# Supplementary material for: Data-Driven Discovery of Immune Contexture Biomarkers
Source: Front Oncol. 2018 Dec 18;8:627. doi: 10.3389/fonc.2018.00627 (PMC6305402; doi:10.3389/fonc.2018.00627)
Supplement: Data Sheet 4.zip — MSI/MSS dataset, part 2/3. [file Data_Sheet_4.zip › MSIMSSDataset/89885_ImageObjects.txt]

barcode_target	16-003156_3455_RITA [5 channels]
barcode_origin	0
workflow_target	CD8-CD3-CD4-Ki67-DAPI_generic.wsa 
workflow_target_version	 build f14999727a346af05f524693b44526002539cc76, workflows f149997 2016-05-23 with local changes
workflow_origin	0
workflow_origin_version	0
iH	25952
iW	33312
user	TXDSAPPS
hostname	RPZMB000006

1	0	0	Ki67+	 4644 16523
2	0	0	Ki67+	 4372 18139
3	0	0	Ki67+	 4479 18077
4	0	0	Ki67+	 4557 18046
5	0	0	Ki67+	 4569 18736
6	0	0	Ki67+	 4644 19390
7	0	0	Ki67+	 4767 19562
8	0	0	Ki67+	 5077 15968
9	0	0	Ki67+	 5119 16096
10	0	0	Ki67+	 5176 16129
11	0	0	Ki67+	 5256 16155
12	0	0	Ki67+	 5300 16104
13	0	0	Ki67+	 5306 16167
14	0	0	Ki67+	 5363 16185
15	0	0	Ki67+	 5402 16196
16	0	0	Ki67+	 5142 16348
17	0	0	Ki67+	 5171 16954
18	0	0	Ki67+	 5345 16372
19	0	0	Ki67+	 5361 16363
20	0	0	Ki67+	 5387 16365
21	0	0	Ki67+	 5422 16378
22	0	0	Ki67+	 5431 16350
23	0	0	Ki67+	 5456 16374
24	0	0	Ki67+	 5471 16389
25	0	0	Ki67+	 5507 16489
26	0	0	Ki67+	 5520 16259
27	0	0	Ki67+	 5531 16390
28	0	0	Ki67+	 5561 16262
29	0	0	Ki67+	 5580 16387
30	0	0	Ki67+	 4927 17224
31	0	0	Ki67+	 5008 17503
32	0	0	Ki67+	 5046 17454
33	0	0	Ki67+	 5077 17492
34	0	0	Ki67+	 5102 17497
35	0	0	Ki67+	 5178 17394
36	0	0	Ki67+	 5507 17401
37	0	0	Ki67+	 5517 17509
38	0	0	Ki67+	 5550 17398
39	0	0	Ki67+	 5560 17506
40	0	0	Ki67+	 4788 18540
41	0	0	Ki67+	 4885 18042
42	0	0	Ki67+	 4885 18078
43	0	0	Ki67+	 4888 18379
44	0	0	Ki67+	 4892 18022
45	0	0	Ki67+	 4932 18078
46	0	0	Ki67+	 4955 18469
47	0	0	Ki67+	 5103 18123
48	0	0	Ki67+	 5147 18325
49	0	0	Ki67+	 5248 18149
50	0	0	Ki67+	 5346 18163
51	0	0	Ki67+	 5418 18119
52	0	0	Ki67+	 5440 18132
53	0	0	Ki67+	 5529 18209
54	0	0	Ki67+	 5544 18018
55	0	0	Ki67+	 5544 18302
56	0	0	Ki67+	 5556 18133
57	0	0	Ki67+	 5570 18007
58	0	0	Ki67+	 5579 18121
59	0	0	Ki67+	 5464 18906
60	0	0	Ki67+	 6073 15396
61	0	0	Ki67+	 6096 15400
62	0	0	Ki67+	 6105 15314
63	0	0	Ki67+	 6113 15376
64	0	0	Ki67+	 6237 15389
65	0	0	Ki67+	 6291 15392
66	0	0	Ki67+	 5808 16043
67	0	0	Ki67+	 5837 16058
68	0	0	Ki67+	 5946 15707
69	0	0	Ki67+	 5959 15705
70	0	0	Ki67+	 5975 16168
71	0	0	Ki67+	 5985 16083
72	0	0	Ki67+	 5988 16181
73	0	0	Ki67+	 6015 15745
74	0	0	Ki67+	 6022 16106
75	0	0	Ki67+	 6047 16144
76	0	0	Ki67+	 6089 16155
77	0	0	Ki67+	 6094 16169
78	0	0	Ki67+	 6096 16136
79	0	0	Ki67+	 6108 16182
80	0	0	Ki67+	 6120 15906
81	0	0	Ki67+	 6125 16201
82	0	0	Ki67+	 6151 15874
83	0	0	Ki67+	 6153 16202
84	0	0	Ki67+	 6160 15415
85	0	0	Ki67+	 6164 15471
86	0	0	Ki67+	 6164 15875
87	0	0	Ki67+	 6166 15443
88	0	0	Ki67+	 6183 15444
89	0	0	Ki67+	 6208 15491
90	0	0	Ki67+	 6225 15427
91	0	0	Ki67+	 6227 15522
92	0	0	Ki67+	 6238 15456
93	0	0	Ki67+	 6238 15548
94	0	0	Ki67+	 6239 15940
95	0	0	Ki67+	 6250 15512
96	0	0	Ki67+	 6254 15491
97	0	0	Ki67+	 6254 15972
98	0	0	Ki67+	 6260 15957
99	0	0	Ki67+	 6284 15965
100	0	0	Ki67+	 6289 15601
101	0	0	Ki67+	 6293 15409
102	0	0	Ki67+	 6302 15416
103	0	0	Ki67+	 6305 15857
104	0	0	Ki67+	 6309 16019
105	0	0	Ki67+	 6314 15621
106	0	0	Ki67+	 6314 15978
107	0	0	Ki67+	 6322 16053
108	0	0	Ki67+	 6324 15611
109	0	0	Ki67+	 6327 15649
110	0	0	Ki67+	 6329 15490
111	0	0	Ki67+	 6330 15594
112	0	0	Ki67+	 6333 15563
113	0	0	Ki67+	 6336 15661
114	0	0	Ki67+	 6336 15861
115	0	0	Ki67+	 6337 16101
116	0	0	Ki67+	 6339 15473
117	0	0	Ki67+	 6339 15632
118	0	0	Ki67+	 6343 15528
119	0	0	Ki67+	 6346 15566
120	0	0	Ki67+	 6346 15613
121	0	0	Ki67+	 6351 16022
122	0	0	Ki67+	 6352 16049
123	0	0	Ki67+	 6357 15649
124	0	0	Ki67+	 6358 15944
125	0	0	Ki67+	 6364 15679
126	0	0	Ki67+	 6367 16023
127	0	0	Ki67+	 6367 16089
128	0	0	Ki67+	 6371 15483
129	0	0	Ki67+	 6374 16158
130	0	0	Ki67+	 6376 15699
131	0	0	Ki67+	 6379 15911
132	0	0	Ki67+	 6379 16169
133	0	0	Ki67+	 6382 15678
134	0	0	Ki67+	 5589 16296
135	0	0	Ki67+	 5598 16279
136	0	0	Ki67+	 5626 16393
137	0	0	Ki67+	 5644 16336
138	0	0	Ki67+	 5652 16370
139	0	0	Ki67+	 5658 16333
140	0	0	Ki67+	 5661 16510
141	0	0	Ki67+	 5670 16378
142	0	0	Ki67+	 5672 16399
143	0	0	Ki67+	 5676 16351
144	0	0	Ki67+	 5683 16209
145	0	0	Ki67+	 5684 16377
146	0	0	Ki67+	 5697 16337
147	0	0	Ki67+	 5702 16379
148	0	0	Ki67+	 5704 16354
149	0	0	Ki67+	 5717 16355
150	0	0	Ki67+	 5729 16365
151	0	0	Ki67+	 5744 16381
152	0	0	Ki67+	 5749 16524
153	0	0	Ki67+	 5755 16402
154	0	0	Ki67+	 5761 16557
155	0	0	Ki67+	 5774 16277
156	0	0	Ki67+	 5782 16547
157	0	0	Ki67+	 5788 16567
158	0	0	Ki67+	 5801 16540
159	0	0	Ki67+	 5807 16563
160	0	0	Ki67+	 5809 16600
161	0	0	Ki67+	 5830 16309
162	0	0	Ki67+	 5834 16585
163	0	0	Ki67+	 5847 16601
164	0	0	Ki67+	 5848 16569
165	0	0	Ki67+	 5850 16331
166	0	0	Ki67+	 5855 16534
167	0	0	Ki67+	 5868 16624
168	0	0	Ki67+	 5871 16566
169	0	0	Ki67+	 5872 16547
170	0	0	Ki67+	 5876 16598
171	0	0	Ki67+	 5878 16343
172	0	0	Ki67+	 5887 16627
173	0	0	Ki67+	 5902 16364
174	0	0	Ki67+	 5904 16639
175	0	0	Ki67+	 5905 16556
176	0	0	Ki67+	 5907 16331
177	0	0	Ki67+	 5909 16619
178	0	0	Ki67+	 5920 16380
179	0	0	Ki67+	 5930 16644
180	0	0	Ki67+	 5943 16574
181	0	0	Ki67+	 5943 16653
182	0	0	Ki67+	 5945 16623
183	0	0	Ki67+	 5955 16390
184	0	0	Ki67+	 5966 16952
185	0	0	Ki67+	 5970 16557
186	0	0	Ki67+	 5984 16571
187	0	0	Ki67+	 5986 16588
188	0	0	Ki67+	 5991 16420
189	0	0	Ki67+	 5996 16531
190	0	0	Ki67+	 6003 16653
191	0	0	Ki67+	 6007 16579
192	0	0	Ki67+	 6014 16432
193	0	0	Ki67+	 6014 16613
194	0	0	Ki67+	 6019 16209
195	0	0	Ki67+	 6020 16630
196	0	0	Ki67+	 6025 16590
197	0	0	Ki67+	 6025 16688
198	0	0	Ki67+	 6025 16849
199	0	0	Ki67+	 6035 16445
200	0	0	Ki67+	 6037 16860
201	0	0	Ki67+	 6045 16686
202	0	0	Ki67+	 6050 16870
203	0	0	Ki67+	 6054 16608
204	0	0	Ki67+	 6059 16646
205	0	0	Ki67+	 6063 16282
206	0	0	Ki67+	 6066 16699
207	0	0	Ki67+	 6071 16245
208	0	0	Ki67+	 6073 16284
209	0	0	Ki67+	 6073 16463
210	0	0	Ki67+	 6079 16668
211	0	0	Ki67+	 6083 16458
212	0	0	Ki67+	 6087 16644
213	0	0	Ki67+	 6104 16625
214	0	0	Ki67+	 6113 16814
215	0	0	Ki67+	 6147 16214
216	0	0	Ki67+	 6170 16227
217	0	0	Ki67+	 6211 16254
218	0	0	Ki67+	 6213 16379
219	0	0	Ki67+	 6226 16286
220	0	0	Ki67+	 6269 16257
221	0	0	Ki67+	 6318 16581
222	0	0	Ki67+	 5598 17493
223	0	0	Ki67+	 5615 17383
224	0	0	Ki67+	 5663 17320
225	0	0	Ki67+	 5700 17303
226	0	0	Ki67+	 5731 17300
227	0	0	Ki67+	 5734 17271
228	0	0	Ki67+	 5736 17194
229	0	0	Ki67+	 5763 17502
230	0	0	Ki67+	 5774 17390
231	0	0	Ki67+	 5807 17235
232	0	0	Ki67+	 5812 17487
233	0	0	Ki67+	 5821 17401
234	0	0	Ki67+	 5827 17245
235	0	0	Ki67+	 5828 17495
236	0	0	Ki67+	 5832 17551
237	0	0	Ki67+	 5836 17518
238	0	0	Ki67+	 5841 17381
239	0	0	Ki67+	 5844 17220
240	0	0	Ki67+	 5852 17204
241	0	0	Ki67+	 5859 17498
242	0	0	Ki67+	 5862 17409
243	0	0	Ki67+	 5877 17105
244	0	0	Ki67+	 5884 17207
245	0	0	Ki67+	 5884 17255
246	0	0	Ki67+	 5884 17382
247	0	0	Ki67+	 5889 17361
248	0	0	Ki67+	 5902 17342
249	0	0	Ki67+	 5926 17398
250	0	0	Ki67+	 5931 17511
251	0	0	Ki67+	 5934 17201
252	0	0	Ki67+	 5944 17522
253	0	0	Ki67+	 5945 17219
254	0	0	Ki67+	 5946 17375
255	0	0	Ki67+	 5954 17276
256	0	0	Ki67+	 5954 17408
257	0	0	Ki67+	 5966 17197
258	0	0	Ki67+	 5967 17216
259	0	0	Ki67+	 5973 17413
260	0	0	Ki67+	 5984 17209
261	0	0	Ki67+	 5989 17305
262	0	0	Ki67+	 5990 17421
263	0	0	Ki67+	 5995 17145
264	0	0	Ki67+	 5997 17206
265	0	0	Ki67+	 6008 17148
266	0	0	Ki67+	 6009 17398
267	0	0	Ki67+	 6013 17716
268	0	0	Ki67+	 6023 17549
269	0	0	Ki67+	 6028 17427
270	0	0	Ki67+	 6033 17532
271	0	0	Ki67+	 6038 17583
272	0	0	Ki67+	 6042 17516
273	0	0	Ki67+	 6046 17790
274	0	0	Ki67+	 6048 17152
275	0	0	Ki67+	 6050 17429
276	0	0	Ki67+	 6050 17499
277	0	0	Ki67+	 6056 17536
278	0	0	Ki67+	 6075 17437
279	0	0	Ki67+	 6081 17237
280	0	0	Ki67+	 6085 17166
281	0	0	Ki67+	 6118 17438
282	0	0	Ki67+	 6128 17616
283	0	0	Ki67+	 6134 17168
284	0	0	Ki67+	 6135 17338
285	0	0	Ki67+	 6146 17773
286	0	0	Ki67+	 6168 17806
287	0	0	Ki67+	 6170 17789
288	0	0	Ki67+	 6181 17709
289	0	0	Ki67+	 6205 17698
290	0	0	Ki67+	 6257 17787
291	0	0	Ki67+	 5590 18016
292	0	0	Ki67+	 5597 18381
293	0	0	Ki67+	 5600 17875
294	0	0	Ki67+	 5608 18032
295	0	0	Ki67+	 5610 17879
296	0	0	Ki67+	 5632 17989
297	0	0	Ki67+	 5674 17983
298	0	0	Ki67+	 5686 18045
299	0	0	Ki67+	 5716 18090
300	0	0	Ki67+	 5718 17962
301	0	0	Ki67+	 5739 18057
302	0	0	Ki67+	 5755 17948
303	0	0	Ki67+	 5770 18100
304	0	0	Ki67+	 5780 17941
305	0	0	Ki67+	 5783 18080
306	0	0	Ki67+	 5792 18071
307	0	0	Ki67+	 5814 18103
308	0	0	Ki67+	 5824 17931
309	0	0	Ki67+	 5831 18106
310	0	0	Ki67+	 5845 18088
311	0	0	Ki67+	 5859 18082
312	0	0	Ki67+	 5868 18107
313	0	0	Ki67+	 5877 18316
314	0	0	Ki67+	 5885 17834
315	0	0	Ki67+	 5888 18059
316	0	0	Ki67+	 5917 17847
317	0	0	Ki67+	 5932 17846
318	0	0	Ki67+	 5941 18269
319	0	0	Ki67+	 5962 17828
320	0	0	Ki67+	 5978 18282
321	0	0	Ki67+	 6011 17899
322	0	0	Ki67+	 6028 17899
323	0	0	Ki67+	 6034 18091
324	0	0	Ki67+	 6035 17824
325	0	0	Ki67+	 6056 18093
326	0	0	Ki67+	 6085 18364
327	0	0	Ki67+	 6090 17893
328	0	0	Ki67+	 6095 17827
329	0	0	Ki67+	 6109 18282
330	0	0	Ki67+	 6164 17817
331	0	0	Ki67+	 6178 18047
332	0	0	Ki67+	 6185 18071
333	0	0	Ki67+	 6211 18069
334	0	0	Ki67+	 6216 17884
335	0	0	Ki67+	 6245 17812
336	0	0	Ki67+	 6256 18201
337	0	0	Ki67+	 6259 18055
338	0	0	Ki67+	 6265 17911
339	0	0	Ki67+	 6268 18177
340	0	0	Ki67+	 6278 18604
341	0	0	Ki67+	 6293 18588
342	0	0	Ki67+	 6306 18580
343	0	0	Ki67+	 6330 18347
344	0	0	Ki67+	 6339 18230
345	0	0	Ki67+	 6340 18279
346	0	0	Ki67+	 6347 18563
347	0	0	Ki67+	 6350 18208
348	0	0	Ki67+	 6365 18538
349	0	0	Ki67+	 6368 18216
350	0	0	Ki67+	 6369 18328
351	0	0	Ki67+	 6379 18307
352	0	0	Ki67+	 6380 18533
353	0	0	Ki67+	 5969 19317
354	0	0	Ki67+	 5985 19316
355	0	0	Ki67+	 6053 19034
356	0	0	Ki67+	 6165 18954
357	0	0	Ki67+	 6192 18918
358	0	0	Ki67+	 6205 18935
359	0	0	Ki67+	 6236 18621
360	0	0	Ki67+	 6245 18910
361	0	0	Ki67+	 6284 18651
362	0	0	Ki67+	 6302 18870
363	0	0	Ki67+	 6377 18820
364	0	0	Ki67+	 6382 19134
365	0	0	Ki67+	 5915 20128
366	0	0	Ki67+	 6011 19595
367	0	0	Ki67+	 6300 19889
368	0	0	Ki67+	 6310 19883
369	0	0	Ki67+	 6378 19655
370	0	0	Ki67+	 5680 20317
371	0	0	Ki67+	 6248 20340
372	0	0	Ki67+	 6257 20301
373	0	0	Ki67+	 6776 13485
374	0	0	Ki67+	 6612 13783
375	0	0	Ki67+	 6732 13862
376	0	0	Ki67+	 6599 15215
377	0	0	Ki67+	 6611 15184
378	0	0	Ki67+	 6625 15159
379	0	0	Ki67+	 6647 15254
380	0	0	Ki67+	 6647 15292
381	0	0	Ki67+	 6660 15146
382	0	0	Ki67+	 6663 15319
383	0	0	Ki67+	 6715 15146
384	0	0	Ki67+	 6741 15149
385	0	0	Ki67+	 6756 15251
386	0	0	Ki67+	 6790 15230
387	0	0	Ki67+	 6791 15202
388	0	0	Ki67+	 6804 15260
389	0	0	Ki67+	 6819 15270
390	0	0	Ki67+	 6825 15323
391	0	0	Ki67+	 6838 15282
392	0	0	Ki67+	 6901 15266
393	0	0	Ki67+	 6902 15241
394	0	0	Ki67+	 6907 15177
395	0	0	Ki67+	 6912 15288
396	0	0	Ki67+	 6926 15321
397	0	0	Ki67+	 6932 15228
398	0	0	Ki67+	 6943 15202
399	0	0	Ki67+	 6947 15227
400	0	0	Ki67+	 6962 15277
401	0	0	Ki67+	 6987 15245
402	0	0	Ki67+	 6997 15271
403	0	0	Ki67+	 7131 15165
404	0	0	Ki67+	 7160 15182
405	0	0	Ki67+	 6389 15887
406	0	0	Ki67+	 6395 15726
407	0	0	Ki67+	 6398 15678
408	0	0	Ki67+	 6400 15516
409	0	0	Ki67+	 6403 15715
410	0	0	Ki67+	 6403 15739
411	0	0	Ki67+	 6409 15669
412	0	0	Ki67+	 6409 15896
413	0	0	Ki67+	 6414 15762
414	0	0	Ki67+	 6415 15526
415	0	0	Ki67+	 6418 15554
416	0	0	Ki67+	 6429 15789
417	0	0	Ki67+	 6436 15562
418	0	0	Ki67+	 6446 15768
419	0	0	Ki67+	 6452 15806
420	0	0	Ki67+	 6453 15569
421	0	0	Ki67+	 6465 15593
422	0	0	Ki67+	 6475 15608
423	0	0	Ki67+	 6483 15751
424	0	0	Ki67+	 6485 15707
425	0	0	Ki67+	 6486 15631
426	0	0	Ki67+	 6489 15805
427	0	0	Ki67+	 6497 15791
428	0	0	Ki67+	 6500 15656
429	0	0	Ki67+	 6509 15782
430	0	0	Ki67+	 6513 15704
431	0	0	Ki67+	 6527 15677
432	0	0	Ki67+	 6529 15694
433	0	0	Ki67+	 6532 15724
434	0	0	Ki67+	 6542 15670
435	0	0	Ki67+	 6552 15724
436	0	0	Ki67+	 6591 15849
437	0	0	Ki67+	 6597 15538
438	0	0	Ki67+	 6624 15527
439	0	0	Ki67+	 6680 15346
440	0	0	Ki67+	 6699 15388
441	0	0	Ki67+	 6746 15416
442	0	0	Ki67+	 6756 15340
443	0	0	Ki67+	 6760 15367
444	0	0	Ki67+	 6773 15378
445	0	0	Ki67+	 6806 15354
446	0	0	Ki67+	 6810 15773
447	0	0	Ki67+	 6929 15344
448	0	0	Ki67+	 6398 16138
449	0	0	Ki67+	 6682 16557
450	0	0	Ki67+	 6961 16619
451	0	0	Ki67+	 6999 17564
452	0	0	Ki67+	 7018 17700
453	0	0	Ki67+	 6395 18181
454	0	0	Ki67+	 6402 18201
455	0	0	Ki67+	 6404 18236
456	0	0	Ki67+	 6405 18256
457	0	0	Ki67+	 6412 18323
458	0	0	Ki67+	 6422 18503
459	0	0	Ki67+	 6427 18333
460	0	0	Ki67+	 6429 18268
461	0	0	Ki67+	 6429 18295
462	0	0	Ki67+	 6433 18213
463	0	0	Ki67+	 6436 18505
464	0	0	Ki67+	 6449 18303
465	0	0	Ki67+	 6453 18318
466	0	0	Ki67+	 6453 18516
467	0	0	Ki67+	 6458 18278
468	0	0	Ki67+	 6463 18490
469	0	0	Ki67+	 6474 18250
470	0	0	Ki67+	 6475 18170
471	0	0	Ki67+	 6475 18225
472	0	0	Ki67+	 6476 18199
473	0	0	Ki67+	 6477 18489
474	0	0	Ki67+	 6482 18323
475	0	0	Ki67+	 6484 18275
476	0	0	Ki67+	 6489 18298
477	0	0	Ki67+	 6496 18290
478	0	0	Ki67+	 6506 18513
479	0	0	Ki67+	 6510 18485
480	0	0	Ki67+	 6517 18218
481	0	0	Ki67+	 6523 18309
482	0	0	Ki67+	 6526 18257
483	0	0	Ki67+	 6528 18291
484	0	0	Ki67+	 6535 18464
485	0	0	Ki67+	 6552 18275
486	0	0	Ki67+	 6563 18444
487	0	0	Ki67+	 6563 18461
488	0	0	Ki67+	 6565 18302
489	0	0	Ki67+	 6608 18490
490	0	0	Ki67+	 6387 18884
491	0	0	Ki67+	 6409 18530
492	0	0	Ki67+	 6416 18737
493	0	0	Ki67+	 6418 18758
494	0	0	Ki67+	 6426 19085
495	0	0	Ki67+	 6461 18761
496	0	0	Ki67+	 6473 18750
497	0	0	Ki67+	 6474 18830
498	0	0	Ki67+	 6488 18753
499	0	0	Ki67+	 6494 19321
500	0	0	Ki67+	 6496 18810
501	0	0	Ki67+	 6501 18727
502	0	0	Ki67+	 6504 18785
503	0	0	Ki67+	 6517 18772
504	0	0	Ki67+	 6535 18705
505	0	0	Ki67+	 6539 19321
506	0	0	Ki67+	 6540 19003
507	0	0	Ki67+	 6543 18752
508	0	0	Ki67+	 6545 19057
509	0	0	Ki67+	 6558 18673
510	0	0	Ki67+	 6563 18684
511	0	0	Ki67+	 6576 18669
512	0	0	Ki67+	 6585 18974
513	0	0	Ki67+	 6585 19222
514	0	0	Ki67+	 6596 18650
515	0	0	Ki67+	 6609 18949
516	0	0	Ki67+	 6610 19264
517	0	0	Ki67+	 6611 18645
518	0	0	Ki67+	 6618 18696
519	0	0	Ki67+	 6619 18960
520	0	0	Ki67+	 6622 19205
521	0	0	Ki67+	 6623 19238
522	0	0	Ki67+	 6626 18626
523	0	0	Ki67+	 6637 18621
524	0	0	Ki67+	 6648 19163
525	0	0	Ki67+	 6650 18589
526	0	0	Ki67+	 6662 19243
527	0	0	Ki67+	 6663 19265
528	0	0	Ki67+	 6665 18574
529	0	0	Ki67+	 6665 19189
530	0	0	Ki67+	 6666 18917
531	0	0	Ki67+	 6668 18595
532	0	0	Ki67+	 6676 19249
533	0	0	Ki67+	 6682 18887
534	0	0	Ki67+	 6689 19160
535	0	0	Ki67+	 6691 19220
536	0	0	Ki67+	 6695 18577
537	0	0	Ki67+	 6699 18622
538	0	0	Ki67+	 6701 18880
539	0	0	Ki67+	 6703 19235
540	0	0	Ki67+	 6715 19166
541	0	0	Ki67+	 6716 19211
542	0	0	Ki67+	 6722 19190
543	0	0	Ki67+	 6732 19165
544	0	0	Ki67+	 6780 18809
545	0	0	Ki67+	 6786 19327
546	0	0	Ki67+	 6826 18579
547	0	0	Ki67+	 6831 18782
548	0	0	Ki67+	 6844 19291
549	0	0	Ki67+	 6855 19273
550	0	0	Ki67+	 6876 19280
551	0	0	Ki67+	 6881 19315
552	0	0	Ki67+	 6886 18879
553	0	0	Ki67+	 6892 19013
554	0	0	Ki67+	 6904 19305
555	0	0	Ki67+	 6910 18967
556	0	0	Ki67+	 6927 19278
557	0	0	Ki67+	 6936 19215
558	0	0	Ki67+	 6959 18998
559	0	0	Ki67+	 6963 18968
560	0	0	Ki67+	 6969 19210
561	0	0	Ki67+	 6978 19114
562	0	0	Ki67+	 6992 19276
563	0	0	Ki67+	 7002 18764
564	0	0	Ki67+	 7007 19314
565	0	0	Ki67+	 7062 19252
566	0	0	Ki67+	 7069 18984
567	0	0	Ki67+	 7087 18913
568	0	0	Ki67+	 7099 19210
569	0	0	Ki67+	 7119 19189
570	0	0	Ki67+	 7154 18554
571	0	0	Ki67+	 7156 19155
572	0	0	Ki67+	 7164 19193
573	0	0	Ki67+	 7179 19042
574	0	0	Ki67+	 6435 19450
575	0	0	Ki67+	 6465 19554
576	0	0	Ki67+	 6518 19652
577	0	0	Ki67+	 6528 19638
578	0	0	Ki67+	 6555 19483
579	0	0	Ki67+	 6594 19605
580	0	0	Ki67+	 6662 19695
581	0	0	Ki67+	 6664 19716
582	0	0	Ki67+	 6745 19622
583	0	0	Ki67+	 6782 19393
584	0	0	Ki67+	 6799 19568
585	0	0	Ki67+	 6809 19558
586	0	0	Ki67+	 6818 19575
587	0	0	Ki67+	 6850 19364
588	0	0	Ki67+	 6889 19458
589	0	0	Ki67+	 6890 19438
590	0	0	Ki67+	 6916 19439
591	0	0	Ki67+	 6940 19753
592	0	0	Ki67+	 6942 19896
593	0	0	Ki67+	 6969 19364
594	0	0	Ki67+	 6980 19682
595	0	0	Ki67+	 6984 19354
596	0	0	Ki67+	 7009 19781
597	0	0	Ki67+	 7086 19655
598	0	0	Ki67+	 7103 19629
599	0	0	Ki67+	 7114 19502
600	0	0	Ki67+	 7118 19482
601	0	0	Ki67+	 7128 20019
602	0	0	Ki67+	 7135 19475
603	0	0	Ki67+	 7135 19980
604	0	0	Ki67+	 7137 19567
605	0	0	Ki67+	 7146 19434
606	0	0	Ki67+	 7154 19456
607	0	0	Ki67+	 7156 19568
608	0	0	Ki67+	 7163 19369
609	0	0	Ki67+	 7168 19435
610	0	0	Ki67+	 7180 19901
611	0	0	Ki67+	 7182 19407
612	0	0	Ki67+	 6731 20140
613	0	0	Ki67+	 6732 20225
614	0	0	Ki67+	 6789 20780
615	0	0	Ki67+	 6853 20527
616	0	0	Ki67+	 6950 20257
617	0	0	Ki67+	 6970 20329
618	0	0	Ki67+	 6974 20490
619	0	0	Ki67+	 7044 20803
620	0	0	Ki67+	 7057 20491
621	0	0	Ki67+	 7110 20518
622	0	0	Ki67+	 7179 20512
623	0	0	Ki67+	 6689 20956
624	0	0	Ki67+	 6721 20933
625	0	0	Ki67+	 7113 21420
626	0	0	Ki67+	 7844 7512
627	0	0	Ki67+	 7846 7491
628	0	0	Ki67+	 7851 7540
629	0	0	Ki67+	 7857 7519
630	0	0	Ki67+	 7861 7391
631	0	0	Ki67+	 7868 7422
632	0	0	Ki67+	 7880 7448
633	0	0	Ki67+	 7886 7498
634	0	0	Ki67+	 7896 7409
635	0	0	Ki67+	 7898 7458
636	0	0	Ki67+	 7907 7331
637	0	0	Ki67+	 7916 7445
638	0	0	Ki67+	 7941 7573
639	0	0	Ki67+	 7825 9357
640	0	0	Ki67+	 7839 9379
641	0	0	Ki67+	 7854 8786
642	0	0	Ki67+	 7891 9197
643	0	0	Ki67+	 7892 9340
644	0	0	Ki67+	 7917 9249
645	0	0	Ki67+	 7939 8777
646	0	0	Ki67+	 7957 9173
647	0	0	Ki67+	 7981 9012
648	0	0	Ki67+	 7819 9845
649	0	0	Ki67+	 7820 9545
650	0	0	Ki67+	 7820 10092
651	0	0	Ki67+	 7827 9531
652	0	0	Ki67+	 7828 9829
653	0	0	Ki67+	 7831 10008
654	0	0	Ki67+	 7836 9961
655	0	0	Ki67+	 7839 9975
656	0	0	Ki67+	 7848 9808
657	0	0	Ki67+	 7855 9907
658	0	0	Ki67+	 7855 10183
659	0	0	Ki67+	 7856 10155
660	0	0	Ki67+	 7856 10198
661	0	0	Ki67+	 7858 9866
662	0	0	Ki67+	 7859 9842
663	0	0	Ki67+	 7869 9955
664	0	0	Ki67+	 7872 9892
665	0	0	Ki67+	 7883 10189
666	0	0	Ki67+	 7885 9861
667	0	0	Ki67+	 7887 9933
668	0	0	Ki67+	 7888 10033
669	0	0	Ki67+	 7889 9983
670	0	0	Ki67+	 7892 10166
671	0	0	Ki67+	 7894 10200
672	0	0	Ki67+	 7900 9872
673	0	0	Ki67+	 7907 10178
674	0	0	Ki67+	 7909 9968
675	0	0	Ki67+	 7917 10199
676	0	0	Ki67+	 7920 9731
677	0	0	Ki67+	 7930 9764
678	0	0	Ki67+	 7938 10162
679	0	0	Ki67+	 7960 9798
680	0	0	Ki67+	 7967 10202
681	0	0	Ki67+	 7973 9822
682	0	0	Ki67+	 7977 9781
683	0	0	Ki67+	 7809 10220
684	0	0	Ki67+	 7813 10393
685	0	0	Ki67+	 7822 10338
686	0	0	Ki67+	 7824 10268
687	0	0	Ki67+	 7831 10354
688	0	0	Ki67+	 7839 10306
689	0	0	Ki67+	 7840 10383
690	0	0	Ki67+	 7842 10422
691	0	0	Ki67+	 7848 10454
692	0	0	Ki67+	 7851 10250
693	0	0	Ki67+	 7853 10220
694	0	0	Ki67+	 7854 10389
695	0	0	Ki67+	 7857 10347
696	0	0	Ki67+	 7860 10296
697	0	0	Ki67+	 7865 10329
698	0	0	Ki67+	 7868 10421
699	0	0	Ki67+	 7875 10358
700	0	0	Ki67+	 7876 10307
701	0	0	Ki67+	 7894 10323
702	0	0	Ki67+	 7895 10220
703	0	0	Ki67+	 7896 10271
704	0	0	Ki67+	 7900 10333
705	0	0	Ki67+	 7906 10519
706	0	0	Ki67+	 7926 10374
707	0	0	Ki67+	 7927 10292
708	0	0	Ki67+	 7927 10546
709	0	0	Ki67+	 7941 10524
710	0	0	Ki67+	 7942 10249
711	0	0	Ki67+	 7943 10354
712	0	0	Ki67+	 7950 10299
713	0	0	Ki67+	 7950 10467
714	0	0	Ki67+	 7952 10339
715	0	0	Ki67+	 7970 10235
716	0	0	Ki67+	 7970 10274
717	0	0	Ki67+	 7973 10327
718	0	0	Ki67+	 7975 10297
719	0	0	Ki67+	 7981 10627
720	0	0	Ki67+	 7699 11785
721	0	0	Ki67+	 7769 11644
722	0	0	Ki67+	 7776 11583
723	0	0	Ki67+	 7948 13326
724	0	0	Ki67+	 7671 13741
725	0	0	Ki67+	 7688 13919
726	0	0	Ki67+	 7690 13752
727	0	0	Ki67+	 7703 13865
728	0	0	Ki67+	 7705 13895
729	0	0	Ki67+	 7706 13848
730	0	0	Ki67+	 7709 13814
731	0	0	Ki67+	 7713 13778
732	0	0	Ki67+	 7717 13919
733	0	0	Ki67+	 7728 13839
734	0	0	Ki67+	 7733 13901
735	0	0	Ki67+	 7738 13871
736	0	0	Ki67+	 7752 13841
737	0	0	Ki67+	 7767 13855
738	0	0	Ki67+	 7780 13944
739	0	0	Ki67+	 7783 13900
740	0	0	Ki67+	 7783 13982
741	0	0	Ki67+	 7793 13982
742	0	0	Ki67+	 7796 13963
743	0	0	Ki67+	 7804 13999
744	0	0	Ki67+	 7812 13915
745	0	0	Ki67+	 7814 13946
746	0	0	Ki67+	 7820 13886
747	0	0	Ki67+	 7826 13979
748	0	0	Ki67+	 7831 14020
749	0	0	Ki67+	 7856 13960
750	0	0	Ki67+	 7858 13874
751	0	0	Ki67+	 7198 15601
752	0	0	Ki67+	 7212 15202
753	0	0	Ki67+	 7232 15230
754	0	0	Ki67+	 7319 15392
755	0	0	Ki67+	 7366 15269
756	0	0	Ki67+	 7530 15783
757	0	0	Ki67+	 7862 15197
758	0	0	Ki67+	 7626 16549
759	0	0	Ki67+	 7355 16725
760	0	0	Ki67+	 7564 16796
761	0	0	Ki67+	 7277 18317
762	0	0	Ki67+	 7508 18007
763	0	0	Ki67+	 7739 18018
764	0	0	Ki67+	 7926 18069
765	0	0	Ki67+	 7242 18542
766	0	0	Ki67+	 7203 19376
767	0	0	Ki67+	 7229 19839
768	0	0	Ki67+	 7231 19330
769	0	0	Ki67+	 7232 19343
770	0	0	Ki67+	 7232 19819
771	0	0	Ki67+	 7257 19750
772	0	0	Ki67+	 7263 19736
773	0	0	Ki67+	 7287 19363
774	0	0	Ki67+	 7299 19339
775	0	0	Ki67+	 7306 19718
776	0	0	Ki67+	 7335 19297
777	0	0	Ki67+	 7337 19670
778	0	0	Ki67+	 7340 19283
779	0	0	Ki67+	 7340 19645
780	0	0	Ki67+	 7358 19593
781	0	0	Ki67+	 7373 19606
782	0	0	Ki67+	 7383 19599
783	0	0	Ki67+	 7405 19565
784	0	0	Ki67+	 7433 19518
785	0	0	Ki67+	 7470 19915
786	0	0	Ki67+	 7471 19459
787	0	0	Ki67+	 7473 19392
788	0	0	Ki67+	 7492 19824
789	0	0	Ki67+	 7499 19800
790	0	0	Ki67+	 7503 19356
791	0	0	Ki67+	 7503 19735
792	0	0	Ki67+	 7509 19744
793	0	0	Ki67+	 7509 19857
794	0	0	Ki67+	 7511 19893
795	0	0	Ki67+	 7512 19325
796	0	0	Ki67+	 7514 19707
797	0	0	Ki67+	 7516 19278
798	0	0	Ki67+	 7516 19774
799	0	0	Ki67+	 7519 19793
800	0	0	Ki67+	 7527 19337
801	0	0	Ki67+	 7527 19806
802	0	0	Ki67+	 7529 19818
803	0	0	Ki67+	 7530 19302
804	0	0	Ki67+	 7530 19758
805	0	0	Ki67+	 7532 19647
806	0	0	Ki67+	 7535 19720
807	0	0	Ki67+	 7536 19618
808	0	0	Ki67+	 7540 19775
809	0	0	Ki67+	 7541 19901
810	0	0	Ki67+	 7549 19805
811	0	0	Ki67+	 7551 19887
812	0	0	Ki67+	 7553 19372
813	0	0	Ki67+	 7553 19549
814	0	0	Ki67+	 7553 19857
815	0	0	Ki67+	 7555 19666
816	0	0	Ki67+	 7566 19515
817	0	0	Ki67+	 7568 19538
818	0	0	Ki67+	 7573 19683
819	0	0	Ki67+	 7573 19867
820	0	0	Ki67+	 7575 19763
821	0	0	Ki67+	 7575 19807
822	0	0	Ki67+	 7577 19418
823	0	0	Ki67+	 7578 19498
824	0	0	Ki67+	 7601 19813
825	0	0	Ki67+	 7606 19496
826	0	0	Ki67+	 7616 19828
827	0	0	Ki67+	 7638 19701
828	0	0	Ki67+	 7651 19667
829	0	0	Ki67+	 7657 19676
830	0	0	Ki67+	 7673 19722
831	0	0	Ki67+	 7676 19919
832	0	0	Ki67+	 7680 19658
833	0	0	Ki67+	 7683 19802
834	0	0	Ki67+	 7691 19685
835	0	0	Ki67+	 7706 19640
836	0	0	Ki67+	 7726 19535
837	0	0	Ki67+	 7746 19905
838	0	0	Ki67+	 7747 19454
839	0	0	Ki67+	 7747 19567
840	0	0	Ki67+	 7748 19830
841	0	0	Ki67+	 7751 19479
842	0	0	Ki67+	 7758 19470
843	0	0	Ki67+	 7762 19769
844	0	0	Ki67+	 7773 19784
845	0	0	Ki67+	 7782 19686
846	0	0	Ki67+	 7783 19714
847	0	0	Ki67+	 7789 19667
848	0	0	Ki67+	 7801 19682
849	0	0	Ki67+	 7804 19629
850	0	0	Ki67+	 7813 19586
851	0	0	Ki67+	 7833 19575
852	0	0	Ki67+	 7876 19234
853	0	0	Ki67+	 7928 19841
854	0	0	Ki67+	 7936 19908
855	0	0	Ki67+	 7951 19919
856	0	0	Ki67+	 7971 19900
857	0	0	Ki67+	 7194 20112
858	0	0	Ki67+	 7241 20313
859	0	0	Ki67+	 7253 20398
860	0	0	Ki67+	 7289 20200
861	0	0	Ki67+	 7318 20277
862	0	0	Ki67+	 7417 20468
863	0	0	Ki67+	 7429 20540
864	0	0	Ki67+	 7439 20629
865	0	0	Ki67+	 7452 19923
866	0	0	Ki67+	 7455 20016
867	0	0	Ki67+	 7456 20487
868	0	0	Ki67+	 7498 19935
869	0	0	Ki67+	 7499 20128
870	0	0	Ki67+	 7504 20593
871	0	0	Ki67+	 7526 20587
872	0	0	Ki67+	 7560 20150
873	0	0	Ki67+	 7648 20248
874	0	0	Ki67+	 7655 20279
875	0	0	Ki67+	 7665 20290
876	0	0	Ki67+	 7668 19931
877	0	0	Ki67+	 7698 20097
878	0	0	Ki67+	 7698 20114
879	0	0	Ki67+	 7699 20052
880	0	0	Ki67+	 7700 20028
881	0	0	Ki67+	 7707 19970
882	0	0	Ki67+	 7707 20018
883	0	0	Ki67+	 7721 19969
884	0	0	Ki67+	 7721 20028
885	0	0	Ki67+	 7724 20049
886	0	0	Ki67+	 7726 19949
887	0	0	Ki67+	 7739 19986
888	0	0	Ki67+	 7840 20188
889	0	0	Ki67+	 7899 20012
890	0	0	Ki67+	 7911 20021
891	0	0	Ki67+	 7976 20949
892	0	0	Ki67+	 7348 22085
893	0	0	Ki67+	 7408 22080
894	0	0	Ki67+	 7798 21994
895	0	0	Ki67+	 7825 21710
896	0	0	Ki67+	 8427 6914
897	0	0	Ki67+	 8444 6737
898	0	0	Ki67+	 8451 6726
899	0	0	Ki67+	 8458 6776
900	0	0	Ki67+	 8465 6741
901	0	0	Ki67+	 8486 6810
902	0	0	Ki67+	 8491 6782
903	0	0	Ki67+	 8491 6830
904	0	0	Ki67+	 8496 6745
905	0	0	Ki67+	 8502 6836
906	0	0	Ki67+	 8505 6783
907	0	0	Ki67+	 8524 6807
908	0	0	Ki67+	 8533 6726
909	0	0	Ki67+	 8534 6857
910	0	0	Ki67+	 8541 6746
911	0	0	Ki67+	 8552 6864
912	0	0	Ki67+	 8560 6796
913	0	0	Ki67+	 8563 6828
914	0	0	Ki67+	 8567 6768
915	0	0	Ki67+	 8567 6805
916	0	0	Ki67+	 8571 6839
917	0	0	Ki67+	 8582 6796
918	0	0	Ki67+	 8583 6845
919	0	0	Ki67+	 8586 6779
920	0	0	Ki67+	 8586 6865
921	0	0	Ki67+	 8588 6814
922	0	0	Ki67+	 8594 6900
923	0	0	Ki67+	 8603 6759
924	0	0	Ki67+	 8604 6861
925	0	0	Ki67+	 8607 6806
926	0	0	Ki67+	 8617 6923
927	0	0	Ki67+	 8621 6791
928	0	0	Ki67+	 8621 6832
929	0	0	Ki67+	 8623 6882
930	0	0	Ki67+	 8626 6595
931	0	0	Ki67+	 8634 6568
932	0	0	Ki67+	 8637 6611
933	0	0	Ki67+	 8637 6839
934	0	0	Ki67+	 8643 6909
935	0	0	Ki67+	 8650 6562
936	0	0	Ki67+	 8652 6602
937	0	0	Ki67+	 8671 6615
938	0	0	Ki67+	 8684 6666
939	0	0	Ki67+	 8690 6641
940	0	0	Ki67+	 8696 6589
941	0	0	Ki67+	 8707 6636
942	0	0	Ki67+	 8727 6614
943	0	0	Ki67+	 8744 6574
944	0	0	Ki67+	 8745 6973
945	0	0	Ki67+	 8756 6552
946	0	0	Ki67+	 8761 6707
947	0	0	Ki67+	 8770 6563
948	0	0	Ki67+	 8770 6619
949	0	0	Ki67+	 8771 6591
950	0	0	Ki67+	 8778 6537
951	0	0	Ki67+	 8090 7614
952	0	0	Ki67+	 8115 7687
953	0	0	Ki67+	 8115 7703
954	0	0	Ki67+	 8183 7861
955	0	0	Ki67+	 8345 7876
956	0	0	Ki67+	 8475 7913
957	0	0	Ki67+	 8492 8015
958	0	0	Ki67+	 8545 7731
959	0	0	Ki67+	 8585 7818
960	0	0	Ki67+	 8609 7762
961	0	0	Ki67+	 8722 7399
962	0	0	Ki67+	 8742 7404
963	0	0	Ki67+	 8759 7725
964	0	0	Ki67+	 8161 8705
965	0	0	Ki67+	 8291 8826
966	0	0	Ki67+	 8318 8772
967	0	0	Ki67+	 8342 8247
968	0	0	Ki67+	 8350 8845
969	0	0	Ki67+	 8361 8780
970	0	0	Ki67+	 8379 8790
971	0	0	Ki67+	 8395 8848
972	0	0	Ki67+	 8433 8843
973	0	0	Ki67+	 8438 8673
974	0	0	Ki67+	 8444 8811
975	0	0	Ki67+	 8488 8816
976	0	0	Ki67+	 8505 8907
977	0	0	Ki67+	 8516 8681
978	0	0	Ki67+	 8538 8653
979	0	0	Ki67+	 8548 8903
980	0	0	Ki67+	 8600 8800
981	0	0	Ki67+	 8604 8825
982	0	0	Ki67+	 8608 8784
983	0	0	Ki67+	 8697 8849
984	0	0	Ki67+	 7986 9202
985	0	0	Ki67+	 8011 9248
986	0	0	Ki67+	 8042 8981
987	0	0	Ki67+	 8053 9008
988	0	0	Ki67+	 8078 9023
989	0	0	Ki67+	 8145 9010
990	0	0	Ki67+	 8147 9111
991	0	0	Ki67+	 8180 9250
992	0	0	Ki67+	 8309 9248
993	0	0	Ki67+	 8333 9208
994	0	0	Ki67+	 8336 9415
995	0	0	Ki67+	 8357 9456
996	0	0	Ki67+	 8359 9277
997	0	0	Ki67+	 8360 9396
998	0	0	Ki67+	 8365 9415
999	0	0	Ki67+	 8381 9429
1000	0	0	Ki67+	 8396 9449
1001	0	0	Ki67+	 8405 9436
1002	0	0	Ki67+	 8414 9473
1003	0	0	Ki67+	 8425 9458
1004	0	0	Ki67+	 8430 9446
1005	0	0	Ki67+	 8437 9427
1006	0	0	Ki67+	 8448 9369
1007	0	0	Ki67+	 8489 9280
1008	0	0	Ki67+	 8495 9121
1009	0	0	Ki67+	 8515 9455
1010	0	0	Ki67+	 8585 9302
1011	0	0	Ki67+	 8592 9361
1012	0	0	Ki67+	 8617 9324
1013	0	0	Ki67+	 8641 9551
1014	0	0	Ki67+	 8711 9418
1015	0	0	Ki67+	 8722 9468
1016	0	0	Ki67+	 8733 9437
1017	0	0	Ki67+	 8757 9563
1018	0	0	Ki67+	 8775 9226
1019	0	0	Ki67+	 7987 10194
1020	0	0	Ki67+	 7991 10300
1021	0	0	Ki67+	 7998 9813
1022	0	0	Ki67+	 7998 10221
1023	0	0	Ki67+	 8003 10372
1024	0	0	Ki67+	 8003 10501
1025	0	0	Ki67+	 8004 10269
1026	0	0	Ki67+	 8004 10415
1027	0	0	Ki67+	 8005 9863
1028	0	0	Ki67+	 8012 10206
1029	0	0	Ki67+	 8012 10526
1030	0	0	Ki67+	 8013 9920
1031	0	0	Ki67+	 8023 9846
1032	0	0	Ki67+	 8024 9806
1033	0	0	Ki67+	 8026 9831
1034	0	0	Ki67+	 8028 9892
1035	0	0	Ki67+	 8029 9924
1036	0	0	Ki67+	 8034 10260
1037	0	0	Ki67+	 8038 9869
1038	0	0	Ki67+	 8040 10238
1039	0	0	Ki67+	 8044 10510
1040	0	0	Ki67+	 8045 9963
1041	0	0	Ki67+	 8052 9880
1042	0	0	Ki67+	 8055 10332
1043	0	0	Ki67+	 8056 9914
1044	0	0	Ki67+	 8061 10353
1045	0	0	Ki67+	 8062 9931
1046	0	0	Ki67+	 8062 10460
1047	0	0	Ki67+	 8066 9964
1048	0	0	Ki67+	 8071 10337
1049	0	0	Ki67+	 8072 10251
1050	0	0	Ki67+	 8072 10498
1051	0	0	Ki67+	 8074 9913
1052	0	0	Ki67+	 8075 10048
1053	0	0	Ki67+	 8082 10005
1054	0	0	Ki67+	 8089 9931
1055	0	0	Ki67+	 8092 10027
1056	0	0	Ki67+	 8098 9986
1057	0	0	Ki67+	 8098 10356
1058	0	0	Ki67+	 8105 10006
1059	0	0	Ki67+	 8106 10376
1060	0	0	Ki67+	 8111 10127
1061	0	0	Ki67+	 8111 10518
1062	0	0	Ki67+	 8115 10071
1063	0	0	Ki67+	 8122 10461
1064	0	0	Ki67+	 8124 10503
1065	0	0	Ki67+	 8393 10486
1066	0	0	Ki67+	 8434 10255
1067	0	0	Ki67+	 8443 10385
1068	0	0	Ki67+	 8452 10256
1069	0	0	Ki67+	 8491 10384
1070	0	0	Ki67+	 8502 10010
1071	0	0	Ki67+	 8551 9866
1072	0	0	Ki67+	 8558 10034
1073	0	0	Ki67+	 8637 10188
1074	0	0	Ki67+	 8655 10200
1075	0	0	Ki67+	 8672 10222
1076	0	0	Ki67+	 8720 10026
1077	0	0	Ki67+	 8724 9826
1078	0	0	Ki67+	 8731 10012
1079	0	0	Ki67+	 8765 10006
1080	0	0	Ki67+	 7991 10596
1081	0	0	Ki67+	 8013 10613
1082	0	0	Ki67+	 8013 10674
1083	0	0	Ki67+	 8016 10626
1084	0	0	Ki67+	 8017 10649
1085	0	0	Ki67+	 8022 10562
1086	0	0	Ki67+	 8030 10548
1087	0	0	Ki67+	 8030 10589
1088	0	0	Ki67+	 8087 10547
1089	0	0	Ki67+	 8098 10680
1090	0	0	Ki67+	 8117 10535
1091	0	0	Ki67+	 8119 10663
1092	0	0	Ki67+	 8119 10722
1093	0	0	Ki67+	 8120 10675
1094	0	0	Ki67+	 8125 10546
1095	0	0	Ki67+	 8135 10594
1096	0	0	Ki67+	 8140 10629
1097	0	0	Ki67+	 8143 10660
1098	0	0	Ki67+	 8173 10604
1099	0	0	Ki67+	 8189 10835
1100	0	0	Ki67+	 8221 11152
1101	0	0	Ki67+	 8241 11143
1102	0	0	Ki67+	 8257 11209
1103	0	0	Ki67+	 8259 11148
1104	0	0	Ki67+	 8265 11183
1105	0	0	Ki67+	 8499 11075
1106	0	0	Ki67+	 8514 11070
1107	0	0	Ki67+	 8516 11198
1108	0	0	Ki67+	 8665 10943
1109	0	0	Ki67+	 8682 10982
1110	0	0	Ki67+	 8707 10702
1111	0	0	Ki67+	 8718 11088
1112	0	0	Ki67+	 8751 10569
1113	0	0	Ki67+	 8050 11647
1114	0	0	Ki67+	 8113 11653
1115	0	0	Ki67+	 8140 11651
1116	0	0	Ki67+	 8335 11774
1117	0	0	Ki67+	 8359 11771
1118	0	0	Ki67+	 8439 11672
1119	0	0	Ki67+	 8454 11670
1120	0	0	Ki67+	 8735 11691
1121	0	0	Ki67+	 8363 13285
1122	0	0	Ki67+	 8423 13930
1123	0	0	Ki67+	 8438 13904
1124	0	0	Ki67+	 8249 15313
1125	0	0	Ki67+	 8285 15573
1126	0	0	Ki67+	 8405 16017
1127	0	0	Ki67+	 8419 16010
1128	0	0	Ki67+	 8434 16109
1129	0	0	Ki67+	 8438 15988
1130	0	0	Ki67+	 8453 16029
1131	0	0	Ki67+	 8459 16121
1132	0	0	Ki67+	 8460 16001
1133	0	0	Ki67+	 8486 16123
1134	0	0	Ki67+	 8556 15965
1135	0	0	Ki67+	 8358 16188
1136	0	0	Ki67+	 8384 16151
1137	0	0	Ki67+	 8391 16163
1138	0	0	Ki67+	 8391 16228
1139	0	0	Ki67+	 8414 16147
1140	0	0	Ki67+	 8416 16206
1141	0	0	Ki67+	 8427 16173
1142	0	0	Ki67+	 8446 16148
1143	0	0	Ki67+	 8453 16202
1144	0	0	Ki67+	 8457 16243
1145	0	0	Ki67+	 8480 16147
1146	0	0	Ki67+	 8485 16165
1147	0	0	Ki67+	 8500 16140
1148	0	0	Ki67+	 8500 16266
1149	0	0	Ki67+	 8504 16211
1150	0	0	Ki67+	 8518 16156
1151	0	0	Ki67+	 8520 16282
1152	0	0	Ki67+	 8529 16234
1153	0	0	Ki67+	 8532 16174
1154	0	0	Ki67+	 8533 16150
1155	0	0	Ki67+	 8534 16214
1156	0	0	Ki67+	 8767 16565
1157	0	0	Ki67+	 8146 17549
1158	0	0	Ki67+	 8238 19324
1159	0	0	Ki67+	 7986 19851
1160	0	0	Ki67+	 7989 19817
1161	0	0	Ki67+	 8003 19657
1162	0	0	Ki67+	 8007 19486
1163	0	0	Ki67+	 8014 19732
1164	0	0	Ki67+	 8015 19680
1165	0	0	Ki67+	 8015 19750
1166	0	0	Ki67+	 8018 19520
1167	0	0	Ki67+	 8018 19618
1168	0	0	Ki67+	 8019 19508
1169	0	0	Ki67+	 8042 19575
1170	0	0	Ki67+	 8050 19848
1171	0	0	Ki67+	 8051 19827
1172	0	0	Ki67+	 8058 19798
1173	0	0	Ki67+	 8067 19774
1174	0	0	Ki67+	 8085 19709
1175	0	0	Ki67+	 8088 19617
1176	0	0	Ki67+	 8090 19603
1177	0	0	Ki67+	 8090 19738
1178	0	0	Ki67+	 8100 19653
1179	0	0	Ki67+	 8106 19546
1180	0	0	Ki67+	 8114 19665
1181	0	0	Ki67+	 8115 19574
1182	0	0	Ki67+	 8115 19690
1183	0	0	Ki67+	 8118 19741
1184	0	0	Ki67+	 8127 19622
1185	0	0	Ki67+	 8130 19538
1186	0	0	Ki67+	 8137 19578
1187	0	0	Ki67+	 8152 19754
1188	0	0	Ki67+	 8167 19498
1189	0	0	Ki67+	 8170 19484
1190	0	0	Ki67+	 8173 19630
1191	0	0	Ki67+	 8180 19539
1192	0	0	Ki67+	 8184 19509
1193	0	0	Ki67+	 8189 20005
1194	0	0	Ki67+	 8198 19491
1195	0	0	Ki67+	 8202 19804
1196	0	0	Ki67+	 8208 19443
1197	0	0	Ki67+	 8214 19537
1198	0	0	Ki67+	 8216 19767
1199	0	0	Ki67+	 8223 19742
1200	0	0	Ki67+	 8227 19498
1201	0	0	Ki67+	 8230 19566
1202	0	0	Ki67+	 8236 19527
1203	0	0	Ki67+	 8237 19890
1204	0	0	Ki67+	 8238 19555
1205	0	0	Ki67+	 8241 19475
1206	0	0	Ki67+	 8246 19682
1207	0	0	Ki67+	 8247 19575
1208	0	0	Ki67+	 8248 19653
1209	0	0	Ki67+	 8250 19631
1210	0	0	Ki67+	 8255 19550
1211	0	0	Ki67+	 8260 19481
1212	0	0	Ki67+	 8264 19587
1213	0	0	Ki67+	 8265 19569
1214	0	0	Ki67+	 8267 19555
1215	0	0	Ki67+	 8268 19813
1216	0	0	Ki67+	 8270 19512
1217	0	0	Ki67+	 8278 19799
1218	0	0	Ki67+	 8291 19485
1219	0	0	Ki67+	 8308 19702
1220	0	0	Ki67+	 8312 19747
1221	0	0	Ki67+	 8318 19738
1222	0	0	Ki67+	 8329 19703
1223	0	0	Ki67+	 8341 19556
1224	0	0	Ki67+	 8357 19543
1225	0	0	Ki67+	 8361 19497
1226	0	0	Ki67+	 8379 19589
1227	0	0	Ki67+	 8416 19414
1228	0	0	Ki67+	 8571 19381
1229	0	0	Ki67+	 8584 19678
1230	0	0	Ki67+	 8587 19787
1231	0	0	Ki67+	 8593 19841
1232	0	0	Ki67+	 8594 19439
1233	0	0	Ki67+	 8596 19557
1234	0	0	Ki67+	 8605 19679
1235	0	0	Ki67+	 8616 19540
1236	0	0	Ki67+	 8621 19584
1237	0	0	Ki67+	 8621 19686
1238	0	0	Ki67+	 8637 19598
1239	0	0	Ki67+	 8643 19561
1240	0	0	Ki67+	 8758 19889
1241	0	0	Ki67+	 8023 21088
1242	0	0	Ki67+	 8555 21701
1243	0	0	Ki67+	 8345 21917
1244	0	0	Ki67+	 8469 21854
1245	0	0	Ki67+	 8791 6574
1246	0	0	Ki67+	 8795 6720
1247	0	0	Ki67+	 8796 6550
1248	0	0	Ki67+	 8810 7003
1249	0	0	Ki67+	 8816 6757
1250	0	0	Ki67+	 8817 6777
1251	0	0	Ki67+	 8821 6547
1252	0	0	Ki67+	 8838 6582
1253	0	0	Ki67+	 8875 6545
1254	0	0	Ki67+	 8886 6776
1255	0	0	Ki67+	 8911 6765
1256	0	0	Ki67+	 8924 6777
1257	0	0	Ki67+	 8928 6994
1258	0	0	Ki67+	 8929 6912
1259	0	0	Ki67+	 8935 6789
1260	0	0	Ki67+	 8937 6689
1261	0	0	Ki67+	 8940 6709
1262	0	0	Ki67+	 8941 6755
1263	0	0	Ki67+	 8943 6881
1264	0	0	Ki67+	 8943 6902
1265	0	0	Ki67+	 8950 6996
1266	0	0	Ki67+	 8952 6983
1267	0	0	Ki67+	 8954 6645
1268	0	0	Ki67+	 8961 6734
1269	0	0	Ki67+	 8962 6683
1270	0	0	Ki67+	 8964 6808
1271	0	0	Ki67+	 8965 7170
1272	0	0	Ki67+	 8966 6784
1273	0	0	Ki67+	 8968 6970
1274	0	0	Ki67+	 8969 6941
1275	0	0	Ki67+	 8977 6907
1276	0	0	Ki67+	 8983 6712
1277	0	0	Ki67+	 8990 6626
1278	0	0	Ki67+	 8998 6847
1279	0	0	Ki67+	 8999 6664
1280	0	0	Ki67+	 9002 6885
1281	0	0	Ki67+	 9005 6910
1282	0	0	Ki67+	 9007 6928
1283	0	0	Ki67+	 9009 6823
1284	0	0	Ki67+	 9010 6872
1285	0	0	Ki67+	 9011 6682
1286	0	0	Ki67+	 9013 6637
1287	0	0	Ki67+	 9022 6888
1288	0	0	Ki67+	 9024 6835
1289	0	0	Ki67+	 9033 6810
1290	0	0	Ki67+	 9037 6970
1291	0	0	Ki67+	 9040 6847
1292	0	0	Ki67+	 9044 6653
1293	0	0	Ki67+	 9044 6864
1294	0	0	Ki67+	 9044 7053
1295	0	0	Ki67+	 9044 7190
1296	0	0	Ki67+	 9045 6716
1297	0	0	Ki67+	 9048 6636
1298	0	0	Ki67+	 9048 6817
1299	0	0	Ki67+	 9049 7088
1300	0	0	Ki67+	 9053 6603
1301	0	0	Ki67+	 9053 6944
1302	0	0	Ki67+	 9059 6832
1303	0	0	Ki67+	 9061 6982
1304	0	0	Ki67+	 9062 7176
1305	0	0	Ki67+	 9068 6856
1306	0	0	Ki67+	 9069 6655
1307	0	0	Ki67+	 9074 6824
1308	0	0	Ki67+	 9074 6917
1309	0	0	Ki67+	 9078 6780
1310	0	0	Ki67+	 9079 6806
1311	0	0	Ki67+	 9081 6624
1312	0	0	Ki67+	 9082 6899
1313	0	0	Ki67+	 9091 7094
1314	0	0	Ki67+	 9092 7015
1315	0	0	Ki67+	 9104 6953
1316	0	0	Ki67+	 9104 7120
1317	0	0	Ki67+	 9106 7140
1318	0	0	Ki67+	 9118 7066
1319	0	0	Ki67+	 9120 7079
1320	0	0	Ki67+	 9123 7016
1321	0	0	Ki67+	 9126 7108
1322	0	0	Ki67+	 9128 7006
1323	0	0	Ki67+	 9135 6708
1324	0	0	Ki67+	 9149 7039
1325	0	0	Ki67+	 9150 7007
1326	0	0	Ki67+	 9153 7066
1327	0	0	Ki67+	 9156 7143
1328	0	0	Ki67+	 9157 7191
1329	0	0	Ki67+	 9176 7115
1330	0	0	Ki67+	 9179 7053
1331	0	0	Ki67+	 9182 7089
1332	0	0	Ki67+	 9194 7179
1333	0	0	Ki67+	 9208 7140
1334	0	0	Ki67+	 9209 7174
1335	0	0	Ki67+	 9224 7110
1336	0	0	Ki67+	 9259 7202
1337	0	0	Ki67+	 9266 7016
1338	0	0	Ki67+	 9272 7159
1339	0	0	Ki67+	 9298 7059
1340	0	0	Ki67+	 9304 7040
1341	0	0	Ki67+	 9316 7071
1342	0	0	Ki67+	 9318 7084
1343	0	0	Ki67+	 9333 7109
1344	0	0	Ki67+	 9357 7133
1345	0	0	Ki67+	 9380 7150
1346	0	0	Ki67+	 9388 7189
1347	0	0	Ki67+	 9409 7131
1348	0	0	Ki67+	 9412 7190
1349	0	0	Ki67+	 9413 7167
1350	0	0	Ki67+	 9442 7308
1351	0	0	Ki67+	 9446 7287
1352	0	0	Ki67+	 9461 7264
1353	0	0	Ki67+	 9463 7287
1354	0	0	Ki67+	 9471 7242
1355	0	0	Ki67+	 9476 7141
1356	0	0	Ki67+	 9488 7282
1357	0	0	Ki67+	 9494 7232
1358	0	0	Ki67+	 9506 7215
1359	0	0	Ki67+	 9507 6868
1360	0	0	Ki67+	 9517 7325
1361	0	0	Ki67+	 9527 7306
1362	0	0	Ki67+	 9547 7190
1363	0	0	Ki67+	 9573 7258
1364	0	0	Ki67+	 8814 7396
1365	0	0	Ki67+	 8845 7710
1366	0	0	Ki67+	 8871 7812
1367	0	0	Ki67+	 8890 7834
1368	0	0	Ki67+	 9233 7959
1369	0	0	Ki67+	 9248 7393
1370	0	0	Ki67+	 9394 7737
1371	0	0	Ki67+	 9470 7374
1372	0	0	Ki67+	 9484 7333
1373	0	0	Ki67+	 9494 7860
1374	0	0	Ki67+	 9500 7417
1375	0	0	Ki67+	 9532 7406
1376	0	0	Ki67+	 9541 7442
1377	0	0	Ki67+	 9572 7352
1378	0	0	Ki67+	 8981 8852
1379	0	0	Ki67+	 9212 8896
1380	0	0	Ki67+	 9352 8791
1381	0	0	Ki67+	 9377 8483
1382	0	0	Ki67+	 9383 8214
1383	0	0	Ki67+	 9407 8608
1384	0	0	Ki67+	 9419 8599
1385	0	0	Ki67+	 9552 8500
1386	0	0	Ki67+	 9567 8237
1387	0	0	Ki67+	 8851 9519
1388	0	0	Ki67+	 8902 9503
1389	0	0	Ki67+	 8911 9542
1390	0	0	Ki67+	 8916 9698
1391	0	0	Ki67+	 8930 9710
1392	0	0	Ki67+	 8952 9567
1393	0	0	Ki67+	 8973 9165
1394	0	0	Ki67+	 8977 9557
1395	0	0	Ki67+	 9000 9577
1396	0	0	Ki67+	 9016 9660
1397	0	0	Ki67+	 9054 9633
1398	0	0	Ki67+	 9067 9646
1399	0	0	Ki67+	 9068 9708
1400	0	0	Ki67+	 9120 9617
1401	0	0	Ki67+	 9237 9195
1402	0	0	Ki67+	 9269 9604
1403	0	0	Ki67+	 9301 9551
1404	0	0	Ki67+	 9486 9667
1405	0	0	Ki67+	 9491 9607
1406	0	0	Ki67+	 9501 9677
1407	0	0	Ki67+	 9516 9718
1408	0	0	Ki67+	 9538 9704
1409	0	0	Ki67+	 9540 9563
1410	0	0	Ki67+	 9559 9603
1411	0	0	Ki67+	 9570 9559
1412	0	0	Ki67+	 9577 9528
1413	0	0	Ki67+	 8823 10402
1414	0	0	Ki67+	 8825 10138
1415	0	0	Ki67+	 8880 9895
1416	0	0	Ki67+	 9087 10260
1417	0	0	Ki67+	 9160 10003
1418	0	0	Ki67+	 9203 9750
1419	0	0	Ki67+	 9304 9915
1420	0	0	Ki67+	 9411 9768
1421	0	0	Ki67+	 9429 9757
1422	0	0	Ki67+	 9438 9821
1423	0	0	Ki67+	 9500 9986
1424	0	0	Ki67+	 9511 10281
1425	0	0	Ki67+	 9537 10054
1426	0	0	Ki67+	 9541 10346
1427	0	0	Ki67+	 9551 9737
1428	0	0	Ki67+	 9570 9942
1429	0	0	Ki67+	 9578 9765
1430	0	0	Ki67+	 8814 10636
1431	0	0	Ki67+	 8855 10615
1432	0	0	Ki67+	 8884 11022
1433	0	0	Ki67+	 8905 10809
1434	0	0	Ki67+	 8906 10695
1435	0	0	Ki67+	 9029 11289
1436	0	0	Ki67+	 9037 11187
1437	0	0	Ki67+	 9148 10550
1438	0	0	Ki67+	 9202 10626
1439	0	0	Ki67+	 9342 11299
1440	0	0	Ki67+	 9356 11286
1441	0	0	Ki67+	 9383 10942
1442	0	0	Ki67+	 9551 10859
1443	0	0	Ki67+	 8860 11562
1444	0	0	Ki67+	 8916 12067
1445	0	0	Ki67+	 8950 12099
1446	0	0	Ki67+	 8984 12079
1447	0	0	Ki67+	 9080 12106
1448	0	0	Ki67+	 9116 11340
1449	0	0	Ki67+	 9211 11393
1450	0	0	Ki67+	 9216 11726
1451	0	0	Ki67+	 9268 11368
1452	0	0	Ki67+	 9322 12123
1453	0	0	Ki67+	 9359 11690
1454	0	0	Ki67+	 9371 12088
1455	0	0	Ki67+	 9432 11910
1456	0	0	Ki67+	 9514 11416
1457	0	0	Ki67+	 8876 12373
1458	0	0	Ki67+	 9004 12299
1459	0	0	Ki67+	 9113 12264
1460	0	0	Ki67+	 9342 12270
1461	0	0	Ki67+	 9360 12484
1462	0	0	Ki67+	 9400 12278
1463	0	0	Ki67+	 9482 12579
1464	0	0	Ki67+	 9549 12406
1465	0	0	Ki67+	 9337 14069
1466	0	0	Ki67+	 9447 14105
1467	0	0	Ki67+	 9571 14178
1468	0	0	Ki67+	 9543 14606
1469	0	0	Ki67+	 9167 15552
1470	0	0	Ki67+	 9170 16037
1471	0	0	Ki67+	 8849 16713
1472	0	0	Ki67+	 8874 16212
1473	0	0	Ki67+	 8819 17448
1474	0	0	Ki67+	 8826 17464
1475	0	0	Ki67+	 8893 17386
1476	0	0	Ki67+	 8895 17371
1477	0	0	Ki67+	 8979 17566
1478	0	0	Ki67+	 9137 17213
1479	0	0	Ki67+	 9149 17204
1480	0	0	Ki67+	 9166 17596
1481	0	0	Ki67+	 9387 17102
1482	0	0	Ki67+	 9509 17261
1483	0	0	Ki67+	 9515 17294
1484	0	0	Ki67+	 8873 19180
1485	0	0	Ki67+	 8955 19245
1486	0	0	Ki67+	 9021 19322
1487	0	0	Ki67+	 9458 18770
1488	0	0	Ki67+	 9471 18757
1489	0	0	Ki67+	 8798 19478
1490	0	0	Ki67+	 8803 19497
1491	0	0	Ki67+	 8812 19424
1492	0	0	Ki67+	 8816 19450
1493	0	0	Ki67+	 8818 19391
1494	0	0	Ki67+	 8829 19481
1495	0	0	Ki67+	 8897 19391
1496	0	0	Ki67+	 8905 19361
1497	0	0	Ki67+	 9279 19764
1498	0	0	Ki67+	 9281 19445
1499	0	0	Ki67+	 9289 19468
1500	0	0	Ki67+	 9297 19494
1501	0	0	Ki67+	 9300 19629
1502	0	0	Ki67+	 9308 19768
1503	0	0	Ki67+	 9323 19454
1504	0	0	Ki67+	 9329 19440
1505	0	0	Ki67+	 9335 19418
1506	0	0	Ki67+	 9335 19572
1507	0	0	Ki67+	 9349 19525
1508	0	0	Ki67+	 9351 19388
1509	0	0	Ki67+	 9395 19453
1510	0	0	Ki67+	 9396 19468
1511	0	0	Ki67+	 9416 19537
1512	0	0	Ki67+	 9453 19826
1513	0	0	Ki67+	 9482 19658
1514	0	0	Ki67+	 9511 19978
1515	0	0	Ki67+	 9529 19657
1516	0	0	Ki67+	 9541 19853
1517	0	0	Ki67+	 9544 19579
1518	0	0	Ki67+	 9546 19817
1519	0	0	Ki67+	 9547 19596
1520	0	0	Ki67+	 9561 19721
1521	0	0	Ki67+	 9566 19808
1522	0	0	Ki67+	 9572 19692
1523	0	0	Ki67+	 9581 19681
1524	0	0	Ki67+	 8902 21478
1525	0	0	Ki67+	 8906 21488
1526	0	0	Ki67+	 8991 21345
1527	0	0	Ki67+	 9597 7223
1528	0	0	Ki67+	 9609 7239
1529	0	0	Ki67+	 9650 7184
1530	0	0	Ki67+	 9666 7243
1531	0	0	Ki67+	 9682 7222
1532	0	0	Ki67+	 9764 7012
1533	0	0	Ki67+	 9768 6939
1534	0	0	Ki67+	 9779 6963
1535	0	0	Ki67+	 9779 7000
1536	0	0	Ki67+	 9784 6842
1537	0	0	Ki67+	 9784 6858
1538	0	0	Ki67+	 9785 6873
1539	0	0	Ki67+	 9798 6918
1540	0	0	Ki67+	 9808 6948
1541	0	0	Ki67+	 9813 7035
1542	0	0	Ki67+	 9821 6815
1543	0	0	Ki67+	 9822 6880
1544	0	0	Ki67+	 9857 6815
1545	0	0	Ki67+	 9860 6897
1546	0	0	Ki67+	 9905 6858
1547	0	0	Ki67+	 9911 6942
1548	0	0	Ki67+	 9912 6924
1549	0	0	Ki67+	 9927 6815
1550	0	0	Ki67+	 9936 6919
1551	0	0	Ki67+	 9948 6804
1552	0	0	Ki67+	 9961 6797
1553	0	0	Ki67+	 9973 6813
1554	0	0	Ki67+	 9984 6790
1555	0	0	Ki67+	 9998 6827
1556	0	0	Ki67+	 10018 6787
1557	0	0	Ki67+	 10029 6922
1558	0	0	Ki67+	 10032 6969
1559	0	0	Ki67+	 10044 6783
1560	0	0	Ki67+	 10052 6968
1561	0	0	Ki67+	 10053 6580
1562	0	0	Ki67+	 10075 6969
1563	0	0	Ki67+	 10088 6585
1564	0	0	Ki67+	 10088 6813
1565	0	0	Ki67+	 10095 6826
1566	0	0	Ki67+	 10099 6551
1567	0	0	Ki67+	 10105 6940
1568	0	0	Ki67+	 10111 6792
1569	0	0	Ki67+	 10131 6916
1570	0	0	Ki67+	 10146 6942
1571	0	0	Ki67+	 10146 6978
1572	0	0	Ki67+	 10154 6922
1573	0	0	Ki67+	 10161 7024
1574	0	0	Ki67+	 10166 6851
1575	0	0	Ki67+	 10168 6966
1576	0	0	Ki67+	 10171 6885
1577	0	0	Ki67+	 10178 7087
1578	0	0	Ki67+	 10180 7008
1579	0	0	Ki67+	 10184 6836
1580	0	0	Ki67+	 10197 6788
1581	0	0	Ki67+	 10200 6898
1582	0	0	Ki67+	 10206 6929
1583	0	0	Ki67+	 10208 7236
1584	0	0	Ki67+	 10215 6968
1585	0	0	Ki67+	 10216 6528
1586	0	0	Ki67+	 10217 7063
1587	0	0	Ki67+	 10224 6977
1588	0	0	Ki67+	 10226 7039
1589	0	0	Ki67+	 10240 6665
1590	0	0	Ki67+	 10242 7230
1591	0	0	Ki67+	 10247 7061
1592	0	0	Ki67+	 10248 6912
1593	0	0	Ki67+	 10249 7187
1594	0	0	Ki67+	 10252 7028
1595	0	0	Ki67+	 10266 6890
1596	0	0	Ki67+	 10273 7146
1597	0	0	Ki67+	 10277 6926
1598	0	0	Ki67+	 10279 7077
1599	0	0	Ki67+	 10282 7046
1600	0	0	Ki67+	 10285 7020
1601	0	0	Ki67+	 10288 6924
1602	0	0	Ki67+	 10289 6889
1603	0	0	Ki67+	 10291 7245
1604	0	0	Ki67+	 10293 7159
1605	0	0	Ki67+	 10298 6735
1606	0	0	Ki67+	 10301 7124
1607	0	0	Ki67+	 10306 6763
1608	0	0	Ki67+	 10307 7158
1609	0	0	Ki67+	 10308 6664
1610	0	0	Ki67+	 10312 7022
1611	0	0	Ki67+	 10322 6912
1612	0	0	Ki67+	 10323 6901
1613	0	0	Ki67+	 10330 7130
1614	0	0	Ki67+	 10331 7149
1615	0	0	Ki67+	 10331 7221
1616	0	0	Ki67+	 10333 7106
1617	0	0	Ki67+	 10340 6918
1618	0	0	Ki67+	 10354 6821
1619	0	0	Ki67+	 10354 7194
1620	0	0	Ki67+	 10358 7246
1621	0	0	Ki67+	 10360 7030
1622	0	0	Ki67+	 10366 6981
1623	0	0	Ki67+	 10366 7136
1624	0	0	Ki67+	 10369 7189
1625	0	0	Ki67+	 10373 7049
1626	0	0	Ki67+	 10377 7007
1627	0	0	Ki67+	 10380 7104
1628	0	0	Ki67+	 10380 7160
1629	0	0	Ki67+	 9597 7280
1630	0	0	Ki67+	 9629 7383
1631	0	0	Ki67+	 9635 7451
1632	0	0	Ki67+	 9651 7353
1633	0	0	Ki67+	 9654 7410
1634	0	0	Ki67+	 9659 7395
1635	0	0	Ki67+	 9665 7473
1636	0	0	Ki67+	 9679 7534
1637	0	0	Ki67+	 9681 7518
1638	0	0	Ki67+	 9693 7627
1639	0	0	Ki67+	 9698 7437
1640	0	0	Ki67+	 9702 7519
1641	0	0	Ki67+	 9704 7578
1642	0	0	Ki67+	 9713 7277
1643	0	0	Ki67+	 9722 7609
1644	0	0	Ki67+	 9726 7459
1645	0	0	Ki67+	 9726 7626
1646	0	0	Ki67+	 9728 7502
1647	0	0	Ki67+	 9729 7536
1648	0	0	Ki67+	 9729 7754
1649	0	0	Ki67+	 9739 7595
1650	0	0	Ki67+	 9739 7769
1651	0	0	Ki67+	 9758 7728
1652	0	0	Ki67+	 9766 7715
1653	0	0	Ki67+	 9775 7909
1654	0	0	Ki67+	 9791 7585
1655	0	0	Ki67+	 9795 7706
1656	0	0	Ki67+	 9797 7594
1657	0	0	Ki67+	 9800 7720
1658	0	0	Ki67+	 9803 7635
1659	0	0	Ki67+	 9805 7819
1660	0	0	Ki67+	 9818 7661
1661	0	0	Ki67+	 9821 7800
1662	0	0	Ki67+	 9831 7706
1663	0	0	Ki67+	 9832 7783
1664	0	0	Ki67+	 9834 7635
1665	0	0	Ki67+	 9841 7832
1666	0	0	Ki67+	 9845 7814
1667	0	0	Ki67+	 9848 7645
1668	0	0	Ki67+	 9848 7790
1669	0	0	Ki67+	 9856 7870
1670	0	0	Ki67+	 9863 7845
1671	0	0	Ki67+	 9872 7550
1672	0	0	Ki67+	 9876 7326
1673	0	0	Ki67+	 9880 7537
1674	0	0	Ki67+	 9885 7604
1675	0	0	Ki67+	 9902 7497
1676	0	0	Ki67+	 9905 7913
1677	0	0	Ki67+	 9908 7542
1678	0	0	Ki67+	 9908 7846
1679	0	0	Ki67+	 9915 7810
1680	0	0	Ki67+	 9915 7903
1681	0	0	Ki67+	 9917 7563
1682	0	0	Ki67+	 9917 7717
1683	0	0	Ki67+	 9923 7526
1684	0	0	Ki67+	 9923 7734
1685	0	0	Ki67+	 9923 8010
1686	0	0	Ki67+	 9931 7850
1687	0	0	Ki67+	 9935 7988
1688	0	0	Ki67+	 9942 8030
1689	0	0	Ki67+	 9948 8017
1690	0	0	Ki67+	 9970 7984
1691	0	0	Ki67+	 9972 8000
1692	0	0	Ki67+	 9974 7703
1693	0	0	Ki67+	 9990 7957
1694	0	0	Ki67+	 9997 8063
1695	0	0	Ki67+	 10026 7752
1696	0	0	Ki67+	 10030 7891
1697	0	0	Ki67+	 10033 7640
1698	0	0	Ki67+	 10040 7825
1699	0	0	Ki67+	 10050 7649
1700	0	0	Ki67+	 10050 7660
1701	0	0	Ki67+	 10088 7656
1702	0	0	Ki67+	 10160 7753
1703	0	0	Ki67+	 10171 7734
1704	0	0	Ki67+	 10180 7882
1705	0	0	Ki67+	 10236 7584
1706	0	0	Ki67+	 10246 7283
1707	0	0	Ki67+	 10247 7441
1708	0	0	Ki67+	 10247 7832
1709	0	0	Ki67+	 10266 7270
1710	0	0	Ki67+	 10336 7693
1711	0	0	Ki67+	 10343 7768
1712	0	0	Ki67+	 10344 7269
1713	0	0	Ki67+	 10350 7570
1714	0	0	Ki67+	 9592 8157
1715	0	0	Ki67+	 9630 8813
1716	0	0	Ki67+	 9632 8300
1717	0	0	Ki67+	 9654 8245
1718	0	0	Ki67+	 9665 8370
1719	0	0	Ki67+	 9909 8656
1720	0	0	Ki67+	 9952 8323
1721	0	0	Ki67+	 9954 8066
1722	0	0	Ki67+	 9967 8067
1723	0	0	Ki67+	 9990 8183
1724	0	0	Ki67+	 9998 8381
1725	0	0	Ki67+	 10001 8148
1726	0	0	Ki67+	 10015 8066
1727	0	0	Ki67+	 10023 8216
1728	0	0	Ki67+	 10034 8195
1729	0	0	Ki67+	 10040 8235
1730	0	0	Ki67+	 10059 8193
1731	0	0	Ki67+	 10084 8271
1732	0	0	Ki67+	 10099 8276
1733	0	0	Ki67+	 10105 8312
1734	0	0	Ki67+	 10117 8316
1735	0	0	Ki67+	 10123 8298
1736	0	0	Ki67+	 10155 8376
1737	0	0	Ki67+	 10159 8124
1738	0	0	Ki67+	 10184 8388
1739	0	0	Ki67+	 10190 8216
1740	0	0	Ki67+	 10197 8108
1741	0	0	Ki67+	 10220 8220
1742	0	0	Ki67+	 10222 8436
1743	0	0	Ki67+	 10250 8217
1744	0	0	Ki67+	 10255 8312
1745	0	0	Ki67+	 10309 8357
1746	0	0	Ki67+	 10356 8450
1747	0	0	Ki67+	 9611 9374
1748	0	0	Ki67+	 9634 9497
1749	0	0	Ki67+	 9830 9238
1750	0	0	Ki67+	 9846 9515
1751	0	0	Ki67+	 9898 9482
1752	0	0	Ki67+	 9939 9535
1753	0	0	Ki67+	 9943 9550
1754	0	0	Ki67+	 10015 9450
1755	0	0	Ki67+	 10033 9471
1756	0	0	Ki67+	 10043 9447
1757	0	0	Ki67+	 10111 9570
1758	0	0	Ki67+	 10237 9497
1759	0	0	Ki67+	 10248 9468
1760	0	0	Ki67+	 10257 9137
1761	0	0	Ki67+	 10267 9422
1762	0	0	Ki67+	 10274 9156
1763	0	0	Ki67+	 10279 9166
1764	0	0	Ki67+	 10298 9220
1765	0	0	Ki67+	 10301 9188
1766	0	0	Ki67+	 10304 9446
1767	0	0	Ki67+	 10309 9473
1768	0	0	Ki67+	 10363 8943
1769	0	0	Ki67+	 10379 9475
1770	0	0	Ki67+	 9586 9910
1771	0	0	Ki67+	 9589 9813
1772	0	0	Ki67+	 9601 9744
1773	0	0	Ki67+	 9619 9827
1774	0	0	Ki67+	 9631 9845
1775	0	0	Ki67+	 9704 9718
1776	0	0	Ki67+	 9705 9675
1777	0	0	Ki67+	 9716 9863
1778	0	0	Ki67+	 9725 9880
1779	0	0	Ki67+	 9827 10227
1780	0	0	Ki67+	 9843 10148
1781	0	0	Ki67+	 9861 10279
1782	0	0	Ki67+	 9964 10431
1783	0	0	Ki67+	 9979 9941
1784	0	0	Ki67+	 10011 9715
1785	0	0	Ki67+	 10052 10455
1786	0	0	Ki67+	 10212 10200
1787	0	0	Ki67+	 10222 9909
1788	0	0	Ki67+	 10293 9822
1789	0	0	Ki67+	 10309 9992
1790	0	0	Ki67+	 10320 9889
1791	0	0	Ki67+	 10324 9842
1792	0	0	Ki67+	 10331 10366
1793	0	0	Ki67+	 10355 9885
1794	0	0	Ki67+	 9631 10471
1795	0	0	Ki67+	 9667 10683
1796	0	0	Ki67+	 9776 11173
1797	0	0	Ki67+	 9792 10828
1798	0	0	Ki67+	 9800 10796
1799	0	0	Ki67+	 9808 10817
1800	0	0	Ki67+	 9884 10824
1801	0	0	Ki67+	 9886 10799
1802	0	0	Ki67+	 9935 10656
1803	0	0	Ki67+	 9976 10752
1804	0	0	Ki67+	 9996 10514
1805	0	0	Ki67+	 10016 10924
1806	0	0	Ki67+	 10071 10496
1807	0	0	Ki67+	 10145 10591
1808	0	0	Ki67+	 10177 10701
1809	0	0	Ki67+	 10201 10617
1810	0	0	Ki67+	 10291 10591
1811	0	0	Ki67+	 10294 10721
1812	0	0	Ki67+	 10295 10906
1813	0	0	Ki67+	 10299 10602
1814	0	0	Ki67+	 10344 10761
1815	0	0	Ki67+	 10377 10717
1816	0	0	Ki67+	 10381 10741
1817	0	0	Ki67+	 10382 10889
1818	0	0	Ki67+	 9599 11521
1819	0	0	Ki67+	 9628 11879
1820	0	0	Ki67+	 9679 11612
1821	0	0	Ki67+	 9685 11803
1822	0	0	Ki67+	 9704 12055
1823	0	0	Ki67+	 9720 11625
1824	0	0	Ki67+	 9729 11986
1825	0	0	Ki67+	 9752 11438
1826	0	0	Ki67+	 9877 11832
1827	0	0	Ki67+	 9953 11924
1828	0	0	Ki67+	 9960 11379
1829	0	0	Ki67+	 9962 11352
1830	0	0	Ki67+	 9986 11314
1831	0	0	Ki67+	 9986 11349
1832	0	0	Ki67+	 10007 11342
1833	0	0	Ki67+	 10024 12037
1834	0	0	Ki67+	 10043 11849
1835	0	0	Ki67+	 10143 12063
1836	0	0	Ki67+	 10165 11861
1837	0	0	Ki67+	 10206 11465
1838	0	0	Ki67+	 10293 12048
1839	0	0	Ki67+	 10321 11918
1840	0	0	Ki67+	 10372 11908
1841	0	0	Ki67+	 9671 12318
1842	0	0	Ki67+	 9750 12335
1843	0	0	Ki67+	 9789 12276
1844	0	0	Ki67+	 9900 12762
1845	0	0	Ki67+	 9918 12734
1846	0	0	Ki67+	 10000 12585
1847	0	0	Ki67+	 10008 12703
1848	0	0	Ki67+	 10092 12749
1849	0	0	Ki67+	 10167 12767
1850	0	0	Ki67+	 10181 12439
1851	0	0	Ki67+	 10184 12774
1852	0	0	Ki67+	 10236 12451
1853	0	0	Ki67+	 10335 12547
1854	0	0	Ki67+	 10363 12471
1855	0	0	Ki67+	 9610 13416
1856	0	0	Ki67+	 9683 13186
1857	0	0	Ki67+	 9719 12959
1858	0	0	Ki67+	 9733 12969
1859	0	0	Ki67+	 9755 12996
1860	0	0	Ki67+	 9768 12991
1861	0	0	Ki67+	 9826 13204
1862	0	0	Ki67+	 9870 13205
1863	0	0	Ki67+	 9959 13286
1864	0	0	Ki67+	 10069 13455
1865	0	0	Ki67+	 10154 13256
1866	0	0	Ki67+	 10159 13352
1867	0	0	Ki67+	 10242 12991
1868	0	0	Ki67+	 10343 13341
1869	0	0	Ki67+	 9777 14088
1870	0	0	Ki67+	 9870 14338
1871	0	0	Ki67+	 10072 13677
1872	0	0	Ki67+	 10097 14168
1873	0	0	Ki67+	 10122 13791
1874	0	0	Ki67+	 10199 13797
1875	0	0	Ki67+	 10211 14056
1876	0	0	Ki67+	 10231 14457
1877	0	0	Ki67+	 10247 14000
1878	0	0	Ki67+	 10286 13887
1879	0	0	Ki67+	 10378 13984
1880	0	0	Ki67+	 9675 15153
1881	0	0	Ki67+	 9722 15251
1882	0	0	Ki67+	 9929 14771
1883	0	0	Ki67+	 9982 15030
1884	0	0	Ki67+	 9988 15109
1885	0	0	Ki67+	 9988 15259
1886	0	0	Ki67+	 9993 14976
1887	0	0	Ki67+	 9995 15012
1888	0	0	Ki67+	 10143 15095
1889	0	0	Ki67+	 10158 15069
1890	0	0	Ki67+	 10352 14651
1891	0	0	Ki67+	 9994 15626
1892	0	0	Ki67+	 10147 15992
1893	0	0	Ki67+	 9933 16530
1894	0	0	Ki67+	 9674 17094
1895	0	0	Ki67+	 9800 16907
1896	0	0	Ki67+	 9878 16890
1897	0	0	Ki67+	 10218 17381
1898	0	0	Ki67+	 10326 17346
1899	0	0	Ki67+	 9591 18878
1900	0	0	Ki67+	 9870 19058
1901	0	0	Ki67+	 9903 19068
1902	0	0	Ki67+	 9999 19140
1903	0	0	Ki67+	 10150 19008
1904	0	0	Ki67+	 10173 18772
1905	0	0	Ki67+	 9602 19621
1906	0	0	Ki67+	 9615 19596
1907	0	0	Ki67+	 9615 19610
1908	0	0	Ki67+	 9632 19638
1909	0	0	Ki67+	 9660 19564
1910	0	0	Ki67+	 9669 19912
1911	0	0	Ki67+	 9718 19954
1912	0	0	Ki67+	 9749 19848
1913	0	0	Ki67+	 9752 19768
1914	0	0	Ki67+	 9754 19708
1915	0	0	Ki67+	 9762 19657
1916	0	0	Ki67+	 9762 19681
1917	0	0	Ki67+	 9784 19963
1918	0	0	Ki67+	 9786 20003
1919	0	0	Ki67+	 9793 19848
1920	0	0	Ki67+	 9795 19830
1921	0	0	Ki67+	 9800 19816
1922	0	0	Ki67+	 9803 19897
1923	0	0	Ki67+	 9804 19763
1924	0	0	Ki67+	 9818 19453
1925	0	0	Ki67+	 9893 19426
1926	0	0	Ki67+	 9925 19658
1927	0	0	Ki67+	 9936 19681
1928	0	0	Ki67+	 9937 20039
1929	0	0	Ki67+	 9946 19593
1930	0	0	Ki67+	 9948 19702
1931	0	0	Ki67+	 9957 20035
1932	0	0	Ki67+	 9962 19615
1933	0	0	Ki67+	 9966 19596
1934	0	0	Ki67+	 9974 19633
1935	0	0	Ki67+	 9995 19834
1936	0	0	Ki67+	 9996 19781
1937	0	0	Ki67+	 9999 19863
1938	0	0	Ki67+	 10000 19756
1939	0	0	Ki67+	 10010 19730
1940	0	0	Ki67+	 10021 19924
1941	0	0	Ki67+	 10027 19843
1942	0	0	Ki67+	 10027 19873
1943	0	0	Ki67+	 10031 19956
1944	0	0	Ki67+	 10032 19609
1945	0	0	Ki67+	 10033 19756
1946	0	0	Ki67+	 10034 20000
1947	0	0	Ki67+	 10040 19804
1948	0	0	Ki67+	 10041 19836
1949	0	0	Ki67+	 10041 19988
1950	0	0	Ki67+	 10046 19898
1951	0	0	Ki67+	 10050 19913
1952	0	0	Ki67+	 10052 19846
1953	0	0	Ki67+	 10068 19761
1954	0	0	Ki67+	 10069 19730
1955	0	0	Ki67+	 10082 19705
1956	0	0	Ki67+	 10151 20002
1957	0	0	Ki67+	 10152 19955
1958	0	0	Ki67+	 10152 20033
1959	0	0	Ki67+	 10153 19888
1960	0	0	Ki67+	 10154 19812
1961	0	0	Ki67+	 10154 19925
1962	0	0	Ki67+	 10156 19836
1963	0	0	Ki67+	 10169 19911
1964	0	0	Ki67+	 10169 20063
1965	0	0	Ki67+	 10173 19861
1966	0	0	Ki67+	 10174 19936
1967	0	0	Ki67+	 10185 20059
1968	0	0	Ki67+	 10208 19999
1969	0	0	Ki67+	 10233 19785
1970	0	0	Ki67+	 10281 19679
1971	0	0	Ki67+	 10297 19936
1972	0	0	Ki67+	 10299 19697
1973	0	0	Ki67+	 10300 19820
1974	0	0	Ki67+	 10305 19560
1975	0	0	Ki67+	 10337 19698
1976	0	0	Ki67+	 10338 19828
1977	0	0	Ki67+	 10340 19774
1978	0	0	Ki67+	 10342 19784
1979	0	0	Ki67+	 10342 20036
1980	0	0	Ki67+	 9670 20088
1981	0	0	Ki67+	 9719 20685
1982	0	0	Ki67+	 9737 20250
1983	0	0	Ki67+	 9992 20099
1984	0	0	Ki67+	 10004 20104
1985	0	0	Ki67+	 10175 20104
1986	0	0	Ki67+	 10342 20160
1987	0	0	Ki67+	 10403 7076
1988	0	0	Ki67+	 10408 7095
1989	0	0	Ki67+	 10408 7144
1990	0	0	Ki67+	 10409 6955
1991	0	0	Ki67+	 10430 7071
1992	0	0	Ki67+	 10441 6722
1993	0	0	Ki67+	 10441 7142
1994	0	0	Ki67+	 10459 7150
1995	0	0	Ki67+	 10460 6757
1996	0	0	Ki67+	 10464 7126
1997	0	0	Ki67+	 10496 6975
1998	0	0	Ki67+	 10499 6938
1999	0	0	Ki67+	 10505 7002
2000	0	0	Ki67+	 10513 6950
2001	0	0	Ki67+	 10520 7054
2002	0	0	Ki67+	 10525 7093
2003	0	0	Ki67+	 10534 6729
2004	0	0	Ki67+	 10535 6914
2005	0	0	Ki67+	 10535 7082
2006	0	0	Ki67+	 10538 7138
2007	0	0	Ki67+	 10546 6770
2008	0	0	Ki67+	 10553 7102
2009	0	0	Ki67+	 10562 6733
2010	0	0	Ki67+	 10562 6905
2011	0	0	Ki67+	 10568 6967
2012	0	0	Ki67+	 10576 6937
2013	0	0	Ki67+	 10591 6943
2014	0	0	Ki67+	 10594 6921
2015	0	0	Ki67+	 10617 6963
2016	0	0	Ki67+	 10627 7005
2017	0	0	Ki67+	 10640 6980
2018	0	0	Ki67+	 10650 7003
2019	0	0	Ki67+	 10659 7037
2020	0	0	Ki67+	 10678 7044
2021	0	0	Ki67+	 10703 7060
2022	0	0	Ki67+	 10726 7135
2023	0	0	Ki67+	 10732 7096
2024	0	0	Ki67+	 10762 7124
2025	0	0	Ki67+	 10777 7145
2026	0	0	Ki67+	 10929 6881
2027	0	0	Ki67+	 10935 6904
2028	0	0	Ki67+	 11133 6492
2029	0	0	Ki67+	 10389 7267
2030	0	0	Ki67+	 10397 7499
2031	0	0	Ki67+	 10406 7401
2032	0	0	Ki67+	 10409 7637
2033	0	0	Ki67+	 10410 7530
2034	0	0	Ki67+	 10416 7192
2035	0	0	Ki67+	 10416 7380
2036	0	0	Ki67+	 10426 7178
2037	0	0	Ki67+	 10448 7184
2038	0	0	Ki67+	 10453 7688
2039	0	0	Ki67+	 10455 7224
2040	0	0	Ki67+	 10459 7391
2041	0	0	Ki67+	 10461 7541
2042	0	0	Ki67+	 10465 7183
2043	0	0	Ki67+	 10469 7298
2044	0	0	Ki67+	 10473 7813
2045	0	0	Ki67+	 10475 7203
2046	0	0	Ki67+	 10477 7529
2047	0	0	Ki67+	 10485 7781
2048	0	0	Ki67+	 10487 7580
2049	0	0	Ki67+	 10488 7679
2050	0	0	Ki67+	 10494 7827
2051	0	0	Ki67+	 10496 7467
2052	0	0	Ki67+	 10496 7496
2053	0	0	Ki67+	 10496 7765
2054	0	0	Ki67+	 10498 7235
2055	0	0	Ki67+	 10498 7328
2056	0	0	Ki67+	 10506 7693
2057	0	0	Ki67+	 10507 7409
2058	0	0	Ki67+	 10511 7812
2059	0	0	Ki67+	 10512 7716
2060	0	0	Ki67+	 10514 7755
2061	0	0	Ki67+	 10520 7779
2062	0	0	Ki67+	 10521 7827
2063	0	0	Ki67+	 10524 7854
2064	0	0	Ki67+	 10526 7459
2065	0	0	Ki67+	 10534 7688
2066	0	0	Ki67+	 10535 7572
2067	0	0	Ki67+	 10541 7765
2068	0	0	Ki67+	 10545 7846
2069	0	0	Ki67+	 10552 7782
2070	0	0	Ki67+	 10555 7737
2071	0	0	Ki67+	 10555 7951
2072	0	0	Ki67+	 10556 7464
2073	0	0	Ki67+	 10562 7191
2074	0	0	Ki67+	 10562 7359
2075	0	0	Ki67+	 10562 7633
2076	0	0	Ki67+	 10563 7432
2077	0	0	Ki67+	 10564 7175
2078	0	0	Ki67+	 10576 7820
2079	0	0	Ki67+	 10579 7526
2080	0	0	Ki67+	 10579 7621
2081	0	0	Ki67+	 10580 7555
2082	0	0	Ki67+	 10580 7667
2083	0	0	Ki67+	 10582 7730
2084	0	0	Ki67+	 10587 7860
2085	0	0	Ki67+	 10594 7828
2086	0	0	Ki67+	 10598 7310
2087	0	0	Ki67+	 10600 7784
2088	0	0	Ki67+	 10606 7822
2089	0	0	Ki67+	 10608 7361
2090	0	0	Ki67+	 10614 7845
2091	0	0	Ki67+	 10619 7817
2092	0	0	Ki67+	 10620 7776
2093	0	0	Ki67+	 10621 7716
2094	0	0	Ki67+	 10630 7759
2095	0	0	Ki67+	 10646 7559
2096	0	0	Ki67+	 10659 7173
2097	0	0	Ki67+	 10662 7758
2098	0	0	Ki67+	 10670 7330
2099	0	0	Ki67+	 10675 7365
2100	0	0	Ki67+	 10679 7480
2101	0	0	Ki67+	 10679 7682
2102	0	0	Ki67+	 10691 7282
2103	0	0	Ki67+	 10699 7308
2104	0	0	Ki67+	 10702 7382
2105	0	0	Ki67+	 10705 7907
2106	0	0	Ki67+	 10713 7251
2107	0	0	Ki67+	 10724 7480
2108	0	0	Ki67+	 10725 7295
2109	0	0	Ki67+	 10767 7205
2110	0	0	Ki67+	 10793 7491
2111	0	0	Ki67+	 10796 7605
2112	0	0	Ki67+	 10912 7675
2113	0	0	Ki67+	 10917 7640
2114	0	0	Ki67+	 10936 7681
2115	0	0	Ki67+	 10936 7703
2116	0	0	Ki67+	 10939 7668
2117	0	0	Ki67+	 10949 7319
2118	0	0	Ki67+	 10964 7653
2119	0	0	Ki67+	 10975 7699
2120	0	0	Ki67+	 10988 7365
2121	0	0	Ki67+	 10988 7405
2122	0	0	Ki67+	 10988 7474
2123	0	0	Ki67+	 10991 7432
2124	0	0	Ki67+	 11010 7454
2125	0	0	Ki67+	 11014 7411
2126	0	0	Ki67+	 11016 7497
2127	0	0	Ki67+	 11021 7565
2128	0	0	Ki67+	 11041 7522
2129	0	0	Ki67+	 11042 7542
2130	0	0	Ki67+	 11054 7564
2131	0	0	Ki67+	 10427 8116
2132	0	0	Ki67+	 10435 8287
2133	0	0	Ki67+	 10456 8258
2134	0	0	Ki67+	 10477 8223
2135	0	0	Ki67+	 10508 7955
2136	0	0	Ki67+	 10519 8142
2137	0	0	Ki67+	 10535 7954
2138	0	0	Ki67+	 10542 8142
2139	0	0	Ki67+	 10588 8055
2140	0	0	Ki67+	 10608 8049
2141	0	0	Ki67+	 10655 8110
2142	0	0	Ki67+	 10684 8101
2143	0	0	Ki67+	 10691 8123
2144	0	0	Ki67+	 10693 8204
2145	0	0	Ki67+	 10694 8057
2146	0	0	Ki67+	 10704 8115
2147	0	0	Ki67+	 10707 8209
2148	0	0	Ki67+	 10849 8685
2149	0	0	Ki67+	 10854 8042
2150	0	0	Ki67+	 10913 8683
2151	0	0	Ki67+	 10977 8619
2152	0	0	Ki67+	 10984 8690
2153	0	0	Ki67+	 10991 8659
2154	0	0	Ki67+	 11004 8643
2155	0	0	Ki67+	 11015 8723
2156	0	0	Ki67+	 11021 8095
2157	0	0	Ki67+	 11032 8683
2158	0	0	Ki67+	 11036 8649
2159	0	0	Ki67+	 11040 8615
2160	0	0	Ki67+	 11060 8633
2161	0	0	Ki67+	 11103 8660
2162	0	0	Ki67+	 11120 8600
2163	0	0	Ki67+	 11124 8744
2164	0	0	Ki67+	 11125 8617
2165	0	0	Ki67+	 11127 8713
2166	0	0	Ki67+	 11136 8570
2167	0	0	Ki67+	 11148 8135
2168	0	0	Ki67+	 11149 8683
2169	0	0	Ki67+	 11159 8632
2170	0	0	Ki67+	 10389 9371
2171	0	0	Ki67+	 10392 9496
2172	0	0	Ki67+	 10413 9475
2173	0	0	Ki67+	 10415 9499
2174	0	0	Ki67+	 10440 9394
2175	0	0	Ki67+	 10447 9485
2176	0	0	Ki67+	 10452 9509
2177	0	0	Ki67+	 10472 9391
2178	0	0	Ki67+	 10486 9353
2179	0	0	Ki67+	 10490 9514
2180	0	0	Ki67+	 10491 9373
2181	0	0	Ki67+	 10504 9502
2182	0	0	Ki67+	 10511 9382
2183	0	0	Ki67+	 10517 9468
2184	0	0	Ki67+	 10531 9484
2185	0	0	Ki67+	 10563 9476
2186	0	0	Ki67+	 10565 9504
2187	0	0	Ki67+	 10574 9516
2188	0	0	Ki67+	 10600 9380
2189	0	0	Ki67+	 10604 9369
2190	0	0	Ki67+	 10622 9503
2191	0	0	Ki67+	 10629 9359
2192	0	0	Ki67+	 10646 9485
2193	0	0	Ki67+	 10656 9101
2194	0	0	Ki67+	 10662 9378
2195	0	0	Ki67+	 10699 9365
2196	0	0	Ki67+	 10704 9390
2197	0	0	Ki67+	 10705 9536
2198	0	0	Ki67+	 10706 9496
2199	0	0	Ki67+	 10719 9361
2200	0	0	Ki67+	 10732 9041
2201	0	0	Ki67+	 10760 9399
2202	0	0	Ki67+	 10762 9544
2203	0	0	Ki67+	 10768 9353
2204	0	0	Ki67+	 10774 9370
2205	0	0	Ki67+	 10777 9255
2206	0	0	Ki67+	 10783 9547
2207	0	0	Ki67+	 10789 9512
2208	0	0	Ki67+	 10804 9379
2209	0	0	Ki67+	 10810 9356
2210	0	0	Ki67+	 10812 9457
2211	0	0	Ki67+	 10813 9041
2212	0	0	Ki67+	 10819 9114
2213	0	0	Ki67+	 10826 9390
2214	0	0	Ki67+	 10826 9498
2215	0	0	Ki67+	 10829 9471
2216	0	0	Ki67+	 10838 9445
2217	0	0	Ki67+	 10854 9259
2218	0	0	Ki67+	 10858 9403
2219	0	0	Ki67+	 10864 9353
2220	0	0	Ki67+	 10865 9125
2221	0	0	Ki67+	 10867 9460
2222	0	0	Ki67+	 10870 9546
2223	0	0	Ki67+	 10876 9213
2224	0	0	Ki67+	 10876 9268
2225	0	0	Ki67+	 10876 9451
2226	0	0	Ki67+	 10882 9133
2227	0	0	Ki67+	 10884 9502
2228	0	0	Ki67+	 10888 9209
2229	0	0	Ki67+	 10888 9288
2230	0	0	Ki67+	 10892 9042
2231	0	0	Ki67+	 10901 9114
2232	0	0	Ki67+	 10901 9284
2233	0	0	Ki67+	 10917 9127
2234	0	0	Ki67+	 10920 9258
2235	0	0	Ki67+	 10932 9380
2236	0	0	Ki67+	 10936 9426
2237	0	0	Ki67+	 10953 9295
2238	0	0	Ki67+	 10957 9421
2239	0	0	Ki67+	 10964 9451
2240	0	0	Ki67+	 10965 9409
2241	0	0	Ki67+	 10966 9316
2242	0	0	Ki67+	 10969 9364
2243	0	0	Ki67+	 10976 9385
2244	0	0	Ki67+	 10977 9464
2245	0	0	Ki67+	 10986 9219
2246	0	0	Ki67+	 10990 9398
2247	0	0	Ki67+	 10990 9436
2248	0	0	Ki67+	 10993 9454
2249	0	0	Ki67+	 11028 8754
2250	0	0	Ki67+	 11038 9172
2251	0	0	Ki67+	 11049 8862
2252	0	0	Ki67+	 11058 9330
2253	0	0	Ki67+	 11064 8866
2254	0	0	Ki67+	 11069 9426
2255	0	0	Ki67+	 11072 9413
2256	0	0	Ki67+	 11083 9382
2257	0	0	Ki67+	 11091 8785
2258	0	0	Ki67+	 11110 8765
2259	0	0	Ki67+	 11112 9380
2260	0	0	Ki67+	 11167 9255
2261	0	0	Ki67+	 11180 8910
2262	0	0	Ki67+	 10426 9954
2263	0	0	Ki67+	 10436 10123
2264	0	0	Ki67+	 10437 10109
2265	0	0	Ki67+	 10449 9975
2266	0	0	Ki67+	 10464 10021
2267	0	0	Ki67+	 10469 10002
2268	0	0	Ki67+	 10528 9959
2269	0	0	Ki67+	 10547 10044
2270	0	0	Ki67+	 10575 10002
2271	0	0	Ki67+	 10600 9633
2272	0	0	Ki67+	 10620 9883
2273	0	0	Ki67+	 10640 9806
2274	0	0	Ki67+	 10659 10266
2275	0	0	Ki67+	 10703 9555
2276	0	0	Ki67+	 10731 9563
2277	0	0	Ki67+	 10742 9766
2278	0	0	Ki67+	 10742 10334
2279	0	0	Ki67+	 10785 9577
2280	0	0	Ki67+	 10786 9944
2281	0	0	Ki67+	 10794 9935
2282	0	0	Ki67+	 10798 9561
2283	0	0	Ki67+	 10813 9573
2284	0	0	Ki67+	 10839 9560
2285	0	0	Ki67+	 10854 9564
2286	0	0	Ki67+	 10924 9855
2287	0	0	Ki67+	 10926 10249
2288	0	0	Ki67+	 10936 10232
2289	0	0	Ki67+	 10942 10210
2290	0	0	Ki67+	 10963 9806
2291	0	0	Ki67+	 10975 9827
2292	0	0	Ki67+	 11018 10184
2293	0	0	Ki67+	 11054 9745
2294	0	0	Ki67+	 11065 9744
2295	0	0	Ki67+	 11066 9757
2296	0	0	Ki67+	 11067 9799
2297	0	0	Ki67+	 11069 10049
2298	0	0	Ki67+	 11076 9995
2299	0	0	Ki67+	 11079 9805
2300	0	0	Ki67+	 11079 10049
2301	0	0	Ki67+	 11093 9987
2302	0	0	Ki67+	 11105 9785
2303	0	0	Ki67+	 11133 9820
2304	0	0	Ki67+	 11134 9808
2305	0	0	Ki67+	 10387 11117
2306	0	0	Ki67+	 10394 11105
2307	0	0	Ki67+	 10467 10474
2308	0	0	Ki67+	 10673 10887
2309	0	0	Ki67+	 10674 11029
2310	0	0	Ki67+	 10764 11033
2311	0	0	Ki67+	 10776 11058
2312	0	0	Ki67+	 10777 10711
2313	0	0	Ki67+	 10789 11050
2314	0	0	Ki67+	 10799 11063
2315	0	0	Ki67+	 10855 10676
2316	0	0	Ki67+	 10886 10622
2317	0	0	Ki67+	 10912 10742
2318	0	0	Ki67+	 10915 10593
2319	0	0	Ki67+	 10953 10581
2320	0	0	Ki67+	 10978 10414
2321	0	0	Ki67+	 10979 11038
2322	0	0	Ki67+	 10983 10485
2323	0	0	Ki67+	 10983 10527
2324	0	0	Ki67+	 10994 10394
2325	0	0	Ki67+	 11004 10655
2326	0	0	Ki67+	 11006 10563
2327	0	0	Ki67+	 11014 10696
2328	0	0	Ki67+	 11017 10657
2329	0	0	Ki67+	 11020 10597
2330	0	0	Ki67+	 11021 10617
2331	0	0	Ki67+	 11024 10669
2332	0	0	Ki67+	 11024 10726
2333	0	0	Ki67+	 11031 10471
2334	0	0	Ki67+	 11036 10435
2335	0	0	Ki67+	 11110 10766
2336	0	0	Ki67+	 11165 10596
2337	0	0	Ki67+	 10492 11371
2338	0	0	Ki67+	 10515 11370
2339	0	0	Ki67+	 10517 11355
2340	0	0	Ki67+	 10621 11650
2341	0	0	Ki67+	 10694 11553
2342	0	0	Ki67+	 10767 11181
2343	0	0	Ki67+	 10767 11884
2344	0	0	Ki67+	 10799 11864
2345	0	0	Ki67+	 10821 11189
2346	0	0	Ki67+	 10997 11282
2347	0	0	Ki67+	 11012 11327
2348	0	0	Ki67+	 10414 12444
2349	0	0	Ki67+	 10447 12419
2350	0	0	Ki67+	 10506 12614
2351	0	0	Ki67+	 10538 12233
2352	0	0	Ki67+	 10768 12011
2353	0	0	Ki67+	 10785 12661
2354	0	0	Ki67+	 10791 12157
2355	0	0	Ki67+	 10874 12703
2356	0	0	Ki67+	 10949 12681
2357	0	0	Ki67+	 10392 12968
2358	0	0	Ki67+	 10430 12870
2359	0	0	Ki67+	 10462 13338
2360	0	0	Ki67+	 10479 13309
2361	0	0	Ki67+	 10506 13073
2362	0	0	Ki67+	 10523 13117
2363	0	0	Ki67+	 10529 12802
2364	0	0	Ki67+	 10602 13113
2365	0	0	Ki67+	 10677 13478
2366	0	0	Ki67+	 10760 13419
2367	0	0	Ki67+	 10763 13301
2368	0	0	Ki67+	 10789 13124
2369	0	0	Ki67+	 10797 12920
2370	0	0	Ki67+	 10803 13242
2371	0	0	Ki67+	 10812 13234
2372	0	0	Ki67+	 10815 13262
2373	0	0	Ki67+	 10832 13165
2374	0	0	Ki67+	 10857 13008
2375	0	0	Ki67+	 10858 13525
2376	0	0	Ki67+	 10915 12766
2377	0	0	Ki67+	 10959 13415
2378	0	0	Ki67+	 10970 13378
2379	0	0	Ki67+	 10977 13410
2380	0	0	Ki67+	 10984 12827
2381	0	0	Ki67+	 10984 13432
2382	0	0	Ki67+	 11014 12810
2383	0	0	Ki67+	 11038 12869
2384	0	0	Ki67+	 11040 13093
2385	0	0	Ki67+	 11104 13048
2386	0	0	Ki67+	 11106 13131
2387	0	0	Ki67+	 11136 13499
2388	0	0	Ki67+	 11141 13528
2389	0	0	Ki67+	 11155 13474
2390	0	0	Ki67+	 11175 13377
2391	0	0	Ki67+	 10403 13968
2392	0	0	Ki67+	 10448 13867
2393	0	0	Ki67+	 10532 13821
2394	0	0	Ki67+	 10631 14291
2395	0	0	Ki67+	 10669 14029
2396	0	0	Ki67+	 10680 13657
2397	0	0	Ki67+	 10707 14285
2398	0	0	Ki67+	 10763 14321
2399	0	0	Ki67+	 10772 13693
2400	0	0	Ki67+	 10843 13706
2401	0	0	Ki67+	 10853 13575
2402	0	0	Ki67+	 10861 13726
2403	0	0	Ki67+	 10912 13920
2404	0	0	Ki67+	 10922 14012
2405	0	0	Ki67+	 10929 13847
2406	0	0	Ki67+	 10955 13600
2407	0	0	Ki67+	 10961 13635
2408	0	0	Ki67+	 11056 13656
2409	0	0	Ki67+	 11057 13891
2410	0	0	Ki67+	 11084 13612
2411	0	0	Ki67+	 11098 13553
2412	0	0	Ki67+	 11102 14040
2413	0	0	Ki67+	 11103 13564
2414	0	0	Ki67+	 11121 13671
2415	0	0	Ki67+	 11131 13627
2416	0	0	Ki67+	 10568 15014
2417	0	0	Ki67+	 10742 14843
2418	0	0	Ki67+	 10781 14837
2419	0	0	Ki67+	 10793 14739
2420	0	0	Ki67+	 11132 14860
2421	0	0	Ki67+	 10551 15635
2422	0	0	Ki67+	 10720 15180
2423	0	0	Ki67+	 10735 15670
2424	0	0	Ki67+	 10842 15721
2425	0	0	Ki67+	 10938 15190
2426	0	0	Ki67+	 11067 15690
2427	0	0	Ki67+	 11074 15914
2428	0	0	Ki67+	 10514 16486
2429	0	0	Ki67+	 11076 16016
2430	0	0	Ki67+	 10553 17662
2431	0	0	Ki67+	 10620 17682
2432	0	0	Ki67+	 10461 19151
2433	0	0	Ki67+	 10547 19062
2434	0	0	Ki67+	 10594 19120
2435	0	0	Ki67+	 10863 18799
2436	0	0	Ki67+	 10964 18511
2437	0	0	Ki67+	 11001 18552
2438	0	0	Ki67+	 11109 18554
2439	0	0	Ki67+	 10405 19651
2440	0	0	Ki67+	 10411 19680
2441	0	0	Ki67+	 10417 19903
2442	0	0	Ki67+	 10429 19644
2443	0	0	Ki67+	 10452 19768
2444	0	0	Ki67+	 10453 19632
2445	0	0	Ki67+	 10461 19747
2446	0	0	Ki67+	 10474 19655
2447	0	0	Ki67+	 10479 19725
2448	0	0	Ki67+	 10480 19614
2449	0	0	Ki67+	 10495 19655
2450	0	0	Ki67+	 10536 19748
2451	0	0	Ki67+	 10551 19720
2452	0	0	Ki67+	 10552 19699
2453	0	0	Ki67+	 10569 19496
2454	0	0	Ki67+	 10580 19712
2455	0	0	Ki67+	 10599 19732
2456	0	0	Ki67+	 10616 19805
2457	0	0	Ki67+	 10626 19852
2458	0	0	Ki67+	 10629 19875
2459	0	0	Ki67+	 10629 19909
2460	0	0	Ki67+	 10629 19934
2461	0	0	Ki67+	 10636 19588
2462	0	0	Ki67+	 10665 19700
2463	0	0	Ki67+	 10668 19584
2464	0	0	Ki67+	 10670 19684
2465	0	0	Ki67+	 10673 19790
2466	0	0	Ki67+	 10673 19803
2467	0	0	Ki67+	 10676 19733
2468	0	0	Ki67+	 10680 19761
2469	0	0	Ki67+	 10683 19843
2470	0	0	Ki67+	 10689 19724
2471	0	0	Ki67+	 10697 19584
2472	0	0	Ki67+	 10757 19799
2473	0	0	Ki67+	 10759 19711
2474	0	0	Ki67+	 10809 19833
2475	0	0	Ki67+	 10816 19726
2476	0	0	Ki67+	 10818 19885
2477	0	0	Ki67+	 10821 19811
2478	0	0	Ki67+	 10822 19664
2479	0	0	Ki67+	 10832 19756
2480	0	0	Ki67+	 10834 19916
2481	0	0	Ki67+	 10837 19785
2482	0	0	Ki67+	 10846 19887
2483	0	0	Ki67+	 10957 19932
2484	0	0	Ki67+	 10960 19905
2485	0	0	Ki67+	 10968 19838
2486	0	0	Ki67+	 10975 19888
2487	0	0	Ki67+	 10986 19811
2488	0	0	Ki67+	 10986 19866
2489	0	0	Ki67+	 10989 19912
2490	0	0	Ki67+	 10998 19679
2491	0	0	Ki67+	 11012 19780
2492	0	0	Ki67+	 11032 19773
2493	0	0	Ki67+	 11078 19907
2494	0	0	Ki67+	 11084 19790
2495	0	0	Ki67+	 11120 19951
2496	0	0	Ki67+	 10387 20443
2497	0	0	Ki67+	 10398 20090
2498	0	0	Ki67+	 10423 19993
2499	0	0	Ki67+	 10436 20624
2500	0	0	Ki67+	 10585 20399
2501	0	0	Ki67+	 10637 19961
2502	0	0	Ki67+	 10643 20100
2503	0	0	Ki67+	 10646 19987
2504	0	0	Ki67+	 10697 19964
2505	0	0	Ki67+	 10699 20001
2506	0	0	Ki67+	 10721 20280
2507	0	0	Ki67+	 10723 20703
2508	0	0	Ki67+	 10724 20192
2509	0	0	Ki67+	 10725 20227
2510	0	0	Ki67+	 10725 20352
2511	0	0	Ki67+	 10738 20586
2512	0	0	Ki67+	 10741 20612
2513	0	0	Ki67+	 10744 20692
2514	0	0	Ki67+	 10748 20641
2515	0	0	Ki67+	 10752 20429
2516	0	0	Ki67+	 10777 20493
2517	0	0	Ki67+	 10778 19986
2518	0	0	Ki67+	 10789 20228
2519	0	0	Ki67+	 10789 20679
2520	0	0	Ki67+	 10792 20639
2521	0	0	Ki67+	 10793 20581
2522	0	0	Ki67+	 10794 20565
2523	0	0	Ki67+	 10796 20502
2524	0	0	Ki67+	 10800 20451
2525	0	0	Ki67+	 10805 20652
2526	0	0	Ki67+	 10811 20609
2527	0	0	Ki67+	 10813 20491
2528	0	0	Ki67+	 10824 20387
2529	0	0	Ki67+	 10825 20722
2530	0	0	Ki67+	 10829 20704
2531	0	0	Ki67+	 10835 20474
2532	0	0	Ki67+	 10836 20605
2533	0	0	Ki67+	 10846 20387
2534	0	0	Ki67+	 10850 20200
2535	0	0	Ki67+	 10850 20654
2536	0	0	Ki67+	 10850 20695
2537	0	0	Ki67+	 10850 20728
2538	0	0	Ki67+	 10852 20313
2539	0	0	Ki67+	 10853 20415
2540	0	0	Ki67+	 10858 20301
2541	0	0	Ki67+	 10862 20618
2542	0	0	Ki67+	 10863 20034
2543	0	0	Ki67+	 10866 20144
2544	0	0	Ki67+	 10870 20736
2545	0	0	Ki67+	 10871 20101
2546	0	0	Ki67+	 10873 19976
2547	0	0	Ki67+	 10899 19993
2548	0	0	Ki67+	 10972 20022
2549	0	0	Ki67+	 10973 20633
2550	0	0	Ki67+	 10975 19966
2551	0	0	Ki67+	 10977 20065
2552	0	0	Ki67+	 10981 20078
2553	0	0	Ki67+	 10981 20120
2554	0	0	Ki67+	 10986 20095
2555	0	0	Ki67+	 10995 20075
2556	0	0	Ki67+	 10996 19962
2557	0	0	Ki67+	 11012 20207
2558	0	0	Ki67+	 11015 20108
2559	0	0	Ki67+	 11021 20018
2560	0	0	Ki67+	 11024 20218
2561	0	0	Ki67+	 11029 20116
2562	0	0	Ki67+	 11033 20729
2563	0	0	Ki67+	 11037 20260
2564	0	0	Ki67+	 11038 20305
2565	0	0	Ki67+	 11053 20265
2566	0	0	Ki67+	 11055 20139
2567	0	0	Ki67+	 11056 20158
2568	0	0	Ki67+	 11063 20309
2569	0	0	Ki67+	 11069 20146
2570	0	0	Ki67+	 11069 20190
2571	0	0	Ki67+	 11078 19988
2572	0	0	Ki67+	 11082 20070
2573	0	0	Ki67+	 11100 20216
2574	0	0	Ki67+	 11105 20736
2575	0	0	Ki67+	 11121 20164
2576	0	0	Ki67+	 11125 20129
2577	0	0	Ki67+	 11128 20113
2578	0	0	Ki67+	 11128 20615
2579	0	0	Ki67+	 11131 19994
2580	0	0	Ki67+	 11131 20085
2581	0	0	Ki67+	 11135 20571
2582	0	0	Ki67+	 10420 20870
2583	0	0	Ki67+	 10540 21061
2584	0	0	Ki67+	 10543 20816
2585	0	0	Ki67+	 10662 20896
2586	0	0	Ki67+	 10690 20869
2587	0	0	Ki67+	 10697 20803
2588	0	0	Ki67+	 10707 20939
2589	0	0	Ki67+	 10724 21461
2590	0	0	Ki67+	 10757 21378
2591	0	0	Ki67+	 10825 20797
2592	0	0	Ki67+	 10825 20883
2593	0	0	Ki67+	 10845 20768
2594	0	0	Ki67+	 10847 20898
2595	0	0	Ki67+	 10851 21001
2596	0	0	Ki67+	 10855 21019
2597	0	0	Ki67+	 10862 20802
2598	0	0	Ki67+	 10864 20949
2599	0	0	Ki67+	 10865 20859
2600	0	0	Ki67+	 10871 20998
2601	0	0	Ki67+	 10877 20986
2602	0	0	Ki67+	 10880 20778
2603	0	0	Ki67+	 10880 20801
2604	0	0	Ki67+	 10889 20759
2605	0	0	Ki67+	 10948 21113
2606	0	0	Ki67+	 10950 21022
2607	0	0	Ki67+	 11018 21154
2608	0	0	Ki67+	 11024 21446
2609	0	0	Ki67+	 11050 20856
2610	0	0	Ki67+	 11108 21497
2611	0	0	Ki67+	 11121 21111
2612	0	0	Ki67+	 11134 21075
2613	0	0	Ki67+	 11152 21018
2614	0	0	Ki67+	 11165 21076
2615	0	0	Ki67+	 11169 21029
2616	0	0	Ki67+	 11174 21099
2617	0	0	Ki67+	 10664 21860
2618	0	0	Ki67+	 11564 6668
2619	0	0	Ki67+	 11569 6652
2620	0	0	Ki67+	 11733 6368
2621	0	0	Ki67+	 11822 6751
2622	0	0	Ki67+	 11828 6738
2623	0	0	Ki67+	 11247 7129
2624	0	0	Ki67+	 11507 7532
2625	0	0	Ki67+	 11557 7455
2626	0	0	Ki67+	 11559 7520
2627	0	0	Ki67+	 11592 7470
2628	0	0	Ki67+	 11604 7653
2629	0	0	Ki67+	 11613 7577
2630	0	0	Ki67+	 11637 7442
2631	0	0	Ki67+	 11640 7601
2632	0	0	Ki67+	 11645 7551
2633	0	0	Ki67+	 11652 7481
2634	0	0	Ki67+	 11671 7599
2635	0	0	Ki67+	 11678 7568
2636	0	0	Ki67+	 11690 7423
2637	0	0	Ki67+	 11706 7602
2638	0	0	Ki67+	 11708 7578
2639	0	0	Ki67+	 11709 7390
2640	0	0	Ki67+	 11736 7497
2641	0	0	Ki67+	 11739 7601
2642	0	0	Ki67+	 11761 7583
2643	0	0	Ki67+	 11765 7657
2644	0	0	Ki67+	 11775 7618
2645	0	0	Ki67+	 11785 7615
2646	0	0	Ki67+	 11787 7570
2647	0	0	Ki67+	 11804 7432
2648	0	0	Ki67+	 11804 7617
2649	0	0	Ki67+	 11810 7491
2650	0	0	Ki67+	 11811 7590
2651	0	0	Ki67+	 11818 7442
2652	0	0	Ki67+	 11828 7439
2653	0	0	Ki67+	 11828 7480
2654	0	0	Ki67+	 11830 7498
2655	0	0	Ki67+	 11831 7568
2656	0	0	Ki67+	 11837 7609
2657	0	0	Ki67+	 11843 7594
2658	0	0	Ki67+	 11848 7502
2659	0	0	Ki67+	 11858 7497
2660	0	0	Ki67+	 11859 7524
2661	0	0	Ki67+	 11871 7511
2662	0	0	Ki67+	 11893 7526
2663	0	0	Ki67+	 11898 7581
2664	0	0	Ki67+	 11923 7568
2665	0	0	Ki67+	 11924 7518
2666	0	0	Ki67+	 11934 7616
2667	0	0	Ki67+	 11963 7687
2668	0	0	Ki67+	 11968 7576
2669	0	0	Ki67+	 11973 7546
2670	0	0	Ki67+	 11974 7753
2671	0	0	Ki67+	 11268 8022
2672	0	0	Ki67+	 11293 8491
2673	0	0	Ki67+	 11397 7995
2674	0	0	Ki67+	 11431 8034
2675	0	0	Ki67+	 11439 8008
2676	0	0	Ki67+	 11543 8024
2677	0	0	Ki67+	 11735 8072
2678	0	0	Ki67+	 11837 7781
2679	0	0	Ki67+	 11940 8468
2680	0	0	Ki67+	 11950 8479
2681	0	0	Ki67+	 11967 7827
2682	0	0	Ki67+	 11203 9040
2683	0	0	Ki67+	 11204 8583
2684	0	0	Ki67+	 11206 8661
2685	0	0	Ki67+	 11207 9104
2686	0	0	Ki67+	 11208 8884
2687	0	0	Ki67+	 11213 8603
2688	0	0	Ki67+	 11233 8654
2689	0	0	Ki67+	 11239 8844
2690	0	0	Ki67+	 11248 9138
2691	0	0	Ki67+	 11263 8577
2692	0	0	Ki67+	 11264 9354
2693	0	0	Ki67+	 11267 8660
2694	0	0	Ki67+	 11267 9174
2695	0	0	Ki67+	 11270 8753
2696	0	0	Ki67+	 11272 9185
2697	0	0	Ki67+	 11318 8734
2698	0	0	Ki67+	 11330 8745
2699	0	0	Ki67+	 11384 8705
2700	0	0	Ki67+	 11416 8670
2701	0	0	Ki67+	 11975 8911
2702	0	0	Ki67+	 11233 9528
2703	0	0	Ki67+	 11271 9462
2704	0	0	Ki67+	 11297 9946
2705	0	0	Ki67+	 11343 9864
2706	0	0	Ki67+	 11498 9626
2707	0	0	Ki67+	 11591 10132
2708	0	0	Ki67+	 11607 10120
2709	0	0	Ki67+	 11633 9517
2710	0	0	Ki67+	 11636 9568
2711	0	0	Ki67+	 11656 10079
2712	0	0	Ki67+	 11673 10043
2713	0	0	Ki67+	 11684 10118
2714	0	0	Ki67+	 11686 10038
2715	0	0	Ki67+	 11696 10093
2716	0	0	Ki67+	 11706 10006
2717	0	0	Ki67+	 11725 10103
2718	0	0	Ki67+	 11742 9980
2719	0	0	Ki67+	 11747 10084
2720	0	0	Ki67+	 11791 9946
2721	0	0	Ki67+	 11807 9664
2722	0	0	Ki67+	 11817 10053
2723	0	0	Ki67+	 11829 9926
2724	0	0	Ki67+	 11838 9958
2725	0	0	Ki67+	 11844 9668
2726	0	0	Ki67+	 11851 9913
2727	0	0	Ki67+	 11859 9901
2728	0	0	Ki67+	 11863 9989
2729	0	0	Ki67+	 11877 9893
2730	0	0	Ki67+	 11897 10024
2731	0	0	Ki67+	 11914 10158
2732	0	0	Ki67+	 11919 10138
2733	0	0	Ki67+	 11923 9893
2734	0	0	Ki67+	 11936 9871
2735	0	0	Ki67+	 11938 9726
2736	0	0	Ki67+	 11952 9894
2737	0	0	Ki67+	 11953 9966
2738	0	0	Ki67+	 11954 9873
2739	0	0	Ki67+	 11977 9951
2740	0	0	Ki67+	 11978 9833
2741	0	0	Ki67+	 11196 10820
2742	0	0	Ki67+	 11221 10443
2743	0	0	Ki67+	 11266 10906
2744	0	0	Ki67+	 11315 10602
2745	0	0	Ki67+	 11478 10726
2746	0	0	Ki67+	 11493 10751
2747	0	0	Ki67+	 11502 10726
2748	0	0	Ki67+	 11505 10757
2749	0	0	Ki67+	 11570 10667
2750	0	0	Ki67+	 11588 10437
2751	0	0	Ki67+	 11598 10185
2752	0	0	Ki67+	 11599 10596
2753	0	0	Ki67+	 11600 10208
2754	0	0	Ki67+	 11639 10559
2755	0	0	Ki67+	 11643 10570
2756	0	0	Ki67+	 11667 10938
2757	0	0	Ki67+	 11689 10624
2758	0	0	Ki67+	 11703 10619
2759	0	0	Ki67+	 11704 10847
2760	0	0	Ki67+	 11704 10907
2761	0	0	Ki67+	 11726 10266
2762	0	0	Ki67+	 11733 10421
2763	0	0	Ki67+	 11794 10652
2764	0	0	Ki67+	 11839 10228
2765	0	0	Ki67+	 11973 10794
2766	0	0	Ki67+	 11976 10712
2767	0	0	Ki67+	 11244 11742
2768	0	0	Ki67+	 11257 11497
2769	0	0	Ki67+	 11274 11495
2770	0	0	Ki67+	 11304 11731
2771	0	0	Ki67+	 11306 11513
2772	0	0	Ki67+	 11315 11743
2773	0	0	Ki67+	 11358 11171
2774	0	0	Ki67+	 11369 11163
2775	0	0	Ki67+	 11387 11144
2776	0	0	Ki67+	 11476 11052
2777	0	0	Ki67+	 11496 11254
2778	0	0	Ki67+	 11754 11756
2779	0	0	Ki67+	 11814 11458
2780	0	0	Ki67+	 11866 11535
2781	0	0	Ki67+	 11878 11338
2782	0	0	Ki67+	 11185 11827
2783	0	0	Ki67+	 11248 11870
2784	0	0	Ki67+	 11261 12363
2785	0	0	Ki67+	 11332 11928
2786	0	0	Ki67+	 11513 12434
2787	0	0	Ki67+	 11741 12437
2788	0	0	Ki67+	 11748 12347
2789	0	0	Ki67+	 11786 12380
2790	0	0	Ki67+	 11848 12039
2791	0	0	Ki67+	 11848 12052
2792	0	0	Ki67+	 11853 11975
2793	0	0	Ki67+	 11873 12534
2794	0	0	Ki67+	 11192 13083
2795	0	0	Ki67+	 11196 12639
2796	0	0	Ki67+	 11203 13196
2797	0	0	Ki67+	 11221 13006
2798	0	0	Ki67+	 11228 13350
2799	0	0	Ki67+	 11251 13353
2800	0	0	Ki67+	 11367 13223
2801	0	0	Ki67+	 11421 12647
2802	0	0	Ki67+	 11443 12939
2803	0	0	Ki67+	 11474 12711
2804	0	0	Ki67+	 11492 12799
2805	0	0	Ki67+	 11493 13035
2806	0	0	Ki67+	 11597 13146
2807	0	0	Ki67+	 11726 13100
2808	0	0	Ki67+	 11744 13242
2809	0	0	Ki67+	 11826 13190
2810	0	0	Ki67+	 11842 13274
2811	0	0	Ki67+	 11849 13308
2812	0	0	Ki67+	 11856 13292
2813	0	0	Ki67+	 11865 12641
2814	0	0	Ki67+	 11869 13305
2815	0	0	Ki67+	 11872 13330
2816	0	0	Ki67+	 11883 13346
2817	0	0	Ki67+	 11887 13330
2818	0	0	Ki67+	 11892 13251
2819	0	0	Ki67+	 11903 13279
2820	0	0	Ki67+	 11923 13329
2821	0	0	Ki67+	 11924 13240
2822	0	0	Ki67+	 11932 13132
2823	0	0	Ki67+	 11934 13264
2824	0	0	Ki67+	 11943 13234
2825	0	0	Ki67+	 11946 13145
2826	0	0	Ki67+	 11955 13126
2827	0	0	Ki67+	 11969 13122
2828	0	0	Ki67+	 11190 13367
2829	0	0	Ki67+	 11196 13959
2830	0	0	Ki67+	 11205 13575
2831	0	0	Ki67+	 11212 13701
2832	0	0	Ki67+	 11254 13600
2833	0	0	Ki67+	 11275 13394
2834	0	0	Ki67+	 11289 13502
2835	0	0	Ki67+	 11339 13581
2836	0	0	Ki67+	 11367 13915
2837	0	0	Ki67+	 11370 13545
2838	0	0	Ki67+	 11375 13532
2839	0	0	Ki67+	 11382 13779
2840	0	0	Ki67+	 11385 13558
2841	0	0	Ki67+	 11386 13640
2842	0	0	Ki67+	 11395 13802
2843	0	0	Ki67+	 11397 13612
2844	0	0	Ki67+	 11405 13898
2845	0	0	Ki67+	 11409 13529
2846	0	0	Ki67+	 11409 13908
2847	0	0	Ki67+	 11433 13498
2848	0	0	Ki67+	 11511 13680
2849	0	0	Ki67+	 11528 13943
2850	0	0	Ki67+	 11535 13956
2851	0	0	Ki67+	 11542 13627
2852	0	0	Ki67+	 11594 13587
2853	0	0	Ki67+	 11614 13589
2854	0	0	Ki67+	 11638 13640
2855	0	0	Ki67+	 11648 13644
2856	0	0	Ki67+	 11657 13495
2857	0	0	Ki67+	 11667 13369
2858	0	0	Ki67+	 11670 13630
2859	0	0	Ki67+	 11674 13603
2860	0	0	Ki67+	 11679 13487
2861	0	0	Ki67+	 11757 13705
2862	0	0	Ki67+	 11782 14022
2863	0	0	Ki67+	 11800 13404
2864	0	0	Ki67+	 11814 13944
2865	0	0	Ki67+	 11815 13959
2866	0	0	Ki67+	 11836 13992
2867	0	0	Ki67+	 11840 13374
2868	0	0	Ki67+	 11843 13675
2869	0	0	Ki67+	 11846 13789
2870	0	0	Ki67+	 11862 13723
2871	0	0	Ki67+	 11863 13397
2872	0	0	Ki67+	 11873 13784
2873	0	0	Ki67+	 11902 13835
2874	0	0	Ki67+	 11913 13974
2875	0	0	Ki67+	 11942 13470
2876	0	0	Ki67+	 11949 13482
2877	0	0	Ki67+	 11951 13627
2878	0	0	Ki67+	 11954 13495
2879	0	0	Ki67+	 11191 14396
2880	0	0	Ki67+	 11203 14241
2881	0	0	Ki67+	 11245 14597
2882	0	0	Ki67+	 11432 14661
2883	0	0	Ki67+	 11440 14619
2884	0	0	Ki67+	 11457 14615
2885	0	0	Ki67+	 11503 14180
2886	0	0	Ki67+	 11506 14653
2887	0	0	Ki67+	 11639 14787
2888	0	0	Ki67+	 11707 14690
2889	0	0	Ki67+	 11721 14312
2890	0	0	Ki67+	 11743 14603
2891	0	0	Ki67+	 11808 14926
2892	0	0	Ki67+	 11812 14941
2893	0	0	Ki67+	 11967 14231
2894	0	0	Ki67+	 11980 14817
2895	0	0	Ki67+	 11279 14976
2896	0	0	Ki67+	 11286 15454
2897	0	0	Ki67+	 11384 15674
2898	0	0	Ki67+	 11479 15334
2899	0	0	Ki67+	 11498 15325
2900	0	0	Ki67+	 11528 15576
2901	0	0	Ki67+	 11550 15569
2902	0	0	Ki67+	 11791 15444
2903	0	0	Ki67+	 11813 14982
2904	0	0	Ki67+	 11815 15586
2905	0	0	Ki67+	 11817 15688
2906	0	0	Ki67+	 11883 15224
2907	0	0	Ki67+	 11925 15313
2908	0	0	Ki67+	 11942 15325
2909	0	0	Ki67+	 11965 14983
2910	0	0	Ki67+	 11230 16331
2911	0	0	Ki67+	 11356 15882
2912	0	0	Ki67+	 11397 16408
2913	0	0	Ki67+	 11873 16230
2914	0	0	Ki67+	 11739 16957
2915	0	0	Ki67+	 11282 18750
2916	0	0	Ki67+	 11334 18677
2917	0	0	Ki67+	 11835 18739
2918	0	0	Ki67+	 11912 18188
2919	0	0	Ki67+	 11207 19473
2920	0	0	Ki67+	 11241 19643
2921	0	0	Ki67+	 11391 19687
2922	0	0	Ki67+	 11398 19715
2923	0	0	Ki67+	 11398 19737
2924	0	0	Ki67+	 11407 19702
2925	0	0	Ki67+	 11595 19460
2926	0	0	Ki67+	 11597 19099
2927	0	0	Ki67+	 11607 19717
2928	0	0	Ki67+	 11609 19742
2929	0	0	Ki67+	 11659 19675
2930	0	0	Ki67+	 11665 19702
2931	0	0	Ki67+	 11667 19653
2932	0	0	Ki67+	 11677 19729
2933	0	0	Ki67+	 11682 19713
2934	0	0	Ki67+	 11700 19602
2935	0	0	Ki67+	 11730 19660
2936	0	0	Ki67+	 11765 19663
2937	0	0	Ki67+	 11809 19703
2938	0	0	Ki67+	 11836 19680
2939	0	0	Ki67+	 11840 19621
2940	0	0	Ki67+	 11849 19655
2941	0	0	Ki67+	 11865 19755
2942	0	0	Ki67+	 11875 19538
2943	0	0	Ki67+	 11879 19711
2944	0	0	Ki67+	 11882 19681
2945	0	0	Ki67+	 11888 19639
2946	0	0	Ki67+	 11890 19727
2947	0	0	Ki67+	 11891 19758
2948	0	0	Ki67+	 11933 19583
2949	0	0	Ki67+	 11941 19689
2950	0	0	Ki67+	 11975 19563
2951	0	0	Ki67+	 11321 20468
2952	0	0	Ki67+	 11336 19946
2953	0	0	Ki67+	 11347 20226
2954	0	0	Ki67+	 11355 20074
2955	0	0	Ki67+	 11404 19844
2956	0	0	Ki67+	 11408 20186
2957	0	0	Ki67+	 11409 20127
2958	0	0	Ki67+	 11417 20062
2959	0	0	Ki67+	 11419 19779
2960	0	0	Ki67+	 11419 19844
2961	0	0	Ki67+	 11421 19823
2962	0	0	Ki67+	 11423 20053
2963	0	0	Ki67+	 11424 20011
2964	0	0	Ki67+	 11424 20083
2965	0	0	Ki67+	 11432 19923
2966	0	0	Ki67+	 11439 19761
2967	0	0	Ki67+	 11440 20455
2968	0	0	Ki67+	 11451 19795
2969	0	0	Ki67+	 11456 20060
2970	0	0	Ki67+	 11459 19924
2971	0	0	Ki67+	 11463 20502
2972	0	0	Ki67+	 11470 20550
2973	0	0	Ki67+	 11484 20554
2974	0	0	Ki67+	 11487 20094
2975	0	0	Ki67+	 11502 20271
2976	0	0	Ki67+	 11627 19870
2977	0	0	Ki67+	 11632 19893
2978	0	0	Ki67+	 11637 19955
2979	0	0	Ki67+	 11645 20066
2980	0	0	Ki67+	 11651 20155
2981	0	0	Ki67+	 11670 19772
2982	0	0	Ki67+	 11683 19811
2983	0	0	Ki67+	 11689 19827
2984	0	0	Ki67+	 11694 19885
2985	0	0	Ki67+	 11695 19913
2986	0	0	Ki67+	 11696 19800
2987	0	0	Ki67+	 11707 19983
2988	0	0	Ki67+	 11708 19945
2989	0	0	Ki67+	 11711 20014
2990	0	0	Ki67+	 11716 20047
2991	0	0	Ki67+	 11718 20377
2992	0	0	Ki67+	 11719 20161
2993	0	0	Ki67+	 11721 20195
2994	0	0	Ki67+	 11721 20416
2995	0	0	Ki67+	 11722 19997
2996	0	0	Ki67+	 11728 20341
2997	0	0	Ki67+	 11733 20004
2998	0	0	Ki67+	 11735 20243
2999	0	0	Ki67+	 11799 20021
3000	0	0	Ki67+	 11821 19776
3001	0	0	Ki67+	 11867 20027
3002	0	0	Ki67+	 11871 19996
3003	0	0	Ki67+	 11877 19793
3004	0	0	Ki67+	 11877 19900
3005	0	0	Ki67+	 11880 19830
3006	0	0	Ki67+	 11881 19939
3007	0	0	Ki67+	 11889 19780
3008	0	0	Ki67+	 11890 19802
3009	0	0	Ki67+	 11895 20029
3010	0	0	Ki67+	 11901 19895
3011	0	0	Ki67+	 11901 19929
3012	0	0	Ki67+	 11902 19980
3013	0	0	Ki67+	 11903 20110
3014	0	0	Ki67+	 11912 20073
3015	0	0	Ki67+	 11914 20197
3016	0	0	Ki67+	 11941 20295
3017	0	0	Ki67+	 11942 19789
3018	0	0	Ki67+	 11947 19810
3019	0	0	Ki67+	 11188 21146
3020	0	0	Ki67+	 11191 21133
3021	0	0	Ki67+	 11192 21187
3022	0	0	Ki67+	 11193 21057
3023	0	0	Ki67+	 11197 21115
3024	0	0	Ki67+	 11207 21246
3025	0	0	Ki67+	 11210 21160
3026	0	0	Ki67+	 11218 21135
3027	0	0	Ki67+	 11224 20961
3028	0	0	Ki67+	 11249 20883
3029	0	0	Ki67+	 11279 20636
3030	0	0	Ki67+	 11311 20793
3031	0	0	Ki67+	 11317 21331
3032	0	0	Ki67+	 11352 20688
3033	0	0	Ki67+	 11368 20886
3034	0	0	Ki67+	 11373 20594
3035	0	0	Ki67+	 11397 20683
3036	0	0	Ki67+	 11411 20775
3037	0	0	Ki67+	 11465 21339
3038	0	0	Ki67+	 11546 21264
3039	0	0	Ki67+	 11562 21055
3040	0	0	Ki67+	 11201 21363
3041	0	0	Ki67+	 11248 21825
3042	0	0	Ki67+	 11279 21952
3043	0	0	Ki67+	 11349 21825
3044	0	0	Ki67+	 11392 21720
3045	0	0	Ki67+	 11503 22079
3046	0	0	Ki67+	 12012 6193
3047	0	0	Ki67+	 12428 6546
3048	0	0	Ki67+	 12444 6526
3049	0	0	Ki67+	 12531 6666
3050	0	0	Ki67+	 12603 6904
3051	0	0	Ki67+	 12607 6493
3052	0	0	Ki67+	 12618 6516
3053	0	0	Ki67+	 12639 6571
3054	0	0	Ki67+	 12676 6583
3055	0	0	Ki67+	 12681 6607
3056	0	0	Ki67+	 12694 6573
3057	0	0	Ki67+	 12715 6419
3058	0	0	Ki67+	 11990 7702
3059	0	0	Ki67+	 12000 7708
3060	0	0	Ki67+	 12003 7534
3061	0	0	Ki67+	 12021 7691
3062	0	0	Ki67+	 12028 7563
3063	0	0	Ki67+	 12057 7591
3064	0	0	Ki67+	 12059 7553
3065	0	0	Ki67+	 12088 7516
3066	0	0	Ki67+	 12088 7553
3067	0	0	Ki67+	 12103 7560
3068	0	0	Ki67+	 12107 7570
3069	0	0	Ki67+	 12134 7100
3070	0	0	Ki67+	 12136 7723
3071	0	0	Ki67+	 12137 7631
3072	0	0	Ki67+	 12148 7593
3073	0	0	Ki67+	 12148 7745
3074	0	0	Ki67+	 12150 7735
3075	0	0	Ki67+	 12170 7606
3076	0	0	Ki67+	 12171 7759
3077	0	0	Ki67+	 12173 7460
3078	0	0	Ki67+	 12183 7740
3079	0	0	Ki67+	 12186 7485
3080	0	0	Ki67+	 12187 7448
3081	0	0	Ki67+	 12197 7453
3082	0	0	Ki67+	 12198 7405
3083	0	0	Ki67+	 12202 7437
3084	0	0	Ki67+	 12218 7451
3085	0	0	Ki67+	 12226 7534
3086	0	0	Ki67+	 12230 7442
3087	0	0	Ki67+	 12232 7251
3088	0	0	Ki67+	 12235 7616
3089	0	0	Ki67+	 12251 7391
3090	0	0	Ki67+	 12273 7386
3091	0	0	Ki67+	 12285 7549
3092	0	0	Ki67+	 12287 7491
3093	0	0	Ki67+	 12290 7385
3094	0	0	Ki67+	 12294 7407
3095	0	0	Ki67+	 12302 7522
3096	0	0	Ki67+	 12312 7557
3097	0	0	Ki67+	 12317 7529
3098	0	0	Ki67+	 12318 7503
3099	0	0	Ki67+	 12331 7547
3100	0	0	Ki67+	 12332 7483
3101	0	0	Ki67+	 12342 7582
3102	0	0	Ki67+	 12350 7544
3103	0	0	Ki67+	 12351 7664
3104	0	0	Ki67+	 12354 7509
3105	0	0	Ki67+	 12359 7592
3106	0	0	Ki67+	 12367 7539
3107	0	0	Ki67+	 12369 7522
3108	0	0	Ki67+	 12372 7557
3109	0	0	Ki67+	 12373 7744
3110	0	0	Ki67+	 12379 7494
3111	0	0	Ki67+	 12385 7130
3112	0	0	Ki67+	 12396 7585
3113	0	0	Ki67+	 12396 7616
3114	0	0	Ki67+	 12400 7409
3115	0	0	Ki67+	 12405 7565
3116	0	0	Ki67+	 12407 7612
3117	0	0	Ki67+	 12408 7534
3118	0	0	Ki67+	 12415 7396
3119	0	0	Ki67+	 12416 7580
3120	0	0	Ki67+	 12418 7629
3121	0	0	Ki67+	 12423 7461
3122	0	0	Ki67+	 12427 7599
3123	0	0	Ki67+	 12433 7635
3124	0	0	Ki67+	 12434 7657
3125	0	0	Ki67+	 12447 7546
3126	0	0	Ki67+	 12447 7616
3127	0	0	Ki67+	 12452 7586
3128	0	0	Ki67+	 12458 7503
3129	0	0	Ki67+	 12464 7661
3130	0	0	Ki67+	 12465 7709
3131	0	0	Ki67+	 12469 7538
3132	0	0	Ki67+	 12471 7624
3133	0	0	Ki67+	 12481 7714
3134	0	0	Ki67+	 12483 7465
3135	0	0	Ki67+	 12483 7580
3136	0	0	Ki67+	 12483 7745
3137	0	0	Ki67+	 12487 7522
3138	0	0	Ki67+	 12490 7570
3139	0	0	Ki67+	 12490 7681
3140	0	0	Ki67+	 12492 7647
3141	0	0	Ki67+	 12500 7487
3142	0	0	Ki67+	 12511 7666
3143	0	0	Ki67+	 12512 7578
3144	0	0	Ki67+	 12516 7690
3145	0	0	Ki67+	 12523 7572
3146	0	0	Ki67+	 12530 7459
3147	0	0	Ki67+	 12533 7487
3148	0	0	Ki67+	 12537 7586
3149	0	0	Ki67+	 12540 7711
3150	0	0	Ki67+	 12541 7541
3151	0	0	Ki67+	 12553 7681
3152	0	0	Ki67+	 12564 7649
3153	0	0	Ki67+	 12566 7562
3154	0	0	Ki67+	 12571 7588
3155	0	0	Ki67+	 12572 7701
3156	0	0	Ki67+	 12584 7716
3157	0	0	Ki67+	 12600 7670
3158	0	0	Ki67+	 12605 7728
3159	0	0	Ki67+	 12613 7652
3160	0	0	Ki67+	 12631 7756
3161	0	0	Ki67+	 12634 7679
3162	0	0	Ki67+	 12648 7671
3163	0	0	Ki67+	 12649 7749
3164	0	0	Ki67+	 12656 7686
3165	0	0	Ki67+	 12668 7248
3166	0	0	Ki67+	 12670 7640
3167	0	0	Ki67+	 12673 7622
3168	0	0	Ki67+	 12676 7679
3169	0	0	Ki67+	 12676 7710
3170	0	0	Ki67+	 12682 7664
3171	0	0	Ki67+	 12691 7712
3172	0	0	Ki67+	 12697 7695
3173	0	0	Ki67+	 12708 7627
3174	0	0	Ki67+	 12721 7729
3175	0	0	Ki67+	 12727 7692
3176	0	0	Ki67+	 12729 7678
3177	0	0	Ki67+	 12736 7727
3178	0	0	Ki67+	 12746 7701
3179	0	0	Ki67+	 12755 7632
3180	0	0	Ki67+	 12757 7666
3181	0	0	Ki67+	 12763 7699
3182	0	0	Ki67+	 12066 7782
3183	0	0	Ki67+	 12074 7869
3184	0	0	Ki67+	 12075 7896
3185	0	0	Ki67+	 12080 7803
3186	0	0	Ki67+	 12084 7930
3187	0	0	Ki67+	 12089 7981
3188	0	0	Ki67+	 12101 7965
3189	0	0	Ki67+	 12105 7819
3190	0	0	Ki67+	 12107 7900
3191	0	0	Ki67+	 12108 7867
3192	0	0	Ki67+	 12110 8009
3193	0	0	Ki67+	 12115 7812
3194	0	0	Ki67+	 12120 8011
3195	0	0	Ki67+	 12122 7939
3196	0	0	Ki67+	 12128 7986
3197	0	0	Ki67+	 12133 7920
3198	0	0	Ki67+	 12138 7828
3199	0	0	Ki67+	 12142 7953
3200	0	0	Ki67+	 12143 7909
3201	0	0	Ki67+	 12150 7933
3202	0	0	Ki67+	 12151 8081
3203	0	0	Ki67+	 12152 7856
3204	0	0	Ki67+	 12154 7921
3205	0	0	Ki67+	 12157 7827
3206	0	0	Ki67+	 12160 7962
3207	0	0	Ki67+	 12168 7851
3208	0	0	Ki67+	 12169 7802
3209	0	0	Ki67+	 12170 8010
3210	0	0	Ki67+	 12177 7811
3211	0	0	Ki67+	 12177 7913
3212	0	0	Ki67+	 12178 7891
3213	0	0	Ki67+	 12183 8107
3214	0	0	Ki67+	 12201 8005
3215	0	0	Ki67+	 12202 7880
3216	0	0	Ki67+	 12207 7768
3217	0	0	Ki67+	 12212 8011
3218	0	0	Ki67+	 12222 7853
3219	0	0	Ki67+	 12223 7890
3220	0	0	Ki67+	 12225 7839
3221	0	0	Ki67+	 12231 7782
3222	0	0	Ki67+	 12232 8015
3223	0	0	Ki67+	 12233 8183
3224	0	0	Ki67+	 12234 8121
3225	0	0	Ki67+	 12236 7877
3226	0	0	Ki67+	 12237 7799
3227	0	0	Ki67+	 12239 7866
3228	0	0	Ki67+	 12241 7831
3229	0	0	Ki67+	 12242 8219
3230	0	0	Ki67+	 12245 7924
3231	0	0	Ki67+	 12245 8180
3232	0	0	Ki67+	 12247 7989
3233	0	0	Ki67+	 12247 8082
3234	0	0	Ki67+	 12250 7888
3235	0	0	Ki67+	 12252 7810
3236	0	0	Ki67+	 12255 8151
3237	0	0	Ki67+	 12258 7840
3238	0	0	Ki67+	 12267 8239
3239	0	0	Ki67+	 12273 8037
3240	0	0	Ki67+	 12276 7782
3241	0	0	Ki67+	 12277 7916
3242	0	0	Ki67+	 12278 7940
3243	0	0	Ki67+	 12278 8099
3244	0	0	Ki67+	 12279 7828
3245	0	0	Ki67+	 12279 8194
3246	0	0	Ki67+	 12283 7878
3247	0	0	Ki67+	 12285 8015
3248	0	0	Ki67+	 12292 7897
3249	0	0	Ki67+	 12294 7856
3250	0	0	Ki67+	 12297 7778
3251	0	0	Ki67+	 12301 7796
3252	0	0	Ki67+	 12301 8041
3253	0	0	Ki67+	 12304 7993
3254	0	0	Ki67+	 12305 8022
3255	0	0	Ki67+	 12307 7861
3256	0	0	Ki67+	 12312 8082
3257	0	0	Ki67+	 12314 8286
3258	0	0	Ki67+	 12317 8254
3259	0	0	Ki67+	 12318 8203
3260	0	0	Ki67+	 12318 8224
3261	0	0	Ki67+	 12320 7980
3262	0	0	Ki67+	 12320 8044
3263	0	0	Ki67+	 12321 7815
3264	0	0	Ki67+	 12321 8025
3265	0	0	Ki67+	 12330 7874
3266	0	0	Ki67+	 12332 7781
3267	0	0	Ki67+	 12332 7822
3268	0	0	Ki67+	 12334 8250
3269	0	0	Ki67+	 12337 8198
3270	0	0	Ki67+	 12342 8162
3271	0	0	Ki67+	 12344 8005
3272	0	0	Ki67+	 12349 7840
3273	0	0	Ki67+	 12350 7804
3274	0	0	Ki67+	 12354 8053
3275	0	0	Ki67+	 12355 8225
3276	0	0	Ki67+	 12357 7826
3277	0	0	Ki67+	 12357 8194
3278	0	0	Ki67+	 12360 7785
3279	0	0	Ki67+	 12364 7985
3280	0	0	Ki67+	 12364 8273
3281	0	0	Ki67+	 12373 7825
3282	0	0	Ki67+	 12380 8047
3283	0	0	Ki67+	 12380 8182
3284	0	0	Ki67+	 12384 8224
3285	0	0	Ki67+	 12385 7923
3286	0	0	Ki67+	 12389 8017
3287	0	0	Ki67+	 12392 8068
3288	0	0	Ki67+	 12394 8139
3289	0	0	Ki67+	 12398 8272
3290	0	0	Ki67+	 12409 7934
3291	0	0	Ki67+	 12410 8246
3292	0	0	Ki67+	 12413 8057
3293	0	0	Ki67+	 12414 8200
3294	0	0	Ki67+	 12422 8083
3295	0	0	Ki67+	 12424 8023
3296	0	0	Ki67+	 12427 8056
3297	0	0	Ki67+	 12433 7872
3298	0	0	Ki67+	 12435 8083
3299	0	0	Ki67+	 12435 8236
3300	0	0	Ki67+	 12441 8272
3301	0	0	Ki67+	 12447 7926
3302	0	0	Ki67+	 12458 8049
3303	0	0	Ki67+	 12460 8090
3304	0	0	Ki67+	 12464 7906
3305	0	0	Ki67+	 12465 8124
3306	0	0	Ki67+	 12465 8219
3307	0	0	Ki67+	 12466 8295
3308	0	0	Ki67+	 12470 8062
3309	0	0	Ki67+	 12475 7953
3310	0	0	Ki67+	 12477 8240
3311	0	0	Ki67+	 12486 8172
3312	0	0	Ki67+	 12492 8273
3313	0	0	Ki67+	 12495 8019
3314	0	0	Ki67+	 12495 8194
3315	0	0	Ki67+	 12496 7930
3316	0	0	Ki67+	 12499 7971
3317	0	0	Ki67+	 12499 8295
3318	0	0	Ki67+	 12501 8258
3319	0	0	Ki67+	 12510 8215
3320	0	0	Ki67+	 12516 8295
3321	0	0	Ki67+	 12518 7965
3322	0	0	Ki67+	 12519 8254
3323	0	0	Ki67+	 12520 7992
3324	0	0	Ki67+	 12522 8127
3325	0	0	Ki67+	 12523 7952
3326	0	0	Ki67+	 12526 8242
3327	0	0	Ki67+	 12529 8172
3328	0	0	Ki67+	 12530 8222
3329	0	0	Ki67+	 12530 8269
3330	0	0	Ki67+	 12540 8257
3331	0	0	Ki67+	 12542 8134
3332	0	0	Ki67+	 12543 8190
3333	0	0	Ki67+	 12545 7960
3334	0	0	Ki67+	 12546 7981
3335	0	0	Ki67+	 12546 8110
3336	0	0	Ki67+	 12549 8066
3337	0	0	Ki67+	 12551 8211
3338	0	0	Ki67+	 12553 7870
3339	0	0	Ki67+	 12555 8145
3340	0	0	Ki67+	 12557 7895
3341	0	0	Ki67+	 12557 8002
3342	0	0	Ki67+	 12560 7773
3343	0	0	Ki67+	 12561 7951
3344	0	0	Ki67+	 12567 8103
3345	0	0	Ki67+	 12568 7973
3346	0	0	Ki67+	 12569 7937
3347	0	0	Ki67+	 12572 7903
3348	0	0	Ki67+	 12572 8173
3349	0	0	Ki67+	 12572 8263
3350	0	0	Ki67+	 12577 8308
3351	0	0	Ki67+	 12580 8291
3352	0	0	Ki67+	 12581 8081
3353	0	0	Ki67+	 12583 8219
3354	0	0	Ki67+	 12587 8125
3355	0	0	Ki67+	 12589 8177
3356	0	0	Ki67+	 12590 8266
3357	0	0	Ki67+	 12593 7940
3358	0	0	Ki67+	 12595 8213
3359	0	0	Ki67+	 12597 8002
3360	0	0	Ki67+	 12601 8054
3361	0	0	Ki67+	 12605 7955
3362	0	0	Ki67+	 12611 8242
3363	0	0	Ki67+	 12612 8100
3364	0	0	Ki67+	 12613 7839
3365	0	0	Ki67+	 12617 8208
3366	0	0	Ki67+	 12617 8304
3367	0	0	Ki67+	 12621 8017
3368	0	0	Ki67+	 12625 8132
3369	0	0	Ki67+	 12626 8329
3370	0	0	Ki67+	 12627 7872
3371	0	0	Ki67+	 12628 8175
3372	0	0	Ki67+	 12630 8274
3373	0	0	Ki67+	 12632 8071
3374	0	0	Ki67+	 12636 8258
3375	0	0	Ki67+	 12638 7976
3376	0	0	Ki67+	 12641 8306
3377	0	0	Ki67+	 12643 7911
3378	0	0	Ki67+	 12643 8359
3379	0	0	Ki67+	 12647 7871
3380	0	0	Ki67+	 12649 8111
3381	0	0	Ki67+	 12649 8322
3382	0	0	Ki67+	 12650 8293
3383	0	0	Ki67+	 12653 8191
3384	0	0	Ki67+	 12654 8253
3385	0	0	Ki67+	 12657 7985
3386	0	0	Ki67+	 12660 8500
3387	0	0	Ki67+	 12663 7906
3388	0	0	Ki67+	 12666 8140
3389	0	0	Ki67+	 12668 7973
3390	0	0	Ki67+	 12670 8315
3391	0	0	Ki67+	 12671 7928
3392	0	0	Ki67+	 12675 8122
3393	0	0	Ki67+	 12678 8003
3394	0	0	Ki67+	 12683 8326
3395	0	0	Ki67+	 12685 7886
3396	0	0	Ki67+	 12690 8157
3397	0	0	Ki67+	 12691 7912
3398	0	0	Ki67+	 12693 8131
3399	0	0	Ki67+	 12697 8226
3400	0	0	Ki67+	 12699 8199
3401	0	0	Ki67+	 12702 7997
3402	0	0	Ki67+	 12702 8260
3403	0	0	Ki67+	 12703 7957
3404	0	0	Ki67+	 12704 8027
3405	0	0	Ki67+	 12705 8317
3406	0	0	Ki67+	 12706 8104
3407	0	0	Ki67+	 12707 8369
3408	0	0	Ki67+	 12708 7872
3409	0	0	Ki67+	 12712 7986
3410	0	0	Ki67+	 12714 7783
3411	0	0	Ki67+	 12715 8257
3412	0	0	Ki67+	 12719 8168
3413	0	0	Ki67+	 12722 7764
3414	0	0	Ki67+	 12724 7956
3415	0	0	Ki67+	 12724 8127
3416	0	0	Ki67+	 12725 8281
3417	0	0	Ki67+	 12726 7883
3418	0	0	Ki67+	 12727 8101
3419	0	0	Ki67+	 12728 7800
3420	0	0	Ki67+	 12728 8226
3421	0	0	Ki67+	 12732 8056
3422	0	0	Ki67+	 12733 8011
3423	0	0	Ki67+	 12734 7923
3424	0	0	Ki67+	 12734 8196
3425	0	0	Ki67+	 12738 8278
3426	0	0	Ki67+	 12739 8074
3427	0	0	Ki67+	 12740 7763
3428	0	0	Ki67+	 12741 8250
3429	0	0	Ki67+	 12751 8279
3430	0	0	Ki67+	 12753 7996
3431	0	0	Ki67+	 12754 8135
3432	0	0	Ki67+	 12761 7790
3433	0	0	Ki67+	 12765 8300
3434	0	0	Ki67+	 12766 7815
3435	0	0	Ki67+	 12766 8262
3436	0	0	Ki67+	 12769 8042
3437	0	0	Ki67+	 12771 8182
3438	0	0	Ki67+	 12772 8310
3439	0	0	Ki67+	 12774 8236
3440	0	0	Ki67+	 12775 7910
3441	0	0	Ki67+	 12777 7961
3442	0	0	Ki67+	 12448 9164
3443	0	0	Ki67+	 12457 9249
3444	0	0	Ki67+	 12474 8678
3445	0	0	Ki67+	 12477 9141
3446	0	0	Ki67+	 12477 9151
3447	0	0	Ki67+	 12484 9216
3448	0	0	Ki67+	 12510 9238
3449	0	0	Ki67+	 12511 9207
3450	0	0	Ki67+	 12514 9098
3451	0	0	Ki67+	 12539 9104
3452	0	0	Ki67+	 12542 9244
3453	0	0	Ki67+	 12553 9236
3454	0	0	Ki67+	 12567 9210
3455	0	0	Ki67+	 12570 8922
3456	0	0	Ki67+	 12580 9340
3457	0	0	Ki67+	 12623 9249
3458	0	0	Ki67+	 12633 9091
3459	0	0	Ki67+	 12646 9210
3460	0	0	Ki67+	 12654 9301
3461	0	0	Ki67+	 12658 9107
3462	0	0	Ki67+	 12666 9295
3463	0	0	Ki67+	 12667 9068
3464	0	0	Ki67+	 12674 9039
3465	0	0	Ki67+	 12678 9197
3466	0	0	Ki67+	 12685 9156
3467	0	0	Ki67+	 12686 9293
3468	0	0	Ki67+	 12688 9082
3469	0	0	Ki67+	 12691 9052
3470	0	0	Ki67+	 12698 9148
3471	0	0	Ki67+	 12703 9121
3472	0	0	Ki67+	 12704 9029
3473	0	0	Ki67+	 12711 9108
3474	0	0	Ki67+	 12714 9196
3475	0	0	Ki67+	 12716 9044
3476	0	0	Ki67+	 12717 8965
3477	0	0	Ki67+	 12719 9165
3478	0	0	Ki67+	 12720 9227
3479	0	0	Ki67+	 12729 9194
3480	0	0	Ki67+	 12730 9139
3481	0	0	Ki67+	 12737 9120
3482	0	0	Ki67+	 12738 9335
3483	0	0	Ki67+	 12740 9047
3484	0	0	Ki67+	 12740 9095
3485	0	0	Ki67+	 12745 9075
3486	0	0	Ki67+	 12747 9319
3487	0	0	Ki67+	 12748 9219
3488	0	0	Ki67+	 12750 9139
3489	0	0	Ki67+	 12750 9203
3490	0	0	Ki67+	 12760 9096
3491	0	0	Ki67+	 12760 9176
3492	0	0	Ki67+	 12763 9111
3493	0	0	Ki67+	 12767 9055
3494	0	0	Ki67+	 12768 9199
3495	0	0	Ki67+	 12779 9070
3496	0	0	Ki67+	 11992 9834
3497	0	0	Ki67+	 11997 9858
3498	0	0	Ki67+	 12015 9893
3499	0	0	Ki67+	 12021 9926
3500	0	0	Ki67+	 12023 9826
3501	0	0	Ki67+	 12027 9898
3502	0	0	Ki67+	 12029 9469
3503	0	0	Ki67+	 12046 9842
3504	0	0	Ki67+	 12049 9893
3505	0	0	Ki67+	 12088 9836
3506	0	0	Ki67+	 12155 9513
3507	0	0	Ki67+	 12217 9724
3508	0	0	Ki67+	 12253 9996
3509	0	0	Ki67+	 12264 9960
3510	0	0	Ki67+	 12277 9942
3511	0	0	Ki67+	 12280 9910
3512	0	0	Ki67+	 12289 9902
3513	0	0	Ki67+	 12306 9936
3514	0	0	Ki67+	 12307 9478
3515	0	0	Ki67+	 12317 9870
3516	0	0	Ki67+	 12325 9897
3517	0	0	Ki67+	 12332 9845
3518	0	0	Ki67+	 12335 9876
3519	0	0	Ki67+	 12340 9992
3520	0	0	Ki67+	 12342 10007
3521	0	0	Ki67+	 12348 9820
3522	0	0	Ki67+	 12353 9809
3523	0	0	Ki67+	 12358 9851
3524	0	0	Ki67+	 12362 9972
3525	0	0	Ki67+	 12369 9814
3526	0	0	Ki67+	 12372 9875
3527	0	0	Ki67+	 12375 9845
3528	0	0	Ki67+	 12380 9482
3529	0	0	Ki67+	 12397 9803
3530	0	0	Ki67+	 12410 9717
3531	0	0	Ki67+	 12441 9417
3532	0	0	Ki67+	 12448 9374
3533	0	0	Ki67+	 12449 9392
3534	0	0	Ki67+	 12482 9593
3535	0	0	Ki67+	 12493 9554
3536	0	0	Ki67+	 12494 9620
3537	0	0	Ki67+	 12517 9573
3538	0	0	Ki67+	 12530 9689
3539	0	0	Ki67+	 12531 9382
3540	0	0	Ki67+	 12533 9659
3541	0	0	Ki67+	 12548 9369
3542	0	0	Ki67+	 12583 9634
3543	0	0	Ki67+	 12590 9390
3544	0	0	Ki67+	 12593 9612
3545	0	0	Ki67+	 12601 9775
3546	0	0	Ki67+	 12666 9415
3547	0	0	Ki67+	 12682 9397
3548	0	0	Ki67+	 12717 9375
3549	0	0	Ki67+	 11990 10651
3550	0	0	Ki67+	 12000 10619
3551	0	0	Ki67+	 12011 10608
3552	0	0	Ki67+	 12012 10622
3553	0	0	Ki67+	 12023 10240
3554	0	0	Ki67+	 12030 10221
3555	0	0	Ki67+	 12038 10892
3556	0	0	Ki67+	 12072 10513
3557	0	0	Ki67+	 12086 10958
3558	0	0	Ki67+	 12115 10844
3559	0	0	Ki67+	 12123 10887
3560	0	0	Ki67+	 12125 10934
3561	0	0	Ki67+	 12140 10917
3562	0	0	Ki67+	 12149 10442
3563	0	0	Ki67+	 12155 10620
3564	0	0	Ki67+	 12156 10946
3565	0	0	Ki67+	 12175 10654
3566	0	0	Ki67+	 12177 10614
3567	0	0	Ki67+	 12197 10591
3568	0	0	Ki67+	 12279 10243
3569	0	0	Ki67+	 12330 10583
3570	0	0	Ki67+	 12333 10545
3571	0	0	Ki67+	 12341 10927
3572	0	0	Ki67+	 12349 10458
3573	0	0	Ki67+	 12451 10755
3574	0	0	Ki67+	 12602 10453
3575	0	0	Ki67+	 12612 10699
3576	0	0	Ki67+	 12719 10820
3577	0	0	Ki67+	 12730 10867
3578	0	0	Ki67+	 12011 11459
3579	0	0	Ki67+	 12073 11003
3580	0	0	Ki67+	 12089 11120
3581	0	0	Ki67+	 12101 10975
3582	0	0	Ki67+	 12114 11091
3583	0	0	Ki67+	 12131 11079
3584	0	0	Ki67+	 12150 11409
3585	0	0	Ki67+	 12230 11145
3586	0	0	Ki67+	 12298 11731
3587	0	0	Ki67+	 12463 11105
3588	0	0	Ki67+	 12507 11050
3589	0	0	Ki67+	 12535 11750
3590	0	0	Ki67+	 12545 11186
3591	0	0	Ki67+	 12549 11249
3592	0	0	Ki67+	 12657 11189
3593	0	0	Ki67+	 12046 12234
3594	0	0	Ki67+	 12079 11896
3595	0	0	Ki67+	 12095 11899
3596	0	0	Ki67+	 12185 11788
3597	0	0	Ki67+	 12203 12366
3598	0	0	Ki67+	 12236 12161
3599	0	0	Ki67+	 12304 12278
3600	0	0	Ki67+	 12308 12310
3601	0	0	Ki67+	 12377 12005
3602	0	0	Ki67+	 12385 12351
3603	0	0	Ki67+	 12416 11867
3604	0	0	Ki67+	 12432 11993
3605	0	0	Ki67+	 12483 12398
3606	0	0	Ki67+	 12491 12359
3607	0	0	Ki67+	 12494 12420
3608	0	0	Ki67+	 12505 12524
3609	0	0	Ki67+	 12514 11919
3610	0	0	Ki67+	 12516 12494
3611	0	0	Ki67+	 12518 12372
3612	0	0	Ki67+	 12519 12348
3613	0	0	Ki67+	 12519 12432
3614	0	0	Ki67+	 12524 12018
3615	0	0	Ki67+	 12528 12319
3616	0	0	Ki67+	 12528 12447
3617	0	0	Ki67+	 12532 11981
3618	0	0	Ki67+	 12541 12389
3619	0	0	Ki67+	 12547 12356
3620	0	0	Ki67+	 12554 12497
3621	0	0	Ki67+	 12559 12294
3622	0	0	Ki67+	 12560 12447
3623	0	0	Ki67+	 12563 12310
3624	0	0	Ki67+	 12570 12334
3625	0	0	Ki67+	 12570 12371
3626	0	0	Ki67+	 12578 12408
3627	0	0	Ki67+	 12590 12315
3628	0	0	Ki67+	 12590 12337
3629	0	0	Ki67+	 12608 12334
3630	0	0	Ki67+	 12621 12411
3631	0	0	Ki67+	 12627 12389
3632	0	0	Ki67+	 12634 12523
3633	0	0	Ki67+	 12645 12547
3634	0	0	Ki67+	 12660 11893
3635	0	0	Ki67+	 12664 12510
3636	0	0	Ki67+	 12679 12542
3637	0	0	Ki67+	 12694 12526
3638	0	0	Ki67+	 12716 12275
3639	0	0	Ki67+	 12726 11929
3640	0	0	Ki67+	 12751 12391
3641	0	0	Ki67+	 12754 12414
3642	0	0	Ki67+	 12762 12297
3643	0	0	Ki67+	 12775 12434
3644	0	0	Ki67+	 12777 12474
3645	0	0	Ki67+	 11987 13142
3646	0	0	Ki67+	 12077 13323
3647	0	0	Ki67+	 12095 13233
3648	0	0	Ki67+	 12120 13257
3649	0	0	Ki67+	 12124 12791
3650	0	0	Ki67+	 12150 13269
3651	0	0	Ki67+	 12170 12741
3652	0	0	Ki67+	 12190 12635
3653	0	0	Ki67+	 12196 13273
3654	0	0	Ki67+	 12206 13277
3655	0	0	Ki67+	 12262 13042
3656	0	0	Ki67+	 12269 12849
3657	0	0	Ki67+	 12273 12925
3658	0	0	Ki67+	 12300 12634
3659	0	0	Ki67+	 12363 13135
3660	0	0	Ki67+	 12368 12634
3661	0	0	Ki67+	 12369 12645
3662	0	0	Ki67+	 12409 13071
3663	0	0	Ki67+	 12414 13087
3664	0	0	Ki67+	 12436 13157
3665	0	0	Ki67+	 12440 12866
3666	0	0	Ki67+	 12492 12939
3667	0	0	Ki67+	 12495 13270
3668	0	0	Ki67+	 12496 13127
3669	0	0	Ki67+	 12499 12620
3670	0	0	Ki67+	 12513 13145
3671	0	0	Ki67+	 12522 12624
3672	0	0	Ki67+	 12533 13339
3673	0	0	Ki67+	 12536 12678
3674	0	0	Ki67+	 12552 12878
3675	0	0	Ki67+	 12556 12937
3676	0	0	Ki67+	 12558 12626
3677	0	0	Ki67+	 12575 12669
3678	0	0	Ki67+	 12577 12706
3679	0	0	Ki67+	 12577 12890
3680	0	0	Ki67+	 12579 12957
3681	0	0	Ki67+	 12592 12979
3682	0	0	Ki67+	 12595 12852
3683	0	0	Ki67+	 12595 12915
3684	0	0	Ki67+	 12596 13023
3685	0	0	Ki67+	 12604 12947
3686	0	0	Ki67+	 12607 12712
3687	0	0	Ki67+	 12612 12983
3688	0	0	Ki67+	 12626 12831
3689	0	0	Ki67+	 12626 13082
3690	0	0	Ki67+	 12632 12853
3691	0	0	Ki67+	 12634 12567
3692	0	0	Ki67+	 12646 12577
3693	0	0	Ki67+	 12651 12999
3694	0	0	Ki67+	 12656 13114
3695	0	0	Ki67+	 12666 13069
3696	0	0	Ki67+	 12673 12593
3697	0	0	Ki67+	 12677 12737
3698	0	0	Ki67+	 12683 12704
3699	0	0	Ki67+	 12687 12840
3700	0	0	Ki67+	 12697 12814
3701	0	0	Ki67+	 12698 12737
3702	0	0	Ki67+	 12701 12681
3703	0	0	Ki67+	 12704 12693
3704	0	0	Ki67+	 12719 12917
3705	0	0	Ki67+	 12721 12941
3706	0	0	Ki67+	 12724 13121
3707	0	0	Ki67+	 12729 12891
3708	0	0	Ki67+	 12734 13265
3709	0	0	Ki67+	 12736 12709
3710	0	0	Ki67+	 12737 12946
3711	0	0	Ki67+	 12740 12891
3712	0	0	Ki67+	 12744 12848
3713	0	0	Ki67+	 12749 13181
3714	0	0	Ki67+	 12763 12686
3715	0	0	Ki67+	 12777 12626
3716	0	0	Ki67+	 11986 13425
3717	0	0	Ki67+	 12003 13430
3718	0	0	Ki67+	 12013 13436
3719	0	0	Ki67+	 12063 13453
3720	0	0	Ki67+	 12063 13973
3721	0	0	Ki67+	 12071 13479
3722	0	0	Ki67+	 12169 13548
3723	0	0	Ki67+	 12208 13388
3724	0	0	Ki67+	 12248 13847
3725	0	0	Ki67+	 12251 13833
3726	0	0	Ki67+	 12267 13846
3727	0	0	Ki67+	 12301 13854
3728	0	0	Ki67+	 12355 13469
3729	0	0	Ki67+	 12367 13455
3730	0	0	Ki67+	 12566 13777
3731	0	0	Ki67+	 12629 13383
3732	0	0	Ki67+	 12700 14124
3733	0	0	Ki67+	 12710 14065
3734	0	0	Ki67+	 12739 13452
3735	0	0	Ki67+	 11985 14678
3736	0	0	Ki67+	 12003 14353
3737	0	0	Ki67+	 12022 14390
3738	0	0	Ki67+	 12044 14422
3739	0	0	Ki67+	 12070 14462
3740	0	0	Ki67+	 12072 14440
3741	0	0	Ki67+	 12083 14646
3742	0	0	Ki67+	 12086 14821
3743	0	0	Ki67+	 12136 14576
3744	0	0	Ki67+	 12149 14246
3745	0	0	Ki67+	 12153 14294
3746	0	0	Ki67+	 12160 14470
3747	0	0	Ki67+	 12166 14842
3748	0	0	Ki67+	 12167 14587
3749	0	0	Ki67+	 12170 14332
3750	0	0	Ki67+	 12183 14210
3751	0	0	Ki67+	 12186 14359
3752	0	0	Ki67+	 12203 14280
3753	0	0	Ki67+	 12204 14256
3754	0	0	Ki67+	 12206 14923
3755	0	0	Ki67+	 12222 14905
3756	0	0	Ki67+	 12225 14640
3757	0	0	Ki67+	 12245 14541
3758	0	0	Ki67+	 12259 14727
3759	0	0	Ki67+	 12261 14708
3760	0	0	Ki67+	 12332 14195
3761	0	0	Ki67+	 12354 14468
3762	0	0	Ki67+	 12359 14161
3763	0	0	Ki67+	 12367 14937
3764	0	0	Ki67+	 12459 14900
3765	0	0	Ki67+	 12468 14909
3766	0	0	Ki67+	 12484 14235
3767	0	0	Ki67+	 12550 14892
3768	0	0	Ki67+	 12569 14843
3769	0	0	Ki67+	 12646 14930
3770	0	0	Ki67+	 12657 14908
3771	0	0	Ki67+	 12661 14814
3772	0	0	Ki67+	 12668 14935
3773	0	0	Ki67+	 12681 14394
3774	0	0	Ki67+	 12685 14922
3775	0	0	Ki67+	 12687 14899
3776	0	0	Ki67+	 12694 14959
3777	0	0	Ki67+	 12701 14879
3778	0	0	Ki67+	 12704 14860
3779	0	0	Ki67+	 12713 14905
3780	0	0	Ki67+	 12718 14935
3781	0	0	Ki67+	 12726 14887
3782	0	0	Ki67+	 12726 14920
3783	0	0	Ki67+	 12735 14864
3784	0	0	Ki67+	 12738 14208
3785	0	0	Ki67+	 12749 14229
3786	0	0	Ki67+	 12758 14835
3787	0	0	Ki67+	 12036 15357
3788	0	0	Ki67+	 12351 15162
3789	0	0	Ki67+	 12534 15521
3790	0	0	Ki67+	 12598 15168
3791	0	0	Ki67+	 12601 14986
3792	0	0	Ki67+	 12622 15149
3793	0	0	Ki67+	 12646 15367
3794	0	0	Ki67+	 12647 15157
3795	0	0	Ki67+	 12659 15102
3796	0	0	Ki67+	 12706 14964
3797	0	0	Ki67+	 12729 15638
3798	0	0	Ki67+	 12743 15653
3799	0	0	Ki67+	 12219 16545
3800	0	0	Ki67+	 12293 15818
3801	0	0	Ki67+	 12325 15922
3802	0	0	Ki67+	 12346 15977
3803	0	0	Ki67+	 12383 15874
3804	0	0	Ki67+	 12388 15927
3805	0	0	Ki67+	 12494 16155
3806	0	0	Ki67+	 12780 15806
3807	0	0	Ki67+	 12780 16462
3808	0	0	Ki67+	 12376 16853
3809	0	0	Ki67+	 12401 16699
3810	0	0	Ki67+	 12608 17282
3811	0	0	Ki67+	 12622 17289
3812	0	0	Ki67+	 12713 16992
3813	0	0	Ki67+	 12199 17730
3814	0	0	Ki67+	 12205 17658
3815	0	0	Ki67+	 12228 17606
3816	0	0	Ki67+	 12233 17641
3817	0	0	Ki67+	 12286 17958
3818	0	0	Ki67+	 12400 17658
3819	0	0	Ki67+	 12588 17818
3820	0	0	Ki67+	 12662 18142
3821	0	0	Ki67+	 12756 18190
3822	0	0	Ki67+	 11993 19549
3823	0	0	Ki67+	 12008 19621
3824	0	0	Ki67+	 12011 19668
3825	0	0	Ki67+	 12030 19692
3826	0	0	Ki67+	 12041 19666
3827	0	0	Ki67+	 12057 19729
3828	0	0	Ki67+	 12174 19517
3829	0	0	Ki67+	 12186 19539
3830	0	0	Ki67+	 12205 19388
3831	0	0	Ki67+	 12231 19669
3832	0	0	Ki67+	 12243 19705
3833	0	0	Ki67+	 12248 19741
3834	0	0	Ki67+	 12253 19631
3835	0	0	Ki67+	 12275 19426
3836	0	0	Ki67+	 12366 19730
3837	0	0	Ki67+	 12450 19077
3838	0	0	Ki67+	 12486 19324
3839	0	0	Ki67+	 12535 19518
3840	0	0	Ki67+	 12630 19424
3841	0	0	Ki67+	 12638 19477
3842	0	0	Ki67+	 12644 19515
3843	0	0	Ki67+	 12665 19562
3844	0	0	Ki67+	 12669 19587
3845	0	0	Ki67+	 12689 19635
3846	0	0	Ki67+	 12695 19614
3847	0	0	Ki67+	 12720 19578
3848	0	0	Ki67+	 12722 19652
3849	0	0	Ki67+	 12727 19557
3850	0	0	Ki67+	 12738 19715
3851	0	0	Ki67+	 12740 19398
3852	0	0	Ki67+	 12740 19538
3853	0	0	Ki67+	 12745 19354
3854	0	0	Ki67+	 12747 19610
3855	0	0	Ki67+	 12754 19552
3856	0	0	Ki67+	 12755 19601
3857	0	0	Ki67+	 12755 19672
3858	0	0	Ki67+	 12760 19376
3859	0	0	Ki67+	 12763 19402
3860	0	0	Ki67+	 12766 19445
3861	0	0	Ki67+	 12766 19475
3862	0	0	Ki67+	 12768 19618
3863	0	0	Ki67+	 12779 19567
3864	0	0	Ki67+	 12040 19790
3865	0	0	Ki67+	 12050 19821
3866	0	0	Ki67+	 12050 20349
3867	0	0	Ki67+	 12063 19798
3868	0	0	Ki67+	 12066 19889
3869	0	0	Ki67+	 12069 19928
3870	0	0	Ki67+	 12239 19993
3871	0	0	Ki67+	 12243 19769
3872	0	0	Ki67+	 12246 20060
3873	0	0	Ki67+	 12254 19899
3874	0	0	Ki67+	 12254 19913
3875	0	0	Ki67+	 12351 19783
3876	0	0	Ki67+	 12356 19829
3877	0	0	Ki67+	 12365 19892
3878	0	0	Ki67+	 12369 19945
3879	0	0	Ki67+	 12384 19765
3880	0	0	Ki67+	 12392 19996
3881	0	0	Ki67+	 12393 20008
3882	0	0	Ki67+	 12400 19813
3883	0	0	Ki67+	 12402 19933
3884	0	0	Ki67+	 12423 20324
3885	0	0	Ki67+	 12424 19918
3886	0	0	Ki67+	 12428 19997
3887	0	0	Ki67+	 12431 19965
3888	0	0	Ki67+	 12513 19948
3889	0	0	Ki67+	 12663 20058
3890	0	0	Ki67+	 12156 20733
3891	0	0	Ki67+	 12726 21330
3892	0	0	Ki67+	 12425 21508
3893	0	0	Ki67+	 12721 21368
3894	0	0	Ki67+	 12734 21464
3895	0	0	Ki67+	 12750 21515
3896	0	0	Ki67+	 12962 6347
3897	0	0	Ki67+	 12970 6364
3898	0	0	Ki67+	 12980 6349
3899	0	0	Ki67+	 13176 6552
3900	0	0	Ki67+	 13184 6440
3901	0	0	Ki67+	 13213 6145
3902	0	0	Ki67+	 13268 6467
3903	0	0	Ki67+	 13289 6372
3904	0	0	Ki67+	 13306 6498
3905	0	0	Ki67+	 13310 6515
3906	0	0	Ki67+	 13321 6477
3907	0	0	Ki67+	 13334 6505
3908	0	0	Ki67+	 13356 6519
3909	0	0	Ki67+	 13357 6487
3910	0	0	Ki67+	 13360 6462
3911	0	0	Ki67+	 13364 6426
3912	0	0	Ki67+	 13377 6465
3913	0	0	Ki67+	 13387 6478
3914	0	0	Ki67+	 13402 6312
3915	0	0	Ki67+	 13417 6423
3916	0	0	Ki67+	 13537 5936
3917	0	0	Ki67+	 13545 6253
3918	0	0	Ki67+	 13569 6249
3919	0	0	Ki67+	 12801 6933
3920	0	0	Ki67+	 12803 7004
3921	0	0	Ki67+	 12804 7186
3922	0	0	Ki67+	 12863 6797
3923	0	0	Ki67+	 12877 6999
3924	0	0	Ki67+	 12877 7231
3925	0	0	Ki67+	 12882 6973
3926	0	0	Ki67+	 12885 6956
3927	0	0	Ki67+	 12886 7083
3928	0	0	Ki67+	 12891 7066
3929	0	0	Ki67+	 12892 6926
3930	0	0	Ki67+	 12895 6950
3931	0	0	Ki67+	 12895 7023
3932	0	0	Ki67+	 12897 6697
3933	0	0	Ki67+	 12897 7341
3934	0	0	Ki67+	 12910 7108
3935	0	0	Ki67+	 12911 7002
3936	0	0	Ki67+	 12912 6942
3937	0	0	Ki67+	 12912 7046
3938	0	0	Ki67+	 12930 7040
3939	0	0	Ki67+	 12932 6824
3940	0	0	Ki67+	 12932 7062
3941	0	0	Ki67+	 12941 6968
3942	0	0	Ki67+	 12944 6898
3943	0	0	Ki67+	 12944 7028
3944	0	0	Ki67+	 12946 6807
3945	0	0	Ki67+	 12949 6926
3946	0	0	Ki67+	 12952 7058
3947	0	0	Ki67+	 12965 6793
3948	0	0	Ki67+	 12966 6956
3949	0	0	Ki67+	 12966 7079
3950	0	0	Ki67+	 12967 6840
3951	0	0	Ki67+	 12967 7116
3952	0	0	Ki67+	 12970 6870
3953	0	0	Ki67+	 12971 7015
3954	0	0	Ki67+	 12974 6992
3955	0	0	Ki67+	 12978 6830
3956	0	0	Ki67+	 12979 6774
3957	0	0	Ki67+	 12979 7050
3958	0	0	Ki67+	 12980 7125
3959	0	0	Ki67+	 12982 6941
3960	0	0	Ki67+	 12983 6791
3961	0	0	Ki67+	 12997 6765
3962	0	0	Ki67+	 13001 7037
3963	0	0	Ki67+	 13001 7104
3964	0	0	Ki67+	 13003 7021
3965	0	0	Ki67+	 13008 7119
3966	0	0	Ki67+	 13013 7147
3967	0	0	Ki67+	 13014 6787
3968	0	0	Ki67+	 13019 7065
3969	0	0	Ki67+	 13022 7088
3970	0	0	Ki67+	 13025 7048
3971	0	0	Ki67+	 13028 7098
3972	0	0	Ki67+	 13034 7332
3973	0	0	Ki67+	 13039 6791
3974	0	0	Ki67+	 13042 6769
3975	0	0	Ki67+	 13045 7147
3976	0	0	Ki67+	 13053 7117
3977	0	0	Ki67+	 13057 7039
3978	0	0	Ki67+	 13063 7018
3979	0	0	Ki67+	 13066 7124
3980	0	0	Ki67+	 13068 7158
3981	0	0	Ki67+	 13071 7002
3982	0	0	Ki67+	 13072 6872
3983	0	0	Ki67+	 13076 6776
3984	0	0	Ki67+	 13080 7057
3985	0	0	Ki67+	 13087 7043
3986	0	0	Ki67+	 13087 7195
3987	0	0	Ki67+	 13096 6989
3988	0	0	Ki67+	 13098 7024
3989	0	0	Ki67+	 13101 7014
3990	0	0	Ki67+	 13110 7053
3991	0	0	Ki67+	 13115 7239
3992	0	0	Ki67+	 13117 6873
3993	0	0	Ki67+	 13121 7022
3994	0	0	Ki67+	 13124 6799
3995	0	0	Ki67+	 13124 6979
3996	0	0	Ki67+	 13127 6769
3997	0	0	Ki67+	 13128 6999
3998	0	0	Ki67+	 13145 6864
3999	0	0	Ki67+	 13148 6797
4000	0	0	Ki67+	 13150 6909
4001	0	0	Ki67+	 13158 7297
4002	0	0	Ki67+	 13160 7283
4003	0	0	Ki67+	 13165 7315
4004	0	0	Ki67+	 13173 6793
4005	0	0	Ki67+	 13174 7173
4006	0	0	Ki67+	 13177 7298
4007	0	0	Ki67+	 13188 7281
4008	0	0	Ki67+	 13190 7183
4009	0	0	Ki67+	 13212 7299
4010	0	0	Ki67+	 13232 7358
4011	0	0	Ki67+	 13296 7241
4012	0	0	Ki67+	 13343 7135
4013	0	0	Ki67+	 13345 6921
4014	0	0	Ki67+	 13354 7237
4015	0	0	Ki67+	 13370 7074
4016	0	0	Ki67+	 13397 7056
4017	0	0	Ki67+	 13435 7049
4018	0	0	Ki67+	 13487 7150
4019	0	0	Ki67+	 13511 7009
4020	0	0	Ki67+	 13529 7029
4021	0	0	Ki67+	 13536 6799
4022	0	0	Ki67+	 13550 7002
4023	0	0	Ki67+	 12785 7806
4024	0	0	Ki67+	 12785 7934
4025	0	0	Ki67+	 12788 7667
4026	0	0	Ki67+	 12789 7626
4027	0	0	Ki67+	 12792 8045
4028	0	0	Ki67+	 12809 7636
4029	0	0	Ki67+	 12811 7836
4030	0	0	Ki67+	 12812 7674
4031	0	0	Ki67+	 12815 7850
4032	0	0	Ki67+	 12816 8121
4033	0	0	Ki67+	 12818 7793
4034	0	0	Ki67+	 12823 8089
4035	0	0	Ki67+	 12829 7900
4036	0	0	Ki67+	 12834 7640
4037	0	0	Ki67+	 12834 7682
4038	0	0	Ki67+	 12834 7809
4039	0	0	Ki67+	 12834 8054
4040	0	0	Ki67+	 12838 7870
4041	0	0	Ki67+	 12850 7843
4042	0	0	Ki67+	 12852 8108
4043	0	0	Ki67+	 12869 7836
4044	0	0	Ki67+	 12873 7865
4045	0	0	Ki67+	 12884 7781
4046	0	0	Ki67+	 12886 7752
4047	0	0	Ki67+	 12890 8118
4048	0	0	Ki67+	 12895 7842
4049	0	0	Ki67+	 12909 7741
4050	0	0	Ki67+	 12915 7843
4051	0	0	Ki67+	 12917 7867
4052	0	0	Ki67+	 12920 7811
4053	0	0	Ki67+	 12929 7860
4054	0	0	Ki67+	 12947 7898
4055	0	0	Ki67+	 12955 7880
4056	0	0	Ki67+	 12974 7892
4057	0	0	Ki67+	 12982 7810
4058	0	0	Ki67+	 12983 7958
4059	0	0	Ki67+	 12986 7862
4060	0	0	Ki67+	 12991 7826
4061	0	0	Ki67+	 12992 8090
4062	0	0	Ki67+	 12999 7931
4063	0	0	Ki67+	 13000 7706
4064	0	0	Ki67+	 13005 7479
4065	0	0	Ki67+	 13012 7823
4066	0	0	Ki67+	 13012 7898
4067	0	0	Ki67+	 13012 7953
4068	0	0	Ki67+	 13013 7990
4069	0	0	Ki67+	 13021 7911
4070	0	0	Ki67+	 13044 7917
4071	0	0	Ki67+	 13045 8001
4072	0	0	Ki67+	 13047 7967
4073	0	0	Ki67+	 13050 8058
4074	0	0	Ki67+	 13054 7886
4075	0	0	Ki67+	 13066 8022
4076	0	0	Ki67+	 13075 7979
4077	0	0	Ki67+	 13077 7938
4078	0	0	Ki67+	 13082 7909
4079	0	0	Ki67+	 13082 7988
4080	0	0	Ki67+	 13083 8041
4081	0	0	Ki67+	 13095 8030
4082	0	0	Ki67+	 13098 7938
4083	0	0	Ki67+	 13103 8092
4084	0	0	Ki67+	 13105 8145
4085	0	0	Ki67+	 13107 7975
4086	0	0	Ki67+	 13109 8004
4087	0	0	Ki67+	 13116 7455
4088	0	0	Ki67+	 13116 7815
4089	0	0	Ki67+	 13120 8148
4090	0	0	Ki67+	 13137 7451
4091	0	0	Ki67+	 13151 7691
4092	0	0	Ki67+	 13171 7696
4093	0	0	Ki67+	 13198 8103
4094	0	0	Ki67+	 13437 7971
4095	0	0	Ki67+	 13440 7984
4096	0	0	Ki67+	 13514 7511
4097	0	0	Ki67+	 13514 7530
4098	0	0	Ki67+	 13537 7501
4099	0	0	Ki67+	 12785 8287
4100	0	0	Ki67+	 12787 8767
4101	0	0	Ki67+	 12801 8188
4102	0	0	Ki67+	 12801 8305
4103	0	0	Ki67+	 12802 8745
4104	0	0	Ki67+	 12805 8328
4105	0	0	Ki67+	 12810 8202
4106	0	0	Ki67+	 12816 8231
4107	0	0	Ki67+	 12822 8278
4108	0	0	Ki67+	 12837 8255
4109	0	0	Ki67+	 12845 8186
4110	0	0	Ki67+	 12845 8226
4111	0	0	Ki67+	 12850 8295
4112	0	0	Ki67+	 12850 8721
4113	0	0	Ki67+	 12859 8501
4114	0	0	Ki67+	 12861 8203
4115	0	0	Ki67+	 12870 8248
4116	0	0	Ki67+	 12925 8306
4117	0	0	Ki67+	 13006 8347
4118	0	0	Ki67+	 13016 8354
4119	0	0	Ki67+	 13039 8781
4120	0	0	Ki67+	 13040 8875
4121	0	0	Ki67+	 13068 8644
4122	0	0	Ki67+	 13072 8198
4123	0	0	Ki67+	 13073 8181
4124	0	0	Ki67+	 13165 8163
4125	0	0	Ki67+	 13411 8337
4126	0	0	Ki67+	 12787 9139
4127	0	0	Ki67+	 12788 9110
4128	0	0	Ki67+	 12796 9121
4129	0	0	Ki67+	 12811 9072
4130	0	0	Ki67+	 12817 9121
4131	0	0	Ki67+	 12852 8971
4132	0	0	Ki67+	 12901 9081
4133	0	0	Ki67+	 13014 9753
4134	0	0	Ki67+	 13151 9437
4135	0	0	Ki67+	 13545 9626
4136	0	0	Ki67+	 13572 9420
4137	0	0	Ki67+	 12811 9984
4138	0	0	Ki67+	 12815 9964
4139	0	0	Ki67+	 12837 10227
4140	0	0	Ki67+	 12840 10254
4141	0	0	Ki67+	 12856 10239
4142	0	0	Ki67+	 12865 10124
4143	0	0	Ki67+	 12869 10197
4144	0	0	Ki67+	 12965 10113
4145	0	0	Ki67+	 12983 10125
4146	0	0	Ki67+	 13031 10129
4147	0	0	Ki67+	 13058 10154
4148	0	0	Ki67+	 13064 10137
4149	0	0	Ki67+	 13214 10214
4150	0	0	Ki67+	 13218 10338
4151	0	0	Ki67+	 13221 10432
4152	0	0	Ki67+	 13225 9971
4153	0	0	Ki67+	 13225 10166
4154	0	0	Ki67+	 13235 10063
4155	0	0	Ki67+	 13239 10190
4156	0	0	Ki67+	 13243 10145
4157	0	0	Ki67+	 13246 10217
4158	0	0	Ki67+	 13249 10499
4159	0	0	Ki67+	 13250 10254
4160	0	0	Ki67+	 13253 10115
4161	0	0	Ki67+	 13253 10196
4162	0	0	Ki67+	 13266 10002
4163	0	0	Ki67+	 13272 10231
4164	0	0	Ki67+	 13275 10044
4165	0	0	Ki67+	 13276 10557
4166	0	0	Ki67+	 13278 10153
4167	0	0	Ki67+	 13279 10127
4168	0	0	Ki67+	 13290 10246
4169	0	0	Ki67+	 13292 10193
4170	0	0	Ki67+	 13293 10105
4171	0	0	Ki67+	 13295 10071
4172	0	0	Ki67+	 13302 10142
4173	0	0	Ki67+	 13309 10226
4174	0	0	Ki67+	 13313 10174
4175	0	0	Ki67+	 13317 10485
4176	0	0	Ki67+	 13318 10449
4177	0	0	Ki67+	 13323 10359
4178	0	0	Ki67+	 13323 10551
4179	0	0	Ki67+	 13327 10431
4180	0	0	Ki67+	 13329 10164
4181	0	0	Ki67+	 13329 10471
4182	0	0	Ki67+	 13332 10216
4183	0	0	Ki67+	 13332 10520
4184	0	0	Ki67+	 13338 10184
4185	0	0	Ki67+	 13341 10505
4186	0	0	Ki67+	 13342 10246
4187	0	0	Ki67+	 13344 10163
4188	0	0	Ki67+	 13344 10225
4189	0	0	Ki67+	 13349 10130
4190	0	0	Ki67+	 13351 10557
4191	0	0	Ki67+	 13356 10199
4192	0	0	Ki67+	 13359 10007
4193	0	0	Ki67+	 13359 10211
4194	0	0	Ki67+	 13362 10122
4195	0	0	Ki67+	 13363 10518
4196	0	0	Ki67+	 13366 10158
4197	0	0	Ki67+	 13367 10220
4198	0	0	Ki67+	 13372 9955
4199	0	0	Ki67+	 13372 10021
4200	0	0	Ki67+	 13373 10402
4201	0	0	Ki67+	 13377 10148
4202	0	0	Ki67+	 13383 10195
4203	0	0	Ki67+	 13384 10537
4204	0	0	Ki67+	 13387 10002
4205	0	0	Ki67+	 13387 10039
4206	0	0	Ki67+	 13390 10506
4207	0	0	Ki67+	 13404 10516
4208	0	0	Ki67+	 13405 10373
4209	0	0	Ki67+	 13413 10523
4210	0	0	Ki67+	 13416 10021
4211	0	0	Ki67+	 13417 10057
4212	0	0	Ki67+	 13420 10344
4213	0	0	Ki67+	 13422 10189
4214	0	0	Ki67+	 13426 10472
4215	0	0	Ki67+	 13429 10516
4216	0	0	Ki67+	 13444 10550
4217	0	0	Ki67+	 13446 9819
4218	0	0	Ki67+	 13449 10173
4219	0	0	Ki67+	 13451 10328
4220	0	0	Ki67+	 13452 10345
4221	0	0	Ki67+	 13456 10489
4222	0	0	Ki67+	 13460 10461
4223	0	0	Ki67+	 13470 10521
4224	0	0	Ki67+	 13476 10164
4225	0	0	Ki67+	 13481 10335
4226	0	0	Ki67+	 13481 10493
4227	0	0	Ki67+	 13484 10381
4228	0	0	Ki67+	 13488 10409
4229	0	0	Ki67+	 13489 10161
4230	0	0	Ki67+	 13494 10489
4231	0	0	Ki67+	 13500 10233
4232	0	0	Ki67+	 13503 10094
4233	0	0	Ki67+	 13503 10347
4234	0	0	Ki67+	 13506 10213
4235	0	0	Ki67+	 13508 10416
4236	0	0	Ki67+	 13511 10233
4237	0	0	Ki67+	 13520 10118
4238	0	0	Ki67+	 13524 10517
4239	0	0	Ki67+	 13525 10474
4240	0	0	Ki67+	 13527 10546
4241	0	0	Ki67+	 13533 10501
4242	0	0	Ki67+	 13534 10167
4243	0	0	Ki67+	 13541 10380
4244	0	0	Ki67+	 13552 10505
4245	0	0	Ki67+	 13555 10176
4246	0	0	Ki67+	 13563 9860
4247	0	0	Ki67+	 13566 10159
4248	0	0	Ki67+	 13566 10475
4249	0	0	Ki67+	 13570 10501
4250	0	0	Ki67+	 13577 10117
4251	0	0	Ki67+	 13579 10356
4252	0	0	Ki67+	 13129 11263
4253	0	0	Ki67+	 13214 10734
4254	0	0	Ki67+	 13224 10800
4255	0	0	Ki67+	 13230 10770
4256	0	0	Ki67+	 13236 10650
4257	0	0	Ki67+	 13242 10670
4258	0	0	Ki67+	 13247 10642
4259	0	0	Ki67+	 13254 10691
4260	0	0	Ki67+	 13268 10741
4261	0	0	Ki67+	 13284 10633
4262	0	0	Ki67+	 13290 10591
4263	0	0	Ki67+	 13291 10745
4264	0	0	Ki67+	 13324 10574
4265	0	0	Ki67+	 13349 10690
4266	0	0	Ki67+	 13353 11325
4267	0	0	Ki67+	 13360 10659
4268	0	0	Ki67+	 13366 10819
4269	0	0	Ki67+	 13382 10561
4270	0	0	Ki67+	 13387 10793
4271	0	0	Ki67+	 13398 10626
4272	0	0	Ki67+	 13409 10656
4273	0	0	Ki67+	 13410 10561
4274	0	0	Ki67+	 13413 10603
4275	0	0	Ki67+	 13418 11348
4276	0	0	Ki67+	 13423 10670
4277	0	0	Ki67+	 13431 10858
4278	0	0	Ki67+	 13432 10601
4279	0	0	Ki67+	 13434 11350
4280	0	0	Ki67+	 13437 10695
4281	0	0	Ki67+	 13440 10792
4282	0	0	Ki67+	 13442 10600
4283	0	0	Ki67+	 13464 10673
4284	0	0	Ki67+	 13484 10628
4285	0	0	Ki67+	 13485 10667
4286	0	0	Ki67+	 13486 10736
4287	0	0	Ki67+	 13488 10855
4288	0	0	Ki67+	 13502 10643
4289	0	0	Ki67+	 13508 10568
4290	0	0	Ki67+	 13514 10835
4291	0	0	Ki67+	 13521 10631
4292	0	0	Ki67+	 13523 10859
4293	0	0	Ki67+	 13527 10603
4294	0	0	Ki67+	 13543 10569
4295	0	0	Ki67+	 12790 12021
4296	0	0	Ki67+	 12813 11839
4297	0	0	Ki67+	 12918 11412
4298	0	0	Ki67+	 12928 11899
4299	0	0	Ki67+	 13028 11965
4300	0	0	Ki67+	 13097 11497
4301	0	0	Ki67+	 13270 12093
4302	0	0	Ki67+	 13361 12141
4303	0	0	Ki67+	 13367 12038
4304	0	0	Ki67+	 13376 11968
4305	0	0	Ki67+	 13441 12028
4306	0	0	Ki67+	 13452 11431
4307	0	0	Ki67+	 13464 11522
4308	0	0	Ki67+	 13465 11442
4309	0	0	Ki67+	 13477 11552
4310	0	0	Ki67+	 13481 11751
4311	0	0	Ki67+	 13492 11451
4312	0	0	Ki67+	 13529 11461
4313	0	0	Ki67+	 13554 11440
4314	0	0	Ki67+	 13577 11458
4315	0	0	Ki67+	 12789 12495
4316	0	0	Ki67+	 12801 12429
4317	0	0	Ki67+	 12804 12331
4318	0	0	Ki67+	 12814 12212
4319	0	0	Ki67+	 12832 12341
4320	0	0	Ki67+	 12835 12388
4321	0	0	Ki67+	 12838 12362
4322	0	0	Ki67+	 12851 12623
4323	0	0	Ki67+	 12880 12607
4324	0	0	Ki67+	 12888 12568
4325	0	0	Ki67+	 12891 12217
4326	0	0	Ki67+	 12917 12560
4327	0	0	Ki67+	 12929 12892
4328	0	0	Ki67+	 12991 12292
4329	0	0	Ki67+	 13000 12306
4330	0	0	Ki67+	 13038 12646
4331	0	0	Ki67+	 13039 12237
4332	0	0	Ki67+	 13050 12859
4333	0	0	Ki67+	 13063 12176
4334	0	0	Ki67+	 13074 12272
4335	0	0	Ki67+	 13074 12700
4336	0	0	Ki67+	 13083 12494
4337	0	0	Ki67+	 13090 12471
4338	0	0	Ki67+	 13094 12857
4339	0	0	Ki67+	 13097 12203
4340	0	0	Ki67+	 13101 12440
4341	0	0	Ki67+	 13105 12297
4342	0	0	Ki67+	 13135 12308
4343	0	0	Ki67+	 13140 12535
4344	0	0	Ki67+	 13148 12320
4345	0	0	Ki67+	 13156 12487
4346	0	0	Ki67+	 13176 12409
4347	0	0	Ki67+	 13178 12311
4348	0	0	Ki67+	 13193 12385
4349	0	0	Ki67+	 13193 12772
4350	0	0	Ki67+	 13195 12358
4351	0	0	Ki67+	 13203 12419
4352	0	0	Ki67+	 13211 12502
4353	0	0	Ki67+	 13222 12748
4354	0	0	Ki67+	 13227 12163
4355	0	0	Ki67+	 13246 12178
4356	0	0	Ki67+	 13248 12729
4357	0	0	Ki67+	 13261 12549
4358	0	0	Ki67+	 13267 12517
4359	0	0	Ki67+	 13279 12165
4360	0	0	Ki67+	 13280 12470
4361	0	0	Ki67+	 13283 12547
4362	0	0	Ki67+	 13284 12441
4363	0	0	Ki67+	 13289 12730
4364	0	0	Ki67+	 13293 12529
4365	0	0	Ki67+	 13305 12565
4366	0	0	Ki67+	 13306 12756
4367	0	0	Ki67+	 13320 12555
4368	0	0	Ki67+	 13322 12441
4369	0	0	Ki67+	 13325 12607
4370	0	0	Ki67+	 13333 12772
4371	0	0	Ki67+	 13339 12417
4372	0	0	Ki67+	 13350 12933
4373	0	0	Ki67+	 13358 12278
4374	0	0	Ki67+	 13358 12408
4375	0	0	Ki67+	 13359 12508
4376	0	0	Ki67+	 13361 12778
4377	0	0	Ki67+	 13370 12825
4378	0	0	Ki67+	 13389 12382
4379	0	0	Ki67+	 13393 12664
4380	0	0	Ki67+	 13399 12919
4381	0	0	Ki67+	 13400 12946
4382	0	0	Ki67+	 13411 12781
4383	0	0	Ki67+	 13415 12657
4384	0	0	Ki67+	 13421 12625
4385	0	0	Ki67+	 13421 12915
4386	0	0	Ki67+	 13430 12745
4387	0	0	Ki67+	 13435 12666
4388	0	0	Ki67+	 13439 12853
4389	0	0	Ki67+	 13440 12716
4390	0	0	Ki67+	 13440 12781
4391	0	0	Ki67+	 13442 12940
4392	0	0	Ki67+	 13447 12701
4393	0	0	Ki67+	 13450 12673
4394	0	0	Ki67+	 13456 12554
4395	0	0	Ki67+	 13456 12587
4396	0	0	Ki67+	 13457 12654
4397	0	0	Ki67+	 13459 12522
4398	0	0	Ki67+	 13459 12687
4399	0	0	Ki67+	 13460 12607
4400	0	0	Ki67+	 13461 12754
4401	0	0	Ki67+	 13465 12497
4402	0	0	Ki67+	 13472 12710
4403	0	0	Ki67+	 13474 12648
4404	0	0	Ki67+	 13477 12698
4405	0	0	Ki67+	 13480 12417
4406	0	0	Ki67+	 13486 12593
4407	0	0	Ki67+	 13498 12678
4408	0	0	Ki67+	 13513 12898
4409	0	0	Ki67+	 13525 12883
4410	0	0	Ki67+	 13526 12740
4411	0	0	Ki67+	 13529 12866
4412	0	0	Ki67+	 13561 12906
4413	0	0	Ki67+	 13566 12922
4414	0	0	Ki67+	 13569 12773
4415	0	0	Ki67+	 13577 12724
4416	0	0	Ki67+	 13583 12563
4417	0	0	Ki67+	 13583 12892
4418	0	0	Ki67+	 12798 13350
4419	0	0	Ki67+	 12809 13667
4420	0	0	Ki67+	 12824 13686
4421	0	0	Ki67+	 12829 13545
4422	0	0	Ki67+	 12849 13568
4423	0	0	Ki67+	 12851 13373
4424	0	0	Ki67+	 12851 13556
4425	0	0	Ki67+	 12853 13722
4426	0	0	Ki67+	 12863 13673
4427	0	0	Ki67+	 12868 13613
4428	0	0	Ki67+	 12873 13506
4429	0	0	Ki67+	 12884 13246
4430	0	0	Ki67+	 12888 13578
4431	0	0	Ki67+	 12889 13661
4432	0	0	Ki67+	 12904 13626
4433	0	0	Ki67+	 12905 13464
4434	0	0	Ki67+	 12907 13523
4435	0	0	Ki67+	 12918 13440
4436	0	0	Ki67+	 12936 13241
4437	0	0	Ki67+	 12938 13255
4438	0	0	Ki67+	 12949 13439
4439	0	0	Ki67+	 12959 13256
4440	0	0	Ki67+	 12988 13224
4441	0	0	Ki67+	 12994 13434
4442	0	0	Ki67+	 13005 13525
4443	0	0	Ki67+	 13052 13362
4444	0	0	Ki67+	 13055 13652
4445	0	0	Ki67+	 13091 13047
4446	0	0	Ki67+	 13108 12964
4447	0	0	Ki67+	 13112 13026
4448	0	0	Ki67+	 13113 13004
4449	0	0	Ki67+	 13124 13609
4450	0	0	Ki67+	 13131 13200
4451	0	0	Ki67+	 13154 12997
4452	0	0	Ki67+	 13185 13570
4453	0	0	Ki67+	 13192 13545
4454	0	0	Ki67+	 13197 13557
4455	0	0	Ki67+	 13218 13719
4456	0	0	Ki67+	 13227 13563
4457	0	0	Ki67+	 13233 13526
4458	0	0	Ki67+	 13246 13493
4459	0	0	Ki67+	 13254 13534
4460	0	0	Ki67+	 13255 13745
4461	0	0	Ki67+	 13276 13495
4462	0	0	Ki67+	 13277 13553
4463	0	0	Ki67+	 13279 13515
4464	0	0	Ki67+	 13298 13473
4465	0	0	Ki67+	 13326 13492
4466	0	0	Ki67+	 13335 13039
4467	0	0	Ki67+	 13337 13731
4468	0	0	Ki67+	 13338 13230
4469	0	0	Ki67+	 13339 13660
4470	0	0	Ki67+	 13341 13466
4471	0	0	Ki67+	 13356 13502
4472	0	0	Ki67+	 13357 13465
4473	0	0	Ki67+	 13367 13207
4474	0	0	Ki67+	 13369 13680
4475	0	0	Ki67+	 13394 13324
4476	0	0	Ki67+	 13407 13699
4477	0	0	Ki67+	 13412 13281
4478	0	0	Ki67+	 13422 13657
4479	0	0	Ki67+	 13426 13279
4480	0	0	Ki67+	 13428 13209
4481	0	0	Ki67+	 13431 13484
4482	0	0	Ki67+	 13438 13697
4483	0	0	Ki67+	 13442 13465
4484	0	0	Ki67+	 13450 13530
4485	0	0	Ki67+	 13451 13455
4486	0	0	Ki67+	 13452 13268
4487	0	0	Ki67+	 13452 13670
4488	0	0	Ki67+	 13454 12983
4489	0	0	Ki67+	 13460 13254
4490	0	0	Ki67+	 13462 13519
4491	0	0	Ki67+	 13464 13569
4492	0	0	Ki67+	 13470 13696
4493	0	0	Ki67+	 13474 13246
4494	0	0	Ki67+	 13475 13552
4495	0	0	Ki67+	 13479 13509
4496	0	0	Ki67+	 13486 13076
4497	0	0	Ki67+	 13486 13605
4498	0	0	Ki67+	 13487 13490
4499	0	0	Ki67+	 13492 13594
4500	0	0	Ki67+	 13493 13615
4501	0	0	Ki67+	 13500 13238
4502	0	0	Ki67+	 13501 13110
4503	0	0	Ki67+	 13501 13700
4504	0	0	Ki67+	 13505 13532
4505	0	0	Ki67+	 13511 13626
4506	0	0	Ki67+	 13512 13550
4507	0	0	Ki67+	 13513 13505
4508	0	0	Ki67+	 13515 13036
4509	0	0	Ki67+	 13518 13103
4510	0	0	Ki67+	 13521 13524
4511	0	0	Ki67+	 13524 13001
4512	0	0	Ki67+	 13526 13223
4513	0	0	Ki67+	 13530 13508
4514	0	0	Ki67+	 13536 13593
4515	0	0	Ki67+	 13537 13227
4516	0	0	Ki67+	 13538 13731
4517	0	0	Ki67+	 13542 13484
4518	0	0	Ki67+	 13544 13022
4519	0	0	Ki67+	 13545 12980
4520	0	0	Ki67+	 13545 13524
4521	0	0	Ki67+	 13545 13561
4522	0	0	Ki67+	 13547 13175
4523	0	0	Ki67+	 13548 13616
4524	0	0	Ki67+	 13548 13647
4525	0	0	Ki67+	 13549 13337
4526	0	0	Ki67+	 13554 13434
4527	0	0	Ki67+	 13557 13005
4528	0	0	Ki67+	 13565 13503
4529	0	0	Ki67+	 13566 13634
4530	0	0	Ki67+	 13572 13659
4531	0	0	Ki67+	 13574 13469
4532	0	0	Ki67+	 13581 13014
4533	0	0	Ki67+	 12786 14247
4534	0	0	Ki67+	 12819 14367
4535	0	0	Ki67+	 12826 14345
4536	0	0	Ki67+	 12847 14232
4537	0	0	Ki67+	 12849 14275
4538	0	0	Ki67+	 12855 14507
4539	0	0	Ki67+	 12872 14354
4540	0	0	Ki67+	 12873 14559
4541	0	0	Ki67+	 12879 14313
4542	0	0	Ki67+	 12890 14270
4543	0	0	Ki67+	 12906 13783
4544	0	0	Ki67+	 12912 14266
4545	0	0	Ki67+	 12913 14134
4546	0	0	Ki67+	 12915 14145
4547	0	0	Ki67+	 12917 14302
4548	0	0	Ki67+	 12930 14013
4549	0	0	Ki67+	 12939 14279
4550	0	0	Ki67+	 12946 14162
4551	0	0	Ki67+	 12957 14334
4552	0	0	Ki67+	 12970 14269
4553	0	0	Ki67+	 12983 14261
4554	0	0	Ki67+	 12988 14338
4555	0	0	Ki67+	 13054 14494
4556	0	0	Ki67+	 13091 14097
4557	0	0	Ki67+	 13093 14116
4558	0	0	Ki67+	 13119 14558
4559	0	0	Ki67+	 13139 13766
4560	0	0	Ki67+	 13197 14555
4561	0	0	Ki67+	 13212 14519
4562	0	0	Ki67+	 13225 14182
4563	0	0	Ki67+	 13289 14541
4564	0	0	Ki67+	 13290 14204
4565	0	0	Ki67+	 13293 13800
4566	0	0	Ki67+	 13302 14236
4567	0	0	Ki67+	 13307 14550
4568	0	0	Ki67+	 13308 14163
4569	0	0	Ki67+	 13308 14295
4570	0	0	Ki67+	 13314 13770
4571	0	0	Ki67+	 13316 14276
4572	0	0	Ki67+	 13318 14243
4573	0	0	Ki67+	 13319 14034
4574	0	0	Ki67+	 13319 14297
4575	0	0	Ki67+	 13320 14211
4576	0	0	Ki67+	 13323 14130
4577	0	0	Ki67+	 13327 14275
4578	0	0	Ki67+	 13331 13790
4579	0	0	Ki67+	 13333 14174
4580	0	0	Ki67+	 13334 14287
4581	0	0	Ki67+	 13342 14241
4582	0	0	Ki67+	 13343 14193
4583	0	0	Ki67+	 13348 14166
4584	0	0	Ki67+	 13350 14262
4585	0	0	Ki67+	 13356 13817
4586	0	0	Ki67+	 13359 14376
4587	0	0	Ki67+	 13361 14118
4588	0	0	Ki67+	 13371 14155
4589	0	0	Ki67+	 13374 13832
4590	0	0	Ki67+	 13378 14112
4591	0	0	Ki67+	 13383 14201
4592	0	0	Ki67+	 13388 13820
4593	0	0	Ki67+	 13401 14399
4594	0	0	Ki67+	 13404 14150
4595	0	0	Ki67+	 13421 14368
4596	0	0	Ki67+	 13424 13799
4597	0	0	Ki67+	 13424 14192
4598	0	0	Ki67+	 13426 14161
4599	0	0	Ki67+	 13427 14113
4600	0	0	Ki67+	 13433 13765
4601	0	0	Ki67+	 13436 14182
4602	0	0	Ki67+	 13438 14156
4603	0	0	Ki67+	 13444 14213
4604	0	0	Ki67+	 13445 14385
4605	0	0	Ki67+	 13453 14039
4606	0	0	Ki67+	 13456 13797
4607	0	0	Ki67+	 13457 13763
4608	0	0	Ki67+	 13459 14198
4609	0	0	Ki67+	 13462 14086
4610	0	0	Ki67+	 13462 14296
4611	0	0	Ki67+	 13466 14386
4612	0	0	Ki67+	 13470 14229
4613	0	0	Ki67+	 13472 14134
4614	0	0	Ki67+	 13472 14415
4615	0	0	Ki67+	 13474 14036
4616	0	0	Ki67+	 13475 14209
4617	0	0	Ki67+	 13480 14093
4618	0	0	Ki67+	 13487 14270
4619	0	0	Ki67+	 13490 14170
4620	0	0	Ki67+	 13490 14196
4621	0	0	Ki67+	 13491 14057
4622	0	0	Ki67+	 13496 14144
4623	0	0	Ki67+	 13498 14440
4624	0	0	Ki67+	 13502 14090
4625	0	0	Ki67+	 13507 14467
4626	0	0	Ki67+	 13509 14283
4627	0	0	Ki67+	 13516 14164
4628	0	0	Ki67+	 13517 14522
4629	0	0	Ki67+	 13524 14484
4630	0	0	Ki67+	 13525 14276
4631	0	0	Ki67+	 13529 14252
4632	0	0	Ki67+	 13533 14175
4633	0	0	Ki67+	 13543 14202
4634	0	0	Ki67+	 13545 14534
4635	0	0	Ki67+	 13546 14166
4636	0	0	Ki67+	 13548 14502
4637	0	0	Ki67+	 13549 13826
4638	0	0	Ki67+	 13551 14465
4639	0	0	Ki67+	 13552 13808
4640	0	0	Ki67+	 13555 14180
4641	0	0	Ki67+	 13568 14079
4642	0	0	Ki67+	 13578 14118
4643	0	0	Ki67+	 12831 14883
4644	0	0	Ki67+	 12832 15295
4645	0	0	Ki67+	 12838 14755
4646	0	0	Ki67+	 12843 14877
4647	0	0	Ki67+	 12847 15297
4648	0	0	Ki67+	 12875 14658
4649	0	0	Ki67+	 12905 14950
4650	0	0	Ki67+	 12907 14919
4651	0	0	Ki67+	 12909 15076
4652	0	0	Ki67+	 12914 14963
4653	0	0	Ki67+	 12925 14993
4654	0	0	Ki67+	 12927 14929
4655	0	0	Ki67+	 12938 14957
4656	0	0	Ki67+	 12943 14862
4657	0	0	Ki67+	 12952 14829
4658	0	0	Ki67+	 12953 14868
4659	0	0	Ki67+	 12953 15089
4660	0	0	Ki67+	 12956 14911
4661	0	0	Ki67+	 12965 14931
4662	0	0	Ki67+	 12965 14991
4663	0	0	Ki67+	 12968 14952
4664	0	0	Ki67+	 12990 14934
4665	0	0	Ki67+	 12992 14955
4666	0	0	Ki67+	 13004 14989
4667	0	0	Ki67+	 13005 14892
4668	0	0	Ki67+	 13006 14792
4669	0	0	Ki67+	 13016 15007
4670	0	0	Ki67+	 13018 14813
4671	0	0	Ki67+	 13024 14988
4672	0	0	Ki67+	 13035 14891
4673	0	0	Ki67+	 13037 14738
4674	0	0	Ki67+	 13039 14790
4675	0	0	Ki67+	 13043 14771
4676	0	0	Ki67+	 13051 14915
4677	0	0	Ki67+	 13057 14816
4678	0	0	Ki67+	 13058 14746
4679	0	0	Ki67+	 13062 14874
4680	0	0	Ki67+	 13063 15161
4681	0	0	Ki67+	 13066 14803
4682	0	0	Ki67+	 13067 14834
4683	0	0	Ki67+	 13071 14766
4684	0	0	Ki67+	 13071 14934
4685	0	0	Ki67+	 13082 14897
4686	0	0	Ki67+	 13087 14828
4687	0	0	Ki67+	 13089 14910
4688	0	0	Ki67+	 13095 14795
4689	0	0	Ki67+	 13095 14856
4690	0	0	Ki67+	 13096 14778
4691	0	0	Ki67+	 13110 14909
4692	0	0	Ki67+	 13115 14815
4693	0	0	Ki67+	 13117 14885
4694	0	0	Ki67+	 13118 14846
4695	0	0	Ki67+	 13128 15191
4696	0	0	Ki67+	 13131 14875
4697	0	0	Ki67+	 13132 14862
4698	0	0	Ki67+	 13134 14787
4699	0	0	Ki67+	 13145 14815
4700	0	0	Ki67+	 13147 14782
4701	0	0	Ki67+	 13148 14832
4702	0	0	Ki67+	 13157 14747
4703	0	0	Ki67+	 13160 14872
4704	0	0	Ki67+	 13173 14733
4705	0	0	Ki67+	 13174 15345
4706	0	0	Ki67+	 13178 14641
4707	0	0	Ki67+	 13178 14832
4708	0	0	Ki67+	 13180 14674
4709	0	0	Ki67+	 13183 14797
4710	0	0	Ki67+	 13189 14843
4711	0	0	Ki67+	 13195 15307
4712	0	0	Ki67+	 13196 15356
4713	0	0	Ki67+	 13202 14926
4714	0	0	Ki67+	 13214 14753
4715	0	0	Ki67+	 13216 15318
4716	0	0	Ki67+	 13217 15342
4717	0	0	Ki67+	 13219 14903
4718	0	0	Ki67+	 13221 14719
4719	0	0	Ki67+	 13222 14735
4720	0	0	Ki67+	 13222 14760
4721	0	0	Ki67+	 13225 14822
4722	0	0	Ki67+	 13232 14916
4723	0	0	Ki67+	 13234 14892
4724	0	0	Ki67+	 13239 14718
4725	0	0	Ki67+	 13243 14816
4726	0	0	Ki67+	 13248 15328
4727	0	0	Ki67+	 13248 15355
4728	0	0	Ki67+	 13259 15318
4729	0	0	Ki67+	 13261 14731
4730	0	0	Ki67+	 13267 14864
4731	0	0	Ki67+	 13272 15220
4732	0	0	Ki67+	 13278 14598
4733	0	0	Ki67+	 13281 14948
4734	0	0	Ki67+	 13288 15296
4735	0	0	Ki67+	 13292 15283
4736	0	0	Ki67+	 13295 15142
4737	0	0	Ki67+	 13296 15107
4738	0	0	Ki67+	 13311 15285
4739	0	0	Ki67+	 13332 15310
4740	0	0	Ki67+	 13333 14700
4741	0	0	Ki67+	 13337 15323
4742	0	0	Ki67+	 13341 14676
4743	0	0	Ki67+	 13363 15083
4744	0	0	Ki67+	 13363 15354
4745	0	0	Ki67+	 13367 15028
4746	0	0	Ki67+	 13371 14869
4747	0	0	Ki67+	 13372 14821
4748	0	0	Ki67+	 13388 14804
4749	0	0	Ki67+	 13390 14832
4750	0	0	Ki67+	 13391 14771
4751	0	0	Ki67+	 13411 15223
4752	0	0	Ki67+	 13415 14879
4753	0	0	Ki67+	 13419 14852
4754	0	0	Ki67+	 13421 15118
4755	0	0	Ki67+	 13427 14731
4756	0	0	Ki67+	 13436 14821
4757	0	0	Ki67+	 13443 14563
4758	0	0	Ki67+	 13444 14865
4759	0	0	Ki67+	 13450 15020
4760	0	0	Ki67+	 13452 14708
4761	0	0	Ki67+	 13453 15330
4762	0	0	Ki67+	 13460 14687
4763	0	0	Ki67+	 13465 14865
4764	0	0	Ki67+	 13481 14985
4765	0	0	Ki67+	 13484 14619
4766	0	0	Ki67+	 13488 15098
4767	0	0	Ki67+	 13495 14662
4768	0	0	Ki67+	 13497 14630
4769	0	0	Ki67+	 13500 15090
4770	0	0	Ki67+	 13502 14952
4771	0	0	Ki67+	 13502 15304
4772	0	0	Ki67+	 13507 14604
4773	0	0	Ki67+	 13513 14574
4774	0	0	Ki67+	 13520 15026
4775	0	0	Ki67+	 13523 14611
4776	0	0	Ki67+	 13534 15175
4777	0	0	Ki67+	 13536 15102
4778	0	0	Ki67+	 13536 15190
4779	0	0	Ki67+	 13541 14827
4780	0	0	Ki67+	 13548 14572
4781	0	0	Ki67+	 13549 14604
4782	0	0	Ki67+	 13565 15155
4783	0	0	Ki67+	 13570 15052
4784	0	0	Ki67+	 13582 15069
4785	0	0	Ki67+	 12786 15427
4786	0	0	Ki67+	 12789 15448
4787	0	0	Ki67+	 12808 15419
4788	0	0	Ki67+	 12829 15575
4789	0	0	Ki67+	 12854 15422
4790	0	0	Ki67+	 12885 15422
4791	0	0	Ki67+	 12898 15492
4792	0	0	Ki67+	 12916 15424
4793	0	0	Ki67+	 12921 15728
4794	0	0	Ki67+	 12932 15517
4795	0	0	Ki67+	 12936 15505
4796	0	0	Ki67+	 12953 15683
4797	0	0	Ki67+	 12958 15482
4798	0	0	Ki67+	 12962 15605
4799	0	0	Ki67+	 12963 15619
4800	0	0	Ki67+	 12974 15620
4801	0	0	Ki67+	 12979 15719
4802	0	0	Ki67+	 12990 15475
4803	0	0	Ki67+	 13016 15535
4804	0	0	Ki67+	 13039 15887
4805	0	0	Ki67+	 13054 15426
4806	0	0	Ki67+	 13158 15372
4807	0	0	Ki67+	 13162 15421
4808	0	0	Ki67+	 13169 15455
4809	0	0	Ki67+	 13175 15388
4810	0	0	Ki67+	 13175 15433
4811	0	0	Ki67+	 13193 15461
4812	0	0	Ki67+	 13214 15382
4813	0	0	Ki67+	 13236 15408
4814	0	0	Ki67+	 13261 15688
4815	0	0	Ki67+	 13270 15379
4816	0	0	Ki67+	 13282 15803
4817	0	0	Ki67+	 13286 15491
4818	0	0	Ki67+	 13333 15760
4819	0	0	Ki67+	 13343 15374
4820	0	0	Ki67+	 13352 16102
4821	0	0	Ki67+	 13374 15449
4822	0	0	Ki67+	 13399 15385
4823	0	0	Ki67+	 13535 15528
4824	0	0	Ki67+	 12925 16330
4825	0	0	Ki67+	 12959 16350
4826	0	0	Ki67+	 13255 16193
4827	0	0	Ki67+	 13315 16447
4828	0	0	Ki67+	 12964 17652
4829	0	0	Ki67+	 13079 17458
4830	0	0	Ki67+	 13102 17657
4831	0	0	Ki67+	 13117 17639
4832	0	0	Ki67+	 13217 17109
4833	0	0	Ki67+	 13219 17237
4834	0	0	Ki67+	 13226 17704
4835	0	0	Ki67+	 13228 17640
4836	0	0	Ki67+	 13262 17106
4837	0	0	Ki67+	 13284 17143
4838	0	0	Ki67+	 13315 17461
4839	0	0	Ki67+	 13411 17456
4840	0	0	Ki67+	 13432 17424
4841	0	0	Ki67+	 13453 17529
4842	0	0	Ki67+	 13454 17304
4843	0	0	Ki67+	 13472 17220
4844	0	0	Ki67+	 13515 17100
4845	0	0	Ki67+	 13539 17314
4846	0	0	Ki67+	 13548 17294
4847	0	0	Ki67+	 13553 17309
4848	0	0	Ki67+	 13563 16977
4849	0	0	Ki67+	 13565 17338
4850	0	0	Ki67+	 12862 17972
4851	0	0	Ki67+	 12904 17940
4852	0	0	Ki67+	 12956 17898
4853	0	0	Ki67+	 13003 17910
4854	0	0	Ki67+	 13099 18002
4855	0	0	Ki67+	 13216 17830
4856	0	0	Ki67+	 13231 17829
4857	0	0	Ki67+	 13233 18480
4858	0	0	Ki67+	 13304 18284
4859	0	0	Ki67+	 13413 17867
4860	0	0	Ki67+	 13440 18155
4861	0	0	Ki67+	 13512 17956
4862	0	0	Ki67+	 13517 17850
4863	0	0	Ki67+	 12811 19345
4864	0	0	Ki67+	 12818 19309
4865	0	0	Ki67+	 12828 19339
4866	0	0	Ki67+	 12922 19325
4867	0	0	Ki67+	 12929 19355
4868	0	0	Ki67+	 12943 19342
4869	0	0	Ki67+	 13032 19317
4870	0	0	Ki67+	 13034 19260
4871	0	0	Ki67+	 13036 19248
4872	0	0	Ki67+	 13046 19256
4873	0	0	Ki67+	 13047 19355
4874	0	0	Ki67+	 13048 19219
4875	0	0	Ki67+	 13050 19327
4876	0	0	Ki67+	 13051 19292
4877	0	0	Ki67+	 13056 19227
4878	0	0	Ki67+	 13067 19359
4879	0	0	Ki67+	 13068 19227
4880	0	0	Ki67+	 13070 19237
4881	0	0	Ki67+	 13072 19273
4882	0	0	Ki67+	 13074 19289
4883	0	0	Ki67+	 13083 18848
4884	0	0	Ki67+	 13085 19314
4885	0	0	Ki67+	 13094 18603
4886	0	0	Ki67+	 13097 19315
4887	0	0	Ki67+	 13099 19254
4888	0	0	Ki67+	 13102 19349
4889	0	0	Ki67+	 13111 19268
4890	0	0	Ki67+	 13113 19310
4891	0	0	Ki67+	 13126 19347
4892	0	0	Ki67+	 13147 19108
4893	0	0	Ki67+	 13147 19353
4894	0	0	Ki67+	 13150 19088
4895	0	0	Ki67+	 13156 19064
4896	0	0	Ki67+	 13160 19138
4897	0	0	Ki67+	 13163 19178
4898	0	0	Ki67+	 13169 19066
4899	0	0	Ki67+	 13191 19095
4900	0	0	Ki67+	 13206 19324
4901	0	0	Ki67+	 13217 19314
4902	0	0	Ki67+	 13230 19352
4903	0	0	Ki67+	 13235 19306
4904	0	0	Ki67+	 13278 19235
4905	0	0	Ki67+	 13301 19234
4906	0	0	Ki67+	 13306 18777
4907	0	0	Ki67+	 13343 19096
4908	0	0	Ki67+	 13387 19097
4909	0	0	Ki67+	 13412 19121
4910	0	0	Ki67+	 13417 19233
4911	0	0	Ki67+	 13418 19292
4912	0	0	Ki67+	 13422 19266
4913	0	0	Ki67+	 13426 19003
4914	0	0	Ki67+	 13426 19158
4915	0	0	Ki67+	 13427 19197
4916	0	0	Ki67+	 13430 19294
4917	0	0	Ki67+	 13433 19234
4918	0	0	Ki67+	 13441 19201
4919	0	0	Ki67+	 13443 19353
4920	0	0	Ki67+	 13444 19280
4921	0	0	Ki67+	 13445 19321
4922	0	0	Ki67+	 13461 19287
4923	0	0	Ki67+	 13468 19320
4924	0	0	Ki67+	 13482 19347
4925	0	0	Ki67+	 13582 19124
4926	0	0	Ki67+	 12817 19367
4927	0	0	Ki67+	 12818 19434
4928	0	0	Ki67+	 12819 19396
4929	0	0	Ki67+	 12828 19459
4930	0	0	Ki67+	 12830 19392
4931	0	0	Ki67+	 12835 19363
4932	0	0	Ki67+	 12838 19548
4933	0	0	Ki67+	 12838 19683
4934	0	0	Ki67+	 12838 19717
4935	0	0	Ki67+	 12839 19502
4936	0	0	Ki67+	 12840 19637
4937	0	0	Ki67+	 12841 19946
4938	0	0	Ki67+	 12842 19480
4939	0	0	Ki67+	 12844 19370
4940	0	0	Ki67+	 12844 19415
4941	0	0	Ki67+	 12845 19861
4942	0	0	Ki67+	 12848 19611
4943	0	0	Ki67+	 12851 19764
4944	0	0	Ki67+	 12852 19798
4945	0	0	Ki67+	 12853 19832
4946	0	0	Ki67+	 12854 19577
4947	0	0	Ki67+	 12856 20083
4948	0	0	Ki67+	 12857 20097
4949	0	0	Ki67+	 12858 19605
4950	0	0	Ki67+	 12859 19542
4951	0	0	Ki67+	 12860 19921
4952	0	0	Ki67+	 12862 19720
4953	0	0	Ki67+	 12869 19835
4954	0	0	Ki67+	 12871 19637
4955	0	0	Ki67+	 12874 19397
4956	0	0	Ki67+	 12890 19822
4957	0	0	Ki67+	 12950 19396
4958	0	0	Ki67+	 12956 19371
4959	0	0	Ki67+	 12984 19433
4960	0	0	Ki67+	 12993 19484
4961	0	0	Ki67+	 13004 19530
4962	0	0	Ki67+	 13005 19545
4963	0	0	Ki67+	 13013 19561
4964	0	0	Ki67+	 13016 19592
4965	0	0	Ki67+	 13043 19679
4966	0	0	Ki67+	 13059 19717
4967	0	0	Ki67+	 13063 19731
4968	0	0	Ki67+	 13064 19825
4969	0	0	Ki67+	 13066 19756
4970	0	0	Ki67+	 13071 19416
4971	0	0	Ki67+	 13077 19825
4972	0	0	Ki67+	 13085 19363
4973	0	0	Ki67+	 13091 19442
4974	0	0	Ki67+	 13092 19471
4975	0	0	Ki67+	 13093 19890
4976	0	0	Ki67+	 13101 19367
4977	0	0	Ki67+	 13123 19441
4978	0	0	Ki67+	 13132 19389
4979	0	0	Ki67+	 13139 19374
4980	0	0	Ki67+	 13141 19471
4981	0	0	Ki67+	 13142 20153
4982	0	0	Ki67+	 13144 19518
4983	0	0	Ki67+	 13152 19385
4984	0	0	Ki67+	 13154 19463
4985	0	0	Ki67+	 13159 19508
4986	0	0	Ki67+	 13159 19738
4987	0	0	Ki67+	 13161 19539
4988	0	0	Ki67+	 13175 19445
4989	0	0	Ki67+	 13181 19498
4990	0	0	Ki67+	 13185 19600
4991	0	0	Ki67+	 13221 19396
4992	0	0	Ki67+	 13235 19417
4993	0	0	Ki67+	 13251 19492
4994	0	0	Ki67+	 13568 19554
4995	0	0	Ki67+	 12797 21554
4996	0	0	Ki67+	 12856 21746
4997	0	0	Ki67+	 12858 21837
4998	0	0	Ki67+	 13113 22147
4999	0	0	Ki67+	 13845 5605
5000	0	0	Ki67+	 13864 5687
5001	0	0	Ki67+	 13878 5621
5002	0	0	Ki67+	 13881 5608
5003	0	0	Ki67+	 13887 5667
5004	0	0	Ki67+	 13893 5564
5005	0	0	Ki67+	 13902 5602
5006	0	0	Ki67+	 14014 5142
5007	0	0	Ki67+	 14016 5380
5008	0	0	Ki67+	 14138 5278
5009	0	0	Ki67+	 14159 5397
5010	0	0	Ki67+	 14172 5560
5011	0	0	Ki67+	 14175 5034
5012	0	0	Ki67+	 14178 5130
5013	0	0	Ki67+	 14182 5067
5014	0	0	Ki67+	 14192 5328
5015	0	0	Ki67+	 14192 5441
5016	0	0	Ki67+	 14195 5675
5017	0	0	Ki67+	 14202 5149
5018	0	0	Ki67+	 14217 5088
5019	0	0	Ki67+	 14220 5660
5020	0	0	Ki67+	 14223 5071
5021	0	0	Ki67+	 14235 5622
5022	0	0	Ki67+	 14237 5100
5023	0	0	Ki67+	 14238 5689
5024	0	0	Ki67+	 14239 5645
5025	0	0	Ki67+	 14242 5071
5026	0	0	Ki67+	 14248 5135
5027	0	0	Ki67+	 14249 5630
5028	0	0	Ki67+	 14251 5573
5029	0	0	Ki67+	 14252 5591
5030	0	0	Ki67+	 14260 5675
5031	0	0	Ki67+	 14264 5652
5032	0	0	Ki67+	 14268 5557
5033	0	0	Ki67+	 14280 5562
5034	0	0	Ki67+	 14283 5540
5035	0	0	Ki67+	 14283 5595
5036	0	0	Ki67+	 14283 5625
5037	0	0	Ki67+	 14309 4947
5038	0	0	Ki67+	 14312 5508
5039	0	0	Ki67+	 14320 4949
5040	0	0	Ki67+	 14320 5575
5041	0	0	Ki67+	 14325 5514
5042	0	0	Ki67+	 14335 5526
5043	0	0	Ki67+	 14340 5669
5044	0	0	Ki67+	 14345 5507
5045	0	0	Ki67+	 14348 4964
5046	0	0	Ki67+	 14355 5042
5047	0	0	Ki67+	 14356 5459
5048	0	0	Ki67+	 14356 5473
5049	0	0	Ki67+	 14359 5029
5050	0	0	Ki67+	 14360 5252
5051	0	0	Ki67+	 14361 5597
5052	0	0	Ki67+	 14362 5519
5053	0	0	Ki67+	 14366 5695
5054	0	0	Ki67+	 14367 5632
5055	0	0	Ki67+	 14368 5286
5056	0	0	Ki67+	 14373 5581
5057	0	0	Ki67+	 14374 5672
5058	0	0	Ki67+	 14377 5490
5059	0	0	Ki67+	 14383 5170
5060	0	0	Ki67+	 13617 6014
5061	0	0	Ki67+	 13630 6006
5062	0	0	Ki67+	 13733 6007
5063	0	0	Ki67+	 13772 6066
5064	0	0	Ki67+	 13797 6059
5065	0	0	Ki67+	 13812 6033
5066	0	0	Ki67+	 13826 6304
5067	0	0	Ki67+	 13834 6155
5068	0	0	Ki67+	 13986 5843
5069	0	0	Ki67+	 14055 5914
5070	0	0	Ki67+	 14126 6073
5071	0	0	Ki67+	 14148 5885
5072	0	0	Ki67+	 14159 5740
5073	0	0	Ki67+	 14159 5770
5074	0	0	Ki67+	 14176 5750
5075	0	0	Ki67+	 14184 5715
5076	0	0	Ki67+	 14191 6491
5077	0	0	Ki67+	 14197 5840
5078	0	0	Ki67+	 14202 5706
5079	0	0	Ki67+	 14202 5968
5080	0	0	Ki67+	 14212 6435
5081	0	0	Ki67+	 14213 5744
5082	0	0	Ki67+	 14214 5720
5083	0	0	Ki67+	 14220 6489
5084	0	0	Ki67+	 14224 6465
5085	0	0	Ki67+	 14235 6436
5086	0	0	Ki67+	 14244 6460
5087	0	0	Ki67+	 14247 6018
5088	0	0	Ki67+	 14250 5773
5089	0	0	Ki67+	 14303 6074
5090	0	0	Ki67+	 14325 5854
5091	0	0	Ki67+	 14348 5826
5092	0	0	Ki67+	 14361 5860
5093	0	0	Ki67+	 13597 7240
5094	0	0	Ki67+	 13598 6959
5095	0	0	Ki67+	 13625 6600
5096	0	0	Ki67+	 13696 6925
5097	0	0	Ki67+	 13701 7027
5098	0	0	Ki67+	 13703 7128
5099	0	0	Ki67+	 13720 7106
5100	0	0	Ki67+	 13726 7137
5101	0	0	Ki67+	 13734 7123
5102	0	0	Ki67+	 13735 7143
5103	0	0	Ki67+	 13747 6962
5104	0	0	Ki67+	 13769 7101
5105	0	0	Ki67+	 13769 7115
5106	0	0	Ki67+	 13770 6870
5107	0	0	Ki67+	 13819 6852
5108	0	0	Ki67+	 13819 7118
5109	0	0	Ki67+	 13836 7121
5110	0	0	Ki67+	 13842 6766
5111	0	0	Ki67+	 13858 7036
5112	0	0	Ki67+	 13867 7090
5113	0	0	Ki67+	 13885 7093
5114	0	0	Ki67+	 13889 6977
5115	0	0	Ki67+	 13900 6736
5116	0	0	Ki67+	 13906 6975
5117	0	0	Ki67+	 13921 6625
5118	0	0	Ki67+	 13925 6949
5119	0	0	Ki67+	 13926 6640
5120	0	0	Ki67+	 13930 6814
5121	0	0	Ki67+	 13933 6776
5122	0	0	Ki67+	 13962 6953
5123	0	0	Ki67+	 14191 6829
5124	0	0	Ki67+	 14209 6512
5125	0	0	Ki67+	 14367 6828
5126	0	0	Ki67+	 14370 7126
5127	0	0	Ki67+	 13614 7522
5128	0	0	Ki67+	 13627 7551
5129	0	0	Ki67+	 13627 7585
5130	0	0	Ki67+	 13641 7490
5131	0	0	Ki67+	 13642 7924
5132	0	0	Ki67+	 13649 7522
5133	0	0	Ki67+	 13652 7572
5134	0	0	Ki67+	 13653 7511
5135	0	0	Ki67+	 13670 7490
5136	0	0	Ki67+	 13701 7611
5137	0	0	Ki67+	 13728 7558
5138	0	0	Ki67+	 13734 7524
5139	0	0	Ki67+	 13747 7542
5140	0	0	Ki67+	 13753 7617
5141	0	0	Ki67+	 13770 7628
5142	0	0	Ki67+	 13780 7537
5143	0	0	Ki67+	 13782 7514
5144	0	0	Ki67+	 13783 7558
5145	0	0	Ki67+	 13811 7558
5146	0	0	Ki67+	 13812 7442
5147	0	0	Ki67+	 13812 7532
5148	0	0	Ki67+	 13830 7618
5149	0	0	Ki67+	 13838 7822
5150	0	0	Ki67+	 13843 7943
5151	0	0	Ki67+	 13848 7581
5152	0	0	Ki67+	 13862 7441
5153	0	0	Ki67+	 13869 7656
5154	0	0	Ki67+	 13869 7817
5155	0	0	Ki67+	 13871 7474
5156	0	0	Ki67+	 13884 7446
5157	0	0	Ki67+	 13885 7652
5158	0	0	Ki67+	 13896 7549
5159	0	0	Ki67+	 13920 7549
5160	0	0	Ki67+	 13924 7650
5161	0	0	Ki67+	 13924 7913
5162	0	0	Ki67+	 13926 7864
5163	0	0	Ki67+	 13928 7611
5164	0	0	Ki67+	 13934 7424
5165	0	0	Ki67+	 13939 7917
5166	0	0	Ki67+	 13941 8004
5167	0	0	Ki67+	 13944 7631
5168	0	0	Ki67+	 13950 7391
5169	0	0	Ki67+	 13952 7582
5170	0	0	Ki67+	 13954 7936
5171	0	0	Ki67+	 13955 7567
5172	0	0	Ki67+	 13958 7993
5173	0	0	Ki67+	 13959 7513
5174	0	0	Ki67+	 13978 8018
5175	0	0	Ki67+	 13980 7439
5176	0	0	Ki67+	 13984 7578
5177	0	0	Ki67+	 13999 7384
5178	0	0	Ki67+	 14002 7424
5179	0	0	Ki67+	 14012 8014
5180	0	0	Ki67+	 14014 7880
5181	0	0	Ki67+	 14016 7352
5182	0	0	Ki67+	 14049 7986
5183	0	0	Ki67+	 14278 7773
5184	0	0	Ki67+	 14290 7557
5185	0	0	Ki67+	 14301 7602
5186	0	0	Ki67+	 14312 7766
5187	0	0	Ki67+	 14317 7551
5188	0	0	Ki67+	 14318 7586
5189	0	0	Ki67+	 14334 7558
5190	0	0	Ki67+	 14336 7791
5191	0	0	Ki67+	 14345 7572
5192	0	0	Ki67+	 14348 7750
5193	0	0	Ki67+	 14349 7582
5194	0	0	Ki67+	 14358 7684
5195	0	0	Ki67+	 14364 7779
5196	0	0	Ki67+	 14370 7572
5197	0	0	Ki67+	 14373 7609
5198	0	0	Ki67+	 14380 7588
5199	0	0	Ki67+	 13795 8593
5200	0	0	Ki67+	 13880 8166
5201	0	0	Ki67+	 14037 8366
5202	0	0	Ki67+	 14090 8474
5203	0	0	Ki67+	 14092 8488
5204	0	0	Ki67+	 14157 8147
5205	0	0	Ki67+	 14233 8400
5206	0	0	Ki67+	 13607 9658
5207	0	0	Ki67+	 13609 9687
5208	0	0	Ki67+	 13646 9692
5209	0	0	Ki67+	 13660 9632
5210	0	0	Ki67+	 13663 9615
5211	0	0	Ki67+	 13689 9612
5212	0	0	Ki67+	 13701 9626
5213	0	0	Ki67+	 13816 9634
5214	0	0	Ki67+	 14021 9602
5215	0	0	Ki67+	 14022 9121
5216	0	0	Ki67+	 14029 9132
5217	0	0	Ki67+	 14041 9686
5218	0	0	Ki67+	 14047 9142
5219	0	0	Ki67+	 14071 9683
5220	0	0	Ki67+	 14092 9686
5221	0	0	Ki67+	 14099 9660
5222	0	0	Ki67+	 14112 9683
5223	0	0	Ki67+	 14354 9005
5224	0	0	Ki67+	 13586 10324
5225	0	0	Ki67+	 13594 9729
5226	0	0	Ki67+	 13600 9932
5227	0	0	Ki67+	 13603 9709
5228	0	0	Ki67+	 13611 9753
5229	0	0	Ki67+	 13616 9701
5230	0	0	Ki67+	 13624 10489
5231	0	0	Ki67+	 13626 9741
5232	0	0	Ki67+	 13629 10298
5233	0	0	Ki67+	 13633 10413
5234	0	0	Ki67+	 13635 10466
5235	0	0	Ki67+	 13640 10442
5236	0	0	Ki67+	 13648 9778
5237	0	0	Ki67+	 13649 9798
5238	0	0	Ki67+	 13649 10294
5239	0	0	Ki67+	 13651 10178
5240	0	0	Ki67+	 13651 10216
5241	0	0	Ki67+	 13651 10385
5242	0	0	Ki67+	 13654 10419
5243	0	0	Ki67+	 13655 10459
5244	0	0	Ki67+	 13655 10488
5245	0	0	Ki67+	 13657 9746
5246	0	0	Ki67+	 13661 10334
5247	0	0	Ki67+	 13662 9780
5248	0	0	Ki67+	 13666 9713
5249	0	0	Ki67+	 13666 10459
5250	0	0	Ki67+	 13667 9995
5251	0	0	Ki67+	 13673 10359
5252	0	0	Ki67+	 13676 10464
5253	0	0	Ki67+	 13678 10426
5254	0	0	Ki67+	 13680 10199
5255	0	0	Ki67+	 13681 10215
5256	0	0	Ki67+	 13681 10248
5257	0	0	Ki67+	 13685 10288
5258	0	0	Ki67+	 13687 9983
5259	0	0	Ki67+	 13689 9760
5260	0	0	Ki67+	 13689 10384
5261	0	0	Ki67+	 13693 9800
5262	0	0	Ki67+	 13701 10420
5263	0	0	Ki67+	 13702 9718
5264	0	0	Ki67+	 13705 9774
5265	0	0	Ki67+	 13708 10450
5266	0	0	Ki67+	 13708 10488
5267	0	0	Ki67+	 13709 10191
5268	0	0	Ki67+	 13712 10390
5269	0	0	Ki67+	 13713 10012
5270	0	0	Ki67+	 13715 9748
5271	0	0	Ki67+	 13719 10202
5272	0	0	Ki67+	 13723 10239
5273	0	0	Ki67+	 13725 10475
5274	0	0	Ki67+	 13726 10252
5275	0	0	Ki67+	 13727 9745
5276	0	0	Ki67+	 13730 9803
5277	0	0	Ki67+	 13731 9768
5278	0	0	Ki67+	 13734 10225
5279	0	0	Ki67+	 13736 9699
5280	0	0	Ki67+	 13744 10343
5281	0	0	Ki67+	 13745 9908
5282	0	0	Ki67+	 13748 9803
5283	0	0	Ki67+	 13749 9840
5284	0	0	Ki67+	 13757 9933
5285	0	0	Ki67+	 13757 10245
5286	0	0	Ki67+	 13759 9738
5287	0	0	Ki67+	 13762 10282
5288	0	0	Ki67+	 13770 9771
5289	0	0	Ki67+	 13771 9724
5290	0	0	Ki67+	 13773 10234
5291	0	0	Ki67+	 13775 10250
5292	0	0	Ki67+	 13776 9808
5293	0	0	Ki67+	 13776 9926
5294	0	0	Ki67+	 13783 10264
5295	0	0	Ki67+	 13786 10333
5296	0	0	Ki67+	 13788 9814
5297	0	0	Ki67+	 13788 9932
5298	0	0	Ki67+	 13788 9958
5299	0	0	Ki67+	 13791 9738
5300	0	0	Ki67+	 13792 9723
5301	0	0	Ki67+	 13792 10369
5302	0	0	Ki67+	 13795 10353
5303	0	0	Ki67+	 13808 10034
5304	0	0	Ki67+	 13808 10051
5305	0	0	Ki67+	 13813 9746
5306	0	0	Ki67+	 13813 9995
5307	0	0	Ki67+	 13814 10021
5308	0	0	Ki67+	 13816 9770
5309	0	0	Ki67+	 13818 10061
5310	0	0	Ki67+	 13823 9704
5311	0	0	Ki67+	 13831 9931
5312	0	0	Ki67+	 13831 10272
5313	0	0	Ki67+	 13832 10071
5314	0	0	Ki67+	 13833 9753
5315	0	0	Ki67+	 13835 10036
5316	0	0	Ki67+	 13836 10021
5317	0	0	Ki67+	 13838 9715
5318	0	0	Ki67+	 13839 9774
5319	0	0	Ki67+	 13840 9793
5320	0	0	Ki67+	 13845 10072
5321	0	0	Ki67+	 13849 10002
5322	0	0	Ki67+	 13862 9758
5323	0	0	Ki67+	 13862 10021
5324	0	0	Ki67+	 13862 10113
5325	0	0	Ki67+	 13867 10060
5326	0	0	Ki67+	 13869 10265
5327	0	0	Ki67+	 13871 9796
5328	0	0	Ki67+	 13873 9819
5329	0	0	Ki67+	 13873 9864
5330	0	0	Ki67+	 13879 10084
5331	0	0	Ki67+	 13883 9766
5332	0	0	Ki67+	 13886 10025
5333	0	0	Ki67+	 13888 9834
5334	0	0	Ki67+	 13896 9817
5335	0	0	Ki67+	 13934 9835
5336	0	0	Ki67+	 13935 10373
5337	0	0	Ki67+	 13938 9971
5338	0	0	Ki67+	 13957 10342
5339	0	0	Ki67+	 13959 9812
5340	0	0	Ki67+	 13960 9773
5341	0	0	Ki67+	 13981 9803
5342	0	0	Ki67+	 13987 9840
5343	0	0	Ki67+	 13996 9770
5344	0	0	Ki67+	 14018 10395
5345	0	0	Ki67+	 14020 10413
5346	0	0	Ki67+	 14022 10170
5347	0	0	Ki67+	 14034 10397
5348	0	0	Ki67+	 14037 10307
5349	0	0	Ki67+	 14043 10406
5350	0	0	Ki67+	 14055 10295
5351	0	0	Ki67+	 14064 10007
5352	0	0	Ki67+	 14065 9711
5353	0	0	Ki67+	 14066 10327
5354	0	0	Ki67+	 14074 10252
5355	0	0	Ki67+	 14078 10287
5356	0	0	Ki67+	 14080 9782
5357	0	0	Ki67+	 14082 9967
5358	0	0	Ki67+	 14084 9741
5359	0	0	Ki67+	 14087 9989
5360	0	0	Ki67+	 14089 9726
5361	0	0	Ki67+	 14098 10284
5362	0	0	Ki67+	 14102 10248
5363	0	0	Ki67+	 14114 10036
5364	0	0	Ki67+	 14120 10302
5365	0	0	Ki67+	 14126 10264
5366	0	0	Ki67+	 14130 10041
5367	0	0	Ki67+	 14132 9905
5368	0	0	Ki67+	 14135 9947
5369	0	0	Ki67+	 14162 10368
5370	0	0	Ki67+	 14164 9959
5371	0	0	Ki67+	 14175 9884
5372	0	0	Ki67+	 14187 9891
5373	0	0	Ki67+	 14199 9922
5374	0	0	Ki67+	 14200 10169
5375	0	0	Ki67+	 14203 9910
5376	0	0	Ki67+	 14212 10157
5377	0	0	Ki67+	 14218 10237
5378	0	0	Ki67+	 14219 10204
5379	0	0	Ki67+	 14225 9769
5380	0	0	Ki67+	 14225 10183
5381	0	0	Ki67+	 14230 9908
5382	0	0	Ki67+	 14230 9946
5383	0	0	Ki67+	 14231 10128
5384	0	0	Ki67+	 14233 10206
5385	0	0	Ki67+	 14236 9917
5386	0	0	Ki67+	 14241 10290
5387	0	0	Ki67+	 14249 10258
5388	0	0	Ki67+	 14256 9944
5389	0	0	Ki67+	 14259 10320
5390	0	0	Ki67+	 14264 10167
5391	0	0	Ki67+	 14268 9912
5392	0	0	Ki67+	 14273 10297
5393	0	0	Ki67+	 14283 9914
5394	0	0	Ki67+	 14289 10077
5395	0	0	Ki67+	 14295 10053
5396	0	0	Ki67+	 14301 10458
5397	0	0	Ki67+	 14314 10294
5398	0	0	Ki67+	 14339 10324
5399	0	0	Ki67+	 14355 9936
5400	0	0	Ki67+	 14363 10085
5401	0	0	Ki67+	 13588 11177
5402	0	0	Ki67+	 13589 10588
5403	0	0	Ki67+	 13595 10704
5404	0	0	Ki67+	 13603 10599
5405	0	0	Ki67+	 13606 10552
5406	0	0	Ki67+	 13606 10683
5407	0	0	Ki67+	 13607 10647
5408	0	0	Ki67+	 13610 10587
5409	0	0	Ki67+	 13614 10568
5410	0	0	Ki67+	 13622 10673
5411	0	0	Ki67+	 13629 10617
5412	0	0	Ki67+	 13637 10782
5413	0	0	Ki67+	 13638 10662
5414	0	0	Ki67+	 13640 10704
5415	0	0	Ki67+	 13642 10524
5416	0	0	Ki67+	 13643 10760
5417	0	0	Ki67+	 13646 10603
5418	0	0	Ki67+	 13646 10647
5419	0	0	Ki67+	 13652 10572
5420	0	0	Ki67+	 13663 10541
5421	0	0	Ki67+	 13668 10557
5422	0	0	Ki67+	 13668 10601
5423	0	0	Ki67+	 13681 10564
5424	0	0	Ki67+	 13682 10513
5425	0	0	Ki67+	 13688 10873
5426	0	0	Ki67+	 13694 10521
5427	0	0	Ki67+	 13694 10573
5428	0	0	Ki67+	 13695 10853
5429	0	0	Ki67+	 13703 10537
5430	0	0	Ki67+	 13710 10505
5431	0	0	Ki67+	 13718 10516
5432	0	0	Ki67+	 13725 10962
5433	0	0	Ki67+	 13738 10497
5434	0	0	Ki67+	 13779 10704
5435	0	0	Ki67+	 13828 10801
5436	0	0	Ki67+	 13841 10817
5437	0	0	Ki67+	 13848 10655
5438	0	0	Ki67+	 13859 10719
5439	0	0	Ki67+	 13865 10667
5440	0	0	Ki67+	 13890 10661
5441	0	0	Ki67+	 13928 10649
5442	0	0	Ki67+	 13941 10620
5443	0	0	Ki67+	 13950 10947
5444	0	0	Ki67+	 13955 11105
5445	0	0	Ki67+	 13973 10506
5446	0	0	Ki67+	 13991 10906
5447	0	0	Ki67+	 13998 10555
5448	0	0	Ki67+	 14003 10540
5449	0	0	Ki67+	 14005 10798
5450	0	0	Ki67+	 14019 10876
5451	0	0	Ki67+	 14054 10549
5452	0	0	Ki67+	 14057 11045
5453	0	0	Ki67+	 14066 11085
5454	0	0	Ki67+	 14140 10956
5455	0	0	Ki67+	 14161 10941
5456	0	0	Ki67+	 14171 10945
5457	0	0	Ki67+	 14174 11258
5458	0	0	Ki67+	 14179 10725
5459	0	0	Ki67+	 14190 10705
5460	0	0	Ki67+	 14198 10519
5461	0	0	Ki67+	 14211 11263
5462	0	0	Ki67+	 14260 11132
5463	0	0	Ki67+	 14276 11093
5464	0	0	Ki67+	 14292 10940
5465	0	0	Ki67+	 14362 11101
5466	0	0	Ki67+	 14370 11028
5467	0	0	Ki67+	 13585 11934
5468	0	0	Ki67+	 13603 11617
5469	0	0	Ki67+	 13604 11479
5470	0	0	Ki67+	 13642 11471
5471	0	0	Ki67+	 13677 11484
5472	0	0	Ki67+	 13682 11462
5473	0	0	Ki67+	 13707 11481
5474	0	0	Ki67+	 13719 11556
5475	0	0	Ki67+	 13724 11463
5476	0	0	Ki67+	 13763 11485
5477	0	0	Ki67+	 13827 11958
5478	0	0	Ki67+	 13833 11944
5479	0	0	Ki67+	 13834 12030
5480	0	0	Ki67+	 13881 12039
5481	0	0	Ki67+	 13890 11965
5482	0	0	Ki67+	 13909 12021
5483	0	0	Ki67+	 13916 12038
5484	0	0	Ki67+	 13921 11639
5485	0	0	Ki67+	 13936 11670
5486	0	0	Ki67+	 13961 11458
5487	0	0	Ki67+	 13982 12017
5488	0	0	Ki67+	 13983 11961
5489	0	0	Ki67+	 13990 11786
5490	0	0	Ki67+	 14000 11378
5491	0	0	Ki67+	 14015 11405
5492	0	0	Ki67+	 14033 12049
5493	0	0	Ki67+	 14070 11896
5494	0	0	Ki67+	 14110 11346
5495	0	0	Ki67+	 14171 11364
5496	0	0	Ki67+	 14193 11801
5497	0	0	Ki67+	 14225 11631
5498	0	0	Ki67+	 14225 11817
5499	0	0	Ki67+	 14235 11535
5500	0	0	Ki67+	 14242 11609
5501	0	0	Ki67+	 14279 11710
5502	0	0	Ki67+	 14280 11620
5503	0	0	Ki67+	 14282 11610
5504	0	0	Ki67+	 14309 11662
5505	0	0	Ki67+	 14321 11841
5506	0	0	Ki67+	 14324 11648
5507	0	0	Ki67+	 14328 11676
5508	0	0	Ki67+	 14334 11604
5509	0	0	Ki67+	 14339 11399
5510	0	0	Ki67+	 14343 11507
5511	0	0	Ki67+	 14345 11666
5512	0	0	Ki67+	 14345 11706
5513	0	0	Ki67+	 14346 11632
5514	0	0	Ki67+	 14348 11523
5515	0	0	Ki67+	 14351 11653
5516	0	0	Ki67+	 14352 11688
5517	0	0	Ki67+	 14375 11916
5518	0	0	Ki67+	 13587 12711
5519	0	0	Ki67+	 13587 12800
5520	0	0	Ki67+	 13588 12738
5521	0	0	Ki67+	 13590 12348
5522	0	0	Ki67+	 13595 12630
5523	0	0	Ki67+	 13595 12770
5524	0	0	Ki67+	 13604 12879
5525	0	0	Ki67+	 13605 12707
5526	0	0	Ki67+	 13614 12479
5527	0	0	Ki67+	 13614 12748
5528	0	0	Ki67+	 13617 12734
5529	0	0	Ki67+	 13623 12646
5530	0	0	Ki67+	 13628 12818
5531	0	0	Ki67+	 13634 12753
5532	0	0	Ki67+	 13638 12687
5533	0	0	Ki67+	 13639 12578
5534	0	0	Ki67+	 13644 12553
5535	0	0	Ki67+	 13655 12797
5536	0	0	Ki67+	 13664 12551
5537	0	0	Ki67+	 13680 12521
5538	0	0	Ki67+	 13686 12413
5539	0	0	Ki67+	 13700 12835
5540	0	0	Ki67+	 13704 12445
5541	0	0	Ki67+	 13714 12879
5542	0	0	Ki67+	 13727 12849
5543	0	0	Ki67+	 13735 12768
5544	0	0	Ki67+	 13747 12542
5545	0	0	Ki67+	 13754 12883
5546	0	0	Ki67+	 13771 12271
5547	0	0	Ki67+	 13772 12121
5548	0	0	Ki67+	 13823 12541
5549	0	0	Ki67+	 13838 12652
5550	0	0	Ki67+	 13883 12238
5551	0	0	Ki67+	 13932 12812
5552	0	0	Ki67+	 13958 12109
5553	0	0	Ki67+	 13964 12747
5554	0	0	Ki67+	 13976 12857
5555	0	0	Ki67+	 14004 12761
5556	0	0	Ki67+	 14008 12745
5557	0	0	Ki67+	 14023 12328
5558	0	0	Ki67+	 14041 12335
5559	0	0	Ki67+	 14050 12765
5560	0	0	Ki67+	 14056 12296
5561	0	0	Ki67+	 14067 12346
5562	0	0	Ki67+	 14073 12781
5563	0	0	Ki67+	 14084 12332
5564	0	0	Ki67+	 14089 12877
5565	0	0	Ki67+	 14090 12858
5566	0	0	Ki67+	 14093 12310
5567	0	0	Ki67+	 14093 12828
5568	0	0	Ki67+	 14103 12598
5569	0	0	Ki67+	 14105 12889
5570	0	0	Ki67+	 14109 12649
5571	0	0	Ki67+	 14165 12201
5572	0	0	Ki67+	 14178 12316
5573	0	0	Ki67+	 14185 12731
5574	0	0	Ki67+	 14190 12713
5575	0	0	Ki67+	 14200 12840
5576	0	0	Ki67+	 14201 12715
5577	0	0	Ki67+	 14204 12884
5578	0	0	Ki67+	 14206 12869
5579	0	0	Ki67+	 14215 12789
5580	0	0	Ki67+	 14217 12838
5581	0	0	Ki67+	 14218 12294
5582	0	0	Ki67+	 14221 12893
5583	0	0	Ki67+	 14228 12869
5584	0	0	Ki67+	 14231 12221
5585	0	0	Ki67+	 14236 12206
5586	0	0	Ki67+	 14245 12835
5587	0	0	Ki67+	 14247 12295
5588	0	0	Ki67+	 14248 12344
5589	0	0	Ki67+	 14255 12858
5590	0	0	Ki67+	 14256 12894
5591	0	0	Ki67+	 14258 12413
5592	0	0	Ki67+	 14270 12848
5593	0	0	Ki67+	 14274 12795
5594	0	0	Ki67+	 14277 12347
5595	0	0	Ki67+	 14277 12886
5596	0	0	Ki67+	 14280 12867
5597	0	0	Ki67+	 14282 12649
5598	0	0	Ki67+	 14294 12539
5599	0	0	Ki67+	 14296 12332
5600	0	0	Ki67+	 14312 12539
5601	0	0	Ki67+	 14314 12411
5602	0	0	Ki67+	 14327 12412
5603	0	0	Ki67+	 14331 12538
5604	0	0	Ki67+	 14336 12748
5605	0	0	Ki67+	 14342 12726
5606	0	0	Ki67+	 14346 12766
5607	0	0	Ki67+	 14347 12789
5608	0	0	Ki67+	 14349 12248
5609	0	0	Ki67+	 14358 12826
5610	0	0	Ki67+	 14360 12739
5611	0	0	Ki67+	 14373 12771
5612	0	0	Ki67+	 14380 12245
5613	0	0	Ki67+	 13585 12917
5614	0	0	Ki67+	 13585 13600
5615	0	0	Ki67+	 13591 13159
5616	0	0	Ki67+	 13595 13191
5617	0	0	Ki67+	 13596 13603
5618	0	0	Ki67+	 13598 13528
5619	0	0	Ki67+	 13601 13485
5620	0	0	Ki67+	 13603 12988
5621	0	0	Ki67+	 13605 13054
5622	0	0	Ki67+	 13605 13656
5623	0	0	Ki67+	 13609 13160
5624	0	0	Ki67+	 13609 13581
5625	0	0	Ki67+	 13611 13601
5626	0	0	Ki67+	 13614 13635
5627	0	0	Ki67+	 13615 13648
5628	0	0	Ki67+	 13621 13457
5629	0	0	Ki67+	 13622 13473
5630	0	0	Ki67+	 13622 13662
5631	0	0	Ki67+	 13628 13646
5632	0	0	Ki67+	 13629 13136
5633	0	0	Ki67+	 13635 13522
5634	0	0	Ki67+	 13636 12927
5635	0	0	Ki67+	 13637 13605
5636	0	0	Ki67+	 13645 12908
5637	0	0	Ki67+	 13647 13543
5638	0	0	Ki67+	 13648 12983
5639	0	0	Ki67+	 13652 13559
5640	0	0	Ki67+	 13654 13456
5641	0	0	Ki67+	 13655 13631
5642	0	0	Ki67+	 13657 13649
5643	0	0	Ki67+	 13659 13125
5644	0	0	Ki67+	 13659 13484
5645	0	0	Ki67+	 13661 13506
5646	0	0	Ki67+	 13661 13583
5647	0	0	Ki67+	 13672 12987
5648	0	0	Ki67+	 13686 13101
5649	0	0	Ki67+	 13690 13605
5650	0	0	Ki67+	 13693 13646
5651	0	0	Ki67+	 13695 13460
5652	0	0	Ki67+	 13696 12997
5653	0	0	Ki67+	 13700 13531
5654	0	0	Ki67+	 13701 12898
5655	0	0	Ki67+	 13701 13569
5656	0	0	Ki67+	 13704 13492
5657	0	0	Ki67+	 13710 13012
5658	0	0	Ki67+	 13711 13033
5659	0	0	Ki67+	 13711 13522
5660	0	0	Ki67+	 13712 13087
5661	0	0	Ki67+	 13713 13542
5662	0	0	Ki67+	 13714 13599
5663	0	0	Ki67+	 13724 13056
5664	0	0	Ki67+	 13731 13609
5665	0	0	Ki67+	 13733 13250
5666	0	0	Ki67+	 13738 13489
5667	0	0	Ki67+	 13738 13509
5668	0	0	Ki67+	 13739 13042
5669	0	0	Ki67+	 13740 13478
5670	0	0	Ki67+	 13740 13569
5671	0	0	Ki67+	 13741 13527
5672	0	0	Ki67+	 13743 13608
5673	0	0	Ki67+	 13744 12933
5674	0	0	Ki67+	 13749 13620
5675	0	0	Ki67+	 13753 13582
5676	0	0	Ki67+	 13755 13538
5677	0	0	Ki67+	 13757 13304
5678	0	0	Ki67+	 13758 12920
5679	0	0	Ki67+	 13761 13317
5680	0	0	Ki67+	 13762 12935
5681	0	0	Ki67+	 13763 13493
5682	0	0	Ki67+	 13766 13510
5683	0	0	Ki67+	 13771 13545
5684	0	0	Ki67+	 13776 12909
5685	0	0	Ki67+	 13778 13582
5686	0	0	Ki67+	 13784 13566
5687	0	0	Ki67+	 13786 13494
5688	0	0	Ki67+	 13792 13108
5689	0	0	Ki67+	 13793 13536
5690	0	0	Ki67+	 13794 13579
5691	0	0	Ki67+	 13795 13556
5692	0	0	Ki67+	 13819 13610
5693	0	0	Ki67+	 13821 13577
5694	0	0	Ki67+	 13850 13612
5695	0	0	Ki67+	 13854 13403
5696	0	0	Ki67+	 13854 13427
5697	0	0	Ki67+	 13858 13381
5698	0	0	Ki67+	 13865 13299
5699	0	0	Ki67+	 13871 13315
5700	0	0	Ki67+	 13873 13693
5701	0	0	Ki67+	 13883 13454
5702	0	0	Ki67+	 13891 13523
5703	0	0	Ki67+	 13903 13672
5704	0	0	Ki67+	 13906 13440
5705	0	0	Ki67+	 13906 13472
5706	0	0	Ki67+	 13912 13291
5707	0	0	Ki67+	 13912 13528
5708	0	0	Ki67+	 13916 13492
5709	0	0	Ki67+	 13916 13672
5710	0	0	Ki67+	 13923 12922
5711	0	0	Ki67+	 13923 13310
5712	0	0	Ki67+	 13932 13346
5713	0	0	Ki67+	 13937 13245
5714	0	0	Ki67+	 13937 13463
5715	0	0	Ki67+	 13941 13569
5716	0	0	Ki67+	 13943 13517
5717	0	0	Ki67+	 13953 13534
5718	0	0	Ki67+	 13959 13297
5719	0	0	Ki67+	 13960 13158
5720	0	0	Ki67+	 13961 13269
5721	0	0	Ki67+	 13966 13485
5722	0	0	Ki67+	 13975 13679
5723	0	0	Ki67+	 13977 12979
5724	0	0	Ki67+	 13981 13500
5725	0	0	Ki67+	 14001 13270
5726	0	0	Ki67+	 14014 13617
5727	0	0	Ki67+	 14044 13001
5728	0	0	Ki67+	 14049 13512
5729	0	0	Ki67+	 14057 13474
5730	0	0	Ki67+	 14065 13561
5731	0	0	Ki67+	 14066 13538
5732	0	0	Ki67+	 14071 12970
5733	0	0	Ki67+	 14076 13497
5734	0	0	Ki67+	 14089 13571
5735	0	0	Ki67+	 14090 13537
5736	0	0	Ki67+	 14095 13433
5737	0	0	Ki67+	 14098 12921
5738	0	0	Ki67+	 14107 13572
5739	0	0	Ki67+	 14111 13478
5740	0	0	Ki67+	 14112 13285
5741	0	0	Ki67+	 14114 13327
5742	0	0	Ki67+	 14133 13303
5743	0	0	Ki67+	 14139 13291
5744	0	0	Ki67+	 14141 13494
5745	0	0	Ki67+	 14142 13574
5746	0	0	Ki67+	 14143 13324
5747	0	0	Ki67+	 14157 13365
5748	0	0	Ki67+	 14174 13345
5749	0	0	Ki67+	 14210 13240
5750	0	0	Ki67+	 14227 13263
5751	0	0	Ki67+	 14239 12904
5752	0	0	Ki67+	 14247 12918
5753	0	0	Ki67+	 14270 13098
5754	0	0	Ki67+	 14277 12925
5755	0	0	Ki67+	 14282 13380
5756	0	0	Ki67+	 14305 12945
5757	0	0	Ki67+	 14308 12900
5758	0	0	Ki67+	 14313 12953
5759	0	0	Ki67+	 14320 12929
5760	0	0	Ki67+	 14338 13411
5761	0	0	Ki67+	 14343 13425
5762	0	0	Ki67+	 14344 12903
5763	0	0	Ki67+	 13587 14320
5764	0	0	Ki67+	 13589 14112
5765	0	0	Ki67+	 13592 14251
5766	0	0	Ki67+	 13597 14271
5767	0	0	Ki67+	 13598 14295
5768	0	0	Ki67+	 13613 14180
5769	0	0	Ki67+	 13641 14251
5770	0	0	Ki67+	 13642 14209
5771	0	0	Ki67+	 13655 14269
5772	0	0	Ki67+	 13660 14486
5773	0	0	Ki67+	 13661 14215
5774	0	0	Ki67+	 13675 14279
5775	0	0	Ki67+	 13684 14456
5776	0	0	Ki67+	 13696 14148
5777	0	0	Ki67+	 13701 14188
5778	0	0	Ki67+	 13702 13816
5779	0	0	Ki67+	 13712 14209
5780	0	0	Ki67+	 13716 14146
5781	0	0	Ki67+	 13716 14158
5782	0	0	Ki67+	 13726 13820
5783	0	0	Ki67+	 13743 14186
5784	0	0	Ki67+	 13751 13717
5785	0	0	Ki67+	 13759 14147
5786	0	0	Ki67+	 13761 13708
5787	0	0	Ki67+	 13763 14166
5788	0	0	Ki67+	 13768 14424
5789	0	0	Ki67+	 13787 14098
5790	0	0	Ki67+	 13790 13783
5791	0	0	Ki67+	 13795 14489
5792	0	0	Ki67+	 13796 14110
5793	0	0	Ki67+	 13805 13790
5794	0	0	Ki67+	 13810 14170
5795	0	0	Ki67+	 13816 14146
5796	0	0	Ki67+	 13819 14431
5797	0	0	Ki67+	 13822 13740
5798	0	0	Ki67+	 13829 14427
5799	0	0	Ki67+	 13832 14131
5800	0	0	Ki67+	 13845 13716
5801	0	0	Ki67+	 13845 14154
5802	0	0	Ki67+	 13847 14070
5803	0	0	Ki67+	 13848 14105
5804	0	0	Ki67+	 13850 14086
5805	0	0	Ki67+	 13859 14232
5806	0	0	Ki67+	 13860 13751
5807	0	0	Ki67+	 13861 14128
5808	0	0	Ki67+	 13861 14181
5809	0	0	Ki67+	 13872 13818
5810	0	0	Ki67+	 13874 14100
5811	0	0	Ki67+	 13875 14195
5812	0	0	Ki67+	 13881 14274
5813	0	0	Ki67+	 13883 14159
5814	0	0	Ki67+	 13887 14176
5815	0	0	Ki67+	 13888 14119
5816	0	0	Ki67+	 13890 14253
5817	0	0	Ki67+	 13892 14087
5818	0	0	Ki67+	 13892 14233
5819	0	0	Ki67+	 13903 14046
5820	0	0	Ki67+	 13905 14066
5821	0	0	Ki67+	 13913 14273
5822	0	0	Ki67+	 13914 14223
5823	0	0	Ki67+	 13917 14243
5824	0	0	Ki67+	 13921 14163
5825	0	0	Ki67+	 13929 14095
5826	0	0	Ki67+	 13934 14144
5827	0	0	Ki67+	 13934 14314
5828	0	0	Ki67+	 13937 14333
5829	0	0	Ki67+	 13939 14218
5830	0	0	Ki67+	 13941 14368
5831	0	0	Ki67+	 13949 14022
5832	0	0	Ki67+	 13951 14124
5833	0	0	Ki67+	 13952 14302
5834	0	0	Ki67+	 13952 14342
5835	0	0	Ki67+	 13960 14183
5836	0	0	Ki67+	 13961 14045
5837	0	0	Ki67+	 13962 14367
5838	0	0	Ki67+	 13965 14133
5839	0	0	Ki67+	 13966 14229
5840	0	0	Ki67+	 13967 14029
5841	0	0	Ki67+	 13968 14279
5842	0	0	Ki67+	 13972 14398
5843	0	0	Ki67+	 13975 14325
5844	0	0	Ki67+	 13976 14096
5845	0	0	Ki67+	 13977 14341
5846	0	0	Ki67+	 13977 14470
5847	0	0	Ki67+	 13987 14134
5848	0	0	Ki67+	 13988 14150
5849	0	0	Ki67+	 13988 14467
5850	0	0	Ki67+	 13989 14178
5851	0	0	Ki67+	 13992 14292
5852	0	0	Ki67+	 13993 14258
5853	0	0	Ki67+	 13996 14223
5854	0	0	Ki67+	 13997 14082
5855	0	0	Ki67+	 13999 13699
5856	0	0	Ki67+	 14000 14239
5857	0	0	Ki67+	 14003 14410
5858	0	0	Ki67+	 14007 14321
5859	0	0	Ki67+	 14008 14118
5860	0	0	Ki67+	 14009 14342
5861	0	0	Ki67+	 14015 14192
5862	0	0	Ki67+	 14016 14009
5863	0	0	Ki67+	 14031 14354
5864	0	0	Ki67+	 14033 13798
5865	0	0	Ki67+	 14033 14144
5866	0	0	Ki67+	 14035 14377
5867	0	0	Ki67+	 14039 13720
5868	0	0	Ki67+	 14040 14045
5869	0	0	Ki67+	 14041 14108
5870	0	0	Ki67+	 14041 14341
5871	0	0	Ki67+	 14042 13994
5872	0	0	Ki67+	 14045 14410
5873	0	0	Ki67+	 14046 14275
5874	0	0	Ki67+	 14048 14097
5875	0	0	Ki67+	 14049 14120
5876	0	0	Ki67+	 14049 14328
5877	0	0	Ki67+	 14050 14297
5878	0	0	Ki67+	 14052 14393
5879	0	0	Ki67+	 14054 14424
5880	0	0	Ki67+	 14056 13933
5881	0	0	Ki67+	 14056 14254
5882	0	0	Ki67+	 14057 14072
5883	0	0	Ki67+	 14057 14277
5884	0	0	Ki67+	 14059 14401
5885	0	0	Ki67+	 14064 14174
5886	0	0	Ki67+	 14067 14306
5887	0	0	Ki67+	 14069 14132
5888	0	0	Ki67+	 14071 14467
5889	0	0	Ki67+	 14072 14197
5890	0	0	Ki67+	 14074 14332
5891	0	0	Ki67+	 14075 14365
5892	0	0	Ki67+	 14076 13759
5893	0	0	Ki67+	 14079 13938
5894	0	0	Ki67+	 14081 14226
5895	0	0	Ki67+	 14081 14443
5896	0	0	Ki67+	 14083 14251
5897	0	0	Ki67+	 14087 14192
5898	0	0	Ki67+	 14090 14058
5899	0	0	Ki67+	 14090 14409
5900	0	0	Ki67+	 14092 14078
5901	0	0	Ki67+	 14095 13926
5902	0	0	Ki67+	 14096 14219
5903	0	0	Ki67+	 14097 14389
5904	0	0	Ki67+	 14099 14108
5905	0	0	Ki67+	 14104 14271
5906	0	0	Ki67+	 14105 13997
5907	0	0	Ki67+	 14106 14440
5908	0	0	Ki67+	 14107 14312
5909	0	0	Ki67+	 14109 14364
5910	0	0	Ki67+	 14118 14401
5911	0	0	Ki67+	 14120 14053
5912	0	0	Ki67+	 14120 14455
5913	0	0	Ki67+	 14121 14434
5914	0	0	Ki67+	 14124 14214
5915	0	0	Ki67+	 14126 14176
5916	0	0	Ki67+	 14127 14026
5917	0	0	Ki67+	 14127 14136
5918	0	0	Ki67+	 14129 14253
5919	0	0	Ki67+	 14136 14072
5920	0	0	Ki67+	 14138 14151
5921	0	0	Ki67+	 14139 14312
5922	0	0	Ki67+	 14141 14090
5923	0	0	Ki67+	 14142 14350
5924	0	0	Ki67+	 14143 14410
5925	0	0	Ki67+	 14147 14224
5926	0	0	Ki67+	 14147 14475
5927	0	0	Ki67+	 14151 14128
5928	0	0	Ki67+	 14152 14327
5929	0	0	Ki67+	 14155 14368
5930	0	0	Ki67+	 14157 14195
5931	0	0	Ki67+	 14160 14387
5932	0	0	Ki67+	 14164 14233
5933	0	0	Ki67+	 14166 14138
5934	0	0	Ki67+	 14166 14435
5935	0	0	Ki67+	 14173 14201
5936	0	0	Ki67+	 14174 14336
5937	0	0	Ki67+	 14175 14097
5938	0	0	Ki67+	 14176 13909
5939	0	0	Ki67+	 14177 14285
5940	0	0	Ki67+	 14178 14058
5941	0	0	Ki67+	 14180 14255
5942	0	0	Ki67+	 14181 14133
5943	0	0	Ki67+	 14183 14115
5944	0	0	Ki67+	 14184 14213
5945	0	0	Ki67+	 14185 14189
5946	0	0	Ki67+	 14189 14335
5947	0	0	Ki67+	 14189 14355
5948	0	0	Ki67+	 14190 14434
5949	0	0	Ki67+	 14196 14207
5950	0	0	Ki67+	 14197 14172
5951	0	0	Ki67+	 14197 14266
5952	0	0	Ki67+	 14198 14229
5953	0	0	Ki67+	 14201 14282
5954	0	0	Ki67+	 14203 14121
5955	0	0	Ki67+	 14207 14296
5956	0	0	Ki67+	 14209 14248
5957	0	0	Ki67+	 14210 14167
5958	0	0	Ki67+	 14214 14215
5959	0	0	Ki67+	 14219 14353
5960	0	0	Ki67+	 14221 14088
5961	0	0	Ki67+	 14221 14173
5962	0	0	Ki67+	 14224 14193
5963	0	0	Ki67+	 14225 13804
5964	0	0	Ki67+	 14230 14331
5965	0	0	Ki67+	 14231 14311
5966	0	0	Ki67+	 14233 14147
5967	0	0	Ki67+	 14236 14463
5968	0	0	Ki67+	 14237 14268
5969	0	0	Ki67+	 14238 14132
5970	0	0	Ki67+	 14238 14241
5971	0	0	Ki67+	 14240 14199
5972	0	0	Ki67+	 14242 14494
5973	0	0	Ki67+	 14244 14086
5974	0	0	Ki67+	 14247 14252
5975	0	0	Ki67+	 14250 14169
5976	0	0	Ki67+	 14250 14443
5977	0	0	Ki67+	 14251 14219
5978	0	0	Ki67+	 14255 14297
5979	0	0	Ki67+	 14256 14107
5980	0	0	Ki67+	 14259 14334
5981	0	0	Ki67+	 14260 14475
5982	0	0	Ki67+	 14263 14138
5983	0	0	Ki67+	 14264 14308
5984	0	0	Ki67+	 14265 14054
5985	0	0	Ki67+	 14267 14252
5986	0	0	Ki67+	 14270 14206
5987	0	0	Ki67+	 14270 14424
5988	0	0	Ki67+	 14273 14070
5989	0	0	Ki67+	 14277 14283
5990	0	0	Ki67+	 14281 14147
5991	0	0	Ki67+	 14282 14316
5992	0	0	Ki67+	 14285 14090
5993	0	0	Ki67+	 14285 14116
5994	0	0	Ki67+	 14286 14189
5995	0	0	Ki67+	 14289 13936
5996	0	0	Ki67+	 14292 14452
5997	0	0	Ki67+	 14293 14293
5998	0	0	Ki67+	 14297 14069
5999	0	0	Ki67+	 14298 14406
6000	0	0	Ki67+	 14299 14160
6001	0	0	Ki67+	 14301 14177
6002	0	0	Ki67+	 14301 14199
6003	0	0	Ki67+	 14302 14115
6004	0	0	Ki67+	 14303 14263
6005	0	0	Ki67+	 14305 14484
6006	0	0	Ki67+	 14309 14330
6007	0	0	Ki67+	 14312 14235
6008	0	0	Ki67+	 14312 14358
6009	0	0	Ki67+	 14321 14328
6010	0	0	Ki67+	 14324 14178
6011	0	0	Ki67+	 14326 14070
6012	0	0	Ki67+	 14327 14223
6013	0	0	Ki67+	 14327 14296
6014	0	0	Ki67+	 14327 14382
6015	0	0	Ki67+	 14327 14441
6016	0	0	Ki67+	 14328 14163
6017	0	0	Ki67+	 14329 14345
6018	0	0	Ki67+	 14336 14249
6019	0	0	Ki67+	 14336 14363
6020	0	0	Ki67+	 14338 14190
6021	0	0	Ki67+	 14338 14226
6022	0	0	Ki67+	 14342 14267
6023	0	0	Ki67+	 14343 14315
6024	0	0	Ki67+	 14351 14158
6025	0	0	Ki67+	 14352 14210
6026	0	0	Ki67+	 14358 14293
6027	0	0	Ki67+	 14361 14235
6028	0	0	Ki67+	 14361 14350
6029	0	0	Ki67+	 14363 14337
6030	0	0	Ki67+	 14364 14378
6031	0	0	Ki67+	 14365 14255
6032	0	0	Ki67+	 14367 14030
6033	0	0	Ki67+	 14370 14173
6034	0	0	Ki67+	 14373 14476
6035	0	0	Ki67+	 14379 14195
6036	0	0	Ki67+	 14379 14226
6037	0	0	Ki67+	 13592 15154
6038	0	0	Ki67+	 13595 15225
6039	0	0	Ki67+	 13599 14862
6040	0	0	Ki67+	 13599 15072
6041	0	0	Ki67+	 13607 15210
6042	0	0	Ki67+	 13613 15113
6043	0	0	Ki67+	 13621 15233
6044	0	0	Ki67+	 13624 15093
6045	0	0	Ki67+	 13632 15104
6046	0	0	Ki67+	 13637 15197
6047	0	0	Ki67+	 13638 15075
6048	0	0	Ki67+	 13648 14855
6049	0	0	Ki67+	 13666 14653
6050	0	0	Ki67+	 13669 14501
6051	0	0	Ki67+	 13669 15218
6052	0	0	Ki67+	 13680 15233
6053	0	0	Ki67+	 13691 14764
6054	0	0	Ki67+	 13709 15220
6055	0	0	Ki67+	 13717 14577
6056	0	0	Ki67+	 13720 14530
6057	0	0	Ki67+	 13726 15208
6058	0	0	Ki67+	 13727 14562
6059	0	0	Ki67+	 13728 15105
6060	0	0	Ki67+	 13742 14644
6061	0	0	Ki67+	 13742 15093
6062	0	0	Ki67+	 13745 15209
6063	0	0	Ki67+	 13764 15246
6064	0	0	Ki67+	 13789 15211
6065	0	0	Ki67+	 13799 15202
6066	0	0	Ki67+	 13806 15190
6067	0	0	Ki67+	 13873 14959
6068	0	0	Ki67+	 13883 14557
6069	0	0	Ki67+	 13883 14924
6070	0	0	Ki67+	 13896 14756
6071	0	0	Ki67+	 13906 15243
6072	0	0	Ki67+	 13908 14740
6073	0	0	Ki67+	 13911 15124
6074	0	0	Ki67+	 13918 15112
6075	0	0	Ki67+	 13933 15014
6076	0	0	Ki67+	 13934 14909
6077	0	0	Ki67+	 13964 14801
6078	0	0	Ki67+	 13965 15259
6079	0	0	Ki67+	 13992 15251
6080	0	0	Ki67+	 13998 14732
6081	0	0	Ki67+	 14006 15282
6082	0	0	Ki67+	 14017 15210
6083	0	0	Ki67+	 14020 14994
6084	0	0	Ki67+	 14024 15247
6085	0	0	Ki67+	 14026 15280
6086	0	0	Ki67+	 14028 15211
6087	0	0	Ki67+	 14032 14969
6088	0	0	Ki67+	 14038 15247
6089	0	0	Ki67+	 14040 15262
6090	0	0	Ki67+	 14050 14768
6091	0	0	Ki67+	 14060 15091
6092	0	0	Ki67+	 14069 14571
6093	0	0	Ki67+	 14070 15053
6094	0	0	Ki67+	 14087 14779
6095	0	0	Ki67+	 14095 14740
6096	0	0	Ki67+	 14096 14563
6097	0	0	Ki67+	 14103 14852
6098	0	0	Ki67+	 14106 14760
6099	0	0	Ki67+	 14119 14880
6100	0	0	Ki67+	 14125 14944
6101	0	0	Ki67+	 14126 14707
6102	0	0	Ki67+	 14129 14820
6103	0	0	Ki67+	 14133 14657
6104	0	0	Ki67+	 14135 14787
6105	0	0	Ki67+	 14135 14917
6106	0	0	Ki67+	 14139 14760
6107	0	0	Ki67+	 14141 14634
6108	0	0	Ki67+	 14150 14870
6109	0	0	Ki67+	 14151 14830
6110	0	0	Ki67+	 14154 14691
6111	0	0	Ki67+	 14154 14752
6112	0	0	Ki67+	 14155 14852
6113	0	0	Ki67+	 14158 14804
6114	0	0	Ki67+	 14164 14712
6115	0	0	Ki67+	 14168 14805
6116	0	0	Ki67+	 14170 14751
6117	0	0	Ki67+	 14174 14670
6118	0	0	Ki67+	 14177 14777
6119	0	0	Ki67+	 14181 14639
6120	0	0	Ki67+	 14191 14584
6121	0	0	Ki67+	 14194 14630
6122	0	0	Ki67+	 14195 14655
6123	0	0	Ki67+	 14209 14647
6124	0	0	Ki67+	 14214 14616
6125	0	0	Ki67+	 14215 14583
6126	0	0	Ki67+	 14219 15108
6127	0	0	Ki67+	 14221 14627
6128	0	0	Ki67+	 14223 14514
6129	0	0	Ki67+	 14242 14659
6130	0	0	Ki67+	 14251 14516
6131	0	0	Ki67+	 14253 14560
6132	0	0	Ki67+	 14260 15005
6133	0	0	Ki67+	 14272 14500
6134	0	0	Ki67+	 14275 15007
6135	0	0	Ki67+	 14281 14521
6136	0	0	Ki67+	 14293 14519
6137	0	0	Ki67+	 14322 14838
6138	0	0	Ki67+	 14327 14938
6139	0	0	Ki67+	 14332 14719
6140	0	0	Ki67+	 14338 14789
6141	0	0	Ki67+	 14341 14734
6142	0	0	Ki67+	 14343 14597
6143	0	0	Ki67+	 14345 14746
6144	0	0	Ki67+	 14350 15226
6145	0	0	Ki67+	 14357 14692
6146	0	0	Ki67+	 14363 14656
6147	0	0	Ki67+	 14373 14558
6148	0	0	Ki67+	 14381 14499
6149	0	0	Ki67+	 14383 14822
6150	0	0	Ki67+	 13596 15363
6151	0	0	Ki67+	 13598 15609
6152	0	0	Ki67+	 13608 16072
6153	0	0	Ki67+	 13624 15530
6154	0	0	Ki67+	 13644 15382
6155	0	0	Ki67+	 13661 15367
6156	0	0	Ki67+	 13689 16026
6157	0	0	Ki67+	 13695 15402
6158	0	0	Ki67+	 13700 15312
6159	0	0	Ki67+	 13752 15505
6160	0	0	Ki67+	 13752 15898
6161	0	0	Ki67+	 13794 15435
6162	0	0	Ki67+	 13804 15431
6163	0	0	Ki67+	 13907 15628
6164	0	0	Ki67+	 13943 15607
6165	0	0	Ki67+	 13964 15901
6166	0	0	Ki67+	 14019 15321
6167	0	0	Ki67+	 14038 15312
6168	0	0	Ki67+	 14102 15920
6169	0	0	Ki67+	 14110 15508
6170	0	0	Ki67+	 14149 15799
6171	0	0	Ki67+	 14153 15948
6172	0	0	Ki67+	 14153 15990
6173	0	0	Ki67+	 14161 16058
6174	0	0	Ki67+	 14200 16047
6175	0	0	Ki67+	 14230 15930
6176	0	0	Ki67+	 14235 15915
6177	0	0	Ki67+	 14240 15674
6178	0	0	Ki67+	 14249 15467
6179	0	0	Ki67+	 14299 15795
6180	0	0	Ki67+	 14333 15773
6181	0	0	Ki67+	 14340 15764
6182	0	0	Ki67+	 14367 16039
6183	0	0	Ki67+	 13590 16195
6184	0	0	Ki67+	 13603 16402
6185	0	0	Ki67+	 13623 16161
6186	0	0	Ki67+	 13628 16100
6187	0	0	Ki67+	 13629 16448
6188	0	0	Ki67+	 13686 16770
6189	0	0	Ki67+	 13715 16398
6190	0	0	Ki67+	 13818 16440
6191	0	0	Ki67+	 14175 16435
6192	0	0	Ki67+	 14181 16189
6193	0	0	Ki67+	 14269 16743
6194	0	0	Ki67+	 14297 16507
6195	0	0	Ki67+	 14308 16499
6196	0	0	Ki67+	 14334 16644
6197	0	0	Ki67+	 14337 16631
6198	0	0	Ki67+	 14355 16475
6199	0	0	Ki67+	 14378 16371
6200	0	0	Ki67+	 13594 17528
6201	0	0	Ki67+	 13630 17311
6202	0	0	Ki67+	 13677 17369
6203	0	0	Ki67+	 13700 17666
6204	0	0	Ki67+	 13723 17626
6205	0	0	Ki67+	 13732 17667
6206	0	0	Ki67+	 13741 17609
6207	0	0	Ki67+	 13746 17636
6208	0	0	Ki67+	 13765 17227
6209	0	0	Ki67+	 13766 17609
6210	0	0	Ki67+	 13802 17244
6211	0	0	Ki67+	 13805 17621
6212	0	0	Ki67+	 13821 17647
6213	0	0	Ki67+	 13839 17620
6214	0	0	Ki67+	 13850 16927
6215	0	0	Ki67+	 13862 17655
6216	0	0	Ki67+	 13863 17573
6217	0	0	Ki67+	 13870 17613
6218	0	0	Ki67+	 13876 17552
6219	0	0	Ki67+	 13899 17413
6220	0	0	Ki67+	 13904 17235
6221	0	0	Ki67+	 13905 17541
6222	0	0	Ki67+	 13906 17353
6223	0	0	Ki67+	 13911 17019
6224	0	0	Ki67+	 13911 17486
6225	0	0	Ki67+	 13912 17552
6226	0	0	Ki67+	 13912 17580
6227	0	0	Ki67+	 13916 17441
6228	0	0	Ki67+	 13920 17323
6229	0	0	Ki67+	 13923 17472
6230	0	0	Ki67+	 13927 17312
6231	0	0	Ki67+	 13928 17528
6232	0	0	Ki67+	 13931 17204
6233	0	0	Ki67+	 13932 17566
6234	0	0	Ki67+	 13935 17360
6235	0	0	Ki67+	 13938 17491
6236	0	0	Ki67+	 13941 17258
6237	0	0	Ki67+	 13951 17441
6238	0	0	Ki67+	 13957 17315
6239	0	0	Ki67+	 13968 17456
6240	0	0	Ki67+	 13974 17257
6241	0	0	Ki67+	 13985 17232
6242	0	0	Ki67+	 13985 17377
6243	0	0	Ki67+	 13988 17551
6244	0	0	Ki67+	 13990 16930
6245	0	0	Ki67+	 13991 17607
6246	0	0	Ki67+	 13994 17339
6247	0	0	Ki67+	 13998 17220
6248	0	0	Ki67+	 13999 17299
6249	0	0	Ki67+	 14002 17601
6250	0	0	Ki67+	 14004 17270
6251	0	0	Ki67+	 14010 17513
6252	0	0	Ki67+	 14012 17414
6253	0	0	Ki67+	 14012 17473
6254	0	0	Ki67+	 14016 17535
6255	0	0	Ki67+	 14017 17036
6256	0	0	Ki67+	 14025 17051
6257	0	0	Ki67+	 14027 17504
6258	0	0	Ki67+	 14028 17311
6259	0	0	Ki67+	 14028 17492
6260	0	0	Ki67+	 14032 17227
6261	0	0	Ki67+	 14034 16973
6262	0	0	Ki67+	 14034 17167
6263	0	0	Ki67+	 14034 17375
6264	0	0	Ki67+	 14037 17277
6265	0	0	Ki67+	 14037 17351
6266	0	0	Ki67+	 14043 17360
6267	0	0	Ki67+	 14048 17109
6268	0	0	Ki67+	 14050 17133
6269	0	0	Ki67+	 14050 17483
6270	0	0	Ki67+	 14056 17313
6271	0	0	Ki67+	 14058 17089
6272	0	0	Ki67+	 14069 17267
6273	0	0	Ki67+	 14069 17523
6274	0	0	Ki67+	 14077 17291
6275	0	0	Ki67+	 14079 17308
6276	0	0	Ki67+	 14081 17335
6277	0	0	Ki67+	 14085 17088
6278	0	0	Ki67+	 14088 17002
6279	0	0	Ki67+	 14098 17284
6280	0	0	Ki67+	 14100 17245
6281	0	0	Ki67+	 14103 17111
6282	0	0	Ki67+	 14109 17351
6283	0	0	Ki67+	 14110 17079
6284	0	0	Ki67+	 14118 17691
6285	0	0	Ki67+	 14128 17656
6286	0	0	Ki67+	 14129 17162
6287	0	0	Ki67+	 14142 17293
6288	0	0	Ki67+	 14145 17610
6289	0	0	Ki67+	 14167 17345
6290	0	0	Ki67+	 14171 17306
6291	0	0	Ki67+	 14173 17375
6292	0	0	Ki67+	 14184 17321
6293	0	0	Ki67+	 14186 17105
6294	0	0	Ki67+	 14213 17269
6295	0	0	Ki67+	 14219 17395
6296	0	0	Ki67+	 14227 17221
6297	0	0	Ki67+	 14229 17206
6298	0	0	Ki67+	 14233 17259
6299	0	0	Ki67+	 14240 17635
6300	0	0	Ki67+	 14257 17242
6301	0	0	Ki67+	 14316 17344
6302	0	0	Ki67+	 14320 17182
6303	0	0	Ki67+	 14321 17215
6304	0	0	Ki67+	 14330 17158
6305	0	0	Ki67+	 14332 17253
6306	0	0	Ki67+	 14338 17296
6307	0	0	Ki67+	 14343 17256
6308	0	0	Ki67+	 14355 17065
6309	0	0	Ki67+	 14358 17193
6310	0	0	Ki67+	 14358 17263
6311	0	0	Ki67+	 14359 17208
6312	0	0	Ki67+	 14360 17597
6313	0	0	Ki67+	 14361 17344
6314	0	0	Ki67+	 14365 17235
6315	0	0	Ki67+	 14367 17072
6316	0	0	Ki67+	 14370 17250
6317	0	0	Ki67+	 14381 17274
6318	0	0	Ki67+	 13594 17951
6319	0	0	Ki67+	 13669 17912
6320	0	0	Ki67+	 13915 17975
6321	0	0	Ki67+	 13940 18096
6322	0	0	Ki67+	 14001 17998
6323	0	0	Ki67+	 14119 18084
6324	0	0	Ki67+	 14143 18081
6325	0	0	Ki67+	 14156 18078
6326	0	0	Ki67+	 14165 18201
6327	0	0	Ki67+	 14263 18414
6328	0	0	Ki67+	 14264 18274
6329	0	0	Ki67+	 14268 18256
6330	0	0	Ki67+	 13601 19080
6331	0	0	Ki67+	 13608 19163
6332	0	0	Ki67+	 13613 19125
6333	0	0	Ki67+	 13635 19124
6334	0	0	Ki67+	 13640 19168
6335	0	0	Ki67+	 13644 19029
6336	0	0	Ki67+	 13644 19218
6337	0	0	Ki67+	 13651 19288
6338	0	0	Ki67+	 13655 18607
6339	0	0	Ki67+	 13657 19172
6340	0	0	Ki67+	 13658 19151
6341	0	0	Ki67+	 13666 19269
6342	0	0	Ki67+	 13669 19284
6343	0	0	Ki67+	 13677 19034
6344	0	0	Ki67+	 13677 19210
6345	0	0	Ki67+	 13689 19075
6346	0	0	Ki67+	 13690 19251
6347	0	0	Ki67+	 13700 19212
6348	0	0	Ki67+	 13710 19064
6349	0	0	Ki67+	 13714 19246
6350	0	0	Ki67+	 13719 19208
6351	0	0	Ki67+	 13720 19294
6352	0	0	Ki67+	 13724 19048
6353	0	0	Ki67+	 13730 19262
6354	0	0	Ki67+	 13732 19183
6355	0	0	Ki67+	 13737 19019
6356	0	0	Ki67+	 13745 19255
6357	0	0	Ki67+	 13753 19113
6358	0	0	Ki67+	 13760 19272
6359	0	0	Ki67+	 13761 19020
6360	0	0	Ki67+	 13769 19200
6361	0	0	Ki67+	 13773 19141
6362	0	0	Ki67+	 13788 19049
6363	0	0	Ki67+	 13788 19203
6364	0	0	Ki67+	 13794 19170
6365	0	0	Ki67+	 13794 19282
6366	0	0	Ki67+	 13862 18957
6367	0	0	Ki67+	 13862 19150
6368	0	0	Ki67+	 13866 19217
6369	0	0	Ki67+	 13869 19174
6370	0	0	Ki67+	 13880 19245
6371	0	0	Ki67+	 13913 19245
6372	0	0	Ki67+	 14059 19090
6373	0	0	Ki67+	 14069 19143
6374	0	0	Ki67+	 14072 19202
6375	0	0	Ki67+	 14074 19108
6376	0	0	Ki67+	 14077 19156
6377	0	0	Ki67+	 14081 19245
6378	0	0	Ki67+	 14088 19182
6379	0	0	Ki67+	 14136 18899
6380	0	0	Ki67+	 14180 19183
6381	0	0	Ki67+	 14181 19160
6382	0	0	Ki67+	 14183 19220
6383	0	0	Ki67+	 14192 19272
6384	0	0	Ki67+	 14203 19192
6385	0	0	Ki67+	 14217 19293
6386	0	0	Ki67+	 14221 19014
6387	0	0	Ki67+	 14374 19056
6388	0	0	Ki67+	 13621 19630
6389	0	0	Ki67+	 13658 19316
6390	0	0	Ki67+	 13675 19365
6391	0	0	Ki67+	 13701 19391
6392	0	0	Ki67+	 13703 19317
6393	0	0	Ki67+	 13703 19421
6394	0	0	Ki67+	 13717 19392
6395	0	0	Ki67+	 13731 19420
6396	0	0	Ki67+	 13743 19309
6397	0	0	Ki67+	 13774 19385
6398	0	0	Ki67+	 13775 19327
6399	0	0	Ki67+	 13785 19389
6400	0	0	Ki67+	 13973 19493
6401	0	0	Ki67+	 14009 19356
6402	0	0	Ki67+	 14059 19581
6403	0	0	Ki67+	 14089 19384
6404	0	0	Ki67+	 14093 19313
6405	0	0	Ki67+	 14093 19411
6406	0	0	Ki67+	 14096 19335
6407	0	0	Ki67+	 14099 19580
6408	0	0	Ki67+	 14119 19728
6409	0	0	Ki67+	 14126 19657
6410	0	0	Ki67+	 14143 19328
6411	0	0	Ki67+	 14228 19360
6412	0	0	Ki67+	 14234 19949
6413	0	0	Ki67+	 14235 19871
6414	0	0	Ki67+	 14239 19649
6415	0	0	Ki67+	 14250 19803
6416	0	0	Ki67+	 14252 19674
6417	0	0	Ki67+	 14257 19943
6418	0	0	Ki67+	 14268 19823
6419	0	0	Ki67+	 14272 19459
6420	0	0	Ki67+	 14288 19860
6421	0	0	Ki67+	 14288 19936
6422	0	0	Ki67+	 14292 19975
6423	0	0	Ki67+	 14308 19909
6424	0	0	Ki67+	 14317 19972
6425	0	0	Ki67+	 14334 19943
6426	0	0	Ki67+	 14358 19377
6427	0	0	Ki67+	 14370 19476
6428	0	0	Ki67+	 13634 20227
6429	0	0	Ki67+	 14183 20866
6430	0	0	Ki67+	 14331 20449
6431	0	0	Ki67+	 14356 20460
6432	0	0	Ki67+	 14375 20281
6433	0	0	Ki67+	 13987 21427
6434	0	0	Ki67+	 14189 21596
6435	0	0	Ki67+	 14198 21690
6436	0	0	Ki67+	 14206 21612
6437	0	0	Ki67+	 14218 21641
6438	0	0	Ki67+	 14223 21687
6439	0	0	Ki67+	 14239 21456
6440	0	0	Ki67+	 14298 21593
6441	0	0	Ki67+	 14054 22228
6442	0	0	Ki67+	 14068 22223
6443	0	0	Ki67+	 14071 22186
6444	0	0	Ki67+	 14208 22060
6445	0	0	Ki67+	 14282 22320
6446	0	0	Ki67+	 14299 21920
6447	0	0	Ki67+	 14315 21948
6448	0	0	Ki67+	 14322 22337
6449	0	0	Ki67+	 14346 22158
6450	0	0	Ki67+	 14352 22000
6451	0	0	Ki67+	 14357 21983
6452	0	0	Ki67+	 14374 22003
6453	0	0	Ki67+	 14386 5535
6454	0	0	Ki67+	 14395 5479
6455	0	0	Ki67+	 14397 5029
6456	0	0	Ki67+	 14403 5062
6457	0	0	Ki67+	 14407 5446
6458	0	0	Ki67+	 14408 5411
6459	0	0	Ki67+	 14423 5037
6460	0	0	Ki67+	 14424 5416
6461	0	0	Ki67+	 14425 5383
6462	0	0	Ki67+	 14427 5361
6463	0	0	Ki67+	 14427 5547
6464	0	0	Ki67+	 14431 5001
6465	0	0	Ki67+	 14433 5012
6466	0	0	Ki67+	 14442 5469
6467	0	0	Ki67+	 14444 5413
6468	0	0	Ki67+	 14447 5332
6469	0	0	Ki67+	 14448 5532
6470	0	0	Ki67+	 14449 5436
6471	0	0	Ki67+	 14459 5556
6472	0	0	Ki67+	 14460 5451
6473	0	0	Ki67+	 14465 5354
6474	0	0	Ki67+	 14471 5008
6475	0	0	Ki67+	 14472 4988
6476	0	0	Ki67+	 14474 5303
6477	0	0	Ki67+	 14486 5342
6478	0	0	Ki67+	 14502 5288
6479	0	0	Ki67+	 14503 5306
6480	0	0	Ki67+	 14511 5278
6481	0	0	Ki67+	 14525 5260
6482	0	0	Ki67+	 14536 5265
6483	0	0	Ki67+	 14545 5252
6484	0	0	Ki67+	 14552 5180
6485	0	0	Ki67+	 14557 5331
6486	0	0	Ki67+	 14566 5169
6487	0	0	Ki67+	 14566 5277
6488	0	0	Ki67+	 14574 5228
6489	0	0	Ki67+	 14576 5552
6490	0	0	Ki67+	 14577 5360
6491	0	0	Ki67+	 14583 5274
6492	0	0	Ki67+	 14584 5202
6493	0	0	Ki67+	 14607 5245
6494	0	0	Ki67+	 14614 5277
6495	0	0	Ki67+	 14615 5315
6496	0	0	Ki67+	 14616 5190
6497	0	0	Ki67+	 14616 5567
6498	0	0	Ki67+	 14627 5337
6499	0	0	Ki67+	 14643 5164
6500	0	0	Ki67+	 14646 5223
6501	0	0	Ki67+	 14646 5554
6502	0	0	Ki67+	 14651 5299
6503	0	0	Ki67+	 14654 5180
6504	0	0	Ki67+	 14660 5251
6505	0	0	Ki67+	 14670 5143
6506	0	0	Ki67+	 14672 5217
6507	0	0	Ki67+	 14673 4997
6508	0	0	Ki67+	 14681 5040
6509	0	0	Ki67+	 14689 5299
6510	0	0	Ki67+	 14697 5250
6511	0	0	Ki67+	 14699 5204
6512	0	0	Ki67+	 14706 5054
6513	0	0	Ki67+	 14710 5088
6514	0	0	Ki67+	 14716 5010
6515	0	0	Ki67+	 14716 5259
6516	0	0	Ki67+	 14724 4998
6517	0	0	Ki67+	 14729 5211
6518	0	0	Ki67+	 14735 5233
6519	0	0	Ki67+	 14751 5235
6520	0	0	Ki67+	 14752 5007
6521	0	0	Ki67+	 14766 5340
6522	0	0	Ki67+	 14868 5297
6523	0	0	Ki67+	 14893 5351
6524	0	0	Ki67+	 14901 5315
6525	0	0	Ki67+	 14913 4890
6526	0	0	Ki67+	 14924 4905
6527	0	0	Ki67+	 14925 5260
6528	0	0	Ki67+	 14942 4867
6529	0	0	Ki67+	 14942 5288
6530	0	0	Ki67+	 14946 4852
6531	0	0	Ki67+	 14949 5331
6532	0	0	Ki67+	 14961 5422
6533	0	0	Ki67+	 14982 5325
6534	0	0	Ki67+	 14984 4813
6535	0	0	Ki67+	 15003 5197
6536	0	0	Ki67+	 15007 5241
6537	0	0	Ki67+	 15008 5402
6538	0	0	Ki67+	 15013 5338
6539	0	0	Ki67+	 15015 5320
6540	0	0	Ki67+	 15037 5502
6541	0	0	Ki67+	 15045 5200
6542	0	0	Ki67+	 15056 5228
6543	0	0	Ki67+	 15074 5261
6544	0	0	Ki67+	 15128 4808
6545	0	0	Ki67+	 15144 4922
6546	0	0	Ki67+	 15171 5402
6547	0	0	Ki67+	 15177 5337
6548	0	0	Ki67+	 14386 5636
6549	0	0	Ki67+	 14398 5599
6550	0	0	Ki67+	 14409 5576
6551	0	0	Ki67+	 14413 5599
6552	0	0	Ki67+	 14413 6257
6553	0	0	Ki67+	 14417 5725
6554	0	0	Ki67+	 14433 5577
6555	0	0	Ki67+	 14446 5714
6556	0	0	Ki67+	 14451 5727
6557	0	0	Ki67+	 14483 5608
6558	0	0	Ki67+	 14501 5579
6559	0	0	Ki67+	 14510 5646
6560	0	0	Ki67+	 14604 5653
6561	0	0	Ki67+	 14607 5569
6562	0	0	Ki67+	 14654 5956
6563	0	0	Ki67+	 14831 5743
6564	0	0	Ki67+	 14872 6307
6565	0	0	Ki67+	 14904 5863
6566	0	0	Ki67+	 15086 6294
6567	0	0	Ki67+	 15117 6309
6568	0	0	Ki67+	 15135 6304
6569	0	0	Ki67+	 15144 5955
6570	0	0	Ki67+	 15146 6316
6571	0	0	Ki67+	 15160 6290
6572	0	0	Ki67+	 15165 6336
6573	0	0	Ki67+	 15173 6119
6574	0	0	Ki67+	 15175 6351
6575	0	0	Ki67+	 15180 6279
6576	0	0	Ki67+	 14439 6657
6577	0	0	Ki67+	 14474 6865
6578	0	0	Ki67+	 14518 6726
6579	0	0	Ki67+	 14521 6740
6580	0	0	Ki67+	 14524 6819
6581	0	0	Ki67+	 14541 6831
6582	0	0	Ki67+	 14571 7109
6583	0	0	Ki67+	 14580 6552
6584	0	0	Ki67+	 14594 6802
6585	0	0	Ki67+	 14604 6787
6586	0	0	Ki67+	 14610 6837
6587	0	0	Ki67+	 14616 6901
6588	0	0	Ki67+	 14620 6921
6589	0	0	Ki67+	 14625 6890
6590	0	0	Ki67+	 14633 6803
6591	0	0	Ki67+	 14638 6846
6592	0	0	Ki67+	 14641 6914
6593	0	0	Ki67+	 14646 6946
6594	0	0	Ki67+	 14650 6903
6595	0	0	Ki67+	 14655 6927
6596	0	0	Ki67+	 14665 6532
6597	0	0	Ki67+	 14672 7159
6598	0	0	Ki67+	 14691 6528
6599	0	0	Ki67+	 14693 6715
6600	0	0	Ki67+	 14697 6686
6601	0	0	Ki67+	 14713 6528
6602	0	0	Ki67+	 14714 6909
6603	0	0	Ki67+	 14718 6938
6604	0	0	Ki67+	 14723 6529
6605	0	0	Ki67+	 14725 6673
6606	0	0	Ki67+	 14725 6896
6607	0	0	Ki67+	 14738 6724
6608	0	0	Ki67+	 14741 6904
6609	0	0	Ki67+	 14745 6604
6610	0	0	Ki67+	 14748 6879
6611	0	0	Ki67+	 14749 6835
6612	0	0	Ki67+	 14753 6523
6613	0	0	Ki67+	 14765 6599
6614	0	0	Ki67+	 14766 6569
6615	0	0	Ki67+	 14767 6687
6616	0	0	Ki67+	 14768 6626
6617	0	0	Ki67+	 14768 6820
6618	0	0	Ki67+	 14770 6870
6619	0	0	Ki67+	 14774 6857
6620	0	0	Ki67+	 14791 6735
6621	0	0	Ki67+	 14793 6806
6622	0	0	Ki67+	 14796 6532
6623	0	0	Ki67+	 14800 6832
6624	0	0	Ki67+	 14804 6731
6625	0	0	Ki67+	 14805 6552
6626	0	0	Ki67+	 14813 6783
6627	0	0	Ki67+	 14813 6794
6628	0	0	Ki67+	 14813 6818
6629	0	0	Ki67+	 14905 6472
6630	0	0	Ki67+	 14916 6525
6631	0	0	Ki67+	 14934 6534
6632	0	0	Ki67+	 14961 7127
6633	0	0	Ki67+	 14964 7156
6634	0	0	Ki67+	 14970 6819
6635	0	0	Ki67+	 14974 7097
6636	0	0	Ki67+	 14982 7144
6637	0	0	Ki67+	 14984 7046
6638	0	0	Ki67+	 14995 7155
6639	0	0	Ki67+	 14997 7117
6640	0	0	Ki67+	 15010 7071
6641	0	0	Ki67+	 15014 7145
6642	0	0	Ki67+	 15019 7167
6643	0	0	Ki67+	 15026 7090
6644	0	0	Ki67+	 15030 7034
6645	0	0	Ki67+	 15039 6492
6646	0	0	Ki67+	 15041 6999
6647	0	0	Ki67+	 15042 7071
6648	0	0	Ki67+	 15048 7111
6649	0	0	Ki67+	 15051 7156
6650	0	0	Ki67+	 15056 7085
6651	0	0	Ki67+	 15064 7050
6652	0	0	Ki67+	 15073 6991
6653	0	0	Ki67+	 15085 7016
6654	0	0	Ki67+	 15085 7051
6655	0	0	Ki67+	 15087 7118
6656	0	0	Ki67+	 15091 7077
6657	0	0	Ki67+	 15095 7029
6658	0	0	Ki67+	 15106 7143
6659	0	0	Ki67+	 15113 6997
6660	0	0	Ki67+	 15116 7076
6661	0	0	Ki67+	 15119 6924
6662	0	0	Ki67+	 15128 7085
6663	0	0	Ki67+	 15131 6880
6664	0	0	Ki67+	 15131 6981
6665	0	0	Ki67+	 15142 6770
6666	0	0	Ki67+	 15149 7054
6667	0	0	Ki67+	 15151 6865
6668	0	0	Ki67+	 15158 6953
6669	0	0	Ki67+	 15165 6853
6670	0	0	Ki67+	 15176 6927
6671	0	0	Ki67+	 14385 7663
6672	0	0	Ki67+	 14385 7739
6673	0	0	Ki67+	 14388 7691
6674	0	0	Ki67+	 14392 7634
6675	0	0	Ki67+	 14394 7752
6676	0	0	Ki67+	 14399 7526
6677	0	0	Ki67+	 14407 7595
6678	0	0	Ki67+	 14410 7572
6679	0	0	Ki67+	 14418 7764
6680	0	0	Ki67+	 14420 7501
6681	0	0	Ki67+	 14420 7815
6682	0	0	Ki67+	 14422 7547
6683	0	0	Ki67+	 14424 7712
6684	0	0	Ki67+	 14428 7573
6685	0	0	Ki67+	 14428 7955
6686	0	0	Ki67+	 14430 7612
6687	0	0	Ki67+	 14431 7676
6688	0	0	Ki67+	 14431 7932
6689	0	0	Ki67+	 14447 7585
6690	0	0	Ki67+	 14447 7908
6691	0	0	Ki67+	 14451 7427
6692	0	0	Ki67+	 14451 7777
6693	0	0	Ki67+	 14457 7582
6694	0	0	Ki67+	 14457 7957
6695	0	0	Ki67+	 14460 7685
6696	0	0	Ki67+	 14461 7510
6697	0	0	Ki67+	 14463 7716
6698	0	0	Ki67+	 14464 7904
6699	0	0	Ki67+	 14468 7736
6700	0	0	Ki67+	 14468 7793
6701	0	0	Ki67+	 14473 7546
6702	0	0	Ki67+	 14473 7806
6703	0	0	Ki67+	 14476 7308
6704	0	0	Ki67+	 14479 7933
6705	0	0	Ki67+	 14480 7898
6706	0	0	Ki67+	 14485 7768
6707	0	0	Ki67+	 14487 7651
6708	0	0	Ki67+	 14489 7680
6709	0	0	Ki67+	 14502 7870
6710	0	0	Ki67+	 14508 7698
6711	0	0	Ki67+	 14510 7724
6712	0	0	Ki67+	 14511 7955
6713	0	0	Ki67+	 14520 7654
6714	0	0	Ki67+	 14520 7900
6715	0	0	Ki67+	 14521 7933
6716	0	0	Ki67+	 14528 7380
6717	0	0	Ki67+	 14530 7563
6718	0	0	Ki67+	 14532 7357
6719	0	0	Ki67+	 14532 7732
6720	0	0	Ki67+	 14536 7682
6721	0	0	Ki67+	 14537 7288
6722	0	0	Ki67+	 14537 7855
6723	0	0	Ki67+	 14537 7926
6724	0	0	Ki67+	 14539 7785
6725	0	0	Ki67+	 14540 7399
6726	0	0	Ki67+	 14545 7484
6727	0	0	Ki67+	 14547 7523
6728	0	0	Ki67+	 14547 7768
6729	0	0	Ki67+	 14548 7316
6730	0	0	Ki67+	 14552 7954
6731	0	0	Ki67+	 14556 7441
6732	0	0	Ki67+	 14556 7659
6733	0	0	Ki67+	 14557 7372
6734	0	0	Ki67+	 14560 7475
6735	0	0	Ki67+	 14561 7734
6736	0	0	Ki67+	 14562 7636
6737	0	0	Ki67+	 14564 7870
6738	0	0	Ki67+	 14567 7533
6739	0	0	Ki67+	 14568 7278
6740	0	0	Ki67+	 14571 7504
6741	0	0	Ki67+	 14576 7948
6742	0	0	Ki67+	 14579 7309
6743	0	0	Ki67+	 14579 7497
6744	0	0	Ki67+	 14579 7824
6745	0	0	Ki67+	 14581 7439
6746	0	0	Ki67+	 14584 7783
6747	0	0	Ki67+	 14585 7639
6748	0	0	Ki67+	 14593 7179
6749	0	0	Ki67+	 14594 7751
6750	0	0	Ki67+	 14597 7213
6751	0	0	Ki67+	 14597 7403
6752	0	0	Ki67+	 14597 7442
6753	0	0	Ki67+	 14600 7306
6754	0	0	Ki67+	 14600 7422
6755	0	0	Ki67+	 14601 7471
6756	0	0	Ki67+	 14605 7273
6757	0	0	Ki67+	 14605 7738
6758	0	0	Ki67+	 14610 7499
6759	0	0	Ki67+	 14614 7805
6760	0	0	Ki67+	 14614 7866
6761	0	0	Ki67+	 14615 7779
6762	0	0	Ki67+	 14616 7471
6763	0	0	Ki67+	 14616 7755
6764	0	0	Ki67+	 14617 7919
6765	0	0	Ki67+	 14621 7838
6766	0	0	Ki67+	 14623 7951
6767	0	0	Ki67+	 14627 7820
6768	0	0	Ki67+	 14628 7400
6769	0	0	Ki67+	 14631 7275
6770	0	0	Ki67+	 14633 7760
6771	0	0	Ki67+	 14636 7841
6772	0	0	Ki67+	 14641 7514
6773	0	0	Ki67+	 14642 7789
6774	0	0	Ki67+	 14647 7743
6775	0	0	Ki67+	 14649 7431
6776	0	0	Ki67+	 14653 7393
6777	0	0	Ki67+	 14654 7495
6778	0	0	Ki67+	 14655 7856
6779	0	0	Ki67+	 14656 7817
6780	0	0	Ki67+	 14660 7347
6781	0	0	Ki67+	 14668 7331
6782	0	0	Ki67+	 14669 7370
6783	0	0	Ki67+	 14672 7415
6784	0	0	Ki67+	 14673 7772
6785	0	0	Ki67+	 14680 7393
6786	0	0	Ki67+	 14685 7347
6787	0	0	Ki67+	 14695 7708
6788	0	0	Ki67+	 14699 7380
6789	0	0	Ki67+	 14707 7477
6790	0	0	Ki67+	 14717 7416
6791	0	0	Ki67+	 14717 7965
6792	0	0	Ki67+	 14725 7361
6793	0	0	Ki67+	 14729 7374
6794	0	0	Ki67+	 14729 7667
6795	0	0	Ki67+	 14737 7914
6796	0	0	Ki67+	 14748 7960
6797	0	0	Ki67+	 14759 7919
6798	0	0	Ki67+	 14766 7849
6799	0	0	Ki67+	 14773 7955
6800	0	0	Ki67+	 14785 7376
6801	0	0	Ki67+	 14792 7865
6802	0	0	Ki67+	 14798 7967
6803	0	0	Ki67+	 14812 7919
6804	0	0	Ki67+	 14818 7888
6805	0	0	Ki67+	 14820 7378
6806	0	0	Ki67+	 14823 7356
6807	0	0	Ki67+	 14834 7396
6808	0	0	Ki67+	 14837 7947
6809	0	0	Ki67+	 14841 7443
6810	0	0	Ki67+	 14847 7327
6811	0	0	Ki67+	 14848 7308
6812	0	0	Ki67+	 14848 7871
6813	0	0	Ki67+	 14853 7908
6814	0	0	Ki67+	 14858 7347
6815	0	0	Ki67+	 14860 7278
6816	0	0	Ki67+	 14861 7811
6817	0	0	Ki67+	 14863 7312
6818	0	0	Ki67+	 14868 7269
6819	0	0	Ki67+	 14870 7301
6820	0	0	Ki67+	 14880 7328
6821	0	0	Ki67+	 14882 7858
6822	0	0	Ki67+	 14884 7255
6823	0	0	Ki67+	 14885 7823
6824	0	0	Ki67+	 14889 7219
6825	0	0	Ki67+	 14892 7759
6826	0	0	Ki67+	 14893 7352
6827	0	0	Ki67+	 14896 7301
6828	0	0	Ki67+	 14898 7339
6829	0	0	Ki67+	 14898 7784
6830	0	0	Ki67+	 14903 7717
6831	0	0	Ki67+	 14907 7253
6832	0	0	Ki67+	 14910 7329
6833	0	0	Ki67+	 14914 7756
6834	0	0	Ki67+	 14919 7282
6835	0	0	Ki67+	 14919 7774
6836	0	0	Ki67+	 14931 7223
6837	0	0	Ki67+	 14932 7731
6838	0	0	Ki67+	 14933 7170
6839	0	0	Ki67+	 14936 7198
6840	0	0	Ki67+	 14938 7755
6841	0	0	Ki67+	 14940 7379
6842	0	0	Ki67+	 14944 7243
6843	0	0	Ki67+	 14947 7185
6844	0	0	Ki67+	 14951 7409
6845	0	0	Ki67+	 14955 7389
6846	0	0	Ki67+	 14957 7234
6847	0	0	Ki67+	 14960 7697
6848	0	0	Ki67+	 14962 7520
6849	0	0	Ki67+	 14965 7760
6850	0	0	Ki67+	 14968 7436
6851	0	0	Ki67+	 14968 7731
6852	0	0	Ki67+	 14970 7421
6853	0	0	Ki67+	 14971 7703
6854	0	0	Ki67+	 14972 7204
6855	0	0	Ki67+	 14975 7391
6856	0	0	Ki67+	 14976 7184
6857	0	0	Ki67+	 14984 7237
6858	0	0	Ki67+	 14985 7286
6859	0	0	Ki67+	 14985 7371
6860	0	0	Ki67+	 14986 7634
6861	0	0	Ki67+	 14988 7527
6862	0	0	Ki67+	 14993 7395
6863	0	0	Ki67+	 14993 7703
6864	0	0	Ki67+	 14995 7459
6865	0	0	Ki67+	 14997 7351
6866	0	0	Ki67+	 14998 7438
6867	0	0	Ki67+	 15001 7723
6868	0	0	Ki67+	 15006 7192
6869	0	0	Ki67+	 15010 7604
6870	0	0	Ki67+	 15017 7520
6871	0	0	Ki67+	 15019 7644
6872	0	0	Ki67+	 15022 7489
6873	0	0	Ki67+	 15025 7505
6874	0	0	Ki67+	 15028 7436
6875	0	0	Ki67+	 15033 7405
6876	0	0	Ki67+	 15036 7466
6877	0	0	Ki67+	 15038 7676
6878	0	0	Ki67+	 15040 7335
6879	0	0	Ki67+	 15041 7529
6880	0	0	Ki67+	 15044 7620
6881	0	0	Ki67+	 15045 7695
6882	0	0	Ki67+	 15046 7718
6883	0	0	Ki67+	 15050 7601
6884	0	0	Ki67+	 15053 7491
6885	0	0	Ki67+	 15055 7654
6886	0	0	Ki67+	 15061 7384
6887	0	0	Ki67+	 15061 7411
6888	0	0	Ki67+	 15062 7257
6889	0	0	Ki67+	 15062 7353
6890	0	0	Ki67+	 15063 7308
6891	0	0	Ki67+	 15063 7522
6892	0	0	Ki67+	 15067 7567
6893	0	0	Ki67+	 15067 7708
6894	0	0	Ki67+	 15068 7487
6895	0	0	Ki67+	 15068 7690
6896	0	0	Ki67+	 15070 7420
6897	0	0	Ki67+	 15071 7460
6898	0	0	Ki67+	 15072 7329
6899	0	0	Ki67+	 15081 7640
6900	0	0	Ki67+	 15082 7171
6901	0	0	Ki67+	 15082 7669
6902	0	0	Ki67+	 15084 7261
6903	0	0	Ki67+	 15084 7397
6904	0	0	Ki67+	 15086 7598
6905	0	0	Ki67+	 15088 7512
6906	0	0	Ki67+	 15093 7320
6907	0	0	Ki67+	 15093 7361
6908	0	0	Ki67+	 15094 7242
6909	0	0	Ki67+	 15096 7552
6910	0	0	Ki67+	 15099 7343
6911	0	0	Ki67+	 15101 7498
6912	0	0	Ki67+	 15102 7421
6913	0	0	Ki67+	 15103 7365
6914	0	0	Ki67+	 15103 7618
6915	0	0	Ki67+	 15105 7527
6916	0	0	Ki67+	 15106 7288
6917	0	0	Ki67+	 15106 7587
6918	0	0	Ki67+	 15109 7410
6919	0	0	Ki67+	 15109 7471
6920	0	0	Ki67+	 15111 7331
6921	0	0	Ki67+	 15111 7563
6922	0	0	Ki67+	 15113 7683
6923	0	0	Ki67+	 15119 7506
6924	0	0	Ki67+	 15120 7517
6925	0	0	Ki67+	 15122 7227
6926	0	0	Ki67+	 15126 7411
6927	0	0	Ki67+	 15128 7380
6928	0	0	Ki67+	 15129 7534
6929	0	0	Ki67+	 15131 7658
6930	0	0	Ki67+	 15132 7268
6931	0	0	Ki67+	 15134 7580
6932	0	0	Ki67+	 15135 7547
6933	0	0	Ki67+	 15137 7622
6934	0	0	Ki67+	 15138 7471
6935	0	0	Ki67+	 15140 7513
6936	0	0	Ki67+	 15142 7732
6937	0	0	Ki67+	 15144 7408
6938	0	0	Ki67+	 15144 7433
6939	0	0	Ki67+	 15144 7571
6940	0	0	Ki67+	 15147 7606
6941	0	0	Ki67+	 15148 7334
6942	0	0	Ki67+	 15152 7381
6943	0	0	Ki67+	 15154 7592
6944	0	0	Ki67+	 15156 7526
6945	0	0	Ki67+	 15157 7622
6946	0	0	Ki67+	 15157 7652
6947	0	0	Ki67+	 15159 7245
6948	0	0	Ki67+	 15159 7349
6949	0	0	Ki67+	 15168 7568
6950	0	0	Ki67+	 15168 7723
6951	0	0	Ki67+	 15171 7400
6952	0	0	Ki67+	 15172 7256
6953	0	0	Ki67+	 15173 7601
6954	0	0	Ki67+	 15174 7366
6955	0	0	Ki67+	 15175 7535
6956	0	0	Ki67+	 14394 8078
6957	0	0	Ki67+	 14405 8621
6958	0	0	Ki67+	 14414 8435
6959	0	0	Ki67+	 14440 8096
6960	0	0	Ki67+	 14449 8208
6961	0	0	Ki67+	 14452 8174
6962	0	0	Ki67+	 14458 8481
6963	0	0	Ki67+	 14461 8194
6964	0	0	Ki67+	 14469 8103
6965	0	0	Ki67+	 14469 8144
6966	0	0	Ki67+	 14470 8450
6967	0	0	Ki67+	 14471 8127
6968	0	0	Ki67+	 14475 7984
6969	0	0	Ki67+	 14477 8178
6970	0	0	Ki67+	 14479 8070
6971	0	0	Ki67+	 14485 8206
6972	0	0	Ki67+	 14491 8092
6973	0	0	Ki67+	 14491 8178
6974	0	0	Ki67+	 14501 8004
6975	0	0	Ki67+	 14501 8157
6976	0	0	Ki67+	 14503 8064
6977	0	0	Ki67+	 14505 8199
6978	0	0	Ki67+	 14514 8098
6979	0	0	Ki67+	 14516 8054
6980	0	0	Ki67+	 14516 8225
6981	0	0	Ki67+	 14521 8209
6982	0	0	Ki67+	 14522 8086
6983	0	0	Ki67+	 14527 7999
6984	0	0	Ki67+	 14527 8624
6985	0	0	Ki67+	 14533 8075
6986	0	0	Ki67+	 14535 8057
6987	0	0	Ki67+	 14535 8248
6988	0	0	Ki67+	 14538 8644
6989	0	0	Ki67+	 14542 8101
6990	0	0	Ki67+	 14545 7991
6991	0	0	Ki67+	 14554 8032
6992	0	0	Ki67+	 14557 8140
6993	0	0	Ki67+	 14559 8063
6994	0	0	Ki67+	 14559 8217
6995	0	0	Ki67+	 14560 8043
6996	0	0	Ki67+	 14567 8197
6997	0	0	Ki67+	 14575 8005
6998	0	0	Ki67+	 14583 8166
6999	0	0	Ki67+	 14588 7981
7000	0	0	Ki67+	 14596 8107
7001	0	0	Ki67+	 14608 8172
7002	0	0	Ki67+	 14610 8591
7003	0	0	Ki67+	 14636 8145
7004	0	0	Ki67+	 14649 8150
7005	0	0	Ki67+	 14656 8118
7006	0	0	Ki67+	 14666 8087
7007	0	0	Ki67+	 14675 8030
7008	0	0	Ki67+	 14677 8108
7009	0	0	Ki67+	 14681 8071
7010	0	0	Ki67+	 14689 8262
7011	0	0	Ki67+	 14692 8374
7012	0	0	Ki67+	 14703 8004
7013	0	0	Ki67+	 14703 8044
7014	0	0	Ki67+	 14705 8287
7015	0	0	Ki67+	 14712 8569
7016	0	0	Ki67+	 14713 8056
7017	0	0	Ki67+	 14713 8615
7018	0	0	Ki67+	 14726 8600
7019	0	0	Ki67+	 14727 8018
7020	0	0	Ki67+	 14728 8193
7021	0	0	Ki67+	 14732 8255
7022	0	0	Ki67+	 14742 8026
7023	0	0	Ki67+	 14743 8050
7024	0	0	Ki67+	 14743 8356
7025	0	0	Ki67+	 14753 8252
7026	0	0	Ki67+	 14754 7985
7027	0	0	Ki67+	 14755 8035
7028	0	0	Ki67+	 14763 7993
7029	0	0	Ki67+	 14770 8164
7030	0	0	Ki67+	 14772 7987
7031	0	0	Ki67+	 14778 8188
7032	0	0	Ki67+	 14780 8146
7033	0	0	Ki67+	 14782 8015
7034	0	0	Ki67+	 14786 8252
7035	0	0	Ki67+	 14788 8274
7036	0	0	Ki67+	 14794 8511
7037	0	0	Ki67+	 14803 8453
7038	0	0	Ki67+	 14809 8167
7039	0	0	Ki67+	 14818 8103
7040	0	0	Ki67+	 14820 8450
7041	0	0	Ki67+	 14823 8268
7042	0	0	Ki67+	 14840 8132
7043	0	0	Ki67+	 14843 8220
7044	0	0	Ki67+	 14857 8074
7045	0	0	Ki67+	 14862 8124
7046	0	0	Ki67+	 14879 8264
7047	0	0	Ki67+	 14881 8092
7048	0	0	Ki67+	 14886 8620
7049	0	0	Ki67+	 14889 8639
7050	0	0	Ki67+	 14896 8233
7051	0	0	Ki67+	 14898 8142
7052	0	0	Ki67+	 14898 8488
7053	0	0	Ki67+	 14900 8458
7054	0	0	Ki67+	 14901 8662
7055	0	0	Ki67+	 14906 8197
7056	0	0	Ki67+	 14907 8250
7057	0	0	Ki67+	 14908 8716
7058	0	0	Ki67+	 14909 8238
7059	0	0	Ki67+	 14912 8065
7060	0	0	Ki67+	 14918 8224
7061	0	0	Ki67+	 14925 8077
7062	0	0	Ki67+	 14925 8320
7063	0	0	Ki67+	 14930 8647
7064	0	0	Ki67+	 14932 8727
7065	0	0	Ki67+	 14933 8272
7066	0	0	Ki67+	 14933 8670
7067	0	0	Ki67+	 14935 8583
7068	0	0	Ki67+	 14940 8239
7069	0	0	Ki67+	 14940 8252
7070	0	0	Ki67+	 14940 8641
7071	0	0	Ki67+	 14942 8207
7072	0	0	Ki67+	 14942 8621
7073	0	0	Ki67+	 14943 8705
7074	0	0	Ki67+	 14951 8571
7075	0	0	Ki67+	 14951 8589
7076	0	0	Ki67+	 14954 8213
7077	0	0	Ki67+	 14954 8660
7078	0	0	Ki67+	 14959 8646
7079	0	0	Ki67+	 14964 8310
7080	0	0	Ki67+	 14964 8599
7081	0	0	Ki67+	 14965 8728
7082	0	0	Ki67+	 14966 8005
7083	0	0	Ki67+	 14969 8087
7084	0	0	Ki67+	 14978 8567
7085	0	0	Ki67+	 14978 8644
7086	0	0	Ki67+	 14983 8631
7087	0	0	Ki67+	 14984 8591
7088	0	0	Ki67+	 14989 8202
7089	0	0	Ki67+	 14994 8690
7090	0	0	Ki67+	 14995 8226
7091	0	0	Ki67+	 14999 8247
7092	0	0	Ki67+	 15003 8015
7093	0	0	Ki67+	 15003 8658
7094	0	0	Ki67+	 15005 8160
7095	0	0	Ki67+	 15007 8612
7096	0	0	Ki67+	 15009 8039
7097	0	0	Ki67+	 15011 8424
7098	0	0	Ki67+	 15011 8591
7099	0	0	Ki67+	 15015 8181
7100	0	0	Ki67+	 15017 8679
7101	0	0	Ki67+	 15018 8553
7102	0	0	Ki67+	 15018 8631
7103	0	0	Ki67+	 15019 8658
7104	0	0	Ki67+	 15023 8605
7105	0	0	Ki67+	 15024 8212
7106	0	0	Ki67+	 15024 8256
7107	0	0	Ki67+	 15024 8347
7108	0	0	Ki67+	 15024 8585
7109	0	0	Ki67+	 15025 8697
7110	0	0	Ki67+	 15029 8226
7111	0	0	Ki67+	 15033 8177
7112	0	0	Ki67+	 15034 8572
7113	0	0	Ki67+	 15036 8690
7114	0	0	Ki67+	 15039 8724
7115	0	0	Ki67+	 15045 8591
7116	0	0	Ki67+	 15045 8749
7117	0	0	Ki67+	 15050 8259
7118	0	0	Ki67+	 15050 8675
7119	0	0	Ki67+	 15052 8531
7120	0	0	Ki67+	 15058 8309
7121	0	0	Ki67+	 15058 8564
7122	0	0	Ki67+	 15058 8655
7123	0	0	Ki67+	 15059 8732
7124	0	0	Ki67+	 15065 8231
7125	0	0	Ki67+	 15067 8542
7126	0	0	Ki67+	 15069 8186
7127	0	0	Ki67+	 15070 8006
7128	0	0	Ki67+	 15072 7991
7129	0	0	Ki67+	 15075 8497
7130	0	0	Ki67+	 15075 8699
7131	0	0	Ki67+	 15081 8172
7132	0	0	Ki67+	 15086 8745
7133	0	0	Ki67+	 15088 8509
7134	0	0	Ki67+	 15091 8422
7135	0	0	Ki67+	 15092 8250
7136	0	0	Ki67+	 15094 8019
7137	0	0	Ki67+	 15095 8214
7138	0	0	Ki67+	 15096 8180
7139	0	0	Ki67+	 15099 8545
7140	0	0	Ki67+	 15102 8234
7141	0	0	Ki67+	 15104 8286
7142	0	0	Ki67+	 15105 8303
7143	0	0	Ki67+	 15106 8509
7144	0	0	Ki67+	 15106 8740
7145	0	0	Ki67+	 15108 8605
7146	0	0	Ki67+	 15114 8491
7147	0	0	Ki67+	 15121 8560
7148	0	0	Ki67+	 15123 8467
7149	0	0	Ki67+	 15125 8173
7150	0	0	Ki67+	 15130 8241
7151	0	0	Ki67+	 15130 8517
7152	0	0	Ki67+	 15131 8017
7153	0	0	Ki67+	 15131 8264
7154	0	0	Ki67+	 15136 8533
7155	0	0	Ki67+	 15140 8719
7156	0	0	Ki67+	 15145 8472
7157	0	0	Ki67+	 15150 8038
7158	0	0	Ki67+	 15150 8203
7159	0	0	Ki67+	 15153 8517
7160	0	0	Ki67+	 15157 8544
7161	0	0	Ki67+	 15159 8483
7162	0	0	Ki67+	 15165 7998
7163	0	0	Ki67+	 15172 8730
7164	0	0	Ki67+	 15174 8312
7165	0	0	Ki67+	 14532 9317
7166	0	0	Ki67+	 14710 9540
7167	0	0	Ki67+	 14718 9549
7168	0	0	Ki67+	 14726 9183
7169	0	0	Ki67+	 14744 9531
7170	0	0	Ki67+	 14748 9547
7171	0	0	Ki67+	 14919 9387
7172	0	0	Ki67+	 14928 8808
7173	0	0	Ki67+	 15082 8920
7174	0	0	Ki67+	 15090 8951
7175	0	0	Ki67+	 15118 8959
7176	0	0	Ki67+	 15144 8928
7177	0	0	Ki67+	 14388 10321
7178	0	0	Ki67+	 14397 10107
7179	0	0	Ki67+	 14401 9958
7180	0	0	Ki67+	 14456 10336
7181	0	0	Ki67+	 14459 10364
7182	0	0	Ki67+	 14461 10257
7183	0	0	Ki67+	 14509 10161
7184	0	0	Ki67+	 14690 10237
7185	0	0	Ki67+	 14690 10355
7186	0	0	Ki67+	 14832 10236
7187	0	0	Ki67+	 14843 10241
7188	0	0	Ki67+	 15041 10359
7189	0	0	Ki67+	 15049 10033
7190	0	0	Ki67+	 15095 10333
7191	0	0	Ki67+	 15102 10345
7192	0	0	Ki67+	 15108 10316
7193	0	0	Ki67+	 15126 10335
7194	0	0	Ki67+	 15136 10283
7195	0	0	Ki67+	 15156 10264
7196	0	0	Ki67+	 15159 10291
7197	0	0	Ki67+	 15175 10319
7198	0	0	Ki67+	 14386 10999
7199	0	0	Ki67+	 14405 10558
7200	0	0	Ki67+	 14422 11080
7201	0	0	Ki67+	 14425 10665
7202	0	0	Ki67+	 14442 11090
7203	0	0	Ki67+	 14457 10529
7204	0	0	Ki67+	 14474 10595
7205	0	0	Ki67+	 14478 10716
7206	0	0	Ki67+	 14505 11076
7207	0	0	Ki67+	 14526 11088
7208	0	0	Ki67+	 14570 11154
7209	0	0	Ki67+	 14572 11143
7210	0	0	Ki67+	 14628 10884
7211	0	0	Ki67+	 14633 10788
7212	0	0	Ki67+	 14672 10581
7213	0	0	Ki67+	 14751 10917
7214	0	0	Ki67+	 14851 10577
7215	0	0	Ki67+	 14913 10464
7216	0	0	Ki67+	 14919 10916
7217	0	0	Ki67+	 14922 11028
7218	0	0	Ki67+	 14942 10636
7219	0	0	Ki67+	 15013 10539
7220	0	0	Ki67+	 15021 10640
7221	0	0	Ki67+	 15022 10414
7222	0	0	Ki67+	 15023 10850
7223	0	0	Ki67+	 15063 10764
7224	0	0	Ki67+	 15064 11063
7225	0	0	Ki67+	 15071 11013
7226	0	0	Ki67+	 15072 10468
7227	0	0	Ki67+	 15084 10991
7228	0	0	Ki67+	 15095 11000
7229	0	0	Ki67+	 15096 11018
7230	0	0	Ki67+	 15097 10698
7231	0	0	Ki67+	 15101 10959
7232	0	0	Ki67+	 15102 10458
7233	0	0	Ki67+	 15105 10838
7234	0	0	Ki67+	 15108 10475
7235	0	0	Ki67+	 15108 10944
7236	0	0	Ki67+	 15120 10976
7237	0	0	Ki67+	 15121 10628
7238	0	0	Ki67+	 15122 10527
7239	0	0	Ki67+	 15128 10783
7240	0	0	Ki67+	 15129 10469
7241	0	0	Ki67+	 15131 10955
7242	0	0	Ki67+	 15134 10387
7243	0	0	Ki67+	 15136 10488
7244	0	0	Ki67+	 15145 11111
7245	0	0	Ki67+	 15152 10501
7246	0	0	Ki67+	 15152 10871
7247	0	0	Ki67+	 15154 10486
7248	0	0	Ki67+	 15162 10845
7249	0	0	Ki67+	 15168 10789
7250	0	0	Ki67+	 15173 10927
7251	0	0	Ki67+	 15178 10897
7252	0	0	Ki67+	 15179 10782
7253	0	0	Ki67+	 15179 11129
7254	0	0	Ki67+	 15181 11077
7255	0	0	Ki67+	 15183 10887
7256	0	0	Ki67+	 14394 11915
7257	0	0	Ki67+	 14404 11830
7258	0	0	Ki67+	 14415 11912
7259	0	0	Ki67+	 14419 11840
7260	0	0	Ki67+	 14428 11921
7261	0	0	Ki67+	 14437 11864
7262	0	0	Ki67+	 14442 11914
7263	0	0	Ki67+	 14444 11595
7264	0	0	Ki67+	 14451 11761
7265	0	0	Ki67+	 14479 11762
7266	0	0	Ki67+	 14489 11790
7267	0	0	Ki67+	 14511 11783
7268	0	0	Ki67+	 14514 11756
7269	0	0	Ki67+	 14515 11768
7270	0	0	Ki67+	 14546 11745
7271	0	0	Ki67+	 14569 11787
7272	0	0	Ki67+	 14599 11797
7273	0	0	Ki67+	 14605 11775
7274	0	0	Ki67+	 14625 11788
7275	0	0	Ki67+	 14634 11762
7276	0	0	Ki67+	 14636 11527
7277	0	0	Ki67+	 14657 11533
7278	0	0	Ki67+	 14663 11545
7279	0	0	Ki67+	 14665 11767
7280	0	0	Ki67+	 14670 11710
7281	0	0	Ki67+	 14689 11672
7282	0	0	Ki67+	 14692 11780
7283	0	0	Ki67+	 14694 11248
7284	0	0	Ki67+	 14727 11250
7285	0	0	Ki67+	 14795 11504
7286	0	0	Ki67+	 14799 11737
7287	0	0	Ki67+	 14834 11944
7288	0	0	Ki67+	 14845 11949
7289	0	0	Ki67+	 14908 11551
7290	0	0	Ki67+	 15002 11203
7291	0	0	Ki67+	 15012 11574
7292	0	0	Ki67+	 15045 11760
7293	0	0	Ki67+	 15052 11921
7294	0	0	Ki67+	 15062 11229
7295	0	0	Ki67+	 15094 11963
7296	0	0	Ki67+	 15136 11959
7297	0	0	Ki67+	 15178 11169
7298	0	0	Ki67+	 14440 12575
7299	0	0	Ki67+	 14460 12570
7300	0	0	Ki67+	 14460 12621
7301	0	0	Ki67+	 14476 12113
7302	0	0	Ki67+	 14485 12119
7303	0	0	Ki67+	 14491 12546
7304	0	0	Ki67+	 14494 12416
7305	0	0	Ki67+	 14498 12238
7306	0	0	Ki67+	 14509 12551
7307	0	0	Ki67+	 14527 12596
7308	0	0	Ki67+	 14551 12607
7309	0	0	Ki67+	 14555 12500
7310	0	0	Ki67+	 14600 12591
7311	0	0	Ki67+	 14603 12213
7312	0	0	Ki67+	 14604 12400
7313	0	0	Ki67+	 14607 12453
7314	0	0	Ki67+	 14608 12417
7315	0	0	Ki67+	 14612 12372
7316	0	0	Ki67+	 14616 12575
7317	0	0	Ki67+	 14637 12624
7318	0	0	Ki67+	 14657 12622
7319	0	0	Ki67+	 14661 12585
7320	0	0	Ki67+	 14663 12662
7321	0	0	Ki67+	 14677 12341
7322	0	0	Ki67+	 14679 12145
7323	0	0	Ki67+	 14680 12544
7324	0	0	Ki67+	 14680 12720
7325	0	0	Ki67+	 14683 12457
7326	0	0	Ki67+	 14686 12575
7327	0	0	Ki67+	 14687 12638
7328	0	0	Ki67+	 14688 12534
7329	0	0	Ki67+	 14689 12354
7330	0	0	Ki67+	 14693 12606
7331	0	0	Ki67+	 14696 12558
7332	0	0	Ki67+	 14697 12590
7333	0	0	Ki67+	 14702 12373
7334	0	0	Ki67+	 14703 12391
7335	0	0	Ki67+	 14703 12544
7336	0	0	Ki67+	 14710 12683
7337	0	0	Ki67+	 14715 12625
7338	0	0	Ki67+	 14718 12415
7339	0	0	Ki67+	 14721 12603
7340	0	0	Ki67+	 14729 12401
7341	0	0	Ki67+	 14731 12741
7342	0	0	Ki67+	 14732 12551
7343	0	0	Ki67+	 14735 12653
7344	0	0	Ki67+	 14737 12387
7345	0	0	Ki67+	 14743 12749
7346	0	0	Ki67+	 14746 12759
7347	0	0	Ki67+	 14751 12431
7348	0	0	Ki67+	 14756 12379
7349	0	0	Ki67+	 14762 12214
7350	0	0	Ki67+	 14784 12373
7351	0	0	Ki67+	 14794 12392
7352	0	0	Ki67+	 14804 12702
7353	0	0	Ki67+	 14810 12440
7354	0	0	Ki67+	 14818 12066
7355	0	0	Ki67+	 14829 12036
7356	0	0	Ki67+	 14841 12412
7357	0	0	Ki67+	 14844 12089
7358	0	0	Ki67+	 14858 12437
7359	0	0	Ki67+	 14866 12448
7360	0	0	Ki67+	 14873 12547
7361	0	0	Ki67+	 14890 12474
7362	0	0	Ki67+	 14906 12508
7363	0	0	Ki67+	 14908 12618
7364	0	0	Ki67+	 14932 12608
7365	0	0	Ki67+	 14941 12511
7366	0	0	Ki67+	 14941 12576
7367	0	0	Ki67+	 14942 11973
7368	0	0	Ki67+	 14955 12156
7369	0	0	Ki67+	 14968 12625
7370	0	0	Ki67+	 14970 12117
7371	0	0	Ki67+	 14972 12156
7372	0	0	Ki67+	 14975 12640
7373	0	0	Ki67+	 14982 12696
7374	0	0	Ki67+	 14983 12186
7375	0	0	Ki67+	 14988 12642
7376	0	0	Ki67+	 14989 12142
7377	0	0	Ki67+	 14995 12156
7378	0	0	Ki67+	 14998 12578
7379	0	0	Ki67+	 15000 12229
7380	0	0	Ki67+	 15003 12641
7381	0	0	Ki67+	 15006 12607
7382	0	0	Ki67+	 15011 12080
7383	0	0	Ki67+	 15011 12195
7384	0	0	Ki67+	 15019 12224
7385	0	0	Ki67+	 15032 12071
7386	0	0	Ki67+	 15035 12208
7387	0	0	Ki67+	 15037 12105
7388	0	0	Ki67+	 15039 12257
7389	0	0	Ki67+	 15050 12064
7390	0	0	Ki67+	 15052 12271
7391	0	0	Ki67+	 15072 12028
7392	0	0	Ki67+	 15076 12273
7393	0	0	Ki67+	 15077 11969
7394	0	0	Ki67+	 15078 12073
7395	0	0	Ki67+	 15079 12148
7396	0	0	Ki67+	 15090 12113
7397	0	0	Ki67+	 15103 12123
7398	0	0	Ki67+	 15104 12180
7399	0	0	Ki67+	 15109 12105
7400	0	0	Ki67+	 15115 12210
7401	0	0	Ki67+	 15117 12124
7402	0	0	Ki67+	 15131 12158
7403	0	0	Ki67+	 15133 12723
7404	0	0	Ki67+	 15138 12102
7405	0	0	Ki67+	 15141 12154
7406	0	0	Ki67+	 15142 12257
7407	0	0	Ki67+	 15146 12202
7408	0	0	Ki67+	 15148 12274
7409	0	0	Ki67+	 15150 12187
7410	0	0	Ki67+	 15156 12121
7411	0	0	Ki67+	 15165 12196
7412	0	0	Ki67+	 15167 11990
7413	0	0	Ki67+	 15167 12004
7414	0	0	Ki67+	 15168 12279
7415	0	0	Ki67+	 15169 12235
7416	0	0	Ki67+	 15171 12219
7417	0	0	Ki67+	 15181 12167
7418	0	0	Ki67+	 15181 12276
7419	0	0	Ki67+	 15181 12529
7420	0	0	Ki67+	 14387 12784
7421	0	0	Ki67+	 14423 13253
7422	0	0	Ki67+	 14428 12920
7423	0	0	Ki67+	 14435 12954
7424	0	0	Ki67+	 14450 12849
7425	0	0	Ki67+	 14456 12930
7426	0	0	Ki67+	 14460 12945
7427	0	0	Ki67+	 14474 12965
7428	0	0	Ki67+	 14482 12791
7429	0	0	Ki67+	 14485 12936
7430	0	0	Ki67+	 14501 12955
7431	0	0	Ki67+	 14551 12816
7432	0	0	Ki67+	 14587 13002
7433	0	0	Ki67+	 14732 12837
7434	0	0	Ki67+	 14738 12857
7435	0	0	Ki67+	 14745 12794
7436	0	0	Ki67+	 14831 12878
7437	0	0	Ki67+	 14863 12858
7438	0	0	Ki67+	 14869 12835
7439	0	0	Ki67+	 14910 13536
7440	0	0	Ki67+	 14944 13549
7441	0	0	Ki67+	 15166 13257
7442	0	0	Ki67+	 14385 14334
7443	0	0	Ki67+	 14386 14211
7444	0	0	Ki67+	 14389 14294
7445	0	0	Ki67+	 14389 14348
7446	0	0	Ki67+	 14393 14077
7447	0	0	Ki67+	 14399 14272
7448	0	0	Ki67+	 14403 13975
7449	0	0	Ki67+	 14426 14174
7450	0	0	Ki67+	 14432 14083
7451	0	0	Ki67+	 14437 14003
7452	0	0	Ki67+	 14437 14068
7453	0	0	Ki67+	 14446 14085
7454	0	0	Ki67+	 14453 13871
7455	0	0	Ki67+	 14453 14142
7456	0	0	Ki67+	 14459 13848
7457	0	0	Ki67+	 14463 13977
7458	0	0	Ki67+	 14464 13753
7459	0	0	Ki67+	 14464 13940
7460	0	0	Ki67+	 14465 14162
7461	0	0	Ki67+	 14467 14196
7462	0	0	Ki67+	 14470 14046
7463	0	0	Ki67+	 14472 13867
7464	0	0	Ki67+	 14472 14124
7465	0	0	Ki67+	 14478 13931
7466	0	0	Ki67+	 14478 14181
7467	0	0	Ki67+	 14479 14215
7468	0	0	Ki67+	 14481 13832
7469	0	0	Ki67+	 14483 13893
7470	0	0	Ki67+	 14484 14012
7471	0	0	Ki67+	 14486 14120
7472	0	0	Ki67+	 14488 14044
7473	0	0	Ki67+	 14489 13915
7474	0	0	Ki67+	 14493 13801
7475	0	0	Ki67+	 14493 14151
7476	0	0	Ki67+	 14493 14209
7477	0	0	Ki67+	 14497 14029
7478	0	0	Ki67+	 14497 14098
7479	0	0	Ki67+	 14499 14235
7480	0	0	Ki67+	 14501 13859
7481	0	0	Ki67+	 14501 14120
7482	0	0	Ki67+	 14501 14267
7483	0	0	Ki67+	 14502 13945
7484	0	0	Ki67+	 14505 13973
7485	0	0	Ki67+	 14511 14178
7486	0	0	Ki67+	 14514 14145
7487	0	0	Ki67+	 14514 14164
7488	0	0	Ki67+	 14515 13904
7489	0	0	Ki67+	 14515 14055
7490	0	0	Ki67+	 14517 14090
7491	0	0	Ki67+	 14522 14290
7492	0	0	Ki67+	 14525 14012
7493	0	0	Ki67+	 14526 14258
7494	0	0	Ki67+	 14528 13943
7495	0	0	Ki67+	 14531 13865
7496	0	0	Ki67+	 14533 13969
7497	0	0	Ki67+	 14533 14042
7498	0	0	Ki67+	 14536 14077
7499	0	0	Ki67+	 14536 14124
7500	0	0	Ki67+	 14541 14102
7501	0	0	Ki67+	 14548 13880
7502	0	0	Ki67+	 14550 14139
7503	0	0	Ki67+	 14552 13964
7504	0	0	Ki67+	 14552 14285
7505	0	0	Ki67+	 14553 14248
7506	0	0	Ki67+	 14556 14194
7507	0	0	Ki67+	 14557 13934
7508	0	0	Ki67+	 14562 14269
7509	0	0	Ki67+	 14566 13882
7510	0	0	Ki67+	 14569 14165
7511	0	0	Ki67+	 14569 14299
7512	0	0	Ki67+	 14571 14238
7513	0	0	Ki67+	 14583 13898
7514	0	0	Ki67+	 14588 14197
7515	0	0	Ki67+	 14591 14147
7516	0	0	Ki67+	 14604 14182
7517	0	0	Ki67+	 14604 14364
7518	0	0	Ki67+	 14605 14257
7519	0	0	Ki67+	 14606 14295
7520	0	0	Ki67+	 14615 14231
7521	0	0	Ki67+	 14643 14221
7522	0	0	Ki67+	 14648 14249
7523	0	0	Ki67+	 14680 14256
7524	0	0	Ki67+	 14683 14220
7525	0	0	Ki67+	 14698 14192
7526	0	0	Ki67+	 14699 13751
7527	0	0	Ki67+	 14704 14217
7528	0	0	Ki67+	 14704 14241
7529	0	0	Ki67+	 14706 13918
7530	0	0	Ki67+	 14721 13754
7531	0	0	Ki67+	 14733 13755
7532	0	0	Ki67+	 14764 14347
7533	0	0	Ki67+	 14777 14339
7534	0	0	Ki67+	 14796 14358
7535	0	0	Ki67+	 14823 14361
7536	0	0	Ki67+	 14837 14057
7537	0	0	Ki67+	 14863 14277
7538	0	0	Ki67+	 14877 14125
7539	0	0	Ki67+	 14884 14302
7540	0	0	Ki67+	 14899 13994
7541	0	0	Ki67+	 14928 13633
7542	0	0	Ki67+	 14933 14187
7543	0	0	Ki67+	 14938 13633
7544	0	0	Ki67+	 14949 14209
7545	0	0	Ki67+	 14965 14217
7546	0	0	Ki67+	 15001 13828
7547	0	0	Ki67+	 15002 14239
7548	0	0	Ki67+	 15008 13799
7549	0	0	Ki67+	 15046 14196
7550	0	0	Ki67+	 15055 14038
7551	0	0	Ki67+	 15061 14047
7552	0	0	Ki67+	 15079 14018
7553	0	0	Ki67+	 15081 14246
7554	0	0	Ki67+	 15096 14272
7555	0	0	Ki67+	 15104 14077
7556	0	0	Ki67+	 15106 14253
7557	0	0	Ki67+	 15142 14221
7558	0	0	Ki67+	 15160 14237
7559	0	0	Ki67+	 15161 14211
7560	0	0	Ki67+	 15171 14225
7561	0	0	Ki67+	 15174 14247
7562	0	0	Ki67+	 15182 14217
7563	0	0	Ki67+	 14391 14553
7564	0	0	Ki67+	 14392 14646
7565	0	0	Ki67+	 14397 14680
7566	0	0	Ki67+	 14400 14706
7567	0	0	Ki67+	 14402 14789
7568	0	0	Ki67+	 14404 14524
7569	0	0	Ki67+	 14409 15151
7570	0	0	Ki67+	 14413 14715
7571	0	0	Ki67+	 14416 14580
7572	0	0	Ki67+	 14431 14708
7573	0	0	Ki67+	 14440 14804
7574	0	0	Ki67+	 14441 14794
7575	0	0	Ki67+	 14455 14693
7576	0	0	Ki67+	 14467 14791
7577	0	0	Ki67+	 14474 14892
7578	0	0	Ki67+	 14475 14624
7579	0	0	Ki67+	 14478 14638
7580	0	0	Ki67+	 14482 14808
7581	0	0	Ki67+	 14485 14683
7582	0	0	Ki67+	 14490 14773
7583	0	0	Ki67+	 14490 14788
7584	0	0	Ki67+	 14492 14610
7585	0	0	Ki67+	 14496 14587
7586	0	0	Ki67+	 14497 14632
7587	0	0	Ki67+	 14498 14520
7588	0	0	Ki67+	 14506 14763
7589	0	0	Ki67+	 14512 14614
7590	0	0	Ki67+	 14520 14782
7591	0	0	Ki67+	 14523 14687
7592	0	0	Ki67+	 14533 14488
7593	0	0	Ki67+	 14535 14644
7594	0	0	Ki67+	 14540 14674
7595	0	0	Ki67+	 14546 14436
7596	0	0	Ki67+	 14546 14471
7597	0	0	Ki67+	 14550 14668
7598	0	0	Ki67+	 14552 14511
7599	0	0	Ki67+	 14553 14582
7600	0	0	Ki67+	 14554 14488
7601	0	0	Ki67+	 14555 14695
7602	0	0	Ki67+	 14556 14605
7603	0	0	Ki67+	 14560 14627
7604	0	0	Ki67+	 14573 14755
7605	0	0	Ki67+	 14577 14738
7606	0	0	Ki67+	 14581 14369
7607	0	0	Ki67+	 14581 14399
7608	0	0	Ki67+	 14581 14717
7609	0	0	Ki67+	 14582 14656
7610	0	0	Ki67+	 14583 14595
7611	0	0	Ki67+	 14587 14617
7612	0	0	Ki67+	 14595 14439
7613	0	0	Ki67+	 14597 14802
7614	0	0	Ki67+	 14603 14564
7615	0	0	Ki67+	 14603 14597
7616	0	0	Ki67+	 14605 14578
7617	0	0	Ki67+	 14608 14514
7618	0	0	Ki67+	 14614 14830
7619	0	0	Ki67+	 14617 14458
7620	0	0	Ki67+	 14623 14423
7621	0	0	Ki67+	 14625 14478
7622	0	0	Ki67+	 14630 14547
7623	0	0	Ki67+	 14630 14645
7624	0	0	Ki67+	 14639 14635
7625	0	0	Ki67+	 14642 14439
7626	0	0	Ki67+	 14649 14498
7627	0	0	Ki67+	 14649 14767
7628	0	0	Ki67+	 14652 14678
7629	0	0	Ki67+	 14660 14612
7630	0	0	Ki67+	 14661 14704
7631	0	0	Ki67+	 14663 14645
7632	0	0	Ki67+	 14667 14554
7633	0	0	Ki67+	 14667 15085
7634	0	0	Ki67+	 14668 14486
7635	0	0	Ki67+	 14671 14525
7636	0	0	Ki67+	 14679 14801
7637	0	0	Ki67+	 14681 14438
7638	0	0	Ki67+	 14685 14414
7639	0	0	Ki67+	 14687 15053
7640	0	0	Ki67+	 14688 14545
7641	0	0	Ki67+	 14695 14502
7642	0	0	Ki67+	 14698 14759
7643	0	0	Ki67+	 14701 14477
7644	0	0	Ki67+	 14704 14458
7645	0	0	Ki67+	 14704 14771
7646	0	0	Ki67+	 14708 14828
7647	0	0	Ki67+	 14724 14526
7648	0	0	Ki67+	 14726 14510
7649	0	0	Ki67+	 14732 14430
7650	0	0	Ki67+	 14736 14494
7651	0	0	Ki67+	 14740 14456
7652	0	0	Ki67+	 14740 14545
7653	0	0	Ki67+	 14745 14470
7654	0	0	Ki67+	 14745 14573
7655	0	0	Ki67+	 14762 14510
7656	0	0	Ki67+	 14769 14867
7657	0	0	Ki67+	 14771 14471
7658	0	0	Ki67+	 14776 14796
7659	0	0	Ki67+	 14782 14467
7660	0	0	Ki67+	 14782 14597
7661	0	0	Ki67+	 14783 14490
7662	0	0	Ki67+	 14793 14614
7663	0	0	Ki67+	 14794 14512
7664	0	0	Ki67+	 14800 14374
7665	0	0	Ki67+	 14801 14766
7666	0	0	Ki67+	 14804 14462
7667	0	0	Ki67+	 14809 14890
7668	0	0	Ki67+	 14813 14379
7669	0	0	Ki67+	 14820 14779
7670	0	0	Ki67+	 14821 14869
7671	0	0	Ki67+	 14822 15018
7672	0	0	Ki67+	 14829 14798
7673	0	0	Ki67+	 14832 14910
7674	0	0	Ki67+	 14835 14547
7675	0	0	Ki67+	 14844 14740
7676	0	0	Ki67+	 14846 14441
7677	0	0	Ki67+	 14848 14928
7678	0	0	Ki67+	 14849 15079
7679	0	0	Ki67+	 14852 14451
7680	0	0	Ki67+	 14855 14614
7681	0	0	Ki67+	 14857 14965
7682	0	0	Ki67+	 14858 14464
7683	0	0	Ki67+	 14860 15000
7684	0	0	Ki67+	 14862 14920
7685	0	0	Ki67+	 14864 15024
7686	0	0	Ki67+	 14868 14440
7687	0	0	Ki67+	 14876 14513
7688	0	0	Ki67+	 14878 14970
7689	0	0	Ki67+	 14878 14998
7690	0	0	Ki67+	 14879 14481
7691	0	0	Ki67+	 14881 14873
7692	0	0	Ki67+	 14894 14830
7693	0	0	Ki67+	 14896 15041
7694	0	0	Ki67+	 14897 15024
7695	0	0	Ki67+	 14906 14820
7696	0	0	Ki67+	 14932 14847
7697	0	0	Ki67+	 14935 14805
7698	0	0	Ki67+	 14943 14435
7699	0	0	Ki67+	 14944 15139
7700	0	0	Ki67+	 14946 14523
7701	0	0	Ki67+	 14953 14837
7702	0	0	Ki67+	 14967 14468
7703	0	0	Ki67+	 14971 14510
7704	0	0	Ki67+	 14978 14542
7705	0	0	Ki67+	 14982 14637
7706	0	0	Ki67+	 14987 14800
7707	0	0	Ki67+	 14991 14611
7708	0	0	Ki67+	 14995 14476
7709	0	0	Ki67+	 15011 14549
7710	0	0	Ki67+	 15015 14581
7711	0	0	Ki67+	 15019 14533
7712	0	0	Ki67+	 15020 14809
7713	0	0	Ki67+	 15029 14605
7714	0	0	Ki67+	 15039 14472
7715	0	0	Ki67+	 15046 14839
7716	0	0	Ki67+	 15067 14999
7717	0	0	Ki67+	 15072 14829
7718	0	0	Ki67+	 15073 14501
7719	0	0	Ki67+	 15073 14640
7720	0	0	Ki67+	 15080 14595
7721	0	0	Ki67+	 15082 14996
7722	0	0	Ki67+	 15086 14677
7723	0	0	Ki67+	 15098 14575
7724	0	0	Ki67+	 15098 14624
7725	0	0	Ki67+	 15099 14654
7726	0	0	Ki67+	 15102 14604
7727	0	0	Ki67+	 15103 14534
7728	0	0	Ki67+	 15112 14690
7729	0	0	Ki67+	 15117 14520
7730	0	0	Ki67+	 15117 14594
7731	0	0	Ki67+	 15118 14653
7732	0	0	Ki67+	 15123 15002
7733	0	0	Ki67+	 15126 14764
7734	0	0	Ki67+	 15138 14674
7735	0	0	Ki67+	 15152 15033
7736	0	0	Ki67+	 15154 14989
7737	0	0	Ki67+	 15167 14445
7738	0	0	Ki67+	 15174 15068
7739	0	0	Ki67+	 14390 15303
7740	0	0	Ki67+	 14404 15268
7741	0	0	Ki67+	 14536 15853
7742	0	0	Ki67+	 14629 15284
7743	0	0	Ki67+	 14640 15687
7744	0	0	Ki67+	 14642 15697
7745	0	0	Ki67+	 14691 15840
7746	0	0	Ki67+	 14708 15568
7747	0	0	Ki67+	 14787 15355
7748	0	0	Ki67+	 14816 15812
7749	0	0	Ki67+	 14827 15636
7750	0	0	Ki67+	 14994 15644
7751	0	0	Ki67+	 15019 15695
7752	0	0	Ki67+	 15042 15375
7753	0	0	Ki67+	 15117 15882
7754	0	0	Ki67+	 14403 16365
7755	0	0	Ki67+	 14404 16086
7756	0	0	Ki67+	 14407 16738
7757	0	0	Ki67+	 14418 15985
7758	0	0	Ki67+	 14471 16075
7759	0	0	Ki67+	 14477 16124
7760	0	0	Ki67+	 14490 16558
7761	0	0	Ki67+	 14534 16613
7762	0	0	Ki67+	 14554 16638
7763	0	0	Ki67+	 14565 16617
7764	0	0	Ki67+	 14632 15978
7765	0	0	Ki67+	 14646 16456
7766	0	0	Ki67+	 14703 16699
7767	0	0	Ki67+	 14713 16698
7768	0	0	Ki67+	 14933 16368
7769	0	0	Ki67+	 15142 15978
7770	0	0	Ki67+	 15158 16460
7771	0	0	Ki67+	 14396 17221
7772	0	0	Ki67+	 14406 17360
7773	0	0	Ki67+	 14411 17317
7774	0	0	Ki67+	 14420 17099
7775	0	0	Ki67+	 14429 17165
7776	0	0	Ki67+	 14433 17235
7777	0	0	Ki67+	 14441 17257
7778	0	0	Ki67+	 14444 17345
7779	0	0	Ki67+	 14448 17160
7780	0	0	Ki67+	 14454 16895
7781	0	0	Ki67+	 14459 17531
7782	0	0	Ki67+	 14478 17283
7783	0	0	Ki67+	 14480 17268
7784	0	0	Ki67+	 14481 17161
7785	0	0	Ki67+	 14497 17264
7786	0	0	Ki67+	 14501 17230
7787	0	0	Ki67+	 14503 17297
7788	0	0	Ki67+	 14517 17291
7789	0	0	Ki67+	 14541 17212
7790	0	0	Ki67+	 14548 17417
7791	0	0	Ki67+	 14714 17418
7792	0	0	Ki67+	 14748 16870
7793	0	0	Ki67+	 14761 17546
7794	0	0	Ki67+	 14780 17041
7795	0	0	Ki67+	 14791 17543
7796	0	0	Ki67+	 14814 17361
7797	0	0	Ki67+	 14902 17169
7798	0	0	Ki67+	 14925 17528
7799	0	0	Ki67+	 14936 17110
7800	0	0	Ki67+	 14945 17484
7801	0	0	Ki67+	 14946 17522
7802	0	0	Ki67+	 14956 17554
7803	0	0	Ki67+	 14991 17506
7804	0	0	Ki67+	 15006 17431
7805	0	0	Ki67+	 15017 16848
7806	0	0	Ki67+	 15028 17424
7807	0	0	Ki67+	 15038 17456
7808	0	0	Ki67+	 15058 17549
7809	0	0	Ki67+	 15107 16849
7810	0	0	Ki67+	 15112 17161
7811	0	0	Ki67+	 15140 17507
7812	0	0	Ki67+	 15145 16957
7813	0	0	Ki67+	 15163 17495
7814	0	0	Ki67+	 14393 17993
7815	0	0	Ki67+	 14396 17587
7816	0	0	Ki67+	 14425 18126
7817	0	0	Ki67+	 14478 17796
7818	0	0	Ki67+	 14510 17806
7819	0	0	Ki67+	 14576 17800
7820	0	0	Ki67+	 14584 18130
7821	0	0	Ki67+	 14594 17595
7822	0	0	Ki67+	 14606 17870
7823	0	0	Ki67+	 14619 17867
7824	0	0	Ki67+	 14634 17906
7825	0	0	Ki67+	 14685 18010
7826	0	0	Ki67+	 14693 17736
7827	0	0	Ki67+	 14709 18091
7828	0	0	Ki67+	 14717 18141
7829	0	0	Ki67+	 14718 17696
7830	0	0	Ki67+	 14722 17590
7831	0	0	Ki67+	 14727 17577
7832	0	0	Ki67+	 14729 17705
7833	0	0	Ki67+	 14741 17577
7834	0	0	Ki67+	 14744 17595
7835	0	0	Ki67+	 14756 17721
7836	0	0	Ki67+	 14768 17655
7837	0	0	Ki67+	 14785 17683
7838	0	0	Ki67+	 14787 17574
7839	0	0	Ki67+	 14789 18076
7840	0	0	Ki67+	 14791 17707
7841	0	0	Ki67+	 14801 18000
7842	0	0	Ki67+	 14806 17705
7843	0	0	Ki67+	 14807 17657
7844	0	0	Ki67+	 14811 17672
7845	0	0	Ki67+	 14840 17691
7846	0	0	Ki67+	 14855 17912
7847	0	0	Ki67+	 14881 17739
7848	0	0	Ki67+	 14888 17649
7849	0	0	Ki67+	 14894 18308
7850	0	0	Ki67+	 14909 17740
7851	0	0	Ki67+	 14911 17914
7852	0	0	Ki67+	 14925 17653
7853	0	0	Ki67+	 14946 17736
7854	0	0	Ki67+	 14959 17645
7855	0	0	Ki67+	 14968 17615
7856	0	0	Ki67+	 14990 17642
7857	0	0	Ki67+	 14993 17622
7858	0	0	Ki67+	 15007 17638
7859	0	0	Ki67+	 15014 17752
7860	0	0	Ki67+	 15017 17920
7861	0	0	Ki67+	 15021 17599
7862	0	0	Ki67+	 15021 17623
7863	0	0	Ki67+	 15023 18111
7864	0	0	Ki67+	 15036 17614
7865	0	0	Ki67+	 15066 17752
7866	0	0	Ki67+	 15074 17692
7867	0	0	Ki67+	 15092 17715
7868	0	0	Ki67+	 15113 18247
7869	0	0	Ki67+	 15130 17709
7870	0	0	Ki67+	 15145 17695
7871	0	0	Ki67+	 14388 19108
7872	0	0	Ki67+	 14388 19131
7873	0	0	Ki67+	 14394 19032
7874	0	0	Ki67+	 14408 19010
7875	0	0	Ki67+	 14416 19166
7876	0	0	Ki67+	 14422 19050
7877	0	0	Ki67+	 14423 19091
7878	0	0	Ki67+	 14430 19099
7879	0	0	Ki67+	 14432 19126
7880	0	0	Ki67+	 14434 18982
7881	0	0	Ki67+	 14437 19045
7882	0	0	Ki67+	 14441 19068
7883	0	0	Ki67+	 14448 19028
7884	0	0	Ki67+	 14449 19166
7885	0	0	Ki67+	 14451 18999
7886	0	0	Ki67+	 14452 19097
7887	0	0	Ki67+	 14454 19149
7888	0	0	Ki67+	 14467 19032
7889	0	0	Ki67+	 14472 19059
7890	0	0	Ki67+	 14475 18989
7891	0	0	Ki67+	 14477 19012
7892	0	0	Ki67+	 14478 19114
7893	0	0	Ki67+	 14483 19126
7894	0	0	Ki67+	 14530 18874
7895	0	0	Ki67+	 14560 18875
7896	0	0	Ki67+	 14560 18971
7897	0	0	Ki67+	 14568 18947
7898	0	0	Ki67+	 14575 18999
7899	0	0	Ki67+	 14578 18967
7900	0	0	Ki67+	 14582 18979
7901	0	0	Ki67+	 14584 19031
7902	0	0	Ki67+	 14599 18994
7903	0	0	Ki67+	 14605 19090
7904	0	0	Ki67+	 14609 18941
7905	0	0	Ki67+	 14610 18962
7906	0	0	Ki67+	 14618 19009
7907	0	0	Ki67+	 14624 18838
7908	0	0	Ki67+	 14636 18956
7909	0	0	Ki67+	 14641 18990
7910	0	0	Ki67+	 14642 18927
7911	0	0	Ki67+	 14642 19092
7912	0	0	Ki67+	 14645 18891
7913	0	0	Ki67+	 14649 18849
7914	0	0	Ki67+	 14653 19123
7915	0	0	Ki67+	 14661 19096
7916	0	0	Ki67+	 14663 18916
7917	0	0	Ki67+	 14666 18945
7918	0	0	Ki67+	 14672 19057
7919	0	0	Ki67+	 14680 18984
7920	0	0	Ki67+	 14683 19138
7921	0	0	Ki67+	 14694 19060
7922	0	0	Ki67+	 14695 18845
7923	0	0	Ki67+	 14695 19153
7924	0	0	Ki67+	 14697 18966
7925	0	0	Ki67+	 14698 19009
7926	0	0	Ki67+	 14698 19134
7927	0	0	Ki67+	 14699 18933
7928	0	0	Ki67+	 14699 19084
7929	0	0	Ki67+	 14702 19167
7930	0	0	Ki67+	 14704 19031
7931	0	0	Ki67+	 14712 18970
7932	0	0	Ki67+	 14716 19048
7933	0	0	Ki67+	 14717 19079
7934	0	0	Ki67+	 14726 19125
7935	0	0	Ki67+	 14727 19150
7936	0	0	Ki67+	 14780 19021
7937	0	0	Ki67+	 14783 18882
7938	0	0	Ki67+	 14784 18986
7939	0	0	Ki67+	 14789 19093
7940	0	0	Ki67+	 14792 18913
7941	0	0	Ki67+	 14795 19046
7942	0	0	Ki67+	 14799 18927
7943	0	0	Ki67+	 14801 18948
7944	0	0	Ki67+	 14804 18907
7945	0	0	Ki67+	 14807 18997
7946	0	0	Ki67+	 14812 19078
7947	0	0	Ki67+	 14824 18969
7948	0	0	Ki67+	 14827 18872
7949	0	0	Ki67+	 14828 19140
7950	0	0	Ki67+	 14838 19000
7951	0	0	Ki67+	 14856 18888
7952	0	0	Ki67+	 14859 18452
7953	0	0	Ki67+	 14889 18893
7954	0	0	Ki67+	 14922 18921
7955	0	0	Ki67+	 14933 19012
7956	0	0	Ki67+	 14934 18947
7957	0	0	Ki67+	 14939 18930
7958	0	0	Ki67+	 14939 18974
7959	0	0	Ki67+	 14941 19043
7960	0	0	Ki67+	 14944 18951
7961	0	0	Ki67+	 14949 18970
7962	0	0	Ki67+	 14953 19032
7963	0	0	Ki67+	 14957 19070
7964	0	0	Ki67+	 14958 18997
7965	0	0	Ki67+	 14962 19138
7966	0	0	Ki67+	 14974 19165
7967	0	0	Ki67+	 15022 19063
7968	0	0	Ki67+	 15026 19009
7969	0	0	Ki67+	 15030 19089
7970	0	0	Ki67+	 15030 19116
7971	0	0	Ki67+	 15039 18977
7972	0	0	Ki67+	 15041 19048
7973	0	0	Ki67+	 15053 19134
7974	0	0	Ki67+	 15058 18949
7975	0	0	Ki67+	 15069 19046
7976	0	0	Ki67+	 15072 19060
7977	0	0	Ki67+	 15076 18989
7978	0	0	Ki67+	 15085 19117
7979	0	0	Ki67+	 15153 19086
7980	0	0	Ki67+	 15155 19054
7981	0	0	Ki67+	 15162 19026
7982	0	0	Ki67+	 15176 19121
7983	0	0	Ki67+	 15179 19076
7984	0	0	Ki67+	 14394 19659
7985	0	0	Ki67+	 14396 19606
7986	0	0	Ki67+	 14396 19641
7987	0	0	Ki67+	 14396 19685
7988	0	0	Ki67+	 14397 19738
7989	0	0	Ki67+	 14404 19194
7990	0	0	Ki67+	 14410 19773
7991	0	0	Ki67+	 14417 19867
7992	0	0	Ki67+	 14426 19912
7993	0	0	Ki67+	 14427 19220
7994	0	0	Ki67+	 14431 19411
7995	0	0	Ki67+	 14434 19241
7996	0	0	Ki67+	 14436 19882
7997	0	0	Ki67+	 14443 19829
7998	0	0	Ki67+	 14445 19221
7999	0	0	Ki67+	 14446 19434
8000	0	0	Ki67+	 14457 19269
8001	0	0	Ki67+	 14458 19476
8002	0	0	Ki67+	 14461 19525
8003	0	0	Ki67+	 14462 19306
8004	0	0	Ki67+	 14464 19931
8005	0	0	Ki67+	 14466 19179
8006	0	0	Ki67+	 14474 19521
8007	0	0	Ki67+	 14480 19318
8008	0	0	Ki67+	 14487 19172
8009	0	0	Ki67+	 14490 19349
8010	0	0	Ki67+	 14491 19558
8011	0	0	Ki67+	 14492 19250
8012	0	0	Ki67+	 14499 19207
8013	0	0	Ki67+	 14503 19401
8014	0	0	Ki67+	 14507 19679
8015	0	0	Ki67+	 14511 19278
8016	0	0	Ki67+	 14512 19314
8017	0	0	Ki67+	 14519 19679
8018	0	0	Ki67+	 14531 19430
8019	0	0	Ki67+	 14533 19271
8020	0	0	Ki67+	 14533 19706
8021	0	0	Ki67+	 14536 19497
8022	0	0	Ki67+	 14537 19800
8023	0	0	Ki67+	 14540 19746
8024	0	0	Ki67+	 14543 19305
8025	0	0	Ki67+	 14544 19431
8026	0	0	Ki67+	 14545 19475
8027	0	0	Ki67+	 14549 19450
8028	0	0	Ki67+	 14560 19840
8029	0	0	Ki67+	 14562 19882
8030	0	0	Ki67+	 14572 19544
8031	0	0	Ki67+	 14581 19653
8032	0	0	Ki67+	 14594 19529
8033	0	0	Ki67+	 14615 19738
8034	0	0	Ki67+	 14626 19963
8035	0	0	Ki67+	 14637 19519
8036	0	0	Ki67+	 14658 19731
8037	0	0	Ki67+	 14688 19252
8038	0	0	Ki67+	 14693 19569
8039	0	0	Ki67+	 14696 19792
8040	0	0	Ki67+	 14723 19406
8041	0	0	Ki67+	 14730 19176
8042	0	0	Ki67+	 14735 19924
8043	0	0	Ki67+	 14739 19885
8044	0	0	Ki67+	 14746 19221
8045	0	0	Ki67+	 14763 19424
8046	0	0	Ki67+	 14796 19540
8047	0	0	Ki67+	 14796 19710
8048	0	0	Ki67+	 14799 19684
8049	0	0	Ki67+	 14810 19755
8050	0	0	Ki67+	 14813 19210
8051	0	0	Ki67+	 14823 19594
8052	0	0	Ki67+	 14849 19714
8053	0	0	Ki67+	 14866 19874
8054	0	0	Ki67+	 14909 19221
8055	0	0	Ki67+	 14916 19919
8056	0	0	Ki67+	 14917 19891
8057	0	0	Ki67+	 14956 19869
8058	0	0	Ki67+	 14965 19280
8059	0	0	Ki67+	 14979 19215
8060	0	0	Ki67+	 14982 19268
8061	0	0	Ki67+	 14996 19339
8062	0	0	Ki67+	 14997 19297
8063	0	0	Ki67+	 15003 19354
8064	0	0	Ki67+	 15018 19381
8065	0	0	Ki67+	 15020 19499
8066	0	0	Ki67+	 15026 19417
8067	0	0	Ki67+	 15026 19438
8068	0	0	Ki67+	 15046 19476
8069	0	0	Ki67+	 15054 19543
8070	0	0	Ki67+	 15062 19563
8071	0	0	Ki67+	 15130 19424
8072	0	0	Ki67+	 15148 19963
8073	0	0	Ki67+	 15165 19361
8074	0	0	Ki67+	 15168 19332
8075	0	0	Ki67+	 15173 19227
8076	0	0	Ki67+	 15173 19288
8077	0	0	Ki67+	 15180 19182
8078	0	0	Ki67+	 14394 20279
8079	0	0	Ki67+	 14555 20310
8080	0	0	Ki67+	 14567 20142
8081	0	0	Ki67+	 14576 20014
8082	0	0	Ki67+	 14621 20325
8083	0	0	Ki67+	 14633 20064
8084	0	0	Ki67+	 14634 20028
8085	0	0	Ki67+	 14963 20071
8086	0	0	Ki67+	 14965 20330
8087	0	0	Ki67+	 14970 20097
8088	0	0	Ki67+	 14986 20125
8089	0	0	Ki67+	 15166 20043
8090	0	0	Ki67+	 14444 21988
8091	0	0	Ki67+	 15114 22228
8092	0	0	Ki67+	 15189 5409
8093	0	0	Ki67+	 15200 4971
8094	0	0	Ki67+	 15215 5365
8095	0	0	Ki67+	 15223 4862
8096	0	0	Ki67+	 15224 5010
8097	0	0	Ki67+	 15235 5057
8098	0	0	Ki67+	 15237 5021
8099	0	0	Ki67+	 15246 4993
8100	0	0	Ki67+	 15250 5046
8101	0	0	Ki67+	 15250 5080
8102	0	0	Ki67+	 15253 5277
8103	0	0	Ki67+	 15261 4996
8104	0	0	Ki67+	 15264 5027
8105	0	0	Ki67+	 15267 5105
8106	0	0	Ki67+	 15278 4962
8107	0	0	Ki67+	 15284 5116
8108	0	0	Ki67+	 15285 4990
8109	0	0	Ki67+	 15289 4965
8110	0	0	Ki67+	 15298 4938
8111	0	0	Ki67+	 15298 5093
8112	0	0	Ki67+	 15309 4949
8113	0	0	Ki67+	 15322 5081
8114	0	0	Ki67+	 15323 5126
8115	0	0	Ki67+	 15329 4932
8116	0	0	Ki67+	 15336 4974
8117	0	0	Ki67+	 15342 4942
8118	0	0	Ki67+	 15355 5122
8119	0	0	Ki67+	 15363 5393
8120	0	0	Ki67+	 15364 5439
8121	0	0	Ki67+	 15367 4928
8122	0	0	Ki67+	 15370 5078
8123	0	0	Ki67+	 15373 4959
8124	0	0	Ki67+	 15376 5151
8125	0	0	Ki67+	 15386 5042
8126	0	0	Ki67+	 15397 5118
8127	0	0	Ki67+	 15401 5413
8128	0	0	Ki67+	 15411 5092
8129	0	0	Ki67+	 15414 5059
8130	0	0	Ki67+	 15415 5439
8131	0	0	Ki67+	 15417 5131
8132	0	0	Ki67+	 15424 5457
8133	0	0	Ki67+	 15440 5025
8134	0	0	Ki67+	 15445 5124
8135	0	0	Ki67+	 15449 5543
8136	0	0	Ki67+	 15454 5074
8137	0	0	Ki67+	 15455 5467
8138	0	0	Ki67+	 15459 5127
8139	0	0	Ki67+	 15463 5282
8140	0	0	Ki67+	 15468 5050
8141	0	0	Ki67+	 15469 5508
8142	0	0	Ki67+	 15478 5044
8143	0	0	Ki67+	 15484 5082
8144	0	0	Ki67+	 15489 5110
8145	0	0	Ki67+	 15490 5067
8146	0	0	Ki67+	 15493 5030
8147	0	0	Ki67+	 15497 4925
8148	0	0	Ki67+	 15512 5048
8149	0	0	Ki67+	 15512 5076
8150	0	0	Ki67+	 15512 5419
8151	0	0	Ki67+	 15517 5002
8152	0	0	Ki67+	 15526 4971
8153	0	0	Ki67+	 15526 5084
8154	0	0	Ki67+	 15531 4876
8155	0	0	Ki67+	 15531 4916
8156	0	0	Ki67+	 15535 5019
8157	0	0	Ki67+	 15536 4959
8158	0	0	Ki67+	 15542 5040
8159	0	0	Ki67+	 15543 5094
8160	0	0	Ki67+	 15548 5067
8161	0	0	Ki67+	 15549 4937
8162	0	0	Ki67+	 15554 5411
8163	0	0	Ki67+	 15561 4886
8164	0	0	Ki67+	 15561 5089
8165	0	0	Ki67+	 15563 5011
8166	0	0	Ki67+	 15564 4822
8167	0	0	Ki67+	 15569 4903
8168	0	0	Ki67+	 15570 4980
8169	0	0	Ki67+	 15572 5069
8170	0	0	Ki67+	 15574 5046
8171	0	0	Ki67+	 15576 4861
8172	0	0	Ki67+	 15578 4972
8173	0	0	Ki67+	 15584 5012
8174	0	0	Ki67+	 15589 4964
8175	0	0	Ki67+	 15595 4889
8176	0	0	Ki67+	 15595 5001
8177	0	0	Ki67+	 15599 5049
8178	0	0	Ki67+	 15600 4855
8179	0	0	Ki67+	 15602 4954
8180	0	0	Ki67+	 15617 5498
8181	0	0	Ki67+	 15622 4986
8182	0	0	Ki67+	 15628 4967
8183	0	0	Ki67+	 15682 5418
8184	0	0	Ki67+	 15686 5472
8185	0	0	Ki67+	 15687 5449
8186	0	0	Ki67+	 15707 5418
8187	0	0	Ki67+	 15721 5485
8188	0	0	Ki67+	 15723 5475
8189	0	0	Ki67+	 15733 5426
8190	0	0	Ki67+	 15736 5516
8191	0	0	Ki67+	 15742 5237
8192	0	0	Ki67+	 15754 5225
8193	0	0	Ki67+	 15774 5211
8194	0	0	Ki67+	 15776 5493
8195	0	0	Ki67+	 15888 5528
8196	0	0	Ki67+	 15909 5475
8197	0	0	Ki67+	 15919 5519
8198	0	0	Ki67+	 15928 5095
8199	0	0	Ki67+	 15932 5127
8200	0	0	Ki67+	 15935 5469
8201	0	0	Ki67+	 15938 5480
8202	0	0	Ki67+	 15951 5070
8203	0	0	Ki67+	 15952 5093
8204	0	0	Ki67+	 15955 5113
8205	0	0	Ki67+	 15959 5135
8206	0	0	Ki67+	 15960 5165
8207	0	0	Ki67+	 15194 6322
8208	0	0	Ki67+	 15197 5991
8209	0	0	Ki67+	 15200 6234
8210	0	0	Ki67+	 15204 6301
8211	0	0	Ki67+	 15206 6126
8212	0	0	Ki67+	 15207 6337
8213	0	0	Ki67+	 15217 6292
8214	0	0	Ki67+	 15218 6222
8215	0	0	Ki67+	 15220 6263
8216	0	0	Ki67+	 15226 6246
8217	0	0	Ki67+	 15232 6332
8218	0	0	Ki67+	 15240 6220
8219	0	0	Ki67+	 15243 6296
8220	0	0	Ki67+	 15247 6089
8221	0	0	Ki67+	 15249 6347
8222	0	0	Ki67+	 15252 6283
8223	0	0	Ki67+	 15254 6242
8224	0	0	Ki67+	 15261 6327
8225	0	0	Ki67+	 15265 6144
8226	0	0	Ki67+	 15265 6211
8227	0	0	Ki67+	 15272 6200
8228	0	0	Ki67+	 15277 6346
8229	0	0	Ki67+	 15286 6210
8230	0	0	Ki67+	 15289 6307
8231	0	0	Ki67+	 15292 6070
8232	0	0	Ki67+	 15292 6324
8233	0	0	Ki67+	 15297 6165
8234	0	0	Ki67+	 15306 6136
8235	0	0	Ki67+	 15309 6328
8236	0	0	Ki67+	 15311 6211
8237	0	0	Ki67+	 15314 6306
8238	0	0	Ki67+	 15324 6361
8239	0	0	Ki67+	 15327 6207
8240	0	0	Ki67+	 15327 6306
8241	0	0	Ki67+	 15330 6287
8242	0	0	Ki67+	 15333 6192
8243	0	0	Ki67+	 15340 6177
8244	0	0	Ki67+	 15340 6340
8245	0	0	Ki67+	 15343 6209
8246	0	0	Ki67+	 15345 6263
8247	0	0	Ki67+	 15348 6138
8248	0	0	Ki67+	 15350 6301
8249	0	0	Ki67+	 15353 6169
8250	0	0	Ki67+	 15353 6327
8251	0	0	Ki67+	 15357 6309
8252	0	0	Ki67+	 15360 6148
8253	0	0	Ki67+	 15360 6259
8254	0	0	Ki67+	 15370 6095
8255	0	0	Ki67+	 15373 6075
8256	0	0	Ki67+	 15375 6250
8257	0	0	Ki67+	 15376 6342
8258	0	0	Ki67+	 15382 6287
8259	0	0	Ki67+	 15384 6186
8260	0	0	Ki67+	 15387 6136
8261	0	0	Ki67+	 15387 6316
8262	0	0	Ki67+	 15390 6157
8263	0	0	Ki67+	 15393 6079
8264	0	0	Ki67+	 15394 6348
8265	0	0	Ki67+	 15395 6260
8266	0	0	Ki67+	 15398 6058
8267	0	0	Ki67+	 15400 6328
8268	0	0	Ki67+	 15409 6081
8269	0	0	Ki67+	 15409 6244
8270	0	0	Ki67+	 15411 6128
8271	0	0	Ki67+	 15414 6158
8272	0	0	Ki67+	 15416 6264
8273	0	0	Ki67+	 15417 6034
8274	0	0	Ki67+	 15418 6292
8275	0	0	Ki67+	 15419 6197
8276	0	0	Ki67+	 15427 6311
8277	0	0	Ki67+	 15438 6034
8278	0	0	Ki67+	 15438 6281
8279	0	0	Ki67+	 15442 6333
8280	0	0	Ki67+	 15443 6124
8281	0	0	Ki67+	 15448 6137
8282	0	0	Ki67+	 15459 6110
8283	0	0	Ki67+	 15461 6130
8284	0	0	Ki67+	 15462 6305
8285	0	0	Ki67+	 15463 6061
8286	0	0	Ki67+	 15464 5978
8287	0	0	Ki67+	 15464 6258
8288	0	0	Ki67+	 15467 6241
8289	0	0	Ki67+	 15469 6027
8290	0	0	Ki67+	 15476 6322
8291	0	0	Ki67+	 15478 6287
8292	0	0	Ki67+	 15483 6020
8293	0	0	Ki67+	 15486 5990
8294	0	0	Ki67+	 15488 6111
8295	0	0	Ki67+	 15489 5960
8296	0	0	Ki67+	 15490 6256
8297	0	0	Ki67+	 15492 6213
8298	0	0	Ki67+	 15493 6100
8299	0	0	Ki67+	 15494 6042
8300	0	0	Ki67+	 15497 6072
8301	0	0	Ki67+	 15499 6306
8302	0	0	Ki67+	 15500 6237
8303	0	0	Ki67+	 15503 5957
8304	0	0	Ki67+	 15503 6186
8305	0	0	Ki67+	 15507 6325
8306	0	0	Ki67+	 15510 6296
8307	0	0	Ki67+	 15513 6281
8308	0	0	Ki67+	 15514 6333
8309	0	0	Ki67+	 15515 6225
8310	0	0	Ki67+	 15516 5986
8311	0	0	Ki67+	 15516 6033
8312	0	0	Ki67+	 15518 6066
8313	0	0	Ki67+	 15518 6188
8314	0	0	Ki67+	 15519 6120
8315	0	0	Ki67+	 15520 6003
8316	0	0	Ki67+	 15522 6013
8317	0	0	Ki67+	 15525 5940
8318	0	0	Ki67+	 15526 5962
8319	0	0	Ki67+	 15527 6261
8320	0	0	Ki67+	 15528 6099
8321	0	0	Ki67+	 15529 6307
8322	0	0	Ki67+	 15530 5875
8323	0	0	Ki67+	 15537 6329
8324	0	0	Ki67+	 15539 5933
8325	0	0	Ki67+	 15548 5962
8326	0	0	Ki67+	 15549 5813
8327	0	0	Ki67+	 15550 6198
8328	0	0	Ki67+	 15552 5999
8329	0	0	Ki67+	 15552 6039
8330	0	0	Ki67+	 15555 6258
8331	0	0	Ki67+	 15555 6330
8332	0	0	Ki67+	 15561 6224
8333	0	0	Ki67+	 15562 6285
8334	0	0	Ki67+	 15567 5942
8335	0	0	Ki67+	 15569 6015
8336	0	0	Ki67+	 15575 6331
8337	0	0	Ki67+	 15576 6039
8338	0	0	Ki67+	 15581 5919
8339	0	0	Ki67+	 15583 6250
8340	0	0	Ki67+	 15585 6123
8341	0	0	Ki67+	 15593 5857
8342	0	0	Ki67+	 15594 6292
8343	0	0	Ki67+	 15596 5730
8344	0	0	Ki67+	 15601 6013
8345	0	0	Ki67+	 15602 6264
8346	0	0	Ki67+	 15604 5928
8347	0	0	Ki67+	 15607 6321
8348	0	0	Ki67+	 15608 6227
8349	0	0	Ki67+	 15611 6243
8350	0	0	Ki67+	 15617 6070
8351	0	0	Ki67+	 15625 6086
8352	0	0	Ki67+	 15625 6276
8353	0	0	Ki67+	 15627 6007
8354	0	0	Ki67+	 15630 5918
8355	0	0	Ki67+	 15630 6227
8356	0	0	Ki67+	 15632 5887
8357	0	0	Ki67+	 15634 6310
8358	0	0	Ki67+	 15636 5929
8359	0	0	Ki67+	 15637 5718
8360	0	0	Ki67+	 15639 6014
8361	0	0	Ki67+	 15644 6294
8362	0	0	Ki67+	 15649 6326
8363	0	0	Ki67+	 15650 5832
8364	0	0	Ki67+	 15651 5902
8365	0	0	Ki67+	 15656 6343
8366	0	0	Ki67+	 15666 5669
8367	0	0	Ki67+	 15667 5808
8368	0	0	Ki67+	 15669 5779
8369	0	0	Ki67+	 15670 5919
8370	0	0	Ki67+	 15675 5659
8371	0	0	Ki67+	 15679 6337
8372	0	0	Ki67+	 15682 5823
8373	0	0	Ki67+	 15687 6255
8374	0	0	Ki67+	 15688 5876
8375	0	0	Ki67+	 15689 5756
8376	0	0	Ki67+	 15689 6312
8377	0	0	Ki67+	 15690 6284
8378	0	0	Ki67+	 15693 5797
8379	0	0	Ki67+	 15708 5824
8380	0	0	Ki67+	 15708 6313
8381	0	0	Ki67+	 15709 5743
8382	0	0	Ki67+	 15713 6283
8383	0	0	Ki67+	 15722 5777
8384	0	0	Ki67+	 15722 5797
8385	0	0	Ki67+	 15723 5842
8386	0	0	Ki67+	 15727 5723
8387	0	0	Ki67+	 15731 6260
8388	0	0	Ki67+	 15736 5739
8389	0	0	Ki67+	 15736 6333
8390	0	0	Ki67+	 15738 5811
8391	0	0	Ki67+	 15745 5772
8392	0	0	Ki67+	 15748 5713
8393	0	0	Ki67+	 15754 5852
8394	0	0	Ki67+	 15760 5715
8395	0	0	Ki67+	 15769 5818
8396	0	0	Ki67+	 15782 5778
8397	0	0	Ki67+	 15783 5739
8398	0	0	Ki67+	 15785 5806
8399	0	0	Ki67+	 15795 5700
8400	0	0	Ki67+	 15801 5747
8401	0	0	Ki67+	 15804 6186
8402	0	0	Ki67+	 15806 6330
8403	0	0	Ki67+	 15813 6249
8404	0	0	Ki67+	 15814 5705
8405	0	0	Ki67+	 15818 6210
8406	0	0	Ki67+	 15818 6238
8407	0	0	Ki67+	 15819 5740
8408	0	0	Ki67+	 15821 5781
8409	0	0	Ki67+	 15830 5726
8410	0	0	Ki67+	 15840 5682
8411	0	0	Ki67+	 15848 5792
8412	0	0	Ki67+	 15854 6158
8413	0	0	Ki67+	 15856 5752
8414	0	0	Ki67+	 15858 5679
8415	0	0	Ki67+	 15858 5921
8416	0	0	Ki67+	 15858 6236
8417	0	0	Ki67+	 15866 5973
8418	0	0	Ki67+	 15873 5728
8419	0	0	Ki67+	 15876 5751
8420	0	0	Ki67+	 15878 6233
8421	0	0	Ki67+	 15885 5658
8422	0	0	Ki67+	 15888 6289
8423	0	0	Ki67+	 15888 6310
8424	0	0	Ki67+	 15894 5794
8425	0	0	Ki67+	 15898 6215
8426	0	0	Ki67+	 15899 5658
8427	0	0	Ki67+	 15906 5739
8428	0	0	Ki67+	 15907 6292
8429	0	0	Ki67+	 15910 5696
8430	0	0	Ki67+	 15910 6233
8431	0	0	Ki67+	 15914 6090
8432	0	0	Ki67+	 15928 5685
8433	0	0	Ki67+	 15930 5659
8434	0	0	Ki67+	 15933 6234
8435	0	0	Ki67+	 15947 6167
8436	0	0	Ki67+	 15952 6088
8437	0	0	Ki67+	 15953 6047
8438	0	0	Ki67+	 15953 6253
8439	0	0	Ki67+	 15953 6358
8440	0	0	Ki67+	 15958 5656
8441	0	0	Ki67+	 15959 6200
8442	0	0	Ki67+	 15960 6019
8443	0	0	Ki67+	 15961 6245
8444	0	0	Ki67+	 15964 5668
8445	0	0	Ki67+	 15971 6358
8446	0	0	Ki67+	 15977 5683
8447	0	0	Ki67+	 15980 6007
8448	0	0	Ki67+	 15982 6180
8449	0	0	Ki67+	 15196 6961
8450	0	0	Ki67+	 15203 6985
8451	0	0	Ki67+	 15215 6962
8452	0	0	Ki67+	 15218 6937
8453	0	0	Ki67+	 15223 6768
8454	0	0	Ki67+	 15224 6998
8455	0	0	Ki67+	 15227 6440
8456	0	0	Ki67+	 15229 7126
8457	0	0	Ki67+	 15231 6739
8458	0	0	Ki67+	 15244 6985
8459	0	0	Ki67+	 15245 6882
8460	0	0	Ki67+	 15249 6939
8461	0	0	Ki67+	 15251 7120
8462	0	0	Ki67+	 15253 7025
8463	0	0	Ki67+	 15255 7060
8464	0	0	Ki67+	 15259 6855
8465	0	0	Ki67+	 15260 6945
8466	0	0	Ki67+	 15263 6891
8467	0	0	Ki67+	 15266 6975
8468	0	0	Ki67+	 15267 6635
8469	0	0	Ki67+	 15271 6922
8470	0	0	Ki67+	 15273 7092
8471	0	0	Ki67+	 15276 6716
8472	0	0	Ki67+	 15276 6742
8473	0	0	Ki67+	 15277 6858
8474	0	0	Ki67+	 15278 6989
8475	0	0	Ki67+	 15281 7138
8476	0	0	Ki67+	 15284 6975
8477	0	0	Ki67+	 15288 7041
8478	0	0	Ki67+	 15289 7065
8479	0	0	Ki67+	 15290 6381
8480	0	0	Ki67+	 15294 6692
8481	0	0	Ki67+	 15295 6421
8482	0	0	Ki67+	 15295 7100
8483	0	0	Ki67+	 15296 7126
8484	0	0	Ki67+	 15298 6998
8485	0	0	Ki67+	 15300 6372
8486	0	0	Ki67+	 15301 6783
8487	0	0	Ki67+	 15303 6875
8488	0	0	Ki67+	 15304 7072
8489	0	0	Ki67+	 15307 7054
8490	0	0	Ki67+	 15308 6731
8491	0	0	Ki67+	 15308 6840
8492	0	0	Ki67+	 15308 6905
8493	0	0	Ki67+	 15309 6982
8494	0	0	Ki67+	 15311 6752
8495	0	0	Ki67+	 15312 6892
8496	0	0	Ki67+	 15317 6666
8497	0	0	Ki67+	 15319 6385
8498	0	0	Ki67+	 15319 6938
8499	0	0	Ki67+	 15323 7152
8500	0	0	Ki67+	 15325 7022
8501	0	0	Ki67+	 15331 6649
8502	0	0	Ki67+	 15332 6685
8503	0	0	Ki67+	 15333 7037
8504	0	0	Ki67+	 15333 7131
8505	0	0	Ki67+	 15334 6513
8506	0	0	Ki67+	 15334 7081
8507	0	0	Ki67+	 15334 7099
8508	0	0	Ki67+	 15339 6832
8509	0	0	Ki67+	 15339 6866
8510	0	0	Ki67+	 15341 6739
8511	0	0	Ki67+	 15341 6771
8512	0	0	Ki67+	 15342 6901
8513	0	0	Ki67+	 15342 6982
8514	0	0	Ki67+	 15344 7060
8515	0	0	Ki67+	 15344 7139
8516	0	0	Ki67+	 15346 6651
8517	0	0	Ki67+	 15346 6853
8518	0	0	Ki67+	 15347 6877
8519	0	0	Ki67+	 15348 7033
8520	0	0	Ki67+	 15349 6374
8521	0	0	Ki67+	 15355 6865
8522	0	0	Ki67+	 15357 6633
8523	0	0	Ki67+	 15361 6925
8524	0	0	Ki67+	 15362 6712
8525	0	0	Ki67+	 15362 6849
8526	0	0	Ki67+	 15363 6384
8527	0	0	Ki67+	 15363 6646
8528	0	0	Ki67+	 15368 6868
8529	0	0	Ki67+	 15368 7022
8530	0	0	Ki67+	 15370 6675
8531	0	0	Ki67+	 15370 6792
8532	0	0	Ki67+	 15375 6613
8533	0	0	Ki67+	 15375 6815
8534	0	0	Ki67+	 15375 7083
8535	0	0	Ki67+	 15376 6887
8536	0	0	Ki67+	 15378 6961
8537	0	0	Ki67+	 15379 6928
8538	0	0	Ki67+	 15386 6757
8539	0	0	Ki67+	 15393 6973
8540	0	0	Ki67+	 15394 6627
8541	0	0	Ki67+	 15396 7012
8542	0	0	Ki67+	 15397 7048
8543	0	0	Ki67+	 15398 7061
8544	0	0	Ki67+	 15400 6948
8545	0	0	Ki67+	 15417 6432
8546	0	0	Ki67+	 15423 6388
8547	0	0	Ki67+	 15449 6990
8548	0	0	Ki67+	 15478 7100
8549	0	0	Ki67+	 15485 6703
8550	0	0	Ki67+	 15491 6726
8551	0	0	Ki67+	 15497 6747
8552	0	0	Ki67+	 15501 6651
8553	0	0	Ki67+	 15501 6674
8554	0	0	Ki67+	 15506 6711
8555	0	0	Ki67+	 15511 7035
8556	0	0	Ki67+	 15513 6681
8557	0	0	Ki67+	 15516 6647
8558	0	0	Ki67+	 15518 6869
8559	0	0	Ki67+	 15519 7105
8560	0	0	Ki67+	 15520 6733
8561	0	0	Ki67+	 15521 6779
8562	0	0	Ki67+	 15524 6885
8563	0	0	Ki67+	 15526 6695
8564	0	0	Ki67+	 15531 6817
8565	0	0	Ki67+	 15535 6570
8566	0	0	Ki67+	 15536 6601
8567	0	0	Ki67+	 15537 6775
8568	0	0	Ki67+	 15542 6633
8569	0	0	Ki67+	 15543 6695
8570	0	0	Ki67+	 15549 6863
8571	0	0	Ki67+	 15550 6910
8572	0	0	Ki67+	 15555 6535
8573	0	0	Ki67+	 15556 6550
8574	0	0	Ki67+	 15559 6860
8575	0	0	Ki67+	 15562 6841
8576	0	0	Ki67+	 15566 6788
8577	0	0	Ki67+	 15567 6825
8578	0	0	Ki67+	 15568 6937
8579	0	0	Ki67+	 15570 6514
8580	0	0	Ki67+	 15578 6583
8581	0	0	Ki67+	 15579 6903
8582	0	0	Ki67+	 15581 6600
8583	0	0	Ki67+	 15582 6554
8584	0	0	Ki67+	 15585 6881
8585	0	0	Ki67+	 15586 6807
8586	0	0	Ki67+	 15589 6502
8587	0	0	Ki67+	 15592 6855
8588	0	0	Ki67+	 15598 6946
8589	0	0	Ki67+	 15602 6927
8590	0	0	Ki67+	 15602 6975
8591	0	0	Ki67+	 15603 6845
8592	0	0	Ki67+	 15608 6528
8593	0	0	Ki67+	 15608 6877
8594	0	0	Ki67+	 15609 6894
8595	0	0	Ki67+	 15614 6942
8596	0	0	Ki67+	 15620 6848
8597	0	0	Ki67+	 15624 6936
8598	0	0	Ki67+	 15625 6576
8599	0	0	Ki67+	 15626 6622
8600	0	0	Ki67+	 15632 6906
8601	0	0	Ki67+	 15634 6871
8602	0	0	Ki67+	 15637 6881
8603	0	0	Ki67+	 15639 6694
8604	0	0	Ki67+	 15647 6660
8605	0	0	Ki67+	 15648 6590
8606	0	0	Ki67+	 15650 6945
8607	0	0	Ki67+	 15651 6894
8608	0	0	Ki67+	 15652 6744
8609	0	0	Ki67+	 15655 6785
8610	0	0	Ki67+	 15655 6982
8611	0	0	Ki67+	 15657 6932
8612	0	0	Ki67+	 15664 6662
8613	0	0	Ki67+	 15665 6710
8614	0	0	Ki67+	 15666 6729
8615	0	0	Ki67+	 15667 6569
8616	0	0	Ki67+	 15668 6805
8617	0	0	Ki67+	 15673 6944
8618	0	0	Ki67+	 15675 6602
8619	0	0	Ki67+	 15676 6582
8620	0	0	Ki67+	 15677 7058
8621	0	0	Ki67+	 15681 6901
8622	0	0	Ki67+	 15684 6634
8623	0	0	Ki67+	 15685 6739
8624	0	0	Ki67+	 15685 6770
8625	0	0	Ki67+	 15686 7163
8626	0	0	Ki67+	 15689 6511
8627	0	0	Ki67+	 15689 6690
8628	0	0	Ki67+	 15689 6920
8629	0	0	Ki67+	 15690 6666
8630	0	0	Ki67+	 15691 6543
8631	0	0	Ki67+	 15694 6726
8632	0	0	Ki67+	 15694 7033
8633	0	0	Ki67+	 15695 6841
8634	0	0	Ki67+	 15696 6795
8635	0	0	Ki67+	 15696 6905
8636	0	0	Ki67+	 15697 6994
8637	0	0	Ki67+	 15701 6923
8638	0	0	Ki67+	 15702 6626
8639	0	0	Ki67+	 15706 6604
8640	0	0	Ki67+	 15708 6551
8641	0	0	Ki67+	 15709 6972
8642	0	0	Ki67+	 15710 7006
8643	0	0	Ki67+	 15710 7158
8644	0	0	Ki67+	 15711 6487
8645	0	0	Ki67+	 15711 7052
8646	0	0	Ki67+	 15714 6712
8647	0	0	Ki67+	 15714 6762
8648	0	0	Ki67+	 15715 6573
8649	0	0	Ki67+	 15719 6432
8650	0	0	Ki67+	 15720 6741
8651	0	0	Ki67+	 15721 6524
8652	0	0	Ki67+	 15724 6444
8653	0	0	Ki67+	 15725 7124
8654	0	0	Ki67+	 15727 6896
8655	0	0	Ki67+	 15728 6789
8656	0	0	Ki67+	 15733 7009
8657	0	0	Ki67+	 15734 6469
8658	0	0	Ki67+	 15734 6991
8659	0	0	Ki67+	 15736 6758
8660	0	0	Ki67+	 15738 7077
8661	0	0	Ki67+	 15739 7155
8662	0	0	Ki67+	 15740 6540
8663	0	0	Ki67+	 15741 6713
8664	0	0	Ki67+	 15742 6507
8665	0	0	Ki67+	 15746 6805
8666	0	0	Ki67+	 15746 7048
8667	0	0	Ki67+	 15747 6788
8668	0	0	Ki67+	 15748 7076
8669	0	0	Ki67+	 15749 7132
8670	0	0	Ki67+	 15750 6730
8671	0	0	Ki67+	 15754 7103
8672	0	0	Ki67+	 15754 7161
8673	0	0	Ki67+	 15756 6457
8674	0	0	Ki67+	 15756 7066
8675	0	0	Ki67+	 15758 7035
8676	0	0	Ki67+	 15761 6483
8677	0	0	Ki67+	 15763 7011
8678	0	0	Ki67+	 15764 6806
8679	0	0	Ki67+	 15766 6776
8680	0	0	Ki67+	 15770 6975
8681	0	0	Ki67+	 15775 6935
8682	0	0	Ki67+	 15780 7010
8683	0	0	Ki67+	 15783 6849
8684	0	0	Ki67+	 15786 6983
8685	0	0	Ki67+	 15787 6950
8686	0	0	Ki67+	 15788 6753
8687	0	0	Ki67+	 15790 6779
8688	0	0	Ki67+	 15791 7099
8689	0	0	Ki67+	 15792 7120
8690	0	0	Ki67+	 15794 6596
8691	0	0	Ki67+	 15795 7155
8692	0	0	Ki67+	 15796 6967
8693	0	0	Ki67+	 15798 6740
8694	0	0	Ki67+	 15803 7055
8695	0	0	Ki67+	 15804 7146
8696	0	0	Ki67+	 15807 6718
8697	0	0	Ki67+	 15808 7035
8698	0	0	Ki67+	 15811 6759
8699	0	0	Ki67+	 15814 7102
8700	0	0	Ki67+	 15815 6792
8701	0	0	Ki67+	 15815 6952
8702	0	0	Ki67+	 15815 7151
8703	0	0	Ki67+	 15828 7063
8704	0	0	Ki67+	 15832 6981
8705	0	0	Ki67+	 15833 6758
8706	0	0	Ki67+	 15834 6828
8707	0	0	Ki67+	 15838 7114
8708	0	0	Ki67+	 15839 7134
8709	0	0	Ki67+	 15845 7004
8710	0	0	Ki67+	 15846 6750
8711	0	0	Ki67+	 15848 6852
8712	0	0	Ki67+	 15851 6780
8713	0	0	Ki67+	 15852 7074
8714	0	0	Ki67+	 15860 7163
8715	0	0	Ki67+	 15866 6826
8716	0	0	Ki67+	 15866 7104
8717	0	0	Ki67+	 15867 6862
8718	0	0	Ki67+	 15870 6844
8719	0	0	Ki67+	 15871 6977
8720	0	0	Ki67+	 15874 6671
8721	0	0	Ki67+	 15875 6804
8722	0	0	Ki67+	 15875 6990
8723	0	0	Ki67+	 15877 7055
8724	0	0	Ki67+	 15884 6750
8725	0	0	Ki67+	 15886 7125
8726	0	0	Ki67+	 15887 7152
8727	0	0	Ki67+	 15890 7086
8728	0	0	Ki67+	 15891 7043
8729	0	0	Ki67+	 15892 6796
8730	0	0	Ki67+	 15893 6718
8731	0	0	Ki67+	 15894 6603
8732	0	0	Ki67+	 15894 6775
8733	0	0	Ki67+	 15896 6982
8734	0	0	Ki67+	 15898 6954
8735	0	0	Ki67+	 15898 7008
8736	0	0	Ki67+	 15904 6787
8737	0	0	Ki67+	 15905 6740
8738	0	0	Ki67+	 15905 6835
8739	0	0	Ki67+	 15912 7149
8740	0	0	Ki67+	 15916 6812
8741	0	0	Ki67+	 15919 7073
8742	0	0	Ki67+	 15924 7018
8743	0	0	Ki67+	 15931 6862
8744	0	0	Ki67+	 15931 7128
8745	0	0	Ki67+	 15934 6813
8746	0	0	Ki67+	 15935 6626
8747	0	0	Ki67+	 15935 6793
8748	0	0	Ki67+	 15938 6831
8749	0	0	Ki67+	 15939 7059
8750	0	0	Ki67+	 15941 6573
8751	0	0	Ki67+	 15948 6748
8752	0	0	Ki67+	 15948 7164
8753	0	0	Ki67+	 15950 6763
8754	0	0	Ki67+	 15952 6582
8755	0	0	Ki67+	 15952 6790
8756	0	0	Ki67+	 15953 6434
8757	0	0	Ki67+	 15955 6396
8758	0	0	Ki67+	 15958 6774
8759	0	0	Ki67+	 15959 6460
8760	0	0	Ki67+	 15963 6511
8761	0	0	Ki67+	 15970 6405
8762	0	0	Ki67+	 15971 7123
8763	0	0	Ki67+	 15972 7139
8764	0	0	Ki67+	 15973 6390
8765	0	0	Ki67+	 15975 6516
8766	0	0	Ki67+	 15980 7159
8767	0	0	Ki67+	 15185 7618
8768	0	0	Ki67+	 15186 7240
8769	0	0	Ki67+	 15192 7965
8770	0	0	Ki67+	 15195 7524
8771	0	0	Ki67+	 15198 7485
8772	0	0	Ki67+	 15201 7177
8773	0	0	Ki67+	 15202 7238
8774	0	0	Ki67+	 15203 7288
8775	0	0	Ki67+	 15203 7593
8776	0	0	Ki67+	 15205 7552
8777	0	0	Ki67+	 15206 7622
8778	0	0	Ki67+	 15209 7224
8779	0	0	Ki67+	 15211 7643
8780	0	0	Ki67+	 15215 7953
8781	0	0	Ki67+	 15223 7510
8782	0	0	Ki67+	 15224 7422
8783	0	0	Ki67+	 15228 7265
8784	0	0	Ki67+	 15230 7358
8785	0	0	Ki67+	 15235 7941
8786	0	0	Ki67+	 15248 7952
8787	0	0	Ki67+	 15256 7269
8788	0	0	Ki67+	 15262 7645
8789	0	0	Ki67+	 15282 7585
8790	0	0	Ki67+	 15288 7225
8791	0	0	Ki67+	 15288 7247
8792	0	0	Ki67+	 15294 7169
8793	0	0	Ki67+	 15294 7360
8794	0	0	Ki67+	 15300 7218
8795	0	0	Ki67+	 15308 7236
8796	0	0	Ki67+	 15311 7893
8797	0	0	Ki67+	 15321 7952
8798	0	0	Ki67+	 15322 7285
8799	0	0	Ki67+	 15356 7870
8800	0	0	Ki67+	 15364 7942
8801	0	0	Ki67+	 15371 7456
8802	0	0	Ki67+	 15375 7198
8803	0	0	Ki67+	 15380 7931
8804	0	0	Ki67+	 15383 7230
8805	0	0	Ki67+	 15384 7266
8806	0	0	Ki67+	 15394 7934
8807	0	0	Ki67+	 15404 7859
8808	0	0	Ki67+	 15405 7495
8809	0	0	Ki67+	 15414 7170
8810	0	0	Ki67+	 15420 7883
8811	0	0	Ki67+	 15479 7941
8812	0	0	Ki67+	 15496 7927
8813	0	0	Ki67+	 15505 7837
8814	0	0	Ki67+	 15507 7869
8815	0	0	Ki67+	 15530 7829
8816	0	0	Ki67+	 15542 7929
8817	0	0	Ki67+	 15554 7178
8818	0	0	Ki67+	 15556 7380
8819	0	0	Ki67+	 15559 7937
8820	0	0	Ki67+	 15573 7966
8821	0	0	Ki67+	 15579 7210
8822	0	0	Ki67+	 15580 7819
8823	0	0	Ki67+	 15589 7863
8824	0	0	Ki67+	 15613 7935
8825	0	0	Ki67+	 15626 7804
8826	0	0	Ki67+	 15629 7828
8827	0	0	Ki67+	 15644 7798
8828	0	0	Ki67+	 15655 7326
8829	0	0	Ki67+	 15658 7826
8830	0	0	Ki67+	 15665 7905
8831	0	0	Ki67+	 15669 7939
8832	0	0	Ki67+	 15673 7780
8833	0	0	Ki67+	 15676 7244
8834	0	0	Ki67+	 15678 7913
8835	0	0	Ki67+	 15681 7213
8836	0	0	Ki67+	 15689 7797
8837	0	0	Ki67+	 15692 7230
8838	0	0	Ki67+	 15693 7198
8839	0	0	Ki67+	 15695 7860
8840	0	0	Ki67+	 15698 7530
8841	0	0	Ki67+	 15704 7632
8842	0	0	Ki67+	 15711 7322
8843	0	0	Ki67+	 15712 7914
8844	0	0	Ki67+	 15713 7246
8845	0	0	Ki67+	 15717 7195
8846	0	0	Ki67+	 15717 7217
8847	0	0	Ki67+	 15718 7571
8848	0	0	Ki67+	 15720 7509
8849	0	0	Ki67+	 15724 7836
8850	0	0	Ki67+	 15726 7376
8851	0	0	Ki67+	 15734 7241
8852	0	0	Ki67+	 15737 7538
8853	0	0	Ki67+	 15738 7930
8854	0	0	Ki67+	 15739 7304
8855	0	0	Ki67+	 15741 7190
8856	0	0	Ki67+	 15742 7215
8857	0	0	Ki67+	 15747 7829
8858	0	0	Ki67+	 15748 7374
8859	0	0	Ki67+	 15750 7463
8860	0	0	Ki67+	 15757 7511
8861	0	0	Ki67+	 15759 7530
8862	0	0	Ki67+	 15760 7485
8863	0	0	Ki67+	 15762 7197
8864	0	0	Ki67+	 15764 7233
8865	0	0	Ki67+	 15766 7592
8866	0	0	Ki67+	 15768 7929
8867	0	0	Ki67+	 15771 7736
8868	0	0	Ki67+	 15772 7851
8869	0	0	Ki67+	 15774 7182
8870	0	0	Ki67+	 15776 7472
8871	0	0	Ki67+	 15777 7519
8872	0	0	Ki67+	 15780 7661
8873	0	0	Ki67+	 15780 7966
8874	0	0	Ki67+	 15782 7463
8875	0	0	Ki67+	 15785 7447
8876	0	0	Ki67+	 15787 7650
8877	0	0	Ki67+	 15787 7728
8878	0	0	Ki67+	 15788 7797
8879	0	0	Ki67+	 15790 7190
8880	0	0	Ki67+	 15792 7249
8881	0	0	Ki67+	 15794 7218
8882	0	0	Ki67+	 15794 7582
8883	0	0	Ki67+	 15799 7533
8884	0	0	Ki67+	 15800 7431
8885	0	0	Ki67+	 15809 7829
8886	0	0	Ki67+	 15809 7942
8887	0	0	Ki67+	 15810 7453
8888	0	0	Ki67+	 15810 7718
8889	0	0	Ki67+	 15815 7185
8890	0	0	Ki67+	 15816 7595
8891	0	0	Ki67+	 15817 7777
8892	0	0	Ki67+	 15820 7238
8893	0	0	Ki67+	 15820 7868
8894	0	0	Ki67+	 15821 7437
8895	0	0	Ki67+	 15821 7956
8896	0	0	Ki67+	 15823 7558
8897	0	0	Ki67+	 15825 7398
8898	0	0	Ki67+	 15829 7797
8899	0	0	Ki67+	 15833 7174
8900	0	0	Ki67+	 15834 7206
8901	0	0	Ki67+	 15835 7401
8902	0	0	Ki67+	 15835 7488
8903	0	0	Ki67+	 15840 7716
8904	0	0	Ki67+	 15841 7238
8905	0	0	Ki67+	 15850 7176
8906	0	0	Ki67+	 15851 7762
8907	0	0	Ki67+	 15852 7529
8908	0	0	Ki67+	 15854 7427
8909	0	0	Ki67+	 15854 7546
8910	0	0	Ki67+	 15855 7863
8911	0	0	Ki67+	 15855 7963
8912	0	0	Ki67+	 15856 7582
8913	0	0	Ki67+	 15858 7201
8914	0	0	Ki67+	 15860 7225
8915	0	0	Ki67+	 15860 7394
8916	0	0	Ki67+	 15862 7532
8917	0	0	Ki67+	 15864 7820
8918	0	0	Ki67+	 15865 7378
8919	0	0	Ki67+	 15872 7397
8920	0	0	Ki67+	 15878 7752
8921	0	0	Ki67+	 15881 7699
8922	0	0	Ki67+	 15882 7815
8923	0	0	Ki67+	 15883 7740
8924	0	0	Ki67+	 15885 7860
8925	0	0	Ki67+	 15890 7200
8926	0	0	Ki67+	 15892 7574
8927	0	0	Ki67+	 15896 7445
8928	0	0	Ki67+	 15897 7685
8929	0	0	Ki67+	 15898 7412
8930	0	0	Ki67+	 15900 7362
8931	0	0	Ki67+	 15903 7391
8932	0	0	Ki67+	 15907 7518
8933	0	0	Ki67+	 15908 7731
8934	0	0	Ki67+	 15910 7558
8935	0	0	Ki67+	 15911 7532
8936	0	0	Ki67+	 15917 7372
8937	0	0	Ki67+	 15917 7852
8938	0	0	Ki67+	 15921 7188
8939	0	0	Ki67+	 15923 7693
8940	0	0	Ki67+	 15928 7403
8941	0	0	Ki67+	 15930 7504
8942	0	0	Ki67+	 15934 7726
8943	0	0	Ki67+	 15937 7904
8944	0	0	Ki67+	 15942 7532
8945	0	0	Ki67+	 15942 7823
8946	0	0	Ki67+	 15949 7931
8947	0	0	Ki67+	 15950 7357
8948	0	0	Ki67+	 15955 7381
8949	0	0	Ki67+	 15955 7687
8950	0	0	Ki67+	 15961 7330
8951	0	0	Ki67+	 15962 7491
8952	0	0	Ki67+	 15962 7619
8953	0	0	Ki67+	 15964 7546
8954	0	0	Ki67+	 15964 7657
8955	0	0	Ki67+	 15965 7518
8956	0	0	Ki67+	 15968 7801
8957	0	0	Ki67+	 15971 7741
8958	0	0	Ki67+	 15971 7819
8959	0	0	Ki67+	 15978 7338
8960	0	0	Ki67+	 15978 7356
8961	0	0	Ki67+	 15978 7476
8962	0	0	Ki67+	 15983 7928
8963	0	0	Ki67+	 15185 8295
8964	0	0	Ki67+	 15186 8717
8965	0	0	Ki67+	 15191 8502
8966	0	0	Ki67+	 15194 8586
8967	0	0	Ki67+	 15197 8657
8968	0	0	Ki67+	 15200 8437
8969	0	0	Ki67+	 15200 8561
8970	0	0	Ki67+	 15209 8513
8971	0	0	Ki67+	 15215 8054
8972	0	0	Ki67+	 15217 7997
8973	0	0	Ki67+	 15217 8032
8974	0	0	Ki67+	 15220 8452
8975	0	0	Ki67+	 15225 8463
8976	0	0	Ki67+	 15232 8698
8977	0	0	Ki67+	 15236 8424
8978	0	0	Ki67+	 15239 8468
8979	0	0	Ki67+	 15242 8502
8980	0	0	Ki67+	 15244 8046
8981	0	0	Ki67+	 15246 8002
8982	0	0	Ki67+	 15247 8587
8983	0	0	Ki67+	 15249 8169
8984	0	0	Ki67+	 15250 8551
8985	0	0	Ki67+	 15255 8616
8986	0	0	Ki67+	 15255 8649
8987	0	0	Ki67+	 15256 7987
8988	0	0	Ki67+	 15260 8176
8989	0	0	Ki67+	 15265 8453
8990	0	0	Ki67+	 15270 8291
8991	0	0	Ki67+	 15270 8474
8992	0	0	Ki67+	 15272 8255
8993	0	0	Ki67+	 15277 8510
8994	0	0	Ki67+	 15280 8028
8995	0	0	Ki67+	 15285 8668
8996	0	0	Ki67+	 15286 8470
8997	0	0	Ki67+	 15292 8036
8998	0	0	Ki67+	 15301 7977
8999	0	0	Ki67+	 15301 8120
9000	0	0	Ki67+	 15301 8527
9001	0	0	Ki67+	 15305 8596
9002	0	0	Ki67+	 15306 8432
9003	0	0	Ki67+	 15307 8491
9004	0	0	Ki67+	 15311 8135
9005	0	0	Ki67+	 15318 8119
9006	0	0	Ki67+	 15319 8456
9007	0	0	Ki67+	 15321 8074
9008	0	0	Ki67+	 15323 8182
9009	0	0	Ki67+	 15326 8613
9010	0	0	Ki67+	 15327 8581
9011	0	0	Ki67+	 15328 8157
9012	0	0	Ki67+	 15328 8550
9013	0	0	Ki67+	 15330 8020
9014	0	0	Ki67+	 15330 8241
9015	0	0	Ki67+	 15333 8217
9016	0	0	Ki67+	 15335 8049
9017	0	0	Ki67+	 15335 8101
9018	0	0	Ki67+	 15338 8423
9019	0	0	Ki67+	 15339 8186
9020	0	0	Ki67+	 15340 7988
9021	0	0	Ki67+	 15348 8226
9022	0	0	Ki67+	 15351 8051
9023	0	0	Ki67+	 15352 8023
9024	0	0	Ki67+	 15352 8505
9025	0	0	Ki67+	 15352 8520
9026	0	0	Ki67+	 15352 8624
9027	0	0	Ki67+	 15358 8413
9028	0	0	Ki67+	 15359 8086
9029	0	0	Ki67+	 15362 8316
9030	0	0	Ki67+	 15362 8456
9031	0	0	Ki67+	 15363 8441
9032	0	0	Ki67+	 15364 8550
9033	0	0	Ki67+	 15367 8265
9034	0	0	Ki67+	 15369 8536
9035	0	0	Ki67+	 15370 8123
9036	0	0	Ki67+	 15370 8410
9037	0	0	Ki67+	 15375 8231
9038	0	0	Ki67+	 15378 8372
9039	0	0	Ki67+	 15383 8427
9040	0	0	Ki67+	 15385 8107
9041	0	0	Ki67+	 15386 8464
9042	0	0	Ki67+	 15387 8043
9043	0	0	Ki67+	 15389 8026
9044	0	0	Ki67+	 15390 8064
9045	0	0	Ki67+	 15395 8144
9046	0	0	Ki67+	 15397 8350
9047	0	0	Ki67+	 15398 7973
9048	0	0	Ki67+	 15401 8026
9049	0	0	Ki67+	 15401 8515
9050	0	0	Ki67+	 15406 7989
9051	0	0	Ki67+	 15406 8068
9052	0	0	Ki67+	 15406 8490
9053	0	0	Ki67+	 15407 8560
9054	0	0	Ki67+	 15410 8455
9055	0	0	Ki67+	 15411 8124
9056	0	0	Ki67+	 15412 8237
9057	0	0	Ki67+	 15415 8041
9058	0	0	Ki67+	 15415 8334
9059	0	0	Ki67+	 15415 8360
9060	0	0	Ki67+	 15416 8543
9061	0	0	Ki67+	 15417 8076
9062	0	0	Ki67+	 15417 8580
9063	0	0	Ki67+	 15420 7989
9064	0	0	Ki67+	 15420 8104
9065	0	0	Ki67+	 15420 8214
9066	0	0	Ki67+	 15421 8437
9067	0	0	Ki67+	 15422 8261
9068	0	0	Ki67+	 15424 8384
9069	0	0	Ki67+	 15430 8343
9070	0	0	Ki67+	 15431 8151
9071	0	0	Ki67+	 15434 8076
9072	0	0	Ki67+	 15434 8106
9073	0	0	Ki67+	 15440 8422
9074	0	0	Ki67+	 15445 8258
9075	0	0	Ki67+	 15447 8483
9076	0	0	Ki67+	 15449 8374
9077	0	0	Ki67+	 15451 7991
9078	0	0	Ki67+	 15451 8042
9079	0	0	Ki67+	 15453 8103
9080	0	0	Ki67+	 15454 7974
9081	0	0	Ki67+	 15454 8409
9082	0	0	Ki67+	 15455 8066
9083	0	0	Ki67+	 15457 8160
9084	0	0	Ki67+	 15460 8221
9085	0	0	Ki67+	 15463 8143
9086	0	0	Ki67+	 15463 8247
9087	0	0	Ki67+	 15470 8355
9088	0	0	Ki67+	 15472 8383
9089	0	0	Ki67+	 15472 8560
9090	0	0	Ki67+	 15474 8441
9091	0	0	Ki67+	 15475 8319
9092	0	0	Ki67+	 15480 8066
9093	0	0	Ki67+	 15481 8229
9094	0	0	Ki67+	 15482 8167
9095	0	0	Ki67+	 15483 7982
9096	0	0	Ki67+	 15483 8377
9097	0	0	Ki67+	 15486 8269
9098	0	0	Ki67+	 15487 8130
9099	0	0	Ki67+	 15488 8547
9100	0	0	Ki67+	 15489 8053
9101	0	0	Ki67+	 15490 8520
9102	0	0	Ki67+	 15491 8337
9103	0	0	Ki67+	 15491 8490
9104	0	0	Ki67+	 15493 8391
9105	0	0	Ki67+	 15501 7990
9106	0	0	Ki67+	 15501 8099
9107	0	0	Ki67+	 15501 8125
9108	0	0	Ki67+	 15501 8312
9109	0	0	Ki67+	 15502 8579
9110	0	0	Ki67+	 15510 8186
9111	0	0	Ki67+	 15510 8406
9112	0	0	Ki67+	 15512 8528
9113	0	0	Ki67+	 15512 8549
9114	0	0	Ki67+	 15514 8490
9115	0	0	Ki67+	 15516 8458
9116	0	0	Ki67+	 15519 8313
9117	0	0	Ki67+	 15520 8077
9118	0	0	Ki67+	 15522 8164
9119	0	0	Ki67+	 15523 8105
9120	0	0	Ki67+	 15523 8231
9121	0	0	Ki67+	 15525 8324
9122	0	0	Ki67+	 15525 8354
9123	0	0	Ki67+	 15526 8196
9124	0	0	Ki67+	 15526 8509
9125	0	0	Ki67+	 15530 8142
9126	0	0	Ki67+	 15533 8284
9127	0	0	Ki67+	 15533 8377
9128	0	0	Ki67+	 15533 8636
9129	0	0	Ki67+	 15534 8577
9130	0	0	Ki67+	 15535 8600
9131	0	0	Ki67+	 15537 8553
9132	0	0	Ki67+	 15538 8039
9133	0	0	Ki67+	 15538 8649
9134	0	0	Ki67+	 15540 8104
9135	0	0	Ki67+	 15540 8587
9136	0	0	Ki67+	 15541 8431
9137	0	0	Ki67+	 15543 8202
9138	0	0	Ki67+	 15544 7996
9139	0	0	Ki67+	 15545 8462
9140	0	0	Ki67+	 15548 8177
9141	0	0	Ki67+	 15549 8662
9142	0	0	Ki67+	 15552 8125
9143	0	0	Ki67+	 15552 8156
9144	0	0	Ki67+	 15552 8336
9145	0	0	Ki67+	 15555 8136
9146	0	0	Ki67+	 15555 8209
9147	0	0	Ki67+	 15555 8491
9148	0	0	Ki67+	 15556 8085
9149	0	0	Ki67+	 15557 7995
9150	0	0	Ki67+	 15559 8228
9151	0	0	Ki67+	 15560 8400
9152	0	0	Ki67+	 15561 8302
9153	0	0	Ki67+	 15561 8621
9154	0	0	Ki67+	 15564 8650
9155	0	0	Ki67+	 15566 8263
9156	0	0	Ki67+	 15566 8472
9157	0	0	Ki67+	 15567 8553
9158	0	0	Ki67+	 15568 8335
9159	0	0	Ki67+	 15571 8532
9160	0	0	Ki67+	 15571 8601
9161	0	0	Ki67+	 15575 8494
9162	0	0	Ki67+	 15576 8567
9163	0	0	Ki67+	 15578 8198
9164	0	0	Ki67+	 15579 8409
9165	0	0	Ki67+	 15580 8317
9166	0	0	Ki67+	 15582 8635
9167	0	0	Ki67+	 15583 8346
9168	0	0	Ki67+	 15584 8047
9169	0	0	Ki67+	 15584 8112
9170	0	0	Ki67+	 15585 8166
9171	0	0	Ki67+	 15588 8144
9172	0	0	Ki67+	 15589 8214
9173	0	0	Ki67+	 15590 8359
9174	0	0	Ki67+	 15591 8423
9175	0	0	Ki67+	 15594 8193
9176	0	0	Ki67+	 15595 8595
9177	0	0	Ki67+	 15596 8169
9178	0	0	Ki67+	 15597 8404
9179	0	0	Ki67+	 15600 8547
9180	0	0	Ki67+	 15604 8012
9181	0	0	Ki67+	 15604 8434
9182	0	0	Ki67+	 15608 8343
9183	0	0	Ki67+	 15611 8328
9184	0	0	Ki67+	 15611 8406
9185	0	0	Ki67+	 15617 8210
9186	0	0	Ki67+	 15618 8615
9187	0	0	Ki67+	 15620 8509
9188	0	0	Ki67+	 15621 8574
9189	0	0	Ki67+	 15622 8191
9190	0	0	Ki67+	 15624 8601
9191	0	0	Ki67+	 15630 8529
9192	0	0	Ki67+	 15632 7989
9193	0	0	Ki67+	 15632 8217
9194	0	0	Ki67+	 15637 8001
9195	0	0	Ki67+	 15640 8246
9196	0	0	Ki67+	 15640 8503
9197	0	0	Ki67+	 15641 8160
9198	0	0	Ki67+	 15641 8398
9199	0	0	Ki67+	 15643 8557
9200	0	0	Ki67+	 15649 8344
9201	0	0	Ki67+	 15651 8533
9202	0	0	Ki67+	 15653 8480
9203	0	0	Ki67+	 15657 8409
9204	0	0	Ki67+	 15660 8214
9205	0	0	Ki67+	 15662 8511
9206	0	0	Ki67+	 15668 7973
9207	0	0	Ki67+	 15671 8381
9208	0	0	Ki67+	 15673 8226
9209	0	0	Ki67+	 15674 8002
9210	0	0	Ki67+	 15674 8180
9211	0	0	Ki67+	 15675 8500
9212	0	0	Ki67+	 15676 8546
9213	0	0	Ki67+	 15679 8302
9214	0	0	Ki67+	 15680 8290
9215	0	0	Ki67+	 15680 8314
9216	0	0	Ki67+	 15683 8144
9217	0	0	Ki67+	 15684 8196
9218	0	0	Ki67+	 15685 8238
9219	0	0	Ki67+	 15685 8489
9220	0	0	Ki67+	 15689 7990
9221	0	0	Ki67+	 15690 8014
9222	0	0	Ki67+	 15694 8350
9223	0	0	Ki67+	 15697 8171
9224	0	0	Ki67+	 15699 8291
9225	0	0	Ki67+	 15700 8229
9226	0	0	Ki67+	 15703 8142
9227	0	0	Ki67+	 15704 8514
9228	0	0	Ki67+	 15705 8547
9229	0	0	Ki67+	 15710 8284
9230	0	0	Ki67+	 15712 8407
9231	0	0	Ki67+	 15714 8351
9232	0	0	Ki67+	 15715 8336
9233	0	0	Ki67+	 15718 8235
9234	0	0	Ki67+	 15719 7982
9235	0	0	Ki67+	 15719 8216
9236	0	0	Ki67+	 15720 8176
9237	0	0	Ki67+	 15722 8190
9238	0	0	Ki67+	 15722 8260
9239	0	0	Ki67+	 15729 8540
9240	0	0	Ki67+	 15731 8318
9241	0	0	Ki67+	 15733 8346
9242	0	0	Ki67+	 15735 8004
9243	0	0	Ki67+	 15735 8259
9244	0	0	Ki67+	 15736 8359
9245	0	0	Ki67+	 15741 8165
9246	0	0	Ki67+	 15743 8151
9247	0	0	Ki67+	 15749 8451
9248	0	0	Ki67+	 15753 8266
9249	0	0	Ki67+	 15754 8091
9250	0	0	Ki67+	 15763 8247
9251	0	0	Ki67+	 15763 8513
9252	0	0	Ki67+	 15766 8030
9253	0	0	Ki67+	 15770 8309
9254	0	0	Ki67+	 15774 8501
9255	0	0	Ki67+	 15775 8344
9256	0	0	Ki67+	 15776 8414
9257	0	0	Ki67+	 15777 8478
9258	0	0	Ki67+	 15779 8442
9259	0	0	Ki67+	 15780 8250
9260	0	0	Ki67+	 15783 8145
9261	0	0	Ki67+	 15783 8167
9262	0	0	Ki67+	 15784 8326
9263	0	0	Ki67+	 15788 8284
9264	0	0	Ki67+	 15789 8113
9265	0	0	Ki67+	 15789 8451
9266	0	0	Ki67+	 15797 8008
9267	0	0	Ki67+	 15798 8182
9268	0	0	Ki67+	 15799 8420
9269	0	0	Ki67+	 15800 8133
9270	0	0	Ki67+	 15800 8251
9271	0	0	Ki67+	 15802 8476
9272	0	0	Ki67+	 15806 8024
9273	0	0	Ki67+	 15807 8445
9274	0	0	Ki67+	 15817 8094
9275	0	0	Ki67+	 15818 8470
9276	0	0	Ki67+	 15821 8031
9277	0	0	Ki67+	 15824 7999
9278	0	0	Ki67+	 15824 8675
9279	0	0	Ki67+	 15825 8185
9280	0	0	Ki67+	 15826 8453
9281	0	0	Ki67+	 15832 8071
9282	0	0	Ki67+	 15838 8157
9283	0	0	Ki67+	 15838 8221
9284	0	0	Ki67+	 15838 8395
9285	0	0	Ki67+	 15840 8362
9286	0	0	Ki67+	 15851 8024
9287	0	0	Ki67+	 15851 8565
9288	0	0	Ki67+	 15855 8391
9289	0	0	Ki67+	 15855 8453
9290	0	0	Ki67+	 15857 8355
9291	0	0	Ki67+	 15861 8345
9292	0	0	Ki67+	 15862 8060
9293	0	0	Ki67+	 15882 8014
9294	0	0	Ki67+	 15882 8392
9295	0	0	Ki67+	 15885 8321
9296	0	0	Ki67+	 15886 8289
9297	0	0	Ki67+	 15888 8268
9298	0	0	Ki67+	 15890 8156
9299	0	0	Ki67+	 15892 8212
9300	0	0	Ki67+	 15896 8131
9301	0	0	Ki67+	 15897 8383
9302	0	0	Ki67+	 15901 8358
9303	0	0	Ki67+	 15902 8596
9304	0	0	Ki67+	 15908 8614
9305	0	0	Ki67+	 15912 8281
9306	0	0	Ki67+	 15914 8653
9307	0	0	Ki67+	 15915 8137
9308	0	0	Ki67+	 15915 8234
9309	0	0	Ki67+	 15917 8630
9310	0	0	Ki67+	 15921 8195
9311	0	0	Ki67+	 15922 8307
9312	0	0	Ki67+	 15924 8353
9313	0	0	Ki67+	 15925 8106
9314	0	0	Ki67+	 15927 8165
9315	0	0	Ki67+	 15930 8651
9316	0	0	Ki67+	 15930 8671
9317	0	0	Ki67+	 15932 8336
9318	0	0	Ki67+	 15936 8024
9319	0	0	Ki67+	 15937 8281
9320	0	0	Ki67+	 15940 8149
9321	0	0	Ki67+	 15941 8247
9322	0	0	Ki67+	 15943 8599
9323	0	0	Ki67+	 15947 8180
9324	0	0	Ki67+	 15958 8702
9325	0	0	Ki67+	 15960 8663
9326	0	0	Ki67+	 15961 8028
9327	0	0	Ki67+	 15966 8130
9328	0	0	Ki67+	 15968 8619
9329	0	0	Ki67+	 15971 8591
9330	0	0	Ki67+	 15971 8694
9331	0	0	Ki67+	 15972 8718
9332	0	0	Ki67+	 15974 8121
9333	0	0	Ki67+	 15975 8639
9334	0	0	Ki67+	 15976 8010
9335	0	0	Ki67+	 15977 8168
9336	0	0	Ki67+	 15206 8827
9337	0	0	Ki67+	 15277 8938
9338	0	0	Ki67+	 15287 9487
9339	0	0	Ki67+	 15288 8908
9340	0	0	Ki67+	 15293 8805
9341	0	0	Ki67+	 15311 8962
9342	0	0	Ki67+	 15393 8863
9343	0	0	Ki67+	 15400 8829
9344	0	0	Ki67+	 15403 8862
9345	0	0	Ki67+	 15428 8925
9346	0	0	Ki67+	 15432 8847
9347	0	0	Ki67+	 15471 8834
9348	0	0	Ki67+	 15487 9011
9349	0	0	Ki67+	 15575 8980
9350	0	0	Ki67+	 15597 8897
9351	0	0	Ki67+	 15607 8910
9352	0	0	Ki67+	 15614 8858
9353	0	0	Ki67+	 15641 8894
9354	0	0	Ki67+	 15643 8778
9355	0	0	Ki67+	 15645 8834
9356	0	0	Ki67+	 15646 8920
9357	0	0	Ki67+	 15657 8870
9358	0	0	Ki67+	 15680 8895
9359	0	0	Ki67+	 15688 8825
9360	0	0	Ki67+	 15704 8836
9361	0	0	Ki67+	 15705 8858
9362	0	0	Ki67+	 15721 8886
9363	0	0	Ki67+	 15733 8862
9364	0	0	Ki67+	 15743 8843
9365	0	0	Ki67+	 15746 8799
9366	0	0	Ki67+	 15751 8881
9367	0	0	Ki67+	 15774 8818
9368	0	0	Ki67+	 15774 8922
9369	0	0	Ki67+	 15778 8853
9370	0	0	Ki67+	 15787 8892
9371	0	0	Ki67+	 15796 8802
9372	0	0	Ki67+	 15824 8821
9373	0	0	Ki67+	 15828 8841
9374	0	0	Ki67+	 15830 8877
9375	0	0	Ki67+	 15846 8905
9376	0	0	Ki67+	 15924 8886
9377	0	0	Ki67+	 15983 8773
9378	0	0	Ki67+	 15185 9601
9379	0	0	Ki67+	 15192 10271
9380	0	0	Ki67+	 15205 10304
9381	0	0	Ki67+	 15220 10264
9382	0	0	Ki67+	 15224 10291
9383	0	0	Ki67+	 15224 10333
9384	0	0	Ki67+	 15235 10196
9385	0	0	Ki67+	 15246 10172
9386	0	0	Ki67+	 15249 10215
9387	0	0	Ki67+	 15251 10248
9388	0	0	Ki67+	 15279 10331
9389	0	0	Ki67+	 15287 10216
9390	0	0	Ki67+	 15305 10119
9391	0	0	Ki67+	 15330 10262
9392	0	0	Ki67+	 15332 10321
9393	0	0	Ki67+	 15335 10105
9394	0	0	Ki67+	 15345 9697
9395	0	0	Ki67+	 15352 10309
9396	0	0	Ki67+	 15356 10343
9397	0	0	Ki67+	 15369 10302
9398	0	0	Ki67+	 15374 10077
9399	0	0	Ki67+	 15377 10004
9400	0	0	Ki67+	 15401 10347
9401	0	0	Ki67+	 15412 9821
9402	0	0	Ki67+	 15412 10087
9403	0	0	Ki67+	 15414 10013
9404	0	0	Ki67+	 15415 9966
9405	0	0	Ki67+	 15434 9953
9406	0	0	Ki67+	 15437 10272
9407	0	0	Ki67+	 15446 9978
9408	0	0	Ki67+	 15451 10001
9409	0	0	Ki67+	 15454 9962
9410	0	0	Ki67+	 15466 10023
9411	0	0	Ki67+	 15474 10278
9412	0	0	Ki67+	 15486 10040
9413	0	0	Ki67+	 15489 10235
9414	0	0	Ki67+	 15499 10153
9415	0	0	Ki67+	 15505 10220
9416	0	0	Ki67+	 15506 10304
9417	0	0	Ki67+	 15512 10179
9418	0	0	Ki67+	 15513 9794
9419	0	0	Ki67+	 15515 10333
9420	0	0	Ki67+	 15518 10123
9421	0	0	Ki67+	 15522 10218
9422	0	0	Ki67+	 15526 10230
9423	0	0	Ki67+	 15526 10264
9424	0	0	Ki67+	 15528 10282
9425	0	0	Ki67+	 15529 10165
9426	0	0	Ki67+	 15537 10229
9427	0	0	Ki67+	 15569 10184
9428	0	0	Ki67+	 15570 10305
9429	0	0	Ki67+	 15572 10279
9430	0	0	Ki67+	 15628 9863
9431	0	0	Ki67+	 15815 10199
9432	0	0	Ki67+	 15190 10871
9433	0	0	Ki67+	 15192 11147
9434	0	0	Ki67+	 15207 10901
9435	0	0	Ki67+	 15215 10818
9436	0	0	Ki67+	 15218 10433
9437	0	0	Ki67+	 15223 10778
9438	0	0	Ki67+	 15237 10778
9439	0	0	Ki67+	 15239 10480
9440	0	0	Ki67+	 15248 11140
9441	0	0	Ki67+	 15249 10789
9442	0	0	Ki67+	 15257 10748
9443	0	0	Ki67+	 15264 10822
9444	0	0	Ki67+	 15291 10833
9445	0	0	Ki67+	 15294 10624
9446	0	0	Ki67+	 15312 10861
9447	0	0	Ki67+	 15326 10844
9448	0	0	Ki67+	 15340 10698
9449	0	0	Ki67+	 15346 10931
9450	0	0	Ki67+	 15354 10923
9451	0	0	Ki67+	 15366 10962
9452	0	0	Ki67+	 15372 10871
9453	0	0	Ki67+	 15377 10977
9454	0	0	Ki67+	 15378 10909
9455	0	0	Ki67+	 15386 10924
9456	0	0	Ki67+	 15388 10844
9457	0	0	Ki67+	 15399 10873
9458	0	0	Ki67+	 15402 10965
9459	0	0	Ki67+	 15403 10839
9460	0	0	Ki67+	 15403 10948
9461	0	0	Ki67+	 15408 10856
9462	0	0	Ki67+	 15410 11013
9463	0	0	Ki67+	 15413 10914
9464	0	0	Ki67+	 15414 10877
9465	0	0	Ki67+	 15416 10814
9466	0	0	Ki67+	 15419 10894
9467	0	0	Ki67+	 15425 11036
9468	0	0	Ki67+	 15430 10863
9469	0	0	Ki67+	 15430 10991
9470	0	0	Ki67+	 15438 11163
9471	0	0	Ki67+	 15441 10907
9472	0	0	Ki67+	 15454 10868
9473	0	0	Ki67+	 15456 10590
9474	0	0	Ki67+	 15463 10611
9475	0	0	Ki67+	 15467 10969
9476	0	0	Ki67+	 15478 10793
9477	0	0	Ki67+	 15482 10839
9478	0	0	Ki67+	 15485 10858
9479	0	0	Ki67+	 15489 11108
9480	0	0	Ki67+	 15494 11029
9481	0	0	Ki67+	 15495 10973
9482	0	0	Ki67+	 15496 11007
9483	0	0	Ki67+	 15497 10797
9484	0	0	Ki67+	 15502 10772
9485	0	0	Ki67+	 15511 10858
9486	0	0	Ki67+	 15522 10799
9487	0	0	Ki67+	 15522 10830
9488	0	0	Ki67+	 15524 11047
9489	0	0	Ki67+	 15529 10897
9490	0	0	Ki67+	 15538 10958
9491	0	0	Ki67+	 15542 10880
9492	0	0	Ki67+	 15544 10775
9493	0	0	Ki67+	 15545 10826
9494	0	0	Ki67+	 15550 11116
9495	0	0	Ki67+	 15554 11152
9496	0	0	Ki67+	 15556 10851
9497	0	0	Ki67+	 15559 10795
9498	0	0	Ki67+	 15568 10885
9499	0	0	Ki67+	 15576 10772
9500	0	0	Ki67+	 15582 11153
9501	0	0	Ki67+	 15585 10752
9502	0	0	Ki67+	 15588 10871
9503	0	0	Ki67+	 15588 10967
9504	0	0	Ki67+	 15588 11002
9505	0	0	Ki67+	 15590 10836
9506	0	0	Ki67+	 15614 10783
9507	0	0	Ki67+	 15628 11116
9508	0	0	Ki67+	 15632 10766
9509	0	0	Ki67+	 15633 10808
9510	0	0	Ki67+	 15637 10846
9511	0	0	Ki67+	 15638 11160
9512	0	0	Ki67+	 15655 10873
9513	0	0	Ki67+	 15664 10823
9514	0	0	Ki67+	 15676 10851
9515	0	0	Ki67+	 15679 10787
9516	0	0	Ki67+	 15682 10812
9517	0	0	Ki67+	 15687 10940
9518	0	0	Ki67+	 15708 10805
9519	0	0	Ki67+	 15713 11054
9520	0	0	Ki67+	 15733 10613
9521	0	0	Ki67+	 15760 10809
9522	0	0	Ki67+	 15772 10859
9523	0	0	Ki67+	 15782 10865
9524	0	0	Ki67+	 15790 10840
9525	0	0	Ki67+	 15798 10909
9526	0	0	Ki67+	 15804 10772
9527	0	0	Ki67+	 15808 10883
9528	0	0	Ki67+	 15810 10849
9529	0	0	Ki67+	 15826 10788
9530	0	0	Ki67+	 15830 10763
9531	0	0	Ki67+	 15865 10839
9532	0	0	Ki67+	 15869 10800
9533	0	0	Ki67+	 15870 10571
9534	0	0	Ki67+	 15871 10823
9535	0	0	Ki67+	 15873 11155
9536	0	0	Ki67+	 15976 11160
9537	0	0	Ki67+	 15302 11888
9538	0	0	Ki67+	 15315 11341
9539	0	0	Ki67+	 15444 11847
9540	0	0	Ki67+	 15446 11876
9541	0	0	Ki67+	 15446 11953
9542	0	0	Ki67+	 15454 11849
9543	0	0	Ki67+	 15461 11953
9544	0	0	Ki67+	 15469 11798
9545	0	0	Ki67+	 15472 11890
9546	0	0	Ki67+	 15475 11829
9547	0	0	Ki67+	 15490 11742
9548	0	0	Ki67+	 15491 11548
9549	0	0	Ki67+	 15498 11775
9550	0	0	Ki67+	 15498 11786
9551	0	0	Ki67+	 15500 11815
9552	0	0	Ki67+	 15501 11956
9553	0	0	Ki67+	 15502 11939
9554	0	0	Ki67+	 15516 11928
9555	0	0	Ki67+	 15522 11828
9556	0	0	Ki67+	 15524 11909
9557	0	0	Ki67+	 15525 11955
9558	0	0	Ki67+	 15567 11859
9559	0	0	Ki67+	 15570 11808
9560	0	0	Ki67+	 15583 11818
9561	0	0	Ki67+	 15585 11773
9562	0	0	Ki67+	 15597 11723
9563	0	0	Ki67+	 15597 11846
9564	0	0	Ki67+	 15605 11741
9565	0	0	Ki67+	 15614 11761
9566	0	0	Ki67+	 15619 11794
9567	0	0	Ki67+	 15620 11719
9568	0	0	Ki67+	 15621 11842
9569	0	0	Ki67+	 15625 11863
9570	0	0	Ki67+	 15628 11949
9571	0	0	Ki67+	 15646 11749
9572	0	0	Ki67+	 15655 11863
9573	0	0	Ki67+	 15663 11734
9574	0	0	Ki67+	 15665 11188
9575	0	0	Ki67+	 15667 11863
9576	0	0	Ki67+	 15668 11748
9577	0	0	Ki67+	 15669 11546
9578	0	0	Ki67+	 15670 11783
9579	0	0	Ki67+	 15670 11911
9580	0	0	Ki67+	 15675 11927
9581	0	0	Ki67+	 15678 11828
9582	0	0	Ki67+	 15682 11729
9583	0	0	Ki67+	 15686 11761
9584	0	0	Ki67+	 15688 11849
9585	0	0	Ki67+	 15698 11907
9586	0	0	Ki67+	 15711 11840
9587	0	0	Ki67+	 15712 11804
9588	0	0	Ki67+	 15712 11865
9589	0	0	Ki67+	 15723 11853
9590	0	0	Ki67+	 15740 11849
9591	0	0	Ki67+	 15742 11817
9592	0	0	Ki67+	 15746 11928
9593	0	0	Ki67+	 15755 11805
9594	0	0	Ki67+	 15760 11869
9595	0	0	Ki67+	 15768 11948
9596	0	0	Ki67+	 15777 11931
9597	0	0	Ki67+	 15787 11873
9598	0	0	Ki67+	 15789 11849
9599	0	0	Ki67+	 15790 11953
9600	0	0	Ki67+	 15792 11926
9601	0	0	Ki67+	 15873 11502
9602	0	0	Ki67+	 15890 11485
9603	0	0	Ki67+	 15897 11453
9604	0	0	Ki67+	 15925 11473
9605	0	0	Ki67+	 15927 11486
9606	0	0	Ki67+	 15932 11186
9607	0	0	Ki67+	 15959 11482
9608	0	0	Ki67+	 15193 11990
9609	0	0	Ki67+	 15193 12265
9610	0	0	Ki67+	 15201 12284
9611	0	0	Ki67+	 15202 12135
9612	0	0	Ki67+	 15206 12032
9613	0	0	Ki67+	 15207 12585
9614	0	0	Ki67+	 15209 12199
9615	0	0	Ki67+	 15229 12189
9616	0	0	Ki67+	 15229 12303
9617	0	0	Ki67+	 15237 12232
9618	0	0	Ki67+	 15243 12009
9619	0	0	Ki67+	 15245 12290
9620	0	0	Ki67+	 15246 12202
9621	0	0	Ki67+	 15257 12264
9622	0	0	Ki67+	 15259 12000
9623	0	0	Ki67+	 15264 12232
9624	0	0	Ki67+	 15266 12394
9625	0	0	Ki67+	 15269 12380
9626	0	0	Ki67+	 15273 12003
9627	0	0	Ki67+	 15284 12279
9628	0	0	Ki67+	 15285 12253
9629	0	0	Ki67+	 15292 12405
9630	0	0	Ki67+	 15295 12384
9631	0	0	Ki67+	 15299 12230
9632	0	0	Ki67+	 15310 12148
9633	0	0	Ki67+	 15318 12177
9634	0	0	Ki67+	 15341 11976
9635	0	0	Ki67+	 15363 12120
9636	0	0	Ki67+	 15371 12075
9637	0	0	Ki67+	 15375 12147
9638	0	0	Ki67+	 15375 12363
9639	0	0	Ki67+	 15381 12109
9640	0	0	Ki67+	 15382 12342
9641	0	0	Ki67+	 15383 12159
9642	0	0	Ki67+	 15384 12080
9643	0	0	Ki67+	 15385 12024
9644	0	0	Ki67+	 15385 12050
9645	0	0	Ki67+	 15389 12145
9646	0	0	Ki67+	 15392 12380
9647	0	0	Ki67+	 15409 12319
9648	0	0	Ki67+	 15411 12245
9649	0	0	Ki67+	 15414 12163
9650	0	0	Ki67+	 15414 12280
9651	0	0	Ki67+	 15425 12331
9652	0	0	Ki67+	 15430 12201
9653	0	0	Ki67+	 15441 12223
9654	0	0	Ki67+	 15448 12291
9655	0	0	Ki67+	 15476 12422
9656	0	0	Ki67+	 15484 12012
9657	0	0	Ki67+	 15485 11971
9658	0	0	Ki67+	 15486 12039
9659	0	0	Ki67+	 15488 12357
9660	0	0	Ki67+	 15505 12531
9661	0	0	Ki67+	 15506 12053
9662	0	0	Ki67+	 15509 11996
9663	0	0	Ki67+	 15511 12206
9664	0	0	Ki67+	 15514 11970
9665	0	0	Ki67+	 15516 12092
9666	0	0	Ki67+	 15525 12014
9667	0	0	Ki67+	 15525 12053
9668	0	0	Ki67+	 15537 11998
9669	0	0	Ki67+	 15542 12189
9670	0	0	Ki67+	 15544 12217
9671	0	0	Ki67+	 15547 12145
9672	0	0	Ki67+	 15548 12046
9673	0	0	Ki67+	 15548 12112
9674	0	0	Ki67+	 15550 12086
9675	0	0	Ki67+	 15563 12164
9676	0	0	Ki67+	 15565 12117
9677	0	0	Ki67+	 15565 12227
9678	0	0	Ki67+	 15571 12202
9679	0	0	Ki67+	 15571 12215
9680	0	0	Ki67+	 15577 12003
9681	0	0	Ki67+	 15578 12182
9682	0	0	Ki67+	 15581 12024
9683	0	0	Ki67+	 15589 12089
9684	0	0	Ki67+	 15591 12252
9685	0	0	Ki67+	 15595 12054
9686	0	0	Ki67+	 15608 12222
9687	0	0	Ki67+	 15612 12137
9688	0	0	Ki67+	 15622 11985
9689	0	0	Ki67+	 15627 12151
9690	0	0	Ki67+	 15629 12259
9691	0	0	Ki67+	 15634 12122
9692	0	0	Ki67+	 15638 11977
9693	0	0	Ki67+	 15645 12082
9694	0	0	Ki67+	 15647 12224
9695	0	0	Ki67+	 15651 12328
9696	0	0	Ki67+	 15653 12025
9697	0	0	Ki67+	 15664 11976
9698	0	0	Ki67+	 15672 12006
9699	0	0	Ki67+	 15684 12298
9700	0	0	Ki67+	 15698 11986
9701	0	0	Ki67+	 15700 12010
9702	0	0	Ki67+	 15700 12035
9703	0	0	Ki67+	 15712 12055
9704	0	0	Ki67+	 15724 12005
9705	0	0	Ki67+	 15734 12027
9706	0	0	Ki67+	 15736 12040
9707	0	0	Ki67+	 15740 12063
9708	0	0	Ki67+	 15755 12073
9709	0	0	Ki67+	 15762 12018
9710	0	0	Ki67+	 15769 12039
9711	0	0	Ki67+	 15769 12258
9712	0	0	Ki67+	 15785 12150
9713	0	0	Ki67+	 15785 12180
9714	0	0	Ki67+	 15791 12021
9715	0	0	Ki67+	 15816 12005
9716	0	0	Ki67+	 15818 12133
9717	0	0	Ki67+	 15825 12070
9718	0	0	Ki67+	 15833 12040
9719	0	0	Ki67+	 15924 12484
9720	0	0	Ki67+	 15933 12651
9721	0	0	Ki67+	 15214 13325
9722	0	0	Ki67+	 15326 12986
9723	0	0	Ki67+	 15391 13348
9724	0	0	Ki67+	 15401 13355
9725	0	0	Ki67+	 15450 13321
9726	0	0	Ki67+	 15634 13563
9727	0	0	Ki67+	 15649 13553
9728	0	0	Ki67+	 15712 13501
9729	0	0	Ki67+	 15713 13335
9730	0	0	Ki67+	 15725 13491
9731	0	0	Ki67+	 15737 13514
9732	0	0	Ki67+	 15818 13431
9733	0	0	Ki67+	 15820 13137
9734	0	0	Ki67+	 15829 13532
9735	0	0	Ki67+	 15846 13441
9736	0	0	Ki67+	 15856 13397
9737	0	0	Ki67+	 15872 13385
9738	0	0	Ki67+	 15874 13417
9739	0	0	Ki67+	 15874 13485
9740	0	0	Ki67+	 15894 13076
9741	0	0	Ki67+	 15897 13358
9742	0	0	Ki67+	 15897 13391
9743	0	0	Ki67+	 15901 13330
9744	0	0	Ki67+	 15906 13071
9745	0	0	Ki67+	 15912 13396
9746	0	0	Ki67+	 15913 13303
9747	0	0	Ki67+	 15913 13349
9748	0	0	Ki67+	 15917 13010
9749	0	0	Ki67+	 15919 13320
9750	0	0	Ki67+	 15925 13306
9751	0	0	Ki67+	 15927 12971
9752	0	0	Ki67+	 15932 13362
9753	0	0	Ki67+	 15941 13494
9754	0	0	Ki67+	 15945 13560
9755	0	0	Ki67+	 15958 13294
9756	0	0	Ki67+	 15958 13480
9757	0	0	Ki67+	 15960 13026
9758	0	0	Ki67+	 15960 13538
9759	0	0	Ki67+	 15971 13503
9760	0	0	Ki67+	 15979 13463
9761	0	0	Ki67+	 15981 13444
9762	0	0	Ki67+	 15982 13415
9763	0	0	Ki67+	 15186 14348
9764	0	0	Ki67+	 15187 13827
9765	0	0	Ki67+	 15192 14285
9766	0	0	Ki67+	 15195 14314
9767	0	0	Ki67+	 15199 14342
9768	0	0	Ki67+	 15229 14246
9769	0	0	Ki67+	 15283 14356
9770	0	0	Ki67+	 15295 14270
9771	0	0	Ki67+	 15315 14299
9772	0	0	Ki67+	 15322 14340
9773	0	0	Ki67+	 15341 14354
9774	0	0	Ki67+	 15348 13645
9775	0	0	Ki67+	 15380 14016
9776	0	0	Ki67+	 15386 14034
9777	0	0	Ki67+	 15397 13924
9778	0	0	Ki67+	 15406 14019
9779	0	0	Ki67+	 15412 13705
9780	0	0	Ki67+	 15419 14068
9781	0	0	Ki67+	 15424 14048
9782	0	0	Ki67+	 15427 13739
9783	0	0	Ki67+	 15429 13950
9784	0	0	Ki67+	 15431 14035
9785	0	0	Ki67+	 15453 14098
9786	0	0	Ki67+	 15456 13827
9787	0	0	Ki67+	 15459 13966
9788	0	0	Ki67+	 15470 14064
9789	0	0	Ki67+	 15478 13717
9790	0	0	Ki67+	 15481 13759
9791	0	0	Ki67+	 15482 13663
9792	0	0	Ki67+	 15487 13741
9793	0	0	Ki67+	 15503 13691
9794	0	0	Ki67+	 15503 13953
9795	0	0	Ki67+	 15504 13787
9796	0	0	Ki67+	 15510 13804
9797	0	0	Ki67+	 15522 13780
9798	0	0	Ki67+	 15522 14025
9799	0	0	Ki67+	 15526 13896
9800	0	0	Ki67+	 15530 13972
9801	0	0	Ki67+	 15532 13829
9802	0	0	Ki67+	 15533 13814
9803	0	0	Ki67+	 15534 13952
9804	0	0	Ki67+	 15542 13671
9805	0	0	Ki67+	 15547 13636
9806	0	0	Ki67+	 15554 13826
9807	0	0	Ki67+	 15562 13675
9808	0	0	Ki67+	 15564 13808
9809	0	0	Ki67+	 15575 13632
9810	0	0	Ki67+	 15581 13598
9811	0	0	Ki67+	 15592 13825
9812	0	0	Ki67+	 15596 13650
9813	0	0	Ki67+	 15604 13861
9814	0	0	Ki67+	 15612 13894
9815	0	0	Ki67+	 15615 13964
9816	0	0	Ki67+	 15621 13838
9817	0	0	Ki67+	 15621 13857
9818	0	0	Ki67+	 15628 13880
9819	0	0	Ki67+	 15631 13908
9820	0	0	Ki67+	 15636 13631
9821	0	0	Ki67+	 15639 13588
9822	0	0	Ki67+	 15640 13935
9823	0	0	Ki67+	 15670 13896
9824	0	0	Ki67+	 15670 13925
9825	0	0	Ki67+	 15672 14097
9826	0	0	Ki67+	 15684 13738
9827	0	0	Ki67+	 15685 13594
9828	0	0	Ki67+	 15688 13793
9829	0	0	Ki67+	 15689 13705
9830	0	0	Ki67+	 15692 13676
9831	0	0	Ki67+	 15692 13778
9832	0	0	Ki67+	 15693 13628
9833	0	0	Ki67+	 15707 13636
9834	0	0	Ki67+	 15707 13934
9835	0	0	Ki67+	 15709 13600
9836	0	0	Ki67+	 15714 13908
9837	0	0	Ki67+	 15720 13635
9838	0	0	Ki67+	 15725 14069
9839	0	0	Ki67+	 15726 13958
9840	0	0	Ki67+	 15730 13602
9841	0	0	Ki67+	 15731 13662
9842	0	0	Ki67+	 15739 13814
9843	0	0	Ki67+	 15742 13974
9844	0	0	Ki67+	 15744 13911
9845	0	0	Ki67+	 15746 13947
9846	0	0	Ki67+	 15749 14086
9847	0	0	Ki67+	 15751 13638
9848	0	0	Ki67+	 15755 13605
9849	0	0	Ki67+	 15761 13789
9850	0	0	Ki67+	 15772 13958
9851	0	0	Ki67+	 15773 13898
9852	0	0	Ki67+	 15777 13686
9853	0	0	Ki67+	 15786 13752
9854	0	0	Ki67+	 15788 13739
9855	0	0	Ki67+	 15790 13715
9856	0	0	Ki67+	 15793 13999
9857	0	0	Ki67+	 15795 13836
9858	0	0	Ki67+	 15799 13580
9859	0	0	Ki67+	 15800 13806
9860	0	0	Ki67+	 15815 13731
9861	0	0	Ki67+	 15815 13812
9862	0	0	Ki67+	 15816 13891
9863	0	0	Ki67+	 15825 13753
9864	0	0	Ki67+	 15828 14111
9865	0	0	Ki67+	 15832 14099
9866	0	0	Ki67+	 15837 13774
9867	0	0	Ki67+	 15838 13911
9868	0	0	Ki67+	 15839 13891
9869	0	0	Ki67+	 15841 13710
9870	0	0	Ki67+	 15842 14262
9871	0	0	Ki67+	 15847 14144
9872	0	0	Ki67+	 15850 13665
9873	0	0	Ki67+	 15850 13817
9874	0	0	Ki67+	 15850 13992
9875	0	0	Ki67+	 15851 13831
9876	0	0	Ki67+	 15852 14069
9877	0	0	Ki67+	 15863 13583
9878	0	0	Ki67+	 15863 14105
9879	0	0	Ki67+	 15865 13619
9880	0	0	Ki67+	 15865 13966
9881	0	0	Ki67+	 15867 13632
9882	0	0	Ki67+	 15869 13878
9883	0	0	Ki67+	 15869 13927
9884	0	0	Ki67+	 15869 14077
9885	0	0	Ki67+	 15874 14046
9886	0	0	Ki67+	 15877 14297
9887	0	0	Ki67+	 15881 13972
9888	0	0	Ki67+	 15883 13845
9889	0	0	Ki67+	 15887 14034
9890	0	0	Ki67+	 15889 13607
9891	0	0	Ki67+	 15891 14072
9892	0	0	Ki67+	 15892 13593
9893	0	0	Ki67+	 15896 13842
9894	0	0	Ki67+	 15896 14303
9895	0	0	Ki67+	 15900 13688
9896	0	0	Ki67+	 15914 14043
9897	0	0	Ki67+	 15917 13995
9898	0	0	Ki67+	 15919 13689
9899	0	0	Ki67+	 15921 13796
9900	0	0	Ki67+	 15922 13659
9901	0	0	Ki67+	 15933 13826
9902	0	0	Ki67+	 15935 13691
9903	0	0	Ki67+	 15939 13970
9904	0	0	Ki67+	 15942 13708
9905	0	0	Ki67+	 15942 13861
9906	0	0	Ki67+	 15946 13771
9907	0	0	Ki67+	 15950 13799
9908	0	0	Ki67+	 15953 14010
9909	0	0	Ki67+	 15960 13652
9910	0	0	Ki67+	 15962 13804
9911	0	0	Ki67+	 15970 13728
9912	0	0	Ki67+	 15972 13625
9913	0	0	Ki67+	 15978 13965
9914	0	0	Ki67+	 15981 13835
9915	0	0	Ki67+	 15186 14393
9916	0	0	Ki67+	 15191 14506
9917	0	0	Ki67+	 15193 14575
9918	0	0	Ki67+	 15195 14527
9919	0	0	Ki67+	 15203 14494
9920	0	0	Ki67+	 15204 14562
9921	0	0	Ki67+	 15206 14976
9922	0	0	Ki67+	 15209 14643
9923	0	0	Ki67+	 15213 14392
9924	0	0	Ki67+	 15214 14551
9925	0	0	Ki67+	 15215 14686
9926	0	0	Ki67+	 15217 14425
9927	0	0	Ki67+	 15217 14571
9928	0	0	Ki67+	 15217 14760
9929	0	0	Ki67+	 15219 14705
9930	0	0	Ki67+	 15220 14501
9931	0	0	Ki67+	 15225 14614
9932	0	0	Ki67+	 15227 14672
9933	0	0	Ki67+	 15227 14739
9934	0	0	Ki67+	 15233 14706
9935	0	0	Ki67+	 15238 14946
9936	0	0	Ki67+	 15239 14401
9937	0	0	Ki67+	 15239 14622
9938	0	0	Ki67+	 15243 14565
9939	0	0	Ki67+	 15244 14590
9940	0	0	Ki67+	 15246 14530
9941	0	0	Ki67+	 15248 14580
9942	0	0	Ki67+	 15271 14933
9943	0	0	Ki67+	 15274 14567
9944	0	0	Ki67+	 15275 14624
9945	0	0	Ki67+	 15276 14527
9946	0	0	Ki67+	 15278 14598
9947	0	0	Ki67+	 15280 14643
9948	0	0	Ki67+	 15284 14677
9949	0	0	Ki67+	 15284 14919
9950	0	0	Ki67+	 15286 14615
9951	0	0	Ki67+	 15289 14373
9952	0	0	Ki67+	 15289 14906
9953	0	0	Ki67+	 15297 14537
9954	0	0	Ki67+	 15297 14576
9955	0	0	Ki67+	 15312 14671
9956	0	0	Ki67+	 15313 14429
9957	0	0	Ki67+	 15315 14628
9958	0	0	Ki67+	 15318 14555
9959	0	0	Ki67+	 15325 14457
9960	0	0	Ki67+	 15335 14596
9961	0	0	Ki67+	 15336 14679
9962	0	0	Ki67+	 15342 14632
9963	0	0	Ki67+	 15345 14389
9964	0	0	Ki67+	 15349 14560
9965	0	0	Ki67+	 15357 14426
9966	0	0	Ki67+	 15359 14580
9967	0	0	Ki67+	 15359 14599
9968	0	0	Ki67+	 15361 14461
9969	0	0	Ki67+	 15365 14702
9970	0	0	Ki67+	 15377 14595
9971	0	0	Ki67+	 15384 14618
9972	0	0	Ki67+	 15385 14714
9973	0	0	Ki67+	 15388 14687
9974	0	0	Ki67+	 15402 14804
9975	0	0	Ki67+	 15404 14634
9976	0	0	Ki67+	 15408 14693
9977	0	0	Ki67+	 15409 14666
9978	0	0	Ki67+	 15412 14744
9979	0	0	Ki67+	 15414 14722
9980	0	0	Ki67+	 15432 14476
9981	0	0	Ki67+	 15474 14441
9982	0	0	Ki67+	 15484 14468
9983	0	0	Ki67+	 15488 15138
9984	0	0	Ki67+	 15738 14844
9985	0	0	Ki67+	 15744 14819
9986	0	0	Ki67+	 15747 14993
9987	0	0	Ki67+	 15757 14983
9988	0	0	Ki67+	 15771 15014
9989	0	0	Ki67+	 15842 14830
9990	0	0	Ki67+	 15854 14831
9991	0	0	Ki67+	 15859 14915
9992	0	0	Ki67+	 15861 14869
9993	0	0	Ki67+	 15876 14833
9994	0	0	Ki67+	 15882 14899
9995	0	0	Ki67+	 15904 14857
9996	0	0	Ki67+	 15905 14898
9997	0	0	Ki67+	 15914 14837
9998	0	0	Ki67+	 15917 14922
9999	0	0	Ki67+	 15934 14807
10000	0	0	Ki67+	 15942 14920
10001	0	0	Ki67+	 15971 14920
10002	0	0	Ki67+	 15972 14888
10003	0	0	Ki67+	 15975 14984
10004	0	0	Ki67+	 15980 14759
10005	0	0	Ki67+	 15237 15926
10006	0	0	Ki67+	 15242 15959
10007	0	0	Ki67+	 15245 15916
10008	0	0	Ki67+	 15276 15859
10009	0	0	Ki67+	 15305 15872
10010	0	0	Ki67+	 15318 15877
10011	0	0	Ki67+	 15320 15867
10012	0	0	Ki67+	 15327 15944
10013	0	0	Ki67+	 15347 15936
10014	0	0	Ki67+	 15349 15873
10015	0	0	Ki67+	 15378 15900
10016	0	0	Ki67+	 15383 15865
10017	0	0	Ki67+	 15388 15880
10018	0	0	Ki67+	 15440 15383
10019	0	0	Ki67+	 15446 15851
10020	0	0	Ki67+	 15499 15961
10021	0	0	Ki67+	 15509 15521
10022	0	0	Ki67+	 15535 15891
10023	0	0	Ki67+	 15549 15946
10024	0	0	Ki67+	 15550 15905
10025	0	0	Ki67+	 15551 15868
10026	0	0	Ki67+	 15568 15882
10027	0	0	Ki67+	 15574 15169
10028	0	0	Ki67+	 15588 15910
10029	0	0	Ki67+	 15597 15832
10030	0	0	Ki67+	 15606 15843
10031	0	0	Ki67+	 15607 15867
10032	0	0	Ki67+	 15621 15909
10033	0	0	Ki67+	 15718 15886
10034	0	0	Ki67+	 15760 15892
10035	0	0	Ki67+	 15774 15311
10036	0	0	Ki67+	 15777 15913
10037	0	0	Ki67+	 15932 15703
10038	0	0	Ki67+	 15967 15191
10039	0	0	Ki67+	 15192 16015
10040	0	0	Ki67+	 15225 16312
10041	0	0	Ki67+	 15233 16420
10042	0	0	Ki67+	 15251 15997
10043	0	0	Ki67+	 15293 15969
10044	0	0	Ki67+	 15301 16683
10045	0	0	Ki67+	 15313 16094
10046	0	0	Ki67+	 15316 16501
10047	0	0	Ki67+	 15317 16711
10048	0	0	Ki67+	 15339 16525
10049	0	0	Ki67+	 15368 16724
10050	0	0	Ki67+	 15373 16529
10051	0	0	Ki67+	 15375 16738
10052	0	0	Ki67+	 15399 16649
10053	0	0	Ki67+	 15400 16507
10054	0	0	Ki67+	 15441 16127
10055	0	0	Ki67+	 15443 16102
10056	0	0	Ki67+	 15449 16151
10057	0	0	Ki67+	 15462 16125
10058	0	0	Ki67+	 15463 16182
10059	0	0	Ki67+	 15469 15997
10060	0	0	Ki67+	 15474 16079
10061	0	0	Ki67+	 15480 16159
10062	0	0	Ki67+	 15485 16187
10063	0	0	Ki67+	 15486 16000
10064	0	0	Ki67+	 15489 15978
10065	0	0	Ki67+	 15495 16057
10066	0	0	Ki67+	 15498 16429
10067	0	0	Ki67+	 15499 16288
10068	0	0	Ki67+	 15501 16133
10069	0	0	Ki67+	 15509 16149
10070	0	0	Ki67+	 15513 16177
10071	0	0	Ki67+	 15515 16075
10072	0	0	Ki67+	 15521 15972
10073	0	0	Ki67+	 15528 16032
10074	0	0	Ki67+	 15528 16261
10075	0	0	Ki67+	 15529 15994
10076	0	0	Ki67+	 15531 16158
10077	0	0	Ki67+	 15536 16144
10078	0	0	Ki67+	 15544 16190
10079	0	0	Ki67+	 15551 16706
10080	0	0	Ki67+	 15558 16165
10081	0	0	Ki67+	 15562 16139
10082	0	0	Ki67+	 15574 16250
10083	0	0	Ki67+	 15577 16136
10084	0	0	Ki67+	 15577 16153
10085	0	0	Ki67+	 15580 16341
10086	0	0	Ki67+	 15597 16764
10087	0	0	Ki67+	 15606 16141
10088	0	0	Ki67+	 15631 16216
10089	0	0	Ki67+	 15634 16248
10090	0	0	Ki67+	 15636 16131
10091	0	0	Ki67+	 15636 16334
10092	0	0	Ki67+	 15637 16153
10093	0	0	Ki67+	 15639 16169
10094	0	0	Ki67+	 15644 16198
10095	0	0	Ki67+	 15648 16325
10096	0	0	Ki67+	 15652 16097
10097	0	0	Ki67+	 15655 16226
10098	0	0	Ki67+	 15662 16124
10099	0	0	Ki67+	 15666 16218
10100	0	0	Ki67+	 15666 16697
10101	0	0	Ki67+	 15679 16085
10102	0	0	Ki67+	 15681 16225
10103	0	0	Ki67+	 15683 16158
10104	0	0	Ki67+	 15694 16193
10105	0	0	Ki67+	 15696 16664
10106	0	0	Ki67+	 15697 16244
10107	0	0	Ki67+	 15702 16733
10108	0	0	Ki67+	 15703 16103
10109	0	0	Ki67+	 15705 16215
10110	0	0	Ki67+	 15705 16226
10111	0	0	Ki67+	 15706 16070
10112	0	0	Ki67+	 15708 16408
10113	0	0	Ki67+	 15710 16085
10114	0	0	Ki67+	 15710 16138
10115	0	0	Ki67+	 15714 16178
10116	0	0	Ki67+	 15718 16260
10117	0	0	Ki67+	 15720 16682
10118	0	0	Ki67+	 15721 16637
10119	0	0	Ki67+	 15723 16745
10120	0	0	Ki67+	 15726 16248
10121	0	0	Ki67+	 15727 16203
10122	0	0	Ki67+	 15729 16161
10123	0	0	Ki67+	 15736 16183
10124	0	0	Ki67+	 15738 16073
10125	0	0	Ki67+	 15740 16591
10126	0	0	Ki67+	 15742 16085
10127	0	0	Ki67+	 15744 16651
10128	0	0	Ki67+	 15746 16579
10129	0	0	Ki67+	 15748 15989
10130	0	0	Ki67+	 15748 16697
10131	0	0	Ki67+	 15748 16734
10132	0	0	Ki67+	 15750 16219
10133	0	0	Ki67+	 15751 16624
10134	0	0	Ki67+	 15772 16723
10135	0	0	Ki67+	 15773 16190
10136	0	0	Ki67+	 15774 16110
10137	0	0	Ki67+	 15775 16173
10138	0	0	Ki67+	 15780 16664
10139	0	0	Ki67+	 15781 16049
10140	0	0	Ki67+	 15781 16084
10141	0	0	Ki67+	 15785 16532
10142	0	0	Ki67+	 15790 16686
10143	0	0	Ki67+	 15803 16710
10144	0	0	Ki67+	 15812 16093
10145	0	0	Ki67+	 15813 16742
10146	0	0	Ki67+	 15834 16538
10147	0	0	Ki67+	 15836 16305
10148	0	0	Ki67+	 15841 16667
10149	0	0	Ki67+	 15855 16632
10150	0	0	Ki67+	 15864 16373
10151	0	0	Ki67+	 15869 16276
10152	0	0	Ki67+	 15897 16317
10153	0	0	Ki67+	 15904 16624
10154	0	0	Ki67+	 15925 16657
10155	0	0	Ki67+	 15207 17055
10156	0	0	Ki67+	 15221 16783
10157	0	0	Ki67+	 15257 16933
10158	0	0	Ki67+	 15279 17514
10159	0	0	Ki67+	 15289 17559
10160	0	0	Ki67+	 15347 17134
10161	0	0	Ki67+	 15417 16997
10162	0	0	Ki67+	 15428 17006
10163	0	0	Ki67+	 15430 16855
10164	0	0	Ki67+	 15431 17040
10165	0	0	Ki67+	 15433 16806
10166	0	0	Ki67+	 15438 16958
10167	0	0	Ki67+	 15441 16886
10168	0	0	Ki67+	 15445 17036
10169	0	0	Ki67+	 15458 16924
10170	0	0	Ki67+	 15464 16827
10171	0	0	Ki67+	 15464 16909
10172	0	0	Ki67+	 15471 16990
10173	0	0	Ki67+	 15472 17114
10174	0	0	Ki67+	 15473 16897
10175	0	0	Ki67+	 15482 16861
10176	0	0	Ki67+	 15484 17000
10177	0	0	Ki67+	 15489 17020
10178	0	0	Ki67+	 15491 16961
10179	0	0	Ki67+	 15507 17025
10180	0	0	Ki67+	 15508 17116
10181	0	0	Ki67+	 15510 17071
10182	0	0	Ki67+	 15513 17081
10183	0	0	Ki67+	 15529 17050
10184	0	0	Ki67+	 15532 17096
10185	0	0	Ki67+	 15533 17147
10186	0	0	Ki67+	 15536 17017
10187	0	0	Ki67+	 15542 17064
10188	0	0	Ki67+	 15554 17361
10189	0	0	Ki67+	 15561 16853
10190	0	0	Ki67+	 15583 16959
10191	0	0	Ki67+	 15588 16828
10192	0	0	Ki67+	 15596 16794
10193	0	0	Ki67+	 15596 16818
10194	0	0	Ki67+	 15598 16948
10195	0	0	Ki67+	 15599 17177
10196	0	0	Ki67+	 15607 16830
10197	0	0	Ki67+	 15614 16967
10198	0	0	Ki67+	 15622 17167
10199	0	0	Ki67+	 15647 16954
10200	0	0	Ki67+	 15647 17157
10201	0	0	Ki67+	 15653 17047
10202	0	0	Ki67+	 15657 16905
10203	0	0	Ki67+	 15669 16932
10204	0	0	Ki67+	 15673 17065
10205	0	0	Ki67+	 15682 17038
10206	0	0	Ki67+	 15691 17028
10207	0	0	Ki67+	 15706 16995
10208	0	0	Ki67+	 15706 17033
10209	0	0	Ki67+	 15719 16949
10210	0	0	Ki67+	 15757 16809
10211	0	0	Ki67+	 15775 16774
10212	0	0	Ki67+	 15782 16810
10213	0	0	Ki67+	 15790 16828
10214	0	0	Ki67+	 15796 16952
10215	0	0	Ki67+	 15800 16876
10216	0	0	Ki67+	 15804 16798
10217	0	0	Ki67+	 15807 16858
10218	0	0	Ki67+	 15821 16982
10219	0	0	Ki67+	 15824 16890
10220	0	0	Ki67+	 15825 16830
10221	0	0	Ki67+	 15831 16814
10222	0	0	Ki67+	 15833 16846
10223	0	0	Ki67+	 15839 16836
10224	0	0	Ki67+	 15274 17756
10225	0	0	Ki67+	 15332 17822
10226	0	0	Ki67+	 15351 17646
10227	0	0	Ki67+	 15376 17807
10228	0	0	Ki67+	 15443 17727
10229	0	0	Ki67+	 15609 18172
10230	0	0	Ki67+	 15897 17798
10231	0	0	Ki67+	 15939 17770
10232	0	0	Ki67+	 15961 17783
10233	0	0	Ki67+	 15187 19151
10234	0	0	Ki67+	 15192 19163
10235	0	0	Ki67+	 15194 19010
10236	0	0	Ki67+	 15203 19050
10237	0	0	Ki67+	 15216 19074
10238	0	0	Ki67+	 15219 19106
10239	0	0	Ki67+	 15220 19157
10240	0	0	Ki67+	 15226 19056
10241	0	0	Ki67+	 15230 19044
10242	0	0	Ki67+	 15240 19095
10243	0	0	Ki67+	 15256 19047
10244	0	0	Ki67+	 15265 19123
10245	0	0	Ki67+	 15271 19162
10246	0	0	Ki67+	 15272 19070
10247	0	0	Ki67+	 15273 19107
10248	0	0	Ki67+	 15282 19121
10249	0	0	Ki67+	 15285 18391
10250	0	0	Ki67+	 15289 19149
10251	0	0	Ki67+	 15356 18915
10252	0	0	Ki67+	 15359 18888
10253	0	0	Ki67+	 15367 18952
10254	0	0	Ki67+	 15374 18971
10255	0	0	Ki67+	 15384 18994
10256	0	0	Ki67+	 15387 19011
10257	0	0	Ki67+	 15390 19031
10258	0	0	Ki67+	 15405 19022
10259	0	0	Ki67+	 15415 19095
10260	0	0	Ki67+	 15417 19082
10261	0	0	Ki67+	 15419 18966
10262	0	0	Ki67+	 15424 19047
10263	0	0	Ki67+	 15430 19138
10264	0	0	Ki67+	 15464 19139
10265	0	0	Ki67+	 15487 19084
10266	0	0	Ki67+	 15500 19060
10267	0	0	Ki67+	 15500 19090
10268	0	0	Ki67+	 15501 18922
10269	0	0	Ki67+	 15502 18982
10270	0	0	Ki67+	 15513 18939
10271	0	0	Ki67+	 15524 19028
10272	0	0	Ki67+	 15526 19073
10273	0	0	Ki67+	 15530 18972
10274	0	0	Ki67+	 15532 19093
10275	0	0	Ki67+	 15535 18989
10276	0	0	Ki67+	 15536 19013
10277	0	0	Ki67+	 15536 19038
10278	0	0	Ki67+	 15549 19084
10279	0	0	Ki67+	 15559 18837
10280	0	0	Ki67+	 15562 19154
10281	0	0	Ki67+	 15574 18825
10282	0	0	Ki67+	 15579 18857
10283	0	0	Ki67+	 15581 18885
10284	0	0	Ki67+	 15591 18685
10285	0	0	Ki67+	 15596 18915
10286	0	0	Ki67+	 15610 18938
10287	0	0	Ki67+	 15615 19128
10288	0	0	Ki67+	 15621 18915
10289	0	0	Ki67+	 15632 18966
10290	0	0	Ki67+	 15632 18996
10291	0	0	Ki67+	 15636 18869
10292	0	0	Ki67+	 15644 18986
10293	0	0	Ki67+	 15645 18925
10294	0	0	Ki67+	 15659 19021
10295	0	0	Ki67+	 15663 19044
10296	0	0	Ki67+	 15667 19064
10297	0	0	Ki67+	 15678 19057
10298	0	0	Ki67+	 15684 18800
10299	0	0	Ki67+	 15699 19087
10300	0	0	Ki67+	 15704 18832
10301	0	0	Ki67+	 15711 18894
10302	0	0	Ki67+	 15714 19138
10303	0	0	Ki67+	 15715 18856
10304	0	0	Ki67+	 15718 19113
10305	0	0	Ki67+	 15722 18955
10306	0	0	Ki67+	 15723 18843
10307	0	0	Ki67+	 15723 18866
10308	0	0	Ki67+	 15731 18901
10309	0	0	Ki67+	 15731 18945
10310	0	0	Ki67+	 15734 19152
10311	0	0	Ki67+	 15748 18910
10312	0	0	Ki67+	 15759 18970
10313	0	0	Ki67+	 15765 18949
10314	0	0	Ki67+	 15766 19025
10315	0	0	Ki67+	 15770 18834
10316	0	0	Ki67+	 15773 18810
10317	0	0	Ki67+	 15775 18983
10318	0	0	Ki67+	 15781 18997
10319	0	0	Ki67+	 15787 19020
10320	0	0	Ki67+	 15790 18846
10321	0	0	Ki67+	 15790 19056
10322	0	0	Ki67+	 15798 19049
10323	0	0	Ki67+	 15800 19070
10324	0	0	Ki67+	 15806 18883
10325	0	0	Ki67+	 15813 19154
10326	0	0	Ki67+	 15815 19112
10327	0	0	Ki67+	 15817 18903
10328	0	0	Ki67+	 15821 18880
10329	0	0	Ki67+	 15831 19152
10330	0	0	Ki67+	 15835 18915
10331	0	0	Ki67+	 15840 18940
10332	0	0	Ki67+	 15849 18786
10333	0	0	Ki67+	 15861 18969
10334	0	0	Ki67+	 15874 18987
10335	0	0	Ki67+	 15879 18975
10336	0	0	Ki67+	 15881 19003
10337	0	0	Ki67+	 15909 19068
10338	0	0	Ki67+	 15921 19083
10339	0	0	Ki67+	 15925 18837
10340	0	0	Ki67+	 15933 19131
10341	0	0	Ki67+	 15944 18843
10342	0	0	Ki67+	 15955 19007
10343	0	0	Ki67+	 15959 18909
10344	0	0	Ki67+	 15964 18870
10345	0	0	Ki67+	 15970 18895
10346	0	0	Ki67+	 15975 19131
10347	0	0	Ki67+	 15980 18924
10348	0	0	Ki67+	 15185 19425
10349	0	0	Ki67+	 15188 19503
10350	0	0	Ki67+	 15236 19780
10351	0	0	Ki67+	 15240 19561
10352	0	0	Ki67+	 15269 19200
10353	0	0	Ki67+	 15286 19278
10354	0	0	Ki67+	 15287 19429
10355	0	0	Ki67+	 15317 19309
10356	0	0	Ki67+	 15330 19316
10357	0	0	Ki67+	 15348 19954
10358	0	0	Ki67+	 15364 19502
10359	0	0	Ki67+	 15365 19943
10360	0	0	Ki67+	 15384 19916
10361	0	0	Ki67+	 15386 19628
10362	0	0	Ki67+	 15386 19649
10363	0	0	Ki67+	 15386 19672
10364	0	0	Ki67+	 15386 19902
10365	0	0	Ki67+	 15391 19611
10366	0	0	Ki67+	 15393 19802
10367	0	0	Ki67+	 15400 19770
10368	0	0	Ki67+	 15426 19198
10369	0	0	Ki67+	 15446 19175
10370	0	0	Ki67+	 15446 19237
10371	0	0	Ki67+	 15456 19235
10372	0	0	Ki67+	 15460 19684
10373	0	0	Ki67+	 15463 19178
10374	0	0	Ki67+	 15464 19749
10375	0	0	Ki67+	 15473 19346
10376	0	0	Ki67+	 15474 19553
10377	0	0	Ki67+	 15488 19614
10378	0	0	Ki67+	 15490 19196
10379	0	0	Ki67+	 15493 19692
10380	0	0	Ki67+	 15494 19444
10381	0	0	Ki67+	 15495 19715
10382	0	0	Ki67+	 15508 19874
10383	0	0	Ki67+	 15510 19809
10384	0	0	Ki67+	 15513 19922
10385	0	0	Ki67+	 15514 19712
10386	0	0	Ki67+	 15531 19317
10387	0	0	Ki67+	 15536 19954
10388	0	0	Ki67+	 15574 19188
10389	0	0	Ki67+	 15580 19215
10390	0	0	Ki67+	 15589 19351
10391	0	0	Ki67+	 15597 19478
10392	0	0	Ki67+	 15598 19930
10393	0	0	Ki67+	 15600 19369
10394	0	0	Ki67+	 15605 19185
10395	0	0	Ki67+	 15606 19618
10396	0	0	Ki67+	 15609 19332
10397	0	0	Ki67+	 15610 19320
10398	0	0	Ki67+	 15613 19374
10399	0	0	Ki67+	 15619 19469
10400	0	0	Ki67+	 15621 19502
10401	0	0	Ki67+	 15626 19875
10402	0	0	Ki67+	 15632 19816
10403	0	0	Ki67+	 15638 19711
10404	0	0	Ki67+	 15639 19655
10405	0	0	Ki67+	 15648 19911
10406	0	0	Ki67+	 15654 19835
10407	0	0	Ki67+	 15658 19873
10408	0	0	Ki67+	 15662 19895
10409	0	0	Ki67+	 15695 19307
10410	0	0	Ki67+	 15704 19406
10411	0	0	Ki67+	 15704 19490
10412	0	0	Ki67+	 15711 19542
10413	0	0	Ki67+	 15713 19423
10414	0	0	Ki67+	 15713 19503
10415	0	0	Ki67+	 15714 19375
10416	0	0	Ki67+	 15721 19598
10417	0	0	Ki67+	 15722 19472
10418	0	0	Ki67+	 15722 19608
10419	0	0	Ki67+	 15724 19786
10420	0	0	Ki67+	 15725 19399
10421	0	0	Ki67+	 15725 19730
10422	0	0	Ki67+	 15726 19639
10423	0	0	Ki67+	 15726 19888
10424	0	0	Ki67+	 15729 19856
10425	0	0	Ki67+	 15732 19186
10426	0	0	Ki67+	 15733 19942
10427	0	0	Ki67+	 15735 19621
10428	0	0	Ki67+	 15742 19649
10429	0	0	Ki67+	 15743 19363
10430	0	0	Ki67+	 15749 19206
10431	0	0	Ki67+	 15751 19379
10432	0	0	Ki67+	 15758 19181
10433	0	0	Ki67+	 15760 19645
10434	0	0	Ki67+	 15777 19273
10435	0	0	Ki67+	 15778 19216
10436	0	0	Ki67+	 15789 19311
10437	0	0	Ki67+	 15812 19362
10438	0	0	Ki67+	 15820 19268
10439	0	0	Ki67+	 15823 19349
10440	0	0	Ki67+	 15824 19384
10441	0	0	Ki67+	 15836 19360
10442	0	0	Ki67+	 15836 19550
10443	0	0	Ki67+	 15840 19392
10444	0	0	Ki67+	 15842 19413
10445	0	0	Ki67+	 15851 19594
10446	0	0	Ki67+	 15853 19205
10447	0	0	Ki67+	 15864 19589
10448	0	0	Ki67+	 15866 19219
10449	0	0	Ki67+	 15866 19576
10450	0	0	Ki67+	 15873 19418
10451	0	0	Ki67+	 15875 19448
10452	0	0	Ki67+	 15875 19479
10453	0	0	Ki67+	 15878 19249
10454	0	0	Ki67+	 15879 19404
10455	0	0	Ki67+	 15887 19290
10456	0	0	Ki67+	 15888 19301
10457	0	0	Ki67+	 15889 19616
10458	0	0	Ki67+	 15889 19627
10459	0	0	Ki67+	 15890 19277
10460	0	0	Ki67+	 15893 19498
10461	0	0	Ki67+	 15904 19334
10462	0	0	Ki67+	 15915 19665
10463	0	0	Ki67+	 15919 19401
10464	0	0	Ki67+	 15937 19693
10465	0	0	Ki67+	 15939 19545
10466	0	0	Ki67+	 15950 19184
10467	0	0	Ki67+	 15953 19211
10468	0	0	Ki67+	 15976 19227
10469	0	0	Ki67+	 15296 20224
10470	0	0	Ki67+	 15339 20372
10471	0	0	Ki67+	 15517 19969
10472	0	0	Ki67+	 15526 20188
10473	0	0	Ki67+	 15527 20272
10474	0	0	Ki67+	 15532 20204
10475	0	0	Ki67+	 15548 20288
10476	0	0	Ki67+	 15609 20080
10477	0	0	Ki67+	 15611 20040
10478	0	0	Ki67+	 15643 20010
10479	0	0	Ki67+	 15644 20081
10480	0	0	Ki67+	 15646 20044
10481	0	0	Ki67+	 15665 19973
10482	0	0	Ki67+	 15670 20067
10483	0	0	Ki67+	 15680 20094
10484	0	0	Ki67+	 15682 20115
10485	0	0	Ki67+	 15700 20248
10486	0	0	Ki67+	 15742 20387
10487	0	0	Ki67+	 15756 20179
10488	0	0	Ki67+	 15761 20240
10489	0	0	Ki67+	 15765 20270
10490	0	0	Ki67+	 15863 20484
10491	0	0	Ki67+	 15867 20502
10492	0	0	Ki67+	 15898 20692
10493	0	0	Ki67+	 15947 20704
10494	0	0	Ki67+	 15953 20763
10495	0	0	Ki67+	 15356 21764
10496	0	0	Ki67+	 15431 22154
10497	0	0	Ki67+	 15948 21616
10498	0	0	Ki67+	 15800 22612
10499	0	0	Ki67+	 15985 5076
10500	0	0	Ki67+	 15991 5110
10501	0	0	Ki67+	 15999 5123
10502	0	0	Ki67+	 16001 5090
10503	0	0	Ki67+	 16003 5157
10504	0	0	Ki67+	 16007 5426
10505	0	0	Ki67+	 16038 5085
10506	0	0	Ki67+	 16049 5082
10507	0	0	Ki67+	 16090 5151
10508	0	0	Ki67+	 16090 5188
10509	0	0	Ki67+	 16136 5184
10510	0	0	Ki67+	 16158 5172
10511	0	0	Ki67+	 16160 5463
10512	0	0	Ki67+	 16165 5215
10513	0	0	Ki67+	 16176 5148
10514	0	0	Ki67+	 16181 5215
10515	0	0	Ki67+	 16185 5129
10516	0	0	Ki67+	 16191 5190
10517	0	0	Ki67+	 16209 5171
10518	0	0	Ki67+	 16213 5150
10519	0	0	Ki67+	 16230 5197
10520	0	0	Ki67+	 16253 5635
10521	0	0	Ki67+	 16259 5485
10522	0	0	Ki67+	 16268 5170
10523	0	0	Ki67+	 16304 5689
10524	0	0	Ki67+	 16358 5653
10525	0	0	Ki67+	 16376 5681
10526	0	0	Ki67+	 16377 5621
10527	0	0	Ki67+	 16388 5631
10528	0	0	Ki67+	 16388 5701
10529	0	0	Ki67+	 16392 5644
10530	0	0	Ki67+	 16405 5658
10531	0	0	Ki67+	 16419 5696
10532	0	0	Ki67+	 16430 5631
10533	0	0	Ki67+	 16433 5599
10534	0	0	Ki67+	 16439 5661
10535	0	0	Ki67+	 16445 5596
10536	0	0	Ki67+	 16449 5709
10537	0	0	Ki67+	 16450 5683
10538	0	0	Ki67+	 16468 5619
10539	0	0	Ki67+	 16470 5678
10540	0	0	Ki67+	 16478 5658
10541	0	0	Ki67+	 16480 5702
10542	0	0	Ki67+	 16489 5625
10543	0	0	Ki67+	 16494 5642
10544	0	0	Ki67+	 15985 6035
10545	0	0	Ki67+	 15990 6463
10546	0	0	Ki67+	 15991 6207
10547	0	0	Ki67+	 15993 6495
10548	0	0	Ki67+	 15994 6095
10549	0	0	Ki67+	 15996 6027
10550	0	0	Ki67+	 15997 6350
10551	0	0	Ki67+	 16001 6387
10552	0	0	Ki67+	 16002 6071
10553	0	0	Ki67+	 16005 6427
10554	0	0	Ki67+	 16009 6496
10555	0	0	Ki67+	 16011 6413
10556	0	0	Ki67+	 16013 6195
10557	0	0	Ki67+	 16015 6031
10558	0	0	Ki67+	 16015 6313
10559	0	0	Ki67+	 16030 6285
10560	0	0	Ki67+	 16033 5999
10561	0	0	Ki67+	 16041 6466
10562	0	0	Ki67+	 16042 6039
10563	0	0	Ki67+	 16043 6382
10564	0	0	Ki67+	 16045 5994
10565	0	0	Ki67+	 16045 6298
10566	0	0	Ki67+	 16045 6432
10567	0	0	Ki67+	 16046 6332
10568	0	0	Ki67+	 16046 6501
10569	0	0	Ki67+	 16048 6249
10570	0	0	Ki67+	 16054 6272
10571	0	0	Ki67+	 16067 6019
10572	0	0	Ki67+	 16068 6443
10573	0	0	Ki67+	 16072 5963
10574	0	0	Ki67+	 16072 6045
10575	0	0	Ki67+	 16073 6176
10576	0	0	Ki67+	 16075 5984
10577	0	0	Ki67+	 16076 6242
10578	0	0	Ki67+	 16076 6324
10579	0	0	Ki67+	 16076 6467
10580	0	0	Ki67+	 16076 6498
10581	0	0	Ki67+	 16077 6275
10582	0	0	Ki67+	 16079 6259
10583	0	0	Ki67+	 16084 6081
10584	0	0	Ki67+	 16084 6443
10585	0	0	Ki67+	 16085 6305
10586	0	0	Ki67+	 16088 6130
10587	0	0	Ki67+	 16097 6034
10588	0	0	Ki67+	 16098 6009
10589	0	0	Ki67+	 16102 6463
10590	0	0	Ki67+	 16104 5965
10591	0	0	Ki67+	 16104 6498
10592	0	0	Ki67+	 16106 5980
10593	0	0	Ki67+	 16108 6409
10594	0	0	Ki67+	 16110 6273
10595	0	0	Ki67+	 16112 6299
10596	0	0	Ki67+	 16115 6240
10597	0	0	Ki67+	 16115 6321
10598	0	0	Ki67+	 16119 6207
10599	0	0	Ki67+	 16120 6025
10600	0	0	Ki67+	 16126 6092
10601	0	0	Ki67+	 16128 6267
10602	0	0	Ki67+	 16129 6486
10603	0	0	Ki67+	 16135 6456
10604	0	0	Ki67+	 16136 6208
10605	0	0	Ki67+	 16137 6017
10606	0	0	Ki67+	 16139 6312
10607	0	0	Ki67+	 16139 6335
10608	0	0	Ki67+	 16139 6423
10609	0	0	Ki67+	 16145 5773
10610	0	0	Ki67+	 16147 6021
10611	0	0	Ki67+	 16150 5904
10612	0	0	Ki67+	 16156 6047
10613	0	0	Ki67+	 16158 5927
10614	0	0	Ki67+	 16158 6328
10615	0	0	Ki67+	 16165 6473
10616	0	0	Ki67+	 16169 5779
10617	0	0	Ki67+	 16169 6226
10618	0	0	Ki67+	 16172 5995
10619	0	0	Ki67+	 16173 6494
10620	0	0	Ki67+	 16176 5903
10621	0	0	Ki67+	 16182 5946
10622	0	0	Ki67+	 16182 6316
10623	0	0	Ki67+	 16182 6340
10624	0	0	Ki67+	 16185 6225
10625	0	0	Ki67+	 16186 6422
10626	0	0	Ki67+	 16189 5917
10627	0	0	Ki67+	 16193 6236
10628	0	0	Ki67+	 16197 6300
10629	0	0	Ki67+	 16199 6454
10630	0	0	Ki67+	 16201 6180
10631	0	0	Ki67+	 16203 5947
10632	0	0	Ki67+	 16205 6440
10633	0	0	Ki67+	 16206 6500
10634	0	0	Ki67+	 16208 5911
10635	0	0	Ki67+	 16210 6314
10636	0	0	Ki67+	 16211 6354
10637	0	0	Ki67+	 16216 5837
10638	0	0	Ki67+	 16219 5890
10639	0	0	Ki67+	 16223 6050
10640	0	0	Ki67+	 16225 6186
10641	0	0	Ki67+	 16226 5804
10642	0	0	Ki67+	 16227 6214
10643	0	0	Ki67+	 16230 5870
10644	0	0	Ki67+	 16236 6194
10645	0	0	Ki67+	 16236 6294
10646	0	0	Ki67+	 16236 6461
10647	0	0	Ki67+	 16240 6030
10648	0	0	Ki67+	 16243 6313
10649	0	0	Ki67+	 16244 6222
10650	0	0	Ki67+	 16245 6438
10651	0	0	Ki67+	 16246 6507
10652	0	0	Ki67+	 16250 5876
10653	0	0	Ki67+	 16254 5803
10654	0	0	Ki67+	 16258 5828
10655	0	0	Ki67+	 16258 6214
10656	0	0	Ki67+	 16259 6336
10657	0	0	Ki67+	 16262 6453
10658	0	0	Ki67+	 16263 6191
10659	0	0	Ki67+	 16268 5771
10660	0	0	Ki67+	 16273 6232
10661	0	0	Ki67+	 16277 6108
10662	0	0	Ki67+	 16280 6296
10663	0	0	Ki67+	 16281 6267
10664	0	0	Ki67+	 16285 6493
10665	0	0	Ki67+	 16286 6432
10666	0	0	Ki67+	 16287 5796
10667	0	0	Ki67+	 16287 6323
10668	0	0	Ki67+	 16292 6108
10669	0	0	Ki67+	 16293 6400
10670	0	0	Ki67+	 16294 5881
10671	0	0	Ki67+	 16295 5851
10672	0	0	Ki67+	 16296 5839
10673	0	0	Ki67+	 16298 6165
10674	0	0	Ki67+	 16301 6298
10675	0	0	Ki67+	 16305 5777
10676	0	0	Ki67+	 16307 6171
10677	0	0	Ki67+	 16311 6471
10678	0	0	Ki67+	 16315 6250
10679	0	0	Ki67+	 16321 6148
10680	0	0	Ki67+	 16322 6500
10681	0	0	Ki67+	 16324 5858
10682	0	0	Ki67+	 16327 6286
10683	0	0	Ki67+	 16330 5814
10684	0	0	Ki67+	 16331 6160
10685	0	0	Ki67+	 16334 5852
10686	0	0	Ki67+	 16335 5794
10687	0	0	Ki67+	 16335 6179
10688	0	0	Ki67+	 16336 6451
10689	0	0	Ki67+	 16342 6292
10690	0	0	Ki67+	 16347 6313
10691	0	0	Ki67+	 16348 6140
10692	0	0	Ki67+	 16349 6429
10693	0	0	Ki67+	 16357 6151
10694	0	0	Ki67+	 16361 6107
10695	0	0	Ki67+	 16361 6281
10696	0	0	Ki67+	 16367 6123
10697	0	0	Ki67+	 16368 6466
10698	0	0	Ki67+	 16374 5846
10699	0	0	Ki67+	 16376 6151
10700	0	0	Ki67+	 16378 6101
10701	0	0	Ki67+	 16378 6458
10702	0	0	Ki67+	 16381 5794
10703	0	0	Ki67+	 16381 5931
10704	0	0	Ki67+	 16382 6351
10705	0	0	Ki67+	 16384 6135
10706	0	0	Ki67+	 16388 5727
10707	0	0	Ki67+	 16393 6305
10708	0	0	Ki67+	 16395 6484
10709	0	0	Ki67+	 16398 5856
10710	0	0	Ki67+	 16402 5760
10711	0	0	Ki67+	 16405 6480
10712	0	0	Ki67+	 16416 5829
10713	0	0	Ki67+	 16419 5901
10714	0	0	Ki67+	 16420 5725
10715	0	0	Ki67+	 16427 6461
10716	0	0	Ki67+	 16431 5736
10717	0	0	Ki67+	 16435 5868
10718	0	0	Ki67+	 16437 5771
10719	0	0	Ki67+	 16443 5797
10720	0	0	Ki67+	 16447 6451
10721	0	0	Ki67+	 16453 5759
10722	0	0	Ki67+	 16471 5778
10723	0	0	Ki67+	 16475 5727
10724	0	0	Ki67+	 16476 5884
10725	0	0	Ki67+	 16485 5738
10726	0	0	Ki67+	 16490 5779
10727	0	0	Ki67+	 16492 5764
10728	0	0	Ki67+	 16547 5917
10729	0	0	Ki67+	 16559 5942
10730	0	0	Ki67+	 16575 5816
10731	0	0	Ki67+	 16577 5907
10732	0	0	Ki67+	 16582 5894
10733	0	0	Ki67+	 16591 5957
10734	0	0	Ki67+	 16598 6049
10735	0	0	Ki67+	 16606 5919
10736	0	0	Ki67+	 16607 5963
10737	0	0	Ki67+	 16610 5929
10738	0	0	Ki67+	 16615 6365
10739	0	0	Ki67+	 16618 6033
10740	0	0	Ki67+	 16620 6067
10741	0	0	Ki67+	 16642 6361
10742	0	0	Ki67+	 16675 6469
10743	0	0	Ki67+	 16686 6372
10744	0	0	Ki67+	 16696 6140
10745	0	0	Ki67+	 16697 6394
10746	0	0	Ki67+	 16701 6372
10747	0	0	Ki67+	 16705 6456
10748	0	0	Ki67+	 16719 6488
10749	0	0	Ki67+	 16722 6146
10750	0	0	Ki67+	 16732 6459
10751	0	0	Ki67+	 16746 6447
10752	0	0	Ki67+	 16758 6474
10753	0	0	Ki67+	 16775 6310
10754	0	0	Ki67+	 16776 6266
10755	0	0	Ki67+	 16779 6430
10756	0	0	Ki67+	 15988 6844
10757	0	0	Ki67+	 15992 6999
10758	0	0	Ki67+	 15994 6760
10759	0	0	Ki67+	 16002 6868
10760	0	0	Ki67+	 16004 6730
10761	0	0	Ki67+	 16005 6757
10762	0	0	Ki67+	 16006 6713
10763	0	0	Ki67+	 16010 6808
10764	0	0	Ki67+	 16011 6682
10765	0	0	Ki67+	 16014 7129
10766	0	0	Ki67+	 16016 7092
10767	0	0	Ki67+	 16019 6832
10768	0	0	Ki67+	 16027 6522
10769	0	0	Ki67+	 16029 6573
10770	0	0	Ki67+	 16029 6771
10771	0	0	Ki67+	 16035 6813
10772	0	0	Ki67+	 16036 6795
10773	0	0	Ki67+	 16039 7082
10774	0	0	Ki67+	 16041 7093
10775	0	0	Ki67+	 16042 7212
10776	0	0	Ki67+	 16044 6758
10777	0	0	Ki67+	 16044 7117
10778	0	0	Ki67+	 16045 6736
10779	0	0	Ki67+	 16046 6555
10780	0	0	Ki67+	 16051 6528
10781	0	0	Ki67+	 16051 7051
10782	0	0	Ki67+	 16051 7100
10783	0	0	Ki67+	 16053 6836
10784	0	0	Ki67+	 16059 6756
10785	0	0	Ki67+	 16060 6807
10786	0	0	Ki67+	 16061 6825
10787	0	0	Ki67+	 16062 7068
10788	0	0	Ki67+	 16065 6710
10789	0	0	Ki67+	 16066 7294
10790	0	0	Ki67+	 16070 7028
10791	0	0	Ki67+	 16071 6740
10792	0	0	Ki67+	 16071 6803
10793	0	0	Ki67+	 16080 6558
10794	0	0	Ki67+	 16083 6835
10795	0	0	Ki67+	 16085 7270
10796	0	0	Ki67+	 16086 6513
10797	0	0	Ki67+	 16090 7031
10798	0	0	Ki67+	 16091 6614
10799	0	0	Ki67+	 16096 7060
10800	0	0	Ki67+	 16097 6582
10801	0	0	Ki67+	 16099 6539
10802	0	0	Ki67+	 16099 6766
10803	0	0	Ki67+	 16102 6753
10804	0	0	Ki67+	 16103 6562
10805	0	0	Ki67+	 16104 6788
10806	0	0	Ki67+	 16108 7303
10807	0	0	Ki67+	 16111 6833
10808	0	0	Ki67+	 16114 6724
10809	0	0	Ki67+	 16114 7254
10810	0	0	Ki67+	 16120 6579
10811	0	0	Ki67+	 16122 6643
10812	0	0	Ki67+	 16123 6827
10813	0	0	Ki67+	 16126 6766
10814	0	0	Ki67+	 16127 6547
10815	0	0	Ki67+	 16127 6789
10816	0	0	Ki67+	 16130 6750
10817	0	0	Ki67+	 16132 6612
10818	0	0	Ki67+	 16134 6988
10819	0	0	Ki67+	 16134 7038
10820	0	0	Ki67+	 16136 6804
10821	0	0	Ki67+	 16136 7006
10822	0	0	Ki67+	 16144 6542
10823	0	0	Ki67+	 16145 6964
10824	0	0	Ki67+	 16147 6514
10825	0	0	Ki67+	 16152 6772
10826	0	0	Ki67+	 16154 7011
10827	0	0	Ki67+	 16155 6580
10828	0	0	Ki67+	 16163 6953
10829	0	0	Ki67+	 16168 6538
10830	0	0	Ki67+	 16168 6746
10831	0	0	Ki67+	 16168 6927
10832	0	0	Ki67+	 16173 6987
10833	0	0	Ki67+	 16176 6787
10834	0	0	Ki67+	 16176 7242
10835	0	0	Ki67+	 16177 6575
10836	0	0	Ki67+	 16178 6514
10837	0	0	Ki67+	 16182 6818
10838	0	0	Ki67+	 16184 6926
10839	0	0	Ki67+	 16186 6562
10840	0	0	Ki67+	 16188 6592
10841	0	0	Ki67+	 16189 6606
10842	0	0	Ki67+	 16191 6760
10843	0	0	Ki67+	 16191 6995
10844	0	0	Ki67+	 16194 6775
10845	0	0	Ki67+	 16203 7201
10846	0	0	Ki67+	 16204 6953
10847	0	0	Ki67+	 16206 6710
10848	0	0	Ki67+	 16209 6819
10849	0	0	Ki67+	 16211 6597
10850	0	0	Ki67+	 16213 6777
10851	0	0	Ki67+	 16214 6618
10852	0	0	Ki67+	 16216 7227
10853	0	0	Ki67+	 16219 6917
10854	0	0	Ki67+	 16221 6724
10855	0	0	Ki67+	 16226 6933
10856	0	0	Ki67+	 16227 7210
10857	0	0	Ki67+	 16229 6969
10858	0	0	Ki67+	 16231 6563
10859	0	0	Ki67+	 16231 6591
10860	0	0	Ki67+	 16231 6610
10861	0	0	Ki67+	 16232 6840
10862	0	0	Ki67+	 16234 7186
10863	0	0	Ki67+	 16235 6660
10864	0	0	Ki67+	 16238 6800
10865	0	0	Ki67+	 16238 6818
10866	0	0	Ki67+	 16239 6742
10867	0	0	Ki67+	 16239 6912
10868	0	0	Ki67+	 16240 6729
10869	0	0	Ki67+	 16240 6775
10870	0	0	Ki67+	 16246 6692
10871	0	0	Ki67+	 16253 6683
10872	0	0	Ki67+	 16255 6602
10873	0	0	Ki67+	 16256 6810
10874	0	0	Ki67+	 16261 6747
10875	0	0	Ki67+	 16264 6722
10876	0	0	Ki67+	 16264 6943
10877	0	0	Ki67+	 16265 6825
10878	0	0	Ki67+	 16266 6573
10879	0	0	Ki67+	 16269 6554
10880	0	0	Ki67+	 16270 6774
10881	0	0	Ki67+	 16271 6910
10882	0	0	Ki67+	 16276 7258
10883	0	0	Ki67+	 16277 6691
10884	0	0	Ki67+	 16281 6836
10885	0	0	Ki67+	 16283 6797
10886	0	0	Ki67+	 16284 6542
10887	0	0	Ki67+	 16284 6743
10888	0	0	Ki67+	 16286 6601
10889	0	0	Ki67+	 16288 7054
10890	0	0	Ki67+	 16289 6930
10891	0	0	Ki67+	 16293 6954
10892	0	0	Ki67+	 16299 7216
10893	0	0	Ki67+	 16301 6657
10894	0	0	Ki67+	 16302 6706
10895	0	0	Ki67+	 16304 6908
10896	0	0	Ki67+	 16306 6556
10897	0	0	Ki67+	 16306 6816
10898	0	0	Ki67+	 16310 6793
10899	0	0	Ki67+	 16312 6676
10900	0	0	Ki67+	 16313 7239
10901	0	0	Ki67+	 16317 6743
10902	0	0	Ki67+	 16320 6554
10903	0	0	Ki67+	 16321 7191
10904	0	0	Ki67+	 16323 6573
10905	0	0	Ki67+	 16324 6705
10906	0	0	Ki67+	 16324 6722
10907	0	0	Ki67+	 16325 6907
10908	0	0	Ki67+	 16331 6696
10909	0	0	Ki67+	 16331 7213
10910	0	0	Ki67+	 16336 6812
10911	0	0	Ki67+	 16337 6595
10912	0	0	Ki67+	 16338 6704
10913	0	0	Ki67+	 16339 6734
10914	0	0	Ki67+	 16343 6666
10915	0	0	Ki67+	 16344 6643
10916	0	0	Ki67+	 16345 7060
10917	0	0	Ki67+	 16348 6575
10918	0	0	Ki67+	 16348 6915
10919	0	0	Ki67+	 16349 7206
10920	0	0	Ki67+	 16351 6713
10921	0	0	Ki67+	 16355 6536
10922	0	0	Ki67+	 16356 6773
10923	0	0	Ki67+	 16363 6799
10924	0	0	Ki67+	 16364 6891
10925	0	0	Ki67+	 16364 7140
10926	0	0	Ki67+	 16366 7187
10927	0	0	Ki67+	 16371 6705
10928	0	0	Ki67+	 16373 6580
10929	0	0	Ki67+	 16375 6921
10930	0	0	Ki67+	 16378 6659
10931	0	0	Ki67+	 16381 6570
10932	0	0	Ki67+	 16382 6632
10933	0	0	Ki67+	 16382 7161
10934	0	0	Ki67+	 16385 6554
10935	0	0	Ki67+	 16387 6832
10936	0	0	Ki67+	 16389 6896
10937	0	0	Ki67+	 16389 7212
10938	0	0	Ki67+	 16394 6911
10939	0	0	Ki67+	 16396 6636
10940	0	0	Ki67+	 16397 6948
10941	0	0	Ki67+	 16398 6781
10942	0	0	Ki67+	 16398 7128
10943	0	0	Ki67+	 16399 6802
10944	0	0	Ki67+	 16406 6688
10945	0	0	Ki67+	 16407 7149
10946	0	0	Ki67+	 16408 6563
10947	0	0	Ki67+	 16408 6917
10948	0	0	Ki67+	 16412 6609
10949	0	0	Ki67+	 16412 6826
10950	0	0	Ki67+	 16414 6727
10951	0	0	Ki67+	 16414 6881
10952	0	0	Ki67+	 16417 6931
10953	0	0	Ki67+	 16418 6791
10954	0	0	Ki67+	 16427 6669
10955	0	0	Ki67+	 16428 7142
10956	0	0	Ki67+	 16431 6530
10957	0	0	Ki67+	 16432 6555
10958	0	0	Ki67+	 16434 6601
10959	0	0	Ki67+	 16436 6629
10960	0	0	Ki67+	 16438 6946
10961	0	0	Ki67+	 16444 6820
10962	0	0	Ki67+	 16450 6804
10963	0	0	Ki67+	 16451 6645
10964	0	0	Ki67+	 16454 6679
10965	0	0	Ki67+	 16458 6545
10966	0	0	Ki67+	 16459 6587
10967	0	0	Ki67+	 16460 6716
10968	0	0	Ki67+	 16461 6531
10969	0	0	Ki67+	 16462 6696
10970	0	0	Ki67+	 16462 6941
10971	0	0	Ki67+	 16466 6615
10972	0	0	Ki67+	 16473 6541
10973	0	0	Ki67+	 16479 6583
10974	0	0	Ki67+	 16479 6814
10975	0	0	Ki67+	 16480 6597
10976	0	0	Ki67+	 16484 6709
10977	0	0	Ki67+	 16485 6658
10978	0	0	Ki67+	 16490 6538
10979	0	0	Ki67+	 16497 6678
10980	0	0	Ki67+	 16497 6705
10981	0	0	Ki67+	 16498 6813
10982	0	0	Ki67+	 16500 6938
10983	0	0	Ki67+	 16505 6593
10984	0	0	Ki67+	 16505 6799
10985	0	0	Ki67+	 16508 6725
10986	0	0	Ki67+	 16510 6661
10987	0	0	Ki67+	 16517 6915
10988	0	0	Ki67+	 16518 6539
10989	0	0	Ki67+	 16519 6633
10990	0	0	Ki67+	 16521 6574
10991	0	0	Ki67+	 16523 6721
10992	0	0	Ki67+	 16524 6737
10993	0	0	Ki67+	 16526 6819
10994	0	0	Ki67+	 16530 7153
10995	0	0	Ki67+	 16535 6656
10996	0	0	Ki67+	 16541 6743
10997	0	0	Ki67+	 16543 6878
10998	0	0	Ki67+	 16548 6590
10999	0	0	Ki67+	 16551 6713
11000	0	0	Ki67+	 16554 6793
11001	0	0	Ki67+	 16555 6898
11002	0	0	Ki67+	 16556 7310
11003	0	0	Ki67+	 16558 6570
11004	0	0	Ki67+	 16562 6643
11005	0	0	Ki67+	 16562 6855
11006	0	0	Ki67+	 16568 6605
11007	0	0	Ki67+	 16570 6865
11008	0	0	Ki67+	 16572 6578
11009	0	0	Ki67+	 16573 6638
11010	0	0	Ki67+	 16573 6725
11011	0	0	Ki67+	 16578 6781
11012	0	0	Ki67+	 16578 6898
11013	0	0	Ki67+	 16582 7094
11014	0	0	Ki67+	 16587 6850
11015	0	0	Ki67+	 16588 6824
11016	0	0	Ki67+	 16597 6870
11017	0	0	Ki67+	 16598 6709
11018	0	0	Ki67+	 16598 6800
11019	0	0	Ki67+	 16601 6595
11020	0	0	Ki67+	 16601 6632
11021	0	0	Ki67+	 16615 6604
11022	0	0	Ki67+	 16617 6568
11023	0	0	Ki67+	 16618 6551
11024	0	0	Ki67+	 16619 7304
11025	0	0	Ki67+	 16624 6740
11026	0	0	Ki67+	 16628 6688
11027	0	0	Ki67+	 16628 7310
11028	0	0	Ki67+	 16630 6718
11029	0	0	Ki67+	 16633 6579
11030	0	0	Ki67+	 16644 6561
11031	0	0	Ki67+	 16645 6591
11032	0	0	Ki67+	 16649 6623
11033	0	0	Ki67+	 16656 6734
11034	0	0	Ki67+	 16660 7300
11035	0	0	Ki67+	 16661 6914
11036	0	0	Ki67+	 16663 6680
11037	0	0	Ki67+	 16665 6834
11038	0	0	Ki67+	 16670 7276
11039	0	0	Ki67+	 16672 6727
11040	0	0	Ki67+	 16673 6575
11041	0	0	Ki67+	 16673 6790
11042	0	0	Ki67+	 16674 6849
11043	0	0	Ki67+	 16676 6763
11044	0	0	Ki67+	 16687 6818
11045	0	0	Ki67+	 16689 6757
11046	0	0	Ki67+	 16690 7269
11047	0	0	Ki67+	 16690 7298
11048	0	0	Ki67+	 16692 6711
11049	0	0	Ki67+	 16694 6615
11050	0	0	Ki67+	 16695 6525
11051	0	0	Ki67+	 16696 6834
11052	0	0	Ki67+	 16701 6762
11053	0	0	Ki67+	 16701 7146
11054	0	0	Ki67+	 16702 6781
11055	0	0	Ki67+	 16703 6555
11056	0	0	Ki67+	 16704 6695
11057	0	0	Ki67+	 16708 6804
11058	0	0	Ki67+	 16711 7282
11059	0	0	Ki67+	 16716 6852
11060	0	0	Ki67+	 16716 7244
11061	0	0	Ki67+	 16721 6739
11062	0	0	Ki67+	 16723 6819
11063	0	0	Ki67+	 16725 6691
11064	0	0	Ki67+	 16725 6717
11065	0	0	Ki67+	 16726 6626
11066	0	0	Ki67+	 16727 6611
11067	0	0	Ki67+	 16727 7114
11068	0	0	Ki67+	 16731 6759
11069	0	0	Ki67+	 16731 7261
11070	0	0	Ki67+	 16732 6775
11071	0	0	Ki67+	 16733 6724
11072	0	0	Ki67+	 16737 6559
11073	0	0	Ki67+	 16738 6744
11074	0	0	Ki67+	 16738 6831
11075	0	0	Ki67+	 16738 6858
11076	0	0	Ki67+	 16738 7292
11077	0	0	Ki67+	 16742 6954
11078	0	0	Ki67+	 16742 7272
11079	0	0	Ki67+	 16745 6598
11080	0	0	Ki67+	 16745 6693
11081	0	0	Ki67+	 16748 6816
11082	0	0	Ki67+	 16752 6550
11083	0	0	Ki67+	 16758 6837
11084	0	0	Ki67+	 16763 6927
11085	0	0	Ki67+	 16768 6516
11086	0	0	Ki67+	 16769 7008
11087	0	0	Ki67+	 16769 7261
11088	0	0	Ki67+	 16770 6562
11089	0	0	Ki67+	 16774 6878
11090	0	0	Ki67+	 16777 6604
11091	0	0	Ki67+	 16778 6921
11092	0	0	Ki67+	 16778 7280
11093	0	0	Ki67+	 16782 6780
11094	0	0	Ki67+	 16782 6809
11095	0	0	Ki67+	 15987 7679
11096	0	0	Ki67+	 15987 7897
11097	0	0	Ki67+	 15987 8103
11098	0	0	Ki67+	 15989 7614
11099	0	0	Ki67+	 15995 7778
11100	0	0	Ki67+	 15999 7664
11101	0	0	Ki67+	 16000 7518
11102	0	0	Ki67+	 16000 7923
11103	0	0	Ki67+	 16005 7782
11104	0	0	Ki67+	 16009 7822
11105	0	0	Ki67+	 16010 7450
11106	0	0	Ki67+	 16012 7696
11107	0	0	Ki67+	 16013 8027
11108	0	0	Ki67+	 16015 7462
11109	0	0	Ki67+	 16015 7659
11110	0	0	Ki67+	 16015 7944
11111	0	0	Ki67+	 16020 7906
11112	0	0	Ki67+	 16021 7500
11113	0	0	Ki67+	 16024 7345
11114	0	0	Ki67+	 16030 7887
11115	0	0	Ki67+	 16031 7816
11116	0	0	Ki67+	 16035 7320
11117	0	0	Ki67+	 16038 7417
11118	0	0	Ki67+	 16038 7936
11119	0	0	Ki67+	 16048 7656
11120	0	0	Ki67+	 16048 7784
11121	0	0	Ki67+	 16048 7914
11122	0	0	Ki67+	 16049 7467
11123	0	0	Ki67+	 16049 8028
11124	0	0	Ki67+	 16055 7618
11125	0	0	Ki67+	 16063 7472
11126	0	0	Ki67+	 16066 7441
11127	0	0	Ki67+	 16067 7317
11128	0	0	Ki67+	 16069 7857
11129	0	0	Ki67+	 16070 7931
11130	0	0	Ki67+	 16072 7897
11131	0	0	Ki67+	 16076 7650
11132	0	0	Ki67+	 16079 7418
11133	0	0	Ki67+	 16079 7989
11134	0	0	Ki67+	 16081 7450
11135	0	0	Ki67+	 16084 7924
11136	0	0	Ki67+	 16086 7615
11137	0	0	Ki67+	 16094 7422
11138	0	0	Ki67+	 16095 7755
11139	0	0	Ki67+	 16097 7687
11140	0	0	Ki67+	 16100 8004
11141	0	0	Ki67+	 16103 7780
11142	0	0	Ki67+	 16103 7976
11143	0	0	Ki67+	 16112 7599
11144	0	0	Ki67+	 16115 7408
11145	0	0	Ki67+	 16116 8000
11146	0	0	Ki67+	 16117 7869
11147	0	0	Ki67+	 16119 7758
11148	0	0	Ki67+	 16119 8068
11149	0	0	Ki67+	 16130 7591
11150	0	0	Ki67+	 16138 7866
11151	0	0	Ki67+	 16140 7646
11152	0	0	Ki67+	 16144 7606
11153	0	0	Ki67+	 16147 7969
11154	0	0	Ki67+	 16148 7808
11155	0	0	Ki67+	 16151 7681
11156	0	0	Ki67+	 16157 7590
11157	0	0	Ki67+	 16161 7838
11158	0	0	Ki67+	 16164 7810
11159	0	0	Ki67+	 16165 7360
11160	0	0	Ki67+	 16170 7391
11161	0	0	Ki67+	 16173 7974
11162	0	0	Ki67+	 16174 7610
11163	0	0	Ki67+	 16174 7656
11164	0	0	Ki67+	 16175 7710
11165	0	0	Ki67+	 16176 8066
11166	0	0	Ki67+	 16177 7745
11167	0	0	Ki67+	 16177 7955
11168	0	0	Ki67+	 16180 7837
11169	0	0	Ki67+	 16187 7895
11170	0	0	Ki67+	 16189 7564
11171	0	0	Ki67+	 16192 7587
11172	0	0	Ki67+	 16192 8049
11173	0	0	Ki67+	 16200 7698
11174	0	0	Ki67+	 16203 7363
11175	0	0	Ki67+	 16207 7613
11176	0	0	Ki67+	 16208 7772
11177	0	0	Ki67+	 16208 7908
11178	0	0	Ki67+	 16210 7673
11179	0	0	Ki67+	 16211 7798
11180	0	0	Ki67+	 16217 7584
11181	0	0	Ki67+	 16219 7348
11182	0	0	Ki67+	 16219 7899
11183	0	0	Ki67+	 16221 7330
11184	0	0	Ki67+	 16223 8082
11185	0	0	Ki67+	 16231 7831
11186	0	0	Ki67+	 16232 7649
11187	0	0	Ki67+	 16233 8011
11188	0	0	Ki67+	 16234 7732
11189	0	0	Ki67+	 16237 7750
11190	0	0	Ki67+	 16238 7614
11191	0	0	Ki67+	 16244 7332
11192	0	0	Ki67+	 16244 7705
11193	0	0	Ki67+	 16245 7587
11194	0	0	Ki67+	 16245 7668
11195	0	0	Ki67+	 16246 7810
11196	0	0	Ki67+	 16246 8008
11197	0	0	Ki67+	 16253 8078
11198	0	0	Ki67+	 16254 7762
11199	0	0	Ki67+	 16260 7634
11200	0	0	Ki67+	 16260 7840
11201	0	0	Ki67+	 16262 7901
11202	0	0	Ki67+	 16263 7730
11203	0	0	Ki67+	 16265 7580
11204	0	0	Ki67+	 16266 8054
11205	0	0	Ki67+	 16270 7848
11206	0	0	Ki67+	 16271 8076
11207	0	0	Ki67+	 16277 7979
11208	0	0	Ki67+	 16277 8098
11209	0	0	Ki67+	 16279 7605
11210	0	0	Ki67+	 16283 7642
11211	0	0	Ki67+	 16284 7670
11212	0	0	Ki67+	 16284 7728
11213	0	0	Ki67+	 16285 7563
11214	0	0	Ki67+	 16290 8016
11215	0	0	Ki67+	 16290 8071
11216	0	0	Ki67+	 16290 8100
11217	0	0	Ki67+	 16304 7515
11218	0	0	Ki67+	 16305 7585
11219	0	0	Ki67+	 16308 7608
11220	0	0	Ki67+	 16311 7645
11221	0	0	Ki67+	 16311 8056
11222	0	0	Ki67+	 16314 7952
11223	0	0	Ki67+	 16318 7660
11224	0	0	Ki67+	 16319 8093
11225	0	0	Ki67+	 16326 7560
11226	0	0	Ki67+	 16326 7614
11227	0	0	Ki67+	 16335 7669
11228	0	0	Ki67+	 16339 7588
11229	0	0	Ki67+	 16344 7729
11230	0	0	Ki67+	 16344 7808
11231	0	0	Ki67+	 16345 8071
11232	0	0	Ki67+	 16356 7629
11233	0	0	Ki67+	 16356 8100
11234	0	0	Ki67+	 16359 7581
11235	0	0	Ki67+	 16368 7690
11236	0	0	Ki67+	 16370 7648
11237	0	0	Ki67+	 16370 8067
11238	0	0	Ki67+	 16371 8051
11239	0	0	Ki67+	 16376 8080
11240	0	0	Ki67+	 16383 7600
11241	0	0	Ki67+	 16385 7998
11242	0	0	Ki67+	 16389 7768
11243	0	0	Ki67+	 16391 7693
11244	0	0	Ki67+	 16392 7565
11245	0	0	Ki67+	 16396 7655
11246	0	0	Ki67+	 16402 7674
11247	0	0	Ki67+	 16402 7701
11248	0	0	Ki67+	 16403 7628
11249	0	0	Ki67+	 16403 8099
11250	0	0	Ki67+	 16412 7607
11251	0	0	Ki67+	 16413 7683
11252	0	0	Ki67+	 16413 8074
11253	0	0	Ki67+	 16415 7660
11254	0	0	Ki67+	 16423 8109
11255	0	0	Ki67+	 16424 7632
11256	0	0	Ki67+	 16428 7613
11257	0	0	Ki67+	 16437 7696
11258	0	0	Ki67+	 16437 8091
11259	0	0	Ki67+	 16441 7597
11260	0	0	Ki67+	 16456 7347
11261	0	0	Ki67+	 16457 7716
11262	0	0	Ki67+	 16468 7612
11263	0	0	Ki67+	 16468 7789
11264	0	0	Ki67+	 16474 7685
11265	0	0	Ki67+	 16484 7651
11266	0	0	Ki67+	 16487 7705
11267	0	0	Ki67+	 16492 7781
11268	0	0	Ki67+	 16502 7631
11269	0	0	Ki67+	 16513 7688
11270	0	0	Ki67+	 16520 7703
11271	0	0	Ki67+	 16536 8097
11272	0	0	Ki67+	 16539 7676
11273	0	0	Ki67+	 16545 7696
11274	0	0	Ki67+	 16586 8046
11275	0	0	Ki67+	 16602 7604
11276	0	0	Ki67+	 16627 7969
11277	0	0	Ki67+	 16631 8027
11278	0	0	Ki67+	 16638 8088
11279	0	0	Ki67+	 16660 8073
11280	0	0	Ki67+	 16663 8044
11281	0	0	Ki67+	 16673 8031
11282	0	0	Ki67+	 16674 7328
11283	0	0	Ki67+	 16683 8053
11284	0	0	Ki67+	 16694 7340
11285	0	0	Ki67+	 16698 8021
11286	0	0	Ki67+	 16699 7968
11287	0	0	Ki67+	 16702 7988
11288	0	0	Ki67+	 16716 8005
11289	0	0	Ki67+	 16728 7372
11290	0	0	Ki67+	 16739 7972
11291	0	0	Ki67+	 16749 7354
11292	0	0	Ki67+	 16771 7345
11293	0	0	Ki67+	 16783 7372
11294	0	0	Ki67+	 15986 8159
11295	0	0	Ki67+	 15987 8660
11296	0	0	Ki67+	 15988 8573
11297	0	0	Ki67+	 15988 8709
11298	0	0	Ki67+	 15990 8137
11299	0	0	Ki67+	 15990 8642
11300	0	0	Ki67+	 15992 8719
11301	0	0	Ki67+	 15994 8190
11302	0	0	Ki67+	 16000 8673
11303	0	0	Ki67+	 16001 8587
11304	0	0	Ki67+	 16004 8805
11305	0	0	Ki67+	 16007 8120
11306	0	0	Ki67+	 16010 8531
11307	0	0	Ki67+	 16012 8638
11308	0	0	Ki67+	 16013 8863
11309	0	0	Ki67+	 16014 8149
11310	0	0	Ki67+	 16014 8556
11311	0	0	Ki67+	 16014 8625
11312	0	0	Ki67+	 16016 8671
11313	0	0	Ki67+	 16017 8511
11314	0	0	Ki67+	 16019 8686
11315	0	0	Ki67+	 16025 8530
11316	0	0	Ki67+	 16025 8607
11317	0	0	Ki67+	 16027 8323
11318	0	0	Ki67+	 16033 8537
11319	0	0	Ki67+	 16040 8581
11320	0	0	Ki67+	 16041 8640
11321	0	0	Ki67+	 16042 8778
11322	0	0	Ki67+	 16043 8656
11323	0	0	Ki67+	 16044 8681
11324	0	0	Ki67+	 16044 8722
11325	0	0	Ki67+	 16046 8302
11326	0	0	Ki67+	 16048 8594
11327	0	0	Ki67+	 16050 8507
11328	0	0	Ki67+	 16051 8346
11329	0	0	Ki67+	 16057 8749
11330	0	0	Ki67+	 16058 8433
11331	0	0	Ki67+	 16058 8715
11332	0	0	Ki67+	 16069 8758
11333	0	0	Ki67+	 16070 8522
11334	0	0	Ki67+	 16072 8800
11335	0	0	Ki67+	 16075 8646
11336	0	0	Ki67+	 16077 8558
11337	0	0	Ki67+	 16078 8392
11338	0	0	Ki67+	 16078 8503
11339	0	0	Ki67+	 16082 8450
11340	0	0	Ki67+	 16082 8486
11341	0	0	Ki67+	 16084 8257
11342	0	0	Ki67+	 16084 8300
11343	0	0	Ki67+	 16085 8670
11344	0	0	Ki67+	 16085 8729
11345	0	0	Ki67+	 16087 8611
11346	0	0	Ki67+	 16088 8370
11347	0	0	Ki67+	 16089 8276
11348	0	0	Ki67+	 16094 8653
11349	0	0	Ki67+	 16094 8700
11350	0	0	Ki67+	 16095 8588
11351	0	0	Ki67+	 16096 8784
11352	0	0	Ki67+	 16101 8296
11353	0	0	Ki67+	 16108 8473
11354	0	0	Ki67+	 16108 8776
11355	0	0	Ki67+	 16109 8434
11356	0	0	Ki67+	 16110 8181
11357	0	0	Ki67+	 16110 8560
11358	0	0	Ki67+	 16116 8628
11359	0	0	Ki67+	 16117 8528
11360	0	0	Ki67+	 16118 8719
11361	0	0	Ki67+	 16120 8159
11362	0	0	Ki67+	 16120 8492
11363	0	0	Ki67+	 16122 8210
11364	0	0	Ki67+	 16123 8599
11365	0	0	Ki67+	 16126 8245
11366	0	0	Ki67+	 16126 8665
11367	0	0	Ki67+	 16127 8762
11368	0	0	Ki67+	 16132 8479
11369	0	0	Ki67+	 16134 8567
11370	0	0	Ki67+	 16134 8587
11371	0	0	Ki67+	 16135 8188
11372	0	0	Ki67+	 16135 8625
11373	0	0	Ki67+	 16137 8266
11374	0	0	Ki67+	 16140 8449
11375	0	0	Ki67+	 16141 8537
11376	0	0	Ki67+	 16141 8754
11377	0	0	Ki67+	 16142 8649
11378	0	0	Ki67+	 16143 8712
11379	0	0	Ki67+	 16144 8603
11380	0	0	Ki67+	 16152 8136
11381	0	0	Ki67+	 16153 8215
11382	0	0	Ki67+	 16153 8589
11383	0	0	Ki67+	 16153 8830
11384	0	0	Ki67+	 16156 8484
11385	0	0	Ki67+	 16159 8516
11386	0	0	Ki67+	 16159 8629
11387	0	0	Ki67+	 16160 8228
11388	0	0	Ki67+	 16160 8333
11389	0	0	Ki67+	 16161 8160
11390	0	0	Ki67+	 16161 8554
11391	0	0	Ki67+	 16164 8181
11392	0	0	Ki67+	 16166 8433
11393	0	0	Ki67+	 16168 8645
11394	0	0	Ki67+	 16169 8447
11395	0	0	Ki67+	 16171 8679
11396	0	0	Ki67+	 16176 8323
11397	0	0	Ki67+	 16177 8388
11398	0	0	Ki67+	 16181 8534
11399	0	0	Ki67+	 16181 8638
11400	0	0	Ki67+	 16184 8582
11401	0	0	Ki67+	 16187 8177
11402	0	0	Ki67+	 16188 8610
11403	0	0	Ki67+	 16189 8679
11404	0	0	Ki67+	 16190 8720
11405	0	0	Ki67+	 16192 8548
11406	0	0	Ki67+	 16193 8485
11407	0	0	Ki67+	 16194 8598
11408	0	0	Ki67+	 16195 8517
11409	0	0	Ki67+	 16197 8644
11410	0	0	Ki67+	 16198 8346
11411	0	0	Ki67+	 16202 8311
11412	0	0	Ki67+	 16208 8374
11413	0	0	Ki67+	 16213 8401
11414	0	0	Ki67+	 16213 8452
11415	0	0	Ki67+	 16213 8620
11416	0	0	Ki67+	 16214 8607
11417	0	0	Ki67+	 16214 8638
11418	0	0	Ki67+	 16215 8294
11419	0	0	Ki67+	 16216 8670
11420	0	0	Ki67+	 16218 8366
11421	0	0	Ki67+	 16219 8572
11422	0	0	Ki67+	 16223 8493
11423	0	0	Ki67+	 16225 8456
11424	0	0	Ki67+	 16225 8547
11425	0	0	Ki67+	 16229 8427
11426	0	0	Ki67+	 16231 8514
11427	0	0	Ki67+	 16233 8714
11428	0	0	Ki67+	 16236 8631
11429	0	0	Ki67+	 16239 8387
11430	0	0	Ki67+	 16240 8663
11431	0	0	Ki67+	 16244 8597
11432	0	0	Ki67+	 16244 8735
11433	0	0	Ki67+	 16245 8314
11434	0	0	Ki67+	 16247 8364
11435	0	0	Ki67+	 16250 8126
11436	0	0	Ki67+	 16255 8487
11437	0	0	Ki67+	 16256 8710
11438	0	0	Ki67+	 16259 8453
11439	0	0	Ki67+	 16260 8308
11440	0	0	Ki67+	 16261 8561
11441	0	0	Ki67+	 16261 8895
11442	0	0	Ki67+	 16263 8402
11443	0	0	Ki67+	 16266 8525
11444	0	0	Ki67+	 16270 8718
11445	0	0	Ki67+	 16272 8251
11446	0	0	Ki67+	 16272 8298
11447	0	0	Ki67+	 16275 8887
11448	0	0	Ki67+	 16282 8424
11449	0	0	Ki67+	 16284 8153
11450	0	0	Ki67+	 16284 8391
11451	0	0	Ki67+	 16284 8646
11452	0	0	Ki67+	 16284 8657
11453	0	0	Ki67+	 16286 8341
11454	0	0	Ki67+	 16286 8900
11455	0	0	Ki67+	 16289 8623
11456	0	0	Ki67+	 16291 8268
11457	0	0	Ki67+	 16293 8328
11458	0	0	Ki67+	 16293 8445
11459	0	0	Ki67+	 16295 8404
11460	0	0	Ki67+	 16297 8559
11461	0	0	Ki67+	 16298 8909
11462	0	0	Ki67+	 16300 8125
11463	0	0	Ki67+	 16301 8370
11464	0	0	Ki67+	 16301 8634
11465	0	0	Ki67+	 16302 8213
11466	0	0	Ki67+	 16306 8333
11467	0	0	Ki67+	 16307 8877
11468	0	0	Ki67+	 16308 8502
11469	0	0	Ki67+	 16311 8597
11470	0	0	Ki67+	 16311 8889
11471	0	0	Ki67+	 16315 8291
11472	0	0	Ki67+	 16317 8257
11473	0	0	Ki67+	 16317 8649
11474	0	0	Ki67+	 16318 8359
11475	0	0	Ki67+	 16319 8850
11476	0	0	Ki67+	 16322 8232
11477	0	0	Ki67+	 16324 8187
11478	0	0	Ki67+	 16324 8621
11479	0	0	Ki67+	 16325 8149
11480	0	0	Ki67+	 16326 8422
11481	0	0	Ki67+	 16328 8122
11482	0	0	Ki67+	 16328 8453
11483	0	0	Ki67+	 16329 8886
11484	0	0	Ki67+	 16330 8314
11485	0	0	Ki67+	 16331 8872
11486	0	0	Ki67+	 16334 8156
11487	0	0	Ki67+	 16339 8837
11488	0	0	Ki67+	 16340 8661
11489	0	0	Ki67+	 16342 8631
11490	0	0	Ki67+	 16346 8255
11491	0	0	Ki67+	 16348 8285
11492	0	0	Ki67+	 16350 8196
11493	0	0	Ki67+	 16352 8431
11494	0	0	Ki67+	 16352 8819
11495	0	0	Ki67+	 16353 8382
11496	0	0	Ki67+	 16354 8315
11497	0	0	Ki67+	 16355 8224
11498	0	0	Ki67+	 16357 8346
11499	0	0	Ki67+	 16362 8666
11500	0	0	Ki67+	 16367 8155
11501	0	0	Ki67+	 16368 8566
11502	0	0	Ki67+	 16368 8653
11503	0	0	Ki67+	 16374 8238
11504	0	0	Ki67+	 16382 8201
11505	0	0	Ki67+	 16383 8299
11506	0	0	Ki67+	 16384 8226
11507	0	0	Ki67+	 16385 8329
11508	0	0	Ki67+	 16387 8113
11509	0	0	Ki67+	 16387 8367
11510	0	0	Ki67+	 16387 8678
11511	0	0	Ki67+	 16392 8907
11512	0	0	Ki67+	 16394 8262
11513	0	0	Ki67+	 16399 8144
11514	0	0	Ki67+	 16407 8223
11515	0	0	Ki67+	 16407 8290
11516	0	0	Ki67+	 16415 8316
11517	0	0	Ki67+	 16416 8346
11518	0	0	Ki67+	 16420 8127
11519	0	0	Ki67+	 16444 8643
11520	0	0	Ki67+	 16463 8819
11521	0	0	Ki67+	 16464 8643
11522	0	0	Ki67+	 16465 8631
11523	0	0	Ki67+	 16468 8448
11524	0	0	Ki67+	 16482 8762
11525	0	0	Ki67+	 16492 8643
11526	0	0	Ki67+	 16501 8517
11527	0	0	Ki67+	 16503 8602
11528	0	0	Ki67+	 16508 8356
11529	0	0	Ki67+	 16509 8865
11530	0	0	Ki67+	 16513 8644
11531	0	0	Ki67+	 16513 8817
11532	0	0	Ki67+	 16517 8437
11533	0	0	Ki67+	 16519 8888
11534	0	0	Ki67+	 16523 8366
11535	0	0	Ki67+	 16524 8597
11536	0	0	Ki67+	 16524 8632
11537	0	0	Ki67+	 16526 8422
11538	0	0	Ki67+	 16537 8288
11539	0	0	Ki67+	 16540 8395
11540	0	0	Ki67+	 16540 8629
11541	0	0	Ki67+	 16544 8319
11542	0	0	Ki67+	 16544 8610
11543	0	0	Ki67+	 16551 8284
11544	0	0	Ki67+	 16556 8365
11545	0	0	Ki67+	 16557 8811
11546	0	0	Ki67+	 16564 8409
11547	0	0	Ki67+	 16565 8296
11548	0	0	Ki67+	 16571 8278
11549	0	0	Ki67+	 16571 8389
11550	0	0	Ki67+	 16573 8643
11551	0	0	Ki67+	 16576 8772
11552	0	0	Ki67+	 16578 8225
11553	0	0	Ki67+	 16579 8588
11554	0	0	Ki67+	 16583 8435
11555	0	0	Ki67+	 16587 8363
11556	0	0	Ki67+	 16593 8629
11557	0	0	Ki67+	 16593 8804
11558	0	0	Ki67+	 16594 8438
11559	0	0	Ki67+	 16598 8771
11560	0	0	Ki67+	 16598 8893
11561	0	0	Ki67+	 16599 8375
11562	0	0	Ki67+	 16602 8253
11563	0	0	Ki67+	 16605 8137
11564	0	0	Ki67+	 16606 8585
11565	0	0	Ki67+	 16608 8190
11566	0	0	Ki67+	 16610 8410
11567	0	0	Ki67+	 16614 8790
11568	0	0	Ki67+	 16616 8627
11569	0	0	Ki67+	 16620 8552
11570	0	0	Ki67+	 16621 8182
11571	0	0	Ki67+	 16623 8275
11572	0	0	Ki67+	 16623 8734
11573	0	0	Ki67+	 16626 8395
11574	0	0	Ki67+	 16627 8745
11575	0	0	Ki67+	 16629 8432
11576	0	0	Ki67+	 16630 8539
11577	0	0	Ki67+	 16633 8467
11578	0	0	Ki67+	 16633 8608
11579	0	0	Ki67+	 16634 8660
11580	0	0	Ki67+	 16634 8898
11581	0	0	Ki67+	 16635 8189
11582	0	0	Ki67+	 16637 8571
11583	0	0	Ki67+	 16639 8391
11584	0	0	Ki67+	 16642 8415
11585	0	0	Ki67+	 16642 8831
11586	0	0	Ki67+	 16644 8144
11587	0	0	Ki67+	 16648 8650
11588	0	0	Ki67+	 16655 8452
11589	0	0	Ki67+	 16655 8670
11590	0	0	Ki67+	 16658 8227
11591	0	0	Ki67+	 16661 8211
11592	0	0	Ki67+	 16662 8554
11593	0	0	Ki67+	 16663 8501
11594	0	0	Ki67+	 16666 8805
11595	0	0	Ki67+	 16667 8482
11596	0	0	Ki67+	 16671 8631
11597	0	0	Ki67+	 16681 8617
11598	0	0	Ki67+	 16685 8599
11599	0	0	Ki67+	 16696 8647
11600	0	0	Ki67+	 16702 8203
11601	0	0	Ki67+	 16704 8522
11602	0	0	Ki67+	 16705 8413
11603	0	0	Ki67+	 16713 8201
11604	0	0	Ki67+	 16715 8561
11605	0	0	Ki67+	 16718 8578
11606	0	0	Ki67+	 16720 8345
11607	0	0	Ki67+	 16722 8494
11608	0	0	Ki67+	 16734 8578
11609	0	0	Ki67+	 16736 8695
11610	0	0	Ki67+	 16739 8245
11611	0	0	Ki67+	 16744 8551
11612	0	0	Ki67+	 16745 8506
11613	0	0	Ki67+	 16755 8654
11614	0	0	Ki67+	 16757 8227
11615	0	0	Ki67+	 16759 8186
11616	0	0	Ki67+	 16759 8619
11617	0	0	Ki67+	 16760 8139
11618	0	0	Ki67+	 16763 8572
11619	0	0	Ki67+	 16766 8300
11620	0	0	Ki67+	 16769 8527
11621	0	0	Ki67+	 16774 8419
11622	0	0	Ki67+	 16776 8186
11623	0	0	Ki67+	 16778 8546
11624	0	0	Ki67+	 16780 8642
11625	0	0	Ki67+	 16780 8689
11626	0	0	Ki67+	 16781 8260
11627	0	0	Ki67+	 16042 9074
11628	0	0	Ki67+	 16111 8938
11629	0	0	Ki67+	 16186 8995
11630	0	0	Ki67+	 16211 8980
11631	0	0	Ki67+	 16222 8969
11632	0	0	Ki67+	 16231 8993
11633	0	0	Ki67+	 16232 9113
11634	0	0	Ki67+	 16240 9700
11635	0	0	Ki67+	 16242 9102
11636	0	0	Ki67+	 16242 9676
11637	0	0	Ki67+	 16248 8962
11638	0	0	Ki67+	 16263 8979
11639	0	0	Ki67+	 16264 9690
11640	0	0	Ki67+	 16285 9051
11641	0	0	Ki67+	 16293 9654
11642	0	0	Ki67+	 16294 9684
11643	0	0	Ki67+	 16308 9047
11644	0	0	Ki67+	 16310 8917
11645	0	0	Ki67+	 16313 9013
11646	0	0	Ki67+	 16335 8947
11647	0	0	Ki67+	 16336 9674
11648	0	0	Ki67+	 16343 9305
11649	0	0	Ki67+	 16344 9025
11650	0	0	Ki67+	 16362 9564
11651	0	0	Ki67+	 16369 8920
11652	0	0	Ki67+	 16371 8996
11653	0	0	Ki67+	 16373 9671
11654	0	0	Ki67+	 16379 9419
11655	0	0	Ki67+	 16380 9706
11656	0	0	Ki67+	 16381 9501
11657	0	0	Ki67+	 16395 8984
11658	0	0	Ki67+	 16396 9606
11659	0	0	Ki67+	 16405 9543
11660	0	0	Ki67+	 16408 9407
11661	0	0	Ki67+	 16411 9638
11662	0	0	Ki67+	 16414 9384
11663	0	0	Ki67+	 16417 9706
11664	0	0	Ki67+	 16422 9502
11665	0	0	Ki67+	 16435 9409
11666	0	0	Ki67+	 16438 8933
11667	0	0	Ki67+	 16439 9435
11668	0	0	Ki67+	 16441 9614
11669	0	0	Ki67+	 16442 9329
11670	0	0	Ki67+	 16449 9695
11671	0	0	Ki67+	 16452 9383
11672	0	0	Ki67+	 16456 9416
11673	0	0	Ki67+	 16461 9676
11674	0	0	Ki67+	 16466 8915
11675	0	0	Ki67+	 16468 9463
11676	0	0	Ki67+	 16469 9330
11677	0	0	Ki67+	 16469 9356
11678	0	0	Ki67+	 16473 8931
11679	0	0	Ki67+	 16475 9302
11680	0	0	Ki67+	 16479 9580
11681	0	0	Ki67+	 16481 9653
11682	0	0	Ki67+	 16483 9558
11683	0	0	Ki67+	 16486 9241
11684	0	0	Ki67+	 16491 9456
11685	0	0	Ki67+	 16496 9372
11686	0	0	Ki67+	 16496 9570
11687	0	0	Ki67+	 16503 9534
11688	0	0	Ki67+	 16511 9001
11689	0	0	Ki67+	 16518 9637
11690	0	0	Ki67+	 16520 9334
11691	0	0	Ki67+	 16521 9362
11692	0	0	Ki67+	 16521 9459
11693	0	0	Ki67+	 16526 9385
11694	0	0	Ki67+	 16527 9603
11695	0	0	Ki67+	 16530 9449
11696	0	0	Ki67+	 16532 9659
11697	0	0	Ki67+	 16536 9484
11698	0	0	Ki67+	 16543 9404
11699	0	0	Ki67+	 16546 9474
11700	0	0	Ki67+	 16550 9346
11701	0	0	Ki67+	 16551 9426
11702	0	0	Ki67+	 16554 9555
11703	0	0	Ki67+	 16556 9645
11704	0	0	Ki67+	 16557 9266
11705	0	0	Ki67+	 16559 9374
11706	0	0	Ki67+	 16559 9670
11707	0	0	Ki67+	 16564 9440
11708	0	0	Ki67+	 16565 9316
11709	0	0	Ki67+	 16568 9489
11710	0	0	Ki67+	 16573 9411
11711	0	0	Ki67+	 16575 9460
11712	0	0	Ki67+	 16578 9580
11713	0	0	Ki67+	 16588 9594
11714	0	0	Ki67+	 16590 9426
11715	0	0	Ki67+	 16594 9680
11716	0	0	Ki67+	 16595 9001
11717	0	0	Ki67+	 16596 9492
11718	0	0	Ki67+	 16597 9300
11719	0	0	Ki67+	 16597 9366
11720	0	0	Ki67+	 16599 9660
11721	0	0	Ki67+	 16600 9529
11722	0	0	Ki67+	 16604 9478
11723	0	0	Ki67+	 16606 8921
11724	0	0	Ki67+	 16606 9621
11725	0	0	Ki67+	 16609 9710
11726	0	0	Ki67+	 16614 9600
11727	0	0	Ki67+	 16615 9312
11728	0	0	Ki67+	 16616 9273
11729	0	0	Ki67+	 16616 9670
11730	0	0	Ki67+	 16617 9629
11731	0	0	Ki67+	 16623 9501
11732	0	0	Ki67+	 16626 9486
11733	0	0	Ki67+	 16627 9535
11734	0	0	Ki67+	 16628 9291
11735	0	0	Ki67+	 16630 9464
11736	0	0	Ki67+	 16647 9557
11737	0	0	Ki67+	 16649 9471
11738	0	0	Ki67+	 16650 9687
11739	0	0	Ki67+	 16652 8960
11740	0	0	Ki67+	 16678 9696
11741	0	0	Ki67+	 16687 9586
11742	0	0	Ki67+	 16702 9689
11743	0	0	Ki67+	 16712 9586
11744	0	0	Ki67+	 16716 9179
11745	0	0	Ki67+	 16753 9585
11746	0	0	Ki67+	 16776 9698
11747	0	0	Ki67+	 16031 9750
11748	0	0	Ki67+	 16059 10200
11749	0	0	Ki67+	 16106 10263
11750	0	0	Ki67+	 16120 10247
11751	0	0	Ki67+	 16123 10350
11752	0	0	Ki67+	 16152 10362
11753	0	0	Ki67+	 16159 10246
11754	0	0	Ki67+	 16163 10309
11755	0	0	Ki67+	 16165 10367
11756	0	0	Ki67+	 16183 10264
11757	0	0	Ki67+	 16184 10136
11758	0	0	Ki67+	 16191 10435
11759	0	0	Ki67+	 16200 10213
11760	0	0	Ki67+	 16211 9723
11761	0	0	Ki67+	 16218 10245
11762	0	0	Ki67+	 16227 10117
11763	0	0	Ki67+	 16228 9805
11764	0	0	Ki67+	 16229 10210
11765	0	0	Ki67+	 16229 10446
11766	0	0	Ki67+	 16231 9932
11767	0	0	Ki67+	 16234 10355
11768	0	0	Ki67+	 16235 9896
11769	0	0	Ki67+	 16238 10003
11770	0	0	Ki67+	 16238 10124
11771	0	0	Ki67+	 16240 10106
11772	0	0	Ki67+	 16240 10479
11773	0	0	Ki67+	 16244 9800
11774	0	0	Ki67+	 16245 9991
11775	0	0	Ki67+	 16248 9907
11776	0	0	Ki67+	 16250 9762
11777	0	0	Ki67+	 16250 10439
11778	0	0	Ki67+	 16252 10263
11779	0	0	Ki67+	 16255 9869
11780	0	0	Ki67+	 16261 9941
11781	0	0	Ki67+	 16262 10355
11782	0	0	Ki67+	 16264 10310
11783	0	0	Ki67+	 16265 10276
11784	0	0	Ki67+	 16268 10244
11785	0	0	Ki67+	 16271 9797
11786	0	0	Ki67+	 16277 10495
11787	0	0	Ki67+	 16278 9907
11788	0	0	Ki67+	 16279 10373
11789	0	0	Ki67+	 16283 10294
11790	0	0	Ki67+	 16284 10009
11791	0	0	Ki67+	 16284 10271
11792	0	0	Ki67+	 16285 10242
11793	0	0	Ki67+	 16286 10214
11794	0	0	Ki67+	 16291 10462
11795	0	0	Ki67+	 16293 9746
11796	0	0	Ki67+	 16307 10187
11797	0	0	Ki67+	 16308 10148
11798	0	0	Ki67+	 16309 10222
11799	0	0	Ki67+	 16310 10279
11800	0	0	Ki67+	 16312 9799
11801	0	0	Ki67+	 16316 10342
11802	0	0	Ki67+	 16317 10015
11803	0	0	Ki67+	 16318 10312
11804	0	0	Ki67+	 16321 10511
11805	0	0	Ki67+	 16322 10135
11806	0	0	Ki67+	 16332 10169
11807	0	0	Ki67+	 16336 10211
11808	0	0	Ki67+	 16343 9906
11809	0	0	Ki67+	 16353 9863
11810	0	0	Ki67+	 16355 10175
11811	0	0	Ki67+	 16356 9947
11812	0	0	Ki67+	 16360 10285
11813	0	0	Ki67+	 16360 10320
11814	0	0	Ki67+	 16362 10156
11815	0	0	Ki67+	 16363 9782
11816	0	0	Ki67+	 16372 9790
11817	0	0	Ki67+	 16374 10093
11818	0	0	Ki67+	 16375 10112
11819	0	0	Ki67+	 16375 10300
11820	0	0	Ki67+	 16377 9963
11821	0	0	Ki67+	 16378 9986
11822	0	0	Ki67+	 16382 10211
11823	0	0	Ki67+	 16385 10327
11824	0	0	Ki67+	 16387 10305
11825	0	0	Ki67+	 16387 10455
11826	0	0	Ki67+	 16388 9840
11827	0	0	Ki67+	 16388 9929
11828	0	0	Ki67+	 16389 9872
11829	0	0	Ki67+	 16390 10063
11830	0	0	Ki67+	 16391 9957
11831	0	0	Ki67+	 16396 10080
11832	0	0	Ki67+	 16396 10377
11833	0	0	Ki67+	 16399 10432
11834	0	0	Ki67+	 16402 9821
11835	0	0	Ki67+	 16404 9785
11836	0	0	Ki67+	 16406 10305
11837	0	0	Ki67+	 16407 9911
11838	0	0	Ki67+	 16411 9867
11839	0	0	Ki67+	 16414 9889
11840	0	0	Ki67+	 16423 9737
11841	0	0	Ki67+	 16428 9780
11842	0	0	Ki67+	 16429 10277
11843	0	0	Ki67+	 16431 10073
11844	0	0	Ki67+	 16446 9956
11845	0	0	Ki67+	 16447 9852
11846	0	0	Ki67+	 16449 9754
11847	0	0	Ki67+	 16453 10043
11848	0	0	Ki67+	 16455 10449
11849	0	0	Ki67+	 16461 9846
11850	0	0	Ki67+	 16461 10237
11851	0	0	Ki67+	 16465 9943
11852	0	0	Ki67+	 16466 9765
11853	0	0	Ki67+	 16471 10425
11854	0	0	Ki67+	 16480 9813
11855	0	0	Ki67+	 16482 9749
11856	0	0	Ki67+	 16482 10135
11857	0	0	Ki67+	 16485 9951
11858	0	0	Ki67+	 16487 9795
11859	0	0	Ki67+	 16488 10501
11860	0	0	Ki67+	 16490 10000
11861	0	0	Ki67+	 16496 9917
11862	0	0	Ki67+	 16509 9947
11863	0	0	Ki67+	 16509 10272
11864	0	0	Ki67+	 16509 10424
11865	0	0	Ki67+	 16510 9923
11866	0	0	Ki67+	 16513 9897
11867	0	0	Ki67+	 16513 10456
11868	0	0	Ki67+	 16530 9997
11869	0	0	Ki67+	 16531 9902
11870	0	0	Ki67+	 16531 9969
11871	0	0	Ki67+	 16532 9783
11872	0	0	Ki67+	 16533 9822
11873	0	0	Ki67+	 16534 10398
11874	0	0	Ki67+	 16536 9946
11875	0	0	Ki67+	 16538 10488
11876	0	0	Ki67+	 16541 9716
11877	0	0	Ki67+	 16550 9909
11878	0	0	Ki67+	 16556 9958
11879	0	0	Ki67+	 16557 10337
11880	0	0	Ki67+	 16564 9899
11881	0	0	Ki67+	 16564 10507
11882	0	0	Ki67+	 16566 9831
11883	0	0	Ki67+	 16572 10154
11884	0	0	Ki67+	 16574 9849
11885	0	0	Ki67+	 16576 9908
11886	0	0	Ki67+	 16576 10505
11887	0	0	Ki67+	 16583 9774
11888	0	0	Ki67+	 16583 9998
11889	0	0	Ki67+	 16591 9728
11890	0	0	Ki67+	 16591 10461
11891	0	0	Ki67+	 16593 9943
11892	0	0	Ki67+	 16599 9788
11893	0	0	Ki67+	 16599 9987
11894	0	0	Ki67+	 16599 10486
11895	0	0	Ki67+	 16604 10497
11896	0	0	Ki67+	 16609 9756
11897	0	0	Ki67+	 16611 9848
11898	0	0	Ki67+	 16616 10428
11899	0	0	Ki67+	 16621 10301
11900	0	0	Ki67+	 16625 9899
11901	0	0	Ki67+	 16632 10324
11902	0	0	Ki67+	 16633 10305
11903	0	0	Ki67+	 16634 10440
11904	0	0	Ki67+	 16635 9956
11905	0	0	Ki67+	 16639 10393
11906	0	0	Ki67+	 16640 9770
11907	0	0	Ki67+	 16642 9834
11908	0	0	Ki67+	 16642 10223
11909	0	0	Ki67+	 16642 10417
11910	0	0	Ki67+	 16643 9784
11911	0	0	Ki67+	 16646 10195
11912	0	0	Ki67+	 16647 10250
11913	0	0	Ki67+	 16647 10382
11914	0	0	Ki67+	 16648 9727
11915	0	0	Ki67+	 16648 10349
11916	0	0	Ki67+	 16649 10330
11917	0	0	Ki67+	 16650 10273
11918	0	0	Ki67+	 16655 9926
11919	0	0	Ki67+	 16658 9787
11920	0	0	Ki67+	 16663 9914
11921	0	0	Ki67+	 16666 10180
11922	0	0	Ki67+	 16667 10233
11923	0	0	Ki67+	 16670 9964
11924	0	0	Ki67+	 16672 10204
11925	0	0	Ki67+	 16679 9958
11926	0	0	Ki67+	 16681 10094
11927	0	0	Ki67+	 16681 10177
11928	0	0	Ki67+	 16681 10463
11929	0	0	Ki67+	 16686 10203
11930	0	0	Ki67+	 16686 10234
11931	0	0	Ki67+	 16686 10264
11932	0	0	Ki67+	 16687 10416
11933	0	0	Ki67+	 16692 9922
11934	0	0	Ki67+	 16696 10436
11935	0	0	Ki67+	 16697 9735
11936	0	0	Ki67+	 16699 10411
11937	0	0	Ki67+	 16701 9829
11938	0	0	Ki67+	 16701 10238
11939	0	0	Ki67+	 16702 10169
11940	0	0	Ki67+	 16709 10420
11941	0	0	Ki67+	 16718 9947
11942	0	0	Ki67+	 16721 10460
11943	0	0	Ki67+	 16724 10198
11944	0	0	Ki67+	 16726 9751
11945	0	0	Ki67+	 16727 9922
11946	0	0	Ki67+	 16731 10443
11947	0	0	Ki67+	 16733 10405
11948	0	0	Ki67+	 16741 9821
11949	0	0	Ki67+	 16748 9877
11950	0	0	Ki67+	 16753 9854
11951	0	0	Ki67+	 16755 9937
11952	0	0	Ki67+	 16760 9864
11953	0	0	Ki67+	 16760 9880
11954	0	0	Ki67+	 16774 9924
11955	0	0	Ki67+	 16781 9938
11956	0	0	Ki67+	 16782 9722
11957	0	0	Ki67+	 16046 11032
11958	0	0	Ki67+	 16055 11164
11959	0	0	Ki67+	 16062 11086
11960	0	0	Ki67+	 16070 10654
11961	0	0	Ki67+	 16089 11228
11962	0	0	Ki67+	 16095 10715
11963	0	0	Ki67+	 16099 10702
11964	0	0	Ki67+	 16100 11069
11965	0	0	Ki67+	 16100 11132
11966	0	0	Ki67+	 16104 10750
11967	0	0	Ki67+	 16109 11108
11968	0	0	Ki67+	 16118 11158
11969	0	0	Ki67+	 16124 10615
11970	0	0	Ki67+	 16124 11186
11971	0	0	Ki67+	 16127 10736
11972	0	0	Ki67+	 16129 10578
11973	0	0	Ki67+	 16130 10758
11974	0	0	Ki67+	 16135 10786
11975	0	0	Ki67+	 16138 11129
11976	0	0	Ki67+	 16145 10724
11977	0	0	Ki67+	 16146 10620
11978	0	0	Ki67+	 16146 11073
11979	0	0	Ki67+	 16149 10736
11980	0	0	Ki67+	 16152 10565
11981	0	0	Ki67+	 16153 10835
11982	0	0	Ki67+	 16153 10900
11983	0	0	Ki67+	 16155 10665
11984	0	0	Ki67+	 16161 10712
11985	0	0	Ki67+	 16162 10639
11986	0	0	Ki67+	 16162 10788
11987	0	0	Ki67+	 16162 11179
11988	0	0	Ki67+	 16166 10834
11989	0	0	Ki67+	 16167 11072
11990	0	0	Ki67+	 16170 11121
11991	0	0	Ki67+	 16171 10811
11992	0	0	Ki67+	 16171 11054
11993	0	0	Ki67+	 16172 10578
11994	0	0	Ki67+	 16173 11151
11995	0	0	Ki67+	 16175 10538
11996	0	0	Ki67+	 16186 10842
11997	0	0	Ki67+	 16193 10651
11998	0	0	Ki67+	 16196 10559
11999	0	0	Ki67+	 16197 11096
12000	0	0	Ki67+	 16200 10537
12001	0	0	Ki67+	 16204 10690
12002	0	0	Ki67+	 16207 11206
12003	0	0	Ki67+	 16209 10581
12004	0	0	Ki67+	 16213 10542
12005	0	0	Ki67+	 16214 10797
12006	0	0	Ki67+	 16234 11226
12007	0	0	Ki67+	 16236 10885
12008	0	0	Ki67+	 16240 11100
12009	0	0	Ki67+	 16243 10584
12010	0	0	Ki67+	 16243 10858
12011	0	0	Ki67+	 16246 10599
12012	0	0	Ki67+	 16249 10656
12013	0	0	Ki67+	 16251 10555
12014	0	0	Ki67+	 16256 11040
12015	0	0	Ki67+	 16258 11088
12016	0	0	Ki67+	 16259 10901
12017	0	0	Ki67+	 16261 10836
12018	0	0	Ki67+	 16262 10922
12019	0	0	Ki67+	 16263 10855
12020	0	0	Ki67+	 16265 11015
12021	0	0	Ki67+	 16269 10892
12022	0	0	Ki67+	 16271 11059
12023	0	0	Ki67+	 16273 10824
12024	0	0	Ki67+	 16276 11034
12025	0	0	Ki67+	 16278 10964
12026	0	0	Ki67+	 16278 11137
12027	0	0	Ki67+	 16282 10863
12028	0	0	Ki67+	 16283 11157
12029	0	0	Ki67+	 16284 10992
12030	0	0	Ki67+	 16286 10582
12031	0	0	Ki67+	 16288 11067
12032	0	0	Ki67+	 16289 10560
12033	0	0	Ki67+	 16291 10910
12034	0	0	Ki67+	 16293 11136
12035	0	0	Ki67+	 16295 11081
12036	0	0	Ki67+	 16296 11012
12037	0	0	Ki67+	 16298 10836
12038	0	0	Ki67+	 16304 10858
12039	0	0	Ki67+	 16305 11093
12040	0	0	Ki67+	 16307 10917
12041	0	0	Ki67+	 16307 11121
12042	0	0	Ki67+	 16308 10579
12043	0	0	Ki67+	 16310 10824
12044	0	0	Ki67+	 16310 10966
12045	0	0	Ki67+	 16314 10768
12046	0	0	Ki67+	 16320 10941
12047	0	0	Ki67+	 16320 11046
12048	0	0	Ki67+	 16327 11084
12049	0	0	Ki67+	 16328 10544
12050	0	0	Ki67+	 16329 11053
12051	0	0	Ki67+	 16330 11013
12052	0	0	Ki67+	 16332 11106
12053	0	0	Ki67+	 16334 10885
12054	0	0	Ki67+	 16337 10985
12055	0	0	Ki67+	 16338 10817
12056	0	0	Ki67+	 16341 10555
12057	0	0	Ki67+	 16341 10783
12058	0	0	Ki67+	 16341 10967
12059	0	0	Ki67+	 16341 11084
12060	0	0	Ki67+	 16346 10595
12061	0	0	Ki67+	 16349 10863
12062	0	0	Ki67+	 16350 10995
12063	0	0	Ki67+	 16353 10671
12064	0	0	Ki67+	 16357 10614
12065	0	0	Ki67+	 16358 10910
12066	0	0	Ki67+	 16359 10592
12067	0	0	Ki67+	 16360 10941
12068	0	0	Ki67+	 16371 10953
12069	0	0	Ki67+	 16375 10997
12070	0	0	Ki67+	 16375 11099
12071	0	0	Ki67+	 16378 10842
12072	0	0	Ki67+	 16382 10633
12073	0	0	Ki67+	 16385 11018
12074	0	0	Ki67+	 16388 10687
12075	0	0	Ki67+	 16391 10884
12076	0	0	Ki67+	 16398 10663
12077	0	0	Ki67+	 16398 10990
12078	0	0	Ki67+	 16410 10840
12079	0	0	Ki67+	 16411 10530
12080	0	0	Ki67+	 16422 11179
12081	0	0	Ki67+	 16426 10918
12082	0	0	Ki67+	 16429 10680
12083	0	0	Ki67+	 16431 11171
12084	0	0	Ki67+	 16438 10521
12085	0	0	Ki67+	 16438 11124
12086	0	0	Ki67+	 16441 11196
12087	0	0	Ki67+	 16443 11023
12088	0	0	Ki67+	 16443 11140
12089	0	0	Ki67+	 16453 10650
12090	0	0	Ki67+	 16457 10938
12091	0	0	Ki67+	 16459 10563
12092	0	0	Ki67+	 16459 10744
12093	0	0	Ki67+	 16465 11032
12094	0	0	Ki67+	 16466 10655
12095	0	0	Ki67+	 16466 10779
12096	0	0	Ki67+	 16468 10673
12097	0	0	Ki67+	 16469 10518
12098	0	0	Ki67+	 16475 10609
12099	0	0	Ki67+	 16482 10567
12100	0	0	Ki67+	 16483 10800
12101	0	0	Ki67+	 16484 10519
12102	0	0	Ki67+	 16488 10750
12103	0	0	Ki67+	 16498 10764
12104	0	0	Ki67+	 16500 10589
12105	0	0	Ki67+	 16503 11188
12106	0	0	Ki67+	 16508 10611
12107	0	0	Ki67+	 16515 11208
12108	0	0	Ki67+	 16520 10518
12109	0	0	Ki67+	 16522 10546
12110	0	0	Ki67+	 16524 10710
12111	0	0	Ki67+	 16526 11187
12112	0	0	Ki67+	 16527 10753
12113	0	0	Ki67+	 16530 10794
12114	0	0	Ki67+	 16537 10529
12115	0	0	Ki67+	 16537 10739
12116	0	0	Ki67+	 16540 11052
12117	0	0	Ki67+	 16548 11196
12118	0	0	Ki67+	 16549 10881
12119	0	0	Ki67+	 16550 11161
12120	0	0	Ki67+	 16551 11068
12121	0	0	Ki67+	 16555 10526
12122	0	0	Ki67+	 16560 11128
12123	0	0	Ki67+	 16565 10714
12124	0	0	Ki67+	 16567 10891
12125	0	0	Ki67+	 16573 10528
12126	0	0	Ki67+	 16579 10682
12127	0	0	Ki67+	 16586 10560
12128	0	0	Ki67+	 16586 10626
12129	0	0	Ki67+	 16588 10942
12130	0	0	Ki67+	 16605 10671
12131	0	0	Ki67+	 16606 10534
12132	0	0	Ki67+	 16608 10713
12133	0	0	Ki67+	 16610 10962
12134	0	0	Ki67+	 16612 11091
12135	0	0	Ki67+	 16619 10711
12136	0	0	Ki67+	 16623 10771
12137	0	0	Ki67+	 16627 11293
12138	0	0	Ki67+	 16629 10546
12139	0	0	Ki67+	 16631 11111
12140	0	0	Ki67+	 16632 10632
12141	0	0	Ki67+	 16635 10848
12142	0	0	Ki67+	 16641 10749
12143	0	0	Ki67+	 16643 10513
12144	0	0	Ki67+	 16643 10692
12145	0	0	Ki67+	 16646 11106
12146	0	0	Ki67+	 16648 10620
12147	0	0	Ki67+	 16652 10677
12148	0	0	Ki67+	 16652 11140
12149	0	0	Ki67+	 16656 10556
12150	0	0	Ki67+	 16656 10697
12151	0	0	Ki67+	 16663 11119
12152	0	0	Ki67+	 16672 10615
12153	0	0	Ki67+	 16676 10930
12154	0	0	Ki67+	 16679 10649
12155	0	0	Ki67+	 16682 10519
12156	0	0	Ki67+	 16688 10574
12157	0	0	Ki67+	 16691 10679
12158	0	0	Ki67+	 16695 11245
12159	0	0	Ki67+	 16698 10967
12160	0	0	Ki67+	 16703 10532
12161	0	0	Ki67+	 16703 10549
12162	0	0	Ki67+	 16711 10636
12163	0	0	Ki67+	 16717 10667
12164	0	0	Ki67+	 16718 10518
12165	0	0	Ki67+	 16724 10650
12166	0	0	Ki67+	 16730 10960
12167	0	0	Ki67+	 16731 10563
12168	0	0	Ki67+	 16735 10625
12169	0	0	Ki67+	 16739 10587
12170	0	0	Ki67+	 16749 10554
12171	0	0	Ki67+	 16750 10609
12172	0	0	Ki67+	 16751 10543
12173	0	0	Ki67+	 16766 11255
12174	0	0	Ki67+	 16769 10800
12175	0	0	Ki67+	 16775 11000
12176	0	0	Ki67+	 16777 10981
12177	0	0	Ki67+	 16201 11868
12178	0	0	Ki67+	 16271 11431
12179	0	0	Ki67+	 16286 11519
12180	0	0	Ki67+	 16296 11416
12181	0	0	Ki67+	 16304 11495
12182	0	0	Ki67+	 16305 11444
12183	0	0	Ki67+	 16314 11517
12184	0	0	Ki67+	 16336 11694
12185	0	0	Ki67+	 16340 11548
12186	0	0	Ki67+	 16371 11488
12187	0	0	Ki67+	 16371 11520
12188	0	0	Ki67+	 16374 11570
12189	0	0	Ki67+	 16376 11787
12190	0	0	Ki67+	 16380 11476
12191	0	0	Ki67+	 16392 11494
12192	0	0	Ki67+	 16395 11546
12193	0	0	Ki67+	 16396 11863
12194	0	0	Ki67+	 16401 11696
12195	0	0	Ki67+	 16402 11786
12196	0	0	Ki67+	 16405 11833
12197	0	0	Ki67+	 16413 11885
12198	0	0	Ki67+	 16421 11344
12199	0	0	Ki67+	 16424 11719
12200	0	0	Ki67+	 16425 11750
12201	0	0	Ki67+	 16425 11984
12202	0	0	Ki67+	 16437 11743
12203	0	0	Ki67+	 16441 11719
12204	0	0	Ki67+	 16443 11981
12205	0	0	Ki67+	 16447 11877
12206	0	0	Ki67+	 16451 11847
12207	0	0	Ki67+	 16455 11604
12208	0	0	Ki67+	 16459 11745
12209	0	0	Ki67+	 16462 11897
12210	0	0	Ki67+	 16469 11792
12211	0	0	Ki67+	 16473 11731
12212	0	0	Ki67+	 16479 11835
12213	0	0	Ki67+	 16482 11752
12214	0	0	Ki67+	 16488 11761
12215	0	0	Ki67+	 16490 11846
12216	0	0	Ki67+	 16491 11830
12217	0	0	Ki67+	 16496 11889
12218	0	0	Ki67+	 16504 11727
12219	0	0	Ki67+	 16504 12057
12220	0	0	Ki67+	 16511 11945
12221	0	0	Ki67+	 16523 11904
12222	0	0	Ki67+	 16526 11813
12223	0	0	Ki67+	 16533 11765
12224	0	0	Ki67+	 16536 11937
12225	0	0	Ki67+	 16550 11979
12226	0	0	Ki67+	 16553 11941
12227	0	0	Ki67+	 16554 11789
12228	0	0	Ki67+	 16571 11811
12229	0	0	Ki67+	 16573 11766
12230	0	0	Ki67+	 16585 12074
12231	0	0	Ki67+	 16586 11533
12232	0	0	Ki67+	 16590 11736
12233	0	0	Ki67+	 16606 11891
12234	0	0	Ki67+	 16617 11694
12235	0	0	Ki67+	 16624 12087
12236	0	0	Ki67+	 16628 11313
12237	0	0	Ki67+	 16633 11572
12238	0	0	Ki67+	 16634 12105
12239	0	0	Ki67+	 16646 11542
12240	0	0	Ki67+	 16657 11759
12241	0	0	Ki67+	 16657 12087
12242	0	0	Ki67+	 16665 11905
12243	0	0	Ki67+	 16665 11921
12244	0	0	Ki67+	 16672 11346
12245	0	0	Ki67+	 16672 11818
12246	0	0	Ki67+	 16676 11832
12247	0	0	Ki67+	 16679 11986
12248	0	0	Ki67+	 16684 11687
12249	0	0	Ki67+	 16685 11917
12250	0	0	Ki67+	 16685 12075
12251	0	0	Ki67+	 16686 11844
12252	0	0	Ki67+	 16693 12020
12253	0	0	Ki67+	 16699 11889
12254	0	0	Ki67+	 16700 11819
12255	0	0	Ki67+	 16704 12031
12256	0	0	Ki67+	 16708 12095
12257	0	0	Ki67+	 16710 12013
12258	0	0	Ki67+	 16711 11962
12259	0	0	Ki67+	 16712 11841
12260	0	0	Ki67+	 16714 12069
12261	0	0	Ki67+	 16717 11761
12262	0	0	Ki67+	 16718 11936
12263	0	0	Ki67+	 16719 11374
12264	0	0	Ki67+	 16719 11399
12265	0	0	Ki67+	 16719 11879
12266	0	0	Ki67+	 16721 11721
12267	0	0	Ki67+	 16725 11798
12268	0	0	Ki67+	 16729 11915
12269	0	0	Ki67+	 16733 11995
12270	0	0	Ki67+	 16735 11898
12271	0	0	Ki67+	 16736 11638
12272	0	0	Ki67+	 16736 11713
12273	0	0	Ki67+	 16736 11951
12274	0	0	Ki67+	 16745 11866
12275	0	0	Ki67+	 16745 11968
12276	0	0	Ki67+	 16745 12108
12277	0	0	Ki67+	 16747 11335
12278	0	0	Ki67+	 16750 11891
12279	0	0	Ki67+	 16750 12072
12280	0	0	Ki67+	 16755 11930
12281	0	0	Ki67+	 16759 11657
12282	0	0	Ki67+	 16761 11729
12283	0	0	Ki67+	 16762 11378
12284	0	0	Ki67+	 16763 11410
12285	0	0	Ki67+	 16766 11824
12286	0	0	Ki67+	 16769 11849
12287	0	0	Ki67+	 16773 11684
12288	0	0	Ki67+	 16777 11405
12289	0	0	Ki67+	 16778 11886
12290	0	0	Ki67+	 16779 11982
12291	0	0	Ki67+	 16780 11751
12292	0	0	Ki67+	 16780 12003
12293	0	0	Ki67+	 16783 12089
12294	0	0	Ki67+	 15989 12841
12295	0	0	Ki67+	 16009 12849
12296	0	0	Ki67+	 16142 12682
12297	0	0	Ki67+	 16146 12376
12298	0	0	Ki67+	 16147 12903
12299	0	0	Ki67+	 16149 12673
12300	0	0	Ki67+	 16162 12753
12301	0	0	Ki67+	 16178 12783
12302	0	0	Ki67+	 16179 12695
12303	0	0	Ki67+	 16185 12908
12304	0	0	Ki67+	 16192 12758
12305	0	0	Ki67+	 16193 12707
12306	0	0	Ki67+	 16196 12727
12307	0	0	Ki67+	 16198 12805
12308	0	0	Ki67+	 16204 12780
12309	0	0	Ki67+	 16204 12837
12310	0	0	Ki67+	 16209 12691
12311	0	0	Ki67+	 16211 12910
12312	0	0	Ki67+	 16221 12843
12313	0	0	Ki67+	 16242 12896
12314	0	0	Ki67+	 16244 12687
12315	0	0	Ki67+	 16254 12790
12316	0	0	Ki67+	 16255 12807
12317	0	0	Ki67+	 16256 12765
12318	0	0	Ki67+	 16261 12716
12319	0	0	Ki67+	 16263 12753
12320	0	0	Ki67+	 16271 12897
12321	0	0	Ki67+	 16273 12830
12322	0	0	Ki67+	 16280 12776
12323	0	0	Ki67+	 16281 12793
12324	0	0	Ki67+	 16288 12815
12325	0	0	Ki67+	 16290 12852
12326	0	0	Ki67+	 16294 12862
12327	0	0	Ki67+	 16299 12733
12328	0	0	Ki67+	 16299 12882
12329	0	0	Ki67+	 16304 12703
12330	0	0	Ki67+	 16304 12782
12331	0	0	Ki67+	 16318 12809
12332	0	0	Ki67+	 16323 12754
12333	0	0	Ki67+	 16330 12885
12334	0	0	Ki67+	 16332 12850
12335	0	0	Ki67+	 16334 12790
12336	0	0	Ki67+	 16340 12761
12337	0	0	Ki67+	 16340 12857
12338	0	0	Ki67+	 16343 12830
12339	0	0	Ki67+	 16347 12739
12340	0	0	Ki67+	 16348 12906
12341	0	0	Ki67+	 16356 12723
12342	0	0	Ki67+	 16356 12813
12343	0	0	Ki67+	 16362 12876
12344	0	0	Ki67+	 16363 12765
12345	0	0	Ki67+	 16380 12832
12346	0	0	Ki67+	 16390 12770
12347	0	0	Ki67+	 16390 12878
12348	0	0	Ki67+	 16392 12758
12349	0	0	Ki67+	 16393 12858
12350	0	0	Ki67+	 16397 12813
12351	0	0	Ki67+	 16409 12776
12352	0	0	Ki67+	 16421 12853
12353	0	0	Ki67+	 16426 12488
12354	0	0	Ki67+	 16426 12895
12355	0	0	Ki67+	 16427 12815
12356	0	0	Ki67+	 16429 12868
12357	0	0	Ki67+	 16432 12805
12358	0	0	Ki67+	 16448 12835
12359	0	0	Ki67+	 16456 12903
12360	0	0	Ki67+	 16473 12850
12361	0	0	Ki67+	 16477 12861
12362	0	0	Ki67+	 16491 12896
12363	0	0	Ki67+	 16538 12907
12364	0	0	Ki67+	 16582 12118
12365	0	0	Ki67+	 16633 12204
12366	0	0	Ki67+	 16638 12164
12367	0	0	Ki67+	 16640 12134
12368	0	0	Ki67+	 16652 12218
12369	0	0	Ki67+	 16653 12117
12370	0	0	Ki67+	 16664 12191
12371	0	0	Ki67+	 16667 12251
12372	0	0	Ki67+	 16669 12225
12373	0	0	Ki67+	 16671 12142
12374	0	0	Ki67+	 16672 12168
12375	0	0	Ki67+	 16685 12123
12376	0	0	Ki67+	 16689 12150
12377	0	0	Ki67+	 16698 12201
12378	0	0	Ki67+	 16704 12250
12379	0	0	Ki67+	 16715 12191
12380	0	0	Ki67+	 16718 12136
12381	0	0	Ki67+	 16719 12168
12382	0	0	Ki67+	 16720 12269
12383	0	0	Ki67+	 16722 12225
12384	0	0	Ki67+	 16726 12319
12385	0	0	Ki67+	 16726 12464
12386	0	0	Ki67+	 16734 12343
12387	0	0	Ki67+	 16743 12323
12388	0	0	Ki67+	 16744 12246
12389	0	0	Ki67+	 16746 12218
12390	0	0	Ki67+	 16747 12279
12391	0	0	Ki67+	 16763 12166
12392	0	0	Ki67+	 16770 12152
12393	0	0	Ki67+	 16770 12279
12394	0	0	Ki67+	 16771 12254
12395	0	0	Ki67+	 16783 12218
12396	0	0	Ki67+	 15987 13639
12397	0	0	Ki67+	 15990 13524
12398	0	0	Ki67+	 15994 13254
12399	0	0	Ki67+	 15997 13409
12400	0	0	Ki67+	 16003 13225
12401	0	0	Ki67+	 16004 13574
12402	0	0	Ki67+	 16005 13707
12403	0	0	Ki67+	 16006 13463
12404	0	0	Ki67+	 16009 13249
12405	0	0	Ki67+	 16012 13015
12406	0	0	Ki67+	 16016 13496
12407	0	0	Ki67+	 16022 13219
12408	0	0	Ki67+	 16029 13088
12409	0	0	Ki67+	 16033 13436
12410	0	0	Ki67+	 16034 13405
12411	0	0	Ki67+	 16034 13465
12412	0	0	Ki67+	 16037 13580
12413	0	0	Ki67+	 16039 13675
12414	0	0	Ki67+	 16041 13605
12415	0	0	Ki67+	 16048 13306
12416	0	0	Ki67+	 16051 13371
12417	0	0	Ki67+	 16056 13211
12418	0	0	Ki67+	 16057 13102
12419	0	0	Ki67+	 16060 12968
12420	0	0	Ki67+	 16060 13065
12421	0	0	Ki67+	 16064 13647
12422	0	0	Ki67+	 16066 13398
12423	0	0	Ki67+	 16066 13695
12424	0	0	Ki67+	 16070 13611
12425	0	0	Ki67+	 16072 12942
12426	0	0	Ki67+	 16074 12992
12427	0	0	Ki67+	 16074 13530
12428	0	0	Ki67+	 16080 13607
12429	0	0	Ki67+	 16082 13366
12430	0	0	Ki67+	 16082 13597
12431	0	0	Ki67+	 16083 13102
12432	0	0	Ki67+	 16086 12966
12433	0	0	Ki67+	 16088 13688
12434	0	0	Ki67+	 16089 13014
12435	0	0	Ki67+	 16089 13221
12436	0	0	Ki67+	 16091 13398
12437	0	0	Ki67+	 16092 12993
12438	0	0	Ki67+	 16097 13047
12439	0	0	Ki67+	 16099 13166
12440	0	0	Ki67+	 16099 13498
12441	0	0	Ki67+	 16101 12933
12442	0	0	Ki67+	 16101 13570
12443	0	0	Ki67+	 16106 13104
12444	0	0	Ki67+	 16108 13656
12445	0	0	Ki67+	 16111 13117
12446	0	0	Ki67+	 16111 13540
12447	0	0	Ki67+	 16114 13616
12448	0	0	Ki67+	 16116 13013
12449	0	0	Ki67+	 16118 13588
12450	0	0	Ki67+	 16119 13418
12451	0	0	Ki67+	 16121 13537
12452	0	0	Ki67+	 16123 12926
12453	0	0	Ki67+	 16124 12962
12454	0	0	Ki67+	 16128 13551
12455	0	0	Ki67+	 16129 13373
12456	0	0	Ki67+	 16132 12935
12457	0	0	Ki67+	 16132 13407
12458	0	0	Ki67+	 16137 13063
12459	0	0	Ki67+	 16138 13049
12460	0	0	Ki67+	 16138 13195
12461	0	0	Ki67+	 16141 13522
12462	0	0	Ki67+	 16144 13498
12463	0	0	Ki67+	 16145 12945
12464	0	0	Ki67+	 16149 13085
12465	0	0	Ki67+	 16152 13135
12466	0	0	Ki67+	 16153 12928
12467	0	0	Ki67+	 16158 13352
12468	0	0	Ki67+	 16165 12943
12469	0	0	Ki67+	 16165 13594
12470	0	0	Ki67+	 16171 13378
12471	0	0	Ki67+	 16173 13151
12472	0	0	Ki67+	 16174 13069
12473	0	0	Ki67+	 16179 13109
12474	0	0	Ki67+	 16192 13112
12475	0	0	Ki67+	 16193 12944
12476	0	0	Ki67+	 16194 12978
12477	0	0	Ki67+	 16199 13167
12478	0	0	Ki67+	 16200 12918
12479	0	0	Ki67+	 16200 13137
12480	0	0	Ki67+	 16202 13363
12481	0	0	Ki67+	 16202 13527
12482	0	0	Ki67+	 16203 13455
12483	0	0	Ki67+	 16211 13491
12484	0	0	Ki67+	 16217 12921
12485	0	0	Ki67+	 16220 13123
12486	0	0	Ki67+	 16221 12952
12487	0	0	Ki67+	 16226 13454
12488	0	0	Ki67+	 16243 13447
12489	0	0	Ki67+	 16250 13494
12490	0	0	Ki67+	 16256 13476
12491	0	0	Ki67+	 16265 12940
12492	0	0	Ki67+	 16267 13207
12493	0	0	Ki67+	 16273 13263
12494	0	0	Ki67+	 16273 13438
12495	0	0	Ki67+	 16274 13186
12496	0	0	Ki67+	 16299 13155
12497	0	0	Ki67+	 16301 13441
12498	0	0	Ki67+	 16306 13230
12499	0	0	Ki67+	 16307 13097
12500	0	0	Ki67+	 16307 13622
12501	0	0	Ki67+	 16308 13326
12502	0	0	Ki67+	 16310 13473
12503	0	0	Ki67+	 16311 13253
12504	0	0	Ki67+	 16313 12926
12505	0	0	Ki67+	 16313 13007
12506	0	0	Ki67+	 16318 13132
12507	0	0	Ki67+	 16318 13362
12508	0	0	Ki67+	 16318 13551
12509	0	0	Ki67+	 16322 12915
12510	0	0	Ki67+	 16322 13190
12511	0	0	Ki67+	 16327 13368
12512	0	0	Ki67+	 16327 13460
12513	0	0	Ki67+	 16328 12949
12514	0	0	Ki67+	 16329 13287
12515	0	0	Ki67+	 16330 13056
12516	0	0	Ki67+	 16332 12981
12517	0	0	Ki67+	 16336 13258
12518	0	0	Ki67+	 16338 13160
12519	0	0	Ki67+	 16338 13459
12520	0	0	Ki67+	 16339 13290
12521	0	0	Ki67+	 16340 13208
12522	0	0	Ki67+	 16344 12923
12523	0	0	Ki67+	 16347 12955
12524	0	0	Ki67+	 16353 13179
12525	0	0	Ki67+	 16354 12996
12526	0	0	Ki67+	 16354 13456
12527	0	0	Ki67+	 16355 12972
12528	0	0	Ki67+	 16357 13067
12529	0	0	Ki67+	 16360 13484
12530	0	0	Ki67+	 16362 13041
12531	0	0	Ki67+	 16365 13514
12532	0	0	Ki67+	 16370 13336
12533	0	0	Ki67+	 16371 12949
12534	0	0	Ki67+	 16372 13081
12535	0	0	Ki67+	 16372 13251
12536	0	0	Ki67+	 16373 13187
12537	0	0	Ki67+	 16373 13283
12538	0	0	Ki67+	 16376 13031
12539	0	0	Ki67+	 16377 13206
12540	0	0	Ki67+	 16383 13423
12541	0	0	Ki67+	 16384 13377
12542	0	0	Ki67+	 16388 13507
12543	0	0	Ki67+	 16390 13262
12544	0	0	Ki67+	 16390 13524
12545	0	0	Ki67+	 16392 13030
12546	0	0	Ki67+	 16396 12996
12547	0	0	Ki67+	 16404 12937
12548	0	0	Ki67+	 16407 13215
12549	0	0	Ki67+	 16409 13195
12550	0	0	Ki67+	 16409 13280
12551	0	0	Ki67+	 16410 13463
12552	0	0	Ki67+	 16413 13237
12553	0	0	Ki67+	 16414 13299
12554	0	0	Ki67+	 16414 13602
12555	0	0	Ki67+	 16415 12978
12556	0	0	Ki67+	 16415 12999
12557	0	0	Ki67+	 16421 13027
12558	0	0	Ki67+	 16424 13171
12559	0	0	Ki67+	 16424 13272
12560	0	0	Ki67+	 16426 12916
12561	0	0	Ki67+	 16427 13316
12562	0	0	Ki67+	 16428 13215
12563	0	0	Ki67+	 16429 13353
12564	0	0	Ki67+	 16432 13392
12565	0	0	Ki67+	 16434 13055
12566	0	0	Ki67+	 16436 13253
12567	0	0	Ki67+	 16441 13198
12568	0	0	Ki67+	 16441 13707
12569	0	0	Ki67+	 16443 13244
12570	0	0	Ki67+	 16444 13369
12571	0	0	Ki67+	 16444 13525
12572	0	0	Ki67+	 16445 13343
12573	0	0	Ki67+	 16446 13275
12574	0	0	Ki67+	 16448 13230
12575	0	0	Ki67+	 16449 13455
12576	0	0	Ki67+	 16450 13547
12577	0	0	Ki67+	 16451 13400
12578	0	0	Ki67+	 16451 13509
12579	0	0	Ki67+	 16453 13355
12580	0	0	Ki67+	 16455 13310
12581	0	0	Ki67+	 16456 13290
12582	0	0	Ki67+	 16459 13491
12583	0	0	Ki67+	 16462 13019
12584	0	0	Ki67+	 16462 13378
12585	0	0	Ki67+	 16464 13174
12586	0	0	Ki67+	 16465 13365
12587	0	0	Ki67+	 16468 13065
12588	0	0	Ki67+	 16471 13397
12589	0	0	Ki67+	 16474 13030
12590	0	0	Ki67+	 16476 13249
12591	0	0	Ki67+	 16478 13535
12592	0	0	Ki67+	 16478 13681
12593	0	0	Ki67+	 16479 13308
12594	0	0	Ki67+	 16481 13511
12595	0	0	Ki67+	 16487 12939
12596	0	0	Ki67+	 16487 13648
12597	0	0	Ki67+	 16488 13349
12598	0	0	Ki67+	 16488 13359
12599	0	0	Ki67+	 16490 13374
12600	0	0	Ki67+	 16492 13194
12601	0	0	Ki67+	 16496 13569
12602	0	0	Ki67+	 16498 13626
12603	0	0	Ki67+	 16499 13397
12604	0	0	Ki67+	 16503 13329
12605	0	0	Ki67+	 16505 13076
12606	0	0	Ki67+	 16506 13498
12607	0	0	Ki67+	 16512 13282
12608	0	0	Ki67+	 16518 13218
12609	0	0	Ki67+	 16519 13376
12610	0	0	Ki67+	 16524 13543
12611	0	0	Ki67+	 16526 13000
12612	0	0	Ki67+	 16527 13450
12613	0	0	Ki67+	 16530 13240
12614	0	0	Ki67+	 16531 12980
12615	0	0	Ki67+	 16531 13558
12616	0	0	Ki67+	 16533 13346
12617	0	0	Ki67+	 16533 13467
12618	0	0	Ki67+	 16535 13397
12619	0	0	Ki67+	 16536 13108
12620	0	0	Ki67+	 16537 13527
12621	0	0	Ki67+	 16544 13584
12622	0	0	Ki67+	 16545 13193
12623	0	0	Ki67+	 16547 12923
12624	0	0	Ki67+	 16547 13008
12625	0	0	Ki67+	 16549 12959
12626	0	0	Ki67+	 16553 13392
12627	0	0	Ki67+	 16554 12991
12628	0	0	Ki67+	 16554 13222
12629	0	0	Ki67+	 16554 13672
12630	0	0	Ki67+	 16557 13536
12631	0	0	Ki67+	 16559 13520
12632	0	0	Ki67+	 16560 13323
12633	0	0	Ki67+	 16560 13358
12634	0	0	Ki67+	 16562 13197
12635	0	0	Ki67+	 16562 13420
12636	0	0	Ki67+	 16562 13685
12637	0	0	Ki67+	 16563 13450
12638	0	0	Ki67+	 16564 13695
12639	0	0	Ki67+	 16571 13583
12640	0	0	Ki67+	 16574 13253
12641	0	0	Ki67+	 16575 13030
12642	0	0	Ki67+	 16575 13476
12643	0	0	Ki67+	 16584 13062
12644	0	0	Ki67+	 16584 13377
12645	0	0	Ki67+	 16585 13559
12646	0	0	Ki67+	 16586 13171
12647	0	0	Ki67+	 16586 13512
12648	0	0	Ki67+	 16592 13415
12649	0	0	Ki67+	 16597 13487
12650	0	0	Ki67+	 16598 13211
12651	0	0	Ki67+	 16598 13435
12652	0	0	Ki67+	 16600 13332
12653	0	0	Ki67+	 16600 13588
12654	0	0	Ki67+	 16604 13252
12655	0	0	Ki67+	 16608 13367
12656	0	0	Ki67+	 16608 13462
12657	0	0	Ki67+	 16610 13492
12658	0	0	Ki67+	 16612 13078
12659	0	0	Ki67+	 16612 13326
12660	0	0	Ki67+	 16618 13602
12661	0	0	Ki67+	 16621 12939
12662	0	0	Ki67+	 16624 13118
12663	0	0	Ki67+	 16624 13419
12664	0	0	Ki67+	 16628 13346
12665	0	0	Ki67+	 16628 13690
12666	0	0	Ki67+	 16631 13639
12667	0	0	Ki67+	 16633 13073
12668	0	0	Ki67+	 16634 13447
12669	0	0	Ki67+	 16637 13623
12670	0	0	Ki67+	 16639 13224
12671	0	0	Ki67+	 16641 13695
12672	0	0	Ki67+	 16643 13404
12673	0	0	Ki67+	 16644 13655
12674	0	0	Ki67+	 16645 13571
12675	0	0	Ki67+	 16646 13098
12676	0	0	Ki67+	 16647 13616
12677	0	0	Ki67+	 16649 13190
12678	0	0	Ki67+	 16653 13283
12679	0	0	Ki67+	 16653 13484
12680	0	0	Ki67+	 16656 13601
12681	0	0	Ki67+	 16662 13651
12682	0	0	Ki67+	 16664 13213
12683	0	0	Ki67+	 16666 13243
12684	0	0	Ki67+	 16670 13135
12685	0	0	Ki67+	 16670 13515
12686	0	0	Ki67+	 16670 13609
12687	0	0	Ki67+	 16671 13461
12688	0	0	Ki67+	 16672 13440
12689	0	0	Ki67+	 16680 13169
12690	0	0	Ki67+	 16683 13274
12691	0	0	Ki67+	 16683 13300
12692	0	0	Ki67+	 16689 13458
12693	0	0	Ki67+	 16697 13233
12694	0	0	Ki67+	 16710 13468
12695	0	0	Ki67+	 16713 13207
12696	0	0	Ki67+	 16716 13030
12697	0	0	Ki67+	 16731 13451
12698	0	0	Ki67+	 16741 13504
12699	0	0	Ki67+	 16745 13080
12700	0	0	Ki67+	 16746 13419
12701	0	0	Ki67+	 16748 13336
12702	0	0	Ki67+	 16754 13382
12703	0	0	Ki67+	 16755 13354
12704	0	0	Ki67+	 16755 13525
12705	0	0	Ki67+	 16760 13424
12706	0	0	Ki67+	 16760 13707
12707	0	0	Ki67+	 16766 13404
12708	0	0	Ki67+	 16771 13293
12709	0	0	Ki67+	 16774 13504
12710	0	0	Ki67+	 16776 13347
12711	0	0	Ki67+	 16780 13393
12712	0	0	Ki67+	 16781 12964
12713	0	0	Ki67+	 15991 13757
12714	0	0	Ki67+	 16015 14095
12715	0	0	Ki67+	 16018 13810
12716	0	0	Ki67+	 16019 13999
12717	0	0	Ki67+	 16020 13790
12718	0	0	Ki67+	 16033 13815
12719	0	0	Ki67+	 16039 14284
12720	0	0	Ki67+	 16046 13797
12721	0	0	Ki67+	 16047 14120
12722	0	0	Ki67+	 16049 13726
12723	0	0	Ki67+	 16061 14074
12724	0	0	Ki67+	 16069 13803
12725	0	0	Ki67+	 16069 14108
12726	0	0	Ki67+	 16084 13814
12727	0	0	Ki67+	 16086 14067
12728	0	0	Ki67+	 16090 13748
12729	0	0	Ki67+	 16105 14155
12730	0	0	Ki67+	 16117 13728
12731	0	0	Ki67+	 16123 14262
12732	0	0	Ki67+	 16140 13741
12733	0	0	Ki67+	 16140 13778
12734	0	0	Ki67+	 16150 13929
12735	0	0	Ki67+	 16154 14163
12736	0	0	Ki67+	 16155 13892
12737	0	0	Ki67+	 16159 13755
12738	0	0	Ki67+	 16162 14192
12739	0	0	Ki67+	 16163 14341
12740	0	0	Ki67+	 16178 14201
12741	0	0	Ki67+	 16181 13909
12742	0	0	Ki67+	 16184 14156
12743	0	0	Ki67+	 16199 14051
12744	0	0	Ki67+	 16204 14098
12745	0	0	Ki67+	 16206 14196
12746	0	0	Ki67+	 16207 14113
12747	0	0	Ki67+	 16213 14145
12748	0	0	Ki67+	 16216 14125
12749	0	0	Ki67+	 16220 14169
12750	0	0	Ki67+	 16220 14261
12751	0	0	Ki67+	 16227 14039
12752	0	0	Ki67+	 16228 14279
12753	0	0	Ki67+	 16232 13842
12754	0	0	Ki67+	 16238 13758
12755	0	0	Ki67+	 16239 14103
12756	0	0	Ki67+	 16241 14212
12757	0	0	Ki67+	 16242 14179
12758	0	0	Ki67+	 16242 14261
12759	0	0	Ki67+	 16245 13893
12760	0	0	Ki67+	 16245 14050
12761	0	0	Ki67+	 16245 14290
12762	0	0	Ki67+	 16250 13790
12763	0	0	Ki67+	 16255 14132
12764	0	0	Ki67+	 16259 14239
12765	0	0	Ki67+	 16260 13823
12766	0	0	Ki67+	 16264 14192
12767	0	0	Ki67+	 16265 14156
12768	0	0	Ki67+	 16266 13985
12769	0	0	Ki67+	 16266 14265
12770	0	0	Ki67+	 16271 14025
12771	0	0	Ki67+	 16275 14292
12772	0	0	Ki67+	 16276 13809
12773	0	0	Ki67+	 16277 14171
12774	0	0	Ki67+	 16278 14199
12775	0	0	Ki67+	 16279 13979
12776	0	0	Ki67+	 16280 14037
12777	0	0	Ki67+	 16281 14122
12778	0	0	Ki67+	 16288 14226
12779	0	0	Ki67+	 16289 14050
12780	0	0	Ki67+	 16293 13758
12781	0	0	Ki67+	 16293 14309
12782	0	0	Ki67+	 16298 13770
12783	0	0	Ki67+	 16303 14186
12784	0	0	Ki67+	 16310 14002
12785	0	0	Ki67+	 16314 14272
12786	0	0	Ki67+	 16322 14249
12787	0	0	Ki67+	 16326 14358
12788	0	0	Ki67+	 16330 13762
12789	0	0	Ki67+	 16333 14374
12790	0	0	Ki67+	 16336 14119
12791	0	0	Ki67+	 16336 14490
12792	0	0	Ki67+	 16337 14348
12793	0	0	Ki67+	 16344 14294
12794	0	0	Ki67+	 16345 14006
12795	0	0	Ki67+	 16348 14242
12796	0	0	Ki67+	 16357 13945
12797	0	0	Ki67+	 16358 14464
12798	0	0	Ki67+	 16359 13994
12799	0	0	Ki67+	 16359 14341
12800	0	0	Ki67+	 16362 14377
12801	0	0	Ki67+	 16365 13897
12802	0	0	Ki67+	 16365 14268
12803	0	0	Ki67+	 16374 13784
12804	0	0	Ki67+	 16378 13861
12805	0	0	Ki67+	 16380 13969
12806	0	0	Ki67+	 16382 14439
12807	0	0	Ki67+	 16386 13785
12808	0	0	Ki67+	 16390 13718
12809	0	0	Ki67+	 16391 13882
12810	0	0	Ki67+	 16392 14401
12811	0	0	Ki67+	 16394 13764
12812	0	0	Ki67+	 16404 14317
12813	0	0	Ki67+	 16406 13921
12814	0	0	Ki67+	 16409 14421
12815	0	0	Ki67+	 16412 13904
12816	0	0	Ki67+	 16413 13967
12817	0	0	Ki67+	 16416 14380
12818	0	0	Ki67+	 16416 14487
12819	0	0	Ki67+	 16420 13917
12820	0	0	Ki67+	 16420 13944
12821	0	0	Ki67+	 16431 14406
12822	0	0	Ki67+	 16432 14496
12823	0	0	Ki67+	 16435 13890
12824	0	0	Ki67+	 16435 14395
12825	0	0	Ki67+	 16442 14034
12826	0	0	Ki67+	 16446 14331
12827	0	0	Ki67+	 16452 14462
12828	0	0	Ki67+	 16454 13884
12829	0	0	Ki67+	 16458 14448
12830	0	0	Ki67+	 16464 14393
12831	0	0	Ki67+	 16468 14479
12832	0	0	Ki67+	 16471 13787
12833	0	0	Ki67+	 16474 13714
12834	0	0	Ki67+	 16479 13812
12835	0	0	Ki67+	 16479 13851
12836	0	0	Ki67+	 16480 13772
12837	0	0	Ki67+	 16484 14413
12838	0	0	Ki67+	 16497 13774
12839	0	0	Ki67+	 16502 13732
12840	0	0	Ki67+	 16502 14466
12841	0	0	Ki67+	 16508 14492
12842	0	0	Ki67+	 16509 13805
12843	0	0	Ki67+	 16526 13729
12844	0	0	Ki67+	 16528 14110
12845	0	0	Ki67+	 16533 13882
12846	0	0	Ki67+	 16536 14487
12847	0	0	Ki67+	 16550 13793
12848	0	0	Ki67+	 16553 13736
12849	0	0	Ki67+	 16554 13715
12850	0	0	Ki67+	 16557 13754
12851	0	0	Ki67+	 16569 14240
12852	0	0	Ki67+	 16573 14101
12853	0	0	Ki67+	 16575 13750
12854	0	0	Ki67+	 16576 13968
12855	0	0	Ki67+	 16577 13863
12856	0	0	Ki67+	 16577 14160
12857	0	0	Ki67+	 16579 14269
12858	0	0	Ki67+	 16581 13790
12859	0	0	Ki67+	 16581 14507
12860	0	0	Ki67+	 16582 14082
12861	0	0	Ki67+	 16584 14045
12862	0	0	Ki67+	 16586 14481
12863	0	0	Ki67+	 16587 14129
12864	0	0	Ki67+	 16588 13968
12865	0	0	Ki67+	 16595 14233
12866	0	0	Ki67+	 16596 13943
12867	0	0	Ki67+	 16596 14293
12868	0	0	Ki67+	 16598 14025
12869	0	0	Ki67+	 16604 14267
12870	0	0	Ki67+	 16607 13739
12871	0	0	Ki67+	 16609 14180
12872	0	0	Ki67+	 16610 14196
12873	0	0	Ki67+	 16612 14077
12874	0	0	Ki67+	 16615 14117
12875	0	0	Ki67+	 16617 14050
12876	0	0	Ki67+	 16617 14164
12877	0	0	Ki67+	 16618 13763
12878	0	0	Ki67+	 16618 14306
12879	0	0	Ki67+	 16619 14006
12880	0	0	Ki67+	 16622 14138
12881	0	0	Ki67+	 16624 13976
12882	0	0	Ki67+	 16624 14082
12883	0	0	Ki67+	 16626 14366
12884	0	0	Ki67+	 16627 14281
12885	0	0	Ki67+	 16629 14488
12886	0	0	Ki67+	 16630 14247
12887	0	0	Ki67+	 16631 13876
12888	0	0	Ki67+	 16631 14120
12889	0	0	Ki67+	 16634 14029
12890	0	0	Ki67+	 16635 14273
12891	0	0	Ki67+	 16636 14067
12892	0	0	Ki67+	 16637 13806
12893	0	0	Ki67+	 16637 14140
12894	0	0	Ki67+	 16638 14177
12895	0	0	Ki67+	 16645 14352
12896	0	0	Ki67+	 16647 13878
12897	0	0	Ki67+	 16647 14091
12898	0	0	Ki67+	 16648 13951
12899	0	0	Ki67+	 16650 13722
12900	0	0	Ki67+	 16650 14222
12901	0	0	Ki67+	 16651 13849
12902	0	0	Ki67+	 16651 13998
12903	0	0	Ki67+	 16652 13932
12904	0	0	Ki67+	 16656 13976
12905	0	0	Ki67+	 16657 14503
12906	0	0	Ki67+	 16658 14025
12907	0	0	Ki67+	 16658 14288
12908	0	0	Ki67+	 16659 14303
12909	0	0	Ki67+	 16663 14062
12910	0	0	Ki67+	 16671 13909
12911	0	0	Ki67+	 16677 14160
12912	0	0	Ki67+	 16677 14323
12913	0	0	Ki67+	 16677 14501
12914	0	0	Ki67+	 16680 14070
12915	0	0	Ki67+	 16681 13993
12916	0	0	Ki67+	 16681 14044
12917	0	0	Ki67+	 16681 14258
12918	0	0	Ki67+	 16682 14111
12919	0	0	Ki67+	 16688 14314
12920	0	0	Ki67+	 16690 13891
12921	0	0	Ki67+	 16691 13944
12922	0	0	Ki67+	 16691 13981
12923	0	0	Ki67+	 16696 14006
12924	0	0	Ki67+	 16698 14140
12925	0	0	Ki67+	 16699 14036
12926	0	0	Ki67+	 16703 14107
12927	0	0	Ki67+	 16704 14402
12928	0	0	Ki67+	 16706 14382
12929	0	0	Ki67+	 16710 13829
12930	0	0	Ki67+	 16714 14062
12931	0	0	Ki67+	 16715 14341
12932	0	0	Ki67+	 16720 13968
12933	0	0	Ki67+	 16720 14362
12934	0	0	Ki67+	 16721 14316
12935	0	0	Ki67+	 16724 13952
12936	0	0	Ki67+	 16726 13824
12937	0	0	Ki67+	 16726 14104
12938	0	0	Ki67+	 16729 14210
12939	0	0	Ki67+	 16730 14032
12940	0	0	Ki67+	 16730 14080
12941	0	0	Ki67+	 16730 14380
12942	0	0	Ki67+	 16732 13772
12943	0	0	Ki67+	 16733 14306
12944	0	0	Ki67+	 16738 13987
12945	0	0	Ki67+	 16738 13997
12946	0	0	Ki67+	 16738 14173
12947	0	0	Ki67+	 16742 14116
12948	0	0	Ki67+	 16744 14417
12949	0	0	Ki67+	 16745 14396
12950	0	0	Ki67+	 16749 14062
12951	0	0	Ki67+	 16750 14102
12952	0	0	Ki67+	 16750 14244
12953	0	0	Ki67+	 16751 14228
12954	0	0	Ki67+	 16753 13769
12955	0	0	Ki67+	 16755 13813
12956	0	0	Ki67+	 16755 14296
12957	0	0	Ki67+	 16756 14013
12958	0	0	Ki67+	 16758 14424
12959	0	0	Ki67+	 16762 13996
12960	0	0	Ki67+	 16764 14308
12961	0	0	Ki67+	 16766 14373
12962	0	0	Ki67+	 16767 13832
12963	0	0	Ki67+	 16767 14339
12964	0	0	Ki67+	 16771 14082
12965	0	0	Ki67+	 16772 13928
12966	0	0	Ki67+	 16776 13877
12967	0	0	Ki67+	 16777 13779
12968	0	0	Ki67+	 16782 14289
12969	0	0	Ki67+	 16782 14378
12970	0	0	Ki67+	 15985 14903
12971	0	0	Ki67+	 15990 15204
12972	0	0	Ki67+	 16000 14793
12973	0	0	Ki67+	 16003 15006
12974	0	0	Ki67+	 16009 14879
12975	0	0	Ki67+	 16010 14785
12976	0	0	Ki67+	 16027 15013
12977	0	0	Ki67+	 16028 14811
12978	0	0	Ki67+	 16029 15243
12979	0	0	Ki67+	 16032 14955
12980	0	0	Ki67+	 16035 14849
12981	0	0	Ki67+	 16044 14860
12982	0	0	Ki67+	 16053 14807
12983	0	0	Ki67+	 16055 15000
12984	0	0	Ki67+	 16057 14933
12985	0	0	Ki67+	 16059 14850
12986	0	0	Ki67+	 16065 14910
12987	0	0	Ki67+	 16085 15016
12988	0	0	Ki67+	 16097 14999
12989	0	0	Ki67+	 16118 14905
12990	0	0	Ki67+	 16132 14968
12991	0	0	Ki67+	 16133 14925
12992	0	0	Ki67+	 16138 14819
12993	0	0	Ki67+	 16142 15156
12994	0	0	Ki67+	 16149 15193
12995	0	0	Ki67+	 16155 15172
12996	0	0	Ki67+	 16168 14845
12997	0	0	Ki67+	 16168 14970
12998	0	0	Ki67+	 16171 14774
12999	0	0	Ki67+	 16172 14810
13000	0	0	Ki67+	 16173 15010
13001	0	0	Ki67+	 16175 14924
13002	0	0	Ki67+	 16176 14878
13003	0	0	Ki67+	 16177 15096
13004	0	0	Ki67+	 16193 14780
13005	0	0	Ki67+	 16197 14933
13006	0	0	Ki67+	 16199 14885
13007	0	0	Ki67+	 16199 15051
13008	0	0	Ki67+	 16200 15067
13009	0	0	Ki67+	 16210 14857
13010	0	0	Ki67+	 16212 14832
13011	0	0	Ki67+	 16226 15098
13012	0	0	Ki67+	 16253 15179
13013	0	0	Ki67+	 16258 15136
13014	0	0	Ki67+	 16266 14943
13015	0	0	Ki67+	 16269 15135
13016	0	0	Ki67+	 16284 14860
13017	0	0	Ki67+	 16290 14514
13018	0	0	Ki67+	 16303 14930
13019	0	0	Ki67+	 16303 15091
13020	0	0	Ki67+	 16303 15113
13021	0	0	Ki67+	 16314 14858
13022	0	0	Ki67+	 16315 14913
13023	0	0	Ki67+	 16318 14876
13024	0	0	Ki67+	 16327 15024
13025	0	0	Ki67+	 16332 14872
13026	0	0	Ki67+	 16338 15111
13027	0	0	Ki67+	 16341 14809
13028	0	0	Ki67+	 16342 14953
13029	0	0	Ki67+	 16347 14901
13030	0	0	Ki67+	 16356 14801
13031	0	0	Ki67+	 16356 14841
13032	0	0	Ki67+	 16359 14886
13033	0	0	Ki67+	 16361 14946
13034	0	0	Ki67+	 16370 14934
13035	0	0	Ki67+	 16378 15104
13036	0	0	Ki67+	 16378 15122
13037	0	0	Ki67+	 16383 14889
13038	0	0	Ki67+	 16384 14780
13039	0	0	Ki67+	 16384 14959
13040	0	0	Ki67+	 16385 14933
13041	0	0	Ki67+	 16393 14990
13042	0	0	Ki67+	 16409 14951
13043	0	0	Ki67+	 16416 14922
13044	0	0	Ki67+	 16418 15103
13045	0	0	Ki67+	 16428 14659
13046	0	0	Ki67+	 16429 14545
13047	0	0	Ki67+	 16430 14955
13048	0	0	Ki67+	 16432 14533
13049	0	0	Ki67+	 16440 14988
13050	0	0	Ki67+	 16442 15115
13051	0	0	Ki67+	 16443 14942
13052	0	0	Ki67+	 16446 15016
13053	0	0	Ki67+	 16450 14561
13054	0	0	Ki67+	 16452 14515
13055	0	0	Ki67+	 16454 15089
13056	0	0	Ki67+	 16455 14987
13057	0	0	Ki67+	 16459 15110
13058	0	0	Ki67+	 16463 14908
13059	0	0	Ki67+	 16464 14951
13060	0	0	Ki67+	 16469 14887
13061	0	0	Ki67+	 16470 14550
13062	0	0	Ki67+	 16487 15019
13063	0	0	Ki67+	 16489 14677
13064	0	0	Ki67+	 16491 15095
13065	0	0	Ki67+	 16492 14899
13066	0	0	Ki67+	 16495 14919
13067	0	0	Ki67+	 16501 14526
13068	0	0	Ki67+	 16501 14840
13069	0	0	Ki67+	 16503 14997
13070	0	0	Ki67+	 16508 14515
13071	0	0	Ki67+	 16508 14548
13072	0	0	Ki67+	 16508 14927
13073	0	0	Ki67+	 16511 15058
13074	0	0	Ki67+	 16519 14879
13075	0	0	Ki67+	 16526 14542
13076	0	0	Ki67+	 16530 14575
13077	0	0	Ki67+	 16532 14830
13078	0	0	Ki67+	 16539 14522
13079	0	0	Ki67+	 16541 14849
13080	0	0	Ki67+	 16546 14885
13081	0	0	Ki67+	 16550 14539
13082	0	0	Ki67+	 16554 14555
13083	0	0	Ki67+	 16555 14579
13084	0	0	Ki67+	 16555 14975
13085	0	0	Ki67+	 16556 15011
13086	0	0	Ki67+	 16576 14816
13087	0	0	Ki67+	 16577 14857
13088	0	0	Ki67+	 16581 14577
13089	0	0	Ki67+	 16584 14527
13090	0	0	Ki67+	 16595 14572
13091	0	0	Ki67+	 16597 14835
13092	0	0	Ki67+	 16599 14880
13093	0	0	Ki67+	 16613 14523
13094	0	0	Ki67+	 16620 14552
13095	0	0	Ki67+	 16634 14543
13096	0	0	Ki67+	 16685 14531
13097	0	0	Ki67+	 16696 14691
13098	0	0	Ki67+	 16701 14779
13099	0	0	Ki67+	 16725 14639
13100	0	0	Ki67+	 16752 14627
13101	0	0	Ki67+	 15992 15686
13102	0	0	Ki67+	 16009 15753
13103	0	0	Ki67+	 16110 15633
13104	0	0	Ki67+	 16141 15877
13105	0	0	Ki67+	 16174 15926
13106	0	0	Ki67+	 16261 15502
13107	0	0	Ki67+	 16265 15395
13108	0	0	Ki67+	 16380 16035
13109	0	0	Ki67+	 16453 15637
13110	0	0	Ki67+	 16457 16063
13111	0	0	Ki67+	 16515 15873
13112	0	0	Ki67+	 16540 15925
13113	0	0	Ki67+	 16563 15919
13114	0	0	Ki67+	 16567 15372
13115	0	0	Ki67+	 16577 15359
13116	0	0	Ki67+	 16634 15573
13117	0	0	Ki67+	 16707 15967
13118	0	0	Ki67+	 16007 16607
13119	0	0	Ki67+	 16124 16479
13120	0	0	Ki67+	 16152 16638
13121	0	0	Ki67+	 16155 16527
13122	0	0	Ki67+	 16170 16603
13123	0	0	Ki67+	 16171 16549
13124	0	0	Ki67+	 16187 16639
13125	0	0	Ki67+	 16188 16606
13126	0	0	Ki67+	 16191 16574
13127	0	0	Ki67+	 16193 16525
13128	0	0	Ki67+	 16198 16585
13129	0	0	Ki67+	 16201 16650
13130	0	0	Ki67+	 16206 16572
13131	0	0	Ki67+	 16212 16533
13132	0	0	Ki67+	 16250 16658
13133	0	0	Ki67+	 16298 16226
13134	0	0	Ki67+	 16302 16192
13135	0	0	Ki67+	 16305 16353
13136	0	0	Ki67+	 16355 16621
13137	0	0	Ki67+	 16373 16608
13138	0	0	Ki67+	 16386 16381
13139	0	0	Ki67+	 16404 16402
13140	0	0	Ki67+	 16417 16574
13141	0	0	Ki67+	 16424 16446
13142	0	0	Ki67+	 16430 16426
13143	0	0	Ki67+	 16434 16492
13144	0	0	Ki67+	 16440 16454
13145	0	0	Ki67+	 16447 16378
13146	0	0	Ki67+	 16463 16673
13147	0	0	Ki67+	 16468 16389
13148	0	0	Ki67+	 16476 16670
13149	0	0	Ki67+	 16514 16549
13150	0	0	Ki67+	 16607 16752
13151	0	0	Ki67+	 16677 16827
13152	0	0	Ki67+	 16760 16522
13153	0	0	Ki67+	 16031 17689
13154	0	0	Ki67+	 16062 17612
13155	0	0	Ki67+	 16092 17684
13156	0	0	Ki67+	 16110 17669
13157	0	0	Ki67+	 16121 17638
13158	0	0	Ki67+	 16140 17620
13159	0	0	Ki67+	 16144 17531
13160	0	0	Ki67+	 16145 17508
13161	0	0	Ki67+	 16145 17570
13162	0	0	Ki67+	 16147 17655
13163	0	0	Ki67+	 16155 17620
13164	0	0	Ki67+	 16157 17540
13165	0	0	Ki67+	 16158 17493
13166	0	0	Ki67+	 16158 17638
13167	0	0	Ki67+	 16161 17591
13168	0	0	Ki67+	 16164 17502
13169	0	0	Ki67+	 16173 17583
13170	0	0	Ki67+	 16176 17019
13171	0	0	Ki67+	 16184 17648
13172	0	0	Ki67+	 16185 17564
13173	0	0	Ki67+	 16190 17534
13174	0	0	Ki67+	 16191 17449
13175	0	0	Ki67+	 16192 17503
13176	0	0	Ki67+	 16197 17475
13177	0	0	Ki67+	 16201 17493
13178	0	0	Ki67+	 16202 17627
13179	0	0	Ki67+	 16205 17602
13180	0	0	Ki67+	 16221 17522
13181	0	0	Ki67+	 16221 17542
13182	0	0	Ki67+	 16225 17495
13183	0	0	Ki67+	 16234 17694
13184	0	0	Ki67+	 16235 17595
13185	0	0	Ki67+	 16244 17509
13186	0	0	Ki67+	 16247 17478
13187	0	0	Ki67+	 16250 17710
13188	0	0	Ki67+	 16281 17696
13189	0	0	Ki67+	 16282 17641
13190	0	0	Ki67+	 16287 17665
13191	0	0	Ki67+	 16312 17637
13192	0	0	Ki67+	 16321 17682
13193	0	0	Ki67+	 16322 17632
13194	0	0	Ki67+	 16327 17672
13195	0	0	Ki67+	 16338 17588
13196	0	0	Ki67+	 16343 17556
13197	0	0	Ki67+	 16348 17592
13198	0	0	Ki67+	 16359 17682
13199	0	0	Ki67+	 16365 17154
13200	0	0	Ki67+	 16367 17551
13201	0	0	Ki67+	 16368 17539
13202	0	0	Ki67+	 16368 17709
13203	0	0	Ki67+	 16378 17600
13204	0	0	Ki67+	 16379 17059
13205	0	0	Ki67+	 16388 17511
13206	0	0	Ki67+	 16395 17595
13207	0	0	Ki67+	 16399 17708
13208	0	0	Ki67+	 16410 17560
13209	0	0	Ki67+	 16429 17524
13210	0	0	Ki67+	 16432 17576
13211	0	0	Ki67+	 16436 17123
13212	0	0	Ki67+	 16441 17636
13213	0	0	Ki67+	 16446 17528
13214	0	0	Ki67+	 16447 17664
13215	0	0	Ki67+	 16453 17701
13216	0	0	Ki67+	 16454 17126
13217	0	0	Ki67+	 16457 17551
13218	0	0	Ki67+	 16461 17630
13219	0	0	Ki67+	 16467 17708
13220	0	0	Ki67+	 16473 17001
13221	0	0	Ki67+	 16479 17550
13222	0	0	Ki67+	 16479 17646
13223	0	0	Ki67+	 16483 17690
13224	0	0	Ki67+	 16486 17044
13225	0	0	Ki67+	 16489 17566
13226	0	0	Ki67+	 16494 17700
13227	0	0	Ki67+	 16501 17660
13228	0	0	Ki67+	 16502 17621
13229	0	0	Ki67+	 16506 17590
13230	0	0	Ki67+	 16513 17705
13231	0	0	Ki67+	 16515 17557
13232	0	0	Ki67+	 16519 17634
13233	0	0	Ki67+	 16530 17603
13234	0	0	Ki67+	 16535 17659
13235	0	0	Ki67+	 16537 17711
13236	0	0	Ki67+	 16542 17580
13237	0	0	Ki67+	 16542 17639
13238	0	0	Ki67+	 16558 17610
13239	0	0	Ki67+	 16563 17009
13240	0	0	Ki67+	 16581 17644
13241	0	0	Ki67+	 16600 17654
13242	0	0	Ki67+	 16601 17554
13243	0	0	Ki67+	 16611 17573
13244	0	0	Ki67+	 16611 17635
13245	0	0	Ki67+	 16622 17590
13246	0	0	Ki67+	 16626 17533
13247	0	0	Ki67+	 16642 17551
13248	0	0	Ki67+	 16643 17613
13249	0	0	Ki67+	 16655 17535
13250	0	0	Ki67+	 16669 17526
13251	0	0	Ki67+	 16679 17517
13252	0	0	Ki67+	 16681 17550
13253	0	0	Ki67+	 16716 17656
13254	0	0	Ki67+	 16764 16931
13255	0	0	Ki67+	 16145 18094
13256	0	0	Ki67+	 16164 18085
13257	0	0	Ki67+	 16165 18297
13258	0	0	Ki67+	 16195 18207
13259	0	0	Ki67+	 16202 17755
13260	0	0	Ki67+	 16208 18051
13261	0	0	Ki67+	 16210 17745
13262	0	0	Ki67+	 16215 18204
13263	0	0	Ki67+	 16217 18269
13264	0	0	Ki67+	 16220 18028
13265	0	0	Ki67+	 16226 17951
13266	0	0	Ki67+	 16227 18007
13267	0	0	Ki67+	 16228 18286
13268	0	0	Ki67+	 16228 18329
13269	0	0	Ki67+	 16230 18069
13270	0	0	Ki67+	 16238 17997
13271	0	0	Ki67+	 16244 17815
13272	0	0	Ki67+	 16252 17910
13273	0	0	Ki67+	 16255 17815
13274	0	0	Ki67+	 16257 18484
13275	0	0	Ki67+	 16261 17935
13276	0	0	Ki67+	 16262 18317
13277	0	0	Ki67+	 16265 17915
13278	0	0	Ki67+	 16270 17837
13279	0	0	Ki67+	 16275 17728
13280	0	0	Ki67+	 16276 17941
13281	0	0	Ki67+	 16276 18366
13282	0	0	Ki67+	 16280 17798
13283	0	0	Ki67+	 16289 17904
13284	0	0	Ki67+	 16289 18325
13285	0	0	Ki67+	 16289 18507
13286	0	0	Ki67+	 16292 17827
13287	0	0	Ki67+	 16298 18208
13288	0	0	Ki67+	 16298 18358
13289	0	0	Ki67+	 16306 17846
13290	0	0	Ki67+	 16308 17721
13291	0	0	Ki67+	 16319 18227
13292	0	0	Ki67+	 16321 18508
13293	0	0	Ki67+	 16324 18375
13294	0	0	Ki67+	 16337 18295
13295	0	0	Ki67+	 16338 17713
13296	0	0	Ki67+	 16340 18208
13297	0	0	Ki67+	 16341 18075
13298	0	0	Ki67+	 16351 18092
13299	0	0	Ki67+	 16356 18364
13300	0	0	Ki67+	 16358 17800
13301	0	0	Ki67+	 16359 18386
13302	0	0	Ki67+	 16360 18220
13303	0	0	Ki67+	 16368 17790
13304	0	0	Ki67+	 16384 18249
13305	0	0	Ki67+	 16386 17808
13306	0	0	Ki67+	 16387 17761
13307	0	0	Ki67+	 16391 18413
13308	0	0	Ki67+	 16394 18226
13309	0	0	Ki67+	 16395 17832
13310	0	0	Ki67+	 16402 18237
13311	0	0	Ki67+	 16403 17797
13312	0	0	Ki67+	 16406 18410
13313	0	0	Ki67+	 16410 17820
13314	0	0	Ki67+	 16414 17859
13315	0	0	Ki67+	 16417 17731
13316	0	0	Ki67+	 16430 17807
13317	0	0	Ki67+	 16430 18425
13318	0	0	Ki67+	 16433 17839
13319	0	0	Ki67+	 16439 17753
13320	0	0	Ki67+	 16442 17725
13321	0	0	Ki67+	 16442 18251
13322	0	0	Ki67+	 16442 18443
13323	0	0	Ki67+	 16454 18380
13324	0	0	Ki67+	 16458 17729
13325	0	0	Ki67+	 16465 17813
13326	0	0	Ki67+	 16468 17752
13327	0	0	Ki67+	 16473 17732
13328	0	0	Ki67+	 16474 18263
13329	0	0	Ki67+	 16475 18456
13330	0	0	Ki67+	 16486 17759
13331	0	0	Ki67+	 16488 17854
13332	0	0	Ki67+	 16489 18293
13333	0	0	Ki67+	 16495 18477
13334	0	0	Ki67+	 16496 18306
13335	0	0	Ki67+	 16497 17727
13336	0	0	Ki67+	 16498 18272
13337	0	0	Ki67+	 16502 17829
13338	0	0	Ki67+	 16511 17760
13339	0	0	Ki67+	 16518 17862
13340	0	0	Ki67+	 16522 18286
13341	0	0	Ki67+	 16525 18475
13342	0	0	Ki67+	 16527 18506
13343	0	0	Ki67+	 16528 17730
13344	0	0	Ki67+	 16534 17810
13345	0	0	Ki67+	 16534 17838
13346	0	0	Ki67+	 16550 18310
13347	0	0	Ki67+	 16558 17839
13348	0	0	Ki67+	 16567 17803
13349	0	0	Ki67+	 16569 17815
13350	0	0	Ki67+	 16578 18327
13351	0	0	Ki67+	 16586 17843
13352	0	0	Ki67+	 16589 18350
13353	0	0	Ki67+	 16611 17826
13354	0	0	Ki67+	 16623 18356
13355	0	0	Ki67+	 16631 17855
13356	0	0	Ki67+	 16636 18379
13357	0	0	Ki67+	 16644 17831
13358	0	0	Ki67+	 16657 17851
13359	0	0	Ki67+	 16665 17881
13360	0	0	Ki67+	 16670 18389
13361	0	0	Ki67+	 16686 17901
13362	0	0	Ki67+	 16689 17783
13363	0	0	Ki67+	 16689 17874
13364	0	0	Ki67+	 16695 18412
13365	0	0	Ki67+	 16707 17881
13366	0	0	Ki67+	 16709 17941
13367	0	0	Ki67+	 16713 18476
13368	0	0	Ki67+	 16719 17905
13369	0	0	Ki67+	 16724 18439
13370	0	0	Ki67+	 16737 18222
13371	0	0	Ki67+	 16738 18447
13372	0	0	Ki67+	 16754 17954
13373	0	0	Ki67+	 16762 17923
13374	0	0	Ki67+	 16773 17944
13375	0	0	Ki67+	 16776 18362
13376	0	0	Ki67+	 15989 19126
13377	0	0	Ki67+	 16005 18940
13378	0	0	Ki67+	 16009 19266
13379	0	0	Ki67+	 16012 19146
13380	0	0	Ki67+	 16014 19198
13381	0	0	Ki67+	 16015 18954
13382	0	0	Ki67+	 16025 18835
13383	0	0	Ki67+	 16028 19106
13384	0	0	Ki67+	 16030 18969
13385	0	0	Ki67+	 16036 19076
13386	0	0	Ki67+	 16039 19006
13387	0	0	Ki67+	 16040 18987
13388	0	0	Ki67+	 16045 19019
13389	0	0	Ki67+	 16052 18834
13390	0	0	Ki67+	 16055 18775
13391	0	0	Ki67+	 16059 18870
13392	0	0	Ki67+	 16069 19231
13393	0	0	Ki67+	 16074 19034
13394	0	0	Ki67+	 16075 19086
13395	0	0	Ki67+	 16084 18793
13396	0	0	Ki67+	 16089 19058
13397	0	0	Ki67+	 16096 19125
13398	0	0	Ki67+	 16097 19209
13399	0	0	Ki67+	 16108 18804
13400	0	0	Ki67+	 16112 19117
13401	0	0	Ki67+	 16123 19104
13402	0	0	Ki67+	 16129 19124
13403	0	0	Ki67+	 16138 18971
13404	0	0	Ki67+	 16145 19142
13405	0	0	Ki67+	 16150 19165
13406	0	0	Ki67+	 16161 19199
13407	0	0	Ki67+	 16166 19021
13408	0	0	Ki67+	 16176 19250
13409	0	0	Ki67+	 16177 19294
13410	0	0	Ki67+	 16186 19284
13411	0	0	Ki67+	 16189 18833
13412	0	0	Ki67+	 16195 19255
13413	0	0	Ki67+	 16200 19274
13414	0	0	Ki67+	 16208 18644
13415	0	0	Ki67+	 16208 19055
13416	0	0	Ki67+	 16225 18866
13417	0	0	Ki67+	 16232 19096
13418	0	0	Ki67+	 16253 18940
13419	0	0	Ki67+	 16281 19306
13420	0	0	Ki67+	 16284 18926
13421	0	0	Ki67+	 16322 18542
13422	0	0	Ki67+	 16325 18596
13423	0	0	Ki67+	 16339 18533
13424	0	0	Ki67+	 16352 18553
13425	0	0	Ki67+	 16354 18816
13426	0	0	Ki67+	 16355 18637
13427	0	0	Ki67+	 16356 18563
13428	0	0	Ki67+	 16356 18894
13429	0	0	Ki67+	 16362 18583
13430	0	0	Ki67+	 16364 18728
13431	0	0	Ki67+	 16364 18909
13432	0	0	Ki67+	 16367 18615
13433	0	0	Ki67+	 16369 18657
13434	0	0	Ki67+	 16370 18539
13435	0	0	Ki67+	 16373 19073
13436	0	0	Ki67+	 16376 18589
13437	0	0	Ki67+	 16388 19089
13438	0	0	Ki67+	 16391 18681
13439	0	0	Ki67+	 16392 18925
13440	0	0	Ki67+	 16395 18592
13441	0	0	Ki67+	 16396 18784
13442	0	0	Ki67+	 16399 18664
13443	0	0	Ki67+	 16399 18690
13444	0	0	Ki67+	 16403 18573
13445	0	0	Ki67+	 16408 18553
13446	0	0	Ki67+	 16414 18706
13447	0	0	Ki67+	 16418 18926
13448	0	0	Ki67+	 16427 18956
13449	0	0	Ki67+	 16429 18556
13450	0	0	Ki67+	 16435 18577
13451	0	0	Ki67+	 16435 18728
13452	0	0	Ki67+	 16445 18961
13453	0	0	Ki67+	 16457 18750
13454	0	0	Ki67+	 16465 18842
13455	0	0	Ki67+	 16475 18706
13456	0	0	Ki67+	 16476 18581
13457	0	0	Ki67+	 16476 18907
13458	0	0	Ki67+	 16477 18859
13459	0	0	Ki67+	 16478 18771
13460	0	0	Ki67+	 16486 19065
13461	0	0	Ki67+	 16494 19116
13462	0	0	Ki67+	 16500 18795
13463	0	0	Ki67+	 16503 18591
13464	0	0	Ki67+	 16514 18916
13465	0	0	Ki67+	 16526 18817
13466	0	0	Ki67+	 16528 18952
13467	0	0	Ki67+	 16534 18806
13468	0	0	Ki67+	 16536 18612
13469	0	0	Ki67+	 16553 18846
13470	0	0	Ki67+	 16554 18523
13471	0	0	Ki67+	 16571 18834
13472	0	0	Ki67+	 16576 19007
13473	0	0	Ki67+	 16577 18663
13474	0	0	Ki67+	 16578 19104
13475	0	0	Ki67+	 16581 18875
13476	0	0	Ki67+	 16587 18547
13477	0	0	Ki67+	 16588 18925
13478	0	0	Ki67+	 16588 19031
13479	0	0	Ki67+	 16591 18863
13480	0	0	Ki67+	 16596 18537
13481	0	0	Ki67+	 16601 18950
13482	0	0	Ki67+	 16605 18660
13483	0	0	Ki67+	 16613 18554
13484	0	0	Ki67+	 16613 18568
13485	0	0	Ki67+	 16617 19154
13486	0	0	Ki67+	 16619 18583
13487	0	0	Ki67+	 16620 18682
13488	0	0	Ki67+	 16634 18589
13489	0	0	Ki67+	 16645 18703
13490	0	0	Ki67+	 16667 18609
13491	0	0	Ki67+	 16670 19056
13492	0	0	Ki67+	 16690 18622
13493	0	0	Ki67+	 16691 18749
13494	0	0	Ki67+	 16693 18649
13495	0	0	Ki67+	 16707 18657
13496	0	0	Ki67+	 16713 19171
13497	0	0	Ki67+	 16721 19237
13498	0	0	Ki67+	 16730 18672
13499	0	0	Ki67+	 16732 19255
13500	0	0	Ki67+	 16752 18611
13501	0	0	Ki67+	 16779 18693
13502	0	0	Ki67+	 16000 19942
13503	0	0	Ki67+	 16016 19408
13504	0	0	Ki67+	 16032 19502
13505	0	0	Ki67+	 16036 19478
13506	0	0	Ki67+	 16043 19877
13507	0	0	Ki67+	 16062 19491
13508	0	0	Ki67+	 16062 19513
13509	0	0	Ki67+	 16067 19470
13510	0	0	Ki67+	 16078 19576
13511	0	0	Ki67+	 16117 19697
13512	0	0	Ki67+	 16121 19680
13513	0	0	Ki67+	 16127 19641
13514	0	0	Ki67+	 16127 19694
13515	0	0	Ki67+	 16147 19925
13516	0	0	Ki67+	 16162 19749
13517	0	0	Ki67+	 16164 19784
13518	0	0	Ki67+	 16169 19803
13519	0	0	Ki67+	 16172 19419
13520	0	0	Ki67+	 16185 19802
13521	0	0	Ki67+	 16199 19468
13522	0	0	Ki67+	 16208 19381
13523	0	0	Ki67+	 16209 19725
13524	0	0	Ki67+	 16211 19869
13525	0	0	Ki67+	 16224 19514
13526	0	0	Ki67+	 16231 19416
13527	0	0	Ki67+	 16252 19492
13528	0	0	Ki67+	 16256 19900
13529	0	0	Ki67+	 16258 19608
13530	0	0	Ki67+	 16258 19716
13531	0	0	Ki67+	 16267 19847
13532	0	0	Ki67+	 16271 19616
13533	0	0	Ki67+	 16271 19859
13534	0	0	Ki67+	 16273 19900
13535	0	0	Ki67+	 16276 19626
13536	0	0	Ki67+	 16286 19663
13537	0	0	Ki67+	 16336 19638
13538	0	0	Ki67+	 16337 19608
13539	0	0	Ki67+	 16439 19905
13540	0	0	Ki67+	 16553 19445
13541	0	0	Ki67+	 16591 19398
13542	0	0	Ki67+	 16595 19368
13543	0	0	Ki67+	 16671 19610
13544	0	0	Ki67+	 16748 19489
13545	0	0	Ki67+	 16749 19468
13546	0	0	Ki67+	 16750 19863
13547	0	0	Ki67+	 16001 20245
13548	0	0	Ki67+	 16007 20159
13549	0	0	Ki67+	 16013 20798
13550	0	0	Ki67+	 16082 20239
13551	0	0	Ki67+	 16090 20198
13552	0	0	Ki67+	 16238 20459
13553	0	0	Ki67+	 16763 20443
13554	0	0	Ki67+	 15986 21187
13555	0	0	Ki67+	 16132 21525
13556	0	0	Ki67+	 16139 21560
13557	0	0	Ki67+	 16336 20931
13558	0	0	Ki67+	 16650 21654
13559	0	0	Ki67+	 16789 6768
13560	0	0	Ki67+	 16793 6842
13561	0	0	Ki67+	 16801 6901
13562	0	0	Ki67+	 16802 6592
13563	0	0	Ki67+	 16804 6574
13564	0	0	Ki67+	 16806 6531
13565	0	0	Ki67+	 16812 6801
13566	0	0	Ki67+	 16822 6729
13567	0	0	Ki67+	 16824 6854
13568	0	0	Ki67+	 16829 6795
13569	0	0	Ki67+	 16831 6875
13570	0	0	Ki67+	 16834 6906
13571	0	0	Ki67+	 16837 6827
13572	0	0	Ki67+	 16840 6343
13573	0	0	Ki67+	 16858 6853
13574	0	0	Ki67+	 16859 6895
13575	0	0	Ki67+	 16860 6883
13576	0	0	Ki67+	 16863 6711
13577	0	0	Ki67+	 16873 6647
13578	0	0	Ki67+	 16881 6875
13579	0	0	Ki67+	 16887 6910
13580	0	0	Ki67+	 16901 6475
13581	0	0	Ki67+	 16901 6908
13582	0	0	Ki67+	 16907 6688
13583	0	0	Ki67+	 16911 6748
13584	0	0	Ki67+	 16929 6693
13585	0	0	Ki67+	 16932 6742
13586	0	0	Ki67+	 16940 6717
13587	0	0	Ki67+	 16961 6424
13588	0	0	Ki67+	 16965 6524
13589	0	0	Ki67+	 16970 6508
13590	0	0	Ki67+	 17007 6553
13591	0	0	Ki67+	 17024 6550
13592	0	0	Ki67+	 17033 6541
13593	0	0	Ki67+	 17038 6693
13594	0	0	Ki67+	 17043 6551
13595	0	0	Ki67+	 17044 6569
13596	0	0	Ki67+	 17063 6712
13597	0	0	Ki67+	 17063 6732
13598	0	0	Ki67+	 17076 6580
13599	0	0	Ki67+	 17097 6597
13600	0	0	Ki67+	 17097 6661
13601	0	0	Ki67+	 17099 6685
13602	0	0	Ki67+	 17109 6647
13603	0	0	Ki67+	 17110 6713
13604	0	0	Ki67+	 17118 6694
13605	0	0	Ki67+	 17127 6620
13606	0	0	Ki67+	 17128 6721
13607	0	0	Ki67+	 17129 6751
13608	0	0	Ki67+	 17132 6666
13609	0	0	Ki67+	 17134 6649
13610	0	0	Ki67+	 17136 6695
13611	0	0	Ki67+	 17139 6778
13612	0	0	Ki67+	 17144 6631
13613	0	0	Ki67+	 17152 6716
13614	0	0	Ki67+	 17155 6635
13615	0	0	Ki67+	 17160 6771
13616	0	0	Ki67+	 17161 6804
13617	0	0	Ki67+	 17163 6666
13618	0	0	Ki67+	 17166 6753
13619	0	0	Ki67+	 17167 6682
13620	0	0	Ki67+	 17169 6726
13621	0	0	Ki67+	 17184 6763
13622	0	0	Ki67+	 17190 6738
13623	0	0	Ki67+	 17201 6798
13624	0	0	Ki67+	 17212 6671
13625	0	0	Ki67+	 17212 6785
13626	0	0	Ki67+	 17215 6692
13627	0	0	Ki67+	 17216 6819
13628	0	0	Ki67+	 17221 6838
13629	0	0	Ki67+	 17233 6847
13630	0	0	Ki67+	 17236 6724
13631	0	0	Ki67+	 17243 6670
13632	0	0	Ki67+	 17248 6737
13633	0	0	Ki67+	 17249 6802
13634	0	0	Ki67+	 17255 6860
13635	0	0	Ki67+	 17256 6641
13636	0	0	Ki67+	 17261 6692
13637	0	0	Ki67+	 17269 6817
13638	0	0	Ki67+	 17273 6874
13639	0	0	Ki67+	 17275 6659
13640	0	0	Ki67+	 17280 6784
13641	0	0	Ki67+	 17281 6719
13642	0	0	Ki67+	 17283 6738
13643	0	0	Ki67+	 17284 6830
13644	0	0	Ki67+	 17298 6688
13645	0	0	Ki67+	 17298 6855
13646	0	0	Ki67+	 17302 6902
13647	0	0	Ki67+	 17307 6866
13648	0	0	Ki67+	 17325 6837
13649	0	0	Ki67+	 17336 6858
13650	0	0	Ki67+	 17338 6877
13651	0	0	Ki67+	 17346 6890
13652	0	0	Ki67+	 17353 6828
13653	0	0	Ki67+	 17357 6896
13654	0	0	Ki67+	 17358 6860
13655	0	0	Ki67+	 17380 6820
13656	0	0	Ki67+	 17399 6803
13657	0	0	Ki67+	 17399 6850
13658	0	0	Ki67+	 17407 6864
13659	0	0	Ki67+	 17411 6879
13660	0	0	Ki67+	 17416 6846
13661	0	0	Ki67+	 17420 6813
13662	0	0	Ki67+	 17438 6858
13663	0	0	Ki67+	 17441 6825
13664	0	0	Ki67+	 17453 6907
13665	0	0	Ki67+	 17476 6876
13666	0	0	Ki67+	 17531 6901
13667	0	0	Ki67+	 17555 6844
13668	0	0	Ki67+	 17555 6910
13669	0	0	Ki67+	 16787 7243
13670	0	0	Ki67+	 16792 6954
13671	0	0	Ki67+	 16794 6989
13672	0	0	Ki67+	 16796 7108
13673	0	0	Ki67+	 16800 7388
13674	0	0	Ki67+	 16803 7017
13675	0	0	Ki67+	 16806 7231
13676	0	0	Ki67+	 16809 6985
13677	0	0	Ki67+	 16813 7265
13678	0	0	Ki67+	 16820 7405
13679	0	0	Ki67+	 16822 7046
13680	0	0	Ki67+	 16824 6993
13681	0	0	Ki67+	 16824 7094
13682	0	0	Ki67+	 16827 7108
13683	0	0	Ki67+	 16829 6948
13684	0	0	Ki67+	 16833 7008
13685	0	0	Ki67+	 16833 7025
13686	0	0	Ki67+	 16833 7219
13687	0	0	Ki67+	 16837 7357
13688	0	0	Ki67+	 16845 6977
13689	0	0	Ki67+	 16845 7246
13690	0	0	Ki67+	 16847 7055
13691	0	0	Ki67+	 16853 7001
13692	0	0	Ki67+	 16854 7027
13693	0	0	Ki67+	 16855 6914
13694	0	0	Ki67+	 16857 7226
13695	0	0	Ki67+	 16858 7299
13696	0	0	Ki67+	 16859 7086
13697	0	0	Ki67+	 16860 7070
13698	0	0	Ki67+	 16861 6982
13699	0	0	Ki67+	 16868 6937
13700	0	0	Ki67+	 16870 7219
13701	0	0	Ki67+	 16871 7242
13702	0	0	Ki67+	 16877 7328
13703	0	0	Ki67+	 16883 7010
13704	0	0	Ki67+	 16883 7430
13705	0	0	Ki67+	 16884 6968
13706	0	0	Ki67+	 16885 7046
13707	0	0	Ki67+	 16886 6931
13708	0	0	Ki67+	 16887 7117
13709	0	0	Ki67+	 16888 7088
13710	0	0	Ki67+	 16892 7449
13711	0	0	Ki67+	 16895 7242
13712	0	0	Ki67+	 16897 7221
13713	0	0	Ki67+	 16899 7087
13714	0	0	Ki67+	 16901 7037
13715	0	0	Ki67+	 16905 7018
13716	0	0	Ki67+	 16909 7123
13717	0	0	Ki67+	 16910 7404
13718	0	0	Ki67+	 16910 7436
13719	0	0	Ki67+	 16911 6927
13720	0	0	Ki67+	 16913 7072
13721	0	0	Ki67+	 16915 6980
13722	0	0	Ki67+	 16915 7351
13723	0	0	Ki67+	 16916 7029
13724	0	0	Ki67+	 16920 7443
13725	0	0	Ki67+	 16929 7331
13726	0	0	Ki67+	 16931 7252
13727	0	0	Ki67+	 16933 7100
13728	0	0	Ki67+	 16933 7201
13729	0	0	Ki67+	 16937 7360
13730	0	0	Ki67+	 16937 7387
13731	0	0	Ki67+	 16938 7294
13732	0	0	Ki67+	 16939 7083
13733	0	0	Ki67+	 16939 7230
13734	0	0	Ki67+	 16941 7128
13735	0	0	Ki67+	 16941 7408
13736	0	0	Ki67+	 16946 7209
13737	0	0	Ki67+	 16946 7472
13738	0	0	Ki67+	 16948 7006
13739	0	0	Ki67+	 16948 7049
13740	0	0	Ki67+	 16952 7101
13741	0	0	Ki67+	 16959 7324
13742	0	0	Ki67+	 16960 7247
13743	0	0	Ki67+	 16961 7438
13744	0	0	Ki67+	 16962 7122
13745	0	0	Ki67+	 16964 7401
13746	0	0	Ki67+	 16966 7296
13747	0	0	Ki67+	 16968 7255
13748	0	0	Ki67+	 16968 7352
13749	0	0	Ki67+	 16971 7425
13750	0	0	Ki67+	 16974 7089
13751	0	0	Ki67+	 16982 7440
13752	0	0	Ki67+	 16983 7204
13753	0	0	Ki67+	 16984 7294
13754	0	0	Ki67+	 16988 7023
13755	0	0	Ki67+	 16990 7470
13756	0	0	Ki67+	 16992 7323
13757	0	0	Ki67+	 16994 7312
13758	0	0	Ki67+	 16995 7050
13759	0	0	Ki67+	 16997 7064
13760	0	0	Ki67+	 17004 7019
13761	0	0	Ki67+	 17008 7258
13762	0	0	Ki67+	 17008 7300
13763	0	0	Ki67+	 17010 7222
13764	0	0	Ki67+	 17013 7041
13765	0	0	Ki67+	 17018 7068
13766	0	0	Ki67+	 17020 7343
13767	0	0	Ki67+	 17024 7277
13768	0	0	Ki67+	 17031 7362
13769	0	0	Ki67+	 17031 7466
13770	0	0	Ki67+	 17032 7503
13771	0	0	Ki67+	 17034 7319
13772	0	0	Ki67+	 17043 7028
13773	0	0	Ki67+	 17047 7130
13774	0	0	Ki67+	 17047 7208
13775	0	0	Ki67+	 17047 7381
13776	0	0	Ki67+	 17048 7327
13777	0	0	Ki67+	 17049 7404
13778	0	0	Ki67+	 17050 7477
13779	0	0	Ki67+	 17059 7345
13780	0	0	Ki67+	 17064 7428
13781	0	0	Ki67+	 17064 7491
13782	0	0	Ki67+	 17064 7596
13783	0	0	Ki67+	 17066 7090
13784	0	0	Ki67+	 17070 7312
13785	0	0	Ki67+	 17074 7052
13786	0	0	Ki67+	 17078 7192
13787	0	0	Ki67+	 17080 7362
13788	0	0	Ki67+	 17080 7418
13789	0	0	Ki67+	 17080 7460
13790	0	0	Ki67+	 17082 7112
13791	0	0	Ki67+	 17084 7178
13792	0	0	Ki67+	 17086 7024
13793	0	0	Ki67+	 17087 7434
13794	0	0	Ki67+	 17089 7060
13795	0	0	Ki67+	 17094 7296
13796	0	0	Ki67+	 17097 7342
13797	0	0	Ki67+	 17098 7045
13798	0	0	Ki67+	 17102 7450
13799	0	0	Ki67+	 17103 7705
13800	0	0	Ki67+	 17104 7067
13801	0	0	Ki67+	 17105 7156
13802	0	0	Ki67+	 17111 7195
13803	0	0	Ki67+	 17116 7591
13804	0	0	Ki67+	 17119 7170
13805	0	0	Ki67+	 17122 7448
13806	0	0	Ki67+	 17126 7359
13807	0	0	Ki67+	 17129 7700
13808	0	0	Ki67+	 17135 7198
13809	0	0	Ki67+	 17135 7481
13810	0	0	Ki67+	 17140 7137
13811	0	0	Ki67+	 17140 7168
13812	0	0	Ki67+	 17141 7304
13813	0	0	Ki67+	 17146 7244
13814	0	0	Ki67+	 17154 7351
13815	0	0	Ki67+	 17158 7429
13816	0	0	Ki67+	 17161 7400
13817	0	0	Ki67+	 17164 7379
13818	0	0	Ki67+	 17165 7116
13819	0	0	Ki67+	 17166 7452
13820	0	0	Ki67+	 17168 7058
13821	0	0	Ki67+	 17168 7181
13822	0	0	Ki67+	 17173 7145
13823	0	0	Ki67+	 17178 7363
13824	0	0	Ki67+	 17180 7234
13825	0	0	Ki67+	 17180 7496
13826	0	0	Ki67+	 17180 7620
13827	0	0	Ki67+	 17181 7428
13828	0	0	Ki67+	 17185 7209
13829	0	0	Ki67+	 17186 7165
13830	0	0	Ki67+	 17194 7303
13831	0	0	Ki67+	 17197 7156
13832	0	0	Ki67+	 17197 7478
13833	0	0	Ki67+	 17202 7120
13834	0	0	Ki67+	 17203 7178
13835	0	0	Ki67+	 17205 7216
13836	0	0	Ki67+	 17210 7260
13837	0	0	Ki67+	 17212 7244
13838	0	0	Ki67+	 17215 7104
13839	0	0	Ki67+	 17220 7349
13840	0	0	Ki67+	 17227 7246
13841	0	0	Ki67+	 17229 7264
13842	0	0	Ki67+	 17230 7132
13843	0	0	Ki67+	 17237 7214
13844	0	0	Ki67+	 17238 7199
13845	0	0	Ki67+	 17239 7300
13846	0	0	Ki67+	 17242 7166
13847	0	0	Ki67+	 17247 7112
13848	0	0	Ki67+	 17251 7371
13849	0	0	Ki67+	 17252 7143
13850	0	0	Ki67+	 17253 7226
13851	0	0	Ki67+	 17255 7339
13852	0	0	Ki67+	 17257 7608
13853	0	0	Ki67+	 17258 7415
13854	0	0	Ki67+	 17260 7167
13855	0	0	Ki67+	 17264 7195
13856	0	0	Ki67+	 17264 7248
13857	0	0	Ki67+	 17278 7371
13858	0	0	Ki67+	 17282 7605
13859	0	0	Ki67+	 17286 7134
13860	0	0	Ki67+	 17286 7176
13861	0	0	Ki67+	 17287 7156
13862	0	0	Ki67+	 17287 7434
13863	0	0	Ki67+	 17290 7224
13864	0	0	Ki67+	 17291 7111
13865	0	0	Ki67+	 17294 7398
13866	0	0	Ki67+	 17301 6951
13867	0	0	Ki67+	 17316 7673
13868	0	0	Ki67+	 17317 6974
13869	0	0	Ki67+	 17321 7379
13870	0	0	Ki67+	 17326 6956
13871	0	0	Ki67+	 17333 6993
13872	0	0	Ki67+	 17335 7341
13873	0	0	Ki67+	 17339 6970
13874	0	0	Ki67+	 17339 7411
13875	0	0	Ki67+	 17352 7703
13876	0	0	Ki67+	 17353 6983
13877	0	0	Ki67+	 17354 6935
13878	0	0	Ki67+	 17357 7376
13879	0	0	Ki67+	 17360 6918
13880	0	0	Ki67+	 17362 7341
13881	0	0	Ki67+	 17367 7394
13882	0	0	Ki67+	 17376 6937
13883	0	0	Ki67+	 17380 7230
13884	0	0	Ki67+	 17385 7093
13885	0	0	Ki67+	 17388 6914
13886	0	0	Ki67+	 17392 7328
13887	0	0	Ki67+	 17395 7559
13888	0	0	Ki67+	 17396 7381
13889	0	0	Ki67+	 17398 6967
13890	0	0	Ki67+	 17402 7417
13891	0	0	Ki67+	 17406 6980
13892	0	0	Ki67+	 17410 7340
13893	0	0	Ki67+	 17411 7002
13894	0	0	Ki67+	 17412 7320
13895	0	0	Ki67+	 17414 7436
13896	0	0	Ki67+	 17415 7480
13897	0	0	Ki67+	 17419 7042
13898	0	0	Ki67+	 17419 7417
13899	0	0	Ki67+	 17421 7592
13900	0	0	Ki67+	 17423 6973
13901	0	0	Ki67+	 17427 7656
13902	0	0	Ki67+	 17436 7360
13903	0	0	Ki67+	 17440 7460
13904	0	0	Ki67+	 17442 7104
13905	0	0	Ki67+	 17443 7075
13906	0	0	Ki67+	 17445 7061
13907	0	0	Ki67+	 17448 7483
13908	0	0	Ki67+	 17448 7570
13909	0	0	Ki67+	 17452 7364
13910	0	0	Ki67+	 17470 6935
13911	0	0	Ki67+	 17474 7410
13912	0	0	Ki67+	 17476 7081
13913	0	0	Ki67+	 17487 6915
13914	0	0	Ki67+	 17489 7492
13915	0	0	Ki67+	 17504 7102
13916	0	0	Ki67+	 17505 7574
13917	0	0	Ki67+	 17508 7087
13918	0	0	Ki67+	 17513 6940
13919	0	0	Ki67+	 17522 7405
13920	0	0	Ki67+	 17523 6983
13921	0	0	Ki67+	 17523 7008
13922	0	0	Ki67+	 17534 7428
13923	0	0	Ki67+	 17541 7703
13924	0	0	Ki67+	 17543 7392
13925	0	0	Ki67+	 17544 7666
13926	0	0	Ki67+	 17546 7119
13927	0	0	Ki67+	 17548 7299
13928	0	0	Ki67+	 17552 7420
13929	0	0	Ki67+	 17555 7267
13930	0	0	Ki67+	 17556 7338
13931	0	0	Ki67+	 17557 7079
13932	0	0	Ki67+	 17557 7629
13933	0	0	Ki67+	 17559 7376
13934	0	0	Ki67+	 17559 7401
13935	0	0	Ki67+	 17559 7603
13936	0	0	Ki67+	 17561 7663
13937	0	0	Ki67+	 17563 7047
13938	0	0	Ki67+	 17563 7101
13939	0	0	Ki67+	 17567 6937
13940	0	0	Ki67+	 17571 7709
13941	0	0	Ki67+	 17574 7361
13942	0	0	Ki67+	 17575 7607
13943	0	0	Ki67+	 16787 8338
13944	0	0	Ki67+	 16801 8222
13945	0	0	Ki67+	 16801 8270
13946	0	0	Ki67+	 16803 8201
13947	0	0	Ki67+	 16805 8131
13948	0	0	Ki67+	 16807 8244
13949	0	0	Ki67+	 16814 8056
13950	0	0	Ki67+	 16816 8313
13951	0	0	Ki67+	 16820 8506
13952	0	0	Ki67+	 16821 8299
13953	0	0	Ki67+	 16835 8335
13954	0	0	Ki67+	 16840 8139
13955	0	0	Ki67+	 16851 8505
13956	0	0	Ki67+	 16879 8471
13957	0	0	Ki67+	 16888 8491
13958	0	0	Ki67+	 16890 8190
13959	0	0	Ki67+	 16894 8454
13960	0	0	Ki67+	 16898 8466
13961	0	0	Ki67+	 16908 8193
13962	0	0	Ki67+	 16914 8113
13963	0	0	Ki67+	 16914 8497
13964	0	0	Ki67+	 16931 8471
13965	0	0	Ki67+	 16932 8202
13966	0	0	Ki67+	 16932 8488
13967	0	0	Ki67+	 16933 8382
13968	0	0	Ki67+	 16944 8259
13969	0	0	Ki67+	 16947 8290
13970	0	0	Ki67+	 16949 8441
13971	0	0	Ki67+	 16950 8333
13972	0	0	Ki67+	 16951 8395
13973	0	0	Ki67+	 16965 8273
13974	0	0	Ki67+	 16971 8482
13975	0	0	Ki67+	 16978 8349
13976	0	0	Ki67+	 16983 8242
13977	0	0	Ki67+	 16990 8403
13978	0	0	Ki67+	 16996 8358
13979	0	0	Ki67+	 17002 8142
13980	0	0	Ki67+	 17005 8384
13981	0	0	Ki67+	 17013 8363
13982	0	0	Ki67+	 17015 8171
13983	0	0	Ki67+	 17015 8269
13984	0	0	Ki67+	 17017 8320
13985	0	0	Ki67+	 17034 8469
13986	0	0	Ki67+	 17043 8493
13987	0	0	Ki67+	 17046 8402
13988	0	0	Ki67+	 17046 8434
13989	0	0	Ki67+	 17047 8303
13990	0	0	Ki67+	 17056 8092
13991	0	0	Ki67+	 17057 8480
13992	0	0	Ki67+	 17058 8385
13993	0	0	Ki67+	 17064 8459
13994	0	0	Ki67+	 17067 8442
13995	0	0	Ki67+	 17069 8427
13996	0	0	Ki67+	 17073 8101
13997	0	0	Ki67+	 17078 7744
13998	0	0	Ki67+	 17079 8501
13999	0	0	Ki67+	 17083 8360
14000	0	0	Ki67+	 17088 8487
14001	0	0	Ki67+	 17090 8285
14002	0	0	Ki67+	 17095 8164
14003	0	0	Ki67+	 17097 8343
14004	0	0	Ki67+	 17098 8150
14005	0	0	Ki67+	 17100 8369
14006	0	0	Ki67+	 17103 8304
14007	0	0	Ki67+	 17108 8420
14008	0	0	Ki67+	 17116 8277
14009	0	0	Ki67+	 17121 8320
14010	0	0	Ki67+	 17123 8388
14011	0	0	Ki67+	 17130 8350
14012	0	0	Ki67+	 17133 8074
14013	0	0	Ki67+	 17133 8334
14014	0	0	Ki67+	 17136 8400
14015	0	0	Ki67+	 17139 8297
14016	0	0	Ki67+	 17140 7758
14017	0	0	Ki67+	 17142 8247
14018	0	0	Ki67+	 17144 8496
14019	0	0	Ki67+	 17149 7724
14020	0	0	Ki67+	 17151 7741
14021	0	0	Ki67+	 17152 7765
14022	0	0	Ki67+	 17153 8510
14023	0	0	Ki67+	 17155 8367
14024	0	0	Ki67+	 17156 8465
14025	0	0	Ki67+	 17157 8450
14026	0	0	Ki67+	 17159 8349
14027	0	0	Ki67+	 17162 8259
14028	0	0	Ki67+	 17165 8375
14029	0	0	Ki67+	 17167 8326
14030	0	0	Ki67+	 17173 8057
14031	0	0	Ki67+	 17174 8249
14032	0	0	Ki67+	 17176 8352
14033	0	0	Ki67+	 17176 8470
14034	0	0	Ki67+	 17179 8492
14035	0	0	Ki67+	 17180 8297
14036	0	0	Ki67+	 17184 8421
14037	0	0	Ki67+	 17191 8451
14038	0	0	Ki67+	 17192 7723
14039	0	0	Ki67+	 17196 8258
14040	0	0	Ki67+	 17197 7773
14041	0	0	Ki67+	 17197 8315
14042	0	0	Ki67+	 17202 8285
14043	0	0	Ki67+	 17205 8476
14044	0	0	Ki67+	 17206 8228
14045	0	0	Ki67+	 17211 7785
14046	0	0	Ki67+	 17215 8219
14047	0	0	Ki67+	 17217 8466
14048	0	0	Ki67+	 17218 8112
14049	0	0	Ki67+	 17219 8445
14050	0	0	Ki67+	 17223 8403
14051	0	0	Ki67+	 17228 8312
14052	0	0	Ki67+	 17230 8225
14053	0	0	Ki67+	 17230 8423
14054	0	0	Ki67+	 17233 8197
14055	0	0	Ki67+	 17233 8274
14056	0	0	Ki67+	 17234 8235
14057	0	0	Ki67+	 17242 8061
14058	0	0	Ki67+	 17246 8296
14059	0	0	Ki67+	 17246 8416
14060	0	0	Ki67+	 17246 8453
14061	0	0	Ki67+	 17252 8107
14062	0	0	Ki67+	 17252 8200
14063	0	0	Ki67+	 17253 8238
14064	0	0	Ki67+	 17254 8476
14065	0	0	Ki67+	 17255 8395
14066	0	0	Ki67+	 17261 8438
14067	0	0	Ki67+	 17262 7959
14068	0	0	Ki67+	 17267 8415
14069	0	0	Ki67+	 17270 8486
14070	0	0	Ki67+	 17271 8166
14071	0	0	Ki67+	 17272 8439
14072	0	0	Ki67+	 17285 8460
14073	0	0	Ki67+	 17289 8196
14074	0	0	Ki67+	 17294 7897
14075	0	0	Ki67+	 17295 8162
14076	0	0	Ki67+	 17296 7972
14077	0	0	Ki67+	 17296 8504
14078	0	0	Ki67+	 17302 8238
14079	0	0	Ki67+	 17305 8446
14080	0	0	Ki67+	 17307 8124
14081	0	0	Ki67+	 17309 7984
14082	0	0	Ki67+	 17311 8478
14083	0	0	Ki67+	 17315 8084
14084	0	0	Ki67+	 17317 8016
14085	0	0	Ki67+	 17318 7774
14086	0	0	Ki67+	 17322 8431
14087	0	0	Ki67+	 17323 8036
14088	0	0	Ki67+	 17323 8500
14089	0	0	Ki67+	 17327 8467
14090	0	0	Ki67+	 17332 8133
14091	0	0	Ki67+	 17333 8158
14092	0	0	Ki67+	 17343 8244
14093	0	0	Ki67+	 17343 8444
14094	0	0	Ki67+	 17346 8281
14095	0	0	Ki67+	 17348 8263
14096	0	0	Ki67+	 17349 8219
14097	0	0	Ki67+	 17349 8469
14098	0	0	Ki67+	 17351 7992
14099	0	0	Ki67+	 17353 7967
14100	0	0	Ki67+	 17356 8501
14101	0	0	Ki67+	 17358 7848
14102	0	0	Ki67+	 17360 8247
14103	0	0	Ki67+	 17361 8170
14104	0	0	Ki67+	 17365 8034
14105	0	0	Ki67+	 17365 8315
14106	0	0	Ki67+	 17366 8278
14107	0	0	Ki67+	 17371 8186
14108	0	0	Ki67+	 17372 7998
14109	0	0	Ki67+	 17372 8475
14110	0	0	Ki67+	 17376 7877
14111	0	0	Ki67+	 17377 8253
14112	0	0	Ki67+	 17378 8505
14113	0	0	Ki67+	 17384 8194
14114	0	0	Ki67+	 17385 8272
14115	0	0	Ki67+	 17386 7795
14116	0	0	Ki67+	 17394 8257
14117	0	0	Ki67+	 17394 8498
14118	0	0	Ki67+	 17395 8176
14119	0	0	Ki67+	 17396 7847
14120	0	0	Ki67+	 17396 8324
14121	0	0	Ki67+	 17402 8155
14122	0	0	Ki67+	 17405 8313
14123	0	0	Ki67+	 17416 8323
14124	0	0	Ki67+	 17420 8302
14125	0	0	Ki67+	 17424 8265
14126	0	0	Ki67+	 17443 8344
14127	0	0	Ki67+	 17450 8291
14128	0	0	Ki67+	 17450 8385
14129	0	0	Ki67+	 17458 8268
14130	0	0	Ki67+	 17460 8186
14131	0	0	Ki67+	 17462 8343
14132	0	0	Ki67+	 17462 8421
14133	0	0	Ki67+	 17473 8405
14134	0	0	Ki67+	 17475 8170
14135	0	0	Ki67+	 17480 7720
14136	0	0	Ki67+	 17483 7833
14137	0	0	Ki67+	 17486 8376
14138	0	0	Ki67+	 17495 8286
14139	0	0	Ki67+	 17495 8392
14140	0	0	Ki67+	 17499 8329
14141	0	0	Ki67+	 17506 7929
14142	0	0	Ki67+	 17515 8358
14143	0	0	Ki67+	 17526 7880
14144	0	0	Ki67+	 17528 8331
14145	0	0	Ki67+	 17531 7898
14146	0	0	Ki67+	 17534 8032
14147	0	0	Ki67+	 17541 8366
14148	0	0	Ki67+	 17548 8011
14149	0	0	Ki67+	 17555 8395
14150	0	0	Ki67+	 17558 8338
14151	0	0	Ki67+	 17564 7825
14152	0	0	Ki67+	 17565 8002
14153	0	0	Ki67+	 17567 8233
14154	0	0	Ki67+	 17579 8200
14155	0	0	Ki67+	 17580 7857
14156	0	0	Ki67+	 16788 8673
14157	0	0	Ki67+	 16799 8530
14158	0	0	Ki67+	 16808 8539
14159	0	0	Ki67+	 16815 8646
14160	0	0	Ki67+	 16822 8775
14161	0	0	Ki67+	 16833 8617
14162	0	0	Ki67+	 16833 8636
14163	0	0	Ki67+	 16840 8526
14164	0	0	Ki67+	 16861 8648
14165	0	0	Ki67+	 16877 8625
14166	0	0	Ki67+	 16879 8520
14167	0	0	Ki67+	 16887 8588
14168	0	0	Ki67+	 16903 8559
14169	0	0	Ki67+	 16909 9310
14170	0	0	Ki67+	 16917 9264
14171	0	0	Ki67+	 16924 9219
14172	0	0	Ki67+	 16925 8576
14173	0	0	Ki67+	 16932 8556
14174	0	0	Ki67+	 16932 9302
14175	0	0	Ki67+	 16936 9267
14176	0	0	Ki67+	 16939 9192
14177	0	0	Ki67+	 16943 9141
14178	0	0	Ki67+	 16944 9286
14179	0	0	Ki67+	 16946 9222
14180	0	0	Ki67+	 16950 9116
14181	0	0	Ki67+	 16963 9199
14182	0	0	Ki67+	 16965 9163
14183	0	0	Ki67+	 16965 9290
14184	0	0	Ki67+	 16966 9213
14185	0	0	Ki67+	 16967 9145
14186	0	0	Ki67+	 16968 9256
14187	0	0	Ki67+	 16977 9116
14188	0	0	Ki67+	 16977 9273
14189	0	0	Ki67+	 16988 9169
14190	0	0	Ki67+	 16990 9118
14191	0	0	Ki67+	 16997 9307
14192	0	0	Ki67+	 17000 9096
14193	0	0	Ki67+	 17002 8911
14194	0	0	Ki67+	 17003 8947
14195	0	0	Ki67+	 17017 9139
14196	0	0	Ki67+	 17030 9198
14197	0	0	Ki67+	 17031 8695
14198	0	0	Ki67+	 17036 9111
14199	0	0	Ki67+	 17038 8958
14200	0	0	Ki67+	 17046 8884
14201	0	0	Ki67+	 17046 9211
14202	0	0	Ki67+	 17053 8624
14203	0	0	Ki67+	 17053 9105
14204	0	0	Ki67+	 17054 8603
14205	0	0	Ki67+	 17054 8691
14206	0	0	Ki67+	 17055 8795
14207	0	0	Ki67+	 17063 8611
14208	0	0	Ki67+	 17067 8531
14209	0	0	Ki67+	 17068 9198
14210	0	0	Ki67+	 17072 8732
14211	0	0	Ki67+	 17073 9133
14212	0	0	Ki67+	 17079 8524
14213	0	0	Ki67+	 17080 8643
14214	0	0	Ki67+	 17082 8548
14215	0	0	Ki67+	 17083 9223
14216	0	0	Ki67+	 17088 8952
14217	0	0	Ki67+	 17090 8602
14218	0	0	Ki67+	 17092 9189
14219	0	0	Ki67+	 17094 9151
14220	0	0	Ki67+	 17097 8633
14221	0	0	Ki67+	 17102 9245
14222	0	0	Ki67+	 17102 9263
14223	0	0	Ki67+	 17103 9211
14224	0	0	Ki67+	 17105 8863
14225	0	0	Ki67+	 17108 8641
14226	0	0	Ki67+	 17111 8810
14227	0	0	Ki67+	 17117 9199
14228	0	0	Ki67+	 17124 8705
14229	0	0	Ki67+	 17126 9249
14230	0	0	Ki67+	 17127 8585
14231	0	0	Ki67+	 17129 8535
14232	0	0	Ki67+	 17132 8683
14233	0	0	Ki67+	 17133 9207
14234	0	0	Ki67+	 17135 8594
14235	0	0	Ki67+	 17136 9024
14236	0	0	Ki67+	 17152 8525
14237	0	0	Ki67+	 17159 8766
14238	0	0	Ki67+	 17161 8716
14239	0	0	Ki67+	 17161 8748
14240	0	0	Ki67+	 17163 8545
14241	0	0	Ki67+	 17163 8697
14242	0	0	Ki67+	 17163 8780
14243	0	0	Ki67+	 17163 9022
14244	0	0	Ki67+	 17174 9084
14245	0	0	Ki67+	 17175 8797
14246	0	0	Ki67+	 17186 8728
14247	0	0	Ki67+	 17193 9032
14248	0	0	Ki67+	 17200 9274
14249	0	0	Ki67+	 17202 8838
14250	0	0	Ki67+	 17202 9123
14251	0	0	Ki67+	 17208 8780
14252	0	0	Ki67+	 17209 8806
14253	0	0	Ki67+	 17209 9159
14254	0	0	Ki67+	 17210 8860
14255	0	0	Ki67+	 17211 9086
14256	0	0	Ki67+	 17212 9231
14257	0	0	Ki67+	 17221 8878
14258	0	0	Ki67+	 17221 9119
14259	0	0	Ki67+	 17222 9303
14260	0	0	Ki67+	 17224 8790
14261	0	0	Ki67+	 17225 9205
14262	0	0	Ki67+	 17233 8804
14263	0	0	Ki67+	 17233 8842
14264	0	0	Ki67+	 17235 9159
14265	0	0	Ki67+	 17238 9297
14266	0	0	Ki67+	 17240 9135
14267	0	0	Ki67+	 17245 8943
14268	0	0	Ki67+	 17246 8674
14269	0	0	Ki67+	 17246 8971
14270	0	0	Ki67+	 17249 9202
14271	0	0	Ki67+	 17251 8862
14272	0	0	Ki67+	 17253 9010
14273	0	0	Ki67+	 17253 9038
14274	0	0	Ki67+	 17255 8780
14275	0	0	Ki67+	 17257 8818
14276	0	0	Ki67+	 17259 8847
14277	0	0	Ki67+	 17263 9166
14278	0	0	Ki67+	 17268 9113
14279	0	0	Ki67+	 17269 8859
14280	0	0	Ki67+	 17269 9182
14281	0	0	Ki67+	 17278 9075
14282	0	0	Ki67+	 17281 9047
14283	0	0	Ki67+	 17283 8820
14284	0	0	Ki67+	 17285 9139
14285	0	0	Ki67+	 17287 9214
14286	0	0	Ki67+	 17288 8772
14287	0	0	Ki67+	 17290 9009
14288	0	0	Ki67+	 17293 8567
14289	0	0	Ki67+	 17294 9027
14290	0	0	Ki67+	 17296 8961
14291	0	0	Ki67+	 17299 8718
14292	0	0	Ki67+	 17300 9276
14293	0	0	Ki67+	 17301 8796
14294	0	0	Ki67+	 17301 8839
14295	0	0	Ki67+	 17303 8910
14296	0	0	Ki67+	 17303 9180
14297	0	0	Ki67+	 17304 9102
14298	0	0	Ki67+	 17309 9148
14299	0	0	Ki67+	 17311 8822
14300	0	0	Ki67+	 17311 9056
14301	0	0	Ki67+	 17312 8643
14302	0	0	Ki67+	 17315 8582
14303	0	0	Ki67+	 17315 8953
14304	0	0	Ki67+	 17315 9002
14305	0	0	Ki67+	 17317 8778
14306	0	0	Ki67+	 17322 9087
14307	0	0	Ki67+	 17323 8523
14308	0	0	Ki67+	 17323 8626
14309	0	0	Ki67+	 17329 8762
14310	0	0	Ki67+	 17330 8576
14311	0	0	Ki67+	 17330 8609
14312	0	0	Ki67+	 17331 9101
14313	0	0	Ki67+	 17332 9115
14314	0	0	Ki67+	 17333 8802
14315	0	0	Ki67+	 17337 8539
14316	0	0	Ki67+	 17338 8560
14317	0	0	Ki67+	 17338 9170
14318	0	0	Ki67+	 17340 9144
14319	0	0	Ki67+	 17342 8663
14320	0	0	Ki67+	 17344 8988
14321	0	0	Ki67+	 17345 8777
14322	0	0	Ki67+	 17345 8926
14323	0	0	Ki67+	 17346 9072
14324	0	0	Ki67+	 17348 8906
14325	0	0	Ki67+	 17349 8528
14326	0	0	Ki67+	 17349 9041
14327	0	0	Ki67+	 17351 8635
14328	0	0	Ki67+	 17355 8825
14329	0	0	Ki67+	 17356 8565
14330	0	0	Ki67+	 17356 9110
14331	0	0	Ki67+	 17358 8595
14332	0	0	Ki67+	 17359 8944
14333	0	0	Ki67+	 17360 8802
14334	0	0	Ki67+	 17363 9010
14335	0	0	Ki67+	 17364 8979
14336	0	0	Ki67+	 17365 8888
14337	0	0	Ki67+	 17366 8760
14338	0	0	Ki67+	 17367 9302
14339	0	0	Ki67+	 17368 9038
14340	0	0	Ki67+	 17373 8539
14341	0	0	Ki67+	 17373 8928
14342	0	0	Ki67+	 17373 8986
14343	0	0	Ki67+	 17374 9126
14344	0	0	Ki67+	 17375 8580
14345	0	0	Ki67+	 17375 8608
14346	0	0	Ki67+	 17376 8647
14347	0	0	Ki67+	 17379 8944
14348	0	0	Ki67+	 17381 9263
14349	0	0	Ki67+	 17385 8804
14350	0	0	Ki67+	 17387 8572
14351	0	0	Ki67+	 17387 9068
14352	0	0	Ki67+	 17387 9104
14353	0	0	Ki67+	 17391 9152
14354	0	0	Ki67+	 17392 8966
14355	0	0	Ki67+	 17394 8909
14356	0	0	Ki67+	 17398 8670
14357	0	0	Ki67+	 17400 8644
14358	0	0	Ki67+	 17400 9028
14359	0	0	Ki67+	 17401 8564
14360	0	0	Ki67+	 17402 8894
14361	0	0	Ki67+	 17403 8539
14362	0	0	Ki67+	 17405 8597
14363	0	0	Ki67+	 17406 8824
14364	0	0	Ki67+	 17406 9194
14365	0	0	Ki67+	 17407 8838
14366	0	0	Ki67+	 17407 9047
14367	0	0	Ki67+	 17408 8937
14368	0	0	Ki67+	 17408 8964
14369	0	0	Ki67+	 17416 8525
14370	0	0	Ki67+	 17417 9091
14371	0	0	Ki67+	 17423 8534
14372	0	0	Ki67+	 17423 8818
14373	0	0	Ki67+	 17424 9062
14374	0	0	Ki67+	 17426 9012
14375	0	0	Ki67+	 17427 8583
14376	0	0	Ki67+	 17427 8640
14377	0	0	Ki67+	 17431 8984
14378	0	0	Ki67+	 17434 8599
14379	0	0	Ki67+	 17438 8515
14380	0	0	Ki67+	 17439 8563
14381	0	0	Ki67+	 17448 8553
14382	0	0	Ki67+	 17456 8750
14383	0	0	Ki67+	 17457 8569
14384	0	0	Ki67+	 17457 8597
14385	0	0	Ki67+	 17458 9259
14386	0	0	Ki67+	 17459 8625
14387	0	0	Ki67+	 17461 8770
14388	0	0	Ki67+	 17463 8654
14389	0	0	Ki67+	 17464 8824
14390	0	0	Ki67+	 17468 8609
14391	0	0	Ki67+	 17468 8797
14392	0	0	Ki67+	 17478 8673
14393	0	0	Ki67+	 17479 9093
14394	0	0	Ki67+	 17480 8755
14395	0	0	Ki67+	 17482 8638
14396	0	0	Ki67+	 17491 8894
14397	0	0	Ki67+	 17496 9176
14398	0	0	Ki67+	 17496 9238
14399	0	0	Ki67+	 17498 9213
14400	0	0	Ki67+	 17501 8741
14401	0	0	Ki67+	 17501 9139
14402	0	0	Ki67+	 17507 8780
14403	0	0	Ki67+	 17508 8680
14404	0	0	Ki67+	 17509 9237
14405	0	0	Ki67+	 17512 8610
14406	0	0	Ki67+	 17514 8624
14407	0	0	Ki67+	 17514 8637
14408	0	0	Ki67+	 17514 8925
14409	0	0	Ki67+	 17522 9178
14410	0	0	Ki67+	 17537 8669
14411	0	0	Ki67+	 17538 9139
14412	0	0	Ki67+	 17538 9217
14413	0	0	Ki67+	 17539 8685
14414	0	0	Ki67+	 17547 9170
14415	0	0	Ki67+	 17551 8643
14416	0	0	Ki67+	 17551 9091
14417	0	0	Ki67+	 17555 9275
14418	0	0	Ki67+	 17560 9194
14419	0	0	Ki67+	 17560 9253
14420	0	0	Ki67+	 17562 8688
14421	0	0	Ki67+	 17563 9128
14422	0	0	Ki67+	 17564 8638
14423	0	0	Ki67+	 17567 9034
14424	0	0	Ki67+	 17567 9302
14425	0	0	Ki67+	 17574 8608
14426	0	0	Ki67+	 17578 9260
14427	0	0	Ki67+	 17580 8716
14428	0	0	Ki67+	 17581 9145
14429	0	0	Ki67+	 17583 9243
14430	0	0	Ki67+	 16798 9829
14431	0	0	Ki67+	 16800 9633
14432	0	0	Ki67+	 16800 9718
14433	0	0	Ki67+	 16801 9740
14434	0	0	Ki67+	 16802 9593
14435	0	0	Ki67+	 16808 9619
14436	0	0	Ki67+	 16809 9558
14437	0	0	Ki67+	 16816 9389
14438	0	0	Ki67+	 16822 9946
14439	0	0	Ki67+	 16824 9417
14440	0	0	Ki67+	 16825 9724
14441	0	0	Ki67+	 16827 9639
14442	0	0	Ki67+	 16831 9617
14443	0	0	Ki67+	 16840 9550
[truncated: 1,681,236 more chars]
