# Supplementary material for: Data-Driven Discovery of Immune Contexture Biomarkers
Source: Front Oncol. 2018 Dec 18;8:627. doi: 10.3389/fonc.2018.00627 (PMC6305402; doi:10.3389/fonc.2018.00627)
Supplement: Data Sheet 5.zip — MSI/MSS dataset, part 3/3. [file Data_Sheet_5.zip]

Archive with 33 entries (33 files):
- MSIMSSDataset/89886_ImageObjects.txt
- MSIMSSDataset/89887_ImageObjects.txt
- MSIMSSDataset/89888_ImageObjects.txt
- MSIMSSDataset/89889_ImageObjects.txt
- MSIMSSDataset/89890_ImageObjects.txt
- MSIMSSDataset/89891_ImageObjects.txt
- MSIMSSDataset/89892_ImageObjects.txt
- MSIMSSDataset/89893_ImageObjects.txt
- MSIMSSDataset/89894_ImageObjects.txt
- MSIMSSDataset/89895_ImageObjects.txt
- MSIMSSDataset/89896_ImageObjects.txt
- MSIMSSDataset/89897_ImageObjects.txt
- MSIMSSDataset/89898_ImageObjects.txt
- MSIMSSDataset/89899_ImageObjects.txt
- MSIMSSDataset/89900_ImageObjects.txt
- MSIMSSDataset/89901_ImageObjects.txt
- MSIMSSDataset/89902_ImageObjects.txt
- MSIMSSDataset/89904_ImageObjects.txt
- MSIMSSDataset/89905_ImageObjects.txt
- MSIMSSDataset/89907_ImageObjects.txt
- MSIMSSDataset/89908_ImageObjects.txt
- MSIMSSDataset/89909_ImageObjects.txt
- MSIMSSDataset/89912_ImageObjects.txt
- MSIMSSDataset/89914_ImageObjects.txt
- MSIMSSDataset/89916_ImageObjects.txt
- MSIMSSDataset/89917_ImageObjects.txt
- MSIMSSDataset/89918_ImageObjects.txt
- MSIMSSDataset/89919_ImageObjects.txt
- MSIMSSDataset/89920_ImageObjects.txt
- MSIMSSDataset/89921_ImageObjects.txt
- MSIMSSDataset/89922_ImageObjects.txt
- MSIMSSDataset/89923_ImageObjects.txt
- MSIMSSDataset/89924_ImageObjects.txt
