# Supplementary material for: Data-Driven Discovery of Immune Contexture Biomarkers
Source: Front Oncol. 2018 Dec 18;8:627. doi: 10.3389/fonc.2018.00627 (PMC6305402; doi:10.3389/fonc.2018.00627)
Supplement: Data Sheet 5.zip — MSI/MSS dataset, part 3/3. [file Data_Sheet_5.zip › MSIMSSDataset/89886_ImageObjects.txt]

barcode_target	16-003157_3435_RITA [5 channels]
barcode_origin	0
workflow_target	CD8-CD3-CD4-Ki67-DAPI_generic.wsa 
workflow_target_version	 build f14999727a346af05f524693b44526002539cc76, workflows f149997 2016-05-23 with local changes
workflow_origin	0
workflow_origin_version	0
iH	22304
iW	31472
user	txdsapps
hostname	RPZMB000018

1	0	0	Ki67+	 991 8769
2	0	0	Ki67+	 1015 8609
3	0	0	Ki67+	 1042 8697
4	0	0	Ki67+	 1238 8744
5	0	0	Ki67+	 1260 8405
6	0	0	Ki67+	 1269 8390
7	0	0	Ki67+	 1278 8365
8	0	0	Ki67+	 1282 8763
9	0	0	Ki67+	 1286 8729
10	0	0	Ki67+	 1289 8370
11	0	0	Ki67+	 1289 8435
12	0	0	Ki67+	 1291 8551
13	0	0	Ki67+	 1294 8414
14	0	0	Ki67+	 1296 8353
15	0	0	Ki67+	 1305 8463
16	0	0	Ki67+	 1306 8344
17	0	0	Ki67+	 1308 8400
18	0	0	Ki67+	 1314 8364
19	0	0	Ki67+	 1315 8463
20	0	0	Ki67+	 1318 8801
21	0	0	Ki67+	 1321 8430
22	0	0	Ki67+	 1324 8248
23	0	0	Ki67+	 1327 8400
24	0	0	Ki67+	 1339 8211
25	0	0	Ki67+	 1339 8440
26	0	0	Ki67+	 1344 8274
27	0	0	Ki67+	 1346 8515
28	0	0	Ki67+	 1351 8806
29	0	0	Ki67+	 1352 8211
30	0	0	Ki67+	 1353 8228
31	0	0	Ki67+	 1353 8402
32	0	0	Ki67+	 1359 8282
33	0	0	Ki67+	 773 9215
34	0	0	Ki67+	 784 9275
35	0	0	Ki67+	 794 9303
36	0	0	Ki67+	 799 9198
37	0	0	Ki67+	 800 9239
38	0	0	Ki67+	 805 9329
39	0	0	Ki67+	 808 9173
40	0	0	Ki67+	 816 9299
41	0	0	Ki67+	 818 9146
42	0	0	Ki67+	 820 9221
43	0	0	Ki67+	 820 9267
44	0	0	Ki67+	 831 9348
45	0	0	Ki67+	 837 9175
46	0	0	Ki67+	 842 9152
47	0	0	Ki67+	 842 9245
48	0	0	Ki67+	 842 9361
49	0	0	Ki67+	 844 9204
50	0	0	Ki67+	 846 9115
51	0	0	Ki67+	 849 9290
52	0	0	Ki67+	 854 9185
53	0	0	Ki67+	 855 9336
54	0	0	Ki67+	 859 8943
55	0	0	Ki67+	 859 9248
56	0	0	Ki67+	 861 9126
57	0	0	Ki67+	 861 9380
58	0	0	Ki67+	 863 9227
59	0	0	Ki67+	 864 8893
60	0	0	Ki67+	 865 9070
61	0	0	Ki67+	 865 9298
62	0	0	Ki67+	 866 9263
63	0	0	Ki67+	 870 9404
64	0	0	Ki67+	 871 9176
65	0	0	Ki67+	 872 9369
66	0	0	Ki67+	 877 9127
67	0	0	Ki67+	 879 8922
68	0	0	Ki67+	 880 9265
69	0	0	Ki67+	 883 9226
70	0	0	Ki67+	 886 9140
71	0	0	Ki67+	 886 9582
72	0	0	Ki67+	 888 9339
73	0	0	Ki67+	 893 9374
74	0	0	Ki67+	 894 9402
75	0	0	Ki67+	 896 8896
76	0	0	Ki67+	 896 8915
77	0	0	Ki67+	 896 9477
78	0	0	Ki67+	 902 9428
79	0	0	Ki67+	 904 9295
80	0	0	Ki67+	 906 9237
81	0	0	Ki67+	 908 9050
82	0	0	Ki67+	 910 9259
83	0	0	Ki67+	 910 9368
84	0	0	Ki67+	 913 9198
85	0	0	Ki67+	 914 9126
86	0	0	Ki67+	 918 9069
87	0	0	Ki67+	 920 9153
88	0	0	Ki67+	 923 9330
89	0	0	Ki67+	 925 9056
90	0	0	Ki67+	 928 8934
91	0	0	Ki67+	 928 9365
92	0	0	Ki67+	 928 9399
93	0	0	Ki67+	 930 8866
94	0	0	Ki67+	 934 9275
95	0	0	Ki67+	 936 9034
96	0	0	Ki67+	 936 9164
97	0	0	Ki67+	 937 9246
98	0	0	Ki67+	 937 9384
99	0	0	Ki67+	 938 9208
100	0	0	Ki67+	 940 8890
101	0	0	Ki67+	 942 9426
102	0	0	Ki67+	 942 9451
103	0	0	Ki67+	 944 8856
104	0	0	Ki67+	 944 9087
105	0	0	Ki67+	 944 9475
106	0	0	Ki67+	 949 8871
107	0	0	Ki67+	 951 9410
108	0	0	Ki67+	 952 9253
109	0	0	Ki67+	 953 9040
110	0	0	Ki67+	 956 9009
111	0	0	Ki67+	 960 8905
112	0	0	Ki67+	 962 9057
113	0	0	Ki67+	 973 9366
114	0	0	Ki67+	 974 9086
115	0	0	Ki67+	 975 8997
116	0	0	Ki67+	 985 8854
117	0	0	Ki67+	 988 9031
118	0	0	Ki67+	 991 8884
119	0	0	Ki67+	 993 9058
120	0	0	Ki67+	 999 9000
121	0	0	Ki67+	 1019 9138
122	0	0	Ki67+	 1027 9114
123	0	0	Ki67+	 1032 9007
124	0	0	Ki67+	 1034 9332
125	0	0	Ki67+	 1039 9495
126	0	0	Ki67+	 1040 9305
127	0	0	Ki67+	 1040 9360
128	0	0	Ki67+	 1044 9027
129	0	0	Ki67+	 1047 8979
130	0	0	Ki67+	 1048 9334
131	0	0	Ki67+	 1050 9265
132	0	0	Ki67+	 1058 8842
133	0	0	Ki67+	 1058 9254
134	0	0	Ki67+	 1058 9365
135	0	0	Ki67+	 1062 8896
136	0	0	Ki67+	 1062 9122
137	0	0	Ki67+	 1062 9389
138	0	0	Ki67+	 1063 9295
139	0	0	Ki67+	 1068 9284
140	0	0	Ki67+	 1072 9060
141	0	0	Ki67+	 1075 9086
142	0	0	Ki67+	 1077 9265
143	0	0	Ki67+	 1079 9138
144	0	0	Ki67+	 1079 9402
145	0	0	Ki67+	 1081 9546
146	0	0	Ki67+	 1082 8932
147	0	0	Ki67+	 1085 8859
148	0	0	Ki67+	 1085 9413
149	0	0	Ki67+	 1093 9236
150	0	0	Ki67+	 1098 9008
151	0	0	Ki67+	 1100 8973
152	0	0	Ki67+	 1101 9082
153	0	0	Ki67+	 1106 8904
154	0	0	Ki67+	 1106 9259
155	0	0	Ki67+	 1113 8968
156	0	0	Ki67+	 1113 9158
157	0	0	Ki67+	 1116 8958
158	0	0	Ki67+	 1121 9406
159	0	0	Ki67+	 1122 9226
160	0	0	Ki67+	 1126 9531
161	0	0	Ki67+	 1128 9393
162	0	0	Ki67+	 1134 9235
163	0	0	Ki67+	 1137 9281
164	0	0	Ki67+	 1140 9568
165	0	0	Ki67+	 1152 9016
166	0	0	Ki67+	 1161 9385
167	0	0	Ki67+	 1162 9254
168	0	0	Ki67+	 1163 9233
169	0	0	Ki67+	 1177 9309
170	0	0	Ki67+	 1179 9345
171	0	0	Ki67+	 1180 9176
172	0	0	Ki67+	 1183 8956
173	0	0	Ki67+	 1187 9286
174	0	0	Ki67+	 1192 9601
175	0	0	Ki67+	 1195 9271
176	0	0	Ki67+	 1201 8947
177	0	0	Ki67+	 1203 9566
178	0	0	Ki67+	 1221 9047
179	0	0	Ki67+	 1226 9082
180	0	0	Ki67+	 1232 9107
181	0	0	Ki67+	 1237 9585
182	0	0	Ki67+	 1257 9597
183	0	0	Ki67+	 1270 9239
184	0	0	Ki67+	 1271 9576
185	0	0	Ki67+	 1275 9018
186	0	0	Ki67+	 1276 8990
187	0	0	Ki67+	 1277 8851
188	0	0	Ki67+	 1279 9534
189	0	0	Ki67+	 1290 8995
190	0	0	Ki67+	 1298 9024
191	0	0	Ki67+	 1299 9578
192	0	0	Ki67+	 1306 9458
193	0	0	Ki67+	 1307 9191
194	0	0	Ki67+	 1309 8834
195	0	0	Ki67+	 1309 9287
196	0	0	Ki67+	 1311 8972
197	0	0	Ki67+	 1312 9269
198	0	0	Ki67+	 1312 9533
199	0	0	Ki67+	 1313 9087
200	0	0	Ki67+	 1313 9351
201	0	0	Ki67+	 1319 9369
202	0	0	Ki67+	 1320 9485
203	0	0	Ki67+	 1322 8858
204	0	0	Ki67+	 1323 9190
205	0	0	Ki67+	 1325 9290
206	0	0	Ki67+	 1328 9177
207	0	0	Ki67+	 1333 9122
208	0	0	Ki67+	 1334 9455
209	0	0	Ki67+	 1340 9216
210	0	0	Ki67+	 1344 9248
211	0	0	Ki67+	 1345 8999
212	0	0	Ki67+	 804 9817
213	0	0	Ki67+	 815 9852
214	0	0	Ki67+	 821 9888
215	0	0	Ki67+	 824 9795
216	0	0	Ki67+	 826 9772
217	0	0	Ki67+	 827 9835
218	0	0	Ki67+	 845 9880
219	0	0	Ki67+	 850 9911
220	0	0	Ki67+	 853 9767
221	0	0	Ki67+	 854 9793
222	0	0	Ki67+	 867 9928
223	0	0	Ki67+	 869 9914
224	0	0	Ki67+	 877 9775
225	0	0	Ki67+	 885 9816
226	0	0	Ki67+	 891 9907
227	0	0	Ki67+	 895 9955
228	0	0	Ki67+	 900 9933
229	0	0	Ki67+	 906 9789
230	0	0	Ki67+	 917 9962
231	0	0	Ki67+	 924 10013
232	0	0	Ki67+	 926 9828
233	0	0	Ki67+	 931 9934
234	0	0	Ki67+	 933 9675
235	0	0	Ki67+	 943 9962
236	0	0	Ki67+	 944 9976
237	0	0	Ki67+	 944 10003
238	0	0	Ki67+	 949 9851
239	0	0	Ki67+	 954 9807
240	0	0	Ki67+	 972 9652
241	0	0	Ki67+	 974 9678
242	0	0	Ki67+	 981 9878
243	0	0	Ki67+	 986 9729
244	0	0	Ki67+	 995 9831
245	0	0	Ki67+	 1012 9688
246	0	0	Ki67+	 1016 9866
247	0	0	Ki67+	 1020 9754
248	0	0	Ki67+	 1020 9902
249	0	0	Ki67+	 1033 9891
250	0	0	Ki67+	 1038 9777
251	0	0	Ki67+	 1050 9905
252	0	0	Ki67+	 1051 9937
253	0	0	Ki67+	 1061 9951
254	0	0	Ki67+	 1062 9761
255	0	0	Ki67+	 1062 9881
256	0	0	Ki67+	 1073 9936
257	0	0	Ki67+	 1077 9767
258	0	0	Ki67+	 1077 9902
259	0	0	Ki67+	 1085 9744
260	0	0	Ki67+	 1089 9789
261	0	0	Ki67+	 1091 9943
262	0	0	Ki67+	 1097 9991
263	0	0	Ki67+	 1102 9930
264	0	0	Ki67+	 1110 9809
265	0	0	Ki67+	 1111 9859
266	0	0	Ki67+	 1115 9776
267	0	0	Ki67+	 1115 9919
268	0	0	Ki67+	 1116 9873
269	0	0	Ki67+	 1119 9958
270	0	0	Ki67+	 1129 10005
271	0	0	Ki67+	 1129 10043
272	0	0	Ki67+	 1142 9798
273	0	0	Ki67+	 1142 9986
274	0	0	Ki67+	 1147 10034
275	0	0	Ki67+	 1150 9872
276	0	0	Ki67+	 1151 10073
277	0	0	Ki67+	 1165 10082
278	0	0	Ki67+	 1169 10009
279	0	0	Ki67+	 1172 9834
280	0	0	Ki67+	 1175 9854
281	0	0	Ki67+	 1178 9915
282	0	0	Ki67+	 1183 10020
283	0	0	Ki67+	 1187 9887
284	0	0	Ki67+	 1188 10114
285	0	0	Ki67+	 1192 9937
286	0	0	Ki67+	 1193 10020
287	0	0	Ki67+	 1194 9919
288	0	0	Ki67+	 1196 10066
289	0	0	Ki67+	 1199 9868
290	0	0	Ki67+	 1201 9901
291	0	0	Ki67+	 1207 9952
292	0	0	Ki67+	 1207 10055
293	0	0	Ki67+	 1212 10130
294	0	0	Ki67+	 1214 9880
295	0	0	Ki67+	 1215 10109
296	0	0	Ki67+	 1221 9942
297	0	0	Ki67+	 1221 10085
298	0	0	Ki67+	 1234 10144
299	0	0	Ki67+	 1243 9923
300	0	0	Ki67+	 1245 10094
301	0	0	Ki67+	 1246 9973
302	0	0	Ki67+	 1255 10106
303	0	0	Ki67+	 1257 9943
304	0	0	Ki67+	 1260 10133
305	0	0	Ki67+	 1262 9995
306	0	0	Ki67+	 1267 10153
307	0	0	Ki67+	 1273 9969
308	0	0	Ki67+	 1275 10101
309	0	0	Ki67+	 1287 9991
310	0	0	Ki67+	 1292 10110
311	0	0	Ki67+	 1300 10142
312	0	0	Ki67+	 1302 10119
313	0	0	Ki67+	 1302 10168
314	0	0	Ki67+	 1320 10011
315	0	0	Ki67+	 1327 10044
316	0	0	Ki67+	 1328 10172
317	0	0	Ki67+	 1350 10012
318	0	0	Ki67+	 1350 10127
319	0	0	Ki67+	 1354 10043
320	0	0	Ki67+	 1356 10139
321	0	0	Ki67+	 1368 8085
322	0	0	Ki67+	 1371 8227
323	0	0	Ki67+	 1372 8258
324	0	0	Ki67+	 1372 8288
325	0	0	Ki67+	 1384 8085
326	0	0	Ki67+	 1386 8156
327	0	0	Ki67+	 1388 8222
328	0	0	Ki67+	 1389 8191
329	0	0	Ki67+	 1391 8072
330	0	0	Ki67+	 1395 8213
331	0	0	Ki67+	 1399 8240
332	0	0	Ki67+	 1401 8038
333	0	0	Ki67+	 1402 8151
334	0	0	Ki67+	 1405 8115
335	0	0	Ki67+	 1407 8057
336	0	0	Ki67+	 1408 8178
337	0	0	Ki67+	 1422 8108
338	0	0	Ki67+	 1427 8154
339	0	0	Ki67+	 1428 8060
340	0	0	Ki67+	 1428 8134
341	0	0	Ki67+	 1430 8032
342	0	0	Ki67+	 1431 8073
343	0	0	Ki67+	 1434 8181
344	0	0	Ki67+	 1435 8010
345	0	0	Ki67+	 1438 8040
346	0	0	Ki67+	 1438 8094
347	0	0	Ki67+	 1442 8063
348	0	0	Ki67+	 1443 8267
349	0	0	Ki67+	 1445 8201
350	0	0	Ki67+	 1448 8163
351	0	0	Ki67+	 1449 8118
352	0	0	Ki67+	 1454 8017
353	0	0	Ki67+	 1454 8137
354	0	0	Ki67+	 1456 8058
355	0	0	Ki67+	 1463 8214
356	0	0	Ki67+	 1465 8032
357	0	0	Ki67+	 1467 8248
358	0	0	Ki67+	 1468 8091
359	0	0	Ki67+	 1470 8186
360	0	0	Ki67+	 1478 8120
361	0	0	Ki67+	 1479 8293
362	0	0	Ki67+	 1481 8067
363	0	0	Ki67+	 1482 8030
364	0	0	Ki67+	 1490 8007
365	0	0	Ki67+	 1497 8101
366	0	0	Ki67+	 1497 8135
367	0	0	Ki67+	 1499 8114
368	0	0	Ki67+	 1500 8157
369	0	0	Ki67+	 1509 8065
370	0	0	Ki67+	 1510 8178
371	0	0	Ki67+	 1511 8202
372	0	0	Ki67+	 1512 8123
373	0	0	Ki67+	 1514 7993
374	0	0	Ki67+	 1515 8021
375	0	0	Ki67+	 1518 7983
376	0	0	Ki67+	 1520 8163
377	0	0	Ki67+	 1523 8112
378	0	0	Ki67+	 1523 8207
379	0	0	Ki67+	 1528 8047
380	0	0	Ki67+	 1533 7990
381	0	0	Ki67+	 1545 8179
382	0	0	Ki67+	 1553 8049
383	0	0	Ki67+	 1555 8199
384	0	0	Ki67+	 1559 8020
385	0	0	Ki67+	 1565 8144
386	0	0	Ki67+	 1565 8220
387	0	0	Ki67+	 1566 8230
388	0	0	Ki67+	 1568 8183
389	0	0	Ki67+	 1570 8051
390	0	0	Ki67+	 1575 8026
391	0	0	Ki67+	 1579 8241
392	0	0	Ki67+	 1581 7990
393	0	0	Ki67+	 1587 7979
394	0	0	Ki67+	 1594 8005
395	0	0	Ki67+	 1595 8177
396	0	0	Ki67+	 1598 8249
397	0	0	Ki67+	 1606 7963
398	0	0	Ki67+	 1611 8028
399	0	0	Ki67+	 1615 8065
400	0	0	Ki67+	 1621 8211
401	0	0	Ki67+	 1627 7968
402	0	0	Ki67+	 1633 8048
403	0	0	Ki67+	 1634 8162
404	0	0	Ki67+	 1637 8177
405	0	0	Ki67+	 1637 8230
406	0	0	Ki67+	 1638 7991
407	0	0	Ki67+	 1639 8020
408	0	0	Ki67+	 1656 7990
409	0	0	Ki67+	 1660 7965
410	0	0	Ki67+	 1667 8023
411	0	0	Ki67+	 1669 8199
412	0	0	Ki67+	 1671 8232
413	0	0	Ki67+	 1673 7938
414	0	0	Ki67+	 1673 8065
415	0	0	Ki67+	 1673 8215
416	0	0	Ki67+	 1674 8245
417	0	0	Ki67+	 1684 8104
418	0	0	Ki67+	 1687 7978
419	0	0	Ki67+	 1690 8146
420	0	0	Ki67+	 1700 8049
421	0	0	Ki67+	 1702 8036
422	0	0	Ki67+	 1706 7988
423	0	0	Ki67+	 1708 7943
424	0	0	Ki67+	 1714 7966
425	0	0	Ki67+	 1716 8233
426	0	0	Ki67+	 1722 8185
427	0	0	Ki67+	 1723 8089
428	0	0	Ki67+	 1732 7951
429	0	0	Ki67+	 1733 7905
430	0	0	Ki67+	 1733 8055
431	0	0	Ki67+	 1734 8100
432	0	0	Ki67+	 1738 8065
433	0	0	Ki67+	 1739 8209
434	0	0	Ki67+	 1741 7993
435	0	0	Ki67+	 1741 8172
436	0	0	Ki67+	 1742 8282
437	0	0	Ki67+	 1743 7960
438	0	0	Ki67+	 1745 8300
439	0	0	Ki67+	 1746 8185
440	0	0	Ki67+	 1749 7866
441	0	0	Ki67+	 1749 8067
442	0	0	Ki67+	 1752 8103
443	0	0	Ki67+	 1753 7891
444	0	0	Ki67+	 1757 8148
445	0	0	Ki67+	 1767 8014
446	0	0	Ki67+	 1770 7900
447	0	0	Ki67+	 1771 8038
448	0	0	Ki67+	 1772 7966
449	0	0	Ki67+	 1772 8083
450	0	0	Ki67+	 1773 7834
451	0	0	Ki67+	 1773 7932
452	0	0	Ki67+	 1776 8286
453	0	0	Ki67+	 1780 7976
454	0	0	Ki67+	 1782 8214
455	0	0	Ki67+	 1791 7846
456	0	0	Ki67+	 1803 7851
457	0	0	Ki67+	 1803 7883
458	0	0	Ki67+	 1807 7904
459	0	0	Ki67+	 1809 8281
460	0	0	Ki67+	 1816 7812
461	0	0	Ki67+	 1818 8275
462	0	0	Ki67+	 1819 8197
463	0	0	Ki67+	 1822 7936
464	0	0	Ki67+	 1825 8161
465	0	0	Ki67+	 1826 8294
466	0	0	Ki67+	 1835 8179
467	0	0	Ki67+	 1835 8193
468	0	0	Ki67+	 1836 7877
469	0	0	Ki67+	 1838 7843
470	0	0	Ki67+	 1841 7806
471	0	0	Ki67+	 1842 8278
472	0	0	Ki67+	 1852 7916
473	0	0	Ki67+	 1856 8130
474	0	0	Ki67+	 1857 7846
475	0	0	Ki67+	 1858 7937
476	0	0	Ki67+	 1860 8238
477	0	0	Ki67+	 1861 7779
478	0	0	Ki67+	 1861 7822
479	0	0	Ki67+	 1864 7974
480	0	0	Ki67+	 1870 7935
481	0	0	Ki67+	 1872 7753
482	0	0	Ki67+	 1873 7792
483	0	0	Ki67+	 1877 7882
484	0	0	Ki67+	 1879 7893
485	0	0	Ki67+	 1880 8264
486	0	0	Ki67+	 1884 7957
487	0	0	Ki67+	 1886 7855
488	0	0	Ki67+	 1893 8118
489	0	0	Ki67+	 1900 8155
490	0	0	Ki67+	 1901 7820
491	0	0	Ki67+	 1901 8267
492	0	0	Ki67+	 1902 7744
493	0	0	Ki67+	 1903 7762
494	0	0	Ki67+	 1905 7903
495	0	0	Ki67+	 1906 7869
496	0	0	Ki67+	 1913 7787
497	0	0	Ki67+	 1916 8235
498	0	0	Ki67+	 1917 8088
499	0	0	Ki67+	 1917 8126
500	0	0	Ki67+	 1918 7826
501	0	0	Ki67+	 1919 7944
502	0	0	Ki67+	 1921 7729
503	0	0	Ki67+	 1922 7918
504	0	0	Ki67+	 1928 8146
505	0	0	Ki67+	 1929 7825
506	0	0	Ki67+	 1932 7770
507	0	0	Ki67+	 1934 8246
508	0	0	Ki67+	 1936 8099
509	0	0	Ki67+	 1939 8283
510	0	0	Ki67+	 1941 8065
511	0	0	Ki67+	 1942 7699
512	0	0	Ki67+	 1943 7847
513	0	0	Ki67+	 1945 7875
514	0	0	Ki67+	 1946 8187
515	0	0	Ki67+	 1958 7728
516	0	0	Ki67+	 1961 7892
517	0	0	Ki67+	 1964 7708
518	0	0	Ki67+	 1966 8211
519	0	0	Ki67+	 1972 8253
520	0	0	Ki67+	 1977 8167
521	0	0	Ki67+	 1980 8208
522	0	0	Ki67+	 1990 7769
523	0	0	Ki67+	 1990 8027
524	0	0	Ki67+	 1991 7710
525	0	0	Ki67+	 1992 7688
526	0	0	Ki67+	 1993 7986
527	0	0	Ki67+	 1993 8277
528	0	0	Ki67+	 2005 8139
529	0	0	Ki67+	 2008 8276
530	0	0	Ki67+	 2018 8018
531	0	0	Ki67+	 2020 8060
532	0	0	Ki67+	 2023 7699
533	0	0	Ki67+	 2030 7779
534	0	0	Ki67+	 2033 7682
535	0	0	Ki67+	 2037 8245
536	0	0	Ki67+	 2038 7945
537	0	0	Ki67+	 2039 7740
538	0	0	Ki67+	 2054 7699
539	0	0	Ki67+	 2058 7872
540	0	0	Ki67+	 2059 7817
541	0	0	Ki67+	 2059 7884
542	0	0	Ki67+	 2059 8019
543	0	0	Ki67+	 2062 7707
544	0	0	Ki67+	 2065 8286
545	0	0	Ki67+	 2066 7855
546	0	0	Ki67+	 2066 7912
547	0	0	Ki67+	 2067 8108
548	0	0	Ki67+	 2070 8271
549	0	0	Ki67+	 2080 8110
550	0	0	Ki67+	 2086 7941
551	0	0	Ki67+	 2087 7775
552	0	0	Ki67+	 2090 8269
553	0	0	Ki67+	 2092 8242
554	0	0	Ki67+	 2097 8113
555	0	0	Ki67+	 2098 7764
556	0	0	Ki67+	 2106 7907
557	0	0	Ki67+	 2106 8214
558	0	0	Ki67+	 2111 8104
559	0	0	Ki67+	 2127 7943
560	0	0	Ki67+	 2131 7954
561	0	0	Ki67+	 2131 8126
562	0	0	Ki67+	 2131 8213
563	0	0	Ki67+	 2150 8212
564	0	0	Ki67+	 2155 7714
565	0	0	Ki67+	 2158 8280
566	0	0	Ki67+	 1366 8798
567	0	0	Ki67+	 1367 8481
568	0	0	Ki67+	 1370 8310
569	0	0	Ki67+	 1390 8555
570	0	0	Ki67+	 1396 8572
571	0	0	Ki67+	 1400 8306
572	0	0	Ki67+	 1409 8506
573	0	0	Ki67+	 1409 8868
574	0	0	Ki67+	 1413 8334
575	0	0	Ki67+	 1413 8563
576	0	0	Ki67+	 1421 8546
577	0	0	Ki67+	 1431 8317
578	0	0	Ki67+	 1431 8576
579	0	0	Ki67+	 1433 8654
580	0	0	Ki67+	 1442 8867
581	0	0	Ki67+	 1446 8563
582	0	0	Ki67+	 1448 8342
583	0	0	Ki67+	 1449 8676
584	0	0	Ki67+	 1450 8365
585	0	0	Ki67+	 1452 8307
586	0	0	Ki67+	 1453 8630
587	0	0	Ki67+	 1468 8744
588	0	0	Ki67+	 1469 8715
589	0	0	Ki67+	 1471 8361
590	0	0	Ki67+	 1473 8598
591	0	0	Ki67+	 1473 8629
592	0	0	Ki67+	 1474 8334
593	0	0	Ki67+	 1475 8778
594	0	0	Ki67+	 1481 8322
595	0	0	Ki67+	 1499 8391
596	0	0	Ki67+	 1501 8712
597	0	0	Ki67+	 1503 8313
598	0	0	Ki67+	 1506 8760
599	0	0	Ki67+	 1508 8349
600	0	0	Ki67+	 1511 8739
601	0	0	Ki67+	 1524 8337
602	0	0	Ki67+	 1530 8405
603	0	0	Ki67+	 1538 8367
604	0	0	Ki67+	 1547 8388
605	0	0	Ki67+	 1549 8412
606	0	0	Ki67+	 1558 8351
607	0	0	Ki67+	 1575 8435
608	0	0	Ki67+	 1576 8377
609	0	0	Ki67+	 1590 8436
610	0	0	Ki67+	 1602 8397
611	0	0	Ki67+	 1602 9088
612	0	0	Ki67+	 1608 8382
613	0	0	Ki67+	 1617 8454
614	0	0	Ki67+	 1619 9059
615	0	0	Ki67+	 1630 9053
616	0	0	Ki67+	 1635 9081
617	0	0	Ki67+	 1639 9037
618	0	0	Ki67+	 1647 8426
619	0	0	Ki67+	 1655 9005
620	0	0	Ki67+	 1658 8379
621	0	0	Ki67+	 1660 9077
622	0	0	Ki67+	 1661 9024
623	0	0	Ki67+	 1668 8452
624	0	0	Ki67+	 1671 9059
625	0	0	Ki67+	 1675 8971
626	0	0	Ki67+	 1698 9031
627	0	0	Ki67+	 1702 8386
628	0	0	Ki67+	 1703 8447
629	0	0	Ki67+	 1706 8980
630	0	0	Ki67+	 1706 9006
631	0	0	Ki67+	 1708 9050
632	0	0	Ki67+	 1710 8914
633	0	0	Ki67+	 1724 8313
634	0	0	Ki67+	 1725 8391
635	0	0	Ki67+	 1728 8348
636	0	0	Ki67+	 1732 8960
637	0	0	Ki67+	 1738 8410
638	0	0	Ki67+	 1739 8926
639	0	0	Ki67+	 1741 9044
640	0	0	Ki67+	 1746 9026
641	0	0	Ki67+	 1749 8352
642	0	0	Ki67+	 1752 9009
643	0	0	Ki67+	 1755 8982
644	0	0	Ki67+	 1760 9082
645	0	0	Ki67+	 1762 8314
646	0	0	Ki67+	 1764 8896
647	0	0	Ki67+	 1773 8325
648	0	0	Ki67+	 1778 9017
649	0	0	Ki67+	 1780 9047
650	0	0	Ki67+	 1780 9057
651	0	0	Ki67+	 1781 8386
652	0	0	Ki67+	 1786 8362
653	0	0	Ki67+	 1792 8992
654	0	0	Ki67+	 1798 9009
655	0	0	Ki67+	 1799 9085
656	0	0	Ki67+	 1801 9026
657	0	0	Ki67+	 1807 8379
658	0	0	Ki67+	 1810 8983
659	0	0	Ki67+	 1811 9058
660	0	0	Ki67+	 1812 8348
661	0	0	Ki67+	 1819 9069
662	0	0	Ki67+	 1822 8914
663	0	0	Ki67+	 1829 8943
664	0	0	Ki67+	 1832 8995
665	0	0	Ki67+	 1833 8331
666	0	0	Ki67+	 1836 8933
667	0	0	Ki67+	 1842 9097
668	0	0	Ki67+	 1843 8390
669	0	0	Ki67+	 1848 8967
670	0	0	Ki67+	 1850 8362
671	0	0	Ki67+	 1853 8309
672	0	0	Ki67+	 1860 9097
673	0	0	Ki67+	 1862 8905
674	0	0	Ki67+	 1862 9008
675	0	0	Ki67+	 1865 8946
676	0	0	Ki67+	 1869 8864
677	0	0	Ki67+	 1873 8816
678	0	0	Ki67+	 1880 8888
679	0	0	Ki67+	 1882 8363
680	0	0	Ki67+	 1883 8958
681	0	0	Ki67+	 1886 8917
682	0	0	Ki67+	 1886 9003
683	0	0	Ki67+	 1887 8756
684	0	0	Ki67+	 1887 9044
685	0	0	Ki67+	 1888 8865
686	0	0	Ki67+	 1889 8821
687	0	0	Ki67+	 1889 8835
688	0	0	Ki67+	 1890 8969
689	0	0	Ki67+	 1894 9097
690	0	0	Ki67+	 1897 8334
691	0	0	Ki67+	 1898 9030
692	0	0	Ki67+	 1901 8882
693	0	0	Ki67+	 1901 8945
694	0	0	Ki67+	 1902 9065
695	0	0	Ki67+	 1903 8822
696	0	0	Ki67+	 1903 8994
697	0	0	Ki67+	 1906 8376
698	0	0	Ki67+	 1912 8427
699	0	0	Ki67+	 1913 8945
700	0	0	Ki67+	 1915 8845
701	0	0	Ki67+	 1917 8398
702	0	0	Ki67+	 1919 8865
703	0	0	Ki67+	 1924 8915
704	0	0	Ki67+	 1925 8419
705	0	0	Ki67+	 1930 8972
706	0	0	Ki67+	 1945 8887
707	0	0	Ki67+	 1946 8758
708	0	0	Ki67+	 1949 8798
709	0	0	Ki67+	 1956 8869
710	0	0	Ki67+	 1958 8403
711	0	0	Ki67+	 1963 8853
712	0	0	Ki67+	 1965 8437
713	0	0	Ki67+	 1970 8779
714	0	0	Ki67+	 1974 8310
715	0	0	Ki67+	 1978 9063
716	0	0	Ki67+	 1979 8829
717	0	0	Ki67+	 1982 8781
718	0	0	Ki67+	 1982 9002
719	0	0	Ki67+	 1987 8481
720	0	0	Ki67+	 1990 8313
721	0	0	Ki67+	 1990 8437
722	0	0	Ki67+	 1991 8401
723	0	0	Ki67+	 1995 8327
724	0	0	Ki67+	 1998 9031
725	0	0	Ki67+	 2003 9017
726	0	0	Ki67+	 2004 8471
727	0	0	Ki67+	 2011 8320
728	0	0	Ki67+	 2013 8759
729	0	0	Ki67+	 2013 8799
730	0	0	Ki67+	 2014 9082
731	0	0	Ki67+	 2015 8723
732	0	0	Ki67+	 2023 8787
733	0	0	Ki67+	 2030 9000
734	0	0	Ki67+	 2035 8762
735	0	0	Ki67+	 2036 9017
736	0	0	Ki67+	 2037 8784
737	0	0	Ki67+	 2037 9046
738	0	0	Ki67+	 2040 8314
739	0	0	Ki67+	 2043 8412
740	0	0	Ki67+	 2048 8906
741	0	0	Ki67+	 2051 8738
742	0	0	Ki67+	 2052 9080
743	0	0	Ki67+	 2054 8487
744	0	0	Ki67+	 2054 8840
745	0	0	Ki67+	 2057 8993
746	0	0	Ki67+	 2058 8856
747	0	0	Ki67+	 2060 8353
748	0	0	Ki67+	 2065 8765
749	0	0	Ki67+	 2070 8476
750	0	0	Ki67+	 2070 8728
751	0	0	Ki67+	 2070 9026
752	0	0	Ki67+	 2071 9060
753	0	0	Ki67+	 2073 8683
754	0	0	Ki67+	 2075 8366
755	0	0	Ki67+	 2076 8416
756	0	0	Ki67+	 2076 8840
757	0	0	Ki67+	 2078 8512
758	0	0	Ki67+	 2078 8755
759	0	0	Ki67+	 2087 8803
760	0	0	Ki67+	 2092 8385
761	0	0	Ki67+	 2094 8838
762	0	0	Ki67+	 2097 9010
763	0	0	Ki67+	 2098 8349
764	0	0	Ki67+	 2098 8686
765	0	0	Ki67+	 2098 8713
766	0	0	Ki67+	 2100 8870
767	0	0	Ki67+	 2102 8315
768	0	0	Ki67+	 2107 8775
769	0	0	Ki67+	 2110 8356
770	0	0	Ki67+	 2111 8639
771	0	0	Ki67+	 2112 8865
772	0	0	Ki67+	 2116 9012
773	0	0	Ki67+	 2121 8379
774	0	0	Ki67+	 2122 8718
775	0	0	Ki67+	 2123 8309
776	0	0	Ki67+	 2127 8882
777	0	0	Ki67+	 2128 8341
778	0	0	Ki67+	 2128 8681
779	0	0	Ki67+	 2130 8751
780	0	0	Ki67+	 2132 8935
781	0	0	Ki67+	 2137 8702
782	0	0	Ki67+	 2138 8986
783	0	0	Ki67+	 2149 8765
784	0	0	Ki67+	 2151 8929
785	0	0	Ki67+	 2152 8664
786	0	0	Ki67+	 2158 8534
787	0	0	Ki67+	 1508 9544
788	0	0	Ki67+	 1508 9577
789	0	0	Ki67+	 1519 9634
790	0	0	Ki67+	 1520 9538
791	0	0	Ki67+	 1528 9511
792	0	0	Ki67+	 1529 9526
793	0	0	Ki67+	 1530 9585
794	0	0	Ki67+	 1531 9252
795	0	0	Ki67+	 1531 9609
796	0	0	Ki67+	 1531 9654
797	0	0	Ki67+	 1534 9216
798	0	0	Ki67+	 1536 9345
799	0	0	Ki67+	 1536 9480
800	0	0	Ki67+	 1539 9379
801	0	0	Ki67+	 1540 9450
802	0	0	Ki67+	 1541 9554
803	0	0	Ki67+	 1543 9635
804	0	0	Ki67+	 1544 9197
805	0	0	Ki67+	 1544 9527
806	0	0	Ki67+	 1545 9298
807	0	0	Ki67+	 1545 9537
808	0	0	Ki67+	 1547 9700
809	0	0	Ki67+	 1549 9273
810	0	0	Ki67+	 1549 9344
811	0	0	Ki67+	 1551 9362
812	0	0	Ki67+	 1554 9490
813	0	0	Ki67+	 1554 9590
814	0	0	Ki67+	 1556 9577
815	0	0	Ki67+	 1557 9677
816	0	0	Ki67+	 1558 9236
817	0	0	Ki67+	 1559 9430
818	0	0	Ki67+	 1560 9614
819	0	0	Ki67+	 1564 9720
820	0	0	Ki67+	 1568 9651
821	0	0	Ki67+	 1570 9211
822	0	0	Ki67+	 1571 9740
823	0	0	Ki67+	 1573 9119
824	0	0	Ki67+	 1575 9517
825	0	0	Ki67+	 1575 9625
826	0	0	Ki67+	 1576 9152
827	0	0	Ki67+	 1579 9334
828	0	0	Ki67+	 1579 9383
829	0	0	Ki67+	 1582 9439
830	0	0	Ki67+	 1583 9239
831	0	0	Ki67+	 1583 9663
832	0	0	Ki67+	 1584 9580
833	0	0	Ki67+	 1585 9251
834	0	0	Ki67+	 1585 9673
835	0	0	Ki67+	 1592 9527
836	0	0	Ki67+	 1594 9188
837	0	0	Ki67+	 1594 9355
838	0	0	Ki67+	 1594 9624
839	0	0	Ki67+	 1594 9767
840	0	0	Ki67+	 1595 9297
841	0	0	Ki67+	 1596 9135
842	0	0	Ki67+	 1596 9410
843	0	0	Ki67+	 1598 9726
844	0	0	Ki67+	 1600 9276
845	0	0	Ki67+	 1602 9244
846	0	0	Ki67+	 1603 9211
847	0	0	Ki67+	 1604 9111
848	0	0	Ki67+	 1607 9154
849	0	0	Ki67+	 1608 9315
850	0	0	Ki67+	 1611 9651
851	0	0	Ki67+	 1615 9459
852	0	0	Ki67+	 1617 9293
853	0	0	Ki67+	 1617 9683
854	0	0	Ki67+	 1618 9406
855	0	0	Ki67+	 1620 9160
856	0	0	Ki67+	 1622 9602
857	0	0	Ki67+	 1625 9761
858	0	0	Ki67+	 1628 9302
859	0	0	Ki67+	 1629 9196
860	0	0	Ki67+	 1630 9131
861	0	0	Ki67+	 1630 9731
862	0	0	Ki67+	 1631 9370
863	0	0	Ki67+	 1631 9800
864	0	0	Ki67+	 1632 9229
865	0	0	Ki67+	 1634 9389
866	0	0	Ki67+	 1637 9158
867	0	0	Ki67+	 1639 9342
868	0	0	Ki67+	 1640 9723
869	0	0	Ki67+	 1641 9235
870	0	0	Ki67+	 1645 9660
871	0	0	Ki67+	 1648 9196
872	0	0	Ki67+	 1648 9769
873	0	0	Ki67+	 1651 9355
874	0	0	Ki67+	 1654 9285
875	0	0	Ki67+	 1655 9183
876	0	0	Ki67+	 1659 9169
877	0	0	Ki67+	 1659 9323
878	0	0	Ki67+	 1661 9215
879	0	0	Ki67+	 1666 9748
880	0	0	Ki67+	 1667 9716
881	0	0	Ki67+	 1670 9261
882	0	0	Ki67+	 1672 9233
883	0	0	Ki67+	 1675 9634
884	0	0	Ki67+	 1676 9778
885	0	0	Ki67+	 1677 9734
886	0	0	Ki67+	 1678 9187
887	0	0	Ki67+	 1678 9657
888	0	0	Ki67+	 1681 9305
889	0	0	Ki67+	 1681 9622
890	0	0	Ki67+	 1704 9160
891	0	0	Ki67+	 1705 9145
892	0	0	Ki67+	 1705 9702
893	0	0	Ki67+	 1705 9726
894	0	0	Ki67+	 1710 9204
895	0	0	Ki67+	 1710 9493
896	0	0	Ki67+	 1724 9125
897	0	0	Ki67+	 1724 9649
898	0	0	Ki67+	 1725 9181
899	0	0	Ki67+	 1727 9459
900	0	0	Ki67+	 1727 9702
901	0	0	Ki67+	 1731 9515
902	0	0	Ki67+	 1734 9430
903	0	0	Ki67+	 1735 9226
904	0	0	Ki67+	 1736 9148
905	0	0	Ki67+	 1738 9622
906	0	0	Ki67+	 1739 9444
907	0	0	Ki67+	 1740 9108
908	0	0	Ki67+	 1741 9599
909	0	0	Ki67+	 1742 9757
910	0	0	Ki67+	 1743 9724
911	0	0	Ki67+	 1747 9397
912	0	0	Ki67+	 1747 9643
913	0	0	Ki67+	 1750 9426
914	0	0	Ki67+	 1750 9534
915	0	0	Ki67+	 1755 9615
916	0	0	Ki67+	 1766 9539
917	0	0	Ki67+	 1767 9130
918	0	0	Ki67+	 1772 9430
919	0	0	Ki67+	 1773 9391
920	0	0	Ki67+	 1776 9244
921	0	0	Ki67+	 1780 9718
922	0	0	Ki67+	 1787 9597
923	0	0	Ki67+	 1792 9849
924	0	0	Ki67+	 1794 9698
925	0	0	Ki67+	 1795 9544
926	0	0	Ki67+	 1796 9111
927	0	0	Ki67+	 1800 9131
928	0	0	Ki67+	 1802 9574
929	0	0	Ki67+	 1806 9829
930	0	0	Ki67+	 1809 9668
931	0	0	Ki67+	 1814 9419
932	0	0	Ki67+	 1814 9593
933	0	0	Ki67+	 1815 9609
934	0	0	Ki67+	 1816 9108
935	0	0	Ki67+	 1817 9806
936	0	0	Ki67+	 1819 9537
937	0	0	Ki67+	 1820 9137
938	0	0	Ki67+	 1821 9709
939	0	0	Ki67+	 1825 9654
940	0	0	Ki67+	 1825 9864
941	0	0	Ki67+	 1826 9436
942	0	0	Ki67+	 1829 9566
943	0	0	Ki67+	 1832 9682
944	0	0	Ki67+	 1832 9819
945	0	0	Ki67+	 1833 9517
946	0	0	Ki67+	 1834 9899
947	0	0	Ki67+	 1838 9839
948	0	0	Ki67+	 1844 9585
949	0	0	Ki67+	 1844 9707
950	0	0	Ki67+	 1844 9814
951	0	0	Ki67+	 1845 9890
952	0	0	Ki67+	 1846 9494
953	0	0	Ki67+	 1846 9622
954	0	0	Ki67+	 1848 9793
955	0	0	Ki67+	 1849 9644
956	0	0	Ki67+	 1850 9130
957	0	0	Ki67+	 1854 9510
958	0	0	Ki67+	 1857 9675
959	0	0	Ki67+	 1858 9728
960	0	0	Ki67+	 1859 9123
961	0	0	Ki67+	 1861 9409
962	0	0	Ki67+	 1863 9686
963	0	0	Ki67+	 1864 9542
964	0	0	Ki67+	 1867 9381
965	0	0	Ki67+	 1867 9441
966	0	0	Ki67+	 1868 9512
967	0	0	Ki67+	 1870 9618
968	0	0	Ki67+	 1872 9112
969	0	0	Ki67+	 1873 9553
970	0	0	Ki67+	 1878 9275
971	0	0	Ki67+	 1878 9812
972	0	0	Ki67+	 1879 9188
973	0	0	Ki67+	 1879 9582
974	0	0	Ki67+	 1880 9846
975	0	0	Ki67+	 1881 9312
976	0	0	Ki67+	 1881 9671
977	0	0	Ki67+	 1882 9483
978	0	0	Ki67+	 1885 9701
979	0	0	Ki67+	 1885 9889
980	0	0	Ki67+	 1888 9858
981	0	0	Ki67+	 1890 9729
982	0	0	Ki67+	 1891 9410
983	0	0	Ki67+	 1893 9453
984	0	0	Ki67+	 1897 9295
985	0	0	Ki67+	 1898 9508
986	0	0	Ki67+	 1898 9679
987	0	0	Ki67+	 1899 9529
988	0	0	Ki67+	 1900 9486
989	0	0	Ki67+	 1900 9545
990	0	0	Ki67+	 1901 9340
991	0	0	Ki67+	 1901 9564
992	0	0	Ki67+	 1901 9892
993	0	0	Ki67+	 1902 9642
994	0	0	Ki67+	 1905 9423
995	0	0	Ki67+	 1907 9850
996	0	0	Ki67+	 1909 9651
997	0	0	Ki67+	 1912 9521
998	0	0	Ki67+	 1916 9375
999	0	0	Ki67+	 1916 9460
1000	0	0	Ki67+	 1918 9550
1001	0	0	Ki67+	 1919 9440
1002	0	0	Ki67+	 1922 9609
1003	0	0	Ki67+	 1923 9835
1004	0	0	Ki67+	 1926 9650
1005	0	0	Ki67+	 1929 9366
1006	0	0	Ki67+	 1929 9401
1007	0	0	Ki67+	 1929 9693
1008	0	0	Ki67+	 1930 9260
1009	0	0	Ki67+	 1932 9351
1010	0	0	Ki67+	 1934 9485
1011	0	0	Ki67+	 1935 9163
1012	0	0	Ki67+	 1943 9470
1013	0	0	Ki67+	 1949 9433
1014	0	0	Ki67+	 1950 9292
1015	0	0	Ki67+	 1951 9259
1016	0	0	Ki67+	 1955 9230
1017	0	0	Ki67+	 1960 9156
1018	0	0	Ki67+	 1961 9180
1019	0	0	Ki67+	 1961 9700
1020	0	0	Ki67+	 1964 9264
1021	0	0	Ki67+	 1964 9350
1022	0	0	Ki67+	 1966 9109
1023	0	0	Ki67+	 1969 9125
1024	0	0	Ki67+	 1970 9448
1025	0	0	Ki67+	 1973 9218
1026	0	0	Ki67+	 1973 9294
1027	0	0	Ki67+	 1989 9316
1028	0	0	Ki67+	 1991 9231
1029	0	0	Ki67+	 1995 9173
1030	0	0	Ki67+	 1996 9113
1031	0	0	Ki67+	 2001 9124
1032	0	0	Ki67+	 2005 9272
1033	0	0	Ki67+	 2007 9394
1034	0	0	Ki67+	 2016 9108
1035	0	0	Ki67+	 2032 9277
1036	0	0	Ki67+	 2065 9863
1037	0	0	Ki67+	 2100 9897
1038	0	0	Ki67+	 2119 9783
1039	0	0	Ki67+	 2137 9868
1040	0	0	Ki67+	 2150 9825
1041	0	0	Ki67+	 2151 9753
1042	0	0	Ki67+	 1363 10181
1043	0	0	Ki67+	 1367 9991
1044	0	0	Ki67+	 1383 10012
1045	0	0	Ki67+	 1395 10157
1046	0	0	Ki67+	 1396 10046
1047	0	0	Ki67+	 1404 10032
1048	0	0	Ki67+	 1405 10095
1049	0	0	Ki67+	 1405 10129
1050	0	0	Ki67+	 1405 10168
1051	0	0	Ki67+	 1421 10036
1052	0	0	Ki67+	 1435 10032
1053	0	0	Ki67+	 1435 10152
1054	0	0	Ki67+	 1436 10075
1055	0	0	Ki67+	 1439 10129
1056	0	0	Ki67+	 1440 10113
1057	0	0	Ki67+	 1441 10097
1058	0	0	Ki67+	 1449 10026
1059	0	0	Ki67+	 1462 10095
1060	0	0	Ki67+	 1463 10032
1061	0	0	Ki67+	 1466 10056
1062	0	0	Ki67+	 1784 9966
1063	0	0	Ki67+	 1852 9923
1064	0	0	Ki67+	 1873 9911
1065	0	0	Ki67+	 1967 10011
1066	0	0	Ki67+	 1974 9982
1067	0	0	Ki67+	 1989 10053
1068	0	0	Ki67+	 2003 10083
1069	0	0	Ki67+	 2008 10051
1070	0	0	Ki67+	 2011 10156
1071	0	0	Ki67+	 2013 10110
1072	0	0	Ki67+	 2035 10139
1073	0	0	Ki67+	 2036 9912
1074	0	0	Ki67+	 2037 10183
1075	0	0	Ki67+	 2041 10106
1076	0	0	Ki67+	 2044 10172
1077	0	0	Ki67+	 2075 9914
1078	0	0	Ki67+	 2084 10122
1079	0	0	Ki67+	 2122 10183
1080	0	0	Ki67+	 2124 10172
1081	0	0	Ki67+	 2128 10105
1082	0	0	Ki67+	 2138 10696
1083	0	0	Ki67+	 2143 10145
1084	0	0	Ki67+	 2143 10220
1085	0	0	Ki67+	 2144 10238
1086	0	0	Ki67+	 2146 10669
1087	0	0	Ki67+	 2101 10838
1088	0	0	Ki67+	 2108 10893
1089	0	0	Ki67+	 2118 10783
1090	0	0	Ki67+	 2120 10814
1091	0	0	Ki67+	 2130 10919
1092	0	0	Ki67+	 2137 10886
1093	0	0	Ki67+	 2138 10813
1094	0	0	Ki67+	 2142 10747
1095	0	0	Ki67+	 2143 10931
1096	0	0	Ki67+	 2713 7026
1097	0	0	Ki67+	 2716 7041
1098	0	0	Ki67+	 2717 7129
1099	0	0	Ki67+	 2718 6994
1100	0	0	Ki67+	 2720 7065
1101	0	0	Ki67+	 2721 7100
1102	0	0	Ki67+	 2732 6991
1103	0	0	Ki67+	 2736 7039
1104	0	0	Ki67+	 2747 7072
1105	0	0	Ki67+	 2749 7018
1106	0	0	Ki67+	 2750 7114
1107	0	0	Ki67+	 2756 7209
1108	0	0	Ki67+	 2758 7039
1109	0	0	Ki67+	 2761 6894
1110	0	0	Ki67+	 2763 7082
1111	0	0	Ki67+	 2769 7025
1112	0	0	Ki67+	 2770 7011
1113	0	0	Ki67+	 2774 7203
1114	0	0	Ki67+	 2775 7187
1115	0	0	Ki67+	 2776 7251
1116	0	0	Ki67+	 2777 6855
1117	0	0	Ki67+	 2778 7050
1118	0	0	Ki67+	 2782 7085
1119	0	0	Ki67+	 2785 7114
1120	0	0	Ki67+	 2789 7000
1121	0	0	Ki67+	 2793 6847
1122	0	0	Ki67+	 2794 7243
1123	0	0	Ki67+	 2799 7194
1124	0	0	Ki67+	 2801 6877
1125	0	0	Ki67+	 2801 7054
1126	0	0	Ki67+	 2805 6834
1127	0	0	Ki67+	 2809 7107
1128	0	0	Ki67+	 2810 7268
1129	0	0	Ki67+	 2811 7029
1130	0	0	Ki67+	 2812 6880
1131	0	0	Ki67+	 2812 6924
1132	0	0	Ki67+	 2817 6793
1133	0	0	Ki67+	 2818 6995
1134	0	0	Ki67+	 2819 6972
1135	0	0	Ki67+	 2823 6856
1136	0	0	Ki67+	 2823 7014
1137	0	0	Ki67+	 2823 7122
1138	0	0	Ki67+	 2824 7061
1139	0	0	Ki67+	 2827 6816
1140	0	0	Ki67+	 2829 6750
1141	0	0	Ki67+	 2832 6844
1142	0	0	Ki67+	 2833 6882
1143	0	0	Ki67+	 2836 7269
1144	0	0	Ki67+	 2837 7220
1145	0	0	Ki67+	 2840 6990
1146	0	0	Ki67+	 2840 7122
1147	0	0	Ki67+	 2846 7246
1148	0	0	Ki67+	 2849 6861
1149	0	0	Ki67+	 2849 7175
1150	0	0	Ki67+	 2850 6786
1151	0	0	Ki67+	 2854 6817
1152	0	0	Ki67+	 2855 6753
1153	0	0	Ki67+	 2861 6837
1154	0	0	Ki67+	 2874 6986
1155	0	0	Ki67+	 2876 6845
1156	0	0	Ki67+	 2880 6782
1157	0	0	Ki67+	 2885 6737
1158	0	0	Ki67+	 2899 6849
1159	0	0	Ki67+	 2909 6781
1160	0	0	Ki67+	 2910 7137
1161	0	0	Ki67+	 2917 6741
1162	0	0	Ki67+	 2927 6708
1163	0	0	Ki67+	 2938 6723
1164	0	0	Ki67+	 2938 6764
1165	0	0	Ki67+	 2939 6692
1166	0	0	Ki67+	 2942 6754
1167	0	0	Ki67+	 2942 6776
1168	0	0	Ki67+	 2948 6725
1169	0	0	Ki67+	 2165 7694
1170	0	0	Ki67+	 2165 7961
1171	0	0	Ki67+	 2173 8041
1172	0	0	Ki67+	 2178 8062
1173	0	0	Ki67+	 2196 8065
1174	0	0	Ki67+	 2210 8013
1175	0	0	Ki67+	 2220 7720
1176	0	0	Ki67+	 2221 8066
1177	0	0	Ki67+	 2226 8013
1178	0	0	Ki67+	 2235 7917
1179	0	0	Ki67+	 2244 7739
1180	0	0	Ki67+	 2246 7881
1181	0	0	Ki67+	 2249 8006
1182	0	0	Ki67+	 2253 7964
1183	0	0	Ki67+	 2254 7787
1184	0	0	Ki67+	 2271 7754
1185	0	0	Ki67+	 2272 7720
1186	0	0	Ki67+	 2272 7732
1187	0	0	Ki67+	 2276 7689
1188	0	0	Ki67+	 2282 7801
1189	0	0	Ki67+	 2284 7938
1190	0	0	Ki67+	 2289 7769
1191	0	0	Ki67+	 2291 7917
1192	0	0	Ki67+	 2292 7883
1193	0	0	Ki67+	 2294 7740
1194	0	0	Ki67+	 2295 7514
1195	0	0	Ki67+	 2299 7712
1196	0	0	Ki67+	 2304 7768
1197	0	0	Ki67+	 2310 7562
1198	0	0	Ki67+	 2311 7970
1199	0	0	Ki67+	 2315 7738
1200	0	0	Ki67+	 2316 7872
1201	0	0	Ki67+	 2317 7938
1202	0	0	Ki67+	 2320 7536
1203	0	0	Ki67+	 2320 8015
1204	0	0	Ki67+	 2322 7772
1205	0	0	Ki67+	 2330 7727
1206	0	0	Ki67+	 2331 7874
1207	0	0	Ki67+	 2333 7563
1208	0	0	Ki67+	 2334 7994
1209	0	0	Ki67+	 2336 7829
1210	0	0	Ki67+	 2336 8071
1211	0	0	Ki67+	 2340 7852
1212	0	0	Ki67+	 2342 7539
1213	0	0	Ki67+	 2346 7712
1214	0	0	Ki67+	 2351 7743
1215	0	0	Ki67+	 2354 7549
1216	0	0	Ki67+	 2354 8010
1217	0	0	Ki67+	 2361 7534
1218	0	0	Ki67+	 2362 7898
1219	0	0	Ki67+	 2365 7754
1220	0	0	Ki67+	 2366 7846
1221	0	0	Ki67+	 2366 7970
1222	0	0	Ki67+	 2367 8044
1223	0	0	Ki67+	 2375 7923
1224	0	0	Ki67+	 2381 7820
1225	0	0	Ki67+	 2387 7848
1226	0	0	Ki67+	 2388 8072
1227	0	0	Ki67+	 2392 7835
1228	0	0	Ki67+	 2394 7740
1229	0	0	Ki67+	 2394 7788
1230	0	0	Ki67+	 2394 7913
1231	0	0	Ki67+	 2395 7751
1232	0	0	Ki67+	 2402 7880
1233	0	0	Ki67+	 2404 7963
1234	0	0	Ki67+	 2409 7764
1235	0	0	Ki67+	 2413 7889
1236	0	0	Ki67+	 2415 7820
1237	0	0	Ki67+	 2417 7870
1238	0	0	Ki67+	 2418 7838
1239	0	0	Ki67+	 2421 7943
1240	0	0	Ki67+	 2423 8048
1241	0	0	Ki67+	 2428 7822
1242	0	0	Ki67+	 2431 7996
1243	0	0	Ki67+	 2432 7966
1244	0	0	Ki67+	 2439 7838
1245	0	0	Ki67+	 2449 7883
1246	0	0	Ki67+	 2465 7984
1247	0	0	Ki67+	 2473 7938
1248	0	0	Ki67+	 2477 7374
1249	0	0	Ki67+	 2480 8007
1250	0	0	Ki67+	 2481 7976
1251	0	0	Ki67+	 2482 7916
1252	0	0	Ki67+	 2492 7989
1253	0	0	Ki67+	 2499 7350
1254	0	0	Ki67+	 2500 7436
1255	0	0	Ki67+	 2501 8035
1256	0	0	Ki67+	 2504 7913
1257	0	0	Ki67+	 2505 7415
1258	0	0	Ki67+	 2512 7323
1259	0	0	Ki67+	 2526 7411
1260	0	0	Ki67+	 2527 7599
1261	0	0	Ki67+	 2554 7458
1262	0	0	Ki67+	 2563 7420
1263	0	0	Ki67+	 2563 7636
1264	0	0	Ki67+	 2567 7398
1265	0	0	Ki67+	 2574 7467
1266	0	0	Ki67+	 2583 7436
1267	0	0	Ki67+	 2596 7679
1268	0	0	Ki67+	 2598 8039
1269	0	0	Ki67+	 2604 7615
1270	0	0	Ki67+	 2607 7473
1271	0	0	Ki67+	 2610 7847
1272	0	0	Ki67+	 2611 7423
1273	0	0	Ki67+	 2618 7410
1274	0	0	Ki67+	 2623 7685
1275	0	0	Ki67+	 2625 7460
1276	0	0	Ki67+	 2646 7718
1277	0	0	Ki67+	 2652 7750
1278	0	0	Ki67+	 2664 7429
1279	0	0	Ki67+	 2674 7490
1280	0	0	Ki67+	 2695 7439
1281	0	0	Ki67+	 2698 7697
1282	0	0	Ki67+	 2714 7805
1283	0	0	Ki67+	 2733 7466
1284	0	0	Ki67+	 2735 7790
1285	0	0	Ki67+	 2738 7411
1286	0	0	Ki67+	 2741 7646
1287	0	0	Ki67+	 2750 7365
1288	0	0	Ki67+	 2753 7458
1289	0	0	Ki67+	 2753 8051
1290	0	0	Ki67+	 2758 7860
1291	0	0	Ki67+	 2765 7392
1292	0	0	Ki67+	 2771 7346
1293	0	0	Ki67+	 2772 7434
1294	0	0	Ki67+	 2775 7727
1295	0	0	Ki67+	 2782 7804
1296	0	0	Ki67+	 2783 7389
1297	0	0	Ki67+	 2785 7652
1298	0	0	Ki67+	 2786 7504
1299	0	0	Ki67+	 2791 7409
1300	0	0	Ki67+	 2796 7356
1301	0	0	Ki67+	 2797 7327
1302	0	0	Ki67+	 2804 7345
1303	0	0	Ki67+	 2804 7378
1304	0	0	Ki67+	 2806 7492
1305	0	0	Ki67+	 2807 7331
1306	0	0	Ki67+	 2809 8068
1307	0	0	Ki67+	 2811 7447
1308	0	0	Ki67+	 2819 7741
1309	0	0	Ki67+	 2821 7339
1310	0	0	Ki67+	 2822 7516
1311	0	0	Ki67+	 2824 7299
1312	0	0	Ki67+	 2825 7373
1313	0	0	Ki67+	 2830 7569
1314	0	0	Ki67+	 2843 8072
1315	0	0	Ki67+	 2847 7451
1316	0	0	Ki67+	 2849 8000
1317	0	0	Ki67+	 2851 7731
1318	0	0	Ki67+	 2854 7327
1319	0	0	Ki67+	 2867 7761
1320	0	0	Ki67+	 2869 7683
1321	0	0	Ki67+	 2870 8045
1322	0	0	Ki67+	 2872 8009
1323	0	0	Ki67+	 2875 8070
1324	0	0	Ki67+	 2883 8050
1325	0	0	Ki67+	 2893 8071
1326	0	0	Ki67+	 2894 8023
1327	0	0	Ki67+	 2895 7741
1328	0	0	Ki67+	 2905 7885
1329	0	0	Ki67+	 2914 7649
1330	0	0	Ki67+	 2920 8066
1331	0	0	Ki67+	 2921 8079
1332	0	0	Ki67+	 2925 7676
1333	0	0	Ki67+	 2926 7729
1334	0	0	Ki67+	 2928 8004
1335	0	0	Ki67+	 2933 7981
1336	0	0	Ki67+	 2935 7693
1337	0	0	Ki67+	 2943 7953
1338	0	0	Ki67+	 2945 8003
1339	0	0	Ki67+	 2951 7785
1340	0	0	Ki67+	 2164 8652
1341	0	0	Ki67+	 2172 8597
1342	0	0	Ki67+	 2172 8690
1343	0	0	Ki67+	 2172 8734
1344	0	0	Ki67+	 2172 8763
1345	0	0	Ki67+	 2173 8538
1346	0	0	Ki67+	 2175 8825
1347	0	0	Ki67+	 2182 8274
1348	0	0	Ki67+	 2184 8100
1349	0	0	Ki67+	 2184 8571
1350	0	0	Ki67+	 2186 8161
1351	0	0	Ki67+	 2186 8295
1352	0	0	Ki67+	 2192 8638
1353	0	0	Ki67+	 2192 8738
1354	0	0	Ki67+	 2193 8662
1355	0	0	Ki67+	 2196 8098
1356	0	0	Ki67+	 2197 8486
1357	0	0	Ki67+	 2200 8268
1358	0	0	Ki67+	 2203 8747
1359	0	0	Ki67+	 2206 8548
1360	0	0	Ki67+	 2210 8448
1361	0	0	Ki67+	 2211 8563
1362	0	0	Ki67+	 2214 8493
1363	0	0	Ki67+	 2218 8733
1364	0	0	Ki67+	 2222 8596
1365	0	0	Ki67+	 2225 8626
1366	0	0	Ki67+	 2226 8795
1367	0	0	Ki67+	 2230 8826
1368	0	0	Ki67+	 2234 8481
1369	0	0	Ki67+	 2235 8698
1370	0	0	Ki67+	 2237 8104
1371	0	0	Ki67+	 2239 8317
1372	0	0	Ki67+	 2245 8594
1373	0	0	Ki67+	 2245 8786
1374	0	0	Ki67+	 2249 8608
1375	0	0	Ki67+	 2250 8718
1376	0	0	Ki67+	 2255 8448
1377	0	0	Ki67+	 2260 8496
1378	0	0	Ki67+	 2261 8785
1379	0	0	Ki67+	 2263 8464
1380	0	0	Ki67+	 2265 8604
1381	0	0	Ki67+	 2266 8797
1382	0	0	Ki67+	 2267 8824
1383	0	0	Ki67+	 2270 8685
1384	0	0	Ki67+	 2274 8646
1385	0	0	Ki67+	 2276 8831
1386	0	0	Ki67+	 2280 8346
1387	0	0	Ki67+	 2284 8582
1388	0	0	Ki67+	 2285 8098
1389	0	0	Ki67+	 2285 8793
1390	0	0	Ki67+	 2287 8717
1391	0	0	Ki67+	 2288 8358
1392	0	0	Ki67+	 2294 8310
1393	0	0	Ki67+	 2294 8690
1394	0	0	Ki67+	 2299 8633
1395	0	0	Ki67+	 2299 8812
1396	0	0	Ki67+	 2301 8701
1397	0	0	Ki67+	 2302 8479
1398	0	0	Ki67+	 2306 8443
1399	0	0	Ki67+	 2320 8294
1400	0	0	Ki67+	 2323 8673
1401	0	0	Ki67+	 2326 8618
1402	0	0	Ki67+	 2332 8338
1403	0	0	Ki67+	 2333 8840
1404	0	0	Ki67+	 2337 8433
1405	0	0	Ki67+	 2338 8303
1406	0	0	Ki67+	 2338 8470
1407	0	0	Ki67+	 2339 8777
1408	0	0	Ki67+	 2340 8858
1409	0	0	Ki67+	 2343 8285
1410	0	0	Ki67+	 2349 8139
1411	0	0	Ki67+	 2354 8768
1412	0	0	Ki67+	 2356 8278
1413	0	0	Ki67+	 2358 8688
1414	0	0	Ki67+	 2363 8812
1415	0	0	Ki67+	 2369 8107
1416	0	0	Ki67+	 2369 8315
1417	0	0	Ki67+	 2373 8660
1418	0	0	Ki67+	 2379 8425
1419	0	0	Ki67+	 2383 8283
1420	0	0	Ki67+	 2385 8518
1421	0	0	Ki67+	 2391 8304
1422	0	0	Ki67+	 2393 8333
1423	0	0	Ki67+	 2393 8345
1424	0	0	Ki67+	 2396 8637
1425	0	0	Ki67+	 2397 8834
1426	0	0	Ki67+	 2403 8657
1427	0	0	Ki67+	 2407 8826
1428	0	0	Ki67+	 2408 8361
1429	0	0	Ki67+	 2408 8435
1430	0	0	Ki67+	 2416 8706
1431	0	0	Ki67+	 2420 8527
1432	0	0	Ki67+	 2420 8686
1433	0	0	Ki67+	 2426 8319
1434	0	0	Ki67+	 2430 8667
1435	0	0	Ki67+	 2430 8787
1436	0	0	Ki67+	 2431 8757
1437	0	0	Ki67+	 2432 8811
1438	0	0	Ki67+	 2442 8668
1439	0	0	Ki67+	 2442 8718
1440	0	0	Ki67+	 2443 8518
1441	0	0	Ki67+	 2446 8337
1442	0	0	Ki67+	 2446 8434
1443	0	0	Ki67+	 2451 8325
1444	0	0	Ki67+	 2453 8549
1445	0	0	Ki67+	 2454 8617
1446	0	0	Ki67+	 2459 8109
1447	0	0	Ki67+	 2464 8752
1448	0	0	Ki67+	 2472 8698
1449	0	0	Ki67+	 2473 8665
1450	0	0	Ki67+	 2481 8449
1451	0	0	Ki67+	 2482 8795
1452	0	0	Ki67+	 2484 8611
1453	0	0	Ki67+	 2492 8791
1454	0	0	Ki67+	 2496 8351
1455	0	0	Ki67+	 2496 8732
1456	0	0	Ki67+	 2497 8489
1457	0	0	Ki67+	 2500 8639
1458	0	0	Ki67+	 2506 8694
1459	0	0	Ki67+	 2534 8484
1460	0	0	Ki67+	 2535 8394
1461	0	0	Ki67+	 2536 8118
1462	0	0	Ki67+	 2539 8097
1463	0	0	Ki67+	 2539 8164
1464	0	0	Ki67+	 2544 8679
1465	0	0	Ki67+	 2547 8147
1466	0	0	Ki67+	 2555 8413
1467	0	0	Ki67+	 2556 8447
1468	0	0	Ki67+	 2561 8721
1469	0	0	Ki67+	 2562 8654
1470	0	0	Ki67+	 2564 8120
1471	0	0	Ki67+	 2576 8138
1472	0	0	Ki67+	 2589 8492
1473	0	0	Ki67+	 2590 8084
1474	0	0	Ki67+	 2591 8100
1475	0	0	Ki67+	 2602 8522
1476	0	0	Ki67+	 2609 8178
1477	0	0	Ki67+	 2610 8507
1478	0	0	Ki67+	 2618 8093
1479	0	0	Ki67+	 2622 8125
1480	0	0	Ki67+	 2665 8818
1481	0	0	Ki67+	 2674 8685
1482	0	0	Ki67+	 2675 8868
1483	0	0	Ki67+	 2694 8638
1484	0	0	Ki67+	 2706 8581
1485	0	0	Ki67+	 2713 8696
1486	0	0	Ki67+	 2718 8664
1487	0	0	Ki67+	 2726 8339
1488	0	0	Ki67+	 2730 8725
1489	0	0	Ki67+	 2747 8648
1490	0	0	Ki67+	 2749 8275
1491	0	0	Ki67+	 2755 8755
1492	0	0	Ki67+	 2766 8583
1493	0	0	Ki67+	 2767 8482
1494	0	0	Ki67+	 2767 8641
1495	0	0	Ki67+	 2769 8089
1496	0	0	Ki67+	 2775 8315
1497	0	0	Ki67+	 2780 8613
1498	0	0	Ki67+	 2783 8178
1499	0	0	Ki67+	 2784 8490
1500	0	0	Ki67+	 2787 8243
1501	0	0	Ki67+	 2787 8578
1502	0	0	Ki67+	 2790 8205
1503	0	0	Ki67+	 2790 8680
1504	0	0	Ki67+	 2793 8266
1505	0	0	Ki67+	 2795 8545
1506	0	0	Ki67+	 2797 8093
1507	0	0	Ki67+	 2798 8722
1508	0	0	Ki67+	 2801 8387
1509	0	0	Ki67+	 2806 8459
1510	0	0	Ki67+	 2809 8548
1511	0	0	Ki67+	 2813 8167
1512	0	0	Ki67+	 2813 8380
1513	0	0	Ki67+	 2814 8425
1514	0	0	Ki67+	 2817 8487
1515	0	0	Ki67+	 2818 8751
1516	0	0	Ki67+	 2819 8661
1517	0	0	Ki67+	 2820 8341
1518	0	0	Ki67+	 2823 8691
1519	0	0	Ki67+	 2827 8559
1520	0	0	Ki67+	 2829 8446
1521	0	0	Ki67+	 2831 8248
1522	0	0	Ki67+	 2831 8617
1523	0	0	Ki67+	 2832 8205
1524	0	0	Ki67+	 2833 8411
1525	0	0	Ki67+	 2834 8094
1526	0	0	Ki67+	 2838 8158
1527	0	0	Ki67+	 2839 8520
1528	0	0	Ki67+	 2840 8699
1529	0	0	Ki67+	 2841 8600
1530	0	0	Ki67+	 2841 8656
1531	0	0	Ki67+	 2842 8723
1532	0	0	Ki67+	 2845 8483
1533	0	0	Ki67+	 2847 8254
1534	0	0	Ki67+	 2848 8444
1535	0	0	Ki67+	 2848 8753
1536	0	0	Ki67+	 2849 8373
1537	0	0	Ki67+	 2849 8578
1538	0	0	Ki67+	 2850 8206
1539	0	0	Ki67+	 2858 8327
1540	0	0	Ki67+	 2860 8514
1541	0	0	Ki67+	 2863 8745
1542	0	0	Ki67+	 2865 8644
1543	0	0	Ki67+	 2868 8146
1544	0	0	Ki67+	 2869 8181
1545	0	0	Ki67+	 2869 8536
1546	0	0	Ki67+	 2874 8238
1547	0	0	Ki67+	 2874 8397
1548	0	0	Ki67+	 2877 8474
1549	0	0	Ki67+	 2879 8348
1550	0	0	Ki67+	 2881 8437
1551	0	0	Ki67+	 2889 8129
1552	0	0	Ki67+	 2891 8501
1553	0	0	Ki67+	 2891 8681
1554	0	0	Ki67+	 2893 8157
1555	0	0	Ki67+	 2894 8669
1556	0	0	Ki67+	 2894 8704
1557	0	0	Ki67+	 2898 8258
1558	0	0	Ki67+	 2898 8299
1559	0	0	Ki67+	 2900 8380
1560	0	0	Ki67+	 2900 8462
1561	0	0	Ki67+	 2909 8428
1562	0	0	Ki67+	 2912 8736
1563	0	0	Ki67+	 2914 8168
1564	0	0	Ki67+	 2917 8458
1565	0	0	Ki67+	 2920 8716
1566	0	0	Ki67+	 2922 8322
1567	0	0	Ki67+	 2925 8506
1568	0	0	Ki67+	 2927 8334
1569	0	0	Ki67+	 2928 8429
1570	0	0	Ki67+	 2949 8742
1571	0	0	Ki67+	 2165 8970
1572	0	0	Ki67+	 2178 8946
1573	0	0	Ki67+	 2189 8994
1574	0	0	Ki67+	 2192 8933
1575	0	0	Ki67+	 2210 8957
1576	0	0	Ki67+	 2214 9007
1577	0	0	Ki67+	 2236 8917
1578	0	0	Ki67+	 2239 8998
1579	0	0	Ki67+	 2259 8960
1580	0	0	Ki67+	 2262 8931
1581	0	0	Ki67+	 2267 9643
1582	0	0	Ki67+	 2269 9674
1583	0	0	Ki67+	 2282 8954
1584	0	0	Ki67+	 2284 9635
1585	0	0	Ki67+	 2298 8991
1586	0	0	Ki67+	 2300 9665
1587	0	0	Ki67+	 2303 9083
1588	0	0	Ki67+	 2304 8933
1589	0	0	Ki67+	 2306 9034
1590	0	0	Ki67+	 2314 8992
1591	0	0	Ki67+	 2318 8913
1592	0	0	Ki67+	 2320 9627
1593	0	0	Ki67+	 2325 9218
1594	0	0	Ki67+	 2327 8946
1595	0	0	Ki67+	 2331 9269
1596	0	0	Ki67+	 2331 9598
1597	0	0	Ki67+	 2333 9248
1598	0	0	Ki67+	 2337 8909
1599	0	0	Ki67+	 2339 9143
1600	0	0	Ki67+	 2341 9209
1601	0	0	Ki67+	 2342 9040
1602	0	0	Ki67+	 2348 9177
1603	0	0	Ki67+	 2352 8986
1604	0	0	Ki67+	 2357 9673
1605	0	0	Ki67+	 2358 9110
1606	0	0	Ki67+	 2360 9581
1607	0	0	Ki67+	 2361 9088
1608	0	0	Ki67+	 2366 8979
1609	0	0	Ki67+	 2367 9067
1610	0	0	Ki67+	 2369 8945
1611	0	0	Ki67+	 2372 9264
1612	0	0	Ki67+	 2374 8914
1613	0	0	Ki67+	 2376 9010
1614	0	0	Ki67+	 2380 9163
1615	0	0	Ki67+	 2382 9580
1616	0	0	Ki67+	 2386 9106
1617	0	0	Ki67+	 2388 9048
1618	0	0	Ki67+	 2390 9143
1619	0	0	Ki67+	 2393 8939
1620	0	0	Ki67+	 2393 9233
1621	0	0	Ki67+	 2393 9259
1622	0	0	Ki67+	 2394 9073
1623	0	0	Ki67+	 2395 9028
1624	0	0	Ki67+	 2397 9172
1625	0	0	Ki67+	 2404 9189
1626	0	0	Ki67+	 2407 9258
1627	0	0	Ki67+	 2409 9092
1628	0	0	Ki67+	 2409 9166
1629	0	0	Ki67+	 2411 9517
1630	0	0	Ki67+	 2416 9028
1631	0	0	Ki67+	 2416 9561
1632	0	0	Ki67+	 2416 9668
1633	0	0	Ki67+	 2419 9049
1634	0	0	Ki67+	 2428 9179
1635	0	0	Ki67+	 2430 9217
1636	0	0	Ki67+	 2434 9000
1637	0	0	Ki67+	 2435 9081
1638	0	0	Ki67+	 2437 9608
1639	0	0	Ki67+	 2440 9514
1640	0	0	Ki67+	 2441 9027
1641	0	0	Ki67+	 2447 9486
1642	0	0	Ki67+	 2447 9627
1643	0	0	Ki67+	 2448 9537
1644	0	0	Ki67+	 2453 9558
1645	0	0	Ki67+	 2461 9193
1646	0	0	Ki67+	 2464 9124
1647	0	0	Ki67+	 2464 9164
1648	0	0	Ki67+	 2465 9017
1649	0	0	Ki67+	 2470 9474
1650	0	0	Ki67+	 2478 9137
1651	0	0	Ki67+	 2485 8962
1652	0	0	Ki67+	 2485 9181
1653	0	0	Ki67+	 2486 9115
1654	0	0	Ki67+	 2487 9079
1655	0	0	Ki67+	 2492 9603
1656	0	0	Ki67+	 2493 9163
1657	0	0	Ki67+	 2495 9061
1658	0	0	Ki67+	 2505 9135
1659	0	0	Ki67+	 2510 9101
1660	0	0	Ki67+	 2514 9494
1661	0	0	Ki67+	 2518 9091
1662	0	0	Ki67+	 2518 9154
1663	0	0	Ki67+	 2520 9458
1664	0	0	Ki67+	 2523 9398
1665	0	0	Ki67+	 2527 8963
1666	0	0	Ki67+	 2529 9479
1667	0	0	Ki67+	 2533 9134
1668	0	0	Ki67+	 2537 8925
1669	0	0	Ki67+	 2540 9101
1670	0	0	Ki67+	 2541 9062
1671	0	0	Ki67+	 2545 9456
1672	0	0	Ki67+	 2546 9045
1673	0	0	Ki67+	 2548 8993
1674	0	0	Ki67+	 2556 9418
1675	0	0	Ki67+	 2559 9380
1676	0	0	Ki67+	 2562 9111
1677	0	0	Ki67+	 2567 9016
1678	0	0	Ki67+	 2571 9053
1679	0	0	Ki67+	 2571 9443
1680	0	0	Ki67+	 2574 9476
1681	0	0	Ki67+	 2576 9078
1682	0	0	Ki67+	 2581 9586
1683	0	0	Ki67+	 2591 9036
1684	0	0	Ki67+	 2591 9068
1685	0	0	Ki67+	 2592 9658
1686	0	0	Ki67+	 2596 9084
1687	0	0	Ki67+	 2597 9513
1688	0	0	Ki67+	 2598 8972
1689	0	0	Ki67+	 2603 8895
1690	0	0	Ki67+	 2604 9373
1691	0	0	Ki67+	 2612 9399
1692	0	0	Ki67+	 2617 8929
1693	0	0	Ki67+	 2621 9030
1694	0	0	Ki67+	 2629 9354
1695	0	0	Ki67+	 2636 9379
1696	0	0	Ki67+	 2637 8976
1697	0	0	Ki67+	 2638 9307
1698	0	0	Ki67+	 2639 9467
1699	0	0	Ki67+	 2645 9339
1700	0	0	Ki67+	 2653 9379
1701	0	0	Ki67+	 2666 8929
1702	0	0	Ki67+	 2667 9457
1703	0	0	Ki67+	 2670 9303
1704	0	0	Ki67+	 2674 9470
1705	0	0	Ki67+	 2681 8956
1706	0	0	Ki67+	 2682 8920
1707	0	0	Ki67+	 2682 9331
1708	0	0	Ki67+	 2691 9344
1709	0	0	Ki67+	 2706 9375
1710	0	0	Ki67+	 2707 8970
1711	0	0	Ki67+	 2708 9012
1712	0	0	Ki67+	 2711 9320
1713	0	0	Ki67+	 2715 9405
1714	0	0	Ki67+	 2717 9346
1715	0	0	Ki67+	 2718 9499
1716	0	0	Ki67+	 2721 9052
1717	0	0	Ki67+	 2731 9368
1718	0	0	Ki67+	 2732 9293
1719	0	0	Ki67+	 2732 9441
1720	0	0	Ki67+	 2734 9319
1721	0	0	Ki67+	 2746 9408
1722	0	0	Ki67+	 2748 9286
1723	0	0	Ki67+	 2751 9374
1724	0	0	Ki67+	 2752 9424
1725	0	0	Ki67+	 2753 9471
1726	0	0	Ki67+	 2756 9325
1727	0	0	Ki67+	 2758 8991
1728	0	0	Ki67+	 2769 9455
1729	0	0	Ki67+	 2771 8963
1730	0	0	Ki67+	 2776 9405
1731	0	0	Ki67+	 2779 9054
1732	0	0	Ki67+	 2785 9330
1733	0	0	Ki67+	 2785 9426
1734	0	0	Ki67+	 2798 9304
1735	0	0	Ki67+	 2799 9389
1736	0	0	Ki67+	 2813 9351
1737	0	0	Ki67+	 2815 9305
1738	0	0	Ki67+	 2819 8991
1739	0	0	Ki67+	 2832 9368
1740	0	0	Ki67+	 2833 9073
1741	0	0	Ki67+	 2835 9015
1742	0	0	Ki67+	 2839 9322
1743	0	0	Ki67+	 2840 9411
1744	0	0	Ki67+	 2840 9572
1745	0	0	Ki67+	 2844 9083
1746	0	0	Ki67+	 2853 8992
1747	0	0	Ki67+	 2856 9008
1748	0	0	Ki67+	 2856 9045
1749	0	0	Ki67+	 2856 9505
1750	0	0	Ki67+	 2858 8939
1751	0	0	Ki67+	 2860 9229
1752	0	0	Ki67+	 2861 9064
1753	0	0	Ki67+	 2863 9303
1754	0	0	Ki67+	 2877 9051
1755	0	0	Ki67+	 2879 9141
1756	0	0	Ki67+	 2879 9405
1757	0	0	Ki67+	 2883 9339
1758	0	0	Ki67+	 2884 9109
1759	0	0	Ki67+	 2886 9215
1760	0	0	Ki67+	 2894 9050
1761	0	0	Ki67+	 2897 9062
1762	0	0	Ki67+	 2899 9342
1763	0	0	Ki67+	 2901 9599
1764	0	0	Ki67+	 2927 9340
1765	0	0	Ki67+	 2931 9296
1766	0	0	Ki67+	 2932 9329
1767	0	0	Ki67+	 2949 8938
1768	0	0	Ki67+	 2953 9100
1769	0	0	Ki67+	 2167 10096
1770	0	0	Ki67+	 2172 10244
1771	0	0	Ki67+	 2174 9807
1772	0	0	Ki67+	 2174 10200
1773	0	0	Ki67+	 2190 10160
1774	0	0	Ki67+	 2190 10182
1775	0	0	Ki67+	 2191 10121
1776	0	0	Ki67+	 2198 10224
1777	0	0	Ki67+	 2202 9735
1778	0	0	Ki67+	 2202 10126
1779	0	0	Ki67+	 2206 10159
1780	0	0	Ki67+	 2208 9751
1781	0	0	Ki67+	 2218 9735
1782	0	0	Ki67+	 2220 10171
1783	0	0	Ki67+	 2221 10041
1784	0	0	Ki67+	 2225 10087
1785	0	0	Ki67+	 2226 10112
1786	0	0	Ki67+	 2228 10155
1787	0	0	Ki67+	 2233 10189
1788	0	0	Ki67+	 2234 10062
1789	0	0	Ki67+	 2236 10222
1790	0	0	Ki67+	 2238 10247
1791	0	0	Ki67+	 2240 9774
1792	0	0	Ki67+	 2240 10144
1793	0	0	Ki67+	 2242 10038
1794	0	0	Ki67+	 2243 10017
1795	0	0	Ki67+	 2244 10119
1796	0	0	Ki67+	 2245 9723
1797	0	0	Ki67+	 2246 10235
1798	0	0	Ki67+	 2249 10134
1799	0	0	Ki67+	 2254 10050
1800	0	0	Ki67+	 2254 10206
1801	0	0	Ki67+	 2257 9731
1802	0	0	Ki67+	 2258 10169
1803	0	0	Ki67+	 2266 9758
1804	0	0	Ki67+	 2266 10077
1805	0	0	Ki67+	 2269 9701
1806	0	0	Ki67+	 2270 10116
1807	0	0	Ki67+	 2270 10150
1808	0	0	Ki67+	 2271 10221
1809	0	0	Ki67+	 2274 10057
1810	0	0	Ki67+	 2278 10024
1811	0	0	Ki67+	 2290 10201
1812	0	0	Ki67+	 2292 9711
1813	0	0	Ki67+	 2296 10090
1814	0	0	Ki67+	 2301 10178
1815	0	0	Ki67+	 2302 10126
1816	0	0	Ki67+	 2302 10146
1817	0	0	Ki67+	 2305 10032
1818	0	0	Ki67+	 2308 9727
1819	0	0	Ki67+	 2319 10207
1820	0	0	Ki67+	 2324 10183
1821	0	0	Ki67+	 2325 10096
1822	0	0	Ki67+	 2328 10134
1823	0	0	Ki67+	 2331 9731
1824	0	0	Ki67+	 2337 10125
1825	0	0	Ki67+	 2349 10008
1826	0	0	Ki67+	 2351 10145
1827	0	0	Ki67+	 2366 9977
1828	0	0	Ki67+	 2368 9885
1829	0	0	Ki67+	 2375 10161
1830	0	0	Ki67+	 2377 10450
1831	0	0	Ki67+	 2389 9818
1832	0	0	Ki67+	 2392 10139
1833	0	0	Ki67+	 2394 10060
1834	0	0	Ki67+	 2395 10112
1835	0	0	Ki67+	 2396 9978
1836	0	0	Ki67+	 2406 10088
1837	0	0	Ki67+	 2416 9698
1838	0	0	Ki67+	 2417 9788
1839	0	0	Ki67+	 2418 10133
1840	0	0	Ki67+	 2420 10106
1841	0	0	Ki67+	 2422 10268
1842	0	0	Ki67+	 2424 10443
1843	0	0	Ki67+	 2432 9813
1844	0	0	Ki67+	 2432 10161
1845	0	0	Ki67+	 2432 10470
1846	0	0	Ki67+	 2434 10055
1847	0	0	Ki67+	 2438 10197
1848	0	0	Ki67+	 2442 10286
1849	0	0	Ki67+	 2442 10436
1850	0	0	Ki67+	 2443 10103
1851	0	0	Ki67+	 2445 10266
1852	0	0	Ki67+	 2446 9793
1853	0	0	Ki67+	 2447 10042
1854	0	0	Ki67+	 2448 10313
1855	0	0	Ki67+	 2451 10229
1856	0	0	Ki67+	 2460 10144
1857	0	0	Ki67+	 2465 10189
1858	0	0	Ki67+	 2466 10399
1859	0	0	Ki67+	 2470 10284
1860	0	0	Ki67+	 2472 10104
1861	0	0	Ki67+	 2474 10175
1862	0	0	Ki67+	 2474 10470
1863	0	0	Ki67+	 2476 10229
1864	0	0	Ki67+	 2478 10035
1865	0	0	Ki67+	 2478 10159
1866	0	0	Ki67+	 2480 10243
1867	0	0	Ki67+	 2481 10080
1868	0	0	Ki67+	 2487 10054
1869	0	0	Ki67+	 2488 9934
1870	0	0	Ki67+	 2489 10135
1871	0	0	Ki67+	 2490 10064
1872	0	0	Ki67+	 2493 10431
1873	0	0	Ki67+	 2494 10330
1874	0	0	Ki67+	 2498 10464
1875	0	0	Ki67+	 2502 10187
1876	0	0	Ki67+	 2502 10272
1877	0	0	Ki67+	 2504 9919
1878	0	0	Ki67+	 2504 10203
1879	0	0	Ki67+	 2505 10441
1880	0	0	Ki67+	 2507 10073
1881	0	0	Ki67+	 2518 10308
1882	0	0	Ki67+	 2520 9893
1883	0	0	Ki67+	 2526 9804
1884	0	0	Ki67+	 2526 10376
1885	0	0	Ki67+	 2529 10166
1886	0	0	Ki67+	 2529 10257
1887	0	0	Ki67+	 2536 10155
1888	0	0	Ki67+	 2536 10312
1889	0	0	Ki67+	 2538 10435
1890	0	0	Ki67+	 2548 10166
1891	0	0	Ki67+	 2549 10399
1892	0	0	Ki67+	 2551 10124
1893	0	0	Ki67+	 2553 10371
1894	0	0	Ki67+	 2553 10445
1895	0	0	Ki67+	 2585 10151
1896	0	0	Ki67+	 2613 9921
1897	0	0	Ki67+	 2617 9942
1898	0	0	Ki67+	 2621 10459
1899	0	0	Ki67+	 2646 9934
1900	0	0	Ki67+	 2659 9926
1901	0	0	Ki67+	 2668 9907
1902	0	0	Ki67+	 2671 9963
1903	0	0	Ki67+	 2674 9830
1904	0	0	Ki67+	 2674 9920
1905	0	0	Ki67+	 2680 10004
1906	0	0	Ki67+	 2681 9734
1907	0	0	Ki67+	 2684 9987
1908	0	0	Ki67+	 2695 9912
1909	0	0	Ki67+	 2696 9846
1910	0	0	Ki67+	 2700 9739
1911	0	0	Ki67+	 2702 9933
1912	0	0	Ki67+	 2703 9961
1913	0	0	Ki67+	 2716 10243
1914	0	0	Ki67+	 2717 10083
1915	0	0	Ki67+	 2740 10000
1916	0	0	Ki67+	 2750 10054
1917	0	0	Ki67+	 2755 9981
1918	0	0	Ki67+	 2767 10156
1919	0	0	Ki67+	 2769 10026
1920	0	0	Ki67+	 2780 10171
1921	0	0	Ki67+	 2784 9800
1922	0	0	Ki67+	 2790 10160
1923	0	0	Ki67+	 2791 9938
1924	0	0	Ki67+	 2791 9998
1925	0	0	Ki67+	 2808 9974
1926	0	0	Ki67+	 2811 9849
1927	0	0	Ki67+	 2831 10198
1928	0	0	Ki67+	 2842 10163
1929	0	0	Ki67+	 2843 9901
1930	0	0	Ki67+	 2850 9960
1931	0	0	Ki67+	 2866 9820
1932	0	0	Ki67+	 2871 10252
1933	0	0	Ki67+	 2874 9896
1934	0	0	Ki67+	 2879 10214
1935	0	0	Ki67+	 2880 10385
1936	0	0	Ki67+	 2882 10166
1937	0	0	Ki67+	 2882 10254
1938	0	0	Ki67+	 2894 9837
1939	0	0	Ki67+	 2899 9868
1940	0	0	Ki67+	 2902 10239
1941	0	0	Ki67+	 2914 10322
1942	0	0	Ki67+	 2921 10282
1943	0	0	Ki67+	 2926 9851
1944	0	0	Ki67+	 2927 9802
1945	0	0	Ki67+	 2927 9832
1946	0	0	Ki67+	 2928 9906
1947	0	0	Ki67+	 2928 10314
1948	0	0	Ki67+	 2930 9780
1949	0	0	Ki67+	 2931 9819
1950	0	0	Ki67+	 2937 9940
1951	0	0	Ki67+	 2939 10345
1952	0	0	Ki67+	 2951 9858
1953	0	0	Ki67+	 2162 10706
1954	0	0	Ki67+	 2163 10908
1955	0	0	Ki67+	 2169 10794
1956	0	0	Ki67+	 2174 10764
1957	0	0	Ki67+	 2177 11152
1958	0	0	Ki67+	 2178 10645
1959	0	0	Ki67+	 2178 10749
1960	0	0	Ki67+	 2179 10721
1961	0	0	Ki67+	 2179 10949
1962	0	0	Ki67+	 2183 10791
1963	0	0	Ki67+	 2183 11176
1964	0	0	Ki67+	 2184 10686
1965	0	0	Ki67+	 2184 11125
1966	0	0	Ki67+	 2185 11098
1967	0	0	Ki67+	 2188 11254
1968	0	0	Ki67+	 2190 11270
1969	0	0	Ki67+	 2192 11054
1970	0	0	Ki67+	 2194 10600
1971	0	0	Ki67+	 2194 10888
1972	0	0	Ki67+	 2198 11193
1973	0	0	Ki67+	 2200 10714
1974	0	0	Ki67+	 2205 10892
1975	0	0	Ki67+	 2206 11099
1976	0	0	Ki67+	 2206 11168
1977	0	0	Ki67+	 2208 11135
1978	0	0	Ki67+	 2209 10633
1979	0	0	Ki67+	 2211 10941
1980	0	0	Ki67+	 2213 10669
1981	0	0	Ki67+	 2213 10929
1982	0	0	Ki67+	 2214 11036
1983	0	0	Ki67+	 2218 11132
1984	0	0	Ki67+	 2223 11100
1985	0	0	Ki67+	 2224 10587
1986	0	0	Ki67+	 2226 10558
1987	0	0	Ki67+	 2226 11279
1988	0	0	Ki67+	 2228 11029
1989	0	0	Ki67+	 2228 11115
1990	0	0	Ki67+	 2232 10620
1991	0	0	Ki67+	 2233 11239
1992	0	0	Ki67+	 2235 10673
1993	0	0	Ki67+	 2235 10683
1994	0	0	Ki67+	 2235 11190
1995	0	0	Ki67+	 2236 10910
1996	0	0	Ki67+	 2241 10545
1997	0	0	Ki67+	 2245 10859
1998	0	0	Ki67+	 2248 11082
1999	0	0	Ki67+	 2250 11030
2000	0	0	Ki67+	 2250 11228
2001	0	0	Ki67+	 2252 10651
2002	0	0	Ki67+	 2253 11128
2003	0	0	Ki67+	 2255 10544
2004	0	0	Ki67+	 2261 11193
2005	0	0	Ki67+	 2264 10610
2006	0	0	Ki67+	 2266 10523
2007	0	0	Ki67+	 2267 10625
2008	0	0	Ki67+	 2270 10993
2009	0	0	Ki67+	 2270 11084
2010	0	0	Ki67+	 2271 11275
2011	0	0	Ki67+	 2277 10602
2012	0	0	Ki67+	 2280 10562
2013	0	0	Ki67+	 2280 11012
2014	0	0	Ki67+	 2281 10904
2015	0	0	Ki67+	 2281 11196
2016	0	0	Ki67+	 2282 10972
2017	0	0	Ki67+	 2283 11113
2018	0	0	Ki67+	 2288 11266
2019	0	0	Ki67+	 2294 10596
2020	0	0	Ki67+	 2302 11204
2021	0	0	Ki67+	 2303 11108
2022	0	0	Ki67+	 2304 10522
2023	0	0	Ki67+	 2304 11158
2024	0	0	Ki67+	 2306 10564
2025	0	0	Ki67+	 2307 10649
2026	0	0	Ki67+	 2308 11028
2027	0	0	Ki67+	 2310 10549
2028	0	0	Ki67+	 2311 10875
2029	0	0	Ki67+	 2313 10483
2030	0	0	Ki67+	 2313 11111
2031	0	0	Ki67+	 2314 10531
2032	0	0	Ki67+	 2323 10624
2033	0	0	Ki67+	 2330 10545
2034	0	0	Ki67+	 2330 10564
2035	0	0	Ki67+	 2332 10584
2036	0	0	Ki67+	 2334 10884
2037	0	0	Ki67+	 2342 10555
2038	0	0	Ki67+	 2343 10861
2039	0	0	Ki67+	 2351 10545
2040	0	0	Ki67+	 2355 11024
2041	0	0	Ki67+	 2356 10498
2042	0	0	Ki67+	 2356 11270
2043	0	0	Ki67+	 2359 10720
2044	0	0	Ki67+	 2360 11252
2045	0	0	Ki67+	 2362 10518
2046	0	0	Ki67+	 2373 10707
2047	0	0	Ki67+	 2379 10551
2048	0	0	Ki67+	 2380 11096
2049	0	0	Ki67+	 2388 10989
2050	0	0	Ki67+	 2392 10833
2051	0	0	Ki67+	 2392 11141
2052	0	0	Ki67+	 2392 11225
2053	0	0	Ki67+	 2396 11250
2054	0	0	Ki67+	 2398 11010
2055	0	0	Ki67+	 2403 10809
2056	0	0	Ki67+	 2406 10836
2057	0	0	Ki67+	 2406 11214
2058	0	0	Ki67+	 2408 10488
2059	0	0	Ki67+	 2411 11177
2060	0	0	Ki67+	 2413 10925
2061	0	0	Ki67+	 2421 10508
2062	0	0	Ki67+	 2433 10930
2063	0	0	Ki67+	 2446 10772
2064	0	0	Ki67+	 2447 11200
2065	0	0	Ki67+	 2458 10551
2066	0	0	Ki67+	 2470 10749
2067	0	0	Ki67+	 2471 10514
2068	0	0	Ki67+	 2479 10482
2069	0	0	Ki67+	 2479 10847
2070	0	0	Ki67+	 2481 10804
2071	0	0	Ki67+	 2483 10639
2072	0	0	Ki67+	 2489 10765
2073	0	0	Ki67+	 2491 10515
2074	0	0	Ki67+	 2492 10713
2075	0	0	Ki67+	 2495 10819
2076	0	0	Ki67+	 2495 11111
2077	0	0	Ki67+	 2520 11238
2078	0	0	Ki67+	 2526 10499
2079	0	0	Ki67+	 2536 11211
2080	0	0	Ki67+	 2539 11228
2081	0	0	Ki67+	 2562 11275
2082	0	0	Ki67+	 2589 10844
2083	0	0	Ki67+	 2693 10518
2084	0	0	Ki67+	 2724 11091
2085	0	0	Ki67+	 2762 11079
2086	0	0	Ki67+	 2809 10811
2087	0	0	Ki67+	 2810 10707
2088	0	0	Ki67+	 2810 10719
2089	0	0	Ki67+	 2826 11091
2090	0	0	Ki67+	 2830 10949
2091	0	0	Ki67+	 2833 11276
2092	0	0	Ki67+	 2841 11124
2093	0	0	Ki67+	 2854 11119
2094	0	0	Ki67+	 2855 11151
2095	0	0	Ki67+	 2857 10961
2096	0	0	Ki67+	 2865 11180
2097	0	0	Ki67+	 2869 10940
2098	0	0	Ki67+	 2873 10500
2099	0	0	Ki67+	 2880 10920
2100	0	0	Ki67+	 2884 10949
2101	0	0	Ki67+	 2890 11124
2102	0	0	Ki67+	 2898 10675
2103	0	0	Ki67+	 2898 10751
2104	0	0	Ki67+	 2902 11163
2105	0	0	Ki67+	 2904 11253
2106	0	0	Ki67+	 2908 11215
2107	0	0	Ki67+	 2909 10607
2108	0	0	Ki67+	 2912 10892
2109	0	0	Ki67+	 2915 11175
2110	0	0	Ki67+	 2922 11251
2111	0	0	Ki67+	 2923 11204
2112	0	0	Ki67+	 2948 11222
2113	0	0	Ki67+	 2954 11020
2114	0	0	Ki67+	 2198 11307
2115	0	0	Ki67+	 2221 11449
2116	0	0	Ki67+	 2221 11494
2117	0	0	Ki67+	 2226 11413
2118	0	0	Ki67+	 2227 11320
2119	0	0	Ki67+	 2228 11342
2120	0	0	Ki67+	 2233 11382
2121	0	0	Ki67+	 2235 11516
2122	0	0	Ki67+	 2238 11303
2123	0	0	Ki67+	 2238 11457
2124	0	0	Ki67+	 2245 11553
2125	0	0	Ki67+	 2247 11393
2126	0	0	Ki67+	 2249 11406
2127	0	0	Ki67+	 2250 11460
2128	0	0	Ki67+	 2250 11477
2129	0	0	Ki67+	 2259 11594
2130	0	0	Ki67+	 2264 11404
2131	0	0	Ki67+	 2265 11441
2132	0	0	Ki67+	 2265 11493
2133	0	0	Ki67+	 2267 11551
2134	0	0	Ki67+	 2268 11287
2135	0	0	Ki67+	 2268 11431
2136	0	0	Ki67+	 2269 11824
2137	0	0	Ki67+	 2272 11384
2138	0	0	Ki67+	 2274 11474
2139	0	0	Ki67+	 2276 11586
2140	0	0	Ki67+	 2278 11397
2141	0	0	Ki67+	 2278 11429
2142	0	0	Ki67+	 2278 11530
2143	0	0	Ki67+	 2280 11363
2144	0	0	Ki67+	 2290 11419
2145	0	0	Ki67+	 2293 11570
2146	0	0	Ki67+	 2298 11452
2147	0	0	Ki67+	 2300 11602
2148	0	0	Ki67+	 2303 11632
2149	0	0	Ki67+	 2310 11384
2150	0	0	Ki67+	 2314 11596
2151	0	0	Ki67+	 2317 11362
2152	0	0	Ki67+	 2318 11415
2153	0	0	Ki67+	 2321 11635
2154	0	0	Ki67+	 2322 11564
2155	0	0	Ki67+	 2323 11659
2156	0	0	Ki67+	 2324 11437
2157	0	0	Ki67+	 2337 11385
2158	0	0	Ki67+	 2337 11585
2159	0	0	Ki67+	 2338 11689
2160	0	0	Ki67+	 2340 11419
2161	0	0	Ki67+	 2346 11625
2162	0	0	Ki67+	 2347 11646
2163	0	0	Ki67+	 2348 11285
2164	0	0	Ki67+	 2350 11316
2165	0	0	Ki67+	 2353 11435
2166	0	0	Ki67+	 2360 11721
2167	0	0	Ki67+	 2362 11666
2168	0	0	Ki67+	 2363 11289
2169	0	0	Ki67+	 2363 11396
2170	0	0	Ki67+	 2364 11344
2171	0	0	Ki67+	 2365 11423
2172	0	0	Ki67+	 2368 11629
2173	0	0	Ki67+	 2369 11592
2174	0	0	Ki67+	 2370 11367
2175	0	0	Ki67+	 2375 11619
2176	0	0	Ki67+	 2375 11725
2177	0	0	Ki67+	 2382 11352
2178	0	0	Ki67+	 2391 11640
2179	0	0	Ki67+	 2392 11699
2180	0	0	Ki67+	 2394 11748
2181	0	0	Ki67+	 2395 11454
2182	0	0	Ki67+	 2398 11416
2183	0	0	Ki67+	 2399 11434
2184	0	0	Ki67+	 2404 11495
2185	0	0	Ki67+	 2405 11818
2186	0	0	Ki67+	 2406 11577
2187	0	0	Ki67+	 2410 11855
2188	0	0	Ki67+	 2414 11704
2189	0	0	Ki67+	 2417 11732
2190	0	0	Ki67+	 2421 11635
2191	0	0	Ki67+	 2422 11416
2192	0	0	Ki67+	 2423 11606
2193	0	0	Ki67+	 2435 11821
2194	0	0	Ki67+	 2439 11782
2195	0	0	Ki67+	 2440 11797
2196	0	0	Ki67+	 2443 11347
2197	0	0	Ki67+	 2445 11740
2198	0	0	Ki67+	 2447 11430
2199	0	0	Ki67+	 2448 11585
2200	0	0	Ki67+	 2449 11382
2201	0	0	Ki67+	 2449 11863
2202	0	0	Ki67+	 2449 11885
2203	0	0	Ki67+	 2450 11835
2204	0	0	Ki67+	 2453 11923
2205	0	0	Ki67+	 2454 11701
2206	0	0	Ki67+	 2459 11582
2207	0	0	Ki67+	 2461 11808
2208	0	0	Ki67+	 2461 11911
2209	0	0	Ki67+	 2467 11443
2210	0	0	Ki67+	 2469 11427
2211	0	0	Ki67+	 2469 11860
2212	0	0	Ki67+	 2470 11395
2213	0	0	Ki67+	 2474 11730
2214	0	0	Ki67+	 2475 11344
2215	0	0	Ki67+	 2477 11956
2216	0	0	Ki67+	 2478 11885
2217	0	0	Ki67+	 2480 11910
2218	0	0	Ki67+	 2481 11595
2219	0	0	Ki67+	 2482 11751
2220	0	0	Ki67+	 2483 11319
2221	0	0	Ki67+	 2486 11842
2222	0	0	Ki67+	 2487 11863
2223	0	0	Ki67+	 2487 11965
2224	0	0	Ki67+	 2491 11808
2225	0	0	Ki67+	 2494 11588
2226	0	0	Ki67+	 2497 11406
2227	0	0	Ki67+	 2497 11575
2228	0	0	Ki67+	 2498 11628
2229	0	0	Ki67+	 2499 11775
2230	0	0	Ki67+	 2501 11933
2231	0	0	Ki67+	 2502 11882
2232	0	0	Ki67+	 2504 11375
2233	0	0	Ki67+	 2504 11718
2234	0	0	Ki67+	 2507 11318
2235	0	0	Ki67+	 2507 11353
2236	0	0	Ki67+	 2507 11729
2237	0	0	Ki67+	 2507 11853
2238	0	0	Ki67+	 2508 11747
2239	0	0	Ki67+	 2508 11906
2240	0	0	Ki67+	 2508 12010
2241	0	0	Ki67+	 2509 11700
2242	0	0	Ki67+	 2518 11646
2243	0	0	Ki67+	 2519 11610
2244	0	0	Ki67+	 2523 11700
2245	0	0	Ki67+	 2524 11976
2246	0	0	Ki67+	 2525 11951
2247	0	0	Ki67+	 2526 11776
2248	0	0	Ki67+	 2531 11290
2249	0	0	Ki67+	 2531 11674
2250	0	0	Ki67+	 2531 12004
2251	0	0	Ki67+	 2532 11338
2252	0	0	Ki67+	 2532 11725
2253	0	0	Ki67+	 2532 11829
2254	0	0	Ki67+	 2532 12027
2255	0	0	Ki67+	 2533 11756
2256	0	0	Ki67+	 2534 11918
2257	0	0	Ki67+	 2535 11368
2258	0	0	Ki67+	 2535 11536
2259	0	0	Ki67+	 2535 11638
2260	0	0	Ki67+	 2539 11282
2261	0	0	Ki67+	 2541 11681
2262	0	0	Ki67+	 2545 11339
2263	0	0	Ki67+	 2548 11660
2264	0	0	Ki67+	 2548 11786
2265	0	0	Ki67+	 2548 11940
2266	0	0	Ki67+	 2549 11968
2267	0	0	Ki67+	 2549 12041
2268	0	0	Ki67+	 2550 11571
2269	0	0	Ki67+	 2550 11815
2270	0	0	Ki67+	 2552 11552
2271	0	0	Ki67+	 2554 12022
2272	0	0	Ki67+	 2556 11733
2273	0	0	Ki67+	 2561 12064
2274	0	0	Ki67+	 2562 12007
2275	0	0	Ki67+	 2566 11594
2276	0	0	Ki67+	 2566 11734
2277	0	0	Ki67+	 2568 11811
2278	0	0	Ki67+	 2570 11627
2279	0	0	Ki67+	 2573 11544
2280	0	0	Ki67+	 2583 11988
2281	0	0	Ki67+	 2584 11665
2282	0	0	Ki67+	 2584 12046
2283	0	0	Ki67+	 2585 11931
2284	0	0	Ki67+	 2585 12017
2285	0	0	Ki67+	 2593 11638
2286	0	0	Ki67+	 2594 12039
2287	0	0	Ki67+	 2599 11597
2288	0	0	Ki67+	 2605 11619
2289	0	0	Ki67+	 2609 12013
2290	0	0	Ki67+	 2610 11556
2291	0	0	Ki67+	 2611 11530
2292	0	0	Ki67+	 2622 12075
2293	0	0	Ki67+	 2629 11993
2294	0	0	Ki67+	 2647 11467
2295	0	0	Ki67+	 2659 12079
2296	0	0	Ki67+	 2712 11922
2297	0	0	Ki67+	 2720 12052
2298	0	0	Ki67+	 2727 12026
2299	0	0	Ki67+	 2729 12069
2300	0	0	Ki67+	 2733 11990
2301	0	0	Ki67+	 2745 11996
2302	0	0	Ki67+	 2758 11936
2303	0	0	Ki67+	 2762 12022
2304	0	0	Ki67+	 2764 11911
2305	0	0	Ki67+	 2773 12022
2306	0	0	Ki67+	 2775 11948
2307	0	0	Ki67+	 2783 11872
2308	0	0	Ki67+	 2783 12058
2309	0	0	Ki67+	 2795 12012
2310	0	0	Ki67+	 2797 11989
2311	0	0	Ki67+	 2798 11966
2312	0	0	Ki67+	 2804 11870
2313	0	0	Ki67+	 2805 11940
2314	0	0	Ki67+	 2808 11908
2315	0	0	Ki67+	 2837 12070
2316	0	0	Ki67+	 2839 11292
2317	0	0	Ki67+	 2841 11338
2318	0	0	Ki67+	 2855 11370
2319	0	0	Ki67+	 2864 11403
2320	0	0	Ki67+	 2867 11348
2321	0	0	Ki67+	 2869 11433
2322	0	0	Ki67+	 2871 11462
2323	0	0	Ki67+	 2876 11308
2324	0	0	Ki67+	 2887 11319
2325	0	0	Ki67+	 2888 11452
2326	0	0	Ki67+	 2898 11352
2327	0	0	Ki67+	 2899 11525
2328	0	0	Ki67+	 2906 11548
2329	0	0	Ki67+	 2914 11487
2330	0	0	Ki67+	 2923 11455
2331	0	0	Ki67+	 2926 11303
2332	0	0	Ki67+	 2928 12039
2333	0	0	Ki67+	 2935 11547
2334	0	0	Ki67+	 2939 11606
2335	0	0	Ki67+	 2947 11613
2336	0	0	Ki67+	 2948 11441
2337	0	0	Ki67+	 2951 11468
2338	0	0	Ki67+	 2953 11516
2339	0	0	Ki67+	 2953 12024
2340	0	0	Ki67+	 2566 12084
2341	0	0	Ki67+	 2582 12100
2342	0	0	Ki67+	 2591 12085
2343	0	0	Ki67+	 2606 12093
2344	0	0	Ki67+	 2620 12182
2345	0	0	Ki67+	 2621 12136
2346	0	0	Ki67+	 2630 12083
2347	0	0	Ki67+	 2633 12126
2348	0	0	Ki67+	 2634 12098
2349	0	0	Ki67+	 2636 12213
2350	0	0	Ki67+	 2644 12197
2351	0	0	Ki67+	 2651 12227
2352	0	0	Ki67+	 2652 12152
2353	0	0	Ki67+	 2657 12119
2354	0	0	Ki67+	 2658 12256
2355	0	0	Ki67+	 2660 12101
2356	0	0	Ki67+	 2660 12294
2357	0	0	Ki67+	 2671 12141
2358	0	0	Ki67+	 2675 12304
2359	0	0	Ki67+	 2676 12155
2360	0	0	Ki67+	 2677 12320
2361	0	0	Ki67+	 2681 12265
2362	0	0	Ki67+	 2683 12289
2363	0	0	Ki67+	 2684 12225
2364	0	0	Ki67+	 2687 12240
2365	0	0	Ki67+	 2691 12337
2366	0	0	Ki67+	 2715 12088
2367	0	0	Ki67+	 2717 12119
2368	0	0	Ki67+	 2721 12360
2369	0	0	Ki67+	 2723 12380
2370	0	0	Ki67+	 2724 12195
2371	0	0	Ki67+	 2725 12167
2372	0	0	Ki67+	 2729 12147
2373	0	0	Ki67+	 2734 12226
2374	0	0	Ki67+	 2736 12264
2375	0	0	Ki67+	 2739 12393
2376	0	0	Ki67+	 2744 12301
2377	0	0	Ki67+	 2753 12427
2378	0	0	Ki67+	 2754 12267
2379	0	0	Ki67+	 2759 12278
2380	0	0	Ki67+	 2759 12295
2381	0	0	Ki67+	 2765 12454
2382	0	0	Ki67+	 2768 12137
2383	0	0	Ki67+	 2768 12332
2384	0	0	Ki67+	 2773 12085
2385	0	0	Ki67+	 2774 12236
2386	0	0	Ki67+	 2774 12308
2387	0	0	Ki67+	 2776 12189
2388	0	0	Ki67+	 2779 12095
2389	0	0	Ki67+	 2781 12269
2390	0	0	Ki67+	 2782 12213
2391	0	0	Ki67+	 2783 12148
2392	0	0	Ki67+	 2786 12243
2393	0	0	Ki67+	 2842 12311
2394	0	0	Ki67+	 2876 12138
2395	0	0	Ki67+	 2952 12246
2396	0	0	Ki67+	 2967 6753
2397	0	0	Ki67+	 2971 6705
2398	0	0	Ki67+	 2971 6909
2399	0	0	Ki67+	 2975 6681
2400	0	0	Ki67+	 2977 6660
2401	0	0	Ki67+	 2985 6720
2402	0	0	Ki67+	 2998 6707
2403	0	0	Ki67+	 2999 6644
2404	0	0	Ki67+	 3000 6679
2405	0	0	Ki67+	 3013 6702
2406	0	0	Ki67+	 3013 6718
2407	0	0	Ki67+	 3014 6502
2408	0	0	Ki67+	 3025 6742
2409	0	0	Ki67+	 3027 6668
2410	0	0	Ki67+	 3037 6703
2411	0	0	Ki67+	 3039 6734
2412	0	0	Ki67+	 3041 6639
2413	0	0	Ki67+	 3052 6672
2414	0	0	Ki67+	 3062 6529
2415	0	0	Ki67+	 3062 6806
2416	0	0	Ki67+	 3065 6652
2417	0	0	Ki67+	 3066 6487
2418	0	0	Ki67+	 3069 6622
2419	0	0	Ki67+	 3076 6690
2420	0	0	Ki67+	 3076 6710
2421	0	0	Ki67+	 3077 6801
2422	0	0	Ki67+	 3084 6781
2423	0	0	Ki67+	 3098 6616
2424	0	0	Ki67+	 3129 6507
2425	0	0	Ki67+	 3135 6844
2426	0	0	Ki67+	 3136 6595
2427	0	0	Ki67+	 3140 6934
2428	0	0	Ki67+	 3142 6625
2429	0	0	Ki67+	 3145 6773
2430	0	0	Ki67+	 3145 6874
2431	0	0	Ki67+	 3158 6470
2432	0	0	Ki67+	 3158 6811
2433	0	0	Ki67+	 3160 6940
2434	0	0	Ki67+	 3161 6827
2435	0	0	Ki67+	 3163 6441
2436	0	0	Ki67+	 3163 6564
2437	0	0	Ki67+	 3163 6841
2438	0	0	Ki67+	 3167 6889
2439	0	0	Ki67+	 3168 6700
2440	0	0	Ki67+	 3170 6754
2441	0	0	Ki67+	 3171 6639
2442	0	0	Ki67+	 3174 6603
2443	0	0	Ki67+	 3177 6820
2444	0	0	Ki67+	 3180 6472
2445	0	0	Ki67+	 3185 6580
2446	0	0	Ki67+	 3186 6605
2447	0	0	Ki67+	 3186 6656
2448	0	0	Ki67+	 3192 6738
2449	0	0	Ki67+	 3193 6810
2450	0	0	Ki67+	 3195 6477
2451	0	0	Ki67+	 3200 6624
2452	0	0	Ki67+	 3203 6712
2453	0	0	Ki67+	 3207 6592
2454	0	0	Ki67+	 3210 6762
2455	0	0	Ki67+	 3210 6844
2456	0	0	Ki67+	 3210 6867
2457	0	0	Ki67+	 3212 6729
2458	0	0	Ki67+	 3213 6417
2459	0	0	Ki67+	 3215 6646
2460	0	0	Ki67+	 3216 6452
2461	0	0	Ki67+	 3217 6713
2462	0	0	Ki67+	 3219 6541
2463	0	0	Ki67+	 3219 6782
2464	0	0	Ki67+	 3222 6606
2465	0	0	Ki67+	 3225 6838
2466	0	0	Ki67+	 3236 6661
2467	0	0	Ki67+	 3237 6780
2468	0	0	Ki67+	 3239 6428
2469	0	0	Ki67+	 3239 6597
2470	0	0	Ki67+	 3240 6674
2471	0	0	Ki67+	 3243 6706
2472	0	0	Ki67+	 3243 6812
2473	0	0	Ki67+	 3244 6585
2474	0	0	Ki67+	 3245 6691
2475	0	0	Ki67+	 3252 6768
2476	0	0	Ki67+	 3253 6609
2477	0	0	Ki67+	 3253 6704
2478	0	0	Ki67+	 3256 6408
2479	0	0	Ki67+	 3259 6640
2480	0	0	Ki67+	 3259 6737
2481	0	0	Ki67+	 3260 6601
2482	0	0	Ki67+	 3264 6653
2483	0	0	Ki67+	 3269 6684
2484	0	0	Ki67+	 3270 6537
2485	0	0	Ki67+	 3275 6450
2486	0	0	Ki67+	 3279 6395
2487	0	0	Ki67+	 3280 6699
2488	0	0	Ki67+	 3282 6418
2489	0	0	Ki67+	 3289 6603
2490	0	0	Ki67+	 3294 6640
2491	0	0	Ki67+	 3297 6410
2492	0	0	Ki67+	 3301 6598
2493	0	0	Ki67+	 3523 6830
2494	0	0	Ki67+	 3530 6856
2495	0	0	Ki67+	 3537 6730
2496	0	0	Ki67+	 3547 6700
2497	0	0	Ki67+	 3547 6875
2498	0	0	Ki67+	 3556 6771
2499	0	0	Ki67+	 3558 6923
2500	0	0	Ki67+	 3566 6807
2501	0	0	Ki67+	 3572 6763
2502	0	0	Ki67+	 3575 6703
2503	0	0	Ki67+	 3580 6489
2504	0	0	Ki67+	 3581 6566
2505	0	0	Ki67+	 3583 6514
2506	0	0	Ki67+	 3585 6671
2507	0	0	Ki67+	 3588 6462
2508	0	0	Ki67+	 3592 6503
2509	0	0	Ki67+	 3592 6930
2510	0	0	Ki67+	 3593 6449
2511	0	0	Ki67+	 3594 6638
2512	0	0	Ki67+	 3594 6900
2513	0	0	Ki67+	 3598 6679
2514	0	0	Ki67+	 3598 6700
2515	0	0	Ki67+	 3598 6950
2516	0	0	Ki67+	 3599 6542
2517	0	0	Ki67+	 3599 6816
2518	0	0	Ki67+	 3603 6600
2519	0	0	Ki67+	 3603 6762
2520	0	0	Ki67+	 3608 6845
2521	0	0	Ki67+	 3608 6923
2522	0	0	Ki67+	 3609 6468
2523	0	0	Ki67+	 3610 6835
2524	0	0	Ki67+	 3612 6399
2525	0	0	Ki67+	 3612 6865
2526	0	0	Ki67+	 3613 6721
2527	0	0	Ki67+	 3615 6527
2528	0	0	Ki67+	 3617 6371
2529	0	0	Ki67+	 3618 6413
2530	0	0	Ki67+	 3618 6629
2531	0	0	Ki67+	 3620 6581
2532	0	0	Ki67+	 3623 6349
2533	0	0	Ki67+	 3625 6501
2534	0	0	Ki67+	 3626 6926
2535	0	0	Ki67+	 3629 6413
2536	0	0	Ki67+	 3630 6526
2537	0	0	Ki67+	 3631 6669
2538	0	0	Ki67+	 3631 6841
2539	0	0	Ki67+	 3632 6452
2540	0	0	Ki67+	 3634 6632
2541	0	0	Ki67+	 3635 6369
2542	0	0	Ki67+	 3639 6599
2543	0	0	Ki67+	 3639 6646
2544	0	0	Ki67+	 3643 6730
2545	0	0	Ki67+	 3644 6362
2546	0	0	Ki67+	 3646 6693
2547	0	0	Ki67+	 3648 6513
2548	0	0	Ki67+	 3649 6550
2549	0	0	Ki67+	 3649 6562
2550	0	0	Ki67+	 3652 6455
2551	0	0	Ki67+	 3656 6924
2552	0	0	Ki67+	 3659 6656
2553	0	0	Ki67+	 3661 6944
2554	0	0	Ki67+	 3663 6625
2555	0	0	Ki67+	 3664 6600
2556	0	0	Ki67+	 3671 6909
2557	0	0	Ki67+	 3679 6632
2558	0	0	Ki67+	 3681 6683
2559	0	0	Ki67+	 3683 6941
2560	0	0	Ki67+	 3684 6805
2561	0	0	Ki67+	 3689 6663
2562	0	0	Ki67+	 3695 6691
2563	0	0	Ki67+	 3713 6876
2564	0	0	Ki67+	 3724 6844
2565	0	0	Ki67+	 3727 6937
2566	0	0	Ki67+	 3741 6371
2567	0	0	Ki67+	 3744 6322
2568	0	0	Ki67+	 3746 6288
2569	0	0	Ki67+	 3753 6336
2570	0	0	Ki67+	 3753 6354
2571	0	0	Ki67+	 3757 6609
2572	0	0	Ki67+	 2981 7567
2573	0	0	Ki67+	 2984 7221
2574	0	0	Ki67+	 2986 7274
2575	0	0	Ki67+	 2987 7461
2576	0	0	Ki67+	 2991 7171
2577	0	0	Ki67+	 2994 7487
2578	0	0	Ki67+	 3001 7216
2579	0	0	Ki67+	 3002 7580
2580	0	0	Ki67+	 3004 7286
2581	0	0	Ki67+	 3008 7481
2582	0	0	Ki67+	 3008 7549
2583	0	0	Ki67+	 3010 7155
2584	0	0	Ki67+	 3011 7342
2585	0	0	Ki67+	 3020 7220
2586	0	0	Ki67+	 3022 7541
2587	0	0	Ki67+	 3023 7414
2588	0	0	Ki67+	 3025 7347
2589	0	0	Ki67+	 3029 7243
2590	0	0	Ki67+	 3030 7462
2591	0	0	Ki67+	 3033 7135
2592	0	0	Ki67+	 3036 7121
2593	0	0	Ki67+	 3040 7007
2594	0	0	Ki67+	 3042 7248
2595	0	0	Ki67+	 3042 7343
2596	0	0	Ki67+	 3042 7514
2597	0	0	Ki67+	 3043 7552
2598	0	0	Ki67+	 3044 7480
2599	0	0	Ki67+	 3044 7586
2600	0	0	Ki67+	 3045 7428
2601	0	0	Ki67+	 3048 7315
2602	0	0	Ki67+	 3048 7380
2603	0	0	Ki67+	 3052 7208
2604	0	0	Ki67+	 3052 7278
2605	0	0	Ki67+	 3054 7176
2606	0	0	Ki67+	 3061 7110
2607	0	0	Ki67+	 3061 7133
2608	0	0	Ki67+	 3066 7459
2609	0	0	Ki67+	 3067 7145
2610	0	0	Ki67+	 3074 7386
2611	0	0	Ki67+	 3075 7362
2612	0	0	Ki67+	 3075 7410
2613	0	0	Ki67+	 3078 7185
2614	0	0	Ki67+	 3079 7303
2615	0	0	Ki67+	 3080 7010
2616	0	0	Ki67+	 3084 7334
2617	0	0	Ki67+	 3085 7112
2618	0	0	Ki67+	 3087 7488
2619	0	0	Ki67+	 3092 7223
2620	0	0	Ki67+	 3094 7422
2621	0	0	Ki67+	 3096 7188
2622	0	0	Ki67+	 3098 7406
2623	0	0	Ki67+	 3099 7164
2624	0	0	Ki67+	 3099 7291
2625	0	0	Ki67+	 3104 7359
2626	0	0	Ki67+	 3104 7444
2627	0	0	Ki67+	 3105 7244
2628	0	0	Ki67+	 3110 7133
2629	0	0	Ki67+	 3113 7153
2630	0	0	Ki67+	 3113 7314
2631	0	0	Ki67+	 3115 7281
2632	0	0	Ki67+	 3118 7391
2633	0	0	Ki67+	 3130 6992
2634	0	0	Ki67+	 3134 7057
2635	0	0	Ki67+	 3143 6982
2636	0	0	Ki67+	 3146 6970
2637	0	0	Ki67+	 3155 7016
2638	0	0	Ki67+	 3168 6986
2639	0	0	Ki67+	 3380 7328
2640	0	0	Ki67+	 3387 7429
2641	0	0	Ki67+	 3388 7308
2642	0	0	Ki67+	 3388 7370
2643	0	0	Ki67+	 3402 7459
2644	0	0	Ki67+	 3406 7247
2645	0	0	Ki67+	 3407 7368
2646	0	0	Ki67+	 3413 7384
2647	0	0	Ki67+	 3415 7420
2648	0	0	Ki67+	 3417 7398
2649	0	0	Ki67+	 3418 7491
2650	0	0	Ki67+	 3420 7327
2651	0	0	Ki67+	 3423 7353
2652	0	0	Ki67+	 3425 7272
2653	0	0	Ki67+	 3427 7256
2654	0	0	Ki67+	 3429 7221
2655	0	0	Ki67+	 3429 7434
2656	0	0	Ki67+	 3437 7353
2657	0	0	Ki67+	 3438 7311
2658	0	0	Ki67+	 3439 7465
2659	0	0	Ki67+	 3440 7392
2660	0	0	Ki67+	 3442 7295
2661	0	0	Ki67+	 3451 7489
2662	0	0	Ki67+	 3452 7360
2663	0	0	Ki67+	 3452 7522
2664	0	0	Ki67+	 3458 7255
2665	0	0	Ki67+	 3465 7215
2666	0	0	Ki67+	 3470 7320
2667	0	0	Ki67+	 3471 7472
2668	0	0	Ki67+	 3471 7517
2669	0	0	Ki67+	 3472 7335
2670	0	0	Ki67+	 3477 7151
2671	0	0	Ki67+	 3480 7296
2672	0	0	Ki67+	 3484 7260
2673	0	0	Ki67+	 3485 7193
2674	0	0	Ki67+	 3491 7243
2675	0	0	Ki67+	 3494 7150
2676	0	0	Ki67+	 3494 7205
2677	0	0	Ki67+	 3495 7428
2678	0	0	Ki67+	 3498 7287
2679	0	0	Ki67+	 3498 7514
2680	0	0	Ki67+	 3501 7268
2681	0	0	Ki67+	 3504 7500
2682	0	0	Ki67+	 3507 7561
2683	0	0	Ki67+	 3514 7254
2684	0	0	Ki67+	 3515 7232
2685	0	0	Ki67+	 3517 7481
2686	0	0	Ki67+	 3520 7305
2687	0	0	Ki67+	 3521 7516
2688	0	0	Ki67+	 3523 7378
2689	0	0	Ki67+	 3531 7547
2690	0	0	Ki67+	 3542 7159
2691	0	0	Ki67+	 3542 7229
2692	0	0	Ki67+	 3543 7130
2693	0	0	Ki67+	 3550 7263
2694	0	0	Ki67+	 3551 7195
2695	0	0	Ki67+	 3552 7532
2696	0	0	Ki67+	 3556 7110
2697	0	0	Ki67+	 3558 7442
2698	0	0	Ki67+	 3570 7565
2699	0	0	Ki67+	 3573 7088
2700	0	0	Ki67+	 3573 7175
2701	0	0	Ki67+	 3575 6987
2702	0	0	Ki67+	 3586 7268
2703	0	0	Ki67+	 3586 7517
2704	0	0	Ki67+	 3590 6978
2705	0	0	Ki67+	 3595 7164
2706	0	0	Ki67+	 3597 7021
2707	0	0	Ki67+	 3601 7540
2708	0	0	Ki67+	 3601 7571
2709	0	0	Ki67+	 3608 7248
2710	0	0	Ki67+	 3613 6986
2711	0	0	Ki67+	 3617 7549
2712	0	0	Ki67+	 3618 6971
2713	0	0	Ki67+	 3627 7015
2714	0	0	Ki67+	 3630 7063
2715	0	0	Ki67+	 3632 7582
2716	0	0	Ki67+	 3637 7008
2717	0	0	Ki67+	 3640 7118
2718	0	0	Ki67+	 3649 6974
2719	0	0	Ki67+	 3649 7149
2720	0	0	Ki67+	 3660 7363
2721	0	0	Ki67+	 3667 7552
2722	0	0	Ki67+	 3670 7122
2723	0	0	Ki67+	 3687 7570
2724	0	0	Ki67+	 3698 7486
2725	0	0	Ki67+	 3700 7271
2726	0	0	Ki67+	 3704 7546
2727	0	0	Ki67+	 3706 7077
2728	0	0	Ki67+	 3717 7469
2729	0	0	Ki67+	 3724 7388
2730	0	0	Ki67+	 3725 7006
2731	0	0	Ki67+	 3725 7328
2732	0	0	Ki67+	 3738 7490
2733	0	0	Ki67+	 3742 7459
2734	0	0	Ki67+	 3752 7316
2735	0	0	Ki67+	 3752 7689
2736	0	0	Ki67+	 3756 7677
2737	0	0	Ki67+	 2967 7871
2738	0	0	Ki67+	 2969 7860
2739	0	0	Ki67+	 2982 8138
2740	0	0	Ki67+	 2985 8054
2741	0	0	Ki67+	 2989 7886
2742	0	0	Ki67+	 2990 7786
2743	0	0	Ki67+	 2991 7821
2744	0	0	Ki67+	 2994 8110
2745	0	0	Ki67+	 2995 7847
2746	0	0	Ki67+	 2998 7918
2747	0	0	Ki67+	 2999 8083
2748	0	0	Ki67+	 3002 8048
2749	0	0	Ki67+	 3006 8134
2750	0	0	Ki67+	 3009 8174
2751	0	0	Ki67+	 3018 7896
2752	0	0	Ki67+	 3022 7958
2753	0	0	Ki67+	 3024 8101
2754	0	0	Ki67+	 3027 8059
2755	0	0	Ki67+	 3030 7938
2756	0	0	Ki67+	 3033 7954
2757	0	0	Ki67+	 3041 8098
2758	0	0	Ki67+	 3042 8139
2759	0	0	Ki67+	 3053 7928
2760	0	0	Ki67+	 3057 8164
2761	0	0	Ki67+	 3057 8192
2762	0	0	Ki67+	 3059 7973
2763	0	0	Ki67+	 3073 7906
2764	0	0	Ki67+	 3084 8190
2765	0	0	Ki67+	 3086 8204
2766	0	0	Ki67+	 3089 7969
2767	0	0	Ki67+	 3103 8172
2768	0	0	Ki67+	 3104 7955
2769	0	0	Ki67+	 3113 7934
2770	0	0	Ki67+	 3118 8144
2771	0	0	Ki67+	 3136 7974
2772	0	0	Ki67+	 3144 7962
2773	0	0	Ki67+	 3150 7920
2774	0	0	Ki67+	 3153 8176
2775	0	0	Ki67+	 3178 7936
2776	0	0	Ki67+	 3182 7974
2777	0	0	Ki67+	 3190 8175
2778	0	0	Ki67+	 3203 7923
2779	0	0	Ki67+	 3206 7956
2780	0	0	Ki67+	 3210 8004
2781	0	0	Ki67+	 3227 8534
2782	0	0	Ki67+	 3230 8183
2783	0	0	Ki67+	 3234 8514
2784	0	0	Ki67+	 3239 8076
2785	0	0	Ki67+	 3242 8153
2786	0	0	Ki67+	 3246 7903
2787	0	0	Ki67+	 3246 8456
2788	0	0	Ki67+	 3247 8094
2789	0	0	Ki67+	 3247 8499
2790	0	0	Ki67+	 3250 7873
2791	0	0	Ki67+	 3251 7855
2792	0	0	Ki67+	 3266 8417
2793	0	0	Ki67+	 3267 8542
2794	0	0	Ki67+	 3268 7987
2795	0	0	Ki67+	 3269 8435
2796	0	0	Ki67+	 3278 7916
2797	0	0	Ki67+	 3279 8125
2798	0	0	Ki67+	 3283 8500
2799	0	0	Ki67+	 3287 8206
2800	0	0	Ki67+	 3290 7873
2801	0	0	Ki67+	 3291 8083
2802	0	0	Ki67+	 3294 7905
2803	0	0	Ki67+	 3296 8557
2804	0	0	Ki67+	 3298 8536
2805	0	0	Ki67+	 3299 7942
2806	0	0	Ki67+	 3305 8009
2807	0	0	Ki67+	 3308 8433
2808	0	0	Ki67+	 3310 7920
2809	0	0	Ki67+	 3312 8209
2810	0	0	Ki67+	 3313 7857
2811	0	0	Ki67+	 3314 8098
2812	0	0	Ki67+	 3316 7970
2813	0	0	Ki67+	 3318 8456
2814	0	0	Ki67+	 3319 7832
2815	0	0	Ki67+	 3321 8510
2816	0	0	Ki67+	 3322 8539
2817	0	0	Ki67+	 3328 7912
2818	0	0	Ki67+	 3340 8378
2819	0	0	Ki67+	 3341 8521
2820	0	0	Ki67+	 3343 8224
2821	0	0	Ki67+	 3344 8174
2822	0	0	Ki67+	 3346 7953
2823	0	0	Ki67+	 3346 8287
2824	0	0	Ki67+	 3358 8329
2825	0	0	Ki67+	 3359 7893
2826	0	0	Ki67+	 3359 8491
2827	0	0	Ki67+	 3366 7929
2828	0	0	Ki67+	 3377 8304
2829	0	0	Ki67+	 3380 7853
2830	0	0	Ki67+	 3382 7917
2831	0	0	Ki67+	 3385 8528
2832	0	0	Ki67+	 3392 7976
2833	0	0	Ki67+	 3393 8501
2834	0	0	Ki67+	 3401 8537
2835	0	0	Ki67+	 3404 7986
2836	0	0	Ki67+	 3417 7970
2837	0	0	Ki67+	 3424 7950
2838	0	0	Ki67+	 3425 7909
2839	0	0	Ki67+	 3428 7854
2840	0	0	Ki67+	 3429 7876
2841	0	0	Ki67+	 3437 8195
2842	0	0	Ki67+	 3440 7858
2843	0	0	Ki67+	 3440 8000
2844	0	0	Ki67+	 3447 7843
2845	0	0	Ki67+	 3449 8180
2846	0	0	Ki67+	 3460 7954
2847	0	0	Ki67+	 3463 7933
2848	0	0	Ki67+	 3464 7857
2849	0	0	Ki67+	 3464 8098
2850	0	0	Ki67+	 3465 7889
2851	0	0	Ki67+	 3474 7950
2852	0	0	Ki67+	 3474 8096
2853	0	0	Ki67+	 3474 8431
2854	0	0	Ki67+	 3477 7976
2855	0	0	Ki67+	 3478 8196
2856	0	0	Ki67+	 3482 8161
2857	0	0	Ki67+	 3486 8172
2858	0	0	Ki67+	 3491 8100
2859	0	0	Ki67+	 3494 7891
2860	0	0	Ki67+	 3500 8296
2861	0	0	Ki67+	 3502 7862
2862	0	0	Ki67+	 3503 7837
2863	0	0	Ki67+	 3503 8208
2864	0	0	Ki67+	 3508 8156
2865	0	0	Ki67+	 3521 8000
2866	0	0	Ki67+	 3521 8466
2867	0	0	Ki67+	 3522 7819
2868	0	0	Ki67+	 3523 8013
2869	0	0	Ki67+	 3524 8429
2870	0	0	Ki67+	 3526 8317
2871	0	0	Ki67+	 3527 8172
2872	0	0	Ki67+	 3527 8334
2873	0	0	Ki67+	 3528 7964
2874	0	0	Ki67+	 3533 8075
2875	0	0	Ki67+	 3537 8159
2876	0	0	Ki67+	 3540 8183
2877	0	0	Ki67+	 3542 8305
2878	0	0	Ki67+	 3551 8021
2879	0	0	Ki67+	 3551 8369
2880	0	0	Ki67+	 3552 7848
2881	0	0	Ki67+	 3552 8337
2882	0	0	Ki67+	 3553 7961
2883	0	0	Ki67+	 3561 8148
2884	0	0	Ki67+	 3562 8287
2885	0	0	Ki67+	 3564 7881
2886	0	0	Ki67+	 3567 8167
2887	0	0	Ki67+	 3568 8394
2888	0	0	Ki67+	 3571 7820
2889	0	0	Ki67+	 3573 7861
2890	0	0	Ki67+	 3576 8025
2891	0	0	Ki67+	 3586 7892
2892	0	0	Ki67+	 3588 8176
2893	0	0	Ki67+	 3597 7930
2894	0	0	Ki67+	 3605 7893
2895	0	0	Ki67+	 3609 7861
2896	0	0	Ki67+	 3609 8150
2897	0	0	Ki67+	 3610 8264
2898	0	0	Ki67+	 3611 7932
2899	0	0	Ki67+	 3612 8028
2900	0	0	Ki67+	 3613 8054
2901	0	0	Ki67+	 3624 8148
2902	0	0	Ki67+	 3627 8535
2903	0	0	Ki67+	 3628 8183
2904	0	0	Ki67+	 3669 8521
2905	0	0	Ki67+	 3670 8248
2906	0	0	Ki67+	 3677 8168
2907	0	0	Ki67+	 3678 8462
2908	0	0	Ki67+	 3688 8465
2909	0	0	Ki67+	 3698 8326
2910	0	0	Ki67+	 3700 8264
2911	0	0	Ki67+	 3712 8213
2912	0	0	Ki67+	 3716 8355
2913	0	0	Ki67+	 3718 8418
2914	0	0	Ki67+	 3721 8277
2915	0	0	Ki67+	 3752 7937
2916	0	0	Ki67+	 2965 9047
2917	0	0	Ki67+	 2973 9017
2918	0	0	Ki67+	 2973 9149
2919	0	0	Ki67+	 2974 8793
2920	0	0	Ki67+	 2974 9167
2921	0	0	Ki67+	 2977 8771
2922	0	0	Ki67+	 2979 8744
2923	0	0	Ki67+	 2985 8995
2924	0	0	Ki67+	 3003 8994
2925	0	0	Ki67+	 3004 9224
2926	0	0	Ki67+	 3005 9167
2927	0	0	Ki67+	 3007 9141
2928	0	0	Ki67+	 3010 8805
2929	0	0	Ki67+	 3011 8970
2930	0	0	Ki67+	 3020 9000
2931	0	0	Ki67+	 3022 9098
2932	0	0	Ki67+	 3023 8784
2933	0	0	Ki67+	 3026 9140
2934	0	0	Ki67+	 3037 9175
2935	0	0	Ki67+	 3042 8786
2936	0	0	Ki67+	 3043 8994
2937	0	0	Ki67+	 3044 8821
2938	0	0	Ki67+	 3044 8873
2939	0	0	Ki67+	 3044 8959
2940	0	0	Ki67+	 3055 9005
2941	0	0	Ki67+	 3058 9023
2942	0	0	Ki67+	 3063 8802
2943	0	0	Ki67+	 3064 9139
2944	0	0	Ki67+	 3073 8872
2945	0	0	Ki67+	 3075 8930
2946	0	0	Ki67+	 3079 8823
2947	0	0	Ki67+	 3079 8980
2948	0	0	Ki67+	 3081 9245
2949	0	0	Ki67+	 3088 8835
2950	0	0	Ki67+	 3102 8942
2951	0	0	Ki67+	 3104 8914
2952	0	0	Ki67+	 3149 9079
2953	0	0	Ki67+	 3151 9127
2954	0	0	Ki67+	 3157 9047
2955	0	0	Ki67+	 3163 9139
2956	0	0	Ki67+	 3168 9115
2957	0	0	Ki67+	 3172 9027
2958	0	0	Ki67+	 3190 8998
2959	0	0	Ki67+	 3192 9049
2960	0	0	Ki67+	 3195 9067
2961	0	0	Ki67+	 3201 9015
2962	0	0	Ki67+	 3213 9083
2963	0	0	Ki67+	 3238 9050
2964	0	0	Ki67+	 3242 8968
2965	0	0	Ki67+	 3246 8567
2966	0	0	Ki67+	 3261 8946
2967	0	0	Ki67+	 3270 8992
2968	0	0	Ki67+	 3274 9045
2969	0	0	Ki67+	 3287 8963
2970	0	0	Ki67+	 3306 8995
2971	0	0	Ki67+	 3309 9344
2972	0	0	Ki67+	 3317 9025
2973	0	0	Ki67+	 3321 8976
2974	0	0	Ki67+	 3328 8946
2975	0	0	Ki67+	 3330 8901
2976	0	0	Ki67+	 3333 8805
2977	0	0	Ki67+	 3339 8868
2978	0	0	Ki67+	 3362 8767
2979	0	0	Ki67+	 3367 8983
2980	0	0	Ki67+	 3371 8807
2981	0	0	Ki67+	 3371 9303
2982	0	0	Ki67+	 3372 9340
2983	0	0	Ki67+	 3373 9356
2984	0	0	Ki67+	 3381 8818
2985	0	0	Ki67+	 3387 9315
2986	0	0	Ki67+	 3408 8719
2987	0	0	Ki67+	 3414 8922
2988	0	0	Ki67+	 3444 8689
2989	0	0	Ki67+	 3446 9265
2990	0	0	Ki67+	 3449 8706
2991	0	0	Ki67+	 3449 8756
2992	0	0	Ki67+	 3458 9278
2993	0	0	Ki67+	 3463 8718
2994	0	0	Ki67+	 3466 9141
2995	0	0	Ki67+	 3473 9283
2996	0	0	Ki67+	 3476 8703
2997	0	0	Ki67+	 3480 8762
2998	0	0	Ki67+	 3498 9261
2999	0	0	Ki67+	 3512 8665
3000	0	0	Ki67+	 3512 9143
3001	0	0	Ki67+	 3513 8575
3002	0	0	Ki67+	 3519 8633
3003	0	0	Ki67+	 3519 9282
3004	0	0	Ki67+	 3525 8672
3005	0	0	Ki67+	 3535 9081
3006	0	0	Ki67+	 3537 9318
3007	0	0	Ki67+	 3539 9301
3008	0	0	Ki67+	 3541 8636
3009	0	0	Ki67+	 3566 9283
3010	0	0	Ki67+	 3571 9236
3011	0	0	Ki67+	 3586 9271
3012	0	0	Ki67+	 3597 9308
3013	0	0	Ki67+	 3611 9246
3014	0	0	Ki67+	 3619 9004
3015	0	0	Ki67+	 3642 9081
3016	0	0	Ki67+	 3649 9266
3017	0	0	Ki67+	 3651 9309
3018	0	0	Ki67+	 3655 9097
3019	0	0	Ki67+	 3682 9242
3020	0	0	Ki67+	 3691 9329
3021	0	0	Ki67+	 3706 9267
3022	0	0	Ki67+	 3726 9300
3023	0	0	Ki67+	 3740 9312
3024	0	0	Ki67+	 3755 9275
3025	0	0	Ki67+	 2961 9958
3026	0	0	Ki67+	 2963 9769
3027	0	0	Ki67+	 2970 9824
3028	0	0	Ki67+	 2973 9744
3029	0	0	Ki67+	 2982 9396
3030	0	0	Ki67+	 2993 9871
3031	0	0	Ki67+	 2998 9929
3032	0	0	Ki67+	 2999 9854
3033	0	0	Ki67+	 3016 9768
3034	0	0	Ki67+	 3021 9958
3035	0	0	Ki67+	 3034 9840
3036	0	0	Ki67+	 3053 9814
3037	0	0	Ki67+	 3063 9839
3038	0	0	Ki67+	 3069 9830
3039	0	0	Ki67+	 3070 9797
3040	0	0	Ki67+	 3082 9935
3041	0	0	Ki67+	 3093 9856
3042	0	0	Ki67+	 3098 9618
3043	0	0	Ki67+	 3118 9859
3044	0	0	Ki67+	 3130 9826
3045	0	0	Ki67+	 3131 9800
3046	0	0	Ki67+	 3155 9545
3047	0	0	Ki67+	 3159 9635
3048	0	0	Ki67+	 3168 10143
3049	0	0	Ki67+	 3178 9833
3050	0	0	Ki67+	 3180 9545
3051	0	0	Ki67+	 3181 9664
3052	0	0	Ki67+	 3182 9627
3053	0	0	Ki67+	 3190 9856
3054	0	0	Ki67+	 3201 9548
3055	0	0	Ki67+	 3201 9818
3056	0	0	Ki67+	 3209 9719
3057	0	0	Ki67+	 3211 10145
3058	0	0	Ki67+	 3212 10100
3059	0	0	Ki67+	 3222 9868
3060	0	0	Ki67+	 3223 9754
3061	0	0	Ki67+	 3226 10114
3062	0	0	Ki67+	 3234 10134
3063	0	0	Ki67+	 3236 9659
3064	0	0	Ki67+	 3236 9703
3065	0	0	Ki67+	 3236 9892
3066	0	0	Ki67+	 3238 9715
3067	0	0	Ki67+	 3238 9910
3068	0	0	Ki67+	 3242 9731
3069	0	0	Ki67+	 3243 9935
3070	0	0	Ki67+	 3244 9683
3071	0	0	Ki67+	 3245 9542
3072	0	0	Ki67+	 3248 9797
3073	0	0	Ki67+	 3250 9604
3074	0	0	Ki67+	 3252 10041
3075	0	0	Ki67+	 3254 9976
3076	0	0	Ki67+	 3254 10029
3077	0	0	Ki67+	 3257 9471
3078	0	0	Ki67+	 3258 9829
3079	0	0	Ki67+	 3258 9959
3080	0	0	Ki67+	 3262 10073
3081	0	0	Ki67+	 3264 9757
3082	0	0	Ki67+	 3267 9863
3083	0	0	Ki67+	 3267 9942
3084	0	0	Ki67+	 3268 9418
3085	0	0	Ki67+	 3270 10003
3086	0	0	Ki67+	 3271 9708
3087	0	0	Ki67+	 3272 9480
3088	0	0	Ki67+	 3290 9361
3089	0	0	Ki67+	 3293 9390
3090	0	0	Ki67+	 3300 9456
3091	0	0	Ki67+	 3305 9683
3092	0	0	Ki67+	 3313 9972
3093	0	0	Ki67+	 3313 10021
3094	0	0	Ki67+	 3319 9424
3095	0	0	Ki67+	 3331 9379
3096	0	0	Ki67+	 3333 9995
3097	0	0	Ki67+	 3337 9426
3098	0	0	Ki67+	 3340 10052
3099	0	0	Ki67+	 3342 9966
3100	0	0	Ki67+	 3343 10116
3101	0	0	Ki67+	 3362 10143
3102	0	0	Ki67+	 3366 10050
3103	0	0	Ki67+	 3371 9693
3104	0	0	Ki67+	 3376 9747
3105	0	0	Ki67+	 3379 9776
3106	0	0	Ki67+	 3382 9908
3107	0	0	Ki67+	 3384 9679
3108	0	0	Ki67+	 3385 10123
3109	0	0	Ki67+	 3386 10036
3110	0	0	Ki67+	 3394 9817
3111	0	0	Ki67+	 3399 9705
3112	0	0	Ki67+	 3402 10129
3113	0	0	Ki67+	 3407 9749
3114	0	0	Ki67+	 3409 9986
3115	0	0	Ki67+	 3410 9646
3116	0	0	Ki67+	 3410 9692
3117	0	0	Ki67+	 3412 9832
3118	0	0	Ki67+	 3414 9950
3119	0	0	Ki67+	 3415 10006
3120	0	0	Ki67+	 3417 9913
3121	0	0	Ki67+	 3418 10136
3122	0	0	Ki67+	 3432 9646
3123	0	0	Ki67+	 3432 9667
3124	0	0	Ki67+	 3434 9589
3125	0	0	Ki67+	 3438 9603
3126	0	0	Ki67+	 3444 9693
3127	0	0	Ki67+	 3446 9766
3128	0	0	Ki67+	 3449 9826
3129	0	0	Ki67+	 3451 10107
3130	0	0	Ki67+	 3453 9928
3131	0	0	Ki67+	 3455 9849
3132	0	0	Ki67+	 3462 9905
3133	0	0	Ki67+	 3464 9637
3134	0	0	Ki67+	 3464 9697
3135	0	0	Ki67+	 3466 10139
3136	0	0	Ki67+	 3467 9625
3137	0	0	Ki67+	 3471 9555
3138	0	0	Ki67+	 3472 9789
3139	0	0	Ki67+	 3474 10059
3140	0	0	Ki67+	 3479 9591
3141	0	0	Ki67+	 3480 9855
3142	0	0	Ki67+	 3482 10125
3143	0	0	Ki67+	 3487 9821
3144	0	0	Ki67+	 3488 9642
3145	0	0	Ki67+	 3491 9525
3146	0	0	Ki67+	 3493 9684
3147	0	0	Ki67+	 3501 9601
3148	0	0	Ki67+	 3501 10086
3149	0	0	Ki67+	 3509 10113
3150	0	0	Ki67+	 3510 9504
3151	0	0	Ki67+	 3516 9557
3152	0	0	Ki67+	 3517 9933
3153	0	0	Ki67+	 3519 9539
3154	0	0	Ki67+	 3519 9952
3155	0	0	Ki67+	 3526 9812
3156	0	0	Ki67+	 3532 9505
3157	0	0	Ki67+	 3534 9858
3158	0	0	Ki67+	 3534 10139
3159	0	0	Ki67+	 3535 9494
3160	0	0	Ki67+	 3541 9910
3161	0	0	Ki67+	 3543 9566
3162	0	0	Ki67+	 3544 9832
3163	0	0	Ki67+	 3550 9498
3164	0	0	Ki67+	 3566 9978
3165	0	0	Ki67+	 3571 9931
3166	0	0	Ki67+	 3574 9530
3167	0	0	Ki67+	 3583 9972
3168	0	0	Ki67+	 3585 9803
3169	0	0	Ki67+	 3590 9923
3170	0	0	Ki67+	 3591 9898
3171	0	0	Ki67+	 3593 9504
3172	0	0	Ki67+	 3602 9837
3173	0	0	Ki67+	 3603 9689
3174	0	0	Ki67+	 3607 9671
3175	0	0	Ki67+	 3609 9772
3176	0	0	Ki67+	 3612 9625
3177	0	0	Ki67+	 3614 9710
3178	0	0	Ki67+	 3620 9763
3179	0	0	Ki67+	 3622 9666
3180	0	0	Ki67+	 3625 9952
3181	0	0	Ki67+	 3627 10083
3182	0	0	Ki67+	 3632 9725
3183	0	0	Ki67+	 3642 9656
3184	0	0	Ki67+	 3642 10036
3185	0	0	Ki67+	 3643 9541
3186	0	0	Ki67+	 3647 9514
3187	0	0	Ki67+	 3650 9759
3188	0	0	Ki67+	 3652 9625
3189	0	0	Ki67+	 3656 10155
3190	0	0	Ki67+	 3664 9532
3191	0	0	Ki67+	 3665 10049
3192	0	0	Ki67+	 3666 10074
3193	0	0	Ki67+	 3670 10001
3194	0	0	Ki67+	 3672 9926
3195	0	0	Ki67+	 3675 9977
3196	0	0	Ki67+	 3676 9690
3197	0	0	Ki67+	 3677 9539
3198	0	0	Ki67+	 3680 10111
3199	0	0	Ki67+	 3691 9630
3200	0	0	Ki67+	 3695 10051
3201	0	0	Ki67+	 3698 9947
3202	0	0	Ki67+	 3699 9705
3203	0	0	Ki67+	 3702 9538
3204	0	0	Ki67+	 3704 9553
3205	0	0	Ki67+	 3707 9638
3206	0	0	Ki67+	 3711 10022
3207	0	0	Ki67+	 3713 9603
3208	0	0	Ki67+	 3722 9794
3209	0	0	Ki67+	 3725 9679
3210	0	0	Ki67+	 3727 10116
3211	0	0	Ki67+	 3728 10087
3212	0	0	Ki67+	 3731 9562
3213	0	0	Ki67+	 3732 9993
3214	0	0	Ki67+	 3732 10051
3215	0	0	Ki67+	 3741 9962
3216	0	0	Ki67+	 3743 9793
3217	0	0	Ki67+	 3745 10036
3218	0	0	Ki67+	 3749 9654
3219	0	0	Ki67+	 3751 9945
3220	0	0	Ki67+	 3753 9362
3221	0	0	Ki67+	 3756 10089
3222	0	0	Ki67+	 2963 10549
3223	0	0	Ki67+	 2965 10518
3224	0	0	Ki67+	 2976 10337
3225	0	0	Ki67+	 2981 10543
3226	0	0	Ki67+	 2988 10326
3227	0	0	Ki67+	 2990 10732
3228	0	0	Ki67+	 2997 10359
3229	0	0	Ki67+	 3008 10347
3230	0	0	Ki67+	 3011 10953
3231	0	0	Ki67+	 3019 10374
3232	0	0	Ki67+	 3027 10349
3233	0	0	Ki67+	 3031 10911
3234	0	0	Ki67+	 3039 10545
3235	0	0	Ki67+	 3040 10407
3236	0	0	Ki67+	 3044 10565
3237	0	0	Ki67+	 3057 10387
3238	0	0	Ki67+	 3061 10815
3239	0	0	Ki67+	 3066 10472
3240	0	0	Ki67+	 3069 10438
3241	0	0	Ki67+	 3081 10431
3242	0	0	Ki67+	 3102 10530
3243	0	0	Ki67+	 3113 10526
3244	0	0	Ki67+	 3124 10578
3245	0	0	Ki67+	 3125 10169
3246	0	0	Ki67+	 3125 10944
3247	0	0	Ki67+	 3128 10927
3248	0	0	Ki67+	 3140 10488
3249	0	0	Ki67+	 3155 10428
3250	0	0	Ki67+	 3155 10901
3251	0	0	Ki67+	 3162 10225
3252	0	0	Ki67+	 3164 10210
3253	0	0	Ki67+	 3166 10439
3254	0	0	Ki67+	 3170 10201
3255	0	0	Ki67+	 3175 10173
3256	0	0	Ki67+	 3176 10809
3257	0	0	Ki67+	 3180 10939
3258	0	0	Ki67+	 3182 10882
3259	0	0	Ki67+	 3194 10507
3260	0	0	Ki67+	 3197 10271
3261	0	0	Ki67+	 3201 10828
3262	0	0	Ki67+	 3204 10339
3263	0	0	Ki67+	 3213 10625
3264	0	0	Ki67+	 3215 10221
3265	0	0	Ki67+	 3222 10333
3266	0	0	Ki67+	 3222 10669
3267	0	0	Ki67+	 3222 10751
3268	0	0	Ki67+	 3224 10181
3269	0	0	Ki67+	 3225 10807
3270	0	0	Ki67+	 3225 10851
3271	0	0	Ki67+	 3232 10784
3272	0	0	Ki67+	 3235 10907
3273	0	0	Ki67+	 3238 10696
3274	0	0	Ki67+	 3239 10742
3275	0	0	Ki67+	 3242 10364
3276	0	0	Ki67+	 3246 10387
3277	0	0	Ki67+	 3248 10803
3278	0	0	Ki67+	 3249 10889
3279	0	0	Ki67+	 3249 10946
3280	0	0	Ki67+	 3256 10929
3281	0	0	Ki67+	 3257 10411
3282	0	0	Ki67+	 3257 10693
3283	0	0	Ki67+	 3259 10871
3284	0	0	Ki67+	 3262 10386
3285	0	0	Ki67+	 3269 10353
3286	0	0	Ki67+	 3271 10393
3287	0	0	Ki67+	 3271 10436
3288	0	0	Ki67+	 3274 10486
3289	0	0	Ki67+	 3278 10455
3290	0	0	Ki67+	 3279 10792
3291	0	0	Ki67+	 3281 10721
3292	0	0	Ki67+	 3283 10768
3293	0	0	Ki67+	 3289 10872
3294	0	0	Ki67+	 3290 10898
3295	0	0	Ki67+	 3292 10918
3296	0	0	Ki67+	 3294 10796
3297	0	0	Ki67+	 3296 10564
3298	0	0	Ki67+	 3296 10818
3299	0	0	Ki67+	 3300 10414
3300	0	0	Ki67+	 3312 10174
3301	0	0	Ki67+	 3320 10437
3302	0	0	Ki67+	 3329 10417
3303	0	0	Ki67+	 3330 10214
3304	0	0	Ki67+	 3340 10554
3305	0	0	Ki67+	 3348 10397
3306	0	0	Ki67+	 3356 10190
3307	0	0	Ki67+	 3356 10434
3308	0	0	Ki67+	 3359 10588
3309	0	0	Ki67+	 3361 10202
3310	0	0	Ki67+	 3371 10183
3311	0	0	Ki67+	 3372 10562
3312	0	0	Ki67+	 3378 10211
3313	0	0	Ki67+	 3378 10342
3314	0	0	Ki67+	 3383 10166
3315	0	0	Ki67+	 3383 10601
3316	0	0	Ki67+	 3388 10570
3317	0	0	Ki67+	 3392 10241
3318	0	0	Ki67+	 3395 10214
3319	0	0	Ki67+	 3404 10637
3320	0	0	Ki67+	 3405 10189
3321	0	0	Ki67+	 3407 10213
3322	0	0	Ki67+	 3408 10224
3323	0	0	Ki67+	 3413 10244
3324	0	0	Ki67+	 3415 10475
3325	0	0	Ki67+	 3423 10210
3326	0	0	Ki67+	 3428 10163
3327	0	0	Ki67+	 3432 10223
3328	0	0	Ki67+	 3439 10181
3329	0	0	Ki67+	 3439 10245
3330	0	0	Ki67+	 3446 10198
3331	0	0	Ki67+	 3450 10637
3332	0	0	Ki67+	 3452 10412
3333	0	0	Ki67+	 3454 10232
3334	0	0	Ki67+	 3455 10605
3335	0	0	Ki67+	 3461 10176
3336	0	0	Ki67+	 3466 10657
3337	0	0	Ki67+	 3477 10651
3338	0	0	Ki67+	 3478 10226
3339	0	0	Ki67+	 3487 10488
3340	0	0	Ki67+	 3493 10405
3341	0	0	Ki67+	 3495 10444
3342	0	0	Ki67+	 3509 10403
3343	0	0	Ki67+	 3517 10456
3344	0	0	Ki67+	 3530 10295
3345	0	0	Ki67+	 3539 10385
3346	0	0	Ki67+	 3539 10953
3347	0	0	Ki67+	 3542 10330
3348	0	0	Ki67+	 3544 10269
3349	0	0	Ki67+	 3546 10366
3350	0	0	Ki67+	 3553 10795
3351	0	0	Ki67+	 3554 10396
3352	0	0	Ki67+	 3556 10908
3353	0	0	Ki67+	 3567 10814
3354	0	0	Ki67+	 3571 10869
3355	0	0	Ki67+	 3587 10311
3356	0	0	Ki67+	 3594 10210
3357	0	0	Ki67+	 3595 10761
3358	0	0	Ki67+	 3597 10888
3359	0	0	Ki67+	 3602 10923
3360	0	0	Ki67+	 3614 10842
3361	0	0	Ki67+	 3616 10878
3362	0	0	Ki67+	 3640 10555
3363	0	0	Ki67+	 3640 10792
3364	0	0	Ki67+	 3653 10566
3365	0	0	Ki67+	 3675 10482
3366	0	0	Ki67+	 3682 10578
3367	0	0	Ki67+	 3683 10185
3368	0	0	Ki67+	 3689 10493
3369	0	0	Ki67+	 3701 10163
3370	0	0	Ki67+	 3709 10419
3371	0	0	Ki67+	 3748 10318
3372	0	0	Ki67+	 3748 10355
3373	0	0	Ki67+	 3753 10293
3374	0	0	Ki67+	 2961 11595
3375	0	0	Ki67+	 2964 11318
3376	0	0	Ki67+	 2966 11410
3377	0	0	Ki67+	 2969 11036
3378	0	0	Ki67+	 2972 11470
3379	0	0	Ki67+	 2972 11542
3380	0	0	Ki67+	 2975 11596
3381	0	0	Ki67+	 2976 11459
3382	0	0	Ki67+	 2977 11369
3383	0	0	Ki67+	 2978 11489
3384	0	0	Ki67+	 2979 11440
3385	0	0	Ki67+	 2981 11285
3386	0	0	Ki67+	 2981 11514
3387	0	0	Ki67+	 2981 11636
3388	0	0	Ki67+	 2990 11666
3389	0	0	Ki67+	 2992 11024
3390	0	0	Ki67+	 2993 11323
3391	0	0	Ki67+	 3000 11367
3392	0	0	Ki67+	 3002 11655
3393	0	0	Ki67+	 3003 11384
3394	0	0	Ki67+	 3005 11407
3395	0	0	Ki67+	 3005 11490
3396	0	0	Ki67+	 3005 11686
3397	0	0	Ki67+	 3010 11125
3398	0	0	Ki67+	 3010 11729
3399	0	0	Ki67+	 3013 11537
3400	0	0	Ki67+	 3015 11685
3401	0	0	Ki67+	 3018 11034
3402	0	0	Ki67+	 3019 11383
3403	0	0	Ki67+	 3019 11550
3404	0	0	Ki67+	 3031 11457
3405	0	0	Ki67+	 3032 11702
3406	0	0	Ki67+	 3047 11181
3407	0	0	Ki67+	 3048 11106
3408	0	0	Ki67+	 3072 11156
3409	0	0	Ki67+	 3078 11072
3410	0	0	Ki67+	 3079 11176
3411	0	0	Ki67+	 3081 11272
3412	0	0	Ki67+	 3082 11299
3413	0	0	Ki67+	 3103 11154
3414	0	0	Ki67+	 3121 11375
3415	0	0	Ki67+	 3124 11276
3416	0	0	Ki67+	 3130 11354
3417	0	0	Ki67+	 3132 10981
3418	0	0	Ki67+	 3142 11020
3419	0	0	Ki67+	 3142 11057
3420	0	0	Ki67+	 3143 11090
3421	0	0	Ki67+	 3150 10965
3422	0	0	Ki67+	 3157 11316
3423	0	0	Ki67+	 3158 11060
3424	0	0	Ki67+	 3158 11146
3425	0	0	Ki67+	 3160 11360
3426	0	0	Ki67+	 3161 11171
3427	0	0	Ki67+	 3162 11408
3428	0	0	Ki67+	 3170 11037
3429	0	0	Ki67+	 3174 10989
3430	0	0	Ki67+	 3174 11218
3431	0	0	Ki67+	 3174 11342
3432	0	0	Ki67+	 3178 11430
3433	0	0	Ki67+	 3184 11013
3434	0	0	Ki67+	 3184 11038
3435	0	0	Ki67+	 3186 11464
3436	0	0	Ki67+	 3190 10997
3437	0	0	Ki67+	 3191 11335
3438	0	0	Ki67+	 3196 11075
3439	0	0	Ki67+	 3197 11087
3440	0	0	Ki67+	 3204 11243
3441	0	0	Ki67+	 3204 11433
3442	0	0	Ki67+	 3206 11471
3443	0	0	Ki67+	 3212 11138
3444	0	0	Ki67+	 3215 11104
3445	0	0	Ki67+	 3215 11427
3446	0	0	Ki67+	 3219 10985
3447	0	0	Ki67+	 3219 11625
3448	0	0	Ki67+	 3221 11395
3449	0	0	Ki67+	 3222 11206
3450	0	0	Ki67+	 3223 11076
3451	0	0	Ki67+	 3226 11029
3452	0	0	Ki67+	 3226 11464
3453	0	0	Ki67+	 3230 11697
3454	0	0	Ki67+	 3236 11403
3455	0	0	Ki67+	 3241 11462
3456	0	0	Ki67+	 3244 11031
3457	0	0	Ki67+	 3245 11448
3458	0	0	Ki67+	 3246 11099
3459	0	0	Ki67+	 3249 11014
3460	0	0	Ki67+	 3254 11374
3461	0	0	Ki67+	 3259 11087
3462	0	0	Ki67+	 3267 11105
3463	0	0	Ki67+	 3267 11186
3464	0	0	Ki67+	 3269 11175
3465	0	0	Ki67+	 3271 11141
3466	0	0	Ki67+	 3274 11607
3467	0	0	Ki67+	 3286 11089
3468	0	0	Ki67+	 3295 11222
3469	0	0	Ki67+	 3297 11622
3470	0	0	Ki67+	 3302 11190
3471	0	0	Ki67+	 3303 11299
3472	0	0	Ki67+	 3309 11602
3473	0	0	Ki67+	 3314 11644
3474	0	0	Ki67+	 3318 11755
3475	0	0	Ki67+	 3321 11723
3476	0	0	Ki67+	 3322 11216
3477	0	0	Ki67+	 3322 11505
3478	0	0	Ki67+	 3323 11097
3479	0	0	Ki67+	 3327 11660
3480	0	0	Ki67+	 3332 11254
3481	0	0	Ki67+	 3333 11566
3482	0	0	Ki67+	 3338 11634
3483	0	0	Ki67+	 3340 11604
3484	0	0	Ki67+	 3340 11689
3485	0	0	Ki67+	 3344 11115
3486	0	0	Ki67+	 3346 11722
3487	0	0	Ki67+	 3347 11658
3488	0	0	Ki67+	 3350 11262
3489	0	0	Ki67+	 3351 11329
3490	0	0	Ki67+	 3356 11139
3491	0	0	Ki67+	 3356 11676
3492	0	0	Ki67+	 3363 11757
3493	0	0	Ki67+	 3365 11525
3494	0	0	Ki67+	 3370 11178
3495	0	0	Ki67+	 3370 11514
3496	0	0	Ki67+	 3371 11594
3497	0	0	Ki67+	 3374 11699
3498	0	0	Ki67+	 3378 11135
3499	0	0	Ki67+	 3378 11153
3500	0	0	Ki67+	 3379 11564
3501	0	0	Ki67+	 3383 11091
3502	0	0	Ki67+	 3389 11230
3503	0	0	Ki67+	 3390 11701
3504	0	0	Ki67+	 3393 11344
3505	0	0	Ki67+	 3396 11172
3506	0	0	Ki67+	 3396 11531
3507	0	0	Ki67+	 3398 11626
3508	0	0	Ki67+	 3405 11134
3509	0	0	Ki67+	 3409 11283
3510	0	0	Ki67+	 3417 11704
3511	0	0	Ki67+	 3424 11167
3512	0	0	Ki67+	 3424 11672
3513	0	0	Ki67+	 3425 11319
3514	0	0	Ki67+	 3430 11200
3515	0	0	Ki67+	 3432 11298
3516	0	0	Ki67+	 3433 11346
3517	0	0	Ki67+	 3436 11646
3518	0	0	Ki67+	 3438 11517
3519	0	0	Ki67+	 3450 11257
3520	0	0	Ki67+	 3452 11144
3521	0	0	Ki67+	 3452 11712
3522	0	0	Ki67+	 3456 11627
3523	0	0	Ki67+	 3459 11083
3524	0	0	Ki67+	 3459 11181
3525	0	0	Ki67+	 3465 11229
3526	0	0	Ki67+	 3466 11672
3527	0	0	Ki67+	 3475 11079
3528	0	0	Ki67+	 3478 11264
3529	0	0	Ki67+	 3479 11150
3530	0	0	Ki67+	 3491 11055
3531	0	0	Ki67+	 3494 11717
3532	0	0	Ki67+	 3501 11734
3533	0	0	Ki67+	 3503 11076
3534	0	0	Ki67+	 3508 11320
3535	0	0	Ki67+	 3511 11040
3536	0	0	Ki67+	 3517 11622
3537	0	0	Ki67+	 3525 11105
3538	0	0	Ki67+	 3528 11182
3539	0	0	Ki67+	 3531 11023
3540	0	0	Ki67+	 3532 10999
3541	0	0	Ki67+	 3543 11217
3542	0	0	Ki67+	 3545 11078
3543	0	0	Ki67+	 3546 11004
3544	0	0	Ki67+	 3547 11663
3545	0	0	Ki67+	 3550 11032
3546	0	0	Ki67+	 3551 11176
3547	0	0	Ki67+	 3553 11507
3548	0	0	Ki67+	 3557 10978
3549	0	0	Ki67+	 3581 11637
3550	0	0	Ki67+	 3584 11750
3551	0	0	Ki67+	 3592 11350
3552	0	0	Ki67+	 3598 10966
3553	0	0	Ki67+	 3602 11210
3554	0	0	Ki67+	 3606 11455
3555	0	0	Ki67+	 3622 11092
3556	0	0	Ki67+	 3628 11135
3557	0	0	Ki67+	 3636 11609
3558	0	0	Ki67+	 3638 11393
3559	0	0	Ki67+	 3638 11436
3560	0	0	Ki67+	 3639 11075
3561	0	0	Ki67+	 3639 11153
3562	0	0	Ki67+	 3650 11698
3563	0	0	Ki67+	 3652 11550
3564	0	0	Ki67+	 3654 11100
3565	0	0	Ki67+	 3661 11219
3566	0	0	Ki67+	 3661 11235
3567	0	0	Ki67+	 3669 11686
3568	0	0	Ki67+	 3673 11346
3569	0	0	Ki67+	 3673 11606
3570	0	0	Ki67+	 3675 11749
3571	0	0	Ki67+	 3680 11280
3572	0	0	Ki67+	 3694 11465
3573	0	0	Ki67+	 3695 11679
3574	0	0	Ki67+	 3701 11579
3575	0	0	Ki67+	 3702 11480
3576	0	0	Ki67+	 3703 11449
3577	0	0	Ki67+	 3704 11404
3578	0	0	Ki67+	 3711 11626
3579	0	0	Ki67+	 3714 11032
3580	0	0	Ki67+	 3716 11560
3581	0	0	Ki67+	 3722 11357
3582	0	0	Ki67+	 3722 11453
3583	0	0	Ki67+	 3722 11587
3584	0	0	Ki67+	 3728 11417
3585	0	0	Ki67+	 3728 11511
3586	0	0	Ki67+	 3740 11173
3587	0	0	Ki67+	 3745 11480
3588	0	0	Ki67+	 3746 11281
3589	0	0	Ki67+	 3749 11400
3590	0	0	Ki67+	 3752 11381
3591	0	0	Ki67+	 3757 11318
3592	0	0	Ki67+	 3758 11437
3593	0	0	Ki67+	 2966 12080
3594	0	0	Ki67+	 2967 12413
3595	0	0	Ki67+	 3016 12264
3596	0	0	Ki67+	 3032 12264
3597	0	0	Ki67+	 3039 12100
3598	0	0	Ki67+	 3048 11803
3599	0	0	Ki67+	 3051 12417
3600	0	0	Ki67+	 3052 12126
3601	0	0	Ki67+	 3070 12264
3602	0	0	Ki67+	 3075 11994
3603	0	0	Ki67+	 3084 12144
3604	0	0	Ki67+	 3092 11837
3605	0	0	Ki67+	 3093 12131
3606	0	0	Ki67+	 3102 12236
3607	0	0	Ki67+	 3116 12235
3608	0	0	Ki67+	 3123 11912
3609	0	0	Ki67+	 3124 11841
3610	0	0	Ki67+	 3142 11868
3611	0	0	Ki67+	 3144 11994
3612	0	0	Ki67+	 3144 12475
3613	0	0	Ki67+	 3157 11864
3614	0	0	Ki67+	 3169 11843
3615	0	0	Ki67+	 3170 11863
3616	0	0	Ki67+	 3173 11884
3617	0	0	Ki67+	 3174 11895
3618	0	0	Ki67+	 3174 12387
3619	0	0	Ki67+	 3175 12067
3620	0	0	Ki67+	 3179 12047
3621	0	0	Ki67+	 3181 12341
3622	0	0	Ki67+	 3194 11971
3623	0	0	Ki67+	 3200 12082
3624	0	0	Ki67+	 3201 11897
3625	0	0	Ki67+	 3203 12528
3626	0	0	Ki67+	 3208 11929
3627	0	0	Ki67+	 3208 12373
3628	0	0	Ki67+	 3209 11890
3629	0	0	Ki67+	 3222 11866
3630	0	0	Ki67+	 3234 11904
3631	0	0	Ki67+	 3236 12249
3632	0	0	Ki67+	 3237 12211
3633	0	0	Ki67+	 3238 12227
3634	0	0	Ki67+	 3244 12302
3635	0	0	Ki67+	 3248 11901
3636	0	0	Ki67+	 3248 11931
3637	0	0	Ki67+	 3249 11949
3638	0	0	Ki67+	 3250 12243
3639	0	0	Ki67+	 3258 11991
3640	0	0	Ki67+	 3259 12502
3641	0	0	Ki67+	 3260 12274
3642	0	0	Ki67+	 3261 12334
3643	0	0	Ki67+	 3265 12005
3644	0	0	Ki67+	 3270 12311
3645	0	0	Ki67+	 3272 12297
3646	0	0	Ki67+	 3273 12262
3647	0	0	Ki67+	 3274 12137
3648	0	0	Ki67+	 3277 11948
3649	0	0	Ki67+	 3286 12001
3650	0	0	Ki67+	 3289 12354
3651	0	0	Ki67+	 3291 12287
3652	0	0	Ki67+	 3293 12371
3653	0	0	Ki67+	 3299 12269
3654	0	0	Ki67+	 3300 12033
3655	0	0	Ki67+	 3306 12350
3656	0	0	Ki67+	 3313 12081
3657	0	0	Ki67+	 3315 11965
3658	0	0	Ki67+	 3315 12045
3659	0	0	Ki67+	 3315 12291
3660	0	0	Ki67+	 3315 12420
3661	0	0	Ki67+	 3317 12000
3662	0	0	Ki67+	 3318 12399
3663	0	0	Ki67+	 3325 12431
3664	0	0	Ki67+	 3326 12156
3665	0	0	Ki67+	 3330 11836
3666	0	0	Ki67+	 3330 12382
3667	0	0	Ki67+	 3331 12321
3668	0	0	Ki67+	 3334 11979
3669	0	0	Ki67+	 3335 12286
3670	0	0	Ki67+	 3336 12067
3671	0	0	Ki67+	 3336 12346
3672	0	0	Ki67+	 3339 12461
3673	0	0	Ki67+	 3340 12119
3674	0	0	Ki67+	 3343 12046
3675	0	0	Ki67+	 3344 12099
3676	0	0	Ki67+	 3346 12015
3677	0	0	Ki67+	 3347 11788
3678	0	0	Ki67+	 3350 12204
3679	0	0	Ki67+	 3353 12484
3680	0	0	Ki67+	 3354 11992
3681	0	0	Ki67+	 3355 11936
3682	0	0	Ki67+	 3359 12062
3683	0	0	Ki67+	 3359 12073
3684	0	0	Ki67+	 3362 12325
3685	0	0	Ki67+	 3362 12373
3686	0	0	Ki67+	 3366 11801
3687	0	0	Ki67+	 3367 12515
3688	0	0	Ki67+	 3369 12037
3689	0	0	Ki67+	 3372 12476
3690	0	0	Ki67+	 3373 12118
3691	0	0	Ki67+	 3375 12393
3692	0	0	Ki67+	 3379 11775
3693	0	0	Ki67+	 3381 12500
3694	0	0	Ki67+	 3383 12045
3695	0	0	Ki67+	 3383 12080
3696	0	0	Ki67+	 3383 12192
3697	0	0	Ki67+	 3384 12136
3698	0	0	Ki67+	 3387 12412
3699	0	0	Ki67+	 3387 12555
3700	0	0	Ki67+	 3391 12170
3701	0	0	Ki67+	 3392 11808
3702	0	0	Ki67+	 3392 11883
3703	0	0	Ki67+	 3394 12129
3704	0	0	Ki67+	 3394 12140
3705	0	0	Ki67+	 3396 12534
3706	0	0	Ki67+	 3397 11833
3707	0	0	Ki67+	 3400 12176
3708	0	0	Ki67+	 3400 12207
3709	0	0	Ki67+	 3401 12083
3710	0	0	Ki67+	 3401 12222
3711	0	0	Ki67+	 3402 11774
3712	0	0	Ki67+	 3403 12100
3713	0	0	Ki67+	 3407 12445
3714	0	0	Ki67+	 3415 12046
3715	0	0	Ki67+	 3416 12191
3716	0	0	Ki67+	 3418 11800
3717	0	0	Ki67+	 3419 11842
3718	0	0	Ki67+	 3424 12142
3719	0	0	Ki67+	 3424 12233
3720	0	0	Ki67+	 3427 12267
3721	0	0	Ki67+	 3429 11894
3722	0	0	Ki67+	 3434 11825
3723	0	0	Ki67+	 3434 12485
3724	0	0	Ki67+	 3437 11775
3725	0	0	Ki67+	 3438 11947
3726	0	0	Ki67+	 3440 12066
3727	0	0	Ki67+	 3440 12115
3728	0	0	Ki67+	 3441 12196
3729	0	0	Ki67+	 3443 12210
3730	0	0	Ki67+	 3444 12165
3731	0	0	Ki67+	 3445 11868
3732	0	0	Ki67+	 3448 11784
3733	0	0	Ki67+	 3450 12244
3734	0	0	Ki67+	 3450 12276
3735	0	0	Ki67+	 3452 12103
3736	0	0	Ki67+	 3456 11902
3737	0	0	Ki67+	 3456 12291
3738	0	0	Ki67+	 3460 11855
3739	0	0	Ki67+	 3464 12330
3740	0	0	Ki67+	 3466 12151
3741	0	0	Ki67+	 3470 12191
3742	0	0	Ki67+	 3473 12226
3743	0	0	Ki67+	 3473 12305
3744	0	0	Ki67+	 3473 12531
3745	0	0	Ki67+	 3476 12338
3746	0	0	Ki67+	 3477 12260
3747	0	0	Ki67+	 3480 11874
3748	0	0	Ki67+	 3480 12277
3749	0	0	Ki67+	 3486 11844
3750	0	0	Ki67+	 3487 11925
3751	0	0	Ki67+	 3488 12555
3752	0	0	Ki67+	 3492 12343
3753	0	0	Ki67+	 3495 11813
3754	0	0	Ki67+	 3496 12292
3755	0	0	Ki67+	 3497 12327
3756	0	0	Ki67+	 3498 12239
3757	0	0	Ki67+	 3498 12265
3758	0	0	Ki67+	 3501 11939
3759	0	0	Ki67+	 3503 11901
3760	0	0	Ki67+	 3505 12137
3761	0	0	Ki67+	 3506 12374
3762	0	0	Ki67+	 3508 12298
3763	0	0	Ki67+	 3512 11831
3764	0	0	Ki67+	 3512 12364
3765	0	0	Ki67+	 3518 11937
3766	0	0	Ki67+	 3519 11803
3767	0	0	Ki67+	 3523 12335
3768	0	0	Ki67+	 3525 12322
3769	0	0	Ki67+	 3526 11959
3770	0	0	Ki67+	 3526 12259
3771	0	0	Ki67+	 3527 12280
3772	0	0	Ki67+	 3538 11803
3773	0	0	Ki67+	 3538 12377
3774	0	0	Ki67+	 3546 11837
3775	0	0	Ki67+	 3548 12310
3776	0	0	Ki67+	 3551 12360
3777	0	0	Ki67+	 3551 12389
3778	0	0	Ki67+	 3552 11817
3779	0	0	Ki67+	 3553 11875
3780	0	0	Ki67+	 3553 12138
3781	0	0	Ki67+	 3557 12419
3782	0	0	Ki67+	 3558 12284
3783	0	0	Ki67+	 3560 11942
3784	0	0	Ki67+	 3561 12330
3785	0	0	Ki67+	 3564 12409
3786	0	0	Ki67+	 3566 12168
3787	0	0	Ki67+	 3571 11997
3788	0	0	Ki67+	 3573 12337
3789	0	0	Ki67+	 3574 12428
3790	0	0	Ki67+	 3576 11952
3791	0	0	Ki67+	 3576 12128
3792	0	0	Ki67+	 3580 12302
3793	0	0	Ki67+	 3582 12380
3794	0	0	Ki67+	 3592 12405
3795	0	0	Ki67+	 3593 11987
3796	0	0	Ki67+	 3593 12348
3797	0	0	Ki67+	 3594 11770
3798	0	0	Ki67+	 3594 12058
3799	0	0	Ki67+	 3595 12303
3800	0	0	Ki67+	 3599 12429
3801	0	0	Ki67+	 3600 11923
3802	0	0	Ki67+	 3600 12479
3803	0	0	Ki67+	 3602 12080
3804	0	0	Ki67+	 3602 12180
3805	0	0	Ki67+	 3610 12006
3806	0	0	Ki67+	 3610 12343
3807	0	0	Ki67+	 3613 12449
3808	0	0	Ki67+	 3614 11958
3809	0	0	Ki67+	 3614 11973
3810	0	0	Ki67+	 3614 12195
3811	0	0	Ki67+	 3616 12218
3812	0	0	Ki67+	 3620 11860
3813	0	0	Ki67+	 3620 12385
3814	0	0	Ki67+	 3622 12443
3815	0	0	Ki67+	 3626 12029
3816	0	0	Ki67+	 3630 11995
3817	0	0	Ki67+	 3632 12464
3818	0	0	Ki67+	 3639 12222
3819	0	0	Ki67+	 3642 12346
3820	0	0	Ki67+	 3644 12180
3821	0	0	Ki67+	 3645 12422
3822	0	0	Ki67+	 3646 12062
3823	0	0	Ki67+	 3649 12122
3824	0	0	Ki67+	 3650 11850
3825	0	0	Ki67+	 3650 12404
3826	0	0	Ki67+	 3651 12154
3827	0	0	Ki67+	 3655 12193
3828	0	0	Ki67+	 3658 12373
3829	0	0	Ki67+	 3664 12457
3830	0	0	Ki67+	 3666 12361
3831	0	0	Ki67+	 3667 11878
3832	0	0	Ki67+	 3667 12237
3833	0	0	Ki67+	 3667 12425
3834	0	0	Ki67+	 3669 12162
3835	0	0	Ki67+	 3670 12400
3836	0	0	Ki67+	 3671 11899
3837	0	0	Ki67+	 3677 12410
3838	0	0	Ki67+	 3687 11868
3839	0	0	Ki67+	 3688 12478
3840	0	0	Ki67+	 3691 12129
3841	0	0	Ki67+	 3692 12241
3842	0	0	Ki67+	 3693 12175
3843	0	0	Ki67+	 3699 12441
3844	0	0	Ki67+	 3700 12220
3845	0	0	Ki67+	 3701 12429
3846	0	0	Ki67+	 3704 12455
3847	0	0	Ki67+	 3711 12024
3848	0	0	Ki67+	 3714 12482
3849	0	0	Ki67+	 3719 12110
3850	0	0	Ki67+	 3720 12142
3851	0	0	Ki67+	 3721 11982
3852	0	0	Ki67+	 3723 12526
3853	0	0	Ki67+	 3725 12185
3854	0	0	Ki67+	 3726 12220
3855	0	0	Ki67+	 3727 12166
3856	0	0	Ki67+	 3728 12270
3857	0	0	Ki67+	 3732 12084
3858	0	0	Ki67+	 3736 12197
3859	0	0	Ki67+	 3736 12538
3860	0	0	Ki67+	 3743 12001
3861	0	0	Ki67+	 3404 12584
3862	0	0	Ki67+	 3412 12909
3863	0	0	Ki67+	 3427 12579
3864	0	0	Ki67+	 3431 12605
3865	0	0	Ki67+	 3436 12618
3866	0	0	Ki67+	 3441 12920
3867	0	0	Ki67+	 3449 12836
3868	0	0	Ki67+	 3455 12645
3869	0	0	Ki67+	 3460 12656
3870	0	0	Ki67+	 3473 12640
3871	0	0	Ki67+	 3482 12692
3872	0	0	Ki67+	 3483 12656
3873	0	0	Ki67+	 3492 12781
3874	0	0	Ki67+	 3493 12731
3875	0	0	Ki67+	 3499 12585
3876	0	0	Ki67+	 3503 12703
3877	0	0	Ki67+	 3507 12567
3878	0	0	Ki67+	 3514 12599
3879	0	0	Ki67+	 3519 12789
3880	0	0	Ki67+	 3520 12574
3881	0	0	Ki67+	 3521 12758
3882	0	0	Ki67+	 3530 12609
3883	0	0	Ki67+	 3531 12832
3884	0	0	Ki67+	 3541 12634
3885	0	0	Ki67+	 3553 12835
3886	0	0	Ki67+	 3556 12660
3887	0	0	Ki67+	 3563 12818
3888	0	0	Ki67+	 3566 12803
3889	0	0	Ki67+	 3569 12674
3890	0	0	Ki67+	 3571 12847
3891	0	0	Ki67+	 3577 12684
3892	0	0	Ki67+	 3584 12855
3893	0	0	Ki67+	 3586 12718
3894	0	0	Ki67+	 3592 12673
3895	0	0	Ki67+	 3603 12599
3896	0	0	Ki67+	 3605 12647
3897	0	0	Ki67+	 3609 12676
3898	0	0	Ki67+	 3611 12739
3899	0	0	Ki67+	 3614 12868
3900	0	0	Ki67+	 3619 12700
3901	0	0	Ki67+	 3626 12808
3902	0	0	Ki67+	 3627 12619
3903	0	0	Ki67+	 3635 12713
3904	0	0	Ki67+	 3647 12579
3905	0	0	Ki67+	 3647 12652
3906	0	0	Ki67+	 3650 12682
3907	0	0	Ki67+	 3651 12614
3908	0	0	Ki67+	 3656 12728
3909	0	0	Ki67+	 3664 12572
3910	0	0	Ki67+	 3668 12747
3911	0	0	Ki67+	 3674 12641
3912	0	0	Ki67+	 3675 12681
3913	0	0	Ki67+	 3679 12610
3914	0	0	Ki67+	 3684 12921
3915	0	0	Ki67+	 3692 12724
3916	0	0	Ki67+	 3693 12772
3917	0	0	Ki67+	 3696 12633
3918	0	0	Ki67+	 3705 12669
3919	0	0	Ki67+	 3706 12698
3920	0	0	Ki67+	 3708 12783
3921	0	0	Ki67+	 3709 12763
3922	0	0	Ki67+	 3711 12608
3923	0	0	Ki67+	 3725 12721
3924	0	0	Ki67+	 3728 12627
3925	0	0	Ki67+	 3728 12669
3926	0	0	Ki67+	 3730 12594
3927	0	0	Ki67+	 3733 12705
3928	0	0	Ki67+	 3735 12564
3929	0	0	Ki67+	 3735 12754
3930	0	0	Ki67+	 3741 12579
3931	0	0	Ki67+	 3762 6637
3932	0	0	Ki67+	 3763 6262
3933	0	0	Ki67+	 3765 6299
3934	0	0	Ki67+	 3765 6430
3935	0	0	Ki67+	 3766 6525
3936	0	0	Ki67+	 3767 6390
3937	0	0	Ki67+	 3767 6470
3938	0	0	Ki67+	 3770 6275
3939	0	0	Ki67+	 3778 6366
3940	0	0	Ki67+	 3780 6424
3941	0	0	Ki67+	 3781 6456
3942	0	0	Ki67+	 3785 6443
3943	0	0	Ki67+	 3786 6476
3944	0	0	Ki67+	 3788 6337
3945	0	0	Ki67+	 3794 6315
3946	0	0	Ki67+	 3799 6398
3947	0	0	Ki67+	 3807 6488
3948	0	0	Ki67+	 3812 6535
3949	0	0	Ki67+	 3814 6508
3950	0	0	Ki67+	 3820 6463
3951	0	0	Ki67+	 3833 6516
3952	0	0	Ki67+	 3834 6437
3953	0	0	Ki67+	 3841 6566
3954	0	0	Ki67+	 3854 6479
3955	0	0	Ki67+	 3859 6536
3956	0	0	Ki67+	 3865 6601
3957	0	0	Ki67+	 3880 6244
3958	0	0	Ki67+	 3901 6565
3959	0	0	Ki67+	 3904 6632
3960	0	0	Ki67+	 3908 6621
3961	0	0	Ki67+	 3920 6269
3962	0	0	Ki67+	 3931 6304
3963	0	0	Ki67+	 3931 6374
3964	0	0	Ki67+	 3934 6331
3965	0	0	Ki67+	 3943 6472
3966	0	0	Ki67+	 3944 6433
3967	0	0	Ki67+	 3948 6448
3968	0	0	Ki67+	 3962 6463
3969	0	0	Ki67+	 3985 6497
3970	0	0	Ki67+	 4004 6542
3971	0	0	Ki67+	 4007 6591
3972	0	0	Ki67+	 4012 6554
3973	0	0	Ki67+	 4151 6441
3974	0	0	Ki67+	 4375 6232
3975	0	0	Ki67+	 4375 6597
3976	0	0	Ki67+	 4386 6612
3977	0	0	Ki67+	 4499 6405
3978	0	0	Ki67+	 3763 7365
3979	0	0	Ki67+	 3771 7144
3980	0	0	Ki67+	 3772 7269
3981	0	0	Ki67+	 3781 7330
3982	0	0	Ki67+	 3790 7267
3983	0	0	Ki67+	 3801 7233
3984	0	0	Ki67+	 3810 6972
3985	0	0	Ki67+	 3813 6885
3986	0	0	Ki67+	 3814 7260
3987	0	0	Ki67+	 3814 7349
3988	0	0	Ki67+	 3815 6712
3989	0	0	Ki67+	 3837 7237
3990	0	0	Ki67+	 3838 6805
3991	0	0	Ki67+	 3846 6905
3992	0	0	Ki67+	 3849 7114
3993	0	0	Ki67+	 3853 6876
3994	0	0	Ki67+	 3860 6769
3995	0	0	Ki67+	 3864 7342
3996	0	0	Ki67+	 3867 6876
3997	0	0	Ki67+	 3871 7393
3998	0	0	Ki67+	 3877 6818
3999	0	0	Ki67+	 3877 6919
4000	0	0	Ki67+	 3883 6691
4001	0	0	Ki67+	 3884 7030
4002	0	0	Ki67+	 3886 6792
4003	0	0	Ki67+	 3893 6910
4004	0	0	Ki67+	 3896 7078
4005	0	0	Ki67+	 3900 7028
4006	0	0	Ki67+	 3908 6715
4007	0	0	Ki67+	 3911 6745
4008	0	0	Ki67+	 3914 7338
4009	0	0	Ki67+	 3919 7293
4010	0	0	Ki67+	 3922 6691
4011	0	0	Ki67+	 3924 7075
4012	0	0	Ki67+	 3933 6979
4013	0	0	Ki67+	 3934 7315
4014	0	0	Ki67+	 3947 6693
4015	0	0	Ki67+	 3948 7274
4016	0	0	Ki67+	 3949 7330
4017	0	0	Ki67+	 3954 7124
4018	0	0	Ki67+	 3962 6750
4019	0	0	Ki67+	 3963 7282
4020	0	0	Ki67+	 3969 7143
4021	0	0	Ki67+	 3969 7295
4022	0	0	Ki67+	 3979 6688
4023	0	0	Ki67+	 3986 6641
4024	0	0	Ki67+	 3990 6695
4025	0	0	Ki67+	 3994 7174
4026	0	0	Ki67+	 4001 6851
4027	0	0	Ki67+	 4006 6902
4028	0	0	Ki67+	 4013 6960
4029	0	0	Ki67+	 4017 7104
4030	0	0	Ki67+	 4020 7080
4031	0	0	Ki67+	 4023 6834
4032	0	0	Ki67+	 4025 6774
4033	0	0	Ki67+	 4028 6966
4034	0	0	Ki67+	 4032 7063
4035	0	0	Ki67+	 4035 6884
4036	0	0	Ki67+	 4036 6804
4037	0	0	Ki67+	 4038 6902
4038	0	0	Ki67+	 4038 6981
4039	0	0	Ki67+	 4042 6766
4040	0	0	Ki67+	 4042 7112
4041	0	0	Ki67+	 4045 7085
4042	0	0	Ki67+	 4052 6811
4043	0	0	Ki67+	 4054 6891
4044	0	0	Ki67+	 4056 6964
4045	0	0	Ki67+	 4057 6930
4046	0	0	Ki67+	 4148 7322
4047	0	0	Ki67+	 4151 7300
4048	0	0	Ki67+	 4382 7434
4049	0	0	Ki67+	 4396 7427
4050	0	0	Ki67+	 4399 7399
4051	0	0	Ki67+	 4411 7404
4052	0	0	Ki67+	 4413 7343
4053	0	0	Ki67+	 4432 7357
4054	0	0	Ki67+	 4444 7290
4055	0	0	Ki67+	 4460 7267
4056	0	0	Ki67+	 4472 7318
4057	0	0	Ki67+	 4496 7222
4058	0	0	Ki67+	 4522 7056
4059	0	0	Ki67+	 4524 7258
4060	0	0	Ki67+	 4528 7226
4061	0	0	Ki67+	 3780 7696
4062	0	0	Ki67+	 3780 7773
4063	0	0	Ki67+	 3793 7660
4064	0	0	Ki67+	 3807 7646
4065	0	0	Ki67+	 3808 7715
4066	0	0	Ki67+	 3810 7667
4067	0	0	Ki67+	 3811 7634
4068	0	0	Ki67+	 3815 7452
4069	0	0	Ki67+	 3826 7467
4070	0	0	Ki67+	 3826 7784
4071	0	0	Ki67+	 3827 7713
4072	0	0	Ki67+	 3838 7671
4073	0	0	Ki67+	 3844 7862
4074	0	0	Ki67+	 3872 7461
4075	0	0	Ki67+	 3891 7475
4076	0	0	Ki67+	 3899 7445
4077	0	0	Ki67+	 4091 7582
4078	0	0	Ki67+	 4099 7551
4079	0	0	Ki67+	 4133 7961
4080	0	0	Ki67+	 4167 8088
4081	0	0	Ki67+	 4180 8062
4082	0	0	Ki67+	 4186 8043
4083	0	0	Ki67+	 4189 8076
4084	0	0	Ki67+	 4192 7998
4085	0	0	Ki67+	 4205 8131
4086	0	0	Ki67+	 4222 8023
4087	0	0	Ki67+	 4222 8057
4088	0	0	Ki67+	 4225 8118
4089	0	0	Ki67+	 4242 7957
4090	0	0	Ki67+	 4319 8108
4091	0	0	Ki67+	 4324 8072
4092	0	0	Ki67+	 4347 8134
4093	0	0	Ki67+	 4373 7569
4094	0	0	Ki67+	 4382 7535
4095	0	0	Ki67+	 4388 7494
4096	0	0	Ki67+	 4393 7574
4097	0	0	Ki67+	 4398 7622
4098	0	0	Ki67+	 4404 7487
4099	0	0	Ki67+	 4405 7549
4100	0	0	Ki67+	 4407 7521
4101	0	0	Ki67+	 4414 8228
4102	0	0	Ki67+	 4417 7632
4103	0	0	Ki67+	 4420 7511
4104	0	0	Ki67+	 4422 7618
4105	0	0	Ki67+	 4425 8230
4106	0	0	Ki67+	 4428 8204
4107	0	0	Ki67+	 4430 7649
4108	0	0	Ki67+	 4434 7470
4109	0	0	Ki67+	 4437 7553
4110	0	0	Ki67+	 4439 7591
4111	0	0	Ki67+	 4444 8019
4112	0	0	Ki67+	 4445 7686
4113	0	0	Ki67+	 4445 8226
4114	0	0	Ki67+	 4454 8166
4115	0	0	Ki67+	 4460 7612
4116	0	0	Ki67+	 4460 8141
4117	0	0	Ki67+	 4466 7652
4118	0	0	Ki67+	 4471 8163
4119	0	0	Ki67+	 4484 8095
4120	0	0	Ki67+	 4487 7748
4121	0	0	Ki67+	 4493 7634
4122	0	0	Ki67+	 4494 7675
4123	0	0	Ki67+	 4503 7720
4124	0	0	Ki67+	 4506 8112
4125	0	0	Ki67+	 4515 7699
4126	0	0	Ki67+	 4515 7810
4127	0	0	Ki67+	 4517 7665
4128	0	0	Ki67+	 4519 7747
4129	0	0	Ki67+	 4528 8233
4130	0	0	Ki67+	 4529 7774
4131	0	0	Ki67+	 4537 7732
4132	0	0	Ki67+	 4540 7768
4133	0	0	Ki67+	 4540 7805
4134	0	0	Ki67+	 4543 7702
4135	0	0	Ki67+	 4546 7789
4136	0	0	Ki67+	 4550 7951
4137	0	0	Ki67+	 4551 8025
4138	0	0	Ki67+	 4559 7973
4139	0	0	Ki67+	 3904 8893
4140	0	0	Ki67+	 3928 8909
4141	0	0	Ki67+	 3989 8818
4142	0	0	Ki67+	 3993 9015
4143	0	0	Ki67+	 4000 8824
4144	0	0	Ki67+	 4015 8457
4145	0	0	Ki67+	 4019 8469
4146	0	0	Ki67+	 4035 8484
4147	0	0	Ki67+	 4036 8533
4148	0	0	Ki67+	 4055 8540
4149	0	0	Ki67+	 4059 8573
4150	0	0	Ki67+	 4061 8504
4151	0	0	Ki67+	 4083 8402
4152	0	0	Ki67+	 4088 8733
4153	0	0	Ki67+	 4095 8691
4154	0	0	Ki67+	 4096 8418
4155	0	0	Ki67+	 4096 8627
4156	0	0	Ki67+	 4100 8713
4157	0	0	Ki67+	 4101 8285
4158	0	0	Ki67+	 4119 8885
4159	0	0	Ki67+	 4128 8616
4160	0	0	Ki67+	 4138 8272
4161	0	0	Ki67+	 4144 8402
4162	0	0	Ki67+	 4147 8575
4163	0	0	Ki67+	 4154 8766
4164	0	0	Ki67+	 4161 8629
4165	0	0	Ki67+	 4162 8705
4166	0	0	Ki67+	 4167 8687
4167	0	0	Ki67+	 4168 8961
4168	0	0	Ki67+	 4171 8378
4169	0	0	Ki67+	 4183 8604
4170	0	0	Ki67+	 4187 8279
4171	0	0	Ki67+	 4199 8373
4172	0	0	Ki67+	 4213 9020
4173	0	0	Ki67+	 4222 8385
4174	0	0	Ki67+	 4222 8480
4175	0	0	Ki67+	 4234 8457
4176	0	0	Ki67+	 4239 8635
4177	0	0	Ki67+	 4240 8407
4178	0	0	Ki67+	 4247 8471
4179	0	0	Ki67+	 4247 8607
4180	0	0	Ki67+	 4250 8886
4181	0	0	Ki67+	 4251 8515
4182	0	0	Ki67+	 4254 8397
4183	0	0	Ki67+	 4259 8976
4184	0	0	Ki67+	 4260 8415
4185	0	0	Ki67+	 4264 8588
4186	0	0	Ki67+	 4266 8603
4187	0	0	Ki67+	 4274 9013
4188	0	0	Ki67+	 4276 8405
4189	0	0	Ki67+	 4278 8244
4190	0	0	Ki67+	 4279 8470
4191	0	0	Ki67+	 4284 8820
4192	0	0	Ki67+	 4295 8438
4193	0	0	Ki67+	 4300 8986
4194	0	0	Ki67+	 4301 9021
4195	0	0	Ki67+	 4302 8825
4196	0	0	Ki67+	 4310 8957
4197	0	0	Ki67+	 4315 8601
4198	0	0	Ki67+	 4317 8580
4199	0	0	Ki67+	 4319 8478
4200	0	0	Ki67+	 4321 8670
4201	0	0	Ki67+	 4325 8432
4202	0	0	Ki67+	 4327 8469
4203	0	0	Ki67+	 4331 8990
4204	0	0	Ki67+	 4332 8686
4205	0	0	Ki67+	 4333 8575
4206	0	0	Ki67+	 4341 8846
4207	0	0	Ki67+	 4343 8572
4208	0	0	Ki67+	 4344 8654
4209	0	0	Ki67+	 4354 8517
4210	0	0	Ki67+	 4359 8292
4211	0	0	Ki67+	 4359 8812
4212	0	0	Ki67+	 4364 8788
4213	0	0	Ki67+	 4371 8878
4214	0	0	Ki67+	 4385 8782
4215	0	0	Ki67+	 4391 8314
4216	0	0	Ki67+	 4396 8836
4217	0	0	Ki67+	 4404 8498
4218	0	0	Ki67+	 4406 8299
4219	0	0	Ki67+	 4407 8265
4220	0	0	Ki67+	 4407 8315
4221	0	0	Ki67+	 4408 8557
4222	0	0	Ki67+	 4412 8457
4223	0	0	Ki67+	 4419 8299
4224	0	0	Ki67+	 4421 8546
4225	0	0	Ki67+	 4422 8781
4226	0	0	Ki67+	 4431 8930
4227	0	0	Ki67+	 4433 8872
4228	0	0	Ki67+	 4456 8316
4229	0	0	Ki67+	 4459 8892
4230	0	0	Ki67+	 4460 8930
4231	0	0	Ki67+	 4470 8482
4232	0	0	Ki67+	 4479 8889
4233	0	0	Ki67+	 4482 8752
4234	0	0	Ki67+	 4489 8446
4235	0	0	Ki67+	 4499 8541
4236	0	0	Ki67+	 4502 8244
4237	0	0	Ki67+	 4508 8461
4238	0	0	Ki67+	 4508 8913
4239	0	0	Ki67+	 4516 8514
4240	0	0	Ki67+	 4517 8266
4241	0	0	Ki67+	 4518 8910
4242	0	0	Ki67+	 4526 8892
4243	0	0	Ki67+	 4552 8871
4244	0	0	Ki67+	 4556 8308
4245	0	0	Ki67+	 3762 9631
4246	0	0	Ki67+	 3764 9585
4247	0	0	Ki67+	 3781 9320
4248	0	0	Ki67+	 3785 9361
4249	0	0	Ki67+	 3786 9673
4250	0	0	Ki67+	 3788 9691
4251	0	0	Ki67+	 3800 9315
4252	0	0	Ki67+	 3804 9650
4253	0	0	Ki67+	 3818 9327
4254	0	0	Ki67+	 3819 9340
4255	0	0	Ki67+	 3834 9415
4256	0	0	Ki67+	 3850 9632
4257	0	0	Ki67+	 3864 9681
4258	0	0	Ki67+	 3873 9418
4259	0	0	Ki67+	 3883 9413
4260	0	0	Ki67+	 3918 9482
4261	0	0	Ki67+	 3919 9119
4262	0	0	Ki67+	 3921 9555
4263	0	0	Ki67+	 3923 9589
4264	0	0	Ki67+	 3928 9642
4265	0	0	Ki67+	 3938 9472
4266	0	0	Ki67+	 3939 9590
4267	0	0	Ki67+	 3944 9558
4268	0	0	Ki67+	 3965 9665
4269	0	0	Ki67+	 3980 9723
4270	0	0	Ki67+	 3990 9727
4271	0	0	Ki67+	 3999 9281
4272	0	0	Ki67+	 4001 9130
4273	0	0	Ki67+	 4014 9150
4274	0	0	Ki67+	 4022 9766
4275	0	0	Ki67+	 4044 9795
4276	0	0	Ki67+	 4046 9090
4277	0	0	Ki67+	 4056 9129
4278	0	0	Ki67+	 4058 9082
4279	0	0	Ki67+	 4067 9345
4280	0	0	Ki67+	 4072 9136
4281	0	0	Ki67+	 4073 9176
4282	0	0	Ki67+	 4091 9082
4283	0	0	Ki67+	 4093 9155
4284	0	0	Ki67+	 4113 9479
4285	0	0	Ki67+	 4115 9431
4286	0	0	Ki67+	 4116 9075
4287	0	0	Ki67+	 4118 9460
4288	0	0	Ki67+	 4142 9101
4289	0	0	Ki67+	 4144 9620
4290	0	0	Ki67+	 4148 9441
4291	0	0	Ki67+	 4158 9663
4292	0	0	Ki67+	 4167 9535
4293	0	0	Ki67+	 4169 9286
4294	0	0	Ki67+	 4170 9264
4295	0	0	Ki67+	 4176 9617
4296	0	0	Ki67+	 4180 9250
4297	0	0	Ki67+	 4182 9073
4298	0	0	Ki67+	 4198 9103
4299	0	0	Ki67+	 4201 9082
4300	0	0	Ki67+	 4208 9533
4301	0	0	Ki67+	 4210 9521
4302	0	0	Ki67+	 4224 9258
4303	0	0	Ki67+	 4226 9488
4304	0	0	Ki67+	 4227 9505
4305	0	0	Ki67+	 4230 9644
4306	0	0	Ki67+	 4238 9585
4307	0	0	Ki67+	 4244 9799
4308	0	0	Ki67+	 4247 9216
4309	0	0	Ki67+	 4248 9475
4310	0	0	Ki67+	 4269 9110
4311	0	0	Ki67+	 4272 9812
4312	0	0	Ki67+	 4273 9777
4313	0	0	Ki67+	 4296 9469
4314	0	0	Ki67+	 4297 9203
4315	0	0	Ki67+	 4309 9342
4316	0	0	Ki67+	 4315 9796
4317	0	0	Ki67+	 4319 9064
4318	0	0	Ki67+	 4319 9200
4319	0	0	Ki67+	 4319 9491
4320	0	0	Ki67+	 4321 9705
4321	0	0	Ki67+	 4322 9096
4322	0	0	Ki67+	 4332 9125
4323	0	0	Ki67+	 4334 9825
4324	0	0	Ki67+	 4335 9175
4325	0	0	Ki67+	 4345 9188
4326	0	0	Ki67+	 4347 9222
4327	0	0	Ki67+	 4349 9738
4328	0	0	Ki67+	 4349 9825
4329	0	0	Ki67+	 4350 9837
4330	0	0	Ki67+	 4351 9648
4331	0	0	Ki67+	 4357 9088
4332	0	0	Ki67+	 4362 9217
4333	0	0	Ki67+	 4365 9123
4334	0	0	Ki67+	 4365 9229
4335	0	0	Ki67+	 4368 9645
4336	0	0	Ki67+	 4369 9258
4337	0	0	Ki67+	 4372 9513
4338	0	0	Ki67+	 4373 9465
4339	0	0	Ki67+	 4374 9154
4340	0	0	Ki67+	 4380 9413
4341	0	0	Ki67+	 4388 9092
4342	0	0	Ki67+	 4389 9490
4343	0	0	Ki67+	 4391 9625
4344	0	0	Ki67+	 4398 9790
4345	0	0	Ki67+	 4404 9126
4346	0	0	Ki67+	 4406 9236
4347	0	0	Ki67+	 4408 9339
4348	0	0	Ki67+	 4409 9167
4349	0	0	Ki67+	 4411 9457
4350	0	0	Ki67+	 4415 9506
4351	0	0	Ki67+	 4417 9244
4352	0	0	Ki67+	 4417 9308
4353	0	0	Ki67+	 4423 9450
4354	0	0	Ki67+	 4423 9482
4355	0	0	Ki67+	 4427 9348
4356	0	0	Ki67+	 4437 9611
4357	0	0	Ki67+	 4445 9452
4358	0	0	Ki67+	 4448 9500
4359	0	0	Ki67+	 4450 9236
4360	0	0	Ki67+	 4452 9183
4361	0	0	Ki67+	 4452 9251
4362	0	0	Ki67+	 4452 9620
4363	0	0	Ki67+	 4456 9699
4364	0	0	Ki67+	 4458 9411
4365	0	0	Ki67+	 4464 9476
4366	0	0	Ki67+	 4464 9495
4367	0	0	Ki67+	 4465 9257
4368	0	0	Ki67+	 4466 9685
4369	0	0	Ki67+	 4467 9436
4370	0	0	Ki67+	 4471 9734
4371	0	0	Ki67+	 4498 9458
4372	0	0	Ki67+	 4499 9530
4373	0	0	Ki67+	 4504 9485
4374	0	0	Ki67+	 4534 9778
4375	0	0	Ki67+	 4544 9643
4376	0	0	Ki67+	 4547 9660
4377	0	0	Ki67+	 3761 9993
4378	0	0	Ki67+	 3762 9964
4379	0	0	Ki67+	 3770 10047
4380	0	0	Ki67+	 3770 10348
4381	0	0	Ki67+	 3777 10016
4382	0	0	Ki67+	 3781 10073
4383	0	0	Ki67+	 3797 9967
4384	0	0	Ki67+	 3797 9997
4385	0	0	Ki67+	 3798 10265
4386	0	0	Ki67+	 3801 10059
4387	0	0	Ki67+	 3801 10290
4388	0	0	Ki67+	 3802 10335
4389	0	0	Ki67+	 3814 10034
4390	0	0	Ki67+	 3825 9956
4391	0	0	Ki67+	 3826 9992
4392	0	0	Ki67+	 3827 10346
4393	0	0	Ki67+	 3834 10296
4394	0	0	Ki67+	 3836 9931
4395	0	0	Ki67+	 3844 9983
4396	0	0	Ki67+	 3846 10020
4397	0	0	Ki67+	 3853 10041
4398	0	0	Ki67+	 3854 10260
4399	0	0	Ki67+	 3866 10041
4400	0	0	Ki67+	 3869 10251
4401	0	0	Ki67+	 3880 10299
4402	0	0	Ki67+	 3889 9855
4403	0	0	Ki67+	 3893 10422
4404	0	0	Ki67+	 3901 10237
4405	0	0	Ki67+	 3911 10277
4406	0	0	Ki67+	 3926 10213
4407	0	0	Ki67+	 3943 10184
4408	0	0	Ki67+	 3955 10171
4409	0	0	Ki67+	 3955 10266
4410	0	0	Ki67+	 3964 10182
4411	0	0	Ki67+	 3965 10225
4412	0	0	Ki67+	 3968 10119
4413	0	0	Ki67+	 3979 10099
4414	0	0	Ki67+	 3987 9982
4415	0	0	Ki67+	 3994 10085
4416	0	0	Ki67+	 4013 10100
4417	0	0	Ki67+	 4021 9846
4418	0	0	Ki67+	 4026 9982
4419	0	0	Ki67+	 4049 9974
4420	0	0	Ki67+	 4052 9946
4421	0	0	Ki67+	 4106 10593
4422	0	0	Ki67+	 4160 10473
4423	0	0	Ki67+	 4164 10451
4424	0	0	Ki67+	 4167 10169
4425	0	0	Ki67+	 4173 10185
4426	0	0	Ki67+	 4185 10485
4427	0	0	Ki67+	 4191 10524
4428	0	0	Ki67+	 4199 9902
4429	0	0	Ki67+	 4213 9969
4430	0	0	Ki67+	 4223 9929
4431	0	0	Ki67+	 4224 9852
4432	0	0	Ki67+	 4224 9962
4433	0	0	Ki67+	 4231 10352
4434	0	0	Ki67+	 4234 10550
4435	0	0	Ki67+	 4236 10270
4436	0	0	Ki67+	 4237 9888
4437	0	0	Ki67+	 4237 9956
4438	0	0	Ki67+	 4245 10569
4439	0	0	Ki67+	 4248 9956
4440	0	0	Ki67+	 4251 10069
4441	0	0	Ki67+	 4256 10207
4442	0	0	Ki67+	 4263 9844
4443	0	0	Ki67+	 4265 10233
4444	0	0	Ki67+	 4270 10565
4445	0	0	Ki67+	 4275 10061
4446	0	0	Ki67+	 4284 10142
4447	0	0	Ki67+	 4284 10246
4448	0	0	Ki67+	 4285 10223
4449	0	0	Ki67+	 4287 9914
4450	0	0	Ki67+	 4288 10459
4451	0	0	Ki67+	 4289 9962
4452	0	0	Ki67+	 4295 10254
4453	0	0	Ki67+	 4295 10478
4454	0	0	Ki67+	 4296 9992
4455	0	0	Ki67+	 4297 10058
4456	0	0	Ki67+	 4300 10150
4457	0	0	Ki67+	 4302 9922
4458	0	0	Ki67+	 4307 10492
4459	0	0	Ki67+	 4316 10629
4460	0	0	Ki67+	 4318 9888
4461	0	0	Ki67+	 4320 10247
4462	0	0	Ki67+	 4325 10089
4463	0	0	Ki67+	 4336 10434
4464	0	0	Ki67+	 4340 10252
4465	0	0	Ki67+	 4344 10084
4466	0	0	Ki67+	 4346 10107
4467	0	0	Ki67+	 4346 10159
4468	0	0	Ki67+	 4350 9912
4469	0	0	Ki67+	 4363 10444
4470	0	0	Ki67+	 4364 10518
4471	0	0	Ki67+	 4369 10101
4472	0	0	Ki67+	 4371 9887
4473	0	0	Ki67+	 4391 9914
4474	0	0	Ki67+	 4393 9965
4475	0	0	Ki67+	 4399 10113
4476	0	0	Ki67+	 4400 10511
4477	0	0	Ki67+	 4403 9982
4478	0	0	Ki67+	 4406 10102
4479	0	0	Ki67+	 4407 10120
4480	0	0	Ki67+	 4410 9854
4481	0	0	Ki67+	 4411 10315
4482	0	0	Ki67+	 4414 10589
4483	0	0	Ki67+	 4416 10449
4484	0	0	Ki67+	 4421 10033
4485	0	0	Ki67+	 4430 10389
4486	0	0	Ki67+	 4431 10494
4487	0	0	Ki67+	 4435 10162
4488	0	0	Ki67+	 4443 10501
4489	0	0	Ki67+	 4454 10369
4490	0	0	Ki67+	 4468 10486
4491	0	0	Ki67+	 4483 10399
4492	0	0	Ki67+	 4487 10507
4493	0	0	Ki67+	 4497 10002
4494	0	0	Ki67+	 4498 10584
4495	0	0	Ki67+	 4505 10376
4496	0	0	Ki67+	 4506 10350
4497	0	0	Ki67+	 4529 10445
4498	0	0	Ki67+	 4531 10607
4499	0	0	Ki67+	 4533 10251
4500	0	0	Ki67+	 4535 10273
4501	0	0	Ki67+	 4537 10420
4502	0	0	Ki67+	 4538 10353
4503	0	0	Ki67+	 4542 10481
4504	0	0	Ki67+	 4553 10260
4505	0	0	Ki67+	 4554 10364
4506	0	0	Ki67+	 4555 10407
4507	0	0	Ki67+	 4555 10586
4508	0	0	Ki67+	 3768 11348
4509	0	0	Ki67+	 3782 11234
4510	0	0	Ki67+	 3824 11348
4511	0	0	Ki67+	 3828 11335
4512	0	0	Ki67+	 3851 11322
4513	0	0	Ki67+	 3952 10913
4514	0	0	Ki67+	 3967 10994
4515	0	0	Ki67+	 3971 10937
4516	0	0	Ki67+	 3971 11088
4517	0	0	Ki67+	 4000 11056
4518	0	0	Ki67+	 4001 11194
4519	0	0	Ki67+	 4004 11033
4520	0	0	Ki67+	 4016 11032
4521	0	0	Ki67+	 4023 10988
4522	0	0	Ki67+	 4049 10961
4523	0	0	Ki67+	 4054 11028
4524	0	0	Ki67+	 4061 11436
4525	0	0	Ki67+	 4066 10907
4526	0	0	Ki67+	 4074 10881
4527	0	0	Ki67+	 4074 10918
4528	0	0	Ki67+	 4075 11017
4529	0	0	Ki67+	 4077 11041
4530	0	0	Ki67+	 4088 10865
4531	0	0	Ki67+	 4092 10849
4532	0	0	Ki67+	 4099 11424
4533	0	0	Ki67+	 4103 11407
4534	0	0	Ki67+	 4106 10872
4535	0	0	Ki67+	 4107 10900
4536	0	0	Ki67+	 4107 11210
4537	0	0	Ki67+	 4109 10885
4538	0	0	Ki67+	 4117 10863
4539	0	0	Ki67+	 4124 11058
4540	0	0	Ki67+	 4130 11365
4541	0	0	Ki67+	 4133 11404
4542	0	0	Ki67+	 4138 11044
4543	0	0	Ki67+	 4138 11422
4544	0	0	Ki67+	 4144 11083
4545	0	0	Ki67+	 4146 10877
4546	0	0	Ki67+	 4148 11413
4547	0	0	Ki67+	 4149 10829
4548	0	0	Ki67+	 4159 11425
4549	0	0	Ki67+	 4162 11316
4550	0	0	Ki67+	 4178 10887
4551	0	0	Ki67+	 4179 10873
4552	0	0	Ki67+	 4182 11056
4553	0	0	Ki67+	 4187 11261
4554	0	0	Ki67+	 4195 10908
4555	0	0	Ki67+	 4202 10819
4556	0	0	Ki67+	 4204 11112
4557	0	0	Ki67+	 4213 11405
4558	0	0	Ki67+	 4213 11421
4559	0	0	Ki67+	 4221 11060
4560	0	0	Ki67+	 4227 11135
4561	0	0	Ki67+	 4229 10873
4562	0	0	Ki67+	 4233 11160
4563	0	0	Ki67+	 4242 11171
4564	0	0	Ki67+	 4245 10917
4565	0	0	Ki67+	 4247 11104
4566	0	0	Ki67+	 4250 11131
4567	0	0	Ki67+	 4255 11164
4568	0	0	Ki67+	 4259 11410
4569	0	0	Ki67+	 4265 11429
4570	0	0	Ki67+	 4268 11150
4571	0	0	Ki67+	 4270 10876
4572	0	0	Ki67+	 4272 10887
4573	0	0	Ki67+	 4279 11115
4574	0	0	Ki67+	 4280 11322
4575	0	0	Ki67+	 4282 11142
4576	0	0	Ki67+	 4293 10969
4577	0	0	Ki67+	 4293 11170
4578	0	0	Ki67+	 4294 11394
4579	0	0	Ki67+	 4295 11413
4580	0	0	Ki67+	 4296 11141
4581	0	0	Ki67+	 4300 10927
4582	0	0	Ki67+	 4303 10948
4583	0	0	Ki67+	 4303 11434
4584	0	0	Ki67+	 4304 10780
4585	0	0	Ki67+	 4310 11184
4586	0	0	Ki67+	 4311 10825
4587	0	0	Ki67+	 4317 11308
4588	0	0	Ki67+	 4320 10849
4589	0	0	Ki67+	 4320 10962
4590	0	0	Ki67+	 4320 10978
4591	0	0	Ki67+	 4323 10945
4592	0	0	Ki67+	 4326 10804
4593	0	0	Ki67+	 4335 10851
4594	0	0	Ki67+	 4336 11245
4595	0	0	Ki67+	 4344 11366
4596	0	0	Ki67+	 4345 11322
4597	0	0	Ki67+	 4348 10989
4598	0	0	Ki67+	 4360 10760
4599	0	0	Ki67+	 4362 11406
4600	0	0	Ki67+	 4364 11428
4601	0	0	Ki67+	 4365 11359
4602	0	0	Ki67+	 4366 11348
4603	0	0	Ki67+	 4370 11256
4604	0	0	Ki67+	 4380 10903
4605	0	0	Ki67+	 4384 11305
4606	0	0	Ki67+	 4390 11034
4607	0	0	Ki67+	 4402 10822
4608	0	0	Ki67+	 4402 11423
4609	0	0	Ki67+	 4405 10844
4610	0	0	Ki67+	 4412 10926
4611	0	0	Ki67+	 4419 10757
4612	0	0	Ki67+	 4422 10865
4613	0	0	Ki67+	 4430 10881
4614	0	0	Ki67+	 4433 10756
4615	0	0	Ki67+	 4433 11124
4616	0	0	Ki67+	 4434 10909
4617	0	0	Ki67+	 4441 10926
4618	0	0	Ki67+	 4455 11154
4619	0	0	Ki67+	 4467 11048
4620	0	0	Ki67+	 4473 10810
4621	0	0	Ki67+	 4475 11184
4622	0	0	Ki67+	 4477 11060
4623	0	0	Ki67+	 4477 11200
4624	0	0	Ki67+	 4488 11283
4625	0	0	Ki67+	 4490 11021
4626	0	0	Ki67+	 4493 11256
4627	0	0	Ki67+	 4499 11326
4628	0	0	Ki67+	 4500 11064
4629	0	0	Ki67+	 4507 11172
4630	0	0	Ki67+	 4508 11315
4631	0	0	Ki67+	 4510 10717
4632	0	0	Ki67+	 4515 11209
4633	0	0	Ki67+	 4520 11398
4634	0	0	Ki67+	 4522 11175
4635	0	0	Ki67+	 4523 11359
4636	0	0	Ki67+	 4532 11424
4637	0	0	Ki67+	 4534 11372
4638	0	0	Ki67+	 4541 11413
4639	0	0	Ki67+	 4551 10935
4640	0	0	Ki67+	 4553 11438
4641	0	0	Ki67+	 4555 11277
4642	0	0	Ki67+	 3765 11710
4643	0	0	Ki67+	 3774 11964
4644	0	0	Ki67+	 3779 11991
4645	0	0	Ki67+	 3781 12022
4646	0	0	Ki67+	 3788 11904
4647	0	0	Ki67+	 3788 12238
4648	0	0	Ki67+	 3793 12137
4649	0	0	Ki67+	 3799 12165
4650	0	0	Ki67+	 3804 11948
4651	0	0	Ki67+	 3805 11709
4652	0	0	Ki67+	 3809 12221
4653	0	0	Ki67+	 3814 12186
4654	0	0	Ki67+	 3832 12197
4655	0	0	Ki67+	 3834 12043
4656	0	0	Ki67+	 3852 12218
4657	0	0	Ki67+	 3854 11796
4658	0	0	Ki67+	 3856 12138
4659	0	0	Ki67+	 3858 12160
4660	0	0	Ki67+	 3862 12237
4661	0	0	Ki67+	 3863 12190
4662	0	0	Ki67+	 3882 11452
4663	0	0	Ki67+	 3895 11997
4664	0	0	Ki67+	 3916 11949
4665	0	0	Ki67+	 3924 11783
4666	0	0	Ki67+	 3924 11797
4667	0	0	Ki67+	 3944 11609
4668	0	0	Ki67+	 3945 11513
4669	0	0	Ki67+	 3946 11451
4670	0	0	Ki67+	 3950 11642
4671	0	0	Ki67+	 3965 11590
4672	0	0	Ki67+	 3970 11678
4673	0	0	Ki67+	 3971 11523
4674	0	0	Ki67+	 3971 12156
4675	0	0	Ki67+	 3977 12096
4676	0	0	Ki67+	 3979 11498
4677	0	0	Ki67+	 3979 11665
4678	0	0	Ki67+	 3982 11538
4679	0	0	Ki67+	 3983 11556
4680	0	0	Ki67+	 3987 12208
4681	0	0	Ki67+	 3989 11475
4682	0	0	Ki67+	 3990 11840
4683	0	0	Ki67+	 3991 11656
4684	0	0	Ki67+	 3993 11598
4685	0	0	Ki67+	 3995 11728
4686	0	0	Ki67+	 4004 11813
4687	0	0	Ki67+	 4005 11625
4688	0	0	Ki67+	 4014 11669
4689	0	0	Ki67+	 4015 11453
4690	0	0	Ki67+	 4015 11527
4691	0	0	Ki67+	 4018 11578
4692	0	0	Ki67+	 4020 11480
4693	0	0	Ki67+	 4021 11560
4694	0	0	Ki67+	 4021 11884
4695	0	0	Ki67+	 4027 11499
4696	0	0	Ki67+	 4027 11732
4697	0	0	Ki67+	 4033 11791
4698	0	0	Ki67+	 4034 11848
4699	0	0	Ki67+	 4041 11627
4700	0	0	Ki67+	 4044 11582
4701	0	0	Ki67+	 4046 11645
4702	0	0	Ki67+	 4047 11604
4703	0	0	Ki67+	 4048 11445
4704	0	0	Ki67+	 4050 11921
4705	0	0	Ki67+	 4050 11995
4706	0	0	Ki67+	 4053 11515
4707	0	0	Ki67+	 4055 11671
4708	0	0	Ki67+	 4057 11776
4709	0	0	Ki67+	 4059 11728
4710	0	0	Ki67+	 4062 11821
4711	0	0	Ki67+	 4062 11956
4712	0	0	Ki67+	 4066 11800
4713	0	0	Ki67+	 4067 11852
4714	0	0	Ki67+	 4070 12043
4715	0	0	Ki67+	 4077 11521
4716	0	0	Ki67+	 4077 12070
4717	0	0	Ki67+	 4080 12018
4718	0	0	Ki67+	 4085 12046
4719	0	0	Ki67+	 4086 11956
4720	0	0	Ki67+	 4090 12185
4721	0	0	Ki67+	 4097 11929
4722	0	0	Ki67+	 4097 12054
4723	0	0	Ki67+	 4097 12146
4724	0	0	Ki67+	 4098 12098
4725	0	0	Ki67+	 4108 12207
4726	0	0	Ki67+	 4108 12228
4727	0	0	Ki67+	 4114 12036
4728	0	0	Ki67+	 4114 12082
4729	0	0	Ki67+	 4115 12106
4730	0	0	Ki67+	 4117 12173
4731	0	0	Ki67+	 4119 12162
4732	0	0	Ki67+	 4120 12140
4733	0	0	Ki67+	 4121 12193
4734	0	0	Ki67+	 4124 12210
4735	0	0	Ki67+	 4125 12108
4736	0	0	Ki67+	 4136 12153
4737	0	0	Ki67+	 4140 12179
4738	0	0	Ki67+	 4140 12211
4739	0	0	Ki67+	 4158 12222
4740	0	0	Ki67+	 4160 11532
4741	0	0	Ki67+	 4184 11711
4742	0	0	Ki67+	 4190 11479
4743	0	0	Ki67+	 4191 11680
4744	0	0	Ki67+	 4191 11792
4745	0	0	Ki67+	 4192 11520
4746	0	0	Ki67+	 4192 11749
4747	0	0	Ki67+	 4201 11664
4748	0	0	Ki67+	 4203 11760
4749	0	0	Ki67+	 4205 11880
4750	0	0	Ki67+	 4208 11682
4751	0	0	Ki67+	 4209 11501
4752	0	0	Ki67+	 4211 11810
4753	0	0	Ki67+	 4211 11930
4754	0	0	Ki67+	 4212 11903
4755	0	0	Ki67+	 4216 11636
4756	0	0	Ki67+	 4217 11752
4757	0	0	Ki67+	 4218 11559
4758	0	0	Ki67+	 4221 11959
4759	0	0	Ki67+	 4225 11890
4760	0	0	Ki67+	 4226 11843
4761	0	0	Ki67+	 4227 11800
4762	0	0	Ki67+	 4236 11706
4763	0	0	Ki67+	 4239 11573
4764	0	0	Ki67+	 4239 12006
4765	0	0	Ki67+	 4240 11978
4766	0	0	Ki67+	 4241 11926
4767	0	0	Ki67+	 4241 12032
4768	0	0	Ki67+	 4243 12053
4769	0	0	Ki67+	 4259 11448
4770	0	0	Ki67+	 4264 12053
4771	0	0	Ki67+	 4268 12100
4772	0	0	Ki67+	 4271 12073
4773	0	0	Ki67+	 4273 12125
4774	0	0	Ki67+	 4280 11948
4775	0	0	Ki67+	 4281 11457
4776	0	0	Ki67+	 4281 12165
4777	0	0	Ki67+	 4284 11495
4778	0	0	Ki67+	 4284 12137
4779	0	0	Ki67+	 4285 11800
4780	0	0	Ki67+	 4288 12013
4781	0	0	Ki67+	 4291 11896
4782	0	0	Ki67+	 4299 12048
4783	0	0	Ki67+	 4300 11928
4784	0	0	Ki67+	 4301 12190
4785	0	0	Ki67+	 4303 11535
4786	0	0	Ki67+	 4305 11970
4787	0	0	Ki67+	 4305 12224
4788	0	0	Ki67+	 4307 11948
4789	0	0	Ki67+	 4309 12161
4790	0	0	Ki67+	 4310 12078
4791	0	0	Ki67+	 4313 11990
4792	0	0	Ki67+	 4314 12187
4793	0	0	Ki67+	 4316 11826
4794	0	0	Ki67+	 4317 11807
4795	0	0	Ki67+	 4318 12200
4796	0	0	Ki67+	 4319 11657
4797	0	0	Ki67+	 4319 12005
4798	0	0	Ki67+	 4320 11706
4799	0	0	Ki67+	 4320 11782
4800	0	0	Ki67+	 4323 11855
4801	0	0	Ki67+	 4327 12029
4802	0	0	Ki67+	 4327 12101
4803	0	0	Ki67+	 4332 11929
4804	0	0	Ki67+	 4333 11862
4805	0	0	Ki67+	 4336 12058
4806	0	0	Ki67+	 4338 11897
4807	0	0	Ki67+	 4345 11935
4808	0	0	Ki67+	 4345 12158
4809	0	0	Ki67+	 4350 12127
4810	0	0	Ki67+	 4352 11459
4811	0	0	Ki67+	 4352 12091
4812	0	0	Ki67+	 4354 11906
4813	0	0	Ki67+	 4361 11997
4814	0	0	Ki67+	 4368 12188
4815	0	0	Ki67+	 4369 12159
4816	0	0	Ki67+	 4370 11472
4817	0	0	Ki67+	 4370 12121
4818	0	0	Ki67+	 4376 12016
4819	0	0	Ki67+	 4377 11763
4820	0	0	Ki67+	 4379 12183
4821	0	0	Ki67+	 4381 11976
4822	0	0	Ki67+	 4381 12204
4823	0	0	Ki67+	 4384 12045
4824	0	0	Ki67+	 4386 11528
4825	0	0	Ki67+	 4388 12153
4826	0	0	Ki67+	 4391 11484
4827	0	0	Ki67+	 4391 12022
4828	0	0	Ki67+	 4398 11787
4829	0	0	Ki67+	 4399 12071
4830	0	0	Ki67+	 4401 11457
4831	0	0	Ki67+	 4401 11804
4832	0	0	Ki67+	 4401 12230
4833	0	0	Ki67+	 4404 11486
4834	0	0	Ki67+	 4404 12000
4835	0	0	Ki67+	 4404 12173
4836	0	0	Ki67+	 4407 11583
4837	0	0	Ki67+	 4408 12215
4838	0	0	Ki67+	 4409 11634
4839	0	0	Ki67+	 4415 12056
4840	0	0	Ki67+	 4416 12074
4841	0	0	Ki67+	 4417 11554
4842	0	0	Ki67+	 4421 12188
4843	0	0	Ki67+	 4422 11449
4844	0	0	Ki67+	 4426 11496
4845	0	0	Ki67+	 4426 11616
4846	0	0	Ki67+	 4426 11779
4847	0	0	Ki67+	 4426 11905
4848	0	0	Ki67+	 4427 11877
4849	0	0	Ki67+	 4428 11674
4850	0	0	Ki67+	 4429 12216
4851	0	0	Ki67+	 4431 11595
4852	0	0	Ki67+	 4431 12101
4853	0	0	Ki67+	 4433 11650
4854	0	0	Ki67+	 4435 11699
4855	0	0	Ki67+	 4436 11485
4856	0	0	Ki67+	 4438 11668
4857	0	0	Ki67+	 4439 11715
4858	0	0	Ki67+	 4443 12129
4859	0	0	Ki67+	 4446 11599
4860	0	0	Ki67+	 4446 12097
4861	0	0	Ki67+	 4447 12145
4862	0	0	Ki67+	 4452 11733
4863	0	0	Ki67+	 4452 11948
4864	0	0	Ki67+	 4455 11698
4865	0	0	Ki67+	 4456 11765
4866	0	0	Ki67+	 4458 11580
4867	0	0	Ki67+	 4461 12131
4868	0	0	Ki67+	 4464 11944
4869	0	0	Ki67+	 4466 11651
4870	0	0	Ki67+	 4466 11754
4871	0	0	Ki67+	 4469 11628
4872	0	0	Ki67+	 4469 11664
4873	0	0	Ki67+	 4470 11987
4874	0	0	Ki67+	 4472 12120
4875	0	0	Ki67+	 4475 11785
4876	0	0	Ki67+	 4476 12019
4877	0	0	Ki67+	 4476 12164
4878	0	0	Ki67+	 4482 11602
4879	0	0	Ki67+	 4483 11977
4880	0	0	Ki67+	 4484 11697
4881	0	0	Ki67+	 4487 11783
4882	0	0	Ki67+	 4487 12205
4883	0	0	Ki67+	 4491 12159
4884	0	0	Ki67+	 4492 11864
4885	0	0	Ki67+	 4493 12189
4886	0	0	Ki67+	 4495 11753
4887	0	0	Ki67+	 4496 12043
4888	0	0	Ki67+	 4503 11998
4889	0	0	Ki67+	 4504 12068
4890	0	0	Ki67+	 4504 12187
4891	0	0	Ki67+	 4506 11742
4892	0	0	Ki67+	 4507 12206
4893	0	0	Ki67+	 4512 11915
4894	0	0	Ki67+	 4523 12013
4895	0	0	Ki67+	 4524 11774
4896	0	0	Ki67+	 4524 12233
4897	0	0	Ki67+	 4528 11863
4898	0	0	Ki67+	 4529 11816
4899	0	0	Ki67+	 4529 12102
4900	0	0	Ki67+	 4533 12037
4901	0	0	Ki67+	 4534 12072
4902	0	0	Ki67+	 4538 11833
4903	0	0	Ki67+	 4542 11904
4904	0	0	Ki67+	 4543 11454
4905	0	0	Ki67+	 4545 11811
4906	0	0	Ki67+	 4545 12092
4907	0	0	Ki67+	 4547 12060
4908	0	0	Ki67+	 4552 11494
4909	0	0	Ki67+	 4552 11925
4910	0	0	Ki67+	 4554 11506
4911	0	0	Ki67+	 4556 11937
4912	0	0	Ki67+	 4556 12137
4913	0	0	Ki67+	 3766 12326
4914	0	0	Ki67+	 3770 12369
4915	0	0	Ki67+	 3776 12395
4916	0	0	Ki67+	 3782 12340
4917	0	0	Ki67+	 3783 12413
4918	0	0	Ki67+	 3785 12303
4919	0	0	Ki67+	 3786 12259
4920	0	0	Ki67+	 3798 12269
4921	0	0	Ki67+	 3801 12459
4922	0	0	Ki67+	 3802 12388
4923	0	0	Ki67+	 3808 12440
4924	0	0	Ki67+	 3812 12355
4925	0	0	Ki67+	 3812 12403
4926	0	0	Ki67+	 3819 12509
4927	0	0	Ki67+	 3827 12378
4928	0	0	Ki67+	 3829 12244
4929	0	0	Ki67+	 3830 12482
4930	0	0	Ki67+	 3835 12568
4931	0	0	Ki67+	 3838 12546
4932	0	0	Ki67+	 3845 12282
4933	0	0	Ki67+	 3846 12331
4934	0	0	Ki67+	 3847 12518
4935	0	0	Ki67+	 3851 12360
4936	0	0	Ki67+	 3853 12311
4937	0	0	Ki67+	 3853 12610
4938	0	0	Ki67+	 3855 12803
4939	0	0	Ki67+	 3856 12268
4940	0	0	Ki67+	 3859 12562
4941	0	0	Ki67+	 3861 12638
4942	0	0	Ki67+	 3866 12590
4943	0	0	Ki67+	 3866 12659
4944	0	0	Ki67+	 3871 12793
4945	0	0	Ki67+	 3872 12418
4946	0	0	Ki67+	 3878 12507
4947	0	0	Ki67+	 3878 12689
4948	0	0	Ki67+	 3879 12383
4949	0	0	Ki67+	 3882 12437
4950	0	0	Ki67+	 3883 12524
4951	0	0	Ki67+	 3885 12466
4952	0	0	Ki67+	 3897 12718
4953	0	0	Ki67+	 3899 12348
4954	0	0	Ki67+	 3902 12315
4955	0	0	Ki67+	 3908 12517
4956	0	0	Ki67+	 3909 12393
4957	0	0	Ki67+	 3909 12574
4958	0	0	Ki67+	 3915 12606
4959	0	0	Ki67+	 3916 12620
4960	0	0	Ki67+	 3918 12375
4961	0	0	Ki67+	 3930 12411
4962	0	0	Ki67+	 3934 12380
4963	0	0	Ki67+	 3938 12786
4964	0	0	Ki67+	 3940 12444
4965	0	0	Ki67+	 3941 12420
4966	0	0	Ki67+	 3941 12663
4967	0	0	Ki67+	 3941 12685
4968	0	0	Ki67+	 3942 12710
4969	0	0	Ki67+	 3946 12614
4970	0	0	Ki67+	 3948 12457
4971	0	0	Ki67+	 3948 12723
4972	0	0	Ki67+	 3956 12762
4973	0	0	Ki67+	 3958 12678
4974	0	0	Ki67+	 3961 12650
4975	0	0	Ki67+	 3963 12500
4976	0	0	Ki67+	 3970 12778
4977	0	0	Ki67+	 3971 12704
4978	0	0	Ki67+	 3978 12527
4979	0	0	Ki67+	 3979 12679
4980	0	0	Ki67+	 3979 12722
4981	0	0	Ki67+	 3986 12255
4982	0	0	Ki67+	 3987 12644
4983	0	0	Ki67+	 3987 12781
4984	0	0	Ki67+	 3987 12802
4985	0	0	Ki67+	 3988 12551
4986	0	0	Ki67+	 3989 12606
4987	0	0	Ki67+	 3990 12756
4988	0	0	Ki67+	 3992 12841
4989	0	0	Ki67+	 3997 12581
4990	0	0	Ki67+	 3997 12862
4991	0	0	Ki67+	 3998 12782
4992	0	0	Ki67+	 3998 12896
4993	0	0	Ki67+	 3999 12659
4994	0	0	Ki67+	 4001 12686
4995	0	0	Ki67+	 4001 12745
4996	0	0	Ki67+	 4001 12932
4997	0	0	Ki67+	 4005 12381
4998	0	0	Ki67+	 4006 12822
4999	0	0	Ki67+	 4010 12632
5000	0	0	Ki67+	 4011 12729
5001	0	0	Ki67+	 4018 12792
5002	0	0	Ki67+	 4019 12766
5003	0	0	Ki67+	 4026 12946
5004	0	0	Ki67+	 4033 12865
5005	0	0	Ki67+	 4034 12820
5006	0	0	Ki67+	 4036 12749
5007	0	0	Ki67+	 4039 12715
5008	0	0	Ki67+	 4040 12928
5009	0	0	Ki67+	 4041 12981
5010	0	0	Ki67+	 4043 12779
5011	0	0	Ki67+	 4049 12354
5012	0	0	Ki67+	 4054 12860
5013	0	0	Ki67+	 4054 12891
5014	0	0	Ki67+	 4060 12680
5015	0	0	Ki67+	 4069 12986
5016	0	0	Ki67+	 4073 12996
5017	0	0	Ki67+	 4074 12939
5018	0	0	Ki67+	 4075 12823
5019	0	0	Ki67+	 4078 13036
5020	0	0	Ki67+	 4085 12891
5021	0	0	Ki67+	 4086 12841
5022	0	0	Ki67+	 4086 12949
5023	0	0	Ki67+	 4088 12242
5024	0	0	Ki67+	 4089 12417
5025	0	0	Ki67+	 4091 12963
5026	0	0	Ki67+	 4097 12859
5027	0	0	Ki67+	 4097 13034
5028	0	0	Ki67+	 4099 12639
5029	0	0	Ki67+	 4102 12887
5030	0	0	Ki67+	 4104 12935
5031	0	0	Ki67+	 4109 12917
5032	0	0	Ki67+	 4109 12989
5033	0	0	Ki67+	 4110 12953
5034	0	0	Ki67+	 4120 12744
5035	0	0	Ki67+	 4123 13005
5036	0	0	Ki67+	 4131 12619
5037	0	0	Ki67+	 4132 12256
5038	0	0	Ki67+	 4132 12276
5039	0	0	Ki67+	 4133 12998
5040	0	0	Ki67+	 4138 13029
5041	0	0	Ki67+	 4139 12303
5042	0	0	Ki67+	 4140 13018
5043	0	0	Ki67+	 4143 12363
5044	0	0	Ki67+	 4145 12339
5045	0	0	Ki67+	 4151 12829
5046	0	0	Ki67+	 4152 12315
5047	0	0	Ki67+	 4155 12378
5048	0	0	Ki67+	 4156 12424
5049	0	0	Ki67+	 4161 12274
5050	0	0	Ki67+	 4171 12245
5051	0	0	Ki67+	 4173 12272
5052	0	0	Ki67+	 4173 12404
5053	0	0	Ki67+	 4174 12466
5054	0	0	Ki67+	 4177 12293
5055	0	0	Ki67+	 4180 12308
5056	0	0	Ki67+	 4191 12442
5057	0	0	Ki67+	 4191 12467
5058	0	0	Ki67+	 4194 12343
5059	0	0	Ki67+	 4200 12492
5060	0	0	Ki67+	 4202 12408
5061	0	0	Ki67+	 4203 12382
5062	0	0	Ki67+	 4204 12439
5063	0	0	Ki67+	 4206 12470
5064	0	0	Ki67+	 4213 12517
5065	0	0	Ki67+	 4214 12487
5066	0	0	Ki67+	 4216 12531
5067	0	0	Ki67+	 4226 12560
5068	0	0	Ki67+	 4230 12507
5069	0	0	Ki67+	 4230 12525
5070	0	0	Ki67+	 4231 12489
5071	0	0	Ki67+	 4235 12572
5072	0	0	Ki67+	 4245 12567
5073	0	0	Ki67+	 4245 12588
5074	0	0	Ki67+	 4247 12500
5075	0	0	Ki67+	 4249 12618
5076	0	0	Ki67+	 4251 12678
5077	0	0	Ki67+	 4252 12651
5078	0	0	Ki67+	 4260 12566
5079	0	0	Ki67+	 4262 12538
5080	0	0	Ki67+	 4262 12823
5081	0	0	Ki67+	 4269 12674
5082	0	0	Ki67+	 4270 12587
5083	0	0	Ki67+	 4271 12707
5084	0	0	Ki67+	 4273 12615
5085	0	0	Ki67+	 4273 12832
5086	0	0	Ki67+	 4277 12645
5087	0	0	Ki67+	 4281 12739
5088	0	0	Ki67+	 4283 12628
5089	0	0	Ki67+	 4285 12700
5090	0	0	Ki67+	 4292 12989
5091	0	0	Ki67+	 4293 12759
5092	0	0	Ki67+	 4305 12783
5093	0	0	Ki67+	 4306 12668
5094	0	0	Ki67+	 4306 12771
5095	0	0	Ki67+	 4307 12724
5096	0	0	Ki67+	 4308 12699
5097	0	0	Ki67+	 4320 12299
5098	0	0	Ki67+	 4322 12673
5099	0	0	Ki67+	 4324 12863
5100	0	0	Ki67+	 4325 12791
5101	0	0	Ki67+	 4328 12267
5102	0	0	Ki67+	 4329 12248
5103	0	0	Ki67+	 4337 12769
5104	0	0	Ki67+	 4341 12284
5105	0	0	Ki67+	 4345 12338
5106	0	0	Ki67+	 4348 12369
5107	0	0	Ki67+	 4348 12724
5108	0	0	Ki67+	 4352 12765
5109	0	0	Ki67+	 4355 12310
5110	0	0	Ki67+	 4358 12811
5111	0	0	Ki67+	 4359 12789
5112	0	0	Ki67+	 4360 12824
5113	0	0	Ki67+	 4367 12390
5114	0	0	Ki67+	 4369 12338
5115	0	0	Ki67+	 4369 12911
5116	0	0	Ki67+	 4370 12837
5117	0	0	Ki67+	 4373 12450
5118	0	0	Ki67+	 4373 12819
5119	0	0	Ki67+	 4375 12417
5120	0	0	Ki67+	 4383 12924
5121	0	0	Ki67+	 4385 12372
5122	0	0	Ki67+	 4385 12850
5123	0	0	Ki67+	 4389 12443
5124	0	0	Ki67+	 4389 12469
5125	0	0	Ki67+	 4404 12990
5126	0	0	Ki67+	 4406 12436
5127	0	0	Ki67+	 4407 12806
5128	0	0	Ki67+	 4407 12849
5129	0	0	Ki67+	 4409 12340
5130	0	0	Ki67+	 4410 12498
5131	0	0	Ki67+	 4418 12864
5132	0	0	Ki67+	 4422 12483
5133	0	0	Ki67+	 4422 12531
5134	0	0	Ki67+	 4423 12312
5135	0	0	Ki67+	 4423 12551
5136	0	0	Ki67+	 4428 12249
5137	0	0	Ki67+	 4432 12628
5138	0	0	Ki67+	 4433 12454
5139	0	0	Ki67+	 4435 12330
5140	0	0	Ki67+	 4436 12370
5141	0	0	Ki67+	 4441 12849
5142	0	0	Ki67+	 4442 12560
5143	0	0	Ki67+	 4445 12818
5144	0	0	Ki67+	 4447 12498
5145	0	0	Ki67+	 4451 12772
5146	0	0	Ki67+	 4452 12285
5147	0	0	Ki67+	 4452 12875
5148	0	0	Ki67+	 4453 12543
5149	0	0	Ki67+	 4457 12792
5150	0	0	Ki67+	 4459 12649
5151	0	0	Ki67+	 4460 12831
5152	0	0	Ki67+	 4461 12613
5153	0	0	Ki67+	 4465 12326
5154	0	0	Ki67+	 4467 12526
5155	0	0	Ki67+	 4469 12277
5156	0	0	Ki67+	 4471 12352
5157	0	0	Ki67+	 4472 12815
5158	0	0	Ki67+	 4474 12318
5159	0	0	Ki67+	 4474 12617
5160	0	0	Ki67+	 4475 12262
5161	0	0	Ki67+	 4475 12423
5162	0	0	Ki67+	 4481 12764
5163	0	0	Ki67+	 4484 12289
5164	0	0	Ki67+	 4485 12662
5165	0	0	Ki67+	 4486 12465
5166	0	0	Ki67+	 4486 12702
5167	0	0	Ki67+	 4487 12585
5168	0	0	Ki67+	 4488 12386
5169	0	0	Ki67+	 4488 12613
5170	0	0	Ki67+	 4488 12794
5171	0	0	Ki67+	 4491 12447
5172	0	0	Ki67+	 4497 12735
5173	0	0	Ki67+	 4499 12641
5174	0	0	Ki67+	 4499 12748
5175	0	0	Ki67+	 4502 12429
5176	0	0	Ki67+	 4503 12408
5177	0	0	Ki67+	 4503 12514
5178	0	0	Ki67+	 4503 12654
5179	0	0	Ki67+	 4507 12532
5180	0	0	Ki67+	 4511 12459
5181	0	0	Ki67+	 4511 12769
5182	0	0	Ki67+	 4512 12478
5183	0	0	Ki67+	 4514 12677
5184	0	0	Ki67+	 4517 12440
5185	0	0	Ki67+	 4518 12269
5186	0	0	Ki67+	 4518 12327
5187	0	0	Ki67+	 4523 12659
5188	0	0	Ki67+	 4525 12431
5189	0	0	Ki67+	 4526 12727
5190	0	0	Ki67+	 4527 12497
5191	0	0	Ki67+	 4527 12514
5192	0	0	Ki67+	 4528 12695
5193	0	0	Ki67+	 4530 12281
5194	0	0	Ki67+	 4531 12545
5195	0	0	Ki67+	 4532 12348
5196	0	0	Ki67+	 4532 12607
5197	0	0	Ki67+	 4536 12564
5198	0	0	Ki67+	 4538 12589
5199	0	0	Ki67+	 4547 12370
5200	0	0	Ki67+	 4549 12576
5201	0	0	Ki67+	 4551 12499
5202	0	0	Ki67+	 4555 12630
5203	0	0	Ki67+	 4556 12265
5204	0	0	Ki67+	 4556 12728
5205	0	0	Ki67+	 4558 12553
5206	0	0	Ki67+	 3913 13296
5207	0	0	Ki67+	 4115 13063
5208	0	0	Ki67+	 4118 13121
5209	0	0	Ki67+	 4120 13087
5210	0	0	Ki67+	 4123 13147
5211	0	0	Ki67+	 4133 13119
5212	0	0	Ki67+	 4148 13044
5213	0	0	Ki67+	 4149 13165
5214	0	0	Ki67+	 4159 13144
5215	0	0	Ki67+	 4162 13074
5216	0	0	Ki67+	 4163 13111
5217	0	0	Ki67+	 4166 13097
5218	0	0	Ki67+	 4180 13159
5219	0	0	Ki67+	 4197 13221
5220	0	0	Ki67+	 4201 13161
5221	0	0	Ki67+	 4204 13176
5222	0	0	Ki67+	 4207 13201
5223	0	0	Ki67+	 4212 13259
5224	0	0	Ki67+	 4219 13233
5225	0	0	Ki67+	 4239 13189
5226	0	0	Ki67+	 4272 13120
5227	0	0	Ki67+	 4331 13168
5228	0	0	Ki67+	 4338 13183
5229	0	0	Ki67+	 4428 13144
5230	0	0	Ki67+	 4439 13095
5231	0	0	Ki67+	 4450 13125
5232	0	0	Ki67+	 4452 13076
5233	0	0	Ki67+	 4476 13164
5234	0	0	Ki67+	 4477 13102
5235	0	0	Ki67+	 4485 13208
5236	0	0	Ki67+	 4486 13178
5237	0	0	Ki67+	 4498 13231
5238	0	0	Ki67+	 4509 13103
5239	0	0	Ki67+	 4516 13258
5240	0	0	Ki67+	 4533 13103
5241	0	0	Ki67+	 4555 13125
5242	0	0	Ki67+	 5042 5892
5243	0	0	Ki67+	 5045 5948
5244	0	0	Ki67+	 5046 5902
5245	0	0	Ki67+	 5050 5983
5246	0	0	Ki67+	 5058 5962
5247	0	0	Ki67+	 5062 5882
5248	0	0	Ki67+	 5065 5897
5249	0	0	Ki67+	 5068 5924
5250	0	0	Ki67+	 5074 5857
5251	0	0	Ki67+	 5083 5832
5252	0	0	Ki67+	 5089 5994
5253	0	0	Ki67+	 5122 5994
5254	0	0	Ki67+	 5132 5643
5255	0	0	Ki67+	 5135 5703
5256	0	0	Ki67+	 5139 5774
5257	0	0	Ki67+	 5142 5948
5258	0	0	Ki67+	 5142 5992
5259	0	0	Ki67+	 5152 5837
5260	0	0	Ki67+	 5154 5802
5261	0	0	Ki67+	 5162 5861
5262	0	0	Ki67+	 5172 5969
5263	0	0	Ki67+	 5181 5530
5264	0	0	Ki67+	 5184 5691
5265	0	0	Ki67+	 5188 5631
5266	0	0	Ki67+	 5189 5821
5267	0	0	Ki67+	 5189 5882
5268	0	0	Ki67+	 5190 5670
5269	0	0	Ki67+	 5195 5653
5270	0	0	Ki67+	 5198 5705
5271	0	0	Ki67+	 5200 5756
5272	0	0	Ki67+	 5201 5639
5273	0	0	Ki67+	 5210 5964
5274	0	0	Ki67+	 5214 5793
5275	0	0	Ki67+	 5215 5878
5276	0	0	Ki67+	 5221 5994
5277	0	0	Ki67+	 5230 5604
5278	0	0	Ki67+	 5230 5815
5279	0	0	Ki67+	 5231 5730
5280	0	0	Ki67+	 5232 5967
5281	0	0	Ki67+	 5236 5987
5282	0	0	Ki67+	 5238 5701
5283	0	0	Ki67+	 5239 5807
5284	0	0	Ki67+	 5239 5833
5285	0	0	Ki67+	 5240 5858
5286	0	0	Ki67+	 5249 5692
5287	0	0	Ki67+	 5253 5826
5288	0	0	Ki67+	 5258 5637
5289	0	0	Ki67+	 5259 5727
5290	0	0	Ki67+	 5260 5990
5291	0	0	Ki67+	 5268 5694
5292	0	0	Ki67+	 5272 5966
5293	0	0	Ki67+	 5287 5710
5294	0	0	Ki67+	 5291 5992
5295	0	0	Ki67+	 5295 5982
5296	0	0	Ki67+	 5304 5688
5297	0	0	Ki67+	 5317 5705
5298	0	0	Ki67+	 5318 5651
5299	0	0	Ki67+	 5319 5721
5300	0	0	Ki67+	 5323 5797
5301	0	0	Ki67+	 5328 5981
5302	0	0	Ki67+	 5334 5807
5303	0	0	Ki67+	 5335 5684
5304	0	0	Ki67+	 5338 5782
5305	0	0	Ki67+	 5346 5554
5306	0	0	Ki67+	 5350 5978
5307	0	0	Ki67+	 4583 6315
5308	0	0	Ki67+	 4608 6797
5309	0	0	Ki67+	 4614 6736
5310	0	0	Ki67+	 4616 6755
5311	0	0	Ki67+	 4628 6681
5312	0	0	Ki67+	 4629 6648
5313	0	0	Ki67+	 4629 6713
5314	0	0	Ki67+	 4631 6587
5315	0	0	Ki67+	 4637 6613
5316	0	0	Ki67+	 4640 6599
5317	0	0	Ki67+	 4643 6656
5318	0	0	Ki67+	 4644 6738
5319	0	0	Ki67+	 4645 6563
5320	0	0	Ki67+	 4646 6685
5321	0	0	Ki67+	 4646 6777
5322	0	0	Ki67+	 4651 6605
5323	0	0	Ki67+	 4658 6547
5324	0	0	Ki67+	 4660 6682
5325	0	0	Ki67+	 4669 6743
5326	0	0	Ki67+	 4670 6579
5327	0	0	Ki67+	 4675 6521
5328	0	0	Ki67+	 4676 6651
5329	0	0	Ki67+	 4678 6591
5330	0	0	Ki67+	 4679 6675
5331	0	0	Ki67+	 4681 6618
5332	0	0	Ki67+	 4681 6751
5333	0	0	Ki67+	 4686 6550
5334	0	0	Ki67+	 4690 6512
5335	0	0	Ki67+	 4696 6558
5336	0	0	Ki67+	 4698 6335
5337	0	0	Ki67+	 4700 6485
5338	0	0	Ki67+	 4715 6527
5339	0	0	Ki67+	 4727 6472
5340	0	0	Ki67+	 4732 6492
5341	0	0	Ki67+	 4744 6011
5342	0	0	Ki67+	 4749 6462
5343	0	0	Ki67+	 4750 6416
5344	0	0	Ki67+	 4761 6439
5345	0	0	Ki67+	 4767 6402
5346	0	0	Ki67+	 4786 6781
5347	0	0	Ki67+	 4787 6427
5348	0	0	Ki67+	 4787 6798
5349	0	0	Ki67+	 4788 6379
5350	0	0	Ki67+	 4788 6394
5351	0	0	Ki67+	 4798 6745
5352	0	0	Ki67+	 4804 6378
5353	0	0	Ki67+	 4808 6788
5354	0	0	Ki67+	 4813 6799
5355	0	0	Ki67+	 4824 6420
5356	0	0	Ki67+	 4825 6645
5357	0	0	Ki67+	 4827 6393
5358	0	0	Ki67+	 4828 6739
5359	0	0	Ki67+	 4830 6754
5360	0	0	Ki67+	 4832 6785
5361	0	0	Ki67+	 4833 6468
5362	0	0	Ki67+	 4845 6630
5363	0	0	Ki67+	 4850 6684
5364	0	0	Ki67+	 4857 6424
5365	0	0	Ki67+	 4857 6586
5366	0	0	Ki67+	 4860 6463
5367	0	0	Ki67+	 4865 6666
5368	0	0	Ki67+	 4870 6640
5369	0	0	Ki67+	 4874 6651
5370	0	0	Ki67+	 4878 6551
5371	0	0	Ki67+	 4880 6615
5372	0	0	Ki67+	 4883 6503
5373	0	0	Ki67+	 4884 6591
5374	0	0	Ki67+	 4888 6078
5375	0	0	Ki67+	 4893 6461
5376	0	0	Ki67+	 4895 6450
5377	0	0	Ki67+	 4896 6121
5378	0	0	Ki67+	 4900 6521
5379	0	0	Ki67+	 4901 6571
5380	0	0	Ki67+	 4914 6787
5381	0	0	Ki67+	 4915 6755
5382	0	0	Ki67+	 4916 6453
5383	0	0	Ki67+	 4920 6472
5384	0	0	Ki67+	 4930 6535
5385	0	0	Ki67+	 4933 6078
5386	0	0	Ki67+	 4935 6493
5387	0	0	Ki67+	 4936 6784
5388	0	0	Ki67+	 4943 6634
5389	0	0	Ki67+	 4945 6569
5390	0	0	Ki67+	 4956 6381
5391	0	0	Ki67+	 4958 6717
5392	0	0	Ki67+	 4959 6750
5393	0	0	Ki67+	 4961 6699
5394	0	0	Ki67+	 4964 6059
5395	0	0	Ki67+	 4966 6597
5396	0	0	Ki67+	 4966 6608
5397	0	0	Ki67+	 4968 6192
5398	0	0	Ki67+	 4969 6475
5399	0	0	Ki67+	 4969 6622
5400	0	0	Ki67+	 4970 6145
5401	0	0	Ki67+	 4971 6228
5402	0	0	Ki67+	 4980 6122
5403	0	0	Ki67+	 4980 6669
5404	0	0	Ki67+	 4984 6599
5405	0	0	Ki67+	 4985 6749
5406	0	0	Ki67+	 4989 6691
5407	0	0	Ki67+	 4994 6648
5408	0	0	Ki67+	 4996 6289
5409	0	0	Ki67+	 4996 6326
5410	0	0	Ki67+	 4997 6231
5411	0	0	Ki67+	 4997 6726
5412	0	0	Ki67+	 4999 6145
5413	0	0	Ki67+	 5006 6078
5414	0	0	Ki67+	 5008 6254
5415	0	0	Ki67+	 5011 6642
5416	0	0	Ki67+	 5014 6341
5417	0	0	Ki67+	 5014 6653
5418	0	0	Ki67+	 5022 6283
5419	0	0	Ki67+	 5023 6734
5420	0	0	Ki67+	 5024 6094
5421	0	0	Ki67+	 5024 6130
5422	0	0	Ki67+	 5031 6337
5423	0	0	Ki67+	 5035 6362
5424	0	0	Ki67+	 5037 6713
5425	0	0	Ki67+	 5039 6137
5426	0	0	Ki67+	 5046 6685
5427	0	0	Ki67+	 5049 6107
5428	0	0	Ki67+	 5050 6124
5429	0	0	Ki67+	 5063 6124
5430	0	0	Ki67+	 5064 6657
5431	0	0	Ki67+	 5065 6366
5432	0	0	Ki67+	 5070 6406
5433	0	0	Ki67+	 5074 6001
5434	0	0	Ki67+	 5076 6020
5435	0	0	Ki67+	 5077 6601
5436	0	0	Ki67+	 5079 6152
5437	0	0	Ki67+	 5080 6641
5438	0	0	Ki67+	 5085 6301
5439	0	0	Ki67+	 5085 6540
5440	0	0	Ki67+	 5089 6213
5441	0	0	Ki67+	 5089 6665
5442	0	0	Ki67+	 5090 6368
5443	0	0	Ki67+	 5092 6132
5444	0	0	Ki67+	 5093 6573
5445	0	0	Ki67+	 5095 6243
5446	0	0	Ki67+	 5099 6407
5447	0	0	Ki67+	 5099 6674
5448	0	0	Ki67+	 5100 6509
5449	0	0	Ki67+	 5100 6612
5450	0	0	Ki67+	 5102 6122
5451	0	0	Ki67+	 5104 6171
5452	0	0	Ki67+	 5107 6524
5453	0	0	Ki67+	 5109 6016
5454	0	0	Ki67+	 5114 6181
5455	0	0	Ki67+	 5114 6558
5456	0	0	Ki67+	 5115 6047
5457	0	0	Ki67+	 5117 6633
5458	0	0	Ki67+	 5120 6142
5459	0	0	Ki67+	 5120 6230
5460	0	0	Ki67+	 5122 6266
5461	0	0	Ki67+	 5123 6285
5462	0	0	Ki67+	 5123 6519
5463	0	0	Ki67+	 5123 6685
5464	0	0	Ki67+	 5127 6384
5465	0	0	Ki67+	 5127 6651
5466	0	0	Ki67+	 5129 6423
5467	0	0	Ki67+	 5134 6237
5468	0	0	Ki67+	 5135 6211
5469	0	0	Ki67+	 5135 6587
5470	0	0	Ki67+	 5138 6306
5471	0	0	Ki67+	 5141 6277
5472	0	0	Ki67+	 5143 6126
5473	0	0	Ki67+	 5146 6346
5474	0	0	Ki67+	 5146 6375
5475	0	0	Ki67+	 5152 6250
5476	0	0	Ki67+	 5152 6301
5477	0	0	Ki67+	 5155 6401
5478	0	0	Ki67+	 5155 6459
5479	0	0	Ki67+	 5158 6337
5480	0	0	Ki67+	 5159 6022
5481	0	0	Ki67+	 5161 6045
5482	0	0	Ki67+	 5163 6478
5483	0	0	Ki67+	 5164 6306
5484	0	0	Ki67+	 5173 6329
5485	0	0	Ki67+	 5178 6387
5486	0	0	Ki67+	 5180 6511
5487	0	0	Ki67+	 5181 6363
5488	0	0	Ki67+	 5183 6031
5489	0	0	Ki67+	 5194 6447
5490	0	0	Ki67+	 5202 6336
5491	0	0	Ki67+	 5202 6357
5492	0	0	Ki67+	 5215 6412
5493	0	0	Ki67+	 5217 6452
5494	0	0	Ki67+	 5220 6326
5495	0	0	Ki67+	 5226 6423
5496	0	0	Ki67+	 5231 6442
5497	0	0	Ki67+	 5237 6478
5498	0	0	Ki67+	 5241 6019
5499	0	0	Ki67+	 5245 6240
5500	0	0	Ki67+	 5246 6006
5501	0	0	Ki67+	 5247 6386
5502	0	0	Ki67+	 5247 6515
5503	0	0	Ki67+	 5252 6420
5504	0	0	Ki67+	 5257 6146
5505	0	0	Ki67+	 5261 6036
5506	0	0	Ki67+	 5265 6181
5507	0	0	Ki67+	 5269 6445
5508	0	0	Ki67+	 5273 6404
5509	0	0	Ki67+	 5275 6132
5510	0	0	Ki67+	 5276 6337
5511	0	0	Ki67+	 5279 6380
5512	0	0	Ki67+	 5279 6489
5513	0	0	Ki67+	 5284 6350
5514	0	0	Ki67+	 5284 6452
5515	0	0	Ki67+	 5289 6390
5516	0	0	Ki67+	 5290 6029
5517	0	0	Ki67+	 5290 6206
5518	0	0	Ki67+	 5291 6408
5519	0	0	Ki67+	 5293 6121
5520	0	0	Ki67+	 5293 6295
5521	0	0	Ki67+	 5297 6106
5522	0	0	Ki67+	 5302 6015
5523	0	0	Ki67+	 5303 6474
5524	0	0	Ki67+	 5307 6428
5525	0	0	Ki67+	 5308 6500
5526	0	0	Ki67+	 5309 6331
5527	0	0	Ki67+	 5310 6150
5528	0	0	Ki67+	 5310 6357
5529	0	0	Ki67+	 5314 6461
5530	0	0	Ki67+	 5321 6189
5531	0	0	Ki67+	 5327 6021
5532	0	0	Ki67+	 5329 6115
5533	0	0	Ki67+	 5329 6371
5534	0	0	Ki67+	 5333 6009
5535	0	0	Ki67+	 5333 6169
5536	0	0	Ki67+	 5334 6441
5537	0	0	Ki67+	 5335 6413
5538	0	0	Ki67+	 5350 6084
5539	0	0	Ki67+	 5350 6207
5540	0	0	Ki67+	 5358 6379
5541	0	0	Ki67+	 5359 6165
5542	0	0	Ki67+	 4561 7211
5543	0	0	Ki67+	 4570 7222
5544	0	0	Ki67+	 4582 7151
5545	0	0	Ki67+	 4583 6883
5546	0	0	Ki67+	 4583 7194
5547	0	0	Ki67+	 4586 6909
5548	0	0	Ki67+	 4593 6862
5549	0	0	Ki67+	 4596 7204
5550	0	0	Ki67+	 4599 6831
5551	0	0	Ki67+	 4604 6891
5552	0	0	Ki67+	 4604 7231
5553	0	0	Ki67+	 4604 7256
5554	0	0	Ki67+	 4608 7216
5555	0	0	Ki67+	 4612 6930
5556	0	0	Ki67+	 4614 7136
5557	0	0	Ki67+	 4616 6917
5558	0	0	Ki67+	 4620 6996
5559	0	0	Ki67+	 4621 6882
5560	0	0	Ki67+	 4626 6835
5561	0	0	Ki67+	 4626 7192
5562	0	0	Ki67+	 4634 7099
5563	0	0	Ki67+	 4635 6824
5564	0	0	Ki67+	 4637 6937
5565	0	0	Ki67+	 4639 6962
5566	0	0	Ki67+	 4641 6893
5567	0	0	Ki67+	 4645 7176
5568	0	0	Ki67+	 4647 6914
5569	0	0	Ki67+	 4655 7024
5570	0	0	Ki67+	 4656 7146
5571	0	0	Ki67+	 4658 6927
5572	0	0	Ki67+	 4662 6956
5573	0	0	Ki67+	 4663 6984
5574	0	0	Ki67+	 4664 7123
5575	0	0	Ki67+	 4671 7154
5576	0	0	Ki67+	 4672 6917
5577	0	0	Ki67+	 4673 7035
5578	0	0	Ki67+	 4674 6884
5579	0	0	Ki67+	 4675 7085
5580	0	0	Ki67+	 4681 7019
5581	0	0	Ki67+	 4688 6992
5582	0	0	Ki67+	 4690 6905
5583	0	0	Ki67+	 4700 6983
5584	0	0	Ki67+	 4702 6957
5585	0	0	Ki67+	 4704 6882
5586	0	0	Ki67+	 4704 6939
5587	0	0	Ki67+	 4707 7047
5588	0	0	Ki67+	 4722 6919
5589	0	0	Ki67+	 4724 6939
5590	0	0	Ki67+	 4730 7040
5591	0	0	Ki67+	 4736 6909
5592	0	0	Ki67+	 4737 6855
5593	0	0	Ki67+	 4737 7102
5594	0	0	Ki67+	 4741 7022
5595	0	0	Ki67+	 4742 7550
5596	0	0	Ki67+	 4744 7121
5597	0	0	Ki67+	 4746 6897
5598	0	0	Ki67+	 4747 6835
5599	0	0	Ki67+	 4749 6977
5600	0	0	Ki67+	 4749 6999
5601	0	0	Ki67+	 4751 7593
5602	0	0	Ki67+	 4754 7091
5603	0	0	Ki67+	 4756 7103
5604	0	0	Ki67+	 4757 6848
5605	0	0	Ki67+	 4761 6821
5606	0	0	Ki67+	 4762 7044
5607	0	0	Ki67+	 4763 7592
5608	0	0	Ki67+	 4764 7140
5609	0	0	Ki67+	 4767 6878
5610	0	0	Ki67+	 4771 7577
5611	0	0	Ki67+	 4777 7491
5612	0	0	Ki67+	 4780 6834
5613	0	0	Ki67+	 4782 6871
5614	0	0	Ki67+	 4786 6888
5615	0	0	Ki67+	 4790 7119
5616	0	0	Ki67+	 4792 6831
5617	0	0	Ki67+	 4795 7434
5618	0	0	Ki67+	 4796 7547
5619	0	0	Ki67+	 4797 6961
5620	0	0	Ki67+	 4804 6878
5621	0	0	Ki67+	 4809 7586
5622	0	0	Ki67+	 4811 7013
5623	0	0	Ki67+	 4811 7069
5624	0	0	Ki67+	 4812 6941
5625	0	0	Ki67+	 4819 7101
5626	0	0	Ki67+	 4819 7458
5627	0	0	Ki67+	 4821 6922
5628	0	0	Ki67+	 4824 7541
5629	0	0	Ki67+	 4826 7489
5630	0	0	Ki67+	 4828 6990
5631	0	0	Ki67+	 4832 6881
5632	0	0	Ki67+	 4834 7416
5633	0	0	Ki67+	 4837 7011
5634	0	0	Ki67+	 4842 7437
5635	0	0	Ki67+	 4846 7084
5636	0	0	Ki67+	 4854 6911
5637	0	0	Ki67+	 4856 6959
5638	0	0	Ki67+	 4856 6973
5639	0	0	Ki67+	 4856 7050
5640	0	0	Ki67+	 4857 7471
5641	0	0	Ki67+	 4859 7400
5642	0	0	Ki67+	 4867 6889
5643	0	0	Ki67+	 4874 7001
5644	0	0	Ki67+	 4874 7443
5645	0	0	Ki67+	 4877 7432
5646	0	0	Ki67+	 4878 7492
5647	0	0	Ki67+	 4879 7035
5648	0	0	Ki67+	 4884 6840
5649	0	0	Ki67+	 4885 6961
5650	0	0	Ki67+	 4887 6983
5651	0	0	Ki67+	 4891 7404
5652	0	0	Ki67+	 4899 6937
5653	0	0	Ki67+	 4904 6842
5654	0	0	Ki67+	 4905 7456
5655	0	0	Ki67+	 4905 7526
5656	0	0	Ki67+	 4913 7510
5657	0	0	Ki67+	 4920 6835
5658	0	0	Ki67+	 4921 6919
5659	0	0	Ki67+	 4925 6856
5660	0	0	Ki67+	 4927 7559
5661	0	0	Ki67+	 4931 6814
5662	0	0	Ki67+	 4932 7443
5663	0	0	Ki67+	 4933 7367
5664	0	0	Ki67+	 4937 6828
5665	0	0	Ki67+	 4939 7474
5666	0	0	Ki67+	 4940 7509
5667	0	0	Ki67+	 4951 6802
5668	0	0	Ki67+	 4968 7542
5669	0	0	Ki67+	 4969 6898
5670	0	0	Ki67+	 4973 7482
5671	0	0	Ki67+	 4978 7512
5672	0	0	Ki67+	 4980 7409
5673	0	0	Ki67+	 5000 7418
5674	0	0	Ki67+	 5000 7535
5675	0	0	Ki67+	 5001 7462
5676	0	0	Ki67+	 5003 7560
5677	0	0	Ki67+	 5018 7519
5678	0	0	Ki67+	 5032 7474
5679	0	0	Ki67+	 5033 7454
5680	0	0	Ki67+	 5036 7531
5681	0	0	Ki67+	 5065 7425
5682	0	0	Ki67+	 5074 7410
5683	0	0	Ki67+	 5077 7459
5684	0	0	Ki67+	 5077 7482
5685	0	0	Ki67+	 5084 7386
5686	0	0	Ki67+	 5091 7452
5687	0	0	Ki67+	 5101 7332
5688	0	0	Ki67+	 5102 7408
5689	0	0	Ki67+	 5108 7498
5690	0	0	Ki67+	 5109 7358
5691	0	0	Ki67+	 5110 7565
5692	0	0	Ki67+	 5111 7544
5693	0	0	Ki67+	 5120 7383
5694	0	0	Ki67+	 5125 7352
5695	0	0	Ki67+	 5126 7411
5696	0	0	Ki67+	 5129 7518
5697	0	0	Ki67+	 5132 7544
5698	0	0	Ki67+	 5159 7397
5699	0	0	Ki67+	 5172 7596
5700	0	0	Ki67+	 5174 7375
5701	0	0	Ki67+	 5186 7408
5702	0	0	Ki67+	 5192 7437
5703	0	0	Ki67+	 5197 7408
5704	0	0	Ki67+	 5204 7595
5705	0	0	Ki67+	 5211 7377
5706	0	0	Ki67+	 5222 7403
5707	0	0	Ki67+	 5228 7419
5708	0	0	Ki67+	 5229 7437
5709	0	0	Ki67+	 5236 7373
5710	0	0	Ki67+	 5254 7415
5711	0	0	Ki67+	 5256 7592
5712	0	0	Ki67+	 5268 7444
5713	0	0	Ki67+	 5272 7476
5714	0	0	Ki67+	 5278 7386
5715	0	0	Ki67+	 5280 7400
5716	0	0	Ki67+	 5286 7551
5717	0	0	Ki67+	 5292 7405
5718	0	0	Ki67+	 5311 7431
5719	0	0	Ki67+	 5337 7376
5720	0	0	Ki67+	 5337 7498
5721	0	0	Ki67+	 5343 7424
5722	0	0	Ki67+	 5344 7464
5723	0	0	Ki67+	 4561 7882
5724	0	0	Ki67+	 4562 7755
5725	0	0	Ki67+	 4564 7963
5726	0	0	Ki67+	 4568 8115
5727	0	0	Ki67+	 4569 7710
5728	0	0	Ki67+	 4569 7771
5729	0	0	Ki67+	 4574 7738
5730	0	0	Ki67+	 4575 7857
5731	0	0	Ki67+	 4576 8080
5732	0	0	Ki67+	 4581 8296
5733	0	0	Ki67+	 4585 7827
5734	0	0	Ki67+	 4585 8243
5735	0	0	Ki67+	 4586 7789
5736	0	0	Ki67+	 4586 8263
5737	0	0	Ki67+	 4592 7764
5738	0	0	Ki67+	 4596 7857
5739	0	0	Ki67+	 4602 7891
5740	0	0	Ki67+	 4606 8128
5741	0	0	Ki67+	 4607 7742
5742	0	0	Ki67+	 4607 8246
5743	0	0	Ki67+	 4612 7904
5744	0	0	Ki67+	 4615 8104
5745	0	0	Ki67+	 4619 7862
5746	0	0	Ki67+	 4629 8125
5747	0	0	Ki67+	 4630 8082
5748	0	0	Ki67+	 4646 8232
5749	0	0	Ki67+	 4653 8102
5750	0	0	Ki67+	 4656 7816
5751	0	0	Ki67+	 4656 8015
5752	0	0	Ki67+	 4657 7838
5753	0	0	Ki67+	 4657 8239
5754	0	0	Ki67+	 4660 7867
5755	0	0	Ki67+	 4664 8367
5756	0	0	Ki67+	 4667 8071
5757	0	0	Ki67+	 4670 8115
5758	0	0	Ki67+	 4674 7826
5759	0	0	Ki67+	 4677 8362
5760	0	0	Ki67+	 4682 8140
5761	0	0	Ki67+	 4686 7868
5762	0	0	Ki67+	 4687 7773
5763	0	0	Ki67+	 4689 7842
5764	0	0	Ki67+	 4692 7785
5765	0	0	Ki67+	 4694 8328
5766	0	0	Ki67+	 4695 8145
5767	0	0	Ki67+	 4704 7842
5768	0	0	Ki67+	 4718 7769
5769	0	0	Ki67+	 4723 7693
5770	0	0	Ki67+	 4726 7816
5771	0	0	Ki67+	 4730 7639
5772	0	0	Ki67+	 4730 8298
5773	0	0	Ki67+	 4737 7735
5774	0	0	Ki67+	 4742 7800
5775	0	0	Ki67+	 4746 7615
5776	0	0	Ki67+	 4754 7642
5777	0	0	Ki67+	 4757 7782
5778	0	0	Ki67+	 4762 7728
5779	0	0	Ki67+	 4763 7702
5780	0	0	Ki67+	 4767 8325
5781	0	0	Ki67+	 4770 8300
5782	0	0	Ki67+	 4772 7672
5783	0	0	Ki67+	 4781 7965
5784	0	0	Ki67+	 4787 7621
5785	0	0	Ki67+	 4790 7665
5786	0	0	Ki67+	 4797 7636
5787	0	0	Ki67+	 4805 7954
5788	0	0	Ki67+	 4807 7685
5789	0	0	Ki67+	 4834 7942
5790	0	0	Ki67+	 4858 7880
5791	0	0	Ki67+	 4859 7935
5792	0	0	Ki67+	 4871 7739
5793	0	0	Ki67+	 4879 8018
5794	0	0	Ki67+	 4880 7785
5795	0	0	Ki67+	 4886 8042
5796	0	0	Ki67+	 4890 8259
5797	0	0	Ki67+	 4891 7824
5798	0	0	Ki67+	 4893 8197
5799	0	0	Ki67+	 4896 8215
5800	0	0	Ki67+	 4901 7808
5801	0	0	Ki67+	 4915 7843
5802	0	0	Ki67+	 4916 8160
5803	0	0	Ki67+	 4918 7783
5804	0	0	Ki67+	 4918 8351
5805	0	0	Ki67+	 4932 7705
5806	0	0	Ki67+	 4934 8032
5807	0	0	Ki67+	 4934 8193
5808	0	0	Ki67+	 4937 8337
5809	0	0	Ki67+	 4941 8008
5810	0	0	Ki67+	 4942 7811
5811	0	0	Ki67+	 4943 8317
5812	0	0	Ki67+	 4951 8297
5813	0	0	Ki67+	 4964 7981
5814	0	0	Ki67+	 4969 8303
5815	0	0	Ki67+	 4973 7803
5816	0	0	Ki67+	 4981 7619
5817	0	0	Ki67+	 4981 8284
5818	0	0	Ki67+	 4983 7967
5819	0	0	Ki67+	 4993 7940
5820	0	0	Ki67+	 4994 8152
5821	0	0	Ki67+	 4997 7760
5822	0	0	Ki67+	 5000 7777
5823	0	0	Ki67+	 5000 8285
5824	0	0	Ki67+	 5014 8264
5825	0	0	Ki67+	 5026 7796
5826	0	0	Ki67+	 5026 8129
5827	0	0	Ki67+	 5033 7605
5828	0	0	Ki67+	 5040 8140
5829	0	0	Ki67+	 5050 8236
5830	0	0	Ki67+	 5052 8132
5831	0	0	Ki67+	 5053 8212
5832	0	0	Ki67+	 5059 7981
5833	0	0	Ki67+	 5061 7883
5834	0	0	Ki67+	 5084 7872
5835	0	0	Ki67+	 5087 7927
5836	0	0	Ki67+	 5091 7641
5837	0	0	Ki67+	 5100 8320
5838	0	0	Ki67+	 5103 7687
5839	0	0	Ki67+	 5105 7966
5840	0	0	Ki67+	 5110 8332
5841	0	0	Ki67+	 5115 7901
5842	0	0	Ki67+	 5115 7989
5843	0	0	Ki67+	 5121 7863
5844	0	0	Ki67+	 5127 8257
5845	0	0	Ki67+	 5128 8003
5846	0	0	Ki67+	 5130 7988
5847	0	0	Ki67+	 5132 8047
5848	0	0	Ki67+	 5134 7966
5849	0	0	Ki67+	 5137 7707
5850	0	0	Ki67+	 5140 7889
5851	0	0	Ki67+	 5147 8254
5852	0	0	Ki67+	 5150 7869
5853	0	0	Ki67+	 5152 7824
5854	0	0	Ki67+	 5157 8340
5855	0	0	Ki67+	 5164 7831
5856	0	0	Ki67+	 5174 7871
5857	0	0	Ki67+	 5178 7761
5858	0	0	Ki67+	 5184 7858
5859	0	0	Ki67+	 5185 8044
5860	0	0	Ki67+	 5187 7799
5861	0	0	Ki67+	 5193 7820
5862	0	0	Ki67+	 5194 8025
5863	0	0	Ki67+	 5195 8235
5864	0	0	Ki67+	 5198 7767
5865	0	0	Ki67+	 5205 8006
5866	0	0	Ki67+	 5220 7828
5867	0	0	Ki67+	 5220 8085
5868	0	0	Ki67+	 5223 8303
5869	0	0	Ki67+	 5227 7663
5870	0	0	Ki67+	 5230 7780
5871	0	0	Ki67+	 5234 7799
5872	0	0	Ki67+	 5234 8244
5873	0	0	Ki67+	 5241 8284
5874	0	0	Ki67+	 5243 7983
5875	0	0	Ki67+	 5247 8042
5876	0	0	Ki67+	 5253 7969
5877	0	0	Ki67+	 5254 8273
5878	0	0	Ki67+	 5259 8310
5879	0	0	Ki67+	 5271 8302
5880	0	0	Ki67+	 5279 8319
5881	0	0	Ki67+	 5282 7956
5882	0	0	Ki67+	 5286 7773
5883	0	0	Ki67+	 5290 7739
5884	0	0	Ki67+	 5292 8042
5885	0	0	Ki67+	 5299 7797
5886	0	0	Ki67+	 5301 7946
5887	0	0	Ki67+	 5315 8206
5888	0	0	Ki67+	 5330 7787
5889	0	0	Ki67+	 5346 8206
5890	0	0	Ki67+	 5347 7797
5891	0	0	Ki67+	 4566 8813
5892	0	0	Ki67+	 4570 8823
5893	0	0	Ki67+	 4596 8430
5894	0	0	Ki67+	 4610 8530
5895	0	0	Ki67+	 4611 8555
5896	0	0	Ki67+	 4648 8645
5897	0	0	Ki67+	 4654 8440
5898	0	0	Ki67+	 4660 8657
5899	0	0	Ki67+	 4665 8951
5900	0	0	Ki67+	 4670 8525
5901	0	0	Ki67+	 4673 8976
5902	0	0	Ki67+	 4674 8644
5903	0	0	Ki67+	 4676 8748
5904	0	0	Ki67+	 4677 8732
5905	0	0	Ki67+	 4690 8661
5906	0	0	Ki67+	 4695 8719
5907	0	0	Ki67+	 4706 8485
5908	0	0	Ki67+	 4714 8466
5909	0	0	Ki67+	 4718 8693
5910	0	0	Ki67+	 4725 8885
5911	0	0	Ki67+	 4733 8926
5912	0	0	Ki67+	 4733 8975
5913	0	0	Ki67+	 4739 8649
5914	0	0	Ki67+	 4746 9133
5915	0	0	Ki67+	 4747 9099
5916	0	0	Ki67+	 4754 8836
5917	0	0	Ki67+	 4759 8856
5918	0	0	Ki67+	 4765 8628
5919	0	0	Ki67+	 4769 8643
5920	0	0	Ki67+	 4782 8558
5921	0	0	Ki67+	 4783 8689
5922	0	0	Ki67+	 4784 8603
5923	0	0	Ki67+	 4784 8621
5924	0	0	Ki67+	 4786 8992
5925	0	0	Ki67+	 4795 8658
5926	0	0	Ki67+	 4797 8822
5927	0	0	Ki67+	 4798 8483
5928	0	0	Ki67+	 4798 8879
5929	0	0	Ki67+	 4800 8962
5930	0	0	Ki67+	 4800 9152
5931	0	0	Ki67+	 4804 9114
5932	0	0	Ki67+	 4820 8872
5933	0	0	Ki67+	 4820 9167
5934	0	0	Ki67+	 4821 8901
5935	0	0	Ki67+	 4824 8942
5936	0	0	Ki67+	 4825 8583
5937	0	0	Ki67+	 4826 8788
5938	0	0	Ki67+	 4831 8857
5939	0	0	Ki67+	 4833 8632
5940	0	0	Ki67+	 4835 8616
5941	0	0	Ki67+	 4842 8924
5942	0	0	Ki67+	 4842 9020
5943	0	0	Ki67+	 4844 8914
5944	0	0	Ki67+	 4848 8758
5945	0	0	Ki67+	 4852 8886
5946	0	0	Ki67+	 4854 8861
5947	0	0	Ki67+	 4856 8805
5948	0	0	Ki67+	 4859 8819
5949	0	0	Ki67+	 4862 8606
5950	0	0	Ki67+	 4868 8763
5951	0	0	Ki67+	 4869 8930
5952	0	0	Ki67+	 4872 8862
5953	0	0	Ki67+	 4878 9033
5954	0	0	Ki67+	 4879 8852
5955	0	0	Ki67+	 4884 8491
5956	0	0	Ki67+	 4886 9158
5957	0	0	Ki67+	 4887 8804
5958	0	0	Ki67+	 4887 9083
5959	0	0	Ki67+	 4889 8918
5960	0	0	Ki67+	 4890 8575
5961	0	0	Ki67+	 4890 8883
5962	0	0	Ki67+	 4895 8772
5963	0	0	Ki67+	 4897 9106
5964	0	0	Ki67+	 4899 8730
5965	0	0	Ki67+	 4899 9032
5966	0	0	Ki67+	 4902 8963
5967	0	0	Ki67+	 4905 8804
5968	0	0	Ki67+	 4906 8864
5969	0	0	Ki67+	 4911 8887
5970	0	0	Ki67+	 4913 9069
5971	0	0	Ki67+	 4917 8782
5972	0	0	Ki67+	 4918 8750
5973	0	0	Ki67+	 4918 9045
5974	0	0	Ki67+	 4922 8710
5975	0	0	Ki67+	 4925 8980
5976	0	0	Ki67+	 4926 8793
5977	0	0	Ki67+	 4927 8549
5978	0	0	Ki67+	 4933 9191
5979	0	0	Ki67+	 4934 8732
5980	0	0	Ki67+	 4948 8891
5981	0	0	Ki67+	 4956 8417
5982	0	0	Ki67+	 4956 8706
5983	0	0	Ki67+	 4956 9171
5984	0	0	Ki67+	 4958 8991
5985	0	0	Ki67+	 4959 8507
5986	0	0	Ki67+	 4965 8677
5987	0	0	Ki67+	 4968 8524
5988	0	0	Ki67+	 4969 8944
5989	0	0	Ki67+	 4971 8724
5990	0	0	Ki67+	 4971 9087
5991	0	0	Ki67+	 4978 9154
5992	0	0	Ki67+	 4983 8447
5993	0	0	Ki67+	 4987 9182
5994	0	0	Ki67+	 4993 9006
5995	0	0	Ki67+	 4998 8784
5996	0	0	Ki67+	 4999 8487
5997	0	0	Ki67+	 5009 8710
5998	0	0	Ki67+	 5010 8502
5999	0	0	Ki67+	 5016 8464
6000	0	0	Ki67+	 5021 9016
6001	0	0	Ki67+	 5022 9054
6002	0	0	Ki67+	 5023 9182
6003	0	0	Ki67+	 5027 8634
6004	0	0	Ki67+	 5029 8925
6005	0	0	Ki67+	 5030 8694
6006	0	0	Ki67+	 5030 8974
6007	0	0	Ki67+	 5036 8869
6008	0	0	Ki67+	 5036 9175
6009	0	0	Ki67+	 5039 8660
6010	0	0	Ki67+	 5039 9067
6011	0	0	Ki67+	 5046 8958
6012	0	0	Ki67+	 5046 9199
6013	0	0	Ki67+	 5047 9076
6014	0	0	Ki67+	 5050 9064
6015	0	0	Ki67+	 5066 9058
6016	0	0	Ki67+	 5072 8966
6017	0	0	Ki67+	 5073 9033
6018	0	0	Ki67+	 5074 9190
6019	0	0	Ki67+	 5079 8425
6020	0	0	Ki67+	 5079 9044
6021	0	0	Ki67+	 5081 8980
6022	0	0	Ki67+	 5083 9116
6023	0	0	Ki67+	 5088 9057
6024	0	0	Ki67+	 5094 8613
6025	0	0	Ki67+	 5099 9003
6026	0	0	Ki67+	 5100 9024
6027	0	0	Ki67+	 5103 9179
6028	0	0	Ki67+	 5105 8931
6029	0	0	Ki67+	 5110 9083
6030	0	0	Ki67+	 5115 8623
6031	0	0	Ki67+	 5116 8995
6032	0	0	Ki67+	 5118 9138
6033	0	0	Ki67+	 5119 9068
6034	0	0	Ki67+	 5121 8592
6035	0	0	Ki67+	 5122 9009
6036	0	0	Ki67+	 5130 8639
6037	0	0	Ki67+	 5131 8615
6038	0	0	Ki67+	 5131 9065
6039	0	0	Ki67+	 5132 8705
6040	0	0	Ki67+	 5132 9158
6041	0	0	Ki67+	 5133 9095
6042	0	0	Ki67+	 5134 8660
6043	0	0	Ki67+	 5139 9042
6044	0	0	Ki67+	 5140 8855
6045	0	0	Ki67+	 5147 9119
6046	0	0	Ki67+	 5155 8651
6047	0	0	Ki67+	 5156 8592
6048	0	0	Ki67+	 5157 9071
6049	0	0	Ki67+	 5157 9188
6050	0	0	Ki67+	 5158 9143
6051	0	0	Ki67+	 5163 9023
6052	0	0	Ki67+	 5167 9098
6053	0	0	Ki67+	 5171 8891
6054	0	0	Ki67+	 5173 9053
6055	0	0	Ki67+	 5175 8619
6056	0	0	Ki67+	 5175 8990
6057	0	0	Ki67+	 5176 8698
6058	0	0	Ki67+	 5176 9154
6059	0	0	Ki67+	 5177 9110
6060	0	0	Ki67+	 5182 8902
6061	0	0	Ki67+	 5183 9039
6062	0	0	Ki67+	 5186 8518
6063	0	0	Ki67+	 5187 8701
6064	0	0	Ki67+	 5188 8666
6065	0	0	Ki67+	 5189 8939
6066	0	0	Ki67+	 5189 8965
6067	0	0	Ki67+	 5192 9134
6068	0	0	Ki67+	 5195 8578
6069	0	0	Ki67+	 5195 8982
6070	0	0	Ki67+	 5196 8542
6071	0	0	Ki67+	 5197 9085
6072	0	0	Ki67+	 5201 9098
6073	0	0	Ki67+	 5204 8607
6074	0	0	Ki67+	 5209 8556
6075	0	0	Ki67+	 5210 9117
6076	0	0	Ki67+	 5211 9197
6077	0	0	Ki67+	 5214 8829
6078	0	0	Ki67+	 5215 9001
6079	0	0	Ki67+	 5218 8890
6080	0	0	Ki67+	 5219 9065
6081	0	0	Ki67+	 5221 8878
6082	0	0	Ki67+	 5228 8608
6083	0	0	Ki67+	 5228 8915
6084	0	0	Ki67+	 5231 8925
6085	0	0	Ki67+	 5232 8529
6086	0	0	Ki67+	 5233 8948
6087	0	0	Ki67+	 5234 9135
6088	0	0	Ki67+	 5237 8865
6089	0	0	Ki67+	 5240 8581
6090	0	0	Ki67+	 5241 9188
6091	0	0	Ki67+	 5242 8942
6092	0	0	Ki67+	 5245 9053
6093	0	0	Ki67+	 5247 9014
6094	0	0	Ki67+	 5248 8469
6095	0	0	Ki67+	 5249 8487
6096	0	0	Ki67+	 5249 8599
6097	0	0	Ki67+	 5249 8969
6098	0	0	Ki67+	 5250 8631
6099	0	0	Ki67+	 5258 8542
6100	0	0	Ki67+	 5258 8576
6101	0	0	Ki67+	 5258 9175
6102	0	0	Ki67+	 5261 8999
6103	0	0	Ki67+	 5264 8507
6104	0	0	Ki67+	 5265 8525
6105	0	0	Ki67+	 5265 8630
6106	0	0	Ki67+	 5266 8436
6107	0	0	Ki67+	 5268 9051
6108	0	0	Ki67+	 5269 8936
6109	0	0	Ki67+	 5272 8649
6110	0	0	Ki67+	 5273 8472
6111	0	0	Ki67+	 5284 9054
6112	0	0	Ki67+	 5284 9094
6113	0	0	Ki67+	 5285 9018
6114	0	0	Ki67+	 5294 8639
6115	0	0	Ki67+	 5295 8512
6116	0	0	Ki67+	 5295 9043
6117	0	0	Ki67+	 5295 9191
6118	0	0	Ki67+	 5296 9004
6119	0	0	Ki67+	 5297 9148
6120	0	0	Ki67+	 5304 9108
6121	0	0	Ki67+	 5311 8983
6122	0	0	Ki67+	 5315 9186
6123	0	0	Ki67+	 5324 8442
6124	0	0	Ki67+	 5325 8955
6125	0	0	Ki67+	 5325 9063
6126	0	0	Ki67+	 5327 8617
6127	0	0	Ki67+	 5328 8905
6128	0	0	Ki67+	 5330 8535
6129	0	0	Ki67+	 5331 8424
6130	0	0	Ki67+	 5331 8477
6131	0	0	Ki67+	 5331 9154
6132	0	0	Ki67+	 5333 9137
6133	0	0	Ki67+	 5334 9034
6134	0	0	Ki67+	 5335 9110
6135	0	0	Ki67+	 5338 8917
6136	0	0	Ki67+	 5339 8503
6137	0	0	Ki67+	 5341 8534
6138	0	0	Ki67+	 5341 8586
6139	0	0	Ki67+	 5344 8483
6140	0	0	Ki67+	 5346 8981
6141	0	0	Ki67+	 5348 8460
6142	0	0	Ki67+	 5350 8877
6143	0	0	Ki67+	 5350 9005
6144	0	0	Ki67+	 5350 9154
6145	0	0	Ki67+	 5352 8960
6146	0	0	Ki67+	 5352 9017
6147	0	0	Ki67+	 5354 9058
6148	0	0	Ki67+	 5355 9189
6149	0	0	Ki67+	 5358 8580
6150	0	0	Ki67+	 5358 8940
6151	0	0	Ki67+	 4562 9810
6152	0	0	Ki67+	 4568 9965
6153	0	0	Ki67+	 4572 9943
6154	0	0	Ki67+	 4579 9471
6155	0	0	Ki67+	 4579 9622
6156	0	0	Ki67+	 4584 9422
6157	0	0	Ki67+	 4584 9519
6158	0	0	Ki67+	 4589 9544
6159	0	0	Ki67+	 4592 9583
6160	0	0	Ki67+	 4594 9958
6161	0	0	Ki67+	 4602 9854
6162	0	0	Ki67+	 4602 9912
6163	0	0	Ki67+	 4603 9839
6164	0	0	Ki67+	 4609 9555
6165	0	0	Ki67+	 4625 9511
6166	0	0	Ki67+	 4627 9879
6167	0	0	Ki67+	 4628 9918
6168	0	0	Ki67+	 4631 9796
6169	0	0	Ki67+	 4632 9639
6170	0	0	Ki67+	 4636 9781
6171	0	0	Ki67+	 4638 9556
6172	0	0	Ki67+	 4640 9435
6173	0	0	Ki67+	 4642 9469
6174	0	0	Ki67+	 4642 9951
6175	0	0	Ki67+	 4646 9622
6176	0	0	Ki67+	 4647 9965
6177	0	0	Ki67+	 4649 9542
6178	0	0	Ki67+	 4650 9877
6179	0	0	Ki67+	 4653 9946
6180	0	0	Ki67+	 4654 9601
6181	0	0	Ki67+	 4657 9585
6182	0	0	Ki67+	 4658 9495
6183	0	0	Ki67+	 4666 9936
6184	0	0	Ki67+	 4669 9922
6185	0	0	Ki67+	 4673 9488
6186	0	0	Ki67+	 4681 9535
6187	0	0	Ki67+	 4684 9982
6188	0	0	Ki67+	 4691 9551
6189	0	0	Ki67+	 4693 9857
6190	0	0	Ki67+	 4695 9566
6191	0	0	Ki67+	 4695 9843
6192	0	0	Ki67+	 4700 9581
6193	0	0	Ki67+	 4702 9612
6194	0	0	Ki67+	 4704 9956
6195	0	0	Ki67+	 4705 9624
6196	0	0	Ki67+	 4717 9607
6197	0	0	Ki67+	 4721 9919
6198	0	0	Ki67+	 4731 9568
6199	0	0	Ki67+	 4734 9893
6200	0	0	Ki67+	 4738 9903
6201	0	0	Ki67+	 4745 9610
6202	0	0	Ki67+	 4752 9589
6203	0	0	Ki67+	 4774 9267
6204	0	0	Ki67+	 4790 9240
6205	0	0	Ki67+	 4791 9294
6206	0	0	Ki67+	 4791 9951
6207	0	0	Ki67+	 4791 9987
6208	0	0	Ki67+	 4792 9214
6209	0	0	Ki67+	 4794 9622
6210	0	0	Ki67+	 4796 9230
6211	0	0	Ki67+	 4797 9315
6212	0	0	Ki67+	 4802 9367
6213	0	0	Ki67+	 4804 9257
6214	0	0	Ki67+	 4809 9273
6215	0	0	Ki67+	 4811 9420
6216	0	0	Ki67+	 4819 9339
6217	0	0	Ki67+	 4821 9673
6218	0	0	Ki67+	 4823 9208
6219	0	0	Ki67+	 4828 9725
6220	0	0	Ki67+	 4830 9237
6221	0	0	Ki67+	 4833 9361
6222	0	0	Ki67+	 4835 9645
6223	0	0	Ki67+	 4837 9340
6224	0	0	Ki67+	 4838 9300
6225	0	0	Ki67+	 4843 9395
6226	0	0	Ki67+	 4849 9692
6227	0	0	Ki67+	 4851 9341
6228	0	0	Ki67+	 4851 9991
6229	0	0	Ki67+	 4854 9458
6230	0	0	Ki67+	 4858 9430
6231	0	0	Ki67+	 4860 9262
6232	0	0	Ki67+	 4860 9684
6233	0	0	Ki67+	 4863 9244
6234	0	0	Ki67+	 4863 9321
6235	0	0	Ki67+	 4864 9357
6236	0	0	Ki67+	 4867 9209
6237	0	0	Ki67+	 4870 9753
6238	0	0	Ki67+	 4874 9294
6239	0	0	Ki67+	 4874 9763
6240	0	0	Ki67+	 4881 9994
6241	0	0	Ki67+	 4883 9397
6242	0	0	Ki67+	 4886 9271
6243	0	0	Ki67+	 4886 9371
6244	0	0	Ki67+	 4887 9323
6245	0	0	Ki67+	 4888 9230
6246	0	0	Ki67+	 4891 9774
6247	0	0	Ki67+	 4892 9250
6248	0	0	Ki67+	 4893 9469
6249	0	0	Ki67+	 4899 9395
6250	0	0	Ki67+	 4900 9351
6251	0	0	Ki67+	 4905 9750
6252	0	0	Ki67+	 4906 9421
6253	0	0	Ki67+	 4907 9722
6254	0	0	Ki67+	 4908 9280
6255	0	0	Ki67+	 4910 9308
6256	0	0	Ki67+	 4911 9843
6257	0	0	Ki67+	 4914 9360
6258	0	0	Ki67+	 4914 9413
6259	0	0	Ki67+	 4915 9266
6260	0	0	Ki67+	 4917 9975
6261	0	0	Ki67+	 4918 9704
6262	0	0	Ki67+	 4923 9505
6263	0	0	Ki67+	 4932 9324
6264	0	0	Ki67+	 4934 9484
6265	0	0	Ki67+	 4942 9382
6266	0	0	Ki67+	 4943 9246
6267	0	0	Ki67+	 4948 9426
6268	0	0	Ki67+	 4949 9296
6269	0	0	Ki67+	 4950 9450
6270	0	0	Ki67+	 4951 9515
6271	0	0	Ki67+	 4955 9341
6272	0	0	Ki67+	 4956 9202
6273	0	0	Ki67+	 4957 9214
6274	0	0	Ki67+	 4957 9380
6275	0	0	Ki67+	 4957 9525
6276	0	0	Ki67+	 4970 9468
6277	0	0	Ki67+	 4972 9398
6278	0	0	Ki67+	 4973 9293
6279	0	0	Ki67+	 4973 9505
6280	0	0	Ki67+	 4975 9261
6281	0	0	Ki67+	 4977 9383
6282	0	0	Ki67+	 4978 9435
6283	0	0	Ki67+	 4981 9225
6284	0	0	Ki67+	 4981 9531
6285	0	0	Ki67+	 4983 9243
6286	0	0	Ki67+	 4993 9766
6287	0	0	Ki67+	 4997 9490
6288	0	0	Ki67+	 4998 9354
6289	0	0	Ki67+	 5002 9366
6290	0	0	Ki67+	 5005 9395
6291	0	0	Ki67+	 5009 9455
6292	0	0	Ki67+	 5010 9215
6293	0	0	Ki67+	 5011 9303
6294	0	0	Ki67+	 5014 9280
6295	0	0	Ki67+	 5017 9393
6296	0	0	Ki67+	 5018 9684
6297	0	0	Ki67+	 5020 9432
6298	0	0	Ki67+	 5022 9336
6299	0	0	Ki67+	 5022 9728
6300	0	0	Ki67+	 5023 9449
6301	0	0	Ki67+	 5023 9515
6302	0	0	Ki67+	 5026 9471
6303	0	0	Ki67+	 5030 9277
6304	0	0	Ki67+	 5032 9403
6305	0	0	Ki67+	 5032 9487
6306	0	0	Ki67+	 5035 9298
6307	0	0	Ki67+	 5036 9371
6308	0	0	Ki67+	 5037 9764
6309	0	0	Ki67+	 5040 9242
6310	0	0	Ki67+	 5042 9544
6311	0	0	Ki67+	 5046 9219
6312	0	0	Ki67+	 5046 9440
6313	0	0	Ki67+	 5052 9475
6314	0	0	Ki67+	 5053 9322
6315	0	0	Ki67+	 5060 9357
6316	0	0	Ki67+	 5061 9385
6317	0	0	Ki67+	 5061 9708
6318	0	0	Ki67+	 5065 9680
6319	0	0	Ki67+	 5066 9279
6320	0	0	Ki67+	 5068 9536
6321	0	0	Ki67+	 5072 9555
6322	0	0	Ki67+	 5073 9393
6323	0	0	Ki67+	 5073 9417
6324	0	0	Ki67+	 5079 9455
6325	0	0	Ki67+	 5080 9361
6326	0	0	Ki67+	 5084 9241
6327	0	0	Ki67+	 5086 9352
6328	0	0	Ki67+	 5089 9397
6329	0	0	Ki67+	 5092 9303
6330	0	0	Ki67+	 5098 9718
6331	0	0	Ki67+	 5101 9219
6332	0	0	Ki67+	 5101 9514
6333	0	0	Ki67+	 5105 9279
6334	0	0	Ki67+	 5108 9346
6335	0	0	Ki67+	 5109 9674
6336	0	0	Ki67+	 5110 9232
6337	0	0	Ki67+	 5115 9364
6338	0	0	Ki67+	 5115 9829
6339	0	0	Ki67+	 5116 9516
6340	0	0	Ki67+	 5117 9470
6341	0	0	Ki67+	 5118 9404
6342	0	0	Ki67+	 5123 9391
6343	0	0	Ki67+	 5125 9286
6344	0	0	Ki67+	 5127 9321
6345	0	0	Ki67+	 5128 9252
6346	0	0	Ki67+	 5131 9238
6347	0	0	Ki67+	 5136 9424
6348	0	0	Ki67+	 5137 9271
6349	0	0	Ki67+	 5137 9491
6350	0	0	Ki67+	 5144 9379
6351	0	0	Ki67+	 5144 9503
6352	0	0	Ki67+	 5146 9528
6353	0	0	Ki67+	 5152 9213
6354	0	0	Ki67+	 5157 9319
6355	0	0	Ki67+	 5157 9469
6356	0	0	Ki67+	 5158 9427
6357	0	0	Ki67+	 5161 9292
6358	0	0	Ki67+	 5166 9370
6359	0	0	Ki67+	 5169 9402
6360	0	0	Ki67+	 5172 9478
6361	0	0	Ki67+	 5172 9521
6362	0	0	Ki67+	 5173 9339
6363	0	0	Ki67+	 5175 9253
6364	0	0	Ki67+	 5177 9539
6365	0	0	Ki67+	 5178 9234
6366	0	0	Ki67+	 5189 9487
6367	0	0	Ki67+	 5189 9676
6368	0	0	Ki67+	 5194 9318
6369	0	0	Ki67+	 5196 9415
6370	0	0	Ki67+	 5197 9218
6371	0	0	Ki67+	 5197 9284
6372	0	0	Ki67+	 5199 9521
6373	0	0	Ki67+	 5202 9720
6374	0	0	Ki67+	 5203 9448
6375	0	0	Ki67+	 5219 9404
6376	0	0	Ki67+	 5220 9237
6377	0	0	Ki67+	 5220 9307
6378	0	0	Ki67+	 5221 9356
6379	0	0	Ki67+	 5221 9461
6380	0	0	Ki67+	 5223 9671
6381	0	0	Ki67+	 5226 9266
6382	0	0	Ki67+	 5227 9486
6383	0	0	Ki67+	 5229 9943
6384	0	0	Ki67+	 5231 9519
6385	0	0	Ki67+	 5234 9900
6386	0	0	Ki67+	 5240 9530
6387	0	0	Ki67+	 5243 9327
6388	0	0	Ki67+	 5243 9715
6389	0	0	Ki67+	 5252 9279
6390	0	0	Ki67+	 5258 9505
6391	0	0	Ki67+	 5258 9676
6392	0	0	Ki67+	 5259 9482
6393	0	0	Ki67+	 5261 9241
6394	0	0	Ki67+	 5268 9691
6395	0	0	Ki67+	 5274 9298
6396	0	0	Ki67+	 5277 9348
6397	0	0	Ki67+	 5281 9202
6398	0	0	Ki67+	 5284 9805
6399	0	0	Ki67+	 5288 9230
6400	0	0	Ki67+	 5289 9431
6401	0	0	Ki67+	 5290 9493
6402	0	0	Ki67+	 5293 9398
6403	0	0	Ki67+	 5302 9318
6404	0	0	Ki67+	 5302 9456
6405	0	0	Ki67+	 5303 9374
6406	0	0	Ki67+	 5308 9221
6407	0	0	Ki67+	 5315 9287
6408	0	0	Ki67+	 5315 9337
6409	0	0	Ki67+	 5320 9430
6410	0	0	Ki67+	 5323 9485
6411	0	0	Ki67+	 5328 9649
6412	0	0	Ki67+	 5330 9450
6413	0	0	Ki67+	 5333 9467
6414	0	0	Ki67+	 5349 9329
6415	0	0	Ki67+	 5350 9290
6416	0	0	Ki67+	 5352 9366
6417	0	0	Ki67+	 5352 9988
6418	0	0	Ki67+	 5354 9208
6419	0	0	Ki67+	 5354 9443
6420	0	0	Ki67+	 5359 9461
6421	0	0	Ki67+	 4561 10292
6422	0	0	Ki67+	 4561 10328
6423	0	0	Ki67+	 4564 10276
6424	0	0	Ki67+	 4565 10648
6425	0	0	Ki67+	 4566 10122
6426	0	0	Ki67+	 4566 10608
6427	0	0	Ki67+	 4569 10769
6428	0	0	Ki67+	 4572 10442
6429	0	0	Ki67+	 4575 10376
6430	0	0	Ki67+	 4581 10345
6431	0	0	Ki67+	 4585 10474
6432	0	0	Ki67+	 4595 10303
6433	0	0	Ki67+	 4597 10460
6434	0	0	Ki67+	 4600 10600
6435	0	0	Ki67+	 4602 10002
6436	0	0	Ki67+	 4610 10612
6437	0	0	Ki67+	 4614 10521
6438	0	0	Ki67+	 4615 10657
6439	0	0	Ki67+	 4623 10019
6440	0	0	Ki67+	 4625 10359
6441	0	0	Ki67+	 4627 10692
6442	0	0	Ki67+	 4628 10717
6443	0	0	Ki67+	 4635 10040
6444	0	0	Ki67+	 4636 10052
6445	0	0	Ki67+	 4639 10424
6446	0	0	Ki67+	 4640 10359
6447	0	0	Ki67+	 4641 10599
6448	0	0	Ki67+	 4645 10716
6449	0	0	Ki67+	 4654 10119
6450	0	0	Ki67+	 4657 10149
6451	0	0	Ki67+	 4657 10757
6452	0	0	Ki67+	 4684 10539
6453	0	0	Ki67+	 4690 10745
6454	0	0	Ki67+	 4691 10053
6455	0	0	Ki67+	 4702 10270
6456	0	0	Ki67+	 4727 10554
6457	0	0	Ki67+	 4730 10116
6458	0	0	Ki67+	 4733 10583
6459	0	0	Ki67+	 4734 10462
6460	0	0	Ki67+	 4736 10132
6461	0	0	Ki67+	 4751 10613
6462	0	0	Ki67+	 4756 10564
6463	0	0	Ki67+	 4759 10640
6464	0	0	Ki67+	 4769 10406
6465	0	0	Ki67+	 4770 10684
6466	0	0	Ki67+	 4775 10430
6467	0	0	Ki67+	 4777 10097
6468	0	0	Ki67+	 4778 10031
6469	0	0	Ki67+	 4779 10254
6470	0	0	Ki67+	 4784 10290
6471	0	0	Ki67+	 4789 10634
6472	0	0	Ki67+	 4790 10585
6473	0	0	Ki67+	 4792 10356
6474	0	0	Ki67+	 4795 10260
6475	0	0	Ki67+	 4796 10446
6476	0	0	Ki67+	 4802 10321
6477	0	0	Ki67+	 4804 10269
6478	0	0	Ki67+	 4807 10079
6479	0	0	Ki67+	 4809 10207
6480	0	0	Ki67+	 4811 10384
6481	0	0	Ki67+	 4812 10095
6482	0	0	Ki67+	 4812 10696
6483	0	0	Ki67+	 4813 10029
6484	0	0	Ki67+	 4816 10730
6485	0	0	Ki67+	 4819 10606
6486	0	0	Ki67+	 4824 10276
6487	0	0	Ki67+	 4828 10245
6488	0	0	Ki67+	 4828 10439
6489	0	0	Ki67+	 4829 10193
6490	0	0	Ki67+	 4829 10747
6491	0	0	Ki67+	 4831 10167
6492	0	0	Ki67+	 4835 10225
6493	0	0	Ki67+	 4846 10645
6494	0	0	Ki67+	 4852 10208
6495	0	0	Ki67+	 4855 10574
6496	0	0	Ki67+	 4855 10723
6497	0	0	Ki67+	 4858 10503
6498	0	0	Ki67+	 4859 10781
6499	0	0	Ki67+	 4864 10704
6500	0	0	Ki67+	 4867 10222
6501	0	0	Ki67+	 4867 10538
6502	0	0	Ki67+	 4868 10032
6503	0	0	Ki67+	 4868 10070
6504	0	0	Ki67+	 4878 10242
6505	0	0	Ki67+	 4881 10570
6506	0	0	Ki67+	 4881 10613
6507	0	0	Ki67+	 4888 10119
6508	0	0	Ki67+	 4888 10645
6509	0	0	Ki67+	 4889 10730
6510	0	0	Ki67+	 4894 10676
6511	0	0	Ki67+	 4894 10743
6512	0	0	Ki67+	 4895 10142
6513	0	0	Ki67+	 4896 10178
6514	0	0	Ki67+	 4896 10664
6515	0	0	Ki67+	 4908 10697
6516	0	0	Ki67+	 4909 10248
6517	0	0	Ki67+	 4911 10220
6518	0	0	Ki67+	 4917 10051
6519	0	0	Ki67+	 4918 10720
6520	0	0	Ki67+	 4923 10150
6521	0	0	Ki67+	 4925 10228
6522	0	0	Ki67+	 4928 10690
6523	0	0	Ki67+	 4932 10670
6524	0	0	Ki67+	 4936 10572
6525	0	0	Ki67+	 4938 10719
6526	0	0	Ki67+	 4941 10186
6527	0	0	Ki67+	 4953 10260
6528	0	0	Ki67+	 4956 10643
6529	0	0	Ki67+	 4958 10546
6530	0	0	Ki67+	 4960 10119
6531	0	0	Ki67+	 4968 10630
6532	0	0	Ki67+	 4969 10060
6533	0	0	Ki67+	 4969 10207
6534	0	0	Ki67+	 4970 10092
6535	0	0	Ki67+	 4970 10592
6536	0	0	Ki67+	 4980 10229
6537	0	0	Ki67+	 4981 10477
6538	0	0	Ki67+	 4991 10184
6539	0	0	Ki67+	 4995 10651
6540	0	0	Ki67+	 4996 10619
6541	0	0	Ki67+	 5004 10194
6542	0	0	Ki67+	 5012 10616
6543	0	0	Ki67+	 5022 10499
6544	0	0	Ki67+	 5024 10215
6545	0	0	Ki67+	 5025 10161
6546	0	0	Ki67+	 5028 10100
6547	0	0	Ki67+	 5028 10560
6548	0	0	Ki67+	 5029 10576
6549	0	0	Ki67+	 5035 10197
6550	0	0	Ki67+	 5043 10474
6551	0	0	Ki67+	 5045 10517
6552	0	0	Ki67+	 5048 10594
6553	0	0	Ki67+	 5050 10747
6554	0	0	Ki67+	 5051 10556
6555	0	0	Ki67+	 5054 10186
6556	0	0	Ki67+	 5055 10661
6557	0	0	Ki67+	 5059 10419
6558	0	0	Ki67+	 5065 10569
6559	0	0	Ki67+	 5068 10492
6560	0	0	Ki67+	 5073 10769
6561	0	0	Ki67+	 5076 10016
6562	0	0	Ki67+	 5076 10182
6563	0	0	Ki67+	 5078 10656
6564	0	0	Ki67+	 5079 10224
6565	0	0	Ki67+	 5087 10516
6566	0	0	Ki67+	 5088 10575
6567	0	0	Ki67+	 5098 10264
6568	0	0	Ki67+	 5105 10137
6569	0	0	Ki67+	 5107 10162
6570	0	0	Ki67+	 5107 10783
6571	0	0	Ki67+	 5111 10561
6572	0	0	Ki67+	 5121 10425
6573	0	0	Ki67+	 5122 10106
6574	0	0	Ki67+	 5126 10485
6575	0	0	Ki67+	 5130 10146
6576	0	0	Ki67+	 5133 10222
6577	0	0	Ki67+	 5143 10504
6578	0	0	Ki67+	 5146 10606
6579	0	0	Ki67+	 5147 10248
6580	0	0	Ki67+	 5147 10545
6581	0	0	Ki67+	 5150 10491
6582	0	0	Ki67+	 5150 10564
6583	0	0	Ki67+	 5154 10669
6584	0	0	Ki67+	 5160 10080
6585	0	0	Ki67+	 5160 10544
6586	0	0	Ki67+	 5164 10110
6587	0	0	Ki67+	 5167 10271
6588	0	0	Ki67+	 5178 10600
6589	0	0	Ki67+	 5179 10621
6590	0	0	Ki67+	 5182 10701
6591	0	0	Ki67+	 5188 10759
6592	0	0	Ki67+	 5189 10578
6593	0	0	Ki67+	 5190 10252
6594	0	0	Ki67+	 5191 10664
6595	0	0	Ki67+	 5196 10732
6596	0	0	Ki67+	 5210 10754
6597	0	0	Ki67+	 5213 10199
6598	0	0	Ki67+	 5215 10236
6599	0	0	Ki67+	 5221 10699
6600	0	0	Ki67+	 5221 10786
6601	0	0	Ki67+	 5224 10716
6602	0	0	Ki67+	 5230 10315
6603	0	0	Ki67+	 5230 10337
6604	0	0	Ki67+	 5233 10756
6605	0	0	Ki67+	 5235 10145
6606	0	0	Ki67+	 5237 10270
6607	0	0	Ki67+	 5241 10333
6608	0	0	Ki67+	 5251 10360
6609	0	0	Ki67+	 5260 10776
6610	0	0	Ki67+	 5261 10307
6611	0	0	Ki67+	 5265 10396
6612	0	0	Ki67+	 5267 10519
6613	0	0	Ki67+	 5270 10447
6614	0	0	Ki67+	 5274 10485
6615	0	0	Ki67+	 5276 10502
6616	0	0	Ki67+	 5299 10514
6617	0	0	Ki67+	 5304 10204
6618	0	0	Ki67+	 5304 10459
6619	0	0	Ki67+	 5306 10549
6620	0	0	Ki67+	 5313 10585
6621	0	0	Ki67+	 5315 10515
6622	0	0	Ki67+	 5315 10605
6623	0	0	Ki67+	 5318 10450
6624	0	0	Ki67+	 5325 10411
6625	0	0	Ki67+	 5336 10517
6626	0	0	Ki67+	 5339 10622
6627	0	0	Ki67+	 5344 10537
6628	0	0	Ki67+	 5347 10484
6629	0	0	Ki67+	 5347 10574
6630	0	0	Ki67+	 5353 10677
6631	0	0	Ki67+	 4566 11561
6632	0	0	Ki67+	 4569 11332
6633	0	0	Ki67+	 4569 11366
6634	0	0	Ki67+	 4572 10834
6635	0	0	Ki67+	 4574 10975
6636	0	0	Ki67+	 4574 11143
6637	0	0	Ki67+	 4577 11401
6638	0	0	Ki67+	 4578 10848
6639	0	0	Ki67+	 4580 11565
6640	0	0	Ki67+	 4583 11191
6641	0	0	Ki67+	 4584 11165
6642	0	0	Ki67+	 4587 11304
6643	0	0	Ki67+	 4587 11432
6644	0	0	Ki67+	 4589 10882
6645	0	0	Ki67+	 4595 11462
6646	0	0	Ki67+	 4596 11496
6647	0	0	Ki67+	 4603 11187
6648	0	0	Ki67+	 4603 11229
6649	0	0	Ki67+	 4604 11391
6650	0	0	Ki67+	 4605 11546
6651	0	0	Ki67+	 4607 11271
6652	0	0	Ki67+	 4610 11472
6653	0	0	Ki67+	 4612 11254
6654	0	0	Ki67+	 4613 10898
6655	0	0	Ki67+	 4615 10820
6656	0	0	Ki67+	 4618 11461
6657	0	0	Ki67+	 4618 11502
6658	0	0	Ki67+	 4619 11079
6659	0	0	Ki67+	 4619 11313
6660	0	0	Ki67+	 4619 11537
6661	0	0	Ki67+	 4621 11564
6662	0	0	Ki67+	 4627 10934
6663	0	0	Ki67+	 4628 11339
6664	0	0	Ki67+	 4629 11273
6665	0	0	Ki67+	 4634 11307
6666	0	0	Ki67+	 4637 11162
6667	0	0	Ki67+	 4650 10960
6668	0	0	Ki67+	 4652 11203
6669	0	0	Ki67+	 4653 11239
6670	0	0	Ki67+	 4654 11404
6671	0	0	Ki67+	 4659 11512
6672	0	0	Ki67+	 4660 10824
6673	0	0	Ki67+	 4661 11051
6674	0	0	Ki67+	 4661 11266
6675	0	0	Ki67+	 4663 11478
6676	0	0	Ki67+	 4666 11305
6677	0	0	Ki67+	 4671 10812
6678	0	0	Ki67+	 4671 11289
6679	0	0	Ki67+	 4671 11338
6680	0	0	Ki67+	 4679 11027
6681	0	0	Ki67+	 4680 11377
6682	0	0	Ki67+	 4684 11221
6683	0	0	Ki67+	 4684 11483
6684	0	0	Ki67+	 4688 11500
6685	0	0	Ki67+	 4689 11439
6686	0	0	Ki67+	 4690 11155
6687	0	0	Ki67+	 4691 11409
6688	0	0	Ki67+	 4693 11135
6689	0	0	Ki67+	 4696 11556
6690	0	0	Ki67+	 4699 11430
6691	0	0	Ki67+	 4699 11529
6692	0	0	Ki67+	 4700 11454
6693	0	0	Ki67+	 4707 10878
6694	0	0	Ki67+	 4711 10909
6695	0	0	Ki67+	 4717 11510
6696	0	0	Ki67+	 4723 11313
6697	0	0	Ki67+	 4730 10856
6698	0	0	Ki67+	 4730 11544
6699	0	0	Ki67+	 4736 11328
6700	0	0	Ki67+	 4736 11583
6701	0	0	Ki67+	 4740 11280
6702	0	0	Ki67+	 4741 11052
6703	0	0	Ki67+	 4742 10922
6704	0	0	Ki67+	 4742 10972
6705	0	0	Ki67+	 4758 11431
6706	0	0	Ki67+	 4760 11066
6707	0	0	Ki67+	 4761 11470
6708	0	0	Ki67+	 4771 11120
6709	0	0	Ki67+	 4771 11386
6710	0	0	Ki67+	 4772 11363
6711	0	0	Ki67+	 4782 11098
6712	0	0	Ki67+	 4782 11194
6713	0	0	Ki67+	 4786 11238
6714	0	0	Ki67+	 4793 11267
6715	0	0	Ki67+	 4798 11302
6716	0	0	Ki67+	 4800 11378
6717	0	0	Ki67+	 4801 11233
6718	0	0	Ki67+	 4804 11332
6719	0	0	Ki67+	 4811 11071
6720	0	0	Ki67+	 4811 11355
6721	0	0	Ki67+	 4814 11188
6722	0	0	Ki67+	 4814 11210
6723	0	0	Ki67+	 4821 11462
6724	0	0	Ki67+	 4823 11486
6725	0	0	Ki67+	 4823 11597
6726	0	0	Ki67+	 4828 10939
6727	0	0	Ki67+	 4833 11166
6728	0	0	Ki67+	 4836 11423
6729	0	0	Ki67+	 4841 11543
6730	0	0	Ki67+	 4851 11297
6731	0	0	Ki67+	 4852 10968
6732	0	0	Ki67+	 4856 11111
6733	0	0	Ki67+	 4856 11228
6734	0	0	Ki67+	 4861 11584
6735	0	0	Ki67+	 4863 11309
6736	0	0	Ki67+	 4864 11157
6737	0	0	Ki67+	 4864 11528
6738	0	0	Ki67+	 4869 11195
6739	0	0	Ki67+	 4871 11379
6740	0	0	Ki67+	 4877 11223
6741	0	0	Ki67+	 4880 11281
6742	0	0	Ki67+	 4884 11551
6743	0	0	Ki67+	 4885 11048
6744	0	0	Ki67+	 4885 11351
6745	0	0	Ki67+	 4893 11374
6746	0	0	Ki67+	 4894 11511
6747	0	0	Ki67+	 4896 11589
6748	0	0	Ki67+	 4897 11497
6749	0	0	Ki67+	 4901 11278
6750	0	0	Ki67+	 4902 10980
6751	0	0	Ki67+	 4902 11152
6752	0	0	Ki67+	 4902 11201
6753	0	0	Ki67+	 4903 11574
6754	0	0	Ki67+	 4904 11127
6755	0	0	Ki67+	 4906 11240
6756	0	0	Ki67+	 4906 11321
6757	0	0	Ki67+	 4907 11396
6758	0	0	Ki67+	 4910 11308
6759	0	0	Ki67+	 4912 11552
6760	0	0	Ki67+	 4914 11358
6761	0	0	Ki67+	 4920 11387
6762	0	0	Ki67+	 4921 11582
6763	0	0	Ki67+	 4922 11471
6764	0	0	Ki67+	 4924 11229
6765	0	0	Ki67+	 4925 11406
6766	0	0	Ki67+	 4927 11122
6767	0	0	Ki67+	 4927 11347
6768	0	0	Ki67+	 4927 11425
6769	0	0	Ki67+	 4933 11261
6770	0	0	Ki67+	 4933 11375
6771	0	0	Ki67+	 4938 11148
6772	0	0	Ki67+	 4939 11067
6773	0	0	Ki67+	 4942 11598
6774	0	0	Ki67+	 4948 11296
6775	0	0	Ki67+	 4950 11547
6776	0	0	Ki67+	 4951 11567
6777	0	0	Ki67+	 4953 10964
6778	0	0	Ki67+	 4956 11184
6779	0	0	Ki67+	 4957 11203
6780	0	0	Ki67+	 4957 11233
6781	0	0	Ki67+	 4960 11339
6782	0	0	Ki67+	 4961 11256
6783	0	0	Ki67+	 4963 11062
6784	0	0	Ki67+	 4963 11305
6785	0	0	Ki67+	 4964 11364
6786	0	0	Ki67+	 4964 11571
6787	0	0	Ki67+	 4972 11287
6788	0	0	Ki67+	 4974 11488
6789	0	0	Ki67+	 4974 11581
6790	0	0	Ki67+	 4981 11375
6791	0	0	Ki67+	 4983 11215
6792	0	0	Ki67+	 4987 11144
6793	0	0	Ki67+	 4992 11101
6794	0	0	Ki67+	 4992 11306
6795	0	0	Ki67+	 4996 11246
6796	0	0	Ki67+	 5000 11277
6797	0	0	Ki67+	 5001 11385
6798	0	0	Ki67+	 5006 11032
6799	0	0	Ki67+	 5012 11487
6800	0	0	Ki67+	 5016 11182
6801	0	0	Ki67+	 5017 11154
6802	0	0	Ki67+	 5017 11518
6803	0	0	Ki67+	 5018 11138
6804	0	0	Ki67+	 5020 11043
6805	0	0	Ki67+	 5021 11549
6806	0	0	Ki67+	 5022 11081
6807	0	0	Ki67+	 5025 11443
6808	0	0	Ki67+	 5026 11113
6809	0	0	Ki67+	 5027 11354
6810	0	0	Ki67+	 5028 11300
6811	0	0	Ki67+	 5028 11487
6812	0	0	Ki67+	 5032 11234
6813	0	0	Ki67+	 5037 11135
6814	0	0	Ki67+	 5037 11572
6815	0	0	Ki67+	 5040 11328
6816	0	0	Ki67+	 5043 11155
6817	0	0	Ki67+	 5046 11399
6818	0	0	Ki67+	 5047 11444
6819	0	0	Ki67+	 5049 11290
6820	0	0	Ki67+	 5054 11237
6821	0	0	Ki67+	 5056 11088
6822	0	0	Ki67+	 5057 11264
6823	0	0	Ki67+	 5064 11375
6824	0	0	Ki67+	 5069 11325
6825	0	0	Ki67+	 5073 11341
6826	0	0	Ki67+	 5074 11131
6827	0	0	Ki67+	 5078 11492
6828	0	0	Ki67+	 5081 11169
6829	0	0	Ki67+	 5084 11076
6830	0	0	Ki67+	 5085 11531
6831	0	0	Ki67+	 5087 11464
6832	0	0	Ki67+	 5090 11407
6833	0	0	Ki67+	 5093 11189
6834	0	0	Ki67+	 5098 11287
6835	0	0	Ki67+	 5098 11317
6836	0	0	Ki67+	 5099 11362
6837	0	0	Ki67+	 5100 11519
6838	0	0	Ki67+	 5102 11333
6839	0	0	Ki67+	 5109 11568
6840	0	0	Ki67+	 5117 11163
6841	0	0	Ki67+	 5120 11225
6842	0	0	Ki67+	 5120 11430
6843	0	0	Ki67+	 5123 11404
6844	0	0	Ki67+	 5125 11383
6845	0	0	Ki67+	 5126 11515
6846	0	0	Ki67+	 5128 11269
6847	0	0	Ki67+	 5129 11473
6848	0	0	Ki67+	 5131 11236
6849	0	0	Ki67+	 5133 11200
6850	0	0	Ki67+	 5140 11486
6851	0	0	Ki67+	 5144 11455
6852	0	0	Ki67+	 5144 11598
6853	0	0	Ki67+	 5149 11307
6854	0	0	Ki67+	 5153 11538
6855	0	0	Ki67+	 5160 11507
6856	0	0	Ki67+	 5160 11579
6857	0	0	Ki67+	 5164 11425
6858	0	0	Ki67+	 5167 11537
6859	0	0	Ki67+	 5168 11013
6860	0	0	Ki67+	 5175 11446
6861	0	0	Ki67+	 5177 11556
6862	0	0	Ki67+	 5181 11331
6863	0	0	Ki67+	 5185 11506
6864	0	0	Ki67+	 5187 11466
6865	0	0	Ki67+	 5194 11348
6866	0	0	Ki67+	 5194 11445
6867	0	0	Ki67+	 5198 11273
6868	0	0	Ki67+	 5199 11532
6869	0	0	Ki67+	 5199 11584
6870	0	0	Ki67+	 5209 10852
6871	0	0	Ki67+	 5214 11516
6872	0	0	Ki67+	 5216 11127
6873	0	0	Ki67+	 5218 11585
6874	0	0	Ki67+	 5219 11428
6875	0	0	Ki67+	 5219 11550
6876	0	0	Ki67+	 5220 11438
6877	0	0	Ki67+	 5228 10900
6878	0	0	Ki67+	 5235 10873
6879	0	0	Ki67+	 5238 10833
6880	0	0	Ki67+	 5243 10843
6881	0	0	Ki67+	 5246 10920
6882	0	0	Ki67+	 5256 10805
6883	0	0	Ki67+	 5261 10976
6884	0	0	Ki67+	 5274 10891
6885	0	0	Ki67+	 5277 10809
6886	0	0	Ki67+	 5279 10950
6887	0	0	Ki67+	 5280 10834
6888	0	0	Ki67+	 5286 10877
6889	0	0	Ki67+	 5289 11029
6890	0	0	Ki67+	 5298 10984
6891	0	0	Ki67+	 5310 11450
6892	0	0	Ki67+	 5316 10892
6893	0	0	Ki67+	 5316 10967
6894	0	0	Ki67+	 5318 11503
6895	0	0	Ki67+	 5321 10934
6896	0	0	Ki67+	 5321 11547
6897	0	0	Ki67+	 5326 11244
6898	0	0	Ki67+	 5327 11028
6899	0	0	Ki67+	 5330 11062
6900	0	0	Ki67+	 5331 10966
6901	0	0	Ki67+	 5332 10946
6902	0	0	Ki67+	 5333 11341
6903	0	0	Ki67+	 5333 11510
6904	0	0	Ki67+	 5335 10993
6905	0	0	Ki67+	 5338 11471
6906	0	0	Ki67+	 5340 11364
6907	0	0	Ki67+	 5345 11420
6908	0	0	Ki67+	 5352 11569
6909	0	0	Ki67+	 5353 11404
6910	0	0	Ki67+	 5354 11505
6911	0	0	Ki67+	 5354 11551
6912	0	0	Ki67+	 5355 10994
6913	0	0	Ki67+	 5357 11447
6914	0	0	Ki67+	 4564 11906
6915	0	0	Ki67+	 4568 12123
6916	0	0	Ki67+	 4570 12316
6917	0	0	Ki67+	 4571 11659
6918	0	0	Ki67+	 4571 12344
6919	0	0	Ki67+	 4572 11867
6920	0	0	Ki67+	 4572 12103
6921	0	0	Ki67+	 4574 11695
6922	0	0	Ki67+	 4580 12355
6923	0	0	Ki67+	 4581 11643
6924	0	0	Ki67+	 4581 12150
6925	0	0	Ki67+	 4583 12134
6926	0	0	Ki67+	 4583 12174
6927	0	0	Ki67+	 4588 11960
6928	0	0	Ki67+	 4589 11935
6929	0	0	Ki67+	 4591 11718
6930	0	0	Ki67+	 4592 11613
6931	0	0	Ki67+	 4593 12378
6932	0	0	Ki67+	 4594 11984
6933	0	0	Ki67+	 4596 11744
6934	0	0	Ki67+	 4606 11730
6935	0	0	Ki67+	 4607 11676
6936	0	0	Ki67+	 4610 11945
6937	0	0	Ki67+	 4610 12392
6938	0	0	Ki67+	 4612 11663
6939	0	0	Ki67+	 4612 11716
6940	0	0	Ki67+	 4614 12209
6941	0	0	Ki67+	 4615 11633
6942	0	0	Ki67+	 4615 12171
6943	0	0	Ki67+	 4617 11776
6944	0	0	Ki67+	 4618 11737
6945	0	0	Ki67+	 4620 12004
6946	0	0	Ki67+	 4624 12252
6947	0	0	Ki67+	 4625 11805
6948	0	0	Ki67+	 4633 11962
6949	0	0	Ki67+	 4633 12196
6950	0	0	Ki67+	 4633 12266
6951	0	0	Ki67+	 4635 11806
6952	0	0	Ki67+	 4639 11620
6953	0	0	Ki67+	 4639 11663
6954	0	0	Ki67+	 4640 11633
6955	0	0	Ki67+	 4645 12233
6956	0	0	Ki67+	 4646 12280
6957	0	0	Ki67+	 4648 11673
6958	0	0	Ki67+	 4649 11701
6959	0	0	Ki67+	 4649 11801
6960	0	0	Ki67+	 4649 11845
6961	0	0	Ki67+	 4651 11731
6962	0	0	Ki67+	 4653 11760
6963	0	0	Ki67+	 4654 12008
6964	0	0	Ki67+	 4654 12226
6965	0	0	Ki67+	 4658 12321
6966	0	0	Ki67+	 4659 11784
6967	0	0	Ki67+	 4660 12023
6968	0	0	Ki67+	 4661 12041
6969	0	0	Ki67+	 4661 12302
6970	0	0	Ki67+	 4663 11864
6971	0	0	Ki67+	 4663 12269
6972	0	0	Ki67+	 4664 11982
6973	0	0	Ki67+	 4666 11894
6974	0	0	Ki67+	 4667 11835
6975	0	0	Ki67+	 4669 12313
6976	0	0	Ki67+	 4675 12005
6977	0	0	Ki67+	 4676 12043
6978	0	0	Ki67+	 4677 11824
6979	0	0	Ki67+	 4679 12331
6980	0	0	Ki67+	 4680 11801
6981	0	0	Ki67+	 4680 11981
6982	0	0	Ki67+	 4681 12059
6983	0	0	Ki67+	 4682 12288
6984	0	0	Ki67+	 4682 12371
6985	0	0	Ki67+	 4691 11707
6986	0	0	Ki67+	 4691 12083
6987	0	0	Ki67+	 4697 12040
6988	0	0	Ki67+	 4697 12057
6989	0	0	Ki67+	 4697 12317
6990	0	0	Ki67+	 4698 11721
6991	0	0	Ki67+	 4702 12354
6992	0	0	Ki67+	 4703 11615
6993	0	0	Ki67+	 4706 12383
6994	0	0	Ki67+	 4708 11871
6995	0	0	Ki67+	 4710 11904
6996	0	0	Ki67+	 4712 11952
6997	0	0	Ki67+	 4713 11684
6998	0	0	Ki67+	 4713 12103
6999	0	0	Ki67+	 4715 11698
7000	0	0	Ki67+	 4717 12344
7001	0	0	Ki67+	 4719 12059
7002	0	0	Ki67+	 4721 11932
7003	0	0	Ki67+	 4721 11965
7004	0	0	Ki67+	 4723 11614
7005	0	0	Ki67+	 4725 12099
7006	0	0	Ki67+	 4725 12117
7007	0	0	Ki67+	 4726 12376
7008	0	0	Ki67+	 4728 11746
7009	0	0	Ki67+	 4731 11723
7010	0	0	Ki67+	 4738 12064
7011	0	0	Ki67+	 4740 11777
7012	0	0	Ki67+	 4740 12117
7013	0	0	Ki67+	 4741 11976
7014	0	0	Ki67+	 4746 11837
7015	0	0	Ki67+	 4747 11675
7016	0	0	Ki67+	 4747 11951
7017	0	0	Ki67+	 4751 11997
7018	0	0	Ki67+	 4751 12142
7019	0	0	Ki67+	 4755 11701
7020	0	0	Ki67+	 4757 12096
7021	0	0	Ki67+	 4758 11812
7022	0	0	Ki67+	 4767 11971
7023	0	0	Ki67+	 4768 11770
7024	0	0	Ki67+	 4769 11621
7025	0	0	Ki67+	 4769 11741
7026	0	0	Ki67+	 4769 11865
7027	0	0	Ki67+	 4771 11901
7028	0	0	Ki67+	 4771 12187
7029	0	0	Ki67+	 4775 11641
7030	0	0	Ki67+	 4776 12013
7031	0	0	Ki67+	 4776 12136
7032	0	0	Ki67+	 4779 11684
7033	0	0	Ki67+	 4787 11850
7034	0	0	Ki67+	 4788 11783
7035	0	0	Ki67+	 4789 11879
7036	0	0	Ki67+	 4789 11991
7037	0	0	Ki67+	 4791 11837
7038	0	0	Ki67+	 4795 12200
7039	0	0	Ki67+	 4796 12183
7040	0	0	Ki67+	 4797 11804
7041	0	0	Ki67+	 4801 11893
7042	0	0	Ki67+	 4805 11925
7043	0	0	Ki67+	 4809 11704
7044	0	0	Ki67+	 4812 11667
7045	0	0	Ki67+	 4814 12157
7046	0	0	Ki67+	 4816 12023
7047	0	0	Ki67+	 4816 12234
7048	0	0	Ki67+	 4817 12202
7049	0	0	Ki67+	 4818 11768
7050	0	0	Ki67+	 4820 11907
7051	0	0	Ki67+	 4822 11969
7052	0	0	Ki67+	 4824 11654
7053	0	0	Ki67+	 4825 11941
7054	0	0	Ki67+	 4826 11786
7055	0	0	Ki67+	 4828 11812
7056	0	0	Ki67+	 4829 11862
7057	0	0	Ki67+	 4834 11896
7058	0	0	Ki67+	 4834 12270
7059	0	0	Ki67+	 4836 11619
7060	0	0	Ki67+	 4836 12172
7061	0	0	Ki67+	 4838 12326
7062	0	0	Ki67+	 4839 11663
7063	0	0	Ki67+	 4841 11865
7064	0	0	Ki67+	 4844 11956
7065	0	0	Ki67+	 4844 12000
7066	0	0	Ki67+	 4844 12202
7067	0	0	Ki67+	 4848 11975
7068	0	0	Ki67+	 4849 12347
7069	0	0	Ki67+	 4850 11896
7070	0	0	Ki67+	 4852 11711
7071	0	0	Ki67+	 4855 12240
7072	0	0	Ki67+	 4857 11724
7073	0	0	Ki67+	 4861 12183
7074	0	0	Ki67+	 4862 11917
7075	0	0	Ki67+	 4863 12296
7076	0	0	Ki67+	 4865 11698
7077	0	0	Ki67+	 4867 12220
7078	0	0	Ki67+	 4871 12276
7079	0	0	Ki67+	 4872 11941
7080	0	0	Ki67+	 4872 12114
7081	0	0	Ki67+	 4874 11989
7082	0	0	Ki67+	 4876 11734
7083	0	0	Ki67+	 4878 11664
7084	0	0	Ki67+	 4878 12259
7085	0	0	Ki67+	 4881 12024
7086	0	0	Ki67+	 4883 11614
7087	0	0	Ki67+	 4885 11778
7088	0	0	Ki67+	 4885 12287
7089	0	0	Ki67+	 4890 11794
7090	0	0	Ki67+	 4892 11867
7091	0	0	Ki67+	 4892 12034
7092	0	0	Ki67+	 4893 11717
7093	0	0	Ki67+	 4895 11747
7094	0	0	Ki67+	 4895 12008
7095	0	0	Ki67+	 4895 12316
7096	0	0	Ki67+	 4900 11649
7097	0	0	Ki67+	 4904 12272
7098	0	0	Ki67+	 4906 12071
7099	0	0	Ki67+	 4908 11988
7100	0	0	Ki67+	 4909 11809
7101	0	0	Ki67+	 4912 12053
7102	0	0	Ki67+	 4913 12333
7103	0	0	Ki67+	 4915 11646
7104	0	0	Ki67+	 4916 11874
7105	0	0	Ki67+	 4918 11727
7106	0	0	Ki67+	 4919 12087
7107	0	0	Ki67+	 4920 11910
7108	0	0	Ki67+	 4921 11695
7109	0	0	Ki67+	 4924 11959
7110	0	0	Ki67+	 4928 11976
7111	0	0	Ki67+	 4928 12300
7112	0	0	Ki67+	 4930 11943
7113	0	0	Ki67+	 4932 12079
7114	0	0	Ki67+	 4933 12026
7115	0	0	Ki67+	 4935 11794
7116	0	0	Ki67+	 4935 12356
7117	0	0	Ki67+	 4936 11823
7118	0	0	Ki67+	 4936 12044
7119	0	0	Ki67+	 4936 12309
7120	0	0	Ki67+	 4936 12327
7121	0	0	Ki67+	 4938 11997
7122	0	0	Ki67+	 4943 11671
7123	0	0	Ki67+	 4944 12198
7124	0	0	Ki67+	 4947 11932
7125	0	0	Ki67+	 4952 12383
7126	0	0	Ki67+	 4957 12112
7127	0	0	Ki67+	 4960 11873
7128	0	0	Ki67+	 4963 11964
7129	0	0	Ki67+	 4963 12174
7130	0	0	Ki67+	 4965 12364
7131	0	0	Ki67+	 4967 11724
7132	0	0	Ki67+	 4967 11895
7133	0	0	Ki67+	 4970 12342
7134	0	0	Ki67+	 4970 12392
7135	0	0	Ki67+	 4972 11683
7136	0	0	Ki67+	 4972 12131
7137	0	0	Ki67+	 4972 12378
7138	0	0	Ki67+	 4976 12148
7139	0	0	Ki67+	 4977 11850
7140	0	0	Ki67+	 4981 11613
7141	0	0	Ki67+	 4983 11708
7142	0	0	Ki67+	 4985 12000
7143	0	0	Ki67+	 4988 12130
7144	0	0	Ki67+	 4989 12172
7145	0	0	Ki67+	 4990 11948
7146	0	0	Ki67+	 4995 11618
7147	0	0	Ki67+	 4995 11926
7148	0	0	Ki67+	 4996 12398
7149	0	0	Ki67+	 5002 12191
7150	0	0	Ki67+	 5007 11666
7151	0	0	Ki67+	 5008 11900
7152	0	0	Ki67+	 5010 11735
7153	0	0	Ki67+	 5010 11818
7154	0	0	Ki67+	 5013 12223
7155	0	0	Ki67+	 5019 12182
7156	0	0	Ki67+	 5021 11945
7157	0	0	Ki67+	 5022 12013
7158	0	0	Ki67+	 5025 11861
7159	0	0	Ki67+	 5025 12228
7160	0	0	Ki67+	 5029 11903
7161	0	0	Ki67+	 5030 11829
7162	0	0	Ki67+	 5031 12133
7163	0	0	Ki67+	 5033 12206
7164	0	0	Ki67+	 5034 12154
7165	0	0	Ki67+	 5035 11753
7166	0	0	Ki67+	 5039 12251
7167	0	0	Ki67+	 5045 12331
7168	0	0	Ki67+	 5048 12072
7169	0	0	Ki67+	 5049 11672
7170	0	0	Ki67+	 5049 12308
7171	0	0	Ki67+	 5050 11694
7172	0	0	Ki67+	 5051 11934
7173	0	0	Ki67+	 5054 11731
7174	0	0	Ki67+	 5060 11881
7175	0	0	Ki67+	 5063 11669
7176	0	0	Ki67+	 5065 12201
7177	0	0	Ki67+	 5069 12331
7178	0	0	Ki67+	 5071 12082
7179	0	0	Ki67+	 5074 12140
7180	0	0	Ki67+	 5080 12195
7181	0	0	Ki67+	 5080 12365
7182	0	0	Ki67+	 5081 12282
7183	0	0	Ki67+	 5085 11957
7184	0	0	Ki67+	 5089 11968
7185	0	0	Ki67+	 5089 12167
7186	0	0	Ki67+	 5091 11894
7187	0	0	Ki67+	 5091 12299
7188	0	0	Ki67+	 5093 11794
7189	0	0	Ki67+	 5095 12234
7190	0	0	Ki67+	 5099 11754
7191	0	0	Ki67+	 5099 11837
7192	0	0	Ki67+	 5099 11933
7193	0	0	Ki67+	 5100 11619
7194	0	0	Ki67+	 5100 11862
7195	0	0	Ki67+	 5101 12146
7196	0	0	Ki67+	 5104 11740
7197	0	0	Ki67+	 5104 11972
7198	0	0	Ki67+	 5106 12193
7199	0	0	Ki67+	 5107 12164
7200	0	0	Ki67+	 5108 11788
7201	0	0	Ki67+	 5110 11617
7202	0	0	Ki67+	 5110 12258
7203	0	0	Ki67+	 5111 11887
7204	0	0	Ki67+	 5112 12011
7205	0	0	Ki67+	 5113 11850
7206	0	0	Ki67+	 5113 12270
7207	0	0	Ki67+	 5114 12377
7208	0	0	Ki67+	 5119 11766
7209	0	0	Ki67+	 5122 11994
7210	0	0	Ki67+	 5128 11639
7211	0	0	Ki67+	 5129 12356
7212	0	0	Ki67+	 5132 11943
7213	0	0	Ki67+	 5132 12299
7214	0	0	Ki67+	 5137 11972
7215	0	0	Ki67+	 5142 11887
7216	0	0	Ki67+	 5145 11854
7217	0	0	Ki67+	 5145 12006
7218	0	0	Ki67+	 5146 11699
7219	0	0	Ki67+	 5153 11918
7220	0	0	Ki67+	 5153 12143
7221	0	0	Ki67+	 5155 11655
7222	0	0	Ki67+	 5155 12273
7223	0	0	Ki67+	 5157 11631
7224	0	0	Ki67+	 5159 11736
7225	0	0	Ki67+	 5159 12004
7226	0	0	Ki67+	 5160 11865
7227	0	0	Ki67+	 5169 11662
7228	0	0	Ki67+	 5169 11779
7229	0	0	Ki67+	 5172 11604
7230	0	0	Ki67+	 5175 12158
7231	0	0	Ki67+	 5178 11955
7232	0	0	Ki67+	 5179 11717
7233	0	0	Ki67+	 5179 11894
7234	0	0	Ki67+	 5180 12267
7235	0	0	Ki67+	 5181 11973
7236	0	0	Ki67+	 5182 11632
7237	0	0	Ki67+	 5182 11701
7238	0	0	Ki67+	 5182 11811
7239	0	0	Ki67+	 5182 12296
7240	0	0	Ki67+	 5184 12223
7241	0	0	Ki67+	 5184 12326
7242	0	0	Ki67+	 5185 12184
7243	0	0	Ki67+	 5186 12366
7244	0	0	Ki67+	 5187 11927
7245	0	0	Ki67+	 5191 11765
7246	0	0	Ki67+	 5193 11904
7247	0	0	Ki67+	 5197 11888
7248	0	0	Ki67+	 5198 11743
7249	0	0	Ki67+	 5199 11804
7250	0	0	Ki67+	 5200 11665
7251	0	0	Ki67+	 5203 12035
7252	0	0	Ki67+	 5204 11830
7253	0	0	Ki67+	 5207 11621
7254	0	0	Ki67+	 5207 11711
7255	0	0	Ki67+	 5207 11974
7256	0	0	Ki67+	 5211 12390
7257	0	0	Ki67+	 5213 12354
7258	0	0	Ki67+	 5217 11914
7259	0	0	Ki67+	 5222 12324
7260	0	0	Ki67+	 5226 11944
7261	0	0	Ki67+	 5230 11983
7262	0	0	Ki67+	 5233 12238
7263	0	0	Ki67+	 5239 11944
7264	0	0	Ki67+	 5246 11832
7265	0	0	Ki67+	 5247 12137
7266	0	0	Ki67+	 5247 12188
7267	0	0	Ki67+	 5250 11917
7268	0	0	Ki67+	 5250 12162
7269	0	0	Ki67+	 5253 12146
7270	0	0	Ki67+	 5254 11747
7271	0	0	Ki67+	 5254 11797
7272	0	0	Ki67+	 5256 11774
7273	0	0	Ki67+	 5260 11959
7274	0	0	Ki67+	 5260 12120
7275	0	0	Ki67+	 5261 12074
7276	0	0	Ki67+	 5266 12011
7277	0	0	Ki67+	 5267 12098
7278	0	0	Ki67+	 5268 11930
7279	0	0	Ki67+	 5271 11859
7280	0	0	Ki67+	 5272 11808
7281	0	0	Ki67+	 5274 12026
7282	0	0	Ki67+	 5280 11885
7283	0	0	Ki67+	 5284 11923
7284	0	0	Ki67+	 5289 11795
7285	0	0	Ki67+	 5291 11819
7286	0	0	Ki67+	 5295 11775
7287	0	0	Ki67+	 5295 11893
7288	0	0	Ki67+	 5296 11840
7289	0	0	Ki67+	 5303 11935
7290	0	0	Ki67+	 5311 11753
7291	0	0	Ki67+	 5314 11733
7292	0	0	Ki67+	 5319 11824
7293	0	0	Ki67+	 5320 11659
7294	0	0	Ki67+	 5320 12390
7295	0	0	Ki67+	 5322 11838
7296	0	0	Ki67+	 5328 11753
7297	0	0	Ki67+	 5329 11638
7298	0	0	Ki67+	 5332 11617
7299	0	0	Ki67+	 5334 11807
7300	0	0	Ki67+	 5334 11866
7301	0	0	Ki67+	 5342 11632
7302	0	0	Ki67+	 5346 11710
7303	0	0	Ki67+	 5347 11677
7304	0	0	Ki67+	 5359 12300
7305	0	0	Ki67+	 4562 12591
7306	0	0	Ki67+	 4565 12775
7307	0	0	Ki67+	 4566 12410
7308	0	0	Ki67+	 4571 12582
7309	0	0	Ki67+	 4576 12638
7310	0	0	Ki67+	 4579 13115
7311	0	0	Ki67+	 4580 12660
7312	0	0	Ki67+	 4585 12452
7313	0	0	Ki67+	 4585 12619
7314	0	0	Ki67+	 4586 12735
7315	0	0	Ki67+	 4586 12788
7316	0	0	Ki67+	 4599 12669
7317	0	0	Ki67+	 4602 13137
7318	0	0	Ki67+	 4605 12490
7319	0	0	Ki67+	 4608 12509
7320	0	0	Ki67+	 4612 12652
7321	0	0	Ki67+	 4613 12608
7322	0	0	Ki67+	 4614 12639
7323	0	0	Ki67+	 4614 12762
7324	0	0	Ki67+	 4614 13169
7325	0	0	Ki67+	 4620 12694
7326	0	0	Ki67+	 4622 12682
7327	0	0	Ki67+	 4623 13146
7328	0	0	Ki67+	 4624 12450
7329	0	0	Ki67+	 4624 12537
7330	0	0	Ki67+	 4625 12420
7331	0	0	Ki67+	 4630 12665
7332	0	0	Ki67+	 4630 13096
7333	0	0	Ki67+	 4631 12704
7334	0	0	Ki67+	 4636 13125
7335	0	0	Ki67+	 4638 12521
7336	0	0	Ki67+	 4641 12710
7337	0	0	Ki67+	 4647 12686
7338	0	0	Ki67+	 4650 13157
7339	0	0	Ki67+	 4651 12558
7340	0	0	Ki67+	 4653 12465
7341	0	0	Ki67+	 4658 13132
7342	0	0	Ki67+	 4658 13185
7343	0	0	Ki67+	 4660 12493
7344	0	0	Ki67+	 4660 12820
7345	0	0	Ki67+	 4669 12732
7346	0	0	Ki67+	 4673 12694
7347	0	0	Ki67+	 4674 12545
7348	0	0	Ki67+	 4675 13159
7349	0	0	Ki67+	 4678 13198
7350	0	0	Ki67+	 4680 12519
7351	0	0	Ki67+	 4680 13110
7352	0	0	Ki67+	 4684 12744
7353	0	0	Ki67+	 4686 12401
7354	0	0	Ki67+	 4686 12710
7355	0	0	Ki67+	 4696 12427
7356	0	0	Ki67+	 4699 13141
7357	0	0	Ki67+	 4701 12724
7358	0	0	Ki67+	 4702 12537
7359	0	0	Ki67+	 4702 12555
7360	0	0	Ki67+	 4703 12758
7361	0	0	Ki67+	 4705 13171
7362	0	0	Ki67+	 4708 12416
7363	0	0	Ki67+	 4721 13193
7364	0	0	Ki67+	 4723 12563
7365	0	0	Ki67+	 4724 13159
7366	0	0	Ki67+	 4726 12624
7367	0	0	Ki67+	 4727 13105
7368	0	0	Ki67+	 4728 13126
7369	0	0	Ki67+	 4734 12780
7370	0	0	Ki67+	 4736 12852
7371	0	0	Ki67+	 4737 12792
7372	0	0	Ki67+	 4739 12431
7373	0	0	Ki67+	 4739 12590
7374	0	0	Ki67+	 4740 12461
7375	0	0	Ki67+	 4745 12445
7376	0	0	Ki67+	 4749 12404
7377	0	0	Ki67+	 4751 12479
7378	0	0	Ki67+	 4751 12602
7379	0	0	Ki67+	 4754 13109
7380	0	0	Ki67+	 4756 12446
7381	0	0	Ki67+	 4757 12927
7382	0	0	Ki67+	 4759 12522
7383	0	0	Ki67+	 4761 12786
7384	0	0	Ki67+	 4768 12462
7385	0	0	Ki67+	 4769 12542
7386	0	0	Ki67+	 4770 13122
7387	0	0	Ki67+	 4771 13013
7388	0	0	Ki67+	 4772 12831
7389	0	0	Ki67+	 4774 12815
7390	0	0	Ki67+	 4775 12632
7391	0	0	Ki67+	 4777 12660
7392	0	0	Ki67+	 4780 12567
7393	0	0	Ki67+	 4781 12855
7394	0	0	Ki67+	 4781 13094
7395	0	0	Ki67+	 4783 12485
7396	0	0	Ki67+	 4783 12672
7397	0	0	Ki67+	 4785 13189
7398	0	0	Ki67+	 4790 12587
7399	0	0	Ki67+	 4791 12503
7400	0	0	Ki67+	 4793 13136
7401	0	0	Ki67+	 4794 12651
7402	0	0	Ki67+	 4795 12535
7403	0	0	Ki67+	 4797 12443
7404	0	0	Ki67+	 4797 13068
7405	0	0	Ki67+	 4797 13107
7406	0	0	Ki67+	 4798 12837
7407	0	0	Ki67+	 4800 12565
7408	0	0	Ki67+	 4800 12823
7409	0	0	Ki67+	 4805 13169
7410	0	0	Ki67+	 4806 12884
7411	0	0	Ki67+	 4810 12859
7412	0	0	Ki67+	 4810 12901
7413	0	0	Ki67+	 4810 13140
7414	0	0	Ki67+	 4811 12849
7415	0	0	Ki67+	 4812 12518
7416	0	0	Ki67+	 4818 12599
7417	0	0	Ki67+	 4819 12549
7418	0	0	Ki67+	 4821 12682
7419	0	0	Ki67+	 4825 12564
7420	0	0	Ki67+	 4826 13102
7421	0	0	Ki67+	 4827 12626
7422	0	0	Ki67+	 4834 12859
7423	0	0	Ki67+	 4834 12913
7424	0	0	Ki67+	 4835 13160
7425	0	0	Ki67+	 4836 12890
7426	0	0	Ki67+	 4836 12953
7427	0	0	Ki67+	 4837 13137
7428	0	0	Ki67+	 4842 12609
7429	0	0	Ki67+	 4842 12704
7430	0	0	Ki67+	 4843 12583
7431	0	0	Ki67+	 4843 12924
7432	0	0	Ki67+	 4847 13112
7433	0	0	Ki67+	 4851 12864
7434	0	0	Ki67+	 4851 12998
7435	0	0	Ki67+	 4851 13198
7436	0	0	Ki67+	 4852 12901
7437	0	0	Ki67+	 4854 13132
7438	0	0	Ki67+	 4861 12717
7439	0	0	Ki67+	 4863 12645
7440	0	0	Ki67+	 4869 12452
7441	0	0	Ki67+	 4870 12596
7442	0	0	Ki67+	 4870 12923
7443	0	0	Ki67+	 4870 12964
7444	0	0	Ki67+	 4871 12626
7445	0	0	Ki67+	 4874 12912
7446	0	0	Ki67+	 4874 12950
7447	0	0	Ki67+	 4874 13038
7448	0	0	Ki67+	 4875 13156
7449	0	0	Ki67+	 4876 12738
7450	0	0	Ki67+	 4878 12618
7451	0	0	Ki67+	 4884 13001
7452	0	0	Ki67+	 4885 13050
7453	0	0	Ki67+	 4886 13087
7454	0	0	Ki67+	 4888 12640
7455	0	0	Ki67+	 4895 12671
7456	0	0	Ki67+	 4896 13017
7457	0	0	Ki67+	 4900 12960
7458	0	0	Ki67+	 4901 12974
7459	0	0	Ki67+	 4903 12933
7460	0	0	Ki67+	 4904 12751
7461	0	0	Ki67+	 4910 13115
7462	0	0	Ki67+	 4913 12686
7463	0	0	Ki67+	 4914 12964
7464	0	0	Ki67+	 4915 12651
7465	0	0	Ki67+	 4916 12761
7466	0	0	Ki67+	 4916 13032
7467	0	0	Ki67+	 4916 13081
7468	0	0	Ki67+	 4919 12985
7469	0	0	Ki67+	 4920 12732
7470	0	0	Ki67+	 4921 12907
7471	0	0	Ki67+	 4931 12759
7472	0	0	Ki67+	 4934 12640
7473	0	0	Ki67+	 4935 12700
7474	0	0	Ki67+	 4938 12658
7475	0	0	Ki67+	 4953 12726
7476	0	0	Ki67+	 4966 12677
7477	0	0	Ki67+	 4969 12419
7478	0	0	Ki67+	 4973 12758
7479	0	0	Ki67+	 4979 12706
7480	0	0	Ki67+	 4981 12790
7481	0	0	Ki67+	 4983 12813
7482	0	0	Ki67+	 4995 12737
7483	0	0	Ki67+	 4998 12843
7484	0	0	Ki67+	 5001 12573
7485	0	0	Ki67+	 5001 12813
7486	0	0	Ki67+	 5002 12450
7487	0	0	Ki67+	 5009 12410
7488	0	0	Ki67+	 5010 12430
7489	0	0	Ki67+	 5011 12858
7490	0	0	Ki67+	 5013 12828
7491	0	0	Ki67+	 5024 12538
7492	0	0	Ki67+	 5025 12589
7493	0	0	Ki67+	 5026 12452
7494	0	0	Ki67+	 5027 12499
7495	0	0	Ki67+	 5029 12475
7496	0	0	Ki67+	 5029 12569
7497	0	0	Ki67+	 5029 12657
7498	0	0	Ki67+	 5031 12621
7499	0	0	Ki67+	 5033 12855
7500	0	0	Ki67+	 5037 12671
7501	0	0	Ki67+	 5045 12563
7502	0	0	Ki67+	 5045 12864
7503	0	0	Ki67+	 5046 12884
7504	0	0	Ki67+	 5047 12698
7505	0	0	Ki67+	 5048 12810
7506	0	0	Ki67+	 5054 12592
7507	0	0	Ki67+	 5054 12905
7508	0	0	Ki67+	 5056 12641
7509	0	0	Ki67+	 5058 12659
7510	0	0	Ki67+	 5061 12617
7511	0	0	Ki67+	 5064 12691
7512	0	0	Ki67+	 5064 12802
7513	0	0	Ki67+	 5071 12715
7514	0	0	Ki67+	 5076 12766
7515	0	0	Ki67+	 5076 12824
7516	0	0	Ki67+	 5079 12845
7517	0	0	Ki67+	 5079 12928
7518	0	0	Ki67+	 5080 12740
7519	0	0	Ki67+	 5084 12409
7520	0	0	Ki67+	 5100 12447
7521	0	0	Ki67+	 5102 12897
7522	0	0	Ki67+	 5106 12940
7523	0	0	Ki67+	 5108 12874
7524	0	0	Ki67+	 5112 12476
7525	0	0	Ki67+	 5112 12864
7526	0	0	Ki67+	 5115 12420
7527	0	0	Ki67+	 5118 12875
7528	0	0	Ki67+	 5122 12508
7529	0	0	Ki67+	 5127 12442
7530	0	0	Ki67+	 5127 12703
7531	0	0	Ki67+	 5129 12602
7532	0	0	Ki67+	 5131 12682
7533	0	0	Ki67+	 5133 12647
7534	0	0	Ki67+	 5135 12731
7535	0	0	Ki67+	 5137 12967
7536	0	0	Ki67+	 5139 12493
7537	0	0	Ki67+	 5139 12512
7538	0	0	Ki67+	 5140 12627
7539	0	0	Ki67+	 5142 12905
7540	0	0	Ki67+	 5143 12668
7541	0	0	Ki67+	 5148 12464
7542	0	0	Ki67+	 5149 12759
7543	0	0	Ki67+	 5157 12790
7544	0	0	Ki67+	 5157 12928
7545	0	0	Ki67+	 5168 12953
7546	0	0	Ki67+	 5176 12969
7547	0	0	Ki67+	 5177 12825
7548	0	0	Ki67+	 5178 12798
7549	0	0	Ki67+	 5180 12736
7550	0	0	Ki67+	 5181 12770
7551	0	0	Ki67+	 5187 12749
7552	0	0	Ki67+	 5203 12787
7553	0	0	Ki67+	 5210 13027
7554	0	0	Ki67+	 5212 12851
7555	0	0	Ki67+	 5214 12418
7556	0	0	Ki67+	 5228 12816
7557	0	0	Ki67+	 5235 12872
7558	0	0	Ki67+	 5256 13077
7559	0	0	Ki67+	 5258 12866
7560	0	0	Ki67+	 5270 12920
7561	0	0	Ki67+	 5273 12872
7562	0	0	Ki67+	 5279 12945
7563	0	0	Ki67+	 5300 12958
7564	0	0	Ki67+	 5306 12569
7565	0	0	Ki67+	 5308 12447
7566	0	0	Ki67+	 5312 12520
7567	0	0	Ki67+	 5313 12634
7568	0	0	Ki67+	 5316 12608
7569	0	0	Ki67+	 5320 12686
7570	0	0	Ki67+	 5323 12970
7571	0	0	Ki67+	 5327 12538
7572	0	0	Ki67+	 5328 12405
7573	0	0	Ki67+	 5328 12561
7574	0	0	Ki67+	 5328 12619
7575	0	0	Ki67+	 5330 12486
7576	0	0	Ki67+	 5331 12582
7577	0	0	Ki67+	 5336 12434
7578	0	0	Ki67+	 5348 12459
7579	0	0	Ki67+	 5349 13054
7580	0	0	Ki67+	 5350 12499
7581	0	0	Ki67+	 5354 12425
7582	0	0	Ki67+	 5355 12751
7583	0	0	Ki67+	 5359 12582
7584	0	0	Ki67+	 4567 13314
7585	0	0	Ki67+	 4585 13307
7586	0	0	Ki67+	 4644 13338
7587	0	0	Ki67+	 4681 13339
7588	0	0	Ki67+	 4681 13379
7589	0	0	Ki67+	 4709 13214
7590	0	0	Ki67+	 4731 13233
7591	0	0	Ki67+	 5190 13222
7592	0	0	Ki67+	 5380 5607
7593	0	0	Ki67+	 5393 5529
7594	0	0	Ki67+	 5403 5582
7595	0	0	Ki67+	 5410 5616
7596	0	0	Ki67+	 5428 5558
7597	0	0	Ki67+	 5434 5589
7598	0	0	Ki67+	 5438 5558
7599	0	0	Ki67+	 5449 5486
7600	0	0	Ki67+	 5449 5525
7601	0	0	Ki67+	 5461 5512
7602	0	0	Ki67+	 5470 5529
7603	0	0	Ki67+	 5470 5562
7604	0	0	Ki67+	 5471 5458
7605	0	0	Ki67+	 5475 5591
7606	0	0	Ki67+	 5476 5436
7607	0	0	Ki67+	 5477 5578
7608	0	0	Ki67+	 5481 5449
7609	0	0	Ki67+	 5486 5485
7610	0	0	Ki67+	 5487 5564
7611	0	0	Ki67+	 5487 5614
7612	0	0	Ki67+	 5489 5403
7613	0	0	Ki67+	 5495 5321
7614	0	0	Ki67+	 5495 5436
7615	0	0	Ki67+	 5496 5583
7616	0	0	Ki67+	 5509 5391
7617	0	0	Ki67+	 5510 5609
7618	0	0	Ki67+	 5518 5337
7619	0	0	Ki67+	 5521 5475
7620	0	0	Ki67+	 5524 5455
7621	0	0	Ki67+	 5525 5490
7622	0	0	Ki67+	 5525 5629
7623	0	0	Ki67+	 5533 5515
7624	0	0	Ki67+	 5533 5535
7625	0	0	Ki67+	 5544 5359
7626	0	0	Ki67+	 5546 5332
7627	0	0	Ki67+	 5548 5554
7628	0	0	Ki67+	 5551 5479
7629	0	0	Ki67+	 5556 5573
7630	0	0	Ki67+	 5557 5453
7631	0	0	Ki67+	 5560 5336
7632	0	0	Ki67+	 5563 5326
7633	0	0	Ki67+	 5571 5309
7634	0	0	Ki67+	 5576 5295
7635	0	0	Ki67+	 5577 5555
7636	0	0	Ki67+	 5578 5514
7637	0	0	Ki67+	 5588 5599
7638	0	0	Ki67+	 5591 5538
7639	0	0	Ki67+	 5592 5336
7640	0	0	Ki67+	 5594 5498
7641	0	0	Ki67+	 5597 5556
7642	0	0	Ki67+	 5597 5573
7643	0	0	Ki67+	 5608 5583
7644	0	0	Ki67+	 5612 5286
7645	0	0	Ki67+	 5613 5510
7646	0	0	Ki67+	 5617 5538
7647	0	0	Ki67+	 5630 5282
7648	0	0	Ki67+	 5630 5565
7649	0	0	Ki67+	 5634 5502
7650	0	0	Ki67+	 5643 5274
7651	0	0	Ki67+	 5643 5574
7652	0	0	Ki67+	 5646 5607
7653	0	0	Ki67+	 5662 5268
7654	0	0	Ki67+	 5674 5282
7655	0	0	Ki67+	 5676 5593
7656	0	0	Ki67+	 5699 5286
7657	0	0	Ki67+	 5721 5283
7658	0	0	Ki67+	 5780 5227
7659	0	0	Ki67+	 5814 5169
7660	0	0	Ki67+	 5835 5144
7661	0	0	Ki67+	 5843 5174
7662	0	0	Ki67+	 5852 5093
7663	0	0	Ki67+	 5865 5125
7664	0	0	Ki67+	 5893 5101
7665	0	0	Ki67+	 5896 5039
7666	0	0	Ki67+	 5900 5134
7667	0	0	Ki67+	 5918 5020
7668	0	0	Ki67+	 5918 5096
7669	0	0	Ki67+	 5930 5054
7670	0	0	Ki67+	 5944 5075
7671	0	0	Ki67+	 5945 5037
7672	0	0	Ki67+	 5963 4995
7673	0	0	Ki67+	 5965 5050
7674	0	0	Ki67+	 5976 5036
7675	0	0	Ki67+	 6006 5021
7676	0	0	Ki67+	 6015 5038
7677	0	0	Ki67+	 6029 5047
7678	0	0	Ki67+	 6031 4964
7679	0	0	Ki67+	 6049 5024
7680	0	0	Ki67+	 6061 5030
7681	0	0	Ki67+	 6071 5011
7682	0	0	Ki67+	 6103 5018
7683	0	0	Ki67+	 6134 5020
7684	0	0	Ki67+	 6136 5050
7685	0	0	Ki67+	 5362 5633
7686	0	0	Ki67+	 5363 6257
7687	0	0	Ki67+	 5368 6128
7688	0	0	Ki67+	 5369 5658
7689	0	0	Ki67+	 5376 6217
7690	0	0	Ki67+	 5376 6335
7691	0	0	Ki67+	 5377 6032
7692	0	0	Ki67+	 5378 5996
7693	0	0	Ki67+	 5378 6095
7694	0	0	Ki67+	 5379 6157
7695	0	0	Ki67+	 5381 6065
7696	0	0	Ki67+	 5383 6045
7697	0	0	Ki67+	 5384 6422
7698	0	0	Ki67+	 5388 6357
7699	0	0	Ki67+	 5390 6408
7700	0	0	Ki67+	 5392 6377
7701	0	0	Ki67+	 5393 6003
7702	0	0	Ki67+	 5395 6198
7703	0	0	Ki67+	 5398 6428
7704	0	0	Ki67+	 5399 5821
7705	0	0	Ki67+	 5401 5637
7706	0	0	Ki67+	 5403 6092
7707	0	0	Ki67+	 5404 5662
7708	0	0	Ki67+	 5406 5840
7709	0	0	Ki67+	 5406 6202
7710	0	0	Ki67+	 5413 6022
7711	0	0	Ki67+	 5415 6134
7712	0	0	Ki67+	 5416 6296
7713	0	0	Ki67+	 5417 6185
7714	0	0	Ki67+	 5418 6356
7715	0	0	Ki67+	 5419 6395
7716	0	0	Ki67+	 5420 6175
7717	0	0	Ki67+	 5421 6252
7718	0	0	Ki67+	 5426 6093
7719	0	0	Ki67+	 5427 6404
7720	0	0	Ki67+	 5430 6066
7721	0	0	Ki67+	 5432 6105
7722	0	0	Ki67+	 5439 6247
7723	0	0	Ki67+	 5441 5992
7724	0	0	Ki67+	 5441 6123
7725	0	0	Ki67+	 5441 6159
7726	0	0	Ki67+	 5441 6375
7727	0	0	Ki67+	 5444 6340
7728	0	0	Ki67+	 5445 5644
7729	0	0	Ki67+	 5450 6017
7730	0	0	Ki67+	 5451 6183
7731	0	0	Ki67+	 5454 6055
7732	0	0	Ki67+	 5456 5655
7733	0	0	Ki67+	 5458 6163
7734	0	0	Ki67+	 5458 6368
7735	0	0	Ki67+	 5463 6274
7736	0	0	Ki67+	 5464 5984
7737	0	0	Ki67+	 5466 6117
7738	0	0	Ki67+	 5468 5665
7739	0	0	Ki67+	 5474 6101
7740	0	0	Ki67+	 5476 6158
7741	0	0	Ki67+	 5478 6057
7742	0	0	Ki67+	 5480 6012
7743	0	0	Ki67+	 5484 6045
7744	0	0	Ki67+	 5485 6282
7745	0	0	Ki67+	 5486 6315
7746	0	0	Ki67+	 5491 5641
7747	0	0	Ki67+	 5491 5993
7748	0	0	Ki67+	 5496 6040
7749	0	0	Ki67+	 5497 6117
7750	0	0	Ki67+	 5506 5969
7751	0	0	Ki67+	 5507 6020
7752	0	0	Ki67+	 5509 5648
7753	0	0	Ki67+	 5513 6280
7754	0	0	Ki67+	 5515 6234
7755	0	0	Ki67+	 5520 6312
7756	0	0	Ki67+	 5521 5980
7757	0	0	Ki67+	 5521 6295
7758	0	0	Ki67+	 5526 6140
7759	0	0	Ki67+	 5534 5682
7760	0	0	Ki67+	 5536 5648
7761	0	0	Ki67+	 5538 5694
7762	0	0	Ki67+	 5540 5996
7763	0	0	Ki67+	 5542 6015
7764	0	0	Ki67+	 5549 5663
7765	0	0	Ki67+	 5551 5706
7766	0	0	Ki67+	 5557 6187
7767	0	0	Ki67+	 5562 5705
7768	0	0	Ki67+	 5563 6160
7769	0	0	Ki67+	 5563 6207
7770	0	0	Ki67+	 5564 5735
7771	0	0	Ki67+	 5568 5755
7772	0	0	Ki67+	 5570 5681
7773	0	0	Ki67+	 5579 5776
7774	0	0	Ki67+	 5579 5865
7775	0	0	Ki67+	 5582 6172
7776	0	0	Ki67+	 5587 5746
7777	0	0	Ki67+	 5590 6051
7778	0	0	Ki67+	 5595 6252
7779	0	0	Ki67+	 5597 5877
7780	0	0	Ki67+	 5597 5964
7781	0	0	Ki67+	 5604 5869
7782	0	0	Ki67+	 5612 6181
7783	0	0	Ki67+	 5618 6116
7784	0	0	Ki67+	 5620 5633
7785	0	0	Ki67+	 5627 6089
7786	0	0	Ki67+	 5627 6184
7787	0	0	Ki67+	 5637 6189
7788	0	0	Ki67+	 5639 6139
7789	0	0	Ki67+	 5641 5919
7790	0	0	Ki67+	 5646 6101
7791	0	0	Ki67+	 5650 5651
7792	0	0	Ki67+	 5653 6068
7793	0	0	Ki67+	 5669 6088
7794	0	0	Ki67+	 5670 5900
7795	0	0	Ki67+	 5682 5935
7796	0	0	Ki67+	 5683 6112
7797	0	0	Ki67+	 5689 5992
7798	0	0	Ki67+	 5691 6004
7799	0	0	Ki67+	 5707 6047
7800	0	0	Ki67+	 5715 5715
7801	0	0	Ki67+	 5716 5673
7802	0	0	Ki67+	 5725 5893
7803	0	0	Ki67+	 5728 5994
7804	0	0	Ki67+	 5731 5761
7805	0	0	Ki67+	 5743 5826
7806	0	0	Ki67+	 5744 5930
7807	0	0	Ki67+	 5747 5970
7808	0	0	Ki67+	 5752 5673
7809	0	0	Ki67+	 5756 5867
7810	0	0	Ki67+	 5758 5743
7811	0	0	Ki67+	 5761 5644
7812	0	0	Ki67+	 5763 5798
7813	0	0	Ki67+	 5770 5700
7814	0	0	Ki67+	 5782 5688
7815	0	0	Ki67+	 5786 5800
7816	0	0	Ki67+	 5806 5832
7817	0	0	Ki67+	 5807 5713
7818	0	0	Ki67+	 5828 5738
7819	0	0	Ki67+	 5843 5777
7820	0	0	Ki67+	 5401 6451
7821	0	0	Ki67+	 5796 7224
7822	0	0	Ki67+	 5825 7200
7823	0	0	Ki67+	 5870 7208
7824	0	0	Ki67+	 5900 7181
7825	0	0	Ki67+	 5905 7022
7826	0	0	Ki67+	 5906 7054
7827	0	0	Ki67+	 5913 7213
7828	0	0	Ki67+	 5920 7205
7829	0	0	Ki67+	 5931 7009
7830	0	0	Ki67+	 5932 7222
7831	0	0	Ki67+	 5935 7039
7832	0	0	Ki67+	 5945 7064
7833	0	0	Ki67+	 5953 6975
7834	0	0	Ki67+	 5972 6979
7835	0	0	Ki67+	 5972 7209
7836	0	0	Ki67+	 5987 7020
7837	0	0	Ki67+	 5988 7114
7838	0	0	Ki67+	 5989 6918
7839	0	0	Ki67+	 5993 6980
7840	0	0	Ki67+	 5995 7002
7841	0	0	Ki67+	 5999 6971
7842	0	0	Ki67+	 6004 7186
7843	0	0	Ki67+	 6022 6914
7844	0	0	Ki67+	 6029 6989
7845	0	0	Ki67+	 6034 7194
7846	0	0	Ki67+	 6035 7066
7847	0	0	Ki67+	 6050 6868
7848	0	0	Ki67+	 6051 6940
7849	0	0	Ki67+	 6052 7157
7850	0	0	Ki67+	 6055 6903
7851	0	0	Ki67+	 6061 7137
7852	0	0	Ki67+	 6064 6912
7853	0	0	Ki67+	 6067 6979
7854	0	0	Ki67+	 6073 6850
7855	0	0	Ki67+	 6079 6837
7856	0	0	Ki67+	 6083 6876
7857	0	0	Ki67+	 6086 6788
7858	0	0	Ki67+	 6086 6970
7859	0	0	Ki67+	 6087 6846
7860	0	0	Ki67+	 6100 6812
7861	0	0	Ki67+	 6113 6942
7862	0	0	Ki67+	 6116 6744
7863	0	0	Ki67+	 6116 6878
7864	0	0	Ki67+	 6124 6811
7865	0	0	Ki67+	 6125 6769
7866	0	0	Ki67+	 6129 7168
7867	0	0	Ki67+	 6130 6851
7868	0	0	Ki67+	 6134 7115
7869	0	0	Ki67+	 6136 6820
7870	0	0	Ki67+	 6145 6712
7871	0	0	Ki67+	 6145 6789
7872	0	0	Ki67+	 6147 7154
7873	0	0	Ki67+	 6148 6655
7874	0	0	Ki67+	 6150 6919
7875	0	0	Ki67+	 6153 7119
7876	0	0	Ki67+	 6154 6936
7877	0	0	Ki67+	 6155 7225
7878	0	0	Ki67+	 5368 7599
7879	0	0	Ki67+	 5375 7639
7880	0	0	Ki67+	 5381 7743
7881	0	0	Ki67+	 5400 7425
7882	0	0	Ki67+	 5405 7583
7883	0	0	Ki67+	 5407 7643
7884	0	0	Ki67+	 5408 7377
7885	0	0	Ki67+	 5409 7610
7886	0	0	Ki67+	 5417 7701
7887	0	0	Ki67+	 5418 7417
7888	0	0	Ki67+	 5425 7669
7889	0	0	Ki67+	 5426 7728
7890	0	0	Ki67+	 5426 7744
7891	0	0	Ki67+	 5435 7385
7892	0	0	Ki67+	 5436 7587
7893	0	0	Ki67+	 5444 7702
7894	0	0	Ki67+	 5467 7983
7895	0	0	Ki67+	 5475 7744
7896	0	0	Ki67+	 5483 7569
7897	0	0	Ki67+	 5492 7670
7898	0	0	Ki67+	 5495 7723
7899	0	0	Ki67+	 5505 7803
7900	0	0	Ki67+	 5509 7524
7901	0	0	Ki67+	 5510 7640
7902	0	0	Ki67+	 5517 7364
7903	0	0	Ki67+	 5520 7348
7904	0	0	Ki67+	 5525 7629
7905	0	0	Ki67+	 5530 7600
7906	0	0	Ki67+	 5531 7798
7907	0	0	Ki67+	 5534 7902
7908	0	0	Ki67+	 5542 7507
7909	0	0	Ki67+	 5548 7887
7910	0	0	Ki67+	 5556 7859
7911	0	0	Ki67+	 5557 8006
7912	0	0	Ki67+	 5572 7335
7913	0	0	Ki67+	 5586 7336
7914	0	0	Ki67+	 5593 8030
7915	0	0	Ki67+	 5598 7978
7916	0	0	Ki67+	 5617 7354
7917	0	0	Ki67+	 5627 7720
7918	0	0	Ki67+	 5633 7770
7919	0	0	Ki67+	 5637 7304
7920	0	0	Ki67+	 5639 7854
7921	0	0	Ki67+	 5646 8021
7922	0	0	Ki67+	 5653 7632
7923	0	0	Ki67+	 5657 7563
7924	0	0	Ki67+	 5671 7710
7925	0	0	Ki67+	 5692 7278
7926	0	0	Ki67+	 5698 7783
7927	0	0	Ki67+	 5708 7502
7928	0	0	Ki67+	 5708 7720
7929	0	0	Ki67+	 5715 7752
7930	0	0	Ki67+	 5727 7497
7931	0	0	Ki67+	 5730 7445
7932	0	0	Ki67+	 5733 8019
7933	0	0	Ki67+	 5734 7526
7934	0	0	Ki67+	 5736 7465
7935	0	0	Ki67+	 5738 7725
7936	0	0	Ki67+	 5740 7328
7937	0	0	Ki67+	 5743 7274
7938	0	0	Ki67+	 5745 7691
7939	0	0	Ki67+	 5758 7275
7940	0	0	Ki67+	 5761 7693
7941	0	0	Ki67+	 5762 7403
7942	0	0	Ki67+	 5762 7523
7943	0	0	Ki67+	 5763 7305
7944	0	0	Ki67+	 5776 7350
7945	0	0	Ki67+	 5790 7531
7946	0	0	Ki67+	 5792 7236
7947	0	0	Ki67+	 5792 7264
7948	0	0	Ki67+	 5792 7546
7949	0	0	Ki67+	 5802 7297
7950	0	0	Ki67+	 5804 7426
7951	0	0	Ki67+	 5805 7314
7952	0	0	Ki67+	 5817 7559
7953	0	0	Ki67+	 5819 7824
7954	0	0	Ki67+	 5823 7283
7955	0	0	Ki67+	 5824 7249
7956	0	0	Ki67+	 5826 7678
7957	0	0	Ki67+	 5835 7415
7958	0	0	Ki67+	 5854 7911
7959	0	0	Ki67+	 5855 7496
7960	0	0	Ki67+	 5861 7532
7961	0	0	Ki67+	 5862 7708
7962	0	0	Ki67+	 5862 7852
7963	0	0	Ki67+	 5867 7485
7964	0	0	Ki67+	 5870 7475
7965	0	0	Ki67+	 5870 7911
7966	0	0	Ki67+	 5871 7546
7967	0	0	Ki67+	 5871 7684
7968	0	0	Ki67+	 5874 7845
7969	0	0	Ki67+	 5877 7439
7970	0	0	Ki67+	 5881 7371
7971	0	0	Ki67+	 5881 7897
7972	0	0	Ki67+	 5887 7341
7973	0	0	Ki67+	 5887 7412
7974	0	0	Ki67+	 5890 7566
7975	0	0	Ki67+	 5893 7785
7976	0	0	Ki67+	 5894 7690
7977	0	0	Ki67+	 5904 7535
7978	0	0	Ki67+	 5909 7386
7979	0	0	Ki67+	 5910 7516
7980	0	0	Ki67+	 5914 7560
7981	0	0	Ki67+	 5914 7579
7982	0	0	Ki67+	 5927 7439
7983	0	0	Ki67+	 5933 7800
7984	0	0	Ki67+	 5943 7811
7985	0	0	Ki67+	 5948 7334
7986	0	0	Ki67+	 5954 7721
7987	0	0	Ki67+	 5956 7876
7988	0	0	Ki67+	 5959 7571
7989	0	0	Ki67+	 5965 7884
7990	0	0	Ki67+	 5968 7869
7991	0	0	Ki67+	 5976 7393
7992	0	0	Ki67+	 5982 7859
7993	0	0	Ki67+	 5983 7424
7994	0	0	Ki67+	 5983 7699
7995	0	0	Ki67+	 5985 7684
7996	0	0	Ki67+	 5986 7386
7997	0	0	Ki67+	 5993 7547
7998	0	0	Ki67+	 5993 7880
7999	0	0	Ki67+	 5998 7308
8000	0	0	Ki67+	 6002 7567
8001	0	0	Ki67+	 6004 7414
8002	0	0	Ki67+	 6008 7290
8003	0	0	Ki67+	 6013 7909
8004	0	0	Ki67+	 6021 7814
8005	0	0	Ki67+	 6021 7845
8006	0	0	Ki67+	 6022 7711
8007	0	0	Ki67+	 6022 7891
8008	0	0	Ki67+	 6030 7307
8009	0	0	Ki67+	 6032 7769
8010	0	0	Ki67+	 6036 7423
8011	0	0	Ki67+	 6036 7916
8012	0	0	Ki67+	 6039 7672
8013	0	0	Ki67+	 6039 7861
8014	0	0	Ki67+	 6040 7684
8015	0	0	Ki67+	 6042 7385
8016	0	0	Ki67+	 6043 7821
8017	0	0	Ki67+	 6051 7870
8018	0	0	Ki67+	 6051 7903
8019	0	0	Ki67+	 6052 7857
8020	0	0	Ki67+	 6057 7695
8021	0	0	Ki67+	 6061 7287
8022	0	0	Ki67+	 6063 7715
8023	0	0	Ki67+	 6070 7255
8024	0	0	Ki67+	 6081 7673
8025	0	0	Ki67+	 6082 7268
8026	0	0	Ki67+	 6082 7434
8027	0	0	Ki67+	 6082 7528
8028	0	0	Ki67+	 6085 7294
8029	0	0	Ki67+	 6091 7837
8030	0	0	Ki67+	 6091 7931
8031	0	0	Ki67+	 6092 7548
8032	0	0	Ki67+	 6094 7452
8033	0	0	Ki67+	 6099 7588
8034	0	0	Ki67+	 6099 7784
8035	0	0	Ki67+	 6100 7805
8036	0	0	Ki67+	 6107 7720
8037	0	0	Ki67+	 6108 7264
8038	0	0	Ki67+	 6114 7330
8039	0	0	Ki67+	 6115 7284
8040	0	0	Ki67+	 6115 7455
8041	0	0	Ki67+	 6119 7583
8042	0	0	Ki67+	 6120 7658
8043	0	0	Ki67+	 6121 7419
8044	0	0	Ki67+	 6126 7234
8045	0	0	Ki67+	 6127 7457
8046	0	0	Ki67+	 6129 7404
8047	0	0	Ki67+	 6129 7822
8048	0	0	Ki67+	 6130 7340
8049	0	0	Ki67+	 6137 7809
8050	0	0	Ki67+	 6141 7347
8051	0	0	Ki67+	 6144 7254
8052	0	0	Ki67+	 6146 7414
8053	0	0	Ki67+	 6146 7954
8054	0	0	Ki67+	 6149 7694
8055	0	0	Ki67+	 6149 7920
8056	0	0	Ki67+	 6150 7670
8057	0	0	Ki67+	 6151 7709
8058	0	0	Ki67+	 6156 7403
8059	0	0	Ki67+	 5364 8486
8060	0	0	Ki67+	 5379 8498
8061	0	0	Ki67+	 5379 8516
8062	0	0	Ki67+	 5383 8035
8063	0	0	Ki67+	 5385 8474
8064	0	0	Ki67+	 5386 8786
8065	0	0	Ki67+	 5387 8440
8066	0	0	Ki67+	 5394 8542
8067	0	0	Ki67+	 5397 8667
8068	0	0	Ki67+	 5399 8789
8069	0	0	Ki67+	 5403 8272
8070	0	0	Ki67+	 5414 8476
8071	0	0	Ki67+	 5417 8504
8072	0	0	Ki67+	 5417 8515
8073	0	0	Ki67+	 5423 8548
8074	0	0	Ki67+	 5424 8422
8075	0	0	Ki67+	 5447 8533
8076	0	0	Ki67+	 5449 8483
8077	0	0	Ki67+	 5455 8258
8078	0	0	Ki67+	 5463 8432
8079	0	0	Ki67+	 5475 8265
8080	0	0	Ki67+	 5493 8507
8081	0	0	Ki67+	 5494 8225
8082	0	0	Ki67+	 5496 8168
8083	0	0	Ki67+	 5500 8243
8084	0	0	Ki67+	 5501 8648
8085	0	0	Ki67+	 5511 8454
8086	0	0	Ki67+	 5524 8614
8087	0	0	Ki67+	 5530 8434
8088	0	0	Ki67+	 5530 8497
8089	0	0	Ki67+	 5532 8264
8090	0	0	Ki67+	 5545 8224
8091	0	0	Ki67+	 5546 8446
8092	0	0	Ki67+	 5553 8699
8093	0	0	Ki67+	 5556 8523
8094	0	0	Ki67+	 5559 8415
8095	0	0	Ki67+	 5571 8430
8096	0	0	Ki67+	 5576 8631
8097	0	0	Ki67+	 5578 8057
8098	0	0	Ki67+	 5586 8684
8099	0	0	Ki67+	 5598 8452
8100	0	0	Ki67+	 5601 8678
8101	0	0	Ki67+	 5605 8606
8102	0	0	Ki67+	 5607 8641
8103	0	0	Ki67+	 5616 8401
8104	0	0	Ki67+	 5616 8503
8105	0	0	Ki67+	 5624 8777
8106	0	0	Ki67+	 5626 8641
8107	0	0	Ki67+	 5627 8791
8108	0	0	Ki67+	 5634 8695
8109	0	0	Ki67+	 5637 8214
8110	0	0	Ki67+	 5647 8070
8111	0	0	Ki67+	 5647 8789
8112	0	0	Ki67+	 5652 8725
8113	0	0	Ki67+	 5655 8251
8114	0	0	Ki67+	 5655 8562
8115	0	0	Ki67+	 5658 8695
8116	0	0	Ki67+	 5662 8615
8117	0	0	Ki67+	 5666 8806
8118	0	0	Ki67+	 5667 8759
8119	0	0	Ki67+	 5671 8720
8120	0	0	Ki67+	 5677 8672
8121	0	0	Ki67+	 5680 8802
8122	0	0	Ki67+	 5682 8270
8123	0	0	Ki67+	 5683 8707
8124	0	0	Ki67+	 5683 8774
8125	0	0	Ki67+	 5694 8816
8126	0	0	Ki67+	 5697 8254
8127	0	0	Ki67+	 5699 8777
8128	0	0	Ki67+	 5701 8700
8129	0	0	Ki67+	 5705 8750
8130	0	0	Ki67+	 5716 8400
8131	0	0	Ki67+	 5716 8713
8132	0	0	Ki67+	 5717 8506
8133	0	0	Ki67+	 5722 8267
8134	0	0	Ki67+	 5725 8791
8135	0	0	Ki67+	 5727 8503
8136	0	0	Ki67+	 5728 8104
8137	0	0	Ki67+	 5736 8757
8138	0	0	Ki67+	 5738 8255
8139	0	0	Ki67+	 5738 8787
8140	0	0	Ki67+	 5743 8094
8141	0	0	Ki67+	 5743 8300
8142	0	0	Ki67+	 5758 8288
8143	0	0	Ki67+	 5759 8340
8144	0	0	Ki67+	 5792 8257
8145	0	0	Ki67+	 5802 8624
8146	0	0	Ki67+	 5810 8376
8147	0	0	Ki67+	 5814 8349
8148	0	0	Ki67+	 5821 8281
8149	0	0	Ki67+	 5834 8271
8150	0	0	Ki67+	 5837 8351
8151	0	0	Ki67+	 5846 8606
8152	0	0	Ki67+	 5848 8585
8153	0	0	Ki67+	 5856 8298
8154	0	0	Ki67+	 5858 8789
8155	0	0	Ki67+	 5871 8376
8156	0	0	Ki67+	 5881 8357
8157	0	0	Ki67+	 5884 8331
8158	0	0	Ki67+	 5886 8304
8159	0	0	Ki67+	 5897 8461
8160	0	0	Ki67+	 5918 8482
8161	0	0	Ki67+	 5920 8272
8162	0	0	Ki67+	 5930 8448
8163	0	0	Ki67+	 5937 8439
8164	0	0	Ki67+	 5942 8632
8165	0	0	Ki67+	 5961 8791
8166	0	0	Ki67+	 5965 8472
8167	0	0	Ki67+	 5968 8808
8168	0	0	Ki67+	 5972 8763
8169	0	0	Ki67+	 5980 8782
8170	0	0	Ki67+	 5983 8334
8171	0	0	Ki67+	 5990 8607
8172	0	0	Ki67+	 6000 8448
8173	0	0	Ki67+	 6008 8419
8174	0	0	Ki67+	 6048 8570
8175	0	0	Ki67+	 6053 8586
8176	0	0	Ki67+	 6065 8566
8177	0	0	Ki67+	 6067 8680
8178	0	0	Ki67+	 6069 8388
8179	0	0	Ki67+	 6076 8573
8180	0	0	Ki67+	 6076 8619
8181	0	0	Ki67+	 6077 8373
8182	0	0	Ki67+	 6079 8651
8183	0	0	Ki67+	 6081 8639
8184	0	0	Ki67+	 6092 8553
8185	0	0	Ki67+	 6109 8617
8186	0	0	Ki67+	 6117 8604
8187	0	0	Ki67+	 6124 8512
8188	0	0	Ki67+	 6137 8537
8189	0	0	Ki67+	 6149 8590
8190	0	0	Ki67+	 6155 8575
8191	0	0	Ki67+	 6155 8738
8192	0	0	Ki67+	 6156 8496
8193	0	0	Ki67+	 6157 8460
8194	0	0	Ki67+	 5363 9107
8195	0	0	Ki67+	 5364 8983
8196	0	0	Ki67+	 5368 8884
8197	0	0	Ki67+	 5369 9247
8198	0	0	Ki67+	 5370 9207
8199	0	0	Ki67+	 5372 9129
8200	0	0	Ki67+	 5372 9282
8201	0	0	Ki67+	 5376 8949
8202	0	0	Ki67+	 5379 8985
8203	0	0	Ki67+	 5379 9011
8204	0	0	Ki67+	 5381 9165
8205	0	0	Ki67+	 5387 8861
8206	0	0	Ki67+	 5388 9623
8207	0	0	Ki67+	 5390 9235
8208	0	0	Ki67+	 5393 9292
8209	0	0	Ki67+	 5399 9260
8210	0	0	Ki67+	 5400 8897
8211	0	0	Ki67+	 5402 9167
8212	0	0	Ki67+	 5404 9347
8213	0	0	Ki67+	 5409 9012
8214	0	0	Ki67+	 5409 9032
8215	0	0	Ki67+	 5412 9248
8216	0	0	Ki67+	 5413 9200
8217	0	0	Ki67+	 5414 8999
8218	0	0	Ki67+	 5415 8949
8219	0	0	Ki67+	 5415 9325
8220	0	0	Ki67+	 5419 9063
8221	0	0	Ki67+	 5425 9115
8222	0	0	Ki67+	 5433 8940
8223	0	0	Ki67+	 5434 9402
8224	0	0	Ki67+	 5435 9077
8225	0	0	Ki67+	 5435 9175
8226	0	0	Ki67+	 5442 9341
8227	0	0	Ki67+	 5443 9138
8228	0	0	Ki67+	 5446 9011
8229	0	0	Ki67+	 5447 9369
8230	0	0	Ki67+	 5450 8838
8231	0	0	Ki67+	 5451 9077
8232	0	0	Ki67+	 5456 9113
8233	0	0	Ki67+	 5458 9138
8234	0	0	Ki67+	 5463 9247
8235	0	0	Ki67+	 5468 9011
8236	0	0	Ki67+	 5468 9107
8237	0	0	Ki67+	 5470 9600
8238	0	0	Ki67+	 5473 9058
8239	0	0	Ki67+	 5474 9220
8240	0	0	Ki67+	 5481 9174
8241	0	0	Ki67+	 5483 9277
8242	0	0	Ki67+	 5484 9126
8243	0	0	Ki67+	 5488 9151
8244	0	0	Ki67+	 5488 9571
8245	0	0	Ki67+	 5492 9587
8246	0	0	Ki67+	 5503 9438
8247	0	0	Ki67+	 5509 9627
8248	0	0	Ki67+	 5513 9051
8249	0	0	Ki67+	 5515 8924
8250	0	0	Ki67+	 5515 9077
8251	0	0	Ki67+	 5521 8910
8252	0	0	Ki67+	 5530 9119
8253	0	0	Ki67+	 5530 9164
8254	0	0	Ki67+	 5541 9179
8255	0	0	Ki67+	 5541 9561
8256	0	0	Ki67+	 5547 9224
8257	0	0	Ki67+	 5552 9197
8258	0	0	Ki67+	 5577 9112
8259	0	0	Ki67+	 5578 9246
8260	0	0	Ki67+	 5579 9081
8261	0	0	Ki67+	 5592 8993
8262	0	0	Ki67+	 5597 9091
8263	0	0	Ki67+	 5601 9306
8264	0	0	Ki67+	 5607 9050
8265	0	0	Ki67+	 5610 8948
8266	0	0	Ki67+	 5615 9097
8267	0	0	Ki67+	 5619 9042
8268	0	0	Ki67+	 5619 9073
8269	0	0	Ki67+	 5629 8835
8270	0	0	Ki67+	 5631 8887
8271	0	0	Ki67+	 5631 9050
8272	0	0	Ki67+	 5632 9104
8273	0	0	Ki67+	 5635 8974
8274	0	0	Ki67+	 5638 9084
8275	0	0	Ki67+	 5639 9254
8276	0	0	Ki67+	 5646 9014
8277	0	0	Ki67+	 5646 9509
8278	0	0	Ki67+	 5648 8891
8279	0	0	Ki67+	 5648 8941
8280	0	0	Ki67+	 5649 8839
8281	0	0	Ki67+	 5649 9220
8282	0	0	Ki67+	 5654 8986
8283	0	0	Ki67+	 5656 9053
8284	0	0	Ki67+	 5660 9523
8285	0	0	Ki67+	 5662 8912
8286	0	0	Ki67+	 5662 9021
8287	0	0	Ki67+	 5668 8880
8288	0	0	Ki67+	 5668 8945
8289	0	0	Ki67+	 5669 8852
8290	0	0	Ki67+	 5675 9222
8291	0	0	Ki67+	 5676 8999
8292	0	0	Ki67+	 5676 9606
8293	0	0	Ki67+	 5677 9184
8294	0	0	Ki67+	 5681 9445
8295	0	0	Ki67+	 5684 8847
8296	0	0	Ki67+	 5684 9426
8297	0	0	Ki67+	 5691 8957
8298	0	0	Ki67+	 5692 8879
8299	0	0	Ki67+	 5694 9485
8300	0	0	Ki67+	 5696 9538
8301	0	0	Ki67+	 5698 9400
8302	0	0	Ki67+	 5699 9628
8303	0	0	Ki67+	 5703 8842
8304	0	0	Ki67+	 5703 9503
8305	0	0	Ki67+	 5705 9529
8306	0	0	Ki67+	 5707 9592
8307	0	0	Ki67+	 5711 8912
8308	0	0	Ki67+	 5712 9391
8309	0	0	Ki67+	 5717 9497
8310	0	0	Ki67+	 5718 8880
8311	0	0	Ki67+	 5721 9628
8312	0	0	Ki67+	 5724 9121
8313	0	0	Ki67+	 5725 9173
8314	0	0	Ki67+	 5726 9305
8315	0	0	Ki67+	 5727 9599
8316	0	0	Ki67+	 5728 9408
8317	0	0	Ki67+	 5729 9539
8318	0	0	Ki67+	 5730 8839
8319	0	0	Ki67+	 5739 9559
8320	0	0	Ki67+	 5740 9594
8321	0	0	Ki67+	 5741 9406
8322	0	0	Ki67+	 5746 9389
8323	0	0	Ki67+	 5756 9572
8324	0	0	Ki67+	 5758 9555
8325	0	0	Ki67+	 5761 9159
8326	0	0	Ki67+	 5768 9381
8327	0	0	Ki67+	 5769 9233
8328	0	0	Ki67+	 5769 9614
8329	0	0	Ki67+	 5780 9558
8330	0	0	Ki67+	 5781 9035
8331	0	0	Ki67+	 5784 9095
8332	0	0	Ki67+	 5784 9533
8333	0	0	Ki67+	 5801 9039
8334	0	0	Ki67+	 5832 9003
8335	0	0	Ki67+	 5835 8949
8336	0	0	Ki67+	 5849 9373
8337	0	0	Ki67+	 5853 9239
8338	0	0	Ki67+	 5857 8842
8339	0	0	Ki67+	 5861 9351
8340	0	0	Ki67+	 5862 9621
8341	0	0	Ki67+	 5863 9590
8342	0	0	Ki67+	 5869 9192
8343	0	0	Ki67+	 5870 9542
8344	0	0	Ki67+	 5875 9393
8345	0	0	Ki67+	 5878 9588
8346	0	0	Ki67+	 5878 9611
8347	0	0	Ki67+	 5880 8937
8348	0	0	Ki67+	 5881 9301
8349	0	0	Ki67+	 5885 9548
8350	0	0	Ki67+	 5889 9379
8351	0	0	Ki67+	 5891 9623
8352	0	0	Ki67+	 5897 9189
8353	0	0	Ki67+	 5899 9312
8354	0	0	Ki67+	 5902 9278
8355	0	0	Ki67+	 5902 9300
8356	0	0	Ki67+	 5903 9482
8357	0	0	Ki67+	 5904 9609
8358	0	0	Ki67+	 5910 9206
8359	0	0	Ki67+	 5913 9621
8360	0	0	Ki67+	 5915 9294
8361	0	0	Ki67+	 5916 8927
8362	0	0	Ki67+	 5916 9422
8363	0	0	Ki67+	 5917 9372
8364	0	0	Ki67+	 5918 8942
8365	0	0	Ki67+	 5924 8911
8366	0	0	Ki67+	 5924 9454
8367	0	0	Ki67+	 5927 9566
8368	0	0	Ki67+	 5928 8878
8369	0	0	Ki67+	 5932 9280
8370	0	0	Ki67+	 5936 9522
8371	0	0	Ki67+	 5942 9291
8372	0	0	Ki67+	 5943 8972
8373	0	0	Ki67+	 5943 9597
8374	0	0	Ki67+	 5946 9360
8375	0	0	Ki67+	 5946 9371
8376	0	0	Ki67+	 5946 9476
8377	0	0	Ki67+	 5950 9546
8378	0	0	Ki67+	 5951 9580
8379	0	0	Ki67+	 5951 9608
8380	0	0	Ki67+	 5953 9052
8381	0	0	Ki67+	 5966 9443
8382	0	0	Ki67+	 5967 9260
8383	0	0	Ki67+	 5968 9575
8384	0	0	Ki67+	 5969 9182
8385	0	0	Ki67+	 5975 9316
8386	0	0	Ki67+	 5975 9469
8387	0	0	Ki67+	 5977 8874
8388	0	0	Ki67+	 5978 9509
8389	0	0	Ki67+	 5985 9482
8390	0	0	Ki67+	 5988 9305
8391	0	0	Ki67+	 5991 9607
8392	0	0	Ki67+	 5996 9554
8393	0	0	Ki67+	 5998 8914
8394	0	0	Ki67+	 6003 9231
8395	0	0	Ki67+	 6010 8870
8396	0	0	Ki67+	 6051 8919
8397	0	0	Ki67+	 6064 9547
8398	0	0	Ki67+	 6069 9254
8399	0	0	Ki67+	 6078 9494
8400	0	0	Ki67+	 6090 9099
8401	0	0	Ki67+	 6097 9052
8402	0	0	Ki67+	 6100 9006
8403	0	0	Ki67+	 6112 9514
8404	0	0	Ki67+	 6132 9485
8405	0	0	Ki67+	 6142 9204
8406	0	0	Ki67+	 6156 9590
8407	0	0	Ki67+	 5368 9807
8408	0	0	Ki67+	 5370 10400
8409	0	0	Ki67+	 5377 9663
8410	0	0	Ki67+	 5386 9914
8411	0	0	Ki67+	 5400 9772
8412	0	0	Ki67+	 5411 9783
8413	0	0	Ki67+	 5428 9863
8414	0	0	Ki67+	 5457 10035
8415	0	0	Ki67+	 5462 9999
8416	0	0	Ki67+	 5465 9906
8417	0	0	Ki67+	 5466 10357
8418	0	0	Ki67+	 5491 9649
8419	0	0	Ki67+	 5503 9724
8420	0	0	Ki67+	 5508 9700
8421	0	0	Ki67+	 5514 9675
8422	0	0	Ki67+	 5526 9708
8423	0	0	Ki67+	 5529 10143
8424	0	0	Ki67+	 5531 9783
8425	0	0	Ki67+	 5532 9722
8426	0	0	Ki67+	 5542 9669
8427	0	0	Ki67+	 5549 9879
8428	0	0	Ki67+	 5550 9824
8429	0	0	Ki67+	 5554 10161
8430	0	0	Ki67+	 5557 9806
8431	0	0	Ki67+	 5561 10193
8432	0	0	Ki67+	 5563 10110
8433	0	0	Ki67+	 5576 9682
8434	0	0	Ki67+	 5576 9771
8435	0	0	Ki67+	 5577 9888
8436	0	0	Ki67+	 5583 9985
8437	0	0	Ki67+	 5588 9792
8438	0	0	Ki67+	 5592 10176
8439	0	0	Ki67+	 5594 10164
8440	0	0	Ki67+	 5598 10419
8441	0	0	Ki67+	 5607 10114
8442	0	0	Ki67+	 5608 9766
8443	0	0	Ki67+	 5608 10065
8444	0	0	Ki67+	 5612 9755
8445	0	0	Ki67+	 5615 10233
8446	0	0	Ki67+	 5619 10222
8447	0	0	Ki67+	 5621 9993
8448	0	0	Ki67+	 5623 10402
8449	0	0	Ki67+	 5629 9644
8450	0	0	Ki67+	 5632 9945
8451	0	0	Ki67+	 5634 10075
8452	0	0	Ki67+	 5641 10023
8453	0	0	Ki67+	 5652 10252
8454	0	0	Ki67+	 5655 10053
8455	0	0	Ki67+	 5657 9956
8456	0	0	Ki67+	 5659 9986
8457	0	0	Ki67+	 5660 10022
8458	0	0	Ki67+	 5661 9713
8459	0	0	Ki67+	 5661 9877
8460	0	0	Ki67+	 5667 9993
8461	0	0	Ki67+	 5672 9737
8462	0	0	Ki67+	 5678 9756
8463	0	0	Ki67+	 5678 10380
8464	0	0	Ki67+	 5686 9678
8465	0	0	Ki67+	 5686 10411
8466	0	0	Ki67+	 5689 9648
8467	0	0	Ki67+	 5693 9750
8468	0	0	Ki67+	 5696 9716
8469	0	0	Ki67+	 5700 10359
8470	0	0	Ki67+	 5701 9783
8471	0	0	Ki67+	 5709 10402
8472	0	0	Ki67+	 5710 9771
8473	0	0	Ki67+	 5713 10312
8474	0	0	Ki67+	 5720 9661
8475	0	0	Ki67+	 5722 10212
8476	0	0	Ki67+	 5726 10412
8477	0	0	Ki67+	 5728 9645
8478	0	0	Ki67+	 5728 9717
8479	0	0	Ki67+	 5728 10348
8480	0	0	Ki67+	 5730 10295
8481	0	0	Ki67+	 5731 9809
8482	0	0	Ki67+	 5740 9756
8483	0	0	Ki67+	 5741 9654
8484	0	0	Ki67+	 5746 9811
8485	0	0	Ki67+	 5746 10425
8486	0	0	Ki67+	 5753 9801
8487	0	0	Ki67+	 5753 10246
8488	0	0	Ki67+	 5756 10380
8489	0	0	Ki67+	 5760 10111
8490	0	0	Ki67+	 5762 10316
8491	0	0	Ki67+	 5764 10086
8492	0	0	Ki67+	 5764 10293
8493	0	0	Ki67+	 5772 10333
8494	0	0	Ki67+	 5774 10054
8495	0	0	Ki67+	 5777 9818
8496	0	0	Ki67+	 5784 10004
8497	0	0	Ki67+	 5784 10173
8498	0	0	Ki67+	 5789 10430
8499	0	0	Ki67+	 5796 9822
8500	0	0	Ki67+	 5796 10081
8501	0	0	Ki67+	 5800 9774
8502	0	0	Ki67+	 5802 10376
8503	0	0	Ki67+	 5806 10413
8504	0	0	Ki67+	 5813 10117
8505	0	0	Ki67+	 5814 10335
8506	0	0	Ki67+	 5816 10066
8507	0	0	Ki67+	 5821 9689
8508	0	0	Ki67+	 5821 10300
8509	0	0	Ki67+	 5825 10168
8510	0	0	Ki67+	 5825 10286
8511	0	0	Ki67+	 5827 10246
8512	0	0	Ki67+	 5829 10221
8513	0	0	Ki67+	 5830 9792
8514	0	0	Ki67+	 5837 9728
8515	0	0	Ki67+	 5837 10162
8516	0	0	Ki67+	 5839 9705
8517	0	0	Ki67+	 5839 10206
8518	0	0	Ki67+	 5843 9814
8519	0	0	Ki67+	 5844 9643
8520	0	0	Ki67+	 5844 10022
8521	0	0	Ki67+	 5844 10314
8522	0	0	Ki67+	 5845 9777
8523	0	0	Ki67+	 5850 10269
8524	0	0	Ki67+	 5853 9789
8525	0	0	Ki67+	 5853 10289
8526	0	0	Ki67+	 5861 10328
8527	0	0	Ki67+	 5863 9732
8528	0	0	Ki67+	 5864 9672
8529	0	0	Ki67+	 5866 10278
8530	0	0	Ki67+	 5870 9758
8531	0	0	Ki67+	 5871 9912
8532	0	0	Ki67+	 5872 9786
8533	0	0	Ki67+	 5873 9893
8534	0	0	Ki67+	 5873 10222
8535	0	0	Ki67+	 5878 10197
8536	0	0	Ki67+	 5880 10003
8537	0	0	Ki67+	 5881 10136
8538	0	0	Ki67+	 5881 10308
8539	0	0	Ki67+	 5884 10046
8540	0	0	Ki67+	 5887 9667
8541	0	0	Ki67+	 5887 9696
8542	0	0	Ki67+	 5891 10064
8543	0	0	Ki67+	 5893 9769
8544	0	0	Ki67+	 5896 9714
8545	0	0	Ki67+	 5900 9751
8546	0	0	Ki67+	 5901 9792
8547	0	0	Ki67+	 5906 9667
8548	0	0	Ki67+	 5908 9774
8549	0	0	Ki67+	 5911 10144
8550	0	0	Ki67+	 5911 10253
8551	0	0	Ki67+	 5911 10267
8552	0	0	Ki67+	 5915 9726
8553	0	0	Ki67+	 5919 9837
8554	0	0	Ki67+	 5920 10069
8555	0	0	Ki67+	 5921 10039
8556	0	0	Ki67+	 5922 9667
8557	0	0	Ki67+	 5923 9639
8558	0	0	Ki67+	 5923 10217
8559	0	0	Ki67+	 5925 9946
8560	0	0	Ki67+	 5926 10242
8561	0	0	Ki67+	 5929 9753
8562	0	0	Ki67+	 5936 9835
8563	0	0	Ki67+	 5936 10085
8564	0	0	Ki67+	 5937 9663
8565	0	0	Ki67+	 5941 10136
8566	0	0	Ki67+	 5948 10051
8567	0	0	Ki67+	 5953 10161
8568	0	0	Ki67+	 5955 10002
8569	0	0	Ki67+	 5959 10032
8570	0	0	Ki67+	 5962 9943
8571	0	0	Ki67+	 5963 9634
8572	0	0	Ki67+	 5963 9666
8573	0	0	Ki67+	 5969 10097
8574	0	0	Ki67+	 5978 9999
8575	0	0	Ki67+	 5978 10055
8576	0	0	Ki67+	 5984 10083
8577	0	0	Ki67+	 5990 10017
8578	0	0	Ki67+	 5992 9928
8579	0	0	Ki67+	 5994 10040
8580	0	0	Ki67+	 6001 10059
8581	0	0	Ki67+	 6005 10098
8582	0	0	Ki67+	 6020 10039
8583	0	0	Ki67+	 6023 9757
8584	0	0	Ki67+	 6033 10069
8585	0	0	Ki67+	 6037 9746
8586	0	0	Ki67+	 6040 9968
8587	0	0	Ki67+	 6043 9910
8588	0	0	Ki67+	 6047 9933
8589	0	0	Ki67+	 6048 10075
8590	0	0	Ki67+	 6066 9744
8591	0	0	Ki67+	 6070 9959
8592	0	0	Ki67+	 6071 9792
8593	0	0	Ki67+	 6077 10031
8594	0	0	Ki67+	 6081 9967
8595	0	0	Ki67+	 6085 9994
8596	0	0	Ki67+	 6095 9771
8597	0	0	Ki67+	 6098 9998
8598	0	0	Ki67+	 6121 9952
8599	0	0	Ki67+	 6137 10005
8600	0	0	Ki67+	 6138 9966
8601	0	0	Ki67+	 6145 9935
8602	0	0	Ki67+	 6147 9914
8603	0	0	Ki67+	 6148 9853
8604	0	0	Ki67+	 5363 10522
8605	0	0	Ki67+	 5366 11051
8606	0	0	Ki67+	 5367 11029
8607	0	0	Ki67+	 5368 10489
8608	0	0	Ki67+	 5375 11115
8609	0	0	Ki67+	 5377 10550
8610	0	0	Ki67+	 5377 11140
8611	0	0	Ki67+	 5380 10636
8612	0	0	Ki67+	 5380 10712
8613	0	0	Ki67+	 5380 11083
8614	0	0	Ki67+	 5381 10751
8615	0	0	Ki67+	 5386 11072
8616	0	0	Ki67+	 5387 10673
8617	0	0	Ki67+	 5393 10591
8618	0	0	Ki67+	 5395 10553
8619	0	0	Ki67+	 5397 10746
8620	0	0	Ki67+	 5400 10790
8621	0	0	Ki67+	 5406 10462
8622	0	0	Ki67+	 5406 11152
8623	0	0	Ki67+	 5407 11057
8624	0	0	Ki67+	 5409 10734
8625	0	0	Ki67+	 5412 10580
8626	0	0	Ki67+	 5415 11117
8627	0	0	Ki67+	 5416 10696
8628	0	0	Ki67+	 5419 10682
8629	0	0	Ki67+	 5420 10787
8630	0	0	Ki67+	 5420 11214
8631	0	0	Ki67+	 5421 10853
8632	0	0	Ki67+	 5423 10523
8633	0	0	Ki67+	 5423 10732
8634	0	0	Ki67+	 5426 10493
8635	0	0	Ki67+	 5429 10813
8636	0	0	Ki67+	 5430 11139
8637	0	0	Ki67+	 5431 10655
8638	0	0	Ki67+	 5431 11154
8639	0	0	Ki67+	 5437 11168
8640	0	0	Ki67+	 5438 10894
8641	0	0	Ki67+	 5441 10788
8642	0	0	Ki67+	 5443 10905
8643	0	0	Ki67+	 5445 11217
8644	0	0	Ki67+	 5448 10867
8645	0	0	Ki67+	 5449 10842
8646	0	0	Ki67+	 5450 10705
8647	0	0	Ki67+	 5451 10754
8648	0	0	Ki67+	 5455 10894
8649	0	0	Ki67+	 5455 11165
8650	0	0	Ki67+	 5456 10740
8651	0	0	Ki67+	 5457 11134
8652	0	0	Ki67+	 5462 10803
8653	0	0	Ki67+	 5464 10816
8654	0	0	Ki67+	 5465 11208
8655	0	0	Ki67+	 5478 10948
8656	0	0	Ki67+	 5490 10982
8657	0	0	Ki67+	 5492 10805
8658	0	0	Ki67+	 5498 10871
8659	0	0	Ki67+	 5506 10731
8660	0	0	Ki67+	 5509 10912
8661	0	0	Ki67+	 5514 10785
8662	0	0	Ki67+	 5515 10751
8663	0	0	Ki67+	 5523 10882
8664	0	0	Ki67+	 5527 10684
8665	0	0	Ki67+	 5530 10800
8666	0	0	Ki67+	 5534 10853
8667	0	0	Ki67+	 5536 10700
8668	0	0	Ki67+	 5542 10825
8669	0	0	Ki67+	 5548 10738
8670	0	0	Ki67+	 5549 10674
8671	0	0	Ki67+	 5559 10769
8672	0	0	Ki67+	 5560 10818
8673	0	0	Ki67+	 5569 10758
8674	0	0	Ki67+	 5577 10466
8675	0	0	Ki67+	 5579 10736
8676	0	0	Ki67+	 5582 10712
8677	0	0	Ki67+	 5583 10693
8678	0	0	Ki67+	 5587 10620
8679	0	0	Ki67+	 5589 10652
8680	0	0	Ki67+	 5598 10440
8681	0	0	Ki67+	 5609 10569
8682	0	0	Ki67+	 5609 10667
8683	0	0	Ki67+	 5611 10633
8684	0	0	Ki67+	 5616 10723
8685	0	0	Ki67+	 5619 10479
8686	0	0	Ki67+	 5619 10520
8687	0	0	Ki67+	 5621 10468
8688	0	0	Ki67+	 5625 10436
8689	0	0	Ki67+	 5628 10697
8690	0	0	Ki67+	 5629 10658
8691	0	0	Ki67+	 5639 10470
8692	0	0	Ki67+	 5640 10660
8693	0	0	Ki67+	 5642 10554
8694	0	0	Ki67+	 5643 10448
8695	0	0	Ki67+	 5645 10642
8696	0	0	Ki67+	 5648 10706
8697	0	0	Ki67+	 5649 10534
8698	0	0	Ki67+	 5660 10510
8699	0	0	Ki67+	 5663 10672
8700	0	0	Ki67+	 5666 10433
8701	0	0	Ki67+	 5667 11193
8702	0	0	Ki67+	 5678 10511
8703	0	0	Ki67+	 5678 10586
8704	0	0	Ki67+	 5679 10451
8705	0	0	Ki67+	 5679 11137
8706	0	0	Ki67+	 5687 10641
8707	0	0	Ki67+	 5688 10609
8708	0	0	Ki67+	 5692 10491
8709	0	0	Ki67+	 5697 11175
8710	0	0	Ki67+	 5701 10605
8711	0	0	Ki67+	 5711 10445
8712	0	0	Ki67+	 5714 11102
8713	0	0	Ki67+	 5715 11089
8714	0	0	Ki67+	 5732 11105
8715	0	0	Ki67+	 5745 11182
8716	0	0	Ki67+	 5746 10501
8717	0	0	Ki67+	 5748 11163
8718	0	0	Ki67+	 5758 11073
8719	0	0	Ki67+	 5759 10455
8720	0	0	Ki67+	 5769 11116
8721	0	0	Ki67+	 5774 10442
8722	0	0	Ki67+	 5774 10466
8723	0	0	Ki67+	 5783 11106
8724	0	0	Ki67+	 5786 11143
8725	0	0	Ki67+	 5817 11025
8726	0	0	Ki67+	 5823 11215
8727	0	0	Ki67+	 5841 11105
8728	0	0	Ki67+	 5856 11071
8729	0	0	Ki67+	 5868 11183
8730	0	0	Ki67+	 5869 10988
8731	0	0	Ki67+	 5877 11021
8732	0	0	Ki67+	 5886 11040
8733	0	0	Ki67+	 5888 11078
8734	0	0	Ki67+	 5902 11073
8735	0	0	Ki67+	 5906 11011
8736	0	0	Ki67+	 5912 11158
8737	0	0	Ki67+	 5926 11052
8738	0	0	Ki67+	 5943 10959
8739	0	0	Ki67+	 5948 10911
8740	0	0	Ki67+	 5949 11024
8741	0	0	Ki67+	 5963 10928
8742	0	0	Ki67+	 5965 10872
8743	0	0	Ki67+	 5974 10981
8744	0	0	Ki67+	 5977 10776
8745	0	0	Ki67+	 5984 10908
8746	0	0	Ki67+	 5989 10844
8747	0	0	Ki67+	 6001 10808
8748	0	0	Ki67+	 6001 11077
8749	0	0	Ki67+	 6004 10868
8750	0	0	Ki67+	 6022 10915
8751	0	0	Ki67+	 6030 10908
8752	0	0	Ki67+	 6031 11097
8753	0	0	Ki67+	 6032 10786
8754	0	0	Ki67+	 6035 11033
8755	0	0	Ki67+	 6037 10759
8756	0	0	Ki67+	 6044 10816
8757	0	0	Ki67+	 6062 10834
8758	0	0	Ki67+	 6074 10746
8759	0	0	Ki67+	 6100 10776
8760	0	0	Ki67+	 6119 10798
8761	0	0	Ki67+	 6120 10750
8762	0	0	Ki67+	 6121 10821
8763	0	0	Ki67+	 6138 10726
8764	0	0	Ki67+	 6140 10683
8765	0	0	Ki67+	 6149 10755
8766	0	0	Ki67+	 6151 10890
8767	0	0	Ki67+	 6159 10812
8768	0	0	Ki67+	 5364 11487
8769	0	0	Ki67+	 5365 11344
8770	0	0	Ki67+	 5365 11600
8771	0	0	Ki67+	 5365 11652
8772	0	0	Ki67+	 5366 11385
8773	0	0	Ki67+	 5376 11523
8774	0	0	Ki67+	 5377 11425
8775	0	0	Ki67+	 5380 11266
8776	0	0	Ki67+	 5380 11468
8777	0	0	Ki67+	 5383 11506
8778	0	0	Ki67+	 5385 11568
8779	0	0	Ki67+	 5388 11602
8780	0	0	Ki67+	 5391 11365
8781	0	0	Ki67+	 5393 11314
8782	0	0	Ki67+	 5399 11424
8783	0	0	Ki67+	 5399 11548
8784	0	0	Ki67+	 5402 11530
8785	0	0	Ki67+	 5411 11500
8786	0	0	Ki67+	 5412 11456
8787	0	0	Ki67+	 5414 11270
8788	0	0	Ki67+	 5414 11414
8789	0	0	Ki67+	 5427 11444
8790	0	0	Ki67+	 5427 11465
8791	0	0	Ki67+	 5431 11375
8792	0	0	Ki67+	 5434 11890
8793	0	0	Ki67+	 5437 11291
8794	0	0	Ki67+	 5438 11389
8795	0	0	Ki67+	 5438 11951
8796	0	0	Ki67+	 5443 11245
8797	0	0	Ki67+	 5444 11277
8798	0	0	Ki67+	 5444 11866
8799	0	0	Ki67+	 5445 11926
8800	0	0	Ki67+	 5471 11906
8801	0	0	Ki67+	 5503 11727
8802	0	0	Ki67+	 5510 11751
8803	0	0	Ki67+	 5530 11709
8804	0	0	Ki67+	 5541 11840
8805	0	0	Ki67+	 5544 11655
8806	0	0	Ki67+	 5549 11636
8807	0	0	Ki67+	 5552 11709
8808	0	0	Ki67+	 5553 11827
8809	0	0	Ki67+	 5554 11809
8810	0	0	Ki67+	 5556 11667
8811	0	0	Ki67+	 5561 11638
8812	0	0	Ki67+	 5561 12012
8813	0	0	Ki67+	 5569 11626
8814	0	0	Ki67+	 5574 11800
8815	0	0	Ki67+	 5576 11996
8816	0	0	Ki67+	 5580 11682
8817	0	0	Ki67+	 5590 12001
8818	0	0	Ki67+	 5594 11655
8819	0	0	Ki67+	 5596 11567
8820	0	0	Ki67+	 5599 11523
8821	0	0	Ki67+	 5600 11623
8822	0	0	Ki67+	 5603 11975
8823	0	0	Ki67+	 5606 11593
8824	0	0	Ki67+	 5609 11501
8825	0	0	Ki67+	 5610 12015
8826	0	0	Ki67+	 5617 11768
8827	0	0	Ki67+	 5617 11969
8828	0	0	Ki67+	 5623 11733
8829	0	0	Ki67+	 5624 11556
8830	0	0	Ki67+	 5626 11635
8831	0	0	Ki67+	 5628 11571
8832	0	0	Ki67+	 5632 11535
8833	0	0	Ki67+	 5641 11610
8834	0	0	Ki67+	 5643 11487
8835	0	0	Ki67+	 5645 11982
8836	0	0	Ki67+	 5656 11525
8837	0	0	Ki67+	 5657 11451
8838	0	0	Ki67+	 5659 11583
8839	0	0	Ki67+	 5664 11415
8840	0	0	Ki67+	 5665 11710
8841	0	0	Ki67+	 5666 11496
8842	0	0	Ki67+	 5667 11554
8843	0	0	Ki67+	 5667 11682
8844	0	0	Ki67+	 5668 11290
8845	0	0	Ki67+	 5669 11736
8846	0	0	Ki67+	 5671 11564
8847	0	0	Ki67+	 5672 11463
8848	0	0	Ki67+	 5674 11535
8849	0	0	Ki67+	 5685 11436
8850	0	0	Ki67+	 5685 11526
8851	0	0	Ki67+	 5686 11492
8852	0	0	Ki67+	 5688 11413
8853	0	0	Ki67+	 5688 11547
8854	0	0	Ki67+	 5696 11457
8855	0	0	Ki67+	 5697 11294
8856	0	0	Ki67+	 5697 11482
8857	0	0	Ki67+	 5698 11720
8858	0	0	Ki67+	 5699 11595
8859	0	0	Ki67+	 5701 11308
8860	0	0	Ki67+	 5701 11361
8861	0	0	Ki67+	 5705 11322
8862	0	0	Ki67+	 5706 11517
8863	0	0	Ki67+	 5713 11444
8864	0	0	Ki67+	 5715 11389
8865	0	0	Ki67+	 5716 11278
8866	0	0	Ki67+	 5720 11288
8867	0	0	Ki67+	 5722 11450
8868	0	0	Ki67+	 5723 11431
8869	0	0	Ki67+	 5724 11322
8870	0	0	Ki67+	 5725 11659
8871	0	0	Ki67+	 5726 11474
8872	0	0	Ki67+	 5727 11421
8873	0	0	Ki67+	 5731 11689
8874	0	0	Ki67+	 5734 11502
8875	0	0	Ki67+	 5734 11987
8876	0	0	Ki67+	 5736 12007
8877	0	0	Ki67+	 5739 11621
8878	0	0	Ki67+	 5749 11448
8879	0	0	Ki67+	 5750 11595
8880	0	0	Ki67+	 5750 11975
8881	0	0	Ki67+	 5753 11361
8882	0	0	Ki67+	 5755 11625
8883	0	0	Ki67+	 5755 11655
8884	0	0	Ki67+	 5757 11409
8885	0	0	Ki67+	 5761 11379
8886	0	0	Ki67+	 5766 11557
8887	0	0	Ki67+	 5768 11475
8888	0	0	Ki67+	 5770 11592
8889	0	0	Ki67+	 5784 11584
8890	0	0	Ki67+	 5788 11400
8891	0	0	Ki67+	 5793 11345
8892	0	0	Ki67+	 5803 11532
8893	0	0	Ki67+	 5810 11299
8894	0	0	Ki67+	 5810 11322
8895	0	0	Ki67+	 5813 11361
8896	0	0	Ki67+	 5816 11753
8897	0	0	Ki67+	 5824 11858
8898	0	0	Ki67+	 5827 11981
8899	0	0	Ki67+	 5828 11723
8900	0	0	Ki67+	 5831 11448
8901	0	0	Ki67+	 5832 11498
8902	0	0	Ki67+	 5836 11803
8903	0	0	Ki67+	 5843 11472
8904	0	0	Ki67+	 5845 11689
8905	0	0	Ki67+	 5848 11833
8906	0	0	Ki67+	 5850 11987
8907	0	0	Ki67+	 5851 11791
8908	0	0	Ki67+	 5853 11746
8909	0	0	Ki67+	 5855 11715
8910	0	0	Ki67+	 5858 11460
8911	0	0	Ki67+	 5858 12021
8912	0	0	Ki67+	 5860 11942
8913	0	0	Ki67+	 5861 11654
8914	0	0	Ki67+	 5863 11778
8915	0	0	Ki67+	 5876 11748
8916	0	0	Ki67+	 5878 11884
8917	0	0	Ki67+	 5879 12005
8918	0	0	Ki67+	 5880 11801
8919	0	0	Ki67+	 5881 11322
8920	0	0	Ki67+	 5882 11653
8921	0	0	Ki67+	 5882 11722
8922	0	0	Ki67+	 5882 11815
8923	0	0	Ki67+	 5882 11946
8924	0	0	Ki67+	 5882 11979
8925	0	0	Ki67+	 5885 11674
8926	0	0	Ki67+	 5886 11769
8927	0	0	Ki67+	 5888 11919
8928	0	0	Ki67+	 5890 11303
8929	0	0	Ki67+	 5894 11884
8930	0	0	Ki67+	 5895 11615
8931	0	0	Ki67+	 5895 11797
8932	0	0	Ki67+	 5900 11386
8933	0	0	Ki67+	 5904 11607
8934	0	0	Ki67+	 5904 11674
8935	0	0	Ki67+	 5904 12007
8936	0	0	Ki67+	 5905 11921
8937	0	0	Ki67+	 5906 11648
8938	0	0	Ki67+	 5907 11975
8939	0	0	Ki67+	 5909 11791
8940	0	0	Ki67+	 5911 11739
8941	0	0	Ki67+	 5915 11764
8942	0	0	Ki67+	 5916 11911
8943	0	0	Ki67+	 5916 11966
8944	0	0	Ki67+	 5925 11574
8945	0	0	Ki67+	 5925 11873
8946	0	0	Ki67+	 5932 11856
8947	0	0	Ki67+	 5933 11364
8948	0	0	Ki67+	 5933 11735
8949	0	0	Ki67+	 5933 11927
8950	0	0	Ki67+	 5937 11751
8951	0	0	Ki67+	 5938 11605
8952	0	0	Ki67+	 5940 11877
8953	0	0	Ki67+	 5940 11902
8954	0	0	Ki67+	 5941 11315
8955	0	0	Ki67+	 5941 11823
8956	0	0	Ki67+	 5952 11370
8957	0	0	Ki67+	 5961 11744
8958	0	0	Ki67+	 5961 11849
8959	0	0	Ki67+	 5964 11559
8960	0	0	Ki67+	 5973 11586
8961	0	0	Ki67+	 5973 11910
8962	0	0	Ki67+	 5974 11881
8963	0	0	Ki67+	 5976 11735
8964	0	0	Ki67+	 5977 11820
8965	0	0	Ki67+	 5982 11795
8966	0	0	Ki67+	 5986 11738
8967	0	0	Ki67+	 5989 11277
8968	0	0	Ki67+	 5993 11840
8969	0	0	Ki67+	 6005 11752
8970	0	0	Ki67+	 6006 11276
8971	0	0	Ki67+	 6006 11819
8972	0	0	Ki67+	 6013 11779
8973	0	0	Ki67+	 6022 11664
8974	0	0	Ki67+	 6025 11777
8975	0	0	Ki67+	 6028 11523
8976	0	0	Ki67+	 6031 11567
8977	0	0	Ki67+	 6037 11548
8978	0	0	Ki67+	 6039 12018
8979	0	0	Ki67+	 6040 11776
8980	0	0	Ki67+	 6048 11469
8981	0	0	Ki67+	 6052 11996
8982	0	0	Ki67+	 6056 12013
8983	0	0	Ki67+	 6064 11725
8984	0	0	Ki67+	 6067 11981
8985	0	0	Ki67+	 6075 11961
8986	0	0	Ki67+	 6082 11273
8987	0	0	Ki67+	 6084 11537
8988	0	0	Ki67+	 6087 11329
8989	0	0	Ki67+	 6088 11481
8990	0	0	Ki67+	 6091 11716
8991	0	0	Ki67+	 6092 11408
8992	0	0	Ki67+	 6093 11973
8993	0	0	Ki67+	 6096 11446
8994	0	0	Ki67+	 6097 11853
8995	0	0	Ki67+	 6098 11261
8996	0	0	Ki67+	 6100 11941
8997	0	0	Ki67+	 6102 11369
8998	0	0	Ki67+	 6104 11306
8999	0	0	Ki67+	 6106 11474
9000	0	0	Ki67+	 6108 11929
9001	0	0	Ki67+	 6109 11359
9002	0	0	Ki67+	 6109 11836
9003	0	0	Ki67+	 6113 11445
9004	0	0	Ki67+	 6115 11959
9005	0	0	Ki67+	 6130 11379
9006	0	0	Ki67+	 6130 11609
9007	0	0	Ki67+	 6132 11548
9008	0	0	Ki67+	 6135 11895
9009	0	0	Ki67+	 6143 11746
9010	0	0	Ki67+	 6143 11942
9011	0	0	Ki67+	 6149 11729
9012	0	0	Ki67+	 5368 12422
9013	0	0	Ki67+	 5372 12239
9014	0	0	Ki67+	 5380 12304
9015	0	0	Ki67+	 5381 12519
9016	0	0	Ki67+	 5384 12552
9017	0	0	Ki67+	 5389 12361
9018	0	0	Ki67+	 5391 12337
9019	0	0	Ki67+	 5393 12387
9020	0	0	Ki67+	 5393 12572
9021	0	0	Ki67+	 5400 12259
9022	0	0	Ki67+	 5400 12444
9023	0	0	Ki67+	 5400 12484
9024	0	0	Ki67+	 5403 12352
9025	0	0	Ki67+	 5404 12509
9026	0	0	Ki67+	 5407 12562
9027	0	0	Ki67+	 5410 12456
9028	0	0	Ki67+	 5417 12237
9029	0	0	Ki67+	 5417 12496
9030	0	0	Ki67+	 5420 12472
9031	0	0	Ki67+	 5423 12777
9032	0	0	Ki67+	 5425 12363
9033	0	0	Ki67+	 5427 12449
9034	0	0	Ki67+	 5429 12266
9035	0	0	Ki67+	 5430 12296
9036	0	0	Ki67+	 5430 12413
9037	0	0	Ki67+	 5435 12323
9038	0	0	Ki67+	 5438 12206
9039	0	0	Ki67+	 5438 12233
9040	0	0	Ki67+	 5441 12526
9041	0	0	Ki67+	 5443 12570
9042	0	0	Ki67+	 5443 12616
9043	0	0	Ki67+	 5443 12759
9044	0	0	Ki67+	 5446 12502
9045	0	0	Ki67+	 5446 12547
9046	0	0	Ki67+	 5448 12196
9047	0	0	Ki67+	 5448 12376
9048	0	0	Ki67+	 5451 12598
9049	0	0	Ki67+	 5455 12350
9050	0	0	Ki67+	 5455 12516
9051	0	0	Ki67+	 5455 12753
9052	0	0	Ki67+	 5458 12153
9053	0	0	Ki67+	 5458 12823
9054	0	0	Ki67+	 5459 12668
9055	0	0	Ki67+	 5462 12214
9056	0	0	Ki67+	 5462 12407
9057	0	0	Ki67+	 5462 12439
9058	0	0	Ki67+	 5464 12185
9059	0	0	Ki67+	 5464 12723
9060	0	0	Ki67+	 5465 12323
9061	0	0	Ki67+	 5465 12548
9062	0	0	Ki67+	 5465 12623
9063	0	0	Ki67+	 5466 12464
9064	0	0	Ki67+	 5466 12496
9065	0	0	Ki67+	 5467 12574
9066	0	0	Ki67+	 5467 12661
9067	0	0	Ki67+	 5469 12107
9068	0	0	Ki67+	 5469 12244
9069	0	0	Ki67+	 5470 12684
9070	0	0	Ki67+	 5470 12705
9071	0	0	Ki67+	 5471 12164
9072	0	0	Ki67+	 5471 12276
9073	0	0	Ki67+	 5473 12309
9074	0	0	Ki67+	 5473 12600
9075	0	0	Ki67+	 5475 12617
9076	0	0	Ki67+	 5477 12519
9077	0	0	Ki67+	 5480 12633
9078	0	0	Ki67+	 5481 12392
9079	0	0	Ki67+	 5482 12750
9080	0	0	Ki67+	 5483 12366
9081	0	0	Ki67+	 5490 12213
9082	0	0	Ki67+	 5491 12142
9083	0	0	Ki67+	 5494 12090
9084	0	0	Ki67+	 5494 12337
9085	0	0	Ki67+	 5496 12271
9086	0	0	Ki67+	 5497 12157
9087	0	0	Ki67+	 5507 12198
9088	0	0	Ki67+	 5512 12112
9089	0	0	Ki67+	 5512 12238
9090	0	0	Ki67+	 5514 12218
9091	0	0	Ki67+	 5518 12154
9092	0	0	Ki67+	 5520 12814
9093	0	0	Ki67+	 5521 12131
9094	0	0	Ki67+	 5532 12137
9095	0	0	Ki67+	 5537 12193
9096	0	0	Ki67+	 5554 12101
9097	0	0	Ki67+	 5557 12159
9098	0	0	Ki67+	 5559 12124
9099	0	0	Ki67+	 5560 12745
9100	0	0	Ki67+	 5566 12775
9101	0	0	Ki67+	 5570 12705
9102	0	0	Ki67+	 5573 12037
9103	0	0	Ki67+	 5575 12055
9104	0	0	Ki67+	 5576 12080
9105	0	0	Ki67+	 5580 12729
9106	0	0	Ki67+	 5581 12801
9107	0	0	Ki67+	 5583 12678
9108	0	0	Ki67+	 5584 12570
9109	0	0	Ki67+	 5585 12750
9110	0	0	Ki67+	 5591 12604
9111	0	0	Ki67+	 5593 12692
9112	0	0	Ki67+	 5594 12634
9113	0	0	Ki67+	 5595 12723
9114	0	0	Ki67+	 5596 12482
9115	0	0	Ki67+	 5598 12503
9116	0	0	Ki67+	 5602 12391
9117	0	0	Ki67+	 5603 12424
9118	0	0	Ki67+	 5603 12620
9119	0	0	Ki67+	 5604 12540
9120	0	0	Ki67+	 5606 12587
9121	0	0	Ki67+	 5606 12642
9122	0	0	Ki67+	 5607 12555
9123	0	0	Ki67+	 5607 12747
9124	0	0	Ki67+	 5609 12763
9125	0	0	Ki67+	 5611 12413
9126	0	0	Ki67+	 5612 12438
9127	0	0	Ki67+	 5613 12302
9128	0	0	Ki67+	 5616 12524
9129	0	0	Ki67+	 5617 12570
9130	0	0	Ki67+	 5618 12333
9131	0	0	Ki67+	 5618 12366
9132	0	0	Ki67+	 5620 12378
9133	0	0	Ki67+	 5620 12474
9134	0	0	Ki67+	 5621 12756
9135	0	0	Ki67+	 5626 12502
9136	0	0	Ki67+	 5633 12326
9137	0	0	Ki67+	 5639 12250
9138	0	0	Ki67+	 5641 12357
9139	0	0	Ki67+	 5642 12183
9140	0	0	Ki67+	 5643 12303
9141	0	0	Ki67+	 5646 12096
9142	0	0	Ki67+	 5646 12221
9143	0	0	Ki67+	 5647 12275
9144	0	0	Ki67+	 5650 12130
9145	0	0	Ki67+	 5658 12245
9146	0	0	Ki67+	 5659 12188
9147	0	0	Ki67+	 5665 12162
9148	0	0	Ki67+	 5670 12110
9149	0	0	Ki67+	 5670 12210
9150	0	0	Ki67+	 5680 12141
9151	0	0	Ki67+	 5692 12176
9152	0	0	Ki67+	 5694 12579
9153	0	0	Ki67+	 5699 12652
9154	0	0	Ki67+	 5700 12521
9155	0	0	Ki67+	 5700 12546
9156	0	0	Ki67+	 5701 12666
9157	0	0	Ki67+	 5704 12599
9158	0	0	Ki67+	 5705 12115
9159	0	0	Ki67+	 5705 12147
9160	0	0	Ki67+	 5709 12500
9161	0	0	Ki67+	 5709 12624
9162	0	0	Ki67+	 5710 12391
9163	0	0	Ki67+	 5714 12557
9164	0	0	Ki67+	 5716 12520
9165	0	0	Ki67+	 5722 12355
9166	0	0	Ki67+	 5724 12431
9167	0	0	Ki67+	 5725 12472
9168	0	0	Ki67+	 5726 12411
9169	0	0	Ki67+	 5728 12457
9170	0	0	Ki67+	 5735 12380
9171	0	0	Ki67+	 5736 12326
9172	0	0	Ki67+	 5738 12612
9173	0	0	Ki67+	 5739 12302
9174	0	0	Ki67+	 5750 12529
9175	0	0	Ki67+	 5753 12269
9176	0	0	Ki67+	 5754 12553
9177	0	0	Ki67+	 5758 12507
9178	0	0	Ki67+	 5761 12387
9179	0	0	Ki67+	 5765 12270
9180	0	0	Ki67+	 5774 12438
9181	0	0	Ki67+	 5777 12463
9182	0	0	Ki67+	 5780 12236
9183	0	0	Ki67+	 5784 12406
9184	0	0	Ki67+	 5787 12443
9185	0	0	Ki67+	 5789 12372
9186	0	0	Ki67+	 5790 12195
9187	0	0	Ki67+	 5790 12806
9188	0	0	Ki67+	 5796 12127
9189	0	0	Ki67+	 5796 12752
9190	0	0	Ki67+	 5799 12179
9191	0	0	Ki67+	 5799 12780
9192	0	0	Ki67+	 5802 12825
9193	0	0	Ki67+	 5804 12198
9194	0	0	Ki67+	 5807 12373
9195	0	0	Ki67+	 5809 12152
9196	0	0	Ki67+	 5810 12415
9197	0	0	Ki67+	 5815 12114
9198	0	0	Ki67+	 5815 12349
9199	0	0	Ki67+	 5816 12308
9200	0	0	Ki67+	 5817 12081
9201	0	0	Ki67+	 5817 12743
9202	0	0	Ki67+	 5819 12130
9203	0	0	Ki67+	 5820 12166
9204	0	0	Ki67+	 5822 12280
9205	0	0	Ki67+	 5822 12327
9206	0	0	Ki67+	 5829 12272
9207	0	0	Ki67+	 5831 12125
9208	0	0	Ki67+	 5832 12156
9209	0	0	Ki67+	 5833 12293
9210	0	0	Ki67+	 5836 12111
9211	0	0	Ki67+	 5840 12242
9212	0	0	Ki67+	 5841 12662
9213	0	0	Ki67+	 5841 12692
9214	0	0	Ki67+	 5841 12718
9215	0	0	Ki67+	 5844 12051
9216	0	0	Ki67+	 5848 12033
9217	0	0	Ki67+	 5851 12098
9218	0	0	Ki67+	 5852 12210
9219	0	0	Ki67+	 5853 12696
9220	0	0	Ki67+	 5857 12245
9221	0	0	Ki67+	 5861 12291
9222	0	0	Ki67+	 5861 12676
9223	0	0	Ki67+	 5864 12652
9224	0	0	Ki67+	 5867 12053
9225	0	0	Ki67+	 5868 12624
9226	0	0	Ki67+	 5869 12068
9227	0	0	Ki67+	 5871 12169
9228	0	0	Ki67+	 5871 12795
9229	0	0	Ki67+	 5873 12211
9230	0	0	Ki67+	 5879 12035
9231	0	0	Ki67+	 5883 12138
9232	0	0	Ki67+	 5888 12658
9233	0	0	Ki67+	 5890 12773
9234	0	0	Ki67+	 5892 12230
9235	0	0	Ki67+	 5895 12614
9236	0	0	Ki67+	 5896 12112
9237	0	0	Ki67+	 5899 12645
9238	0	0	Ki67+	 5903 12167
9239	0	0	Ki67+	 5904 12627
9240	0	0	Ki67+	 5906 12201
9241	0	0	Ki67+	 5908 12100
9242	0	0	Ki67+	 5910 12139
9243	0	0	Ki67+	 5915 12627
9244	0	0	Ki67+	 5917 12741
9245	0	0	Ki67+	 5920 12116
9246	0	0	Ki67+	 5920 12596
9247	0	0	Ki67+	 5921 12147
9248	0	0	Ki67+	 5933 12063
9249	0	0	Ki67+	 5934 12718
9250	0	0	Ki67+	 5937 12096
9251	0	0	Ki67+	 5937 12121
9252	0	0	Ki67+	 5939 12581
9253	0	0	Ki67+	 5940 12529
9254	0	0	Ki67+	 5946 12147
9255	0	0	Ki67+	 5947 12700
9256	0	0	Ki67+	 5950 12114
9257	0	0	Ki67+	 5950 12609
9258	0	0	Ki67+	 5954 12512
9259	0	0	Ki67+	 5955 12684
9260	0	0	Ki67+	 5958 12578
9261	0	0	Ki67+	 5962 12076
9262	0	0	Ki67+	 5968 12772
9263	0	0	Ki67+	 5969 12798
9264	0	0	Ki67+	 5970 12690
9265	0	0	Ki67+	 5973 12536
9266	0	0	Ki67+	 5973 12674
9267	0	0	Ki67+	 5974 12468
9268	0	0	Ki67+	 5975 12736
9269	0	0	Ki67+	 5977 12051
9270	0	0	Ki67+	 5981 12708
9271	0	0	Ki67+	 5983 12603
9272	0	0	Ki67+	 5984 12490
9273	0	0	Ki67+	 5988 12087
9274	0	0	Ki67+	 5988 12527
9275	0	0	Ki67+	 5989 12455
9276	0	0	Ki67+	 5990 12588
9277	0	0	Ki67+	 5991 12546
9278	0	0	Ki67+	 5991 12751
9279	0	0	Ki67+	 5999 12033
9280	0	0	Ki67+	 6000 12418
9281	0	0	Ki67+	 6002 12436
9282	0	0	Ki67+	 6006 12466
9283	0	0	Ki67+	 6006 12663
9284	0	0	Ki67+	 6012 12713
9285	0	0	Ki67+	 6013 12068
9286	0	0	Ki67+	 6019 12036
9287	0	0	Ki67+	 6019 12755
9288	0	0	Ki67+	 6023 12681
9289	0	0	Ki67+	 6030 12428
9290	0	0	Ki67+	 6033 12044
9291	0	0	Ki67+	 6033 12399
9292	0	0	Ki67+	 6035 12731
9293	0	0	Ki67+	 6037 12360
9294	0	0	Ki67+	 6038 12672
9295	0	0	Ki67+	 6046 12478
9296	0	0	Ki67+	 6049 12332
9297	0	0	Ki67+	 6050 12370
9298	0	0	Ki67+	 6052 12762
9299	0	0	Ki67+	 6054 12696
9300	0	0	Ki67+	 6056 12731
9301	0	0	Ki67+	 6059 12716
9302	0	0	Ki67+	 6061 12445
9303	0	0	Ki67+	 6065 12655
9304	0	0	Ki67+	 6066 12281
9305	0	0	Ki67+	 6072 12306
9306	0	0	Ki67+	 6072 12345
9307	0	0	Ki67+	 6076 12831
9308	0	0	Ki67+	 6082 12318
9309	0	0	Ki67+	 6086 12642
9310	0	0	Ki67+	 6087 12613
9311	0	0	Ki67+	 6088 12673
9312	0	0	Ki67+	 6093 12269
9313	0	0	Ki67+	 6095 12241
9314	0	0	Ki67+	 6096 12291
9315	0	0	Ki67+	 6098 12693
9316	0	0	Ki67+	 6098 12720
9317	0	0	Ki67+	 6106 12630
9318	0	0	Ki67+	 6107 12218
9319	0	0	Ki67+	 6111 12200
9320	0	0	Ki67+	 6115 12653
9321	0	0	Ki67+	 6117 12249
9322	0	0	Ki67+	 6117 12669
9323	0	0	Ki67+	 6123 12804
9324	0	0	Ki67+	 6126 12701
9325	0	0	Ki67+	 6127 12596
9326	0	0	Ki67+	 6130 12547
9327	0	0	Ki67+	 6134 12231
9328	0	0	Ki67+	 6134 12564
9329	0	0	Ki67+	 6135 12654
9330	0	0	Ki67+	 6137 12190
9331	0	0	Ki67+	 6139 12680
9332	0	0	Ki67+	 6143 12626
9333	0	0	Ki67+	 6145 12589
9334	0	0	Ki67+	 6146 12176
9335	0	0	Ki67+	 6150 12116
9336	0	0	Ki67+	 6151 12216
9337	0	0	Ki67+	 5385 12851
9338	0	0	Ki67+	 5423 12842
9339	0	0	Ki67+	 5449 12867
9340	0	0	Ki67+	 5566 13103
9341	0	0	Ki67+	 5591 12884
9342	0	0	Ki67+	 5600 13440
9343	0	0	Ki67+	 5608 12847
9344	0	0	Ki67+	 5732 13067
9345	0	0	Ki67+	 5749 13292
9346	0	0	Ki67+	 5779 12874
9347	0	0	Ki67+	 5782 12885
9348	0	0	Ki67+	 5793 12851
9349	0	0	Ki67+	 5813 13049
9350	0	0	Ki67+	 5816 13268
9351	0	0	Ki67+	 5826 12985
9352	0	0	Ki67+	 5832 12960
9353	0	0	Ki67+	 5835 12930
9354	0	0	Ki67+	 5839 12952
9355	0	0	Ki67+	 5841 12904
9356	0	0	Ki67+	 5844 12989
9357	0	0	Ki67+	 5845 12856
9358	0	0	Ki67+	 5845 12877
9359	0	0	Ki67+	 5855 13007
9360	0	0	Ki67+	 5857 12833
9361	0	0	Ki67+	 5858 12925
9362	0	0	Ki67+	 5859 13026
9363	0	0	Ki67+	 5861 12873
9364	0	0	Ki67+	 5864 12855
9365	0	0	Ki67+	 5868 12957
9366	0	0	Ki67+	 5873 12977
9367	0	0	Ki67+	 5879 12900
9368	0	0	Ki67+	 5879 12997
9369	0	0	Ki67+	 5887 12933
9370	0	0	Ki67+	 5890 12987
9371	0	0	Ki67+	 5896 12967
9372	0	0	Ki67+	 5900 12887
9373	0	0	Ki67+	 5905 12914
9374	0	0	Ki67+	 5909 12990
9375	0	0	Ki67+	 5919 13108
9376	0	0	Ki67+	 5921 12973
9377	0	0	Ki67+	 5941 13061
9378	0	0	Ki67+	 5948 12915
9379	0	0	Ki67+	 5952 12950
9380	0	0	Ki67+	 5968 12960
9381	0	0	Ki67+	 5970 13113
9382	0	0	Ki67+	 5978 12939
9383	0	0	Ki67+	 5991 12950
9384	0	0	Ki67+	 6018 12954
9385	0	0	Ki67+	 6018 13062
9386	0	0	Ki67+	 6019 13109
9387	0	0	Ki67+	 6031 13054
9388	0	0	Ki67+	 6039 13026
9389	0	0	Ki67+	 6050 12938
9390	0	0	Ki67+	 6055 13060
9391	0	0	Ki67+	 6057 13004
9392	0	0	Ki67+	 6058 12854
9393	0	0	Ki67+	 6065 12991
9394	0	0	Ki67+	 6072 12910
9395	0	0	Ki67+	 6076 12890
9396	0	0	Ki67+	 6079 12865
9397	0	0	Ki67+	 6082 12847
9398	0	0	Ki67+	 6083 13061
9399	0	0	Ki67+	 6089 13025
9400	0	0	Ki67+	 6097 13218
9401	0	0	Ki67+	 6098 12991
9402	0	0	Ki67+	 6104 13188
9403	0	0	Ki67+	 6107 13158
9404	0	0	Ki67+	 6108 12840
9405	0	0	Ki67+	 6122 12968
9406	0	0	Ki67+	 6123 13198
9407	0	0	Ki67+	 6127 13140
9408	0	0	Ki67+	 6141 13053
9409	0	0	Ki67+	 6145 13124
9410	0	0	Ki67+	 6145 13173
9411	0	0	Ki67+	 6153 13021
9412	0	0	Ki67+	 6153 13107
9413	0	0	Ki67+	 6153 13197
9414	0	0	Ki67+	 6159 13149
9415	0	0	Ki67+	 6163 5045
9416	0	0	Ki67+	 6197 5032
9417	0	0	Ki67+	 6212 5055
9418	0	0	Ki67+	 6239 5063
9419	0	0	Ki67+	 6250 5035
9420	0	0	Ki67+	 6266 5068
9421	0	0	Ki67+	 6283 5088
9422	0	0	Ki67+	 6299 4942
9423	0	0	Ki67+	 6299 5054
9424	0	0	Ki67+	 6300 5035
9425	0	0	Ki67+	 6325 4957
9426	0	0	Ki67+	 6325 5072
9427	0	0	Ki67+	 6330 5054
9428	0	0	Ki67+	 6335 5001
9429	0	0	Ki67+	 6363 5005
9430	0	0	Ki67+	 6374 5005
9431	0	0	Ki67+	 6401 5005
9432	0	0	Ki67+	 6412 5001
9433	0	0	Ki67+	 6414 5026
9434	0	0	Ki67+	 6418 4977
9435	0	0	Ki67+	 6428 5027
9436	0	0	Ki67+	 6435 5063
9437	0	0	Ki67+	 6437 4770
9438	0	0	Ki67+	 6439 4965
9439	0	0	Ki67+	 6455 5061
9440	0	0	Ki67+	 6461 5040
9441	0	0	Ki67+	 6478 5084
9442	0	0	Ki67+	 6484 5309
9443	0	0	Ki67+	 6490 5059
9444	0	0	Ki67+	 6492 5046
9445	0	0	Ki67+	 6497 5323
9446	0	0	Ki67+	 6498 5104
9447	0	0	Ki67+	 6514 5288
9448	0	0	Ki67+	 6520 5136
9449	0	0	Ki67+	 6523 5322
9450	0	0	Ki67+	 6525 5103
9451	0	0	Ki67+	 6530 5082
9452	0	0	Ki67+	 6532 5037
9453	0	0	Ki67+	 6536 5235
9454	0	0	Ki67+	 6536 5273
9455	0	0	Ki67+	 6540 5302
9456	0	0	Ki67+	 6541 5159
9457	0	0	Ki67+	 6546 5194
9458	0	0	Ki67+	 6547 5048
9459	0	0	Ki67+	 6547 5070
9460	0	0	Ki67+	 6547 5121
9461	0	0	Ki67+	 6551 5102
9462	0	0	Ki67+	 6559 5088
9463	0	0	Ki67+	 6562 5142
9464	0	0	Ki67+	 6563 5227
9465	0	0	Ki67+	 6565 5075
9466	0	0	Ki67+	 6568 5254
9467	0	0	Ki67+	 6571 5136
9468	0	0	Ki67+	 6572 5177
9469	0	0	Ki67+	 6573 5101
9470	0	0	Ki67+	 6579 5212
9471	0	0	Ki67+	 6581 5094
9472	0	0	Ki67+	 6583 5110
9473	0	0	Ki67+	 6591 5102
9474	0	0	Ki67+	 6606 5275
9475	0	0	Ki67+	 6610 5241
9476	0	0	Ki67+	 6675 5266
9477	0	0	Ki67+	 6854 4995
9478	0	0	Ki67+	 6916 4742
9479	0	0	Ki67+	 6957 4922
9480	0	0	Ki67+	 6360 6117
9481	0	0	Ki67+	 6369 6092
9482	0	0	Ki67+	 6392 6094
9483	0	0	Ki67+	 6415 6098
9484	0	0	Ki67+	 6427 6083
9485	0	0	Ki67+	 6438 6116
9486	0	0	Ki67+	 6453 5400
9487	0	0	Ki67+	 6455 5340
9488	0	0	Ki67+	 6463 5364
9489	0	0	Ki67+	 6467 5347
9490	0	0	Ki67+	 6469 6120
9491	0	0	Ki67+	 6471 6102
9492	0	0	Ki67+	 6472 5334
9493	0	0	Ki67+	 6472 5413
9494	0	0	Ki67+	 6478 5384
9495	0	0	Ki67+	 6493 6071
9496	0	0	Ki67+	 6498 5339
9497	0	0	Ki67+	 6498 5422
9498	0	0	Ki67+	 6502 5376
9499	0	0	Ki67+	 6504 5434
9500	0	0	Ki67+	 6515 5400
9501	0	0	Ki67+	 6527 5449
9502	0	0	Ki67+	 6530 5421
9503	0	0	Ki67+	 6531 5400
9504	0	0	Ki67+	 6537 6074
9505	0	0	Ki67+	 6538 6043
9506	0	0	Ki67+	 6540 5466
9507	0	0	Ki67+	 6548 5495
9508	0	0	Ki67+	 6549 6124
9509	0	0	Ki67+	 6553 5462
9510	0	0	Ki67+	 6557 5412
9511	0	0	Ki67+	 6559 5572
9512	0	0	Ki67+	 6564 6112
9513	0	0	Ki67+	 6567 5537
9514	0	0	Ki67+	 6571 5486
9515	0	0	Ki67+	 6574 6055
9516	0	0	Ki67+	 6575 6086
9517	0	0	Ki67+	 6579 5641
9518	0	0	Ki67+	 6580 5671
9519	0	0	Ki67+	 6582 5522
9520	0	0	Ki67+	 6582 5570
9521	0	0	Ki67+	 6583 5620
9522	0	0	Ki67+	 6583 6126
9523	0	0	Ki67+	 6597 5646
9524	0	0	Ki67+	 6600 5451
9525	0	0	Ki67+	 6600 5589
9526	0	0	Ki67+	 6604 5518
9527	0	0	Ki67+	 6606 5715
9528	0	0	Ki67+	 6610 6101
9529	0	0	Ki67+	 6612 5685
9530	0	0	Ki67+	 6613 6124
9531	0	0	Ki67+	 6618 5665
9532	0	0	Ki67+	 6622 5709
9533	0	0	Ki67+	 6624 5739
9534	0	0	Ki67+	 6627 5461
9535	0	0	Ki67+	 6629 5508
9536	0	0	Ki67+	 6630 5770
9537	0	0	Ki67+	 6632 6027
9538	0	0	Ki67+	 6633 6051
9539	0	0	Ki67+	 6640 5577
9540	0	0	Ki67+	 6641 5710
9541	0	0	Ki67+	 6645 5544
9542	0	0	Ki67+	 6645 5725
9543	0	0	Ki67+	 6645 6101
9544	0	0	Ki67+	 6654 6074
9545	0	0	Ki67+	 6657 5772
9546	0	0	Ki67+	 6658 5986
9547	0	0	Ki67+	 6658 6016
9548	0	0	Ki67+	 6658 6050
9549	0	0	Ki67+	 6663 5565
9550	0	0	Ki67+	 6668 5747
9551	0	0	Ki67+	 6668 5799
9552	0	0	Ki67+	 6674 6028
9553	0	0	Ki67+	 6674 6113
9554	0	0	Ki67+	 6677 6007
9555	0	0	Ki67+	 6678 5473
9556	0	0	Ki67+	 6683 6062
9557	0	0	Ki67+	 6685 6102
9558	0	0	Ki67+	 6698 5752
9559	0	0	Ki67+	 6699 6082
9560	0	0	Ki67+	 6702 5831
9561	0	0	Ki67+	 6704 5788
9562	0	0	Ki67+	 6709 6027
9563	0	0	Ki67+	 6712 6051
9564	0	0	Ki67+	 6716 5796
9565	0	0	Ki67+	 6716 5984
9566	0	0	Ki67+	 6721 6016
9567	0	0	Ki67+	 6723 6112
9568	0	0	Ki67+	 6728 5798
9569	0	0	Ki67+	 6729 5817
9570	0	0	Ki67+	 6734 5856
9571	0	0	Ki67+	 6739 6039
9572	0	0	Ki67+	 6749 6068
9573	0	0	Ki67+	 6755 6085
9574	0	0	Ki67+	 6756 6014
9575	0	0	Ki67+	 6756 6106
9576	0	0	Ki67+	 6758 5355
9577	0	0	Ki67+	 6760 5836
9578	0	0	Ki67+	 6765 5756
9579	0	0	Ki67+	 6774 5847
9580	0	0	Ki67+	 6780 5898
9581	0	0	Ki67+	 6789 5849
9582	0	0	Ki67+	 6790 5880
9583	0	0	Ki67+	 6792 6007
9584	0	0	Ki67+	 6809 5886
9585	0	0	Ki67+	 6809 6043
9586	0	0	Ki67+	 6823 5770
9587	0	0	Ki67+	 6823 5909
9588	0	0	Ki67+	 6824 6021
9589	0	0	Ki67+	 6830 5982
9590	0	0	Ki67+	 6836 5946
9591	0	0	Ki67+	 6838 5890
9592	0	0	Ki67+	 6844 5957
9593	0	0	Ki67+	 6847 6080
9594	0	0	Ki67+	 6848 5899
9595	0	0	Ki67+	 6849 6054
9596	0	0	Ki67+	 6853 5984
9597	0	0	Ki67+	 6859 5924
9598	0	0	Ki67+	 6876 5945
9599	0	0	Ki67+	 6878 5998
9600	0	0	Ki67+	 6883 6049
9601	0	0	Ki67+	 6883 6082
9602	0	0	Ki67+	 6885 5961
9603	0	0	Ki67+	 6889 6021
9604	0	0	Ki67+	 6897 6066
9605	0	0	Ki67+	 6899 5956
9606	0	0	Ki67+	 6901 6082
9607	0	0	Ki67+	 6903 6012
9608	0	0	Ki67+	 6906 5994
9609	0	0	Ki67+	 6914 5960
9610	0	0	Ki67+	 6917 6030
9611	0	0	Ki67+	 6925 6075
9612	0	0	Ki67+	 6955 5871
9613	0	0	Ki67+	 6165 6670
9614	0	0	Ki67+	 6167 6618
9615	0	0	Ki67+	 6171 6705
9616	0	0	Ki67+	 6171 6794
9617	0	0	Ki67+	 6173 6776
9618	0	0	Ki67+	 6177 6866
9619	0	0	Ki67+	 6181 6698
9620	0	0	Ki67+	 6192 6728
9621	0	0	Ki67+	 6193 6576
9622	0	0	Ki67+	 6193 6705
9623	0	0	Ki67+	 6194 6782
9624	0	0	Ki67+	 6198 6609
9625	0	0	Ki67+	 6206 6709
9626	0	0	Ki67+	 6220 6615
9627	0	0	Ki67+	 6220 6740
9628	0	0	Ki67+	 6221 6793
9629	0	0	Ki67+	 6222 6562
9630	0	0	Ki67+	 6233 6535
9631	0	0	Ki67+	 6247 6524
9632	0	0	Ki67+	 6255 6646
9633	0	0	Ki67+	 6267 6796
9634	0	0	Ki67+	 6268 6556
9635	0	0	Ki67+	 6269 6371
9636	0	0	Ki67+	 6270 6517
9637	0	0	Ki67+	 6274 6242
9638	0	0	Ki67+	 6274 6496
9639	0	0	Ki67+	 6283 6382
9640	0	0	Ki67+	 6287 6584
9641	0	0	Ki67+	 6291 6408
9642	0	0	Ki67+	 6295 6304
9643	0	0	Ki67+	 6296 6351
9644	0	0	Ki67+	 6298 6164
9645	0	0	Ki67+	 6303 6511
9646	0	0	Ki67+	 6304 6229
9647	0	0	Ki67+	 6309 6542
9648	0	0	Ki67+	 6316 6258
9649	0	0	Ki67+	 6319 6496
9650	0	0	Ki67+	 6320 6391
9651	0	0	Ki67+	 6327 6752
9652	0	0	Ki67+	 6328 6162
9653	0	0	Ki67+	 6332 6726
9654	0	0	Ki67+	 6336 6904
9655	0	0	Ki67+	 6338 6258
9656	0	0	Ki67+	 6338 6538
9657	0	0	Ki67+	 6340 6435
9658	0	0	Ki67+	 6345 6280
9659	0	0	Ki67+	 6348 6213
9660	0	0	Ki67+	 6348 6758
9661	0	0	Ki67+	 6350 6394
9662	0	0	Ki67+	 6352 6301
9663	0	0	Ki67+	 6353 6195
9664	0	0	Ki67+	 6356 6464
9665	0	0	Ki67+	 6357 6372
9666	0	0	Ki67+	 6358 6893
9667	0	0	Ki67+	 6362 6328
9668	0	0	Ki67+	 6362 6820
9669	0	0	Ki67+	 6366 6767
9670	0	0	Ki67+	 6367 6271
9671	0	0	Ki67+	 6367 6834
9672	0	0	Ki67+	 6368 6183
9673	0	0	Ki67+	 6369 6252
9674	0	0	Ki67+	 6374 6310
9675	0	0	Ki67+	 6375 6340
9676	0	0	Ki67+	 6375 6493
9677	0	0	Ki67+	 6377 6244
9678	0	0	Ki67+	 6379 6135
9679	0	0	Ki67+	 6380 6785
9680	0	0	Ki67+	 6381 6174
9681	0	0	Ki67+	 6381 6190
9682	0	0	Ki67+	 6381 6839
9683	0	0	Ki67+	 6382 6273
9684	0	0	Ki67+	 6391 6819
9685	0	0	Ki67+	 6393 6366
9686	0	0	Ki67+	 6397 6219
9687	0	0	Ki67+	 6404 6192
9688	0	0	Ki67+	 6404 6388
9689	0	0	Ki67+	 6409 6210
9690	0	0	Ki67+	 6412 6586
9691	0	0	Ki67+	 6414 6165
9692	0	0	Ki67+	 6414 6260
9693	0	0	Ki67+	 6419 6191
9694	0	0	Ki67+	 6423 6232
9695	0	0	Ki67+	 6424 6879
9696	0	0	Ki67+	 6427 6317
9697	0	0	Ki67+	 6429 6251
9698	0	0	Ki67+	 6431 6552
9699	0	0	Ki67+	 6433 6330
9700	0	0	Ki67+	 6434 6582
9701	0	0	Ki67+	 6435 6355
9702	0	0	Ki67+	 6437 6378
9703	0	0	Ki67+	 6439 6194
9704	0	0	Ki67+	 6443 6141
9705	0	0	Ki67+	 6443 6170
9706	0	0	Ki67+	 6445 6830
9707	0	0	Ki67+	 6447 6228
9708	0	0	Ki67+	 6452 6420
9709	0	0	Ki67+	 6453 6292
9710	0	0	Ki67+	 6455 6534
9711	0	0	Ki67+	 6459 6560
9712	0	0	Ki67+	 6459 6909
9713	0	0	Ki67+	 6464 6887
9714	0	0	Ki67+	 6466 6275
9715	0	0	Ki67+	 6472 6511
9716	0	0	Ki67+	 6474 6339
9717	0	0	Ki67+	 6475 6258
9718	0	0	Ki67+	 6476 6915
9719	0	0	Ki67+	 6479 6170
9720	0	0	Ki67+	 6482 6291
9721	0	0	Ki67+	 6482 6867
9722	0	0	Ki67+	 6484 6881
9723	0	0	Ki67+	 6486 6700
9724	0	0	Ki67+	 6491 6433
9725	0	0	Ki67+	 6491 6853
9726	0	0	Ki67+	 6495 6461
9727	0	0	Ki67+	 6496 6493
9728	0	0	Ki67+	 6500 6253
9729	0	0	Ki67+	 6505 6143
9730	0	0	Ki67+	 6509 6287
9731	0	0	Ki67+	 6514 6197
9732	0	0	Ki67+	 6514 6426
9733	0	0	Ki67+	 6515 6510
9734	0	0	Ki67+	 6518 6445
9735	0	0	Ki67+	 6521 6872
9736	0	0	Ki67+	 6524 6150
9737	0	0	Ki67+	 6524 6242
9738	0	0	Ki67+	 6527 6174
9739	0	0	Ki67+	 6527 6480
9740	0	0	Ki67+	 6528 6860
9741	0	0	Ki67+	 6533 6278
9742	0	0	Ki67+	 6536 6214
9743	0	0	Ki67+	 6536 6352
9744	0	0	Ki67+	 6539 6251
9745	0	0	Ki67+	 6542 6901
9746	0	0	Ki67+	 6543 6486
9747	0	0	Ki67+	 6548 6213
9748	0	0	Ki67+	 6550 6273
9749	0	0	Ki67+	 6550 6474
9750	0	0	Ki67+	 6551 6245
9751	0	0	Ki67+	 6554 6446
9752	0	0	Ki67+	 6556 6335
9753	0	0	Ki67+	 6557 6523
9754	0	0	Ki67+	 6560 6154
9755	0	0	Ki67+	 6561 6613
9756	0	0	Ki67+	 6565 6188
9757	0	0	Ki67+	 6568 6566
9758	0	0	Ki67+	 6569 6488
9759	0	0	Ki67+	 6571 6288
9760	0	0	Ki67+	 6571 6414
9761	0	0	Ki67+	 6574 6315
9762	0	0	Ki67+	 6574 6627
9763	0	0	Ki67+	 6576 6249
9764	0	0	Ki67+	 6578 6207
9765	0	0	Ki67+	 6579 6831
9766	0	0	Ki67+	 6579 6857
9767	0	0	Ki67+	 6579 6893
9768	0	0	Ki67+	 6586 6333
9769	0	0	Ki67+	 6586 6441
9770	0	0	Ki67+	 6594 6298
9771	0	0	Ki67+	 6595 6471
9772	0	0	Ki67+	 6597 6660
9773	0	0	Ki67+	 6598 6284
9774	0	0	Ki67+	 6599 6149
9775	0	0	Ki67+	 6604 6328
9776	0	0	Ki67+	 6605 6765
9777	0	0	Ki67+	 6606 6261
9778	0	0	Ki67+	 6607 6865
9779	0	0	Ki67+	 6607 6891
9780	0	0	Ki67+	 6611 6499
9781	0	0	Ki67+	 6612 6841
9782	0	0	Ki67+	 6616 6432
9783	0	0	Ki67+	 6618 6149
9784	0	0	Ki67+	 6618 6299
9785	0	0	Ki67+	 6626 6356
9786	0	0	Ki67+	 6630 6238
9787	0	0	Ki67+	 6631 6503
9788	0	0	Ki67+	 6634 6643
9789	0	0	Ki67+	 6636 6254
9790	0	0	Ki67+	 6639 6290
9791	0	0	Ki67+	 6641 6888
9792	0	0	Ki67+	 6642 6827
9793	0	0	Ki67+	 6643 6853
9794	0	0	Ki67+	 6645 6330
9795	0	0	Ki67+	 6651 6132
9796	0	0	Ki67+	 6652 6586
9797	0	0	Ki67+	 6659 6682
9798	0	0	Ki67+	 6661 6384
9799	0	0	Ki67+	 6661 6645
9800	0	0	Ki67+	 6662 6228
9801	0	0	Ki67+	 6662 6319
9802	0	0	Ki67+	 6664 6450
9803	0	0	Ki67+	 6669 6293
9804	0	0	Ki67+	 6670 6405
9805	0	0	Ki67+	 6671 6265
9806	0	0	Ki67+	 6671 6485
9807	0	0	Ki67+	 6671 6806
9808	0	0	Ki67+	 6677 6831
9809	0	0	Ki67+	 6684 6360
9810	0	0	Ki67+	 6689 6613
9811	0	0	Ki67+	 6692 6373
9812	0	0	Ki67+	 6693 6386
9813	0	0	Ki67+	 6694 6470
9814	0	0	Ki67+	 6695 6568
9815	0	0	Ki67+	 6696 6241
9816	0	0	Ki67+	 6696 6332
9817	0	0	Ki67+	 6696 6796
9818	0	0	Ki67+	 6697 6696
9819	0	0	Ki67+	 6701 6521
9820	0	0	Ki67+	 6705 6418
9821	0	0	Ki67+	 6705 6548
9822	0	0	Ki67+	 6705 6809
9823	0	0	Ki67+	 6712 6761
9824	0	0	Ki67+	 6722 6339
9825	0	0	Ki67+	 6722 6822
9826	0	0	Ki67+	 6726 6129
9827	0	0	Ki67+	 6726 6210
9828	0	0	Ki67+	 6727 6561
9829	0	0	Ki67+	 6728 6381
9830	0	0	Ki67+	 6730 6512
9831	0	0	Ki67+	 6730 6644
9832	0	0	Ki67+	 6731 6221
9833	0	0	Ki67+	 6735 6806
9834	0	0	Ki67+	 6736 6303
9835	0	0	Ki67+	 6740 6744
9836	0	0	Ki67+	 6741 6782
9837	0	0	Ki67+	 6743 6723
9838	0	0	Ki67+	 6752 6614
9839	0	0	Ki67+	 6754 6246
9840	0	0	Ki67+	 6754 6396
9841	0	0	Ki67+	 6759 6358
9842	0	0	Ki67+	 6763 6707
9843	0	0	Ki67+	 6772 6604
9844	0	0	Ki67+	 6778 6734
9845	0	0	Ki67+	 6779 6811
9846	0	0	Ki67+	 6785 6710
9847	0	0	Ki67+	 6787 6179
9848	0	0	Ki67+	 6788 6359
9849	0	0	Ki67+	 6789 6615
9850	0	0	Ki67+	 6791 6318
9851	0	0	Ki67+	 6797 6585
9852	0	0	Ki67+	 6798 6677
9853	0	0	Ki67+	 6804 6342
9854	0	0	Ki67+	 6804 6646
9855	0	0	Ki67+	 6824 6529
9856	0	0	Ki67+	 6829 6151
9857	0	0	Ki67+	 6834 6339
9858	0	0	Ki67+	 6838 6283
9859	0	0	Ki67+	 6839 6367
9860	0	0	Ki67+	 6843 6352
9861	0	0	Ki67+	 6867 6262
9862	0	0	Ki67+	 6870 6237
9863	0	0	Ki67+	 6877 6278
9864	0	0	Ki67+	 6882 6257
9865	0	0	Ki67+	 6889 6288
9866	0	0	Ki67+	 6890 6572
9867	0	0	Ki67+	 6929 6685
9868	0	0	Ki67+	 6161 7448
9869	0	0	Ki67+	 6167 7712
9870	0	0	Ki67+	 6169 7272
9871	0	0	Ki67+	 6170 7667
9872	0	0	Ki67+	 6171 7248
9873	0	0	Ki67+	 6175 7149
9874	0	0	Ki67+	 6175 7359
9875	0	0	Ki67+	 6176 7694
9876	0	0	Ki67+	 6177 7429
9877	0	0	Ki67+	 6183 7210
9878	0	0	Ki67+	 6183 7459
9879	0	0	Ki67+	 6184 7414
9880	0	0	Ki67+	 6187 7437
9881	0	0	Ki67+	 6189 7102
9882	0	0	Ki67+	 6190 7577
9883	0	0	Ki67+	 6191 7687
9884	0	0	Ki67+	 6199 7590
9885	0	0	Ki67+	 6200 7422
9886	0	0	Ki67+	 6202 7677
9887	0	0	Ki67+	 6203 7566
9888	0	0	Ki67+	 6205 7701
9889	0	0	Ki67+	 6207 7109
9890	0	0	Ki67+	 6207 7441
9891	0	0	Ki67+	 6211 7334
9892	0	0	Ki67+	 6215 7211
9893	0	0	Ki67+	 6215 7231
9894	0	0	Ki67+	 6219 7363
9895	0	0	Ki67+	 6221 7474
9896	0	0	Ki67+	 6221 7715
9897	0	0	Ki67+	 6222 7219
9898	0	0	Ki67+	 6222 7680
9899	0	0	Ki67+	 6224 7582
9900	0	0	Ki67+	 6227 7551
9901	0	0	Ki67+	 6229 7563
9902	0	0	Ki67+	 6230 7392
9903	0	0	Ki67+	 6233 7064
9904	0	0	Ki67+	 6234 7043
9905	0	0	Ki67+	 6234 7462
9906	0	0	Ki67+	 6240 7028
9907	0	0	Ki67+	 6244 7684
9908	0	0	Ki67+	 6248 7087
9909	0	0	Ki67+	 6250 7578
9910	0	0	Ki67+	 6252 6985
9911	0	0	Ki67+	 6253 7397
9912	0	0	Ki67+	 6255 7048
9913	0	0	Ki67+	 6256 7475
9914	0	0	Ki67+	 6256 7666
9915	0	0	Ki67+	 6257 7012
9916	0	0	Ki67+	 6257 7693
9917	0	0	Ki67+	 6262 7489
9918	0	0	Ki67+	 6262 7681
9919	0	0	Ki67+	 6263 7090
9920	0	0	Ki67+	 6265 6975
9921	0	0	Ki67+	 6266 7526
9922	0	0	Ki67+	 6271 7203
9923	0	0	Ki67+	 6271 7689
9924	0	0	Ki67+	 6272 6996
9925	0	0	Ki67+	 6272 7666
9926	0	0	Ki67+	 6273 7594
9927	0	0	Ki67+	 6278 7531
9928	0	0	Ki67+	 6280 7337
9929	0	0	Ki67+	 6284 7455
9930	0	0	Ki67+	 6286 7475
9931	0	0	Ki67+	 6288 7590
9932	0	0	Ki67+	 6288 7667
9933	0	0	Ki67+	 6293 7366
9934	0	0	Ki67+	 6295 7198
9935	0	0	Ki67+	 6296 7383
9936	0	0	Ki67+	 6296 7516
9937	0	0	Ki67+	 6299 7213
9938	0	0	Ki67+	 6311 7681
9939	0	0	Ki67+	 6316 7340
9940	0	0	Ki67+	 6316 7627
9941	0	0	Ki67+	 6319 7519
9942	0	0	Ki67+	 6319 7596
9943	0	0	Ki67+	 6320 7497
9944	0	0	Ki67+	 6322 7255
9945	0	0	Ki67+	 6329 7320
9946	0	0	Ki67+	 6332 7597
9947	0	0	Ki67+	 6334 7159
9948	0	0	Ki67+	 6337 7667
9949	0	0	Ki67+	 6343 6937
9950	0	0	Ki67+	 6344 7333
9951	0	0	Ki67+	 6345 7251
9952	0	0	Ki67+	 6348 7724
9953	0	0	Ki67+	 6350 7634
9954	0	0	Ki67+	 6355 7154
9955	0	0	Ki67+	 6357 7528
9956	0	0	Ki67+	 6362 6991
9957	0	0	Ki67+	 6363 7544
9958	0	0	Ki67+	 6369 7513
9959	0	0	Ki67+	 6375 7342
9960	0	0	Ki67+	 6375 7483
9961	0	0	Ki67+	 6380 7148
9962	0	0	Ki67+	 6384 7041
9963	0	0	Ki67+	 6384 7170
9964	0	0	Ki67+	 6385 6933
9965	0	0	Ki67+	 6385 7541
9966	0	0	Ki67+	 6388 7303
9967	0	0	Ki67+	 6393 6965
9968	0	0	Ki67+	 6394 7469
9969	0	0	Ki67+	 6400 7105
9970	0	0	Ki67+	 6400 7564
9971	0	0	Ki67+	 6401 7342
9972	0	0	Ki67+	 6407 7009
9973	0	0	Ki67+	 6417 7309
9974	0	0	Ki67+	 6419 6994
9975	0	0	Ki67+	 6419 7035
9976	0	0	Ki67+	 6422 7225
9977	0	0	Ki67+	 6422 7680
9978	0	0	Ki67+	 6422 7692
9979	0	0	Ki67+	 6425 7491
9980	0	0	Ki67+	 6427 7722
9981	0	0	Ki67+	 6429 7292
9982	0	0	Ki67+	 6437 7109
9983	0	0	Ki67+	 6439 7503
9984	0	0	Ki67+	 6441 7701
9985	0	0	Ki67+	 6442 7281
9986	0	0	Ki67+	 6445 7534
9987	0	0	Ki67+	 6451 7212
9988	0	0	Ki67+	 6451 7523
9989	0	0	Ki67+	 6455 7179
9990	0	0	Ki67+	 6464 7168
9991	0	0	Ki67+	 6465 7267
9992	0	0	Ki67+	 6467 7071
9993	0	0	Ki67+	 6471 7195
9994	0	0	Ki67+	 6473 7243
9995	0	0	Ki67+	 6482 7220
9996	0	0	Ki67+	 6491 7191
9997	0	0	Ki67+	 6491 7234
9998	0	0	Ki67+	 6498 7080
9999	0	0	Ki67+	 6502 7216
10000	0	0	Ki67+	 6512 7076
10001	0	0	Ki67+	 6515 7114
10002	0	0	Ki67+	 6519 7182
10003	0	0	Ki67+	 6523 6929
10004	0	0	Ki67+	 6587 7028
10005	0	0	Ki67+	 6593 7055
10006	0	0	Ki67+	 6597 7114
10007	0	0	Ki67+	 6856 7477
10008	0	0	Ki67+	 6939 7585
10009	0	0	Ki67+	 6946 7231
10010	0	0	Ki67+	 6163 7809
10011	0	0	Ki67+	 6169 7729
10012	0	0	Ki67+	 6170 7823
10013	0	0	Ki67+	 6171 7929
10014	0	0	Ki67+	 6174 8454
10015	0	0	Ki67+	 6177 7946
10016	0	0	Ki67+	 6185 7870
10017	0	0	Ki67+	 6190 7822
10018	0	0	Ki67+	 6194 7738
10019	0	0	Ki67+	 6201 7831
10020	0	0	Ki67+	 6201 7934
10021	0	0	Ki67+	 6203 7958
10022	0	0	Ki67+	 6205 7969
10023	0	0	Ki67+	 6205 8464
10024	0	0	Ki67+	 6215 7852
10025	0	0	Ki67+	 6222 7891
10026	0	0	Ki67+	 6225 7736
10027	0	0	Ki67+	 6228 7875
10028	0	0	Ki67+	 6231 7912
10029	0	0	Ki67+	 6243 8374
10030	0	0	Ki67+	 6249 7978
10031	0	0	Ki67+	 6251 7791
10032	0	0	Ki67+	 6257 7730
10033	0	0	Ki67+	 6257 7909
10034	0	0	Ki67+	 6257 7952
10035	0	0	Ki67+	 6260 7922
10036	0	0	Ki67+	 6271 7741
10037	0	0	Ki67+	 6275 8398
10038	0	0	Ki67+	 6289 7761
10039	0	0	Ki67+	 6306 7777
10040	0	0	Ki67+	 6315 7850
10041	0	0	Ki67+	 6325 7768
10042	0	0	Ki67+	 6326 7737
10043	0	0	Ki67+	 6333 7790
10044	0	0	Ki67+	 6359 7731
10045	0	0	Ki67+	 6365 7802
10046	0	0	Ki67+	 6384 7802
10047	0	0	Ki67+	 6405 7793
10048	0	0	Ki67+	 6414 7772
10049	0	0	Ki67+	 6418 7746
10050	0	0	Ki67+	 6418 8425
10051	0	0	Ki67+	 6418 8524
10052	0	0	Ki67+	 6434 8523
10053	0	0	Ki67+	 6466 8518
10054	0	0	Ki67+	 6481 7949
10055	0	0	Ki67+	 6493 8512
10056	0	0	Ki67+	 6504 7951
10057	0	0	Ki67+	 6513 8477
10058	0	0	Ki67+	 6520 8492
10059	0	0	Ki67+	 6533 8518
10060	0	0	Ki67+	 6546 7926
10061	0	0	Ki67+	 6548 8466
10062	0	0	Ki67+	 6554 8508
10063	0	0	Ki67+	 6560 8476
10064	0	0	Ki67+	 6576 8437
10065	0	0	Ki67+	 6578 8414
10066	0	0	Ki67+	 6579 8502
10067	0	0	Ki67+	 6586 8442
10068	0	0	Ki67+	 6635 8369
10069	0	0	Ki67+	 6639 8475
10070	0	0	Ki67+	 6643 8512
10071	0	0	Ki67+	 6649 8440
10072	0	0	Ki67+	 6658 8376
10073	0	0	Ki67+	 6660 8417
10074	0	0	Ki67+	 6661 8395
10075	0	0	Ki67+	 6668 8514
10076	0	0	Ki67+	 6669 8115
10077	0	0	Ki67+	 6677 8468
10078	0	0	Ki67+	 6685 8481
10079	0	0	Ki67+	 6688 8374
10080	0	0	Ki67+	 6691 7851
10081	0	0	Ki67+	 6697 8467
10082	0	0	Ki67+	 6697 8492
10083	0	0	Ki67+	 6702 8120
10084	0	0	Ki67+	 6717 8368
10085	0	0	Ki67+	 6720 8514
10086	0	0	Ki67+	 6721 8354
10087	0	0	Ki67+	 6723 8322
10088	0	0	Ki67+	 6748 8351
10089	0	0	Ki67+	 6754 8326
10090	0	0	Ki67+	 6768 8336
10091	0	0	Ki67+	 6774 8321
10092	0	0	Ki67+	 6822 8400
10093	0	0	Ki67+	 6823 8442
10094	0	0	Ki67+	 6823 8496
10095	0	0	Ki67+	 6837 7747
10096	0	0	Ki67+	 6844 8407
10097	0	0	Ki67+	 6845 8366
10098	0	0	Ki67+	 6847 8242
10099	0	0	Ki67+	 6853 8427
10100	0	0	Ki67+	 6866 8384
10101	0	0	Ki67+	 6868 8415
10102	0	0	Ki67+	 6876 8456
10103	0	0	Ki67+	 6893 8409
10104	0	0	Ki67+	 6894 8502
10105	0	0	Ki67+	 6902 8447
10106	0	0	Ki67+	 6906 8420
10107	0	0	Ki67+	 6907 8311
10108	0	0	Ki67+	 6930 8493
10109	0	0	Ki67+	 6169 8798
10110	0	0	Ki67+	 6170 8896
10111	0	0	Ki67+	 6174 8762
10112	0	0	Ki67+	 6183 9265
10113	0	0	Ki67+	 6191 8770
10114	0	0	Ki67+	 6192 8741
10115	0	0	Ki67+	 6194 9250
10116	0	0	Ki67+	 6198 8902
10117	0	0	Ki67+	 6203 8944
10118	0	0	Ki67+	 6212 8817
10119	0	0	Ki67+	 6214 8892
10120	0	0	Ki67+	 6215 8869
10121	0	0	Ki67+	 6215 8935
10122	0	0	Ki67+	 6215 9237
10123	0	0	Ki67+	 6220 8697
10124	0	0	Ki67+	 6221 8788
10125	0	0	Ki67+	 6224 8571
10126	0	0	Ki67+	 6225 8825
10127	0	0	Ki67+	 6226 8559
10128	0	0	Ki67+	 6229 8738
10129	0	0	Ki67+	 6232 8950
10130	0	0	Ki67+	 6233 8764
10131	0	0	Ki67+	 6237 8798
10132	0	0	Ki67+	 6240 8850
10133	0	0	Ki67+	 6243 8915
10134	0	0	Ki67+	 6249 8596
10135	0	0	Ki67+	 6252 8707
10136	0	0	Ki67+	 6254 8560
10137	0	0	Ki67+	 6255 8917
10138	0	0	Ki67+	 6255 9055
10139	0	0	Ki67+	 6256 8961
10140	0	0	Ki67+	 6259 8575
10141	0	0	Ki67+	 6262 8641
10142	0	0	Ki67+	 6263 9070
10143	0	0	Ki67+	 6264 8845
10144	0	0	Ki67+	 6267 8739
10145	0	0	Ki67+	 6268 9033
10146	0	0	Ki67+	 6272 8598
10147	0	0	Ki67+	 6273 8653
10148	0	0	Ki67+	 6285 8616
10149	0	0	Ki67+	 6285 9014
10150	0	0	Ki67+	 6289 8704
10151	0	0	Ki67+	 6292 8674
10152	0	0	Ki67+	 6293 8823
10153	0	0	Ki67+	 6294 8862
10154	0	0	Ki67+	 6296 8640
10155	0	0	Ki67+	 6300 8697
10156	0	0	Ki67+	 6304 9078
10157	0	0	Ki67+	 6306 9050
10158	0	0	Ki67+	 6309 8571
10159	0	0	Ki67+	 6335 9001
10160	0	0	Ki67+	 6344 8981
10161	0	0	Ki67+	 6346 8967
10162	0	0	Ki67+	 6346 9246
10163	0	0	Ki67+	 6346 9284
10164	0	0	Ki67+	 6352 8645
10165	0	0	Ki67+	 6355 8617
10166	0	0	Ki67+	 6364 9235
10167	0	0	Ki67+	 6364 9321
10168	0	0	Ki67+	 6365 9034
10169	0	0	Ki67+	 6369 8655
10170	0	0	Ki67+	 6369 9010
10171	0	0	Ki67+	 6376 8681
10172	0	0	Ki67+	 6384 9300
10173	0	0	Ki67+	 6386 8650
10174	0	0	Ki67+	 6391 8552
10175	0	0	Ki67+	 6398 8629
10176	0	0	Ki67+	 6399 9257
10177	0	0	Ki67+	 6401 8929
10178	0	0	Ki67+	 6401 9225
10179	0	0	Ki67+	 6415 8638
10180	0	0	Ki67+	 6416 9173
10181	0	0	Ki67+	 6417 8624
10182	0	0	Ki67+	 6421 8904
10183	0	0	Ki67+	 6426 8607
10184	0	0	Ki67+	 6429 8569
10185	0	0	Ki67+	 6436 8651
10186	0	0	Ki67+	 6438 9037
10187	0	0	Ki67+	 6441 9269
10188	0	0	Ki67+	 6452 8706
10189	0	0	Ki67+	 6453 8611
10190	0	0	Ki67+	 6455 8553
10191	0	0	Ki67+	 6462 9011
10192	0	0	Ki67+	 6464 9067
10193	0	0	Ki67+	 6468 8697
10194	0	0	Ki67+	 6473 8591
10195	0	0	Ki67+	 6482 9203
10196	0	0	Ki67+	 6483 8580
10197	0	0	Ki67+	 6483 8927
10198	0	0	Ki67+	 6494 8888
10199	0	0	Ki67+	 6502 8592
10200	0	0	Ki67+	 6502 8944
10201	0	0	Ki67+	 6507 9049
10202	0	0	Ki67+	 6512 8902
10203	0	0	Ki67+	 6515 8568
10204	0	0	Ki67+	 6516 8854
10205	0	0	Ki67+	 6518 8958
10206	0	0	Ki67+	 6522 8947
10207	0	0	Ki67+	 6527 8774
10208	0	0	Ki67+	 6528 8889
10209	0	0	Ki67+	 6535 8854
10210	0	0	Ki67+	 6538 8541
10211	0	0	Ki67+	 6541 8659
10212	0	0	Ki67+	 6542 8709
10213	0	0	Ki67+	 6542 9181
10214	0	0	Ki67+	 6551 8718
10215	0	0	Ki67+	 6551 8809
10216	0	0	Ki67+	 6557 8754
10217	0	0	Ki67+	 6558 8845
10218	0	0	Ki67+	 6563 8811
10219	0	0	Ki67+	 6567 8538
10220	0	0	Ki67+	 6573 8784
10221	0	0	Ki67+	 6577 8765
10222	0	0	Ki67+	 6578 8529
10223	0	0	Ki67+	 6578 8692
10224	0	0	Ki67+	 6589 8789
10225	0	0	Ki67+	 6590 8699
10226	0	0	Ki67+	 6591 9193
10227	0	0	Ki67+	 6595 8642
10228	0	0	Ki67+	 6598 8991
10229	0	0	Ki67+	 6602 8938
10230	0	0	Ki67+	 6606 8672
10231	0	0	Ki67+	 6606 8966
10232	0	0	Ki67+	 6615 9061
10233	0	0	Ki67+	 6616 8990
10234	0	0	Ki67+	 6620 9169
10235	0	0	Ki67+	 6623 8650
10236	0	0	Ki67+	 6623 9097
10237	0	0	Ki67+	 6627 9129
10238	0	0	Ki67+	 6630 8700
10239	0	0	Ki67+	 6634 8902
10240	0	0	Ki67+	 6637 9148
10241	0	0	Ki67+	 6640 8650
10242	0	0	Ki67+	 6650 8607
10243	0	0	Ki67+	 6650 9073
10244	0	0	Ki67+	 6654 9099
10245	0	0	Ki67+	 6658 8543
10246	0	0	Ki67+	 6660 9129
10247	0	0	Ki67+	 6664 8885
10248	0	0	Ki67+	 6669 8665
10249	0	0	Ki67+	 6674 9055
10250	0	0	Ki67+	 6675 8628
10251	0	0	Ki67+	 6679 8892
10252	0	0	Ki67+	 6682 8863
10253	0	0	Ki67+	 6683 8825
10254	0	0	Ki67+	 6683 9119
10255	0	0	Ki67+	 6686 8603
10256	0	0	Ki67+	 6687 8544
10257	0	0	Ki67+	 6688 8577
10258	0	0	Ki67+	 6693 9048
10259	0	0	Ki67+	 6696 8866
10260	0	0	Ki67+	 6698 8949
10261	0	0	Ki67+	 6699 9059
10262	0	0	Ki67+	 6705 8576
10263	0	0	Ki67+	 6705 8801
10264	0	0	Ki67+	 6705 9110
10265	0	0	Ki67+	 6711 8550
10266	0	0	Ki67+	 6712 9068
10267	0	0	Ki67+	 6713 9286
10268	0	0	Ki67+	 6717 8821
10269	0	0	Ki67+	 6719 9039
10270	0	0	Ki67+	 6720 9091
10271	0	0	Ki67+	 6723 8556
10272	0	0	Ki67+	 6726 9280
10273	0	0	Ki67+	 6727 9264
10274	0	0	Ki67+	 6728 9232
10275	0	0	Ki67+	 6730 8780
10276	0	0	Ki67+	 6731 8825
10277	0	0	Ki67+	 6732 8539
10278	0	0	Ki67+	 6732 9047
10279	0	0	Ki67+	 6734 9078
10280	0	0	Ki67+	 6741 8823
10281	0	0	Ki67+	 6741 9059
10282	0	0	Ki67+	 6747 8741
10283	0	0	Ki67+	 6755 8951
10284	0	0	Ki67+	 6756 8928
10285	0	0	Ki67+	 6756 8992
10286	0	0	Ki67+	 6757 8965
10287	0	0	Ki67+	 6758 9237
10288	0	0	Ki67+	 6759 8778
10289	0	0	Ki67+	 6762 9038
10290	0	0	Ki67+	 6766 9001
10291	0	0	Ki67+	 6768 8903
10292	0	0	Ki67+	 6772 8711
10293	0	0	Ki67+	 6776 8723
10294	0	0	Ki67+	 6782 8934
10295	0	0	Ki67+	 6782 9047
10296	0	0	Ki67+	 6791 9003
10297	0	0	Ki67+	 6796 9204
10298	0	0	Ki67+	 6797 8713
10299	0	0	Ki67+	 6798 8629
10300	0	0	Ki67+	 6802 8855
10301	0	0	Ki67+	 6802 8968
10302	0	0	Ki67+	 6803 8760
10303	0	0	Ki67+	 6805 8745
10304	0	0	Ki67+	 6809 8978
10305	0	0	Ki67+	 6811 8679
10306	0	0	Ki67+	 6813 9029
10307	0	0	Ki67+	 6813 9184
10308	0	0	Ki67+	 6817 8714
10309	0	0	Ki67+	 6822 9134
10310	0	0	Ki67+	 6823 8890
10311	0	0	Ki67+	 6823 9231
10312	0	0	Ki67+	 6829 8684
10313	0	0	Ki67+	 6830 8931
10314	0	0	Ki67+	 6831 9152
10315	0	0	Ki67+	 6832 9112
10316	0	0	Ki67+	 6837 9208
10317	0	0	Ki67+	 6838 8842
10318	0	0	Ki67+	 6841 8628
10319	0	0	Ki67+	 6841 8858
10320	0	0	Ki67+	 6842 8688
10321	0	0	Ki67+	 6843 9133
10322	0	0	Ki67+	 6849 8606
10323	0	0	Ki67+	 6851 8908
10324	0	0	Ki67+	 6855 9222
10325	0	0	Ki67+	 6856 8795
10326	0	0	Ki67+	 6856 9112
10327	0	0	Ki67+	 6868 8879
10328	0	0	Ki67+	 6872 8855
10329	0	0	Ki67+	 6872 9052
10330	0	0	Ki67+	 6872 9195
10331	0	0	Ki67+	 6873 9087
10332	0	0	Ki67+	 6888 9028
10333	0	0	Ki67+	 6890 8608
10334	0	0	Ki67+	 6890 9220
10335	0	0	Ki67+	 6893 8779
10336	0	0	Ki67+	 6893 9049
10337	0	0	Ki67+	 6893 9157
10338	0	0	Ki67+	 6897 8801
10339	0	0	Ki67+	 6902 9040
10340	0	0	Ki67+	 6903 8580
10341	0	0	Ki67+	 6903 8996
10342	0	0	Ki67+	 6907 8757
10343	0	0	Ki67+	 6910 8968
10344	0	0	Ki67+	 6915 8712
10345	0	0	Ki67+	 6916 9185
10346	0	0	Ki67+	 6918 9015
10347	0	0	Ki67+	 6919 9137
10348	0	0	Ki67+	 6922 8798
10349	0	0	Ki67+	 6925 9161
10350	0	0	Ki67+	 6926 8697
10351	0	0	Ki67+	 6928 8761
10352	0	0	Ki67+	 6931 8636
10353	0	0	Ki67+	 6933 8549
10354	0	0	Ki67+	 6933 9001
10355	0	0	Ki67+	 6934 8781
10356	0	0	Ki67+	 6938 9162
10357	0	0	Ki67+	 6940 8959
10358	0	0	Ki67+	 6942 8936
10359	0	0	Ki67+	 6943 8813
10360	0	0	Ki67+	 6945 9108
10361	0	0	Ki67+	 6947 8951
10362	0	0	Ki67+	 6948 8580
10363	0	0	Ki67+	 6949 9021
10364	0	0	Ki67+	 6951 8875
10365	0	0	Ki67+	 6952 8761
10366	0	0	Ki67+	 6955 8912
10367	0	0	Ki67+	 6957 8612
10368	0	0	Ki67+	 6957 9142
10369	0	0	Ki67+	 6958 8536
10370	0	0	Ki67+	 6170 9552
10371	0	0	Ki67+	 6173 9537
10372	0	0	Ki67+	 6173 9967
10373	0	0	Ki67+	 6178 9865
10374	0	0	Ki67+	 6186 9892
10375	0	0	Ki67+	 6190 9553
10376	0	0	Ki67+	 6190 9635
10377	0	0	Ki67+	 6194 9524
10378	0	0	Ki67+	 6197 9918
10379	0	0	Ki67+	 6205 9870
10380	0	0	Ki67+	 6218 9795
10381	0	0	Ki67+	 6221 9510
10382	0	0	Ki67+	 6221 9886
10383	0	0	Ki67+	 6231 9762
10384	0	0	Ki67+	 6232 9623
10385	0	0	Ki67+	 6235 9904
10386	0	0	Ki67+	 6239 9436
10387	0	0	Ki67+	 6240 9843
10388	0	0	Ki67+	 6242 9512
10389	0	0	Ki67+	 6242 9554
10390	0	0	Ki67+	 6247 9646
10391	0	0	Ki67+	 6250 9778
10392	0	0	Ki67+	 6271 9540
10393	0	0	Ki67+	 6274 9554
10394	0	0	Ki67+	 6283 9808
10395	0	0	Ki67+	 6286 9822
10396	0	0	Ki67+	 6301 9601
10397	0	0	Ki67+	 6301 9857
10398	0	0	Ki67+	 6302 9567
10399	0	0	Ki67+	 6304 9401
10400	0	0	Ki67+	 6305 9337
10401	0	0	Ki67+	 6312 9717
10402	0	0	Ki67+	 6322 9511
10403	0	0	Ki67+	 6322 9585
10404	0	0	Ki67+	 6329 9332
10405	0	0	Ki67+	 6331 9382
10406	0	0	Ki67+	 6339 9812
10407	0	0	Ki67+	 6351 9584
10408	0	0	Ki67+	 6356 9743
10409	0	0	Ki67+	 6357 9614
10410	0	0	Ki67+	 6359 9655
10411	0	0	Ki67+	 6360 9599
10412	0	0	Ki67+	 6365 9451
10413	0	0	Ki67+	 6365 9566
10414	0	0	Ki67+	 6377 9419
10415	0	0	Ki67+	 6382 9496
10416	0	0	Ki67+	 6385 9728
10417	0	0	Ki67+	 6386 9696
10418	0	0	Ki67+	 6392 9526
10419	0	0	Ki67+	 6396 9608
10420	0	0	Ki67+	 6398 9389
10421	0	0	Ki67+	 6403 9459
10422	0	0	Ki67+	 6406 9571
10423	0	0	Ki67+	 6408 9470
10424	0	0	Ki67+	 6408 9758
10425	0	0	Ki67+	 6415 9611
10426	0	0	Ki67+	 6416 9708
10427	0	0	Ki67+	 6419 9514
10428	0	0	Ki67+	 6424 9580
10429	0	0	Ki67+	 6427 9646
10430	0	0	Ki67+	 6430 9485
10431	0	0	Ki67+	 6434 9540
10432	0	0	Ki67+	 6435 9499
10433	0	0	Ki67+	 6533 10094
10434	0	0	Ki67+	 6538 10110
10435	0	0	Ki67+	 6549 10049
10436	0	0	Ki67+	 6561 10100
10437	0	0	Ki67+	 6577 10021
10438	0	0	Ki67+	 6578 10047
10439	0	0	Ki67+	 6587 10033
10440	0	0	Ki67+	 6596 10049
10441	0	0	Ki67+	 6600 10104
10442	0	0	Ki67+	 6610 10004
10443	0	0	Ki67+	 6621 10035
10444	0	0	Ki67+	 6630 9989
10445	0	0	Ki67+	 6635 9962
10446	0	0	Ki67+	 6644 10036
10447	0	0	Ki67+	 6655 9992
10448	0	0	Ki67+	 6657 10022
10449	0	0	Ki67+	 6664 9884
10450	0	0	Ki67+	 6668 9899
10451	0	0	Ki67+	 6672 10020
10452	0	0	Ki67+	 6678 9939
10453	0	0	Ki67+	 6688 9921
10454	0	0	Ki67+	 6705 9899
10455	0	0	Ki67+	 6713 9857
10456	0	0	Ki67+	 6730 9969
10457	0	0	Ki67+	 6744 9961
10458	0	0	Ki67+	 6761 9809
10459	0	0	Ki67+	 6764 9837
10460	0	0	Ki67+	 6768 9913
10461	0	0	Ki67+	 6774 9858
10462	0	0	Ki67+	 6777 9943
10463	0	0	Ki67+	 6782 9817
10464	0	0	Ki67+	 6785 9911
10465	0	0	Ki67+	 6788 9831
10466	0	0	Ki67+	 6790 9771
10467	0	0	Ki67+	 6799 10126
10468	0	0	Ki67+	 6820 9773
10469	0	0	Ki67+	 6821 9819
10470	0	0	Ki67+	 6829 9876
10471	0	0	Ki67+	 6842 10077
10472	0	0	Ki67+	 6847 9913
10473	0	0	Ki67+	 6857 9825
10474	0	0	Ki67+	 6857 10106
10475	0	0	Ki67+	 6864 9741
10476	0	0	Ki67+	 6887 9334
10477	0	0	Ki67+	 6894 9816
10478	0	0	Ki67+	 6896 9701
10479	0	0	Ki67+	 6896 9781
10480	0	0	Ki67+	 6898 9723
10481	0	0	Ki67+	 6912 10008
10482	0	0	Ki67+	 6924 9779
10483	0	0	Ki67+	 6926 9812
10484	0	0	Ki67+	 6927 9687
10485	0	0	Ki67+	 6927 9987
10486	0	0	Ki67+	 6933 9723
10487	0	0	Ki67+	 6943 10039
10488	0	0	Ki67+	 6947 9991
10489	0	0	Ki67+	 6951 9682
10490	0	0	Ki67+	 6954 9774
10491	0	0	Ki67+	 6959 9735
10492	0	0	Ki67+	 6164 10760
10493	0	0	Ki67+	 6168 10697
10494	0	0	Ki67+	 6177 10770
10495	0	0	Ki67+	 6183 10785
10496	0	0	Ki67+	 6185 10656
10497	0	0	Ki67+	 6193 10835
10498	0	0	Ki67+	 6204 10822
10499	0	0	Ki67+	 6206 10610
10500	0	0	Ki67+	 6208 10742
10501	0	0	Ki67+	 6213 10638
10502	0	0	Ki67+	 6221 10547
10503	0	0	Ki67+	 6237 10694
10504	0	0	Ki67+	 6248 10618
10505	0	0	Ki67+	 6250 10499
10506	0	0	Ki67+	 6251 10893
10507	0	0	Ki67+	 6252 10705
10508	0	0	Ki67+	 6268 10557
10509	0	0	Ki67+	 6274 10423
10510	0	0	Ki67+	 6276 10628
10511	0	0	Ki67+	 6295 10554
10512	0	0	Ki67+	 6299 10413
10513	0	0	Ki67+	 6305 10666
10514	0	0	Ki67+	 6309 10472
10515	0	0	Ki67+	 6311 10434
10516	0	0	Ki67+	 6311 10742
10517	0	0	Ki67+	 6327 10551
10518	0	0	Ki67+	 6329 10414
10519	0	0	Ki67+	 6330 10401
10520	0	0	Ki67+	 6333 10515
10521	0	0	Ki67+	 6344 10491
10522	0	0	Ki67+	 6347 10392
10523	0	0	Ki67+	 6350 10433
10524	0	0	Ki67+	 6353 10360
10525	0	0	Ki67+	 6367 10440
10526	0	0	Ki67+	 6379 10872
10527	0	0	Ki67+	 6380 10346
10528	0	0	Ki67+	 6385 10580
10529	0	0	Ki67+	 6388 10319
10530	0	0	Ki67+	 6396 10250
10531	0	0	Ki67+	 6406 10287
10532	0	0	Ki67+	 6419 10210
10533	0	0	Ki67+	 6419 10340
10534	0	0	Ki67+	 6426 10671
10535	0	0	Ki67+	 6442 10308
10536	0	0	Ki67+	 6455 10182
10537	0	0	Ki67+	 6460 10230
10538	0	0	Ki67+	 6465 10163
10539	0	0	Ki67+	 6476 10212
10540	0	0	Ki67+	 6480 10344
10541	0	0	Ki67+	 6488 10890
10542	0	0	Ki67+	 6489 10250
10543	0	0	Ki67+	 6494 10774
10544	0	0	Ki67+	 6494 10816
10545	0	0	Ki67+	 6499 10805
10546	0	0	Ki67+	 6501 10905
10547	0	0	Ki67+	 6507 10146
10548	0	0	Ki67+	 6513 10202
10549	0	0	Ki67+	 6518 10671
10550	0	0	Ki67+	 6519 10753
10551	0	0	Ki67+	 6529 10890
10552	0	0	Ki67+	 6542 10536
10553	0	0	Ki67+	 6553 10841
10554	0	0	Ki67+	 6559 10887
10555	0	0	Ki67+	 6564 10134
10556	0	0	Ki67+	 6565 10806
10557	0	0	Ki67+	 6566 10150
10558	0	0	Ki67+	 6572 10215
10559	0	0	Ki67+	 6573 10837
10560	0	0	Ki67+	 6576 10404
10561	0	0	Ki67+	 6581 10823
10562	0	0	Ki67+	 6590 10769
10563	0	0	Ki67+	 6590 10790
10564	0	0	Ki67+	 6619 10690
10565	0	0	Ki67+	 6631 10479
10566	0	0	Ki67+	 6632 10156
10567	0	0	Ki67+	 6643 10811
10568	0	0	Ki67+	 6646 10571
10569	0	0	Ki67+	 6658 10398
10570	0	0	Ki67+	 6665 10819
10571	0	0	Ki67+	 6673 10191
10572	0	0	Ki67+	 6677 10810
10573	0	0	Ki67+	 6683 10469
10574	0	0	Ki67+	 6687 10900
10575	0	0	Ki67+	 6688 10541
10576	0	0	Ki67+	 6690 10495
10577	0	0	Ki67+	 6692 10479
10578	0	0	Ki67+	 6709 10906
10579	0	0	Ki67+	 6713 10847
10580	0	0	Ki67+	 6723 10629
10581	0	0	Ki67+	 6726 10171
10582	0	0	Ki67+	 6738 10242
10583	0	0	Ki67+	 6746 10825
10584	0	0	Ki67+	 6746 10913
10585	0	0	Ki67+	 6749 10895
10586	0	0	Ki67+	 6759 10757
10587	0	0	Ki67+	 6781 10175
10588	0	0	Ki67+	 6810 10472
10589	0	0	Ki67+	 6813 10906
10590	0	0	Ki67+	 6817 10496
10591	0	0	Ki67+	 6819 10484
10592	0	0	Ki67+	 6821 10746
10593	0	0	Ki67+	 6825 10131
10594	0	0	Ki67+	 6832 10158
10595	0	0	Ki67+	 6834 10663
10596	0	0	Ki67+	 6840 10748
10597	0	0	Ki67+	 6842 10342
10598	0	0	Ki67+	 6850 10623
10599	0	0	Ki67+	 6853 10849
10600	0	0	Ki67+	 6864 10390
10601	0	0	Ki67+	 6864 10844
10602	0	0	Ki67+	 6872 10632
10603	0	0	Ki67+	 6874 10525
10604	0	0	Ki67+	 6874 10877
10605	0	0	Ki67+	 6877 10145
10606	0	0	Ki67+	 6877 10737
10607	0	0	Ki67+	 6881 10771
10608	0	0	Ki67+	 6894 10891
10609	0	0	Ki67+	 6911 10838
10610	0	0	Ki67+	 6915 10639
10611	0	0	Ki67+	 6918 10550
10612	0	0	Ki67+	 6927 10180
10613	0	0	Ki67+	 6931 10918
10614	0	0	Ki67+	 6938 10477
10615	0	0	Ki67+	 6940 10237
10616	0	0	Ki67+	 6943 10912
10617	0	0	Ki67+	 6955 10242
10618	0	0	Ki67+	 6163 11383
10619	0	0	Ki67+	 6173 11373
10620	0	0	Ki67+	 6198 11580
10621	0	0	Ki67+	 6208 11516
10622	0	0	Ki67+	 6280 11464
10623	0	0	Ki67+	 6283 11366
10624	0	0	Ki67+	 6295 11557
10625	0	0	Ki67+	 6314 11310
10626	0	0	Ki67+	 6321 11656
10627	0	0	Ki67+	 6345 11528
10628	0	0	Ki67+	 6358 11257
10629	0	0	Ki67+	 6369 11404
10630	0	0	Ki67+	 6395 11048
10631	0	0	Ki67+	 6456 11067
10632	0	0	Ki67+	 6465 11004
10633	0	0	Ki67+	 6465 11107
10634	0	0	Ki67+	 6472 11050
10635	0	0	Ki67+	 6477 11711
10636	0	0	Ki67+	 6481 11153
10637	0	0	Ki67+	 6482 11165
10638	0	0	Ki67+	 6487 11715
10639	0	0	Ki67+	 6497 10929
10640	0	0	Ki67+	 6521 11209
10641	0	0	Ki67+	 6523 10985
10642	0	0	Ki67+	 6529 11018
10643	0	0	Ki67+	 6531 11211
10644	0	0	Ki67+	 6544 11241
10645	0	0	Ki67+	 6546 11123
10646	0	0	Ki67+	 6546 11314
10647	0	0	Ki67+	 6547 10963
10648	0	0	Ki67+	 6547 10995
10649	0	0	Ki67+	 6547 11261
10650	0	0	Ki67+	 6557 11005
10651	0	0	Ki67+	 6559 11369
10652	0	0	Ki67+	 6561 11153
10653	0	0	Ki67+	 6564 11034
10654	0	0	Ki67+	 6570 11355
10655	0	0	Ki67+	 6572 11329
10656	0	0	Ki67+	 6573 11186
10657	0	0	Ki67+	 6575 11303
10658	0	0	Ki67+	 6577 11705
10659	0	0	Ki67+	 6578 11031
10660	0	0	Ki67+	 6578 11074
10661	0	0	Ki67+	 6578 11387
10662	0	0	Ki67+	 6579 11647
10663	0	0	Ki67+	 6580 11373
10664	0	0	Ki67+	 6582 11535
10665	0	0	Ki67+	 6583 11097
10666	0	0	Ki67+	 6583 11154
10667	0	0	Ki67+	 6586 11043
10668	0	0	Ki67+	 6586 11400
10669	0	0	Ki67+	 6591 11024
10670	0	0	Ki67+	 6595 11413
10671	0	0	Ki67+	 6596 11459
10672	0	0	Ki67+	 6597 11701
10673	0	0	Ki67+	 6599 11218
10674	0	0	Ki67+	 6600 11348
10675	0	0	Ki67+	 6602 11116
10676	0	0	Ki67+	 6605 11386
10677	0	0	Ki67+	 6609 11056
10678	0	0	Ki67+	 6614 11083
10679	0	0	Ki67+	 6614 11423
10680	0	0	Ki67+	 6615 11218
10681	0	0	Ki67+	 6615 11463
10682	0	0	Ki67+	 6616 11477
10683	0	0	Ki67+	 6619 11504
10684	0	0	Ki67+	 6620 11131
10685	0	0	Ki67+	 6621 11554
10686	0	0	Ki67+	 6621 11656
10687	0	0	Ki67+	 6627 11099
10688	0	0	Ki67+	 6628 11071
10689	0	0	Ki67+	 6629 11533
10690	0	0	Ki67+	 6633 11480
10691	0	0	Ki67+	 6634 11559
10692	0	0	Ki67+	 6635 11582
10693	0	0	Ki67+	 6639 11534
10694	0	0	Ki67+	 6641 11446
10695	0	0	Ki67+	 6645 11203
10696	0	0	Ki67+	 6645 11588
10697	0	0	Ki67+	 6649 11272
10698	0	0	Ki67+	 6651 11562
10699	0	0	Ki67+	 6654 11456
10700	0	0	Ki67+	 6658 11132
10701	0	0	Ki67+	 6658 11647
10702	0	0	Ki67+	 6665 11658
10703	0	0	Ki67+	 6666 11187
10704	0	0	Ki67+	 6674 11616
10705	0	0	Ki67+	 6675 11646
10706	0	0	Ki67+	 6677 10939
10707	0	0	Ki67+	 6677 11248
10708	0	0	Ki67+	 6682 11005
10709	0	0	Ki67+	 6686 11677
10710	0	0	Ki67+	 6688 10931
10711	0	0	Ki67+	 6692 11314
10712	0	0	Ki67+	 6692 11364
10713	0	0	Ki67+	 6693 11703
10714	0	0	Ki67+	 6696 11277
10715	0	0	Ki67+	 6707 11633
10716	0	0	Ki67+	 6713 11397
10717	0	0	Ki67+	 6714 10986
10718	0	0	Ki67+	 6714 11584
10719	0	0	Ki67+	 6715 11055
10720	0	0	Ki67+	 6716 11685
10721	0	0	Ki67+	 6722 11446
10722	0	0	Ki67+	 6722 11612
10723	0	0	Ki67+	 6725 11507
10724	0	0	Ki67+	 6725 11653
10725	0	0	Ki67+	 6727 10998
10726	0	0	Ki67+	 6729 11088
10727	0	0	Ki67+	 6731 11527
10728	0	0	Ki67+	 6735 10967
10729	0	0	Ki67+	 6736 11682
10730	0	0	Ki67+	 6739 11329
10731	0	0	Ki67+	 6740 10984
10732	0	0	Ki67+	 6740 11694
10733	0	0	Ki67+	 6741 11075
10734	0	0	Ki67+	 6745 11109
10735	0	0	Ki67+	 6748 11721
10736	0	0	Ki67+	 6750 11045
10737	0	0	Ki67+	 6750 11669
10738	0	0	Ki67+	 6754 10950
10739	0	0	Ki67+	 6762 11065
10740	0	0	Ki67+	 6763 11590
10741	0	0	Ki67+	 6766 11683
10742	0	0	Ki67+	 6769 11113
10743	0	0	Ki67+	 6769 11141
10744	0	0	Ki67+	 6770 11627
10745	0	0	Ki67+	 6779 11700
10746	0	0	Ki67+	 6780 11099
10747	0	0	Ki67+	 6780 11425
10748	0	0	Ki67+	 6782 11127
10749	0	0	Ki67+	 6783 11051
10750	0	0	Ki67+	 6787 11500
10751	0	0	Ki67+	 6789 11155
10752	0	0	Ki67+	 6794 11655
10753	0	0	Ki67+	 6797 11071
10754	0	0	Ki67+	 6798 11519
10755	0	0	Ki67+	 6799 11548
10756	0	0	Ki67+	 6801 11600
10757	0	0	Ki67+	 6802 11173
10758	0	0	Ki67+	 6802 11205
10759	0	0	Ki67+	 6805 11623
10760	0	0	Ki67+	 6807 11675
10761	0	0	Ki67+	 6813 11141
10762	0	0	Ki67+	 6813 11650
10763	0	0	Ki67+	 6814 11093
10764	0	0	Ki67+	 6814 11716
10765	0	0	Ki67+	 6817 11123
10766	0	0	Ki67+	 6817 11579
10767	0	0	Ki67+	 6821 11552
10768	0	0	Ki67+	 6824 11175
10769	0	0	Ki67+	 6825 11207
10770	0	0	Ki67+	 6830 11673
10771	0	0	Ki67+	 6833 11584
10772	0	0	Ki67+	 6835 11105
10773	0	0	Ki67+	 6836 11611
10774	0	0	Ki67+	 6838 11232
10775	0	0	Ki67+	 6838 11257
10776	0	0	Ki67+	 6848 11084
10777	0	0	Ki67+	 6851 11158
10778	0	0	Ki67+	 6852 11202
10779	0	0	Ki67+	 6857 10960
10780	0	0	Ki67+	 6865 11721
10781	0	0	Ki67+	 6870 11517
10782	0	0	Ki67+	 6874 11104
10783	0	0	Ki67+	 6879 11240
10784	0	0	Ki67+	 6881 11544
10785	0	0	Ki67+	 6882 11499
10786	0	0	Ki67+	 6885 11449
10787	0	0	Ki67+	 6888 10961
10788	0	0	Ki67+	 6888 11226
10789	0	0	Ki67+	 6889 11281
10790	0	0	Ki67+	 6890 11309
10791	0	0	Ki67+	 6891 11383
10792	0	0	Ki67+	 6891 11479
10793	0	0	Ki67+	 6892 11349
10794	0	0	Ki67+	 6893 11579
10795	0	0	Ki67+	 6895 11206
10796	0	0	Ki67+	 6896 11175
10797	0	0	Ki67+	 6896 11461
10798	0	0	Ki67+	 6897 11048
10799	0	0	Ki67+	 6898 11187
10800	0	0	Ki67+	 6902 11630
10801	0	0	Ki67+	 6905 11033
10802	0	0	Ki67+	 6907 11642
10803	0	0	Ki67+	 6908 11266
10804	0	0	Ki67+	 6912 11320
10805	0	0	Ki67+	 6913 11669
10806	0	0	Ki67+	 6914 11579
10807	0	0	Ki67+	 6915 11177
10808	0	0	Ki67+	 6915 11223
10809	0	0	Ki67+	 6916 11130
10810	0	0	Ki67+	 6916 11365
10811	0	0	Ki67+	 6917 11110
10812	0	0	Ki67+	 6917 11451
10813	0	0	Ki67+	 6920 11491
10814	0	0	Ki67+	 6920 11514
10815	0	0	Ki67+	 6921 11404
10816	0	0	Ki67+	 6922 11642
10817	0	0	Ki67+	 6923 11085
10818	0	0	Ki67+	 6924 10995
10819	0	0	Ki67+	 6924 11712
10820	0	0	Ki67+	 6927 11064
10821	0	0	Ki67+	 6928 11210
10822	0	0	Ki67+	 6929 11541
10823	0	0	Ki67+	 6930 11347
10824	0	0	Ki67+	 6932 11673
10825	0	0	Ki67+	 6933 11170
10826	0	0	Ki67+	 6934 11040
10827	0	0	Ki67+	 6940 11304
10828	0	0	Ki67+	 6940 11478
10829	0	0	Ki67+	 6941 11147
10830	0	0	Ki67+	 6941 11718
10831	0	0	Ki67+	 6942 11215
10832	0	0	Ki67+	 6942 11453
10833	0	0	Ki67+	 6943 11592
10834	0	0	Ki67+	 6944 11271
10835	0	0	Ki67+	 6945 11069
10836	0	0	Ki67+	 6945 11572
10837	0	0	Ki67+	 6951 11178
10838	0	0	Ki67+	 6952 11621
10839	0	0	Ki67+	 6953 11378
10840	0	0	Ki67+	 6955 11199
10841	0	0	Ki67+	 6956 11034
10842	0	0	Ki67+	 6957 11494
10843	0	0	Ki67+	 6959 11412
10844	0	0	Ki67+	 6163 12055
10845	0	0	Ki67+	 6164 12157
10846	0	0	Ki67+	 6169 12083
10847	0	0	Ki67+	 6178 12047
10848	0	0	Ki67+	 6181 11852
10849	0	0	Ki67+	 6181 11905
10850	0	0	Ki67+	 6181 12136
10851	0	0	Ki67+	 6182 12117
10852	0	0	Ki67+	 6188 11777
10853	0	0	Ki67+	 6191 11825
10854	0	0	Ki67+	 6193 11809
10855	0	0	Ki67+	 6193 12042
10856	0	0	Ki67+	 6194 12350
10857	0	0	Ki67+	 6201 12070
10858	0	0	Ki67+	 6205 11802
10859	0	0	Ki67+	 6205 12018
10860	0	0	Ki67+	 6207 12100
10861	0	0	Ki67+	 6210 12051
10862	0	0	Ki67+	 6215 12526
10863	0	0	Ki67+	 6220 12018
10864	0	0	Ki67+	 6221 11894
10865	0	0	Ki67+	 6222 11812
10866	0	0	Ki67+	 6225 11968
10867	0	0	Ki67+	 6225 11990
10868	0	0	Ki67+	 6231 12020
10869	0	0	Ki67+	 6233 11771
10870	0	0	Ki67+	 6235 11824
10871	0	0	Ki67+	 6236 11845
10872	0	0	Ki67+	 6237 11933
10873	0	0	Ki67+	 6238 12029
10874	0	0	Ki67+	 6240 11915
10875	0	0	Ki67+	 6243 11795
10876	0	0	Ki67+	 6243 12286
10877	0	0	Ki67+	 6243 12525
10878	0	0	Ki67+	 6245 11975
10879	0	0	Ki67+	 6247 11758
10880	0	0	Ki67+	 6247 12513
10881	0	0	Ki67+	 6251 11888
10882	0	0	Ki67+	 6252 11852
10883	0	0	Ki67+	 6253 11993
10884	0	0	Ki67+	 6255 11956
10885	0	0	Ki67+	 6257 11920
10886	0	0	Ki67+	 6264 11841
10887	0	0	Ki67+	 6267 11912
10888	0	0	Ki67+	 6271 12155
10889	0	0	Ki67+	 6272 11893
10890	0	0	Ki67+	 6273 12184
10891	0	0	Ki67+	 6275 12237
10892	0	0	Ki67+	 6276 11868
10893	0	0	Ki67+	 6280 11782
10894	0	0	Ki67+	 6280 11842
10895	0	0	Ki67+	 6281 12497
10896	0	0	Ki67+	 6285 11812
10897	0	0	Ki67+	 6285 12245
10898	0	0	Ki67+	 6286 12278
10899	0	0	Ki67+	 6288 11967
10900	0	0	Ki67+	 6288 12200
10901	0	0	Ki67+	 6289 12168
10902	0	0	Ki67+	 6290 12117
10903	0	0	Ki67+	 6291 12132
10904	0	0	Ki67+	 6291 12218
10905	0	0	Ki67+	 6300 12149
10906	0	0	Ki67+	 6301 12185
10907	0	0	Ki67+	 6302 12110
10908	0	0	Ki67+	 6304 12223
10909	0	0	Ki67+	 6304 12461
10910	0	0	Ki67+	 6306 12084
10911	0	0	Ki67+	 6314 12136
10912	0	0	Ki67+	 6317 12059
10913	0	0	Ki67+	 6317 12198
10914	0	0	Ki67+	 6321 12045
10915	0	0	Ki67+	 6331 12508
10916	0	0	Ki67+	 6337 12022
10917	0	0	Ki67+	 6337 12171
10918	0	0	Ki67+	 6348 12151
10919	0	0	Ki67+	 6352 11996
10920	0	0	Ki67+	 6360 12103
10921	0	0	Ki67+	 6362 12526
10922	0	0	Ki67+	 6368 12515
10923	0	0	Ki67+	 6372 12080
10924	0	0	Ki67+	 6378 12065
10925	0	0	Ki67+	 6380 11961
10926	0	0	Ki67+	 6384 11940
10927	0	0	Ki67+	 6388 11897
10928	0	0	Ki67+	 6391 11916
10929	0	0	Ki67+	 6392 12039
10930	0	0	Ki67+	 6393 11879
10931	0	0	Ki67+	 6397 11845
10932	0	0	Ki67+	 6406 12012
10933	0	0	Ki67+	 6414 11820
10934	0	0	Ki67+	 6414 12189
10935	0	0	Ki67+	 6415 11978
10936	0	0	Ki67+	 6418 12160
10937	0	0	Ki67+	 6420 12057
10938	0	0	Ki67+	 6424 12522
10939	0	0	Ki67+	 6427 11789
10940	0	0	Ki67+	 6427 12137
10941	0	0	Ki67+	 6428 11912
10942	0	0	Ki67+	 6428 12109
10943	0	0	Ki67+	 6430 11936
10944	0	0	Ki67+	 6436 12215
10945	0	0	Ki67+	 6437 12091
10946	0	0	Ki67+	 6437 12190
10947	0	0	Ki67+	 6438 11898
10948	0	0	Ki67+	 6438 12024
10949	0	0	Ki67+	 6442 12004
10950	0	0	Ki67+	 6443 11825
10951	0	0	Ki67+	 6443 11886
10952	0	0	Ki67+	 6444 11765
10953	0	0	Ki67+	 6446 11802
10954	0	0	Ki67+	 6446 11990
10955	0	0	Ki67+	 6447 12066
10956	0	0	Ki67+	 6448 11781
10957	0	0	Ki67+	 6448 12027
10958	0	0	Ki67+	 6448 12525
10959	0	0	Ki67+	 6450 11838
10960	0	0	Ki67+	 6452 12461
10961	0	0	Ki67+	 6456 12181
10962	0	0	Ki67+	 6456 12502
10963	0	0	Ki67+	 6458 11807
10964	0	0	Ki67+	 6459 12001
10965	0	0	Ki67+	 6460 12477
10966	0	0	Ki67+	 6461 12447
10967	0	0	Ki67+	 6463 12152
10968	0	0	Ki67+	 6463 12422
10969	0	0	Ki67+	 6469 12027
10970	0	0	Ki67+	 6469 12402
10971	0	0	Ki67+	 6470 12378
10972	0	0	Ki67+	 6470 12492
10973	0	0	Ki67+	 6476 12080
10974	0	0	Ki67+	 6476 12141
10975	0	0	Ki67+	 6477 11974
10976	0	0	Ki67+	 6481 12334
10977	0	0	Ki67+	 6481 12448
10978	0	0	Ki67+	 6487 12301
10979	0	0	Ki67+	 6488 12424
10980	0	0	Ki67+	 6489 12375
10981	0	0	Ki67+	 6490 12004
10982	0	0	Ki67+	 6490 12412
10983	0	0	Ki67+	 6491 11959
10984	0	0	Ki67+	 6495 12063
10985	0	0	Ki67+	 6495 12115
10986	0	0	Ki67+	 6497 12283
10987	0	0	Ki67+	 6500 11789
10988	0	0	Ki67+	 6500 12085
10989	0	0	Ki67+	 6507 12352
10990	0	0	Ki67+	 6510 12034
10991	0	0	Ki67+	 6510 12046
10992	0	0	Ki67+	 6513 11978
10993	0	0	Ki67+	 6514 12227
10994	0	0	Ki67+	 6516 12261
10995	0	0	Ki67+	 6517 12367
10996	0	0	Ki67+	 6519 11994
10997	0	0	Ki67+	 6519 12387
10998	0	0	Ki67+	 6521 12297
10999	0	0	Ki67+	 6530 12176
11000	0	0	Ki67+	 6530 12248
11001	0	0	Ki67+	 6532 12021
11002	0	0	Ki67+	 6535 12272
11003	0	0	Ki67+	 6541 11886
11004	0	0	Ki67+	 6542 12119
11005	0	0	Ki67+	 6542 12159
11006	0	0	Ki67+	 6543 12144
11007	0	0	Ki67+	 6544 11819
11008	0	0	Ki67+	 6544 12301
11009	0	0	Ki67+	 6545 11948
11010	0	0	Ki67+	 6545 12170
11011	0	0	Ki67+	 6546 12359
11012	0	0	Ki67+	 6547 11801
11013	0	0	Ki67+	 6548 11863
11014	0	0	Ki67+	 6548 11990
11015	0	0	Ki67+	 6550 12093
11016	0	0	Ki67+	 6551 11832
11017	0	0	Ki67+	 6551 11905
11018	0	0	Ki67+	 6552 12268
11019	0	0	Ki67+	 6553 12315
11020	0	0	Ki67+	 6554 12197
11021	0	0	Ki67+	 6555 11955
11022	0	0	Ki67+	 6555 11974
11023	0	0	Ki67+	 6557 12181
11024	0	0	Ki67+	 6560 12361
11025	0	0	Ki67+	 6565 11865
11026	0	0	Ki67+	 6565 12131
11027	0	0	Ki67+	 6571 12180
11028	0	0	Ki67+	 6572 11926
11029	0	0	Ki67+	 6573 12198
11030	0	0	Ki67+	 6574 11851
11031	0	0	Ki67+	 6576 12158
11032	0	0	Ki67+	 6577 11769
11033	0	0	Ki67+	 6577 11881
11034	0	0	Ki67+	 6580 11804
11035	0	0	Ki67+	 6583 11896
11036	0	0	Ki67+	 6584 12053
11037	0	0	Ki67+	 6585 11753
11038	0	0	Ki67+	 6585 12092
11039	0	0	Ki67+	 6585 12208
11040	0	0	Ki67+	 6587 12325
11041	0	0	Ki67+	 6589 11947
11042	0	0	Ki67+	 6592 12268
11043	0	0	Ki67+	 6593 12144
11044	0	0	Ki67+	 6595 11974
11045	0	0	Ki67+	 6597 12070
11046	0	0	Ki67+	 6597 12112
11047	0	0	Ki67+	 6597 12247
11048	0	0	Ki67+	 6600 11895
11049	0	0	Ki67+	 6602 12233
11050	0	0	Ki67+	 6603 12052
11051	0	0	Ki67+	 6608 12425
11052	0	0	Ki67+	 6608 12447
11053	0	0	Ki67+	 6609 11880
11054	0	0	Ki67+	 6609 12339
11055	0	0	Ki67+	 6611 11936
11056	0	0	Ki67+	 6614 12067
11057	0	0	Ki67+	 6618 11909
11058	0	0	Ki67+	 6618 12095
11059	0	0	Ki67+	 6619 12296
11060	0	0	Ki67+	 6620 12150
11061	0	0	Ki67+	 6621 11794
11062	0	0	Ki67+	 6621 12519
11063	0	0	Ki67+	 6622 12249
11064	0	0	Ki67+	 6624 12015
11065	0	0	Ki67+	 6625 12116
11066	0	0	Ki67+	 6626 12483
11067	0	0	Ki67+	 6628 12468
11068	0	0	Ki67+	 6629 11837
11069	0	0	Ki67+	 6629 12425
11070	0	0	Ki67+	 6630 12048
11071	0	0	Ki67+	 6633 12230
11072	0	0	Ki67+	 6634 12174
11073	0	0	Ki67+	 6634 12197
11074	0	0	Ki67+	 6637 12383
11075	0	0	Ki67+	 6639 11926
11076	0	0	Ki67+	 6640 12016
11077	0	0	Ki67+	 6642 12133
11078	0	0	Ki67+	 6642 12162
11079	0	0	Ki67+	 6643 12258
11080	0	0	Ki67+	 6643 12296
11081	0	0	Ki67+	 6644 11892
11082	0	0	Ki67+	 6644 12467
11083	0	0	Ki67+	 6648 11932
11084	0	0	Ki67+	 6649 12074
11085	0	0	Ki67+	 6649 12330
11086	0	0	Ki67+	 6649 12504
11087	0	0	Ki67+	 6650 11907
11088	0	0	Ki67+	 6651 11861
11089	0	0	Ki67+	 6654 12396
11090	0	0	Ki67+	 6655 12191
11091	0	0	Ki67+	 6655 12481
11092	0	0	Ki67+	 6656 12224
11093	0	0	Ki67+	 6657 12413
11094	0	0	Ki67+	 6658 12291
11095	0	0	Ki67+	 6658 12440
11096	0	0	Ki67+	 6659 12159
11097	0	0	Ki67+	 6661 12104
11098	0	0	Ki67+	 6661 12201
11099	0	0	Ki67+	 6662 12068
11100	0	0	Ki67+	 6664 11840
11101	0	0	Ki67+	 6664 12315
11102	0	0	Ki67+	 6666 12369
11103	0	0	Ki67+	 6669 11856
11104	0	0	Ki67+	 6669 11890
11105	0	0	Ki67+	 6669 12055
11106	0	0	Ki67+	 6672 12029
11107	0	0	Ki67+	 6674 12260
11108	0	0	Ki67+	 6674 12459
11109	0	0	Ki67+	 6676 12137
11110	0	0	Ki67+	 6676 12448
11111	0	0	Ki67+	 6676 12520
11112	0	0	Ki67+	 6677 12315
11113	0	0	Ki67+	 6678 11905
11114	0	0	Ki67+	 6680 12194
11115	0	0	Ki67+	 6680 12393
11116	0	0	Ki67+	 6681 12008
11117	0	0	Ki67+	 6682 11935
11118	0	0	Ki67+	 6682 12284
11119	0	0	Ki67+	 6684 12421
11120	0	0	Ki67+	 6688 11913
11121	0	0	Ki67+	 6688 12230
11122	0	0	Ki67+	 6689 12083
11123	0	0	Ki67+	 6690 12336
11124	0	0	Ki67+	 6692 12451
11125	0	0	Ki67+	 6693 11890
11126	0	0	Ki67+	 6693 12154
11127	0	0	Ki67+	 6694 12115
11128	0	0	Ki67+	 6694 12259
11129	0	0	Ki67+	 6695 11834
11130	0	0	Ki67+	 6696 11938
11131	0	0	Ki67+	 6698 12511
11132	0	0	Ki67+	 6699 12040
11133	0	0	Ki67+	 6699 12489
11134	0	0	Ki67+	 6702 12409
11135	0	0	Ki67+	 6704 12063
11136	0	0	Ki67+	 6704 12525
11137	0	0	Ki67+	 6705 12468
11138	0	0	Ki67+	 6709 12394
11139	0	0	Ki67+	 6710 11899
11140	0	0	Ki67+	 6711 12199
11141	0	0	Ki67+	 6711 12220
11142	0	0	Ki67+	 6712 12429
11143	0	0	Ki67+	 6714 11856
11144	0	0	Ki67+	 6714 12177
11145	0	0	Ki67+	 6715 12361
11146	0	0	Ki67+	 6720 12268
11147	0	0	Ki67+	 6721 11940
11148	0	0	Ki67+	 6722 11975
11149	0	0	Ki67+	 6724 12423
11150	0	0	Ki67+	 6724 12479
11151	0	0	Ki67+	 6725 12144
11152	0	0	Ki67+	 6725 12187
11153	0	0	Ki67+	 6726 12355
11154	0	0	Ki67+	 6730 12371
11155	0	0	Ki67+	 6735 11873
11156	0	0	Ki67+	 6735 12451
11157	0	0	Ki67+	 6740 12419
11158	0	0	Ki67+	 6745 11949
11159	0	0	Ki67+	 6746 12470
11160	0	0	Ki67+	 6747 11967
11161	0	0	Ki67+	 6747 12521
11162	0	0	Ki67+	 6749 11894
11163	0	0	Ki67+	 6753 11916
11164	0	0	Ki67+	 6760 11868
11165	0	0	Ki67+	 6766 11946
11166	0	0	Ki67+	 6773 11737
11167	0	0	Ki67+	 6781 11925
11168	0	0	Ki67+	 6782 11811
11169	0	0	Ki67+	 6786 11844
11170	0	0	Ki67+	 6788 11776
11171	0	0	Ki67+	 6799 11786
11172	0	0	Ki67+	 6803 11821
11173	0	0	Ki67+	 6805 11872
11174	0	0	Ki67+	 6814 11859
11175	0	0	Ki67+	 6817 11744
11176	0	0	Ki67+	 6818 11887
11177	0	0	Ki67+	 6828 11823
11178	0	0	Ki67+	 6832 11839
11179	0	0	Ki67+	 6839 11764
11180	0	0	Ki67+	 6839 11788
11181	0	0	Ki67+	 6840 12413
11182	0	0	Ki67+	 6841 11731
11183	0	0	Ki67+	 6841 11901
11184	0	0	Ki67+	 6843 11750
11185	0	0	Ki67+	 6847 11822
11186	0	0	Ki67+	 6849 11791
11187	0	0	Ki67+	 6851 11861
11188	0	0	Ki67+	 6855 11761
11189	0	0	Ki67+	 6855 11939
11190	0	0	Ki67+	 6860 12353
11191	0	0	Ki67+	 6863 12221
11192	0	0	Ki67+	 6870 11839
11193	0	0	Ki67+	 6874 11957
11194	0	0	Ki67+	 6875 11879
11195	0	0	Ki67+	 6875 11972
11196	0	0	Ki67+	 6876 11776
11197	0	0	Ki67+	 6876 11914
11198	0	0	Ki67+	 6877 11753
11199	0	0	Ki67+	 6877 12165
11200	0	0	Ki67+	 6878 11989
11201	0	0	Ki67+	 6879 11822
11202	0	0	Ki67+	 6883 12042
11203	0	0	Ki67+	 6884 11891
11204	0	0	Ki67+	 6887 12007
11205	0	0	Ki67+	 6894 11936
11206	0	0	Ki67+	 6896 12284
11207	0	0	Ki67+	 6898 11868
11208	0	0	Ki67+	 6899 11966
11209	0	0	Ki67+	 6899 12271
11210	0	0	Ki67+	 6899 12428
11211	0	0	Ki67+	 6903 12034
11212	0	0	Ki67+	 6903 12115
11213	0	0	Ki67+	 6907 12011
11214	0	0	Ki67+	 6907 12326
11215	0	0	Ki67+	 6908 11919
11216	0	0	Ki67+	 6911 12176
11217	0	0	Ki67+	 6911 12468
11218	0	0	Ki67+	 6911 12503
11219	0	0	Ki67+	 6913 12515
11220	0	0	Ki67+	 6914 12391
11221	0	0	Ki67+	 6916 12277
11222	0	0	Ki67+	 6917 12023
11223	0	0	Ki67+	 6918 12232
11224	0	0	Ki67+	 6919 11892
11225	0	0	Ki67+	 6919 12188
11226	0	0	Ki67+	 6920 12432
11227	0	0	Ki67+	 6921 12067
11228	0	0	Ki67+	 6922 12166
11229	0	0	Ki67+	 6922 12366
11230	0	0	Ki67+	 6923 12101
11231	0	0	Ki67+	 6928 12140
11232	0	0	Ki67+	 6929 11990
11233	0	0	Ki67+	 6930 12341
11234	0	0	Ki67+	 6933 12419
11235	0	0	Ki67+	 6934 12112
11236	0	0	Ki67+	 6935 12327
11237	0	0	Ki67+	 6938 11964
11238	0	0	Ki67+	 6939 11745
11239	0	0	Ki67+	 6939 12055
11240	0	0	Ki67+	 6941 12214
11241	0	0	Ki67+	 6944 12099
11242	0	0	Ki67+	 6946 12000
11243	0	0	Ki67+	 6948 11935
11244	0	0	Ki67+	 6950 12304
11245	0	0	Ki67+	 6951 12511
11246	0	0	Ki67+	 6956 11798
11247	0	0	Ki67+	 6958 12370
11248	0	0	Ki67+	 6959 11764
11249	0	0	Ki67+	 6161 12723
11250	0	0	Ki67+	 6164 12582
11251	0	0	Ki67+	 6164 12613
11252	0	0	Ki67+	 6165 12647
11253	0	0	Ki67+	 6167 13239
11254	0	0	Ki67+	 6169 13160
11255	0	0	Ki67+	 6170 12542
11256	0	0	Ki67+	 6172 13124
11257	0	0	Ki67+	 6174 12590
11258	0	0	Ki67+	 6174 13073
11259	0	0	Ki67+	 6178 12944
11260	0	0	Ki67+	 6180 12666
11261	0	0	Ki67+	 6180 13178
11262	0	0	Ki67+	 6182 12979
11263	0	0	Ki67+	 6182 13141
11264	0	0	Ki67+	 6183 13046
11265	0	0	Ki67+	 6185 12610
11266	0	0	Ki67+	 6187 12733
11267	0	0	Ki67+	 6190 12625
11268	0	0	Ki67+	 6191 12694
11269	0	0	Ki67+	 6194 13309
11270	0	0	Ki67+	 6195 13098
11271	0	0	Ki67+	 6199 13127
11272	0	0	Ki67+	 6205 12679
11273	0	0	Ki67+	 6205 13076
11274	0	0	Ki67+	 6206 12564
11275	0	0	Ki67+	 6208 12936
11276	0	0	Ki67+	 6209 13047
11277	0	0	Ki67+	 6212 13006
11278	0	0	Ki67+	 6213 12700
11279	0	0	Ki67+	 6217 12584
11280	0	0	Ki67+	 6220 12646
11281	0	0	Ki67+	 6221 12761
11282	0	0	Ki67+	 6230 12792
11283	0	0	Ki67+	 6231 12989
11284	0	0	Ki67+	 6233 13032
11285	0	0	Ki67+	 6242 13296
11286	0	0	Ki67+	 6243 12665
11287	0	0	Ki67+	 6246 12966
11288	0	0	Ki67+	 6246 13022
11289	0	0	Ki67+	 6246 13037
11290	0	0	Ki67+	 6247 12913
11291	0	0	Ki67+	 6252 12998
11292	0	0	Ki67+	 6253 12626
11293	0	0	Ki67+	 6268 13242
11294	0	0	Ki67+	 6269 12919
11295	0	0	Ki67+	 6271 12531
11296	0	0	Ki67+	 6271 12587
11297	0	0	Ki67+	 6277 12610
11298	0	0	Ki67+	 6291 12543
11299	0	0	Ki67+	 6309 13057
11300	0	0	Ki67+	 6327 12740
11301	0	0	Ki67+	 6330 12880
11302	0	0	Ki67+	 6332 12902
11303	0	0	Ki67+	 6334 12816
11304	0	0	Ki67+	 6335 12841
11305	0	0	Ki67+	 6339 12935
11306	0	0	Ki67+	 6350 12992
11307	0	0	Ki67+	 6351 12785
11308	0	0	Ki67+	 6352 12927
11309	0	0	Ki67+	 6357 12949
11310	0	0	Ki67+	 6358 13021
11311	0	0	Ki67+	 6360 12812
11312	0	0	Ki67+	 6362 12562
11313	0	0	Ki67+	 6364 12844
11314	0	0	Ki67+	 6368 13060
11315	0	0	Ki67+	 6369 12910
11316	0	0	Ki67+	 6371 12883
11317	0	0	Ki67+	 6372 13040
11318	0	0	Ki67+	 6373 13088
11319	0	0	Ki67+	 6376 12961
11320	0	0	Ki67+	 6377 12786
11321	0	0	Ki67+	 6380 12708
11322	0	0	Ki67+	 6380 13001
11323	0	0	Ki67+	 6381 12543
11324	0	0	Ki67+	 6383 13187
11325	0	0	Ki67+	 6388 12885
11326	0	0	Ki67+	 6390 12740
11327	0	0	Ki67+	 6393 13055
11328	0	0	Ki67+	 6394 13234
11329	0	0	Ki67+	 6396 13104
11330	0	0	Ki67+	 6398 12641
11331	0	0	Ki67+	 6398 12710
11332	0	0	Ki67+	 6399 13084
11333	0	0	Ki67+	 6400 13138
11334	0	0	Ki67+	 6402 12696
11335	0	0	Ki67+	 6404 12563
11336	0	0	Ki67+	 6406 12617
11337	0	0	Ki67+	 6408 12628
11338	0	0	Ki67+	 6408 12716
11339	0	0	Ki67+	 6410 12537
11340	0	0	Ki67+	 6410 12594
11341	0	0	Ki67+	 6410 12671
11342	0	0	Ki67+	 6411 13223
11343	0	0	Ki67+	 6413 13192
11344	0	0	Ki67+	 6415 13150
11345	0	0	Ki67+	 6417 13055
11346	0	0	Ki67+	 6417 13102
11347	0	0	Ki67+	 6418 13021
11348	0	0	Ki67+	 6419 13005
11349	0	0	Ki67+	 6420 12604
11350	0	0	Ki67+	 6420 13314
11351	0	0	Ki67+	 6423 12674
11352	0	0	Ki67+	 6426 13164
11353	0	0	Ki67+	 6427 12636
11354	0	0	Ki67+	 6431 12605
11355	0	0	Ki67+	 6435 13252
11356	0	0	Ki67+	 6438 12584
11357	0	0	Ki67+	 6438 13208
11358	0	0	Ki67+	 6442 12559
11359	0	0	Ki67+	 6442 13098
11360	0	0	Ki67+	 6450 13047
11361	0	0	Ki67+	 6452 13067
11362	0	0	Ki67+	 6453 12882
11363	0	0	Ki67+	 6456 12947
11364	0	0	Ki67+	 6456 13008
11365	0	0	Ki67+	 6460 13309
11366	0	0	Ki67+	 6472 13032
11367	0	0	Ki67+	 6472 13089
11368	0	0	Ki67+	 6473 12956
11369	0	0	Ki67+	 6474 13308
11370	0	0	Ki67+	 6480 12985
11371	0	0	Ki67+	 6480 13053
11372	0	0	Ki67+	 6488 12856
11373	0	0	Ki67+	 6490 12897
11374	0	0	Ki67+	 6491 13226
11375	0	0	Ki67+	 6491 13272
11376	0	0	Ki67+	 6493 13200
11377	0	0	Ki67+	 6494 13168
11378	0	0	Ki67+	 6495 13055
11379	0	0	Ki67+	 6496 12992
11380	0	0	Ki67+	 6496 13014
11381	0	0	Ki67+	 6499 12943
11382	0	0	Ki67+	 6499 13134
11383	0	0	Ki67+	 6500 12793
11384	0	0	Ki67+	 6500 13081
11385	0	0	Ki67+	 6502 12931
11386	0	0	Ki67+	 6506 12883
11387	0	0	Ki67+	 6506 13034
11388	0	0	Ki67+	 6507 13255
11389	0	0	Ki67+	 6509 13186
11390	0	0	Ki67+	 6511 13095
11391	0	0	Ki67+	 6512 12905
11392	0	0	Ki67+	 6513 12972
11393	0	0	Ki67+	 6516 12798
11394	0	0	Ki67+	 6517 12861
11395	0	0	Ki67+	 6517 13152
11396	0	0	Ki67+	 6518 13120
11397	0	0	Ki67+	 6519 12831
11398	0	0	Ki67+	 6522 12934
11399	0	0	Ki67+	 6524 13273
11400	0	0	Ki67+	 6525 13092
11401	0	0	Ki67+	 6526 12961
11402	0	0	Ki67+	 6528 12904
11403	0	0	Ki67+	 6531 13003
11404	0	0	Ki67+	 6532 13025
11405	0	0	Ki67+	 6533 12760
11406	0	0	Ki67+	 6536 12861
11407	0	0	Ki67+	 6543 12995
11408	0	0	Ki67+	 6544 13061
11409	0	0	Ki67+	 6545 12838
11410	0	0	Ki67+	 6545 13046
11411	0	0	Ki67+	 6546 12883
11412	0	0	Ki67+	 6552 13111
11413	0	0	Ki67+	 6554 12799
11414	0	0	Ki67+	 6558 13078
11415	0	0	Ki67+	 6563 13043
11416	0	0	Ki67+	 6566 13110
11417	0	0	Ki67+	 6569 12826
11418	0	0	Ki67+	 6569 13014
11419	0	0	Ki67+	 6571 13097
11420	0	0	Ki67+	 6573 13139
11421	0	0	Ki67+	 6586 13020
11422	0	0	Ki67+	 6590 13057
11423	0	0	Ki67+	 6596 13117
11424	0	0	Ki67+	 6597 13091
11425	0	0	Ki67+	 6599 13029
11426	0	0	Ki67+	 6613 13014
11427	0	0	Ki67+	 6616 13030
11428	0	0	Ki67+	 6625 12621
11429	0	0	Ki67+	 6627 13011
11430	0	0	Ki67+	 6630 13058
11431	0	0	Ki67+	 6632 12595
11432	0	0	Ki67+	 6632 12651
11433	0	0	Ki67+	 6639 12581
11434	0	0	Ki67+	 6642 12550
11435	0	0	Ki67+	 6643 13094
11436	0	0	Ki67+	 6645 12672
11437	0	0	Ki67+	 6645 12719
11438	0	0	Ki67+	 6647 12701
11439	0	0	Ki67+	 6648 12633
11440	0	0	Ki67+	 6653 12744
11441	0	0	Ki67+	 6654 12597
11442	0	0	Ki67+	 6654 12769
11443	0	0	Ki67+	 6655 12944
11444	0	0	Ki67+	 6655 13209
11445	0	0	Ki67+	 6657 12816
11446	0	0	Ki67+	 6661 12663
11447	0	0	Ki67+	 6663 12972
11448	0	0	Ki67+	 6665 12676
11449	0	0	Ki67+	 6668 12572
11450	0	0	Ki67+	 6668 13071
11451	0	0	Ki67+	 6669 12831
11452	0	0	Ki67+	 6671 13192
11453	0	0	Ki67+	 6672 13131
11454	0	0	Ki67+	 6674 12653
11455	0	0	Ki67+	 6674 12742
11456	0	0	Ki67+	 6674 13015
11457	0	0	Ki67+	 6675 12768
11458	0	0	Ki67+	 6676 12542
11459	0	0	Ki67+	 6676 12619
11460	0	0	Ki67+	 6676 12956
11461	0	0	Ki67+	 6677 12690
11462	0	0	Ki67+	 6677 12994
11463	0	0	Ki67+	 6679 13052
11464	0	0	Ki67+	 6681 12807
11465	0	0	Ki67+	 6683 12781
11466	0	0	Ki67+	 6683 13080
11467	0	0	Ki67+	 6684 12927
11468	0	0	Ki67+	 6686 12577
11469	0	0	Ki67+	 6686 12736
11470	0	0	Ki67+	 6686 13109
11471	0	0	Ki67+	 6688 12542
11472	0	0	Ki67+	 6691 13213
11473	0	0	Ki67+	 6692 12839
11474	0	0	Ki67+	 6695 12600
11475	0	0	Ki67+	 6697 13038
11476	0	0	Ki67+	 6698 12668
11477	0	0	Ki67+	 6698 13166
11478	0	0	Ki67+	 6700 13062
11479	0	0	Ki67+	 6701 12651
11480	0	0	Ki67+	 6701 12779
11481	0	0	Ki67+	 6702 12701
11482	0	0	Ki67+	 6702 13114
11483	0	0	Ki67+	 6705 12680
11484	0	0	Ki67+	 6709 12802
11485	0	0	Ki67+	 6711 12752
11486	0	0	Ki67+	 6711 12823
11487	0	0	Ki67+	 6712 13140
11488	0	0	Ki67+	 6714 12551
11489	0	0	Ki67+	 6716 12628
11490	0	0	Ki67+	 6716 13178
11491	0	0	Ki67+	 6717 12531
11492	0	0	Ki67+	 6717 12588
11493	0	0	Ki67+	 6717 13081
11494	0	0	Ki67+	 6718 12787
11495	0	0	Ki67+	 6721 12733
11496	0	0	Ki67+	 6721 13191
11497	0	0	Ki67+	 6721 13213
11498	0	0	Ki67+	 6723 12573
11499	0	0	Ki67+	 6724 12649
11500	0	0	Ki67+	 6725 12680
11501	0	0	Ki67+	 6726 12799
11502	0	0	Ki67+	 6727 12706
11503	0	0	Ki67+	 6733 12773
11504	0	0	Ki67+	 6734 12539
11505	0	0	Ki67+	 6745 12550
11506	0	0	Ki67+	 6745 12749
11507	0	0	Ki67+	 6747 12618
11508	0	0	Ki67+	 6756 12717
11509	0	0	Ki67+	 6757 12778
11510	0	0	Ki67+	 6758 12653
11511	0	0	Ki67+	 6760 12680
11512	0	0	Ki67+	 6765 12589
11513	0	0	Ki67+	 6768 12619
11514	0	0	Ki67+	 6768 12640
11515	0	0	Ki67+	 6770 12666
11516	0	0	Ki67+	 6779 12813
11517	0	0	Ki67+	 6780 12732
11518	0	0	Ki67+	 6781 12775
11519	0	0	Ki67+	 6782 12596
11520	0	0	Ki67+	 6784 12565
11521	0	0	Ki67+	 6784 12701
11522	0	0	Ki67+	 6786 12750
11523	0	0	Ki67+	 6788 12642
11524	0	0	Ki67+	 6790 12532
11525	0	0	Ki67+	 6793 12612
11526	0	0	Ki67+	 6794 12846
11527	0	0	Ki67+	 6795 12673
11528	0	0	Ki67+	 6796 12797
11529	0	0	Ki67+	 6800 12651
11530	0	0	Ki67+	 6800 12760
11531	0	0	Ki67+	 6803 12693
11532	0	0	Ki67+	 6803 12832
11533	0	0	Ki67+	 6807 12719
11534	0	0	Ki67+	 6809 12986
11535	0	0	Ki67+	 6814 12596
11536	0	0	Ki67+	 6815 12623
11537	0	0	Ki67+	 6818 12673
11538	0	0	Ki67+	 6820 12737
11539	0	0	Ki67+	 6826 12806
11540	0	0	Ki67+	 6828 12768
11541	0	0	Ki67+	 6845 12824
11542	0	0	Ki67+	 6858 12863
11543	0	0	Ki67+	 6859 12584
11544	0	0	Ki67+	 6860 12610
11545	0	0	Ki67+	 6861 12631
11546	0	0	Ki67+	 6864 12771
11547	0	0	Ki67+	 6866 12729
11548	0	0	Ki67+	 6867 12892
11549	0	0	Ki67+	 6868 12696
11550	0	0	Ki67+	 6870 12666
11551	0	0	Ki67+	 6877 12760
11552	0	0	Ki67+	 6877 12835
11553	0	0	Ki67+	 6878 12732
11554	0	0	Ki67+	 6886 12853
11555	0	0	Ki67+	 6894 13009
11556	0	0	Ki67+	 6895 12712
11557	0	0	Ki67+	 6897 12888
11558	0	0	Ki67+	 6900 12683
11559	0	0	Ki67+	 6903 12741
11560	0	0	Ki67+	 6907 12904
11561	0	0	Ki67+	 6911 12790
11562	0	0	Ki67+	 6921 12928
11563	0	0	Ki67+	 6928 12707
11564	0	0	Ki67+	 6223 13358
11565	0	0	Ki67+	 6227 13329
11566	0	0	Ki67+	 6441 13334
11567	0	0	Ki67+	 6455 13492
11568	0	0	Ki67+	 7024 4795
11569	0	0	Ki67+	 7136 4793
11570	0	0	Ki67+	 7167 5120
11571	0	0	Ki67+	 7212 5030
11572	0	0	Ki67+	 7221 5155
11573	0	0	Ki67+	 7411 5245
11574	0	0	Ki67+	 7486 5173
11575	0	0	Ki67+	 7515 5210
11576	0	0	Ki67+	 7518 5233
11577	0	0	Ki67+	 7545 5247
11578	0	0	Ki67+	 7604 5194
11579	0	0	Ki67+	 7677 4841
11580	0	0	Ki67+	 7695 4974
11581	0	0	Ki67+	 7709 5231
11582	0	0	Ki67+	 7745 5235
11583	0	0	Ki67+	 7746 5034
11584	0	0	Ki67+	 6974 5838
11585	0	0	Ki67+	 6979 6000
11586	0	0	Ki67+	 6992 5584
11587	0	0	Ki67+	 6999 5653
11588	0	0	Ki67+	 7173 5400
11589	0	0	Ki67+	 7464 6012
11590	0	0	Ki67+	 7540 5618
11591	0	0	Ki67+	 7564 5337
11592	0	0	Ki67+	 7652 5311
11593	0	0	Ki67+	 7652 6063
11594	0	0	Ki67+	 7660 5303
11595	0	0	Ki67+	 7681 5982
11596	0	0	Ki67+	 7681 6003
11597	0	0	Ki67+	 7688 6040
11598	0	0	Ki67+	 7695 5976
11599	0	0	Ki67+	 7706 6024
11600	0	0	Ki67+	 7706 6052
11601	0	0	Ki67+	 7708 5933
11602	0	0	Ki67+	 7720 6067
11603	0	0	Ki67+	 7724 5915
11604	0	0	Ki67+	 7725 5760
11605	0	0	Ki67+	 7725 6039
11606	0	0	Ki67+	 7733 5426
11607	0	0	Ki67+	 7735 5923
11608	0	0	Ki67+	 7740 5964
11609	0	0	Ki67+	 7743 5984
11610	0	0	Ki67+	 7754 5922
11611	0	0	Ki67+	 6980 6127
11612	0	0	Ki67+	 6991 6481
11613	0	0	Ki67+	 7007 6735
11614	0	0	Ki67+	 7034 6444
11615	0	0	Ki67+	 7141 6171
11616	0	0	Ki67+	 7151 6188
11617	0	0	Ki67+	 7343 6278
11618	0	0	Ki67+	 7351 6707
11619	0	0	Ki67+	 7402 6335
11620	0	0	Ki67+	 7464 6690
11621	0	0	Ki67+	 7482 6702
11622	0	0	Ki67+	 7483 6244
11623	0	0	Ki67+	 7502 6379
11624	0	0	Ki67+	 7509 6429
11625	0	0	Ki67+	 7510 6393
11626	0	0	Ki67+	 7515 6357
11627	0	0	Ki67+	 7532 6420
11628	0	0	Ki67+	 7537 6471
11629	0	0	Ki67+	 7540 6311
11630	0	0	Ki67+	 7544 6424
11631	0	0	Ki67+	 7546 6401
11632	0	0	Ki67+	 7551 6373
11633	0	0	Ki67+	 7553 6451
11634	0	0	Ki67+	 7560 6432
11635	0	0	Ki67+	 7568 6352
11636	0	0	Ki67+	 7568 6404
11637	0	0	Ki67+	 7573 6279
11638	0	0	Ki67+	 7575 6396
11639	0	0	Ki67+	 7579 6360
11640	0	0	Ki67+	 7579 6415
11641	0	0	Ki67+	 7580 6441
11642	0	0	Ki67+	 7583 6327
11643	0	0	Ki67+	 7584 6313
11644	0	0	Ki67+	 7589 6267
11645	0	0	Ki67+	 7595 6337
11646	0	0	Ki67+	 7599 6386
11647	0	0	Ki67+	 7605 6297
11648	0	0	Ki67+	 7606 6663
11649	0	0	Ki67+	 7607 6277
11650	0	0	Ki67+	 7613 6430
11651	0	0	Ki67+	 7614 6409
11652	0	0	Ki67+	 7615 6367
11653	0	0	Ki67+	 7618 6325
11654	0	0	Ki67+	 7618 6341
11655	0	0	Ki67+	 7622 6463
11656	0	0	Ki67+	 7623 6443
11657	0	0	Ki67+	 7624 6195
11658	0	0	Ki67+	 7625 6380
11659	0	0	Ki67+	 7628 6258
11660	0	0	Ki67+	 7634 6335
11661	0	0	Ki67+	 7636 6453
11662	0	0	Ki67+	 7638 6394
11663	0	0	Ki67+	 7649 6280
11664	0	0	Ki67+	 7650 6472
11665	0	0	Ki67+	 7654 6428
11666	0	0	Ki67+	 7656 6266
11667	0	0	Ki67+	 7656 6414
11668	0	0	Ki67+	 7657 6388
11669	0	0	Ki67+	 7659 6093
11670	0	0	Ki67+	 7660 6303
11671	0	0	Ki67+	 7662 6121
11672	0	0	Ki67+	 7665 6338
11673	0	0	Ki67+	 7671 6372
11674	0	0	Ki67+	 7675 6124
11675	0	0	Ki67+	 7675 6272
11676	0	0	Ki67+	 7677 6199
11677	0	0	Ki67+	 7682 6087
11678	0	0	Ki67+	 7685 6163
11679	0	0	Ki67+	 7688 6390
11680	0	0	Ki67+	 7693 6197
11681	0	0	Ki67+	 7697 6170
11682	0	0	Ki67+	 7702 6144
11683	0	0	Ki67+	 7702 6302
11684	0	0	Ki67+	 7704 6184
11685	0	0	Ki67+	 7708 6478
11686	0	0	Ki67+	 7713 6495
11687	0	0	Ki67+	 7716 6141
11688	0	0	Ki67+	 7718 6809
11689	0	0	Ki67+	 7722 6200
11690	0	0	Ki67+	 7725 6154
11691	0	0	Ki67+	 7725 6369
11692	0	0	Ki67+	 7727 6435
11693	0	0	Ki67+	 7729 6115
11694	0	0	Ki67+	 7734 6464
11695	0	0	Ki67+	 7740 6132
11696	0	0	Ki67+	 7750 6254
11697	0	0	Ki67+	 7752 6209
11698	0	0	Ki67+	 7756 6448
11699	0	0	Ki67+	 7757 6096
11700	0	0	Ki67+	 6999 7341
11701	0	0	Ki67+	 7034 7528
11702	0	0	Ki67+	 7102 7547
11703	0	0	Ki67+	 7189 7312
11704	0	0	Ki67+	 7201 7364
11705	0	0	Ki67+	 7238 7361
11706	0	0	Ki67+	 7242 7343
11707	0	0	Ki67+	 7299 7622
11708	0	0	Ki67+	 7616 6931
11709	0	0	Ki67+	 7718 7135
11710	0	0	Ki67+	 7725 6936
11711	0	0	Ki67+	 7728 6914
11712	0	0	Ki67+	 7752 6990
11713	0	0	Ki67+	 6963 8470
11714	0	0	Ki67+	 6974 8468
11715	0	0	Ki67+	 7026 7792
11716	0	0	Ki67+	 7040 8251
11717	0	0	Ki67+	 7090 8435
11718	0	0	Ki67+	 7517 7953
11719	0	0	Ki67+	 7530 7956
11720	0	0	Ki67+	 7551 7930
11721	0	0	Ki67+	 6963 8583
11722	0	0	Ki67+	 6964 8502
11723	0	0	Ki67+	 6967 9109
11724	0	0	Ki67+	 6968 9097
11725	0	0	Ki67+	 6977 8856
11726	0	0	Ki67+	 6980 8668
11727	0	0	Ki67+	 6980 9027
11728	0	0	Ki67+	 6982 8814
11729	0	0	Ki67+	 6985 8503
11730	0	0	Ki67+	 6985 8790
11731	0	0	Ki67+	 6986 8906
11732	0	0	Ki67+	 6987 8966
11733	0	0	Ki67+	 6988 9075
11734	0	0	Ki67+	 6989 8759
11735	0	0	Ki67+	 6991 9000
11736	0	0	Ki67+	 6993 8521
11737	0	0	Ki67+	 6995 8823
11738	0	0	Ki67+	 6996 9029
11739	0	0	Ki67+	 7004 8574
11740	0	0	Ki67+	 7005 9236
11741	0	0	Ki67+	 7007 8886
11742	0	0	Ki67+	 7007 9024
11743	0	0	Ki67+	 7010 9006
11744	0	0	Ki67+	 7011 8767
11745	0	0	Ki67+	 7012 8856
11746	0	0	Ki67+	 7012 8978
11747	0	0	Ki67+	 7014 8798
11748	0	0	Ki67+	 7019 8881
11749	0	0	Ki67+	 7021 9212
11750	0	0	Ki67+	 7024 9051
11751	0	0	Ki67+	 7027 8684
11752	0	0	Ki67+	 7031 9035
11753	0	0	Ki67+	 7032 8697
11754	0	0	Ki67+	 7037 9178
11755	0	0	Ki67+	 7038 9011
11756	0	0	Ki67+	 7041 8845
11757	0	0	Ki67+	 7043 8970
11758	0	0	Ki67+	 7044 8994
11759	0	0	Ki67+	 7045 8715
11760	0	0	Ki67+	 7049 9243
11761	0	0	Ki67+	 7051 9257
11762	0	0	Ki67+	 7052 9167
11763	0	0	Ki67+	 7058 8733
11764	0	0	Ki67+	 7064 9195
11765	0	0	Ki67+	 7065 8925
11766	0	0	Ki67+	 7069 9169
11767	0	0	Ki67+	 7070 9251
11768	0	0	Ki67+	 7078 8914
11769	0	0	Ki67+	 7079 8680
11770	0	0	Ki67+	 7087 8698
11771	0	0	Ki67+	 7093 8903
11772	0	0	Ki67+	 7094 8726
11773	0	0	Ki67+	 7094 9169
11774	0	0	Ki67+	 7098 8741
11775	0	0	Ki67+	 7099 9140
11776	0	0	Ki67+	 7107 8917
11777	0	0	Ki67+	 7109 9039
11778	0	0	Ki67+	 7110 8697
11779	0	0	Ki67+	 7114 8902
11780	0	0	Ki67+	 7115 8726
11781	0	0	Ki67+	 7124 8712
11782	0	0	Ki67+	 7125 8879
11783	0	0	Ki67+	 7130 9014
11784	0	0	Ki67+	 7138 8746
11785	0	0	Ki67+	 7140 8986
11786	0	0	Ki67+	 7144 8941
11787	0	0	Ki67+	 7144 9026
11788	0	0	Ki67+	 7144 9207
11789	0	0	Ki67+	 7148 9124
11790	0	0	Ki67+	 7153 9193
11791	0	0	Ki67+	 7157 8930
11792	0	0	Ki67+	 7159 9069
11793	0	0	Ki67+	 7166 8891
11794	0	0	Ki67+	 7174 8869
11795	0	0	Ki67+	 7174 8987
11796	0	0	Ki67+	 7175 9125
11797	0	0	Ki67+	 7179 9086
11798	0	0	Ki67+	 7186 9005
11799	0	0	Ki67+	 7187 8945
11800	0	0	Ki67+	 7189 9176
11801	0	0	Ki67+	 7196 9191
11802	0	0	Ki67+	 7205 8972
11803	0	0	Ki67+	 7205 9115
11804	0	0	Ki67+	 7213 9101
11805	0	0	Ki67+	 7214 8594
11806	0	0	Ki67+	 7214 8902
11807	0	0	Ki67+	 7219 8855
11808	0	0	Ki67+	 7221 9081
11809	0	0	Ki67+	 7222 8916
11810	0	0	Ki67+	 7228 8959
11811	0	0	Ki67+	 7228 9163
11812	0	0	Ki67+	 7229 8608
11813	0	0	Ki67+	 7235 8902
11814	0	0	Ki67+	 7239 9194
11815	0	0	Ki67+	 7251 8912
11816	0	0	Ki67+	 7254 9156
11817	0	0	Ki67+	 7255 8935
11818	0	0	Ki67+	 7264 9077
11819	0	0	Ki67+	 7269 8884
11820	0	0	Ki67+	 7277 9090
11821	0	0	Ki67+	 7292 9136
11822	0	0	Ki67+	 7294 8666
11823	0	0	Ki67+	 7296 8863
11824	0	0	Ki67+	 7297 8919
11825	0	0	Ki67+	 7301 8827
11826	0	0	Ki67+	 7309 8878
11827	0	0	Ki67+	 7310 8644
11828	0	0	Ki67+	 7311 8602
11829	0	0	Ki67+	 7313 8614
11830	0	0	Ki67+	 7313 8659
11831	0	0	Ki67+	 7313 8685
11832	0	0	Ki67+	 7313 9097
11833	0	0	Ki67+	 7318 9057
11834	0	0	Ki67+	 7325 9101
11835	0	0	Ki67+	 7327 8835
11836	0	0	Ki67+	 7334 9120
11837	0	0	Ki67+	 7341 8869
11838	0	0	Ki67+	 7346 8805
11839	0	0	Ki67+	 7348 9041
11840	0	0	Ki67+	 7350 8696
11841	0	0	Ki67+	 7352 9265
11842	0	0	Ki67+	 7354 8816
11843	0	0	Ki67+	 7354 8858
11844	0	0	Ki67+	 7356 8709
11845	0	0	Ki67+	 7358 8978
11846	0	0	Ki67+	 7363 9244
11847	0	0	Ki67+	 7366 9029
11848	0	0	Ki67+	 7367 9090
11849	0	0	Ki67+	 7388 9255
11850	0	0	Ki67+	 7390 8681
11851	0	0	Ki67+	 7392 9090
11852	0	0	Ki67+	 7394 8693
11853	0	0	Ki67+	 7397 8844
11854	0	0	Ki67+	 7409 8781
11855	0	0	Ki67+	 7409 9075
11856	0	0	Ki67+	 7413 8621
11857	0	0	Ki67+	 7419 9237
11858	0	0	Ki67+	 7425 8943
11859	0	0	Ki67+	 7425 9256
11860	0	0	Ki67+	 7426 8820
11861	0	0	Ki67+	 7427 8803
11862	0	0	Ki67+	 7440 9069
11863	0	0	Ki67+	 7440 9218
11864	0	0	Ki67+	 7443 8787
11865	0	0	Ki67+	 7444 9239
11866	0	0	Ki67+	 7445 8980
11867	0	0	Ki67+	 7447 9000
11868	0	0	Ki67+	 7449 8966
11869	0	0	Ki67+	 7453 9071
11870	0	0	Ki67+	 7457 9195
11871	0	0	Ki67+	 7458 8851
11872	0	0	Ki67+	 7458 8921
11873	0	0	Ki67+	 7463 8830
11874	0	0	Ki67+	 7467 9042
11875	0	0	Ki67+	 7469 9279
11876	0	0	Ki67+	 7470 8890
11877	0	0	Ki67+	 7471 9234
11878	0	0	Ki67+	 7473 8755
11879	0	0	Ki67+	 7477 8974
11880	0	0	Ki67+	 7480 9221
11881	0	0	Ki67+	 7484 8843
11882	0	0	Ki67+	 7484 9074
11883	0	0	Ki67+	 7485 8803
11884	0	0	Ki67+	 7491 9237
11885	0	0	Ki67+	 7495 8875
11886	0	0	Ki67+	 7497 9020
11887	0	0	Ki67+	 7497 9187
11888	0	0	Ki67+	 7505 8773
11889	0	0	Ki67+	 7509 8744
11890	0	0	Ki67+	 7513 8829
11891	0	0	Ki67+	 7513 8989
11892	0	0	Ki67+	 7526 9074
11893	0	0	Ki67+	 7529 9200
11894	0	0	Ki67+	 7532 8773
11895	0	0	Ki67+	 7534 8968
11896	0	0	Ki67+	 7547 8799
11897	0	0	Ki67+	 7548 8849
11898	0	0	Ki67+	 7548 9085
11899	0	0	Ki67+	 7555 8823
11900	0	0	Ki67+	 7556 8916
11901	0	0	Ki67+	 7557 8952
11902	0	0	Ki67+	 7557 9033
11903	0	0	Ki67+	 7562 8782
11904	0	0	Ki67+	 7564 9070
11905	0	0	Ki67+	 7565 9205
11906	0	0	Ki67+	 7571 8806
11907	0	0	Ki67+	 7572 8733
11908	0	0	Ki67+	 7579 8776
11909	0	0	Ki67+	 7579 9168
11910	0	0	Ki67+	 7591 9065
11911	0	0	Ki67+	 7594 8950
11912	0	0	Ki67+	 7595 9142
11913	0	0	Ki67+	 7596 8884
11914	0	0	Ki67+	 7602 9199
11915	0	0	Ki67+	 7606 9013
11916	0	0	Ki67+	 7611 8881
11917	0	0	Ki67+	 7615 9033
11918	0	0	Ki67+	 7619 8837
11919	0	0	Ki67+	 7625 9008
11920	0	0	Ki67+	 7628 9065
11921	0	0	Ki67+	 7629 8895
11922	0	0	Ki67+	 7632 9173
11923	0	0	Ki67+	 7633 9115
11924	0	0	Ki67+	 7634 8918
11925	0	0	Ki67+	 7635 8870
11926	0	0	Ki67+	 7639 9034
11927	0	0	Ki67+	 7642 8736
11928	0	0	Ki67+	 7647 9160
11929	0	0	Ki67+	 7648 8703
11930	0	0	Ki67+	 7650 8994
11931	0	0	Ki67+	 7650 9017
11932	0	0	Ki67+	 7650 9176
11933	0	0	Ki67+	 7656 8902
11934	0	0	Ki67+	 7661 8864
11935	0	0	Ki67+	 7662 8760
11936	0	0	Ki67+	 7662 8882
11937	0	0	Ki67+	 7666 9156
11938	0	0	Ki67+	 7668 9122
11939	0	0	Ki67+	 7669 8739
11940	0	0	Ki67+	 7673 8999
11941	0	0	Ki67+	 7675 8672
11942	0	0	Ki67+	 7680 8705
11943	0	0	Ki67+	 7681 8975
11944	0	0	Ki67+	 7682 9105
11945	0	0	Ki67+	 7687 8695
11946	0	0	Ki67+	 7687 8890
11947	0	0	Ki67+	 7688 9159
11948	0	0	Ki67+	 7689 8630
11949	0	0	Ki67+	 7689 8742
11950	0	0	Ki67+	 7689 8771
11951	0	0	Ki67+	 7690 8909
11952	0	0	Ki67+	 7693 9021
11953	0	0	Ki67+	 7698 8874
11954	0	0	Ki67+	 7703 8636
11955	0	0	Ki67+	 7703 8990
11956	0	0	Ki67+	 7703 9003
11957	0	0	Ki67+	 7704 8747
11958	0	0	Ki67+	 7706 8607
11959	0	0	Ki67+	 7709 9016
11960	0	0	Ki67+	 7710 9117
11961	0	0	Ki67+	 7710 9150
11962	0	0	Ki67+	 7715 8892
11963	0	0	Ki67+	 7719 9091
11964	0	0	Ki67+	 7726 8711
11965	0	0	Ki67+	 7729 8745
11966	0	0	Ki67+	 7736 9002
11967	0	0	Ki67+	 7737 8598
11968	0	0	Ki67+	 7742 9070
11969	0	0	Ki67+	 7743 8972
11970	0	0	Ki67+	 7746 8694
11971	0	0	Ki67+	 7746 8884
11972	0	0	Ki67+	 7748 8750
11973	0	0	Ki67+	 7752 8591
11974	0	0	Ki67+	 7754 8706
11975	0	0	Ki67+	 6961 9957
11976	0	0	Ki67+	 6976 9704
11977	0	0	Ki67+	 6976 9984
11978	0	0	Ki67+	 6985 9829
11979	0	0	Ki67+	 6986 9292
11980	0	0	Ki67+	 6988 9787
11981	0	0	Ki67+	 6992 9736
11982	0	0	Ki67+	 7006 9813
11983	0	0	Ki67+	 7008 9796
11984	0	0	Ki67+	 7011 9710
11985	0	0	Ki67+	 7011 9737
11986	0	0	Ki67+	 7014 9770
11987	0	0	Ki67+	 7017 9642
11988	0	0	Ki67+	 7019 9668
11989	0	0	Ki67+	 7026 9741
11990	0	0	Ki67+	 7031 9595
11991	0	0	Ki67+	 7031 9713
11992	0	0	Ki67+	 7041 9797
11993	0	0	Ki67+	 7046 9712
11994	0	0	Ki67+	 7047 9958
11995	0	0	Ki67+	 7049 9644
11996	0	0	Ki67+	 7050 9674
11997	0	0	Ki67+	 7052 9579
11998	0	0	Ki67+	 7052 9786
11999	0	0	Ki67+	 7053 9689
12000	0	0	Ki67+	 7053 9872
12001	0	0	Ki67+	 7056 9597
12002	0	0	Ki67+	 7056 9912
12003	0	0	Ki67+	 7064 9819
12004	0	0	Ki67+	 7070 9569
12005	0	0	Ki67+	 7072 9991
12006	0	0	Ki67+	 7075 9451
12007	0	0	Ki67+	 7075 9606
12008	0	0	Ki67+	 7076 9490
12009	0	0	Ki67+	 7078 9587
12010	0	0	Ki67+	 7080 9630
12011	0	0	Ki67+	 7089 9712
12012	0	0	Ki67+	 7090 10041
12013	0	0	Ki67+	 7092 9493
12014	0	0	Ki67+	 7092 10073
12015	0	0	Ki67+	 7095 9547
12016	0	0	Ki67+	 7099 9587
12017	0	0	Ki67+	 7101 10042
12018	0	0	Ki67+	 7114 9652
12019	0	0	Ki67+	 7116 9491
12020	0	0	Ki67+	 7119 9535
12021	0	0	Ki67+	 7120 10012
12022	0	0	Ki67+	 7123 9625
12023	0	0	Ki67+	 7125 9666
12024	0	0	Ki67+	 7126 9722
12025	0	0	Ki67+	 7132 10044
12026	0	0	Ki67+	 7134 10025
12027	0	0	Ki67+	 7135 9435
12028	0	0	Ki67+	 7139 9590
12029	0	0	Ki67+	 7146 9516
12030	0	0	Ki67+	 7148 9476
12031	0	0	Ki67+	 7149 9653
12032	0	0	Ki67+	 7157 9625
12033	0	0	Ki67+	 7161 9446
12034	0	0	Ki67+	 7161 10035
12035	0	0	Ki67+	 7162 9783
12036	0	0	Ki67+	 7167 9406
12037	0	0	Ki67+	 7169 9516
12038	0	0	Ki67+	 7170 9755
12039	0	0	Ki67+	 7172 9583
12040	0	0	Ki67+	 7173 9669
12041	0	0	Ki67+	 7174 9553
12042	0	0	Ki67+	 7174 9680
12043	0	0	Ki67+	 7175 9478
12044	0	0	Ki67+	 7179 9592
12045	0	0	Ki67+	 7180 9641
12046	0	0	Ki67+	 7183 9421
12047	0	0	Ki67+	 7185 9617
12048	0	0	Ki67+	 7188 9365
12049	0	0	Ki67+	 7191 9700
12050	0	0	Ki67+	 7194 9466
12051	0	0	Ki67+	 7195 9339
12052	0	0	Ki67+	 7195 9385
12053	0	0	Ki67+	 7197 9581
12054	0	0	Ki67+	 7203 9723
12055	0	0	Ki67+	 7204 9374
12056	0	0	Ki67+	 7204 9501
12057	0	0	Ki67+	 7206 9638
12058	0	0	Ki67+	 7211 9536
12059	0	0	Ki67+	 7212 9732
12060	0	0	Ki67+	 7213 9391
12061	0	0	Ki67+	 7213 9429
12062	0	0	Ki67+	 7213 9797
12063	0	0	Ki67+	 7215 9347
12064	0	0	Ki67+	 7218 9698
12065	0	0	Ki67+	 7220 9455
12066	0	0	Ki67+	 7220 9671
12067	0	0	Ki67+	 7221 9937
12068	0	0	Ki67+	 7225 9728
12069	0	0	Ki67+	 7225 10000
12070	0	0	Ki67+	 7226 9590
12071	0	0	Ki67+	 7227 9362
12072	0	0	Ki67+	 7233 9780
12073	0	0	Ki67+	 7238 9417
12074	0	0	Ki67+	 7240 9299
12075	0	0	Ki67+	 7242 9384
12076	0	0	Ki67+	 7247 9325
12077	0	0	Ki67+	 7248 9368
12078	0	0	Ki67+	 7251 9516
12079	0	0	Ki67+	 7252 9687
12080	0	0	Ki67+	 7252 9719
12081	0	0	Ki67+	 7258 9595
12082	0	0	Ki67+	 7258 9822
12083	0	0	Ki67+	 7259 9399
12084	0	0	Ki67+	 7262 9780
12085	0	0	Ki67+	 7262 9807
12086	0	0	Ki67+	 7264 9998
12087	0	0	Ki67+	 7270 9341
12088	0	0	Ki67+	 7270 9434
12089	0	0	Ki67+	 7270 9670
12090	0	0	Ki67+	 7274 9862
12091	0	0	Ki67+	 7278 9607
12092	0	0	Ki67+	 7280 9769
12093	0	0	Ki67+	 7281 9848
12094	0	0	Ki67+	 7284 9725
12095	0	0	Ki67+	 7285 9319
12096	0	0	Ki67+	 7286 9455
12097	0	0	Ki67+	 7292 9500
12098	0	0	Ki67+	 7293 9638
12099	0	0	Ki67+	 7295 9825
12100	0	0	Ki67+	 7300 9330
12101	0	0	Ki67+	 7302 9995
12102	0	0	Ki67+	 7305 9712
12103	0	0	Ki67+	 7311 9761
12104	0	0	Ki67+	 7312 9300
12105	0	0	Ki67+	 7314 9642
12106	0	0	Ki67+	 7319 9857
12107	0	0	Ki67+	 7322 9817
12108	0	0	Ki67+	 7327 9784
12109	0	0	Ki67+	 7337 9298
12110	0	0	Ki67+	 7341 9454
12111	0	0	Ki67+	 7343 9778
12112	0	0	Ki67+	 7349 9747
12113	0	0	Ki67+	 7368 9325
12114	0	0	Ki67+	 7369 10040
12115	0	0	Ki67+	 7371 9793
12116	0	0	Ki67+	 7373 9486
12117	0	0	Ki67+	 7380 9325
12118	0	0	Ki67+	 7380 9729
12119	0	0	Ki67+	 7382 9455
12120	0	0	Ki67+	 7383 10018
12121	0	0	Ki67+	 7387 9601
12122	0	0	Ki67+	 7389 9640
12123	0	0	Ki67+	 7391 9775
12124	0	0	Ki67+	 7392 9758
12125	0	0	Ki67+	 7393 9618
12126	0	0	Ki67+	 7395 10050
12127	0	0	Ki67+	 7397 9905
12128	0	0	Ki67+	 7398 9283
12129	0	0	Ki67+	 7398 9811
12130	0	0	Ki67+	 7400 9578
12131	0	0	Ki67+	 7410 9664
12132	0	0	Ki67+	 7414 10010
12133	0	0	Ki67+	 7416 9777
12134	0	0	Ki67+	 7423 9697
12135	0	0	Ki67+	 7425 9801
12136	0	0	Ki67+	 7427 9519
12137	0	0	Ki67+	 7427 9565
12138	0	0	Ki67+	 7428 9652
12139	0	0	Ki67+	 7428 9941
12140	0	0	Ki67+	 7436 9635
12141	0	0	Ki67+	 7437 10026
12142	0	0	Ki67+	 7439 9398
12143	0	0	Ki67+	 7445 10051
12144	0	0	Ki67+	 7449 9297
12145	0	0	Ki67+	 7455 9598
12146	0	0	Ki67+	 7465 10009
12147	0	0	Ki67+	 7466 9553
12148	0	0	Ki67+	 7469 9938
12149	0	0	Ki67+	 7471 9815
12150	0	0	Ki67+	 7474 9723
12151	0	0	Ki67+	 7476 9760
12152	0	0	Ki67+	 7477 9574
12153	0	0	Ki67+	 7481 9628
12154	0	0	Ki67+	 7482 9820
12155	0	0	Ki67+	 7485 9603
12156	0	0	Ki67+	 7487 9574
12157	0	0	Ki67+	 7487 9666
12158	0	0	Ki67+	 7487 9912
12159	0	0	Ki67+	 7492 9792
12160	0	0	Ki67+	 7509 9810
12161	0	0	Ki67+	 7512 10024
12162	0	0	Ki67+	 7516 9945
12163	0	0	Ki67+	 7518 10043
12164	0	0	Ki67+	 7536 9563
12165	0	0	Ki67+	 7538 9920
12166	0	0	Ki67+	 7538 9944
12167	0	0	Ki67+	 7542 9771
12168	0	0	Ki67+	 7548 10067
12169	0	0	Ki67+	 7551 9731
12170	0	0	Ki67+	 7552 9712
12171	0	0	Ki67+	 7561 9953
12172	0	0	Ki67+	 7562 9907
12173	0	0	Ki67+	 7567 9772
12174	0	0	Ki67+	 7567 10070
12175	0	0	Ki67+	 7571 9570
12176	0	0	Ki67+	 7571 9754
12177	0	0	Ki67+	 7576 9970
12178	0	0	Ki67+	 7582 10049
12179	0	0	Ki67+	 7610 9767
12180	0	0	Ki67+	 7616 9385
12181	0	0	Ki67+	 7628 9942
12182	0	0	Ki67+	 7629 9478
12183	0	0	Ki67+	 7632 10073
12184	0	0	Ki67+	 7641 9775
12185	0	0	Ki67+	 7641 9950
12186	0	0	Ki67+	 7656 9964
12187	0	0	Ki67+	 7662 10018
12188	0	0	Ki67+	 7669 9773
12189	0	0	Ki67+	 7671 9905
12190	0	0	Ki67+	 7672 9942
12191	0	0	Ki67+	 7674 10057
12192	0	0	Ki67+	 7675 9627
12193	0	0	Ki67+	 7683 9565
12194	0	0	Ki67+	 7684 9739
12195	0	0	Ki67+	 7685 9987
12196	0	0	Ki67+	 7687 10076
12197	0	0	Ki67+	 7689 9770
12198	0	0	Ki67+	 7694 9606
12199	0	0	Ki67+	 7697 9964
12200	0	0	Ki67+	 7707 10047
12201	0	0	Ki67+	 7711 9661
12202	0	0	Ki67+	 7712 9959
12203	0	0	Ki67+	 7715 9784
12204	0	0	Ki67+	 7719 9636
12205	0	0	Ki67+	 7723 10007
12206	0	0	Ki67+	 7727 9688
12207	0	0	Ki67+	 7730 9716
12208	0	0	Ki67+	 7734 9602
12209	0	0	Ki67+	 7736 9770
12210	0	0	Ki67+	 7740 9732
12211	0	0	Ki67+	 7743 10071
12212	0	0	Ki67+	 7747 10020
12213	0	0	Ki67+	 7753 9650
12214	0	0	Ki67+	 7756 9558
12215	0	0	Ki67+	 7757 9509
12216	0	0	Ki67+	 7758 10038
12217	0	0	Ki67+	 6964 10851
12218	0	0	Ki67+	 6968 10086
12219	0	0	Ki67+	 6969 10604
12220	0	0	Ki67+	 6973 10210
12221	0	0	Ki67+	 6980 10586
12222	0	0	Ki67+	 6980 10843
12223	0	0	Ki67+	 6982 10809
12224	0	0	Ki67+	 6986 10705
12225	0	0	Ki67+	 6990 10461
12226	0	0	Ki67+	 6992 10532
12227	0	0	Ki67+	 6999 10609
12228	0	0	Ki67+	 7005 10818
12229	0	0	Ki67+	 7011 10219
12230	0	0	Ki67+	 7028 10090
12231	0	0	Ki67+	 7034 10668
12232	0	0	Ki67+	 7037 10826
12233	0	0	Ki67+	 7049 10472
12234	0	0	Ki67+	 7052 10348
12235	0	0	Ki67+	 7054 10128
12236	0	0	Ki67+	 7060 10247
12237	0	0	Ki67+	 7060 10684
12238	0	0	Ki67+	 7065 10375
12239	0	0	Ki67+	 7065 10674
12240	0	0	Ki67+	 7071 10570
12241	0	0	Ki67+	 7072 10820
12242	0	0	Ki67+	 7081 10710
12243	0	0	Ki67+	 7082 10160
12244	0	0	Ki67+	 7085 10303
12245	0	0	Ki67+	 7086 10683
12246	0	0	Ki67+	 7087 10087
12247	0	0	Ki67+	 7090 10287
12248	0	0	Ki67+	 7093 10514
12249	0	0	Ki67+	 7093 10706
12250	0	0	Ki67+	 7099 10347
12251	0	0	Ki67+	 7102 10653
12252	0	0	Ki67+	 7102 10760
12253	0	0	Ki67+	 7106 10159
12254	0	0	Ki67+	 7108 10564
12255	0	0	Ki67+	 7112 10668
12256	0	0	Ki67+	 7114 10295
12257	0	0	Ki67+	 7116 10712
12258	0	0	Ki67+	 7118 10516
12259	0	0	Ki67+	 7121 10351
12260	0	0	Ki67+	 7132 10377
12261	0	0	Ki67+	 7136 10143
12262	0	0	Ki67+	 7148 10336
12263	0	0	Ki67+	 7150 10305
12264	0	0	Ki67+	 7154 10381
12265	0	0	Ki67+	 7157 10162
12266	0	0	Ki67+	 7166 10092
12267	0	0	Ki67+	 7172 10202
12268	0	0	Ki67+	 7181 10155
12269	0	0	Ki67+	 7181 10190
12270	0	0	Ki67+	 7186 10120
12271	0	0	Ki67+	 7187 10086
12272	0	0	Ki67+	 7187 10689
12273	0	0	Ki67+	 7199 10220
12274	0	0	Ki67+	 7206 10158
12275	0	0	Ki67+	 7215 10128
12276	0	0	Ki67+	 7217 10848
12277	0	0	Ki67+	 7219 10719
12278	0	0	Ki67+	 7230 10209
12279	0	0	Ki67+	 7242 10110
12280	0	0	Ki67+	 7243 10178
12281	0	0	Ki67+	 7251 10272
12282	0	0	Ki67+	 7261 10182
12283	0	0	Ki67+	 7263 10290
12284	0	0	Ki67+	 7264 10664
12285	0	0	Ki67+	 7267 10125
12286	0	0	Ki67+	 7270 10196
12287	0	0	Ki67+	 7270 10224
12288	0	0	Ki67+	 7274 10763
12289	0	0	Ki67+	 7281 10251
12290	0	0	Ki67+	 7282 10638
12291	0	0	Ki67+	 7286 10167
12292	0	0	Ki67+	 7288 10773
12293	0	0	Ki67+	 7299 10657
12294	0	0	Ki67+	 7300 10211
12295	0	0	Ki67+	 7302 10684
12296	0	0	Ki67+	 7304 10759
12297	0	0	Ki67+	 7307 10182
12298	0	0	Ki67+	 7308 10296
12299	0	0	Ki67+	 7310 10815
12300	0	0	Ki67+	 7310 10861
12301	0	0	Ki67+	 7313 10266
12302	0	0	Ki67+	 7316 10707
12303	0	0	Ki67+	 7318 10159
12304	0	0	Ki67+	 7326 10245
12305	0	0	Ki67+	 7329 10294
12306	0	0	Ki67+	 7335 10777
12307	0	0	Ki67+	 7339 10720
12308	0	0	Ki67+	 7341 10160
12309	0	0	Ki67+	 7345 10249
12310	0	0	Ki67+	 7347 10746
12311	0	0	Ki67+	 7348 10231
12312	0	0	Ki67+	 7349 10201
12313	0	0	Ki67+	 7352 10790
12314	0	0	Ki67+	 7354 10134
12315	0	0	Ki67+	 7354 10714
12316	0	0	Ki67+	 7360 10305
12317	0	0	Ki67+	 7362 10089
12318	0	0	Ki67+	 7365 10777
12319	0	0	Ki67+	 7368 10165
12320	0	0	Ki67+	 7375 10101
12321	0	0	Ki67+	 7379 10326
12322	0	0	Ki67+	 7382 10240
12323	0	0	Ki67+	 7382 10715
12324	0	0	Ki67+	 7390 10271
12325	0	0	Ki67+	 7392 10840
12326	0	0	Ki67+	 7394 10294
12327	0	0	Ki67+	 7399 10105
12328	0	0	Ki67+	 7400 10201
12329	0	0	Ki67+	 7409 10817
12330	0	0	Ki67+	 7413 10160
12331	0	0	Ki67+	 7416 10120
12332	0	0	Ki67+	 7416 10255
12333	0	0	Ki67+	 7416 10718
12334	0	0	Ki67+	 7417 10284
12335	0	0	Ki67+	 7419 10222
12336	0	0	Ki67+	 7421 10091
12337	0	0	Ki67+	 7422 10826
12338	0	0	Ki67+	 7426 10755
12339	0	0	Ki67+	 7434 10177
12340	0	0	Ki67+	 7434 10823
12341	0	0	Ki67+	 7435 10156
12342	0	0	Ki67+	 7447 10274
12343	0	0	Ki67+	 7451 10175
12344	0	0	Ki67+	 7458 10122
12345	0	0	Ki67+	 7461 10235
12346	0	0	Ki67+	 7468 10105
12347	0	0	Ki67+	 7473 10283
12348	0	0	Ki67+	 7478 10796
12349	0	0	Ki67+	 7493 10167
12350	0	0	Ki67+	 7499 10136
12351	0	0	Ki67+	 7503 10112
12352	0	0	Ki67+	 7504 10853
12353	0	0	Ki67+	 7506 10804
12354	0	0	Ki67+	 7508 10263
12355	0	0	Ki67+	 7526 10143
12356	0	0	Ki67+	 7530 10167
12357	0	0	Ki67+	 7551 10199
12358	0	0	Ki67+	 7552 10089
12359	0	0	Ki67+	 7556 10143
12360	0	0	Ki67+	 7582 10104
12361	0	0	Ki67+	 7588 10165
12362	0	0	Ki67+	 7590 10124
12363	0	0	Ki67+	 7591 10854
12364	0	0	Ki67+	 7592 10146
12365	0	0	Ki67+	 7593 10105
12366	0	0	Ki67+	 7605 10082
12367	0	0	Ki67+	 7606 10160
12368	0	0	Ki67+	 7607 10876
12369	0	0	Ki67+	 7613 10184
12370	0	0	Ki67+	 7621 10211
12371	0	0	Ki67+	 7622 10148
12372	0	0	Ki67+	 7635 10827
12373	0	0	Ki67+	 7648 10169
12374	0	0	Ki67+	 7656 10083
12375	0	0	Ki67+	 7657 10807
12376	0	0	Ki67+	 7663 10096
12377	0	0	Ki67+	 7663 10249
12378	0	0	Ki67+	 7665 10193
12379	0	0	Ki67+	 7674 10184
12380	0	0	Ki67+	 7678 10135
12381	0	0	Ki67+	 7697 10124
12382	0	0	Ki67+	 7705 10871
12383	0	0	Ki67+	 7713 10110
12384	0	0	Ki67+	 7717 10123
12385	0	0	Ki67+	 7719 10844
12386	0	0	Ki67+	 7720 10168
12387	0	0	Ki67+	 7726 10152
12388	0	0	Ki67+	 7729 10257
12389	0	0	Ki67+	 7739 10263
12390	0	0	Ki67+	 7740 10234
12391	0	0	Ki67+	 7754 10250
12392	0	0	Ki67+	 7755 10149
12393	0	0	Ki67+	 6963 10927
12394	0	0	Ki67+	 6963 11106
12395	0	0	Ki67+	 6963 11254
12396	0	0	Ki67+	 6965 11318
12397	0	0	Ki67+	 6965 11536
12398	0	0	Ki67+	 6965 11581
12399	0	0	Ki67+	 6965 11633
12400	0	0	Ki67+	 6970 11065
12401	0	0	Ki67+	 6970 11287
12402	0	0	Ki67+	 6971 11453
12403	0	0	Ki67+	 6972 11379
12404	0	0	Ki67+	 6977 11168
12405	0	0	Ki67+	 6978 11634
12406	0	0	Ki67+	 6979 11133
12407	0	0	Ki67+	 6979 11559
12408	0	0	Ki67+	 6981 11490
12409	0	0	Ki67+	 6983 11048
12410	0	0	Ki67+	 6988 11222
12411	0	0	Ki67+	 6989 11400
12412	0	0	Ki67+	 6994 11083
12413	0	0	Ki67+	 6995 11261
12414	0	0	Ki67+	 6996 11551
12415	0	0	Ki67+	 6997 11293
12416	0	0	Ki67+	 6999 11241
12417	0	0	Ki67+	 7000 11462
12418	0	0	Ki67+	 7004 10887
12419	0	0	Ki67+	 7004 11495
12420	0	0	Ki67+	 7006 11052
12421	0	0	Ki67+	 7008 11508
12422	0	0	Ki67+	 7008 11622
12423	0	0	Ki67+	 7010 11066
12424	0	0	Ki67+	 7014 11002
12425	0	0	Ki67+	 7014 11212
12426	0	0	Ki67+	 7015 11183
12427	0	0	Ki67+	 7016 11484
12428	0	0	Ki67+	 7019 11133
12429	0	0	Ki67+	 7022 11234
12430	0	0	Ki67+	 7022 11498
12431	0	0	Ki67+	 7025 11022
12432	0	0	Ki67+	 7027 11461
12433	0	0	Ki67+	 7036 11061
12434	0	0	Ki67+	 7041 11050
12435	0	0	Ki67+	 7059 11142
12436	0	0	Ki67+	 7062 11485
12437	0	0	Ki67+	 7063 11547
12438	0	0	Ki67+	 7075 11075
12439	0	0	Ki67+	 7083 11226
12440	0	0	Ki67+	 7083 11443
12441	0	0	Ki67+	 7087 11088
12442	0	0	Ki67+	 7092 11050
12443	0	0	Ki67+	 7095 11524
12444	0	0	Ki67+	 7099 11170
12445	0	0	Ki67+	 7103 11157
12446	0	0	Ki67+	 7103 11194
12447	0	0	Ki67+	 7110 11662
12448	0	0	Ki67+	 7123 11594
12449	0	0	Ki67+	 7125 11622
12450	0	0	Ki67+	 7131 11571
12451	0	0	Ki67+	 7133 11528
12452	0	0	Ki67+	 7135 11547
12453	0	0	Ki67+	 7137 11665
12454	0	0	Ki67+	 7140 11060
12455	0	0	Ki67+	 7140 11470
12456	0	0	Ki67+	 7146 11444
12457	0	0	Ki67+	 7150 11482
12458	0	0	Ki67+	 7150 11547
12459	0	0	Ki67+	 7151 11582
12460	0	0	Ki67+	 7158 11572
12461	0	0	Ki67+	 7159 11398
12462	0	0	Ki67+	 7159 11602
12463	0	0	Ki67+	 7159 11639
12464	0	0	Ki67+	 7163 11155
12465	0	0	Ki67+	 7164 11516
12466	0	0	Ki67+	 7170 11166
12467	0	0	Ki67+	 7172 11536
12468	0	0	Ki67+	 7174 11508
12469	0	0	Ki67+	 7181 11457
12470	0	0	Ki67+	 7182 11489
12471	0	0	Ki67+	 7188 11592
12472	0	0	Ki67+	 7189 11359
12473	0	0	Ki67+	 7189 11657
12474	0	0	Ki67+	 7194 11636
12475	0	0	Ki67+	 7199 11177
12476	0	0	Ki67+	 7199 11509
12477	0	0	Ki67+	 7199 11582
12478	0	0	Ki67+	 7202 11550
12479	0	0	Ki67+	 7202 11679
12480	0	0	Ki67+	 7208 11405
12481	0	0	Ki67+	 7218 11650
12482	0	0	Ki67+	 7224 11529
12483	0	0	Ki67+	 7225 11552
12484	0	0	Ki67+	 7229 11448
12485	0	0	Ki67+	 7229 11619
12486	0	0	Ki67+	 7230 11573
12487	0	0	Ki67+	 7230 11672
12488	0	0	Ki67+	 7233 11652
12489	0	0	Ki67+	 7236 11596
12490	0	0	Ki67+	 7245 11561
12491	0	0	Ki67+	 7245 11622
12492	0	0	Ki67+	 7252 11133
12493	0	0	Ki67+	 7256 11489
12494	0	0	Ki67+	 7263 11523
12495	0	0	Ki67+	 7273 11224
12496	0	0	Ki67+	 7276 11471
12497	0	0	Ki67+	 7284 11432
12498	0	0	Ki67+	 7299 11196
12499	0	0	Ki67+	 7299 11246
12500	0	0	Ki67+	 7300 11621
12501	0	0	Ki67+	 7311 11228
12502	0	0	Ki67+	 7328 11677
12503	0	0	Ki67+	 7330 11366
12504	0	0	Ki67+	 7331 11577
12505	0	0	Ki67+	 7333 11643
12506	0	0	Ki67+	 7343 11338
12507	0	0	Ki67+	 7345 11667
12508	0	0	Ki67+	 7351 11521
12509	0	0	Ki67+	 7359 11468
12510	0	0	Ki67+	 7359 11613
12511	0	0	Ki67+	 7364 11654
12512	0	0	Ki67+	 7373 11526
12513	0	0	Ki67+	 7374 11347
12514	0	0	Ki67+	 7375 11443
12515	0	0	Ki67+	 7376 11473
12516	0	0	Ki67+	 7389 11541
12517	0	0	Ki67+	 7392 11665
12518	0	0	Ki67+	 7394 11511
12519	0	0	Ki67+	 7397 11471
12520	0	0	Ki67+	 7399 11618
12521	0	0	Ki67+	 7408 11320
12522	0	0	Ki67+	 7409 11529
12523	0	0	Ki67+	 7412 10972
12524	0	0	Ki67+	 7417 11663
12525	0	0	Ki67+	 7427 11269
12526	0	0	Ki67+	 7428 11414
12527	0	0	Ki67+	 7431 11293
12528	0	0	Ki67+	 7432 11466
12529	0	0	Ki67+	 7434 11576
12530	0	0	Ki67+	 7438 11224
12531	0	0	Ki67+	 7445 11487
12532	0	0	Ki67+	 7453 11119
12533	0	0	Ki67+	 7453 11551
12534	0	0	Ki67+	 7464 11246
12535	0	0	Ki67+	 7466 10992
12536	0	0	Ki67+	 7472 11469
12537	0	0	Ki67+	 7474 10935
12538	0	0	Ki67+	 7480 11005
12539	0	0	Ki67+	 7484 11152
12540	0	0	Ki67+	 7484 11459
12541	0	0	Ki67+	 7486 11356
12542	0	0	Ki67+	 7492 11105
12543	0	0	Ki67+	 7497 10963
12544	0	0	Ki67+	 7497 11220
12545	0	0	Ki67+	 7508 11294
12546	0	0	Ki67+	 7511 11014
12547	0	0	Ki67+	 7514 11109
12548	0	0	Ki67+	 7582 11024
12549	0	0	Ki67+	 7584 11460
12550	0	0	Ki67+	 7610 11065
12551	0	0	Ki67+	 7613 10983
12552	0	0	Ki67+	 7624 11057
12553	0	0	Ki67+	 7635 10930
12554	0	0	Ki67+	 7639 11062
12555	0	0	Ki67+	 7640 10900
12556	0	0	Ki67+	 7643 11549
12557	0	0	Ki67+	 7660 11561
12558	0	0	Ki67+	 7672 11010
12559	0	0	Ki67+	 7675 10883
12560	0	0	Ki67+	 7693 11137
12561	0	0	Ki67+	 7704 10950
12562	0	0	Ki67+	 7714 10900
12563	0	0	Ki67+	 7716 10925
12564	0	0	Ki67+	 7725 11053
12565	0	0	Ki67+	 7742 10978
12566	0	0	Ki67+	 7746 11061
12567	0	0	Ki67+	 6961 12403
12568	0	0	Ki67+	 6962 12462
12569	0	0	Ki67+	 6963 12009
12570	0	0	Ki67+	 6964 11968
12571	0	0	Ki67+	 6964 12065
12572	0	0	Ki67+	 6965 12079
12573	0	0	Ki67+	 6965 12264
12574	0	0	Ki67+	 6972 11773
12575	0	0	Ki67+	 6973 12243
12576	0	0	Ki67+	 6973 12287
12577	0	0	Ki67+	 6973 12345
12578	0	0	Ki67+	 6975 11688
12579	0	0	Ki67+	 6975 12454
12580	0	0	Ki67+	 6976 11982
12581	0	0	Ki67+	 6977 11933
12582	0	0	Ki67+	 6977 12392
12583	0	0	Ki67+	 6980 12258
12584	0	0	Ki67+	 6986 12027
12585	0	0	Ki67+	 6987 11854
12586	0	0	Ki67+	 6987 12429
12587	0	0	Ki67+	 6988 12227
12588	0	0	Ki67+	 6989 11749
12589	0	0	Ki67+	 6991 11975
12590	0	0	Ki67+	 6992 11729
12591	0	0	Ki67+	 6992 12057
12592	0	0	Ki67+	 6993 11954
12593	0	0	Ki67+	 6994 11832
12594	0	0	Ki67+	 6994 12196
12595	0	0	Ki67+	 6995 12397
12596	0	0	Ki67+	 6996 12377
12597	0	0	Ki67+	 6999 12175
12598	0	0	Ki67+	 7003 12310
12599	0	0	Ki67+	 7005 11891
12600	0	0	Ki67+	 7008 11788
12601	0	0	Ki67+	 7008 11915
12602	0	0	Ki67+	 7009 11708
12603	0	0	Ki67+	 7009 12423
12604	0	0	Ki67+	 7010 12274
12605	0	0	Ki67+	 7011 11993
12606	0	0	Ki67+	 7020 11894
12607	0	0	Ki67+	 7022 12031
12608	0	0	Ki67+	 7023 11876
12609	0	0	Ki67+	 7024 11714
12610	0	0	Ki67+	 7026 11795
12611	0	0	Ki67+	 7026 11830
12612	0	0	Ki67+	 7030 11949
12613	0	0	Ki67+	 7031 12141
12614	0	0	Ki67+	 7032 11766
12615	0	0	Ki67+	 7032 12202
12616	0	0	Ki67+	 7032 12421
12617	0	0	Ki67+	 7038 12386
12618	0	0	Ki67+	 7039 11736
12619	0	0	Ki67+	 7039 12129
12620	0	0	Ki67+	 7039 12181
12621	0	0	Ki67+	 7040 12275
12622	0	0	Ki67+	 7044 11966
12623	0	0	Ki67+	 7044 12147
12624	0	0	Ki67+	 7044 12256
12625	0	0	Ki67+	 7045 11925
12626	0	0	Ki67+	 7051 12237
12627	0	0	Ki67+	 7053 11988
12628	0	0	Ki67+	 7055 11888
12629	0	0	Ki67+	 7056 12133
12630	0	0	Ki67+	 7060 11811
12631	0	0	Ki67+	 7061 11840
12632	0	0	Ki67+	 7062 12345
12633	0	0	Ki67+	 7064 11931
12634	0	0	Ki67+	 7066 12331
12635	0	0	Ki67+	 7069 11867
12636	0	0	Ki67+	 7072 11776
12637	0	0	Ki67+	 7073 12268
12638	0	0	Ki67+	 7073 12286
12639	0	0	Ki67+	 7074 11744
12640	0	0	Ki67+	 7074 12419
12641	0	0	Ki67+	 7078 11981
12642	0	0	Ki67+	 7079 12086
12643	0	0	Ki67+	 7082 12061
12644	0	0	Ki67+	 7082 12107
12645	0	0	Ki67+	 7082 12245
12646	0	0	Ki67+	 7083 11885
12647	0	0	Ki67+	 7083 12031
12648	0	0	Ki67+	 7084 12429
12649	0	0	Ki67+	 7088 12359
12650	0	0	Ki67+	 7089 12261
12651	0	0	Ki67+	 7093 11842
12652	0	0	Ki67+	 7096 12333
12653	0	0	Ki67+	 7097 12132
12654	0	0	Ki67+	 7098 11726
12655	0	0	Ki67+	 7098 12194
12656	0	0	Ki67+	 7100 12183
12657	0	0	Ki67+	 7100 12478
12658	0	0	Ki67+	 7102 12001
12659	0	0	Ki67+	 7102 12392
12660	0	0	Ki67+	 7103 11774
12661	0	0	Ki67+	 7108 11935
12662	0	0	Ki67+	 7109 11853
12663	0	0	Ki67+	 7110 11762
12664	0	0	Ki67+	 7110 12057
12665	0	0	Ki67+	 7110 12087
12666	0	0	Ki67+	 7111 11959
12667	0	0	Ki67+	 7115 11700
12668	0	0	Ki67+	 7116 11879
12669	0	0	Ki67+	 7116 12271
12670	0	0	Ki67+	 7120 11815
12671	0	0	Ki67+	 7120 11900
12672	0	0	Ki67+	 7120 12419
12673	0	0	Ki67+	 7121 12201
12674	0	0	Ki67+	 7121 12226
12675	0	0	Ki67+	 7122 11938
12676	0	0	Ki67+	 7123 11971
12677	0	0	Ki67+	 7124 12069
12678	0	0	Ki67+	 7127 12038
12679	0	0	Ki67+	 7132 11728
12680	0	0	Ki67+	 7133 12191
12681	0	0	Ki67+	 7134 11694
12682	0	0	Ki67+	 7136 12212
12683	0	0	Ki67+	 7137 11869
12684	0	0	Ki67+	 7140 12283
12685	0	0	Ki67+	 7145 12020
12686	0	0	Ki67+	 7148 11879
12687	0	0	Ki67+	 7149 11913
12688	0	0	Ki67+	 7150 12052
12689	0	0	Ki67+	 7152 12389
12690	0	0	Ki67+	 7153 11971
12691	0	0	Ki67+	 7153 12089
12692	0	0	Ki67+	 7154 12129
12693	0	0	Ki67+	 7159 12234
12694	0	0	Ki67+	 7161 11959
12695	0	0	Ki67+	 7164 11723
12696	0	0	Ki67+	 7164 12034
12697	0	0	Ki67+	 7165 11706
12698	0	0	Ki67+	 7167 12109
12699	0	0	Ki67+	 7168 12140
12700	0	0	Ki67+	 7171 12369
12701	0	0	Ki67+	 7172 11980
12702	0	0	Ki67+	 7173 12054
12703	0	0	Ki67+	 7174 12331
12704	0	0	Ki67+	 7175 12352
12705	0	0	Ki67+	 7176 11895
12706	0	0	Ki67+	 7176 11943
12707	0	0	Ki67+	 7176 12077
12708	0	0	Ki67+	 7177 11865
12709	0	0	Ki67+	 7179 11837
12710	0	0	Ki67+	 7183 12251
12711	0	0	Ki67+	 7185 11709
12712	0	0	Ki67+	 7187 11681
12713	0	0	Ki67+	 7188 11735
12714	0	0	Ki67+	 7189 11891
12715	0	0	Ki67+	 7189 12000
12716	0	0	Ki67+	 7192 11930
12717	0	0	Ki67+	 7195 12268
12718	0	0	Ki67+	 7195 12292
12719	0	0	Ki67+	 7199 11804
12720	0	0	Ki67+	 7199 11969
12721	0	0	Ki67+	 7201 12139
12722	0	0	Ki67+	 7205 11901
12723	0	0	Ki67+	 7207 11694
12724	0	0	Ki67+	 7207 12129
12725	0	0	Ki67+	 7210 11763
12726	0	0	Ki67+	 7212 11865
12727	0	0	Ki67+	 7213 11706
12728	0	0	Ki67+	 7213 12008
12729	0	0	Ki67+	 7218 12396
12730	0	0	Ki67+	 7220 11724
12731	0	0	Ki67+	 7221 11944
12732	0	0	Ki67+	 7223 11698
12733	0	0	Ki67+	 7225 11970
12734	0	0	Ki67+	 7239 11978
12735	0	0	Ki67+	 7241 11822
12736	0	0	Ki67+	 7241 11995
12737	0	0	Ki67+	 7253 11959
12738	0	0	Ki67+	 7257 12323
12739	0	0	Ki67+	 7260 11913
12740	0	0	Ki67+	 7262 12458
12741	0	0	Ki67+	 7266 11813
12742	0	0	Ki67+	 7274 12358
12743	0	0	Ki67+	 7275 12440
12744	0	0	Ki67+	 7276 11919
12745	0	0	Ki67+	 7278 11956
12746	0	0	Ki67+	 7278 12389
12747	0	0	Ki67+	 7280 12341
12748	0	0	Ki67+	 7291 11890
12749	0	0	Ki67+	 7292 11806
12750	0	0	Ki67+	 7294 12113
12751	0	0	Ki67+	 7299 11835
12752	0	0	Ki67+	 7301 12078
12753	0	0	Ki67+	 7305 11857
12754	0	0	Ki67+	 7312 11802
12755	0	0	Ki67+	 7317 12363
12756	0	0	Ki67+	 7318 12326
12757	0	0	Ki67+	 7319 12431
12758	0	0	Ki67+	 7321 12389
12759	0	0	Ki67+	 7324 12270
12760	0	0	Ki67+	 7326 11706
12761	0	0	Ki67+	 7328 11800
12762	0	0	Ki67+	 7328 12437
12763	0	0	Ki67+	 7340 11816
12764	0	0	Ki67+	 7340 12252
12765	0	0	Ki67+	 7340 12412
12766	0	0	Ki67+	 7343 12295
12767	0	0	Ki67+	 7343 12462
12768	0	0	Ki67+	 7344 11965
12769	0	0	Ki67+	 7345 12235
12770	0	0	Ki67+	 7348 12062
12771	0	0	Ki67+	 7348 12077
12772	0	0	Ki67+	 7349 12040
12773	0	0	Ki67+	 7353 11707
12774	0	0	Ki67+	 7355 12012
12775	0	0	Ki67+	 7355 12107
12776	0	0	Ki67+	 7356 12051
12777	0	0	Ki67+	 7358 12213
12778	0	0	Ki67+	 7359 12255
12779	0	0	Ki67+	 7367 12031
12780	0	0	Ki67+	 7368 12286
12781	0	0	Ki67+	 7371 11993
12782	0	0	Ki67+	 7371 12080
12783	0	0	Ki67+	 7371 12197
12784	0	0	Ki67+	 7376 12127
12785	0	0	Ki67+	 7388 11998
12786	0	0	Ki67+	 7390 12227
12787	0	0	Ki67+	 7392 11736
12788	0	0	Ki67+	 7394 12110
12789	0	0	Ki67+	 7395 12198
12790	0	0	Ki67+	 7397 11974
12791	0	0	Ki67+	 7401 12095
12792	0	0	Ki67+	 7402 12270
12793	0	0	Ki67+	 7406 12058
12794	0	0	Ki67+	 7410 12209
12795	0	0	Ki67+	 7410 12428
12796	0	0	Ki67+	 7412 12469
12797	0	0	Ki67+	 7413 11903
12798	0	0	Ki67+	 7414 11704
12799	0	0	Ki67+	 7417 12178
12800	0	0	Ki67+	 7418 12293
12801	0	0	Ki67+	 7421 11945
12802	0	0	Ki67+	 7425 12272
12803	0	0	Ki67+	 7428 12391
12804	0	0	Ki67+	 7432 12257
12805	0	0	Ki67+	 7432 12362
12806	0	0	Ki67+	 7436 12235
12807	0	0	Ki67+	 7436 12432
12808	0	0	Ki67+	 7441 11916
12809	0	0	Ki67+	 7442 12324
12810	0	0	Ki67+	 7443 12034
12811	0	0	Ki67+	 7446 11992
12812	0	0	Ki67+	 7446 12408
12813	0	0	Ki67+	 7451 11893
12814	0	0	Ki67+	 7452 12308
12815	0	0	Ki67+	 7454 12271
12816	0	0	Ki67+	 7456 12386
12817	0	0	Ki67+	 7456 12472
12818	0	0	Ki67+	 7458 11872
12819	0	0	Ki67+	 7461 12250
12820	0	0	Ki67+	 7464 12454
12821	0	0	Ki67+	 7465 11998
12822	0	0	Ki67+	 7466 11707
12823	0	0	Ki67+	 7466 11926
12824	0	0	Ki67+	 7466 11965
12825	0	0	Ki67+	 7467 11813
12826	0	0	Ki67+	 7470 11988
12827	0	0	Ki67+	 7480 11875
12828	0	0	Ki67+	 7489 12191
12829	0	0	Ki67+	 7492 11893
12830	0	0	Ki67+	 7493 11960
12831	0	0	Ki67+	 7496 12466
12832	0	0	Ki67+	 7498 11934
12833	0	0	Ki67+	 7504 12321
12834	0	0	Ki67+	 7515 12228
12835	0	0	Ki67+	 7517 12448
12836	0	0	Ki67+	 7519 12165
12837	0	0	Ki67+	 7531 12466
12838	0	0	Ki67+	 7540 12431
12839	0	0	Ki67+	 7541 12450
12840	0	0	Ki67+	 7545 12158
12841	0	0	Ki67+	 7579 12444
12842	0	0	Ki67+	 7584 12077
12843	0	0	Ki67+	 7584 12130
12844	0	0	Ki67+	 7586 12408
12845	0	0	Ki67+	 7600 12476
12846	0	0	Ki67+	 7605 12397
12847	0	0	Ki67+	 7609 12127
12848	0	0	Ki67+	 7616 11850
12849	0	0	Ki67+	 7616 12217
12850	0	0	Ki67+	 7618 11802
12851	0	0	Ki67+	 7618 12414
12852	0	0	Ki67+	 7622 12105
12853	0	0	Ki67+	 7622 12324
12854	0	0	Ki67+	 7622 12456
12855	0	0	Ki67+	 7624 12363
12856	0	0	Ki67+	 7627 12272
12857	0	0	Ki67+	 7630 12118
12858	0	0	Ki67+	 7630 12299
12859	0	0	Ki67+	 7630 12348
12860	0	0	Ki67+	 7631 12254
12861	0	0	Ki67+	 7632 11715
12862	0	0	Ki67+	 7632 12479
12863	0	0	Ki67+	 7643 12427
12864	0	0	Ki67+	 7645 12071
12865	0	0	Ki67+	 7649 12394
12866	0	0	Ki67+	 7653 12318
12867	0	0	Ki67+	 7659 12458
12868	0	0	Ki67+	 7679 12274
12869	0	0	Ki67+	 7683 12455
12870	0	0	Ki67+	 7686 12398
12871	0	0	Ki67+	 7694 12007
12872	0	0	Ki67+	 7694 12114
12873	0	0	Ki67+	 7700 12300
12874	0	0	Ki67+	 7731 12239
12875	0	0	Ki67+	 7737 12339
12876	0	0	Ki67+	 7746 12166
12877	0	0	Ki67+	 7749 12322
12878	0	0	Ki67+	 7754 12298
12879	0	0	Ki67+	 7756 12119
12880	0	0	Ki67+	 6966 12534
12881	0	0	Ki67+	 6981 12511
12882	0	0	Ki67+	 6986 12498
12883	0	0	Ki67+	 6989 12542
12884	0	0	Ki67+	 6993 12616
12885	0	0	Ki67+	 6995 12529
12886	0	0	Ki67+	 6996 12583
12887	0	0	Ki67+	 6998 12646
12888	0	0	Ki67+	 7010 12500
12889	0	0	Ki67+	 7023 12531
12890	0	0	Ki67+	 7027 12626
12891	0	0	Ki67+	 7028 12591
12892	0	0	Ki67+	 7031 12571
12893	0	0	Ki67+	 7032 12552
12894	0	0	Ki67+	 7033 12513
12895	0	0	Ki67+	 7036 12639
12896	0	0	Ki67+	 7052 12560
12897	0	0	Ki67+	 7053 12502
12898	0	0	Ki67+	 7059 12574
12899	0	0	Ki67+	 7063 12532
12900	0	0	Ki67+	 7077 12549
12901	0	0	Ki67+	 7082 12508
12902	0	0	Ki67+	 7087 13215
12903	0	0	Ki67+	 7093 12583
12904	0	0	Ki67+	 7094 12811
12905	0	0	Ki67+	 7097 12788
12906	0	0	Ki67+	 7097 12859
12907	0	0	Ki67+	 7101 12951
12908	0	0	Ki67+	 7104 12605
12909	0	0	Ki67+	 7104 12881
12910	0	0	Ki67+	 7105 12522
12911	0	0	Ki67+	 7109 12918
12912	0	0	Ki67+	 7111 12745
12913	0	0	Ki67+	 7111 12851
12914	0	0	Ki67+	 7113 12775
12915	0	0	Ki67+	 7117 12818
12916	0	0	Ki67+	 7118 12482
12917	0	0	Ki67+	 7119 12553
12918	0	0	Ki67+	 7119 12707
12919	0	0	Ki67+	 7122 12950
12920	0	0	Ki67+	 7124 12899
12921	0	0	Ki67+	 7125 12522
12922	0	0	Ki67+	 7125 12968
12923	0	0	Ki67+	 7128 12607
12924	0	0	Ki67+	 7130 12504
12925	0	0	Ki67+	 7132 12575
12926	0	0	Ki67+	 7132 12695
12927	0	0	Ki67+	 7133 12836
12928	0	0	Ki67+	 7134 12888
12929	0	0	Ki67+	 7135 12857
12930	0	0	Ki67+	 7136 12792
12931	0	0	Ki67+	 7141 12919
12932	0	0	Ki67+	 7147 12763
12933	0	0	Ki67+	 7148 12820
12934	0	0	Ki67+	 7149 12652
12935	0	0	Ki67+	 7149 12726
12936	0	0	Ki67+	 7150 12613
12937	0	0	Ki67+	 7151 12567
12938	0	0	Ki67+	 7151 12840
12939	0	0	Ki67+	 7152 12539
12940	0	0	Ki67+	 7153 12904
12941	0	0	Ki67+	 7156 12482
12942	0	0	Ki67+	 7156 12887
12943	0	0	Ki67+	 7157 12684
12944	0	0	Ki67+	 7159 12954
12945	0	0	Ki67+	 7163 12638
12946	0	0	Ki67+	 7164 12777
12947	0	0	Ki67+	 7164 13010
12948	0	0	Ki67+	 7165 12505
12949	0	0	Ki67+	 7172 12819
12950	0	0	Ki67+	 7173 12589
12951	0	0	Ki67+	 7175 12514
12952	0	0	Ki67+	 7175 12729
12953	0	0	Ki67+	 7175 12878
12954	0	0	Ki67+	 7176 12530
12955	0	0	Ki67+	 7176 12765
12956	0	0	Ki67+	 7176 12985
12957	0	0	Ki67+	 7178 12828
12958	0	0	Ki67+	 7180 12845
12959	0	0	Ki67+	 7181 12611
12960	0	0	Ki67+	 7181 12658
12961	0	0	Ki67+	 7184 12565
12962	0	0	Ki67+	 7184 12936
12963	0	0	Ki67+	 7186 12903
12964	0	0	Ki67+	 7188 12802
12965	0	0	Ki67+	 7188 13013
12966	0	0	Ki67+	 7188 13062
12967	0	0	Ki67+	 7191 12839
12968	0	0	Ki67+	 7191 13043
12969	0	0	Ki67+	 7193 12993
12970	0	0	Ki67+	 7194 12584
12971	0	0	Ki67+	 7194 12676
12972	0	0	Ki67+	 7195 12693
12973	0	0	Ki67+	 7198 12970
12974	0	0	Ki67+	 7200 12609
12975	0	0	Ki67+	 7200 12662
12976	0	0	Ki67+	 7202 12639
12977	0	0	Ki67+	 7202 12782
12978	0	0	Ki67+	 7204 13041
12979	0	0	Ki67+	 7206 12861
12980	0	0	Ki67+	 7207 12934
12981	0	0	Ki67+	 7209 12904
12982	0	0	Ki67+	 7210 12887
12983	0	0	Ki67+	 7211 12769
12984	0	0	Ki67+	 7214 12786
12985	0	0	Ki67+	 7217 13055
12986	0	0	Ki67+	 7218 12815
12987	0	0	Ki67+	 7219 12839
12988	0	0	Ki67+	 7220 13073
12989	0	0	Ki67+	 7221 12865
12990	0	0	Ki67+	 7223 13018
12991	0	0	Ki67+	 7223 13108
12992	0	0	Ki67+	 7224 12990
12993	0	0	Ki67+	 7225 12953
12994	0	0	Ki67+	 7228 12554
12995	0	0	Ki67+	 7229 12972
12996	0	0	Ki67+	 7234 12754
12997	0	0	Ki67+	 7235 12928
12998	0	0	Ki67+	 7236 13038
12999	0	0	Ki67+	 7239 13069
13000	0	0	Ki67+	 7240 12944
13001	0	0	Ki67+	 7244 12842
13002	0	0	Ki67+	 7245 12967
13003	0	0	Ki67+	 7247 12780
13004	0	0	Ki67+	 7247 12820
13005	0	0	Ki67+	 7248 13083
13006	0	0	Ki67+	 7248 13115
13007	0	0	Ki67+	 7249 12993
13008	0	0	Ki67+	 7251 12896
13009	0	0	Ki67+	 7252 12795
13010	0	0	Ki67+	 7258 13026
13011	0	0	Ki67+	 7260 13089
13012	0	0	Ki67+	 7262 12811
13013	0	0	Ki67+	 7264 12842
13014	0	0	Ki67+	 7265 13128
13015	0	0	Ki67+	 7266 13008
13016	0	0	Ki67+	 7266 13057
13017	0	0	Ki67+	 7267 13068
13018	0	0	Ki67+	 7268 12918
13019	0	0	Ki67+	 7268 12937
13020	0	0	Ki67+	 7269 12880
13021	0	0	Ki67+	 7269 12972
13022	0	0	Ki67+	 7279 13107
13023	0	0	Ki67+	 7284 13033
13024	0	0	Ki67+	 7285 13000
13025	0	0	Ki67+	 7287 12823
13026	0	0	Ki67+	 7291 13254
13027	0	0	Ki67+	 7292 13088
13028	0	0	Ki67+	 7300 13079
13029	0	0	Ki67+	 7301 12897
13030	0	0	Ki67+	 7306 13009
13031	0	0	Ki67+	 7309 13025
13032	0	0	Ki67+	 7313 13122
13033	0	0	Ki67+	 7316 12698
13034	0	0	Ki67+	 7317 12975
13035	0	0	Ki67+	 7318 12630
13036	0	0	Ki67+	 7319 12603
13037	0	0	Ki67+	 7320 12572
13038	0	0	Ki67+	 7327 13140
13039	0	0	Ki67+	 7330 12659
13040	0	0	Ki67+	 7331 13072
13041	0	0	Ki67+	 7332 12539
13042	0	0	Ki67+	 7334 12501
13043	0	0	Ki67+	 7335 13036
13044	0	0	Ki67+	 7338 12982
13045	0	0	Ki67+	 7341 12579
13046	0	0	Ki67+	 7341 12606
13047	0	0	Ki67+	 7342 13098
13048	0	0	Ki67+	 7342 13118
13049	0	0	Ki67+	 7348 13014
13050	0	0	Ki67+	 7349 12688
13051	0	0	Ki67+	 7351 12549
13052	0	0	Ki67+	 7351 12633
13053	0	0	Ki67+	 7352 12969
13054	0	0	Ki67+	 7356 12597
13055	0	0	Ki67+	 7359 13041
13056	0	0	Ki67+	 7363 12623
13057	0	0	Ki67+	 7365 13102
13058	0	0	Ki67+	 7366 13088
13059	0	0	Ki67+	 7371 12975
13060	0	0	Ki67+	 7372 13028
13061	0	0	Ki67+	 7373 13000
13062	0	0	Ki67+	 7375 12566
13063	0	0	Ki67+	 7382 12591
13064	0	0	Ki67+	 7384 13061
13065	0	0	Ki67+	 7392 12961
13066	0	0	Ki67+	 7393 12524
13067	0	0	Ki67+	 7399 13042
13068	0	0	Ki67+	 7402 13013
13069	0	0	Ki67+	 7406 12974
13070	0	0	Ki67+	 7408 13054
13071	0	0	Ki67+	 7409 12544
13072	0	0	Ki67+	 7420 12511
13073	0	0	Ki67+	 7424 12534
13074	0	0	Ki67+	 7435 12502
13075	0	0	Ki67+	 7438 12652
13076	0	0	Ki67+	 7438 13102
13077	0	0	Ki67+	 7440 12544
13078	0	0	Ki67+	 7447 13027
13079	0	0	Ki67+	 7449 12571
13080	0	0	Ki67+	 7450 13060
13081	0	0	Ki67+	 7459 12955
13082	0	0	Ki67+	 7460 12520
13083	0	0	Ki67+	 7463 12940
13084	0	0	Ki67+	 7464 12997
13085	0	0	Ki67+	 7467 12885
13086	0	0	Ki67+	 7469 12926
13087	0	0	Ki67+	 7469 13022
13088	0	0	Ki67+	 7473 12502
13089	0	0	Ki67+	 7478 12857
13090	0	0	Ki67+	 7478 12901
13091	0	0	Ki67+	 7479 12944
13092	0	0	Ki67+	 7482 12825
13093	0	0	Ki67+	 7485 13014
13094	0	0	Ki67+	 7485 13053
13095	0	0	Ki67+	 7487 13075
13096	0	0	Ki67+	 7488 12910
13097	0	0	Ki67+	 7492 12886
13098	0	0	Ki67+	 7494 12844
13099	0	0	Ki67+	 7494 12989
13100	0	0	Ki67+	 7494 13110
13101	0	0	Ki67+	 7495 12967
13102	0	0	Ki67+	 7498 13071
13103	0	0	Ki67+	 7507 12953
13104	0	0	Ki67+	 7509 12765
13105	0	0	Ki67+	 7513 13031
13106	0	0	Ki67+	 7522 12501
13107	0	0	Ki67+	 7522 13067
13108	0	0	Ki67+	 7526 12955
13109	0	0	Ki67+	 7528 12896
13110	0	0	Ki67+	 7530 12990
13111	0	0	Ki67+	 7541 13192
13112	0	0	Ki67+	 7549 12859
13113	0	0	Ki67+	 7550 13226
13114	0	0	Ki67+	 7552 13019
13115	0	0	Ki67+	 7554 13204
13116	0	0	Ki67+	 7556 12921
13117	0	0	Ki67+	 7558 12939
13118	0	0	Ki67+	 7560 12725
13119	0	0	Ki67+	 7563 13044
13120	0	0	Ki67+	 7566 12984
13121	0	0	Ki67+	 7567 12882
13122	0	0	Ki67+	 7569 12481
13123	0	0	Ki67+	 7571 13115
13124	0	0	Ki67+	 7572 13065
13125	0	0	Ki67+	 7573 13239
13126	0	0	Ki67+	 7575 13145
13127	0	0	Ki67+	 7576 12950
13128	0	0	Ki67+	 7580 13197
13129	0	0	Ki67+	 7584 13125
13130	0	0	Ki67+	 7585 13055
13131	0	0	Ki67+	 7587 12854
13132	0	0	Ki67+	 7590 12998
13133	0	0	Ki67+	 7590 13017
13134	0	0	Ki67+	 7591 12690
13135	0	0	Ki67+	 7593 12757
13136	0	0	Ki67+	 7597 12808
13137	0	0	Ki67+	 7599 12724
13138	0	0	Ki67+	 7602 13174
13139	0	0	Ki67+	 7604 13063
13140	0	0	Ki67+	 7607 12575
13141	0	0	Ki67+	 7607 12686
13142	0	0	Ki67+	 7609 13134
13143	0	0	Ki67+	 7611 12773
13144	0	0	Ki67+	 7613 13211
13145	0	0	Ki67+	 7616 13171
13146	0	0	Ki67+	 7618 12743
13147	0	0	Ki67+	 7621 12527
13148	0	0	Ki67+	 7621 13252
13149	0	0	Ki67+	 7622 12508
13150	0	0	Ki67+	 7622 13240
13151	0	0	Ki67+	 7625 12724
13152	0	0	Ki67+	 7627 12842
13153	0	0	Ki67+	 7628 12812
13154	0	0	Ki67+	 7628 12988
13155	0	0	Ki67+	 7629 12763
13156	0	0	Ki67+	 7631 12705
13157	0	0	Ki67+	 7632 13081
13158	0	0	Ki67+	 7635 13153
13159	0	0	Ki67+	 7635 13216
13160	0	0	Ki67+	 7637 12794
13161	0	0	Ki67+	 7637 13126
13162	0	0	Ki67+	 7639 12623
13163	0	0	Ki67+	 7640 13057
13164	0	0	Ki67+	 7642 12678
13165	0	0	Ki67+	 7642 12745
13166	0	0	Ki67+	 7642 13275
13167	0	0	Ki67+	 7643 12876
13168	0	0	Ki67+	 7645 12596
13169	0	0	Ki67+	 7645 13186
13170	0	0	Ki67+	 7648 13025
13171	0	0	Ki67+	 7649 12712
13172	0	0	Ki67+	 7651 12916
13173	0	0	Ki67+	 7653 12656
13174	0	0	Ki67+	 7656 13181
13175	0	0	Ki67+	 7659 12499
13176	0	0	Ki67+	 7659 12827
13177	0	0	Ki67+	 7660 12554
13178	0	0	Ki67+	 7660 12762
13179	0	0	Ki67+	 7661 13225
13180	0	0	Ki67+	 7662 12567
13181	0	0	Ki67+	 7662 12613
13182	0	0	Ki67+	 7662 12796
13183	0	0	Ki67+	 7662 13098
13184	0	0	Ki67+	 7662 13142
13185	0	0	Ki67+	 7664 12657
13186	0	0	Ki67+	 7665 12929
13187	0	0	Ki67+	 7668 12751
13188	0	0	Ki67+	 7669 12995
13189	0	0	Ki67+	 7669 13259
13190	0	0	Ki67+	 7670 12527
13191	0	0	Ki67+	 7671 12591
13192	0	0	Ki67+	 7671 13122
13193	0	0	Ki67+	 7675 13244
13194	0	0	Ki67+	 7676 12721
13195	0	0	Ki67+	 7681 12852
13196	0	0	Ki67+	 7685 12971
13197	0	0	Ki67+	 7688 13088
13198	0	0	Ki67+	 7689 12955
13199	0	0	Ki67+	 7692 12645
13200	0	0	Ki67+	 7692 12678
13201	0	0	Ki67+	 7693 12919
13202	0	0	Ki67+	 7693 13263
13203	0	0	Ki67+	 7694 12864
13204	0	0	Ki67+	 7694 12904
13205	0	0	Ki67+	 7696 13245
13206	0	0	Ki67+	 7702 12824
13207	0	0	Ki67+	 7702 13202
13208	0	0	Ki67+	 7703 12708
13209	0	0	Ki67+	 7703 13057
13210	0	0	Ki67+	 7705 12732
13211	0	0	Ki67+	 7708 12610
13212	0	0	Ki67+	 7708 12768
13213	0	0	Ki67+	 7708 12928
13214	0	0	Ki67+	 7708 13228
13215	0	0	Ki67+	 7713 13195
13216	0	0	Ki67+	 7714 13022
13217	0	0	Ki67+	 7714 13105
13218	0	0	Ki67+	 7715 12962
13219	0	0	Ki67+	 7716 12876
13220	0	0	Ki67+	 7718 12682
13221	0	0	Ki67+	 7724 13250
13222	0	0	Ki67+	 7725 13002
13223	0	0	Ki67+	 7726 12576
13224	0	0	Ki67+	 7727 12609
13225	0	0	Ki67+	 7729 12717
13226	0	0	Ki67+	 7730 12645
13227	0	0	Ki67+	 7731 12515
13228	0	0	Ki67+	 7731 12855
13229	0	0	Ki67+	 7733 12705
13230	0	0	Ki67+	 7733 13271
13231	0	0	Ki67+	 7735 13213
13232	0	0	Ki67+	 7741 12898
13233	0	0	Ki67+	 7742 13230
13234	0	0	Ki67+	 7745 13199
13235	0	0	Ki67+	 7748 12916
13236	0	0	Ki67+	 7749 12968
13237	0	0	Ki67+	 7750 12543
13238	0	0	Ki67+	 7753 13260
13239	0	0	Ki67+	 7754 12771
13240	0	0	Ki67+	 7755 12699
13241	0	0	Ki67+	 7755 12867
13242	0	0	Ki67+	 7657 13301
13243	0	0	Ki67+	 7674 13284
13244	0	0	Ki67+	 7704 13290
13245	0	0	Ki67+	 7724 13305
13246	0	0	Ki67+	 7732 13287
13247	0	0	Ki67+	 7758 13297
13248	0	0	Ki67+	 8345 4352
13249	0	0	Ki67+	 8356 4154
13250	0	0	Ki67+	 8359 4177
13251	0	0	Ki67+	 8363 4126
13252	0	0	Ki67+	 8376 4177
13253	0	0	Ki67+	 8376 4348
13254	0	0	Ki67+	 8386 4162
13255	0	0	Ki67+	 8388 4186
13256	0	0	Ki67+	 8397 4345
13257	0	0	Ki67+	 8404 4246
13258	0	0	Ki67+	 8414 4164
13259	0	0	Ki67+	 8431 4335
13260	0	0	Ki67+	 8438 4121
13261	0	0	Ki67+	 8443 4165
13262	0	0	Ki67+	 8460 4315
13263	0	0	Ki67+	 8464 4144
13264	0	0	Ki67+	 8466 4104
13265	0	0	Ki67+	 8479 4291
13266	0	0	Ki67+	 8486 4146
13267	0	0	Ki67+	 8495 3961
13268	0	0	Ki67+	 8496 4117
13269	0	0	Ki67+	 8496 4276
13270	0	0	Ki67+	 8496 4295
13271	0	0	Ki67+	 8499 3983
13272	0	0	Ki67+	 8499 4313
13273	0	0	Ki67+	 8504 4004
13274	0	0	Ki67+	 8505 4101
13275	0	0	Ki67+	 8506 4224
13276	0	0	Ki67+	 8509 3952
13277	0	0	Ki67+	 8510 4120
13278	0	0	Ki67+	 8516 4246
13279	0	0	Ki67+	 8518 4206
13280	0	0	Ki67+	 8519 4278
13281	0	0	Ki67+	 8521 3932
13282	0	0	Ki67+	 8523 3968
13283	0	0	Ki67+	 8527 4018
13284	0	0	Ki67+	 8529 3950
13285	0	0	Ki67+	 8529 4079
13286	0	0	Ki67+	 8530 4254
13287	0	0	Ki67+	 8534 4221
13288	0	0	Ki67+	 8536 3961
13289	0	0	Ki67+	 8541 4193
13290	0	0	Ki67+	 8541 4369
13291	0	0	Ki67+	 8546 3942
13292	0	0	Ki67+	 8546 4104
13293	0	0	Ki67+	 8549 4238
13294	0	0	Ki67+	 8553 3996
13295	0	0	Ki67+	 8555 4203
13296	0	0	Ki67+	 8559 3911
13297	0	0	Ki67+	 7767 5428
13298	0	0	Ki67+	 7777 5175
13299	0	0	Ki67+	 7820 4878
13300	0	0	Ki67+	 7834 5104
13301	0	0	Ki67+	 7909 5113
13302	0	0	Ki67+	 7936 5119
13303	0	0	Ki67+	 7982 5200
13304	0	0	Ki67+	 7991 4964
13305	0	0	Ki67+	 8037 5333
13306	0	0	Ki67+	 8068 4780
13307	0	0	Ki67+	 8092 5099
13308	0	0	Ki67+	 8109 4737
13309	0	0	Ki67+	 8204 5032
13310	0	0	Ki67+	 8318 4803
13311	0	0	Ki67+	 8345 4915
13312	0	0	Ki67+	 8358 4902
13313	0	0	Ki67+	 8428 4688
13314	0	0	Ki67+	 8477 5083
13315	0	0	Ki67+	 8487 5363
13316	0	0	Ki67+	 8537 5314
13317	0	0	Ki67+	 8540 5340
13318	0	0	Ki67+	 7764 5885
13319	0	0	Ki67+	 7769 6202
13320	0	0	Ki67+	 7770 6177
13321	0	0	Ki67+	 7771 5541
13322	0	0	Ki67+	 7775 5942
13323	0	0	Ki67+	 7778 5812
13324	0	0	Ki67+	 7783 6230
13325	0	0	Ki67+	 7789 5925
13326	0	0	Ki67+	 7798 5542
13327	0	0	Ki67+	 7802 5884
13328	0	0	Ki67+	 7806 6210
13329	0	0	Ki67+	 7810 6245
13330	0	0	Ki67+	 7821 5912
13331	0	0	Ki67+	 7822 5934
13332	0	0	Ki67+	 7828 6266
13333	0	0	Ki67+	 7835 5679
13334	0	0	Ki67+	 7840 6265
13335	0	0	Ki67+	 7843 6231
13336	0	0	Ki67+	 7844 5923
13337	0	0	Ki67+	 7846 5851
13338	0	0	Ki67+	 7852 5655
13339	0	0	Ki67+	 7859 6257
13340	0	0	Ki67+	 7863 5839
13341	0	0	Ki67+	 7867 5896
13342	0	0	Ki67+	 7872 5913
13343	0	0	Ki67+	 7881 6204
13344	0	0	Ki67+	 7884 6260
13345	0	0	Ki67+	 7888 5855
13346	0	0	Ki67+	 7896 6255
13347	0	0	Ki67+	 7897 6227
13348	0	0	Ki67+	 7902 6190
13349	0	0	Ki67+	 7905 5873
13350	0	0	Ki67+	 7906 5934
13351	0	0	Ki67+	 7907 6098
13352	0	0	Ki67+	 7909 5863
13353	0	0	Ki67+	 7912 5974
13354	0	0	Ki67+	 7912 6220
13355	0	0	Ki67+	 7916 5905
13356	0	0	Ki67+	 7921 5955
13357	0	0	Ki67+	 7922 6120
13358	0	0	Ki67+	 7922 6142
13359	0	0	Ki67+	 7925 6181
13360	0	0	Ki67+	 7930 5931
13361	0	0	Ki67+	 7931 6111
13362	0	0	Ki67+	 7931 6248
13363	0	0	Ki67+	 7932 5886
13364	0	0	Ki67+	 7936 6067
13365	0	0	Ki67+	 7938 5832
13366	0	0	Ki67+	 7942 5859
13367	0	0	Ki67+	 7943 5944
13368	0	0	Ki67+	 7943 6183
13369	0	0	Ki67+	 7946 6110
13370	0	0	Ki67+	 7947 6061
13371	0	0	Ki67+	 7947 6171
13372	0	0	Ki67+	 7955 6094
13373	0	0	Ki67+	 7961 6191
13374	0	0	Ki67+	 7967 5876
13375	0	0	Ki67+	 7968 5859
13376	0	0	Ki67+	 7968 5889
13377	0	0	Ki67+	 7971 6219
13378	0	0	Ki67+	 7972 5849
13379	0	0	Ki67+	 7973 6047
13380	0	0	Ki67+	 7977 5920
13381	0	0	Ki67+	 7979 6005
13382	0	0	Ki67+	 7979 6206
13383	0	0	Ki67+	 7981 6101
13384	0	0	Ki67+	 7986 6225
13385	0	0	Ki67+	 7988 5912
13386	0	0	Ki67+	 7991 5975
13387	0	0	Ki67+	 7995 5854
13388	0	0	Ki67+	 7997 5947
13389	0	0	Ki67+	 7997 6089
13390	0	0	Ki67+	 7999 5879
13391	0	0	Ki67+	 7999 6190
13392	0	0	Ki67+	 8000 5963
13393	0	0	Ki67+	 8000 6021
13394	0	0	Ki67+	 8002 6074
13395	0	0	Ki67+	 8002 6231
13396	0	0	Ki67+	 8011 5927
13397	0	0	Ki67+	 8012 6000
13398	0	0	Ki67+	 8013 6211
13399	0	0	Ki67+	 8014 6071
13400	0	0	Ki67+	 8030 6238
13401	0	0	Ki67+	 8031 5902
13402	0	0	Ki67+	 8032 6153
13403	0	0	Ki67+	 8036 6218
13404	0	0	Ki67+	 8043 6077
13405	0	0	Ki67+	 8052 5815
13406	0	0	Ki67+	 8053 5922
13407	0	0	Ki67+	 8061 6101
13408	0	0	Ki67+	 8067 6137
13409	0	0	Ki67+	 8068 5473
13410	0	0	Ki67+	 8068 6260
13411	0	0	Ki67+	 8080 6077
13412	0	0	Ki67+	 8083 6241
13413	0	0	Ki67+	 8083 6251
13414	0	0	Ki67+	 8087 5482
13415	0	0	Ki67+	 8092 6127
13416	0	0	Ki67+	 8096 6100
13417	0	0	Ki67+	 8097 5983
13418	0	0	Ki67+	 8100 5720
13419	0	0	Ki67+	 8111 5513
13420	0	0	Ki67+	 8115 6223
13421	0	0	Ki67+	 8116 6059
13422	0	0	Ki67+	 8119 6255
13423	0	0	Ki67+	 8123 6191
13424	0	0	Ki67+	 8127 6123
13425	0	0	Ki67+	 8135 6249
13426	0	0	Ki67+	 8139 5830
13427	0	0	Ki67+	 8146 6198
13428	0	0	Ki67+	 8151 6214
13429	0	0	Ki67+	 8156 5977
13430	0	0	Ki67+	 8156 6185
13431	0	0	Ki67+	 8158 5714
13432	0	0	Ki67+	 8165 5986
13433	0	0	Ki67+	 8169 6188
13434	0	0	Ki67+	 8172 6159
13435	0	0	Ki67+	 8186 6103
13436	0	0	Ki67+	 8195 6070
13437	0	0	Ki67+	 8195 6097
13438	0	0	Ki67+	 8196 5840
13439	0	0	Ki67+	 8217 6088
13440	0	0	Ki67+	 8222 6027
13441	0	0	Ki67+	 8237 6251
13442	0	0	Ki67+	 8251 5578
13443	0	0	Ki67+	 8263 5589
13444	0	0	Ki67+	 8391 6116
13445	0	0	Ki67+	 8395 5638
13446	0	0	Ki67+	 8419 5635
13447	0	0	Ki67+	 8421 5745
13448	0	0	Ki67+	 8429 5589
13449	0	0	Ki67+	 8429 5937
13450	0	0	Ki67+	 8431 5510
13451	0	0	Ki67+	 8437 5740
13452	0	0	Ki67+	 8443 5586
13453	0	0	Ki67+	 8452 5743
13454	0	0	Ki67+	 8494 5950
13455	0	0	Ki67+	 7763 6490
13456	0	0	Ki67+	 7764 6437
13457	0	0	Ki67+	 7770 6775
13458	0	0	Ki67+	 7779 6460
13459	0	0	Ki67+	 7781 6525
13460	0	0	Ki67+	 7785 6431
13461	0	0	Ki67+	 7795 6400
13462	0	0	Ki67+	 7796 6418
13463	0	0	Ki67+	 7799 6450
13464	0	0	Ki67+	 7800 6388
13465	0	0	Ki67+	 7800 6990
13466	0	0	Ki67+	 7802 6743
13467	0	0	Ki67+	 7802 6820
13468	0	0	Ki67+	 7803 6780
13469	0	0	Ki67+	 7804 6857
13470	0	0	Ki67+	 7810 6522
13471	0	0	Ki67+	 7814 6710
13472	0	0	Ki67+	 7814 6876
13473	0	0	Ki67+	 7816 6440
13474	0	0	Ki67+	 7819 6490
13475	0	0	Ki67+	 7821 6589
13476	0	0	Ki67+	 7821 6782
13477	0	0	Ki67+	 7825 6517
13478	0	0	Ki67+	 7825 6746
13479	0	0	Ki67+	 7825 6835
13480	0	0	Ki67+	 7826 6621
13481	0	0	Ki67+	 7826 6897
13482	0	0	Ki67+	 7833 6407
13483	0	0	Ki67+	 7833 6557
13484	0	0	Ki67+	 7836 6421
13485	0	0	Ki67+	 7846 6729
13486	0	0	Ki67+	 7847 6754
13487	0	0	Ki67+	 7848 6490
13488	0	0	Ki67+	 7848 6714
13489	0	0	Ki67+	 7851 6860
13490	0	0	Ki67+	 7852 6468
13491	0	0	Ki67+	 7855 6394
13492	0	0	Ki67+	 7857 6536
13493	0	0	Ki67+	 7858 6592
13494	0	0	Ki67+	 7858 6625
13495	0	0	Ki67+	 7861 6380
13496	0	0	Ki67+	 7862 6522
13497	0	0	Ki67+	 7863 6779
13498	0	0	Ki67+	 7865 6435
13499	0	0	Ki67+	 7865 6600
13500	0	0	Ki67+	 7877 6492
13501	0	0	Ki67+	 7879 6630
13502	0	0	Ki67+	 7887 6399
13503	0	0	Ki67+	 7893 6427
13504	0	0	Ki67+	 7897 6372
13505	0	0	Ki67+	 7898 6619
13506	0	0	Ki67+	 7909 6479
13507	0	0	Ki67+	 7909 6586
13508	0	0	Ki67+	 7910 6412
13509	0	0	Ki67+	 7911 6777
13510	0	0	Ki67+	 7914 6503
13511	0	0	Ki67+	 7919 6451
13512	0	0	Ki67+	 7923 6597
13513	0	0	Ki67+	 7923 6790
13514	0	0	Ki67+	 7928 6520
13515	0	0	Ki67+	 7931 6489
13516	0	0	Ki67+	 7934 6396
13517	0	0	Ki67+	 7936 6566
13518	0	0	Ki67+	 7946 6460
13519	0	0	Ki67+	 7950 6384
13520	0	0	Ki67+	 7950 6486
13521	0	0	Ki67+	 7951 6516
13522	0	0	Ki67+	 7975 6456
13523	0	0	Ki67+	 7977 6481
13524	0	0	Ki67+	 7981 6425
13525	0	0	Ki67+	 7985 6343
13526	0	0	Ki67+	 8002 6477
13527	0	0	Ki67+	 8005 6341
13528	0	0	Ki67+	 8006 6459
13529	0	0	Ki67+	 8023 6325
13530	0	0	Ki67+	 8026 6353
13531	0	0	Ki67+	 8036 6331
13532	0	0	Ki67+	 8042 6451
13533	0	0	Ki67+	 8053 6358
13534	0	0	Ki67+	 8057 6468
13535	0	0	Ki67+	 8058 6333
13536	0	0	Ki67+	 8060 6538
13537	0	0	Ki67+	 8070 6548
13538	0	0	Ki67+	 8071 6422
13539	0	0	Ki67+	 8080 6457
13540	0	0	Ki67+	 8088 6339
13541	0	0	Ki67+	 8089 6671
13542	0	0	Ki67+	 8092 6504
13543	0	0	Ki67+	 8098 6415
13544	0	0	Ki67+	 8107 6381
13545	0	0	Ki67+	 8107 6434
13546	0	0	Ki67+	 8110 6358
13547	0	0	Ki67+	 8131 6410
13548	0	0	Ki67+	 8135 6347
13549	0	0	Ki67+	 8141 6389
13550	0	0	Ki67+	 8147 6399
13551	0	0	Ki67+	 8151 6362
13552	0	0	Ki67+	 8158 6380
13553	0	0	Ki67+	 8167 6418
13554	0	0	Ki67+	 8190 6379
13555	0	0	Ki67+	 8211 6291
13556	0	0	Ki67+	 8229 6274
13557	0	0	Ki67+	 8236 6428
13558	0	0	Ki67+	 8486 6402
13559	0	0	Ki67+	 8487 6704
13560	0	0	Ki67+	 8493 7044
13561	0	0	Ki67+	 7836 7788
13562	0	0	Ki67+	 7852 7844
13563	0	0	Ki67+	 7879 7375
13564	0	0	Ki67+	 7983 7418
13565	0	0	Ki67+	 8045 7573
13566	0	0	Ki67+	 8156 7285
13567	0	0	Ki67+	 8182 7133
13568	0	0	Ki67+	 8230 7800
13569	0	0	Ki67+	 8478 7681
13570	0	0	Ki67+	 8531 7313
13571	0	0	Ki67+	 7771 8649
13572	0	0	Ki67+	 7821 8648
13573	0	0	Ki67+	 7832 8670
13574	0	0	Ki67+	 7904 8669
13575	0	0	Ki67+	 7948 8653
13576	0	0	Ki67+	 8000 8641
13577	0	0	Ki67+	 8037 8250
13578	0	0	Ki67+	 8054 8626
13579	0	0	Ki67+	 8325 8612
13580	0	0	Ki67+	 8464 8668
13581	0	0	Ki67+	 8474 8669
13582	0	0	Ki67+	 8523 8512
13583	0	0	Ki67+	 8538 8449
13584	0	0	Ki67+	 8541 8586
13585	0	0	Ki67+	 8558 8593
13586	0	0	Ki67+	 7762 8944
13587	0	0	Ki67+	 7762 8983
13588	0	0	Ki67+	 7763 8902
13589	0	0	Ki67+	 7765 8966
13590	0	0	Ki67+	 7767 9154
13591	0	0	Ki67+	 7768 8686
13592	0	0	Ki67+	 7768 8721
13593	0	0	Ki67+	 7777 8705
13594	0	0	Ki67+	 7784 8886
13595	0	0	Ki67+	 7784 8957
13596	0	0	Ki67+	 7787 8677
13597	0	0	Ki67+	 7788 8944
13598	0	0	Ki67+	 7789 8742
13599	0	0	Ki67+	 7798 8935
13600	0	0	Ki67+	 7800 8694
13601	0	0	Ki67+	 7805 9240
13602	0	0	Ki67+	 7806 8906
13603	0	0	Ki67+	 7806 9002
13604	0	0	Ki67+	 7809 9147
13605	0	0	Ki67+	 7812 8686
13606	0	0	Ki67+	 7814 9100
13607	0	0	Ki67+	 7831 9463
13608	0	0	Ki67+	 7837 8720
13609	0	0	Ki67+	 7838 9127
13610	0	0	Ki67+	 7840 9054
13611	0	0	Ki67+	 7854 8761
13612	0	0	Ki67+	 7855 9467
13613	0	0	Ki67+	 7861 9055
13614	0	0	Ki67+	 7862 9131
13615	0	0	Ki67+	 7865 9399
13616	0	0	Ki67+	 7873 8761
13617	0	0	Ki67+	 7883 8945
13618	0	0	Ki67+	 7888 9384
13619	0	0	Ki67+	 7891 9425
13620	0	0	Ki67+	 7892 8686
13621	0	0	Ki67+	 7892 9459
13622	0	0	Ki67+	 7906 9281
13623	0	0	Ki67+	 7908 9392
13624	0	0	Ki67+	 7913 9079
13625	0	0	Ki67+	 7914 9366
13626	0	0	Ki67+	 7915 9416
13627	0	0	Ki67+	 7921 9445
13628	0	0	Ki67+	 7929 9399
13629	0	0	Ki67+	 7934 8911
13630	0	0	Ki67+	 7938 8900
13631	0	0	Ki67+	 7938 9371
13632	0	0	Ki67+	 7940 9463
13633	0	0	Ki67+	 7949 9426
13634	0	0	Ki67+	 7953 9439
13635	0	0	Ki67+	 7964 9343
13636	0	0	Ki67+	 7969 9388
13637	0	0	Ki67+	 7973 9408
13638	0	0	Ki67+	 7975 9449
13639	0	0	Ki67+	 7977 9050
13640	0	0	Ki67+	 7978 9010
13641	0	0	Ki67+	 7978 9373
13642	0	0	Ki67+	 7985 9291
13643	0	0	Ki67+	 7992 9390
13644	0	0	Ki67+	 8000 9310
13645	0	0	Ki67+	 8000 9424
13646	0	0	Ki67+	 8006 9202
13647	0	0	Ki67+	 8021 9392
13648	0	0	Ki67+	 8023 9364
13649	0	0	Ki67+	 8026 9309
13650	0	0	Ki67+	 8028 9280
13651	0	0	Ki67+	 8028 9449
13652	0	0	Ki67+	 8042 9269
13653	0	0	Ki67+	 8043 9380
13654	0	0	Ki67+	 8048 9418
13655	0	0	Ki67+	 8052 9465
13656	0	0	Ki67+	 8054 9439
13657	0	0	Ki67+	 8057 8679
13658	0	0	Ki67+	 8062 9341
13659	0	0	Ki67+	 8063 9299
13660	0	0	Ki67+	 8066 9422
13661	0	0	Ki67+	 8070 9357
13662	0	0	Ki67+	 8071 8962
13663	0	0	Ki67+	 8072 9466
13664	0	0	Ki67+	 8073 9264
13665	0	0	Ki67+	 8081 9309
13666	0	0	Ki67+	 8093 9242
13667	0	0	Ki67+	 8094 9342
13668	0	0	Ki67+	 8099 9260
13669	0	0	Ki67+	 8110 9245
13670	0	0	Ki67+	 8111 9303
13671	0	0	Ki67+	 8117 8716
13672	0	0	Ki67+	 8127 9049
13673	0	0	Ki67+	 8130 9308
13674	0	0	Ki67+	 8132 9369
13675	0	0	Ki67+	 8133 9394
13676	0	0	Ki67+	 8134 9327
13677	0	0	Ki67+	 8136 9237
13678	0	0	Ki67+	 8137 9274
13679	0	0	Ki67+	 8147 9045
13680	0	0	Ki67+	 8156 9254
13681	0	0	Ki67+	 8158 9268
13682	0	0	Ki67+	 8167 9337
13683	0	0	Ki67+	 8174 9356
13684	0	0	Ki67+	 8183 9270
13685	0	0	Ki67+	 8188 9311
13686	0	0	Ki67+	 8200 9247
13687	0	0	Ki67+	 8201 9214
13688	0	0	Ki67+	 8204 9270
13689	0	0	Ki67+	 8204 9316
13690	0	0	Ki67+	 8211 9225
13691	0	0	Ki67+	 8214 9284
13692	0	0	Ki67+	 8215 9311
13693	0	0	Ki67+	 8219 9340
13694	0	0	Ki67+	 8229 8794
13695	0	0	Ki67+	 8234 9217
13696	0	0	Ki67+	 8242 9168
13697	0	0	Ki67+	 8243 9343
13698	0	0	Ki67+	 8249 9299
13699	0	0	Ki67+	 8259 9277
13700	0	0	Ki67+	 8263 9257
13701	0	0	Ki67+	 8264 9324
13702	0	0	Ki67+	 8270 9202
13703	0	0	Ki67+	 8270 9351
13704	0	0	Ki67+	 8285 9296
13705	0	0	Ki67+	 8288 9175
13706	0	0	Ki67+	 8290 9282
13707	0	0	Ki67+	 8293 9237
13708	0	0	Ki67+	 8304 9156
13709	0	0	Ki67+	 8304 9261
13710	0	0	Ki67+	 8314 8895
13711	0	0	Ki67+	 8315 9196
13712	0	0	Ki67+	 8319 9224
13713	0	0	Ki67+	 8321 9293
13714	0	0	Ki67+	 8322 9253
13715	0	0	Ki67+	 8327 9167
13716	0	0	Ki67+	 8330 9154
13717	0	0	Ki67+	 8346 9294
13718	0	0	Ki67+	 8348 9227
13719	0	0	Ki67+	 8359 9326
13720	0	0	Ki67+	 8365 9288
13721	0	0	Ki67+	 8374 9212
13722	0	0	Ki67+	 8394 9187
13723	0	0	Ki67+	 8401 9221
13724	0	0	Ki67+	 8402 9291
13725	0	0	Ki67+	 8403 9333
13726	0	0	Ki67+	 8405 9166
13727	0	0	Ki67+	 8407 9309
13728	0	0	Ki67+	 8424 9193
13729	0	0	Ki67+	 8426 9272
13730	0	0	Ki67+	 8427 9235
13731	0	0	Ki67+	 8428 9163
13732	0	0	Ki67+	 8435 9195
13733	0	0	Ki67+	 8452 9244
13734	0	0	Ki67+	 8464 9259
13735	0	0	Ki67+	 8465 9296
13736	0	0	Ki67+	 8467 9223
13737	0	0	Ki67+	 8478 9192
13738	0	0	Ki67+	 8488 9245
13739	0	0	Ki67+	 8503 9199
13740	0	0	Ki67+	 8507 9266
13741	0	0	Ki67+	 8507 9312
13742	0	0	Ki67+	 8512 8864
13743	0	0	Ki67+	 8522 9301
13744	0	0	Ki67+	 8531 9240
13745	0	0	Ki67+	 8544 9264
13746	0	0	Ki67+	 8545 9244
13747	0	0	Ki67+	 8545 9305
13748	0	0	Ki67+	 8557 9259
13749	0	0	Ki67+	 8558 9290
13750	0	0	Ki67+	 8559 9189
13751	0	0	Ki67+	 7763 10195
13752	0	0	Ki67+	 7764 10230
13753	0	0	Ki67+	 7765 9665
13754	0	0	Ki67+	 7766 9584
13755	0	0	Ki67+	 7766 10206
13756	0	0	Ki67+	 7769 9766
13757	0	0	Ki67+	 7769 10098
13758	0	0	Ki67+	 7769 10116
13759	0	0	Ki67+	 7773 9507
13760	0	0	Ki67+	 7774 9746
13761	0	0	Ki67+	 7781 9633
13762	0	0	Ki67+	 7784 9541
13763	0	0	Ki67+	 7791 9689
13764	0	0	Ki67+	 7794 9475
13765	0	0	Ki67+	 7794 9578
13766	0	0	Ki67+	 7794 10168
13767	0	0	Ki67+	 7800 9656
13768	0	0	Ki67+	 7803 9508
13769	0	0	Ki67+	 7808 10104
13770	0	0	Ki67+	 7810 9615
13771	0	0	Ki67+	 7811 9479
13772	0	0	Ki67+	 7817 9561
13773	0	0	Ki67+	 7819 9673
13774	0	0	Ki67+	 7827 9562
13775	0	0	Ki67+	 7827 9583
13776	0	0	Ki67+	 7827 10164
13777	0	0	Ki67+	 7830 9636
13778	0	0	Ki67+	 7835 9609
13779	0	0	Ki67+	 7836 9506
13780	0	0	Ki67+	 7838 9553
13781	0	0	Ki67+	 7842 10198
13782	0	0	Ki67+	 7848 9663
13783	0	0	Ki67+	 7854 9549
13784	0	0	Ki67+	 7859 9582
13785	0	0	Ki67+	 7868 9688
13786	0	0	Ki67+	 7871 9568
13787	0	0	Ki67+	 7875 9645
13788	0	0	Ki67+	 7881 9481
13789	0	0	Ki67+	 7883 9583
13790	0	0	Ki67+	 7894 9541
13791	0	0	Ki67+	 7896 9624
13792	0	0	Ki67+	 7920 9887
13793	0	0	Ki67+	 7925 9525
13794	0	0	Ki67+	 7926 9551
13795	0	0	Ki67+	 7926 9597
13796	0	0	Ki67+	 7930 9829
13797	0	0	Ki67+	 7931 9903
13798	0	0	Ki67+	 7934 9578
13799	0	0	Ki67+	 7934 9864
13800	0	0	Ki67+	 7940 9500
13801	0	0	Ki67+	 7943 9589
13802	0	0	Ki67+	 7953 9840
13803	0	0	Ki67+	 7958 9555
13804	0	0	Ki67+	 7964 9517
13805	0	0	Ki67+	 7969 9820
13806	0	0	Ki67+	 7970 9882
13807	0	0	Ki67+	 7970 9909
13808	0	0	Ki67+	 7975 9574
13809	0	0	Ki67+	 7978 9844
13810	0	0	Ki67+	 7984 9924
13811	0	0	Ki67+	 7986 9539
13812	0	0	Ki67+	 7992 9985
13813	0	0	Ki67+	 7995 9477
13814	0	0	Ki67+	 8006 9826
13815	0	0	Ki67+	 8013 9806
13816	0	0	Ki67+	 8013 9899
13817	0	0	Ki67+	 8017 9851
13818	0	0	Ki67+	 8020 9509
13819	0	0	Ki67+	 8021 9498
13820	0	0	Ki67+	 8022 10035
13821	0	0	Ki67+	 8040 9480
13822	0	0	Ki67+	 8040 9879
13823	0	0	Ki67+	 8045 9804
13824	0	0	Ki67+	 8052 9765
13825	0	0	Ki67+	 8052 9857
13826	0	0	Ki67+	 8056 9824
13827	0	0	Ki67+	 8069 9961
13828	0	0	Ki67+	 8070 9782
13829	0	0	Ki67+	 8076 9735
13830	0	0	Ki67+	 8082 9762
13831	0	0	Ki67+	 8086 9827
13832	0	0	Ki67+	 8100 9784
13833	0	0	Ki67+	 8103 9816
13834	0	0	Ki67+	 8105 9734
13835	0	0	Ki67+	 8114 10148
13836	0	0	Ki67+	 8118 9707
13837	0	0	Ki67+	 8119 9759
13838	0	0	Ki67+	 8132 9794
13839	0	0	Ki67+	 8133 10184
13840	0	0	Ki67+	 8134 10061
13841	0	0	Ki67+	 8138 9716
13842	0	0	Ki67+	 8142 9690
13843	0	0	Ki67+	 8152 9736
13844	0	0	Ki67+	 8153 9787
13845	0	0	Ki67+	 8153 10210
13846	0	0	Ki67+	 8156 10167
13847	0	0	Ki67+	 8158 9770
13848	0	0	Ki67+	 8169 9742
13849	0	0	Ki67+	 8170 9666
13850	0	0	Ki67+	 8172 9689
13851	0	0	Ki67+	 8174 9992
13852	0	0	Ki67+	 8180 9787
13853	0	0	Ki67+	 8182 10252
13854	0	0	Ki67+	 8191 9688
13855	0	0	Ki67+	 8192 9716
13856	0	0	Ki67+	 8196 10195
13857	0	0	Ki67+	 8201 10098
13858	0	0	Ki67+	 8202 9984
13859	0	0	Ki67+	 8205 10052
13860	0	0	Ki67+	 8205 10068
13861	0	0	Ki67+	 8210 10021
13862	0	0	Ki67+	 8211 9975
13863	0	0	Ki67+	 8214 10120
13864	0	0	Ki67+	 8219 9744
13865	0	0	Ki67+	 8220 9687
13866	0	0	Ki67+	 8220 9731
13867	0	0	Ki67+	 8220 10022
13868	0	0	Ki67+	 8221 10102
13869	0	0	Ki67+	 8229 10192
13870	0	0	Ki67+	 8236 9955
13871	0	0	Ki67+	 8237 9996
13872	0	0	Ki67+	 8237 10142
13873	0	0	Ki67+	 8238 10069
13874	0	0	Ki67+	 8241 9745
13875	0	0	Ki67+	 8244 9677
13876	0	0	Ki67+	 8249 9702
13877	0	0	Ki67+	 8253 10243
13878	0	0	Ki67+	 8255 10046
13879	0	0	Ki67+	 8256 10115
13880	0	0	Ki67+	 8260 9731
13881	0	0	Ki67+	 8260 10023
13882	0	0	Ki67+	 8268 10131
13883	0	0	Ki67+	 8275 10004
13884	0	0	Ki67+	 8275 10023
13885	0	0	Ki67+	 8279 10069
13886	0	0	Ki67+	 8280 9718
13887	0	0	Ki67+	 8282 9605
13888	0	0	Ki67+	 8282 9651
13889	0	0	Ki67+	 8283 9629
13890	0	0	Ki67+	 8289 9973
13891	0	0	Ki67+	 8292 10061
13892	0	0	Ki67+	 8298 9956
13893	0	0	Ki67+	 8300 9660
13894	0	0	Ki67+	 8302 9702
13895	0	0	Ki67+	 8303 9649
13896	0	0	Ki67+	 8304 10111
13897	0	0	Ki67+	 8311 9966
13898	0	0	Ki67+	 8312 10151
13899	0	0	Ki67+	 8313 10036
13900	0	0	Ki67+	 8316 9863
13901	0	0	Ki67+	 8322 10055
13902	0	0	Ki67+	 8323 10083
13903	0	0	Ki67+	 8324 9962
13904	0	0	Ki67+	 8325 9993
13905	0	0	Ki67+	 8327 10099
13906	0	0	Ki67+	 8330 10228
13907	0	0	Ki67+	 8331 9646
13908	0	0	Ki67+	 8338 9635
13909	0	0	Ki67+	 8341 10045
13910	0	0	Ki67+	 8344 10016
13911	0	0	Ki67+	 8347 9947
13912	0	0	Ki67+	 8351 10057
13913	0	0	Ki67+	 8358 9638
13914	0	0	Ki67+	 8358 9987
13915	0	0	Ki67+	 8359 10234
13916	0	0	Ki67+	 8361 10133
13917	0	0	Ki67+	 8368 10091
13918	0	0	Ki67+	 8371 9563
13919	0	0	Ki67+	 8371 9632
13920	0	0	Ki67+	 8374 9960
13921	0	0	Ki67+	 8375 10118
13922	0	0	Ki67+	 8378 10069
13923	0	0	Ki67+	 8379 9724
13924	0	0	Ki67+	 8380 10032
13925	0	0	Ki67+	 8383 9699
13926	0	0	Ki67+	 8387 10122
13927	0	0	Ki67+	 8392 9653
13928	0	0	Ki67+	 8394 9563
13929	0	0	Ki67+	 8395 9594
13930	0	0	Ki67+	 8399 10101
13931	0	0	Ki67+	 8402 9997
13932	0	0	Ki67+	 8403 9647
13933	0	0	Ki67+	 8404 9701
13934	0	0	Ki67+	 8409 10023
13935	0	0	Ki67+	 8414 9666
13936	0	0	Ki67+	 8417 10045
13937	0	0	Ki67+	 8419 10087
13938	0	0	Ki67+	 8420 9921
13939	0	0	Ki67+	 8426 9539
13940	0	0	Ki67+	 8427 9964
13941	0	0	Ki67+	 8428 9675
13942	0	0	Ki67+	 8431 10003
13943	0	0	Ki67+	 8432 9629
13944	0	0	Ki67+	 8433 10074
13945	0	0	Ki67+	 8436 9648
13946	0	0	Ki67+	 8437 9949
13947	0	0	Ki67+	 8439 9719
13948	0	0	Ki67+	 8442 9900
13949	0	0	Ki67+	 8444 10126
13950	0	0	Ki67+	 8447 10032
13951	0	0	Ki67+	 8449 9876
13952	0	0	Ki67+	 8452 9602
13953	0	0	Ki67+	 8453 9956
13954	0	0	Ki67+	 8454 9666
13955	0	0	Ki67+	 8455 10108
13956	0	0	Ki67+	 8459 9986
13957	0	0	Ki67+	 8461 10081
13958	0	0	Ki67+	 8462 9641
13959	0	0	Ki67+	 8464 9924
13960	0	0	Ki67+	 8467 9556
13961	0	0	Ki67+	 8468 9813
13962	0	0	Ki67+	 8472 10011
13963	0	0	Ki67+	 8475 10061
13964	0	0	Ki67+	 8478 9870
13965	0	0	Ki67+	 8479 9898
13966	0	0	Ki67+	 8480 9654
13967	0	0	Ki67+	 8481 9677
13968	0	0	Ki67+	 8485 9527
13969	0	0	Ki67+	 8486 10000
13970	0	0	Ki67+	 8487 10116
13971	0	0	Ki67+	 8490 9594
13972	0	0	Ki67+	 8493 9563
13973	0	0	Ki67+	 8494 9894
13974	0	0	Ki67+	 8496 10084
13975	0	0	Ki67+	 8497 10037
13976	0	0	Ki67+	 8498 9957
13977	0	0	Ki67+	 8500 9923
13978	0	0	Ki67+	 8500 10025
13979	0	0	Ki67+	 8505 9600
13980	0	0	Ki67+	 8507 10002
13981	0	0	Ki67+	 8508 9585
13982	0	0	Ki67+	 8509 9650
13983	0	0	Ki67+	 8513 9677
13984	0	0	Ki67+	 8515 10072
13985	0	0	Ki67+	 8517 9622
13986	0	0	Ki67+	 8523 10052
13987	0	0	Ki67+	 8525 9892
13988	0	0	Ki67+	 8526 9671
13989	0	0	Ki67+	 8528 9967
13990	0	0	Ki67+	 8534 9980
13991	0	0	Ki67+	 8535 9598
13992	0	0	Ki67+	 8539 9921
13993	0	0	Ki67+	 8541 9655
13994	0	0	Ki67+	 8543 9971
13995	0	0	Ki67+	 8544 9559
13996	0	0	Ki67+	 8547 9847
13997	0	0	Ki67+	 8547 10018
13998	0	0	Ki67+	 8549 9502
13999	0	0	Ki67+	 8549 9942
14000	0	0	Ki67+	 8551 9614
14001	0	0	Ki67+	 8551 9639
14002	0	0	Ki67+	 8553 9878
14003	0	0	Ki67+	 8556 10040
14004	0	0	Ki67+	 8557 9920
14005	0	0	Ki67+	 7770 11033
14006	0	0	Ki67+	 7778 11051
14007	0	0	Ki67+	 7791 11028
14008	0	0	Ki67+	 7807 11032
14009	0	0	Ki67+	 7815 10858
14010	0	0	Ki67+	 7832 10942
14011	0	0	Ki67+	 7866 10848
14012	0	0	Ki67+	 7870 10932
14013	0	0	Ki67+	 7893 11026
14014	0	0	Ki67+	 7903 10752
14015	0	0	Ki67+	 7921 10711
14016	0	0	Ki67+	 7947 10800
14017	0	0	Ki67+	 7953 10732
14018	0	0	Ki67+	 7965 10685
14019	0	0	Ki67+	 7972 10829
14020	0	0	Ki67+	 7976 11045
14021	0	0	Ki67+	 7985 11067
14022	0	0	Ki67+	 7987 10976
14023	0	0	Ki67+	 7988 10951
14024	0	0	Ki67+	 8004 10708
14025	0	0	Ki67+	 8010 10669
14026	0	0	Ki67+	 8010 11032
14027	0	0	Ki67+	 8024 10985
14028	0	0	Ki67+	 8026 10823
14029	0	0	Ki67+	 8035 10671
14030	0	0	Ki67+	 8050 10968
14031	0	0	Ki67+	 8058 10779
14032	0	0	Ki67+	 8064 10939
14033	0	0	Ki67+	 8068 10671
14034	0	0	Ki67+	 8070 10762
14035	0	0	Ki67+	 8075 10707
14036	0	0	Ki67+	 8091 10978
14037	0	0	Ki67+	 8094 10744
14038	0	0	Ki67+	 8099 11071
14039	0	0	Ki67+	 8115 11050
14040	0	0	Ki67+	 8125 10668
14041	0	0	Ki67+	 8130 10709
14042	0	0	Ki67+	 8130 10742
14043	0	0	Ki67+	 8144 10711
14044	0	0	Ki67+	 8157 10681
14045	0	0	Ki67+	 8157 10984
14046	0	0	Ki67+	 8172 10988
14047	0	0	Ki67+	 8177 10703
14048	0	0	Ki67+	 8182 10983
14049	0	0	Ki67+	 8201 10661
14050	0	0	Ki67+	 8204 10720
14051	0	0	Ki67+	 8208 10696
14052	0	0	Ki67+	 8223 10768
14053	0	0	Ki67+	 8226 10752
14054	0	0	Ki67+	 8230 10663
14055	0	0	Ki67+	 8235 10680
14056	0	0	Ki67+	 8251 10841
14057	0	0	Ki67+	 8255 10710
14058	0	0	Ki67+	 8270 10696
14059	0	0	Ki67+	 8277 10738
14060	0	0	Ki67+	 8284 10655
14061	0	0	Ki67+	 8288 10762
14062	0	0	Ki67+	 8305 10607
14063	0	0	Ki67+	 8313 10645
14064	0	0	Ki67+	 8314 10864
14065	0	0	Ki67+	 8316 10829
14066	0	0	Ki67+	 8318 10681
14067	0	0	Ki67+	 8322 10659
14068	0	0	Ki67+	 8335 10650
14069	0	0	Ki67+	 8344 10565
14070	0	0	Ki67+	 8347 10659
14071	0	0	Ki67+	 8351 11042
14072	0	0	Ki67+	 8353 10608
14073	0	0	Ki67+	 8364 10551
14074	0	0	Ki67+	 8365 10636
14075	0	0	Ki67+	 8367 10679
14076	0	0	Ki67+	 8372 10530
14077	0	0	Ki67+	 8389 10557
14078	0	0	Ki67+	 8390 10686
14079	0	0	Ki67+	 8394 10623
14080	0	0	Ki67+	 8395 10662
14081	0	0	Ki67+	 8396 10537
14082	0	0	Ki67+	 8405 10600
14083	0	0	Ki67+	 8408 10644
14084	0	0	Ki67+	 8428 10570
14085	0	0	Ki67+	 8429 10766
14086	0	0	Ki67+	 8430 10505
14087	0	0	Ki67+	 8431 10791
14088	0	0	Ki67+	 8433 10723
14089	0	0	Ki67+	 8442 10434
14090	0	0	Ki67+	 8443 10715
14091	0	0	Ki67+	 8447 10693
14092	0	0	Ki67+	 8454 10667
14093	0	0	Ki67+	 8462 10443
14094	0	0	Ki67+	 8464 10498
14095	0	0	Ki67+	 8467 10651
14096	0	0	Ki67+	 8474 10729
14097	0	0	Ki67+	 8475 10670
14098	0	0	Ki67+	 8481 10478
14099	0	0	Ki67+	 8485 10863
14100	0	0	Ki67+	 8486 10829
14101	0	0	Ki67+	 8487 10402
14102	0	0	Ki67+	 8503 10422
14103	0	0	Ki67+	 8525 10544
14104	0	0	Ki67+	 8526 10401
14105	0	0	Ki67+	 8528 10666
14106	0	0	Ki67+	 8532 10431
14107	0	0	Ki67+	 8535 10462
14108	0	0	Ki67+	 8539 10406
14109	0	0	Ki67+	 8542 10825
14110	0	0	Ki67+	 8546 10384
14111	0	0	Ki67+	 8549 11013
14112	0	0	Ki67+	 7763 11455
14113	0	0	Ki67+	 7774 11576
14114	0	0	Ki67+	 7785 11587
14115	0	0	Ki67+	 7807 11832
14116	0	0	Ki67+	 7811 11266
14117	0	0	Ki67+	 7812 11073
14118	0	0	Ki67+	 7829 11422
14119	0	0	Ki67+	 7832 11809
14120	0	0	Ki67+	 7836 11858
14121	0	0	Ki67+	 7838 11777
14122	0	0	Ki67+	 7853 11222
14123	0	0	Ki67+	 7868 11830
14124	0	0	Ki67+	 7869 11078
14125	0	0	Ki67+	 7869 11792
14126	0	0	Ki67+	 7872 11654
14127	0	0	Ki67+	 7883 11630
14128	0	0	Ki67+	 7895 11683
14129	0	0	Ki67+	 7909 11722
14130	0	0	Ki67+	 7926 11233
14131	0	0	Ki67+	 7943 11404
14132	0	0	Ki67+	 7972 11108
14133	0	0	Ki67+	 7992 11103
14134	0	0	Ki67+	 8009 11305
14135	0	0	Ki67+	 8020 11085
14136	0	0	Ki67+	 8039 11098
14137	0	0	Ki67+	 8058 11125
14138	0	0	Ki67+	 8065 11097
14139	0	0	Ki67+	 8067 11756
14140	0	0	Ki67+	 8078 11741
14141	0	0	Ki67+	 8089 11080
14142	0	0	Ki67+	 8094 11098
14143	0	0	Ki67+	 8121 11084
14144	0	0	Ki67+	 8145 11444
14145	0	0	Ki67+	 8157 11287
14146	0	0	Ki67+	 8160 11328
14147	0	0	Ki67+	 8217 11516
14148	0	0	Ki67+	 8230 11622
14149	0	0	Ki67+	 8302 11132
14150	0	0	Ki67+	 8310 11654
14151	0	0	Ki67+	 8353 11430
14152	0	0	Ki67+	 8367 11724
14153	0	0	Ki67+	 8372 11273
14154	0	0	Ki67+	 8399 11222
14155	0	0	Ki67+	 8400 11700
14156	0	0	Ki67+	 8470 11830
14157	0	0	Ki67+	 8490 11558
14158	0	0	Ki67+	 8498 11571
14159	0	0	Ki67+	 8524 11099
14160	0	0	Ki67+	 8528 11192
14161	0	0	Ki67+	 8546 11525
14162	0	0	Ki67+	 8555 11567
14163	0	0	Ki67+	 7762 12554
14164	0	0	Ki67+	 7763 12060
14165	0	0	Ki67+	 7765 11887
14166	0	0	Ki67+	 7768 12515
14167	0	0	Ki67+	 7768 12623
14168	0	0	Ki67+	 7771 12150
14169	0	0	Ki67+	 7771 12604
14170	0	0	Ki67+	 7779 12090
14171	0	0	Ki67+	 7780 12469
14172	0	0	Ki67+	 7780 12502
14173	0	0	Ki67+	 7784 11919
14174	0	0	Ki67+	 7785 12643
14175	0	0	Ki67+	 7788 12132
14176	0	0	Ki67+	 7790 12062
14177	0	0	Ki67+	 7793 12583
14178	0	0	Ki67+	 7801 12444
14179	0	0	Ki67+	 7802 12390
14180	0	0	Ki67+	 7802 12551
14181	0	0	Ki67+	 7803 12607
14182	0	0	Ki67+	 7806 12523
14183	0	0	Ki67+	 7808 12413
14184	0	0	Ki67+	 7810 12102
14185	0	0	Ki67+	 7812 12125
14186	0	0	Ki67+	 7814 12369
14187	0	0	Ki67+	 7816 12497
14188	0	0	Ki67+	 7836 12023
14189	0	0	Ki67+	 7836 12443
14190	0	0	Ki67+	 7839 12091
14191	0	0	Ki67+	 7840 12379
14192	0	0	Ki67+	 7842 12344
14193	0	0	Ki67+	 7844 12159
14194	0	0	Ki67+	 7844 12645
14195	0	0	Ki67+	 7845 11962
14196	0	0	Ki67+	 7845 12112
14197	0	0	Ki67+	 7849 12415
14198	0	0	Ki67+	 7850 12287
14199	0	0	Ki67+	 7851 12658
14200	0	0	Ki67+	 7852 12321
14201	0	0	Ki67+	 7854 12100
14202	0	0	Ki67+	 7856 12246
14203	0	0	Ki67+	 7856 12271
14204	0	0	Ki67+	 7857 12131
14205	0	0	Ki67+	 7857 12386
14206	0	0	Ki67+	 7858 12635
14207	0	0	Ki67+	 7860 12203
14208	0	0	Ki67+	 7869 12172
14209	0	0	Ki67+	 7873 12364
14210	0	0	Ki67+	 7876 12616
14211	0	0	Ki67+	 7877 12425
14212	0	0	Ki67+	 7881 12576
14213	0	0	Ki67+	 7884 12324
14214	0	0	Ki67+	 7886 12268
14215	0	0	Ki67+	 7891 12548
14216	0	0	Ki67+	 7892 12198
14217	0	0	Ki67+	 7894 12313
14218	0	0	Ki67+	 7895 12247
14219	0	0	Ki67+	 7897 12523
14220	0	0	Ki67+	 7902 12031
14221	0	0	Ki67+	 7902 12351
14222	0	0	Ki67+	 7905 12498
14223	0	0	Ki67+	 7906 12290
14224	0	0	Ki67+	 7908 12219
14225	0	0	Ki67+	 7910 12372
14226	0	0	Ki67+	 7914 12008
14227	0	0	Ki67+	 7918 11977
14228	0	0	Ki67+	 7921 12244
14229	0	0	Ki67+	 7922 12428
14230	0	0	Ki67+	 7923 12459
14231	0	0	Ki67+	 7930 12331
14232	0	0	Ki67+	 7931 12213
14233	0	0	Ki67+	 7932 12136
14234	0	0	Ki67+	 7933 12166
14235	0	0	Ki67+	 7933 12264
14236	0	0	Ki67+	 7934 12290
14237	0	0	Ki67+	 7934 12357
14238	0	0	Ki67+	 7935 12495
14239	0	0	Ki67+	 7936 12659
14240	0	0	Ki67+	 7937 12388
14241	0	0	Ki67+	 7945 12366
14242	0	0	Ki67+	 7955 12391
14243	0	0	Ki67+	 7969 12231
14244	0	0	Ki67+	 7979 12201
14245	0	0	Ki67+	 7984 12086
14246	0	0	Ki67+	 8012 12068
14247	0	0	Ki67+	 8018 12391
14248	0	0	Ki67+	 8021 12362
14249	0	0	Ki67+	 8031 12339
14250	0	0	Ki67+	 8038 12175
14251	0	0	Ki67+	 8047 11959
14252	0	0	Ki67+	 8059 11873
14253	0	0	Ki67+	 8059 12231
14254	0	0	Ki67+	 8059 12295
14255	0	0	Ki67+	 8067 11891
14256	0	0	Ki67+	 8077 12468
14257	0	0	Ki67+	 8078 11956
14258	0	0	Ki67+	 8089 12638
14259	0	0	Ki67+	 8095 12605
14260	0	0	Ki67+	 8104 12623
14261	0	0	Ki67+	 8112 12573
14262	0	0	Ki67+	 8112 12652
14263	0	0	Ki67+	 8120 12602
14264	0	0	Ki67+	 8133 12623
14265	0	0	Ki67+	 8134 12535
14266	0	0	Ki67+	 8136 12586
14267	0	0	Ki67+	 8142 12614
14268	0	0	Ki67+	 8143 12207
14269	0	0	Ki67+	 8146 12559
14270	0	0	Ki67+	 8147 12650
14271	0	0	Ki67+	 8156 12511
14272	0	0	Ki67+	 8160 12176
14273	0	0	Ki67+	 8161 12643
14274	0	0	Ki67+	 8164 12532
14275	0	0	Ki67+	 8169 12118
14276	0	0	Ki67+	 8171 12600
14277	0	0	Ki67+	 8175 12485
14278	0	0	Ki67+	 8176 12628
14279	0	0	Ki67+	 8179 12544
14280	0	0	Ki67+	 8182 12527
14281	0	0	Ki67+	 8188 12561
14282	0	0	Ki67+	 8189 12119
14283	0	0	Ki67+	 8190 12603
14284	0	0	Ki67+	 8191 12417
14285	0	0	Ki67+	 8195 12379
14286	0	0	Ki67+	 8202 12451
14287	0	0	Ki67+	 8207 12512
14288	0	0	Ki67+	 8210 12533
14289	0	0	Ki67+	 8218 12425
14290	0	0	Ki67+	 8218 12566
14291	0	0	Ki67+	 8219 12479
14292	0	0	Ki67+	 8222 12508
14293	0	0	Ki67+	 8226 12379
14294	0	0	Ki67+	 8227 12395
14295	0	0	Ki67+	 8235 12468
14296	0	0	Ki67+	 8236 12353
14297	0	0	Ki67+	 8239 12318
14298	0	0	Ki67+	 8240 12198
14299	0	0	Ki67+	 8241 12435
14300	0	0	Ki67+	 8241 12491
14301	0	0	Ki67+	 8246 12064
14302	0	0	Ki67+	 8250 12189
14303	0	0	Ki67+	 8250 12538
14304	0	0	Ki67+	 8251 12409
14305	0	0	Ki67+	 8253 12283
14306	0	0	Ki67+	 8255 12392
14307	0	0	Ki67+	 8257 12359
14308	0	0	Ki67+	 8267 12431
14309	0	0	Ki67+	 8268 12396
14310	0	0	Ki67+	 8268 12493
14311	0	0	Ki67+	 8272 12310
14312	0	0	Ki67+	 8272 12355
14313	0	0	Ki67+	 8275 12266
14314	0	0	Ki67+	 8275 12451
14315	0	0	Ki67+	 8276 12326
14316	0	0	Ki67+	 8280 12482
14317	0	0	Ki67+	 8288 11909
14318	0	0	Ki67+	 8289 12329
14319	0	0	Ki67+	 8290 12455
14320	0	0	Ki67+	 8300 12358
14321	0	0	Ki67+	 8306 12412
14322	0	0	Ki67+	 8311 12440
14323	0	0	Ki67+	 8314 12280
14324	0	0	Ki67+	 8316 12298
14325	0	0	Ki67+	 8319 12335
14326	0	0	Ki67+	 8320 12391
14327	0	0	Ki67+	 8322 12422
14328	0	0	Ki67+	 8324 12368
14329	0	0	Ki67+	 8326 12214
14330	0	0	Ki67+	 8332 12246
14331	0	0	Ki67+	 8338 12412
14332	0	0	Ki67+	 8345 12440
14333	0	0	Ki67+	 8347 12329
14334	0	0	Ki67+	 8348 12387
14335	0	0	Ki67+	 8356 12313
14336	0	0	Ki67+	 8360 11970
14337	0	0	Ki67+	 8362 12230
14338	0	0	Ki67+	 8366 12269
14339	0	0	Ki67+	 8366 12294
14340	0	0	Ki67+	 8369 12199
14341	0	0	Ki67+	 8371 12248
14342	0	0	Ki67+	 8378 12304
14343	0	0	Ki67+	 8378 12359
14344	0	0	Ki67+	 8384 12212
14345	0	0	Ki67+	 8387 12266
14346	0	0	Ki67+	 8394 11908
14347	0	0	Ki67+	 8398 12177
14348	0	0	Ki67+	 8398 12255
14349	0	0	Ki67+	 8400 12386
14350	0	0	Ki67+	 8403 12304
14351	0	0	Ki67+	 8405 12291
14352	0	0	Ki67+	 8406 12240
14353	0	0	Ki67+	 8411 12158
14354	0	0	Ki67+	 8411 12215
14355	0	0	Ki67+	 8413 12657
14356	0	0	Ki67+	 8421 12174
14357	0	0	Ki67+	 8422 12137
14358	0	0	Ki67+	 8426 12279
14359	0	0	Ki67+	 8430 12187
14360	0	0	Ki67+	 8433 12236
14361	0	0	Ki67+	 8436 12209
14362	0	0	Ki67+	 8441 12255
14363	0	0	Ki67+	 8443 12616
14364	0	0	Ki67+	 8451 12127
14365	0	0	Ki67+	 8459 12215
14366	0	0	Ki67+	 8466 12180
14367	0	0	Ki67+	 8469 12120
14368	0	0	Ki67+	 8469 12143
14369	0	0	Ki67+	 8473 12268
14370	0	0	Ki67+	 8474 12231
14371	0	0	Ki67+	 8484 12574
14372	0	0	Ki67+	 8490 11886
14373	0	0	Ki67+	 8490 12200
14374	0	0	Ki67+	 8493 12040
14375	0	0	Ki67+	 8494 12109
14376	0	0	Ki67+	 8497 12216
14377	0	0	Ki67+	 8511 12083
14378	0	0	Ki67+	 8512 12178
14379	0	0	Ki67+	 8513 12156
14380	0	0	Ki67+	 8520 12114
14381	0	0	Ki67+	 8528 12134
14382	0	0	Ki67+	 8537 12093
14383	0	0	Ki67+	 8542 12132
14384	0	0	Ki67+	 8542 12524
14385	0	0	Ki67+	 8547 12075
14386	0	0	Ki67+	 8550 12212
14387	0	0	Ki67+	 8554 11975
14388	0	0	Ki67+	 8556 12004
14389	0	0	Ki67+	 8556 12273
14390	0	0	Ki67+	 7761 12847
14391	0	0	Ki67+	 7761 13206
14392	0	0	Ki67+	 7762 12799
14393	0	0	Ki67+	 7763 12906
14394	0	0	Ki67+	 7766 13182
14395	0	0	Ki67+	 7776 12765
14396	0	0	Ki67+	 7776 12923
14397	0	0	Ki67+	 7778 13219
14398	0	0	Ki67+	 7779 12803
14399	0	0	Ki67+	 7780 12846
14400	0	0	Ki67+	 7780 13265
14401	0	0	Ki67+	 7783 13275
14402	0	0	Ki67+	 7790 13198
14403	0	0	Ki67+	 7794 13245
14404	0	0	Ki67+	 7800 13161
14405	0	0	Ki67+	 7801 12777
14406	0	0	Ki67+	 7803 13138
14407	0	0	Ki67+	 7804 13264
14408	0	0	Ki67+	 7808 12729
14409	0	0	Ki67+	 7813 13215
14410	0	0	Ki67+	 7816 13069
14411	0	0	Ki67+	 7816 13119
14412	0	0	Ki67+	 7817 12754
14413	0	0	Ki67+	 7817 13299
14414	0	0	Ki67+	 7820 12727
14415	0	0	Ki67+	 7820 13182
14416	0	0	Ki67+	 7820 13261
14417	0	0	Ki67+	 7826 12698
14418	0	0	Ki67+	 7826 13044
14419	0	0	Ki67+	 7830 13148
14420	0	0	Ki67+	 7832 13135
14421	0	0	Ki67+	 7832 13221
14422	0	0	Ki67+	 7832 13281
14423	0	0	Ki67+	 7835 13192
14424	0	0	Ki67+	 7840 13102
14425	0	0	Ki67+	 7842 12677
14426	0	0	Ki67+	 7843 12689
14427	0	0	Ki67+	 7846 13260
14428	0	0	Ki67+	 7847 12722
14429	0	0	Ki67+	 7851 13168
14430	0	0	Ki67+	 7853 13143
14431	0	0	Ki67+	 7856 13230
14432	0	0	Ki67+	 7859 13126
14433	0	0	Ki67+	 7862 13276
14434	0	0	Ki67+	 7864 13076
14435	0	0	Ki67+	 7868 13202
14436	0	0	Ki67+	 7869 13042
14437	0	0	Ki67+	 7872 13135
14438	0	0	Ki67+	 7873 13241
14439	0	0	Ki67+	 7876 13102
14440	0	0	Ki67+	 7878 13401
14441	0	0	Ki67+	 7879 13381
14442	0	0	Ki67+	 7883 13155
14443	0	0	Ki67+	 7883 13358
14444	0	0	Ki67+	 7884 13195
14445	0	0	Ki67+	 7885 13058
14446	0	0	Ki67+	 7885 13263
14447	0	0	Ki67+	 7893 13071
14448	0	0	Ki67+	 7895 13043
14449	0	0	Ki67+	 7896 13457
14450	0	0	Ki67+	 7897 13396
14451	0	0	Ki67+	 7900 13085
14452	0	0	Ki67+	 7901 13240
14453	0	0	Ki67+	 7903 13180
14454	0	0	Ki67+	 7904 13125
14455	0	0	Ki67+	 7907 13219
14456	0	0	Ki67+	 7908 13358
14457	0	0	Ki67+	 7910 13106
14458	0	0	Ki67+	 7915 12996
14459	0	0	Ki67+	 7916 13052
14460	0	0	Ki67+	 7920 13382
14461	0	0	Ki67+	 7922 12952
14462	0	0	Ki67+	 7922 13410
14463	0	0	Ki67+	 7935 13031
14464	0	0	Ki67+	 7935 13409
14465	0	0	Ki67+	 7936 12978
14466	0	0	Ki67+	 7938 13002
14467	0	0	Ki67+	 7939 13372
14468	0	0	Ki67+	 7942 13207
14469	0	0	Ki67+	 7943 13425
14470	0	0	Ki67+	 7946 13332
14471	0	0	Ki67+	 7948 12960
14472	0	0	Ki67+	 7948 13228
14473	0	0	Ki67+	 7949 12927
14474	0	0	Ki67+	 7952 13342
14475	0	0	Ki67+	 7955 12938
14476	0	0	Ki67+	 7955 13181
14477	0	0	Ki67+	 7956 13372
14478	0	0	Ki67+	 7957 12978
14479	0	0	Ki67+	 7958 12997
14480	0	0	Ki67+	 7958 13311
14481	0	0	Ki67+	 7962 13260
14482	0	0	Ki67+	 7968 13342
14483	0	0	Ki67+	 7970 12906
14484	0	0	Ki67+	 7971 12844
14485	0	0	Ki67+	 7972 13214
14486	0	0	Ki67+	 7979 13328
14487	0	0	Ki67+	 7983 13168
14488	0	0	Ki67+	 7983 13299
14489	0	0	Ki67+	 7984 12941
14490	0	0	Ki67+	 7986 12816
14491	0	0	Ki67+	 7986 13196
14492	0	0	Ki67+	 7986 13247
14493	0	0	Ki67+	 7988 13272
14494	0	0	Ki67+	 7991 13145
14495	0	0	Ki67+	 7992 12804
14496	0	0	Ki67+	 8003 13236
14497	0	0	Ki67+	 8007 12891
14498	0	0	Ki67+	 8009 13125
14499	0	0	Ki67+	 8011 13111
14500	0	0	Ki67+	 8011 13186
14501	0	0	Ki67+	 8016 12855
14502	0	0	Ki67+	 8023 13158
14503	0	0	Ki67+	 8024 13172
14504	0	0	Ki67+	 8026 12812
14505	0	0	Ki67+	 8036 13078
14506	0	0	Ki67+	 8044 13115
14507	0	0	Ki67+	 8044 13135
14508	0	0	Ki67+	 8046 12765
14509	0	0	Ki67+	 8052 12792
14510	0	0	Ki67+	 8055 12723
14511	0	0	Ki67+	 8055 13203
14512	0	0	Ki67+	 8064 13061
14513	0	0	Ki67+	 8067 13202
14514	0	0	Ki67+	 8073 12696
14515	0	0	Ki67+	 8073 13080
14516	0	0	Ki67+	 8075 13008
14517	0	0	Ki67+	 8078 13038
14518	0	0	Ki67+	 8089 13260
14519	0	0	Ki67+	 8094 12673
14520	0	0	Ki67+	 8099 13416
14521	0	0	Ki67+	 8100 12719
14522	0	0	Ki67+	 8102 13393
14523	0	0	Ki67+	 8113 13417
14524	0	0	Ki67+	 8115 13344
14525	0	0	Ki67+	 8117 13316
14526	0	0	Ki67+	 8118 13467
14527	0	0	Ki67+	 8122 13373
14528	0	0	Ki67+	 8127 13216
14529	0	0	Ki67+	 8129 13247
14530	0	0	Ki67+	 8129 13438
14531	0	0	Ki67+	 8134 13225
14532	0	0	Ki67+	 8134 13353
14533	0	0	Ki67+	 8137 12676
14534	0	0	Ki67+	 8138 13291
14535	0	0	Ki67+	 8138 13465
14536	0	0	Ki67+	 8144 13181
14537	0	0	Ki67+	 8144 13323
14538	0	0	Ki67+	 8148 13457
14539	0	0	Ki67+	 8151 13218
14540	0	0	Ki67+	 8153 13149
14541	0	0	Ki67+	 8153 13364
14542	0	0	Ki67+	 8157 13344
14543	0	0	Ki67+	 8161 13156
14544	0	0	Ki67+	 8165 13117
14545	0	0	Ki67+	 8167 13458
14546	0	0	Ki67+	 8171 13179
14547	0	0	Ki67+	 8173 13137
14548	0	0	Ki67+	 8176 13430
14549	0	0	Ki67+	 8178 13410
14550	0	0	Ki67+	 8180 13162
14551	0	0	Ki67+	 8181 13385
14552	0	0	Ki67+	 8187 13347
14553	0	0	Ki67+	 8194 13016
14554	0	0	Ki67+	 8195 13087
14555	0	0	Ki67+	 8200 13142
14556	0	0	Ki67+	 8201 13049
14557	0	0	Ki67+	 8203 13025
14558	0	0	Ki67+	 8208 13325
14559	0	0	Ki67+	 8210 12845
14560	0	0	Ki67+	 8211 13243
14561	0	0	Ki67+	 8212 13294
14562	0	0	Ki67+	 8214 13342
14563	0	0	Ki67+	 8214 13361
14564	0	0	Ki67+	 8218 13008
14565	0	0	Ki67+	 8218 13032
14566	0	0	Ki67+	 8223 13176
14567	0	0	Ki67+	 8226 13273
14568	0	0	Ki67+	 8227 13198
14569	0	0	Ki67+	 8230 13318
14570	0	0	Ki67+	 8234 12967
14571	0	0	Ki67+	 8234 13221
14572	0	0	Ki67+	 8238 12977
14573	0	0	Ki67+	 8245 13173
14574	0	0	Ki67+	 8248 12945
14575	0	0	Ki67+	 8248 12996
14576	0	0	Ki67+	 8260 13190
14577	0	0	Ki67+	 8265 12914
14578	0	0	Ki67+	 8266 13468
14579	0	0	Ki67+	 8268 13167
14580	0	0	Ki67+	 8273 12925
14581	0	0	Ki67+	 8278 13408
14582	0	0	Ki67+	 8284 12894
14583	0	0	Ki67+	 8284 13141
14584	0	0	Ki67+	 8284 13347
14585	0	0	Ki67+	 8291 13099
14586	0	0	Ki67+	 8292 12858
14587	0	0	Ki67+	 8292 13333
14588	0	0	Ki67+	 8294 13127
14589	0	0	Ki67+	 8295 13373
14590	0	0	Ki67+	 8303 12837
14591	0	0	Ki67+	 8304 13413
14592	0	0	Ki67+	 8306 13425
14593	0	0	Ki67+	 8311 13164
14594	0	0	Ki67+	 8313 13081
14595	0	0	Ki67+	 8317 13308
14596	0	0	Ki67+	 8318 12820
14597	0	0	Ki67+	 8319 13098
14598	0	0	Ki67+	 8319 13430
14599	0	0	Ki67+	 8324 13065
14600	0	0	Ki67+	 8325 13412
14601	0	0	Ki67+	 8330 13295
14602	0	0	Ki67+	 8331 12810
14603	0	0	Ki67+	 8332 13455
14604	0	0	Ki67+	 8335 13059
14605	0	0	Ki67+	 8338 13381
14606	0	0	Ki67+	 8344 13035
14607	0	0	Ki67+	 8346 13197
14608	0	0	Ki67+	 8347 13371
14609	0	0	Ki67+	 8349 12769
14610	0	0	Ki67+	 8351 13279
14611	0	0	Ki67+	 8358 12746
14612	0	0	Ki67+	 8367 13242
14613	0	0	Ki67+	 8368 13166
14614	0	0	Ki67+	 8369 13071
14615	0	0	Ki67+	 8369 13330
14616	0	0	Ki67+	 8372 12961
14617	0	0	Ki67+	 8381 13211
14618	0	0	Ki67+	 8387 12735
14619	0	0	Ki67+	 8387 12916
14620	0	0	Ki67+	 8388 13244
14621	0	0	Ki67+	 8394 13177
14622	0	0	Ki67+	 8398 13189
14623	0	0	Ki67+	 8399 12703
14624	0	0	Ki67+	 8407 13295
14625	0	0	Ki67+	 8410 12897
14626	0	0	Ki67+	 8411 13389
14627	0	0	Ki67+	 8413 13152
14628	0	0	Ki67+	 8415 12946
14629	0	0	Ki67+	 8420 12684
14630	0	0	Ki67+	 8421 12876
14631	0	0	Ki67+	 8421 13365
14632	0	0	Ki67+	 8422 13141
14633	0	0	Ki67+	 8423 13466
14634	0	0	Ki67+	 8425 13408
14635	0	0	Ki67+	 8427 13116
14636	0	0	Ki67+	 8430 13437
14637	0	0	Ki67+	 8433 13283
14638	0	0	Ki67+	 8442 13463
14639	0	0	Ki67+	 8443 13150
14640	0	0	Ki67+	 8450 13062
14641	0	0	Ki67+	 8455 13090
14642	0	0	Ki67+	 8458 13418
14643	0	0	Ki67+	 8459 13040
14644	0	0	Ki67+	 8465 13393
14645	0	0	Ki67+	 8469 13025
14646	0	0	Ki67+	 8472 13067
14647	0	0	Ki67+	 8473 12844
14648	0	0	Ki67+	 8482 13364
14649	0	0	Ki67+	 8483 12975
14650	0	0	Ki67+	 8485 12988
14651	0	0	Ki67+	 8494 13039
14652	0	0	Ki67+	 8494 13392
14653	0	0	Ki67+	 8495 13317
14654	0	0	Ki67+	 8496 13336
14655	0	0	Ki67+	 8498 13011
14656	0	0	Ki67+	 8501 12904
14657	0	0	Ki67+	 8503 12951
14658	0	0	Ki67+	 8503 12973
14659	0	0	Ki67+	 8504 12753
14660	0	0	Ki67+	 8508 13452
14661	0	0	Ki67+	 8517 13295
14662	0	0	Ki67+	 8518 13424
14663	0	0	Ki67+	 8523 13240
14664	0	0	Ki67+	 8524 12969
14665	0	0	Ki67+	 8525 12930
14666	0	0	Ki67+	 8528 12854
14667	0	0	Ki67+	 8528 13372
14668	0	0	Ki67+	 8529 12952
14669	0	0	Ki67+	 8534 13202
14670	0	0	Ki67+	 8537 13421
14671	0	0	Ki67+	 8540 12686
14672	0	0	Ki67+	 8540 13351
14673	0	0	Ki67+	 8541 12901
14674	0	0	Ki67+	 8542 13177
14675	0	0	Ki67+	 8542 13452
14676	0	0	Ki67+	 8544 12946
14677	0	0	Ki67+	 8546 13389
14678	0	0	Ki67+	 8547 13228
14679	0	0	Ki67+	 8549 12927
14680	0	0	Ki67+	 8549 13369
14681	0	0	Ki67+	 8553 12875
14682	0	0	Ki67+	 8554 13329
14683	0	0	Ki67+	 7877 13490
14684	0	0	Ki67+	 7903 13476
14685	0	0	Ki67+	 7907 13508
14686	0	0	Ki67+	 8040 13615
14687	0	0	Ki67+	 8130 13505
14688	0	0	Ki67+	 8139 13582
14689	0	0	Ki67+	 8170 13505
14690	0	0	Ki67+	 8174 13486
14691	0	0	Ki67+	 8184 13745
14692	0	0	Ki67+	 8204 13729
14693	0	0	Ki67+	 8251 13611
14694	0	0	Ki67+	 8262 13638
14695	0	0	Ki67+	 8267 13487
14696	0	0	Ki67+	 8280 13512
14697	0	0	Ki67+	 8281 13781
14698	0	0	Ki67+	 8285 13545
14699	0	0	Ki67+	 8290 13512
14700	0	0	Ki67+	 8301 13615
14701	0	0	Ki67+	 8308 13645
14702	0	0	Ki67+	 8309 13672
14703	0	0	Ki67+	 8313 13477
14704	0	0	Ki67+	 8317 13680
14705	0	0	Ki67+	 8327 13605
14706	0	0	Ki67+	 8331 13481
14707	0	0	Ki67+	 8335 13679
14708	0	0	Ki67+	 8340 13628
14709	0	0	Ki67+	 8342 13660
14710	0	0	Ki67+	 8354 13574
14711	0	0	Ki67+	 8360 13597
14712	0	0	Ki67+	 8368 13686
14713	0	0	Ki67+	 8370 13591
14714	0	0	Ki67+	 8374 13632
14715	0	0	Ki67+	 8374 13729
14716	0	0	Ki67+	 8375 13557
14717	0	0	Ki67+	 8387 13488
14718	0	0	Ki67+	 8391 13747
14719	0	0	Ki67+	 8392 13566
14720	0	0	Ki67+	 8405 13546
14721	0	0	Ki67+	 8408 13508
14722	0	0	Ki67+	 8410 13489
14723	0	0	Ki67+	 8410 13770
14724	0	0	Ki67+	 8416 13532
14725	0	0	Ki67+	 8422 13499
14726	0	0	Ki67+	 8422 13513
14727	0	0	Ki67+	 8433 13786
14728	0	0	Ki67+	 8459 13810
14729	0	0	Ki67+	 8468 13737
14730	0	0	Ki67+	 8481 13761
14731	0	0	Ki67+	 8487 13726
14732	0	0	Ki67+	 8496 13786
14733	0	0	Ki67+	 8513 13505
14734	0	0	Ki67+	 8520 13797
14735	0	0	Ki67+	 8531 13474
14736	0	0	Ki67+	 8531 13828
14737	0	0	Ki67+	 8533 13789
14738	0	0	Ki67+	 8538 13686
14739	0	0	Ki67+	 8552 13509
14740	0	0	Ki67+	 8556 13815
14741	0	0	Ki67+	 8558 13477
14742	0	0	Ki67+	 8563 4019
14743	0	0	Ki67+	 8566 4107
14744	0	0	Ki67+	 8567 4173
14745	0	0	Ki67+	 8576 3924
14746	0	0	Ki67+	 8585 4070
14747	0	0	Ki67+	 8586 3996
14748	0	0	Ki67+	 8591 3901
14749	0	0	Ki67+	 8596 3958
14750	0	0	Ki67+	 8597 4013
14751	0	0	Ki67+	 8597 4210
14752	0	0	Ki67+	 8602 3984
14753	0	0	Ki67+	 8602 4151
14754	0	0	Ki67+	 8604 4092
14755	0	0	Ki67+	 8607 4051
14756	0	0	Ki67+	 8611 4194
14757	0	0	Ki67+	 8621 4058
14758	0	0	Ki67+	 8622 4094
14759	0	0	Ki67+	 8629 3974
14760	0	0	Ki67+	 8635 4185
14761	0	0	Ki67+	 8638 4171
14762	0	0	Ki67+	 8639 4089
14763	0	0	Ki67+	 8642 3961
14764	0	0	Ki67+	 8644 4159
14765	0	0	Ki67+	 8646 4062
14766	0	0	Ki67+	 8655 4150
14767	0	0	Ki67+	 8659 3927
14768	0	0	Ki67+	 8660 3966
14769	0	0	Ki67+	 8670 4130
14770	0	0	Ki67+	 8674 4057
14771	0	0	Ki67+	 8676 4092
14772	0	0	Ki67+	 8677 4007
14773	0	0	Ki67+	 8678 4161
14774	0	0	Ki67+	 8679 3950
14775	0	0	Ki67+	 8685 3926
14776	0	0	Ki67+	 8686 4168
14777	0	0	Ki67+	 8689 4078
14778	0	0	Ki67+	 8691 4139
14779	0	0	Ki67+	 8694 3966
14780	0	0	Ki67+	 8695 4059
14781	0	0	Ki67+	 8698 4129
14782	0	0	Ki67+	 8702 4217
14783	0	0	Ki67+	 8704 3959
14784	0	0	Ki67+	 8707 4028
14785	0	0	Ki67+	 8715 4115
14786	0	0	Ki67+	 8719 4100
14787	0	0	Ki67+	 8723 3931
14788	0	0	Ki67+	 8723 4123
14789	0	0	Ki67+	 8731 4045
14790	0	0	Ki67+	 8739 4184
14791	0	0	Ki67+	 8742 3944
14792	0	0	Ki67+	 8742 4208
14793	0	0	Ki67+	 8744 4104
14794	0	0	Ki67+	 8747 3961
14795	0	0	Ki67+	 8748 4020
14796	0	0	Ki67+	 8756 4049
14797	0	0	Ki67+	 8760 4182
14798	0	0	Ki67+	 8764 4007
14799	0	0	Ki67+	 8766 4111
14800	0	0	Ki67+	 8766 4164
14801	0	0	Ki67+	 8772 4132
14802	0	0	Ki67+	 8778 3946
14803	0	0	Ki67+	 8778 4041
14804	0	0	Ki67+	 8796 4021
14805	0	0	Ki67+	 8800 4004
14806	0	0	Ki67+	 8801 4088
14807	0	0	Ki67+	 8803 4043
14808	0	0	Ki67+	 8807 4146
14809	0	0	Ki67+	 8809 4102
14810	0	0	Ki67+	 8813 3964
14811	0	0	Ki67+	 8813 4016
14812	0	0	Ki67+	 8817 4004
14813	0	0	Ki67+	 8818 3948
14814	0	0	Ki67+	 8825 4044
14815	0	0	Ki67+	 8825 4139
14816	0	0	Ki67+	 8828 4090
14817	0	0	Ki67+	 8828 4106
14818	0	0	Ki67+	 8835 3955
14819	0	0	Ki67+	 8837 4119
14820	0	0	Ki67+	 8839 3984
14821	0	0	Ki67+	 8840 4003
14822	0	0	Ki67+	 8840 4132
14823	0	0	Ki67+	 8846 4016
14824	0	0	Ki67+	 8849 4058
14825	0	0	Ki67+	 8849 4089
14826	0	0	Ki67+	 8851 3964
14827	0	0	Ki67+	 8853 4124
14828	0	0	Ki67+	 8861 4014
14829	0	0	Ki67+	 8865 4051
14830	0	0	Ki67+	 8866 4114
14831	0	0	Ki67+	 8868 3974
14832	0	0	Ki67+	 8868 4034
14833	0	0	Ki67+	 8872 4084
14834	0	0	Ki67+	 8873 4098
14835	0	0	Ki67+	 8882 4017
14836	0	0	Ki67+	 8891 4078
14837	0	0	Ki67+	 9013 4139
14838	0	0	Ki67+	 8623 5236
14839	0	0	Ki67+	 8693 4984
14840	0	0	Ki67+	 8753 5319
14841	0	0	Ki67+	 8767 5211
14842	0	0	Ki67+	 8779 4918
14843	0	0	Ki67+	 8803 5022
14844	0	0	Ki67+	 8828 4733
14845	0	0	Ki67+	 9014 5410
14846	0	0	Ki67+	 9070 5173
14847	0	0	Ki67+	 9308 4942
14848	0	0	Ki67+	 8715 6074
14849	0	0	Ki67+	 8719 5482
14850	0	0	Ki67+	 8748 5951
14851	0	0	Ki67+	 8786 5850
14852	0	0	Ki67+	 8786 5865
14853	0	0	Ki67+	 8824 5541
14854	0	0	Ki67+	 8897 6215
14855	0	0	Ki67+	 8937 6007
14856	0	0	Ki67+	 9003 5794
14857	0	0	Ki67+	 9007 5893
14858	0	0	Ki67+	 9040 5725
14859	0	0	Ki67+	 9087 5678
14860	0	0	Ki67+	 9127 6154
14861	0	0	Ki67+	 9165 6108
14862	0	0	Ki67+	 9192 5548
14863	0	0	Ki67+	 9195 6211
14864	0	0	Ki67+	 9276 6198
14865	0	0	Ki67+	 9306 5728
14866	0	0	Ki67+	 9344 6152
14867	0	0	Ki67+	 9351 6036
14868	0	0	Ki67+	 9354 6095
14869	0	0	Ki67+	 9359 6145
14870	0	0	Ki67+	 8563 7017
14871	0	0	Ki67+	 8691 6437
14872	0	0	Ki67+	 8704 6966
14873	0	0	Ki67+	 8743 6916
14874	0	0	Ki67+	 8855 6293
14875	0	0	Ki67+	 8952 6775
14876	0	0	Ki67+	 8960 6455
14877	0	0	Ki67+	 9027 6479
14878	0	0	Ki67+	 9080 6700
14879	0	0	Ki67+	 9087 6691
14880	0	0	Ki67+	 9110 6679
14881	0	0	Ki67+	 9129 6339
14882	0	0	Ki67+	 9155 6565
14883	0	0	Ki67+	 9179 6569
14884	0	0	Ki67+	 9206 6634
14885	0	0	Ki67+	 9209 6305
14886	0	0	Ki67+	 9251 6639
14887	0	0	Ki67+	 9261 6718
14888	0	0	Ki67+	 9267 6663
14889	0	0	Ki67+	 9267 6681
14890	0	0	Ki67+	 9270 7039
14891	0	0	Ki67+	 9283 6625
14892	0	0	Ki67+	 9289 6677
14893	0	0	Ki67+	 9292 6731
14894	0	0	Ki67+	 9295 6688
14895	0	0	Ki67+	 9297 6607
14896	0	0	Ki67+	 9307 6731
14897	0	0	Ki67+	 9309 6680
14898	0	0	Ki67+	 9320 6314
14899	0	0	Ki67+	 9321 6717
14900	0	0	Ki67+	 9322 6616
14901	0	0	Ki67+	 9324 6689
14902	0	0	Ki67+	 9330 6591
14903	0	0	Ki67+	 9333 6288
14904	0	0	Ki67+	 9333 6363
14905	0	0	Ki67+	 9339 6321
14906	0	0	Ki67+	 9341 6675
14907	0	0	Ki67+	 9343 6644
14908	0	0	Ki67+	 9345 6561
14909	0	0	Ki67+	 9346 6344
14910	0	0	Ki67+	 9346 6520
14911	0	0	Ki67+	 9346 6605
14912	0	0	Ki67+	 9346 6713
14913	0	0	Ki67+	 9351 6303
14914	0	0	Ki67+	 9351 6622
14915	0	0	Ki67+	 9358 6550
14916	0	0	Ki67+	 8673 7454
14917	0	0	Ki67+	 8685 7566
14918	0	0	Ki67+	 8694 7558
14919	0	0	Ki67+	 8734 7683
14920	0	0	Ki67+	 8773 7707
14921	0	0	Ki67+	 8611 7941
14922	0	0	Ki67+	 8652 8023
14923	0	0	Ki67+	 8654 8557
14924	0	0	Ki67+	 8672 8637
14925	0	0	Ki67+	 8676 8577
14926	0	0	Ki67+	 8694 8626
14927	0	0	Ki67+	 8697 8563
14928	0	0	Ki67+	 8701 8338
14929	0	0	Ki67+	 8709 7968
14930	0	0	Ki67+	 8711 8570
14931	0	0	Ki67+	 8717 8545
14932	0	0	Ki67+	 8721 8405
14933	0	0	Ki67+	 8727 8347
14934	0	0	Ki67+	 8750 8594
14935	0	0	Ki67+	 8760 8563
14936	0	0	Ki67+	 8765 8529
14937	0	0	Ki67+	 8791 8669
14938	0	0	Ki67+	 8810 8630
14939	0	0	Ki67+	 8817 8466
14940	0	0	Ki67+	 8832 8577
14941	0	0	Ki67+	 8833 8613
14942	0	0	Ki67+	 8838 8455
14943	0	0	Ki67+	 8840 8223
14944	0	0	Ki67+	 8843 8364
14945	0	0	Ki67+	 8845 8651
14946	0	0	Ki67+	 8846 8314
14947	0	0	Ki67+	 8848 8609
14948	0	0	Ki67+	 8853 8396
14949	0	0	Ki67+	 8855 8214
[truncated: 2,600,234 more chars]
