# Supplementary material for: Data-Driven Discovery of Immune Contexture Biomarkers
Source: Front Oncol. 2018 Dec 18;8:627. doi: 10.3389/fonc.2018.00627 (PMC6305402; doi:10.3389/fonc.2018.00627)
Supplement: Data Sheet 5.zip — MSI/MSS dataset, part 3/3. [file Data_Sheet_5.zip › MSIMSSDataset/89887_ImageObjects.txt]

barcode_target	16-003158_3434_RITA [5 channels]
barcode_origin	0
workflow_target	CD8-CD3-CD4-Ki67-DAPI_generic.wsa 
workflow_target_version	 build f14999727a346af05f524693b44526002539cc76, workflows f149997 2016-05-23 with local changes
workflow_origin	0
workflow_origin_version	0
iH	29664
iW	33312
user	txdsapps
hostname	RPZMB000017

1	0	0	Ki67+	 1877 7329
2	0	0	Ki67+	 1945 7360
3	0	0	Ki67+	 1974 7643
4	0	0	Ki67+	 1975 7370
5	0	0	Ki67+	 1982 7449
6	0	0	Ki67+	 1985 7695
7	0	0	Ki67+	 1994 7378
8	0	0	Ki67+	 1994 7506
9	0	0	Ki67+	 1995 7518
10	0	0	Ki67+	 2010 7678
11	0	0	Ki67+	 2022 7494
12	0	0	Ki67+	 2022 7571
13	0	0	Ki67+	 2032 7458
14	0	0	Ki67+	 2035 7632
15	0	0	Ki67+	 2037 7435
16	0	0	Ki67+	 2039 7144
17	0	0	Ki67+	 2040 7695
18	0	0	Ki67+	 2042 7350
19	0	0	Ki67+	 2042 7421
20	0	0	Ki67+	 2049 7451
21	0	0	Ki67+	 2050 7509
22	0	0	Ki67+	 2052 7645
23	0	0	Ki67+	 2054 7479
24	0	0	Ki67+	 2056 7434
25	0	0	Ki67+	 2056 7549
26	0	0	Ki67+	 2066 7629
27	0	0	Ki67+	 2068 7504
28	0	0	Ki67+	 2076 7627
29	0	0	Ki67+	 1884 8103
30	0	0	Ki67+	 1894 8345
31	0	0	Ki67+	 1909 8151
32	0	0	Ki67+	 1939 8323
33	0	0	Ki67+	 1941 7737
34	0	0	Ki67+	 1957 8344
35	0	0	Ki67+	 1974 8326
36	0	0	Ki67+	 1983 8338
37	0	0	Ki67+	 1985 7863
38	0	0	Ki67+	 1991 7942
39	0	0	Ki67+	 1991 8097
40	0	0	Ki67+	 1993 8329
41	0	0	Ki67+	 1994 7878
42	0	0	Ki67+	 1996 7809
43	0	0	Ki67+	 1996 8364
44	0	0	Ki67+	 2001 7915
45	0	0	Ki67+	 2003 7826
46	0	0	Ki67+	 2003 7929
47	0	0	Ki67+	 2014 7936
48	0	0	Ki67+	 2018 8075
49	0	0	Ki67+	 2022 7864
50	0	0	Ki67+	 2022 7924
51	0	0	Ki67+	 2023 7877
52	0	0	Ki67+	 2024 8384
53	0	0	Ki67+	 2025 8202
54	0	0	Ki67+	 2025 8343
55	0	0	Ki67+	 2030 7740
56	0	0	Ki67+	 2039 7840
57	0	0	Ki67+	 2043 7750
58	0	0	Ki67+	 2046 8359
59	0	0	Ki67+	 2050 8336
60	0	0	Ki67+	 2051 7870
61	0	0	Ki67+	 2052 7789
62	0	0	Ki67+	 2056 8207
63	0	0	Ki67+	 2064 7810
64	0	0	Ki67+	 2065 8038
65	0	0	Ki67+	 2066 7842
66	0	0	Ki67+	 2066 8356
67	0	0	Ki67+	 2068 7766
68	0	0	Ki67+	 2071 8367
69	0	0	Ki67+	 1744 9067
70	0	0	Ki67+	 1771 9014
71	0	0	Ki67+	 1774 8998
72	0	0	Ki67+	 1777 9069
73	0	0	Ki67+	 1782 9019
74	0	0	Ki67+	 1813 9100
75	0	0	Ki67+	 1815 9036
76	0	0	Ki67+	 1816 9019
77	0	0	Ki67+	 1845 9037
78	0	0	Ki67+	 1845 9223
79	0	0	Ki67+	 1846 9082
80	0	0	Ki67+	 1852 9112
81	0	0	Ki67+	 1863 9059
82	0	0	Ki67+	 1874 9084
83	0	0	Ki67+	 1894 9054
84	0	0	Ki67+	 1908 9219
85	0	0	Ki67+	 1935 9057
86	0	0	Ki67+	 1935 9445
87	0	0	Ki67+	 1946 9063
88	0	0	Ki67+	 1954 9198
89	0	0	Ki67+	 1968 9072
90	0	0	Ki67+	 1999 9425
91	0	0	Ki67+	 2003 9184
92	0	0	Ki67+	 2045 9151
93	0	0	Ki67+	 2069 9310
94	0	0	Ki67+	 1343 9906
95	0	0	Ki67+	 1351 9888
96	0	0	Ki67+	 1352 9913
97	0	0	Ki67+	 1367 9870
98	0	0	Ki67+	 1373 9934
99	0	0	Ki67+	 1379 10086
100	0	0	Ki67+	 1386 9843
101	0	0	Ki67+	 1386 9886
102	0	0	Ki67+	 1388 10043
103	0	0	Ki67+	 1390 9910
104	0	0	Ki67+	 1396 9932
105	0	0	Ki67+	 1398 10091
106	0	0	Ki67+	 1400 10123
107	0	0	Ki67+	 1401 9864
108	0	0	Ki67+	 1402 9999
109	0	0	Ki67+	 1407 10037
110	0	0	Ki67+	 1409 10017
111	0	0	Ki67+	 1415 9989
112	0	0	Ki67+	 1425 10107
113	0	0	Ki67+	 1427 9793
114	0	0	Ki67+	 1431 10017
115	0	0	Ki67+	 1438 10131
116	0	0	Ki67+	 1439 10079
117	0	0	Ki67+	 1443 9788
118	0	0	Ki67+	 1454 10049
119	0	0	Ki67+	 1456 9781
120	0	0	Ki67+	 1466 10120
121	0	0	Ki67+	 1502 10119
122	0	0	Ki67+	 1528 10112
123	0	0	Ki67+	 1578 9910
124	0	0	Ki67+	 1616 10057
125	0	0	Ki67+	 1706 10054
126	0	0	Ki67+	 1736 10049
127	0	0	Ki67+	 1813 10504
128	0	0	Ki67+	 1844 10050
129	0	0	Ki67+	 1858 10467
130	0	0	Ki67+	 1888 10372
131	0	0	Ki67+	 1917 10428
132	0	0	Ki67+	 1976 9961
133	0	0	Ki67+	 2008 10397
134	0	0	Ki67+	 2032 9873
135	0	0	Ki67+	 2045 10157
136	0	0	Ki67+	 2048 10053
137	0	0	Ki67+	 1763 10987
138	0	0	Ki67+	 1786 11078
139	0	0	Ki67+	 1808 11072
140	0	0	Ki67+	 1825 11073
141	0	0	Ki67+	 1939 11021
142	0	0	Ki67+	 1975 11129
143	0	0	Ki67+	 2007 10959
144	0	0	Ki67+	 2046 10546
145	0	0	Ki67+	 1816 12831
146	0	0	Ki67+	 1863 12718
147	0	0	Ki67+	 1886 12721
148	0	0	Ki67+	 1893 12672
149	0	0	Ki67+	 1903 13043
150	0	0	Ki67+	 1907 13087
151	0	0	Ki67+	 1916 13054
152	0	0	Ki67+	 1926 12675
153	0	0	Ki67+	 1932 13081
154	0	0	Ki67+	 2025 12664
155	0	0	Ki67+	 2047 12663
156	0	0	Ki67+	 2063 12626
157	0	0	Ki67+	 2064 12665
158	0	0	Ki67+	 2066 13139
159	0	0	Ki67+	 2070 12598
160	0	0	Ki67+	 2658 4936
161	0	0	Ki67+	 2707 5262
162	0	0	Ki67+	 2734 5375
163	0	0	Ki67+	 2742 5366
164	0	0	Ki67+	 2763 4763
165	0	0	Ki67+	 2764 4882
166	0	0	Ki67+	 2785 5270
167	0	0	Ki67+	 2805 4809
168	0	0	Ki67+	 2823 4757
169	0	0	Ki67+	 2836 5097
170	0	0	Ki67+	 2840 5004
171	0	0	Ki67+	 2848 5314
172	0	0	Ki67+	 2867 4990
173	0	0	Ki67+	 2266 6148
174	0	0	Ki67+	 2275 6116
175	0	0	Ki67+	 2284 6100
176	0	0	Ki67+	 2300 6062
177	0	0	Ki67+	 2313 6035
178	0	0	Ki67+	 2342 5912
179	0	0	Ki67+	 2344 5983
180	0	0	Ki67+	 2350 6083
181	0	0	Ki67+	 2366 5959
182	0	0	Ki67+	 2379 6202
183	0	0	Ki67+	 2403 6333
184	0	0	Ki67+	 2431 6026
185	0	0	Ki67+	 2434 5961
186	0	0	Ki67+	 2442 6082
187	0	0	Ki67+	 2442 6125
188	0	0	Ki67+	 2463 6325
189	0	0	Ki67+	 2485 6101
190	0	0	Ki67+	 2502 6120
191	0	0	Ki67+	 2519 6224
192	0	0	Ki67+	 2524 6009
193	0	0	Ki67+	 2546 6290
194	0	0	Ki67+	 2556 5771
195	0	0	Ki67+	 2556 6177
196	0	0	Ki67+	 2560 5911
197	0	0	Ki67+	 2564 6090
198	0	0	Ki67+	 2565 6218
199	0	0	Ki67+	 2569 5928
200	0	0	Ki67+	 2659 5685
201	0	0	Ki67+	 2704 5585
202	0	0	Ki67+	 2243 7135
203	0	0	Ki67+	 2419 6598
204	0	0	Ki67+	 2440 6409
205	0	0	Ki67+	 2454 6613
206	0	0	Ki67+	 2479 6653
207	0	0	Ki67+	 2487 6536
208	0	0	Ki67+	 2512 6571
209	0	0	Ki67+	 2544 6614
210	0	0	Ki67+	 2548 6383
211	0	0	Ki67+	 2565 6963
212	0	0	Ki67+	 2574 6357
213	0	0	Ki67+	 2601 6527
214	0	0	Ki67+	 2604 6408
215	0	0	Ki67+	 2616 6437
216	0	0	Ki67+	 2625 6983
217	0	0	Ki67+	 2632 6424
218	0	0	Ki67+	 2635 6953
219	0	0	Ki67+	 2659 6760
220	0	0	Ki67+	 2664 6856
221	0	0	Ki67+	 2673 6873
222	0	0	Ki67+	 2686 6617
223	0	0	Ki67+	 2754 6977
224	0	0	Ki67+	 2766 6919
225	0	0	Ki67+	 2789 6902
226	0	0	Ki67+	 2790 6920
227	0	0	Ki67+	 2865 7035
228	0	0	Ki67+	 2866 6528
229	0	0	Ki67+	 2879 6930
230	0	0	Ki67+	 2083 7850
231	0	0	Ki67+	 2085 7491
232	0	0	Ki67+	 2088 7759
233	0	0	Ki67+	 2093 7646
234	0	0	Ki67+	 2094 7620
235	0	0	Ki67+	 2098 7164
236	0	0	Ki67+	 2100 7793
237	0	0	Ki67+	 2104 7723
238	0	0	Ki67+	 2106 7825
239	0	0	Ki67+	 2113 7890
240	0	0	Ki67+	 2114 7756
241	0	0	Ki67+	 2119 7687
242	0	0	Ki67+	 2120 7304
243	0	0	Ki67+	 2127 7763
244	0	0	Ki67+	 2128 7725
245	0	0	Ki67+	 2136 7820
246	0	0	Ki67+	 2138 7296
247	0	0	Ki67+	 2146 7284
248	0	0	Ki67+	 2149 7789
249	0	0	Ki67+	 2155 7390
250	0	0	Ki67+	 2157 7776
251	0	0	Ki67+	 2171 7722
252	0	0	Ki67+	 2225 7672
253	0	0	Ki67+	 2227 7810
254	0	0	Ki67+	 2254 7834
255	0	0	Ki67+	 2259 7391
256	0	0	Ki67+	 2264 7805
257	0	0	Ki67+	 2269 7416
258	0	0	Ki67+	 2273 7544
259	0	0	Ki67+	 2283 7580
260	0	0	Ki67+	 2289 7611
261	0	0	Ki67+	 2306 7930
262	0	0	Ki67+	 2319 7260
263	0	0	Ki67+	 2320 7234
264	0	0	Ki67+	 2354 7320
265	0	0	Ki67+	 2382 7459
266	0	0	Ki67+	 2387 7246
267	0	0	Ki67+	 2391 7487
268	0	0	Ki67+	 2441 7318
269	0	0	Ki67+	 2568 7490
270	0	0	Ki67+	 2664 7475
271	0	0	Ki67+	 2689 7544
272	0	0	Ki67+	 2755 7923
273	0	0	Ki67+	 2846 7530
274	0	0	Ki67+	 2847 7901
275	0	0	Ki67+	 2879 7530
276	0	0	Ki67+	 2085 8074
277	0	0	Ki67+	 2109 7992
278	0	0	Ki67+	 2165 8263
279	0	0	Ki67+	 2181 8068
280	0	0	Ki67+	 2182 8248
281	0	0	Ki67+	 2186 8192
282	0	0	Ki67+	 2227 8179
283	0	0	Ki67+	 2395 8070
284	0	0	Ki67+	 2412 8050
285	0	0	Ki67+	 2426 8002
286	0	0	Ki67+	 2432 8035
287	0	0	Ki67+	 2436 8018
288	0	0	Ki67+	 2457 7969
289	0	0	Ki67+	 2495 8006
290	0	0	Ki67+	 2616 8007
291	0	0	Ki67+	 2670 7992
292	0	0	Ki67+	 2097 9312
293	0	0	Ki67+	 2129 9238
294	0	0	Ki67+	 2141 9479
295	0	0	Ki67+	 2144 9308
296	0	0	Ki67+	 2169 9262
297	0	0	Ki67+	 2175 9486
298	0	0	Ki67+	 2192 9303
299	0	0	Ki67+	 2216 9273
300	0	0	Ki67+	 2218 9362
301	0	0	Ki67+	 2220 9314
302	0	0	Ki67+	 2409 8949
303	0	0	Ki67+	 2424 8953
304	0	0	Ki67+	 2426 8964
305	0	0	Ki67+	 2437 8944
306	0	0	Ki67+	 2444 8957
307	0	0	Ki67+	 2454 9309
308	0	0	Ki67+	 2462 8966
309	0	0	Ki67+	 2471 8959
310	0	0	Ki67+	 2479 8944
311	0	0	Ki67+	 2495 9030
312	0	0	Ki67+	 2500 9317
313	0	0	Ki67+	 2501 8953
314	0	0	Ki67+	 2510 9198
315	0	0	Ki67+	 2518 8943
316	0	0	Ki67+	 2525 9027
317	0	0	Ki67+	 2529 8953
318	0	0	Ki67+	 2530 9136
319	0	0	Ki67+	 2540 9304
320	0	0	Ki67+	 2543 8934
321	0	0	Ki67+	 2550 9109
322	0	0	Ki67+	 2552 9013
323	0	0	Ki67+	 2557 8939
324	0	0	Ki67+	 2569 8964
325	0	0	Ki67+	 2578 9083
326	0	0	Ki67+	 2591 9008
327	0	0	Ki67+	 2591 9339
328	0	0	Ki67+	 2593 9089
329	0	0	Ki67+	 2594 8908
330	0	0	Ki67+	 2607 9200
331	0	0	Ki67+	 2618 8919
332	0	0	Ki67+	 2622 8881
333	0	0	Ki67+	 2624 9257
334	0	0	Ki67+	 2645 9156
335	0	0	Ki67+	 2656 9191
336	0	0	Ki67+	 2657 9024
337	0	0	Ki67+	 2683 9046
338	0	0	Ki67+	 2702 9390
339	0	0	Ki67+	 2705 9410
340	0	0	Ki67+	 2724 9291
341	0	0	Ki67+	 2741 9414
342	0	0	Ki67+	 2782 9126
343	0	0	Ki67+	 2792 9024
344	0	0	Ki67+	 2805 9091
345	0	0	Ki67+	 2143 9716
346	0	0	Ki67+	 2235 10003
347	0	0	Ki67+	 2257 9731
348	0	0	Ki67+	 2259 10288
349	0	0	Ki67+	 2261 10064
350	0	0	Ki67+	 2266 9784
351	0	0	Ki67+	 2276 10242
352	0	0	Ki67+	 2285 10114
353	0	0	Ki67+	 2309 10014
354	0	0	Ki67+	 2317 10322
355	0	0	Ki67+	 2319 9805
356	0	0	Ki67+	 2326 9778
357	0	0	Ki67+	 2327 10039
358	0	0	Ki67+	 2327 10279
359	0	0	Ki67+	 2332 9766
360	0	0	Ki67+	 2332 9825
361	0	0	Ki67+	 2349 9816
362	0	0	Ki67+	 2360 10125
363	0	0	Ki67+	 2375 9820
364	0	0	Ki67+	 2403 10033
365	0	0	Ki67+	 2418 9964
366	0	0	Ki67+	 2480 10127
367	0	0	Ki67+	 2536 10022
368	0	0	Ki67+	 2559 9904
369	0	0	Ki67+	 2559 10026
370	0	0	Ki67+	 2579 9987
371	0	0	Ki67+	 2583 10041
372	0	0	Ki67+	 2612 9864
373	0	0	Ki67+	 2612 10058
374	0	0	Ki67+	 2625 9907
375	0	0	Ki67+	 2661 9915
376	0	0	Ki67+	 2708 9850
377	0	0	Ki67+	 2720 10121
378	0	0	Ki67+	 2738 9767
379	0	0	Ki67+	 2750 9785
380	0	0	Ki67+	 2789 9835
381	0	0	Ki67+	 2101 11060
382	0	0	Ki67+	 2120 10344
383	0	0	Ki67+	 2148 10349
384	0	0	Ki67+	 2150 10938
385	0	0	Ki67+	 2184 10466
386	0	0	Ki67+	 2209 10429
387	0	0	Ki67+	 2255 10380
388	0	0	Ki67+	 2261 10351
389	0	0	Ki67+	 2288 10412
390	0	0	Ki67+	 2316 10459
391	0	0	Ki67+	 2380 10416
392	0	0	Ki67+	 2414 10434
393	0	0	Ki67+	 2424 10882
394	0	0	Ki67+	 2568 10465
395	0	0	Ki67+	 2706 10429
396	0	0	Ki67+	 2710 10455
397	0	0	Ki67+	 2725 10433
398	0	0	Ki67+	 2735 10403
399	0	0	Ki67+	 2764 10467
400	0	0	Ki67+	 2774 10459
401	0	0	Ki67+	 2792 10471
402	0	0	Ki67+	 2810 10415
403	0	0	Ki67+	 2849 10484
404	0	0	Ki67+	 2850 10597
405	0	0	Ki67+	 2729 11519
406	0	0	Ki67+	 2767 11513
407	0	0	Ki67+	 2791 11514
408	0	0	Ki67+	 2808 11423
409	0	0	Ki67+	 2809 11350
410	0	0	Ki67+	 2847 11349
411	0	0	Ki67+	 2850 11512
412	0	0	Ki67+	 2087 12588
413	0	0	Ki67+	 2093 13158
414	0	0	Ki67+	 2096 12619
415	0	0	Ki67+	 2102 12513
416	0	0	Ki67+	 2107 13139
417	0	0	Ki67+	 2147 12488
418	0	0	Ki67+	 2153 12670
419	0	0	Ki67+	 2161 12472
420	0	0	Ki67+	 2188 12587
421	0	0	Ki67+	 2189 13102
422	0	0	Ki67+	 2205 12580
423	0	0	Ki67+	 2221 13096
424	0	0	Ki67+	 2224 12560
425	0	0	Ki67+	 2248 13096
426	0	0	Ki67+	 2304 13080
427	0	0	Ki67+	 2354 13081
428	0	0	Ki67+	 2393 13071
429	0	0	Ki67+	 2394 13033
430	0	0	Ki67+	 2439 12970
431	0	0	Ki67+	 2446 13072
432	0	0	Ki67+	 2469 13005
433	0	0	Ki67+	 2512 12798
434	0	0	Ki67+	 2648 12636
435	0	0	Ki67+	 2658 12505
436	0	0	Ki67+	 2684 12516
437	0	0	Ki67+	 2716 12671
438	0	0	Ki67+	 2135 13458
439	0	0	Ki67+	 2163 13455
440	0	0	Ki67+	 2226 13391
441	0	0	Ki67+	 2243 13412
442	0	0	Ki67+	 2248 13376
443	0	0	Ki67+	 2251 13423
444	0	0	Ki67+	 2270 13414
445	0	0	Ki67+	 2330 13410
446	0	0	Ki67+	 2348 13399
447	0	0	Ki67+	 2353 13422
448	0	0	Ki67+	 2371 13428
449	0	0	Ki67+	 2377 13400
450	0	0	Ki67+	 2402 13438
451	0	0	Ki67+	 2457 13536
452	0	0	Ki67+	 2468 13469
453	0	0	Ki67+	 2471 13291
454	0	0	Ki67+	 2494 13276
455	0	0	Ki67+	 2502 13476
456	0	0	Ki67+	 2505 13316
457	0	0	Ki67+	 2528 13273
458	0	0	Ki67+	 2537 13485
459	0	0	Ki67+	 2552 13282
460	0	0	Ki67+	 2559 13488
461	0	0	Ki67+	 2570 13284
462	0	0	Ki67+	 2578 13488
463	0	0	Ki67+	 2596 13282
464	0	0	Ki67+	 2609 13481
465	0	0	Ki67+	 2610 13309
466	0	0	Ki67+	 2616 13496
467	0	0	Ki67+	 2630 13564
468	0	0	Ki67+	 2633 13496
469	0	0	Ki67+	 2642 13319
470	0	0	Ki67+	 2657 13306
471	0	0	Ki67+	 2679 13320
472	0	0	Ki67+	 2710 13264
473	0	0	Ki67+	 2730 13343
474	0	0	Ki67+	 2735 13327
475	0	0	Ki67+	 2750 13358
476	0	0	Ki67+	 2754 13390
477	0	0	Ki67+	 2759 13330
478	0	0	Ki67+	 2765 13558
479	0	0	Ki67+	 2767 13418
480	0	0	Ki67+	 2769 13402
481	0	0	Ki67+	 2770 13470
482	0	0	Ki67+	 2771 13344
483	0	0	Ki67+	 2778 13334
484	0	0	Ki67+	 2783 13376
485	0	0	Ki67+	 2797 13467
486	0	0	Ki67+	 2804 13349
487	0	0	Ki67+	 2804 13443
488	0	0	Ki67+	 2813 13428
489	0	0	Ki67+	 2814 13337
490	0	0	Ki67+	 2835 13368
491	0	0	Ki67+	 2851 13336
492	0	0	Ki67+	 2851 13371
493	0	0	Ki67+	 2852 13350
494	0	0	Ki67+	 2852 13396
495	0	0	Ki67+	 2857 13442
496	0	0	Ki67+	 2865 13345
497	0	0	Ki67+	 2866 13394
498	0	0	Ki67+	 2874 13462
499	0	0	Ki67+	 2876 13403
500	0	0	Ki67+	 2284 14116
501	0	0	Ki67+	 2303 14113
502	0	0	Ki67+	 2314 14135
503	0	0	Ki67+	 2330 14166
504	0	0	Ki67+	 2334 14155
505	0	0	Ki67+	 2366 14148
506	0	0	Ki67+	 2382 14169
507	0	0	Ki67+	 2396 14177
508	0	0	Ki67+	 2416 14171
509	0	0	Ki67+	 2486 14038
510	0	0	Ki67+	 2806 14507
511	0	0	Ki67+	 2827 14491
512	0	0	Ki67+	 2828 14508
513	0	0	Ki67+	 2846 14515
514	0	0	Ki67+	 2858 14526
515	0	0	Ki67+	 2868 14487
516	0	0	Ki67+	 3309 4005
517	0	0	Ki67+	 3339 3837
518	0	0	Ki67+	 3361 3895
519	0	0	Ki67+	 3366 3953
520	0	0	Ki67+	 3388 3995
521	0	0	Ki67+	 3392 3925
522	0	0	Ki67+	 3394 3737
523	0	0	Ki67+	 3398 3979
524	0	0	Ki67+	 3401 4026
525	0	0	Ki67+	 3405 4108
526	0	0	Ki67+	 3408 3753
527	0	0	Ki67+	 3422 3747
528	0	0	Ki67+	 3431 3774
529	0	0	Ki67+	 3434 4024
530	0	0	Ki67+	 3439 4053
531	0	0	Ki67+	 3451 3766
532	0	0	Ki67+	 3452 4072
533	0	0	Ki67+	 3466 4015
534	0	0	Ki67+	 3467 4005
535	0	0	Ki67+	 3468 4089
536	0	0	Ki67+	 3472 3639
537	0	0	Ki67+	 3475 3761
538	0	0	Ki67+	 3475 4063
539	0	0	Ki67+	 3486 3714
540	0	0	Ki67+	 3486 3776
541	0	0	Ki67+	 3490 4066
542	0	0	Ki67+	 3492 4053
543	0	0	Ki67+	 3493 3656
544	0	0	Ki67+	 3500 3744
545	0	0	Ki67+	 3504 3625
546	0	0	Ki67+	 3509 3654
547	0	0	Ki67+	 3512 3807
548	0	0	Ki67+	 3519 4036
549	0	0	Ki67+	 3524 3574
550	0	0	Ki67+	 3524 4049
551	0	0	Ki67+	 3526 3694
552	0	0	Ki67+	 3532 4146
553	0	0	Ki67+	 3535 4133
554	0	0	Ki67+	 3539 3612
555	0	0	Ki67+	 3540 4093
556	0	0	Ki67+	 3545 3659
557	0	0	Ki67+	 3546 3566
558	0	0	Ki67+	 3556 3569
559	0	0	Ki67+	 3563 3694
560	0	0	Ki67+	 3570 3482
561	0	0	Ki67+	 3570 4147
562	0	0	Ki67+	 3575 3959
563	0	0	Ki67+	 3590 3501
564	0	0	Ki67+	 3590 3766
565	0	0	Ki67+	 3594 3719
566	0	0	Ki67+	 3612 4078
567	0	0	Ki67+	 3621 4065
568	0	0	Ki67+	 3630 3557
569	0	0	Ki67+	 3643 4138
570	0	0	Ki67+	 3647 3514
571	0	0	Ki67+	 3657 4050
572	0	0	Ki67+	 2885 4880
573	0	0	Ki67+	 2903 4861
574	0	0	Ki67+	 2950 4900
575	0	0	Ki67+	 2974 4900
576	0	0	Ki67+	 2980 4714
577	0	0	Ki67+	 3020 4652
578	0	0	Ki67+	 3024 4673
579	0	0	Ki67+	 3136 4547
580	0	0	Ki67+	 3171 4729
581	0	0	Ki67+	 3172 4646
582	0	0	Ki67+	 3184 4507
583	0	0	Ki67+	 3186 4641
584	0	0	Ki67+	 3204 4566
585	0	0	Ki67+	 3208 4556
586	0	0	Ki67+	 3522 4770
587	0	0	Ki67+	 3556 4347
588	0	0	Ki67+	 3570 4167
589	0	0	Ki67+	 3571 4189
590	0	0	Ki67+	 3597 4186
591	0	0	Ki67+	 3611 4268
592	0	0	Ki67+	 3616 4928
593	0	0	Ki67+	 3618 4528
594	0	0	Ki67+	 3636 4161
595	0	0	Ki67+	 3639 4330
596	0	0	Ki67+	 3652 4721
597	0	0	Ki67+	 3669 4241
598	0	0	Ki67+	 3670 4841
599	0	0	Ki67+	 3673 4170
600	0	0	Ki67+	 3675 4510
601	0	0	Ki67+	 3675 4894
602	0	0	Ki67+	 3676 4370
603	0	0	Ki67+	 2888 4969
604	0	0	Ki67+	 2899 5455
605	0	0	Ki67+	 2903 5409
606	0	0	Ki67+	 2988 5387
607	0	0	Ki67+	 2998 5380
608	0	0	Ki67+	 3006 5147
609	0	0	Ki67+	 3008 5400
610	0	0	Ki67+	 3012 5387
611	0	0	Ki67+	 3104 5423
612	0	0	Ki67+	 3110 5628
613	0	0	Ki67+	 3119 5690
614	0	0	Ki67+	 3124 5736
615	0	0	Ki67+	 3149 5717
616	0	0	Ki67+	 3178 5000
617	0	0	Ki67+	 3188 5610
618	0	0	Ki67+	 3237 5699
619	0	0	Ki67+	 3242 5456
620	0	0	Ki67+	 3244 5147
621	0	0	Ki67+	 3252 5356
622	0	0	Ki67+	 3257 5559
623	0	0	Ki67+	 3277 5328
624	0	0	Ki67+	 3294 5526
625	0	0	Ki67+	 3303 5648
626	0	0	Ki67+	 3316 5693
627	0	0	Ki67+	 3329 5756
628	0	0	Ki67+	 3331 5630
629	0	0	Ki67+	 3331 5656
630	0	0	Ki67+	 3332 5606
631	0	0	Ki67+	 3362 5650
632	0	0	Ki67+	 3509 5144
633	0	0	Ki67+	 3569 4962
634	0	0	Ki67+	 3589 5245
635	0	0	Ki67+	 3592 5228
636	0	0	Ki67+	 3607 5380
637	0	0	Ki67+	 3621 5400
638	0	0	Ki67+	 3624 5103
639	0	0	Ki67+	 3631 5334
640	0	0	Ki67+	 3655 5297
641	0	0	Ki67+	 3656 5000
642	0	0	Ki67+	 3657 5106
643	0	0	Ki67+	 3668 5062
644	0	0	Ki67+	 3679 4963
645	0	0	Ki67+	 2896 6480
646	0	0	Ki67+	 2914 6506
647	0	0	Ki67+	 2966 6419
648	0	0	Ki67+	 2971 6345
649	0	0	Ki67+	 3004 6298
650	0	0	Ki67+	 3015 6345
651	0	0	Ki67+	 3033 6229
652	0	0	Ki67+	 3088 6081
653	0	0	Ki67+	 3098 6056
654	0	0	Ki67+	 3101 5939
655	0	0	Ki67+	 3117 5979
656	0	0	Ki67+	 3120 5875
657	0	0	Ki67+	 3148 5849
658	0	0	Ki67+	 3151 5893
659	0	0	Ki67+	 3169 5769
660	0	0	Ki67+	 3182 5785
661	0	0	Ki67+	 3195 5978
662	0	0	Ki67+	 3204 5926
663	0	0	Ki67+	 3236 5772
664	0	0	Ki67+	 3243 5881
665	0	0	Ki67+	 3248 5921
666	0	0	Ki67+	 3274 5784
667	0	0	Ki67+	 3315 5792
668	0	0	Ki67+	 3459 6287
669	0	0	Ki67+	 3489 6088
670	0	0	Ki67+	 3504 6134
671	0	0	Ki67+	 3532 6041
672	0	0	Ki67+	 3545 6224
673	0	0	Ki67+	 3554 6264
674	0	0	Ki67+	 3558 6281
675	0	0	Ki67+	 3559 6445
676	0	0	Ki67+	 3560 6458
677	0	0	Ki67+	 3567 6288
678	0	0	Ki67+	 3567 6475
679	0	0	Ki67+	 3575 6406
680	0	0	Ki67+	 3576 6241
681	0	0	Ki67+	 3577 6299
682	0	0	Ki67+	 3580 6266
683	0	0	Ki67+	 3583 6437
684	0	0	Ki67+	 3585 6368
685	0	0	Ki67+	 3588 6495
686	0	0	Ki67+	 3589 6482
687	0	0	Ki67+	 3595 6434
688	0	0	Ki67+	 3600 6125
689	0	0	Ki67+	 3601 6327
690	0	0	Ki67+	 3601 6406
691	0	0	Ki67+	 3603 6357
692	0	0	Ki67+	 3612 6269
693	0	0	Ki67+	 3613 6098
694	0	0	Ki67+	 3616 6479
695	0	0	Ki67+	 3618 6295
696	0	0	Ki67+	 3619 6543
697	0	0	Ki67+	 3626 6443
698	0	0	Ki67+	 3627 6174
699	0	0	Ki67+	 3630 6527
700	0	0	Ki67+	 3634 6233
701	0	0	Ki67+	 3634 6435
702	0	0	Ki67+	 3641 6133
703	0	0	Ki67+	 3641 6297
704	0	0	Ki67+	 3641 6465
705	0	0	Ki67+	 3646 6077
706	0	0	Ki67+	 3646 6447
707	0	0	Ki67+	 3647 6541
708	0	0	Ki67+	 3651 6168
709	0	0	Ki67+	 3651 6257
710	0	0	Ki67+	 3655 6501
711	0	0	Ki67+	 3658 6275
712	0	0	Ki67+	 3661 6147
713	0	0	Ki67+	 3666 6527
714	0	0	Ki67+	 3667 6352
715	0	0	Ki67+	 3673 6213
716	0	0	Ki67+	 3675 6073
717	0	0	Ki67+	 3676 6407
718	0	0	Ki67+	 3678 5980
719	0	0	Ki67+	 2898 6606
720	0	0	Ki67+	 2917 7088
721	0	0	Ki67+	 2936 7031
722	0	0	Ki67+	 3018 6930
723	0	0	Ki67+	 3041 7132
724	0	0	Ki67+	 3049 7045
725	0	0	Ki67+	 3053 7341
726	0	0	Ki67+	 3055 6973
727	0	0	Ki67+	 3065 7133
728	0	0	Ki67+	 3070 7003
729	0	0	Ki67+	 3075 7083
730	0	0	Ki67+	 3080 7136
731	0	0	Ki67+	 3098 7110
732	0	0	Ki67+	 3175 7029
733	0	0	Ki67+	 3201 7139
734	0	0	Ki67+	 3248 7153
735	0	0	Ki67+	 3275 7150
736	0	0	Ki67+	 3349 7197
737	0	0	Ki67+	 3362 7060
738	0	0	Ki67+	 3387 7116
739	0	0	Ki67+	 3412 7025
740	0	0	Ki67+	 3418 7231
741	0	0	Ki67+	 3419 7096
742	0	0	Ki67+	 3458 7220
743	0	0	Ki67+	 3458 7281
744	0	0	Ki67+	 3474 7112
745	0	0	Ki67+	 3477 7268
746	0	0	Ki67+	 3493 7094
747	0	0	Ki67+	 3498 7263
748	0	0	Ki67+	 3503 7212
749	0	0	Ki67+	 3512 6994
750	0	0	Ki67+	 3520 6964
751	0	0	Ki67+	 3572 7128
752	0	0	Ki67+	 3579 7228
753	0	0	Ki67+	 3586 7264
754	0	0	Ki67+	 3590 6935
755	0	0	Ki67+	 3590 7236
756	0	0	Ki67+	 3593 6562
757	0	0	Ki67+	 3603 7200
758	0	0	Ki67+	 3608 6700
759	0	0	Ki67+	 3608 7226
760	0	0	Ki67+	 3617 7279
761	0	0	Ki67+	 3626 7236
762	0	0	Ki67+	 3628 7312
763	0	0	Ki67+	 3632 6613
764	0	0	Ki67+	 3636 6928
765	0	0	Ki67+	 3641 6943
766	0	0	Ki67+	 3646 7256
767	0	0	Ki67+	 3651 6698
768	0	0	Ki67+	 3651 7278
769	0	0	Ki67+	 3654 6918
770	0	0	Ki67+	 3658 6570
771	0	0	Ki67+	 3670 7228
772	0	0	Ki67+	 3671 6898
773	0	0	Ki67+	 3671 7261
774	0	0	Ki67+	 3676 6681
775	0	0	Ki67+	 3678 7246
776	0	0	Ki67+	 2914 7644
777	0	0	Ki67+	 2919 7879
778	0	0	Ki67+	 2937 7422
779	0	0	Ki67+	 2951 7670
780	0	0	Ki67+	 3008 7555
781	0	0	Ki67+	 3008 7667
782	0	0	Ki67+	 3017 7703
783	0	0	Ki67+	 3024 7376
784	0	0	Ki67+	 3027 7393
785	0	0	Ki67+	 3033 7660
786	0	0	Ki67+	 3042 7833
787	0	0	Ki67+	 3126 7922
788	0	0	Ki67+	 3155 7924
789	0	0	Ki67+	 3166 7980
790	0	0	Ki67+	 3170 7946
791	0	0	Ki67+	 3183 7988
792	0	0	Ki67+	 3206 7900
793	0	0	Ki67+	 3214 7803
794	0	0	Ki67+	 3264 8003
795	0	0	Ki67+	 3315 7583
796	0	0	Ki67+	 3322 7773
797	0	0	Ki67+	 3358 7738
798	0	0	Ki67+	 3363 7774
799	0	0	Ki67+	 3373 7996
800	0	0	Ki67+	 3389 7619
801	0	0	Ki67+	 3395 8020
802	0	0	Ki67+	 3400 7956
803	0	0	Ki67+	 3409 7723
804	0	0	Ki67+	 3414 7964
805	0	0	Ki67+	 3442 7502
806	0	0	Ki67+	 3442 8024
807	0	0	Ki67+	 3451 7587
808	0	0	Ki67+	 3452 7950
809	0	0	Ki67+	 3462 7606
810	0	0	Ki67+	 3501 7960
811	0	0	Ki67+	 3515 7958
812	0	0	Ki67+	 3523 7974
813	0	0	Ki67+	 3543 7578
814	0	0	Ki67+	 3550 7524
815	0	0	Ki67+	 3551 7655
816	0	0	Ki67+	 3555 7959
817	0	0	Ki67+	 3559 7942
818	0	0	Ki67+	 3597 7522
819	0	0	Ki67+	 3607 7554
820	0	0	Ki67+	 3650 8014
821	0	0	Ki67+	 3668 8003
822	0	0	Ki67+	 3669 7545
823	0	0	Ki67+	 2985 8382
824	0	0	Ki67+	 3388 8451
825	0	0	Ki67+	 3389 8511
826	0	0	Ki67+	 3451 8521
827	0	0	Ki67+	 3492 8418
828	0	0	Ki67+	 3193 9642
829	0	0	Ki67+	 3274 9421
830	0	0	Ki67+	 3322 9271
831	0	0	Ki67+	 3331 9511
832	0	0	Ki67+	 3336 9261
833	0	0	Ki67+	 3352 9371
834	0	0	Ki67+	 3419 9132
835	0	0	Ki67+	 3483 9095
836	0	0	Ki67+	 3486 9076
837	0	0	Ki67+	 3491 9179
838	0	0	Ki67+	 3558 9001
839	0	0	Ki67+	 2894 10439
840	0	0	Ki67+	 2915 10001
841	0	0	Ki67+	 2925 10008
842	0	0	Ki67+	 2952 10115
843	0	0	Ki67+	 2960 10449
844	0	0	Ki67+	 2996 10447
845	0	0	Ki67+	 3020 10026
846	0	0	Ki67+	 3033 10038
847	0	0	Ki67+	 3056 10039
848	0	0	Ki67+	 3072 10185
849	0	0	Ki67+	 3092 10264
850	0	0	Ki67+	 3113 10155
851	0	0	Ki67+	 3134 10276
852	0	0	Ki67+	 3171 10028
853	0	0	Ki67+	 3181 10366
854	0	0	Ki67+	 3182 10033
855	0	0	Ki67+	 3200 10080
856	0	0	Ki67+	 3210 10417
857	0	0	Ki67+	 3218 10458
858	0	0	Ki67+	 3235 10234
859	0	0	Ki67+	 3247 10240
860	0	0	Ki67+	 3266 10296
861	0	0	Ki67+	 3267 10045
862	0	0	Ki67+	 3295 10409
863	0	0	Ki67+	 3309 10036
864	0	0	Ki67+	 3317 10109
865	0	0	Ki67+	 3323 10384
866	0	0	Ki67+	 3332 10498
867	0	0	Ki67+	 3348 10411
868	0	0	Ki67+	 3388 10032
869	0	0	Ki67+	 3432 10385
870	0	0	Ki67+	 3455 10003
871	0	0	Ki67+	 3462 10056
872	0	0	Ki67+	 3482 10399
873	0	0	Ki67+	 3490 10454
874	0	0	Ki67+	 3494 10040
875	0	0	Ki67+	 3494 10157
876	0	0	Ki67+	 3496 10481
877	0	0	Ki67+	 3498 10393
878	0	0	Ki67+	 3512 10144
879	0	0	Ki67+	 3517 9771
880	0	0	Ki67+	 3517 10119
881	0	0	Ki67+	 3533 10131
882	0	0	Ki67+	 3534 10347
883	0	0	Ki67+	 3545 10026
884	0	0	Ki67+	 3554 9994
885	0	0	Ki67+	 3562 10427
886	0	0	Ki67+	 3564 9801
887	0	0	Ki67+	 3564 9936
888	0	0	Ki67+	 3573 10558
889	0	0	Ki67+	 3581 10103
890	0	0	Ki67+	 3582 10171
891	0	0	Ki67+	 3594 10016
892	0	0	Ki67+	 3594 10074
893	0	0	Ki67+	 3601 10129
894	0	0	Ki67+	 3606 10173
895	0	0	Ki67+	 3619 10304
896	0	0	Ki67+	 3623 10123
897	0	0	Ki67+	 3639 10152
898	0	0	Ki67+	 3656 10314
899	0	0	Ki67+	 3669 10062
900	0	0	Ki67+	 3672 10161
901	0	0	Ki67+	 3674 9932
902	0	0	Ki67+	 3063 10798
903	0	0	Ki67+	 3069 10773
904	0	0	Ki67+	 3105 10813
905	0	0	Ki67+	 3105 10893
906	0	0	Ki67+	 3222 10905
907	0	0	Ki67+	 3241 11349
908	0	0	Ki67+	 3244 10686
909	0	0	Ki67+	 3269 11324
910	0	0	Ki67+	 3277 10844
911	0	0	Ki67+	 3278 11262
912	0	0	Ki67+	 3295 10604
913	0	0	Ki67+	 3313 10933
914	0	0	Ki67+	 3322 11256
915	0	0	Ki67+	 3331 10923
916	0	0	Ki67+	 3358 11239
917	0	0	Ki67+	 3376 11247
918	0	0	Ki67+	 3386 10703
919	0	0	Ki67+	 3392 11232
920	0	0	Ki67+	 3407 11242
921	0	0	Ki67+	 3411 10592
922	0	0	Ki67+	 3412 10803
923	0	0	Ki67+	 3442 10946
924	0	0	Ki67+	 3457 10823
925	0	0	Ki67+	 3472 10837
926	0	0	Ki67+	 3472 10906
927	0	0	Ki67+	 3498 11239
928	0	0	Ki67+	 3518 10777
929	0	0	Ki67+	 3529 10828
930	0	0	Ki67+	 3537 11228
931	0	0	Ki67+	 3590 11233
932	0	0	Ki67+	 3635 11238
933	0	0	Ki67+	 3661 11024
934	0	0	Ki67+	 3285 11606
935	0	0	Ki67+	 3355 11925
936	0	0	Ki67+	 3454 11649
937	0	0	Ki67+	 3474 11804
938	0	0	Ki67+	 3485 12053
939	0	0	Ki67+	 3506 11635
940	0	0	Ki67+	 3597 11732
941	0	0	Ki67+	 2906 12645
942	0	0	Ki67+	 3034 12879
943	0	0	Ki67+	 3037 12557
944	0	0	Ki67+	 3062 12554
945	0	0	Ki67+	 3114 12545
946	0	0	Ki67+	 3167 12540
947	0	0	Ki67+	 3274 12560
948	0	0	Ki67+	 3281 12534
949	0	0	Ki67+	 3457 12554
950	0	0	Ki67+	 3605 12510
951	0	0	Ki67+	 3615 12683
952	0	0	Ki67+	 3628 12695
953	0	0	Ki67+	 2885 13424
954	0	0	Ki67+	 2885 13438
955	0	0	Ki67+	 2902 13459
956	0	0	Ki67+	 2905 13430
957	0	0	Ki67+	 2964 13350
958	0	0	Ki67+	 3001 13449
959	0	0	Ki67+	 3124 13319
960	0	0	Ki67+	 3140 13326
961	0	0	Ki67+	 3262 13253
962	0	0	Ki67+	 3332 13277
963	0	0	Ki67+	 3410 13195
964	0	0	Ki67+	 3421 13712
965	0	0	Ki67+	 3474 13706
966	0	0	Ki67+	 3481 13521
967	0	0	Ki67+	 3513 13518
968	0	0	Ki67+	 2884 14512
969	0	0	Ki67+	 2916 14529
970	0	0	Ki67+	 2934 14506
971	0	0	Ki67+	 3043 14398
972	0	0	Ki67+	 3081 14363
973	0	0	Ki67+	 3087 13830
974	0	0	Ki67+	 3535 14066
975	0	0	Ki67+	 3040 14948
976	0	0	Ki67+	 3055 14914
977	0	0	Ki67+	 3062 14945
978	0	0	Ki67+	 3069 14923
979	0	0	Ki67+	 3076 14857
980	0	0	Ki67+	 3085 14869
981	0	0	Ki67+	 3100 14961
982	0	0	Ki67+	 3116 14925
983	0	0	Ki67+	 3128 14979
984	0	0	Ki67+	 3135 14958
985	0	0	Ki67+	 3136 14882
986	0	0	Ki67+	 3145 15027
987	0	0	Ki67+	 3147 14928
988	0	0	Ki67+	 3151 14988
989	0	0	Ki67+	 3153 14903
990	0	0	Ki67+	 3157 14952
991	0	0	Ki67+	 3160 14919
992	0	0	Ki67+	 3173 14971
993	0	0	Ki67+	 3174 14918
994	0	0	Ki67+	 3180 14937
995	0	0	Ki67+	 3182 15037
996	0	0	Ki67+	 3192 14940
997	0	0	Ki67+	 3195 14970
998	0	0	Ki67+	 3200 14920
999	0	0	Ki67+	 3237 14926
1000	0	0	Ki67+	 3242 14913
1001	0	0	Ki67+	 3249 14901
1002	0	0	Ki67+	 3258 14885
1003	0	0	Ki67+	 3264 14932
1004	0	0	Ki67+	 3268 14899
1005	0	0	Ki67+	 3279 14930
1006	0	0	Ki67+	 3296 14938
1007	0	0	Ki67+	 3298 14917
1008	0	0	Ki67+	 3302 14906
1009	0	0	Ki67+	 3316 14916
1010	0	0	Ki67+	 3341 14916
1011	0	0	Ki67+	 3371 14924
1012	0	0	Ki67+	 3407 14924
1013	0	0	Ki67+	 3425 14917
1014	0	0	Ki67+	 3514 14912
1015	0	0	Ki67+	 3518 14990
1016	0	0	Ki67+	 3531 14922
1017	0	0	Ki67+	 3562 14927
1018	0	0	Ki67+	 3591 14931
1019	0	0	Ki67+	 3604 14935
1020	0	0	Ki67+	 3676 14927
1021	0	0	Ki67+	 3677 14887
1022	0	0	Ki67+	 3018 15520
1023	0	0	Ki67+	 3044 15543
1024	0	0	Ki67+	 3056 15824
1025	0	0	Ki67+	 3060 15556
1026	0	0	Ki67+	 3067 15838
1027	0	0	Ki67+	 3101 15962
1028	0	0	Ki67+	 3103 15827
1029	0	0	Ki67+	 3104 15907
1030	0	0	Ki67+	 3108 15847
1031	0	0	Ki67+	 3110 15377
1032	0	0	Ki67+	 3119 15807
1033	0	0	Ki67+	 3120 15971
1034	0	0	Ki67+	 3131 16003
1035	0	0	Ki67+	 3133 15848
1036	0	0	Ki67+	 3136 15819
1037	0	0	Ki67+	 3153 15796
1038	0	0	Ki67+	 3170 15756
1039	0	0	Ki67+	 3181 16047
1040	0	0	Ki67+	 3186 15548
1041	0	0	Ki67+	 3191 15776
1042	0	0	Ki67+	 3198 15972
1043	0	0	Ki67+	 3198 16037
1044	0	0	Ki67+	 3207 15771
1045	0	0	Ki67+	 3220 15538
1046	0	0	Ki67+	 3232 15741
1047	0	0	Ki67+	 3234 15547
1048	0	0	Ki67+	 3245 15396
1049	0	0	Ki67+	 3248 15763
1050	0	0	Ki67+	 3262 15934
1051	0	0	Ki67+	 3267 15764
1052	0	0	Ki67+	 3277 15373
1053	0	0	Ki67+	 3290 15767
1054	0	0	Ki67+	 3316 15750
1055	0	0	Ki67+	 3338 15738
1056	0	0	Ki67+	 3339 15774
1057	0	0	Ki67+	 3346 15721
1058	0	0	Ki67+	 3356 15777
1059	0	0	Ki67+	 3357 16018
1060	0	0	Ki67+	 3362 16007
1061	0	0	Ki67+	 3369 15927
1062	0	0	Ki67+	 3381 16009
1063	0	0	Ki67+	 3387 16052
1064	0	0	Ki67+	 3411 15961
1065	0	0	Ki67+	 3430 15771
1066	0	0	Ki67+	 3451 15393
1067	0	0	Ki67+	 3463 15733
1068	0	0	Ki67+	 3475 16049
1069	0	0	Ki67+	 3480 16101
1070	0	0	Ki67+	 3494 15809
1071	0	0	Ki67+	 3513 16065
1072	0	0	Ki67+	 3523 16035
1073	0	0	Ki67+	 3545 15793
1074	0	0	Ki67+	 3573 15807
1075	0	0	Ki67+	 3651 15422
1076	0	0	Ki67+	 3651 15754
1077	0	0	Ki67+	 3671 15860
1078	0	0	Ki67+	 3071 16232
1079	0	0	Ki67+	 3085 16917
1080	0	0	Ki67+	 3088 16901
1081	0	0	Ki67+	 3104 16913
1082	0	0	Ki67+	 3124 16918
1083	0	0	Ki67+	 3127 16218
1084	0	0	Ki67+	 3128 16412
1085	0	0	Ki67+	 3159 16902
1086	0	0	Ki67+	 3173 16932
1087	0	0	Ki67+	 3192 16912
1088	0	0	Ki67+	 3228 16922
1089	0	0	Ki67+	 3236 16931
1090	0	0	Ki67+	 3239 16279
1091	0	0	Ki67+	 3285 16916
1092	0	0	Ki67+	 3292 16869
1093	0	0	Ki67+	 3321 16894
1094	0	0	Ki67+	 3334 16916
1095	0	0	Ki67+	 3372 16925
1096	0	0	Ki67+	 3414 16933
1097	0	0	Ki67+	 3487 16937
1098	0	0	Ki67+	 3528 16352
1099	0	0	Ki67+	 3550 16236
1100	0	0	Ki67+	 3601 16293
1101	0	0	Ki67+	 3602 16925
1102	0	0	Ki67+	 3606 16304
1103	0	0	Ki67+	 3655 16903
1104	0	0	Ki67+	 3115 17057
1105	0	0	Ki67+	 3143 17096
1106	0	0	Ki67+	 3221 17283
1107	0	0	Ki67+	 3223 17040
1108	0	0	Ki67+	 3235 17275
1109	0	0	Ki67+	 3239 17046
1110	0	0	Ki67+	 3244 17067
1111	0	0	Ki67+	 3244 17297
1112	0	0	Ki67+	 3276 17288
1113	0	0	Ki67+	 3290 17170
1114	0	0	Ki67+	 3300 17289
1115	0	0	Ki67+	 3307 17356
1116	0	0	Ki67+	 3322 17313
1117	0	0	Ki67+	 3333 17391
1118	0	0	Ki67+	 3334 17334
1119	0	0	Ki67+	 3359 17364
1120	0	0	Ki67+	 3362 17413
1121	0	0	Ki67+	 3385 17395
1122	0	0	Ki67+	 3391 17430
1123	0	0	Ki67+	 3398 17403
1124	0	0	Ki67+	 3412 17055
1125	0	0	Ki67+	 3417 17387
1126	0	0	Ki67+	 3478 17138
1127	0	0	Ki67+	 3492 17034
1128	0	0	Ki67+	 3543 17021
1129	0	0	Ki67+	 3605 17173
1130	0	0	Ki67+	 3626 17370
1131	0	0	Ki67+	 3424 18497
1132	0	0	Ki67+	 3428 18536
1133	0	0	Ki67+	 3451 18441
1134	0	0	Ki67+	 3470 18508
1135	0	0	Ki67+	 3473 18540
1136	0	0	Ki67+	 3482 18434
1137	0	0	Ki67+	 3487 18467
1138	0	0	Ki67+	 3505 18466
1139	0	0	Ki67+	 3535 18440
1140	0	0	Ki67+	 3537 18422
1141	0	0	Ki67+	 3545 18533
1142	0	0	Ki67+	 3549 18450
1143	0	0	Ki67+	 3571 18416
1144	0	0	Ki67+	 3584 18448
1145	0	0	Ki67+	 3586 18432
1146	0	0	Ki67+	 3609 18503
1147	0	0	Ki67+	 3643 18431
1148	0	0	Ki67+	 3360 19222
1149	0	0	Ki67+	 3388 19190
1150	0	0	Ki67+	 3410 19068
1151	0	0	Ki67+	 3416 18966
1152	0	0	Ki67+	 3427 19149
1153	0	0	Ki67+	 3443 19085
1154	0	0	Ki67+	 3444 19109
1155	0	0	Ki67+	 3445 18959
1156	0	0	Ki67+	 3449 19128
1157	0	0	Ki67+	 3450 19310
1158	0	0	Ki67+	 3458 19080
1159	0	0	Ki67+	 3459 18963
1160	0	0	Ki67+	 3461 19107
1161	0	0	Ki67+	 3466 18991
1162	0	0	Ki67+	 3466 19125
1163	0	0	Ki67+	 3476 19084
1164	0	0	Ki67+	 3480 19048
1165	0	0	Ki67+	 3484 19100
1166	0	0	Ki67+	 3485 18975
1167	0	0	Ki67+	 3493 19023
1168	0	0	Ki67+	 3494 19103
1169	0	0	Ki67+	 3502 19004
1170	0	0	Ki67+	 3520 19038
1171	0	0	Ki67+	 3521 18860
1172	0	0	Ki67+	 3521 19080
1173	0	0	Ki67+	 3522 18981
1174	0	0	Ki67+	 3547 19022
1175	0	0	Ki67+	 3576 18894
1176	0	0	Ki67+	 3601 19021
1177	0	0	Ki67+	 3602 18994
1178	0	0	Ki67+	 3620 18985
1179	0	0	Ki67+	 3630 18990
1180	0	0	Ki67+	 3637 19183
1181	0	0	Ki67+	 3449 19451
1182	0	0	Ki67+	 3695 3502
1183	0	0	Ki67+	 3794 3503
1184	0	0	Ki67+	 3810 3438
1185	0	0	Ki67+	 3819 3495
1186	0	0	Ki67+	 3821 3564
1187	0	0	Ki67+	 3827 3440
1188	0	0	Ki67+	 3866 3217
1189	0	0	Ki67+	 3867 3588
1190	0	0	Ki67+	 3868 3471
1191	0	0	Ki67+	 3879 3411
1192	0	0	Ki67+	 3905 3371
1193	0	0	Ki67+	 3908 3616
1194	0	0	Ki67+	 3913 3449
1195	0	0	Ki67+	 3924 3459
1196	0	0	Ki67+	 3936 3378
1197	0	0	Ki67+	 3940 3425
1198	0	0	Ki67+	 3945 3241
1199	0	0	Ki67+	 3946 3452
1200	0	0	Ki67+	 3948 3590
1201	0	0	Ki67+	 3951 3409
1202	0	0	Ki67+	 3959 3595
1203	0	0	Ki67+	 3986 3588
1204	0	0	Ki67+	 4011 3350
1205	0	0	Ki67+	 4015 3579
1206	0	0	Ki67+	 4027 3557
1207	0	0	Ki67+	 4048 3555
1208	0	0	Ki67+	 4078 3603
1209	0	0	Ki67+	 4141 3190
1210	0	0	Ki67+	 4143 3342
1211	0	0	Ki67+	 4156 3200
1212	0	0	Ki67+	 4159 3471
1213	0	0	Ki67+	 4183 3511
1214	0	0	Ki67+	 4230 3603
1215	0	0	Ki67+	 4407 3582
1216	0	0	Ki67+	 4411 3598
1217	0	0	Ki67+	 4419 3480
1218	0	0	Ki67+	 4428 3281
1219	0	0	Ki67+	 4430 3566
1220	0	0	Ki67+	 4472 3536
1221	0	0	Ki67+	 3682 3932
1222	0	0	Ki67+	 3684 4335
1223	0	0	Ki67+	 3685 3964
1224	0	0	Ki67+	 3687 4247
1225	0	0	Ki67+	 3690 3939
1226	0	0	Ki67+	 3695 4042
1227	0	0	Ki67+	 3696 4104
1228	0	0	Ki67+	 3699 3688
1229	0	0	Ki67+	 3700 4190
1230	0	0	Ki67+	 3704 3935
1231	0	0	Ki67+	 3705 4161
1232	0	0	Ki67+	 3708 4218
1233	0	0	Ki67+	 3712 3887
1234	0	0	Ki67+	 3716 4196
1235	0	0	Ki67+	 3724 3958
1236	0	0	Ki67+	 3725 3918
1237	0	0	Ki67+	 3730 4277
1238	0	0	Ki67+	 3732 4174
1239	0	0	Ki67+	 3736 4215
1240	0	0	Ki67+	 3745 4260
1241	0	0	Ki67+	 3753 3934
1242	0	0	Ki67+	 3755 3899
1243	0	0	Ki67+	 3761 4220
1244	0	0	Ki67+	 3763 4272
1245	0	0	Ki67+	 3768 3724
1246	0	0	Ki67+	 3774 4321
1247	0	0	Ki67+	 3779 3927
1248	0	0	Ki67+	 3784 4198
1249	0	0	Ki67+	 3785 4247
1250	0	0	Ki67+	 3787 4293
1251	0	0	Ki67+	 3789 3743
1252	0	0	Ki67+	 3792 4165
1253	0	0	Ki67+	 3795 3967
1254	0	0	Ki67+	 3797 4206
1255	0	0	Ki67+	 3797 4239
1256	0	0	Ki67+	 3797 4267
1257	0	0	Ki67+	 3808 4033
1258	0	0	Ki67+	 3809 4064
1259	0	0	Ki67+	 3812 4248
1260	0	0	Ki67+	 3815 4360
1261	0	0	Ki67+	 3816 4175
1262	0	0	Ki67+	 3821 3735
1263	0	0	Ki67+	 3821 4047
1264	0	0	Ki67+	 3825 4406
1265	0	0	Ki67+	 3838 4422
1266	0	0	Ki67+	 3839 3745
1267	0	0	Ki67+	 3840 4341
1268	0	0	Ki67+	 3842 3848
1269	0	0	Ki67+	 3842 4388
1270	0	0	Ki67+	 3843 4360
1271	0	0	Ki67+	 3852 3993
1272	0	0	Ki67+	 3853 4018
1273	0	0	Ki67+	 3857 4181
1274	0	0	Ki67+	 3857 4435
1275	0	0	Ki67+	 3859 4398
1276	0	0	Ki67+	 3862 4141
1277	0	0	Ki67+	 3863 4127
1278	0	0	Ki67+	 3864 4381
1279	0	0	Ki67+	 3865 4273
1280	0	0	Ki67+	 3867 4023
1281	0	0	Ki67+	 3867 4319
1282	0	0	Ki67+	 3871 3988
1283	0	0	Ki67+	 3872 4418
1284	0	0	Ki67+	 3875 4459
1285	0	0	Ki67+	 3877 4308
1286	0	0	Ki67+	 3882 3858
1287	0	0	Ki67+	 3885 4207
1288	0	0	Ki67+	 3887 3738
1289	0	0	Ki67+	 3893 3889
1290	0	0	Ki67+	 3897 3905
1291	0	0	Ki67+	 3897 4157
1292	0	0	Ki67+	 3897 4347
1293	0	0	Ki67+	 3899 4092
1294	0	0	Ki67+	 3908 4317
1295	0	0	Ki67+	 3912 3889
1296	0	0	Ki67+	 3915 4398
1297	0	0	Ki67+	 3920 4204
1298	0	0	Ki67+	 3921 4370
1299	0	0	Ki67+	 3922 3743
1300	0	0	Ki67+	 3922 4455
1301	0	0	Ki67+	 3924 4318
1302	0	0	Ki67+	 3925 4287
1303	0	0	Ki67+	 3926 4389
1304	0	0	Ki67+	 3928 3885
1305	0	0	Ki67+	 3928 3921
1306	0	0	Ki67+	 3933 3762
1307	0	0	Ki67+	 3933 3992
1308	0	0	Ki67+	 3945 3976
1309	0	0	Ki67+	 3946 4231
1310	0	0	Ki67+	 3948 3953
1311	0	0	Ki67+	 3948 4344
1312	0	0	Ki67+	 3955 4028
1313	0	0	Ki67+	 3955 4439
1314	0	0	Ki67+	 3958 4007
1315	0	0	Ki67+	 3961 4393
1316	0	0	Ki67+	 3963 4066
1317	0	0	Ki67+	 3964 3758
1318	0	0	Ki67+	 3966 4032
1319	0	0	Ki67+	 3967 4364
1320	0	0	Ki67+	 3969 4241
1321	0	0	Ki67+	 3973 4281
1322	0	0	Ki67+	 3974 3995
1323	0	0	Ki67+	 3978 4020
1324	0	0	Ki67+	 3980 3909
1325	0	0	Ki67+	 3987 3953
1326	0	0	Ki67+	 3987 4282
1327	0	0	Ki67+	 3991 4057
1328	0	0	Ki67+	 3992 4395
1329	0	0	Ki67+	 4006 4099
1330	0	0	Ki67+	 4008 3684
1331	0	0	Ki67+	 4010 4447
1332	0	0	Ki67+	 4014 4130
1333	0	0	Ki67+	 4014 4408
1334	0	0	Ki67+	 4016 4351
1335	0	0	Ki67+	 4019 4226
1336	0	0	Ki67+	 4020 4367
1337	0	0	Ki67+	 4021 4306
1338	0	0	Ki67+	 4022 4165
1339	0	0	Ki67+	 4023 4036
1340	0	0	Ki67+	 4028 3980
1341	0	0	Ki67+	 4030 3680
1342	0	0	Ki67+	 4031 4107
1343	0	0	Ki67+	 4034 4194
1344	0	0	Ki67+	 4041 4181
1345	0	0	Ki67+	 4041 4362
1346	0	0	Ki67+	 4042 4403
1347	0	0	Ki67+	 4044 4083
1348	0	0	Ki67+	 4046 4311
1349	0	0	Ki67+	 4047 4111
1350	0	0	Ki67+	 4047 4133
1351	0	0	Ki67+	 4055 4144
1352	0	0	Ki67+	 4062 3667
1353	0	0	Ki67+	 4062 3795
1354	0	0	Ki67+	 4062 4292
1355	0	0	Ki67+	 4068 4376
1356	0	0	Ki67+	 4077 4109
1357	0	0	Ki67+	 4077 4197
1358	0	0	Ki67+	 4077 4345
1359	0	0	Ki67+	 4080 3854
1360	0	0	Ki67+	 4082 3841
1361	0	0	Ki67+	 4086 4381
1362	0	0	Ki67+	 4087 4323
1363	0	0	Ki67+	 4093 4449
1364	0	0	Ki67+	 4099 4242
1365	0	0	Ki67+	 4099 4288
1366	0	0	Ki67+	 4107 3936
1367	0	0	Ki67+	 4107 4083
1368	0	0	Ki67+	 4108 4363
1369	0	0	Ki67+	 4109 4335
1370	0	0	Ki67+	 4109 4394
1371	0	0	Ki67+	 4111 3912
1372	0	0	Ki67+	 4117 3865
1373	0	0	Ki67+	 4120 3998
1374	0	0	Ki67+	 4122 4115
1375	0	0	Ki67+	 4122 4339
1376	0	0	Ki67+	 4123 3850
1377	0	0	Ki67+	 4123 3981
1378	0	0	Ki67+	 4124 4260
1379	0	0	Ki67+	 4127 4313
1380	0	0	Ki67+	 4128 4235
1381	0	0	Ki67+	 4133 4461
1382	0	0	Ki67+	 4134 3934
1383	0	0	Ki67+	 4138 4291
1384	0	0	Ki67+	 4139 3865
1385	0	0	Ki67+	 4139 3992
1386	0	0	Ki67+	 4139 4305
1387	0	0	Ki67+	 4140 3809
1388	0	0	Ki67+	 4140 3840
1389	0	0	Ki67+	 4143 3916
1390	0	0	Ki67+	 4153 4128
1391	0	0	Ki67+	 4153 4229
1392	0	0	Ki67+	 4153 4416
1393	0	0	Ki67+	 4154 4335
1394	0	0	Ki67+	 4155 3977
1395	0	0	Ki67+	 4161 4067
1396	0	0	Ki67+	 4163 3827
1397	0	0	Ki67+	 4164 3716
1398	0	0	Ki67+	 4164 3796
1399	0	0	Ki67+	 4165 3883
1400	0	0	Ki67+	 4165 4108
1401	0	0	Ki67+	 4166 3972
1402	0	0	Ki67+	 4166 4410
1403	0	0	Ki67+	 4169 4451
1404	0	0	Ki67+	 4170 3704
1405	0	0	Ki67+	 4170 4192
1406	0	0	Ki67+	 4173 4294
1407	0	0	Ki67+	 4174 3814
1408	0	0	Ki67+	 4178 3904
1409	0	0	Ki67+	 4181 3943
1410	0	0	Ki67+	 4184 3852
1411	0	0	Ki67+	 4185 4082
1412	0	0	Ki67+	 4187 4236
1413	0	0	Ki67+	 4190 3698
1414	0	0	Ki67+	 4191 4005
1415	0	0	Ki67+	 4193 4272
1416	0	0	Ki67+	 4195 3809
1417	0	0	Ki67+	 4195 4375
1418	0	0	Ki67+	 4197 3718
1419	0	0	Ki67+	 4197 3791
1420	0	0	Ki67+	 4198 4173
1421	0	0	Ki67+	 4201 4293
1422	0	0	Ki67+	 4203 4137
1423	0	0	Ki67+	 4206 4004
1424	0	0	Ki67+	 4206 4313
1425	0	0	Ki67+	 4207 4428
1426	0	0	Ki67+	 4208 4203
1427	0	0	Ki67+	 4210 4453
1428	0	0	Ki67+	 4212 3715
1429	0	0	Ki67+	 4213 4152
1430	0	0	Ki67+	 4214 4086
1431	0	0	Ki67+	 4215 4131
1432	0	0	Ki67+	 4216 4289
1433	0	0	Ki67+	 4216 4340
1434	0	0	Ki67+	 4216 4367
1435	0	0	Ki67+	 4219 3835
1436	0	0	Ki67+	 4220 3914
1437	0	0	Ki67+	 4221 3802
1438	0	0	Ki67+	 4225 3879
1439	0	0	Ki67+	 4227 3783
1440	0	0	Ki67+	 4227 4275
1441	0	0	Ki67+	 4228 4064
1442	0	0	Ki67+	 4234 4389
1443	0	0	Ki67+	 4235 4133
1444	0	0	Ki67+	 4237 4228
1445	0	0	Ki67+	 4238 4107
1446	0	0	Ki67+	 4239 4008
1447	0	0	Ki67+	 4242 4356
1448	0	0	Ki67+	 4243 4171
1449	0	0	Ki67+	 4247 4328
1450	0	0	Ki67+	 4247 4446
1451	0	0	Ki67+	 4249 3779
1452	0	0	Ki67+	 4249 3817
1453	0	0	Ki67+	 4251 4073
1454	0	0	Ki67+	 4252 4056
1455	0	0	Ki67+	 4256 3862
1456	0	0	Ki67+	 4258 4025
1457	0	0	Ki67+	 4260 4270
1458	0	0	Ki67+	 4263 4237
1459	0	0	Ki67+	 4264 4436
1460	0	0	Ki67+	 4266 3972
1461	0	0	Ki67+	 4267 4112
1462	0	0	Ki67+	 4267 4195
1463	0	0	Ki67+	 4269 4131
1464	0	0	Ki67+	 4271 4374
1465	0	0	Ki67+	 4275 3735
1466	0	0	Ki67+	 4275 4326
1467	0	0	Ki67+	 4279 4047
1468	0	0	Ki67+	 4280 4402
1469	0	0	Ki67+	 4288 4080
1470	0	0	Ki67+	 4290 4169
1471	0	0	Ki67+	 4292 4222
1472	0	0	Ki67+	 4292 4309
1473	0	0	Ki67+	 4294 4036
1474	0	0	Ki67+	 4299 4269
1475	0	0	Ki67+	 4299 4399
1476	0	0	Ki67+	 4299 4427
1477	0	0	Ki67+	 4303 3790
1478	0	0	Ki67+	 4304 4359
1479	0	0	Ki67+	 4305 4156
1480	0	0	Ki67+	 4306 3801
1481	0	0	Ki67+	 4307 4456
1482	0	0	Ki67+	 4309 4201
1483	0	0	Ki67+	 4310 4068
1484	0	0	Ki67+	 4312 4338
1485	0	0	Ki67+	 4313 4118
1486	0	0	Ki67+	 4319 3733
1487	0	0	Ki67+	 4319 4257
1488	0	0	Ki67+	 4320 3883
1489	0	0	Ki67+	 4321 4171
1490	0	0	Ki67+	 4321 4322
1491	0	0	Ki67+	 4323 4149
1492	0	0	Ki67+	 4325 4052
1493	0	0	Ki67+	 4327 4083
1494	0	0	Ki67+	 4329 4416
1495	0	0	Ki67+	 4331 4286
1496	0	0	Ki67+	 4332 4461
1497	0	0	Ki67+	 4333 4403
1498	0	0	Ki67+	 4334 4161
1499	0	0	Ki67+	 4336 4250
1500	0	0	Ki67+	 4344 4359
1501	0	0	Ki67+	 4345 3953
1502	0	0	Ki67+	 4345 4211
1503	0	0	Ki67+	 4349 4128
1504	0	0	Ki67+	 4350 4307
1505	0	0	Ki67+	 4356 4149
1506	0	0	Ki67+	 4357 4234
1507	0	0	Ki67+	 4358 4335
1508	0	0	Ki67+	 4361 4278
1509	0	0	Ki67+	 4364 4462
1510	0	0	Ki67+	 4365 4447
1511	0	0	Ki67+	 4366 3963
1512	0	0	Ki67+	 4372 4359
1513	0	0	Ki67+	 4374 4419
1514	0	0	Ki67+	 4376 4257
1515	0	0	Ki67+	 4378 4330
1516	0	0	Ki67+	 4379 4298
1517	0	0	Ki67+	 4381 3981
1518	0	0	Ki67+	 4384 4041
1519	0	0	Ki67+	 4393 4358
1520	0	0	Ki67+	 4399 4015
1521	0	0	Ki67+	 4399 4402
1522	0	0	Ki67+	 4403 4042
1523	0	0	Ki67+	 4411 4430
1524	0	0	Ki67+	 4412 4149
1525	0	0	Ki67+	 4412 4343
1526	0	0	Ki67+	 4415 4443
1527	0	0	Ki67+	 4422 4058
1528	0	0	Ki67+	 4424 4346
1529	0	0	Ki67+	 4441 3760
1530	0	0	Ki67+	 4450 4328
1531	0	0	Ki67+	 4453 4261
1532	0	0	Ki67+	 3691 4762
1533	0	0	Ki67+	 3691 5102
1534	0	0	Ki67+	 3696 4846
1535	0	0	Ki67+	 3704 4884
1536	0	0	Ki67+	 3712 4750
1537	0	0	Ki67+	 3717 5041
1538	0	0	Ki67+	 3724 4823
1539	0	0	Ki67+	 3727 4619
1540	0	0	Ki67+	 3727 5006
1541	0	0	Ki67+	 3740 5072
1542	0	0	Ki67+	 3745 5199
1543	0	0	Ki67+	 3748 5181
1544	0	0	Ki67+	 3751 4842
1545	0	0	Ki67+	 3751 4942
1546	0	0	Ki67+	 3751 5120
1547	0	0	Ki67+	 3753 5164
1548	0	0	Ki67+	 3759 4747
1549	0	0	Ki67+	 3764 4899
1550	0	0	Ki67+	 3775 5212
1551	0	0	Ki67+	 3779 4932
1552	0	0	Ki67+	 3782 4997
1553	0	0	Ki67+	 3784 4840
1554	0	0	Ki67+	 3784 5262
1555	0	0	Ki67+	 3785 4767
1556	0	0	Ki67+	 3787 5194
1557	0	0	Ki67+	 3797 4666
1558	0	0	Ki67+	 3803 5069
1559	0	0	Ki67+	 3808 4487
1560	0	0	Ki67+	 3810 4796
1561	0	0	Ki67+	 3810 5158
1562	0	0	Ki67+	 3814 4907
1563	0	0	Ki67+	 3816 4967
1564	0	0	Ki67+	 3817 4733
1565	0	0	Ki67+	 3826 4825
1566	0	0	Ki67+	 3831 5067
1567	0	0	Ki67+	 3832 4841
1568	0	0	Ki67+	 3833 4934
1569	0	0	Ki67+	 3835 5039
1570	0	0	Ki67+	 3835 5187
1571	0	0	Ki67+	 3848 4896
1572	0	0	Ki67+	 3850 4967
1573	0	0	Ki67+	 3851 4784
1574	0	0	Ki67+	 3853 4712
1575	0	0	Ki67+	 3853 4808
1576	0	0	Ki67+	 3855 5263
1577	0	0	Ki67+	 3862 4967
1578	0	0	Ki67+	 3863 5206
1579	0	0	Ki67+	 3865 4949
1580	0	0	Ki67+	 3866 5000
1581	0	0	Ki67+	 3875 5256
1582	0	0	Ki67+	 3876 5100
1583	0	0	Ki67+	 3879 4923
1584	0	0	Ki67+	 3879 5046
1585	0	0	Ki67+	 3884 4821
1586	0	0	Ki67+	 3884 5226
1587	0	0	Ki67+	 3886 4835
1588	0	0	Ki67+	 3887 4707
1589	0	0	Ki67+	 3890 5097
1590	0	0	Ki67+	 3891 4474
1591	0	0	Ki67+	 3894 4997
1592	0	0	Ki67+	 3895 4499
1593	0	0	Ki67+	 3896 4925
1594	0	0	Ki67+	 3900 5043
1595	0	0	Ki67+	 3902 5197
1596	0	0	Ki67+	 3903 4575
1597	0	0	Ki67+	 3908 4985
1598	0	0	Ki67+	 3909 5231
1599	0	0	Ki67+	 3911 5162
1600	0	0	Ki67+	 3914 4508
1601	0	0	Ki67+	 3914 4673
1602	0	0	Ki67+	 3917 4472
1603	0	0	Ki67+	 3918 5247
1604	0	0	Ki67+	 3924 5049
1605	0	0	Ki67+	 3926 5029
1606	0	0	Ki67+	 3926 5134
1607	0	0	Ki67+	 3927 4674
1608	0	0	Ki67+	 3931 4691
1609	0	0	Ki67+	 3936 4503
1610	0	0	Ki67+	 3940 5045
1611	0	0	Ki67+	 3941 4487
1612	0	0	Ki67+	 3941 5160
1613	0	0	Ki67+	 3943 4730
1614	0	0	Ki67+	 3944 4764
1615	0	0	Ki67+	 3947 5129
1616	0	0	Ki67+	 3949 5196
1617	0	0	Ki67+	 3953 4787
1618	0	0	Ki67+	 3956 5261
1619	0	0	Ki67+	 3966 5239
1620	0	0	Ki67+	 3972 4995
1621	0	0	Ki67+	 3982 4545
1622	0	0	Ki67+	 3985 5209
1623	0	0	Ki67+	 3988 5182
1624	0	0	Ki67+	 3990 4475
1625	0	0	Ki67+	 3998 4488
1626	0	0	Ki67+	 4003 5257
1627	0	0	Ki67+	 4009 4562
1628	0	0	Ki67+	 4012 5171
1629	0	0	Ki67+	 4015 4465
1630	0	0	Ki67+	 4021 4524
1631	0	0	Ki67+	 4026 4943
1632	0	0	Ki67+	 4026 5066
1633	0	0	Ki67+	 4029 4489
1634	0	0	Ki67+	 4032 5215
1635	0	0	Ki67+	 4034 4972
1636	0	0	Ki67+	 4037 4867
1637	0	0	Ki67+	 4037 5177
1638	0	0	Ki67+	 4039 4879
1639	0	0	Ki67+	 4039 5225
1640	0	0	Ki67+	 4041 4914
1641	0	0	Ki67+	 4046 4949
1642	0	0	Ki67+	 4047 4999
1643	0	0	Ki67+	 4050 4557
1644	0	0	Ki67+	 4051 4969
1645	0	0	Ki67+	 4053 5036
1646	0	0	Ki67+	 4055 4515
1647	0	0	Ki67+	 4058 4925
1648	0	0	Ki67+	 4059 5260
1649	0	0	Ki67+	 4063 4942
1650	0	0	Ki67+	 4066 4858
1651	0	0	Ki67+	 4069 5200
1652	0	0	Ki67+	 4071 5011
1653	0	0	Ki67+	 4075 4809
1654	0	0	Ki67+	 4076 4989
1655	0	0	Ki67+	 4080 5163
1656	0	0	Ki67+	 4082 4581
1657	0	0	Ki67+	 4085 4508
1658	0	0	Ki67+	 4088 4838
1659	0	0	Ki67+	 4089 4901
1660	0	0	Ki67+	 4094 4547
1661	0	0	Ki67+	 4095 5004
1662	0	0	Ki67+	 4095 5033
1663	0	0	Ki67+	 4096 4570
1664	0	0	Ki67+	 4104 4955
1665	0	0	Ki67+	 4105 5142
1666	0	0	Ki67+	 4107 5061
1667	0	0	Ki67+	 4108 4971
1668	0	0	Ki67+	 4109 4797
1669	0	0	Ki67+	 4112 4825
1670	0	0	Ki67+	 4117 5016
1671	0	0	Ki67+	 4118 4595
1672	0	0	Ki67+	 4120 4924
1673	0	0	Ki67+	 4121 5086
1674	0	0	Ki67+	 4130 4782
1675	0	0	Ki67+	 4132 4825
1676	0	0	Ki67+	 4133 4509
1677	0	0	Ki67+	 4133 5051
1678	0	0	Ki67+	 4134 4909
1679	0	0	Ki67+	 4136 4994
1680	0	0	Ki67+	 4137 5012
1681	0	0	Ki67+	 4138 4544
1682	0	0	Ki67+	 4143 5084
1683	0	0	Ki67+	 4144 4871
1684	0	0	Ki67+	 4149 4608
1685	0	0	Ki67+	 4152 4952
1686	0	0	Ki67+	 4154 4495
1687	0	0	Ki67+	 4155 4633
1688	0	0	Ki67+	 4156 4759
1689	0	0	Ki67+	 4158 5026
1690	0	0	Ki67+	 4161 4932
1691	0	0	Ki67+	 4163 4800
1692	0	0	Ki67+	 4164 4955
1693	0	0	Ki67+	 4166 4878
1694	0	0	Ki67+	 4168 5109
1695	0	0	Ki67+	 4169 5168
1696	0	0	Ki67+	 4170 4644
1697	0	0	Ki67+	 4173 4844
1698	0	0	Ki67+	 4174 4605
1699	0	0	Ki67+	 4175 4559
1700	0	0	Ki67+	 4175 5049
1701	0	0	Ki67+	 4176 4530
1702	0	0	Ki67+	 4178 5151
1703	0	0	Ki67+	 4183 4505
1704	0	0	Ki67+	 4183 4977
1705	0	0	Ki67+	 4183 5064
1706	0	0	Ki67+	 4187 4926
1707	0	0	Ki67+	 4188 4637
1708	0	0	Ki67+	 4188 4757
1709	0	0	Ki67+	 4191 4843
1710	0	0	Ki67+	 4191 4870
1711	0	0	Ki67+	 4192 4587
1712	0	0	Ki67+	 4193 4781
1713	0	0	Ki67+	 4193 5113
1714	0	0	Ki67+	 4196 5043
1715	0	0	Ki67+	 4197 4767
1716	0	0	Ki67+	 4198 5195
1717	0	0	Ki67+	 4202 4536
1718	0	0	Ki67+	 4204 5228
1719	0	0	Ki67+	 4205 4645
1720	0	0	Ki67+	 4205 4950
1721	0	0	Ki67+	 4206 4622
1722	0	0	Ki67+	 4207 4562
1723	0	0	Ki67+	 4208 4719
1724	0	0	Ki67+	 4209 5135
1725	0	0	Ki67+	 4211 4601
1726	0	0	Ki67+	 4212 4881
1727	0	0	Ki67+	 4213 5164
1728	0	0	Ki67+	 4219 5095
1729	0	0	Ki67+	 4220 4810
1730	0	0	Ki67+	 4222 4516
1731	0	0	Ki67+	 4223 5071
1732	0	0	Ki67+	 4226 4838
1733	0	0	Ki67+	 4228 4540
1734	0	0	Ki67+	 4232 5028
1735	0	0	Ki67+	 4234 4876
1736	0	0	Ki67+	 4234 4888
1737	0	0	Ki67+	 4236 4627
1738	0	0	Ki67+	 4237 5047
1739	0	0	Ki67+	 4238 4638
1740	0	0	Ki67+	 4238 4936
1741	0	0	Ki67+	 4239 4997
1742	0	0	Ki67+	 4239 5202
1743	0	0	Ki67+	 4242 4570
1744	0	0	Ki67+	 4243 4608
1745	0	0	Ki67+	 4243 5226
1746	0	0	Ki67+	 4245 4547
1747	0	0	Ki67+	 4246 4773
1748	0	0	Ki67+	 4247 4751
1749	0	0	Ki67+	 4252 5215
1750	0	0	Ki67+	 4253 5099
1751	0	0	Ki67+	 4253 5178
1752	0	0	Ki67+	 4255 4631
1753	0	0	Ki67+	 4256 4482
1754	0	0	Ki67+	 4256 4512
1755	0	0	Ki67+	 4256 4793
1756	0	0	Ki67+	 4258 4534
1757	0	0	Ki67+	 4259 5036
1758	0	0	Ki67+	 4260 5069
1759	0	0	Ki67+	 4262 4946
1760	0	0	Ki67+	 4267 4577
1761	0	0	Ki67+	 4267 4615
1762	0	0	Ki67+	 4271 4550
1763	0	0	Ki67+	 4272 4985
1764	0	0	Ki67+	 4275 4500
1765	0	0	Ki67+	 4276 4628
1766	0	0	Ki67+	 4284 5179
1767	0	0	Ki67+	 4286 4523
1768	0	0	Ki67+	 4286 4902
1769	0	0	Ki67+	 4288 4769
1770	0	0	Ki67+	 4289 5084
1771	0	0	Ki67+	 4290 4748
1772	0	0	Ki67+	 4290 4797
1773	0	0	Ki67+	 4291 4593
1774	0	0	Ki67+	 4292 4923
1775	0	0	Ki67+	 4293 5156
1776	0	0	Ki67+	 4296 5105
1777	0	0	Ki67+	 4297 5128
1778	0	0	Ki67+	 4298 4957
1779	0	0	Ki67+	 4298 5255
1780	0	0	Ki67+	 4300 4739
1781	0	0	Ki67+	 4300 4838
1782	0	0	Ki67+	 4303 4586
1783	0	0	Ki67+	 4305 5054
1784	0	0	Ki67+	 4305 5206
1785	0	0	Ki67+	 4307 4791
1786	0	0	Ki67+	 4313 5153
1787	0	0	Ki67+	 4313 5180
1788	0	0	Ki67+	 4314 5008
1789	0	0	Ki67+	 4315 4571
1790	0	0	Ki67+	 4316 4480
1791	0	0	Ki67+	 4316 4907
1792	0	0	Ki67+	 4317 4495
1793	0	0	Ki67+	 4318 4594
1794	0	0	Ki67+	 4321 4872
1795	0	0	Ki67+	 4321 4971
1796	0	0	Ki67+	 4323 4921
1797	0	0	Ki67+	 4325 5026
1798	0	0	Ki67+	 4330 4548
1799	0	0	Ki67+	 4330 5052
1800	0	0	Ki67+	 4332 5228
1801	0	0	Ki67+	 4333 5077
1802	0	0	Ki67+	 4336 4497
1803	0	0	Ki67+	 4336 4898
1804	0	0	Ki67+	 4340 4783
1805	0	0	Ki67+	 4340 4818
1806	0	0	Ki67+	 4341 4865
1807	0	0	Ki67+	 4343 5263
1808	0	0	Ki67+	 4347 4563
1809	0	0	Ki67+	 4347 4748
1810	0	0	Ki67+	 4347 5136
1811	0	0	Ki67+	 4352 4937
1812	0	0	Ki67+	 4357 5020
1813	0	0	Ki67+	 4360 4876
1814	0	0	Ki67+	 4362 5202
1815	0	0	Ki67+	 4363 4481
1816	0	0	Ki67+	 4365 4796
1817	0	0	Ki67+	 4366 4985
1818	0	0	Ki67+	 4368 4734
1819	0	0	Ki67+	 4368 4860
1820	0	0	Ki67+	 4371 4556
1821	0	0	Ki67+	 4372 5145
1822	0	0	Ki67+	 4373 5084
1823	0	0	Ki67+	 4374 4499
1824	0	0	Ki67+	 4374 4765
1825	0	0	Ki67+	 4374 4828
1826	0	0	Ki67+	 4382 5134
1827	0	0	Ki67+	 4387 4555
1828	0	0	Ki67+	 4387 4948
1829	0	0	Ki67+	 4388 4863
1830	0	0	Ki67+	 4389 4823
1831	0	0	Ki67+	 4393 4465
1832	0	0	Ki67+	 4393 4802
1833	0	0	Ki67+	 4396 4846
1834	0	0	Ki67+	 4398 4489
1835	0	0	Ki67+	 4403 5119
1836	0	0	Ki67+	 4415 4790
1837	0	0	Ki67+	 4417 5149
1838	0	0	Ki67+	 4419 4887
1839	0	0	Ki67+	 4420 4908
1840	0	0	Ki67+	 4422 4748
1841	0	0	Ki67+	 4424 5199
1842	0	0	Ki67+	 4428 4861
1843	0	0	Ki67+	 4430 4727
1844	0	0	Ki67+	 4431 4776
1845	0	0	Ki67+	 4440 5254
1846	0	0	Ki67+	 4441 4668
1847	0	0	Ki67+	 4444 4716
1848	0	0	Ki67+	 4449 4745
1849	0	0	Ki67+	 4454 4512
1850	0	0	Ki67+	 4454 4825
1851	0	0	Ki67+	 4454 4849
1852	0	0	Ki67+	 4454 5203
1853	0	0	Ki67+	 4455 5171
1854	0	0	Ki67+	 4456 4883
1855	0	0	Ki67+	 4463 4492
1856	0	0	Ki67+	 4465 5209
1857	0	0	Ki67+	 4470 4724
1858	0	0	Ki67+	 4472 4794
1859	0	0	Ki67+	 4475 4988
1860	0	0	Ki67+	 3682 5539
1861	0	0	Ki67+	 3696 5932
1862	0	0	Ki67+	 3700 5459
1863	0	0	Ki67+	 3703 5329
1864	0	0	Ki67+	 3705 5441
1865	0	0	Ki67+	 3731 5910
1866	0	0	Ki67+	 3736 5502
1867	0	0	Ki67+	 3737 5993
1868	0	0	Ki67+	 3742 5952
1869	0	0	Ki67+	 3746 5488
1870	0	0	Ki67+	 3747 5924
1871	0	0	Ki67+	 3753 6057
1872	0	0	Ki67+	 3758 5393
1873	0	0	Ki67+	 3759 5965
1874	0	0	Ki67+	 3761 5882
1875	0	0	Ki67+	 3765 5489
1876	0	0	Ki67+	 3769 6010
1877	0	0	Ki67+	 3777 5471
1878	0	0	Ki67+	 3778 5740
1879	0	0	Ki67+	 3778 5823
1880	0	0	Ki67+	 3780 5912
1881	0	0	Ki67+	 3782 5924
1882	0	0	Ki67+	 3789 5944
1883	0	0	Ki67+	 3793 5378
1884	0	0	Ki67+	 3794 5852
1885	0	0	Ki67+	 3798 5985
1886	0	0	Ki67+	 3801 6015
1887	0	0	Ki67+	 3802 5738
1888	0	0	Ki67+	 3808 5942
1889	0	0	Ki67+	 3824 5855
1890	0	0	Ki67+	 3831 5903
1891	0	0	Ki67+	 3841 5944
1892	0	0	Ki67+	 3844 5305
1893	0	0	Ki67+	 3848 5883
1894	0	0	Ki67+	 3859 5902
1895	0	0	Ki67+	 3861 5625
1896	0	0	Ki67+	 3870 6050
1897	0	0	Ki67+	 3875 5849
1898	0	0	Ki67+	 3876 6021
1899	0	0	Ki67+	 3883 5522
1900	0	0	Ki67+	 3891 6036
1901	0	0	Ki67+	 3894 5992
1902	0	0	Ki67+	 3896 6020
1903	0	0	Ki67+	 3897 5504
1904	0	0	Ki67+	 3906 5837
1905	0	0	Ki67+	 3906 5963
1906	0	0	Ki67+	 3908 6037
1907	0	0	Ki67+	 3909 5359
1908	0	0	Ki67+	 3922 5849
1909	0	0	Ki67+	 3922 5879
1910	0	0	Ki67+	 3923 5982
1911	0	0	Ki67+	 3928 5614
1912	0	0	Ki67+	 3930 5361
1913	0	0	Ki67+	 3933 5717
1914	0	0	Ki67+	 3934 5742
1915	0	0	Ki67+	 3935 5470
1916	0	0	Ki67+	 3936 6021
1917	0	0	Ki67+	 3942 5623
1918	0	0	Ki67+	 3943 5325
1919	0	0	Ki67+	 3943 5555
1920	0	0	Ki67+	 3943 5591
1921	0	0	Ki67+	 3946 5959
1922	0	0	Ki67+	 3948 5382
1923	0	0	Ki67+	 3950 5924
1924	0	0	Ki67+	 3957 5376
1925	0	0	Ki67+	 3957 5988
1926	0	0	Ki67+	 3959 5588
1927	0	0	Ki67+	 3960 5612
1928	0	0	Ki67+	 3962 5746
1929	0	0	Ki67+	 3962 5867
1930	0	0	Ki67+	 3967 5495
1931	0	0	Ki67+	 3969 5664
1932	0	0	Ki67+	 3969 5682
1933	0	0	Ki67+	 3971 5899
1934	0	0	Ki67+	 3973 5525
1935	0	0	Ki67+	 3975 5560
1936	0	0	Ki67+	 3977 5270
1937	0	0	Ki67+	 3983 5646
1938	0	0	Ki67+	 3988 6020
1939	0	0	Ki67+	 3989 5480
1940	0	0	Ki67+	 3990 5836
1941	0	0	Ki67+	 3991 5621
1942	0	0	Ki67+	 3993 5566
1943	0	0	Ki67+	 3993 5754
1944	0	0	Ki67+	 3993 5957
1945	0	0	Ki67+	 3997 5730
1946	0	0	Ki67+	 3998 5487
1947	0	0	Ki67+	 3998 5899
1948	0	0	Ki67+	 3999 5528
1949	0	0	Ki67+	 3999 5609
1950	0	0	Ki67+	 4000 5289
1951	0	0	Ki67+	 4003 6021
1952	0	0	Ki67+	 4007 5759
1953	0	0	Ki67+	 4015 5974
1954	0	0	Ki67+	 4021 5303
1955	0	0	Ki67+	 4032 5707
1956	0	0	Ki67+	 4035 5364
1957	0	0	Ki67+	 4038 5265
1958	0	0	Ki67+	 4038 5489
1959	0	0	Ki67+	 4038 5846
1960	0	0	Ki67+	 4045 5909
1961	0	0	Ki67+	 4046 6001
1962	0	0	Ki67+	 4049 5618
1963	0	0	Ki67+	 4050 6038
1964	0	0	Ki67+	 4051 5738
1965	0	0	Ki67+	 4055 5283
1966	0	0	Ki67+	 4055 5383
1967	0	0	Ki67+	 4059 5847
1968	0	0	Ki67+	 4060 5689
1969	0	0	Ki67+	 4061 5441
1970	0	0	Ki67+	 4067 5569
1971	0	0	Ki67+	 4067 6037
1972	0	0	Ki67+	 4071 5892
1973	0	0	Ki67+	 4075 5280
1974	0	0	Ki67+	 4076 5439
1975	0	0	Ki67+	 4087 5636
1976	0	0	Ki67+	 4100 5376
1977	0	0	Ki67+	 4100 5859
1978	0	0	Ki67+	 4101 5277
1979	0	0	Ki67+	 4102 6024
1980	0	0	Ki67+	 4105 5501
1981	0	0	Ki67+	 4107 5550
1982	0	0	Ki67+	 4109 5869
1983	0	0	Ki67+	 4114 5982
1984	0	0	Ki67+	 4122 5935
1985	0	0	Ki67+	 4124 6003
1986	0	0	Ki67+	 4125 5283
1987	0	0	Ki67+	 4126 5303
1988	0	0	Ki67+	 4128 5331
1989	0	0	Ki67+	 4128 5730
1990	0	0	Ki67+	 4130 5403
1991	0	0	Ki67+	 4133 5597
1992	0	0	Ki67+	 4133 5865
1993	0	0	Ki67+	 4133 5968
1994	0	0	Ki67+	 4134 5671
1995	0	0	Ki67+	 4136 5742
1996	0	0	Ki67+	 4137 5571
1997	0	0	Ki67+	 4140 5936
1998	0	0	Ki67+	 4145 5335
1999	0	0	Ki67+	 4145 5462
2000	0	0	Ki67+	 4145 5855
2001	0	0	Ki67+	 4148 5401
2002	0	0	Ki67+	 4148 5557
2003	0	0	Ki67+	 4148 5752
2004	0	0	Ki67+	 4150 5312
2005	0	0	Ki67+	 4150 5592
2006	0	0	Ki67+	 4151 5640
2007	0	0	Ki67+	 4159 5453
2008	0	0	Ki67+	 4159 5981
2009	0	0	Ki67+	 4160 5438
2010	0	0	Ki67+	 4161 5749
2011	0	0	Ki67+	 4162 5876
2012	0	0	Ki67+	 4165 5360
2013	0	0	Ki67+	 4165 5667
2014	0	0	Ki67+	 4166 5822
2015	0	0	Ki67+	 4168 5929
2016	0	0	Ki67+	 4174 5437
2017	0	0	Ki67+	 4175 5705
2018	0	0	Ki67+	 4176 5600
2019	0	0	Ki67+	 4177 5988
2020	0	0	Ki67+	 4179 5728
2021	0	0	Ki67+	 4180 5625
2022	0	0	Ki67+	 4181 5338
2023	0	0	Ki67+	 4181 5752
2024	0	0	Ki67+	 4190 5608
2025	0	0	Ki67+	 4191 5367
2026	0	0	Ki67+	 4191 5994
2027	0	0	Ki67+	 4192 5481
2028	0	0	Ki67+	 4193 5343
2029	0	0	Ki67+	 4194 5729
2030	0	0	Ki67+	 4197 5980
2031	0	0	Ki67+	 4202 5951
2032	0	0	Ki67+	 4202 6002
2033	0	0	Ki67+	 4204 5628
2034	0	0	Ki67+	 4205 5642
2035	0	0	Ki67+	 4207 5518
2036	0	0	Ki67+	 4212 5447
2037	0	0	Ki67+	 4214 5762
2038	0	0	Ki67+	 4216 5903
2039	0	0	Ki67+	 4217 5747
2040	0	0	Ki67+	 4225 5695
2041	0	0	Ki67+	 4229 5970
2042	0	0	Ki67+	 4230 6042
2043	0	0	Ki67+	 4232 5633
2044	0	0	Ki67+	 4233 5487
2045	0	0	Ki67+	 4237 5396
2046	0	0	Ki67+	 4239 5750
2047	0	0	Ki67+	 4240 5459
2048	0	0	Ki67+	 4242 5561
2049	0	0	Ki67+	 4245 5666
2050	0	0	Ki67+	 4246 5983
2051	0	0	Ki67+	 4251 5531
2052	0	0	Ki67+	 4252 5354
2053	0	0	Ki67+	 4253 5448
2054	0	0	Ki67+	 4255 5866
2055	0	0	Ki67+	 4256 5411
2056	0	0	Ki67+	 4259 5575
2057	0	0	Ki67+	 4259 5625
2058	0	0	Ki67+	 4262 6000
2059	0	0	Ki67+	 4264 5528
2060	0	0	Ki67+	 4265 5730
2061	0	0	Ki67+	 4268 5482
2062	0	0	Ki67+	 4270 5953
2063	0	0	Ki67+	 4271 5688
2064	0	0	Ki67+	 4275 5424
2065	0	0	Ki67+	 4276 5664
2066	0	0	Ki67+	 4277 5495
2067	0	0	Ki67+	 4281 5755
2068	0	0	Ki67+	 4286 5482
2069	0	0	Ki67+	 4286 5637
2070	0	0	Ki67+	 4287 5538
2071	0	0	Ki67+	 4287 5725
2072	0	0	Ki67+	 4287 5880
2073	0	0	Ki67+	 4291 5451
2074	0	0	Ki67+	 4291 6062
2075	0	0	Ki67+	 4294 5316
2076	0	0	Ki67+	 4294 5944
2077	0	0	Ki67+	 4296 5594
2078	0	0	Ki67+	 4300 5536
2079	0	0	Ki67+	 4302 5752
2080	0	0	Ki67+	 4311 5278
2081	0	0	Ki67+	 4311 5759
2082	0	0	Ki67+	 4312 5953
2083	0	0	Ki67+	 4314 5503
2084	0	0	Ki67+	 4314 5659
2085	0	0	Ki67+	 4315 5620
2086	0	0	Ki67+	 4320 5691
2087	0	0	Ki67+	 4321 5729
2088	0	0	Ki67+	 4322 5902
2089	0	0	Ki67+	 4322 5912
2090	0	0	Ki67+	 4324 5335
2091	0	0	Ki67+	 4326 5750
2092	0	0	Ki67+	 4326 5983
2093	0	0	Ki67+	 4329 5310
2094	0	0	Ki67+	 4332 5396
2095	0	0	Ki67+	 4332 5507
2096	0	0	Ki67+	 4333 5888
2097	0	0	Ki67+	 4335 5524
2098	0	0	Ki67+	 4337 5553
2099	0	0	Ki67+	 4340 5917
2100	0	0	Ki67+	 4341 5356
2101	0	0	Ki67+	 4341 5632
2102	0	0	Ki67+	 4342 5579
2103	0	0	Ki67+	 4346 5497
2104	0	0	Ki67+	 4351 5768
2105	0	0	Ki67+	 4353 5681
2106	0	0	Ki67+	 4353 5887
2107	0	0	Ki67+	 4359 5326
2108	0	0	Ki67+	 4359 5363
2109	0	0	Ki67+	 4360 5518
2110	0	0	Ki67+	 4364 5615
2111	0	0	Ki67+	 4365 5278
2112	0	0	Ki67+	 4367 5730
2113	0	0	Ki67+	 4367 5915
2114	0	0	Ki67+	 4368 5539
2115	0	0	Ki67+	 4368 5952
2116	0	0	Ki67+	 4372 5563
2117	0	0	Ki67+	 4372 5896
2118	0	0	Ki67+	 4374 5606
2119	0	0	Ki67+	 4378 5738
2120	0	0	Ki67+	 4383 5576
2121	0	0	Ki67+	 4384 5278
2122	0	0	Ki67+	 4388 5360
2123	0	0	Ki67+	 4389 5311
2124	0	0	Ki67+	 4389 5346
2125	0	0	Ki67+	 4392 5528
2126	0	0	Ki67+	 4394 5923
2127	0	0	Ki67+	 4397 5658
2128	0	0	Ki67+	 4398 5541
2129	0	0	Ki67+	 4400 5621
2130	0	0	Ki67+	 4400 5702
2131	0	0	Ki67+	 4401 5356
2132	0	0	Ki67+	 4401 5589
2133	0	0	Ki67+	 4401 6023
2134	0	0	Ki67+	 4402 5902
2135	0	0	Ki67+	 4406 5391
2136	0	0	Ki67+	 4407 5737
2137	0	0	Ki67+	 4411 5561
2138	0	0	Ki67+	 4415 5280
2139	0	0	Ki67+	 4419 5906
2140	0	0	Ki67+	 4419 6049
2141	0	0	Ki67+	 4422 5408
2142	0	0	Ki67+	 4424 5309
2143	0	0	Ki67+	 4424 5966
2144	0	0	Ki67+	 4427 5683
2145	0	0	Ki67+	 4427 5696
2146	0	0	Ki67+	 4429 5593
2147	0	0	Ki67+	 4436 5347
2148	0	0	Ki67+	 4437 6027
2149	0	0	Ki67+	 4439 5510
2150	0	0	Ki67+	 4442 5914
2151	0	0	Ki67+	 4443 5621
2152	0	0	Ki67+	 4445 5370
2153	0	0	Ki67+	 4445 5520
2154	0	0	Ki67+	 4447 5961
2155	0	0	Ki67+	 4450 5298
2156	0	0	Ki67+	 4458 5396
2157	0	0	Ki67+	 4460 5893
2158	0	0	Ki67+	 4462 5853
2159	0	0	Ki67+	 4469 5359
2160	0	0	Ki67+	 4469 5939
2161	0	0	Ki67+	 4469 6028
2162	0	0	Ki67+	 4471 5929
2163	0	0	Ki67+	 4472 5401
2164	0	0	Ki67+	 4478 6021
2165	0	0	Ki67+	 4479 5504
2166	0	0	Ki67+	 3682 6579
2167	0	0	Ki67+	 3685 6626
2168	0	0	Ki67+	 3696 6131
2169	0	0	Ki67+	 3701 6537
2170	0	0	Ki67+	 3703 6227
2171	0	0	Ki67+	 3704 6781
2172	0	0	Ki67+	 3715 6726
2173	0	0	Ki67+	 3716 6684
2174	0	0	Ki67+	 3719 6556
2175	0	0	Ki67+	 3720 6608
2176	0	0	Ki67+	 3723 6070
2177	0	0	Ki67+	 3724 6734
2178	0	0	Ki67+	 3725 6536
2179	0	0	Ki67+	 3732 6110
2180	0	0	Ki67+	 3733 6640
2181	0	0	Ki67+	 3735 6210
2182	0	0	Ki67+	 3735 6236
2183	0	0	Ki67+	 3735 6441
2184	0	0	Ki67+	 3735 6615
2185	0	0	Ki67+	 3752 6494
2186	0	0	Ki67+	 3752 6684
2187	0	0	Ki67+	 3753 6745
2188	0	0	Ki67+	 3763 6457
2189	0	0	Ki67+	 3774 6235
2190	0	0	Ki67+	 3776 6158
2191	0	0	Ki67+	 3777 6513
2192	0	0	Ki67+	 3777 6768
2193	0	0	Ki67+	 3778 6171
2194	0	0	Ki67+	 3781 6636
2195	0	0	Ki67+	 3788 6783
2196	0	0	Ki67+	 3789 6525
2197	0	0	Ki67+	 3794 6708
2198	0	0	Ki67+	 3798 6741
2199	0	0	Ki67+	 3799 6111
2200	0	0	Ki67+	 3806 6158
2201	0	0	Ki67+	 3807 6519
2202	0	0	Ki67+	 3807 6843
2203	0	0	Ki67+	 3809 6779
2204	0	0	Ki67+	 3810 6653
2205	0	0	Ki67+	 3811 6605
2206	0	0	Ki67+	 3815 6105
2207	0	0	Ki67+	 3815 6724
2208	0	0	Ki67+	 3820 6672
2209	0	0	Ki67+	 3822 6074
2210	0	0	Ki67+	 3822 6333
2211	0	0	Ki67+	 3823 6186
2212	0	0	Ki67+	 3825 6138
2213	0	0	Ki67+	 3829 6232
2214	0	0	Ki67+	 3830 6758
2215	0	0	Ki67+	 3835 6544
2216	0	0	Ki67+	 3837 6514
2217	0	0	Ki67+	 3839 6587
2218	0	0	Ki67+	 3845 6295
2219	0	0	Ki67+	 3845 6656
2220	0	0	Ki67+	 3849 6736
2221	0	0	Ki67+	 3853 6700
2222	0	0	Ki67+	 3857 6318
2223	0	0	Ki67+	 3858 6573
2224	0	0	Ki67+	 3860 6146
2225	0	0	Ki67+	 3860 6525
2226	0	0	Ki67+	 3862 6778
2227	0	0	Ki67+	 3863 6789
2228	0	0	Ki67+	 3864 6490
2229	0	0	Ki67+	 3865 6308
2230	0	0	Ki67+	 3865 6609
2231	0	0	Ki67+	 3869 6200
2232	0	0	Ki67+	 3871 6557
2233	0	0	Ki67+	 3878 6079
2234	0	0	Ki67+	 3878 6674
2235	0	0	Ki67+	 3878 6757
2236	0	0	Ki67+	 3884 6491
2237	0	0	Ki67+	 3886 6554
2238	0	0	Ki67+	 3886 6568
2239	0	0	Ki67+	 3886 6631
2240	0	0	Ki67+	 3887 6689
2241	0	0	Ki67+	 3891 6606
2242	0	0	Ki67+	 3893 6855
2243	0	0	Ki67+	 3894 6153
2244	0	0	Ki67+	 3894 6767
2245	0	0	Ki67+	 3902 6746
2246	0	0	Ki67+	 3904 6688
2247	0	0	Ki67+	 3904 6727
2248	0	0	Ki67+	 3911 6575
2249	0	0	Ki67+	 3913 6071
2250	0	0	Ki67+	 3913 6756
2251	0	0	Ki67+	 3914 6811
2252	0	0	Ki67+	 3916 6586
2253	0	0	Ki67+	 3919 6630
2254	0	0	Ki67+	 3926 6787
2255	0	0	Ki67+	 3927 6639
2256	0	0	Ki67+	 3932 6753
2257	0	0	Ki67+	 3947 6637
2258	0	0	Ki67+	 3948 6694
2259	0	0	Ki67+	 3948 6825
2260	0	0	Ki67+	 3949 6672
2261	0	0	Ki67+	 3949 6799
2262	0	0	Ki67+	 3963 6164
2263	0	0	Ki67+	 3966 6645
2264	0	0	Ki67+	 3966 6790
2265	0	0	Ki67+	 3970 6824
2266	0	0	Ki67+	 3971 6725
2267	0	0	Ki67+	 3978 6174
2268	0	0	Ki67+	 3983 6136
2269	0	0	Ki67+	 3985 6622
2270	0	0	Ki67+	 3988 6765
2271	0	0	Ki67+	 3989 6804
2272	0	0	Ki67+	 3990 6826
2273	0	0	Ki67+	 3993 6162
2274	0	0	Ki67+	 3994 6635
2275	0	0	Ki67+	 3997 6759
2276	0	0	Ki67+	 3998 6262
2277	0	0	Ki67+	 4003 6724
2278	0	0	Ki67+	 4008 6705
2279	0	0	Ki67+	 4009 6829
2280	0	0	Ki67+	 4010 6791
2281	0	0	Ki67+	 4012 6751
2282	0	0	Ki67+	 4024 6825
2283	0	0	Ki67+	 4025 6759
2284	0	0	Ki67+	 4028 6221
2285	0	0	Ki67+	 4028 6681
2286	0	0	Ki67+	 4031 6598
2287	0	0	Ki67+	 4037 6122
2288	0	0	Ki67+	 4039 6693
2289	0	0	Ki67+	 4040 6208
2290	0	0	Ki67+	 4041 6077
2291	0	0	Ki67+	 4043 6174
2292	0	0	Ki67+	 4046 6094
2293	0	0	Ki67+	 4046 6724
2294	0	0	Ki67+	 4061 6843
2295	0	0	Ki67+	 4062 6343
2296	0	0	Ki67+	 4068 6701
2297	0	0	Ki67+	 4071 6242
2298	0	0	Ki67+	 4076 6275
2299	0	0	Ki67+	 4079 6587
2300	0	0	Ki67+	 4084 6830
2301	0	0	Ki67+	 4090 6818
2302	0	0	Ki67+	 4090 6845
2303	0	0	Ki67+	 4092 6138
2304	0	0	Ki67+	 4093 6697
2305	0	0	Ki67+	 4099 6255
2306	0	0	Ki67+	 4107 6232
2307	0	0	Ki67+	 4113 6317
2308	0	0	Ki67+	 4113 6834
2309	0	0	Ki67+	 4114 6715
2310	0	0	Ki67+	 4116 6853
2311	0	0	Ki67+	 4117 6693
2312	0	0	Ki67+	 4123 6728
2313	0	0	Ki67+	 4127 6755
2314	0	0	Ki67+	 4132 6780
2315	0	0	Ki67+	 4134 6857
2316	0	0	Ki67+	 4135 6259
2317	0	0	Ki67+	 4145 6840
2318	0	0	Ki67+	 4147 6591
2319	0	0	Ki67+	 4149 6648
2320	0	0	Ki67+	 4149 6804
2321	0	0	Ki67+	 4151 6764
2322	0	0	Ki67+	 4153 6252
2323	0	0	Ki67+	 4162 6618
2324	0	0	Ki67+	 4166 6479
2325	0	0	Ki67+	 4166 6558
2326	0	0	Ki67+	 4169 6383
2327	0	0	Ki67+	 4178 6253
2328	0	0	Ki67+	 4179 6811
2329	0	0	Ki67+	 4184 6847
2330	0	0	Ki67+	 4192 6824
2331	0	0	Ki67+	 4196 6726
2332	0	0	Ki67+	 4200 6241
2333	0	0	Ki67+	 4205 6786
2334	0	0	Ki67+	 4205 6809
2335	0	0	Ki67+	 4206 6363
2336	0	0	Ki67+	 4209 6695
2337	0	0	Ki67+	 4215 6805
2338	0	0	Ki67+	 4218 6154
2339	0	0	Ki67+	 4219 6717
2340	0	0	Ki67+	 4224 6236
2341	0	0	Ki67+	 4229 6401
2342	0	0	Ki67+	 4231 6810
2343	0	0	Ki67+	 4236 6739
2344	0	0	Ki67+	 4240 6677
2345	0	0	Ki67+	 4256 6497
2346	0	0	Ki67+	 4264 6467
2347	0	0	Ki67+	 4267 6154
2348	0	0	Ki67+	 4269 6407
2349	0	0	Ki67+	 4270 6720
2350	0	0	Ki67+	 4271 6203
2351	0	0	Ki67+	 4272 6521
2352	0	0	Ki67+	 4274 6419
2353	0	0	Ki67+	 4278 6687
2354	0	0	Ki67+	 4279 6675
2355	0	0	Ki67+	 4283 6844
2356	0	0	Ki67+	 4296 6489
2357	0	0	Ki67+	 4297 6662
2358	0	0	Ki67+	 4302 6685
2359	0	0	Ki67+	 4306 6856
2360	0	0	Ki67+	 4308 6529
2361	0	0	Ki67+	 4310 6103
2362	0	0	Ki67+	 4311 6831
2363	0	0	Ki67+	 4332 6824
2364	0	0	Ki67+	 4333 6390
2365	0	0	Ki67+	 4339 6096
2366	0	0	Ki67+	 4340 6514
2367	0	0	Ki67+	 4340 6742
2368	0	0	Ki67+	 4341 6484
2369	0	0	Ki67+	 4346 6401
2370	0	0	Ki67+	 4347 6067
2371	0	0	Ki67+	 4352 6095
2372	0	0	Ki67+	 4352 6695
2373	0	0	Ki67+	 4353 6799
2374	0	0	Ki67+	 4353 6850
2375	0	0	Ki67+	 4356 6446
2376	0	0	Ki67+	 4359 6073
2377	0	0	Ki67+	 4360 6472
2378	0	0	Ki67+	 4363 6163
2379	0	0	Ki67+	 4365 6133
2380	0	0	Ki67+	 4365 6778
2381	0	0	Ki67+	 4366 6386
2382	0	0	Ki67+	 4366 6815
2383	0	0	Ki67+	 4370 6432
2384	0	0	Ki67+	 4372 6527
2385	0	0	Ki67+	 4376 6557
2386	0	0	Ki67+	 4377 6105
2387	0	0	Ki67+	 4379 6648
2388	0	0	Ki67+	 4380 6709
2389	0	0	Ki67+	 4381 6491
2390	0	0	Ki67+	 4382 6662
2391	0	0	Ki67+	 4383 6688
2392	0	0	Ki67+	 4386 6774
2393	0	0	Ki67+	 4390 6437
2394	0	0	Ki67+	 4390 6455
2395	0	0	Ki67+	 4395 6559
2396	0	0	Ki67+	 4398 6241
2397	0	0	Ki67+	 4399 6376
2398	0	0	Ki67+	 4400 6518
2399	0	0	Ki67+	 4403 6404
2400	0	0	Ki67+	 4416 6084
2401	0	0	Ki67+	 4420 6219
2402	0	0	Ki67+	 4422 6449
2403	0	0	Ki67+	 4423 6483
2404	0	0	Ki67+	 4424 6550
2405	0	0	Ki67+	 4432 6073
2406	0	0	Ki67+	 4437 6734
2407	0	0	Ki67+	 4439 6722
2408	0	0	Ki67+	 4445 6560
2409	0	0	Ki67+	 4446 6094
2410	0	0	Ki67+	 4446 6330
2411	0	0	Ki67+	 4449 6494
2412	0	0	Ki67+	 4454 6661
2413	0	0	Ki67+	 4456 6235
2414	0	0	Ki67+	 4456 6329
2415	0	0	Ki67+	 4458 6520
2416	0	0	Ki67+	 4467 6091
2417	0	0	Ki67+	 4468 6739
2418	0	0	Ki67+	 3681 7348
2419	0	0	Ki67+	 3686 7501
2420	0	0	Ki67+	 3687 7264
2421	0	0	Ki67+	 3690 7590
2422	0	0	Ki67+	 3691 7307
2423	0	0	Ki67+	 3699 7238
2424	0	0	Ki67+	 3699 7283
2425	0	0	Ki67+	 3700 7611
2426	0	0	Ki67+	 3702 7496
2427	0	0	Ki67+	 3703 7557
2428	0	0	Ki67+	 3706 7222
2429	0	0	Ki67+	 3708 7578
2430	0	0	Ki67+	 3712 7526
2431	0	0	Ki67+	 3721 7384
2432	0	0	Ki67+	 3723 7318
2433	0	0	Ki67+	 3723 7492
2434	0	0	Ki67+	 3725 7246
2435	0	0	Ki67+	 3725 7476
2436	0	0	Ki67+	 3729 7412
2437	0	0	Ki67+	 3736 7377
2438	0	0	Ki67+	 3741 7217
2439	0	0	Ki67+	 3742 7276
2440	0	0	Ki67+	 3744 7554
2441	0	0	Ki67+	 3746 7601
2442	0	0	Ki67+	 3747 7287
2443	0	0	Ki67+	 3751 7463
2444	0	0	Ki67+	 3752 7522
2445	0	0	Ki67+	 3757 7493
2446	0	0	Ki67+	 3758 7560
2447	0	0	Ki67+	 3765 7452
2448	0	0	Ki67+	 3766 7254
2449	0	0	Ki67+	 3766 7597
2450	0	0	Ki67+	 3769 7276
2451	0	0	Ki67+	 3770 7339
2452	0	0	Ki67+	 3773 7487
2453	0	0	Ki67+	 3774 7020
2454	0	0	Ki67+	 3774 7235
2455	0	0	Ki67+	 3774 7293
2456	0	0	Ki67+	 3777 7385
2457	0	0	Ki67+	 3780 7341
2458	0	0	Ki67+	 3782 7478
2459	0	0	Ki67+	 3782 7538
2460	0	0	Ki67+	 3786 7264
2461	0	0	Ki67+	 3786 7585
2462	0	0	Ki67+	 3794 7549
2463	0	0	Ki67+	 3796 7520
2464	0	0	Ki67+	 3801 7485
2465	0	0	Ki67+	 3802 7432
2466	0	0	Ki67+	 3804 7046
2467	0	0	Ki67+	 3804 7307
2468	0	0	Ki67+	 3807 7374
2469	0	0	Ki67+	 3810 7663
2470	0	0	Ki67+	 3812 7559
2471	0	0	Ki67+	 3813 7246
2472	0	0	Ki67+	 3817 7440
2473	0	0	Ki67+	 3822 7526
2474	0	0	Ki67+	 3824 7275
2475	0	0	Ki67+	 3829 7344
2476	0	0	Ki67+	 3829 7479
2477	0	0	Ki67+	 3838 7397
2478	0	0	Ki67+	 3843 7470
2479	0	0	Ki67+	 3844 7519
2480	0	0	Ki67+	 3846 7076
2481	0	0	Ki67+	 3848 7565
2482	0	0	Ki67+	 3850 7314
2483	0	0	Ki67+	 3850 7410
2484	0	0	Ki67+	 3854 7424
2485	0	0	Ki67+	 3858 7539
2486	0	0	Ki67+	 3860 7352
2487	0	0	Ki67+	 3863 7514
2488	0	0	Ki67+	 3868 7372
2489	0	0	Ki67+	 3869 7310
2490	0	0	Ki67+	 3873 7461
2491	0	0	Ki67+	 3874 7439
2492	0	0	Ki67+	 3875 7331
2493	0	0	Ki67+	 3875 7542
2494	0	0	Ki67+	 3883 7324
2495	0	0	Ki67+	 3886 7297
2496	0	0	Ki67+	 3887 6911
2497	0	0	Ki67+	 3887 7568
2498	0	0	Ki67+	 3889 7345
2499	0	0	Ki67+	 3889 7390
2500	0	0	Ki67+	 3892 7415
2501	0	0	Ki67+	 3894 7477
2502	0	0	Ki67+	 3898 7368
2503	0	0	Ki67+	 3898 7508
2504	0	0	Ki67+	 3899 7324
2505	0	0	Ki67+	 3902 7543
2506	0	0	Ki67+	 3907 7450
2507	0	0	Ki67+	 3919 7303
2508	0	0	Ki67+	 3921 7428
2509	0	0	Ki67+	 3923 7583
2510	0	0	Ki67+	 3927 7058
2511	0	0	Ki67+	 3927 7475
2512	0	0	Ki67+	 3932 7432
2513	0	0	Ki67+	 3932 7561
2514	0	0	Ki67+	 3935 7261
2515	0	0	Ki67+	 3937 7462
2516	0	0	Ki67+	 3939 7519
2517	0	0	Ki67+	 3941 7408
2518	0	0	Ki67+	 3946 7368
2519	0	0	Ki67+	 3946 7546
2520	0	0	Ki67+	 3948 7421
2521	0	0	Ki67+	 3951 7397
2522	0	0	Ki67+	 3953 7573
2523	0	0	Ki67+	 3959 7351
2524	0	0	Ki67+	 3963 7528
2525	0	0	Ki67+	 3966 7467
2526	0	0	Ki67+	 3972 7555
2527	0	0	Ki67+	 3973 7383
2528	0	0	Ki67+	 3973 7565
2529	0	0	Ki67+	 3974 7489
2530	0	0	Ki67+	 3975 6927
2531	0	0	Ki67+	 3980 7464
2532	0	0	Ki67+	 3981 7418
2533	0	0	Ki67+	 3988 7287
2534	0	0	Ki67+	 3991 7396
2535	0	0	Ki67+	 3992 6870
2536	0	0	Ki67+	 3994 7518
2537	0	0	Ki67+	 3997 7541
2538	0	0	Ki67+	 4004 7428
2539	0	0	Ki67+	 4004 7467
2540	0	0	Ki67+	 4014 7496
2541	0	0	Ki67+	 4017 7530
2542	0	0	Ki67+	 4020 7458
2543	0	0	Ki67+	 4023 7241
2544	0	0	Ki67+	 4028 7040
2545	0	0	Ki67+	 4036 7325
2546	0	0	Ki67+	 4037 7477
2547	0	0	Ki67+	 4062 6977
2548	0	0	Ki67+	 4065 7449
2549	0	0	Ki67+	 4071 7164
2550	0	0	Ki67+	 4075 7114
2551	0	0	Ki67+	 4082 7086
2552	0	0	Ki67+	 4085 7177
2553	0	0	Ki67+	 4086 7154
2554	0	0	Ki67+	 4088 7068
2555	0	0	Ki67+	 4094 7134
2556	0	0	Ki67+	 4099 7068
2557	0	0	Ki67+	 4106 7197
2558	0	0	Ki67+	 4109 7151
2559	0	0	Ki67+	 4110 7043
2560	0	0	Ki67+	 4111 7109
2561	0	0	Ki67+	 4114 7223
2562	0	0	Ki67+	 4120 7062
2563	0	0	Ki67+	 4123 7024
2564	0	0	Ki67+	 4124 7179
2565	0	0	Ki67+	 4127 6959
2566	0	0	Ki67+	 4128 7074
2567	0	0	Ki67+	 4128 7238
2568	0	0	Ki67+	 4129 7154
2569	0	0	Ki67+	 4132 7212
2570	0	0	Ki67+	 4134 7134
2571	0	0	Ki67+	 4136 7164
2572	0	0	Ki67+	 4137 6869
2573	0	0	Ki67+	 4137 7176
2574	0	0	Ki67+	 4144 7056
2575	0	0	Ki67+	 4145 7143
2576	0	0	Ki67+	 4147 7003
2577	0	0	Ki67+	 4153 6866
2578	0	0	Ki67+	 4153 7115
2579	0	0	Ki67+	 4153 7181
2580	0	0	Ki67+	 4155 7265
2581	0	0	Ki67+	 4157 7164
2582	0	0	Ki67+	 4158 7208
2583	0	0	Ki67+	 4161 7041
2584	0	0	Ki67+	 4162 7245
2585	0	0	Ki67+	 4164 7142
2586	0	0	Ki67+	 4167 7028
2587	0	0	Ki67+	 4167 7090
2588	0	0	Ki67+	 4168 7128
2589	0	0	Ki67+	 4170 7224
2590	0	0	Ki67+	 4170 7630
2591	0	0	Ki67+	 4175 7203
2592	0	0	Ki67+	 4177 7100
2593	0	0	Ki67+	 4178 7260
2594	0	0	Ki67+	 4180 7000
2595	0	0	Ki67+	 4182 6885
2596	0	0	Ki67+	 4182 6984
2597	0	0	Ki67+	 4193 7241
2598	0	0	Ki67+	 4193 7256
2599	0	0	Ki67+	 4193 7360
2600	0	0	Ki67+	 4195 7177
2601	0	0	Ki67+	 4198 7076
2602	0	0	Ki67+	 4200 7132
2603	0	0	Ki67+	 4202 6866
2604	0	0	Ki67+	 4202 7108
2605	0	0	Ki67+	 4202 7272
2606	0	0	Ki67+	 4205 7054
2607	0	0	Ki67+	 4206 7469
2608	0	0	Ki67+	 4211 7203
2609	0	0	Ki67+	 4212 7017
2610	0	0	Ki67+	 4214 6974
2611	0	0	Ki67+	 4214 7168
2612	0	0	Ki67+	 4214 7237
2613	0	0	Ki67+	 4220 7062
2614	0	0	Ki67+	 4220 7126
2615	0	0	Ki67+	 4220 7296
2616	0	0	Ki67+	 4223 7354
2617	0	0	Ki67+	 4224 7272
2618	0	0	Ki67+	 4225 7431
2619	0	0	Ki67+	 4228 7174
2620	0	0	Ki67+	 4230 6996
2621	0	0	Ki67+	 4235 7029
2622	0	0	Ki67+	 4235 7210
2623	0	0	Ki67+	 4235 7264
2624	0	0	Ki67+	 4241 7116
2625	0	0	Ki67+	 4243 7104
2626	0	0	Ki67+	 4244 7516
2627	0	0	Ki67+	 4246 6874
2628	0	0	Ki67+	 4246 7066
2629	0	0	Ki67+	 4246 7250
2630	0	0	Ki67+	 4249 7219
2631	0	0	Ki67+	 4249 7300
2632	0	0	Ki67+	 4250 6987
2633	0	0	Ki67+	 4250 7269
2634	0	0	Ki67+	 4251 7160
2635	0	0	Ki67+	 4252 7356
2636	0	0	Ki67+	 4257 7187
2637	0	0	Ki67+	 4261 7081
2638	0	0	Ki67+	 4264 7300
2639	0	0	Ki67+	 4265 7530
2640	0	0	Ki67+	 4265 7554
2641	0	0	Ki67+	 4267 7241
2642	0	0	Ki67+	 4269 7046
2643	0	0	Ki67+	 4269 7257
2644	0	0	Ki67+	 4269 7319
2645	0	0	Ki67+	 4269 7598
2646	0	0	Ki67+	 4273 7136
2647	0	0	Ki67+	 4280 7515
2648	0	0	Ki67+	 4286 7077
2649	0	0	Ki67+	 4288 7261
2650	0	0	Ki67+	 4291 6925
2651	0	0	Ki67+	 4291 7573
2652	0	0	Ki67+	 4293 6964
2653	0	0	Ki67+	 4302 7326
2654	0	0	Ki67+	 4303 6868
2655	0	0	Ki67+	 4303 7619
2656	0	0	Ki67+	 4307 7540
2657	0	0	Ki67+	 4313 7224
2658	0	0	Ki67+	 4314 7279
2659	0	0	Ki67+	 4316 7091
2660	0	0	Ki67+	 4318 6872
2661	0	0	Ki67+	 4318 6887
2662	0	0	Ki67+	 4320 7483
2663	0	0	Ki67+	 4320 7566
2664	0	0	Ki67+	 4321 7257
2665	0	0	Ki67+	 4323 7325
2666	0	0	Ki67+	 4328 6958
2667	0	0	Ki67+	 4328 7237
2668	0	0	Ki67+	 4330 7133
2669	0	0	Ki67+	 4331 7294
2670	0	0	Ki67+	 4333 7602
2671	0	0	Ki67+	 4333 7629
2672	0	0	Ki67+	 4334 7123
2673	0	0	Ki67+	 4335 7282
2674	0	0	Ki67+	 4336 6881
2675	0	0	Ki67+	 4336 7209
2676	0	0	Ki67+	 4338 6956
2677	0	0	Ki67+	 4343 7645
2678	0	0	Ki67+	 4345 7334
2679	0	0	Ki67+	 4348 7236
2680	0	0	Ki67+	 4350 7631
2681	0	0	Ki67+	 4351 7657
2682	0	0	Ki67+	 4354 7486
2683	0	0	Ki67+	 4357 6965
2684	0	0	Ki67+	 4360 7221
2685	0	0	Ki67+	 4363 7348
2686	0	0	Ki67+	 4368 7335
2687	0	0	Ki67+	 4371 7164
2688	0	0	Ki67+	 4374 7243
2689	0	0	Ki67+	 4375 7622
2690	0	0	Ki67+	 4384 7267
2691	0	0	Ki67+	 4384 7298
2692	0	0	Ki67+	 4386 7218
2693	0	0	Ki67+	 4386 7320
2694	0	0	Ki67+	 4386 7358
2695	0	0	Ki67+	 4387 6894
2696	0	0	Ki67+	 4387 7341
2697	0	0	Ki67+	 4391 7614
2698	0	0	Ki67+	 4392 6964
2699	0	0	Ki67+	 4399 7488
2700	0	0	Ki67+	 4400 6897
2701	0	0	Ki67+	 4400 7352
2702	0	0	Ki67+	 4401 7228
2703	0	0	Ki67+	 4406 6960
2704	0	0	Ki67+	 4406 7257
2705	0	0	Ki67+	 4408 7387
2706	0	0	Ki67+	 4409 7174
2707	0	0	Ki67+	 4410 7596
2708	0	0	Ki67+	 4411 7322
2709	0	0	Ki67+	 4413 7649
2710	0	0	Ki67+	 4415 7293
2711	0	0	Ki67+	 4419 7579
2712	0	0	Ki67+	 4422 6903
2713	0	0	Ki67+	 4423 7364
2714	0	0	Ki67+	 4424 7624
2715	0	0	Ki67+	 4426 7249
2716	0	0	Ki67+	 4426 7535
2717	0	0	Ki67+	 4428 7228
2718	0	0	Ki67+	 4429 7643
2719	0	0	Ki67+	 4430 7502
2720	0	0	Ki67+	 4435 7149
2721	0	0	Ki67+	 4436 7195
2722	0	0	Ki67+	 4438 7565
2723	0	0	Ki67+	 4439 6967
2724	0	0	Ki67+	 4439 7657
2725	0	0	Ki67+	 4445 7212
2726	0	0	Ki67+	 4449 7342
2727	0	0	Ki67+	 4450 7390
2728	0	0	Ki67+	 4452 7062
2729	0	0	Ki67+	 4455 7585
2730	0	0	Ki67+	 4456 7515
2731	0	0	Ki67+	 4458 7330
2732	0	0	Ki67+	 4462 7156
2733	0	0	Ki67+	 4463 7541
2734	0	0	Ki67+	 4464 7204
2735	0	0	Ki67+	 4465 6940
2736	0	0	Ki67+	 4467 7004
2737	0	0	Ki67+	 4469 6883
2738	0	0	Ki67+	 4469 6976
2739	0	0	Ki67+	 4469 7368
2740	0	0	Ki67+	 4470 6901
2741	0	0	Ki67+	 4470 7057
2742	0	0	Ki67+	 4471 7173
2743	0	0	Ki67+	 4474 7087
2744	0	0	Ki67+	 4476 7105
2745	0	0	Ki67+	 4478 7422
2746	0	0	Ki67+	 3682 7994
2747	0	0	Ki67+	 3698 8032
2748	0	0	Ki67+	 3702 7721
2749	0	0	Ki67+	 3712 8393
2750	0	0	Ki67+	 3741 8386
2751	0	0	Ki67+	 3745 8042
2752	0	0	Ki67+	 3776 8042
2753	0	0	Ki67+	 3785 8063
2754	0	0	Ki67+	 3785 8356
2755	0	0	Ki67+	 3793 8048
2756	0	0	Ki67+	 3795 7710
2757	0	0	Ki67+	 3848 8081
2758	0	0	Ki67+	 3853 7762
2759	0	0	Ki67+	 3858 8216
2760	0	0	Ki67+	 3864 8096
2761	0	0	Ki67+	 3884 7825
2762	0	0	Ki67+	 3892 8107
2763	0	0	Ki67+	 3916 8258
2764	0	0	Ki67+	 3935 8112
2765	0	0	Ki67+	 3938 7677
2766	0	0	Ki67+	 3938 8047
2767	0	0	Ki67+	 3938 8285
2768	0	0	Ki67+	 3948 8309
2769	0	0	Ki67+	 3950 8362
2770	0	0	Ki67+	 3951 8057
2771	0	0	Ki67+	 3952 8081
2772	0	0	Ki67+	 3952 8349
2773	0	0	Ki67+	 3955 8120
2774	0	0	Ki67+	 3963 8060
2775	0	0	Ki67+	 3964 8088
2776	0	0	Ki67+	 3976 7672
2777	0	0	Ki67+	 3980 8342
2778	0	0	Ki67+	 3995 8311
2779	0	0	Ki67+	 3998 8350
2780	0	0	Ki67+	 3998 8374
2781	0	0	Ki67+	 3999 7861
2782	0	0	Ki67+	 4002 7807
2783	0	0	Ki67+	 4002 8117
2784	0	0	Ki67+	 4012 7745
2785	0	0	Ki67+	 4014 8320
2786	0	0	Ki67+	 4014 8402
2787	0	0	Ki67+	 4021 8142
2788	0	0	Ki67+	 4045 8202
2789	0	0	Ki67+	 4047 8275
2790	0	0	Ki67+	 4048 8146
2791	0	0	Ki67+	 4051 7879
2792	0	0	Ki67+	 4077 8248
2793	0	0	Ki67+	 4089 8213
2794	0	0	Ki67+	 4097 8147
2795	0	0	Ki67+	 4106 8124
2796	0	0	Ki67+	 4115 8314
2797	0	0	Ki67+	 4120 7931
2798	0	0	Ki67+	 4121 7951
2799	0	0	Ki67+	 4124 7978
2800	0	0	Ki67+	 4126 8404
2801	0	0	Ki67+	 4139 8153
2802	0	0	Ki67+	 4140 7875
2803	0	0	Ki67+	 4140 8166
2804	0	0	Ki67+	 4141 8397
2805	0	0	Ki67+	 4150 7994
2806	0	0	Ki67+	 4150 8178
2807	0	0	Ki67+	 4160 8229
2808	0	0	Ki67+	 4175 7982
2809	0	0	Ki67+	 4184 8165
2810	0	0	Ki67+	 4190 7958
2811	0	0	Ki67+	 4194 8149
2812	0	0	Ki67+	 4199 8192
2813	0	0	Ki67+	 4200 7721
2814	0	0	Ki67+	 4201 7966
2815	0	0	Ki67+	 4207 8167
2816	0	0	Ki67+	 4211 7995
2817	0	0	Ki67+	 4216 8191
2818	0	0	Ki67+	 4225 7997
2819	0	0	Ki67+	 4229 8068
2820	0	0	Ki67+	 4233 7887
2821	0	0	Ki67+	 4234 7980
2822	0	0	Ki67+	 4242 8056
2823	0	0	Ki67+	 4248 8104
2824	0	0	Ki67+	 4249 8134
2825	0	0	Ki67+	 4251 8198
2826	0	0	Ki67+	 4260 8088
2827	0	0	Ki67+	 4261 7853
2828	0	0	Ki67+	 4270 8013
2829	0	0	Ki67+	 4277 8132
2830	0	0	Ki67+	 4279 8062
2831	0	0	Ki67+	 4279 8444
2832	0	0	Ki67+	 4281 7720
2833	0	0	Ki67+	 4284 8089
2834	0	0	Ki67+	 4287 8387
2835	0	0	Ki67+	 4292 7779
2836	0	0	Ki67+	 4297 8186
2837	0	0	Ki67+	 4298 8437
2838	0	0	Ki67+	 4302 8198
2839	0	0	Ki67+	 4306 8058
2840	0	0	Ki67+	 4316 8047
2841	0	0	Ki67+	 4317 8144
2842	0	0	Ki67+	 4319 7850
2843	0	0	Ki67+	 4320 8121
2844	0	0	Ki67+	 4323 8444
2845	0	0	Ki67+	 4330 8086
2846	0	0	Ki67+	 4332 8313
2847	0	0	Ki67+	 4337 8164
2848	0	0	Ki67+	 4344 7735
2849	0	0	Ki67+	 4348 8201
2850	0	0	Ki67+	 4349 7832
2851	0	0	Ki67+	 4352 7874
2852	0	0	Ki67+	 4353 8136
2853	0	0	Ki67+	 4354 8186
2854	0	0	Ki67+	 4355 8094
2855	0	0	Ki67+	 4374 8152
2856	0	0	Ki67+	 4376 8435
2857	0	0	Ki67+	 4378 8233
2858	0	0	Ki67+	 4385 8191
2859	0	0	Ki67+	 4388 8352
2860	0	0	Ki67+	 4389 7672
2861	0	0	Ki67+	 4391 7960
2862	0	0	Ki67+	 4394 7928
2863	0	0	Ki67+	 4397 8275
2864	0	0	Ki67+	 4404 8445
2865	0	0	Ki67+	 4410 7982
2866	0	0	Ki67+	 4412 8159
2867	0	0	Ki67+	 4412 8405
2868	0	0	Ki67+	 4413 8018
2869	0	0	Ki67+	 4417 7688
2870	0	0	Ki67+	 4418 8390
2871	0	0	Ki67+	 4419 8191
2872	0	0	Ki67+	 4420 7959
2873	0	0	Ki67+	 4421 7707
2874	0	0	Ki67+	 4421 7990
2875	0	0	Ki67+	 4425 7674
2876	0	0	Ki67+	 4437 7998
2877	0	0	Ki67+	 4438 8038
2878	0	0	Ki67+	 4442 7701
2879	0	0	Ki67+	 4451 7952
2880	0	0	Ki67+	 4451 8353
2881	0	0	Ki67+	 4452 8308
2882	0	0	Ki67+	 4458 7926
2883	0	0	Ki67+	 4458 8048
2884	0	0	Ki67+	 4461 8167
2885	0	0	Ki67+	 4462 8030
2886	0	0	Ki67+	 4464 7727
2887	0	0	Ki67+	 4465 8380
2888	0	0	Ki67+	 4468 7999
2889	0	0	Ki67+	 4470 8074
2890	0	0	Ki67+	 4473 8046
2891	0	0	Ki67+	 4474 7808
2892	0	0	Ki67+	 4475 7681
2893	0	0	Ki67+	 4475 7982
2894	0	0	Ki67+	 4477 8212
2895	0	0	Ki67+	 3694 8606
2896	0	0	Ki67+	 3697 8822
2897	0	0	Ki67+	 3716 8572
2898	0	0	Ki67+	 3755 8539
2899	0	0	Ki67+	 3774 8783
2900	0	0	Ki67+	 3812 8484
2901	0	0	Ki67+	 3817 9263
2902	0	0	Ki67+	 3877 8675
2903	0	0	Ki67+	 3879 8707
2904	0	0	Ki67+	 3901 9100
2905	0	0	Ki67+	 3955 8855
2906	0	0	Ki67+	 3961 9253
2907	0	0	Ki67+	 3968 8829
2908	0	0	Ki67+	 3971 8896
2909	0	0	Ki67+	 3975 8917
2910	0	0	Ki67+	 3982 8854
2911	0	0	Ki67+	 3984 8488
2912	0	0	Ki67+	 3984 8677
2913	0	0	Ki67+	 3995 9228
2914	0	0	Ki67+	 3998 8812
2915	0	0	Ki67+	 4010 8727
2916	0	0	Ki67+	 4012 8877
2917	0	0	Ki67+	 4015 8775
2918	0	0	Ki67+	 4017 8688
2919	0	0	Ki67+	 4028 9230
2920	0	0	Ki67+	 4031 8915
2921	0	0	Ki67+	 4034 9213
2922	0	0	Ki67+	 4035 8696
2923	0	0	Ki67+	 4036 8903
2924	0	0	Ki67+	 4050 8883
2925	0	0	Ki67+	 4057 9211
2926	0	0	Ki67+	 4059 8819
2927	0	0	Ki67+	 4063 8751
2928	0	0	Ki67+	 4063 8846
2929	0	0	Ki67+	 4065 8936
2930	0	0	Ki67+	 4069 8909
2931	0	0	Ki67+	 4074 8950
2932	0	0	Ki67+	 4083 8910
2933	0	0	Ki67+	 4088 9215
2934	0	0	Ki67+	 4089 8885
2935	0	0	Ki67+	 4095 8848
2936	0	0	Ki67+	 4096 8869
2937	0	0	Ki67+	 4097 8757
2938	0	0	Ki67+	 4105 8787
2939	0	0	Ki67+	 4109 9238
2940	0	0	Ki67+	 4117 8950
2941	0	0	Ki67+	 4122 8924
2942	0	0	Ki67+	 4125 8891
2943	0	0	Ki67+	 4130 8829
2944	0	0	Ki67+	 4140 9235
2945	0	0	Ki67+	 4144 8627
2946	0	0	Ki67+	 4152 8936
2947	0	0	Ki67+	 4153 8812
2948	0	0	Ki67+	 4170 9014
2949	0	0	Ki67+	 4171 8995
2950	0	0	Ki67+	 4181 8854
2951	0	0	Ki67+	 4187 8820
2952	0	0	Ki67+	 4188 8591
2953	0	0	Ki67+	 4196 9032
2954	0	0	Ki67+	 4201 8831
2955	0	0	Ki67+	 4209 8858
2956	0	0	Ki67+	 4209 8979
2957	0	0	Ki67+	 4211 8506
2958	0	0	Ki67+	 4221 8963
2959	0	0	Ki67+	 4225 8980
2960	0	0	Ki67+	 4228 8494
2961	0	0	Ki67+	 4233 8467
2962	0	0	Ki67+	 4233 8524
2963	0	0	Ki67+	 4239 8805
2964	0	0	Ki67+	 4241 8844
2965	0	0	Ki67+	 4242 8985
2966	0	0	Ki67+	 4244 8512
2967	0	0	Ki67+	 4249 8876
2968	0	0	Ki67+	 4252 8862
2969	0	0	Ki67+	 4254 8826
2970	0	0	Ki67+	 4257 8499
2971	0	0	Ki67+	 4257 8657
2972	0	0	Ki67+	 4259 8973
2973	0	0	Ki67+	 4272 8663
2974	0	0	Ki67+	 4273 9014
2975	0	0	Ki67+	 4277 8550
2976	0	0	Ki67+	 4278 8891
2977	0	0	Ki67+	 4278 9001
2978	0	0	Ki67+	 4280 8918
2979	0	0	Ki67+	 4282 8516
2980	0	0	Ki67+	 4282 8846
2981	0	0	Ki67+	 4288 8484
2982	0	0	Ki67+	 4290 9015
2983	0	0	Ki67+	 4291 8933
2984	0	0	Ki67+	 4292 8606
2985	0	0	Ki67+	 4293 8544
2986	0	0	Ki67+	 4296 8872
2987	0	0	Ki67+	 4301 8488
2988	0	0	Ki67+	 4302 8916
2989	0	0	Ki67+	 4302 8955
2990	0	0	Ki67+	 4308 8477
2991	0	0	Ki67+	 4308 9033
2992	0	0	Ki67+	 4310 8626
2993	0	0	Ki67+	 4310 8992
2994	0	0	Ki67+	 4312 8505
2995	0	0	Ki67+	 4317 9075
2996	0	0	Ki67+	 4321 8551
2997	0	0	Ki67+	 4324 8960
2998	0	0	Ki67+	 4333 8917
2999	0	0	Ki67+	 4338 8966
3000	0	0	Ki67+	 4339 8636
3001	0	0	Ki67+	 4343 9114
3002	0	0	Ki67+	 4344 8492
3003	0	0	Ki67+	 4346 8474
3004	0	0	Ki67+	 4349 8991
3005	0	0	Ki67+	 4358 8663
3006	0	0	Ki67+	 4366 8648
3007	0	0	Ki67+	 4368 8678
3008	0	0	Ki67+	 4396 8682
3009	0	0	Ki67+	 4415 8473
3010	0	0	Ki67+	 4418 8500
3011	0	0	Ki67+	 4421 8702
3012	0	0	Ki67+	 4426 8824
3013	0	0	Ki67+	 4443 8841
3014	0	0	Ki67+	 4446 8466
3015	0	0	Ki67+	 4446 8500
3016	0	0	Ki67+	 4450 9105
3017	0	0	Ki67+	 4455 8718
3018	0	0	Ki67+	 4456 9087
3019	0	0	Ki67+	 4476 8509
3020	0	0	Ki67+	 3682 10037
3021	0	0	Ki67+	 3697 9935
3022	0	0	Ki67+	 3706 9786
3023	0	0	Ki67+	 3734 9781
3024	0	0	Ki67+	 3738 10035
3025	0	0	Ki67+	 3753 9900
3026	0	0	Ki67+	 3753 9924
3027	0	0	Ki67+	 3755 9757
3028	0	0	Ki67+	 3757 10015
3029	0	0	Ki67+	 3763 9774
3030	0	0	Ki67+	 3770 10021
3031	0	0	Ki67+	 3771 9913
3032	0	0	Ki67+	 3799 10013
3033	0	0	Ki67+	 3803 9703
3034	0	0	Ki67+	 3804 9631
3035	0	0	Ki67+	 3810 9386
3036	0	0	Ki67+	 3818 9794
3037	0	0	Ki67+	 3822 9323
3038	0	0	Ki67+	 3825 10026
3039	0	0	Ki67+	 3832 9874
3040	0	0	Ki67+	 3833 9330
3041	0	0	Ki67+	 3836 10009
3042	0	0	Ki67+	 3844 9811
3043	0	0	Ki67+	 3844 9945
3044	0	0	Ki67+	 3847 9311
3045	0	0	Ki67+	 3861 9858
3046	0	0	Ki67+	 3867 9285
3047	0	0	Ki67+	 3872 9787
3048	0	0	Ki67+	 3878 9867
3049	0	0	Ki67+	 3878 10003
3050	0	0	Ki67+	 3883 9843
3051	0	0	Ki67+	 3885 9542
3052	0	0	Ki67+	 3891 9891
3053	0	0	Ki67+	 3894 9572
3054	0	0	Ki67+	 3897 10009
3055	0	0	Ki67+	 3904 9818
3056	0	0	Ki67+	 3904 10020
3057	0	0	Ki67+	 3909 9794
3058	0	0	Ki67+	 3918 9835
3059	0	0	Ki67+	 3919 10002
3060	0	0	Ki67+	 3924 9489
3061	0	0	Ki67+	 3936 9727
3062	0	0	Ki67+	 3939 9606
3063	0	0	Ki67+	 3941 9510
3064	0	0	Ki67+	 3947 9520
3065	0	0	Ki67+	 3952 9601
3066	0	0	Ki67+	 3954 9484
3067	0	0	Ki67+	 3955 9539
3068	0	0	Ki67+	 3955 10007
3069	0	0	Ki67+	 3957 9798
3070	0	0	Ki67+	 3965 9901
3071	0	0	Ki67+	 3973 9731
3072	0	0	Ki67+	 3981 10014
3073	0	0	Ki67+	 3990 9508
3074	0	0	Ki67+	 4007 10008
3075	0	0	Ki67+	 4009 10046
3076	0	0	Ki67+	 4025 9542
3077	0	0	Ki67+	 4025 10019
3078	0	0	Ki67+	 4033 9885
3079	0	0	Ki67+	 4054 10011
3080	0	0	Ki67+	 4092 9761
3081	0	0	Ki67+	 4101 10012
3082	0	0	Ki67+	 4113 9894
3083	0	0	Ki67+	 4119 9546
3084	0	0	Ki67+	 4124 9778
3085	0	0	Ki67+	 4128 9555
3086	0	0	Ki67+	 4141 10015
3087	0	0	Ki67+	 4146 9524
3088	0	0	Ki67+	 4170 9539
3089	0	0	Ki67+	 4173 10025
3090	0	0	Ki67+	 4175 9296
3091	0	0	Ki67+	 4180 9800
3092	0	0	Ki67+	 4186 9558
3093	0	0	Ki67+	 4189 9945
3094	0	0	Ki67+	 4194 9314
3095	0	0	Ki67+	 4198 9330
3096	0	0	Ki67+	 4198 10035
3097	0	0	Ki67+	 4217 9818
3098	0	0	Ki67+	 4219 9291
3099	0	0	Ki67+	 4227 10040
3100	0	0	Ki67+	 4230 9273
3101	0	0	Ki67+	 4238 9500
3102	0	0	Ki67+	 4238 9610
3103	0	0	Ki67+	 4240 9522
3104	0	0	Ki67+	 4243 9548
3105	0	0	Ki67+	 4255 9542
3106	0	0	Ki67+	 4257 9296
3107	0	0	Ki67+	 4261 9798
3108	0	0	Ki67+	 4267 9327
3109	0	0	Ki67+	 4271 10050
3110	0	0	Ki67+	 4276 9317
3111	0	0	Ki67+	 4284 9795
3112	0	0	Ki67+	 4293 9342
3113	0	0	Ki67+	 4293 10052
3114	0	0	Ki67+	 4297 9389
3115	0	0	Ki67+	 4297 9553
3116	0	0	Ki67+	 4299 9487
3117	0	0	Ki67+	 4299 9522
3118	0	0	Ki67+	 4306 9357
3119	0	0	Ki67+	 4308 9544
3120	0	0	Ki67+	 4314 9371
3121	0	0	Ki67+	 4314 9459
3122	0	0	Ki67+	 4315 9833
3123	0	0	Ki67+	 4317 9420
3124	0	0	Ki67+	 4327 9723
3125	0	0	Ki67+	 4329 9484
3126	0	0	Ki67+	 4339 9387
3127	0	0	Ki67+	 4343 9638
3128	0	0	Ki67+	 4344 9414
3129	0	0	Ki67+	 4349 9725
3130	0	0	Ki67+	 4359 9439
3131	0	0	Ki67+	 4375 9541
3132	0	0	Ki67+	 4375 9985
3133	0	0	Ki67+	 4390 9744
3134	0	0	Ki67+	 4411 10056
3135	0	0	Ki67+	 4445 9749
3136	0	0	Ki67+	 4452 9365
3137	0	0	Ki67+	 4455 9610
3138	0	0	Ki67+	 4466 9341
3139	0	0	Ki67+	 4466 9532
3140	0	0	Ki67+	 4472 9971
3141	0	0	Ki67+	 4476 9401
3142	0	0	Ki67+	 3684 10181
3143	0	0	Ki67+	 3691 10479
3144	0	0	Ki67+	 3721 10190
3145	0	0	Ki67+	 3738 10072
3146	0	0	Ki67+	 3749 10498
3147	0	0	Ki67+	 3752 10315
3148	0	0	Ki67+	 3762 10189
3149	0	0	Ki67+	 3782 10338
3150	0	0	Ki67+	 3784 10285
3151	0	0	Ki67+	 3791 10271
3152	0	0	Ki67+	 3792 10148
3153	0	0	Ki67+	 3795 10408
3154	0	0	Ki67+	 3805 10181
3155	0	0	Ki67+	 3812 10319
3156	0	0	Ki67+	 3826 10364
3157	0	0	Ki67+	 3838 10181
3158	0	0	Ki67+	 3842 10686
3159	0	0	Ki67+	 3842 10737
3160	0	0	Ki67+	 3848 10194
3161	0	0	Ki67+	 3858 10301
3162	0	0	Ki67+	 3863 10272
3163	0	0	Ki67+	 3886 10643
3164	0	0	Ki67+	 3897 10652
3165	0	0	Ki67+	 3915 10210
3166	0	0	Ki67+	 3915 10336
3167	0	0	Ki67+	 3920 10279
3168	0	0	Ki67+	 3922 10195
3169	0	0	Ki67+	 3924 10744
3170	0	0	Ki67+	 3925 10450
3171	0	0	Ki67+	 3932 10654
3172	0	0	Ki67+	 3933 10666
3173	0	0	Ki67+	 3938 10767
3174	0	0	Ki67+	 3942 10737
3175	0	0	Ki67+	 3945 10278
3176	0	0	Ki67+	 3950 10705
3177	0	0	Ki67+	 3958 10206
3178	0	0	Ki67+	 3958 10721
3179	0	0	Ki67+	 3965 10185
3180	0	0	Ki67+	 3971 10382
3181	0	0	Ki67+	 3971 10746
3182	0	0	Ki67+	 3985 10516
3183	0	0	Ki67+	 3992 10394
3184	0	0	Ki67+	 3994 10769
3185	0	0	Ki67+	 3995 10206
3186	0	0	Ki67+	 4005 10617
3187	0	0	Ki67+	 4007 10679
3188	0	0	Ki67+	 4012 10631
3189	0	0	Ki67+	 4013 10647
3190	0	0	Ki67+	 4018 10216
3191	0	0	Ki67+	 4023 10678
3192	0	0	Ki67+	 4032 10810
3193	0	0	Ki67+	 4034 10822
3194	0	0	Ki67+	 4036 10705
3195	0	0	Ki67+	 4052 10218
3196	0	0	Ki67+	 4077 10214
3197	0	0	Ki67+	 4106 10215
3198	0	0	Ki67+	 4109 10849
3199	0	0	Ki67+	 4112 10834
3200	0	0	Ki67+	 4120 10609
3201	0	0	Ki67+	 4125 10211
3202	0	0	Ki67+	 4125 10642
3203	0	0	Ki67+	 4137 10558
3204	0	0	Ki67+	 4138 10215
3205	0	0	Ki67+	 4138 10437
3206	0	0	Ki67+	 4143 10855
3207	0	0	Ki67+	 4167 10219
3208	0	0	Ki67+	 4172 10467
3209	0	0	Ki67+	 4180 10215
3210	0	0	Ki67+	 4190 10471
3211	0	0	Ki67+	 4190 10600
3212	0	0	Ki67+	 4216 10217
3213	0	0	Ki67+	 4240 10599
3214	0	0	Ki67+	 4241 10491
3215	0	0	Ki67+	 4249 10219
3216	0	0	Ki67+	 4251 10208
3217	0	0	Ki67+	 4268 10492
3218	0	0	Ki67+	 4271 10290
3219	0	0	Ki67+	 4283 10223
3220	0	0	Ki67+	 4291 10626
3221	0	0	Ki67+	 4293 10598
3222	0	0	Ki67+	 4304 10498
3223	0	0	Ki67+	 4320 10071
3224	0	0	Ki67+	 4346 10497
3225	0	0	Ki67+	 4354 10631
3226	0	0	Ki67+	 4362 10617
3227	0	0	Ki67+	 4370 10512
3228	0	0	Ki67+	 4374 10088
3229	0	0	Ki67+	 4382 10241
3230	0	0	Ki67+	 4387 10323
3231	0	0	Ki67+	 4405 10643
3232	0	0	Ki67+	 4406 10099
3233	0	0	Ki67+	 4407 10249
3234	0	0	Ki67+	 4411 10381
3235	0	0	Ki67+	 4417 10466
3236	0	0	Ki67+	 4421 10632
3237	0	0	Ki67+	 4425 10484
3238	0	0	Ki67+	 4425 10508
3239	0	0	Ki67+	 4430 10130
3240	0	0	Ki67+	 4436 10097
3241	0	0	Ki67+	 4436 10256
3242	0	0	Ki67+	 4439 10373
3243	0	0	Ki67+	 4454 10363
3244	0	0	Ki67+	 4457 10387
3245	0	0	Ki67+	 4458 10635
3246	0	0	Ki67+	 4462 10475
3247	0	0	Ki67+	 4469 10252
3248	0	0	Ki67+	 4472 10128
3249	0	0	Ki67+	 4473 10368
3250	0	0	Ki67+	 3688 11048
3251	0	0	Ki67+	 3699 11244
3252	0	0	Ki67+	 3732 10976
3253	0	0	Ki67+	 3736 11072
3254	0	0	Ki67+	 3744 11059
3255	0	0	Ki67+	 3749 10884
3256	0	0	Ki67+	 3759 11058
3257	0	0	Ki67+	 3765 10878
3258	0	0	Ki67+	 3786 11070
3259	0	0	Ki67+	 3804 10934
3260	0	0	Ki67+	 3836 11071
3261	0	0	Ki67+	 3848 11266
3262	0	0	Ki67+	 3859 10892
3263	0	0	Ki67+	 3872 10949
3264	0	0	Ki67+	 3894 11274
3265	0	0	Ki67+	 3896 11039
3266	0	0	Ki67+	 3919 11095
3267	0	0	Ki67+	 3942 11282
3268	0	0	Ki67+	 4012 11290
3269	0	0	Ki67+	 4017 11116
3270	0	0	Ki67+	 4019 11275
3271	0	0	Ki67+	 4029 11305
3272	0	0	Ki67+	 4030 11105
3273	0	0	Ki67+	 4056 11383
3274	0	0	Ki67+	 4059 10893
3275	0	0	Ki67+	 4070 11315
3276	0	0	Ki67+	 4077 11355
3277	0	0	Ki67+	 4105 11632
3278	0	0	Ki67+	 4110 11598
3279	0	0	Ki67+	 4117 11318
3280	0	0	Ki67+	 4122 11145
3281	0	0	Ki67+	 4125 11130
3282	0	0	Ki67+	 4142 11132
3283	0	0	Ki67+	 4153 11059
3284	0	0	Ki67+	 4155 11266
3285	0	0	Ki67+	 4160 11250
3286	0	0	Ki67+	 4179 11161
3287	0	0	Ki67+	 4179 11320
3288	0	0	Ki67+	 4191 10867
3289	0	0	Ki67+	 4196 11141
3290	0	0	Ki67+	 4196 11333
3291	0	0	Ki67+	 4197 11635
3292	0	0	Ki67+	 4209 11330
3293	0	0	Ki67+	 4213 11146
3294	0	0	Ki67+	 4242 11160
3295	0	0	Ki67+	 4243 11334
3296	0	0	Ki67+	 4245 11324
3297	0	0	Ki67+	 4253 11170
3298	0	0	Ki67+	 4254 10880
3299	0	0	Ki67+	 4255 11160
3300	0	0	Ki67+	 4257 11623
3301	0	0	Ki67+	 4270 11211
3302	0	0	Ki67+	 4273 11333
3303	0	0	Ki67+	 4276 10879
3304	0	0	Ki67+	 4290 11198
3305	0	0	Ki67+	 4293 11333
3306	0	0	Ki67+	 4294 10986
3307	0	0	Ki67+	 4296 11026
3308	0	0	Ki67+	 4303 11156
3309	0	0	Ki67+	 4304 11141
3310	0	0	Ki67+	 4305 11322
3311	0	0	Ki67+	 4308 11375
3312	0	0	Ki67+	 4312 10901
3313	0	0	Ki67+	 4312 11427
3314	0	0	Ki67+	 4313 11626
3315	0	0	Ki67+	 4319 11217
3316	0	0	Ki67+	 4335 11193
3317	0	0	Ki67+	 4336 11328
3318	0	0	Ki67+	 4349 11432
3319	0	0	Ki67+	 4351 11165
3320	0	0	Ki67+	 4351 11243
3321	0	0	Ki67+	 4354 11629
3322	0	0	Ki67+	 4358 11363
3323	0	0	Ki67+	 4362 11217
3324	0	0	Ki67+	 4364 11328
3325	0	0	Ki67+	 4368 11433
3326	0	0	Ki67+	 4378 11316
3327	0	0	Ki67+	 4382 11255
3328	0	0	Ki67+	 4384 11165
3329	0	0	Ki67+	 4385 10894
3330	0	0	Ki67+	 4386 11007
3331	0	0	Ki67+	 4386 11633
3332	0	0	Ki67+	 4409 11044
3333	0	0	Ki67+	 4409 11309
3334	0	0	Ki67+	 4411 11016
3335	0	0	Ki67+	 4412 11435
3336	0	0	Ki67+	 4423 11220
3337	0	0	Ki67+	 4428 11205
3338	0	0	Ki67+	 4438 11032
3339	0	0	Ki67+	 4441 11627
3340	0	0	Ki67+	 4443 11064
3341	0	0	Ki67+	 4446 11309
3342	0	0	Ki67+	 4450 11428
3343	0	0	Ki67+	 4461 11209
3344	0	0	Ki67+	 4466 11003
3345	0	0	Ki67+	 4468 11631
3346	0	0	Ki67+	 4475 10980
3347	0	0	Ki67+	 4478 11040
3348	0	0	Ki67+	 3740 11807
3349	0	0	Ki67+	 3971 11968
3350	0	0	Ki67+	 4002 11670
3351	0	0	Ki67+	 4067 11769
3352	0	0	Ki67+	 4069 11827
3353	0	0	Ki67+	 4080 12062
3354	0	0	Ki67+	 4094 11998
3355	0	0	Ki67+	 4112 12394
3356	0	0	Ki67+	 4113 12298
3357	0	0	Ki67+	 4129 11769
3358	0	0	Ki67+	 4150 12207
3359	0	0	Ki67+	 4163 12087
3360	0	0	Ki67+	 4180 11737
3361	0	0	Ki67+	 4183 12111
3362	0	0	Ki67+	 4203 12145
3363	0	0	Ki67+	 4208 11876
3364	0	0	Ki67+	 4210 11929
3365	0	0	Ki67+	 4212 11887
3366	0	0	Ki67+	 4220 12142
3367	0	0	Ki67+	 4228 11881
3368	0	0	Ki67+	 4246 12454
3369	0	0	Ki67+	 4252 12015
3370	0	0	Ki67+	 4258 12077
3371	0	0	Ki67+	 4271 12173
3372	0	0	Ki67+	 4278 11849
3373	0	0	Ki67+	 4282 12088
3374	0	0	Ki67+	 4283 11882
3375	0	0	Ki67+	 4284 11914
3376	0	0	Ki67+	 4302 11834
3377	0	0	Ki67+	 4302 11853
3378	0	0	Ki67+	 4314 11945
3379	0	0	Ki67+	 4315 11891
3380	0	0	Ki67+	 4315 12090
3381	0	0	Ki67+	 4317 11930
3382	0	0	Ki67+	 4335 11811
3383	0	0	Ki67+	 4336 12105
3384	0	0	Ki67+	 4336 12307
3385	0	0	Ki67+	 4339 12155
3386	0	0	Ki67+	 4341 11899
3387	0	0	Ki67+	 4347 11880
3388	0	0	Ki67+	 4359 11848
3389	0	0	Ki67+	 4360 12123
3390	0	0	Ki67+	 4362 11820
3391	0	0	Ki67+	 4406 12439
3392	0	0	Ki67+	 4412 12365
3393	0	0	Ki67+	 4446 11788
3394	0	0	Ki67+	 4449 12339
3395	0	0	Ki67+	 4451 11799
3396	0	0	Ki67+	 4468 11784
3397	0	0	Ki67+	 3691 12612
3398	0	0	Ki67+	 3705 12601
3399	0	0	Ki67+	 3745 13064
3400	0	0	Ki67+	 3749 12813
3401	0	0	Ki67+	 3755 12860
3402	0	0	Ki67+	 3795 12671
3403	0	0	Ki67+	 3853 12797
3404	0	0	Ki67+	 3913 12853
3405	0	0	Ki67+	 3929 13025
3406	0	0	Ki67+	 3938 12828
3407	0	0	Ki67+	 4010 13005
3408	0	0	Ki67+	 4051 12482
3409	0	0	Ki67+	 4118 12619
3410	0	0	Ki67+	 4137 12515
3411	0	0	Ki67+	 4149 12663
3412	0	0	Ki67+	 4163 12959
3413	0	0	Ki67+	 4173 12998
3414	0	0	Ki67+	 4176 12775
3415	0	0	Ki67+	 4179 12672
3416	0	0	Ki67+	 4189 12735
3417	0	0	Ki67+	 4279 12696
3418	0	0	Ki67+	 4375 13002
3419	0	0	Ki67+	 4384 12682
3420	0	0	Ki67+	 4386 13194
3421	0	0	Ki67+	 4401 13000
3422	0	0	Ki67+	 4468 13212
3423	0	0	Ki67+	 4477 13075
3424	0	0	Ki67+	 3790 13446
3425	0	0	Ki67+	 3827 13391
3426	0	0	Ki67+	 3882 13381
3427	0	0	Ki67+	 3943 13943
3428	0	0	Ki67+	 4074 13970
3429	0	0	Ki67+	 4120 13645
3430	0	0	Ki67+	 4199 13637
3431	0	0	Ki67+	 4217 13309
3432	0	0	Ki67+	 4219 13896
3433	0	0	Ki67+	 4275 13892
3434	0	0	Ki67+	 4299 13305
3435	0	0	Ki67+	 4325 13296
3436	0	0	Ki67+	 4357 13938
3437	0	0	Ki67+	 4379 13933
3438	0	0	Ki67+	 4384 13873
3439	0	0	Ki67+	 4398 13394
3440	0	0	Ki67+	 4407 13971
3441	0	0	Ki67+	 4423 13865
3442	0	0	Ki67+	 4425 13602
3443	0	0	Ki67+	 4446 13569
3444	0	0	Ki67+	 3988 14804
3445	0	0	Ki67+	 4011 14812
3446	0	0	Ki67+	 4070 14850
3447	0	0	Ki67+	 4080 14767
3448	0	0	Ki67+	 4087 14379
3449	0	0	Ki67+	 4108 14795
3450	0	0	Ki67+	 4157 14716
3451	0	0	Ki67+	 4176 14659
3452	0	0	Ki67+	 4218 14680
3453	0	0	Ki67+	 4238 14818
3454	0	0	Ki67+	 4467 14173
3455	0	0	Ki67+	 4478 14162
3456	0	0	Ki67+	 3691 14933
3457	0	0	Ki67+	 3705 14907
3458	0	0	Ki67+	 3720 14915
3459	0	0	Ki67+	 3766 14934
3460	0	0	Ki67+	 3776 15006
3461	0	0	Ki67+	 3786 14937
3462	0	0	Ki67+	 3790 15011
3463	0	0	Ki67+	 3795 14922
3464	0	0	Ki67+	 3816 14900
3465	0	0	Ki67+	 3842 14891
3466	0	0	Ki67+	 3864 14880
3467	0	0	Ki67+	 3880 14912
3468	0	0	Ki67+	 3902 14878
3469	0	0	Ki67+	 3917 14970
3470	0	0	Ki67+	 3919 14876
3471	0	0	Ki67+	 3948 14875
3472	0	0	Ki67+	 3952 14986
3473	0	0	Ki67+	 3952 15442
3474	0	0	Ki67+	 3964 14997
3475	0	0	Ki67+	 3988 14954
3476	0	0	Ki67+	 4162 14957
3477	0	0	Ki67+	 4162 14973
3478	0	0	Ki67+	 4191 15098
3479	0	0	Ki67+	 4298 15230
3480	0	0	Ki67+	 4328 15234
3481	0	0	Ki67+	 4447 15461
3482	0	0	Ki67+	 4458 15608
3483	0	0	Ki67+	 4473 15404
3484	0	0	Ki67+	 3697 16247
3485	0	0	Ki67+	 3700 15975
3486	0	0	Ki67+	 3708 15847
3487	0	0	Ki67+	 3716 16075
3488	0	0	Ki67+	 3766 15880
3489	0	0	Ki67+	 3799 15970
3490	0	0	Ki67+	 3805 16299
3491	0	0	Ki67+	 3833 15768
3492	0	0	Ki67+	 3834 15733
3493	0	0	Ki67+	 3861 16306
3494	0	0	Ki67+	 3894 16100
3495	0	0	Ki67+	 3921 16152
3496	0	0	Ki67+	 3934 16162
3497	0	0	Ki67+	 3961 16322
3498	0	0	Ki67+	 3982 15740
3499	0	0	Ki67+	 3984 16384
3500	0	0	Ki67+	 4019 16096
3501	0	0	Ki67+	 4034 16005
3502	0	0	Ki67+	 4071 15814
3503	0	0	Ki67+	 4112 15801
3504	0	0	Ki67+	 4153 16322
3505	0	0	Ki67+	 4176 16082
3506	0	0	Ki67+	 4202 15811
3507	0	0	Ki67+	 4210 15765
3508	0	0	Ki67+	 4293 16300
3509	0	0	Ki67+	 4327 16015
3510	0	0	Ki67+	 4377 15784
3511	0	0	Ki67+	 4442 15717
3512	0	0	Ki67+	 4453 15676
3513	0	0	Ki67+	 4476 15737
3514	0	0	Ki67+	 4479 15937
3515	0	0	Ki67+	 3685 17233
3516	0	0	Ki67+	 3703 17142
3517	0	0	Ki67+	 3708 16915
3518	0	0	Ki67+	 3788 16862
3519	0	0	Ki67+	 3800 16906
3520	0	0	Ki67+	 3802 17130
3521	0	0	Ki67+	 4052 16819
3522	0	0	Ki67+	 4086 17259
3523	0	0	Ki67+	 4142 17159
3524	0	0	Ki67+	 4247 17082
3525	0	0	Ki67+	 4274 16780
3526	0	0	Ki67+	 4336 16964
3527	0	0	Ki67+	 4354 17098
3528	0	0	Ki67+	 4370 17037
3529	0	0	Ki67+	 4396 17251
3530	0	0	Ki67+	 4420 17112
3531	0	0	Ki67+	 3714 17425
3532	0	0	Ki67+	 3897 17296
3533	0	0	Ki67+	 3927 17782
3534	0	0	Ki67+	 3944 17280
3535	0	0	Ki67+	 3944 17791
3536	0	0	Ki67+	 3968 17311
3537	0	0	Ki67+	 4095 17402
3538	0	0	Ki67+	 4119 17327
3539	0	0	Ki67+	 4141 17919
3540	0	0	Ki67+	 4150 17928
3541	0	0	Ki67+	 4252 17328
3542	0	0	Ki67+	 4271 17864
3543	0	0	Ki67+	 4352 17331
3544	0	0	Ki67+	 4363 17840
3545	0	0	Ki67+	 4391 17380
3546	0	0	Ki67+	 4393 17817
3547	0	0	Ki67+	 3683 18431
3548	0	0	Ki67+	 3705 18433
3549	0	0	Ki67+	 3717 18443
3550	0	0	Ki67+	 3770 18467
3551	0	0	Ki67+	 3840 18435
3552	0	0	Ki67+	 3852 18440
3553	0	0	Ki67+	 3907 18855
3554	0	0	Ki67+	 4355 18424
3555	0	0	Ki67+	 4411 18371
3556	0	0	Ki67+	 4469 18645
3557	0	0	Ki67+	 3690 19241
3558	0	0	Ki67+	 3747 19386
3559	0	0	Ki67+	 3841 19326
3560	0	0	Ki67+	 3882 19167
3561	0	0	Ki67+	 3949 19271
3562	0	0	Ki67+	 3975 19262
3563	0	0	Ki67+	 3989 19294
3564	0	0	Ki67+	 4003 19320
3565	0	0	Ki67+	 4016 19323
3566	0	0	Ki67+	 4037 19310
3567	0	0	Ki67+	 4079 19290
3568	0	0	Ki67+	 4495 3475
3569	0	0	Ki67+	 4531 3501
3570	0	0	Ki67+	 4578 3259
3571	0	0	Ki67+	 4599 3451
3572	0	0	Ki67+	 4605 3429
3573	0	0	Ki67+	 4651 3427
3574	0	0	Ki67+	 4662 3506
3575	0	0	Ki67+	 4670 3425
3576	0	0	Ki67+	 4680 3538
3577	0	0	Ki67+	 4683 3427
3578	0	0	Ki67+	 4697 3547
3579	0	0	Ki67+	 4708 3525
3580	0	0	Ki67+	 4713 3455
3581	0	0	Ki67+	 4724 3305
3582	0	0	Ki67+	 4727 3532
3583	0	0	Ki67+	 4737 3356
3584	0	0	Ki67+	 4746 3515
3585	0	0	Ki67+	 4762 3504
3586	0	0	Ki67+	 4771 3544
3587	0	0	Ki67+	 4790 3550
3588	0	0	Ki67+	 4799 3514
3589	0	0	Ki67+	 4814 2940
3590	0	0	Ki67+	 4815 3535
3591	0	0	Ki67+	 4818 2833
3592	0	0	Ki67+	 4827 3504
3593	0	0	Ki67+	 4837 3145
3594	0	0	Ki67+	 4842 3111
3595	0	0	Ki67+	 4842 3171
3596	0	0	Ki67+	 4850 3135
3597	0	0	Ki67+	 4854 3103
3598	0	0	Ki67+	 4855 3527
3599	0	0	Ki67+	 4868 2837
3600	0	0	Ki67+	 4869 3072
3601	0	0	Ki67+	 4878 3127
3602	0	0	Ki67+	 4878 3381
3603	0	0	Ki67+	 4884 2831
3604	0	0	Ki67+	 4884 3292
3605	0	0	Ki67+	 4884 3515
3606	0	0	Ki67+	 4887 3364
3607	0	0	Ki67+	 4888 3051
3608	0	0	Ki67+	 4891 3342
3609	0	0	Ki67+	 4892 3117
3610	0	0	Ki67+	 4900 3417
3611	0	0	Ki67+	 4901 3045
3612	0	0	Ki67+	 4908 3075
3613	0	0	Ki67+	 4910 3298
3614	0	0	Ki67+	 4911 3548
3615	0	0	Ki67+	 4915 3100
3616	0	0	Ki67+	 4920 3395
3617	0	0	Ki67+	 4924 3194
3618	0	0	Ki67+	 4928 2877
3619	0	0	Ki67+	 4930 3040
3620	0	0	Ki67+	 4936 3067
3621	0	0	Ki67+	 4942 2803
3622	0	0	Ki67+	 4942 3295
3623	0	0	Ki67+	 4944 2831
3624	0	0	Ki67+	 4944 3357
3625	0	0	Ki67+	 4945 3009
3626	0	0	Ki67+	 4945 3116
3627	0	0	Ki67+	 4946 3268
3628	0	0	Ki67+	 4949 3528
3629	0	0	Ki67+	 4950 2913
3630	0	0	Ki67+	 4951 3492
3631	0	0	Ki67+	 4953 3047
3632	0	0	Ki67+	 4953 3444
3633	0	0	Ki67+	 4955 3350
3634	0	0	Ki67+	 4959 3521
3635	0	0	Ki67+	 4960 2891
3636	0	0	Ki67+	 4964 2934
3637	0	0	Ki67+	 4965 2979
3638	0	0	Ki67+	 4970 3496
3639	0	0	Ki67+	 4971 3046
3640	0	0	Ki67+	 4972 2803
3641	0	0	Ki67+	 4972 3445
3642	0	0	Ki67+	 4974 2954
3643	0	0	Ki67+	 4975 2852
3644	0	0	Ki67+	 4977 3530
3645	0	0	Ki67+	 4985 3494
3646	0	0	Ki67+	 4986 3263
3647	0	0	Ki67+	 4989 2827
3648	0	0	Ki67+	 4990 3203
3649	0	0	Ki67+	 4995 2962
3650	0	0	Ki67+	 4995 3540
3651	0	0	Ki67+	 4997 3520
3652	0	0	Ki67+	 5001 2908
3653	0	0	Ki67+	 5008 3175
3654	0	0	Ki67+	 5010 2834
3655	0	0	Ki67+	 5012 2863
3656	0	0	Ki67+	 5014 2893
3657	0	0	Ki67+	 5018 3097
3658	0	0	Ki67+	 5018 3470
3659	0	0	Ki67+	 5020 3490
3660	0	0	Ki67+	 5020 3525
3661	0	0	Ki67+	 5022 3140
3662	0	0	Ki67+	 5022 3542
3663	0	0	Ki67+	 5035 3432
3664	0	0	Ki67+	 5045 3479
3665	0	0	Ki67+	 5052 3515
3666	0	0	Ki67+	 5060 3343
3667	0	0	Ki67+	 5067 3305
3668	0	0	Ki67+	 5086 3424
3669	0	0	Ki67+	 5086 3438
3670	0	0	Ki67+	 5098 3498
3671	0	0	Ki67+	 5112 3534
3672	0	0	Ki67+	 5121 3360
3673	0	0	Ki67+	 5125 3315
3674	0	0	Ki67+	 5131 3468
3675	0	0	Ki67+	 5137 3544
3676	0	0	Ki67+	 5141 2785
3677	0	0	Ki67+	 5143 3497
3678	0	0	Ki67+	 5153 3350
3679	0	0	Ki67+	 5155 3329
3680	0	0	Ki67+	 5159 3438
3681	0	0	Ki67+	 5168 2782
3682	0	0	Ki67+	 5180 2853
3683	0	0	Ki67+	 5181 2800
3684	0	0	Ki67+	 5186 3067
3685	0	0	Ki67+	 5188 3342
3686	0	0	Ki67+	 5202 3292
3687	0	0	Ki67+	 5206 2765
3688	0	0	Ki67+	 5206 2862
3689	0	0	Ki67+	 5211 3469
3690	0	0	Ki67+	 5220 2765
3691	0	0	Ki67+	 5236 3371
3692	0	0	Ki67+	 5236 3490
3693	0	0	Ki67+	 5242 3310
3694	0	0	Ki67+	 5243 3349
3695	0	0	Ki67+	 5245 3073
3696	0	0	Ki67+	 5253 3424
3697	0	0	Ki67+	 5256 3400
3698	0	0	Ki67+	 5257 3521
3699	0	0	Ki67+	 5266 3495
3700	0	0	Ki67+	 5273 2843
3701	0	0	Ki67+	 4481 3724
3702	0	0	Ki67+	 4489 3786
3703	0	0	Ki67+	 4514 4239
3704	0	0	Ki67+	 4519 4090
3705	0	0	Ki67+	 4526 4062
3706	0	0	Ki67+	 4543 4107
3707	0	0	Ki67+	 4548 4079
3708	0	0	Ki67+	 4557 4209
3709	0	0	Ki67+	 4557 4251
3710	0	0	Ki67+	 4558 3582
3711	0	0	Ki67+	 4560 3780
3712	0	0	Ki67+	 4562 4239
3713	0	0	Ki67+	 4566 4101
3714	0	0	Ki67+	 4567 4145
3715	0	0	Ki67+	 4570 4179
3716	0	0	Ki67+	 4573 4276
3717	0	0	Ki67+	 4574 4200
3718	0	0	Ki67+	 4575 3982
3719	0	0	Ki67+	 4580 3737
3720	0	0	Ki67+	 4581 4215
3721	0	0	Ki67+	 4584 4172
3722	0	0	Ki67+	 4584 4264
3723	0	0	Ki67+	 4594 3740
3724	0	0	Ki67+	 4596 4105
3725	0	0	Ki67+	 4605 4071
3726	0	0	Ki67+	 4605 4122
3727	0	0	Ki67+	 4606 3747
3728	0	0	Ki67+	 4606 4300
3729	0	0	Ki67+	 4611 4021
3730	0	0	Ki67+	 4615 4233
3731	0	0	Ki67+	 4619 4100
3732	0	0	Ki67+	 4619 4332
3733	0	0	Ki67+	 4621 4203
3734	0	0	Ki67+	 4630 4040
3735	0	0	Ki67+	 4630 4304
3736	0	0	Ki67+	 4633 3962
3737	0	0	Ki67+	 4634 4347
3738	0	0	Ki67+	 4642 4119
3739	0	0	Ki67+	 4642 4278
3740	0	0	Ki67+	 4646 3958
3741	0	0	Ki67+	 4652 3860
3742	0	0	Ki67+	 4654 3591
3743	0	0	Ki67+	 4655 4208
3744	0	0	Ki67+	 4656 4255
3745	0	0	Ki67+	 4660 4115
3746	0	0	Ki67+	 4661 3995
3747	0	0	Ki67+	 4661 4333
3748	0	0	Ki67+	 4662 3964
3749	0	0	Ki67+	 4664 4277
3750	0	0	Ki67+	 4666 4011
3751	0	0	Ki67+	 4668 3563
3752	0	0	Ki67+	 4668 4170
3753	0	0	Ki67+	 4670 3587
3754	0	0	Ki67+	 4674 3902
3755	0	0	Ki67+	 4674 4308
3756	0	0	Ki67+	 4675 3778
3757	0	0	Ki67+	 4684 4039
3758	0	0	Ki67+	 4685 4085
3759	0	0	Ki67+	 4686 3621
3760	0	0	Ki67+	 4691 3872
3761	0	0	Ki67+	 4696 4338
3762	0	0	Ki67+	 4700 4296
3763	0	0	Ki67+	 4702 3725
3764	0	0	Ki67+	 4703 4110
3765	0	0	Ki67+	 4703 4218
3766	0	0	Ki67+	 4707 3991
3767	0	0	Ki67+	 4710 3601
3768	0	0	Ki67+	 4710 4302
3769	0	0	Ki67+	 4712 3816
3770	0	0	Ki67+	 4712 4136
3771	0	0	Ki67+	 4713 3646
3772	0	0	Ki67+	 4717 4269
3773	0	0	Ki67+	 4719 3559
3774	0	0	Ki67+	 4720 3947
3775	0	0	Ki67+	 4725 4337
3776	0	0	Ki67+	 4729 4177
3777	0	0	Ki67+	 4732 3649
3778	0	0	Ki67+	 4732 3919
3779	0	0	Ki67+	 4732 4043
3780	0	0	Ki67+	 4737 3600
3781	0	0	Ki67+	 4740 3555
3782	0	0	Ki67+	 4742 3636
3783	0	0	Ki67+	 4749 4325
3784	0	0	Ki67+	 4759 3916
3785	0	0	Ki67+	 4761 4104
3786	0	0	Ki67+	 4761 4226
3787	0	0	Ki67+	 4763 4026
3788	0	0	Ki67+	 4763 4177
3789	0	0	Ki67+	 4764 3595
3790	0	0	Ki67+	 4764 3692
3791	0	0	Ki67+	 4764 3780
3792	0	0	Ki67+	 4766 3880
3793	0	0	Ki67+	 4775 3568
3794	0	0	Ki67+	 4777 4003
3795	0	0	Ki67+	 4778 4323
3796	0	0	Ki67+	 4780 3785
3797	0	0	Ki67+	 4780 4271
3798	0	0	Ki67+	 4782 4143
3799	0	0	Ki67+	 4784 3876
3800	0	0	Ki67+	 4787 3739
3801	0	0	Ki67+	 4790 4135
3802	0	0	Ki67+	 4792 4226
3803	0	0	Ki67+	 4802 3579
3804	0	0	Ki67+	 4806 4107
3805	0	0	Ki67+	 4807 3650
3806	0	0	Ki67+	 4809 3614
3807	0	0	Ki67+	 4810 3964
3808	0	0	Ki67+	 4812 3563
3809	0	0	Ki67+	 4819 3750
3810	0	0	Ki67+	 4819 4131
3811	0	0	Ki67+	 4822 3698
3812	0	0	Ki67+	 4830 3653
3813	0	0	Ki67+	 4834 3592
3814	0	0	Ki67+	 4838 3983
3815	0	0	Ki67+	 4849 3681
3816	0	0	Ki67+	 4850 4205
3817	0	0	Ki67+	 4851 3571
3818	0	0	Ki67+	 4851 3938
3819	0	0	Ki67+	 4851 3984
3820	0	0	Ki67+	 4854 3656
3821	0	0	Ki67+	 4858 3592
3822	0	0	Ki67+	 4859 3715
3823	0	0	Ki67+	 4860 3743
3824	0	0	Ki67+	 4861 3959
3825	0	0	Ki67+	 4873 3653
3826	0	0	Ki67+	 4876 3818
3827	0	0	Ki67+	 4877 4158
3828	0	0	Ki67+	 4879 4211
3829	0	0	Ki67+	 4882 3724
3830	0	0	Ki67+	 4884 3711
3831	0	0	Ki67+	 4886 4062
3832	0	0	Ki67+	 4891 3565
3833	0	0	Ki67+	 4896 3630
3834	0	0	Ki67+	 4896 3686
3835	0	0	Ki67+	 4896 4078
3836	0	0	Ki67+	 4897 3759
3837	0	0	Ki67+	 4897 3915
3838	0	0	Ki67+	 4899 3587
3839	0	0	Ki67+	 4901 3784
3840	0	0	Ki67+	 4906 3892
3841	0	0	Ki67+	 4910 3708
3842	0	0	Ki67+	 4913 3809
3843	0	0	Ki67+	 4916 3627
3844	0	0	Ki67+	 4919 3891
3845	0	0	Ki67+	 4921 3762
3846	0	0	Ki67+	 4922 3727
3847	0	0	Ki67+	 4929 3565
3848	0	0	Ki67+	 4932 3701
3849	0	0	Ki67+	 4940 3915
3850	0	0	Ki67+	 4942 3682
3851	0	0	Ki67+	 4945 3640
3852	0	0	Ki67+	 4945 3971
3853	0	0	Ki67+	 4946 4118
3854	0	0	Ki67+	 4952 3792
3855	0	0	Ki67+	 4964 3747
3856	0	0	Ki67+	 4966 3705
3857	0	0	Ki67+	 4966 3950
3858	0	0	Ki67+	 4967 4261
3859	0	0	Ki67+	 4970 3663
3860	0	0	Ki67+	 4971 3882
3861	0	0	Ki67+	 4977 3965
3862	0	0	Ki67+	 4981 4250
3863	0	0	Ki67+	 4983 3724
3864	0	0	Ki67+	 4992 3743
3865	0	0	Ki67+	 4992 3756
3866	0	0	Ki67+	 5000 3688
3867	0	0	Ki67+	 5006 4261
3868	0	0	Ki67+	 5008 4201
3869	0	0	Ki67+	 5009 3948
3870	0	0	Ki67+	 5011 3573
3871	0	0	Ki67+	 5014 3902
3872	0	0	Ki67+	 5019 3747
3873	0	0	Ki67+	 5021 3605
3874	0	0	Ki67+	 5025 3966
3875	0	0	Ki67+	 5027 4308
3876	0	0	Ki67+	 5028 4051
3877	0	0	Ki67+	 5030 3749
3878	0	0	Ki67+	 5035 3559
3879	0	0	Ki67+	 5038 3610
3880	0	0	Ki67+	 5038 4299
3881	0	0	Ki67+	 5039 3790
3882	0	0	Ki67+	 5044 4333
3883	0	0	Ki67+	 5045 3582
3884	0	0	Ki67+	 5045 3900
3885	0	0	Ki67+	 5045 4277
3886	0	0	Ki67+	 5047 3623
3887	0	0	Ki67+	 5048 4319
3888	0	0	Ki67+	 5051 3569
3889	0	0	Ki67+	 5052 3957
3890	0	0	Ki67+	 5055 4093
3891	0	0	Ki67+	 5058 3985
3892	0	0	Ki67+	 5059 3822
3893	0	0	Ki67+	 5061 4324
3894	0	0	Ki67+	 5063 4030
3895	0	0	Ki67+	 5063 4202
3896	0	0	Ki67+	 5067 3649
3897	0	0	Ki67+	 5073 3976
3898	0	0	Ki67+	 5076 3553
3899	0	0	Ki67+	 5076 4095
3900	0	0	Ki67+	 5082 3675
3901	0	0	Ki67+	 5082 4027
3902	0	0	Ki67+	 5082 4077
3903	0	0	Ki67+	 5083 3605
3904	0	0	Ki67+	 5083 3624
3905	0	0	Ki67+	 5089 4173
3906	0	0	Ki67+	 5091 4348
3907	0	0	Ki67+	 5092 3697
3908	0	0	Ki67+	 5096 3562
3909	0	0	Ki67+	 5096 4080
3910	0	0	Ki67+	 5097 4112
3911	0	0	Ki67+	 5098 3639
3912	0	0	Ki67+	 5099 4041
3913	0	0	Ki67+	 5102 3619
3914	0	0	Ki67+	 5104 4140
3915	0	0	Ki67+	 5109 4033
3916	0	0	Ki67+	 5110 4254
3917	0	0	Ki67+	 5112 3580
3918	0	0	Ki67+	 5114 4296
3919	0	0	Ki67+	 5116 3668
3920	0	0	Ki67+	 5122 3701
3921	0	0	Ki67+	 5123 4181
3922	0	0	Ki67+	 5124 4314
3923	0	0	Ki67+	 5126 4087
3924	0	0	Ki67+	 5130 3584
3925	0	0	Ki67+	 5131 3719
3926	0	0	Ki67+	 5131 4259
3927	0	0	Ki67+	 5133 3646
3928	0	0	Ki67+	 5136 4175
3929	0	0	Ki67+	 5139 3696
3930	0	0	Ki67+	 5141 4341
3931	0	0	Ki67+	 5143 4036
3932	0	0	Ki67+	 5143 4324
3933	0	0	Ki67+	 5144 4233
3934	0	0	Ki67+	 5148 3713
3935	0	0	Ki67+	 5150 4188
3936	0	0	Ki67+	 5151 3664
3937	0	0	Ki67+	 5156 4276
3938	0	0	Ki67+	 5156 4303
3939	0	0	Ki67+	 5163 4112
3940	0	0	Ki67+	 5164 3595
3941	0	0	Ki67+	 5166 3554
3942	0	0	Ki67+	 5166 3638
3943	0	0	Ki67+	 5166 4241
3944	0	0	Ki67+	 5177 4151
3945	0	0	Ki67+	 5177 4323
3946	0	0	Ki67+	 5178 3648
3947	0	0	Ki67+	 5180 3746
3948	0	0	Ki67+	 5181 3704
3949	0	0	Ki67+	 5183 4259
3950	0	0	Ki67+	 5188 3659
3951	0	0	Ki67+	 5191 3694
3952	0	0	Ki67+	 5197 4274
3953	0	0	Ki67+	 5200 4226
3954	0	0	Ki67+	 5201 4258
3955	0	0	Ki67+	 5202 3580
3956	0	0	Ki67+	 5204 4343
3957	0	0	Ki67+	 5205 4301
3958	0	0	Ki67+	 5206 3610
3959	0	0	Ki67+	 5206 3644
3960	0	0	Ki67+	 5218 3741
3961	0	0	Ki67+	 5219 3726
3962	0	0	Ki67+	 5221 3760
3963	0	0	Ki67+	 5221 4298
3964	0	0	Ki67+	 5223 3692
3965	0	0	Ki67+	 5223 3842
3966	0	0	Ki67+	 5228 4276
3967	0	0	Ki67+	 5239 4347
3968	0	0	Ki67+	 5242 3689
3969	0	0	Ki67+	 5242 3741
3970	0	0	Ki67+	 5246 4297
3971	0	0	Ki67+	 5250 3765
3972	0	0	Ki67+	 5250 3866
3973	0	0	Ki67+	 5256 3942
3974	0	0	Ki67+	 5258 4310
3975	0	0	Ki67+	 5265 3702
3976	0	0	Ki67+	 5265 3845
3977	0	0	Ki67+	 5266 3592
3978	0	0	Ki67+	 5268 3739
3979	0	0	Ki67+	 5279 3751
3980	0	0	Ki67+	 4482 4417
3981	0	0	Ki67+	 4484 4830
3982	0	0	Ki67+	 4488 4867
3983	0	0	Ki67+	 4494 4903
3984	0	0	Ki67+	 4496 4856
3985	0	0	Ki67+	 4504 4775
3986	0	0	Ki67+	 4512 4359
3987	0	0	Ki67+	 4512 4735
3988	0	0	Ki67+	 4515 4810
3989	0	0	Ki67+	 4515 4923
3990	0	0	Ki67+	 4518 4941
3991	0	0	Ki67+	 4526 4891
3992	0	0	Ki67+	 4530 4839
3993	0	0	Ki67+	 4532 4969
3994	0	0	Ki67+	 4537 4378
3995	0	0	Ki67+	 4542 4771
3996	0	0	Ki67+	 4546 4729
3997	0	0	Ki67+	 4547 4853
3998	0	0	Ki67+	 4559 4981
3999	0	0	Ki67+	 4566 4824
4000	0	0	Ki67+	 4566 5035
4001	0	0	Ki67+	 4575 4872
4002	0	0	Ki67+	 4578 4746
4003	0	0	Ki67+	 4579 4732
4004	0	0	Ki67+	 4580 4814
4005	0	0	Ki67+	 4583 4796
4006	0	0	Ki67+	 4589 4990
4007	0	0	Ki67+	 4591 4651
4008	0	0	Ki67+	 4601 5026
4009	0	0	Ki67+	 4603 5055
4010	0	0	Ki67+	 4604 4774
4011	0	0	Ki67+	 4605 5009
4012	0	0	Ki67+	 4608 4365
4013	0	0	Ki67+	 4615 4751
4014	0	0	Ki67+	 4619 4888
4015	0	0	Ki67+	 4625 4828
4016	0	0	Ki67+	 4626 4928
4017	0	0	Ki67+	 4628 5042
4018	0	0	Ki67+	 4629 4389
4019	0	0	Ki67+	 4633 4761
4020	0	0	Ki67+	 4636 4782
4021	0	0	Ki67+	 4638 4412
4022	0	0	Ki67+	 4640 5116
4023	0	0	Ki67+	 4644 4440
4024	0	0	Ki67+	 4646 4897
4025	0	0	Ki67+	 4650 4987
4026	0	0	Ki67+	 4654 4829
4027	0	0	Ki67+	 4659 5013
4028	0	0	Ki67+	 4660 4772
4029	0	0	Ki67+	 4662 4426
4030	0	0	Ki67+	 4664 4456
4031	0	0	Ki67+	 4665 4800
4032	0	0	Ki67+	 4667 4948
4033	0	0	Ki67+	 4667 5044
4034	0	0	Ki67+	 4670 5121
4035	0	0	Ki67+	 4673 4375
4036	0	0	Ki67+	 4676 4832
4037	0	0	Ki67+	 4678 5036
4038	0	0	Ki67+	 4681 4871
4039	0	0	Ki67+	 4682 4787
4040	0	0	Ki67+	 4684 4419
4041	0	0	Ki67+	 4685 5098
4042	0	0	Ki67+	 4690 4448
4043	0	0	Ki67+	 4690 4891
4044	0	0	Ki67+	 4693 4975
4045	0	0	Ki67+	 4695 4486
4046	0	0	Ki67+	 4695 4854
4047	0	0	Ki67+	 4696 4829
4048	0	0	Ki67+	 4700 4502
4049	0	0	Ki67+	 4709 4393
4050	0	0	Ki67+	 4712 5107
4051	0	0	Ki67+	 4715 4496
4052	0	0	Ki67+	 4715 4901
4053	0	0	Ki67+	 4717 4460
4054	0	0	Ki67+	 4721 4426
4055	0	0	Ki67+	 4724 4814
4056	0	0	Ki67+	 4727 4866
4057	0	0	Ki67+	 4729 5061
4058	0	0	Ki67+	 4734 4396
4059	0	0	Ki67+	 4735 4367
4060	0	0	Ki67+	 4738 4741
4061	0	0	Ki67+	 4738 4951
4062	0	0	Ki67+	 4742 4472
4063	0	0	Ki67+	 4745 4487
4064	0	0	Ki67+	 4748 5035
4065	0	0	Ki67+	 4749 4856
4066	0	0	Ki67+	 4750 4908
4067	0	0	Ki67+	 4751 4443
4068	0	0	Ki67+	 4756 4876
4069	0	0	Ki67+	 4756 5097
4070	0	0	Ki67+	 4758 4939
4071	0	0	Ki67+	 4762 4405
4072	0	0	Ki67+	 4762 4531
4073	0	0	Ki67+	 4770 4463
4074	0	0	Ki67+	 4771 4866
4075	0	0	Ki67+	 4772 5120
4076	0	0	Ki67+	 4773 5056
4077	0	0	Ki67+	 4777 4359
4078	0	0	Ki67+	 4777 5067
4079	0	0	Ki67+	 4779 5102
4080	0	0	Ki67+	 4783 4871
4081	0	0	Ki67+	 4784 4557
4082	0	0	Ki67+	 4786 4388
4083	0	0	Ki67+	 4786 5007
4084	0	0	Ki67+	 4788 4422
4085	0	0	Ki67+	 4789 4545
4086	0	0	Ki67+	 4790 4934
4087	0	0	Ki67+	 4792 4571
4088	0	0	Ki67+	 4796 5070
4089	0	0	Ki67+	 4797 4869
4090	0	0	Ki67+	 4799 4908
4091	0	0	Ki67+	 4800 4953
4092	0	0	Ki67+	 4804 4394
4093	0	0	Ki67+	 4807 4934
4094	0	0	Ki67+	 4809 4415
4095	0	0	Ki67+	 4818 4357
4096	0	0	Ki67+	 4818 4546
4097	0	0	Ki67+	 4818 4885
4098	0	0	Ki67+	 4825 5063
4099	0	0	Ki67+	 4828 4957
4100	0	0	Ki67+	 4830 4911
4101	0	0	Ki67+	 4832 4923
4102	0	0	Ki67+	 4832 5007
4103	0	0	Ki67+	 4834 4446
4104	0	0	Ki67+	 4835 4392
4105	0	0	Ki67+	 4837 4565
4106	0	0	Ki67+	 4840 5021
4107	0	0	Ki67+	 4840 5091
4108	0	0	Ki67+	 4849 4443
4109	0	0	Ki67+	 4850 4993
4110	0	0	Ki67+	 4852 5043
4111	0	0	Ki67+	 4855 4357
4112	0	0	Ki67+	 4855 5078
4113	0	0	Ki67+	 4857 4427
4114	0	0	Ki67+	 4857 4929
4115	0	0	Ki67+	 4865 4482
4116	0	0	Ki67+	 4866 4632
4117	0	0	Ki67+	 4869 4468
4118	0	0	Ki67+	 4876 5018
4119	0	0	Ki67+	 4880 5038
4120	0	0	Ki67+	 4882 5106
4121	0	0	Ki67+	 4884 4371
4122	0	0	Ki67+	 4886 4596
4123	0	0	Ki67+	 4886 4659
4124	0	0	Ki67+	 4886 5010
4125	0	0	Ki67+	 4888 4510
4126	0	0	Ki67+	 4890 4414
4127	0	0	Ki67+	 4891 5075
4128	0	0	Ki67+	 4894 4989
4129	0	0	Ki67+	 4895 4447
4130	0	0	Ki67+	 4900 5002
4131	0	0	Ki67+	 4908 4432
4132	0	0	Ki67+	 4908 4616
4133	0	0	Ki67+	 4908 4984
4134	0	0	Ki67+	 4908 5121
4135	0	0	Ki67+	 4913 5040
4136	0	0	Ki67+	 4913 5133
4137	0	0	Ki67+	 4917 4678
4138	0	0	Ki67+	 4918 4658
4139	0	0	Ki67+	 4918 5004
4140	0	0	Ki67+	 4922 5088
4141	0	0	Ki67+	 4925 4624
4142	0	0	Ki67+	 4928 5030
4143	0	0	Ki67+	 4929 4641
4144	0	0	Ki67+	 4931 4470
4145	0	0	Ki67+	 4939 5008
4146	0	0	Ki67+	 4944 5099
4147	0	0	Ki67+	 4945 4662
4148	0	0	Ki67+	 4948 5118
4149	0	0	Ki67+	 4951 5041
4150	0	0	Ki67+	 4952 4423
4151	0	0	Ki67+	 4953 4580
4152	0	0	Ki67+	 4953 4625
4153	0	0	Ki67+	 4953 4695
4154	0	0	Ki67+	 4954 4403
4155	0	0	Ki67+	 4956 4651
4156	0	0	Ki67+	 4963 4614
4157	0	0	Ki67+	 4966 5116
4158	0	0	Ki67+	 4966 5142
4159	0	0	Ki67+	 4973 4718
4160	0	0	Ki67+	 4975 4664
4161	0	0	Ki67+	 4976 4700
4162	0	0	Ki67+	 4976 5066
4163	0	0	Ki67+	 4977 4544
4164	0	0	Ki67+	 4979 4637
4165	0	0	Ki67+	 4983 5093
4166	0	0	Ki67+	 4986 4485
4167	0	0	Ki67+	 4988 5108
4168	0	0	Ki67+	 4991 4693
4169	0	0	Ki67+	 4995 5140
4170	0	0	Ki67+	 5002 4728
4171	0	0	Ki67+	 5005 4472
4172	0	0	Ki67+	 5007 4649
4173	0	0	Ki67+	 5009 4621
4174	0	0	Ki67+	 5012 4531
4175	0	0	Ki67+	 5018 4563
4176	0	0	Ki67+	 5021 4692
4177	0	0	Ki67+	 5026 4401
4178	0	0	Ki67+	 5026 4605
4179	0	0	Ki67+	 5026 4723
4180	0	0	Ki67+	 5032 4668
4181	0	0	Ki67+	 5041 4733
4182	0	0	Ki67+	 5046 4713
4183	0	0	Ki67+	 5047 4696
4184	0	0	Ki67+	 5048 4363
4185	0	0	Ki67+	 5054 4430
4186	0	0	Ki67+	 5054 4618
4187	0	0	Ki67+	 5055 4374
4188	0	0	Ki67+	 5056 4719
4189	0	0	Ki67+	 5060 4656
4190	0	0	Ki67+	 5062 4366
4191	0	0	Ki67+	 5067 4744
4192	0	0	Ki67+	 5069 4386
4193	0	0	Ki67+	 5071 4435
4194	0	0	Ki67+	 5091 4750
4195	0	0	Ki67+	 5092 4703
4196	0	0	Ki67+	 5096 4486
4197	0	0	Ki67+	 5101 4457
4198	0	0	Ki67+	 5106 4427
4199	0	0	Ki67+	 5115 4748
4200	0	0	Ki67+	 5116 4370
4201	0	0	Ki67+	 5123 4463
4202	0	0	Ki67+	 5125 4553
4203	0	0	Ki67+	 5127 4711
4204	0	0	Ki67+	 5132 4502
4205	0	0	Ki67+	 5135 4548
4206	0	0	Ki67+	 5135 4575
4207	0	0	Ki67+	 5135 4726
4208	0	0	Ki67+	 5136 4751
4209	0	0	Ki67+	 5138 4478
4210	0	0	Ki67+	 5140 4661
4211	0	0	Ki67+	 5141 4386
4212	0	0	Ki67+	 5145 4525
4213	0	0	Ki67+	 5149 4690
4214	0	0	Ki67+	 5162 4493
4215	0	0	Ki67+	 5164 4664
4216	0	0	Ki67+	 5168 4769
4217	0	0	Ki67+	 5174 4365
4218	0	0	Ki67+	 5176 4513
4219	0	0	Ki67+	 5186 4536
4220	0	0	Ki67+	 5191 4728
4221	0	0	Ki67+	 5192 4465
4222	0	0	Ki67+	 5193 4651
4223	0	0	Ki67+	 5200 4437
4224	0	0	Ki67+	 5201 4510
4225	0	0	Ki67+	 5204 4902
4226	0	0	Ki67+	 5207 4580
4227	0	0	Ki67+	 5207 4706
4228	0	0	Ki67+	 5208 4410
4229	0	0	Ki67+	 5216 4653
4230	0	0	Ki67+	 5219 4463
4231	0	0	Ki67+	 5219 4529
4232	0	0	Ki67+	 5219 4701
4233	0	0	Ki67+	 5220 4571
4234	0	0	Ki67+	 5223 5077
4235	0	0	Ki67+	 5225 4602
4236	0	0	Ki67+	 5232 4382
4237	0	0	Ki67+	 5233 4449
4238	0	0	Ki67+	 5236 4543
4239	0	0	Ki67+	 5238 4631
4240	0	0	Ki67+	 5240 4425
4241	0	0	Ki67+	 5242 4510
4242	0	0	Ki67+	 5246 4413
4243	0	0	Ki67+	 5250 4377
4244	0	0	Ki67+	 5251 4477
4245	0	0	Ki67+	 5251 4722
4246	0	0	Ki67+	 5253 4646
4247	0	0	Ki67+	 5257 4428
4248	0	0	Ki67+	 5261 4517
4249	0	0	Ki67+	 5262 4590
4250	0	0	Ki67+	 5265 4688
4251	0	0	Ki67+	 5266 4409
4252	0	0	Ki67+	 5267 4504
4253	0	0	Ki67+	 5268 4717
4254	0	0	Ki67+	 5270 4438
4255	0	0	Ki67+	 5271 4567
4256	0	0	Ki67+	 5275 4455
4257	0	0	Ki67+	 5275 4497
4258	0	0	Ki67+	 4481 5827
4259	0	0	Ki67+	 4484 5324
4260	0	0	Ki67+	 4489 5357
4261	0	0	Ki67+	 4490 5389
4262	0	0	Ki67+	 4492 5631
4263	0	0	Ki67+	 4496 5935
4264	0	0	Ki67+	 4497 5885
4265	0	0	Ki67+	 4498 5349
4266	0	0	Ki67+	 4510 5180
4267	0	0	Ki67+	 4510 5843
4268	0	0	Ki67+	 4511 5247
4269	0	0	Ki67+	 4511 5417
4270	0	0	Ki67+	 4513 5237
4271	0	0	Ki67+	 4513 5825
4272	0	0	Ki67+	 4517 5657
4273	0	0	Ki67+	 4523 5461
4274	0	0	Ki67+	 4526 5240
4275	0	0	Ki67+	 4527 5360
4276	0	0	Ki67+	 4527 5404
4277	0	0	Ki67+	 4533 5195
4278	0	0	Ki67+	 4535 5451
4279	0	0	Ki67+	 4542 5167
4280	0	0	Ki67+	 4542 5472
4281	0	0	Ki67+	 4545 5180
4282	0	0	Ki67+	 4546 5292
4283	0	0	Ki67+	 4548 5462
4284	0	0	Ki67+	 4551 5897
4285	0	0	Ki67+	 4554 5382
4286	0	0	Ki67+	 4556 5176
4287	0	0	Ki67+	 4560 5540
4288	0	0	Ki67+	 4562 5356
4289	0	0	Ki67+	 4563 5318
4290	0	0	Ki67+	 4563 5414
4291	0	0	Ki67+	 4565 5685
4292	0	0	Ki67+	 4568 5512
4293	0	0	Ki67+	 4577 5451
4294	0	0	Ki67+	 4577 5557
4295	0	0	Ki67+	 4579 5488
4296	0	0	Ki67+	 4584 5261
4297	0	0	Ki67+	 4586 5522
4298	0	0	Ki67+	 4587 5336
4299	0	0	Ki67+	 4588 5617
4300	0	0	Ki67+	 4596 5596
4301	0	0	Ki67+	 4597 5310
4302	0	0	Ki67+	 4597 5777
4303	0	0	Ki67+	 4599 5386
4304	0	0	Ki67+	 4603 5417
4305	0	0	Ki67+	 4606 5756
4306	0	0	Ki67+	 4608 5484
4307	0	0	Ki67+	 4610 5616
4308	0	0	Ki67+	 4611 5557
4309	0	0	Ki67+	 4622 5272
4310	0	0	Ki67+	 4628 5929
4311	0	0	Ki67+	 4629 5564
4312	0	0	Ki67+	 4632 5623
4313	0	0	Ki67+	 4633 5489
4314	0	0	Ki67+	 4634 5603
4315	0	0	Ki67+	 4635 5452
4316	0	0	Ki67+	 4636 5301
4317	0	0	Ki67+	 4643 5337
4318	0	0	Ki67+	 4646 5654
4319	0	0	Ki67+	 4648 5553
4320	0	0	Ki67+	 4650 5313
4321	0	0	Ki67+	 4653 5200
4322	0	0	Ki67+	 4653 5543
4323	0	0	Ki67+	 4655 5642
4324	0	0	Ki67+	 4660 5616
4325	0	0	Ki67+	 4670 5279
4326	0	0	Ki67+	 4679 5950
4327	0	0	Ki67+	 4681 5385
4328	0	0	Ki67+	 4681 5549
4329	0	0	Ki67+	 4681 5674
4330	0	0	Ki67+	 4682 5589
4331	0	0	Ki67+	 4687 5505
4332	0	0	Ki67+	 4692 5234
4333	0	0	Ki67+	 4693 5804
4334	0	0	Ki67+	 4695 5897
4335	0	0	Ki67+	 4699 5646
4336	0	0	Ki67+	 4701 5365
4337	0	0	Ki67+	 4705 5509
4338	0	0	Ki67+	 4713 5675
4339	0	0	Ki67+	 4713 5853
4340	0	0	Ki67+	 4714 5539
4341	0	0	Ki67+	 4715 5571
4342	0	0	Ki67+	 4717 5868
4343	0	0	Ki67+	 4726 5465
4344	0	0	Ki67+	 4728 5326
4345	0	0	Ki67+	 4728 5348
4346	0	0	Ki67+	 4731 5248
4347	0	0	Ki67+	 4731 5708
4348	0	0	Ki67+	 4731 5937
4349	0	0	Ki67+	 4734 5508
4350	0	0	Ki67+	 4735 5642
4351	0	0	Ki67+	 4735 5690
4352	0	0	Ki67+	 4736 5479
4353	0	0	Ki67+	 4739 5287
4354	0	0	Ki67+	 4739 5890
4355	0	0	Ki67+	 4741 5252
4356	0	0	Ki67+	 4745 5916
4357	0	0	Ki67+	 4747 5367
4358	0	0	Ki67+	 4754 5905
4359	0	0	Ki67+	 4755 5155
4360	0	0	Ki67+	 4755 5710
4361	0	0	Ki67+	 4757 5650
4362	0	0	Ki67+	 4763 5950
4363	0	0	Ki67+	 4766 5532
4364	0	0	Ki67+	 4769 5467
4365	0	0	Ki67+	 4769 5585
4366	0	0	Ki67+	 4769 5642
4367	0	0	Ki67+	 4770 5615
4368	0	0	Ki67+	 4771 5333
4369	0	0	Ki67+	 4773 5512
4370	0	0	Ki67+	 4778 5943
4371	0	0	Ki67+	 4786 5648
4372	0	0	Ki67+	 4791 5315
4373	0	0	Ki67+	 4792 5735
4374	0	0	Ki67+	 4792 5866
4375	0	0	Ki67+	 4794 5704
4376	0	0	Ki67+	 4797 5396
4377	0	0	Ki67+	 4798 5257
4378	0	0	Ki67+	 4806 5605
4379	0	0	Ki67+	 4806 5739
4380	0	0	Ki67+	 4812 5421
4381	0	0	Ki67+	 4813 5290
4382	0	0	Ki67+	 4814 5713
4383	0	0	Ki67+	 4816 5501
4384	0	0	Ki67+	 4819 5527
4385	0	0	Ki67+	 4831 5621
4386	0	0	Ki67+	 4832 5256
4387	0	0	Ki67+	 4833 5697
4388	0	0	Ki67+	 4834 5518
4389	0	0	Ki67+	 4834 5759
4390	0	0	Ki67+	 4836 5880
4391	0	0	Ki67+	 4837 5677
4392	0	0	Ki67+	 4838 5578
4393	0	0	Ki67+	 4838 5721
4394	0	0	Ki67+	 4839 5482
4395	0	0	Ki67+	 4854 5611
4396	0	0	Ki67+	 4854 5636
4397	0	0	Ki67+	 4857 5589
4398	0	0	Ki67+	 4860 5424
4399	0	0	Ki67+	 4862 5719
4400	0	0	Ki67+	 4863 5405
4401	0	0	Ki67+	 4865 5237
4402	0	0	Ki67+	 4865 5494
4403	0	0	Ki67+	 4866 5683
4404	0	0	Ki67+	 4868 5568
4405	0	0	Ki67+	 4869 5769
4406	0	0	Ki67+	 4872 5533
4407	0	0	Ki67+	 4876 5478
4408	0	0	Ki67+	 4881 5441
4409	0	0	Ki67+	 4882 5645
4410	0	0	Ki67+	 4883 5600
4411	0	0	Ki67+	 4885 5507
4412	0	0	Ki67+	 4887 5693
4413	0	0	Ki67+	 4890 5621
4414	0	0	Ki67+	 4893 5745
4415	0	0	Ki67+	 4895 5270
4416	0	0	Ki67+	 4895 5713
4417	0	0	Ki67+	 4900 5233
4418	0	0	Ki67+	 4905 5774
4419	0	0	Ki67+	 4910 5593
4420	0	0	Ki67+	 4913 5571
4421	0	0	Ki67+	 4914 5655
4422	0	0	Ki67+	 4914 5682
4423	0	0	Ki67+	 4914 5730
4424	0	0	Ki67+	 4917 5433
4425	0	0	Ki67+	 4920 5391
4426	0	0	Ki67+	 4920 5524
4427	0	0	Ki67+	 4924 5838
4428	0	0	Ki67+	 4928 5483
4429	0	0	Ki67+	 4931 5684
4430	0	0	Ki67+	 4932 5765
4431	0	0	Ki67+	 4935 5329
4432	0	0	Ki67+	 4936 5238
4433	0	0	Ki67+	 4937 5611
4434	0	0	Ki67+	 4939 5699
4435	0	0	Ki67+	 4945 5311
4436	0	0	Ki67+	 4946 5672
4437	0	0	Ki67+	 4949 5271
4438	0	0	Ki67+	 4952 5431
4439	0	0	Ki67+	 4954 5657
4440	0	0	Ki67+	 4955 5194
4441	0	0	Ki67+	 4955 5399
4442	0	0	Ki67+	 4955 5750
4443	0	0	Ki67+	 4959 5576
4444	0	0	Ki67+	 4961 5165
4445	0	0	Ki67+	 4963 5777
4446	0	0	Ki67+	 4965 5254
4447	0	0	Ki67+	 4965 5508
4448	0	0	Ki67+	 4966 5337
4449	0	0	Ki67+	 4966 5620
4450	0	0	Ki67+	 4969 5926
4451	0	0	Ki67+	 4971 5802
4452	0	0	Ki67+	 4972 5744
4453	0	0	Ki67+	 4975 5300
4454	0	0	Ki67+	 4976 5332
4455	0	0	Ki67+	 4981 5757
4456	0	0	Ki67+	 4985 5640
4457	0	0	Ki67+	 4985 5722
4458	0	0	Ki67+	 4988 5446
4459	0	0	Ki67+	 4988 5477
4460	0	0	Ki67+	 4989 5287
4461	0	0	Ki67+	 4989 5705
4462	0	0	Ki67+	 4990 5421
4463	0	0	Ki67+	 4991 5672
4464	0	0	Ki67+	 4991 5780
4465	0	0	Ki67+	 4992 5686
4466	0	0	Ki67+	 4997 5738
4467	0	0	Ki67+	 4998 5539
4468	0	0	Ki67+	 4999 5176
4469	0	0	Ki67+	 5000 5259
4470	0	0	Ki67+	 5001 5752
4471	0	0	Ki67+	 5005 5667
4472	0	0	Ki67+	 5007 5375
4473	0	0	Ki67+	 5012 5485
4474	0	0	Ki67+	 5012 5581
4475	0	0	Ki67+	 5013 5304
4476	0	0	Ki67+	 5013 5704
4477	0	0	Ki67+	 5019 5500
4478	0	0	Ki67+	 5019 5729
4479	0	0	Ki67+	 5020 5786
4480	0	0	Ki67+	 5023 5216
4481	0	0	Ki67+	 5023 5451
4482	0	0	Ki67+	 5023 5582
4483	0	0	Ki67+	 5025 5266
4484	0	0	Ki67+	 5026 5327
4485	0	0	Ki67+	 5027 5416
4486	0	0	Ki67+	 5028 5621
4487	0	0	Ki67+	 5031 5686
4488	0	0	Ki67+	 5032 5355
4489	0	0	Ki67+	 5034 5700
4490	0	0	Ki67+	 5039 5670
4491	0	0	Ki67+	 5039 5755
4492	0	0	Ki67+	 5041 5714
4493	0	0	Ki67+	 5042 5479
4494	0	0	Ki67+	 5042 5559
4495	0	0	Ki67+	 5043 5646
4496	0	0	Ki67+	 5044 5298
4497	0	0	Ki67+	 5045 5821
4498	0	0	Ki67+	 5048 5385
4499	0	0	Ki67+	 5050 5361
4500	0	0	Ki67+	 5050 5726
4501	0	0	Ki67+	 5050 5778
4502	0	0	Ki67+	 5051 5845
4503	0	0	Ki67+	 5056 5336
4504	0	0	Ki67+	 5056 5689
4505	0	0	Ki67+	 5057 5620
4506	0	0	Ki67+	 5059 5493
4507	0	0	Ki67+	 5061 5520
4508	0	0	Ki67+	 5061 5587
4509	0	0	Ki67+	 5061 5671
4510	0	0	Ki67+	 5062 5423
4511	0	0	Ki67+	 5063 5353
4512	0	0	Ki67+	 5063 5542
4513	0	0	Ki67+	 5068 5466
4514	0	0	Ki67+	 5070 5700
4515	0	0	Ki67+	 5077 5563
4516	0	0	Ki67+	 5081 5186
4517	0	0	Ki67+	 5082 5621
4518	0	0	Ki67+	 5086 5542
4519	0	0	Ki67+	 5089 5640
4520	0	0	Ki67+	 5158 5409
4521	0	0	Ki67+	 5159 5535
4522	0	0	Ki67+	 5211 5303
4523	0	0	Ki67+	 5220 5598
4524	0	0	Ki67+	 5220 5873
4525	0	0	Ki67+	 5229 5858
4526	0	0	Ki67+	 5235 5827
4527	0	0	Ki67+	 5248 5770
4528	0	0	Ki67+	 4481 5966
4529	0	0	Ki67+	 4482 6058
4530	0	0	Ki67+	 4482 6478
4531	0	0	Ki67+	 4482 6557
4532	0	0	Ki67+	 4485 6228
4533	0	0	Ki67+	 4490 6079
4534	0	0	Ki67+	 4495 6500
4535	0	0	Ki67+	 4496 6582
4536	0	0	Ki67+	 4497 6016
4537	0	0	Ki67+	 4497 6063
4538	0	0	Ki67+	 4500 6047
4539	0	0	Ki67+	 4504 6675
4540	0	0	Ki67+	 4506 6248
4541	0	0	Ki67+	 4508 6510
4542	0	0	Ki67+	 4513 6232
4543	0	0	Ki67+	 4515 6492
4544	0	0	Ki67+	 4518 6008
4545	0	0	Ki67+	 4520 6474
4546	0	0	Ki67+	 4524 5960
4547	0	0	Ki67+	 4527 6097
4548	0	0	Ki67+	 4530 6380
4549	0	0	Ki67+	 4531 6049
4550	0	0	Ki67+	 4533 6542
4551	0	0	Ki67+	 4534 5997
4552	0	0	Ki67+	 4536 6737
4553	0	0	Ki67+	 4540 6014
4554	0	0	Ki67+	 4540 6592
4555	0	0	Ki67+	 4541 6715
4556	0	0	Ki67+	 4543 6390
4557	0	0	Ki67+	 4543 6487
4558	0	0	Ki67+	 4544 6326
4559	0	0	Ki67+	 4545 6139
4560	0	0	Ki67+	 4550 5978
4561	0	0	Ki67+	 4550 6254
4562	0	0	Ki67+	 4551 6559
4563	0	0	Ki67+	 4552 6050
4564	0	0	Ki67+	 4553 6165
4565	0	0	Ki67+	 4556 6591
4566	0	0	Ki67+	 4556 6695
4567	0	0	Ki67+	 4557 6101
4568	0	0	Ki67+	 4557 6668
4569	0	0	Ki67+	 4562 6145
4570	0	0	Ki67+	 4563 6008
4571	0	0	Ki67+	 4571 6611
4572	0	0	Ki67+	 4573 6251
4573	0	0	Ki67+	 4575 6241
4574	0	0	Ki67+	 4576 6118
4575	0	0	Ki67+	 4577 6043
4576	0	0	Ki67+	 4583 6067
4577	0	0	Ki67+	 4583 6189
4578	0	0	Ki67+	 4584 6125
4579	0	0	Ki67+	 4585 6395
4580	0	0	Ki67+	 4586 6009
4581	0	0	Ki67+	 4586 6591
4582	0	0	Ki67+	 4586 6627
4583	0	0	Ki67+	 4588 6355
4584	0	0	Ki67+	 4590 6650
4585	0	0	Ki67+	 4592 6052
4586	0	0	Ki67+	 4592 6301
4587	0	0	Ki67+	 4596 6699
4588	0	0	Ki67+	 4597 6131
4589	0	0	Ki67+	 4598 6149
4590	0	0	Ki67+	 4598 6676
4591	0	0	Ki67+	 4598 6721
4592	0	0	Ki67+	 4599 6186
4593	0	0	Ki67+	 4605 6124
4594	0	0	Ki67+	 4608 6691
4595	0	0	Ki67+	 4609 6024
4596	0	0	Ki67+	 4609 6310
4597	0	0	Ki67+	 4609 6347
4598	0	0	Ki67+	 4609 6738
4599	0	0	Ki67+	 4613 6041
4600	0	0	Ki67+	 4613 6079
4601	0	0	Ki67+	 4613 6266
4602	0	0	Ki67+	 4624 6367
4603	0	0	Ki67+	 4625 6610
4604	0	0	Ki67+	 4630 6054
4605	0	0	Ki67+	 4632 6741
4606	0	0	Ki67+	 4634 6092
4607	0	0	Ki67+	 4634 6369
4608	0	0	Ki67+	 4636 6566
4609	0	0	Ki67+	 4642 6128
4610	0	0	Ki67+	 4644 6723
4611	0	0	Ki67+	 4646 6152
4612	0	0	Ki67+	 4646 6606
4613	0	0	Ki67+	 4646 6633
4614	0	0	Ki67+	 4647 6297
4615	0	0	Ki67+	 4650 6084
4616	0	0	Ki67+	 4655 6351
4617	0	0	Ki67+	 4657 6163
4618	0	0	Ki67+	 4659 6595
4619	0	0	Ki67+	 4660 6244
4620	0	0	Ki67+	 4664 6619
4621	0	0	Ki67+	 4665 6100
4622	0	0	Ki67+	 4666 6698
4623	0	0	Ki67+	 4669 6202
4624	0	0	Ki67+	 4670 6291
4625	0	0	Ki67+	 4672 6524
4626	0	0	Ki67+	 4672 6653
4627	0	0	Ki67+	 4673 6309
4628	0	0	Ki67+	 4675 6487
4629	0	0	Ki67+	 4681 6189
4630	0	0	Ki67+	 4682 6133
4631	0	0	Ki67+	 4682 6365
4632	0	0	Ki67+	 4683 6089
4633	0	0	Ki67+	 4684 6299
4634	0	0	Ki67+	 4687 6172
4635	0	0	Ki67+	 4688 6553
4636	0	0	Ki67+	 4691 6312
4637	0	0	Ki67+	 4692 6249
4638	0	0	Ki67+	 4692 6333
4639	0	0	Ki67+	 4692 6608
4640	0	0	Ki67+	 4693 6441
4641	0	0	Ki67+	 4694 6575
4642	0	0	Ki67+	 4697 6108
4643	0	0	Ki67+	 4697 6534
4644	0	0	Ki67+	 4698 6655
4645	0	0	Ki67+	 4701 6171
4646	0	0	Ki67+	 4707 6232
4647	0	0	Ki67+	 4708 6048
4648	0	0	Ki67+	 4714 6351
4649	0	0	Ki67+	 4717 6287
4650	0	0	Ki67+	 4719 6129
4651	0	0	Ki67+	 4719 6158
4652	0	0	Ki67+	 4719 6430
4653	0	0	Ki67+	 4722 6596
4654	0	0	Ki67+	 4723 6203
4655	0	0	Ki67+	 4723 6646
4656	0	0	Ki67+	 4728 6071
4657	0	0	Ki67+	 4734 6153
4658	0	0	Ki67+	 4734 6324
4659	0	0	Ki67+	 4735 6367
4660	0	0	Ki67+	 4735 6448
4661	0	0	Ki67+	 4737 5984
4662	0	0	Ki67+	 4737 6005
4663	0	0	Ki67+	 4738 6637
4664	0	0	Ki67+	 4740 6546
4665	0	0	Ki67+	 4741 6196
4666	0	0	Ki67+	 4741 6474
4667	0	0	Ki67+	 4742 6244
4668	0	0	Ki67+	 4745 6300
4669	0	0	Ki67+	 4751 6504
4670	0	0	Ki67+	 4753 6658
4671	0	0	Ki67+	 4754 6366
4672	0	0	Ki67+	 4755 6318
4673	0	0	Ki67+	 4755 6689
4674	0	0	Ki67+	 4757 5991
4675	0	0	Ki67+	 4757 6271
4676	0	0	Ki67+	 4757 6552
4677	0	0	Ki67+	 4764 6184
4678	0	0	Ki67+	 4775 6449
4679	0	0	Ki67+	 4776 6573
4680	0	0	Ki67+	 4781 6212
4681	0	0	Ki67+	 4782 6188
4682	0	0	Ki67+	 4784 5996
4683	0	0	Ki67+	 4785 6314
4684	0	0	Ki67+	 4786 6384
4685	0	0	Ki67+	 4787 6462
4686	0	0	Ki67+	 4788 6539
4687	0	0	Ki67+	 4790 6238
4688	0	0	Ki67+	 4791 6485
4689	0	0	Ki67+	 4793 6208
4690	0	0	Ki67+	 4793 6370
4691	0	0	Ki67+	 4796 6277
4692	0	0	Ki67+	 4796 6694
4693	0	0	Ki67+	 4798 6069
4694	0	0	Ki67+	 4805 6580
4695	0	0	Ki67+	 4806 6539
4696	0	0	Ki67+	 4807 6233
4697	0	0	Ki67+	 4807 6369
4698	0	0	Ki67+	 4807 6407
4699	0	0	Ki67+	 4811 6247
4700	0	0	Ki67+	 4813 6673
4701	0	0	Ki67+	 4816 6304
4702	0	0	Ki67+	 4816 6442
4703	0	0	Ki67+	 4819 6501
4704	0	0	Ki67+	 4820 6371
4705	0	0	Ki67+	 4821 6226
4706	0	0	Ki67+	 4825 6095
4707	0	0	Ki67+	 4827 6467
4708	0	0	Ki67+	 4830 6277
4709	0	0	Ki67+	 4831 6334
4710	0	0	Ki67+	 4832 6013
4711	0	0	Ki67+	 4834 6567
4712	0	0	Ki67+	 4837 6686
4713	0	0	Ki67+	 4840 6394
4714	0	0	Ki67+	 4842 6344
4715	0	0	Ki67+	 4843 6700
4716	0	0	Ki67+	 4844 6090
4717	0	0	Ki67+	 4849 6309
4718	0	0	Ki67+	 4851 6277
4719	0	0	Ki67+	 4852 6483
4720	0	0	Ki67+	 4852 6563
4721	0	0	Ki67+	 4853 6523
4722	0	0	Ki67+	 4857 6410
4723	0	0	Ki67+	 4859 6701
4724	0	0	Ki67+	 4860 6597
4725	0	0	Ki67+	 4864 6564
4726	0	0	Ki67+	 4864 6716
4727	0	0	Ki67+	 4868 6103
4728	0	0	Ki67+	 4868 6146
4729	0	0	Ki67+	 4870 6427
4730	0	0	Ki67+	 4871 6341
4731	0	0	Ki67+	 4872 6680
4732	0	0	Ki67+	 4873 6319
4733	0	0	Ki67+	 4876 6040
4734	0	0	Ki67+	 4883 6540
4735	0	0	Ki67+	 4883 6711
4736	0	0	Ki67+	 4887 6489
4737	0	0	Ki67+	 4889 6464
4738	0	0	Ki67+	 4890 6367
4739	0	0	Ki67+	 4891 5966
4740	0	0	Ki67+	 4891 6421
4741	0	0	Ki67+	 4894 6052
4742	0	0	Ki67+	 4894 6167
4743	0	0	Ki67+	 4896 6540
4744	0	0	Ki67+	 4898 6683
4745	0	0	Ki67+	 4899 6397
4746	0	0	Ki67+	 4900 6486
4747	0	0	Ki67+	 4904 6097
4748	0	0	Ki67+	 4910 6205
4749	0	0	Ki67+	 4910 6464
4750	0	0	Ki67+	 4912 6511
4751	0	0	Ki67+	 4915 5975
4752	0	0	Ki67+	 4917 6149
4753	0	0	Ki67+	 4918 6235
4754	0	0	Ki67+	 4923 6593
4755	0	0	Ki67+	 4924 6256
4756	0	0	Ki67+	 4926 6480
4757	0	0	Ki67+	 4931 6289
4758	0	0	Ki67+	 4932 6662
4759	0	0	Ki67+	 4932 6685
4760	0	0	Ki67+	 4935 6541
4761	0	0	Ki67+	 4941 6314
4762	0	0	Ki67+	 4945 6613
4763	0	0	Ki67+	 4950 6104
4764	0	0	Ki67+	 4953 6561
4765	0	0	Ki67+	 4961 6357
4766	0	0	Ki67+	 4962 6071
4767	0	0	Ki67+	 4967 6126
4768	0	0	Ki67+	 4968 6678
4769	0	0	Ki67+	 4970 6642
4770	0	0	Ki67+	 4972 6713
4771	0	0	Ki67+	 4973 6376
4772	0	0	Ki67+	 4975 6133
4773	0	0	Ki67+	 4981 6601
4774	0	0	Ki67+	 4982 6404
4775	0	0	Ki67+	 4986 6462
4776	0	0	Ki67+	 4986 6737
4777	0	0	Ki67+	 4989 6026
4778	0	0	Ki67+	 4992 6648
4779	0	0	Ki67+	 4996 6164
4780	0	0	Ki67+	 4997 6690
4781	0	0	Ki67+	 4999 6108
4782	0	0	Ki67+	 5001 6056
4783	0	0	Ki67+	 5006 6036
4784	0	0	Ki67+	 5009 6457
4785	0	0	Ki67+	 5010 6128
4786	0	0	Ki67+	 5010 6704
4787	0	0	Ki67+	 5010 6737
4788	0	0	Ki67+	 5013 6196
4789	0	0	Ki67+	 5017 6120
4790	0	0	Ki67+	 5019 6687
4791	0	0	Ki67+	 5022 6480
4792	0	0	Ki67+	 5031 6047
4793	0	0	Ki67+	 5034 6216
4794	0	0	Ki67+	 5037 6506
4795	0	0	Ki67+	 5040 6610
4796	0	0	Ki67+	 5040 6647
4797	0	0	Ki67+	 5049 6246
4798	0	0	Ki67+	 5049 6517
4799	0	0	Ki67+	 5058 6256
4800	0	0	Ki67+	 5059 6181
4801	0	0	Ki67+	 5065 6278
4802	0	0	Ki67+	 5068 6541
4803	0	0	Ki67+	 5084 6534
4804	0	0	Ki67+	 5085 6297
4805	0	0	Ki67+	 5088 6550
4806	0	0	Ki67+	 5099 6324
4807	0	0	Ki67+	 5100 6556
4808	0	0	Ki67+	 5104 6580
4809	0	0	Ki67+	 5119 6377
4810	0	0	Ki67+	 5123 6419
4811	0	0	Ki67+	 5126 6252
4812	0	0	Ki67+	 5126 6435
4813	0	0	Ki67+	 5127 6556
4814	0	0	Ki67+	 5128 6640
4815	0	0	Ki67+	 5131 6597
4816	0	0	Ki67+	 5132 6467
4817	0	0	Ki67+	 5135 6627
4818	0	0	Ki67+	 5139 6497
4819	0	0	Ki67+	 5145 6525
4820	0	0	Ki67+	 5161 6545
4821	0	0	Ki67+	 5162 6599
4822	0	0	Ki67+	 5167 6266
4823	0	0	Ki67+	 5208 6039
4824	0	0	Ki67+	 5213 6227
4825	0	0	Ki67+	 5217 6647
4826	0	0	Ki67+	 5231 6135
4827	0	0	Ki67+	 5243 6569
4828	0	0	Ki67+	 5246 5953
4829	0	0	Ki67+	 5246 6611
4830	0	0	Ki67+	 5249 6645
4831	0	0	Ki67+	 5263 6090
4832	0	0	Ki67+	 5264 6110
4833	0	0	Ki67+	 5266 6444
4834	0	0	Ki67+	 5270 6581
4835	0	0	Ki67+	 5271 6428
4836	0	0	Ki67+	 5272 6053
4837	0	0	Ki67+	 5273 6040
4838	0	0	Ki67+	 5278 6638
4839	0	0	Ki67+	 4485 7091
4840	0	0	Ki67+	 4487 7310
4841	0	0	Ki67+	 4488 7320
4842	0	0	Ki67+	 4490 7169
4843	0	0	Ki67+	 4491 7022
4844	0	0	Ki67+	 4495 7208
4845	0	0	Ki67+	 4495 7527
4846	0	0	Ki67+	 4496 7136
4847	0	0	Ki67+	 4496 7545
4848	0	0	Ki67+	 4499 6764
4849	0	0	Ki67+	 4500 7361
4850	0	0	Ki67+	 4505 6998
4851	0	0	Ki67+	 4507 6781
4852	0	0	Ki67+	 4508 7231
4853	0	0	Ki67+	 4509 7052
4854	0	0	Ki67+	 4511 6889
4855	0	0	Ki67+	 4511 7287
4856	0	0	Ki67+	 4511 7436
4857	0	0	Ki67+	 4512 7478
4858	0	0	Ki67+	 4514 6906
4859	0	0	Ki67+	 4514 7177
4860	0	0	Ki67+	 4515 7103
4861	0	0	Ki67+	 4517 7395
4862	0	0	Ki67+	 4518 6984
4863	0	0	Ki67+	 4519 7323
4864	0	0	Ki67+	 4522 6800
4865	0	0	Ki67+	 4522 7443
4866	0	0	Ki67+	 4528 7350
4867	0	0	Ki67+	 4529 6824
4868	0	0	Ki67+	 4529 7529
4869	0	0	Ki67+	 4530 7051
4870	0	0	Ki67+	 4531 7087
4871	0	0	Ki67+	 4532 6759
4872	0	0	Ki67+	 4532 6884
4873	0	0	Ki67+	 4535 7023
4874	0	0	Ki67+	 4538 7212
4875	0	0	Ki67+	 4540 7189
4876	0	0	Ki67+	 4545 7295
4877	0	0	Ki67+	 4546 7456
4878	0	0	Ki67+	 4547 6802
4879	0	0	Ki67+	 4550 6924
4880	0	0	Ki67+	 4554 6987
4881	0	0	Ki67+	 4555 7066
4882	0	0	Ki67+	 4555 7439
4883	0	0	Ki67+	 4556 6891
4884	0	0	Ki67+	 4559 7016
4885	0	0	Ki67+	 4560 7039
4886	0	0	Ki67+	 4560 7336
4887	0	0	Ki67+	 4560 7390
4888	0	0	Ki67+	 4561 7409
4889	0	0	Ki67+	 4563 7536
4890	0	0	Ki67+	 4566 7459
4891	0	0	Ki67+	 4568 7078
4892	0	0	Ki67+	 4574 6960
4893	0	0	Ki67+	 4576 7318
4894	0	0	Ki67+	 4581 7386
4895	0	0	Ki67+	 4582 7023
4896	0	0	Ki67+	 4582 7351
4897	0	0	Ki67+	 4585 6923
4898	0	0	Ki67+	 4588 7456
4899	0	0	Ki67+	 4590 7426
4900	0	0	Ki67+	 4593 7006
4901	0	0	Ki67+	 4593 7509
4902	0	0	Ki67+	 4598 7183
4903	0	0	Ki67+	 4600 7153
4904	0	0	Ki67+	 4600 7450
4905	0	0	Ki67+	 4605 6767
4906	0	0	Ki67+	 4605 7484
4907	0	0	Ki67+	 4614 7049
4908	0	0	Ki67+	 4616 7370
4909	0	0	Ki67+	 4625 7308
4910	0	0	Ki67+	 4627 7005
4911	0	0	Ki67+	 4628 7025
4912	0	0	Ki67+	 4630 7438
4913	0	0	Ki67+	 4634 7464
4914	0	0	Ki67+	 4646 6852
4915	0	0	Ki67+	 4651 7030
4916	0	0	Ki67+	 4651 7331
4917	0	0	Ki67+	 4654 7069
4918	0	0	Ki67+	 4661 6832
4919	0	0	Ki67+	 4663 7443
4920	0	0	Ki67+	 4670 7511
4921	0	0	Ki67+	 4672 6947
4922	0	0	Ki67+	 4675 7057
4923	0	0	Ki67+	 4677 7354
4924	0	0	Ki67+	 4685 7461
4925	0	0	Ki67+	 4686 6851
4926	0	0	Ki67+	 4689 7023
4927	0	0	Ki67+	 4698 7041
4928	0	0	Ki67+	 4701 6850
4929	0	0	Ki67+	 4702 7422
4930	0	0	Ki67+	 4703 7321
4931	0	0	Ki67+	 4713 7492
4932	0	0	Ki67+	 4715 7354
4933	0	0	Ki67+	 4723 7519
4934	0	0	Ki67+	 4724 7485
4935	0	0	Ki67+	 4731 7320
4936	0	0	Ki67+	 4735 7088
4937	0	0	Ki67+	 4736 7152
4938	0	0	Ki67+	 4737 6850
4939	0	0	Ki67+	 4738 7474
4940	0	0	Ki67+	 4746 7360
4941	0	0	Ki67+	 4748 7517
4942	0	0	Ki67+	 4749 6856
4943	0	0	Ki67+	 4753 6873
4944	0	0	Ki67+	 4753 7039
4945	0	0	Ki67+	 4757 7499
4946	0	0	Ki67+	 4762 7399
4947	0	0	Ki67+	 4763 6888
4948	0	0	Ki67+	 4765 7082
4949	0	0	Ki67+	 4770 6957
4950	0	0	Ki67+	 4770 7174
4951	0	0	Ki67+	 4770 7190
4952	0	0	Ki67+	 4775 7537
4953	0	0	Ki67+	 4782 7452
4954	0	0	Ki67+	 4785 7420
4955	0	0	Ki67+	 4795 7216
4956	0	0	Ki67+	 4803 7044
4957	0	0	Ki67+	 4805 6840
4958	0	0	Ki67+	 4806 7093
4959	0	0	Ki67+	 4810 7474
4960	0	0	Ki67+	 4820 6971
4961	0	0	Ki67+	 4823 7081
4962	0	0	Ki67+	 4823 7412
4963	0	0	Ki67+	 4828 6813
4964	0	0	Ki67+	 4829 7387
4965	0	0	Ki67+	 4831 7059
4966	0	0	Ki67+	 4840 6826
4967	0	0	Ki67+	 4841 6944
4968	0	0	Ki67+	 4843 7085
4969	0	0	Ki67+	 4844 7287
4970	0	0	Ki67+	 4844 7424
4971	0	0	Ki67+	 4845 7057
4972	0	0	Ki67+	 4847 7410
4973	0	0	Ki67+	 4848 7343
4974	0	0	Ki67+	 4852 7100
4975	0	0	Ki67+	 4852 7310
4976	0	0	Ki67+	 4858 6824
4977	0	0	Ki67+	 4859 6809
4978	0	0	Ki67+	 4868 7122
4979	0	0	Ki67+	 4871 7262
4980	0	0	Ki67+	 4873 7393
4981	0	0	Ki67+	 4880 6928
4982	0	0	Ki67+	 4880 7188
4983	0	0	Ki67+	 4890 7239
4984	0	0	Ki67+	 4893 7132
4985	0	0	Ki67+	 4895 7346
4986	0	0	Ki67+	 4896 6819
4987	0	0	Ki67+	 4901 7252
4988	0	0	Ki67+	 4907 7360
4989	0	0	Ki67+	 4915 6857
4990	0	0	Ki67+	 4916 6834
4991	0	0	Ki67+	 4916 7129
4992	0	0	Ki67+	 4916 7263
4993	0	0	Ki67+	 4922 7043
4994	0	0	Ki67+	 4923 7338
4995	0	0	Ki67+	 4926 7225
4996	0	0	Ki67+	 4934 6811
4997	0	0	Ki67+	 4934 7306
4998	0	0	Ki67+	 4940 7205
4999	0	0	Ki67+	 4941 7378
5000	0	0	Ki67+	 4943 6859
5001	0	0	Ki67+	 4944 6847
5002	0	0	Ki67+	 4947 7251
5003	0	0	Ki67+	 4955 7141
5004	0	0	Ki67+	 4957 7211
5005	0	0	Ki67+	 4957 7237
5006	0	0	Ki67+	 4958 7078
5007	0	0	Ki67+	 4958 7187
5008	0	0	Ki67+	 4964 6783
5009	0	0	Ki67+	 4966 6772
5010	0	0	Ki67+	 4966 6830
5011	0	0	Ki67+	 4966 6874
5012	0	0	Ki67+	 4966 7370
5013	0	0	Ki67+	 4971 7251
5014	0	0	Ki67+	 4974 7267
5015	0	0	Ki67+	 4979 6803
5016	0	0	Ki67+	 4981 7161
5017	0	0	Ki67+	 4981 7236
5018	0	0	Ki67+	 4988 6770
5019	0	0	Ki67+	 4988 7292
5020	0	0	Ki67+	 4994 6853
5021	0	0	Ki67+	 4994 7408
5022	0	0	Ki67+	 5000 7306
5023	0	0	Ki67+	 5006 7197
5024	0	0	Ki67+	 5008 6985
5025	0	0	Ki67+	 5008 7238
5026	0	0	Ki67+	 5011 6773
5027	0	0	Ki67+	 5011 7256
5028	0	0	Ki67+	 5020 6789
5029	0	0	Ki67+	 5020 7386
5030	0	0	Ki67+	 5024 7450
5031	0	0	Ki67+	 5026 7255
5032	0	0	Ki67+	 5033 7524
5033	0	0	Ki67+	 5035 7387
5034	0	0	Ki67+	 5038 7275
5035	0	0	Ki67+	 5045 7447
5036	0	0	Ki67+	 5048 7412
5037	0	0	Ki67+	 5054 6922
5038	0	0	Ki67+	 5060 7517
5039	0	0	Ki67+	 5062 7459
5040	0	0	Ki67+	 5063 7427
5041	0	0	Ki67+	 5063 7481
5042	0	0	Ki67+	 5074 7405
5043	0	0	Ki67+	 5079 7417
5044	0	0	Ki67+	 5080 7151
5045	0	0	Ki67+	 5088 7455
5046	0	0	Ki67+	 5089 7489
5047	0	0	Ki67+	 5090 7315
5048	0	0	Ki67+	 5113 7059
5049	0	0	Ki67+	 5116 7456
5050	0	0	Ki67+	 5125 7483
5051	0	0	Ki67+	 5153 7266
5052	0	0	Ki67+	 5166 7355
5053	0	0	Ki67+	 5173 6798
5054	0	0	Ki67+	 5187 7515
5055	0	0	Ki67+	 5195 7422
5056	0	0	Ki67+	 5198 7248
5057	0	0	Ki67+	 5209 7469
5058	0	0	Ki67+	 5219 6861
5059	0	0	Ki67+	 5221 6889
5060	0	0	Ki67+	 5239 6891
5061	0	0	Ki67+	 5240 6923
5062	0	0	Ki67+	 5258 6925
5063	0	0	Ki67+	 4484 7953
5064	0	0	Ki67+	 4484 8011
5065	0	0	Ki67+	 4488 7929
5066	0	0	Ki67+	 4489 7901
5067	0	0	Ki67+	 4493 7652
5068	0	0	Ki67+	 4495 7994
5069	0	0	Ki67+	 4496 7725
5070	0	0	Ki67+	 4497 8285
5071	0	0	Ki67+	 4498 7711
5072	0	0	Ki67+	 4501 8257
5073	0	0	Ki67+	 4502 7660
5074	0	0	Ki67+	 4503 8010
5075	0	0	Ki67+	 4505 7647
5076	0	0	Ki67+	 4506 7955
5077	0	0	Ki67+	 4506 8060
5078	0	0	Ki67+	 4512 8050
5079	0	0	Ki67+	 4516 7751
5080	0	0	Ki67+	 4517 8113
5081	0	0	Ki67+	 4520 8078
5082	0	0	Ki67+	 4524 7732
5083	0	0	Ki67+	 4524 7905
5084	0	0	Ki67+	 4525 8093
5085	0	0	Ki67+	 4528 7625
5086	0	0	Ki67+	 4528 7919
5087	0	0	Ki67+	 4528 8020
5088	0	0	Ki67+	 4533 7687
5089	0	0	Ki67+	 4533 8003
5090	0	0	Ki67+	 4538 7962
5091	0	0	Ki67+	 4543 8103
5092	0	0	Ki67+	 4544 7555
5093	0	0	Ki67+	 4545 8060
5094	0	0	Ki67+	 4547 8039
5095	0	0	Ki67+	 4548 7977
5096	0	0	Ki67+	 4549 7745
5097	0	0	Ki67+	 4551 7718
5098	0	0	Ki67+	 4553 8003
5099	0	0	Ki67+	 4557 7757
5100	0	0	Ki67+	 4565 7811
5101	0	0	Ki67+	 4565 7928
5102	0	0	Ki67+	 4568 7730
5103	0	0	Ki67+	 4570 7627
5104	0	0	Ki67+	 4575 7756
5105	0	0	Ki67+	 4578 7578
5106	0	0	Ki67+	 4579 7971
5107	0	0	Ki67+	 4580 8047
5108	0	0	Ki67+	 4582 7686
5109	0	0	Ki67+	 4590 7898
5110	0	0	Ki67+	 4590 7986
5111	0	0	Ki67+	 4590 8110
5112	0	0	Ki67+	 4592 8012
5113	0	0	Ki67+	 4598 7560
5114	0	0	Ki67+	 4603 7997
5115	0	0	Ki67+	 4607 8036
5116	0	0	Ki67+	 4608 7582
5117	0	0	Ki67+	 4612 7751
5118	0	0	Ki67+	 4616 7962
5119	0	0	Ki67+	 4620 8115
5120	0	0	Ki67+	 4620 8131
5121	0	0	Ki67+	 4622 7570
5122	0	0	Ki67+	 4623 7942
5123	0	0	Ki67+	 4631 7585
5124	0	0	Ki67+	 4633 8021
5125	0	0	Ki67+	 4637 8066
5126	0	0	Ki67+	 4637 8149
5127	0	0	Ki67+	 4640 8165
5128	0	0	Ki67+	 4646 7736
5129	0	0	Ki67+	 4652 8304
5130	0	0	Ki67+	 4653 8175
5131	0	0	Ki67+	 4654 7919
5132	0	0	Ki67+	 4654 8092
5133	0	0	Ki67+	 4655 8164
5134	0	0	Ki67+	 4664 7578
5135	0	0	Ki67+	 4668 7774
5136	0	0	Ki67+	 4670 8132
5137	0	0	Ki67+	 4671 8016
5138	0	0	Ki67+	 4672 7879
5139	0	0	Ki67+	 4672 8046
5140	0	0	Ki67+	 4674 7821
5141	0	0	Ki67+	 4677 8099
5142	0	0	Ki67+	 4678 7739
5143	0	0	Ki67+	 4678 7868
5144	0	0	Ki67+	 4683 8178
5145	0	0	Ki67+	 4684 7769
5146	0	0	Ki67+	 4688 7713
5147	0	0	Ki67+	 4691 8026
5148	0	0	Ki67+	 4692 7878
5149	0	0	Ki67+	 4695 8147
5150	0	0	Ki67+	 4697 8107
5151	0	0	Ki67+	 4702 7917
5152	0	0	Ki67+	 4704 8119
5153	0	0	Ki67+	 4708 7743
5154	0	0	Ki67+	 4710 7761
5155	0	0	Ki67+	 4712 8085
5156	0	0	Ki67+	 4714 7620
5157	0	0	Ki67+	 4719 7637
5158	0	0	Ki67+	 4720 8046
5159	0	0	Ki67+	 4730 7774
5160	0	0	Ki67+	 4734 8077
5161	0	0	Ki67+	 4737 7748
5162	0	0	Ki67+	 4738 7888
5163	0	0	Ki67+	 4740 8193
5164	0	0	Ki67+	 4741 7933
5165	0	0	Ki67+	 4743 7855
5166	0	0	Ki67+	 4748 7637
5167	0	0	Ki67+	 4750 7554
5168	0	0	Ki67+	 4758 7898
5169	0	0	Ki67+	 4760 7863
5170	0	0	Ki67+	 4765 8070
5171	0	0	Ki67+	 4773 7642
5172	0	0	Ki67+	 4775 7562
5173	0	0	Ki67+	 4776 8173
5174	0	0	Ki67+	 4782 8010
5175	0	0	Ki67+	 4784 7671
5176	0	0	Ki67+	 4785 7556
5177	0	0	Ki67+	 4785 7920
5178	0	0	Ki67+	 4792 7567
5179	0	0	Ki67+	 4793 7741
5180	0	0	Ki67+	 4793 7767
5181	0	0	Ki67+	 4796 8032
5182	0	0	Ki67+	 4798 8047
5183	0	0	Ki67+	 4799 7702
5184	0	0	Ki67+	 4802 7870
5185	0	0	Ki67+	 4803 7972
5186	0	0	Ki67+	 4805 7941
5187	0	0	Ki67+	 4810 7581
5188	0	0	Ki67+	 4814 7665
5189	0	0	Ki67+	 4816 8042
5190	0	0	Ki67+	 4821 8301
5191	0	0	Ki67+	 4824 7728
5192	0	0	Ki67+	 4825 7999
5193	0	0	Ki67+	 4833 8138
5194	0	0	Ki67+	 4835 7988
5195	0	0	Ki67+	 4837 7753
5196	0	0	Ki67+	 4838 7696
5197	0	0	Ki67+	 4847 7678
5198	0	0	Ki67+	 4847 8004
5199	0	0	Ki67+	 4848 7588
5200	0	0	Ki67+	 4851 8038
5201	0	0	Ki67+	 4852 7713
5202	0	0	Ki67+	 4854 7748
5203	0	0	Ki67+	 4854 8275
5204	0	0	Ki67+	 4860 7983
5205	0	0	Ki67+	 4864 7723
5206	0	0	Ki67+	 4865 7693
5207	0	0	Ki67+	 4866 8042
5208	0	0	Ki67+	 4868 8018
5209	0	0	Ki67+	 4869 8061
5210	0	0	Ki67+	 4869 8137
5211	0	0	Ki67+	 4871 8102
5212	0	0	Ki67+	 4946 8216
5213	0	0	Ki67+	 4965 8178
5214	0	0	Ki67+	 4980 8275
5215	0	0	Ki67+	 4981 8217
5216	0	0	Ki67+	 4996 8192
5217	0	0	Ki67+	 4998 8212
5218	0	0	Ki67+	 5007 7927
5219	0	0	Ki67+	 5008 8289
5220	0	0	Ki67+	 5012 8191
5221	0	0	Ki67+	 5023 8259
5222	0	0	Ki67+	 5030 8212
5223	0	0	Ki67+	 5056 8261
5224	0	0	Ki67+	 5072 8292
5225	0	0	Ki67+	 5077 8271
5226	0	0	Ki67+	 5079 7914
5227	0	0	Ki67+	 5096 8128
5228	0	0	Ki67+	 5111 7798
5229	0	0	Ki67+	 5123 8109
5230	0	0	Ki67+	 5130 8083
5231	0	0	Ki67+	 5151 8226
5232	0	0	Ki67+	 5160 7665
5233	0	0	Ki67+	 5161 8119
5234	0	0	Ki67+	 5161 8257
5235	0	0	Ki67+	 5164 7687
5236	0	0	Ki67+	 5171 7701
5237	0	0	Ki67+	 5207 7792
5238	0	0	Ki67+	 5221 8306
5239	0	0	Ki67+	 5242 8331
5240	0	0	Ki67+	 5249 7721
5241	0	0	Ki67+	 5255 7856
5242	0	0	Ki67+	 5263 8344
5243	0	0	Ki67+	 4482 8390
5244	0	0	Ki67+	 4482 8871
5245	0	0	Ki67+	 4490 8717
5246	0	0	Ki67+	 4494 8892
5247	0	0	Ki67+	 4494 8908
5248	0	0	Ki67+	 4507 8990
5249	0	0	Ki67+	 4509 8867
5250	0	0	Ki67+	 4520 8495
5251	0	0	Ki67+	 4524 8685
5252	0	0	Ki67+	 4527 8718
5253	0	0	Ki67+	 4531 8943
5254	0	0	Ki67+	 4532 8916
5255	0	0	Ki67+	 4537 8964
5256	0	0	Ki67+	 4542 8876
5257	0	0	Ki67+	 4548 8714
5258	0	0	Ki67+	 4549 8434
5259	0	0	Ki67+	 4551 8503
5260	0	0	Ki67+	 4552 8941
5261	0	0	Ki67+	 4554 8697
5262	0	0	Ki67+	 4554 8903
5263	0	0	Ki67+	 4555 8526
5264	0	0	Ki67+	 4556 8859
5265	0	0	Ki67+	 4557 8846
5266	0	0	Ki67+	 4557 9018
5267	0	0	Ki67+	 4564 8984
5268	0	0	Ki67+	 4566 8879
5269	0	0	Ki67+	 4566 8907
5270	0	0	Ki67+	 4568 9007
5271	0	0	Ki67+	 4569 8974
5272	0	0	Ki67+	 4572 8730
5273	0	0	Ki67+	 4574 8928
5274	0	0	Ki67+	 4580 8526
5275	0	0	Ki67+	 4581 8845
5276	0	0	Ki67+	 4583 8876
5277	0	0	Ki67+	 4591 9035
5278	0	0	Ki67+	 4594 9025
5279	0	0	Ki67+	 4595 8985
5280	0	0	Ki67+	 4596 8746
5281	0	0	Ki67+	 4596 8880
5282	0	0	Ki67+	 4599 8731
5283	0	0	Ki67+	 4600 8960
5284	0	0	Ki67+	 4605 8895
5285	0	0	Ki67+	 4616 8532
5286	0	0	Ki67+	 4622 8554
5287	0	0	Ki67+	 4622 8736
5288	0	0	Ki67+	 4627 8850
5289	0	0	Ki67+	 4632 8867
5290	0	0	Ki67+	 4632 9028
5291	0	0	Ki67+	 4633 8989
5292	0	0	Ki67+	 4638 8569
5293	0	0	Ki67+	 4638 8582
5294	0	0	Ki67+	 4638 8889
5295	0	0	Ki67+	 4643 8452
5296	0	0	Ki67+	 4644 8737
5297	0	0	Ki67+	 4645 8408
5298	0	0	Ki67+	 4647 8757
5299	0	0	Ki67+	 4651 8368
5300	0	0	Ki67+	 4653 8556
5301	0	0	Ki67+	 4653 9056
5302	0	0	Ki67+	 4655 8857
5303	0	0	Ki67+	 4658 9045
5304	0	0	Ki67+	 4663 8432
5305	0	0	Ki67+	 4665 8406
5306	0	0	Ki67+	 4665 8453
5307	0	0	Ki67+	 4666 8482
5308	0	0	Ki67+	 4666 8890
5309	0	0	Ki67+	 4667 8844
5310	0	0	Ki67+	 4669 8581
5311	0	0	Ki67+	 4671 8988
5312	0	0	Ki67+	 4675 8372
5313	0	0	Ki67+	 4675 8746
5314	0	0	Ki67+	 4678 8480
5315	0	0	Ki67+	 4679 8603
5316	0	0	Ki67+	 4681 9050
5317	0	0	Ki67+	 4686 8566
5318	0	0	Ki67+	 4687 9011
5319	0	0	Ki67+	 4692 8469
5320	0	0	Ki67+	 4694 8383
5321	0	0	Ki67+	 4694 8905
5322	0	0	Ki67+	 4697 8504
5323	0	0	Ki67+	 4697 9028
5324	0	0	Ki67+	 4697 9076
5325	0	0	Ki67+	 4704 8364
5326	0	0	Ki67+	 4704 8751
5327	0	0	Ki67+	 4704 9041
5328	0	0	Ki67+	 4707 8585
5329	0	0	Ki67+	 4708 8486
5330	0	0	Ki67+	 4709 8910
5331	0	0	Ki67+	 4712 8884
5332	0	0	Ki67+	 4714 8509
5333	0	0	Ki67+	 4716 8404
5334	0	0	Ki67+	 4716 8864
5335	0	0	Ki67+	 4717 9050
5336	0	0	Ki67+	 4722 9008
5337	0	0	Ki67+	 4723 8756
5338	0	0	Ki67+	 4726 8435
5339	0	0	Ki67+	 4726 8613
5340	0	0	Ki67+	 4727 9090
5341	0	0	Ki67+	 4728 9118
5342	0	0	Ki67+	 4730 8657
5343	0	0	Ki67+	 4731 8531
5344	0	0	Ki67+	 4734 8967
5345	0	0	Ki67+	 4738 8609
5346	0	0	Ki67+	 4738 8724
5347	0	0	Ki67+	 4738 9002
5348	0	0	Ki67+	 4739 8922
5349	0	0	Ki67+	 4746 8805
5350	0	0	Ki67+	 4748 8749
5351	0	0	Ki67+	 4750 8386
5352	0	0	Ki67+	 4751 8405
5353	0	0	Ki67+	 4753 8736
5354	0	0	Ki67+	 4755 8899
5355	0	0	Ki67+	 4755 8930
5356	0	0	Ki67+	 4756 8959
5357	0	0	Ki67+	 4760 8625
5358	0	0	Ki67+	 4768 9141
5359	0	0	Ki67+	 4769 8892
5360	0	0	Ki67+	 4771 8410
5361	0	0	Ki67+	 4772 8545
5362	0	0	Ki67+	 4777 8682
5363	0	0	Ki67+	 4778 8648
5364	0	0	Ki67+	 4782 8700
5365	0	0	Ki67+	 4783 8722
5366	0	0	Ki67+	 4786 8407
5367	0	0	Ki67+	 4792 8423
5368	0	0	Ki67+	 4793 8561
5369	0	0	Ki67+	 4795 8927
5370	0	0	Ki67+	 4795 9086
5371	0	0	Ki67+	 4797 8713
5372	0	0	Ki67+	 4799 8688
5373	0	0	Ki67+	 4801 8663
5374	0	0	Ki67+	 4802 8815
5375	0	0	Ki67+	 4804 8901
5376	0	0	Ki67+	 4819 8723
5377	0	0	Ki67+	 4822 8435
5378	0	0	Ki67+	 4822 8574
5379	0	0	Ki67+	 4825 8698
5380	0	0	Ki67+	 4825 8936
5381	0	0	Ki67+	 4827 8417
5382	0	0	Ki67+	 4830 8925
5383	0	0	Ki67+	 4838 8582
5384	0	0	Ki67+	 4847 8858
5385	0	0	Ki67+	 4856 8455
5386	0	0	Ki67+	 4866 8594
5387	0	0	Ki67+	 4869 8445
5388	0	0	Ki67+	 4872 8942
5389	0	0	Ki67+	 4882 8600
5390	0	0	Ki67+	 4894 8467
5391	0	0	Ki67+	 4895 8968
5392	0	0	Ki67+	 4897 8456
5393	0	0	Ki67+	 4902 8941
5394	0	0	Ki67+	 4908 8798
5395	0	0	Ki67+	 4920 8468
5396	0	0	Ki67+	 4920 8617
5397	0	0	Ki67+	 4933 8496
5398	0	0	Ki67+	 4985 8823
5399	0	0	Ki67+	 4987 8533
5400	0	0	Ki67+	 5005 8702
5401	0	0	Ki67+	 5036 8693
5402	0	0	Ki67+	 5041 8576
5403	0	0	Ki67+	 5055 8803
5404	0	0	Ki67+	 5093 8680
5405	0	0	Ki67+	 5102 8737
5406	0	0	Ki67+	 5102 8913
5407	0	0	Ki67+	 5109 8671
5408	0	0	Ki67+	 5137 8950
5409	0	0	Ki67+	 5175 8915
5410	0	0	Ki67+	 5214 9133
5411	0	0	Ki67+	 5229 8407
5412	0	0	Ki67+	 5273 9081
5413	0	0	Ki67+	 4483 9296
5414	0	0	Ki67+	 4485 9268
5415	0	0	Ki67+	 4486 9870
5416	0	0	Ki67+	 4487 9358
5417	0	0	Ki67+	 4488 9241
5418	0	0	Ki67+	 4490 9923
5419	0	0	Ki67+	 4491 9419
5420	0	0	Ki67+	 4498 9169
5421	0	0	Ki67+	 4501 9768
5422	0	0	Ki67+	 4503 9294
5423	0	0	Ki67+	 4505 9240
5424	0	0	Ki67+	 4511 9513
5425	0	0	Ki67+	 4518 9247
5426	0	0	Ki67+	 4520 9425
5427	0	0	Ki67+	 4523 9341
5428	0	0	Ki67+	 4531 9223
5429	0	0	Ki67+	 4532 9243
5430	0	0	Ki67+	 4533 9417
5431	0	0	Ki67+	 4540 9353
5432	0	0	Ki67+	 4540 9810
5433	0	0	Ki67+	 4544 9381
5434	0	0	Ki67+	 4551 9785
5435	0	0	Ki67+	 4554 9314
5436	0	0	Ki67+	 4570 9804
5437	0	0	Ki67+	 4571 9323
5438	0	0	Ki67+	 4573 9230
5439	0	0	Ki67+	 4587 9432
5440	0	0	Ki67+	 4591 9778
5441	0	0	Ki67+	 4601 9177
5442	0	0	Ki67+	 4603 9832
5443	0	0	Ki67+	 4604 9423
5444	0	0	Ki67+	 4605 9388
5445	0	0	Ki67+	 4609 9796
5446	0	0	Ki67+	 4615 9357
5447	0	0	Ki67+	 4615 9775
5448	0	0	Ki67+	 4616 9334
5449	0	0	Ki67+	 4625 9455
5450	0	0	Ki67+	 4629 9412
5451	0	0	Ki67+	 4632 9378
5452	0	0	Ki67+	 4635 9691
5453	0	0	Ki67+	 4637 9472
5454	0	0	Ki67+	 4639 9813
5455	0	0	Ki67+	 4642 9433
5456	0	0	Ki67+	 4643 9332
5457	0	0	Ki67+	 4645 9401
5458	0	0	Ki67+	 4648 9352
5459	0	0	Ki67+	 4648 9519
5460	0	0	Ki67+	 4656 9809
5461	0	0	Ki67+	 4657 9829
5462	0	0	Ki67+	 4662 9408
5463	0	0	Ki67+	 4668 9806
5464	0	0	Ki67+	 4670 9452
5465	0	0	Ki67+	 4670 9519
5466	0	0	Ki67+	 4672 9468
5467	0	0	Ki67+	 4674 9546
5468	0	0	Ki67+	 4678 9362
5469	0	0	Ki67+	 4679 9500
5470	0	0	Ki67+	 4679 9814
5471	0	0	Ki67+	 4683 9335
5472	0	0	Ki67+	 4683 9531
5473	0	0	Ki67+	 4685 9779
5474	0	0	Ki67+	 4695 9724
5475	0	0	Ki67+	 4696 9497
5476	0	0	Ki67+	 4699 9412
5477	0	0	Ki67+	 4701 9446
5478	0	0	Ki67+	 4707 9306
5479	0	0	Ki67+	 4707 9345
5480	0	0	Ki67+	 4708 9472
5481	0	0	Ki67+	 4712 9377
5482	0	0	Ki67+	 4720 9588
5483	0	0	Ki67+	 4724 9403
5484	0	0	Ki67+	 4726 9805
5485	0	0	Ki67+	 4729 9325
5486	0	0	Ki67+	 4731 9573
5487	0	0	Ki67+	 4734 9307
5488	0	0	Ki67+	 4734 9785
5489	0	0	Ki67+	 4736 9345
5490	0	0	Ki67+	 4741 9474
5491	0	0	Ki67+	 4748 9342
5492	0	0	Ki67+	 4756 9806
5493	0	0	Ki67+	 4760 9625
5494	0	0	Ki67+	 4762 9336
5495	0	0	Ki67+	 4763 9320
5496	0	0	Ki67+	 4776 9310
5497	0	0	Ki67+	 4778 9749
5498	0	0	Ki67+	 4779 9381
5499	0	0	Ki67+	 4782 9609
5500	0	0	Ki67+	 4784 9645
5501	0	0	Ki67+	 4784 9814
5502	0	0	Ki67+	 4786 9355
5503	0	0	Ki67+	 4789 9322
5504	0	0	Ki67+	 4797 9603
5505	0	0	Ki67+	 4800 9161
5506	0	0	Ki67+	 4800 9830
5507	0	0	Ki67+	 4805 9342
5508	0	0	Ki67+	 4805 9812
5509	0	0	Ki67+	 4820 9263
5510	0	0	Ki67+	 4821 9173
5511	0	0	Ki67+	 4824 9652
5512	0	0	Ki67+	 4833 9852
5513	0	0	Ki67+	 4835 9620
5514	0	0	Ki67+	 4841 9164
5515	0	0	Ki67+	 4843 9368
5516	0	0	Ki67+	 4845 9640
5517	0	0	Ki67+	 4847 9339
5518	0	0	Ki67+	 4847 9843
5519	0	0	Ki67+	 4849 9790
5520	0	0	Ki67+	 4851 9626
5521	0	0	Ki67+	 4854 9609
5522	0	0	Ki67+	 4865 9594
5523	0	0	Ki67+	 4865 9702
5524	0	0	Ki67+	 4865 9882
5525	0	0	Ki67+	 4868 9363
5526	0	0	Ki67+	 4870 9387
5527	0	0	Ki67+	 4874 9657
5528	0	0	Ki67+	 4879 9620
5529	0	0	Ki67+	 4881 9903
5530	0	0	Ki67+	 4882 9858
5531	0	0	Ki67+	 4885 9596
5532	0	0	Ki67+	 4891 9422
5533	0	0	Ki67+	 4892 9712
5534	0	0	Ki67+	 4894 9180
5535	0	0	Ki67+	 4898 9893
5536	0	0	Ki67+	 4902 9950
5537	0	0	Ki67+	 4906 9392
5538	0	0	Ki67+	 4913 9887
5539	0	0	Ki67+	 4914 9378
5540	0	0	Ki67+	 4918 9627
5541	0	0	Ki67+	 4923 9649
5542	0	0	Ki67+	 4923 9668
5543	0	0	Ki67+	 4926 9903
5544	0	0	Ki67+	 4929 9891
5545	0	0	Ki67+	 4934 9879
5546	0	0	Ki67+	 4935 9185
5547	0	0	Ki67+	 4943 9412
5548	0	0	Ki67+	 4962 9889
5549	0	0	Ki67+	 4972 9937
5550	0	0	Ki67+	 4978 9908
5551	0	0	Ki67+	 4985 9947
5552	0	0	Ki67+	 5000 9554
5553	0	0	Ki67+	 5020 9457
5554	0	0	Ki67+	 5053 9555
5555	0	0	Ki67+	 5068 9567
5556	0	0	Ki67+	 5069 9868
5557	0	0	Ki67+	 5088 9857
5558	0	0	Ki67+	 5088 9867
5559	0	0	Ki67+	 5095 9415
5560	0	0	Ki67+	 5097 9262
5561	0	0	Ki67+	 5128 9459
5562	0	0	Ki67+	 5154 9469
5563	0	0	Ki67+	 5171 9740
5564	0	0	Ki67+	 5200 9895
5565	0	0	Ki67+	 5227 9551
5566	0	0	Ki67+	 5259 9402
5567	0	0	Ki67+	 5275 9541
5568	0	0	Ki67+	 4482 10636
5569	0	0	Ki67+	 4483 10479
5570	0	0	Ki67+	 4486 10468
5571	0	0	Ki67+	 4492 10014
5572	0	0	Ki67+	 4495 10211
5573	0	0	Ki67+	 4497 10404
5574	0	0	Ki67+	 4500 10420
5575	0	0	Ki67+	 4503 10248
5576	0	0	Ki67+	 4503 10260
5577	0	0	Ki67+	 4504 10141
5578	0	0	Ki67+	 4509 10500
5579	0	0	Ki67+	 4522 10138
5580	0	0	Ki67+	 4537 9993
5581	0	0	Ki67+	 4537 10170
5582	0	0	Ki67+	 4537 10263
5583	0	0	Ki67+	 4541 10150
5584	0	0	Ki67+	 4547 10240
5585	0	0	Ki67+	 4549 10161
5586	0	0	Ki67+	 4552 10257
5587	0	0	Ki67+	 4561 10017
5588	0	0	Ki67+	 4561 10179
5589	0	0	Ki67+	 4561 10621
5590	0	0	Ki67+	 4564 10214
5591	0	0	Ki67+	 4572 10254
5592	0	0	Ki67+	 4575 10169
5593	0	0	Ki67+	 4580 10627
5594	0	0	Ki67+	 4582 10689
5595	0	0	Ki67+	 4586 10209
5596	0	0	Ki67+	 4589 10032
5597	0	0	Ki67+	 4589 10405
5598	0	0	Ki67+	 4591 10260
5599	0	0	Ki67+	 4600 10037
5600	0	0	Ki67+	 4605 10231
5601	0	0	Ki67+	 4606 10718
5602	0	0	Ki67+	 4607 10680
5603	0	0	Ki67+	 4614 10118
5604	0	0	Ki67+	 4616 10019
5605	0	0	Ki67+	 4621 10632
5606	0	0	Ki67+	 4635 10552
5607	0	0	Ki67+	 4636 10204
5608	0	0	Ki67+	 4637 10051
5609	0	0	Ki67+	 4639 10739
5610	0	0	Ki67+	 4641 10714
5611	0	0	Ki67+	 4643 10697
5612	0	0	Ki67+	 4650 10032
5613	0	0	Ki67+	 4651 10395
5614	0	0	Ki67+	 4661 10051
5615	0	0	Ki67+	 4668 10732
5616	0	0	Ki67+	 4669 10748
5617	0	0	Ki67+	 4673 10245
5618	0	0	Ki67+	 4677 10283
5619	0	0	Ki67+	 4683 10729
5620	0	0	Ki67+	 4688 10064
5621	0	0	Ki67+	 4691 10351
5622	0	0	Ki67+	 4709 10210
5623	0	0	Ki67+	 4712 10408
5624	0	0	Ki67+	 4717 10741
5625	0	0	Ki67+	 4720 10653
5626	0	0	Ki67+	 4723 10477
5627	0	0	Ki67+	 4729 10092
5628	0	0	Ki67+	 4739 10489
5629	0	0	Ki67+	 4744 10519
5630	0	0	Ki67+	 4746 10099
5631	0	0	Ki67+	 4756 10110
5632	0	0	Ki67+	 4760 10097
5633	0	0	Ki67+	 4762 10484
5634	0	0	Ki67+	 4763 10253
5635	0	0	Ki67+	 4764 10545
5636	0	0	Ki67+	 4782 10123
5637	0	0	Ki67+	 4792 10455
5638	0	0	Ki67+	 4795 10502
5639	0	0	Ki67+	 4802 10328
5640	0	0	Ki67+	 4802 10466
5641	0	0	Ki67+	 4811 10263
5642	0	0	Ki67+	 4811 10554
5643	0	0	Ki67+	 4812 10580
5644	0	0	Ki67+	 4817 10117
5645	0	0	Ki67+	 4822 10211
5646	0	0	Ki67+	 4823 10098
5647	0	0	Ki67+	 4839 10122
5648	0	0	Ki67+	 4840 10667
5649	0	0	Ki67+	 4850 10252
5650	0	0	Ki67+	 4856 10103
5651	0	0	Ki67+	 4862 10291
5652	0	0	Ki67+	 4890 10132
5653	0	0	Ki67+	 4895 10313
5654	0	0	Ki67+	 4898 10292
5655	0	0	Ki67+	 4920 10057
5656	0	0	Ki67+	 4921 10116
5657	0	0	Ki67+	 4925 10104
5658	0	0	Ki67+	 4932 10621
5659	0	0	Ki67+	 4948 10037
5660	0	0	Ki67+	 4973 9954
5661	0	0	Ki67+	 4977 10264
5662	0	0	Ki67+	 4984 10108
5663	0	0	Ki67+	 4989 10404
5664	0	0	Ki67+	 4999 10563
5665	0	0	Ki67+	 5022 10738
5666	0	0	Ki67+	 5032 10562
5667	0	0	Ki67+	 5061 10539
5668	0	0	Ki67+	 5069 10526
5669	0	0	Ki67+	 5087 9995
5670	0	0	Ki67+	 5093 10103
5671	0	0	Ki67+	 5125 10486
5672	0	0	Ki67+	 5141 10456
5673	0	0	Ki67+	 5150 10167
5674	0	0	Ki67+	 5154 10185
5675	0	0	Ki67+	 5165 10673
5676	0	0	Ki67+	 4483 11215
5677	0	0	Ki67+	 4489 11302
5678	0	0	Ki67+	 4492 11053
5679	0	0	Ki67+	 4495 10983
5680	0	0	Ki67+	 4495 11033
5681	0	0	Ki67+	 4502 10885
5682	0	0	Ki67+	 4503 11293
5683	0	0	Ki67+	 4512 11000
5684	0	0	Ki67+	 4512 11430
5685	0	0	Ki67+	 4513 11217
5686	0	0	Ki67+	 4513 11253
5687	0	0	Ki67+	 4515 11095
5688	0	0	Ki67+	 4519 11449
5689	0	0	Ki67+	 4527 11278
5690	0	0	Ki67+	 4528 11077
5691	0	0	Ki67+	 4533 10976
5692	0	0	Ki67+	 4541 11112
5693	0	0	Ki67+	 4542 11415
5694	0	0	Ki67+	 4543 11210
5695	0	0	Ki67+	 4549 11256
5696	0	0	Ki67+	 4552 10901
5697	0	0	Ki67+	 4552 11434
5698	0	0	Ki67+	 4560 11269
5699	0	0	Ki67+	 4562 10982
5700	0	0	Ki67+	 4562 11373
5701	0	0	Ki67+	 4572 10967
5702	0	0	Ki67+	 4581 10896
5703	0	0	Ki67+	 4585 10982
5704	0	0	Ki67+	 4598 11327
5705	0	0	Ki67+	 4600 10984
5706	0	0	Ki67+	 4601 11125
5707	0	0	Ki67+	 4606 11402
5708	0	0	Ki67+	 4614 11302
5709	0	0	Ki67+	 4626 10893
5710	0	0	Ki67+	 4632 11305
5711	0	0	Ki67+	 4651 10895
5712	0	0	Ki67+	 4656 11140
5713	0	0	Ki67+	 4660 11405
5714	0	0	Ki67+	 4668 11386
5715	0	0	Ki67+	 4671 10881
5716	0	0	Ki67+	 4679 11130
5717	0	0	Ki67+	 4687 10900
5718	0	0	Ki67+	 4695 11119
5719	0	0	Ki67+	 4700 10868
5720	0	0	Ki67+	 4703 10773
5721	0	0	Ki67+	 4709 10964
5722	0	0	Ki67+	 4710 10882
5723	0	0	Ki67+	 4717 10895
5724	0	0	Ki67+	 4724 10799
5725	0	0	Ki67+	 4727 11119
5726	0	0	Ki67+	 4733 10955
5727	0	0	Ki67+	 4733 11108
5728	0	0	Ki67+	 4738 10860
5729	0	0	Ki67+	 4740 10895
5730	0	0	Ki67+	 4740 11379
5731	0	0	Ki67+	 4744 10795
5732	0	0	Ki67+	 4748 11364
5733	0	0	Ki67+	 4751 10973
5734	0	0	Ki67+	 4755 10896
5735	0	0	Ki67+	 4757 10955
5736	0	0	Ki67+	 4761 10850
5737	0	0	Ki67+	 4762 10860
5738	0	0	Ki67+	 4763 11122
5739	0	0	Ki67+	 4769 11362
5740	0	0	Ki67+	 4774 10772
5741	0	0	Ki67+	 4774 11127
5742	0	0	Ki67+	 4780 10956
5743	0	0	Ki67+	 4792 10882
5744	0	0	Ki67+	 4795 10949
5745	0	0	Ki67+	 4798 11365
5746	0	0	Ki67+	 4799 10894
5747	0	0	Ki67+	 4800 10857
5748	0	0	Ki67+	 4803 10807
5749	0	0	Ki67+	 4808 11136
5750	0	0	Ki67+	 4810 10874
5751	0	0	Ki67+	 4810 11119
5752	0	0	Ki67+	 4811 10968
5753	0	0	Ki67+	 4812 11259
5754	0	0	Ki67+	 4816 10853
5755	0	0	Ki67+	 4816 10957
5756	0	0	Ki67+	 4817 11348
5757	0	0	Ki67+	 4831 10958
5758	0	0	Ki67+	 4831 11134
5759	0	0	Ki67+	 4838 11160
5760	0	0	Ki67+	 4845 10840
5761	0	0	Ki67+	 4846 11151
5762	0	0	Ki67+	 4856 11387
5763	0	0	Ki67+	 4861 11143
5764	0	0	Ki67+	 4867 10973
5765	0	0	Ki67+	 4869 10753
5766	0	0	Ki67+	 4879 11000
5767	0	0	Ki67+	 4888 10785
5768	0	0	Ki67+	 4898 11169
5769	0	0	Ki67+	 4900 11131
5770	0	0	Ki67+	 4905 11420
5771	0	0	Ki67+	 4906 11179
5772	0	0	Ki67+	 4907 10977
5773	0	0	Ki67+	 4910 11357
5774	0	0	Ki67+	 4911 11108
5775	0	0	Ki67+	 4918 11388
5776	0	0	Ki67+	 4926 11541
5777	0	0	Ki67+	 4928 10864
5778	0	0	Ki67+	 4931 11469
5779	0	0	Ki67+	 4932 10992
5780	0	0	Ki67+	 4935 11411
5781	0	0	Ki67+	 4949 11440
5782	0	0	Ki67+	 4955 11545
5783	0	0	Ki67+	 4958 11514
5784	0	0	Ki67+	 4961 11499
5785	0	0	Ki67+	 4962 11173
5786	0	0	Ki67+	 4965 11411
5787	0	0	Ki67+	 4968 11458
5788	0	0	Ki67+	 4971 11366
5789	0	0	Ki67+	 4976 11450
5790	0	0	Ki67+	 4977 10997
5791	0	0	Ki67+	 4981 11484
5792	0	0	Ki67+	 4990 11187
5793	0	0	Ki67+	 4991 11175
5794	0	0	Ki67+	 4996 11450
5795	0	0	Ki67+	 5000 11460
5796	0	0	Ki67+	 5013 11415
5797	0	0	Ki67+	 5021 11395
5798	0	0	Ki67+	 5052 11324
5799	0	0	Ki67+	 5066 10903
5800	0	0	Ki67+	 5091 10781
5801	0	0	Ki67+	 5110 10989
5802	0	0	Ki67+	 5118 11278
5803	0	0	Ki67+	 5143 11129
5804	0	0	Ki67+	 5156 11167
5805	0	0	Ki67+	 5159 11500
5806	0	0	Ki67+	 5170 11030
5807	0	0	Ki67+	 5182 11539
5808	0	0	Ki67+	 5194 11365
5809	0	0	Ki67+	 5208 10859
5810	0	0	Ki67+	 5224 11507
5811	0	0	Ki67+	 5230 10886
5812	0	0	Ki67+	 5236 11453
5813	0	0	Ki67+	 5260 11441
5814	0	0	Ki67+	 5265 11452
5815	0	0	Ki67+	 4482 11634
5816	0	0	Ki67+	 4506 11770
5817	0	0	Ki67+	 4620 11640
5818	0	0	Ki67+	 4639 12195
5819	0	0	Ki67+	 4647 11636
5820	0	0	Ki67+	 4700 12292
5821	0	0	Ki67+	 4708 12260
5822	0	0	Ki67+	 4748 12158
5823	0	0	Ki67+	 4749 11639
5824	0	0	Ki67+	 4760 12156
5825	0	0	Ki67+	 4784 11639
5826	0	0	Ki67+	 4795 11745
5827	0	0	Ki67+	 4831 12143
5828	0	0	Ki67+	 4834 11730
5829	0	0	Ki67+	 4839 12028
5830	0	0	Ki67+	 4842 11590
5831	0	0	Ki67+	 4852 11641
5832	0	0	Ki67+	 4858 11731
5833	0	0	Ki67+	 4860 11621
5834	0	0	Ki67+	 4861 11557
5835	0	0	Ki67+	 4864 12097
5836	0	0	Ki67+	 4885 11586
5837	0	0	Ki67+	 4887 12114
5838	0	0	Ki67+	 4891 11655
5839	0	0	Ki67+	 4893 11740
5840	0	0	Ki67+	 4895 11621
5841	0	0	Ki67+	 4897 11754
5842	0	0	Ki67+	 4901 11570
5843	0	0	Ki67+	 4909 12099
5844	0	0	Ki67+	 4944 11747
5845	0	0	Ki67+	 4965 11733
5846	0	0	Ki67+	 4969 12038
5847	0	0	Ki67+	 4982 12062
5848	0	0	Ki67+	 4982 12177
5849	0	0	Ki67+	 4988 11748
5850	0	0	Ki67+	 5014 12170
5851	0	0	Ki67+	 5018 11754
5852	0	0	Ki67+	 5028 12068
5853	0	0	Ki67+	 5040 12168
5854	0	0	Ki67+	 5042 12071
5855	0	0	Ki67+	 5046 11769
5856	0	0	Ki67+	 5051 12178
5857	0	0	Ki67+	 5058 11778
5858	0	0	Ki67+	 5059 12021
5859	0	0	Ki67+	 5066 11762
5860	0	0	Ki67+	 5069 12061
5861	0	0	Ki67+	 5074 11797
5862	0	0	Ki67+	 5084 12183
5863	0	0	Ki67+	 5091 12045
5864	0	0	Ki67+	 5101 12029
5865	0	0	Ki67+	 5109 11779
5866	0	0	Ki67+	 5113 11767
5867	0	0	Ki67+	 5113 12049
5868	0	0	Ki67+	 5115 12030
5869	0	0	Ki67+	 5116 12001
5870	0	0	Ki67+	 5126 12172
5871	0	0	Ki67+	 5142 12052
5872	0	0	Ki67+	 5143 11758
5873	0	0	Ki67+	 5143 12029
5874	0	0	Ki67+	 5160 11761
5875	0	0	Ki67+	 5167 11585
5876	0	0	Ki67+	 5167 12051
5877	0	0	Ki67+	 5177 12005
5878	0	0	Ki67+	 5185 11609
5879	0	0	Ki67+	 5186 12085
5880	0	0	Ki67+	 5201 11787
5881	0	0	Ki67+	 5205 12041
5882	0	0	Ki67+	 5211 12141
5883	0	0	Ki67+	 5215 11554
5884	0	0	Ki67+	 5217 11952
5885	0	0	Ki67+	 5224 11990
5886	0	0	Ki67+	 5226 12188
5887	0	0	Ki67+	 5229 11979
5888	0	0	Ki67+	 5231 12213
5889	0	0	Ki67+	 5241 12035
5890	0	0	Ki67+	 5252 11619
5891	0	0	Ki67+	 5261 12198
5892	0	0	Ki67+	 5264 11605
5893	0	0	Ki67+	 5266 12012
5894	0	0	Ki67+	 5270 11984
5895	0	0	Ki67+	 5277 11954
5896	0	0	Ki67+	 4589 13000
5897	0	0	Ki67+	 4777 13121
5898	0	0	Ki67+	 4817 13110
5899	0	0	Ki67+	 4850 13127
5900	0	0	Ki67+	 4850 13140
5901	0	0	Ki67+	 4890 12371
5902	0	0	Ki67+	 4936 13042
5903	0	0	Ki67+	 4946 12373
5904	0	0	Ki67+	 4972 12371
5905	0	0	Ki67+	 5038 12445
5906	0	0	Ki67+	 5045 12719
5907	0	0	Ki67+	 5088 12378
5908	0	0	Ki67+	 5112 12647
5909	0	0	Ki67+	 5127 12473
5910	0	0	Ki67+	 5128 12613
5911	0	0	Ki67+	 5129 12726
5912	0	0	Ki67+	 5144 12726
5913	0	0	Ki67+	 5144 12944
5914	0	0	Ki67+	 5157 12702
5915	0	0	Ki67+	 5161 12389
5916	0	0	Ki67+	 5161 12872
5917	0	0	Ki67+	 5170 12383
5918	0	0	Ki67+	 5172 12643
5919	0	0	Ki67+	 5174 12472
5920	0	0	Ki67+	 5190 12760
5921	0	0	Ki67+	 5194 12641
5922	0	0	Ki67+	 5198 12384
5923	0	0	Ki67+	 5202 12495
5924	0	0	Ki67+	 5214 12384
5925	0	0	Ki67+	 5216 12797
5926	0	0	Ki67+	 5225 12627
5927	0	0	Ki67+	 5230 12380
5928	0	0	Ki67+	 5235 12489
5929	0	0	Ki67+	 5239 12777
5930	0	0	Ki67+	 5243 12754
5931	0	0	Ki67+	 5254 12379
5932	0	0	Ki67+	 5256 12491
5933	0	0	Ki67+	 5274 12760
5934	0	0	Ki67+	 5274 13062
5935	0	0	Ki67+	 5277 12387
5936	0	0	Ki67+	 4488 13402
5937	0	0	Ki67+	 4509 13562
5938	0	0	Ki67+	 4510 13931
5939	0	0	Ki67+	 4515 13851
5940	0	0	Ki67+	 4521 13923
5941	0	0	Ki67+	 4552 13602
5942	0	0	Ki67+	 4576 13604
5943	0	0	Ki67+	 4582 13383
5944	0	0	Ki67+	 4602 13214
5945	0	0	Ki67+	 4603 13561
5946	0	0	Ki67+	 4625 13869
5947	0	0	Ki67+	 4630 13292
5948	0	0	Ki67+	 4670 13908
5949	0	0	Ki67+	 4672 13163
5950	0	0	Ki67+	 4679 13828
5951	0	0	Ki67+	 4687 13248
5952	0	0	Ki67+	 4692 13195
5953	0	0	Ki67+	 4698 13828
5954	0	0	Ki67+	 4708 13583
5955	0	0	Ki67+	 4717 13821
5956	0	0	Ki67+	 4719 13587
5957	0	0	Ki67+	 4737 13892
5958	0	0	Ki67+	 4740 13819
5959	0	0	Ki67+	 4767 13817
5960	0	0	Ki67+	 4770 13569
5961	0	0	Ki67+	 4789 13160
5962	0	0	Ki67+	 4793 13815
5963	0	0	Ki67+	 4815 13793
5964	0	0	Ki67+	 4816 13770
5965	0	0	Ki67+	 4830 13384
5966	0	0	Ki67+	 4868 13371
5967	0	0	Ki67+	 4884 13345
5968	0	0	Ki67+	 4888 13302
5969	0	0	Ki67+	 4902 13798
5970	0	0	Ki67+	 4912 13898
5971	0	0	Ki67+	 4913 13305
5972	0	0	Ki67+	 4924 13896
5973	0	0	Ki67+	 5056 13778
5974	0	0	Ki67+	 5077 13867
5975	0	0	Ki67+	 5088 13304
5976	0	0	Ki67+	 5098 13569
5977	0	0	Ki67+	 5104 13283
5978	0	0	Ki67+	 5104 13771
5979	0	0	Ki67+	 5127 13547
5980	0	0	Ki67+	 5131 13222
5981	0	0	Ki67+	 5138 13761
5982	0	0	Ki67+	 5164 13541
5983	0	0	Ki67+	 5176 13493
5984	0	0	Ki67+	 5198 13548
5985	0	0	Ki67+	 5212 13195
5986	0	0	Ki67+	 5232 13537
5987	0	0	Ki67+	 5233 13747
5988	0	0	Ki67+	 5249 13210
5989	0	0	Ki67+	 5250 13533
5990	0	0	Ki67+	 5269 13189
5991	0	0	Ki67+	 5271 13740
5992	0	0	Ki67+	 5274 13301
5993	0	0	Ki67+	 4531 14321
5994	0	0	Ki67+	 4758 14137
5995	0	0	Ki67+	 4806 14142
5996	0	0	Ki67+	 4831 14247
5997	0	0	Ki67+	 4863 14143
5998	0	0	Ki67+	 4933 14204
5999	0	0	Ki67+	 4959 14279
6000	0	0	Ki67+	 4963 14289
6001	0	0	Ki67+	 4964 14262
6002	0	0	Ki67+	 5008 14326
6003	0	0	Ki67+	 5042 14483
6004	0	0	Ki67+	 5051 14634
6005	0	0	Ki67+	 5064 14105
6006	0	0	Ki67+	 5066 14501
6007	0	0	Ki67+	 5068 14638
6008	0	0	Ki67+	 5069 14085
6009	0	0	Ki67+	 5075 14356
6010	0	0	Ki67+	 5085 14117
6011	0	0	Ki67+	 5096 14487
6012	0	0	Ki67+	 5137 14118
6013	0	0	Ki67+	 5141 14502
6014	0	0	Ki67+	 5146 14245
6015	0	0	Ki67+	 5154 14492
6016	0	0	Ki67+	 5161 14587
6017	0	0	Ki67+	 5172 14463
6018	0	0	Ki67+	 5182 14111
6019	0	0	Ki67+	 5184 14244
6020	0	0	Ki67+	 5228 14094
6021	0	0	Ki67+	 5238 14209
6022	0	0	Ki67+	 5260 14522
6023	0	0	Ki67+	 4483 15388
6024	0	0	Ki67+	 4521 15444
6025	0	0	Ki67+	 4527 15466
6026	0	0	Ki67+	 4539 15536
6027	0	0	Ki67+	 4578 15471
6028	0	0	Ki67+	 4675 15363
6029	0	0	Ki67+	 4680 15449
6030	0	0	Ki67+	 4785 15220
6031	0	0	Ki67+	 4859 15445
6032	0	0	Ki67+	 4876 15149
6033	0	0	Ki67+	 4927 15115
6034	0	0	Ki67+	 5046 14955
6035	0	0	Ki67+	 5070 15368
6036	0	0	Ki67+	 5151 15397
6037	0	0	Ki67+	 5224 15385
6038	0	0	Ki67+	 5245 14914
6039	0	0	Ki67+	 5260 15386
6040	0	0	Ki67+	 4481 15764
6041	0	0	Ki67+	 4486 15728
6042	0	0	Ki67+	 4489 15940
6043	0	0	Ki67+	 4494 15959
6044	0	0	Ki67+	 4507 16122
6045	0	0	Ki67+	 4562 15828
6046	0	0	Ki67+	 4583 15645
6047	0	0	Ki67+	 4583 15727
6048	0	0	Ki67+	 4620 15624
6049	0	0	Ki67+	 4631 15680
6050	0	0	Ki67+	 4671 15667
6051	0	0	Ki67+	 4689 15616
6052	0	0	Ki67+	 4704 16032
6053	0	0	Ki67+	 4727 15603
6054	0	0	Ki67+	 4730 15616
6055	0	0	Ki67+	 4733 16195
6056	0	0	Ki67+	 4787 15670
6057	0	0	Ki67+	 4801 15689
6058	0	0	Ki67+	 4857 15620
6059	0	0	Ki67+	 4875 16231
6060	0	0	Ki67+	 4910 16050
6061	0	0	Ki67+	 4913 16111
6062	0	0	Ki67+	 4916 15661
6063	0	0	Ki67+	 4916 16221
6064	0	0	Ki67+	 4940 15663
6065	0	0	Ki67+	 4946 16160
6066	0	0	Ki67+	 4947 15972
6067	0	0	Ki67+	 4984 15728
6068	0	0	Ki67+	 5002 16153
6069	0	0	Ki67+	 5027 15940
6070	0	0	Ki67+	 5042 16022
6071	0	0	Ki67+	 5060 16003
6072	0	0	Ki67+	 5069 15653
6073	0	0	Ki67+	 5078 15962
6074	0	0	Ki67+	 5102 15591
6075	0	0	Ki67+	 5120 16192
6076	0	0	Ki67+	 5127 15752
6077	0	0	Ki67+	 5155 15913
6078	0	0	Ki67+	 5168 16211
6079	0	0	Ki67+	 5204 15928
6080	0	0	Ki67+	 5238 15561
6081	0	0	Ki67+	 5245 15756
6082	0	0	Ki67+	 5276 15714
6083	0	0	Ki67+	 4491 16887
6084	0	0	Ki67+	 4498 17000
6085	0	0	Ki67+	 4523 16835
6086	0	0	Ki67+	 4787 16803
6087	0	0	Ki67+	 4789 16842
6088	0	0	Ki67+	 4816 16571
6089	0	0	Ki67+	 4859 16870
6090	0	0	Ki67+	 4865 16799
6091	0	0	Ki67+	 4878 16550
6092	0	0	Ki67+	 4882 16869
6093	0	0	Ki67+	 4922 16855
6094	0	0	Ki67+	 4948 16663
6095	0	0	Ki67+	 4954 16812
6096	0	0	Ki67+	 4988 16674
6097	0	0	Ki67+	 5031 16777
6098	0	0	Ki67+	 5043 16798
6099	0	0	Ki67+	 5091 17103
6100	0	0	Ki67+	 5093 16849
6101	0	0	Ki67+	 5167 16832
6102	0	0	Ki67+	 5229 17027
6103	0	0	Ki67+	 4520 17194
6104	0	0	Ki67+	 4562 17701
6105	0	0	Ki67+	 4703 17474
6106	0	0	Ki67+	 5158 17602
6107	0	0	Ki67+	 4604 18338
6108	0	0	Ki67+	 4636 18437
6109	0	0	Ki67+	 4748 18432
6110	0	0	Ki67+	 4807 18428
6111	0	0	Ki67+	 4826 18503
6112	0	0	Ki67+	 4839 18521
6113	0	0	Ki67+	 4852 18495
6114	0	0	Ki67+	 4857 18411
6115	0	0	Ki67+	 4876 18483
6116	0	0	Ki67+	 5000 18356
6117	0	0	Ki67+	 5148 18341
6118	0	0	Ki67+	 5149 18381
6119	0	0	Ki67+	 5175 18399
6120	0	0	Ki67+	 5190 18288
6121	0	0	Ki67+	 5201 18619
6122	0	0	Ki67+	 5217 18276
6123	0	0	Ki67+	 5221 18603
6124	0	0	Ki67+	 5256 18251
6125	0	0	Ki67+	 5278 18273
6126	0	0	Ki67+	 5278 18335
6127	0	0	Ki67+	 5093 19271
6128	0	0	Ki67+	 5247 19241
6129	0	0	Ki67+	 4985 20851
6130	0	0	Ki67+	 5121 20818
6131	0	0	Ki67+	 5123 20794
6132	0	0	Ki67+	 4625 21279
6133	0	0	Ki67+	 4641 21312
6134	0	0	Ki67+	 4645 21265
6135	0	0	Ki67+	 4653 21287
6136	0	0	Ki67+	 4667 21235
6137	0	0	Ki67+	 4719 21198
6138	0	0	Ki67+	 4764 21187
6139	0	0	Ki67+	 5066 22669
6140	0	0	Ki67+	 5094 22653
6141	0	0	Ki67+	 5096 22411
6142	0	0	Ki67+	 5106 22473
6143	0	0	Ki67+	 5109 22670
6144	0	0	Ki67+	 5109 22730
6145	0	0	Ki67+	 5113 22708
6146	0	0	Ki67+	 5128 22663
6147	0	0	Ki67+	 5130 22689
6148	0	0	Ki67+	 5147 22661
6149	0	0	Ki67+	 5155 22734
6150	0	0	Ki67+	 5179 22673
6151	0	0	Ki67+	 5211 22704
6152	0	0	Ki67+	 5214 22676
6153	0	0	Ki67+	 5218 22624
6154	0	0	Ki67+	 5232 22679
6155	0	0	Ki67+	 5268 22679
6156	0	0	Ki67+	 5281 3488
6157	0	0	Ki67+	 5285 3526
6158	0	0	Ki67+	 5286 2851
6159	0	0	Ki67+	 5286 3332
6160	0	0	Ki67+	 5287 2788
6161	0	0	Ki67+	 5287 2926
6162	0	0	Ki67+	 5300 3312
6163	0	0	Ki67+	 5304 3508
6164	0	0	Ki67+	 5304 3534
6165	0	0	Ki67+	 5314 2932
6166	0	0	Ki67+	 5325 3478
6167	0	0	Ki67+	 5329 3499
6168	0	0	Ki67+	 5330 3416
6169	0	0	Ki67+	 5333 3170
6170	0	0	Ki67+	 5334 3342
6171	0	0	Ki67+	 5345 3143
6172	0	0	Ki67+	 5351 3315
6173	0	0	Ki67+	 5355 3248
6174	0	0	Ki67+	 5356 3353
6175	0	0	Ki67+	 5360 2850
6176	0	0	Ki67+	 5362 2999
6177	0	0	Ki67+	 5362 3109
6178	0	0	Ki67+	 5363 3437
6179	0	0	Ki67+	 5366 3480
6180	0	0	Ki67+	 5369 3065
6181	0	0	Ki67+	 5370 3179
6182	0	0	Ki67+	 5378 3091
6183	0	0	Ki67+	 5379 2846
6184	0	0	Ki67+	 5379 3465
6185	0	0	Ki67+	 5383 3230
6186	0	0	Ki67+	 5384 3071
6187	0	0	Ki67+	 5384 3192
6188	0	0	Ki67+	 5384 3480
6189	0	0	Ki67+	 5391 3125
6190	0	0	Ki67+	 5392 3097
6191	0	0	Ki67+	 5395 3159
6192	0	0	Ki67+	 5399 3327
6193	0	0	Ki67+	 5403 3234
6194	0	0	Ki67+	 5408 3205
6195	0	0	Ki67+	 5409 3506
6196	0	0	Ki67+	 5416 3070
6197	0	0	Ki67+	 5425 3159
6198	0	0	Ki67+	 5425 3169
6199	0	0	Ki67+	 5434 3383
6200	0	0	Ki67+	 5437 3366
6201	0	0	Ki67+	 5439 3347
6202	0	0	Ki67+	 5439 3426
6203	0	0	Ki67+	 5443 3189
6204	0	0	Ki67+	 5447 3505
6205	0	0	Ki67+	 5456 3371
6206	0	0	Ki67+	 5456 3470
6207	0	0	Ki67+	 5462 3225
6208	0	0	Ki67+	 5462 3405
6209	0	0	Ki67+	 5467 3087
6210	0	0	Ki67+	 5467 3387
6211	0	0	Ki67+	 5518 2740
6212	0	0	Ki67+	 5522 3393
6213	0	0	Ki67+	 5532 3156
6214	0	0	Ki67+	 5550 3489
6215	0	0	Ki67+	 5567 3386
6216	0	0	Ki67+	 5586 3315
6217	0	0	Ki67+	 5597 3087
6218	0	0	Ki67+	 5597 3121
6219	0	0	Ki67+	 5627 3076
6220	0	0	Ki67+	 5632 3290
6221	0	0	Ki67+	 5646 3285
6222	0	0	Ki67+	 5651 2985
6223	0	0	Ki67+	 5665 2888
6224	0	0	Ki67+	 5679 3131
6225	0	0	Ki67+	 5704 3177
6226	0	0	Ki67+	 5717 3523
6227	0	0	Ki67+	 5724 3213
6228	0	0	Ki67+	 5732 2983
6229	0	0	Ki67+	 5735 3533
6230	0	0	Ki67+	 5774 2834
6231	0	0	Ki67+	 5796 2945
6232	0	0	Ki67+	 5800 3390
6233	0	0	Ki67+	 5802 3417
6234	0	0	Ki67+	 5809 3516
6235	0	0	Ki67+	 5811 2922
6236	0	0	Ki67+	 5857 2965
6237	0	0	Ki67+	 5868 3436
6238	0	0	Ki67+	 5869 3492
6239	0	0	Ki67+	 5871 3449
6240	0	0	Ki67+	 6077 2865
6241	0	0	Ki67+	 5289 3726
6242	0	0	Ki67+	 5290 3586
6243	0	0	Ki67+	 5296 3710
6244	0	0	Ki67+	 5298 3805
6245	0	0	Ki67+	 5301 3661
6246	0	0	Ki67+	 5309 3628
6247	0	0	Ki67+	 5318 3725
6248	0	0	Ki67+	 5320 3586
6249	0	0	Ki67+	 5332 3606
6250	0	0	Ki67+	 5343 3597
6251	0	0	Ki67+	 5353 3563
6252	0	0	Ki67+	 5368 4289
6253	0	0	Ki67+	 5370 3989
6254	0	0	Ki67+	 5371 3544
6255	0	0	Ki67+	 5374 4083
6256	0	0	Ki67+	 5390 3556
6257	0	0	Ki67+	 5397 4144
6258	0	0	Ki67+	 5399 3989
6259	0	0	Ki67+	 5401 3906
6260	0	0	Ki67+	 5411 3557
6261	0	0	Ki67+	 5417 3879
6262	0	0	Ki67+	 5424 4084
6263	0	0	Ki67+	 5431 3676
6264	0	0	Ki67+	 5439 3811
6265	0	0	Ki67+	 5447 3645
6266	0	0	Ki67+	 5450 3942
6267	0	0	Ki67+	 5450 4193
6268	0	0	Ki67+	 5459 3976
6269	0	0	Ki67+	 5462 3988
6270	0	0	Ki67+	 5467 3893
6271	0	0	Ki67+	 5475 3920
6272	0	0	Ki67+	 5476 3852
6273	0	0	Ki67+	 5476 4025
6274	0	0	Ki67+	 5482 3883
6275	0	0	Ki67+	 5487 3813
6276	0	0	Ki67+	 5491 3851
6277	0	0	Ki67+	 5495 3917
6278	0	0	Ki67+	 5496 3556
6279	0	0	Ki67+	 5498 3881
6280	0	0	Ki67+	 5506 4014
6281	0	0	Ki67+	 5509 4127
6282	0	0	Ki67+	 5513 4035
6283	0	0	Ki67+	 5515 4099
6284	0	0	Ki67+	 5528 4080
6285	0	0	Ki67+	 5530 4095
6286	0	0	Ki67+	 5533 4166
6287	0	0	Ki67+	 5542 4083
6288	0	0	Ki67+	 5543 4159
6289	0	0	Ki67+	 5543 4191
6290	0	0	Ki67+	 5545 3725
6291	0	0	Ki67+	 5549 4143
6292	0	0	Ki67+	 5568 4152
6293	0	0	Ki67+	 5571 4229
6294	0	0	Ki67+	 5581 3566
6295	0	0	Ki67+	 5581 4204
6296	0	0	Ki67+	 5594 3635
6297	0	0	Ki67+	 5595 4197
6298	0	0	Ki67+	 5595 4301
6299	0	0	Ki67+	 5598 4274
6300	0	0	Ki67+	 5601 4144
6301	0	0	Ki67+	 5613 3559
6302	0	0	Ki67+	 5613 4210
6303	0	0	Ki67+	 5618 4134
6304	0	0	Ki67+	 5624 4183
6305	0	0	Ki67+	 5628 3597
6306	0	0	Ki67+	 5635 4162
6307	0	0	Ki67+	 5647 4287
6308	0	0	Ki67+	 5649 3629
6309	0	0	Ki67+	 5664 3836
6310	0	0	Ki67+	 5666 4163
6311	0	0	Ki67+	 5668 4229
6312	0	0	Ki67+	 5670 4188
6313	0	0	Ki67+	 5680 4138
6314	0	0	Ki67+	 5682 3892
6315	0	0	Ki67+	 5683 3838
6316	0	0	Ki67+	 5691 3959
6317	0	0	Ki67+	 5691 4217
6318	0	0	Ki67+	 5693 3866
6319	0	0	Ki67+	 5697 3909
6320	0	0	Ki67+	 5699 4166
6321	0	0	Ki67+	 5700 4036
6322	0	0	Ki67+	 5706 3936
6323	0	0	Ki67+	 5710 4124
6324	0	0	Ki67+	 5712 4193
6325	0	0	Ki67+	 5715 4219
6326	0	0	Ki67+	 5717 3903
6327	0	0	Ki67+	 5720 4057
6328	0	0	Ki67+	 5720 4172
6329	0	0	Ki67+	 5722 4094
6330	0	0	Ki67+	 5723 3618
6331	0	0	Ki67+	 5724 3995
6332	0	0	Ki67+	 5729 3962
6333	0	0	Ki67+	 5729 4109
6334	0	0	Ki67+	 5732 3656
6335	0	0	Ki67+	 5733 4067
6336	0	0	Ki67+	 5733 4139
6337	0	0	Ki67+	 5736 3706
6338	0	0	Ki67+	 5741 4042
6339	0	0	Ki67+	 5750 4027
6340	0	0	Ki67+	 5752 3904
6341	0	0	Ki67+	 5753 4107
6342	0	0	Ki67+	 5764 3959
6343	0	0	Ki67+	 5765 3844
6344	0	0	Ki67+	 5783 3590
6345	0	0	Ki67+	 5783 3861
6346	0	0	Ki67+	 5783 4215
6347	0	0	Ki67+	 5785 3926
6348	0	0	Ki67+	 5815 3763
6349	0	0	Ki67+	 5817 3831
6350	0	0	Ki67+	 5820 3679
6351	0	0	Ki67+	 5821 3790
6352	0	0	Ki67+	 5821 3878
6353	0	0	Ki67+	 5831 3744
6354	0	0	Ki67+	 5834 3636
6355	0	0	Ki67+	 5834 3712
6356	0	0	Ki67+	 5834 3914
6357	0	0	Ki67+	 5835 3626
6358	0	0	Ki67+	 5835 4067
6359	0	0	Ki67+	 5837 3875
6360	0	0	Ki67+	 5840 3938
6361	0	0	Ki67+	 5854 3894
6362	0	0	Ki67+	 5858 3953
6363	0	0	Ki67+	 5862 3740
6364	0	0	Ki67+	 5864 3971
6365	0	0	Ki67+	 5876 3942
6366	0	0	Ki67+	 5881 4023
6367	0	0	Ki67+	 5882 3970
6368	0	0	Ki67+	 5911 4036
6369	0	0	Ki67+	 5927 4116
6370	0	0	Ki67+	 5934 4079
6371	0	0	Ki67+	 5937 4016
6372	0	0	Ki67+	 5944 4123
6373	0	0	Ki67+	 5955 4057
6374	0	0	Ki67+	 5970 4126
6375	0	0	Ki67+	 5988 4164
6376	0	0	Ki67+	 5995 4066
6377	0	0	Ki67+	 5998 4127
6378	0	0	Ki67+	 5999 4149
6379	0	0	Ki67+	 6005 4041
6380	0	0	Ki67+	 6009 4110
6381	0	0	Ki67+	 6015 3968
6382	0	0	Ki67+	 6016 4075
6383	0	0	Ki67+	 6018 4023
6384	0	0	Ki67+	 6021 3835
6385	0	0	Ki67+	 6024 4094
6386	0	0	Ki67+	 6028 4061
6387	0	0	Ki67+	 6029 3861
6388	0	0	Ki67+	 6030 3805
6389	0	0	Ki67+	 6030 4009
6390	0	0	Ki67+	 6030 4031
6391	0	0	Ki67+	 6034 3940
6392	0	0	Ki67+	 6037 3712
6393	0	0	Ki67+	 6039 4015
6394	0	0	Ki67+	 6040 3736
6395	0	0	Ki67+	 6043 3696
6396	0	0	Ki67+	 6043 3991
6397	0	0	Ki67+	 6044 4300
6398	0	0	Ki67+	 6045 3668
6399	0	0	Ki67+	 6046 3780
6400	0	0	Ki67+	 6049 3916
6401	0	0	Ki67+	 6051 3754
6402	0	0	Ki67+	 6051 3849
6403	0	0	Ki67+	 6051 3950
6404	0	0	Ki67+	 6056 3643
6405	0	0	Ki67+	 6060 3813
6406	0	0	Ki67+	 6065 3783
6407	0	0	Ki67+	 6066 3616
6408	0	0	Ki67+	 6067 3567
6409	0	0	Ki67+	 6068 3647
6410	0	0	Ki67+	 6068 3893
6411	0	0	Ki67+	 6069 3860
6412	0	0	Ki67+	 6070 3759
6413	0	0	Ki67+	 6071 3700
6414	0	0	Ki67+	 6075 3667
6415	0	0	Ki67+	 5285 4603
6416	0	0	Ki67+	 5285 4657
6417	0	0	Ki67+	 5288 4543
6418	0	0	Ki67+	 5292 4640
6419	0	0	Ki67+	 5294 4446
6420	0	0	Ki67+	 5301 4470
6421	0	0	Ki67+	 5301 4615
6422	0	0	Ki67+	 5309 4574
6423	0	0	Ki67+	 5315 4518
6424	0	0	Ki67+	 5316 4367
6425	0	0	Ki67+	 5316 4497
6426	0	0	Ki67+	 5320 4537
6427	0	0	Ki67+	 5320 4598
6428	0	0	Ki67+	 5327 4584
6429	0	0	Ki67+	 5339 5123
6430	0	0	Ki67+	 5355 4457
6431	0	0	Ki67+	 5368 4771
6432	0	0	Ki67+	 5376 4782
6433	0	0	Ki67+	 5421 4782
6434	0	0	Ki67+	 5428 4954
6435	0	0	Ki67+	 5442 4663
6436	0	0	Ki67+	 5456 4618
6437	0	0	Ki67+	 5462 4840
6438	0	0	Ki67+	 5470 4887
6439	0	0	Ki67+	 5476 4826
6440	0	0	Ki67+	 5479 4716
6441	0	0	Ki67+	 5480 4794
6442	0	0	Ki67+	 5487 4933
6443	0	0	Ki67+	 5489 4756
6444	0	0	Ki67+	 5500 4762
6445	0	0	Ki67+	 5507 4963
6446	0	0	Ki67+	 5508 4797
6447	0	0	Ki67+	 5517 4742
6448	0	0	Ki67+	 5535 5132
6449	0	0	Ki67+	 5539 4997
6450	0	0	Ki67+	 5540 4956
6451	0	0	Ki67+	 5550 4448
6452	0	0	Ki67+	 5550 4814
6453	0	0	Ki67+	 5555 4863
6454	0	0	Ki67+	 5557 4847
6455	0	0	Ki67+	 5561 5026
6456	0	0	Ki67+	 5563 5047
6457	0	0	Ki67+	 5564 4970
6458	0	0	Ki67+	 5566 4953
6459	0	0	Ki67+	 5569 4923
6460	0	0	Ki67+	 5571 5009
6461	0	0	Ki67+	 5573 4876
6462	0	0	Ki67+	 5587 5109
6463	0	0	Ki67+	 5592 5024
6464	0	0	Ki67+	 5595 5034
6465	0	0	Ki67+	 5598 4909
6466	0	0	Ki67+	 5599 4884
6467	0	0	Ki67+	 5600 4989
6468	0	0	Ki67+	 5606 5019
6469	0	0	Ki67+	 5609 5050
6470	0	0	Ki67+	 5612 5080
6471	0	0	Ki67+	 5617 5107
6472	0	0	Ki67+	 5621 4823
6473	0	0	Ki67+	 5623 4450
6474	0	0	Ki67+	 5641 4873
6475	0	0	Ki67+	 5688 4796
6476	0	0	Ki67+	 5750 4563
6477	0	0	Ki67+	 5754 4692
6478	0	0	Ki67+	 5783 4472
6479	0	0	Ki67+	 5795 4572
6480	0	0	Ki67+	 5817 4668
6481	0	0	Ki67+	 5829 4787
6482	0	0	Ki67+	 5832 4532
6483	0	0	Ki67+	 5836 4771
6484	0	0	Ki67+	 5844 4667
6485	0	0	Ki67+	 5848 4646
6486	0	0	Ki67+	 5854 4716
6487	0	0	Ki67+	 5866 4461
6488	0	0	Ki67+	 5872 5037
6489	0	0	Ki67+	 5899 4776
6490	0	0	Ki67+	 5900 4487
6491	0	0	Ki67+	 5903 4706
6492	0	0	Ki67+	 5909 4681
6493	0	0	Ki67+	 5909 4803
6494	0	0	Ki67+	 5912 4761
6495	0	0	Ki67+	 5913 4779
6496	0	0	Ki67+	 5914 4731
6497	0	0	Ki67+	 5914 4852
6498	0	0	Ki67+	 5915 4649
6499	0	0	Ki67+	 5918 4830
6500	0	0	Ki67+	 5927 4891
6501	0	0	Ki67+	 5928 4680
6502	0	0	Ki67+	 5928 4806
6503	0	0	Ki67+	 5931 4924
6504	0	0	Ki67+	 5933 4437
6505	0	0	Ki67+	 5933 4564
6506	0	0	Ki67+	 5933 4724
6507	0	0	Ki67+	 5936 4946
6508	0	0	Ki67+	 5938 4580
6509	0	0	Ki67+	 5944 4630
6510	0	0	Ki67+	 5944 4921
6511	0	0	Ki67+	 5945 4543
6512	0	0	Ki67+	 5945 4596
6513	0	0	Ki67+	 5945 4777
6514	0	0	Ki67+	 5945 4857
6515	0	0	Ki67+	 5945 4995
6516	0	0	Ki67+	 5950 4951
6517	0	0	Ki67+	 5951 4676
6518	0	0	Ki67+	 5952 4828
6519	0	0	Ki67+	 5952 4890
6520	0	0	Ki67+	 5952 5022
6521	0	0	Ki67+	 5955 4537
6522	0	0	Ki67+	 5959 4815
6523	0	0	Ki67+	 5960 5057
6524	0	0	Ki67+	 5964 4659
6525	0	0	Ki67+	 5964 4681
6526	0	0	Ki67+	 5965 5027
6527	0	0	Ki67+	 5966 4574
6528	0	0	Ki67+	 5974 4850
6529	0	0	Ki67+	 5975 4915
6530	0	0	Ki67+	 5976 4578
6531	0	0	Ki67+	 5976 4620
6532	0	0	Ki67+	 5978 5096
6533	0	0	Ki67+	 5980 5063
6534	0	0	Ki67+	 5982 5048
6535	0	0	Ki67+	 5983 4663
6536	0	0	Ki67+	 5984 4876
6537	0	0	Ki67+	 5989 4630
6538	0	0	Ki67+	 5991 4998
6539	0	0	Ki67+	 5992 4747
6540	0	0	Ki67+	 5994 4558
6541	0	0	Ki67+	 5996 4697
6542	0	0	Ki67+	 5998 4834
6543	0	0	Ki67+	 5998 5118
6544	0	0	Ki67+	 5999 5027
6545	0	0	Ki67+	 6000 4629
6546	0	0	Ki67+	 6003 4593
6547	0	0	Ki67+	 6005 4879
6548	0	0	Ki67+	 6007 4790
6549	0	0	Ki67+	 6013 4964
6550	0	0	Ki67+	 6015 4946
6551	0	0	Ki67+	 6016 4690
6552	0	0	Ki67+	 6017 4647
6553	0	0	Ki67+	 6018 4624
6554	0	0	Ki67+	 6018 4823
6555	0	0	Ki67+	 6019 4860
6556	0	0	Ki67+	 6022 4909
6557	0	0	Ki67+	 6026 4874
6558	0	0	Ki67+	 6029 4670
6559	0	0	Ki67+	 6029 4770
6560	0	0	Ki67+	 6030 4731
6561	0	0	Ki67+	 6030 4815
6562	0	0	Ki67+	 6074 5097
6563	0	0	Ki67+	 5294 5922
6564	0	0	Ki67+	 5308 5701
6565	0	0	Ki67+	 5318 5891
6566	0	0	Ki67+	 5324 5914
6567	0	0	Ki67+	 5325 5830
6568	0	0	Ki67+	 5334 5187
6569	0	0	Ki67+	 5337 5810
6570	0	0	Ki67+	 5348 5843
6571	0	0	Ki67+	 5350 5807
6572	0	0	Ki67+	 5358 5764
6573	0	0	Ki67+	 5358 5822
6574	0	0	Ki67+	 5363 5865
6575	0	0	Ki67+	 5364 5789
6576	0	0	Ki67+	 5369 5443
6577	0	0	Ki67+	 5371 5472
6578	0	0	Ki67+	 5371 5834
6579	0	0	Ki67+	 5377 5746
6580	0	0	Ki67+	 5378 5712
6581	0	0	Ki67+	 5379 5395
6582	0	0	Ki67+	 5380 5818
6583	0	0	Ki67+	 5382 5783
6584	0	0	Ki67+	 5384 5690
6585	0	0	Ki67+	 5402 5843
6586	0	0	Ki67+	 5406 5712
6587	0	0	Ki67+	 5407 5798
6588	0	0	Ki67+	 5415 5736
6589	0	0	Ki67+	 5416 5787
6590	0	0	Ki67+	 5418 5808
6591	0	0	Ki67+	 5430 5734
6592	0	0	Ki67+	 5433 5703
6593	0	0	Ki67+	 5436 5553
6594	0	0	Ki67+	 5446 5662
6595	0	0	Ki67+	 5446 5902
6596	0	0	Ki67+	 5452 5708
6597	0	0	Ki67+	 5456 5654
6598	0	0	Ki67+	 5458 5506
6599	0	0	Ki67+	 5467 5687
6600	0	0	Ki67+	 5479 5518
6601	0	0	Ki67+	 5479 5650
6602	0	0	Ki67+	 5485 5686
6603	0	0	Ki67+	 5486 5489
6604	0	0	Ki67+	 5487 5464
6605	0	0	Ki67+	 5494 5425
6606	0	0	Ki67+	 5498 5669
6607	0	0	Ki67+	 5499 5710
6608	0	0	Ki67+	 5500 5653
6609	0	0	Ki67+	 5506 5463
6610	0	0	Ki67+	 5506 5521
6611	0	0	Ki67+	 5508 5401
6612	0	0	Ki67+	 5515 5441
6613	0	0	Ki67+	 5515 5551
6614	0	0	Ki67+	 5515 5726
6615	0	0	Ki67+	 5520 5498
6616	0	0	Ki67+	 5527 5458
6617	0	0	Ki67+	 5527 5648
6618	0	0	Ki67+	 5527 5682
6619	0	0	Ki67+	 5529 5830
6620	0	0	Ki67+	 5533 5523
6621	0	0	Ki67+	 5537 5428
6622	0	0	Ki67+	 5539 5503
6623	0	0	Ki67+	 5539 5539
6624	0	0	Ki67+	 5542 5678
6625	0	0	Ki67+	 5548 5487
6626	0	0	Ki67+	 5552 5506
6627	0	0	Ki67+	 5553 5647
6628	0	0	Ki67+	 5559 5728
6629	0	0	Ki67+	 5560 5541
6630	0	0	Ki67+	 5566 5696
6631	0	0	Ki67+	 5567 5518
6632	0	0	Ki67+	 5567 5903
6633	0	0	Ki67+	 5571 5670
6634	0	0	Ki67+	 5581 5869
6635	0	0	Ki67+	 5586 5724
6636	0	0	Ki67+	 5590 5396
6637	0	0	Ki67+	 5595 5896
6638	0	0	Ki67+	 5597 5926
6639	0	0	Ki67+	 5599 5570
6640	0	0	Ki67+	 5600 5695
6641	0	0	Ki67+	 5610 5370
6642	0	0	Ki67+	 5612 5735
6643	0	0	Ki67+	 5621 5747
6644	0	0	Ki67+	 5624 5707
6645	0	0	Ki67+	 5625 5145
6646	0	0	Ki67+	 5625 5174
6647	0	0	Ki67+	 5636 5832
6648	0	0	Ki67+	 5640 5210
6649	0	0	Ki67+	 5643 5784
6650	0	0	Ki67+	 5650 5771
6651	0	0	Ki67+	 5650 5799
6652	0	0	Ki67+	 5651 5303
6653	0	0	Ki67+	 5653 5266
6654	0	0	Ki67+	 5655 5908
6655	0	0	Ki67+	 5660 5225
6656	0	0	Ki67+	 5662 5504
6657	0	0	Ki67+	 5666 5188
6658	0	0	Ki67+	 5666 5880
6659	0	0	Ki67+	 5667 5711
6660	0	0	Ki67+	 5667 5810
6661	0	0	Ki67+	 5668 5407
6662	0	0	Ki67+	 5671 5905
6663	0	0	Ki67+	 5673 5501
6664	0	0	Ki67+	 5675 5211
6665	0	0	Ki67+	 5675 5892
6666	0	0	Ki67+	 5680 5932
6667	0	0	Ki67+	 5685 5245
6668	0	0	Ki67+	 5712 5542
6669	0	0	Ki67+	 5716 5763
6670	0	0	Ki67+	 5717 5530
6671	0	0	Ki67+	 5753 5282
6672	0	0	Ki67+	 5761 5168
6673	0	0	Ki67+	 5763 5922
6674	0	0	Ki67+	 5782 5288
6675	0	0	Ki67+	 5786 5655
6676	0	0	Ki67+	 5790 5472
6677	0	0	Ki67+	 5791 5671
6678	0	0	Ki67+	 5793 5593
6679	0	0	Ki67+	 5794 5626
6680	0	0	Ki67+	 5796 5484
6681	0	0	Ki67+	 5797 5701
6682	0	0	Ki67+	 5801 5556
6683	0	0	Ki67+	 5801 5748
6684	0	0	Ki67+	 5804 5434
6685	0	0	Ki67+	 5809 5680
6686	0	0	Ki67+	 5814 5624
6687	0	0	Ki67+	 5817 5557
6688	0	0	Ki67+	 5817 5596
6689	0	0	Ki67+	 5818 5788
6690	0	0	Ki67+	 5821 5772
6691	0	0	Ki67+	 5822 5748
6692	0	0	Ki67+	 5825 5569
6693	0	0	Ki67+	 5827 5810
6694	0	0	Ki67+	 5829 5720
6695	0	0	Ki67+	 5830 5845
6696	0	0	Ki67+	 5832 5617
6697	0	0	Ki67+	 5834 5517
6698	0	0	Ki67+	 5838 5602
6699	0	0	Ki67+	 5843 5669
6700	0	0	Ki67+	 5847 5521
6701	0	0	Ki67+	 5848 5500
6702	0	0	Ki67+	 5854 5890
6703	0	0	Ki67+	 5860 5574
6704	0	0	Ki67+	 5862 5551
6705	0	0	Ki67+	 5862 5844
6706	0	0	Ki67+	 5866 5634
6707	0	0	Ki67+	 5867 5816
6708	0	0	Ki67+	 5868 5520
6709	0	0	Ki67+	 5869 5506
6710	0	0	Ki67+	 5876 5806
6711	0	0	Ki67+	 5883 5470
6712	0	0	Ki67+	 5883 5919
6713	0	0	Ki67+	 5884 5852
6714	0	0	Ki67+	 5895 5905
6715	0	0	Ki67+	 5904 5633
6716	0	0	Ki67+	 5905 5889
6717	0	0	Ki67+	 5915 5464
6718	0	0	Ki67+	 5918 5495
6719	0	0	Ki67+	 5931 5487
6720	0	0	Ki67+	 5933 5614
6721	0	0	Ki67+	 5940 5911
6722	0	0	Ki67+	 5947 5897
6723	0	0	Ki67+	 5959 5624
6724	0	0	Ki67+	 5959 5636
6725	0	0	Ki67+	 5961 5590
6726	0	0	Ki67+	 5972 5256
6727	0	0	Ki67+	 5980 5933
6728	0	0	Ki67+	 5981 5314
6729	0	0	Ki67+	 5981 5905
6730	0	0	Ki67+	 5982 5542
6731	0	0	Ki67+	 5984 5627
6732	0	0	Ki67+	 5984 5836
6733	0	0	Ki67+	 5986 5645
6734	0	0	Ki67+	 5987 5572
6735	0	0	Ki67+	 5987 5885
6736	0	0	Ki67+	 5989 5487
6737	0	0	Ki67+	 5991 5816
6738	0	0	Ki67+	 5991 5905
6739	0	0	Ki67+	 5993 5686
6740	0	0	Ki67+	 5994 5524
6741	0	0	Ki67+	 5994 5840
6742	0	0	Ki67+	 5995 5502
6743	0	0	Ki67+	 5997 5747
6744	0	0	Ki67+	 6004 5537
6745	0	0	Ki67+	 6009 5630
6746	0	0	Ki67+	 6011 5572
6747	0	0	Ki67+	 6017 5810
6748	0	0	Ki67+	 6020 5659
6749	0	0	Ki67+	 6021 5869
6750	0	0	Ki67+	 6024 5561
6751	0	0	Ki67+	 6024 5593
6752	0	0	Ki67+	 6025 5932
6753	0	0	Ki67+	 6033 5686
6754	0	0	Ki67+	 6036 5623
6755	0	0	Ki67+	 6038 5900
6756	0	0	Ki67+	 6039 5773
6757	0	0	Ki67+	 6039 5842
6758	0	0	Ki67+	 6043 5717
6759	0	0	Ki67+	 6044 5303
6760	0	0	Ki67+	 6044 5743
6761	0	0	Ki67+	 6051 5321
6762	0	0	Ki67+	 6053 5569
6763	0	0	Ki67+	 6054 5756
6764	0	0	Ki67+	 6059 5743
6765	0	0	Ki67+	 6063 5855
6766	0	0	Ki67+	 6064 5720
6767	0	0	Ki67+	 6067 5613
6768	0	0	Ki67+	 6067 5816
6769	0	0	Ki67+	 6073 5602
6770	0	0	Ki67+	 6076 5692
6771	0	0	Ki67+	 6079 5911
6772	0	0	Ki67+	 5281 6445
6773	0	0	Ki67+	 5283 5980
6774	0	0	Ki67+	 5291 6169
6775	0	0	Ki67+	 5292 6139
6776	0	0	Ki67+	 5294 6494
6777	0	0	Ki67+	 5297 6601
6778	0	0	Ki67+	 5301 5946
6779	0	0	Ki67+	 5301 6396
6780	0	0	Ki67+	 5301 6590
6781	0	0	Ki67+	 5306 6198
6782	0	0	Ki67+	 5310 6001
6783	0	0	Ki67+	 5312 6626
6784	0	0	Ki67+	 5318 6187
6785	0	0	Ki67+	 5326 5991
6786	0	0	Ki67+	 5326 6217
6787	0	0	Ki67+	 5329 6138
6788	0	0	Ki67+	 5329 6179
6789	0	0	Ki67+	 5333 6093
6790	0	0	Ki67+	 5334 6116
6791	0	0	Ki67+	 5334 6617
6792	0	0	Ki67+	 5343 6585
6793	0	0	Ki67+	 5345 6248
6794	0	0	Ki67+	 5349 5997
6795	0	0	Ki67+	 5350 6191
6796	0	0	Ki67+	 5352 6617
6797	0	0	Ki67+	 5353 6598
6798	0	0	Ki67+	 5354 6039
6799	0	0	Ki67+	 5354 6210
6800	0	0	Ki67+	 5354 6670
6801	0	0	Ki67+	 5357 6183
6802	0	0	Ki67+	 5357 6641
6803	0	0	Ki67+	 5360 6065
6804	0	0	Ki67+	 5360 6244
6805	0	0	Ki67+	 5360 6409
6806	0	0	Ki67+	 5362 6686
6807	0	0	Ki67+	 5364 6144
6808	0	0	Ki67+	 5369 6428
6809	0	0	Ki67+	 5370 6560
6810	0	0	Ki67+	 5373 6643
6811	0	0	Ki67+	 5376 6101
6812	0	0	Ki67+	 5377 6183
6813	0	0	Ki67+	 5383 6071
6814	0	0	Ki67+	 5384 5987
6815	0	0	Ki67+	 5385 6634
6816	0	0	Ki67+	 5388 6041
6817	0	0	Ki67+	 5391 6709
6818	0	0	Ki67+	 5392 6127
6819	0	0	Ki67+	 5392 6669
6820	0	0	Ki67+	 5395 6426
6821	0	0	Ki67+	 5401 6304
6822	0	0	Ki67+	 5401 6537
6823	0	0	Ki67+	 5402 6685
6824	0	0	Ki67+	 5406 6320
6825	0	0	Ki67+	 5408 6169
6826	0	0	Ki67+	 5411 6579
6827	0	0	Ki67+	 5415 6071
6828	0	0	Ki67+	 5415 6379
6829	0	0	Ki67+	 5416 6095
6830	0	0	Ki67+	 5417 6562
6831	0	0	Ki67+	 5422 6082
6832	0	0	Ki67+	 5431 6435
6833	0	0	Ki67+	 5442 6701
6834	0	0	Ki67+	 5444 6408
6835	0	0	Ki67+	 5445 5984
6836	0	0	Ki67+	 5445 6471
6837	0	0	Ki67+	 5446 6356
6838	0	0	Ki67+	 5447 6565
6839	0	0	Ki67+	 5447 6727
6840	0	0	Ki67+	 5450 6153
6841	0	0	Ki67+	 5455 6537
6842	0	0	Ki67+	 5457 6135
6843	0	0	Ki67+	 5460 5941
6844	0	0	Ki67+	 5461 6712
6845	0	0	Ki67+	 5462 6419
6846	0	0	Ki67+	 5464 6667
6847	0	0	Ki67+	 5466 6687
6848	0	0	Ki67+	 5469 6068
6849	0	0	Ki67+	 5469 6100
6850	0	0	Ki67+	 5469 6198
6851	0	0	Ki67+	 5472 6394
6852	0	0	Ki67+	 5476 6314
6853	0	0	Ki67+	 5486 6187
6854	0	0	Ki67+	 5486 6353
6855	0	0	Ki67+	 5486 6470
6856	0	0	Ki67+	 5490 6076
6857	0	0	Ki67+	 5490 6207
6858	0	0	Ki67+	 5492 6103
6859	0	0	Ki67+	 5504 6539
6860	0	0	Ki67+	 5505 6499
6861	0	0	Ki67+	 5507 6319
6862	0	0	Ki67+	 5518 6665
6863	0	0	Ki67+	 5522 6573
6864	0	0	Ki67+	 5532 6511
6865	0	0	Ki67+	 5533 6595
6866	0	0	Ki67+	 5542 6480
6867	0	0	Ki67+	 5552 6442
6868	0	0	Ki67+	 5569 6476
6869	0	0	Ki67+	 5575 6403
6870	0	0	Ki67+	 5580 6640
6871	0	0	Ki67+	 5582 6021
6872	0	0	Ki67+	 5584 6603
6873	0	0	Ki67+	 5589 6443
6874	0	0	Ki67+	 5591 5937
6875	0	0	Ki67+	 5591 6038
6876	0	0	Ki67+	 5594 6344
6877	0	0	Ki67+	 5594 6574
6878	0	0	Ki67+	 5598 6549
6879	0	0	Ki67+	 5599 5957
6880	0	0	Ki67+	 5600 6086
6881	0	0	Ki67+	 5601 6483
6882	0	0	Ki67+	 5601 6599
6883	0	0	Ki67+	 5602 6050
6884	0	0	Ki67+	 5603 6647
6885	0	0	Ki67+	 5605 6616
6886	0	0	Ki67+	 5614 6733
6887	0	0	Ki67+	 5615 6009
6888	0	0	Ki67+	 5615 6687
6889	0	0	Ki67+	 5619 6150
6890	0	0	Ki67+	 5623 5981
6891	0	0	Ki67+	 5627 6408
6892	0	0	Ki67+	 5630 6133
6893	0	0	Ki67+	 5630 6696
6894	0	0	Ki67+	 5632 6010
6895	0	0	Ki67+	 5638 6554
6896	0	0	Ki67+	 5639 6203
6897	0	0	Ki67+	 5647 6466
6898	0	0	Ki67+	 5651 6300
6899	0	0	Ki67+	 5657 6173
6900	0	0	Ki67+	 5658 6470
6901	0	0	Ki67+	 5659 6560
6902	0	0	Ki67+	 5659 6701
6903	0	0	Ki67+	 5664 6670
6904	0	0	Ki67+	 5665 6579
6905	0	0	Ki67+	 5669 6319
6906	0	0	Ki67+	 5672 6499
6907	0	0	Ki67+	 5673 6143
6908	0	0	Ki67+	 5674 6621
6909	0	0	Ki67+	 5678 6552
6910	0	0	Ki67+	 5684 6718
6911	0	0	Ki67+	 5685 5985
6912	0	0	Ki67+	 5687 6231
6913	0	0	Ki67+	 5687 6461
6914	0	0	Ki67+	 5688 5955
6915	0	0	Ki67+	 5688 6172
6916	0	0	Ki67+	 5688 6188
6917	0	0	Ki67+	 5689 6378
6918	0	0	Ki67+	 5690 6578
6919	0	0	Ki67+	 5697 5994
6920	0	0	Ki67+	 5698 6207
6921	0	0	Ki67+	 5700 6529
6922	0	0	Ki67+	 5712 6015
6923	0	0	Ki67+	 5713 6184
6924	0	0	Ki67+	 5715 6378
6925	0	0	Ki67+	 5721 6151
6926	0	0	Ki67+	 5721 6219
6927	0	0	Ki67+	 5722 6043
6928	0	0	Ki67+	 5727 5993
6929	0	0	Ki67+	 5728 6258
6930	0	0	Ki67+	 5728 6477
6931	0	0	Ki67+	 5732 6608
6932	0	0	Ki67+	 5735 6582
6933	0	0	Ki67+	 5740 6244
6934	0	0	Ki67+	 5740 6388
6935	0	0	Ki67+	 5740 6504
6936	0	0	Ki67+	 5743 6713
6937	0	0	Ki67+	 5745 6060
6938	0	0	Ki67+	 5745 6404
6939	0	0	Ki67+	 5747 6296
6940	0	0	Ki67+	 5753 6027
6941	0	0	Ki67+	 5753 6421
6942	0	0	Ki67+	 5758 6169
6943	0	0	Ki67+	 5760 6526
6944	0	0	Ki67+	 5762 6159
6945	0	0	Ki67+	 5763 6344
6946	0	0	Ki67+	 5764 6616
6947	0	0	Ki67+	 5765 6394
6948	0	0	Ki67+	 5766 6071
6949	0	0	Ki67+	 5768 6234
6950	0	0	Ki67+	 5769 6268
6951	0	0	Ki67+	 5769 6720
6952	0	0	Ki67+	 5771 6570
6953	0	0	Ki67+	 5773 6666
6954	0	0	Ki67+	 5775 6478
6955	0	0	Ki67+	 5780 6448
6956	0	0	Ki67+	 5785 6204
6957	0	0	Ki67+	 5787 6301
6958	0	0	Ki67+	 5788 6414
6959	0	0	Ki67+	 5788 6586
6960	0	0	Ki67+	 5789 6101
6961	0	0	Ki67+	 5789 6169
6962	0	0	Ki67+	 5791 6519
6963	0	0	Ki67+	 5793 6483
6964	0	0	Ki67+	 5794 6336
6965	0	0	Ki67+	 5797 6233
6966	0	0	Ki67+	 5803 6308
6967	0	0	Ki67+	 5805 6453
6968	0	0	Ki67+	 5806 6616
6969	0	0	Ki67+	 5808 6244
6970	0	0	Ki67+	 5808 6276
6971	0	0	Ki67+	 5808 6678
6972	0	0	Ki67+	 5809 6541
6973	0	0	Ki67+	 5812 6594
6974	0	0	Ki67+	 5815 6351
6975	0	0	Ki67+	 5816 6128
6976	0	0	Ki67+	 5816 6650
6977	0	0	Ki67+	 5819 6733
6978	0	0	Ki67+	 5820 6610
6979	0	0	Ki67+	 5822 6571
6980	0	0	Ki67+	 5824 6700
6981	0	0	Ki67+	 5826 6720
6982	0	0	Ki67+	 5827 6339
6983	0	0	Ki67+	 5832 6291
6984	0	0	Ki67+	 5835 6539
6985	0	0	Ki67+	 5837 6307
6986	0	0	Ki67+	 5837 6625
6987	0	0	Ki67+	 5839 6573
6988	0	0	Ki67+	 5842 6499
6989	0	0	Ki67+	 5844 6444
6990	0	0	Ki67+	 5848 6730
6991	0	0	Ki67+	 5852 6647
6992	0	0	Ki67+	 5855 6407
6993	0	0	Ki67+	 5857 6330
6994	0	0	Ki67+	 5857 6686
6995	0	0	Ki67+	 5860 6710
6996	0	0	Ki67+	 5869 6545
6997	0	0	Ki67+	 5872 6504
6998	0	0	Ki67+	 5872 6570
6999	0	0	Ki67+	 5872 6597
7000	0	0	Ki67+	 5874 6640
7001	0	0	Ki67+	 5876 6615
7002	0	0	Ki67+	 5877 6422
7003	0	0	Ki67+	 5884 6644
7004	0	0	Ki67+	 5884 6674
7005	0	0	Ki67+	 5887 6403
7006	0	0	Ki67+	 5887 6420
7007	0	0	Ki67+	 5891 6609
7008	0	0	Ki67+	 5892 6522
7009	0	0	Ki67+	 5893 6563
7010	0	0	Ki67+	 5894 6687
7011	0	0	Ki67+	 5895 6724
7012	0	0	Ki67+	 5897 6446
7013	0	0	Ki67+	 5899 6422
7014	0	0	Ki67+	 5899 6577
7015	0	0	Ki67+	 5905 6645
7016	0	0	Ki67+	 5907 6479
7017	0	0	Ki67+	 5912 6734
7018	0	0	Ki67+	 5919 6019
7019	0	0	Ki67+	 5923 6047
7020	0	0	Ki67+	 5924 6009
7021	0	0	Ki67+	 5925 6633
7022	0	0	Ki67+	 5929 6495
7023	0	0	Ki67+	 5931 6530
7024	0	0	Ki67+	 5931 6577
7025	0	0	Ki67+	 5931 6664
7026	0	0	Ki67+	 5935 6034
7027	0	0	Ki67+	 5938 6560
7028	0	0	Ki67+	 5942 6519
7029	0	0	Ki67+	 5943 5989
7030	0	0	Ki67+	 5945 6705
7031	0	0	Ki67+	 5946 6658
7032	0	0	Ki67+	 5947 6368
7033	0	0	Ki67+	 5951 6075
7034	0	0	Ki67+	 5953 5953
7035	0	0	Ki67+	 5954 6545
7036	0	0	Ki67+	 5954 6587
7037	0	0	Ki67+	 5956 6002
7038	0	0	Ki67+	 5958 6618
7039	0	0	Ki67+	 5960 6648
7040	0	0	Ki67+	 5964 6666
7041	0	0	Ki67+	 5971 5971
7042	0	0	Ki67+	 5972 6709
7043	0	0	Ki67+	 5973 6247
7044	0	0	Ki67+	 5974 6621
7045	0	0	Ki67+	 5978 6599
7046	0	0	Ki67+	 5979 5983
7047	0	0	Ki67+	 5981 6263
7048	0	0	Ki67+	 5985 6026
7049	0	0	Ki67+	 5989 6108
7050	0	0	Ki67+	 5992 6620
7051	0	0	Ki67+	 5993 6733
7052	0	0	Ki67+	 5994 5984
7053	0	0	Ki67+	 6000 6313
7054	0	0	Ki67+	 6004 6640
7055	0	0	Ki67+	 6005 5945
7056	0	0	Ki67+	 6009 6102
7057	0	0	Ki67+	 6009 6599
7058	0	0	Ki67+	 6017 6682
7059	0	0	Ki67+	 6019 6729
7060	0	0	Ki67+	 6026 6150
7061	0	0	Ki67+	 6029 5969
7062	0	0	Ki67+	 6030 6671
7063	0	0	Ki67+	 6032 6096
7064	0	0	Ki67+	 6038 6018
7065	0	0	Ki67+	 6039 6210
7066	0	0	Ki67+	 6040 6066
7067	0	0	Ki67+	 6044 6001
7068	0	0	Ki67+	 6054 6187
7069	0	0	Ki67+	 6058 6173
7070	0	0	Ki67+	 6060 5966
7071	0	0	Ki67+	 6061 6206
7072	0	0	Ki67+	 6061 6280
7073	0	0	Ki67+	 6061 6710
7074	0	0	Ki67+	 6062 6017
7075	0	0	Ki67+	 6062 6049
7076	0	0	Ki67+	 6067 6077
7077	0	0	Ki67+	 6067 6236
7078	0	0	Ki67+	 6072 6735
7079	0	0	Ki67+	 6073 6008
7080	0	0	Ki67+	 6076 6351
7081	0	0	Ki67+	 6078 6172
7082	0	0	Ki67+	 5283 7035
7083	0	0	Ki67+	 5300 6879
7084	0	0	Ki67+	 5318 6898
7085	0	0	Ki67+	 5326 6860
7086	0	0	Ki67+	 5371 7432
7087	0	0	Ki67+	 5374 6911
7088	0	0	Ki67+	 5379 6855
7089	0	0	Ki67+	 5383 6935
7090	0	0	Ki67+	 5384 6903
7091	0	0	Ki67+	 5404 6750
7092	0	0	Ki67+	 5409 6765
7093	0	0	Ki67+	 5412 6821
7094	0	0	Ki67+	 5424 6793
7095	0	0	Ki67+	 5427 7187
7096	0	0	Ki67+	 5433 6866
7097	0	0	Ki67+	 5436 7276
7098	0	0	Ki67+	 5439 6752
7099	0	0	Ki67+	 5440 6772
7100	0	0	Ki67+	 5440 6804
7101	0	0	Ki67+	 5474 7122
7102	0	0	Ki67+	 5483 6979
7103	0	0	Ki67+	 5492 6955
7104	0	0	Ki67+	 5492 7186
7105	0	0	Ki67+	 5493 7084
7106	0	0	Ki67+	 5497 6993
7107	0	0	Ki67+	 5499 7160
7108	0	0	Ki67+	 5499 7271
7109	0	0	Ki67+	 5499 7436
7110	0	0	Ki67+	 5500 7238
7111	0	0	Ki67+	 5502 6789
7112	0	0	Ki67+	 5502 7030
7113	0	0	Ki67+	 5502 7210
7114	0	0	Ki67+	 5504 6980
7115	0	0	Ki67+	 5513 6842
7116	0	0	Ki67+	 5516 6860
7117	0	0	Ki67+	 5517 7052
7118	0	0	Ki67+	 5519 7308
7119	0	0	Ki67+	 5520 6892
7120	0	0	Ki67+	 5523 7020
7121	0	0	Ki67+	 5526 7000
7122	0	0	Ki67+	 5534 6861
7123	0	0	Ki67+	 5538 6935
7124	0	0	Ki67+	 5541 7031
7125	0	0	Ki67+	 5543 6995
7126	0	0	Ki67+	 5545 6821
7127	0	0	Ki67+	 5547 6848
7128	0	0	Ki67+	 5549 7409
7129	0	0	Ki67+	 5551 7009
7130	0	0	Ki67+	 5564 6919
7131	0	0	Ki67+	 5564 7326
7132	0	0	Ki67+	 5565 6887
7133	0	0	Ki67+	 5566 7048
7134	0	0	Ki67+	 5571 7082
7135	0	0	Ki67+	 5578 6751
7136	0	0	Ki67+	 5579 6816
7137	0	0	Ki67+	 5583 7244
7138	0	0	Ki67+	 5586 6797
7139	0	0	Ki67+	 5586 6920
7140	0	0	Ki67+	 5588 6995
7141	0	0	Ki67+	 5593 6776
7142	0	0	Ki67+	 5597 6867
7143	0	0	Ki67+	 5600 7032
7144	0	0	Ki67+	 5601 7134
7145	0	0	Ki67+	 5607 7297
7146	0	0	Ki67+	 5618 6757
7147	0	0	Ki67+	 5618 7216
7148	0	0	Ki67+	 5619 6975
7149	0	0	Ki67+	 5622 7164
7150	0	0	Ki67+	 5622 7517
7151	0	0	Ki67+	 5626 6831
7152	0	0	Ki67+	 5627 7247
7153	0	0	Ki67+	 5628 6921
7154	0	0	Ki67+	 5630 6942
7155	0	0	Ki67+	 5634 6808
7156	0	0	Ki67+	 5639 6914
7157	0	0	Ki67+	 5641 7032
7158	0	0	Ki67+	 5644 7246
7159	0	0	Ki67+	 5645 6944
7160	0	0	Ki67+	 5647 6849
7161	0	0	Ki67+	 5647 7282
7162	0	0	Ki67+	 5648 7160
7163	0	0	Ki67+	 5651 6913
7164	0	0	Ki67+	 5651 7510
7165	0	0	Ki67+	 5653 6757
7166	0	0	Ki67+	 5654 7338
7167	0	0	Ki67+	 5658 6939
7168	0	0	Ki67+	 5658 7153
7169	0	0	Ki67+	 5658 7525
7170	0	0	Ki67+	 5659 7208
7171	0	0	Ki67+	 5660 7397
7172	0	0	Ki67+	 5662 7121
7173	0	0	Ki67+	 5663 7480
7174	0	0	Ki67+	 5664 6972
7175	0	0	Ki67+	 5667 6777
7176	0	0	Ki67+	 5668 7163
7177	0	0	Ki67+	 5669 6758
7178	0	0	Ki67+	 5669 7065
7179	0	0	Ki67+	 5674 7195
7180	0	0	Ki67+	 5675 7080
7181	0	0	Ki67+	 5687 7123
7182	0	0	Ki67+	 5688 6829
7183	0	0	Ki67+	 5688 7107
7184	0	0	Ki67+	 5690 7155
7185	0	0	Ki67+	 5691 6904
7186	0	0	Ki67+	 5695 6753
7187	0	0	Ki67+	 5695 6873
7188	0	0	Ki67+	 5696 7225
7189	0	0	Ki67+	 5699 7414
7190	0	0	Ki67+	 5700 7064
7191	0	0	Ki67+	 5701 6922
7192	0	0	Ki67+	 5707 6797
7193	0	0	Ki67+	 5715 7423
7194	0	0	Ki67+	 5718 7255
7195	0	0	Ki67+	 5722 7458
7196	0	0	Ki67+	 5726 7319
7197	0	0	Ki67+	 5732 7529
7198	0	0	Ki67+	 5733 6891
7199	0	0	Ki67+	 5734 7205
7200	0	0	Ki67+	 5740 6835
7201	0	0	Ki67+	 5740 6970
7202	0	0	Ki67+	 5741 7232
7203	0	0	Ki67+	 5745 7309
7204	0	0	Ki67+	 5747 7071
7205	0	0	Ki67+	 5749 7274
7206	0	0	Ki67+	 5749 7414
7207	0	0	Ki67+	 5752 7331
7208	0	0	Ki67+	 5757 6825
7209	0	0	Ki67+	 5759 7476
7210	0	0	Ki67+	 5760 6864
7211	0	0	Ki67+	 5763 6897
7212	0	0	Ki67+	 5763 7247
7213	0	0	Ki67+	 5766 7096
7214	0	0	Ki67+	 5766 7444
7215	0	0	Ki67+	 5768 6940
7216	0	0	Ki67+	 5768 6973
7217	0	0	Ki67+	 5771 7413
7218	0	0	Ki67+	 5774 6959
7219	0	0	Ki67+	 5775 7016
7220	0	0	Ki67+	 5775 7120
7221	0	0	Ki67+	 5777 7211
7222	0	0	Ki67+	 5777 7243
7223	0	0	Ki67+	 5777 7332
7224	0	0	Ki67+	 5779 7170
7225	0	0	Ki67+	 5780 7092
7226	0	0	Ki67+	 5782 7345
7227	0	0	Ki67+	 5783 7296
7228	0	0	Ki67+	 5785 7269
7229	0	0	Ki67+	 5788 7200
7230	0	0	Ki67+	 5788 7504
7231	0	0	Ki67+	 5791 6981
7232	0	0	Ki67+	 5793 7172
7233	0	0	Ki67+	 5796 7416
7234	0	0	Ki67+	 5796 7465
7235	0	0	Ki67+	 5797 7114
7236	0	0	Ki67+	 5801 7013
7237	0	0	Ki67+	 5803 6861
7238	0	0	Ki67+	 5803 6958
7239	0	0	Ki67+	 5803 7290
7240	0	0	Ki67+	 5808 7505
7241	0	0	Ki67+	 5811 7225
7242	0	0	Ki67+	 5812 7027
7243	0	0	Ki67+	 5813 7413
7244	0	0	Ki67+	 5813 7473
7245	0	0	Ki67+	 5816 7132
7246	0	0	Ki67+	 5817 7358
7247	0	0	Ki67+	 5819 7343
7248	0	0	Ki67+	 5821 7395
7249	0	0	Ki67+	 5822 7170
7250	0	0	Ki67+	 5823 7200
7251	0	0	Ki67+	 5826 6908
7252	0	0	Ki67+	 5827 6997
7253	0	0	Ki67+	 5830 7183
7254	0	0	Ki67+	 5831 7530
7255	0	0	Ki67+	 5832 7218
7256	0	0	Ki67+	 5833 6966
7257	0	0	Ki67+	 5835 7307
7258	0	0	Ki67+	 5836 6930
7259	0	0	Ki67+	 5836 7503
7260	0	0	Ki67+	 5837 7319
7261	0	0	Ki67+	 5838 7171
7262	0	0	Ki67+	 5840 7410
7263	0	0	Ki67+	 5841 6895
7264	0	0	Ki67+	 5841 7044
7265	0	0	Ki67+	 5844 7091
7266	0	0	Ki67+	 5844 7242
7267	0	0	Ki67+	 5844 7364
7268	0	0	Ki67+	 5849 7143
7269	0	0	Ki67+	 5858 7312
7270	0	0	Ki67+	 5859 7231
7271	0	0	Ki67+	 5860 7197
7272	0	0	Ki67+	 5865 7015
7273	0	0	Ki67+	 5868 7334
7274	0	0	Ki67+	 5870 7367
7275	0	0	Ki67+	 5872 7349
7276	0	0	Ki67+	 5873 6830
7277	0	0	Ki67+	 5875 7167
7278	0	0	Ki67+	 5876 7047
7279	0	0	Ki67+	 5879 7020
7280	0	0	Ki67+	 5881 7284
7281	0	0	Ki67+	 5882 6750
7282	0	0	Ki67+	 5884 6922
7283	0	0	Ki67+	 5886 7242
7284	0	0	Ki67+	 5888 6844
7285	0	0	Ki67+	 5888 6992
7286	0	0	Ki67+	 5890 7063
7287	0	0	Ki67+	 5892 7148
7288	0	0	Ki67+	 5892 7355
7289	0	0	Ki67+	 5898 7406
7290	0	0	Ki67+	 5899 7319
7291	0	0	Ki67+	 5901 7044
7292	0	0	Ki67+	 5903 6758
7293	0	0	Ki67+	 5909 6941
7294	0	0	Ki67+	 5909 7169
7295	0	0	Ki67+	 5911 7203
7296	0	0	Ki67+	 5914 7282
7297	0	0	Ki67+	 5915 6772
7298	0	0	Ki67+	 5915 7340
7299	0	0	Ki67+	 5918 7072
7300	0	0	Ki67+	 5924 6788
7301	0	0	Ki67+	 5925 7023
7302	0	0	Ki67+	 5926 6927
7303	0	0	Ki67+	 5933 6810
7304	0	0	Ki67+	 5936 6756
7305	0	0	Ki67+	 5939 7063
7306	0	0	Ki67+	 5940 7002
7307	0	0	Ki67+	 5942 7081
7308	0	0	Ki67+	 5942 7419
7309	0	0	Ki67+	 5943 6824
7310	0	0	Ki67+	 5943 7221
7311	0	0	Ki67+	 5944 7018
7312	0	0	Ki67+	 5948 7382
7313	0	0	Ki67+	 5950 6946
7314	0	0	Ki67+	 5950 7207
7315	0	0	Ki67+	 5950 7451
7316	0	0	Ki67+	 5952 6784
7317	0	0	Ki67+	 5954 7065
7318	0	0	Ki67+	 5955 7145
7319	0	0	Ki67+	 5956 6746
7320	0	0	Ki67+	 5957 7080
7321	0	0	Ki67+	 5959 7296
7322	0	0	Ki67+	 5960 6835
7323	0	0	Ki67+	 5960 6940
7324	0	0	Ki67+	 5962 6816
7325	0	0	Ki67+	 5965 7116
7326	0	0	Ki67+	 5969 7287
7327	0	0	Ki67+	 5970 7009
7328	0	0	Ki67+	 5971 7244
7329	0	0	Ki67+	 5973 7195
7330	0	0	Ki67+	 5974 6901
7331	0	0	Ki67+	 5975 7416
7332	0	0	Ki67+	 5977 7328
7333	0	0	Ki67+	 5981 7374
7334	0	0	Ki67+	 5982 7108
7335	0	0	Ki67+	 5983 6876
7336	0	0	Ki67+	 5984 6958
7337	0	0	Ki67+	 5993 7298
7338	0	0	Ki67+	 5994 6814
7339	0	0	Ki67+	 5996 6835
7340	0	0	Ki67+	 5996 7310
7341	0	0	Ki67+	 5997 7109
7342	0	0	Ki67+	 6001 7074
7343	0	0	Ki67+	 6002 7522
7344	0	0	Ki67+	 6003 7210
7345	0	0	Ki67+	 6004 6959
7346	0	0	Ki67+	 6007 6934
7347	0	0	Ki67+	 6011 7192
7348	0	0	Ki67+	 6011 7262
7349	0	0	Ki67+	 6012 7340
7350	0	0	Ki67+	 6018 7102
7351	0	0	Ki67+	 6018 7433
7352	0	0	Ki67+	 6019 6848
7353	0	0	Ki67+	 6021 7234
7354	0	0	Ki67+	 6024 7445
7355	0	0	Ki67+	 6025 6807
7356	0	0	Ki67+	 6027 7263
7357	0	0	Ki67+	 6028 7305
7358	0	0	Ki67+	 6030 6766
7359	0	0	Ki67+	 6032 7045
7360	0	0	Ki67+	 6037 6965
7361	0	0	Ki67+	 6040 6823
7362	0	0	Ki67+	 6041 6854
7363	0	0	Ki67+	 6041 6943
7364	0	0	Ki67+	 6041 7369
7365	0	0	Ki67+	 6042 7239
7366	0	0	Ki67+	 6044 7453
7367	0	0	Ki67+	 6045 6980
7368	0	0	Ki67+	 6047 7033
7369	0	0	Ki67+	 6048 7329
7370	0	0	Ki67+	 6052 6846
7371	0	0	Ki67+	 6052 7076
7372	0	0	Ki67+	 6056 7112
7373	0	0	Ki67+	 6057 7193
7374	0	0	Ki67+	 6062 7347
7375	0	0	Ki67+	 6063 6750
7376	0	0	Ki67+	 6064 6942
7377	0	0	Ki67+	 6066 6978
7378	0	0	Ki67+	 6067 7067
7379	0	0	Ki67+	 6068 7163
7380	0	0	Ki67+	 6068 7227
7381	0	0	Ki67+	 5290 7776
7382	0	0	Ki67+	 5311 8326
7383	0	0	Ki67+	 5317 7915
7384	0	0	Ki67+	 5336 8190
7385	0	0	Ki67+	 5348 8259
7386	0	0	Ki67+	 5372 7913
7387	0	0	Ki67+	 5378 7563
7388	0	0	Ki67+	 5385 8238
7389	0	0	Ki67+	 5387 7965
7390	0	0	Ki67+	 5401 8066
7391	0	0	Ki67+	 5404 8089
7392	0	0	Ki67+	 5425 8022
7393	0	0	Ki67+	 5427 8046
7394	0	0	Ki67+	 5434 8200
7395	0	0	Ki67+	 5439 8175
7396	0	0	Ki67+	 5450 7732
7397	0	0	Ki67+	 5458 7663
7398	0	0	Ki67+	 5459 7643
7399	0	0	Ki67+	 5464 7601
7400	0	0	Ki67+	 5469 8051
7401	0	0	Ki67+	 5479 7570
7402	0	0	Ki67+	 5479 7816
7403	0	0	Ki67+	 5487 7559
7404	0	0	Ki67+	 5490 7744
7405	0	0	Ki67+	 5499 8046
7406	0	0	Ki67+	 5510 8260
7407	0	0	Ki67+	 5511 8033
7408	0	0	Ki67+	 5514 8178
7409	0	0	Ki67+	 5520 8292
7410	0	0	Ki67+	 5522 8260
7411	0	0	Ki67+	 5528 8098
7412	0	0	Ki67+	 5533 7680
7413	0	0	Ki67+	 5536 7938
7414	0	0	Ki67+	 5538 7892
7415	0	0	Ki67+	 5538 7920
7416	0	0	Ki67+	 5539 8191
7417	0	0	Ki67+	 5541 7972
7418	0	0	Ki67+	 5541 8001
7419	0	0	Ki67+	 5541 8043
7420	0	0	Ki67+	 5541 8139
7421	0	0	Ki67+	 5543 7809
7422	0	0	Ki67+	 5544 8105
7423	0	0	Ki67+	 5546 7662
7424	0	0	Ki67+	 5546 7833
7425	0	0	Ki67+	 5547 7862
7426	0	0	Ki67+	 5550 7770
7427	0	0	Ki67+	 5552 7932
7428	0	0	Ki67+	 5559 8059
7429	0	0	Ki67+	 5563 7729
7430	0	0	Ki67+	 5569 8031
7431	0	0	Ki67+	 5573 7979
7432	0	0	Ki67+	 5573 8219
7433	0	0	Ki67+	 5574 7907
7434	0	0	Ki67+	 5575 7933
7435	0	0	Ki67+	 5577 7996
7436	0	0	Ki67+	 5577 8298
7437	0	0	Ki67+	 5578 7780
7438	0	0	Ki67+	 5579 7817
7439	0	0	Ki67+	 5579 7876
7440	0	0	Ki67+	 5580 8046
7441	0	0	Ki67+	 5581 7543
7442	0	0	Ki67+	 5585 7568
7443	0	0	Ki67+	 5585 7844
7444	0	0	Ki67+	 5587 7944
7445	0	0	Ki67+	 5592 7901
7446	0	0	Ki67+	 5592 7983
7447	0	0	Ki67+	 5592 8010
7448	0	0	Ki67+	 5593 8150
7449	0	0	Ki67+	 5593 8259
7450	0	0	Ki67+	 5594 7694
7451	0	0	Ki67+	 5605 7951
7452	0	0	Ki67+	 5608 7804
7453	0	0	Ki67+	 5608 7885
7454	0	0	Ki67+	 5608 7933
7455	0	0	Ki67+	 5611 7659
7456	0	0	Ki67+	 5611 8300
7457	0	0	Ki67+	 5613 7793
7458	0	0	Ki67+	 5614 7815
7459	0	0	Ki67+	 5614 8144
7460	0	0	Ki67+	 5614 8229
7461	0	0	Ki67+	 5614 8276
7462	0	0	Ki67+	 5615 7551
7463	0	0	Ki67+	 5616 8166
7464	0	0	Ki67+	 5620 7912
7465	0	0	Ki67+	 5622 8314
7466	0	0	Ki67+	 5624 7838
7467	0	0	Ki67+	 5626 7658
7468	0	0	Ki67+	 5627 7887
7469	0	0	Ki67+	 5629 8117
7470	0	0	Ki67+	 5632 7695
7471	0	0	Ki67+	 5632 8273
7472	0	0	Ki67+	 5637 8207
7473	0	0	Ki67+	 5640 8289
7474	0	0	Ki67+	 5644 7777
7475	0	0	Ki67+	 5645 8191
7476	0	0	Ki67+	 5645 8245
7477	0	0	Ki67+	 5646 8231
7478	0	0	Ki67+	 5648 8158
7479	0	0	Ki67+	 5654 7839
7480	0	0	Ki67+	 5656 8319
7481	0	0	Ki67+	 5658 7570
7482	0	0	Ki67+	 5659 7641
7483	0	0	Ki67+	 5659 7801
7484	0	0	Ki67+	 5660 7768
7485	0	0	Ki67+	 5664 8257
7486	0	0	Ki67+	 5665 7875
7487	0	0	Ki67+	 5667 7622
7488	0	0	Ki67+	 5671 7746
7489	0	0	Ki67+	 5674 8174
7490	0	0	Ki67+	 5679 8246
7491	0	0	Ki67+	 5680 7786
7492	0	0	Ki67+	 5681 8046
7493	0	0	Ki67+	 5684 7658
7494	0	0	Ki67+	 5686 7726
7495	0	0	Ki67+	 5686 8301
7496	0	0	Ki67+	 5689 8204
7497	0	0	Ki67+	 5690 8326
7498	0	0	Ki67+	 5696 7720
7499	0	0	Ki67+	 5697 7631
7500	0	0	Ki67+	 5702 7785
7501	0	0	Ki67+	 5709 8233
7502	0	0	Ki67+	 5710 8264
7503	0	0	Ki67+	 5713 7625
7504	0	0	Ki67+	 5714 7661
7505	0	0	Ki67+	 5714 8122
7506	0	0	Ki67+	 5718 8321
7507	0	0	Ki67+	 5719 7826
7508	0	0	Ki67+	 5719 8209
7509	0	0	Ki67+	 5721 8296
7510	0	0	Ki67+	 5722 7764
7511	0	0	Ki67+	 5726 7578
7512	0	0	Ki67+	 5731 7649
7513	0	0	Ki67+	 5731 8239
7514	0	0	Ki67+	 5737 7725
7515	0	0	Ki67+	 5743 8208
7516	0	0	Ki67+	 5746 7719
7517	0	0	Ki67+	 5746 8009
7518	0	0	Ki67+	 5749 7701
7519	0	0	Ki67+	 5758 8099
7520	0	0	Ki67+	 5758 8326
7521	0	0	Ki67+	 5760 8292
7522	0	0	Ki67+	 5761 8233
7523	0	0	Ki67+	 5762 8018
7524	0	0	Ki67+	 5763 7744
7525	0	0	Ki67+	 5775 8103
7526	0	0	Ki67+	 5779 7696
7527	0	0	Ki67+	 5779 8287
7528	0	0	Ki67+	 5783 7720
7529	0	0	Ki67+	 5789 7616
7530	0	0	Ki67+	 5791 7824
7531	0	0	Ki67+	 5792 7783
7532	0	0	Ki67+	 5794 8182
7533	0	0	Ki67+	 5797 7543
7534	0	0	Ki67+	 5797 7624
7535	0	0	Ki67+	 5809 7690
7536	0	0	Ki67+	 5813 7954
7537	0	0	Ki67+	 5813 8320
7538	0	0	Ki67+	 5814 7925
7539	0	0	Ki67+	 5823 7634
7540	0	0	Ki67+	 5824 7707
7541	0	0	Ki67+	 5824 7968
7542	0	0	Ki67+	 5828 7609
7543	0	0	Ki67+	 5834 7842
7544	0	0	Ki67+	 5840 7980
7545	0	0	Ki67+	 5848 7649
7546	0	0	Ki67+	 5854 7975
7547	0	0	Ki67+	 5854 7985
7548	0	0	Ki67+	 5855 7619
7549	0	0	Ki67+	 5859 7798
7550	0	0	Ki67+	 5865 8008
7551	0	0	Ki67+	 5866 8298
7552	0	0	Ki67+	 5867 7936
7553	0	0	Ki67+	 5869 7590
7554	0	0	Ki67+	 5869 7636
7555	0	0	Ki67+	 5871 8319
7556	0	0	Ki67+	 5878 7713
7557	0	0	Ki67+	 5881 7670
7558	0	0	Ki67+	 5881 7923
7559	0	0	Ki67+	 5886 8260
7560	0	0	Ki67+	 5891 7642
7561	0	0	Ki67+	 5893 7985
7562	0	0	Ki67+	 5899 7607
7563	0	0	Ki67+	 5900 7620
7564	0	0	Ki67+	 5907 7575
7565	0	0	Ki67+	 5915 7872
7566	0	0	Ki67+	 5915 7903
7567	0	0	Ki67+	 5917 7672
7568	0	0	Ki67+	 5922 8146
7569	0	0	Ki67+	 5925 8157
7570	0	0	Ki67+	 5926 8285
7571	0	0	Ki67+	 5934 8175
7572	0	0	Ki67+	 5935 7877
7573	0	0	Ki67+	 5939 7676
7574	0	0	Ki67+	 5942 8034
7575	0	0	Ki67+	 5942 8223
7576	0	0	Ki67+	 5944 7979
7577	0	0	Ki67+	 5945 7742
7578	0	0	Ki67+	 5949 7636
7579	0	0	Ki67+	 5949 7813
7580	0	0	Ki67+	 5951 7829
7581	0	0	Ki67+	 5953 7604
7582	0	0	Ki67+	 5956 7784
7583	0	0	Ki67+	 5963 7555
7584	0	0	Ki67+	 5964 7603
7585	0	0	Ki67+	 5970 7632
7586	0	0	Ki67+	 5972 7668
7587	0	0	Ki67+	 5974 7912
7588	0	0	Ki67+	 5974 7953
7589	0	0	Ki67+	 5980 8032
7590	0	0	Ki67+	 5980 8278
7591	0	0	Ki67+	 5982 7611
7592	0	0	Ki67+	 5982 7691
7593	0	0	Ki67+	 5984 7803
7594	0	0	Ki67+	 5986 7567
7595	0	0	Ki67+	 5986 8227
7596	0	0	Ki67+	 5988 7982
7597	0	0	Ki67+	 5995 8328
7598	0	0	Ki67+	 5996 7771
7599	0	0	Ki67+	 6001 7598
7600	0	0	Ki67+	 6004 8240
7601	0	0	Ki67+	 6004 8278
7602	0	0	Ki67+	 6007 7555
7603	0	0	Ki67+	 6008 7637
7604	0	0	Ki67+	 6009 7914
7605	0	0	Ki67+	 6010 7683
7606	0	0	Ki67+	 6010 8321
7607	0	0	Ki67+	 6012 7948
7608	0	0	Ki67+	 6015 8199
7609	0	0	Ki67+	 6017 8051
7610	0	0	Ki67+	 6018 7700
7611	0	0	Ki67+	 6021 7622
7612	0	0	Ki67+	 6021 8309
7613	0	0	Ki67+	 6022 7556
7614	0	0	Ki67+	 6023 8107
7615	0	0	Ki67+	 6032 7977
7616	0	0	Ki67+	 6032 8220
7617	0	0	Ki67+	 6033 8031
7618	0	0	Ki67+	 6035 8254
7619	0	0	Ki67+	 6037 7566
7620	0	0	Ki67+	 6037 8270
7621	0	0	Ki67+	 6040 7915
7622	0	0	Ki67+	 6041 7691
7623	0	0	Ki67+	 6042 8058
7624	0	0	Ki67+	 6045 8128
7625	0	0	Ki67+	 6045 8177
7626	0	0	Ki67+	 6046 8007
7627	0	0	Ki67+	 6049 7626
7628	0	0	Ki67+	 6050 8253
7629	0	0	Ki67+	 6051 7987
7630	0	0	Ki67+	 6053 7854
7631	0	0	Ki67+	 6059 8175
7632	0	0	Ki67+	 6063 8215
7633	0	0	Ki67+	 6064 7589
7634	0	0	Ki67+	 6064 7626
7635	0	0	Ki67+	 6072 7714
7636	0	0	Ki67+	 6073 7643
7637	0	0	Ki67+	 6075 7841
7638	0	0	Ki67+	 6077 8014
7639	0	0	Ki67+	 6078 7540
7640	0	0	Ki67+	 6078 7619
7641	0	0	Ki67+	 6078 8282
7642	0	0	Ki67+	 6079 7734
7643	0	0	Ki67+	 5324 8346
7644	0	0	Ki67+	 5331 8362
7645	0	0	Ki67+	 5334 8342
7646	0	0	Ki67+	 5340 8539
7647	0	0	Ki67+	 5440 8424
7648	0	0	Ki67+	 5509 8889
7649	0	0	Ki67+	 5527 9028
7650	0	0	Ki67+	 5542 9024
7651	0	0	Ki67+	 5566 9058
7652	0	0	Ki67+	 5572 8355
7653	0	0	Ki67+	 5576 9113
7654	0	0	Ki67+	 5586 9121
7655	0	0	Ki67+	 5602 9037
7656	0	0	Ki67+	 5604 8375
7657	0	0	Ki67+	 5612 8461
7658	0	0	Ki67+	 5615 9070
7659	0	0	Ki67+	 5638 8393
7660	0	0	Ki67+	 5643 8614
7661	0	0	Ki67+	 5647 8664
7662	0	0	Ki67+	 5656 8390
7663	0	0	Ki67+	 5656 8743
7664	0	0	Ki67+	 5660 8580
7665	0	0	Ki67+	 5662 8673
7666	0	0	Ki67+	 5667 8718
7667	0	0	Ki67+	 5672 8643
7668	0	0	Ki67+	 5674 8363
7669	0	0	Ki67+	 5675 8538
7670	0	0	Ki67+	 5677 8611
7671	0	0	Ki67+	 5677 8772
7672	0	0	Ki67+	 5678 8800
7673	0	0	Ki67+	 5680 8586
7674	0	0	Ki67+	 5685 8440
7675	0	0	Ki67+	 5686 8381
7676	0	0	Ki67+	 5687 8565
7677	0	0	Ki67+	 5689 8719
7678	0	0	Ki67+	 5694 8817
7679	0	0	Ki67+	 5701 8694
7680	0	0	Ki67+	 5703 8789
7681	0	0	Ki67+	 5704 8537
7682	0	0	Ki67+	 5705 8515
7683	0	0	Ki67+	 5710 8739
7684	0	0	Ki67+	 5712 8363
7685	0	0	Ki67+	 5712 8591
7686	0	0	Ki67+	 5715 8547
7687	0	0	Ki67+	 5720 8527
7688	0	0	Ki67+	 5720 8690
7689	0	0	Ki67+	 5723 8352
7690	0	0	Ki67+	 5724 8837
7691	0	0	Ki67+	 5727 8780
7692	0	0	Ki67+	 5728 8657
7693	0	0	Ki67+	 5729 8499
7694	0	0	Ki67+	 5729 8802
7695	0	0	Ki67+	 5731 8379
7696	0	0	Ki67+	 5735 8789
7697	0	0	Ki67+	 5736 8763
7698	0	0	Ki67+	 5740 8726
7699	0	0	Ki67+	 5741 8523
7700	0	0	Ki67+	 5741 8742
7701	0	0	Ki67+	 5744 8863
7702	0	0	Ki67+	 5753 8589
7703	0	0	Ki67+	 5754 8757
7704	0	0	Ki67+	 5755 8693
7705	0	0	Ki67+	 5756 8781
7706	0	0	Ki67+	 5756 8848
7707	0	0	Ki67+	 5757 8792
7708	0	0	Ki67+	 5764 8932
7709	0	0	Ki67+	 5765 8811
7710	0	0	Ki67+	 5771 8390
7711	0	0	Ki67+	 5774 8918
7712	0	0	Ki67+	 5775 8945
7713	0	0	Ki67+	 5780 8522
7714	0	0	Ki67+	 5781 8584
7715	0	0	Ki67+	 5781 8960
7716	0	0	Ki67+	 5784 8491
7717	0	0	Ki67+	 5784 8868
7718	0	0	Ki67+	 5788 8349
7719	0	0	Ki67+	 5792 8819
7720	0	0	Ki67+	 5793 8889
7721	0	0	Ki67+	 5797 8851
7722	0	0	Ki67+	 5799 8496
7723	0	0	Ki67+	 5800 8787
7724	0	0	Ki67+	 5803 8467
7725	0	0	Ki67+	 5805 8659
7726	0	0	Ki67+	 5806 8760
7727	0	0	Ki67+	 5806 8896
7728	0	0	Ki67+	 5807 8559
7729	0	0	Ki67+	 5812 8374
7730	0	0	Ki67+	 5813 8871
7731	0	0	Ki67+	 5814 8596
7732	0	0	Ki67+	 5819 8516
7733	0	0	Ki67+	 5821 8462
7734	0	0	Ki67+	 5830 8340
7735	0	0	Ki67+	 5830 8376
7736	0	0	Ki67+	 5831 9120
7737	0	0	Ki67+	 5832 8804
7738	0	0	Ki67+	 5834 8750
7739	0	0	Ki67+	 5834 8792
7740	0	0	Ki67+	 5836 9052
7741	0	0	Ki67+	 5839 8688
7742	0	0	Ki67+	 5839 8712
7743	0	0	Ki67+	 5839 9008
7744	0	0	Ki67+	 5841 8974
7745	0	0	Ki67+	 5843 8457
7746	0	0	Ki67+	 5849 8540
7747	0	0	Ki67+	 5853 8790
7748	0	0	Ki67+	 5854 8914
7749	0	0	Ki67+	 5864 8519
7750	0	0	Ki67+	 5864 8845
7751	0	0	Ki67+	 5866 8644
7752	0	0	Ki67+	 5866 8750
7753	0	0	Ki67+	 5867 8458
7754	0	0	Ki67+	 5870 8569
7755	0	0	Ki67+	 5873 8929
7756	0	0	Ki67+	 5873 9021
7757	0	0	Ki67+	 5876 8632
7758	0	0	Ki67+	 5877 8861
7759	0	0	Ki67+	 5881 8586
7760	0	0	Ki67+	 5887 8556
7761	0	0	Ki67+	 5888 8898
7762	0	0	Ki67+	 5888 9052
7763	0	0	Ki67+	 5889 9030
7764	0	0	Ki67+	 5890 8801
7765	0	0	Ki67+	 5891 8943
7766	0	0	Ki67+	 5892 8592
7767	0	0	Ki67+	 5892 8764
7768	0	0	Ki67+	 5898 8977
7769	0	0	Ki67+	 5899 8842
7770	0	0	Ki67+	 5899 8930
7771	0	0	Ki67+	 5900 8454
7772	0	0	Ki67+	 5908 8942
7773	0	0	Ki67+	 5910 8732
7774	0	0	Ki67+	 5910 9036
7775	0	0	Ki67+	 5911 8568
7776	0	0	Ki67+	 5915 8514
7777	0	0	Ki67+	 5915 8641
7778	0	0	Ki67+	 5917 8884
7779	0	0	Ki67+	 5920 8898
7780	0	0	Ki67+	 5922 8460
7781	0	0	Ki67+	 5922 8553
7782	0	0	Ki67+	 5922 8857
7783	0	0	Ki67+	 5925 8988
7784	0	0	Ki67+	 5937 8789
7785	0	0	Ki67+	 5941 9001
7786	0	0	Ki67+	 5942 9122
7787	0	0	Ki67+	 5943 8578
7788	0	0	Ki67+	 5943 8699
7789	0	0	Ki67+	 5943 8906
7790	0	0	Ki67+	 5951 8520
7791	0	0	Ki67+	 5952 8450
7792	0	0	Ki67+	 5954 8892
7793	0	0	Ki67+	 5956 8486
7794	0	0	Ki67+	 5957 8667
7795	0	0	Ki67+	 5958 9016
7796	0	0	Ki67+	 5960 8946
7797	0	0	Ki67+	 5961 8826
7798	0	0	Ki67+	 5967 8706
7799	0	0	Ki67+	 5975 8924
7800	0	0	Ki67+	 5978 8569
7801	0	0	Ki67+	 5978 9037
7802	0	0	Ki67+	 5980 8833
7803	0	0	Ki67+	 5981 9007
7804	0	0	Ki67+	 5984 8460
7805	0	0	Ki67+	 5986 8546
7806	0	0	Ki67+	 5987 8592
7807	0	0	Ki67+	 5987 8714
7808	0	0	Ki67+	 5988 8426
7809	0	0	Ki67+	 5989 8842
7810	0	0	Ki67+	 5994 8478
7811	0	0	Ki67+	 5998 9026
7812	0	0	Ki67+	 6000 8466
7813	0	0	Ki67+	 6000 8736
7814	0	0	Ki67+	 6000 9074
7815	0	0	Ki67+	 6005 9127
7816	0	0	Ki67+	 6011 8603
7817	0	0	Ki67+	 6018 9092
7818	0	0	Ki67+	 6021 8408
7819	0	0	Ki67+	 6028 8550
7820	0	0	Ki67+	 6029 8458
7821	0	0	Ki67+	 6030 9045
7822	0	0	Ki67+	 6031 8345
7823	0	0	Ki67+	 6036 8405
7824	0	0	Ki67+	 6037 8769
7825	0	0	Ki67+	 6039 9123
7826	0	0	Ki67+	 6040 8618
7827	0	0	Ki67+	 6042 8476
7828	0	0	Ki67+	 6043 8843
7829	0	0	Ki67+	 6044 8694
7830	0	0	Ki67+	 6047 8574
7831	0	0	Ki67+	 6047 9051
7832	0	0	Ki67+	 6049 8676
7833	0	0	Ki67+	 6051 8451
7834	0	0	Ki67+	 6051 8752
7835	0	0	Ki67+	 6052 8389
7836	0	0	Ki67+	 6052 9017
7837	0	0	Ki67+	 6056 8650
7838	0	0	Ki67+	 6061 8574
7839	0	0	Ki67+	 6062 8612
7840	0	0	Ki67+	 6062 9094
7841	0	0	Ki67+	 6064 9061
7842	0	0	Ki67+	 6067 8415
7843	0	0	Ki67+	 6067 9010
7844	0	0	Ki67+	 6070 8902
7845	0	0	Ki67+	 6073 8452
7846	0	0	Ki67+	 6073 8731
7847	0	0	Ki67+	 6075 9118
7848	0	0	Ki67+	 6077 8477
7849	0	0	Ki67+	 6077 8678
7850	0	0	Ki67+	 5286 9549
7851	0	0	Ki67+	 5288 9809
7852	0	0	Ki67+	 5307 9568
7853	0	0	Ki67+	 5324 9374
7854	0	0	Ki67+	 5361 9698
7855	0	0	Ki67+	 5363 9632
7856	0	0	Ki67+	 5391 9260
7857	0	0	Ki67+	 5407 9309
7858	0	0	Ki67+	 5436 9721
7859	0	0	Ki67+	 5438 9741
7860	0	0	Ki67+	 5445 9281
7861	0	0	Ki67+	 5445 9324
7862	0	0	Ki67+	 5456 9456
7863	0	0	Ki67+	 5459 9483
7864	0	0	Ki67+	 5472 9274
7865	0	0	Ki67+	 5473 9463
7866	0	0	Ki67+	 5487 9208
7867	0	0	Ki67+	 5497 9361
7868	0	0	Ki67+	 5499 9649
7869	0	0	Ki67+	 5508 9213
7870	0	0	Ki67+	 5509 9274
7871	0	0	Ki67+	 5516 9239
7872	0	0	Ki67+	 5522 9430
7873	0	0	Ki67+	 5532 9240
7874	0	0	Ki67+	 5539 9476
7875	0	0	Ki67+	 5543 9389
7876	0	0	Ki67+	 5545 9284
7877	0	0	Ki67+	 5548 9229
7878	0	0	Ki67+	 5552 9507
7879	0	0	Ki67+	 5555 9281
7880	0	0	Ki67+	 5562 9235
7881	0	0	Ki67+	 5565 9198
7882	0	0	Ki67+	 5567 9330
7883	0	0	Ki67+	 5570 9385
7884	0	0	Ki67+	 5573 9405
7885	0	0	Ki67+	 5578 9170
7886	0	0	Ki67+	 5583 9294
7887	0	0	Ki67+	 5583 9351
7888	0	0	Ki67+	 5592 9152
7889	0	0	Ki67+	 5592 9222
7890	0	0	Ki67+	 5595 9532
7891	0	0	Ki67+	 5598 9516
7892	0	0	Ki67+	 5606 9298
7893	0	0	Ki67+	 5607 9345
7894	0	0	Ki67+	 5608 9246
7895	0	0	Ki67+	 5610 9383
7896	0	0	Ki67+	 5610 9692
7897	0	0	Ki67+	 5619 9918
7898	0	0	Ki67+	 5621 9327
7899	0	0	Ki67+	 5622 9222
7900	0	0	Ki67+	 5627 9160
7901	0	0	Ki67+	 5633 9363
7902	0	0	Ki67+	 5635 9256
7903	0	0	Ki67+	 5635 9500
7904	0	0	Ki67+	 5638 9184
7905	0	0	Ki67+	 5640 9847
7906	0	0	Ki67+	 5643 9225
7907	0	0	Ki67+	 5644 9303
7908	0	0	Ki67+	 5644 9394
7909	0	0	Ki67+	 5649 9255
7910	0	0	Ki67+	 5653 9212
7911	0	0	Ki67+	 5656 9394
7912	0	0	Ki67+	 5657 9477
7913	0	0	Ki67+	 5657 9681
7914	0	0	Ki67+	 5659 9180
7915	0	0	Ki67+	 5660 9285
7916	0	0	Ki67+	 5664 9222
7917	0	0	Ki67+	 5666 9301
7918	0	0	Ki67+	 5669 9445
7919	0	0	Ki67+	 5670 9367
7920	0	0	Ki67+	 5675 9273
7921	0	0	Ki67+	 5680 9814
7922	0	0	Ki67+	 5685 9283
7923	0	0	Ki67+	 5689 9411
7924	0	0	Ki67+	 5696 9242
7925	0	0	Ki67+	 5701 9228
7926	0	0	Ki67+	 5704 9762
7927	0	0	Ki67+	 5705 9377
7928	0	0	Ki67+	 5707 9728
7929	0	0	Ki67+	 5710 9865
7930	0	0	Ki67+	 5713 9641
7931	0	0	Ki67+	 5719 9493
7932	0	0	Ki67+	 5722 9840
7933	0	0	Ki67+	 5726 9430
7934	0	0	Ki67+	 5728 9466
7935	0	0	Ki67+	 5731 9332
7936	0	0	Ki67+	 5734 9875
7937	0	0	Ki67+	 5738 9767
7938	0	0	Ki67+	 5741 9355
7939	0	0	Ki67+	 5748 9461
7940	0	0	Ki67+	 5748 9929
7941	0	0	Ki67+	 5749 9848
7942	0	0	Ki67+	 5752 9683
7943	0	0	Ki67+	 5762 9336
7944	0	0	Ki67+	 5764 9636
7945	0	0	Ki67+	 5764 9676
7946	0	0	Ki67+	 5767 9484
7947	0	0	Ki67+	 5767 9528
7948	0	0	Ki67+	 5781 9302
7949	0	0	Ki67+	 5783 9834
7950	0	0	Ki67+	 5790 9465
7951	0	0	Ki67+	 5795 9361
7952	0	0	Ki67+	 5795 9759
7953	0	0	Ki67+	 5809 9264
7954	0	0	Ki67+	 5809 9435
7955	0	0	Ki67+	 5810 9853
7956	0	0	Ki67+	 5819 9759
7957	0	0	Ki67+	 5820 9324
7958	0	0	Ki67+	 5824 9797
7959	0	0	Ki67+	 5833 9667
7960	0	0	Ki67+	 5833 9752
7961	0	0	Ki67+	 5835 9372
7962	0	0	Ki67+	 5836 9642
7963	0	0	Ki67+	 5836 9686
7964	0	0	Ki67+	 5837 9428
7965	0	0	Ki67+	 5837 9876
7966	0	0	Ki67+	 5839 9831
7967	0	0	Ki67+	 5840 9311
7968	0	0	Ki67+	 5840 9354
7969	0	0	Ki67+	 5842 9399
7970	0	0	Ki67+	 5842 9509
7971	0	0	Ki67+	 5854 9688
7972	0	0	Ki67+	 5856 9357
7973	0	0	Ki67+	 5856 9409
7974	0	0	Ki67+	 5864 9490
7975	0	0	Ki67+	 5866 9345
7976	0	0	Ki67+	 5881 9545
7977	0	0	Ki67+	 5885 9495
7978	0	0	Ki67+	 5887 9166
7979	0	0	Ki67+	 5888 9447
7980	0	0	Ki67+	 5901 9645
7981	0	0	Ki67+	 5911 9464
7982	0	0	Ki67+	 5925 9510
7983	0	0	Ki67+	 5932 9432
7984	0	0	Ki67+	 5934 9150
7985	0	0	Ki67+	 5939 9421
7986	0	0	Ki67+	 5945 9272
7987	0	0	Ki67+	 5953 9452
7988	0	0	Ki67+	 5966 9638
7989	0	0	Ki67+	 5976 9685
7990	0	0	Ki67+	 5978 9163
7991	0	0	Ki67+	 5983 9849
7992	0	0	Ki67+	 5989 9859
7993	0	0	Ki67+	 5990 9147
7994	0	0	Ki67+	 5992 9830
7995	0	0	Ki67+	 6006 9172
7996	0	0	Ki67+	 6010 9375
7997	0	0	Ki67+	 6010 9461
7998	0	0	Ki67+	 6020 9408
7999	0	0	Ki67+	 6021 9250
8000	0	0	Ki67+	 6026 9902
8001	0	0	Ki67+	 6027 9921
8002	0	0	Ki67+	 6033 9865
8003	0	0	Ki67+	 6039 9171
8004	0	0	Ki67+	 6040 9932
8005	0	0	Ki67+	 6045 9394
8006	0	0	Ki67+	 6045 9794
8007	0	0	Ki67+	 6048 9191
8008	0	0	Ki67+	 6055 9923
8009	0	0	Ki67+	 6058 9345
8010	0	0	Ki67+	 6075 9207
8011	0	0	Ki67+	 6076 9770
8012	0	0	Ki67+	 6078 9185
8013	0	0	Ki67+	 5289 10269
8014	0	0	Ki67+	 5315 10130
8015	0	0	Ki67+	 5329 10212
8016	0	0	Ki67+	 5427 10383
8017	0	0	Ki67+	 5467 10627
8018	0	0	Ki67+	 5474 10502
8019	0	0	Ki67+	 5481 10412
8020	0	0	Ki67+	 5528 10559
8021	0	0	Ki67+	 5537 10141
8022	0	0	Ki67+	 5583 10476
8023	0	0	Ki67+	 5603 10489
8024	0	0	Ki67+	 5618 10497
8025	0	0	Ki67+	 5634 10519
8026	0	0	Ki67+	 5664 10056
8027	0	0	Ki67+	 5726 10055
8028	0	0	Ki67+	 5752 10104
8029	0	0	Ki67+	 5755 9953
8030	0	0	Ki67+	 5771 10619
8031	0	0	Ki67+	 5776 10586
8032	0	0	Ki67+	 5779 10728
8033	0	0	Ki67+	 5798 10576
8034	0	0	Ki67+	 5808 10584
8035	0	0	Ki67+	 5828 10375
8036	0	0	Ki67+	 5869 10728
8037	0	0	Ki67+	 5875 10273
8038	0	0	Ki67+	 5882 10507
8039	0	0	Ki67+	 5885 10366
8040	0	0	Ki67+	 5896 10174
8041	0	0	Ki67+	 5897 10581
8042	0	0	Ki67+	 5928 10504
8043	0	0	Ki67+	 5930 10660
8044	0	0	Ki67+	 5934 10271
8045	0	0	Ki67+	 5936 10703
8046	0	0	Ki67+	 5942 10507
8047	0	0	Ki67+	 5946 9956
8048	0	0	Ki67+	 5967 10132
8049	0	0	Ki67+	 5967 10181
8050	0	0	Ki67+	 5973 10154
8051	0	0	Ki67+	 6010 10025
8052	0	0	Ki67+	 6011 10013
8053	0	0	Ki67+	 6021 10201
8054	0	0	Ki67+	 6029 10102
8055	0	0	Ki67+	 6031 10074
8056	0	0	Ki67+	 6039 10023
8057	0	0	Ki67+	 6043 10137
8058	0	0	Ki67+	 6045 10048
8059	0	0	Ki67+	 6046 10460
8060	0	0	Ki67+	 6047 10587
8061	0	0	Ki67+	 6053 10033
8062	0	0	Ki67+	 6054 9939
8063	0	0	Ki67+	 6054 9991
8064	0	0	Ki67+	 6054 10116
8065	0	0	Ki67+	 6056 10052
8066	0	0	Ki67+	 6061 10094
8067	0	0	Ki67+	 6064 9969
8068	0	0	Ki67+	 6068 10106
8069	0	0	Ki67+	 6069 10165
8070	0	0	Ki67+	 6075 10059
8071	0	0	Ki67+	 6078 10002
8072	0	0	Ki67+	 5281 11472
8073	0	0	Ki67+	 5285 11365
8074	0	0	Ki67+	 5309 11450
8075	0	0	Ki67+	 5326 10793
8076	0	0	Ki67+	 5337 11470
8077	0	0	Ki67+	 5344 11430
8078	0	0	Ki67+	 5346 11507
8079	0	0	Ki67+	 5352 11533
8080	0	0	Ki67+	 5371 11398
8081	0	0	Ki67+	 5376 11460
8082	0	0	Ki67+	 5402 11469
8083	0	0	Ki67+	 5417 11517
8084	0	0	Ki67+	 5421 11474
8085	0	0	Ki67+	 5435 11508
8086	0	0	Ki67+	 5480 10795
8087	0	0	Ki67+	 5525 11198
8088	0	0	Ki67+	 5717 11073
8089	0	0	Ki67+	 5802 10977
8090	0	0	Ki67+	 5820 11173
8091	0	0	Ki67+	 5849 10919
8092	0	0	Ki67+	 5881 11503
8093	0	0	Ki67+	 5935 10788
8094	0	0	Ki67+	 5937 10904
8095	0	0	Ki67+	 5940 11395
8096	0	0	Ki67+	 5947 10848
8097	0	0	Ki67+	 5950 10905
8098	0	0	Ki67+	 5967 10865
8099	0	0	Ki67+	 6025 11176
8100	0	0	Ki67+	 6076 10814
8101	0	0	Ki67+	 5309 11564
8102	0	0	Ki67+	 5320 11965
8103	0	0	Ki67+	 5323 11665
8104	0	0	Ki67+	 5324 11624
8105	0	0	Ki67+	 5326 11603
8106	0	0	Ki67+	 5335 11577
8107	0	0	Ki67+	 5336 11635
8108	0	0	Ki67+	 5347 11981
8109	0	0	Ki67+	 5353 11639
8110	0	0	Ki67+	 5362 12195
8111	0	0	Ki67+	 5396 11705
8112	0	0	Ki67+	 5397 11804
8113	0	0	Ki67+	 5412 11619
8114	0	0	Ki67+	 5413 11712
8115	0	0	Ki67+	 5430 11624
8116	0	0	Ki67+	 5438 11674
8117	0	0	Ki67+	 5455 11602
8118	0	0	Ki67+	 5460 11624
8119	0	0	Ki67+	 5475 11550
8120	0	0	Ki67+	 5699 11574
8121	0	0	Ki67+	 5719 11703
8122	0	0	Ki67+	 5729 11824
8123	0	0	Ki67+	 5743 11829
8124	0	0	Ki67+	 5830 11881
8125	0	0	Ki67+	 6013 11650
8126	0	0	Ki67+	 5293 12928
8127	0	0	Ki67+	 5303 12785
8128	0	0	Ki67+	 5326 13009
8129	0	0	Ki67+	 5342 12521
8130	0	0	Ki67+	 5351 13017
8131	0	0	Ki67+	 5354 12692
8132	0	0	Ki67+	 5374 13061
8133	0	0	Ki67+	 5391 12869
8134	0	0	Ki67+	 5574 12887
8135	0	0	Ki67+	 5575 12626
8136	0	0	Ki67+	 5773 12969
8137	0	0	Ki67+	 5777 12982
8138	0	0	Ki67+	 5282 13700
8139	0	0	Ki67+	 5286 13535
8140	0	0	Ki67+	 5288 13458
8141	0	0	Ki67+	 5290 13522
8142	0	0	Ki67+	 5307 13154
8143	0	0	Ki67+	 5313 13364
8144	0	0	Ki67+	 5318 13375
8145	0	0	Ki67+	 5322 13324
8146	0	0	Ki67+	 5335 13535
8147	0	0	Ki67+	 5355 13142
8148	0	0	Ki67+	 5355 13829
8149	0	0	Ki67+	 5363 13518
8150	0	0	Ki67+	 5367 13534
8151	0	0	Ki67+	 5373 13738
8152	0	0	Ki67+	 5391 13530
8153	0	0	Ki67+	 5392 13331
8154	0	0	Ki67+	 5394 13150
8155	0	0	Ki67+	 5399 13723
8156	0	0	Ki67+	 5400 13164
8157	0	0	Ki67+	 5420 13312
8158	0	0	Ki67+	 5434 13728
8159	0	0	Ki67+	 5435 13332
8160	0	0	Ki67+	 5454 13561
8161	0	0	Ki67+	 5463 13690
8162	0	0	Ki67+	 5473 13697
8163	0	0	Ki67+	 5475 13717
8164	0	0	Ki67+	 5485 13327
8165	0	0	Ki67+	 5486 13697
8166	0	0	Ki67+	 5492 13508
8167	0	0	Ki67+	 5511 13705
8168	0	0	Ki67+	 5526 13715
8169	0	0	Ki67+	 5558 13687
8170	0	0	Ki67+	 5560 13807
8171	0	0	Ki67+	 5597 13799
8172	0	0	Ki67+	 5772 13293
8173	0	0	Ki67+	 5799 13292
8174	0	0	Ki67+	 5926 13896
8175	0	0	Ki67+	 5293 14502
8176	0	0	Ki67+	 5342 14488
8177	0	0	Ki67+	 5362 14085
8178	0	0	Ki67+	 5367 14486
8179	0	0	Ki67+	 5387 14484
8180	0	0	Ki67+	 5403 14173
8181	0	0	Ki67+	 5434 14572
8182	0	0	Ki67+	 5450 14169
8183	0	0	Ki67+	 5461 14182
8184	0	0	Ki67+	 5470 14457
8185	0	0	Ki67+	 5474 14058
8186	0	0	Ki67+	 5501 14035
8187	0	0	Ki67+	 5503 14145
8188	0	0	Ki67+	 5503 14587
8189	0	0	Ki67+	 5509 14436
8190	0	0	Ki67+	 5519 14448
8191	0	0	Ki67+	 5534 14124
8192	0	0	Ki67+	 5534 14594
8193	0	0	Ki67+	 5538 14432
8194	0	0	Ki67+	 5554 14429
8195	0	0	Ki67+	 5556 14066
8196	0	0	Ki67+	 5576 14017
8197	0	0	Ki67+	 5583 14424
8198	0	0	Ki67+	 5602 14005
8199	0	0	Ki67+	 5604 14092
8200	0	0	Ki67+	 5620 14419
8201	0	0	Ki67+	 5630 14090
8202	0	0	Ki67+	 5635 13991
8203	0	0	Ki67+	 5636 14438
8204	0	0	Ki67+	 5656 13972
8205	0	0	Ki67+	 5659 14079
8206	0	0	Ki67+	 5669 14410
8207	0	0	Ki67+	 5671 14385
8208	0	0	Ki67+	 5676 14070
8209	0	0	Ki67+	 5685 14085
8210	0	0	Ki67+	 5693 14563
8211	0	0	Ki67+	 5704 14062
8212	0	0	Ki67+	 5707 14051
8213	0	0	Ki67+	 5738 14059
8214	0	0	Ki67+	 5739 13946
8215	0	0	Ki67+	 5745 14076
8216	0	0	Ki67+	 5760 14416
8217	0	0	Ki67+	 5764 14325
8218	0	0	Ki67+	 5775 14556
8219	0	0	Ki67+	 5789 14425
8220	0	0	Ki67+	 5811 14595
8221	0	0	Ki67+	 5815 14433
8222	0	0	Ki67+	 5820 14281
8223	0	0	Ki67+	 5831 14426
8224	0	0	Ki67+	 5833 14541
8225	0	0	Ki67+	 5835 14291
8226	0	0	Ki67+	 5847 14268
8227	0	0	Ki67+	 5874 14522
8228	0	0	Ki67+	 5885 14584
8229	0	0	Ki67+	 5944 14538
8230	0	0	Ki67+	 6000 14191
8231	0	0	Ki67+	 5293 15266
8232	0	0	Ki67+	 5300 14892
8233	0	0	Ki67+	 5345 14880
8234	0	0	Ki67+	 5351 15380
8235	0	0	Ki67+	 5371 14878
8236	0	0	Ki67+	 5375 15528
8237	0	0	Ki67+	 5392 15520
8238	0	0	Ki67+	 5417 14837
8239	0	0	Ki67+	 5432 15527
8240	0	0	Ki67+	 5437 15354
8241	0	0	Ki67+	 5450 14824
8242	0	0	Ki67+	 5473 15296
8243	0	0	Ki67+	 5483 15340
8244	0	0	Ki67+	 5490 15520
8245	0	0	Ki67+	 5499 15365
8246	0	0	Ki67+	 5504 15340
8247	0	0	Ki67+	 5506 15524
8248	0	0	Ki67+	 5513 15503
8249	0	0	Ki67+	 5521 14863
8250	0	0	Ki67+	 5530 15525
8251	0	0	Ki67+	 5551 15341
8252	0	0	Ki67+	 5552 14783
8253	0	0	Ki67+	 5570 14783
8254	0	0	Ki67+	 5572 14851
8255	0	0	Ki67+	 5578 15503
8256	0	0	Ki67+	 5596 15000
8257	0	0	Ki67+	 5604 14787
8258	0	0	Ki67+	 5605 15337
8259	0	0	Ki67+	 5612 15159
8260	0	0	Ki67+	 5612 15359
8261	0	0	Ki67+	 5616 14846
8262	0	0	Ki67+	 5617 15519
8263	0	0	Ki67+	 5621 15378
8264	0	0	Ki67+	 5630 14847
8265	0	0	Ki67+	 5634 15307
8266	0	0	Ki67+	 5636 14784
8267	0	0	Ki67+	 5637 14997
8268	0	0	Ki67+	 5647 15524
8269	0	0	Ki67+	 5651 14850
8270	0	0	Ki67+	 5652 15496
8271	0	0	Ki67+	 5661 15511
8272	0	0	Ki67+	 5666 15043
8273	0	0	Ki67+	 5666 15164
8274	0	0	Ki67+	 5668 15302
8275	0	0	Ki67+	 5670 15178
8276	0	0	Ki67+	 5682 14984
8277	0	0	Ki67+	 5683 14998
8278	0	0	Ki67+	 5687 14843
8279	0	0	Ki67+	 5689 15292
8280	0	0	Ki67+	 5690 15519
8281	0	0	Ki67+	 5691 15317
8282	0	0	Ki67+	 5709 15083
8283	0	0	Ki67+	 5711 15458
8284	0	0	Ki67+	 5715 15051
8285	0	0	Ki67+	 5730 15040
8286	0	0	Ki67+	 5741 15106
8287	0	0	Ki67+	 5750 15165
8288	0	0	Ki67+	 5752 15082
8289	0	0	Ki67+	 5753 15138
8290	0	0	Ki67+	 5761 14780
8291	0	0	Ki67+	 5764 15509
8292	0	0	Ki67+	 5765 14757
8293	0	0	Ki67+	 5768 15313
8294	0	0	Ki67+	 5777 15494
8295	0	0	Ki67+	 5778 14776
8296	0	0	Ki67+	 5780 15328
8297	0	0	Ki67+	 5786 14846
8298	0	0	Ki67+	 5788 15067
8299	0	0	Ki67+	 5803 14746
8300	0	0	Ki67+	 5804 14846
8301	0	0	Ki67+	 5826 14987
8302	0	0	Ki67+	 5827 15036
8303	0	0	Ki67+	 5833 15059
8304	0	0	Ki67+	 5856 15336
8305	0	0	Ki67+	 5914 15024
8306	0	0	Ki67+	 5933 14748
8307	0	0	Ki67+	 5994 15507
8308	0	0	Ki67+	 6065 15353
8309	0	0	Ki67+	 5305 16191
8310	0	0	Ki67+	 5318 15957
8311	0	0	Ki67+	 5335 16189
8312	0	0	Ki67+	 5347 15746
8313	0	0	Ki67+	 5351 15583
8314	0	0	Ki67+	 5383 15581
8315	0	0	Ki67+	 5419 16058
8316	0	0	Ki67+	 5424 15792
8317	0	0	Ki67+	 5445 16035
8318	0	0	Ki67+	 5451 16185
8319	0	0	Ki67+	 5509 15849
8320	0	0	Ki67+	 5570 15816
8321	0	0	Ki67+	 5635 16151
8322	0	0	Ki67+	 5904 16135
8323	0	0	Ki67+	 5910 16067
8324	0	0	Ki67+	 5921 16138
8325	0	0	Ki67+	 5952 16052
8326	0	0	Ki67+	 5966 16258
8327	0	0	Ki67+	 5298 16437
8328	0	0	Ki67+	 5316 17015
8329	0	0	Ki67+	 5319 16627
8330	0	0	Ki67+	 5358 17016
8331	0	0	Ki67+	 5360 17067
8332	0	0	Ki67+	 5399 16979
8333	0	0	Ki67+	 5406 17087
8334	0	0	Ki67+	 5408 16815
8335	0	0	Ki67+	 5408 16992
8336	0	0	Ki67+	 5429 17013
8337	0	0	Ki67+	 5434 17097
8338	0	0	Ki67+	 5442 17006
8339	0	0	Ki67+	 5451 16880
8340	0	0	Ki67+	 5456 16583
8341	0	0	Ki67+	 5465 16468
8342	0	0	Ki67+	 5468 16989
8343	0	0	Ki67+	 5476 16813
8344	0	0	Ki67+	 5506 16771
8345	0	0	Ki67+	 5514 16756
8346	0	0	Ki67+	 5524 16499
8347	0	0	Ki67+	 5533 16606
8348	0	0	Ki67+	 5572 16735
8349	0	0	Ki67+	 5579 16881
8350	0	0	Ki67+	 5582 16752
8351	0	0	Ki67+	 5608 16374
8352	0	0	Ki67+	 5616 16506
8353	0	0	Ki67+	 5626 16729
8354	0	0	Ki67+	 5627 16938
8355	0	0	Ki67+	 5633 16716
8356	0	0	Ki67+	 5642 16358
8357	0	0	Ki67+	 5645 16566
8358	0	0	Ki67+	 5646 16818
8359	0	0	Ki67+	 5648 16934
8360	0	0	Ki67+	 5660 16887
8361	0	0	Ki67+	 5665 16347
8362	0	0	Ki67+	 5674 16811
8363	0	0	Ki67+	 5678 16457
8364	0	0	Ki67+	 5682 16339
8365	0	0	Ki67+	 5694 16829
8366	0	0	Ki67+	 5718 16506
8367	0	0	Ki67+	 5729 16806
8368	0	0	Ki67+	 5732 16340
8369	0	0	Ki67+	 5746 16337
8370	0	0	Ki67+	 5747 16540
8371	0	0	Ki67+	 5764 16702
8372	0	0	Ki67+	 5782 16460
8373	0	0	Ki67+	 5792 16432
8374	0	0	Ki67+	 5810 16981
8375	0	0	Ki67+	 5818 16539
8376	0	0	Ki67+	 5829 16483
8377	0	0	Ki67+	 5839 16445
8378	0	0	Ki67+	 5844 16676
8379	0	0	Ki67+	 5857 16904
8380	0	0	Ki67+	 5858 16411
8381	0	0	Ki67+	 5865 16832
8382	0	0	Ki67+	 5865 17109
8383	0	0	Ki67+	 5872 17087
8384	0	0	Ki67+	 5883 17129
8385	0	0	Ki67+	 5893 16436
8386	0	0	Ki67+	 5893 16668
8387	0	0	Ki67+	 5898 16525
8388	0	0	Ki67+	 5917 16461
8389	0	0	Ki67+	 5927 16456
8390	0	0	Ki67+	 5928 16859
8391	0	0	Ki67+	 5931 16474
8392	0	0	Ki67+	 5934 16839
8393	0	0	Ki67+	 5937 17024
8394	0	0	Ki67+	 5943 16905
8395	0	0	Ki67+	 5945 16490
8396	0	0	Ki67+	 5951 16525
8397	0	0	Ki67+	 5953 16656
8398	0	0	Ki67+	 5958 16911
8399	0	0	Ki67+	 5963 16857
8400	0	0	Ki67+	 5964 16509
8401	0	0	Ki67+	 5975 16890
8402	0	0	Ki67+	 5986 16870
8403	0	0	Ki67+	 5988 16464
8404	0	0	Ki67+	 5990 16957
8405	0	0	Ki67+	 6010 17114
8406	0	0	Ki67+	 6012 16937
8407	0	0	Ki67+	 6014 17060
8408	0	0	Ki67+	 6017 16487
8409	0	0	Ki67+	 6017 16652
8410	0	0	Ki67+	 6030 16903
8411	0	0	Ki67+	 6032 16638
8412	0	0	Ki67+	 6037 16927
8413	0	0	Ki67+	 6041 17084
8414	0	0	Ki67+	 6047 17073
8415	0	0	Ki67+	 6050 16870
8416	0	0	Ki67+	 6063 16667
8417	0	0	Ki67+	 6065 16900
8418	0	0	Ki67+	 6070 16680
8419	0	0	Ki67+	 6071 16858
8420	0	0	Ki67+	 5298 17338
8421	0	0	Ki67+	 5426 17235
8422	0	0	Ki67+	 5436 17722
8423	0	0	Ki67+	 5465 17864
8424	0	0	Ki67+	 5488 17880
8425	0	0	Ki67+	 5497 17856
8426	0	0	Ki67+	 5586 17845
8427	0	0	Ki67+	 5588 17877
8428	0	0	Ki67+	 5614 17845
8429	0	0	Ki67+	 5640 17842
8430	0	0	Ki67+	 5653 17833
8431	0	0	Ki67+	 5682 17221
8432	0	0	Ki67+	 5682 17654
8433	0	0	Ki67+	 5752 17556
8434	0	0	Ki67+	 5772 17478
8435	0	0	Ki67+	 5776 17851
8436	0	0	Ki67+	 5777 17503
8437	0	0	Ki67+	 5786 17613
8438	0	0	Ki67+	 5787 17784
8439	0	0	Ki67+	 5795 17494
8440	0	0	Ki67+	 5802 17867
8441	0	0	Ki67+	 5829 17729
8442	0	0	Ki67+	 5832 17882
8443	0	0	Ki67+	 5879 17239
8444	0	0	Ki67+	 5884 17717
8445	0	0	Ki67+	 5893 17819
8446	0	0	Ki67+	 5895 17233
8447	0	0	Ki67+	 5897 17139
8448	0	0	Ki67+	 5897 17664
8449	0	0	Ki67+	 5905 17704
8450	0	0	Ki67+	 5914 17919
8451	0	0	Ki67+	 5923 17559
8452	0	0	Ki67+	 5924 17241
8453	0	0	Ki67+	 5943 17264
8454	0	0	Ki67+	 5969 17485
8455	0	0	Ki67+	 5980 17225
8456	0	0	Ki67+	 5992 17241
8457	0	0	Ki67+	 5996 17482
8458	0	0	Ki67+	 6002 17706
8459	0	0	Ki67+	 6038 17482
8460	0	0	Ki67+	 6041 17824
8461	0	0	Ki67+	 6054 17218
8462	0	0	Ki67+	 6073 17815
8463	0	0	Ki67+	 6076 17241
8464	0	0	Ki67+	 6079 17853
8465	0	0	Ki67+	 5289 18256
8466	0	0	Ki67+	 5301 18487
8467	0	0	Ki67+	 5342 18307
8468	0	0	Ki67+	 5347 18566
8469	0	0	Ki67+	 5371 18336
8470	0	0	Ki67+	 5384 18297
8471	0	0	Ki67+	 5390 18316
8472	0	0	Ki67+	 5416 18396
8473	0	0	Ki67+	 5467 18345
8474	0	0	Ki67+	 5472 18282
8475	0	0	Ki67+	 5489 18203
8476	0	0	Ki67+	 5489 18264
8477	0	0	Ki67+	 5579 18466
8478	0	0	Ki67+	 5617 18270
8479	0	0	Ki67+	 5700 18640
8480	0	0	Ki67+	 5704 18432
8481	0	0	Ki67+	 5705 18074
8482	0	0	Ki67+	 5710 18054
8483	0	0	Ki67+	 5717 18440
8484	0	0	Ki67+	 5718 18174
8485	0	0	Ki67+	 5758 17993
8486	0	0	Ki67+	 5765 18047
8487	0	0	Ki67+	 5782 18198
8488	0	0	Ki67+	 5793 18188
8489	0	0	Ki67+	 5812 17937
8490	0	0	Ki67+	 5830 18021
8491	0	0	Ki67+	 5835 17990
8492	0	0	Ki67+	 5860 18021
8493	0	0	Ki67+	 5872 18490
8494	0	0	Ki67+	 5874 18167
8495	0	0	Ki67+	 5905 18013
8496	0	0	Ki67+	 5905 18437
8497	0	0	Ki67+	 5911 18427
8498	0	0	Ki67+	 5915 17983
8499	0	0	Ki67+	 5971 18430
8500	0	0	Ki67+	 5980 18101
8501	0	0	Ki67+	 6013 18573
8502	0	0	Ki67+	 6027 18144
8503	0	0	Ki67+	 6040 18017
8504	0	0	Ki67+	 6064 17954
8505	0	0	Ki67+	 6066 18394
8506	0	0	Ki67+	 6075 17947
8507	0	0	Ki67+	 5297 19169
8508	0	0	Ki67+	 5297 19185
8509	0	0	Ki67+	 5302 19085
8510	0	0	Ki67+	 5343 19131
8511	0	0	Ki67+	 5352 18799
8512	0	0	Ki67+	 5380 18806
8513	0	0	Ki67+	 5438 19076
8514	0	0	Ki67+	 5512 18922
8515	0	0	Ki67+	 5527 19482
8516	0	0	Ki67+	 5708 19046
8517	0	0	Ki67+	 5851 19154
8518	0	0	Ki67+	 5870 19122
8519	0	0	Ki67+	 5897 19527
8520	0	0	Ki67+	 5911 19128
8521	0	0	Ki67+	 5914 18918
8522	0	0	Ki67+	 5915 18810
8523	0	0	Ki67+	 5922 19234
8524	0	0	Ki67+	 5926 18817
8525	0	0	Ki67+	 5984 18893
8526	0	0	Ki67+	 6013 19169
8527	0	0	Ki67+	 6040 18886
8528	0	0	Ki67+	 6041 19158
8529	0	0	Ki67+	 6043 18866
8530	0	0	Ki67+	 6043 19064
8531	0	0	Ki67+	 6055 19140
8532	0	0	Ki67+	 6065 18781
8533	0	0	Ki67+	 5314 19902
8534	0	0	Ki67+	 5357 20124
8535	0	0	Ki67+	 5453 19708
8536	0	0	Ki67+	 5512 19686
8537	0	0	Ki67+	 5521 19976
8538	0	0	Ki67+	 5568 19628
8539	0	0	Ki67+	 5593 19821
8540	0	0	Ki67+	 5596 19840
8541	0	0	Ki67+	 5680 19622
8542	0	0	Ki67+	 5699 19940
8543	0	0	Ki67+	 5701 20014
8544	0	0	Ki67+	 5758 19674
8545	0	0	Ki67+	 5766 19658
8546	0	0	Ki67+	 5770 19542
8547	0	0	Ki67+	 5869 19975
8548	0	0	Ki67+	 5877 19554
8549	0	0	Ki67+	 5879 19626
8550	0	0	Ki67+	 5894 19959
8551	0	0	Ki67+	 5927 20331
8552	0	0	Ki67+	 5951 19973
8553	0	0	Ki67+	 5963 20272
8554	0	0	Ki67+	 5965 19862
8555	0	0	Ki67+	 5968 19849
8556	0	0	Ki67+	 5994 20241
8557	0	0	Ki67+	 5999 19928
8558	0	0	Ki67+	 6042 20180
8559	0	0	Ki67+	 6057 20170
8560	0	0	Ki67+	 6070 20158
8561	0	0	Ki67+	 5538 20562
8562	0	0	Ki67+	 5561 20498
8563	0	0	Ki67+	 5697 20478
8564	0	0	Ki67+	 5730 20461
8565	0	0	Ki67+	 5761 20498
8566	0	0	Ki67+	 5763 20611
8567	0	0	Ki67+	 5772 20394
8568	0	0	Ki67+	 5783 20412
8569	0	0	Ki67+	 5784 20535
8570	0	0	Ki67+	 5828 20421
8571	0	0	Ki67+	 5871 20486
8572	0	0	Ki67+	 5888 20522
8573	0	0	Ki67+	 5917 21095
8574	0	0	Ki67+	 5944 20498
8575	0	0	Ki67+	 5960 21589
8576	0	0	Ki67+	 5317 22375
8577	0	0	Ki67+	 5320 22701
8578	0	0	Ki67+	 5341 22674
8579	0	0	Ki67+	 5373 22692
8580	0	0	Ki67+	 5499 22366
8581	0	0	Ki67+	 5562 22548
8582	0	0	Ki67+	 5676 22497
8583	0	0	Ki67+	 5918 22456
8584	0	0	Ki67+	 6074 22311
8585	0	0	Ki67+	 5747 23270
8586	0	0	Ki67+	 5773 23326
8587	0	0	Ki67+	 5781 23343
8588	0	0	Ki67+	 5857 23263
8589	0	0	Ki67+	 5912 23267
8590	0	0	Ki67+	 5699 23540
8591	0	0	Ki67+	 5716 23541
8592	0	0	Ki67+	 5746 23549
8593	0	0	Ki67+	 6092 3351
8594	0	0	Ki67+	 6105 3359
8595	0	0	Ki67+	 6119 3455
8596	0	0	Ki67+	 6147 3497
8597	0	0	Ki67+	 6149 3077
8598	0	0	Ki67+	 6156 3017
8599	0	0	Ki67+	 6163 3151
8600	0	0	Ki67+	 6171 3463
8601	0	0	Ki67+	 6187 3134
8602	0	0	Ki67+	 6188 3015
8603	0	0	Ki67+	 6208 3164
8604	0	0	Ki67+	 6217 3351
8605	0	0	Ki67+	 6253 2880
8606	0	0	Ki67+	 6254 2857
8607	0	0	Ki67+	 6265 3341
8608	0	0	Ki67+	 6273 3103
8609	0	0	Ki67+	 6282 2845
8610	0	0	Ki67+	 6286 3127
8611	0	0	Ki67+	 6307 3118
8612	0	0	Ki67+	 6309 3060
8613	0	0	Ki67+	 6324 3049
8614	0	0	Ki67+	 6329 3020
8615	0	0	Ki67+	 6360 3205
8616	0	0	Ki67+	 6379 3182
8617	0	0	Ki67+	 6470 3251
8618	0	0	Ki67+	 6476 3417
8619	0	0	Ki67+	 6509 3440
8620	0	0	Ki67+	 6510 3230
8621	0	0	Ki67+	 6557 3487
8622	0	0	Ki67+	 6606 3461
8623	0	0	Ki67+	 6627 3507
8624	0	0	Ki67+	 6658 3345
8625	0	0	Ki67+	 6709 3525
8626	0	0	Ki67+	 6728 3294
8627	0	0	Ki67+	 6773 3183
8628	0	0	Ki67+	 6783 3188
8629	0	0	Ki67+	 6823 3188
8630	0	0	Ki67+	 6839 3185
8631	0	0	Ki67+	 6082 3601
8632	0	0	Ki67+	 6091 3573
8633	0	0	Ki67+	 6163 4293
8634	0	0	Ki67+	 6172 3624
8635	0	0	Ki67+	 6173 4321
8636	0	0	Ki67+	 6185 4275
8637	0	0	Ki67+	 6196 4326
8638	0	0	Ki67+	 6207 4271
8639	0	0	Ki67+	 6210 3860
8640	0	0	Ki67+	 6211 4234
8641	0	0	Ki67+	 6218 4197
8642	0	0	Ki67+	 6223 4301
8643	0	0	Ki67+	 6226 4241
8644	0	0	Ki67+	 6227 4273
8645	0	0	Ki67+	 6238 4326
8646	0	0	Ki67+	 6239 3607
8647	0	0	Ki67+	 6239 4221
8648	0	0	Ki67+	 6240 4176
8649	0	0	Ki67+	 6240 4276
8650	0	0	Ki67+	 6242 4197
8651	0	0	Ki67+	 6258 4225
8652	0	0	Ki67+	 6258 4257
8653	0	0	Ki67+	 6263 4304
8654	0	0	Ki67+	 6267 3983
8655	0	0	Ki67+	 6269 4191
8656	0	0	Ki67+	 6272 3597
8657	0	0	Ki67+	 6272 4219
8658	0	0	Ki67+	 6273 4245
8659	0	0	Ki67+	 6275 3896
8660	0	0	Ki67+	 6304 3980
8661	0	0	Ki67+	 6321 4313
8662	0	0	Ki67+	 6331 3691
8663	0	0	Ki67+	 6333 3631
8664	0	0	Ki67+	 6343 3983
8665	0	0	Ki67+	 6352 4101
8666	0	0	Ki67+	 6353 4006
8667	0	0	Ki67+	 6360 3967
8668	0	0	Ki67+	 6362 3636
8669	0	0	Ki67+	 6369 4157
8670	0	0	Ki67+	 6374 4312
8671	0	0	Ki67+	 6376 3925
8672	0	0	Ki67+	 6377 3835
8673	0	0	Ki67+	 6377 3876
8674	0	0	Ki67+	 6379 4220
8675	0	0	Ki67+	 6380 3799
8676	0	0	Ki67+	 6381 4138
8677	0	0	Ki67+	 6384 4194
8678	0	0	Ki67+	 6385 4011
8679	0	0	Ki67+	 6387 3772
8680	0	0	Ki67+	 6389 3821
8681	0	0	Ki67+	 6389 3847
8682	0	0	Ki67+	 6389 4073
8683	0	0	Ki67+	 6391 4115
8684	0	0	Ki67+	 6391 4181
8685	0	0	Ki67+	 6393 3761
8686	0	0	Ki67+	 6394 3742
8687	0	0	Ki67+	 6396 3791
8688	0	0	Ki67+	 6398 3814
8689	0	0	Ki67+	 6398 3909
8690	0	0	Ki67+	 6399 4129
8691	0	0	Ki67+	 6400 4047
8692	0	0	Ki67+	 6403 4192
8693	0	0	Ki67+	 6404 3856
8694	0	0	Ki67+	 6404 4235
8695	0	0	Ki67+	 6404 4247
8696	0	0	Ki67+	 6406 3605
8697	0	0	Ki67+	 6407 3704
8698	0	0	Ki67+	 6409 3761
8699	0	0	Ki67+	 6409 3777
8700	0	0	Ki67+	 6409 3988
8701	0	0	Ki67+	 6411 4175
8702	0	0	Ki67+	 6412 3665
8703	0	0	Ki67+	 6412 3893
8704	0	0	Ki67+	 6412 4107
8705	0	0	Ki67+	 6413 3737
8706	0	0	Ki67+	 6414 3715
8707	0	0	Ki67+	 6414 3948
8708	0	0	Ki67+	 6416 3914
8709	0	0	Ki67+	 6417 3852
8710	0	0	Ki67+	 6417 4210
8711	0	0	Ki67+	 6418 3928
8712	0	0	Ki67+	 6418 4039
8713	0	0	Ki67+	 6420 4144
8714	0	0	Ki67+	 6421 3868
8715	0	0	Ki67+	 6423 3834
8716	0	0	Ki67+	 6423 4271
8717	0	0	Ki67+	 6424 4194
8718	0	0	Ki67+	 6426 4226
8719	0	0	Ki67+	 6430 4254
8720	0	0	Ki67+	 6431 4058
8721	0	0	Ki67+	 6432 3826
8722	0	0	Ki67+	 6433 3868
8723	0	0	Ki67+	 6434 3608
8724	0	0	Ki67+	 6434 3677
8725	0	0	Ki67+	 6434 3844
8726	0	0	Ki67+	 6438 3970
8727	0	0	Ki67+	 6438 4040
8728	0	0	Ki67+	 6440 3644
8729	0	0	Ki67+	 6440 4281
8730	0	0	Ki67+	 6442 3858
8731	0	0	Ki67+	 6444 4301
8732	0	0	Ki67+	 6445 3698
8733	0	0	Ki67+	 6445 3709
8734	0	0	Ki67+	 6445 3786
8735	0	0	Ki67+	 6447 4093
8736	0	0	Ki67+	 6450 3833
8737	0	0	Ki67+	 6450 3919
8738	0	0	Ki67+	 6453 3734
8739	0	0	Ki67+	 6453 4230
8740	0	0	Ki67+	 6456 3820
8741	0	0	Ki67+	 6456 4165
8742	0	0	Ki67+	 6457 4033
8743	0	0	Ki67+	 6458 4189
8744	0	0	Ki67+	 6461 3760
8745	0	0	Ki67+	 6462 3595
8746	0	0	Ki67+	 6465 3694
8747	0	0	Ki67+	 6466 4268
8748	0	0	Ki67+	 6468 3711
8749	0	0	Ki67+	 6471 4120
8750	0	0	Ki67+	 6472 3609
8751	0	0	Ki67+	 6472 4249
8752	0	0	Ki67+	 6473 3669
8753	0	0	Ki67+	 6473 4086
8754	0	0	Ki67+	 6474 3952
8755	0	0	Ki67+	 6476 4322
8756	0	0	Ki67+	 6477 3858
8757	0	0	Ki67+	 6478 4174
8758	0	0	Ki67+	 6478 4227
8759	0	0	Ki67+	 6479 4265
8760	0	0	Ki67+	 6482 3630
8761	0	0	Ki67+	 6482 4057
8762	0	0	Ki67+	 6483 4290
8763	0	0	Ki67+	 6484 4097
8764	0	0	Ki67+	 6487 3828
8765	0	0	Ki67+	 6488 3920
8766	0	0	Ki67+	 6488 4032
8767	0	0	Ki67+	 6489 3713
8768	0	0	Ki67+	 6489 3740
8769	0	0	Ki67+	 6490 4320
8770	0	0	Ki67+	 6494 3998
8771	0	0	Ki67+	 6496 4124
8772	0	0	Ki67+	 6497 3604
8773	0	0	Ki67+	 6499 3797
8774	0	0	Ki67+	 6500 3760
8775	0	0	Ki67+	 6503 3875
8776	0	0	Ki67+	 6504 3624
8777	0	0	Ki67+	 6505 4028
8778	0	0	Ki67+	 6505 4250
8779	0	0	Ki67+	 6506 3707
8780	0	0	Ki67+	 6506 3969
8781	0	0	Ki67+	 6507 4297
8782	0	0	Ki67+	 6511 3959
8783	0	0	Ki67+	 6513 3784
8784	0	0	Ki67+	 6513 4056
8785	0	0	Ki67+	 6518 3893
8786	0	0	Ki67+	 6522 3834
8787	0	0	Ki67+	 6527 3678
8788	0	0	Ki67+	 6528 3634
8789	0	0	Ki67+	 6528 4236
8790	0	0	Ki67+	 6529 4119
8791	0	0	Ki67+	 6533 4003
8792	0	0	Ki67+	 6533 4191
8793	0	0	Ki67+	 6535 3934
8794	0	0	Ki67+	 6537 3660
8795	0	0	Ki67+	 6539 3612
8796	0	0	Ki67+	 6539 3737
8797	0	0	Ki67+	 6543 4305
8798	0	0	Ki67+	 6546 3851
8799	0	0	Ki67+	 6546 4049
8800	0	0	Ki67+	 6547 3823
8801	0	0	Ki67+	 6547 4175
8802	0	0	Ki67+	 6550 3627
8803	0	0	Ki67+	 6553 3959
8804	0	0	Ki67+	 6554 4039
8805	0	0	Ki67+	 6555 4255
8806	0	0	Ki67+	 6556 4316
8807	0	0	Ki67+	 6557 3775
8808	0	0	Ki67+	 6557 4091
8809	0	0	Ki67+	 6558 3732
8810	0	0	Ki67+	 6560 4208
8811	0	0	Ki67+	 6561 3714
8812	0	0	Ki67+	 6562 3742
8813	0	0	Ki67+	 6563 3552
8814	0	0	Ki67+	 6565 3851
8815	0	0	Ki67+	 6566 3819
8816	0	0	Ki67+	 6566 3947
8817	0	0	Ki67+	 6567 3885
8818	0	0	Ki67+	 6569 3915
8819	0	0	Ki67+	 6571 3648
8820	0	0	Ki67+	 6571 3801
8821	0	0	Ki67+	 6571 4115
8822	0	0	Ki67+	 6571 4166
8823	0	0	Ki67+	 6571 4180
8824	0	0	Ki67+	 6572 3594
8825	0	0	Ki67+	 6576 3709
8826	0	0	Ki67+	 6576 4135
8827	0	0	Ki67+	 6577 3771
8828	0	0	Ki67+	 6580 3664
8829	0	0	Ki67+	 6580 3883
8830	0	0	Ki67+	 6581 3993
8831	0	0	Ki67+	 6582 3699
8832	0	0	Ki67+	 6583 4290
8833	0	0	Ki67+	 6584 4158
8834	0	0	Ki67+	 6585 3740
8835	0	0	Ki67+	 6585 3844
8836	0	0	Ki67+	 6589 4027
8837	0	0	Ki67+	 6590 4213
8838	0	0	Ki67+	 6596 3798
8839	0	0	Ki67+	 6596 3920
8840	0	0	Ki67+	 6598 4096
8841	0	0	Ki67+	 6601 3811
8842	0	0	Ki67+	 6602 3948
8843	0	0	Ki67+	 6605 4288
8844	0	0	Ki67+	 6607 4312
8845	0	0	Ki67+	 6609 4051
8846	0	0	Ki67+	 6610 4184
8847	0	0	Ki67+	 6611 3740
8848	0	0	Ki67+	 6611 3893
8849	0	0	Ki67+	 6612 4008
8850	0	0	Ki67+	 6612 4240
8851	0	0	Ki67+	 6614 4170
8852	0	0	Ki67+	 6618 4114
8853	0	0	Ki67+	 6619 3636
8854	0	0	Ki67+	 6622 3922
8855	0	0	Ki67+	 6627 4053
8856	0	0	Ki67+	 6627 4079
8857	0	0	Ki67+	 6630 4332
8858	0	0	Ki67+	 6631 4002
8859	0	0	Ki67+	 6632 4215
8860	0	0	Ki67+	 6639 4184
8861	0	0	Ki67+	 6640 3564
8862	0	0	Ki67+	 6641 3945
8863	0	0	Ki67+	 6641 4141
8864	0	0	Ki67+	 6642 4284
8865	0	0	Ki67+	 6645 4250
8866	0	0	Ki67+	 6646 4169
8867	0	0	Ki67+	 6647 3972
8868	0	0	Ki67+	 6648 4002
8869	0	0	Ki67+	 6648 4128
8870	0	0	Ki67+	 6649 4090
8871	0	0	Ki67+	 6651 4304
8872	0	0	Ki67+	 6653 4035
8873	0	0	Ki67+	 6653 4111
8874	0	0	Ki67+	 6653 4179
8875	0	0	Ki67+	 6655 4197
8876	0	0	Ki67+	 6663 4082
8877	0	0	Ki67+	 6664 3599
8878	0	0	Ki67+	 6666 4261
8879	0	0	Ki67+	 6666 4335
8880	0	0	Ki67+	 6667 4043
8881	0	0	Ki67+	 6670 4125
8882	0	0	Ki67+	 6671 3639
8883	0	0	Ki67+	 6673 4234
8884	0	0	Ki67+	 6674 3548
8885	0	0	Ki67+	 6674 4208
8886	0	0	Ki67+	 6677 4084
8887	0	0	Ki67+	 6679 4303
8888	0	0	Ki67+	 6681 3689
8889	0	0	Ki67+	 6685 4126
8890	0	0	Ki67+	 6687 4138
8891	0	0	Ki67+	 6687 4159
8892	0	0	Ki67+	 6689 4288
8893	0	0	Ki67+	 6690 4185
8894	0	0	Ki67+	 6693 4097
8895	0	0	Ki67+	 6696 3654
8896	0	0	Ki67+	 6697 4239
8897	0	0	Ki67+	 6698 4258
8898	0	0	Ki67+	 6706 4315
8899	0	0	Ki67+	 6707 3713
8900	0	0	Ki67+	 6709 3771
8901	0	0	Ki67+	 6709 4272
8902	0	0	Ki67+	 6714 3816
8903	0	0	Ki67+	 6718 3836
8904	0	0	Ki67+	 6726 3551
8905	0	0	Ki67+	 6726 3730
8906	0	0	Ki67+	 6727 3746
8907	0	0	Ki67+	 6737 4049
8908	0	0	Ki67+	 6740 4117
8909	0	0	Ki67+	 6741 3898
8910	0	0	Ki67+	 6743 3839
8911	0	0	Ki67+	 6743 3924
8912	0	0	Ki67+	 6749 4273
8913	0	0	Ki67+	 6750 3792
8914	0	0	Ki67+	 6756 3651
8915	0	0	Ki67+	 6759 3631
8916	0	0	Ki67+	 6762 4069
8917	0	0	Ki67+	 6764 3986
8918	0	0	Ki67+	 6770 4107
8919	0	0	Ki67+	 6775 3963
8920	0	0	Ki67+	 6784 3871
8921	0	0	Ki67+	 6794 3985
8922	0	0	Ki67+	 6798 3870
8923	0	0	Ki67+	 6809 3769
8924	0	0	Ki67+	 6809 3918
8925	0	0	Ki67+	 6818 3982
8926	0	0	Ki67+	 6828 4121
8927	0	0	Ki67+	 6829 4237
8928	0	0	Ki67+	 6830 4199
8929	0	0	Ki67+	 6832 4185
8930	0	0	Ki67+	 6835 4101
8931	0	0	Ki67+	 6837 4263
8932	0	0	Ki67+	 6845 4195
8933	0	0	Ki67+	 6846 4073
8934	0	0	Ki67+	 6847 4291
8935	0	0	Ki67+	 6849 4212
8936	0	0	Ki67+	 6853 4159
8937	0	0	Ki67+	 6867 4109
8938	0	0	Ki67+	 6878 4170
8939	0	0	Ki67+	 6879 4284
8940	0	0	Ki67+	 6090 5056
8941	0	0	Ki67+	 6092 4941
8942	0	0	Ki67+	 6095 5086
8943	0	0	Ki67+	 6097 5018
8944	0	0	Ki67+	 6107 5078
8945	0	0	Ki67+	 6108 5052
8946	0	0	Ki67+	 6112 5114
8947	0	0	Ki67+	 6118 5061
8948	0	0	Ki67+	 6119 4387
8949	0	0	Ki67+	 6119 5009
8950	0	0	Ki67+	 6120 4453
8951	0	0	Ki67+	 6121 4961
8952	0	0	Ki67+	 6122 4420
8953	0	0	Ki67+	 6122 4524
8954	0	0	Ki67+	 6124 5102
8955	0	0	Ki67+	 6127 4492
8956	0	0	Ki67+	 6129 4547
8957	0	0	Ki67+	 6131 4397
8958	0	0	Ki67+	 6134 4523
8959	0	0	Ki67+	 6134 5075
8960	0	0	Ki67+	 6137 4580
8961	0	0	Ki67+	 6138 5041
8962	0	0	Ki67+	 6142 5001
8963	0	0	Ki67+	 6143 4407
8964	0	0	Ki67+	 6145 4946
8965	0	0	Ki67+	 6149 4355
8966	0	0	Ki67+	 6153 4636
8967	0	0	Ki67+	 6159 5109
8968	0	0	Ki67+	 6160 4390
8969	0	0	Ki67+	 6163 5082
8970	0	0	Ki67+	 6164 4642
8971	0	0	Ki67+	 6164 4985
8972	0	0	Ki67+	 6167 4339
8973	0	0	Ki67+	 6167 4941
8974	0	0	Ki67+	 6176 5045
8975	0	0	Ki67+	 6177 5065
8976	0	0	Ki67+	 6183 4426
8977	0	0	Ki67+	 6184 4357
8978	0	0	Ki67+	 6185 4954
8979	0	0	Ki67+	 6190 5096
8980	0	0	Ki67+	 6193 4680
8981	0	0	Ki67+	 6195 4971
8982	0	0	Ki67+	 6196 5118
8983	0	0	Ki67+	 6198 4703
8984	0	0	Ki67+	 6201 5077
8985	0	0	Ki67+	 6211 5035
8986	0	0	Ki67+	 6212 4991
8987	0	0	Ki67+	 6213 4957
8988	0	0	Ki67+	 6217 4670
8989	0	0	Ki67+	 6219 4646
8990	0	0	Ki67+	 6219 5090
8991	0	0	Ki67+	 6232 4611
8992	0	0	Ki67+	 6234 4998
8993	0	0	Ki67+	 6234 5020
8994	0	0	Ki67+	 6248 4377
8995	0	0	Ki67+	 6251 4581
8996	0	0	Ki67+	 6251 5073
8997	0	0	Ki67+	 6251 5106
8998	0	0	Ki67+	 6252 5048
8999	0	0	Ki67+	 6257 4784
9000	0	0	Ki67+	 6258 4346
9001	0	0	Ki67+	 6260 4368
9002	0	0	Ki67+	 6262 5011
9003	0	0	Ki67+	 6264 4548
9004	0	0	Ki67+	 6265 5134
9005	0	0	Ki67+	 6268 4339
9006	0	0	Ki67+	 6268 4452
9007	0	0	Ki67+	 6268 4520
9008	0	0	Ki67+	 6269 4413
9009	0	0	Ki67+	 6269 4730
9010	0	0	Ki67+	 6274 4494
9011	0	0	Ki67+	 6277 5072
9012	0	0	Ki67+	 6278 4379
9013	0	0	Ki67+	 6279 4466
9014	0	0	Ki67+	 6280 4356
9015	0	0	Ki67+	 6287 5085
9016	0	0	Ki67+	 6291 5041
9017	0	0	Ki67+	 6300 5107
9018	0	0	Ki67+	 6302 4844
9019	0	0	Ki67+	 6304 4799
9020	0	0	Ki67+	 6305 4788
9021	0	0	Ki67+	 6305 4868
9022	0	0	Ki67+	 6309 5065
9023	0	0	Ki67+	 6313 4684
9024	0	0	Ki67+	 6314 4760
9025	0	0	Ki67+	 6316 4898
9026	0	0	Ki67+	 6316 4920
9027	0	0	Ki67+	 6317 4823
9028	0	0	Ki67+	 6319 5095
9029	0	0	Ki67+	 6324 4861
9030	0	0	Ki67+	 6326 4795
9031	0	0	Ki67+	 6332 4745
9032	0	0	Ki67+	 6334 4952
9033	0	0	Ki67+	 6335 4936
9034	0	0	Ki67+	 6336 5119
9035	0	0	Ki67+	 6338 4825
9036	0	0	Ki67+	 6341 5107
9037	0	0	Ki67+	 6342 4885
9038	0	0	Ki67+	 6344 4897
9039	0	0	Ki67+	 6349 4794
9040	0	0	Ki67+	 6351 4587
9041	0	0	Ki67+	 6352 4758
9042	0	0	Ki67+	 6352 4978
9043	0	0	Ki67+	 6355 4928
9044	0	0	Ki67+	 6357 5124
9045	0	0	Ki67+	 6358 4994
9046	0	0	Ki67+	 6359 4962
9047	0	0	Ki67+	 6364 4725
9048	0	0	Ki67+	 6365 4773
9049	0	0	Ki67+	 6366 4973
9050	0	0	Ki67+	 6370 4754
9051	0	0	Ki67+	 6373 4853
9052	0	0	Ki67+	 6377 5036
9053	0	0	Ki67+	 6378 4943
9054	0	0	Ki67+	 6378 4988
9055	0	0	Ki67+	 6381 4886
9056	0	0	Ki67+	 6384 4831
9057	0	0	Ki67+	 6393 4693
9058	0	0	Ki67+	 6393 4957
9059	0	0	Ki67+	 6395 4717
9060	0	0	Ki67+	 6399 5030
9061	0	0	Ki67+	 6400 4912
9062	0	0	Ki67+	 6401 4973
9063	0	0	Ki67+	 6403 4765
9064	0	0	Ki67+	 6403 4935
9065	0	0	Ki67+	 6404 4601
9066	0	0	Ki67+	 6410 4866
9067	0	0	Ki67+	 6410 5093
9068	0	0	Ki67+	 6411 4668
9069	0	0	Ki67+	 6412 5000
9070	0	0	Ki67+	 6420 4866
9071	0	0	Ki67+	 6421 4701
9072	0	0	Ki67+	 6424 4671
9073	0	0	Ki67+	 6424 4740
9074	0	0	Ki67+	 6425 5018
9075	0	0	Ki67+	 6426 4977
9076	0	0	Ki67+	 6430 4891
9077	0	0	Ki67+	 6434 4791
9078	0	0	Ki67+	 6435 5102
9079	0	0	Ki67+	 6435 5134
9080	0	0	Ki67+	 6446 4818
9081	0	0	Ki67+	 6447 4767
9082	0	0	Ki67+	 6448 5060
9083	0	0	Ki67+	 6449 4684
9084	0	0	Ki67+	 6450 4713
9085	0	0	Ki67+	 6452 4942
9086	0	0	Ki67+	 6452 4996
9087	0	0	Ki67+	 6453 4660
9088	0	0	Ki67+	 6455 5128
9089	0	0	Ki67+	 6456 4739
9090	0	0	Ki67+	 6457 5093
9091	0	0	Ki67+	 6459 4966
9092	0	0	Ki67+	 6461 4781
9093	0	0	Ki67+	 6463 4645
9094	0	0	Ki67+	 6463 4761
9095	0	0	Ki67+	 6465 4678
9096	0	0	Ki67+	 6476 4801
9097	0	0	Ki67+	 6477 4352
9098	0	0	Ki67+	 6478 4368
9099	0	0	Ki67+	 6479 4671
9100	0	0	Ki67+	 6482 4859
9101	0	0	Ki67+	 6484 4645
9102	0	0	Ki67+	 6484 4687
9103	0	0	Ki67+	 6487 4912
9104	0	0	Ki67+	 6490 4485
9105	0	0	Ki67+	 6493 4875
9106	0	0	Ki67+	 6495 4377
9107	0	0	Ki67+	 6498 4719
9108	0	0	Ki67+	 6498 4760
9109	0	0	Ki67+	 6500 4819
9110	0	0	Ki67+	 6503 4417
9111	0	0	Ki67+	 6504 4703
9112	0	0	Ki67+	 6506 4810
9113	0	0	Ki67+	 6508 4671
9114	0	0	Ki67+	 6515 4343
9115	0	0	Ki67+	 6515 4737
9116	0	0	Ki67+	 6515 4787
9117	0	0	Ki67+	 6515 5014
9118	0	0	Ki67+	 6517 4823
9119	0	0	Ki67+	 6519 4807
9120	0	0	Ki67+	 6521 4379
9121	0	0	Ki67+	 6523 4393
9122	0	0	Ki67+	 6527 4934
9123	0	0	Ki67+	 6527 5104
9124	0	0	Ki67+	 6531 4902
9125	0	0	Ki67+	 6533 4685
9126	0	0	Ki67+	 6533 4700
9127	0	0	Ki67+	 6534 4354
9128	0	0	Ki67+	 6535 4658
9129	0	0	Ki67+	 6537 4962
9130	0	0	Ki67+	 6539 4847
9131	0	0	Ki67+	 6539 5106
9132	0	0	Ki67+	 6542 4674
9133	0	0	Ki67+	 6542 4738
9134	0	0	Ki67+	 6542 5045
9135	0	0	Ki67+	 6545 4755
9136	0	0	Ki67+	 6546 4819
9137	0	0	Ki67+	 6548 4977
9138	0	0	Ki67+	 6549 4993
9139	0	0	Ki67+	 6551 4844
9140	0	0	Ki67+	 6552 4424
9141	0	0	Ki67+	 6554 4719
9142	0	0	Ki67+	 6555 4384
9143	0	0	Ki67+	 6556 4475
9144	0	0	Ki67+	 6557 4905
9145	0	0	Ki67+	 6558 4766
9146	0	0	Ki67+	 6560 4783
9147	0	0	Ki67+	 6562 4392
9148	0	0	Ki67+	 6563 4355
9149	0	0	Ki67+	 6563 5033
9150	0	0	Ki67+	 6563 5072
9151	0	0	Ki67+	 6564 4695
9152	0	0	Ki67+	 6567 4424
9153	0	0	Ki67+	 6567 4861
9154	0	0	Ki67+	 6567 4921
9155	0	0	Ki67+	 6574 5033
9156	0	0	Ki67+	 6576 4707
9157	0	0	Ki67+	 6578 4857
9158	0	0	Ki67+	 6578 4950
9159	0	0	Ki67+	 6582 5011
9160	0	0	Ki67+	 6583 4823
9161	0	0	Ki67+	 6584 5085
9162	0	0	Ki67+	 6585 4901
9163	0	0	Ki67+	 6586 4682
9164	0	0	Ki67+	 6586 4880
9165	0	0	Ki67+	 6587 4693
9166	0	0	Ki67+	 6587 4733
9167	0	0	Ki67+	 6589 4341
9168	0	0	Ki67+	 6589 4751
9169	0	0	Ki67+	 6592 4379
9170	0	0	Ki67+	 6593 4398
9171	0	0	Ki67+	 6593 4444
9172	0	0	Ki67+	 6597 4705
9173	0	0	Ki67+	 6600 4361
9174	0	0	Ki67+	 6600 4941
9175	0	0	Ki67+	 6601 4751
9176	0	0	Ki67+	 6602 4826
9177	0	0	Ki67+	 6605 4977
9178	0	0	Ki67+	 6610 4789
9179	0	0	Ki67+	 6612 4739
9180	0	0	Ki67+	 6612 4867
9181	0	0	Ki67+	 6616 4562
9182	0	0	Ki67+	 6618 4840
9183	0	0	Ki67+	 6619 4707
9184	0	0	Ki67+	 6619 4770
9185	0	0	Ki67+	 6619 4940
9186	0	0	Ki67+	 6619 5041
9187	0	0	Ki67+	 6622 4369
9188	0	0	Ki67+	 6623 4349
9189	0	0	Ki67+	 6626 4421
9190	0	0	Ki67+	 6628 4896
9191	0	0	Ki67+	 6629 5012
9192	0	0	Ki67+	 6631 5068
9193	0	0	Ki67+	 6634 4395
9194	0	0	Ki67+	 6635 5080
9195	0	0	Ki67+	 6639 4436
9196	0	0	Ki67+	 6639 4996
9197	0	0	Ki67+	 6640 5028
9198	0	0	Ki67+	 6644 4750
9199	0	0	Ki67+	 6644 4796
9200	0	0	Ki67+	 6645 4831
9201	0	0	Ki67+	 6645 4958
9202	0	0	Ki67+	 6645 5058
9203	0	0	Ki67+	 6645 5099
9204	0	0	Ki67+	 6648 4740
9205	0	0	Ki67+	 6651 5040
9206	0	0	Ki67+	 6652 4863
9207	0	0	Ki67+	 6654 4937
9208	0	0	Ki67+	 6654 4993
9209	0	0	Ki67+	 6656 4439
9210	0	0	Ki67+	 6660 4371
9211	0	0	Ki67+	 6660 4420
9212	0	0	Ki67+	 6661 5033
9213	0	0	Ki67+	 6663 4791
9214	0	0	Ki67+	 6663 5123
9215	0	0	Ki67+	 6664 5016
9216	0	0	Ki67+	 6671 4385
9217	0	0	Ki67+	 6671 5041
9218	0	0	Ki67+	 6672 4896
9219	0	0	Ki67+	 6673 4862
9220	0	0	Ki67+	 6674 4827
9221	0	0	Ki67+	 6676 4912
9222	0	0	Ki67+	 6678 4396
9223	0	0	Ki67+	 6681 5079
9224	0	0	Ki67+	 6684 4441
9225	0	0	Ki67+	 6686 4880
9226	0	0	Ki67+	 6687 4846
9227	0	0	Ki67+	 6689 4394
9228	0	0	Ki67+	 6692 4958
9229	0	0	Ki67+	 6693 4503
9230	0	0	Ki67+	 6694 4343
9231	0	0	Ki67+	 6694 4601
9232	0	0	Ki67+	 6696 4361
9233	0	0	Ki67+	 6700 4932
9234	0	0	Ki67+	 6701 4996
9235	0	0	Ki67+	 6705 4338
9236	0	0	Ki67+	 6706 4376
9237	0	0	Ki67+	 6706 4905
9238	0	0	Ki67+	 6706 5033
9239	0	0	Ki67+	 6709 4358
9240	0	0	Ki67+	 6710 4506
9241	0	0	Ki67+	 6710 4919
9242	0	0	Ki67+	 6711 4946
9243	0	0	Ki67+	 6712 4434
9244	0	0	Ki67+	 6716 4900
9245	0	0	Ki67+	 6716 5092
9246	0	0	Ki67+	 6721 4386
9247	0	0	Ki67+	 6723 4412
9248	0	0	Ki67+	 6724 5062
9249	0	0	Ki67+	 6728 5117
9250	0	0	Ki67+	 6729 4340
9251	0	0	Ki67+	 6729 4354
9252	0	0	Ki67+	 6730 4955
9253	0	0	Ki67+	 6731 4431
9254	0	0	Ki67+	 6731 5094
9255	0	0	Ki67+	 6732 4405
9256	0	0	Ki67+	 6737 4642
9257	0	0	Ki67+	 6742 4927
9258	0	0	Ki67+	 6742 4989
9259	0	0	Ki67+	 6745 5042
9260	0	0	Ki67+	 6746 4969
9261	0	0	Ki67+	 6747 5126
9262	0	0	Ki67+	 6748 5006
9263	0	0	Ki67+	 6749 4479
9264	0	0	Ki67+	 6750 4951
9265	0	0	Ki67+	 6752 4996
9266	0	0	Ki67+	 6756 5028
9267	0	0	Ki67+	 6756 5057
9268	0	0	Ki67+	 6760 4966
9269	0	0	Ki67+	 6760 5103
9270	0	0	Ki67+	 6763 5074
9271	0	0	Ki67+	 6767 4401
9272	0	0	Ki67+	 6768 4994
9273	0	0	Ki67+	 6770 4424
9274	0	0	Ki67+	 6771 5026
9275	0	0	Ki67+	 6775 5040
9276	0	0	Ki67+	 6777 4981
9277	0	0	Ki67+	 6781 5009
9278	0	0	Ki67+	 6836 4473
9279	0	0	Ki67+	 6843 4585
9280	0	0	Ki67+	 6843 4992
9281	0	0	Ki67+	 6857 4782
9282	0	0	Ki67+	 6865 4440
9283	0	0	Ki67+	 6867 4398
9284	0	0	Ki67+	 6876 4363
9285	0	0	Ki67+	 6091 5185
9286	0	0	Ki67+	 6095 5460
9287	0	0	Ki67+	 6099 5832
9288	0	0	Ki67+	 6100 5168
9289	0	0	Ki67+	 6100 5740
9290	0	0	Ki67+	 6100 5786
9291	0	0	Ki67+	 6110 5713
9292	0	0	Ki67+	 6114 5845
9293	0	0	Ki67+	 6116 5605
9294	0	0	Ki67+	 6118 5211
9295	0	0	Ki67+	 6118 5762
9296	0	0	Ki67+	 6119 5861
9297	0	0	Ki67+	 6121 5141
9298	0	0	Ki67+	 6126 5927
9299	0	0	Ki67+	 6132 5207
9300	0	0	Ki67+	 6134 5803
9301	0	0	Ki67+	 6136 5291
9302	0	0	Ki67+	 6136 5646
9303	0	0	Ki67+	 6142 5903
9304	0	0	Ki67+	 6143 5269
9305	0	0	Ki67+	 6144 5854
9306	0	0	Ki67+	 6145 5311
9307	0	0	Ki67+	 6146 5804
9308	0	0	Ki67+	 6152 5162
9309	0	0	Ki67+	 6152 5823
9310	0	0	Ki67+	 6159 5249
9311	0	0	Ki67+	 6161 5340
9312	0	0	Ki67+	 6161 5836
9313	0	0	Ki67+	 6161 5904
9314	0	0	Ki67+	 6163 5139
9315	0	0	Ki67+	 6165 5273
9316	0	0	Ki67+	 6169 5286
9317	0	0	Ki67+	 6169 5662
9318	0	0	Ki67+	 6171 5826
9319	0	0	Ki67+	 6172 5876
9320	0	0	Ki67+	 6174 5358
9321	0	0	Ki67+	 6176 5238
9322	0	0	Ki67+	 6177 5180
9323	0	0	Ki67+	 6178 5270
9324	0	0	Ki67+	 6178 5317
9325	0	0	Ki67+	 6183 5334
9326	0	0	Ki67+	 6189 5149
9327	0	0	Ki67+	 6190 5386
9328	0	0	Ki67+	 6194 5631
9329	0	0	Ki67+	 6194 5673
9330	0	0	Ki67+	 6195 5270
9331	0	0	Ki67+	 6197 5354
9332	0	0	Ki67+	 6200 5860
9333	0	0	Ki67+	 6202 5892
9334	0	0	Ki67+	 6205 5232
9335	0	0	Ki67+	 6205 5325
9336	0	0	Ki67+	 6205 5715
9337	0	0	Ki67+	 6207 5163
9338	0	0	Ki67+	 6208 5391
9339	0	0	Ki67+	 6209 5255
9340	0	0	Ki67+	 6210 5278
9341	0	0	Ki67+	 6216 5712
9342	0	0	Ki67+	 6219 5587
9343	0	0	Ki67+	 6222 5142
9344	0	0	Ki67+	 6222 5242
9345	0	0	Ki67+	 6222 5396
9346	0	0	Ki67+	 6226 5905
9347	0	0	Ki67+	 6227 5308
9348	0	0	Ki67+	 6227 5428
9349	0	0	Ki67+	 6228 5354
9350	0	0	Ki67+	 6230 5739
9351	0	0	Ki67+	 6233 5415
9352	0	0	Ki67+	 6234 5800
9353	0	0	Ki67+	 6235 5884
9354	0	0	Ki67+	 6239 5453
9355	0	0	Ki67+	 6240 5354
9356	0	0	Ki67+	 6240 5761
9357	0	0	Ki67+	 6242 5427
9358	0	0	Ki67+	 6243 5834
9359	0	0	Ki67+	 6247 5151
9360	0	0	Ki67+	 6248 5390
9361	0	0	Ki67+	 6251 5473
9362	0	0	Ki67+	 6257 5809
9363	0	0	Ki67+	 6261 5319
9364	0	0	Ki67+	 6262 5790
9365	0	0	Ki67+	 6266 5891
9366	0	0	Ki67+	 6267 5392
9367	0	0	Ki67+	 6268 5480
9368	0	0	Ki67+	 6268 5912
9369	0	0	Ki67+	 6271 5413
9370	0	0	Ki67+	 6271 5428
9371	0	0	Ki67+	 6272 5872
9372	0	0	Ki67+	 6273 5253
9373	0	0	Ki67+	 6275 5150
9374	0	0	Ki67+	 6276 5501
9375	0	0	Ki67+	 6284 5828
9376	0	0	Ki67+	 6288 5340
9377	0	0	Ki67+	 6289 5254
9378	0	0	Ki67+	 6292 5516
9379	0	0	Ki67+	 6297 5479
9380	0	0	Ki67+	 6298 5886
9381	0	0	Ki67+	 6299 5466
9382	0	0	Ki67+	 6302 5177
9383	0	0	Ki67+	 6303 5505
9384	0	0	Ki67+	 6303 5922
9385	0	0	Ki67+	 6304 5259
9386	0	0	Ki67+	 6305 5288
9387	0	0	Ki67+	 6308 5144
9388	0	0	Ki67+	 6311 5865
9389	0	0	Ki67+	 6312 5443
9390	0	0	Ki67+	 6316 5355
9391	0	0	Ki67+	 6317 5325
9392	0	0	Ki67+	 6319 5520
9393	0	0	Ki67+	 6321 5921
9394	0	0	Ki67+	 6332 5197
9395	0	0	Ki67+	 6333 5533
9396	0	0	Ki67+	 6337 5367
9397	0	0	Ki67+	 6339 5168
9398	0	0	Ki67+	 6339 5400
9399	0	0	Ki67+	 6340 5264
9400	0	0	Ki67+	 6341 5231
9401	0	0	Ki67+	 6351 5455
9402	0	0	Ki67+	 6352 5280
9403	0	0	Ki67+	 6352 5590
9404	0	0	Ki67+	 6353 5574
9405	0	0	Ki67+	 6357 5437
9406	0	0	Ki67+	 6361 5250
9407	0	0	Ki67+	 6362 5497
9408	0	0	Ki67+	 6366 5192
9409	0	0	Ki67+	 6366 5538
9410	0	0	Ki67+	 6367 5621
9411	0	0	Ki67+	 6368 5303
9412	0	0	Ki67+	 6369 5231
9413	0	0	Ki67+	 6374 5148
9414	0	0	Ki67+	 6376 5562
9415	0	0	Ki67+	 6377 5251
9416	0	0	Ki67+	 6382 5376
9417	0	0	Ki67+	 6382 5645
9418	0	0	Ki67+	 6385 5224
9419	0	0	Ki67+	 6385 5594
9420	0	0	Ki67+	 6391 5334
9421	0	0	Ki67+	 6392 5616
9422	0	0	Ki67+	 6393 5387
9423	0	0	Ki67+	 6395 5277
9424	0	0	Ki67+	 6397 5232
9425	0	0	Ki67+	 6410 5477
9426	0	0	Ki67+	 6411 5348
9427	0	0	Ki67+	 6413 5255
9428	0	0	Ki67+	 6415 5562
9429	0	0	Ki67+	 6418 5642
9430	0	0	Ki67+	 6420 5275
9431	0	0	Ki67+	 6425 5292
9432	0	0	Ki67+	 6429 5354
9433	0	0	Ki67+	 6429 5625
9434	0	0	Ki67+	 6436 5396
9435	0	0	Ki67+	 6440 5341
9436	0	0	Ki67+	 6440 5496
9437	0	0	Ki67+	 6441 5417
9438	0	0	Ki67+	 6442 5675
9439	0	0	Ki67+	 6443 5595
9440	0	0	Ki67+	 6445 5626
9441	0	0	Ki67+	 6446 5644
9442	0	0	Ki67+	 6452 5328
9443	0	0	Ki67+	 6456 5556
9444	0	0	Ki67+	 6463 5153
9445	0	0	Ki67+	 6463 5612
9446	0	0	Ki67+	 6464 5481
9447	0	0	Ki67+	 6465 5372
9448	0	0	Ki67+	 6465 5676
9449	0	0	Ki67+	 6467 5441
9450	0	0	Ki67+	 6468 5647
9451	0	0	Ki67+	 6470 5577
9452	0	0	Ki67+	 6476 5187
9453	0	0	Ki67+	 6477 5606
9454	0	0	Ki67+	 6478 5456
9455	0	0	Ki67+	 6480 5401
9456	0	0	Ki67+	 6482 5510
9457	0	0	Ki67+	 6487 5195
9458	0	0	Ki67+	 6490 5565
9459	0	0	Ki67+	 6490 5592
9460	0	0	Ki67+	 6491 5623
9461	0	0	Ki67+	 6493 5157
9462	0	0	Ki67+	 6494 5442
9463	0	0	Ki67+	 6496 5178
9464	0	0	Ki67+	 6497 5140
9465	0	0	Ki67+	 6498 5536
9466	0	0	Ki67+	 6499 5655
9467	0	0	Ki67+	 6500 5415
9468	0	0	Ki67+	 6503 5232
9469	0	0	Ki67+	 6503 5608
9470	0	0	Ki67+	 6508 5574
9471	0	0	Ki67+	 6509 5482
9472	0	0	Ki67+	 6510 5180
9473	0	0	Ki67+	 6510 5444
9474	0	0	Ki67+	 6511 5290
9475	0	0	Ki67+	 6514 5271
9476	0	0	Ki67+	 6515 5550
9477	0	0	Ki67+	 6518 5244
9478	0	0	Ki67+	 6519 5217
9479	0	0	Ki67+	 6520 5664
9480	0	0	Ki67+	 6522 5319
9481	0	0	Ki67+	 6526 5586
9482	0	0	Ki67+	 6529 5498
9483	0	0	Ki67+	 6533 5676
9484	0	0	Ki67+	 6534 5624
9485	0	0	Ki67+	 6536 5654
9486	0	0	Ki67+	 6537 5283
9487	0	0	Ki67+	 6539 5210
9488	0	0	Ki67+	 6543 5564
9489	0	0	Ki67+	 6544 5591
9490	0	0	Ki67+	 6546 5186
9491	0	0	Ki67+	 6546 5339
9492	0	0	Ki67+	 6546 5516
9493	0	0	Ki67+	 6555 5313
9494	0	0	Ki67+	 6558 5516
9495	0	0	Ki67+	 6563 5541
9496	0	0	Ki67+	 6563 5587
9497	0	0	Ki67+	 6568 5326
9498	0	0	Ki67+	 6569 5264
9499	0	0	Ki67+	 6570 5360
9500	0	0	Ki67+	 6573 5916
9501	0	0	Ki67+	 6575 5202
9502	0	0	Ki67+	 6575 5662
9503	0	0	Ki67+	 6578 5232
9504	0	0	Ki67+	 6580 5869
9505	0	0	Ki67+	 6583 5398
9506	0	0	Ki67+	 6587 5587
9507	0	0	Ki67+	 6590 5309
9508	0	0	Ki67+	 6590 5923
9509	0	0	Ki67+	 6591 5351
9510	0	0	Ki67+	 6594 5891
9511	0	0	Ki67+	 6598 5654
9512	0	0	Ki67+	 6598 5851
9513	0	0	Ki67+	 6599 5390
9514	0	0	Ki67+	 6599 5908
9515	0	0	Ki67+	 6600 5215
9516	0	0	Ki67+	 6600 5269
9517	0	0	Ki67+	 6605 5419
9518	0	0	Ki67+	 6607 5331
9519	0	0	Ki67+	 6613 5934
9520	0	0	Ki67+	 6615 5851
9521	0	0	Ki67+	 6616 5221
9522	0	0	Ki67+	 6616 5394
9523	0	0	Ki67+	 6618 5825
9524	0	0	Ki67+	 6621 5277
9525	0	0	Ki67+	 6625 5189
9526	0	0	Ki67+	 6625 5361
9527	0	0	Ki67+	 6629 5382
9528	0	0	Ki67+	 6630 5431
9529	0	0	Ki67+	 6632 5904
9530	0	0	Ki67+	 6633 5829
9531	0	0	Ki67+	 6636 5451
9532	0	0	Ki67+	 6641 5352
9533	0	0	Ki67+	 6642 5417
9534	0	0	Ki67+	 6643 5862
9535	0	0	Ki67+	 6643 5882
9536	0	0	Ki67+	 6643 5922
9537	0	0	Ki67+	 6647 5763
9538	0	0	Ki67+	 6648 5404
9539	0	0	Ki67+	 6650 5198
9540	0	0	Ki67+	 6659 5437
9541	0	0	Ki67+	 6659 5463
9542	0	0	Ki67+	 6660 5153
9543	0	0	Ki67+	 6661 5223
9544	0	0	Ki67+	 6664 5384
9545	0	0	Ki67+	 6667 5895
9546	0	0	Ki67+	 6669 5428
9547	0	0	Ki67+	 6672 5472
9548	0	0	Ki67+	 6676 5442
9549	0	0	Ki67+	 6686 5140
9550	0	0	Ki67+	 6690 5251
9551	0	0	Ki67+	 6691 5232
9552	0	0	Ki67+	 6691 5445
9553	0	0	Ki67+	 6691 5500
9554	0	0	Ki67+	 6697 5924
9555	0	0	Ki67+	 6698 5169
9556	0	0	Ki67+	 6703 5275
9557	0	0	Ki67+	 6703 5354
9558	0	0	Ki67+	 6705 5834
9559	0	0	Ki67+	 6715 5236
9560	0	0	Ki67+	 6721 5246
9561	0	0	Ki67+	 6723 5443
9562	0	0	Ki67+	 6726 5460
9563	0	0	Ki67+	 6727 5901
9564	0	0	Ki67+	 6729 5147
9565	0	0	Ki67+	 6734 5931
9566	0	0	Ki67+	 6735 5184
9567	0	0	Ki67+	 6736 5209
9568	0	0	Ki67+	 6737 5327
9569	0	0	Ki67+	 6741 5364
9570	0	0	Ki67+	 6744 5232
9571	0	0	Ki67+	 6746 5426
9572	0	0	Ki67+	 6746 5459
9573	0	0	Ki67+	 6750 5915
9574	0	0	Ki67+	 6754 5287
9575	0	0	Ki67+	 6754 5437
9576	0	0	Ki67+	 6756 5235
9577	0	0	Ki67+	 6764 5151
9578	0	0	Ki67+	 6772 5261
9579	0	0	Ki67+	 6774 5164
9580	0	0	Ki67+	 6774 5207
9581	0	0	Ki67+	 6775 5389
9582	0	0	Ki67+	 6778 5428
9583	0	0	Ki67+	 6780 5305
9584	0	0	Ki67+	 6791 5338
9585	0	0	Ki67+	 6796 5246
9586	0	0	Ki67+	 6800 5371
9587	0	0	Ki67+	 6801 5299
9588	0	0	Ki67+	 6803 5270
9589	0	0	Ki67+	 6812 5318
9590	0	0	Ki67+	 6814 5341
9591	0	0	Ki67+	 6838 5415
9592	0	0	Ki67+	 6842 5774
9593	0	0	Ki67+	 6843 5670
9594	0	0	Ki67+	 6851 5895
9595	0	0	Ki67+	 6858 5434
9596	0	0	Ki67+	 6858 5505
9597	0	0	Ki67+	 6866 5789
9598	0	0	Ki67+	 6872 5394
9599	0	0	Ki67+	 6084 5962
9600	0	0	Ki67+	 6088 6325
9601	0	0	Ki67+	 6092 6029
9602	0	0	Ki67+	 6111 6000
9603	0	0	Ki67+	 6114 5940
9604	0	0	Ki67+	 6116 5975
9605	0	0	Ki67+	 6119 6442
9606	0	0	Ki67+	 6123 6007
9607	0	0	Ki67+	 6127 6215
9608	0	0	Ki67+	 6131 6288
9609	0	0	Ki67+	 6135 6697
9610	0	0	Ki67+	 6142 6501
9611	0	0	Ki67+	 6143 6107
9612	0	0	Ki67+	 6143 6179
9613	0	0	Ki67+	 6147 6423
9614	0	0	Ki67+	 6153 6316
9615	0	0	Ki67+	 6157 6204
9616	0	0	Ki67+	 6158 6486
9617	0	0	Ki67+	 6161 6347
9618	0	0	Ki67+	 6163 5981
9619	0	0	Ki67+	 6165 5951
9620	0	0	Ki67+	 6167 6109
9621	0	0	Ki67+	 6170 6488
9622	0	0	Ki67+	 6174 6186
9623	0	0	Ki67+	 6176 6240
9624	0	0	Ki67+	 6179 6700
9625	0	0	Ki67+	 6180 6287
9626	0	0	Ki67+	 6182 5963
9627	0	0	Ki67+	 6182 6093
9628	0	0	Ki67+	 6184 6182
9629	0	0	Ki67+	 6186 6384
9630	0	0	Ki67+	 6189 6655
9631	0	0	Ki67+	 6191 6005
9632	0	0	Ki67+	 6194 6313
9633	0	0	Ki67+	 6196 6210
9634	0	0	Ki67+	 6198 6423
9635	0	0	Ki67+	 6203 6110
9636	0	0	Ki67+	 6205 6401
9637	0	0	Ki67+	 6206 6291
9638	0	0	Ki67+	 6210 6251
9639	0	0	Ki67+	 6211 6084
9640	0	0	Ki67+	 6212 6203
9641	0	0	Ki67+	 6213 6150
9642	0	0	Ki67+	 6214 6160
9643	0	0	Ki67+	 6216 6664
9644	0	0	Ki67+	 6222 6103
9645	0	0	Ki67+	 6225 6425
9646	0	0	Ki67+	 6226 6335
9647	0	0	Ki67+	 6227 6364
9648	0	0	Ki67+	 6229 6719
9649	0	0	Ki67+	 6233 5940
9650	0	0	Ki67+	 6233 6618
9651	0	0	Ki67+	 6234 6390
9652	0	0	Ki67+	 6240 6133
9653	0	0	Ki67+	 6242 6273
9654	0	0	Ki67+	 6247 6619
9655	0	0	Ki67+	 6252 6565
9656	0	0	Ki67+	 6256 6647
9657	0	0	Ki67+	 6257 6251
9658	0	0	Ki67+	 6258 6006
9659	0	0	Ki67+	 6259 6234
9660	0	0	Ki67+	 6260 6440
9661	0	0	Ki67+	 6261 6203
9662	0	0	Ki67+	 6264 6735
9663	0	0	Ki67+	 6266 6084
9664	0	0	Ki67+	 6267 6524
9665	0	0	Ki67+	 6268 5948
9666	0	0	Ki67+	 6269 6305
9667	0	0	Ki67+	 6270 6135
9668	0	0	Ki67+	 6270 6537
9669	0	0	Ki67+	 6271 6576
9670	0	0	Ki67+	 6272 6392
9671	0	0	Ki67+	 6277 6505
9672	0	0	Ki67+	 6278 6552
9673	0	0	Ki67+	 6278 6701
9674	0	0	Ki67+	 6278 6714
9675	0	0	Ki67+	 6280 6419
9676	0	0	Ki67+	 6281 5989
9677	0	0	Ki67+	 6282 6283
9678	0	0	Ki67+	 6282 6352
9679	0	0	Ki67+	 6282 6462
9680	0	0	Ki67+	 6283 6076
9681	0	0	Ki67+	 6283 6162
9682	0	0	Ki67+	 6284 6244
9683	0	0	Ki67+	 6284 6403
9684	0	0	Ki67+	 6290 6564
9685	0	0	Ki67+	 6296 6255
9686	0	0	Ki67+	 6297 6318
9687	0	0	Ki67+	 6304 6286
9688	0	0	Ki67+	 6308 6712
9689	0	0	Ki67+	 6309 6100
9690	0	0	Ki67+	 6310 6426
9691	0	0	Ki67+	 6311 6508
9692	0	0	Ki67+	 6312 6590
9693	0	0	Ki67+	 6315 5943
9694	0	0	Ki67+	 6315 6311
9695	0	0	Ki67+	 6317 6470
9696	0	0	Ki67+	 6318 6344
9697	0	0	Ki67+	 6325 5995
9698	0	0	Ki67+	 6325 6682
9699	0	0	Ki67+	 6332 6232
9700	0	0	Ki67+	 6332 6450
9701	0	0	Ki67+	 6335 6417
9702	0	0	Ki67+	 6336 5951
9703	0	0	Ki67+	 6340 6087
9704	0	0	Ki67+	 6340 6497
9705	0	0	Ki67+	 6342 6373
9706	0	0	Ki67+	 6343 6108
9707	0	0	Ki67+	 6343 6475
9708	0	0	Ki67+	 6346 5939
9709	0	0	Ki67+	 6348 6398
9710	0	0	Ki67+	 6349 6659
9711	0	0	Ki67+	 6351 5985
9712	0	0	Ki67+	 6351 6257
9713	0	0	Ki67+	 6353 6723
9714	0	0	Ki67+	 6357 5951
9715	0	0	Ki67+	 6357 6218
9716	0	0	Ki67+	 6358 6012
9717	0	0	Ki67+	 6358 6641
9718	0	0	Ki67+	 6360 6497
9719	0	0	Ki67+	 6361 6599
9720	0	0	Ki67+	 6363 6693
9721	0	0	Ki67+	 6364 6373
9722	0	0	Ki67+	 6364 6666
9723	0	0	Ki67+	 6367 6438
9724	0	0	Ki67+	 6373 6629
9725	0	0	Ki67+	 6376 5972
9726	0	0	Ki67+	 6376 6699
9727	0	0	Ki67+	 6377 6090
9728	0	0	Ki67+	 6377 6586
9729	0	0	Ki67+	 6378 5992
9730	0	0	Ki67+	 6384 6031
9731	0	0	Ki67+	 6384 6203
9732	0	0	Ki67+	 6388 6074
9733	0	0	Ki67+	 6389 6654
9734	0	0	Ki67+	 6390 6359
9735	0	0	Ki67+	 6391 6059
9736	0	0	Ki67+	 6391 6520
9737	0	0	Ki67+	 6392 6405
9738	0	0	Ki67+	 6395 6708
9739	0	0	Ki67+	 6396 6533
9740	0	0	Ki67+	 6397 6416
9741	0	0	Ki67+	 6399 6676
9742	0	0	Ki67+	 6400 6234
9743	0	0	Ki67+	 6400 6333
9744	0	0	Ki67+	 6403 6015
9745	0	0	Ki67+	 6404 6430
9746	0	0	Ki67+	 6405 6586
9747	0	0	Ki67+	 6407 6553
9748	0	0	Ki67+	 6409 6705
9749	0	0	Ki67+	 6412 6734
9750	0	0	Ki67+	 6417 6202
9751	0	0	Ki67+	 6421 6376
9752	0	0	Ki67+	 6423 6300
9753	0	0	Ki67+	 6425 6408
9754	0	0	Ki67+	 6426 6141
9755	0	0	Ki67+	 6427 6388
9756	0	0	Ki67+	 6428 6668
9757	0	0	Ki67+	 6429 6525
9758	0	0	Ki67+	 6430 6656
9759	0	0	Ki67+	 6431 6694
9760	0	0	Ki67+	 6435 6405
9761	0	0	Ki67+	 6438 6716
9762	0	0	Ki67+	 6439 6055
9763	0	0	Ki67+	 6440 6589
9764	0	0	Ki67+	 6440 6617
9765	0	0	Ki67+	 6441 6356
9766	0	0	Ki67+	 6441 6493
9767	0	0	Ki67+	 6446 5960
9768	0	0	Ki67+	 6446 6538
9769	0	0	Ki67+	 6447 6118
9770	0	0	Ki67+	 6449 6226
9771	0	0	Ki67+	 6449 6687
9772	0	0	Ki67+	 6451 6298
9773	0	0	Ki67+	 6451 6565
9774	0	0	Ki67+	 6454 6152
9775	0	0	Ki67+	 6454 6183
9776	0	0	Ki67+	 6454 6202
9777	0	0	Ki67+	 6455 5990
9778	0	0	Ki67+	 6458 6528
9779	0	0	Ki67+	 6463 6256
9780	0	0	Ki67+	 6463 6643
9781	0	0	Ki67+	 6464 6064
9782	0	0	Ki67+	 6464 6688
9783	0	0	Ki67+	 6468 6316
9784	0	0	Ki67+	 6470 6349
9785	0	0	Ki67+	 6471 6174
9786	0	0	Ki67+	 6474 6111
9787	0	0	Ki67+	 6474 6245
9788	0	0	Ki67+	 6475 6223
9789	0	0	Ki67+	 6476 6598
9790	0	0	Ki67+	 6477 6641
9791	0	0	Ki67+	 6477 6664
9792	0	0	Ki67+	 6479 6202
9793	0	0	Ki67+	 6479 6289
9794	0	0	Ki67+	 6485 6080
9795	0	0	Ki67+	 6485 6719
9796	0	0	Ki67+	 6486 6497
9797	0	0	Ki67+	 6486 6559
9798	0	0	Ki67+	 6491 6122
9799	0	0	Ki67+	 6491 6258
9800	0	0	Ki67+	 6493 6509
9801	0	0	Ki67+	 6495 6390
9802	0	0	Ki67+	 6495 6530
9803	0	0	Ki67+	 6495 6631
9804	0	0	Ki67+	 6499 6310
9805	0	0	Ki67+	 6502 6288
9806	0	0	Ki67+	 6504 6152
9807	0	0	Ki67+	 6508 6162
9808	0	0	Ki67+	 6509 6004
9809	0	0	Ki67+	 6509 6582
9810	0	0	Ki67+	 6511 6123
9811	0	0	Ki67+	 6514 6088
9812	0	0	Ki67+	 6518 6330
9813	0	0	Ki67+	 6519 6175
9814	0	0	Ki67+	 6520 6428
9815	0	0	Ki67+	 6521 6659
9816	0	0	Ki67+	 6523 6609
9817	0	0	Ki67+	 6525 6572
9818	0	0	Ki67+	 6527 6320
9819	0	0	Ki67+	 6528 6719
9820	0	0	Ki67+	 6530 6355
9821	0	0	Ki67+	 6535 6614
9822	0	0	Ki67+	 6536 6082
9823	0	0	Ki67+	 6537 6166
9824	0	0	Ki67+	 6539 6203
9825	0	0	Ki67+	 6541 6545
9826	0	0	Ki67+	 6543 6134
9827	0	0	Ki67+	 6546 6574
9828	0	0	Ki67+	 6547 6077
9829	0	0	Ki67+	 6547 6409
9830	0	0	Ki67+	 6548 6688
9831	0	0	Ki67+	 6549 6109
9832	0	0	Ki67+	 6555 6547
9833	0	0	Ki67+	 6555 6662
9834	0	0	Ki67+	 6556 6384
9835	0	0	Ki67+	 6559 6082
9836	0	0	Ki67+	 6559 6355
9837	0	0	Ki67+	 6561 6192
9838	0	0	Ki67+	 6561 6700
9839	0	0	Ki67+	 6562 6679
9840	0	0	Ki67+	 6565 5988
9841	0	0	Ki67+	 6565 6448
9842	0	0	Ki67+	 6567 6640
9843	0	0	Ki67+	 6569 6226
9844	0	0	Ki67+	 6570 6202
9845	0	0	Ki67+	 6573 6036
9846	0	0	Ki67+	 6574 5940
9847	0	0	Ki67+	 6576 6127
9848	0	0	Ki67+	 6577 6669
9849	0	0	Ki67+	 6578 6421
9850	0	0	Ki67+	 6579 6176
9851	0	0	Ki67+	 6580 6363
9852	0	0	Ki67+	 6582 6016
9853	0	0	Ki67+	 6583 6386
9854	0	0	Ki67+	 6588 6534
9855	0	0	Ki67+	 6588 6567
9856	0	0	Ki67+	 6589 6624
9857	0	0	Ki67+	 6590 6200
9858	0	0	Ki67+	 6590 6223
9859	0	0	Ki67+	 6592 6725
9860	0	0	Ki67+	 6593 6070
9861	0	0	Ki67+	 6595 5944
9862	0	0	Ki67+	 6597 6691
9863	0	0	Ki67+	 6598 5982
9864	0	0	Ki67+	 6603 5963
9865	0	0	Ki67+	 6613 6157
9866	0	0	Ki67+	 6613 6258
9867	0	0	Ki67+	 6615 6533
9868	0	0	Ki67+	 6616 6008
9869	0	0	Ki67+	 6616 6032
9870	0	0	Ki67+	 6617 6411
9871	0	0	Ki67+	 6619 6715
9872	0	0	Ki67+	 6621 6176
9873	0	0	Ki67+	 6621 6358
9874	0	0	Ki67+	 6622 6244
9875	0	0	Ki67+	 6624 6589
9876	0	0	Ki67+	 6627 6550
9877	0	0	Ki67+	 6629 6169
9878	0	0	Ki67+	 6630 6683
9879	0	0	Ki67+	 6630 6734
9880	0	0	Ki67+	 6635 6633
9881	0	0	Ki67+	 6636 5992
9882	0	0	Ki67+	 6637 6673
9883	0	0	Ki67+	 6640 6545
9884	0	0	Ki67+	 6643 6597
9885	0	0	Ki67+	 6647 6576
9886	0	0	Ki67+	 6655 5962
9887	0	0	Ki67+	 6655 6236
9888	0	0	Ki67+	 6657 6504
9889	0	0	Ki67+	 6658 6430
9890	0	0	Ki67+	 6659 5947
9891	0	0	Ki67+	 6659 6727
9892	0	0	Ki67+	 6665 6688
9893	0	0	Ki67+	 6667 6191
9894	0	0	Ki67+	 6668 5962
9895	0	0	Ki67+	 6672 6585
9896	0	0	Ki67+	 6673 6021
9897	0	0	Ki67+	 6676 6541
9898	0	0	Ki67+	 6679 6050
9899	0	0	Ki67+	 6679 6691
9900	0	0	Ki67+	 6682 6214
9901	0	0	Ki67+	 6682 6267
9902	0	0	Ki67+	 6688 6514
9903	0	0	Ki67+	 6689 5975
9904	0	0	Ki67+	 6689 6080
9905	0	0	Ki67+	 6693 6241
9906	0	0	Ki67+	 6699 6024
9907	0	0	Ki67+	 6701 6684
9908	0	0	Ki67+	 6703 6289
9909	0	0	Ki67+	 6708 6535
9910	0	0	Ki67+	 6711 6728
9911	0	0	Ki67+	 6712 6600
9912	0	0	Ki67+	 6713 6610
9913	0	0	Ki67+	 6715 6509
9914	0	0	Ki67+	 6720 5944
9915	0	0	Ki67+	 6720 6124
9916	0	0	Ki67+	 6721 6150
9917	0	0	Ki67+	 6724 6639
9918	0	0	Ki67+	 6725 5991
9919	0	0	Ki67+	 6726 6389
9920	0	0	Ki67+	 6726 6716
9921	0	0	Ki67+	 6727 6103
9922	0	0	Ki67+	 6727 6598
9923	0	0	Ki67+	 6729 6029
9924	0	0	Ki67+	 6730 6666
9925	0	0	Ki67+	 6739 6633
9926	0	0	Ki67+	 6741 6717
9927	0	0	Ki67+	 6744 6027
9928	0	0	Ki67+	 6746 6701
9929	0	0	Ki67+	 6746 6731
9930	0	0	Ki67+	 6749 5938
9931	0	0	Ki67+	 6750 6101
9932	0	0	Ki67+	 6750 6454
9933	0	0	Ki67+	 6758 6197
9934	0	0	Ki67+	 6761 6654
9935	0	0	Ki67+	 6762 5941
9936	0	0	Ki67+	 6762 6484
9937	0	0	Ki67+	 6767 6519
9938	0	0	Ki67+	 6770 6050
9939	0	0	Ki67+	 6771 5985
9940	0	0	Ki67+	 6772 6007
9941	0	0	Ki67+	 6776 6063
9942	0	0	Ki67+	 6777 5960
9943	0	0	Ki67+	 6777 6514
9944	0	0	Ki67+	 6781 6487
9945	0	0	Ki67+	 6783 6108
9946	0	0	Ki67+	 6783 6453
9947	0	0	Ki67+	 6789 6179
9948	0	0	Ki67+	 6791 6653
9949	0	0	Ki67+	 6796 6158
9950	0	0	Ki67+	 6797 6667
9951	0	0	Ki67+	 6798 6497
9952	0	0	Ki67+	 6799 6700
9953	0	0	Ki67+	 6809 6606
9954	0	0	Ki67+	 6811 6470
9955	0	0	Ki67+	 6812 6490
9956	0	0	Ki67+	 6816 6271
9957	0	0	Ki67+	 6824 6539
9958	0	0	Ki67+	 6826 6681
9959	0	0	Ki67+	 6830 6662
9960	0	0	Ki67+	 6835 6601
9961	0	0	Ki67+	 6845 6708
9962	0	0	Ki67+	 6847 6254
9963	0	0	Ki67+	 6847 6558
9964	0	0	Ki67+	 6852 6226
9965	0	0	Ki67+	 6852 6656
9966	0	0	Ki67+	 6859 6514
9967	0	0	Ki67+	 6861 6642
9968	0	0	Ki67+	 6865 6666
9969	0	0	Ki67+	 6870 6462
9970	0	0	Ki67+	 6870 6693
9971	0	0	Ki67+	 6871 6714
9972	0	0	Ki67+	 6877 6519
9973	0	0	Ki67+	 6877 6560
9974	0	0	Ki67+	 6877 6670
9975	0	0	Ki67+	 6081 7217
9976	0	0	Ki67+	 6081 7434
9977	0	0	Ki67+	 6084 7151
9978	0	0	Ki67+	 6084 7326
9979	0	0	Ki67+	 6085 6784
9980	0	0	Ki67+	 6085 7127
9981	0	0	Ki67+	 6085 7290
9982	0	0	Ki67+	 6087 6823
9983	0	0	Ki67+	 6087 7082
9984	0	0	Ki67+	 6088 7186
9985	0	0	Ki67+	 6091 7419
9986	0	0	Ki67+	 6092 7229
9987	0	0	Ki67+	 6093 6971
9988	0	0	Ki67+	 6100 6952
9989	0	0	Ki67+	 6101 7272
9990	0	0	Ki67+	 6102 7046
9991	0	0	Ki67+	 6102 7339
9992	0	0	Ki67+	 6103 7159
9993	0	0	Ki67+	 6110 6788
9994	0	0	Ki67+	 6111 7384
9995	0	0	Ki67+	 6112 7253
9996	0	0	Ki67+	 6113 7126
9997	0	0	Ki67+	 6116 7149
9998	0	0	Ki67+	 6119 7225
9999	0	0	Ki67+	 6121 7352
10000	0	0	Ki67+	 6126 7401
10001	0	0	Ki67+	 6127 7102
10002	0	0	Ki67+	 6128 7421
10003	0	0	Ki67+	 6132 6820
10004	0	0	Ki67+	 6135 7355
10005	0	0	Ki67+	 6138 7331
10006	0	0	Ki67+	 6141 7248
10007	0	0	Ki67+	 6142 7214
10008	0	0	Ki67+	 6145 6785
10009	0	0	Ki67+	 6147 7236
10010	0	0	Ki67+	 6149 7362
10011	0	0	Ki67+	 6152 7285
10012	0	0	Ki67+	 6158 7121
10013	0	0	Ki67+	 6164 7284
10014	0	0	Ki67+	 6166 7500
10015	0	0	Ki67+	 6168 7242
10016	0	0	Ki67+	 6172 6764
10017	0	0	Ki67+	 6173 6745
10018	0	0	Ki67+	 6192 6793
10019	0	0	Ki67+	 6201 7241
10020	0	0	Ki67+	 6205 7131
10021	0	0	Ki67+	 6206 7084
10022	0	0	Ki67+	 6214 7447
10023	0	0	Ki67+	 6216 7355
10024	0	0	Ki67+	 6222 6786
10025	0	0	Ki67+	 6223 7126
10026	0	0	Ki67+	 6223 7259
10027	0	0	Ki67+	 6232 7427
10028	0	0	Ki67+	 6235 7286
10029	0	0	Ki67+	 6236 7134
10030	0	0	Ki67+	 6239 7249
10031	0	0	Ki67+	 6240 6838
10032	0	0	Ki67+	 6242 6894
10033	0	0	Ki67+	 6243 7189
10034	0	0	Ki67+	 6244 7353
10035	0	0	Ki67+	 6245 6818
10036	0	0	Ki67+	 6245 7336
10037	0	0	Ki67+	 6249 6960
10038	0	0	Ki67+	 6249 7231
10039	0	0	Ki67+	 6252 7390
10040	0	0	Ki67+	 6254 7307
10041	0	0	Ki67+	 6255 6795
10042	0	0	Ki67+	 6257 7269
10043	0	0	Ki67+	 6263 6763
10044	0	0	Ki67+	 6263 7112
10045	0	0	Ki67+	 6263 7384
10046	0	0	Ki67+	 6264 6972
10047	0	0	Ki67+	 6265 7187
10048	0	0	Ki67+	 6269 7444
10049	0	0	Ki67+	 6271 7245
10050	0	0	Ki67+	 6276 7285
10051	0	0	Ki67+	 6281 6798
10052	0	0	Ki67+	 6281 7250
10053	0	0	Ki67+	 6282 7357
10054	0	0	Ki67+	 6290 7077
10055	0	0	Ki67+	 6291 7099
10056	0	0	Ki67+	 6294 7392
10057	0	0	Ki67+	 6296 6860
10058	0	0	Ki67+	 6296 7460
10059	0	0	Ki67+	 6300 7112
10060	0	0	Ki67+	 6304 6773
10061	0	0	Ki67+	 6307 7355
10062	0	0	Ki67+	 6310 6737
10063	0	0	Ki67+	 6310 7090
10064	0	0	Ki67+	 6311 7426
10065	0	0	Ki67+	 6315 7136
10066	0	0	Ki67+	 6317 7366
10067	0	0	Ki67+	 6318 6874
10068	0	0	Ki67+	 6320 7263
10069	0	0	Ki67+	 6327 7479
10070	0	0	Ki67+	 6329 6741
10071	0	0	Ki67+	 6331 7535
10072	0	0	Ki67+	 6332 7098
10073	0	0	Ki67+	 6333 7459
10074	0	0	Ki67+	 6334 6788
10075	0	0	Ki67+	 6336 7350
10076	0	0	Ki67+	 6337 7415
10077	0	0	Ki67+	 6338 7388
10078	0	0	Ki67+	 6344 6757
10079	0	0	Ki67+	 6347 6875
10080	0	0	Ki67+	 6348 7328
10081	0	0	Ki67+	 6349 7491
10082	0	0	Ki67+	 6351 7276
10083	0	0	Ki67+	 6351 7380
10084	0	0	Ki67+	 6361 7475
10085	0	0	Ki67+	 6363 7409
10086	0	0	Ki67+	 6368 7146
10087	0	0	Ki67+	 6368 7280
10088	0	0	Ki67+	 6371 7251
10089	0	0	Ki67+	 6372 7376
10090	0	0	Ki67+	 6375 6903
10091	0	0	Ki67+	 6381 7336
10092	0	0	Ki67+	 6381 7441
10093	0	0	Ki67+	 6383 6885
10094	0	0	Ki67+	 6384 7287
10095	0	0	Ki67+	 6385 6818
10096	0	0	Ki67+	 6388 7459
10097	0	0	Ki67+	 6389 6746
10098	0	0	Ki67+	 6393 6904
10099	0	0	Ki67+	 6394 7253
10100	0	0	Ki67+	 6399 6875
10101	0	0	Ki67+	 6399 7135
10102	0	0	Ki67+	 6399 7408
10103	0	0	Ki67+	 6400 7346
10104	0	0	Ki67+	 6401 6897
10105	0	0	Ki67+	 6401 7431
10106	0	0	Ki67+	 6403 7374
10107	0	0	Ki67+	 6404 7490
10108	0	0	Ki67+	 6405 6841
10109	0	0	Ki67+	 6407 7511
10110	0	0	Ki67+	 6410 6798
10111	0	0	Ki67+	 6410 7155
10112	0	0	Ki67+	 6412 7448
10113	0	0	Ki67+	 6417 7169
10114	0	0	Ki67+	 6421 7153
10115	0	0	Ki67+	 6421 7468
10116	0	0	Ki67+	 6422 7302
10117	0	0	Ki67+	 6425 6781
10118	0	0	Ki67+	 6428 7163
10119	0	0	Ki67+	 6428 7516
10120	0	0	Ki67+	 6429 7423
10121	0	0	Ki67+	 6431 7480
10122	0	0	Ki67+	 6433 7225
10123	0	0	Ki67+	 6433 7365
10124	0	0	Ki67+	 6434 7102
10125	0	0	Ki67+	 6437 7060
10126	0	0	Ki67+	 6439 7463
10127	0	0	Ki67+	 6440 6870
10128	0	0	Ki67+	 6443 7277
10129	0	0	Ki67+	 6444 7225
10130	0	0	Ki67+	 6445 7254
10131	0	0	Ki67+	 6445 7376
10132	0	0	Ki67+	 6447 6817
10133	0	0	Ki67+	 6447 7168
10134	0	0	Ki67+	 6457 7438
10135	0	0	Ki67+	 6459 7248
10136	0	0	Ki67+	 6460 6846
10137	0	0	Ki67+	 6462 7525
10138	0	0	Ki67+	 6463 7461
10139	0	0	Ki67+	 6464 6741
10140	0	0	Ki67+	 6464 7179
10141	0	0	Ki67+	 6465 6826
10142	0	0	Ki67+	 6466 7450
10143	0	0	Ki67+	 6467 7115
10144	0	0	Ki67+	 6468 7276
10145	0	0	Ki67+	 6469 7026
10146	0	0	Ki67+	 6470 7492
10147	0	0	Ki67+	 6477 6937
10148	0	0	Ki67+	 6478 7248
10149	0	0	Ki67+	 6481 7406
10150	0	0	Ki67+	 6482 6922
10151	0	0	Ki67+	 6486 7516
10152	0	0	Ki67+	 6487 6764
10153	0	0	Ki67+	 6487 7474
10154	0	0	Ki67+	 6490 7203
10155	0	0	Ki67+	 6490 7250
10156	0	0	Ki67+	 6492 7440
10157	0	0	Ki67+	 6495 6890
10158	0	0	Ki67+	 6499 6994
10159	0	0	Ki67+	 6501 6931
10160	0	0	Ki67+	 6501 7478
10161	0	0	Ki67+	 6503 7197
10162	0	0	Ki67+	 6503 7399
10163	0	0	Ki67+	 6506 6820
10164	0	0	Ki67+	 6506 7510
10165	0	0	Ki67+	 6507 7301
10166	0	0	Ki67+	 6509 7360
10167	0	0	Ki67+	 6509 7448
10168	0	0	Ki67+	 6514 6982
10169	0	0	Ki67+	 6519 7010
10170	0	0	Ki67+	 6520 6952
10171	0	0	Ki67+	 6521 7478
10172	0	0	Ki67+	 6522 6938
10173	0	0	Ki67+	 6522 7437
10174	0	0	Ki67+	 6525 6787
10175	0	0	Ki67+	 6528 6834
10176	0	0	Ki67+	 6531 7524
10177	0	0	Ki67+	 6532 7444
10178	0	0	Ki67+	 6533 7512
10179	0	0	Ki67+	 6536 6801
10180	0	0	Ki67+	 6537 6888
10181	0	0	Ki67+	 6537 7027
10182	0	0	Ki67+	 6539 6828
10183	0	0	Ki67+	 6541 6852
10184	0	0	Ki67+	 6542 6740
10185	0	0	Ki67+	 6543 7369
10186	0	0	Ki67+	 6545 6998
10187	0	0	Ki67+	 6546 6872
10188	0	0	Ki67+	 6548 6904
10189	0	0	Ki67+	 6558 6946
10190	0	0	Ki67+	 6558 7472
10191	0	0	Ki67+	 6559 6748
10192	0	0	Ki67+	 6559 6793
10193	0	0	Ki67+	 6559 7386
10194	0	0	Ki67+	 6576 7360
10195	0	0	Ki67+	 6577 7343
10196	0	0	Ki67+	 6577 7374
10197	0	0	Ki67+	 6578 6751
10198	0	0	Ki67+	 6581 7048
10199	0	0	Ki67+	 6582 6848
10200	0	0	Ki67+	 6582 7184
10201	0	0	Ki67+	 6585 7512
10202	0	0	Ki67+	 6589 7359
10203	0	0	Ki67+	 6590 6918
10204	0	0	Ki67+	 6594 7338
10205	0	0	Ki67+	 6595 6743
10206	0	0	Ki67+	 6597 7042
10207	0	0	Ki67+	 6597 7387
10208	0	0	Ki67+	 6604 6886
10209	0	0	Ki67+	 6608 6762
10210	0	0	Ki67+	 6608 6821
10211	0	0	Ki67+	 6608 6945
10212	0	0	Ki67+	 6610 7058
10213	0	0	Ki67+	 6616 6794
10214	0	0	Ki67+	 6617 6875
10215	0	0	Ki67+	 6617 7483
10216	0	0	Ki67+	 6620 7203
10217	0	0	Ki67+	 6620 7323
10218	0	0	Ki67+	 6620 7514
10219	0	0	Ki67+	 6622 7230
10220	0	0	Ki67+	 6623 6895
10221	0	0	Ki67+	 6623 7443
10222	0	0	Ki67+	 6625 7421
10223	0	0	Ki67+	 6627 6827
10224	0	0	Ki67+	 6628 7461
10225	0	0	Ki67+	 6629 7367
10226	0	0	Ki67+	 6632 7041
10227	0	0	Ki67+	 6632 7406
10228	0	0	Ki67+	 6636 7099
10229	0	0	Ki67+	 6639 7473
10230	0	0	Ki67+	 6645 6791
10231	0	0	Ki67+	 6645 7074
10232	0	0	Ki67+	 6645 7266
10233	0	0	Ki67+	 6647 6760
10234	0	0	Ki67+	 6647 6829
10235	0	0	Ki67+	 6650 6858
10236	0	0	Ki67+	 6650 6915
10237	0	0	Ki67+	 6651 6994
10238	0	0	Ki67+	 6658 6876
10239	0	0	Ki67+	 6658 7133
10240	0	0	Ki67+	 6658 7260
10241	0	0	Ki67+	 6659 7385
10242	0	0	Ki67+	 6661 7297
10243	0	0	Ki67+	 6664 7495
10244	0	0	Ki67+	 6667 7372
10245	0	0	Ki67+	 6667 7530
10246	0	0	Ki67+	 6668 7322
10247	0	0	Ki67+	 6668 7464
10248	0	0	Ki67+	 6670 7037
10249	0	0	Ki67+	 6672 7151
10250	0	0	Ki67+	 6672 7280
10251	0	0	Ki67+	 6674 6786
10252	0	0	Ki67+	 6674 6859
10253	0	0	Ki67+	 6675 7450
10254	0	0	Ki67+	 6676 7112
10255	0	0	Ki67+	 6677 7086
10256	0	0	Ki67+	 6678 7505
10257	0	0	Ki67+	 6679 6774
10258	0	0	Ki67+	 6679 6908
10259	0	0	Ki67+	 6683 7360
10260	0	0	Ki67+	 6683 7407
10261	0	0	Ki67+	 6686 6881
10262	0	0	Ki67+	 6691 7482
10263	0	0	Ki67+	 6692 6919
10264	0	0	Ki67+	 6693 6798
10265	0	0	Ki67+	 6693 6813
10266	0	0	Ki67+	 6697 7173
10267	0	0	Ki67+	 6697 7429
10268	0	0	Ki67+	 6699 7459
10269	0	0	Ki67+	 6699 7523
10270	0	0	Ki67+	 6701 7385
10271	0	0	Ki67+	 6703 7409
10272	0	0	Ki67+	 6704 7271
10273	0	0	Ki67+	 6705 6785
10274	0	0	Ki67+	 6706 7252
10275	0	0	Ki67+	 6706 7321
10276	0	0	Ki67+	 6707 7495
10277	0	0	Ki67+	 6709 7156
10278	0	0	Ki67+	 6710 6844
10279	0	0	Ki67+	 6713 7512
10280	0	0	Ki67+	 6714 6756
10281	0	0	Ki67+	 6714 7070
10282	0	0	Ki67+	 6714 7136
10283	0	0	Ki67+	 6717 7306
10284	0	0	Ki67+	 6718 6897
10285	0	0	Ki67+	 6718 7379
10286	0	0	Ki67+	 6722 6866
10287	0	0	Ki67+	 6723 6792
10288	0	0	Ki67+	 6723 7091
10289	0	0	Ki67+	 6724 7452
10290	0	0	Ki67+	 6725 7268
10291	0	0	Ki67+	 6725 7518
10292	0	0	Ki67+	 6726 7046
10293	0	0	Ki67+	 6728 6890
10294	0	0	Ki67+	 6730 6911
10295	0	0	Ki67+	 6733 7121
10296	0	0	Ki67+	 6733 7291
10297	0	0	Ki67+	 6734 7198
10298	0	0	Ki67+	 6735 6824
10299	0	0	Ki67+	 6736 7172
10300	0	0	Ki67+	 6738 6859
10301	0	0	Ki67+	 6740 6978
10302	0	0	Ki67+	 6744 6770
10303	0	0	Ki67+	 6748 6950
10304	0	0	Ki67+	 6748 7412
10305	0	0	Ki67+	 6749 6898
10306	0	0	Ki67+	 6749 7094
10307	0	0	Ki67+	 6751 7274
10308	0	0	Ki67+	 6753 7132
10309	0	0	Ki67+	 6754 6834
10310	0	0	Ki67+	 6754 7199
10311	0	0	Ki67+	 6756 7031
10312	0	0	Ki67+	 6762 7058
10313	0	0	Ki67+	 6763 7080
10314	0	0	Ki67+	 6764 7519
10315	0	0	Ki67+	 6770 7295
10316	0	0	Ki67+	 6771 6793
10317	0	0	Ki67+	 6772 7146
10318	0	0	Ki67+	 6773 7020
10319	0	0	Ki67+	 6775 7221
10320	0	0	Ki67+	 6779 6864
10321	0	0	Ki67+	 6779 7490
10322	0	0	Ki67+	 6781 7387
10323	0	0	Ki67+	 6782 6822
10324	0	0	Ki67+	 6783 7043
10325	0	0	Ki67+	 6784 7207
10326	0	0	Ki67+	 6785 6749
10327	0	0	Ki67+	 6785 6802
10328	0	0	Ki67+	 6786 7092
10329	0	0	Ki67+	 6791 7312
10330	0	0	Ki67+	 6792 6963
10331	0	0	Ki67+	 6793 7329
10332	0	0	Ki67+	 6795 6919
10333	0	0	Ki67+	 6795 6938
10334	0	0	Ki67+	 6798 6778
10335	0	0	Ki67+	 6800 7001
10336	0	0	Ki67+	 6801 6801
10337	0	0	Ki67+	 6803 7139
10338	0	0	Ki67+	 6806 7466
10339	0	0	Ki67+	 6807 7165
10340	0	0	Ki67+	 6808 7060
10341	0	0	Ki67+	 6808 7521
10342	0	0	Ki67+	 6809 6813
10343	0	0	Ki67+	 6809 6975
10344	0	0	Ki67+	 6810 7009
10345	0	0	Ki67+	 6810 7414
10346	0	0	Ki67+	 6812 6947
10347	0	0	Ki67+	 6814 7207
10348	0	0	Ki67+	 6816 7140
10349	0	0	Ki67+	 6821 7390
10350	0	0	Ki67+	 6823 7532
10351	0	0	Ki67+	 6825 6962
10352	0	0	Ki67+	 6827 6823
10353	0	0	Ki67+	 6827 7174
10354	0	0	Ki67+	 6827 7326
10355	0	0	Ki67+	 6828 7426
10356	0	0	Ki67+	 6830 7043
10357	0	0	Ki67+	 6833 7354
10358	0	0	Ki67+	 6835 7010
10359	0	0	Ki67+	 6838 7108
10360	0	0	Ki67+	 6840 7207
10361	0	0	Ki67+	 6840 7394
10362	0	0	Ki67+	 6840 7530
10363	0	0	Ki67+	 6847 7469
10364	0	0	Ki67+	 6848 7070
10365	0	0	Ki67+	 6848 7364
10366	0	0	Ki67+	 6850 6979
10367	0	0	Ki67+	 6852 6806
10368	0	0	Ki67+	 6852 6942
10369	0	0	Ki67+	 6853 7438
10370	0	0	Ki67+	 6853 7517
10371	0	0	Ki67+	 6859 7420
10372	0	0	Ki67+	 6860 6845
10373	0	0	Ki67+	 6861 7126
10374	0	0	Ki67+	 6861 7148
10375	0	0	Ki67+	 6867 7488
10376	0	0	Ki67+	 6868 7215
10377	0	0	Ki67+	 6868 7458
10378	0	0	Ki67+	 6869 6787
10379	0	0	Ki67+	 6870 7196
10380	0	0	Ki67+	 6872 6948
10381	0	0	Ki67+	 6875 6988
10382	0	0	Ki67+	 6877 6776
10383	0	0	Ki67+	 6877 6819
10384	0	0	Ki67+	 6877 7251
10385	0	0	Ki67+	 6878 7028
10386	0	0	Ki67+	 6879 7112
10387	0	0	Ki67+	 6083 7710
10388	0	0	Ki67+	 6083 7747
10389	0	0	Ki67+	 6084 7867
10390	0	0	Ki67+	 6087 7596
10391	0	0	Ki67+	 6087 8107
10392	0	0	Ki67+	 6089 7849
10393	0	0	Ki67+	 6091 8138
10394	0	0	Ki67+	 6091 8329
10395	0	0	Ki67+	 6095 8177
10396	0	0	Ki67+	 6096 8250
10397	0	0	Ki67+	 6098 7888
10398	0	0	Ki67+	 6099 8009
10399	0	0	Ki67+	 6100 8231
10400	0	0	Ki67+	 6103 7564
10401	0	0	Ki67+	 6104 7754
10402	0	0	Ki67+	 6106 7638
10403	0	0	Ki67+	 6107 7813
10404	0	0	Ki67+	 6110 7785
10405	0	0	Ki67+	 6113 8245
10406	0	0	Ki67+	 6114 7722
10407	0	0	Ki67+	 6119 7871
10408	0	0	Ki67+	 6120 8056
10409	0	0	Ki67+	 6121 8136
10410	0	0	Ki67+	 6121 8292
10411	0	0	Ki67+	 6122 7951
10412	0	0	Ki67+	 6123 7618
10413	0	0	Ki67+	 6124 7802
10414	0	0	Ki67+	 6124 8003
10415	0	0	Ki67+	 6125 7537
10416	0	0	Ki67+	 6125 7741
10417	0	0	Ki67+	 6125 8079
10418	0	0	Ki67+	 6129 8161
10419	0	0	Ki67+	 6132 7655
10420	0	0	Ki67+	 6133 8191
10421	0	0	Ki67+	 6134 7601
10422	0	0	Ki67+	 6137 7831
10423	0	0	Ki67+	 6137 7977
10424	0	0	Ki67+	 6138 7938
10425	0	0	Ki67+	 6144 7910
10426	0	0	Ki67+	 6147 8064
10427	0	0	Ki67+	 6149 8100
10428	0	0	Ki67+	 6150 8148
10429	0	0	Ki67+	 6150 8210
10430	0	0	Ki67+	 6151 7554
10431	0	0	Ki67+	 6151 7944
10432	0	0	Ki67+	 6153 7867
10433	0	0	Ki67+	 6153 8016
10434	0	0	Ki67+	 6153 8160
10435	0	0	Ki67+	 6156 7895
10436	0	0	Ki67+	 6158 8333
10437	0	0	Ki67+	 6159 8110
10438	0	0	Ki67+	 6162 7828
10439	0	0	Ki67+	 6164 8182
10440	0	0	Ki67+	 6165 7541
10441	0	0	Ki67+	 6166 7980
10442	0	0	Ki67+	 6166 8254
10443	0	0	Ki67+	 6166 8287
10444	0	0	Ki67+	 6168 7749
10445	0	0	Ki67+	 6168 7920
10446	0	0	Ki67+	 6171 7938
10447	0	0	Ki67+	 6173 7789
10448	0	0	Ki67+	 6174 8017
10449	0	0	Ki67+	 6175 7566
10450	0	0	Ki67+	 6176 7683
10451	0	0	Ki67+	 6176 8102
10452	0	0	Ki67+	 6176 8210
10453	0	0	Ki67+	 6178 8241
10454	0	0	Ki67+	 6179 7628
10455	0	0	Ki67+	 6180 7540
10456	0	0	Ki67+	 6180 7651
10457	0	0	Ki67+	 6183 8329
10458	0	0	Ki67+	 6186 7930
10459	0	0	Ki67+	 6189 8148
10460	0	0	Ki67+	 6191 7868
10461	0	0	Ki67+	 6193 7820
10462	0	0	Ki67+	 6193 8072
10463	0	0	Ki67+	 6194 7573
10464	0	0	Ki67+	 6194 7651
10465	0	0	Ki67+	 6195 7917
10466	0	0	Ki67+	 6195 7968
10467	0	0	Ki67+	 6197 8302
10468	0	0	Ki67+	 6198 7993
10469	0	0	Ki67+	 6199 8190
10470	0	0	Ki67+	 6201 8139
10471	0	0	Ki67+	 6205 7858
10472	0	0	Ki67+	 6210 7974
10473	0	0	Ki67+	 6211 8029
10474	0	0	Ki67+	 6212 7675
10475	0	0	Ki67+	 6215 8224
10476	0	0	Ki67+	 6218 7893
10477	0	0	Ki67+	 6219 8322
10478	0	0	Ki67+	 6223 8026
10479	0	0	Ki67+	 6223 8172
10480	0	0	Ki67+	 6225 7933
10481	0	0	Ki67+	 6226 7716
10482	0	0	Ki67+	 6226 8311
10483	0	0	Ki67+	 6228 7870
10484	0	0	Ki67+	 6231 7589
10485	0	0	Ki67+	 6231 7822
10486	0	0	Ki67+	 6233 8113
10487	0	0	Ki67+	 6235 7940
10488	0	0	Ki67+	 6241 8199
10489	0	0	Ki67+	 6243 8309
10490	0	0	Ki67+	 6245 7678
10491	0	0	Ki67+	 6245 7997
10492	0	0	Ki67+	 6247 8061
10493	0	0	Ki67+	 6251 7901
10494	0	0	Ki67+	 6251 8269
10495	0	0	Ki67+	 6253 8152
10496	0	0	Ki67+	 6255 8178
10497	0	0	Ki67+	 6256 8317
10498	0	0	Ki67+	 6257 8086
10499	0	0	Ki67+	 6261 7974
10500	0	0	Ki67+	 6261 8225
10501	0	0	Ki67+	 6266 8025
10502	0	0	Ki67+	 6268 7949
10503	0	0	Ki67+	 6270 8153
10504	0	0	Ki67+	 6270 8312
10505	0	0	Ki67+	 6271 7824
10506	0	0	Ki67+	 6277 7717
10507	0	0	Ki67+	 6279 7619
10508	0	0	Ki67+	 6282 8196
10509	0	0	Ki67+	 6285 7975
10510	0	0	Ki67+	 6286 7914
10511	0	0	Ki67+	 6286 8037
10512	0	0	Ki67+	 6287 8282
10513	0	0	Ki67+	 6288 7877
10514	0	0	Ki67+	 6289 8061
10515	0	0	Ki67+	 6290 7793
10516	0	0	Ki67+	 6292 7594
10517	0	0	Ki67+	 6292 7634
10518	0	0	Ki67+	 6292 8134
10519	0	0	Ki67+	 6292 8173
10520	0	0	Ki67+	 6294 8008
10521	0	0	Ki67+	 6297 8191
10522	0	0	Ki67+	 6298 8326
10523	0	0	Ki67+	 6300 7686
10524	0	0	Ki67+	 6300 7829
10525	0	0	Ki67+	 6301 7642
10526	0	0	Ki67+	 6305 8104
10527	0	0	Ki67+	 6307 8077
10528	0	0	Ki67+	 6312 7783
10529	0	0	Ki67+	 6312 7850
10530	0	0	Ki67+	 6313 7933
10531	0	0	Ki67+	 6314 7906
10532	0	0	Ki67+	 6314 8037
10533	0	0	Ki67+	 6314 8054
10534	0	0	Ki67+	 6320 7950
10535	0	0	Ki67+	 6321 7567
10536	0	0	Ki67+	 6321 7584
10537	0	0	Ki67+	 6327 7649
10538	0	0	Ki67+	 6346 7657
10539	0	0	Ki67+	 6346 7721
10540	0	0	Ki67+	 6351 7769
10541	0	0	Ki67+	 6354 7544
10542	0	0	Ki67+	 6354 8323
10543	0	0	Ki67+	 6356 7792
10544	0	0	Ki67+	 6356 7886
10545	0	0	Ki67+	 6357 7688
10546	0	0	Ki67+	 6358 7744
10547	0	0	Ki67+	 6358 8002
10548	0	0	Ki67+	 6371 7821
10549	0	0	Ki67+	 6372 7667
10550	0	0	Ki67+	 6374 7757
10551	0	0	Ki67+	 6376 8244
10552	0	0	Ki67+	 6378 7602
10553	0	0	Ki67+	 6378 7835
10554	0	0	Ki67+	 6380 7720
10555	0	0	Ki67+	 6381 7641
10556	0	0	Ki67+	 6384 7771
10557	0	0	Ki67+	 6386 7693
10558	0	0	Ki67+	 6390 7807
10559	0	0	Ki67+	 6392 7715
10560	0	0	Ki67+	 6399 7619
10561	0	0	Ki67+	 6402 7777
10562	0	0	Ki67+	 6403 7593
10563	0	0	Ki67+	 6408 8062
10564	0	0	Ki67+	 6410 7834
10565	0	0	Ki67+	 6417 7620
10566	0	0	Ki67+	 6421 7563
10567	0	0	Ki67+	 6423 7878
10568	0	0	Ki67+	 6427 7704
10569	0	0	Ki67+	 6431 7781
10570	0	0	Ki67+	 6439 7925
10571	0	0	Ki67+	 6440 7896
10572	0	0	Ki67+	 6442 7757
10573	0	0	Ki67+	 6443 7541
10574	0	0	Ki67+	 6443 7713
10575	0	0	Ki67+	 6445 7980
10576	0	0	Ki67+	 6450 7583
10577	0	0	Ki67+	 6452 7548
10578	0	0	Ki67+	 6452 7874
10579	0	0	Ki67+	 6456 7672
10580	0	0	Ki67+	 6457 7916
10581	0	0	Ki67+	 6458 7884
10582	0	0	Ki67+	 6461 7597
10583	0	0	Ki67+	 6465 7981
10584	0	0	Ki67+	 6465 8222
10585	0	0	Ki67+	 6466 8147
10586	0	0	Ki67+	 6467 8202
10587	0	0	Ki67+	 6468 7998
10588	0	0	Ki67+	 6471 7953
10589	0	0	Ki67+	 6472 7876
10590	0	0	Ki67+	 6474 7572
10591	0	0	Ki67+	 6475 7675
10592	0	0	Ki67+	 6480 7765
10593	0	0	Ki67+	 6482 8194
10594	0	0	Ki67+	 6484 8098
10595	0	0	Ki67+	 6485 8018
10596	0	0	Ki67+	 6490 7545
10597	0	0	Ki67+	 6491 7979
10598	0	0	Ki67+	 6493 8248
10599	0	0	Ki67+	 6494 7771
10600	0	0	Ki67+	 6494 8124
10601	0	0	Ki67+	 6495 7596
10602	0	0	Ki67+	 6497 8149
10603	0	0	Ki67+	 6500 7958
10604	0	0	Ki67+	 6502 7661
10605	0	0	Ki67+	 6504 8006
10606	0	0	Ki67+	 6504 8175
10607	0	0	Ki67+	 6509 7697
10608	0	0	Ki67+	 6509 7744
10609	0	0	Ki67+	 6510 7607
10610	0	0	Ki67+	 6510 7845
10611	0	0	Ki67+	 6512 8096
10612	0	0	Ki67+	 6515 8194
10613	0	0	Ki67+	 6518 7903
10614	0	0	Ki67+	 6519 7872
10615	0	0	Ki67+	 6521 8041
10616	0	0	Ki67+	 6521 8137
10617	0	0	Ki67+	 6522 7844
10618	0	0	Ki67+	 6522 7933
10619	0	0	Ki67+	 6523 8227
10620	0	0	Ki67+	 6525 7590
10621	0	0	Ki67+	 6525 8330
10622	0	0	Ki67+	 6526 7553
10623	0	0	Ki67+	 6526 7769
10624	0	0	Ki67+	 6526 7799
10625	0	0	Ki67+	 6528 8242
10626	0	0	Ki67+	 6532 8257
10627	0	0	Ki67+	 6539 8092
10628	0	0	Ki67+	 6541 7657
10629	0	0	Ki67+	 6541 7722
10630	0	0	Ki67+	 6542 7701
10631	0	0	Ki67+	 6545 7562
10632	0	0	Ki67+	 6548 7800
10633	0	0	Ki67+	 6548 8031
10634	0	0	Ki67+	 6552 7841
10635	0	0	Ki67+	 6554 8220
10636	0	0	Ki67+	 6556 7611
10637	0	0	Ki67+	 6556 7769
10638	0	0	Ki67+	 6557 7738
10639	0	0	Ki67+	 6557 8058
10640	0	0	Ki67+	 6558 8121
10641	0	0	Ki67+	 6560 7549
10642	0	0	Ki67+	 6560 8165
10643	0	0	Ki67+	 6561 8253
10644	0	0	Ki67+	 6565 7564
10645	0	0	Ki67+	 6567 8334
10646	0	0	Ki67+	 6568 7829
10647	0	0	Ki67+	 6575 8048
10648	0	0	Ki67+	 6575 8098
10649	0	0	Ki67+	 6575 8194
10650	0	0	Ki67+	 6576 7593
10651	0	0	Ki67+	 6578 8238
10652	0	0	Ki67+	 6579 7814
10653	0	0	Ki67+	 6585 7657
10654	0	0	Ki67+	 6586 7758
10655	0	0	Ki67+	 6588 8190
10656	0	0	Ki67+	 6591 7584
10657	0	0	Ki67+	 6593 7609
10658	0	0	Ki67+	 6594 8098
10659	0	0	Ki67+	 6595 7813
10660	0	0	Ki67+	 6598 8132
10661	0	0	Ki67+	 6601 7548
10662	0	0	Ki67+	 6601 8157
10663	0	0	Ki67+	 6602 8273
10664	0	0	Ki67+	 6606 8217
10665	0	0	Ki67+	 6614 8188
10666	0	0	Ki67+	 6617 7655
10667	0	0	Ki67+	 6617 8065
10668	0	0	Ki67+	 6620 7605
10669	0	0	Ki67+	 6624 7767
10670	0	0	Ki67+	 6629 8274
10671	0	0	Ki67+	 6630 8175
10672	0	0	Ki67+	 6636 8044
10673	0	0	Ki67+	 6637 7639
10674	0	0	Ki67+	 6637 8019
10675	0	0	Ki67+	 6637 8152
10676	0	0	Ki67+	 6637 8184
10677	0	0	Ki67+	 6637 8215
10678	0	0	Ki67+	 6643 7610
10679	0	0	Ki67+	 6645 7671
10680	0	0	Ki67+	 6646 7775
10681	0	0	Ki67+	 6649 7584
10682	0	0	Ki67+	 6649 8068
10683	0	0	Ki67+	 6651 7747
10684	0	0	Ki67+	 6656 8026
10685	0	0	Ki67+	 6657 8257
10686	0	0	Ki67+	 6660 7676
10687	0	0	Ki67+	 6661 7691
10688	0	0	Ki67+	 6662 8207
10689	0	0	Ki67+	 6663 7831
10690	0	0	Ki67+	 6668 8165
10691	0	0	Ki67+	 6669 7640
10692	0	0	Ki67+	 6672 7782
10693	0	0	Ki67+	 6673 8148
10694	0	0	Ki67+	 6674 8197
10695	0	0	Ki67+	 6677 7603
10696	0	0	Ki67+	 6678 8006
10697	0	0	Ki67+	 6679 8234
10698	0	0	Ki67+	 6684 7638
10699	0	0	Ki67+	 6685 7970
10700	0	0	Ki67+	 6690 7991
10701	0	0	Ki67+	 6690 8219
10702	0	0	Ki67+	 6691 7908
10703	0	0	Ki67+	 6692 7696
10704	0	0	Ki67+	 6692 7950
10705	0	0	Ki67+	 6693 8064
10706	0	0	Ki67+	 6697 8135
10707	0	0	Ki67+	 6703 7637
10708	0	0	Ki67+	 6703 7665
10709	0	0	Ki67+	 6704 7737
10710	0	0	Ki67+	 6704 8304
10711	0	0	Ki67+	 6706 7853
10712	0	0	Ki67+	 6707 7937
10713	0	0	Ki67+	 6707 7960
10714	0	0	Ki67+	 6710 8145
10715	0	0	Ki67+	 6711 8173
10716	0	0	Ki67+	 6713 7588
10717	0	0	Ki67+	 6713 7993
10718	0	0	Ki67+	 6716 7680
10719	0	0	Ki67+	 6718 7865
10720	0	0	Ki67+	 6719 7906
10721	0	0	Ki67+	 6720 7748
10722	0	0	Ki67+	 6721 8328
10723	0	0	Ki67+	 6725 7785
10724	0	0	Ki67+	 6727 8007
10725	0	0	Ki67+	 6729 7621
10726	0	0	Ki67+	 6731 7973
10727	0	0	Ki67+	 6734 7732
10728	0	0	Ki67+	 6738 7634
10729	0	0	Ki67+	 6738 7829
10730	0	0	Ki67+	 6740 7985
10731	0	0	Ki67+	 6741 8010
10732	0	0	Ki67+	 6741 8067
10733	0	0	Ki67+	 6743 7557
10734	0	0	Ki67+	 6744 7919
10735	0	0	Ki67+	 6744 8222
10736	0	0	Ki67+	 6745 8327
10737	0	0	Ki67+	 6746 7951
10738	0	0	Ki67+	 6747 7583
10739	0	0	Ki67+	 6747 7903
10740	0	0	Ki67+	 6749 7696
10741	0	0	Ki67+	 6752 7861
10742	0	0	Ki67+	 6757 7797
10743	0	0	Ki67+	 6757 7822
10744	0	0	Ki67+	 6760 7955
10745	0	0	Ki67+	 6760 8043
10746	0	0	Ki67+	 6761 7700
10747	0	0	Ki67+	 6764 7664
10748	0	0	Ki67+	 6767 7839
10749	0	0	Ki67+	 6768 7999
10750	0	0	Ki67+	 6771 7649
10751	0	0	Ki67+	 6771 7923
10752	0	0	Ki67+	 6773 8028
10753	0	0	Ki67+	 6775 8071
10754	0	0	Ki67+	 6776 7553
10755	0	0	Ki67+	 6777 7589
10756	0	0	Ki67+	 6781 7691
10757	0	0	Ki67+	 6784 7642
10758	0	0	Ki67+	 6786 7548
10759	0	0	Ki67+	 6793 7605
10760	0	0	Ki67+	 6800 8312
10761	0	0	Ki67+	 6808 7591
10762	0	0	Ki67+	 6808 7631
10763	0	0	Ki67+	 6809 7537
10764	0	0	Ki67+	 6809 7671
10765	0	0	Ki67+	 6810 7568
10766	0	0	Ki67+	 6812 8168
10767	0	0	Ki67+	 6815 7553
10768	0	0	Ki67+	 6815 8334
10769	0	0	Ki67+	 6820 7642
10770	0	0	Ki67+	 6823 8245
10771	0	0	Ki67+	 6824 7596
10772	0	0	Ki67+	 6827 7755
10773	0	0	Ki67+	 6827 7987
10774	0	0	Ki67+	 6832 8316
10775	0	0	Ki67+	 6834 7556
10776	0	0	Ki67+	 6835 8005
10777	0	0	Ki67+	 6839 7715
10778	0	0	Ki67+	 6864 8324
10779	0	0	Ki67+	 6866 7745
10780	0	0	Ki67+	 6084 9050
10781	0	0	Ki67+	 6085 8729
10782	0	0	Ki67+	 6085 9029
10783	0	0	Ki67+	 6087 8468
10784	0	0	Ki67+	 6087 8785
10785	0	0	Ki67+	 6088 8719
10786	0	0	Ki67+	 6089 9122
10787	0	0	Ki67+	 6092 8621
10788	0	0	Ki67+	 6092 8656
10789	0	0	Ki67+	 6093 8425
10790	0	0	Ki67+	 6097 8766
10791	0	0	Ki67+	 6098 9078
10792	0	0	Ki67+	 6104 8389
10793	0	0	Ki67+	 6107 8722
10794	0	0	Ki67+	 6109 8603
10795	0	0	Ki67+	 6111 8470
10796	0	0	Ki67+	 6111 8955
10797	0	0	Ki67+	 6112 8654
10798	0	0	Ki67+	 6112 9102
10799	0	0	Ki67+	 6114 8988
10800	0	0	Ki67+	 6116 8769
10801	0	0	Ki67+	 6119 9083
10802	0	0	Ki67+	 6131 8810
10803	0	0	Ki67+	 6131 8911
10804	0	0	Ki67+	 6131 9119
10805	0	0	Ki67+	 6132 8655
10806	0	0	Ki67+	 6133 8349
10807	0	0	Ki67+	 6133 8637
10808	0	0	Ki67+	 6135 8940
10809	0	0	Ki67+	 6136 8750
10810	0	0	Ki67+	 6137 8499
10811	0	0	Ki67+	 6138 9063
10812	0	0	Ki67+	 6143 9002
10813	0	0	Ki67+	 6147 8788
10814	0	0	Ki67+	 6148 8607
10815	0	0	Ki67+	 6151 8917
10816	0	0	Ki67+	 6153 8799
10817	0	0	Ki67+	 6155 8954
10818	0	0	Ki67+	 6157 8868
10819	0	0	Ki67+	 6167 8660
10820	0	0	Ki67+	 6170 9088
10821	0	0	Ki67+	 6171 8612
10822	0	0	Ki67+	 6175 8481
10823	0	0	Ki67+	 6175 8849
10824	0	0	Ki67+	 6179 8453
10825	0	0	Ki67+	 6179 8981
10826	0	0	Ki67+	 6181 8798
10827	0	0	Ki67+	 6185 9048
10828	0	0	Ki67+	 6190 8529
10829	0	0	Ki67+	 6190 8553
10830	0	0	Ki67+	 6192 8501
10831	0	0	Ki67+	 6192 8685
10832	0	0	Ki67+	 6193 9035
10833	0	0	Ki67+	 6195 8909
10834	0	0	Ki67+	 6197 8491
10835	0	0	Ki67+	 6197 8585
10836	0	0	Ki67+	 6203 8642
10837	0	0	Ki67+	 6203 8942
10838	0	0	Ki67+	 6204 8872
10839	0	0	Ki67+	 6207 8612
10840	0	0	Ki67+	 6207 9098
10841	0	0	Ki67+	 6211 8718
10842	0	0	Ki67+	 6211 8847
10843	0	0	Ki67+	 6215 8987
10844	0	0	Ki67+	 6216 8476
10845	0	0	Ki67+	 6218 9097
10846	0	0	Ki67+	 6221 9063
10847	0	0	Ki67+	 6223 8548
10848	0	0	Ki67+	 6223 8962
10849	0	0	Ki67+	 6225 8418
10850	0	0	Ki67+	 6225 8748
10851	0	0	Ki67+	 6227 8935
10852	0	0	Ki67+	 6227 9036
10853	0	0	Ki67+	 6228 8342
10854	0	0	Ki67+	 6228 8521
10855	0	0	Ki67+	 6229 8691
10856	0	0	Ki67+	 6231 8595
10857	0	0	Ki67+	 6232 8624
10858	0	0	Ki67+	 6233 8673
10859	0	0	Ki67+	 6235 8817
10860	0	0	Ki67+	 6236 9114
10861	0	0	Ki67+	 6238 9026
10862	0	0	Ki67+	 6242 8830
10863	0	0	Ki67+	 6243 8573
10864	0	0	Ki67+	 6243 8909
10865	0	0	Ki67+	 6244 8476
10866	0	0	Ki67+	 6248 9043
10867	0	0	Ki67+	 6249 8523
10868	0	0	Ki67+	 6250 8776
10869	0	0	Ki67+	 6251 8634
10870	0	0	Ki67+	 6251 8650
10871	0	0	Ki67+	 6253 8605
10872	0	0	Ki67+	 6253 8760
10873	0	0	Ki67+	 6254 9075
10874	0	0	Ki67+	 6255 8404
10875	0	0	Ki67+	 6256 8505
10876	0	0	Ki67+	 6257 8989
10877	0	0	Ki67+	 6258 8835
10878	0	0	Ki67+	 6258 9033
10879	0	0	Ki67+	 6260 8544
10880	0	0	Ki67+	 6261 8686
10881	0	0	Ki67+	 6263 8443
10882	0	0	Ki67+	 6263 8945
10883	0	0	Ki67+	 6265 8869
10884	0	0	Ki67+	 6266 8578
10885	0	0	Ki67+	 6266 8722
10886	0	0	Ki67+	 6266 8850
10887	0	0	Ki67+	 6268 8972
10888	0	0	Ki67+	 6269 8380
10889	0	0	Ki67+	 6271 8907
10890	0	0	Ki67+	 6275 8516
10891	0	0	Ki67+	 6275 8798
10892	0	0	Ki67+	 6276 8502
10893	0	0	Ki67+	 6278 8423
10894	0	0	Ki67+	 6279 8453
10895	0	0	Ki67+	 6280 8382
10896	0	0	Ki67+	 6280 8684
10897	0	0	Ki67+	 6283 8477
10898	0	0	Ki67+	 6284 8699
10899	0	0	Ki67+	 6285 9047
10900	0	0	Ki67+	 6286 9000
10901	0	0	Ki67+	 6287 8750
10902	0	0	Ki67+	 6288 9025
10903	0	0	Ki67+	 6291 8854
10904	0	0	Ki67+	 6294 8731
10905	0	0	Ki67+	 6295 8821
10906	0	0	Ki67+	 6299 8962
10907	0	0	Ki67+	 6300 8667
10908	0	0	Ki67+	 6301 8758
10909	0	0	Ki67+	 6301 8933
10910	0	0	Ki67+	 6303 8898
10911	0	0	Ki67+	 6305 8786
10912	0	0	Ki67+	 6309 8992
10913	0	0	Ki67+	 6312 8870
10914	0	0	Ki67+	 6314 8903
10915	0	0	Ki67+	 6318 8821
10916	0	0	Ki67+	 6321 8859
10917	0	0	Ki67+	 6321 9079
10918	0	0	Ki67+	 6329 8516
10919	0	0	Ki67+	 6348 8671
10920	0	0	Ki67+	 6352 8790
10921	0	0	Ki67+	 6359 8680
10922	0	0	Ki67+	 6387 8487
10923	0	0	Ki67+	 6411 8643
10924	0	0	Ki67+	 6416 8831
10925	0	0	Ki67+	 6423 8968
10926	0	0	Ki67+	 6424 8688
10927	0	0	Ki67+	 6426 8930
10928	0	0	Ki67+	 6440 8401
10929	0	0	Ki67+	 6443 9129
10930	0	0	Ki67+	 6450 8347
10931	0	0	Ki67+	 6456 8338
10932	0	0	Ki67+	 6459 8428
10933	0	0	Ki67+	 6463 8373
10934	0	0	Ki67+	 6463 9109
10935	0	0	Ki67+	 6465 8538
10936	0	0	Ki67+	 6467 8582
10937	0	0	Ki67+	 6468 8528
10938	0	0	Ki67+	 6474 8463
10939	0	0	Ki67+	 6474 8482
10940	0	0	Ki67+	 6475 8401
10941	0	0	Ki67+	 6476 8606
10942	0	0	Ki67+	 6482 8571
10943	0	0	Ki67+	 6485 8873
10944	0	0	Ki67+	 6486 9088
10945	0	0	Ki67+	 6487 8544
10946	0	0	Ki67+	 6487 8678
10947	0	0	Ki67+	 6488 8901
10948	0	0	Ki67+	 6491 8508
10949	0	0	Ki67+	 6493 8358
10950	0	0	Ki67+	 6495 8625
10951	0	0	Ki67+	 6497 8390
10952	0	0	Ki67+	 6499 8426
10953	0	0	Ki67+	 6499 9111
10954	0	0	Ki67+	 6504 8921
10955	0	0	Ki67+	 6505 8715
10956	0	0	Ki67+	 6506 8595
10957	0	0	Ki67+	 6506 9134
10958	0	0	Ki67+	 6510 8509
10959	0	0	Ki67+	 6510 8653
10960	0	0	Ki67+	 6511 8573
10961	0	0	Ki67+	 6511 8826
10962	0	0	Ki67+	 6512 8742
10963	0	0	Ki67+	 6512 8787
10964	0	0	Ki67+	 6514 8950
10965	0	0	Ki67+	 6515 8397
10966	0	0	Ki67+	 6515 8768
10967	0	0	Ki67+	 6518 8488
10968	0	0	Ki67+	 6518 8625
10969	0	0	Ki67+	 6518 8678
10970	0	0	Ki67+	 6518 9073
10971	0	0	Ki67+	 6521 8914
10972	0	0	Ki67+	 6522 8461
10973	0	0	Ki67+	 6522 8943
10974	0	0	Ki67+	 6523 9109
10975	0	0	Ki67+	 6525 8574
10976	0	0	Ki67+	 6527 9004
10977	0	0	Ki67+	 6534 8439
10978	0	0	Ki67+	 6534 8712
10979	0	0	Ki67+	 6534 8971
10980	0	0	Ki67+	 6539 8470
10981	0	0	Ki67+	 6539 8514
10982	0	0	Ki67+	 6541 8583
10983	0	0	Ki67+	 6542 9077
10984	0	0	Ki67+	 6543 8660
10985	0	0	Ki67+	 6544 8624
10986	0	0	Ki67+	 6544 8892
10987	0	0	Ki67+	 6545 9133
10988	0	0	Ki67+	 6547 8854
10989	0	0	Ki67+	 6551 8371
10990	0	0	Ki67+	 6551 8430
10991	0	0	Ki67+	 6551 8734
10992	0	0	Ki67+	 6552 8912
10993	0	0	Ki67+	 6553 8763
10994	0	0	Ki67+	 6554 8932
10995	0	0	Ki67+	 6556 8840
10996	0	0	Ki67+	 6559 9036
10997	0	0	Ki67+	 6561 8887
10998	0	0	Ki67+	 6562 8636
10999	0	0	Ki67+	 6562 8711
11000	0	0	Ki67+	 6563 8549
11001	0	0	Ki67+	 6564 9062
11002	0	0	Ki67+	 6564 9105
11003	0	0	Ki67+	 6565 8523
11004	0	0	Ki67+	 6565 8603
11005	0	0	Ki67+	 6565 8683
11006	0	0	Ki67+	 6566 8409
11007	0	0	Ki67+	 6566 8447
11008	0	0	Ki67+	 6566 8997
11009	0	0	Ki67+	 6567 8798
11010	0	0	Ki67+	 6569 8351
11011	0	0	Ki67+	 6571 8652
11012	0	0	Ki67+	 6572 8939
11013	0	0	Ki67+	 6573 9026
11014	0	0	Ki67+	 6578 8461
11015	0	0	Ki67+	 6579 9075
11016	0	0	Ki67+	 6580 8690
11017	0	0	Ki67+	 6593 8383
11018	0	0	Ki67+	 6596 8635
11019	0	0	Ki67+	 6597 8403
11020	0	0	Ki67+	 6597 8437
11021	0	0	Ki67+	 6597 9045
11022	0	0	Ki67+	 6598 8754
11023	0	0	Ki67+	 6600 8693
11024	0	0	Ki67+	 6603 8490
11025	0	0	Ki67+	 6604 8860
11026	0	0	Ki67+	 6605 8968
11027	0	0	Ki67+	 6607 8871
11028	0	0	Ki67+	 6608 8508
11029	0	0	Ki67+	 6608 8672
11030	0	0	Ki67+	 6608 9072
11031	0	0	Ki67+	 6611 8900
11032	0	0	Ki67+	 6613 8390
11033	0	0	Ki67+	 6613 8625
11034	0	0	Ki67+	 6614 9022
11035	0	0	Ki67+	 6615 8944
11036	0	0	Ki67+	 6618 8995
11037	0	0	Ki67+	 6619 8608
11038	0	0	Ki67+	 6620 8411
11039	0	0	Ki67+	 6620 8481
11040	0	0	Ki67+	 6621 9120
11041	0	0	Ki67+	 6622 8851
11042	0	0	Ki67+	 6625 9071
11043	0	0	Ki67+	 6627 8877
11044	0	0	Ki67+	 6627 9049
11045	0	0	Ki67+	 6628 8437
11046	0	0	Ki67+	 6630 8755
11047	0	0	Ki67+	 6632 8363
11048	0	0	Ki67+	 6632 8691
11049	0	0	Ki67+	 6632 8785
11050	0	0	Ki67+	 6632 8800
11051	0	0	Ki67+	 6636 8670
11052	0	0	Ki67+	 6639 8481
11053	0	0	Ki67+	 6639 8723
11054	0	0	Ki67+	 6640 8618
11055	0	0	Ki67+	 6640 9043
11056	0	0	Ki67+	 6641 9005
11057	0	0	Ki67+	 6642 8449
11058	0	0	Ki67+	 6642 8976
11059	0	0	Ki67+	 6644 8908
11060	0	0	Ki67+	 6648 8348
11061	0	0	Ki67+	 6648 8390
11062	0	0	Ki67+	 6649 9074
11063	0	0	Ki67+	 6657 8584
11064	0	0	Ki67+	 6658 8829
11065	0	0	Ki67+	 6661 8772
11066	0	0	Ki67+	 6663 8936
11067	0	0	Ki67+	 6663 9024
11068	0	0	Ki67+	 6664 9097
11069	0	0	Ki67+	 6665 9116
11070	0	0	Ki67+	 6668 8569
11071	0	0	Ki67+	 6671 9063
11072	0	0	Ki67+	 6673 8375
11073	0	0	Ki67+	 6674 8476
11074	0	0	Ki67+	 6674 8538
11075	0	0	Ki67+	 6675 8726
11076	0	0	Ki67+	 6676 8842
11077	0	0	Ki67+	 6677 8706
11078	0	0	Ki67+	 6678 8968
11079	0	0	Ki67+	 6678 8980
11080	0	0	Ki67+	 6680 8347
11081	0	0	Ki67+	 6681 8602
11082	0	0	Ki67+	 6682 9034
11083	0	0	Ki67+	 6687 8866
11084	0	0	Ki67+	 6688 8819
11085	0	0	Ki67+	 6691 8541
11086	0	0	Ki67+	 6691 8756
11087	0	0	Ki67+	 6692 9088
11088	0	0	Ki67+	 6693 8783
11089	0	0	Ki67+	 6694 8443
11090	0	0	Ki67+	 6694 8595
11091	0	0	Ki67+	 6694 8958
11092	0	0	Ki67+	 6695 8915
11093	0	0	Ki67+	 6696 8728
11094	0	0	Ki67+	 6696 9013
11095	0	0	Ki67+	 6698 8561
11096	0	0	Ki67+	 6698 9065
11097	0	0	Ki67+	 6699 8803
11098	0	0	Ki67+	 6701 8342
11099	0	0	Ki67+	 6702 8406
11100	0	0	Ki67+	 6703 8625
11101	0	0	Ki67+	 6704 8883
11102	0	0	Ki67+	 6706 8517
11103	0	0	Ki67+	 6707 9042
11104	0	0	Ki67+	 6710 8692
11105	0	0	Ki67+	 6710 9116
11106	0	0	Ki67+	 6711 8591
11107	0	0	Ki67+	 6711 8717
11108	0	0	Ki67+	 6712 8370
11109	0	0	Ki67+	 6713 8616
11110	0	0	Ki67+	 6714 9073
11111	0	0	Ki67+	 6715 8471
11112	0	0	Ki67+	 6719 8502
11113	0	0	Ki67+	 6722 8452
11114	0	0	Ki67+	 6724 9046
11115	0	0	Ki67+	 6725 8407
11116	0	0	Ki67+	 6725 8525
11117	0	0	Ki67+	 6727 8896
11118	0	0	Ki67+	 6730 8839
11119	0	0	Ki67+	 6732 8686
11120	0	0	Ki67+	 6736 8652
11121	0	0	Ki67+	 6736 8696
11122	0	0	Ki67+	 6736 8996
11123	0	0	Ki67+	 6740 9135
11124	0	0	Ki67+	 6744 8728
11125	0	0	Ki67+	 6744 8768
11126	0	0	Ki67+	 6747 8419
11127	0	0	Ki67+	 6747 8931
11128	0	0	Ki67+	 6747 9034
11129	0	0	Ki67+	 6748 8586
11130	0	0	Ki67+	 6748 8967
11131	0	0	Ki67+	 6750 9122
11132	0	0	Ki67+	 6751 8446
11133	0	0	Ki67+	 6752 8521
11134	0	0	Ki67+	 6752 9106
11135	0	0	Ki67+	 6754 9065
11136	0	0	Ki67+	 6759 8488
11137	0	0	Ki67+	 6759 8615
11138	0	0	Ki67+	 6760 8913
11139	0	0	Ki67+	 6762 8657
11140	0	0	Ki67+	 6771 8567
11141	0	0	Ki67+	 6771 8718
11142	0	0	Ki67+	 6773 8815
11143	0	0	Ki67+	 6775 9067
11144	0	0	Ki67+	 6776 8779
11145	0	0	Ki67+	 6779 8405
11146	0	0	Ki67+	 6779 8728
11147	0	0	Ki67+	 6780 8833
11148	0	0	Ki67+	 6781 8518
11149	0	0	Ki67+	 6781 9116
11150	0	0	Ki67+	 6782 9020
11151	0	0	Ki67+	 6787 8437
11152	0	0	Ki67+	 6788 9000
11153	0	0	Ki67+	 6789 8866
11154	0	0	Ki67+	 6790 8630
11155	0	0	Ki67+	 6791 9044
11156	0	0	Ki67+	 6795 8958
11157	0	0	Ki67+	 6797 8804
11158	0	0	Ki67+	 6798 8928
11159	0	0	Ki67+	 6799 8700
11160	0	0	Ki67+	 6804 8464
11161	0	0	Ki67+	 6804 8480
11162	0	0	Ki67+	 6804 8710
11163	0	0	Ki67+	 6806 8785
11164	0	0	Ki67+	 6807 8664
11165	0	0	Ki67+	 6807 8846
11166	0	0	Ki67+	 6811 8402
11167	0	0	Ki67+	 6814 8493
11168	0	0	Ki67+	 6815 8981
11169	0	0	Ki67+	 6816 8765
11170	0	0	Ki67+	 6816 8898
11171	0	0	Ki67+	 6818 9065
11172	0	0	Ki67+	 6819 8670
11173	0	0	Ki67+	 6822 8510
11174	0	0	Ki67+	 6823 8422
11175	0	0	Ki67+	 6824 8957
11176	0	0	Ki67+	 6824 9054
11177	0	0	Ki67+	 6827 8644
11178	0	0	Ki67+	 6828 8577
11179	0	0	Ki67+	 6829 8708
11180	0	0	Ki67+	 6829 8912
11181	0	0	Ki67+	 6830 8439
11182	0	0	Ki67+	 6830 8810
11183	0	0	Ki67+	 6832 8869
11184	0	0	Ki67+	 6835 8853
11185	0	0	Ki67+	 6836 8636
11186	0	0	Ki67+	 6839 8679
11187	0	0	Ki67+	 6840 8729
11188	0	0	Ki67+	 6841 8481
11189	0	0	Ki67+	 6841 9057
11190	0	0	Ki67+	 6845 8873
11191	0	0	Ki67+	 6846 9105
11192	0	0	Ki67+	 6849 9014
11193	0	0	Ki67+	 6850 8679
11194	0	0	Ki67+	 6853 8696
11195	0	0	Ki67+	 6853 8988
11196	0	0	Ki67+	 6854 9057
11197	0	0	Ki67+	 6855 8363
11198	0	0	Ki67+	 6857 8470
11199	0	0	Ki67+	 6858 9120
11200	0	0	Ki67+	 6859 9091
11201	0	0	Ki67+	 6863 8968
11202	0	0	Ki67+	 6864 8830
11203	0	0	Ki67+	 6866 8763
11204	0	0	Ki67+	 6869 9105
11205	0	0	Ki67+	 6870 8915
11206	0	0	Ki67+	 6872 8699
11207	0	0	Ki67+	 6872 9041
11208	0	0	Ki67+	 6876 8549
11209	0	0	Ki67+	 6876 8789
11210	0	0	Ki67+	 6084 9463
11211	0	0	Ki67+	 6087 9198
11212	0	0	Ki67+	 6090 9316
11213	0	0	Ki67+	 6090 9362
11214	0	0	Ki67+	 6090 9819
11215	0	0	Ki67+	 6091 9796
11216	0	0	Ki67+	 6093 9431
11217	0	0	Ki67+	 6097 9934
11218	0	0	Ki67+	 6100 9781
11219	0	0	Ki67+	 6108 9138
11220	0	0	Ki67+	 6110 9886
11221	0	0	Ki67+	 6120 9780
11222	0	0	Ki67+	 6123 9322
11223	0	0	Ki67+	 6123 9819
11224	0	0	Ki67+	 6125 9287
11225	0	0	Ki67+	 6129 9145
11226	0	0	Ki67+	 6129 9188
11227	0	0	Ki67+	 6130 9704
11228	0	0	Ki67+	 6131 9666
11229	0	0	Ki67+	 6147 9903
11230	0	0	Ki67+	 6152 9681
11231	0	0	Ki67+	 6152 9791
11232	0	0	Ki67+	 6155 9760
11233	0	0	Ki67+	 6157 9272
11234	0	0	Ki67+	 6160 9656
11235	0	0	Ki67+	 6162 9739
11236	0	0	Ki67+	 6163 9700
11237	0	0	Ki67+	 6165 9557
11238	0	0	Ki67+	 6167 9897
11239	0	0	Ki67+	 6169 9933
11240	0	0	Ki67+	 6171 9770
11241	0	0	Ki67+	 6172 9165
11242	0	0	Ki67+	 6172 9183
11243	0	0	Ki67+	 6183 9700
11244	0	0	Ki67+	 6186 9674
11245	0	0	Ki67+	 6195 9803
11246	0	0	Ki67+	 6198 9701
11247	0	0	Ki67+	 6200 9159
11248	0	0	Ki67+	 6207 9666
11249	0	0	Ki67+	 6210 9143
11250	0	0	Ki67+	 6211 9781
11251	0	0	Ki67+	 6216 9914
11252	0	0	Ki67+	 6217 9587
11253	0	0	Ki67+	 6221 9642
11254	0	0	Ki67+	 6229 9914
11255	0	0	Ki67+	 6235 9142
11256	0	0	Ki67+	 6256 9356
11257	0	0	Ki67+	 6259 9515
11258	0	0	Ki67+	 6265 9548
11259	0	0	Ki67+	 6276 9581
11260	0	0	Ki67+	 6281 9767
11261	0	0	Ki67+	 6285 9528
11262	0	0	Ki67+	 6294 9332
11263	0	0	Ki67+	 6294 9547
11264	0	0	Ki67+	 6297 9578
11265	0	0	Ki67+	 6304 9641
11266	0	0	Ki67+	 6306 9690
11267	0	0	Ki67+	 6315 9630
11268	0	0	Ki67+	 6316 9469
11269	0	0	Ki67+	 6324 9180
11270	0	0	Ki67+	 6327 9278
11271	0	0	Ki67+	 6327 9597
11272	0	0	Ki67+	 6334 9768
11273	0	0	Ki67+	 6340 9631
11274	0	0	Ki67+	 6349 9322
11275	0	0	Ki67+	 6352 9227
11276	0	0	Ki67+	 6361 9400
11277	0	0	Ki67+	 6363 9210
11278	0	0	Ki67+	 6366 9556
11279	0	0	Ki67+	 6367 9599
11280	0	0	Ki67+	 6368 9729
11281	0	0	Ki67+	 6371 9662
11282	0	0	Ki67+	 6382 9569
11283	0	0	Ki67+	 6388 9193
11284	0	0	Ki67+	 6389 9304
11285	0	0	Ki67+	 6390 9277
11286	0	0	Ki67+	 6390 9347
11287	0	0	Ki67+	 6391 9325
11288	0	0	Ki67+	 6392 9556
11289	0	0	Ki67+	 6395 9218
11290	0	0	Ki67+	 6400 9794
11291	0	0	Ki67+	 6406 9179
11292	0	0	Ki67+	 6410 9752
11293	0	0	Ki67+	 6416 9279
11294	0	0	Ki67+	 6418 9786
11295	0	0	Ki67+	 6422 9754
11296	0	0	Ki67+	 6422 9923
11297	0	0	Ki67+	 6427 9160
11298	0	0	Ki67+	 6428 9717
11299	0	0	Ki67+	 6433 9210
11300	0	0	Ki67+	 6438 9597
11301	0	0	Ki67+	 6444 9741
11302	0	0	Ki67+	 6445 9686
11303	0	0	Ki67+	 6446 9727
11304	0	0	Ki67+	 6453 9254
11305	0	0	Ki67+	 6453 9920
11306	0	0	Ki67+	 6458 9215
11307	0	0	Ki67+	 6459 9175
11308	0	0	Ki67+	 6463 9802
11309	0	0	Ki67+	 6466 9244
11310	0	0	Ki67+	 6469 9779
11311	0	0	Ki67+	 6470 9286
11312	0	0	Ki67+	 6474 9923
11313	0	0	Ki67+	 6476 9579
11314	0	0	Ki67+	 6482 9248
11315	0	0	Ki67+	 6483 9868
11316	0	0	Ki67+	 6485 9164
11317	0	0	Ki67+	 6488 9840
11318	0	0	Ki67+	 6489 9880
11319	0	0	Ki67+	 6493 9393
11320	0	0	Ki67+	 6496 9202
11321	0	0	Ki67+	 6498 9804
11322	0	0	Ki67+	 6499 9233
11323	0	0	Ki67+	 6500 9610
11324	0	0	Ki67+	 6501 9151
11325	0	0	Ki67+	 6501 9865
11326	0	0	Ki67+	 6503 9183
11327	0	0	Ki67+	 6503 9918
11328	0	0	Ki67+	 6506 9393
11329	0	0	Ki67+	 6506 9843
11330	0	0	Ki67+	 6509 9775
11331	0	0	Ki67+	 6512 9251
11332	0	0	Ki67+	 6515 9543
11333	0	0	Ki67+	 6516 9711
11334	0	0	Ki67+	 6524 9818
11335	0	0	Ki67+	 6531 9208
11336	0	0	Ki67+	 6531 9254
11337	0	0	Ki67+	 6534 9553
11338	0	0	Ki67+	 6534 9721
11339	0	0	Ki67+	 6537 9187
11340	0	0	Ki67+	 6540 9158
11341	0	0	Ki67+	 6541 9621
11342	0	0	Ki67+	 6545 9687
11343	0	0	Ki67+	 6548 9644
11344	0	0	Ki67+	 6549 9568
11345	0	0	Ki67+	 6552 9195
11346	0	0	Ki67+	 6553 9617
11347	0	0	Ki67+	 6554 9177
11348	0	0	Ki67+	 6555 9291
11349	0	0	Ki67+	 6556 9755
11350	0	0	Ki67+	 6556 9817
11351	0	0	Ki67+	 6558 9226
11352	0	0	Ki67+	 6559 9430
11353	0	0	Ki67+	 6562 9765
11354	0	0	Ki67+	 6563 9670
11355	0	0	Ki67+	 6563 9793
11356	0	0	Ki67+	 6565 9715
11357	0	0	Ki67+	 6572 9189
11358	0	0	Ki67+	 6573 9252
11359	0	0	Ki67+	 6573 9857
11360	0	0	Ki67+	 6577 9220
11361	0	0	Ki67+	 6578 9139
11362	0	0	Ki67+	 6582 9759
11363	0	0	Ki67+	 6595 9259
11364	0	0	Ki67+	 6598 9165
11365	0	0	Ki67+	 6598 9195
11366	0	0	Ki67+	 6599 9285
11367	0	0	Ki67+	 6609 9144
11368	0	0	Ki67+	 6609 9380
11369	0	0	Ki67+	 6611 9207
11370	0	0	Ki67+	 6617 9266
11371	0	0	Ki67+	 6625 9452
11372	0	0	Ki67+	 6626 9489
11373	0	0	Ki67+	 6627 9162
11374	0	0	Ki67+	 6633 9339
11375	0	0	Ki67+	 6636 9255
11376	0	0	Ki67+	 6638 9201
11377	0	0	Ki67+	 6640 9423
11378	0	0	Ki67+	 6645 9312
11379	0	0	Ki67+	 6649 9231
11380	0	0	Ki67+	 6650 9181
11381	0	0	Ki67+	 6653 9257
11382	0	0	Ki67+	 6654 9460
11383	0	0	Ki67+	 6664 9874
11384	0	0	Ki67+	 6666 9429
11385	0	0	Ki67+	 6668 9566
11386	0	0	Ki67+	 6670 9860
11387	0	0	Ki67+	 6672 9549
11388	0	0	Ki67+	 6675 9289
11389	0	0	Ki67+	 6676 9194
11390	0	0	Ki67+	 6678 9479
11391	0	0	Ki67+	 6679 9451
11392	0	0	Ki67+	 6679 9729
11393	0	0	Ki67+	 6680 9138
11394	0	0	Ki67+	 6680 9171
11395	0	0	Ki67+	 6682 9613
11396	0	0	Ki67+	 6685 9245
11397	0	0	Ki67+	 6686 9754
11398	0	0	Ki67+	 6687 9400
11399	0	0	Ki67+	 6689 9215
11400	0	0	Ki67+	 6689 9470
11401	0	0	Ki67+	 6689 9772
11402	0	0	Ki67+	 6690 9548
11403	0	0	Ki67+	 6691 9805
11404	0	0	Ki67+	 6692 9698
11405	0	0	Ki67+	 6696 9596
11406	0	0	Ki67+	 6701 9732
11407	0	0	Ki67+	 6701 9837
11408	0	0	Ki67+	 6706 9146
11409	0	0	Ki67+	 6706 9173
11410	0	0	Ki67+	 6706 9775
11411	0	0	Ki67+	 6707 9242
11412	0	0	Ki67+	 6707 9686
11413	0	0	Ki67+	 6708 9273
11414	0	0	Ki67+	 6708 9381
11415	0	0	Ki67+	 6710 9745
11416	0	0	Ki67+	 6712 9351
11417	0	0	Ki67+	 6713 9574
11418	0	0	Ki67+	 6714 9211
11419	0	0	Ki67+	 6714 9715
11420	0	0	Ki67+	 6716 9431
11421	0	0	Ki67+	 6718 9295
11422	0	0	Ki67+	 6721 9270
11423	0	0	Ki67+	 6723 9526
11424	0	0	Ki67+	 6725 9763
11425	0	0	Ki67+	 6726 9176
11426	0	0	Ki67+	 6726 9795
11427	0	0	Ki67+	 6726 9868
11428	0	0	Ki67+	 6729 9422
11429	0	0	Ki67+	 6732 9550
11430	0	0	Ki67+	 6734 9713
11431	0	0	Ki67+	 6735 9750
11432	0	0	Ki67+	 6736 9235
11433	0	0	Ki67+	 6740 9837
11434	0	0	Ki67+	 6744 9458
11435	0	0	Ki67+	 6744 9890
11436	0	0	Ki67+	 6748 9785
11437	0	0	Ki67+	 6749 9183
11438	0	0	Ki67+	 6749 9350
11439	0	0	Ki67+	 6759 9406
11440	0	0	Ki67+	 6759 9490
11441	0	0	Ki67+	 6759 9690
11442	0	0	Ki67+	 6760 9813
11443	0	0	Ki67+	 6761 9563
11444	0	0	Ki67+	 6762 9765
11445	0	0	Ki67+	 6763 9854
11446	0	0	Ki67+	 6764 9582
11447	0	0	Ki67+	 6767 9191
11448	0	0	Ki67+	 6772 9907
11449	0	0	Ki67+	 6774 9706
11450	0	0	Ki67+	 6776 9290
11451	0	0	Ki67+	 6780 9512
11452	0	0	Ki67+	 6783 9427
11453	0	0	Ki67+	 6786 9526
11454	0	0	Ki67+	 6789 9146
11455	0	0	Ki67+	 6793 9762
11456	0	0	Ki67+	 6793 9864
11457	0	0	Ki67+	 6794 9202
11458	0	0	Ki67+	 6795 9506
11459	0	0	Ki67+	 6799 9806
11460	0	0	Ki67+	 6799 9825
11461	0	0	Ki67+	 6800 9723
11462	0	0	Ki67+	 6802 9897
11463	0	0	Ki67+	 6805 9686
11464	0	0	Ki67+	 6807 9578
11465	0	0	Ki67+	 6810 9510
11466	0	0	Ki67+	 6810 9834
11467	0	0	Ki67+	 6815 9781
11468	0	0	Ki67+	 6817 9742
11469	0	0	Ki67+	 6818 9817
11470	0	0	Ki67+	 6819 9478
11471	0	0	Ki67+	 6820 9838
11472	0	0	Ki67+	 6821 9214
11473	0	0	Ki67+	 6823 9896
11474	0	0	Ki67+	 6825 9610
11475	0	0	Ki67+	 6826 9863
11476	0	0	Ki67+	 6827 9787
11477	0	0	Ki67+	 6828 9457
11478	0	0	Ki67+	 6832 9930
11479	0	0	Ki67+	 6833 9138
11480	0	0	Ki67+	 6834 9765
11481	0	0	Ki67+	 6836 9171
11482	0	0	Ki67+	 6844 9445
11483	0	0	Ki67+	 6849 9804
11484	0	0	Ki67+	 6851 9207
11485	0	0	Ki67+	 6855 9600
11486	0	0	Ki67+	 6855 9923
11487	0	0	Ki67+	 6856 9756
11488	0	0	Ki67+	 6856 9860
11489	0	0	Ki67+	 6858 9630
11490	0	0	Ki67+	 6864 9650
11491	0	0	Ki67+	 6866 9506
11492	0	0	Ki67+	 6866 9827
11493	0	0	Ki67+	 6869 9908
11494	0	0	Ki67+	 6870 9211
11495	0	0	Ki67+	 6877 9772
11496	0	0	Ki67+	 6088 10082
11497	0	0	Ki67+	 6092 10134
11498	0	0	Ki67+	 6098 10176
11499	0	0	Ki67+	 6102 10006
11500	0	0	Ki67+	 6104 9978
11501	0	0	Ki67+	 6104 10046
11502	0	0	Ki67+	 6127 9991
11503	0	0	Ki67+	 6128 10155
11504	0	0	Ki67+	 6129 10046
11505	0	0	Ki67+	 6132 10190
11506	0	0	Ki67+	 6145 10038
11507	0	0	Ki67+	 6151 10174
11508	0	0	Ki67+	 6159 10010
11509	0	0	Ki67+	 6168 10185
11510	0	0	Ki67+	 6191 10021
11511	0	0	Ki67+	 6192 10000
11512	0	0	Ki67+	 6192 10140
11513	0	0	Ki67+	 6197 10039
11514	0	0	Ki67+	 6202 10206
11515	0	0	Ki67+	 6216 10497
11516	0	0	Ki67+	 6220 10127
11517	0	0	Ki67+	 6221 10162
11518	0	0	Ki67+	 6226 10056
11519	0	0	Ki67+	 6231 9952
11520	0	0	Ki67+	 6231 10027
11521	0	0	Ki67+	 6234 10196
11522	0	0	Ki67+	 6254 10079
11523	0	0	Ki67+	 6257 10486
11524	0	0	Ki67+	 6262 10048
11525	0	0	Ki67+	 6265 10097
11526	0	0	Ki67+	 6277 9957
11527	0	0	Ki67+	 6278 10012
11528	0	0	Ki67+	 6289 10179
11529	0	0	Ki67+	 6291 10109
11530	0	0	Ki67+	 6292 10009
11531	0	0	Ki67+	 6296 10439
11532	0	0	Ki67+	 6302 10046
11533	0	0	Ki67+	 6302 10084
11534	0	0	Ki67+	 6303 10163
11535	0	0	Ki67+	 6303 10634
11536	0	0	Ki67+	 6304 10008
11537	0	0	Ki67+	 6307 10622
11538	0	0	Ki67+	 6309 10257
11539	0	0	Ki67+	 6311 10027
11540	0	0	Ki67+	 6322 9974
11541	0	0	Ki67+	 6325 10110
11542	0	0	Ki67+	 6336 10015
11543	0	0	Ki67+	 6340 10060
11544	0	0	Ki67+	 6343 10128
11545	0	0	Ki67+	 6345 10093
11546	0	0	Ki67+	 6353 9969
11547	0	0	Ki67+	 6354 9993
11548	0	0	Ki67+	 6357 10263
11549	0	0	Ki67+	 6361 10331
11550	0	0	Ki67+	 6367 9987
11551	0	0	Ki67+	 6384 9984
11552	0	0	Ki67+	 6385 10320
11553	0	0	Ki67+	 6387 10242
11554	0	0	Ki67+	 6394 9953
11555	0	0	Ki67+	 6396 10612
11556	0	0	Ki67+	 6405 10310
11557	0	0	Ki67+	 6410 10234
11558	0	0	Ki67+	 6411 9953
11559	0	0	Ki67+	 6411 9997
11560	0	0	Ki67+	 6414 10142
11561	0	0	Ki67+	 6421 10150
11562	0	0	Ki67+	 6423 9984
11563	0	0	Ki67+	 6426 10602
11564	0	0	Ki67+	 6426 10637
11565	0	0	Ki67+	 6429 10253
11566	0	0	Ki67+	 6436 10674
11567	0	0	Ki67+	 6438 9959
11568	0	0	Ki67+	 6442 10269
11569	0	0	Ki67+	 6442 10707
11570	0	0	Ki67+	 6446 10691
11571	0	0	Ki67+	 6451 10665
11572	0	0	Ki67+	 6469 10634
11573	0	0	Ki67+	 6473 9955
11574	0	0	Ki67+	 6473 10126
11575	0	0	Ki67+	 6478 10033
11576	0	0	Ki67+	 6479 10610
11577	0	0	Ki67+	 6480 9985
11578	0	0	Ki67+	 6490 9945
11579	0	0	Ki67+	 6496 10724
11580	0	0	Ki67+	 6514 9978
11581	0	0	Ki67+	 6520 10552
11582	0	0	Ki67+	 6521 10702
11583	0	0	Ki67+	 6527 10512
11584	0	0	Ki67+	 6528 10078
11585	0	0	Ki67+	 6536 10576
11586	0	0	Ki67+	 6539 10560
11587	0	0	Ki67+	 6545 10485
11588	0	0	Ki67+	 6557 10591
11589	0	0	Ki67+	 6558 10474
11590	0	0	Ki67+	 6559 10673
11591	0	0	Ki67+	 6563 10706
11592	0	0	Ki67+	 6572 10647
11593	0	0	Ki67+	 6573 10046
11594	0	0	Ki67+	 6573 10518
11595	0	0	Ki67+	 6573 10716
11596	0	0	Ki67+	 6575 10567
11597	0	0	Ki67+	 6580 10256
11598	0	0	Ki67+	 6584 10397
11599	0	0	Ki67+	 6586 10630
11600	0	0	Ki67+	 6594 10710
11601	0	0	Ki67+	 6596 10548
11602	0	0	Ki67+	 6597 10464
11603	0	0	Ki67+	 6602 10680
11604	0	0	Ki67+	 6603 10438
11605	0	0	Ki67+	 6614 10492
11606	0	0	Ki67+	 6618 10521
11607	0	0	Ki67+	 6620 10160
11608	0	0	Ki67+	 6622 10729
11609	0	0	Ki67+	 6625 10573
11610	0	0	Ki67+	 6630 9941
11611	0	0	Ki67+	 6634 10453
11612	0	0	Ki67+	 6636 10581
11613	0	0	Ki67+	 6636 10615
11614	0	0	Ki67+	 6637 10368
11615	0	0	Ki67+	 6638 10711
11616	0	0	Ki67+	 6643 10489
11617	0	0	Ki67+	 6650 10536
11618	0	0	Ki67+	 6650 10568
11619	0	0	Ki67+	 6656 10464
11620	0	0	Ki67+	 6675 10400
11621	0	0	Ki67+	 6675 10581
11622	0	0	Ki67+	 6680 10725
11623	0	0	Ki67+	 6686 10544
11624	0	0	Ki67+	 6692 10032
11625	0	0	Ki67+	 6693 10553
11626	0	0	Ki67+	 6703 10596
11627	0	0	Ki67+	 6707 9949
11628	0	0	Ki67+	 6707 10425
11629	0	0	Ki67+	 6709 10401
11630	0	0	Ki67+	 6711 10526
11631	0	0	Ki67+	 6711 10645
11632	0	0	Ki67+	 6713 10585
11633	0	0	Ki67+	 6715 10470
11634	0	0	Ki67+	 6716 10725
11635	0	0	Ki67+	 6718 10486
11636	0	0	Ki67+	 6721 10672
11637	0	0	Ki67+	 6724 10614
11638	0	0	Ki67+	 6734 10555
11639	0	0	Ki67+	 6735 10387
11640	0	0	Ki67+	 6738 10450
11641	0	0	Ki67+	 6743 10419
11642	0	0	Ki67+	 6745 10715
11643	0	0	Ki67+	 6747 9949
11644	0	0	Ki67+	 6754 10285
11645	0	0	Ki67+	 6757 10515
11646	0	0	Ki67+	 6758 10051
11647	0	0	Ki67+	 6759 10551
11648	0	0	Ki67+	 6760 10577
11649	0	0	Ki67+	 6760 10689
11650	0	0	Ki67+	 6761 10493
11651	0	0	Ki67+	 6766 10463
11652	0	0	Ki67+	 6772 10521
11653	0	0	Ki67+	 6789 10552
11654	0	0	Ki67+	 6790 10611
11655	0	0	Ki67+	 6790 10681
11656	0	0	Ki67+	 6791 10479
11657	0	0	Ki67+	 6797 10094
11658	0	0	Ki67+	 6797 10519
11659	0	0	Ki67+	 6800 10401
11660	0	0	Ki67+	 6805 10574
11661	0	0	Ki67+	 6809 10149
11662	0	0	Ki67+	 6811 10543
11663	0	0	Ki67+	 6814 10099
11664	0	0	Ki67+	 6826 10515
11665	0	0	Ki67+	 6829 10680
11666	0	0	Ki67+	 6831 10657
11667	0	0	Ki67+	 6838 10499
11668	0	0	Ki67+	 6839 10601
11669	0	0	Ki67+	 6840 10710
11670	0	0	Ki67+	 6846 10657
11671	0	0	Ki67+	 6847 10534
11672	0	0	Ki67+	 6847 10567
11673	0	0	Ki67+	 6848 10720
11674	0	0	Ki67+	 6857 9975
11675	0	0	Ki67+	 6858 10435
11676	0	0	Ki67+	 6864 10585
11677	0	0	Ki67+	 6865 10713
11678	0	0	Ki67+	 6867 10429
11679	0	0	Ki67+	 6869 10613
11680	0	0	Ki67+	 6873 10667
11681	0	0	Ki67+	 6874 9957
11682	0	0	Ki67+	 6876 10568
11683	0	0	Ki67+	 6086 11422
11684	0	0	Ki67+	 6108 11345
11685	0	0	Ki67+	 6122 11436
11686	0	0	Ki67+	 6128 10768
11687	0	0	Ki67+	 6128 11215
11688	0	0	Ki67+	 6128 11346
11689	0	0	Ki67+	 6170 11432
11690	0	0	Ki67+	 6187 11271
11691	0	0	Ki67+	 6205 11276
11692	0	0	Ki67+	 6219 10890
11693	0	0	Ki67+	 6224 11442
11694	0	0	Ki67+	 6225 11182
11695	0	0	Ki67+	 6226 11167
11696	0	0	Ki67+	 6228 10839
11697	0	0	Ki67+	 6237 11149
11698	0	0	Ki67+	 6241 11129
11699	0	0	Ki67+	 6241 11161
11700	0	0	Ki67+	 6245 10844
11701	0	0	Ki67+	 6254 11179
11702	0	0	Ki67+	 6261 11164
11703	0	0	Ki67+	 6262 11294
11704	0	0	Ki67+	 6267 11221
11705	0	0	Ki67+	 6276 11139
11706	0	0	Ki67+	 6278 11225
11707	0	0	Ki67+	 6281 11269
11708	0	0	Ki67+	 6289 11198
11709	0	0	Ki67+	 6296 11244
11710	0	0	Ki67+	 6299 11343
11711	0	0	Ki67+	 6312 11143
11712	0	0	Ki67+	 6314 11063
11713	0	0	Ki67+	 6314 11287
11714	0	0	Ki67+	 6317 11205
11715	0	0	Ki67+	 6330 11198
11716	0	0	Ki67+	 6331 11055
11717	0	0	Ki67+	 6341 11160
11718	0	0	Ki67+	 6347 10944
11719	0	0	Ki67+	 6351 11098
11720	0	0	Ki67+	 6353 11220
11721	0	0	Ki67+	 6354 11395
11722	0	0	Ki67+	 6359 11132
11723	0	0	Ki67+	 6361 10992
11724	0	0	Ki67+	 6372 11263
11725	0	0	Ki67+	 6373 10788
11726	0	0	Ki67+	 6375 11373
11727	0	0	Ki67+	 6377 10809
11728	0	0	Ki67+	 6380 11170
11729	0	0	Ki67+	 6386 11213
11730	0	0	Ki67+	 6387 11003
11731	0	0	Ki67+	 6395 11196
11732	0	0	Ki67+	 6400 10900
11733	0	0	Ki67+	 6402 10930
11734	0	0	Ki67+	 6406 11290
11735	0	0	Ki67+	 6407 11036
11736	0	0	Ki67+	 6410 10884
11737	0	0	Ki67+	 6411 10818
11738	0	0	Ki67+	 6412 10855
11739	0	0	Ki67+	 6416 10919
11740	0	0	Ki67+	 6418 10957
11741	0	0	Ki67+	 6421 10786
11742	0	0	Ki67+	 6422 11057
11743	0	0	Ki67+	 6432 10912
11744	0	0	Ki67+	 6435 11342
11745	0	0	Ki67+	 6438 10875
11746	0	0	Ki67+	 6439 10990
11747	0	0	Ki67+	 6441 10960
11748	0	0	Ki67+	 6447 10864
11749	0	0	Ki67+	 6454 10826
11750	0	0	Ki67+	 6457 10901
11751	0	0	Ki67+	 6457 11513
11752	0	0	Ki67+	 6467 11164
11753	0	0	Ki67+	 6478 11186
11754	0	0	Ki67+	 6480 11317
11755	0	0	Ki67+	 6481 10859
11756	0	0	Ki67+	 6486 11085
11757	0	0	Ki67+	 6488 10873
11758	0	0	Ki67+	 6493 11321
11759	0	0	Ki67+	 6500 10902
11760	0	0	Ki67+	 6506 11343
11761	0	0	Ki67+	 6512 11106
11762	0	0	Ki67+	 6531 11266
11763	0	0	Ki67+	 6532 10946
11764	0	0	Ki67+	 6534 11174
11765	0	0	Ki67+	 6536 11360
11766	0	0	Ki67+	 6538 11107
11767	0	0	Ki67+	 6554 10738
11768	0	0	Ki67+	 6554 10788
11769	0	0	Ki67+	 6554 10982
11770	0	0	Ki67+	 6554 11385
11771	0	0	Ki67+	 6554 11407
11772	0	0	Ki67+	 6555 11290
11773	0	0	Ki67+	 6561 11113
11774	0	0	Ki67+	 6564 11169
11775	0	0	Ki67+	 6566 11188
11776	0	0	Ki67+	 6569 11251
11777	0	0	Ki67+	 6571 11023
11778	0	0	Ki67+	 6580 10771
11779	0	0	Ki67+	 6583 11143
11780	0	0	Ki67+	 6587 11059
11781	0	0	Ki67+	 6588 10808
11782	0	0	Ki67+	 6588 11075
11783	0	0	Ki67+	 6597 11195
11784	0	0	Ki67+	 6601 11134
11785	0	0	Ki67+	 6609 10745
11786	0	0	Ki67+	 6620 10765
11787	0	0	Ki67+	 6623 11423
11788	0	0	Ki67+	 6625 10810
11789	0	0	Ki67+	 6626 10776
11790	0	0	Ki67+	 6626 11237
11791	0	0	Ki67+	 6628 11144
11792	0	0	Ki67+	 6628 11156
11793	0	0	Ki67+	 6629 10856
11794	0	0	Ki67+	 6637 10900
11795	0	0	Ki67+	 6640 11305
11796	0	0	Ki67+	 6644 10870
11797	0	0	Ki67+	 6645 11435
11798	0	0	Ki67+	 6646 10753
11799	0	0	Ki67+	 6646 11371
11800	0	0	Ki67+	 6648 10769
11801	0	0	Ki67+	 6649 11392
11802	0	0	Ki67+	 6651 11330
11803	0	0	Ki67+	 6653 11224
11804	0	0	Ki67+	 6654 11310
11805	0	0	Ki67+	 6656 11287
11806	0	0	Ki67+	 6657 11072
11807	0	0	Ki67+	 6665 11431
11808	0	0	Ki67+	 6668 11394
11809	0	0	Ki67+	 6674 10909
11810	0	0	Ki67+	 6674 10936
11811	0	0	Ki67+	 6675 10979
11812	0	0	Ki67+	 6678 11449
11813	0	0	Ki67+	 6683 10743
11814	0	0	Ki67+	 6684 11063
11815	0	0	Ki67+	 6686 11415
11816	0	0	Ki67+	 6695 10771
11817	0	0	Ki67+	 6713 11346
11818	0	0	Ki67+	 6719 11106
11819	0	0	Ki67+	 6724 10743
11820	0	0	Ki67+	 6724 11084
11821	0	0	Ki67+	 6728 10815
11822	0	0	Ki67+	 6731 10902
11823	0	0	Ki67+	 6733 11165
11824	0	0	Ki67+	 6734 11025
11825	0	0	Ki67+	 6743 10913
11826	0	0	Ki67+	 6747 11421
11827	0	0	Ki67+	 6748 11100
11828	0	0	Ki67+	 6758 11261
11829	0	0	Ki67+	 6761 11190
11830	0	0	Ki67+	 6762 10739
11831	0	0	Ki67+	 6763 10930
11832	0	0	Ki67+	 6763 11133
11833	0	0	Ki67+	 6766 10755
11834	0	0	Ki67+	 6768 11086
11835	0	0	Ki67+	 6768 11111
11836	0	0	Ki67+	 6774 10811
11837	0	0	Ki67+	 6774 11061
11838	0	0	Ki67+	 6783 10746
11839	0	0	Ki67+	 6783 10971
11840	0	0	Ki67+	 6794 11107
11841	0	0	Ki67+	 6797 11020
11842	0	0	Ki67+	 6803 10922
11843	0	0	Ki67+	 6809 10979
11844	0	0	Ki67+	 6812 10795
11845	0	0	Ki67+	 6813 10883
11846	0	0	Ki67+	 6816 11034
11847	0	0	Ki67+	 6820 10755
11848	0	0	Ki67+	 6820 10814
11849	0	0	Ki67+	 6828 11236
11850	0	0	Ki67+	 6829 10930
11851	0	0	Ki67+	 6830 11088
11852	0	0	Ki67+	 6830 11107
11853	0	0	Ki67+	 6832 11066
11854	0	0	Ki67+	 6847 10800
11855	0	0	Ki67+	 6851 11181
11856	0	0	Ki67+	 6851 11321
11857	0	0	Ki67+	 6853 10824
11858	0	0	Ki67+	 6857 11081
11859	0	0	Ki67+	 6859 11135
11860	0	0	Ki67+	 6861 10863
11861	0	0	Ki67+	 6864 11170
11862	0	0	Ki67+	 6865 10971
11863	0	0	Ki67+	 6867 10893
11864	0	0	Ki67+	 6869 11346
11865	0	0	Ki67+	 6871 10826
11866	0	0	Ki67+	 6873 11367
11867	0	0	Ki67+	 6159 11733
11868	0	0	Ki67+	 6183 11666
11869	0	0	Ki67+	 6322 11603
11870	0	0	Ki67+	 6344 11765
11871	0	0	Ki67+	 6378 11646
11872	0	0	Ki67+	 6404 11654
11873	0	0	Ki67+	 6419 11885
11874	0	0	Ki67+	 6429 11696
11875	0	0	Ki67+	 6437 11599
11876	0	0	Ki67+	 6468 11898
11877	0	0	Ki67+	 6482 11723
11878	0	0	Ki67+	 6532 11606
11879	0	0	Ki67+	 6672 11957
11880	0	0	Ki67+	 6680 11679
11881	0	0	Ki67+	 6683 11630
11882	0	0	Ki67+	 6706 11714
11883	0	0	Ki67+	 6762 11674
11884	0	0	Ki67+	 6795 12083
11885	0	0	Ki67+	 6862 12439
11886	0	0	Ki67+	 6323 14015
11887	0	0	Ki67+	 6737 14214
11888	0	0	Ki67+	 6286 15451
11889	0	0	Ki67+	 6316 15417
11890	0	0	Ki67+	 6082 16881
11891	0	0	Ki67+	 6085 16925
11892	0	0	Ki67+	 6089 16692
11893	0	0	Ki67+	 6114 16910
11894	0	0	Ki67+	 6121 16719
11895	0	0	Ki67+	 6125 16696
11896	0	0	Ki67+	 6135 16672
11897	0	0	Ki67+	 6144 16884
11898	0	0	Ki67+	 6155 16474
11899	0	0	Ki67+	 6155 16870
11900	0	0	Ki67+	 6168 16805
11901	0	0	Ki67+	 6188 16858
11902	0	0	Ki67+	 6218 16733
11903	0	0	Ki67+	 6238 16708
11904	0	0	Ki67+	 6247 16878
11905	0	0	Ki67+	 6279 16878
11906	0	0	Ki67+	 6860 17130
11907	0	0	Ki67+	 6084 17832
11908	0	0	Ki67+	 6086 17469
11909	0	0	Ki67+	 6089 17498
11910	0	0	Ki67+	 6106 17878
11911	0	0	Ki67+	 6110 17404
11912	0	0	Ki67+	 6112 17812
11913	0	0	Ki67+	 6114 17438
11914	0	0	Ki67+	 6127 17428
11915	0	0	Ki67+	 6140 17858
11916	0	0	Ki67+	 6144 17751
11917	0	0	Ki67+	 6144 17834
11918	0	0	Ki67+	 6144 17875
11919	0	0	Ki67+	 6154 17433
11920	0	0	Ki67+	 6163 17929
11921	0	0	Ki67+	 6167 17580
11922	0	0	Ki67+	 6174 17370
11923	0	0	Ki67+	 6174 17409
11924	0	0	Ki67+	 6182 17199
11925	0	0	Ki67+	 6192 17407
11926	0	0	Ki67+	 6194 17396
11927	0	0	Ki67+	 6194 17634
11928	0	0	Ki67+	 6194 17914
11929	0	0	Ki67+	 6197 17582
11930	0	0	Ki67+	 6198 17306
11931	0	0	Ki67+	 6199 17757
11932	0	0	Ki67+	 6208 17214
11933	0	0	Ki67+	 6208 17797
11934	0	0	Ki67+	 6217 17279
11935	0	0	Ki67+	 6221 17622
11936	0	0	Ki67+	 6230 17860
11937	0	0	Ki67+	 6233 17754
11938	0	0	Ki67+	 6243 17876
11939	0	0	Ki67+	 6253 17810
11940	0	0	Ki67+	 6259 17848
11941	0	0	Ki67+	 6260 17563
11942	0	0	Ki67+	 6280 17742
11943	0	0	Ki67+	 6284 17326
11944	0	0	Ki67+	 6294 17874
11945	0	0	Ki67+	 6299 17886
11946	0	0	Ki67+	 6333 17693
11947	0	0	Ki67+	 6348 17397
11948	0	0	Ki67+	 6360 17466
11949	0	0	Ki67+	 6378 17405
11950	0	0	Ki67+	 6413 17346
11951	0	0	Ki67+	 6438 17315
11952	0	0	Ki67+	 6441 17867
11953	0	0	Ki67+	 6458 17379
11954	0	0	Ki67+	 6481 17414
11955	0	0	Ki67+	 6108 18382
11956	0	0	Ki67+	 6132 18414
11957	0	0	Ki67+	 6148 18494
11958	0	0	Ki67+	 6184 18154
11959	0	0	Ki67+	 6216 17994
11960	0	0	Ki67+	 6242 17971
11961	0	0	Ki67+	 6311 18146
11962	0	0	Ki67+	 6345 18493
11963	0	0	Ki67+	 6347 18171
11964	0	0	Ki67+	 6382 18127
11965	0	0	Ki67+	 6382 18603
11966	0	0	Ki67+	 6387 18566
11967	0	0	Ki67+	 6413 18312
11968	0	0	Ki67+	 6429 18715
11969	0	0	Ki67+	 6442 18395
11970	0	0	Ki67+	 6445 18480
11971	0	0	Ki67+	 6477 18168
11972	0	0	Ki67+	 6480 18669
11973	0	0	Ki67+	 6789 18626
11974	0	0	Ki67+	 6836 18625
11975	0	0	Ki67+	 6851 18291
11976	0	0	Ki67+	 6086 19456
11977	0	0	Ki67+	 6093 18784
11978	0	0	Ki67+	 6101 18773
11979	0	0	Ki67+	 6104 18847
11980	0	0	Ki67+	 6116 19042
11981	0	0	Ki67+	 6131 19145
11982	0	0	Ki67+	 6139 18834
11983	0	0	Ki67+	 6149 19503
11984	0	0	Ki67+	 6150 19031
11985	0	0	Ki67+	 6165 18868
11986	0	0	Ki67+	 6168 19025
11987	0	0	Ki67+	 6197 18836
11988	0	0	Ki67+	 6203 19387
11989	0	0	Ki67+	 6216 19002
11990	0	0	Ki67+	 6217 19379
11991	0	0	Ki67+	 6218 18798
11992	0	0	Ki67+	 6230 18772
11993	0	0	Ki67+	 6234 19078
11994	0	0	Ki67+	 6239 19445
11995	0	0	Ki67+	 6243 19415
11996	0	0	Ki67+	 6255 19099
11997	0	0	Ki67+	 6269 19400
11998	0	0	Ki67+	 6282 19304
11999	0	0	Ki67+	 6283 18982
12000	0	0	Ki67+	 6295 18974
12001	0	0	Ki67+	 6320 19329
12002	0	0	Ki67+	 6338 19313
12003	0	0	Ki67+	 6339 19377
12004	0	0	Ki67+	 6356 19305
12005	0	0	Ki67+	 6364 18939
12006	0	0	Ki67+	 6377 19291
12007	0	0	Ki67+	 6379 19360
12008	0	0	Ki67+	 6444 19254
12009	0	0	Ki67+	 6449 19452
12010	0	0	Ki67+	 6452 19421
12011	0	0	Ki67+	 6455 19390
12012	0	0	Ki67+	 6458 18754
12013	0	0	Ki67+	 6460 19506
12014	0	0	Ki67+	 6463 19476
12015	0	0	Ki67+	 6464 19364
12016	0	0	Ki67+	 6464 19454
12017	0	0	Ki67+	 6467 19410
12018	0	0	Ki67+	 6487 19183
12019	0	0	Ki67+	 6497 19100
12020	0	0	Ki67+	 6513 19133
12021	0	0	Ki67+	 6546 19303
12022	0	0	Ki67+	 6579 19437
12023	0	0	Ki67+	 6738 18885
12024	0	0	Ki67+	 6082 20142
12025	0	0	Ki67+	 6097 20125
12026	0	0	Ki67+	 6116 20001
12027	0	0	Ki67+	 6142 20094
12028	0	0	Ki67+	 6169 19753
12029	0	0	Ki67+	 6170 19768
12030	0	0	Ki67+	 6181 20046
12031	0	0	Ki67+	 6188 19733
12032	0	0	Ki67+	 6202 20036
12033	0	0	Ki67+	 6208 19757
12034	0	0	Ki67+	 6210 19878
12035	0	0	Ki67+	 6229 19858
12036	0	0	Ki67+	 6233 20017
12037	0	0	Ki67+	 6255 20266
12038	0	0	Ki67+	 6258 19985
12039	0	0	Ki67+	 6270 20248
12040	0	0	Ki67+	 6274 19907
12041	0	0	Ki67+	 6280 19696
12042	0	0	Ki67+	 6288 20240
12043	0	0	Ki67+	 6291 19955
12044	0	0	Ki67+	 6291 20170
12045	0	0	Ki67+	 6305 20235
12046	0	0	Ki67+	 6308 19684
12047	0	0	Ki67+	 6310 20268
12048	0	0	Ki67+	 6317 20224
12049	0	0	Ki67+	 6327 19952
12050	0	0	Ki67+	 6336 20260
12051	0	0	Ki67+	 6336 20298
12052	0	0	Ki67+	 6344 20311
12053	0	0	Ki67+	 6352 19627
12054	0	0	Ki67+	 6357 19943
12055	0	0	Ki67+	 6359 20152
12056	0	0	Ki67+	 6364 19711
12057	0	0	Ki67+	 6369 19624
12058	0	0	Ki67+	 6381 19819
12059	0	0	Ki67+	 6383 19586
12060	0	0	Ki67+	 6386 19943
12061	0	0	Ki67+	 6398 19804
12062	0	0	Ki67+	 6401 20218
12063	0	0	Ki67+	 6408 19855
12064	0	0	Ki67+	 6408 19922
12065	0	0	Ki67+	 6413 19830
12066	0	0	Ki67+	 6418 19614
12067	0	0	Ki67+	 6420 19546
12068	0	0	Ki67+	 6423 19941
12069	0	0	Ki67+	 6439 19596
12070	0	0	Ki67+	 6441 19540
12071	0	0	Ki67+	 6443 19918
12072	0	0	Ki67+	 6445 19845
12073	0	0	Ki67+	 6449 19815
12074	0	0	Ki67+	 6449 20135
12075	0	0	Ki67+	 6458 19930
12076	0	0	Ki67+	 6476 19677
12077	0	0	Ki67+	 6476 19922
12078	0	0	Ki67+	 6477 19720
12079	0	0	Ki67+	 6478 19941
12080	0	0	Ki67+	 6480 20103
12081	0	0	Ki67+	 6481 19910
12082	0	0	Ki67+	 6486 19818
12083	0	0	Ki67+	 6486 20143
12084	0	0	Ki67+	 6498 19852
12085	0	0	Ki67+	 6507 19674
12086	0	0	Ki67+	 6509 19911
12087	0	0	Ki67+	 6509 20126
12088	0	0	Ki67+	 6510 19640
12089	0	0	Ki67+	 6519 20070
12090	0	0	Ki67+	 6521 19915
12091	0	0	Ki67+	 6523 20154
12092	0	0	Ki67+	 6526 20166
12093	0	0	Ki67+	 6528 19839
12094	0	0	Ki67+	 6533 20104
12095	0	0	Ki67+	 6539 20052
12096	0	0	Ki67+	 6542 19826
12097	0	0	Ki67+	 6557 19920
12098	0	0	Ki67+	 6560 20036
12099	0	0	Ki67+	 6561 19795
12100	0	0	Ki67+	 6572 20009
12101	0	0	Ki67+	 6576 19888
12102	0	0	Ki67+	 6578 20074
12103	0	0	Ki67+	 6583 20011
12104	0	0	Ki67+	 6589 20055
12105	0	0	Ki67+	 6596 19661
12106	0	0	Ki67+	 6599 19896
12107	0	0	Ki67+	 6602 19971
12108	0	0	Ki67+	 6611 20299
12109	0	0	Ki67+	 6615 20312
12110	0	0	Ki67+	 6624 20026
12111	0	0	Ki67+	 6630 19921
12112	0	0	Ki67+	 6638 20288
12113	0	0	Ki67+	 6656 20004
12114	0	0	Ki67+	 6677 19992
12115	0	0	Ki67+	 6686 19595
12116	0	0	Ki67+	 6693 20262
12117	0	0	Ki67+	 6712 19603
12118	0	0	Ki67+	 6720 19650
12119	0	0	Ki67+	 6777 20186
12120	0	0	Ki67+	 6778 20162
12121	0	0	Ki67+	 6783 19762
12122	0	0	Ki67+	 6785 20145
12123	0	0	Ki67+	 6791 20040
12124	0	0	Ki67+	 6794 20084
12125	0	0	Ki67+	 6798 19974
12126	0	0	Ki67+	 6803 20058
12127	0	0	Ki67+	 6806 20087
12128	0	0	Ki67+	 6817 20001
12129	0	0	Ki67+	 6199 20812
12130	0	0	Ki67+	 6230 21004
12131	0	0	Ki67+	 6276 20669
12132	0	0	Ki67+	 6321 20958
12133	0	0	Ki67+	 6332 21047
12134	0	0	Ki67+	 6350 20861
12135	0	0	Ki67+	 6430 20490
12136	0	0	Ki67+	 6432 20399
12137	0	0	Ki67+	 6449 20919
12138	0	0	Ki67+	 6459 20733
12139	0	0	Ki67+	 6466 20901
12140	0	0	Ki67+	 6475 20646
12141	0	0	Ki67+	 6488 20391
12142	0	0	Ki67+	 6490 20454
12143	0	0	Ki67+	 6492 20346
12144	0	0	Ki67+	 6501 20606
12145	0	0	Ki67+	 6501 20630
12146	0	0	Ki67+	 6525 20392
12147	0	0	Ki67+	 6526 20580
12148	0	0	Ki67+	 6529 20516
12149	0	0	Ki67+	 6530 20406
12150	0	0	Ki67+	 6537 20835
12151	0	0	Ki67+	 6542 20872
12152	0	0	Ki67+	 6548 20731
12153	0	0	Ki67+	 6549 20373
12154	0	0	Ki67+	 6549 20680
12155	0	0	Ki67+	 6553 20398
12156	0	0	Ki67+	 6553 20419
12157	0	0	Ki67+	 6560 20505
12158	0	0	Ki67+	 6562 20756
12159	0	0	Ki67+	 6571 20670
12160	0	0	Ki67+	 6572 20687
12161	0	0	Ki67+	 6573 20761
12162	0	0	Ki67+	 6574 20460
12163	0	0	Ki67+	 6577 20636
12164	0	0	Ki67+	 6581 20605
12165	0	0	Ki67+	 6582 20714
12166	0	0	Ki67+	 6595 20708
12167	0	0	Ki67+	 6599 20653
12168	0	0	Ki67+	 6603 20627
12169	0	0	Ki67+	 6612 20572
12170	0	0	Ki67+	 6614 20590
12171	0	0	Ki67+	 6614 20694
12172	0	0	Ki67+	 6623 20610
12173	0	0	Ki67+	 6625 20788
12174	0	0	Ki67+	 6626 20635
12175	0	0	Ki67+	 6640 20412
12176	0	0	Ki67+	 6645 20521
12177	0	0	Ki67+	 6648 20688
12178	0	0	Ki67+	 6649 20394
12179	0	0	Ki67+	 6650 20705
12180	0	0	Ki67+	 6659 20699
12181	0	0	Ki67+	 6661 20540
12182	0	0	Ki67+	 6666 20626
12183	0	0	Ki67+	 6668 20771
12184	0	0	Ki67+	 6673 20699
12185	0	0	Ki67+	 6675 20460
12186	0	0	Ki67+	 6676 20672
12187	0	0	Ki67+	 6681 20749
12188	0	0	Ki67+	 6682 20515
12189	0	0	Ki67+	 6683 20599
12190	0	0	Ki67+	 6687 20552
12191	0	0	Ki67+	 6688 21098
12192	0	0	Ki67+	 6690 20476
12193	0	0	Ki67+	 6695 20570
12194	0	0	Ki67+	 6702 20738
12195	0	0	Ki67+	 6706 20799
12196	0	0	Ki67+	 6708 20764
12197	0	0	Ki67+	 6715 20488
12198	0	0	Ki67+	 6726 20727
12199	0	0	Ki67+	 6729 20758
12200	0	0	Ki67+	 6733 20745
12201	0	0	Ki67+	 6734 20849
12202	0	0	Ki67+	 6739 21018
12203	0	0	Ki67+	 6742 20796
12204	0	0	Ki67+	 6743 21122
12205	0	0	Ki67+	 6754 20743
12206	0	0	Ki67+	 6767 20734
12207	0	0	Ki67+	 6767 20774
12208	0	0	Ki67+	 6769 20961
12209	0	0	Ki67+	 6774 20928
12210	0	0	Ki67+	 6781 20907
12211	0	0	Ki67+	 6792 20762
12212	0	0	Ki67+	 6792 21090
12213	0	0	Ki67+	 6793 20887
12214	0	0	Ki67+	 6806 20859
12215	0	0	Ki67+	 6821 20563
12216	0	0	Ki67+	 6849 20579
12217	0	0	Ki67+	 6851 21037
12218	0	0	Ki67+	 6853 20368
12219	0	0	Ki67+	 6876 20770
12220	0	0	Ki67+	 6878 20738
12221	0	0	Ki67+	 6135 21932
12222	0	0	Ki67+	 6265 21637
12223	0	0	Ki67+	 6270 21654
12224	0	0	Ki67+	 6279 21724
12225	0	0	Ki67+	 6332 21706
12226	0	0	Ki67+	 6339 21793
12227	0	0	Ki67+	 6341 21804
12228	0	0	Ki67+	 6393 21790
12229	0	0	Ki67+	 6396 21483
12230	0	0	Ki67+	 6405 21800
12231	0	0	Ki67+	 6514 21907
12232	0	0	Ki67+	 6529 21888
12233	0	0	Ki67+	 6554 21476
12234	0	0	Ki67+	 6567 21461
12235	0	0	Ki67+	 6640 21662
12236	0	0	Ki67+	 6668 21707
12237	0	0	Ki67+	 6685 21705
12238	0	0	Ki67+	 6691 21839
12239	0	0	Ki67+	 6695 21822
12240	0	0	Ki67+	 6709 21151
12241	0	0	Ki67+	 6814 21720
12242	0	0	Ki67+	 6852 21464
12243	0	0	Ki67+	 6854 21695
12244	0	0	Ki67+	 6864 21725
12245	0	0	Ki67+	 6870 21433
12246	0	0	Ki67+	 6143 21948
12247	0	0	Ki67+	 6301 22057
12248	0	0	Ki67+	 6318 22244
12249	0	0	Ki67+	 6353 21947
12250	0	0	Ki67+	 6382 22142
12251	0	0	Ki67+	 6394 22020
12252	0	0	Ki67+	 6489 21937
12253	0	0	Ki67+	 6509 21980
12254	0	0	Ki67+	 6616 22397
12255	0	0	Ki67+	 6617 22665
12256	0	0	Ki67+	 6619 22382
12257	0	0	Ki67+	 6688 22333
12258	0	0	Ki67+	 6841 22701
12259	0	0	Ki67+	 6861 22110
12260	0	0	Ki67+	 6876 22441
12261	0	0	Ki67+	 6331 22921
12262	0	0	Ki67+	 6752 23812
12263	0	0	Ki67+	 6805 24847
12264	0	0	Ki67+	 6927 3285
12265	0	0	Ki67+	 6975 2958
12266	0	0	Ki67+	 6991 3173
12267	0	0	Ki67+	 6996 3201
12268	0	0	Ki67+	 7010 3368
12269	0	0	Ki67+	 7016 3168
12270	0	0	Ki67+	 7018 3052
12271	0	0	Ki67+	 7067 3068
12272	0	0	Ki67+	 7092 3265
12273	0	0	Ki67+	 7106 3569
12274	0	0	Ki67+	 7107 3196
12275	0	0	Ki67+	 7112 3223
12276	0	0	Ki67+	 7141 3366
12277	0	0	Ki67+	 7147 3535
12278	0	0	Ki67+	 7158 3160
12279	0	0	Ki67+	 7170 3186
12280	0	0	Ki67+	 7172 3102
12281	0	0	Ki67+	 7184 3214
12282	0	0	Ki67+	 7184 3536
12283	0	0	Ki67+	 7185 3578
12284	0	0	Ki67+	 7191 3262
12285	0	0	Ki67+	 7194 3355
12286	0	0	Ki67+	 7216 3159
12287	0	0	Ki67+	 7223 3236
12288	0	0	Ki67+	 7227 3124
12289	0	0	Ki67+	 7227 3142
12290	0	0	Ki67+	 7245 3225
12291	0	0	Ki67+	 7252 2834
12292	0	0	Ki67+	 7257 3118
12293	0	0	Ki67+	 7273 3487
12294	0	0	Ki67+	 7275 3143
12295	0	0	Ki67+	 7284 3518
12296	0	0	Ki67+	 7287 3263
12297	0	0	Ki67+	 7292 3377
12298	0	0	Ki67+	 7308 3458
12299	0	0	Ki67+	 7309 3226
12300	0	0	Ki67+	 7311 3118
12301	0	0	Ki67+	 7317 3509
12302	0	0	Ki67+	 7325 2913
12303	0	0	Ki67+	 7333 3278
12304	0	0	Ki67+	 7336 3466
12305	0	0	Ki67+	 7340 2982
12306	0	0	Ki67+	 7350 2896
12307	0	0	Ki67+	 7369 3500
12308	0	0	Ki67+	 7398 3405
12309	0	0	Ki67+	 7405 3320
12310	0	0	Ki67+	 7411 2961
12311	0	0	Ki67+	 7422 3145
12312	0	0	Ki67+	 7427 3230
12313	0	0	Ki67+	 7431 3471
12314	0	0	Ki67+	 7442 3350
12315	0	0	Ki67+	 7444 2974
12316	0	0	Ki67+	 7452 2898
12317	0	0	Ki67+	 7464 2882
12318	0	0	Ki67+	 7467 3331
12319	0	0	Ki67+	 7472 2859
12320	0	0	Ki67+	 7497 3242
12321	0	0	Ki67+	 7503 2903
12322	0	0	Ki67+	 7505 3346
12323	0	0	Ki67+	 7508 2924
12324	0	0	Ki67+	 7519 3219
12325	0	0	Ki67+	 7524 3200
12326	0	0	Ki67+	 7531 3466
12327	0	0	Ki67+	 7538 3513
12328	0	0	Ki67+	 7540 3160
12329	0	0	Ki67+	 7540 3182
12330	0	0	Ki67+	 7553 3240
12331	0	0	Ki67+	 7569 3045
12332	0	0	Ki67+	 7578 2885
12333	0	0	Ki67+	 7581 2860
12334	0	0	Ki67+	 6885 4385
12335	0	0	Ki67+	 6889 4277
12336	0	0	Ki67+	 6890 4211
12337	0	0	Ki67+	 6890 4311
12338	0	0	Ki67+	 6896 4327
12339	0	0	Ki67+	 6897 4126
12340	0	0	Ki67+	 6898 4136
12341	0	0	Ki67+	 7003 3844
12342	0	0	Ki67+	 7018 3803
12343	0	0	Ki67+	 7020 3842
12344	0	0	Ki67+	 7023 3877
12345	0	0	Ki67+	 7023 3934
12346	0	0	Ki67+	 7029 3635
12347	0	0	Ki67+	 7031 3851
12348	0	0	Ki67+	 7038 4124
12349	0	0	Ki67+	 7039 3931
12350	0	0	Ki67+	 7042 3991
12351	0	0	Ki67+	 7044 3837
12352	0	0	Ki67+	 7048 3715
12353	0	0	Ki67+	 7056 4000
12354	0	0	Ki67+	 7057 4129
12355	0	0	Ki67+	 7058 4305
12356	0	0	Ki67+	 7061 3661
12357	0	0	Ki67+	 7061 4333
12358	0	0	Ki67+	 7062 3631
12359	0	0	Ki67+	 7065 4355
12360	0	0	Ki67+	 7067 4185
12361	0	0	Ki67+	 7068 4076
12362	0	0	Ki67+	 7071 3979
12363	0	0	Ki67+	 7071 4109
12364	0	0	Ki67+	 7072 4253
12365	0	0	Ki67+	 7073 4282
12366	0	0	Ki67+	 7074 3990
12367	0	0	Ki67+	 7074 4038
12368	0	0	Ki67+	 7077 4207
12369	0	0	Ki67+	 7078 4136
12370	0	0	Ki67+	 7079 4338
12371	0	0	Ki67+	 7081 4272
12372	0	0	Ki67+	 7085 4072
12373	0	0	Ki67+	 7086 4390
12374	0	0	Ki67+	 7090 4368
12375	0	0	Ki67+	 7094 3937
12376	0	0	Ki67+	 7114 3983
12377	0	0	Ki67+	 7116 3970
12378	0	0	Ki67+	 7117 3734
12379	0	0	Ki67+	 7120 4113
12380	0	0	Ki67+	 7121 3635
12381	0	0	Ki67+	 7122 4061
12382	0	0	Ki67+	 7126 3604
12383	0	0	Ki67+	 7131 4269
12384	0	0	Ki67+	 7141 4354
12385	0	0	Ki67+	 7142 4134
12386	0	0	Ki67+	 7148 4322
12387	0	0	Ki67+	 7151 4174
12388	0	0	Ki67+	 7157 4260
12389	0	0	Ki67+	 7160 4355
12390	0	0	Ki67+	 7164 3847
12391	0	0	Ki67+	 7165 3960
12392	0	0	Ki67+	 7168 3727
12393	0	0	Ki67+	 7168 3975
12394	0	0	Ki67+	 7173 4097
12395	0	0	Ki67+	 7180 3610
12396	0	0	Ki67+	 7180 3880
12397	0	0	Ki67+	 7195 4397
12398	0	0	Ki67+	 7197 4240
12399	0	0	Ki67+	 7204 3967
12400	0	0	Ki67+	 7204 4345
12401	0	0	Ki67+	 7209 3858
12402	0	0	Ki67+	 7209 4389
12403	0	0	Ki67+	 7217 4316
12404	0	0	Ki67+	 7218 4226
12405	0	0	Ki67+	 7231 4223
12406	0	0	Ki67+	 7232 4109
12407	0	0	Ki67+	 7236 4302
12408	0	0	Ki67+	 7237 4374
12409	0	0	Ki67+	 7241 4338
12410	0	0	Ki67+	 7257 4151
12411	0	0	Ki67+	 7259 4173
12412	0	0	Ki67+	 7259 4295
12413	0	0	Ki67+	 7291 4216
12414	0	0	Ki67+	 7375 4237
12415	0	0	Ki67+	 7448 3671
12416	0	0	Ki67+	 7448 4022
12417	0	0	Ki67+	 7449 4282
12418	0	0	Ki67+	 7458 4217
12419	0	0	Ki67+	 7465 3845
12420	0	0	Ki67+	 7467 3872
12421	0	0	Ki67+	 7469 3888
12422	0	0	Ki67+	 7480 3947
12423	0	0	Ki67+	 7488 4249
12424	0	0	Ki67+	 7489 3925
12425	0	0	Ki67+	 7489 4297
12426	0	0	Ki67+	 7501 4356
12427	0	0	Ki67+	 7502 4283
12428	0	0	Ki67+	 7518 4351
12429	0	0	Ki67+	 7531 4185
12430	0	0	Ki67+	 7534 4399
12431	0	0	Ki67+	 7539 3917
12432	0	0	Ki67+	 7540 4018
12433	0	0	Ki67+	 7544 4131
12434	0	0	Ki67+	 7551 3905
12435	0	0	Ki67+	 7555 4228
12436	0	0	Ki67+	 7577 4369
12437	0	0	Ki67+	 7578 4339
12438	0	0	Ki67+	 7587 3912
12439	0	0	Ki67+	 7601 3908
12440	0	0	Ki67+	 7604 4247
12441	0	0	Ki67+	 7610 4322
12442	0	0	Ki67+	 7612 4193
12443	0	0	Ki67+	 7631 4284
12444	0	0	Ki67+	 7639 4107
12445	0	0	Ki67+	 7644 4325
12446	0	0	Ki67+	 7658 4217
12447	0	0	Ki67+	 7658 4355
12448	0	0	Ki67+	 7671 4301
12449	0	0	Ki67+	 7673 4256
12450	0	0	Ki67+	 7675 4218
12451	0	0	Ki67+	 6884 4479
12452	0	0	Ki67+	 6885 4491
12453	0	0	Ki67+	 6888 4421
12454	0	0	Ki67+	 6894 4510
12455	0	0	Ki67+	 6898 4540
12456	0	0	Ki67+	 6901 4462
12457	0	0	Ki67+	 6902 4837
12458	0	0	Ki67+	 6914 4534
12459	0	0	Ki67+	 6916 4593
12460	0	0	Ki67+	 6917 4575
12461	0	0	Ki67+	 6921 4466
12462	0	0	Ki67+	 6924 4617
12463	0	0	Ki67+	 6927 4558
12464	0	0	Ki67+	 6933 4580
12465	0	0	Ki67+	 6937 4607
12466	0	0	Ki67+	 6952 4636
12467	0	0	Ki67+	 6953 4670
12468	0	0	Ki67+	 6955 4485
12469	0	0	Ki67+	 6963 4598
12470	0	0	Ki67+	 6968 4702
12471	0	0	Ki67+	 6969 4736
12472	0	0	Ki67+	 6975 4586
12473	0	0	Ki67+	 6976 4758
12474	0	0	Ki67+	 6980 4676
12475	0	0	Ki67+	 6987 4723
12476	0	0	Ki67+	 6991 4795
12477	0	0	Ki67+	 6999 4829
12478	0	0	Ki67+	 7001 4765
12479	0	0	Ki67+	 7013 4851
12480	0	0	Ki67+	 7018 4819
12481	0	0	Ki67+	 7024 4835
12482	0	0	Ki67+	 7029 4855
12483	0	0	Ki67+	 7031 4885
12484	0	0	Ki67+	 7040 5135
12485	0	0	Ki67+	 7048 4909
12486	0	0	Ki67+	 7052 4928
12487	0	0	Ki67+	 7064 4957
12488	0	0	Ki67+	 7077 4412
12489	0	0	Ki67+	 7079 4977
12490	0	0	Ki67+	 7085 4534
12491	0	0	Ki67+	 7085 5010
12492	0	0	Ki67+	 7088 4957
12493	0	0	Ki67+	 7091 4413
12494	0	0	Ki67+	 7093 4476
12495	0	0	Ki67+	 7097 4975
12496	0	0	Ki67+	 7102 5001
12497	0	0	Ki67+	 7103 5037
12498	0	0	Ki67+	 7104 4460
12499	0	0	Ki67+	 7105 4528
12500	0	0	Ki67+	 7110 4556
12501	0	0	Ki67+	 7115 4508
12502	0	0	Ki67+	 7118 5024
12503	0	0	Ki67+	 7118 5079
12504	0	0	Ki67+	 7120 4534
12505	0	0	Ki67+	 7122 5061
12506	0	0	Ki67+	 7123 4581
12507	0	0	Ki67+	 7131 4568
12508	0	0	Ki67+	 7132 5100
12509	0	0	Ki67+	 7132 5142
12510	0	0	Ki67+	 7137 4693
12511	0	0	Ki67+	 7140 5171
12512	0	0	Ki67+	 7145 4643
12513	0	0	Ki67+	 7150 4625
12514	0	0	Ki67+	 7150 5147
12515	0	0	Ki67+	 7151 4414
12516	0	0	Ki67+	 7151 4605
12517	0	0	Ki67+	 7154 5172
12518	0	0	Ki67+	 7156 4668
12519	0	0	Ki67+	 7157 4641
12520	0	0	Ki67+	 7157 4687
12521	0	0	Ki67+	 7160 5119
12522	0	0	Ki67+	 7168 5099
12523	0	0	Ki67+	 7172 5196
12524	0	0	Ki67+	 7174 4666
12525	0	0	Ki67+	 7178 4698
12526	0	0	Ki67+	 7185 4724
12527	0	0	Ki67+	 7191 4567
12528	0	0	Ki67+	 7195 4756
12529	0	0	Ki67+	 7206 4760
12530	0	0	Ki67+	 7209 4478
12531	0	0	Ki67+	 7212 4420
12532	0	0	Ki67+	 7214 4781
12533	0	0	Ki67+	 7218 4813
12534	0	0	Ki67+	 7221 4445
12535	0	0	Ki67+	 7224 4804
12536	0	0	Ki67+	 7226 4526
12537	0	0	Ki67+	 7229 4557
12538	0	0	Ki67+	 7231 4472
12539	0	0	Ki67+	 7232 4819
12540	0	0	Ki67+	 7236 4850
12541	0	0	Ki67+	 7241 4658
12542	0	0	Ki67+	 7242 4470
12543	0	0	Ki67+	 7245 4842
12544	0	0	Ki67+	 7247 4574
12545	0	0	Ki67+	 7248 4888
12546	0	0	Ki67+	 7258 4605
12547	0	0	Ki67+	 7261 4411
12548	0	0	Ki67+	 7262 4627
12549	0	0	Ki67+	 7264 4716
12550	0	0	Ki67+	 7264 4876
12551	0	0	Ki67+	 7266 4657
12552	0	0	Ki67+	 7268 4754
12553	0	0	Ki67+	 7272 4540
12554	0	0	Ki67+	 7273 4906
12555	0	0	Ki67+	 7279 4672
12556	0	0	Ki67+	 7282 4790
12557	0	0	Ki67+	 7282 4945
12558	0	0	Ki67+	 7285 5036
12559	0	0	Ki67+	 7289 4920
12560	0	0	Ki67+	 7291 4980
12561	0	0	Ki67+	 7296 4950
12562	0	0	Ki67+	 7299 4669
12563	0	0	Ki67+	 7300 5003
12564	0	0	Ki67+	 7301 4603
12565	0	0	Ki67+	 7302 4613
12566	0	0	Ki67+	 7308 4704
12567	0	0	Ki67+	 7309 4976
12568	0	0	Ki67+	 7310 5052
12569	0	0	Ki67+	 7320 5009
12570	0	0	Ki67+	 7326 5048
12571	0	0	Ki67+	 7336 5122
12572	0	0	Ki67+	 7343 5096
12573	0	0	Ki67+	 7353 5084
12574	0	0	Ki67+	 7357 5135
12575	0	0	Ki67+	 7358 4747
12576	0	0	Ki67+	 7375 5178
12577	0	0	Ki67+	 7381 4735
12578	0	0	Ki67+	 7382 4752
12579	0	0	Ki67+	 7387 4839
12580	0	0	Ki67+	 7400 4871
12581	0	0	Ki67+	 7429 4821
12582	0	0	Ki67+	 7432 5112
12583	0	0	Ki67+	 7434 4853
12584	0	0	Ki67+	 7437 4883
12585	0	0	Ki67+	 7438 4719
12586	0	0	Ki67+	 7445 5141
12587	0	0	Ki67+	 7450 4961
12588	0	0	Ki67+	 7452 4709
12589	0	0	Ki67+	 7453 5160
12590	0	0	Ki67+	 7456 4845
12591	0	0	Ki67+	 7462 5175
12592	0	0	Ki67+	 7468 4921
12593	0	0	Ki67+	 7473 4876
12594	0	0	Ki67+	 7475 4935
12595	0	0	Ki67+	 7493 4869
12596	0	0	Ki67+	 7495 4919
12597	0	0	Ki67+	 7496 4956
12598	0	0	Ki67+	 7507 4426
12599	0	0	Ki67+	 7507 4974
12600	0	0	Ki67+	 7512 4926
12601	0	0	Ki67+	 7516 4473
12602	0	0	Ki67+	 7521 4937
12603	0	0	Ki67+	 7525 5185
12604	0	0	Ki67+	 7528 4999
12605	0	0	Ki67+	 7530 4439
12606	0	0	Ki67+	 7532 4981
12607	0	0	Ki67+	 7534 5018
12608	0	0	Ki67+	 7550 4560
12609	0	0	Ki67+	 7553 4478
12610	0	0	Ki67+	 7554 4973
12611	0	0	Ki67+	 7555 5040
12612	0	0	Ki67+	 7557 5187
12613	0	0	Ki67+	 7559 4503
12614	0	0	Ki67+	 7563 5000
12615	0	0	Ki67+	 7568 5057
12616	0	0	Ki67+	 7577 5036
12617	0	0	Ki67+	 7584 4628
12618	0	0	Ki67+	 7592 4605
12619	0	0	Ki67+	 7593 5100
12620	0	0	Ki67+	 7603 5072
12621	0	0	Ki67+	 7609 4642
12622	0	0	Ki67+	 7610 5027
12623	0	0	Ki67+	 7611 5113
12624	0	0	Ki67+	 7618 4613
12625	0	0	Ki67+	 7620 4720
12626	0	0	Ki67+	 7622 5062
12627	0	0	Ki67+	 7625 4674
12628	0	0	Ki67+	 7629 5125
12629	0	0	Ki67+	 7631 4704
12630	0	0	Ki67+	 7636 5078
12631	0	0	Ki67+	 7636 5108
12632	0	0	Ki67+	 7638 5146
12633	0	0	Ki67+	 7643 4738
12634	0	0	Ki67+	 7651 4695
12635	0	0	Ki67+	 7653 4664
12636	0	0	Ki67+	 7660 4819
12637	0	0	Ki67+	 7665 4736
12638	0	0	Ki67+	 7667 5144
12639	0	0	Ki67+	 7670 4784
12640	0	0	Ki67+	 7679 4419
12641	0	0	Ki67+	 7679 4900
12642	0	0	Ki67+	 6899 5656
12643	0	0	Ki67+	 6926 5718
12644	0	0	Ki67+	 6936 5661
12645	0	0	Ki67+	 6941 5522
12646	0	0	Ki67+	 6942 5742
12647	0	0	Ki67+	 6950 5604
12648	0	0	Ki67+	 6964 5615
12649	0	0	Ki67+	 6973 5884
12650	0	0	Ki67+	 6975 5206
12651	0	0	Ki67+	 6990 5614
12652	0	0	Ki67+	 6990 5981
12653	0	0	Ki67+	 6994 5731
12654	0	0	Ki67+	 7003 5719
12655	0	0	Ki67+	 7012 5679
12656	0	0	Ki67+	 7014 5822
12657	0	0	Ki67+	 7022 5893
12658	0	0	Ki67+	 7023 5930
12659	0	0	Ki67+	 7024 5800
12660	0	0	Ki67+	 7027 5823
12661	0	0	Ki67+	 7033 5849
12662	0	0	Ki67+	 7036 5939
12663	0	0	Ki67+	 7039 5677
12664	0	0	Ki67+	 7043 5906
12665	0	0	Ki67+	 7050 5897
12666	0	0	Ki67+	 7051 5757
12667	0	0	Ki67+	 7055 5786
12668	0	0	Ki67+	 7059 5976
12669	0	0	Ki67+	 7061 5996
12670	0	0	Ki67+	 7063 5957
12671	0	0	Ki67+	 7064 5811
12672	0	0	Ki67+	 7070 5971
12673	0	0	Ki67+	 7076 5915
12674	0	0	Ki67+	 7079 5246
12675	0	0	Ki67+	 7079 5747
12676	0	0	Ki67+	 7086 5796
12677	0	0	Ki67+	 7091 5775
12678	0	0	Ki67+	 7109 5871
12679	0	0	Ki67+	 7113 5747
12680	0	0	Ki67+	 7115 5577
12681	0	0	Ki67+	 7116 5949
12682	0	0	Ki67+	 7119 5901
12683	0	0	Ki67+	 7121 5967
12684	0	0	Ki67+	 7125 5866
12685	0	0	Ki67+	 7139 5886
12686	0	0	Ki67+	 7140 5931
12687	0	0	Ki67+	 7160 5236
12688	0	0	Ki67+	 7162 5971
12689	0	0	Ki67+	 7167 5270
12690	0	0	Ki67+	 7174 5293
12691	0	0	Ki67+	 7175 5234
12692	0	0	Ki67+	 7190 5986
12693	0	0	Ki67+	 7191 5327
12694	0	0	Ki67+	 7193 5254
12695	0	0	Ki67+	 7193 5295
12696	0	0	Ki67+	 7193 5940
12697	0	0	Ki67+	 7195 5851
12698	0	0	Ki67+	 7197 5907
12699	0	0	Ki67+	 7198 5734
12700	0	0	Ki67+	 7198 5921
12701	0	0	Ki67+	 7202 5364
12702	0	0	Ki67+	 7205 5313
12703	0	0	Ki67+	 7205 5993
12704	0	0	Ki67+	 7208 5973
12705	0	0	Ki67+	 7214 5383
12706	0	0	Ki67+	 7220 5892
12707	0	0	Ki67+	 7220 5912
12708	0	0	Ki67+	 7221 5867
12709	0	0	Ki67+	 7221 5942
12710	0	0	Ki67+	 7222 5363
12711	0	0	Ki67+	 7223 5237
12712	0	0	Ki67+	 7226 5275
12713	0	0	Ki67+	 7234 5380
12714	0	0	Ki67+	 7235 5578
12715	0	0	Ki67+	 7236 5421
12716	0	0	Ki67+	 7237 5610
12717	0	0	Ki67+	 7243 5836
12718	0	0	Ki67+	 7254 5755
12719	0	0	Ki67+	 7264 5908
12720	0	0	Ki67+	 7266 5613
12721	0	0	Ki67+	 7266 5845
12722	0	0	Ki67+	 7271 5771
12723	0	0	Ki67+	 7273 5889
12724	0	0	Ki67+	 7277 5975
12725	0	0	Ki67+	 7278 5796
12726	0	0	Ki67+	 7284 5525
12727	0	0	Ki67+	 7285 5656
12728	0	0	Ki67+	 7287 5765
12729	0	0	Ki67+	 7301 5921
12730	0	0	Ki67+	 7304 5969
12731	0	0	Ki67+	 7310 5779
12732	0	0	Ki67+	 7323 5793
12733	0	0	Ki67+	 7323 5815
12734	0	0	Ki67+	 7329 5910
12735	0	0	Ki67+	 7337 5833
12736	0	0	Ki67+	 7347 5807
12737	0	0	Ki67+	 7356 5924
12738	0	0	Ki67+	 7361 5283
12739	0	0	Ki67+	 7363 5833
12740	0	0	Ki67+	 7367 5216
12741	0	0	Ki67+	 7369 5314
12742	0	0	Ki67+	 7371 5812
12743	0	0	Ki67+	 7373 5857
12744	0	0	Ki67+	 7376 5203
12745	0	0	Ki67+	 7376 5892
12746	0	0	Ki67+	 7380 5284
12747	0	0	Ki67+	 7380 5914
12748	0	0	Ki67+	 7383 5257
12749	0	0	Ki67+	 7384 5977
12750	0	0	Ki67+	 7385 5461
12751	0	0	Ki67+	 7391 5959
12752	0	0	Ki67+	 7393 5364
12753	0	0	Ki67+	 7394 5498
12754	0	0	Ki67+	 7395 5295
12755	0	0	Ki67+	 7395 5336
12756	0	0	Ki67+	 7395 5392
12757	0	0	Ki67+	 7425 5664
12758	0	0	Ki67+	 7428 5989
12759	0	0	Ki67+	 7434 5719
12760	0	0	Ki67+	 7464 5449
12761	0	0	Ki67+	 7487 5341
12762	0	0	Ki67+	 7498 5348
12763	0	0	Ki67+	 7498 5685
12764	0	0	Ki67+	 7500 5699
12765	0	0	Ki67+	 7501 5400
12766	0	0	Ki67+	 7515 5623
12767	0	0	Ki67+	 7517 5901
12768	0	0	Ki67+	 7521 5517
12769	0	0	Ki67+	 7529 5532
12770	0	0	Ki67+	 7532 5930
12771	0	0	Ki67+	 7550 5345
12772	0	0	Ki67+	 7568 5353
12773	0	0	Ki67+	 7569 5594
12774	0	0	Ki67+	 7574 5532
12775	0	0	Ki67+	 7579 5328
12776	0	0	Ki67+	 7584 5680
12777	0	0	Ki67+	 7584 5692
12778	0	0	Ki67+	 7587 5555
12779	0	0	Ki67+	 7605 5352
12780	0	0	Ki67+	 7609 5537
12781	0	0	Ki67+	 7611 5322
12782	0	0	Ki67+	 7616 5631
12783	0	0	Ki67+	 7617 5902
12784	0	0	Ki67+	 7629 5641
12785	0	0	Ki67+	 7630 5849
12786	0	0	Ki67+	 7631 5787
12787	0	0	Ki67+	 7632 5966
12788	0	0	Ki67+	 7674 5462
12789	0	0	Ki67+	 7676 5812
12790	0	0	Ki67+	 6883 6637
12791	0	0	Ki67+	 6884 6793
12792	0	0	Ki67+	 6888 6552
12793	0	0	Ki67+	 6891 6750
12794	0	0	Ki67+	 6895 6768
12795	0	0	Ki67+	 6896 6786
12796	0	0	Ki67+	 6898 6695
12797	0	0	Ki67+	 6910 6533
12798	0	0	Ki67+	 6913 6646
12799	0	0	Ki67+	 6914 6121
12800	0	0	Ki67+	 6915 6157
12801	0	0	Ki67+	 6917 6552
12802	0	0	Ki67+	 6918 6449
12803	0	0	Ki67+	 6921 6611
12804	0	0	Ki67+	 6922 6053
12805	0	0	Ki67+	 6922 6721
12806	0	0	Ki67+	 6936 6666
12807	0	0	Ki67+	 6937 6173
12808	0	0	Ki67+	 6941 6490
12809	0	0	Ki67+	 6943 6435
12810	0	0	Ki67+	 6950 6701
12811	0	0	Ki67+	 6951 6474
12812	0	0	Ki67+	 6952 6080
12813	0	0	Ki67+	 6953 6600
12814	0	0	Ki67+	 6953 6639
12815	0	0	Ki67+	 6964 6764
12816	0	0	Ki67+	 6965 6535
12817	0	0	Ki67+	 6970 6457
12818	0	0	Ki67+	 6974 6484
12819	0	0	Ki67+	 6978 6525
12820	0	0	Ki67+	 6987 6011
12821	0	0	Ki67+	 6987 6615
12822	0	0	Ki67+	 6988 6642
12823	0	0	Ki67+	 6991 6415
12824	0	0	Ki67+	 6993 6449
12825	0	0	Ki67+	 6993 6699
12826	0	0	Ki67+	 7000 6472
12827	0	0	Ki67+	 7002 6200
12828	0	0	Ki67+	 7005 6516
12829	0	0	Ki67+	 7006 6561
12830	0	0	Ki67+	 7007 6635
12831	0	0	Ki67+	 7012 6398
12832	0	0	Ki67+	 7012 6788
12833	0	0	Ki67+	 7013 6752
12834	0	0	Ki67+	 7021 6387
12835	0	0	Ki67+	 7023 6431
12836	0	0	Ki67+	 7024 6654
12837	0	0	Ki67+	 7031 6159
12838	0	0	Ki67+	 7031 6690
12839	0	0	Ki67+	 7032 6353
12840	0	0	Ki67+	 7032 6412
12841	0	0	Ki67+	 7032 6477
12842	0	0	Ki67+	 7034 6725
12843	0	0	Ki67+	 7035 6512
12844	0	0	Ki67+	 7037 6343
12845	0	0	Ki67+	 7038 6634
12846	0	0	Ki67+	 7046 6753
12847	0	0	Ki67+	 7051 6768
12848	0	0	Ki67+	 7052 6571
12849	0	0	Ki67+	 7053 6511
12850	0	0	Ki67+	 7056 6551
12851	0	0	Ki67+	 7059 6387
12852	0	0	Ki67+	 7062 6730
12853	0	0	Ki67+	 7066 6685
12854	0	0	Ki67+	 7071 6018
12855	0	0	Ki67+	 7074 6357
12856	0	0	Ki67+	 7081 6041
12857	0	0	Ki67+	 7082 6294
12858	0	0	Ki67+	 7083 6726
12859	0	0	Ki67+	 7085 6606
12860	0	0	Ki67+	 7086 6141
12861	0	0	Ki67+	 7087 6410
12862	0	0	Ki67+	 7089 6513
12863	0	0	Ki67+	 7090 6658
12864	0	0	Ki67+	 7091 6039
12865	0	0	Ki67+	 7095 6546
12866	0	0	Ki67+	 7098 6447
12867	0	0	Ki67+	 7099 6143
12868	0	0	Ki67+	 7101 6322
12869	0	0	Ki67+	 7105 6370
12870	0	0	Ki67+	 7107 6133
12871	0	0	Ki67+	 7108 6489
12872	0	0	Ki67+	 7109 6698
12873	0	0	Ki67+	 7112 6476
12874	0	0	Ki67+	 7113 6663
12875	0	0	Ki67+	 7114 6591
12876	0	0	Ki67+	 7121 6300
12877	0	0	Ki67+	 7121 6440
12878	0	0	Ki67+	 7122 6714
12879	0	0	Ki67+	 7124 6171
12880	0	0	Ki67+	 7125 6356
12881	0	0	Ki67+	 7127 6333
12882	0	0	Ki67+	 7129 6189
12883	0	0	Ki67+	 7130 6004
12884	0	0	Ki67+	 7135 6209
12885	0	0	Ki67+	 7136 6727
12886	0	0	Ki67+	 7137 6703
12887	0	0	Ki67+	 7142 6500
12888	0	0	Ki67+	 7145 6585
12889	0	0	Ki67+	 7147 6226
12890	0	0	Ki67+	 7147 6711
12891	0	0	Ki67+	 7148 6405
12892	0	0	Ki67+	 7149 6573
12893	0	0	Ki67+	 7150 6554
12894	0	0	Ki67+	 7152 6078
12895	0	0	Ki67+	 7152 6249
12896	0	0	Ki67+	 7154 6092
12897	0	0	Ki67+	 7158 6177
12898	0	0	Ki67+	 7159 6191
12899	0	0	Ki67+	 7159 6297
12900	0	0	Ki67+	 7164 6495
12901	0	0	Ki67+	 7165 6577
12902	0	0	Ki67+	 7169 6370
12903	0	0	Ki67+	 7170 6113
12904	0	0	Ki67+	 7171 6345
12905	0	0	Ki67+	 7172 6011
12906	0	0	Ki67+	 7172 6246
12907	0	0	Ki67+	 7173 6094
12908	0	0	Ki67+	 7174 6183
12909	0	0	Ki67+	 7174 6746
12910	0	0	Ki67+	 7176 6452
12911	0	0	Ki67+	 7179 6541
12912	0	0	Ki67+	 7179 6790
12913	0	0	Ki67+	 7182 6163
12914	0	0	Ki67+	 7183 6702
12915	0	0	Ki67+	 7183 6717
12916	0	0	Ki67+	 7186 6524
12917	0	0	Ki67+	 7188 6354
12918	0	0	Ki67+	 7190 6292
12919	0	0	Ki67+	 7191 6221
12920	0	0	Ki67+	 7192 6749
12921	0	0	Ki67+	 7193 6632
12922	0	0	Ki67+	 7193 6645
12923	0	0	Ki67+	 7196 6169
12924	0	0	Ki67+	 7197 6322
12925	0	0	Ki67+	 7199 6140
12926	0	0	Ki67+	 7199 6365
12927	0	0	Ki67+	 7200 6088
12928	0	0	Ki67+	 7201 6056
12929	0	0	Ki67+	 7201 6105
12930	0	0	Ki67+	 7202 6770
12931	0	0	Ki67+	 7204 6210
12932	0	0	Ki67+	 7204 6716
12933	0	0	Ki67+	 7205 6742
12934	0	0	Ki67+	 7208 6301
12935	0	0	Ki67+	 7212 6472
12936	0	0	Ki67+	 7212 6639
12937	0	0	Ki67+	 7214 6054
12938	0	0	Ki67+	 7214 6721
12939	0	0	Ki67+	 7217 6173
12940	0	0	Ki67+	 7218 6296
12941	0	0	Ki67+	 7222 6141
12942	0	0	Ki67+	 7224 6082
12943	0	0	Ki67+	 7224 6209
12944	0	0	Ki67+	 7224 6432
12945	0	0	Ki67+	 7227 6254
12946	0	0	Ki67+	 7228 6104
12947	0	0	Ki67+	 7229 6374
12948	0	0	Ki67+	 7230 6419
12949	0	0	Ki67+	 7232 6185
12950	0	0	Ki67+	 7233 6351
12951	0	0	Ki67+	 7236 6015
12952	0	0	Ki67+	 7237 6559
12953	0	0	Ki67+	 7238 6700
12954	0	0	Ki67+	 7239 6165
12955	0	0	Ki67+	 7239 6607
12956	0	0	Ki67+	 7241 6456
12957	0	0	Ki67+	 7242 6121
12958	0	0	Ki67+	 7242 6479
12959	0	0	Ki67+	 7242 6581
12960	0	0	Ki67+	 7242 6777
12961	0	0	Ki67+	 7246 6309
12962	0	0	Ki67+	 7247 6368
12963	0	0	Ki67+	 7247 6600
12964	0	0	Ki67+	 7247 6665
12965	0	0	Ki67+	 7248 6691
12966	0	0	Ki67+	 7250 6358
12967	0	0	Ki67+	 7251 6326
12968	0	0	Ki67+	 7254 6042
12969	0	0	Ki67+	 7254 6634
12970	0	0	Ki67+	 7255 6196
12971	0	0	Ki67+	 7258 6266
12972	0	0	Ki67+	 7259 6290
12973	0	0	Ki67+	 7259 6698
12974	0	0	Ki67+	 7260 6389
12975	0	0	Ki67+	 7261 6373
12976	0	0	Ki67+	 7263 6081
12977	0	0	Ki67+	 7263 6709
12978	0	0	Ki67+	 7268 6009
12979	0	0	Ki67+	 7270 6318
12980	0	0	Ki67+	 7272 6300
12981	0	0	Ki67+	 7274 6126
12982	0	0	Ki67+	 7277 6067
12983	0	0	Ki67+	 7281 6561
12984	0	0	Ki67+	 7281 6787
12985	0	0	Ki67+	 7282 6217
12986	0	0	Ki67+	 7282 6326
12987	0	0	Ki67+	 7282 6583
12988	0	0	Ki67+	 7285 6345
12989	0	0	Ki67+	 7285 6540
12990	0	0	Ki67+	 7288 6711
12991	0	0	Ki67+	 7289 6150
12992	0	0	Ki67+	 7289 6387
12993	0	0	Ki67+	 7289 6519
12994	0	0	Ki67+	 7290 6160
12995	0	0	Ki67+	 7291 6295
12996	0	0	Ki67+	 7293 6180
12997	0	0	Ki67+	 7294 6720
12998	0	0	Ki67+	 7304 6667
12999	0	0	Ki67+	 7305 6096
13000	0	0	Ki67+	 7306 6761
13001	0	0	Ki67+	 7313 6324
13002	0	0	Ki67+	 7317 6340
13003	0	0	Ki67+	 7319 6794
13004	0	0	Ki67+	 7325 6068
13005	0	0	Ki67+	 7326 6182
13006	0	0	Ki67+	 7332 6207
13007	0	0	Ki67+	 7335 6166
13008	0	0	Ki67+	 7338 6283
13009	0	0	Ki67+	 7339 6313
13010	0	0	Ki67+	 7339 6335
13011	0	0	Ki67+	 7340 6143
13012	0	0	Ki67+	 7346 6622
13013	0	0	Ki67+	 7348 6084
13014	0	0	Ki67+	 7353 6194
13015	0	0	Ki67+	 7354 6765
13016	0	0	Ki67+	 7356 6358
13017	0	0	Ki67+	 7357 6054
13018	0	0	Ki67+	 7357 6227
13019	0	0	Ki67+	 7358 6416
13020	0	0	Ki67+	 7359 6631
13021	0	0	Ki67+	 7360 6512
13022	0	0	Ki67+	 7364 6332
13023	0	0	Ki67+	 7365 6270
13024	0	0	Ki67+	 7365 6773
13025	0	0	Ki67+	 7366 6548
13026	0	0	Ki67+	 7369 6088
13027	0	0	Ki67+	 7372 6539
13028	0	0	Ki67+	 7373 6154
13029	0	0	Ki67+	 7376 6197
13030	0	0	Ki67+	 7376 6469
13031	0	0	Ki67+	 7376 6718
13032	0	0	Ki67+	 7379 6608
13033	0	0	Ki67+	 7379 6704
13034	0	0	Ki67+	 7382 6457
13035	0	0	Ki67+	 7383 6211
13036	0	0	Ki67+	 7384 6041
13037	0	0	Ki67+	 7385 6245
13038	0	0	Ki67+	 7387 6692
13039	0	0	Ki67+	 7388 6084
13040	0	0	Ki67+	 7390 6590
13041	0	0	Ki67+	 7394 6027
13042	0	0	Ki67+	 7394 6163
13043	0	0	Ki67+	 7396 6126
13044	0	0	Ki67+	 7396 6603
13045	0	0	Ki67+	 7398 6728
13046	0	0	Ki67+	 7407 6691
13047	0	0	Ki67+	 7412 6404
13048	0	0	Ki67+	 7413 6451
13049	0	0	Ki67+	 7423 6449
13050	0	0	Ki67+	 7423 6487
13051	0	0	Ki67+	 7424 6179
13052	0	0	Ki67+	 7427 6416
13053	0	0	Ki67+	 7428 6152
13054	0	0	Ki67+	 7431 6213
13055	0	0	Ki67+	 7439 6737
13056	0	0	Ki67+	 7440 6518
13057	0	0	Ki67+	 7442 6777
13058	0	0	Ki67+	 7442 6793
13059	0	0	Ki67+	 7444 6196
13060	0	0	Ki67+	 7452 6494
13061	0	0	Ki67+	 7452 6529
13062	0	0	Ki67+	 7454 6557
13063	0	0	Ki67+	 7455 6746
13064	0	0	Ki67+	 7459 6153
13065	0	0	Ki67+	 7463 6273
13066	0	0	Ki67+	 7466 6432
13067	0	0	Ki67+	 7469 6473
13068	0	0	Ki67+	 7472 6240
13069	0	0	Ki67+	 7474 6185
13070	0	0	Ki67+	 7479 6491
13071	0	0	Ki67+	 7481 6652
13072	0	0	Ki67+	 7484 6622
13073	0	0	Ki67+	 7484 6761
13074	0	0	Ki67+	 7488 6068
13075	0	0	Ki67+	 7488 6136
13076	0	0	Ki67+	 7492 6696
13077	0	0	Ki67+	 7492 6739
13078	0	0	Ki67+	 7493 6429
13079	0	0	Ki67+	 7496 6509
13080	0	0	Ki67+	 7498 6325
13081	0	0	Ki67+	 7499 6660
13082	0	0	Ki67+	 7500 6355
13083	0	0	Ki67+	 7502 6136
13084	0	0	Ki67+	 7502 6625
13085	0	0	Ki67+	 7513 6391
13086	0	0	Ki67+	 7514 6450
13087	0	0	Ki67+	 7516 6511
13088	0	0	Ki67+	 7521 6527
13089	0	0	Ki67+	 7522 6284
13090	0	0	Ki67+	 7524 6345
13091	0	0	Ki67+	 7528 6229
13092	0	0	Ki67+	 7528 6515
13093	0	0	Ki67+	 7529 6260
13094	0	0	Ki67+	 7530 6442
13095	0	0	Ki67+	 7539 6281
13096	0	0	Ki67+	 7539 6292
13097	0	0	Ki67+	 7542 6491
13098	0	0	Ki67+	 7544 6469
13099	0	0	Ki67+	 7550 6399
13100	0	0	Ki67+	 7551 6345
13101	0	0	Ki67+	 7552 6187
13102	0	0	Ki67+	 7552 6438
13103	0	0	Ki67+	 7554 6372
13104	0	0	Ki67+	 7604 6178
13105	0	0	Ki67+	 7614 6419
13106	0	0	Ki67+	 7622 6516
13107	0	0	Ki67+	 7645 6373
13108	0	0	Ki67+	 7656 6172
13109	0	0	Ki67+	 7673 6423
13110	0	0	Ki67+	 7674 6433
13111	0	0	Ki67+	 6882 6978
13112	0	0	Ki67+	 6883 7010
13113	0	0	Ki67+	 6886 7143
13114	0	0	Ki67+	 6894 7177
13115	0	0	Ki67+	 6897 6832
13116	0	0	Ki67+	 6902 7269
13117	0	0	Ki67+	 6903 7226
13118	0	0	Ki67+	 6905 6960
13119	0	0	Ki67+	 6906 7245
13120	0	0	Ki67+	 6907 6905
13121	0	0	Ki67+	 6908 7183
13122	0	0	Ki67+	 6909 6921
13123	0	0	Ki67+	 6909 7015
13124	0	0	Ki67+	 6912 6820
13125	0	0	Ki67+	 6913 6982
13126	0	0	Ki67+	 6913 7071
13127	0	0	Ki67+	 6917 7549
13128	0	0	Ki67+	 6920 7140
13129	0	0	Ki67+	 6921 7270
13130	0	0	Ki67+	 6922 7533
13131	0	0	Ki67+	 6924 6932
13132	0	0	Ki67+	 6925 7394
13133	0	0	Ki67+	 6927 6961
13134	0	0	Ki67+	 6928 7002
13135	0	0	Ki67+	 6928 7116
13136	0	0	Ki67+	 6929 7196
13137	0	0	Ki67+	 6933 7539
13138	0	0	Ki67+	 6935 7224
13139	0	0	Ki67+	 6936 7291
13140	0	0	Ki67+	 6938 7038
13141	0	0	Ki67+	 6941 7162
13142	0	0	Ki67+	 6944 7094
13143	0	0	Ki67+	 6953 6979
13144	0	0	Ki67+	 6955 7205
13145	0	0	Ki67+	 6956 7247
13146	0	0	Ki67+	 6963 7067
13147	0	0	Ki67+	 6964 6908
13148	0	0	Ki67+	 6964 7274
13149	0	0	Ki67+	 6966 6878
13150	0	0	Ki67+	 6968 7039
13151	0	0	Ki67+	 6970 7082
13152	0	0	Ki67+	 6971 7226
13153	0	0	Ki67+	 6973 7296
13154	0	0	Ki67+	 6975 7194
13155	0	0	Ki67+	 6978 7153
13156	0	0	Ki67+	 6979 7173
13157	0	0	Ki67+	 6984 7290
13158	0	0	Ki67+	 6985 7251
13159	0	0	Ki67+	 6985 7328
13160	0	0	Ki67+	 6987 7391
13161	0	0	Ki67+	 6988 7599
13162	0	0	Ki67+	 6992 7563
13163	0	0	Ki67+	 6994 6938
13164	0	0	Ki67+	 6996 7076
13165	0	0	Ki67+	 6999 7052
13166	0	0	Ki67+	 6999 7528
13167	0	0	Ki67+	 7003 7412
13168	0	0	Ki67+	 7005 7338
13169	0	0	Ki67+	 7007 7102
13170	0	0	Ki67+	 7007 7541
13171	0	0	Ki67+	 7009 7221
13172	0	0	Ki67+	 7009 7494
13173	0	0	Ki67+	 7011 7512
13174	0	0	Ki67+	 7014 7480
13175	0	0	Ki67+	 7017 7145
13176	0	0	Ki67+	 7019 6873
13177	0	0	Ki67+	 7021 7017
13178	0	0	Ki67+	 7021 7234
13179	0	0	Ki67+	 7022 7354
13180	0	0	Ki67+	 7032 7454
13181	0	0	Ki67+	 7035 6815
13182	0	0	Ki67+	 7036 7315
13183	0	0	Ki67+	 7037 6903
13184	0	0	Ki67+	 7037 7371
13185	0	0	Ki67+	 7037 7521
13186	0	0	Ki67+	 7038 7097
13187	0	0	Ki67+	 7039 7180
13188	0	0	Ki67+	 7040 6831
13189	0	0	Ki67+	 7041 7132
13190	0	0	Ki67+	 7041 7295
13191	0	0	Ki67+	 7041 7596
13192	0	0	Ki67+	 7043 6866
13193	0	0	Ki67+	 7047 6930
13194	0	0	Ki67+	 7047 7444
13195	0	0	Ki67+	 7048 7567
13196	0	0	Ki67+	 7049 7244
13197	0	0	Ki67+	 7050 6978
13198	0	0	Ki67+	 7050 7173
13199	0	0	Ki67+	 7050 7476
13200	0	0	Ki67+	 7054 7090
13201	0	0	Ki67+	 7058 7072
13202	0	0	Ki67+	 7060 7238
13203	0	0	Ki67+	 7063 6832
13204	0	0	Ki67+	 7064 7377
13205	0	0	Ki67+	 7064 7543
13206	0	0	Ki67+	 7065 7102
13207	0	0	Ki67+	 7067 7201
13208	0	0	Ki67+	 7068 7498
13209	0	0	Ki67+	 7069 6847
13210	0	0	Ki67+	 7072 7529
13211	0	0	Ki67+	 7073 7433
13212	0	0	Ki67+	 7073 7580
13213	0	0	Ki67+	 7074 7113
13214	0	0	Ki67+	 7074 7289
13215	0	0	Ki67+	 7078 7160
13216	0	0	Ki67+	 7084 7350
13217	0	0	Ki67+	 7085 7055
13218	0	0	Ki67+	 7085 7519
13219	0	0	Ki67+	 7087 7114
13220	0	0	Ki67+	 7088 6919
13221	0	0	Ki67+	 7090 7372
13222	0	0	Ki67+	 7091 6871
13223	0	0	Ki67+	 7093 7540
13224	0	0	Ki67+	 7097 6855
13225	0	0	Ki67+	 7097 7469
13226	0	0	Ki67+	 7099 7413
13227	0	0	Ki67+	 7101 7318
13228	0	0	Ki67+	 7106 7042
13229	0	0	Ki67+	 7110 7127
13230	0	0	Ki67+	 7111 7103
13231	0	0	Ki67+	 7111 7274
13232	0	0	Ki67+	 7113 7173
13233	0	0	Ki67+	 7113 7558
13234	0	0	Ki67+	 7115 7050
13235	0	0	Ki67+	 7116 6884
13236	0	0	Ki67+	 7117 7254
13237	0	0	Ki67+	 7117 7434
13238	0	0	Ki67+	 7118 7591
13239	0	0	Ki67+	 7120 6827
13240	0	0	Ki67+	 7121 7069
13241	0	0	Ki67+	 7124 7387
13242	0	0	Ki67+	 7124 7535
13243	0	0	Ki67+	 7126 7208
13244	0	0	Ki67+	 7131 7303
13245	0	0	Ki67+	 7131 7514
13246	0	0	Ki67+	 7135 7356
13247	0	0	Ki67+	 7136 6802
13248	0	0	Ki67+	 7136 7050
13249	0	0	Ki67+	 7136 7427
13250	0	0	Ki67+	 7136 7490
13251	0	0	Ki67+	 7137 7227
13252	0	0	Ki67+	 7142 7331
13253	0	0	Ki67+	 7142 7547
13254	0	0	Ki67+	 7143 6851
13255	0	0	Ki67+	 7143 7041
13256	0	0	Ki67+	 7143 7102
13257	0	0	Ki67+	 7146 6937
13258	0	0	Ki67+	 7147 7073
13259	0	0	Ki67+	 7147 7182
13260	0	0	Ki67+	 7152 7490
13261	0	0	Ki67+	 7153 7365
13262	0	0	Ki67+	 7155 6919
13263	0	0	Ki67+	 7160 7257
13264	0	0	Ki67+	 7162 6936
13265	0	0	Ki67+	 7165 6879
13266	0	0	Ki67+	 7166 7415
13267	0	0	Ki67+	 7168 7535
13268	0	0	Ki67+	 7170 7306
13269	0	0	Ki67+	 7171 7142
13270	0	0	Ki67+	 7172 7106
13271	0	0	Ki67+	 7172 7596
13272	0	0	Ki67+	 7175 7570
13273	0	0	Ki67+	 7177 6898
13274	0	0	Ki67+	 7178 7082
13275	0	0	Ki67+	 7178 7350
13276	0	0	Ki67+	 7184 7523
13277	0	0	Ki67+	 7185 6828
13278	0	0	Ki67+	 7189 7473
13279	0	0	Ki67+	 7191 6918
13280	0	0	Ki67+	 7192 7030
13281	0	0	Ki67+	 7193 6851
13282	0	0	Ki67+	 7199 7449
13283	0	0	Ki67+	 7200 7145
13284	0	0	Ki67+	 7200 7267
13285	0	0	Ki67+	 7201 7048
13286	0	0	Ki67+	 7201 7494
13287	0	0	Ki67+	 7202 7294
13288	0	0	Ki67+	 7203 7100
13289	0	0	Ki67+	 7203 7547
13290	0	0	Ki67+	 7207 7228
13291	0	0	Ki67+	 7208 6893
13292	0	0	Ki67+	 7209 7334
13293	0	0	Ki67+	 7210 7157
13294	0	0	Ki67+	 7212 7018
13295	0	0	Ki67+	 7213 7051
13296	0	0	Ki67+	 7213 7208
13297	0	0	Ki67+	 7216 6873
13298	0	0	Ki67+	 7217 7465
13299	0	0	Ki67+	 7219 7072
13300	0	0	Ki67+	 7220 7302
13301	0	0	Ki67+	 7227 7022
13302	0	0	Ki67+	 7227 7583
13303	0	0	Ki67+	 7228 6918
13304	0	0	Ki67+	 7228 6947
13305	0	0	Ki67+	 7229 6861
13306	0	0	Ki67+	 7231 6840
13307	0	0	Ki67+	 7231 7282
13308	0	0	Ki67+	 7233 7158
13309	0	0	Ki67+	 7236 6988
13310	0	0	Ki67+	 7237 6963
13311	0	0	Ki67+	 7240 7250
13312	0	0	Ki67+	 7241 7548
13313	0	0	Ki67+	 7242 7176
13314	0	0	Ki67+	 7245 6942
13315	0	0	Ki67+	 7247 6885
13316	0	0	Ki67+	 7248 7128
13317	0	0	Ki67+	 7249 6999
13318	0	0	Ki67+	 7249 7301
13319	0	0	Ki67+	 7250 7439
13320	0	0	Ki67+	 7252 6980
13321	0	0	Ki67+	 7253 6958
13322	0	0	Ki67+	 7261 7169
13323	0	0	Ki67+	 7261 7447
13324	0	0	Ki67+	 7262 7077
13325	0	0	Ki67+	 7269 7275
13326	0	0	Ki67+	 7272 7525
13327	0	0	Ki67+	 7273 6922
13328	0	0	Ki67+	 7273 6997
13329	0	0	Ki67+	 7275 7033
13330	0	0	Ki67+	 7277 7248
13331	0	0	Ki67+	 7278 7122
13332	0	0	Ki67+	 7278 7546
13333	0	0	Ki67+	 7281 6889
13334	0	0	Ki67+	 7283 6990
13335	0	0	Ki67+	 7283 7008
13336	0	0	Ki67+	 7284 7258
13337	0	0	Ki67+	 7286 7191
13338	0	0	Ki67+	 7288 6950
13339	0	0	Ki67+	 7290 6861
13340	0	0	Ki67+	 7295 7134
13341	0	0	Ki67+	 7296 7181
13342	0	0	Ki67+	 7297 7479
13343	0	0	Ki67+	 7298 6804
13344	0	0	Ki67+	 7301 6953
13345	0	0	Ki67+	 7308 7198
13346	0	0	Ki67+	 7308 7576
13347	0	0	Ki67+	 7310 7125
13348	0	0	Ki67+	 7312 7228
13349	0	0	Ki67+	 7313 6998
13350	0	0	Ki67+	 7317 7485
13351	0	0	Ki67+	 7323 6938
13352	0	0	Ki67+	 7328 7052
13353	0	0	Ki67+	 7328 7522
13354	0	0	Ki67+	 7329 6990
13355	0	0	Ki67+	 7338 7157
13356	0	0	Ki67+	 7339 7202
13357	0	0	Ki67+	 7340 7375
13358	0	0	Ki67+	 7341 7180
13359	0	0	Ki67+	 7344 6964
13360	0	0	Ki67+	 7344 7562
13361	0	0	Ki67+	 7348 6983
13362	0	0	Ki67+	 7351 7549
13363	0	0	Ki67+	 7353 7027
13364	0	0	Ki67+	 7357 7063
13365	0	0	Ki67+	 7359 7112
13366	0	0	Ki67+	 7365 7403
13367	0	0	Ki67+	 7366 6803
13368	0	0	Ki67+	 7366 6883
13369	0	0	Ki67+	 7368 7537
13370	0	0	Ki67+	 7374 7587
13371	0	0	Ki67+	 7381 6928
13372	0	0	Ki67+	 7384 6895
13373	0	0	Ki67+	 7389 6833
13374	0	0	Ki67+	 7393 7561
13375	0	0	Ki67+	 7395 6864
13376	0	0	Ki67+	 7398 7057
13377	0	0	Ki67+	 7399 7587
13378	0	0	Ki67+	 7401 6913
13379	0	0	Ki67+	 7414 6945
13380	0	0	Ki67+	 7414 6960
13381	0	0	Ki67+	 7416 6839
13382	0	0	Ki67+	 7419 6889
13383	0	0	Ki67+	 7420 7040
13384	0	0	Ki67+	 7421 7056
13385	0	0	Ki67+	 7426 6995
13386	0	0	Ki67+	 7428 6961
13387	0	0	Ki67+	 7428 7512
13388	0	0	Ki67+	 7430 7448
13389	0	0	Ki67+	 7438 7351
13390	0	0	Ki67+	 7453 7411
13391	0	0	Ki67+	 7454 7018
13392	0	0	Ki67+	 7454 7431
13393	0	0	Ki67+	 7455 6831
13394	0	0	Ki67+	 7458 7037
13395	0	0	Ki67+	 7459 7090
13396	0	0	Ki67+	 7460 7063
13397	0	0	Ki67+	 7462 7079
13398	0	0	Ki67+	 7465 6972
13399	0	0	Ki67+	 7466 7445
13400	0	0	Ki67+	 7466 7475
13401	0	0	Ki67+	 7473 7134
13402	0	0	Ki67+	 7475 7506
13403	0	0	Ki67+	 7477 7008
13404	0	0	Ki67+	 7477 7112
13405	0	0	Ki67+	 7487 7089
13406	0	0	Ki67+	 7493 6886
13407	0	0	Ki67+	 7493 7424
13408	0	0	Ki67+	 7496 6802
13409	0	0	Ki67+	 7499 7075
13410	0	0	Ki67+	 7499 7116
13411	0	0	Ki67+	 7506 7593
13412	0	0	Ki67+	 7507 6840
13413	0	0	Ki67+	 7507 6864
13414	0	0	Ki67+	 7513 7164
13415	0	0	Ki67+	 7515 7144
13416	0	0	Ki67+	 7518 7504
13417	0	0	Ki67+	 7519 7471
13418	0	0	Ki67+	 7523 7093
13419	0	0	Ki67+	 7524 6949
13420	0	0	Ki67+	 7526 6860
13421	0	0	Ki67+	 7526 7425
13422	0	0	Ki67+	 7527 7397
13423	0	0	Ki67+	 7527 7529
13424	0	0	Ki67+	 7529 7567
13425	0	0	Ki67+	 7530 7057
13426	0	0	Ki67+	 7535 7166
13427	0	0	Ki67+	 7539 6903
13428	0	0	Ki67+	 7539 7068
13429	0	0	Ki67+	 7547 6825
13430	0	0	Ki67+	 7547 7151
13431	0	0	Ki67+	 7547 7500
13432	0	0	Ki67+	 7549 7383
13433	0	0	Ki67+	 7553 7133
13434	0	0	Ki67+	 7553 7544
13435	0	0	Ki67+	 7557 6926
13436	0	0	Ki67+	 7561 7472
13437	0	0	Ki67+	 7561 7514
13438	0	0	Ki67+	 7566 7171
13439	0	0	Ki67+	 7569 7359
13440	0	0	Ki67+	 7569 7501
13441	0	0	Ki67+	 7570 7343
13442	0	0	Ki67+	 7570 7488
13443	0	0	Ki67+	 7573 7565
13444	0	0	Ki67+	 7578 6983
13445	0	0	Ki67+	 7584 7461
13446	0	0	Ki67+	 7595 7026
13447	0	0	Ki67+	 7600 7215
13448	0	0	Ki67+	 7603 7142
13449	0	0	Ki67+	 7604 6908
13450	0	0	Ki67+	 7607 7352
13451	0	0	Ki67+	 7612 7273
13452	0	0	Ki67+	 7618 7471
13453	0	0	Ki67+	 7619 7204
13454	0	0	Ki67+	 7624 7449
13455	0	0	Ki67+	 7626 7225
13456	0	0	Ki67+	 7632 7563
13457	0	0	Ki67+	 7639 7089
13458	0	0	Ki67+	 7643 7540
13459	0	0	Ki67+	 7645 7103
13460	0	0	Ki67+	 7649 7431
13461	0	0	Ki67+	 7652 7369
13462	0	0	Ki67+	 7655 7582
13463	0	0	Ki67+	 7656 7116
13464	0	0	Ki67+	 7656 7518
13465	0	0	Ki67+	 7664 7220
13466	0	0	Ki67+	 7664 7526
13467	0	0	Ki67+	 7666 7173
13468	0	0	Ki67+	 7667 7561
13469	0	0	Ki67+	 7667 7587
13470	0	0	Ki67+	 7670 7230
13471	0	0	Ki67+	 7671 7448
13472	0	0	Ki67+	 7676 7154
13473	0	0	Ki67+	 7676 7391
13474	0	0	Ki67+	 7677 7478
13475	0	0	Ki67+	 7679 7534
13476	0	0	Ki67+	 6882 8328
13477	0	0	Ki67+	 6889 7864
13478	0	0	Ki67+	 6890 7902
13479	0	0	Ki67+	 6899 7934
13480	0	0	Ki67+	 6900 7974
13481	0	0	Ki67+	 6900 8215
13482	0	0	Ki67+	 6903 7838
13483	0	0	Ki67+	 6904 7883
13484	0	0	Ki67+	 6907 7821
13485	0	0	Ki67+	 6909 8248
13486	0	0	Ki67+	 6911 8379
13487	0	0	Ki67+	 6916 7793
13488	0	0	Ki67+	 6917 8354
13489	0	0	Ki67+	 6919 8007
13490	0	0	Ki67+	 6922 7808
13491	0	0	Ki67+	 6925 8045
13492	0	0	Ki67+	 6928 7780
13493	0	0	Ki67+	 6930 7843
13494	0	0	Ki67+	 6942 8350
13495	0	0	Ki67+	 6944 8071
13496	0	0	Ki67+	 6946 8053
13497	0	0	Ki67+	 6947 7948
13498	0	0	Ki67+	 6948 8092
13499	0	0	Ki67+	 6950 8018
13500	0	0	Ki67+	 6951 7818
13501	0	0	Ki67+	 6957 7977
13502	0	0	Ki67+	 6957 8369
13503	0	0	Ki67+	 6958 7744
13504	0	0	Ki67+	 6960 7710
13505	0	0	Ki67+	 6963 7845
13506	0	0	Ki67+	 6965 7868
13507	0	0	Ki67+	 6971 7683
13508	0	0	Ki67+	 6971 7973
13509	0	0	Ki67+	 6973 7709
13510	0	0	Ki67+	 6974 8393
13511	0	0	Ki67+	 6983 8077
13512	0	0	Ki67+	 6984 8004
13513	0	0	Ki67+	 6985 8129
13514	0	0	Ki67+	 6990 8102
13515	0	0	Ki67+	 6992 7937
13516	0	0	Ki67+	 6993 7833
13517	0	0	Ki67+	 6998 8055
13518	0	0	Ki67+	 6998 8250
13519	0	0	Ki67+	 7000 8114
13520	0	0	Ki67+	 7001 7693
13521	0	0	Ki67+	 7001 8354
13522	0	0	Ki67+	 7003 8089
13523	0	0	Ki67+	 7007 7894
13524	0	0	Ki67+	 7012 7623
13525	0	0	Ki67+	 7015 7916
13526	0	0	Ki67+	 7016 8034
13527	0	0	Ki67+	 7019 8382
13528	0	0	Ki67+	 7020 7799
13529	0	0	Ki67+	 7024 7841
13530	0	0	Ki67+	 7024 7887
13531	0	0	Ki67+	 7026 8357
13532	0	0	Ki67+	 7027 7999
13533	0	0	Ki67+	 7030 8128
13534	0	0	Ki67+	 7033 7650
13535	0	0	Ki67+	 7036 8184
13536	0	0	Ki67+	 7039 7785
13537	0	0	Ki67+	 7040 7952
13538	0	0	Ki67+	 7040 8197
13539	0	0	Ki67+	 7043 8157
13540	0	0	Ki67+	 7043 8377
13541	0	0	Ki67+	 7048 7684
13542	0	0	Ki67+	 7048 7875
13543	0	0	Ki67+	 7048 8052
13544	0	0	Ki67+	 7050 7823
13545	0	0	Ki67+	 7050 7914
13546	0	0	Ki67+	 7051 7614
13547	0	0	Ki67+	 7057 7757
13548	0	0	Ki67+	 7060 7858
13549	0	0	Ki67+	 7063 8365
13550	0	0	Ki67+	 7064 7933
13551	0	0	Ki67+	 7065 8005
13552	0	0	Ki67+	 7067 8191
13553	0	0	Ki67+	 7069 7977
13554	0	0	Ki67+	 7070 7789
13555	0	0	Ki67+	 7073 7900
13556	0	0	Ki67+	 7073 8095
13557	0	0	Ki67+	 7074 8215
13558	0	0	Ki67+	 7075 8382
13559	0	0	Ki67+	 7078 7866
13560	0	0	Ki67+	 7078 8001
13561	0	0	Ki67+	 7078 8054
13562	0	0	Ki67+	 7079 8127
13563	0	0	Ki67+	 7086 7803
13564	0	0	Ki67+	 7089 7717
13565	0	0	Ki67+	 7089 7928
13566	0	0	Ki67+	 7091 7693
13567	0	0	Ki67+	 7091 8238
13568	0	0	Ki67+	 7092 7829
13569	0	0	Ki67+	 7097 8021
13570	0	0	Ki67+	 7098 7660
13571	0	0	Ki67+	 7099 8217
13572	0	0	Ki67+	 7100 7701
13573	0	0	Ki67+	 7100 8395
13574	0	0	Ki67+	 7101 7983
13575	0	0	Ki67+	 7104 8094
13576	0	0	Ki67+	 7108 7902
13577	0	0	Ki67+	 7111 8179
13578	0	0	Ki67+	 7111 8388
13579	0	0	Ki67+	 7113 8071
13580	0	0	Ki67+	 7114 7616
13581	0	0	Ki67+	 7118 8244
13582	0	0	Ki67+	 7120 8117
13583	0	0	Ki67+	 7121 7878
13584	0	0	Ki67+	 7121 8054
13585	0	0	Ki67+	 7122 7910
13586	0	0	Ki67+	 7127 8396
13587	0	0	Ki67+	 7131 7934
13588	0	0	Ki67+	 7132 7960
13589	0	0	Ki67+	 7136 8261
13590	0	0	Ki67+	 7139 8078
13591	0	0	Ki67+	 7140 7889
13592	0	0	Ki67+	 7143 8007
13593	0	0	Ki67+	 7144 7618
13594	0	0	Ki67+	 7147 7947
13595	0	0	Ki67+	 7147 8054
13596	0	0	Ki67+	 7150 8172
13597	0	0	Ki67+	 7151 8233
13598	0	0	Ki67+	 7152 8245
13599	0	0	Ki67+	 7155 8135
13600	0	0	Ki67+	 7156 7985
13601	0	0	Ki67+	 7157 8119
13602	0	0	Ki67+	 7159 7880
13603	0	0	Ki67+	 7159 8331
13604	0	0	Ki67+	 7161 7898
13605	0	0	Ki67+	 7167 7971
13606	0	0	Ki67+	 7168 7928
13607	0	0	Ki67+	 7169 8103
13608	0	0	Ki67+	 7170 8086
13609	0	0	Ki67+	 7171 8152
13610	0	0	Ki67+	 7172 8197
13611	0	0	Ki67+	 7182 7621
13612	0	0	Ki67+	 7187 8323
13613	0	0	Ki67+	 7195 7931
13614	0	0	Ki67+	 7197 8053
13615	0	0	Ki67+	 7202 8231
13616	0	0	Ki67+	 7203 8174
13617	0	0	Ki67+	 7207 8353
13618	0	0	Ki67+	 7209 8201
13619	0	0	Ki67+	 7210 7614
13620	0	0	Ki67+	 7210 7985
13621	0	0	Ki67+	 7213 8063
13622	0	0	Ki67+	 7213 8085
13623	0	0	Ki67+	 7220 8171
13624	0	0	Ki67+	 7221 8032
13625	0	0	Ki67+	 7225 7905
13626	0	0	Ki67+	 7225 8293
13627	0	0	Ki67+	 7227 8241
13628	0	0	Ki67+	 7228 8164
13629	0	0	Ki67+	 7230 7640
13630	0	0	Ki67+	 7231 8192
13631	0	0	Ki67+	 7233 8316
13632	0	0	Ki67+	 7243 8112
13633	0	0	Ki67+	 7246 7877
13634	0	0	Ki67+	 7246 7917
13635	0	0	Ki67+	 7248 8218
13636	0	0	Ki67+	 7250 8286
13637	0	0	Ki67+	 7252 7626
13638	0	0	Ki67+	 7253 8360
13639	0	0	Ki67+	 7258 8189
13640	0	0	Ki67+	 7258 8320
13641	0	0	Ki67+	 7266 8300
13642	0	0	Ki67+	 7269 8235
13643	0	0	Ki67+	 7270 7841
13644	0	0	Ki67+	 7270 8011
13645	0	0	Ki67+	 7271 8165
13646	0	0	Ki67+	 7273 7916
13647	0	0	Ki67+	 7274 7727
13648	0	0	Ki67+	 7274 8062
13649	0	0	Ki67+	 7275 8143
13650	0	0	Ki67+	 7275 8202
13651	0	0	Ki67+	 7279 8034
13652	0	0	Ki67+	 7279 8381
13653	0	0	Ki67+	 7282 7643
13654	0	0	Ki67+	 7283 7898
13655	0	0	Ki67+	 7283 8093
13656	0	0	Ki67+	 7284 7789
13657	0	0	Ki67+	 7285 7733
13658	0	0	Ki67+	 7285 8113
13659	0	0	Ki67+	 7286 7824
13660	0	0	Ki67+	 7287 7698
13661	0	0	Ki67+	 7289 8046
13662	0	0	Ki67+	 7289 8210
13663	0	0	Ki67+	 7289 8335
13664	0	0	Ki67+	 7292 7767
13665	0	0	Ki67+	 7293 8390
13666	0	0	Ki67+	 7294 7866
13667	0	0	Ki67+	 7296 8250
13668	0	0	Ki67+	 7299 7685
13669	0	0	Ki67+	 7303 7773
13670	0	0	Ki67+	 7304 7907
13671	0	0	Ki67+	 7304 8123
13672	0	0	Ki67+	 7305 7933
13673	0	0	Ki67+	 7306 7640
13674	0	0	Ki67+	 7306 8220
13675	0	0	Ki67+	 7307 8032
13676	0	0	Ki67+	 7307 8194
13677	0	0	Ki67+	 7308 7719
13678	0	0	Ki67+	 7311 8098
13679	0	0	Ki67+	 7312 8158
13680	0	0	Ki67+	 7312 8179
13681	0	0	Ki67+	 7313 8361
13682	0	0	Ki67+	 7315 7804
13683	0	0	Ki67+	 7316 8311
13684	0	0	Ki67+	 7317 7848
13685	0	0	Ki67+	 7322 8390
13686	0	0	Ki67+	 7323 8089
13687	0	0	Ki67+	 7324 7668
13688	0	0	Ki67+	 7324 7751
13689	0	0	Ki67+	 7324 8047
13690	0	0	Ki67+	 7329 8109
13691	0	0	Ki67+	 7330 7618
13692	0	0	Ki67+	 7331 7956
13693	0	0	Ki67+	 7332 7839
13694	0	0	Ki67+	 7332 8213
13695	0	0	Ki67+	 7335 8394
13696	0	0	Ki67+	 7336 8249
13697	0	0	Ki67+	 7339 7684
13698	0	0	Ki67+	 7339 7709
13699	0	0	Ki67+	 7340 8092
13700	0	0	Ki67+	 7341 8327
13701	0	0	Ki67+	 7342 7983
13702	0	0	Ki67+	 7345 8013
13703	0	0	Ki67+	 7345 8199
13704	0	0	Ki67+	 7346 7734
13705	0	0	Ki67+	 7349 7667
13706	0	0	Ki67+	 7349 8056
13707	0	0	Ki67+	 7352 7779
13708	0	0	Ki67+	 7354 8383
13709	0	0	Ki67+	 7356 8108
13710	0	0	Ki67+	 7357 7812
13711	0	0	Ki67+	 7358 8367
13712	0	0	Ki67+	 7359 7645
13713	0	0	Ki67+	 7360 7875
13714	0	0	Ki67+	 7360 8248
13715	0	0	Ki67+	 7361 8313
13716	0	0	Ki67+	 7362 8395
13717	0	0	Ki67+	 7365 8073
13718	0	0	Ki67+	 7369 7833
13719	0	0	Ki67+	 7370 7754
13720	0	0	Ki67+	 7370 8176
13721	0	0	Ki67+	 7371 7690
13722	0	0	Ki67+	 7377 8312
13723	0	0	Ki67+	 7382 7815
13724	0	0	Ki67+	 7384 8251
13725	0	0	Ki67+	 7385 7897
13726	0	0	Ki67+	 7385 8225
13727	0	0	Ki67+	 7388 7754
13728	0	0	Ki67+	 7389 7620
13729	0	0	Ki67+	 7389 7716
13730	0	0	Ki67+	 7389 8379
13731	0	0	Ki67+	 7396 7776
13732	0	0	Ki67+	 7397 8147
13733	0	0	Ki67+	 7397 8259
13734	0	0	Ki67+	 7398 8106
13735	0	0	Ki67+	 7403 7636
13736	0	0	Ki67+	 7403 8065
13737	0	0	Ki67+	 7405 8200
13738	0	0	Ki67+	 7409 8366
13739	0	0	Ki67+	 7410 7853
13740	0	0	Ki67+	 7411 7969
13741	0	0	Ki67+	 7412 8312
13742	0	0	Ki67+	 7416 7820
13743	0	0	Ki67+	 7418 8128
13744	0	0	Ki67+	 7418 8209
13745	0	0	Ki67+	 7418 8246
13746	0	0	Ki67+	 7420 8191
13747	0	0	Ki67+	 7422 8394
13748	0	0	Ki67+	 7423 8085
13749	0	0	Ki67+	 7426 7938
13750	0	0	Ki67+	 7427 7979
13751	0	0	Ki67+	 7431 8365
13752	0	0	Ki67+	 7433 7851
13753	0	0	Ki67+	 7433 7886
13754	0	0	Ki67+	 7440 8246
13755	0	0	Ki67+	 7440 8325
13756	0	0	Ki67+	 7442 8044
13757	0	0	Ki67+	 7443 8146
13758	0	0	Ki67+	 7443 8185
13759	0	0	Ki67+	 7445 8005
13760	0	0	Ki67+	 7445 8349
13761	0	0	Ki67+	 7446 7887
13762	0	0	Ki67+	 7447 7901
13763	0	0	Ki67+	 7448 8075
13764	0	0	Ki67+	 7450 7778
13765	0	0	Ki67+	 7457 8006
13766	0	0	Ki67+	 7459 8217
13767	0	0	Ki67+	 7460 8120
13768	0	0	Ki67+	 7460 8195
13769	0	0	Ki67+	 7461 8025
13770	0	0	Ki67+	 7464 8096
13771	0	0	Ki67+	 7468 7932
13772	0	0	Ki67+	 7471 7949
13773	0	0	Ki67+	 7471 8380
13774	0	0	Ki67+	 7473 7823
13775	0	0	Ki67+	 7473 8218
13776	0	0	Ki67+	 7475 7969
13777	0	0	Ki67+	 7477 7724
13778	0	0	Ki67+	 7481 7649
13779	0	0	Ki67+	 7482 8001
13780	0	0	Ki67+	 7482 8028
13781	0	0	Ki67+	 7482 8349
13782	0	0	Ki67+	 7483 7711
13783	0	0	Ki67+	 7483 8148
13784	0	0	Ki67+	 7487 7958
13785	0	0	Ki67+	 7489 8072
13786	0	0	Ki67+	 7492 8197
13787	0	0	Ki67+	 7493 8385
13788	0	0	Ki67+	 7495 8092
13789	0	0	Ki67+	 7497 7815
13790	0	0	Ki67+	 7497 8166
13791	0	0	Ki67+	 7502 7741
13792	0	0	Ki67+	 7502 8140
13793	0	0	Ki67+	 7503 8044
13794	0	0	Ki67+	 7503 8066
13795	0	0	Ki67+	 7505 8028
13796	0	0	Ki67+	 7510 7603
13797	0	0	Ki67+	 7510 8390
13798	0	0	Ki67+	 7511 8104
13799	0	0	Ki67+	 7517 8077
13800	0	0	Ki67+	 7523 7869
13801	0	0	Ki67+	 7533 8179
13802	0	0	Ki67+	 7538 7979
13803	0	0	Ki67+	 7552 8076
13804	0	0	Ki67+	 7561 7609
13805	0	0	Ki67+	 7564 8077
13806	0	0	Ki67+	 7582 7645
13807	0	0	Ki67+	 7590 7696
13808	0	0	Ki67+	 7602 7756
13809	0	0	Ki67+	 7603 7733
13810	0	0	Ki67+	 7604 8109
13811	0	0	Ki67+	 7607 7830
13812	0	0	Ki67+	 7607 8129
13813	0	0	Ki67+	 7607 8236
13814	0	0	Ki67+	 7609 7696
13815	0	0	Ki67+	 7610 7856
13816	0	0	Ki67+	 7611 7797
13817	0	0	Ki67+	 7620 7628
13818	0	0	Ki67+	 7622 7840
13819	0	0	Ki67+	 7629 7744
13820	0	0	Ki67+	 7630 7654
13821	0	0	Ki67+	 7632 7803
13822	0	0	Ki67+	 7636 7727
13823	0	0	Ki67+	 7636 7888
13824	0	0	Ki67+	 7637 7608
13825	0	0	Ki67+	 7645 7626
13826	0	0	Ki67+	 7645 7817
13827	0	0	Ki67+	 7646 7928
13828	0	0	Ki67+	 7648 7893
13829	0	0	Ki67+	 7649 7659
13830	0	0	Ki67+	 7654 7872
13831	0	0	Ki67+	 7656 7739
13832	0	0	Ki67+	 7658 7617
13833	0	0	Ki67+	 7659 7647
13834	0	0	Ki67+	 7666 7716
13835	0	0	Ki67+	 7670 8122
13836	0	0	Ki67+	 7673 7685
13837	0	0	Ki67+	 7677 7943
13838	0	0	Ki67+	 6882 8805
13839	0	0	Ki67+	 6882 8858
13840	0	0	Ki67+	 6882 9158
13841	0	0	Ki67+	 6885 8676
13842	0	0	Ki67+	 6887 8734
13843	0	0	Ki67+	 6889 8996
13844	0	0	Ki67+	 6890 8926
13845	0	0	Ki67+	 6892 8420
13846	0	0	Ki67+	 6892 8556
13847	0	0	Ki67+	 6892 8761
13848	0	0	Ki67+	 6892 8843
13849	0	0	Ki67+	 6893 8900
13850	0	0	Ki67+	 6899 8444
13851	0	0	Ki67+	 6899 8806
13852	0	0	Ki67+	 6899 9188
13853	0	0	Ki67+	 6900 8549
13854	0	0	Ki67+	 6900 9008
13855	0	0	Ki67+	 6904 8696
13856	0	0	Ki67+	 6910 8751
13857	0	0	Ki67+	 6915 9059
13858	0	0	Ki67+	 6919 8772
13859	0	0	Ki67+	 6919 8864
13860	0	0	Ki67+	 6919 8895
13861	0	0	Ki67+	 6920 9021
13862	0	0	Ki67+	 6920 9083
13863	0	0	Ki67+	 6924 8449
13864	0	0	Ki67+	 6924 8932
13865	0	0	Ki67+	 6925 8809
13866	0	0	Ki67+	 6926 8406
13867	0	0	Ki67+	 6926 8823
13868	0	0	Ki67+	 6927 9113
13869	0	0	Ki67+	 6940 8782
13870	0	0	Ki67+	 6941 9031
13871	0	0	Ki67+	 6951 8522
13872	0	0	Ki67+	 6951 8861
13873	0	0	Ki67+	 6951 9052
13874	0	0	Ki67+	 6953 8756
13875	0	0	Ki67+	 6953 9042
13876	0	0	Ki67+	 6955 8832
13877	0	0	Ki67+	 6955 8894
13878	0	0	Ki67+	 6959 9106
13879	0	0	Ki67+	 6960 8809
13880	0	0	Ki67+	 6960 8946
13881	0	0	Ki67+	 6961 9117
13882	0	0	Ki67+	 6962 8452
13883	0	0	Ki67+	 6962 8625
13884	0	0	Ki67+	 6964 8521
13885	0	0	Ki67+	 6969 8556
13886	0	0	Ki67+	 6974 8491
13887	0	0	Ki67+	 6978 8805
13888	0	0	Ki67+	 6979 9076
13889	0	0	Ki67+	 6980 8856
13890	0	0	Ki67+	 6980 8957
13891	0	0	Ki67+	 6981 9108
13892	0	0	Ki67+	 6983 8682
13893	0	0	Ki67+	 6983 8982
13894	0	0	Ki67+	 6992 8456
13895	0	0	Ki67+	 6995 8407
13896	0	0	Ki67+	 6995 8573
13897	0	0	Ki67+	 6995 8648
13898	0	0	Ki67+	 6998 9151
13899	0	0	Ki67+	 7002 8931
13900	0	0	Ki67+	 7003 8835
13901	0	0	Ki67+	 7004 8811
13902	0	0	Ki67+	 7007 9163
13903	0	0	Ki67+	 7010 8637
13904	0	0	Ki67+	 7014 8670
13905	0	0	Ki67+	 7015 8861
13906	0	0	Ki67+	 7017 8561
13907	0	0	Ki67+	 7017 8802
13908	0	0	Ki67+	 7018 8693
13909	0	0	Ki67+	 7019 8594
13910	0	0	Ki67+	 7020 9165
13911	0	0	Ki67+	 7022 8469
13912	0	0	Ki67+	 7025 8534
13913	0	0	Ki67+	 7025 8728
13914	0	0	Ki67+	 7026 8763
13915	0	0	Ki67+	 7029 8922
13916	0	0	Ki67+	 7031 8995
13917	0	0	Ki67+	 7031 9178
13918	0	0	Ki67+	 7032 8437
13919	0	0	Ki67+	 7032 8782
13920	0	0	Ki67+	 7040 8789
13921	0	0	Ki67+	 7041 8962
13922	0	0	Ki67+	 7048 9043
13923	0	0	Ki67+	 7050 8868
13924	0	0	Ki67+	 7055 8657
13925	0	0	Ki67+	 7055 8900
13926	0	0	Ki67+	 7057 8757
13927	0	0	Ki67+	 7059 8541
13928	0	0	Ki67+	 7060 8618
13929	0	0	Ki67+	 7060 8715
13930	0	0	Ki67+	 7069 8601
13931	0	0	Ki67+	 7069 8697
13932	0	0	Ki67+	 7073 8793
13933	0	0	Ki67+	 7073 8985
13934	0	0	Ki67+	 7076 8510
13935	0	0	Ki67+	 7082 8999
13936	0	0	Ki67+	 7083 8684
13937	0	0	Ki67+	 7084 8493
13938	0	0	Ki67+	 7084 8711
13939	0	0	Ki67+	 7084 8955
13940	0	0	Ki67+	 7087 8845
13941	0	0	Ki67+	 7088 8759
13942	0	0	Ki67+	 7088 8885
13943	0	0	Ki67+	 7091 8574
13944	0	0	Ki67+	 7091 8746
13945	0	0	Ki67+	 7094 8631
13946	0	0	Ki67+	 7097 8648
13947	0	0	Ki67+	 7098 8813
13948	0	0	Ki67+	 7098 8960
13949	0	0	Ki67+	 7100 8601
13950	0	0	Ki67+	 7102 8434
13951	0	0	Ki67+	 7102 8750
13952	0	0	Ki67+	 7103 8511
13953	0	0	Ki67+	 7108 8905
13954	0	0	Ki67+	 7116 8857
13955	0	0	Ki67+	 7117 8793
13956	0	0	Ki67+	 7117 8991
13957	0	0	Ki67+	 7120 8725
13958	0	0	Ki67+	 7122 8819
13959	0	0	Ki67+	 7124 8578
13960	0	0	Ki67+	 7124 8631
13961	0	0	Ki67+	 7125 8965
13962	0	0	Ki67+	 7127 8657
13963	0	0	Ki67+	 7128 8431
13964	0	0	Ki67+	 7128 8951
13965	0	0	Ki67+	 7131 8918
13966	0	0	Ki67+	 7135 8884
13967	0	0	Ki67+	 7143 8600
13968	0	0	Ki67+	 7144 8748
13969	0	0	Ki67+	 7150 8511
13970	0	0	Ki67+	 7153 8424
13971	0	0	Ki67+	 7154 8673
13972	0	0	Ki67+	 7155 8766
13973	0	0	Ki67+	 7156 9004
13974	0	0	Ki67+	 7159 8408
13975	0	0	Ki67+	 7163 8732
13976	0	0	Ki67+	 7164 8635
13977	0	0	Ki67+	 7165 8702
13978	0	0	Ki67+	 7173 8432
13979	0	0	Ki67+	 7173 8551
13980	0	0	Ki67+	 7173 8751
13981	0	0	Ki67+	 7180 8415
13982	0	0	Ki67+	 7181 8512
13983	0	0	Ki67+	 7181 8608
13984	0	0	Ki67+	 7187 8651
13985	0	0	Ki67+	 7187 8674
13986	0	0	Ki67+	 7190 9006
13987	0	0	Ki67+	 7195 8781
13988	0	0	Ki67+	 7196 8897
13989	0	0	Ki67+	 7203 8629
13990	0	0	Ki67+	 7204 8417
13991	0	0	Ki67+	 7208 8657
13992	0	0	Ki67+	 7213 8435
13993	0	0	Ki67+	 7214 8599
13994	0	0	Ki67+	 7214 8797
13995	0	0	Ki67+	 7216 8417
13996	0	0	Ki67+	 7219 8828
13997	0	0	Ki67+	 7220 8484
13998	0	0	Ki67+	 7223 8771
13999	0	0	Ki67+	 7227 8688
14000	0	0	Ki67+	 7229 8429
14001	0	0	Ki67+	 7229 8633
14002	0	0	Ki67+	 7229 8964
14003	0	0	Ki67+	 7233 8472
14004	0	0	Ki67+	 7235 8733
14005	0	0	Ki67+	 7237 8509
14006	0	0	Ki67+	 7244 8714
14007	0	0	Ki67+	 7248 8666
14008	0	0	Ki67+	 7249 8444
14009	0	0	Ki67+	 7250 9171
14010	0	0	Ki67+	 7254 8698
14011	0	0	Ki67+	 7255 8555
14012	0	0	Ki67+	 7255 9129
14013	0	0	Ki67+	 7256 8834
14014	0	0	Ki67+	 7258 9145
14015	0	0	Ki67+	 7260 9039
14016	0	0	Ki67+	 7262 8489
14017	0	0	Ki67+	 7262 8539
14018	0	0	Ki67+	 7263 8797
14019	0	0	Ki67+	 7264 8688
14020	0	0	Ki67+	 7265 9102
14021	0	0	Ki67+	 7267 9187
14022	0	0	Ki67+	 7268 8526
14023	0	0	Ki67+	 7270 8723
14024	0	0	Ki67+	 7273 8636
14025	0	0	Ki67+	 7273 9116
14026	0	0	Ki67+	 7274 8610
14027	0	0	Ki67+	 7278 8552
14028	0	0	Ki67+	 7280 8856
14029	0	0	Ki67+	 7281 8444
14030	0	0	Ki67+	 7285 8512
14031	0	0	Ki67+	 7286 8820
14032	0	0	Ki67+	 7289 8592
14033	0	0	Ki67+	 7291 8549
14034	0	0	Ki67+	 7291 9146
14035	0	0	Ki67+	 7293 8483
14036	0	0	Ki67+	 7293 8498
14037	0	0	Ki67+	 7294 8704
14038	0	0	Ki67+	 7296 8532
14039	0	0	Ki67+	 7300 8610
14040	0	0	Ki67+	 7300 8784
14041	0	0	Ki67+	 7301 8755
14042	0	0	Ki67+	 7305 8821
14043	0	0	Ki67+	 7309 8682
14044	0	0	Ki67+	 7309 8845
14045	0	0	Ki67+	 7310 8793
14046	0	0	Ki67+	 7310 9176
14047	0	0	Ki67+	 7315 8459
14048	0	0	Ki67+	 7315 8489
14049	0	0	Ki67+	 7315 9033
14050	0	0	Ki67+	 7316 8915
14051	0	0	Ki67+	 7318 8520
14052	0	0	Ki67+	 7321 8937
14053	0	0	Ki67+	 7323 8643
14054	0	0	Ki67+	 7323 8871
14055	0	0	Ki67+	 7324 8975
14056	0	0	Ki67+	 7325 8714
14057	0	0	Ki67+	 7326 9048
14058	0	0	Ki67+	 7330 9159
14059	0	0	Ki67+	 7332 8493
14060	0	0	Ki67+	 7333 8541
14061	0	0	Ki67+	 7336 8833
14062	0	0	Ki67+	 7338 9017
14063	0	0	Ki67+	 7338 9071
14064	0	0	Ki67+	 7338 9084
14065	0	0	Ki67+	 7339 8619
14066	0	0	Ki67+	 7339 8659
14067	0	0	Ki67+	 7339 8791
14068	0	0	Ki67+	 7344 8923
14069	0	0	Ki67+	 7345 8685
14070	0	0	Ki67+	 7346 8891
14071	0	0	Ki67+	 7348 9135
14072	0	0	Ki67+	 7350 9156
14073	0	0	Ki67+	 7352 9179
14074	0	0	Ki67+	 7353 9108
14075	0	0	Ki67+	 7357 8759
14076	0	0	Ki67+	 7360 8459
14077	0	0	Ki67+	 7360 8737
14078	0	0	Ki67+	 7360 8821
14079	0	0	Ki67+	 7361 8862
14080	0	0	Ki67+	 7362 8646
14081	0	0	Ki67+	 7370 8502
14082	0	0	Ki67+	 7370 8877
14083	0	0	Ki67+	 7371 8476
14084	0	0	Ki67+	 7371 8533
14085	0	0	Ki67+	 7371 8939
14086	0	0	Ki67+	 7372 9045
14087	0	0	Ki67+	 7373 8629
14088	0	0	Ki67+	 7374 9198
14089	0	0	Ki67+	 7376 9127
14090	0	0	Ki67+	 7378 8682
14091	0	0	Ki67+	 7378 8971
14092	0	0	Ki67+	 7379 8829
14093	0	0	Ki67+	 7379 9155
14094	0	0	Ki67+	 7382 8904
14095	0	0	Ki67+	 7383 8818
14096	0	0	Ki67+	 7383 8920
14097	0	0	Ki67+	 7388 8949
14098	0	0	Ki67+	 7389 9101
14099	0	0	Ki67+	 7391 8711
14100	0	0	Ki67+	 7392 8576
14101	0	0	Ki67+	 7392 9042
14102	0	0	Ki67+	 7395 8476
14103	0	0	Ki67+	 7396 8643
14104	0	0	Ki67+	 7396 9086
14105	0	0	Ki67+	 7397 8588
14106	0	0	Ki67+	 7397 8606
14107	0	0	Ki67+	 7397 9150
14108	0	0	Ki67+	 7400 8497
14109	0	0	Ki67+	 7401 8778
14110	0	0	Ki67+	 7408 8767
14111	0	0	Ki67+	 7409 8964
14112	0	0	Ki67+	 7411 8626
14113	0	0	Ki67+	 7412 8935
14114	0	0	Ki67+	 7412 9014
14115	0	0	Ki67+	 7413 8539
14116	0	0	Ki67+	 7413 8856
14117	0	0	Ki67+	 7414 9080
14118	0	0	Ki67+	 7415 9047
14119	0	0	Ki67+	 7418 8901
14120	0	0	Ki67+	 7421 8561
14121	0	0	Ki67+	 7422 8805
14122	0	0	Ki67+	 7424 8837
14123	0	0	Ki67+	 7425 8599
14124	0	0	Ki67+	 7425 9130
14125	0	0	Ki67+	 7430 8723
14126	0	0	Ki67+	 7433 8997
14127	0	0	Ki67+	 7436 8763
14128	0	0	Ki67+	 7437 8842
14129	0	0	Ki67+	 7437 8935
14130	0	0	Ki67+	 7446 8780
14131	0	0	Ki67+	 7446 9151
14132	0	0	Ki67+	 7451 8840
14133	0	0	Ki67+	 7455 8819
14134	0	0	Ki67+	 7462 8722
14135	0	0	Ki67+	 7463 8998
14136	0	0	Ki67+	 7463 9149
14137	0	0	Ki67+	 7465 8893
14138	0	0	Ki67+	 7466 8744
14139	0	0	Ki67+	 7467 8868
14140	0	0	Ki67+	 7468 8670
14141	0	0	Ki67+	 7479 8942
14142	0	0	Ki67+	 7481 8972
14143	0	0	Ki67+	 7491 9178
14144	0	0	Ki67+	 7495 8675
14145	0	0	Ki67+	 7497 8747
14146	0	0	Ki67+	 7497 8888
14147	0	0	Ki67+	 7502 9146
14148	0	0	Ki67+	 7508 8971
14149	0	0	Ki67+	 7513 8934
14150	0	0	Ki67+	 7513 9176
14151	0	0	Ki67+	 7515 8852
14152	0	0	Ki67+	 7517 9121
14153	0	0	Ki67+	 7519 8659
14154	0	0	Ki67+	 7522 9015
14155	0	0	Ki67+	 7522 9094
14156	0	0	Ki67+	 7524 8929
14157	0	0	Ki67+	 7525 9069
14158	0	0	Ki67+	 7528 8492
14159	0	0	Ki67+	 7529 8980
14160	0	0	Ki67+	 7533 9057
14161	0	0	Ki67+	 7538 8674
14162	0	0	Ki67+	 7539 8974
14163	0	0	Ki67+	 7540 8889
14164	0	0	Ki67+	 7541 8932
14165	0	0	Ki67+	 7545 8749
14166	0	0	Ki67+	 7546 9019
14167	0	0	Ki67+	 7548 9102
14168	0	0	Ki67+	 7549 8631
14169	0	0	Ki67+	 7553 8735
14170	0	0	Ki67+	 7553 8900
14171	0	0	Ki67+	 7553 9187
14172	0	0	Ki67+	 7556 9012
14173	0	0	Ki67+	 7556 9146
14174	0	0	Ki67+	 7559 8482
14175	0	0	Ki67+	 7560 8849
14176	0	0	Ki67+	 7561 8705
14177	0	0	Ki67+	 7562 8763
14178	0	0	Ki67+	 7565 9094
14179	0	0	Ki67+	 7567 8832
14180	0	0	Ki67+	 7569 8943
14181	0	0	Ki67+	 7569 9169
14182	0	0	Ki67+	 7570 8893
14183	0	0	Ki67+	 7573 9131
14184	0	0	Ki67+	 7575 8805
14185	0	0	Ki67+	 7577 8645
14186	0	0	Ki67+	 7578 8731
14187	0	0	Ki67+	 7579 8542
14188	0	0	Ki67+	 7579 8761
14189	0	0	Ki67+	 7579 8976
14190	0	0	Ki67+	 7580 8906
14191	0	0	Ki67+	 7583 8633
14192	0	0	Ki67+	 7583 8878
14193	0	0	Ki67+	 7585 9043
14194	0	0	Ki67+	 7586 9070
14195	0	0	Ki67+	 7587 8556
14196	0	0	Ki67+	 7590 8986
14197	0	0	Ki67+	 7591 8930
14198	0	0	Ki67+	 7592 9031
14199	0	0	Ki67+	 7595 8840
14200	0	0	Ki67+	 7596 9014
14201	0	0	Ki67+	 7599 8708
14202	0	0	Ki67+	 7602 8625
14203	0	0	Ki67+	 7606 8855
14204	0	0	Ki67+	 7607 8763
14205	0	0	Ki67+	 7608 8881
14206	0	0	Ki67+	 7609 8646
14207	0	0	Ki67+	 7619 8913
14208	0	0	Ki67+	 7620 9095
14209	0	0	Ki67+	 7623 8778
14210	0	0	Ki67+	 7626 9079
14211	0	0	Ki67+	 7631 9119
14212	0	0	Ki67+	 7634 9184
14213	0	0	Ki67+	 7635 8733
14214	0	0	Ki67+	 7641 8806
14215	0	0	Ki67+	 7644 8576
14216	0	0	Ki67+	 7645 9157
14217	0	0	Ki67+	 7646 8502
14218	0	0	Ki67+	 7646 8608
14219	0	0	Ki67+	 7647 9033
14220	0	0	Ki67+	 7648 8543
14221	0	0	Ki67+	 7649 8665
14222	0	0	Ki67+	 7652 8525
14223	0	0	Ki67+	 7652 9139
14224	0	0	Ki67+	 7654 8693
14225	0	0	Ki67+	 7655 8568
14226	0	0	Ki67+	 7655 9077
14227	0	0	Ki67+	 7657 8597
14228	0	0	Ki67+	 7659 8474
14229	0	0	Ki67+	 7666 8501
14230	0	0	Ki67+	 7667 8753
14231	0	0	Ki67+	 7670 8489
14232	0	0	Ki67+	 7671 8628
14233	0	0	Ki67+	 7674 8771
14234	0	0	Ki67+	 7676 9154
14235	0	0	Ki67+	 7678 8661
14236	0	0	Ki67+	 7679 8508
14237	0	0	Ki67+	 6882 9587
14238	0	0	Ki67+	 6882 9942
14239	0	0	Ki67+	 6888 9482
14240	0	0	Ki67+	 6889 9972
14241	0	0	Ki67+	 6898 9437
14242	0	0	Ki67+	 6901 9215
14243	0	0	Ki67+	 6901 9839
14244	0	0	Ki67+	 6902 9549
14245	0	0	Ki67+	 6903 9810
14246	0	0	Ki67+	 6904 9738
14247	0	0	Ki67+	 6904 9776
14248	0	0	Ki67+	 6907 9455
14249	0	0	Ki67+	 6914 9246
14250	0	0	Ki67+	 6915 9931
14251	0	0	Ki67+	 6916 9498
14252	0	0	Ki67+	 6918 9976
14253	0	0	Ki67+	 6919 9543
14254	0	0	Ki67+	 6924 9455
14255	0	0	Ki67+	 6926 9855
14256	0	0	Ki67+	 6927 9887
14257	0	0	Ki67+	 6929 9745
14258	0	0	Ki67+	 6930 9996
14259	0	0	Ki67+	 6931 9523
14260	0	0	Ki67+	 6933 9440
14261	0	0	Ki67+	 6933 9775
14262	0	0	Ki67+	 6933 9798
14263	0	0	Ki67+	 6936 9715
14264	0	0	Ki67+	 6936 9829
14265	0	0	Ki67+	 6936 9960
14266	0	0	Ki67+	 6937 9260
14267	0	0	Ki67+	 6939 9550
14268	0	0	Ki67+	 6941 9575
14269	0	0	Ki67+	 6943 9749
14270	0	0	Ki67+	 6945 9689
14271	0	0	Ki67+	 6946 9441
14272	0	0	Ki67+	 6953 9244
14273	0	0	Ki67+	 6955 9830
14274	0	0	Ki67+	 6958 9758
14275	0	0	Ki67+	 6960 9802
14276	0	0	Ki67+	 6965 9529
14277	0	0	Ki67+	 6965 9612
14278	0	0	Ki67+	 6969 9480
14279	0	0	Ki67+	 6970 9852
14280	0	0	Ki67+	 6971 9879
14281	0	0	Ki67+	 6973 9746
14282	0	0	Ki67+	 6977 9683
14283	0	0	Ki67+	 6979 9694
14284	0	0	Ki67+	 6983 9713
14285	0	0	Ki67+	 6984 9806
14286	0	0	Ki67+	 6986 9280
14287	0	0	Ki67+	 6988 9461
14288	0	0	Ki67+	 6994 9254
14289	0	0	Ki67+	 6997 9926
14290	0	0	Ki67+	 6998 9829
14291	0	0	Ki67+	 6999 9735
14292	0	0	Ki67+	 6999 9865
14293	0	0	Ki67+	 7001 9271
14294	0	0	Ki67+	 7001 9814
14295	0	0	Ki67+	 7003 9487
14296	0	0	Ki67+	 7006 9745
14297	0	0	Ki67+	 7011 9202
14298	0	0	Ki67+	 7011 9693
14299	0	0	Ki67+	 7011 9784
14300	0	0	Ki67+	 7015 9514
14301	0	0	Ki67+	 7015 9841
14302	0	0	Ki67+	 7015 9887
14303	0	0	Ki67+	 7017 9481
14304	0	0	Ki67+	 7019 9623
14305	0	0	Ki67+	 7020 9659
14306	0	0	Ki67+	 7022 9821
14307	0	0	Ki67+	 7026 9555
14308	0	0	Ki67+	 7029 9914
14309	0	0	Ki67+	 7030 9219
14310	0	0	Ki67+	 7034 9935
14311	0	0	Ki67+	 7036 9607
14312	0	0	Ki67+	 7041 9698
14313	0	0	Ki67+	 7042 9663
14314	0	0	Ki67+	 7042 9732
14315	0	0	Ki67+	 7047 9649
14316	0	0	Ki67+	 7053 9795
14317	0	0	Ki67+	 7055 9912
14318	0	0	Ki67+	 7058 9540
14319	0	0	Ki67+	 7059 9966
14320	0	0	Ki67+	 7060 9862
14321	0	0	Ki67+	 7062 9686
14322	0	0	Ki67+	 7064 9663
14323	0	0	Ki67+	 7070 9599
14324	0	0	Ki67+	 7073 9712
14325	0	0	Ki67+	 7073 9915
14326	0	0	Ki67+	 7074 9756
14327	0	0	Ki67+	 7075 9955
14328	0	0	Ki67+	 7078 9571
14329	0	0	Ki67+	 7078 9687
14330	0	0	Ki67+	 7081 9733
14331	0	0	Ki67+	 7081 9996
14332	0	0	Ki67+	 7143 9704
14333	0	0	Ki67+	 7144 9690
14334	0	0	Ki67+	 7146 9885
14335	0	0	Ki67+	 7155 9612
14336	0	0	Ki67+	 7155 9741
14337	0	0	Ki67+	 7156 9367
14338	0	0	Ki67+	 7165 9445
14339	0	0	Ki67+	 7166 9587
14340	0	0	Ki67+	 7166 9861
14341	0	0	Ki67+	 7176 9721
14342	0	0	Ki67+	 7177 9246
14343	0	0	Ki67+	 7179 9795
14344	0	0	Ki67+	 7181 9617
14345	0	0	Ki67+	 7184 9642
14346	0	0	Ki67+	 7184 9838
14347	0	0	Ki67+	 7185 9561
14348	0	0	Ki67+	 7185 9662
14349	0	0	Ki67+	 7191 9728
14350	0	0	Ki67+	 7193 9265
14351	0	0	Ki67+	 7194 9585
14352	0	0	Ki67+	 7197 9285
14353	0	0	Ki67+	 7201 9312
14354	0	0	Ki67+	 7201 9807
14355	0	0	Ki67+	 7206 9708
14356	0	0	Ki67+	 7208 9546
14357	0	0	Ki67+	 7212 9627
14358	0	0	Ki67+	 7212 9648
14359	0	0	Ki67+	 7212 9683
14360	0	0	Ki67+	 7217 9406
14361	0	0	Ki67+	 7217 9574
14362	0	0	Ki67+	 7226 9887
14363	0	0	Ki67+	 7227 9656
14364	0	0	Ki67+	 7231 9673
14365	0	0	Ki67+	 7238 9440
14366	0	0	Ki67+	 7240 9636
14367	0	0	Ki67+	 7248 9652
14368	0	0	Ki67+	 7253 9574
14369	0	0	Ki67+	 7257 9203
14370	0	0	Ki67+	 7260 9860
14371	0	0	Ki67+	 7263 9604
14372	0	0	Ki67+	 7264 9914
14373	0	0	Ki67+	 7264 9979
14374	0	0	Ki67+	 7271 9793
14375	0	0	Ki67+	 7291 9220
14376	0	0	Ki67+	 7294 9763
14377	0	0	Ki67+	 7296 9736
14378	0	0	Ki67+	 7301 9675
14379	0	0	Ki67+	 7303 9242
14380	0	0	Ki67+	 7309 9862
14381	0	0	Ki67+	 7311 9974
14382	0	0	Ki67+	 7318 9913
14383	0	0	Ki67+	 7329 9921
14384	0	0	Ki67+	 7339 9558
14385	0	0	Ki67+	 7340 9894
14386	0	0	Ki67+	 7340 9965
14387	0	0	Ki67+	 7345 9988
14388	0	0	Ki67+	 7361 9734
14389	0	0	Ki67+	 7363 9758
14390	0	0	Ki67+	 7366 9271
14391	0	0	Ki67+	 7376 9661
14392	0	0	Ki67+	 7379 9930
14393	0	0	Ki67+	 7382 9784
14394	0	0	Ki67+	 7383 9948
14395	0	0	Ki67+	 7402 9569
14396	0	0	Ki67+	 7405 9912
14397	0	0	Ki67+	 7405 9977
14398	0	0	Ki67+	 7409 9263
14399	0	0	Ki67+	 7410 9861
14400	0	0	Ki67+	 7410 9890
14401	0	0	Ki67+	 7411 9555
14402	0	0	Ki67+	 7418 9832
14403	0	0	Ki67+	 7422 9800
14404	0	0	Ki67+	 7422 9814
14405	0	0	Ki67+	 7426 9863
14406	0	0	Ki67+	 7429 9283
14407	0	0	Ki67+	 7438 9262
14408	0	0	Ki67+	 7445 9983
14409	0	0	Ki67+	 7447 9945
14410	0	0	Ki67+	 7449 9902
14411	0	0	Ki67+	 7450 9870
14412	0	0	Ki67+	 7456 9832
14413	0	0	Ki67+	 7460 9812
14414	0	0	Ki67+	 7461 9893
14415	0	0	Ki67+	 7465 9282
14416	0	0	Ki67+	 7472 9788
14417	0	0	Ki67+	 7477 9970
14418	0	0	Ki67+	 7479 9934
14419	0	0	Ki67+	 7480 9767
14420	0	0	Ki67+	 7481 9319
14421	0	0	Ki67+	 7483 9273
14422	0	0	Ki67+	 7487 9830
14423	0	0	Ki67+	 7489 9946
14424	0	0	Ki67+	 7494 9916
14425	0	0	Ki67+	 7495 9961
14426	0	0	Ki67+	 7499 9804
14427	0	0	Ki67+	 7505 9361
14428	0	0	Ki67+	 7508 9240
14429	0	0	Ki67+	 7510 9716
14430	0	0	Ki67+	 7510 9828
14431	0	0	Ki67+	 7510 9864
14432	0	0	Ki67+	 7512 9766
14433	0	0	Ki67+	 7514 9279
14434	0	0	Ki67+	 7516 9733
14435	0	0	Ki67+	 7517 9793
14436	0	0	Ki67+	 7519 9890
14437	0	0	Ki67+	 7522 9939
14438	0	0	Ki67+	 7523 9969
14439	0	0	Ki67+	 7533 9233
14440	0	0	Ki67+	 7537 9764
14441	0	0	Ki67+	 7537 9890
14442	0	0	Ki67+	 7540 9993
14443	0	0	Ki67+	 7541 9272
14444	0	0	Ki67+	 7542 9824
14445	0	0	Ki67+	 7544 9358
14446	0	0	Ki67+	 7545 9906
14447	0	0	Ki67+	 7547 9735
14448	0	0	Ki67+	 7562 9247
14449	0	0	Ki67+	 7562 9949
14450	0	0	Ki67+	 7565 9990
14451	0	0	Ki67+	 7566 9417
14452	0	0	Ki67+	 7567 9487
14453	0	0	Ki67+	 7578 9974
14454	0	0	Ki67+	 7586 9229
14455	0	0	Ki67+	 7588 9762
14456	0	0	Ki67+	 7588 9784
14457	0	0	Ki67+	 7591 9738
14458	0	0	Ki67+	 7598 9896
14459	0	0	Ki67+	 7600 9246
14460	0	0	Ki67+	 7600 9819
14461	0	0	Ki67+	 7601 9995
14462	0	0	Ki67+	 7604 9438
14463	0	0	Ki67+	 7605 9973
14464	0	0	Ki67+	 7608 9424
14465	0	0	Ki67+	 7609 9401
14466	0	0	Ki67+	 7610 9332
14467	0	0	Ki67+	 7615 9638
14468	0	0	Ki67+	 7615 9853
14469	0	0	Ki67+	 7619 9900
14470	0	0	Ki67+	 7620 9826
14471	0	0	Ki67+	 7623 9882
14472	0	0	Ki67+	 7624 9630
14473	0	0	Ki67+	 7625 9213
14474	0	0	Ki67+	 7628 9690
14475	0	0	Ki67+	 7636 9632
14476	0	0	Ki67+	 7637 9767
14477	0	0	Ki67+	 7639 9232
14478	0	0	Ki67+	 7640 9413
14479	0	0	Ki67+	 7645 9390
14480	0	0	Ki67+	 7650 9811
14481	0	0	Ki67+	 7653 9206
14482	0	0	Ki67+	 7653 9758
14483	0	0	Ki67+	 7654 9907
14484	0	0	Ki67+	 7656 9340
14485	0	0	Ki67+	 7658 9787
14486	0	0	Ki67+	 7661 9981
14487	0	0	Ki67+	 7662 9729
14488	0	0	Ki67+	 7664 9393
14489	0	0	Ki67+	 7666 9437
14490	0	0	Ki67+	 7670 9218
14491	0	0	Ki67+	 7674 9840
14492	0	0	Ki67+	 7674 9880
14493	0	0	Ki67+	 7677 9749
14494	0	0	Ki67+	 7677 9779
14495	0	0	Ki67+	 6882 10657
14496	0	0	Ki67+	 6885 10438
14497	0	0	Ki67+	 6887 10470
14498	0	0	Ki67+	 6888 10484
14499	0	0	Ki67+	 6889 10687
14500	0	0	Ki67+	 6891 10774
14501	0	0	Ki67+	 6892 10626
14502	0	0	Ki67+	 6899 10587
14503	0	0	Ki67+	 6903 10701
14504	0	0	Ki67+	 6907 10449
14505	0	0	Ki67+	 6914 10606
14506	0	0	Ki67+	 6918 10099
14507	0	0	Ki67+	 6921 10122
14508	0	0	Ki67+	 6923 10594
14509	0	0	Ki67+	 6926 10268
14510	0	0	Ki67+	 6932 10158
14511	0	0	Ki67+	 6936 10044
14512	0	0	Ki67+	 6939 10704
14513	0	0	Ki67+	 6940 10474
14514	0	0	Ki67+	 6941 10078
14515	0	0	Ki67+	 6944 10128
14516	0	0	Ki67+	 6944 10188
14517	0	0	Ki67+	 6950 10146
14518	0	0	Ki67+	 6951 10519
14519	0	0	Ki67+	 6951 10734
14520	0	0	Ki67+	 6953 10610
14521	0	0	Ki67+	 6964 10786
14522	0	0	Ki67+	 6968 10489
14523	0	0	Ki67+	 6972 10630
14524	0	0	Ki67+	 6974 10093
14525	0	0	Ki67+	 6976 10609
14526	0	0	Ki67+	 6977 10038
14527	0	0	Ki67+	 6977 10712
14528	0	0	Ki67+	 6982 10139
14529	0	0	Ki67+	 6983 10112
14530	0	0	Ki67+	 6986 10188
14531	0	0	Ki67+	 6994 10746
14532	0	0	Ki67+	 6995 10016
14533	0	0	Ki67+	 6995 10111
14534	0	0	Ki67+	 6995 10599
14535	0	0	Ki67+	 6996 10073
14536	0	0	Ki67+	 6999 10171
14537	0	0	Ki67+	 7002 10551
14538	0	0	Ki67+	 7004 10788
14539	0	0	Ki67+	 7007 10103
14540	0	0	Ki67+	 7008 10045
14541	0	0	Ki67+	 7008 10685
14542	0	0	Ki67+	 7018 10724
14543	0	0	Ki67+	 7021 10203
14544	0	0	Ki67+	 7022 10175
14545	0	0	Ki67+	 7023 10662
14546	0	0	Ki67+	 7027 10061
14547	0	0	Ki67+	 7027 10135
14548	0	0	Ki67+	 7027 10156
14549	0	0	Ki67+	 7029 10082
14550	0	0	Ki67+	 7034 10578
14551	0	0	Ki67+	 7034 10757
14552	0	0	Ki67+	 7038 10164
14553	0	0	Ki67+	 7039 10016
14554	0	0	Ki67+	 7040 10119
14555	0	0	Ki67+	 7040 10608
14556	0	0	Ki67+	 7045 10644
14557	0	0	Ki67+	 7048 10099
14558	0	0	Ki67+	 7050 10594
14559	0	0	Ki67+	 7051 10043
14560	0	0	Ki67+	 7055 10080
14561	0	0	Ki67+	 7064 10630
14562	0	0	Ki67+	 7066 10009
14563	0	0	Ki67+	 7074 10051
14564	0	0	Ki67+	 7082 10437
14565	0	0	Ki67+	 7084 10330
14566	0	0	Ki67+	 7088 10787
14567	0	0	Ki67+	 7089 10226
14568	0	0	Ki67+	 7092 10303
14569	0	0	Ki67+	 7103 10328
14570	0	0	Ki67+	 7136 10224
14571	0	0	Ki67+	 7136 10336
14572	0	0	Ki67+	 7139 10352
14573	0	0	Ki67+	 7145 10232
14574	0	0	Ki67+	 7148 10389
14575	0	0	Ki67+	 7152 10312
14576	0	0	Ki67+	 7152 10443
14577	0	0	Ki67+	 7153 10486
14578	0	0	Ki67+	 7160 10265
14579	0	0	Ki67+	 7163 10476
14580	0	0	Ki67+	 7164 10315
14581	0	0	Ki67+	 7165 10363
14582	0	0	Ki67+	 7167 10489
14583	0	0	Ki67+	 7171 10505
14584	0	0	Ki67+	 7174 10198
14585	0	0	Ki67+	 7179 10304
14586	0	0	Ki67+	 7180 10417
14587	0	0	Ki67+	 7181 10350
14588	0	0	Ki67+	 7189 10271
14589	0	0	Ki67+	 7192 10446
14590	0	0	Ki67+	 7192 10541
14591	0	0	Ki67+	 7193 10477
14592	0	0	Ki67+	 7199 10423
14593	0	0	Ki67+	 7200 10517
14594	0	0	Ki67+	 7208 10012
14595	0	0	Ki67+	 7210 10339
14596	0	0	Ki67+	 7212 10572
14597	0	0	Ki67+	 7213 10253
14598	0	0	Ki67+	 7213 10306
14599	0	0	Ki67+	 7213 10549
14600	0	0	Ki67+	 7214 10283
14601	0	0	Ki67+	 7215 10241
14602	0	0	Ki67+	 7217 10486
14603	0	0	Ki67+	 7220 10502
14604	0	0	Ki67+	 7222 10363
14605	0	0	Ki67+	 7225 10534
14606	0	0	Ki67+	 7228 10382
14607	0	0	Ki67+	 7228 10605
14608	0	0	Ki67+	 7230 10627
14609	0	0	Ki67+	 7232 10336
14610	0	0	Ki67+	 7232 10435
14611	0	0	Ki67+	 7234 10405
14612	0	0	Ki67+	 7236 10262
14613	0	0	Ki67+	 7237 10021
14614	0	0	Ki67+	 7238 10157
14615	0	0	Ki67+	 7243 10697
14616	0	0	Ki67+	 7244 10437
14617	0	0	Ki67+	 7245 10528
14618	0	0	Ki67+	 7248 10729
14619	0	0	Ki67+	 7254 10272
14620	0	0	Ki67+	 7256 10217
14621	0	0	Ki67+	 7258 10307
14622	0	0	Ki67+	 7259 10259
14623	0	0	Ki67+	 7262 10062
14624	0	0	Ki67+	 7263 10195
14625	0	0	Ki67+	 7263 10352
14626	0	0	Ki67+	 7263 10370
14627	0	0	Ki67+	 7263 10435
14628	0	0	Ki67+	 7264 10641
14629	0	0	Ki67+	 7265 10539
14630	0	0	Ki67+	 7266 10673
14631	0	0	Ki67+	 7270 10569
14632	0	0	Ki67+	 7275 10692
14633	0	0	Ki67+	 7275 10743
14634	0	0	Ki67+	 7279 10407
14635	0	0	Ki67+	 7281 10287
14636	0	0	Ki67+	 7282 10620
14637	0	0	Ki67+	 7283 10024
14638	0	0	Ki67+	 7289 10323
14639	0	0	Ki67+	 7291 10719
14640	0	0	Ki67+	 7296 10456
14641	0	0	Ki67+	 7297 10505
14642	0	0	Ki67+	 7299 10674
14643	0	0	Ki67+	 7301 10642
14644	0	0	Ki67+	 7303 10545
14645	0	0	Ki67+	 7304 10714
14646	0	0	Ki67+	 7308 10760
14647	0	0	Ki67+	 7310 10345
14648	0	0	Ki67+	 7313 10440
14649	0	0	Ki67+	 7318 10319
14650	0	0	Ki67+	 7318 10790
14651	0	0	Ki67+	 7321 10071
14652	0	0	Ki67+	 7322 10743
14653	0	0	Ki67+	 7325 10294
14654	0	0	Ki67+	 7327 10506
14655	0	0	Ki67+	 7328 10530
14656	0	0	Ki67+	 7328 10586
14657	0	0	Ki67+	 7329 10398
14658	0	0	Ki67+	 7332 10613
14659	0	0	Ki67+	 7333 10706
14660	0	0	Ki67+	 7339 10428
14661	0	0	Ki67+	 7339 10759
14662	0	0	Ki67+	 7341 10470
14663	0	0	Ki67+	 7342 10368
14664	0	0	Ki67+	 7344 10398
14665	0	0	Ki67+	 7344 10452
14666	0	0	Ki67+	 7345 10572
14667	0	0	Ki67+	 7352 10798
14668	0	0	Ki67+	 7353 10120
14669	0	0	Ki67+	 7355 10602
14670	0	0	Ki67+	 7356 10299
14671	0	0	Ki67+	 7356 10520
14672	0	0	Ki67+	 7356 10541
14673	0	0	Ki67+	 7357 10334
14674	0	0	Ki67+	 7360 10711
14675	0	0	Ki67+	 7362 10053
14676	0	0	Ki67+	 7362 10421
14677	0	0	Ki67+	 7369 10435
14678	0	0	Ki67+	 7370 10475
14679	0	0	Ki67+	 7371 10150
14680	0	0	Ki67+	 7374 10301
14681	0	0	Ki67+	 7374 10696
14682	0	0	Ki67+	 7376 10599
14683	0	0	Ki67+	 7379 10028
14684	0	0	Ki67+	 7379 10185
14685	0	0	Ki67+	 7381 10737
14686	0	0	Ki67+	 7381 10776
14687	0	0	Ki67+	 7383 10362
14688	0	0	Ki67+	 7383 10587
14689	0	0	Ki67+	 7385 10547
14690	0	0	Ki67+	 7388 10306
14691	0	0	Ki67+	 7388 10474
14692	0	0	Ki67+	 7389 10401
14693	0	0	Ki67+	 7391 10332
14694	0	0	Ki67+	 7395 10138
14695	0	0	Ki67+	 7395 10199
14696	0	0	Ki67+	 7399 10609
14697	0	0	Ki67+	 7401 10162
14698	0	0	Ki67+	 7401 10757
14699	0	0	Ki67+	 7403 10392
14700	0	0	Ki67+	 7404 10058
14701	0	0	Ki67+	 7405 10090
14702	0	0	Ki67+	 7405 10681
14703	0	0	Ki67+	 7406 10044
14704	0	0	Ki67+	 7408 10519
14705	0	0	Ki67+	 7411 10702
14706	0	0	Ki67+	 7411 10783
14707	0	0	Ki67+	 7412 10192
14708	0	0	Ki67+	 7413 10356
14709	0	0	Ki67+	 7413 10548
14710	0	0	Ki67+	 7414 10318
14711	0	0	Ki67+	 7414 10498
14712	0	0	Ki67+	 7418 10656
14713	0	0	Ki67+	 7419 10148
14714	0	0	Ki67+	 7423 10334
14715	0	0	Ki67+	 7423 10759
14716	0	0	Ki67+	 7430 10445
14717	0	0	Ki67+	 7431 10086
14718	0	0	Ki67+	 7432 10072
14719	0	0	Ki67+	 7432 10419
14720	0	0	Ki67+	 7436 10025
14721	0	0	Ki67+	 7436 10403
14722	0	0	Ki67+	 7438 10012
14723	0	0	Ki67+	 7440 10626
14724	0	0	Ki67+	 7441 10177
14725	0	0	Ki67+	 7442 10353
14726	0	0	Ki67+	 7442 10710
14727	0	0	Ki67+	 7447 10674
14728	0	0	Ki67+	 7452 10659
14729	0	0	Ki67+	 7456 10106
14730	0	0	Ki67+	 7457 10059
14731	0	0	Ki67+	 7458 10227
14732	0	0	Ki67+	 7458 10553
14733	0	0	Ki67+	 7458 10601
14734	0	0	Ki67+	 7460 10141
14735	0	0	Ki67+	 7464 10513
14736	0	0	Ki67+	 7465 10532
14737	0	0	Ki67+	 7465 10699
14738	0	0	Ki67+	 7469 10735
14739	0	0	Ki67+	 7472 10240
14740	0	0	Ki67+	 7475 10762
14741	0	0	Ki67+	 7475 10790
14742	0	0	Ki67+	 7482 10059
14743	0	0	Ki67+	 7482 10559
14744	0	0	Ki67+	 7483 10148
14745	0	0	Ki67+	 7483 10702
14746	0	0	Ki67+	 7484 10071
14747	0	0	Ki67+	 7485 10394
14748	0	0	Ki67+	 7486 10005
14749	0	0	Ki67+	 7493 10368
14750	0	0	Ki67+	 7495 10488
14751	0	0	Ki67+	 7502 10742
14752	0	0	Ki67+	 7503 10057
14753	0	0	Ki67+	 7504 10162
14754	0	0	Ki67+	 7510 10389
14755	0	0	Ki67+	 7512 10098
14756	0	0	Ki67+	 7515 10263
14757	0	0	Ki67+	 7518 10688
14758	0	0	Ki67+	 7519 10220
14759	0	0	Ki67+	 7519 10242
14760	0	0	Ki67+	 7519 10475
14761	0	0	Ki67+	 7527 10678
14762	0	0	Ki67+	 7528 10793
14763	0	0	Ki67+	 7529 10603
14764	0	0	Ki67+	 7531 10773
14765	0	0	Ki67+	 7532 10190
14766	0	0	Ki67+	 7535 10371
14767	0	0	Ki67+	 7535 10433
14768	0	0	Ki67+	 7535 10485
14769	0	0	Ki67+	 7536 10071
14770	0	0	Ki67+	 7538 10533
14771	0	0	Ki67+	 7541 10144
14772	0	0	Ki67+	 7544 10227
14773	0	0	Ki67+	 7548 10699
14774	0	0	Ki67+	 7548 10743
14775	0	0	Ki67+	 7549 10639
14776	0	0	Ki67+	 7551 10103
14777	0	0	Ki67+	 7552 10057
14778	0	0	Ki67+	 7553 10386
14779	0	0	Ki67+	 7553 10756
14780	0	0	Ki67+	 7564 10603
14781	0	0	Ki67+	 7564 10622
14782	0	0	Ki67+	 7564 10730
14783	0	0	Ki67+	 7568 10369
14784	0	0	Ki67+	 7572 10548
14785	0	0	Ki67+	 7579 10477
14786	0	0	Ki67+	 7580 10135
14787	0	0	Ki67+	 7581 10738
14788	0	0	Ki67+	 7585 10593
14789	0	0	Ki67+	 7586 10235
14790	0	0	Ki67+	 7588 10057
14791	0	0	Ki67+	 7588 10779
14792	0	0	Ki67+	 7590 10516
14793	0	0	Ki67+	 7599 10099
14794	0	0	Ki67+	 7599 10615
14795	0	0	Ki67+	 7600 10712
14796	0	0	Ki67+	 7605 10422
14797	0	0	Ki67+	 7605 10456
14798	0	0	Ki67+	 7605 10630
14799	0	0	Ki67+	 7607 10358
14800	0	0	Ki67+	 7607 10749
14801	0	0	Ki67+	 7614 10132
14802	0	0	Ki67+	 7614 10218
14803	0	0	Ki67+	 7614 10571
14804	0	0	Ki67+	 7617 10025
14805	0	0	Ki67+	 7621 10622
14806	0	0	Ki67+	 7622 10788
14807	0	0	Ki67+	 7624 10148
14808	0	0	Ki67+	 7625 10712
14809	0	0	Ki67+	 7625 10757
14810	0	0	Ki67+	 7626 10674
14811	0	0	Ki67+	 7627 10524
14812	0	0	Ki67+	 7628 10283
14813	0	0	Ki67+	 7632 10649
14814	0	0	Ki67+	 7634 10066
14815	0	0	Ki67+	 7635 10091
14816	0	0	Ki67+	 7635 10492
14817	0	0	Ki67+	 7636 10140
14818	0	0	Ki67+	 7636 10547
14819	0	0	Ki67+	 7637 10401
14820	0	0	Ki67+	 7637 10676
14821	0	0	Ki67+	 7639 10434
14822	0	0	Ki67+	 7643 10001
14823	0	0	Ki67+	 7643 10520
14824	0	0	Ki67+	 7648 10161
14825	0	0	Ki67+	 7652 10578
14826	0	0	Ki67+	 7653 10114
14827	0	0	Ki67+	 7653 10773
14828	0	0	Ki67+	 7656 10385
14829	0	0	Ki67+	 7657 10615
14830	0	0	Ki67+	 7658 10187
14831	0	0	Ki67+	 7658 10252
14832	0	0	Ki67+	 7658 10274
14833	0	0	Ki67+	 7659 10682
14834	0	0	Ki67+	 7659 10737
14835	0	0	Ki67+	 7661 10450
14836	0	0	Ki67+	 7662 10077
14837	0	0	Ki67+	 7663 10219
14838	0	0	Ki67+	 7665 10573
14839	0	0	Ki67+	 7666 10131
14840	0	0	Ki67+	 7668 10601
14841	0	0	Ki67+	 7671 10542
14842	0	0	Ki67+	 7674 10468
14843	0	0	Ki67+	 7677 10280
14844	0	0	Ki67+	 6883 11127
14845	0	0	Ki67+	 6884 11018
14846	0	0	Ki67+	 6886 10871
14847	0	0	Ki67+	 6898 11182
14848	0	0	Ki67+	 6902 11296
14849	0	0	Ki67+	 6906 10841
14850	0	0	Ki67+	 6906 10879
14851	0	0	Ki67+	 6909 11170
14852	0	0	Ki67+	 6920 11237
14853	0	0	Ki67+	 6922 10803
14854	0	0	Ki67+	 6924 11121
14855	0	0	Ki67+	 6932 11050
14856	0	0	Ki67+	 6933 11236
14857	0	0	Ki67+	 6943 10903
14858	0	0	Ki67+	 6946 11326
14859	0	0	Ki67+	 6949 10877
14860	0	0	Ki67+	 6958 11164
14861	0	0	Ki67+	 6959 11278
14862	0	0	Ki67+	 6965 11109
14863	0	0	Ki67+	 6966 11140
14864	0	0	Ki67+	 6969 10813
14865	0	0	Ki67+	 6971 11287
14866	0	0	Ki67+	 6977 10912
14867	0	0	Ki67+	 6980 10848
14868	0	0	Ki67+	 6984 10942
14869	0	0	Ki67+	 6985 11068
14870	0	0	Ki67+	 6986 11319
14871	0	0	Ki67+	 6989 10990
14872	0	0	Ki67+	 6992 11095
14873	0	0	Ki67+	 6994 10969
14874	0	0	Ki67+	 7000 10837
14875	0	0	Ki67+	 7000 11139
14876	0	0	Ki67+	 7002 11334
14877	0	0	Ki67+	 7003 10811
14878	0	0	Ki67+	 7008 11262
14879	0	0	Ki67+	 7016 11022
14880	0	0	Ki67+	 7017 11149
14881	0	0	Ki67+	 7028 11070
14882	0	0	Ki67+	 7029 10998
14883	0	0	Ki67+	 7031 10965
14884	0	0	Ki67+	 7033 11259
14885	0	0	Ki67+	 7034 11125
14886	0	0	Ki67+	 7036 10946
14887	0	0	Ki67+	 7042 10854
14888	0	0	Ki67+	 7042 11406
14889	0	0	Ki67+	 7046 10927
14890	0	0	Ki67+	 7054 11323
14891	0	0	Ki67+	 7056 11295
14892	0	0	Ki67+	 7057 10874
14893	0	0	Ki67+	 7058 11153
14894	0	0	Ki67+	 7059 10849
14895	0	0	Ki67+	 7060 10812
14896	0	0	Ki67+	 7060 11269
14897	0	0	Ki67+	 7061 11208
14898	0	0	Ki67+	 7061 11347
14899	0	0	Ki67+	 7065 11378
14900	0	0	Ki67+	 7067 10975
14901	0	0	Ki67+	 7070 10863
14902	0	0	Ki67+	 7072 10838
14903	0	0	Ki67+	 7074 11349
14904	0	0	Ki67+	 7077 10908
14905	0	0	Ki67+	 7079 11184
14906	0	0	Ki67+	 7087 11359
14907	0	0	Ki67+	 7094 10948
14908	0	0	Ki67+	 7094 11267
14909	0	0	Ki67+	 7095 11311
14910	0	0	Ki67+	 7096 11210
14911	0	0	Ki67+	 7097 11331
14912	0	0	Ki67+	 7098 11108
14913	0	0	Ki67+	 7102 11382
14914	0	0	Ki67+	 7103 10971
14915	0	0	Ki67+	 7103 11179
14916	0	0	Ki67+	 7108 10958
14917	0	0	Ki67+	 7109 10807
14918	0	0	Ki67+	 7111 10858
14919	0	0	Ki67+	 7112 10882
14920	0	0	Ki67+	 7112 11098
14921	0	0	Ki67+	 7113 10905
14922	0	0	Ki67+	 7114 11067
14923	0	0	Ki67+	 7119 11262
14924	0	0	Ki67+	 7130 11169
14925	0	0	Ki67+	 7136 10853
14926	0	0	Ki67+	 7136 11588
14927	0	0	Ki67+	 7137 11006
14928	0	0	Ki67+	 7139 11139
14929	0	0	Ki67+	 7140 11561
14930	0	0	Ki67+	 7146 11099
14931	0	0	Ki67+	 7158 11231
14932	0	0	Ki67+	 7158 11348
14933	0	0	Ki67+	 7176 11342
14934	0	0	Ki67+	 7194 11286
14935	0	0	Ki67+	 7194 11303
14936	0	0	Ki67+	 7195 11128
14937	0	0	Ki67+	 7195 11359
14938	0	0	Ki67+	 7209 11265
14939	0	0	Ki67+	 7211 11326
14940	0	0	Ki67+	 7213 10897
14941	0	0	Ki67+	 7242 10921
14942	0	0	Ki67+	 7243 11564
14943	0	0	Ki67+	 7249 11259
14944	0	0	Ki67+	 7253 11120
14945	0	0	Ki67+	 7272 11056
14946	0	0	Ki67+	 7290 10847
14947	0	0	Ki67+	 7296 11012
14948	0	0	Ki67+	 7301 11170
14949	0	0	Ki67+	 7308 11131
14950	0	0	Ki67+	 7341 10840
14951	0	0	Ki67+	 7347 11308
14952	0	0	Ki67+	 7349 11222
14953	0	0	Ki67+	 7352 11587
14954	0	0	Ki67+	 7373 11288
14955	0	0	Ki67+	 7374 10824
14956	0	0	Ki67+	 7377 10863
14957	0	0	Ki67+	 7388 10881
14958	0	0	Ki67+	 7392 10837
14959	0	0	Ki67+	 7395 10995
14960	0	0	Ki67+	 7401 10805
14961	0	0	Ki67+	 7418 10925
14962	0	0	Ki67+	 7422 10864
14963	0	0	Ki67+	 7422 11050
14964	0	0	Ki67+	 7425 10808
14965	0	0	Ki67+	 7429 10995
14966	0	0	Ki67+	 7439 10940
14967	0	0	Ki67+	 7445 10802
14968	0	0	Ki67+	 7461 10962
14969	0	0	Ki67+	 7464 10828
14970	0	0	Ki67+	 7468 10849
14971	0	0	Ki67+	 7475 10993
14972	0	0	Ki67+	 7508 11034
14973	0	0	Ki67+	 7515 11020
14974	0	0	Ki67+	 7517 11055
14975	0	0	Ki67+	 7520 11368
14976	0	0	Ki67+	 7521 10969
14977	0	0	Ki67+	 7531 10901
14978	0	0	Ki67+	 7534 11054
14979	0	0	Ki67+	 7536 11023
14980	0	0	Ki67+	 7539 10977
14981	0	0	Ki67+	 7547 10927
14982	0	0	Ki67+	 7555 11044
14983	0	0	Ki67+	 7562 10851
14984	0	0	Ki67+	 7566 11464
14985	0	0	Ki67+	 7568 10991
14986	0	0	Ki67+	 7569 10822
14987	0	0	Ki67+	 7575 10881
14988	0	0	Ki67+	 7581 10806
14989	0	0	Ki67+	 7582 10909
14990	0	0	Ki67+	 7582 11330
14991	0	0	Ki67+	 7583 10981
14992	0	0	Ki67+	 7585 10948
14993	0	0	Ki67+	 7590 10851
14994	0	0	Ki67+	 7603 10973
14995	0	0	Ki67+	 7608 10810
14996	0	0	Ki67+	 7610 11027
14997	0	0	Ki67+	 7611 10849
14998	0	0	Ki67+	 7611 10880
14999	0	0	Ki67+	 7613 10906
15000	0	0	Ki67+	 7614 10940
15001	0	0	Ki67+	 7616 10952
15002	0	0	Ki67+	 7617 11333
15003	0	0	Ki67+	 7629 10832
15004	0	0	Ki67+	 7629 10906
15005	0	0	Ki67+	 7644 10811
15006	0	0	Ki67+	 7656 10807
15007	0	0	Ki67+	 7666 11527
15008	0	0	Ki67+	 7679 10840
15009	0	0	Ki67+	 7679 11253
15010	0	0	Ki67+	 7679 11545
15011	0	0	Ki67+	 6923 11967
15012	0	0	Ki67+	 6939 11968
15013	0	0	Ki67+	 6949 11980
15014	0	0	Ki67+	 7004 11877
15015	0	0	Ki67+	 7087 11881
15016	0	0	Ki67+	 7118 11892
15017	0	0	Ki67+	 7273 11647
15018	0	0	Ki67+	 7278 11679
15019	0	0	Ki67+	 7331 11887
15020	0	0	Ki67+	 7342 11908
15021	0	0	Ki67+	 7444 12391
15022	0	0	Ki67+	 7531 12317
15023	0	0	Ki67+	 7537 11910
15024	0	0	Ki67+	 7544 11642
15025	0	0	Ki67+	 7561 11690
15026	0	0	Ki67+	 7570 11703
15027	0	0	Ki67+	 7636 11737
15028	0	0	Ki67+	 7636 11825
15029	0	0	Ki67+	 7640 12141
15030	0	0	Ki67+	 7643 12193
15031	0	0	Ki67+	 7659 11998
15032	0	0	Ki67+	 7660 12209
15033	0	0	Ki67+	 7663 11691
15034	0	0	Ki67+	 7666 11887
15035	0	0	Ki67+	 7670 12018
15036	0	0	Ki67+	 6930 12462
15037	0	0	Ki67+	 6966 12405
15038	0	0	Ki67+	 7206 12544
15039	0	0	Ki67+	 7174 14241
15040	0	0	Ki67+	 7328 14300
15041	0	0	Ki67+	 7202 15083
15042	0	0	Ki67+	 7243 15431
15043	0	0	Ki67+	 7443 15267
15044	0	0	Ki67+	 6939 15946
15045	0	0	Ki67+	 6963 16110
15046	0	0	Ki67+	 6964 16136
15047	0	0	Ki67+	 7011 16939
15048	0	0	Ki67+	 7243 16777
15049	0	0	Ki67+	 7257 17428
15050	0	0	Ki67+	 7235 18213
15051	0	0	Ki67+	 6929 18856
15052	0	0	Ki67+	 6882 20363
15053	0	0	Ki67+	 6921 20348
15054	0	0	Ki67+	 7022 19690
15055	0	0	Ki67+	 7072 19640
15056	0	0	Ki67+	 7327 19856
15057	0	0	Ki67+	 7330 19766
15058	0	0	Ki67+	 7333 20276
15059	0	0	Ki67+	 7422 20381
15060	0	0	Ki67+	 7429 20238
15061	0	0	Ki67+	 6886 20989
15062	0	0	Ki67+	 6899 20694
15063	0	0	Ki67+	 6909 20956
15064	0	0	Ki67+	 6921 20918
15065	0	0	Ki67+	 6931 20800
15066	0	0	Ki67+	 6932 20553
15067	0	0	Ki67+	 6942 20541
15068	0	0	Ki67+	 6942 21012
15069	0	0	Ki67+	 6959 20502
15070	0	0	Ki67+	 6968 20522
15071	0	0	Ki67+	 6971 20558
15072	0	0	Ki67+	 6976 20592
15073	0	0	Ki67+	 6976 20614
15074	0	0	Ki67+	 6986 20951
15075	0	0	Ki67+	 6989 20571
15076	0	0	Ki67+	 7011 20565
15077	0	0	Ki67+	 7046 20702
15078	0	0	Ki67+	 7068 20865
15079	0	0	Ki67+	 7072 20453
15080	0	0	Ki67+	 7074 21009
15081	0	0	Ki67+	 7076 20535
15082	0	0	Ki67+	 7088 20573
15083	0	0	Ki67+	 7089 20809
15084	0	0	Ki67+	 7089 20830
[truncated: 3,414,069 more chars]
