# Supplementary material for: Data-Driven Discovery of Immune Contexture Biomarkers
Source: Front Oncol. 2018 Dec 18;8:627. doi: 10.3389/fonc.2018.00627 (PMC6305402; doi:10.3389/fonc.2018.00627)
Supplement: Data Sheet 5.zip — MSI/MSS dataset, part 3/3. [file Data_Sheet_5.zip › MSIMSSDataset/89888_ImageObjects.txt]

barcode_target	16-003159_3065_RITA [5 channels]
barcode_origin	0
workflow_target	CD8-CD3-CD4-Ki67-DAPI_generic.wsa 
workflow_target_version	 build f14999727a346af05f524693b44526002539cc76, workflows f149997 2016-05-23 with local changes
workflow_origin	0
workflow_origin_version	0
iH	35168
iW	38800
user	TXDSAPPS
hostname	RPZMB000005

1	0	0	Ki67+	 2454 15226
2	0	0	Ki67+	 2514 15543
3	0	0	Ki67+	 2663 15572
4	0	0	Ki67+	 2678 15590
5	0	0	Ki67+	 2683 15545
6	0	0	Ki67+	 2752 15437
7	0	0	Ki67+	 2756 15727
8	0	0	Ki67+	 2761 15459
9	0	0	Ki67+	 2833 15713
10	0	0	Ki67+	 2839 15591
11	0	0	Ki67+	 3182 15131
12	0	0	Ki67+	 2884 15903
13	0	0	Ki67+	 2563 17113
14	0	0	Ki67+	 2568 16780
15	0	0	Ki67+	 2579 17135
16	0	0	Ki67+	 2580 17177
17	0	0	Ki67+	 2589 17201
18	0	0	Ki67+	 2590 17100
19	0	0	Ki67+	 2599 17165
20	0	0	Ki67+	 2603 17144
21	0	0	Ki67+	 2608 16903
22	0	0	Ki67+	 2618 16897
23	0	0	Ki67+	 2622 17228
24	0	0	Ki67+	 2638 16806
25	0	0	Ki67+	 2649 17132
26	0	0	Ki67+	 2652 16852
27	0	0	Ki67+	 2652 17157
28	0	0	Ki67+	 2658 16868
29	0	0	Ki67+	 2672 17171
30	0	0	Ki67+	 2694 17187
31	0	0	Ki67+	 2797 17438
32	0	0	Ki67+	 3130 17455
33	0	0	Ki67+	 2692 17588
34	0	0	Ki67+	 2712 17742
35	0	0	Ki67+	 2717 17716
36	0	0	Ki67+	 2747 17529
37	0	0	Ki67+	 2755 17737
38	0	0	Ki67+	 2756 17560
39	0	0	Ki67+	 2847 17897
40	0	0	Ki67+	 2960 17646
41	0	0	Ki67+	 3093 17802
42	0	0	Ki67+	 3109 17829
43	0	0	Ki67+	 3024 19360
44	0	0	Ki67+	 3052 19378
45	0	0	Ki67+	 3216 15122
46	0	0	Ki67+	 3242 15236
47	0	0	Ki67+	 3267 18362
48	0	0	Ki67+	 3621 21879
49	0	0	Ki67+	 3682 21904
50	0	0	Ki67+	 3627 22527
51	0	0	Ki67+	 3636 22553
52	0	0	Ki67+	 3684 22587
53	0	0	Ki67+	 3695 22307
54	0	0	Ki67+	 3702 22608
55	0	0	Ki67+	 3777 22476
56	0	0	Ki67+	 3804 22490
57	0	0	Ki67+	 3862 22590
58	0	0	Ki67+	 3865 22617
59	0	0	Ki67+	 3869 22644
60	0	0	Ki67+	 3898 22794
61	0	0	Ki67+	 3929 22727
62	0	0	Ki67+	 3952 22861
63	0	0	Ki67+	 3961 22790
64	0	0	Ki67+	 3961 22874
65	0	0	Ki67+	 3969 22897
66	0	0	Ki67+	 3982 22753
67	0	0	Ki67+	 4368 13794
68	0	0	Ki67+	 4383 13774
69	0	0	Ki67+	 4384 13647
70	0	0	Ki67+	 4390 13688
71	0	0	Ki67+	 4407 13687
72	0	0	Ki67+	 4409 13699
73	0	0	Ki67+	 4411 13782
74	0	0	Ki67+	 4413 13726
75	0	0	Ki67+	 4417 13799
76	0	0	Ki67+	 4418 13665
77	0	0	Ki67+	 4418 13754
78	0	0	Ki67+	 4429 13766
79	0	0	Ki67+	 4431 13721
80	0	0	Ki67+	 4437 13774
81	0	0	Ki67+	 4441 13746
82	0	0	Ki67+	 4445 13673
83	0	0	Ki67+	 4464 13622
84	0	0	Ki67+	 4473 13688
85	0	0	Ki67+	 4477 13665
86	0	0	Ki67+	 4483 13705
87	0	0	Ki67+	 4488 13588
88	0	0	Ki67+	 4495 13670
89	0	0	Ki67+	 4496 13560
90	0	0	Ki67+	 4498 13695
91	0	0	Ki67+	 4499 13680
92	0	0	Ki67+	 4505 13602
93	0	0	Ki67+	 4507 13647
94	0	0	Ki67+	 4510 13724
95	0	0	Ki67+	 4514 13751
96	0	0	Ki67+	 4516 13712
97	0	0	Ki67+	 4520 13587
98	0	0	Ki67+	 4525 13681
99	0	0	Ki67+	 4527 13612
100	0	0	Ki67+	 4537 13709
101	0	0	Ki67+	 4537 13793
102	0	0	Ki67+	 4538 13644
103	0	0	Ki67+	 4542 13749
104	0	0	Ki67+	 4553 13640
105	0	0	Ki67+	 4553 13714
106	0	0	Ki67+	 4556 13609
107	0	0	Ki67+	 4557 13657
108	0	0	Ki67+	 4557 13694
109	0	0	Ki67+	 4566 13633
110	0	0	Ki67+	 4567 13793
111	0	0	Ki67+	 4574 13651
112	0	0	Ki67+	 4582 13535
113	0	0	Ki67+	 4582 13686
114	0	0	Ki67+	 4590 13619
115	0	0	Ki67+	 4598 13785
116	0	0	Ki67+	 4600 13542
117	0	0	Ki67+	 4603 13659
118	0	0	Ki67+	 4616 13503
119	0	0	Ki67+	 4616 13690
120	0	0	Ki67+	 4618 13787
121	0	0	Ki67+	 4624 13553
122	0	0	Ki67+	 4625 13605
123	0	0	Ki67+	 4627 13653
124	0	0	Ki67+	 4638 13791
125	0	0	Ki67+	 4643 13630
126	0	0	Ki67+	 4644 13550
127	0	0	Ki67+	 4645 13690
128	0	0	Ki67+	 4646 13611
129	0	0	Ki67+	 4651 13667
130	0	0	Ki67+	 4658 13806
131	0	0	Ki67+	 4665 13265
132	0	0	Ki67+	 4667 13463
133	0	0	Ki67+	 4669 13627
134	0	0	Ki67+	 4670 13527
135	0	0	Ki67+	 4676 13554
136	0	0	Ki67+	 4677 13712
137	0	0	Ki67+	 4678 13501
138	0	0	Ki67+	 4684 13280
139	0	0	Ki67+	 4692 13694
140	0	0	Ki67+	 4698 13636
141	0	0	Ki67+	 4700 13665
142	0	0	Ki67+	 4700 13682
143	0	0	Ki67+	 4702 13465
144	0	0	Ki67+	 4704 13290
145	0	0	Ki67+	 4707 13268
146	0	0	Ki67+	 4710 13225
147	0	0	Ki67+	 4711 13204
148	0	0	Ki67+	 4714 13239
149	0	0	Ki67+	 4717 13712
150	0	0	Ki67+	 4719 13562
151	0	0	Ki67+	 4721 13649
152	0	0	Ki67+	 4727 13275
153	0	0	Ki67+	 4729 13432
154	0	0	Ki67+	 4732 13193
155	0	0	Ki67+	 4734 13297
156	0	0	Ki67+	 4735 13539
157	0	0	Ki67+	 4737 13166
158	0	0	Ki67+	 4742 13570
159	0	0	Ki67+	 4743 13688
160	0	0	Ki67+	 4748 13208
161	0	0	Ki67+	 4755 13652
162	0	0	Ki67+	 4759 13099
163	0	0	Ki67+	 4760 13314
164	0	0	Ki67+	 4760 13803
165	0	0	Ki67+	 4761 13278
166	0	0	Ki67+	 4765 13342
167	0	0	Ki67+	 4769 13101
168	0	0	Ki67+	 4776 13142
169	0	0	Ki67+	 4776 13649
170	0	0	Ki67+	 4778 13344
171	0	0	Ki67+	 4779 13060
172	0	0	Ki67+	 4781 13317
173	0	0	Ki67+	 4782 13286
174	0	0	Ki67+	 4795 13378
175	0	0	Ki67+	 4054 14565
176	0	0	Ki67+	 4086 14590
177	0	0	Ki67+	 4089 14556
178	0	0	Ki67+	 4108 14539
179	0	0	Ki67+	 4112 14581
180	0	0	Ki67+	 4119 14563
181	0	0	Ki67+	 4131 14548
182	0	0	Ki67+	 4136 14298
183	0	0	Ki67+	 4138 14317
184	0	0	Ki67+	 4142 14272
185	0	0	Ki67+	 4144 14357
186	0	0	Ki67+	 4150 14549
187	0	0	Ki67+	 4154 14602
188	0	0	Ki67+	 4155 14570
189	0	0	Ki67+	 4156 14405
190	0	0	Ki67+	 4165 14527
191	0	0	Ki67+	 4166 14239
192	0	0	Ki67+	 4166 14317
193	0	0	Ki67+	 4167 14287
194	0	0	Ki67+	 4177 14267
195	0	0	Ki67+	 4184 14123
196	0	0	Ki67+	 4187 14303
197	0	0	Ki67+	 4191 14602
198	0	0	Ki67+	 4195 14329
199	0	0	Ki67+	 4195 14548
200	0	0	Ki67+	 4198 14214
201	0	0	Ki67+	 4201 14284
202	0	0	Ki67+	 4202 14520
203	0	0	Ki67+	 4206 14252
204	0	0	Ki67+	 4207 14139
205	0	0	Ki67+	 4210 14078
206	0	0	Ki67+	 4210 14202
207	0	0	Ki67+	 4211 14221
208	0	0	Ki67+	 4214 14531
209	0	0	Ki67+	 4216 14016
210	0	0	Ki67+	 4217 14549
211	0	0	Ki67+	 4218 14603
212	0	0	Ki67+	 4220 13960
213	0	0	Ki67+	 4222 14580
214	0	0	Ki67+	 4225 14050
215	0	0	Ki67+	 4230 14115
216	0	0	Ki67+	 4236 14133
217	0	0	Ki67+	 4238 14219
218	0	0	Ki67+	 4239 14022
219	0	0	Ki67+	 4240 14243
220	0	0	Ki67+	 4241 14075
221	0	0	Ki67+	 4242 14175
222	0	0	Ki67+	 4242 14534
223	0	0	Ki67+	 4245 14512
224	0	0	Ki67+	 4246 14041
225	0	0	Ki67+	 4251 14094
226	0	0	Ki67+	 4252 14112
227	0	0	Ki67+	 4256 13928
228	0	0	Ki67+	 4261 13958
229	0	0	Ki67+	 4262 14079
230	0	0	Ki67+	 4268 14574
231	0	0	Ki67+	 4272 14526
232	0	0	Ki67+	 4277 14233
233	0	0	Ki67+	 4281 13977
234	0	0	Ki67+	 4285 14210
235	0	0	Ki67+	 4291 14585
236	0	0	Ki67+	 4292 14193
237	0	0	Ki67+	 4293 13990
238	0	0	Ki67+	 4293 14219
239	0	0	Ki67+	 4302 14530
240	0	0	Ki67+	 4306 14189
241	0	0	Ki67+	 4308 14252
242	0	0	Ki67+	 4310 14607
243	0	0	Ki67+	 4312 14014
244	0	0	Ki67+	 4313 14507
245	0	0	Ki67+	 4319 13851
246	0	0	Ki67+	 4331 14546
247	0	0	Ki67+	 4331 14593
248	0	0	Ki67+	 4332 14001
249	0	0	Ki67+	 4343 14249
250	0	0	Ki67+	 4346 14506
251	0	0	Ki67+	 4350 14023
252	0	0	Ki67+	 4353 13819
253	0	0	Ki67+	 4356 14053
254	0	0	Ki67+	 4359 13885
255	0	0	Ki67+	 4363 14542
256	0	0	Ki67+	 4366 14532
257	0	0	Ki67+	 4368 14275
258	0	0	Ki67+	 4368 14358
259	0	0	Ki67+	 4374 13829
260	0	0	Ki67+	 4374 14580
261	0	0	Ki67+	 4377 13861
262	0	0	Ki67+	 4383 14530
263	0	0	Ki67+	 4385 14040
264	0	0	Ki67+	 4387 14327
265	0	0	Ki67+	 4389 14432
266	0	0	Ki67+	 4393 13868
267	0	0	Ki67+	 4394 14007
268	0	0	Ki67+	 4395 14289
269	0	0	Ki67+	 4397 14308
270	0	0	Ki67+	 4398 13818
271	0	0	Ki67+	 4399 14531
272	0	0	Ki67+	 4402 14391
273	0	0	Ki67+	 4403 14027
274	0	0	Ki67+	 4407 14561
275	0	0	Ki67+	 4413 13812
276	0	0	Ki67+	 4413 13975
277	0	0	Ki67+	 4424 14521
278	0	0	Ki67+	 4428 14010
279	0	0	Ki67+	 4432 13858
280	0	0	Ki67+	 4432 14605
281	0	0	Ki67+	 4433 13984
282	0	0	Ki67+	 4443 14571
283	0	0	Ki67+	 4445 13949
284	0	0	Ki67+	 4447 13992
285	0	0	Ki67+	 4455 14164
286	0	0	Ki67+	 4456 13936
287	0	0	Ki67+	 4458 14148
288	0	0	Ki67+	 4461 13908
289	0	0	Ki67+	 4461 14195
290	0	0	Ki67+	 4464 14115
291	0	0	Ki67+	 4473 13866
292	0	0	Ki67+	 4473 13885
293	0	0	Ki67+	 4476 14159
294	0	0	Ki67+	 4477 14066
295	0	0	Ki67+	 4479 14091
296	0	0	Ki67+	 4483 14218
297	0	0	Ki67+	 4485 13895
298	0	0	Ki67+	 4491 13932
299	0	0	Ki67+	 4493 14143
300	0	0	Ki67+	 4494 14068
301	0	0	Ki67+	 4498 14168
302	0	0	Ki67+	 4498 14238
303	0	0	Ki67+	 4505 14203
304	0	0	Ki67+	 4507 14092
305	0	0	Ki67+	 4509 14039
306	0	0	Ki67+	 4511 14142
307	0	0	Ki67+	 4511 14418
308	0	0	Ki67+	 4517 14365
309	0	0	Ki67+	 4524 14387
310	0	0	Ki67+	 4525 14503
311	0	0	Ki67+	 4532 14249
312	0	0	Ki67+	 4538 14070
313	0	0	Ki67+	 4538 14228
314	0	0	Ki67+	 4547 14310
315	0	0	Ki67+	 4552 14427
316	0	0	Ki67+	 4553 14502
317	0	0	Ki67+	 4555 14376
318	0	0	Ki67+	 4557 14447
319	0	0	Ki67+	 4562 14477
320	0	0	Ki67+	 4566 13999
321	0	0	Ki67+	 4567 13988
322	0	0	Ki67+	 4568 14047
323	0	0	Ki67+	 4572 14240
324	0	0	Ki67+	 4575 14033
325	0	0	Ki67+	 4577 14396
326	0	0	Ki67+	 4578 14529
327	0	0	Ki67+	 4580 13855
328	0	0	Ki67+	 4580 14434
329	0	0	Ki67+	 4581 14596
330	0	0	Ki67+	 4583 14222
331	0	0	Ki67+	 4584 14198
332	0	0	Ki67+	 4586 14356
333	0	0	Ki67+	 4588 14377
334	0	0	Ki67+	 4592 13816
335	0	0	Ki67+	 4592 13857
336	0	0	Ki67+	 4593 14457
337	0	0	Ki67+	 4593 14559
338	0	0	Ki67+	 4597 14410
339	0	0	Ki67+	 4598 14262
340	0	0	Ki67+	 4603 13971
341	0	0	Ki67+	 4604 14498
342	0	0	Ki67+	 4605 14383
343	0	0	Ki67+	 4606 14515
344	0	0	Ki67+	 4607 13810
345	0	0	Ki67+	 4607 14464
346	0	0	Ki67+	 4609 13995
347	0	0	Ki67+	 4609 14017
348	0	0	Ki67+	 4609 14214
349	0	0	Ki67+	 4617 14241
350	0	0	Ki67+	 4618 14275
351	0	0	Ki67+	 4622 14439
352	0	0	Ki67+	 4624 13837
353	0	0	Ki67+	 4627 14538
354	0	0	Ki67+	 4632 14117
355	0	0	Ki67+	 4636 13989
356	0	0	Ki67+	 4638 14399
357	0	0	Ki67+	 4640 14205
358	0	0	Ki67+	 4641 14515
359	0	0	Ki67+	 4644 13956
360	0	0	Ki67+	 4645 14268
361	0	0	Ki67+	 4646 14234
362	0	0	Ki67+	 4648 14425
363	0	0	Ki67+	 4648 14457
364	0	0	Ki67+	 4648 14472
365	0	0	Ki67+	 4657 14576
366	0	0	Ki67+	 4660 14460
367	0	0	Ki67+	 4660 14496
368	0	0	Ki67+	 4663 14536
369	0	0	Ki67+	 4668 14519
370	0	0	Ki67+	 4673 13962
371	0	0	Ki67+	 4675 13940
372	0	0	Ki67+	 4680 14430
373	0	0	Ki67+	 4680 14514
374	0	0	Ki67+	 4682 14464
375	0	0	Ki67+	 4688 14241
376	0	0	Ki67+	 4692 14580
377	0	0	Ki67+	 4697 14409
378	0	0	Ki67+	 4702 14448
379	0	0	Ki67+	 4705 13934
380	0	0	Ki67+	 4708 14078
381	0	0	Ki67+	 4711 13947
382	0	0	Ki67+	 4714 14363
383	0	0	Ki67+	 4715 14257
384	0	0	Ki67+	 4718 14532
385	0	0	Ki67+	 4719 14182
386	0	0	Ki67+	 4719 14308
387	0	0	Ki67+	 4720 14573
388	0	0	Ki67+	 4723 14236
389	0	0	Ki67+	 4725 14462
390	0	0	Ki67+	 4729 13982
391	0	0	Ki67+	 4730 13925
392	0	0	Ki67+	 4731 14404
393	0	0	Ki67+	 4737 14504
394	0	0	Ki67+	 4738 14582
395	0	0	Ki67+	 4739 14473
396	0	0	Ki67+	 4742 14307
397	0	0	Ki67+	 4744 14247
398	0	0	Ki67+	 4745 14155
399	0	0	Ki67+	 4745 14565
400	0	0	Ki67+	 4749 14417
401	0	0	Ki67+	 4753 14607
402	0	0	Ki67+	 4755 13935
403	0	0	Ki67+	 4757 14120
404	0	0	Ki67+	 4759 13981
405	0	0	Ki67+	 4773 14407
406	0	0	Ki67+	 4774 14553
407	0	0	Ki67+	 4776 14487
408	0	0	Ki67+	 4776 14595
409	0	0	Ki67+	 4778 14375
410	0	0	Ki67+	 4784 13931
411	0	0	Ki67+	 4784 13958
412	0	0	Ki67+	 4784 14436
413	0	0	Ki67+	 4785 14528
414	0	0	Ki67+	 4786 14508
415	0	0	Ki67+	 4788 14182
416	0	0	Ki67+	 4791 14419
417	0	0	Ki67+	 4797 14155
418	0	0	Ki67+	 4034 14679
419	0	0	Ki67+	 4045 14615
420	0	0	Ki67+	 4047 14662
421	0	0	Ki67+	 4054 14760
422	0	0	Ki67+	 4056 14685
423	0	0	Ki67+	 4058 14616
424	0	0	Ki67+	 4077 14640
425	0	0	Ki67+	 4077 14916
426	0	0	Ki67+	 4078 14610
427	0	0	Ki67+	 4084 14862
428	0	0	Ki67+	 4098 14681
429	0	0	Ki67+	 4103 14824
430	0	0	Ki67+	 4108 14627
431	0	0	Ki67+	 4110 14656
432	0	0	Ki67+	 4113 14767
433	0	0	Ki67+	 4118 14865
434	0	0	Ki67+	 4122 14753
435	0	0	Ki67+	 4125 14879
436	0	0	Ki67+	 4127 14610
437	0	0	Ki67+	 4128 14683
438	0	0	Ki67+	 4132 14790
439	0	0	Ki67+	 4134 14724
440	0	0	Ki67+	 4136 14657
441	0	0	Ki67+	 4140 14636
442	0	0	Ki67+	 4148 14761
443	0	0	Ki67+	 4148 14797
444	0	0	Ki67+	 4149 14944
445	0	0	Ki67+	 4151 14905
446	0	0	Ki67+	 4153 14675
447	0	0	Ki67+	 4158 14647
448	0	0	Ki67+	 4158 14863
449	0	0	Ki67+	 4159 14716
450	0	0	Ki67+	 4164 14848
451	0	0	Ki67+	 4164 14890
452	0	0	Ki67+	 4173 15003
453	0	0	Ki67+	 4174 14641
454	0	0	Ki67+	 4178 14620
455	0	0	Ki67+	 4178 14693
456	0	0	Ki67+	 4179 14932
457	0	0	Ki67+	 4180 14654
458	0	0	Ki67+	 4184 14986
459	0	0	Ki67+	 4185 14962
460	0	0	Ki67+	 4186 14821
461	0	0	Ki67+	 4190 14919
462	0	0	Ki67+	 4193 14872
463	0	0	Ki67+	 4197 15008
464	0	0	Ki67+	 4198 14779
465	0	0	Ki67+	 4200 14849
466	0	0	Ki67+	 4205 14892
467	0	0	Ki67+	 4205 14971
468	0	0	Ki67+	 4209 14646
469	0	0	Ki67+	 4217 14670
470	0	0	Ki67+	 4217 14929
471	0	0	Ki67+	 4218 14770
472	0	0	Ki67+	 4221 14735
473	0	0	Ki67+	 4225 14915
474	0	0	Ki67+	 4227 14872
475	0	0	Ki67+	 4229 14953
476	0	0	Ki67+	 4229 14973
477	0	0	Ki67+	 4230 14696
478	0	0	Ki67+	 4231 15110
479	0	0	Ki67+	 4233 14815
480	0	0	Ki67+	 4234 15000
481	0	0	Ki67+	 4235 14764
482	0	0	Ki67+	 4238 14669
483	0	0	Ki67+	 4238 14865
484	0	0	Ki67+	 4238 14929
485	0	0	Ki67+	 4239 14639
486	0	0	Ki67+	 4249 14905
487	0	0	Ki67+	 4250 14618
488	0	0	Ki67+	 4251 14742
489	0	0	Ki67+	 4251 14935
490	0	0	Ki67+	 4253 14807
491	0	0	Ki67+	 4257 14644
492	0	0	Ki67+	 4258 15012
493	0	0	Ki67+	 4259 14672
494	0	0	Ki67+	 4262 14782
495	0	0	Ki67+	 4263 14725
496	0	0	Ki67+	 4264 15109
497	0	0	Ki67+	 4266 15160
498	0	0	Ki67+	 4268 15180
499	0	0	Ki67+	 4270 15128
500	0	0	Ki67+	 4273 14743
501	0	0	Ki67+	 4275 14649
502	0	0	Ki67+	 4279 14698
503	0	0	Ki67+	 4280 14617
504	0	0	Ki67+	 4282 15171
505	0	0	Ki67+	 4284 14874
506	0	0	Ki67+	 4284 15082
507	0	0	Ki67+	 4286 14852
508	0	0	Ki67+	 4287 15356
509	0	0	Ki67+	 4288 14919
510	0	0	Ki67+	 4288 14965
511	0	0	Ki67+	 4290 14995
512	0	0	Ki67+	 4291 14771
513	0	0	Ki67+	 4292 14739
514	0	0	Ki67+	 4292 14810
515	0	0	Ki67+	 4301 14893
516	0	0	Ki67+	 4302 14673
517	0	0	Ki67+	 4303 15346
518	0	0	Ki67+	 4305 14718
519	0	0	Ki67+	 4305 15140
520	0	0	Ki67+	 4306 14644
521	0	0	Ki67+	 4308 14945
522	0	0	Ki67+	 4313 14845
523	0	0	Ki67+	 4314 15132
524	0	0	Ki67+	 4317 15019
525	0	0	Ki67+	 4323 14971
526	0	0	Ki67+	 4325 14870
527	0	0	Ki67+	 4325 15058
528	0	0	Ki67+	 4328 14741
529	0	0	Ki67+	 4328 15079
530	0	0	Ki67+	 4335 14912
531	0	0	Ki67+	 4339 14777
532	0	0	Ki67+	 4341 14719
533	0	0	Ki67+	 4342 15142
534	0	0	Ki67+	 4344 15370
535	0	0	Ki67+	 4346 14617
536	0	0	Ki67+	 4346 14662
537	0	0	Ki67+	 4349 14835
538	0	0	Ki67+	 4349 15029
539	0	0	Ki67+	 4351 14869
540	0	0	Ki67+	 4356 14969
541	0	0	Ki67+	 4358 15318
542	0	0	Ki67+	 4369 15093
543	0	0	Ki67+	 4369 15136
544	0	0	Ki67+	 4372 14812
545	0	0	Ki67+	 4374 14615
546	0	0	Ki67+	 4374 14643
547	0	0	Ki67+	 4377 15115
548	0	0	Ki67+	 4380 14917
549	0	0	Ki67+	 4382 15305
550	0	0	Ki67+	 4384 15347
551	0	0	Ki67+	 4388 14935
552	0	0	Ki67+	 4390 15364
553	0	0	Ki67+	 4395 15034
554	0	0	Ki67+	 4399 15017
555	0	0	Ki67+	 4402 14884
556	0	0	Ki67+	 4403 15343
557	0	0	Ki67+	 4412 15109
558	0	0	Ki67+	 4416 15120
559	0	0	Ki67+	 4419 14924
560	0	0	Ki67+	 4427 14959
561	0	0	Ki67+	 4429 15333
562	0	0	Ki67+	 4446 14936
563	0	0	Ki67+	 4448 15378
564	0	0	Ki67+	 4455 14996
565	0	0	Ki67+	 4458 15039
566	0	0	Ki67+	 4458 15270
567	0	0	Ki67+	 4459 15088
568	0	0	Ki67+	 4465 14928
569	0	0	Ki67+	 4472 15312
570	0	0	Ki67+	 4473 15288
571	0	0	Ki67+	 4482 14884
572	0	0	Ki67+	 4483 15347
573	0	0	Ki67+	 4484 15366
574	0	0	Ki67+	 4489 14942
575	0	0	Ki67+	 4494 14918
576	0	0	Ki67+	 4496 15333
577	0	0	Ki67+	 4500 14683
578	0	0	Ki67+	 4502 15266
579	0	0	Ki67+	 4506 14870
580	0	0	Ki67+	 4508 14967
581	0	0	Ki67+	 4508 15072
582	0	0	Ki67+	 4511 15094
583	0	0	Ki67+	 4512 15364
584	0	0	Ki67+	 4513 14994
585	0	0	Ki67+	 4515 14899
586	0	0	Ki67+	 4520 14928
587	0	0	Ki67+	 4523 15241
588	0	0	Ki67+	 4523 15339
589	0	0	Ki67+	 4524 15261
590	0	0	Ki67+	 4534 14864
591	0	0	Ki67+	 4538 14725
592	0	0	Ki67+	 4538 14898
593	0	0	Ki67+	 4538 15081
594	0	0	Ki67+	 4539 15023
595	0	0	Ki67+	 4540 14949
596	0	0	Ki67+	 4546 14975
597	0	0	Ki67+	 4550 15332
598	0	0	Ki67+	 4551 15231
599	0	0	Ki67+	 4561 14943
600	0	0	Ki67+	 4562 15009
601	0	0	Ki67+	 4568 14889
602	0	0	Ki67+	 4572 14916
603	0	0	Ki67+	 4575 14672
604	0	0	Ki67+	 4581 14994
605	0	0	Ki67+	 4582 14647
606	0	0	Ki67+	 4591 14877
607	0	0	Ki67+	 4591 15405
608	0	0	Ki67+	 4592 14819
609	0	0	Ki67+	 4593 14850
610	0	0	Ki67+	 4604 15280
611	0	0	Ki67+	 4612 14888
612	0	0	Ki67+	 4613 14912
613	0	0	Ki67+	 4617 15389
614	0	0	Ki67+	 4618 15297
615	0	0	Ki67+	 4623 15402
616	0	0	Ki67+	 4624 14845
617	0	0	Ki67+	 4625 14978
618	0	0	Ki67+	 4626 14629
619	0	0	Ki67+	 4628 15058
620	0	0	Ki67+	 4630 15087
621	0	0	Ki67+	 4631 15029
622	0	0	Ki67+	 4632 15004
623	0	0	Ki67+	 4637 15384
624	0	0	Ki67+	 4639 14872
625	0	0	Ki67+	 4642 14655
626	0	0	Ki67+	 4643 14942
627	0	0	Ki67+	 4651 15074
628	0	0	Ki67+	 4654 14886
629	0	0	Ki67+	 4659 14996
630	0	0	Ki67+	 4662 14777
631	0	0	Ki67+	 4662 14946
632	0	0	Ki67+	 4662 15374
633	0	0	Ki67+	 4664 15391
634	0	0	Ki67+	 4665 14676
635	0	0	Ki67+	 4665 14795
636	0	0	Ki67+	 4671 14617
637	0	0	Ki67+	 4673 14665
638	0	0	Ki67+	 4673 14956
639	0	0	Ki67+	 4675 15322
640	0	0	Ki67+	 4676 15198
641	0	0	Ki67+	 4676 15258
642	0	0	Ki67+	 4676 15372
643	0	0	Ki67+	 4679 15039
644	0	0	Ki67+	 4680 15058
645	0	0	Ki67+	 4685 14891
646	0	0	Ki67+	 4685 15355
647	0	0	Ki67+	 4687 15385
648	0	0	Ki67+	 4688 14773
649	0	0	Ki67+	 4693 15082
650	0	0	Ki67+	 4694 14822
651	0	0	Ki67+	 4695 15367
652	0	0	Ki67+	 4696 14974
653	0	0	Ki67+	 4697 14644
654	0	0	Ki67+	 4699 14792
655	0	0	Ki67+	 4700 15405
656	0	0	Ki67+	 4701 14678
657	0	0	Ki67+	 4702 15034
658	0	0	Ki67+	 4704 14770
659	0	0	Ki67+	 4705 14924
660	0	0	Ki67+	 4708 15230
661	0	0	Ki67+	 4709 14873
662	0	0	Ki67+	 4709 14904
663	0	0	Ki67+	 4711 15042
664	0	0	Ki67+	 4712 14977
665	0	0	Ki67+	 4714 14943
666	0	0	Ki67+	 4715 14923
667	0	0	Ki67+	 4721 15080
668	0	0	Ki67+	 4725 14614
669	0	0	Ki67+	 4726 14629
670	0	0	Ki67+	 4726 15356
671	0	0	Ki67+	 4727 14772
672	0	0	Ki67+	 4729 15395
673	0	0	Ki67+	 4733 14813
674	0	0	Ki67+	 4734 15102
675	0	0	Ki67+	 4735 15062
676	0	0	Ki67+	 4737 14640
677	0	0	Ki67+	 4742 14965
678	0	0	Ki67+	 4751 15019
679	0	0	Ki67+	 4753 14689
680	0	0	Ki67+	 4753 14905
681	0	0	Ki67+	 4753 15071
682	0	0	Ki67+	 4754 15044
683	0	0	Ki67+	 4757 14963
684	0	0	Ki67+	 4759 14787
685	0	0	Ki67+	 4759 14835
686	0	0	Ki67+	 4760 15107
687	0	0	Ki67+	 4761 15059
688	0	0	Ki67+	 4766 15375
689	0	0	Ki67+	 4785 14801
690	0	0	Ki67+	 4785 14826
691	0	0	Ki67+	 4787 14623
692	0	0	Ki67+	 4788 14785
693	0	0	Ki67+	 4788 15105
694	0	0	Ki67+	 4791 14980
695	0	0	Ki67+	 4793 15017
696	0	0	Ki67+	 4794 14661
697	0	0	Ki67+	 4799 14701
698	0	0	Ki67+	 4165 15744
699	0	0	Ki67+	 4176 15862
700	0	0	Ki67+	 4181 15722
701	0	0	Ki67+	 4188 15776
702	0	0	Ki67+	 4190 15653
703	0	0	Ki67+	 4198 15741
704	0	0	Ki67+	 4198 15841
705	0	0	Ki67+	 4199 15909
706	0	0	Ki67+	 4200 15892
707	0	0	Ki67+	 4202 15688
708	0	0	Ki67+	 4211 15754
709	0	0	Ki67+	 4212 15778
710	0	0	Ki67+	 4217 15507
711	0	0	Ki67+	 4217 15798
712	0	0	Ki67+	 4226 15778
713	0	0	Ki67+	 4228 15851
714	0	0	Ki67+	 4229 15553
715	0	0	Ki67+	 4229 15680
716	0	0	Ki67+	 4229 15723
717	0	0	Ki67+	 4230 15763
718	0	0	Ki67+	 4231 16099
719	0	0	Ki67+	 4233 15799
720	0	0	Ki67+	 4235 15840
721	0	0	Ki67+	 4235 16051
722	0	0	Ki67+	 4241 15479
723	0	0	Ki67+	 4241 16113
724	0	0	Ki67+	 4244 16077
725	0	0	Ki67+	 4248 15870
726	0	0	Ki67+	 4250 15557
727	0	0	Ki67+	 4251 15509
728	0	0	Ki67+	 4252 15498
729	0	0	Ki67+	 4252 15534
730	0	0	Ki67+	 4253 15720
731	0	0	Ki67+	 4256 15996
732	0	0	Ki67+	 4259 16020
733	0	0	Ki67+	 4260 15931
734	0	0	Ki67+	 4262 15844
735	0	0	Ki67+	 4262 15945
736	0	0	Ki67+	 4263 15855
737	0	0	Ki67+	 4263 15980
738	0	0	Ki67+	 4269 15693
739	0	0	Ki67+	 4269 15750
740	0	0	Ki67+	 4271 15471
741	0	0	Ki67+	 4275 15609
742	0	0	Ki67+	 4275 15721
743	0	0	Ki67+	 4276 15584
744	0	0	Ki67+	 4277 15628
745	0	0	Ki67+	 4279 15553
746	0	0	Ki67+	 4282 16098
747	0	0	Ki67+	 4283 15992
748	0	0	Ki67+	 4284 15764
749	0	0	Ki67+	 4288 15497
750	0	0	Ki67+	 4295 15513
751	0	0	Ki67+	 4295 15769
752	0	0	Ki67+	 4300 16095
753	0	0	Ki67+	 4301 15743
754	0	0	Ki67+	 4303 16065
755	0	0	Ki67+	 4304 15617
756	0	0	Ki67+	 4305 15932
757	0	0	Ki67+	 4306 16141
758	0	0	Ki67+	 4308 15650
759	0	0	Ki67+	 4309 15852
760	0	0	Ki67+	 4312 15509
761	0	0	Ki67+	 4318 15765
762	0	0	Ki67+	 4319 15619
763	0	0	Ki67+	 4324 15673
764	0	0	Ki67+	 4325 16192
765	0	0	Ki67+	 4332 15549
766	0	0	Ki67+	 4332 15566
767	0	0	Ki67+	 4336 15524
768	0	0	Ki67+	 4337 15808
769	0	0	Ki67+	 4338 15925
770	0	0	Ki67+	 4339 15586
771	0	0	Ki67+	 4339 16014
772	0	0	Ki67+	 4342 15510
773	0	0	Ki67+	 4344 15853
774	0	0	Ki67+	 4350 15959
775	0	0	Ki67+	 4355 16207
776	0	0	Ki67+	 4356 16005
777	0	0	Ki67+	 4356 16039
778	0	0	Ki67+	 4359 15575
779	0	0	Ki67+	 4359 15861
780	0	0	Ki67+	 4360 15933
781	0	0	Ki67+	 4361 15507
782	0	0	Ki67+	 4365 15598
783	0	0	Ki67+	 4365 15785
784	0	0	Ki67+	 4365 15831
785	0	0	Ki67+	 4365 15895
786	0	0	Ki67+	 4366 15680
787	0	0	Ki67+	 4367 15620
788	0	0	Ki67+	 4368 16016
789	0	0	Ki67+	 4372 15988
790	0	0	Ki67+	 4372 16093
791	0	0	Ki67+	 4374 16124
792	0	0	Ki67+	 4375 15560
793	0	0	Ki67+	 4376 16147
794	0	0	Ki67+	 4377 15595
795	0	0	Ki67+	 4377 15686
796	0	0	Ki67+	 4385 15791
797	0	0	Ki67+	 4387 15666
798	0	0	Ki67+	 4387 15701
799	0	0	Ki67+	 4387 16058
800	0	0	Ki67+	 4387 16156
801	0	0	Ki67+	 4388 16070
802	0	0	Ki67+	 4390 15615
803	0	0	Ki67+	 4393 15939
804	0	0	Ki67+	 4395 15537
805	0	0	Ki67+	 4396 16038
806	0	0	Ki67+	 4401 15576
807	0	0	Ki67+	 4404 15559
808	0	0	Ki67+	 4406 15622
809	0	0	Ki67+	 4407 15818
810	0	0	Ki67+	 4410 15681
811	0	0	Ki67+	 4411 15529
812	0	0	Ki67+	 4413 15842
813	0	0	Ki67+	 4419 15731
814	0	0	Ki67+	 4419 15919
815	0	0	Ki67+	 4420 16082
816	0	0	Ki67+	 4420 16203
817	0	0	Ki67+	 4423 16005
818	0	0	Ki67+	 4425 16038
819	0	0	Ki67+	 4425 16071
820	0	0	Ki67+	 4427 16143
821	0	0	Ki67+	 4428 15560
822	0	0	Ki67+	 4433 15892
823	0	0	Ki67+	 4433 16180
824	0	0	Ki67+	 4437 15520
825	0	0	Ki67+	 4439 15640
826	0	0	Ki67+	 4440 15662
827	0	0	Ki67+	 4442 15610
828	0	0	Ki67+	 4443 16023
829	0	0	Ki67+	 4444 16083
830	0	0	Ki67+	 4447 15765
831	0	0	Ki67+	 4447 16116
832	0	0	Ki67+	 4447 16137
833	0	0	Ki67+	 4448 15705
834	0	0	Ki67+	 4449 16048
835	0	0	Ki67+	 4451 15907
836	0	0	Ki67+	 4452 15570
837	0	0	Ki67+	 4455 16019
838	0	0	Ki67+	 4456 16031
839	0	0	Ki67+	 4463 15410
840	0	0	Ki67+	 4466 15662
841	0	0	Ki67+	 4466 15922
842	0	0	Ki67+	 4469 15630
843	0	0	Ki67+	 4469 15806
844	0	0	Ki67+	 4477 15968
845	0	0	Ki67+	 4479 15533
846	0	0	Ki67+	 4484 15698
847	0	0	Ki67+	 4489 15583
848	0	0	Ki67+	 4492 15492
849	0	0	Ki67+	 4498 15635
850	0	0	Ki67+	 4498 15696
851	0	0	Ki67+	 4502 15657
852	0	0	Ki67+	 4507 15532
853	0	0	Ki67+	 4513 16200
854	0	0	Ki67+	 4528 15509
855	0	0	Ki67+	 4532 15440
856	0	0	Ki67+	 4538 15705
857	0	0	Ki67+	 4542 15540
858	0	0	Ki67+	 4547 15724
859	0	0	Ki67+	 4554 15683
860	0	0	Ki67+	 4556 15454
861	0	0	Ki67+	 4558 15421
862	0	0	Ki67+	 4561 15592
863	0	0	Ki67+	 4562 15479
864	0	0	Ki67+	 4574 15696
865	0	0	Ki67+	 4590 15455
866	0	0	Ki67+	 4591 15416
867	0	0	Ki67+	 4594 15624
868	0	0	Ki67+	 4598 15506
869	0	0	Ki67+	 4598 15813
870	0	0	Ki67+	 4604 15644
871	0	0	Ki67+	 4607 15534
872	0	0	Ki67+	 4612 15483
873	0	0	Ki67+	 4613 15457
874	0	0	Ki67+	 4628 15572
875	0	0	Ki67+	 4630 15468
876	0	0	Ki67+	 4630 15997
877	0	0	Ki67+	 4631 15591
878	0	0	Ki67+	 4645 15545
879	0	0	Ki67+	 4650 15572
880	0	0	Ki67+	 4653 15612
881	0	0	Ki67+	 4661 15648
882	0	0	Ki67+	 4664 15596
883	0	0	Ki67+	 4670 15541
884	0	0	Ki67+	 4671 15693
885	0	0	Ki67+	 4674 15978
886	0	0	Ki67+	 4675 15462
887	0	0	Ki67+	 4675 15934
888	0	0	Ki67+	 4677 15451
889	0	0	Ki67+	 4679 15524
890	0	0	Ki67+	 4693 15488
891	0	0	Ki67+	 4694 15448
892	0	0	Ki67+	 4695 15509
893	0	0	Ki67+	 4696 15627
894	0	0	Ki67+	 4699 15543
895	0	0	Ki67+	 4701 15590
896	0	0	Ki67+	 4705 15461
897	0	0	Ki67+	 4713 15498
898	0	0	Ki67+	 4713 15654
899	0	0	Ki67+	 4725 15632
900	0	0	Ki67+	 4730 15472
901	0	0	Ki67+	 4730 15528
902	0	0	Ki67+	 4732 15492
903	0	0	Ki67+	 4738 15633
904	0	0	Ki67+	 4740 15568
905	0	0	Ki67+	 4742 15746
906	0	0	Ki67+	 4744 15697
907	0	0	Ki67+	 4746 15647
908	0	0	Ki67+	 4751 15444
909	0	0	Ki67+	 4752 15616
910	0	0	Ki67+	 4754 15601
911	0	0	Ki67+	 4761 15655
912	0	0	Ki67+	 4765 15542
913	0	0	Ki67+	 4770 15572
914	0	0	Ki67+	 4774 15611
915	0	0	Ki67+	 4783 15497
916	0	0	Ki67+	 4794 15440
917	0	0	Ki67+	 4795 15572
918	0	0	Ki67+	 4318 16378
919	0	0	Ki67+	 4320 16265
920	0	0	Ki67+	 4323 16310
921	0	0	Ki67+	 4328 16279
922	0	0	Ki67+	 4333 16289
923	0	0	Ki67+	 4333 16328
924	0	0	Ki67+	 4350 16278
925	0	0	Ki67+	 4352 16296
926	0	0	Ki67+	 4353 16240
927	0	0	Ki67+	 4361 16460
928	0	0	Ki67+	 4386 16243
929	0	0	Ki67+	 4389 16214
930	0	0	Ki67+	 4402 16223
931	0	0	Ki67+	 4415 16414
932	0	0	Ki67+	 4417 16448
933	0	0	Ki67+	 4433 16436
934	0	0	Ki67+	 4435 16277
935	0	0	Ki67+	 4439 16383
936	0	0	Ki67+	 4443 16415
937	0	0	Ki67+	 4445 16832
938	0	0	Ki67+	 4446 16334
939	0	0	Ki67+	 4446 16365
940	0	0	Ki67+	 4468 16809
941	0	0	Ki67+	 4474 16921
942	0	0	Ki67+	 4479 16780
943	0	0	Ki67+	 4482 16890
944	0	0	Ki67+	 4491 16731
945	0	0	Ki67+	 4491 16956
946	0	0	Ki67+	 4498 16860
947	0	0	Ki67+	 4500 16223
948	0	0	Ki67+	 4509 16901
949	0	0	Ki67+	 4510 16267
950	0	0	Ki67+	 4514 16671
951	0	0	Ki67+	 4514 16701
952	0	0	Ki67+	 4517 16849
953	0	0	Ki67+	 4521 16984
954	0	0	Ki67+	 4523 16778
955	0	0	Ki67+	 4528 16622
956	0	0	Ki67+	 4530 16814
957	0	0	Ki67+	 4531 16830
958	0	0	Ki67+	 4537 16595
959	0	0	Ki67+	 4540 16239
960	0	0	Ki67+	 4541 16696
961	0	0	Ki67+	 4544 16716
962	0	0	Ki67+	 4545 16756
963	0	0	Ki67+	 4545 16976
964	0	0	Ki67+	 4546 16863
965	0	0	Ki67+	 4548 16278
966	0	0	Ki67+	 4549 16326
967	0	0	Ki67+	 4560 16801
968	0	0	Ki67+	 4562 16573
969	0	0	Ki67+	 4565 16637
970	0	0	Ki67+	 4566 16308
971	0	0	Ki67+	 4569 16270
972	0	0	Ki67+	 4570 16832
973	0	0	Ki67+	 4575 16381
974	0	0	Ki67+	 4580 16772
975	0	0	Ki67+	 4582 16299
976	0	0	Ki67+	 4583 16574
977	0	0	Ki67+	 4588 16634
978	0	0	Ki67+	 4593 16985
979	0	0	Ki67+	 4594 16542
980	0	0	Ki67+	 4594 16592
981	0	0	Ki67+	 4594 16968
982	0	0	Ki67+	 4598 16791
983	0	0	Ki67+	 4599 16223
984	0	0	Ki67+	 4604 16767
985	0	0	Ki67+	 4606 16479
986	0	0	Ki67+	 4612 16545
987	0	0	Ki67+	 4612 16562
988	0	0	Ki67+	 4613 16986
989	0	0	Ki67+	 4631 16786
990	0	0	Ki67+	 4662 16768
991	0	0	Ki67+	 4662 16807
992	0	0	Ki67+	 4665 16756
993	0	0	Ki67+	 4672 16959
994	0	0	Ki67+	 4685 16964
995	0	0	Ki67+	 4692 16630
996	0	0	Ki67+	 4692 16771
997	0	0	Ki67+	 4694 16802
998	0	0	Ki67+	 4699 16963
999	0	0	Ki67+	 4707 16275
1000	0	0	Ki67+	 4710 16830
1001	0	0	Ki67+	 4716 16758
1002	0	0	Ki67+	 4717 16992
1003	0	0	Ki67+	 4726 16926
1004	0	0	Ki67+	 4727 16660
1005	0	0	Ki67+	 4728 16800
1006	0	0	Ki67+	 4730 16997
1007	0	0	Ki67+	 4739 16967
1008	0	0	Ki67+	 4740 16838
1009	0	0	Ki67+	 4748 16783
1010	0	0	Ki67+	 4758 16984
1011	0	0	Ki67+	 4762 16933
1012	0	0	Ki67+	 4772 16863
1013	0	0	Ki67+	 4774 16816
1014	0	0	Ki67+	 4774 16879
1015	0	0	Ki67+	 4775 16827
1016	0	0	Ki67+	 4784 16907
1017	0	0	Ki67+	 4792 16853
1018	0	0	Ki67+	 4792 16946
1019	0	0	Ki67+	 4531 17184
1020	0	0	Ki67+	 4556 17146
1021	0	0	Ki67+	 4562 17183
1022	0	0	Ki67+	 4577 17032
1023	0	0	Ki67+	 4578 17222
1024	0	0	Ki67+	 4582 17234
1025	0	0	Ki67+	 4604 17705
1026	0	0	Ki67+	 4605 17019
1027	0	0	Ki67+	 4610 17643
1028	0	0	Ki67+	 4627 17227
1029	0	0	Ki67+	 4628 17302
1030	0	0	Ki67+	 4650 17058
1031	0	0	Ki67+	 4654 17171
1032	0	0	Ki67+	 4654 17262
1033	0	0	Ki67+	 4656 17192
1034	0	0	Ki67+	 4657 17531
1035	0	0	Ki67+	 4658 17634
1036	0	0	Ki67+	 4668 17231
1037	0	0	Ki67+	 4668 17327
1038	0	0	Ki67+	 4679 17450
1039	0	0	Ki67+	 4686 17693
1040	0	0	Ki67+	 4687 17260
1041	0	0	Ki67+	 4689 17467
1042	0	0	Ki67+	 4694 17482
1043	0	0	Ki67+	 4701 17420
1044	0	0	Ki67+	 4706 17531
1045	0	0	Ki67+	 4708 17220
1046	0	0	Ki67+	 4709 17762
1047	0	0	Ki67+	 4714 17588
1048	0	0	Ki67+	 4715 17506
1049	0	0	Ki67+	 4716 17293
1050	0	0	Ki67+	 4719 17213
1051	0	0	Ki67+	 4721 17415
1052	0	0	Ki67+	 4722 17695
1053	0	0	Ki67+	 4725 17266
1054	0	0	Ki67+	 4726 17297
1055	0	0	Ki67+	 4732 17051
1056	0	0	Ki67+	 4732 17747
1057	0	0	Ki67+	 4736 17767
1058	0	0	Ki67+	 4737 17195
1059	0	0	Ki67+	 4738 17714
1060	0	0	Ki67+	 4744 17337
1061	0	0	Ki67+	 4744 17556
1062	0	0	Ki67+	 4746 17369
1063	0	0	Ki67+	 4749 17267
1064	0	0	Ki67+	 4751 17028
1065	0	0	Ki67+	 4761 17473
1066	0	0	Ki67+	 4762 17065
1067	0	0	Ki67+	 4765 17752
1068	0	0	Ki67+	 4767 17703
1069	0	0	Ki67+	 4767 17780
1070	0	0	Ki67+	 4772 17048
1071	0	0	Ki67+	 4773 17416
1072	0	0	Ki67+	 4785 17790
1073	0	0	Ki67+	 4787 17531
1074	0	0	Ki67+	 4595 17832
1075	0	0	Ki67+	 4601 17849
1076	0	0	Ki67+	 4610 17820
1077	0	0	Ki67+	 4614 17835
1078	0	0	Ki67+	 4616 18127
1079	0	0	Ki67+	 4635 17871
1080	0	0	Ki67+	 4637 17896
1081	0	0	Ki67+	 4641 17964
1082	0	0	Ki67+	 4651 18275
1083	0	0	Ki67+	 4652 17846
1084	0	0	Ki67+	 4653 18302
1085	0	0	Ki67+	 4669 17979
1086	0	0	Ki67+	 4679 17852
1087	0	0	Ki67+	 4679 17966
1088	0	0	Ki67+	 4683 17877
1089	0	0	Ki67+	 4687 18222
1090	0	0	Ki67+	 4689 17955
1091	0	0	Ki67+	 4711 17848
1092	0	0	Ki67+	 4718 18245
1093	0	0	Ki67+	 4718 18268
1094	0	0	Ki67+	 4723 18219
1095	0	0	Ki67+	 4725 18009
1096	0	0	Ki67+	 4730 17893
1097	0	0	Ki67+	 4731 18311
1098	0	0	Ki67+	 4745 17937
1099	0	0	Ki67+	 4749 17867
1100	0	0	Ki67+	 4755 18259
1101	0	0	Ki67+	 4756 17838
1102	0	0	Ki67+	 4757 17811
1103	0	0	Ki67+	 4757 17958
1104	0	0	Ki67+	 4763 17989
1105	0	0	Ki67+	 4775 17952
1106	0	0	Ki67+	 4780 18032
1107	0	0	Ki67+	 4786 17811
1108	0	0	Ki67+	 4790 17948
1109	0	0	Ki67+	 4793 17843
1110	0	0	Ki67+	 4797 17977
1111	0	0	Ki67+	 4782 20589
1112	0	0	Ki67+	 4414 22466
1113	0	0	Ki67+	 4010 22776
1114	0	0	Ki67+	 4014 22759
1115	0	0	Ki67+	 4018 22806
1116	0	0	Ki67+	 4023 22825
1117	0	0	Ki67+	 4034 22980
1118	0	0	Ki67+	 4051 22756
1119	0	0	Ki67+	 4055 22864
1120	0	0	Ki67+	 4077 22995
1121	0	0	Ki67+	 4078 22885
1122	0	0	Ki67+	 4103 22871
1123	0	0	Ki67+	 4111 22852
1124	0	0	Ki67+	 4147 22881
1125	0	0	Ki67+	 4156 22952
1126	0	0	Ki67+	 4159 22929
1127	0	0	Ki67+	 4194 22949
1128	0	0	Ki67+	 4200 22931
1129	0	0	Ki67+	 4200 22985
1130	0	0	Ki67+	 4209 22937
1131	0	0	Ki67+	 4212 22998
1132	0	0	Ki67+	 4215 23140
1133	0	0	Ki67+	 4219 23125
1134	0	0	Ki67+	 4235 23129
1135	0	0	Ki67+	 4247 23166
1136	0	0	Ki67+	 4259 22999
1137	0	0	Ki67+	 4272 23214
1138	0	0	Ki67+	 4273 23246
1139	0	0	Ki67+	 4274 23049
1140	0	0	Ki67+	 4278 23090
1141	0	0	Ki67+	 4288 23341
1142	0	0	Ki67+	 4290 22673
1143	0	0	Ki67+	 4292 23002
1144	0	0	Ki67+	 4304 23074
1145	0	0	Ki67+	 4305 23063
1146	0	0	Ki67+	 4306 23176
1147	0	0	Ki67+	 4310 22761
1148	0	0	Ki67+	 4313 23142
1149	0	0	Ki67+	 4320 23083
1150	0	0	Ki67+	 4326 23051
1151	0	0	Ki67+	 4327 23110
1152	0	0	Ki67+	 4335 23191
1153	0	0	Ki67+	 4341 22718
1154	0	0	Ki67+	 4362 23206
1155	0	0	Ki67+	 4386 23177
1156	0	0	Ki67+	 4386 23355
1157	0	0	Ki67+	 4391 23344
1158	0	0	Ki67+	 4406 23367
1159	0	0	Ki67+	 4420 23349
1160	0	0	Ki67+	 4422 23278
1161	0	0	Ki67+	 4437 23397
1162	0	0	Ki67+	 4448 22767
1163	0	0	Ki67+	 4482 23324
1164	0	0	Ki67+	 4625 23228
1165	0	0	Ki67+	 4323 23467
1166	0	0	Ki67+	 4360 23452
1167	0	0	Ki67+	 4387 23429
1168	0	0	Ki67+	 4439 23449
1169	0	0	Ki67+	 4448 23476
1170	0	0	Ki67+	 4480 23565
1171	0	0	Ki67+	 4511 23852
1172	0	0	Ki67+	 4541 23444
1173	0	0	Ki67+	 4567 23706
1174	0	0	Ki67+	 4600 23981
1175	0	0	Ki67+	 4614 23951
1176	0	0	Ki67+	 4623 24009
1177	0	0	Ki67+	 4631 24019
1178	0	0	Ki67+	 4648 23916
1179	0	0	Ki67+	 4656 23799
1180	0	0	Ki67+	 4673 24045
1181	0	0	Ki67+	 4674 23539
1182	0	0	Ki67+	 4719 23543
1183	0	0	Ki67+	 4749 24057
1184	0	0	Ki67+	 4752 24136
1185	0	0	Ki67+	 4769 24093
1186	0	0	Ki67+	 4793 24093
1187	0	0	Ki67+	 4815 13049
1188	0	0	Ki67+	 4844 13077
1189	0	0	Ki67+	 4861 13062
1190	0	0	Ki67+	 4870 12988
1191	0	0	Ki67+	 4886 13047
1192	0	0	Ki67+	 4897 13007
1193	0	0	Ki67+	 4901 12972
1194	0	0	Ki67+	 4916 12996
1195	0	0	Ki67+	 4923 13019
1196	0	0	Ki67+	 4924 12984
1197	0	0	Ki67+	 4933 12966
1198	0	0	Ki67+	 4934 13007
1199	0	0	Ki67+	 4940 12935
1200	0	0	Ki67+	 4947 12995
1201	0	0	Ki67+	 4960 12968
1202	0	0	Ki67+	 4960 12987
1203	0	0	Ki67+	 4967 12908
1204	0	0	Ki67+	 4968 12937
1205	0	0	Ki67+	 4987 12922
1206	0	0	Ki67+	 4989 12847
1207	0	0	Ki67+	 4992 12948
1208	0	0	Ki67+	 4996 12980
1209	0	0	Ki67+	 5008 12906
1210	0	0	Ki67+	 5009 12831
1211	0	0	Ki67+	 5013 12853
1212	0	0	Ki67+	 5026 12870
1213	0	0	Ki67+	 5026 12947
1214	0	0	Ki67+	 5034 12854
1215	0	0	Ki67+	 5034 12934
1216	0	0	Ki67+	 5039 12814
1217	0	0	Ki67+	 5043 12873
1218	0	0	Ki67+	 5051 12856
1219	0	0	Ki67+	 5055 12919
1220	0	0	Ki67+	 5060 12768
1221	0	0	Ki67+	 5066 12882
1222	0	0	Ki67+	 5072 12799
1223	0	0	Ki67+	 5090 12785
1224	0	0	Ki67+	 5136 12779
1225	0	0	Ki67+	 5151 12733
1226	0	0	Ki67+	 5162 12753
1227	0	0	Ki67+	 5175 12707
1228	0	0	Ki67+	 5179 12744
1229	0	0	Ki67+	 5179 12787
1230	0	0	Ki67+	 5195 12729
1231	0	0	Ki67+	 5197 12756
1232	0	0	Ki67+	 5199 12780
1233	0	0	Ki67+	 5221 12936
1234	0	0	Ki67+	 5225 13233
1235	0	0	Ki67+	 5234 12783
1236	0	0	Ki67+	 5236 12731
1237	0	0	Ki67+	 5238 12747
1238	0	0	Ki67+	 5243 13215
1239	0	0	Ki67+	 5245 13230
1240	0	0	Ki67+	 5251 12675
1241	0	0	Ki67+	 5255 12739
1242	0	0	Ki67+	 5263 13204
1243	0	0	Ki67+	 5270 12771
1244	0	0	Ki67+	 5272 12742
1245	0	0	Ki67+	 5276 12687
1246	0	0	Ki67+	 5279 13205
1247	0	0	Ki67+	 5280 12715
1248	0	0	Ki67+	 5282 12758
1249	0	0	Ki67+	 5296 12722
1250	0	0	Ki67+	 5296 12752
1251	0	0	Ki67+	 5296 13222
1252	0	0	Ki67+	 5309 12693
1253	0	0	Ki67+	 5309 13195
1254	0	0	Ki67+	 5310 12745
1255	0	0	Ki67+	 5322 12674
1256	0	0	Ki67+	 5326 12729
1257	0	0	Ki67+	 5326 13229
1258	0	0	Ki67+	 5329 12709
1259	0	0	Ki67+	 5330 12636
1260	0	0	Ki67+	 5332 12606
1261	0	0	Ki67+	 5332 13179
1262	0	0	Ki67+	 5347 12704
1263	0	0	Ki67+	 5352 13205
1264	0	0	Ki67+	 5357 12596
1265	0	0	Ki67+	 5360 12654
1266	0	0	Ki67+	 5360 12687
1267	0	0	Ki67+	 5360 13232
1268	0	0	Ki67+	 5366 12622
1269	0	0	Ki67+	 5379 12700
1270	0	0	Ki67+	 5384 12667
1271	0	0	Ki67+	 5390 12594
1272	0	0	Ki67+	 5390 13175
1273	0	0	Ki67+	 5392 13217
1274	0	0	Ki67+	 5398 12560
1275	0	0	Ki67+	 5399 12680
1276	0	0	Ki67+	 5410 12639
1277	0	0	Ki67+	 5417 12611
1278	0	0	Ki67+	 5425 12571
1279	0	0	Ki67+	 5427 12658
1280	0	0	Ki67+	 5438 12640
1281	0	0	Ki67+	 5452 12544
1282	0	0	Ki67+	 5460 12573
1283	0	0	Ki67+	 5465 12593
1284	0	0	Ki67+	 5469 12625
1285	0	0	Ki67+	 5470 13232
1286	0	0	Ki67+	 5477 12524
1287	0	0	Ki67+	 5477 12604
1288	0	0	Ki67+	 5491 13225
1289	0	0	Ki67+	 5492 13208
1290	0	0	Ki67+	 5493 12607
1291	0	0	Ki67+	 5506 12514
1292	0	0	Ki67+	 5511 13223
1293	0	0	Ki67+	 5516 12783
1294	0	0	Ki67+	 5517 12612
1295	0	0	Ki67+	 5520 13246
1296	0	0	Ki67+	 5526 12599
1297	0	0	Ki67+	 5540 12573
1298	0	0	Ki67+	 5545 12550
1299	0	0	Ki67+	 5554 12542
1300	0	0	Ki67+	 5587 12481
1301	0	0	Ki67+	 4801 13338
1302	0	0	Ki67+	 4804 13270
1303	0	0	Ki67+	 4804 13393
1304	0	0	Ki67+	 4805 13947
1305	0	0	Ki67+	 4806 13628
1306	0	0	Ki67+	 4812 13936
1307	0	0	Ki67+	 4815 13653
1308	0	0	Ki67+	 4820 13676
1309	0	0	Ki67+	 4820 13971
1310	0	0	Ki67+	 4829 13353
1311	0	0	Ki67+	 4832 13278
1312	0	0	Ki67+	 4840 13310
1313	0	0	Ki67+	 4842 13382
1314	0	0	Ki67+	 4843 13667
1315	0	0	Ki67+	 4845 13935
1316	0	0	Ki67+	 4856 13680
1317	0	0	Ki67+	 4858 13288
1318	0	0	Ki67+	 4858 13409
1319	0	0	Ki67+	 4859 13950
1320	0	0	Ki67+	 4861 13698
1321	0	0	Ki67+	 4871 13368
1322	0	0	Ki67+	 4872 13982
1323	0	0	Ki67+	 4874 13611
1324	0	0	Ki67+	 4875 13315
1325	0	0	Ki67+	 4881 13637
1326	0	0	Ki67+	 4884 13421
1327	0	0	Ki67+	 4887 13324
1328	0	0	Ki67+	 4887 13402
1329	0	0	Ki67+	 4887 13663
1330	0	0	Ki67+	 4891 13986
1331	0	0	Ki67+	 4894 13578
1332	0	0	Ki67+	 4895 13510
1333	0	0	Ki67+	 4899 13300
1334	0	0	Ki67+	 4901 13388
1335	0	0	Ki67+	 4901 13431
1336	0	0	Ki67+	 4901 13482
1337	0	0	Ki67+	 4902 13665
1338	0	0	Ki67+	 4906 13640
1339	0	0	Ki67+	 4909 13961
1340	0	0	Ki67+	 4913 13609
1341	0	0	Ki67+	 4913 14014
1342	0	0	Ki67+	 4917 13343
1343	0	0	Ki67+	 4917 13364
1344	0	0	Ki67+	 4919 13534
1345	0	0	Ki67+	 4923 13983
1346	0	0	Ki67+	 4925 13398
1347	0	0	Ki67+	 4927 13567
1348	0	0	Ki67+	 4928 13455
1349	0	0	Ki67+	 4931 13428
1350	0	0	Ki67+	 4942 13508
1351	0	0	Ki67+	 4944 13670
1352	0	0	Ki67+	 4949 13475
1353	0	0	Ki67+	 4953 13357
1354	0	0	Ki67+	 4953 13421
1355	0	0	Ki67+	 4953 13660
1356	0	0	Ki67+	 4955 13312
1357	0	0	Ki67+	 4965 13637
1358	0	0	Ki67+	 4971 14008
1359	0	0	Ki67+	 4978 13531
1360	0	0	Ki67+	 4980 13516
1361	0	0	Ki67+	 4982 14036
1362	0	0	Ki67+	 4984 13331
1363	0	0	Ki67+	 4984 13616
1364	0	0	Ki67+	 4987 13403
1365	0	0	Ki67+	 4991 13581
1366	0	0	Ki67+	 4992 13458
1367	0	0	Ki67+	 4998 13836
1368	0	0	Ki67+	 5004 13624
1369	0	0	Ki67+	 5005 13430
1370	0	0	Ki67+	 5008 13541
1371	0	0	Ki67+	 5016 13571
1372	0	0	Ki67+	 5017 13595
1373	0	0	Ki67+	 5020 13359
1374	0	0	Ki67+	 5021 13472
1375	0	0	Ki67+	 5023 13423
1376	0	0	Ki67+	 5024 13403
1377	0	0	Ki67+	 5029 13533
1378	0	0	Ki67+	 5031 13653
1379	0	0	Ki67+	 5035 13497
1380	0	0	Ki67+	 5066 13725
1381	0	0	Ki67+	 5093 13546
1382	0	0	Ki67+	 5101 13568
1383	0	0	Ki67+	 5104 13647
1384	0	0	Ki67+	 5105 13603
1385	0	0	Ki67+	 5112 13490
1386	0	0	Ki67+	 5117 13622
1387	0	0	Ki67+	 5118 13856
1388	0	0	Ki67+	 5126 13576
1389	0	0	Ki67+	 5129 13851
1390	0	0	Ki67+	 5131 13476
1391	0	0	Ki67+	 5132 13618
1392	0	0	Ki67+	 5132 13788
1393	0	0	Ki67+	 5134 13835
1394	0	0	Ki67+	 5136 13466
1395	0	0	Ki67+	 5137 13451
1396	0	0	Ki67+	 5144 13648
1397	0	0	Ki67+	 5145 13872
1398	0	0	Ki67+	 5147 13841
1399	0	0	Ki67+	 5148 13415
1400	0	0	Ki67+	 5148 13926
1401	0	0	Ki67+	 5149 13899
1402	0	0	Ki67+	 5152 13594
1403	0	0	Ki67+	 5154 13993
1404	0	0	Ki67+	 5155 13657
1405	0	0	Ki67+	 5157 14027
1406	0	0	Ki67+	 5160 13326
1407	0	0	Ki67+	 5162 13867
1408	0	0	Ki67+	 5163 13349
1409	0	0	Ki67+	 5163 13808
1410	0	0	Ki67+	 5164 13378
1411	0	0	Ki67+	 5169 13484
1412	0	0	Ki67+	 5169 13647
1413	0	0	Ki67+	 5171 13606
1414	0	0	Ki67+	 5172 13959
1415	0	0	Ki67+	 5173 13321
1416	0	0	Ki67+	 5173 13412
1417	0	0	Ki67+	 5177 14043
1418	0	0	Ki67+	 5182 13841
1419	0	0	Ki67+	 5186 13361
1420	0	0	Ki67+	 5187 13471
1421	0	0	Ki67+	 5190 13338
1422	0	0	Ki67+	 5191 13279
1423	0	0	Ki67+	 5195 13436
1424	0	0	Ki67+	 5196 13815
1425	0	0	Ki67+	 5199 13259
1426	0	0	Ki67+	 5202 13965
1427	0	0	Ki67+	 5205 13822
1428	0	0	Ki67+	 5205 13882
1429	0	0	Ki67+	 5209 13522
1430	0	0	Ki67+	 5210 14027
1431	0	0	Ki67+	 5216 13291
1432	0	0	Ki67+	 5216 13834
1433	0	0	Ki67+	 5218 13763
1434	0	0	Ki67+	 5219 13260
1435	0	0	Ki67+	 5219 13858
1436	0	0	Ki67+	 5221 13365
1437	0	0	Ki67+	 5223 13460
1438	0	0	Ki67+	 5223 13802
1439	0	0	Ki67+	 5224 13701
1440	0	0	Ki67+	 5226 13958
1441	0	0	Ki67+	 5227 13417
1442	0	0	Ki67+	 5228 13339
1443	0	0	Ki67+	 5229 13777
1444	0	0	Ki67+	 5230 13979
1445	0	0	Ki67+	 5232 13765
1446	0	0	Ki67+	 5234 13625
1447	0	0	Ki67+	 5235 13451
1448	0	0	Ki67+	 5235 13938
1449	0	0	Ki67+	 5236 13791
1450	0	0	Ki67+	 5244 13731
1451	0	0	Ki67+	 5247 13952
1452	0	0	Ki67+	 5249 13630
1453	0	0	Ki67+	 5249 13700
1454	0	0	Ki67+	 5263 13762
1455	0	0	Ki67+	 5266 13788
1456	0	0	Ki67+	 5269 13252
1457	0	0	Ki67+	 5269 13917
1458	0	0	Ki67+	 5277 13726
1459	0	0	Ki67+	 5283 13944
1460	0	0	Ki67+	 5284 13816
1461	0	0	Ki67+	 5284 14007
1462	0	0	Ki67+	 5297 14013
1463	0	0	Ki67+	 5304 13985
1464	0	0	Ki67+	 5326 13752
1465	0	0	Ki67+	 5327 13556
1466	0	0	Ki67+	 5331 13972
1467	0	0	Ki67+	 5331 13999
1468	0	0	Ki67+	 5342 13802
1469	0	0	Ki67+	 5344 13469
1470	0	0	Ki67+	 5345 13544
1471	0	0	Ki67+	 5362 13702
1472	0	0	Ki67+	 5364 13527
1473	0	0	Ki67+	 5364 13579
1474	0	0	Ki67+	 5365 13783
1475	0	0	Ki67+	 5370 13501
1476	0	0	Ki67+	 5371 13603
1477	0	0	Ki67+	 5375 14011
1478	0	0	Ki67+	 5376 13553
1479	0	0	Ki67+	 5376 13651
1480	0	0	Ki67+	 5379 13535
1481	0	0	Ki67+	 5391 13453
1482	0	0	Ki67+	 5391 13993
1483	0	0	Ki67+	 5392 13780
1484	0	0	Ki67+	 5401 13729
1485	0	0	Ki67+	 5402 13277
1486	0	0	Ki67+	 5403 13571
1487	0	0	Ki67+	 5408 13481
1488	0	0	Ki67+	 5410 13527
1489	0	0	Ki67+	 5417 13618
1490	0	0	Ki67+	 5420 13259
1491	0	0	Ki67+	 5427 13792
1492	0	0	Ki67+	 5428 13425
1493	0	0	Ki67+	 5430 13509
1494	0	0	Ki67+	 5434 13525
1495	0	0	Ki67+	 5434 13695
1496	0	0	Ki67+	 5439 13559
1497	0	0	Ki67+	 5441 13597
1498	0	0	Ki67+	 5446 13260
1499	0	0	Ki67+	 5453 13433
1500	0	0	Ki67+	 5454 13493
1501	0	0	Ki67+	 5455 13791
1502	0	0	Ki67+	 5458 13729
1503	0	0	Ki67+	 5465 13578
1504	0	0	Ki67+	 5469 13595
1505	0	0	Ki67+	 5473 13519
1506	0	0	Ki67+	 5477 13740
1507	0	0	Ki67+	 5481 13774
1508	0	0	Ki67+	 5482 13557
1509	0	0	Ki67+	 5483 13284
1510	0	0	Ki67+	 5485 13494
1511	0	0	Ki67+	 5487 13417
1512	0	0	Ki67+	 5495 13379
1513	0	0	Ki67+	 5495 13518
1514	0	0	Ki67+	 5496 13265
1515	0	0	Ki67+	 5504 13741
1516	0	0	Ki67+	 5512 13288
1517	0	0	Ki67+	 5515 13555
1518	0	0	Ki67+	 5516 13384
1519	0	0	Ki67+	 5517 13781
1520	0	0	Ki67+	 5518 13483
1521	0	0	Ki67+	 5532 13535
1522	0	0	Ki67+	 5545 13746
1523	0	0	Ki67+	 5546 13466
1524	0	0	Ki67+	 5549 13514
1525	0	0	Ki67+	 5557 13470
1526	0	0	Ki67+	 5558 13535
1527	0	0	Ki67+	 5562 13346
1528	0	0	Ki67+	 5566 13273
1529	0	0	Ki67+	 5569 13449
1530	0	0	Ki67+	 5572 13503
1531	0	0	Ki67+	 5573 13310
1532	0	0	Ki67+	 5573 13754
1533	0	0	Ki67+	 5577 13293
1534	0	0	Ki67+	 5579 13769
1535	0	0	Ki67+	 5592 13501
1536	0	0	Ki67+	 5593 13531
1537	0	0	Ki67+	 4801 14132
1538	0	0	Ki67+	 4801 14816
1539	0	0	Ki67+	 4805 14379
1540	0	0	Ki67+	 4810 14644
1541	0	0	Ki67+	 4812 14795
1542	0	0	Ki67+	 4814 14101
1543	0	0	Ki67+	 4814 14543
1544	0	0	Ki67+	 4818 14436
1545	0	0	Ki67+	 4818 14580
1546	0	0	Ki67+	 4823 14132
1547	0	0	Ki67+	 4826 14713
1548	0	0	Ki67+	 4828 14168
1549	0	0	Ki67+	 4828 14413
1550	0	0	Ki67+	 4828 14682
1551	0	0	Ki67+	 4829 14461
1552	0	0	Ki67+	 4831 14396
1553	0	0	Ki67+	 4832 14606
1554	0	0	Ki67+	 4841 14829
1555	0	0	Ki67+	 4843 14131
1556	0	0	Ki67+	 4843 14684
1557	0	0	Ki67+	 4846 14586
1558	0	0	Ki67+	 4849 14564
1559	0	0	Ki67+	 4850 14699
1560	0	0	Ki67+	 4851 14071
1561	0	0	Ki67+	 4851 14627
1562	0	0	Ki67+	 4855 14097
1563	0	0	Ki67+	 4856 14133
1564	0	0	Ki67+	 4858 14152
1565	0	0	Ki67+	 4862 14533
1566	0	0	Ki67+	 4863 14619
1567	0	0	Ki67+	 4864 14722
1568	0	0	Ki67+	 4865 14829
1569	0	0	Ki67+	 4867 14376
1570	0	0	Ki67+	 4867 14561
1571	0	0	Ki67+	 4868 14400
1572	0	0	Ki67+	 4872 14140
1573	0	0	Ki67+	 4874 14436
1574	0	0	Ki67+	 4879 14562
1575	0	0	Ki67+	 4884 14421
1576	0	0	Ki67+	 4888 14116
1577	0	0	Ki67+	 4891 14166
1578	0	0	Ki67+	 4896 14135
1579	0	0	Ki67+	 4896 14409
1580	0	0	Ki67+	 4901 14453
1581	0	0	Ki67+	 4909 14327
1582	0	0	Ki67+	 4912 14585
1583	0	0	Ki67+	 4916 14244
1584	0	0	Ki67+	 4920 14434
1585	0	0	Ki67+	 4923 14203
1586	0	0	Ki67+	 4925 14375
1587	0	0	Ki67+	 4926 14276
1588	0	0	Ki67+	 4926 14298
1589	0	0	Ki67+	 4928 14333
1590	0	0	Ki67+	 4928 14450
1591	0	0	Ki67+	 4930 14409
1592	0	0	Ki67+	 4931 14610
1593	0	0	Ki67+	 4935 14110
1594	0	0	Ki67+	 4940 14356
1595	0	0	Ki67+	 4946 14415
1596	0	0	Ki67+	 4954 14055
1597	0	0	Ki67+	 4965 14262
1598	0	0	Ki67+	 4967 14397
1599	0	0	Ki67+	 4968 14176
1600	0	0	Ki67+	 4970 14051
1601	0	0	Ki67+	 4971 14213
1602	0	0	Ki67+	 4972 14087
1603	0	0	Ki67+	 4974 14821
1604	0	0	Ki67+	 4977 14187
1605	0	0	Ki67+	 4982 14350
1606	0	0	Ki67+	 4985 14379
1607	0	0	Ki67+	 4990 14275
1608	0	0	Ki67+	 4999 14845
1609	0	0	Ki67+	 5003 14295
1610	0	0	Ki67+	 5017 14369
1611	0	0	Ki67+	 5018 14252
1612	0	0	Ki67+	 5020 14272
1613	0	0	Ki67+	 5024 14830
1614	0	0	Ki67+	 5028 14501
1615	0	0	Ki67+	 5028 14742
1616	0	0	Ki67+	 5030 14521
1617	0	0	Ki67+	 5031 14293
1618	0	0	Ki67+	 5038 14276
1619	0	0	Ki67+	 5038 14589
1620	0	0	Ki67+	 5043 14468
1621	0	0	Ki67+	 5044 14433
1622	0	0	Ki67+	 5049 14492
1623	0	0	Ki67+	 5051 14375
1624	0	0	Ki67+	 5053 14279
1625	0	0	Ki67+	 5053 14449
1626	0	0	Ki67+	 5055 14415
1627	0	0	Ki67+	 5057 14569
1628	0	0	Ki67+	 5061 14337
1629	0	0	Ki67+	 5062 14057
1630	0	0	Ki67+	 5062 14301
1631	0	0	Ki67+	 5064 14249
1632	0	0	Ki67+	 5064 14616
1633	0	0	Ki67+	 5072 14426
1634	0	0	Ki67+	 5079 14449
1635	0	0	Ki67+	 5083 14374
1636	0	0	Ki67+	 5084 14473
1637	0	0	Ki67+	 5088 14586
1638	0	0	Ki67+	 5089 14499
1639	0	0	Ki67+	 5095 14607
1640	0	0	Ki67+	 5098 14428
1641	0	0	Ki67+	 5101 14476
1642	0	0	Ki67+	 5117 14071
1643	0	0	Ki67+	 5117 14474
1644	0	0	Ki67+	 5124 14393
1645	0	0	Ki67+	 5129 14623
1646	0	0	Ki67+	 5131 14563
1647	0	0	Ki67+	 5132 14050
1648	0	0	Ki67+	 5137 14477
1649	0	0	Ki67+	 5140 14340
1650	0	0	Ki67+	 5140 14539
1651	0	0	Ki67+	 5140 14694
1652	0	0	Ki67+	 5142 14380
1653	0	0	Ki67+	 5148 14603
1654	0	0	Ki67+	 5150 14428
1655	0	0	Ki67+	 5152 14457
1656	0	0	Ki67+	 5155 14298
1657	0	0	Ki67+	 5158 14495
1658	0	0	Ki67+	 5161 14323
1659	0	0	Ki67+	 5161 14357
1660	0	0	Ki67+	 5163 14067
1661	0	0	Ki67+	 5166 14504
1662	0	0	Ki67+	 5167 14341
1663	0	0	Ki67+	 5169 14379
1664	0	0	Ki67+	 5177 14103
1665	0	0	Ki67+	 5178 14308
1666	0	0	Ki67+	 5179 14379
1667	0	0	Ki67+	 5181 14514
1668	0	0	Ki67+	 5184 14432
1669	0	0	Ki67+	 5185 14228
1670	0	0	Ki67+	 5187 14073
1671	0	0	Ki67+	 5188 14597
1672	0	0	Ki67+	 5193 14248
1673	0	0	Ki67+	 5193 14519
1674	0	0	Ki67+	 5196 14404
1675	0	0	Ki67+	 5196 14452
1676	0	0	Ki67+	 5197 14677
1677	0	0	Ki67+	 5198 14108
1678	0	0	Ki67+	 5203 14157
1679	0	0	Ki67+	 5203 14566
1680	0	0	Ki67+	 5207 14626
1681	0	0	Ki67+	 5209 14365
1682	0	0	Ki67+	 5211 14170
1683	0	0	Ki67+	 5211 14491
1684	0	0	Ki67+	 5214 14654
1685	0	0	Ki67+	 5215 14297
1686	0	0	Ki67+	 5216 14383
1687	0	0	Ki67+	 5216 14429
1688	0	0	Ki67+	 5223 14216
1689	0	0	Ki67+	 5227 14588
1690	0	0	Ki67+	 5230 14194
1691	0	0	Ki67+	 5231 14645
1692	0	0	Ki67+	 5232 14160
1693	0	0	Ki67+	 5236 14337
1694	0	0	Ki67+	 5239 14396
1695	0	0	Ki67+	 5239 14632
1696	0	0	Ki67+	 5241 14305
1697	0	0	Ki67+	 5241 14422
1698	0	0	Ki67+	 5241 14459
1699	0	0	Ki67+	 5243 14556
1700	0	0	Ki67+	 5244 14542
1701	0	0	Ki67+	 5245 14671
1702	0	0	Ki67+	 5254 14396
1703	0	0	Ki67+	 5257 14599
1704	0	0	Ki67+	 5264 14308
1705	0	0	Ki67+	 5264 14556
1706	0	0	Ki67+	 5267 14345
1707	0	0	Ki67+	 5268 14436
1708	0	0	Ki67+	 5269 14530
1709	0	0	Ki67+	 5269 14583
1710	0	0	Ki67+	 5281 14597
1711	0	0	Ki67+	 5282 14681
1712	0	0	Ki67+	 5285 14488
1713	0	0	Ki67+	 5288 14370
1714	0	0	Ki67+	 5293 14732
1715	0	0	Ki67+	 5294 14462
1716	0	0	Ki67+	 5294 14572
1717	0	0	Ki67+	 5295 14614
1718	0	0	Ki67+	 5296 14553
1719	0	0	Ki67+	 5299 14303
1720	0	0	Ki67+	 5302 14477
1721	0	0	Ki67+	 5302 14703
1722	0	0	Ki67+	 5304 14621
1723	0	0	Ki67+	 5306 14349
1724	0	0	Ki67+	 5306 14589
1725	0	0	Ki67+	 5310 14485
1726	0	0	Ki67+	 5313 14373
1727	0	0	Ki67+	 5317 14681
1728	0	0	Ki67+	 5326 14442
1729	0	0	Ki67+	 5326 14566
1730	0	0	Ki67+	 5327 14516
1731	0	0	Ki67+	 5328 14297
1732	0	0	Ki67+	 5332 14408
1733	0	0	Ki67+	 5333 14331
1734	0	0	Ki67+	 5336 14351
1735	0	0	Ki67+	 5338 14547
1736	0	0	Ki67+	 5347 14376
1737	0	0	Ki67+	 5349 14645
1738	0	0	Ki67+	 5354 14599
1739	0	0	Ki67+	 5356 14258
1740	0	0	Ki67+	 5356 14654
1741	0	0	Ki67+	 5356 14681
1742	0	0	Ki67+	 5357 14436
1743	0	0	Ki67+	 5358 14505
1744	0	0	Ki67+	 5358 14574
1745	0	0	Ki67+	 5359 14298
1746	0	0	Ki67+	 5359 14626
1747	0	0	Ki67+	 5362 14280
1748	0	0	Ki67+	 5363 14472
1749	0	0	Ki67+	 5367 14258
1750	0	0	Ki67+	 5368 14722
1751	0	0	Ki67+	 5370 14328
1752	0	0	Ki67+	 5373 14449
1753	0	0	Ki67+	 5373 14533
1754	0	0	Ki67+	 5376 14383
1755	0	0	Ki67+	 5376 14760
1756	0	0	Ki67+	 5379 14260
1757	0	0	Ki67+	 5380 14424
1758	0	0	Ki67+	 5382 14627
1759	0	0	Ki67+	 5385 14435
1760	0	0	Ki67+	 5385 14571
1761	0	0	Ki67+	 5386 14368
1762	0	0	Ki67+	 5390 14491
1763	0	0	Ki67+	 5392 14383
1764	0	0	Ki67+	 5394 14238
1765	0	0	Ki67+	 5397 14336
1766	0	0	Ki67+	 5397 14702
1767	0	0	Ki67+	 5398 14288
1768	0	0	Ki67+	 5399 14507
1769	0	0	Ki67+	 5406 14417
1770	0	0	Ki67+	 5406 14459
1771	0	0	Ki67+	 5408 14230
1772	0	0	Ki67+	 5408 14538
1773	0	0	Ki67+	 5408 14599
1774	0	0	Ki67+	 5409 14784
1775	0	0	Ki67+	 5411 14655
1776	0	0	Ki67+	 5412 14485
1777	0	0	Ki67+	 5413 14362
1778	0	0	Ki67+	 5414 14824
1779	0	0	Ki67+	 5417 14623
1780	0	0	Ki67+	 5417 14719
1781	0	0	Ki67+	 5418 14765
1782	0	0	Ki67+	 5420 14529
1783	0	0	Ki67+	 5423 14338
1784	0	0	Ki67+	 5423 14510
1785	0	0	Ki67+	 5425 14291
1786	0	0	Ki67+	 5428 14690
1787	0	0	Ki67+	 5429 14639
1788	0	0	Ki67+	 5430 14438
1789	0	0	Ki67+	 5430 14519
1790	0	0	Ki67+	 5430 14721
1791	0	0	Ki67+	 5431 14396
1792	0	0	Ki67+	 5431 14794
1793	0	0	Ki67+	 5432 14453
1794	0	0	Ki67+	 5434 14260
1795	0	0	Ki67+	 5436 14551
1796	0	0	Ki67+	 5438 14662
1797	0	0	Ki67+	 5440 14645
1798	0	0	Ki67+	 5441 14610
1799	0	0	Ki67+	 5443 14822
1800	0	0	Ki67+	 5444 14488
1801	0	0	Ki67+	 5447 14313
1802	0	0	Ki67+	 5452 14760
1803	0	0	Ki67+	 5457 14620
1804	0	0	Ki67+	 5460 14819
1805	0	0	Ki67+	 5465 14376
1806	0	0	Ki67+	 5468 14271
1807	0	0	Ki67+	 5468 14439
1808	0	0	Ki67+	 5471 14565
1809	0	0	Ki67+	 5472 14530
1810	0	0	Ki67+	 5475 14414
1811	0	0	Ki67+	 5481 14593
1812	0	0	Ki67+	 5481 14740
1813	0	0	Ki67+	 5483 14306
1814	0	0	Ki67+	 5486 14263
1815	0	0	Ki67+	 5488 14636
1816	0	0	Ki67+	 5492 14326
1817	0	0	Ki67+	 5492 14386
1818	0	0	Ki67+	 5492 14786
1819	0	0	Ki67+	 5493 14343
1820	0	0	Ki67+	 5494 14619
1821	0	0	Ki67+	 5506 14658
1822	0	0	Ki67+	 5509 14592
1823	0	0	Ki67+	 5509 14722
1824	0	0	Ki67+	 5509 14768
1825	0	0	Ki67+	 5510 14546
1826	0	0	Ki67+	 5511 14579
1827	0	0	Ki67+	 5512 14738
1828	0	0	Ki67+	 5516 14695
1829	0	0	Ki67+	 5519 14835
1830	0	0	Ki67+	 5523 14787
1831	0	0	Ki67+	 5524 14749
1832	0	0	Ki67+	 5527 14582
1833	0	0	Ki67+	 5528 14240
1834	0	0	Ki67+	 5536 14623
1835	0	0	Ki67+	 5541 14822
1836	0	0	Ki67+	 5547 14843
1837	0	0	Ki67+	 5548 14736
1838	0	0	Ki67+	 5549 14708
1839	0	0	Ki67+	 5554 14601
1840	0	0	Ki67+	 5554 14767
1841	0	0	Ki67+	 5566 14690
1842	0	0	Ki67+	 5567 14803
1843	0	0	Ki67+	 5579 14744
1844	0	0	Ki67+	 5582 14721
1845	0	0	Ki67+	 5599 14693
1846	0	0	Ki67+	 4803 15375
1847	0	0	Ki67+	 4808 15505
1848	0	0	Ki67+	 4810 15079
1849	0	0	Ki67+	 4812 15624
1850	0	0	Ki67+	 4814 14997
1851	0	0	Ki67+	 4817 15059
1852	0	0	Ki67+	 4818 15367
1853	0	0	Ki67+	 4821 15034
1854	0	0	Ki67+	 4823 15632
1855	0	0	Ki67+	 4824 15494
1856	0	0	Ki67+	 4824 15593
1857	0	0	Ki67+	 4833 15398
1858	0	0	Ki67+	 4835 15543
1859	0	0	Ki67+	 4842 15106
1860	0	0	Ki67+	 4843 15513
1861	0	0	Ki67+	 4844 15590
1862	0	0	Ki67+	 4845 15544
1863	0	0	Ki67+	 4851 15395
1864	0	0	Ki67+	 4854 14895
1865	0	0	Ki67+	 4854 15607
1866	0	0	Ki67+	 4856 15634
1867	0	0	Ki67+	 4864 15075
1868	0	0	Ki67+	 4865 15569
1869	0	0	Ki67+	 4867 14926
1870	0	0	Ki67+	 4870 15381
1871	0	0	Ki67+	 4873 14855
1872	0	0	Ki67+	 4875 14866
1873	0	0	Ki67+	 4883 14888
1874	0	0	Ki67+	 4885 15482
1875	0	0	Ki67+	 4888 15505
1876	0	0	Ki67+	 4891 15572
1877	0	0	Ki67+	 4892 15615
1878	0	0	Ki67+	 4893 15381
1879	0	0	Ki67+	 4893 15549
1880	0	0	Ki67+	 4896 15080
1881	0	0	Ki67+	 4900 14913
1882	0	0	Ki67+	 4903 15456
1883	0	0	Ki67+	 4904 15646
1884	0	0	Ki67+	 4905 14957
1885	0	0	Ki67+	 4905 15350
1886	0	0	Ki67+	 4909 15573
1887	0	0	Ki67+	 4911 14865
1888	0	0	Ki67+	 4918 15403
1889	0	0	Ki67+	 4923 15541
1890	0	0	Ki67+	 4932 15000
1891	0	0	Ki67+	 4936 15585
1892	0	0	Ki67+	 4937 15540
1893	0	0	Ki67+	 4946 15511
1894	0	0	Ki67+	 4951 15180
1895	0	0	Ki67+	 4954 15541
1896	0	0	Ki67+	 4956 15018
1897	0	0	Ki67+	 4959 15571
1898	0	0	Ki67+	 4966 15030
1899	0	0	Ki67+	 4967 15514
1900	0	0	Ki67+	 4967 15550
1901	0	0	Ki67+	 4973 14981
1902	0	0	Ki67+	 4973 15443
1903	0	0	Ki67+	 4973 15621
1904	0	0	Ki67+	 4974 15426
1905	0	0	Ki67+	 4974 15461
1906	0	0	Ki67+	 4974 15568
1907	0	0	Ki67+	 4978 14905
1908	0	0	Ki67+	 4987 15211
1909	0	0	Ki67+	 4989 14851
1910	0	0	Ki67+	 4995 15012
1911	0	0	Ki67+	 4996 15598
1912	0	0	Ki67+	 4997 14883
1913	0	0	Ki67+	 5001 15039
1914	0	0	Ki67+	 5007 14976
1915	0	0	Ki67+	 5017 14863
1916	0	0	Ki67+	 5019 15339
1917	0	0	Ki67+	 5022 14946
1918	0	0	Ki67+	 5044 14948
1919	0	0	Ki67+	 5045 15116
1920	0	0	Ki67+	 5053 15324
1921	0	0	Ki67+	 5055 15402
1922	0	0	Ki67+	 5059 15003
1923	0	0	Ki67+	 5060 15307
1924	0	0	Ki67+	 5066 14982
1925	0	0	Ki67+	 5069 15053
1926	0	0	Ki67+	 5069 15595
1927	0	0	Ki67+	 5071 15465
1928	0	0	Ki67+	 5076 14909
1929	0	0	Ki67+	 5076 14944
1930	0	0	Ki67+	 5078 14965
1931	0	0	Ki67+	 5082 15003
1932	0	0	Ki67+	 5086 15401
1933	0	0	Ki67+	 5087 15173
1934	0	0	Ki67+	 5089 15061
1935	0	0	Ki67+	 5091 15514
1936	0	0	Ki67+	 5091 15574
1937	0	0	Ki67+	 5092 15473
1938	0	0	Ki67+	 5094 15450
1939	0	0	Ki67+	 5099 15281
1940	0	0	Ki67+	 5102 15025
1941	0	0	Ki67+	 5107 15185
1942	0	0	Ki67+	 5108 15138
1943	0	0	Ki67+	 5108 15447
1944	0	0	Ki67+	 5110 14938
1945	0	0	Ki67+	 5110 15628
1946	0	0	Ki67+	 5113 15117
1947	0	0	Ki67+	 5117 15618
1948	0	0	Ki67+	 5118 15048
1949	0	0	Ki67+	 5120 15391
1950	0	0	Ki67+	 5121 14958
1951	0	0	Ki67+	 5125 15118
1952	0	0	Ki67+	 5128 15466
1953	0	0	Ki67+	 5130 15217
1954	0	0	Ki67+	 5136 15090
1955	0	0	Ki67+	 5136 15368
1956	0	0	Ki67+	 5137 14993
1957	0	0	Ki67+	 5138 15494
1958	0	0	Ki67+	 5139 14977
1959	0	0	Ki67+	 5143 15588
1960	0	0	Ki67+	 5145 15633
1961	0	0	Ki67+	 5150 15062
1962	0	0	Ki67+	 5151 15606
1963	0	0	Ki67+	 5159 15158
1964	0	0	Ki67+	 5167 15538
1965	0	0	Ki67+	 5182 15060
1966	0	0	Ki67+	 5203 15119
1967	0	0	Ki67+	 5210 15038
1968	0	0	Ki67+	 5212 15081
1969	0	0	Ki67+	 5241 15516
1970	0	0	Ki67+	 5242 15169
1971	0	0	Ki67+	 5251 15540
1972	0	0	Ki67+	 5254 15159
1973	0	0	Ki67+	 5257 15266
1974	0	0	Ki67+	 5278 15264
1975	0	0	Ki67+	 5278 15285
1976	0	0	Ki67+	 5282 15584
1977	0	0	Ki67+	 5282 15613
1978	0	0	Ki67+	 5286 15236
1979	0	0	Ki67+	 5288 15556
1980	0	0	Ki67+	 5294 15176
1981	0	0	Ki67+	 5299 15326
1982	0	0	Ki67+	 5300 15278
1983	0	0	Ki67+	 5304 15576
1984	0	0	Ki67+	 5305 15538
1985	0	0	Ki67+	 5311 15230
1986	0	0	Ki67+	 5318 15174
1987	0	0	Ki67+	 5323 15163
1988	0	0	Ki67+	 5324 15511
1989	0	0	Ki67+	 5328 15101
1990	0	0	Ki67+	 5328 15482
1991	0	0	Ki67+	 5329 15253
1992	0	0	Ki67+	 5336 15285
1993	0	0	Ki67+	 5340 15132
1994	0	0	Ki67+	 5340 15371
1995	0	0	Ki67+	 5340 15530
1996	0	0	Ki67+	 5343 15171
1997	0	0	Ki67+	 5348 15338
1998	0	0	Ki67+	 5349 15212
1999	0	0	Ki67+	 5349 15507
2000	0	0	Ki67+	 5353 15300
2001	0	0	Ki67+	 5359 15096
2002	0	0	Ki67+	 5359 15619
2003	0	0	Ki67+	 5361 15117
2004	0	0	Ki67+	 5361 15249
2005	0	0	Ki67+	 5363 15275
2006	0	0	Ki67+	 5363 15560
2007	0	0	Ki67+	 5366 15305
2008	0	0	Ki67+	 5369 15058
2009	0	0	Ki67+	 5371 15137
2010	0	0	Ki67+	 5378 15353
2011	0	0	Ki67+	 5378 15516
2012	0	0	Ki67+	 5381 15623
2013	0	0	Ki67+	 5383 15336
2014	0	0	Ki67+	 5384 15640
2015	0	0	Ki67+	 5385 15175
2016	0	0	Ki67+	 5385 15225
2017	0	0	Ki67+	 5388 15103
2018	0	0	Ki67+	 5391 15196
2019	0	0	Ki67+	 5391 15356
2020	0	0	Ki67+	 5393 15593
2021	0	0	Ki67+	 5394 15622
2022	0	0	Ki67+	 5396 15029
2023	0	0	Ki67+	 5398 15055
2024	0	0	Ki67+	 5404 15342
2025	0	0	Ki67+	 5406 15089
2026	0	0	Ki67+	 5409 15044
2027	0	0	Ki67+	 5410 15296
2028	0	0	Ki67+	 5412 15122
2029	0	0	Ki67+	 5416 15164
2030	0	0	Ki67+	 5418 14856
2031	0	0	Ki67+	 5424 15201
2032	0	0	Ki67+	 5425 15250
2033	0	0	Ki67+	 5428 14955
2034	0	0	Ki67+	 5434 15043
2035	0	0	Ki67+	 5434 15344
2036	0	0	Ki67+	 5440 15155
2037	0	0	Ki67+	 5442 15089
2038	0	0	Ki67+	 5442 15132
2039	0	0	Ki67+	 5445 14966
2040	0	0	Ki67+	 5445 15108
2041	0	0	Ki67+	 5448 14851
2042	0	0	Ki67+	 5450 15242
2043	0	0	Ki67+	 5460 15174
2044	0	0	Ki67+	 5465 15158
2045	0	0	Ki67+	 5469 14962
2046	0	0	Ki67+	 5473 15114
2047	0	0	Ki67+	 5473 15137
2048	0	0	Ki67+	 5473 15147
2049	0	0	Ki67+	 5475 15172
2050	0	0	Ki67+	 5476 15359
2051	0	0	Ki67+	 5480 14905
2052	0	0	Ki67+	 5480 14931
2053	0	0	Ki67+	 5481 15212
2054	0	0	Ki67+	 5485 15180
2055	0	0	Ki67+	 5487 15254
2056	0	0	Ki67+	 5497 15143
2057	0	0	Ki67+	 5506 14899
2058	0	0	Ki67+	 5507 14867
2059	0	0	Ki67+	 5507 15237
2060	0	0	Ki67+	 5509 15265
2061	0	0	Ki67+	 5510 15176
2062	0	0	Ki67+	 5511 15275
2063	0	0	Ki67+	 5527 15136
2064	0	0	Ki67+	 5534 15536
2065	0	0	Ki67+	 5536 14854
2066	0	0	Ki67+	 5539 15407
2067	0	0	Ki67+	 5544 15173
2068	0	0	Ki67+	 5546 15603
2069	0	0	Ki67+	 5547 15190
2070	0	0	Ki67+	 5548 15417
2071	0	0	Ki67+	 5551 15510
2072	0	0	Ki67+	 5558 15473
2073	0	0	Ki67+	 5558 15632
2074	0	0	Ki67+	 5563 15596
2075	0	0	Ki67+	 5567 15418
2076	0	0	Ki67+	 5568 15564
2077	0	0	Ki67+	 5572 15237
2078	0	0	Ki67+	 5581 15382
2079	0	0	Ki67+	 5581 15397
2080	0	0	Ki67+	 5590 15453
2081	0	0	Ki67+	 5590 15481
2082	0	0	Ki67+	 5591 15157
2083	0	0	Ki67+	 4822 15885
2084	0	0	Ki67+	 4832 15649
2085	0	0	Ki67+	 4833 15674
2086	0	0	Ki67+	 4849 15664
2087	0	0	Ki67+	 4857 15690
2088	0	0	Ki67+	 4874 15663
2089	0	0	Ki67+	 4910 15710
2090	0	0	Ki67+	 4912 15739
2091	0	0	Ki67+	 4914 16348
2092	0	0	Ki67+	 4916 15695
2093	0	0	Ki67+	 4930 15951
2094	0	0	Ki67+	 4931 15758
2095	0	0	Ki67+	 4940 15745
2096	0	0	Ki67+	 4961 16242
2097	0	0	Ki67+	 4965 15984
2098	0	0	Ki67+	 4971 16115
2099	0	0	Ki67+	 4977 15728
2100	0	0	Ki67+	 4984 15659
2101	0	0	Ki67+	 4988 15772
2102	0	0	Ki67+	 4989 15909
2103	0	0	Ki67+	 4991 15929
2104	0	0	Ki67+	 4995 15988
2105	0	0	Ki67+	 4997 15745
2106	0	0	Ki67+	 4998 15837
2107	0	0	Ki67+	 5009 15719
2108	0	0	Ki67+	 5012 15741
2109	0	0	Ki67+	 5012 16112
2110	0	0	Ki67+	 5017 15874
2111	0	0	Ki67+	 5020 15820
2112	0	0	Ki67+	 5020 15853
2113	0	0	Ki67+	 5027 16024
2114	0	0	Ki67+	 5028 15925
2115	0	0	Ki67+	 5028 15960
2116	0	0	Ki67+	 5040 15867
2117	0	0	Ki67+	 5042 15825
2118	0	0	Ki67+	 5042 16188
2119	0	0	Ki67+	 5048 15988
2120	0	0	Ki67+	 5050 15900
2121	0	0	Ki67+	 5051 15725
2122	0	0	Ki67+	 5061 15823
2123	0	0	Ki67+	 5061 15858
2124	0	0	Ki67+	 5063 16023
2125	0	0	Ki67+	 5071 15822
2126	0	0	Ki67+	 5072 16251
2127	0	0	Ki67+	 5077 15995
2128	0	0	Ki67+	 5078 15909
2129	0	0	Ki67+	 5079 15842
2130	0	0	Ki67+	 5080 16142
2131	0	0	Ki67+	 5082 15965
2132	0	0	Ki67+	 5088 15876
2133	0	0	Ki67+	 5093 16033
2134	0	0	Ki67+	 5094 15825
2135	0	0	Ki67+	 5109 15958
2136	0	0	Ki67+	 5111 15862
2137	0	0	Ki67+	 5113 16057
2138	0	0	Ki67+	 5116 15806
2139	0	0	Ki67+	 5117 16038
2140	0	0	Ki67+	 5120 15930
2141	0	0	Ki67+	 5127 15886
2142	0	0	Ki67+	 5129 15999
2143	0	0	Ki67+	 5129 16446
2144	0	0	Ki67+	 5133 15960
2145	0	0	Ki67+	 5134 15944
2146	0	0	Ki67+	 5136 15788
2147	0	0	Ki67+	 5139 16000
2148	0	0	Ki67+	 5143 15890
2149	0	0	Ki67+	 5148 15979
2150	0	0	Ki67+	 5155 16011
2151	0	0	Ki67+	 5158 15945
2152	0	0	Ki67+	 5170 16298
2153	0	0	Ki67+	 5179 16436
2154	0	0	Ki67+	 5181 15889
2155	0	0	Ki67+	 5182 15765
2156	0	0	Ki67+	 5182 15867
2157	0	0	Ki67+	 5182 16397
2158	0	0	Ki67+	 5183 16295
2159	0	0	Ki67+	 5186 16265
2160	0	0	Ki67+	 5189 16184
2161	0	0	Ki67+	 5194 16382
2162	0	0	Ki67+	 5196 16427
2163	0	0	Ki67+	 5197 16210
2164	0	0	Ki67+	 5204 16290
2165	0	0	Ki67+	 5205 16301
2166	0	0	Ki67+	 5210 16392
2167	0	0	Ki67+	 5211 16347
2168	0	0	Ki67+	 5215 15798
2169	0	0	Ki67+	 5217 15759
2170	0	0	Ki67+	 5217 16197
2171	0	0	Ki67+	 5218 16151
2172	0	0	Ki67+	 5218 16332
2173	0	0	Ki67+	 5222 16353
2174	0	0	Ki67+	 5226 16263
2175	0	0	Ki67+	 5228 15768
2176	0	0	Ki67+	 5233 16160
2177	0	0	Ki67+	 5235 15726
2178	0	0	Ki67+	 5236 16374
2179	0	0	Ki67+	 5236 16415
2180	0	0	Ki67+	 5237 16322
2181	0	0	Ki67+	 5240 15680
2182	0	0	Ki67+	 5241 16229
2183	0	0	Ki67+	 5244 15666
2184	0	0	Ki67+	 5256 16327
2185	0	0	Ki67+	 5262 16273
2186	0	0	Ki67+	 5262 16354
2187	0	0	Ki67+	 5266 16202
2188	0	0	Ki67+	 5267 15810
2189	0	0	Ki67+	 5272 16321
2190	0	0	Ki67+	 5273 15736
2191	0	0	Ki67+	 5274 16244
2192	0	0	Ki67+	 5275 16015
2193	0	0	Ki67+	 5277 16110
2194	0	0	Ki67+	 5278 16226
2195	0	0	Ki67+	 5282 15704
2196	0	0	Ki67+	 5283 15763
2197	0	0	Ki67+	 5283 16170
2198	0	0	Ki67+	 5291 16119
2199	0	0	Ki67+	 5308 16165
2200	0	0	Ki67+	 5312 15728
2201	0	0	Ki67+	 5316 15688
2202	0	0	Ki67+	 5320 15650
2203	0	0	Ki67+	 5323 16124
2204	0	0	Ki67+	 5326 16089
2205	0	0	Ki67+	 5329 16115
2206	0	0	Ki67+	 5333 16136
2207	0	0	Ki67+	 5335 15652
2208	0	0	Ki67+	 5343 15676
2209	0	0	Ki67+	 5346 16128
2210	0	0	Ki67+	 5358 16074
2211	0	0	Ki67+	 5362 16006
2212	0	0	Ki67+	 5368 16104
2213	0	0	Ki67+	 5374 16288
2214	0	0	Ki67+	 5379 16033
2215	0	0	Ki67+	 5379 16149
2216	0	0	Ki67+	 5381 15690
2217	0	0	Ki67+	 5384 15851
2218	0	0	Ki67+	 5384 16176
2219	0	0	Ki67+	 5388 16428
2220	0	0	Ki67+	 5390 15667
2221	0	0	Ki67+	 5391 16163
2222	0	0	Ki67+	 5399 15804
2223	0	0	Ki67+	 5407 16248
2224	0	0	Ki67+	 5408 15899
2225	0	0	Ki67+	 5413 16229
2226	0	0	Ki67+	 5415 16241
2227	0	0	Ki67+	 5415 16404
2228	0	0	Ki67+	 5425 16369
2229	0	0	Ki67+	 5426 15958
2230	0	0	Ki67+	 5426 16278
2231	0	0	Ki67+	 5429 16355
2232	0	0	Ki67+	 5435 16447
2233	0	0	Ki67+	 5438 16291
2234	0	0	Ki67+	 5445 16154
2235	0	0	Ki67+	 5452 15768
2236	0	0	Ki67+	 5454 15975
2237	0	0	Ki67+	 5454 16332
2238	0	0	Ki67+	 5462 16037
2239	0	0	Ki67+	 5467 16310
2240	0	0	Ki67+	 5471 16150
2241	0	0	Ki67+	 5476 16087
2242	0	0	Ki67+	 5476 16229
2243	0	0	Ki67+	 5479 16402
2244	0	0	Ki67+	 5482 16016
2245	0	0	Ki67+	 5483 16371
2246	0	0	Ki67+	 5490 16113
2247	0	0	Ki67+	 5492 16334
2248	0	0	Ki67+	 5492 16407
2249	0	0	Ki67+	 5495 15811
2250	0	0	Ki67+	 5503 16185
2251	0	0	Ki67+	 5504 15876
2252	0	0	Ki67+	 5507 16213
2253	0	0	Ki67+	 5514 16245
2254	0	0	Ki67+	 5519 16309
2255	0	0	Ki67+	 5520 16344
2256	0	0	Ki67+	 5520 16430
2257	0	0	Ki67+	 5521 16102
2258	0	0	Ki67+	 5533 16166
2259	0	0	Ki67+	 5534 15948
2260	0	0	Ki67+	 5537 16425
2261	0	0	Ki67+	 5545 15982
2262	0	0	Ki67+	 5547 16331
2263	0	0	Ki67+	 5548 16353
2264	0	0	Ki67+	 5551 16373
2265	0	0	Ki67+	 5559 15784
2266	0	0	Ki67+	 5572 16094
2267	0	0	Ki67+	 5576 15843
2268	0	0	Ki67+	 5577 16152
2269	0	0	Ki67+	 5578 15809
2270	0	0	Ki67+	 5579 16194
2271	0	0	Ki67+	 5581 15993
2272	0	0	Ki67+	 5583 15668
2273	0	0	Ki67+	 5589 15865
2274	0	0	Ki67+	 5589 16286
2275	0	0	Ki67+	 5594 15828
2276	0	0	Ki67+	 4822 17106
2277	0	0	Ki67+	 4833 17017
2278	0	0	Ki67+	 4833 17032
2279	0	0	Ki67+	 4840 17078
2280	0	0	Ki67+	 4840 17099
2281	0	0	Ki67+	 4846 17202
2282	0	0	Ki67+	 4848 16983
2283	0	0	Ki67+	 4858 16857
2284	0	0	Ki67+	 4859 17152
2285	0	0	Ki67+	 4862 16770
2286	0	0	Ki67+	 4864 16530
2287	0	0	Ki67+	 4864 17012
2288	0	0	Ki67+	 4870 16976
2289	0	0	Ki67+	 4872 17030
2290	0	0	Ki67+	 4872 17055
2291	0	0	Ki67+	 4876 16945
2292	0	0	Ki67+	 4887 17202
2293	0	0	Ki67+	 4888 17011
2294	0	0	Ki67+	 4888 17126
2295	0	0	Ki67+	 4889 17054
2296	0	0	Ki67+	 4903 16936
2297	0	0	Ki67+	 4904 16970
2298	0	0	Ki67+	 4914 17179
2299	0	0	Ki67+	 4916 17023
2300	0	0	Ki67+	 4918 16801
2301	0	0	Ki67+	 4921 16944
2302	0	0	Ki67+	 4922 16999
2303	0	0	Ki67+	 4930 16725
2304	0	0	Ki67+	 4933 16750
2305	0	0	Ki67+	 4939 16740
2306	0	0	Ki67+	 4939 17111
2307	0	0	Ki67+	 4950 16840
2308	0	0	Ki67+	 4951 16896
2309	0	0	Ki67+	 4953 16748
2310	0	0	Ki67+	 4955 17142
2311	0	0	Ki67+	 4957 16986
2312	0	0	Ki67+	 4962 17066
2313	0	0	Ki67+	 4965 16860
2314	0	0	Ki67+	 4966 16969
2315	0	0	Ki67+	 4966 17023
2316	0	0	Ki67+	 4970 16749
2317	0	0	Ki67+	 4974 17009
2318	0	0	Ki67+	 4979 17122
2319	0	0	Ki67+	 4981 16778
2320	0	0	Ki67+	 4986 16934
2321	0	0	Ki67+	 4988 16648
2322	0	0	Ki67+	 4997 16740
2323	0	0	Ki67+	 5002 16711
2324	0	0	Ki67+	 5004 16978
2325	0	0	Ki67+	 5009 16756
2326	0	0	Ki67+	 5012 17070
2327	0	0	Ki67+	 5021 16998
2328	0	0	Ki67+	 5024 16956
2329	0	0	Ki67+	 5036 16737
2330	0	0	Ki67+	 5036 16784
2331	0	0	Ki67+	 5042 16661
2332	0	0	Ki67+	 5050 16603
2333	0	0	Ki67+	 5054 16559
2334	0	0	Ki67+	 5059 16751
2335	0	0	Ki67+	 5066 16489
2336	0	0	Ki67+	 5069 16636
2337	0	0	Ki67+	 5069 16662
2338	0	0	Ki67+	 5070 16575
2339	0	0	Ki67+	 5072 16780
2340	0	0	Ki67+	 5079 16550
2341	0	0	Ki67+	 5084 16645
2342	0	0	Ki67+	 5084 16724
2343	0	0	Ki67+	 5093 16752
2344	0	0	Ki67+	 5101 16633
2345	0	0	Ki67+	 5104 17120
2346	0	0	Ki67+	 5105 16555
2347	0	0	Ki67+	 5106 17176
2348	0	0	Ki67+	 5107 16581
2349	0	0	Ki67+	 5109 16895
2350	0	0	Ki67+	 5112 16603
2351	0	0	Ki67+	 5117 16887
2352	0	0	Ki67+	 5119 16634
2353	0	0	Ki67+	 5123 16479
2354	0	0	Ki67+	 5123 16728
2355	0	0	Ki67+	 5124 16509
2356	0	0	Ki67+	 5124 17182
2357	0	0	Ki67+	 5133 16678
2358	0	0	Ki67+	 5146 16525
2359	0	0	Ki67+	 5153 16644
2360	0	0	Ki67+	 5162 16467
2361	0	0	Ki67+	 5162 16841
2362	0	0	Ki67+	 5163 17214
2363	0	0	Ki67+	 5167 16501
2364	0	0	Ki67+	 5171 17153
2365	0	0	Ki67+	 5171 17243
2366	0	0	Ki67+	 5172 17229
2367	0	0	Ki67+	 5182 17153
2368	0	0	Ki67+	 5186 16800
2369	0	0	Ki67+	 5186 17194
2370	0	0	Ki67+	 5188 17217
2371	0	0	Ki67+	 5197 17170
2372	0	0	Ki67+	 5198 16474
2373	0	0	Ki67+	 5201 16505
2374	0	0	Ki67+	 5207 16741
2375	0	0	Ki67+	 5212 17240
2376	0	0	Ki67+	 5217 16708
2377	0	0	Ki67+	 5223 17200
2378	0	0	Ki67+	 5226 16450
2379	0	0	Ki67+	 5228 16497
2380	0	0	Ki67+	 5230 16656
2381	0	0	Ki67+	 5230 17180
2382	0	0	Ki67+	 5231 16680
2383	0	0	Ki67+	 5231 16748
2384	0	0	Ki67+	 5232 17234
2385	0	0	Ki67+	 5233 16772
2386	0	0	Ki67+	 5234 17170
2387	0	0	Ki67+	 5237 16725
2388	0	0	Ki67+	 5239 16553
2389	0	0	Ki67+	 5243 16608
2390	0	0	Ki67+	 5243 16815
2391	0	0	Ki67+	 5245 17236
2392	0	0	Ki67+	 5248 16577
2393	0	0	Ki67+	 5248 16650
2394	0	0	Ki67+	 5255 17178
2395	0	0	Ki67+	 5261 16721
2396	0	0	Ki67+	 5264 16592
2397	0	0	Ki67+	 5266 16558
2398	0	0	Ki67+	 5271 17059
2399	0	0	Ki67+	 5271 17098
2400	0	0	Ki67+	 5276 16641
2401	0	0	Ki67+	 5277 16764
2402	0	0	Ki67+	 5280 17145
2403	0	0	Ki67+	 5286 17057
2404	0	0	Ki67+	 5289 16749
2405	0	0	Ki67+	 5290 16570
2406	0	0	Ki67+	 5299 16721
2407	0	0	Ki67+	 5318 16645
2408	0	0	Ki67+	 5320 16546
2409	0	0	Ki67+	 5325 16682
2410	0	0	Ki67+	 5326 17041
2411	0	0	Ki67+	 5327 16499
2412	0	0	Ki67+	 5327 17054
2413	0	0	Ki67+	 5332 16736
2414	0	0	Ki67+	 5337 16588
2415	0	0	Ki67+	 5348 16535
2416	0	0	Ki67+	 5349 16483
2417	0	0	Ki67+	 5350 16605
2418	0	0	Ki67+	 5361 17057
2419	0	0	Ki67+	 5364 16606
2420	0	0	Ki67+	 5371 16713
2421	0	0	Ki67+	 5374 16644
2422	0	0	Ki67+	 5377 16501
2423	0	0	Ki67+	 5377 16979
2424	0	0	Ki67+	 5386 16589
2425	0	0	Ki67+	 5386 16672
2426	0	0	Ki67+	 5387 16693
2427	0	0	Ki67+	 5394 16684
2428	0	0	Ki67+	 5397 16555
2429	0	0	Ki67+	 5400 16694
2430	0	0	Ki67+	 5402 16484
2431	0	0	Ki67+	 5404 16621
2432	0	0	Ki67+	 5405 16743
2433	0	0	Ki67+	 5405 16933
2434	0	0	Ki67+	 5413 16505
2435	0	0	Ki67+	 5428 16800
2436	0	0	Ki67+	 5429 16524
2437	0	0	Ki67+	 5430 16550
2438	0	0	Ki67+	 5431 16573
2439	0	0	Ki67+	 5440 16523
2440	0	0	Ki67+	 5442 16580
2441	0	0	Ki67+	 5445 16804
2442	0	0	Ki67+	 5447 16489
2443	0	0	Ki67+	 5455 16525
2444	0	0	Ki67+	 5455 16549
2445	0	0	Ki67+	 5456 16585
2446	0	0	Ki67+	 5462 16636
2447	0	0	Ki67+	 5464 16594
2448	0	0	Ki67+	 5466 16507
2449	0	0	Ki67+	 5472 16498
2450	0	0	Ki67+	 5489 16589
2451	0	0	Ki67+	 5492 16477
2452	0	0	Ki67+	 5497 16458
2453	0	0	Ki67+	 5499 16555
2454	0	0	Ki67+	 5502 16611
2455	0	0	Ki67+	 5508 16528
2456	0	0	Ki67+	 5514 16470
2457	0	0	Ki67+	 5517 16495
2458	0	0	Ki67+	 5521 16566
2459	0	0	Ki67+	 5533 17135
2460	0	0	Ki67+	 5538 16496
2461	0	0	Ki67+	 5551 16826
2462	0	0	Ki67+	 5555 16895
2463	0	0	Ki67+	 5564 16785
2464	0	0	Ki67+	 5565 16970
2465	0	0	Ki67+	 4814 18006
2466	0	0	Ki67+	 4815 17915
2467	0	0	Ki67+	 4830 17486
2468	0	0	Ki67+	 4830 17606
2469	0	0	Ki67+	 4833 17446
2470	0	0	Ki67+	 4857 17437
2471	0	0	Ki67+	 4858 17495
2472	0	0	Ki67+	 4865 17547
2473	0	0	Ki67+	 4879 17510
2474	0	0	Ki67+	 4880 17531
2475	0	0	Ki67+	 4888 17441
2476	0	0	Ki67+	 4889 18044
2477	0	0	Ki67+	 4896 17502
2478	0	0	Ki67+	 4897 17488
2479	0	0	Ki67+	 4904 17468
2480	0	0	Ki67+	 4909 17510
2481	0	0	Ki67+	 4911 17537
2482	0	0	Ki67+	 4914 18045
2483	0	0	Ki67+	 4919 17443
2484	0	0	Ki67+	 4927 17487
2485	0	0	Ki67+	 4938 17420
2486	0	0	Ki67+	 4939 17458
2487	0	0	Ki67+	 4941 17496
2488	0	0	Ki67+	 4941 17513
2489	0	0	Ki67+	 4945 17580
2490	0	0	Ki67+	 4948 17407
2491	0	0	Ki67+	 4952 17536
2492	0	0	Ki67+	 4960 17465
2493	0	0	Ki67+	 4964 17765
2494	0	0	Ki67+	 4966 17346
2495	0	0	Ki67+	 4967 17386
2496	0	0	Ki67+	 4969 17496
2497	0	0	Ki67+	 4972 17453
2498	0	0	Ki67+	 4976 17526
2499	0	0	Ki67+	 4977 17586
2500	0	0	Ki67+	 4979 17487
2501	0	0	Ki67+	 4980 17319
2502	0	0	Ki67+	 4986 17517
2503	0	0	Ki67+	 4991 17550
2504	0	0	Ki67+	 4994 17486
2505	0	0	Ki67+	 4995 17354
2506	0	0	Ki67+	 4997 17389
2507	0	0	Ki67+	 5009 17423
2508	0	0	Ki67+	 5009 17471
2509	0	0	Ki67+	 5012 17508
2510	0	0	Ki67+	 5027 17540
2511	0	0	Ki67+	 5032 17338
2512	0	0	Ki67+	 5042 17509
2513	0	0	Ki67+	 5045 17478
2514	0	0	Ki67+	 5051 17564
2515	0	0	Ki67+	 5053 17417
2516	0	0	Ki67+	 5054 17384
2517	0	0	Ki67+	 5062 17884
2518	0	0	Ki67+	 5064 17506
2519	0	0	Ki67+	 5065 17446
2520	0	0	Ki67+	 5074 17348
2521	0	0	Ki67+	 5083 17550
2522	0	0	Ki67+	 5084 17320
2523	0	0	Ki67+	 5090 17491
2524	0	0	Ki67+	 5092 17420
2525	0	0	Ki67+	 5093 17382
2526	0	0	Ki67+	 5103 17391
2527	0	0	Ki67+	 5110 17450
2528	0	0	Ki67+	 5111 17305
2529	0	0	Ki67+	 5111 17521
2530	0	0	Ki67+	 5112 17764
2531	0	0	Ki67+	 5130 18046
2532	0	0	Ki67+	 5134 17440
2533	0	0	Ki67+	 5136 17377
2534	0	0	Ki67+	 5139 17472
2535	0	0	Ki67+	 5142 17329
2536	0	0	Ki67+	 5143 17255
2537	0	0	Ki67+	 5145 17512
2538	0	0	Ki67+	 5155 17416
2539	0	0	Ki67+	 5156 17359
2540	0	0	Ki67+	 5156 17831
2541	0	0	Ki67+	 5164 17451
2542	0	0	Ki67+	 5167 17389
2543	0	0	Ki67+	 5169 17471
2544	0	0	Ki67+	 5174 17431
2545	0	0	Ki67+	 5178 17302
2546	0	0	Ki67+	 5180 17336
2547	0	0	Ki67+	 5189 17357
2548	0	0	Ki67+	 5192 17276
2549	0	0	Ki67+	 5194 17394
2550	0	0	Ki67+	 5195 17422
2551	0	0	Ki67+	 5199 17455
2552	0	0	Ki67+	 5200 17309
2553	0	0	Ki67+	 5206 17255
2554	0	0	Ki67+	 5208 17443
2555	0	0	Ki67+	 5216 17426
2556	0	0	Ki67+	 5217 17297
2557	0	0	Ki67+	 5218 17373
2558	0	0	Ki67+	 5220 17341
2559	0	0	Ki67+	 5225 17403
2560	0	0	Ki67+	 5229 17273
2561	0	0	Ki67+	 5232 17325
2562	0	0	Ki67+	 5232 17589
2563	0	0	Ki67+	 5248 17249
2564	0	0	Ki67+	 5252 17365
2565	0	0	Ki67+	 5259 17284
2566	0	0	Ki67+	 5263 17310
2567	0	0	Ki67+	 5315 17504
2568	0	0	Ki67+	 5368 17395
2569	0	0	Ki67+	 5493 17811
2570	0	0	Ki67+	 5501 17771
2571	0	0	Ki67+	 5524 17785
2572	0	0	Ki67+	 5530 17821
2573	0	0	Ki67+	 5531 17798
2574	0	0	Ki67+	 5534 17339
2575	0	0	Ki67+	 5538 17734
2576	0	0	Ki67+	 5541 17856
2577	0	0	Ki67+	 5547 17561
2578	0	0	Ki67+	 5551 17976
2579	0	0	Ki67+	 5552 17833
2580	0	0	Ki67+	 5561 17714
2581	0	0	Ki67+	 5566 17767
2582	0	0	Ki67+	 5575 17788
2583	0	0	Ki67+	 5577 18002
2584	0	0	Ki67+	 5581 17744
2585	0	0	Ki67+	 5583 17838
2586	0	0	Ki67+	 5590 17812
2587	0	0	Ki67+	 5591 17768
2588	0	0	Ki67+	 5593 17682
2589	0	0	Ki67+	 4806 18380
2590	0	0	Ki67+	 4848 18554
2591	0	0	Ki67+	 4874 18160
2592	0	0	Ki67+	 4896 18516
2593	0	0	Ki67+	 4918 18067
2594	0	0	Ki67+	 4933 18289
2595	0	0	Ki67+	 4963 18082
2596	0	0	Ki67+	 4973 18403
2597	0	0	Ki67+	 4978 18387
2598	0	0	Ki67+	 5003 18233
2599	0	0	Ki67+	 5017 18064
2600	0	0	Ki67+	 5029 18145
2601	0	0	Ki67+	 5029 18282
2602	0	0	Ki67+	 5031 18303
2603	0	0	Ki67+	 5036 18380
2604	0	0	Ki67+	 5041 18122
2605	0	0	Ki67+	 5042 18358
2606	0	0	Ki67+	 5050 18235
2607	0	0	Ki67+	 5055 18425
2608	0	0	Ki67+	 5056 18122
2609	0	0	Ki67+	 5059 18279
2610	0	0	Ki67+	 5062 18309
2611	0	0	Ki67+	 5068 18544
2612	0	0	Ki67+	 5071 18266
2613	0	0	Ki67+	 5073 18103
2614	0	0	Ki67+	 5073 18184
2615	0	0	Ki67+	 5083 18239
2616	0	0	Ki67+	 5084 18275
2617	0	0	Ki67+	 5086 18123
2618	0	0	Ki67+	 5089 18426
2619	0	0	Ki67+	 5098 18532
2620	0	0	Ki67+	 5099 18307
2621	0	0	Ki67+	 5101 18659
2622	0	0	Ki67+	 5104 18463
2623	0	0	Ki67+	 5108 18337
2624	0	0	Ki67+	 5110 18393
2625	0	0	Ki67+	 5116 18459
2626	0	0	Ki67+	 5119 18497
2627	0	0	Ki67+	 5121 18078
2628	0	0	Ki67+	 5124 18529
2629	0	0	Ki67+	 5124 18689
2630	0	0	Ki67+	 5130 18489
2631	0	0	Ki67+	 5131 18323
2632	0	0	Ki67+	 5137 18437
2633	0	0	Ki67+	 5142 18500
2634	0	0	Ki67+	 5144 18428
2635	0	0	Ki67+	 5148 18099
2636	0	0	Ki67+	 5168 18626
2637	0	0	Ki67+	 5169 18472
2638	0	0	Ki67+	 5171 18118
2639	0	0	Ki67+	 5171 18716
2640	0	0	Ki67+	 5174 18548
2641	0	0	Ki67+	 5179 18746
2642	0	0	Ki67+	 5180 18089
2643	0	0	Ki67+	 5183 18249
2644	0	0	Ki67+	 5184 18557
2645	0	0	Ki67+	 5207 18238
2646	0	0	Ki67+	 5208 18255
2647	0	0	Ki67+	 5212 18197
2648	0	0	Ki67+	 5225 18226
2649	0	0	Ki67+	 5230 18238
2650	0	0	Ki67+	 5233 18309
2651	0	0	Ki67+	 5244 18356
2652	0	0	Ki67+	 5246 18738
2653	0	0	Ki67+	 5247 18130
2654	0	0	Ki67+	 5251 18266
2655	0	0	Ki67+	 5251 18842
2656	0	0	Ki67+	 5259 18381
2657	0	0	Ki67+	 5262 18535
2658	0	0	Ki67+	 5267 18445
2659	0	0	Ki67+	 5275 18185
2660	0	0	Ki67+	 5278 18577
2661	0	0	Ki67+	 5280 18538
2662	0	0	Ki67+	 5290 18438
2663	0	0	Ki67+	 5294 18572
2664	0	0	Ki67+	 5297 18335
2665	0	0	Ki67+	 5302 18549
2666	0	0	Ki67+	 5306 18502
2667	0	0	Ki67+	 5309 18599
2668	0	0	Ki67+	 5312 18797
2669	0	0	Ki67+	 5314 18377
2670	0	0	Ki67+	 5322 18764
2671	0	0	Ki67+	 5325 18406
2672	0	0	Ki67+	 5326 18580
2673	0	0	Ki67+	 5327 18515
2674	0	0	Ki67+	 5330 18528
2675	0	0	Ki67+	 5331 18539
2676	0	0	Ki67+	 5335 18468
2677	0	0	Ki67+	 5338 18643
2678	0	0	Ki67+	 5340 18511
2679	0	0	Ki67+	 5340 18573
2680	0	0	Ki67+	 5354 18686
2681	0	0	Ki67+	 5361 18514
2682	0	0	Ki67+	 5362 18597
2683	0	0	Ki67+	 5369 18452
2684	0	0	Ki67+	 5400 18346
2685	0	0	Ki67+	 5446 18573
2686	0	0	Ki67+	 5458 18847
2687	0	0	Ki67+	 5510 18680
2688	0	0	Ki67+	 5526 18550
2689	0	0	Ki67+	 5545 18515
2690	0	0	Ki67+	 5558 18067
2691	0	0	Ki67+	 5558 18539
2692	0	0	Ki67+	 5561 18636
2693	0	0	Ki67+	 5572 18676
2694	0	0	Ki67+	 5582 18607
2695	0	0	Ki67+	 5585 18088
2696	0	0	Ki67+	 5585 18120
2697	0	0	Ki67+	 5587 18698
2698	0	0	Ki67+	 5590 18582
2699	0	0	Ki67+	 5596 18739
2700	0	0	Ki67+	 5445 19093
2701	0	0	Ki67+	 5476 19054
2702	0	0	Ki67+	 5485 19092
2703	0	0	Ki67+	 5502 19267
2704	0	0	Ki67+	 5530 19219
2705	0	0	Ki67+	 5562 19146
2706	0	0	Ki67+	 5010 20193
2707	0	0	Ki67+	 5066 20221
2708	0	0	Ki67+	 5143 20187
2709	0	0	Ki67+	 5334 20076
2710	0	0	Ki67+	 5339 20418
2711	0	0	Ki67+	 5342 20192
2712	0	0	Ki67+	 5343 20370
2713	0	0	Ki67+	 5355 20014
2714	0	0	Ki67+	 5368 20382
2715	0	0	Ki67+	 5369 20401
2716	0	0	Ki67+	 5371 20199
2717	0	0	Ki67+	 5376 20183
2718	0	0	Ki67+	 5377 20430
2719	0	0	Ki67+	 5381 20351
2720	0	0	Ki67+	 5389 20439
2721	0	0	Ki67+	 5390 20247
2722	0	0	Ki67+	 5400 20291
2723	0	0	Ki67+	 5406 20324
2724	0	0	Ki67+	 5411 20243
2725	0	0	Ki67+	 5417 20154
2726	0	0	Ki67+	 5417 20212
2727	0	0	Ki67+	 5419 20198
2728	0	0	Ki67+	 5419 20254
2729	0	0	Ki67+	 5422 20446
2730	0	0	Ki67+	 5431 20075
2731	0	0	Ki67+	 5448 19909
2732	0	0	Ki67+	 5449 20186
2733	0	0	Ki67+	 5458 19990
2734	0	0	Ki67+	 5468 19902
2735	0	0	Ki67+	 5470 20008
2736	0	0	Ki67+	 5486 20338
2737	0	0	Ki67+	 5491 19881
2738	0	0	Ki67+	 5514 19864
2739	0	0	Ki67+	 5529 19864
2740	0	0	Ki67+	 5537 19904
2741	0	0	Ki67+	 5540 20000
2742	0	0	Ki67+	 5541 19929
2743	0	0	Ki67+	 5549 20038
2744	0	0	Ki67+	 5550 19965
2745	0	0	Ki67+	 5558 19842
2746	0	0	Ki67+	 5565 19905
2747	0	0	Ki67+	 5569 19887
2748	0	0	Ki67+	 5575 20000
2749	0	0	Ki67+	 5580 19971
2750	0	0	Ki67+	 5589 20028
2751	0	0	Ki67+	 5595 20115
2752	0	0	Ki67+	 4859 20657
2753	0	0	Ki67+	 4868 20620
2754	0	0	Ki67+	 4874 20609
2755	0	0	Ki67+	 4892 21065
2756	0	0	Ki67+	 4897 20968
2757	0	0	Ki67+	 4911 20648
2758	0	0	Ki67+	 4929 21080
2759	0	0	Ki67+	 4948 21018
2760	0	0	Ki67+	 4950 20734
2761	0	0	Ki67+	 4958 21077
2762	0	0	Ki67+	 4962 20751
2763	0	0	Ki67+	 4967 20696
2764	0	0	Ki67+	 4975 20570
2765	0	0	Ki67+	 4988 20768
2766	0	0	Ki67+	 4990 20706
2767	0	0	Ki67+	 4996 20599
2768	0	0	Ki67+	 5001 20696
2769	0	0	Ki67+	 5003 21246
2770	0	0	Ki67+	 5008 20631
2771	0	0	Ki67+	 5013 20800
2772	0	0	Ki67+	 5022 20753
2773	0	0	Ki67+	 5027 21144
2774	0	0	Ki67+	 5030 20562
2775	0	0	Ki67+	 5046 20808
2776	0	0	Ki67+	 5053 20656
2777	0	0	Ki67+	 5054 21166
2778	0	0	Ki67+	 5055 20765
2779	0	0	Ki67+	 5060 20577
2780	0	0	Ki67+	 5060 20590
2781	0	0	Ki67+	 5070 20833
2782	0	0	Ki67+	 5076 20802
2783	0	0	Ki67+	 5083 21201
2784	0	0	Ki67+	 5085 20697
2785	0	0	Ki67+	 5088 21186
2786	0	0	Ki67+	 5091 20668
2787	0	0	Ki67+	 5109 20817
2788	0	0	Ki67+	 5110 20705
2789	0	0	Ki67+	 5112 21201
2790	0	0	Ki67+	 5117 21183
2791	0	0	Ki67+	 5125 20677
2792	0	0	Ki67+	 5130 20718
2793	0	0	Ki67+	 5134 21212
2794	0	0	Ki67+	 5142 20707
2795	0	0	Ki67+	 5145 20809
2796	0	0	Ki67+	 5146 20773
2797	0	0	Ki67+	 5149 21195
2798	0	0	Ki67+	 5155 20759
2799	0	0	Ki67+	 5175 20712
2800	0	0	Ki67+	 5175 20757
2801	0	0	Ki67+	 5175 20826
2802	0	0	Ki67+	 5177 21234
2803	0	0	Ki67+	 5191 20766
2804	0	0	Ki67+	 5195 20753
2805	0	0	Ki67+	 5202 21241
2806	0	0	Ki67+	 5211 20784
2807	0	0	Ki67+	 5211 20851
2808	0	0	Ki67+	 5225 20767
2809	0	0	Ki67+	 5229 20779
2810	0	0	Ki67+	 5238 20791
2811	0	0	Ki67+	 5241 20867
2812	0	0	Ki67+	 5242 20829
2813	0	0	Ki67+	 5245 20847
2814	0	0	Ki67+	 5254 20810
2815	0	0	Ki67+	 5263 20875
2816	0	0	Ki67+	 5290 20921
2817	0	0	Ki67+	 5293 20504
2818	0	0	Ki67+	 5293 20959
2819	0	0	Ki67+	 5297 20908
2820	0	0	Ki67+	 5310 20883
2821	0	0	Ki67+	 5313 20845
2822	0	0	Ki67+	 5319 20948
2823	0	0	Ki67+	 5325 20963
2824	0	0	Ki67+	 5327 20871
2825	0	0	Ki67+	 5337 20959
2826	0	0	Ki67+	 5340 20458
2827	0	0	Ki67+	 5345 21035
2828	0	0	Ki67+	 5349 20890
2829	0	0	Ki67+	 5349 20950
2830	0	0	Ki67+	 5352 20459
2831	0	0	Ki67+	 5362 20902
2832	0	0	Ki67+	 5377 21011
2833	0	0	Ki67+	 5379 20486
2834	0	0	Ki67+	 5388 20473
2835	0	0	Ki67+	 5388 20546
2836	0	0	Ki67+	 5391 20979
2837	0	0	Ki67+	 5394 21036
2838	0	0	Ki67+	 5404 20963
2839	0	0	Ki67+	 5404 20996
2840	0	0	Ki67+	 5407 21062
2841	0	0	Ki67+	 5412 20516
2842	0	0	Ki67+	 5415 20979
2843	0	0	Ki67+	 5431 20473
2844	0	0	Ki67+	 5432 20577
2845	0	0	Ki67+	 5433 20954
2846	0	0	Ki67+	 5437 20745
2847	0	0	Ki67+	 5438 21002
2848	0	0	Ki67+	 5439 21036
2849	0	0	Ki67+	 5451 21070
2850	0	0	Ki67+	 5459 20526
2851	0	0	Ki67+	 5459 20990
2852	0	0	Ki67+	 5462 20567
2853	0	0	Ki67+	 5462 20603
2854	0	0	Ki67+	 5467 21009
2855	0	0	Ki67+	 5469 21060
2856	0	0	Ki67+	 5473 20554
2857	0	0	Ki67+	 5474 20962
2858	0	0	Ki67+	 5480 20630
2859	0	0	Ki67+	 5480 21091
2860	0	0	Ki67+	 5483 20598
2861	0	0	Ki67+	 5487 21054
2862	0	0	Ki67+	 5488 21115
2863	0	0	Ki67+	 5493 20978
2864	0	0	Ki67+	 5494 21035
2865	0	0	Ki67+	 5497 20687
2866	0	0	Ki67+	 5499 20520
2867	0	0	Ki67+	 5504 21052
2868	0	0	Ki67+	 5512 21011
2869	0	0	Ki67+	 5519 20659
2870	0	0	Ki67+	 5520 21025
2871	0	0	Ki67+	 5523 20774
2872	0	0	Ki67+	 5524 20971
2873	0	0	Ki67+	 5528 20646
2874	0	0	Ki67+	 5547 20942
2875	0	0	Ki67+	 5548 21057
2876	0	0	Ki67+	 5549 20647
2877	0	0	Ki67+	 5551 21100
2878	0	0	Ki67+	 5554 20980
2879	0	0	Ki67+	 5558 21155
2880	0	0	Ki67+	 5560 21194
2881	0	0	Ki67+	 5561 20696
2882	0	0	Ki67+	 5564 20682
2883	0	0	Ki67+	 5578 21068
2884	0	0	Ki67+	 5580 20711
2885	0	0	Ki67+	 5587 21091
2886	0	0	Ki67+	 5591 21009
2887	0	0	Ki67+	 5591 21101
2888	0	0	Ki67+	 5591 21206
2889	0	0	Ki67+	 5593 21171
2890	0	0	Ki67+	 5598 21233
2891	0	0	Ki67+	 4906 21302
2892	0	0	Ki67+	 4925 21300
2893	0	0	Ki67+	 4940 21274
2894	0	0	Ki67+	 4966 21281
2895	0	0	Ki67+	 4975 21307
2896	0	0	Ki67+	 5017 21257
2897	0	0	Ki67+	 5025 21303
2898	0	0	Ki67+	 5086 21285
2899	0	0	Ki67+	 5096 21290
2900	0	0	Ki67+	 5125 21275
2901	0	0	Ki67+	 5182 21298
2902	0	0	Ki67+	 5206 21321
2903	0	0	Ki67+	 5242 21614
2904	0	0	Ki67+	 5275 21602
2905	0	0	Ki67+	 5298 21663
2906	0	0	Ki67+	 5302 21615
2907	0	0	Ki67+	 5325 21273
2908	0	0	Ki67+	 5327 21629
2909	0	0	Ki67+	 5359 21672
2910	0	0	Ki67+	 5386 21646
2911	0	0	Ki67+	 5406 21499
2912	0	0	Ki67+	 5409 21409
2913	0	0	Ki67+	 5424 21561
2914	0	0	Ki67+	 5433 21416
2915	0	0	Ki67+	 5487 21899
2916	0	0	Ki67+	 5546 22006
2917	0	0	Ki67+	 5561 21979
2918	0	0	Ki67+	 5572 21740
2919	0	0	Ki67+	 5586 21759
2920	0	0	Ki67+	 5589 21829
2921	0	0	Ki67+	 5515 22332
2922	0	0	Ki67+	 5533 22330
2923	0	0	Ki67+	 5540 22071
2924	0	0	Ki67+	 5556 22420
2925	0	0	Ki67+	 4813 23641
2926	0	0	Ki67+	 4834 23606
2927	0	0	Ki67+	 4886 23393
2928	0	0	Ki67+	 5304 23468
2929	0	0	Ki67+	 5492 22886
2930	0	0	Ki67+	 5568 22989
2931	0	0	Ki67+	 5576 22965
2932	0	0	Ki67+	 4809 24135
2933	0	0	Ki67+	 4820 24166
2934	0	0	Ki67+	 4829 24134
2935	0	0	Ki67+	 4883 24175
2936	0	0	Ki67+	 4903 24181
2937	0	0	Ki67+	 5037 23788
2938	0	0	Ki67+	 5139 23684
2939	0	0	Ki67+	 5291 24122
2940	0	0	Ki67+	 5351 23685
2941	0	0	Ki67+	 5618 12479
2942	0	0	Ki67+	 5632 12448
2943	0	0	Ki67+	 5633 12476
2944	0	0	Ki67+	 5640 12553
2945	0	0	Ki67+	 5644 12438
2946	0	0	Ki67+	 5645 12465
2947	0	0	Ki67+	 5686 12403
2948	0	0	Ki67+	 5712 12408
2949	0	0	Ki67+	 5729 12415
2950	0	0	Ki67+	 5752 12386
2951	0	0	Ki67+	 5773 12410
2952	0	0	Ki67+	 5780 12388
2953	0	0	Ki67+	 5788 12404
2954	0	0	Ki67+	 5806 12383
2955	0	0	Ki67+	 5830 12379
2956	0	0	Ki67+	 5840 12404
2957	0	0	Ki67+	 5856 12331
2958	0	0	Ki67+	 5858 12361
2959	0	0	Ki67+	 5863 12374
2960	0	0	Ki67+	 5880 12311
2961	0	0	Ki67+	 5896 12372
2962	0	0	Ki67+	 5915 12300
2963	0	0	Ki67+	 5922 12352
2964	0	0	Ki67+	 5925 12331
2965	0	0	Ki67+	 5940 12427
2966	0	0	Ki67+	 5946 12341
2967	0	0	Ki67+	 5951 12326
2968	0	0	Ki67+	 5958 12357
2969	0	0	Ki67+	 5963 12422
2970	0	0	Ki67+	 5972 12453
2971	0	0	Ki67+	 5975 12429
2972	0	0	Ki67+	 5983 12441
2973	0	0	Ki67+	 5991 12401
2974	0	0	Ki67+	 5993 12431
2975	0	0	Ki67+	 6000 12457
2976	0	0	Ki67+	 6013 12444
2977	0	0	Ki67+	 6016 12291
2978	0	0	Ki67+	 6018 12478
2979	0	0	Ki67+	 6019 12414
2980	0	0	Ki67+	 6028 12306
2981	0	0	Ki67+	 6030 12274
2982	0	0	Ki67+	 6039 12757
2983	0	0	Ki67+	 6044 12727
2984	0	0	Ki67+	 6046 12448
2985	0	0	Ki67+	 6059 12284
2986	0	0	Ki67+	 6059 12443
2987	0	0	Ki67+	 6061 12315
2988	0	0	Ki67+	 6066 12352
2989	0	0	Ki67+	 6067 12715
2990	0	0	Ki67+	 6073 12338
2991	0	0	Ki67+	 6078 12284
2992	0	0	Ki67+	 6079 12417
2993	0	0	Ki67+	 6089 12328
2994	0	0	Ki67+	 6098 12306
2995	0	0	Ki67+	 6099 12362
2996	0	0	Ki67+	 6100 12726
2997	0	0	Ki67+	 6114 12373
2998	0	0	Ki67+	 6116 12712
2999	0	0	Ki67+	 6117 12330
3000	0	0	Ki67+	 6128 12354
3001	0	0	Ki67+	 6129 12690
3002	0	0	Ki67+	 6132 12377
3003	0	0	Ki67+	 6146 12665
3004	0	0	Ki67+	 6151 12702
3005	0	0	Ki67+	 6155 12248
3006	0	0	Ki67+	 6159 12673
3007	0	0	Ki67+	 6179 12593
3008	0	0	Ki67+	 6179 12694
3009	0	0	Ki67+	 6186 12265
3010	0	0	Ki67+	 6187 12674
3011	0	0	Ki67+	 6194 12732
3012	0	0	Ki67+	 6201 12754
3013	0	0	Ki67+	 6206 12365
3014	0	0	Ki67+	 6206 12663
3015	0	0	Ki67+	 6209 12225
3016	0	0	Ki67+	 6210 12279
3017	0	0	Ki67+	 6218 12771
3018	0	0	Ki67+	 6219 12743
3019	0	0	Ki67+	 6229 12309
3020	0	0	Ki67+	 6236 12266
3021	0	0	Ki67+	 6237 12711
3022	0	0	Ki67+	 6242 12774
3023	0	0	Ki67+	 6243 12694
3024	0	0	Ki67+	 6245 12469
3025	0	0	Ki67+	 6247 12191
3026	0	0	Ki67+	 6247 12679
3027	0	0	Ki67+	 6248 12240
3028	0	0	Ki67+	 6250 12633
3029	0	0	Ki67+	 6252 12704
3030	0	0	Ki67+	 6255 12285
3031	0	0	Ki67+	 6258 12314
3032	0	0	Ki67+	 6262 12211
3033	0	0	Ki67+	 6267 12750
3034	0	0	Ki67+	 6269 12157
3035	0	0	Ki67+	 6271 12267
3036	0	0	Ki67+	 6271 12686
3037	0	0	Ki67+	 6272 12124
3038	0	0	Ki67+	 6274 12324
3039	0	0	Ki67+	 6277 12188
3040	0	0	Ki67+	 6277 12778
3041	0	0	Ki67+	 6280 12720
3042	0	0	Ki67+	 6280 12733
3043	0	0	Ki67+	 6284 12209
3044	0	0	Ki67+	 6290 12138
3045	0	0	Ki67+	 6293 12106
3046	0	0	Ki67+	 6293 12217
3047	0	0	Ki67+	 6296 12348
3048	0	0	Ki67+	 6297 12700
3049	0	0	Ki67+	 6298 12248
3050	0	0	Ki67+	 6298 12274
3051	0	0	Ki67+	 6300 12714
3052	0	0	Ki67+	 6300 12750
3053	0	0	Ki67+	 6307 12153
3054	0	0	Ki67+	 6313 12117
3055	0	0	Ki67+	 6316 12187
3056	0	0	Ki67+	 6319 12232
3057	0	0	Ki67+	 6319 12682
3058	0	0	Ki67+	 6321 12095
3059	0	0	Ki67+	 6322 12244
3060	0	0	Ki67+	 6326 12279
3061	0	0	Ki67+	 6329 12700
3062	0	0	Ki67+	 6330 12167
3063	0	0	Ki67+	 6333 12776
3064	0	0	Ki67+	 6334 12346
3065	0	0	Ki67+	 6340 12194
3066	0	0	Ki67+	 6342 12119
3067	0	0	Ki67+	 6342 12265
3068	0	0	Ki67+	 6345 12138
3069	0	0	Ki67+	 6348 12308
3070	0	0	Ki67+	 6353 12682
3071	0	0	Ki67+	 6358 12200
3072	0	0	Ki67+	 6358 12740
3073	0	0	Ki67+	 6362 12171
3074	0	0	Ki67+	 6364 12781
3075	0	0	Ki67+	 6368 12009
3076	0	0	Ki67+	 6369 12149
3077	0	0	Ki67+	 6370 12686
3078	0	0	Ki67+	 6374 12721
3079	0	0	Ki67+	 6377 12025
3080	0	0	Ki67+	 6377 12704
3081	0	0	Ki67+	 6378 12345
3082	0	0	Ki67+	 6382 12191
3083	0	0	Ki67+	 6388 12717
3084	0	0	Ki67+	 6394 12227
3085	0	0	Ki67+	 5608 13304
3086	0	0	Ki67+	 5609 13433
3087	0	0	Ki67+	 5623 13494
3088	0	0	Ki67+	 5623 13523
3089	0	0	Ki67+	 5638 13311
3090	0	0	Ki67+	 5659 13472
3091	0	0	Ki67+	 5660 13400
3092	0	0	Ki67+	 5663 13413
3093	0	0	Ki67+	 5667 13489
3094	0	0	Ki67+	 5672 13471
3095	0	0	Ki67+	 5684 13432
3096	0	0	Ki67+	 5686 13116
3097	0	0	Ki67+	 5692 13397
3098	0	0	Ki67+	 5698 13436
3099	0	0	Ki67+	 5711 13494
3100	0	0	Ki67+	 5713 13457
3101	0	0	Ki67+	 5720 13082
3102	0	0	Ki67+	 5721 13420
3103	0	0	Ki67+	 5722 13407
3104	0	0	Ki67+	 5755 13427
3105	0	0	Ki67+	 5771 13353
3106	0	0	Ki67+	 5776 13461
3107	0	0	Ki67+	 5777 13389
3108	0	0	Ki67+	 5815 13386
3109	0	0	Ki67+	 5817 13435
3110	0	0	Ki67+	 5819 13015
3111	0	0	Ki67+	 5825 13409
3112	0	0	Ki67+	 5826 13051
3113	0	0	Ki67+	 5854 13024
3114	0	0	Ki67+	 5854 13099
3115	0	0	Ki67+	 5857 13409
3116	0	0	Ki67+	 5858 13076
3117	0	0	Ki67+	 5859 13436
3118	0	0	Ki67+	 5869 13132
3119	0	0	Ki67+	 5875 13050
3120	0	0	Ki67+	 5886 12927
3121	0	0	Ki67+	 5886 12952
3122	0	0	Ki67+	 5890 13414
3123	0	0	Ki67+	 5893 13432
3124	0	0	Ki67+	 5897 12973
3125	0	0	Ki67+	 5897 13089
3126	0	0	Ki67+	 5899 13127
3127	0	0	Ki67+	 5912 13383
3128	0	0	Ki67+	 5915 13097
3129	0	0	Ki67+	 5918 13397
3130	0	0	Ki67+	 5933 13428
3131	0	0	Ki67+	 5942 13375
3132	0	0	Ki67+	 5952 12964
3133	0	0	Ki67+	 5955 13156
3134	0	0	Ki67+	 5956 13142
3135	0	0	Ki67+	 5968 13355
3136	0	0	Ki67+	 5979 13144
3137	0	0	Ki67+	 5981 12923
3138	0	0	Ki67+	 5987 12950
3139	0	0	Ki67+	 5994 13104
3140	0	0	Ki67+	 5997 13388
3141	0	0	Ki67+	 5998 13327
3142	0	0	Ki67+	 6000 13362
3143	0	0	Ki67+	 6013 12805
3144	0	0	Ki67+	 6016 12926
3145	0	0	Ki67+	 6016 12945
3146	0	0	Ki67+	 6022 12834
3147	0	0	Ki67+	 6024 13093
3148	0	0	Ki67+	 6029 13385
3149	0	0	Ki67+	 6032 12814
3150	0	0	Ki67+	 6037 12975
3151	0	0	Ki67+	 6041 13130
3152	0	0	Ki67+	 6042 12927
3153	0	0	Ki67+	 6044 13295
3154	0	0	Ki67+	 6045 13080
3155	0	0	Ki67+	 6046 12941
3156	0	0	Ki67+	 6047 12810
3157	0	0	Ki67+	 6050 12853
3158	0	0	Ki67+	 6063 13116
3159	0	0	Ki67+	 6064 13313
3160	0	0	Ki67+	 6074 12879
3161	0	0	Ki67+	 6074 12934
3162	0	0	Ki67+	 6077 12967
3163	0	0	Ki67+	 6079 12812
3164	0	0	Ki67+	 6083 13091
3165	0	0	Ki67+	 6083 13347
3166	0	0	Ki67+	 6087 13001
3167	0	0	Ki67+	 6094 12859
3168	0	0	Ki67+	 6095 12902
3169	0	0	Ki67+	 6099 13079
3170	0	0	Ki67+	 6102 13118
3171	0	0	Ki67+	 6102 13258
3172	0	0	Ki67+	 6108 13342
3173	0	0	Ki67+	 6113 13144
3174	0	0	Ki67+	 6117 12883
3175	0	0	Ki67+	 6120 12816
3176	0	0	Ki67+	 6121 12840
3177	0	0	Ki67+	 6123 12947
3178	0	0	Ki67+	 6126 13283
3179	0	0	Ki67+	 6127 13014
3180	0	0	Ki67+	 6128 12912
3181	0	0	Ki67+	 6129 12977
3182	0	0	Ki67+	 6129 13076
3183	0	0	Ki67+	 6133 13106
3184	0	0	Ki67+	 6137 12862
3185	0	0	Ki67+	 6138 12802
3186	0	0	Ki67+	 6138 13268
3187	0	0	Ki67+	 6142 13244
3188	0	0	Ki67+	 6148 13112
3189	0	0	Ki67+	 6156 13061
3190	0	0	Ki67+	 6156 13088
3191	0	0	Ki67+	 6157 12991
3192	0	0	Ki67+	 6158 13282
3193	0	0	Ki67+	 6159 12853
3194	0	0	Ki67+	 6159 13009
3195	0	0	Ki67+	 6165 12926
3196	0	0	Ki67+	 6177 12867
3197	0	0	Ki67+	 6180 12891
3198	0	0	Ki67+	 6185 13021
3199	0	0	Ki67+	 6186 13078
3200	0	0	Ki67+	 6197 13040
3201	0	0	Ki67+	 6198 12924
3202	0	0	Ki67+	 6201 13248
3203	0	0	Ki67+	 6209 12894
3204	0	0	Ki67+	 6209 12971
3205	0	0	Ki67+	 6209 13274
3206	0	0	Ki67+	 6215 13296
3207	0	0	Ki67+	 6221 12965
3208	0	0	Ki67+	 6221 13052
3209	0	0	Ki67+	 6221 13261
3210	0	0	Ki67+	 6229 13576
3211	0	0	Ki67+	 6233 12923
3212	0	0	Ki67+	 6237 13016
3213	0	0	Ki67+	 6239 12994
3214	0	0	Ki67+	 6242 13178
3215	0	0	Ki67+	 6245 13442
3216	0	0	Ki67+	 6249 13413
3217	0	0	Ki67+	 6251 13469
3218	0	0	Ki67+	 6252 13158
3219	0	0	Ki67+	 6254 13522
3220	0	0	Ki67+	 6262 13399
3221	0	0	Ki67+	 6262 13427
3222	0	0	Ki67+	 6264 13496
3223	0	0	Ki67+	 6270 13573
3224	0	0	Ki67+	 6272 13364
3225	0	0	Ki67+	 6275 12991
3226	0	0	Ki67+	 6280 12958
3227	0	0	Ki67+	 6284 13363
3228	0	0	Ki67+	 6286 12916
3229	0	0	Ki67+	 6286 13444
3230	0	0	Ki67+	 6287 13168
3231	0	0	Ki67+	 6288 13029
3232	0	0	Ki67+	 6288 13567
3233	0	0	Ki67+	 6293 13475
3234	0	0	Ki67+	 6294 13017
3235	0	0	Ki67+	 6295 12806
3236	0	0	Ki67+	 6304 13531
3237	0	0	Ki67+	 6307 13481
3238	0	0	Ki67+	 6314 13468
3239	0	0	Ki67+	 6316 12833
3240	0	0	Ki67+	 6316 12991
3241	0	0	Ki67+	 6321 13397
3242	0	0	Ki67+	 6335 12976
3243	0	0	Ki67+	 6336 13430
3244	0	0	Ki67+	 6338 13262
3245	0	0	Ki67+	 6338 13291
3246	0	0	Ki67+	 6342 12996
3247	0	0	Ki67+	 6343 13395
3248	0	0	Ki67+	 6347 13488
3249	0	0	Ki67+	 6349 13234
3250	0	0	Ki67+	 6354 12829
3251	0	0	Ki67+	 6357 12804
3252	0	0	Ki67+	 6357 13117
3253	0	0	Ki67+	 6357 13322
3254	0	0	Ki67+	 6357 13409
3255	0	0	Ki67+	 6360 12850
3256	0	0	Ki67+	 6363 13513
3257	0	0	Ki67+	 6365 13371
3258	0	0	Ki67+	 6367 12997
3259	0	0	Ki67+	 6367 13440
3260	0	0	Ki67+	 6368 12974
3261	0	0	Ki67+	 6373 13086
3262	0	0	Ki67+	 6374 13454
3263	0	0	Ki67+	 6377 13478
3264	0	0	Ki67+	 6379 13393
3265	0	0	Ki67+	 6382 12811
3266	0	0	Ki67+	 6384 12966
3267	0	0	Ki67+	 6386 12846
3268	0	0	Ki67+	 6386 12990
3269	0	0	Ki67+	 6387 13502
3270	0	0	Ki67+	 6389 13327
3271	0	0	Ki67+	 6390 12836
3272	0	0	Ki67+	 6393 12789
3273	0	0	Ki67+	 6395 13209
3274	0	0	Ki67+	 6397 12976
3275	0	0	Ki67+	 5617 13734
3276	0	0	Ki67+	 5718 14150
3277	0	0	Ki67+	 5789 14115
3278	0	0	Ki67+	 5817 13756
3279	0	0	Ki67+	 5829 13798
3280	0	0	Ki67+	 5915 14189
3281	0	0	Ki67+	 5925 14302
3282	0	0	Ki67+	 5926 14261
3283	0	0	Ki67+	 5928 13996
3284	0	0	Ki67+	 5928 14362
3285	0	0	Ki67+	 5930 14328
3286	0	0	Ki67+	 5934 14132
3287	0	0	Ki67+	 5935 14204
3288	0	0	Ki67+	 5938 14260
3289	0	0	Ki67+	 5946 14058
3290	0	0	Ki67+	 5947 14290
3291	0	0	Ki67+	 5948 14222
3292	0	0	Ki67+	 5954 14128
3293	0	0	Ki67+	 5954 14378
3294	0	0	Ki67+	 5956 13974
3295	0	0	Ki67+	 5956 14156
3296	0	0	Ki67+	 5958 14178
3297	0	0	Ki67+	 5960 14328
3298	0	0	Ki67+	 5964 14046
3299	0	0	Ki67+	 5968 14021
3300	0	0	Ki67+	 5968 14150
3301	0	0	Ki67+	 5975 13982
3302	0	0	Ki67+	 5981 14204
3303	0	0	Ki67+	 5994 13951
3304	0	0	Ki67+	 5995 14147
3305	0	0	Ki67+	 6008 14056
3306	0	0	Ki67+	 6010 14036
3307	0	0	Ki67+	 6013 13964
3308	0	0	Ki67+	 6014 14103
3309	0	0	Ki67+	 6016 13997
3310	0	0	Ki67+	 6027 14080
3311	0	0	Ki67+	 6036 13906
3312	0	0	Ki67+	 6036 13941
3313	0	0	Ki67+	 6039 13867
3314	0	0	Ki67+	 6043 13982
3315	0	0	Ki67+	 6049 13934
3316	0	0	Ki67+	 6052 14218
3317	0	0	Ki67+	 6055 13835
3318	0	0	Ki67+	 6058 13987
3319	0	0	Ki67+	 6059 13742
3320	0	0	Ki67+	 6067 13773
3321	0	0	Ki67+	 6067 13923
3322	0	0	Ki67+	 6070 13875
3323	0	0	Ki67+	 6072 13965
3324	0	0	Ki67+	 6073 13895
3325	0	0	Ki67+	 6077 13822
3326	0	0	Ki67+	 6088 13942
3327	0	0	Ki67+	 6093 13682
3328	0	0	Ki67+	 6098 13869
3329	0	0	Ki67+	 6100 13802
3330	0	0	Ki67+	 6102 13909
3331	0	0	Ki67+	 6111 14031
3332	0	0	Ki67+	 6112 13773
3333	0	0	Ki67+	 6115 13834
3334	0	0	Ki67+	 6115 13903
3335	0	0	Ki67+	 6122 13752
3336	0	0	Ki67+	 6131 14043
3337	0	0	Ki67+	 6133 13676
3338	0	0	Ki67+	 6139 13693
3339	0	0	Ki67+	 6142 13787
3340	0	0	Ki67+	 6142 14253
3341	0	0	Ki67+	 6143 14374
3342	0	0	Ki67+	 6145 13653
3343	0	0	Ki67+	 6145 13725
3344	0	0	Ki67+	 6148 13631
3345	0	0	Ki67+	 6155 13778
3346	0	0	Ki67+	 6156 13909
3347	0	0	Ki67+	 6160 13664
3348	0	0	Ki67+	 6162 14192
3349	0	0	Ki67+	 6165 13699
3350	0	0	Ki67+	 6170 13608
3351	0	0	Ki67+	 6173 13745
3352	0	0	Ki67+	 6181 13598
3353	0	0	Ki67+	 6186 13618
3354	0	0	Ki67+	 6186 13717
3355	0	0	Ki67+	 6219 13660
3356	0	0	Ki67+	 6222 13617
3357	0	0	Ki67+	 6228 14259
3358	0	0	Ki67+	 6231 14323
3359	0	0	Ki67+	 6233 13630
3360	0	0	Ki67+	 6244 14076
3361	0	0	Ki67+	 6246 13665
3362	0	0	Ki67+	 6248 13602
3363	0	0	Ki67+	 6248 14295
3364	0	0	Ki67+	 6255 13750
3365	0	0	Ki67+	 6255 14356
3366	0	0	Ki67+	 6261 13957
3367	0	0	Ki67+	 6263 14325
3368	0	0	Ki67+	 6268 14303
3369	0	0	Ki67+	 6273 14273
3370	0	0	Ki67+	 6274 14143
3371	0	0	Ki67+	 6278 14255
3372	0	0	Ki67+	 6289 14039
3373	0	0	Ki67+	 6303 14233
3374	0	0	Ki67+	 6311 14249
3375	0	0	Ki67+	 6311 14283
3376	0	0	Ki67+	 6320 14379
3377	0	0	Ki67+	 6324 13907
3378	0	0	Ki67+	 6327 14199
3379	0	0	Ki67+	 6333 13999
3380	0	0	Ki67+	 6334 14031
3381	0	0	Ki67+	 6336 14221
3382	0	0	Ki67+	 6356 14258
3383	0	0	Ki67+	 6360 14193
3384	0	0	Ki67+	 6365 14363
3385	0	0	Ki67+	 6367 14216
3386	0	0	Ki67+	 6370 14374
3387	0	0	Ki67+	 6378 14053
3388	0	0	Ki67+	 6381 14338
3389	0	0	Ki67+	 6383 14193
3390	0	0	Ki67+	 6385 14313
3391	0	0	Ki67+	 6388 14266
3392	0	0	Ki67+	 6392 14201
3393	0	0	Ki67+	 6398 14272
3394	0	0	Ki67+	 6399 14357
3395	0	0	Ki67+	 5607 14731
3396	0	0	Ki67+	 5611 14801
3397	0	0	Ki67+	 5612 15079
3398	0	0	Ki67+	 5615 14691
3399	0	0	Ki67+	 5625 14712
3400	0	0	Ki67+	 5635 14795
3401	0	0	Ki67+	 5638 14765
3402	0	0	Ki67+	 5639 14732
3403	0	0	Ki67+	 5645 14777
3404	0	0	Ki67+	 5646 14816
3405	0	0	Ki67+	 5661 14836
3406	0	0	Ki67+	 5671 14760
3407	0	0	Ki67+	 5672 14808
3408	0	0	Ki67+	 5679 14730
3409	0	0	Ki67+	 5679 15173
3410	0	0	Ki67+	 5688 14755
3411	0	0	Ki67+	 5700 14815
3412	0	0	Ki67+	 5709 14699
3413	0	0	Ki67+	 5732 14755
3414	0	0	Ki67+	 5734 14772
3415	0	0	Ki67+	 5752 14701
3416	0	0	Ki67+	 5761 14715
3417	0	0	Ki67+	 5770 14678
3418	0	0	Ki67+	 5774 15029
3419	0	0	Ki67+	 5779 14443
3420	0	0	Ki67+	 5785 15147
3421	0	0	Ki67+	 5787 14684
3422	0	0	Ki67+	 5798 14652
3423	0	0	Ki67+	 5809 14631
3424	0	0	Ki67+	 5834 14946
3425	0	0	Ki67+	 5850 14680
3426	0	0	Ki67+	 5858 14633
3427	0	0	Ki67+	 5867 14404
3428	0	0	Ki67+	 5880 14603
3429	0	0	Ki67+	 5886 14616
3430	0	0	Ki67+	 5887 15082
3431	0	0	Ki67+	 5963 14408
3432	0	0	Ki67+	 5977 15109
3433	0	0	Ki67+	 5985 15139
3434	0	0	Ki67+	 6007 14993
3435	0	0	Ki67+	 6012 14750
3436	0	0	Ki67+	 6014 15025
3437	0	0	Ki67+	 6024 14972
3438	0	0	Ki67+	 6029 15136
3439	0	0	Ki67+	 6031 14729
3440	0	0	Ki67+	 6032 15047
3441	0	0	Ki67+	 6033 14834
3442	0	0	Ki67+	 6038 15082
3443	0	0	Ki67+	 6039 14869
3444	0	0	Ki67+	 6043 14817
3445	0	0	Ki67+	 6053 14495
3446	0	0	Ki67+	 6064 14503
3447	0	0	Ki67+	 6065 15067
3448	0	0	Ki67+	 6066 14887
3449	0	0	Ki67+	 6070 14467
3450	0	0	Ki67+	 6070 14526
3451	0	0	Ki67+	 6071 14963
3452	0	0	Ki67+	 6072 14856
3453	0	0	Ki67+	 6077 15101
3454	0	0	Ki67+	 6086 14912
3455	0	0	Ki67+	 6086 15139
3456	0	0	Ki67+	 6088 14433
3457	0	0	Ki67+	 6089 15091
3458	0	0	Ki67+	 6095 14410
3459	0	0	Ki67+	 6096 14424
3460	0	0	Ki67+	 6100 15051
3461	0	0	Ki67+	 6102 14454
3462	0	0	Ki67+	 6108 14435
3463	0	0	Ki67+	 6116 15091
3464	0	0	Ki67+	 6124 14386
3465	0	0	Ki67+	 6124 14925
3466	0	0	Ki67+	 6127 14965
3467	0	0	Ki67+	 6127 15067
3468	0	0	Ki67+	 6131 15004
3469	0	0	Ki67+	 6132 15165
3470	0	0	Ki67+	 6137 14392
3471	0	0	Ki67+	 6137 15103
3472	0	0	Ki67+	 6157 14397
3473	0	0	Ki67+	 6172 15156
3474	0	0	Ki67+	 6173 14405
3475	0	0	Ki67+	 6199 14402
3476	0	0	Ki67+	 6214 14430
3477	0	0	Ki67+	 6241 14448
3478	0	0	Ki67+	 6255 14466
3479	0	0	Ki67+	 6270 14414
3480	0	0	Ki67+	 6280 14456
3481	0	0	Ki67+	 6298 14388
3482	0	0	Ki67+	 6304 14635
3483	0	0	Ki67+	 6326 14420
3484	0	0	Ki67+	 6337 14385
3485	0	0	Ki67+	 6349 14403
3486	0	0	Ki67+	 6375 14656
3487	0	0	Ki67+	 5604 15397
3488	0	0	Ki67+	 5605 15768
3489	0	0	Ki67+	 5606 15531
3490	0	0	Ki67+	 5607 15310
3491	0	0	Ki67+	 5611 15377
3492	0	0	Ki67+	 5613 15897
3493	0	0	Ki67+	 5614 15881
3494	0	0	Ki67+	 5615 15325
3495	0	0	Ki67+	 5629 15877
3496	0	0	Ki67+	 5636 15390
3497	0	0	Ki67+	 5636 15784
3498	0	0	Ki67+	 5637 15839
3499	0	0	Ki67+	 5639 15346
3500	0	0	Ki67+	 5650 15328
3501	0	0	Ki67+	 5652 15653
3502	0	0	Ki67+	 5653 15498
3503	0	0	Ki67+	 5656 15691
3504	0	0	Ki67+	 5658 15901
3505	0	0	Ki67+	 5659 15279
3506	0	0	Ki67+	 5659 15957
3507	0	0	Ki67+	 5662 15815
3508	0	0	Ki67+	 5662 15871
3509	0	0	Ki67+	 5665 15730
3510	0	0	Ki67+	 5665 15838
3511	0	0	Ki67+	 5669 15572
3512	0	0	Ki67+	 5684 15271
3513	0	0	Ki67+	 5685 15323
3514	0	0	Ki67+	 5691 15666
3515	0	0	Ki67+	 5693 15966
3516	0	0	Ki67+	 5699 15911
3517	0	0	Ki67+	 5706 15963
3518	0	0	Ki67+	 5710 15333
3519	0	0	Ki67+	 5710 15679
3520	0	0	Ki67+	 5710 15753
3521	0	0	Ki67+	 5719 15270
3522	0	0	Ki67+	 5726 15848
3523	0	0	Ki67+	 5726 15903
3524	0	0	Ki67+	 5728 15527
3525	0	0	Ki67+	 5732 15305
3526	0	0	Ki67+	 5734 15480
3527	0	0	Ki67+	 5734 15883
3528	0	0	Ki67+	 5736 15262
3529	0	0	Ki67+	 5737 15756
3530	0	0	Ki67+	 5744 15443
3531	0	0	Ki67+	 5745 15964
3532	0	0	Ki67+	 5746 15327
3533	0	0	Ki67+	 5746 15934
3534	0	0	Ki67+	 5748 15279
3535	0	0	Ki67+	 5758 15368
3536	0	0	Ki67+	 5758 15494
3537	0	0	Ki67+	 5762 15533
3538	0	0	Ki67+	 5763 15979
3539	0	0	Ki67+	 5764 15483
3540	0	0	Ki67+	 5764 15869
3541	0	0	Ki67+	 5765 15277
3542	0	0	Ki67+	 5769 15355
3543	0	0	Ki67+	 5778 15267
3544	0	0	Ki67+	 5782 15311
3545	0	0	Ki67+	 5783 15962
3546	0	0	Ki67+	 5785 15380
3547	0	0	Ki67+	 5791 15290
3548	0	0	Ki67+	 5793 15338
3549	0	0	Ki67+	 5796 15523
3550	0	0	Ki67+	 5796 15772
3551	0	0	Ki67+	 5796 15857
3552	0	0	Ki67+	 5797 15952
3553	0	0	Ki67+	 5798 15540
3554	0	0	Ki67+	 5800 15717
3555	0	0	Ki67+	 5800 15815
3556	0	0	Ki67+	 5800 15875
3557	0	0	Ki67+	 5801 15256
3558	0	0	Ki67+	 5803 15275
3559	0	0	Ki67+	 5808 15977
3560	0	0	Ki67+	 5813 15410
3561	0	0	Ki67+	 5815 15775
3562	0	0	Ki67+	 5818 15312
3563	0	0	Ki67+	 5818 15498
3564	0	0	Ki67+	 5819 15277
3565	0	0	Ki67+	 5819 15973
3566	0	0	Ki67+	 5821 15342
3567	0	0	Ki67+	 5821 15386
3568	0	0	Ki67+	 5821 15463
3569	0	0	Ki67+	 5823 15246
3570	0	0	Ki67+	 5823 15571
3571	0	0	Ki67+	 5828 15430
3572	0	0	Ki67+	 5828 15538
3573	0	0	Ki67+	 5829 15228
3574	0	0	Ki67+	 5829 15869
3575	0	0	Ki67+	 5832 15269
3576	0	0	Ki67+	 5832 15288
3577	0	0	Ki67+	 5835 15894
3578	0	0	Ki67+	 5838 15361
3579	0	0	Ki67+	 5841 15503
3580	0	0	Ki67+	 5842 15405
3581	0	0	Ki67+	 5846 15327
3582	0	0	Ki67+	 5848 15385
3583	0	0	Ki67+	 5852 15963
3584	0	0	Ki67+	 5853 15464
3585	0	0	Ki67+	 5855 15247
3586	0	0	Ki67+	 5855 15617
3587	0	0	Ki67+	 5860 15296
3588	0	0	Ki67+	 5860 15605
3589	0	0	Ki67+	 5863 15231
3590	0	0	Ki67+	 5864 15388
3591	0	0	Ki67+	 5867 15213
3592	0	0	Ki67+	 5867 15281
3593	0	0	Ki67+	 5869 15435
3594	0	0	Ki67+	 5871 15518
3595	0	0	Ki67+	 5878 15366
3596	0	0	Ki67+	 5878 15495
3597	0	0	Ki67+	 5878 15684
3598	0	0	Ki67+	 5881 15518
3599	0	0	Ki67+	 5882 15412
3600	0	0	Ki67+	 5885 15240
3601	0	0	Ki67+	 5888 15296
3602	0	0	Ki67+	 5888 15601
3603	0	0	Ki67+	 5891 15336
3604	0	0	Ki67+	 5893 15460
3605	0	0	Ki67+	 5896 15267
3606	0	0	Ki67+	 5903 15503
3607	0	0	Ki67+	 5904 15389
3608	0	0	Ki67+	 5905 15230
3609	0	0	Ki67+	 5914 15269
3610	0	0	Ki67+	 5915 15675
3611	0	0	Ki67+	 5916 15331
3612	0	0	Ki67+	 5918 15307
3613	0	0	Ki67+	 5918 15369
3614	0	0	Ki67+	 5919 15553
3615	0	0	Ki67+	 5920 15462
3616	0	0	Ki67+	 5924 15514
3617	0	0	Ki67+	 5924 15636
3618	0	0	Ki67+	 5927 15414
3619	0	0	Ki67+	 5927 15494
3620	0	0	Ki67+	 5933 15718
3621	0	0	Ki67+	 5934 15431
3622	0	0	Ki67+	 5939 15596
3623	0	0	Ki67+	 5940 15536
3624	0	0	Ki67+	 5941 15476
3625	0	0	Ki67+	 5946 15273
3626	0	0	Ki67+	 5949 15388
3627	0	0	Ki67+	 5951 15230
3628	0	0	Ki67+	 5953 15325
3629	0	0	Ki67+	 5953 15352
3630	0	0	Ki67+	 5965 15487
3631	0	0	Ki67+	 5967 15249
3632	0	0	Ki67+	 5972 15376
3633	0	0	Ki67+	 5979 15287
3634	0	0	Ki67+	 5989 15318
3635	0	0	Ki67+	 6010 15319
3636	0	0	Ki67+	 6013 15370
3637	0	0	Ki67+	 6037 15394
3638	0	0	Ki67+	 6039 15288
3639	0	0	Ki67+	 6039 15321
3640	0	0	Ki67+	 6044 15351
3641	0	0	Ki67+	 6054 15262
3642	0	0	Ki67+	 6063 15374
3643	0	0	Ki67+	 6068 15296
3644	0	0	Ki67+	 6096 15261
3645	0	0	Ki67+	 6098 15216
3646	0	0	Ki67+	 6100 15301
3647	0	0	Ki67+	 6101 15246
3648	0	0	Ki67+	 6109 15318
3649	0	0	Ki67+	 6130 15943
3650	0	0	Ki67+	 6136 15265
3651	0	0	Ki67+	 6158 15227
3652	0	0	Ki67+	 6159 15242
3653	0	0	Ki67+	 6205 15401
3654	0	0	Ki67+	 6247 15640
3655	0	0	Ki67+	 6266 15636
3656	0	0	Ki67+	 6270 15258
3657	0	0	Ki67+	 5602 16139
3658	0	0	Ki67+	 5605 16213
3659	0	0	Ki67+	 5608 16292
3660	0	0	Ki67+	 5608 16381
3661	0	0	Ki67+	 5611 16241
3662	0	0	Ki67+	 5615 16210
3663	0	0	Ki67+	 5628 16146
3664	0	0	Ki67+	 5631 16539
3665	0	0	Ki67+	 5632 16294
3666	0	0	Ki67+	 5634 16171
3667	0	0	Ki67+	 5634 16418
3668	0	0	Ki67+	 5637 16306
3669	0	0	Ki67+	 5638 16390
3670	0	0	Ki67+	 5639 16364
3671	0	0	Ki67+	 5648 16247
3672	0	0	Ki67+	 5649 16477
3673	0	0	Ki67+	 5653 16318
3674	0	0	Ki67+	 5660 16290
3675	0	0	Ki67+	 5667 16536
3676	0	0	Ki67+	 5669 15987
3677	0	0	Ki67+	 5669 16512
3678	0	0	Ki67+	 5674 16449
3679	0	0	Ki67+	 5680 16388
3680	0	0	Ki67+	 5688 16378
3681	0	0	Ki67+	 5692 16569
3682	0	0	Ki67+	 5693 16051
3683	0	0	Ki67+	 5700 16528
3684	0	0	Ki67+	 5707 16628
3685	0	0	Ki67+	 5717 16382
3686	0	0	Ki67+	 5718 16003
3687	0	0	Ki67+	 5720 16034
3688	0	0	Ki67+	 5720 16341
3689	0	0	Ki67+	 5721 16429
3690	0	0	Ki67+	 5722 16074
3691	0	0	Ki67+	 5731 16411
3692	0	0	Ki67+	 5731 16536
3693	0	0	Ki67+	 5741 16388
3694	0	0	Ki67+	 5745 15989
3695	0	0	Ki67+	 5746 16050
3696	0	0	Ki67+	 5751 16527
3697	0	0	Ki67+	 5752 16342
3698	0	0	Ki67+	 5753 16287
3699	0	0	Ki67+	 5754 16550
3700	0	0	Ki67+	 5755 16322
3701	0	0	Ki67+	 5757 16015
3702	0	0	Ki67+	 5762 16373
3703	0	0	Ki67+	 5765 16293
3704	0	0	Ki67+	 5767 16262
3705	0	0	Ki67+	 5772 16097
3706	0	0	Ki67+	 5789 16272
3707	0	0	Ki67+	 5790 16110
3708	0	0	Ki67+	 5791 16480
3709	0	0	Ki67+	 5799 16377
3710	0	0	Ki67+	 5801 16026
3711	0	0	Ki67+	 5802 16281
3712	0	0	Ki67+	 5803 16504
3713	0	0	Ki67+	 5807 16189
3714	0	0	Ki67+	 5807 16437
3715	0	0	Ki67+	 5818 16266
3716	0	0	Ki67+	 5823 16526
3717	0	0	Ki67+	 5823 16594
3718	0	0	Ki67+	 5824 16012
3719	0	0	Ki67+	 5826 16486
3720	0	0	Ki67+	 5828 16549
3721	0	0	Ki67+	 5831 16238
3722	0	0	Ki67+	 5832 16460
3723	0	0	Ki67+	 5835 16302
3724	0	0	Ki67+	 5843 16283
3725	0	0	Ki67+	 5845 16233
3726	0	0	Ki67+	 5847 16331
3727	0	0	Ki67+	 5847 16435
3728	0	0	Ki67+	 5851 16499
3729	0	0	Ki67+	 5859 16528
3730	0	0	Ki67+	 5860 16242
3731	0	0	Ki67+	 5860 16558
3732	0	0	Ki67+	 5861 16037
3733	0	0	Ki67+	 5861 16368
3734	0	0	Ki67+	 5862 16495
3735	0	0	Ki67+	 5867 16600
3736	0	0	Ki67+	 5870 16178
3737	0	0	Ki67+	 5878 16335
3738	0	0	Ki67+	 5883 16216
3739	0	0	Ki67+	 5883 16774
3740	0	0	Ki67+	 5886 16560
3741	0	0	Ki67+	 5888 16406
3742	0	0	Ki67+	 5890 16745
3743	0	0	Ki67+	 5894 16591
3744	0	0	Ki67+	 5895 16462
3745	0	0	Ki67+	 5903 16528
3746	0	0	Ki67+	 5903 16748
3747	0	0	Ki67+	 5906 16585
3748	0	0	Ki67+	 5907 16203
3749	0	0	Ki67+	 5915 16528
3750	0	0	Ki67+	 5916 16456
3751	0	0	Ki67+	 5917 16382
3752	0	0	Ki67+	 5919 16355
3753	0	0	Ki67+	 5923 16392
3754	0	0	Ki67+	 5925 16516
3755	0	0	Ki67+	 5928 16262
3756	0	0	Ki67+	 5928 16308
3757	0	0	Ki67+	 5930 16336
3758	0	0	Ki67+	 5933 16475
3759	0	0	Ki67+	 5934 16365
3760	0	0	Ki67+	 5935 16380
3761	0	0	Ki67+	 5936 16759
3762	0	0	Ki67+	 5962 16775
3763	0	0	Ki67+	 5965 16479
3764	0	0	Ki67+	 5972 16426
3765	0	0	Ki67+	 5973 16383
3766	0	0	Ki67+	 5980 16435
3767	0	0	Ki67+	 5980 16467
3768	0	0	Ki67+	 5999 16364
3769	0	0	Ki67+	 6001 16425
3770	0	0	Ki67+	 6008 16463
3771	0	0	Ki67+	 6012 16404
3772	0	0	Ki67+	 6015 16453
3773	0	0	Ki67+	 6022 16538
3774	0	0	Ki67+	 6028 16505
3775	0	0	Ki67+	 6039 16465
3776	0	0	Ki67+	 6044 16401
3777	0	0	Ki67+	 6046 16449
3778	0	0	Ki67+	 6056 16534
3779	0	0	Ki67+	 6059 16515
3780	0	0	Ki67+	 6069 16493
3781	0	0	Ki67+	 6074 16595
3782	0	0	Ki67+	 6075 16100
3783	0	0	Ki67+	 6087 16410
3784	0	0	Ki67+	 6089 16475
3785	0	0	Ki67+	 6102 16606
3786	0	0	Ki67+	 6114 16511
3787	0	0	Ki67+	 6117 16586
3788	0	0	Ki67+	 6121 16599
3789	0	0	Ki67+	 6124 16642
3790	0	0	Ki67+	 6142 16628
3791	0	0	Ki67+	 6143 16110
3792	0	0	Ki67+	 6150 16545
3793	0	0	Ki67+	 6150 16588
3794	0	0	Ki67+	 6155 16483
3795	0	0	Ki67+	 6162 16706
3796	0	0	Ki67+	 6173 16489
3797	0	0	Ki67+	 6178 16569
3798	0	0	Ki67+	 6180 16773
3799	0	0	Ki67+	 6184 16607
3800	0	0	Ki67+	 6189 16702
3801	0	0	Ki67+	 6191 16716
3802	0	0	Ki67+	 6192 16676
3803	0	0	Ki67+	 6210 16626
3804	0	0	Ki67+	 6212 16323
3805	0	0	Ki67+	 6212 16750
3806	0	0	Ki67+	 6213 16601
3807	0	0	Ki67+	 6221 16767
3808	0	0	Ki67+	 6228 16723
3809	0	0	Ki67+	 6230 16751
3810	0	0	Ki67+	 6236 16638
3811	0	0	Ki67+	 6237 16673
3812	0	0	Ki67+	 6244 16721
3813	0	0	Ki67+	 6250 16663
3814	0	0	Ki67+	 6256 16549
3815	0	0	Ki67+	 6259 16742
3816	0	0	Ki67+	 6265 16697
3817	0	0	Ki67+	 6303 16728
3818	0	0	Ki67+	 6347 16102
3819	0	0	Ki67+	 5615 16896
3820	0	0	Ki67+	 5616 16954
3821	0	0	Ki67+	 5642 17055
3822	0	0	Ki67+	 5703 16969
3823	0	0	Ki67+	 5706 17577
3824	0	0	Ki67+	 5709 17472
3825	0	0	Ki67+	 5710 17105
3826	0	0	Ki67+	 5710 17426
3827	0	0	Ki67+	 5711 17191
3828	0	0	Ki67+	 5720 17076
3829	0	0	Ki67+	 5724 17478
3830	0	0	Ki67+	 5728 17509
3831	0	0	Ki67+	 5730 17144
3832	0	0	Ki67+	 5735 17184
3833	0	0	Ki67+	 5735 17228
3834	0	0	Ki67+	 5735 17450
3835	0	0	Ki67+	 5738 17015
3836	0	0	Ki67+	 5742 16999
3837	0	0	Ki67+	 5749 17231
3838	0	0	Ki67+	 5755 17038
3839	0	0	Ki67+	 5756 17168
3840	0	0	Ki67+	 5767 17062
3841	0	0	Ki67+	 5774 17435
3842	0	0	Ki67+	 5777 17139
3843	0	0	Ki67+	 5778 17168
3844	0	0	Ki67+	 5778 17206
3845	0	0	Ki67+	 5779 16930
3846	0	0	Ki67+	 5780 17453
3847	0	0	Ki67+	 5793 17051
3848	0	0	Ki67+	 5793 17486
3849	0	0	Ki67+	 5794 16992
3850	0	0	Ki67+	 5795 16944
3851	0	0	Ki67+	 5803 17405
3852	0	0	Ki67+	 5807 16976
3853	0	0	Ki67+	 5807 17198
3854	0	0	Ki67+	 5808 17470
3855	0	0	Ki67+	 5813 17150
3856	0	0	Ki67+	 5817 16993
3857	0	0	Ki67+	 5819 16957
3858	0	0	Ki67+	 5822 17035
3859	0	0	Ki67+	 5825 16827
3860	0	0	Ki67+	 5829 17453
3861	0	0	Ki67+	 5833 17518
3862	0	0	Ki67+	 5834 16985
3863	0	0	Ki67+	 5835 17119
3864	0	0	Ki67+	 5836 17045
3865	0	0	Ki67+	 5837 16877
3866	0	0	Ki67+	 5838 17197
3867	0	0	Ki67+	 5839 17139
3868	0	0	Ki67+	 5844 16833
3869	0	0	Ki67+	 5845 17476
3870	0	0	Ki67+	 5851 17015
3871	0	0	Ki67+	 5853 16943
3872	0	0	Ki67+	 5853 17431
3873	0	0	Ki67+	 5855 17048
3874	0	0	Ki67+	 5860 17001
3875	0	0	Ki67+	 5862 16815
3876	0	0	Ki67+	 5864 16788
3877	0	0	Ki67+	 5865 16895
3878	0	0	Ki67+	 5868 17178
3879	0	0	Ki67+	 5871 17234
3880	0	0	Ki67+	 5874 17537
3881	0	0	Ki67+	 5878 16907
3882	0	0	Ki67+	 5879 16876
3883	0	0	Ki67+	 5879 17084
3884	0	0	Ki67+	 5881 16974
3885	0	0	Ki67+	 5881 17461
3886	0	0	Ki67+	 5881 17505
3887	0	0	Ki67+	 5882 17212
3888	0	0	Ki67+	 5887 16917
3889	0	0	Ki67+	 5891 16955
3890	0	0	Ki67+	 5895 16903
3891	0	0	Ki67+	 5895 17530
3892	0	0	Ki67+	 5900 16797
3893	0	0	Ki67+	 5902 17202
3894	0	0	Ki67+	 5904 17142
3895	0	0	Ki67+	 5905 16861
3896	0	0	Ki67+	 5905 17079
3897	0	0	Ki67+	 5913 17449
3898	0	0	Ki67+	 5914 16785
3899	0	0	Ki67+	 5918 17195
3900	0	0	Ki67+	 5919 16934
3901	0	0	Ki67+	 5929 17182
3902	0	0	Ki67+	 5929 17541
3903	0	0	Ki67+	 5939 16797
3904	0	0	Ki67+	 5940 17490
3905	0	0	Ki67+	 5942 17113
3906	0	0	Ki67+	 5944 17564
3907	0	0	Ki67+	 5945 17219
3908	0	0	Ki67+	 5948 17066
3909	0	0	Ki67+	 5956 17177
3910	0	0	Ki67+	 5956 17526
3911	0	0	Ki67+	 5958 16855
3912	0	0	Ki67+	 5959 17558
3913	0	0	Ki67+	 5961 16828
3914	0	0	Ki67+	 5962 17128
3915	0	0	Ki67+	 5962 17193
3916	0	0	Ki67+	 5965 17086
3917	0	0	Ki67+	 5967 16800
3918	0	0	Ki67+	 5972 16880
3919	0	0	Ki67+	 5974 17580
3920	0	0	Ki67+	 5977 17489
3921	0	0	Ki67+	 5988 17486
3922	0	0	Ki67+	 5990 16859
3923	0	0	Ki67+	 5991 17502
3924	0	0	Ki67+	 5996 16825
3925	0	0	Ki67+	 5997 17545
3926	0	0	Ki67+	 5999 16797
3927	0	0	Ki67+	 6009 17457
3928	0	0	Ki67+	 6013 17159
3929	0	0	Ki67+	 6016 16913
3930	0	0	Ki67+	 6016 17439
3931	0	0	Ki67+	 6018 16929
3932	0	0	Ki67+	 6019 17108
3933	0	0	Ki67+	 6022 17512
3934	0	0	Ki67+	 6027 17489
3935	0	0	Ki67+	 6030 16861
3936	0	0	Ki67+	 6031 17413
3937	0	0	Ki67+	 6034 17558
3938	0	0	Ki67+	 6040 16947
3939	0	0	Ki67+	 6044 16989
3940	0	0	Ki67+	 6044 17146
3941	0	0	Ki67+	 6045 17455
3942	0	0	Ki67+	 6049 16974
3943	0	0	Ki67+	 6049 17526
3944	0	0	Ki67+	 6055 17486
3945	0	0	Ki67+	 6064 16925
3946	0	0	Ki67+	 6065 17002
3947	0	0	Ki67+	 6067 17119
3948	0	0	Ki67+	 6071 16967
3949	0	0	Ki67+	 6076 17086
3950	0	0	Ki67+	 6079 17505
3951	0	0	Ki67+	 6082 17470
3952	0	0	Ki67+	 6089 17389
3953	0	0	Ki67+	 6090 17437
3954	0	0	Ki67+	 6091 16958
3955	0	0	Ki67+	 6092 17407
3956	0	0	Ki67+	 6095 16841
3957	0	0	Ki67+	 6100 17439
3958	0	0	Ki67+	 6100 17513
3959	0	0	Ki67+	 6101 17129
3960	0	0	Ki67+	 6102 17376
3961	0	0	Ki67+	 6104 16944
3962	0	0	Ki67+	 6106 17217
3963	0	0	Ki67+	 6118 16984
3964	0	0	Ki67+	 6120 17490
3965	0	0	Ki67+	 6121 17416
3966	0	0	Ki67+	 6125 17035
3967	0	0	Ki67+	 6139 17510
3968	0	0	Ki67+	 6143 17156
3969	0	0	Ki67+	 6144 17447
3970	0	0	Ki67+	 6147 17550
3971	0	0	Ki67+	 6148 17478
3972	0	0	Ki67+	 6153 17423
3973	0	0	Ki67+	 6155 17401
3974	0	0	Ki67+	 6159 17503
3975	0	0	Ki67+	 6169 16828
3976	0	0	Ki67+	 6173 17382
3977	0	0	Ki67+	 6175 16884
3978	0	0	Ki67+	 6178 17153
3979	0	0	Ki67+	 6179 17464
3980	0	0	Ki67+	 6180 17094
3981	0	0	Ki67+	 6181 17398
3982	0	0	Ki67+	 6181 17545
3983	0	0	Ki67+	 6183 17420
3984	0	0	Ki67+	 6192 16856
3985	0	0	Ki67+	 6194 16824
3986	0	0	Ki67+	 6198 17445
3987	0	0	Ki67+	 6200 17554
3988	0	0	Ki67+	 6202 17226
3989	0	0	Ki67+	 6202 17407
3990	0	0	Ki67+	 6202 17514
3991	0	0	Ki67+	 6202 17579
3992	0	0	Ki67+	 6204 16876
3993	0	0	Ki67+	 6205 16937
3994	0	0	Ki67+	 6208 17456
3995	0	0	Ki67+	 6210 16850
3996	0	0	Ki67+	 6212 17542
3997	0	0	Ki67+	 6213 17381
3998	0	0	Ki67+	 6215 16796
3999	0	0	Ki67+	 6218 17526
4000	0	0	Ki67+	 6223 16870
4001	0	0	Ki67+	 6228 17429
4002	0	0	Ki67+	 6232 17381
4003	0	0	Ki67+	 6233 16836
4004	0	0	Ki67+	 6233 16994
4005	0	0	Ki67+	 6233 17460
4006	0	0	Ki67+	 6234 16800
4007	0	0	Ki67+	 6241 17511
4008	0	0	Ki67+	 6242 16976
4009	0	0	Ki67+	 6242 17577
4010	0	0	Ki67+	 6243 16863
4011	0	0	Ki67+	 6243 17526
4012	0	0	Ki67+	 6250 16832
4013	0	0	Ki67+	 6250 17387
4014	0	0	Ki67+	 6251 16937
4015	0	0	Ki67+	 6255 17404
4016	0	0	Ki67+	 6255 17457
4017	0	0	Ki67+	 6256 16977
4018	0	0	Ki67+	 6256 17557
4019	0	0	Ki67+	 6260 17469
4020	0	0	Ki67+	 6267 17377
4021	0	0	Ki67+	 6272 17240
4022	0	0	Ki67+	 6276 17475
4023	0	0	Ki67+	 6277 16954
4024	0	0	Ki67+	 6279 17431
4025	0	0	Ki67+	 6281 17448
4026	0	0	Ki67+	 6282 17569
4027	0	0	Ki67+	 6285 17494
4028	0	0	Ki67+	 6288 17003
4029	0	0	Ki67+	 6288 17397
4030	0	0	Ki67+	 6291 17511
4031	0	0	Ki67+	 6294 17435
4032	0	0	Ki67+	 6298 16936
4033	0	0	Ki67+	 6299 17220
4034	0	0	Ki67+	 6300 17539
4035	0	0	Ki67+	 6301 17473
4036	0	0	Ki67+	 6302 16980
4037	0	0	Ki67+	 6304 17507
4038	0	0	Ki67+	 6307 16830
4039	0	0	Ki67+	 6308 17367
4040	0	0	Ki67+	 6313 17134
4041	0	0	Ki67+	 6321 17423
4042	0	0	Ki67+	 6322 17358
4043	0	0	Ki67+	 6325 17497
4044	0	0	Ki67+	 6326 17026
4045	0	0	Ki67+	 6326 17053
4046	0	0	Ki67+	 6328 17457
4047	0	0	Ki67+	 6336 17471
4048	0	0	Ki67+	 6337 16794
4049	0	0	Ki67+	 6339 17376
4050	0	0	Ki67+	 6344 16987
4051	0	0	Ki67+	 6345 17199
4052	0	0	Ki67+	 6345 17334
4053	0	0	Ki67+	 6346 17009
4054	0	0	Ki67+	 6348 17425
4055	0	0	Ki67+	 6353 16920
4056	0	0	Ki67+	 6359 16893
4057	0	0	Ki67+	 6360 17402
4058	0	0	Ki67+	 6360 17417
4059	0	0	Ki67+	 6362 17354
4060	0	0	Ki67+	 6365 16917
4061	0	0	Ki67+	 6365 16951
4062	0	0	Ki67+	 6367 17392
4063	0	0	Ki67+	 6369 16878
4064	0	0	Ki67+	 6369 16998
4065	0	0	Ki67+	 6371 17313
4066	0	0	Ki67+	 6382 17041
4067	0	0	Ki67+	 6384 16961
4068	0	0	Ki67+	 6393 17025
4069	0	0	Ki67+	 5602 17922
4070	0	0	Ki67+	 5603 17861
4071	0	0	Ki67+	 5609 17720
4072	0	0	Ki67+	 5609 17827
4073	0	0	Ki67+	 5609 18115
4074	0	0	Ki67+	 5618 17770
4075	0	0	Ki67+	 5619 17799
4076	0	0	Ki67+	 5621 18025
4077	0	0	Ki67+	 5630 18136
4078	0	0	Ki67+	 5631 17874
4079	0	0	Ki67+	 5634 17813
4080	0	0	Ki67+	 5637 18106
4081	0	0	Ki67+	 5638 17698
4082	0	0	Ki67+	 5642 17838
4083	0	0	Ki67+	 5645 17784
4084	0	0	Ki67+	 5646 17867
4085	0	0	Ki67+	 5651 17897
4086	0	0	Ki67+	 5660 17791
4087	0	0	Ki67+	 5661 17865
4088	0	0	Ki67+	 5666 17919
4089	0	0	Ki67+	 5670 17947
4090	0	0	Ki67+	 5673 17812
4091	0	0	Ki67+	 5678 17730
4092	0	0	Ki67+	 5684 17865
4093	0	0	Ki67+	 5685 17845
4094	0	0	Ki67+	 5692 17855
4095	0	0	Ki67+	 5692 17939
4096	0	0	Ki67+	 5697 17727
4097	0	0	Ki67+	 5707 17960
4098	0	0	Ki67+	 5709 17769
4099	0	0	Ki67+	 5709 17880
4100	0	0	Ki67+	 5710 17937
4101	0	0	Ki67+	 5711 17993
4102	0	0	Ki67+	 5713 17916
4103	0	0	Ki67+	 5723 17949
4104	0	0	Ki67+	 5727 17752
4105	0	0	Ki67+	 5733 17927
4106	0	0	Ki67+	 5737 17890
4107	0	0	Ki67+	 5738 18191
4108	0	0	Ki67+	 5739 18277
4109	0	0	Ki67+	 5744 17878
4110	0	0	Ki67+	 5754 17604
4111	0	0	Ki67+	 5754 18034
4112	0	0	Ki67+	 5757 17898
4113	0	0	Ki67+	 5759 17943
4114	0	0	Ki67+	 5762 17802
4115	0	0	Ki67+	 5763 17999
4116	0	0	Ki67+	 5767 18082
4117	0	0	Ki67+	 5772 17781
4118	0	0	Ki67+	 5773 17626
4119	0	0	Ki67+	 5773 17666
4120	0	0	Ki67+	 5775 18027
4121	0	0	Ki67+	 5781 17940
4122	0	0	Ki67+	 5782 17607
4123	0	0	Ki67+	 5782 17810
4124	0	0	Ki67+	 5785 17651
4125	0	0	Ki67+	 5790 17591
4126	0	0	Ki67+	 5790 18001
4127	0	0	Ki67+	 5792 18054
4128	0	0	Ki67+	 5794 17699
4129	0	0	Ki67+	 5796 17957
4130	0	0	Ki67+	 5798 17677
4131	0	0	Ki67+	 5798 17793
4132	0	0	Ki67+	 5798 18086
4133	0	0	Ki67+	 5799 17827
4134	0	0	Ki67+	 5799 18015
4135	0	0	Ki67+	 5802 17614
4136	0	0	Ki67+	 5803 17813
4137	0	0	Ki67+	 5807 18361
4138	0	0	Ki67+	 5810 17847
4139	0	0	Ki67+	 5811 17666
4140	0	0	Ki67+	 5811 17972
4141	0	0	Ki67+	 5823 18050
4142	0	0	Ki67+	 5834 18176
4143	0	0	Ki67+	 5841 17813
4144	0	0	Ki67+	 5843 17873
4145	0	0	Ki67+	 5847 18049
4146	0	0	Ki67+	 5850 17736
4147	0	0	Ki67+	 5851 18204
4148	0	0	Ki67+	 5853 17672
4149	0	0	Ki67+	 5859 17709
4150	0	0	Ki67+	 5861 17835
4151	0	0	Ki67+	 5865 17671
4152	0	0	Ki67+	 5871 18162
4153	0	0	Ki67+	 5871 18196
4154	0	0	Ki67+	 5880 18094
4155	0	0	Ki67+	 5885 18191
4156	0	0	Ki67+	 5891 18241
4157	0	0	Ki67+	 5897 17855
4158	0	0	Ki67+	 5904 17687
4159	0	0	Ki67+	 5906 17871
4160	0	0	Ki67+	 5911 17908
4161	0	0	Ki67+	 5912 17723
4162	0	0	Ki67+	 5913 17774
4163	0	0	Ki67+	 5915 18254
4164	0	0	Ki67+	 5924 17751
4165	0	0	Ki67+	 5924 18217
4166	0	0	Ki67+	 5927 17931
4167	0	0	Ki67+	 5936 17795
4168	0	0	Ki67+	 5937 18274
4169	0	0	Ki67+	 5939 18235
4170	0	0	Ki67+	 5940 18192
4171	0	0	Ki67+	 5942 17679
4172	0	0	Ki67+	 5947 17916
4173	0	0	Ki67+	 5948 18063
4174	0	0	Ki67+	 5949 17946
4175	0	0	Ki67+	 5949 18175
4176	0	0	Ki67+	 5952 17836
4177	0	0	Ki67+	 5956 17754
4178	0	0	Ki67+	 5959 17739
4179	0	0	Ki67+	 5962 17667
4180	0	0	Ki67+	 5964 17969
4181	0	0	Ki67+	 5965 18031
4182	0	0	Ki67+	 5969 18195
4183	0	0	Ki67+	 5971 17685
4184	0	0	Ki67+	 5972 17813
4185	0	0	Ki67+	 5973 17706
4186	0	0	Ki67+	 5983 18158
4187	0	0	Ki67+	 5985 18017
4188	0	0	Ki67+	 5986 17739
4189	0	0	Ki67+	 5988 17785
4190	0	0	Ki67+	 5989 18248
4191	0	0	Ki67+	 5993 18035
4192	0	0	Ki67+	 5994 18077
4193	0	0	Ki67+	 5997 18134
4194	0	0	Ki67+	 5999 17720
4195	0	0	Ki67+	 5999 18215
4196	0	0	Ki67+	 6001 17766
4197	0	0	Ki67+	 6003 18119
4198	0	0	Ki67+	 6004 17691
4199	0	0	Ki67+	 6004 17830
4200	0	0	Ki67+	 6004 18166
4201	0	0	Ki67+	 6004 18195
4202	0	0	Ki67+	 6008 18075
4203	0	0	Ki67+	 6011 18297
4204	0	0	Ki67+	 6013 17808
4205	0	0	Ki67+	 6013 18064
4206	0	0	Ki67+	 6015 18140
4207	0	0	Ki67+	 6018 18118
4208	0	0	Ki67+	 6021 18090
4209	0	0	Ki67+	 6024 17916
4210	0	0	Ki67+	 6030 17735
4211	0	0	Ki67+	 6033 17794
4212	0	0	Ki67+	 6035 17941
4213	0	0	Ki67+	 6044 17898
4214	0	0	Ki67+	 6049 17762
4215	0	0	Ki67+	 6051 17937
4216	0	0	Ki67+	 6054 17739
4217	0	0	Ki67+	 6058 17846
4218	0	0	Ki67+	 6063 17881
4219	0	0	Ki67+	 6064 18097
4220	0	0	Ki67+	 6069 17740
4221	0	0	Ki67+	 6070 17820
4222	0	0	Ki67+	 6071 18197
4223	0	0	Ki67+	 6074 17787
4224	0	0	Ki67+	 6078 17904
4225	0	0	Ki67+	 6081 17859
4226	0	0	Ki67+	 6084 17936
4227	0	0	Ki67+	 6084 17953
4228	0	0	Ki67+	 6086 17781
4229	0	0	Ki67+	 6095 17976
4230	0	0	Ki67+	 6096 17807
4231	0	0	Ki67+	 6101 17832
4232	0	0	Ki67+	 6103 17941
4233	0	0	Ki67+	 6103 18005
4234	0	0	Ki67+	 6111 17817
4235	0	0	Ki67+	 6118 18105
4236	0	0	Ki67+	 6123 18019
4237	0	0	Ki67+	 6128 18084
4238	0	0	Ki67+	 6130 17857
4239	0	0	Ki67+	 6131 17985
4240	0	0	Ki67+	 6133 17932
4241	0	0	Ki67+	 6136 18046
4242	0	0	Ki67+	 6144 18013
4243	0	0	Ki67+	 6156 18072
4244	0	0	Ki67+	 6156 18136
4245	0	0	Ki67+	 6165 18027
4246	0	0	Ki67+	 6168 18199
4247	0	0	Ki67+	 6180 18051
4248	0	0	Ki67+	 6191 18078
4249	0	0	Ki67+	 6201 18067
4250	0	0	Ki67+	 6207 18166
4251	0	0	Ki67+	 6211 18116
4252	0	0	Ki67+	 6211 18182
4253	0	0	Ki67+	 6219 17585
4254	0	0	Ki67+	 6221 18211
4255	0	0	Ki67+	 6228 18241
4256	0	0	Ki67+	 6231 18133
4257	0	0	Ki67+	 6233 18283
4258	0	0	Ki67+	 6252 18211
4259	0	0	Ki67+	 6255 18249
4260	0	0	Ki67+	 6272 18187
4261	0	0	Ki67+	 6289 18258
4262	0	0	Ki67+	 6293 18172
4263	0	0	Ki67+	 6298 18307
4264	0	0	Ki67+	 6306 18228
4265	0	0	Ki67+	 6315 18219
4266	0	0	Ki67+	 6315 18251
4267	0	0	Ki67+	 6320 18291
4268	0	0	Ki67+	 6332 18374
4269	0	0	Ki67+	 6343 18269
4270	0	0	Ki67+	 6346 18207
4271	0	0	Ki67+	 6346 18311
4272	0	0	Ki67+	 6353 18245
4273	0	0	Ki67+	 6354 18294
4274	0	0	Ki67+	 6358 18336
4275	0	0	Ki67+	 6380 18353
4276	0	0	Ki67+	 6387 18254
4277	0	0	Ki67+	 6389 18314
4278	0	0	Ki67+	 6394 18326
4279	0	0	Ki67+	 5609 18767
4280	0	0	Ki67+	 5610 18548
4281	0	0	Ki67+	 5611 18718
4282	0	0	Ki67+	 5617 18556
4283	0	0	Ki67+	 5619 18528
4284	0	0	Ki67+	 5619 18570
4285	0	0	Ki67+	 5619 18626
4286	0	0	Ki67+	 5622 18606
4287	0	0	Ki67+	 5628 18645
4288	0	0	Ki67+	 5628 18750
4289	0	0	Ki67+	 5628 18796
4290	0	0	Ki67+	 5629 18504
4291	0	0	Ki67+	 5633 18559
4292	0	0	Ki67+	 5636 18531
4293	0	0	Ki67+	 5642 18872
4294	0	0	Ki67+	 5646 18785
4295	0	0	Ki67+	 5646 18905
4296	0	0	Ki67+	 5647 18715
4297	0	0	Ki67+	 5654 18680
4298	0	0	Ki67+	 5655 18624
4299	0	0	Ki67+	 5656 18753
4300	0	0	Ki67+	 5659 18856
4301	0	0	Ki67+	 5663 18538
4302	0	0	Ki67+	 5664 18644
4303	0	0	Ki67+	 5665 18604
4304	0	0	Ki67+	 5670 18659
4305	0	0	Ki67+	 5675 18800
4306	0	0	Ki67+	 5676 18903
4307	0	0	Ki67+	 5679 18776
4308	0	0	Ki67+	 5680 18852
4309	0	0	Ki67+	 5686 18761
4310	0	0	Ki67+	 5688 18888
4311	0	0	Ki67+	 5690 18697
4312	0	0	Ki67+	 5692 18645
4313	0	0	Ki67+	 5695 18428
4314	0	0	Ki67+	 5696 18592
4315	0	0	Ki67+	 5701 18676
4316	0	0	Ki67+	 5709 18987
4317	0	0	Ki67+	 5713 18747
4318	0	0	Ki67+	 5713 18910
4319	0	0	Ki67+	 5717 18672
4320	0	0	Ki67+	 5719 18930
4321	0	0	Ki67+	 5721 18985
4322	0	0	Ki67+	 5724 18726
4323	0	0	Ki67+	 5728 18699
4324	0	0	Ki67+	 5730 18766
4325	0	0	Ki67+	 5730 18962
4326	0	0	Ki67+	 5731 18666
4327	0	0	Ki67+	 5732 18646
4328	0	0	Ki67+	 5735 18938
4329	0	0	Ki67+	 5749 18882
4330	0	0	Ki67+	 5750 18791
4331	0	0	Ki67+	 5750 18842
4332	0	0	Ki67+	 5754 18694
4333	0	0	Ki67+	 5755 18777
4334	0	0	Ki67+	 5758 18970
4335	0	0	Ki67+	 5761 19014
4336	0	0	Ki67+	 5761 19036
4337	0	0	Ki67+	 5769 18897
4338	0	0	Ki67+	 5772 18758
4339	0	0	Ki67+	 5772 18992
4340	0	0	Ki67+	 5775 18932
4341	0	0	Ki67+	 5776 18832
4342	0	0	Ki67+	 5784 18436
4343	0	0	Ki67+	 5785 18968
4344	0	0	Ki67+	 5785 19017
4345	0	0	Ki67+	 5786 18858
4346	0	0	Ki67+	 5787 19046
4347	0	0	Ki67+	 5789 18809
4348	0	0	Ki67+	 5794 18924
4349	0	0	Ki67+	 5795 19070
4350	0	0	Ki67+	 5800 19102
4351	0	0	Ki67+	 5805 18894
4352	0	0	Ki67+	 5805 18942
4353	0	0	Ki67+	 5806 18649
4354	0	0	Ki67+	 5806 18854
4355	0	0	Ki67+	 5811 19049
4356	0	0	Ki67+	 5812 19078
4357	0	0	Ki67+	 5815 18524
4358	0	0	Ki67+	 5821 18958
4359	0	0	Ki67+	 5827 19096
4360	0	0	Ki67+	 5832 18929
4361	0	0	Ki67+	 5842 18856
4362	0	0	Ki67+	 5842 19122
4363	0	0	Ki67+	 5844 19012
4364	0	0	Ki67+	 5846 19099
4365	0	0	Ki67+	 5859 19049
4366	0	0	Ki67+	 5860 19064
4367	0	0	Ki67+	 5862 19094
4368	0	0	Ki67+	 5866 18692
4369	0	0	Ki67+	 5866 18871
4370	0	0	Ki67+	 5867 18928
4371	0	0	Ki67+	 5879 19001
4372	0	0	Ki67+	 5880 18729
4373	0	0	Ki67+	 5880 19131
4374	0	0	Ki67+	 5885 18492
4375	0	0	Ki67+	 5886 19056
4376	0	0	Ki67+	 5898 19089
4377	0	0	Ki67+	 5901 18783
4378	0	0	Ki67+	 5909 19118
4379	0	0	Ki67+	 5939 19083
4380	0	0	Ki67+	 5946 18820
4381	0	0	Ki67+	 5978 18924
4382	0	0	Ki67+	 6005 18560
4383	0	0	Ki67+	 6028 18756
4384	0	0	Ki67+	 6036 19033
4385	0	0	Ki67+	 6039 18576
4386	0	0	Ki67+	 6048 18918
4387	0	0	Ki67+	 6152 19041
4388	0	0	Ki67+	 6177 18899
4389	0	0	Ki67+	 6181 18788
4390	0	0	Ki67+	 6192 18613
4391	0	0	Ki67+	 6204 18536
4392	0	0	Ki67+	 6207 18559
4393	0	0	Ki67+	 6265 18829
4394	0	0	Ki67+	 6293 19002
4395	0	0	Ki67+	 6304 18738
4396	0	0	Ki67+	 6305 19061
4397	0	0	Ki67+	 6309 18751
4398	0	0	Ki67+	 6311 18404
4399	0	0	Ki67+	 6333 18810
4400	0	0	Ki67+	 5650 19321
4401	0	0	Ki67+	 5654 19873
4402	0	0	Ki67+	 5659 19961
4403	0	0	Ki67+	 5676 19939
4404	0	0	Ki67+	 5703 19938
4405	0	0	Ki67+	 5712 19313
4406	0	0	Ki67+	 5714 19966
4407	0	0	Ki67+	 5715 19355
4408	0	0	Ki67+	 5718 19925
4409	0	0	Ki67+	 5723 19234
4410	0	0	Ki67+	 5726 19375
4411	0	0	Ki67+	 5739 19325
4412	0	0	Ki67+	 5745 19266
4413	0	0	Ki67+	 5747 19939
4414	0	0	Ki67+	 5760 19548
4415	0	0	Ki67+	 5768 19235
4416	0	0	Ki67+	 5773 19269
4417	0	0	Ki67+	 5774 19561
4418	0	0	Ki67+	 5778 19334
4419	0	0	Ki67+	 5779 19528
4420	0	0	Ki67+	 5784 19845
4421	0	0	Ki67+	 5794 19490
4422	0	0	Ki67+	 5799 19592
4423	0	0	Ki67+	 5800 19544
4424	0	0	Ki67+	 5803 19312
4425	0	0	Ki67+	 5804 19333
4426	0	0	Ki67+	 5810 19379
4427	0	0	Ki67+	 5813 19558
4428	0	0	Ki67+	 5817 19235
4429	0	0	Ki67+	 5818 19407
4430	0	0	Ki67+	 5821 19291
4431	0	0	Ki67+	 5832 19453
4432	0	0	Ki67+	 5833 19269
4433	0	0	Ki67+	 5834 19308
4434	0	0	Ki67+	 5835 19413
4435	0	0	Ki67+	 5836 19355
4436	0	0	Ki67+	 5836 19388
4437	0	0	Ki67+	 5845 19258
4438	0	0	Ki67+	 5852 19291
4439	0	0	Ki67+	 5857 19341
4440	0	0	Ki67+	 5859 19474
4441	0	0	Ki67+	 5862 19316
4442	0	0	Ki67+	 5865 19274
4443	0	0	Ki67+	 5867 19409
4444	0	0	Ki67+	 5869 19606
4445	0	0	Ki67+	 5870 19368
4446	0	0	Ki67+	 5879 19423
4447	0	0	Ki67+	 5880 19385
4448	0	0	Ki67+	 5881 19326
4449	0	0	Ki67+	 5885 19651
4450	0	0	Ki67+	 5888 19339
4451	0	0	Ki67+	 5888 19463
4452	0	0	Ki67+	 5900 19620
4453	0	0	Ki67+	 5904 19461
4454	0	0	Ki67+	 5910 19700
4455	0	0	Ki67+	 5912 19403
4456	0	0	Ki67+	 5912 19752
4457	0	0	Ki67+	 5913 19714
4458	0	0	Ki67+	 5914 19373
4459	0	0	Ki67+	 5914 19639
4460	0	0	Ki67+	 5922 19483
4461	0	0	Ki67+	 5929 19876
4462	0	0	Ki67+	 5930 19536
4463	0	0	Ki67+	 5934 19302
4464	0	0	Ki67+	 5936 19448
4465	0	0	Ki67+	 5937 19725
4466	0	0	Ki67+	 5937 19744
4467	0	0	Ki67+	 5939 19498
4468	0	0	Ki67+	 5944 19286
4469	0	0	Ki67+	 5945 19332
4470	0	0	Ki67+	 5945 19670
4471	0	0	Ki67+	 5945 19692
4472	0	0	Ki67+	 5946 19452
4473	0	0	Ki67+	 5952 19771
4474	0	0	Ki67+	 5959 19545
4475	0	0	Ki67+	 5962 19354
4476	0	0	Ki67+	 5962 19516
4477	0	0	Ki67+	 5966 19805
4478	0	0	Ki67+	 5970 19563
4479	0	0	Ki67+	 5971 19376
4480	0	0	Ki67+	 5971 19831
4481	0	0	Ki67+	 5972 19731
4482	0	0	Ki67+	 5974 19482
4483	0	0	Ki67+	 5980 19741
4484	0	0	Ki67+	 5980 19816
4485	0	0	Ki67+	 5981 19455
4486	0	0	Ki67+	 5981 19760
4487	0	0	Ki67+	 5988 19565
4488	0	0	Ki67+	 5990 19809
4489	0	0	Ki67+	 5999 19530
4490	0	0	Ki67+	 6000 19772
4491	0	0	Ki67+	 6001 19324
4492	0	0	Ki67+	 6004 19815
4493	0	0	Ki67+	 6006 19499
4494	0	0	Ki67+	 6010 19360
4495	0	0	Ki67+	 6012 19826
4496	0	0	Ki67+	 6014 19328
4497	0	0	Ki67+	 6015 19586
4498	0	0	Ki67+	 6019 19372
4499	0	0	Ki67+	 6024 19303
4500	0	0	Ki67+	 6024 19784
4501	0	0	Ki67+	 6028 19392
4502	0	0	Ki67+	 6029 19797
4503	0	0	Ki67+	 6033 19225
4504	0	0	Ki67+	 6034 19844
4505	0	0	Ki67+	 6035 19580
4506	0	0	Ki67+	 6036 19820
4507	0	0	Ki67+	 6042 19619
4508	0	0	Ki67+	 6046 19343
4509	0	0	Ki67+	 6051 19288
4510	0	0	Ki67+	 6054 19380
4511	0	0	Ki67+	 6054 19406
4512	0	0	Ki67+	 6056 19882
4513	0	0	Ki67+	 6061 19654
4514	0	0	Ki67+	 6061 19842
4515	0	0	Ki67+	 6063 19391
4516	0	0	Ki67+	 6065 19748
4517	0	0	Ki67+	 6067 19867
4518	0	0	Ki67+	 6068 19247
4519	0	0	Ki67+	 6072 19609
4520	0	0	Ki67+	 6074 19576
4521	0	0	Ki67+	 6076 19305
4522	0	0	Ki67+	 6088 19315
4523	0	0	Ki67+	 6088 19684
4524	0	0	Ki67+	 6090 19220
4525	0	0	Ki67+	 6091 19201
4526	0	0	Ki67+	 6095 19797
4527	0	0	Ki67+	 6098 19345
4528	0	0	Ki67+	 6098 19704
4529	0	0	Ki67+	 6098 19816
4530	0	0	Ki67+	 6099 19768
4531	0	0	Ki67+	 6102 19641
4532	0	0	Ki67+	 6107 19252
4533	0	0	Ki67+	 6113 19312
4534	0	0	Ki67+	 6116 19232
4535	0	0	Ki67+	 6117 19777
4536	0	0	Ki67+	 6119 19878
4537	0	0	Ki67+	 6121 19700
4538	0	0	Ki67+	 6122 19362
4539	0	0	Ki67+	 6122 19543
4540	0	0	Ki67+	 6123 19819
4541	0	0	Ki67+	 6126 19553
4542	0	0	Ki67+	 6126 19906
4543	0	0	Ki67+	 6127 19306
4544	0	0	Ki67+	 6129 19287
4545	0	0	Ki67+	 6133 19327
4546	0	0	Ki67+	 6134 19747
4547	0	0	Ki67+	 6135 19832
4548	0	0	Ki67+	 6137 19430
4549	0	0	Ki67+	 6140 19490
4550	0	0	Ki67+	 6140 19794
4551	0	0	Ki67+	 6144 19258
4552	0	0	Ki67+	 6145 19525
4553	0	0	Ki67+	 6146 19346
4554	0	0	Ki67+	 6152 19375
4555	0	0	Ki67+	 6156 19589
4556	0	0	Ki67+	 6159 19315
4557	0	0	Ki67+	 6162 19940
4558	0	0	Ki67+	 6170 19264
4559	0	0	Ki67+	 6170 19338
4560	0	0	Ki67+	 6173 19391
4561	0	0	Ki67+	 6175 19908
4562	0	0	Ki67+	 6176 19295
4563	0	0	Ki67+	 6177 19535
4564	0	0	Ki67+	 6179 19311
4565	0	0	Ki67+	 6182 19352
4566	0	0	Ki67+	 6185 19415
4567	0	0	Ki67+	 6186 19290
4568	0	0	Ki67+	 6187 19619
4569	0	0	Ki67+	 6190 19380
4570	0	0	Ki67+	 6191 19360
4571	0	0	Ki67+	 6194 19571
4572	0	0	Ki67+	 6200 19875
4573	0	0	Ki67+	 6202 19429
4574	0	0	Ki67+	 6209 19560
4575	0	0	Ki67+	 6221 19343
4576	0	0	Ki67+	 6221 19537
4577	0	0	Ki67+	 6223 19636
4578	0	0	Ki67+	 6224 19809
4579	0	0	Ki67+	 6232 19456
4580	0	0	Ki67+	 6235 19820
4581	0	0	Ki67+	 6236 19376
4582	0	0	Ki67+	 6240 19856
4583	0	0	Ki67+	 6243 19326
4584	0	0	Ki67+	 6243 19610
4585	0	0	Ki67+	 6245 19931
4586	0	0	Ki67+	 6246 19400
4587	0	0	Ki67+	 6246 19571
4588	0	0	Ki67+	 6261 19337
4589	0	0	Ki67+	 6264 19471
4590	0	0	Ki67+	 6265 19455
4591	0	0	Ki67+	 6266 19633
4592	0	0	Ki67+	 6268 19363
4593	0	0	Ki67+	 6268 19407
4594	0	0	Ki67+	 6270 19375
4595	0	0	Ki67+	 6270 19820
4596	0	0	Ki67+	 6272 19868
4597	0	0	Ki67+	 6276 19593
4598	0	0	Ki67+	 6279 19407
4599	0	0	Ki67+	 6282 19828
4600	0	0	Ki67+	 6285 19234
4601	0	0	Ki67+	 6285 19388
4602	0	0	Ki67+	 6290 19638
4603	0	0	Ki67+	 6291 19625
4604	0	0	Ki67+	 6292 19435
4605	0	0	Ki67+	 6297 19417
4606	0	0	Ki67+	 6300 19833
4607	0	0	Ki67+	 6301 19246
4608	0	0	Ki67+	 6303 19469
4609	0	0	Ki67+	 6304 19590
4610	0	0	Ki67+	 6312 19656
4611	0	0	Ki67+	 6313 19487
4612	0	0	Ki67+	 6319 19697
4613	0	0	Ki67+	 6319 19837
4614	0	0	Ki67+	 6320 19820
4615	0	0	Ki67+	 6332 19441
4616	0	0	Ki67+	 6338 19668
4617	0	0	Ki67+	 6343 19813
4618	0	0	Ki67+	 6345 19493
4619	0	0	Ki67+	 6347 19426
4620	0	0	Ki67+	 6348 19446
4621	0	0	Ki67+	 6353 19610
4622	0	0	Ki67+	 6357 19899
4623	0	0	Ki67+	 6360 19474
4624	0	0	Ki67+	 6363 19529
4625	0	0	Ki67+	 6365 19494
4626	0	0	Ki67+	 6369 19668
4627	0	0	Ki67+	 6371 19692
4628	0	0	Ki67+	 6384 19488
4629	0	0	Ki67+	 6385 19565
4630	0	0	Ki67+	 6385 19916
4631	0	0	Ki67+	 6389 19662
4632	0	0	Ki67+	 6390 19504
4633	0	0	Ki67+	 6391 19844
4634	0	0	Ki67+	 6393 19632
4635	0	0	Ki67+	 6399 19892
4636	0	0	Ki67+	 5601 20708
4637	0	0	Ki67+	 5603 20072
4638	0	0	Ki67+	 5606 20686
4639	0	0	Ki67+	 5614 20048
4640	0	0	Ki67+	 5621 20700
4641	0	0	Ki67+	 5622 20722
4642	0	0	Ki67+	 5632 20710
4643	0	0	Ki67+	 5636 20750
4644	0	0	Ki67+	 5649 20086
4645	0	0	Ki67+	 5660 20142
4646	0	0	Ki67+	 5666 20696
4647	0	0	Ki67+	 5667 20109
4648	0	0	Ki67+	 5669 20126
4649	0	0	Ki67+	 5675 20718
4650	0	0	Ki67+	 5678 20156
4651	0	0	Ki67+	 5690 20115
4652	0	0	Ki67+	 5690 20589
4653	0	0	Ki67+	 5693 20156
4654	0	0	Ki67+	 5698 20329
4655	0	0	Ki67+	 5699 20243
4656	0	0	Ki67+	 5700 20711
4657	0	0	Ki67+	 5701 20553
4658	0	0	Ki67+	 5703 20592
4659	0	0	Ki67+	 5705 20683
4660	0	0	Ki67+	 5707 20480
4661	0	0	Ki67+	 5708 20653
4662	0	0	Ki67+	 5713 20155
4663	0	0	Ki67+	 5713 20295
4664	0	0	Ki67+	 5716 20610
4665	0	0	Ki67+	 5719 20195
4666	0	0	Ki67+	 5720 20244
4667	0	0	Ki67+	 5722 20637
4668	0	0	Ki67+	 5728 20532
4669	0	0	Ki67+	 5728 20661
4670	0	0	Ki67+	 5731 19993
4671	0	0	Ki67+	 5731 20566
4672	0	0	Ki67+	 5734 20115
4673	0	0	Ki67+	 5738 20507
4674	0	0	Ki67+	 5740 20168
4675	0	0	Ki67+	 5742 20690
4676	0	0	Ki67+	 5746 20188
4677	0	0	Ki67+	 5748 20363
4678	0	0	Ki67+	 5749 20575
4679	0	0	Ki67+	 5752 20138
4680	0	0	Ki67+	 5756 20160
4681	0	0	Ki67+	 5763 20081
4682	0	0	Ki67+	 5765 20586
4683	0	0	Ki67+	 5766 19989
4684	0	0	Ki67+	 5766 20443
4685	0	0	Ki67+	 5767 20539
4686	0	0	Ki67+	 5769 20226
4687	0	0	Ki67+	 5771 20187
4688	0	0	Ki67+	 5772 20663
4689	0	0	Ki67+	 5773 20361
4690	0	0	Ki67+	 5774 20529
4691	0	0	Ki67+	 5775 20134
4692	0	0	Ki67+	 5778 20030
4693	0	0	Ki67+	 5779 20618
4694	0	0	Ki67+	 5781 19995
4695	0	0	Ki67+	 5785 20168
4696	0	0	Ki67+	 5786 20519
4697	0	0	Ki67+	 5788 20472
4698	0	0	Ki67+	 5789 20041
4699	0	0	Ki67+	 5791 20081
4700	0	0	Ki67+	 5794 20015
4701	0	0	Ki67+	 5795 20547
4702	0	0	Ki67+	 5797 20414
4703	0	0	Ki67+	 5801 20027
4704	0	0	Ki67+	 5804 20148
4705	0	0	Ki67+	 5809 20070
4706	0	0	Ki67+	 5814 20459
4707	0	0	Ki67+	 5819 20132
4708	0	0	Ki67+	 5828 20037
4709	0	0	Ki67+	 5837 20500
4710	0	0	Ki67+	 5839 20446
4711	0	0	Ki67+	 5842 20151
4712	0	0	Ki67+	 5844 20540
4713	0	0	Ki67+	 5844 20764
4714	0	0	Ki67+	 5851 20449
4715	0	0	Ki67+	 5855 20218
4716	0	0	Ki67+	 5860 20166
4717	0	0	Ki67+	 5863 20190
4718	0	0	Ki67+	 5863 20505
4719	0	0	Ki67+	 5869 20444
4720	0	0	Ki67+	 5871 20563
4721	0	0	Ki67+	 5875 20250
4722	0	0	Ki67+	 5875 20317
4723	0	0	Ki67+	 5877 20495
4724	0	0	Ki67+	 5878 20628
4725	0	0	Ki67+	 5883 20304
4726	0	0	Ki67+	 5886 20162
4727	0	0	Ki67+	 5887 20619
4728	0	0	Ki67+	 5890 20242
4729	0	0	Ki67+	 5895 20269
4730	0	0	Ki67+	 5903 20567
4731	0	0	Ki67+	 5906 20332
4732	0	0	Ki67+	 5908 20180
4733	0	0	Ki67+	 5909 20486
4734	0	0	Ki67+	 5909 20515
4735	0	0	Ki67+	 5913 20769
4736	0	0	Ki67+	 5923 20153
4737	0	0	Ki67+	 5937 20509
4738	0	0	Ki67+	 5947 20333
4739	0	0	Ki67+	 5953 20279
4740	0	0	Ki67+	 5954 20134
4741	0	0	Ki67+	 5956 20749
4742	0	0	Ki67+	 5958 20081
4743	0	0	Ki67+	 5961 20636
4744	0	0	Ki67+	 5964 20709
4745	0	0	Ki67+	 5968 20261
4746	0	0	Ki67+	 5968 20393
4747	0	0	Ki67+	 5968 20758
4748	0	0	Ki67+	 5969 20291
4749	0	0	Ki67+	 5981 20732
4750	0	0	Ki67+	 5982 20663
4751	0	0	Ki67+	 5985 20697
4752	0	0	Ki67+	 5986 20297
4753	0	0	Ki67+	 5989 20342
4754	0	0	Ki67+	 6001 20407
4755	0	0	Ki67+	 6003 20384
4756	0	0	Ki67+	 6005 20757
4757	0	0	Ki67+	 6007 20738
4758	0	0	Ki67+	 6009 20321
4759	0	0	Ki67+	 6020 20702
4760	0	0	Ki67+	 6021 20747
4761	0	0	Ki67+	 6024 20412
4762	0	0	Ki67+	 6024 20714
4763	0	0	Ki67+	 6025 20448
4764	0	0	Ki67+	 6029 20348
4765	0	0	Ki67+	 6036 20712
4766	0	0	Ki67+	 6042 20731
4767	0	0	Ki67+	 6055 20521
4768	0	0	Ki67+	 6055 20553
4769	0	0	Ki67+	 6057 20444
4770	0	0	Ki67+	 6057 20466
4771	0	0	Ki67+	 6058 20782
4772	0	0	Ki67+	 6060 20759
4773	0	0	Ki67+	 6062 20416
4774	0	0	Ki67+	 6069 20196
4775	0	0	Ki67+	 6077 20437
4776	0	0	Ki67+	 6079 20547
4777	0	0	Ki67+	 6082 20500
4778	0	0	Ki67+	 6088 20647
4779	0	0	Ki67+	 6090 20576
4780	0	0	Ki67+	 6096 20481
4781	0	0	Ki67+	 6098 20238
4782	0	0	Ki67+	 6103 20539
4783	0	0	Ki67+	 6114 20709
4784	0	0	Ki67+	 6117 20647
4785	0	0	Ki67+	 6124 20573
4786	0	0	Ki67+	 6126 20666
4787	0	0	Ki67+	 6126 20743
4788	0	0	Ki67+	 6128 20552
4789	0	0	Ki67+	 6128 20642
4790	0	0	Ki67+	 6135 20699
4791	0	0	Ki67+	 6143 20770
4792	0	0	Ki67+	 6151 20610
4793	0	0	Ki67+	 6152 20640
4794	0	0	Ki67+	 6161 20702
4795	0	0	Ki67+	 6165 20779
4796	0	0	Ki67+	 6166 20085
4797	0	0	Ki67+	 6195 20376
4798	0	0	Ki67+	 6200 20280
4799	0	0	Ki67+	 6202 20028
4800	0	0	Ki67+	 6211 20365
4801	0	0	Ki67+	 6226 20003
4802	0	0	Ki67+	 6227 20372
4803	0	0	Ki67+	 6236 20773
4804	0	0	Ki67+	 6242 20597
4805	0	0	Ki67+	 6244 20027
4806	0	0	Ki67+	 6255 20586
4807	0	0	Ki67+	 6264 20450
4808	0	0	Ki67+	 6282 20028
4809	0	0	Ki67+	 6292 20006
4810	0	0	Ki67+	 6297 20049
4811	0	0	Ki67+	 6320 20303
4812	0	0	Ki67+	 6320 20632
4813	0	0	Ki67+	 6324 20409
4814	0	0	Ki67+	 6329 20233
4815	0	0	Ki67+	 6329 20506
4816	0	0	Ki67+	 6333 20012
4817	0	0	Ki67+	 6334 20044
4818	0	0	Ki67+	 6342 20154
4819	0	0	Ki67+	 6343 20021
4820	0	0	Ki67+	 6360 20127
4821	0	0	Ki67+	 6371 20101
4822	0	0	Ki67+	 6373 20413
4823	0	0	Ki67+	 6375 20027
4824	0	0	Ki67+	 6378 20088
4825	0	0	Ki67+	 6387 20134
4826	0	0	Ki67+	 5605 21146
4827	0	0	Ki67+	 5606 21197
4828	0	0	Ki67+	 5613 20832
4829	0	0	Ki67+	 5614 21132
4830	0	0	Ki67+	 5622 21250
4831	0	0	Ki67+	 5628 21214
4832	0	0	Ki67+	 5633 21199
4833	0	0	Ki67+	 5650 21258
4834	0	0	Ki67+	 5675 21209
4835	0	0	Ki67+	 5683 21316
4836	0	0	Ki67+	 5690 21205
4837	0	0	Ki67+	 5698 21226
4838	0	0	Ki67+	 5700 21213
4839	0	0	Ki67+	 5718 21271
4840	0	0	Ki67+	 5734 21306
4841	0	0	Ki67+	 5736 21337
4842	0	0	Ki67+	 5744 21350
4843	0	0	Ki67+	 5744 21366
4844	0	0	Ki67+	 5748 21384
4845	0	0	Ki67+	 5750 21257
4846	0	0	Ki67+	 5751 21408
4847	0	0	Ki67+	 5754 21293
4848	0	0	Ki67+	 5770 21308
4849	0	0	Ki67+	 5773 20804
4850	0	0	Ki67+	 5773 21288
4851	0	0	Ki67+	 5790 21377
4852	0	0	Ki67+	 5792 21435
4853	0	0	Ki67+	 5795 21203
4854	0	0	Ki67+	 5796 21349
4855	0	0	Ki67+	 5807 21400
4856	0	0	Ki67+	 5818 21442
4857	0	0	Ki67+	 5823 21336
4858	0	0	Ki67+	 5837 21411
4859	0	0	Ki67+	 5838 21362
4860	0	0	Ki67+	 5847 21495
4861	0	0	Ki67+	 5869 21481
4862	0	0	Ki67+	 5871 21410
4863	0	0	Ki67+	 5876 21395
4864	0	0	Ki67+	 5880 21537
4865	0	0	Ki67+	 5900 21581
4866	0	0	Ki67+	 5906 21372
4867	0	0	Ki67+	 5909 21201
4868	0	0	Ki67+	 5912 21476
4869	0	0	Ki67+	 5919 21575
4870	0	0	Ki67+	 5928 21505
4871	0	0	Ki67+	 5950 20883
4872	0	0	Ki67+	 5956 21575
4873	0	0	Ki67+	 5965 21539
4874	0	0	Ki67+	 5978 21541
4875	0	0	Ki67+	 5990 20816
4876	0	0	Ki67+	 6016 21557
4877	0	0	Ki67+	 6022 21574
4878	0	0	Ki67+	 6030 20787
4879	0	0	Ki67+	 6064 20939
4880	0	0	Ki67+	 6072 20821
4881	0	0	Ki67+	 6088 20816
4882	0	0	Ki67+	 6097 21424
4883	0	0	Ki67+	 6107 20824
4884	0	0	Ki67+	 6258 21018
4885	0	0	Ki67+	 6333 20813
4886	0	0	Ki67+	 5622 21634
4887	0	0	Ki67+	 5623 21882
4888	0	0	Ki67+	 5709 22212
4889	0	0	Ki67+	 5796 22351
4890	0	0	Ki67+	 5823 22364
4891	0	0	Ki67+	 5904 21780
4892	0	0	Ki67+	 5917 22137
4893	0	0	Ki67+	 5928 22257
4894	0	0	Ki67+	 5935 22105
4895	0	0	Ki67+	 5962 22372
4896	0	0	Ki67+	 5974 21843
4897	0	0	Ki67+	 5988 21612
4898	0	0	Ki67+	 5993 21646
4899	0	0	Ki67+	 5994 21591
4900	0	0	Ki67+	 6000 21631
4901	0	0	Ki67+	 6003 21693
4902	0	0	Ki67+	 6023 21613
4903	0	0	Ki67+	 6023 21662
4904	0	0	Ki67+	 6031 21721
4905	0	0	Ki67+	 6041 22342
4906	0	0	Ki67+	 6049 21603
4907	0	0	Ki67+	 6054 21717
4908	0	0	Ki67+	 6060 21651
4909	0	0	Ki67+	 6061 21615
4910	0	0	Ki67+	 6088 21631
4911	0	0	Ki67+	 6100 21619
4912	0	0	Ki67+	 6107 21730
4913	0	0	Ki67+	 6116 21738
4914	0	0	Ki67+	 6119 21707
4915	0	0	Ki67+	 6139 21688
4916	0	0	Ki67+	 6151 21586
4917	0	0	Ki67+	 6154 21654
4918	0	0	Ki67+	 6154 21735
4919	0	0	Ki67+	 6156 21785
4920	0	0	Ki67+	 6172 21773
4921	0	0	Ki67+	 6176 21752
4922	0	0	Ki67+	 6184 21730
4923	0	0	Ki67+	 6186 21715
4924	0	0	Ki67+	 6201 21787
4925	0	0	Ki67+	 6207 21734
4926	0	0	Ki67+	 6209 21772
4927	0	0	Ki67+	 6220 21959
4928	0	0	Ki67+	 6228 21807
4929	0	0	Ki67+	 6231 21775
4930	0	0	Ki67+	 6241 21784
4931	0	0	Ki67+	 6257 21754
4932	0	0	Ki67+	 6274 21797
4933	0	0	Ki67+	 6282 22034
4934	0	0	Ki67+	 6294 21831
4935	0	0	Ki67+	 6296 21885
4936	0	0	Ki67+	 6299 21967
4937	0	0	Ki67+	 6311 21959
4938	0	0	Ki67+	 6316 21859
4939	0	0	Ki67+	 6323 21745
4940	0	0	Ki67+	 6325 22001
4941	0	0	Ki67+	 6332 22110
4942	0	0	Ki67+	 6334 22085
4943	0	0	Ki67+	 6344 21946
4944	0	0	Ki67+	 6347 21901
4945	0	0	Ki67+	 6350 22335
4946	0	0	Ki67+	 6355 22056
4947	0	0	Ki67+	 6360 21858
4948	0	0	Ki67+	 6366 22205
4949	0	0	Ki67+	 6370 21863
4950	0	0	Ki67+	 6380 21888
4951	0	0	Ki67+	 6385 22210
4952	0	0	Ki67+	 6387 22041
4953	0	0	Ki67+	 6388 21919
4954	0	0	Ki67+	 6389 21873
4955	0	0	Ki67+	 6398 22065
4956	0	0	Ki67+	 6399 22145
4957	0	0	Ki67+	 5655 22597
4958	0	0	Ki67+	 5810 22511
4959	0	0	Ki67+	 5843 22623
4960	0	0	Ki67+	 5849 22443
4961	0	0	Ki67+	 5861 22536
4962	0	0	Ki67+	 5861 22570
4963	0	0	Ki67+	 5873 22759
4964	0	0	Ki67+	 5886 22595
4965	0	0	Ki67+	 5894 22621
4966	0	0	Ki67+	 5896 22662
4967	0	0	Ki67+	 5916 22681
4968	0	0	Ki67+	 5926 22740
4969	0	0	Ki67+	 5933 22707
4970	0	0	Ki67+	 6001 22957
4971	0	0	Ki67+	 6013 22753
4972	0	0	Ki67+	 6072 22769
4973	0	0	Ki67+	 6119 22976
4974	0	0	Ki67+	 6213 23180
4975	0	0	Ki67+	 6294 22640
4976	0	0	Ki67+	 6315 23057
4977	0	0	Ki67+	 6316 23043
4978	0	0	Ki67+	 6318 23096
4979	0	0	Ki67+	 6323 23123
4980	0	0	Ki67+	 6357 23061
4981	0	0	Ki67+	 6370 22557
4982	0	0	Ki67+	 6371 22960
4983	0	0	Ki67+	 6372 23044
4984	0	0	Ki67+	 6379 22814
4985	0	0	Ki67+	 6382 22988
4986	0	0	Ki67+	 6384 22971
4987	0	0	Ki67+	 6384 23108
4988	0	0	Ki67+	 6395 23087
4989	0	0	Ki67+	 6396 22954
4990	0	0	Ki67+	 5853 23812
4991	0	0	Ki67+	 5924 23330
4992	0	0	Ki67+	 5939 23327
4993	0	0	Ki67+	 5954 23844
4994	0	0	Ki67+	 5968 23780
4995	0	0	Ki67+	 5973 23883
4996	0	0	Ki67+	 5978 23637
4997	0	0	Ki67+	 5986 23309
4998	0	0	Ki67+	 5986 23396
4999	0	0	Ki67+	 5998 23325
5000	0	0	Ki67+	 5999 23471
5001	0	0	Ki67+	 6003 23349
5002	0	0	Ki67+	 6010 23310
5003	0	0	Ki67+	 6035 23291
5004	0	0	Ki67+	 6044 23236
5005	0	0	Ki67+	 6070 23221
5006	0	0	Ki67+	 6071 23246
5007	0	0	Ki67+	 6078 23743
5008	0	0	Ki67+	 6087 23688
5009	0	0	Ki67+	 6104 23208
5010	0	0	Ki67+	 6114 23253
5011	0	0	Ki67+	 6194 23787
5012	0	0	Ki67+	 6202 23816
5013	0	0	Ki67+	 6275 23833
5014	0	0	Ki67+	 6315 23817
5015	0	0	Ki67+	 6331 23818
5016	0	0	Ki67+	 6346 23782
5017	0	0	Ki67+	 6347 23236
5018	0	0	Ki67+	 6363 23809
5019	0	0	Ki67+	 6391 23757
5020	0	0	Ki67+	 6061 24001
5021	0	0	Ki67+	 6417 12002
5022	0	0	Ki67+	 6420 11974
5023	0	0	Ki67+	 6449 12009
5024	0	0	Ki67+	 6478 12019
5025	0	0	Ki67+	 6489 11964
5026	0	0	Ki67+	 6502 11985
5027	0	0	Ki67+	 6503 11953
5028	0	0	Ki67+	 6528 11965
5029	0	0	Ki67+	 6529 11934
5030	0	0	Ki67+	 6529 11992
5031	0	0	Ki67+	 6533 11918
5032	0	0	Ki67+	 6549 11902
5033	0	0	Ki67+	 6556 11990
5034	0	0	Ki67+	 6572 11954
5035	0	0	Ki67+	 6575 11917
5036	0	0	Ki67+	 6583 11980
5037	0	0	Ki67+	 6587 11925
5038	0	0	Ki67+	 6594 11905
5039	0	0	Ki67+	 6606 11982
5040	0	0	Ki67+	 6612 11969
5041	0	0	Ki67+	 6614 11885
5042	0	0	Ki67+	 6619 11925
5043	0	0	Ki67+	 6623 11940
5044	0	0	Ki67+	 6628 11871
5045	0	0	Ki67+	 6632 11982
5046	0	0	Ki67+	 6635 11914
5047	0	0	Ki67+	 6639 11899
5048	0	0	Ki67+	 6647 11925
5049	0	0	Ki67+	 6649 11946
5050	0	0	Ki67+	 6652 11971
5051	0	0	Ki67+	 6654 11873
5052	0	0	Ki67+	 6657 11999
5053	0	0	Ki67+	 6664 11949
5054	0	0	Ki67+	 6676 11967
5055	0	0	Ki67+	 6676 11984
5056	0	0	Ki67+	 6676 12028
5057	0	0	Ki67+	 6687 12020
5058	0	0	Ki67+	 6699 11935
5059	0	0	Ki67+	 6704 12002
5060	0	0	Ki67+	 6711 11962
5061	0	0	Ki67+	 6713 11920
5062	0	0	Ki67+	 6720 12017
5063	0	0	Ki67+	 6743 11961
5064	0	0	Ki67+	 6743 11998
5065	0	0	Ki67+	 6784 11914
5066	0	0	Ki67+	 6784 11956
5067	0	0	Ki67+	 6787 11974
5068	0	0	Ki67+	 6791 12020
5069	0	0	Ki67+	 6797 11890
5070	0	0	Ki67+	 6798 11855
5071	0	0	Ki67+	 6801 11733
5072	0	0	Ki67+	 6803 11973
5073	0	0	Ki67+	 6812 11859
5074	0	0	Ki67+	 6813 11842
5075	0	0	Ki67+	 6813 11923
5076	0	0	Ki67+	 6817 12004
5077	0	0	Ki67+	 6818 12030
5078	0	0	Ki67+	 6819 11816
5079	0	0	Ki67+	 6819 11906
5080	0	0	Ki67+	 6820 11733
5081	0	0	Ki67+	 6825 11885
5082	0	0	Ki67+	 6828 11829
5083	0	0	Ki67+	 6828 12004
5084	0	0	Ki67+	 6829 11708
5085	0	0	Ki67+	 6833 11663
5086	0	0	Ki67+	 6834 11845
5087	0	0	Ki67+	 6837 11975
5088	0	0	Ki67+	 6844 11938
5089	0	0	Ki67+	 6845 11872
5090	0	0	Ki67+	 6850 11688
5091	0	0	Ki67+	 6851 11900
5092	0	0	Ki67+	 6852 11814
5093	0	0	Ki67+	 6853 11625
5094	0	0	Ki67+	 6854 11747
5095	0	0	Ki67+	 6854 11784
5096	0	0	Ki67+	 6860 11718
5097	0	0	Ki67+	 6860 11854
5098	0	0	Ki67+	 6861 11827
5099	0	0	Ki67+	 6862 11576
5100	0	0	Ki67+	 6876 11769
5101	0	0	Ki67+	 6883 11800
5102	0	0	Ki67+	 6884 11617
5103	0	0	Ki67+	 6886 11749
5104	0	0	Ki67+	 6888 11867
5105	0	0	Ki67+	 6890 11562
5106	0	0	Ki67+	 6891 11593
5107	0	0	Ki67+	 6891 11845
5108	0	0	Ki67+	 6902 11771
5109	0	0	Ki67+	 6903 11566
5110	0	0	Ki67+	 6903 11901
5111	0	0	Ki67+	 6904 11852
5112	0	0	Ki67+	 6908 11785
5113	0	0	Ki67+	 6915 11644
5114	0	0	Ki67+	 6916 11620
5115	0	0	Ki67+	 6921 11523
5116	0	0	Ki67+	 6925 11610
5117	0	0	Ki67+	 6929 11836
5118	0	0	Ki67+	 6934 11665
5119	0	0	Ki67+	 6942 11782
5120	0	0	Ki67+	 6946 11884
5121	0	0	Ki67+	 6948 11522
5122	0	0	Ki67+	 6948 11621
5123	0	0	Ki67+	 6949 11457
5124	0	0	Ki67+	 6949 11848
5125	0	0	Ki67+	 6950 11647
5126	0	0	Ki67+	 6953 11603
5127	0	0	Ki67+	 6957 11805
5128	0	0	Ki67+	 6961 11551
5129	0	0	Ki67+	 6961 11633
5130	0	0	Ki67+	 6962 11787
5131	0	0	Ki67+	 6964 11489
5132	0	0	Ki67+	 6969 11583
5133	0	0	Ki67+	 6973 11670
5134	0	0	Ki67+	 6975 11801
5135	0	0	Ki67+	 6979 11475
5136	0	0	Ki67+	 6979 11529
5137	0	0	Ki67+	 6982 11509
5138	0	0	Ki67+	 6983 11554
5139	0	0	Ki67+	 6983 11656
5140	0	0	Ki67+	 6994 11417
5141	0	0	Ki67+	 6994 11779
5142	0	0	Ki67+	 6997 11587
5143	0	0	Ki67+	 7006 11471
5144	0	0	Ki67+	 7006 11549
5145	0	0	Ki67+	 7009 11782
5146	0	0	Ki67+	 7009 11810
5147	0	0	Ki67+	 7010 11498
5148	0	0	Ki67+	 7012 11594
5149	0	0	Ki67+	 7017 11581
5150	0	0	Ki67+	 7021 11471
5151	0	0	Ki67+	 7026 11447
5152	0	0	Ki67+	 7027 11541
5153	0	0	Ki67+	 7031 11691
5154	0	0	Ki67+	 7032 11781
5155	0	0	Ki67+	 7035 11433
5156	0	0	Ki67+	 7037 11465
5157	0	0	Ki67+	 7046 11678
5158	0	0	Ki67+	 7059 11432
5159	0	0	Ki67+	 7063 11366
5160	0	0	Ki67+	 7064 11524
5161	0	0	Ki67+	 7064 11584
5162	0	0	Ki67+	 7066 11714
5163	0	0	Ki67+	 7067 11770
5164	0	0	Ki67+	 7070 11681
5165	0	0	Ki67+	 7071 11422
5166	0	0	Ki67+	 7071 11506
5167	0	0	Ki67+	 7075 11752
5168	0	0	Ki67+	 7076 11494
5169	0	0	Ki67+	 7081 11731
5170	0	0	Ki67+	 7083 11562
5171	0	0	Ki67+	 7085 11548
5172	0	0	Ki67+	 7100 11511
5173	0	0	Ki67+	 7103 11592
5174	0	0	Ki67+	 7105 11478
5175	0	0	Ki67+	 7110 11532
5176	0	0	Ki67+	 7112 11503
5177	0	0	Ki67+	 7114 11564
5178	0	0	Ki67+	 7115 11330
5179	0	0	Ki67+	 7115 11614
5180	0	0	Ki67+	 7121 11362
5181	0	0	Ki67+	 7126 11411
5182	0	0	Ki67+	 7127 11539
5183	0	0	Ki67+	 7128 11600
5184	0	0	Ki67+	 7129 11393
5185	0	0	Ki67+	 7134 11321
5186	0	0	Ki67+	 7135 11380
5187	0	0	Ki67+	 7143 11425
5188	0	0	Ki67+	 7143 11534
5189	0	0	Ki67+	 7147 11282
5190	0	0	Ki67+	 7147 11552
5191	0	0	Ki67+	 7148 11578
5192	0	0	Ki67+	 7151 11408
5193	0	0	Ki67+	 7162 11485
5194	0	0	Ki67+	 7169 11573
5195	0	0	Ki67+	 7174 11311
5196	0	0	Ki67+	 7180 11402
5197	0	0	Ki67+	 7180 11509
5198	0	0	Ki67+	 7181 11537
5199	0	0	Ki67+	 7182 11491
5200	0	0	Ki67+	 7182 11550
5201	0	0	Ki67+	 7183 11616
5202	0	0	Ki67+	 7184 11437
5203	0	0	Ki67+	 7188 11256
5204	0	0	Ki67+	 7196 11412
5205	0	0	Ki67+	 7198 11509
5206	0	0	Ki67+	 6404 12711
5207	0	0	Ki67+	 6407 12792
5208	0	0	Ki67+	 6407 12809
5209	0	0	Ki67+	 6408 12043
5210	0	0	Ki67+	 6416 12826
5211	0	0	Ki67+	 6420 12079
5212	0	0	Ki67+	 6429 12746
5213	0	0	Ki67+	 6431 12106
5214	0	0	Ki67+	 6442 12788
5215	0	0	Ki67+	 6443 12049
5216	0	0	Ki67+	 6446 12124
5217	0	0	Ki67+	 6446 12235
5218	0	0	Ki67+	 6448 12746
5219	0	0	Ki67+	 6451 12215
5220	0	0	Ki67+	 6452 12080
5221	0	0	Ki67+	 6458 12790
5222	0	0	Ki67+	 6467 12232
5223	0	0	Ki67+	 6472 12121
5224	0	0	Ki67+	 6474 12770
5225	0	0	Ki67+	 6476 12134
5226	0	0	Ki67+	 6479 12214
5227	0	0	Ki67+	 6481 12152
5228	0	0	Ki67+	 6481 12702
5229	0	0	Ki67+	 6483 12736
5230	0	0	Ki67+	 6487 12618
5231	0	0	Ki67+	 6489 12055
5232	0	0	Ki67+	 6492 12103
5233	0	0	Ki67+	 6497 12154
5234	0	0	Ki67+	 6503 12762
5235	0	0	Ki67+	 6508 12671
5236	0	0	Ki67+	 6510 12211
5237	0	0	Ki67+	 6511 12127
5238	0	0	Ki67+	 6511 12143
5239	0	0	Ki67+	 6513 12610
5240	0	0	Ki67+	 6514 12201
5241	0	0	Ki67+	 6520 12725
5242	0	0	Ki67+	 6522 12158
5243	0	0	Ki67+	 6522 12684
5244	0	0	Ki67+	 6523 12668
5245	0	0	Ki67+	 6524 12587
5246	0	0	Ki67+	 6525 12633
5247	0	0	Ki67+	 6532 12603
5248	0	0	Ki67+	 6561 12579
5249	0	0	Ki67+	 6592 12581
5250	0	0	Ki67+	 6610 12790
5251	0	0	Ki67+	 6612 12599
5252	0	0	Ki67+	 6612 12804
5253	0	0	Ki67+	 6628 12756
5254	0	0	Ki67+	 6632 12741
5255	0	0	Ki67+	 6655 12624
5256	0	0	Ki67+	 6657 12695
5257	0	0	Ki67+	 6658 12665
5258	0	0	Ki67+	 6658 12789
5259	0	0	Ki67+	 6660 12729
5260	0	0	Ki67+	 6662 12598
5261	0	0	Ki67+	 6673 12644
5262	0	0	Ki67+	 6675 12728
5263	0	0	Ki67+	 6679 12671
5264	0	0	Ki67+	 6679 12739
5265	0	0	Ki67+	 6689 12661
5266	0	0	Ki67+	 6692 12051
5267	0	0	Ki67+	 6697 12040
5268	0	0	Ki67+	 6711 12046
5269	0	0	Ki67+	 6713 12077
5270	0	0	Ki67+	 6730 12681
5271	0	0	Ki67+	 6739 12086
5272	0	0	Ki67+	 6744 12054
5273	0	0	Ki67+	 6744 12660
5274	0	0	Ki67+	 6748 12730
5275	0	0	Ki67+	 6750 12679
5276	0	0	Ki67+	 6755 12068
5277	0	0	Ki67+	 6759 12631
5278	0	0	Ki67+	 6760 12710
5279	0	0	Ki67+	 6771 12731
5280	0	0	Ki67+	 6774 12617
5281	0	0	Ki67+	 6775 12041
5282	0	0	Ki67+	 6781 12596
5283	0	0	Ki67+	 6786 12074
5284	0	0	Ki67+	 6793 12737
5285	0	0	Ki67+	 6796 12065
5286	0	0	Ki67+	 6808 12058
5287	0	0	Ki67+	 6811 12713
5288	0	0	Ki67+	 6819 12726
5289	0	0	Ki67+	 6834 12603
5290	0	0	Ki67+	 6846 12709
5291	0	0	Ki67+	 6856 12689
5292	0	0	Ki67+	 6857 12727
5293	0	0	Ki67+	 6869 12652
5294	0	0	Ki67+	 6876 12597
5295	0	0	Ki67+	 6876 12620
5296	0	0	Ki67+	 6890 12717
5297	0	0	Ki67+	 6892 12648
5298	0	0	Ki67+	 6898 12599
5299	0	0	Ki67+	 6899 12274
5300	0	0	Ki67+	 6900 12685
5301	0	0	Ki67+	 6912 12558
5302	0	0	Ki67+	 6919 12677
5303	0	0	Ki67+	 6945 12609
5304	0	0	Ki67+	 6946 12671
5305	0	0	Ki67+	 6968 12627
5306	0	0	Ki67+	 6977 12609
5307	0	0	Ki67+	 6986 12516
5308	0	0	Ki67+	 6999 12604
5309	0	0	Ki67+	 6999 12631
5310	0	0	Ki67+	 7033 12819
5311	0	0	Ki67+	 7039 12795
5312	0	0	Ki67+	 7054 12813
5313	0	0	Ki67+	 7056 12759
5314	0	0	Ki67+	 7057 12728
5315	0	0	Ki67+	 7066 12675
5316	0	0	Ki67+	 7071 12717
5317	0	0	Ki67+	 7081 12744
5318	0	0	Ki67+	 7082 12810
5319	0	0	Ki67+	 7083 12784
5320	0	0	Ki67+	 7086 12635
5321	0	0	Ki67+	 7090 12707
5322	0	0	Ki67+	 7103 12636
5323	0	0	Ki67+	 7105 12651
5324	0	0	Ki67+	 7107 12428
5325	0	0	Ki67+	 7107 12747
5326	0	0	Ki67+	 7125 12620
5327	0	0	Ki67+	 7125 12644
5328	0	0	Ki67+	 7128 12699
5329	0	0	Ki67+	 7137 12735
5330	0	0	Ki67+	 7139 12655
5331	0	0	Ki67+	 7152 12730
5332	0	0	Ki67+	 7155 12637
5333	0	0	Ki67+	 6402 13268
5334	0	0	Ki67+	 6403 13517
5335	0	0	Ki67+	 6411 13259
5336	0	0	Ki67+	 6412 13452
5337	0	0	Ki67+	 6416 12988
5338	0	0	Ki67+	 6417 13382
5339	0	0	Ki67+	 6421 13501
5340	0	0	Ki67+	 6428 13473
5341	0	0	Ki67+	 6433 13431
5342	0	0	Ki67+	 6437 12974
5343	0	0	Ki67+	 6438 12922
5344	0	0	Ki67+	 6439 13272
5345	0	0	Ki67+	 6455 13258
5346	0	0	Ki67+	 6455 13397
5347	0	0	Ki67+	 6458 13221
5348	0	0	Ki67+	 6466 13289
5349	0	0	Ki67+	 6466 13456
5350	0	0	Ki67+	 6468 12924
5351	0	0	Ki67+	 6468 12949
5352	0	0	Ki67+	 6475 13429
5353	0	0	Ki67+	 6480 13472
5354	0	0	Ki67+	 6484 12928
5355	0	0	Ki67+	 6487 13260
5356	0	0	Ki67+	 6488 13201
5357	0	0	Ki67+	 6490 13389
5358	0	0	Ki67+	 6491 13214
5359	0	0	Ki67+	 6495 12909
5360	0	0	Ki67+	 6496 13454
5361	0	0	Ki67+	 6497 13379
5362	0	0	Ki67+	 6498 13351
5363	0	0	Ki67+	 6498 13416
5364	0	0	Ki67+	 6501 13300
5365	0	0	Ki67+	 6509 13320
5366	0	0	Ki67+	 6512 12937
5367	0	0	Ki67+	 6514 13035
5368	0	0	Ki67+	 6516 13379
5369	0	0	Ki67+	 6521 13337
5370	0	0	Ki67+	 6524 13289
5371	0	0	Ki67+	 6526 13232
5372	0	0	Ki67+	 6527 13055
5373	0	0	Ki67+	 6527 13086
5374	0	0	Ki67+	 6530 13384
5375	0	0	Ki67+	 6534 13192
5376	0	0	Ki67+	 6536 13154
5377	0	0	Ki67+	 6538 12866
5378	0	0	Ki67+	 6556 13039
5379	0	0	Ki67+	 6557 12889
5380	0	0	Ki67+	 6565 13147
5381	0	0	Ki67+	 6568 13128
5382	0	0	Ki67+	 6572 13198
5383	0	0	Ki67+	 6574 13067
5384	0	0	Ki67+	 6581 12891
5385	0	0	Ki67+	 6588 12873
5386	0	0	Ki67+	 6588 13042
5387	0	0	Ki67+	 6590 12845
5388	0	0	Ki67+	 6600 13527
5389	0	0	Ki67+	 6604 13108
5390	0	0	Ki67+	 6606 13168
5391	0	0	Ki67+	 6607 13092
5392	0	0	Ki67+	 6610 13142
5393	0	0	Ki67+	 6611 13547
5394	0	0	Ki67+	 6614 12845
5395	0	0	Ki67+	 6626 13074
5396	0	0	Ki67+	 6626 13128
5397	0	0	Ki67+	 6629 13150
5398	0	0	Ki67+	 6635 13371
5399	0	0	Ki67+	 6639 13540
5400	0	0	Ki67+	 6643 13131
5401	0	0	Ki67+	 6645 13079
5402	0	0	Ki67+	 6682 13284
5403	0	0	Ki67+	 6693 13306
5404	0	0	Ki67+	 6693 13341
5405	0	0	Ki67+	 6698 13267
5406	0	0	Ki67+	 6709 13305
5407	0	0	Ki67+	 6717 13215
5408	0	0	Ki67+	 6718 13350
5409	0	0	Ki67+	 6719 12872
5410	0	0	Ki67+	 6731 13326
5411	0	0	Ki67+	 6732 13271
5412	0	0	Ki67+	 6737 13246
5413	0	0	Ki67+	 6742 13208
5414	0	0	Ki67+	 6743 13175
5415	0	0	Ki67+	 6745 13303
5416	0	0	Ki67+	 6751 13033
5417	0	0	Ki67+	 6753 13219
5418	0	0	Ki67+	 6756 13143
5419	0	0	Ki67+	 6760 13341
5420	0	0	Ki67+	 6766 13204
5421	0	0	Ki67+	 6780 13073
5422	0	0	Ki67+	 6783 13301
5423	0	0	Ki67+	 6785 13012
5424	0	0	Ki67+	 6788 13237
5425	0	0	Ki67+	 6790 13340
5426	0	0	Ki67+	 6794 13282
5427	0	0	Ki67+	 6794 13315
5428	0	0	Ki67+	 6805 13608
5429	0	0	Ki67+	 6815 13571
5430	0	0	Ki67+	 6819 13050
5431	0	0	Ki67+	 6821 13255
5432	0	0	Ki67+	 6824 13142
5433	0	0	Ki67+	 6831 13099
5434	0	0	Ki67+	 6832 13121
5435	0	0	Ki67+	 6832 13312
5436	0	0	Ki67+	 6838 13593
5437	0	0	Ki67+	 6842 13575
5438	0	0	Ki67+	 6847 13067
5439	0	0	Ki67+	 6848 12988
5440	0	0	Ki67+	 6859 13109
5441	0	0	Ki67+	 6860 13002
5442	0	0	Ki67+	 6861 13272
5443	0	0	Ki67+	 6862 13452
5444	0	0	Ki67+	 6863 13016
5445	0	0	Ki67+	 6864 13126
5446	0	0	Ki67+	 6864 13250
5447	0	0	Ki67+	 6865 13079
5448	0	0	Ki67+	 6870 13050
5449	0	0	Ki67+	 6871 13609
5450	0	0	Ki67+	 6877 13592
5451	0	0	Ki67+	 6878 13232
5452	0	0	Ki67+	 6880 13536
5453	0	0	Ki67+	 6881 12987
5454	0	0	Ki67+	 6881 13317
5455	0	0	Ki67+	 6882 13294
5456	0	0	Ki67+	 6884 13112
5457	0	0	Ki67+	 6890 13126
5458	0	0	Ki67+	 6891 13021
5459	0	0	Ki67+	 6895 13253
5460	0	0	Ki67+	 6896 13060
5461	0	0	Ki67+	 6897 13538
5462	0	0	Ki67+	 6905 13005
5463	0	0	Ki67+	 6910 13568
5464	0	0	Ki67+	 6911 13230
5465	0	0	Ki67+	 6912 12990
5466	0	0	Ki67+	 6912 13533
5467	0	0	Ki67+	 6915 13103
5468	0	0	Ki67+	 6916 12976
5469	0	0	Ki67+	 6919 13072
5470	0	0	Ki67+	 6919 13479
5471	0	0	Ki67+	 6924 13536
5472	0	0	Ki67+	 6927 13238
5473	0	0	Ki67+	 6927 13254
5474	0	0	Ki67+	 6934 13218
5475	0	0	Ki67+	 6935 13454
5476	0	0	Ki67+	 6936 13503
5477	0	0	Ki67+	 6940 13237
5478	0	0	Ki67+	 6942 13549
5479	0	0	Ki67+	 6948 13214
5480	0	0	Ki67+	 6955 13175
5481	0	0	Ki67+	 6962 13390
5482	0	0	Ki67+	 6964 13435
5483	0	0	Ki67+	 6965 13268
5484	0	0	Ki67+	 6966 13527
5485	0	0	Ki67+	 6971 13493
5486	0	0	Ki67+	 6973 13307
5487	0	0	Ki67+	 6973 13339
5488	0	0	Ki67+	 6975 13115
5489	0	0	Ki67+	 6975 13150
5490	0	0	Ki67+	 6975 13383
5491	0	0	Ki67+	 6975 13463
5492	0	0	Ki67+	 6980 13203
5493	0	0	Ki67+	 6990 13379
5494	0	0	Ki67+	 6991 13280
5495	0	0	Ki67+	 6991 13450
5496	0	0	Ki67+	 6995 13129
5497	0	0	Ki67+	 6996 13416
5498	0	0	Ki67+	 6997 13503
5499	0	0	Ki67+	 6998 13235
5500	0	0	Ki67+	 7000 13165
5501	0	0	Ki67+	 7005 13311
5502	0	0	Ki67+	 7005 13477
5503	0	0	Ki67+	 7010 13353
5504	0	0	Ki67+	 7013 13411
5505	0	0	Ki67+	 7019 13192
5506	0	0	Ki67+	 7019 13330
5507	0	0	Ki67+	 7022 13444
5508	0	0	Ki67+	 7025 13159
5509	0	0	Ki67+	 7026 13262
5510	0	0	Ki67+	 7031 13376
5511	0	0	Ki67+	 7034 13301
5512	0	0	Ki67+	 7038 13346
5513	0	0	Ki67+	 7041 13018
5514	0	0	Ki67+	 7041 13085
5515	0	0	Ki67+	 7087 13011
5516	0	0	Ki67+	 7091 12869
5517	0	0	Ki67+	 6406 14294
5518	0	0	Ki67+	 6410 14227
5519	0	0	Ki67+	 6418 13712
5520	0	0	Ki67+	 6432 14273
5521	0	0	Ki67+	 6433 14295
5522	0	0	Ki67+	 6456 13869
5523	0	0	Ki67+	 6459 14301
5524	0	0	Ki67+	 6466 14054
5525	0	0	Ki67+	 6468 14090
5526	0	0	Ki67+	 6470 14119
5527	0	0	Ki67+	 6482 14095
5528	0	0	Ki67+	 6484 14249
5529	0	0	Ki67+	 6486 14191
5530	0	0	Ki67+	 6489 14084
5531	0	0	Ki67+	 6489 14324
5532	0	0	Ki67+	 6490 14283
5533	0	0	Ki67+	 6492 14052
5534	0	0	Ki67+	 6494 14225
5535	0	0	Ki67+	 6498 14026
5536	0	0	Ki67+	 6499 14070
5537	0	0	Ki67+	 6500 14298
5538	0	0	Ki67+	 6501 14169
5539	0	0	Ki67+	 6503 14129
5540	0	0	Ki67+	 6504 13842
5541	0	0	Ki67+	 6504 13874
5542	0	0	Ki67+	 6504 14222
5543	0	0	Ki67+	 6506 14011
5544	0	0	Ki67+	 6506 14059
5545	0	0	Ki67+	 6510 13985
5546	0	0	Ki67+	 6511 13893
5547	0	0	Ki67+	 6513 14277
5548	0	0	Ki67+	 6515 13916
5549	0	0	Ki67+	 6517 14019
5550	0	0	Ki67+	 6530 13975
5551	0	0	Ki67+	 6530 14003
5552	0	0	Ki67+	 6532 14177
5553	0	0	Ki67+	 6533 14078
5554	0	0	Ki67+	 6534 13942
5555	0	0	Ki67+	 6535 14033
5556	0	0	Ki67+	 6536 13914
5557	0	0	Ki67+	 6541 13793
5558	0	0	Ki67+	 6541 14208
5559	0	0	Ki67+	 6541 14219
5560	0	0	Ki67+	 6546 14000
5561	0	0	Ki67+	 6548 14051
5562	0	0	Ki67+	 6550 14078
5563	0	0	Ki67+	 6552 13873
5564	0	0	Ki67+	 6555 13795
5565	0	0	Ki67+	 6558 13953
5566	0	0	Ki67+	 6560 13895
5567	0	0	Ki67+	 6560 13966
5568	0	0	Ki67+	 6561 13811
5569	0	0	Ki67+	 6561 14000
5570	0	0	Ki67+	 6571 14029
5571	0	0	Ki67+	 6573 13773
5572	0	0	Ki67+	 6575 13757
5573	0	0	Ki67+	 6576 13980
5574	0	0	Ki67+	 6585 14066
5575	0	0	Ki67+	 6586 13920
5576	0	0	Ki67+	 6587 13897
5577	0	0	Ki67+	 6587 13946
5578	0	0	Ki67+	 6588 13988
5579	0	0	Ki67+	 6590 13812
5580	0	0	Ki67+	 6590 14078
5581	0	0	Ki67+	 6591 13868
5582	0	0	Ki67+	 6596 14008
5583	0	0	Ki67+	 6603 14049
5584	0	0	Ki67+	 6611 13764
5585	0	0	Ki67+	 6613 13734
5586	0	0	Ki67+	 6613 13976
5587	0	0	Ki67+	 6620 13955
5588	0	0	Ki67+	 6620 14043
5589	0	0	Ki67+	 6622 14014
5590	0	0	Ki67+	 6629 13757
5591	0	0	Ki67+	 6638 13738
5592	0	0	Ki67+	 6641 14368
5593	0	0	Ki67+	 6648 13763
5594	0	0	Ki67+	 6649 14008
5595	0	0	Ki67+	 6651 14019
5596	0	0	Ki67+	 6661 13737
5597	0	0	Ki67+	 6672 13809
5598	0	0	Ki67+	 6683 13846
5599	0	0	Ki67+	 6684 13779
5600	0	0	Ki67+	 6685 13808
5601	0	0	Ki67+	 6705 13818
5602	0	0	Ki67+	 6705 13853
5603	0	0	Ki67+	 6709 13730
5604	0	0	Ki67+	 6711 14396
5605	0	0	Ki67+	 6718 13790
5606	0	0	Ki67+	 6719 13886
5607	0	0	Ki67+	 6722 13844
5608	0	0	Ki67+	 6727 13858
5609	0	0	Ki67+	 6733 13829
5610	0	0	Ki67+	 6733 13902
5611	0	0	Ki67+	 6736 13738
5612	0	0	Ki67+	 6741 13945
5613	0	0	Ki67+	 6742 13842
5614	0	0	Ki67+	 6743 13706
5615	0	0	Ki67+	 6749 13865
5616	0	0	Ki67+	 6750 13764
5617	0	0	Ki67+	 6757 13914
5618	0	0	Ki67+	 6758 13731
5619	0	0	Ki67+	 6759 13714
5620	0	0	Ki67+	 6764 13949
5621	0	0	Ki67+	 6777 13690
5622	0	0	Ki67+	 6782 13908
5623	0	0	Ki67+	 6785 13697
5624	0	0	Ki67+	 6786 13924
5625	0	0	Ki67+	 6793 13847
5626	0	0	Ki67+	 6793 13880
5627	0	0	Ki67+	 6796 13637
5628	0	0	Ki67+	 6808 13652
5629	0	0	Ki67+	 6809 13869
5630	0	0	Ki67+	 6812 13803
5631	0	0	Ki67+	 6819 13901
5632	0	0	Ki67+	 6825 13634
5633	0	0	Ki67+	 6833 13686
5634	0	0	Ki67+	 6836 13720
5635	0	0	Ki67+	 6839 13670
5636	0	0	Ki67+	 6839 13814
5637	0	0	Ki67+	 6847 13685
5638	0	0	Ki67+	 6850 13715
5639	0	0	Ki67+	 6852 13638
5640	0	0	Ki67+	 6852 13797
5641	0	0	Ki67+	 6858 13762
5642	0	0	Ki67+	 6858 13834
5643	0	0	Ki67+	 6866 13786
5644	0	0	Ki67+	 6878 13703
5645	0	0	Ki67+	 6886 13737
5646	0	0	Ki67+	 6888 13685
5647	0	0	Ki67+	 6892 13801
5648	0	0	Ki67+	 6906 14406
5649	0	0	Ki67+	 6913 13792
5650	0	0	Ki67+	 6933 13910
5651	0	0	Ki67+	 6940 13894
5652	0	0	Ki67+	 6943 13789
5653	0	0	Ki67+	 7055 13651
5654	0	0	Ki67+	 7196 14430
5655	0	0	Ki67+	 6586 14437
5656	0	0	Ki67+	 6653 14635
5657	0	0	Ki67+	 6883 15107
5658	0	0	Ki67+	 6955 14676
5659	0	0	Ki67+	 7033 14517
5660	0	0	Ki67+	 7070 15223
5661	0	0	Ki67+	 7149 14517
5662	0	0	Ki67+	 7149 14961
5663	0	0	Ki67+	 7167 14571
5664	0	0	Ki67+	 6411 15598
5665	0	0	Ki67+	 6411 15734
5666	0	0	Ki67+	 6539 15955
5667	0	0	Ki67+	 6820 15296
5668	0	0	Ki67+	 7005 15390
5669	0	0	Ki67+	 7072 16006
5670	0	0	Ki67+	 7121 15265
5671	0	0	Ki67+	 6449 16760
5672	0	0	Ki67+	 6464 16734
5673	0	0	Ki67+	 6465 16804
5674	0	0	Ki67+	 6471 16764
5675	0	0	Ki67+	 6487 16708
5676	0	0	Ki67+	 6488 16785
5677	0	0	Ki67+	 6495 16752
5678	0	0	Ki67+	 6500 16818
5679	0	0	Ki67+	 6504 16645
5680	0	0	Ki67+	 6506 16630
5681	0	0	Ki67+	 6517 16699
5682	0	0	Ki67+	 6520 16105
5683	0	0	Ki67+	 6533 16655
5684	0	0	Ki67+	 6535 16767
5685	0	0	Ki67+	 6536 16714
5686	0	0	Ki67+	 6545 16622
5687	0	0	Ki67+	 6551 16651
5688	0	0	Ki67+	 6556 16639
5689	0	0	Ki67+	 6577 16692
5690	0	0	Ki67+	 6586 16650
5691	0	0	Ki67+	 6603 16619
5692	0	0	Ki67+	 6603 16684
5693	0	0	Ki67+	 6609 16755
5694	0	0	Ki67+	 6613 16647
5695	0	0	Ki67+	 6622 16615
5696	0	0	Ki67+	 6634 16669
5697	0	0	Ki67+	 6646 16596
5698	0	0	Ki67+	 6647 16616
5699	0	0	Ki67+	 6652 16710
5700	0	0	Ki67+	 6659 16658
5701	0	0	Ki67+	 6662 16684
5702	0	0	Ki67+	 6680 16731
5703	0	0	Ki67+	 6685 16626
5704	0	0	Ki67+	 6693 16659
5705	0	0	Ki67+	 6693 16722
5706	0	0	Ki67+	 6693 16741
5707	0	0	Ki67+	 6695 16761
5708	0	0	Ki67+	 6697 16608
5709	0	0	Ki67+	 6715 16760
5710	0	0	Ki67+	 6721 16621
5711	0	0	Ki67+	 6723 16704
5712	0	0	Ki67+	 6727 16745
5713	0	0	Ki67+	 6729 16641
5714	0	0	Ki67+	 6729 16687
5715	0	0	Ki67+	 6732 16672
5716	0	0	Ki67+	 6739 16718
5717	0	0	Ki67+	 6746 16756
5718	0	0	Ki67+	 6749 16620
5719	0	0	Ki67+	 6751 16800
5720	0	0	Ki67+	 6761 16677
5721	0	0	Ki67+	 6764 16645
5722	0	0	Ki67+	 6766 16775
5723	0	0	Ki67+	 6770 16740
5724	0	0	Ki67+	 6780 16714
5725	0	0	Ki67+	 6793 16782
5726	0	0	Ki67+	 6796 16764
5727	0	0	Ki67+	 6798 16677
5728	0	0	Ki67+	 6804 16741
5729	0	0	Ki67+	 6806 16759
5730	0	0	Ki67+	 6807 16812
5731	0	0	Ki67+	 6823 16686
5732	0	0	Ki67+	 6833 16806
5733	0	0	Ki67+	 6836 16790
5734	0	0	Ki67+	 6838 16762
5735	0	0	Ki67+	 6841 16724
5736	0	0	Ki67+	 6853 16746
5737	0	0	Ki67+	 6854 16830
5738	0	0	Ki67+	 6861 16811
5739	0	0	Ki67+	 6867 16534
5740	0	0	Ki67+	 6873 16765
5741	0	0	Ki67+	 6883 16802
5742	0	0	Ki67+	 6889 16502
5743	0	0	Ki67+	 6920 16771
5744	0	0	Ki67+	 6921 16737
5745	0	0	Ki67+	 6923 16574
5746	0	0	Ki67+	 6929 16665
5747	0	0	Ki67+	 6931 16799
5748	0	0	Ki67+	 6943 16558
5749	0	0	Ki67+	 6948 16820
5750	0	0	Ki67+	 6949 16762
5751	0	0	Ki67+	 6951 16800
5752	0	0	Ki67+	 6955 16654
5753	0	0	Ki67+	 6958 16571
5754	0	0	Ki67+	 6968 16656
5755	0	0	Ki67+	 6974 16727
5756	0	0	Ki67+	 6978 16778
5757	0	0	Ki67+	 6983 16749
5758	0	0	Ki67+	 6986 16568
5759	0	0	Ki67+	 6991 16674
5760	0	0	Ki67+	 7005 16648
5761	0	0	Ki67+	 7010 16563
5762	0	0	Ki67+	 7010 16780
5763	0	0	Ki67+	 7011 16630
5764	0	0	Ki67+	 7012 16597
5765	0	0	Ki67+	 7024 16788
5766	0	0	Ki67+	 7025 16614
5767	0	0	Ki67+	 7036 16665
5768	0	0	Ki67+	 7044 16582
5769	0	0	Ki67+	 7045 16765
5770	0	0	Ki67+	 7058 16824
5771	0	0	Ki67+	 7062 16509
5772	0	0	Ki67+	 7063 16591
5773	0	0	Ki67+	 7063 16726
5774	0	0	Ki67+	 7066 16578
5775	0	0	Ki67+	 7066 16795
5776	0	0	Ki67+	 7069 16695
5777	0	0	Ki67+	 7076 16608
5778	0	0	Ki67+	 7080 16767
5779	0	0	Ki67+	 7083 16581
5780	0	0	Ki67+	 7086 16632
5781	0	0	Ki67+	 7088 16616
5782	0	0	Ki67+	 7094 16650
5783	0	0	Ki67+	 7101 16530
5784	0	0	Ki67+	 7103 16772
5785	0	0	Ki67+	 7105 16481
5786	0	0	Ki67+	 7114 16350
5787	0	0	Ki67+	 7114 16675
5788	0	0	Ki67+	 7116 16653
5789	0	0	Ki67+	 7120 16623
5790	0	0	Ki67+	 7126 16607
5791	0	0	Ki67+	 7132 16508
5792	0	0	Ki67+	 7139 16630
5793	0	0	Ki67+	 7147 16666
5794	0	0	Ki67+	 7147 16708
5795	0	0	Ki67+	 7155 16698
5796	0	0	Ki67+	 7160 16508
5797	0	0	Ki67+	 7161 16246
5798	0	0	Ki67+	 7164 16552
5799	0	0	Ki67+	 7171 16481
5800	0	0	Ki67+	 7174 16592
5801	0	0	Ki67+	 7188 16548
5802	0	0	Ki67+	 7188 16601
5803	0	0	Ki67+	 7195 16142
5804	0	0	Ki67+	 6402 16912
5805	0	0	Ki67+	 6403 17392
5806	0	0	Ki67+	 6413 16899
5807	0	0	Ki67+	 6414 17354
5808	0	0	Ki67+	 6415 16956
5809	0	0	Ki67+	 6416 17407
5810	0	0	Ki67+	 6417 16920
5811	0	0	Ki67+	 6430 17021
5812	0	0	Ki67+	 6433 16969
5813	0	0	Ki67+	 6436 17275
5814	0	0	Ki67+	 6437 16944
5815	0	0	Ki67+	 6439 17392
5816	0	0	Ki67+	 6440 17409
5817	0	0	Ki67+	 6450 16914
5818	0	0	Ki67+	 6451 17390
5819	0	0	Ki67+	 6452 17345
5820	0	0	Ki67+	 6455 16883
5821	0	0	Ki67+	 6455 17370
5822	0	0	Ki67+	 6458 16968
5823	0	0	Ki67+	 6461 17433
5824	0	0	Ki67+	 6466 16862
5825	0	0	Ki67+	 6468 16875
5826	0	0	Ki67+	 6468 16894
5827	0	0	Ki67+	 6475 16916
5828	0	0	Ki67+	 6475 17365
5829	0	0	Ki67+	 6477 17399
5830	0	0	Ki67+	 6484 17470
5831	0	0	Ki67+	 6489 17631
5832	0	0	Ki67+	 6495 16840
5833	0	0	Ki67+	 6502 17414
5834	0	0	Ki67+	 6505 16975
5835	0	0	Ki67+	 6510 16849
5836	0	0	Ki67+	 6514 17391
5837	0	0	Ki67+	 6514 17449
5838	0	0	Ki67+	 6514 17479
5839	0	0	Ki67+	 6515 16874
5840	0	0	Ki67+	 6515 16898
5841	0	0	Ki67+	 6520 17499
5842	0	0	Ki67+	 6522 17602
5843	0	0	Ki67+	 6523 17631
5844	0	0	Ki67+	 6526 17527
5845	0	0	Ki67+	 6534 17616
5846	0	0	Ki67+	 6542 16959
5847	0	0	Ki67+	 6545 17425
5848	0	0	Ki67+	 6550 17383
5849	0	0	Ki67+	 6553 17468
5850	0	0	Ki67+	 6566 17028
5851	0	0	Ki67+	 6568 17601
5852	0	0	Ki67+	 6570 17488
5853	0	0	Ki67+	 6572 17503
5854	0	0	Ki67+	 6583 17546
5855	0	0	Ki67+	 6611 16977
5856	0	0	Ki67+	 6612 16943
5857	0	0	Ki67+	 6622 17372
5858	0	0	Ki67+	 6629 17332
5859	0	0	Ki67+	 6637 16959
5860	0	0	Ki67+	 6641 17220
5861	0	0	Ki67+	 6641 17414
5862	0	0	Ki67+	 6641 17442
5863	0	0	Ki67+	 6646 17091
5864	0	0	Ki67+	 6646 17263
5865	0	0	Ki67+	 6651 17461
5866	0	0	Ki67+	 6652 17352
5867	0	0	Ki67+	 6656 17496
5868	0	0	Ki67+	 6664 17270
5869	0	0	Ki67+	 6664 17421
5870	0	0	Ki67+	 6665 17345
5871	0	0	Ki67+	 6666 17318
5872	0	0	Ki67+	 6668 17509
5873	0	0	Ki67+	 6674 17438
5874	0	0	Ki67+	 6676 17382
5875	0	0	Ki67+	 6677 17495
5876	0	0	Ki67+	 6680 17287
5877	0	0	Ki67+	 6684 17359
5878	0	0	Ki67+	 6686 17457
5879	0	0	Ki67+	 6686 17556
5880	0	0	Ki67+	 6690 16938
5881	0	0	Ki67+	 6690 17397
5882	0	0	Ki67+	 6692 17614
5883	0	0	Ki67+	 6694 17425
5884	0	0	Ki67+	 6694 17485
5885	0	0	Ki67+	 6696 17247
5886	0	0	Ki67+	 6698 17055
5887	0	0	Ki67+	 6698 17285
5888	0	0	Ki67+	 6699 17530
5889	0	0	Ki67+	 6701 17395
5890	0	0	Ki67+	 6709 17478
5891	0	0	Ki67+	 6710 17261
5892	0	0	Ki67+	 6711 17311
5893	0	0	Ki67+	 6711 17440
5894	0	0	Ki67+	 6722 17613
5895	0	0	Ki67+	 6726 16864
5896	0	0	Ki67+	 6730 17630
5897	0	0	Ki67+	 6731 17402
5898	0	0	Ki67+	 6732 17602
5899	0	0	Ki67+	 6737 16970
5900	0	0	Ki67+	 6737 17439
5901	0	0	Ki67+	 6738 17503
5902	0	0	Ki67+	 6740 17488
5903	0	0	Ki67+	 6741 17554
5904	0	0	Ki67+	 6744 17396
5905	0	0	Ki67+	 6745 16880
5906	0	0	Ki67+	 6745 17115
5907	0	0	Ki67+	 6746 17522
5908	0	0	Ki67+	 6753 16966
5909	0	0	Ki67+	 6753 17618
5910	0	0	Ki67+	 6754 17249
5911	0	0	Ki67+	 6754 17268
5912	0	0	Ki67+	 6755 16855
5913	0	0	Ki67+	 6755 16934
5914	0	0	Ki67+	 6756 16833
5915	0	0	Ki67+	 6756 17075
5916	0	0	Ki67+	 6756 17578
5917	0	0	Ki67+	 6759 17428
5918	0	0	Ki67+	 6762 17499
5919	0	0	Ki67+	 6764 16965
5920	0	0	Ki67+	 6764 17537
5921	0	0	Ki67+	 6775 17456
5922	0	0	Ki67+	 6778 17439
5923	0	0	Ki67+	 6780 16976
5924	0	0	Ki67+	 6780 17512
5925	0	0	Ki67+	 6782 17301
5926	0	0	Ki67+	 6783 17596
5927	0	0	Ki67+	 6787 17415
5928	0	0	Ki67+	 6791 16986
5929	0	0	Ki67+	 6792 17467
5930	0	0	Ki67+	 6794 17397
5931	0	0	Ki67+	 6800 16949
5932	0	0	Ki67+	 6809 17416
5933	0	0	Ki67+	 6811 17255
5934	0	0	Ki67+	 6818 17486
5935	0	0	Ki67+	 6819 17289
5936	0	0	Ki67+	 6824 17453
5937	0	0	Ki67+	 6830 17416
5938	0	0	Ki67+	 6831 17324
5939	0	0	Ki67+	 6841 17152
5940	0	0	Ki67+	 6843 17340
5941	0	0	Ki67+	 6847 17368
5942	0	0	Ki67+	 6850 17201
5943	0	0	Ki67+	 6859 16853
5944	0	0	Ki67+	 6866 16893
5945	0	0	Ki67+	 6867 17365
5946	0	0	Ki67+	 6879 16930
5947	0	0	Ki67+	 6881 16985
5948	0	0	Ki67+	 6884 17297
5949	0	0	Ki67+	 6889 16833
5950	0	0	Ki67+	 6891 16960
5951	0	0	Ki67+	 6896 16887
5952	0	0	Ki67+	 6898 16861
5953	0	0	Ki67+	 6918 16962
5954	0	0	Ki67+	 6922 16945
5955	0	0	Ki67+	 6922 17027
5956	0	0	Ki67+	 6925 17301
5957	0	0	Ki67+	 6925 17534
5958	0	0	Ki67+	 6931 17415
5959	0	0	Ki67+	 6931 17462
5960	0	0	Ki67+	 6938 17322
5961	0	0	Ki67+	 6942 16999
5962	0	0	Ki67+	 6942 17360
5963	0	0	Ki67+	 6947 16845
5964	0	0	Ki67+	 6950 17496
5965	0	0	Ki67+	 6951 17350
5966	0	0	Ki67+	 6953 17427
5967	0	0	Ki67+	 6955 16949
5968	0	0	Ki67+	 6963 16879
5969	0	0	Ki67+	 6964 16966
5970	0	0	Ki67+	 6972 17402
5971	0	0	Ki67+	 6974 17486
5972	0	0	Ki67+	 6980 17537
5973	0	0	Ki67+	 6981 16903
5974	0	0	Ki67+	 6981 16990
5975	0	0	Ki67+	 6985 17031
5976	0	0	Ki67+	 6985 17445
5977	0	0	Ki67+	 6993 17362
5978	0	0	Ki67+	 6993 17414
5979	0	0	Ki67+	 6995 17465
5980	0	0	Ki67+	 7000 17548
5981	0	0	Ki67+	 7001 16881
5982	0	0	Ki67+	 7002 17014
5983	0	0	Ki67+	 7004 16978
5984	0	0	Ki67+	 7004 17436
5985	0	0	Ki67+	 7005 16925
5986	0	0	Ki67+	 7017 17044
5987	0	0	Ki67+	 7018 17386
5988	0	0	Ki67+	 7019 17480
5989	0	0	Ki67+	 7023 17080
5990	0	0	Ki67+	 7025 17461
5991	0	0	Ki67+	 7027 17006
5992	0	0	Ki67+	 7032 16893
5993	0	0	Ki67+	 7036 16837
5994	0	0	Ki67+	 7036 17038
5995	0	0	Ki67+	 7039 17521
5996	0	0	Ki67+	 7043 17496
5997	0	0	Ki67+	 7050 16882
5998	0	0	Ki67+	 7060 16925
5999	0	0	Ki67+	 7060 16954
6000	0	0	Ki67+	 7064 16996
6001	0	0	Ki67+	 7067 16896
6002	0	0	Ki67+	 7068 17539
6003	0	0	Ki67+	 7069 17522
6004	0	0	Ki67+	 7070 17422
6005	0	0	Ki67+	 7073 17448
6006	0	0	Ki67+	 7080 17483
6007	0	0	Ki67+	 7085 17272
6008	0	0	Ki67+	 7091 16880
6009	0	0	Ki67+	 7092 17573
6010	0	0	Ki67+	 7096 17424
6011	0	0	Ki67+	 7101 16930
6012	0	0	Ki67+	 7103 16906
6013	0	0	Ki67+	 7104 17492
6014	0	0	Ki67+	 7110 17018
6015	0	0	Ki67+	 7117 17539
6016	0	0	Ki67+	 7119 16870
6017	0	0	Ki67+	 7120 17552
6018	0	0	Ki67+	 7125 16931
6019	0	0	Ki67+	 7127 17006
6020	0	0	Ki67+	 7136 17344
6021	0	0	Ki67+	 7137 16900
6022	0	0	Ki67+	 7137 17435
6023	0	0	Ki67+	 7138 17535
6024	0	0	Ki67+	 7151 17000
6025	0	0	Ki67+	 7158 17473
6026	0	0	Ki67+	 7163 17442
6027	0	0	Ki67+	 7174 17218
6028	0	0	Ki67+	 7174 17499
6029	0	0	Ki67+	 7183 16977
6030	0	0	Ki67+	 7190 17214
6031	0	0	Ki67+	 6408 18294
6032	0	0	Ki67+	 6413 18330
6033	0	0	Ki67+	 6423 18259
6034	0	0	Ki67+	 6424 18429
6035	0	0	Ki67+	 6433 18324
6036	0	0	Ki67+	 6443 18242
6037	0	0	Ki67+	 6448 18262
6038	0	0	Ki67+	 6450 18390
6039	0	0	Ki67+	 6455 18371
6040	0	0	Ki67+	 6477 18321
6041	0	0	Ki67+	 6480 18386
6042	0	0	Ki67+	 6481 17652
6043	0	0	Ki67+	 6483 18267
6044	0	0	Ki67+	 6486 17694
6045	0	0	Ki67+	 6494 17739
6046	0	0	Ki67+	 6497 18407
6047	0	0	Ki67+	 6501 18424
6048	0	0	Ki67+	 6502 17782
6049	0	0	Ki67+	 6503 18339
6050	0	0	Ki67+	 6511 17689
6051	0	0	Ki67+	 6515 17808
6052	0	0	Ki67+	 6516 17772
6053	0	0	Ki67+	 6519 17703
6054	0	0	Ki67+	 6522 18304
6055	0	0	Ki67+	 6535 18420
6056	0	0	Ki67+	 6536 18391
6057	0	0	Ki67+	 6539 17727
6058	0	0	Ki67+	 6542 18289
6059	0	0	Ki67+	 6544 17668
6060	0	0	Ki67+	 6546 17749
6061	0	0	Ki67+	 6546 18326
6062	0	0	Ki67+	 6551 17645
6063	0	0	Ki67+	 6561 17825
6064	0	0	Ki67+	 6566 17725
6065	0	0	Ki67+	 6566 18414
6066	0	0	Ki67+	 6567 17738
6067	0	0	Ki67+	 6567 18297
6068	0	0	Ki67+	 6568 17692
6069	0	0	Ki67+	 6568 18331
6070	0	0	Ki67+	 6578 17722
6071	0	0	Ki67+	 6583 17829
6072	0	0	Ki67+	 6584 18304
6073	0	0	Ki67+	 6585 18388
6074	0	0	Ki67+	 6591 17793
6075	0	0	Ki67+	 6597 17997
6076	0	0	Ki67+	 6598 18370
6077	0	0	Ki67+	 6602 18325
6078	0	0	Ki67+	 6603 18429
6079	0	0	Ki67+	 6606 18393
6080	0	0	Ki67+	 6607 17839
6081	0	0	Ki67+	 6614 18431
6082	0	0	Ki67+	 6617 17717
6083	0	0	Ki67+	 6617 17731
6084	0	0	Ki67+	 6620 18414
6085	0	0	Ki67+	 6621 17860
6086	0	0	Ki67+	 6624 18356
6087	0	0	Ki67+	 6635 17746
6088	0	0	Ki67+	 6639 17885
6089	0	0	Ki67+	 6648 18427
6090	0	0	Ki67+	 6653 17784
6091	0	0	Ki67+	 6654 18406
6092	0	0	Ki67+	 6656 17758
6093	0	0	Ki67+	 6656 17829
6094	0	0	Ki67+	 6671 17905
6095	0	0	Ki67+	 6678 18328
6096	0	0	Ki67+	 6682 17873
6097	0	0	Ki67+	 6687 17902
6098	0	0	Ki67+	 6688 18348
6099	0	0	Ki67+	 6691 18327
6100	0	0	Ki67+	 6691 18389
6101	0	0	Ki67+	 6697 18276
6102	0	0	Ki67+	 6709 17874
6103	0	0	Ki67+	 6712 17927
6104	0	0	Ki67+	 6713 18422
6105	0	0	Ki67+	 6720 17638
6106	0	0	Ki67+	 6732 17671
6107	0	0	Ki67+	 6733 18279
6108	0	0	Ki67+	 6739 18386
6109	0	0	Ki67+	 6740 17640
6110	0	0	Ki67+	 6741 18368
6111	0	0	Ki67+	 6742 18414
6112	0	0	Ki67+	 6747 17925
6113	0	0	Ki67+	 6747 18338
6114	0	0	Ki67+	 6749 18311
6115	0	0	Ki67+	 6756 17892
6116	0	0	Ki67+	 6760 17680
6117	0	0	Ki67+	 6764 18396
6118	0	0	Ki67+	 6769 17875
6119	0	0	Ki67+	 6769 17942
6120	0	0	Ki67+	 6775 17651
6121	0	0	Ki67+	 6781 17712
6122	0	0	Ki67+	 6783 17933
6123	0	0	Ki67+	 6784 17914
6124	0	0	Ki67+	 6791 17663
6125	0	0	Ki67+	 6795 17945
6126	0	0	Ki67+	 6797 17722
6127	0	0	Ki67+	 6800 17880
6128	0	0	Ki67+	 6809 17703
6129	0	0	Ki67+	 6812 17944
6130	0	0	Ki67+	 6820 17817
6131	0	0	Ki67+	 6825 17733
6132	0	0	Ki67+	 6828 17904
6133	0	0	Ki67+	 6828 17949
6134	0	0	Ki67+	 6830 17700
6135	0	0	Ki67+	 6831 17774
6136	0	0	Ki67+	 6834 17642
6137	0	0	Ki67+	 6834 17855
6138	0	0	Ki67+	 6835 17743
6139	0	0	Ki67+	 6837 17815
6140	0	0	Ki67+	 6843 17932
6141	0	0	Ki67+	 6845 17830
6142	0	0	Ki67+	 6846 17867
6143	0	0	Ki67+	 6849 17720
6144	0	0	Ki67+	 6854 17975
6145	0	0	Ki67+	 6857 17898
6146	0	0	Ki67+	 6858 17697
6147	0	0	Ki67+	 6859 17788
6148	0	0	Ki67+	 6862 17806
6149	0	0	Ki67+	 6866 17873
6150	0	0	Ki67+	 6868 17859
6151	0	0	Ki67+	 6868 17922
6152	0	0	Ki67+	 6869 17743
6153	0	0	Ki67+	 6870 17636
6154	0	0	Ki67+	 6874 17683
6155	0	0	Ki67+	 6877 17934
6156	0	0	Ki67+	 6881 17724
6157	0	0	Ki67+	 6889 17830
6158	0	0	Ki67+	 6890 17772
6159	0	0	Ki67+	 6895 17906
6160	0	0	Ki67+	 6898 17845
6161	0	0	Ki67+	 6908 17870
6162	0	0	Ki67+	 6912 17767
6163	0	0	Ki67+	 6912 17806
6164	0	0	Ki67+	 6912 17951
6165	0	0	Ki67+	 6920 17798
6166	0	0	Ki67+	 6920 17908
6167	0	0	Ki67+	 6923 17833
6168	0	0	Ki67+	 6923 18134
6169	0	0	Ki67+	 6928 17882
6170	0	0	Ki67+	 6936 17844
6171	0	0	Ki67+	 6950 17809
6172	0	0	Ki67+	 6953 17936
6173	0	0	Ki67+	 6954 17897
6174	0	0	Ki67+	 6956 17743
6175	0	0	Ki67+	 6960 18149
6176	0	0	Ki67+	 6961 17847
6177	0	0	Ki67+	 6969 17793
6178	0	0	Ki67+	 6969 17820
6179	0	0	Ki67+	 6970 17888
6180	0	0	Ki67+	 6972 17903
6181	0	0	Ki67+	 6996 17857
6182	0	0	Ki67+	 7002 17883
6183	0	0	Ki67+	 7024 17945
6184	0	0	Ki67+	 7030 17766
6185	0	0	Ki67+	 7034 17931
6186	0	0	Ki67+	 7040 17802
6187	0	0	Ki67+	 7045 17843
6188	0	0	Ki67+	 7049 17893
6189	0	0	Ki67+	 7053 18039
6190	0	0	Ki67+	 7054 17667
6191	0	0	Ki67+	 7054 17962
6192	0	0	Ki67+	 7058 17874
6193	0	0	Ki67+	 7062 17925
6194	0	0	Ki67+	 7064 18377
6195	0	0	Ki67+	 7067 17948
6196	0	0	Ki67+	 7071 17966
6197	0	0	Ki67+	 7095 17879
6198	0	0	Ki67+	 7098 17991
6199	0	0	Ki67+	 7098 18349
6200	0	0	Ki67+	 7106 18312
6201	0	0	Ki67+	 7118 17956
6202	0	0	Ki67+	 7126 17830
6203	0	0	Ki67+	 7141 18024
6204	0	0	Ki67+	 7163 18314
6205	0	0	Ki67+	 7173 17634
6206	0	0	Ki67+	 7197 17665
6207	0	0	Ki67+	 6421 18729
6208	0	0	Ki67+	 6435 19116
6209	0	0	Ki67+	 6449 18966
6210	0	0	Ki67+	 6453 18744
6211	0	0	Ki67+	 6486 19141
6212	0	0	Ki67+	 6494 18860
6213	0	0	Ki67+	 6510 19041
6214	0	0	Ki67+	 6516 19104
6215	0	0	Ki67+	 6517 18896
6216	0	0	Ki67+	 6554 18692
6217	0	0	Ki67+	 6557 18949
6218	0	0	Ki67+	 6623 18456
6219	0	0	Ki67+	 6644 19013
6220	0	0	Ki67+	 6653 19067
6221	0	0	Ki67+	 6663 18715
6222	0	0	Ki67+	 6664 18813
6223	0	0	Ki67+	 6667 18460
6224	0	0	Ki67+	 6674 19048
6225	0	0	Ki67+	 6700 18475
6226	0	0	Ki67+	 6700 18910
6227	0	0	Ki67+	 6702 18493
6228	0	0	Ki67+	 6710 18531
6229	0	0	Ki67+	 6728 18486
6230	0	0	Ki67+	 6728 18515
6231	0	0	Ki67+	 6731 18456
6232	0	0	Ki67+	 6737 18720
6233	0	0	Ki67+	 6756 18473
6234	0	0	Ki67+	 6756 18736
6235	0	0	Ki67+	 6757 18577
6236	0	0	Ki67+	 6758 18704
6237	0	0	Ki67+	 6759 18514
6238	0	0	Ki67+	 6762 18457
6239	0	0	Ki67+	 6778 18764
6240	0	0	Ki67+	 6784 18439
6241	0	0	Ki67+	 6784 18576
6242	0	0	Ki67+	 6786 18703
6243	0	0	Ki67+	 6803 18483
6244	0	0	Ki67+	 6805 18541
6245	0	0	Ki67+	 6805 18742
6246	0	0	Ki67+	 6809 18524
6247	0	0	Ki67+	 6812 18774
6248	0	0	Ki67+	 6817 18611
6249	0	0	Ki67+	 6820 18549
6250	0	0	Ki67+	 6821 18637
6251	0	0	Ki67+	 6822 18657
6252	0	0	Ki67+	 6829 18709
6253	0	0	Ki67+	 6832 18742
6254	0	0	Ki67+	 6833 18484
6255	0	0	Ki67+	 6842 18670
6256	0	0	Ki67+	 6846 18502
6257	0	0	Ki67+	 6846 18770
6258	0	0	Ki67+	 6848 18552
6259	0	0	Ki67+	 6848 18580
6260	0	0	Ki67+	 6849 18683
6261	0	0	Ki67+	 6850 18466
6262	0	0	Ki67+	 6863 18615
6263	0	0	Ki67+	 6867 18720
6264	0	0	Ki67+	 6869 18648
6265	0	0	Ki67+	 6870 19206
6266	0	0	Ki67+	 6871 18510
6267	0	0	Ki67+	 6874 18685
6268	0	0	Ki67+	 6875 19223
6269	0	0	Ki67+	 6878 18596
6270	0	0	Ki67+	 6884 18490
6271	0	0	Ki67+	 6888 18672
6272	0	0	Ki67+	 6891 18784
6273	0	0	Ki67+	 6893 18814
6274	0	0	Ki67+	 6896 18552
6275	0	0	Ki67+	 6898 18692
6276	0	0	Ki67+	 6899 18616
6277	0	0	Ki67+	 6902 19214
6278	0	0	Ki67+	 6903 18576
6279	0	0	Ki67+	 6911 18748
6280	0	0	Ki67+	 6911 18837
6281	0	0	Ki67+	 6913 18802
6282	0	0	Ki67+	 6915 18665
6283	0	0	Ki67+	 6924 18716
6284	0	0	Ki67+	 6926 18780
6285	0	0	Ki67+	 6927 18572
6286	0	0	Ki67+	 6928 18501
6287	0	0	Ki67+	 6934 18611
6288	0	0	Ki67+	 6935 18535
6289	0	0	Ki67+	 6935 19224
6290	0	0	Ki67+	 6938 18707
6291	0	0	Ki67+	 6938 18741
6292	0	0	Ki67+	 6939 19188
6293	0	0	Ki67+	 6941 18758
6294	0	0	Ki67+	 6941 18984
6295	0	0	Ki67+	 6944 18545
6296	0	0	Ki67+	 6945 18683
6297	0	0	Ki67+	 6950 18829
6298	0	0	Ki67+	 6952 18769
6299	0	0	Ki67+	 6953 18600
6300	0	0	Ki67+	 6956 18584
6301	0	0	Ki67+	 6957 18524
6302	0	0	Ki67+	 6959 19229
6303	0	0	Ki67+	 6963 18638
6304	0	0	Ki67+	 6964 19216
6305	0	0	Ki67+	 6965 18669
6306	0	0	Ki67+	 6965 19174
6307	0	0	Ki67+	 6968 18536
6308	0	0	Ki67+	 6969 18691
6309	0	0	Ki67+	 6971 18553
6310	0	0	Ki67+	 6972 18777
6311	0	0	Ki67+	 6983 18532
6312	0	0	Ki67+	 6989 18620
6313	0	0	Ki67+	 6990 19183
6314	0	0	Ki67+	 6991 19216
6315	0	0	Ki67+	 6992 18578
6316	0	0	Ki67+	 6993 18812
6317	0	0	Ki67+	 6994 18785
6318	0	0	Ki67+	 6994 18876
6319	0	0	Ki67+	 6995 18522
6320	0	0	Ki67+	 6996 19197
6321	0	0	Ki67+	 6997 18797
6322	0	0	Ki67+	 6998 18704
6323	0	0	Ki67+	 6999 18647
6324	0	0	Ki67+	 7000 18755
6325	0	0	Ki67+	 7002 18737
6326	0	0	Ki67+	 7005 19225
6327	0	0	Ki67+	 7007 19207
6328	0	0	Ki67+	 7009 18521
6329	0	0	Ki67+	 7015 18833
6330	0	0	Ki67+	 7019 18611
6331	0	0	Ki67+	 7022 18797
6332	0	0	Ki67+	 7025 18770
6333	0	0	Ki67+	 7027 19076
6334	0	0	Ki67+	 7032 18681
6335	0	0	Ki67+	 7037 19197
6336	0	0	Ki67+	 7037 19213
6337	0	0	Ki67+	 7040 18712
6338	0	0	Ki67+	 7046 18795
6339	0	0	Ki67+	 7050 18577
6340	0	0	Ki67+	 7050 19198
6341	0	0	Ki67+	 7058 18733
6342	0	0	Ki67+	 7066 18900
6343	0	0	Ki67+	 7069 18839
6344	0	0	Ki67+	 7070 18597
6345	0	0	Ki67+	 7070 19227
6346	0	0	Ki67+	 7075 18698
6347	0	0	Ki67+	 7080 18795
6348	0	0	Ki67+	 7087 18646
6349	0	0	Ki67+	 7087 18692
6350	0	0	Ki67+	 7090 18728
6351	0	0	Ki67+	 7091 18821
6352	0	0	Ki67+	 7092 18580
6353	0	0	Ki67+	 7094 18748
6354	0	0	Ki67+	 7098 18614
6355	0	0	Ki67+	 7099 18662
6356	0	0	Ki67+	 7105 18801
6357	0	0	Ki67+	 7108 18482
6358	0	0	Ki67+	 7109 18695
6359	0	0	Ki67+	 7113 18624
6360	0	0	Ki67+	 7115 18733
6361	0	0	Ki67+	 7131 18619
6362	0	0	Ki67+	 7133 18882
6363	0	0	Ki67+	 7136 18818
6364	0	0	Ki67+	 7140 18668
6365	0	0	Ki67+	 7145 18827
6366	0	0	Ki67+	 7152 18789
6367	0	0	Ki67+	 7157 18766
6368	0	0	Ki67+	 7165 18809
6369	0	0	Ki67+	 7169 18910
6370	0	0	Ki67+	 7174 18858
6371	0	0	Ki67+	 7186 18816
6372	0	0	Ki67+	 7189 18995
6373	0	0	Ki67+	 7193 18851
6374	0	0	Ki67+	 7199 18880
6375	0	0	Ki67+	 6403 19680
6376	0	0	Ki67+	 6406 19841
6377	0	0	Ki67+	 6407 19734
6378	0	0	Ki67+	 6410 19479
6379	0	0	Ki67+	 6415 19586
6380	0	0	Ki67+	 6418 19951
6381	0	0	Ki67+	 6422 19916
6382	0	0	Ki67+	 6431 19728
6383	0	0	Ki67+	 6432 19712
6384	0	0	Ki67+	 6432 19877
6385	0	0	Ki67+	 6434 19745
6386	0	0	Ki67+	 6435 19895
6387	0	0	Ki67+	 6436 19928
6388	0	0	Ki67+	 6445 19990
6389	0	0	Ki67+	 6450 19746
6390	0	0	Ki67+	 6450 19756
6391	0	0	Ki67+	 6451 19354
6392	0	0	Ki67+	 6451 19868
6393	0	0	Ki67+	 6459 19766
6394	0	0	Ki67+	 6465 19744
6395	0	0	Ki67+	 6468 19579
6396	0	0	Ki67+	 6468 19966
6397	0	0	Ki67+	 6477 19629
6398	0	0	Ki67+	 6481 19608
6399	0	0	Ki67+	 6486 19762
6400	0	0	Ki67+	 6491 19897
6401	0	0	Ki67+	 6493 19518
6402	0	0	Ki67+	 6494 19595
6403	0	0	Ki67+	 6498 19804
6404	0	0	Ki67+	 6504 19384
6405	0	0	Ki67+	 6504 19953
6406	0	0	Ki67+	 6506 19647
6407	0	0	Ki67+	 6509 19340
6408	0	0	Ki67+	 6510 19579
6409	0	0	Ki67+	 6510 19772
6410	0	0	Ki67+	 6511 19300
6411	0	0	Ki67+	 6518 19666
6412	0	0	Ki67+	 6522 19764
6413	0	0	Ki67+	 6525 19398
6414	0	0	Ki67+	 6529 19362
6415	0	0	Ki67+	 6532 19640
6416	0	0	Ki67+	 6534 19455
6417	0	0	Ki67+	 6534 19629
6418	0	0	Ki67+	 6534 19798
6419	0	0	Ki67+	 6534 19942
6420	0	0	Ki67+	 6535 19995
6421	0	0	Ki67+	 6539 19342
6422	0	0	Ki67+	 6542 19387
6423	0	0	Ki67+	 6543 19272
6424	0	0	Ki67+	 6545 19690
6425	0	0	Ki67+	 6549 19619
6426	0	0	Ki67+	 6553 19788
6427	0	0	Ki67+	 6553 19848
6428	0	0	Ki67+	 6553 19953
6429	0	0	Ki67+	 6556 19651
6430	0	0	Ki67+	 6558 19997
6431	0	0	Ki67+	 6560 19475
6432	0	0	Ki67+	 6562 19464
6433	0	0	Ki67+	 6564 19398
6434	0	0	Ki67+	 6564 19666
6435	0	0	Ki67+	 6565 19294
6436	0	0	Ki67+	 6567 19532
6437	0	0	Ki67+	 6568 19645
6438	0	0	Ki67+	 6574 19519
6439	0	0	Ki67+	 6574 19742
6440	0	0	Ki67+	 6577 19275
6441	0	0	Ki67+	 6577 19536
6442	0	0	Ki67+	 6578 19328
6443	0	0	Ki67+	 6581 19257
6444	0	0	Ki67+	 6581 19719
6445	0	0	Ki67+	 6581 19835
6446	0	0	Ki67+	 6583 19941
6447	0	0	Ki67+	 6586 19548
6448	0	0	Ki67+	 6587 19510
6449	0	0	Ki67+	 6592 19876
6450	0	0	Ki67+	 6593 19306
6451	0	0	Ki67+	 6595 19581
6452	0	0	Ki67+	 6610 19283
6453	0	0	Ki67+	 6618 19753
6454	0	0	Ki67+	 6620 19344
6455	0	0	Ki67+	 6620 19582
6456	0	0	Ki67+	 6620 19907
6457	0	0	Ki67+	 6621 19719
6458	0	0	Ki67+	 6622 19551
6459	0	0	Ki67+	 6622 19637
6460	0	0	Ki67+	 6623 19780
6461	0	0	Ki67+	 6624 19739
6462	0	0	Ki67+	 6629 19727
6463	0	0	Ki67+	 6631 19529
6464	0	0	Ki67+	 6633 19846
6465	0	0	Ki67+	 6636 19318
6466	0	0	Ki67+	 6636 19346
6467	0	0	Ki67+	 6638 19547
6468	0	0	Ki67+	 6638 19744
6469	0	0	Ki67+	 6641 19652
6470	0	0	Ki67+	 6646 19377
6471	0	0	Ki67+	 6650 19676
6472	0	0	Ki67+	 6651 19303
6473	0	0	Ki67+	 6651 19630
6474	0	0	Ki67+	 6654 19408
6475	0	0	Ki67+	 6655 19692
6476	0	0	Ki67+	 6658 19872
6477	0	0	Ki67+	 6659 19782
6478	0	0	Ki67+	 6662 19803
6479	0	0	Ki67+	 6665 19925
6480	0	0	Ki67+	 6668 19876
6481	0	0	Ki67+	 6672 19682
6482	0	0	Ki67+	 6672 19834
6483	0	0	Ki67+	 6673 19497
6484	0	0	Ki67+	 6674 19890
6485	0	0	Ki67+	 6680 19363
6486	0	0	Ki67+	 6681 19902
6487	0	0	Ki67+	 6682 19474
6488	0	0	Ki67+	 6682 19646
6489	0	0	Ki67+	 6684 19671
6490	0	0	Ki67+	 6686 19858
6491	0	0	Ki67+	 6687 19415
6492	0	0	Ki67+	 6691 19525
6493	0	0	Ki67+	 6693 19390
6494	0	0	Ki67+	 6694 19485
6495	0	0	Ki67+	 6694 19648
6496	0	0	Ki67+	 6698 19449
6497	0	0	Ki67+	 6700 19786
6498	0	0	Ki67+	 6703 19465
6499	0	0	Ki67+	 6703 19754
6500	0	0	Ki67+	 6704 19551
6501	0	0	Ki67+	 6704 19911
6502	0	0	Ki67+	 6706 19429
6503	0	0	Ki67+	 6709 19892
6504	0	0	Ki67+	 6712 19477
6505	0	0	Ki67+	 6715 19854
6506	0	0	Ki67+	 6715 19946
6507	0	0	Ki67+	 6717 19568
6508	0	0	Ki67+	 6722 19500
6509	0	0	Ki67+	 6727 19453
6510	0	0	Ki67+	 6727 19616
6511	0	0	Ki67+	 6727 19945
6512	0	0	Ki67+	 6728 19290
6513	0	0	Ki67+	 6729 19838
6514	0	0	Ki67+	 6731 19781
6515	0	0	Ki67+	 6738 19986
6516	0	0	Ki67+	 6739 19583
6517	0	0	Ki67+	 6741 19505
6518	0	0	Ki67+	 6746 19830
6519	0	0	Ki67+	 6748 19627
6520	0	0	Ki67+	 6755 19813
6521	0	0	Ki67+	 6756 19537
6522	0	0	Ki67+	 6756 19642
6523	0	0	Ki67+	 6757 19801
6524	0	0	Ki67+	 6760 20000
6525	0	0	Ki67+	 6761 19694
6526	0	0	Ki67+	 6767 19972
6527	0	0	Ki67+	 6774 19623
6528	0	0	Ki67+	 6782 19717
6529	0	0	Ki67+	 6788 19983
6530	0	0	Ki67+	 6794 20025
6531	0	0	Ki67+	 6805 19789
6532	0	0	Ki67+	 6808 19872
6533	0	0	Ki67+	 6815 19683
6534	0	0	Ki67+	 6815 19754
6535	0	0	Ki67+	 6816 20002
6536	0	0	Ki67+	 6827 20012
6537	0	0	Ki67+	 6830 19778
6538	0	0	Ki67+	 6832 19754
6539	0	0	Ki67+	 6833 19844
6540	0	0	Ki67+	 6836 19795
6541	0	0	Ki67+	 6838 19932
6542	0	0	Ki67+	 6840 19733
6543	0	0	Ki67+	 6841 19690
6544	0	0	Ki67+	 6844 19828
6545	0	0	Ki67+	 6846 19344
6546	0	0	Ki67+	 6848 19624
6547	0	0	Ki67+	 6848 19785
6548	0	0	Ki67+	 6852 19311
6549	0	0	Ki67+	 6853 19297
6550	0	0	Ki67+	 6857 19938
6551	0	0	Ki67+	 6859 19795
6552	0	0	Ki67+	 6860 19288
6553	0	0	Ki67+	 6867 19905
6554	0	0	Ki67+	 6870 19395
6555	0	0	Ki67+	 6872 19779
6556	0	0	Ki67+	 6873 19872
6557	0	0	Ki67+	 6874 19838
6558	0	0	Ki67+	 6877 19440
6559	0	0	Ki67+	 6878 19382
6560	0	0	Ki67+	 6880 19321
6561	0	0	Ki67+	 6880 19352
6562	0	0	Ki67+	 6880 19369
6563	0	0	Ki67+	 6880 19816
6564	0	0	Ki67+	 6886 19338
6565	0	0	Ki67+	 6888 19993
6566	0	0	Ki67+	 6890 19738
6567	0	0	Ki67+	 6891 19912
6568	0	0	Ki67+	 6897 19283
6569	0	0	Ki67+	 6899 19429
6570	0	0	Ki67+	 6901 19273
6571	0	0	Ki67+	 6902 19777
6572	0	0	Ki67+	 6906 19237
6573	0	0	Ki67+	 6908 19307
6574	0	0	Ki67+	 6909 19809
6575	0	0	Ki67+	 6912 19461
6576	0	0	Ki67+	 6914 19864
6577	0	0	Ki67+	 6915 19264
6578	0	0	Ki67+	 6916 19488
6579	0	0	Ki67+	 6916 19731
6580	0	0	Ki67+	 6917 19384
6581	0	0	Ki67+	 6926 19828
6582	0	0	Ki67+	 6932 19327
6583	0	0	Ki67+	 6932 19723
6584	0	0	Ki67+	 6934 19927
6585	0	0	Ki67+	 6935 19771
6586	0	0	Ki67+	 6936 19471
6587	0	0	Ki67+	 6938 19751
6588	0	0	Ki67+	 6943 19741
6589	0	0	Ki67+	 6944 19852
6590	0	0	Ki67+	 6944 19945
6591	0	0	Ki67+	 6947 19997
6592	0	0	Ki67+	 6948 19286
6593	0	0	Ki67+	 6954 19718
6594	0	0	Ki67+	 6955 19495
6595	0	0	Ki67+	 6956 19897
6596	0	0	Ki67+	 6963 19318
6597	0	0	Ki67+	 6967 19942
6598	0	0	Ki67+	 6968 19281
6599	0	0	Ki67+	 6977 19530
6600	0	0	Ki67+	 6979 19749
6601	0	0	Ki67+	 6980 19604
6602	0	0	Ki67+	 6984 19776
6603	0	0	Ki67+	 6984 19910
6604	0	0	Ki67+	 6988 19882
6605	0	0	Ki67+	 6990 19960
6606	0	0	Ki67+	 6991 19630
6607	0	0	Ki67+	 6991 19711
6608	0	0	Ki67+	 6996 19298
6609	0	0	Ki67+	 6996 19985
6610	0	0	Ki67+	 6998 19581
6611	0	0	Ki67+	 6998 20010
6612	0	0	Ki67+	 7000 19237
6613	0	0	Ki67+	 7000 19920
6614	0	0	Ki67+	 7001 19480
6615	0	0	Ki67+	 7004 19770
6616	0	0	Ki67+	 7009 19741
6617	0	0	Ki67+	 7010 19616
6618	0	0	Ki67+	 7012 19558
6619	0	0	Ki67+	 7012 19795
6620	0	0	Ki67+	 7016 20016
6621	0	0	Ki67+	 7024 19324
6622	0	0	Ki67+	 7024 19645
6623	0	0	Ki67+	 7025 19589
6624	0	0	Ki67+	 7026 19693
6625	0	0	Ki67+	 7026 19973
6626	0	0	Ki67+	 7029 19296
6627	0	0	Ki67+	 7034 19390
6628	0	0	Ki67+	 7038 19250
6629	0	0	Ki67+	 7038 19866
6630	0	0	Ki67+	 7039 19897
6631	0	0	Ki67+	 7040 19774
6632	0	0	Ki67+	 7041 19649
6633	0	0	Ki67+	 7044 19353
6634	0	0	Ki67+	 7045 19668
6635	0	0	Ki67+	 7045 19848
6636	0	0	Ki67+	 7050 19686
6637	0	0	Ki67+	 7050 19908
6638	0	0	Ki67+	 7051 19824
6639	0	0	Ki67+	 7055 19240
6640	0	0	Ki67+	 7055 19390
6641	0	0	Ki67+	 7062 19333
6642	0	0	Ki67+	 7068 19819
6643	0	0	Ki67+	 7071 19298
6644	0	0	Ki67+	 7075 19844
6645	0	0	Ki67+	 7083 19941
6646	0	0	Ki67+	 7084 19321
6647	0	0	Ki67+	 7086 19370
6648	0	0	Ki67+	 7086 19443
6649	0	0	Ki67+	 7086 19996
6650	0	0	Ki67+	 7092 19676
6651	0	0	Ki67+	 7092 19691
6652	0	0	Ki67+	 7093 19615
6653	0	0	Ki67+	 7093 19953
6654	0	0	Ki67+	 7094 19249
6655	0	0	Ki67+	 7096 19270
6656	0	0	Ki67+	 7096 19638
6657	0	0	Ki67+	 7100 19296
6658	0	0	Ki67+	 7100 19449
6659	0	0	Ki67+	 7100 19710
6660	0	0	Ki67+	 7103 19322
6661	0	0	Ki67+	 7104 19543
6662	0	0	Ki67+	 7104 19925
6663	0	0	Ki67+	 7111 19474
6664	0	0	Ki67+	 7113 19730
6665	0	0	Ki67+	 7116 20012
6666	0	0	Ki67+	 7117 19338
6667	0	0	Ki67+	 7118 19940
6668	0	0	Ki67+	 7119 19966
6669	0	0	Ki67+	 7121 19656
6670	0	0	Ki67+	 7124 19686
6671	0	0	Ki67+	 7128 19335
6672	0	0	Ki67+	 7132 19913
6673	0	0	Ki67+	 7134 19978
6674	0	0	Ki67+	 7147 19346
6675	0	0	Ki67+	 7148 19574
6676	0	0	Ki67+	 7149 19420
6677	0	0	Ki67+	 7153 19902
6678	0	0	Ki67+	 7156 19316
6679	0	0	Ki67+	 7159 19357
6680	0	0	Ki67+	 7162 19439
6681	0	0	Ki67+	 7165 19329
6682	0	0	Ki67+	 7166 19487
6683	0	0	Ki67+	 7167 19714
6684	0	0	Ki67+	 7169 19387
6685	0	0	Ki67+	 7169 19615
6686	0	0	Ki67+	 7170 19959
6687	0	0	Ki67+	 7176 19932
6688	0	0	Ki67+	 7178 19679
6689	0	0	Ki67+	 7179 19765
6690	0	0	Ki67+	 7181 19412
6691	0	0	Ki67+	 7188 19284
6692	0	0	Ki67+	 7190 19425
6693	0	0	Ki67+	 7190 19534
6694	0	0	Ki67+	 7192 19456
6695	0	0	Ki67+	 7192 19962
6696	0	0	Ki67+	 7198 19725
6697	0	0	Ki67+	 6404 20125
6698	0	0	Ki67+	 6417 20356
6699	0	0	Ki67+	 6424 20162
6700	0	0	Ki67+	 6437 20256
6701	0	0	Ki67+	 6449 20248
6702	0	0	Ki67+	 6458 20636
6703	0	0	Ki67+	 6460 20167
6704	0	0	Ki67+	 6468 20280
6705	0	0	Ki67+	 6470 20232
6706	0	0	Ki67+	 6471 20535
6707	0	0	Ki67+	 6472 20326
6708	0	0	Ki67+	 6480 20348
6709	0	0	Ki67+	 6481 20207
6710	0	0	Ki67+	 6483 20310
6711	0	0	Ki67+	 6492 20369
6712	0	0	Ki67+	 6495 20327
6713	0	0	Ki67+	 6503 20300
6714	0	0	Ki67+	 6505 20219
6715	0	0	Ki67+	 6512 20073
6716	0	0	Ki67+	 6513 20357
6717	0	0	Ki67+	 6518 20052
6718	0	0	Ki67+	 6524 20101
6719	0	0	Ki67+	 6527 20451
6720	0	0	Ki67+	 6528 20391
6721	0	0	Ki67+	 6532 20053
6722	0	0	Ki67+	 6534 20669
6723	0	0	Ki67+	 6536 20337
6724	0	0	Ki67+	 6543 20533
6725	0	0	Ki67+	 6548 20349
6726	0	0	Ki67+	 6555 20331
6727	0	0	Ki67+	 6556 20128
6728	0	0	Ki67+	 6556 20549
6729	0	0	Ki67+	 6564 20089
6730	0	0	Ki67+	 6568 20177
6731	0	0	Ki67+	 6569 20507
6732	0	0	Ki67+	 6570 20057
6733	0	0	Ki67+	 6575 20549
6734	0	0	Ki67+	 6578 20572
6735	0	0	Ki67+	 6579 20169
6736	0	0	Ki67+	 6587 20209
6737	0	0	Ki67+	 6587 20532
6738	0	0	Ki67+	 6595 20095
6739	0	0	Ki67+	 6603 20589
6740	0	0	Ki67+	 6606 20075
6741	0	0	Ki67+	 6613 20096
6742	0	0	Ki67+	 6622 20319
6743	0	0	Ki67+	 6626 20560
6744	0	0	Ki67+	 6628 20200
6745	0	0	Ki67+	 6628 20609
6746	0	0	Ki67+	 6629 20377
6747	0	0	Ki67+	 6629 20483
6748	0	0	Ki67+	 6630 20143
6749	0	0	Ki67+	 6632 20117
6750	0	0	Ki67+	 6637 20334
6751	0	0	Ki67+	 6642 20301
6752	0	0	Ki67+	 6643 20249
6753	0	0	Ki67+	 6643 20522
6754	0	0	Ki67+	 6644 20414
6755	0	0	Ki67+	 6645 20114
6756	0	0	Ki67+	 6645 20546
6757	0	0	Ki67+	 6646 20201
6758	0	0	Ki67+	 6646 20372
6759	0	0	Ki67+	 6654 20303
6760	0	0	Ki67+	 6654 20421
6761	0	0	Ki67+	 6654 20440
6762	0	0	Ki67+	 6655 20221
6763	0	0	Ki67+	 6659 20451
6764	0	0	Ki67+	 6659 20517
6765	0	0	Ki67+	 6666 20193
6766	0	0	Ki67+	 6668 20485
6767	0	0	Ki67+	 6668 20593
6768	0	0	Ki67+	 6673 20383
6769	0	0	Ki67+	 6676 20420
6770	0	0	Ki67+	 6685 20244
6771	0	0	Ki67+	 6686 20538
6772	0	0	Ki67+	 6689 20392
6773	0	0	Ki67+	 6694 20465
6774	0	0	Ki67+	 6698 20337
6775	0	0	Ki67+	 6705 20438
6776	0	0	Ki67+	 6707 20578
6777	0	0	Ki67+	 6712 20493
6778	0	0	Ki67+	 6717 20507
6779	0	0	Ki67+	 6718 20259
6780	0	0	Ki67+	 6721 20416
6781	0	0	Ki67+	 6724 20558
6782	0	0	Ki67+	 6726 20693
6783	0	0	Ki67+	 6728 20476
6784	0	0	Ki67+	 6737 20533
6785	0	0	Ki67+	 6748 20436
6786	0	0	Ki67+	 6757 20079
6787	0	0	Ki67+	 6764 20228
6788	0	0	Ki67+	 6764 20527
6789	0	0	Ki67+	 6764 20762
6790	0	0	Ki67+	 6765 20583
6791	0	0	Ki67+	 6773 20616
6792	0	0	Ki67+	 6776 20391
6793	0	0	Ki67+	 6801 20077
6794	0	0	Ki67+	 6806 20123
6795	0	0	Ki67+	 6817 20596
6796	0	0	Ki67+	 6820 20651
6797	0	0	Ki67+	 6821 20051
6798	0	0	Ki67+	 6831 20083
6799	0	0	Ki67+	 6849 20197
6800	0	0	Ki67+	 6864 20161
6801	0	0	Ki67+	 6865 20080
6802	0	0	Ki67+	 6880 20829
6803	0	0	Ki67+	 6887 20128
6804	0	0	Ki67+	 6891 20141
6805	0	0	Ki67+	 6894 20279
6806	0	0	Ki67+	 6895 20204
6807	0	0	Ki67+	 6905 20546
6808	0	0	Ki67+	 6909 20159
6809	0	0	Ki67+	 6909 20193
6810	0	0	Ki67+	 6912 20223
6811	0	0	Ki67+	 6912 20270
6812	0	0	Ki67+	 6916 20042
6813	0	0	Ki67+	 6918 20306
6814	0	0	Ki67+	 6924 20284
6815	0	0	Ki67+	 6925 20185
6816	0	0	Ki67+	 6925 20598
6817	0	0	Ki67+	 6928 20330
6818	0	0	Ki67+	 6934 20063
6819	0	0	Ki67+	 6957 20258
6820	0	0	Ki67+	 6957 20539
6821	0	0	Ki67+	 6959 20307
6822	0	0	Ki67+	 6960 20033
6823	0	0	Ki67+	 6974 20120
6824	0	0	Ki67+	 6975 20065
6825	0	0	Ki67+	 6980 20391
6826	0	0	Ki67+	 6992 20125
6827	0	0	Ki67+	 6993 20291
6828	0	0	Ki67+	 6995 20412
6829	0	0	Ki67+	 7004 20395
6830	0	0	Ki67+	 7007 20210
6831	0	0	Ki67+	 7010 20519
6832	0	0	Ki67+	 7014 20044
6833	0	0	Ki67+	 7017 20096
6834	0	0	Ki67+	 7024 20480
6835	0	0	Ki67+	 7027 20218
6836	0	0	Ki67+	 7027 20381
6837	0	0	Ki67+	 7029 20172
6838	0	0	Ki67+	 7031 20033
6839	0	0	Ki67+	 7031 20111
6840	0	0	Ki67+	 7036 20348
6841	0	0	Ki67+	 7036 20470
6842	0	0	Ki67+	 7043 20425
6843	0	0	Ki67+	 7044 20054
6844	0	0	Ki67+	 7046 20161
6845	0	0	Ki67+	 7046 20194
6846	0	0	Ki67+	 7053 20257
6847	0	0	Ki67+	 7053 20466
6848	0	0	Ki67+	 7056 20526
6849	0	0	Ki67+	 7057 20037
6850	0	0	Ki67+	 7057 20403
6851	0	0	Ki67+	 7059 20074
6852	0	0	Ki67+	 7060 20132
6853	0	0	Ki67+	 7062 20087
6854	0	0	Ki67+	 7063 20274
6855	0	0	Ki67+	 7068 20056
6856	0	0	Ki67+	 7074 20160
6857	0	0	Ki67+	 7077 20558
6858	0	0	Ki67+	 7082 20179
6859	0	0	Ki67+	 7084 20217
6860	0	0	Ki67+	 7084 20603
6861	0	0	Ki67+	 7088 20040
6862	0	0	Ki67+	 7091 20316
6863	0	0	Ki67+	 7101 20247
6864	0	0	Ki67+	 7106 20058
6865	0	0	Ki67+	 7106 20333
6866	0	0	Ki67+	 7110 20109
6867	0	0	Ki67+	 7110 20256
6868	0	0	Ki67+	 7112 20206
6869	0	0	Ki67+	 7117 20268
6870	0	0	Ki67+	 7122 20285
6871	0	0	Ki67+	 7124 20702
6872	0	0	Ki67+	 7131 20125
6873	0	0	Ki67+	 7138 20088
6874	0	0	Ki67+	 7142 20540
6875	0	0	Ki67+	 7149 20372
6876	0	0	Ki67+	 7149 20488
6877	0	0	Ki67+	 7150 20120
6878	0	0	Ki67+	 7152 20558
6879	0	0	Ki67+	 7156 20516
6880	0	0	Ki67+	 7160 20323
6881	0	0	Ki67+	 7163 20434
6882	0	0	Ki67+	 7174 20378
6883	0	0	Ki67+	 7176 20100
6884	0	0	Ki67+	 7178 20318
6885	0	0	Ki67+	 7178 20343
6886	0	0	Ki67+	 7181 20128
6887	0	0	Ki67+	 7184 20503
6888	0	0	Ki67+	 7192 20405
6889	0	0	Ki67+	 7196 20337
6890	0	0	Ki67+	 7196 20545
6891	0	0	Ki67+	 7198 20440
6892	0	0	Ki67+	 7199 20420
6893	0	0	Ki67+	 6429 21588
6894	0	0	Ki67+	 6469 21304
6895	0	0	Ki67+	 6498 21518
6896	0	0	Ki67+	 6557 20926
6897	0	0	Ki67+	 6563 21024
6898	0	0	Ki67+	 6568 21390
6899	0	0	Ki67+	 6602 21361
6900	0	0	Ki67+	 6681 21331
6901	0	0	Ki67+	 6713 21541
6902	0	0	Ki67+	 6813 20907
6903	0	0	Ki67+	 6830 20856
6904	0	0	Ki67+	 6831 20943
6905	0	0	Ki67+	 6833 21082
6906	0	0	Ki67+	 6842 20868
6907	0	0	Ki67+	 6842 20910
6908	0	0	Ki67+	 6842 20947
6909	0	0	Ki67+	 6851 20956
6910	0	0	Ki67+	 6854 20845
6911	0	0	Ki67+	 6864 20895
6912	0	0	Ki67+	 6873 20859
6913	0	0	Ki67+	 6885 20945
6914	0	0	Ki67+	 6906 20837
6915	0	0	Ki67+	 6906 20994
6916	0	0	Ki67+	 6908 20978
6917	0	0	Ki67+	 6909 20865
6918	0	0	Ki67+	 6916 20965
6919	0	0	Ki67+	 6921 21009
6920	0	0	Ki67+	 6930 21000
6921	0	0	Ki67+	 6935 20897
6922	0	0	Ki67+	 6944 21126
6923	0	0	Ki67+	 6946 20833
6924	0	0	Ki67+	 6959 20980
6925	0	0	Ki67+	 6964 20996
6926	0	0	Ki67+	 6970 20871
6927	0	0	Ki67+	 6974 21314
6928	0	0	Ki67+	 6983 20996
6929	0	0	Ki67+	 6985 21014
6930	0	0	Ki67+	 6997 20856
6931	0	0	Ki67+	 6998 20968
6932	0	0	Ki67+	 6998 21019
6933	0	0	Ki67+	 6999 20879
6934	0	0	Ki67+	 6999 21070
6935	0	0	Ki67+	 7001 20902
6936	0	0	Ki67+	 7006 21003
6937	0	0	Ki67+	 7016 20990
6938	0	0	Ki67+	 7033 20996
6939	0	0	Ki67+	 7034 21011
6940	0	0	Ki67+	 7038 20862
6941	0	0	Ki67+	 7049 20955
6942	0	0	Ki67+	 7051 21000
6943	0	0	Ki67+	 7057 20964
6944	0	0	Ki67+	 7058 21180
6945	0	0	Ki67+	 7060 20889
6946	0	0	Ki67+	 7071 20919
6947	0	0	Ki67+	 7075 20961
6948	0	0	Ki67+	 7076 20934
6949	0	0	Ki67+	 7104 21410
6950	0	0	Ki67+	 7154 20833
6951	0	0	Ki67+	 7165 21339
6952	0	0	Ki67+	 7184 20873
6953	0	0	Ki67+	 7189 20853
6954	0	0	Ki67+	 7191 20956
6955	0	0	Ki67+	 7194 20886
6956	0	0	Ki67+	 6403 21954
6957	0	0	Ki67+	 6404 22337
6958	0	0	Ki67+	 6405 22234
6959	0	0	Ki67+	 6408 22012
6960	0	0	Ki67+	 6418 22236
6961	0	0	Ki67+	 6419 22172
6962	0	0	Ki67+	 6420 22283
6963	0	0	Ki67+	 6421 22038
6964	0	0	Ki67+	 6423 22124
6965	0	0	Ki67+	 6425 21889
6966	0	0	Ki67+	 6425 22080
6967	0	0	Ki67+	 6425 22314
6968	0	0	Ki67+	 6427 22262
6969	0	0	Ki67+	 6428 22141
6970	0	0	Ki67+	 6430 22047
6971	0	0	Ki67+	 6431 22104
6972	0	0	Ki67+	 6433 22326
6973	0	0	Ki67+	 6434 21938
6974	0	0	Ki67+	 6439 21957
6975	0	0	Ki67+	 6439 22008
6976	0	0	Ki67+	 6452 21963
6977	0	0	Ki67+	 6453 22028
6978	0	0	Ki67+	 6453 22119
6979	0	0	Ki67+	 6454 22095
6980	0	0	Ki67+	 6455 21992
6981	0	0	Ki67+	 6456 22153
6982	0	0	Ki67+	 6456 22280
6983	0	0	Ki67+	 6465 22051
6984	0	0	Ki67+	 6471 21922
6985	0	0	Ki67+	 6474 22120
6986	0	0	Ki67+	 6475 21937
6987	0	0	Ki67+	 6478 22012
6988	0	0	Ki67+	 6478 22065
6989	0	0	Ki67+	 6489 22024
6990	0	0	Ki67+	 6494 21981
6991	0	0	Ki67+	 6495 22068
6992	0	0	Ki67+	 6497 22112
6993	0	0	Ki67+	 6502 21953
6994	0	0	Ki67+	 6505 22077
6995	0	0	Ki67+	 6508 21930
6996	0	0	Ki67+	 6519 21957
6997	0	0	Ki67+	 6519 22001
6998	0	0	Ki67+	 6520 22026
6999	0	0	Ki67+	 6533 22101
7000	0	0	Ki67+	 6536 21924
7001	0	0	Ki67+	 6540 22068
7002	0	0	Ki67+	 6541 21971
7003	0	0	Ki67+	 6550 22041
7004	0	0	Ki67+	 6554 22003
7005	0	0	Ki67+	 6555 22088
7006	0	0	Ki67+	 6557 21975
7007	0	0	Ki67+	 6576 22041
7008	0	0	Ki67+	 6587 22222
7009	0	0	Ki67+	 6598 22041
7010	0	0	Ki67+	 6604 22160
7011	0	0	Ki67+	 6606 22207
7012	0	0	Ki67+	 6610 22223
7013	0	0	Ki67+	 6611 22073
7014	0	0	Ki67+	 6636 22106
7015	0	0	Ki67+	 6636 22155
7016	0	0	Ki67+	 6636 22212
7017	0	0	Ki67+	 6646 22154
7018	0	0	Ki67+	 6650 22103
7019	0	0	Ki67+	 6658 22133
7020	0	0	Ki67+	 6665 22214
7021	0	0	Ki67+	 6667 21822
7022	0	0	Ki67+	 6669 22242
7023	0	0	Ki67+	 6670 22392
7024	0	0	Ki67+	 6679 22360
7025	0	0	Ki67+	 6680 22304
7026	0	0	Ki67+	 6686 22133
7027	0	0	Ki67+	 6691 22386
7028	0	0	Ki67+	 6700 22414
7029	0	0	Ki67+	 6701 22235
7030	0	0	Ki67+	 6702 22198
7031	0	0	Ki67+	 6705 22331
7032	0	0	Ki67+	 6711 21770
7033	0	0	Ki67+	 6714 22413
7034	0	0	Ki67+	 6719 22371
7035	0	0	Ki67+	 6722 22349
7036	0	0	Ki67+	 6724 21995
7037	0	0	Ki67+	 6726 22293
7038	0	0	Ki67+	 6743 22383
7039	0	0	Ki67+	 6750 22341
7040	0	0	Ki67+	 6770 22366
7041	0	0	Ki67+	 6789 22417
7042	0	0	Ki67+	 6806 21904
7043	0	0	Ki67+	 6813 22413
7044	0	0	Ki67+	 6905 22224
7045	0	0	Ki67+	 6964 21811
7046	0	0	Ki67+	 6985 22193
7047	0	0	Ki67+	 7003 22070
7048	0	0	Ki67+	 7019 21677
7049	0	0	Ki67+	 7024 21809
7050	0	0	Ki67+	 7062 22327
7051	0	0	Ki67+	 7108 22314
7052	0	0	Ki67+	 7123 22126
7053	0	0	Ki67+	 7152 22269
7054	0	0	Ki67+	 6409 23086
7055	0	0	Ki67+	 6411 22859
7056	0	0	Ki67+	 6412 22892
7057	0	0	Ki67+	 6430 22944
7058	0	0	Ki67+	 6444 23060
7059	0	0	Ki67+	 6449 23016
7060	0	0	Ki67+	 6457 22543
7061	0	0	Ki67+	 6473 23009
7062	0	0	Ki67+	 6478 23036
7063	0	0	Ki67+	 6483 23061
7064	0	0	Ki67+	 6497 22977
7065	0	0	Ki67+	 6524 23075
7066	0	0	Ki67+	 6537 22606
7067	0	0	Ki67+	 6547 23025
7068	0	0	Ki67+	 6560 23114
7069	0	0	Ki67+	 6581 23084
7070	0	0	Ki67+	 6628 23060
7071	0	0	Ki67+	 6628 23182
7072	0	0	Ki67+	 6631 23126
7073	0	0	Ki67+	 6645 23072
7074	0	0	Ki67+	 6662 23125
7075	0	0	Ki67+	 6749 22878
7076	0	0	Ki67+	 6761 22439
7077	0	0	Ki67+	 6790 22447
7078	0	0	Ki67+	 6794 23188
7079	0	0	Ki67+	 6810 22492
7080	0	0	Ki67+	 6813 23221
7081	0	0	Ki67+	 6816 22456
7082	0	0	Ki67+	 6824 22473
7083	0	0	Ki67+	 6829 22445
7084	0	0	Ki67+	 6866 23226
7085	0	0	Ki67+	 6881 22437
7086	0	0	Ki67+	 6883 22453
7087	0	0	Ki67+	 6884 22472
7088	0	0	Ki67+	 6885 22487
7089	0	0	Ki67+	 6885 22869
7090	0	0	Ki67+	 6893 22518
7091	0	0	Ki67+	 6903 22870
7092	0	0	Ki67+	 6904 22507
7093	0	0	Ki67+	 6907 22759
7094	0	0	Ki67+	 6917 22737
7095	0	0	Ki67+	 6918 22933
7096	0	0	Ki67+	 6922 22485
7097	0	0	Ki67+	 6922 22526
7098	0	0	Ki67+	 6922 22826
7099	0	0	Ki67+	 6927 22706
7100	0	0	Ki67+	 6929 22457
7101	0	0	Ki67+	 6931 22843
7102	0	0	Ki67+	 6935 22740
7103	0	0	Ki67+	 6935 22914
7104	0	0	Ki67+	 6936 22475
7105	0	0	Ki67+	 6939 22703
7106	0	0	Ki67+	 6947 22759
7107	0	0	Ki67+	 6949 22725
7108	0	0	Ki67+	 6958 23094
7109	0	0	Ki67+	 6964 22687
7110	0	0	Ki67+	 6964 22958
7111	0	0	Ki67+	 6968 23067
7112	0	0	Ki67+	 6977 22748
7113	0	0	Ki67+	 6980 22722
7114	0	0	Ki67+	 6985 22514
7115	0	0	Ki67+	 6985 22943
7116	0	0	Ki67+	 6991 22968
7117	0	0	Ki67+	 7005 23123
7118	0	0	Ki67+	 7008 22682
7119	0	0	Ki67+	 7008 22743
7120	0	0	Ki67+	 7009 22769
7121	0	0	Ki67+	 7011 22698
7122	0	0	Ki67+	 7013 22481
7123	0	0	Ki67+	 7014 22959
7124	0	0	Ki67+	 7017 23157
7125	0	0	Ki67+	 7018 22469
7126	0	0	Ki67+	 7023 22721
7127	0	0	Ki67+	 7027 23083
7128	0	0	Ki67+	 7034 22607
7129	0	0	Ki67+	 7035 22696
7130	0	0	Ki67+	 7039 23112
7131	0	0	Ki67+	 7040 22515
7132	0	0	Ki67+	 7040 23084
7133	0	0	Ki67+	 7041 22628
7134	0	0	Ki67+	 7045 22663
7135	0	0	Ki67+	 7053 23111
7136	0	0	Ki67+	 7061 22717
7137	0	0	Ki67+	 7070 22776
7138	0	0	Ki67+	 7089 22628
7139	0	0	Ki67+	 7096 22710
7140	0	0	Ki67+	 7100 22602
7141	0	0	Ki67+	 7122 22640
7142	0	0	Ki67+	 7122 23001
7143	0	0	Ki67+	 7123 22603
7144	0	0	Ki67+	 7126 22815
7145	0	0	Ki67+	 7178 22866
7146	0	0	Ki67+	 7183 23033
7147	0	0	Ki67+	 6456 23752
7148	0	0	Ki67+	 6474 23779
7149	0	0	Ki67+	 6476 23797
7150	0	0	Ki67+	 6528 23785
7151	0	0	Ki67+	 6625 23763
7152	0	0	Ki67+	 6635 23734
7153	0	0	Ki67+	 6650 23690
7154	0	0	Ki67+	 6658 23766
7155	0	0	Ki67+	 6673 23672
7156	0	0	Ki67+	 6680 23691
7157	0	0	Ki67+	 6690 23607
7158	0	0	Ki67+	 6696 23707
7159	0	0	Ki67+	 6697 23621
7160	0	0	Ki67+	 6701 23266
7161	0	0	Ki67+	 6706 23283
7162	0	0	Ki67+	 6709 23534
7163	0	0	Ki67+	 6709 23676
7164	0	0	Ki67+	 6723 23823
7165	0	0	Ki67+	 6725 23635
7166	0	0	Ki67+	 6728 23530
7167	0	0	Ki67+	 6729 23339
7168	0	0	Ki67+	 6730 23574
7169	0	0	Ki67+	 6733 23427
7170	0	0	Ki67+	 6736 23500
7171	0	0	Ki67+	 6737 23375
7172	0	0	Ki67+	 6745 23617
7173	0	0	Ki67+	 6746 23398
7174	0	0	Ki67+	 6746 23593
7175	0	0	Ki67+	 6750 23550
7176	0	0	Ki67+	 6751 23474
7177	0	0	Ki67+	 6753 23568
7178	0	0	Ki67+	 6762 23329
7179	0	0	Ki67+	 6763 23431
7180	0	0	Ki67+	 6776 23298
7181	0	0	Ki67+	 6793 23343
7182	0	0	Ki67+	 6793 23407
7183	0	0	Ki67+	 6801 23661
7184	0	0	Ki67+	 6808 23288
7185	0	0	Ki67+	 6808 23306
7186	0	0	Ki67+	 6817 23361
7187	0	0	Ki67+	 6817 23390
7188	0	0	Ki67+	 6823 23281
7189	0	0	Ki67+	 6835 23428
7190	0	0	Ki67+	 6841 23279
7191	0	0	Ki67+	 6847 23316
7192	0	0	Ki67+	 6847 23560
7193	0	0	Ki67+	 6850 23399
7194	0	0	Ki67+	 6851 23245
7195	0	0	Ki67+	 6851 23447
7196	0	0	Ki67+	 6858 23329
7197	0	0	Ki67+	 6880 23430
7198	0	0	Ki67+	 6896 23384
7199	0	0	Ki67+	 6907 23308
7200	0	0	Ki67+	 6914 23410
7201	0	0	Ki67+	 6916 23677
7202	0	0	Ki67+	 6922 23268
7203	0	0	Ki67+	 6929 23594
7204	0	0	Ki67+	 6932 23281
7205	0	0	Ki67+	 6932 23543
7206	0	0	Ki67+	 6937 23319
7207	0	0	Ki67+	 6939 23433
7208	0	0	Ki67+	 6947 23272
7209	0	0	Ki67+	 6953 23412
7210	0	0	Ki67+	 6954 23291
7211	0	0	Ki67+	 6958 23369
7212	0	0	Ki67+	 6972 23310
7213	0	0	Ki67+	 6976 23361
7214	0	0	Ki67+	 6977 23386
7215	0	0	Ki67+	 6988 23403
7216	0	0	Ki67+	 6995 23662
7217	0	0	Ki67+	 6997 23380
7218	0	0	Ki67+	 7001 23299
7219	0	0	Ki67+	 7010 23281
7220	0	0	Ki67+	 7013 23249
7221	0	0	Ki67+	 7014 23335
7222	0	0	Ki67+	 7027 23326
7223	0	0	Ki67+	 7028 23624
7224	0	0	Ki67+	 7035 23538
7225	0	0	Ki67+	 7036 23259
7226	0	0	Ki67+	 7050 23251
7227	0	0	Ki67+	 7098 23460
7228	0	0	Ki67+	 7198 23413
7229	0	0	Ki67+	 7457 10158
7230	0	0	Ki67+	 7472 10128
7231	0	0	Ki67+	 7479 10105
7232	0	0	Ki67+	 7505 10150
7233	0	0	Ki67+	 7506 10189
7234	0	0	Ki67+	 7532 10146
7235	0	0	Ki67+	 7549 10132
7236	0	0	Ki67+	 7571 10079
7237	0	0	Ki67+	 7572 10113
7238	0	0	Ki67+	 7601 10092
7239	0	0	Ki67+	 7602 10119
7240	0	0	Ki67+	 7624 10113
7241	0	0	Ki67+	 7627 10083
7242	0	0	Ki67+	 7650 10098
7243	0	0	Ki67+	 7669 10089
7244	0	0	Ki67+	 7673 10106
7245	0	0	Ki67+	 7680 10077
7246	0	0	Ki67+	 7693 10253
7247	0	0	Ki67+	 7698 10084
7248	0	0	Ki67+	 7720 10074
7249	0	0	Ki67+	 7767 10039
7250	0	0	Ki67+	 7797 10088
7251	0	0	Ki67+	 7824 10054
7252	0	0	Ki67+	 7831 10066
7253	0	0	Ki67+	 7839 10100
7254	0	0	Ki67+	 7847 10060
7255	0	0	Ki67+	 7855 10075
7256	0	0	Ki67+	 7856 10049
7257	0	0	Ki67+	 7875 10015
7258	0	0	Ki67+	 7877 10076
7259	0	0	Ki67+	 7887 10112
7260	0	0	Ki67+	 7888 10010
7261	0	0	Ki67+	 7892 10041
7262	0	0	Ki67+	 7898 10200
7263	0	0	Ki67+	 7899 10001
7264	0	0	Ki67+	 7905 10072
7265	0	0	Ki67+	 7922 10016
7266	0	0	Ki67+	 7923 9998
7267	0	0	Ki67+	 7940 10062
7268	0	0	Ki67+	 7948 10013
7269	0	0	Ki67+	 7953 10523
7270	0	0	Ki67+	 7961 10511
7271	0	0	Ki67+	 7965 10540
7272	0	0	Ki67+	 7966 10035
7273	0	0	Ki67+	 7974 10130
7274	0	0	Ki67+	 7975 10060
7275	0	0	Ki67+	 7979 10014
7276	0	0	Ki67+	 7986 10055
7277	0	0	Ki67+	 7987 10516
7278	0	0	Ki67+	 7997 10538
7279	0	0	Ki67+	 7202 11284
7280	0	0	Ki67+	 7213 11275
7281	0	0	Ki67+	 7218 11236
7282	0	0	Ki67+	 7221 11259
7283	0	0	Ki67+	 7222 11213
7284	0	0	Ki67+	 7229 11287
7285	0	0	Ki67+	 7240 11138
7286	0	0	Ki67+	 7244 11158
7287	0	0	Ki67+	 7256 11283
7288	0	0	Ki67+	 7259 11309
7289	0	0	Ki67+	 7263 11185
7290	0	0	Ki67+	 7264 11293
7291	0	0	Ki67+	 7267 11158
7292	0	0	Ki67+	 7270 11270
7293	0	0	Ki67+	 7276 11280
7294	0	0	Ki67+	 7281 11238
7295	0	0	Ki67+	 7283 11119
7296	0	0	Ki67+	 7284 11325
7297	0	0	Ki67+	 7292 11142
7298	0	0	Ki67+	 7293 11224
7299	0	0	Ki67+	 7298 11258
7300	0	0	Ki67+	 7299 11104
7301	0	0	Ki67+	 7301 11178
7302	0	0	Ki67+	 7303 11207
7303	0	0	Ki67+	 7304 11139
7304	0	0	Ki67+	 7305 11338
7305	0	0	Ki67+	 7319 11263
7306	0	0	Ki67+	 7325 11227
7307	0	0	Ki67+	 7333 11295
7308	0	0	Ki67+	 7344 11150
7309	0	0	Ki67+	 7348 11213
7310	0	0	Ki67+	 7358 11164
7311	0	0	Ki67+	 7362 11258
7312	0	0	Ki67+	 7369 11042
7313	0	0	Ki67+	 7378 11309
7314	0	0	Ki67+	 7378 11330
7315	0	0	Ki67+	 7386 11276
7316	0	0	Ki67+	 7390 11336
7317	0	0	Ki67+	 7395 11048
7318	0	0	Ki67+	 7401 11294
7319	0	0	Ki67+	 7403 11153
7320	0	0	Ki67+	 7405 11136
7321	0	0	Ki67+	 7405 11179
7322	0	0	Ki67+	 7406 11166
7323	0	0	Ki67+	 7406 11279
7324	0	0	Ki67+	 7410 11308
7325	0	0	Ki67+	 7411 11256
7326	0	0	Ki67+	 7420 11079
7327	0	0	Ki67+	 7424 11036
7328	0	0	Ki67+	 7428 11228
7329	0	0	Ki67+	 7430 11092
7330	0	0	Ki67+	 7430 11260
7331	0	0	Ki67+	 7432 11071
7332	0	0	Ki67+	 7435 11159
7333	0	0	Ki67+	 7438 11243
7334	0	0	Ki67+	 7442 11265
7335	0	0	Ki67+	 7444 11127
7336	0	0	Ki67+	 7445 11286
7337	0	0	Ki67+	 7447 11059
7338	0	0	Ki67+	 7447 11315
7339	0	0	Ki67+	 7448 11151
7340	0	0	Ki67+	 7453 11250
7341	0	0	Ki67+	 7456 10994
7342	0	0	Ki67+	 7460 11188
7343	0	0	Ki67+	 7463 11090
7344	0	0	Ki67+	 7463 11160
7345	0	0	Ki67+	 7466 11049
7346	0	0	Ki67+	 7472 11323
7347	0	0	Ki67+	 7475 10998
7348	0	0	Ki67+	 7476 10953
7349	0	0	Ki67+	 7477 11301
7350	0	0	Ki67+	 7481 11061
7351	0	0	Ki67+	 7481 11126
7352	0	0	Ki67+	 7481 11265
7353	0	0	Ki67+	 7484 11024
7354	0	0	Ki67+	 7485 11169
7355	0	0	Ki67+	 7494 11301
7356	0	0	Ki67+	 7495 11136
7357	0	0	Ki67+	 7497 10991
7358	0	0	Ki67+	 7501 10939
7359	0	0	Ki67+	 7501 11014
7360	0	0	Ki67+	 7502 11326
7361	0	0	Ki67+	 7503 11224
7362	0	0	Ki67+	 7506 10956
7363	0	0	Ki67+	 7509 11247
7364	0	0	Ki67+	 7511 11302
7365	0	0	Ki67+	 7514 11112
7366	0	0	Ki67+	 7521 10923
7367	0	0	Ki67+	 7523 11186
7368	0	0	Ki67+	 7525 10981
7369	0	0	Ki67+	 7529 11016
7370	0	0	Ki67+	 7531 11216
7371	0	0	Ki67+	 7536 11290
7372	0	0	Ki67+	 7537 10878
7373	0	0	Ki67+	 7537 11095
7374	0	0	Ki67+	 7539 11148
7375	0	0	Ki67+	 7542 11016
7376	0	0	Ki67+	 7543 11122
7377	0	0	Ki67+	 7544 10952
7378	0	0	Ki67+	 7546 11166
7379	0	0	Ki67+	 7550 11270
7380	0	0	Ki67+	 7550 11314
7381	0	0	Ki67+	 7552 11192
7382	0	0	Ki67+	 7560 11336
7383	0	0	Ki67+	 7562 11235
7384	0	0	Ki67+	 7564 10918
7385	0	0	Ki67+	 7564 11005
7386	0	0	Ki67+	 7567 10895
7387	0	0	Ki67+	 7567 11095
7388	0	0	Ki67+	 7572 10864
7389	0	0	Ki67+	 7580 10942
7390	0	0	Ki67+	 7584 10973
7391	0	0	Ki67+	 7588 11213
7392	0	0	Ki67+	 7589 10984
7393	0	0	Ki67+	 7589 11146
7394	0	0	Ki67+	 7591 10903
7395	0	0	Ki67+	 7594 11105
7396	0	0	Ki67+	 7595 11313
7397	0	0	Ki67+	 7598 11016
7398	0	0	Ki67+	 7598 11041
7399	0	0	Ki67+	 7598 11200
7400	0	0	Ki67+	 7599 10847
7401	0	0	Ki67+	 7600 10890
7402	0	0	Ki67+	 7601 11343
7403	0	0	Ki67+	 7602 11269
7404	0	0	Ki67+	 7609 11219
7405	0	0	Ki67+	 7611 10842
7406	0	0	Ki67+	 7612 10893
7407	0	0	Ki67+	 7613 10820
7408	0	0	Ki67+	 7613 11171
7409	0	0	Ki67+	 7619 10873
7410	0	0	Ki67+	 7620 11028
7411	0	0	Ki67+	 7622 11005
7412	0	0	Ki67+	 7623 11119
7413	0	0	Ki67+	 7627 10804
7414	0	0	Ki67+	 7631 11304
7415	0	0	Ki67+	 7633 11037
7416	0	0	Ki67+	 7636 10847
7417	0	0	Ki67+	 7637 11242
7418	0	0	Ki67+	 7638 11074
7419	0	0	Ki67+	 7645 11166
7420	0	0	Ki67+	 7648 11139
7421	0	0	Ki67+	 7650 11019
7422	0	0	Ki67+	 7653 11093
7423	0	0	Ki67+	 7655 11175
7424	0	0	Ki67+	 7657 11003
7425	0	0	Ki67+	 7660 11290
7426	0	0	Ki67+	 7661 10843
7427	0	0	Ki67+	 7664 11052
7428	0	0	Ki67+	 7665 10817
7429	0	0	Ki67+	 7679 11189
7430	0	0	Ki67+	 7680 11002
7431	0	0	Ki67+	 7681 11100
7432	0	0	Ki67+	 7682 10785
7433	0	0	Ki67+	 7685 11203
7434	0	0	Ki67+	 7686 11297
7435	0	0	Ki67+	 7689 10744
7436	0	0	Ki67+	 7691 10819
7437	0	0	Ki67+	 7691 11064
7438	0	0	Ki67+	 7695 11241
7439	0	0	Ki67+	 7697 11126
7440	0	0	Ki67+	 7697 11157
7441	0	0	Ki67+	 7698 10750
7442	0	0	Ki67+	 7700 11035
7443	0	0	Ki67+	 7701 10998
7444	0	0	Ki67+	 7716 10780
7445	0	0	Ki67+	 7717 10851
7446	0	0	Ki67+	 7720 10837
7447	0	0	Ki67+	 7721 10737
7448	0	0	Ki67+	 7722 10801
7449	0	0	Ki67+	 7722 11230
7450	0	0	Ki67+	 7724 11138
7451	0	0	Ki67+	 7727 11081
7452	0	0	Ki67+	 7732 11018
7453	0	0	Ki67+	 7733 10779
7454	0	0	Ki67+	 7733 11050
7455	0	0	Ki67+	 7736 10728
7456	0	0	Ki67+	 7738 11009
7457	0	0	Ki67+	 7744 11174
7458	0	0	Ki67+	 7746 10788
7459	0	0	Ki67+	 7747 10858
7460	0	0	Ki67+	 7750 11124
7461	0	0	Ki67+	 7753 10984
7462	0	0	Ki67+	 7758 11179
7463	0	0	Ki67+	 7761 11084
7464	0	0	Ki67+	 7762 10876
7465	0	0	Ki67+	 7762 11154
7466	0	0	Ki67+	 7765 11115
7467	0	0	Ki67+	 7772 10775
7468	0	0	Ki67+	 7775 10698
7469	0	0	Ki67+	 7775 11016
7470	0	0	Ki67+	 7777 11078
7471	0	0	Ki67+	 7781 10865
7472	0	0	Ki67+	 7787 10814
7473	0	0	Ki67+	 7787 11115
7474	0	0	Ki67+	 7789 10853
7475	0	0	Ki67+	 7789 11023
7476	0	0	Ki67+	 7796 11049
7477	0	0	Ki67+	 7798 10682
7478	0	0	Ki67+	 7798 11077
7479	0	0	Ki67+	 7800 10789
7480	0	0	Ki67+	 7811 11156
7481	0	0	Ki67+	 7813 10834
7482	0	0	Ki67+	 7814 10769
7483	0	0	Ki67+	 7814 11002
7484	0	0	Ki67+	 7815 10865
7485	0	0	Ki67+	 7815 11119
7486	0	0	Ki67+	 7816 10661
7487	0	0	Ki67+	 7816 10889
7488	0	0	Ki67+	 7821 10688
7489	0	0	Ki67+	 7828 10837
7490	0	0	Ki67+	 7832 10797
7491	0	0	Ki67+	 7839 11042
7492	0	0	Ki67+	 7840 11087
7493	0	0	Ki67+	 7843 10699
7494	0	0	Ki67+	 7848 10828
7495	0	0	Ki67+	 7850 10673
7496	0	0	Ki67+	 7853 10642
7497	0	0	Ki67+	 7860 10849
7498	0	0	Ki67+	 7861 10601
7499	0	0	Ki67+	 7864 10902
7500	0	0	Ki67+	 7867 11064
7501	0	0	Ki67+	 7871 11032
7502	0	0	Ki67+	 7876 10936
7503	0	0	Ki67+	 7881 10973
7504	0	0	Ki67+	 7882 10572
7505	0	0	Ki67+	 7883 10650
7506	0	0	Ki67+	 7885 11013
7507	0	0	Ki67+	 7887 10696
7508	0	0	Ki67+	 7889 10857
7509	0	0	Ki67+	 7895 10572
7510	0	0	Ki67+	 7901 11042
7511	0	0	Ki67+	 7905 10682
7512	0	0	Ki67+	 7905 10710
7513	0	0	Ki67+	 7905 10831
7514	0	0	Ki67+	 7905 10894
7515	0	0	Ki67+	 7905 10971
7516	0	0	Ki67+	 7906 10614
7517	0	0	Ki67+	 7909 10590
7518	0	0	Ki67+	 7918 10641
7519	0	0	Ki67+	 7920 10911
7520	0	0	Ki67+	 7926 10564
7521	0	0	Ki67+	 7931 10999
7522	0	0	Ki67+	 7932 10628
7523	0	0	Ki67+	 7933 10965
7524	0	0	Ki67+	 7936 10946
7525	0	0	Ki67+	 7939 10611
7526	0	0	Ki67+	 7940 10985
7527	0	0	Ki67+	 7941 10676
7528	0	0	Ki67+	 7942 10547
7529	0	0	Ki67+	 7944 10709
7530	0	0	Ki67+	 7952 10699
7531	0	0	Ki67+	 7954 10646
7532	0	0	Ki67+	 7954 10938
7533	0	0	Ki67+	 7955 10906
7534	0	0	Ki67+	 7963 10952
7535	0	0	Ki67+	 7964 11014
7536	0	0	Ki67+	 7968 10895
7537	0	0	Ki67+	 7972 10669
7538	0	0	Ki67+	 7979 10877
7539	0	0	Ki67+	 7982 10659
7540	0	0	Ki67+	 7983 10710
7541	0	0	Ki67+	 7987 10987
7542	0	0	Ki67+	 7991 10924
7543	0	0	Ki67+	 7992 10560
7544	0	0	Ki67+	 7992 10670
7545	0	0	Ki67+	 7998 10836
7546	0	0	Ki67+	 7999 10611
7547	0	0	Ki67+	 7201 11454
7548	0	0	Ki67+	 7204 11619
7549	0	0	Ki67+	 7206 11577
7550	0	0	Ki67+	 7214 11510
7551	0	0	Ki67+	 7219 11534
7552	0	0	Ki67+	 7224 11631
7553	0	0	Ki67+	 7227 11600
7554	0	0	Ki67+	 7234 11568
7555	0	0	Ki67+	 7236 11414
7556	0	0	Ki67+	 7246 11383
7557	0	0	Ki67+	 7247 11526
7558	0	0	Ki67+	 7247 11562
7559	0	0	Ki67+	 7250 11576
7560	0	0	Ki67+	 7252 11438
7561	0	0	Ki67+	 7255 11628
7562	0	0	Ki67+	 7262 11601
7563	0	0	Ki67+	 7267 11500
7564	0	0	Ki67+	 7268 11387
7565	0	0	Ki67+	 7276 11415
7566	0	0	Ki67+	 7277 11567
7567	0	0	Ki67+	 7284 11433
7568	0	0	Ki67+	 7286 11600
7569	0	0	Ki67+	 7334 11361
7570	0	0	Ki67+	 7341 11374
7571	0	0	Ki67+	 7344 11400
7572	0	0	Ki67+	 7354 11432
7573	0	0	Ki67+	 7364 11380
7574	0	0	Ki67+	 7373 11425
7575	0	0	Ki67+	 7386 11403
7576	0	0	Ki67+	 7395 11387
7577	0	0	Ki67+	 7397 11414
7578	0	0	Ki67+	 7408 11385
7579	0	0	Ki67+	 7415 11346
7580	0	0	Ki67+	 7418 11584
7581	0	0	Ki67+	 7426 11391
7582	0	0	Ki67+	 7452 11389
7583	0	0	Ki67+	 7462 12105
7584	0	0	Ki67+	 7485 11347
7585	0	0	Ki67+	 7485 12120
7586	0	0	Ki67+	 7497 12082
7587	0	0	Ki67+	 7506 11374
7588	0	0	Ki67+	 7513 12094
7589	0	0	Ki67+	 7517 12140
7590	0	0	Ki67+	 7520 11351
7591	0	0	Ki67+	 7539 11352
7592	0	0	Ki67+	 7539 12107
7593	0	0	Ki67+	 7547 12126
7594	0	0	Ki67+	 7548 11378
7595	0	0	Ki67+	 7563 11853
7596	0	0	Ki67+	 7568 11365
7597	0	0	Ki67+	 7568 12092
7598	0	0	Ki67+	 7600 12102
7599	0	0	Ki67+	 7623 12071
7600	0	0	Ki67+	 7623 12100
7601	0	0	Ki67+	 7635 12124
7602	0	0	Ki67+	 7659 12059
7603	0	0	Ki67+	 7662 12076
7604	0	0	Ki67+	 7676 12099
7605	0	0	Ki67+	 7688 12080
7606	0	0	Ki67+	 7697 12065
7607	0	0	Ki67+	 7704 11660
7608	0	0	Ki67+	 7718 11395
7609	0	0	Ki67+	 7724 12067
7610	0	0	Ki67+	 7725 12081
7611	0	0	Ki67+	 7749 12143
7612	0	0	Ki67+	 7763 12098
7613	0	0	Ki67+	 7768 11803
7614	0	0	Ki67+	 7768 12140
7615	0	0	Ki67+	 7770 11784
7616	0	0	Ki67+	 7773 11860
7617	0	0	Ki67+	 7774 11751
7618	0	0	Ki67+	 7777 11845
7619	0	0	Ki67+	 7779 11811
7620	0	0	Ki67+	 7783 11861
7621	0	0	Ki67+	 7795 11828
7622	0	0	Ki67+	 7796 11765
7623	0	0	Ki67+	 7799 11749
7624	0	0	Ki67+	 7816 11846
7625	0	0	Ki67+	 7825 11736
7626	0	0	Ki67+	 7838 11745
7627	0	0	Ki67+	 7845 11757
7628	0	0	Ki67+	 7845 11821
7629	0	0	Ki67+	 7853 11797
7630	0	0	Ki67+	 7861 11840
7631	0	0	Ki67+	 7864 11656
7632	0	0	Ki67+	 7868 11640
7633	0	0	Ki67+	 7877 11818
7634	0	0	Ki67+	 7888 11623
7635	0	0	Ki67+	 7892 11589
7636	0	0	Ki67+	 7896 11657
7637	0	0	Ki67+	 7910 11663
7638	0	0	Ki67+	 7911 11644
7639	0	0	Ki67+	 7912 11525
7640	0	0	Ki67+	 7912 11750
7641	0	0	Ki67+	 7917 11700
7642	0	0	Ki67+	 7923 11607
7643	0	0	Ki67+	 7930 11624
7644	0	0	Ki67+	 7932 11710
7645	0	0	Ki67+	 7934 11410
7646	0	0	Ki67+	 7934 11531
7647	0	0	Ki67+	 7935 11683
7648	0	0	Ki67+	 7942 11517
7649	0	0	Ki67+	 7947 11582
7650	0	0	Ki67+	 7947 11653
7651	0	0	Ki67+	 7947 12110
7652	0	0	Ki67+	 7950 11400
7653	0	0	Ki67+	 7955 11553
7654	0	0	Ki67+	 7962 11696
7655	0	0	Ki67+	 7966 11502
7656	0	0	Ki67+	 7967 11664
7657	0	0	Ki67+	 7968 11528
7658	0	0	Ki67+	 7969 11715
7659	0	0	Ki67+	 7973 11561
7660	0	0	Ki67+	 7977 11490
7661	0	0	Ki67+	 7993 11684
7662	0	0	Ki67+	 7994 11520
7663	0	0	Ki67+	 7998 11547
7664	0	0	Ki67+	 7211 12662
7665	0	0	Ki67+	 7214 12601
7666	0	0	Ki67+	 7217 12621
7667	0	0	Ki67+	 7231 12580
7668	0	0	Ki67+	 7242 12637
7669	0	0	Ki67+	 7262 12562
7670	0	0	Ki67+	 7277 12568
7671	0	0	Ki67+	 7287 12269
7672	0	0	Ki67+	 7288 12575
7673	0	0	Ki67+	 7288 12593
7674	0	0	Ki67+	 7289 12295
7675	0	0	Ki67+	 7291 12549
7676	0	0	Ki67+	 7294 12386
7677	0	0	Ki67+	 7301 12272
7678	0	0	Ki67+	 7307 12253
7679	0	0	Ki67+	 7307 12471
7680	0	0	Ki67+	 7310 12372
7681	0	0	Ki67+	 7314 12517
7682	0	0	Ki67+	 7317 12578
7683	0	0	Ki67+	 7320 12360
7684	0	0	Ki67+	 7320 12502
7685	0	0	Ki67+	 7320 12539
7686	0	0	Ki67+	 7321 12396
7687	0	0	Ki67+	 7324 12600
7688	0	0	Ki67+	 7325 12550
7689	0	0	Ki67+	 7327 12276
7690	0	0	Ki67+	 7327 12453
7691	0	0	Ki67+	 7334 12520
7692	0	0	Ki67+	 7338 12303
7693	0	0	Ki67+	 7339 12406
7694	0	0	Ki67+	 7342 12365
7695	0	0	Ki67+	 7343 12221
7696	0	0	Ki67+	 7344 12336
7697	0	0	Ki67+	 7345 12261
7698	0	0	Ki67+	 7350 12377
7699	0	0	Ki67+	 7352 12396
7700	0	0	Ki67+	 7354 12540
7701	0	0	Ki67+	 7354 12585
7702	0	0	Ki67+	 7356 12502
7703	0	0	Ki67+	 7358 12310
7704	0	0	Ki67+	 7358 12465
7705	0	0	Ki67+	 7364 12217
7706	0	0	Ki67+	 7366 12423
7707	0	0	Ki67+	 7367 12287
7708	0	0	Ki67+	 7373 12305
7709	0	0	Ki67+	 7374 12199
7710	0	0	Ki67+	 7375 12356
7711	0	0	Ki67+	 7379 12250
7712	0	0	Ki67+	 7385 12405
7713	0	0	Ki67+	 7387 12310
7714	0	0	Ki67+	 7389 12451
7715	0	0	Ki67+	 7392 12333
7716	0	0	Ki67+	 7395 12265
7717	0	0	Ki67+	 7398 12218
7718	0	0	Ki67+	 7404 12279
7719	0	0	Ki67+	 7404 12308
7720	0	0	Ki67+	 7405 12472
7721	0	0	Ki67+	 7410 12354
7722	0	0	Ki67+	 7415 12338
7723	0	0	Ki67+	 7417 12433
7724	0	0	Ki67+	 7420 12165
7725	0	0	Ki67+	 7420 12310
7726	0	0	Ki67+	 7420 12391
7727	0	0	Ki67+	 7426 12224
7728	0	0	Ki67+	 7432 12411
7729	0	0	Ki67+	 7433 12256
7730	0	0	Ki67+	 7440 12176
7731	0	0	Ki67+	 7449 12256
7732	0	0	Ki67+	 7449 12371
7733	0	0	Ki67+	 7452 12315
7734	0	0	Ki67+	 7453 12273
7735	0	0	Ki67+	 7454 12391
7736	0	0	Ki67+	 7463 12156
7737	0	0	Ki67+	 7464 12210
7738	0	0	Ki67+	 7476 12232
7739	0	0	Ki67+	 7477 12359
7740	0	0	Ki67+	 7483 12258
7741	0	0	Ki67+	 7495 12216
7742	0	0	Ki67+	 7498 12165
7743	0	0	Ki67+	 7499 12289
7744	0	0	Ki67+	 7499 12319
7745	0	0	Ki67+	 7514 12332
7746	0	0	Ki67+	 7516 12253
7747	0	0	Ki67+	 7523 12206
7748	0	0	Ki67+	 7526 12177
7749	0	0	Ki67+	 7527 12284
7750	0	0	Ki67+	 7528 12151
7751	0	0	Ki67+	 7541 12307
7752	0	0	Ki67+	 7544 12221
7753	0	0	Ki67+	 7552 12149
7754	0	0	Ki67+	 7555 12176
7755	0	0	Ki67+	 7558 12246
7756	0	0	Ki67+	 7566 12204
7757	0	0	Ki67+	 7573 12174
7758	0	0	Ki67+	 7590 12215
7759	0	0	Ki67+	 7599 12601
7760	0	0	Ki67+	 7601 12160
7761	0	0	Ki67+	 7602 12194
7762	0	0	Ki67+	 7611 12148
7763	0	0	Ki67+	 7611 12437
7764	0	0	Ki67+	 7612 12546
7765	0	0	Ki67+	 7617 12213
7766	0	0	Ki67+	 7621 12171
7767	0	0	Ki67+	 7694 12296
7768	0	0	Ki67+	 7709 12276
7769	0	0	Ki67+	 7712 12259
7770	0	0	Ki67+	 7713 12561
7771	0	0	Ki67+	 7719 12211
7772	0	0	Ki67+	 7727 12235
7773	0	0	Ki67+	 7733 12560
7774	0	0	Ki67+	 7743 12157
7775	0	0	Ki67+	 7744 12191
7776	0	0	Ki67+	 7748 12592
7777	0	0	Ki67+	 7757 12181
7778	0	0	Ki67+	 7784 12695
7779	0	0	Ki67+	 7800 12549
7780	0	0	Ki67+	 7842 12375
7781	0	0	Ki67+	 7887 12602
7782	0	0	Ki67+	 7891 12685
7783	0	0	Ki67+	 7894 12457
7784	0	0	Ki67+	 7897 12486
7785	0	0	Ki67+	 7914 12466
7786	0	0	Ki67+	 7319 13063
7787	0	0	Ki67+	 7751 13592
7788	0	0	Ki67+	 7758 13739
7789	0	0	Ki67+	 7809 13279
7790	0	0	Ki67+	 7816 13677
7791	0	0	Ki67+	 7817 13715
7792	0	0	Ki67+	 7820 12964
7793	0	0	Ki67+	 7831 13643
7794	0	0	Ki67+	 7833 13728
7795	0	0	Ki67+	 7835 13672
7796	0	0	Ki67+	 7841 13692
7797	0	0	Ki67+	 7864 13622
7798	0	0	Ki67+	 7873 13587
7799	0	0	Ki67+	 7887 13638
7800	0	0	Ki67+	 7889 13654
7801	0	0	Ki67+	 7891 13558
7802	0	0	Ki67+	 7892 13601
7803	0	0	Ki67+	 7902 13549
7804	0	0	Ki67+	 7911 13600
7805	0	0	Ki67+	 7915 13636
7806	0	0	Ki67+	 7924 13510
7807	0	0	Ki67+	 7928 13623
7808	0	0	Ki67+	 7939 13515
7809	0	0	Ki67+	 7948 13576
7810	0	0	Ki67+	 7956 13219
7811	0	0	Ki67+	 7958 13550
7812	0	0	Ki67+	 7984 13487
7813	0	0	Ki67+	 7996 12984
7814	0	0	Ki67+	 7997 13455
7815	0	0	Ki67+	 7999 13532
7816	0	0	Ki67+	 7999 13686
7817	0	0	Ki67+	 7252 14447
7818	0	0	Ki67+	 7278 14406
7819	0	0	Ki67+	 7361 14408
7820	0	0	Ki67+	 7401 14371
7821	0	0	Ki67+	 7406 14433
7822	0	0	Ki67+	 7431 14529
7823	0	0	Ki67+	 7437 14477
7824	0	0	Ki67+	 7467 14223
7825	0	0	Ki67+	 7468 14363
7826	0	0	Ki67+	 7528 14016
7827	0	0	Ki67+	 7539 14539
7828	0	0	Ki67+	 7551 14199
7829	0	0	Ki67+	 7562 14490
7830	0	0	Ki67+	 7565 14456
7831	0	0	Ki67+	 7569 14186
7832	0	0	Ki67+	 7570 14287
7833	0	0	Ki67+	 7572 14505
7834	0	0	Ki67+	 7573 14242
7835	0	0	Ki67+	 7573 14401
7836	0	0	Ki67+	 7575 13862
7837	0	0	Ki67+	 7578 14421
7838	0	0	Ki67+	 7582 14300
7839	0	0	Ki67+	 7590 14264
7840	0	0	Ki67+	 7591 14381
7841	0	0	Ki67+	 7593 14490
7842	0	0	Ki67+	 7594 14194
7843	0	0	Ki67+	 7595 14154
7844	0	0	Ki67+	 7602 14534
7845	0	0	Ki67+	 7603 14282
7846	0	0	Ki67+	 7610 14455
7847	0	0	Ki67+	 7613 14323
7848	0	0	Ki67+	 7616 14505
7849	0	0	Ki67+	 7617 14481
7850	0	0	Ki67+	 7618 14279
7851	0	0	Ki67+	 7620 14079
7852	0	0	Ki67+	 7622 13902
7853	0	0	Ki67+	 7622 14016
7854	0	0	Ki67+	 7622 14339
7855	0	0	Ki67+	 7626 14232
7856	0	0	Ki67+	 7628 14433
7857	0	0	Ki67+	 7630 14349
7858	0	0	Ki67+	 7632 14208
7859	0	0	Ki67+	 7634 14386
7860	0	0	Ki67+	 7635 14452
7861	0	0	Ki67+	 7639 14261
7862	0	0	Ki67+	 7646 14300
7863	0	0	Ki67+	 7648 14413
7864	0	0	Ki67+	 7649 13999
7865	0	0	Ki67+	 7651 14354
7866	0	0	Ki67+	 7651 14494
7867	0	0	Ki67+	 7654 14267
7868	0	0	Ki67+	 7659 14056
7869	0	0	Ki67+	 7659 14460
7870	0	0	Ki67+	 7668 14334
7871	0	0	Ki67+	 7669 14111
7872	0	0	Ki67+	 7671 14101
7873	0	0	Ki67+	 7675 14489
7874	0	0	Ki67+	 7679 13808
7875	0	0	Ki67+	 7690 14080
7876	0	0	Ki67+	 7692 13843
7877	0	0	Ki67+	 7699 13958
7878	0	0	Ki67+	 7699 13991
7879	0	0	Ki67+	 7710 14086
7880	0	0	Ki67+	 7710 14109
7881	0	0	Ki67+	 7712 13928
7882	0	0	Ki67+	 7713 14148
7883	0	0	Ki67+	 7714 14195
7884	0	0	Ki67+	 7715 14523
7885	0	0	Ki67+	 7719 14246
7886	0	0	Ki67+	 7720 14113
7887	0	0	Ki67+	 7725 14330
7888	0	0	Ki67+	 7727 14100
7889	0	0	Ki67+	 7728 13777
7890	0	0	Ki67+	 7733 13846
7891	0	0	Ki67+	 7733 14052
7892	0	0	Ki67+	 7738 13910
7893	0	0	Ki67+	 7739 14179
7894	0	0	Ki67+	 7741 13962
7895	0	0	Ki67+	 7741 14022
7896	0	0	Ki67+	 7746 14321
7897	0	0	Ki67+	 7749 13969
7898	0	0	Ki67+	 7751 14525
7899	0	0	Ki67+	 7752 14230
7900	0	0	Ki67+	 7758 14284
7901	0	0	Ki67+	 7760 14269
7902	0	0	Ki67+	 7762 13857
7903	0	0	Ki67+	 7763 13755
7904	0	0	Ki67+	 7767 14296
7905	0	0	Ki67+	 7769 14235
7906	0	0	Ki67+	 7773 13897
7907	0	0	Ki67+	 7777 13946
7908	0	0	Ki67+	 7777 14290
7909	0	0	Ki67+	 7777 14324
7910	0	0	Ki67+	 7783 14257
7911	0	0	Ki67+	 7788 14337
7912	0	0	Ki67+	 7789 14023
7913	0	0	Ki67+	 7794 14111
7914	0	0	Ki67+	 7795 13830
7915	0	0	Ki67+	 7795 14368
7916	0	0	Ki67+	 7803 14239
7917	0	0	Ki67+	 7804 14322
7918	0	0	Ki67+	 7805 14131
7919	0	0	Ki67+	 7809 13796
7920	0	0	Ki67+	 7811 14302
7921	0	0	Ki67+	 7813 14102
7922	0	0	Ki67+	 7814 14079
7923	0	0	Ki67+	 7820 14349
7924	0	0	Ki67+	 7821 14008
7925	0	0	Ki67+	 7822 14227
7926	0	0	Ki67+	 7823 14162
7927	0	0	Ki67+	 7824 14313
7928	0	0	Ki67+	 7826 14178
7929	0	0	Ki67+	 7828 14532
7930	0	0	Ki67+	 7830 14300
7931	0	0	Ki67+	 7832 14360
7932	0	0	Ki67+	 7833 14129
7933	0	0	Ki67+	 7834 14270
7934	0	0	Ki67+	 7835 13786
7935	0	0	Ki67+	 7836 13765
7936	0	0	Ki67+	 7837 14330
7937	0	0	Ki67+	 7838 14249
7938	0	0	Ki67+	 7841 14153
7939	0	0	Ki67+	 7842 14091
7940	0	0	Ki67+	 7849 14108
7941	0	0	Ki67+	 7850 14127
7942	0	0	Ki67+	 7852 14318
7943	0	0	Ki67+	 7856 13845
7944	0	0	Ki67+	 7858 14280
7945	0	0	Ki67+	 7859 14344
7946	0	0	Ki67+	 7861 14368
7947	0	0	Ki67+	 7862 13859
7948	0	0	Ki67+	 7864 14241
7949	0	0	Ki67+	 7872 13827
7950	0	0	Ki67+	 7878 14318
7951	0	0	Ki67+	 7890 13913
7952	0	0	Ki67+	 7900 13845
7953	0	0	Ki67+	 7902 13889
7954	0	0	Ki67+	 7904 13860
7955	0	0	Ki67+	 7915 14242
7956	0	0	Ki67+	 7919 13794
7957	0	0	Ki67+	 7922 13816
7958	0	0	Ki67+	 7923 13918
7959	0	0	Ki67+	 7929 13878
7960	0	0	Ki67+	 7932 13848
7961	0	0	Ki67+	 7935 13909
7962	0	0	Ki67+	 7957 13884
7963	0	0	Ki67+	 7239 15211
7964	0	0	Ki67+	 7266 14583
7965	0	0	Ki67+	 7286 15096
7966	0	0	Ki67+	 7326 15076
7967	0	0	Ki67+	 7327 14638
7968	0	0	Ki67+	 7356 14816
7969	0	0	Ki67+	 7360 14787
7970	0	0	Ki67+	 7375 15259
7971	0	0	Ki67+	 7377 15214
7972	0	0	Ki67+	 7384 15229
7973	0	0	Ki67+	 7387 14811
7974	0	0	Ki67+	 7390 14549
7975	0	0	Ki67+	 7392 15211
7976	0	0	Ki67+	 7396 14630
7977	0	0	Ki67+	 7425 15338
7978	0	0	Ki67+	 7449 14965
7979	0	0	Ki67+	 7464 14987
7980	0	0	Ki67+	 7466 15014
7981	0	0	Ki67+	 7472 15152
7982	0	0	Ki67+	 7483 15166
7983	0	0	Ki67+	 7486 15098
7984	0	0	Ki67+	 7487 15018
7985	0	0	Ki67+	 7492 14942
7986	0	0	Ki67+	 7499 14579
7987	0	0	Ki67+	 7502 14916
7988	0	0	Ki67+	 7502 14969
7989	0	0	Ki67+	 7503 14995
7990	0	0	Ki67+	 7503 15091
7991	0	0	Ki67+	 7505 14771
7992	0	0	Ki67+	 7513 14585
7993	0	0	Ki67+	 7515 14568
7994	0	0	Ki67+	 7516 15037
7995	0	0	Ki67+	 7518 14835
7996	0	0	Ki67+	 7528 14685
7997	0	0	Ki67+	 7528 15053
7998	0	0	Ki67+	 7528 15087
7999	0	0	Ki67+	 7533 14629
8000	0	0	Ki67+	 7535 15013
8001	0	0	Ki67+	 7536 14784
8002	0	0	Ki67+	 7537 14834
8003	0	0	Ki67+	 7538 14587
8004	0	0	Ki67+	 7542 14993
8005	0	0	Ki67+	 7548 14558
8006	0	0	Ki67+	 7550 14613
8007	0	0	Ki67+	 7556 14914
8008	0	0	Ki67+	 7560 15145
8009	0	0	Ki67+	 7564 15059
8010	0	0	Ki67+	 7566 15098
8011	0	0	Ki67+	 7567 14630
8012	0	0	Ki67+	 7570 15018
8013	0	0	Ki67+	 7574 14930
8014	0	0	Ki67+	 7576 14567
8015	0	0	Ki67+	 7579 14986
8016	0	0	Ki67+	 7580 14772
8017	0	0	Ki67+	 7584 14592
8018	0	0	Ki67+	 7584 14668
8019	0	0	Ki67+	 7590 14700
8020	0	0	Ki67+	 7591 15220
8021	0	0	Ki67+	 7593 15080
8022	0	0	Ki67+	 7594 15019
8023	0	0	Ki67+	 7597 14725
8024	0	0	Ki67+	 7597 15058
8025	0	0	Ki67+	 7598 14626
8026	0	0	Ki67+	 7598 14693
8027	0	0	Ki67+	 7603 14608
8028	0	0	Ki67+	 7603 14831
8029	0	0	Ki67+	 7604 14772
8030	0	0	Ki67+	 7607 15100
8031	0	0	Ki67+	 7607 15171
8032	0	0	Ki67+	 7611 14551
8033	0	0	Ki67+	 7611 14752
8034	0	0	Ki67+	 7611 14911
8035	0	0	Ki67+	 7615 14886
8036	0	0	Ki67+	 7617 15187
8037	0	0	Ki67+	 7620 15297
8038	0	0	Ki67+	 7621 14754
8039	0	0	Ki67+	 7621 15332
8040	0	0	Ki67+	 7622 14914
8041	0	0	Ki67+	 7624 15036
8042	0	0	Ki67+	 7626 14666
8043	0	0	Ki67+	 7627 14725
8044	0	0	Ki67+	 7629 14592
8045	0	0	Ki67+	 7631 15175
8046	0	0	Ki67+	 7633 15265
8047	0	0	Ki67+	 7637 15203
8048	0	0	Ki67+	 7639 14894
8049	0	0	Ki67+	 7644 15232
8050	0	0	Ki67+	 7649 14928
8051	0	0	Ki67+	 7650 14667
8052	0	0	Ki67+	 7660 14555
8053	0	0	Ki67+	 7661 14743
8054	0	0	Ki67+	 7663 14825
8055	0	0	Ki67+	 7667 14793
8056	0	0	Ki67+	 7667 15249
8057	0	0	Ki67+	 7669 14590
8058	0	0	Ki67+	 7673 14703
8059	0	0	Ki67+	 7676 15282
8060	0	0	Ki67+	 7677 14871
8061	0	0	Ki67+	 7681 15313
8062	0	0	Ki67+	 7682 14819
8063	0	0	Ki67+	 7692 15257
8064	0	0	Ki67+	 7694 14607
8065	0	0	Ki67+	 7695 14855
8066	0	0	Ki67+	 7698 14779
8067	0	0	Ki67+	 7703 14874
8068	0	0	Ki67+	 7713 14924
8069	0	0	Ki67+	 7721 14761
8070	0	0	Ki67+	 7722 14666
8071	0	0	Ki67+	 7725 14791
8072	0	0	Ki67+	 7726 14815
8073	0	0	Ki67+	 7729 14834
8074	0	0	Ki67+	 7731 14874
8075	0	0	Ki67+	 7733 14888
8076	0	0	Ki67+	 7738 15131
8077	0	0	Ki67+	 7739 14686
8078	0	0	Ki67+	 7748 14829
8079	0	0	Ki67+	 7752 14900
8080	0	0	Ki67+	 7757 14756
8081	0	0	Ki67+	 7758 14690
8082	0	0	Ki67+	 7759 14850
8083	0	0	Ki67+	 7760 15044
8084	0	0	Ki67+	 7773 15086
8085	0	0	Ki67+	 7774 14918
8086	0	0	Ki67+	 7776 14875
8087	0	0	Ki67+	 7779 14838
8088	0	0	Ki67+	 7780 15232
8089	0	0	Ki67+	 7782 15057
8090	0	0	Ki67+	 7788 14760
8091	0	0	Ki67+	 7791 14791
8092	0	0	Ki67+	 7796 14696
8093	0	0	Ki67+	 7796 15048
8094	0	0	Ki67+	 7798 15249
8095	0	0	Ki67+	 7803 14738
8096	0	0	Ki67+	 7803 14773
8097	0	0	Ki67+	 7804 15202
8098	0	0	Ki67+	 7812 15280
8099	0	0	Ki67+	 7833 15039
8100	0	0	Ki67+	 7842 15300
8101	0	0	Ki67+	 7843 15085
8102	0	0	Ki67+	 7843 15239
8103	0	0	Ki67+	 7846 15263
8104	0	0	Ki67+	 7849 15322
8105	0	0	Ki67+	 7858 15119
8106	0	0	Ki67+	 7860 15279
8107	0	0	Ki67+	 7865 15111
8108	0	0	Ki67+	 7867 15309
8109	0	0	Ki67+	 7868 15152
8110	0	0	Ki67+	 7869 15254
8111	0	0	Ki67+	 7870 15224
8112	0	0	Ki67+	 7872 15050
8113	0	0	Ki67+	 7875 15185
8114	0	0	Ki67+	 7876 15120
8115	0	0	Ki67+	 7877 15233
8116	0	0	Ki67+	 7890 15208
8117	0	0	Ki67+	 7892 15055
8118	0	0	Ki67+	 7893 15175
8119	0	0	Ki67+	 7893 15188
8120	0	0	Ki67+	 7902 15148
8121	0	0	Ki67+	 7903 15308
8122	0	0	Ki67+	 7910 15281
8123	0	0	Ki67+	 7912 15071
8124	0	0	Ki67+	 7913 15224
8125	0	0	Ki67+	 7916 14961
8126	0	0	Ki67+	 7917 15124
8127	0	0	Ki67+	 7917 15249
8128	0	0	Ki67+	 7931 15303
8129	0	0	Ki67+	 7936 15208
8130	0	0	Ki67+	 7936 15338
8131	0	0	Ki67+	 7943 15175
8132	0	0	Ki67+	 7952 15288
8133	0	0	Ki67+	 7955 15154
8134	0	0	Ki67+	 7958 14635
8135	0	0	Ki67+	 7959 15245
8136	0	0	Ki67+	 7960 15304
8137	0	0	Ki67+	 7962 15060
8138	0	0	Ki67+	 7964 14577
8139	0	0	Ki67+	 7966 14596
8140	0	0	Ki67+	 7967 15024
8141	0	0	Ki67+	 7968 15107
8142	0	0	Ki67+	 7969 15125
8143	0	0	Ki67+	 7971 14675
8144	0	0	Ki67+	 7974 14641
8145	0	0	Ki67+	 7979 15216
8146	0	0	Ki67+	 7982 14705
8147	0	0	Ki67+	 7984 14983
8148	0	0	Ki67+	 7984 15275
8149	0	0	Ki67+	 7986 14765
8150	0	0	Ki67+	 7986 15180
8151	0	0	Ki67+	 7988 14605
8152	0	0	Ki67+	 7990 15112
8153	0	0	Ki67+	 7992 14736
8154	0	0	Ki67+	 7992 15064
8155	0	0	Ki67+	 7995 14820
8156	0	0	Ki67+	 7218 15405
8157	0	0	Ki67+	 7252 15833
8158	0	0	Ki67+	 7308 16001
8159	0	0	Ki67+	 7310 15844
8160	0	0	Ki67+	 7311 16088
8161	0	0	Ki67+	 7313 15920
8162	0	0	Ki67+	 7314 15864
8163	0	0	Ki67+	 7316 15957
8164	0	0	Ki67+	 7329 16028
8165	0	0	Ki67+	 7331 16040
8166	0	0	Ki67+	 7334 15493
8167	0	0	Ki67+	 7336 15986
8168	0	0	Ki67+	 7339 15914
8169	0	0	Ki67+	 7341 15966
8170	0	0	Ki67+	 7342 15753
8171	0	0	Ki67+	 7348 15876
8172	0	0	Ki67+	 7351 16015
8173	0	0	Ki67+	 7352 15937
8174	0	0	Ki67+	 7360 15862
8175	0	0	Ki67+	 7361 15450
8176	0	0	Ki67+	 7361 16108
8177	0	0	Ki67+	 7362 15800
8178	0	0	Ki67+	 7363 16048
8179	0	0	Ki67+	 7370 15891
8180	0	0	Ki67+	 7371 15909
8181	0	0	Ki67+	 7371 15949
8182	0	0	Ki67+	 7375 15991
8183	0	0	Ki67+	 7376 16034
8184	0	0	Ki67+	 7377 15813
8185	0	0	Ki67+	 7384 16095
8186	0	0	Ki67+	 7390 15830
8187	0	0	Ki67+	 7395 15811
8188	0	0	Ki67+	 7395 16077
8189	0	0	Ki67+	 7396 16120
8190	0	0	Ki67+	 7398 15956
8191	0	0	Ki67+	 7399 15916
8192	0	0	Ki67+	 7401 15883
8193	0	0	Ki67+	 7405 16046
8194	0	0	Ki67+	 7408 16019
8195	0	0	Ki67+	 7410 15841
8196	0	0	Ki67+	 7414 16114
8197	0	0	Ki67+	 7416 16072
8198	0	0	Ki67+	 7420 15954
8199	0	0	Ki67+	 7422 15988
8200	0	0	Ki67+	 7423 15927
8201	0	0	Ki67+	 7425 15815
8202	0	0	Ki67+	 7427 16036
8203	0	0	Ki67+	 7430 15871
8204	0	0	Ki67+	 7432 15948
8205	0	0	Ki67+	 7435 15742
8206	0	0	Ki67+	 7440 15996
8207	0	0	Ki67+	 7443 16080
8208	0	0	Ki67+	 7444 15840
8209	0	0	Ki67+	 7445 16042
8210	0	0	Ki67+	 7450 16120
8211	0	0	Ki67+	 7452 15901
8212	0	0	Ki67+	 7453 15919
8213	0	0	Ki67+	 7454 15890
8214	0	0	Ki67+	 7460 16003
8215	0	0	Ki67+	 7464 15861
8216	0	0	Ki67+	 7466 16141
8217	0	0	Ki67+	 7473 15937
8218	0	0	Ki67+	 7475 16036
8219	0	0	Ki67+	 7477 16050
8220	0	0	Ki67+	 7481 16073
8221	0	0	Ki67+	 7481 16114
8222	0	0	Ki67+	 7485 15445
8223	0	0	Ki67+	 7496 16046
8224	0	0	Ki67+	 7497 16078
8225	0	0	Ki67+	 7498 16108
8226	0	0	Ki67+	 7499 15841
8227	0	0	Ki67+	 7504 16099
8228	0	0	Ki67+	 7508 15765
8229	0	0	Ki67+	 7509 15808
8230	0	0	Ki67+	 7509 15899
8231	0	0	Ki67+	 7515 16058
8232	0	0	Ki67+	 7525 16139
8233	0	0	Ki67+	 7532 15955
8234	0	0	Ki67+	 7533 15783
8235	0	0	Ki67+	 7536 15729
8236	0	0	Ki67+	 7536 15819
8237	0	0	Ki67+	 7540 16113
8238	0	0	Ki67+	 7543 15752
8239	0	0	Ki67+	 7543 16098
8240	0	0	Ki67+	 7545 15911
8241	0	0	Ki67+	 7555 15871
8242	0	0	Ki67+	 7556 15794
8243	0	0	Ki67+	 7557 16064
8244	0	0	Ki67+	 7569 15773
8245	0	0	Ki67+	 7569 15861
8246	0	0	Ki67+	 7572 16128
8247	0	0	Ki67+	 7575 15898
8248	0	0	Ki67+	 7578 15836
8249	0	0	Ki67+	 7582 15958
8250	0	0	Ki67+	 7589 15678
8251	0	0	Ki67+	 7606 15935
8252	0	0	Ki67+	 7608 15844
8253	0	0	Ki67+	 7614 15876
8254	0	0	Ki67+	 7622 15658
8255	0	0	Ki67+	 7625 15376
8256	0	0	Ki67+	 7630 15387
8257	0	0	Ki67+	 7635 15646
8258	0	0	Ki67+	 7639 15903
8259	0	0	Ki67+	 7640 15398
8260	0	0	Ki67+	 7642 15730
8261	0	0	Ki67+	 7643 15981
8262	0	0	Ki67+	 7649 15347
8263	0	0	Ki67+	 7650 15427
8264	0	0	Ki67+	 7650 15449
8265	0	0	Ki67+	 7652 15948
8266	0	0	Ki67+	 7656 15467
8267	0	0	Ki67+	 7661 15668
8268	0	0	Ki67+	 7663 15589
8269	0	0	Ki67+	 7665 15557
8270	0	0	Ki67+	 7666 15378
8271	0	0	Ki67+	 7666 16023
8272	0	0	Ki67+	 7669 15629
8273	0	0	Ki67+	 7671 15726
8274	0	0	Ki67+	 7672 15442
8275	0	0	Ki67+	 7678 15701
8276	0	0	Ki67+	 7678 15939
8277	0	0	Ki67+	 7679 15455
8278	0	0	Ki67+	 7679 15949
8279	0	0	Ki67+	 7681 15482
8280	0	0	Ki67+	 7683 15420
8281	0	0	Ki67+	 7684 15600
8282	0	0	Ki67+	 7685 15525
8283	0	0	Ki67+	 7687 15565
8284	0	0	Ki67+	 7691 15495
8285	0	0	Ki67+	 7692 15382
8286	0	0	Ki67+	 7692 15724
8287	0	0	Ki67+	 7695 15481
8288	0	0	Ki67+	 7696 15700
8289	0	0	Ki67+	 7706 15737
8290	0	0	Ki67+	 7706 16009
8291	0	0	Ki67+	 7708 15370
8292	0	0	Ki67+	 7710 15598
8293	0	0	Ki67+	 7710 15958
8294	0	0	Ki67+	 7713 15445
8295	0	0	Ki67+	 7713 15990
8296	0	0	Ki67+	 7714 15350
8297	0	0	Ki67+	 7727 15472
8298	0	0	Ki67+	 7728 15687
8299	0	0	Ki67+	 7733 15958
8300	0	0	Ki67+	 7736 15725
8301	0	0	Ki67+	 7738 15389
8302	0	0	Ki67+	 7740 15973
8303	0	0	Ki67+	 7741 15629
8304	0	0	Ki67+	 7744 15662
8305	0	0	Ki67+	 7745 15496
8306	0	0	Ki67+	 7746 15444
8307	0	0	Ki67+	 7746 15787
8308	0	0	Ki67+	 7747 15414
8309	0	0	Ki67+	 7757 16010
8310	0	0	Ki67+	 7760 15678
8311	0	0	Ki67+	 7762 15485
8312	0	0	Ki67+	 7763 16082
8313	0	0	Ki67+	 7767 15610
8314	0	0	Ki67+	 7768 15545
8315	0	0	Ki67+	 7769 15649
8316	0	0	Ki67+	 7770 15987
8317	0	0	Ki67+	 7770 16047
8318	0	0	Ki67+	 7775 15790
8319	0	0	Ki67+	 7777 15770
8320	0	0	Ki67+	 7778 16035
8321	0	0	Ki67+	 7780 15894
8322	0	0	Ki67+	 7780 16089
8323	0	0	Ki67+	 7786 16000
8324	0	0	Ki67+	 7788 16117
8325	0	0	Ki67+	 7791 15743
8326	0	0	Ki67+	 7795 15675
8327	0	0	Ki67+	 7799 15560
8328	0	0	Ki67+	 7802 15743
8329	0	0	Ki67+	 7804 16087
8330	0	0	Ki67+	 7805 15705
8331	0	0	Ki67+	 7809 15761
8332	0	0	Ki67+	 7813 15912
8333	0	0	Ki67+	 7815 16051
8334	0	0	Ki67+	 7819 15738
8335	0	0	Ki67+	 7820 15666
8336	0	0	Ki67+	 7820 15832
8337	0	0	Ki67+	 7821 15549
8338	0	0	Ki67+	 7821 15560
8339	0	0	Ki67+	 7821 16004
8340	0	0	Ki67+	 7827 16029
8341	0	0	Ki67+	 7828 16053
8342	0	0	Ki67+	 7829 16076
8343	0	0	Ki67+	 7833 15446
8344	0	0	Ki67+	 7834 15997
8345	0	0	Ki67+	 7835 15899
8346	0	0	Ki67+	 7835 16133
8347	0	0	Ki67+	 7837 15589
8348	0	0	Ki67+	 7838 15828
8349	0	0	Ki67+	 7839 15655
8350	0	0	Ki67+	 7840 15615
8351	0	0	Ki67+	 7847 15631
8352	0	0	Ki67+	 7855 15779
8353	0	0	Ki67+	 7856 15725
8354	0	0	Ki67+	 7857 15751
8355	0	0	Ki67+	 7862 16080
8356	0	0	Ki67+	 7863 16045
8357	0	0	Ki67+	 7864 15790
8358	0	0	Ki67+	 7870 16136
8359	0	0	Ki67+	 7885 15661
8360	0	0	Ki67+	 7886 16064
8361	0	0	Ki67+	 7888 15401
8362	0	0	Ki67+	 7890 15699
8363	0	0	Ki67+	 7890 15727
8364	0	0	Ki67+	 7892 15366
8365	0	0	Ki67+	 7896 15779
8366	0	0	Ki67+	 7899 15796
8367	0	0	Ki67+	 7909 15927
8368	0	0	Ki67+	 7910 15595
8369	0	0	Ki67+	 7914 15624
8370	0	0	Ki67+	 7916 15668
8371	0	0	Ki67+	 7922 15612
8372	0	0	Ki67+	 7923 15814
8373	0	0	Ki67+	 7927 15352
8374	0	0	Ki67+	 7927 15966
8375	0	0	Ki67+	 7928 15867
8376	0	0	Ki67+	 7929 15385
8377	0	0	Ki67+	 7933 15581
8378	0	0	Ki67+	 7937 15595
8379	0	0	Ki67+	 7938 15369
8380	0	0	Ki67+	 7938 15639
8381	0	0	Ki67+	 7942 15565
8382	0	0	Ki67+	 7953 15363
8383	0	0	Ki67+	 7954 15384
8384	0	0	Ki67+	 7965 15356
8385	0	0	Ki67+	 7971 15548
8386	0	0	Ki67+	 7980 16020
8387	0	0	Ki67+	 7983 15605
8388	0	0	Ki67+	 7984 15809
8389	0	0	Ki67+	 7985 15988
8390	0	0	Ki67+	 7991 15546
8391	0	0	Ki67+	 7993 15836
8392	0	0	Ki67+	 7999 15581
8393	0	0	Ki67+	 7203 16494
8394	0	0	Ki67+	 7204 16478
8395	0	0	Ki67+	 7206 16661
8396	0	0	Ki67+	 7215 16581
8397	0	0	Ki67+	 7218 16457
8398	0	0	Ki67+	 7220 16669
8399	0	0	Ki67+	 7225 16554
8400	0	0	Ki67+	 7228 16433
8401	0	0	Ki67+	 7233 16588
8402	0	0	Ki67+	 7233 16813
8403	0	0	Ki67+	 7234 16498
8404	0	0	Ki67+	 7245 16609
8405	0	0	Ki67+	 7247 16695
8406	0	0	Ki67+	 7255 16635
8407	0	0	Ki67+	 7256 16548
8408	0	0	Ki67+	 7264 16475
8409	0	0	Ki67+	 7269 16554
8410	0	0	Ki67+	 7270 16498
8411	0	0	Ki67+	 7274 16570
8412	0	0	Ki67+	 7275 16459
8413	0	0	Ki67+	 7288 16530
8414	0	0	Ki67+	 7294 16814
8415	0	0	Ki67+	 7299 16483
8416	0	0	Ki67+	 7300 16495
8417	0	0	Ki67+	 7305 16443
8418	0	0	Ki67+	 7316 16524
8419	0	0	Ki67+	 7327 16474
8420	0	0	Ki67+	 7329 16497
8421	0	0	Ki67+	 7347 16571
8422	0	0	Ki67+	 7348 16641
8423	0	0	Ki67+	 7350 16488
8424	0	0	Ki67+	 7356 16535
8425	0	0	Ki67+	 7367 16614
8426	0	0	Ki67+	 7380 16513
8427	0	0	Ki67+	 7381 16461
8428	0	0	Ki67+	 7381 16538
8429	0	0	Ki67+	 7382 16496
8430	0	0	Ki67+	 7391 16574
8431	0	0	Ki67+	 7394 16548
8432	0	0	Ki67+	 7403 16610
8433	0	0	Ki67+	 7410 16507
8434	0	0	Ki67+	 7416 16536
8435	0	0	Ki67+	 7418 16580
8436	0	0	Ki67+	 7421 16239
8437	0	0	Ki67+	 7423 16548
8438	0	0	Ki67+	 7431 16655
8439	0	0	Ki67+	 7433 16575
8440	0	0	Ki67+	 7439 16621
8441	0	0	Ki67+	 7442 16145
8442	0	0	Ki67+	 7443 16644
8443	0	0	Ki67+	 7444 16192
8444	0	0	Ki67+	 7450 16297
8445	0	0	Ki67+	 7451 16671
8446	0	0	Ki67+	 7454 16639
8447	0	0	Ki67+	 7457 16796
8448	0	0	Ki67+	 7458 16600
8449	0	0	Ki67+	 7459 16159
8450	0	0	Ki67+	 7460 16702
8451	0	0	Ki67+	 7465 16564
8452	0	0	Ki67+	 7468 16812
8453	0	0	Ki67+	 7469 16691
8454	0	0	Ki67+	 7471 16258
8455	0	0	Ki67+	 7471 16280
8456	0	0	Ki67+	 7476 16590
8457	0	0	Ki67+	 7480 16337
8458	0	0	Ki67+	 7485 16153
8459	0	0	Ki67+	 7485 16618
8460	0	0	Ki67+	 7488 16645
8461	0	0	Ki67+	 7491 16238
8462	0	0	Ki67+	 7492 16558
8463	0	0	Ki67+	 7498 16329
8464	0	0	Ki67+	 7499 16312
8465	0	0	Ki67+	 7503 16664
8466	0	0	Ki67+	 7505 16203
8467	0	0	Ki67+	 7506 16697
8468	0	0	Ki67+	 7508 16595
8469	0	0	Ki67+	 7510 16344
8470	0	0	Ki67+	 7519 16239
8471	0	0	Ki67+	 7519 16626
8472	0	0	Ki67+	 7520 16551
8473	0	0	Ki67+	 7521 16531
8474	0	0	Ki67+	 7523 16160
8475	0	0	Ki67+	 7523 16263
8476	0	0	Ki67+	 7528 16215
8477	0	0	Ki67+	 7528 16570
8478	0	0	Ki67+	 7531 16304
8479	0	0	Ki67+	 7531 16322
8480	0	0	Ki67+	 7535 16515
8481	0	0	Ki67+	 7541 16681
8482	0	0	Ki67+	 7543 16230
8483	0	0	Ki67+	 7543 16258
8484	0	0	Ki67+	 7545 16566
8485	0	0	Ki67+	 7547 16529
8486	0	0	Ki67+	 7548 16189
8487	0	0	Ki67+	 7554 16557
8488	0	0	Ki67+	 7555 16333
8489	0	0	Ki67+	 7556 16307
8490	0	0	Ki67+	 7557 16594
8491	0	0	Ki67+	 7559 16213
8492	0	0	Ki67+	 7567 16632
8493	0	0	Ki67+	 7568 16515
8494	0	0	Ki67+	 7571 16275
8495	0	0	Ki67+	 7572 16231
8496	0	0	Ki67+	 7573 16873
8497	0	0	Ki67+	 7575 16542
8498	0	0	Ki67+	 7577 16340
8499	0	0	Ki67+	 7585 16325
8500	0	0	Ki67+	 7585 16932
8501	0	0	Ki67+	 7586 16299
8502	0	0	Ki67+	 7592 16204
8503	0	0	Ki67+	 7593 16237
8504	0	0	Ki67+	 7594 16176
8505	0	0	Ki67+	 7595 16147
8506	0	0	Ki67+	 7599 16516
8507	0	0	Ki67+	 7609 16801
8508	0	0	Ki67+	 7612 16239
8509	0	0	Ki67+	 7614 16148
8510	0	0	Ki67+	 7615 16435
8511	0	0	Ki67+	 7620 16222
8512	0	0	Ki67+	 7620 16469
8513	0	0	Ki67+	 7627 16170
8514	0	0	Ki67+	 7631 16852
8515	0	0	Ki67+	 7643 16314
8516	0	0	Ki67+	 7643 16390
8517	0	0	Ki67+	 7646 16372
8518	0	0	Ki67+	 7646 16469
8519	0	0	Ki67+	 7654 16246
8520	0	0	Ki67+	 7663 16273
8521	0	0	Ki67+	 7666 16717
8522	0	0	Ki67+	 7681 16285
8523	0	0	Ki67+	 7686 16374
8524	0	0	Ki67+	 7697 16850
8525	0	0	Ki67+	 7713 16634
8526	0	0	Ki67+	 7751 16303
8527	0	0	Ki67+	 7751 16316
8528	0	0	Ki67+	 7752 16275
8529	0	0	Ki67+	 7757 16244
8530	0	0	Ki67+	 7760 16353
8531	0	0	Ki67+	 7764 16304
8532	0	0	Ki67+	 7766 16374
8533	0	0	Ki67+	 7769 16262
8534	0	0	Ki67+	 7775 16401
8535	0	0	Ki67+	 7776 16386
8536	0	0	Ki67+	 7782 16166
8537	0	0	Ki67+	 7786 16238
8538	0	0	Ki67+	 7790 16196
8539	0	0	Ki67+	 7792 16361
8540	0	0	Ki67+	 7793 16148
8541	0	0	Ki67+	 7799 16205
8542	0	0	Ki67+	 7802 16332
8543	0	0	Ki67+	 7804 16424
8544	0	0	Ki67+	 7806 16151
8545	0	0	Ki67+	 7806 16241
8546	0	0	Ki67+	 7806 16392
8547	0	0	Ki67+	 7808 16269
8548	0	0	Ki67+	 7819 16200
8549	0	0	Ki67+	 7820 16184
8550	0	0	Ki67+	 7822 16297
8551	0	0	Ki67+	 7823 16326
8552	0	0	Ki67+	 7828 16352
8553	0	0	Ki67+	 7829 16172
8554	0	0	Ki67+	 7835 16218
8555	0	0	Ki67+	 7836 16259
8556	0	0	Ki67+	 7841 16427
8557	0	0	Ki67+	 7845 16233
8558	0	0	Ki67+	 7852 16448
8559	0	0	Ki67+	 7860 16173
8560	0	0	Ki67+	 7864 16288
8561	0	0	Ki67+	 7866 16358
8562	0	0	Ki67+	 7868 16461
8563	0	0	Ki67+	 7870 16328
8564	0	0	Ki67+	 7871 16252
8565	0	0	Ki67+	 7871 16594
8566	0	0	Ki67+	 7873 16445
8567	0	0	Ki67+	 7874 16384
8568	0	0	Ki67+	 7875 16408
8569	0	0	Ki67+	 7883 16351
8570	0	0	Ki67+	 7891 16317
8571	0	0	Ki67+	 7906 16406
8572	0	0	Ki67+	 7908 16441
8573	0	0	Ki67+	 7911 16187
8574	0	0	Ki67+	 7911 16344
8575	0	0	Ki67+	 7916 16470
8576	0	0	Ki67+	 7918 16202
8577	0	0	Ki67+	 7929 16223
8578	0	0	Ki67+	 7935 16870
8579	0	0	Ki67+	 7939 16400
8580	0	0	Ki67+	 7944 16175
8581	0	0	Ki67+	 7946 16378
8582	0	0	Ki67+	 7957 16420
8583	0	0	Ki67+	 7961 16338
8584	0	0	Ki67+	 7971 16390
8585	0	0	Ki67+	 7976 16491
8586	0	0	Ki67+	 7981 16476
8587	0	0	Ki67+	 7998 16485
8588	0	0	Ki67+	 7998 16616
8589	0	0	Ki67+	 7204 17011
8590	0	0	Ki67+	 7209 17676
8591	0	0	Ki67+	 7210 17473
8592	0	0	Ki67+	 7220 17413
8593	0	0	Ki67+	 7223 17591
8594	0	0	Ki67+	 7226 17208
8595	0	0	Ki67+	 7229 17694
8596	0	0	Ki67+	 7231 17551
8597	0	0	Ki67+	 7234 17711
8598	0	0	Ki67+	 7245 17511
8599	0	0	Ki67+	 7250 17529
8600	0	0	Ki67+	 7252 17592
8601	0	0	Ki67+	 7254 17699
8602	0	0	Ki67+	 7257 17674
8603	0	0	Ki67+	 7259 17726
8604	0	0	Ki67+	 7260 17573
8605	0	0	Ki67+	 7261 17614
8606	0	0	Ki67+	 7274 17579
8607	0	0	Ki67+	 7276 17047
8608	0	0	Ki67+	 7278 17425
8609	0	0	Ki67+	 7280 17288
8610	0	0	Ki67+	 7280 17450
8611	0	0	Ki67+	 7280 17599
8612	0	0	Ki67+	 7280 17630
8613	0	0	Ki67+	 7280 17681
8614	0	0	Ki67+	 7286 17364
8615	0	0	Ki67+	 7287 17710
8616	0	0	Ki67+	 7288 17481
8617	0	0	Ki67+	 7298 17554
8618	0	0	Ki67+	 7298 17628
8619	0	0	Ki67+	 7303 17537
8620	0	0	Ki67+	 7305 17311
8621	0	0	Ki67+	 7306 17650
8622	0	0	Ki67+	 7310 17492
8623	0	0	Ki67+	 7311 17724
8624	0	0	Ki67+	 7313 17697
8625	0	0	Ki67+	 7314 17425
8626	0	0	Ki67+	 7322 17468
8627	0	0	Ki67+	 7327 17446
8628	0	0	Ki67+	 7332 17591
8629	0	0	Ki67+	 7333 17646
8630	0	0	Ki67+	 7335 17556
8631	0	0	Ki67+	 7337 17285
8632	0	0	Ki67+	 7337 17507
8633	0	0	Ki67+	 7338 17380
8634	0	0	Ki67+	 7338 17526
8635	0	0	Ki67+	 7338 17723
8636	0	0	Ki67+	 7339 17486
8637	0	0	Ki67+	 7344 17465
8638	0	0	Ki67+	 7349 17700
8639	0	0	Ki67+	 7351 17296
8640	0	0	Ki67+	 7353 17639
8641	0	0	Ki67+	 7357 17400
8642	0	0	Ki67+	 7361 17574
8643	0	0	Ki67+	 7367 17447
8644	0	0	Ki67+	 7367 17699
8645	0	0	Ki67+	 7375 17493
8646	0	0	Ki67+	 7376 17291
8647	0	0	Ki67+	 7380 17711
8648	0	0	Ki67+	 7382 17597
8649	0	0	Ki67+	 7382 17657
8650	0	0	Ki67+	 7388 17453
8651	0	0	Ki67+	 7393 17359
8652	0	0	Ki67+	 7396 17150
8653	0	0	Ki67+	 7398 17743
8654	0	0	Ki67+	 7401 17698
8655	0	0	Ki67+	 7405 17453
8656	0	0	Ki67+	 7408 17614
8657	0	0	Ki67+	 7409 17413
8658	0	0	Ki67+	 7409 17518
8659	0	0	Ki67+	 7413 17150
8660	0	0	Ki67+	 7414 17599
8661	0	0	Ki67+	 7416 17434
8662	0	0	Ki67+	 7418 17570
8663	0	0	Ki67+	 7420 17364
8664	0	0	Ki67+	 7423 17661
8665	0	0	Ki67+	 7424 17692
8666	0	0	Ki67+	 7425 17624
8667	0	0	Ki67+	 7425 17641
8668	0	0	Ki67+	 7430 17533
8669	0	0	Ki67+	 7431 17592
8670	0	0	Ki67+	 7435 17670
8671	0	0	Ki67+	 7436 17373
8672	0	0	Ki67+	 7436 17409
8673	0	0	Ki67+	 7442 17560
8674	0	0	Ki67+	 7443 17688
8675	0	0	Ki67+	 7445 17351
8676	0	0	Ki67+	 7445 17419
8677	0	0	Ki67+	 7445 17642
8678	0	0	Ki67+	 7446 17514
8679	0	0	Ki67+	 7446 17716
8680	0	0	Ki67+	 7453 17400
8681	0	0	Ki67+	 7455 17619
8682	0	0	Ki67+	 7455 17669
8683	0	0	Ki67+	 7456 17362
8684	0	0	Ki67+	 7456 17640
8685	0	0	Ki67+	 7457 17302
8686	0	0	Ki67+	 7468 17495
8687	0	0	Ki67+	 7474 17728
8688	0	0	Ki67+	 7475 17416
8689	0	0	Ki67+	 7483 17683
8690	0	0	Ki67+	 7484 17352
8691	0	0	Ki67+	 7491 17470
8692	0	0	Ki67+	 7494 17486
8693	0	0	Ki67+	 7508 17362
8694	0	0	Ki67+	 7511 17661
8695	0	0	Ki67+	 7513 17693
8696	0	0	Ki67+	 7516 17437
8697	0	0	Ki67+	 7520 17296
8698	0	0	Ki67+	 7530 17075
8699	0	0	Ki67+	 7530 17476
8700	0	0	Ki67+	 7540 17394
8701	0	0	Ki67+	 7540 17738
8702	0	0	Ki67+	 7544 17457
8703	0	0	Ki67+	 7549 17343
8704	0	0	Ki67+	 7551 17711
8705	0	0	Ki67+	 7553 17044
8706	0	0	Ki67+	 7559 17311
8707	0	0	Ki67+	 7560 17334
8708	0	0	Ki67+	 7560 17453
8709	0	0	Ki67+	 7564 17054
8710	0	0	Ki67+	 7565 17713
8711	0	0	Ki67+	 7593 17371
8712	0	0	Ki67+	 7599 17116
8713	0	0	Ki67+	 7599 17410
8714	0	0	Ki67+	 7605 17393
8715	0	0	Ki67+	 7616 17326
8716	0	0	Ki67+	 7618 17414
8717	0	0	Ki67+	 7622 17352
8718	0	0	Ki67+	 7647 17404
8719	0	0	Ki67+	 7648 17313
8720	0	0	Ki67+	 7653 17340
8721	0	0	Ki67+	 7673 17732
8722	0	0	Ki67+	 7675 17368
8723	0	0	Ki67+	 7686 17321
8724	0	0	Ki67+	 7690 17609
8725	0	0	Ki67+	 7694 17671
8726	0	0	Ki67+	 7695 17426
8727	0	0	Ki67+	 7697 17646
8728	0	0	Ki67+	 7699 16950
8729	0	0	Ki67+	 7700 17392
8730	0	0	Ki67+	 7712 17629
8731	0	0	Ki67+	 7713 17567
8732	0	0	Ki67+	 7714 17322
8733	0	0	Ki67+	 7714 17340
8734	0	0	Ki67+	 7714 17549
8735	0	0	Ki67+	 7716 17650
8736	0	0	Ki67+	 7721 17360
8737	0	0	Ki67+	 7722 17716
8738	0	0	Ki67+	 7726 17399
8739	0	0	Ki67+	 7729 17521
8740	0	0	Ki67+	 7730 17599
8741	0	0	Ki67+	 7731 17187
8742	0	0	Ki67+	 7732 16981
8743	0	0	Ki67+	 7732 17688
8744	0	0	Ki67+	 7735 17338
8745	0	0	Ki67+	 7736 17584
8746	0	0	Ki67+	 7736 17712
8747	0	0	Ki67+	 7740 17532
8748	0	0	Ki67+	 7741 17320
8749	0	0	Ki67+	 7741 17671
8750	0	0	Ki67+	 7749 17050
8751	0	0	Ki67+	 7749 17368
8752	0	0	Ki67+	 7752 17554
8753	0	0	Ki67+	 7757 17317
8754	0	0	Ki67+	 7758 17640
8755	0	0	Ki67+	 7762 17489
8756	0	0	Ki67+	 7763 17682
8757	0	0	Ki67+	 7767 17598
8758	0	0	Ki67+	 7774 17654
8759	0	0	Ki67+	 7775 17109
8760	0	0	Ki67+	 7784 17615
8761	0	0	Ki67+	 7787 17677
8762	0	0	Ki67+	 7789 17191
8763	0	0	Ki67+	 7790 17564
8764	0	0	Ki67+	 7792 17737
8765	0	0	Ki67+	 7793 17540
8766	0	0	Ki67+	 7793 17708
8767	0	0	Ki67+	 7794 17512
8768	0	0	Ki67+	 7801 17578
8769	0	0	Ki67+	 7802 17350
8770	0	0	Ki67+	 7803 17196
8771	0	0	Ki67+	 7803 17645
8772	0	0	Ki67+	 7804 17511
8773	0	0	Ki67+	 7807 17402
8774	0	0	Ki67+	 7810 17634
8775	0	0	Ki67+	 7817 17705
8776	0	0	Ki67+	 7822 17669
8777	0	0	Ki67+	 7832 17634
8778	0	0	Ki67+	 7833 17539
8779	0	0	Ki67+	 7835 17522
8780	0	0	Ki67+	 7842 17603
8781	0	0	Ki67+	 7843 17492
8782	0	0	Ki67+	 7849 17578
8783	0	0	Ki67+	 7850 17654
8784	0	0	Ki67+	 7851 17741
8785	0	0	Ki67+	 7853 17698
8786	0	0	Ki67+	 7855 17550
8787	0	0	Ki67+	 7857 17630
8788	0	0	Ki67+	 7861 17504
8789	0	0	Ki67+	 7863 17382
8790	0	0	Ki67+	 7875 17731
8791	0	0	Ki67+	 7880 17652
8792	0	0	Ki67+	 7881 17489
8793	0	0	Ki67+	 7882 17600
8794	0	0	Ki67+	 7882 17700
8795	0	0	Ki67+	 7886 17571
8796	0	0	Ki67+	 7888 17060
8797	0	0	Ki67+	 7891 17116
8798	0	0	Ki67+	 7894 17677
8799	0	0	Ki67+	 7900 17631
8800	0	0	Ki67+	 7900 17687
8801	0	0	Ki67+	 7902 17165
8802	0	0	Ki67+	 7912 17501
8803	0	0	Ki67+	 7915 17417
8804	0	0	Ki67+	 7915 17574
8805	0	0	Ki67+	 7917 17733
8806	0	0	Ki67+	 7920 17552
8807	0	0	Ki67+	 7931 17609
8808	0	0	Ki67+	 7932 17438
8809	0	0	Ki67+	 7936 17541
8810	0	0	Ki67+	 7938 17515
8811	0	0	Ki67+	 7940 17482
8812	0	0	Ki67+	 7942 17293
8813	0	0	Ki67+	 7947 16976
8814	0	0	Ki67+	 7950 17546
8815	0	0	Ki67+	 7959 17569
8816	0	0	Ki67+	 7962 17598
8817	0	0	Ki67+	 7971 17503
8818	0	0	Ki67+	 7994 17415
8819	0	0	Ki67+	 7204 17813
8820	0	0	Ki67+	 7217 17902
8821	0	0	Ki67+	 7219 17801
8822	0	0	Ki67+	 7219 18309
8823	0	0	Ki67+	 7227 18320
8824	0	0	Ki67+	 7247 18376
8825	0	0	Ki67+	 7268 17785
8826	0	0	Ki67+	 7295 17746
8827	0	0	Ki67+	 7306 18526
8828	0	0	Ki67+	 7312 17761
8829	0	0	Ki67+	 7337 17795
8830	0	0	Ki67+	 7341 18237
8831	0	0	Ki67+	 7349 17804
8832	0	0	Ki67+	 7368 17771
8833	0	0	Ki67+	 7383 17814
8834	0	0	Ki67+	 7386 18268
8835	0	0	Ki67+	 7391 17793
8836	0	0	Ki67+	 7400 18108
8837	0	0	Ki67+	 7404 18136
8838	0	0	Ki67+	 7407 18078
8839	0	0	Ki67+	 7411 18183
8840	0	0	Ki67+	 7413 17849
8841	0	0	Ki67+	 7415 17814
8842	0	0	Ki67+	 7417 18404
8843	0	0	Ki67+	 7423 17935
8844	0	0	Ki67+	 7424 17883
8845	0	0	Ki67+	 7424 18458
8846	0	0	Ki67+	 7425 18376
8847	0	0	Ki67+	 7432 17996
8848	0	0	Ki67+	 7435 17962
8849	0	0	Ki67+	 7437 18151
8850	0	0	Ki67+	 7438 17911
8851	0	0	Ki67+	 7441 17845
8852	0	0	Ki67+	 7444 18422
8853	0	0	Ki67+	 7450 18080
8854	0	0	Ki67+	 7450 18479
8855	0	0	Ki67+	 7451 18347
8856	0	0	Ki67+	 7452 17937
8857	0	0	Ki67+	 7454 17811
8858	0	0	Ki67+	 7454 17913
8859	0	0	Ki67+	 7455 18115
8860	0	0	Ki67+	 7455 18428
8861	0	0	Ki67+	 7457 17758
8862	0	0	Ki67+	 7458 17864
8863	0	0	Ki67+	 7458 18542
8864	0	0	Ki67+	 7464 17840
8865	0	0	Ki67+	 7470 17889
8866	0	0	Ki67+	 7474 18524
8867	0	0	Ki67+	 7479 18064
8868	0	0	Ki67+	 7479 18329
8869	0	0	Ki67+	 7481 17858
8870	0	0	Ki67+	 7486 18449
8871	0	0	Ki67+	 7487 18000
8872	0	0	Ki67+	 7487 18348
8873	0	0	Ki67+	 7495 17970
8874	0	0	Ki67+	 7498 18039
8875	0	0	Ki67+	 7499 17879
8876	0	0	Ki67+	 7502 17778
8877	0	0	Ki67+	 7502 18397
8878	0	0	Ki67+	 7505 18321
8879	0	0	Ki67+	 7509 18526
8880	0	0	Ki67+	 7514 17815
8881	0	0	Ki67+	 7514 18471
8882	0	0	Ki67+	 7524 18365
8883	0	0	Ki67+	 7528 17799
8884	0	0	Ki67+	 7537 17973
8885	0	0	Ki67+	 7538 18337
8886	0	0	Ki67+	 7543 18058
8887	0	0	Ki67+	 7548 18376
8888	0	0	Ki67+	 7549 18475
8889	0	0	Ki67+	 7563 18053
8890	0	0	Ki67+	 7563 18418
8891	0	0	Ki67+	 7564 17784
8892	0	0	Ki67+	 7565 17757
8893	0	0	Ki67+	 7572 18035
8894	0	0	Ki67+	 7574 17854
8895	0	0	Ki67+	 7575 17973
8896	0	0	Ki67+	 7582 17812
8897	0	0	Ki67+	 7585 18068
8898	0	0	Ki67+	 7590 18378
8899	0	0	Ki67+	 7593 17806
8900	0	0	Ki67+	 7596 18413
8901	0	0	Ki67+	 7605 18101
8902	0	0	Ki67+	 7608 17885
8903	0	0	Ki67+	 7609 17973
8904	0	0	Ki67+	 7611 18067
8905	0	0	Ki67+	 7620 17946
8906	0	0	Ki67+	 7621 17900
8907	0	0	Ki67+	 7623 18015
8908	0	0	Ki67+	 7631 17896
8909	0	0	Ki67+	 7631 17974
8910	0	0	Ki67+	 7632 18049
8911	0	0	Ki67+	 7634 18095
8912	0	0	Ki67+	 7637 17857
8913	0	0	Ki67+	 7638 18398
8914	0	0	Ki67+	 7643 18046
8915	0	0	Ki67+	 7645 17770
8916	0	0	Ki67+	 7646 18475
8917	0	0	Ki67+	 7652 18436
8918	0	0	Ki67+	 7657 17820
8919	0	0	Ki67+	 7657 17930
8920	0	0	Ki67+	 7658 18032
8921	0	0	Ki67+	 7658 18121
8922	0	0	Ki67+	 7659 18407
8923	0	0	Ki67+	 7663 17861
8924	0	0	Ki67+	 7664 17919
8925	0	0	Ki67+	 7668 18057
8926	0	0	Ki67+	 7668 18476
8927	0	0	Ki67+	 7673 17900
8928	0	0	Ki67+	 7680 17833
8929	0	0	Ki67+	 7681 18469
8930	0	0	Ki67+	 7684 18166
8931	0	0	Ki67+	 7685 18420
8932	0	0	Ki67+	 7686 17802
8933	0	0	Ki67+	 7686 17922
8934	0	0	Ki67+	 7691 18483
8935	0	0	Ki67+	 7692 17954
8936	0	0	Ki67+	 7694 18090
8937	0	0	Ki67+	 7696 18121
8938	0	0	Ki67+	 7702 17888
8939	0	0	Ki67+	 7706 17820
8940	0	0	Ki67+	 7706 17908
8941	0	0	Ki67+	 7714 18403
8942	0	0	Ki67+	 7716 18139
8943	0	0	Ki67+	 7719 17844
8944	0	0	Ki67+	 7720 18432
8945	0	0	Ki67+	 7723 17933
8946	0	0	Ki67+	 7729 18131
8947	0	0	Ki67+	 7730 17948
8948	0	0	Ki67+	 7732 18117
8949	0	0	Ki67+	 7733 17963
8950	0	0	Ki67+	 7737 17827
8951	0	0	Ki67+	 7737 17905
8952	0	0	Ki67+	 7737 17917
8953	0	0	Ki67+	 7741 18165
8954	0	0	Ki67+	 7743 18393
8955	0	0	Ki67+	 7745 17870
8956	0	0	Ki67+	 7747 18118
8957	0	0	Ki67+	 7753 18100
8958	0	0	Ki67+	 7757 17949
8959	0	0	Ki67+	 7757 18460
8960	0	0	Ki67+	 7758 18381
8961	0	0	Ki67+	 7758 18416
8962	0	0	Ki67+	 7760 18185
8963	0	0	Ki67+	 7762 18151
8964	0	0	Ki67+	 7767 17745
8965	0	0	Ki67+	 7774 17872
8966	0	0	Ki67+	 7779 18005
8967	0	0	Ki67+	 7782 17977
8968	0	0	Ki67+	 7788 18135
8969	0	0	Ki67+	 7796 17793
8970	0	0	Ki67+	 7796 18443
8971	0	0	Ki67+	 7797 17937
8972	0	0	Ki67+	 7804 18127
8973	0	0	Ki67+	 7806 17992
8974	0	0	Ki67+	 7809 18327
8975	0	0	Ki67+	 7812 17806
8976	0	0	Ki67+	 7812 18018
8977	0	0	Ki67+	 7817 17866
8978	0	0	Ki67+	 7824 18391
8979	0	0	Ki67+	 7832 18419
8980	0	0	Ki67+	 7834 18176
8981	0	0	Ki67+	 7835 17763
8982	0	0	Ki67+	 7835 18364
8983	0	0	Ki67+	 7839 17795
8984	0	0	Ki67+	 7840 18193
8985	0	0	Ki67+	 7843 18062
8986	0	0	Ki67+	 7843 18147
8987	0	0	Ki67+	 7851 18395
8988	0	0	Ki67+	 7851 18412
8989	0	0	Ki67+	 7854 17923
8990	0	0	Ki67+	 7856 18334
8991	0	0	Ki67+	 7860 17779
8992	0	0	Ki67+	 7865 18308
8993	0	0	Ki67+	 7867 17749
8994	0	0	Ki67+	 7868 17805
8995	0	0	Ki67+	 7872 18185
8996	0	0	Ki67+	 7873 17827
8997	0	0	Ki67+	 7876 18230
8998	0	0	Ki67+	 7876 18369
8999	0	0	Ki67+	 7878 17771
9000	0	0	Ki67+	 7881 18352
9001	0	0	Ki67+	 7881 18507
9002	0	0	Ki67+	 7886 18168
9003	0	0	Ki67+	 7888 18328
9004	0	0	Ki67+	 7889 18072
9005	0	0	Ki67+	 7891 18499
9006	0	0	Ki67+	 7894 17804
9007	0	0	Ki67+	 7902 17920
9008	0	0	Ki67+	 7904 18212
9009	0	0	Ki67+	 7905 17839
9010	0	0	Ki67+	 7907 17770
9011	0	0	Ki67+	 7911 17946
9012	0	0	Ki67+	 7914 18243
9013	0	0	Ki67+	 7917 18202
9014	0	0	Ki67+	 7924 17845
9015	0	0	Ki67+	 7928 17964
9016	0	0	Ki67+	 7930 17747
9017	0	0	Ki67+	 7930 17912
9018	0	0	Ki67+	 7931 17807
9019	0	0	Ki67+	 7936 18256
9020	0	0	Ki67+	 7937 17927
9021	0	0	Ki67+	 7937 18244
9022	0	0	Ki67+	 7949 17765
9023	0	0	Ki67+	 7954 17909
9024	0	0	Ki67+	 7955 17868
9025	0	0	Ki67+	 7955 17928
9026	0	0	Ki67+	 7957 17825
9027	0	0	Ki67+	 7963 18040
9028	0	0	Ki67+	 7966 18069
9029	0	0	Ki67+	 7967 18420
9030	0	0	Ki67+	 7968 17953
9031	0	0	Ki67+	 7970 18118
9032	0	0	Ki67+	 7973 17788
9033	0	0	Ki67+	 7974 17852
9034	0	0	Ki67+	 7974 17983
9035	0	0	Ki67+	 7982 18063
9036	0	0	Ki67+	 7983 17931
9037	0	0	Ki67+	 7984 18031
9038	0	0	Ki67+	 7984 18282
9039	0	0	Ki67+	 7985 17803
9040	0	0	Ki67+	 7986 17901
9041	0	0	Ki67+	 7992 18080
9042	0	0	Ki67+	 7201 18776
9043	0	0	Ki67+	 7220 18848
9044	0	0	Ki67+	 7220 18871
9045	0	0	Ki67+	 7221 18800
9046	0	0	Ki67+	 7228 18829
9047	0	0	Ki67+	 7241 18878
9048	0	0	Ki67+	 7242 18834
9049	0	0	Ki67+	 7248 18925
9050	0	0	Ki67+	 7255 18766
9051	0	0	Ki67+	 7255 18802
9052	0	0	Ki67+	 7276 18935
9053	0	0	Ki67+	 7279 18780
9054	0	0	Ki67+	 7283 18805
9055	0	0	Ki67+	 7289 18998
9056	0	0	Ki67+	 7292 18753
9057	0	0	Ki67+	 7292 18865
9058	0	0	Ki67+	 7294 18933
9059	0	0	Ki67+	 7301 18761
9060	0	0	Ki67+	 7304 18856
9061	0	0	Ki67+	 7310 18898
9062	0	0	Ki67+	 7317 18824
9063	0	0	Ki67+	 7317 18848
9064	0	0	Ki67+	 7319 18916
9065	0	0	Ki67+	 7325 18773
9066	0	0	Ki67+	 7330 18756
9067	0	0	Ki67+	 7331 18914
9068	0	0	Ki67+	 7332 18694
9069	0	0	Ki67+	 7334 18996
9070	0	0	Ki67+	 7337 18886
9071	0	0	Ki67+	 7340 18871
9072	0	0	Ki67+	 7345 18809
9073	0	0	Ki67+	 7345 18843
9074	0	0	Ki67+	 7372 18800
9075	0	0	Ki67+	 7376 18765
9076	0	0	Ki67+	 7384 18909
9077	0	0	Ki67+	 7385 18858
9078	0	0	Ki67+	 7405 18816
9079	0	0	Ki67+	 7418 18546
9080	0	0	Ki67+	 7421 18821
9081	0	0	Ki67+	 7422 18796
9082	0	0	Ki67+	 7423 18731
9083	0	0	Ki67+	 7423 18890
9084	0	0	Ki67+	 7428 18938
9085	0	0	Ki67+	 7436 18852
9086	0	0	Ki67+	 7439 18769
9087	0	0	Ki67+	 7440 19319
9088	0	0	Ki67+	 7453 18736
9089	0	0	Ki67+	 7456 18948
9090	0	0	Ki67+	 7458 18841
9091	0	0	Ki67+	 7463 18896
9092	0	0	Ki67+	 7464 18761
9093	0	0	Ki67+	 7464 19002
9094	0	0	Ki67+	 7470 18925
9095	0	0	Ki67+	 7475 18866
9096	0	0	Ki67+	 7483 18748
9097	0	0	Ki67+	 7483 18819
9098	0	0	Ki67+	 7485 18722
9099	0	0	Ki67+	 7485 19171
9100	0	0	Ki67+	 7499 19036
9101	0	0	Ki67+	 7501 18799
9102	0	0	Ki67+	 7504 18554
9103	0	0	Ki67+	 7504 18864
9104	0	0	Ki67+	 7506 18906
9105	0	0	Ki67+	 7508 18835
9106	0	0	Ki67+	 7508 18950
9107	0	0	Ki67+	 7518 18720
9108	0	0	Ki67+	 7518 18915
9109	0	0	Ki67+	 7521 18795
9110	0	0	Ki67+	 7523 18956
9111	0	0	Ki67+	 7529 18704
9112	0	0	Ki67+	 7534 18594
9113	0	0	Ki67+	 7535 18929
9114	0	0	Ki67+	 7536 18890
9115	0	0	Ki67+	 7540 18846
9116	0	0	Ki67+	 7548 18713
9117	0	0	Ki67+	 7555 18784
9118	0	0	Ki67+	 7560 18803
9119	0	0	Ki67+	 7562 18624
9120	0	0	Ki67+	 7567 18893
9121	0	0	Ki67+	 7567 19254
9122	0	0	Ki67+	 7572 19119
9123	0	0	Ki67+	 7573 18608
9124	0	0	Ki67+	 7577 18718
9125	0	0	Ki67+	 7583 18669
9126	0	0	Ki67+	 7583 18760
9127	0	0	Ki67+	 7587 18785
9128	0	0	Ki67+	 7594 18684
9129	0	0	Ki67+	 7595 18820
9130	0	0	Ki67+	 7598 18737
9131	0	0	Ki67+	 7606 18750
9132	0	0	Ki67+	 7608 18601
9133	0	0	Ki67+	 7608 18800
9134	0	0	Ki67+	 7614 18709
9135	0	0	Ki67+	 7615 18777
9136	0	0	Ki67+	 7625 18702
9137	0	0	Ki67+	 7644 19267
9138	0	0	Ki67+	 7647 18872
9139	0	0	Ki67+	 7675 19231
9140	0	0	Ki67+	 7694 19312
9141	0	0	Ki67+	 7699 19285
9142	0	0	Ki67+	 7704 19235
9143	0	0	Ki67+	 7708 19310
9144	0	0	Ki67+	 7713 19267
9145	0	0	Ki67+	 7730 19326
9146	0	0	Ki67+	 7732 18666
9147	0	0	Ki67+	 7733 19230
9148	0	0	Ki67+	 7734 18739
9149	0	0	Ki67+	 7736 18688
9150	0	0	Ki67+	 7750 19290
9151	0	0	Ki67+	 7760 19247
9152	0	0	Ki67+	 7763 18731
9153	0	0	Ki67+	 7763 19224
9154	0	0	Ki67+	 7764 18666
9155	0	0	Ki67+	 7766 19268
9156	0	0	Ki67+	 7768 19199
9157	0	0	Ki67+	 7775 18702
9158	0	0	Ki67+	 7778 19277
9159	0	0	Ki67+	 7781 19223
9160	0	0	Ki67+	 7785 18600
9161	0	0	Ki67+	 7791 18627
9162	0	0	Ki67+	 7797 19266
9163	0	0	Ki67+	 7798 19065
9164	0	0	Ki67+	 7802 18546
9165	0	0	Ki67+	 7810 18604
9166	0	0	Ki67+	 7810 19316
9167	0	0	Ki67+	 7811 19190
9168	0	0	Ki67+	 7811 19242
9169	0	0	Ki67+	 7811 19271
9170	0	0	Ki67+	 7813 18584
9171	0	0	Ki67+	 7820 18705
9172	0	0	Ki67+	 7820 19233
9173	0	0	Ki67+	 7827 18828
9174	0	0	Ki67+	 7831 18799
9175	0	0	Ki67+	 7832 18624
9176	0	0	Ki67+	 7836 19197
9177	0	0	Ki67+	 7839 19091
9178	0	0	Ki67+	 7842 18629
9179	0	0	Ki67+	 7843 19285
9180	0	0	Ki67+	 7845 18613
9181	0	0	Ki67+	 7846 19073
9182	0	0	Ki67+	 7849 19265
9183	0	0	Ki67+	 7853 19313
9184	0	0	Ki67+	 7856 19176
9185	0	0	Ki67+	 7858 19013
9186	0	0	Ki67+	 7863 18782
9187	0	0	Ki67+	 7865 18635
9188	0	0	Ki67+	 7871 18861
9189	0	0	Ki67+	 7873 19211
9190	0	0	Ki67+	 7877 19331
9191	0	0	Ki67+	 7885 18599
9192	0	0	Ki67+	 7886 18824
9193	0	0	Ki67+	 7890 18767
9194	0	0	Ki67+	 7895 18642
9195	0	0	Ki67+	 7896 19211
9196	0	0	Ki67+	 7900 18605
9197	0	0	Ki67+	 7928 18678
9198	0	0	Ki67+	 7933 19233
9199	0	0	Ki67+	 7934 18621
9200	0	0	Ki67+	 7935 18881
9201	0	0	Ki67+	 7938 18659
9202	0	0	Ki67+	 7941 18585
9203	0	0	Ki67+	 7950 19003
9204	0	0	Ki67+	 7956 18919
9205	0	0	Ki67+	 7957 18858
9206	0	0	Ki67+	 7959 19169
9207	0	0	Ki67+	 7963 18691
9208	0	0	Ki67+	 7963 18905
9209	0	0	Ki67+	 7967 18869
9210	0	0	Ki67+	 7970 18891
9211	0	0	Ki67+	 7978 18581
9212	0	0	Ki67+	 7978 18647
9213	0	0	Ki67+	 7978 19258
9214	0	0	Ki67+	 7979 18872
9215	0	0	Ki67+	 7980 18714
9216	0	0	Ki67+	 7981 18934
9217	0	0	Ki67+	 7983 18619
9218	0	0	Ki67+	 7983 19300
9219	0	0	Ki67+	 7996 18692
9220	0	0	Ki67+	 7996 18870
9221	0	0	Ki67+	 7997 18892
9222	0	0	Ki67+	 7201 19606
9223	0	0	Ki67+	 7202 19840
9224	0	0	Ki67+	 7204 19494
9225	0	0	Ki67+	 7209 19645
9226	0	0	Ki67+	 7223 20101
9227	0	0	Ki67+	 7225 20073
9228	0	0	Ki67+	 7226 19414
9229	0	0	Ki67+	 7228 19507
9230	0	0	Ki67+	 7229 19561
9231	0	0	Ki67+	 7230 19701
9232	0	0	Ki67+	 7230 20123
9233	0	0	Ki67+	 7232 19435
9234	0	0	Ki67+	 7233 19479
9235	0	0	Ki67+	 7235 19590
9236	0	0	Ki67+	 7242 20113
9237	0	0	Ki67+	 7245 20001
9238	0	0	Ki67+	 7246 19737
9239	0	0	Ki67+	 7247 19631
9240	0	0	Ki67+	 7252 19491
9241	0	0	Ki67+	 7256 19836
9242	0	0	Ki67+	 7257 19583
9243	0	0	Ki67+	 7257 19968
9244	0	0	Ki67+	 7266 20128
9245	0	0	Ki67+	 7267 19959
9246	0	0	Ki67+	 7267 20015
9247	0	0	Ki67+	 7273 19601
9248	0	0	Ki67+	 7275 19749
9249	0	0	Ki67+	 7277 19997
9250	0	0	Ki67+	 7278 19649
9251	0	0	Ki67+	 7285 19602
9252	0	0	Ki67+	 7285 19720
9253	0	0	Ki67+	 7288 20041
9254	0	0	Ki67+	 7304 20032
9255	0	0	Ki67+	 7313 19758
9256	0	0	Ki67+	 7326 19749
9257	0	0	Ki67+	 7330 19738
9258	0	0	Ki67+	 7332 19595
9259	0	0	Ki67+	 7332 19798
9260	0	0	Ki67+	 7333 19628
9261	0	0	Ki67+	 7342 20110
9262	0	0	Ki67+	 7350 19496
9263	0	0	Ki67+	 7350 20136
9264	0	0	Ki67+	 7352 19702
9265	0	0	Ki67+	 7354 19777
9266	0	0	Ki67+	 7368 19709
9267	0	0	Ki67+	 7390 19650
9268	0	0	Ki67+	 7397 20101
9269	0	0	Ki67+	 7398 19609
9270	0	0	Ki67+	 7405 19746
9271	0	0	Ki67+	 7408 20141
9272	0	0	Ki67+	 7410 19655
9273	0	0	Ki67+	 7423 19786
9274	0	0	Ki67+	 7430 19738
9275	0	0	Ki67+	 7434 20094
9276	0	0	Ki67+	 7440 19652
9277	0	0	Ki67+	 7447 19602
9278	0	0	Ki67+	 7448 19577
9279	0	0	Ki67+	 7448 19716
9280	0	0	Ki67+	 7450 19735
9281	0	0	Ki67+	 7459 19776
9282	0	0	Ki67+	 7459 20050
9283	0	0	Ki67+	 7459 20077
9284	0	0	Ki67+	 7465 19763
9285	0	0	Ki67+	 7468 19721
9286	0	0	Ki67+	 7473 20066
9287	0	0	Ki67+	 7475 20048
9288	0	0	Ki67+	 7476 20021
9289	0	0	Ki67+	 7480 20090
9290	0	0	Ki67+	 7481 19598
9291	0	0	Ki67+	 7483 19756
9292	0	0	Ki67+	 7484 19773
9293	0	0	Ki67+	 7496 19725
9294	0	0	Ki67+	 7497 20087
9295	0	0	Ki67+	 7501 20055
9296	0	0	Ki67+	 7513 20124
9297	0	0	Ki67+	 7515 19777
9298	0	0	Ki67+	 7516 19720
9299	0	0	Ki67+	 7519 20051
9300	0	0	Ki67+	 7526 20018
9301	0	0	Ki67+	 7530 20061
9302	0	0	Ki67+	 7541 19561
9303	0	0	Ki67+	 7544 19996
9304	0	0	Ki67+	 7545 20027
9305	0	0	Ki67+	 7555 20073
9306	0	0	Ki67+	 7560 19713
9307	0	0	Ki67+	 7562 20004
9308	0	0	Ki67+	 7571 19979
9309	0	0	Ki67+	 7574 20039
9310	0	0	Ki67+	 7576 20125
9311	0	0	Ki67+	 7578 19706
9312	0	0	Ki67+	 7592 19860
9313	0	0	Ki67+	 7603 19957
9314	0	0	Ki67+	 7614 19980
9315	0	0	Ki67+	 7625 20092
9316	0	0	Ki67+	 7626 20062
9317	0	0	Ki67+	 7647 19949
9318	0	0	Ki67+	 7657 20086
9319	0	0	Ki67+	 7660 19701
9320	0	0	Ki67+	 7660 20120
9321	0	0	Ki67+	 7666 19861
9322	0	0	Ki67+	 7668 20068
9323	0	0	Ki67+	 7688 20032
9324	0	0	Ki67+	 7692 20088
9325	0	0	Ki67+	 7701 19925
9326	0	0	Ki67+	 7706 19844
9327	0	0	Ki67+	 7706 20059
9328	0	0	Ki67+	 7706 20082
9329	0	0	Ki67+	 7707 19949
9330	0	0	Ki67+	 7712 20038
9331	0	0	Ki67+	 7716 19921
9332	0	0	Ki67+	 7739 20099
9333	0	0	Ki67+	 7751 20042
9334	0	0	Ki67+	 7757 20065
9335	0	0	Ki67+	 7770 20023
9336	0	0	Ki67+	 7774 20099
9337	0	0	Ki67+	 7788 19359
9338	0	0	Ki67+	 7792 20060
9339	0	0	Ki67+	 7799 19926
9340	0	0	Ki67+	 7804 20075
9341	0	0	Ki67+	 7807 19978
9342	0	0	Ki67+	 7809 20050
9343	0	0	Ki67+	 7812 20116
9344	0	0	Ki67+	 7815 20020
9345	0	0	Ki67+	 7818 19399
9346	0	0	Ki67+	 7825 19644
9347	0	0	Ki67+	 7829 19428
9348	0	0	Ki67+	 7836 19991
9349	0	0	Ki67+	 7837 19353
9350	0	0	Ki67+	 7838 19383
9351	0	0	Ki67+	 7838 19443
9352	0	0	Ki67+	 7841 20046
9353	0	0	Ki67+	 7855 19945
9354	0	0	Ki67+	 7857 19403
9355	0	0	Ki67+	 7858 20044
9356	0	0	Ki67+	 7861 19992
9357	0	0	Ki67+	 7863 19349
9358	0	0	Ki67+	 7863 19464
9359	0	0	Ki67+	 7863 19515
9360	0	0	Ki67+	 7867 19956
9361	0	0	Ki67+	 7870 19444
9362	0	0	Ki67+	 7872 20067
9363	0	0	Ki67+	 7877 20048
9364	0	0	Ki67+	 7879 20017
9365	0	0	Ki67+	 7890 20094
9366	0	0	Ki67+	 7892 19527
9367	0	0	Ki67+	 7894 20000
9368	0	0	Ki67+	 7895 19421
9369	0	0	Ki67+	 7896 19358
9370	0	0	Ki67+	 7897 19788
9371	0	0	Ki67+	 7910 20063
9372	0	0	Ki67+	 7912 19496
9373	0	0	Ki67+	 7914 20020
9374	0	0	Ki67+	 7915 19432
9375	0	0	Ki67+	 7915 19984
9376	0	0	Ki67+	 7927 19413
9377	0	0	Ki67+	 7927 20049
9378	0	0	Ki67+	 7929 19847
9379	0	0	Ki67+	 7937 19421
9380	0	0	Ki67+	 7942 20019
9381	0	0	Ki67+	 7946 19368
9382	0	0	Ki67+	 7949 19394
9383	0	0	Ki67+	 7950 19433
9384	0	0	Ki67+	 7954 19490
9385	0	0	Ki67+	 7956 19382
9386	0	0	Ki67+	 7956 20069
9387	0	0	Ki67+	 7964 19513
9388	0	0	Ki67+	 7965 20054
9389	0	0	Ki67+	 7968 19537
9390	0	0	Ki67+	 7972 20021
9391	0	0	Ki67+	 7976 19405
9392	0	0	Ki67+	 7977 19635
9393	0	0	Ki67+	 7991 19545
9394	0	0	Ki67+	 7992 19456
9395	0	0	Ki67+	 7992 19574
9396	0	0	Ki67+	 7993 19557
9397	0	0	Ki67+	 7994 19491
9398	0	0	Ki67+	 7995 19855
9399	0	0	Ki67+	 7201 20736
9400	0	0	Ki67+	 7204 20404
9401	0	0	Ki67+	 7206 20373
9402	0	0	Ki67+	 7208 20543
9403	0	0	Ki67+	 7210 20791
9404	0	0	Ki67+	 7211 20185
9405	0	0	Ki67+	 7218 20446
9406	0	0	Ki67+	 7219 20475
9407	0	0	Ki67+	 7221 20497
9408	0	0	Ki67+	 7225 20415
9409	0	0	Ki67+	 7228 20153
9410	0	0	Ki67+	 7228 20346
9411	0	0	Ki67+	 7233 20720
9412	0	0	Ki67+	 7235 20832
9413	0	0	Ki67+	 7236 20764
9414	0	0	Ki67+	 7237 20860
9415	0	0	Ki67+	 7238 20664
9416	0	0	Ki67+	 7239 20182
9417	0	0	Ki67+	 7246 20811
9418	0	0	Ki67+	 7247 20738
9419	0	0	Ki67+	 7253 20532
9420	0	0	Ki67+	 7253 20650
9421	0	0	Ki67+	 7254 20702
9422	0	0	Ki67+	 7254 20784
9423	0	0	Ki67+	 7259 20160
9424	0	0	Ki67+	 7260 20839
9425	0	0	Ki67+	 7263 20191
9426	0	0	Ki67+	 7268 20661
9427	0	0	Ki67+	 7272 20800
9428	0	0	Ki67+	 7273 20682
9429	0	0	Ki67+	 7280 20615
9430	0	0	Ki67+	 7281 20218
9431	0	0	Ki67+	 7282 20180
9432	0	0	Ki67+	 7282 20826
9433	0	0	Ki67+	 7284 20755
9434	0	0	Ki67+	 7286 20667
9435	0	0	Ki67+	 7286 20801
9436	0	0	Ki67+	 7289 20570
9437	0	0	Ki67+	 7294 20644
9438	0	0	Ki67+	 7295 20685
9439	0	0	Ki67+	 7300 20703
9440	0	0	Ki67+	 7301 20159
9441	0	0	Ki67+	 7303 20594
9442	0	0	Ki67+	 7306 20745
9443	0	0	Ki67+	 7309 20470
9444	0	0	Ki67+	 7311 20697
9445	0	0	Ki67+	 7320 20607
9446	0	0	Ki67+	 7321 20893
9447	0	0	Ki67+	 7326 20178
9448	0	0	Ki67+	 7327 20671
9449	0	0	Ki67+	 7330 20428
9450	0	0	Ki67+	 7331 20595
9451	0	0	Ki67+	 7343 20670
9452	0	0	Ki67+	 7346 20723
9453	0	0	Ki67+	 7347 20886
9454	0	0	Ki67+	 7355 20612
9455	0	0	Ki67+	 7355 20697
9456	0	0	Ki67+	 7358 20658
9457	0	0	Ki67+	 7360 20201
9458	0	0	Ki67+	 7365 20666
9459	0	0	Ki67+	 7378 20622
9460	0	0	Ki67+	 7382 20694
9461	0	0	Ki67+	 7384 20611
9462	0	0	Ki67+	 7384 20644
9463	0	0	Ki67+	 7399 20308
9464	0	0	Ki67+	 7403 20781
9465	0	0	Ki67+	 7404 20597
9466	0	0	Ki67+	 7406 20609
9467	0	0	Ki67+	 7408 20659
9468	0	0	Ki67+	 7409 20634
9469	0	0	Ki67+	 7411 20692
9470	0	0	Ki67+	 7415 20883
9471	0	0	Ki67+	 7422 20570
9472	0	0	Ki67+	 7425 20686
9473	0	0	Ki67+	 7429 20155
9474	0	0	Ki67+	 7431 20616
9475	0	0	Ki67+	 7436 20146
9476	0	0	Ki67+	 7436 20654
9477	0	0	Ki67+	 7438 20572
9478	0	0	Ki67+	 7442 20588
9479	0	0	Ki67+	 7443 20544
9480	0	0	Ki67+	 7454 20643
9481	0	0	Ki67+	 7460 20397
9482	0	0	Ki67+	 7463 20603
9483	0	0	Ki67+	 7464 20179
9484	0	0	Ki67+	 7468 20150
9485	0	0	Ki67+	 7468 20497
9486	0	0	Ki67+	 7472 20625
9487	0	0	Ki67+	 7473 20467
9488	0	0	Ki67+	 7480 20509
9489	0	0	Ki67+	 7482 20220
9490	0	0	Ki67+	 7482 20565
9491	0	0	Ki67+	 7487 20178
9492	0	0	Ki67+	 7487 20638
9493	0	0	Ki67+	 7491 20448
9494	0	0	Ki67+	 7495 20389
9495	0	0	Ki67+	 7495 20541
9496	0	0	Ki67+	 7496 20496
9497	0	0	Ki67+	 7498 20589
9498	0	0	Ki67+	 7500 20511
9499	0	0	Ki67+	 7507 20448
9500	0	0	Ki67+	 7525 20469
9501	0	0	Ki67+	 7534 20240
9502	0	0	Ki67+	 7535 20310
9503	0	0	Ki67+	 7541 20147
9504	0	0	Ki67+	 7541 20570
9505	0	0	Ki67+	 7542 20172
9506	0	0	Ki67+	 7558 20571
9507	0	0	Ki67+	 7561 20361
9508	0	0	Ki67+	 7572 20666
9509	0	0	Ki67+	 7574 20472
9510	0	0	Ki67+	 7578 20174
9511	0	0	Ki67+	 7580 20375
9512	0	0	Ki67+	 7583 20498
9513	0	0	Ki67+	 7585 20482
9514	0	0	Ki67+	 7597 20681
9515	0	0	Ki67+	 7598 20385
9516	0	0	Ki67+	 7601 20360
9517	0	0	Ki67+	 7604 20510
9518	0	0	Ki67+	 7610 20548
9519	0	0	Ki67+	 7610 20582
9520	0	0	Ki67+	 7614 20333
9521	0	0	Ki67+	 7615 20519
9522	0	0	Ki67+	 7617 20405
9523	0	0	Ki67+	 7618 20161
9524	0	0	Ki67+	 7618 20432
9525	0	0	Ki67+	 7628 20608
9526	0	0	Ki67+	 7631 20470
9527	0	0	Ki67+	 7635 20339
9528	0	0	Ki67+	 7642 20384
9529	0	0	Ki67+	 7642 20639
9530	0	0	Ki67+	 7643 20609
9531	0	0	Ki67+	 7651 20364
9532	0	0	Ki67+	 7658 20327
9533	0	0	Ki67+	 7658 20568
9534	0	0	Ki67+	 7659 20437
9535	0	0	Ki67+	 7663 20632
9536	0	0	Ki67+	 7663 20655
9537	0	0	Ki67+	 7667 20370
9538	0	0	Ki67+	 7668 20472
9539	0	0	Ki67+	 7670 20683
9540	0	0	Ki67+	 7671 20272
9541	0	0	Ki67+	 7673 20610
9542	0	0	Ki67+	 7678 20653
9543	0	0	Ki67+	 7691 20645
9544	0	0	Ki67+	 7695 20683
9545	0	0	Ki67+	 7708 20654
9546	0	0	Ki67+	 7710 20388
9547	0	0	Ki67+	 7712 20350
9548	0	0	Ki67+	 7716 20331
9549	0	0	Ki67+	 7722 20705
9550	0	0	Ki67+	 7728 20642
9551	0	0	Ki67+	 7732 20687
9552	0	0	Ki67+	 7733 20253
9553	0	0	Ki67+	 7737 20541
9554	0	0	Ki67+	 7740 20501
9555	0	0	Ki67+	 7742 20659
9556	0	0	Ki67+	 7746 20714
9557	0	0	Ki67+	 7749 20253
9558	0	0	Ki67+	 7754 20356
9559	0	0	Ki67+	 7757 20337
9560	0	0	Ki67+	 7764 20469
9561	0	0	Ki67+	 7764 20649
9562	0	0	Ki67+	 7769 20314
9563	0	0	Ki67+	 7770 20685
9564	0	0	Ki67+	 7771 20295
9565	0	0	Ki67+	 7775 20283
9566	0	0	Ki67+	 7778 20269
9567	0	0	Ki67+	 7781 20238
9568	0	0	Ki67+	 7791 20309
9569	0	0	Ki67+	 7792 20645
9570	0	0	Ki67+	 7793 20270
9571	0	0	Ki67+	 7803 20704
9572	0	0	Ki67+	 7809 20387
9573	0	0	Ki67+	 7811 20425
9574	0	0	Ki67+	 7812 20253
9575	0	0	Ki67+	 7815 20658
9576	0	0	Ki67+	 7819 20217
9577	0	0	Ki67+	 7820 20286
9578	0	0	Ki67+	 7821 20744
9579	0	0	Ki67+	 7822 20458
9580	0	0	Ki67+	 7822 20721
9581	0	0	Ki67+	 7824 20515
9582	0	0	Ki67+	 7828 20343
9583	0	0	Ki67+	 7833 20693
9584	0	0	Ki67+	 7836 20384
9585	0	0	Ki67+	 7842 20727
9586	0	0	Ki67+	 7845 20241
9587	0	0	Ki67+	 7849 20498
9588	0	0	Ki67+	 7850 20667
9589	0	0	Ki67+	 7851 20563
9590	0	0	Ki67+	 7854 20400
9591	0	0	Ki67+	 7855 20286
9592	0	0	Ki67+	 7855 20471
9593	0	0	Ki67+	 7856 20261
9594	0	0	Ki67+	 7862 20367
9595	0	0	Ki67+	 7867 20401
9596	0	0	Ki67+	 7867 20456
9597	0	0	Ki67+	 7873 20305
9598	0	0	Ki67+	 7874 20757
9599	0	0	Ki67+	 7878 20420
9600	0	0	Ki67+	 7879 20283
9601	0	0	Ki67+	 7882 20693
9602	0	0	Ki67+	 7882 20738
9603	0	0	Ki67+	 7900 20716
9604	0	0	Ki67+	 7905 20551
9605	0	0	Ki67+	 7915 20703
9606	0	0	Ki67+	 7921 20760
9607	0	0	Ki67+	 7922 20360
9608	0	0	Ki67+	 7931 20859
9609	0	0	Ki67+	 7932 20706
9610	0	0	Ki67+	 7932 20733
9611	0	0	Ki67+	 7945 20806
9612	0	0	Ki67+	 7946 20747
9613	0	0	Ki67+	 7948 20942
9614	0	0	Ki67+	 7949 20726
9615	0	0	Ki67+	 7955 20842
9616	0	0	Ki67+	 7956 20871
9617	0	0	Ki67+	 7961 20719
9618	0	0	Ki67+	 7961 20897
9619	0	0	Ki67+	 7963 20793
9620	0	0	Ki67+	 7966 20920
9621	0	0	Ki67+	 7968 20822
9622	0	0	Ki67+	 7969 20886
9623	0	0	Ki67+	 7971 20765
9624	0	0	Ki67+	 7981 20929
9625	0	0	Ki67+	 7985 20850
9626	0	0	Ki67+	 7986 20746
9627	0	0	Ki67+	 7986 20807
9628	0	0	Ki67+	 7992 20917
9629	0	0	Ki67+	 7994 20824
9630	0	0	Ki67+	 7997 20854
9631	0	0	Ki67+	 7225 21206
9632	0	0	Ki67+	 7229 20973
9633	0	0	Ki67+	 7230 21484
9634	0	0	Ki67+	 7243 21175
9635	0	0	Ki67+	 7250 21118
9636	0	0	Ki67+	 7252 21021
9637	0	0	Ki67+	 7262 20998
9638	0	0	Ki67+	 7275 21012
9639	0	0	Ki67+	 7289 21038
9640	0	0	Ki67+	 7289 21141
9641	0	0	Ki67+	 7319 21116
9642	0	0	Ki67+	 7324 21033
9643	0	0	Ki67+	 7329 21044
9644	0	0	Ki67+	 7332 21593
9645	0	0	Ki67+	 7335 20999
9646	0	0	Ki67+	 7345 21398
9647	0	0	Ki67+	 7353 21027
9648	0	0	Ki67+	 7358 21054
9649	0	0	Ki67+	 7366 21149
9650	0	0	Ki67+	 7367 20998
9651	0	0	Ki67+	 7389 21035
9652	0	0	Ki67+	 7391 21055
9653	0	0	Ki67+	 7405 21068
9654	0	0	Ki67+	 7415 21007
9655	0	0	Ki67+	 7416 21048
9656	0	0	Ki67+	 7449 21036
9657	0	0	Ki67+	 7454 20981
9658	0	0	Ki67+	 7458 20999
9659	0	0	Ki67+	 7458 21089
9660	0	0	Ki67+	 7459 21070
9661	0	0	Ki67+	 7463 21466
9662	0	0	Ki67+	 7476 21156
9663	0	0	Ki67+	 7482 21205
9664	0	0	Ki67+	 7485 20991
9665	0	0	Ki67+	 7490 21074
9666	0	0	Ki67+	 7502 21504
9667	0	0	Ki67+	 7516 21177
9668	0	0	Ki67+	 7532 21087
9669	0	0	Ki67+	 7532 21237
9670	0	0	Ki67+	 7547 21095
9671	0	0	Ki67+	 7572 21068
9672	0	0	Ki67+	 7579 21096
9673	0	0	Ki67+	 7582 21039
9674	0	0	Ki67+	 7590 21088
9675	0	0	Ki67+	 7602 21077
9676	0	0	Ki67+	 7614 21044
9677	0	0	Ki67+	 7617 21056
9678	0	0	Ki67+	 7622 21701
9679	0	0	Ki67+	 7626 21070
9680	0	0	Ki67+	 7629 21035
9681	0	0	Ki67+	 7654 21093
9682	0	0	Ki67+	 7656 21047
9683	0	0	Ki67+	 7673 21032
9684	0	0	Ki67+	 7674 21074
9685	0	0	Ki67+	 7688 21103
9686	0	0	Ki67+	 7698 21078
9687	0	0	Ki67+	 7706 21071
9688	0	0	Ki67+	 7707 21034
9689	0	0	Ki67+	 7728 21121
9690	0	0	Ki67+	 7729 21090
9691	0	0	Ki67+	 7730 21063
9692	0	0	Ki67+	 7733 21042
9693	0	0	Ki67+	 7762 21067
9694	0	0	Ki67+	 7764 21084
9695	0	0	Ki67+	 7775 21065
9696	0	0	Ki67+	 7778 21081
9697	0	0	Ki67+	 7818 21057
9698	0	0	Ki67+	 7824 21338
9699	0	0	Ki67+	 7852 21049
9700	0	0	Ki67+	 7854 21171
9701	0	0	Ki67+	 7860 21077
9702	0	0	Ki67+	 7887 21545
9703	0	0	Ki67+	 7893 21491
9704	0	0	Ki67+	 7895 20993
9705	0	0	Ki67+	 7895 21054
9706	0	0	Ki67+	 7918 20947
9707	0	0	Ki67+	 7944 21049
9708	0	0	Ki67+	 7955 20978
9709	0	0	Ki67+	 7969 21006
9710	0	0	Ki67+	 7974 21030
9711	0	0	Ki67+	 7987 20949
9712	0	0	Ki67+	 7999 20987
9713	0	0	Ki67+	 7234 21830
9714	0	0	Ki67+	 7273 21773
9715	0	0	Ki67+	 7313 22528
9716	0	0	Ki67+	 7341 21906
9717	0	0	Ki67+	 7342 22298
9718	0	0	Ki67+	 7374 22279
9719	0	0	Ki67+	 7474 21866
9720	0	0	Ki67+	 7589 21751
9721	0	0	Ki67+	 7682 22313
9722	0	0	Ki67+	 7695 22179
9723	0	0	Ki67+	 7707 21890
9724	0	0	Ki67+	 7725 21892
9725	0	0	Ki67+	 7971 22513
9726	0	0	Ki67+	 7206 22770
9727	0	0	Ki67+	 7207 23239
9728	0	0	Ki67+	 7227 22610
9729	0	0	Ki67+	 7234 23303
9730	0	0	Ki67+	 7263 22745
9731	0	0	Ki67+	 7310 22753
9732	0	0	Ki67+	 7335 23036
9733	0	0	Ki67+	 7341 22998
9734	0	0	Ki67+	 7363 22588
9735	0	0	Ki67+	 7368 22561
9736	0	0	Ki67+	 7394 22648
9737	0	0	Ki67+	 7439 22800
9738	0	0	Ki67+	 7455 22849
9739	0	0	Ki67+	 7521 23159
9740	0	0	Ki67+	 7636 22659
9741	0	0	Ki67+	 7292 23878
9742	0	0	Ki67+	 7392 23504
9743	0	0	Ki67+	 7423 23495
9744	0	0	Ki67+	 7472 23654
9745	0	0	Ki67+	 7526 23401
9746	0	0	Ki67+	 7540 23420
9747	0	0	Ki67+	 7658 23421
9748	0	0	Ki67+	 7667 23350
9749	0	0	Ki67+	 7323 24318
9750	0	0	Ki67+	 7581 25491
9751	0	0	Ki67+	 7909 26637
9752	0	0	Ki67+	 7984 27058
9753	0	0	Ki67+	 8015 10075
9754	0	0	Ki67+	 8026 10502
9755	0	0	Ki67+	 8029 10445
9756	0	0	Ki67+	 8047 10430
9757	0	0	Ki67+	 8047 10496
9758	0	0	Ki67+	 8049 10047
9759	0	0	Ki67+	 8056 10086
9760	0	0	Ki67+	 8057 10436
9761	0	0	Ki67+	 8059 10097
9762	0	0	Ki67+	 8071 10074
9763	0	0	Ki67+	 8075 10058
9764	0	0	Ki67+	 8079 10417
9765	0	0	Ki67+	 8084 10478
9766	0	0	Ki67+	 8085 10511
9767	0	0	Ki67+	 8088 10462
9768	0	0	Ki67+	 8089 10105
9769	0	0	Ki67+	 8100 10082
9770	0	0	Ki67+	 8105 10430
9771	0	0	Ki67+	 8106 10057
9772	0	0	Ki67+	 8110 10095
9773	0	0	Ki67+	 8117 10485
9774	0	0	Ki67+	 8122 10110
9775	0	0	Ki67+	 8129 10234
9776	0	0	Ki67+	 8130 10508
9777	0	0	Ki67+	 8132 10063
9778	0	0	Ki67+	 8132 10098
9779	0	0	Ki67+	 8135 10437
9780	0	0	Ki67+	 8138 10452
9781	0	0	Ki67+	 8145 10075
9782	0	0	Ki67+	 8154 10491
9783	0	0	Ki67+	 8159 10045
9784	0	0	Ki67+	 8159 10422
9785	0	0	Ki67+	 8159 10518
9786	0	0	Ki67+	 8167 10454
9787	0	0	Ki67+	 8171 10469
9788	0	0	Ki67+	 8174 10523
9789	0	0	Ki67+	 8177 10432
9790	0	0	Ki67+	 8189 10052
9791	0	0	Ki67+	 8191 10517
9792	0	0	Ki67+	 8196 10504
9793	0	0	Ki67+	 8200 10464
9794	0	0	Ki67+	 8212 10053
9795	0	0	Ki67+	 8225 10096
9796	0	0	Ki67+	 8226 10462
9797	0	0	Ki67+	 8229 10433
9798	0	0	Ki67+	 8248 10069
9799	0	0	Ki67+	 8248 10489
9800	0	0	Ki67+	 8250 10101
9801	0	0	Ki67+	 8253 10433
9802	0	0	Ki67+	 8255 10058
9803	0	0	Ki67+	 8257 10450
9804	0	0	Ki67+	 8261 10124
9805	0	0	Ki67+	 8265 10431
9806	0	0	Ki67+	 8273 10480
9807	0	0	Ki67+	 8274 10453
9808	0	0	Ki67+	 8277 10151
9809	0	0	Ki67+	 8280 10082
9810	0	0	Ki67+	 8281 10440
9811	0	0	Ki67+	 8284 10502
9812	0	0	Ki67+	 8291 10115
9813	0	0	Ki67+	 8292 10518
9814	0	0	Ki67+	 8298 10144
9815	0	0	Ki67+	 8305 10406
9816	0	0	Ki67+	 8305 10493
9817	0	0	Ki67+	 8317 10466
9818	0	0	Ki67+	 8323 10131
9819	0	0	Ki67+	 8325 10104
9820	0	0	Ki67+	 8325 10162
9821	0	0	Ki67+	 8330 10515
9822	0	0	Ki67+	 8334 9847
9823	0	0	Ki67+	 8339 10163
9824	0	0	Ki67+	 8339 10429
9825	0	0	Ki67+	 8340 10150
9826	0	0	Ki67+	 8343 10461
9827	0	0	Ki67+	 8344 10495
9828	0	0	Ki67+	 8348 9871
9829	0	0	Ki67+	 8356 10450
9830	0	0	Ki67+	 8361 10435
9831	0	0	Ki67+	 8364 10172
9832	0	0	Ki67+	 8371 10483
9833	0	0	Ki67+	 8374 10507
9834	0	0	Ki67+	 8380 10089
9835	0	0	Ki67+	 8382 10471
9836	0	0	Ki67+	 8390 10103
9837	0	0	Ki67+	 8392 10181
9838	0	0	Ki67+	 8394 10088
9839	0	0	Ki67+	 8396 10438
9840	0	0	Ki67+	 8402 10420
9841	0	0	Ki67+	 8402 10484
9842	0	0	Ki67+	 8408 10159
9843	0	0	Ki67+	 8410 10175
9844	0	0	Ki67+	 8424 10112
9845	0	0	Ki67+	 8431 10087
9846	0	0	Ki67+	 8432 10133
9847	0	0	Ki67+	 8435 10454
9848	0	0	Ki67+	 8437 10435
9849	0	0	Ki67+	 8447 10395
9850	0	0	Ki67+	 8449 10475
9851	0	0	Ki67+	 8452 10520
9852	0	0	Ki67+	 8460 10442
9853	0	0	Ki67+	 8473 10435
9854	0	0	Ki67+	 8474 10417
9855	0	0	Ki67+	 8477 10471
9856	0	0	Ki67+	 8480 10107
9857	0	0	Ki67+	 8482 10404
9858	0	0	Ki67+	 8486 10351
9859	0	0	Ki67+	 8493 10486
9860	0	0	Ki67+	 8508 10415
9861	0	0	Ki67+	 8509 10370
9862	0	0	Ki67+	 8518 10445
9863	0	0	Ki67+	 8529 10147
9864	0	0	Ki67+	 8531 10124
9865	0	0	Ki67+	 8536 10392
9866	0	0	Ki67+	 8549 10404
9867	0	0	Ki67+	 8559 10197
9868	0	0	Ki67+	 8561 10402
9869	0	0	Ki67+	 8565 10237
9870	0	0	Ki67+	 8569 10414
9871	0	0	Ki67+	 8579 10352
9872	0	0	Ki67+	 8581 9961
9873	0	0	Ki67+	 8581 10236
9874	0	0	Ki67+	 8592 9862
9875	0	0	Ki67+	 8595 10324
9876	0	0	Ki67+	 8606 10335
9877	0	0	Ki67+	 8608 10302
9878	0	0	Ki67+	 8614 10275
9879	0	0	Ki67+	 8650 10232
9880	0	0	Ki67+	 8668 10174
9881	0	0	Ki67+	 8679 10522
9882	0	0	Ki67+	 8681 10488
9883	0	0	Ki67+	 8682 10417
9884	0	0	Ki67+	 8689 10403
9885	0	0	Ki67+	 8691 10300
9886	0	0	Ki67+	 8694 10448
9887	0	0	Ki67+	 8695 10270
9888	0	0	Ki67+	 8696 10342
9889	0	0	Ki67+	 8696 10376
9890	0	0	Ki67+	 8699 10245
9891	0	0	Ki67+	 8700 10398
9892	0	0	Ki67+	 8702 10295
9893	0	0	Ki67+	 8703 10321
9894	0	0	Ki67+	 8704 10386
9895	0	0	Ki67+	 8706 10421
9896	0	0	Ki67+	 8708 10359
9897	0	0	Ki67+	 8713 10520
9898	0	0	Ki67+	 8718 10352
9899	0	0	Ki67+	 8721 10244
9900	0	0	Ki67+	 8722 10272
9901	0	0	Ki67+	 8722 10470
9902	0	0	Ki67+	 8723 10216
9903	0	0	Ki67+	 8728 10456
9904	0	0	Ki67+	 8733 10414
9905	0	0	Ki67+	 8734 10389
9906	0	0	Ki67+	 8739 10199
9907	0	0	Ki67+	 8740 10357
9908	0	0	Ki67+	 8748 10225
9909	0	0	Ki67+	 8749 10484
9910	0	0	Ki67+	 8750 10278
9911	0	0	Ki67+	 8753 10253
9912	0	0	Ki67+	 8753 10430
9913	0	0	Ki67+	 8755 10200
9914	0	0	Ki67+	 8761 10378
9915	0	0	Ki67+	 8771 10359
9916	0	0	Ki67+	 8773 10470
9917	0	0	Ki67+	 8775 9735
9918	0	0	Ki67+	 8779 10424
9919	0	0	Ki67+	 8781 10384
9920	0	0	Ki67+	 8785 9758
9921	0	0	Ki67+	 8788 10415
9922	0	0	Ki67+	 8789 9784
9923	0	0	Ki67+	 8793 9797
9924	0	0	Ki67+	 8797 9734
9925	0	0	Ki67+	 8799 9855
9926	0	0	Ki67+	 8799 10124
9927	0	0	Ki67+	 8799 10390
9928	0	0	Ki67+	 8006 10730
9929	0	0	Ki67+	 8010 10595
9930	0	0	Ki67+	 8012 10649
9931	0	0	Ki67+	 8012 10790
9932	0	0	Ki67+	 8012 10897
9933	0	0	Ki67+	 8014 10677
9934	0	0	Ki67+	 8015 10547
9935	0	0	Ki67+	 8016 10740
9936	0	0	Ki67+	 8018 10771
9937	0	0	Ki67+	 8030 10614
9938	0	0	Ki67+	 8034 10703
9939	0	0	Ki67+	 8043 10857
9940	0	0	Ki67+	 8052 10628
9941	0	0	Ki67+	 8052 10684
9942	0	0	Ki67+	 8052 10733
9943	0	0	Ki67+	 8057 10838
9944	0	0	Ki67+	 8063 10586
9945	0	0	Ki67+	 8064 10688
9946	0	0	Ki67+	 8076 10532
9947	0	0	Ki67+	 8082 10748
9948	0	0	Ki67+	 8088 10792
9949	0	0	Ki67+	 8089 10668
9950	0	0	Ki67+	 8090 10606
9951	0	0	Ki67+	 8093 10702
9952	0	0	Ki67+	 8099 10643
9953	0	0	Ki67+	 8106 10811
9954	0	0	Ki67+	 8108 10622
9955	0	0	Ki67+	 8108 10725
9956	0	0	Ki67+	 8111 10539
9957	0	0	Ki67+	 8119 10675
9958	0	0	Ki67+	 8122 10543
9959	0	0	Ki67+	 8125 10604
9960	0	0	Ki67+	 8133 10583
9961	0	0	Ki67+	 8138 10724
9962	0	0	Ki67+	 8141 10618
9963	0	0	Ki67+	 8142 10641
9964	0	0	Ki67+	 8143 10692
9965	0	0	Ki67+	 8148 10753
9966	0	0	Ki67+	 8150 11295
9967	0	0	Ki67+	 8155 10617
9968	0	0	Ki67+	 8158 10654
9969	0	0	Ki67+	 8159 10851
9970	0	0	Ki67+	 8167 10695
9971	0	0	Ki67+	 8169 10668
9972	0	0	Ki67+	 8172 10651
9973	0	0	Ki67+	 8175 10620
9974	0	0	Ki67+	 8175 10739
9975	0	0	Ki67+	 8179 10588
9976	0	0	Ki67+	 8179 10868
9977	0	0	Ki67+	 8180 10759
9978	0	0	Ki67+	 8182 10603
9979	0	0	Ki67+	 8188 10644
9980	0	0	Ki67+	 8196 10556
9981	0	0	Ki67+	 8198 10613
9982	0	0	Ki67+	 8198 10678
9983	0	0	Ki67+	 8198 10933
9984	0	0	Ki67+	 8198 10987
9985	0	0	Ki67+	 8200 10909
9986	0	0	Ki67+	 8205 11006
9987	0	0	Ki67+	 8207 10642
9988	0	0	Ki67+	 8212 11111
9989	0	0	Ki67+	 8214 10722
9990	0	0	Ki67+	 8214 11049
9991	0	0	Ki67+	 8216 10560
9992	0	0	Ki67+	 8221 10896
9993	0	0	Ki67+	 8221 11077
9994	0	0	Ki67+	 8226 10531
9995	0	0	Ki67+	 8226 10597
9996	0	0	Ki67+	 8228 11107
9997	0	0	Ki67+	 8229 10937
9998	0	0	Ki67+	 8229 11025
9999	0	0	Ki67+	 8231 10771
10000	0	0	Ki67+	 8234 10974
10001	0	0	Ki67+	 8239 11005
10002	0	0	Ki67+	 8241 11073
10003	0	0	Ki67+	 8242 10922
10004	0	0	Ki67+	 8255 10995
10005	0	0	Ki67+	 8259 10532
10006	0	0	Ki67+	 8260 10576
10007	0	0	Ki67+	 8260 11113
10008	0	0	Ki67+	 8261 10547
10009	0	0	Ki67+	 8268 11036
10010	0	0	Ki67+	 8279 10711
10011	0	0	Ki67+	 8280 11095
10012	0	0	Ki67+	 8285 10561
10013	0	0	Ki67+	 8291 10634
10014	0	0	Ki67+	 8292 10583
10015	0	0	Ki67+	 8294 11141
10016	0	0	Ki67+	 8295 11033
10017	0	0	Ki67+	 8296 10614
10018	0	0	Ki67+	 8296 11005
10019	0	0	Ki67+	 8301 10969
10020	0	0	Ki67+	 8301 11274
10021	0	0	Ki67+	 8310 10583
10022	0	0	Ki67+	 8311 10654
10023	0	0	Ki67+	 8312 10550
10024	0	0	Ki67+	 8318 10815
10025	0	0	Ki67+	 8320 11081
10026	0	0	Ki67+	 8321 10755
10027	0	0	Ki67+	 8322 10781
10028	0	0	Ki67+	 8326 10717
10029	0	0	Ki67+	 8326 10791
10030	0	0	Ki67+	 8328 10632
10031	0	0	Ki67+	 8331 10581
10032	0	0	Ki67+	 8331 10684
10033	0	0	Ki67+	 8331 11049
10034	0	0	Ki67+	 8333 10545
10035	0	0	Ki67+	 8334 10609
10036	0	0	Ki67+	 8337 10766
10037	0	0	Ki67+	 8341 11072
10038	0	0	Ki67+	 8342 10985
10039	0	0	Ki67+	 8349 10560
10040	0	0	Ki67+	 8349 11020
10041	0	0	Ki67+	 8351 10651
10042	0	0	Ki67+	 8351 10691
10043	0	0	Ki67+	 8357 10539
10044	0	0	Ki67+	 8363 10779
10045	0	0	Ki67+	 8370 11073
10046	0	0	Ki67+	 8372 10759
10047	0	0	Ki67+	 8376 10578
10048	0	0	Ki67+	 8383 10838
10049	0	0	Ki67+	 8385 11037
10050	0	0	Ki67+	 8391 10680
10051	0	0	Ki67+	 8401 10855
10052	0	0	Ki67+	 8404 10737
10053	0	0	Ki67+	 8407 10711
10054	0	0	Ki67+	 8412 11020
10055	0	0	Ki67+	 8413 10965
10056	0	0	Ki67+	 8415 10638
10057	0	0	Ki67+	 8419 10767
10058	0	0	Ki67+	 8422 10652
10059	0	0	Ki67+	 8424 10895
10060	0	0	Ki67+	 8426 11324
10061	0	0	Ki67+	 8432 10687
10062	0	0	Ki67+	 8433 11305
10063	0	0	Ki67+	 8436 10593
10064	0	0	Ki67+	 8445 10831
10065	0	0	Ki67+	 8448 10774
10066	0	0	Ki67+	 8449 10539
10067	0	0	Ki67+	 8450 10657
10068	0	0	Ki67+	 8455 10801
10069	0	0	Ki67+	 8458 10666
10070	0	0	Ki67+	 8458 10717
10071	0	0	Ki67+	 8462 10581
10072	0	0	Ki67+	 8465 10620
10073	0	0	Ki67+	 8465 11311
10074	0	0	Ki67+	 8467 11275
10075	0	0	Ki67+	 8468 10535
10076	0	0	Ki67+	 8472 10841
10077	0	0	Ki67+	 8475 10787
10078	0	0	Ki67+	 8479 10770
10079	0	0	Ki67+	 8482 10824
10080	0	0	Ki67+	 8482 11257
10081	0	0	Ki67+	 8486 10639
10082	0	0	Ki67+	 8489 10532
10083	0	0	Ki67+	 8493 10730
10084	0	0	Ki67+	 8496 10565
10085	0	0	Ki67+	 8497 10613
10086	0	0	Ki67+	 8509 11194
10087	0	0	Ki67+	 8519 11267
10088	0	0	Ki67+	 8531 11258
10089	0	0	Ki67+	 8546 11189
10090	0	0	Ki67+	 8549 10950
10091	0	0	Ki67+	 8560 10929
10092	0	0	Ki67+	 8573 10849
10093	0	0	Ki67+	 8574 11129
10094	0	0	Ki67+	 8576 10890
10095	0	0	Ki67+	 8585 10823
10096	0	0	Ki67+	 8591 10796
10097	0	0	Ki67+	 8591 11106
10098	0	0	Ki67+	 8594 10858
10099	0	0	Ki67+	 8603 11083
10100	0	0	Ki67+	 8604 10845
10101	0	0	Ki67+	 8606 10814
10102	0	0	Ki67+	 8616 11043
10103	0	0	Ki67+	 8617 10739
10104	0	0	Ki67+	 8619 10753
10105	0	0	Ki67+	 8620 11086
10106	0	0	Ki67+	 8621 10773
10107	0	0	Ki67+	 8621 10897
10108	0	0	Ki67+	 8624 10703
10109	0	0	Ki67+	 8625 10884
10110	0	0	Ki67+	 8633 10841
10111	0	0	Ki67+	 8637 10802
10112	0	0	Ki67+	 8639 10726
10113	0	0	Ki67+	 8647 10684
10114	0	0	Ki67+	 8651 10873
10115	0	0	Ki67+	 8653 11033
10116	0	0	Ki67+	 8661 10702
10117	0	0	Ki67+	 8668 10759
10118	0	0	Ki67+	 8675 10681
10119	0	0	Ki67+	 8679 11006
10120	0	0	Ki67+	 8682 10554
10121	0	0	Ki67+	 8683 10695
10122	0	0	Ki67+	 8684 10587
10123	0	0	Ki67+	 8690 10665
10124	0	0	Ki67+	 8690 10826
10125	0	0	Ki67+	 8691 11019
10126	0	0	Ki67+	 8691 11320
10127	0	0	Ki67+	 8694 10734
10128	0	0	Ki67+	 8700 10979
10129	0	0	Ki67+	 8701 10552
10130	0	0	Ki67+	 8704 10606
10131	0	0	Ki67+	 8711 10932
10132	0	0	Ki67+	 8712 10978
10133	0	0	Ki67+	 8713 10671
10134	0	0	Ki67+	 8714 10687
10135	0	0	Ki67+	 8715 10604
10136	0	0	Ki67+	 8716 10705
10137	0	0	Ki67+	 8722 11001
10138	0	0	Ki67+	 8727 10916
10139	0	0	Ki67+	 8729 10740
10140	0	0	Ki67+	 8729 11161
10141	0	0	Ki67+	 8733 10553
10142	0	0	Ki67+	 8740 10620
10143	0	0	Ki67+	 8741 10762
10144	0	0	Ki67+	 8743 10596
10145	0	0	Ki67+	 8744 10935
10146	0	0	Ki67+	 8748 10904
10147	0	0	Ki67+	 8750 10998
10148	0	0	Ki67+	 8751 10545
10149	0	0	Ki67+	 8751 11245
10150	0	0	Ki67+	 8757 10583
10151	0	0	Ki67+	 8758 10688
10152	0	0	Ki67+	 8762 10734
10153	0	0	Ki67+	 8765 10645
10154	0	0	Ki67+	 8768 10897
10155	0	0	Ki67+	 8770 10724
10156	0	0	Ki67+	 8773 10707
10157	0	0	Ki67+	 8775 10630
10158	0	0	Ki67+	 8781 10899
10159	0	0	Ki67+	 8783 10950
10160	0	0	Ki67+	 8783 11016
10161	0	0	Ki67+	 8784 10839
10162	0	0	Ki67+	 8789 10746
10163	0	0	Ki67+	 8799 10887
10164	0	0	Ki67+	 8018 11705
10165	0	0	Ki67+	 8019 11362
10166	0	0	Ki67+	 8019 11678
10167	0	0	Ki67+	 8025 11416
10168	0	0	Ki67+	 8029 11691
10169	0	0	Ki67+	 8031 11670
10170	0	0	Ki67+	 8032 11525
10171	0	0	Ki67+	 8034 11914
10172	0	0	Ki67+	 8037 11726
10173	0	0	Ki67+	 8044 11362
10174	0	0	Ki67+	 8044 11482
10175	0	0	Ki67+	 8045 11627
10176	0	0	Ki67+	 8046 11382
10177	0	0	Ki67+	 8046 11664
10178	0	0	Ki67+	 8051 11413
10179	0	0	Ki67+	 8051 11881
10180	0	0	Ki67+	 8054 11653
10181	0	0	Ki67+	 8054 11679
10182	0	0	Ki67+	 8062 11432
10183	0	0	Ki67+	 8067 11554
10184	0	0	Ki67+	 8069 11913
10185	0	0	Ki67+	 8070 11663
10186	0	0	Ki67+	 8072 11536
10187	0	0	Ki67+	 8075 11355
10188	0	0	Ki67+	 8075 11611
10189	0	0	Ki67+	 8075 11856
10190	0	0	Ki67+	 8078 11640
10191	0	0	Ki67+	 8082 11399
10192	0	0	Ki67+	 8082 11575
10193	0	0	Ki67+	 8085 11383
10194	0	0	Ki67+	 8089 11436
10195	0	0	Ki67+	 8093 11460
10196	0	0	Ki67+	 8093 11840
10197	0	0	Ki67+	 8099 11540
10198	0	0	Ki67+	 8104 11349
10199	0	0	Ki67+	 8106 12004
10200	0	0	Ki67+	 8107 11429
10201	0	0	Ki67+	 8108 11902
10202	0	0	Ki67+	 8113 11819
10203	0	0	Ki67+	 8117 12027
10204	0	0	Ki67+	 8124 11370
10205	0	0	Ki67+	 8126 11831
10206	0	0	Ki67+	 8127 11467
10207	0	0	Ki67+	 8128 11543
10208	0	0	Ki67+	 8129 12053
10209	0	0	Ki67+	 8131 11778
10210	0	0	Ki67+	 8137 11332
10211	0	0	Ki67+	 8143 11519
10212	0	0	Ki67+	 8146 11381
10213	0	0	Ki67+	 8148 11410
10214	0	0	Ki67+	 8150 11351
10215	0	0	Ki67+	 8157 11749
10216	0	0	Ki67+	 8159 11959
10217	0	0	Ki67+	 8163 11425
10218	0	0	Ki67+	 8165 11495
10219	0	0	Ki67+	 8168 11731
10220	0	0	Ki67+	 8172 11331
10221	0	0	Ki67+	 8185 11730
10222	0	0	Ki67+	 8188 11767
10223	0	0	Ki67+	 8188 11963
10224	0	0	Ki67+	 8189 11411
10225	0	0	Ki67+	 8195 11752
10226	0	0	Ki67+	 8205 11661
10227	0	0	Ki67+	 8206 11689
10228	0	0	Ki67+	 8219 11620
10229	0	0	Ki67+	 8231 11659
10230	0	0	Ki67+	 8234 11729
10231	0	0	Ki67+	 8241 11588
10232	0	0	Ki67+	 8244 11640
10233	0	0	Ki67+	 8257 11612
10234	0	0	Ki67+	 8259 11558
10235	0	0	Ki67+	 8274 11536
10236	0	0	Ki67+	 8277 11611
10237	0	0	Ki67+	 8309 11523
10238	0	0	Ki67+	 8325 11983
10239	0	0	Ki67+	 8327 11500
10240	0	0	Ki67+	 8330 11459
10241	0	0	Ki67+	 8342 12083
10242	0	0	Ki67+	 8353 11457
10243	0	0	Ki67+	 8356 11660
10244	0	0	Ki67+	 8395 11836
10245	0	0	Ki67+	 8407 11374
10246	0	0	Ki67+	 8428 11772
10247	0	0	Ki67+	 8484 11894
10248	0	0	Ki67+	 8524 11409
10249	0	0	Ki67+	 8551 11836
10250	0	0	Ki67+	 8648 11671
10251	0	0	Ki67+	 8689 11416
10252	0	0	Ki67+	 8722 11358
10253	0	0	Ki67+	 8734 11345
10254	0	0	Ki67+	 8022 12889
10255	0	0	Ki67+	 8043 12810
10256	0	0	Ki67+	 8066 12215
10257	0	0	Ki67+	 8077 12904
10258	0	0	Ki67+	 8108 12431
10259	0	0	Ki67+	 8125 12341
10260	0	0	Ki67+	 8132 12732
10261	0	0	Ki67+	 8252 12787
10262	0	0	Ki67+	 8265 12733
10263	0	0	Ki67+	 8274 12866
10264	0	0	Ki67+	 8277 12840
10265	0	0	Ki67+	 8302 12926
10266	0	0	Ki67+	 8313 12504
10267	0	0	Ki67+	 8322 12844
10268	0	0	Ki67+	 8329 12385
10269	0	0	Ki67+	 8364 12365
10270	0	0	Ki67+	 8378 12170
10271	0	0	Ki67+	 8401 12754
10272	0	0	Ki67+	 8474 12475
10273	0	0	Ki67+	 8479 12810
10274	0	0	Ki67+	 8499 12251
10275	0	0	Ki67+	 8527 12227
10276	0	0	Ki67+	 8553 12876
10277	0	0	Ki67+	 8560 12354
10278	0	0	Ki67+	 8571 12734
10279	0	0	Ki67+	 8575 12356
10280	0	0	Ki67+	 8577 12828
10281	0	0	Ki67+	 8585 12909
10282	0	0	Ki67+	 8589 12812
10283	0	0	Ki67+	 8593 12227
10284	0	0	Ki67+	 8608 12599
10285	0	0	Ki67+	 8610 12709
10286	0	0	Ki67+	 8611 12829
10287	0	0	Ki67+	 8617 12305
10288	0	0	Ki67+	 8621 12697
10289	0	0	Ki67+	 8626 12597
10290	0	0	Ki67+	 8651 12631
10291	0	0	Ki67+	 8671 12532
10292	0	0	Ki67+	 8672 12839
10293	0	0	Ki67+	 8685 12871
10294	0	0	Ki67+	 8687 12564
10295	0	0	Ki67+	 8688 12591
10296	0	0	Ki67+	 8697 12540
10297	0	0	Ki67+	 8702 12513
10298	0	0	Ki67+	 8702 12632
10299	0	0	Ki67+	 8705 12488
10300	0	0	Ki67+	 8706 12854
10301	0	0	Ki67+	 8707 12559
10302	0	0	Ki67+	 8720 12457
10303	0	0	Ki67+	 8724 12864
10304	0	0	Ki67+	 8725 12838
10305	0	0	Ki67+	 8726 12539
10306	0	0	Ki67+	 8726 12790
10307	0	0	Ki67+	 8747 12454
10308	0	0	Ki67+	 8750 12537
10309	0	0	Ki67+	 8750 12826
10310	0	0	Ki67+	 8757 12780
10311	0	0	Ki67+	 8760 12395
10312	0	0	Ki67+	 8765 12434
10313	0	0	Ki67+	 8766 12890
10314	0	0	Ki67+	 8771 12411
10315	0	0	Ki67+	 8773 12851
10316	0	0	Ki67+	 8777 12471
10317	0	0	Ki67+	 8786 12367
10318	0	0	Ki67+	 8787 12774
10319	0	0	Ki67+	 8791 12469
10320	0	0	Ki67+	 8792 12179
10321	0	0	Ki67+	 8792 12453
10322	0	0	Ki67+	 8794 12148
10323	0	0	Ki67+	 8794 12789
10324	0	0	Ki67+	 8797 12414
10325	0	0	Ki67+	 8002 13674
10326	0	0	Ki67+	 8009 13605
10327	0	0	Ki67+	 8015 13667
10328	0	0	Ki67+	 8020 12946
10329	0	0	Ki67+	 8021 13501
10330	0	0	Ki67+	 8027 13564
10331	0	0	Ki67+	 8028 13706
10332	0	0	Ki67+	 8033 13489
10333	0	0	Ki67+	 8033 13646
10334	0	0	Ki67+	 8044 13544
10335	0	0	Ki67+	 8045 13691
10336	0	0	Ki67+	 8052 13504
10337	0	0	Ki67+	 8069 13462
10338	0	0	Ki67+	 8071 12933
10339	0	0	Ki67+	 8081 13162
10340	0	0	Ki67+	 8088 13237
10341	0	0	Ki67+	 8101 13440
10342	0	0	Ki67+	 8104 13673
10343	0	0	Ki67+	 8112 13635
10344	0	0	Ki67+	 8120 13686
10345	0	0	Ki67+	 8121 13567
10346	0	0	Ki67+	 8123 13664
10347	0	0	Ki67+	 8127 13539
10348	0	0	Ki67+	 8127 13595
10349	0	0	Ki67+	 8128 12967
10350	0	0	Ki67+	 8131 13442
10351	0	0	Ki67+	 8133 13132
10352	0	0	Ki67+	 8133 13624
10353	0	0	Ki67+	 8137 13493
10354	0	0	Ki67+	 8138 13505
10355	0	0	Ki67+	 8151 13725
10356	0	0	Ki67+	 8158 13676
10357	0	0	Ki67+	 8160 13708
10358	0	0	Ki67+	 8163 13566
10359	0	0	Ki67+	 8165 13636
10360	0	0	Ki67+	 8167 13490
10361	0	0	Ki67+	 8169 13310
10362	0	0	Ki67+	 8180 13468
10363	0	0	Ki67+	 8187 13499
10364	0	0	Ki67+	 8198 13532
10365	0	0	Ki67+	 8216 13152
10366	0	0	Ki67+	 8223 13503
10367	0	0	Ki67+	 8239 13546
10368	0	0	Ki67+	 8282 13588
10369	0	0	Ki67+	 8288 13066
10370	0	0	Ki67+	 8292 13565
10371	0	0	Ki67+	 8292 13581
10372	0	0	Ki67+	 8297 13614
10373	0	0	Ki67+	 8315 13066
10374	0	0	Ki67+	 8315 13419
10375	0	0	Ki67+	 8315 13614
10376	0	0	Ki67+	 8316 13457
10377	0	0	Ki67+	 8319 13592
10378	0	0	Ki67+	 8326 13576
10379	0	0	Ki67+	 8337 13357
10380	0	0	Ki67+	 8343 13273
10381	0	0	Ki67+	 8346 13580
10382	0	0	Ki67+	 8348 13600
10383	0	0	Ki67+	 8349 13563
10384	0	0	Ki67+	 8359 13256
10385	0	0	Ki67+	 8359 13440
10386	0	0	Ki67+	 8363 13483
10387	0	0	Ki67+	 8375 13318
10388	0	0	Ki67+	 8375 13459
10389	0	0	Ki67+	 8394 13516
10390	0	0	Ki67+	 8404 13312
10391	0	0	Ki67+	 8428 13519
10392	0	0	Ki67+	 8428 13636
10393	0	0	Ki67+	 8446 13196
10394	0	0	Ki67+	 8460 13212
10395	0	0	Ki67+	 8472 13083
10396	0	0	Ki67+	 8477 13524
10397	0	0	Ki67+	 8487 13010
10398	0	0	Ki67+	 8499 13146
10399	0	0	Ki67+	 8507 12983
10400	0	0	Ki67+	 8511 13677
10401	0	0	Ki67+	 8518 13200
10402	0	0	Ki67+	 8518 13388
10403	0	0	Ki67+	 8522 13010
10404	0	0	Ki67+	 8526 12988
10405	0	0	Ki67+	 8539 12941
10406	0	0	Ki67+	 8540 13368
10407	0	0	Ki67+	 8559 13220
10408	0	0	Ki67+	 8569 13516
10409	0	0	Ki67+	 8571 13395
10410	0	0	Ki67+	 8578 13377
10411	0	0	Ki67+	 8581 13554
10412	0	0	Ki67+	 8592 13578
10413	0	0	Ki67+	 8595 13045
10414	0	0	Ki67+	 8602 13201
10415	0	0	Ki67+	 8604 13017
10416	0	0	Ki67+	 8610 13503
10417	0	0	Ki67+	 8612 13045
10418	0	0	Ki67+	 8621 13536
10419	0	0	Ki67+	 8623 13261
10420	0	0	Ki67+	 8633 13381
10421	0	0	Ki67+	 8638 13493
10422	0	0	Ki67+	 8639 13568
10423	0	0	Ki67+	 8640 13473
10424	0	0	Ki67+	 8648 13520
10425	0	0	Ki67+	 8655 13483
10426	0	0	Ki67+	 8655 13539
10427	0	0	Ki67+	 8661 13560
10428	0	0	Ki67+	 8687 13530
10429	0	0	Ki67+	 8695 12993
10430	0	0	Ki67+	 8696 12961
10431	0	0	Ki67+	 8697 12940
10432	0	0	Ki67+	 8712 13511
10433	0	0	Ki67+	 8714 13568
10434	0	0	Ki67+	 8717 13170
10435	0	0	Ki67+	 8719 13230
10436	0	0	Ki67+	 8720 13141
10437	0	0	Ki67+	 8722 12981
10438	0	0	Ki67+	 8724 13546
10439	0	0	Ki67+	 8725 12964
10440	0	0	Ki67+	 8727 13131
10441	0	0	Ki67+	 8731 13001
10442	0	0	Ki67+	 8743 12989
10443	0	0	Ki67+	 8743 13218
10444	0	0	Ki67+	 8748 13030
10445	0	0	Ki67+	 8750 13270
10446	0	0	Ki67+	 8754 13074
10447	0	0	Ki67+	 8754 13117
10448	0	0	Ki67+	 8754 13687
10449	0	0	Ki67+	 8755 12948
10450	0	0	Ki67+	 8758 13190
10451	0	0	Ki67+	 8758 13640
10452	0	0	Ki67+	 8758 13662
10453	0	0	Ki67+	 8762 13154
10454	0	0	Ki67+	 8763 13012
10455	0	0	Ki67+	 8768 13246
10456	0	0	Ki67+	 8768 13270
10457	0	0	Ki67+	 8770 13080
10458	0	0	Ki67+	 8772 12986
10459	0	0	Ki67+	 8772 13616
10460	0	0	Ki67+	 8777 13491
10461	0	0	Ki67+	 8779 13709
10462	0	0	Ki67+	 8780 13370
10463	0	0	Ki67+	 8781 13624
10464	0	0	Ki67+	 8781 13661
10465	0	0	Ki67+	 8785 13672
10466	0	0	Ki67+	 8789 13607
10467	0	0	Ki67+	 8790 13214
10468	0	0	Ki67+	 8793 13141
10469	0	0	Ki67+	 8796 13157
10470	0	0	Ki67+	 8796 13283
10471	0	0	Ki67+	 8038 14527
10472	0	0	Ki67+	 8062 13755
10473	0	0	Ki67+	 8086 14145
10474	0	0	Ki67+	 8095 13768
10475	0	0	Ki67+	 8114 13733
10476	0	0	Ki67+	 8115 13776
10477	0	0	Ki67+	 8124 14388
10478	0	0	Ki67+	 8125 14400
10479	0	0	Ki67+	 8144 14401
10480	0	0	Ki67+	 8149 13997
10481	0	0	Ki67+	 8149 14446
10482	0	0	Ki67+	 8165 14514
10483	0	0	Ki67+	 8167 14362
10484	0	0	Ki67+	 8169 14422
10485	0	0	Ki67+	 8175 14334
10486	0	0	Ki67+	 8177 14477
10487	0	0	Ki67+	 8178 14391
10488	0	0	Ki67+	 8193 14461
10489	0	0	Ki67+	 8198 14311
10490	0	0	Ki67+	 8201 14161
10491	0	0	Ki67+	 8204 14178
10492	0	0	Ki67+	 8204 14422
10493	0	0	Ki67+	 8205 14099
10494	0	0	Ki67+	 8209 14495
10495	0	0	Ki67+	 8211 14210
10496	0	0	Ki67+	 8211 14477
10497	0	0	Ki67+	 8219 14259
10498	0	0	Ki67+	 8220 14102
10499	0	0	Ki67+	 8221 13891
10500	0	0	Ki67+	 8224 14319
10501	0	0	Ki67+	 8227 14337
10502	0	0	Ki67+	 8232 14083
10503	0	0	Ki67+	 8235 14196
10504	0	0	Ki67+	 8239 14518
10505	0	0	Ki67+	 8241 14280
10506	0	0	Ki67+	 8244 14082
10507	0	0	Ki67+	 8247 14151
10508	0	0	Ki67+	 8249 14114
10509	0	0	Ki67+	 8251 14341
10510	0	0	Ki67+	 8256 14231
10511	0	0	Ki67+	 8258 14164
10512	0	0	Ki67+	 8260 14271
10513	0	0	Ki67+	 8260 14449
10514	0	0	Ki67+	 8260 14514
10515	0	0	Ki67+	 8265 14322
10516	0	0	Ki67+	 8266 14065
10517	0	0	Ki67+	 8272 14193
10518	0	0	Ki67+	 8281 14471
10519	0	0	Ki67+	 8283 14031
10520	0	0	Ki67+	 8287 14281
10521	0	0	Ki67+	 8289 14230
10522	0	0	Ki67+	 8297 14074
10523	0	0	Ki67+	 8297 14249
10524	0	0	Ki67+	 8298 14306
10525	0	0	Ki67+	 8298 14431
10526	0	0	Ki67+	 8302 14017
10527	0	0	Ki67+	 8303 14343
10528	0	0	Ki67+	 8308 13814
10529	0	0	Ki67+	 8321 14035
10530	0	0	Ki67+	 8321 14453
10531	0	0	Ki67+	 8325 14428
10532	0	0	Ki67+	 8326 14087
10533	0	0	Ki67+	 8340 14324
10534	0	0	Ki67+	 8344 14301
10535	0	0	Ki67+	 8346 14473
10536	0	0	Ki67+	 8350 14273
10537	0	0	Ki67+	 8352 14400
10538	0	0	Ki67+	 8357 14076
10539	0	0	Ki67+	 8357 14446
10540	0	0	Ki67+	 8360 14245
10541	0	0	Ki67+	 8373 14270
10542	0	0	Ki67+	 8377 14113
10543	0	0	Ki67+	 8378 14426
10544	0	0	Ki67+	 8380 14394
10545	0	0	Ki67+	 8382 14017
10546	0	0	Ki67+	 8383 14073
10547	0	0	Ki67+	 8390 14365
10548	0	0	Ki67+	 8405 14408
10549	0	0	Ki67+	 8413 14381
10550	0	0	Ki67+	 8416 14323
10551	0	0	Ki67+	 8421 14055
10552	0	0	Ki67+	 8425 14416
10553	0	0	Ki67+	 8426 14270
10554	0	0	Ki67+	 8431 14369
10555	0	0	Ki67+	 8432 14247
10556	0	0	Ki67+	 8435 14186
10557	0	0	Ki67+	 8440 13962
10558	0	0	Ki67+	 8441 14213
10559	0	0	Ki67+	 8441 14405
10560	0	0	Ki67+	 8446 14363
10561	0	0	Ki67+	 8448 14172
10562	0	0	Ki67+	 8450 14244
10563	0	0	Ki67+	 8456 14232
10564	0	0	Ki67+	 8461 14000
10565	0	0	Ki67+	 8462 13974
10566	0	0	Ki67+	 8462 14118
10567	0	0	Ki67+	 8464 13942
10568	0	0	Ki67+	 8465 13902
10569	0	0	Ki67+	 8467 14363
10570	0	0	Ki67+	 8473 14271
10571	0	0	Ki67+	 8476 14152
10572	0	0	Ki67+	 8478 13912
10573	0	0	Ki67+	 8478 14292
10574	0	0	Ki67+	 8480 14205
10575	0	0	Ki67+	 8480 14339
10576	0	0	Ki67+	 8482 14237
10577	0	0	Ki67+	 8485 14506
10578	0	0	Ki67+	 8489 14267
10579	0	0	Ki67+	 8490 14319
10580	0	0	Ki67+	 8492 14111
10581	0	0	Ki67+	 8500 14288
10582	0	0	Ki67+	 8501 14247
10583	0	0	Ki67+	 8504 14063
10584	0	0	Ki67+	 8506 13896
10585	0	0	Ki67+	 8509 14027
10586	0	0	Ki67+	 8512 14142
10587	0	0	Ki67+	 8517 13925
10588	0	0	Ki67+	 8521 14072
10589	0	0	Ki67+	 8524 14224
10590	0	0	Ki67+	 8525 13981
10591	0	0	Ki67+	 8526 14483
10592	0	0	Ki67+	 8527 13965
10593	0	0	Ki67+	 8530 14360
10594	0	0	Ki67+	 8537 14037
10595	0	0	Ki67+	 8538 13939
10596	0	0	Ki67+	 8542 14510
10597	0	0	Ki67+	 8557 14488
10598	0	0	Ki67+	 8577 13925
10599	0	0	Ki67+	 8586 14435
10600	0	0	Ki67+	 8610 14442
10601	0	0	Ki67+	 8611 14423
10602	0	0	Ki67+	 8622 14143
10603	0	0	Ki67+	 8624 14456
10604	0	0	Ki67+	 8627 14424
10605	0	0	Ki67+	 8631 14440
10606	0	0	Ki67+	 8634 13934
10607	0	0	Ki67+	 8642 14180
10608	0	0	Ki67+	 8643 14012
10609	0	0	Ki67+	 8653 13950
10610	0	0	Ki67+	 8654 13993
10611	0	0	Ki67+	 8658 14190
10612	0	0	Ki67+	 8667 14465
10613	0	0	Ki67+	 8668 14158
10614	0	0	Ki67+	 8672 13906
10615	0	0	Ki67+	 8673 13800
10616	0	0	Ki67+	 8680 14425
10617	0	0	Ki67+	 8681 14114
10618	0	0	Ki67+	 8682 14408
10619	0	0	Ki67+	 8684 13944
10620	0	0	Ki67+	 8684 14205
10621	0	0	Ki67+	 8694 14185
10622	0	0	Ki67+	 8697 14437
10623	0	0	Ki67+	 8698 13852
10624	0	0	Ki67+	 8705 13882
10625	0	0	Ki67+	 8705 14423
10626	0	0	Ki67+	 8710 14200
10627	0	0	Ki67+	 8710 14499
10628	0	0	Ki67+	 8721 14195
10629	0	0	Ki67+	 8729 13904
10630	0	0	Ki67+	 8741 13875
10631	0	0	Ki67+	 8747 14524
10632	0	0	Ki67+	 8750 14173
10633	0	0	Ki67+	 8751 13923
10634	0	0	Ki67+	 8760 14181
10635	0	0	Ki67+	 8770 13750
10636	0	0	Ki67+	 8779 14328
10637	0	0	Ki67+	 8781 14147
10638	0	0	Ki67+	 8785 13937
10639	0	0	Ki67+	 8795 14173
10640	0	0	Ki67+	 8797 14337
10641	0	0	Ki67+	 8001 14767
10642	0	0	Ki67+	 8003 15252
10643	0	0	Ki67+	 8005 15091
10644	0	0	Ki67+	 8009 14795
10645	0	0	Ki67+	 8009 15202
10646	0	0	Ki67+	 8013 15281
10647	0	0	Ki67+	 8014 14704
10648	0	0	Ki67+	 8014 15144
10649	0	0	Ki67+	 8021 15054
10650	0	0	Ki67+	 8025 14563
10651	0	0	Ki67+	 8025 15236
10652	0	0	Ki67+	 8027 14785
10653	0	0	Ki67+	 8031 15085
10654	0	0	Ki67+	 8035 14847
10655	0	0	Ki67+	 8038 15166
10656	0	0	Ki67+	 8039 15147
10657	0	0	Ki67+	 8040 15125
10658	0	0	Ki67+	 8041 15008
10659	0	0	Ki67+	 8052 15191
10660	0	0	Ki67+	 8055 15218
10661	0	0	Ki67+	 8056 15248
10662	0	0	Ki67+	 8058 15064
10663	0	0	Ki67+	 8060 14538
10664	0	0	Ki67+	 8077 14570
10665	0	0	Ki67+	 8077 14968
10666	0	0	Ki67+	 8078 14822
10667	0	0	Ki67+	 8078 15266
10668	0	0	Ki67+	 8079 14852
10669	0	0	Ki67+	 8079 15125
10670	0	0	Ki67+	 8079 15177
10671	0	0	Ki67+	 8080 14626
10672	0	0	Ki67+	 8083 15219
10673	0	0	Ki67+	 8083 15293
10674	0	0	Ki67+	 8088 14605
10675	0	0	Ki67+	 8093 15246
10676	0	0	Ki67+	 8097 15147
10677	0	0	Ki67+	 8101 14604
10678	0	0	Ki67+	 8103 15214
10679	0	0	Ki67+	 8104 14626
10680	0	0	Ki67+	 8104 15312
10681	0	0	Ki67+	 8106 14576
10682	0	0	Ki67+	 8106 14874
10683	0	0	Ki67+	 8106 15036
10684	0	0	Ki67+	 8107 15009
10685	0	0	Ki67+	 8108 15172
10686	0	0	Ki67+	 8109 14595
10687	0	0	Ki67+	 8112 14663
10688	0	0	Ki67+	 8112 15151
10689	0	0	Ki67+	 8114 15122
10690	0	0	Ki67+	 8115 14705
10691	0	0	Ki67+	 8117 14551
10692	0	0	Ki67+	 8124 15177
10693	0	0	Ki67+	 8125 15255
10694	0	0	Ki67+	 8128 15222
10695	0	0	Ki67+	 8133 15009
10696	0	0	Ki67+	 8136 14643
10697	0	0	Ki67+	 8136 15320
10698	0	0	Ki67+	 8138 14827
10699	0	0	Ki67+	 8140 15295
10700	0	0	Ki67+	 8143 14682
10701	0	0	Ki67+	 8144 14875
10702	0	0	Ki67+	 8146 14904
10703	0	0	Ki67+	 8146 15176
10704	0	0	Ki67+	 8147 14838
10705	0	0	Ki67+	 8147 15070
10706	0	0	Ki67+	 8148 15156
10707	0	0	Ki67+	 8149 14742
10708	0	0	Ki67+	 8151 15107
10709	0	0	Ki67+	 8153 15222
10710	0	0	Ki67+	 8155 14628
10711	0	0	Ki67+	 8158 15194
10712	0	0	Ki67+	 8161 15026
10713	0	0	Ki67+	 8161 15149
10714	0	0	Ki67+	 8162 14709
10715	0	0	Ki67+	 8163 14763
10716	0	0	Ki67+	 8165 15276
10717	0	0	Ki67+	 8168 14644
10718	0	0	Ki67+	 8170 15309
10719	0	0	Ki67+	 8171 15052
10720	0	0	Ki67+	 8176 14768
10721	0	0	Ki67+	 8177 14655
10722	0	0	Ki67+	 8177 15176
10723	0	0	Ki67+	 8180 15215
10724	0	0	Ki67+	 8181 14893
10725	0	0	Ki67+	 8183 14826
10726	0	0	Ki67+	 8183 15028
10727	0	0	Ki67+	 8186 14877
10728	0	0	Ki67+	 8186 15080
10729	0	0	Ki67+	 8188 15122
10730	0	0	Ki67+	 8190 14694
10731	0	0	Ki67+	 8194 14792
10732	0	0	Ki67+	 8194 14842
10733	0	0	Ki67+	 8195 15185
10734	0	0	Ki67+	 8196 14813
10735	0	0	Ki67+	 8197 14878
10736	0	0	Ki67+	 8198 14656
10737	0	0	Ki67+	 8200 14688
10738	0	0	Ki67+	 8200 14726
10739	0	0	Ki67+	 8209 15038
10740	0	0	Ki67+	 8215 15027
10741	0	0	Ki67+	 8218 14570
10742	0	0	Ki67+	 8219 14759
10743	0	0	Ki67+	 8221 14848
10744	0	0	Ki67+	 8224 14868
10745	0	0	Ki67+	 8227 14709
10746	0	0	Ki67+	 8239 14825
10747	0	0	Ki67+	 8241 14746
10748	0	0	Ki67+	 8244 15298
10749	0	0	Ki67+	 8245 14693
10750	0	0	Ki67+	 8248 14725
10751	0	0	Ki67+	 8248 14870
10752	0	0	Ki67+	 8255 14577
10753	0	0	Ki67+	 8261 14554
10754	0	0	Ki67+	 8265 14532
10755	0	0	Ki67+	 8265 15293
10756	0	0	Ki67+	 8273 14604
10757	0	0	Ki67+	 8273 14782
10758	0	0	Ki67+	 8277 14745
10759	0	0	Ki67+	 8279 14625
10760	0	0	Ki67+	 8280 15292
10761	0	0	Ki67+	 8284 14716
10762	0	0	Ki67+	 8284 15258
10763	0	0	Ki67+	 8285 14804
10764	0	0	Ki67+	 8286 14852
10765	0	0	Ki67+	 8293 14695
10766	0	0	Ki67+	 8294 15277
10767	0	0	Ki67+	 8296 14743
10768	0	0	Ki67+	 8300 15215
10769	0	0	Ki67+	 8301 14826
10770	0	0	Ki67+	 8303 14601
10771	0	0	Ki67+	 8308 15261
10772	0	0	Ki67+	 8311 14635
10773	0	0	Ki67+	 8319 15292
10774	0	0	Ki67+	 8323 14762
10775	0	0	Ki67+	 8323 15270
10776	0	0	Ki67+	 8324 14589
10777	0	0	Ki67+	 8327 14729
10778	0	0	Ki67+	 8327 15201
10779	0	0	Ki67+	 8327 15324
10780	0	0	Ki67+	 8328 14554
10781	0	0	Ki67+	 8331 14632
10782	0	0	Ki67+	 8336 14781
10783	0	0	Ki67+	 8337 15169
10784	0	0	Ki67+	 8338 15227
10785	0	0	Ki67+	 8343 14600
10786	0	0	Ki67+	 8343 15152
10787	0	0	Ki67+	 8345 15296
10788	0	0	Ki67+	 8350 15242
10789	0	0	Ki67+	 8353 15280
10790	0	0	Ki67+	 8359 15253
10791	0	0	Ki67+	 8375 15189
10792	0	0	Ki67+	 8376 14535
10793	0	0	Ki67+	 8376 15222
10794	0	0	Ki67+	 8384 14569
10795	0	0	Ki67+	 8384 15108
10796	0	0	Ki67+	 8390 15150
10797	0	0	Ki67+	 8390 15243
10798	0	0	Ki67+	 8393 15208
10799	0	0	Ki67+	 8413 14554
10800	0	0	Ki67+	 8419 15092
10801	0	0	Ki67+	 8420 15057
10802	0	0	Ki67+	 8436 15042
10803	0	0	Ki67+	 8445 14862
10804	0	0	Ki67+	 8450 15151
10805	0	0	Ki67+	 8455 14982
10806	0	0	Ki67+	 8456 15019
10807	0	0	Ki67+	 8468 14995
10808	0	0	Ki67+	 8481 14554
10809	0	0	Ki67+	 8481 15183
10810	0	0	Ki67+	 8483 15037
10811	0	0	Ki67+	 8485 15097
10812	0	0	Ki67+	 8488 14931
10813	0	0	Ki67+	 8492 14607
10814	0	0	Ki67+	 8492 15065
10815	0	0	Ki67+	 8495 14811
10816	0	0	Ki67+	 8495 15213
10817	0	0	Ki67+	 8496 15165
10818	0	0	Ki67+	 8498 15014
10819	0	0	Ki67+	 8501 14940
10820	0	0	Ki67+	 8502 14835
10821	0	0	Ki67+	 8505 15190
10822	0	0	Ki67+	 8515 14805
10823	0	0	Ki67+	 8517 15181
10824	0	0	Ki67+	 8518 14636
10825	0	0	Ki67+	 8519 14568
10826	0	0	Ki67+	 8520 15104
10827	0	0	Ki67+	 8521 14592
10828	0	0	Ki67+	 8521 14776
10829	0	0	Ki67+	 8525 15210
10830	0	0	Ki67+	 8530 14614
10831	0	0	Ki67+	 8534 14791
10832	0	0	Ki67+	 8535 15137
10833	0	0	Ki67+	 8539 14779
10834	0	0	Ki67+	 8541 14768
10835	0	0	Ki67+	 8541 14942
10836	0	0	Ki67+	 8545 14870
10837	0	0	Ki67+	 8546 14636
10838	0	0	Ki67+	 8546 15157
10839	0	0	Ki67+	 8546 15325
10840	0	0	Ki67+	 8548 15176
10841	0	0	Ki67+	 8548 15305
10842	0	0	Ki67+	 8549 14608
10843	0	0	Ki67+	 8550 14719
10844	0	0	Ki67+	 8552 15246
10845	0	0	Ki67+	 8553 14732
10846	0	0	Ki67+	 8554 15216
10847	0	0	Ki67+	 8558 14571
10848	0	0	Ki67+	 8558 14983
10849	0	0	Ki67+	 8560 14854
10850	0	0	Ki67+	 8561 14965
10851	0	0	Ki67+	 8561 15295
10852	0	0	Ki67+	 8562 14881
10853	0	0	Ki67+	 8564 15320
10854	0	0	Ki67+	 8567 14587
10855	0	0	Ki67+	 8568 14950
10856	0	0	Ki67+	 8573 14782
10857	0	0	Ki67+	 8578 14703
10858	0	0	Ki67+	 8578 14726
10859	0	0	Ki67+	 8578 14980
10860	0	0	Ki67+	 8580 14629
10861	0	0	Ki67+	 8580 15253
10862	0	0	Ki67+	 8584 14834
10863	0	0	Ki67+	 8584 15034
10864	0	0	Ki67+	 8586 15132
10865	0	0	Ki67+	 8590 15049
10866	0	0	Ki67+	 8591 14901
10867	0	0	Ki67+	 8592 14746
10868	0	0	Ki67+	 8595 14850
10869	0	0	Ki67+	 8595 15141
10870	0	0	Ki67+	 8596 14991
10871	0	0	Ki67+	 8599 14571
10872	0	0	Ki67+	 8612 14717
10873	0	0	Ki67+	 8612 15155
10874	0	0	Ki67+	 8613 15062
10875	0	0	Ki67+	 8614 14697
10876	0	0	Ki67+	 8615 14601
10877	0	0	Ki67+	 8615 14618
10878	0	0	Ki67+	 8623 14898
10879	0	0	Ki67+	 8627 15037
10880	0	0	Ki67+	 8631 15152
10881	0	0	Ki67+	 8634 14737
10882	0	0	Ki67+	 8635 14693
10883	0	0	Ki67+	 8635 15244
10884	0	0	Ki67+	 8636 14897
10885	0	0	Ki67+	 8638 14875
10886	0	0	Ki67+	 8643 14912
10887	0	0	Ki67+	 8644 15309
10888	0	0	Ki67+	 8646 14596
10889	0	0	Ki67+	 8649 14555
10890	0	0	Ki67+	 8652 15258
10891	0	0	Ki67+	 8657 15298
10892	0	0	Ki67+	 8660 14667
10893	0	0	Ki67+	 8661 15220
10894	0	0	Ki67+	 8668 14577
10895	0	0	Ki67+	 8668 14604
10896	0	0	Ki67+	 8675 14863
10897	0	0	Ki67+	 8677 15108
10898	0	0	Ki67+	 8683 15022
10899	0	0	Ki67+	 8685 14588
10900	0	0	Ki67+	 8690 15106
10901	0	0	Ki67+	 8691 14607
10902	0	0	Ki67+	 8693 14698
10903	0	0	Ki67+	 8696 15234
10904	0	0	Ki67+	 8697 14564
10905	0	0	Ki67+	 8698 14852
10906	0	0	Ki67+	 8699 15208
10907	0	0	Ki67+	 8703 14667
10908	0	0	Ki67+	 8704 14577
10909	0	0	Ki67+	 8706 14820
10910	0	0	Ki67+	 8706 15299
10911	0	0	Ki67+	 8707 15096
10912	0	0	Ki67+	 8709 15263
10913	0	0	Ki67+	 8709 15287
10914	0	0	Ki67+	 8711 15112
10915	0	0	Ki67+	 8722 14547
10916	0	0	Ki67+	 8722 14850
10917	0	0	Ki67+	 8722 15066
10918	0	0	Ki67+	 8723 14940
10919	0	0	Ki67+	 8725 14962
10920	0	0	Ki67+	 8726 15210
10921	0	0	Ki67+	 8726 15293
10922	0	0	Ki67+	 8728 15014
10923	0	0	Ki67+	 8730 15156
10924	0	0	Ki67+	 8732 14802
10925	0	0	Ki67+	 8733 14839
10926	0	0	Ki67+	 8734 15094
10927	0	0	Ki67+	 8736 14658
10928	0	0	Ki67+	 8738 14592
10929	0	0	Ki67+	 8739 14990
10930	0	0	Ki67+	 8740 14967
10931	0	0	Ki67+	 8745 15085
10932	0	0	Ki67+	 8747 14940
10933	0	0	Ki67+	 8749 14885
10934	0	0	Ki67+	 8756 14911
10935	0	0	Ki67+	 8756 15011
10936	0	0	Ki67+	 8762 14652
10937	0	0	Ki67+	 8772 14982
10938	0	0	Ki67+	 8777 14922
10939	0	0	Ki67+	 8777 15066
10940	0	0	Ki67+	 8784 14622
10941	0	0	Ki67+	 8786 14831
10942	0	0	Ki67+	 8001 15907
10943	0	0	Ki67+	 8002 15341
10944	0	0	Ki67+	 8004 15793
10945	0	0	Ki67+	 8005 15829
10946	0	0	Ki67+	 8009 15384
10947	0	0	Ki67+	 8012 15369
10948	0	0	Ki67+	 8012 15440
10949	0	0	Ki67+	 8016 15769
10950	0	0	Ki67+	 8019 15887
10951	0	0	Ki67+	 8019 15935
10952	0	0	Ki67+	 8021 15795
10953	0	0	Ki67+	 8023 15694
10954	0	0	Ki67+	 8024 15566
10955	0	0	Ki67+	 8029 15750
10956	0	0	Ki67+	 8031 15548
10957	0	0	Ki67+	 8032 15347
10958	0	0	Ki67+	 8036 15572
10959	0	0	Ki67+	 8038 15736
10960	0	0	Ki67+	 8039 15932
10961	0	0	Ki67+	 8040 15718
10962	0	0	Ki67+	 8043 15822
10963	0	0	Ki67+	 8047 15525
10964	0	0	Ki67+	 8048 15402
10965	0	0	Ki67+	 8052 15725
10966	0	0	Ki67+	 8052 15913
10967	0	0	Ki67+	 8055 15599
10968	0	0	Ki67+	 8056 15888
10969	0	0	Ki67+	 8058 15553
10970	0	0	Ki67+	 8059 15380
10971	0	0	Ki67+	 8064 15675
10972	0	0	Ki67+	 8066 15794
10973	0	0	Ki67+	 8069 15576
10974	0	0	Ki67+	 8072 15399
10975	0	0	Ki67+	 8074 15658
10976	0	0	Ki67+	 8075 15783
10977	0	0	Ki67+	 8078 15369
10978	0	0	Ki67+	 8079 15753
10979	0	0	Ki67+	 8079 15794
10980	0	0	Ki67+	 8080 15613
10981	0	0	Ki67+	 8083 15741
10982	0	0	Ki67+	 8084 15851
10983	0	0	Ki67+	 8086 15762
10984	0	0	Ki67+	 8088 15827
10985	0	0	Ki67+	 8092 15603
10986	0	0	Ki67+	 8094 15585
10987	0	0	Ki67+	 8098 15984
10988	0	0	Ki67+	 8101 16114
10989	0	0	Ki67+	 8106 15793
10990	0	0	Ki67+	 8115 15990
10991	0	0	Ki67+	 8122 15769
10992	0	0	Ki67+	 8127 15349
10993	0	0	Ki67+	 8135 15386
10994	0	0	Ki67+	 8135 15734
10995	0	0	Ki67+	 8151 15338
10996	0	0	Ki67+	 8153 15874
10997	0	0	Ki67+	 8154 15485
10998	0	0	Ki67+	 8155 15910
10999	0	0	Ki67+	 8157 15542
11000	0	0	Ki67+	 8166 15743
11001	0	0	Ki67+	 8167 15808
11002	0	0	Ki67+	 8167 15857
11003	0	0	Ki67+	 8168 15701
11004	0	0	Ki67+	 8168 15966
11005	0	0	Ki67+	 8172 15686
11006	0	0	Ki67+	 8175 16062
11007	0	0	Ki67+	 8178 15941
11008	0	0	Ki67+	 8179 15862
11009	0	0	Ki67+	 8182 15783
11010	0	0	Ki67+	 8184 16018
11011	0	0	Ki67+	 8187 15812
11012	0	0	Ki67+	 8190 15839
11013	0	0	Ki67+	 8193 15912
11014	0	0	Ki67+	 8193 16079
11015	0	0	Ki67+	 8194 15891
11016	0	0	Ki67+	 8199 15937
11017	0	0	Ki67+	 8203 16030
11018	0	0	Ki67+	 8207 15996
11019	0	0	Ki67+	 8210 16044
11020	0	0	Ki67+	 8213 15746
11021	0	0	Ki67+	 8214 15933
11022	0	0	Ki67+	 8215 15881
11023	0	0	Ki67+	 8221 15912
11024	0	0	Ki67+	 8221 16033
11025	0	0	Ki67+	 8223 15789
11026	0	0	Ki67+	 8225 15815
11027	0	0	Ki67+	 8232 15548
11028	0	0	Ki67+	 8232 15992
11029	0	0	Ki67+	 8233 15742
11030	0	0	Ki67+	 8239 15810
11031	0	0	Ki67+	 8240 15899
11032	0	0	Ki67+	 8241 15445
11033	0	0	Ki67+	 8241 16059
11034	0	0	Ki67+	 8242 15797
11035	0	0	Ki67+	 8243 15929
11036	0	0	Ki67+	 8245 15972
11037	0	0	Ki67+	 8246 15341
11038	0	0	Ki67+	 8256 15445
11039	0	0	Ki67+	 8256 15697
11040	0	0	Ki67+	 8263 16096
11041	0	0	Ki67+	 8266 15509
11042	0	0	Ki67+	 8271 15374
11043	0	0	Ki67+	 8271 15407
11044	0	0	Ki67+	 8279 15563
11045	0	0	Ki67+	 8280 15334
11046	0	0	Ki67+	 8280 16034
11047	0	0	Ki67+	 8286 16062
11048	0	0	Ki67+	 8291 15338
11049	0	0	Ki67+	 8292 15425
11050	0	0	Ki67+	 8294 15541
11051	0	0	Ki67+	 8297 15438
11052	0	0	Ki67+	 8298 15835
11053	0	0	Ki67+	 8301 15998
11054	0	0	Ki67+	 8305 15384
11055	0	0	Ki67+	 8305 15423
11056	0	0	Ki67+	 8306 15952
11057	0	0	Ki67+	 8309 15530
11058	0	0	Ki67+	 8309 15615
11059	0	0	Ki67+	 8311 16040
11060	0	0	Ki67+	 8312 15331
11061	0	0	Ki67+	 8320 16089
11062	0	0	Ki67+	 8321 15360
11063	0	0	Ki67+	 8322 15630
11064	0	0	Ki67+	 8326 15600
11065	0	0	Ki67+	 8327 15578
11066	0	0	Ki67+	 8339 15608
11067	0	0	Ki67+	 8342 15493
11068	0	0	Ki67+	 8359 15654
11069	0	0	Ki67+	 8361 16118
11070	0	0	Ki67+	 8362 15568
11071	0	0	Ki67+	 8369 15849
11072	0	0	Ki67+	 8373 15983
11073	0	0	Ki67+	 8374 15635
11074	0	0	Ki67+	 8374 16088
11075	0	0	Ki67+	 8382 16107
11076	0	0	Ki67+	 8392 15986
11077	0	0	Ki67+	 8392 16023
11078	0	0	Ki67+	 8397 16056
11079	0	0	Ki67+	 8409 15419
11080	0	0	Ki67+	 8415 15395
11081	0	0	Ki67+	 8416 15631
11082	0	0	Ki67+	 8417 15472
11083	0	0	Ki67+	 8419 15592
11084	0	0	Ki67+	 8421 15643
11085	0	0	Ki67+	 8422 15979
11086	0	0	Ki67+	 8424 15541
11087	0	0	Ki67+	 8424 15791
11088	0	0	Ki67+	 8425 16021
11089	0	0	Ki67+	 8430 15436
11090	0	0	Ki67+	 8430 16067
11091	0	0	Ki67+	 8433 15824
11092	0	0	Ki67+	 8440 15617
11093	0	0	Ki67+	 8441 15646
11094	0	0	Ki67+	 8442 15861
11095	0	0	Ki67+	 8445 16036
11096	0	0	Ki67+	 8446 15511
11097	0	0	Ki67+	 8446 15793
11098	0	0	Ki67+	 8447 15465
11099	0	0	Ki67+	 8448 15366
11100	0	0	Ki67+	 8448 15762
11101	0	0	Ki67+	 8449 15330
11102	0	0	Ki67+	 8450 15603
11103	0	0	Ki67+	 8450 15742
11104	0	0	Ki67+	 8454 15851
11105	0	0	Ki67+	 8455 15875
11106	0	0	Ki67+	 8456 15814
11107	0	0	Ki67+	 8460 15542
11108	0	0	Ki67+	 8461 15411
11109	0	0	Ki67+	 8466 15488
11110	0	0	Ki67+	 8467 16079
11111	0	0	Ki67+	 8469 15743
11112	0	0	Ki67+	 8473 15804
11113	0	0	Ki67+	 8474 15442
11114	0	0	Ki67+	 8475 15426
11115	0	0	Ki67+	 8475 15842
11116	0	0	Ki67+	 8476 16105
11117	0	0	Ki67+	 8477 15498
11118	0	0	Ki67+	 8479 15774
11119	0	0	Ki67+	 8482 15345
11120	0	0	Ki67+	 8482 15858
11121	0	0	Ki67+	 8483 15383
11122	0	0	Ki67+	 8484 15517
11123	0	0	Ki67+	 8490 16076
11124	0	0	Ki67+	 8493 15827
11125	0	0	Ki67+	 8494 15450
11126	0	0	Ki67+	 8496 15878
11127	0	0	Ki67+	 8497 15505
11128	0	0	Ki67+	 8499 15377
11129	0	0	Ki67+	 8499 15533
11130	0	0	Ki67+	 8505 15413
11131	0	0	Ki67+	 8505 15783
11132	0	0	Ki67+	 8511 15676
11133	0	0	Ki67+	 8514 15348
11134	0	0	Ki67+	 8514 15799
11135	0	0	Ki67+	 8514 15857
11136	0	0	Ki67+	 8523 15866
11137	0	0	Ki67+	 8529 15570
11138	0	0	Ki67+	 8545 15852
11139	0	0	Ki67+	 8546 15807
11140	0	0	Ki67+	 8549 15347
11141	0	0	Ki67+	 8550 15868
11142	0	0	Ki67+	 8553 15660
11143	0	0	Ki67+	 8556 15554
11144	0	0	Ki67+	 8560 15620
11145	0	0	Ki67+	 8560 15643
11146	0	0	Ki67+	 8568 15917
11147	0	0	Ki67+	 8569 15597
11148	0	0	Ki67+	 8570 15359
11149	0	0	Ki67+	 8570 15647
11150	0	0	Ki67+	 8572 15549
11151	0	0	Ki67+	 8573 15829
11152	0	0	Ki67+	 8574 16092
11153	0	0	Ki67+	 8575 15561
11154	0	0	Ki67+	 8577 15345
11155	0	0	Ki67+	 8577 15619
11156	0	0	Ki67+	 8579 15575
11157	0	0	Ki67+	 8579 15705
11158	0	0	Ki67+	 8581 15644
11159	0	0	Ki67+	 8588 15906
11160	0	0	Ki67+	 8593 15619
11161	0	0	Ki67+	 8593 15669
11162	0	0	Ki67+	 8595 15800
11163	0	0	Ki67+	 8598 15516
11164	0	0	Ki67+	 8599 15855
11165	0	0	Ki67+	 8600 15742
11166	0	0	Ki67+	 8602 15881
11167	0	0	Ki67+	 8603 15696
11168	0	0	Ki67+	 8604 15553
11169	0	0	Ki67+	 8608 15933
11170	0	0	Ki67+	 8611 15538
11171	0	0	Ki67+	 8611 15667
11172	0	0	Ki67+	 8614 15836
11173	0	0	Ki67+	 8615 15904
11174	0	0	Ki67+	 8616 15947
11175	0	0	Ki67+	 8623 15865
11176	0	0	Ki67+	 8628 15539
11177	0	0	Ki67+	 8629 15735
11178	0	0	Ki67+	 8634 15756
11179	0	0	Ki67+	 8634 15928
11180	0	0	Ki67+	 8635 15701
11181	0	0	Ki67+	 8646 15496
11182	0	0	Ki67+	 8649 15943
11183	0	0	Ki67+	 8657 15548
11184	0	0	Ki67+	 8658 15379
11185	0	0	Ki67+	 8659 15781
11186	0	0	Ki67+	 8667 15418
11187	0	0	Ki67+	 8668 15516
11188	0	0	Ki67+	 8668 15586
11189	0	0	Ki67+	 8670 15740
11190	0	0	Ki67+	 8671 15791
11191	0	0	Ki67+	 8673 15351
11192	0	0	Ki67+	 8674 15408
11193	0	0	Ki67+	 8674 15613
11194	0	0	Ki67+	 8681 15640
11195	0	0	Ki67+	 8685 15346
11196	0	0	Ki67+	 8689 15435
11197	0	0	Ki67+	 8689 15554
11198	0	0	Ki67+	 8691 15595
11199	0	0	Ki67+	 8692 15724
11200	0	0	Ki67+	 8697 15477
11201	0	0	Ki67+	 8700 15676
11202	0	0	Ki67+	 8705 15782
11203	0	0	Ki67+	 8706 15420
11204	0	0	Ki67+	 8707 15458
11205	0	0	Ki67+	 8711 15915
11206	0	0	Ki67+	 8712 15363
11207	0	0	Ki67+	 8712 15619
11208	0	0	Ki67+	 8713 15679
11209	0	0	Ki67+	 8713 15708
11210	0	0	Ki67+	 8719 15742
11211	0	0	Ki67+	 8724 15566
11212	0	0	Ki67+	 8724 15766
11213	0	0	Ki67+	 8726 15479
11214	0	0	Ki67+	 8726 15614
11215	0	0	Ki67+	 8732 15655
11216	0	0	Ki67+	 8736 15612
11217	0	0	Ki67+	 8741 15516
11218	0	0	Ki67+	 8743 15593
11219	0	0	Ki67+	 8743 15631
11220	0	0	Ki67+	 8748 15694
11221	0	0	Ki67+	 8753 15749
11222	0	0	Ki67+	 8760 15487
11223	0	0	Ki67+	 8763 16060
11224	0	0	Ki67+	 8768 16085
11225	0	0	Ki67+	 8776 15955
11226	0	0	Ki67+	 8778 16088
11227	0	0	Ki67+	 8779 16035
11228	0	0	Ki67+	 8783 15510
11229	0	0	Ki67+	 8787 15799
11230	0	0	Ki67+	 8792 16076
11231	0	0	Ki67+	 8798 15927
11232	0	0	Ki67+	 8798 16043
11233	0	0	Ki67+	 8006 16540
11234	0	0	Ki67+	 8024 16417
11235	0	0	Ki67+	 8058 16599
11236	0	0	Ki67+	 8080 16585
11237	0	0	Ki67+	 8081 16601
11238	0	0	Ki67+	 8093 16525
11239	0	0	Ki67+	 8104 16184
11240	0	0	Ki67+	 8110 16545
11241	0	0	Ki67+	 8119 16573
11242	0	0	Ki67+	 8120 16609
11243	0	0	Ki67+	 8137 16536
11244	0	0	Ki67+	 8145 16563
11245	0	0	Ki67+	 8149 16175
11246	0	0	Ki67+	 8155 16225
11247	0	0	Ki67+	 8165 16722
11248	0	0	Ki67+	 8169 16129
11249	0	0	Ki67+	 8170 16905
11250	0	0	Ki67+	 8178 16174
11251	0	0	Ki67+	 8180 16804
11252	0	0	Ki67+	 8182 16189
11253	0	0	Ki67+	 8194 16211
11254	0	0	Ki67+	 8198 16752
11255	0	0	Ki67+	 8201 16843
11256	0	0	Ki67+	 8203 16875
11257	0	0	Ki67+	 8215 16779
11258	0	0	Ki67+	 8216 16170
11259	0	0	Ki67+	 8217 16805
11260	0	0	Ki67+	 8221 16207
11261	0	0	Ki67+	 8221 16852
11262	0	0	Ki67+	 8231 16746
11263	0	0	Ki67+	 8232 16181
11264	0	0	Ki67+	 8235 16780
11265	0	0	Ki67+	 8242 16875
11266	0	0	Ki67+	 8243 16216
11267	0	0	Ki67+	 8249 16907
11268	0	0	Ki67+	 8250 16143
11269	0	0	Ki67+	 8268 16875
11270	0	0	Ki67+	 8279 16860
11271	0	0	Ki67+	 8280 16186
11272	0	0	Ki67+	 8288 16836
11273	0	0	Ki67+	 8290 16618
11274	0	0	Ki67+	 8295 16157
11275	0	0	Ki67+	 8296 16826
11276	0	0	Ki67+	 8303 16295
11277	0	0	Ki67+	 8305 16889
11278	0	0	Ki67+	 8310 16849
11279	0	0	Ki67+	 8316 16359
11280	0	0	Ki67+	 8319 16836
11281	0	0	Ki67+	 8331 16374
11282	0	0	Ki67+	 8332 16902
11283	0	0	Ki67+	 8335 16337
11284	0	0	Ki67+	 8335 16919
11285	0	0	Ki67+	 8338 16143
11286	0	0	Ki67+	 8340 16855
11287	0	0	Ki67+	 8347 16203
11288	0	0	Ki67+	 8347 16288
11289	0	0	Ki67+	 8347 16916
11290	0	0	Ki67+	 8349 16131
11291	0	0	Ki67+	 8350 16372
11292	0	0	Ki67+	 8355 16349
11293	0	0	Ki67+	 8361 16158
11294	0	0	Ki67+	 8367 16198
11295	0	0	Ki67+	 8374 16919
11296	0	0	Ki67+	 8386 16374
11297	0	0	Ki67+	 8388 16250
11298	0	0	Ki67+	 8389 16213
11299	0	0	Ki67+	 8390 16150
11300	0	0	Ki67+	 8391 16324
11301	0	0	Ki67+	 8391 16352
11302	0	0	Ki67+	 8396 16902
11303	0	0	Ki67+	 8397 16202
11304	0	0	Ki67+	 8417 16178
11305	0	0	Ki67+	 8421 16205
11306	0	0	Ki67+	 8422 16149
11307	0	0	Ki67+	 8424 16382
11308	0	0	Ki67+	 8426 16271
11309	0	0	Ki67+	 8430 16616
11310	0	0	Ki67+	 8436 16241
11311	0	0	Ki67+	 8438 16383
11312	0	0	Ki67+	 8438 16407
11313	0	0	Ki67+	 8450 16322
11314	0	0	Ki67+	 8451 16798
11315	0	0	Ki67+	 8456 16412
11316	0	0	Ki67+	 8456 16587
11317	0	0	Ki67+	 8457 16201
11318	0	0	Ki67+	 8458 16268
11319	0	0	Ki67+	 8462 16359
11320	0	0	Ki67+	 8464 16927
11321	0	0	Ki67+	 8465 16173
11322	0	0	Ki67+	 8475 16725
11323	0	0	Ki67+	 8477 16385
11324	0	0	Ki67+	 8479 16180
11325	0	0	Ki67+	 8492 16353
11326	0	0	Ki67+	 8505 16415
11327	0	0	Ki67+	 8515 16393
11328	0	0	Ki67+	 8518 16476
11329	0	0	Ki67+	 8522 16449
11330	0	0	Ki67+	 8523 16338
11331	0	0	Ki67+	 8529 16143
11332	0	0	Ki67+	 8530 16299
11333	0	0	Ki67+	 8533 16397
11334	0	0	Ki67+	 8533 16580
11335	0	0	Ki67+	 8544 16475
11336	0	0	Ki67+	 8552 16246
11337	0	0	Ki67+	 8552 16368
11338	0	0	Ki67+	 8554 16342
11339	0	0	Ki67+	 8556 16513
11340	0	0	Ki67+	 8561 16285
11341	0	0	Ki67+	 8562 16465
11342	0	0	Ki67+	 8567 16394
11343	0	0	Ki67+	 8568 16562
11344	0	0	Ki67+	 8569 16296
11345	0	0	Ki67+	 8570 16315
11346	0	0	Ki67+	 8574 16433
11347	0	0	Ki67+	 8577 16526
11348	0	0	Ki67+	 8578 16362
11349	0	0	Ki67+	 8579 16241
11350	0	0	Ki67+	 8585 16210
11351	0	0	Ki67+	 8591 16413
11352	0	0	Ki67+	 8608 16497
11353	0	0	Ki67+	 8608 16538
11354	0	0	Ki67+	 8609 16312
11355	0	0	Ki67+	 8609 16467
11356	0	0	Ki67+	 8610 16327
11357	0	0	Ki67+	 8612 16281
11358	0	0	Ki67+	 8613 16724
11359	0	0	Ki67+	 8619 16505
11360	0	0	Ki67+	 8627 16303
11361	0	0	Ki67+	 8628 16449
11362	0	0	Ki67+	 8630 16259
11363	0	0	Ki67+	 8630 16412
11364	0	0	Ki67+	 8633 16324
11365	0	0	Ki67+	 8635 16533
11366	0	0	Ki67+	 8635 16579
11367	0	0	Ki67+	 8645 16325
11368	0	0	Ki67+	 8649 16377
11369	0	0	Ki67+	 8652 16434
11370	0	0	Ki67+	 8652 16548
11371	0	0	Ki67+	 8655 16265
11372	0	0	Ki67+	 8660 16350
11373	0	0	Ki67+	 8660 16596
11374	0	0	Ki67+	 8664 16507
11375	0	0	Ki67+	 8667 16280
11376	0	0	Ki67+	 8669 16255
11377	0	0	Ki67+	 8673 16315
11378	0	0	Ki67+	 8675 16363
11379	0	0	Ki67+	 8680 16334
11380	0	0	Ki67+	 8683 16568
11381	0	0	Ki67+	 8690 16599
11382	0	0	Ki67+	 8696 16536
11383	0	0	Ki67+	 8697 16656
11384	0	0	Ki67+	 8703 16455
11385	0	0	Ki67+	 8704 16354
11386	0	0	Ki67+	 8708 16391
11387	0	0	Ki67+	 8721 16614
11388	0	0	Ki67+	 8722 16562
11389	0	0	Ki67+	 8726 16421
11390	0	0	Ki67+	 8734 16457
11391	0	0	Ki67+	 8735 16625
11392	0	0	Ki67+	 8739 16368
11393	0	0	Ki67+	 8741 16379
11394	0	0	Ki67+	 8741 16505
11395	0	0	Ki67+	 8743 16649
11396	0	0	Ki67+	 8744 16429
11397	0	0	Ki67+	 8747 16306
11398	0	0	Ki67+	 8753 16532
11399	0	0	Ki67+	 8753 16590
11400	0	0	Ki67+	 8757 16407
11401	0	0	Ki67+	 8762 16257
11402	0	0	Ki67+	 8765 16563
11403	0	0	Ki67+	 8765 16706
11404	0	0	Ki67+	 8768 16634
11405	0	0	Ki67+	 8771 16524
11406	0	0	Ki67+	 8772 16447
11407	0	0	Ki67+	 8773 16663
11408	0	0	Ki67+	 8776 16188
11409	0	0	Ki67+	 8777 16464
11410	0	0	Ki67+	 8777 16538
11411	0	0	Ki67+	 8778 16309
11412	0	0	Ki67+	 8780 16605
11413	0	0	Ki67+	 8781 16369
11414	0	0	Ki67+	 8783 16143
11415	0	0	Ki67+	 8792 16236
11416	0	0	Ki67+	 8793 16670
11417	0	0	Ki67+	 8794 16416
11418	0	0	Ki67+	 8796 16211
11419	0	0	Ki67+	 8796 16495
11420	0	0	Ki67+	 8004 17446
11421	0	0	Ki67+	 8011 17471
11422	0	0	Ki67+	 8028 16994
11423	0	0	Ki67+	 8039 16962
11424	0	0	Ki67+	 8085 17712
11425	0	0	Ki67+	 8097 17478
11426	0	0	Ki67+	 8100 17422
11427	0	0	Ki67+	 8107 17446
11428	0	0	Ki67+	 8123 17487
11429	0	0	Ki67+	 8125 17415
11430	0	0	Ki67+	 8135 17385
11431	0	0	Ki67+	 8137 17451
11432	0	0	Ki67+	 8138 17353
11433	0	0	Ki67+	 8138 17499
11434	0	0	Ki67+	 8141 17525
11435	0	0	Ki67+	 8146 17086
11436	0	0	Ki67+	 8147 17490
11437	0	0	Ki67+	 8151 17575
11438	0	0	Ki67+	 8156 17400
11439	0	0	Ki67+	 8165 17421
11440	0	0	Ki67+	 8165 17529
11441	0	0	Ki67+	 8166 17356
11442	0	0	Ki67+	 8178 17367
11443	0	0	Ki67+	 8182 17377
11444	0	0	Ki67+	 8188 17038
11445	0	0	Ki67+	 8191 17556
11446	0	0	Ki67+	 8193 17424
11447	0	0	Ki67+	 8195 17406
11448	0	0	Ki67+	 8204 17616
11449	0	0	Ki67+	 8207 17341
11450	0	0	Ki67+	 8214 17395
11451	0	0	Ki67+	 8232 17365
11452	0	0	Ki67+	 8233 17406
11453	0	0	Ki67+	 8244 17695
11454	0	0	Ki67+	 8247 17335
11455	0	0	Ki67+	 8248 17360
11456	0	0	Ki67+	 8248 17429
11457	0	0	Ki67+	 8253 16938
11458	0	0	Ki67+	 8255 17384
11459	0	0	Ki67+	 8261 16947
11460	0	0	Ki67+	 8267 17416
11461	0	0	Ki67+	 8267 17612
11462	0	0	Ki67+	 8273 17363
11463	0	0	Ki67+	 8277 17638
11464	0	0	Ki67+	 8280 17495
11465	0	0	Ki67+	 8290 16929
11466	0	0	Ki67+	 8295 16957
11467	0	0	Ki67+	 8298 17316
11468	0	0	Ki67+	 8298 17377
11469	0	0	Ki67+	 8306 17458
11470	0	0	Ki67+	 8308 17315
11471	0	0	Ki67+	 8314 17295
11472	0	0	Ki67+	 8315 17608
11473	0	0	Ki67+	 8317 17423
11474	0	0	Ki67+	 8320 17334
11475	0	0	Ki67+	 8321 17368
11476	0	0	Ki67+	 8322 16949
11477	0	0	Ki67+	 8324 16988
11478	0	0	Ki67+	 8325 17391
11479	0	0	Ki67+	 8332 17631
11480	0	0	Ki67+	 8334 17091
11481	0	0	Ki67+	 8340 17446
11482	0	0	Ki67+	 8342 17256
11483	0	0	Ki67+	 8342 17366
11484	0	0	Ki67+	 8346 17633
11485	0	0	Ki67+	 8348 17027
11486	0	0	Ki67+	 8348 17603
11487	0	0	Ki67+	 8353 17398
11488	0	0	Ki67+	 8355 16969
11489	0	0	Ki67+	 8358 17029
11490	0	0	Ki67+	 8359 17321
11491	0	0	Ki67+	 8361 17350
11492	0	0	Ki67+	 8365 17257
11493	0	0	Ki67+	 8365 17287
11494	0	0	Ki67+	 8365 17405
11495	0	0	Ki67+	 8373 16936
11496	0	0	Ki67+	 8378 16979
11497	0	0	Ki67+	 8384 17376
11498	0	0	Ki67+	 8385 17429
11499	0	0	Ki67+	 8390 16937
11500	0	0	Ki67+	 8390 17455
11501	0	0	Ki67+	 8400 17400
11502	0	0	Ki67+	 8401 17371
11503	0	0	Ki67+	 8405 16978
11504	0	0	Ki67+	 8408 17416
11505	0	0	Ki67+	 8418 16998
11506	0	0	Ki67+	 8422 17317
11507	0	0	Ki67+	 8423 17280
11508	0	0	Ki67+	 8424 17328
11509	0	0	Ki67+	 8424 17435
11510	0	0	Ki67+	 8427 17013
11511	0	0	Ki67+	 8427 17028
11512	0	0	Ki67+	 8432 17041
11513	0	0	Ki67+	 8437 17334
11514	0	0	Ki67+	 8437 17384
11515	0	0	Ki67+	 8439 16973
11516	0	0	Ki67+	 8440 17195
11517	0	0	Ki67+	 8447 17638
11518	0	0	Ki67+	 8452 17099
11519	0	0	Ki67+	 8456 17300
11520	0	0	Ki67+	 8461 17678
11521	0	0	Ki67+	 8466 17408
11522	0	0	Ki67+	 8468 17670
11523	0	0	Ki67+	 8469 17543
11524	0	0	Ki67+	 8470 17639
11525	0	0	Ki67+	 8474 17026
11526	0	0	Ki67+	 8477 17378
11527	0	0	Ki67+	 8480 17595
11528	0	0	Ki67+	 8482 16971
11529	0	0	Ki67+	 8482 17042
11530	0	0	Ki67+	 8489 17034
11531	0	0	Ki67+	 8489 17317
11532	0	0	Ki67+	 8492 17400
11533	0	0	Ki67+	 8498 17422
11534	0	0	Ki67+	 8513 17253
11535	0	0	Ki67+	 8517 17067
11536	0	0	Ki67+	 8524 17036
11537	0	0	Ki67+	 8528 17313
11538	0	0	Ki67+	 8531 17023
11539	0	0	Ki67+	 8533 17118
11540	0	0	Ki67+	 8560 16997
11541	0	0	Ki67+	 8562 17114
11542	0	0	Ki67+	 8569 17333
11543	0	0	Ki67+	 8572 17712
11544	0	0	Ki67+	 8579 16971
11545	0	0	Ki67+	 8584 17321
11546	0	0	Ki67+	 8585 17045
11547	0	0	Ki67+	 8594 17156
11548	0	0	Ki67+	 8595 17128
11549	0	0	Ki67+	 8605 16982
11550	0	0	Ki67+	 8606 17083
11551	0	0	Ki67+	 8608 17103
11552	0	0	Ki67+	 8613 17316
11553	0	0	Ki67+	 8615 16961
11554	0	0	Ki67+	 8616 17018
11555	0	0	Ki67+	 8616 17054
11556	0	0	Ki67+	 8616 17361
11557	0	0	Ki67+	 8625 17693
11558	0	0	Ki67+	 8631 17077
11559	0	0	Ki67+	 8641 17024
11560	0	0	Ki67+	 8642 17039
11561	0	0	Ki67+	 8642 17706
11562	0	0	Ki67+	 8643 16977
11563	0	0	Ki67+	 8643 17149
11564	0	0	Ki67+	 8653 17371
11565	0	0	Ki67+	 8659 17353
11566	0	0	Ki67+	 8661 16963
11567	0	0	Ki67+	 8665 17093
11568	0	0	Ki67+	 8666 17421
11569	0	0	Ki67+	 8668 17169
11570	0	0	Ki67+	 8670 17062
11571	0	0	Ki67+	 8670 17492
11572	0	0	Ki67+	 8671 17015
11573	0	0	Ki67+	 8671 17138
11574	0	0	Ki67+	 8682 17368
11575	0	0	Ki67+	 8691 17070
11576	0	0	Ki67+	 8691 17151
11577	0	0	Ki67+	 8698 17043
11578	0	0	Ki67+	 8701 17413
11579	0	0	Ki67+	 8704 17091
11580	0	0	Ki67+	 8709 17440
11581	0	0	Ki67+	 8716 17698
11582	0	0	Ki67+	 8720 17375
11583	0	0	Ki67+	 8723 17279
11584	0	0	Ki67+	 8726 17091
11585	0	0	Ki67+	 8727 17076
11586	0	0	Ki67+	 8733 17369
11587	0	0	Ki67+	 8745 17171
11588	0	0	Ki67+	 8746 17445
11589	0	0	Ki67+	 8752 17066
11590	0	0	Ki67+	 8752 17405
11591	0	0	Ki67+	 8759 17085
11592	0	0	Ki67+	 8760 17145
11593	0	0	Ki67+	 8771 17456
11594	0	0	Ki67+	 8778 17145
11595	0	0	Ki67+	 8779 17026
11596	0	0	Ki67+	 8780 17050
11597	0	0	Ki67+	 8781 17445
11598	0	0	Ki67+	 8784 17131
11599	0	0	Ki67+	 8785 17290
11600	0	0	Ki67+	 8795 17024
11601	0	0	Ki67+	 8796 17109
11602	0	0	Ki67+	 8798 17073
11603	0	0	Ki67+	 8009 17977
11604	0	0	Ki67+	 8014 18035
11605	0	0	Ki67+	 8015 17917
11606	0	0	Ki67+	 8019 18264
11607	0	0	Ki67+	 8022 18241
11608	0	0	Ki67+	 8030 18018
11609	0	0	Ki67+	 8046 18224
11610	0	0	Ki67+	 8054 18269
11611	0	0	Ki67+	 8074 18288
11612	0	0	Ki67+	 8102 17926
11613	0	0	Ki67+	 8110 18407
11614	0	0	Ki67+	 8151 17773
11615	0	0	Ki67+	 8151 18481
11616	0	0	Ki67+	 8158 17869
11617	0	0	Ki67+	 8160 17767
11618	0	0	Ki67+	 8166 17838
11619	0	0	Ki67+	 8169 18263
11620	0	0	Ki67+	 8174 17790
11621	0	0	Ki67+	 8180 18027
11622	0	0	Ki67+	 8184 17747
11623	0	0	Ki67+	 8188 18389
11624	0	0	Ki67+	 8190 17873
11625	0	0	Ki67+	 8192 17775
11626	0	0	Ki67+	 8193 17897
11627	0	0	Ki67+	 8199 18292
11628	0	0	Ki67+	 8200 17963
11629	0	0	Ki67+	 8205 18308
11630	0	0	Ki67+	 8205 18330
11631	0	0	Ki67+	 8208 17821
11632	0	0	Ki67+	 8217 17762
11633	0	0	Ki67+	 8223 18064
11634	0	0	Ki67+	 8225 17856
11635	0	0	Ki67+	 8227 17889
11636	0	0	Ki67+	 8230 17867
11637	0	0	Ki67+	 8235 17984
11638	0	0	Ki67+	 8240 17813
11639	0	0	Ki67+	 8247 17874
11640	0	0	Ki67+	 8248 18491
11641	0	0	Ki67+	 8250 17945
11642	0	0	Ki67+	 8251 17919
11643	0	0	Ki67+	 8257 17995
11644	0	0	Ki67+	 8258 17933
11645	0	0	Ki67+	 8263 17791
11646	0	0	Ki67+	 8280 17963
11647	0	0	Ki67+	 8285 17941
11648	0	0	Ki67+	 8286 18015
11649	0	0	Ki67+	 8289 18000
11650	0	0	Ki67+	 8298 18224
11651	0	0	Ki67+	 8303 17808
11652	0	0	Ki67+	 8310 18522
11653	0	0	Ki67+	 8323 17863
11654	0	0	Ki67+	 8326 18448
11655	0	0	Ki67+	 8331 17852
11656	0	0	Ki67+	 8350 18092
11657	0	0	Ki67+	 8358 18047
11658	0	0	Ki67+	 8362 17873
11659	0	0	Ki67+	 8362 17895
11660	0	0	Ki67+	 8375 18487
11661	0	0	Ki67+	 8376 17759
11662	0	0	Ki67+	 8381 17853
11663	0	0	Ki67+	 8383 17879
11664	0	0	Ki67+	 8383 18090
11665	0	0	Ki67+	 8394 18120
11666	0	0	Ki67+	 8398 17774
11667	0	0	Ki67+	 8398 18151
11668	0	0	Ki67+	 8402 17900
11669	0	0	Ki67+	 8405 18091
11670	0	0	Ki67+	 8405 18353
11671	0	0	Ki67+	 8414 17863
11672	0	0	Ki67+	 8415 17989
11673	0	0	Ki67+	 8419 18168
11674	0	0	Ki67+	 8420 17904
11675	0	0	Ki67+	 8422 17828
11676	0	0	Ki67+	 8428 18137
11677	0	0	Ki67+	 8431 18087
11678	0	0	Ki67+	 8434 18122
11679	0	0	Ki67+	 8440 18065
11680	0	0	Ki67+	 8442 17982
11681	0	0	Ki67+	 8446 17895
11682	0	0	Ki67+	 8447 17838
11683	0	0	Ki67+	 8447 18035
11684	0	0	Ki67+	 8447 18166
11685	0	0	Ki67+	 8449 17820
11686	0	0	Ki67+	 8450 17994
11687	0	0	Ki67+	 8456 18239
11688	0	0	Ki67+	 8457 18125
11689	0	0	Ki67+	 8462 18208
11690	0	0	Ki67+	 8464 18179
11691	0	0	Ki67+	 8467 18152
11692	0	0	Ki67+	 8475 17855
11693	0	0	Ki67+	 8477 18165
11694	0	0	Ki67+	 8483 18004
11695	0	0	Ki67+	 8485 18129
11696	0	0	Ki67+	 8485 18251
11697	0	0	Ki67+	 8486 18018
11698	0	0	Ki67+	 8487 18086
11699	0	0	Ki67+	 8491 18290
11700	0	0	Ki67+	 8496 18116
11701	0	0	Ki67+	 8497 18261
11702	0	0	Ki67+	 8498 17808
11703	0	0	Ki67+	 8501 18045
11704	0	0	Ki67+	 8503 18366
11705	0	0	Ki67+	 8508 17834
11706	0	0	Ki67+	 8509 18218
11707	0	0	Ki67+	 8526 18188
11708	0	0	Ki67+	 8527 18326
11709	0	0	Ki67+	 8533 18418
11710	0	0	Ki67+	 8534 18440
11711	0	0	Ki67+	 8536 18154
11712	0	0	Ki67+	 8541 17805
11713	0	0	Ki67+	 8546 18306
11714	0	0	Ki67+	 8547 18226
11715	0	0	Ki67+	 8549 17853
11716	0	0	Ki67+	 8562 17858
11717	0	0	Ki67+	 8569 18371
11718	0	0	Ki67+	 8570 17742
11719	0	0	Ki67+	 8571 17957
11720	0	0	Ki67+	 8578 17841
11721	0	0	Ki67+	 8579 18001
11722	0	0	Ki67+	 8579 18335
11723	0	0	Ki67+	 8580 18020
11724	0	0	Ki67+	 8594 18335
11725	0	0	Ki67+	 8595 18321
11726	0	0	Ki67+	 8595 18369
11727	0	0	Ki67+	 8596 17898
11728	0	0	Ki67+	 8600 18064
11729	0	0	Ki67+	 8601 17985
11730	0	0	Ki67+	 8602 17974
11731	0	0	Ki67+	 8605 18030
11732	0	0	Ki67+	 8606 18110
11733	0	0	Ki67+	 8614 18348
11734	0	0	Ki67+	 8615 18371
11735	0	0	Ki67+	 8622 18002
11736	0	0	Ki67+	 8623 18414
11737	0	0	Ki67+	 8625 17989
11738	0	0	Ki67+	 8632 17764
11739	0	0	Ki67+	 8639 18349
11740	0	0	Ki67+	 8639 18424
11741	0	0	Ki67+	 8664 17736
11742	0	0	Ki67+	 8665 17763
11743	0	0	Ki67+	 8665 17785
11744	0	0	Ki67+	 8666 18438
11745	0	0	Ki67+	 8675 18141
11746	0	0	Ki67+	 8678 18341
11747	0	0	Ki67+	 8693 17746
11748	0	0	Ki67+	 8694 17762
11749	0	0	Ki67+	 8705 17739
11750	0	0	Ki67+	 8709 18441
11751	0	0	Ki67+	 8710 18406
11752	0	0	Ki67+	 8710 18501
11753	0	0	Ki67+	 8716 18180
11754	0	0	Ki67+	 8718 17939
11755	0	0	Ki67+	 8730 17786
11756	0	0	Ki67+	 8731 18489
11757	0	0	Ki67+	 8733 18075
11758	0	0	Ki67+	 8736 17757
11759	0	0	Ki67+	 8740 17797
11760	0	0	Ki67+	 8761 18525
11761	0	0	Ki67+	 8767 18239
11762	0	0	Ki67+	 8770 18494
11763	0	0	Ki67+	 8771 17798
11764	0	0	Ki67+	 8773 17821
11765	0	0	Ki67+	 8777 17769
11766	0	0	Ki67+	 8780 18097
11767	0	0	Ki67+	 8784 18486
11768	0	0	Ki67+	 8794 18278
11769	0	0	Ki67+	 8795 18505
11770	0	0	Ki67+	 8798 17799
11771	0	0	Ki67+	 8799 18248
11772	0	0	Ki67+	 8003 19279
11773	0	0	Ki67+	 8008 19016
11774	0	0	Ki67+	 8012 19271
11775	0	0	Ki67+	 8020 18914
11776	0	0	Ki67+	 8022 18871
11777	0	0	Ki67+	 8023 19281
11778	0	0	Ki67+	 8032 18671
11779	0	0	Ki67+	 8033 18661
11780	0	0	Ki67+	 8034 18969
11781	0	0	Ki67+	 8042 18717
11782	0	0	Ki67+	 8042 19294
11783	0	0	Ki67+	 8045 18747
11784	0	0	Ki67+	 8051 18992
11785	0	0	Ki67+	 8052 19024
11786	0	0	Ki67+	 8054 18725
11787	0	0	Ki67+	 8059 19043
11788	0	0	Ki67+	 8064 19094
11789	0	0	Ki67+	 8068 18771
11790	0	0	Ki67+	 8068 18957
11791	0	0	Ki67+	 8069 18983
11792	0	0	Ki67+	 8070 18921
11793	0	0	Ki67+	 8078 18798
11794	0	0	Ki67+	 8078 19102
11795	0	0	Ki67+	 8081 18968
11796	0	0	Ki67+	 8084 18667
11797	0	0	Ki67+	 8092 19014
11798	0	0	Ki67+	 8096 19043
11799	0	0	Ki67+	 8100 19157
11800	0	0	Ki67+	 8103 18671
11801	0	0	Ki67+	 8103 19087
11802	0	0	Ki67+	 8105 19173
11803	0	0	Ki67+	 8110 18799
11804	0	0	Ki67+	 8110 18992
11805	0	0	Ki67+	 8112 18822
11806	0	0	Ki67+	 8114 18755
11807	0	0	Ki67+	 8114 19014
11808	0	0	Ki67+	 8122 18732
11809	0	0	Ki67+	 8125 19145
11810	0	0	Ki67+	 8132 19169
11811	0	0	Ki67+	 8136 19104
11812	0	0	Ki67+	 8139 18752
11813	0	0	Ki67+	 8143 19222
11814	0	0	Ki67+	 8144 19180
11815	0	0	Ki67+	 8145 18886
11816	0	0	Ki67+	 8145 19200
11817	0	0	Ki67+	 8154 19107
11818	0	0	Ki67+	 8154 19148
11819	0	0	Ki67+	 8159 19177
11820	0	0	Ki67+	 8160 18774
11821	0	0	Ki67+	 8163 18909
11822	0	0	Ki67+	 8164 18745
11823	0	0	Ki67+	 8164 19064
11824	0	0	Ki67+	 8164 19088
11825	0	0	Ki67+	 8169 18807
11826	0	0	Ki67+	 8169 19139
11827	0	0	Ki67+	 8170 18845
11828	0	0	Ki67+	 8176 19205
11829	0	0	Ki67+	 8177 19243
11830	0	0	Ki67+	 8183 19156
11831	0	0	Ki67+	 8185 19118
11832	0	0	Ki67+	 8185 19276
11833	0	0	Ki67+	 8187 19322
11834	0	0	Ki67+	 8188 18852
11835	0	0	Ki67+	 8188 19188
11836	0	0	Ki67+	 8189 19016
11837	0	0	Ki67+	 8190 19097
11838	0	0	Ki67+	 8198 18831
11839	0	0	Ki67+	 8203 18950
11840	0	0	Ki67+	 8209 19139
11841	0	0	Ki67+	 8209 19184
11842	0	0	Ki67+	 8211 18941
11843	0	0	Ki67+	 8212 19249
11844	0	0	Ki67+	 8226 19199
11845	0	0	Ki67+	 8226 19223
11846	0	0	Ki67+	 8228 18941
11847	0	0	Ki67+	 8228 18985
11848	0	0	Ki67+	 8235 19012
11849	0	0	Ki67+	 8237 19286
11850	0	0	Ki67+	 8238 18850
11851	0	0	Ki67+	 8244 19042
11852	0	0	Ki67+	 8247 18959
11853	0	0	Ki67+	 8261 18989
11854	0	0	Ki67+	 8266 18935
11855	0	0	Ki67+	 8289 19080
11856	0	0	Ki67+	 8290 19000
11857	0	0	Ki67+	 8294 19305
11858	0	0	Ki67+	 8304 19101
11859	0	0	Ki67+	 8316 19322
11860	0	0	Ki67+	 8325 19129
11861	0	0	Ki67+	 8325 19175
11862	0	0	Ki67+	 8332 18962
11863	0	0	Ki67+	 8346 19084
11864	0	0	Ki67+	 8346 19135
11865	0	0	Ki67+	 8353 19116
11866	0	0	Ki67+	 8354 18655
11867	0	0	Ki67+	 8356 19076
11868	0	0	Ki67+	 8373 19127
11869	0	0	Ki67+	 8378 19082
11870	0	0	Ki67+	 8384 19073
11871	0	0	Ki67+	 8389 19112
11872	0	0	Ki67+	 8394 18838
11873	0	0	Ki67+	 8413 18557
11874	0	0	Ki67+	 8417 19071
11875	0	0	Ki67+	 8417 19114
11876	0	0	Ki67+	 8427 19087
11877	0	0	Ki67+	 8435 19119
11878	0	0	Ki67+	 8440 19076
11879	0	0	Ki67+	 8453 19096
11880	0	0	Ki67+	 8453 19325
11881	0	0	Ki67+	 8456 19158
11882	0	0	Ki67+	 8469 19136
11883	0	0	Ki67+	 8481 18782
11884	0	0	Ki67+	 8482 19196
11885	0	0	Ki67+	 8490 18648
11886	0	0	Ki67+	 8491 19214
11887	0	0	Ki67+	 8507 19231
11888	0	0	Ki67+	 8512 19260
11889	0	0	Ki67+	 8526 19200
11890	0	0	Ki67+	 8530 18765
11891	0	0	Ki67+	 8530 18977
11892	0	0	Ki67+	 8531 19241
11893	0	0	Ki67+	 8531 19260
11894	0	0	Ki67+	 8532 18610
11895	0	0	Ki67+	 8546 19187
11896	0	0	Ki67+	 8553 19215
11897	0	0	Ki67+	 8554 18940
11898	0	0	Ki67+	 8562 19303
11899	0	0	Ki67+	 8579 19284
11900	0	0	Ki67+	 8590 19288
11901	0	0	Ki67+	 8624 19129
11902	0	0	Ki67+	 8756 18858
11903	0	0	Ki67+	 8768 18545
11904	0	0	Ki67+	 8786 18576
11905	0	0	Ki67+	 8792 18542
11906	0	0	Ki67+	 8799 18559
11907	0	0	Ki67+	 8002 19736
11908	0	0	Ki67+	 8014 19594
11909	0	0	Ki67+	 8015 19625
11910	0	0	Ki67+	 8018 19472
11911	0	0	Ki67+	 8018 19564
11912	0	0	Ki67+	 8022 19529
11913	0	0	Ki67+	 8031 19645
11914	0	0	Ki67+	 8034 19620
11915	0	0	Ki67+	 8038 19395
11916	0	0	Ki67+	 8038 19880
11917	0	0	Ki67+	 8039 20126
11918	0	0	Ki67+	 8047 19545
11919	0	0	Ki67+	 8049 19559
11920	0	0	Ki67+	 8050 19640
11921	0	0	Ki67+	 8052 19905
11922	0	0	Ki67+	 8054 19399
11923	0	0	Ki67+	 8057 19614
11924	0	0	Ki67+	 8058 19592
11925	0	0	Ki67+	 8061 19970
11926	0	0	Ki67+	 8071 20034
11927	0	0	Ki67+	 8072 19373
11928	0	0	Ki67+	 8074 19827
11929	0	0	Ki67+	 8075 19984
11930	0	0	Ki67+	 8080 19636
11931	0	0	Ki67+	 8081 19922
11932	0	0	Ki67+	 8094 20009
11933	0	0	Ki67+	 8094 20125
11934	0	0	Ki67+	 8097 19907
11935	0	0	Ki67+	 8097 20059
11936	0	0	Ki67+	 8098 19354
11937	0	0	Ki67+	 8101 19387
11938	0	0	Ki67+	 8102 20072
11939	0	0	Ki67+	 8107 20091
11940	0	0	Ki67+	 8112 19431
11941	0	0	Ki67+	 8113 19603
11942	0	0	Ki67+	 8115 19626
11943	0	0	Ki67+	 8116 19922
11944	0	0	Ki67+	 8117 19366
11945	0	0	Ki67+	 8117 19795
11946	0	0	Ki67+	 8119 19891
11947	0	0	Ki67+	 8132 19880
11948	0	0	Ki67+	 8135 20054
11949	0	0	Ki67+	 8144 19441
11950	0	0	Ki67+	 8144 19926
11951	0	0	Ki67+	 8147 20042
11952	0	0	Ki67+	 8149 19646
11953	0	0	Ki67+	 8150 19889
11954	0	0	Ki67+	 8152 19427
11955	0	0	Ki67+	 8159 19512
11956	0	0	Ki67+	 8161 19402
11957	0	0	Ki67+	 8164 19963
11958	0	0	Ki67+	 8165 20068
11959	0	0	Ki67+	 8167 19694
11960	0	0	Ki67+	 8173 20093
11961	0	0	Ki67+	 8174 19672
11962	0	0	Ki67+	 8176 19494
11963	0	0	Ki67+	 8178 20056
11964	0	0	Ki67+	 8180 19526
11965	0	0	Ki67+	 8183 19902
11966	0	0	Ki67+	 8188 19932
11967	0	0	Ki67+	 8189 19960
11968	0	0	Ki67+	 8190 19613
11969	0	0	Ki67+	 8190 20043
11970	0	0	Ki67+	 8192 20073
11971	0	0	Ki67+	 8195 19916
11972	0	0	Ki67+	 8196 19640
11973	0	0	Ki67+	 8196 19820
11974	0	0	Ki67+	 8200 19601
11975	0	0	Ki67+	 8201 19873
11976	0	0	Ki67+	 8202 19680
11977	0	0	Ki67+	 8209 20073
11978	0	0	Ki67+	 8210 19971
11979	0	0	Ki67+	 8213 19643
11980	0	0	Ki67+	 8218 19532
11981	0	0	Ki67+	 8219 19992
11982	0	0	Ki67+	 8221 19477
11983	0	0	Ki67+	 8222 19452
11984	0	0	Ki67+	 8224 20092
11985	0	0	Ki67+	 8226 19932
11986	0	0	Ki67+	 8230 19700
11987	0	0	Ki67+	 8232 19945
11988	0	0	Ki67+	 8233 19912
11989	0	0	Ki67+	 8235 19330
11990	0	0	Ki67+	 8238 19960
11991	0	0	Ki67+	 8239 19497
11992	0	0	Ki67+	 8239 19528
11993	0	0	Ki67+	 8239 19975
11994	0	0	Ki67+	 8240 20096
11995	0	0	Ki67+	 8243 19997
11996	0	0	Ki67+	 8244 19934
11997	0	0	Ki67+	 8250 19469
11998	0	0	Ki67+	 8250 19722
11999	0	0	Ki67+	 8253 19701
12000	0	0	Ki67+	 8257 19554
12001	0	0	Ki67+	 8261 19635
12002	0	0	Ki67+	 8262 19667
12003	0	0	Ki67+	 8266 19607
12004	0	0	Ki67+	 8268 19995
12005	0	0	Ki67+	 8268 20113
12006	0	0	Ki67+	 8269 19524
12007	0	0	Ki67+	 8270 19726
12008	0	0	Ki67+	 8272 19462
12009	0	0	Ki67+	 8273 19934
12010	0	0	Ki67+	 8278 19964
12011	0	0	Ki67+	 8279 19677
12012	0	0	Ki67+	 8285 19935
12013	0	0	Ki67+	 8289 19754
12014	0	0	Ki67+	 8295 19391
12015	0	0	Ki67+	 8298 19614
12016	0	0	Ki67+	 8299 19501
12017	0	0	Ki67+	 8299 19642
12018	0	0	Ki67+	 8299 19699
12019	0	0	Ki67+	 8299 20007
12020	0	0	Ki67+	 8302 19358
12021	0	0	Ki67+	 8304 19348
12022	0	0	Ki67+	 8304 19810
12023	0	0	Ki67+	 8305 19482
12024	0	0	Ki67+	 8305 19728
12025	0	0	Ki67+	 8305 19943
12026	0	0	Ki67+	 8312 19684
12027	0	0	Ki67+	 8313 19560
12028	0	0	Ki67+	 8314 19701
12029	0	0	Ki67+	 8314 19765
12030	0	0	Ki67+	 8315 20007
12031	0	0	Ki67+	 8316 19638
12032	0	0	Ki67+	 8319 19967
12033	0	0	Ki67+	 8320 19572
12034	0	0	Ki67+	 8323 19493
12035	0	0	Ki67+	 8326 19639
12036	0	0	Ki67+	 8330 19987
12037	0	0	Ki67+	 8332 19751
12038	0	0	Ki67+	 8334 19799
12039	0	0	Ki67+	 8337 20052
12040	0	0	Ki67+	 8339 19821
12041	0	0	Ki67+	 8339 20081
12042	0	0	Ki67+	 8341 19498
12043	0	0	Ki67+	 8341 19652
12044	0	0	Ki67+	 8342 19776
12045	0	0	Ki67+	 8344 19950
12046	0	0	Ki67+	 8346 19988
12047	0	0	Ki67+	 8348 19688
12048	0	0	Ki67+	 8351 19716
12049	0	0	Ki67+	 8352 19493
12050	0	0	Ki67+	 8352 19522
12051	0	0	Ki67+	 8352 19858
12052	0	0	Ki67+	 8357 19845
12053	0	0	Ki67+	 8358 20021
12054	0	0	Ki67+	 8359 19739
12055	0	0	Ki67+	 8360 19355
12056	0	0	Ki67+	 8361 19334
12057	0	0	Ki67+	 8362 19658
12058	0	0	Ki67+	 8363 19560
12059	0	0	Ki67+	 8363 19818
12060	0	0	Ki67+	 8366 19581
12061	0	0	Ki67+	 8366 20075
12062	0	0	Ki67+	 8373 19765
12063	0	0	Ki67+	 8373 19851
12064	0	0	Ki67+	 8376 19529
12065	0	0	Ki67+	 8377 19383
12066	0	0	Ki67+	 8379 19705
12067	0	0	Ki67+	 8379 19956
12068	0	0	Ki67+	 8380 19368
12069	0	0	Ki67+	 8380 19910
12070	0	0	Ki67+	 8380 20100
12071	0	0	Ki67+	 8389 19566
12072	0	0	Ki67+	 8390 19871
12073	0	0	Ki67+	 8392 19529
12074	0	0	Ki67+	 8394 19758
12075	0	0	Ki67+	 8395 20033
12076	0	0	Ki67+	 8396 19506
12077	0	0	Ki67+	 8397 19693
12078	0	0	Ki67+	 8397 20072
12079	0	0	Ki67+	 8399 19967
12080	0	0	Ki67+	 8400 19930
12081	0	0	Ki67+	 8401 19397
12082	0	0	Ki67+	 8403 19378
12083	0	0	Ki67+	 8403 20059
12084	0	0	Ki67+	 8404 20101
12085	0	0	Ki67+	 8405 19731
12086	0	0	Ki67+	 8406 19820
12087	0	0	Ki67+	 8410 19707
12088	0	0	Ki67+	 8413 19350
12089	0	0	Ki67+	 8416 19999
12090	0	0	Ki67+	 8420 19426
12091	0	0	Ki67+	 8421 19521
12092	0	0	Ki67+	 8421 19884
12093	0	0	Ki67+	 8421 20070
12094	0	0	Ki67+	 8422 19402
12095	0	0	Ki67+	 8423 19971
12096	0	0	Ki67+	 8424 19490
12097	0	0	Ki67+	 8424 19834
12098	0	0	Ki67+	 8427 20106
12099	0	0	Ki67+	 8431 19555
12100	0	0	Ki67+	 8431 19715
12101	0	0	Ki67+	 8432 19742
12102	0	0	Ki67+	 8432 19814
12103	0	0	Ki67+	 8432 20034
12104	0	0	Ki67+	 8434 19872
12105	0	0	Ki67+	 8434 19903
12106	0	0	Ki67+	 8436 19524
12107	0	0	Ki67+	 8439 19506
12108	0	0	Ki67+	 8440 19958
12109	0	0	Ki67+	 8441 19786
12110	0	0	Ki67+	 8449 19565
12111	0	0	Ki67+	 8450 20080
12112	0	0	Ki67+	 8451 19531
12113	0	0	Ki67+	 8452 20008
12114	0	0	Ki67+	 8453 19847
12115	0	0	Ki67+	 8455 19360
12116	0	0	Ki67+	 8456 19752
12117	0	0	Ki67+	 8457 19935
12118	0	0	Ki67+	 8458 19875
12119	0	0	Ki67+	 8458 19961
12120	0	0	Ki67+	 8459 19389
12121	0	0	Ki67+	 8462 19580
12122	0	0	Ki67+	 8469 20053
12123	0	0	Ki67+	 8471 20075
12124	0	0	Ki67+	 8475 19805
12125	0	0	Ki67+	 8475 19909
12126	0	0	Ki67+	 8475 19999
12127	0	0	Ki67+	 8476 19770
12128	0	0	Ki67+	 8477 20017
12129	0	0	Ki67+	 8479 19331
12130	0	0	Ki67+	 8481 19974
12131	0	0	Ki67+	 8482 19844
12132	0	0	Ki67+	 8484 19377
12133	0	0	Ki67+	 8488 19940
12134	0	0	Ki67+	 8489 20103
12135	0	0	Ki67+	 8490 19533
12136	0	0	Ki67+	 8490 19820
12137	0	0	Ki67+	 8492 19863
12138	0	0	Ki67+	 8493 19519
12139	0	0	Ki67+	 8500 19355
12140	0	0	Ki67+	 8500 19373
12141	0	0	Ki67+	 8501 19587
12142	0	0	Ki67+	 8501 19951
12143	0	0	Ki67+	 8504 20052
12144	0	0	Ki67+	 8507 19896
12145	0	0	Ki67+	 8508 19407
12146	0	0	Ki67+	 8510 19575
12147	0	0	Ki67+	 8510 19929
12148	0	0	Ki67+	 8517 20008
12149	0	0	Ki67+	 8521 19966
12150	0	0	Ki67+	 8522 19331
12151	0	0	Ki67+	 8525 20104
12152	0	0	Ki67+	 8527 19363
12153	0	0	Ki67+	 8527 19391
12154	0	0	Ki67+	 8539 19539
12155	0	0	Ki67+	 8542 19383
12156	0	0	Ki67+	 8543 20023
12157	0	0	Ki67+	 8546 19947
12158	0	0	Ki67+	 8546 19972
12159	0	0	Ki67+	 8548 19523
12160	0	0	Ki67+	 8549 20117
12161	0	0	Ki67+	 8551 19396
12162	0	0	Ki67+	 8554 19590
12163	0	0	Ki67+	 8559 19993
12164	0	0	Ki67+	 8561 20046
12165	0	0	Ki67+	 8565 19547
12166	0	0	Ki67+	 8565 19984
12167	0	0	Ki67+	 8571 19973
12168	0	0	Ki67+	 8571 20070
12169	0	0	Ki67+	 8573 19955
12170	0	0	Ki67+	 8576 19366
12171	0	0	Ki67+	 8576 20036
12172	0	0	Ki67+	 8583 19604
12173	0	0	Ki67+	 8583 19841
12174	0	0	Ki67+	 8583 20017
12175	0	0	Ki67+	 8585 19377
12176	0	0	Ki67+	 8588 19563
12177	0	0	Ki67+	 8589 20100
12178	0	0	Ki67+	 8592 19980
12179	0	0	Ki67+	 8594 19955
12180	0	0	Ki67+	 8595 20006
12181	0	0	Ki67+	 8598 19556
12182	0	0	Ki67+	 8600 19689
12183	0	0	Ki67+	 8601 20026
12184	0	0	Ki67+	 8605 19520
12185	0	0	Ki67+	 8606 20068
12186	0	0	Ki67+	 8606 20117
12187	0	0	Ki67+	 8612 20042
12188	0	0	Ki67+	 8614 19993
12189	0	0	Ki67+	 8619 19579
12190	0	0	Ki67+	 8621 20121
12191	0	0	Ki67+	 8631 20097
12192	0	0	Ki67+	 8634 20024
12193	0	0	Ki67+	 8635 19958
12194	0	0	Ki67+	 8642 19586
12195	0	0	Ki67+	 8642 20072
12196	0	0	Ki67+	 8653 19997
12197	0	0	Ki67+	 8661 19650
12198	0	0	Ki67+	 8667 20018
12199	0	0	Ki67+	 8670 19572
12200	0	0	Ki67+	 8677 19984
12201	0	0	Ki67+	 8688 19389
12202	0	0	Ki67+	 8691 20007
12203	0	0	Ki67+	 8693 19694
12204	0	0	Ki67+	 8697 19644
12205	0	0	Ki67+	 8699 19709
12206	0	0	Ki67+	 8701 19678
12207	0	0	Ki67+	 8707 19990
12208	0	0	Ki67+	 8711 19609
12209	0	0	Ki67+	 8711 19858
12210	0	0	Ki67+	 8718 19544
12211	0	0	Ki67+	 8722 19639
12212	0	0	Ki67+	 8732 19726
12213	0	0	Ki67+	 8733 19736
12214	0	0	Ki67+	 8736 19668
12215	0	0	Ki67+	 8747 20037
12216	0	0	Ki67+	 8757 19830
12217	0	0	Ki67+	 8757 19908
12218	0	0	Ki67+	 8758 19999
12219	0	0	Ki67+	 8762 19744
12220	0	0	Ki67+	 8766 20008
12221	0	0	Ki67+	 8769 19779
12222	0	0	Ki67+	 8775 19878
12223	0	0	Ki67+	 8777 19945
12224	0	0	Ki67+	 8785 19779
12225	0	0	Ki67+	 8789 19996
12226	0	0	Ki67+	 8794 19957
12227	0	0	Ki67+	 8796 19821
12228	0	0	Ki67+	 8799 19777
12229	0	0	Ki67+	 8799 19936
12230	0	0	Ki67+	 8002 20232
12231	0	0	Ki67+	 8003 20870
12232	0	0	Ki67+	 8005 20917
12233	0	0	Ki67+	 8008 20763
12234	0	0	Ki67+	 8008 20837
12235	0	0	Ki67+	 8011 20802
12236	0	0	Ki67+	 8020 20578
12237	0	0	Ki67+	 8022 20908
12238	0	0	Ki67+	 8034 20587
12239	0	0	Ki67+	 8055 20537
12240	0	0	Ki67+	 8064 20442
12241	0	0	Ki67+	 8070 20463
12242	0	0	Ki67+	 8072 20425
12243	0	0	Ki67+	 8090 20401
12244	0	0	Ki67+	 8098 20504
12245	0	0	Ki67+	 8101 20461
12246	0	0	Ki67+	 8102 20409
12247	0	0	Ki67+	 8109 20522
12248	0	0	Ki67+	 8116 20344
12249	0	0	Ki67+	 8116 20538
12250	0	0	Ki67+	 8117 20514
12251	0	0	Ki67+	 8118 20901
12252	0	0	Ki67+	 8121 20845
12253	0	0	Ki67+	 8125 20474
12254	0	0	Ki67+	 8125 20754
12255	0	0	Ki67+	 8128 20376
12256	0	0	Ki67+	 8135 20502
12257	0	0	Ki67+	 8136 20524
12258	0	0	Ki67+	 8140 20456
12259	0	0	Ki67+	 8146 20432
12260	0	0	Ki67+	 8148 20487
12261	0	0	Ki67+	 8160 20838
12262	0	0	Ki67+	 8166 20534
12263	0	0	Ki67+	 8167 20346
12264	0	0	Ki67+	 8167 20500
12265	0	0	Ki67+	 8172 20621
12266	0	0	Ki67+	 8174 20468
12267	0	0	Ki67+	 8175 20560
12268	0	0	Ki67+	 8180 20750
12269	0	0	Ki67+	 8187 20500
12270	0	0	Ki67+	 8191 20372
12271	0	0	Ki67+	 8192 20640
12272	0	0	Ki67+	 8193 20540
12273	0	0	Ki67+	 8198 20350
12274	0	0	Ki67+	 8201 20133
12275	0	0	Ki67+	 8202 20365
12276	0	0	Ki67+	 8205 20658
12277	0	0	Ki67+	 8206 20839
12278	0	0	Ki67+	 8210 20543
12279	0	0	Ki67+	 8218 20169
12280	0	0	Ki67+	 8218 20560
12281	0	0	Ki67+	 8224 20144
12282	0	0	Ki67+	 8226 20646
12283	0	0	Ki67+	 8226 20674
12284	0	0	Ki67+	 8228 20600
12285	0	0	Ki67+	 8233 20537
12286	0	0	Ki67+	 8234 20131
12287	0	0	Ki67+	 8236 20395
12288	0	0	Ki67+	 8242 20422
12289	0	0	Ki67+	 8255 20572
12290	0	0	Ki67+	 8257 20370
12291	0	0	Ki67+	 8259 20182
12292	0	0	Ki67+	 8260 20693
12293	0	0	Ki67+	 8262 20614
12294	0	0	Ki67+	 8263 20426
12295	0	0	Ki67+	 8266 20642
12296	0	0	Ki67+	 8267 20146
12297	0	0	Ki67+	 8267 20163
12298	0	0	Ki67+	 8269 20378
12299	0	0	Ki67+	 8273 20347
12300	0	0	Ki67+	 8273 20703
12301	0	0	Ki67+	 8287 20363
12302	0	0	Ki67+	 8289 20591
12303	0	0	Ki67+	 8290 20438
12304	0	0	Ki67+	 8290 20610
12305	0	0	Ki67+	 8295 20728
12306	0	0	Ki67+	 8296 20146
12307	0	0	Ki67+	 8300 20665
12308	0	0	Ki67+	 8301 20178
12309	0	0	Ki67+	 8303 20212
12310	0	0	Ki67+	 8303 20632
12311	0	0	Ki67+	 8304 20580
12312	0	0	Ki67+	 8307 20767
12313	0	0	Ki67+	 8309 20479
12314	0	0	Ki67+	 8311 20686
12315	0	0	Ki67+	 8313 20733
12316	0	0	Ki67+	 8316 20171
12317	0	0	Ki67+	 8317 20471
12318	0	0	Ki67+	 8319 20149
12319	0	0	Ki67+	 8321 20667
12320	0	0	Ki67+	 8322 20610
12321	0	0	Ki67+	 8327 20135
12322	0	0	Ki67+	 8331 20163
12323	0	0	Ki67+	 8332 20227
12324	0	0	Ki67+	 8333 20472
12325	0	0	Ki67+	 8341 20207
12326	0	0	Ki67+	 8343 20651
12327	0	0	Ki67+	 8348 20741
12328	0	0	Ki67+	 8350 20578
12329	0	0	Ki67+	 8354 20163
12330	0	0	Ki67+	 8357 20713
12331	0	0	Ki67+	 8358 20410
12332	0	0	Ki67+	 8362 20745
12333	0	0	Ki67+	 8365 20418
12334	0	0	Ki67+	 8368 20691
12335	0	0	Ki67+	 8370 20494
12336	0	0	Ki67+	 8375 20660
12337	0	0	Ki67+	 8381 20624
12338	0	0	Ki67+	 8385 20746
12339	0	0	Ki67+	 8386 20773
12340	0	0	Ki67+	 8389 20703
12341	0	0	Ki67+	 8392 20192
12342	0	0	Ki67+	 8392 20443
12343	0	0	Ki67+	 8393 20130
12344	0	0	Ki67+	 8396 20215
12345	0	0	Ki67+	 8405 20191
12346	0	0	Ki67+	 8407 20647
12347	0	0	Ki67+	 8414 20731
12348	0	0	Ki67+	 8418 20508
12349	0	0	Ki67+	 8419 20456
12350	0	0	Ki67+	 8421 20610
12351	0	0	Ki67+	 8423 20143
12352	0	0	Ki67+	 8423 20672
12353	0	0	Ki67+	 8425 20433
12354	0	0	Ki67+	 8432 20488
12355	0	0	Ki67+	 8434 20194
12356	0	0	Ki67+	 8435 20628
12357	0	0	Ki67+	 8437 20431
12358	0	0	Ki67+	 8438 20686
12359	0	0	Ki67+	 8439 20734
12360	0	0	Ki67+	 8451 20457
12361	0	0	Ki67+	 8452 20445
12362	0	0	Ki67+	 8464 20741
12363	0	0	Ki67+	 8465 20679
12364	0	0	Ki67+	 8465 20768
12365	0	0	Ki67+	 8468 20641
12366	0	0	Ki67+	 8474 20168
12367	0	0	Ki67+	 8484 20534
12368	0	0	Ki67+	 8485 20153
12369	0	0	Ki67+	 8485 20481
12370	0	0	Ki67+	 8485 20669
12371	0	0	Ki67+	 8486 20604
12372	0	0	Ki67+	 8488 20635
12373	0	0	Ki67+	 8492 20175
12374	0	0	Ki67+	 8495 20134
12375	0	0	Ki67+	 8496 20492
12376	0	0	Ki67+	 8511 20555
12377	0	0	Ki67+	 8511 20682
12378	0	0	Ki67+	 8512 20749
12379	0	0	Ki67+	 8513 20722
12380	0	0	Ki67+	 8514 20511
12381	0	0	Ki67+	 8515 20640
12382	0	0	Ki67+	 8518 20469
12383	0	0	Ki67+	 8523 20614
12384	0	0	Ki67+	 8525 20480
12385	0	0	Ki67+	 8531 20169
12386	0	0	Ki67+	 8534 20656
12387	0	0	Ki67+	 8535 20563
12388	0	0	Ki67+	 8541 20459
12389	0	0	Ki67+	 8544 20418
12390	0	0	Ki67+	 8547 20474
12391	0	0	Ki67+	 8548 20140
12392	0	0	Ki67+	 8553 20614
12393	0	0	Ki67+	 8558 20495
12394	0	0	Ki67+	 8559 20670
12395	0	0	Ki67+	 8566 20160
12396	0	0	Ki67+	 8566 20552
12397	0	0	Ki67+	 8578 20640
12398	0	0	Ki67+	 8583 20483
12399	0	0	Ki67+	 8584 20590
12400	0	0	Ki67+	 8585 20522
12401	0	0	Ki67+	 8585 20608
12402	0	0	Ki67+	 8587 20186
12403	0	0	Ki67+	 8593 20918
12404	0	0	Ki67+	 8597 20468
12405	0	0	Ki67+	 8603 20639
12406	0	0	Ki67+	 8603 20660
12407	0	0	Ki67+	 8605 20535
12408	0	0	Ki67+	 8606 20484
12409	0	0	Ki67+	 8608 20574
12410	0	0	Ki67+	 8609 20441
12411	0	0	Ki67+	 8611 20153
12412	0	0	Ki67+	 8613 20561
12413	0	0	Ki67+	 8626 20163
12414	0	0	Ki67+	 8631 20599
12415	0	0	Ki67+	 8640 20263
12416	0	0	Ki67+	 8797 20391
12417	0	0	Ki67+	 8013 20951
12418	0	0	Ki67+	 8015 20989
12419	0	0	Ki67+	 8041 21063
12420	0	0	Ki67+	 8051 21242
12421	0	0	Ki67+	 8101 21244
12422	0	0	Ki67+	 8248 21141
12423	0	0	Ki67+	 8332 21176
12424	0	0	Ki67+	 8426 21073
12425	0	0	Ki67+	 8491 21453
12426	0	0	Ki67+	 8551 21331
12427	0	0	Ki67+	 8671 21691
12428	0	0	Ki67+	 8675 21121
12429	0	0	Ki67+	 8736 21257
12430	0	0	Ki67+	 8748 20975
12431	0	0	Ki67+	 8035 22011
12432	0	0	Ki67+	 8204 22267
12433	0	0	Ki67+	 8312 21993
12434	0	0	Ki67+	 8336 21768
12435	0	0	Ki67+	 8094 22840
12436	0	0	Ki67+	 8398 22788
12437	0	0	Ki67+	 8506 22852
12438	0	0	Ki67+	 8572 22864
12439	0	0	Ki67+	 8663 23445
12440	0	0	Ki67+	 8529 28871
12441	0	0	Ki67+	 8931 9570
12442	0	0	Ki67+	 8957 9575
12443	0	0	Ki67+	 8993 9485
12444	0	0	Ki67+	 8996 9526
12445	0	0	Ki67+	 9020 9452
12446	0	0	Ki67+	 9033 9499
12447	0	0	Ki67+	 9034 9537
12448	0	0	Ki67+	 9061 9492
12449	0	0	Ki67+	 9073 9396
12450	0	0	Ki67+	 9081 9370
12451	0	0	Ki67+	 9082 9520
12452	0	0	Ki67+	 9090 9346
12453	0	0	Ki67+	 9093 9413
12454	0	0	Ki67+	 9098 9363
12455	0	0	Ki67+	 9105 9317
12456	0	0	Ki67+	 9116 9570
12457	0	0	Ki67+	 9118 9327
12458	0	0	Ki67+	 9120 9301
12459	0	0	Ki67+	 9125 9522
12460	0	0	Ki67+	 9130 9564
12461	0	0	Ki67+	 9131 9539
12462	0	0	Ki67+	 9134 9376
12463	0	0	Ki67+	 9151 9558
12464	0	0	Ki67+	 9157 9366
12465	0	0	Ki67+	 9159 9325
12466	0	0	Ki67+	 9163 9220
12467	0	0	Ki67+	 9169 9543
12468	0	0	Ki67+	 9175 9302
12469	0	0	Ki67+	 9176 9408
12470	0	0	Ki67+	 9181 9441
12471	0	0	Ki67+	 9187 9314
12472	0	0	Ki67+	 9193 9298
12473	0	0	Ki67+	 9193 9558
12474	0	0	Ki67+	 9199 9529
12475	0	0	Ki67+	 9205 9279
12476	0	0	Ki67+	 9205 9418
12477	0	0	Ki67+	 9221 9574
12478	0	0	Ki67+	 9222 9289
12479	0	0	Ki67+	 9227 9316
12480	0	0	Ki67+	 9229 9443
12481	0	0	Ki67+	 9230 9350
12482	0	0	Ki67+	 9238 9364
12483	0	0	Ki67+	 9246 9394
12484	0	0	Ki67+	 9246 9540
12485	0	0	Ki67+	 9249 9567
12486	0	0	Ki67+	 9252 9384
12487	0	0	Ki67+	 9253 9406
12488	0	0	Ki67+	 9254 9472
12489	0	0	Ki67+	 9255 9447
12490	0	0	Ki67+	 9257 9076
12491	0	0	Ki67+	 9268 9530
12492	0	0	Ki67+	 9274 9488
12493	0	0	Ki67+	 9283 9465
12494	0	0	Ki67+	 9285 9553
12495	0	0	Ki67+	 9293 9582
12496	0	0	Ki67+	 9296 9530
12497	0	0	Ki67+	 9299 9473
12498	0	0	Ki67+	 9299 9555
12499	0	0	Ki67+	 9301 9394
12500	0	0	Ki67+	 9311 9496
12501	0	0	Ki67+	 9317 9084
12502	0	0	Ki67+	 9317 9520
12503	0	0	Ki67+	 9322 9341
12504	0	0	Ki67+	 9326 9555
12505	0	0	Ki67+	 9329 9476
12506	0	0	Ki67+	 9330 9460
12507	0	0	Ki67+	 9332 9397
12508	0	0	Ki67+	 9339 9487
12509	0	0	Ki67+	 9355 9078
12510	0	0	Ki67+	 9361 9579
12511	0	0	Ki67+	 9378 9550
12512	0	0	Ki67+	 9398 9380
12513	0	0	Ki67+	 9404 9098
12514	0	0	Ki67+	 9407 9050
12515	0	0	Ki67+	 9411 9406
12516	0	0	Ki67+	 9414 9457
12517	0	0	Ki67+	 9416 9552
12518	0	0	Ki67+	 9417 9364
12519	0	0	Ki67+	 9423 9091
12520	0	0	Ki67+	 9423 9115
12521	0	0	Ki67+	 9435 9072
12522	0	0	Ki67+	 9436 9382
12523	0	0	Ki67+	 9441 9036
12524	0	0	Ki67+	 9445 9494
12525	0	0	Ki67+	 9448 9091
12526	0	0	Ki67+	 9450 9412
12527	0	0	Ki67+	 9451 9554
12528	0	0	Ki67+	 9460 9026
12529	0	0	Ki67+	 9462 9582
12530	0	0	Ki67+	 9463 9458
12531	0	0	Ki67+	 9465 9349
12532	0	0	Ki67+	 9474 9069
12533	0	0	Ki67+	 9478 9547
12534	0	0	Ki67+	 9481 9105
12535	0	0	Ki67+	 9482 9370
12536	0	0	Ki67+	 9483 9003
12537	0	0	Ki67+	 9484 9084
12538	0	0	Ki67+	 9490 9029
12539	0	0	Ki67+	 9496 9399
12540	0	0	Ki67+	 9501 9040
12541	0	0	Ki67+	 9505 9065
12542	0	0	Ki67+	 9508 9340
12543	0	0	Ki67+	 9509 9514
12544	0	0	Ki67+	 9519 9305
12545	0	0	Ki67+	 9524 9436
12546	0	0	Ki67+	 9528 9485
12547	0	0	Ki67+	 9534 9446
12548	0	0	Ki67+	 9539 9499
12549	0	0	Ki67+	 9543 9021
12550	0	0	Ki67+	 9545 9000
12551	0	0	Ki67+	 9547 9298
12552	0	0	Ki67+	 9550 9345
12553	0	0	Ki67+	 9561 9167
12554	0	0	Ki67+	 9562 9384
12555	0	0	Ki67+	 9562 9398
12556	0	0	Ki67+	 9566 9440
12557	0	0	Ki67+	 9568 9041
12558	0	0	Ki67+	 9568 9179
12559	0	0	Ki67+	 9572 8986
12560	0	0	Ki67+	 9576 9388
12561	0	0	Ki67+	 9579 9265
12562	0	0	Ki67+	 9580 9203
12563	0	0	Ki67+	 9585 9246
12564	0	0	Ki67+	 9588 9355
12565	0	0	Ki67+	 9589 9411
12566	0	0	Ki67+	 9591 9133
12567	0	0	Ki67+	 9596 9237
12568	0	0	Ki67+	 8802 10350
12569	0	0	Ki67+	 8803 9754
12570	0	0	Ki67+	 8807 10305
12571	0	0	Ki67+	 8812 9798
12572	0	0	Ki67+	 8813 9780
12573	0	0	Ki67+	 8816 9719
12574	0	0	Ki67+	 8816 9860
12575	0	0	Ki67+	 8819 10135
12576	0	0	Ki67+	 8820 9701
12577	0	0	Ki67+	 8821 10179
12578	0	0	Ki67+	 8824 9791
12579	0	0	Ki67+	 8840 9829
12580	0	0	Ki67+	 8844 9729
12581	0	0	Ki67+	 8844 9761
12582	0	0	Ki67+	 8849 9889
12583	0	0	Ki67+	 8850 10128
12584	0	0	Ki67+	 8850 10158
12585	0	0	Ki67+	 8863 10157
12586	0	0	Ki67+	 8864 10327
12587	0	0	Ki67+	 8867 9787
12588	0	0	Ki67+	 8871 10118
12589	0	0	Ki67+	 8872 9964
12590	0	0	Ki67+	 8881 9944
12591	0	0	Ki67+	 8883 10260
12592	0	0	Ki67+	 8890 10204
12593	0	0	Ki67+	 8891 10189
12594	0	0	Ki67+	 8891 10233
12595	0	0	Ki67+	 8892 10143
12596	0	0	Ki67+	 8895 10332
12597	0	0	Ki67+	 8896 10127
12598	0	0	Ki67+	 8899 10179
12599	0	0	Ki67+	 8900 10062
12600	0	0	Ki67+	 8904 9596
12601	0	0	Ki67+	 8905 9963
12602	0	0	Ki67+	 8912 10223
12603	0	0	Ki67+	 8913 10271
12604	0	0	Ki67+	 8915 10133
12605	0	0	Ki67+	 8924 9605
12606	0	0	Ki67+	 8927 9958
12607	0	0	Ki67+	 8930 9943
12608	0	0	Ki67+	 8931 10251
12609	0	0	Ki67+	 8931 10353
12610	0	0	Ki67+	 8938 10187
12611	0	0	Ki67+	 8938 10204
12612	0	0	Ki67+	 8938 10313
12613	0	0	Ki67+	 8943 10081
12614	0	0	Ki67+	 8943 10102
12615	0	0	Ki67+	 8944 10113
12616	0	0	Ki67+	 8945 10280
12617	0	0	Ki67+	 8950 10369
12618	0	0	Ki67+	 8953 9589
12619	0	0	Ki67+	 8953 9915
12620	0	0	Ki67+	 8955 10199
12621	0	0	Ki67+	 8955 10226
12622	0	0	Ki67+	 8956 10143
12623	0	0	Ki67+	 8956 10332
12624	0	0	Ki67+	 8956 10350
12625	0	0	Ki67+	 8960 10104
12626	0	0	Ki67+	 8964 9630
12627	0	0	Ki67+	 8967 10307
12628	0	0	Ki67+	 8968 9612
12629	0	0	Ki67+	 8969 10148
12630	0	0	Ki67+	 8972 9954
12631	0	0	Ki67+	 8980 10228
12632	0	0	Ki67+	 8981 10363
12633	0	0	Ki67+	 8982 10048
12634	0	0	Ki67+	 8985 10337
12635	0	0	Ki67+	 8986 10180
12636	0	0	Ki67+	 8988 9629
12637	0	0	Ki67+	 8989 9883
12638	0	0	Ki67+	 8990 10270
12639	0	0	Ki67+	 8994 10233
12640	0	0	Ki67+	 8995 10326
12641	0	0	Ki67+	 8996 9610
12642	0	0	Ki67+	 8998 9965
12643	0	0	Ki67+	 8999 9942
12644	0	0	Ki67+	 8999 10357
12645	0	0	Ki67+	 9003 9638
12646	0	0	Ki67+	 9003 9924
12647	0	0	Ki67+	 9003 10217
12648	0	0	Ki67+	 9010 9903
12649	0	0	Ki67+	 9010 10142
12650	0	0	Ki67+	 9014 10186
12651	0	0	Ki67+	 9019 9740
12652	0	0	Ki67+	 9021 10380
12653	0	0	Ki67+	 9023 9668
12654	0	0	Ki67+	 9025 9852
12655	0	0	Ki67+	 9027 10201
12656	0	0	Ki67+	 9028 9797
12657	0	0	Ki67+	 9028 10178
12658	0	0	Ki67+	 9029 9977
12659	0	0	Ki67+	 9032 9923
12660	0	0	Ki67+	 9033 10333
12661	0	0	Ki67+	 9034 9958
12662	0	0	Ki67+	 9036 10356
12663	0	0	Ki67+	 9037 10259
12664	0	0	Ki67+	 9039 10215
12665	0	0	Ki67+	 9040 10287
12666	0	0	Ki67+	 9045 9825
12667	0	0	Ki67+	 9045 10175
12668	0	0	Ki67+	 9046 10244
12669	0	0	Ki67+	 9049 9717
12670	0	0	Ki67+	 9051 9885
12671	0	0	Ki67+	 9051 10217
12672	0	0	Ki67+	 9052 10345
12673	0	0	Ki67+	 9053 9865
12674	0	0	Ki67+	 9056 9685
12675	0	0	Ki67+	 9057 10012
12676	0	0	Ki67+	 9058 9984
12677	0	0	Ki67+	 9060 9747
12678	0	0	Ki67+	 9062 9778
12679	0	0	Ki67+	 9064 9818
12680	0	0	Ki67+	 9064 10257
12681	0	0	Ki67+	 9065 10382
12682	0	0	Ki67+	 9070 9728
12683	0	0	Ki67+	 9070 10195
12684	0	0	Ki67+	 9071 9953
12685	0	0	Ki67+	 9075 9745
12686	0	0	Ki67+	 9075 9892
12687	0	0	Ki67+	 9076 10331
12688	0	0	Ki67+	 9077 10008
12689	0	0	Ki67+	 9077 10302
12690	0	0	Ki67+	 9079 10045
12691	0	0	Ki67+	 9081 10168
12692	0	0	Ki67+	 9082 9980
12693	0	0	Ki67+	 9082 10103
12694	0	0	Ki67+	 9086 9865
12695	0	0	Ki67+	 9091 10359
12696	0	0	Ki67+	 9095 10297
12697	0	0	Ki67+	 9096 10204
12698	0	0	Ki67+	 9096 10258
12699	0	0	Ki67+	 9101 10030
12700	0	0	Ki67+	 9102 9990
12701	0	0	Ki67+	 9104 9933
12702	0	0	Ki67+	 9106 10285
12703	0	0	Ki67+	 9110 9950
12704	0	0	Ki67+	 9112 10173
12705	0	0	Ki67+	 9114 10321
12706	0	0	Ki67+	 9120 10203
12707	0	0	Ki67+	 9122 9947
12708	0	0	Ki67+	 9122 10264
12709	0	0	Ki67+	 9124 10351
12710	0	0	Ki67+	 9126 10074
12711	0	0	Ki67+	 9128 10296
12712	0	0	Ki67+	 9130 10035
12713	0	0	Ki67+	 9133 10010
12714	0	0	Ki67+	 9135 10180
12715	0	0	Ki67+	 9136 9946
12716	0	0	Ki67+	 9139 9833
12717	0	0	Ki67+	 9141 10201
12718	0	0	Ki67+	 9143 9869
12719	0	0	Ki67+	 9143 10049
12720	0	0	Ki67+	 9148 10329
12721	0	0	Ki67+	 9151 10125
12722	0	0	Ki67+	 9153 10030
12723	0	0	Ki67+	 9156 10092
12724	0	0	Ki67+	 9157 10177
12725	0	0	Ki67+	 9159 9891
12726	0	0	Ki67+	 9161 9862
12727	0	0	Ki67+	 9162 10259
12728	0	0	Ki67+	 9165 9946
12729	0	0	Ki67+	 9171 10318
12730	0	0	Ki67+	 9174 10091
12731	0	0	Ki67+	 9177 10070
12732	0	0	Ki67+	 9179 10302
12733	0	0	Ki67+	 9182 10170
12734	0	0	Ki67+	 9183 10248
12735	0	0	Ki67+	 9186 10361
12736	0	0	Ki67+	 9187 10273
12737	0	0	Ki67+	 9192 10124
12738	0	0	Ki67+	 9194 10193
12739	0	0	Ki67+	 9199 10132
12740	0	0	Ki67+	 9209 10340
12741	0	0	Ki67+	 9210 9869
12742	0	0	Ki67+	 9214 9953
12743	0	0	Ki67+	 9220 10321
12744	0	0	Ki67+	 9223 9919
12745	0	0	Ki67+	 9223 10206
12746	0	0	Ki67+	 9225 9965
12747	0	0	Ki67+	 9225 10015
12748	0	0	Ki67+	 9226 10189
12749	0	0	Ki67+	 9228 10290
12750	0	0	Ki67+	 9229 10236
12751	0	0	Ki67+	 9229 10370
12752	0	0	Ki67+	 9231 9851
12753	0	0	Ki67+	 9234 9834
12754	0	0	Ki67+	 9239 10161
12755	0	0	Ki67+	 9241 10350
12756	0	0	Ki67+	 9242 9596
12757	0	0	Ki67+	 9245 10081
12758	0	0	Ki67+	 9247 9870
12759	0	0	Ki67+	 9248 9989
12760	0	0	Ki67+	 9252 9942
12761	0	0	Ki67+	 9254 9900
12762	0	0	Ki67+	 9255 10328
12763	0	0	Ki67+	 9259 9856
12764	0	0	Ki67+	 9259 10374
12765	0	0	Ki67+	 9262 10175
12766	0	0	Ki67+	 9266 9593
12767	0	0	Ki67+	 9268 10280
12768	0	0	Ki67+	 9268 10313
12769	0	0	Ki67+	 9272 9790
12770	0	0	Ki67+	 9274 10083
12771	0	0	Ki67+	 9281 9778
12772	0	0	Ki67+	 9281 9809
12773	0	0	Ki67+	 9281 9904
12774	0	0	Ki67+	 9284 10021
12775	0	0	Ki67+	 9284 10210
12776	0	0	Ki67+	 9285 10195
12777	0	0	Ki67+	 9289 10166
12778	0	0	Ki67+	 9289 10223
12779	0	0	Ki67+	 9291 9948
12780	0	0	Ki67+	 9294 9846
12781	0	0	Ki67+	 9298 10018
12782	0	0	Ki67+	 9303 10031
12783	0	0	Ki67+	 9304 9920
12784	0	0	Ki67+	 9304 10194
12785	0	0	Ki67+	 9310 10366
12786	0	0	Ki67+	 9313 9946
12787	0	0	Ki67+	 9321 9989
12788	0	0	Ki67+	 9321 10051
12789	0	0	Ki67+	 9322 10247
12790	0	0	Ki67+	 9324 10225
12791	0	0	Ki67+	 9324 10367
12792	0	0	Ki67+	 9325 10176
12793	0	0	Ki67+	 9327 10085
12794	0	0	Ki67+	 9330 10333
12795	0	0	Ki67+	 9331 9840
12796	0	0	Ki67+	 9332 9926
12797	0	0	Ki67+	 9333 10211
12798	0	0	Ki67+	 9336 9900
12799	0	0	Ki67+	 9339 10107
12800	0	0	Ki67+	 9340 9765
12801	0	0	Ki67+	 9343 9814
12802	0	0	Ki67+	 9354 9991
12803	0	0	Ki67+	 9355 9933
12804	0	0	Ki67+	 9356 10034
12805	0	0	Ki67+	 9360 9803
12806	0	0	Ki67+	 9361 9874
12807	0	0	Ki67+	 9361 10093
12808	0	0	Ki67+	 9366 9780
12809	0	0	Ki67+	 9366 10367
12810	0	0	Ki67+	 9370 10209
12811	0	0	Ki67+	 9370 10293
12812	0	0	Ki67+	 9371 9598
12813	0	0	Ki67+	 9371 9965
12814	0	0	Ki67+	 9372 10346
12815	0	0	Ki67+	 9373 9893
12816	0	0	Ki67+	 9377 9995
12817	0	0	Ki67+	 9384 9815
12818	0	0	Ki67+	 9386 9885
12819	0	0	Ki67+	 9389 9924
12820	0	0	Ki67+	 9389 9952
12821	0	0	Ki67+	 9390 10017
12822	0	0	Ki67+	 9390 10230
12823	0	0	Ki67+	 9391 10071
12824	0	0	Ki67+	 9392 9859
12825	0	0	Ki67+	 9392 10186
12826	0	0	Ki67+	 9396 9943
12827	0	0	Ki67+	 9397 9738
12828	0	0	Ki67+	 9398 9983
12829	0	0	Ki67+	 9398 10366
12830	0	0	Ki67+	 9401 10089
12831	0	0	Ki67+	 9401 10273
12832	0	0	Ki67+	 9406 10064
12833	0	0	Ki67+	 9408 9754
12834	0	0	Ki67+	 9414 9589
12835	0	0	Ki67+	 9416 9800
12836	0	0	Ki67+	 9420 10201
12837	0	0	Ki67+	 9420 10211
12838	0	0	Ki67+	 9421 10097
12839	0	0	Ki67+	 9422 10255
12840	0	0	Ki67+	 9423 10071
12841	0	0	Ki67+	 9424 10049
12842	0	0	Ki67+	 9425 9896
12843	0	0	Ki67+	 9429 9970
12844	0	0	Ki67+	 9431 10008
12845	0	0	Ki67+	 9434 9745
12846	0	0	Ki67+	 9434 9783
12847	0	0	Ki67+	 9437 10238
12848	0	0	Ki67+	 9437 10317
12849	0	0	Ki67+	 9440 10368
12850	0	0	Ki67+	 9442 10258
12851	0	0	Ki67+	 9443 9801
12852	0	0	Ki67+	 9447 10207
12853	0	0	Ki67+	 9447 10381
12854	0	0	Ki67+	 9450 9908
12855	0	0	Ki67+	 9451 10176
12856	0	0	Ki67+	 9456 9982
12857	0	0	Ki67+	 9456 10063
12858	0	0	Ki67+	 9456 10320
12859	0	0	Ki67+	 9457 9885
12860	0	0	Ki67+	 9464 9720
12861	0	0	Ki67+	 9466 9735
12862	0	0	Ki67+	 9466 9899
12863	0	0	Ki67+	 9467 10093
12864	0	0	Ki67+	 9469 9944
12865	0	0	Ki67+	 9470 9966
12866	0	0	Ki67+	 9470 10250
12867	0	0	Ki67+	 9472 9837
12868	0	0	Ki67+	 9472 10146
12869	0	0	Ki67+	 9473 9868
12870	0	0	Ki67+	 9482 10333
12871	0	0	Ki67+	 9483 10079
12872	0	0	Ki67+	 9487 9960
12873	0	0	Ki67+	 9489 10016
12874	0	0	Ki67+	 9490 10088
12875	0	0	Ki67+	 9490 10369
12876	0	0	Ki67+	 9494 9843
12877	0	0	Ki67+	 9495 10036
12878	0	0	Ki67+	 9495 10244
12879	0	0	Ki67+	 9499 9945
12880	0	0	Ki67+	 9502 9768
12881	0	0	Ki67+	 9505 9863
12882	0	0	Ki67+	 9505 9880
12883	0	0	Ki67+	 9506 9987
12884	0	0	Ki67+	 9508 10280
12885	0	0	Ki67+	 9509 9912
12886	0	0	Ki67+	 9509 10209
12887	0	0	Ki67+	 9512 9968
12888	0	0	Ki67+	 9513 10120
12889	0	0	Ki67+	 9514 9739
12890	0	0	Ki67+	 9519 9723
12891	0	0	Ki67+	 9519 10035
12892	0	0	Ki67+	 9520 10338
12893	0	0	Ki67+	 9521 10234
12894	0	0	Ki67+	 9524 9938
12895	0	0	Ki67+	 9527 9832
12896	0	0	Ki67+	 9528 10170
12897	0	0	Ki67+	 9533 10306
12898	0	0	Ki67+	 9536 9882
12899	0	0	Ki67+	 9540 10214
12900	0	0	Ki67+	 9540 10314
12901	0	0	Ki67+	 9545 9912
12902	0	0	Ki67+	 9548 9892
12903	0	0	Ki67+	 9548 10258
12904	0	0	Ki67+	 9552 10091
12905	0	0	Ki67+	 9555 10144
12906	0	0	Ki67+	 9555 10186
12907	0	0	Ki67+	 9557 9947
12908	0	0	Ki67+	 9557 10292
12909	0	0	Ki67+	 9558 9854
12910	0	0	Ki67+	 9560 10316
12911	0	0	Ki67+	 9564 9832
12912	0	0	Ki67+	 9570 10229
12913	0	0	Ki67+	 9574 10113
12914	0	0	Ki67+	 9574 10257
12915	0	0	Ki67+	 9579 9793
12916	0	0	Ki67+	 9579 10199
12917	0	0	Ki67+	 9584 10010
12918	0	0	Ki67+	 9592 10149
12919	0	0	Ki67+	 9594 9783
12920	0	0	Ki67+	 9594 9824
12921	0	0	Ki67+	 9594 10120
12922	0	0	Ki67+	 9595 10180
12923	0	0	Ki67+	 8801 10822
12924	0	0	Ki67+	 8802 10885
12925	0	0	Ki67+	 8803 10470
12926	0	0	Ki67+	 8809 10647
12927	0	0	Ki67+	 8816 10456
12928	0	0	Ki67+	 8817 10740
12929	0	0	Ki67+	 8819 10773
12930	0	0	Ki67+	 8820 10429
12931	0	0	Ki67+	 8821 10391
12932	0	0	Ki67+	 8821 10670
12933	0	0	Ki67+	 8830 10899
12934	0	0	Ki67+	 8831 10494
12935	0	0	Ki67+	 8831 10665
12936	0	0	Ki67+	 8835 10746
12937	0	0	Ki67+	 8836 10506
12938	0	0	Ki67+	 8837 10759
12939	0	0	Ki67+	 8842 10445
12940	0	0	Ki67+	 8843 10423
12941	0	0	Ki67+	 8845 10913
12942	0	0	Ki67+	 8850 10386
12943	0	0	Ki67+	 8852 10468
12944	0	0	Ki67+	 8855 10516
12945	0	0	Ki67+	 8856 10656
12946	0	0	Ki67+	 8858 10905
12947	0	0	Ki67+	 8860 10620
12948	0	0	Ki67+	 8862 10689
12949	0	0	Ki67+	 8863 10452
12950	0	0	Ki67+	 8866 10769
12951	0	0	Ki67+	 8872 10552
12952	0	0	Ki67+	 8873 10602
12953	0	0	Ki67+	 8875 10432
12954	0	0	Ki67+	 8876 10486
12955	0	0	Ki67+	 8876 10759
12956	0	0	Ki67+	 8877 10505
12957	0	0	Ki67+	 8877 10630
12958	0	0	Ki67+	 8878 10726
12959	0	0	Ki67+	 8884 10657
12960	0	0	Ki67+	 8888 10806
12961	0	0	Ki67+	 8891 10536
12962	0	0	Ki67+	 8895 10421
12963	0	0	Ki67+	 8898 10385
12964	0	0	Ki67+	 8900 10717
12965	0	0	Ki67+	 8900 10784
12966	0	0	Ki67+	 8900 10815
12967	0	0	Ki67+	 8901 10467
12968	0	0	Ki67+	 8901 10564
12969	0	0	Ki67+	 8903 10730
12970	0	0	Ki67+	 8905 10401
12971	0	0	Ki67+	 8907 10501
12972	0	0	Ki67+	 8909 10635
12973	0	0	Ki67+	 8909 10759
12974	0	0	Ki67+	 8910 10798
12975	0	0	Ki67+	 8912 10540
12976	0	0	Ki67+	 8913 10674
12977	0	0	Ki67+	 8916 10818
12978	0	0	Ki67+	 8917 10596
12979	0	0	Ki67+	 8917 10627
12980	0	0	Ki67+	 8919 10524
12981	0	0	Ki67+	 8920 10467
12982	0	0	Ki67+	 8921 10427
12983	0	0	Ki67+	 8921 10608
12984	0	0	Ki67+	 8923 11167
12985	0	0	Ki67+	 8929 10782
12986	0	0	Ki67+	 8930 10397
12987	0	0	Ki67+	 8936 10471
12988	0	0	Ki67+	 8937 10548
12989	0	0	Ki67+	 8939 10512
12990	0	0	Ki67+	 8940 10432
12991	0	0	Ki67+	 8942 10493
12992	0	0	Ki67+	 8944 10705
12993	0	0	Ki67+	 8952 10423
12994	0	0	Ki67+	 8952 10650
12995	0	0	Ki67+	 8952 10931
12996	0	0	Ki67+	 8954 10552
12997	0	0	Ki67+	 8955 10401
12998	0	0	Ki67+	 8955 10620
12999	0	0	Ki67+	 8956 10755
13000	0	0	Ki67+	 8959 10459
13001	0	0	Ki67+	 8963 10765
13002	0	0	Ki67+	 8966 10601
13003	0	0	Ki67+	 8967 10685
13004	0	0	Ki67+	 8969 10398
13005	0	0	Ki67+	 8973 10713
13006	0	0	Ki67+	 8983 10443
13007	0	0	Ki67+	 8983 10538
13008	0	0	Ki67+	 8983 10655
13009	0	0	Ki67+	 8986 10577
13010	0	0	Ki67+	 8990 10739
13011	0	0	Ki67+	 8995 10463
13012	0	0	Ki67+	 9000 10638
13013	0	0	Ki67+	 9001 10392
13014	0	0	Ki67+	 9005 10532
13015	0	0	Ki67+	 9005 10673
13016	0	0	Ki67+	 9006 10488
13017	0	0	Ki67+	 9007 10987
13018	0	0	Ki67+	 9008 10696
13019	0	0	Ki67+	 9011 10517
13020	0	0	Ki67+	 9017 10561
13021	0	0	Ki67+	 9027 10553
13022	0	0	Ki67+	 9032 10412
13023	0	0	Ki67+	 9037 10494
13024	0	0	Ki67+	 9038 10533
13025	0	0	Ki67+	 9040 10592
13026	0	0	Ki67+	 9045 10812
13027	0	0	Ki67+	 9047 10454
13028	0	0	Ki67+	 9050 10410
13029	0	0	Ki67+	 9052 10391
13030	0	0	Ki67+	 9067 10560
13031	0	0	Ki67+	 9069 10484
13032	0	0	Ki67+	 9071 10517
13033	0	0	Ki67+	 9075 10862
13034	0	0	Ki67+	 9081 10793
13035	0	0	Ki67+	 9085 10418
13036	0	0	Ki67+	 9088 10678
13037	0	0	Ki67+	 9095 10454
13038	0	0	Ki67+	 9125 10735
13039	0	0	Ki67+	 9142 10536
13040	0	0	Ki67+	 9203 10392
13041	0	0	Ki67+	 9239 10412
13042	0	0	Ki67+	 9315 10546
13043	0	0	Ki67+	 9315 10596
13044	0	0	Ki67+	 9327 10395
13045	0	0	Ki67+	 9380 10391
13046	0	0	Ki67+	 9392 10539
13047	0	0	Ki67+	 9401 10848
13048	0	0	Ki67+	 9408 10622
13049	0	0	Ki67+	 9415 11124
13050	0	0	Ki67+	 9425 10814
13051	0	0	Ki67+	 9484 10392
13052	0	0	Ki67+	 9509 10849
13053	0	0	Ki67+	 9515 10744
13054	0	0	Ki67+	 9568 10911
13055	0	0	Ki67+	 9578 11037
13056	0	0	Ki67+	 9582 10964
13057	0	0	Ki67+	 8835 11195
13058	0	0	Ki67+	 8874 11979
13059	0	0	Ki67+	 8896 11934
13060	0	0	Ki67+	 8896 11978
13061	0	0	Ki67+	 8902 11900
13062	0	0	Ki67+	 8924 11871
13063	0	0	Ki67+	 8931 11952
13064	0	0	Ki67+	 8933 11456
13065	0	0	Ki67+	 8933 11835
13066	0	0	Ki67+	 8937 11983
13067	0	0	Ki67+	 8949 11806
13068	0	0	Ki67+	 8951 11878
13069	0	0	Ki67+	 8951 11895
13070	0	0	Ki67+	 8952 11822
13071	0	0	Ki67+	 8953 11638
13072	0	0	Ki67+	 8957 11611
13073	0	0	Ki67+	 8961 11943
13074	0	0	Ki67+	 8968 11895
13075	0	0	Ki67+	 8971 11815
13076	0	0	Ki67+	 8972 11878
13077	0	0	Ki67+	 8977 11977
13078	0	0	Ki67+	 8985 11918
13079	0	0	Ki67+	 8995 11293
13080	0	0	Ki67+	 8995 11958
13081	0	0	Ki67+	 8996 11849
13082	0	0	Ki67+	 9001 11623
13083	0	0	Ki67+	 9002 11424
13084	0	0	Ki67+	 9007 11844
13085	0	0	Ki67+	 9010 11872
13086	0	0	Ki67+	 9011 11307
13087	0	0	Ki67+	 9018 11970
13088	0	0	Ki67+	 9022 11600
13089	0	0	Ki67+	 9023 11756
13090	0	0	Ki67+	 9025 11565
13091	0	0	Ki67+	 9027 11721
13092	0	0	Ki67+	 9035 11696
13093	0	0	Ki67+	 9035 11768
13094	0	0	Ki67+	 9042 11737
13095	0	0	Ki67+	 9047 11644
13096	0	0	Ki67+	 9051 11665
13097	0	0	Ki67+	 9052 11610
13098	0	0	Ki67+	 9055 11716
13099	0	0	Ki67+	 9061 11752
13100	0	0	Ki67+	 9063 11676
13101	0	0	Ki67+	 9066 11455
13102	0	0	Ki67+	 9070 11593
13103	0	0	Ki67+	 9070 11732
13104	0	0	Ki67+	 9072 11696
13105	0	0	Ki67+	 9073 11521
13106	0	0	Ki67+	 9076 11983
13107	0	0	Ki67+	 9077 11630
13108	0	0	Ki67+	 9083 11815
13109	0	0	Ki67+	 9086 11564
13110	0	0	Ki67+	 9090 11707
13111	0	0	Ki67+	 9092 11471
13112	0	0	Ki67+	 9092 11533
13113	0	0	Ki67+	 9092 11828
13114	0	0	Ki67+	 9092 11896
13115	0	0	Ki67+	 9093 11759
13116	0	0	Ki67+	 9095 11604
13117	0	0	Ki67+	 9100 11731
13118	0	0	Ki67+	 9103 11814
13119	0	0	Ki67+	 9110 11449
13120	0	0	Ki67+	 9110 11942
13121	0	0	Ki67+	 9111 11668
13122	0	0	Ki67+	 9112 11332
13123	0	0	Ki67+	 9113 11417
13124	0	0	Ki67+	 9117 11710
13125	0	0	Ki67+	 9118 11557
13126	0	0	Ki67+	 9118 11830
13127	0	0	Ki67+	 9119 11607
13128	0	0	Ki67+	 9119 11819
13129	0	0	Ki67+	 9120 11641
13130	0	0	Ki67+	 9120 11905
13131	0	0	Ki67+	 9122 11972
13132	0	0	Ki67+	 9124 11474
13133	0	0	Ki67+	 9127 11671
13134	0	0	Ki67+	 9128 11736
13135	0	0	Ki67+	 9129 11813
13136	0	0	Ki67+	 9130 11944
13137	0	0	Ki67+	 9132 11774
13138	0	0	Ki67+	 9133 11885
13139	0	0	Ki67+	 9136 11298
13140	0	0	Ki67+	 9136 11445
13141	0	0	Ki67+	 9137 11698
13142	0	0	Ki67+	 9141 11564
13143	0	0	Ki67+	 9143 11610
13144	0	0	Ki67+	 9144 11828
13145	0	0	Ki67+	 9144 11916
13146	0	0	Ki67+	 9145 11580
13147	0	0	Ki67+	 9147 11858
13148	0	0	Ki67+	 9154 11791
13149	0	0	Ki67+	 9161 11887
13150	0	0	Ki67+	 9163 11586
13151	0	0	Ki67+	 9166 11670
13152	0	0	Ki67+	 9166 11770
13153	0	0	Ki67+	 9167 11525
13154	0	0	Ki67+	 9170 11712
13155	0	0	Ki67+	 9170 11841
13156	0	0	Ki67+	 9172 11600
13157	0	0	Ki67+	 9173 11515
13158	0	0	Ki67+	 9177 11480
13159	0	0	Ki67+	 9177 11806
13160	0	0	Ki67+	 9179 11303
13161	0	0	Ki67+	 9185 11738
13162	0	0	Ki67+	 9187 11580
13163	0	0	Ki67+	 9191 11665
13164	0	0	Ki67+	 9191 11765
13165	0	0	Ki67+	 9192 11539
13166	0	0	Ki67+	 9193 11556
13167	0	0	Ki67+	 9199 11611
13168	0	0	Ki67+	 9201 11695
13169	0	0	Ki67+	 9211 11551
13170	0	0	Ki67+	 9213 11527
13171	0	0	Ki67+	 9215 11455
13172	0	0	Ki67+	 9216 11647
13173	0	0	Ki67+	 9223 11743
13174	0	0	Ki67+	 9224 11571
13175	0	0	Ki67+	 9229 11679
13176	0	0	Ki67+	 9233 11561
13177	0	0	Ki67+	 9236 11426
13178	0	0	Ki67+	 9239 11451
13179	0	0	Ki67+	 9239 11718
13180	0	0	Ki67+	 9241 11630
13181	0	0	Ki67+	 9250 11648
13182	0	0	Ki67+	 9251 11773
13183	0	0	Ki67+	 9258 11419
13184	0	0	Ki67+	 9258 11544
13185	0	0	Ki67+	 9260 11751
13186	0	0	Ki67+	 9262 11634
13187	0	0	Ki67+	 9264 11697
13188	0	0	Ki67+	 9266 11568
13189	0	0	Ki67+	 9266 11761
13190	0	0	Ki67+	 9267 11829
13191	0	0	Ki67+	 9271 11684
13192	0	0	Ki67+	 9272 11539
13193	0	0	Ki67+	 9276 11796
13194	0	0	Ki67+	 9278 11449
13195	0	0	Ki67+	 9282 11420
13196	0	0	Ki67+	 9289 11731
13197	0	0	Ki67+	 9295 11458
13198	0	0	Ki67+	 9295 11698
13199	0	0	Ki67+	 9302 11844
13200	0	0	Ki67+	 9306 11826
13201	0	0	Ki67+	 9308 11809
13202	0	0	Ki67+	 9309 11527
13203	0	0	Ki67+	 9310 11729
13204	0	0	Ki67+	 9314 11704
13205	0	0	Ki67+	 9318 11563
13206	0	0	Ki67+	 9324 11424
13207	0	0	Ki67+	 9325 11872
13208	0	0	Ki67+	 9326 11832
13209	0	0	Ki67+	 9332 11689
13210	0	0	Ki67+	 9338 11539
13211	0	0	Ki67+	 9348 11451
13212	0	0	Ki67+	 9348 11720
13213	0	0	Ki67+	 9349 11764
13214	0	0	Ki67+	 9353 11866
13215	0	0	Ki67+	 9354 11832
13216	0	0	Ki67+	 9357 11803
13217	0	0	Ki67+	 9366 11694
13218	0	0	Ki67+	 9367 11407
13219	0	0	Ki67+	 9373 11266
13220	0	0	Ki67+	 9375 11545
13221	0	0	Ki67+	 9377 11715
13222	0	0	Ki67+	 9380 11742
13223	0	0	Ki67+	 9382 11208
13224	0	0	Ki67+	 9383 11894
13225	0	0	Ki67+	 9384 11513
13226	0	0	Ki67+	 9384 11558
13227	0	0	Ki67+	 9392 11879
13228	0	0	Ki67+	 9395 11820
13229	0	0	Ki67+	 9401 11518
13230	0	0	Ki67+	 9408 11537
13231	0	0	Ki67+	 9411 11730
13232	0	0	Ki67+	 9420 11772
13233	0	0	Ki67+	 9422 11866
13234	0	0	Ki67+	 9424 11894
13235	0	0	Ki67+	 9431 11547
13236	0	0	Ki67+	 9431 11842
13237	0	0	Ki67+	 9432 11743
13238	0	0	Ki67+	 9433 11511
13239	0	0	Ki67+	 9442 11541
13240	0	0	Ki67+	 9443 11799
13241	0	0	Ki67+	 9448 11922
13242	0	0	Ki67+	 9455 11828
13243	0	0	Ki67+	 9459 11781
13244	0	0	Ki67+	 9462 11796
13245	0	0	Ki67+	 9481 11790
13246	0	0	Ki67+	 9485 11771
13247	0	0	Ki67+	 9485 11836
13248	0	0	Ki67+	 9490 11910
13249	0	0	Ki67+	 9492 11881
13250	0	0	Ki67+	 9492 11940
13251	0	0	Ki67+	 9528 11943
13252	0	0	Ki67+	 9534 11427
13253	0	0	Ki67+	 9591 11887
13254	0	0	Ki67+	 9593 11816
13255	0	0	Ki67+	 8802 12390
13256	0	0	Ki67+	 8805 12772
13257	0	0	Ki67+	 8806 12468
13258	0	0	Ki67+	 8819 12118
13259	0	0	Ki67+	 8823 12097
13260	0	0	Ki67+	 8825 12080
13261	0	0	Ki67+	 8826 12142
13262	0	0	Ki67+	 8827 12339
13263	0	0	Ki67+	 8830 12200
13264	0	0	Ki67+	 8831 12368
13265	0	0	Ki67+	 8832 12408
13266	0	0	Ki67+	 8841 12741
13267	0	0	Ki67+	 8843 12065
13268	0	0	Ki67+	 8845 12318
13269	0	0	Ki67+	 8847 12108
13270	0	0	Ki67+	 8847 12375
13271	0	0	Ki67+	 8854 12340
13272	0	0	Ki67+	 8856 12404
13273	0	0	Ki67+	 8858 12140
13274	0	0	Ki67+	 8858 12302
13275	0	0	Ki67+	 8859 12152
13276	0	0	Ki67+	 8863 12183
13277	0	0	Ki67+	 8871 12036
13278	0	0	Ki67+	 8872 12064
13279	0	0	Ki67+	 8873 12411
13280	0	0	Ki67+	 8876 12219
13281	0	0	Ki67+	 8876 12360
13282	0	0	Ki67+	 8879 12097
13283	0	0	Ki67+	 8883 12136
13284	0	0	Ki67+	 8888 12182
13285	0	0	Ki67+	 8898 12373
13286	0	0	Ki67+	 8899 12305
13287	0	0	Ki67+	 8900 12263
13288	0	0	Ki67+	 8902 12193
13289	0	0	Ki67+	 8910 12141
13290	0	0	Ki67+	 8911 12056
13291	0	0	Ki67+	 8915 12338
13292	0	0	Ki67+	 8918 11991
13293	0	0	Ki67+	 8919 12178
13294	0	0	Ki67+	 8924 12242
13295	0	0	Ki67+	 8927 12046
13296	0	0	Ki67+	 8927 12317
13297	0	0	Ki67+	 8931 12277
13298	0	0	Ki67+	 8932 12010
13299	0	0	Ki67+	 8933 12287
13300	0	0	Ki67+	 8934 12327
13301	0	0	Ki67+	 8940 12172
13302	0	0	Ki67+	 8947 12235
13303	0	0	Ki67+	 8948 12058
13304	0	0	Ki67+	 8952 12268
13305	0	0	Ki67+	 8953 12733
13306	0	0	Ki67+	 8954 12116
13307	0	0	Ki67+	 8956 11991
13308	0	0	Ki67+	 8962 12092
13309	0	0	Ki67+	 8967 12123
13310	0	0	Ki67+	 8978 12165
13311	0	0	Ki67+	 8981 12007
13312	0	0	Ki67+	 8986 12721
13313	0	0	Ki67+	 9002 11996
13314	0	0	Ki67+	 9003 12028
13315	0	0	Ki67+	 9012 12354
13316	0	0	Ki67+	 9027 12008
13317	0	0	Ki67+	 9037 12658
13318	0	0	Ki67+	 9042 12406
13319	0	0	Ki67+	 9049 12119
13320	0	0	Ki67+	 9049 12136
13321	0	0	Ki67+	 9052 11991
13322	0	0	Ki67+	 9055 12089
13323	0	0	Ki67+	 9061 12023
13324	0	0	Ki67+	 9074 11985
13325	0	0	Ki67+	 9083 12077
13326	0	0	Ki67+	 9093 12002
13327	0	0	Ki67+	 9096 12031
13328	0	0	Ki67+	 9114 11999
13329	0	0	Ki67+	 9116 12221
13330	0	0	Ki67+	 9125 12766
13331	0	0	Ki67+	 9131 12778
13332	0	0	Ki67+	 9132 12002
13333	0	0	Ki67+	 9133 12028
13334	0	0	Ki67+	 9133 12748
13335	0	0	Ki67+	 9136 12236
13336	0	0	Ki67+	 9137 12201
13337	0	0	Ki67+	 9153 12477
13338	0	0	Ki67+	 9161 12266
13339	0	0	Ki67+	 9161 12756
13340	0	0	Ki67+	 9162 12239
13341	0	0	Ki67+	 9162 12766
13342	0	0	Ki67+	 9163 12167
13343	0	0	Ki67+	 9165 12646
13344	0	0	Ki67+	 9166 12584
13345	0	0	Ki67+	 9167 12209
13346	0	0	Ki67+	 9170 12153
13347	0	0	Ki67+	 9172 12125
13348	0	0	Ki67+	 9177 12766
13349	0	0	Ki67+	 9180 12171
13350	0	0	Ki67+	 9181 12109
13351	0	0	Ki67+	 9182 12267
13352	0	0	Ki67+	 9186 12213
13353	0	0	Ki67+	 9191 12237
13354	0	0	Ki67+	 9192 12147
13355	0	0	Ki67+	 9203 12208
13356	0	0	Ki67+	 9207 12720
13357	0	0	Ki67+	 9217 12258
13358	0	0	Ki67+	 9222 12662
13359	0	0	Ki67+	 9223 12178
13360	0	0	Ki67+	 9226 12503
13361	0	0	Ki67+	 9226 12733
13362	0	0	Ki67+	 9227 12128
13363	0	0	Ki67+	 9229 12689
13364	0	0	Ki67+	 9231 12433
13365	0	0	Ki67+	 9238 12186
13366	0	0	Ki67+	 9248 12532
13367	0	0	Ki67+	 9248 12685
13368	0	0	Ki67+	 9248 12771
13369	0	0	Ki67+	 9256 12148
13370	0	0	Ki67+	 9257 12253
13371	0	0	Ki67+	 9259 12121
13372	0	0	Ki67+	 9266 12203
13373	0	0	Ki67+	 9273 12738
13374	0	0	Ki67+	 9278 12275
13375	0	0	Ki67+	 9286 12702
13376	0	0	Ki67+	 9293 12650
13377	0	0	Ki67+	 9295 12086
13378	0	0	Ki67+	 9296 12253
13379	0	0	Ki67+	 9302 12238
13380	0	0	Ki67+	 9309 12350
13381	0	0	Ki67+	 9313 12663
13382	0	0	Ki67+	 9315 12538
13383	0	0	Ki67+	 9317 12693
13384	0	0	Ki67+	 9348 12764
13385	0	0	Ki67+	 9355 12732
13386	0	0	Ki67+	 9359 12108
13387	0	0	Ki67+	 9361 12149
13388	0	0	Ki67+	 9367 12751
13389	0	0	Ki67+	 9372 12134
13390	0	0	Ki67+	 9389 12510
13391	0	0	Ki67+	 9390 12099
13392	0	0	Ki67+	 9407 12111
13393	0	0	Ki67+	 9417 12060
13394	0	0	Ki67+	 9426 12044
13395	0	0	Ki67+	 9431 12736
13396	0	0	Ki67+	 9435 12115
13397	0	0	Ki67+	 9436 12064
13398	0	0	Ki67+	 9443 12044
13399	0	0	Ki67+	 9470 12497
13400	0	0	Ki67+	 9472 12077
13401	0	0	Ki67+	 9475 12438
13402	0	0	Ki67+	 9476 12513
13403	0	0	Ki67+	 9491 12417
13404	0	0	Ki67+	 9510 12534
13405	0	0	Ki67+	 9515 12398
13406	0	0	Ki67+	 9516 12495
13407	0	0	Ki67+	 9518 12460
13408	0	0	Ki67+	 9525 12749
13409	0	0	Ki67+	 9538 12394
13410	0	0	Ki67+	 9542 12149
13411	0	0	Ki67+	 9548 12472
13412	0	0	Ki67+	 9548 12510
13413	0	0	Ki67+	 9548 12756
13414	0	0	Ki67+	 9549 12537
13415	0	0	Ki67+	 9556 12431
13416	0	0	Ki67+	 9558 12347
13417	0	0	Ki67+	 9561 12391
13418	0	0	Ki67+	 9561 12411
13419	0	0	Ki67+	 9564 12471
13420	0	0	Ki67+	 9565 12497
13421	0	0	Ki67+	 9568 12047
13422	0	0	Ki67+	 9572 12780
13423	0	0	Ki67+	 9574 11994
13424	0	0	Ki67+	 9574 12383
13425	0	0	Ki67+	 9575 12446
13426	0	0	Ki67+	 9578 12432
13427	0	0	Ki67+	 9582 12272
13428	0	0	Ki67+	 9586 12713
13429	0	0	Ki67+	 9588 12356
13430	0	0	Ki67+	 9589 12535
13431	0	0	Ki67+	 9592 12313
13432	0	0	Ki67+	 9593 12005
13433	0	0	Ki67+	 9599 12163
13434	0	0	Ki67+	 8804 12823
13435	0	0	Ki67+	 8805 13091
13436	0	0	Ki67+	 8808 13013
13437	0	0	Ki67+	 8808 13247
13438	0	0	Ki67+	 8818 12896
13439	0	0	Ki67+	 8820 13149
13440	0	0	Ki67+	 8824 13356
13441	0	0	Ki67+	 8829 12841
13442	0	0	Ki67+	 8831 13573
13443	0	0	Ki67+	 8836 12866
13444	0	0	Ki67+	 8837 13418
13445	0	0	Ki67+	 8840 13404
13446	0	0	Ki67+	 8846 12799
13447	0	0	Ki67+	 8848 13394
13448	0	0	Ki67+	 8849 12830
13449	0	0	Ki67+	 8850 13569
13450	0	0	Ki67+	 8851 13334
13451	0	0	Ki67+	 8855 12814
13452	0	0	Ki67+	 8859 12876
13453	0	0	Ki67+	 8862 13026
13454	0	0	Ki67+	 8863 12924
13455	0	0	Ki67+	 8863 13566
13456	0	0	Ki67+	 8868 12852
13457	0	0	Ki67+	 8869 12939
13458	0	0	Ki67+	 8873 13572
13459	0	0	Ki67+	 8877 12829
13460	0	0	Ki67+	 8880 12893
13461	0	0	Ki67+	 8882 13006
13462	0	0	Ki67+	 8884 13041
13463	0	0	Ki67+	 8892 12884
13464	0	0	Ki67+	 8896 12861
13465	0	0	Ki67+	 8905 12934
13466	0	0	Ki67+	 8906 12839
13467	0	0	Ki67+	 8908 12981
13468	0	0	Ki67+	 8912 12951
13469	0	0	Ki67+	 8912 13089
13470	0	0	Ki67+	 8915 13045
13471	0	0	Ki67+	 8916 13434
13472	0	0	Ki67+	 8919 13015
13473	0	0	Ki67+	 8923 12874
13474	0	0	Ki67+	 8924 13260
13475	0	0	Ki67+	 8926 13237
13476	0	0	Ki67+	 8929 12913
13477	0	0	Ki67+	 8936 13058
13478	0	0	Ki67+	 8941 13290
13479	0	0	Ki67+	 8943 13227
13480	0	0	Ki67+	 8948 13102
13481	0	0	Ki67+	 8949 13112
13482	0	0	Ki67+	 8950 12949
13483	0	0	Ki67+	 8950 13211
13484	0	0	Ki67+	 8952 12982
13485	0	0	Ki67+	 8960 13199
13486	0	0	Ki67+	 8961 12993
13487	0	0	Ki67+	 8966 13026
13488	0	0	Ki67+	 8968 13213
13489	0	0	Ki67+	 8970 13053
13490	0	0	Ki67+	 8970 13290
13491	0	0	Ki67+	 8975 12912
13492	0	0	Ki67+	 8977 13077
13493	0	0	Ki67+	 8982 12933
13494	0	0	Ki67+	 8987 13233
13495	0	0	Ki67+	 8991 12969
13496	0	0	Ki67+	 8992 13204
13497	0	0	Ki67+	 8992 13329
13498	0	0	Ki67+	 8994 13279
13499	0	0	Ki67+	 8996 13129
13500	0	0	Ki67+	 8997 13111
13501	0	0	Ki67+	 8999 12998
13502	0	0	Ki67+	 9006 13428
13503	0	0	Ki67+	 9007 12946
13504	0	0	Ki67+	 9008 13193
13505	0	0	Ki67+	 9009 13077
13506	0	0	Ki67+	 9010 13026
13507	0	0	Ki67+	 9012 13089
13508	0	0	Ki67+	 9013 13463
13509	0	0	Ki67+	 9014 13255
13510	0	0	Ki67+	 9018 13232
13511	0	0	Ki67+	 9026 13214
13512	0	0	Ki67+	 9027 13095
13513	0	0	Ki67+	 9030 13122
13514	0	0	Ki67+	 9032 13457
13515	0	0	Ki67+	 9033 13435
13516	0	0	Ki67+	 9035 13302
13517	0	0	Ki67+	 9037 13080
13518	0	0	Ki67+	 9039 13476
13519	0	0	Ki67+	 9041 13270
13520	0	0	Ki67+	 9043 13323
13521	0	0	Ki67+	 9045 13239
13522	0	0	Ki67+	 9054 13080
13523	0	0	Ki67+	 9054 13305
13524	0	0	Ki67+	 9056 13341
13525	0	0	Ki67+	 9058 13206
13526	0	0	Ki67+	 9061 13286
13527	0	0	Ki67+	 9064 13557
13528	0	0	Ki67+	 9065 12841
13529	0	0	Ki67+	 9066 12881
13530	0	0	Ki67+	 9068 13232
13531	0	0	Ki67+	 9072 13435
13532	0	0	Ki67+	 9073 13577
13533	0	0	Ki67+	 9075 13014
13534	0	0	Ki67+	 9078 12869
13535	0	0	Ki67+	 9079 12947
13536	0	0	Ki67+	 9079 13246
13537	0	0	Ki67+	 9080 12807
13538	0	0	Ki67+	 9080 12912
13539	0	0	Ki67+	 9080 12975
13540	0	0	Ki67+	 9080 13079
13541	0	0	Ki67+	 9080 13551
13542	0	0	Ki67+	 9082 13211
13543	0	0	Ki67+	 9084 12839
13544	0	0	Ki67+	 9090 13541
13545	0	0	Ki67+	 9091 13116
13546	0	0	Ki67+	 9093 13027
13547	0	0	Ki67+	 9094 13317
13548	0	0	Ki67+	 9100 12988
13549	0	0	Ki67+	 9102 13423
13550	0	0	Ki67+	 9103 12885
13551	0	0	Ki67+	 9103 13094
13552	0	0	Ki67+	 9104 13240
13553	0	0	Ki67+	 9106 13304
13554	0	0	Ki67+	 9107 13041
13555	0	0	Ki67+	 9115 13526
13556	0	0	Ki67+	 9116 12831
13557	0	0	Ki67+	 9116 13247
13558	0	0	Ki67+	 9119 13215
13559	0	0	Ki67+	 9119 13400
13560	0	0	Ki67+	 9120 12916
13561	0	0	Ki67+	 9121 12974
13562	0	0	Ki67+	 9122 13540
13563	0	0	Ki67+	 9124 13121
13564	0	0	Ki67+	 9124 13340
13565	0	0	Ki67+	 9127 12884
13566	0	0	Ki67+	 9128 13061
13567	0	0	Ki67+	 9130 12850
13568	0	0	Ki67+	 9130 13322
13569	0	0	Ki67+	 9132 12995
13570	0	0	Ki67+	 9132 13520
13571	0	0	Ki67+	 9134 13212
13572	0	0	Ki67+	 9134 13568
13573	0	0	Ki67+	 9137 12935
13574	0	0	Ki67+	 9137 13294
13575	0	0	Ki67+	 9140 12981
13576	0	0	Ki67+	 9140 13124
13577	0	0	Ki67+	 9140 13552
13578	0	0	Ki67+	 9146 13036
13579	0	0	Ki67+	 9146 13219
13580	0	0	Ki67+	 9149 12792
13581	0	0	Ki67+	 9151 12959
13582	0	0	Ki67+	 9152 13382
13583	0	0	Ki67+	 9158 13349
13584	0	0	Ki67+	 9160 12795
13585	0	0	Ki67+	 9160 13062
13586	0	0	Ki67+	 9163 13144
13587	0	0	Ki67+	 9164 13388
13588	0	0	Ki67+	 9168 12827
13589	0	0	Ki67+	 9169 13127
13590	0	0	Ki67+	 9173 13275
13591	0	0	Ki67+	 9174 13312
13592	0	0	Ki67+	 9174 13551
13593	0	0	Ki67+	 9177 12813
13594	0	0	Ki67+	 9180 13342
13595	0	0	Ki67+	 9183 12859
13596	0	0	Ki67+	 9183 13320
13597	0	0	Ki67+	 9184 13216
13598	0	0	Ki67+	 9184 13488
13599	0	0	Ki67+	 9185 13077
13600	0	0	Ki67+	 9187 13048
13601	0	0	Ki67+	 9187 13175
13602	0	0	Ki67+	 9188 13260
13603	0	0	Ki67+	 9189 13440
13604	0	0	Ki67+	 9198 13557
13605	0	0	Ki67+	 9201 13393
13606	0	0	Ki67+	 9202 13044
13607	0	0	Ki67+	 9203 13544
13608	0	0	Ki67+	 9204 13296
13609	0	0	Ki67+	 9204 13424
13610	0	0	Ki67+	 9209 13083
13611	0	0	Ki67+	 9215 13221
13612	0	0	Ki67+	 9222 12798
13613	0	0	Ki67+	 9223 12848
13614	0	0	Ki67+	 9224 13001
13615	0	0	Ki67+	 9224 13267
13616	0	0	Ki67+	 9226 12864
13617	0	0	Ki67+	 9231 13080
13618	0	0	Ki67+	 9234 13410
13619	0	0	Ki67+	 9238 13532
13620	0	0	Ki67+	 9239 13371
13621	0	0	Ki67+	 9241 12819
13622	0	0	Ki67+	 9241 13062
13623	0	0	Ki67+	 9243 12888
13624	0	0	Ki67+	 9247 13231
13625	0	0	Ki67+	 9248 12980
13626	0	0	Ki67+	 9250 13051
13627	0	0	Ki67+	 9254 12999
13628	0	0	Ki67+	 9254 13239
13629	0	0	Ki67+	 9260 13579
13630	0	0	Ki67+	 9269 13049
13631	0	0	Ki67+	 9270 12850
13632	0	0	Ki67+	 9272 13358
13633	0	0	Ki67+	 9274 13169
13634	0	0	Ki67+	 9275 13328
13635	0	0	Ki67+	 9281 13186
13636	0	0	Ki67+	 9287 13160
13637	0	0	Ki67+	 9291 13399
13638	0	0	Ki67+	 9292 13368
13639	0	0	Ki67+	 9295 13187
13640	0	0	Ki67+	 9297 12906
13641	0	0	Ki67+	 9298 13073
13642	0	0	Ki67+	 9301 13131
13643	0	0	Ki67+	 9302 12983
13644	0	0	Ki67+	 9308 13159
13645	0	0	Ki67+	 9317 13329
13646	0	0	Ki67+	 9319 13191
13647	0	0	Ki67+	 9320 13396
13648	0	0	Ki67+	 9324 13379
13649	0	0	Ki67+	 9327 12988
13650	0	0	Ki67+	 9328 12944
13651	0	0	Ki67+	 9333 13357
13652	0	0	Ki67+	 9334 13160
13653	0	0	Ki67+	 9337 12864
13654	0	0	Ki67+	 9339 12885
13655	0	0	Ki67+	 9340 13303
13656	0	0	Ki67+	 9343 13118
13657	0	0	Ki67+	 9344 12957
13658	0	0	Ki67+	 9347 12815
13659	0	0	Ki67+	 9349 12842
13660	0	0	Ki67+	 9352 13077
13661	0	0	Ki67+	 9358 13346
13662	0	0	Ki67+	 9367 13068
13663	0	0	Ki67+	 9369 13259
13664	0	0	Ki67+	 9369 13302
13665	0	0	Ki67+	 9370 13098
13666	0	0	Ki67+	 9372 12917
13667	0	0	Ki67+	 9372 13042
13668	0	0	Ki67+	 9380 13521
13669	0	0	Ki67+	 9382 13561
13670	0	0	Ki67+	 9386 13487
13671	0	0	Ki67+	 9389 13570
13672	0	0	Ki67+	 9390 12826
13673	0	0	Ki67+	 9390 13171
13674	0	0	Ki67+	 9392 13467
13675	0	0	Ki67+	 9393 13143
13676	0	0	Ki67+	 9394 13267
13677	0	0	Ki67+	 9399 13442
13678	0	0	Ki67+	 9401 13211
13679	0	0	Ki67+	 9401 13299
13680	0	0	Ki67+	 9404 13572
13681	0	0	Ki67+	 9410 13551
13682	0	0	Ki67+	 9411 13494
13683	0	0	Ki67+	 9420 13155
13684	0	0	Ki67+	 9422 13547
13685	0	0	Ki67+	 9425 13241
13686	0	0	Ki67+	 9427 13128
13687	0	0	Ki67+	 9428 13456
13688	0	0	Ki67+	 9428 13520
13689	0	0	Ki67+	 9429 12979
13690	0	0	Ki67+	 9432 13202
13691	0	0	Ki67+	 9438 13445
13692	0	0	Ki67+	 9440 13157
13693	0	0	Ki67+	 9442 13057
13694	0	0	Ki67+	 9444 13176
13695	0	0	Ki67+	 9444 13548
13696	0	0	Ki67+	 9448 13365
13697	0	0	Ki67+	 9456 12815
13698	0	0	Ki67+	 9457 13574
13699	0	0	Ki67+	 9458 13400
13700	0	0	Ki67+	 9462 12881
13701	0	0	Ki67+	 9462 13344
13702	0	0	Ki67+	 9467 13390
13703	0	0	Ki67+	 9469 12899
13704	0	0	Ki67+	 9471 13451
13705	0	0	Ki67+	 9477 13307
13706	0	0	Ki67+	 9480 12884
13707	0	0	Ki67+	 9481 13358
13708	0	0	Ki67+	 9481 13414
13709	0	0	Ki67+	 9482 12958
13710	0	0	Ki67+	 9483 13271
13711	0	0	Ki67+	 9484 12903
13712	0	0	Ki67+	 9485 13346
13713	0	0	Ki67+	 9487 13250
13714	0	0	Ki67+	 9490 13386
13715	0	0	Ki67+	 9491 13315
13716	0	0	Ki67+	 9500 12822
13717	0	0	Ki67+	 9501 13365
13718	0	0	Ki67+	 9504 12971
13719	0	0	Ki67+	 9505 12885
13720	0	0	Ki67+	 9505 13415
13721	0	0	Ki67+	 9508 12932
13722	0	0	Ki67+	 9508 13286
13723	0	0	Ki67+	 9519 13386
13724	0	0	Ki67+	 9520 13002
13725	0	0	Ki67+	 9522 13236
13726	0	0	Ki67+	 9522 13366
13727	0	0	Ki67+	 9528 12830
13728	0	0	Ki67+	 9528 13017
13729	0	0	Ki67+	 9536 12794
13730	0	0	Ki67+	 9536 13210
13731	0	0	Ki67+	 9539 12882
13732	0	0	Ki67+	 9544 12829
13733	0	0	Ki67+	 9547 12966
13734	0	0	Ki67+	 9547 13232
13735	0	0	Ki67+	 9549 13502
13736	0	0	Ki67+	 9553 13014
13737	0	0	Ki67+	 9556 12842
13738	0	0	Ki67+	 9556 13455
13739	0	0	Ki67+	 9561 12981
13740	0	0	Ki67+	 9570 12805
13741	0	0	Ki67+	 9571 12828
13742	0	0	Ki67+	 9572 13246
13743	0	0	Ki67+	 9575 12946
13744	0	0	Ki67+	 9575 13018
13745	0	0	Ki67+	 9575 13508
13746	0	0	Ki67+	 9588 12954
13747	0	0	Ki67+	 9588 13219
13748	0	0	Ki67+	 9591 13006
13749	0	0	Ki67+	 9591 13430
13750	0	0	Ki67+	 9597 13497
13751	0	0	Ki67+	 9599 13448
13752	0	0	Ki67+	 8801 13712
13753	0	0	Ki67+	 8805 13596
13754	0	0	Ki67+	 8808 14097
13755	0	0	Ki67+	 8810 14118
13756	0	0	Ki67+	 8812 13610
13757	0	0	Ki67+	 8818 14065
13758	0	0	Ki67+	 8819 13771
13759	0	0	Ki67+	 8820 14043
13760	0	0	Ki67+	 8824 13748
13761	0	0	Ki67+	 8828 13705
13762	0	0	Ki67+	 8829 14360
13763	0	0	Ki67+	 8830 13943
13764	0	0	Ki67+	 8835 14278
13765	0	0	Ki67+	 8841 14331
13766	0	0	Ki67+	 8843 13600
13767	0	0	Ki67+	 8844 14061
13768	0	0	Ki67+	 8847 13613
13769	0	0	Ki67+	 8849 14300
13770	0	0	Ki67+	 8857 14232
13771	0	0	Ki67+	 8860 13952
13772	0	0	Ki67+	 8864 13636
13773	0	0	Ki67+	 8865 14078
13774	0	0	Ki67+	 8874 13644
13775	0	0	Ki67+	 8875 13605
13776	0	0	Ki67+	 8883 13825
13777	0	0	Ki67+	 8884 13979
13778	0	0	Ki67+	 8889 14185
13779	0	0	Ki67+	 8892 13813
13780	0	0	Ki67+	 8893 13932
13781	0	0	Ki67+	 8898 13678
13782	0	0	Ki67+	 8904 13998
13783	0	0	Ki67+	 8906 13918
13784	0	0	Ki67+	 8908 13708
13785	0	0	Ki67+	 8911 13671
13786	0	0	Ki67+	 8911 13957
13787	0	0	Ki67+	 8913 13611
13788	0	0	Ki67+	 8915 14052
13789	0	0	Ki67+	 8916 13737
13790	0	0	Ki67+	 8917 13684
13791	0	0	Ki67+	 8920 13996
13792	0	0	Ki67+	 8920 14027
13793	0	0	Ki67+	 8926 14159
13794	0	0	Ki67+	 8927 14071
13795	0	0	Ki67+	 8928 14187
13796	0	0	Ki67+	 8934 13761
13797	0	0	Ki67+	 8938 13774
13798	0	0	Ki67+	 8941 14022
13799	0	0	Ki67+	 8941 14099
13800	0	0	Ki67+	 8942 14367
13801	0	0	Ki67+	 8945 13700
13802	0	0	Ki67+	 8947 14038
13803	0	0	Ki67+	 8952 14066
13804	0	0	Ki67+	 8952 14082
13805	0	0	Ki67+	 8962 14052
13806	0	0	Ki67+	 9000 13774
13807	0	0	Ki67+	 9001 13809
13808	0	0	Ki67+	 9010 13748
13809	0	0	Ki67+	 9017 13861
13810	0	0	Ki67+	 9024 13728
13811	0	0	Ki67+	 9039 13737
13812	0	0	Ki67+	 9042 13841
13813	0	0	Ki67+	 9046 13876
13814	0	0	Ki67+	 9048 13814
13815	0	0	Ki67+	 9050 13907
13816	0	0	Ki67+	 9051 13730
13817	0	0	Ki67+	 9053 13615
13818	0	0	Ki67+	 9056 13755
13819	0	0	Ki67+	 9065 13662
13820	0	0	Ki67+	 9066 13760
13821	0	0	Ki67+	 9077 13636
13822	0	0	Ki67+	 9092 13876
13823	0	0	Ki67+	 9104 13711
13824	0	0	Ki67+	 9112 13794
13825	0	0	Ki67+	 9113 13778
13826	0	0	Ki67+	 9113 14255
13827	0	0	Ki67+	 9114 13891
13828	0	0	Ki67+	 9118 13933
13829	0	0	Ki67+	 9119 14289
13830	0	0	Ki67+	 9121 13816
13831	0	0	Ki67+	 9121 14235
13832	0	0	Ki67+	 9122 13592
13833	0	0	Ki67+	 9129 14340
13834	0	0	Ki67+	 9135 14325
13835	0	0	Ki67+	 9148 14345
13836	0	0	Ki67+	 9149 14247
13837	0	0	Ki67+	 9151 13804
13838	0	0	Ki67+	 9153 13767
13839	0	0	Ki67+	 9154 13727
13840	0	0	Ki67+	 9158 14193
13841	0	0	Ki67+	 9159 14219
13842	0	0	Ki67+	 9168 14181
13843	0	0	Ki67+	 9174 13766
13844	0	0	Ki67+	 9184 13693
13845	0	0	Ki67+	 9193 13666
13846	0	0	Ki67+	 9196 14271
13847	0	0	Ki67+	 9197 13994
13848	0	0	Ki67+	 9201 13720
13849	0	0	Ki67+	 9216 14188
13850	0	0	Ki67+	 9229 13805
13851	0	0	Ki67+	 9237 14147
13852	0	0	Ki67+	 9239 13964
13853	0	0	Ki67+	 9242 13586
13854	0	0	Ki67+	 9242 13722
13855	0	0	Ki67+	 9248 13770
13856	0	0	Ki67+	 9255 13620
13857	0	0	Ki67+	 9257 13849
13858	0	0	Ki67+	 9259 13911
13859	0	0	Ki67+	 9260 13782
13860	0	0	Ki67+	 9261 14159
13861	0	0	Ki67+	 9270 14178
13862	0	0	Ki67+	 9277 13752
13863	0	0	Ki67+	 9284 13867
13864	0	0	Ki67+	 9293 14226
13865	0	0	Ki67+	 9301 13895
13866	0	0	Ki67+	 9319 14243
13867	0	0	Ki67+	 9322 14215
13868	0	0	Ki67+	 9333 13833
13869	0	0	Ki67+	 9334 13672
13870	0	0	Ki67+	 9334 14191
13871	0	0	Ki67+	 9335 13928
13872	0	0	Ki67+	 9336 13883
13873	0	0	Ki67+	 9336 14281
13874	0	0	Ki67+	 9340 13900
13875	0	0	Ki67+	 9340 14318
13876	0	0	Ki67+	 9341 14354
13877	0	0	Ki67+	 9343 14255
13878	0	0	Ki67+	 9344 13710
13879	0	0	Ki67+	 9346 14187
13880	0	0	Ki67+	 9353 13763
13881	0	0	Ki67+	 9355 13859
13882	0	0	Ki67+	 9355 14144
13883	0	0	Ki67+	 9356 14169
13884	0	0	Ki67+	 9357 13915
13885	0	0	Ki67+	 9360 13891
13886	0	0	Ki67+	 9361 14278
13887	0	0	Ki67+	 9362 14373
13888	0	0	Ki67+	 9364 13803
13889	0	0	Ki67+	 9365 13876
13890	0	0	Ki67+	 9366 13691
13891	0	0	Ki67+	 9366 14300
13892	0	0	Ki67+	 9370 13836
13893	0	0	Ki67+	 9375 13867
13894	0	0	Ki67+	 9376 14146
13895	0	0	Ki67+	 9380 13599
13896	0	0	Ki67+	 9381 13653
13897	0	0	Ki67+	 9393 13675
13898	0	0	Ki67+	 9396 13795
13899	0	0	Ki67+	 9397 13712
13900	0	0	Ki67+	 9402 14375
13901	0	0	Ki67+	 9403 14163
13902	0	0	Ki67+	 9404 13613
13903	0	0	Ki67+	 9404 13890
13904	0	0	Ki67+	 9408 13829
13905	0	0	Ki67+	 9409 14353
13906	0	0	Ki67+	 9414 13683
13907	0	0	Ki67+	 9419 13594
13908	0	0	Ki67+	 9419 13927
13909	0	0	Ki67+	 9422 13719
13910	0	0	Ki67+	 9425 13752
13911	0	0	Ki67+	 9426 13865
13912	0	0	Ki67+	 9427 13616
13913	0	0	Ki67+	 9428 13907
13914	0	0	Ki67+	 9428 14340
13915	0	0	Ki67+	 9431 13814
13916	0	0	Ki67+	 9436 14363
13917	0	0	Ki67+	 9438 13638
13918	0	0	Ki67+	 9445 13721
13919	0	0	Ki67+	 9452 13654
13920	0	0	Ki67+	 9455 13766
13921	0	0	Ki67+	 9459 13691
13922	0	0	Ki67+	 9460 13935
13923	0	0	Ki67+	 9472 13698
13924	0	0	Ki67+	 9472 13897
13925	0	0	Ki67+	 9477 13627
13926	0	0	Ki67+	 9482 13834
13927	0	0	Ki67+	 9484 13595
13928	0	0	Ki67+	 9484 13648
13929	0	0	Ki67+	 9484 13875
13930	0	0	Ki67+	 9487 13724
13931	0	0	Ki67+	 9487 14183
13932	0	0	Ki67+	 9493 13923
13933	0	0	Ki67+	 9509 13784
13934	0	0	Ki67+	 9510 13978
13935	0	0	Ki67+	 9511 13959
13936	0	0	Ki67+	 9515 13826
13937	0	0	Ki67+	 9516 13846
13938	0	0	Ki67+	 9517 13771
13939	0	0	Ki67+	 9517 13992
13940	0	0	Ki67+	 9523 13726
13941	0	0	Ki67+	 9530 13796
13942	0	0	Ki67+	 9531 13852
13943	0	0	Ki67+	 9537 13957
13944	0	0	Ki67+	 9538 13877
13945	0	0	Ki67+	 9539 13585
13946	0	0	Ki67+	 9539 13757
13947	0	0	Ki67+	 9544 13803
13948	0	0	Ki67+	 9545 14006
13949	0	0	Ki67+	 9552 13705
13950	0	0	Ki67+	 9553 13994
13951	0	0	Ki67+	 9555 13724
13952	0	0	Ki67+	 9555 13796
13953	0	0	Ki67+	 9557 13673
13954	0	0	Ki67+	 9561 13760
13955	0	0	Ki67+	 9562 13982
13956	0	0	Ki67+	 9563 13828
13957	0	0	Ki67+	 9566 13882
13958	0	0	Ki67+	 9567 14032
13959	0	0	Ki67+	 9575 13646
13960	0	0	Ki67+	 9579 14064
13961	0	0	Ki67+	 9582 13749
13962	0	0	Ki67+	 9583 13701
13963	0	0	Ki67+	 9583 13727
13964	0	0	Ki67+	 9588 13658
13965	0	0	Ki67+	 9590 13772
13966	0	0	Ki67+	 9592 13935
13967	0	0	Ki67+	 9595 14047
13968	0	0	Ki67+	 8812 14410
13969	0	0	Ki67+	 8825 14386
13970	0	0	Ki67+	 8830 14465
13971	0	0	Ki67+	 8832 14550
13972	0	0	Ki67+	 8838 14420
13973	0	0	Ki67+	 8839 14453
13974	0	0	Ki67+	 8847 15177
13975	0	0	Ki67+	 8857 14484
13976	0	0	Ki67+	 8863 15155
13977	0	0	Ki67+	 8872 14581
13978	0	0	Ki67+	 8875 14521
13979	0	0	Ki67+	 8877 15133
13980	0	0	Ki67+	 8884 14883
13981	0	0	Ki67+	 8902 14611
13982	0	0	Ki67+	 8903 15014
13983	0	0	Ki67+	 8903 15162
13984	0	0	Ki67+	 8904 15180
13985	0	0	Ki67+	 8905 14931
13986	0	0	Ki67+	 8905 14954
13987	0	0	Ki67+	 8911 14731
13988	0	0	Ki67+	 8914 14901
13989	0	0	Ki67+	 8917 14830
13990	0	0	Ki67+	 8923 15138
13991	0	0	Ki67+	 8924 15017
13992	0	0	Ki67+	 8925 14628
13993	0	0	Ki67+	 8926 15161
13994	0	0	Ki67+	 8927 14603
13995	0	0	Ki67+	 8927 14809
13996	0	0	Ki67+	 8927 14938
13997	0	0	Ki67+	 8927 14957
13998	0	0	Ki67+	 8930 14580
13999	0	0	Ki67+	 8934 14862
14000	0	0	Ki67+	 8938 14760
14001	0	0	Ki67+	 8942 14520
14002	0	0	Ki67+	 8942 14737
14003	0	0	Ki67+	 8943 14868
14004	0	0	Ki67+	 8954 14802
14005	0	0	Ki67+	 8961 14815
14006	0	0	Ki67+	 8965 15095
14007	0	0	Ki67+	 8966 15051
14008	0	0	Ki67+	 8969 14997
14009	0	0	Ki67+	 8982 14982
14010	0	0	Ki67+	 8983 15146
14011	0	0	Ki67+	 8995 14863
14012	0	0	Ki67+	 8997 15109
14013	0	0	Ki67+	 8998 14928
14014	0	0	Ki67+	 8999 14957
14015	0	0	Ki67+	 9021 14894
14016	0	0	Ki67+	 9021 14958
14017	0	0	Ki67+	 9029 14994
14018	0	0	Ki67+	 9037 14873
14019	0	0	Ki67+	 9044 15138
14020	0	0	Ki67+	 9049 14911
14021	0	0	Ki67+	 9056 14677
14022	0	0	Ki67+	 9056 15049
14023	0	0	Ki67+	 9059 15025
14024	0	0	Ki67+	 9067 15169
14025	0	0	Ki67+	 9068 14748
14026	0	0	Ki67+	 9068 14787
14027	0	0	Ki67+	 9079 14641
14028	0	0	Ki67+	 9083 15077
14029	0	0	Ki67+	 9084 14960
14030	0	0	Ki67+	 9085 14752
14031	0	0	Ki67+	 9088 14803
14032	0	0	Ki67+	 9088 15049
14033	0	0	Ki67+	 9089 14825
14034	0	0	Ki67+	 9090 14694
14035	0	0	Ki67+	 9096 15111
14036	0	0	Ki67+	 9097 14985
14037	0	0	Ki67+	 9102 14726
14038	0	0	Ki67+	 9104 14619
14039	0	0	Ki67+	 9106 14979
14040	0	0	Ki67+	 9112 14766
14041	0	0	Ki67+	 9119 14696
14042	0	0	Ki67+	 9123 14606
14043	0	0	Ki67+	 9125 14722
14044	0	0	Ki67+	 9125 14838
14045	0	0	Ki67+	 9128 14807
14046	0	0	Ki67+	 9128 15107
14047	0	0	Ki67+	 9132 14707
14048	0	0	Ki67+	 9132 14983
14049	0	0	Ki67+	 9134 14656
14050	0	0	Ki67+	 9137 15000
14051	0	0	Ki67+	 9143 15099
14052	0	0	Ki67+	 9147 14707
14053	0	0	Ki67+	 9148 14633
14054	0	0	Ki67+	 9149 14570
14055	0	0	Ki67+	 9151 15042
14056	0	0	Ki67+	 9153 14477
14057	0	0	Ki67+	 9154 15121
14058	0	0	Ki67+	 9159 15049
14059	0	0	Ki67+	 9163 14816
14060	0	0	Ki67+	 9164 14704
14061	0	0	Ki67+	 9164 15069
14062	0	0	Ki67+	 9166 15112
14063	0	0	Ki67+	 9171 15152
14064	0	0	Ki67+	 9173 14585
14065	0	0	Ki67+	 9174 14622
14066	0	0	Ki67+	 9177 15140
14067	0	0	Ki67+	 9180 14460
14068	0	0	Ki67+	 9180 14683
14069	0	0	Ki67+	 9184 14442
14070	0	0	Ki67+	 9185 14870
14071	0	0	Ki67+	 9190 14541
14072	0	0	Ki67+	 9190 14615
14073	0	0	Ki67+	 9196 14727
14074	0	0	Ki67+	 9196 15065
14075	0	0	Ki67+	 9196 15088
14076	0	0	Ki67+	 9200 14504
14077	0	0	Ki67+	 9200 14851
14078	0	0	Ki67+	 9204 14587
14079	0	0	Ki67+	 9208 14441
14080	0	0	Ki67+	 9210 15167
14081	0	0	Ki67+	 9211 14841
14082	0	0	Ki67+	 9212 14534
14083	0	0	Ki67+	 9218 14460
14084	0	0	Ki67+	 9220 14482
14085	0	0	Ki67+	 9220 14824
14086	0	0	Ki67+	 9221 14502
14087	0	0	Ki67+	 9227 14612
14088	0	0	Ki67+	 9237 14554
14089	0	0	Ki67+	 9238 14935
14090	0	0	Ki67+	 9247 14785
14091	0	0	Ki67+	 9251 15087
14092	0	0	Ki67+	 9252 14950
14093	0	0	Ki67+	 9254 14916
14094	0	0	Ki67+	 9258 15050
14095	0	0	Ki67+	 9264 15095
14096	0	0	Ki67+	 9269 14887
14097	0	0	Ki67+	 9281 14940
14098	0	0	Ki67+	 9281 14974
14099	0	0	Ki67+	 9284 15002
14100	0	0	Ki67+	 9288 15065
14101	0	0	Ki67+	 9295 14924
14102	0	0	Ki67+	 9300 15067
14103	0	0	Ki67+	 9301 15055
14104	0	0	Ki67+	 9311 14896
14105	0	0	Ki67+	 9314 15058
14106	0	0	Ki67+	 9319 14499
14107	0	0	Ki67+	 9323 14926
14108	0	0	Ki67+	 9325 14959
14109	0	0	Ki67+	 9331 14985
14110	0	0	Ki67+	 9339 14953
14111	0	0	Ki67+	 9342 14915
14112	0	0	Ki67+	 9346 14391
14113	0	0	Ki67+	 9396 14404
14114	0	0	Ki67+	 9401 14419
14115	0	0	Ki67+	 9402 14391
14116	0	0	Ki67+	 9416 14510
14117	0	0	Ki67+	 9417 14458
14118	0	0	Ki67+	 9421 14475
14119	0	0	Ki67+	 9424 14882
14120	0	0	Ki67+	 9433 15161
14121	0	0	Ki67+	 9439 14415
14122	0	0	Ki67+	 9440 14398
14123	0	0	Ki67+	 9456 14516
14124	0	0	Ki67+	 9458 14998
14125	0	0	Ki67+	 9467 14538
14126	0	0	Ki67+	 9468 14580
14127	0	0	Ki67+	 9470 14475
14128	0	0	Ki67+	 9470 14496
14129	0	0	Ki67+	 9474 14958
14130	0	0	Ki67+	 9475 14603
14131	0	0	Ki67+	 9478 14440
14132	0	0	Ki67+	 9486 14631
14133	0	0	Ki67+	 9490 14650
14134	0	0	Ki67+	 9494 14828
14135	0	0	Ki67+	 9495 14535
14136	0	0	Ki67+	 9496 14450
14137	0	0	Ki67+	 9508 14484
14138	0	0	Ki67+	 9508 14516
14139	0	0	Ki67+	 9510 14543
14140	0	0	Ki67+	 9511 14593
14141	0	0	Ki67+	 9511 14625
14142	0	0	Ki67+	 9516 14561
14143	0	0	Ki67+	 9518 14883
14144	0	0	Ki67+	 9528 14659
14145	0	0	Ki67+	 9540 14619
14146	0	0	Ki67+	 9541 14642
14147	0	0	Ki67+	 9543 14710
14148	0	0	Ki67+	 9550 15033
14149	0	0	Ki67+	 9553 15138
14150	0	0	Ki67+	 9560 15174
14151	0	0	Ki67+	 9567 15105
14152	0	0	Ki67+	 9575 15119
14153	0	0	Ki67+	 9581 15152
14154	0	0	Ki67+	 9582 14693
14155	0	0	Ki67+	 9582 15179
14156	0	0	Ki67+	 9599 15124
14157	0	0	Ki67+	 8803 15513
14158	0	0	Ki67+	 8808 15452
14159	0	0	Ki67+	 8826 15418
14160	0	0	Ki67+	 8835 15229
14161	0	0	Ki67+	 8835 15710
14162	0	0	Ki67+	 8839 15320
14163	0	0	Ki67+	 8841 15484
14164	0	0	Ki67+	 8844 15431
14165	0	0	Ki67+	 8845 15461
14166	0	0	Ki67+	 8849 15197
14167	0	0	Ki67+	 8852 15398
14168	0	0	Ki67+	 8853 15305
14169	0	0	Ki67+	 8856 15334
14170	0	0	Ki67+	 8863 15744
14171	0	0	Ki67+	 8866 15857
14172	0	0	Ki67+	 8867 15448
14173	0	0	Ki67+	 8868 15244
14174	0	0	Ki67+	 8868 15880
14175	0	0	Ki67+	 8869 15262
14176	0	0	Ki67+	 8873 15632
14177	0	0	Ki67+	 8873 15943
14178	0	0	Ki67+	 8879 15828
14179	0	0	Ki67+	 8881 15205
14180	0	0	Ki67+	 8882 15712
14181	0	0	Ki67+	 8886 15575
14182	0	0	Ki67+	 8887 15401
14183	0	0	Ki67+	 8889 15341
14184	0	0	Ki67+	 8891 15946
14185	0	0	Ki67+	 8894 15625
14186	0	0	Ki67+	 8895 15592
14187	0	0	Ki67+	 8897 15766
14188	0	0	Ki67+	 8900 15231
14189	0	0	Ki67+	 8900 15685
14190	0	0	Ki67+	 8900 15854
14191	0	0	Ki67+	 8901 15706
14192	0	0	Ki67+	 8902 15743
14193	0	0	Ki67+	 8903 15656
14194	0	0	Ki67+	 8909 15830
14195	0	0	Ki67+	 8910 15805
14196	0	0	Ki67+	 8911 15369
14197	0	0	Ki67+	 8912 15878
14198	0	0	Ki67+	 8915 15259
14199	0	0	Ki67+	 8916 15409
14200	0	0	Ki67+	 8920 15216
14201	0	0	Ki67+	 8920 15918
14202	0	0	Ki67+	 8927 15760
14203	0	0	Ki67+	 8929 15787
14204	0	0	Ki67+	 8934 15254
14205	0	0	Ki67+	 8936 15849
14206	0	0	Ki67+	 8954 15981
14207	0	0	Ki67+	 8956 15926
14208	0	0	Ki67+	 8960 15656
14209	0	0	Ki67+	 8969 15740
14210	0	0	Ki67+	 8972 15586
14211	0	0	Ki67+	 8974 15976
14212	0	0	Ki67+	 8975 15604
14213	0	0	Ki67+	 8984 15693
14214	0	0	Ki67+	 8986 15445
14215	0	0	Ki67+	 8990 15591
14216	0	0	Ki67+	 8994 15653
14217	0	0	Ki67+	 8998 15223
14218	0	0	Ki67+	 8998 15261
14219	0	0	Ki67+	 8998 15735
14220	0	0	Ki67+	 8999 15716
14221	0	0	Ki67+	 9001 15251
14222	0	0	Ki67+	 9004 15806
14223	0	0	Ki67+	 9005 15779
14224	0	0	Ki67+	 9009 15674
14225	0	0	Ki67+	 9014 15709
14226	0	0	Ki67+	 9014 15860
14227	0	0	Ki67+	 9019 15760
14228	0	0	Ki67+	 9023 15788
14229	0	0	Ki67+	 9023 15904
14230	0	0	Ki67+	 9025 15663
14231	0	0	Ki67+	 9027 15718
14232	0	0	Ki67+	 9032 15406
14233	0	0	Ki67+	 9034 15755
14234	0	0	Ki67+	 9038 15874
14235	0	0	Ki67+	 9040 15726
14236	0	0	Ki67+	 9047 15299
14237	0	0	Ki67+	 9047 15909
14238	0	0	Ki67+	 9048 15497
14239	0	0	Ki67+	 9052 15840
14240	0	0	Ki67+	 9061 15344
14241	0	0	Ki67+	 9061 15761
14242	0	0	Ki67+	 9063 15454
14243	0	0	Ki67+	 9066 15794
14244	0	0	Ki67+	 9068 15525
14245	0	0	Ki67+	 9068 15893
14246	0	0	Ki67+	 9073 15272
14247	0	0	Ki67+	 9076 15484
14248	0	0	Ki67+	 9077 15914
14249	0	0	Ki67+	 9078 15566
14250	0	0	Ki67+	 9080 15468
14251	0	0	Ki67+	 9080 15948
14252	0	0	Ki67+	 9081 15322
14253	0	0	Ki67+	 9084 15843
14254	0	0	Ki67+	 9088 15408
14255	0	0	Ki67+	 9088 15429
14256	0	0	Ki67+	 9088 15601
14257	0	0	Ki67+	 9090 15306
14258	0	0	Ki67+	 9090 15395
14259	0	0	Ki67+	 9092 15517
14260	0	0	Ki67+	 9093 15978
14261	0	0	Ki67+	 9094 15269
14262	0	0	Ki67+	 9098 15366
14263	0	0	Ki67+	 9098 15480
14264	0	0	Ki67+	 9103 15582
14265	0	0	Ki67+	 9104 15407
14266	0	0	Ki67+	 9107 15255
14267	0	0	Ki67+	 9108 15450
14268	0	0	Ki67+	 9111 15598
14269	0	0	Ki67+	 9113 15565
14270	0	0	Ki67+	 9116 15312
14271	0	0	Ki67+	 9118 15365
14272	0	0	Ki67+	 9118 15484
14273	0	0	Ki67+	 9119 15980
14274	0	0	Ki67+	 9130 15592
14275	0	0	Ki67+	 9141 15531
14276	0	0	Ki67+	 9142 15611
14277	0	0	Ki67+	 9149 15253
14278	0	0	Ki67+	 9153 15593
14279	0	0	Ki67+	 9163 15707
14280	0	0	Ki67+	 9168 15189
14281	0	0	Ki67+	 9170 15674
14282	0	0	Ki67+	 9182 15676
14283	0	0	Ki67+	 9186 15852
14284	0	0	Ki67+	 9190 15223
14285	0	0	Ki67+	 9192 15193
14286	0	0	Ki67+	 9215 15255
14287	0	0	Ki67+	 9228 15764
14288	0	0	Ki67+	 9229 15720
14289	0	0	Ki67+	 9229 15811
14290	0	0	Ki67+	 9245 15254
14291	0	0	Ki67+	 9247 15679
14292	0	0	Ki67+	 9247 15820
14293	0	0	Ki67+	 9254 15794
14294	0	0	Ki67+	 9256 15706
14295	0	0	Ki67+	 9261 15726
14296	0	0	Ki67+	 9262 15760
14297	0	0	Ki67+	 9271 15297
14298	0	0	Ki67+	 9272 15202
14299	0	0	Ki67+	 9274 15244
14300	0	0	Ki67+	 9279 15261
14301	0	0	Ki67+	 9281 15767
14302	0	0	Ki67+	 9286 15739
14303	0	0	Ki67+	 9289 15719
14304	0	0	Ki67+	 9291 15325
14305	0	0	Ki67+	 9294 15817
14306	0	0	Ki67+	 9301 15234
14307	0	0	Ki67+	 9301 15308
14308	0	0	Ki67+	 9308 15784
14309	0	0	Ki67+	 9312 15440
14310	0	0	Ki67+	 9315 15299
14311	0	0	Ki67+	 9318 15461
14312	0	0	Ki67+	 9318 15498
14313	0	0	Ki67+	 9321 15562
14314	0	0	Ki67+	 9325 15442
14315	0	0	Ki67+	 9325 15521
14316	0	0	Ki67+	 9332 15565
14317	0	0	Ki67+	 9337 15368
14318	0	0	Ki67+	 9337 15802
14319	0	0	Ki67+	 9339 15278
14320	0	0	Ki67+	 9339 15618
14321	0	0	Ki67+	 9340 15524
14322	0	0	Ki67+	 9343 15842
14323	0	0	Ki67+	 9346 15338
14324	0	0	Ki67+	 9346 15422
14325	0	0	Ki67+	 9348 15488
14326	0	0	Ki67+	 9350 15604
14327	0	0	Ki67+	 9351 15365
14328	0	0	Ki67+	 9352 15301
14329	0	0	Ki67+	 9353 15639
14330	0	0	Ki67+	 9356 15415
14331	0	0	Ki67+	 9360 15555
14332	0	0	Ki67+	 9363 15336
14333	0	0	Ki67+	 9366 15772
14334	0	0	Ki67+	 9367 15585
14335	0	0	Ki67+	 9368 15505
14336	0	0	Ki67+	 9369 15691
14337	0	0	Ki67+	 9373 15401
14338	0	0	Ki67+	 9377 15626
14339	0	0	Ki67+	 9377 15749
14340	0	0	Ki67+	 9383 15548
14341	0	0	Ki67+	 9383 15578
14342	0	0	Ki67+	 9386 15522
14343	0	0	Ki67+	 9387 15911
14344	0	0	Ki67+	 9390 15655
14345	0	0	Ki67+	 9393 15474
14346	0	0	Ki67+	 9399 15695
14347	0	0	Ki67+	 9400 15577
14348	0	0	Ki67+	 9405 15653
14349	0	0	Ki67+	 9407 15623
14350	0	0	Ki67+	 9411 15678
14351	0	0	Ki67+	 9418 15648
14352	0	0	Ki67+	 9424 15712
14353	0	0	Ki67+	 9432 15773
14354	0	0	Ki67+	 9438 15558
14355	0	0	Ki67+	 9439 15669
14356	0	0	Ki67+	 9468 15604
14357	0	0	Ki67+	 9528 15948
14358	0	0	Ki67+	 9532 15216
14359	0	0	Ki67+	 9532 15232
14360	0	0	Ki67+	 9535 15245
14361	0	0	Ki67+	 9536 15187
14362	0	0	Ki67+	 9539 15350
14363	0	0	Ki67+	 9540 15262
14364	0	0	Ki67+	 9545 15212
14365	0	0	Ki67+	 9550 15298
14366	0	0	Ki67+	 9562 15350
14367	0	0	Ki67+	 9563 15242
14368	0	0	Ki67+	 9564 15933
14369	0	0	Ki67+	 9566 15393
14370	0	0	Ki67+	 9566 15420
14371	0	0	Ki67+	 9571 15957
14372	0	0	Ki67+	 9574 15909
14373	0	0	Ki67+	 9575 15574
14374	0	0	Ki67+	 9576 15885
14375	0	0	Ki67+	 9576 15938
14376	0	0	Ki67+	 9587 15411
14377	0	0	Ki67+	 9594 15302
14378	0	0	Ki67+	 9595 15228
14379	0	0	Ki67+	 9596 15844
14380	0	0	Ki67+	 9597 15250
14381	0	0	Ki67+	 9599 15278
14382	0	0	Ki67+	 8803 16634
14383	0	0	Ki67+	 8806 16012
14384	0	0	Ki67+	 8806 16278
14385	0	0	Ki67+	 8808 16611
14386	0	0	Ki67+	 8809 16145
14387	0	0	Ki67+	 8809 16520
14388	0	0	Ki67+	 8815 16667
14389	0	0	Ki67+	 8817 16190
14390	0	0	Ki67+	 8818 15997
14391	0	0	Ki67+	 8819 16342
14392	0	0	Ki67+	 8819 16459
14393	0	0	Ki67+	 8820 16325
14394	0	0	Ki67+	 8827 16217
14395	0	0	Ki67+	 8830 15992
14396	0	0	Ki67+	 8830 16050
14397	0	0	Ki67+	 8830 16584
14398	0	0	Ki67+	 8832 16165
14399	0	0	Ki67+	 8833 16288
14400	0	0	Ki67+	 8837 16557
14401	0	0	Ki67+	 8838 16690
14402	0	0	Ki67+	 8843 16585
14403	0	0	Ki67+	 8848 16136
14404	0	0	Ki67+	 8848 16553
14405	0	0	Ki67+	 8849 16003
14406	0	0	Ki67+	 8852 16675
14407	0	0	Ki67+	 8853 16025
14408	0	0	Ki67+	 8857 16366
14409	0	0	Ki67+	 8859 16690
14410	0	0	Ki67+	 8862 16206
14411	0	0	Ki67+	 8863 16178
14412	0	0	Ki67+	 8863 16244
14413	0	0	Ki67+	 8867 16601
14414	0	0	Ki67+	 8868 16154
14415	0	0	Ki67+	 8869 16585
14416	0	0	Ki67+	 8869 16677
14417	0	0	Ki67+	 8870 16359
14418	0	0	Ki67+	 8872 16111
14419	0	0	Ki67+	 8880 16138
14420	0	0	Ki67+	 8881 16367
14421	0	0	Ki67+	 8883 16576
14422	0	0	Ki67+	 8885 16440
14423	0	0	Ki67+	 8885 16551
14424	0	0	Ki67+	 8886 16067
14425	0	0	Ki67+	 8886 16173
14426	0	0	Ki67+	 8891 16583
14427	0	0	Ki67+	 8896 16649
14428	0	0	Ki67+	 8897 15992
14429	0	0	Ki67+	 8897 16687
14430	0	0	Ki67+	 8900 16392
14431	0	0	Ki67+	 8900 16562
14432	0	0	Ki67+	 8902 16497
14433	0	0	Ki67+	 8904 16035
14434	0	0	Ki67+	 8906 16123
14435	0	0	Ki67+	 8907 16360
14436	0	0	Ki67+	 8909 15985
14437	0	0	Ki67+	 8911 16382
14438	0	0	Ki67+	 8912 16214
14439	0	0	Ki67+	 8912 16330
14440	0	0	Ki67+	 8913 16443
14441	0	0	Ki67+	 8918 16166
14442	0	0	Ki67+	 8918 16250
14443	0	0	Ki67+	 8920 16136
14444	0	0	Ki67+	 8921 16180
14445	0	0	Ki67+	 8923 16009
14446	0	0	Ki67+	 8923 16116
14447	0	0	Ki67+	 8923 16608
14448	0	0	Ki67+	 8924 16491
14449	0	0	Ki67+	 8924 16682
14450	0	0	Ki67+	 8925 16636
14451	0	0	Ki67+	 8932 16725
14452	0	0	Ki67+	 8937 16521
14453	0	0	Ki67+	 8938 16281
14454	0	0	Ki67+	 8938 16323
14455	0	0	Ki67+	 8939 16377
14456	0	0	Ki67+	 8946 16665
14457	0	0	Ki67+	 8948 16163
14458	0	0	Ki67+	 8950 16141
14459	0	0	Ki67+	 8953 16729
14460	0	0	Ki67+	 8955 16069
14461	0	0	Ki67+	 8956 16745
14462	0	0	Ki67+	 8960 16623
14463	0	0	Ki67+	 8963 16347
14464	0	0	Ki67+	 8964 16474
14465	0	0	Ki67+	 8964 16495
14466	0	0	Ki67+	 8965 16552
14467	0	0	Ki67+	 8967 16689
14468	0	0	Ki67+	 8970 16707
14469	0	0	Ki67+	 8972 16394
14470	0	0	Ki67+	 8975 16187
14471	0	0	Ki67+	 8976 16078
14472	0	0	Ki67+	 8977 16446
14473	0	0	Ki67+	 8977 16541
14474	0	0	Ki67+	 8978 16323
14475	0	0	Ki67+	 8979 16620
14476	0	0	Ki67+	 8980 16674
14477	0	0	Ki67+	 8981 16584
14478	0	0	Ki67+	 8984 16108
14479	0	0	Ki67+	 8984 16152
14480	0	0	Ki67+	 8990 16061
14481	0	0	Ki67+	 8990 16742
14482	0	0	Ki67+	 8991 16028
14483	0	0	Ki67+	 8991 16773
14484	0	0	Ki67+	 8994 16418
14485	0	0	Ki67+	 8996 16390
14486	0	0	Ki67+	 8996 16644
14487	0	0	Ki67+	 9000 16578
14488	0	0	Ki67+	 9002 16251
14489	0	0	Ki67+	 9002 16358
14490	0	0	Ki67+	 9002 16708
14491	0	0	Ki67+	 9013 16455
14492	0	0	Ki67+	 9016 16178
14493	0	0	Ki67+	 9018 16507
14494	0	0	Ki67+	 9021 16051
14495	0	0	Ki67+	 9021 16126
14496	0	0	Ki67+	 9022 16583
14497	0	0	Ki67+	 9024 16553
14498	0	0	Ki67+	 9025 16150
14499	0	0	Ki67+	 9025 16275
14500	0	0	Ki67+	 9025 16341
14501	0	0	Ki67+	 9027 16308
14502	0	0	Ki67+	 9028 16531
14503	0	0	Ki67+	 9028 16745
14504	0	0	Ki67+	 9029 16095
14505	0	0	Ki67+	 9029 16462
14506	0	0	Ki67+	 9033 16074
14507	0	0	Ki67+	 9034 16205
14508	0	0	Ki67+	 9039 16122
14509	0	0	Ki67+	 9040 16159
14510	0	0	Ki67+	 9040 16458
14511	0	0	Ki67+	 9041 16242
14512	0	0	Ki67+	 9043 16687
14513	0	0	Ki67+	 9043 16719
14514	0	0	Ki67+	 9047 16197
14515	0	0	Ki67+	 9047 16443
14516	0	0	Ki67+	 9048 16372
14517	0	0	Ki67+	 9050 16266
14518	0	0	Ki67+	 9054 16419
14519	0	0	Ki67+	 9057 16102
14520	0	0	Ki67+	 9057 16171
14521	0	0	Ki67+	 9062 16373
14522	0	0	Ki67+	 9065 16468
14523	0	0	Ki67+	 9073 16003
14524	0	0	Ki67+	 9073 16331
14525	0	0	Ki67+	 9075 16743
14526	0	0	Ki67+	 9076 16400
14527	0	0	Ki67+	 9078 16300
14528	0	0	Ki67+	 9080 16248
14529	0	0	Ki67+	 9080 16718
14530	0	0	Ki67+	 9081 16215
14531	0	0	Ki67+	 9095 16728
14532	0	0	Ki67+	 9103 16082
14533	0	0	Ki67+	 9104 16757
14534	0	0	Ki67+	 9106 16346
14535	0	0	Ki67+	 9112 16105
14536	0	0	Ki67+	 9128 16778
14537	0	0	Ki67+	 9133 16086
14538	0	0	Ki67+	 9136 16111
14539	0	0	Ki67+	 9137 16143
14540	0	0	Ki67+	 9142 16759
14541	0	0	Ki67+	 9144 16104
14542	0	0	Ki67+	 9146 16033
14543	0	0	Ki67+	 9146 16088
14544	0	0	Ki67+	 9163 16099
14545	0	0	Ki67+	 9166 16014
14546	0	0	Ki67+	 9172 16669
14547	0	0	Ki67+	 9175 16047
14548	0	0	Ki67+	 9180 16167
14549	0	0	Ki67+	 9182 16232
14550	0	0	Ki67+	 9183 16348
14551	0	0	Ki67+	 9186 16087
14552	0	0	Ki67+	 9186 16266
14553	0	0	Ki67+	 9191 16385
14554	0	0	Ki67+	 9194 16308
14555	0	0	Ki67+	 9195 16070
14556	0	0	Ki67+	 9199 16175
14557	0	0	Ki67+	 9200 16151
14558	0	0	Ki67+	 9206 16115
14559	0	0	Ki67+	 9209 16103
14560	0	0	Ki67+	 9218 16477
14561	0	0	Ki67+	 9219 16457
14562	0	0	Ki67+	 9221 16668
14563	0	0	Ki67+	 9222 16252
14564	0	0	Ki67+	 9234 16643
14565	0	0	Ki67+	 9237 16476
14566	0	0	Ki67+	 9238 16344
14567	0	0	Ki67+	 9239 16438
14568	0	0	Ki67+	 9251 16307
14569	0	0	Ki67+	 9252 16701
14570	0	0	Ki67+	 9253 16339
14571	0	0	Ki67+	 9255 16637
14572	0	0	Ki67+	 9256 16385
14573	0	0	Ki67+	 9256 16471
14574	0	0	Ki67+	 9261 16746
14575	0	0	Ki67+	 9266 16217
14576	0	0	Ki67+	 9269 16731
14577	0	0	Ki67+	 9270 16508
14578	0	0	Ki67+	 9279 16144
14579	0	0	Ki67+	 9283 16373
14580	0	0	Ki67+	 9285 16614
14581	0	0	Ki67+	 9289 16572
14582	0	0	Ki67+	 9290 16438
14583	0	0	Ki67+	 9290 16481
14584	0	0	Ki67+	 9291 16232
14585	0	0	Ki67+	 9304 16437
14586	0	0	Ki67+	 9306 16256
14587	0	0	Ki67+	 9307 16234
14588	0	0	Ki67+	 9311 16618
14589	0	0	Ki67+	 9312 16727
14590	0	0	Ki67+	 9316 16191
14591	0	0	Ki67+	 9317 16527
14592	0	0	Ki67+	 9323 16217
14593	0	0	Ki67+	 9323 16478
14594	0	0	Ki67+	 9330 16591
14595	0	0	Ki67+	 9339 16469
14596	0	0	Ki67+	 9343 16530
14597	0	0	Ki67+	 9348 16213
14598	0	0	Ki67+	 9349 16149
14599	0	0	Ki67+	 9352 16595
14600	0	0	Ki67+	 9356 16473
14601	0	0	Ki67+	 9378 16520
14602	0	0	Ki67+	 9409 16287
14603	0	0	Ki67+	 9413 16218
14604	0	0	Ki67+	 9438 16442
14605	0	0	Ki67+	 9446 16325
14606	0	0	Ki67+	 9496 16432
14607	0	0	Ki67+	 9504 16534
14608	0	0	Ki67+	 9510 16560
14609	0	0	Ki67+	 9513 16516
14610	0	0	Ki67+	 9513 16587
14611	0	0	Ki67+	 9518 16540
14612	0	0	Ki67+	 9521 16458
14613	0	0	Ki67+	 9524 16148
14614	0	0	Ki67+	 9529 16384
14615	0	0	Ki67+	 9531 16649
14616	0	0	Ki67+	 9532 16072
14617	0	0	Ki67+	 9535 16667
14618	0	0	Ki67+	 9540 16181
14619	0	0	Ki67+	 9543 16301
14620	0	0	Ki67+	 9547 16668
14621	0	0	Ki67+	 9548 16118
14622	0	0	Ki67+	 9549 16065
14623	0	0	Ki67+	 9550 16100
14624	0	0	Ki67+	 9550 16696
14625	0	0	Ki67+	 9551 16393
14626	0	0	Ki67+	 9553 16193
14627	0	0	Ki67+	 9555 16178
14628	0	0	Ki67+	 9560 16125
14629	0	0	Ki67+	 9565 16008
14630	0	0	Ki67+	 9569 16066
14631	0	0	Ki67+	 9572 16350
14632	0	0	Ki67+	 9577 16316
14633	0	0	Ki67+	 9579 16226
14634	0	0	Ki67+	 9582 16076
14635	0	0	Ki67+	 9584 16700
14636	0	0	Ki67+	 9588 16178
14637	0	0	Ki67+	 9590 16045
14638	0	0	Ki67+	 9590 16220
14639	0	0	Ki67+	 9591 16007
14640	0	0	Ki67+	 8807 17453
14641	0	0	Ki67+	 8810 17110
14642	0	0	Ki67+	 8812 17503
14643	0	0	Ki67+	 8816 17120
14644	0	0	Ki67+	 8819 17015
14645	0	0	Ki67+	 8819 17049
14646	0	0	Ki67+	 8820 17521
14647	0	0	Ki67+	 8821 17086
14648	0	0	Ki67+	 8824 17556
14649	0	0	Ki67+	 8832 17141
14650	0	0	Ki67+	 8838 17123
14651	0	0	Ki67+	 8841 17472
14652	0	0	Ki67+	 8842 17444
14653	0	0	Ki67+	 8849 17068
14654	0	0	Ki67+	 8849 17530
14655	0	0	Ki67+	 8851 17090
14656	0	0	Ki67+	 8856 17246
14657	0	0	Ki67+	 8865 17106
14658	0	0	Ki67+	 8868 16967
14659	0	0	Ki67+	 8877 16937
14660	0	0	Ki67+	 8877 17464
14661	0	0	Ki67+	 8878 17278
14662	0	0	Ki67+	 8879 17512
14663	0	0	Ki67+	 8880 17527
14664	0	0	Ki67+	 8890 17069
14665	0	0	Ki67+	 8899 16976
14666	0	0	Ki67+	 8902 16919
14667	0	0	Ki67+	 8903 17125
14668	0	0	Ki67+	 8904 17544
14669	0	0	Ki67+	 8913 16996
14670	0	0	Ki67+	 8918 16936
14671	0	0	Ki67+	 8920 17060
14672	0	0	Ki67+	 8923 17079
14673	0	0	Ki67+	 8930 16949
14674	0	0	Ki67+	 8930 17041
14675	0	0	Ki67+	 8931 17443
14676	0	0	Ki67+	 8932 16994
14677	0	0	Ki67+	 8934 17522
14678	0	0	Ki67+	 8936 17025
14679	0	0	Ki67+	 8939 16823
14680	0	0	Ki67+	 8940 17108
[truncated: 4,677,036 more chars]
