# Supplementary material for: Data-Driven Discovery of Immune Contexture Biomarkers
Source: Front Oncol. 2018 Dec 18;8:627. doi: 10.3389/fonc.2018.00627 (PMC6305402; doi:10.3389/fonc.2018.00627)
Supplement: Data Sheet 5.zip — MSI/MSS dataset, part 3/3. [file Data_Sheet_5.zip › MSIMSSDataset/89889_ImageObjects.txt]

barcode_target	16-003160_3428_RITA [5 channels]
barcode_origin	0
workflow_target	CD8-CD3-CD4-Ki67-DAPI_generic.wsa 
workflow_target_version	 build f14999727a346af05f524693b44526002539cc76, workflows f149997 2016-05-23 with local changes
workflow_origin	0
workflow_origin_version	0
iH	26048
iW	35136
user	txdsapps
hostname	RPZMB000016

1	0	0	Ki67+	 3696 7132
2	0	0	Ki67+	 3697 7180
3	0	0	Ki67+	 3717 7155
4	0	0	Ki67+	 3720 7086
5	0	0	Ki67+	 3728 7138
6	0	0	Ki67+	 3729 7045
7	0	0	Ki67+	 3740 7116
8	0	0	Ki67+	 3744 7059
9	0	0	Ki67+	 3745 7035
10	0	0	Ki67+	 3751 7085
11	0	0	Ki67+	 3760 7144
12	0	0	Ki67+	 3766 7168
13	0	0	Ki67+	 3776 7050
14	0	0	Ki67+	 3785 7011
15	0	0	Ki67+	 3793 6966
16	0	0	Ki67+	 3793 7083
17	0	0	Ki67+	 3796 7116
18	0	0	Ki67+	 3802 6985
19	0	0	Ki67+	 3805 7032
20	0	0	Ki67+	 3808 7106
21	0	0	Ki67+	 3809 7016
22	0	0	Ki67+	 3813 7145
23	0	0	Ki67+	 3820 6921
24	0	0	Ki67+	 3820 6992
25	0	0	Ki67+	 3820 7171
26	0	0	Ki67+	 3822 6947
27	0	0	Ki67+	 3825 7114
28	0	0	Ki67+	 3831 7052
29	0	0	Ki67+	 3833 6932
30	0	0	Ki67+	 3836 6995
31	0	0	Ki67+	 3837 7076
32	0	0	Ki67+	 3839 7021
33	0	0	Ki67+	 3843 6964
34	0	0	Ki67+	 3845 7095
35	0	0	Ki67+	 3849 6903
36	0	0	Ki67+	 3854 7067
37	0	0	Ki67+	 3857 6990
38	0	0	Ki67+	 3857 7053
39	0	0	Ki67+	 3859 6944
40	0	0	Ki67+	 3862 7014
41	0	0	Ki67+	 3873 6964
42	0	0	Ki67+	 3873 7058
43	0	0	Ki67+	 3874 7015
44	0	0	Ki67+	 3879 7101
45	0	0	Ki67+	 3884 7144
46	0	0	Ki67+	 3885 7128
47	0	0	Ki67+	 3889 6907
48	0	0	Ki67+	 3894 7116
49	0	0	Ki67+	 3895 7164
50	0	0	Ki67+	 3897 7072
51	0	0	Ki67+	 3899 7145
52	0	0	Ki67+	 3902 6932
53	0	0	Ki67+	 3902 7088
54	0	0	Ki67+	 3912 7126
55	0	0	Ki67+	 3917 7178
56	0	0	Ki67+	 3928 6984
57	0	0	Ki67+	 3928 7044
58	0	0	Ki67+	 3932 6996
59	0	0	Ki67+	 3934 7103
60	0	0	Ki67+	 3935 7081
61	0	0	Ki67+	 3937 7140
62	0	0	Ki67+	 3938 6876
63	0	0	Ki67+	 3939 7161
64	0	0	Ki67+	 3940 6922
65	0	0	Ki67+	 3949 7104
66	0	0	Ki67+	 3950 6964
67	0	0	Ki67+	 3954 6835
68	0	0	Ki67+	 3955 7024
69	0	0	Ki67+	 3955 7074
70	0	0	Ki67+	 3956 7149
71	0	0	Ki67+	 3967 6928
72	0	0	Ki67+	 3972 7098
73	0	0	Ki67+	 3973 7000
74	0	0	Ki67+	 3974 7037
75	0	0	Ki67+	 3974 7139
76	0	0	Ki67+	 3978 6948
77	0	0	Ki67+	 3979 6532
78	0	0	Ki67+	 3983 7075
79	0	0	Ki67+	 3985 6882
80	0	0	Ki67+	 3986 7035
81	0	0	Ki67+	 3989 6973
82	0	0	Ki67+	 3991 6991
83	0	0	Ki67+	 3992 7126
84	0	0	Ki67+	 3992 7161
85	0	0	Ki67+	 3995 6896
86	0	0	Ki67+	 3995 6921
87	0	0	Ki67+	 3995 6938
88	0	0	Ki67+	 3999 7063
89	0	0	Ki67+	 4003 6832
90	0	0	Ki67+	 4003 6968
91	0	0	Ki67+	 4008 6857
92	0	0	Ki67+	 4008 6983
93	0	0	Ki67+	 4009 7053
94	0	0	Ki67+	 4010 7013
95	0	0	Ki67+	 4014 7104
96	0	0	Ki67+	 3642 7357
97	0	0	Ki67+	 3653 7590
98	0	0	Ki67+	 3660 7216
99	0	0	Ki67+	 3666 7404
100	0	0	Ki67+	 3674 7189
101	0	0	Ki67+	 3674 7312
102	0	0	Ki67+	 3675 7449
103	0	0	Ki67+	 3680 7249
104	0	0	Ki67+	 3682 7365
105	0	0	Ki67+	 3683 7286
106	0	0	Ki67+	 3684 7425
107	0	0	Ki67+	 3688 7216
108	0	0	Ki67+	 3692 7394
109	0	0	Ki67+	 3697 7453
110	0	0	Ki67+	 3699 7413
111	0	0	Ki67+	 3701 7372
112	0	0	Ki67+	 3704 7256
113	0	0	Ki67+	 3705 7339
114	0	0	Ki67+	 3705 7488
115	0	0	Ki67+	 3706 7285
116	0	0	Ki67+	 3707 7232
117	0	0	Ki67+	 3709 7310
118	0	0	Ki67+	 3714 7521
119	0	0	Ki67+	 3717 7389
120	0	0	Ki67+	 3721 7475
121	0	0	Ki67+	 3722 7346
122	0	0	Ki67+	 3724 7243
123	0	0	Ki67+	 3725 7191
124	0	0	Ki67+	 3727 7497
125	0	0	Ki67+	 3729 7306
126	0	0	Ki67+	 3729 7434
127	0	0	Ki67+	 3729 7542
128	0	0	Ki67+	 3732 7275
129	0	0	Ki67+	 3733 7205
130	0	0	Ki67+	 3737 7404
131	0	0	Ki67+	 3738 7254
132	0	0	Ki67+	 3738 7336
133	0	0	Ki67+	 3740 7737
134	0	0	Ki67+	 3741 7369
135	0	0	Ki67+	 3742 7224
136	0	0	Ki67+	 3745 7495
137	0	0	Ki67+	 3746 7393
138	0	0	Ki67+	 3748 7468
139	0	0	Ki67+	 3751 7519
140	0	0	Ki67+	 3751 7533
141	0	0	Ki67+	 3752 7301
142	0	0	Ki67+	 3755 7318
143	0	0	Ki67+	 3756 7361
144	0	0	Ki67+	 3761 7456
145	0	0	Ki67+	 3766 7398
146	0	0	Ki67+	 3770 7199
147	0	0	Ki67+	 3770 7380
148	0	0	Ki67+	 3774 7543
149	0	0	Ki67+	 3776 7832
150	0	0	Ki67+	 3777 7227
151	0	0	Ki67+	 3784 7747
152	0	0	Ki67+	 3789 7437
153	0	0	Ki67+	 3792 7274
154	0	0	Ki67+	 3793 7509
155	0	0	Ki67+	 3798 7814
156	0	0	Ki67+	 3800 7536
157	0	0	Ki67+	 3806 7500
158	0	0	Ki67+	 3807 7396
159	0	0	Ki67+	 3813 7508
160	0	0	Ki67+	 3813 7524
161	0	0	Ki67+	 3814 7315
162	0	0	Ki67+	 3820 7248
163	0	0	Ki67+	 3820 7287
164	0	0	Ki67+	 3820 7424
165	0	0	Ki67+	 3827 7485
166	0	0	Ki67+	 3829 7353
167	0	0	Ki67+	 3829 7404
168	0	0	Ki67+	 3832 7456
169	0	0	Ki67+	 3840 7307
170	0	0	Ki67+	 3841 7260
171	0	0	Ki67+	 3842 7381
172	0	0	Ki67+	 3845 7350
173	0	0	Ki67+	 3847 7391
174	0	0	Ki67+	 3848 7602
175	0	0	Ki67+	 3851 7324
176	0	0	Ki67+	 3852 7202
177	0	0	Ki67+	 3858 7245
178	0	0	Ki67+	 3858 7615
179	0	0	Ki67+	 3866 7563
180	0	0	Ki67+	 3867 7214
181	0	0	Ki67+	 3870 7242
182	0	0	Ki67+	 3884 7447
183	0	0	Ki67+	 3886 7483
184	0	0	Ki67+	 3887 7295
185	0	0	Ki67+	 3888 7391
186	0	0	Ki67+	 3889 7237
187	0	0	Ki67+	 3891 7357
188	0	0	Ki67+	 3891 7531
189	0	0	Ki67+	 3892 7329
190	0	0	Ki67+	 3895 7267
191	0	0	Ki67+	 3902 7204
192	0	0	Ki67+	 3906 7244
193	0	0	Ki67+	 3906 7697
194	0	0	Ki67+	 3909 7447
195	0	0	Ki67+	 3911 7418
196	0	0	Ki67+	 3913 7301
197	0	0	Ki67+	 3913 7317
198	0	0	Ki67+	 3914 7390
199	0	0	Ki67+	 3915 7213
200	0	0	Ki67+	 3915 7503
201	0	0	Ki67+	 3918 7478
202	0	0	Ki67+	 3919 7198
203	0	0	Ki67+	 3920 7740
204	0	0	Ki67+	 3925 7229
205	0	0	Ki67+	 3926 7396
206	0	0	Ki67+	 3928 7452
207	0	0	Ki67+	 3928 7513
208	0	0	Ki67+	 3936 7231
209	0	0	Ki67+	 3941 7213
210	0	0	Ki67+	 3942 7599
211	0	0	Ki67+	 3943 7250
212	0	0	Ki67+	 3945 7424
213	0	0	Ki67+	 3946 7571
214	0	0	Ki67+	 3949 7386
215	0	0	Ki67+	 3949 7625
216	0	0	Ki67+	 3951 7340
217	0	0	Ki67+	 3953 7412
218	0	0	Ki67+	 3958 7609
219	0	0	Ki67+	 3960 7201
220	0	0	Ki67+	 3961 7295
221	0	0	Ki67+	 3965 7338
222	0	0	Ki67+	 3966 7663
223	0	0	Ki67+	 3967 7186
224	0	0	Ki67+	 3968 7266
225	0	0	Ki67+	 3968 7632
226	0	0	Ki67+	 3969 7400
227	0	0	Ki67+	 3970 7245
228	0	0	Ki67+	 3970 7470
229	0	0	Ki67+	 3975 7319
230	0	0	Ki67+	 3977 7292
231	0	0	Ki67+	 3978 7620
232	0	0	Ki67+	 3981 7378
233	0	0	Ki67+	 3983 7430
234	0	0	Ki67+	 3985 7242
235	0	0	Ki67+	 3988 7201
236	0	0	Ki67+	 3989 7358
237	0	0	Ki67+	 3990 7315
238	0	0	Ki67+	 3990 7703
239	0	0	Ki67+	 3990 7728
240	0	0	Ki67+	 3994 7348
241	0	0	Ki67+	 3994 7378
242	0	0	Ki67+	 3996 7656
243	0	0	Ki67+	 3997 7562
244	0	0	Ki67+	 3998 7482
245	0	0	Ki67+	 3999 7459
246	0	0	Ki67+	 4001 7316
247	0	0	Ki67+	 4001 7589
248	0	0	Ki67+	 4004 7416
249	0	0	Ki67+	 4008 7742
250	0	0	Ki67+	 4009 7259
251	0	0	Ki67+	 4009 7452
252	0	0	Ki67+	 4011 7186
253	0	0	Ki67+	 4011 7777
254	0	0	Ki67+	 4012 7339
255	0	0	Ki67+	 4014 7621
256	0	0	Ki67+	 4015 7293
257	0	0	Ki67+	 3397 8714
258	0	0	Ki67+	 3515 8405
259	0	0	Ki67+	 3537 8423
260	0	0	Ki67+	 3545 8387
261	0	0	Ki67+	 3691 8412
262	0	0	Ki67+	 3725 8477
263	0	0	Ki67+	 3733 8361
264	0	0	Ki67+	 3735 8524
265	0	0	Ki67+	 3782 8445
266	0	0	Ki67+	 3787 8482
267	0	0	Ki67+	 3790 8232
268	0	0	Ki67+	 3795 8167
269	0	0	Ki67+	 3797 8283
270	0	0	Ki67+	 3797 8338
271	0	0	Ki67+	 3797 8379
272	0	0	Ki67+	 3798 8201
273	0	0	Ki67+	 3799 8325
274	0	0	Ki67+	 3800 8262
275	0	0	Ki67+	 3803 8223
276	0	0	Ki67+	 3805 8634
277	0	0	Ki67+	 3806 8401
278	0	0	Ki67+	 3809 8448
279	0	0	Ki67+	 3810 8417
280	0	0	Ki67+	 3811 8210
281	0	0	Ki67+	 3813 8467
282	0	0	Ki67+	 3815 8163
283	0	0	Ki67+	 3815 8195
284	0	0	Ki67+	 3815 8567
285	0	0	Ki67+	 3817 8147
286	0	0	Ki67+	 3817 8281
287	0	0	Ki67+	 3818 8545
288	0	0	Ki67+	 3819 8316
289	0	0	Ki67+	 3823 8301
290	0	0	Ki67+	 3823 8338
291	0	0	Ki67+	 3828 8183
292	0	0	Ki67+	 3830 8207
293	0	0	Ki67+	 3830 8445
294	0	0	Ki67+	 3830 8505
295	0	0	Ki67+	 3831 8577
296	0	0	Ki67+	 3833 8420
297	0	0	Ki67+	 3834 8397
298	0	0	Ki67+	 3835 8535
299	0	0	Ki67+	 3836 8383
300	0	0	Ki67+	 3839 8094
301	0	0	Ki67+	 3840 8608
302	0	0	Ki67+	 3842 8190
303	0	0	Ki67+	 3842 8569
304	0	0	Ki67+	 3843 8358
305	0	0	Ki67+	 3845 8164
306	0	0	Ki67+	 3848 8540
307	0	0	Ki67+	 3850 8316
308	0	0	Ki67+	 3853 8508
309	0	0	Ki67+	 3854 8409
310	0	0	Ki67+	 3855 8218
311	0	0	Ki67+	 3855 8268
312	0	0	Ki67+	 3855 8479
313	0	0	Ki67+	 3856 8629
314	0	0	Ki67+	 3857 8193
315	0	0	Ki67+	 3859 8592
316	0	0	Ki67+	 3861 8164
317	0	0	Ki67+	 3861 8430
318	0	0	Ki67+	 3862 8135
319	0	0	Ki67+	 3862 8376
320	0	0	Ki67+	 3862 8614
321	0	0	Ki67+	 3866 8347
322	0	0	Ki67+	 3866 8553
323	0	0	Ki67+	 3869 8221
324	0	0	Ki67+	 3870 8255
325	0	0	Ki67+	 3874 8486
326	0	0	Ki67+	 3874 8653
327	0	0	Ki67+	 3877 8511
328	0	0	Ki67+	 3879 8635
329	0	0	Ki67+	 3881 8144
330	0	0	Ki67+	 3882 8282
331	0	0	Ki67+	 3882 8350
332	0	0	Ki67+	 3883 8424
333	0	0	Ki67+	 3886 8174
334	0	0	Ki67+	 3890 8366
335	0	0	Ki67+	 3891 8198
336	0	0	Ki67+	 3893 8649
337	0	0	Ki67+	 3895 8668
338	0	0	Ki67+	 3897 8119
339	0	0	Ki67+	 3897 8449
340	0	0	Ki67+	 3898 8269
341	0	0	Ki67+	 3904 8751
342	0	0	Ki67+	 3905 8176
343	0	0	Ki67+	 3908 8588
344	0	0	Ki67+	 3910 8136
345	0	0	Ki67+	 3910 8631
346	0	0	Ki67+	 3911 8486
347	0	0	Ki67+	 3914 8148
348	0	0	Ki67+	 3916 8677
349	0	0	Ki67+	 3919 8406
350	0	0	Ki67+	 3922 8662
351	0	0	Ki67+	 3938 8242
352	0	0	Ki67+	 3939 8269
353	0	0	Ki67+	 3942 8683
354	0	0	Ki67+	 3944 8608
355	0	0	Ki67+	 3950 8664
356	0	0	Ki67+	 3956 8687
357	0	0	Ki67+	 3958 8241
358	0	0	Ki67+	 3962 8726
359	0	0	Ki67+	 3963 8261
360	0	0	Ki67+	 3966 8624
361	0	0	Ki67+	 3968 8301
362	0	0	Ki67+	 3968 8591
363	0	0	Ki67+	 3971 8110
364	0	0	Ki67+	 3972 8634
365	0	0	Ki67+	 3977 8335
366	0	0	Ki67+	 3983 8249
367	0	0	Ki67+	 3983 8687
368	0	0	Ki67+	 3984 8664
369	0	0	Ki67+	 3994 8364
370	0	0	Ki67+	 3995 8632
371	0	0	Ki67+	 3999 8262
372	0	0	Ki67+	 4000 8322
373	0	0	Ki67+	 4001 8139
374	0	0	Ki67+	 4001 8653
375	0	0	Ki67+	 4003 8607
376	0	0	Ki67+	 4008 8155
377	0	0	Ki67+	 4011 8296
378	0	0	Ki67+	 4013 8605
379	0	0	Ki67+	 4014 8475
380	0	0	Ki67+	 4015 8552
381	0	0	Ki67+	 3404 9483
382	0	0	Ki67+	 3419 8951
383	0	0	Ki67+	 3423 8886
384	0	0	Ki67+	 3424 9294
385	0	0	Ki67+	 3443 9223
386	0	0	Ki67+	 3464 8880
387	0	0	Ki67+	 3491 8827
388	0	0	Ki67+	 3591 9248
389	0	0	Ki67+	 3679 9503
390	0	0	Ki67+	 3706 9582
391	0	0	Ki67+	 3732 9449
392	0	0	Ki67+	 3734 9173
393	0	0	Ki67+	 3765 9386
394	0	0	Ki67+	 3783 8910
395	0	0	Ki67+	 3792 9178
396	0	0	Ki67+	 3793 9155
397	0	0	Ki67+	 3802 9344
398	0	0	Ki67+	 3820 9583
399	0	0	Ki67+	 3827 9321
400	0	0	Ki67+	 3859 9053
401	0	0	Ki67+	 3887 9401
402	0	0	Ki67+	 3922 8909
403	0	0	Ki67+	 3991 9366
404	0	0	Ki67+	 3994 9379
405	0	0	Ki67+	 3435 9832
406	0	0	Ki67+	 3603 9663
407	0	0	Ki67+	 3646 10374
408	0	0	Ki67+	 3703 10147
409	0	0	Ki67+	 3724 9615
410	0	0	Ki67+	 3731 10364
411	0	0	Ki67+	 3795 9603
412	0	0	Ki67+	 3795 9746
413	0	0	Ki67+	 3838 9841
414	0	0	Ki67+	 3871 9686
415	0	0	Ki67+	 3893 10231
416	0	0	Ki67+	 3907 10078
417	0	0	Ki67+	 3917 10317
418	0	0	Ki67+	 3779 10753
419	0	0	Ki67+	 4186 6317
420	0	0	Ki67+	 4212 6313
421	0	0	Ki67+	 4415 6254
422	0	0	Ki67+	 4485 6165
423	0	0	Ki67+	 4493 6261
424	0	0	Ki67+	 4495 6231
425	0	0	Ki67+	 4496 6214
426	0	0	Ki67+	 4498 6293
427	0	0	Ki67+	 4523 6252
428	0	0	Ki67+	 4523 6319
429	0	0	Ki67+	 4527 6285
430	0	0	Ki67+	 4540 6313
431	0	0	Ki67+	 4547 6156
432	0	0	Ki67+	 4556 6273
433	0	0	Ki67+	 4567 6228
434	0	0	Ki67+	 4570 6250
435	0	0	Ki67+	 4571 6132
436	0	0	Ki67+	 4571 6186
437	0	0	Ki67+	 4574 6296
438	0	0	Ki67+	 4575 6268
439	0	0	Ki67+	 4581 6164
440	0	0	Ki67+	 4581 6310
441	0	0	Ki67+	 4584 6111
442	0	0	Ki67+	 4586 5811
443	0	0	Ki67+	 4592 6147
444	0	0	Ki67+	 4593 6213
445	0	0	Ki67+	 4595 6284
446	0	0	Ki67+	 4596 6298
447	0	0	Ki67+	 4598 6225
448	0	0	Ki67+	 4604 6102
449	0	0	Ki67+	 4604 6254
450	0	0	Ki67+	 4616 6222
451	0	0	Ki67+	 4621 6206
452	0	0	Ki67+	 4624 6118
453	0	0	Ki67+	 4626 6142
454	0	0	Ki67+	 4631 6253
455	0	0	Ki67+	 4633 5998
456	0	0	Ki67+	 4633 6289
457	0	0	Ki67+	 4635 6074
458	0	0	Ki67+	 4637 6179
459	0	0	Ki67+	 4641 6229
460	0	0	Ki67+	 4645 6008
461	0	0	Ki67+	 4645 6277
462	0	0	Ki67+	 4646 6191
463	0	0	Ki67+	 4650 5979
464	0	0	Ki67+	 4654 6131
465	0	0	Ki67+	 4660 5993
466	0	0	Ki67+	 4660 6255
467	0	0	Ki67+	 4671 6305
468	0	0	Ki67+	 4674 5804
469	0	0	Ki67+	 4674 5961
470	0	0	Ki67+	 4679 6193
471	0	0	Ki67+	 4680 6129
472	0	0	Ki67+	 4686 6168
473	0	0	Ki67+	 4691 6283
474	0	0	Ki67+	 4695 5892
475	0	0	Ki67+	 4695 6315
476	0	0	Ki67+	 4697 6146
477	0	0	Ki67+	 4710 6053
478	0	0	Ki67+	 4712 5943
479	0	0	Ki67+	 4712 5956
480	0	0	Ki67+	 4715 6122
481	0	0	Ki67+	 4719 6285
482	0	0	Ki67+	 4726 5949
483	0	0	Ki67+	 4730 6308
484	0	0	Ki67+	 4731 6287
485	0	0	Ki67+	 4732 6169
486	0	0	Ki67+	 4740 5964
487	0	0	Ki67+	 4743 6000
488	0	0	Ki67+	 4745 6090
489	0	0	Ki67+	 4747 6233
490	0	0	Ki67+	 4753 6048
491	0	0	Ki67+	 4758 6027
492	0	0	Ki67+	 4759 5958
493	0	0	Ki67+	 4760 6124
494	0	0	Ki67+	 4767 6311
495	0	0	Ki67+	 4769 6110
496	0	0	Ki67+	 4776 6001
497	0	0	Ki67+	 4777 5926
498	0	0	Ki67+	 4782 6036
499	0	0	Ki67+	 4788 6084
500	0	0	Ki67+	 4790 5995
501	0	0	Ki67+	 4794 6054
502	0	0	Ki67+	 4799 6173
503	0	0	Ki67+	 4800 6007
504	0	0	Ki67+	 4804 6197
505	0	0	Ki67+	 4805 6042
506	0	0	Ki67+	 4808 6105
507	0	0	Ki67+	 4813 6223
508	0	0	Ki67+	 4022 6952
509	0	0	Ki67+	 4025 7008
510	0	0	Ki67+	 4026 6867
511	0	0	Ki67+	 4032 7093
512	0	0	Ki67+	 4034 6926
513	0	0	Ki67+	 4035 7055
514	0	0	Ki67+	 4036 6889
515	0	0	Ki67+	 4044 7037
516	0	0	Ki67+	 4046 6860
517	0	0	Ki67+	 4049 6945
518	0	0	Ki67+	 4050 6893
519	0	0	Ki67+	 4052 7065
520	0	0	Ki67+	 4055 7080
521	0	0	Ki67+	 4059 6989
522	0	0	Ki67+	 4059 7023
523	0	0	Ki67+	 4062 6970
524	0	0	Ki67+	 4065 6857
525	0	0	Ki67+	 4068 6917
526	0	0	Ki67+	 4073 6886
527	0	0	Ki67+	 4074 6965
528	0	0	Ki67+	 4074 7108
529	0	0	Ki67+	 4077 7048
530	0	0	Ki67+	 4080 7073
531	0	0	Ki67+	 4082 6992
532	0	0	Ki67+	 4087 6944
533	0	0	Ki67+	 4090 7025
534	0	0	Ki67+	 4092 7059
535	0	0	Ki67+	 4094 6963
536	0	0	Ki67+	 4096 7083
537	0	0	Ki67+	 4099 6908
538	0	0	Ki67+	 4100 6999
539	0	0	Ki67+	 4101 7118
540	0	0	Ki67+	 4103 6865
541	0	0	Ki67+	 4104 6968
542	0	0	Ki67+	 4104 7099
543	0	0	Ki67+	 4108 6937
544	0	0	Ki67+	 4111 6887
545	0	0	Ki67+	 4115 7043
546	0	0	Ki67+	 4116 6991
547	0	0	Ki67+	 4121 6912
548	0	0	Ki67+	 4121 7071
549	0	0	Ki67+	 4124 7027
550	0	0	Ki67+	 4129 7048
551	0	0	Ki67+	 4131 6940
552	0	0	Ki67+	 4135 6997
553	0	0	Ki67+	 4135 7085
554	0	0	Ki67+	 4136 7108
555	0	0	Ki67+	 4144 6966
556	0	0	Ki67+	 4147 7076
557	0	0	Ki67+	 4148 7119
558	0	0	Ki67+	 4160 6810
559	0	0	Ki67+	 4164 6941
560	0	0	Ki67+	 4164 7049
561	0	0	Ki67+	 4165 7025
562	0	0	Ki67+	 4168 7099
563	0	0	Ki67+	 4170 6643
564	0	0	Ki67+	 4173 7003
565	0	0	Ki67+	 4180 6736
566	0	0	Ki67+	 4184 6971
567	0	0	Ki67+	 4193 6754
568	0	0	Ki67+	 4193 7073
569	0	0	Ki67+	 4200 7113
570	0	0	Ki67+	 4202 7032
571	0	0	Ki67+	 4203 6980
572	0	0	Ki67+	 4210 7015
573	0	0	Ki67+	 4217 7038
574	0	0	Ki67+	 4218 6712
575	0	0	Ki67+	 4223 6654
576	0	0	Ki67+	 4228 6791
577	0	0	Ki67+	 4228 7113
578	0	0	Ki67+	 4257 7096
579	0	0	Ki67+	 4265 6743
580	0	0	Ki67+	 4266 6971
581	0	0	Ki67+	 4281 6854
582	0	0	Ki67+	 4282 7103
583	0	0	Ki67+	 4285 6817
584	0	0	Ki67+	 4311 6800
585	0	0	Ki67+	 4330 6637
586	0	0	Ki67+	 4346 6550
587	0	0	Ki67+	 4348 6778
588	0	0	Ki67+	 4357 6855
589	0	0	Ki67+	 4376 6932
590	0	0	Ki67+	 4379 6801
591	0	0	Ki67+	 4382 6980
592	0	0	Ki67+	 4393 6888
593	0	0	Ki67+	 4398 6859
594	0	0	Ki67+	 4399 6951
595	0	0	Ki67+	 4417 6693
596	0	0	Ki67+	 4430 6838
597	0	0	Ki67+	 4432 6848
598	0	0	Ki67+	 4434 6467
599	0	0	Ki67+	 4443 6816
600	0	0	Ki67+	 4463 6747
601	0	0	Ki67+	 4467 6478
602	0	0	Ki67+	 4475 6690
603	0	0	Ki67+	 4492 6988
604	0	0	Ki67+	 4497 6475
605	0	0	Ki67+	 4515 6477
606	0	0	Ki67+	 4524 6889
607	0	0	Ki67+	 4541 6789
608	0	0	Ki67+	 4558 6599
609	0	0	Ki67+	 4562 6574
610	0	0	Ki67+	 4571 6331
611	0	0	Ki67+	 4575 6908
612	0	0	Ki67+	 4577 6926
613	0	0	Ki67+	 4586 6696
614	0	0	Ki67+	 4594 7030
615	0	0	Ki67+	 4601 6571
616	0	0	Ki67+	 4607 6596
617	0	0	Ki67+	 4611 6561
618	0	0	Ki67+	 4618 6330
619	0	0	Ki67+	 4625 6506
620	0	0	Ki67+	 4628 6536
621	0	0	Ki67+	 4633 6467
622	0	0	Ki67+	 4633 6522
623	0	0	Ki67+	 4635 6322
624	0	0	Ki67+	 4637 6345
625	0	0	Ki67+	 4637 6558
626	0	0	Ki67+	 4642 6703
627	0	0	Ki67+	 4655 6333
628	0	0	Ki67+	 4655 6362
629	0	0	Ki67+	 4662 6443
630	0	0	Ki67+	 4669 6376
631	0	0	Ki67+	 4682 6335
632	0	0	Ki67+	 4685 6593
633	0	0	Ki67+	 4685 6927
634	0	0	Ki67+	 4692 6818
635	0	0	Ki67+	 4694 6362
636	0	0	Ki67+	 4694 6385
637	0	0	Ki67+	 4694 6623
638	0	0	Ki67+	 4694 7031
639	0	0	Ki67+	 4697 6527
640	0	0	Ki67+	 4698 7020
641	0	0	Ki67+	 4704 6347
642	0	0	Ki67+	 4704 6920
643	0	0	Ki67+	 4708 6373
644	0	0	Ki67+	 4711 6655
645	0	0	Ki67+	 4711 6691
646	0	0	Ki67+	 4718 6797
647	0	0	Ki67+	 4719 6337
648	0	0	Ki67+	 4719 6773
649	0	0	Ki67+	 4730 6398
650	0	0	Ki67+	 4735 6363
651	0	0	Ki67+	 4742 6324
652	0	0	Ki67+	 4744 6374
653	0	0	Ki67+	 4744 6606
654	0	0	Ki67+	 4748 6849
655	0	0	Ki67+	 4750 6405
656	0	0	Ki67+	 4757 6440
657	0	0	Ki67+	 4760 7079
658	0	0	Ki67+	 4764 6396
659	0	0	Ki67+	 4768 6611
660	0	0	Ki67+	 4771 6654
661	0	0	Ki67+	 4782 6423
662	0	0	Ki67+	 4788 6381
663	0	0	Ki67+	 4788 6867
664	0	0	Ki67+	 4794 6699
665	0	0	Ki67+	 4799 6414
666	0	0	Ki67+	 4800 6727
667	0	0	Ki67+	 4802 7104
668	0	0	Ki67+	 4808 6609
669	0	0	Ki67+	 4811 6896
670	0	0	Ki67+	 4813 7025
671	0	0	Ki67+	 4022 7149
672	0	0	Ki67+	 4023 7771
673	0	0	Ki67+	 4023 7789
674	0	0	Ki67+	 4024 7174
675	0	0	Ki67+	 4024 7426
676	0	0	Ki67+	 4025 7325
677	0	0	Ki67+	 4026 7366
678	0	0	Ki67+	 4026 7495
679	0	0	Ki67+	 4027 7229
680	0	0	Ki67+	 4028 7202
681	0	0	Ki67+	 4029 7687
682	0	0	Ki67+	 4029 7716
683	0	0	Ki67+	 4032 7418
684	0	0	Ki67+	 4032 7471
685	0	0	Ki67+	 4033 7267
686	0	0	Ki67+	 4034 7295
687	0	0	Ki67+	 4035 7592
688	0	0	Ki67+	 4035 7628
689	0	0	Ki67+	 4040 7250
690	0	0	Ki67+	 4041 7648
691	0	0	Ki67+	 4042 7403
692	0	0	Ki67+	 4045 7171
693	0	0	Ki67+	 4045 7443
694	0	0	Ki67+	 4046 7809
695	0	0	Ki67+	 4050 7379
696	0	0	Ki67+	 4050 7423
697	0	0	Ki67+	 4051 7794
698	0	0	Ki67+	 4053 7777
699	0	0	Ki67+	 4054 7123
700	0	0	Ki67+	 4054 7624
701	0	0	Ki67+	 4055 7152
702	0	0	Ki67+	 4055 7332
703	0	0	Ki67+	 4055 7740
704	0	0	Ki67+	 4057 7809
705	0	0	Ki67+	 4058 7188
706	0	0	Ki67+	 4059 7637
707	0	0	Ki67+	 4059 7821
708	0	0	Ki67+	 4060 7509
709	0	0	Ki67+	 4062 7278
710	0	0	Ki67+	 4062 7488
711	0	0	Ki67+	 4065 7367
712	0	0	Ki67+	 4065 7448
713	0	0	Ki67+	 4065 7707
714	0	0	Ki67+	 4066 7212
715	0	0	Ki67+	 4069 7669
716	0	0	Ki67+	 4073 7473
717	0	0	Ki67+	 4074 7831
718	0	0	Ki67+	 4076 7244
719	0	0	Ki67+	 4077 7544
720	0	0	Ki67+	 4081 7205
721	0	0	Ki67+	 4082 7500
722	0	0	Ki67+	 4082 7655
723	0	0	Ki67+	 4084 7408
724	0	0	Ki67+	 4085 7769
725	0	0	Ki67+	 4087 7677
726	0	0	Ki67+	 4089 7171
727	0	0	Ki67+	 4092 7481
728	0	0	Ki67+	 4093 7822
729	0	0	Ki67+	 4094 7143
730	0	0	Ki67+	 4095 7607
731	0	0	Ki67+	 4096 7235
732	0	0	Ki67+	 4096 7553
733	0	0	Ki67+	 4098 7327
734	0	0	Ki67+	 4099 7271
735	0	0	Ki67+	 4099 7502
736	0	0	Ki67+	 4099 7584
737	0	0	Ki67+	 4101 7455
738	0	0	Ki67+	 4101 7713
739	0	0	Ki67+	 4104 7294
740	0	0	Ki67+	 4106 7511
741	0	0	Ki67+	 4109 7179
742	0	0	Ki67+	 4109 7233
743	0	0	Ki67+	 4111 7629
744	0	0	Ki67+	 4113 7758
745	0	0	Ki67+	 4114 7214
746	0	0	Ki67+	 4115 7320
747	0	0	Ki67+	 4115 7534
748	0	0	Ki67+	 4115 7596
749	0	0	Ki67+	 4118 7662
750	0	0	Ki67+	 4119 7134
751	0	0	Ki67+	 4119 7570
752	0	0	Ki67+	 4125 7185
753	0	0	Ki67+	 4126 7260
754	0	0	Ki67+	 4126 7865
755	0	0	Ki67+	 4129 7164
756	0	0	Ki67+	 4129 7202
757	0	0	Ki67+	 4129 7554
758	0	0	Ki67+	 4129 7606
759	0	0	Ki67+	 4131 7291
760	0	0	Ki67+	 4132 7390
761	0	0	Ki67+	 4132 7630
762	0	0	Ki67+	 4136 7225
763	0	0	Ki67+	 4137 7704
764	0	0	Ki67+	 4138 7362
765	0	0	Ki67+	 4140 7254
766	0	0	Ki67+	 4140 7845
767	0	0	Ki67+	 4141 7337
768	0	0	Ki67+	 4143 7742
769	0	0	Ki67+	 4144 7504
770	0	0	Ki67+	 4145 7159
771	0	0	Ki67+	 4145 7275
772	0	0	Ki67+	 4146 7323
773	0	0	Ki67+	 4146 7525
774	0	0	Ki67+	 4150 7182
775	0	0	Ki67+	 4153 7390
776	0	0	Ki67+	 4153 7552
777	0	0	Ki67+	 4153 7592
778	0	0	Ki67+	 4154 7862
779	0	0	Ki67+	 4155 7608
780	0	0	Ki67+	 4156 7200
781	0	0	Ki67+	 4157 7292
782	0	0	Ki67+	 4159 7444
783	0	0	Ki67+	 4161 7812
784	0	0	Ki67+	 4163 7702
785	0	0	Ki67+	 4164 7185
786	0	0	Ki67+	 4164 7253
787	0	0	Ki67+	 4164 7320
788	0	0	Ki67+	 4165 7127
789	0	0	Ki67+	 4166 7339
790	0	0	Ki67+	 4167 7235
791	0	0	Ki67+	 4168 7469
792	0	0	Ki67+	 4168 7574
793	0	0	Ki67+	 4169 7372
794	0	0	Ki67+	 4171 7670
795	0	0	Ki67+	 4172 7221
796	0	0	Ki67+	 4172 7418
797	0	0	Ki67+	 4173 7157
798	0	0	Ki67+	 4175 7279
799	0	0	Ki67+	 4175 7861
800	0	0	Ki67+	 4179 7187
801	0	0	Ki67+	 4179 7318
802	0	0	Ki67+	 4182 7807
803	0	0	Ki67+	 4184 7409
804	0	0	Ki67+	 4188 7245
805	0	0	Ki67+	 4189 7698
806	0	0	Ki67+	 4189 7779
807	0	0	Ki67+	 4193 7174
808	0	0	Ki67+	 4194 7718
809	0	0	Ki67+	 4195 7359
810	0	0	Ki67+	 4196 7831
811	0	0	Ki67+	 4197 7744
812	0	0	Ki67+	 4198 7233
813	0	0	Ki67+	 4200 7311
814	0	0	Ki67+	 4201 7153
815	0	0	Ki67+	 4201 7660
816	0	0	Ki67+	 4202 7411
817	0	0	Ki67+	 4205 7286
818	0	0	Ki67+	 4206 7204
819	0	0	Ki67+	 4208 7253
820	0	0	Ki67+	 4208 7453
821	0	0	Ki67+	 4209 7378
822	0	0	Ki67+	 4210 7698
823	0	0	Ki67+	 4211 7346
824	0	0	Ki67+	 4211 7542
825	0	0	Ki67+	 4213 7143
826	0	0	Ki67+	 4214 7189
827	0	0	Ki67+	 4218 7800
828	0	0	Ki67+	 4220 7129
829	0	0	Ki67+	 4220 7237
830	0	0	Ki67+	 4223 7156
831	0	0	Ki67+	 4223 7408
832	0	0	Ki67+	 4223 7741
833	0	0	Ki67+	 4224 7330
834	0	0	Ki67+	 4228 7352
835	0	0	Ki67+	 4229 7203
836	0	0	Ki67+	 4229 7546
837	0	0	Ki67+	 4230 7218
838	0	0	Ki67+	 4231 7777
839	0	0	Ki67+	 4236 7275
840	0	0	Ki67+	 4236 7389
841	0	0	Ki67+	 4239 7581
842	0	0	Ki67+	 4240 7185
843	0	0	Ki67+	 4244 7534
844	0	0	Ki67+	 4248 7346
845	0	0	Ki67+	 4248 7379
846	0	0	Ki67+	 4248 7514
847	0	0	Ki67+	 4248 7892
848	0	0	Ki67+	 4249 7249
849	0	0	Ki67+	 4249 7622
850	0	0	Ki67+	 4250 7138
851	0	0	Ki67+	 4250 7437
852	0	0	Ki67+	 4253 7413
853	0	0	Ki67+	 4255 7160
854	0	0	Ki67+	 4256 7470
855	0	0	Ki67+	 4257 7179
856	0	0	Ki67+	 4259 7818
857	0	0	Ki67+	 4260 7567
858	0	0	Ki67+	 4261 7212
859	0	0	Ki67+	 4269 7281
860	0	0	Ki67+	 4269 7315
861	0	0	Ki67+	 4270 7146
862	0	0	Ki67+	 4270 7337
863	0	0	Ki67+	 4270 7636
864	0	0	Ki67+	 4271 7621
865	0	0	Ki67+	 4272 7364
866	0	0	Ki67+	 4273 7538
867	0	0	Ki67+	 4275 7398
868	0	0	Ki67+	 4275 7691
869	0	0	Ki67+	 4276 7218
870	0	0	Ki67+	 4278 7519
871	0	0	Ki67+	 4281 7245
872	0	0	Ki67+	 4281 7490
873	0	0	Ki67+	 4282 7296
874	0	0	Ki67+	 4283 7128
875	0	0	Ki67+	 4284 7355
876	0	0	Ki67+	 4284 7431
877	0	0	Ki67+	 4288 7140
878	0	0	Ki67+	 4288 7700
879	0	0	Ki67+	 4290 7644
880	0	0	Ki67+	 4291 7187
881	0	0	Ki67+	 4292 7573
882	0	0	Ki67+	 4293 7227
883	0	0	Ki67+	 4293 7618
884	0	0	Ki67+	 4294 7320
885	0	0	Ki67+	 4294 7462
886	0	0	Ki67+	 4295 7728
887	0	0	Ki67+	 4297 7381
888	0	0	Ki67+	 4299 7269
889	0	0	Ki67+	 4301 7694
890	0	0	Ki67+	 4303 7401
891	0	0	Ki67+	 4303 7436
892	0	0	Ki67+	 4303 7785
893	0	0	Ki67+	 4304 7127
894	0	0	Ki67+	 4305 7630
895	0	0	Ki67+	 4308 7508
896	0	0	Ki67+	 4308 7749
897	0	0	Ki67+	 4309 7323
898	0	0	Ki67+	 4310 7161
899	0	0	Ki67+	 4311 7219
900	0	0	Ki67+	 4314 7562
901	0	0	Ki67+	 4316 7526
902	0	0	Ki67+	 4317 7242
903	0	0	Ki67+	 4317 7349
904	0	0	Ki67+	 4318 7633
905	0	0	Ki67+	 4320 7428
906	0	0	Ki67+	 4321 7292
907	0	0	Ki67+	 4321 7665
908	0	0	Ki67+	 4322 7192
909	0	0	Ki67+	 4324 7725
910	0	0	Ki67+	 4325 7271
911	0	0	Ki67+	 4326 7363
912	0	0	Ki67+	 4328 7598
913	0	0	Ki67+	 4328 7694
914	0	0	Ki67+	 4331 7315
915	0	0	Ki67+	 4331 7485
916	0	0	Ki67+	 4332 7613
917	0	0	Ki67+	 4332 7785
918	0	0	Ki67+	 4333 7546
919	0	0	Ki67+	 4335 7568
920	0	0	Ki67+	 4336 7825
921	0	0	Ki67+	 4337 7226
922	0	0	Ki67+	 4337 7847
923	0	0	Ki67+	 4340 7295
924	0	0	Ki67+	 4341 7407
925	0	0	Ki67+	 4342 7262
926	0	0	Ki67+	 4342 7334
927	0	0	Ki67+	 4342 7696
928	0	0	Ki67+	 4343 7762
929	0	0	Ki67+	 4346 7446
930	0	0	Ki67+	 4347 7508
931	0	0	Ki67+	 4347 7633
932	0	0	Ki67+	 4348 7192
933	0	0	Ki67+	 4356 7305
934	0	0	Ki67+	 4358 7207
935	0	0	Ki67+	 4359 7362
936	0	0	Ki67+	 4359 7395
937	0	0	Ki67+	 4359 7772
938	0	0	Ki67+	 4361 7239
939	0	0	Ki67+	 4361 7670
940	0	0	Ki67+	 4362 7735
941	0	0	Ki67+	 4363 7491
942	0	0	Ki67+	 4363 7626
943	0	0	Ki67+	 4366 7268
944	0	0	Ki67+	 4366 7529
945	0	0	Ki67+	 4368 7552
946	0	0	Ki67+	 4371 7228
947	0	0	Ki67+	 4371 7460
948	0	0	Ki67+	 4371 7596
949	0	0	Ki67+	 4372 7419
950	0	0	Ki67+	 4373 7687
951	0	0	Ki67+	 4374 7707
952	0	0	Ki67+	 4375 7302
953	0	0	Ki67+	 4375 7329
954	0	0	Ki67+	 4375 7646
955	0	0	Ki67+	 4376 7759
956	0	0	Ki67+	 4380 7485
957	0	0	Ki67+	 4381 7242
958	0	0	Ki67+	 4381 7668
959	0	0	Ki67+	 4383 7734
960	0	0	Ki67+	 4385 7526
961	0	0	Ki67+	 4385 7895
962	0	0	Ki67+	 4389 7360
963	0	0	Ki67+	 4389 7715
964	0	0	Ki67+	 4390 7259
965	0	0	Ki67+	 4391 7291
966	0	0	Ki67+	 4391 7403
967	0	0	Ki67+	 4392 7615
968	0	0	Ki67+	 4392 7640
969	0	0	Ki67+	 4393 7489
970	0	0	Ki67+	 4394 7557
971	0	0	Ki67+	 4394 7917
972	0	0	Ki67+	 4397 7442
973	0	0	Ki67+	 4400 7513
974	0	0	Ki67+	 4401 7600
975	0	0	Ki67+	 4402 7278
976	0	0	Ki67+	 4403 7315
977	0	0	Ki67+	 4403 7778
978	0	0	Ki67+	 4406 7630
979	0	0	Ki67+	 4408 7727
980	0	0	Ki67+	 4409 7681
981	0	0	Ki67+	 4411 7468
982	0	0	Ki67+	 4411 7528
983	0	0	Ki67+	 4412 7661
984	0	0	Ki67+	 4414 7414
985	0	0	Ki67+	 4416 7872
986	0	0	Ki67+	 4427 7478
987	0	0	Ki67+	 4427 7667
988	0	0	Ki67+	 4429 7520
989	0	0	Ki67+	 4429 7590
990	0	0	Ki67+	 4431 7690
991	0	0	Ki67+	 4431 7718
992	0	0	Ki67+	 4434 7465
993	0	0	Ki67+	 4436 7566
994	0	0	Ki67+	 4436 7629
995	0	0	Ki67+	 4437 7435
996	0	0	Ki67+	 4446 7659
997	0	0	Ki67+	 4448 7562
998	0	0	Ki67+	 4448 7706
999	0	0	Ki67+	 4449 7903
1000	0	0	Ki67+	 4451 7501
1001	0	0	Ki67+	 4456 7601
1002	0	0	Ki67+	 4459 7657
1003	0	0	Ki67+	 4466 7487
1004	0	0	Ki67+	 4471 7563
1005	0	0	Ki67+	 4471 7624
1006	0	0	Ki67+	 4474 7643
1007	0	0	Ki67+	 4477 7914
1008	0	0	Ki67+	 4486 7560
1009	0	0	Ki67+	 4486 7878
1010	0	0	Ki67+	 4489 7512
1011	0	0	Ki67+	 4490 7538
1012	0	0	Ki67+	 4490 7673
1013	0	0	Ki67+	 4491 7597
1014	0	0	Ki67+	 4491 7899
1015	0	0	Ki67+	 4497 7502
1016	0	0	Ki67+	 4497 7836
1017	0	0	Ki67+	 4500 7626
1018	0	0	Ki67+	 4503 7384
1019	0	0	Ki67+	 4503 7848
1020	0	0	Ki67+	 4504 7564
1021	0	0	Ki67+	 4511 7876
1022	0	0	Ki67+	 4512 7691
1023	0	0	Ki67+	 4513 7793
1024	0	0	Ki67+	 4523 7502
1025	0	0	Ki67+	 4524 7479
1026	0	0	Ki67+	 4528 7529
1027	0	0	Ki67+	 4529 7783
1028	0	0	Ki67+	 4529 7834
1029	0	0	Ki67+	 4529 7860
1030	0	0	Ki67+	 4532 7802
1031	0	0	Ki67+	 4536 7556
1032	0	0	Ki67+	 4538 7586
1033	0	0	Ki67+	 4540 7627
1034	0	0	Ki67+	 4542 7708
1035	0	0	Ki67+	 4545 7778
1036	0	0	Ki67+	 4546 7658
1037	0	0	Ki67+	 4547 7199
1038	0	0	Ki67+	 4548 7836
1039	0	0	Ki67+	 4550 7507
1040	0	0	Ki67+	 4550 7805
1041	0	0	Ki67+	 4554 7489
1042	0	0	Ki67+	 4561 7641
1043	0	0	Ki67+	 4565 7558
1044	0	0	Ki67+	 4565 7816
1045	0	0	Ki67+	 4570 7725
1046	0	0	Ki67+	 4570 7751
1047	0	0	Ki67+	 4572 7517
1048	0	0	Ki67+	 4572 7628
1049	0	0	Ki67+	 4573 7571
1050	0	0	Ki67+	 4579 7532
1051	0	0	Ki67+	 4580 7659
1052	0	0	Ki67+	 4581 7792
1053	0	0	Ki67+	 4586 7620
1054	0	0	Ki67+	 4586 7708
1055	0	0	Ki67+	 4589 7775
1056	0	0	Ki67+	 4591 7596
1057	0	0	Ki67+	 4594 7681
1058	0	0	Ki67+	 4595 7634
1059	0	0	Ki67+	 4596 7660
1060	0	0	Ki67+	 4597 7312
1061	0	0	Ki67+	 4599 7472
1062	0	0	Ki67+	 4600 7554
1063	0	0	Ki67+	 4600 7748
1064	0	0	Ki67+	 4601 7710
1065	0	0	Ki67+	 4602 7812
1066	0	0	Ki67+	 4605 7615
1067	0	0	Ki67+	 4607 7722
1068	0	0	Ki67+	 4608 7583
1069	0	0	Ki67+	 4609 7679
1070	0	0	Ki67+	 4610 7701
1071	0	0	Ki67+	 4612 7511
1072	0	0	Ki67+	 4617 7648
1073	0	0	Ki67+	 4626 7419
1074	0	0	Ki67+	 4657 7125
1075	0	0	Ki67+	 4657 7504
1076	0	0	Ki67+	 4677 7529
1077	0	0	Ki67+	 4686 7783
1078	0	0	Ki67+	 4688 7447
1079	0	0	Ki67+	 4751 7794
1080	0	0	Ki67+	 4759 7895
1081	0	0	Ki67+	 4780 7914
1082	0	0	Ki67+	 4781 7517
1083	0	0	Ki67+	 4018 8391
1084	0	0	Ki67+	 4018 8451
1085	0	0	Ki67+	 4019 8351
1086	0	0	Ki67+	 4020 8330
1087	0	0	Ki67+	 4021 8139
1088	0	0	Ki67+	 4025 8244
1089	0	0	Ki67+	 4025 8648
1090	0	0	Ki67+	 4033 8273
1091	0	0	Ki67+	 4033 8365
1092	0	0	Ki67+	 4035 8614
1093	0	0	Ki67+	 4036 8263
1094	0	0	Ki67+	 4039 8318
1095	0	0	Ki67+	 4040 8156
1096	0	0	Ki67+	 4041 8463
1097	0	0	Ki67+	 4042 8435
1098	0	0	Ki67+	 4047 8387
1099	0	0	Ki67+	 4049 8292
1100	0	0	Ki67+	 4051 8372
1101	0	0	Ki67+	 4053 8322
1102	0	0	Ki67+	 4054 8138
1103	0	0	Ki67+	 4057 8676
1104	0	0	Ki67+	 4060 8582
1105	0	0	Ki67+	 4062 8468
1106	0	0	Ki67+	 4063 8638
1107	0	0	Ki67+	 4064 8425
1108	0	0	Ki67+	 4066 8495
1109	0	0	Ki67+	 4066 8528
1110	0	0	Ki67+	 4066 8597
1111	0	0	Ki67+	 4067 8443
1112	0	0	Ki67+	 4068 8719
1113	0	0	Ki67+	 4071 8270
1114	0	0	Ki67+	 4073 8679
1115	0	0	Ki67+	 4074 8152
1116	0	0	Ki67+	 4075 8296
1117	0	0	Ki67+	 4075 8390
1118	0	0	Ki67+	 4076 8171
1119	0	0	Ki67+	 4077 8319
1120	0	0	Ki67+	 4078 8341
1121	0	0	Ki67+	 4082 8466
1122	0	0	Ki67+	 4083 8423
1123	0	0	Ki67+	 4085 8364
1124	0	0	Ki67+	 4085 8404
1125	0	0	Ki67+	 4085 8640
1126	0	0	Ki67+	 4086 8653
1127	0	0	Ki67+	 4087 8379
1128	0	0	Ki67+	 4089 8538
1129	0	0	Ki67+	 4090 8181
1130	0	0	Ki67+	 4092 8478
1131	0	0	Ki67+	 4094 8448
1132	0	0	Ki67+	 4095 8270
1133	0	0	Ki67+	 4099 8226
1134	0	0	Ki67+	 4099 8258
1135	0	0	Ki67+	 4101 8342
1136	0	0	Ki67+	 4101 8608
1137	0	0	Ki67+	 4102 8200
1138	0	0	Ki67+	 4103 8170
1139	0	0	Ki67+	 4104 8329
1140	0	0	Ki67+	 4104 8480
1141	0	0	Ki67+	 4106 8417
1142	0	0	Ki67+	 4109 8551
1143	0	0	Ki67+	 4113 8298
1144	0	0	Ki67+	 4114 8360
1145	0	0	Ki67+	 4114 8512
1146	0	0	Ki67+	 4116 8209
1147	0	0	Ki67+	 4116 8577
1148	0	0	Ki67+	 4117 8233
1149	0	0	Ki67+	 4117 8385
1150	0	0	Ki67+	 4118 8425
1151	0	0	Ki67+	 4119 8191
1152	0	0	Ki67+	 4119 8453
1153	0	0	Ki67+	 4120 8261
1154	0	0	Ki67+	 4124 8353
1155	0	0	Ki67+	 4126 8494
1156	0	0	Ki67+	 4128 8542
1157	0	0	Ki67+	 4129 8203
1158	0	0	Ki67+	 4131 8333
1159	0	0	Ki67+	 4132 8281
1160	0	0	Ki67+	 4134 8390
1161	0	0	Ki67+	 4136 8569
1162	0	0	Ki67+	 4138 8298
1163	0	0	Ki67+	 4138 8457
1164	0	0	Ki67+	 4139 8252
1165	0	0	Ki67+	 4140 8231
1166	0	0	Ki67+	 4140 8511
1167	0	0	Ki67+	 4141 8557
1168	0	0	Ki67+	 4141 8618
1169	0	0	Ki67+	 4142 8598
1170	0	0	Ki67+	 4144 8379
1171	0	0	Ki67+	 4146 8541
1172	0	0	Ki67+	 4147 8399
1173	0	0	Ki67+	 4148 8317
1174	0	0	Ki67+	 4149 8265
1175	0	0	Ki67+	 4150 8364
1176	0	0	Ki67+	 4155 8297
1177	0	0	Ki67+	 4158 8491
1178	0	0	Ki67+	 4160 8532
1179	0	0	Ki67+	 4161 8558
1180	0	0	Ki67+	 4162 8631
1181	0	0	Ki67+	 4165 8280
1182	0	0	Ki67+	 4165 8356
1183	0	0	Ki67+	 4167 8581
1184	0	0	Ki67+	 4168 8611
1185	0	0	Ki67+	 4169 8386
1186	0	0	Ki67+	 4172 8717
1187	0	0	Ki67+	 4176 8569
1188	0	0	Ki67+	 4177 8522
1189	0	0	Ki67+	 4189 8604
1190	0	0	Ki67+	 4192 8584
1191	0	0	Ki67+	 4195 8674
1192	0	0	Ki67+	 4196 8555
1193	0	0	Ki67+	 4206 8320
1194	0	0	Ki67+	 4214 8556
1195	0	0	Ki67+	 4219 8404
1196	0	0	Ki67+	 4221 8577
1197	0	0	Ki67+	 4223 8442
1198	0	0	Ki67+	 4224 8655
1199	0	0	Ki67+	 4226 8322
1200	0	0	Ki67+	 4227 8598
1201	0	0	Ki67+	 4240 8654
1202	0	0	Ki67+	 4241 8189
1203	0	0	Ki67+	 4241 8296
1204	0	0	Ki67+	 4245 8417
1205	0	0	Ki67+	 4246 8469
1206	0	0	Ki67+	 4260 8227
1207	0	0	Ki67+	 4260 8302
1208	0	0	Ki67+	 4260 8340
1209	0	0	Ki67+	 4260 8675
1210	0	0	Ki67+	 4261 8602
1211	0	0	Ki67+	 4262 8485
1212	0	0	Ki67+	 4272 8648
1213	0	0	Ki67+	 4280 8182
1214	0	0	Ki67+	 4284 8277
1215	0	0	Ki67+	 4287 8647
1216	0	0	Ki67+	 4288 8410
1217	0	0	Ki67+	 4292 8588
1218	0	0	Ki67+	 4298 8659
1219	0	0	Ki67+	 4308 8609
1220	0	0	Ki67+	 4309 8218
1221	0	0	Ki67+	 4312 8562
1222	0	0	Ki67+	 4318 8374
1223	0	0	Ki67+	 4320 8157
1224	0	0	Ki67+	 4322 8180
1225	0	0	Ki67+	 4325 8473
1226	0	0	Ki67+	 4329 8688
1227	0	0	Ki67+	 4331 8241
1228	0	0	Ki67+	 4331 8643
1229	0	0	Ki67+	 4336 8607
1230	0	0	Ki67+	 4337 8580
1231	0	0	Ki67+	 4343 8504
1232	0	0	Ki67+	 4348 8183
1233	0	0	Ki67+	 4352 8344
1234	0	0	Ki67+	 4360 8522
1235	0	0	Ki67+	 4364 8667
1236	0	0	Ki67+	 4365 7951
1237	0	0	Ki67+	 4366 8590
1238	0	0	Ki67+	 4367 8395
1239	0	0	Ki67+	 4381 8546
1240	0	0	Ki67+	 4387 8492
1241	0	0	Ki67+	 4393 8441
1242	0	0	Ki67+	 4394 8177
1243	0	0	Ki67+	 4396 8399
1244	0	0	Ki67+	 4397 8231
1245	0	0	Ki67+	 4400 8543
1246	0	0	Ki67+	 4404 8343
1247	0	0	Ki67+	 4409 8479
1248	0	0	Ki67+	 4410 8545
1249	0	0	Ki67+	 4410 8571
1250	0	0	Ki67+	 4413 8592
1251	0	0	Ki67+	 4417 8249
1252	0	0	Ki67+	 4423 8229
1253	0	0	Ki67+	 4424 8418
1254	0	0	Ki67+	 4426 8362
1255	0	0	Ki67+	 4430 8535
1256	0	0	Ki67+	 4431 8681
1257	0	0	Ki67+	 4436 8477
1258	0	0	Ki67+	 4439 8602
1259	0	0	Ki67+	 4443 8585
1260	0	0	Ki67+	 4444 8574
1261	0	0	Ki67+	 4446 8718
1262	0	0	Ki67+	 4447 8263
1263	0	0	Ki67+	 4448 7929
1264	0	0	Ki67+	 4448 8695
1265	0	0	Ki67+	 4457 8622
1266	0	0	Ki67+	 4461 8589
1267	0	0	Ki67+	 4461 8709
1268	0	0	Ki67+	 4468 8578
1269	0	0	Ki67+	 4474 8626
1270	0	0	Ki67+	 4479 8537
1271	0	0	Ki67+	 4480 8636
1272	0	0	Ki67+	 4481 8448
1273	0	0	Ki67+	 4482 8717
1274	0	0	Ki67+	 4484 8250
1275	0	0	Ki67+	 4484 8491
1276	0	0	Ki67+	 4486 8556
1277	0	0	Ki67+	 4490 8633
1278	0	0	Ki67+	 4491 7988
1279	0	0	Ki67+	 4492 8585
1280	0	0	Ki67+	 4492 8620
1281	0	0	Ki67+	 4500 8519
1282	0	0	Ki67+	 4502 8287
1283	0	0	Ki67+	 4503 8058
1284	0	0	Ki67+	 4503 8559
1285	0	0	Ki67+	 4507 8011
1286	0	0	Ki67+	 4511 8587
1287	0	0	Ki67+	 4513 8317
1288	0	0	Ki67+	 4516 8184
1289	0	0	Ki67+	 4516 8649
1290	0	0	Ki67+	 4517 8605
1291	0	0	Ki67+	 4522 8574
1292	0	0	Ki67+	 4530 7998
1293	0	0	Ki67+	 4535 8673
1294	0	0	Ki67+	 4537 8629
1295	0	0	Ki67+	 4538 8338
1296	0	0	Ki67+	 4539 8581
1297	0	0	Ki67+	 4541 8547
1298	0	0	Ki67+	 4545 8110
1299	0	0	Ki67+	 4547 8516
1300	0	0	Ki67+	 4547 8664
1301	0	0	Ki67+	 4558 8272
1302	0	0	Ki67+	 4558 8612
1303	0	0	Ki67+	 4560 8094
1304	0	0	Ki67+	 4560 8115
1305	0	0	Ki67+	 4561 8356
1306	0	0	Ki67+	 4563 8143
1307	0	0	Ki67+	 4564 8688
1308	0	0	Ki67+	 4566 8517
1309	0	0	Ki67+	 4568 8210
1310	0	0	Ki67+	 4569 7998
1311	0	0	Ki67+	 4571 8357
1312	0	0	Ki67+	 4574 8064
1313	0	0	Ki67+	 4574 8116
1314	0	0	Ki67+	 4583 8544
1315	0	0	Ki67+	 4584 8285
1316	0	0	Ki67+	 4585 8680
1317	0	0	Ki67+	 4587 8037
1318	0	0	Ki67+	 4592 8130
1319	0	0	Ki67+	 4592 8595
1320	0	0	Ki67+	 4595 8564
1321	0	0	Ki67+	 4599 8174
1322	0	0	Ki67+	 4599 8368
1323	0	0	Ki67+	 4601 8306
1324	0	0	Ki67+	 4603 8671
1325	0	0	Ki67+	 4610 8644
1326	0	0	Ki67+	 4613 7979
1327	0	0	Ki67+	 4613 8577
1328	0	0	Ki67+	 4614 8698
1329	0	0	Ki67+	 4622 8668
1330	0	0	Ki67+	 4624 8288
1331	0	0	Ki67+	 4629 8263
1332	0	0	Ki67+	 4632 8312
1333	0	0	Ki67+	 4634 8682
1334	0	0	Ki67+	 4636 8590
1335	0	0	Ki67+	 4637 8336
1336	0	0	Ki67+	 4649 8570
1337	0	0	Ki67+	 4651 8420
1338	0	0	Ki67+	 4651 8700
1339	0	0	Ki67+	 4659 8291
1340	0	0	Ki67+	 4659 8588
1341	0	0	Ki67+	 4660 8208
1342	0	0	Ki67+	 4665 8140
1343	0	0	Ki67+	 4668 8244
1344	0	0	Ki67+	 4669 8377
1345	0	0	Ki67+	 4669 8670
1346	0	0	Ki67+	 4670 8195
1347	0	0	Ki67+	 4673 8403
1348	0	0	Ki67+	 4680 8111
1349	0	0	Ki67+	 4681 8712
1350	0	0	Ki67+	 4682 8326
1351	0	0	Ki67+	 4683 8435
1352	0	0	Ki67+	 4684 8354
1353	0	0	Ki67+	 4685 8559
1354	0	0	Ki67+	 4686 8632
1355	0	0	Ki67+	 4687 8170
1356	0	0	Ki67+	 4691 8686
1357	0	0	Ki67+	 4693 8376
1358	0	0	Ki67+	 4694 8197
1359	0	0	Ki67+	 4698 8714
1360	0	0	Ki67+	 4702 8653
1361	0	0	Ki67+	 4704 8601
1362	0	0	Ki67+	 4705 8554
1363	0	0	Ki67+	 4710 8371
1364	0	0	Ki67+	 4711 8146
1365	0	0	Ki67+	 4712 8110
1366	0	0	Ki67+	 4712 8656
1367	0	0	Ki67+	 4712 8692
1368	0	0	Ki67+	 4714 8354
1369	0	0	Ki67+	 4714 8404
1370	0	0	Ki67+	 4715 8630
1371	0	0	Ki67+	 4721 8220
1372	0	0	Ki67+	 4727 8388
1373	0	0	Ki67+	 4728 8557
1374	0	0	Ki67+	 4729 8260
1375	0	0	Ki67+	 4731 8130
1376	0	0	Ki67+	 4732 8583
1377	0	0	Ki67+	 4734 8527
1378	0	0	Ki67+	 4736 8498
1379	0	0	Ki67+	 4744 8462
1380	0	0	Ki67+	 4745 8176
1381	0	0	Ki67+	 4746 8043
1382	0	0	Ki67+	 4746 8478
1383	0	0	Ki67+	 4748 8022
1384	0	0	Ki67+	 4748 8665
1385	0	0	Ki67+	 4749 8403
1386	0	0	Ki67+	 4753 8541
1387	0	0	Ki67+	 4753 8635
1388	0	0	Ki67+	 4755 8299
1389	0	0	Ki67+	 4755 8680
1390	0	0	Ki67+	 4756 8521
1391	0	0	Ki67+	 4758 8226
1392	0	0	Ki67+	 4761 7969
1393	0	0	Ki67+	 4765 8029
1394	0	0	Ki67+	 4766 8300
1395	0	0	Ki67+	 4767 8493
1396	0	0	Ki67+	 4772 8520
1397	0	0	Ki67+	 4790 8453
1398	0	0	Ki67+	 4793 8212
1399	0	0	Ki67+	 4793 8425
1400	0	0	Ki67+	 4794 8052
1401	0	0	Ki67+	 4795 8612
1402	0	0	Ki67+	 4796 8671
1403	0	0	Ki67+	 4800 8161
1404	0	0	Ki67+	 4801 8125
1405	0	0	Ki67+	 4801 8629
1406	0	0	Ki67+	 4026 8755
1407	0	0	Ki67+	 4030 9484
1408	0	0	Ki67+	 4034 9209
1409	0	0	Ki67+	 4037 9019
1410	0	0	Ki67+	 4040 9052
1411	0	0	Ki67+	 4053 9044
1412	0	0	Ki67+	 4055 8874
1413	0	0	Ki67+	 4056 9076
1414	0	0	Ki67+	 4059 9343
1415	0	0	Ki67+	 4061 9006
1416	0	0	Ki67+	 4079 9117
1417	0	0	Ki67+	 4082 8745
1418	0	0	Ki67+	 4082 9147
1419	0	0	Ki67+	 4092 8996
1420	0	0	Ki67+	 4100 9193
1421	0	0	Ki67+	 4110 8980
1422	0	0	Ki67+	 4114 9409
1423	0	0	Ki67+	 4119 9094
1424	0	0	Ki67+	 4131 9264
1425	0	0	Ki67+	 4137 8802
1426	0	0	Ki67+	 4138 8986
1427	0	0	Ki67+	 4154 9156
1428	0	0	Ki67+	 4156 9010
1429	0	0	Ki67+	 4159 9127
1430	0	0	Ki67+	 4174 9299
1431	0	0	Ki67+	 4183 9018
1432	0	0	Ki67+	 4183 9230
1433	0	0	Ki67+	 4188 9265
1434	0	0	Ki67+	 4191 9212
1435	0	0	Ki67+	 4193 8747
1436	0	0	Ki67+	 4197 9041
1437	0	0	Ki67+	 4202 9288
1438	0	0	Ki67+	 4203 8726
1439	0	0	Ki67+	 4207 9014
1440	0	0	Ki67+	 4217 9241
1441	0	0	Ki67+	 4221 9266
1442	0	0	Ki67+	 4222 9034
1443	0	0	Ki67+	 4231 9060
1444	0	0	Ki67+	 4232 9090
1445	0	0	Ki67+	 4232 9132
1446	0	0	Ki67+	 4235 9185
1447	0	0	Ki67+	 4239 9108
1448	0	0	Ki67+	 4242 9233
1449	0	0	Ki67+	 4249 9260
1450	0	0	Ki67+	 4255 9087
1451	0	0	Ki67+	 4258 9128
1452	0	0	Ki67+	 4261 9218
1453	0	0	Ki67+	 4266 9149
1454	0	0	Ki67+	 4275 9191
1455	0	0	Ki67+	 4276 9047
1456	0	0	Ki67+	 4277 9119
1457	0	0	Ki67+	 4283 9138
1458	0	0	Ki67+	 4289 9245
1459	0	0	Ki67+	 4295 9214
1460	0	0	Ki67+	 4298 9369
1461	0	0	Ki67+	 4299 9079
1462	0	0	Ki67+	 4302 9280
1463	0	0	Ki67+	 4306 9099
1464	0	0	Ki67+	 4311 9305
1465	0	0	Ki67+	 4313 9117
1466	0	0	Ki67+	 4313 9140
1467	0	0	Ki67+	 4317 9338
1468	0	0	Ki67+	 4319 9183
1469	0	0	Ki67+	 4322 9147
1470	0	0	Ki67+	 4333 9217
1471	0	0	Ki67+	 4335 8812
1472	0	0	Ki67+	 4335 9160
1473	0	0	Ki67+	 4336 9124
1474	0	0	Ki67+	 4336 9266
1475	0	0	Ki67+	 4337 9360
1476	0	0	Ki67+	 4346 9139
1477	0	0	Ki67+	 4351 9181
1478	0	0	Ki67+	 4352 9084
1479	0	0	Ki67+	 4353 9201
1480	0	0	Ki67+	 4356 9238
1481	0	0	Ki67+	 4360 8916
1482	0	0	Ki67+	 4364 8803
1483	0	0	Ki67+	 4365 9260
1484	0	0	Ki67+	 4367 8814
1485	0	0	Ki67+	 4370 8757
1486	0	0	Ki67+	 4373 9129
1487	0	0	Ki67+	 4373 9185
1488	0	0	Ki67+	 4373 9230
1489	0	0	Ki67+	 4375 9146
1490	0	0	Ki67+	 4376 9369
1491	0	0	Ki67+	 4380 9488
1492	0	0	Ki67+	 4386 9204
1493	0	0	Ki67+	 4389 8981
1494	0	0	Ki67+	 4389 9316
1495	0	0	Ki67+	 4394 9509
1496	0	0	Ki67+	 4400 9382
1497	0	0	Ki67+	 4401 8771
1498	0	0	Ki67+	 4401 9245
1499	0	0	Ki67+	 4408 9207
1500	0	0	Ki67+	 4408 9491
1501	0	0	Ki67+	 4410 9279
1502	0	0	Ki67+	 4411 9193
1503	0	0	Ki67+	 4411 9368
1504	0	0	Ki67+	 4415 8734
1505	0	0	Ki67+	 4416 9347
1506	0	0	Ki67+	 4419 9257
1507	0	0	Ki67+	 4421 8824
1508	0	0	Ki67+	 4426 9233
1509	0	0	Ki67+	 4432 8803
1510	0	0	Ki67+	 4432 9340
1511	0	0	Ki67+	 4433 9354
1512	0	0	Ki67+	 4434 8769
1513	0	0	Ki67+	 4435 9515
1514	0	0	Ki67+	 4438 9246
1515	0	0	Ki67+	 4439 9218
1516	0	0	Ki67+	 4442 9278
1517	0	0	Ki67+	 4446 9310
1518	0	0	Ki67+	 4447 9082
1519	0	0	Ki67+	 4447 9338
1520	0	0	Ki67+	 4449 9366
1521	0	0	Ki67+	 4454 8814
1522	0	0	Ki67+	 4454 9293
1523	0	0	Ki67+	 4456 9246
1524	0	0	Ki67+	 4458 9123
1525	0	0	Ki67+	 4468 9108
1526	0	0	Ki67+	 4469 9065
1527	0	0	Ki67+	 4475 9036
1528	0	0	Ki67+	 4475 9348
1529	0	0	Ki67+	 4481 8771
1530	0	0	Ki67+	 4482 9241
1531	0	0	Ki67+	 4482 9314
1532	0	0	Ki67+	 4484 9098
1533	0	0	Ki67+	 4484 9275
1534	0	0	Ki67+	 4488 9126
1535	0	0	Ki67+	 4491 9054
1536	0	0	Ki67+	 4493 9014
1537	0	0	Ki67+	 4495 8855
1538	0	0	Ki67+	 4498 8745
1539	0	0	Ki67+	 4502 9144
1540	0	0	Ki67+	 4505 9109
1541	0	0	Ki67+	 4506 9278
1542	0	0	Ki67+	 4512 9317
1543	0	0	Ki67+	 4517 9045
1544	0	0	Ki67+	 4521 9008
1545	0	0	Ki67+	 4527 8785
1546	0	0	Ki67+	 4528 9363
1547	0	0	Ki67+	 4530 9281
1548	0	0	Ki67+	 4532 9253
1549	0	0	Ki67+	 4538 9146
1550	0	0	Ki67+	 4539 9010
1551	0	0	Ki67+	 4540 9444
1552	0	0	Ki67+	 4542 9308
1553	0	0	Ki67+	 4543 9130
1554	0	0	Ki67+	 4548 9418
1555	0	0	Ki67+	 4551 8996
1556	0	0	Ki67+	 4553 9458
1557	0	0	Ki67+	 4556 9035
1558	0	0	Ki67+	 4557 9252
1559	0	0	Ki67+	 4563 9400
1560	0	0	Ki67+	 4564 9007
1561	0	0	Ki67+	 4564 9472
1562	0	0	Ki67+	 4565 9359
1563	0	0	Ki67+	 4567 9441
1564	0	0	Ki67+	 4570 9425
1565	0	0	Ki67+	 4576 9113
1566	0	0	Ki67+	 4576 9140
1567	0	0	Ki67+	 4577 9371
1568	0	0	Ki67+	 4581 9455
1569	0	0	Ki67+	 4582 9340
1570	0	0	Ki67+	 4583 9478
1571	0	0	Ki67+	 4584 9016
1572	0	0	Ki67+	 4584 9043
1573	0	0	Ki67+	 4586 9258
1574	0	0	Ki67+	 4586 9494
1575	0	0	Ki67+	 4592 9141
1576	0	0	Ki67+	 4595 8872
1577	0	0	Ki67+	 4595 9370
1578	0	0	Ki67+	 4595 9450
1579	0	0	Ki67+	 4596 9153
1580	0	0	Ki67+	 4596 9323
1581	0	0	Ki67+	 4596 9387
1582	0	0	Ki67+	 4599 9348
1583	0	0	Ki67+	 4602 9244
1584	0	0	Ki67+	 4604 9023
1585	0	0	Ki67+	 4604 9131
1586	0	0	Ki67+	 4606 9486
1587	0	0	Ki67+	 4611 9396
1588	0	0	Ki67+	 4611 9500
1589	0	0	Ki67+	 4614 9040
1590	0	0	Ki67+	 4614 9458
1591	0	0	Ki67+	 4617 9376
1592	0	0	Ki67+	 4617 9423
1593	0	0	Ki67+	 4619 8808
1594	0	0	Ki67+	 4619 8999
1595	0	0	Ki67+	 4624 8830
1596	0	0	Ki67+	 4624 9322
1597	0	0	Ki67+	 4625 9028
1598	0	0	Ki67+	 4626 8786
1599	0	0	Ki67+	 4628 9481
1600	0	0	Ki67+	 4629 8882
1601	0	0	Ki67+	 4629 9353
1602	0	0	Ki67+	 4629 9439
1603	0	0	Ki67+	 4631 9074
1604	0	0	Ki67+	 4632 9143
1605	0	0	Ki67+	 4632 9223
1606	0	0	Ki67+	 4633 9510
1607	0	0	Ki67+	 4637 9009
1608	0	0	Ki67+	 4639 9156
1609	0	0	Ki67+	 4645 8767
1610	0	0	Ki67+	 4646 9128
1611	0	0	Ki67+	 4647 9319
1612	0	0	Ki67+	 4648 9031
1613	0	0	Ki67+	 4648 9301
1614	0	0	Ki67+	 4648 9338
1615	0	0	Ki67+	 4653 9385
1616	0	0	Ki67+	 4655 9088
1617	0	0	Ki67+	 4656 9356
1618	0	0	Ki67+	 4657 8814
1619	0	0	Ki67+	 4657 9154
1620	0	0	Ki67+	 4660 8870
1621	0	0	Ki67+	 4660 8920
1622	0	0	Ki67+	 4661 9017
1623	0	0	Ki67+	 4661 9038
1624	0	0	Ki67+	 4662 9286
1625	0	0	Ki67+	 4663 9415
1626	0	0	Ki67+	 4664 9440
1627	0	0	Ki67+	 4664 9511
1628	0	0	Ki67+	 4667 8847
1629	0	0	Ki67+	 4674 8808
1630	0	0	Ki67+	 4680 9312
1631	0	0	Ki67+	 4681 9137
1632	0	0	Ki67+	 4681 9348
1633	0	0	Ki67+	 4684 9389
1634	0	0	Ki67+	 4685 9043
1635	0	0	Ki67+	 4685 9371
1636	0	0	Ki67+	 4688 9016
1637	0	0	Ki67+	 4688 9285
1638	0	0	Ki67+	 4691 8791
1639	0	0	Ki67+	 4691 8850
1640	0	0	Ki67+	 4697 9058
1641	0	0	Ki67+	 4701 9093
1642	0	0	Ki67+	 4702 9496
1643	0	0	Ki67+	 4704 8772
1644	0	0	Ki67+	 4704 8872
1645	0	0	Ki67+	 4704 9120
1646	0	0	Ki67+	 4705 8885
1647	0	0	Ki67+	 4705 8932
1648	0	0	Ki67+	 4707 9381
1649	0	0	Ki67+	 4708 9317
1650	0	0	Ki67+	 4710 9351
1651	0	0	Ki67+	 4711 9131
1652	0	0	Ki67+	 4712 8851
1653	0	0	Ki67+	 4715 8938
1654	0	0	Ki67+	 4715 9478
1655	0	0	Ki67+	 4719 8803
1656	0	0	Ki67+	 4719 9309
1657	0	0	Ki67+	 4720 9159
1658	0	0	Ki67+	 4728 9430
1659	0	0	Ki67+	 4729 9059
1660	0	0	Ki67+	 4729 9377
1661	0	0	Ki67+	 4730 9456
1662	0	0	Ki67+	 4731 8878
1663	0	0	Ki67+	 4732 8724
1664	0	0	Ki67+	 4734 9072
1665	0	0	Ki67+	 4735 9487
1666	0	0	Ki67+	 4740 8807
1667	0	0	Ki67+	 4740 9294
1668	0	0	Ki67+	 4742 9470
1669	0	0	Ki67+	 4744 9330
1670	0	0	Ki67+	 4745 8782
1671	0	0	Ki67+	 4749 8896
1672	0	0	Ki67+	 4751 9090
1673	0	0	Ki67+	 4751 9378
1674	0	0	Ki67+	 4753 9477
1675	0	0	Ki67+	 4756 9359
1676	0	0	Ki67+	 4760 9315
1677	0	0	Ki67+	 4761 9114
1678	0	0	Ki67+	 4763 8886
1679	0	0	Ki67+	 4764 8968
1680	0	0	Ki67+	 4764 9334
1681	0	0	Ki67+	 4765 9004
1682	0	0	Ki67+	 4766 9076
1683	0	0	Ki67+	 4766 9273
1684	0	0	Ki67+	 4769 8792
1685	0	0	Ki67+	 4769 9355
1686	0	0	Ki67+	 4774 9451
1687	0	0	Ki67+	 4775 9406
1688	0	0	Ki67+	 4776 8741
1689	0	0	Ki67+	 4779 9284
1690	0	0	Ki67+	 4780 8730
1691	0	0	Ki67+	 4780 8908
1692	0	0	Ki67+	 4782 9259
1693	0	0	Ki67+	 4782 9309
1694	0	0	Ki67+	 4784 9458
1695	0	0	Ki67+	 4786 8799
1696	0	0	Ki67+	 4786 8827
1697	0	0	Ki67+	 4787 9388
1698	0	0	Ki67+	 4795 9317
1699	0	0	Ki67+	 4795 9416
1700	0	0	Ki67+	 4795 9430
1701	0	0	Ki67+	 4797 8899
1702	0	0	Ki67+	 4800 8963
1703	0	0	Ki67+	 4803 8755
1704	0	0	Ki67+	 4803 9349
1705	0	0	Ki67+	 4804 9261
1706	0	0	Ki67+	 4805 9237
1707	0	0	Ki67+	 4807 8731
1708	0	0	Ki67+	 4807 9292
1709	0	0	Ki67+	 4809 8926
1710	0	0	Ki67+	 4813 9400
1711	0	0	Ki67+	 4018 10099
1712	0	0	Ki67+	 4057 9977
1713	0	0	Ki67+	 4064 10026
1714	0	0	Ki67+	 4071 10068
1715	0	0	Ki67+	 4087 9719
1716	0	0	Ki67+	 4093 10039
1717	0	0	Ki67+	 4138 10032
1718	0	0	Ki67+	 4153 10011
1719	0	0	Ki67+	 4154 9740
1720	0	0	Ki67+	 4192 10274
1721	0	0	Ki67+	 4287 9705
1722	0	0	Ki67+	 4366 9926
1723	0	0	Ki67+	 4377 9970
1724	0	0	Ki67+	 4378 9535
1725	0	0	Ki67+	 4384 9723
1726	0	0	Ki67+	 4403 9523
1727	0	0	Ki67+	 4419 9554
1728	0	0	Ki67+	 4490 9634
1729	0	0	Ki67+	 4500 9555
1730	0	0	Ki67+	 4504 9541
1731	0	0	Ki67+	 4530 9590
1732	0	0	Ki67+	 4554 9894
1733	0	0	Ki67+	 4562 9662
1734	0	0	Ki67+	 4579 9695
1735	0	0	Ki67+	 4602 10150
1736	0	0	Ki67+	 4656 9570
1737	0	0	Ki67+	 4676 9567
1738	0	0	Ki67+	 4678 10059
1739	0	0	Ki67+	 4687 9546
1740	0	0	Ki67+	 4698 10069
1741	0	0	Ki67+	 4704 9544
1742	0	0	Ki67+	 4711 9599
1743	0	0	Ki67+	 4714 9657
1744	0	0	Ki67+	 4715 9576
1745	0	0	Ki67+	 4716 9553
1746	0	0	Ki67+	 4721 9973
1747	0	0	Ki67+	 4725 9633
1748	0	0	Ki67+	 4735 9628
1749	0	0	Ki67+	 4738 9581
1750	0	0	Ki67+	 4741 9599
1751	0	0	Ki67+	 4746 9667
1752	0	0	Ki67+	 4749 9996
1753	0	0	Ki67+	 4754 9551
1754	0	0	Ki67+	 4758 9589
1755	0	0	Ki67+	 4767 9877
1756	0	0	Ki67+	 4775 9530
1757	0	0	Ki67+	 4778 10003
1758	0	0	Ki67+	 4785 9846
1759	0	0	Ki67+	 4792 10030
1760	0	0	Ki67+	 4800 9814
1761	0	0	Ki67+	 4800 9848
1762	0	0	Ki67+	 4801 9788
1763	0	0	Ki67+	 4810 10176
1764	0	0	Ki67+	 4812 9560
1765	0	0	Ki67+	 4815 10032
1766	0	0	Ki67+	 4199 10640
1767	0	0	Ki67+	 4282 10415
1768	0	0	Ki67+	 4285 10794
1769	0	0	Ki67+	 4326 10386
1770	0	0	Ki67+	 4364 10709
1771	0	0	Ki67+	 4379 10389
1772	0	0	Ki67+	 4432 10374
1773	0	0	Ki67+	 4447 10515
1774	0	0	Ki67+	 4570 10841
1775	0	0	Ki67+	 4588 10857
1776	0	0	Ki67+	 4591 10768
1777	0	0	Ki67+	 4593 10881
1778	0	0	Ki67+	 4595 10790
1779	0	0	Ki67+	 4595 10825
1780	0	0	Ki67+	 4602 10869
1781	0	0	Ki67+	 4610 10833
1782	0	0	Ki67+	 4617 10809
1783	0	0	Ki67+	 4633 10765
1784	0	0	Ki67+	 4660 10739
1785	0	0	Ki67+	 4682 10379
1786	0	0	Ki67+	 4693 10691
1787	0	0	Ki67+	 4702 10721
1788	0	0	Ki67+	 4708 10734
1789	0	0	Ki67+	 4710 10630
1790	0	0	Ki67+	 4720 10611
1791	0	0	Ki67+	 4722 10740
1792	0	0	Ki67+	 4725 10948
1793	0	0	Ki67+	 4729 10529
1794	0	0	Ki67+	 4729 10967
1795	0	0	Ki67+	 4731 10635
1796	0	0	Ki67+	 4731 10814
1797	0	0	Ki67+	 4732 10619
1798	0	0	Ki67+	 4736 10720
1799	0	0	Ki67+	 4738 10707
1800	0	0	Ki67+	 4738 10850
1801	0	0	Ki67+	 4740 10822
1802	0	0	Ki67+	 4751 10611
1803	0	0	Ki67+	 4754 10593
1804	0	0	Ki67+	 4755 10790
1805	0	0	Ki67+	 4759 10377
1806	0	0	Ki67+	 4760 10865
1807	0	0	Ki67+	 4765 10953
1808	0	0	Ki67+	 4766 10832
1809	0	0	Ki67+	 4778 10571
1810	0	0	Ki67+	 4783 10557
1811	0	0	Ki67+	 4783 10695
1812	0	0	Ki67+	 4785 10879
1813	0	0	Ki67+	 4787 10632
1814	0	0	Ki67+	 4806 10589
1815	0	0	Ki67+	 4811 10703
1816	0	0	Ki67+	 4813 11163
1817	0	0	Ki67+	 4821 6013
1818	0	0	Ki67+	 4859 6024
1819	0	0	Ki67+	 4885 6028
1820	0	0	Ki67+	 4934 5963
1821	0	0	Ki67+	 5023 5914
1822	0	0	Ki67+	 5103 5917
1823	0	0	Ki67+	 5106 5811
1824	0	0	Ki67+	 5232 5778
1825	0	0	Ki67+	 5242 5335
1826	0	0	Ki67+	 5249 5595
1827	0	0	Ki67+	 5347 5456
1828	0	0	Ki67+	 5435 5714
1829	0	0	Ki67+	 5442 6015
1830	0	0	Ki67+	 5493 5535
1831	0	0	Ki67+	 5502 5555
1832	0	0	Ki67+	 5508 5892
1833	0	0	Ki67+	 5519 5914
1834	0	0	Ki67+	 5532 5758
1835	0	0	Ki67+	 5533 5904
1836	0	0	Ki67+	 5546 5789
1837	0	0	Ki67+	 5561 5963
1838	0	0	Ki67+	 5563 5838
1839	0	0	Ki67+	 5565 5793
1840	0	0	Ki67+	 5574 5868
1841	0	0	Ki67+	 5578 5598
1842	0	0	Ki67+	 5578 5996
1843	0	0	Ki67+	 5589 5738
1844	0	0	Ki67+	 5600 5946
1845	0	0	Ki67+	 5603 5858
1846	0	0	Ki67+	 5611 5813
1847	0	0	Ki67+	 5614 5986
1848	0	0	Ki67+	 4818 6086
1849	0	0	Ki67+	 4818 6395
1850	0	0	Ki67+	 4819 6286
1851	0	0	Ki67+	 4820 6688
1852	0	0	Ki67+	 4822 6247
1853	0	0	Ki67+	 4823 6327
1854	0	0	Ki67+	 4824 6362
1855	0	0	Ki67+	 4828 6113
1856	0	0	Ki67+	 4828 6176
1857	0	0	Ki67+	 4830 6073
1858	0	0	Ki67+	 4830 6761
1859	0	0	Ki67+	 4833 6426
1860	0	0	Ki67+	 4835 6397
1861	0	0	Ki67+	 4836 6249
1862	0	0	Ki67+	 4837 6224
1863	0	0	Ki67+	 4839 6127
1864	0	0	Ki67+	 4840 6056
1865	0	0	Ki67+	 4842 6747
1866	0	0	Ki67+	 4846 6034
1867	0	0	Ki67+	 4847 6301
1868	0	0	Ki67+	 4848 6323
1869	0	0	Ki67+	 4849 6069
1870	0	0	Ki67+	 4849 6178
1871	0	0	Ki67+	 4849 6358
1872	0	0	Ki67+	 4849 6719
1873	0	0	Ki67+	 4853 6386
1874	0	0	Ki67+	 4853 6638
1875	0	0	Ki67+	 4854 6097
1876	0	0	Ki67+	 4854 6422
1877	0	0	Ki67+	 4855 6273
1878	0	0	Ki67+	 4856 6239
1879	0	0	Ki67+	 4859 6203
1880	0	0	Ki67+	 4862 6133
1881	0	0	Ki67+	 4862 6224
1882	0	0	Ki67+	 4862 6361
1883	0	0	Ki67+	 4862 6440
1884	0	0	Ki67+	 4864 6385
1885	0	0	Ki67+	 4865 6045
1886	0	0	Ki67+	 4867 6146
1887	0	0	Ki67+	 4869 6287
1888	0	0	Ki67+	 4872 6109
1889	0	0	Ki67+	 4876 6175
1890	0	0	Ki67+	 4877 6743
1891	0	0	Ki67+	 4882 6072
1892	0	0	Ki67+	 4882 6083
1893	0	0	Ki67+	 4883 6263
1894	0	0	Ki67+	 4884 6235
1895	0	0	Ki67+	 4885 6193
1896	0	0	Ki67+	 4887 6117
1897	0	0	Ki67+	 4888 6296
1898	0	0	Ki67+	 4889 6428
1899	0	0	Ki67+	 4890 6218
1900	0	0	Ki67+	 4891 6344
1901	0	0	Ki67+	 4891 6395
1902	0	0	Ki67+	 4892 6065
1903	0	0	Ki67+	 4892 6717
1904	0	0	Ki67+	 4894 6309
1905	0	0	Ki67+	 4901 6372
1906	0	0	Ki67+	 4901 6706
1907	0	0	Ki67+	 4902 6147
1908	0	0	Ki67+	 4903 6181
1909	0	0	Ki67+	 4903 6452
1910	0	0	Ki67+	 4906 6827
1911	0	0	Ki67+	 4907 6235
1912	0	0	Ki67+	 4909 6118
1913	0	0	Ki67+	 4909 6396
1914	0	0	Ki67+	 4910 6263
1915	0	0	Ki67+	 4912 6748
1916	0	0	Ki67+	 4913 6298
1917	0	0	Ki67+	 4914 6099
1918	0	0	Ki67+	 4915 6761
1919	0	0	Ki67+	 4916 6062
1920	0	0	Ki67+	 4916 6088
1921	0	0	Ki67+	 4917 6186
1922	0	0	Ki67+	 4919 6314
1923	0	0	Ki67+	 4922 6215
1924	0	0	Ki67+	 4922 6426
1925	0	0	Ki67+	 4923 6201
1926	0	0	Ki67+	 4924 6441
1927	0	0	Ki67+	 4926 6256
1928	0	0	Ki67+	 4927 6296
1929	0	0	Ki67+	 4928 6392
1930	0	0	Ki67+	 4929 6152
1931	0	0	Ki67+	 4933 6237
1932	0	0	Ki67+	 4936 6257
1933	0	0	Ki67+	 4936 6428
1934	0	0	Ki67+	 4937 6097
1935	0	0	Ki67+	 4938 6378
1936	0	0	Ki67+	 4939 6351
1937	0	0	Ki67+	 4944 6125
1938	0	0	Ki67+	 4946 6313
1939	0	0	Ki67+	 4947 6224
1940	0	0	Ki67+	 4953 6256
1941	0	0	Ki67+	 4954 6298
1942	0	0	Ki67+	 4958 6162
1943	0	0	Ki67+	 4959 6114
1944	0	0	Ki67+	 4959 6192
1945	0	0	Ki67+	 4959 6406
1946	0	0	Ki67+	 4960 6145
1947	0	0	Ki67+	 4961 6095
1948	0	0	Ki67+	 4962 6442
1949	0	0	Ki67+	 4966 6218
1950	0	0	Ki67+	 4969 6356
1951	0	0	Ki67+	 4973 6183
1952	0	0	Ki67+	 4974 6272
1953	0	0	Ki67+	 4974 6307
1954	0	0	Ki67+	 4974 6381
1955	0	0	Ki67+	 4976 6713
1956	0	0	Ki67+	 4980 6167
1957	0	0	Ki67+	 4980 6334
1958	0	0	Ki67+	 4984 6111
1959	0	0	Ki67+	 4985 6408
1960	0	0	Ki67+	 4990 6078
1961	0	0	Ki67+	 4992 6238
1962	0	0	Ki67+	 4993 6267
1963	0	0	Ki67+	 4993 6297
1964	0	0	Ki67+	 4994 6206
1965	0	0	Ki67+	 4999 6285
1966	0	0	Ki67+	 5002 6252
1967	0	0	Ki67+	 5006 6313
1968	0	0	Ki67+	 5007 6174
1969	0	0	Ki67+	 5008 6237
1970	0	0	Ki67+	 5009 6128
1971	0	0	Ki67+	 5010 6055
1972	0	0	Ki67+	 5011 6279
1973	0	0	Ki67+	 5014 6139
1974	0	0	Ki67+	 5017 6200
1975	0	0	Ki67+	 5021 6155
1976	0	0	Ki67+	 5024 6054
1977	0	0	Ki67+	 5030 6173
1978	0	0	Ki67+	 5033 6087
1979	0	0	Ki67+	 5033 6150
1980	0	0	Ki67+	 5037 6108
1981	0	0	Ki67+	 5037 6223
1982	0	0	Ki67+	 5040 6139
1983	0	0	Ki67+	 5047 6254
1984	0	0	Ki67+	 5058 6186
1985	0	0	Ki67+	 5065 6166
1986	0	0	Ki67+	 5069 6148
1987	0	0	Ki67+	 5072 6118
1988	0	0	Ki67+	 5075 6214
1989	0	0	Ki67+	 5078 6542
1990	0	0	Ki67+	 5088 6135
1991	0	0	Ki67+	 5103 6241
1992	0	0	Ki67+	 5109 6191
1993	0	0	Ki67+	 5132 6252
1994	0	0	Ki67+	 5132 6687
1995	0	0	Ki67+	 5150 6804
1996	0	0	Ki67+	 5213 6480
1997	0	0	Ki67+	 5215 6535
1998	0	0	Ki67+	 5219 6598
1999	0	0	Ki67+	 5235 6458
2000	0	0	Ki67+	 5235 6631
2001	0	0	Ki67+	 5242 6412
2002	0	0	Ki67+	 5243 6496
2003	0	0	Ki67+	 5245 6577
2004	0	0	Ki67+	 5247 6438
2005	0	0	Ki67+	 5252 6542
2006	0	0	Ki67+	 5254 6075
2007	0	0	Ki67+	 5257 6467
2008	0	0	Ki67+	 5259 6635
2009	0	0	Ki67+	 5262 6429
2010	0	0	Ki67+	 5263 6503
2011	0	0	Ki67+	 5264 6676
2012	0	0	Ki67+	 5272 6395
2013	0	0	Ki67+	 5272 6541
2014	0	0	Ki67+	 5280 6404
2015	0	0	Ki67+	 5281 6503
2016	0	0	Ki67+	 5282 6458
2017	0	0	Ki67+	 5283 6645
2018	0	0	Ki67+	 5284 6692
2019	0	0	Ki67+	 5289 6481
2020	0	0	Ki67+	 5295 6615
2021	0	0	Ki67+	 5296 6431
2022	0	0	Ki67+	 5297 6499
2023	0	0	Ki67+	 5297 6677
2024	0	0	Ki67+	 5299 6512
2025	0	0	Ki67+	 5306 6545
2026	0	0	Ki67+	 5307 6058
2027	0	0	Ki67+	 5309 6440
2028	0	0	Ki67+	 5309 6473
2029	0	0	Ki67+	 5311 6368
2030	0	0	Ki67+	 5313 6524
2031	0	0	Ki67+	 5315 6338
2032	0	0	Ki67+	 5321 6086
2033	0	0	Ki67+	 5321 6653
2034	0	0	Ki67+	 5324 6506
2035	0	0	Ki67+	 5326 6401
2036	0	0	Ki67+	 5326 6430
2037	0	0	Ki67+	 5327 6621
2038	0	0	Ki67+	 5329 6537
2039	0	0	Ki67+	 5331 6377
2040	0	0	Ki67+	 5334 6463
2041	0	0	Ki67+	 5334 6549
2042	0	0	Ki67+	 5334 6581
2043	0	0	Ki67+	 5337 6350
2044	0	0	Ki67+	 5339 6420
2045	0	0	Ki67+	 5340 6438
2046	0	0	Ki67+	 5341 6473
2047	0	0	Ki67+	 5343 6602
2048	0	0	Ki67+	 5351 6490
2049	0	0	Ki67+	 5355 6351
2050	0	0	Ki67+	 5355 6621
2051	0	0	Ki67+	 5357 6506
2052	0	0	Ki67+	 5359 6601
2053	0	0	Ki67+	 5360 6364
2054	0	0	Ki67+	 5360 6636
2055	0	0	Ki67+	 5361 6675
2056	0	0	Ki67+	 5364 6418
2057	0	0	Ki67+	 5365 6558
2058	0	0	Ki67+	 5368 6574
2059	0	0	Ki67+	 5369 6450
2060	0	0	Ki67+	 5374 6487
2061	0	0	Ki67+	 5377 6718
2062	0	0	Ki67+	 5380 6412
2063	0	0	Ki67+	 5381 6693
2064	0	0	Ki67+	 5389 6459
2065	0	0	Ki67+	 5390 6629
2066	0	0	Ki67+	 5391 6732
2067	0	0	Ki67+	 5392 6426
2068	0	0	Ki67+	 5392 6646
2069	0	0	Ki67+	 5393 6679
2070	0	0	Ki67+	 5396 6395
2071	0	0	Ki67+	 5397 6606
2072	0	0	Ki67+	 5399 6338
2073	0	0	Ki67+	 5401 6480
2074	0	0	Ki67+	 5401 6583
2075	0	0	Ki67+	 5403 6529
2076	0	0	Ki67+	 5403 6682
2077	0	0	Ki67+	 5405 6748
2078	0	0	Ki67+	 5410 6541
2079	0	0	Ki67+	 5411 6735
2080	0	0	Ki67+	 5412 6037
2081	0	0	Ki67+	 5413 6443
2082	0	0	Ki67+	 5414 6415
2083	0	0	Ki67+	 5415 6056
2084	0	0	Ki67+	 5415 6356
2085	0	0	Ki67+	 5418 6630
2086	0	0	Ki67+	 5418 6662
2087	0	0	Ki67+	 5423 6080
2088	0	0	Ki67+	 5423 6594
2089	0	0	Ki67+	 5425 6778
2090	0	0	Ki67+	 5426 6346
2091	0	0	Ki67+	 5427 6374
2092	0	0	Ki67+	 5427 6699
2093	0	0	Ki67+	 5430 6320
2094	0	0	Ki67+	 5430 6531
2095	0	0	Ki67+	 5431 6728
2096	0	0	Ki67+	 5433 6487
2097	0	0	Ki67+	 5434 6294
2098	0	0	Ki67+	 5435 6569
2099	0	0	Ki67+	 5438 6640
2100	0	0	Ki67+	 5440 6362
2101	0	0	Ki67+	 5441 6771
2102	0	0	Ki67+	 5443 6524
2103	0	0	Ki67+	 5445 6673
2104	0	0	Ki67+	 5445 6791
2105	0	0	Ki67+	 5450 6506
2106	0	0	Ki67+	 5451 6079
2107	0	0	Ki67+	 5453 6611
2108	0	0	Ki67+	 5454 6407
2109	0	0	Ki67+	 5454 6758
2110	0	0	Ki67+	 5455 6649
2111	0	0	Ki67+	 5456 6314
2112	0	0	Ki67+	 5456 6698
2113	0	0	Ki67+	 5457 6458
2114	0	0	Ki67+	 5457 6490
2115	0	0	Ki67+	 5458 6676
2116	0	0	Ki67+	 5460 6567
2117	0	0	Ki67+	 5460 6620
2118	0	0	Ki67+	 5461 6058
2119	0	0	Ki67+	 5461 6384
2120	0	0	Ki67+	 5461 6536
2121	0	0	Ki67+	 5461 6730
2122	0	0	Ki67+	 5464 6339
2123	0	0	Ki67+	 5465 6789
2124	0	0	Ki67+	 5466 6365
2125	0	0	Ki67+	 5466 6484
2126	0	0	Ki67+	 5466 6591
2127	0	0	Ki67+	 5468 6817
2128	0	0	Ki67+	 5473 6107
2129	0	0	Ki67+	 5473 6495
2130	0	0	Ki67+	 5477 6466
2131	0	0	Ki67+	 5478 6075
2132	0	0	Ki67+	 5479 6312
2133	0	0	Ki67+	 5479 6331
2134	0	0	Ki67+	 5479 6522
2135	0	0	Ki67+	 5480 6040
2136	0	0	Ki67+	 5481 6415
2137	0	0	Ki67+	 5482 6486
2138	0	0	Ki67+	 5482 6644
2139	0	0	Ki67+	 5485 6283
2140	0	0	Ki67+	 5485 6590
2141	0	0	Ki67+	 5485 6754
2142	0	0	Ki67+	 5488 6548
2143	0	0	Ki67+	 5489 6115
2144	0	0	Ki67+	 5489 6798
2145	0	0	Ki67+	 5490 6388
2146	0	0	Ki67+	 5490 6479
2147	0	0	Ki67+	 5491 6622
2148	0	0	Ki67+	 5493 6675
2149	0	0	Ki67+	 5493 6700
2150	0	0	Ki67+	 5494 6738
2151	0	0	Ki67+	 5496 6142
2152	0	0	Ki67+	 5497 6081
2153	0	0	Ki67+	 5498 6353
2154	0	0	Ki67+	 5501 6396
2155	0	0	Ki67+	 5503 6469
2156	0	0	Ki67+	 5504 6704
2157	0	0	Ki67+	 5505 6524
2158	0	0	Ki67+	 5505 6771
2159	0	0	Ki67+	 5507 6641
2160	0	0	Ki67+	 5508 6665
2161	0	0	Ki67+	 5509 6603
2162	0	0	Ki67+	 5510 6124
2163	0	0	Ki67+	 5511 6307
2164	0	0	Ki67+	 5511 6552
2165	0	0	Ki67+	 5512 6148
2166	0	0	Ki67+	 5515 6382
2167	0	0	Ki67+	 5515 6697
2168	0	0	Ki67+	 5517 6341
2169	0	0	Ki67+	 5521 6688
2170	0	0	Ki67+	 5521 6717
2171	0	0	Ki67+	 5522 6365
2172	0	0	Ki67+	 5522 6496
2173	0	0	Ki67+	 5523 6536
2174	0	0	Ki67+	 5523 6581
2175	0	0	Ki67+	 5525 6747
2176	0	0	Ki67+	 5525 6812
2177	0	0	Ki67+	 5526 6070
2178	0	0	Ki67+	 5531 6396
2179	0	0	Ki67+	 5533 6355
2180	0	0	Ki67+	 5535 6099
2181	0	0	Ki67+	 5536 6151
2182	0	0	Ki67+	 5537 6799
2183	0	0	Ki67+	 5540 6326
2184	0	0	Ki67+	 5540 6540
2185	0	0	Ki67+	 5541 6305
2186	0	0	Ki67+	 5541 6461
2187	0	0	Ki67+	 5541 6632
2188	0	0	Ki67+	 5543 6493
2189	0	0	Ki67+	 5546 6603
2190	0	0	Ki67+	 5550 6077
2191	0	0	Ki67+	 5550 6738
2192	0	0	Ki67+	 5551 6686
2193	0	0	Ki67+	 5552 6510
2194	0	0	Ki67+	 5552 6567
2195	0	0	Ki67+	 5553 6707
2196	0	0	Ki67+	 5555 6394
2197	0	0	Ki67+	 5556 6778
2198	0	0	Ki67+	 5558 6656
2199	0	0	Ki67+	 5561 6050
2200	0	0	Ki67+	 5561 6128
2201	0	0	Ki67+	 5563 6385
2202	0	0	Ki67+	 5563 6493
2203	0	0	Ki67+	 5564 6552
2204	0	0	Ki67+	 5565 6367
2205	0	0	Ki67+	 5568 6608
2206	0	0	Ki67+	 5569 6457
2207	0	0	Ki67+	 5571 6343
2208	0	0	Ki67+	 5571 6726
2209	0	0	Ki67+	 5573 6178
2210	0	0	Ki67+	 5573 6525
2211	0	0	Ki67+	 5574 6631
2212	0	0	Ki67+	 5575 6747
2213	0	0	Ki67+	 5577 6167
2214	0	0	Ki67+	 5579 6583
2215	0	0	Ki67+	 5580 6649
2216	0	0	Ki67+	 5581 6372
2217	0	0	Ki67+	 5582 6468
2218	0	0	Ki67+	 5583 6506
2219	0	0	Ki67+	 5584 6091
2220	0	0	Ki67+	 5584 6767
2221	0	0	Ki67+	 5585 6606
2222	0	0	Ki67+	 5586 6538
2223	0	0	Ki67+	 5587 6798
2224	0	0	Ki67+	 5589 6520
2225	0	0	Ki67+	 5591 6677
2226	0	0	Ki67+	 5592 6361
2227	0	0	Ki67+	 5593 6054
2228	0	0	Ki67+	 5593 6734
2229	0	0	Ki67+	 5595 6491
2230	0	0	Ki67+	 5595 6573
2231	0	0	Ki67+	 5598 6149
2232	0	0	Ki67+	 5600 6180
2233	0	0	Ki67+	 5607 6123
2234	0	0	Ki67+	 5609 6675
2235	0	0	Ki67+	 5610 6101
2236	0	0	Ki67+	 5610 6454
2237	0	0	Ki67+	 5610 6651
2238	0	0	Ki67+	 5610 6799
2239	0	0	Ki67+	 5611 6544
2240	0	0	Ki67+	 5614 6596
2241	0	0	Ki67+	 4824 6984
2242	0	0	Ki67+	 4838 7111
2243	0	0	Ki67+	 4842 6919
2244	0	0	Ki67+	 4848 7054
2245	0	0	Ki67+	 4848 7088
2246	0	0	Ki67+	 4852 7029
2247	0	0	Ki67+	 4866 7569
2248	0	0	Ki67+	 4876 6922
2249	0	0	Ki67+	 4877 7097
2250	0	0	Ki67+	 4883 7031
2251	0	0	Ki67+	 4884 6981
2252	0	0	Ki67+	 4886 6996
2253	0	0	Ki67+	 4886 7623
2254	0	0	Ki67+	 4888 7612
2255	0	0	Ki67+	 4894 7076
2256	0	0	Ki67+	 4902 7127
2257	0	0	Ki67+	 4911 6899
2258	0	0	Ki67+	 4912 6929
2259	0	0	Ki67+	 4933 6890
2260	0	0	Ki67+	 4933 6950
2261	0	0	Ki67+	 4934 7589
2262	0	0	Ki67+	 4938 7506
2263	0	0	Ki67+	 4943 7134
2264	0	0	Ki67+	 4945 7306
2265	0	0	Ki67+	 4947 7022
2266	0	0	Ki67+	 4952 6853
2267	0	0	Ki67+	 4955 7051
2268	0	0	Ki67+	 4956 7438
2269	0	0	Ki67+	 4960 7009
2270	0	0	Ki67+	 4964 7369
2271	0	0	Ki67+	 4965 7115
2272	0	0	Ki67+	 4972 7027
2273	0	0	Ki67+	 4972 7256
2274	0	0	Ki67+	 4972 7305
2275	0	0	Ki67+	 4975 7062
2276	0	0	Ki67+	 4977 7283
2277	0	0	Ki67+	 4979 7631
2278	0	0	Ki67+	 4984 6929
2279	0	0	Ki67+	 4987 7452
2280	0	0	Ki67+	 4990 7091
2281	0	0	Ki67+	 5000 7044
2282	0	0	Ki67+	 5000 7270
2283	0	0	Ki67+	 5004 7140
2284	0	0	Ki67+	 5005 7588
2285	0	0	Ki67+	 5007 7240
2286	0	0	Ki67+	 5008 7017
2287	0	0	Ki67+	 5015 7564
2288	0	0	Ki67+	 5017 6941
2289	0	0	Ki67+	 5025 7071
2290	0	0	Ki67+	 5025 7262
2291	0	0	Ki67+	 5025 7446
2292	0	0	Ki67+	 5027 7413
2293	0	0	Ki67+	 5028 6948
2294	0	0	Ki67+	 5029 7560
2295	0	0	Ki67+	 5035 7166
2296	0	0	Ki67+	 5040 7523
2297	0	0	Ki67+	 5048 6999
2298	0	0	Ki67+	 5049 7267
2299	0	0	Ki67+	 5051 7368
2300	0	0	Ki67+	 5057 7496
2301	0	0	Ki67+	 5059 7619
2302	0	0	Ki67+	 5062 7507
2303	0	0	Ki67+	 5068 7556
2304	0	0	Ki67+	 5069 7472
2305	0	0	Ki67+	 5071 7178
2306	0	0	Ki67+	 5072 7586
2307	0	0	Ki67+	 5073 6958
2308	0	0	Ki67+	 5073 7094
2309	0	0	Ki67+	 5074 7116
2310	0	0	Ki67+	 5077 7386
2311	0	0	Ki67+	 5078 7625
2312	0	0	Ki67+	 5079 7515
2313	0	0	Ki67+	 5083 6920
2314	0	0	Ki67+	 5084 7534
2315	0	0	Ki67+	 5085 7460
2316	0	0	Ki67+	 5090 7494
2317	0	0	Ki67+	 5090 7543
2318	0	0	Ki67+	 5099 7585
2319	0	0	Ki67+	 5104 7537
2320	0	0	Ki67+	 5106 7491
2321	0	0	Ki67+	 5107 6937
2322	0	0	Ki67+	 5109 7444
2323	0	0	Ki67+	 5113 7543
2324	0	0	Ki67+	 5121 7315
2325	0	0	Ki67+	 5121 7526
2326	0	0	Ki67+	 5123 7021
2327	0	0	Ki67+	 5125 7597
2328	0	0	Ki67+	 5126 7202
2329	0	0	Ki67+	 5128 7468
2330	0	0	Ki67+	 5134 7290
2331	0	0	Ki67+	 5134 7553
2332	0	0	Ki67+	 5136 6906
2333	0	0	Ki67+	 5140 7191
2334	0	0	Ki67+	 5140 7425
2335	0	0	Ki67+	 5145 7319
2336	0	0	Ki67+	 5153 7575
2337	0	0	Ki67+	 5154 6890
2338	0	0	Ki67+	 5155 7050
2339	0	0	Ki67+	 5155 7491
2340	0	0	Ki67+	 5156 7515
2341	0	0	Ki67+	 5157 7264
2342	0	0	Ki67+	 5160 6921
2343	0	0	Ki67+	 5164 7540
2344	0	0	Ki67+	 5165 7445
2345	0	0	Ki67+	 5169 7166
2346	0	0	Ki67+	 5170 7303
2347	0	0	Ki67+	 5181 7365
2348	0	0	Ki67+	 5182 7408
2349	0	0	Ki67+	 5187 7019
2350	0	0	Ki67+	 5187 7266
2351	0	0	Ki67+	 5189 6891
2352	0	0	Ki67+	 5189 7391
2353	0	0	Ki67+	 5194 7248
2354	0	0	Ki67+	 5198 6999
2355	0	0	Ki67+	 5209 7276
2356	0	0	Ki67+	 5210 7439
2357	0	0	Ki67+	 5211 7404
2358	0	0	Ki67+	 5212 7134
2359	0	0	Ki67+	 5214 7369
2360	0	0	Ki67+	 5220 6913
2361	0	0	Ki67+	 5221 7304
2362	0	0	Ki67+	 5222 6886
2363	0	0	Ki67+	 5234 7158
2364	0	0	Ki67+	 5236 7006
2365	0	0	Ki67+	 5238 7091
2366	0	0	Ki67+	 5243 6929
2367	0	0	Ki67+	 5251 7334
2368	0	0	Ki67+	 5255 7235
2369	0	0	Ki67+	 5262 7121
2370	0	0	Ki67+	 5262 7270
2371	0	0	Ki67+	 5267 7169
2372	0	0	Ki67+	 5270 7140
2373	0	0	Ki67+	 5271 7285
2374	0	0	Ki67+	 5273 6945
2375	0	0	Ki67+	 5275 7113
2376	0	0	Ki67+	 5282 7283
2377	0	0	Ki67+	 5282 7349
2378	0	0	Ki67+	 5288 7127
2379	0	0	Ki67+	 5288 7268
2380	0	0	Ki67+	 5290 7247
2381	0	0	Ki67+	 5294 7166
2382	0	0	Ki67+	 5294 7585
2383	0	0	Ki67+	 5294 7603
2384	0	0	Ki67+	 5299 7628
2385	0	0	Ki67+	 5300 7245
2386	0	0	Ki67+	 5304 7154
2387	0	0	Ki67+	 5307 7327
2388	0	0	Ki67+	 5312 7578
2389	0	0	Ki67+	 5319 7239
2390	0	0	Ki67+	 5322 7529
2391	0	0	Ki67+	 5324 7304
2392	0	0	Ki67+	 5332 7612
2393	0	0	Ki67+	 5335 7271
2394	0	0	Ki67+	 5335 7469
2395	0	0	Ki67+	 5343 7549
2396	0	0	Ki67+	 5344 7109
2397	0	0	Ki67+	 5344 7142
2398	0	0	Ki67+	 5345 7293
2399	0	0	Ki67+	 5348 7451
2400	0	0	Ki67+	 5349 7273
2401	0	0	Ki67+	 5350 7600
2402	0	0	Ki67+	 5352 7493
2403	0	0	Ki67+	 5356 7222
2404	0	0	Ki67+	 5360 7526
2405	0	0	Ki67+	 5361 7137
2406	0	0	Ki67+	 5361 7234
2407	0	0	Ki67+	 5362 7078
2408	0	0	Ki67+	 5362 7464
2409	0	0	Ki67+	 5364 7413
2410	0	0	Ki67+	 5366 7264
2411	0	0	Ki67+	 5371 7097
2412	0	0	Ki67+	 5377 7551
2413	0	0	Ki67+	 5378 7202
2414	0	0	Ki67+	 5380 7391
2415	0	0	Ki67+	 5381 7125
2416	0	0	Ki67+	 5384 7436
2417	0	0	Ki67+	 5386 7622
2418	0	0	Ki67+	 5387 7403
2419	0	0	Ki67+	 5395 7229
2420	0	0	Ki67+	 5397 7104
2421	0	0	Ki67+	 5397 7502
2422	0	0	Ki67+	 5399 7058
2423	0	0	Ki67+	 5401 7187
2424	0	0	Ki67+	 5404 7293
2425	0	0	Ki67+	 5405 7419
2426	0	0	Ki67+	 5411 7081
2427	0	0	Ki67+	 5411 7121
2428	0	0	Ki67+	 5413 7323
2429	0	0	Ki67+	 5413 7387
2430	0	0	Ki67+	 5414 7447
2431	0	0	Ki67+	 5418 7296
2432	0	0	Ki67+	 5427 7092
2433	0	0	Ki67+	 5428 7182
2434	0	0	Ki67+	 5430 7482
2435	0	0	Ki67+	 5433 7586
2436	0	0	Ki67+	 5437 7406
2437	0	0	Ki67+	 5439 7167
2438	0	0	Ki67+	 5441 7419
2439	0	0	Ki67+	 5441 7452
2440	0	0	Ki67+	 5447 7325
2441	0	0	Ki67+	 5448 7539
2442	0	0	Ki67+	 5452 7507
2443	0	0	Ki67+	 5453 7081
2444	0	0	Ki67+	 5456 7453
2445	0	0	Ki67+	 5457 7180
2446	0	0	Ki67+	 5464 7316
2447	0	0	Ki67+	 5466 7578
2448	0	0	Ki67+	 5470 7164
2449	0	0	Ki67+	 5471 7244
2450	0	0	Ki67+	 5475 7547
2451	0	0	Ki67+	 5482 7364
2452	0	0	Ki67+	 5487 6929
2453	0	0	Ki67+	 5487 7172
2454	0	0	Ki67+	 5489 7187
2455	0	0	Ki67+	 5492 7601
2456	0	0	Ki67+	 5495 7455
2457	0	0	Ki67+	 5497 6833
2458	0	0	Ki67+	 5502 7388
2459	0	0	Ki67+	 5505 7153
2460	0	0	Ki67+	 5505 7620
2461	0	0	Ki67+	 5507 7369
2462	0	0	Ki67+	 5519 7279
2463	0	0	Ki67+	 5521 7532
2464	0	0	Ki67+	 5522 7460
2465	0	0	Ki67+	 5529 7203
2466	0	0	Ki67+	 5530 7166
2467	0	0	Ki67+	 5536 7538
2468	0	0	Ki67+	 5538 7377
2469	0	0	Ki67+	 5541 7150
2470	0	0	Ki67+	 5542 7194
2471	0	0	Ki67+	 5544 7481
2472	0	0	Ki67+	 5553 6845
2473	0	0	Ki67+	 5553 7562
2474	0	0	Ki67+	 5555 7205
2475	0	0	Ki67+	 5561 7186
2476	0	0	Ki67+	 5561 7504
2477	0	0	Ki67+	 5570 7173
2478	0	0	Ki67+	 5575 7192
2479	0	0	Ki67+	 5576 7591
2480	0	0	Ki67+	 5580 6849
2481	0	0	Ki67+	 5583 7437
2482	0	0	Ki67+	 5587 7149
2483	0	0	Ki67+	 5587 7526
2484	0	0	Ki67+	 5593 6871
2485	0	0	Ki67+	 5598 7154
2486	0	0	Ki67+	 5601 7475
2487	0	0	Ki67+	 5603 7512
2488	0	0	Ki67+	 5607 6850
2489	0	0	Ki67+	 5607 7493
2490	0	0	Ki67+	 5608 7584
2491	0	0	Ki67+	 5609 7565
2492	0	0	Ki67+	 5612 7185
2493	0	0	Ki67+	 5613 7536
2494	0	0	Ki67+	 5615 6867
2495	0	0	Ki67+	 4819 8102
2496	0	0	Ki67+	 4820 8427
2497	0	0	Ki67+	 4824 8179
2498	0	0	Ki67+	 4828 8202
2499	0	0	Ki67+	 4841 7785
2500	0	0	Ki67+	 4855 7774
2501	0	0	Ki67+	 4855 7861
2502	0	0	Ki67+	 4855 7896
2503	0	0	Ki67+	 4865 7925
2504	0	0	Ki67+	 4868 8134
2505	0	0	Ki67+	 4869 7912
2506	0	0	Ki67+	 4884 7878
2507	0	0	Ki67+	 4884 8041
2508	0	0	Ki67+	 4892 7691
2509	0	0	Ki67+	 4895 8167
2510	0	0	Ki67+	 4898 7849
2511	0	0	Ki67+	 4904 7783
2512	0	0	Ki67+	 4906 8151
2513	0	0	Ki67+	 4908 8192
2514	0	0	Ki67+	 4912 7825
2515	0	0	Ki67+	 4916 7870
2516	0	0	Ki67+	 4927 7801
2517	0	0	Ki67+	 4938 7868
2518	0	0	Ki67+	 4940 7920
2519	0	0	Ki67+	 4942 8186
2520	0	0	Ki67+	 4944 8067
2521	0	0	Ki67+	 4946 7678
2522	0	0	Ki67+	 4948 8206
2523	0	0	Ki67+	 4949 8149
2524	0	0	Ki67+	 4951 8235
2525	0	0	Ki67+	 4953 7655
2526	0	0	Ki67+	 4954 7758
2527	0	0	Ki67+	 4956 7689
2528	0	0	Ki67+	 4957 7896
2529	0	0	Ki67+	 4958 8270
2530	0	0	Ki67+	 4962 8161
2531	0	0	Ki67+	 4965 8291
2532	0	0	Ki67+	 4968 8240
2533	0	0	Ki67+	 4970 8130
2534	0	0	Ki67+	 4971 8206
2535	0	0	Ki67+	 4973 8321
2536	0	0	Ki67+	 4974 7648
2537	0	0	Ki67+	 4974 7889
2538	0	0	Ki67+	 4979 8294
2539	0	0	Ki67+	 4981 7670
2540	0	0	Ki67+	 4981 8177
2541	0	0	Ki67+	 4984 7782
2542	0	0	Ki67+	 4989 7762
2543	0	0	Ki67+	 4993 8136
2544	0	0	Ki67+	 4993 8349
2545	0	0	Ki67+	 4997 8168
2546	0	0	Ki67+	 5002 8079
2547	0	0	Ki67+	 5002 8232
2548	0	0	Ki67+	 5002 8323
2549	0	0	Ki67+	 5003 8120
2550	0	0	Ki67+	 5005 8268
2551	0	0	Ki67+	 5007 8293
2552	0	0	Ki67+	 5016 8215
2553	0	0	Ki67+	 5016 8320
2554	0	0	Ki67+	 5016 8372
2555	0	0	Ki67+	 5018 8336
2556	0	0	Ki67+	 5020 8076
2557	0	0	Ki67+	 5028 7778
2558	0	0	Ki67+	 5035 7956
2559	0	0	Ki67+	 5035 8365
2560	0	0	Ki67+	 5037 8392
2561	0	0	Ki67+	 5047 8280
2562	0	0	Ki67+	 5048 8027
2563	0	0	Ki67+	 5051 8304
2564	0	0	Ki67+	 5053 7964
2565	0	0	Ki67+	 5055 8402
2566	0	0	Ki67+	 5056 8333
2567	0	0	Ki67+	 5059 8363
2568	0	0	Ki67+	 5068 7972
2569	0	0	Ki67+	 5073 8380
2570	0	0	Ki67+	 5074 8160
2571	0	0	Ki67+	 5078 8343
2572	0	0	Ki67+	 5078 8407
2573	0	0	Ki67+	 5082 8366
2574	0	0	Ki67+	 5083 8153
2575	0	0	Ki67+	 5084 8137
2576	0	0	Ki67+	 5087 8181
2577	0	0	Ki67+	 5089 7655
2578	0	0	Ki67+	 5089 7987
2579	0	0	Ki67+	 5089 8308
2580	0	0	Ki67+	 5092 8337
2581	0	0	Ki67+	 5098 7881
2582	0	0	Ki67+	 5099 8107
2583	0	0	Ki67+	 5103 7902
2584	0	0	Ki67+	 5103 7925
2585	0	0	Ki67+	 5107 8413
2586	0	0	Ki67+	 5110 8364
2587	0	0	Ki67+	 5111 8196
2588	0	0	Ki67+	 5115 8090
2589	0	0	Ki67+	 5115 8383
2590	0	0	Ki67+	 5116 8150
2591	0	0	Ki67+	 5117 7894
2592	0	0	Ki67+	 5119 8341
2593	0	0	Ki67+	 5122 8211
2594	0	0	Ki67+	 5123 7947
2595	0	0	Ki67+	 5128 8132
2596	0	0	Ki67+	 5134 8319
2597	0	0	Ki67+	 5135 8177
2598	0	0	Ki67+	 5135 8334
2599	0	0	Ki67+	 5137 8049
2600	0	0	Ki67+	 5137 8420
2601	0	0	Ki67+	 5139 8111
2602	0	0	Ki67+	 5140 8363
2603	0	0	Ki67+	 5141 7965
2604	0	0	Ki67+	 5142 8342
2605	0	0	Ki67+	 5143 8389
2606	0	0	Ki67+	 5145 8229
2607	0	0	Ki67+	 5149 8377
2608	0	0	Ki67+	 5156 8192
2609	0	0	Ki67+	 5156 8226
2610	0	0	Ki67+	 5158 8408
2611	0	0	Ki67+	 5159 8087
2612	0	0	Ki67+	 5161 8363
2613	0	0	Ki67+	 5164 8006
2614	0	0	Ki67+	 5165 8377
2615	0	0	Ki67+	 5168 8102
2616	0	0	Ki67+	 5169 8416
2617	0	0	Ki67+	 5180 8344
2618	0	0	Ki67+	 5182 8089
2619	0	0	Ki67+	 5182 8384
2620	0	0	Ki67+	 5183 8024
2621	0	0	Ki67+	 5183 8429
2622	0	0	Ki67+	 5187 8191
2623	0	0	Ki67+	 5190 8173
2624	0	0	Ki67+	 5193 8030
2625	0	0	Ki67+	 5196 8233
2626	0	0	Ki67+	 5197 8011
2627	0	0	Ki67+	 5197 8418
2628	0	0	Ki67+	 5199 8187
2629	0	0	Ki67+	 5202 8115
2630	0	0	Ki67+	 5203 8378
2631	0	0	Ki67+	 5204 8410
2632	0	0	Ki67+	 5217 8243
2633	0	0	Ki67+	 5219 8105
2634	0	0	Ki67+	 5219 8154
2635	0	0	Ki67+	 5221 8023
2636	0	0	Ki67+	 5225 7997
2637	0	0	Ki67+	 5226 8132
2638	0	0	Ki67+	 5229 8047
2639	0	0	Ki67+	 5230 8343
2640	0	0	Ki67+	 5231 8409
2641	0	0	Ki67+	 5232 8228
2642	0	0	Ki67+	 5235 8381
2643	0	0	Ki67+	 5241 7979
2644	0	0	Ki67+	 5242 7954
2645	0	0	Ki67+	 5243 8110
2646	0	0	Ki67+	 5245 8364
2647	0	0	Ki67+	 5245 8407
2648	0	0	Ki67+	 5247 8018
2649	0	0	Ki67+	 5247 8165
2650	0	0	Ki67+	 5248 8259
2651	0	0	Ki67+	 5250 7988
2652	0	0	Ki67+	 5251 8226
2653	0	0	Ki67+	 5254 8034
2654	0	0	Ki67+	 5255 8060
2655	0	0	Ki67+	 5259 8128
2656	0	0	Ki67+	 5259 8343
2657	0	0	Ki67+	 5262 8154
2658	0	0	Ki67+	 5262 8407
2659	0	0	Ki67+	 5263 8241
2660	0	0	Ki67+	 5264 7917
2661	0	0	Ki67+	 5268 8144
2662	0	0	Ki67+	 5268 8264
2663	0	0	Ki67+	 5269 8114
2664	0	0	Ki67+	 5273 8280
2665	0	0	Ki67+	 5274 7904
2666	0	0	Ki67+	 5274 8038
2667	0	0	Ki67+	 5275 7867
2668	0	0	Ki67+	 5277 8246
2669	0	0	Ki67+	 5277 8368
2670	0	0	Ki67+	 5281 8019
2671	0	0	Ki67+	 5286 7946
2672	0	0	Ki67+	 5288 7836
2673	0	0	Ki67+	 5292 8265
2674	0	0	Ki67+	 5292 8401
2675	0	0	Ki67+	 5293 7698
2676	0	0	Ki67+	 5295 7781
2677	0	0	Ki67+	 5296 8225
2678	0	0	Ki67+	 5298 8146
2679	0	0	Ki67+	 5298 8298
2680	0	0	Ki67+	 5299 7666
2681	0	0	Ki67+	 5299 7899
2682	0	0	Ki67+	 5299 7983
2683	0	0	Ki67+	 5299 8184
2684	0	0	Ki67+	 5303 8126
2685	0	0	Ki67+	 5304 7868
2686	0	0	Ki67+	 5305 7848
2687	0	0	Ki67+	 5308 7962
2688	0	0	Ki67+	 5310 8369
2689	0	0	Ki67+	 5314 7812
2690	0	0	Ki67+	 5315 7737
2691	0	0	Ki67+	 5315 7827
2692	0	0	Ki67+	 5318 8427
2693	0	0	Ki67+	 5319 8066
2694	0	0	Ki67+	 5320 7983
2695	0	0	Ki67+	 5321 7890
2696	0	0	Ki67+	 5323 7639
2697	0	0	Ki67+	 5324 7939
2698	0	0	Ki67+	 5324 8023
2699	0	0	Ki67+	 5325 8396
2700	0	0	Ki67+	 5327 7912
2701	0	0	Ki67+	 5328 8231
2702	0	0	Ki67+	 5328 8353
2703	0	0	Ki67+	 5329 7709
2704	0	0	Ki67+	 5330 8080
2705	0	0	Ki67+	 5332 8199
2706	0	0	Ki67+	 5333 7650
2707	0	0	Ki67+	 5334 8147
2708	0	0	Ki67+	 5335 8264
2709	0	0	Ki67+	 5336 7874
2710	0	0	Ki67+	 5336 8286
2711	0	0	Ki67+	 5337 7758
2712	0	0	Ki67+	 5337 7849
2713	0	0	Ki67+	 5341 7997
2714	0	0	Ki67+	 5343 7882
2715	0	0	Ki67+	 5344 8066
2716	0	0	Ki67+	 5344 8270
2717	0	0	Ki67+	 5345 7925
2718	0	0	Ki67+	 5345 8313
2719	0	0	Ki67+	 5346 7966
2720	0	0	Ki67+	 5348 8188
2721	0	0	Ki67+	 5350 7942
2722	0	0	Ki67+	 5351 8377
2723	0	0	Ki67+	 5352 8412
2724	0	0	Ki67+	 5354 7912
2725	0	0	Ki67+	 5354 8207
2726	0	0	Ki67+	 5355 8311
2727	0	0	Ki67+	 5356 8060
2728	0	0	Ki67+	 5356 8331
2729	0	0	Ki67+	 5357 7697
2730	0	0	Ki67+	 5358 8026
2731	0	0	Ki67+	 5358 8259
2732	0	0	Ki67+	 5359 7820
2733	0	0	Ki67+	 5367 7798
2734	0	0	Ki67+	 5368 8166
2735	0	0	Ki67+	 5369 7879
2736	0	0	Ki67+	 5370 7659
2737	0	0	Ki67+	 5372 8062
2738	0	0	Ki67+	 5373 8414
2739	0	0	Ki67+	 5374 7992
2740	0	0	Ki67+	 5375 7951
2741	0	0	Ki67+	 5375 8270
2742	0	0	Ki67+	 5375 8379
2743	0	0	Ki67+	 5376 8296
2744	0	0	Ki67+	 5377 8021
2745	0	0	Ki67+	 5378 7845
2746	0	0	Ki67+	 5378 8241
2747	0	0	Ki67+	 5379 7923
2748	0	0	Ki67+	 5380 7686
2749	0	0	Ki67+	 5381 8360
2750	0	0	Ki67+	 5382 7878
2751	0	0	Ki67+	 5385 8042
2752	0	0	Ki67+	 5385 8390
2753	0	0	Ki67+	 5386 8318
2754	0	0	Ki67+	 5388 7713
2755	0	0	Ki67+	 5389 7727
2756	0	0	Ki67+	 5389 8065
2757	0	0	Ki67+	 5390 7815
2758	0	0	Ki67+	 5394 7886
2759	0	0	Ki67+	 5396 8094
2760	0	0	Ki67+	 5399 8411
2761	0	0	Ki67+	 5400 7761
2762	0	0	Ki67+	 5400 7991
2763	0	0	Ki67+	 5401 7957
2764	0	0	Ki67+	 5402 8386
2765	0	0	Ki67+	 5404 8288
2766	0	0	Ki67+	 5405 8029
2767	0	0	Ki67+	 5405 8104
2768	0	0	Ki67+	 5405 8201
2769	0	0	Ki67+	 5410 7698
2770	0	0	Ki67+	 5410 7764
2771	0	0	Ki67+	 5411 7970
2772	0	0	Ki67+	 5412 7923
2773	0	0	Ki67+	 5412 8298
2774	0	0	Ki67+	 5416 7834
2775	0	0	Ki67+	 5416 8382
2776	0	0	Ki67+	 5417 8345
2777	0	0	Ki67+	 5418 7803
2778	0	0	Ki67+	 5420 7732
2779	0	0	Ki67+	 5420 8411
2780	0	0	Ki67+	 5422 8116
2781	0	0	Ki67+	 5422 8224
2782	0	0	Ki67+	 5424 8051
2783	0	0	Ki67+	 5425 8287
2784	0	0	Ki67+	 5427 8395
2785	0	0	Ki67+	 5429 7975
2786	0	0	Ki67+	 5430 8033
2787	0	0	Ki67+	 5433 7954
2788	0	0	Ki67+	 5433 8011
2789	0	0	Ki67+	 5435 7706
2790	0	0	Ki67+	 5436 7717
2791	0	0	Ki67+	 5439 7816
2792	0	0	Ki67+	 5440 8307
2793	0	0	Ki67+	 5443 7982
2794	0	0	Ki67+	 5444 7936
2795	0	0	Ki67+	 5445 7774
2796	0	0	Ki67+	 5445 8026
2797	0	0	Ki67+	 5449 8270
2798	0	0	Ki67+	 5450 7920
2799	0	0	Ki67+	 5452 7743
2800	0	0	Ki67+	 5453 7680
2801	0	0	Ki67+	 5454 8043
2802	0	0	Ki67+	 5461 7753
2803	0	0	Ki67+	 5463 7946
2804	0	0	Ki67+	 5464 7787
2805	0	0	Ki67+	 5466 8150
2806	0	0	Ki67+	 5467 8005
2807	0	0	Ki67+	 5471 7981
2808	0	0	Ki67+	 5472 8089
2809	0	0	Ki67+	 5474 8049
2810	0	0	Ki67+	 5484 8067
2811	0	0	Ki67+	 5491 7811
2812	0	0	Ki67+	 5491 8175
2813	0	0	Ki67+	 5492 7657
2814	0	0	Ki67+	 5492 7680
2815	0	0	Ki67+	 5495 8022
2816	0	0	Ki67+	 5497 7991
2817	0	0	Ki67+	 5498 8190
2818	0	0	Ki67+	 5499 8158
2819	0	0	Ki67+	 5500 7730
2820	0	0	Ki67+	 5501 8061
2821	0	0	Ki67+	 5504 7634
2822	0	0	Ki67+	 5507 7688
2823	0	0	Ki67+	 5507 8091
2824	0	0	Ki67+	 5516 7999
2825	0	0	Ki67+	 5517 8155
2826	0	0	Ki67+	 5520 8053
2827	0	0	Ki67+	 5525 8203
2828	0	0	Ki67+	 5537 8178
2829	0	0	Ki67+	 5539 8039
2830	0	0	Ki67+	 5541 7804
2831	0	0	Ki67+	 5541 8014
2832	0	0	Ki67+	 5554 8128
2833	0	0	Ki67+	 5556 8206
2834	0	0	Ki67+	 5558 8190
2835	0	0	Ki67+	 5563 8154
2836	0	0	Ki67+	 5566 7769
2837	0	0	Ki67+	 5566 7986
2838	0	0	Ki67+	 5568 8209
2839	0	0	Ki67+	 5573 8184
2840	0	0	Ki67+	 5575 7845
2841	0	0	Ki67+	 5580 7813
2842	0	0	Ki67+	 5581 7878
2843	0	0	Ki67+	 5582 8170
2844	0	0	Ki67+	 5583 8134
2845	0	0	Ki67+	 5584 7832
2846	0	0	Ki67+	 5585 7728
2847	0	0	Ki67+	 5586 8212
2848	0	0	Ki67+	 5588 7863
2849	0	0	Ki67+	 5589 7746
2850	0	0	Ki67+	 5590 7665
2851	0	0	Ki67+	 5590 7886
2852	0	0	Ki67+	 5591 7709
2853	0	0	Ki67+	 5591 7788
2854	0	0	Ki67+	 5591 8268
2855	0	0	Ki67+	 5593 7767
2856	0	0	Ki67+	 5594 7829
2857	0	0	Ki67+	 5594 7969
2858	0	0	Ki67+	 5595 8199
2859	0	0	Ki67+	 5602 7673
2860	0	0	Ki67+	 5604 7746
2861	0	0	Ki67+	 5605 7799
2862	0	0	Ki67+	 5609 8159
2863	0	0	Ki67+	 5610 7775
2864	0	0	Ki67+	 5612 7641
2865	0	0	Ki67+	 5613 7655
2866	0	0	Ki67+	 5615 8199
2867	0	0	Ki67+	 4818 8602
2868	0	0	Ki67+	 4821 8544
2869	0	0	Ki67+	 4824 8754
2870	0	0	Ki67+	 4828 8667
2871	0	0	Ki67+	 4828 8929
2872	0	0	Ki67+	 4830 9223
2873	0	0	Ki67+	 4832 8767
2874	0	0	Ki67+	 4836 8449
2875	0	0	Ki67+	 4836 8952
2876	0	0	Ki67+	 4837 8920
2877	0	0	Ki67+	 4843 8703
2878	0	0	Ki67+	 4847 8473
2879	0	0	Ki67+	 4850 8829
2880	0	0	Ki67+	 4855 8974
2881	0	0	Ki67+	 4856 8652
2882	0	0	Ki67+	 4857 8456
2883	0	0	Ki67+	 4858 9217
2884	0	0	Ki67+	 4861 8770
2885	0	0	Ki67+	 4865 8749
2886	0	0	Ki67+	 4865 8967
2887	0	0	Ki67+	 4870 8530
2888	0	0	Ki67+	 4871 9067
2889	0	0	Ki67+	 4872 8484
2890	0	0	Ki67+	 4874 8707
2891	0	0	Ki67+	 4876 8691
2892	0	0	Ki67+	 4877 8514
2893	0	0	Ki67+	 4877 8577
2894	0	0	Ki67+	 4878 9001
2895	0	0	Ki67+	 4880 8671
2896	0	0	Ki67+	 4880 8720
2897	0	0	Ki67+	 4880 8841
2898	0	0	Ki67+	 4884 8783
2899	0	0	Ki67+	 4885 8739
2900	0	0	Ki67+	 4886 8549
2901	0	0	Ki67+	 4890 8640
2902	0	0	Ki67+	 4892 8591
2903	0	0	Ki67+	 4892 8768
2904	0	0	Ki67+	 4893 8973
2905	0	0	Ki67+	 4896 8931
2906	0	0	Ki67+	 4896 9082
2907	0	0	Ki67+	 4897 8696
2908	0	0	Ki67+	 4898 8847
2909	0	0	Ki67+	 4898 8997
2910	0	0	Ki67+	 4899 8542
2911	0	0	Ki67+	 4899 9048
2912	0	0	Ki67+	 4900 9011
2913	0	0	Ki67+	 4903 9204
2914	0	0	Ki67+	 4904 8516
2915	0	0	Ki67+	 4904 8914
2916	0	0	Ki67+	 4905 8573
2917	0	0	Ki67+	 4905 8758
2918	0	0	Ki67+	 4906 8613
2919	0	0	Ki67+	 4908 8671
2920	0	0	Ki67+	 4910 8980
2921	0	0	Ki67+	 4911 8787
2922	0	0	Ki67+	 4914 8712
2923	0	0	Ki67+	 4914 9054
2924	0	0	Ki67+	 4915 8919
2925	0	0	Ki67+	 4917 8756
2926	0	0	Ki67+	 4919 8680
2927	0	0	Ki67+	 4919 8696
2928	0	0	Ki67+	 4920 9031
2929	0	0	Ki67+	 4921 8865
2930	0	0	Ki67+	 4925 9009
2931	0	0	Ki67+	 4926 8550
2932	0	0	Ki67+	 4926 8951
2933	0	0	Ki67+	 4927 8733
2934	0	0	Ki67+	 4927 8893
2935	0	0	Ki67+	 4929 8538
2936	0	0	Ki67+	 4929 9218
2937	0	0	Ki67+	 4932 8790
2938	0	0	Ki67+	 4934 8754
2939	0	0	Ki67+	 4936 8690
2940	0	0	Ki67+	 4938 8597
2941	0	0	Ki67+	 4940 8581
2942	0	0	Ki67+	 4940 8771
2943	0	0	Ki67+	 4941 9083
2944	0	0	Ki67+	 4944 9034
2945	0	0	Ki67+	 4946 8628
2946	0	0	Ki67+	 4946 8944
2947	0	0	Ki67+	 4950 8579
2948	0	0	Ki67+	 4952 8709
2949	0	0	Ki67+	 4953 8664
2950	0	0	Ki67+	 4958 8552
2951	0	0	Ki67+	 4958 9206
2952	0	0	Ki67+	 4960 8755
2953	0	0	Ki67+	 4962 8740
2954	0	0	Ki67+	 4962 8934
2955	0	0	Ki67+	 4964 8979
2956	0	0	Ki67+	 4967 8635
2957	0	0	Ki67+	 4968 8701
2958	0	0	Ki67+	 4968 9099
2959	0	0	Ki67+	 4975 8592
2960	0	0	Ki67+	 4975 8674
2961	0	0	Ki67+	 4975 8783
2962	0	0	Ki67+	 4976 8691
2963	0	0	Ki67+	 4977 8718
2964	0	0	Ki67+	 4979 9080
2965	0	0	Ki67+	 4981 8755
2966	0	0	Ki67+	 4981 9220
2967	0	0	Ki67+	 4983 8741
2968	0	0	Ki67+	 4985 8662
2969	0	0	Ki67+	 4987 8944
2970	0	0	Ki67+	 4989 8478
2971	0	0	Ki67+	 4992 8864
2972	0	0	Ki67+	 4993 8780
2973	0	0	Ki67+	 5000 9209
2974	0	0	Ki67+	 5004 8674
2975	0	0	Ki67+	 5004 8697
2976	0	0	Ki67+	 5005 8712
2977	0	0	Ki67+	 5007 8729
2978	0	0	Ki67+	 5008 8787
2979	0	0	Ki67+	 5010 8931
2980	0	0	Ki67+	 5011 8763
2981	0	0	Ki67+	 5014 8741
2982	0	0	Ki67+	 5014 8952
2983	0	0	Ki67+	 5014 9095
2984	0	0	Ki67+	 5016 9204
2985	0	0	Ki67+	 5019 8621
2986	0	0	Ki67+	 5023 9227
2987	0	0	Ki67+	 5033 8764
2988	0	0	Ki67+	 5038 8656
2989	0	0	Ki67+	 5039 8748
2990	0	0	Ki67+	 5041 8959
2991	0	0	Ki67+	 5043 8681
2992	0	0	Ki67+	 5053 8734
2993	0	0	Ki67+	 5053 8988
2994	0	0	Ki67+	 5054 8705
2995	0	0	Ki67+	 5066 8953
2996	0	0	Ki67+	 5068 8723
2997	0	0	Ki67+	 5072 8975
2998	0	0	Ki67+	 5073 8745
2999	0	0	Ki67+	 5075 8781
3000	0	0	Ki67+	 5080 8662
3001	0	0	Ki67+	 5080 8702
3002	0	0	Ki67+	 5081 8965
3003	0	0	Ki67+	 5085 9008
3004	0	0	Ki67+	 5095 9108
3005	0	0	Ki67+	 5096 8758
3006	0	0	Ki67+	 5096 9075
3007	0	0	Ki67+	 5097 9229
3008	0	0	Ki67+	 5100 8864
3009	0	0	Ki67+	 5103 8825
3010	0	0	Ki67+	 5104 8685
3011	0	0	Ki67+	 5105 8588
3012	0	0	Ki67+	 5108 9049
3013	0	0	Ki67+	 5110 8729
3014	0	0	Ki67+	 5113 9021
3015	0	0	Ki67+	 5114 8700
3016	0	0	Ki67+	 5114 8980
3017	0	0	Ki67+	 5117 8656
3018	0	0	Ki67+	 5117 9101
3019	0	0	Ki67+	 5121 8894
3020	0	0	Ki67+	 5123 8969
3021	0	0	Ki67+	 5125 8724
3022	0	0	Ki67+	 5125 8987
3023	0	0	Ki67+	 5125 9027
3024	0	0	Ki67+	 5126 9127
3025	0	0	Ki67+	 5127 8752
3026	0	0	Ki67+	 5127 9068
3027	0	0	Ki67+	 5128 8771
3028	0	0	Ki67+	 5133 9096
3029	0	0	Ki67+	 5136 9061
3030	0	0	Ki67+	 5136 9109
3031	0	0	Ki67+	 5138 8997
3032	0	0	Ki67+	 5140 8719
3033	0	0	Ki67+	 5141 8566
3034	0	0	Ki67+	 5143 9020
3035	0	0	Ki67+	 5144 9121
3036	0	0	Ki67+	 5145 8779
3037	0	0	Ki67+	 5146 8548
3038	0	0	Ki67+	 5147 8978
3039	0	0	Ki67+	 5147 9080
3040	0	0	Ki67+	 5151 8743
3041	0	0	Ki67+	 5152 8892
3042	0	0	Ki67+	 5158 8994
3043	0	0	Ki67+	 5161 9007
3044	0	0	Ki67+	 5161 9024
3045	0	0	Ki67+	 5163 8507
3046	0	0	Ki67+	 5164 9112
3047	0	0	Ki67+	 5166 8575
3048	0	0	Ki67+	 5166 8696
3049	0	0	Ki67+	 5166 8749
3050	0	0	Ki67+	 5168 8531
3051	0	0	Ki67+	 5169 9082
3052	0	0	Ki67+	 5171 8735
3053	0	0	Ki67+	 5175 8904
3054	0	0	Ki67+	 5176 8790
3055	0	0	Ki67+	 5178 8560
3056	0	0	Ki67+	 5178 8775
3057	0	0	Ki67+	 5188 9126
3058	0	0	Ki67+	 5190 8591
3059	0	0	Ki67+	 5190 8707
3060	0	0	Ki67+	 5190 9056
3061	0	0	Ki67+	 5192 8556
3062	0	0	Ki67+	 5192 9100
3063	0	0	Ki67+	 5194 8467
3064	0	0	Ki67+	 5194 9003
3065	0	0	Ki67+	 5195 8774
3066	0	0	Ki67+	 5197 8529
3067	0	0	Ki67+	 5201 8699
3068	0	0	Ki67+	 5211 9022
3069	0	0	Ki67+	 5212 8800
3070	0	0	Ki67+	 5217 8594
3071	0	0	Ki67+	 5217 8625
3072	0	0	Ki67+	 5217 9066
3073	0	0	Ki67+	 5222 8550
3074	0	0	Ki67+	 5223 9095
3075	0	0	Ki67+	 5225 9118
3076	0	0	Ki67+	 5226 8736
3077	0	0	Ki67+	 5228 8825
3078	0	0	Ki67+	 5229 8768
3079	0	0	Ki67+	 5235 9044
3080	0	0	Ki67+	 5242 8703
3081	0	0	Ki67+	 5243 8618
3082	0	0	Ki67+	 5243 9070
3083	0	0	Ki67+	 5244 8539
3084	0	0	Ki67+	 5248 9116
3085	0	0	Ki67+	 5250 9145
3086	0	0	Ki67+	 5251 8726
3087	0	0	Ki67+	 5252 8762
3088	0	0	Ki67+	 5257 8441
3089	0	0	Ki67+	 5259 8571
3090	0	0	Ki67+	 5259 8607
3091	0	0	Ki67+	 5264 8533
3092	0	0	Ki67+	 5264 9018
3093	0	0	Ki67+	 5264 9092
3094	0	0	Ki67+	 5266 8746
3095	0	0	Ki67+	 5270 9061
3096	0	0	Ki67+	 5271 8800
3097	0	0	Ki67+	 5273 9136
3098	0	0	Ki67+	 5275 8824
3099	0	0	Ki67+	 5277 9041
3100	0	0	Ki67+	 5278 8584
3101	0	0	Ki67+	 5280 9102
3102	0	0	Ki67+	 5281 8727
3103	0	0	Ki67+	 5282 8440
3104	0	0	Ki67+	 5286 8541
3105	0	0	Ki67+	 5288 8751
3106	0	0	Ki67+	 5289 9087
3107	0	0	Ki67+	 5291 9032
3108	0	0	Ki67+	 5293 8837
3109	0	0	Ki67+	 5295 8803
3110	0	0	Ki67+	 5295 9136
3111	0	0	Ki67+	 5296 8687
3112	0	0	Ki67+	 5300 8697
3113	0	0	Ki67+	 5301 9052
3114	0	0	Ki67+	 5302 8584
3115	0	0	Ki67+	 5309 9071
3116	0	0	Ki67+	 5310 8541
3117	0	0	Ki67+	 5314 8650
3118	0	0	Ki67+	 5315 8566
3119	0	0	Ki67+	 5315 9105
3120	0	0	Ki67+	 5318 8445
3121	0	0	Ki67+	 5321 8576
3122	0	0	Ki67+	 5321 8673
3123	0	0	Ki67+	 5321 8784
3124	0	0	Ki67+	 5324 8882
3125	0	0	Ki67+	 5325 8523
3126	0	0	Ki67+	 5328 8710
3127	0	0	Ki67+	 5331 8679
3128	0	0	Ki67+	 5336 8754
3129	0	0	Ki67+	 5340 8665
3130	0	0	Ki67+	 5341 8645
3131	0	0	Ki67+	 5342 8525
3132	0	0	Ki67+	 5346 8437
3133	0	0	Ki67+	 5346 8559
3134	0	0	Ki67+	 5347 8719
3135	0	0	Ki67+	 5352 8545
3136	0	0	Ki67+	 5362 8671
3137	0	0	Ki67+	 5363 8686
3138	0	0	Ki67+	 5364 8436
3139	0	0	Ki67+	 5368 8518
3140	0	0	Ki67+	 5368 8549
3141	0	0	Ki67+	 5372 8737
3142	0	0	Ki67+	 5373 8613
3143	0	0	Ki67+	 5374 8590
3144	0	0	Ki67+	 5379 8554
3145	0	0	Ki67+	 5383 8694
3146	0	0	Ki67+	 5384 8877
3147	0	0	Ki67+	 5386 8569
3148	0	0	Ki67+	 5387 8722
3149	0	0	Ki67+	 5389 8436
3150	0	0	Ki67+	 5389 8600
3151	0	0	Ki67+	 5390 8662
3152	0	0	Ki67+	 5399 8521
3153	0	0	Ki67+	 5401 8585
3154	0	0	Ki67+	 5405 8886
3155	0	0	Ki67+	 5411 8687
3156	0	0	Ki67+	 5413 9140
3157	0	0	Ki67+	 5416 8483
3158	0	0	Ki67+	 5422 8609
3159	0	0	Ki67+	 5424 9118
3160	0	0	Ki67+	 5426 8561
3161	0	0	Ki67+	 5426 8723
3162	0	0	Ki67+	 5428 8698
3163	0	0	Ki67+	 5428 8935
3164	0	0	Ki67+	 5431 8738
3165	0	0	Ki67+	 5438 8579
3166	0	0	Ki67+	 5440 8548
3167	0	0	Ki67+	 5441 8601
3168	0	0	Ki67+	 5443 8522
3169	0	0	Ki67+	 5445 8624
3170	0	0	Ki67+	 5454 9120
3171	0	0	Ki67+	 5458 8546
3172	0	0	Ki67+	 5458 8748
3173	0	0	Ki67+	 5462 8904
3174	0	0	Ki67+	 5463 8581
3175	0	0	Ki67+	 5468 8708
3176	0	0	Ki67+	 5470 8592
3177	0	0	Ki67+	 5470 9208
3178	0	0	Ki67+	 5472 8559
3179	0	0	Ki67+	 5480 8605
3180	0	0	Ki67+	 5480 8674
3181	0	0	Ki67+	 5481 9067
3182	0	0	Ki67+	 5483 8578
3183	0	0	Ki67+	 5484 9211
3184	0	0	Ki67+	 5487 8730
3185	0	0	Ki67+	 5488 8741
3186	0	0	Ki67+	 5503 8734
3187	0	0	Ki67+	 5506 8627
3188	0	0	Ki67+	 5508 9054
3189	0	0	Ki67+	 5510 9032
3190	0	0	Ki67+	 5512 8555
3191	0	0	Ki67+	 5515 8684
3192	0	0	Ki67+	 5521 8587
3193	0	0	Ki67+	 5522 8653
3194	0	0	Ki67+	 5537 9159
3195	0	0	Ki67+	 5546 9182
3196	0	0	Ki67+	 5562 8811
3197	0	0	Ki67+	 5563 8522
3198	0	0	Ki67+	 5563 9047
3199	0	0	Ki67+	 5567 9135
3200	0	0	Ki67+	 5569 9202
3201	0	0	Ki67+	 5579 9160
3202	0	0	Ki67+	 5580 9120
3203	0	0	Ki67+	 5582 9139
3204	0	0	Ki67+	 5593 9114
3205	0	0	Ki67+	 5595 9198
3206	0	0	Ki67+	 5600 9098
3207	0	0	Ki67+	 5600 9126
3208	0	0	Ki67+	 5600 9177
3209	0	0	Ki67+	 5602 8515
3210	0	0	Ki67+	 5614 9119
3211	0	0	Ki67+	 5615 9209
3212	0	0	Ki67+	 4818 9323
3213	0	0	Ki67+	 4821 9263
3214	0	0	Ki67+	 4821 9413
3215	0	0	Ki67+	 4824 9742
3216	0	0	Ki67+	 4825 9285
3217	0	0	Ki67+	 4826 9799
3218	0	0	Ki67+	 4827 9440
3219	0	0	Ki67+	 4828 9711
3220	0	0	Ki67+	 4832 9989
3221	0	0	Ki67+	 4834 9236
3222	0	0	Ki67+	 4838 9325
3223	0	0	Ki67+	 4839 9391
3224	0	0	Ki67+	 4839 9746
3225	0	0	Ki67+	 4842 9423
3226	0	0	Ki67+	 4842 9711
3227	0	0	Ki67+	 4842 9732
3228	0	0	Ki67+	 4844 9342
3229	0	0	Ki67+	 4845 9776
3230	0	0	Ki67+	 4847 9253
3231	0	0	Ki67+	 4849 9265
3232	0	0	Ki67+	 4849 9373
3233	0	0	Ki67+	 4852 9695
3234	0	0	Ki67+	 4852 10025
3235	0	0	Ki67+	 4855 9712
3236	0	0	Ki67+	 4859 9297
3237	0	0	Ki67+	 4860 9335
3238	0	0	Ki67+	 4862 9371
3239	0	0	Ki67+	 4865 9392
3240	0	0	Ki67+	 4870 9313
3241	0	0	Ki67+	 4870 9364
3242	0	0	Ki67+	 4871 9995
3243	0	0	Ki67+	 4876 9687
3244	0	0	Ki67+	 4881 9271
3245	0	0	Ki67+	 4882 9315
3246	0	0	Ki67+	 4882 9598
3247	0	0	Ki67+	 4887 9235
3248	0	0	Ki67+	 4887 9373
3249	0	0	Ki67+	 4892 9521
3250	0	0	Ki67+	 4892 10027
3251	0	0	Ki67+	 4893 10004
3252	0	0	Ki67+	 4894 9297
3253	0	0	Ki67+	 4894 9396
3254	0	0	Ki67+	 4899 9320
3255	0	0	Ki67+	 4901 9348
3256	0	0	Ki67+	 4902 9365
3257	0	0	Ki67+	 4903 9984
3258	0	0	Ki67+	 4906 9247
3259	0	0	Ki67+	 4911 9557
3260	0	0	Ki67+	 4916 9388
3261	0	0	Ki67+	 4921 9257
3262	0	0	Ki67+	 4921 9489
3263	0	0	Ki67+	 4924 9316
3264	0	0	Ki67+	 4924 9816
3265	0	0	Ki67+	 4929 9242
3266	0	0	Ki67+	 4930 10014
3267	0	0	Ki67+	 4933 9359
3268	0	0	Ki67+	 4938 9780
3269	0	0	Ki67+	 4943 9806
3270	0	0	Ki67+	 4944 9380
3271	0	0	Ki67+	 4948 9249
3272	0	0	Ki67+	 4950 9278
3273	0	0	Ki67+	 4950 10013
3274	0	0	Ki67+	 4952 9315
3275	0	0	Ki67+	 4957 9622
3276	0	0	Ki67+	 4960 9818
3277	0	0	Ki67+	 4961 9359
3278	0	0	Ki67+	 4961 9765
3279	0	0	Ki67+	 4962 9576
3280	0	0	Ki67+	 4963 10015
3281	0	0	Ki67+	 4965 9440
3282	0	0	Ki67+	 4975 9235
3283	0	0	Ki67+	 4975 9753
3284	0	0	Ki67+	 4977 9546
3285	0	0	Ki67+	 4979 9625
3286	0	0	Ki67+	 4981 9799
3287	0	0	Ki67+	 4983 9762
3288	0	0	Ki67+	 4983 9835
3289	0	0	Ki67+	 4984 9269
3290	0	0	Ki67+	 4986 9877
3291	0	0	Ki67+	 4988 9348
3292	0	0	Ki67+	 4989 9736
3293	0	0	Ki67+	 4997 9897
3294	0	0	Ki67+	 4999 9747
3295	0	0	Ki67+	 5000 9249
3296	0	0	Ki67+	 5002 9776
3297	0	0	Ki67+	 5003 9478
3298	0	0	Ki67+	 5007 9721
3299	0	0	Ki67+	 5008 10004
3300	0	0	Ki67+	 5011 9971
3301	0	0	Ki67+	 5019 9269
3302	0	0	Ki67+	 5019 9695
3303	0	0	Ki67+	 5023 9733
3304	0	0	Ki67+	 5026 9336
3305	0	0	Ki67+	 5026 9784
3306	0	0	Ki67+	 5028 9526
3307	0	0	Ki67+	 5030 9257
3308	0	0	Ki67+	 5036 9810
3309	0	0	Ki67+	 5038 9998
3310	0	0	Ki67+	 5043 9485
3311	0	0	Ki67+	 5044 9697
3312	0	0	Ki67+	 5044 9970
3313	0	0	Ki67+	 5053 9490
3314	0	0	Ki67+	 5056 9235
3315	0	0	Ki67+	 5060 9267
3316	0	0	Ki67+	 5060 9499
3317	0	0	Ki67+	 5061 9666
3318	0	0	Ki67+	 5061 9988
3319	0	0	Ki67+	 5064 9316
3320	0	0	Ki67+	 5069 9816
3321	0	0	Ki67+	 5070 9466
3322	0	0	Ki67+	 5071 9640
3323	0	0	Ki67+	 5073 9413
3324	0	0	Ki67+	 5075 9724
3325	0	0	Ki67+	 5076 9262
3326	0	0	Ki67+	 5077 9968
3327	0	0	Ki67+	 5078 9237
3328	0	0	Ki67+	 5088 9788
3329	0	0	Ki67+	 5090 9290
3330	0	0	Ki67+	 5090 9982
3331	0	0	Ki67+	 5091 9328
3332	0	0	Ki67+	 5100 10013
3333	0	0	Ki67+	 5102 9749
3334	0	0	Ki67+	 5102 9904
3335	0	0	Ki67+	 5103 9402
3336	0	0	Ki67+	 5103 9690
3337	0	0	Ki67+	 5104 9791
3338	0	0	Ki67+	 5105 9970
3339	0	0	Ki67+	 5106 9253
3340	0	0	Ki67+	 5110 9241
3341	0	0	Ki67+	 5111 9640
3342	0	0	Ki67+	 5113 9527
3343	0	0	Ki67+	 5117 9983
3344	0	0	Ki67+	 5123 9369
3345	0	0	Ki67+	 5127 9267
3346	0	0	Ki67+	 5127 9883
3347	0	0	Ki67+	 5128 9673
3348	0	0	Ki67+	 5131 9400
3349	0	0	Ki67+	 5133 9895
3350	0	0	Ki67+	 5135 9716
3351	0	0	Ki67+	 5136 9245
3352	0	0	Ki67+	 5136 9280
3353	0	0	Ki67+	 5139 9848
3354	0	0	Ki67+	 5143 9304
3355	0	0	Ki67+	 5144 10003
3356	0	0	Ki67+	 5145 9814
3357	0	0	Ki67+	 5145 9883
3358	0	0	Ki67+	 5147 9971
3359	0	0	Ki67+	 5148 9407
3360	0	0	Ki67+	 5148 9482
3361	0	0	Ki67+	 5156 9735
3362	0	0	Ki67+	 5160 9316
3363	0	0	Ki67+	 5161 9689
3364	0	0	Ki67+	 5161 9841
3365	0	0	Ki67+	 5162 9286
3366	0	0	Ki67+	 5162 9791
3367	0	0	Ki67+	 5164 9395
3368	0	0	Ki67+	 5167 9755
3369	0	0	Ki67+	 5167 9855
3370	0	0	Ki67+	 5168 9986
3371	0	0	Ki67+	 5170 9827
3372	0	0	Ki67+	 5171 9574
3373	0	0	Ki67+	 5173 9250
3374	0	0	Ki67+	 5173 9713
3375	0	0	Ki67+	 5174 9688
3376	0	0	Ki67+	 5175 9882
3377	0	0	Ki67+	 5178 9651
3378	0	0	Ki67+	 5178 9766
3379	0	0	Ki67+	 5180 9541
3380	0	0	Ki67+	 5181 9410
3381	0	0	Ki67+	 5182 9967
3382	0	0	Ki67+	 5183 9798
3383	0	0	Ki67+	 5193 9731
3384	0	0	Ki67+	 5199 9403
3385	0	0	Ki67+	 5200 9637
3386	0	0	Ki67+	 5201 9984
3387	0	0	Ki67+	 5202 9886
3388	0	0	Ki67+	 5203 9849
3389	0	0	Ki67+	 5204 9294
3390	0	0	Ki67+	 5206 9558
3391	0	0	Ki67+	 5208 9528
3392	0	0	Ki67+	 5208 9803
3393	0	0	Ki67+	 5209 9684
3394	0	0	Ki67+	 5211 9714
3395	0	0	Ki67+	 5211 9872
3396	0	0	Ki67+	 5217 9743
3397	0	0	Ki67+	 5221 9656
3398	0	0	Ki67+	 5222 9279
3399	0	0	Ki67+	 5222 9552
3400	0	0	Ki67+	 5224 9403
3401	0	0	Ki67+	 5226 9258
3402	0	0	Ki67+	 5226 9384
3403	0	0	Ki67+	 5235 9791
3404	0	0	Ki67+	 5237 9722
3405	0	0	Ki67+	 5237 9766
3406	0	0	Ki67+	 5239 9867
3407	0	0	Ki67+	 5242 9395
3408	0	0	Ki67+	 5242 9756
3409	0	0	Ki67+	 5243 9315
3410	0	0	Ki67+	 5247 9278
3411	0	0	Ki67+	 5251 9689
3412	0	0	Ki67+	 5256 9857
3413	0	0	Ki67+	 5258 9845
3414	0	0	Ki67+	 5259 9789
3415	0	0	Ki67+	 5262 9720
3416	0	0	Ki67+	 5264 9540
3417	0	0	Ki67+	 5265 9560
3418	0	0	Ki67+	 5269 9686
3419	0	0	Ki67+	 5270 9769
3420	0	0	Ki67+	 5271 9753
3421	0	0	Ki67+	 5272 9656
3422	0	0	Ki67+	 5275 9288
3423	0	0	Ki67+	 5276 9395
3424	0	0	Ki67+	 5280 9871
3425	0	0	Ki67+	 5283 9255
3426	0	0	Ki67+	 5288 9694
3427	0	0	Ki67+	 5295 9767
3428	0	0	Ki67+	 5296 9811
3429	0	0	Ki67+	 5297 9848
3430	0	0	Ki67+	 5306 9694
3431	0	0	Ki67+	 5307 9393
3432	0	0	Ki67+	 5307 9851
3433	0	0	Ki67+	 5311 9266
3434	0	0	Ki67+	 5313 9802
3435	0	0	Ki67+	 5314 9831
3436	0	0	Ki67+	 5317 9717
3437	0	0	Ki67+	 5317 10023
3438	0	0	Ki67+	 5318 9254
3439	0	0	Ki67+	 5318 9686
3440	0	0	Ki67+	 5318 9992
3441	0	0	Ki67+	 5320 9633
3442	0	0	Ki67+	 5322 9302
3443	0	0	Ki67+	 5328 9756
3444	0	0	Ki67+	 5329 9351
3445	0	0	Ki67+	 5329 9369
3446	0	0	Ki67+	 5332 9811
3447	0	0	Ki67+	 5335 9691
3448	0	0	Ki67+	 5335 9984
3449	0	0	Ki67+	 5336 9549
3450	0	0	Ki67+	 5339 10013
3451	0	0	Ki67+	 5347 9684
3452	0	0	Ki67+	 5347 9706
3453	0	0	Ki67+	 5347 9759
3454	0	0	Ki67+	 5351 9279
3455	0	0	Ki67+	 5354 9258
3456	0	0	Ki67+	 5354 9339
3457	0	0	Ki67+	 5358 9372
3458	0	0	Ki67+	 5360 9573
3459	0	0	Ki67+	 5361 10023
3460	0	0	Ki67+	 5362 9312
3461	0	0	Ki67+	 5363 9994
3462	0	0	Ki67+	 5364 9394
3463	0	0	Ki67+	 5365 9549
3464	0	0	Ki67+	 5367 9301
3465	0	0	Ki67+	 5369 9978
3466	0	0	Ki67+	 5369 10007
3467	0	0	Ki67+	 5374 9256
3468	0	0	Ki67+	 5376 9700
3469	0	0	Ki67+	 5383 9402
3470	0	0	Ki67+	 5384 10026
3471	0	0	Ki67+	 5389 10011
3472	0	0	Ki67+	 5392 9968
3473	0	0	Ki67+	 5394 9264
3474	0	0	Ki67+	 5394 9570
3475	0	0	Ki67+	 5400 9358
3476	0	0	Ki67+	 5404 9305
3477	0	0	Ki67+	 5408 9402
3478	0	0	Ki67+	 5408 9711
3479	0	0	Ki67+	 5416 9273
3480	0	0	Ki67+	 5419 9957
3481	0	0	Ki67+	 5421 9556
3482	0	0	Ki67+	 5421 9583
3483	0	0	Ki67+	 5431 9997
3484	0	0	Ki67+	 5437 9276
3485	0	0	Ki67+	 5449 9452
3486	0	0	Ki67+	 5449 9952
3487	0	0	Ki67+	 5452 9396
3488	0	0	Ki67+	 5453 9572
3489	0	0	Ki67+	 5454 9271
3490	0	0	Ki67+	 5474 9284
3491	0	0	Ki67+	 5475 9945
3492	0	0	Ki67+	 5479 9473
3493	0	0	Ki67+	 5487 9386
3494	0	0	Ki67+	 5491 9299
3495	0	0	Ki67+	 5494 9284
3496	0	0	Ki67+	 5495 9494
3497	0	0	Ki67+	 5498 9474
3498	0	0	Ki67+	 5500 9381
3499	0	0	Ki67+	 5505 9987
3500	0	0	Ki67+	 5511 9815
3501	0	0	Ki67+	 5516 9294
3502	0	0	Ki67+	 5520 9377
3503	0	0	Ki67+	 5520 9600
3504	0	0	Ki67+	 5528 9472
3505	0	0	Ki67+	 5530 9575
3506	0	0	Ki67+	 5531 9611
3507	0	0	Ki67+	 5534 9352
3508	0	0	Ki67+	 5535 9933
3509	0	0	Ki67+	 5537 9987
3510	0	0	Ki67+	 5538 9513
3511	0	0	Ki67+	 5540 9339
3512	0	0	Ki67+	 5546 9311
3513	0	0	Ki67+	 5548 9356
3514	0	0	Ki67+	 5549 9606
3515	0	0	Ki67+	 5552 9966
3516	0	0	Ki67+	 5555 9786
3517	0	0	Ki67+	 5555 9827
3518	0	0	Ki67+	 5556 9339
3519	0	0	Ki67+	 5556 9489
3520	0	0	Ki67+	 5565 9934
3521	0	0	Ki67+	 5569 9467
3522	0	0	Ki67+	 5571 9552
3523	0	0	Ki67+	 5572 9774
3524	0	0	Ki67+	 5578 9446
3525	0	0	Ki67+	 5578 9543
3526	0	0	Ki67+	 5580 9522
3527	0	0	Ki67+	 5580 9972
3528	0	0	Ki67+	 5582 9577
3529	0	0	Ki67+	 5583 9495
3530	0	0	Ki67+	 5586 9916
3531	0	0	Ki67+	 5588 9837
3532	0	0	Ki67+	 5590 9932
3533	0	0	Ki67+	 5592 10025
3534	0	0	Ki67+	 5595 9461
3535	0	0	Ki67+	 5598 10003
3536	0	0	Ki67+	 5605 9375
3537	0	0	Ki67+	 5605 9622
3538	0	0	Ki67+	 5606 9964
3539	0	0	Ki67+	 5608 9253
3540	0	0	Ki67+	 5609 9451
3541	0	0	Ki67+	 5609 9767
3542	0	0	Ki67+	 5610 9910
3543	0	0	Ki67+	 4817 10747
3544	0	0	Ki67+	 4831 10758
3545	0	0	Ki67+	 4843 10738
3546	0	0	Ki67+	 4851 10584
3547	0	0	Ki67+	 4864 10671
3548	0	0	Ki67+	 4866 10166
3549	0	0	Ki67+	 4873 10245
3550	0	0	Ki67+	 4878 10597
3551	0	0	Ki67+	 4892 10610
3552	0	0	Ki67+	 4893 10772
3553	0	0	Ki67+	 4899 10586
3554	0	0	Ki67+	 4900 10599
3555	0	0	Ki67+	 4903 10786
3556	0	0	Ki67+	 4912 10545
3557	0	0	Ki67+	 4918 10778
3558	0	0	Ki67+	 4923 10747
3559	0	0	Ki67+	 4924 10654
3560	0	0	Ki67+	 4927 10641
3561	0	0	Ki67+	 4929 10626
3562	0	0	Ki67+	 4937 10035
3563	0	0	Ki67+	 4948 10820
3564	0	0	Ki67+	 4951 10343
3565	0	0	Ki67+	 4957 10618
3566	0	0	Ki67+	 4959 10639
3567	0	0	Ki67+	 4974 10776
3568	0	0	Ki67+	 4980 10592
3569	0	0	Ki67+	 4996 10615
3570	0	0	Ki67+	 4996 10703
3571	0	0	Ki67+	 5004 10744
3572	0	0	Ki67+	 5011 10656
3573	0	0	Ki67+	 5013 10751
3574	0	0	Ki67+	 5022 10524
3575	0	0	Ki67+	 5022 10793
3576	0	0	Ki67+	 5027 10495
3577	0	0	Ki67+	 5030 10455
3578	0	0	Ki67+	 5032 10578
3579	0	0	Ki67+	 5035 10096
3580	0	0	Ki67+	 5035 10690
3581	0	0	Ki67+	 5036 10619
3582	0	0	Ki67+	 5036 10825
3583	0	0	Ki67+	 5037 10539
3584	0	0	Ki67+	 5039 10467
3585	0	0	Ki67+	 5040 10734
3586	0	0	Ki67+	 5047 10504
3587	0	0	Ki67+	 5049 10585
3588	0	0	Ki67+	 5052 10618
3589	0	0	Ki67+	 5054 10448
3590	0	0	Ki67+	 5064 10313
3591	0	0	Ki67+	 5069 10406
3592	0	0	Ki67+	 5070 10732
3593	0	0	Ki67+	 5077 10415
3594	0	0	Ki67+	 5078 10496
3595	0	0	Ki67+	 5082 10548
3596	0	0	Ki67+	 5084 10597
3597	0	0	Ki67+	 5090 10466
3598	0	0	Ki67+	 5097 10413
3599	0	0	Ki67+	 5099 10733
3600	0	0	Ki67+	 5103 10398
3601	0	0	Ki67+	 5106 10588
3602	0	0	Ki67+	 5110 10598
3603	0	0	Ki67+	 5113 10460
3604	0	0	Ki67+	 5115 10519
3605	0	0	Ki67+	 5115 10743
3606	0	0	Ki67+	 5119 10658
3607	0	0	Ki67+	 5123 10534
3608	0	0	Ki67+	 5126 10405
3609	0	0	Ki67+	 5127 10598
3610	0	0	Ki67+	 5131 10701
3611	0	0	Ki67+	 5138 10200
3612	0	0	Ki67+	 5143 10724
3613	0	0	Ki67+	 5147 10825
3614	0	0	Ki67+	 5148 10401
3615	0	0	Ki67+	 5150 10426
3616	0	0	Ki67+	 5152 10572
3617	0	0	Ki67+	 5155 10465
3618	0	0	Ki67+	 5166 10664
3619	0	0	Ki67+	 5168 10816
3620	0	0	Ki67+	 5172 10585
3621	0	0	Ki67+	 5175 10282
3622	0	0	Ki67+	 5175 10558
3623	0	0	Ki67+	 5175 10829
3624	0	0	Ki67+	 5176 10655
3625	0	0	Ki67+	 5178 10485
3626	0	0	Ki67+	 5184 10080
3627	0	0	Ki67+	 5184 10433
3628	0	0	Ki67+	 5184 10476
3629	0	0	Ki67+	 5184 10575
3630	0	0	Ki67+	 5185 10216
3631	0	0	Ki67+	 5185 10704
3632	0	0	Ki67+	 5187 10682
3633	0	0	Ki67+	 5192 10532
3634	0	0	Ki67+	 5196 10657
3635	0	0	Ki67+	 5199 10237
3636	0	0	Ki67+	 5199 10412
3637	0	0	Ki67+	 5200 10706
3638	0	0	Ki67+	 5206 10496
3639	0	0	Ki67+	 5210 10529
3640	0	0	Ki67+	 5212 10086
3641	0	0	Ki67+	 5213 10121
3642	0	0	Ki67+	 5215 10701
3643	0	0	Ki67+	 5216 10198
3644	0	0	Ki67+	 5217 10560
3645	0	0	Ki67+	 5218 10683
3646	0	0	Ki67+	 5220 10294
3647	0	0	Ki67+	 5220 10450
3648	0	0	Ki67+	 5224 10713
3649	0	0	Ki67+	 5228 10484
3650	0	0	Ki67+	 5229 10435
3651	0	0	Ki67+	 5231 10079
3652	0	0	Ki67+	 5231 10113
3653	0	0	Ki67+	 5231 10244
3654	0	0	Ki67+	 5231 10424
3655	0	0	Ki67+	 5235 10797
3656	0	0	Ki67+	 5239 10519
3657	0	0	Ki67+	 5244 10179
3658	0	0	Ki67+	 5250 10062
3659	0	0	Ki67+	 5250 10109
3660	0	0	Ki67+	 5250 10137
3661	0	0	Ki67+	 5250 10204
3662	0	0	Ki67+	 5252 10233
3663	0	0	Ki67+	 5252 10447
3664	0	0	Ki67+	 5259 10472
3665	0	0	Ki67+	 5263 10515
3666	0	0	Ki67+	 5267 10203
3667	0	0	Ki67+	 5268 10720
3668	0	0	Ki67+	 5268 10799
3669	0	0	Ki67+	 5269 10091
3670	0	0	Ki67+	 5269 10131
3671	0	0	Ki67+	 5270 10663
3672	0	0	Ki67+	 5274 10165
3673	0	0	Ki67+	 5276 10064
3674	0	0	Ki67+	 5277 10428
3675	0	0	Ki67+	 5278 10039
3676	0	0	Ki67+	 5280 10462
3677	0	0	Ki67+	 5285 10401
3678	0	0	Ki67+	 5293 10095
3679	0	0	Ki67+	 5293 10639
3680	0	0	Ki67+	 5295 10801
3681	0	0	Ki67+	 5296 10771
3682	0	0	Ki67+	 5301 10582
3683	0	0	Ki67+	 5302 10148
3684	0	0	Ki67+	 5303 10197
3685	0	0	Ki67+	 5304 10510
3686	0	0	Ki67+	 5305 10111
3687	0	0	Ki67+	 5305 10476
3688	0	0	Ki67+	 5307 10072
3689	0	0	Ki67+	 5311 10442
3690	0	0	Ki67+	 5311 10619
3691	0	0	Ki67+	 5313 10791
3692	0	0	Ki67+	 5314 10214
3693	0	0	Ki67+	 5315 10403
3694	0	0	Ki67+	 5317 10180
3695	0	0	Ki67+	 5320 10087
3696	0	0	Ki67+	 5323 10225
3697	0	0	Ki67+	 5328 10410
3698	0	0	Ki67+	 5333 10551
3699	0	0	Ki67+	 5334 10089
3700	0	0	Ki67+	 5335 10119
3701	0	0	Ki67+	 5339 10072
3702	0	0	Ki67+	 5340 10163
3703	0	0	Ki67+	 5340 10204
3704	0	0	Ki67+	 5341 10436
3705	0	0	Ki67+	 5342 10787
3706	0	0	Ki67+	 5344 10419
3707	0	0	Ki67+	 5348 10582
3708	0	0	Ki67+	 5351 10596
3709	0	0	Ki67+	 5352 10181
3710	0	0	Ki67+	 5354 10150
3711	0	0	Ki67+	 5355 10422
3712	0	0	Ki67+	 5356 10123
3713	0	0	Ki67+	 5356 10742
3714	0	0	Ki67+	 5358 10758
3715	0	0	Ki67+	 5359 10197
3716	0	0	Ki67+	 5360 10047
3717	0	0	Ki67+	 5361 10437
3718	0	0	Ki67+	 5362 10511
3719	0	0	Ki67+	 5364 10096
3720	0	0	Ki67+	 5366 10573
3721	0	0	Ki67+	 5367 10691
3722	0	0	Ki67+	 5373 10766
3723	0	0	Ki67+	 5374 10670
3724	0	0	Ki67+	 5375 10719
3725	0	0	Ki67+	 5378 10179
3726	0	0	Ki67+	 5378 10475
3727	0	0	Ki67+	 5379 10080
3728	0	0	Ki67+	 5379 10556
3729	0	0	Ki67+	 5382 10121
3730	0	0	Ki67+	 5382 10496
3731	0	0	Ki67+	 5384 10151
3732	0	0	Ki67+	 5388 10630
3733	0	0	Ki67+	 5391 10052
3734	0	0	Ki67+	 5395 10745
3735	0	0	Ki67+	 5398 10595
3736	0	0	Ki67+	 5399 10659
3737	0	0	Ki67+	 5402 10696
3738	0	0	Ki67+	 5403 10637
3739	0	0	Ki67+	 5407 10537
3740	0	0	Ki67+	 5411 10104
3741	0	0	Ki67+	 5412 10812
3742	0	0	Ki67+	 5416 10657
3743	0	0	Ki67+	 5416 10718
3744	0	0	Ki67+	 5417 10084
3745	0	0	Ki67+	 5426 10797
3746	0	0	Ki67+	 5428 10171
3747	0	0	Ki67+	 5439 10773
3748	0	0	Ki67+	 5440 10529
3749	0	0	Ki67+	 5452 10801
3750	0	0	Ki67+	 5463 10082
3751	0	0	Ki67+	 5468 10061
3752	0	0	Ki67+	 5472 10411
3753	0	0	Ki67+	 5497 10154
3754	0	0	Ki67+	 5499 10793
3755	0	0	Ki67+	 5501 10186
3756	0	0	Ki67+	 5516 10163
3757	0	0	Ki67+	 5519 10143
3758	0	0	Ki67+	 5519 10321
3759	0	0	Ki67+	 5529 10432
3760	0	0	Ki67+	 5530 10131
3761	0	0	Ki67+	 5533 10772
3762	0	0	Ki67+	 5546 10593
3763	0	0	Ki67+	 5547 10754
3764	0	0	Ki67+	 5554 10069
3765	0	0	Ki67+	 5557 10127
3766	0	0	Ki67+	 5562 10152
3767	0	0	Ki67+	 5562 10175
3768	0	0	Ki67+	 5564 10045
3769	0	0	Ki67+	 5564 10511
3770	0	0	Ki67+	 5565 10084
3771	0	0	Ki67+	 5565 10480
3772	0	0	Ki67+	 5571 10793
3773	0	0	Ki67+	 5573 10747
3774	0	0	Ki67+	 5577 10641
3775	0	0	Ki67+	 5578 10061
3776	0	0	Ki67+	 5582 10087
3777	0	0	Ki67+	 5585 10433
3778	0	0	Ki67+	 5594 10482
3779	0	0	Ki67+	 5597 10677
3780	0	0	Ki67+	 5606 10101
3781	0	0	Ki67+	 5606 10398
3782	0	0	Ki67+	 5606 10647
3783	0	0	Ki67+	 5610 10756
3784	0	0	Ki67+	 5613 10462
3785	0	0	Ki67+	 5614 10434
3786	0	0	Ki67+	 5614 10478
3787	0	0	Ki67+	 4825 10883
3788	0	0	Ki67+	 4834 11053
3789	0	0	Ki67+	 4836 10892
3790	0	0	Ki67+	 4839 11148
3791	0	0	Ki67+	 4851 10875
3792	0	0	Ki67+	 4877 11049
3793	0	0	Ki67+	 4921 10885
3794	0	0	Ki67+	 4947 10879
3795	0	0	Ki67+	 4950 10852
3796	0	0	Ki67+	 4957 10886
3797	0	0	Ki67+	 4962 11043
3798	0	0	Ki67+	 4965 10863
3799	0	0	Ki67+	 4971 11057
3800	0	0	Ki67+	 4981 10854
3801	0	0	Ki67+	 4982 10875
3802	0	0	Ki67+	 4989 11075
3803	0	0	Ki67+	 4992 10860
3804	0	0	Ki67+	 5003 10967
3805	0	0	Ki67+	 5023 10839
3806	0	0	Ki67+	 5024 10870
3807	0	0	Ki67+	 5034 10873
3808	0	0	Ki67+	 5049 10841
3809	0	0	Ki67+	 5058 10996
3810	0	0	Ki67+	 5070 10835
3811	0	0	Ki67+	 5082 10853
3812	0	0	Ki67+	 5089 11006
3813	0	0	Ki67+	 5128 10947
3814	0	0	Ki67+	 5133 10997
3815	0	0	Ki67+	 5175 10937
3816	0	0	Ki67+	 5180 10906
3817	0	0	Ki67+	 5188 11183
3818	0	0	Ki67+	 5204 10842
3819	0	0	Ki67+	 5207 10888
3820	0	0	Ki67+	 5210 10904
3821	0	0	Ki67+	 5217 10848
3822	0	0	Ki67+	 5220 11012
3823	0	0	Ki67+	 5228 10889
3824	0	0	Ki67+	 5229 11112
3825	0	0	Ki67+	 5238 10885
3826	0	0	Ki67+	 5243 10836
3827	0	0	Ki67+	 5243 10901
3828	0	0	Ki67+	 5264 10898
3829	0	0	Ki67+	 5267 11076
3830	0	0	Ki67+	 5271 11102
3831	0	0	Ki67+	 5277 11131
3832	0	0	Ki67+	 5284 11111
3833	0	0	Ki67+	 5298 10897
3834	0	0	Ki67+	 5303 10997
3835	0	0	Ki67+	 5310 11132
3836	0	0	Ki67+	 5316 10856
3837	0	0	Ki67+	 5316 11101
3838	0	0	Ki67+	 5323 10875
3839	0	0	Ki67+	 5337 11077
3840	0	0	Ki67+	 5340 10978
3841	0	0	Ki67+	 5342 10852
3842	0	0	Ki67+	 5344 11108
3843	0	0	Ki67+	 5348 10865
3844	0	0	Ki67+	 5351 11058
3845	0	0	Ki67+	 5364 10845
3846	0	0	Ki67+	 5372 11090
3847	0	0	Ki67+	 5376 10946
3848	0	0	Ki67+	 5381 10967
3849	0	0	Ki67+	 5382 11081
3850	0	0	Ki67+	 5382 11131
3851	0	0	Ki67+	 5395 11044
3852	0	0	Ki67+	 5397 10924
3853	0	0	Ki67+	 5400 11132
3854	0	0	Ki67+	 5406 11086
3855	0	0	Ki67+	 5418 10898
3856	0	0	Ki67+	 5422 11064
3857	0	0	Ki67+	 5428 11090
3858	0	0	Ki67+	 5444 10875
3859	0	0	Ki67+	 5455 11097
3860	0	0	Ki67+	 5458 11080
3861	0	0	Ki67+	 5475 10865
3862	0	0	Ki67+	 5486 11075
3863	0	0	Ki67+	 5486 11104
3864	0	0	Ki67+	 5499 11238
3865	0	0	Ki67+	 5510 11070
3866	0	0	Ki67+	 5513 11095
3867	0	0	Ki67+	 5519 11164
3868	0	0	Ki67+	 5538 11187
3869	0	0	Ki67+	 5545 11126
3870	0	0	Ki67+	 5549 11155
3871	0	0	Ki67+	 5559 11089
3872	0	0	Ki67+	 5569 11202
3873	0	0	Ki67+	 5582 11194
3874	0	0	Ki67+	 5583 11108
3875	0	0	Ki67+	 5584 11070
3876	0	0	Ki67+	 5603 10836
3877	0	0	Ki67+	 5608 11200
3878	0	0	Ki67+	 5614 10856
3879	0	0	Ki67+	 6252 5343
3880	0	0	Ki67+	 6325 5398
3881	0	0	Ki67+	 6326 5268
3882	0	0	Ki67+	 6375 5218
3883	0	0	Ki67+	 6407 5258
3884	0	0	Ki67+	 5626 6164
3885	0	0	Ki67+	 5627 6264
3886	0	0	Ki67+	 5631 6097
3887	0	0	Ki67+	 5633 6178
3888	0	0	Ki67+	 5634 6141
3889	0	0	Ki67+	 5635 6125
3890	0	0	Ki67+	 5638 6018
3891	0	0	Ki67+	 5639 5850
3892	0	0	Ki67+	 5639 6198
3893	0	0	Ki67+	 5645 5802
3894	0	0	Ki67+	 5648 6149
3895	0	0	Ki67+	 5651 6169
3896	0	0	Ki67+	 5654 6029
3897	0	0	Ki67+	 5659 5945
3898	0	0	Ki67+	 5660 6201
3899	0	0	Ki67+	 5665 6089
3900	0	0	Ki67+	 5666 6132
3901	0	0	Ki67+	 5669 6178
3902	0	0	Ki67+	 5671 5893
3903	0	0	Ki67+	 5671 6143
3904	0	0	Ki67+	 5671 6234
3905	0	0	Ki67+	 5675 5870
3906	0	0	Ki67+	 5678 6005
3907	0	0	Ki67+	 5688 5798
3908	0	0	Ki67+	 5691 6076
3909	0	0	Ki67+	 5692 6184
3910	0	0	Ki67+	 5695 5885
3911	0	0	Ki67+	 5697 6160
3912	0	0	Ki67+	 5699 5860
3913	0	0	Ki67+	 5700 6258
3914	0	0	Ki67+	 5702 6217
3915	0	0	Ki67+	 5707 5793
3916	0	0	Ki67+	 5707 6398
3917	0	0	Ki67+	 5708 5949
3918	0	0	Ki67+	 5708 6011
3919	0	0	Ki67+	 5709 6167
3920	0	0	Ki67+	 5709 6250
3921	0	0	Ki67+	 5710 6027
3922	0	0	Ki67+	 5712 6268
3923	0	0	Ki67+	 5714 6093
3924	0	0	Ki67+	 5714 6284
3925	0	0	Ki67+	 5719 5834
3926	0	0	Ki67+	 5720 5919
3927	0	0	Ki67+	 5721 5905
3928	0	0	Ki67+	 5728 5888
3929	0	0	Ki67+	 5728 5977
3930	0	0	Ki67+	 5728 6200
3931	0	0	Ki67+	 5729 5796
3932	0	0	Ki67+	 5729 5815
3933	0	0	Ki67+	 5731 5857
3934	0	0	Ki67+	 5731 5955
3935	0	0	Ki67+	 5732 6052
3936	0	0	Ki67+	 5732 6144
3937	0	0	Ki67+	 5732 6243
3938	0	0	Ki67+	 5733 6125
3939	0	0	Ki67+	 5734 6263
3940	0	0	Ki67+	 5739 6014
3941	0	0	Ki67+	 5739 6074
3942	0	0	Ki67+	 5743 5874
3943	0	0	Ki67+	 5745 5792
3944	0	0	Ki67+	 5749 5883
3945	0	0	Ki67+	 5753 5905
3946	0	0	Ki67+	 5753 6088
3947	0	0	Ki67+	 5753 6150
3948	0	0	Ki67+	 5753 6177
3949	0	0	Ki67+	 5756 5856
3950	0	0	Ki67+	 5758 5971
3951	0	0	Ki67+	 5761 6202
3952	0	0	Ki67+	 5762 6067
3953	0	0	Ki67+	 5763 6173
3954	0	0	Ki67+	 5764 6233
3955	0	0	Ki67+	 5767 5955
3956	0	0	Ki67+	 5768 6310
3957	0	0	Ki67+	 5769 6107
3958	0	0	Ki67+	 5773 5981
3959	0	0	Ki67+	 5776 5833
3960	0	0	Ki67+	 5776 6098
3961	0	0	Ki67+	 5779 5867
3962	0	0	Ki67+	 5779 5909
3963	0	0	Ki67+	 5779 6165
3964	0	0	Ki67+	 5782 5940
3965	0	0	Ki67+	 5783 6249
3966	0	0	Ki67+	 5786 6275
3967	0	0	Ki67+	 5787 6182
3968	0	0	Ki67+	 5788 6142
3969	0	0	Ki67+	 5790 6031
3970	0	0	Ki67+	 5792 6052
3971	0	0	Ki67+	 5795 5836
3972	0	0	Ki67+	 5796 5958
3973	0	0	Ki67+	 5796 6002
3974	0	0	Ki67+	 5797 6111
3975	0	0	Ki67+	 5801 5853
3976	0	0	Ki67+	 5801 6239
3977	0	0	Ki67+	 5802 5924
3978	0	0	Ki67+	 5802 6219
3979	0	0	Ki67+	 5804 6299
3980	0	0	Ki67+	 5808 5715
3981	0	0	Ki67+	 5808 6050
3982	0	0	Ki67+	 5808 6332
3983	0	0	Ki67+	 5809 5912
3984	0	0	Ki67+	 5810 5863
3985	0	0	Ki67+	 5814 6208
3986	0	0	Ki67+	 5819 5935
3987	0	0	Ki67+	 5819 6070
3988	0	0	Ki67+	 5819 6168
3989	0	0	Ki67+	 5822 6237
3990	0	0	Ki67+	 5827 5912
3991	0	0	Ki67+	 5828 6028
3992	0	0	Ki67+	 5828 6183
3993	0	0	Ki67+	 5830 6336
3994	0	0	Ki67+	 5831 5855
3995	0	0	Ki67+	 5831 5865
3996	0	0	Ki67+	 5832 5986
3997	0	0	Ki67+	 5832 6207
3998	0	0	Ki67+	 5834 6309
3999	0	0	Ki67+	 5839 6272
4000	0	0	Ki67+	 5842 5953
4001	0	0	Ki67+	 5842 6200
4002	0	0	Ki67+	 5849 5891
4003	0	0	Ki67+	 5850 6341
4004	0	0	Ki67+	 5854 6297
4005	0	0	Ki67+	 5856 6104
4006	0	0	Ki67+	 5856 6321
4007	0	0	Ki67+	 5857 5997
4008	0	0	Ki67+	 5858 6269
4009	0	0	Ki67+	 5860 5861
4010	0	0	Ki67+	 5861 5908
4011	0	0	Ki67+	 5866 6036
4012	0	0	Ki67+	 5866 6053
4013	0	0	Ki67+	 5871 6127
4014	0	0	Ki67+	 5873 5965
4015	0	0	Ki67+	 5873 6147
4016	0	0	Ki67+	 5873 6236
4017	0	0	Ki67+	 5874 5924
4018	0	0	Ki67+	 5879 5995
4019	0	0	Ki67+	 5881 5943
4020	0	0	Ki67+	 5884 5882
4021	0	0	Ki67+	 5885 6366
4022	0	0	Ki67+	 5891 6042
4023	0	0	Ki67+	 5892 5980
4024	0	0	Ki67+	 5893 6165
4025	0	0	Ki67+	 5894 5903
4026	0	0	Ki67+	 5896 6030
4027	0	0	Ki67+	 5899 5956
4028	0	0	Ki67+	 5900 6319
4029	0	0	Ki67+	 5901 6010
4030	0	0	Ki67+	 5902 6108
4031	0	0	Ki67+	 5902 6383
4032	0	0	Ki67+	 5903 6289
4033	0	0	Ki67+	 5907 6168
4034	0	0	Ki67+	 5910 5975
4035	0	0	Ki67+	 5913 5925
4036	0	0	Ki67+	 5915 6398
4037	0	0	Ki67+	 5924 5986
4038	0	0	Ki67+	 5924 6016
4039	0	0	Ki67+	 5925 6356
4040	0	0	Ki67+	 5926 5882
4041	0	0	Ki67+	 5931 6245
4042	0	0	Ki67+	 5932 5945
4043	0	0	Ki67+	 5932 5958
4044	0	0	Ki67+	 5934 6381
4045	0	0	Ki67+	 5936 6300
4046	0	0	Ki67+	 5937 6032
4047	0	0	Ki67+	 5940 5906
4048	0	0	Ki67+	 5947 6281
4049	0	0	Ki67+	 5948 6238
4050	0	0	Ki67+	 5950 6336
4051	0	0	Ki67+	 5953 5968
4052	0	0	Ki67+	 5956 5931
4053	0	0	Ki67+	 5959 6045
4054	0	0	Ki67+	 5963 6265
4055	0	0	Ki67+	 5964 6007
4056	0	0	Ki67+	 5964 6380
4057	0	0	Ki67+	 5966 6281
4058	0	0	Ki67+	 5966 6305
4059	0	0	Ki67+	 5972 5935
4060	0	0	Ki67+	 5972 6350
4061	0	0	Ki67+	 5978 5868
4062	0	0	Ki67+	 5981 6064
4063	0	0	Ki67+	 5985 5984
4064	0	0	Ki67+	 5987 6021
4065	0	0	Ki67+	 5988 6322
4066	0	0	Ki67+	 5995 5996
4067	0	0	Ki67+	 5995 6114
4068	0	0	Ki67+	 5996 6371
4069	0	0	Ki67+	 5997 5937
4070	0	0	Ki67+	 5997 5975
4071	0	0	Ki67+	 6000 6065
4072	0	0	Ki67+	 6001 6260
4073	0	0	Ki67+	 6003 6017
4074	0	0	Ki67+	 6005 6092
4075	0	0	Ki67+	 6006 6046
4076	0	0	Ki67+	 6007 5984
4077	0	0	Ki67+	 6009 5964
4078	0	0	Ki67+	 6018 6002
4079	0	0	Ki67+	 6028 6139
4080	0	0	Ki67+	 6028 6270
4081	0	0	Ki67+	 6032 6041
4082	0	0	Ki67+	 6039 6173
4083	0	0	Ki67+	 6045 5982
4084	0	0	Ki67+	 6047 6299
4085	0	0	Ki67+	 6051 6329
4086	0	0	Ki67+	 6054 5993
4087	0	0	Ki67+	 6054 6013
4088	0	0	Ki67+	 6054 6034
4089	0	0	Ki67+	 6061 6058
4090	0	0	Ki67+	 6061 6118
4091	0	0	Ki67+	 6064 6169
4092	0	0	Ki67+	 6068 5978
4093	0	0	Ki67+	 6075 6032
4094	0	0	Ki67+	 6079 6087
4095	0	0	Ki67+	 6081 6105
4096	0	0	Ki67+	 6082 5995
4097	0	0	Ki67+	 6083 6192
4098	0	0	Ki67+	 6085 6039
4099	0	0	Ki67+	 6087 6180
4100	0	0	Ki67+	 6088 6322
4101	0	0	Ki67+	 6092 5995
4102	0	0	Ki67+	 6095 6049
4103	0	0	Ki67+	 6096 6020
4104	0	0	Ki67+	 6100 6157
4105	0	0	Ki67+	 6106 6083
4106	0	0	Ki67+	 6110 6283
4107	0	0	Ki67+	 6110 6396
4108	0	0	Ki67+	 6112 6026
4109	0	0	Ki67+	 6114 6189
4110	0	0	Ki67+	 6115 6241
4111	0	0	Ki67+	 6118 6156
4112	0	0	Ki67+	 6119 6116
4113	0	0	Ki67+	 6126 6204
4114	0	0	Ki67+	 6128 6040
4115	0	0	Ki67+	 6139 6240
4116	0	0	Ki67+	 6143 6051
4117	0	0	Ki67+	 6143 6092
4118	0	0	Ki67+	 6143 6311
4119	0	0	Ki67+	 6147 6067
4120	0	0	Ki67+	 6151 6033
4121	0	0	Ki67+	 6152 6128
4122	0	0	Ki67+	 6154 6116
4123	0	0	Ki67+	 6157 6361
4124	0	0	Ki67+	 6160 6141
4125	0	0	Ki67+	 6160 6399
4126	0	0	Ki67+	 6164 6169
4127	0	0	Ki67+	 6168 6273
4128	0	0	Ki67+	 6169 6153
4129	0	0	Ki67+	 6174 6101
4130	0	0	Ki67+	 6177 6179
4131	0	0	Ki67+	 6179 6312
4132	0	0	Ki67+	 6183 6398
4133	0	0	Ki67+	 6193 6118
4134	0	0	Ki67+	 6193 6186
4135	0	0	Ki67+	 6194 6130
4136	0	0	Ki67+	 6197 6092
4137	0	0	Ki67+	 6199 6366
4138	0	0	Ki67+	 6206 6146
4139	0	0	Ki67+	 6210 6230
4140	0	0	Ki67+	 6214 6267
4141	0	0	Ki67+	 6216 6345
4142	0	0	Ki67+	 6221 6167
4143	0	0	Ki67+	 6227 6104
4144	0	0	Ki67+	 6227 6129
4145	0	0	Ki67+	 6231 6376
4146	0	0	Ki67+	 6234 6273
4147	0	0	Ki67+	 6236 5817
4148	0	0	Ki67+	 6236 6198
4149	0	0	Ki67+	 6239 6117
4150	0	0	Ki67+	 6239 6300
4151	0	0	Ki67+	 6242 6215
4152	0	0	Ki67+	 6242 6236
4153	0	0	Ki67+	 6247 5768
4154	0	0	Ki67+	 6247 6360
4155	0	0	Ki67+	 6249 6285
4156	0	0	Ki67+	 6250 6168
4157	0	0	Ki67+	 6251 5889
4158	0	0	Ki67+	 6252 6321
4159	0	0	Ki67+	 6256 6347
4160	0	0	Ki67+	 6258 5925
4161	0	0	Ki67+	 6259 6134
4162	0	0	Ki67+	 6260 6391
4163	0	0	Ki67+	 6261 5867
4164	0	0	Ki67+	 6261 6185
4165	0	0	Ki67+	 6262 6199
4166	0	0	Ki67+	 6267 6340
4167	0	0	Ki67+	 6268 5662
4168	0	0	Ki67+	 6274 6158
4169	0	0	Ki67+	 6276 5894
4170	0	0	Ki67+	 6276 6218
4171	0	0	Ki67+	 6276 6285
4172	0	0	Ki67+	 6278 6243
4173	0	0	Ki67+	 6279 5908
4174	0	0	Ki67+	 6280 6314
4175	0	0	Ki67+	 6281 6176
4176	0	0	Ki67+	 6283 5749
4177	0	0	Ki67+	 6286 5884
4178	0	0	Ki67+	 6290 6390
4179	0	0	Ki67+	 6291 6364
4180	0	0	Ki67+	 6296 5743
4181	0	0	Ki67+	 6299 6199
4182	0	0	Ki67+	 6299 6377
4183	0	0	Ki67+	 6300 5941
4184	0	0	Ki67+	 6301 5910
4185	0	0	Ki67+	 6303 6322
4186	0	0	Ki67+	 6306 6248
4187	0	0	Ki67+	 6307 6216
4188	0	0	Ki67+	 6308 6301
4189	0	0	Ki67+	 6309 5835
4190	0	0	Ki67+	 6310 6280
4191	0	0	Ki67+	 6310 6343
4192	0	0	Ki67+	 6312 5866
4193	0	0	Ki67+	 6313 5887
4194	0	0	Ki67+	 6319 6325
4195	0	0	Ki67+	 6323 5902
4196	0	0	Ki67+	 6323 5916
4197	0	0	Ki67+	 6326 6363
4198	0	0	Ki67+	 6327 5679
4199	0	0	Ki67+	 6328 6232
4200	0	0	Ki67+	 6329 6296
4201	0	0	Ki67+	 6330 6332
4202	0	0	Ki67+	 6331 6390
4203	0	0	Ki67+	 6336 6284
4204	0	0	Ki67+	 6339 6373
4205	0	0	Ki67+	 6343 6261
4206	0	0	Ki67+	 6350 5879
4207	0	0	Ki67+	 6350 6331
4208	0	0	Ki67+	 6352 6284
4209	0	0	Ki67+	 6353 5721
4210	0	0	Ki67+	 6356 6357
4211	0	0	Ki67+	 6357 5747
4212	0	0	Ki67+	 6380 5818
4213	0	0	Ki67+	 6399 5797
4214	0	0	Ki67+	 6399 5815
4215	0	0	Ki67+	 5618 6764
4216	0	0	Ki67+	 5620 6501
4217	0	0	Ki67+	 5621 6561
4218	0	0	Ki67+	 5622 6714
4219	0	0	Ki67+	 5623 7048
4220	0	0	Ki67+	 5628 6755
4221	0	0	Ki67+	 5632 6799
4222	0	0	Ki67+	 5633 6617
4223	0	0	Ki67+	 5634 6639
4224	0	0	Ki67+	 5634 6864
4225	0	0	Ki67+	 5634 6901
4226	0	0	Ki67+	 5638 6504
4227	0	0	Ki67+	 5638 6678
4228	0	0	Ki67+	 5638 7184
4229	0	0	Ki67+	 5639 6529
4230	0	0	Ki67+	 5640 6555
4231	0	0	Ki67+	 5641 6732
4232	0	0	Ki67+	 5643 6599
4233	0	0	Ki67+	 5644 6704
4234	0	0	Ki67+	 5645 6786
4235	0	0	Ki67+	 5650 6482
4236	0	0	Ki67+	 5650 6632
4237	0	0	Ki67+	 5651 7150
4238	0	0	Ki67+	 5654 6581
4239	0	0	Ki67+	 5655 6834
4240	0	0	Ki67+	 5656 6902
4241	0	0	Ki67+	 5658 6881
4242	0	0	Ki67+	 5661 6610
4243	0	0	Ki67+	 5662 6760
4244	0	0	Ki67+	 5664 6541
4245	0	0	Ki67+	 5664 6782
4246	0	0	Ki67+	 5666 6512
4247	0	0	Ki67+	 5666 6745
4248	0	0	Ki67+	 5672 6521
4249	0	0	Ki67+	 5675 6644
4250	0	0	Ki67+	 5675 6661
4251	0	0	Ki67+	 5678 6868
4252	0	0	Ki67+	 5680 6573
4253	0	0	Ki67+	 5681 6495
4254	0	0	Ki67+	 5681 7144
4255	0	0	Ki67+	 5684 6538
4256	0	0	Ki67+	 5684 6621
4257	0	0	Ki67+	 5684 6789
4258	0	0	Ki67+	 5695 7172
4259	0	0	Ki67+	 5699 6508
4260	0	0	Ki67+	 5699 6589
4261	0	0	Ki67+	 5699 6751
4262	0	0	Ki67+	 5707 6646
4263	0	0	Ki67+	 5707 6731
4264	0	0	Ki67+	 5707 6912
4265	0	0	Ki67+	 5708 6614
4266	0	0	Ki67+	 5709 6563
4267	0	0	Ki67+	 5709 6784
4268	0	0	Ki67+	 5711 6818
4269	0	0	Ki67+	 5716 6539
4270	0	0	Ki67+	 5716 7147
4271	0	0	Ki67+	 5718 7197
4272	0	0	Ki67+	 5719 6931
4273	0	0	Ki67+	 5722 6527
4274	0	0	Ki67+	 5723 6814
4275	0	0	Ki67+	 5726 7165
4276	0	0	Ki67+	 5727 6787
4277	0	0	Ki67+	 5728 6591
4278	0	0	Ki67+	 5731 6715
4279	0	0	Ki67+	 5733 6564
4280	0	0	Ki67+	 5734 6762
4281	0	0	Ki67+	 5735 6640
4282	0	0	Ki67+	 5740 6806
4283	0	0	Ki67+	 5742 6856
4284	0	0	Ki67+	 5745 6609
4285	0	0	Ki67+	 5745 6700
4286	0	0	Ki67+	 5746 6744
4287	0	0	Ki67+	 5749 6559
4288	0	0	Ki67+	 5751 6536
4289	0	0	Ki67+	 5751 6878
4290	0	0	Ki67+	 5757 6761
4291	0	0	Ki67+	 5757 7164
4292	0	0	Ki67+	 5759 6581
4293	0	0	Ki67+	 5761 6902
4294	0	0	Ki67+	 5765 6528
4295	0	0	Ki67+	 5768 6731
4296	0	0	Ki67+	 5770 6620
4297	0	0	Ki67+	 5773 6836
4298	0	0	Ki67+	 5774 6779
4299	0	0	Ki67+	 5774 6800
4300	0	0	Ki67+	 5776 6551
4301	0	0	Ki67+	 5778 6598
4302	0	0	Ki67+	 5779 6824
4303	0	0	Ki67+	 5780 6870
4304	0	0	Ki67+	 5782 6715
4305	0	0	Ki67+	 5787 6686
4306	0	0	Ki67+	 5787 6757
4307	0	0	Ki67+	 5790 6731
4308	0	0	Ki67+	 5793 7178
4309	0	0	Ki67+	 5796 6859
4310	0	0	Ki67+	 5797 6807
4311	0	0	Ki67+	 5797 6833
4312	0	0	Ki67+	 5800 6940
4313	0	0	Ki67+	 5803 6725
4314	0	0	Ki67+	 5805 6879
4315	0	0	Ki67+	 5809 6811
4316	0	0	Ki67+	 5809 7185
4317	0	0	Ki67+	 5810 6850
4318	0	0	Ki67+	 5812 6779
4319	0	0	Ki67+	 5814 6657
4320	0	0	Ki67+	 5818 6886
4321	0	0	Ki67+	 5826 6682
4322	0	0	Ki67+	 5826 6702
4323	0	0	Ki67+	 5826 6820
4324	0	0	Ki67+	 5826 6837
4325	0	0	Ki67+	 5827 6936
4326	0	0	Ki67+	 5829 6754
4327	0	0	Ki67+	 5834 6873
4328	0	0	Ki67+	 5835 6851
4329	0	0	Ki67+	 5836 6918
4330	0	0	Ki67+	 5843 6969
4331	0	0	Ki67+	 5844 6731
4332	0	0	Ki67+	 5847 6774
4333	0	0	Ki67+	 5847 6811
4334	0	0	Ki67+	 5852 6762
4335	0	0	Ki67+	 5854 6896
4336	0	0	Ki67+	 5858 6683
4337	0	0	Ki67+	 5859 6943
4338	0	0	Ki67+	 5861 6857
4339	0	0	Ki67+	 5867 6774
4340	0	0	Ki67+	 5867 6973
4341	0	0	Ki67+	 5868 6789
4342	0	0	Ki67+	 5872 6828
4343	0	0	Ki67+	 5876 6932
4344	0	0	Ki67+	 5877 6871
4345	0	0	Ki67+	 5878 6949
4346	0	0	Ki67+	 5880 6757
4347	0	0	Ki67+	 5880 6882
4348	0	0	Ki67+	 5882 6799
4349	0	0	Ki67+	 5882 6841
4350	0	0	Ki67+	 5885 6710
4351	0	0	Ki67+	 5889 6808
4352	0	0	Ki67+	 5890 6861
4353	0	0	Ki67+	 5891 6880
4354	0	0	Ki67+	 5894 6654
4355	0	0	Ki67+	 5895 6897
4356	0	0	Ki67+	 5895 6956
4357	0	0	Ki67+	 5898 6916
4358	0	0	Ki67+	 5900 6772
4359	0	0	Ki67+	 5903 6675
4360	0	0	Ki67+	 5906 6739
4361	0	0	Ki67+	 5906 6821
4362	0	0	Ki67+	 5907 6785
4363	0	0	Ki67+	 5907 6809
4364	0	0	Ki67+	 5908 6977
4365	0	0	Ki67+	 5912 6931
4366	0	0	Ki67+	 5918 6863
4367	0	0	Ki67+	 5919 6876
4368	0	0	Ki67+	 5921 6703
4369	0	0	Ki67+	 5921 6765
4370	0	0	Ki67+	 5921 6804
4371	0	0	Ki67+	 5925 6950
4372	0	0	Ki67+	 5928 6836
4373	0	0	Ki67+	 5929 6911
4374	0	0	Ki67+	 5930 6932
4375	0	0	Ki67+	 5931 6727
4376	0	0	Ki67+	 5934 6882
4377	0	0	Ki67+	 5938 6982
4378	0	0	Ki67+	 5940 6803
4379	0	0	Ki67+	 5941 6850
4380	0	0	Ki67+	 5942 6791
4381	0	0	Ki67+	 5942 6963
4382	0	0	Ki67+	 5943 6410
4383	0	0	Ki67+	 5948 6766
4384	0	0	Ki67+	 5953 6716
4385	0	0	Ki67+	 5955 6748
4386	0	0	Ki67+	 5955 6827
4387	0	0	Ki67+	 5957 6853
4388	0	0	Ki67+	 5957 6917
4389	0	0	Ki67+	 5957 6948
4390	0	0	Ki67+	 5959 6979
4391	0	0	Ki67+	 5961 6882
4392	0	0	Ki67+	 5962 6796
4393	0	0	Ki67+	 5969 6424
4394	0	0	Ki67+	 5975 7003
4395	0	0	Ki67+	 5977 6724
4396	0	0	Ki67+	 5977 6835
4397	0	0	Ki67+	 5977 6898
4398	0	0	Ki67+	 5978 6981
4399	0	0	Ki67+	 5979 6448
4400	0	0	Ki67+	 5979 6756
4401	0	0	Ki67+	 5979 6875
4402	0	0	Ki67+	 5981 6806
4403	0	0	Ki67+	 5983 6705
4404	0	0	Ki67+	 5984 6778
4405	0	0	Ki67+	 5986 6587
4406	0	0	Ki67+	 5988 6924
4407	0	0	Ki67+	 5988 6937
4408	0	0	Ki67+	 5989 6952
4409	0	0	Ki67+	 5990 6440
4410	0	0	Ki67+	 5994 6412
4411	0	0	Ki67+	 5997 6863
4412	0	0	Ki67+	 6001 6713
4413	0	0	Ki67+	 6001 6890
4414	0	0	Ki67+	 6002 6550
4415	0	0	Ki67+	 6006 6582
4416	0	0	Ki67+	 6006 6741
4417	0	0	Ki67+	 6008 6763
4418	0	0	Ki67+	 6008 6782
4419	0	0	Ki67+	 6008 6823
4420	0	0	Ki67+	 6011 6922
4421	0	0	Ki67+	 6016 6448
4422	0	0	Ki67+	 6016 6833
4423	0	0	Ki67+	 6020 6733
4424	0	0	Ki67+	 6020 6952
4425	0	0	Ki67+	 6021 6757
4426	0	0	Ki67+	 6021 6852
4427	0	0	Ki67+	 6023 6713
4428	0	0	Ki67+	 6025 6404
4429	0	0	Ki67+	 6025 6585
4430	0	0	Ki67+	 6027 6909
4431	0	0	Ki67+	 6033 6862
4432	0	0	Ki67+	 6034 6461
4433	0	0	Ki67+	 6037 6875
4434	0	0	Ki67+	 6038 6448
4435	0	0	Ki67+	 6039 6766
4436	0	0	Ki67+	 6040 6808
4437	0	0	Ki67+	 6041 6793
4438	0	0	Ki67+	 6041 6944
4439	0	0	Ki67+	 6042 6891
4440	0	0	Ki67+	 6044 6921
4441	0	0	Ki67+	 6045 6835
4442	0	0	Ki67+	 6048 6408
4443	0	0	Ki67+	 6050 6863
4444	0	0	Ki67+	 6051 6731
4445	0	0	Ki67+	 6053 6887
4446	0	0	Ki67+	 6057 6452
4447	0	0	Ki67+	 6057 6761
4448	0	0	Ki67+	 6060 6790
4449	0	0	Ki67+	 6065 6468
4450	0	0	Ki67+	 6065 6753
4451	0	0	Ki67+	 6069 6803
4452	0	0	Ki67+	 6070 6880
4453	0	0	Ki67+	 6071 6492
4454	0	0	Ki67+	 6071 6910
4455	0	0	Ki67+	 6072 6833
4456	0	0	Ki67+	 6075 6445
4457	0	0	Ki67+	 6078 6772
4458	0	0	Ki67+	 6081 6487
4459	0	0	Ki67+	 6081 6865
4460	0	0	Ki67+	 6085 6476
4461	0	0	Ki67+	 6085 6807
4462	0	0	Ki67+	 6085 6824
4463	0	0	Ki67+	 6088 6410
4464	0	0	Ki67+	 6099 6489
4465	0	0	Ki67+	 6101 6454
4466	0	0	Ki67+	 6105 6419
4467	0	0	Ki67+	 6108 6470
4468	0	0	Ki67+	 6124 6462
4469	0	0	Ki67+	 6134 6841
4470	0	0	Ki67+	 6148 6460
4471	0	0	Ki67+	 6156 6491
4472	0	0	Ki67+	 6156 6609
4473	0	0	Ki67+	 6164 6418
4474	0	0	Ki67+	 6177 6727
4475	0	0	Ki67+	 6183 6411
4476	0	0	Ki67+	 6188 6510
4477	0	0	Ki67+	 6191 6488
4478	0	0	Ki67+	 6198 6717
4479	0	0	Ki67+	 6209 6402
4480	0	0	Ki67+	 6216 6485
4481	0	0	Ki67+	 6223 7119
4482	0	0	Ki67+	 6235 6427
4483	0	0	Ki67+	 6242 6656
4484	0	0	Ki67+	 6244 6457
4485	0	0	Ki67+	 6245 6417
4486	0	0	Ki67+	 6255 6655
4487	0	0	Ki67+	 6258 6473
4488	0	0	Ki67+	 6263 6411
4489	0	0	Ki67+	 6269 6653
4490	0	0	Ki67+	 6275 6436
4491	0	0	Ki67+	 6286 6416
4492	0	0	Ki67+	 6287 6631
4493	0	0	Ki67+	 6298 6417
4494	0	0	Ki67+	 6302 6448
4495	0	0	Ki67+	 6307 6625
4496	0	0	Ki67+	 6318 6403
4497	0	0	Ki67+	 6323 6469
4498	0	0	Ki67+	 6325 6438
4499	0	0	Ki67+	 6327 6421
4500	0	0	Ki67+	 6334 6725
4501	0	0	Ki67+	 6351 6612
4502	0	0	Ki67+	 6352 6436
4503	0	0	Ki67+	 6355 6749
4504	0	0	Ki67+	 6361 6414
4505	0	0	Ki67+	 6362 6458
4506	0	0	Ki67+	 6376 6742
4507	0	0	Ki67+	 6387 7189
4508	0	0	Ki67+	 6398 7176
4509	0	0	Ki67+	 5617 7733
4510	0	0	Ki67+	 5620 7793
4511	0	0	Ki67+	 5623 7353
4512	0	0	Ki67+	 5623 7686
4513	0	0	Ki67+	 5625 7516
4514	0	0	Ki67+	 5626 7826
4515	0	0	Ki67+	 5627 7617
4516	0	0	Ki67+	 5629 7727
4517	0	0	Ki67+	 5630 7873
4518	0	0	Ki67+	 5633 7667
4519	0	0	Ki67+	 5636 7547
4520	0	0	Ki67+	 5637 7746
4521	0	0	Ki67+	 5642 7564
4522	0	0	Ki67+	 5644 7519
4523	0	0	Ki67+	 5644 7727
4524	0	0	Ki67+	 5645 7638
4525	0	0	Ki67+	 5646 7586
4526	0	0	Ki67+	 5651 7608
4527	0	0	Ki67+	 5651 7779
4528	0	0	Ki67+	 5657 7645
4529	0	0	Ki67+	 5665 7836
4530	0	0	Ki67+	 5679 7755
4531	0	0	Ki67+	 5688 7649
4532	0	0	Ki67+	 5689 7688
4533	0	0	Ki67+	 5694 7355
4534	0	0	Ki67+	 5709 7722
4535	0	0	Ki67+	 5710 7697
4536	0	0	Ki67+	 5712 7576
4537	0	0	Ki67+	 5717 7488
4538	0	0	Ki67+	 5717 7644
4539	0	0	Ki67+	 5718 7525
4540	0	0	Ki67+	 5719 7674
4541	0	0	Ki67+	 5719 7754
4542	0	0	Ki67+	 5720 7684
4543	0	0	Ki67+	 5731 7574
4544	0	0	Ki67+	 5733 7228
4545	0	0	Ki67+	 5733 7780
4546	0	0	Ki67+	 5735 7475
4547	0	0	Ki67+	 5735 7691
4548	0	0	Ki67+	 5735 7814
4549	0	0	Ki67+	 5738 7604
4550	0	0	Ki67+	 5739 7742
4551	0	0	Ki67+	 5741 7900
4552	0	0	Ki67+	 5742 7206
4553	0	0	Ki67+	 5743 7434
4554	0	0	Ki67+	 5745 7459
4555	0	0	Ki67+	 5746 7550
4556	0	0	Ki67+	 5752 7786
4557	0	0	Ki67+	 5756 7636
4558	0	0	Ki67+	 5758 7672
4559	0	0	Ki67+	 5759 7844
4560	0	0	Ki67+	 5764 7969
4561	0	0	Ki67+	 5765 7615
4562	0	0	Ki67+	 5768 7211
4563	0	0	Ki67+	 5769 7928
4564	0	0	Ki67+	 5770 7692
4565	0	0	Ki67+	 5770 7891
4566	0	0	Ki67+	 5771 7757
4567	0	0	Ki67+	 5773 7260
4568	0	0	Ki67+	 5773 7862
4569	0	0	Ki67+	 5775 7228
4570	0	0	Ki67+	 5776 7816
4571	0	0	Ki67+	 5781 7742
4572	0	0	Ki67+	 5782 7581
4573	0	0	Ki67+	 5788 7879
4574	0	0	Ki67+	 5789 7556
4575	0	0	Ki67+	 5791 7789
4576	0	0	Ki67+	 5793 7223
4577	0	0	Ki67+	 5794 7868
4578	0	0	Ki67+	 5795 7847
4579	0	0	Ki67+	 5796 7649
4580	0	0	Ki67+	 5800 7917
4581	0	0	Ki67+	 5801 7495
4582	0	0	Ki67+	 5801 7939
4583	0	0	Ki67+	 5802 7690
4584	0	0	Ki67+	 5802 7799
4585	0	0	Ki67+	 5802 7897
4586	0	0	Ki67+	 5804 7509
4587	0	0	Ki67+	 5804 7582
4588	0	0	Ki67+	 5807 7545
4589	0	0	Ki67+	 5809 7821
4590	0	0	Ki67+	 5811 7850
4591	0	0	Ki67+	 5813 7716
4592	0	0	Ki67+	 5813 7897
4593	0	0	Ki67+	 5817 7739
4594	0	0	Ki67+	 5819 7648
4595	0	0	Ki67+	 5823 7748
4596	0	0	Ki67+	 5824 7863
4597	0	0	Ki67+	 5825 7782
4598	0	0	Ki67+	 5826 7546
4599	0	0	Ki67+	 5826 7914
4600	0	0	Ki67+	 5826 7926
4601	0	0	Ki67+	 5827 7838
4602	0	0	Ki67+	 5830 7703
4603	0	0	Ki67+	 5831 7609
4604	0	0	Ki67+	 5831 7800
4605	0	0	Ki67+	 5832 7953
4606	0	0	Ki67+	 5833 7733
4607	0	0	Ki67+	 5834 7505
4608	0	0	Ki67+	 5841 7572
4609	0	0	Ki67+	 5849 7527
4610	0	0	Ki67+	 5850 7743
4611	0	0	Ki67+	 5850 7968
4612	0	0	Ki67+	 5852 7884
4613	0	0	Ki67+	 5855 7901
4614	0	0	Ki67+	 5856 7797
4615	0	0	Ki67+	 5858 7631
4616	0	0	Ki67+	 5858 7718
4617	0	0	Ki67+	 5862 7603
4618	0	0	Ki67+	 5862 7745
4619	0	0	Ki67+	 5863 7563
4620	0	0	Ki67+	 5863 7927
4621	0	0	Ki67+	 5865 7826
4622	0	0	Ki67+	 5868 7857
4623	0	0	Ki67+	 5871 7655
4624	0	0	Ki67+	 5887 7569
4625	0	0	Ki67+	 5887 7910
4626	0	0	Ki67+	 5888 7585
4627	0	0	Ki67+	 5889 7796
4628	0	0	Ki67+	 5891 7620
4629	0	0	Ki67+	 5895 7490
4630	0	0	Ki67+	 5895 7831
4631	0	0	Ki67+	 5897 7983
4632	0	0	Ki67+	 5901 7243
4633	0	0	Ki67+	 5902 7277
4634	0	0	Ki67+	 5903 7508
4635	0	0	Ki67+	 5905 7876
4636	0	0	Ki67+	 5908 7850
4637	0	0	Ki67+	 5910 7917
4638	0	0	Ki67+	 5912 7469
4639	0	0	Ki67+	 5914 7564
4640	0	0	Ki67+	 5914 7724
4641	0	0	Ki67+	 5914 7953
4642	0	0	Ki67+	 5920 7608
4643	0	0	Ki67+	 5920 7995
4644	0	0	Ki67+	 5921 7961
4645	0	0	Ki67+	 5931 7524
4646	0	0	Ki67+	 5932 7492
4647	0	0	Ki67+	 5934 7707
4648	0	0	Ki67+	 5939 7322
4649	0	0	Ki67+	 5941 7592
4650	0	0	Ki67+	 5941 7743
4651	0	0	Ki67+	 5941 7897
4652	0	0	Ki67+	 5941 7943
4653	0	0	Ki67+	 5945 7471
4654	0	0	Ki67+	 5945 7984
4655	0	0	Ki67+	 5946 7555
4656	0	0	Ki67+	 5950 7305
4657	0	0	Ki67+	 5954 7353
4658	0	0	Ki67+	 5957 7520
4659	0	0	Ki67+	 5960 7980
4660	0	0	Ki67+	 5961 7802
4661	0	0	Ki67+	 5963 7774
4662	0	0	Ki67+	 5963 7877
4663	0	0	Ki67+	 5966 7569
4664	0	0	Ki67+	 5970 7595
4665	0	0	Ki67+	 5975 7740
4666	0	0	Ki67+	 5975 7837
4667	0	0	Ki67+	 5975 7926
4668	0	0	Ki67+	 5980 7950
4669	0	0	Ki67+	 5984 7556
4670	0	0	Ki67+	 5987 7540
4671	0	0	Ki67+	 5988 7696
4672	0	0	Ki67+	 5988 7808
4673	0	0	Ki67+	 5989 7895
4674	0	0	Ki67+	 5993 7607
4675	0	0	Ki67+	 5993 7766
4676	0	0	Ki67+	 5993 7936
4677	0	0	Ki67+	 5994 7511
4678	0	0	Ki67+	 5996 7731
4679	0	0	Ki67+	 5996 7969
4680	0	0	Ki67+	 5997 7848
4681	0	0	Ki67+	 6001 7628
4682	0	0	Ki67+	 6004 7269
4683	0	0	Ki67+	 6004 7562
4684	0	0	Ki67+	 6006 7541
4685	0	0	Ki67+	 6006 7579
4686	0	0	Ki67+	 6006 7781
4687	0	0	Ki67+	 6012 7526
4688	0	0	Ki67+	 6013 7943
4689	0	0	Ki67+	 6014 7990
4690	0	0	Ki67+	 6015 7752
4691	0	0	Ki67+	 6015 7969
4692	0	0	Ki67+	 6016 7662
4693	0	0	Ki67+	 6016 7678
4694	0	0	Ki67+	 6018 7649
4695	0	0	Ki67+	 6018 7691
4696	0	0	Ki67+	 6020 7873
4697	0	0	Ki67+	 6022 7801
4698	0	0	Ki67+	 6027 7834
4699	0	0	Ki67+	 6033 7655
4700	0	0	Ki67+	 6037 7671
4701	0	0	Ki67+	 6038 7492
4702	0	0	Ki67+	 6039 7724
4703	0	0	Ki67+	 6042 7929
4704	0	0	Ki67+	 6043 7639
4705	0	0	Ki67+	 6044 7776
4706	0	0	Ki67+	 6046 7613
4707	0	0	Ki67+	 6047 7850
4708	0	0	Ki67+	 6048 7688
4709	0	0	Ki67+	 6051 7752
4710	0	0	Ki67+	 6052 7808
4711	0	0	Ki67+	 6055 7912
4712	0	0	Ki67+	 6060 7735
4713	0	0	Ki67+	 6066 7925
4714	0	0	Ki67+	 6072 7604
4715	0	0	Ki67+	 6074 7862
4716	0	0	Ki67+	 6080 7834
4717	0	0	Ki67+	 6081 7674
4718	0	0	Ki67+	 6081 7818
4719	0	0	Ki67+	 6092 7602
4720	0	0	Ki67+	 6097 7783
4721	0	0	Ki67+	 6102 7638
4722	0	0	Ki67+	 6109 7677
4723	0	0	Ki67+	 6111 7650
4724	0	0	Ki67+	 6111 7819
4725	0	0	Ki67+	 6113 7203
4726	0	0	Ki67+	 6116 7610
4727	0	0	Ki67+	 6118 7588
4728	0	0	Ki67+	 6129 7763
4729	0	0	Ki67+	 6140 7797
4730	0	0	Ki67+	 6143 7652
4731	0	0	Ki67+	 6145 7638
4732	0	0	Ki67+	 6149 7730
4733	0	0	Ki67+	 6151 7743
4734	0	0	Ki67+	 6156 7613
4735	0	0	Ki67+	 6157 7867
4736	0	0	Ki67+	 6167 7730
4737	0	0	Ki67+	 6178 7638
4738	0	0	Ki67+	 6185 7651
4739	0	0	Ki67+	 6192 7521
4740	0	0	Ki67+	 6196 7780
4741	0	0	Ki67+	 6200 7444
4742	0	0	Ki67+	 6219 7772
4743	0	0	Ki67+	 6232 7514
4744	0	0	Ki67+	 6239 7442
4745	0	0	Ki67+	 6240 7573
4746	0	0	Ki67+	 6246 7698
4747	0	0	Ki67+	 6281 7463
4748	0	0	Ki67+	 6314 7342
4749	0	0	Ki67+	 6362 7719
4750	0	0	Ki67+	 6381 7665
4751	0	0	Ki67+	 6382 7598
4752	0	0	Ki67+	 6389 7581
4753	0	0	Ki67+	 6394 7771
4754	0	0	Ki67+	 6395 7749
4755	0	0	Ki67+	 6401 7685
4756	0	0	Ki67+	 6401 7880
4757	0	0	Ki67+	 6403 7717
4758	0	0	Ki67+	 6404 7262
4759	0	0	Ki67+	 6405 7217
4760	0	0	Ki67+	 6405 7840
4761	0	0	Ki67+	 6408 7892
4762	0	0	Ki67+	 6413 7678
4763	0	0	Ki67+	 6413 7942
4764	0	0	Ki67+	 6415 7830
4765	0	0	Ki67+	 6415 7912
4766	0	0	Ki67+	 5621 8553
4767	0	0	Ki67+	 5623 8174
4768	0	0	Ki67+	 5631 8206
4769	0	0	Ki67+	 5644 8470
4770	0	0	Ki67+	 5648 8727
4771	0	0	Ki67+	 5659 8443
4772	0	0	Ki67+	 5659 8732
4773	0	0	Ki67+	 5664 8199
4774	0	0	Ki67+	 5665 8705
4775	0	0	Ki67+	 5666 8630
4776	0	0	Ki67+	 5668 8747
4777	0	0	Ki67+	 5670 8173
4778	0	0	Ki67+	 5672 8764
4779	0	0	Ki67+	 5673 8684
4780	0	0	Ki67+	 5676 8661
4781	0	0	Ki67+	 5682 8395
4782	0	0	Ki67+	 5682 8757
4783	0	0	Ki67+	 5685 8366
4784	0	0	Ki67+	 5685 8431
4785	0	0	Ki67+	 5686 8725
4786	0	0	Ki67+	 5690 8735
4787	0	0	Ki67+	 5692 8784
4788	0	0	Ki67+	 5695 8712
4789	0	0	Ki67+	 5696 8453
4790	0	0	Ki67+	 5697 8608
4791	0	0	Ki67+	 5699 8597
4792	0	0	Ki67+	 5704 8358
4793	0	0	Ki67+	 5704 8545
4794	0	0	Ki67+	 5705 8155
4795	0	0	Ki67+	 5706 8631
4796	0	0	Ki67+	 5709 8421
4797	0	0	Ki67+	 5709 8651
4798	0	0	Ki67+	 5710 8374
4799	0	0	Ki67+	 5710 8572
4800	0	0	Ki67+	 5713 8189
4801	0	0	Ki67+	 5713 8241
4802	0	0	Ki67+	 5713 8466
4803	0	0	Ki67+	 5714 8296
4804	0	0	Ki67+	 5714 8514
4805	0	0	Ki67+	 5715 8347
4806	0	0	Ki67+	 5717 8542
4807	0	0	Ki67+	 5718 8404
4808	0	0	Ki67+	 5718 8617
4809	0	0	Ki67+	 5720 8786
4810	0	0	Ki67+	 5721 8738
4811	0	0	Ki67+	 5722 8771
4812	0	0	Ki67+	 5724 8457
4813	0	0	Ki67+	 5729 8172
4814	0	0	Ki67+	 5729 8562
4815	0	0	Ki67+	 5730 8486
4816	0	0	Ki67+	 5731 8711
4817	0	0	Ki67+	 5734 8650
4818	0	0	Ki67+	 5737 8684
4819	0	0	Ki67+	 5737 8790
4820	0	0	Ki67+	 5739 8319
4821	0	0	Ki67+	 5741 8407
4822	0	0	Ki67+	 5741 8599
4823	0	0	Ki67+	 5743 8491
4824	0	0	Ki67+	 5744 8473
4825	0	0	Ki67+	 5745 8285
4826	0	0	Ki67+	 5746 8162
4827	0	0	Ki67+	 5746 8362
4828	0	0	Ki67+	 5748 8760
4829	0	0	Ki67+	 5749 8434
4830	0	0	Ki67+	 5750 8460
4831	0	0	Ki67+	 5750 8570
4832	0	0	Ki67+	 5750 8676
4833	0	0	Ki67+	 5752 8535
4834	0	0	Ki67+	 5753 8264
4835	0	0	Ki67+	 5757 8388
4836	0	0	Ki67+	 5758 8467
4837	0	0	Ki67+	 5759 8334
4838	0	0	Ki67+	 5760 8145
4839	0	0	Ki67+	 5760 8650
4840	0	0	Ki67+	 5762 8299
4841	0	0	Ki67+	 5763 8515
4842	0	0	Ki67+	 5765 8371
4843	0	0	Ki67+	 5766 8262
4844	0	0	Ki67+	 5766 8781
4845	0	0	Ki67+	 5767 8320
4846	0	0	Ki67+	 5767 8614
4847	0	0	Ki67+	 5767 8736
4848	0	0	Ki67+	 5774 8462
4849	0	0	Ki67+	 5776 8694
4850	0	0	Ki67+	 5777 8600
4851	0	0	Ki67+	 5778 8131
4852	0	0	Ki67+	 5780 8273
4853	0	0	Ki67+	 5781 8343
4854	0	0	Ki67+	 5782 8570
4855	0	0	Ki67+	 5784 8117
4856	0	0	Ki67+	 5788 8475
4857	0	0	Ki67+	 5788 8753
4858	0	0	Ki67+	 5792 8297
4859	0	0	Ki67+	 5792 8368
4860	0	0	Ki67+	 5793 8406
4861	0	0	Ki67+	 5797 8674
4862	0	0	Ki67+	 5798 8648
4863	0	0	Ki67+	 5801 8334
4864	0	0	Ki67+	 5803 8615
4865	0	0	Ki67+	 5808 8287
4866	0	0	Ki67+	 5809 8739
4867	0	0	Ki67+	 5811 8257
4868	0	0	Ki67+	 5813 8433
4869	0	0	Ki67+	 5813 8587
4870	0	0	Ki67+	 5814 8563
4871	0	0	Ki67+	 5815 8311
4872	0	0	Ki67+	 5815 8696
4873	0	0	Ki67+	 5817 8647
4874	0	0	Ki67+	 5818 8244
4875	0	0	Ki67+	 5820 8468
4876	0	0	Ki67+	 5824 8400
4877	0	0	Ki67+	 5832 8323
4878	0	0	Ki67+	 5832 8355
4879	0	0	Ki67+	 5832 8798
4880	0	0	Ki67+	 5833 8593
4881	0	0	Ki67+	 5836 8610
4882	0	0	Ki67+	 5843 8488
4883	0	0	Ki67+	 5844 8461
4884	0	0	Ki67+	 5844 8573
4885	0	0	Ki67+	 5845 8630
4886	0	0	Ki67+	 5846 8210
4887	0	0	Ki67+	 5849 8327
4888	0	0	Ki67+	 5857 8596
4889	0	0	Ki67+	 5857 8663
4890	0	0	Ki67+	 5858 8228
4891	0	0	Ki67+	 5858 8628
4892	0	0	Ki67+	 5859 8500
4893	0	0	Ki67+	 5860 8350
4894	0	0	Ki67+	 5864 8407
4895	0	0	Ki67+	 5865 8178
4896	0	0	Ki67+	 5866 8391
4897	0	0	Ki67+	 5869 8339
4898	0	0	Ki67+	 5874 8460
4899	0	0	Ki67+	 5876 8196
4900	0	0	Ki67+	 5877 8481
4901	0	0	Ki67+	 5880 8665
4902	0	0	Ki67+	 5880 8770
4903	0	0	Ki67+	 5884 8508
4904	0	0	Ki67+	 5888 8263
4905	0	0	Ki67+	 5889 8236
4906	0	0	Ki67+	 5889 8474
4907	0	0	Ki67+	 5892 8226
4908	0	0	Ki67+	 5894 8428
4909	0	0	Ki67+	 5895 8355
4910	0	0	Ki67+	 5895 8461
4911	0	0	Ki67+	 5896 8341
4912	0	0	Ki67+	 5897 8388
4913	0	0	Ki67+	 5898 8185
4914	0	0	Ki67+	 5898 8443
4915	0	0	Ki67+	 5905 8171
4916	0	0	Ki67+	 5905 8403
4917	0	0	Ki67+	 5906 8432
4918	0	0	Ki67+	 5909 8283
4919	0	0	Ki67+	 5909 8296
4920	0	0	Ki67+	 5910 8256
4921	0	0	Ki67+	 5912 8032
4922	0	0	Ki67+	 5913 8502
4923	0	0	Ki67+	 5918 8115
4924	0	0	Ki67+	 5919 8271
4925	0	0	Ki67+	 5919 8791
4926	0	0	Ki67+	 5920 8230
4927	0	0	Ki67+	 5921 8419
4928	0	0	Ki67+	 5921 8455
4929	0	0	Ki67+	 5922 8208
4930	0	0	Ki67+	 5923 8378
4931	0	0	Ki67+	 5924 8295
4932	0	0	Ki67+	 5925 8143
4933	0	0	Ki67+	 5926 8499
4934	0	0	Ki67+	 5930 8720
4935	0	0	Ki67+	 5931 8079
4936	0	0	Ki67+	 5934 8005
4937	0	0	Ki67+	 5934 8051
4938	0	0	Ki67+	 5934 8132
4939	0	0	Ki67+	 5937 8370
4940	0	0	Ki67+	 5938 8202
4941	0	0	Ki67+	 5938 8768
4942	0	0	Ki67+	 5940 8030
4943	0	0	Ki67+	 5944 8291
4944	0	0	Ki67+	 5944 8612
4945	0	0	Ki67+	 5947 8123
4946	0	0	Ki67+	 5948 8321
4947	0	0	Ki67+	 5952 8155
4948	0	0	Ki67+	 5952 8273
4949	0	0	Ki67+	 5953 8789
4950	0	0	Ki67+	 5958 8350
4951	0	0	Ki67+	 5958 8745
4952	0	0	Ki67+	 5959 8053
4953	0	0	Ki67+	 5961 8206
4954	0	0	Ki67+	 5963 8233
4955	0	0	Ki67+	 5964 8297
4956	0	0	Ki67+	 5965 8090
4957	0	0	Ki67+	 5968 8382
4958	0	0	Ki67+	 5970 8461
4959	0	0	Ki67+	 5970 8788
4960	0	0	Ki67+	 5973 8032
4961	0	0	Ki67+	 5974 8752
4962	0	0	Ki67+	 5975 8126
4963	0	0	Ki67+	 5975 8334
4964	0	0	Ki67+	 5975 8416
4965	0	0	Ki67+	 5977 8442
4966	0	0	Ki67+	 5980 8505
4967	0	0	Ki67+	 5984 8365
4968	0	0	Ki67+	 5986 8077
4969	0	0	Ki67+	 5986 8482
4970	0	0	Ki67+	 5986 8549
4971	0	0	Ki67+	 5987 8116
4972	0	0	Ki67+	 5987 8533
4973	0	0	Ki67+	 5989 8211
4974	0	0	Ki67+	 5990 8161
4975	0	0	Ki67+	 5992 8428
4976	0	0	Ki67+	 5995 8773
4977	0	0	Ki67+	 5996 8002
4978	0	0	Ki67+	 5996 8450
4979	0	0	Ki67+	 5997 8243
4980	0	0	Ki67+	 5997 8295
4981	0	0	Ki67+	 6000 8310
4982	0	0	Ki67+	 6002 8141
4983	0	0	Ki67+	 6003 8505
4984	0	0	Ki67+	 6004 8096
4985	0	0	Ki67+	 6006 8110
4986	0	0	Ki67+	 6006 8121
4987	0	0	Ki67+	 6006 8429
4988	0	0	Ki67+	 6007 8344
4989	0	0	Ki67+	 6007 8765
4990	0	0	Ki67+	 6008 8390
4991	0	0	Ki67+	 6009 8010
4992	0	0	Ki67+	 6014 8267
4993	0	0	Ki67+	 6015 8447
4994	0	0	Ki67+	 6018 8311
4995	0	0	Ki67+	 6019 8465
4996	0	0	Ki67+	 6020 8196
4997	0	0	Ki67+	 6022 8716
4998	0	0	Ki67+	 6022 8731
4999	0	0	Ki67+	 6023 8124
5000	0	0	Ki67+	 6023 8227
5001	0	0	Ki67+	 6025 8173
5002	0	0	Ki67+	 6028 8753
5003	0	0	Ki67+	 6029 8261
5004	0	0	Ki67+	 6029 8352
5005	0	0	Ki67+	 6031 8290
5006	0	0	Ki67+	 6031 8517
5007	0	0	Ki67+	 6033 8488
5008	0	0	Ki67+	 6035 8090
5009	0	0	Ki67+	 6036 8371
5010	0	0	Ki67+	 6038 8301
5011	0	0	Ki67+	 6041 8424
5012	0	0	Ki67+	 6042 8249
5013	0	0	Ki67+	 6045 8435
5014	0	0	Ki67+	 6045 8475
5015	0	0	Ki67+	 6046 8697
5016	0	0	Ki67+	 6048 8784
5017	0	0	Ki67+	 6050 8493
5018	0	0	Ki67+	 6053 8391
5019	0	0	Ki67+	 6053 8739
5020	0	0	Ki67+	 6062 8151
5021	0	0	Ki67+	 6063 8105
5022	0	0	Ki67+	 6065 8368
5023	0	0	Ki67+	 6066 8175
5024	0	0	Ki67+	 6067 8724
5025	0	0	Ki67+	 6070 8763
5026	0	0	Ki67+	 6074 8376
5027	0	0	Ki67+	 6077 8694
5028	0	0	Ki67+	 6078 8654
5029	0	0	Ki67+	 6080 8200
5030	0	0	Ki67+	 6082 8308
5031	0	0	Ki67+	 6082 8422
5032	0	0	Ki67+	 6088 8703
5033	0	0	Ki67+	 6092 8127
5034	0	0	Ki67+	 6092 8496
5035	0	0	Ki67+	 6095 8526
5036	0	0	Ki67+	 6099 8313
5037	0	0	Ki67+	 6100 8621
5038	0	0	Ki67+	 6101 8347
5039	0	0	Ki67+	 6102 8796
5040	0	0	Ki67+	 6106 8152
5041	0	0	Ki67+	 6109 8139
5042	0	0	Ki67+	 6111 8463
5043	0	0	Ki67+	 6114 8113
5044	0	0	Ki67+	 6114 8400
5045	0	0	Ki67+	 6115 8357
5046	0	0	Ki67+	 6115 8688
5047	0	0	Ki67+	 6117 8629
5048	0	0	Ki67+	 6122 8486
5049	0	0	Ki67+	 6123 8188
5050	0	0	Ki67+	 6123 8251
5051	0	0	Ki67+	 6125 8065
5052	0	0	Ki67+	 6125 8110
5053	0	0	Ki67+	 6125 8178
5054	0	0	Ki67+	 6129 8303
5055	0	0	Ki67+	 6129 8531
5056	0	0	Ki67+	 6130 8779
5057	0	0	Ki67+	 6132 8756
5058	0	0	Ki67+	 6134 8268
5059	0	0	Ki67+	 6135 8123
5060	0	0	Ki67+	 6135 8738
5061	0	0	Ki67+	 6136 8664
5062	0	0	Ki67+	 6137 8341
5063	0	0	Ki67+	 6138 8498
5064	0	0	Ki67+	 6140 8289
5065	0	0	Ki67+	 6140 8365
5066	0	0	Ki67+	 6141 8305
5067	0	0	Ki67+	 6141 8462
5068	0	0	Ki67+	 6142 8579
5069	0	0	Ki67+	 6143 8650
5070	0	0	Ki67+	 6144 8053
5071	0	0	Ki67+	 6146 8376
5072	0	0	Ki67+	 6146 8626
5073	0	0	Ki67+	 6147 8249
5074	0	0	Ki67+	 6148 8445
5075	0	0	Ki67+	 6149 8070
5076	0	0	Ki67+	 6149 8400
5077	0	0	Ki67+	 6152 8175
5078	0	0	Ki67+	 6153 8153
5079	0	0	Ki67+	 6155 8540
5080	0	0	Ki67+	 6156 8461
5081	0	0	Ki67+	 6157 8108
5082	0	0	Ki67+	 6159 8429
5083	0	0	Ki67+	 6159 8796
5084	0	0	Ki67+	 6160 8474
5085	0	0	Ki67+	 6161 8610
5086	0	0	Ki67+	 6162 8753
5087	0	0	Ki67+	 6164 8517
5088	0	0	Ki67+	 6167 8263
5089	0	0	Ki67+	 6168 8119
5090	0	0	Ki67+	 6170 8618
5091	0	0	Ki67+	 6172 8567
5092	0	0	Ki67+	 6173 8104
5093	0	0	Ki67+	 6174 8214
5094	0	0	Ki67+	 6174 8488
5095	0	0	Ki67+	 6175 8284
5096	0	0	Ki67+	 6176 8518
5097	0	0	Ki67+	 6176 8633
5098	0	0	Ki67+	 6176 8775
5099	0	0	Ki67+	 6177 8590
5100	0	0	Ki67+	 6181 8297
5101	0	0	Ki67+	 6184 8165
5102	0	0	Ki67+	 6184 8247
5103	0	0	Ki67+	 6186 8381
5104	0	0	Ki67+	 6188 8190
5105	0	0	Ki67+	 6189 8556
5106	0	0	Ki67+	 6192 8470
5107	0	0	Ki67+	 6194 8610
5108	0	0	Ki67+	 6199 8527
5109	0	0	Ki67+	 6200 8116
5110	0	0	Ki67+	 6202 8565
5111	0	0	Ki67+	 6207 8259
5112	0	0	Ki67+	 6207 8272
5113	0	0	Ki67+	 6207 8757
5114	0	0	Ki67+	 6220 8141
5115	0	0	Ki67+	 6223 8311
5116	0	0	Ki67+	 6223 8460
5117	0	0	Ki67+	 6224 8188
5118	0	0	Ki67+	 6227 8473
5119	0	0	Ki67+	 6229 8299
5120	0	0	Ki67+	 6233 8247
5121	0	0	Ki67+	 6236 8287
5122	0	0	Ki67+	 6236 8494
5123	0	0	Ki67+	 6239 8130
5124	0	0	Ki67+	 6240 8318
5125	0	0	Ki67+	 6245 8116
5126	0	0	Ki67+	 6245 8544
5127	0	0	Ki67+	 6246 8400
5128	0	0	Ki67+	 6252 8305
5129	0	0	Ki67+	 6253 8680
5130	0	0	Ki67+	 6255 8558
5131	0	0	Ki67+	 6257 8213
5132	0	0	Ki67+	 6257 8471
5133	0	0	Ki67+	 6257 8525
5134	0	0	Ki67+	 6262 8136
5135	0	0	Ki67+	 6265 8270
5136	0	0	Ki67+	 6267 8509
5137	0	0	Ki67+	 6269 8162
5138	0	0	Ki67+	 6271 8180
5139	0	0	Ki67+	 6272 8573
5140	0	0	Ki67+	 6273 8328
5141	0	0	Ki67+	 6274 8346
5142	0	0	Ki67+	 6275 8145
5143	0	0	Ki67+	 6275 8286
5144	0	0	Ki67+	 6279 8192
5145	0	0	Ki67+	 6281 8226
5146	0	0	Ki67+	 6288 8117
5147	0	0	Ki67+	 6288 8569
5148	0	0	Ki67+	 6289 8534
5149	0	0	Ki67+	 6290 8027
5150	0	0	Ki67+	 6293 8426
5151	0	0	Ki67+	 6295 8372
5152	0	0	Ki67+	 6297 8483
5153	0	0	Ki67+	 6300 8453
5154	0	0	Ki67+	 6301 8410
5155	0	0	Ki67+	 6302 8273
5156	0	0	Ki67+	 6304 8164
5157	0	0	Ki67+	 6308 8378
5158	0	0	Ki67+	 6308 8513
5159	0	0	Ki67+	 6313 8348
5160	0	0	Ki67+	 6313 8437
5161	0	0	Ki67+	 6313 8554
5162	0	0	Ki67+	 6314 8573
5163	0	0	Ki67+	 6314 8655
5164	0	0	Ki67+	 6315 8131
5165	0	0	Ki67+	 6318 8008
5166	0	0	Ki67+	 6319 8182
5167	0	0	Ki67+	 6319 8309
5168	0	0	Ki67+	 6320 8209
5169	0	0	Ki67+	 6326 8353
5170	0	0	Ki67+	 6326 8388
5171	0	0	Ki67+	 6328 8369
5172	0	0	Ki67+	 6329 8337
5173	0	0	Ki67+	 6329 8459
5174	0	0	Ki67+	 6335 8536
5175	0	0	Ki67+	 6337 8428
5176	0	0	Ki67+	 6339 8506
5177	0	0	Ki67+	 6341 8412
5178	0	0	Ki67+	 6341 8549
5179	0	0	Ki67+	 6345 8022
5180	0	0	Ki67+	 6346 8155
5181	0	0	Ki67+	 6347 8172
5182	0	0	Ki67+	 6353 8381
5183	0	0	Ki67+	 6354 8229
5184	0	0	Ki67+	 6357 8195
5185	0	0	Ki67+	 6358 8301
5186	0	0	Ki67+	 6359 8342
5187	0	0	Ki67+	 6362 8243
5188	0	0	Ki67+	 6362 8323
5189	0	0	Ki67+	 6362 8432
5190	0	0	Ki67+	 6363 8574
5191	0	0	Ki67+	 6366 8483
5192	0	0	Ki67+	 6374 8153
5193	0	0	Ki67+	 6378 8233
5194	0	0	Ki67+	 6379 8168
5195	0	0	Ki67+	 6379 8321
5196	0	0	Ki67+	 6380 8341
5197	0	0	Ki67+	 6381 8465
5198	0	0	Ki67+	 6384 8523
5199	0	0	Ki67+	 6385 8194
5200	0	0	Ki67+	 6386 8393
5201	0	0	Ki67+	 6392 8460
5202	0	0	Ki67+	 6394 8321
5203	0	0	Ki67+	 6394 8420
5204	0	0	Ki67+	 6407 8454
5205	0	0	Ki67+	 6407 8492
5206	0	0	Ki67+	 6408 8167
5207	0	0	Ki67+	 6409 8504
5208	0	0	Ki67+	 6415 8264
5209	0	0	Ki67+	 6415 8447
5210	0	0	Ki67+	 5627 9186
5211	0	0	Ki67+	 5629 9085
5212	0	0	Ki67+	 5636 9105
5213	0	0	Ki67+	 5637 9115
5214	0	0	Ki67+	 5637 9205
5215	0	0	Ki67+	 5642 9180
5216	0	0	Ki67+	 5644 9479
5217	0	0	Ki67+	 5648 9433
5218	0	0	Ki67+	 5653 9323
5219	0	0	Ki67+	 5654 9364
5220	0	0	Ki67+	 5661 9178
5221	0	0	Ki67+	 5662 9496
5222	0	0	Ki67+	 5663 9119
5223	0	0	Ki67+	 5664 9099
5224	0	0	Ki67+	 5672 9186
5225	0	0	Ki67+	 5674 9283
5226	0	0	Ki67+	 5674 9321
5227	0	0	Ki67+	 5674 9464
5228	0	0	Ki67+	 5678 9033
5229	0	0	Ki67+	 5683 9413
5230	0	0	Ki67+	 5687 9137
5231	0	0	Ki67+	 5694 9365
5232	0	0	Ki67+	 5696 9461
5233	0	0	Ki67+	 5697 9171
5234	0	0	Ki67+	 5698 9433
5235	0	0	Ki67+	 5702 9410
5236	0	0	Ki67+	 5705 9148
5237	0	0	Ki67+	 5707 9128
5238	0	0	Ki67+	 5708 9042
5239	0	0	Ki67+	 5713 8892
5240	0	0	Ki67+	 5720 9055
5241	0	0	Ki67+	 5721 9024
5242	0	0	Ki67+	 5721 9453
5243	0	0	Ki67+	 5724 8804
5244	0	0	Ki67+	 5739 9027
5245	0	0	Ki67+	 5745 9068
5246	0	0	Ki67+	 5749 9080
5247	0	0	Ki67+	 5751 9043
5248	0	0	Ki67+	 5759 8815
5249	0	0	Ki67+	 5759 9119
5250	0	0	Ki67+	 5764 9036
5251	0	0	Ki67+	 5768 9137
5252	0	0	Ki67+	 5778 8804
5253	0	0	Ki67+	 5790 9100
5254	0	0	Ki67+	 5792 9079
5255	0	0	Ki67+	 5793 9037
5256	0	0	Ki67+	 5798 8829
5257	0	0	Ki67+	 5798 9138
5258	0	0	Ki67+	 5800 9028
5259	0	0	Ki67+	 5808 9064
5260	0	0	Ki67+	 5808 9092
5261	0	0	Ki67+	 5810 8806
5262	0	0	Ki67+	 5818 9140
5263	0	0	Ki67+	 5821 8831
5264	0	0	Ki67+	 5822 9124
5265	0	0	Ki67+	 5827 9029
5266	0	0	Ki67+	 5830 9083
5267	0	0	Ki67+	 5831 9049
5268	0	0	Ki67+	 5832 9118
5269	0	0	Ki67+	 5839 9148
5270	0	0	Ki67+	 5845 9076
5271	0	0	Ki67+	 5846 9358
5272	0	0	Ki67+	 5847 9108
5273	0	0	Ki67+	 5856 9035
5274	0	0	Ki67+	 5857 8815
5275	0	0	Ki67+	 5861 9098
5276	0	0	Ki67+	 5866 8838
5277	0	0	Ki67+	 5867 9051
5278	0	0	Ki67+	 5873 9143
5279	0	0	Ki67+	 5880 9096
5280	0	0	Ki67+	 5881 8827
5281	0	0	Ki67+	 5884 9030
5282	0	0	Ki67+	 5884 9127
5283	0	0	Ki67+	 5887 8809
5284	0	0	Ki67+	 5888 9075
5285	0	0	Ki67+	 5891 8830
5286	0	0	Ki67+	 5891 9088
5287	0	0	Ki67+	 5892 8819
5288	0	0	Ki67+	 5895 9102
5289	0	0	Ki67+	 5904 9048
5290	0	0	Ki67+	 5905 8819
5291	0	0	Ki67+	 5908 8918
5292	0	0	Ki67+	 5914 9032
5293	0	0	Ki67+	 5915 9015
5294	0	0	Ki67+	 5918 8985
5295	0	0	Ki67+	 5920 8937
5296	0	0	Ki67+	 5924 8907
5297	0	0	Ki67+	 5925 8956
5298	0	0	Ki67+	 5927 8804
5299	0	0	Ki67+	 5930 8945
5300	0	0	Ki67+	 5930 9059
5301	0	0	Ki67+	 5934 8995
5302	0	0	Ki67+	 5936 8928
5303	0	0	Ki67+	 5947 8948
5304	0	0	Ki67+	 5947 9039
5305	0	0	Ki67+	 5949 9008
5306	0	0	Ki67+	 5960 9051
5307	0	0	Ki67+	 5961 9579
5308	0	0	Ki67+	 5968 8973
5309	0	0	Ki67+	 5969 8897
5310	0	0	Ki67+	 5979 9031
5311	0	0	Ki67+	 5980 9000
5312	0	0	Ki67+	 5981 8900
5313	0	0	Ki67+	 6002 8943
5314	0	0	Ki67+	 6022 8830
5315	0	0	Ki67+	 6022 8930
5316	0	0	Ki67+	 6024 9435
5317	0	0	Ki67+	 6028 8886
5318	0	0	Ki67+	 6037 9414
5319	0	0	Ki67+	 6038 8817
5320	0	0	Ki67+	 6040 9055
5321	0	0	Ki67+	 6042 9007
5322	0	0	Ki67+	 6051 8974
5323	0	0	Ki67+	 6053 9036
5324	0	0	Ki67+	 6055 8932
5325	0	0	Ki67+	 6060 9077
5326	0	0	Ki67+	 6064 8810
5327	0	0	Ki67+	 6064 8981
5328	0	0	Ki67+	 6067 8830
5329	0	0	Ki67+	 6071 8889
5330	0	0	Ki67+	 6072 9216
5331	0	0	Ki67+	 6077 9006
5332	0	0	Ki67+	 6082 8827
5333	0	0	Ki67+	 6085 8906
5334	0	0	Ki67+	 6088 8953
5335	0	0	Ki67+	 6091 9030
5336	0	0	Ki67+	 6092 9074
5337	0	0	Ki67+	 6093 9016
5338	0	0	Ki67+	 6102 8898
5339	0	0	Ki67+	 6103 9044
5340	0	0	Ki67+	 6107 8977
5341	0	0	Ki67+	 6109 8912
5342	0	0	Ki67+	 6110 9007
5343	0	0	Ki67+	 6115 9054
5344	0	0	Ki67+	 6117 8828
5345	0	0	Ki67+	 6118 8895
5346	0	0	Ki67+	 6122 9026
5347	0	0	Ki67+	 6123 8942
5348	0	0	Ki67+	 6131 8901
5349	0	0	Ki67+	 6133 8805
5350	0	0	Ki67+	 6134 8960
5351	0	0	Ki67+	 6139 9073
5352	0	0	Ki67+	 6143 9038
5353	0	0	Ki67+	 6144 9002
5354	0	0	Ki67+	 6148 8972
5355	0	0	Ki67+	 6159 8938
5356	0	0	Ki67+	 6162 8913
5357	0	0	Ki67+	 6164 8990
5358	0	0	Ki67+	 6168 9056
5359	0	0	Ki67+	 6174 9021
5360	0	0	Ki67+	 6179 8957
5361	0	0	Ki67+	 6184 8927
5362	0	0	Ki67+	 6197 8973
5363	0	0	Ki67+	 6197 9076
5364	0	0	Ki67+	 6200 9004
5365	0	0	Ki67+	 6202 9038
5366	0	0	Ki67+	 6203 9200
5367	0	0	Ki67+	 6206 9253
5368	0	0	Ki67+	 6211 9218
5369	0	0	Ki67+	 6211 9281
5370	0	0	Ki67+	 6212 8976
5371	0	0	Ki67+	 6214 9064
5372	0	0	Ki67+	 6214 9270
5373	0	0	Ki67+	 6216 8944
5374	0	0	Ki67+	 6216 9250
5375	0	0	Ki67+	 6221 8921
5376	0	0	Ki67+	 6227 9283
5377	0	0	Ki67+	 6229 9212
5378	0	0	Ki67+	 6230 9083
5379	0	0	Ki67+	 6234 9026
5380	0	0	Ki67+	 6239 9293
5381	0	0	Ki67+	 6241 8969
5382	0	0	Ki67+	 6242 8938
5383	0	0	Ki67+	 6247 8985
5384	0	0	Ki67+	 6252 9070
5385	0	0	Ki67+	 6252 9278
5386	0	0	Ki67+	 6253 8952
5387	0	0	Ki67+	 6258 9002
5388	0	0	Ki67+	 6259 9258
5389	0	0	Ki67+	 6259 9292
5390	0	0	Ki67+	 6261 9307
5391	0	0	Ki67+	 6264 9234
5392	0	0	Ki67+	 6265 9044
5393	0	0	Ki67+	 6272 8974
5394	0	0	Ki67+	 6274 9323
5395	0	0	Ki67+	 6276 9022
5396	0	0	Ki67+	 6287 9228
5397	0	0	Ki67+	 6290 9330
5398	0	0	Ki67+	 6293 9265
5399	0	0	Ki67+	 6296 8982
5400	0	0	Ki67+	 6301 9303
5401	0	0	Ki67+	 6304 9042
5402	0	0	Ki67+	 6312 9346
5403	0	0	Ki67+	 6318 9017
5404	0	0	Ki67+	 6321 8986
5405	0	0	Ki67+	 6335 9474
5406	0	0	Ki67+	 6339 8983
5407	0	0	Ki67+	 6340 9049
5408	0	0	Ki67+	 6344 9065
5409	0	0	Ki67+	 6346 9339
5410	0	0	Ki67+	 6347 9005
5411	0	0	Ki67+	 6358 9370
5412	0	0	Ki67+	 6360 8845
5413	0	0	Ki67+	 6365 9071
5414	0	0	Ki67+	 6366 9098
5415	0	0	Ki67+	 6371 9027
5416	0	0	Ki67+	 6377 9374
5417	0	0	Ki67+	 6378 9000
5418	0	0	Ki67+	 6394 9032
5419	0	0	Ki67+	 6399 9374
5420	0	0	Ki67+	 6401 9009
5421	0	0	Ki67+	 6407 9185
5422	0	0	Ki67+	 6408 8910
5423	0	0	Ki67+	 6409 9074
5424	0	0	Ki67+	 6411 9115
5425	0	0	Ki67+	 6411 9259
5426	0	0	Ki67+	 6415 9536
5427	0	0	Ki67+	 5620 10070
5428	0	0	Ki67+	 5621 10129
5429	0	0	Ki67+	 5622 9927
5430	0	0	Ki67+	 5622 9980
5431	0	0	Ki67+	 5628 9781
5432	0	0	Ki67+	 5631 10015
5433	0	0	Ki67+	 5633 10322
5434	0	0	Ki67+	 5635 10356
5435	0	0	Ki67+	 5637 9933
5436	0	0	Ki67+	 5640 10089
5437	0	0	Ki67+	 5641 10041
5438	0	0	Ki67+	 5643 9901
5439	0	0	Ki67+	 5650 9915
5440	0	0	Ki67+	 5654 9967
5441	0	0	Ki67+	 5654 10034
5442	0	0	Ki67+	 5655 10305
5443	0	0	Ki67+	 5659 9763
5444	0	0	Ki67+	 5659 10148
5445	0	0	Ki67+	 5659 10372
5446	0	0	Ki67+	 5665 10003
5447	0	0	Ki67+	 5665 10320
5448	0	0	Ki67+	 5666 10345
5449	0	0	Ki67+	 5668 10208
5450	0	0	Ki67+	 5672 10082
5451	0	0	Ki67+	 5676 10321
5452	0	0	Ki67+	 5680 9788
5453	0	0	Ki67+	 5680 10347
5454	0	0	Ki67+	 5682 9937
5455	0	0	Ki67+	 5684 10297
5456	0	0	Ki67+	 5685 9899
5457	0	0	Ki67+	 5690 10386
5458	0	0	Ki67+	 5694 10321
5459	0	0	Ki67+	 5695 10061
5460	0	0	Ki67+	 5695 10078
5461	0	0	Ki67+	 5696 9950
5462	0	0	Ki67+	 5696 10036
5463	0	0	Ki67+	 5702 9923
5464	0	0	Ki67+	 5706 10367
5465	0	0	Ki67+	 5708 10336
5466	0	0	Ki67+	 5712 10306
5467	0	0	Ki67+	 5715 10394
5468	0	0	Ki67+	 5717 9897
5469	0	0	Ki67+	 5718 9916
5470	0	0	Ki67+	 5718 10296
5471	0	0	Ki67+	 5718 10381
5472	0	0	Ki67+	 5723 9961
5473	0	0	Ki67+	 5724 10172
5474	0	0	Ki67+	 5724 10362
5475	0	0	Ki67+	 5725 10038
5476	0	0	Ki67+	 5733 10272
5477	0	0	Ki67+	 5734 10333
5478	0	0	Ki67+	 5737 10208
5479	0	0	Ki67+	 5742 10013
5480	0	0	Ki67+	 5746 10269
5481	0	0	Ki67+	 5746 10383
5482	0	0	Ki67+	 5751 9949
5483	0	0	Ki67+	 5751 10188
5484	0	0	Ki67+	 5751 10322
5485	0	0	Ki67+	 5754 9964
5486	0	0	Ki67+	 5761 10291
5487	0	0	Ki67+	 5761 10345
5488	0	0	Ki67+	 5763 9915
5489	0	0	Ki67+	 5765 10172
5490	0	0	Ki67+	 5767 10355
5491	0	0	Ki67+	 5770 10271
5492	0	0	Ki67+	 5774 9877
5493	0	0	Ki67+	 5777 9901
5494	0	0	Ki67+	 5778 10246
5495	0	0	Ki67+	 5778 10379
5496	0	0	Ki67+	 5779 10301
5497	0	0	Ki67+	 5791 10276
5498	0	0	Ki67+	 5799 10327
5499	0	0	Ki67+	 5800 9785
5500	0	0	Ki67+	 5808 9874
5501	0	0	Ki67+	 5808 10255
5502	0	0	Ki67+	 5813 9886
5503	0	0	Ki67+	 5813 10289
5504	0	0	Ki67+	 5816 10216
5505	0	0	Ki67+	 5824 10150
5506	0	0	Ki67+	 5826 10197
5507	0	0	Ki67+	 5826 10226
5508	0	0	Ki67+	 5827 10207
5509	0	0	Ki67+	 5828 10172
5510	0	0	Ki67+	 5830 10260
5511	0	0	Ki67+	 5832 9905
5512	0	0	Ki67+	 5834 10357
5513	0	0	Ki67+	 5835 10397
5514	0	0	Ki67+	 5838 10277
5515	0	0	Ki67+	 5840 10158
5516	0	0	Ki67+	 5843 10232
5517	0	0	Ki67+	 5845 10139
5518	0	0	Ki67+	 5849 10095
5519	0	0	Ki67+	 5850 10197
5520	0	0	Ki67+	 5852 9728
5521	0	0	Ki67+	 5854 10127
5522	0	0	Ki67+	 5855 10323
5523	0	0	Ki67+	 5858 10161
5524	0	0	Ki67+	 5861 10260
5525	0	0	Ki67+	 5864 10301
5526	0	0	Ki67+	 5868 10081
5527	0	0	Ki67+	 5871 10395
5528	0	0	Ki67+	 5872 10211
5529	0	0	Ki67+	 5874 10145
5530	0	0	Ki67+	 5877 10195
5531	0	0	Ki67+	 5878 10181
5532	0	0	Ki67+	 5878 10382
5533	0	0	Ki67+	 5881 10106
5534	0	0	Ki67+	 5883 10249
5535	0	0	Ki67+	 5885 9866
5536	0	0	Ki67+	 5886 10173
5537	0	0	Ki67+	 5886 10212
5538	0	0	Ki67+	 5890 10348
5539	0	0	Ki67+	 5897 10142
5540	0	0	Ki67+	 5900 10035
5541	0	0	Ki67+	 5903 9926
5542	0	0	Ki67+	 5903 10169
5543	0	0	Ki67+	 5908 10063
5544	0	0	Ki67+	 5908 10115
5545	0	0	Ki67+	 5910 10368
5546	0	0	Ki67+	 5911 10027
5547	0	0	Ki67+	 5916 10195
5548	0	0	Ki67+	 5921 9712
5549	0	0	Ki67+	 5921 10061
5550	0	0	Ki67+	 5923 10213
5551	0	0	Ki67+	 5925 9827
5552	0	0	Ki67+	 5925 10154
5553	0	0	Ki67+	 5928 9790
5554	0	0	Ki67+	 5930 9939
5555	0	0	Ki67+	 5930 10030
5556	0	0	Ki67+	 5930 10116
5557	0	0	Ki67+	 5931 10044
5558	0	0	Ki67+	 5937 10089
5559	0	0	Ki67+	 5940 10343
5560	0	0	Ki67+	 5941 10281
5561	0	0	Ki67+	 5942 10061
5562	0	0	Ki67+	 5943 9865
5563	0	0	Ki67+	 5949 10204
5564	0	0	Ki67+	 5950 10148
5565	0	0	Ki67+	 5951 9821
5566	0	0	Ki67+	 5952 10085
5567	0	0	Ki67+	 5954 10115
5568	0	0	Ki67+	 5955 9792
5569	0	0	Ki67+	 5956 9768
5570	0	0	Ki67+	 5956 9879
5571	0	0	Ki67+	 5961 10021
5572	0	0	Ki67+	 5964 9838
5573	0	0	Ki67+	 5965 10124
5574	0	0	Ki67+	 5966 10363
5575	0	0	Ki67+	 5968 9957
5576	0	0	Ki67+	 5971 10064
5577	0	0	Ki67+	 5977 9875
5578	0	0	Ki67+	 5983 9813
5579	0	0	Ki67+	 5983 9920
5580	0	0	Ki67+	 5987 10082
5581	0	0	Ki67+	 5989 9901
5582	0	0	Ki67+	 5995 10054
5583	0	0	Ki67+	 6002 9944
5584	0	0	Ki67+	 6005 9826
5585	0	0	Ki67+	 6005 10132
5586	0	0	Ki67+	 6007 9882
5587	0	0	Ki67+	 6007 9978
5588	0	0	Ki67+	 6015 10073
5589	0	0	Ki67+	 6017 9870
5590	0	0	Ki67+	 6022 9904
5591	0	0	Ki67+	 6025 10097
5592	0	0	Ki67+	 6027 9928
5593	0	0	Ki67+	 6030 9915
5594	0	0	Ki67+	 6030 9959
5595	0	0	Ki67+	 6030 10126
5596	0	0	Ki67+	 6032 10152
5597	0	0	Ki67+	 6035 10055
5598	0	0	Ki67+	 6049 10052
5599	0	0	Ki67+	 6053 9961
5600	0	0	Ki67+	 6064 9979
5601	0	0	Ki67+	 6069 9935
5602	0	0	Ki67+	 6070 10055
5603	0	0	Ki67+	 6074 10082
5604	0	0	Ki67+	 6075 10389
5605	0	0	Ki67+	 6080 10005
5606	0	0	Ki67+	 6092 10053
5607	0	0	Ki67+	 6098 9640
5608	0	0	Ki67+	 6099 10349
5609	0	0	Ki67+	 6106 10114
5610	0	0	Ki67+	 6107 10335
5611	0	0	Ki67+	 6112 10370
5612	0	0	Ki67+	 6125 10372
5613	0	0	Ki67+	 6126 10261
5614	0	0	Ki67+	 6135 10327
5615	0	0	Ki67+	 6139 10342
5616	0	0	Ki67+	 6141 10294
5617	0	0	Ki67+	 6154 10300
5618	0	0	Ki67+	 6158 10250
5619	0	0	Ki67+	 6160 10214
5620	0	0	Ki67+	 6164 10262
5621	0	0	Ki67+	 6176 10178
5622	0	0	Ki67+	 6183 10209
5623	0	0	Ki67+	 6205 10152
5624	0	0	Ki67+	 6208 9851
5625	0	0	Ki67+	 6215 10136
5626	0	0	Ki67+	 6225 10166
5627	0	0	Ki67+	 6239 10192
5628	0	0	Ki67+	 6241 10148
5629	0	0	Ki67+	 6262 10178
5630	0	0	Ki67+	 6270 9733
5631	0	0	Ki67+	 6277 10206
5632	0	0	Ki67+	 6286 9762
5633	0	0	Ki67+	 6293 10168
5634	0	0	Ki67+	 6303 9794
5635	0	0	Ki67+	 6306 9772
5636	0	0	Ki67+	 6318 10207
5637	0	0	Ki67+	 6318 10358
5638	0	0	Ki67+	 6320 9811
5639	0	0	Ki67+	 6332 10187
5640	0	0	Ki67+	 6337 10164
5641	0	0	Ki67+	 6337 10337
5642	0	0	Ki67+	 6341 9699
5643	0	0	Ki67+	 6344 9819
5644	0	0	Ki67+	 6355 10314
5645	0	0	Ki67+	 6356 9649
5646	0	0	Ki67+	 6358 9738
5647	0	0	Ki67+	 6361 9692
5648	0	0	Ki67+	 6361 10145
5649	0	0	Ki67+	 6364 9674
5650	0	0	Ki67+	 6367 9828
5651	0	0	Ki67+	 6372 10166
5652	0	0	Ki67+	 6373 10096
5653	0	0	Ki67+	 6374 9716
5654	0	0	Ki67+	 6376 10141
5655	0	0	Ki67+	 6378 10153
5656	0	0	Ki67+	 6378 10332
5657	0	0	Ki67+	 6381 10299
5658	0	0	Ki67+	 6384 10112
5659	0	0	Ki67+	 6387 10126
5660	0	0	Ki67+	 6389 10093
5661	0	0	Ki67+	 6391 10070
5662	0	0	Ki67+	 6391 10344
5663	0	0	Ki67+	 6394 9685
5664	0	0	Ki67+	 6400 10249
5665	0	0	Ki67+	 6403 9733
5666	0	0	Ki67+	 6405 9665
5667	0	0	Ki67+	 6405 10323
5668	0	0	Ki67+	 6408 9701
5669	0	0	Ki67+	 6409 10232
5670	0	0	Ki67+	 6409 10272
5671	0	0	Ki67+	 6410 9873
5672	0	0	Ki67+	 5618 11052
5673	0	0	Ki67+	 5623 10678
5674	0	0	Ki67+	 5625 10873
5675	0	0	Ki67+	 5627 11162
5676	0	0	Ki67+	 5629 10416
5677	0	0	Ki67+	 5640 10452
5678	0	0	Ki67+	 5641 11116
5679	0	0	Ki67+	 5644 10488
5680	0	0	Ki67+	 5649 10834
5681	0	0	Ki67+	 5649 11078
5682	0	0	Ki67+	 5650 11093
5683	0	0	Ki67+	 5653 10785
5684	0	0	Ki67+	 5654 10677
5685	0	0	Ki67+	 5655 11032
5686	0	0	Ki67+	 5657 11181
5687	0	0	Ki67+	 5662 10874
5688	0	0	Ki67+	 5663 10438
5689	0	0	Ki67+	 5663 10505
5690	0	0	Ki67+	 5668 10472
5691	0	0	Ki67+	 5668 10930
5692	0	0	Ki67+	 5670 10699
5693	0	0	Ki67+	 5673 10531
5694	0	0	Ki67+	 5673 10596
5695	0	0	Ki67+	 5673 10670
5696	0	0	Ki67+	 5676 11010
5697	0	0	Ki67+	 5679 10957
5698	0	0	Ki67+	 5680 10420
5699	0	0	Ki67+	 5680 10543
5700	0	0	Ki67+	 5681 10502
5701	0	0	Ki67+	 5683 11178
5702	0	0	Ki67+	 5684 10903
5703	0	0	Ki67+	 5687 10800
5704	0	0	Ki67+	 5688 10846
5705	0	0	Ki67+	 5696 10405
5706	0	0	Ki67+	 5697 10443
5707	0	0	Ki67+	 5700 10419
5708	0	0	Ki67+	 5704 10704
5709	0	0	Ki67+	 5704 10953
5710	0	0	Ki67+	 5705 10515
5711	0	0	Ki67+	 5706 10543
5712	0	0	Ki67+	 5706 10894
5713	0	0	Ki67+	 5706 11008
5714	0	0	Ki67+	 5707 10474
5715	0	0	Ki67+	 5707 10859
5716	0	0	Ki67+	 5710 10532
5717	0	0	Ki67+	 5710 10916
5718	0	0	Ki67+	 5713 10814
5719	0	0	Ki67+	 5718 10433
5720	0	0	Ki67+	 5719 10935
5721	0	0	Ki67+	 5720 10450
5722	0	0	Ki67+	 5723 10561
5723	0	0	Ki67+	 5724 10530
5724	0	0	Ki67+	 5726 10840
5725	0	0	Ki67+	 5729 10668
5726	0	0	Ki67+	 5731 10511
5727	0	0	Ki67+	 5732 10876
5728	0	0	Ki67+	 5733 10427
5729	0	0	Ki67+	 5736 10680
5730	0	0	Ki67+	 5736 10975
5731	0	0	Ki67+	 5740 10408
5732	0	0	Ki67+	 5742 10550
5733	0	0	Ki67+	 5745 10577
5734	0	0	Ki67+	 5749 10913
5735	0	0	Ki67+	 5750 10894
5736	0	0	Ki67+	 5752 10701
5737	0	0	Ki67+	 5755 10880
5738	0	0	Ki67+	 5759 10749
5739	0	0	Ki67+	 5762 10404
5740	0	0	Ki67+	 5762 10534
5741	0	0	Ki67+	 5764 10429
5742	0	0	Ki67+	 5765 10459
5743	0	0	Ki67+	 5765 10505
5744	0	0	Ki67+	 5765 10908
5745	0	0	Ki67+	 5779 10475
5746	0	0	Ki67+	 5780 10411
5747	0	0	Ki67+	 5780 10438
5748	0	0	Ki67+	 5782 10498
5749	0	0	Ki67+	 5783 10899
5750	0	0	Ki67+	 5784 10866
5751	0	0	Ki67+	 5786 10811
5752	0	0	Ki67+	 5789 10537
5753	0	0	Ki67+	 5792 10566
5754	0	0	Ki67+	 5799 10496
5755	0	0	Ki67+	 5801 10601
5756	0	0	Ki67+	 5802 10524
5757	0	0	Ki67+	 5804 10686
5758	0	0	Ki67+	 5811 10473
5759	0	0	Ki67+	 5816 10523
5760	0	0	Ki67+	 5832 10451
5761	0	0	Ki67+	 5833 10421
5762	0	0	Ki67+	 5842 10547
5763	0	0	Ki67+	 5845 10448
5764	0	0	Ki67+	 5846 10523
5765	0	0	Ki67+	 5848 10468
5766	0	0	Ki67+	 5849 10493
5767	0	0	Ki67+	 5859 10662
5768	0	0	Ki67+	 5859 11084
5769	0	0	Ki67+	 5865 10463
5770	0	0	Ki67+	 5869 10437
5771	0	0	Ki67+	 5870 11062
5772	0	0	Ki67+	 5874 10631
5773	0	0	Ki67+	 5880 11109
5774	0	0	Ki67+	 5884 10640
5775	0	0	Ki67+	 5890 10402
5776	0	0	Ki67+	 5893 10585
5777	0	0	Ki67+	 5893 10601
5778	0	0	Ki67+	 5893 11068
5779	0	0	Ki67+	 5895 10459
5780	0	0	Ki67+	 5898 11049
5781	0	0	Ki67+	 5907 10489
5782	0	0	Ki67+	 5911 10547
5783	0	0	Ki67+	 5917 10570
5784	0	0	Ki67+	 5922 10476
5785	0	0	Ki67+	 5922 10507
5786	0	0	Ki67+	 5925 10638
5787	0	0	Ki67+	 5927 10662
5788	0	0	Ki67+	 5931 10442
5789	0	0	Ki67+	 5941 10547
5790	0	0	Ki67+	 5942 10607
5791	0	0	Ki67+	 5944 10452
5792	0	0	Ki67+	 5953 10665
5793	0	0	Ki67+	 5958 10418
5794	0	0	Ki67+	 5959 10540
5795	0	0	Ki67+	 5973 10435
5796	0	0	Ki67+	 5974 10516
5797	0	0	Ki67+	 5978 10573
5798	0	0	Ki67+	 5980 10494
5799	0	0	Ki67+	 5999 10444
5800	0	0	Ki67+	 6002 10655
5801	0	0	Ki67+	 6003 10700
5802	0	0	Ki67+	 6004 10642
5803	0	0	Ki67+	 6005 11101
5804	0	0	Ki67+	 6006 10841
5805	0	0	Ki67+	 6008 10603
5806	0	0	Ki67+	 6008 10676
5807	0	0	Ki67+	 6009 10521
5808	0	0	Ki67+	 6010 10856
5809	0	0	Ki67+	 6012 10537
5810	0	0	Ki67+	 6015 10466
5811	0	0	Ki67+	 6016 10572
5812	0	0	Ki67+	 6016 11075
5813	0	0	Ki67+	 6017 10705
5814	0	0	Ki67+	 6019 10640
5815	0	0	Ki67+	 6032 10697
5816	0	0	Ki67+	 6034 10556
5817	0	0	Ki67+	 6038 10656
5818	0	0	Ki67+	 6041 10495
5819	0	0	Ki67+	 6041 10677
5820	0	0	Ki67+	 6042 10605
5821	0	0	Ki67+	 6049 10525
5822	0	0	Ki67+	 6060 10523
5823	0	0	Ki67+	 6060 10637
5824	0	0	Ki67+	 6063 10619
5825	0	0	Ki67+	 6065 10432
5826	0	0	Ki67+	 6068 10593
5827	0	0	Ki67+	 6070 10490
5828	0	0	Ki67+	 6071 10577
5829	0	0	Ki67+	 6072 10930
5830	0	0	Ki67+	 6080 10412
5831	0	0	Ki67+	 6080 10538
5832	0	0	Ki67+	 6082 10562
5833	0	0	Ki67+	 6085 10511
5834	0	0	Ki67+	 6095 10442
5835	0	0	Ki67+	 6095 10552
5836	0	0	Ki67+	 6098 10412
5837	0	0	Ki67+	 6102 10904
5838	0	0	Ki67+	 6113 10514
5839	0	0	Ki67+	 6115 10929
5840	0	0	Ki67+	 6121 10525
5841	0	0	Ki67+	 6123 10493
5842	0	0	Ki67+	 6126 10809
5843	0	0	Ki67+	 6127 10772
5844	0	0	Ki67+	 6133 10855
5845	0	0	Ki67+	 6135 11053
5846	0	0	Ki67+	 6136 10836
5847	0	0	Ki67+	 6137 11006
5848	0	0	Ki67+	 6139 10507
5849	0	0	Ki67+	 6139 10891
5850	0	0	Ki67+	 6141 10872
5851	0	0	Ki67+	 6141 11029
5852	0	0	Ki67+	 6145 10801
5853	0	0	Ki67+	 6145 10997
5854	0	0	Ki67+	 6146 10479
5855	0	0	Ki67+	 6153 10917
5856	0	0	Ki67+	 6158 10991
5857	0	0	Ki67+	 6159 11015
5858	0	0	Ki67+	 6172 10967
5859	0	0	Ki67+	 6178 10564
5860	0	0	Ki67+	 6178 10576
5861	0	0	Ki67+	 6178 10632
5862	0	0	Ki67+	 6181 10664
5863	0	0	Ki67+	 6182 10617
5864	0	0	Ki67+	 6183 10591
5865	0	0	Ki67+	 6189 10682
5866	0	0	Ki67+	 6192 11022
5867	0	0	Ki67+	 6195 10754
5868	0	0	Ki67+	 6198 10707
5869	0	0	Ki67+	 6217 10678
5870	0	0	Ki67+	 6234 10648
5871	0	0	Ki67+	 6276 10924
5872	0	0	Ki67+	 6290 10528
5873	0	0	Ki67+	 6301 10605
5874	0	0	Ki67+	 6302 10591
5875	0	0	Ki67+	 6305 10914
5876	0	0	Ki67+	 6309 10939
5877	0	0	Ki67+	 6309 10956
5878	0	0	Ki67+	 6312 10488
5879	0	0	Ki67+	 6312 10638
5880	0	0	Ki67+	 6313 10509
5881	0	0	Ki67+	 6314 10565
5882	0	0	Ki67+	 6314 11022
5883	0	0	Ki67+	 6316 10983
5884	0	0	Ki67+	 6317 11003
5885	0	0	Ki67+	 6320 10958
5886	0	0	Ki67+	 6322 10503
5887	0	0	Ki67+	 6324 11042
5888	0	0	Ki67+	 6329 10561
5889	0	0	Ki67+	 6329 10631
5890	0	0	Ki67+	 6331 10460
5891	0	0	Ki67+	 6334 10878
5892	0	0	Ki67+	 6335 10981
5893	0	0	Ki67+	 6340 10467
5894	0	0	Ki67+	 6340 10957
5895	0	0	Ki67+	 6342 10901
5896	0	0	Ki67+	 6349 10519
5897	0	0	Ki67+	 6349 10535
5898	0	0	Ki67+	 6353 11011
5899	0	0	Ki67+	 6354 10868
5900	0	0	Ki67+	 6357 10438
5901	0	0	Ki67+	 6366 10427
5902	0	0	Ki67+	 6366 10949
5903	0	0	Ki67+	 6368 10460
5904	0	0	Ki67+	 6370 10985
5905	0	0	Ki67+	 6372 11024
5906	0	0	Ki67+	 6376 10506
5907	0	0	Ki67+	 6382 11199
5908	0	0	Ki67+	 6388 10484
5909	0	0	Ki67+	 6388 10859
5910	0	0	Ki67+	 6390 10845
5911	0	0	Ki67+	 6394 10451
5912	0	0	Ki67+	 6394 10983
5913	0	0	Ki67+	 6395 10948
5914	0	0	Ki67+	 6397 10492
5915	0	0	Ki67+	 6404 10429
5916	0	0	Ki67+	 6411 10822
5917	0	0	Ki67+	 6399 11218
5918	0	0	Ki67+	 6409 11263
5919	0	0	Ki67+	 6437 5181
5920	0	0	Ki67+	 6642 5316
5921	0	0	Ki67+	 6741 4543
5922	0	0	Ki67+	 6845 5141
5923	0	0	Ki67+	 6889 4971
5924	0	0	Ki67+	 6906 5137
5925	0	0	Ki67+	 6910 5065
5926	0	0	Ki67+	 6935 4995
5927	0	0	Ki67+	 6986 4906
5928	0	0	Ki67+	 7122 4770
5929	0	0	Ki67+	 7212 5009
5930	0	0	Ki67+	 6420 5481
5931	0	0	Ki67+	 6452 5969
5932	0	0	Ki67+	 6461 5605
5933	0	0	Ki67+	 6471 5800
5934	0	0	Ki67+	 6479 5501
5935	0	0	Ki67+	 6505 5932
5936	0	0	Ki67+	 6507 5951
5937	0	0	Ki67+	 6533 5428
5938	0	0	Ki67+	 6577 5961
5939	0	0	Ki67+	 6587 6001
5940	0	0	Ki67+	 6593 5781
5941	0	0	Ki67+	 6607 5982
5942	0	0	Ki67+	 6615 5755
5943	0	0	Ki67+	 6646 5461
5944	0	0	Ki67+	 6666 5775
5945	0	0	Ki67+	 6682 6052
5946	0	0	Ki67+	 6693 5843
5947	0	0	Ki67+	 6698 5806
5948	0	0	Ki67+	 6703 5837
5949	0	0	Ki67+	 6708 5444
5950	0	0	Ki67+	 6708 5746
5951	0	0	Ki67+	 6713 5682
5952	0	0	Ki67+	 6720 6086
5953	0	0	Ki67+	 6723 5731
5954	0	0	Ki67+	 6735 6087
5955	0	0	Ki67+	 6749 5848
5956	0	0	Ki67+	 6751 5426
5957	0	0	Ki67+	 6753 5782
5958	0	0	Ki67+	 6761 5720
5959	0	0	Ki67+	 6763 5496
5960	0	0	Ki67+	 6769 5835
5961	0	0	Ki67+	 6772 5946
5962	0	0	Ki67+	 6795 6094
5963	0	0	Ki67+	 6798 5529
5964	0	0	Ki67+	 6800 5951
5965	0	0	Ki67+	 6801 5886
5966	0	0	Ki67+	 6813 5866
5967	0	0	Ki67+	 6813 5904
5968	0	0	Ki67+	 6827 5900
5969	0	0	Ki67+	 6844 5418
5970	0	0	Ki67+	 6851 5366
5971	0	0	Ki67+	 6855 5995
5972	0	0	Ki67+	 6861 5974
5973	0	0	Ki67+	 6871 5489
5974	0	0	Ki67+	 6872 6057
5975	0	0	Ki67+	 6876 5923
5976	0	0	Ki67+	 6878 5507
5977	0	0	Ki67+	 6893 5931
5978	0	0	Ki67+	 6894 5984
5979	0	0	Ki67+	 6903 5951
5980	0	0	Ki67+	 6928 6093
5981	0	0	Ki67+	 6929 5895
5982	0	0	Ki67+	 6931 5912
5983	0	0	Ki67+	 6932 5812
5984	0	0	Ki67+	 6935 5923
5985	0	0	Ki67+	 6948 5740
5986	0	0	Ki67+	 6952 5887
5987	0	0	Ki67+	 6955 5788
5988	0	0	Ki67+	 6958 5852
5989	0	0	Ki67+	 6959 5907
5990	0	0	Ki67+	 6968 5600
5991	0	0	Ki67+	 6978 5880
5992	0	0	Ki67+	 6980 6057
5993	0	0	Ki67+	 6983 5939
5994	0	0	Ki67+	 6996 5994
5995	0	0	Ki67+	 7000 5684
5996	0	0	Ki67+	 7001 5859
5997	0	0	Ki67+	 7002 6057
5998	0	0	Ki67+	 7012 5921
5999	0	0	Ki67+	 7016 5890
6000	0	0	Ki67+	 7028 6033
6001	0	0	Ki67+	 7039 6075
6002	0	0	Ki67+	 7041 6100
6003	0	0	Ki67+	 7047 5751
6004	0	0	Ki67+	 7050 6052
6005	0	0	Ki67+	 7054 6014
6006	0	0	Ki67+	 7058 6095
6007	0	0	Ki67+	 7074 6028
6008	0	0	Ki67+	 7079 6046
6009	0	0	Ki67+	 7082 6120
6010	0	0	Ki67+	 7083 5850
6011	0	0	Ki67+	 7084 5623
6012	0	0	Ki67+	 7087 5914
6013	0	0	Ki67+	 7108 6105
6014	0	0	Ki67+	 7125 6064
6015	0	0	Ki67+	 7126 6088
6016	0	0	Ki67+	 7131 6102
6017	0	0	Ki67+	 7137 6117
6018	0	0	Ki67+	 7148 5857
6019	0	0	Ki67+	 7148 6101
6020	0	0	Ki67+	 7160 5712
6021	0	0	Ki67+	 7163 5667
6022	0	0	Ki67+	 7167 5867
6023	0	0	Ki67+	 7185 6098
6024	0	0	Ki67+	 7189 5632
6025	0	0	Ki67+	 6429 6625
6026	0	0	Ki67+	 6437 6835
6027	0	0	Ki67+	 6453 6692
6028	0	0	Ki67+	 6463 6814
6029	0	0	Ki67+	 6578 6178
6030	0	0	Ki67+	 6581 6514
6031	0	0	Ki67+	 6633 6691
6032	0	0	Ki67+	 6657 6311
6033	0	0	Ki67+	 6677 6564
6034	0	0	Ki67+	 6702 6298
6035	0	0	Ki67+	 6702 6914
6036	0	0	Ki67+	 6726 6519
6037	0	0	Ki67+	 6728 6638
6038	0	0	Ki67+	 6736 6748
6039	0	0	Ki67+	 6737 6593
6040	0	0	Ki67+	 6741 6553
6041	0	0	Ki67+	 6742 6764
6042	0	0	Ki67+	 6755 6644
6043	0	0	Ki67+	 6757 6581
6044	0	0	Ki67+	 6761 6542
6045	0	0	Ki67+	 6767 6598
6046	0	0	Ki67+	 6772 6569
6047	0	0	Ki67+	 6779 6647
6048	0	0	Ki67+	 6780 6555
6049	0	0	Ki67+	 6790 6601
6050	0	0	Ki67+	 6803 6661
6051	0	0	Ki67+	 6805 6552
6052	0	0	Ki67+	 6815 6584
6053	0	0	Ki67+	 6816 6618
6054	0	0	Ki67+	 6818 6889
6055	0	0	Ki67+	 6820 6905
6056	0	0	Ki67+	 6822 6679
6057	0	0	Ki67+	 6822 6871
6058	0	0	Ki67+	 6823 6694
6059	0	0	Ki67+	 6825 6648
6060	0	0	Ki67+	 6827 6837
6061	0	0	Ki67+	 6829 6569
6062	0	0	Ki67+	 6839 6580
6063	0	0	Ki67+	 6840 6731
6064	0	0	Ki67+	 6841 6708
6065	0	0	Ki67+	 6846 6811
6066	0	0	Ki67+	 6848 6617
6067	0	0	Ki67+	 6848 6902
6068	0	0	Ki67+	 6849 6679
6069	0	0	Ki67+	 6850 6558
6070	0	0	Ki67+	 6851 6862
6071	0	0	Ki67+	 6852 6653
6072	0	0	Ki67+	 6853 6828
6073	0	0	Ki67+	 6855 6587
6074	0	0	Ki67+	 6856 6697
6075	0	0	Ki67+	 6865 6779
6076	0	0	Ki67+	 6870 6597
6077	0	0	Ki67+	 6873 6633
6078	0	0	Ki67+	 6875 6853
6079	0	0	Ki67+	 6876 6915
6080	0	0	Ki67+	 6877 6887
6081	0	0	Ki67+	 6880 6656
6082	0	0	Ki67+	 6880 6687
6083	0	0	Ki67+	 6884 6767
6084	0	0	Ki67+	 6886 6795
6085	0	0	Ki67+	 6886 6926
6086	0	0	Ki67+	 6889 6726
6087	0	0	Ki67+	 6890 6811
6088	0	0	Ki67+	 6895 6904
6089	0	0	Ki67+	 6896 6680
6090	0	0	Ki67+	 6897 6832
6091	0	0	Ki67+	 6898 6592
6092	0	0	Ki67+	 6899 6611
6093	0	0	Ki67+	 6902 6662
6094	0	0	Ki67+	 6906 6878
6095	0	0	Ki67+	 6908 6636
6096	0	0	Ki67+	 6908 6750
6097	0	0	Ki67+	 6908 6815
6098	0	0	Ki67+	 6918 6830
6099	0	0	Ki67+	 6919 6708
6100	0	0	Ki67+	 6925 6648
6101	0	0	Ki67+	 6927 6920
6102	0	0	Ki67+	 6931 6842
6103	0	0	Ki67+	 6932 6778
6104	0	0	Ki67+	 6933 6608
6105	0	0	Ki67+	 6934 6625
6106	0	0	Ki67+	 6942 6664
6107	0	0	Ki67+	 6948 6866
6108	0	0	Ki67+	 6951 6724
6109	0	0	Ki67+	 6956 6638
6110	0	0	Ki67+	 6957 6689
6111	0	0	Ki67+	 6960 6745
6112	0	0	Ki67+	 6961 6772
6113	0	0	Ki67+	 6961 6923
6114	0	0	Ki67+	 6967 6619
6115	0	0	Ki67+	 6967 6885
6116	0	0	Ki67+	 6970 6672
6117	0	0	Ki67+	 6972 6858
6118	0	0	Ki67+	 6973 6727
6119	0	0	Ki67+	 6976 6699
6120	0	0	Ki67+	 6980 6772
6121	0	0	Ki67+	 6985 6645
6122	0	0	Ki67+	 6985 6927
6123	0	0	Ki67+	 6987 6878
6124	0	0	Ki67+	 6997 6786
6125	0	0	Ki67+	 7003 6727
6126	0	0	Ki67+	 7004 6689
6127	0	0	Ki67+	 7013 6655
6128	0	0	Ki67+	 7016 6905
6129	0	0	Ki67+	 7018 6702
6130	0	0	Ki67+	 7025 6745
6131	0	0	Ki67+	 7032 6669
6132	0	0	Ki67+	 7035 6732
6133	0	0	Ki67+	 7038 6771
6134	0	0	Ki67+	 7047 6691
6135	0	0	Ki67+	 7049 6851
6136	0	0	Ki67+	 7051 6804
6137	0	0	Ki67+	 7053 6885
6138	0	0	Ki67+	 7054 6822
6139	0	0	Ki67+	 7057 6140
6140	0	0	Ki67+	 7064 6780
6141	0	0	Ki67+	 7069 6729
6142	0	0	Ki67+	 7077 6748
6143	0	0	Ki67+	 7077 6870
6144	0	0	Ki67+	 7082 6702
6145	0	0	Ki67+	 7086 6812
6146	0	0	Ki67+	 7086 6906
6147	0	0	Ki67+	 7087 6767
6148	0	0	Ki67+	 7095 6735
6149	0	0	Ki67+	 7097 6723
6150	0	0	Ki67+	 7099 6788
6151	0	0	Ki67+	 7100 6852
6152	0	0	Ki67+	 7104 6150
6153	0	0	Ki67+	 7105 6822
6154	0	0	Ki67+	 7117 6152
6155	0	0	Ki67+	 7117 6877
6156	0	0	Ki67+	 7124 6797
6157	0	0	Ki67+	 7125 6761
6158	0	0	Ki67+	 7125 6860
6159	0	0	Ki67+	 7134 6138
6160	0	0	Ki67+	 7136 6814
6161	0	0	Ki67+	 7137 6831
6162	0	0	Ki67+	 7139 6795
6163	0	0	Ki67+	 7146 6866
6164	0	0	Ki67+	 7149 6901
6165	0	0	Ki67+	 7152 6338
6166	0	0	Ki67+	 7157 6790
6167	0	0	Ki67+	 7168 6775
6168	0	0	Ki67+	 7168 6827
6169	0	0	Ki67+	 7176 6873
6170	0	0	Ki67+	 7182 6883
6171	0	0	Ki67+	 7185 6846
6172	0	0	Ki67+	 7202 6852
6173	0	0	Ki67+	 7203 6884
6174	0	0	Ki67+	 7204 6813
6175	0	0	Ki67+	 7206 6919
6176	0	0	Ki67+	 7211 6157
6177	0	0	Ki67+	 6417 7116
6178	0	0	Ki67+	 6420 7194
6179	0	0	Ki67+	 6423 7253
6180	0	0	Ki67+	 6426 7096
6181	0	0	Ki67+	 6428 7031
6182	0	0	Ki67+	 6428 7130
6183	0	0	Ki67+	 6432 7706
6184	0	0	Ki67+	 6437 7654
6185	0	0	Ki67+	 6439 7174
6186	0	0	Ki67+	 6447 7138
6187	0	0	Ki67+	 6447 7217
6188	0	0	Ki67+	 6449 7189
6189	0	0	Ki67+	 6452 7104
6190	0	0	Ki67+	 6456 7246
6191	0	0	Ki67+	 6458 7490
6192	0	0	Ki67+	 6460 7130
6193	0	0	Ki67+	 6460 7172
6194	0	0	Ki67+	 6465 7206
6195	0	0	Ki67+	 6468 7018
6196	0	0	Ki67+	 6474 7146
6197	0	0	Ki67+	 6477 7234
6198	0	0	Ki67+	 6479 7496
6199	0	0	Ki67+	 6481 7115
6200	0	0	Ki67+	 6481 7159
6201	0	0	Ki67+	 6486 7558
6202	0	0	Ki67+	 6487 7258
6203	0	0	Ki67+	 6492 7086
6204	0	0	Ki67+	 6493 7199
6205	0	0	Ki67+	 6501 7103
6206	0	0	Ki67+	 6504 7138
6207	0	0	Ki67+	 6508 7289
6208	0	0	Ki67+	 6509 7198
6209	0	0	Ki67+	 6510 7169
6210	0	0	Ki67+	 6513 7591
6211	0	0	Ki67+	 6514 7110
6212	0	0	Ki67+	 6527 7495
6213	0	0	Ki67+	 6530 7262
6214	0	0	Ki67+	 6531 7102
6215	0	0	Ki67+	 6535 7146
6216	0	0	Ki67+	 6536 7297
6217	0	0	Ki67+	 6540 7133
6218	0	0	Ki67+	 6541 7199
6219	0	0	Ki67+	 6542 7225
6220	0	0	Ki67+	 6543 7096
6221	0	0	Ki67+	 6546 7076
6222	0	0	Ki67+	 6549 7297
6223	0	0	Ki67+	 6551 7328
6224	0	0	Ki67+	 6553 7183
6225	0	0	Ki67+	 6558 7560
6226	0	0	Ki67+	 6559 7142
6227	0	0	Ki67+	 6561 7311
6228	0	0	Ki67+	 6563 7224
6229	0	0	Ki67+	 6564 7130
6230	0	0	Ki67+	 6566 7110
6231	0	0	Ki67+	 6568 7097
6232	0	0	Ki67+	 6571 7191
6233	0	0	Ki67+	 6571 7324
6234	0	0	Ki67+	 6578 7252
6235	0	0	Ki67+	 6585 7133
6236	0	0	Ki67+	 6585 7333
6237	0	0	Ki67+	 6593 7486
6238	0	0	Ki67+	 6594 7103
6239	0	0	Ki67+	 6598 7175
6240	0	0	Ki67+	 6598 7302
6241	0	0	Ki67+	 6600 7091
6242	0	0	Ki67+	 6607 7336
6243	0	0	Ki67+	 6608 7104
6244	0	0	Ki67+	 6608 7132
6245	0	0	Ki67+	 6612 7442
6246	0	0	Ki67+	 6618 7583
6247	0	0	Ki67+	 6619 7269
6248	0	0	Ki67+	 6624 7192
6249	0	0	Ki67+	 6625 7298
6250	0	0	Ki67+	 6627 7342
6251	0	0	Ki67+	 6631 7464
6252	0	0	Ki67+	 6633 7559
6253	0	0	Ki67+	 6634 7113
6254	0	0	Ki67+	 6635 7145
6255	0	0	Ki67+	 6635 7323
6256	0	0	Ki67+	 6636 7440
6257	0	0	Ki67+	 6639 7024
6258	0	0	Ki67+	 6642 7104
6259	0	0	Ki67+	 6650 7320
6260	0	0	Ki67+	 6656 7465
6261	0	0	Ki67+	 6657 7279
6262	0	0	Ki67+	 6660 6986
6263	0	0	Ki67+	 6661 7127
6264	0	0	Ki67+	 6661 7147
6265	0	0	Ki67+	 6662 7323
6266	0	0	Ki67+	 6663 7345
6267	0	0	Ki67+	 6668 7429
6268	0	0	Ki67+	 6671 7477
6269	0	0	Ki67+	 6673 7198
6270	0	0	Ki67+	 6673 7214
6271	0	0	Ki67+	 6674 7341
6272	0	0	Ki67+	 6684 7260
6273	0	0	Ki67+	 6685 7309
6274	0	0	Ki67+	 6687 7457
6275	0	0	Ki67+	 6691 7128
6276	0	0	Ki67+	 6692 7182
6277	0	0	Ki67+	 6693 7286
6278	0	0	Ki67+	 6698 7355
6279	0	0	Ki67+	 6701 6945
6280	0	0	Ki67+	 6703 7126
6281	0	0	Ki67+	 6703 7235
6282	0	0	Ki67+	 6706 7346
6283	0	0	Ki67+	 6712 7262
6284	0	0	Ki67+	 6712 7512
6285	0	0	Ki67+	 6712 7706
6286	0	0	Ki67+	 6717 7228
6287	0	0	Ki67+	 6720 7291
6288	0	0	Ki67+	 6722 7161
6289	0	0	Ki67+	 6729 7303
6290	0	0	Ki67+	 6730 7368
6291	0	0	Ki67+	 6734 6994
6292	0	0	Ki67+	 6735 7252
6293	0	0	Ki67+	 6744 7373
6294	0	0	Ki67+	 6747 7311
6295	0	0	Ki67+	 6747 7347
6296	0	0	Ki67+	 6747 7584
6297	0	0	Ki67+	 6750 7473
6298	0	0	Ki67+	 6751 7241
6299	0	0	Ki67+	 6753 7171
6300	0	0	Ki67+	 6754 7154
6301	0	0	Ki67+	 6764 7669
6302	0	0	Ki67+	 6766 7318
6303	0	0	Ki67+	 6768 7507
6304	0	0	Ki67+	 6770 7257
6305	0	0	Ki67+	 6776 7217
6306	0	0	Ki67+	 6777 7153
6307	0	0	Ki67+	 6780 7726
6308	0	0	Ki67+	 6788 7175
6309	0	0	Ki67+	 6792 7357
6310	0	0	Ki67+	 6798 7207
6311	0	0	Ki67+	 6800 7533
6312	0	0	Ki67+	 6803 7601
6313	0	0	Ki67+	 6804 7288
6314	0	0	Ki67+	 6804 7505
6315	0	0	Ki67+	 6804 7710
6316	0	0	Ki67+	 6807 7551
6317	0	0	Ki67+	 6817 7223
6318	0	0	Ki67+	 6817 7246
6319	0	0	Ki67+	 6817 7507
6320	0	0	Ki67+	 6819 6978
6321	0	0	Ki67+	 6822 6955
6322	0	0	Ki67+	 6825 7157
6323	0	0	Ki67+	 6828 7005
6324	0	0	Ki67+	 6834 6941
6325	0	0	Ki67+	 6838 6977
6326	0	0	Ki67+	 6842 7642
6327	0	0	Ki67+	 6844 7026
6328	0	0	Ki67+	 6844 7199
6329	0	0	Ki67+	 6851 6962
6330	0	0	Ki67+	 6854 7409
6331	0	0	Ki67+	 6856 6994
6332	0	0	Ki67+	 6857 6946
6333	0	0	Ki67+	 6870 7164
6334	0	0	Ki67+	 6871 6941
6335	0	0	Ki67+	 6873 7032
6336	0	0	Ki67+	 6874 7010
6337	0	0	Ki67+	 6876 7200
6338	0	0	Ki67+	 6882 7638
6339	0	0	Ki67+	 6884 7009
6340	0	0	Ki67+	 6884 7320
6341	0	0	Ki67+	 6888 7721
6342	0	0	Ki67+	 6889 7192
6343	0	0	Ki67+	 6889 7267
6344	0	0	Ki67+	 6890 7702
6345	0	0	Ki67+	 6899 6936
6346	0	0	Ki67+	 6904 6978
6347	0	0	Ki67+	 6905 7719
6348	0	0	Ki67+	 6907 7512
6349	0	0	Ki67+	 6909 7259
6350	0	0	Ki67+	 6915 7689
6351	0	0	Ki67+	 6916 7008
6352	0	0	Ki67+	 6918 7305
6353	0	0	Ki67+	 6920 7468
6354	0	0	Ki67+	 6926 6949
6355	0	0	Ki67+	 6926 6995
6356	0	0	Ki67+	 6928 7148
6357	0	0	Ki67+	 6928 7711
6358	0	0	Ki67+	 6931 7484
6359	0	0	Ki67+	 6932 6978
6360	0	0	Ki67+	 6932 7330
6361	0	0	Ki67+	 6935 7231
6362	0	0	Ki67+	 6947 7727
6363	0	0	Ki67+	 6950 6943
6364	0	0	Ki67+	 6952 7026
6365	0	0	Ki67+	 6959 6957
6366	0	0	Ki67+	 6959 6999
6367	0	0	Ki67+	 6960 7607
6368	0	0	Ki67+	 6963 7269
6369	0	0	Ki67+	 6966 7630
6370	0	0	Ki67+	 6970 7585
6371	0	0	Ki67+	 6973 7440
6372	0	0	Ki67+	 6975 7331
6373	0	0	Ki67+	 6977 7714
6374	0	0	Ki67+	 6978 6957
6375	0	0	Ki67+	 6978 7662
6376	0	0	Ki67+	 6981 7195
6377	0	0	Ki67+	 6982 7106
6378	0	0	Ki67+	 6985 7631
6379	0	0	Ki67+	 6991 7178
6380	0	0	Ki67+	 6991 7439
6381	0	0	Ki67+	 6991 7606
6382	0	0	Ki67+	 6992 6983
6383	0	0	Ki67+	 6995 7134
6384	0	0	Ki67+	 6998 7695
6385	0	0	Ki67+	 7000 7366
6386	0	0	Ki67+	 7000 7430
6387	0	0	Ki67+	 7001 7070
6388	0	0	Ki67+	 7003 7283
6389	0	0	Ki67+	 7005 7260
6390	0	0	Ki67+	 7006 7480
6391	0	0	Ki67+	 7009 7161
6392	0	0	Ki67+	 7011 7399
6393	0	0	Ki67+	 7012 6948
6394	0	0	Ki67+	 7012 7640
6395	0	0	Ki67+	 7012 7660
6396	0	0	Ki67+	 7014 7317
6397	0	0	Ki67+	 7014 7613
6398	0	0	Ki67+	 7015 7435
6399	0	0	Ki67+	 7016 7188
6400	0	0	Ki67+	 7018 7270
6401	0	0	Ki67+	 7018 7559
6402	0	0	Ki67+	 7018 7584
6403	0	0	Ki67+	 7021 7016
6404	0	0	Ki67+	 7024 7353
6405	0	0	Ki67+	 7025 7474
6406	0	0	Ki67+	 7026 7249
6407	0	0	Ki67+	 7027 7514
6408	0	0	Ki67+	 7028 7719
6409	0	0	Ki67+	 7029 6932
6410	0	0	Ki67+	 7029 7002
6411	0	0	Ki67+	 7033 6968
6412	0	0	Ki67+	 7034 7539
6413	0	0	Ki67+	 7034 7659
6414	0	0	Ki67+	 7035 7285
6415	0	0	Ki67+	 7040 7168
6416	0	0	Ki67+	 7040 7328
6417	0	0	Ki67+	 7041 7414
6418	0	0	Ki67+	 7041 7609
6419	0	0	Ki67+	 7043 7578
6420	0	0	Ki67+	 7043 7727
6421	0	0	Ki67+	 7050 7449
6422	0	0	Ki67+	 7050 7554
6423	0	0	Ki67+	 7050 7631
6424	0	0	Ki67+	 7051 7082
6425	0	0	Ki67+	 7052 7007
6426	0	0	Ki67+	 7053 7276
6427	0	0	Ki67+	 7056 6984
6428	0	0	Ki67+	 7057 7246
6429	0	0	Ki67+	 7058 7701
6430	0	0	Ki67+	 7059 7593
6431	0	0	Ki67+	 7067 7296
6432	0	0	Ki67+	 7067 7401
6433	0	0	Ki67+	 7067 7505
6434	0	0	Ki67+	 7069 7137
6435	0	0	Ki67+	 7071 7461
6436	0	0	Ki67+	 7075 7671
6437	0	0	Ki67+	 7076 7494
6438	0	0	Ki67+	 7077 7640
6439	0	0	Ki67+	 7079 7553
6440	0	0	Ki67+	 7080 6958
6441	0	0	Ki67+	 7082 6946
6442	0	0	Ki67+	 7084 7267
6443	0	0	Ki67+	 7085 7095
6444	0	0	Ki67+	 7086 7249
6445	0	0	Ki67+	 7086 7296
6446	0	0	Ki67+	 7086 7712
6447	0	0	Ki67+	 7088 7537
6448	0	0	Ki67+	 7089 7485
6449	0	0	Ki67+	 7089 7565
6450	0	0	Ki67+	 7090 7607
6451	0	0	Ki67+	 7091 7418
6452	0	0	Ki67+	 7092 6980
6453	0	0	Ki67+	 7095 7187
6454	0	0	Ki67+	 7095 7516
6455	0	0	Ki67+	 7096 7498
6456	0	0	Ki67+	 7098 7093
6457	0	0	Ki67+	 7100 7353
6458	0	0	Ki67+	 7101 7698
6459	0	0	Ki67+	 7103 7000
6460	0	0	Ki67+	 7103 7612
6461	0	0	Ki67+	 7104 7112
6462	0	0	Ki67+	 7106 7448
6463	0	0	Ki67+	 7108 6966
6464	0	0	Ki67+	 7108 6983
6465	0	0	Ki67+	 7111 7401
6466	0	0	Ki67+	 7114 7679
6467	0	0	Ki67+	 7116 7270
6468	0	0	Ki67+	 7116 7484
6469	0	0	Ki67+	 7116 7639
6470	0	0	Ki67+	 7120 7293
6471	0	0	Ki67+	 7124 7133
6472	0	0	Ki67+	 7132 6955
6473	0	0	Ki67+	 7132 7003
6474	0	0	Ki67+	 7136 7672
6475	0	0	Ki67+	 7137 7596
6476	0	0	Ki67+	 7138 7716
6477	0	0	Ki67+	 7143 7146
6478	0	0	Ki67+	 7143 7703
6479	0	0	Ki67+	 7145 7645
6480	0	0	Ki67+	 7149 6985
6481	0	0	Ki67+	 7149 7478
6482	0	0	Ki67+	 7150 7273
6483	0	0	Ki67+	 7156 7544
6484	0	0	Ki67+	 7161 7116
6485	0	0	Ki67+	 7161 7651
6486	0	0	Ki67+	 7164 7005
6487	0	0	Ki67+	 7164 7301
6488	0	0	Ki67+	 7164 7627
6489	0	0	Ki67+	 7168 7713
6490	0	0	Ki67+	 7170 7500
6491	0	0	Ki67+	 7171 7675
6492	0	0	Ki67+	 7174 7488
6493	0	0	Ki67+	 7181 6970
6494	0	0	Ki67+	 7187 7125
6495	0	0	Ki67+	 7192 7506
6496	0	0	Ki67+	 7192 7650
6497	0	0	Ki67+	 7194 7607
6498	0	0	Ki67+	 7198 7699
6499	0	0	Ki67+	 7199 7566
6500	0	0	Ki67+	 7205 7685
6501	0	0	Ki67+	 7207 7429
6502	0	0	Ki67+	 7214 7511
6503	0	0	Ki67+	 7215 7149
6504	0	0	Ki67+	 6417 8179
6505	0	0	Ki67+	 6417 8403
6506	0	0	Ki67+	 6420 8479
6507	0	0	Ki67+	 6421 8230
6508	0	0	Ki67+	 6422 7818
6509	0	0	Ki67+	 6423 7880
6510	0	0	Ki67+	 6425 8358
6511	0	0	Ki67+	 6427 8206
6512	0	0	Ki67+	 6430 8386
6513	0	0	Ki67+	 6435 8240
6514	0	0	Ki67+	 6438 8336
6515	0	0	Ki67+	 6442 7932
6516	0	0	Ki67+	 6442 8394
6517	0	0	Ki67+	 6442 8430
6518	0	0	Ki67+	 6443 7776
6519	0	0	Ki67+	 6445 8511
6520	0	0	Ki67+	 6447 8379
6521	0	0	Ki67+	 6452 7947
6522	0	0	Ki67+	 6453 8486
6523	0	0	Ki67+	 6456 7959
6524	0	0	Ki67+	 6459 8127
6525	0	0	Ki67+	 6459 8392
6526	0	0	Ki67+	 6464 8259
6527	0	0	Ki67+	 6465 8220
6528	0	0	Ki67+	 6466 8356
6529	0	0	Ki67+	 6469 7954
6530	0	0	Ki67+	 6471 8440
6531	0	0	Ki67+	 6474 8455
6532	0	0	Ki67+	 6476 8121
6533	0	0	Ki67+	 6476 8362
6534	0	0	Ki67+	 6476 8409
6535	0	0	Ki67+	 6480 7734
6536	0	0	Ki67+	 6481 8509
6537	0	0	Ki67+	 6482 7924
6538	0	0	Ki67+	 6484 8487
6539	0	0	Ki67+	 6488 8089
6540	0	0	Ki67+	 6489 8226
6541	0	0	Ki67+	 6490 7845
6542	0	0	Ki67+	 6490 8136
6543	0	0	Ki67+	 6491 8076
6544	0	0	Ki67+	 6495 7759
6545	0	0	Ki67+	 6496 8256
6546	0	0	Ki67+	 6497 8058
6547	0	0	Ki67+	 6497 8389
6548	0	0	Ki67+	 6499 8178
6549	0	0	Ki67+	 6500 7947
6550	0	0	Ki67+	 6507 7798
6551	0	0	Ki67+	 6508 8103
6552	0	0	Ki67+	 6509 7866
6553	0	0	Ki67+	 6510 8042
6554	0	0	Ki67+	 6512 7844
6555	0	0	Ki67+	 6513 8516
6556	0	0	Ki67+	 6517 8131
6557	0	0	Ki67+	 6519 8068
6558	0	0	Ki67+	 6519 8236
6559	0	0	Ki67+	 6524 8093
6560	0	0	Ki67+	 6524 8399
6561	0	0	Ki67+	 6525 8026
6562	0	0	Ki67+	 6525 8278
6563	0	0	Ki67+	 6526 7793
6564	0	0	Ki67+	 6526 8461
6565	0	0	Ki67+	 6527 8261
6566	0	0	Ki67+	 6528 8039
6567	0	0	Ki67+	 6535 8487
6568	0	0	Ki67+	 6536 8507
6569	0	0	Ki67+	 6538 8203
6570	0	0	Ki67+	 6539 7881
6571	0	0	Ki67+	 6540 7849
6572	0	0	Ki67+	 6540 8309
6573	0	0	Ki67+	 6542 8190
6574	0	0	Ki67+	 6546 8522
6575	0	0	Ki67+	 6548 7902
6576	0	0	Ki67+	 6548 8212
6577	0	0	Ki67+	 6548 8283
6578	0	0	Ki67+	 6552 7799
6579	0	0	Ki67+	 6553 8027
6580	0	0	Ki67+	 6555 8002
6581	0	0	Ki67+	 6556 7876
6582	0	0	Ki67+	 6556 7954
6583	0	0	Ki67+	 6557 7928
6584	0	0	Ki67+	 6561 8252
6585	0	0	Ki67+	 6562 8515
6586	0	0	Ki67+	 6563 7847
6587	0	0	Ki67+	 6564 8096
6588	0	0	Ki67+	 6566 8146
6589	0	0	Ki67+	 6568 8171
6590	0	0	Ki67+	 6568 8487
6591	0	0	Ki67+	 6569 7958
6592	0	0	Ki67+	 6570 7897
6593	0	0	Ki67+	 6575 8332
6594	0	0	Ki67+	 6576 7767
6595	0	0	Ki67+	 6576 7875
6596	0	0	Ki67+	 6576 8452
6597	0	0	Ki67+	 6582 7994
6598	0	0	Ki67+	 6582 8219
6599	0	0	Ki67+	 6584 8113
6600	0	0	Ki67+	 6584 8321
6601	0	0	Ki67+	 6586 8370
6602	0	0	Ki67+	 6588 7963
6603	0	0	Ki67+	 6590 7895
6604	0	0	Ki67+	 6591 8168
6605	0	0	Ki67+	 6595 8527
6606	0	0	Ki67+	 6597 8078
6607	0	0	Ki67+	 6598 7767
6608	0	0	Ki67+	 6603 7800
6609	0	0	Ki67+	 6605 8208
6610	0	0	Ki67+	 6605 8386
6611	0	0	Ki67+	 6613 8316
6612	0	0	Ki67+	 6618 8065
6613	0	0	Ki67+	 6619 8050
6614	0	0	Ki67+	 6622 7898
6615	0	0	Ki67+	 6622 8494
6616	0	0	Ki67+	 6623 8017
6617	0	0	Ki67+	 6625 8518
6618	0	0	Ki67+	 6627 8360
6619	0	0	Ki67+	 6628 8505
6620	0	0	Ki67+	 6632 8129
6621	0	0	Ki67+	 6632 8141
6622	0	0	Ki67+	 6633 8194
6623	0	0	Ki67+	 6633 8480
6624	0	0	Ki67+	 6635 8161
6625	0	0	Ki67+	 6637 8083
6626	0	0	Ki67+	 6638 8447
6627	0	0	Ki67+	 6640 8000
6628	0	0	Ki67+	 6642 8020
6629	0	0	Ki67+	 6642 8370
6630	0	0	Ki67+	 6644 7945
6631	0	0	Ki67+	 6646 8386
6632	0	0	Ki67+	 6647 8143
6633	0	0	Ki67+	 6649 8509
6634	0	0	Ki67+	 6651 7957
6635	0	0	Ki67+	 6651 8412
6636	0	0	Ki67+	 6654 7838
6637	0	0	Ki67+	 6657 8161
6638	0	0	Ki67+	 6657 8176
6639	0	0	Ki67+	 6659 7981
6640	0	0	Ki67+	 6659 8388
6641	0	0	Ki67+	 6660 8481
6642	0	0	Ki67+	 6666 8414
6643	0	0	Ki67+	 6668 8493
6644	0	0	Ki67+	 6669 8453
6645	0	0	Ki67+	 6672 8014
6646	0	0	Ki67+	 6675 7965
6647	0	0	Ki67+	 6676 8058
6648	0	0	Ki67+	 6677 8130
6649	0	0	Ki67+	 6680 8467
6650	0	0	Ki67+	 6683 8451
6651	0	0	Ki67+	 6685 8119
6652	0	0	Ki67+	 6693 7928
6653	0	0	Ki67+	 6693 8074
6654	0	0	Ki67+	 6696 8238
6655	0	0	Ki67+	 6701 8174
6656	0	0	Ki67+	 6708 8349
6657	0	0	Ki67+	 6709 8063
6658	0	0	Ki67+	 6709 8151
6659	0	0	Ki67+	 6710 8376
6660	0	0	Ki67+	 6711 8194
6661	0	0	Ki67+	 6713 8126
6662	0	0	Ki67+	 6714 8220
6663	0	0	Ki67+	 6716 7936
6664	0	0	Ki67+	 6718 7766
6665	0	0	Ki67+	 6718 8258
6666	0	0	Ki67+	 6718 8342
6667	0	0	Ki67+	 6720 8037
6668	0	0	Ki67+	 6721 8115
6669	0	0	Ki67+	 6721 8358
6670	0	0	Ki67+	 6724 8312
6671	0	0	Ki67+	 6726 8499
6672	0	0	Ki67+	 6729 8026
6673	0	0	Ki67+	 6729 8459
6674	0	0	Ki67+	 6730 8469
6675	0	0	Ki67+	 6734 8039
6676	0	0	Ki67+	 6735 8107
6677	0	0	Ki67+	 6735 8431
6678	0	0	Ki67+	 6737 8190
6679	0	0	Ki67+	 6740 8207
6680	0	0	Ki67+	 6741 8390
6681	0	0	Ki67+	 6742 8157
6682	0	0	Ki67+	 6745 8365
6683	0	0	Ki67+	 6746 8497
6684	0	0	Ki67+	 6749 8315
6685	0	0	Ki67+	 6749 8335
6686	0	0	Ki67+	 6752 8071
6687	0	0	Ki67+	 6752 8521
6688	0	0	Ki67+	 6754 7939
6689	0	0	Ki67+	 6755 7740
6690	0	0	Ki67+	 6760 8391
6691	0	0	Ki67+	 6760 8458
6692	0	0	Ki67+	 6761 7895
6693	0	0	Ki67+	 6761 8288
6694	0	0	Ki67+	 6762 8231
6695	0	0	Ki67+	 6763 8243
6696	0	0	Ki67+	 6764 7813
6697	0	0	Ki67+	 6765 8200
6698	0	0	Ki67+	 6766 7984
6699	0	0	Ki67+	 6766 8414
6700	0	0	Ki67+	 6770 7840
6701	0	0	Ki67+	 6770 8324
6702	0	0	Ki67+	 6770 8486
6703	0	0	Ki67+	 6777 8153
6704	0	0	Ki67+	 6780 7783
6705	0	0	Ki67+	 6781 8527
6706	0	0	Ki67+	 6782 7882
6707	0	0	Ki67+	 6786 8470
6708	0	0	Ki67+	 6787 8072
6709	0	0	Ki67+	 6788 7999
6710	0	0	Ki67+	 6788 8319
6711	0	0	Ki67+	 6791 8224
6712	0	0	Ki67+	 6792 7829
6713	0	0	Ki67+	 6793 8047
6714	0	0	Ki67+	 6793 8274
6715	0	0	Ki67+	 6793 8295
6716	0	0	Ki67+	 6797 8517
6717	0	0	Ki67+	 6799 7890
6718	0	0	Ki67+	 6801 8363
6719	0	0	Ki67+	 6804 7999
6720	0	0	Ki67+	 6806 8182
6721	0	0	Ki67+	 6809 8342
6722	0	0	Ki67+	 6811 8104
6723	0	0	Ki67+	 6813 7930
6724	0	0	Ki67+	 6813 8498
6725	0	0	Ki67+	 6814 7785
6726	0	0	Ki67+	 6814 7896
6727	0	0	Ki67+	 6815 7854
6728	0	0	Ki67+	 6817 8269
6729	0	0	Ki67+	 6818 8138
6730	0	0	Ki67+	 6826 8315
6731	0	0	Ki67+	 6827 7769
6732	0	0	Ki67+	 6828 7823
6733	0	0	Ki67+	 6828 8176
6734	0	0	Ki67+	 6833 7847
6735	0	0	Ki67+	 6836 8283
6736	0	0	Ki67+	 6838 7769
6737	0	0	Ki67+	 6843 7866
6738	0	0	Ki67+	 6845 7750
6739	0	0	Ki67+	 6846 8461
6740	0	0	Ki67+	 6849 7885
6741	0	0	Ki67+	 6849 7917
6742	0	0	Ki67+	 6850 8151
6743	0	0	Ki67+	 6850 8315
6744	0	0	Ki67+	 6851 7775
6745	0	0	Ki67+	 6851 8393
6746	0	0	Ki67+	 6852 8080
6747	0	0	Ki67+	 6856 8053
6748	0	0	Ki67+	 6861 7831
6749	0	0	Ki67+	 6861 8124
6750	0	0	Ki67+	 6861 8250
6751	0	0	Ki67+	 6862 8272
6752	0	0	Ki67+	 6866 7752
6753	0	0	Ki67+	 6866 7951
6754	0	0	Ki67+	 6866 7970
6755	0	0	Ki67+	 6867 7850
6756	0	0	Ki67+	 6867 8037
6757	0	0	Ki67+	 6870 7810
6758	0	0	Ki67+	 6872 8089
6759	0	0	Ki67+	 6873 7939
6760	0	0	Ki67+	 6873 8308
6761	0	0	Ki67+	 6875 8339
6762	0	0	Ki67+	 6876 8158
6763	0	0	Ki67+	 6877 8355
6764	0	0	Ki67+	 6878 7875
6765	0	0	Ki67+	 6880 7978
6766	0	0	Ki67+	 6880 8173
6767	0	0	Ki67+	 6885 7814
6768	0	0	Ki67+	 6886 8267
6769	0	0	Ki67+	 6887 8014
6770	0	0	Ki67+	 6894 8184
6771	0	0	Ki67+	 6894 8295
6772	0	0	Ki67+	 6895 8241
6773	0	0	Ki67+	 6897 8323
6774	0	0	Ki67+	 6902 8163
6775	0	0	Ki67+	 6903 7798
6776	0	0	Ki67+	 6903 7921
6777	0	0	Ki67+	 6905 8265
6778	0	0	Ki67+	 6908 7965
6779	0	0	Ki67+	 6909 7934
6780	0	0	Ki67+	 6909 8061
6781	0	0	Ki67+	 6915 8221
6782	0	0	Ki67+	 6917 7791
6783	0	0	Ki67+	 6918 7745
6784	0	0	Ki67+	 6919 7940
6785	0	0	Ki67+	 6919 8242
6786	0	0	Ki67+	 6920 8033
6787	0	0	Ki67+	 6922 7819
6788	0	0	Ki67+	 6922 8172
6789	0	0	Ki67+	 6923 7902
6790	0	0	Ki67+	 6925 7974
6791	0	0	Ki67+	 6927 8320
6792	0	0	Ki67+	 6932 8362
6793	0	0	Ki67+	 6933 8401
6794	0	0	Ki67+	 6936 7825
6795	0	0	Ki67+	 6936 8227
6796	0	0	Ki67+	 6938 7896
6797	0	0	Ki67+	 6938 8387
6798	0	0	Ki67+	 6939 8349
6799	0	0	Ki67+	 6941 7772
6800	0	0	Ki67+	 6941 7801
6801	0	0	Ki67+	 6945 8078
6802	0	0	Ki67+	 6946 7747
6803	0	0	Ki67+	 6949 8093
6804	0	0	Ki67+	 6950 7817
6805	0	0	Ki67+	 6951 7956
6806	0	0	Ki67+	 6953 8214
6807	0	0	Ki67+	 6954 8049
6808	0	0	Ki67+	 6955 7774
6809	0	0	Ki67+	 6955 7889
6810	0	0	Ki67+	 6958 8481
6811	0	0	Ki67+	 6963 7993
6812	0	0	Ki67+	 6964 7860
6813	0	0	Ki67+	 6964 7922
6814	0	0	Ki67+	 6966 8309
6815	0	0	Ki67+	 6967 7787
6816	0	0	Ki67+	 6969 8391
6817	0	0	Ki67+	 6970 7877
6818	0	0	Ki67+	 6971 8465
6819	0	0	Ki67+	 6972 8345
6820	0	0	Ki67+	 6973 7743
6821	0	0	Ki67+	 6979 8217
6822	0	0	Ki67+	 6981 8433
6823	0	0	Ki67+	 6983 7783
6824	0	0	Ki67+	 6984 8278
6825	0	0	Ki67+	 6987 7877
6826	0	0	Ki67+	 6987 8017
6827	0	0	Ki67+	 6987 8337
6828	0	0	Ki67+	 6989 8488
6829	0	0	Ki67+	 6990 7817
6830	0	0	Ki67+	 6992 8355
6831	0	0	Ki67+	 6993 8120
6832	0	0	Ki67+	 6994 7759
6833	0	0	Ki67+	 6994 8090
6834	0	0	Ki67+	 6994 8386
6835	0	0	Ki67+	 6995 7918
6836	0	0	Ki67+	 6998 7832
6837	0	0	Ki67+	 7000 8455
6838	0	0	Ki67+	 7002 7901
6839	0	0	Ki67+	 7002 8001
6840	0	0	Ki67+	 7009 7928
6841	0	0	Ki67+	 7011 7857
6842	0	0	Ki67+	 7011 8445
6843	0	0	Ki67+	 7012 8042
6844	0	0	Ki67+	 7012 8195
6845	0	0	Ki67+	 7013 8240
6846	0	0	Ki67+	 7013 8519
6847	0	0	Ki67+	 7014 7905
6848	0	0	Ki67+	 7015 8212
6849	0	0	Ki67+	 7020 8311
6850	0	0	Ki67+	 7021 7965
6851	0	0	Ki67+	 7026 8474
6852	0	0	Ki67+	 7028 8217
6853	0	0	Ki67+	 7030 8343
6854	0	0	Ki67+	 7030 8434
6855	0	0	Ki67+	 7031 8291
6856	0	0	Ki67+	 7032 8377
6857	0	0	Ki67+	 7036 7791
6858	0	0	Ki67+	 7038 7820
6859	0	0	Ki67+	 7040 8153
6860	0	0	Ki67+	 7040 8449
6861	0	0	Ki67+	 7041 7762
6862	0	0	Ki67+	 7043 8068
6863	0	0	Ki67+	 7044 8014
6864	0	0	Ki67+	 7045 8348
6865	0	0	Ki67+	 7046 8325
6866	0	0	Ki67+	 7048 7962
6867	0	0	Ki67+	 7048 8376
6868	0	0	Ki67+	 7049 8500
6869	0	0	Ki67+	 7050 8175
6870	0	0	Ki67+	 7050 8211
6871	0	0	Ki67+	 7058 7790
6872	0	0	Ki67+	 7061 8480
6873	0	0	Ki67+	 7065 8448
6874	0	0	Ki67+	 7067 8362
6875	0	0	Ki67+	 7068 8239
6876	0	0	Ki67+	 7072 8522
6877	0	0	Ki67+	 7076 8254
6878	0	0	Ki67+	 7077 8276
6879	0	0	Ki67+	 7078 8406
6880	0	0	Ki67+	 7079 7934
6881	0	0	Ki67+	 7079 8181
6882	0	0	Ki67+	 7080 7738
6883	0	0	Ki67+	 7082 7773
6884	0	0	Ki67+	 7082 8495
6885	0	0	Ki67+	 7084 8091
6886	0	0	Ki67+	 7085 8062
6887	0	0	Ki67+	 7085 8211
6888	0	0	Ki67+	 7085 8454
6889	0	0	Ki67+	 7085 8526
6890	0	0	Ki67+	 7092 8503
6891	0	0	Ki67+	 7094 7802
6892	0	0	Ki67+	 7102 7867
6893	0	0	Ki67+	 7102 7977
6894	0	0	Ki67+	 7109 7904
6895	0	0	Ki67+	 7113 7731
6896	0	0	Ki67+	 7113 8138
6897	0	0	Ki67+	 7114 8199
6898	0	0	Ki67+	 7115 8234
6899	0	0	Ki67+	 7116 8292
6900	0	0	Ki67+	 7117 7749
6901	0	0	Ki67+	 7117 7797
6902	0	0	Ki67+	 7119 8214
6903	0	0	Ki67+	 7122 8502
6904	0	0	Ki67+	 7125 8253
6905	0	0	Ki67+	 7125 8406
6906	0	0	Ki67+	 7126 7821
6907	0	0	Ki67+	 7126 8167
6908	0	0	Ki67+	 7133 8044
6909	0	0	Ki67+	 7142 8266
6910	0	0	Ki67+	 7144 7779
6911	0	0	Ki67+	 7144 7810
6912	0	0	Ki67+	 7145 7981
6913	0	0	Ki67+	 7146 7965
6914	0	0	Ki67+	 7152 8183
6915	0	0	Ki67+	 7157 8456
6916	0	0	Ki67+	 7163 7982
6917	0	0	Ki67+	 7164 8035
6918	0	0	Ki67+	 7168 8231
6919	0	0	Ki67+	 7170 8271
6920	0	0	Ki67+	 7172 8048
6921	0	0	Ki67+	 7180 8204
6922	0	0	Ki67+	 7183 8020
6923	0	0	Ki67+	 7185 7737
6924	0	0	Ki67+	 7186 8366
6925	0	0	Ki67+	 7192 8315
6926	0	0	Ki67+	 7194 8341
6927	0	0	Ki67+	 7198 8006
6928	0	0	Ki67+	 7201 8224
6929	0	0	Ki67+	 7206 8047
6930	0	0	Ki67+	 7213 8015
6931	0	0	Ki67+	 7215 7804
6932	0	0	Ki67+	 6417 9091
6933	0	0	Ki67+	 6421 9308
6934	0	0	Ki67+	 6424 9266
6935	0	0	Ki67+	 6425 8822
6936	0	0	Ki67+	 6427 8904
6937	0	0	Ki67+	 6429 9020
6938	0	0	Ki67+	 6431 9049
6939	0	0	Ki67+	 6432 9032
6940	0	0	Ki67+	 6435 9150
6941	0	0	Ki67+	 6441 9038
6942	0	0	Ki67+	 6442 9049
6943	0	0	Ki67+	 6442 9320
6944	0	0	Ki67+	 6446 9066
6945	0	0	Ki67+	 6446 9307
6946	0	0	Ki67+	 6450 9181
6947	0	0	Ki67+	 6452 9225
6948	0	0	Ki67+	 6453 9035
6949	0	0	Ki67+	 6453 9129
6950	0	0	Ki67+	 6456 9083
6951	0	0	Ki67+	 6467 9167
6952	0	0	Ki67+	 6471 9095
6953	0	0	Ki67+	 6472 8841
6954	0	0	Ki67+	 6473 9065
6955	0	0	Ki67+	 6473 9208
6956	0	0	Ki67+	 6475 9291
6957	0	0	Ki67+	 6477 9131
6958	0	0	Ki67+	 6480 9234
6959	0	0	Ki67+	 6495 9305
6960	0	0	Ki67+	 6497 8975
6961	0	0	Ki67+	 6497 9241
6962	0	0	Ki67+	 6499 9092
6963	0	0	Ki67+	 6502 9169
6964	0	0	Ki67+	 6506 8537
6965	0	0	Ki67+	 6506 9067
6966	0	0	Ki67+	 6507 9192
6967	0	0	Ki67+	 6512 9116
6968	0	0	Ki67+	 6517 9264
6969	0	0	Ki67+	 6519 9081
6970	0	0	Ki67+	 6520 9169
6971	0	0	Ki67+	 6521 9125
6972	0	0	Ki67+	 6523 9186
6973	0	0	Ki67+	 6530 9326
6974	0	0	Ki67+	 6533 9072
6975	0	0	Ki67+	 6535 9209
6976	0	0	Ki67+	 6537 9241
6977	0	0	Ki67+	 6539 9099
6978	0	0	Ki67+	 6540 9259
6979	0	0	Ki67+	 6541 9141
6980	0	0	Ki67+	 6543 9064
6981	0	0	Ki67+	 6548 8542
6982	0	0	Ki67+	 6548 9250
6983	0	0	Ki67+	 6550 9160
6984	0	0	Ki67+	 6551 9049
6985	0	0	Ki67+	 6551 9315
6986	0	0	Ki67+	 6553 9192
6987	0	0	Ki67+	 6559 9095
6988	0	0	Ki67+	 6561 9065
6989	0	0	Ki67+	 6563 9288
6990	0	0	Ki67+	 6566 8543
6991	0	0	Ki67+	 6568 8531
6992	0	0	Ki67+	 6568 9075
6993	0	0	Ki67+	 6575 8722
6994	0	0	Ki67+	 6575 9238
6995	0	0	Ki67+	 6576 8679
6996	0	0	Ki67+	 6576 9202
6997	0	0	Ki67+	 6577 9037
6998	0	0	Ki67+	 6578 9306
6999	0	0	Ki67+	 6581 9076
7000	0	0	Ki67+	 6583 9136
7001	0	0	Ki67+	 6585 8707
7002	0	0	Ki67+	 6587 9167
7003	0	0	Ki67+	 6595 8747
7004	0	0	Ki67+	 6596 8545
7005	0	0	Ki67+	 6596 9265
7006	0	0	Ki67+	 6596 9306
7007	0	0	Ki67+	 6599 8733
7008	0	0	Ki67+	 6601 8699
7009	0	0	Ki67+	 6607 9043
7010	0	0	Ki67+	 6607 9091
7011	0	0	Ki67+	 6612 9193
7012	0	0	Ki67+	 6612 9286
7013	0	0	Ki67+	 6615 9156
7014	0	0	Ki67+	 6617 9224
7015	0	0	Ki67+	 6619 8671
7016	0	0	Ki67+	 6619 9263
7017	0	0	Ki67+	 6620 8701
7018	0	0	Ki67+	 6621 8752
7019	0	0	Ki67+	 6625 9147
7020	0	0	Ki67+	 6627 9115
7021	0	0	Ki67+	 6628 9295
7022	0	0	Ki67+	 6629 9085
7023	0	0	Ki67+	 6632 8771
7024	0	0	Ki67+	 6633 9248
7025	0	0	Ki67+	 6634 8721
7026	0	0	Ki67+	 6636 9018
7027	0	0	Ki67+	 6637 9054
7028	0	0	Ki67+	 6638 9200
7029	0	0	Ki67+	 6639 8750
7030	0	0	Ki67+	 6643 8677
7031	0	0	Ki67+	 6643 9039
7032	0	0	Ki67+	 6644 8720
7033	0	0	Ki67+	 6644 9101
7034	0	0	Ki67+	 6646 9171
7035	0	0	Ki67+	 6647 9300
7036	0	0	Ki67+	 6650 9217
7037	0	0	Ki67+	 6653 9153
7038	0	0	Ki67+	 6653 9181
7039	0	0	Ki67+	 6655 9279
7040	0	0	Ki67+	 6658 8656
7041	0	0	Ki67+	 6659 9071
7042	0	0	Ki67+	 6663 8776
7043	0	0	Ki67+	 6664 9139
7044	0	0	Ki67+	 6667 9285
7045	0	0	Ki67+	 6669 8705
7046	0	0	Ki67+	 6669 8796
7047	0	0	Ki67+	 6669 8896
7048	0	0	Ki67+	 6670 8668
7049	0	0	Ki67+	 6674 8683
7050	0	0	Ki67+	 6674 8733
7051	0	0	Ki67+	 6674 9042
7052	0	0	Ki67+	 6676 9012
7053	0	0	Ki67+	 6676 9077
7054	0	0	Ki67+	 6682 8797
7055	0	0	Ki67+	 6683 8662
7056	0	0	Ki67+	 6683 9159
7057	0	0	Ki67+	 6686 9286
7058	0	0	Ki67+	 6689 9032
7059	0	0	Ki67+	 6692 8696
7060	0	0	Ki67+	 6692 9240
7061	0	0	Ki67+	 6696 9055
7062	0	0	Ki67+	 6701 8732
7063	0	0	Ki67+	 6702 9265
7064	0	0	Ki67+	 6705 8813
7065	0	0	Ki67+	 6707 9047
7066	0	0	Ki67+	 6708 8780
7067	0	0	Ki67+	 6710 8678
7068	0	0	Ki67+	 6717 8686
7069	0	0	Ki67+	 6719 8790
7070	0	0	Ki67+	 6720 8541
7071	0	0	Ki67+	 6721 8707
7072	0	0	Ki67+	 6722 8904
7073	0	0	Ki67+	 6723 8916
7074	0	0	Ki67+	 6728 8739
7075	0	0	Ki67+	 6729 8764
7076	0	0	Ki67+	 6729 9070
7077	0	0	Ki67+	 6731 8653
7078	0	0	Ki67+	 6733 8813
7079	0	0	Ki67+	 6734 9135
7080	0	0	Ki67+	 6735 9178
7081	0	0	Ki67+	 6737 9255
7082	0	0	Ki67+	 6744 8980
7083	0	0	Ki67+	 6744 9112
7084	0	0	Ki67+	 6745 8728
7085	0	0	Ki67+	 6746 8765
7086	0	0	Ki67+	 6747 9234
7087	0	0	Ki67+	 6748 8552
7088	0	0	Ki67+	 6748 8808
7089	0	0	Ki67+	 6749 8678
7090	0	0	Ki67+	 6750 8701
7091	0	0	Ki67+	 6753 8792
7092	0	0	Ki67+	 6754 8663
7093	0	0	Ki67+	 6757 8731
7094	0	0	Ki67+	 6759 8811
7095	0	0	Ki67+	 6761 8561
7096	0	0	Ki67+	 6761 8770
7097	0	0	Ki67+	 6761 9209
7098	0	0	Ki67+	 6762 9151
7099	0	0	Ki67+	 6766 9107
7100	0	0	Ki67+	 6767 8677
7101	0	0	Ki67+	 6767 8755
7102	0	0	Ki67+	 6767 9169
7103	0	0	Ki67+	 6769 8656
7104	0	0	Ki67+	 6772 9308
7105	0	0	Ki67+	 6773 9249
7106	0	0	Ki67+	 6774 8551
7107	0	0	Ki67+	 6774 8689
7108	0	0	Ki67+	 6776 9137
7109	0	0	Ki67+	 6779 8830
7110	0	0	Ki67+	 6784 8702
7111	0	0	Ki67+	 6785 8566
7112	0	0	Ki67+	 6791 8682
7113	0	0	Ki67+	 6792 8794
7114	0	0	Ki67+	 6793 8728
7115	0	0	Ki67+	 6795 8536
7116	0	0	Ki67+	 6795 8598
7117	0	0	Ki67+	 6796 8770
7118	0	0	Ki67+	 6799 8570
7119	0	0	Ki67+	 6801 8669
7120	0	0	Ki67+	 6803 8820
7121	0	0	Ki67+	 6805 9296
7122	0	0	Ki67+	 6806 9280
7123	0	0	Ki67+	 6810 8738
7124	0	0	Ki67+	 6811 9306
7125	0	0	Ki67+	 6815 8680
7126	0	0	Ki67+	 6816 8810
7127	0	0	Ki67+	 6818 8707
7128	0	0	Ki67+	 6819 9242
7129	0	0	Ki67+	 6821 8561
7130	0	0	Ki67+	 6824 8931
7131	0	0	Ki67+	 6825 8782
7132	0	0	Ki67+	 6826 8737
7133	0	0	Ki67+	 6827 9298
7134	0	0	Ki67+	 6829 8581
7135	0	0	Ki67+	 6830 8695
7136	0	0	Ki67+	 6835 8806
7137	0	0	Ki67+	 6837 8617
7138	0	0	Ki67+	 6838 8531
7139	0	0	Ki67+	 6838 8593
7140	0	0	Ki67+	 6839 8552
7141	0	0	Ki67+	 6842 9255
7142	0	0	Ki67+	 6844 9210
7143	0	0	Ki67+	 6845 8752
7144	0	0	Ki67+	 6846 8658
7145	0	0	Ki67+	 6848 9177
7146	0	0	Ki67+	 6848 9293
7147	0	0	Ki67+	 6851 8683
7148	0	0	Ki67+	 6851 9275
7149	0	0	Ki67+	 6855 9225
7150	0	0	Ki67+	 6856 8743
7151	0	0	Ki67+	 6858 8767
7152	0	0	Ki67+	 6858 8794
7153	0	0	Ki67+	 6858 9198
7154	0	0	Ki67+	 6859 9143
7155	0	0	Ki67+	 6862 9254
7156	0	0	Ki67+	 6867 8712
7157	0	0	Ki67+	 6868 8556
7158	0	0	Ki67+	 6868 9099
7159	0	0	Ki67+	 6871 8622
7160	0	0	Ki67+	 6872 9257
7161	0	0	Ki67+	 6873 9159
7162	0	0	Ki67+	 6874 8635
7163	0	0	Ki67+	 6874 8825
7164	0	0	Ki67+	 6875 8683
7165	0	0	Ki67+	 6875 9177
7166	0	0	Ki67+	 6879 9273
7167	0	0	Ki67+	 6880 9306
7168	0	0	Ki67+	 6882 8607
7169	0	0	Ki67+	 6882 8773
7170	0	0	Ki67+	 6883 9211
7171	0	0	Ki67+	 6885 8651
7172	0	0	Ki67+	 6888 9239
7173	0	0	Ki67+	 6891 8722
7174	0	0	Ki67+	 6892 8749
7175	0	0	Ki67+	 6893 8597
7176	0	0	Ki67+	 6893 8637
7177	0	0	Ki67+	 6894 9085
7178	0	0	Ki67+	 6894 9147
7179	0	0	Ki67+	 6896 9205
7180	0	0	Ki67+	 6902 8557
7181	0	0	Ki67+	 6903 8681
7182	0	0	Ki67+	 6907 8546
7183	0	0	Ki67+	 6908 9279
7184	0	0	Ki67+	 6912 8630
7185	0	0	Ki67+	 6912 9135
7186	0	0	Ki67+	 6914 8618
7187	0	0	Ki67+	 6915 8568
7188	0	0	Ki67+	 6919 9089
7189	0	0	Ki67+	 6919 9180
7190	0	0	Ki67+	 6930 9107
7191	0	0	Ki67+	 6932 8707
7192	0	0	Ki67+	 6933 8721
7193	0	0	Ki67+	 6933 8783
7194	0	0	Ki67+	 6935 8733
7195	0	0	Ki67+	 6936 9089
7196	0	0	Ki67+	 6936 9242
7197	0	0	Ki67+	 6940 8876
7198	0	0	Ki67+	 6941 8668
7199	0	0	Ki67+	 6942 8690
7200	0	0	Ki67+	 6945 9099
7201	0	0	Ki67+	 6946 8635
7202	0	0	Ki67+	 6946 8808
7203	0	0	Ki67+	 6947 8844
7204	0	0	Ki67+	 6953 8965
7205	0	0	Ki67+	 6955 8620
7206	0	0	Ki67+	 6956 9084
7207	0	0	Ki67+	 6957 9128
7208	0	0	Ki67+	 6958 8867
7209	0	0	Ki67+	 6959 9161
7210	0	0	Ki67+	 6961 8770
7211	0	0	Ki67+	 6962 8672
7212	0	0	Ki67+	 6962 8892
7213	0	0	Ki67+	 6964 8954
7214	0	0	Ki67+	 6966 8834
7215	0	0	Ki67+	 6969 8654
7216	0	0	Ki67+	 6971 9139
7217	0	0	Ki67+	 6973 8808
7218	0	0	Ki67+	 6973 8967
7219	0	0	Ki67+	 6976 8846
7220	0	0	Ki67+	 6976 8986
7221	0	0	Ki67+	 6976 9199
7222	0	0	Ki67+	 6977 8697
7223	0	0	Ki67+	 6978 8723
7224	0	0	Ki67+	 6978 8872
7225	0	0	Ki67+	 6979 8902
7226	0	0	Ki67+	 6979 8933
7227	0	0	Ki67+	 6980 9060
7228	0	0	Ki67+	 6985 8735
7229	0	0	Ki67+	 6987 8888
7230	0	0	Ki67+	 6988 8957
7231	0	0	Ki67+	 6990 9081
7232	0	0	Ki67+	 6990 9114
7233	0	0	Ki67+	 6991 8653
7234	0	0	Ki67+	 6996 9023
7235	0	0	Ki67+	 6997 9101
7236	0	0	Ki67+	 6998 8799
7237	0	0	Ki67+	 6999 9068
7238	0	0	Ki67+	 7000 8769
7239	0	0	Ki67+	 7001 8731
7240	0	0	Ki67+	 7002 8826
7241	0	0	Ki67+	 7002 8879
7242	0	0	Ki67+	 7002 8983
7243	0	0	Ki67+	 7003 8925
7244	0	0	Ki67+	 7010 9032
7245	0	0	Ki67+	 7011 8898
7246	0	0	Ki67+	 7014 8687
7247	0	0	Ki67+	 7015 8953
7248	0	0	Ki67+	 7018 8733
7249	0	0	Ki67+	 7018 8855
7250	0	0	Ki67+	 7019 8711
7251	0	0	Ki67+	 7019 9003
7252	0	0	Ki67+	 7021 8894
7253	0	0	Ki67+	 7022 8937
7254	0	0	Ki67+	 7024 8530
7255	0	0	Ki67+	 7024 9078
7256	0	0	Ki67+	 7025 8782
7257	0	0	Ki67+	 7027 8874
7258	0	0	Ki67+	 7028 8992
7259	0	0	Ki67+	 7030 8767
7260	0	0	Ki67+	 7035 8850
7261	0	0	Ki67+	 7035 9040
7262	0	0	Ki67+	 7035 9083
7263	0	0	Ki67+	 7040 8709
7264	0	0	Ki67+	 7040 8957
7265	0	0	Ki67+	 7041 8982
7266	0	0	Ki67+	 7042 8921
7267	0	0	Ki67+	 7043 9004
7268	0	0	Ki67+	 7043 9201
7269	0	0	Ki67+	 7045 8803
7270	0	0	Ki67+	 7046 8827
7271	0	0	Ki67+	 7051 8772
7272	0	0	Ki67+	 7051 8881
7273	0	0	Ki67+	 7051 8986
7274	0	0	Ki67+	 7052 9058
7275	0	0	Ki67+	 7054 8973
7276	0	0	Ki67+	 7055 8530
7277	0	0	Ki67+	 7060 8829
7278	0	0	Ki67+	 7062 9154
7279	0	0	Ki67+	 7063 8561
7280	0	0	Ki67+	 7065 8589
7281	0	0	Ki67+	 7066 8861
7282	0	0	Ki67+	 7066 9034
7283	0	0	Ki67+	 7070 8843
7284	0	0	Ki67+	 7070 8947
7285	0	0	Ki67+	 7071 8900
7286	0	0	Ki67+	 7076 9004
7287	0	0	Ki67+	 7077 8871
7288	0	0	Ki67+	 7077 8975
7289	0	0	Ki67+	 7079 8782
7290	0	0	Ki67+	 7081 9063
7291	0	0	Ki67+	 7086 8585
7292	0	0	Ki67+	 7087 8840
7293	0	0	Ki67+	 7087 8903
7294	0	0	Ki67+	 7087 8924
7295	0	0	Ki67+	 7088 8870
7296	0	0	Ki67+	 7088 9002
7297	0	0	Ki67+	 7094 9056
7298	0	0	Ki67+	 7094 9147
7299	0	0	Ki67+	 7095 9108
7300	0	0	Ki67+	 7098 8818
7301	0	0	Ki67+	 7098 9133
7302	0	0	Ki67+	 7099 8557
7303	0	0	Ki67+	 7103 8968
7304	0	0	Ki67+	 7104 8987
7305	0	0	Ki67+	 7105 9112
7306	0	0	Ki67+	 7107 8902
7307	0	0	Ki67+	 7108 9084
7308	0	0	Ki67+	 7109 8802
7309	0	0	Ki67+	 7110 8847
7310	0	0	Ki67+	 7115 8595
7311	0	0	Ki67+	 7117 8920
7312	0	0	Ki67+	 7117 8961
7313	0	0	Ki67+	 7119 8872
7314	0	0	Ki67+	 7120 9104
7315	0	0	Ki67+	 7123 8562
7316	0	0	Ki67+	 7124 8782
7317	0	0	Ki67+	 7124 9018
7318	0	0	Ki67+	 7125 8887
7319	0	0	Ki67+	 7132 9081
7320	0	0	Ki67+	 7133 8861
7321	0	0	Ki67+	 7137 8831
7322	0	0	Ki67+	 7138 8815
7323	0	0	Ki67+	 7139 8983
7324	0	0	Ki67+	 7139 9052
7325	0	0	Ki67+	 7146 8964
7326	0	0	Ki67+	 7148 8765
7327	0	0	Ki67+	 7148 8888
7328	0	0	Ki67+	 7149 9151
7329	0	0	Ki67+	 7150 8828
7330	0	0	Ki67+	 7150 8939
7331	0	0	Ki67+	 7156 8969
7332	0	0	Ki67+	 7156 8998
7333	0	0	Ki67+	 7158 8812
7334	0	0	Ki67+	 7158 9016
7335	0	0	Ki67+	 7159 9081
7336	0	0	Ki67+	 7162 8840
7337	0	0	Ki67+	 7162 8911
7338	0	0	Ki67+	 7162 8946
7339	0	0	Ki67+	 7163 8881
7340	0	0	Ki67+	 7163 9116
7341	0	0	Ki67+	 7172 9023
7342	0	0	Ki67+	 7174 8854
7343	0	0	Ki67+	 7175 9074
7344	0	0	Ki67+	 7176 8791
7345	0	0	Ki67+	 7176 8946
7346	0	0	Ki67+	 7179 8994
7347	0	0	Ki67+	 7184 9012
7348	0	0	Ki67+	 7188 8802
7349	0	0	Ki67+	 7188 8913
7350	0	0	Ki67+	 7195 8829
7351	0	0	Ki67+	 7196 8890
7352	0	0	Ki67+	 7196 9055
7353	0	0	Ki67+	 7202 8879
7354	0	0	Ki67+	 7206 9054
7355	0	0	Ki67+	 6417 9749
7356	0	0	Ki67+	 6417 9772
7357	0	0	Ki67+	 6419 10092
7358	0	0	Ki67+	 6421 9391
7359	0	0	Ki67+	 6421 9719
7360	0	0	Ki67+	 6421 9899
7361	0	0	Ki67+	 6422 9688
7362	0	0	Ki67+	 6422 9837
7363	0	0	Ki67+	 6427 10057
7364	0	0	Ki67+	 6429 9659
7365	0	0	Ki67+	 6434 9754
7366	0	0	Ki67+	 6438 9723
7367	0	0	Ki67+	 6439 9793
7368	0	0	Ki67+	 6443 9856
7369	0	0	Ki67+	 6444 9767
7370	0	0	Ki67+	 6446 9821
7371	0	0	Ki67+	 6448 9386
7372	0	0	Ki67+	 6450 9797
7373	0	0	Ki67+	 6457 9692
7374	0	0	Ki67+	 6457 10064
7375	0	0	Ki67+	 6462 9731
7376	0	0	Ki67+	 6463 9869
7377	0	0	Ki67+	 6475 9379
7378	0	0	Ki67+	 6475 9653
7379	0	0	Ki67+	 6480 9364
7380	0	0	Ki67+	 6480 10063
7381	0	0	Ki67+	 6484 10088
7382	0	0	Ki67+	 6489 9833
7383	0	0	Ki67+	 6489 10032
7384	0	0	Ki67+	 6496 9655
7385	0	0	Ki67+	 6497 9728
7386	0	0	Ki67+	 6498 9360
7387	0	0	Ki67+	 6498 9408
7388	0	0	Ki67+	 6499 10124
7389	0	0	Ki67+	 6505 10051
7390	0	0	Ki67+	 6506 9345
7391	0	0	Ki67+	 6507 9986
7392	0	0	Ki67+	 6509 9738
7393	0	0	Ki67+	 6511 9858
7394	0	0	Ki67+	 6512 9392
7395	0	0	Ki67+	 6514 9760
7396	0	0	Ki67+	 6517 10009
7397	0	0	Ki67+	 6519 9682
7398	0	0	Ki67+	 6519 9707
7399	0	0	Ki67+	 6525 10029
7400	0	0	Ki67+	 6526 10001
7401	0	0	Ki67+	 6530 9962
7402	0	0	Ki67+	 6531 9367
7403	0	0	Ki67+	 6534 10121
7404	0	0	Ki67+	 6535 9743
7405	0	0	Ki67+	 6537 9726
7406	0	0	Ki67+	 6540 9676
7407	0	0	Ki67+	 6542 9379
7408	0	0	Ki67+	 6545 10081
7409	0	0	Ki67+	 6548 9591
7410	0	0	Ki67+	 6549 9340
7411	0	0	Ki67+	 6554 9691
7412	0	0	Ki67+	 6555 9950
7413	0	0	Ki67+	 6557 9717
7414	0	0	Ki67+	 6559 9399
7415	0	0	Ki67+	 6563 10107
7416	0	0	Ki67+	 6570 9745
7417	0	0	Ki67+	 6572 10083
7418	0	0	Ki67+	 6575 9535
7419	0	0	Ki67+	 6575 10054
7420	0	0	Ki67+	 6579 10126
7421	0	0	Ki67+	 6580 9749
7422	0	0	Ki67+	 6582 9966
7423	0	0	Ki67+	 6586 9924
7424	0	0	Ki67+	 6588 9332
7425	0	0	Ki67+	 6588 9694
7426	0	0	Ki67+	 6588 9813
7427	0	0	Ki67+	 6589 9380
7428	0	0	Ki67+	 6597 9357
7429	0	0	Ki67+	 6597 9368
7430	0	0	Ki67+	 6598 9629
7431	0	0	Ki67+	 6598 9732
7432	0	0	Ki67+	 6599 10099
7433	0	0	Ki67+	 6606 9414
7434	0	0	Ki67+	 6606 10020
7435	0	0	Ki67+	 6608 9913
7436	0	0	Ki67+	 6610 10051
7437	0	0	Ki67+	 6612 9941
7438	0	0	Ki67+	 6613 9716
7439	0	0	Ki67+	 6619 9432
7440	0	0	Ki67+	 6620 9657
7441	0	0	Ki67+	 6622 9808
7442	0	0	Ki67+	 6622 9947
7443	0	0	Ki67+	 6625 9736
7444	0	0	Ki67+	 6625 9925
7445	0	0	Ki67+	 6630 10092
7446	0	0	Ki67+	 6631 9391
7447	0	0	Ki67+	 6631 9644
7448	0	0	Ki67+	 6632 10028
7449	0	0	Ki67+	 6633 9958
7450	0	0	Ki67+	 6634 9703
7451	0	0	Ki67+	 6636 9590
7452	0	0	Ki67+	 6636 9895
7453	0	0	Ki67+	 6636 10059
7454	0	0	Ki67+	 6643 9666
7455	0	0	Ki67+	 6645 9929
7456	0	0	Ki67+	 6646 9792
7457	0	0	Ki67+	 6652 9889
7458	0	0	Ki67+	 6652 10091
7459	0	0	Ki67+	 6654 9811
7460	0	0	Ki67+	 6654 10027
7461	0	0	Ki67+	 6655 9424
7462	0	0	Ki67+	 6665 9779
7463	0	0	Ki67+	 6668 10014
7464	0	0	Ki67+	 6669 9901
7465	0	0	Ki67+	 6671 9557
7466	0	0	Ki67+	 6677 9927
7467	0	0	Ki67+	 6677 10080
7468	0	0	Ki67+	 6681 9804
7469	0	0	Ki67+	 6683 9742
7470	0	0	Ki67+	 6684 9420
7471	0	0	Ki67+	 6689 10039
7472	0	0	Ki67+	 6691 9379
7473	0	0	Ki67+	 6691 9952
7474	0	0	Ki67+	 6695 9513
7475	0	0	Ki67+	 6696 9875
7476	0	0	Ki67+	 6697 9557
7477	0	0	Ki67+	 6699 9925
7478	0	0	Ki67+	 6700 9795
7479	0	0	Ki67+	 6701 9406
7480	0	0	Ki67+	 6703 9900
7481	0	0	Ki67+	 6708 9357
7482	0	0	Ki67+	 6711 10065
7483	0	0	Ki67+	 6713 9602
7484	0	0	Ki67+	 6715 10033
7485	0	0	Ki67+	 6718 9383
7486	0	0	Ki67+	 6723 9879
7487	0	0	Ki67+	 6725 9791
7488	0	0	Ki67+	 6726 9406
7489	0	0	Ki67+	 6726 9700
7490	0	0	Ki67+	 6731 9718
7491	0	0	Ki67+	 6735 9898
7492	0	0	Ki67+	 6737 10018
7493	0	0	Ki67+	 6742 9886
7494	0	0	Ki67+	 6743 9365
7495	0	0	Ki67+	 6744 9332
7496	0	0	Ki67+	 6744 9759
7497	0	0	Ki67+	 6745 9376
7498	0	0	Ki67+	 6747 9702
7499	0	0	Ki67+	 6748 10044
7500	0	0	Ki67+	 6752 9682
7501	0	0	Ki67+	 6752 9772
7502	0	0	Ki67+	 6752 9927
7503	0	0	Ki67+	 6756 9331
7504	0	0	Ki67+	 6757 9731
7505	0	0	Ki67+	 6761 9593
7506	0	0	Ki67+	 6763 9710
7507	0	0	Ki67+	 6765 9407
7508	0	0	Ki67+	 6766 9357
7509	0	0	Ki67+	 6767 9918
7510	0	0	Ki67+	 6775 9372
7511	0	0	Ki67+	 6776 9892
7512	0	0	Ki67+	 6776 9987
7513	0	0	Ki67+	 6778 9362
7514	0	0	Ki67+	 6779 10039
7515	0	0	Ki67+	 6780 9908
7516	0	0	Ki67+	 6783 9821
7517	0	0	Ki67+	 6784 9795
7518	0	0	Ki67+	 6788 9514
7519	0	0	Ki67+	 6793 9364
7520	0	0	Ki67+	 6794 9772
7521	0	0	Ki67+	 6797 9751
7522	0	0	Ki67+	 6800 9993
7523	0	0	Ki67+	 6800 10011
7524	0	0	Ki67+	 6807 10025
7525	0	0	Ki67+	 6808 9805
7526	0	0	Ki67+	 6808 9824
7527	0	0	Ki67+	 6809 9514
7528	0	0	Ki67+	 6811 9730
7529	0	0	Ki67+	 6811 9890
7530	0	0	Ki67+	 6816 9758
7531	0	0	Ki67+	 6817 9379
7532	0	0	Ki67+	 6818 9960
7533	0	0	Ki67+	 6827 9371
7534	0	0	Ki67+	 6831 10012
7535	0	0	Ki67+	 6832 9819
7536	0	0	Ki67+	 6834 9664
7537	0	0	Ki67+	 6837 10118
7538	0	0	Ki67+	 6838 9994
7539	0	0	Ki67+	 6839 9775
7540	0	0	Ki67+	 6839 9790
7541	0	0	Ki67+	 6840 9754
7542	0	0	Ki67+	 6841 9651
7543	0	0	Ki67+	 6841 9897
7544	0	0	Ki67+	 6844 9877
7545	0	0	Ki67+	 6848 9530
7546	0	0	Ki67+	 6848 9963
7547	0	0	Ki67+	 6852 9335
7548	0	0	Ki67+	 6853 9719
7549	0	0	Ki67+	 6855 10119
7550	0	0	Ki67+	 6862 9977
7551	0	0	Ki67+	 6865 10012
7552	0	0	Ki67+	 6869 9681
7553	0	0	Ki67+	 6872 9756
7554	0	0	Ki67+	 6872 9790
7555	0	0	Ki67+	 6873 9868
7556	0	0	Ki67+	 6874 9811
7557	0	0	Ki67+	 6876 9330
7558	0	0	Ki67+	 6876 10008
7559	0	0	Ki67+	 6881 9783
7560	0	0	Ki67+	 6882 9959
7561	0	0	Ki67+	 6885 9589
7562	0	0	Ki67+	 6885 9599
7563	0	0	Ki67+	 6887 9794
7564	0	0	Ki67+	 6889 10115
7565	0	0	Ki67+	 6890 9733
7566	0	0	Ki67+	 6896 9858
7567	0	0	Ki67+	 6904 9549
7568	0	0	Ki67+	 6904 9874
7569	0	0	Ki67+	 6904 10100
7570	0	0	Ki67+	 6907 9824
7571	0	0	Ki67+	 6908 9608
7572	0	0	Ki67+	 6908 9939
7573	0	0	Ki67+	 6910 9715
7574	0	0	Ki67+	 6911 9978
7575	0	0	Ki67+	 6917 9572
7576	0	0	Ki67+	 6919 9605
7577	0	0	Ki67+	 6930 10113
7578	0	0	Ki67+	 6931 9821
7579	0	0	Ki67+	 6932 9941
7580	0	0	Ki67+	 6933 9696
7581	0	0	Ki67+	 6936 10087
7582	0	0	Ki67+	 6945 9546
7583	0	0	Ki67+	 6946 9879
7584	0	0	Ki67+	 6949 9618
7585	0	0	Ki67+	 6950 9516
7586	0	0	Ki67+	 6951 9840
7587	0	0	Ki67+	 6956 10112
7588	0	0	Ki67+	 6960 9686
7589	0	0	Ki67+	 6964 9926
7590	0	0	Ki67+	 6964 9969
7591	0	0	Ki67+	 6967 9752
7592	0	0	Ki67+	 6968 9797
7593	0	0	Ki67+	 6970 9602
7594	0	0	Ki67+	 6970 10097
7595	0	0	Ki67+	 6971 9835
7596	0	0	Ki67+	 6978 9896
7597	0	0	Ki67+	 6979 9557
7598	0	0	Ki67+	 6979 9728
7599	0	0	Ki67+	 6983 9639
7600	0	0	Ki67+	 6983 9945
7601	0	0	Ki67+	 6990 10118
7602	0	0	Ki67+	 6991 9898
7603	0	0	Ki67+	 6991 9929
7604	0	0	Ki67+	 6993 9744
7605	0	0	Ki67+	 6998 9956
7606	0	0	Ki67+	 6999 9692
7607	0	0	Ki67+	 7003 9918
7608	0	0	Ki67+	 7006 9724
7609	0	0	Ki67+	 7008 9797
7610	0	0	Ki67+	 7014 9782
7611	0	0	Ki67+	 7015 9971
7612	0	0	Ki67+	 7021 9716
7613	0	0	Ki67+	 7021 9925
7614	0	0	Ki67+	 7022 9833
7615	0	0	Ki67+	 7027 10081
7616	0	0	Ki67+	 7030 10117
7617	0	0	Ki67+	 7034 9955
7618	0	0	Ki67+	 7039 9645
7619	0	0	Ki67+	 7039 9898
7620	0	0	Ki67+	 7040 9749
7621	0	0	Ki67+	 7041 9980
7622	0	0	Ki67+	 7042 9714
7623	0	0	Ki67+	 7042 9813
7624	0	0	Ki67+	 7044 9508
7625	0	0	Ki67+	 7046 10074
7626	0	0	Ki67+	 7049 10090
7627	0	0	Ki67+	 7051 9847
7628	0	0	Ki67+	 7057 9581
7629	0	0	Ki67+	 7058 9733
7630	0	0	Ki67+	 7059 9541
7631	0	0	Ki67+	 7064 9942
7632	0	0	Ki67+	 7069 10076
7633	0	0	Ki67+	 7072 9865
7634	0	0	Ki67+	 7073 9682
7635	0	0	Ki67+	 7073 9961
7636	0	0	Ki67+	 7076 9494
7637	0	0	Ki67+	 7077 10122
7638	0	0	Ki67+	 7079 9819
7639	0	0	Ki67+	 7084 9931
7640	0	0	Ki67+	 7087 9903
7641	0	0	Ki67+	 7087 10072
7642	0	0	Ki67+	 7090 9960
7643	0	0	Ki67+	 7092 9879
7644	0	0	Ki67+	 7092 10097
7645	0	0	Ki67+	 7093 9711
7646	0	0	Ki67+	 7099 9509
7647	0	0	Ki67+	 7101 9549
7648	0	0	Ki67+	 7104 9943
7649	0	0	Ki67+	 7105 9960
7650	0	0	Ki67+	 7109 9594
7651	0	0	Ki67+	 7109 9867
7652	0	0	Ki67+	 7109 9901
7653	0	0	Ki67+	 7111 10086
7654	0	0	Ki67+	 7113 10119
7655	0	0	Ki67+	 7116 9829
7656	0	0	Ki67+	 7118 9733
7657	0	0	Ki67+	 7123 10118
7658	0	0	Ki67+	 7125 9908
7659	0	0	Ki67+	 7127 9626
7660	0	0	Ki67+	 7127 9881
7661	0	0	Ki67+	 7129 9611
7662	0	0	Ki67+	 7133 9524
7663	0	0	Ki67+	 7133 9931
7664	0	0	Ki67+	 7137 9562
7665	0	0	Ki67+	 7138 9959
7666	0	0	Ki67+	 7140 9638
7667	0	0	Ki67+	 7141 10086
7668	0	0	Ki67+	 7142 9589
7669	0	0	Ki67+	 7143 9822
7670	0	0	Ki67+	 7144 9989
7671	0	0	Ki67+	 7148 9866
7672	0	0	Ki67+	 7149 9842
7673	0	0	Ki67+	 7152 9672
7674	0	0	Ki67+	 7152 9925
7675	0	0	Ki67+	 7154 9537
7676	0	0	Ki67+	 7162 9938
7677	0	0	Ki67+	 7164 10092
7678	0	0	Ki67+	 7166 9501
7679	0	0	Ki67+	 7166 9896
7680	0	0	Ki67+	 7167 9960
7681	0	0	Ki67+	 7168 9989
7682	0	0	Ki67+	 7169 10113
7683	0	0	Ki67+	 7170 9877
7684	0	0	Ki67+	 7172 9852
7685	0	0	Ki67+	 7173 9617
7686	0	0	Ki67+	 7173 9833
7687	0	0	Ki67+	 7174 9587
7688	0	0	Ki67+	 7174 9656
7689	0	0	Ki67+	 7175 9921
7690	0	0	Ki67+	 7176 9972
7691	0	0	Ki67+	 7178 9815
7692	0	0	Ki67+	 7181 9550
7693	0	0	Ki67+	 7182 9479
7694	0	0	Ki67+	 7183 10010
7695	0	0	Ki67+	 7185 9535
7696	0	0	Ki67+	 7194 10125
7697	0	0	Ki67+	 7195 9503
7698	0	0	Ki67+	 7198 9939
7699	0	0	Ki67+	 7199 9602
7700	0	0	Ki67+	 7200 9574
7701	0	0	Ki67+	 7200 9672
7702	0	0	Ki67+	 7206 9960
7703	0	0	Ki67+	 7206 10028
7704	0	0	Ki67+	 7209 9554
7705	0	0	Ki67+	 7209 9929
7706	0	0	Ki67+	 7210 9901
7707	0	0	Ki67+	 7213 9700
7708	0	0	Ki67+	 7213 10016
7709	0	0	Ki67+	 6419 10482
7710	0	0	Ki67+	 6420 10457
7711	0	0	Ki67+	 6423 10889
7712	0	0	Ki67+	 6425 10218
7713	0	0	Ki67+	 6427 10849
7714	0	0	Ki67+	 6428 10236
7715	0	0	Ki67+	 6429 10305
7716	0	0	Ki67+	 6429 10508
7717	0	0	Ki67+	 6431 10904
7718	0	0	Ki67+	 6433 10256
7719	0	0	Ki67+	 6440 10820
7720	0	0	Ki67+	 6443 10839
7721	0	0	Ki67+	 6445 10803
7722	0	0	Ki67+	 6447 10295
7723	0	0	Ki67+	 6448 10896
7724	0	0	Ki67+	 6451 10231
7725	0	0	Ki67+	 6452 10338
7726	0	0	Ki67+	 6454 10208
7727	0	0	Ki67+	 6455 10182
7728	0	0	Ki67+	 6456 10455
7729	0	0	Ki67+	 6456 10917
7730	0	0	Ki67+	 6458 10478
7731	0	0	Ki67+	 6460 10825
7732	0	0	Ki67+	 6461 10844
7733	0	0	Ki67+	 6461 10867
7734	0	0	Ki67+	 6463 10799
7735	0	0	Ki67+	 6467 10507
7736	0	0	Ki67+	 6468 10346
7737	0	0	Ki67+	 6473 10824
7738	0	0	Ki67+	 6478 10223
7739	0	0	Ki67+	 6480 10164
7740	0	0	Ki67+	 6480 10334
7741	0	0	Ki67+	 6480 10479
7742	0	0	Ki67+	 6481 10310
7743	0	0	Ki67+	 6485 10855
7744	0	0	Ki67+	 6493 10287
7745	0	0	Ki67+	 6493 10466
7746	0	0	Ki67+	 6497 10151
7747	0	0	Ki67+	 6500 10414
7748	0	0	Ki67+	 6500 10437
7749	0	0	Ki67+	 6501 10193
7750	0	0	Ki67+	 6503 10309
7751	0	0	Ki67+	 6508 10833
7752	0	0	Ki67+	 6514 10324
7753	0	0	Ki67+	 6516 10398
7754	0	0	Ki67+	 6518 10166
7755	0	0	Ki67+	 6520 10272
7756	0	0	Ki67+	 6522 10449
7757	0	0	Ki67+	 6525 10155
7758	0	0	Ki67+	 6526 10900
7759	0	0	Ki67+	 6529 10514
7760	0	0	Ki67+	 6533 10918
7761	0	0	Ki67+	 6535 10862
7762	0	0	Ki67+	 6536 10312
7763	0	0	Ki67+	 6537 10255
7764	0	0	Ki67+	 6537 10414
7765	0	0	Ki67+	 6543 10847
7766	0	0	Ki67+	 6548 10136
7767	0	0	Ki67+	 6556 10390
7768	0	0	Ki67+	 6556 10426
7769	0	0	Ki67+	 6560 10249
7770	0	0	Ki67+	 6561 10263
7771	0	0	Ki67+	 6567 10132
7772	0	0	Ki67+	 6567 10292
7773	0	0	Ki67+	 6576 10405
7774	0	0	Ki67+	 6578 10378
7775	0	0	Ki67+	 6584 10313
7776	0	0	Ki67+	 6586 10236
7777	0	0	Ki67+	 6587 10297
7778	0	0	Ki67+	 6597 10258
7779	0	0	Ki67+	 6599 10345
7780	0	0	Ki67+	 6607 10232
7781	0	0	Ki67+	 6609 10383
7782	0	0	Ki67+	 6611 10515
7783	0	0	Ki67+	 6613 10301
7784	0	0	Ki67+	 6616 10399
7785	0	0	Ki67+	 6627 10393
7786	0	0	Ki67+	 6642 10265
7787	0	0	Ki67+	 6643 10373
7788	0	0	Ki67+	 6644 10212
7789	0	0	Ki67+	 6653 10250
7790	0	0	Ki67+	 6655 10340
7791	0	0	Ki67+	 6663 10367
7792	0	0	Ki67+	 6667 10308
7793	0	0	Ki67+	 6672 10255
7794	0	0	Ki67+	 6676 10177
7795	0	0	Ki67+	 6676 10200
7796	0	0	Ki67+	 6681 10305
7797	0	0	Ki67+	 6685 10251
7798	0	0	Ki67+	 6691 10368
7799	0	0	Ki67+	 6694 10189
7800	0	0	Ki67+	 6694 10223
7801	0	0	Ki67+	 6696 10163
7802	0	0	Ki67+	 6704 10846
7803	0	0	Ki67+	 6705 10338
7804	0	0	Ki67+	 6708 10796
7805	0	0	Ki67+	 6715 10236
7806	0	0	Ki67+	 6715 10366
7807	0	0	Ki67+	 6715 10773
7808	0	0	Ki67+	 6719 10179
7809	0	0	Ki67+	 6723 10252
7810	0	0	Ki67+	 6728 10155
7811	0	0	Ki67+	 6733 10321
7812	0	0	Ki67+	 6736 10293
7813	0	0	Ki67+	 6736 10853
7814	0	0	Ki67+	 6736 10922
7815	0	0	Ki67+	 6741 10209
7816	0	0	Ki67+	 6741 10734
7817	0	0	Ki67+	 6752 10382
7818	0	0	Ki67+	 6753 10136
7819	0	0	Ki67+	 6754 10174
7820	0	0	Ki67+	 6754 10351
7821	0	0	Ki67+	 6757 10311
7822	0	0	Ki67+	 6759 10844
7823	0	0	Ki67+	 6761 10242
7824	0	0	Ki67+	 6765 10201
7825	0	0	Ki67+	 6766 10170
7826	0	0	Ki67+	 6766 10703
7827	0	0	Ki67+	 6768 10744
7828	0	0	Ki67+	 6773 10900
7829	0	0	Ki67+	 6776 10325
7830	0	0	Ki67+	 6781 10273
7831	0	0	Ki67+	 6786 10194
7832	0	0	Ki67+	 6793 10346
7833	0	0	Ki67+	 6794 10163
7834	0	0	Ki67+	 6794 10255
7835	0	0	Ki67+	 6795 10307
7836	0	0	Ki67+	 6795 10889
7837	0	0	Ki67+	 6796 10717
7838	0	0	Ki67+	 6797 10680
7839	0	0	Ki67+	 6801 10289
7840	0	0	Ki67+	 6804 10225
7841	0	0	Ki67+	 6805 10773
7842	0	0	Ki67+	 6807 10339
7843	0	0	Ki67+	 6809 10878
7844	0	0	Ki67+	 6813 10322
7845	0	0	Ki67+	 6816 10166
7846	0	0	Ki67+	 6818 10298
7847	0	0	Ki67+	 6818 10838
7848	0	0	Ki67+	 6819 10658
7849	0	0	Ki67+	 6820 10260
7850	0	0	Ki67+	 6825 10249
7851	0	0	Ki67+	 6827 10308
7852	0	0	Ki67+	 6829 10274
7853	0	0	Ki67+	 6832 10149
7854	0	0	Ki67+	 6834 10640
7855	0	0	Ki67+	 6839 10241
7856	0	0	Ki67+	 6841 10257
7857	0	0	Ki67+	 6843 10911
7858	0	0	Ki67+	 6845 10668
7859	0	0	Ki67+	 6848 10278
7860	0	0	Ki67+	 6851 10865
7861	0	0	Ki67+	 6853 10200
7862	0	0	Ki67+	 6856 10240
7863	0	0	Ki67+	 6860 10160
7864	0	0	Ki67+	 6860 10632
7865	0	0	Ki67+	 6860 10680
7866	0	0	Ki67+	 6864 10225
7867	0	0	Ki67+	 6865 10776
7868	0	0	Ki67+	 6869 10144
7869	0	0	Ki67+	 6870 10256
7870	0	0	Ki67+	 6873 10894
7871	0	0	Ki67+	 6874 10815
7872	0	0	Ki67+	 6876 10655
7873	0	0	Ki67+	 6877 10585
7874	0	0	Ki67+	 6879 10214
7875	0	0	Ki67+	 6886 10691
7876	0	0	Ki67+	 6889 10602
7877	0	0	Ki67+	 6893 10848
7878	0	0	Ki67+	 6894 10578
7879	0	0	Ki67+	 6901 10633
7880	0	0	Ki67+	 6905 10601
7881	0	0	Ki67+	 6907 10282
7882	0	0	Ki67+	 6910 10865
7883	0	0	Ki67+	 6911 10241
7884	0	0	Ki67+	 6916 10136
7885	0	0	Ki67+	 6916 10557
7886	0	0	Ki67+	 6922 10676
7887	0	0	Ki67+	 6924 10919
7888	0	0	Ki67+	 6926 10130
7889	0	0	Ki67+	 6926 10620
7890	0	0	Ki67+	 6928 10844
7891	0	0	Ki67+	 6931 10282
7892	0	0	Ki67+	 6937 10158
7893	0	0	Ki67+	 6937 10306
7894	0	0	Ki67+	 6939 10726
7895	0	0	Ki67+	 6942 10655
7896	0	0	Ki67+	 6957 10177
7897	0	0	Ki67+	 6958 10274
7898	0	0	Ki67+	 6958 10901
7899	0	0	Ki67+	 6964 10324
7900	0	0	Ki67+	 6965 10695
7901	0	0	Ki67+	 6975 10761
7902	0	0	Ki67+	 6977 10533
7903	0	0	Ki67+	 6977 10573
7904	0	0	Ki67+	 6978 10920
7905	0	0	Ki67+	 6979 10887
7906	0	0	Ki67+	 6985 10321
7907	0	0	Ki67+	 6986 10560
7908	0	0	Ki67+	 6992 10131
7909	0	0	Ki67+	 6992 10534
7910	0	0	Ki67+	 6993 10285
7911	0	0	Ki67+	 6993 10305
7912	0	0	Ki67+	 6996 10871
7913	0	0	Ki67+	 6999 10897
7914	0	0	Ki67+	 7001 10245
7915	0	0	Ki67+	 7001 10690
7916	0	0	Ki67+	 7004 10741
7917	0	0	Ki67+	 7005 10295
7918	0	0	Ki67+	 7008 10157
7919	0	0	Ki67+	 7015 10304
7920	0	0	Ki67+	 7020 10571
7921	0	0	Ki67+	 7021 10637
7922	0	0	Ki67+	 7023 10667
7923	0	0	Ki67+	 7025 10874
7924	0	0	Ki67+	 7028 10275
7925	0	0	Ki67+	 7029 10627
7926	0	0	Ki67+	 7030 10721
7927	0	0	Ki67+	 7033 10479
7928	0	0	Ki67+	 7034 10506
7929	0	0	Ki67+	 7041 10711
7930	0	0	Ki67+	 7044 10502
7931	0	0	Ki67+	 7045 10655
7932	0	0	Ki67+	 7046 10587
7933	0	0	Ki67+	 7049 10861
7934	0	0	Ki67+	 7050 10244
7935	0	0	Ki67+	 7050 10848
7936	0	0	Ki67+	 7055 10267
7937	0	0	Ki67+	 7055 10675
7938	0	0	Ki67+	 7055 10702
7939	0	0	Ki67+	 7056 10518
7940	0	0	Ki67+	 7056 10924
7941	0	0	Ki67+	 7058 10598
7942	0	0	Ki67+	 7061 10216
7943	0	0	Ki67+	 7061 10487
7944	0	0	Ki67+	 7062 10644
7945	0	0	Ki67+	 7064 10907
7946	0	0	Ki67+	 7068 10540
7947	0	0	Ki67+	 7073 10735
7948	0	0	Ki67+	 7074 10260
7949	0	0	Ki67+	 7074 10841
7950	0	0	Ki67+	 7081 10554
7951	0	0	Ki67+	 7083 10621
7952	0	0	Ki67+	 7084 10708
7953	0	0	Ki67+	 7087 10664
7954	0	0	Ki67+	 7087 10895
7955	0	0	Ki67+	 7090 10482
7956	0	0	Ki67+	 7092 10843
7957	0	0	Ki67+	 7093 10248
7958	0	0	Ki67+	 7093 10869
7959	0	0	Ki67+	 7102 10460
7960	0	0	Ki67+	 7108 10551
7961	0	0	Ki67+	 7108 10683
7962	0	0	Ki67+	 7109 10435
7963	0	0	Ki67+	 7112 10526
7964	0	0	Ki67+	 7113 10191
7965	0	0	Ki67+	 7115 10231
7966	0	0	Ki67+	 7115 10849
7967	0	0	Ki67+	 7118 10721
7968	0	0	Ki67+	 7121 10426
7969	0	0	Ki67+	 7121 10694
7970	0	0	Ki67+	 7125 10550
7971	0	0	Ki67+	 7126 10224
7972	0	0	Ki67+	 7126 10742
7973	0	0	Ki67+	 7130 10141
7974	0	0	Ki67+	 7133 10657
7975	0	0	Ki67+	 7138 10722
7976	0	0	Ki67+	 7140 10441
7977	0	0	Ki67+	 7141 10900
7978	0	0	Ki67+	 7143 10521
7979	0	0	Ki67+	 7151 10210
7980	0	0	Ki67+	 7154 10737
7981	0	0	Ki67+	 7157 10612
7982	0	0	Ki67+	 7163 10133
7983	0	0	Ki67+	 7165 10267
7984	0	0	Ki67+	 7171 10383
7985	0	0	Ki67+	 7177 10733
7986	0	0	Ki67+	 7179 10534
7987	0	0	Ki67+	 7180 10200
7988	0	0	Ki67+	 7180 10414
7989	0	0	Ki67+	 7183 10150
7990	0	0	Ki67+	 7183 10287
7991	0	0	Ki67+	 7185 10248
7992	0	0	Ki67+	 7186 10893
7993	0	0	Ki67+	 7187 10630
7994	0	0	Ki67+	 7191 10516
7995	0	0	Ki67+	 7195 10408
7996	0	0	Ki67+	 7196 10140
7997	0	0	Ki67+	 7196 10242
7998	0	0	Ki67+	 7199 10810
7999	0	0	Ki67+	 7206 10736
8000	0	0	Ki67+	 7210 10715
8001	0	0	Ki67+	 6424 10932
8002	0	0	Ki67+	 6424 10988
8003	0	0	Ki67+	 6432 10995
8004	0	0	Ki67+	 6447 11280
8005	0	0	Ki67+	 6455 10981
8006	0	0	Ki67+	 6465 10957
8007	0	0	Ki67+	 6471 11235
8008	0	0	Ki67+	 6502 11254
8009	0	0	Ki67+	 6506 11284
8010	0	0	Ki67+	 6518 11346
8011	0	0	Ki67+	 6530 11265
8012	0	0	Ki67+	 6537 11177
8013	0	0	Ki67+	 6539 11359
8014	0	0	Ki67+	 6563 11302
8015	0	0	Ki67+	 6585 11106
8016	0	0	Ki67+	 6608 11106
8017	0	0	Ki67+	 6623 11112
8018	0	0	Ki67+	 6658 11129
8019	0	0	Ki67+	 6670 11293
8020	0	0	Ki67+	 6671 10960
8021	0	0	Ki67+	 6684 10993
8022	0	0	Ki67+	 6685 11032
8023	0	0	Ki67+	 6688 11468
8024	0	0	Ki67+	 6691 11132
8025	0	0	Ki67+	 6695 10997
8026	0	0	Ki67+	 6699 10982
8027	0	0	Ki67+	 6702 10969
8028	0	0	Ki67+	 6703 10933
8029	0	0	Ki67+	 6705 11017
8030	0	0	Ki67+	 6707 11066
8031	0	0	Ki67+	 6719 10962
8032	0	0	Ki67+	 6719 11132
8033	0	0	Ki67+	 6725 11107
8034	0	0	Ki67+	 6736 11039
8035	0	0	Ki67+	 6737 11079
8036	0	0	Ki67+	 6747 11190
8037	0	0	Ki67+	 6748 11037
8038	0	0	Ki67+	 6751 11000
8039	0	0	Ki67+	 6752 11021
8040	0	0	Ki67+	 6757 10974
8041	0	0	Ki67+	 6758 11056
8042	0	0	Ki67+	 6767 11163
8043	0	0	Ki67+	 6771 11077
8044	0	0	Ki67+	 6774 11213
8045	0	0	Ki67+	 6778 10976
8046	0	0	Ki67+	 6788 11077
8047	0	0	Ki67+	 6794 11208
8048	0	0	Ki67+	 6797 11004
8049	0	0	Ki67+	 6798 10951
8050	0	0	Ki67+	 6802 11032
8051	0	0	Ki67+	 6804 11174
8052	0	0	Ki67+	 6810 11221
8053	0	0	Ki67+	 6823 10988
8054	0	0	Ki67+	 6825 11103
8055	0	0	Ki67+	 6825 11151
8056	0	0	Ki67+	 6829 11072
8057	0	0	Ki67+	 6841 11198
8058	0	0	Ki67+	 6850 11096
8059	0	0	Ki67+	 6852 11070
8060	0	0	Ki67+	 6853 11278
8061	0	0	Ki67+	 6866 11174
8062	0	0	Ki67+	 6875 11057
8063	0	0	Ki67+	 6875 11203
8064	0	0	Ki67+	 6876 11090
8065	0	0	Ki67+	 6890 10968
8066	0	0	Ki67+	 6892 11175
8067	0	0	Ki67+	 6893 11038
8068	0	0	Ki67+	 6893 11150
8069	0	0	Ki67+	 6895 10951
8070	0	0	Ki67+	 6898 11073
8071	0	0	Ki67+	 6902 11055
8072	0	0	Ki67+	 6912 11030
8073	0	0	Ki67+	 6915 11164
8074	0	0	Ki67+	 6916 11196
8075	0	0	Ki67+	 6917 10995
8076	0	0	Ki67+	 6918 11148
8077	0	0	Ki67+	 6933 11066
8078	0	0	Ki67+	 6934 11569
8079	0	0	Ki67+	 6940 11025
8080	0	0	Ki67+	 6940 11124
8081	0	0	Ki67+	 6944 11153
8082	0	0	Ki67+	 6945 10993
8083	0	0	Ki67+	 6959 11025
8084	0	0	Ki67+	 6959 11051
8085	0	0	Ki67+	 6963 11082
8086	0	0	Ki67+	 6963 11122
8087	0	0	Ki67+	 6970 11690
8088	0	0	Ki67+	 6971 11066
8089	0	0	Ki67+	 6975 10987
8090	0	0	Ki67+	 6980 11621
8091	0	0	Ki67+	 6987 11037
8092	0	0	Ki67+	 6989 11004
8093	0	0	Ki67+	 6993 11161
8094	0	0	Ki67+	 6994 10983
8095	0	0	Ki67+	 6994 11107
8096	0	0	Ki67+	 6997 11669
8097	0	0	Ki67+	 7002 10964
8098	0	0	Ki67+	 7002 11621
8099	0	0	Ki67+	 7003 11078
8100	0	0	Ki67+	 7003 11185
8101	0	0	Ki67+	 7005 11597
8102	0	0	Ki67+	 7012 11057
8103	0	0	Ki67+	 7014 11010
8104	0	0	Ki67+	 7019 11652
8105	0	0	Ki67+	 7022 10975
8106	0	0	Ki67+	 7036 10933
8107	0	0	Ki67+	 7039 10989
8108	0	0	Ki67+	 7040 11591
8109	0	0	Ki67+	 7050 10985
8110	0	0	Ki67+	 7064 11570
8111	0	0	Ki67+	 7069 11436
8112	0	0	Ki67+	 7071 11597
8113	0	0	Ki67+	 7081 10962
8114	0	0	Ki67+	 7100 11361
8115	0	0	Ki67+	 7102 11599
8116	0	0	Ki67+	 7105 11567
8117	0	0	Ki67+	 7113 10963
8118	0	0	Ki67+	 7116 11572
8119	0	0	Ki67+	 7121 11416
8120	0	0	Ki67+	 7130 10963
8121	0	0	Ki67+	 7136 11598
8122	0	0	Ki67+	 7140 11569
8123	0	0	Ki67+	 7155 10970
8124	0	0	Ki67+	 7159 10993
8125	0	0	Ki67+	 7162 11572
8126	0	0	Ki67+	 7164 11422
8127	0	0	Ki67+	 7171 11378
8128	0	0	Ki67+	 7173 11592
8129	0	0	Ki67+	 7181 11104
8130	0	0	Ki67+	 7186 11133
8131	0	0	Ki67+	 7188 10995
8132	0	0	Ki67+	 7190 11424
8133	0	0	Ki67+	 7196 11166
8134	0	0	Ki67+	 7200 11191
8135	0	0	Ki67+	 7202 11091
8136	0	0	Ki67+	 7202 11563
8137	0	0	Ki67+	 7204 10996
8138	0	0	Ki67+	 7205 11586
8139	0	0	Ki67+	 7207 11399
8140	0	0	Ki67+	 7211 11081
8141	0	0	Ki67+	 7211 11112
8142	0	0	Ki67+	 6865 11755
8143	0	0	Ki67+	 6889 11776
8144	0	0	Ki67+	 7122 11913
8145	0	0	Ki67+	 7127 11851
8146	0	0	Ki67+	 7157 11851
8147	0	0	Ki67+	 7239 5011
8148	0	0	Ki67+	 7266 4962
8149	0	0	Ki67+	 7315 4962
8150	0	0	Ki67+	 7328 4982
8151	0	0	Ki67+	 7882 4728
8152	0	0	Ki67+	 7903 4546
8153	0	0	Ki67+	 7931 4584
8154	0	0	Ki67+	 7980 4415
8155	0	0	Ki67+	 7256 5280
8156	0	0	Ki67+	 7363 5178
8157	0	0	Ki67+	 7370 5363
8158	0	0	Ki67+	 7398 5376
8159	0	0	Ki67+	 7408 5627
8160	0	0	Ki67+	 7411 5853
8161	0	0	Ki67+	 7423 5621
8162	0	0	Ki67+	 7438 5311
8163	0	0	Ki67+	 7445 5738
8164	0	0	Ki67+	 7446 5357
8165	0	0	Ki67+	 7455 5812
8166	0	0	Ki67+	 7458 5695
8167	0	0	Ki67+	 7461 5341
8168	0	0	Ki67+	 7462 5646
8169	0	0	Ki67+	 7471 5710
8170	0	0	Ki67+	 7476 5643
8171	0	0	Ki67+	 7483 5522
8172	0	0	Ki67+	 7489 5671
8173	0	0	Ki67+	 7493 5641
8174	0	0	Ki67+	 7504 5671
8175	0	0	Ki67+	 7522 5459
8176	0	0	Ki67+	 7554 5846
8177	0	0	Ki67+	 7559 5694
8178	0	0	Ki67+	 7573 5745
8179	0	0	Ki67+	 7575 5689
8180	0	0	Ki67+	 7588 5721
8181	0	0	Ki67+	 7588 5846
8182	0	0	Ki67+	 7612 5750
8183	0	0	Ki67+	 7633 5678
8184	0	0	Ki67+	 7639 5766
8185	0	0	Ki67+	 7643 5750
8186	0	0	Ki67+	 7650 5707
8187	0	0	Ki67+	 7656 5797
8188	0	0	Ki67+	 7658 5823
8189	0	0	Ki67+	 7667 5734
8190	0	0	Ki67+	 7672 5773
8191	0	0	Ki67+	 7676 5817
8192	0	0	Ki67+	 7677 5760
8193	0	0	Ki67+	 7680 5845
8194	0	0	Ki67+	 7691 5778
8195	0	0	Ki67+	 7692 5807
8196	0	0	Ki67+	 7708 5806
8197	0	0	Ki67+	 7710 5791
8198	0	0	Ki67+	 7723 5842
8199	0	0	Ki67+	 7730 5799
8200	0	0	Ki67+	 7769 5586
8201	0	0	Ki67+	 7850 5686
8202	0	0	Ki67+	 7862 5667
8203	0	0	Ki67+	 7886 5721
8204	0	0	Ki67+	 7894 5754
8205	0	0	Ki67+	 7907 5690
8206	0	0	Ki67+	 7924 5782
8207	0	0	Ki67+	 7925 5731
8208	0	0	Ki67+	 7966 5797
8209	0	0	Ki67+	 8006 5167
8210	0	0	Ki67+	 7355 6000
8211	0	0	Ki67+	 7379 5898
8212	0	0	Ki67+	 7382 6003
8213	0	0	Ki67+	 7384 6141
8214	0	0	Ki67+	 7392 5890
8215	0	0	Ki67+	 7397 6430
8216	0	0	Ki67+	 7398 5923
8217	0	0	Ki67+	 7406 5882
8218	0	0	Ki67+	 7416 6553
8219	0	0	Ki67+	 7421 5923
8220	0	0	Ki67+	 7435 5921
8221	0	0	Ki67+	 7454 5928
8222	0	0	Ki67+	 7460 5943
8223	0	0	Ki67+	 7468 5967
8224	0	0	Ki67+	 7471 5913
8225	0	0	Ki67+	 7475 5951
8226	0	0	Ki67+	 7480 6006
8227	0	0	Ki67+	 7484 6371
8228	0	0	Ki67+	 7490 6425
8229	0	0	Ki67+	 7497 5992
8230	0	0	Ki67+	 7499 5922
8231	0	0	Ki67+	 7505 5871
8232	0	0	Ki67+	 7508 5978
8233	0	0	Ki67+	 7509 6014
8234	0	0	Ki67+	 7512 5954
8235	0	0	Ki67+	 7518 5989
8236	0	0	Ki67+	 7522 6002
8237	0	0	Ki67+	 7523 5949
8238	0	0	Ki67+	 7525 5858
8239	0	0	Ki67+	 7533 6035
8240	0	0	Ki67+	 7544 6069
8241	0	0	Ki67+	 7549 6018
8242	0	0	Ki67+	 7565 6079
8243	0	0	Ki67+	 7579 6352
8244	0	0	Ki67+	 7582 6094
8245	0	0	Ki67+	 7588 6070
8246	0	0	Ki67+	 7591 6104
8247	0	0	Ki67+	 7599 6118
8248	0	0	Ki67+	 7601 6654
8249	0	0	Ki67+	 7602 5910
8250	0	0	Ki67+	 7609 6102
8251	0	0	Ki67+	 7615 6135
8252	0	0	Ki67+	 7620 6095
8253	0	0	Ki67+	 7622 5894
8254	0	0	Ki67+	 7622 6388
8255	0	0	Ki67+	 7623 5905
8256	0	0	Ki67+	 7624 6111
8257	0	0	Ki67+	 7626 6399
8258	0	0	Ki67+	 7640 5902
8259	0	0	Ki67+	 7643 6416
8260	0	0	Ki67+	 7645 5926
8261	0	0	Ki67+	 7646 6121
8262	0	0	Ki67+	 7647 6147
8263	0	0	Ki67+	 7650 6453
8264	0	0	Ki67+	 7652 6387
8265	0	0	Ki67+	 7656 5955
8266	0	0	Ki67+	 7669 6232
8267	0	0	Ki67+	 7673 6158
8268	0	0	Ki67+	 7676 5946
8269	0	0	Ki67+	 7679 6133
8270	0	0	Ki67+	 7688 6163
8271	0	0	Ki67+	 7689 5977
8272	0	0	Ki67+	 7693 6368
8273	0	0	Ki67+	 7693 6629
8274	0	0	Ki67+	 7718 6006
8275	0	0	Ki67+	 7718 6040
8276	0	0	Ki67+	 7719 6483
8277	0	0	Ki67+	 7721 6509
8278	0	0	Ki67+	 7721 6627
8279	0	0	Ki67+	 7724 6027
8280	0	0	Ki67+	 7725 6174
8281	0	0	Ki67+	 7730 6435
8282	0	0	Ki67+	 7732 6059
8283	0	0	Ki67+	 7732 6078
8284	0	0	Ki67+	 7745 6478
8285	0	0	Ki67+	 7749 6099
8286	0	0	Ki67+	 7750 6529
8287	0	0	Ki67+	 7751 6122
8288	0	0	Ki67+	 7765 6540
8289	0	0	Ki67+	 7767 6500
8290	0	0	Ki67+	 7768 6655
8291	0	0	Ki67+	 7782 6644
8292	0	0	Ki67+	 7793 6478
8293	0	0	Ki67+	 7797 6601
8294	0	0	Ki67+	 7800 6587
8295	0	0	Ki67+	 7813 6592
8296	0	0	Ki67+	 7814 6113
8297	0	0	Ki67+	 7822 6091
8298	0	0	Ki67+	 7829 6113
8299	0	0	Ki67+	 7836 6654
8300	0	0	Ki67+	 7838 6610
8301	0	0	Ki67+	 7847 6093
8302	0	0	Ki67+	 7847 6583
8303	0	0	Ki67+	 7848 6160
8304	0	0	Ki67+	 7854 6650
8305	0	0	Ki67+	 7857 6187
8306	0	0	Ki67+	 7863 6624
8307	0	0	Ki67+	 7864 6149
8308	0	0	Ki67+	 7867 6100
8309	0	0	Ki67+	 7878 6600
8310	0	0	Ki67+	 7881 6585
8311	0	0	Ki67+	 7882 6639
8312	0	0	Ki67+	 7884 6209
8313	0	0	Ki67+	 7891 6589
8314	0	0	Ki67+	 7895 6148
8315	0	0	Ki67+	 7897 6092
8316	0	0	Ki67+	 7907 6115
8317	0	0	Ki67+	 7909 6080
8318	0	0	Ki67+	 7920 6622
8319	0	0	Ki67+	 7921 6145
8320	0	0	Ki67+	 7926 6101
8321	0	0	Ki67+	 7939 5937
8322	0	0	Ki67+	 7960 5927
8323	0	0	Ki67+	 8006 5878
8324	0	0	Ki67+	 8012 5865
8325	0	0	Ki67+	 7217 6861
8326	0	0	Ki67+	 7220 7016
8327	0	0	Ki67+	 7223 6824
8328	0	0	Ki67+	 7223 6956
8329	0	0	Ki67+	 7225 6979
8330	0	0	Ki67+	 7228 6890
8331	0	0	Ki67+	 7229 7024
8332	0	0	Ki67+	 7232 6940
8333	0	0	Ki67+	 7234 7007
8334	0	0	Ki67+	 7238 7443
8335	0	0	Ki67+	 7239 6792
8336	0	0	Ki67+	 7243 6860
8337	0	0	Ki67+	 7245 6913
8338	0	0	Ki67+	 7253 6899
8339	0	0	Ki67+	 7259 6989
8340	0	0	Ki67+	 7261 7147
8341	0	0	Ki67+	 7262 7418
8342	0	0	Ki67+	 7270 7119
8343	0	0	Ki67+	 7276 6924
8344	0	0	Ki67+	 7282 6900
8345	0	0	Ki67+	 7282 6969
8346	0	0	Ki67+	 7287 6877
8347	0	0	Ki67+	 7287 7127
8348	0	0	Ki67+	 7290 6911
8349	0	0	Ki67+	 7292 6657
8350	0	0	Ki67+	 7293 6938
8351	0	0	Ki67+	 7295 6985
8352	0	0	Ki67+	 7306 6680
8353	0	0	Ki67+	 7307 6941
8354	0	0	Ki67+	 7310 7016
8355	0	0	Ki67+	 7312 7121
8356	0	0	Ki67+	 7316 6891
8357	0	0	Ki67+	 7324 6710
8358	0	0	Ki67+	 7326 6956
8359	0	0	Ki67+	 7326 7419
8360	0	0	Ki67+	 7330 7126
8361	0	0	Ki67+	 7334 7013
8362	0	0	Ki67+	 7339 6982
8363	0	0	Ki67+	 7342 6926
8364	0	0	Ki67+	 7343 7090
8365	0	0	Ki67+	 7343 7439
8366	0	0	Ki67+	 7344 6961
8367	0	0	Ki67+	 7349 7129
8368	0	0	Ki67+	 7350 6896
8369	0	0	Ki67+	 7356 7024
8370	0	0	Ki67+	 7361 6660
8371	0	0	Ki67+	 7362 6928
8372	0	0	Ki67+	 7363 7044
8373	0	0	Ki67+	 7368 6911
8374	0	0	Ki67+	 7370 6992
8375	0	0	Ki67+	 7370 7139
8376	0	0	Ki67+	 7372 6941
8377	0	0	Ki67+	 7373 6960
8378	0	0	Ki67+	 7380 7252
8379	0	0	Ki67+	 7383 7033
8380	0	0	Ki67+	 7387 6923
8381	0	0	Ki67+	 7389 7309
8382	0	0	Ki67+	 7394 7126
8383	0	0	Ki67+	 7402 7072
8384	0	0	Ki67+	 7403 6950
8385	0	0	Ki67+	 7407 6977
8386	0	0	Ki67+	 7407 7020
8387	0	0	Ki67+	 7409 7167
8388	0	0	Ki67+	 7415 7190
8389	0	0	Ki67+	 7416 6967
8390	0	0	Ki67+	 7422 7281
8391	0	0	Ki67+	 7424 7067
8392	0	0	Ki67+	 7426 7014
8393	0	0	Ki67+	 7432 6942
8394	0	0	Ki67+	 7432 7082
8395	0	0	Ki67+	 7435 7269
8396	0	0	Ki67+	 7440 6985
8397	0	0	Ki67+	 7442 7154
8398	0	0	Ki67+	 7442 7177
8399	0	0	Ki67+	 7447 7050
8400	0	0	Ki67+	 7455 6959
8401	0	0	Ki67+	 7455 7157
8402	0	0	Ki67+	 7459 7107
8403	0	0	Ki67+	 7460 7174
8404	0	0	Ki67+	 7465 6973
8405	0	0	Ki67+	 7466 7079
8406	0	0	Ki67+	 7472 7109
8407	0	0	Ki67+	 7477 6906
8408	0	0	Ki67+	 7477 7046
8409	0	0	Ki67+	 7478 7023
8410	0	0	Ki67+	 7484 6997
8411	0	0	Ki67+	 7500 7158
8412	0	0	Ki67+	 7504 7179
8413	0	0	Ki67+	 7515 6748
8414	0	0	Ki67+	 7550 6791
8415	0	0	Ki67+	 7558 6740
8416	0	0	Ki67+	 7565 6728
8417	0	0	Ki67+	 7579 6857
8418	0	0	Ki67+	 7590 6857
8419	0	0	Ki67+	 7593 6726
8420	0	0	Ki67+	 7596 6737
8421	0	0	Ki67+	 7607 6784
8422	0	0	Ki67+	 7614 6849
8423	0	0	Ki67+	 7631 6709
8424	0	0	Ki67+	 7631 6867
8425	0	0	Ki67+	 7636 6733
8426	0	0	Ki67+	 7639 6821
8427	0	0	Ki67+	 7643 7014
8428	0	0	Ki67+	 7645 6870
8429	0	0	Ki67+	 7650 6799
8430	0	0	Ki67+	 7653 6840
8431	0	0	Ki67+	 7657 6814
8432	0	0	Ki67+	 7658 7454
8433	0	0	Ki67+	 7666 6855
8434	0	0	Ki67+	 7672 6765
8435	0	0	Ki67+	 7673 7404
8436	0	0	Ki67+	 7675 6804
8437	0	0	Ki67+	 7675 6820
8438	0	0	Ki67+	 7683 7444
8439	0	0	Ki67+	 7688 6747
8440	0	0	Ki67+	 7694 6855
8441	0	0	Ki67+	 7703 6679
8442	0	0	Ki67+	 7703 6823
8443	0	0	Ki67+	 7704 6871
8444	0	0	Ki67+	 7711 6725
8445	0	0	Ki67+	 7714 6785
8446	0	0	Ki67+	 7723 6694
8447	0	0	Ki67+	 7725 6662
8448	0	0	Ki67+	 7730 6844
8449	0	0	Ki67+	 7732 6746
8450	0	0	Ki67+	 7738 6790
8451	0	0	Ki67+	 7738 6862
8452	0	0	Ki67+	 7739 6732
8453	0	0	Ki67+	 7746 6875
8454	0	0	Ki67+	 7748 6709
8455	0	0	Ki67+	 7749 6677
8456	0	0	Ki67+	 7749 6772
8457	0	0	Ki67+	 7759 6855
8458	0	0	Ki67+	 7762 6792
8459	0	0	Ki67+	 7763 6711
8460	0	0	Ki67+	 7775 6690
8461	0	0	Ki67+	 7776 6757
8462	0	0	Ki67+	 7777 6862
8463	0	0	Ki67+	 7783 7437
8464	0	0	Ki67+	 7786 6769
8465	0	0	Ki67+	 7794 6681
8466	0	0	Ki67+	 7795 6714
8467	0	0	Ki67+	 7796 6813
8468	0	0	Ki67+	 7798 6699
8469	0	0	Ki67+	 7798 6740
8470	0	0	Ki67+	 7801 6787
8471	0	0	Ki67+	 7807 7420
8472	0	0	Ki67+	 7810 7383
8473	0	0	Ki67+	 7815 6830
8474	0	0	Ki67+	 7819 6769
8475	0	0	Ki67+	 7820 6669
8476	0	0	Ki67+	 7821 6806
8477	0	0	Ki67+	 7822 6683
8478	0	0	Ki67+	 7827 6731
8479	0	0	Ki67+	 7829 6709
8480	0	0	Ki67+	 7830 7446
8481	0	0	Ki67+	 7835 6782
8482	0	0	Ki67+	 7836 6752
8483	0	0	Ki67+	 7836 6829
8484	0	0	Ki67+	 7839 7022
8485	0	0	Ki67+	 7847 6977
8486	0	0	Ki67+	 7847 7405
8487	0	0	Ki67+	 7849 7374
8488	0	0	Ki67+	 7850 6806
8489	0	0	Ki67+	 7854 7385
8490	0	0	Ki67+	 7858 6721
8491	0	0	Ki67+	 7858 6818
8492	0	0	Ki67+	 7860 6837
8493	0	0	Ki67+	 7861 7431
8494	0	0	Ki67+	 7863 6686
8495	0	0	Ki67+	 7868 6771
8496	0	0	Ki67+	 7870 6700
8497	0	0	Ki67+	 7871 6760
8498	0	0	Ki67+	 7873 6978
8499	0	0	Ki67+	 7874 7078
8500	0	0	Ki67+	 7876 6813
8501	0	0	Ki67+	 7878 7405
8502	0	0	Ki67+	 7879 6681
8503	0	0	Ki67+	 7879 7009
8504	0	0	Ki67+	 7883 6839
8505	0	0	Ki67+	 7883 7331
8506	0	0	Ki67+	 7883 7365
8507	0	0	Ki67+	 7886 6871
8508	0	0	Ki67+	 7889 6768
8509	0	0	Ki67+	 7894 6716
8510	0	0	Ki67+	 7895 7398
8511	0	0	Ki67+	 7896 6997
8512	0	0	Ki67+	 7897 6790
8513	0	0	Ki67+	 7899 7450
8514	0	0	Ki67+	 7902 6680
8515	0	0	Ki67+	 7907 6734
8516	0	0	Ki67+	 7907 7073
8517	0	0	Ki67+	 7913 6999
8518	0	0	Ki67+	 7914 6853
8519	0	0	Ki67+	 7915 7425
8520	0	0	Ki67+	 7916 7359
8521	0	0	Ki67+	 7920 6820
8522	0	0	Ki67+	 7924 6763
8523	0	0	Ki67+	 7925 6708
8524	0	0	Ki67+	 7927 7430
8525	0	0	Ki67+	 7933 6694
8526	0	0	Ki67+	 7933 6739
8527	0	0	Ki67+	 7940 6808
8528	0	0	Ki67+	 7944 7424
8529	0	0	Ki67+	 7951 6842
8530	0	0	Ki67+	 7952 6711
8531	0	0	Ki67+	 7955 6731
8532	0	0	Ki67+	 7956 7001
8533	0	0	Ki67+	 7973 6793
8534	0	0	Ki67+	 7976 6759
8535	0	0	Ki67+	 7980 6806
8536	0	0	Ki67+	 7986 7452
8537	0	0	Ki67+	 8006 7454
8538	0	0	Ki67+	 7217 7948
8539	0	0	Ki67+	 7220 7591
8540	0	0	Ki67+	 7220 7662
8541	0	0	Ki67+	 7221 7925
8542	0	0	Ki67+	 7223 7978
8543	0	0	Ki67+	 7226 7738
8544	0	0	Ki67+	 7230 7632
8545	0	0	Ki67+	 7230 8019
8546	0	0	Ki67+	 7235 7949
8547	0	0	Ki67+	 7236 7684
8548	0	0	Ki67+	 7236 8002
8549	0	0	Ki67+	 7237 7645
8550	0	0	Ki67+	 7239 7551
8551	0	0	Ki67+	 7239 8237
8552	0	0	Ki67+	 7242 7618
8553	0	0	Ki67+	 7243 8098
8554	0	0	Ki67+	 7243 8126
8555	0	0	Ki67+	 7248 7471
8556	0	0	Ki67+	 7249 7518
8557	0	0	Ki67+	 7251 7567
8558	0	0	Ki67+	 7253 7924
8559	0	0	Ki67+	 7255 7630
8560	0	0	Ki67+	 7257 7788
8561	0	0	Ki67+	 7259 7600
8562	0	0	Ki67+	 7260 8180
8563	0	0	Ki67+	 7261 7740
8564	0	0	Ki67+	 7261 7778
8565	0	0	Ki67+	 7263 7705
8566	0	0	Ki67+	 7264 7522
8567	0	0	Ki67+	 7265 8117
8568	0	0	Ki67+	 7266 7657
8569	0	0	Ki67+	 7267 8080
8570	0	0	Ki67+	 7268 8237
8571	0	0	Ki67+	 7272 7483
8572	0	0	Ki67+	 7278 7729
8573	0	0	Ki67+	 7283 7642
8574	0	0	Ki67+	 7283 7698
8575	0	0	Ki67+	 7287 7473
8576	0	0	Ki67+	 7287 7613
8577	0	0	Ki67+	 7290 7673
8578	0	0	Ki67+	 7292 8030
8579	0	0	Ki67+	 7294 7505
8580	0	0	Ki67+	 7296 7515
8581	0	0	Ki67+	 7299 7698
8582	0	0	Ki67+	 7299 8058
8583	0	0	Ki67+	 7300 7633
8584	0	0	Ki67+	 7300 7687
8585	0	0	Ki67+	 7301 7654
8586	0	0	Ki67+	 7312 8191
8587	0	0	Ki67+	 7317 7524
8588	0	0	Ki67+	 7324 7964
8589	0	0	Ki67+	 7324 8077
8590	0	0	Ki67+	 7327 7933
8591	0	0	Ki67+	 7327 7995
8592	0	0	Ki67+	 7335 8102
8593	0	0	Ki67+	 7336 8218
8594	0	0	Ki67+	 7340 7659
8595	0	0	Ki67+	 7341 7955
8596	0	0	Ki67+	 7343 7828
8597	0	0	Ki67+	 7347 8040
8598	0	0	Ki67+	 7347 8084
8599	0	0	Ki67+	 7350 8065
8600	0	0	Ki67+	 7351 8219
8601	0	0	Ki67+	 7360 7980
8602	0	0	Ki67+	 7368 8024
8603	0	0	Ki67+	 7369 8051
8604	0	0	Ki67+	 7372 7964
8605	0	0	Ki67+	 7375 7859
8606	0	0	Ki67+	 7378 7945
8607	0	0	Ki67+	 7379 7921
8608	0	0	Ki67+	 7380 8208
8609	0	0	Ki67+	 7383 8002
8610	0	0	Ki67+	 7388 8217
8611	0	0	Ki67+	 7390 8029
8612	0	0	Ki67+	 7391 8102
8613	0	0	Ki67+	 7395 8054
8614	0	0	Ki67+	 7403 8019
8615	0	0	Ki67+	 7407 8076
8616	0	0	Ki67+	 7426 7873
8617	0	0	Ki67+	 7426 8191
8618	0	0	Ki67+	 7428 7895
8619	0	0	Ki67+	 7436 8158
8620	0	0	Ki67+	 7444 8067
8621	0	0	Ki67+	 7446 8009
8622	0	0	Ki67+	 7448 7902
8623	0	0	Ki67+	 7449 8038
8624	0	0	Ki67+	 7449 8173
8625	0	0	Ki67+	 7453 8156
8626	0	0	Ki67+	 7457 7929
8627	0	0	Ki67+	 7458 8180
8628	0	0	Ki67+	 7463 8035
8629	0	0	Ki67+	 7463 8200
8630	0	0	Ki67+	 7467 8148
8631	0	0	Ki67+	 7467 8234
8632	0	0	Ki67+	 7473 7922
8633	0	0	Ki67+	 7475 7954
8634	0	0	Ki67+	 7475 8038
8635	0	0	Ki67+	 7479 8103
8636	0	0	Ki67+	 7481 8020
8637	0	0	Ki67+	 7493 7616
8638	0	0	Ki67+	 7494 7654
8639	0	0	Ki67+	 7494 7954
8640	0	0	Ki67+	 7496 7602
8641	0	0	Ki67+	 7503 7929
8642	0	0	Ki67+	 7503 8078
8643	0	0	Ki67+	 7505 7632
8644	0	0	Ki67+	 7511 8053
8645	0	0	Ki67+	 7513 8149
8646	0	0	Ki67+	 7517 8103
8647	0	0	Ki67+	 7526 8121
8648	0	0	Ki67+	 7534 7984
8649	0	0	Ki67+	 7536 8065
8650	0	0	Ki67+	 7538 7949
8651	0	0	Ki67+	 7540 8188
8652	0	0	Ki67+	 7544 8157
8653	0	0	Ki67+	 7545 7605
8654	0	0	Ki67+	 7547 8032
8655	0	0	Ki67+	 7554 8134
8656	0	0	Ki67+	 7557 7939
8657	0	0	Ki67+	 7558 8210
8658	0	0	Ki67+	 7560 8180
8659	0	0	Ki67+	 7561 7580
8660	0	0	Ki67+	 7564 7994
8661	0	0	Ki67+	 7565 8100
8662	0	0	Ki67+	 7570 7557
8663	0	0	Ki67+	 7570 8068
8664	0	0	Ki67+	 7571 8195
8665	0	0	Ki67+	 7572 8040
8666	0	0	Ki67+	 7574 7986
8667	0	0	Ki67+	 7574 8003
8668	0	0	Ki67+	 7577 7951
8669	0	0	Ki67+	 7578 8118
8670	0	0	Ki67+	 7582 8223
8671	0	0	Ki67+	 7582 8252
8672	0	0	Ki67+	 7590 8024
8673	0	0	Ki67+	 7591 7463
8674	0	0	Ki67+	 7597 7771
8675	0	0	Ki67+	 7599 8072
8676	0	0	Ki67+	 7602 8139
8677	0	0	Ki67+	 7606 7963
8678	0	0	Ki67+	 7608 8248
8679	0	0	Ki67+	 7611 7757
8680	0	0	Ki67+	 7614 7673
8681	0	0	Ki67+	 7614 8117
8682	0	0	Ki67+	 7619 8062
8683	0	0	Ki67+	 7623 7688
8684	0	0	Ki67+	 7624 7728
8685	0	0	Ki67+	 7626 7612
8686	0	0	Ki67+	 7626 8229
8687	0	0	Ki67+	 7627 8206
8688	0	0	Ki67+	 7628 8095
8689	0	0	Ki67+	 7641 8114
8690	0	0	Ki67+	 7644 7487
8691	0	0	Ki67+	 7647 7771
8692	0	0	Ki67+	 7647 8093
8693	0	0	Ki67+	 7655 8206
8694	0	0	Ki67+	 7658 8248
8695	0	0	Ki67+	 7661 8134
8696	0	0	Ki67+	 7666 8027
8697	0	0	Ki67+	 7667 7766
8698	0	0	Ki67+	 7667 7811
8699	0	0	Ki67+	 7675 8118
8700	0	0	Ki67+	 7678 7672
8701	0	0	Ki67+	 7680 7466
8702	0	0	Ki67+	 7680 7812
8703	0	0	Ki67+	 7696 7531
8704	0	0	Ki67+	 7697 7640
8705	0	0	Ki67+	 7703 7826
8706	0	0	Ki67+	 7704 8154
8707	0	0	Ki67+	 7711 7558
8708	0	0	Ki67+	 7712 7484
8709	0	0	Ki67+	 7713 8074
8710	0	0	Ki67+	 7713 8136
8711	0	0	Ki67+	 7720 8061
8712	0	0	Ki67+	 7726 8041
8713	0	0	Ki67+	 7727 8100
8714	0	0	Ki67+	 7728 8194
8715	0	0	Ki67+	 7729 7497
8716	0	0	Ki67+	 7730 7754
8717	0	0	Ki67+	 7732 8177
8718	0	0	Ki67+	 7734 8049
8719	0	0	Ki67+	 7735 7790
8720	0	0	Ki67+	 7736 8163
8721	0	0	Ki67+	 7742 8225
8722	0	0	Ki67+	 7744 7476
8723	0	0	Ki67+	 7744 7818
8724	0	0	Ki67+	 7754 7489
8725	0	0	Ki67+	 7754 8099
8726	0	0	Ki67+	 7757 7801
8727	0	0	Ki67+	 7760 7663
8728	0	0	Ki67+	 7761 8210
8729	0	0	Ki67+	 7762 8251
8730	0	0	Ki67+	 7765 7510
8731	0	0	Ki67+	 7766 7463
8732	0	0	Ki67+	 7766 7711
8733	0	0	Ki67+	 7774 8226
8734	0	0	Ki67+	 7776 7529
8735	0	0	Ki67+	 7776 7553
8736	0	0	Ki67+	 7776 7577
8737	0	0	Ki67+	 7778 7587
8738	0	0	Ki67+	 7779 8055
8739	0	0	Ki67+	 7784 7706
8740	0	0	Ki67+	 7784 8095
8741	0	0	Ki67+	 7785 8212
8742	0	0	Ki67+	 7788 7487
8743	0	0	Ki67+	 7790 7758
8744	0	0	Ki67+	 7790 8082
8745	0	0	Ki67+	 7793 7729
8746	0	0	Ki67+	 7793 8254
8747	0	0	Ki67+	 7795 8111
8748	0	0	Ki67+	 7800 7785
8749	0	0	Ki67+	 7800 8242
8750	0	0	Ki67+	 7802 7567
8751	0	0	Ki67+	 7804 8090
8752	0	0	Ki67+	 7806 7508
8753	0	0	Ki67+	 7808 7630
8754	0	0	Ki67+	 7809 7721
8755	0	0	Ki67+	 7814 7556
8756	0	0	Ki67+	 7814 7604
8757	0	0	Ki67+	 7817 7805
8758	0	0	Ki67+	 7819 7494
8759	0	0	Ki67+	 7819 7918
8760	0	0	Ki67+	 7821 7782
8761	0	0	Ki67+	 7822 8070
8762	0	0	Ki67+	 7825 8112
8763	0	0	Ki67+	 7827 7627
8764	0	0	Ki67+	 7829 7576
8765	0	0	Ki67+	 7829 7735
8766	0	0	Ki67+	 7832 7461
8767	0	0	Ki67+	 7832 7522
8768	0	0	Ki67+	 7834 7610
8769	0	0	Ki67+	 7836 7557
8770	0	0	Ki67+	 7841 8132
8771	0	0	Ki67+	 7843 7760
8772	0	0	Ki67+	 7854 8101
8773	0	0	Ki67+	 7857 7577
8774	0	0	Ki67+	 7857 7640
8775	0	0	Ki67+	 7859 8125
8776	0	0	Ki67+	 7867 7676
8777	0	0	Ki67+	 7868 7608
8778	0	0	Ki67+	 7869 8122
8779	0	0	Ki67+	 7870 8176
8780	0	0	Ki67+	 7873 7558
8781	0	0	Ki67+	 7881 7968
8782	0	0	Ki67+	 7884 7589
8783	0	0	Ki67+	 7887 8166
8784	0	0	Ki67+	 7888 7630
8785	0	0	Ki67+	 7888 8120
8786	0	0	Ki67+	 7889 7700
8787	0	0	Ki67+	 7890 7659
8788	0	0	Ki67+	 7891 8142
8789	0	0	Ki67+	 7892 8188
8790	0	0	Ki67+	 7896 7461
8791	0	0	Ki67+	 7898 7644
8792	0	0	Ki67+	 7899 7623
8793	0	0	Ki67+	 7900 8212
8794	0	0	Ki67+	 7905 7635
8795	0	0	Ki67+	 7914 7489
8796	0	0	Ki67+	 7917 7694
8797	0	0	Ki67+	 7921 7632
8798	0	0	Ki67+	 7921 7994
8799	0	0	Ki67+	 7922 7666
8800	0	0	Ki67+	 7924 7706
8801	0	0	Ki67+	 7928 7909
8802	0	0	Ki67+	 7932 7614
8803	0	0	Ki67+	 7935 7976
8804	0	0	Ki67+	 7942 7506
8805	0	0	Ki67+	 7945 7652
8806	0	0	Ki67+	 7945 7906
8807	0	0	Ki67+	 7951 7586
8808	0	0	Ki67+	 7951 7611
8809	0	0	Ki67+	 7952 7694
8810	0	0	Ki67+	 7955 7987
8811	0	0	Ki67+	 7959 7480
8812	0	0	Ki67+	 7959 7717
8813	0	0	Ki67+	 7969 7477
8814	0	0	Ki67+	 7970 7732
8815	0	0	Ki67+	 7971 7695
8816	0	0	Ki67+	 7972 7676
8817	0	0	Ki67+	 7973 7622
8818	0	0	Ki67+	 7975 7506
8819	0	0	Ki67+	 7976 7900
8820	0	0	Ki67+	 7977 7647
8821	0	0	Ki67+	 7983 7462
8822	0	0	Ki67+	 7983 7957
8823	0	0	Ki67+	 7987 7536
8824	0	0	Ki67+	 7990 7937
8825	0	0	Ki67+	 7992 7476
8826	0	0	Ki67+	 7994 7513
8827	0	0	Ki67+	 7997 7702
8828	0	0	Ki67+	 7997 7974
8829	0	0	Ki67+	 7998 7487
8830	0	0	Ki67+	 7998 7624
8831	0	0	Ki67+	 8004 7992
8832	0	0	Ki67+	 8006 7675
8833	0	0	Ki67+	 8007 7888
8834	0	0	Ki67+	 8011 7724
8835	0	0	Ki67+	 7218 8264
8836	0	0	Ki67+	 7221 8330
8837	0	0	Ki67+	 7229 8382
8838	0	0	Ki67+	 7237 8427
8839	0	0	Ki67+	 7244 8654
8840	0	0	Ki67+	 7253 8305
8841	0	0	Ki67+	 7254 8270
8842	0	0	Ki67+	 7261 8360
8843	0	0	Ki67+	 7263 8407
8844	0	0	Ki67+	 7276 8734
8845	0	0	Ki67+	 7277 8311
8846	0	0	Ki67+	 7278 8354
8847	0	0	Ki67+	 7280 8443
8848	0	0	Ki67+	 7282 8275
8849	0	0	Ki67+	 7292 8408
8850	0	0	Ki67+	 7292 8631
8851	0	0	Ki67+	 7293 8321
8852	0	0	Ki67+	 7298 8380
8853	0	0	Ki67+	 7298 8652
8854	0	0	Ki67+	 7300 8299
8855	0	0	Ki67+	 7300 8426
8856	0	0	Ki67+	 7302 8347
8857	0	0	Ki67+	 7304 8716
8858	0	0	Ki67+	 7307 8390
8859	0	0	Ki67+	 7307 8456
8860	0	0	Ki67+	 7308 8272
8861	0	0	Ki67+	 7317 8367
8862	0	0	Ki67+	 7319 8408
8863	0	0	Ki67+	 7323 8531
8864	0	0	Ki67+	 7324 8305
8865	0	0	Ki67+	 7329 8700
8866	0	0	Ki67+	 7334 8400
8867	0	0	Ki67+	 7336 8334
8868	0	0	Ki67+	 7337 8641
8869	0	0	Ki67+	 7339 8434
8870	0	0	Ki67+	 7340 8651
8871	0	0	Ki67+	 7345 8576
8872	0	0	Ki67+	 7352 8506
8873	0	0	Ki67+	 7354 8335
8874	0	0	Ki67+	 7357 8423
8875	0	0	Ki67+	 7365 8714
8876	0	0	Ki67+	 7367 8264
8877	0	0	Ki67+	 7368 8627
8878	0	0	Ki67+	 7370 8374
8879	0	0	Ki67+	 7375 8616
8880	0	0	Ki67+	 7377 8793
8881	0	0	Ki67+	 7382 8420
8882	0	0	Ki67+	 7382 8457
8883	0	0	Ki67+	 7383 8571
8884	0	0	Ki67+	 7384 8306
8885	0	0	Ki67+	 7386 8706
8886	0	0	Ki67+	 7389 8780
8887	0	0	Ki67+	 7389 8818
8888	0	0	Ki67+	 7389 8860
8889	0	0	Ki67+	 7392 8894
8890	0	0	Ki67+	 7395 8263
8891	0	0	Ki67+	 7402 8286
8892	0	0	Ki67+	 7402 8640
8893	0	0	Ki67+	 7408 8878
8894	0	0	Ki67+	 7409 8831
8895	0	0	Ki67+	 7411 8320
8896	0	0	Ki67+	 7413 8805
8897	0	0	Ki67+	 7416 8601
8898	0	0	Ki67+	 7420 8356
8899	0	0	Ki67+	 7422 8308
8900	0	0	Ki67+	 7424 8612
8901	0	0	Ki67+	 7424 8782
8902	0	0	Ki67+	 7430 8518
8903	0	0	Ki67+	 7431 8422
8904	0	0	Ki67+	 7432 8745
8905	0	0	Ki67+	 7433 8723
8906	0	0	Ki67+	 7436 8382
8907	0	0	Ki67+	 7439 8332
8908	0	0	Ki67+	 7442 8521
8909	0	0	Ki67+	 7442 8808
8910	0	0	Ki67+	 7446 8546
8911	0	0	Ki67+	 7449 8350
8912	0	0	Ki67+	 7451 8755
8913	0	0	Ki67+	 7452 8782
8914	0	0	Ki67+	 7454 8832
8915	0	0	Ki67+	 7455 8424
8916	0	0	Ki67+	 7457 8463
8917	0	0	Ki67+	 7457 8795
8918	0	0	Ki67+	 7463 8825
8919	0	0	Ki67+	 7464 8940
8920	0	0	Ki67+	 7464 9048
8921	0	0	Ki67+	 7465 8399
8922	0	0	Ki67+	 7469 8731
8923	0	0	Ki67+	 7471 8381
8924	0	0	Ki67+	 7472 8899
8925	0	0	Ki67+	 7478 8751
8926	0	0	Ki67+	 7478 8969
8927	0	0	Ki67+	 7479 8280
8928	0	0	Ki67+	 7480 8426
8929	0	0	Ki67+	 7482 8413
8930	0	0	Ki67+	 7483 8822
8931	0	0	Ki67+	 7483 8933
8932	0	0	Ki67+	 7483 8949
8933	0	0	Ki67+	 7486 9021
8934	0	0	Ki67+	 7488 8880
8935	0	0	Ki67+	 7489 8852
8936	0	0	Ki67+	 7491 8896
8937	0	0	Ki67+	 7492 8774
8938	0	0	Ki67+	 7498 9036
8939	0	0	Ki67+	 7500 8962
8940	0	0	Ki67+	 7511 8903
8941	0	0	Ki67+	 7511 8994
8942	0	0	Ki67+	 7514 8837
8943	0	0	Ki67+	 7518 8281
8944	0	0	Ki67+	 7521 8786
8945	0	0	Ki67+	 7521 8918
8946	0	0	Ki67+	 7523 8820
8947	0	0	Ki67+	 7525 8294
8948	0	0	Ki67+	 7525 8969
8949	0	0	Ki67+	 7530 8611
8950	0	0	Ki67+	 7533 8831
8951	0	0	Ki67+	 7533 9029
8952	0	0	Ki67+	 7535 8789
8953	0	0	Ki67+	 7547 8264
8954	0	0	Ki67+	 7547 8979
8955	0	0	Ki67+	 7548 8857
8956	0	0	Ki67+	 7550 8896
8957	0	0	Ki67+	 7558 8834
8958	0	0	Ki67+	 7558 8849
8959	0	0	Ki67+	 7559 8277
8960	0	0	Ki67+	 7565 8958
8961	0	0	Ki67+	 7566 8318
8962	0	0	Ki67+	 7567 8814
8963	0	0	Ki67+	 7574 8925
8964	0	0	Ki67+	 7575 8913
8965	0	0	Ki67+	 7577 8303
8966	0	0	Ki67+	 7584 8805
8967	0	0	Ki67+	 7590 8928
8968	0	0	Ki67+	 7592 8985
8969	0	0	Ki67+	 7593 8365
8970	0	0	Ki67+	 7593 8826
8971	0	0	Ki67+	 7594 8885
8972	0	0	Ki67+	 7596 8674
8973	0	0	Ki67+	 7597 8855
8974	0	0	Ki67+	 7602 8346
8975	0	0	Ki67+	 7607 8981
8976	0	0	Ki67+	 7609 8906
8977	0	0	Ki67+	 7611 8961
8978	0	0	Ki67+	 7612 8375
8979	0	0	Ki67+	 7615 8362
8980	0	0	Ki67+	 7617 8393
8981	0	0	Ki67+	 7617 8922
8982	0	0	Ki67+	 7620 8986
8983	0	0	Ki67+	 7621 8270
8984	0	0	Ki67+	 7621 8405
8985	0	0	Ki67+	 7626 8861
8986	0	0	Ki67+	 7626 8955
8987	0	0	Ki67+	 7631 8657
8988	0	0	Ki67+	 7633 8916
8989	0	0	Ki67+	 7633 9008
8990	0	0	Ki67+	 7635 8393
8991	0	0	Ki67+	 7638 8933
8992	0	0	Ki67+	 7639 8278
8993	0	0	Ki67+	 7640 8860
8994	0	0	Ki67+	 7645 8880
8995	0	0	Ki67+	 7646 8422
8996	0	0	Ki67+	 7652 8967
8997	0	0	Ki67+	 7659 8874
8998	0	0	Ki67+	 7660 8367
8999	0	0	Ki67+	 7660 8997
9000	0	0	Ki67+	 7667 8851
9001	0	0	Ki67+	 7668 8429
9002	0	0	Ki67+	 7668 8928
9003	0	0	Ki67+	 7670 8985
9004	0	0	Ki67+	 7676 8419
9005	0	0	Ki67+	 7676 9042
9006	0	0	Ki67+	 7678 8880
9007	0	0	Ki67+	 7678 8957
9008	0	0	Ki67+	 7684 8265
9009	0	0	Ki67+	 7687 8446
9010	0	0	Ki67+	 7687 8891
9011	0	0	Ki67+	 7688 8816
9012	0	0	Ki67+	 7688 8845
9013	0	0	Ki67+	 7695 8314
9014	0	0	Ki67+	 7700 9024
9015	0	0	Ki67+	 7704 8446
9016	0	0	Ki67+	 7705 8266
9017	0	0	Ki67+	 7709 9054
9018	0	0	Ki67+	 7713 8288
9019	0	0	Ki67+	 7719 8855
9020	0	0	Ki67+	 7723 8326
9021	0	0	Ki67+	 7726 8435
9022	0	0	Ki67+	 7726 9038
9023	0	0	Ki67+	 7728 8824
9024	0	0	Ki67+	 7729 9019
9025	0	0	Ki67+	 7731 8462
9026	0	0	Ki67+	 7732 8900
9027	0	0	Ki67+	 7733 8355
9028	0	0	Ki67+	 7740 8993
9029	0	0	Ki67+	 7741 8862
9030	0	0	Ki67+	 7741 8876
9031	0	0	Ki67+	 7743 8292
9032	0	0	Ki67+	 7745 8812
9033	0	0	Ki67+	 7746 8311
9034	0	0	Ki67+	 7753 8363
9035	0	0	Ki67+	 7757 8400
9036	0	0	Ki67+	 7757 8900
9037	0	0	Ki67+	 7761 8846
9038	0	0	Ki67+	 7764 8460
9039	0	0	Ki67+	 7765 8885
9040	0	0	Ki67+	 7768 8819
9041	0	0	Ki67+	 7768 9005
9042	0	0	Ki67+	 7769 9034
9043	0	0	Ki67+	 7776 8314
9044	0	0	Ki67+	 7784 8356
9045	0	0	Ki67+	 7784 8878
9046	0	0	Ki67+	 7785 8263
9047	0	0	Ki67+	 7793 8376
9048	0	0	Ki67+	 7795 9014
9049	0	0	Ki67+	 7797 8416
9050	0	0	Ki67+	 7797 8839
9051	0	0	Ki67+	 7803 9037
9052	0	0	Ki67+	 7806 8864
9053	0	0	Ki67+	 7811 8273
9054	0	0	Ki67+	 7818 8291
9055	0	0	Ki67+	 7824 8807
9056	0	0	Ki67+	 7829 8627
9057	0	0	Ki67+	 7830 8851
9058	0	0	Ki67+	 7830 9001
9059	0	0	Ki67+	 7833 8298
9060	0	0	Ki67+	 7844 9012
9061	0	0	Ki67+	 7852 8844
9062	0	0	Ki67+	 7854 8976
9063	0	0	Ki67+	 7855 9011
9064	0	0	Ki67+	 7860 8378
9065	0	0	Ki67+	 7860 8872
9066	0	0	Ki67+	 7868 8809
9067	0	0	Ki67+	 7870 8796
9068	0	0	Ki67+	 7871 8330
9069	0	0	Ki67+	 7875 8958
9070	0	0	Ki67+	 7877 8554
9071	0	0	Ki67+	 7878 8845
9072	0	0	Ki67+	 7881 9029
9073	0	0	Ki67+	 7884 8813
9074	0	0	Ki67+	 7885 9001
9075	0	0	Ki67+	 7886 8799
9076	0	0	Ki67+	 7887 8277
9077	0	0	Ki67+	 7893 8874
9078	0	0	Ki67+	 7896 8937
9079	0	0	Ki67+	 7902 8963
9080	0	0	Ki67+	 7904 8816
9081	0	0	Ki67+	 7904 8835
9082	0	0	Ki67+	 7906 8978
9083	0	0	Ki67+	 7913 9024
9084	0	0	Ki67+	 7925 8850
9085	0	0	Ki67+	 7935 8842
9086	0	0	Ki67+	 7938 8855
9087	0	0	Ki67+	 7938 8959
9088	0	0	Ki67+	 7938 8987
9089	0	0	Ki67+	 7958 8961
9090	0	0	Ki67+	 7961 8843
9091	0	0	Ki67+	 7962 8392
9092	0	0	Ki67+	 7968 8827
9093	0	0	Ki67+	 7980 8853
9094	0	0	Ki67+	 7983 8704
9095	0	0	Ki67+	 7990 8982
9096	0	0	Ki67+	 7993 8965
9097	0	0	Ki67+	 8005 8866
9098	0	0	Ki67+	 8009 8848
9099	0	0	Ki67+	 8011 9053
9100	0	0	Ki67+	 8013 8936
9101	0	0	Ki67+	 7219 9585
9102	0	0	Ki67+	 7220 9651
9103	0	0	Ki67+	 7222 9746
9104	0	0	Ki67+	 7222 9828
9105	0	0	Ki67+	 7223 9625
9106	0	0	Ki67+	 7224 9611
9107	0	0	Ki67+	 7227 9499
9108	0	0	Ki67+	 7230 9522
9109	0	0	Ki67+	 7232 9549
9110	0	0	Ki67+	 7235 9474
9111	0	0	Ki67+	 7237 9723
9112	0	0	Ki67+	 7241 9563
9113	0	0	Ki67+	 7247 9763
9114	0	0	Ki67+	 7249 9627
9115	0	0	Ki67+	 7251 9611
9116	0	0	Ki67+	 7252 9664
9117	0	0	Ki67+	 7256 9717
9118	0	0	Ki67+	 7257 9535
9119	0	0	Ki67+	 7260 9582
9120	0	0	Ki67+	 7269 9761
9121	0	0	Ki67+	 7269 9787
9122	0	0	Ki67+	 7271 9539
9123	0	0	Ki67+	 7276 9600
9124	0	0	Ki67+	 7278 9735
9125	0	0	Ki67+	 7279 9641
9126	0	0	Ki67+	 7285 9594
9127	0	0	Ki67+	 7288 9734
9128	0	0	Ki67+	 7292 9722
9129	0	0	Ki67+	 7293 9619
9130	0	0	Ki67+	 7296 9669
9131	0	0	Ki67+	 7299 9707
9132	0	0	Ki67+	 7302 9814
9133	0	0	Ki67+	 7305 9776
9134	0	0	Ki67+	 7309 9595
9135	0	0	Ki67+	 7312 9631
9136	0	0	Ki67+	 7321 9794
9137	0	0	Ki67+	 7322 9716
9138	0	0	Ki67+	 7329 9511
9139	0	0	Ki67+	 7329 9678
9140	0	0	Ki67+	 7330 9526
9141	0	0	Ki67+	 7332 9613
9142	0	0	Ki67+	 7332 9830
9143	0	0	Ki67+	 7335 9704
9144	0	0	Ki67+	 7341 9733
9145	0	0	Ki67+	 7348 9661
9146	0	0	Ki67+	 7350 9756
9147	0	0	Ki67+	 7351 9824
9148	0	0	Ki67+	 7352 9696
9149	0	0	Ki67+	 7353 9684
9150	0	0	Ki67+	 7357 9580
9151	0	0	Ki67+	 7357 9610
9152	0	0	Ki67+	 7360 9801
9153	0	0	Ki67+	 7362 9720
9154	0	0	Ki67+	 7368 9636
9155	0	0	Ki67+	 7368 9842
9156	0	0	Ki67+	 7371 9676
9157	0	0	Ki67+	 7381 9719
9158	0	0	Ki67+	 7383 9795
9159	0	0	Ki67+	 7384 9489
9160	0	0	Ki67+	 7390 9613
9161	0	0	Ki67+	 7390 9825
9162	0	0	Ki67+	 7392 9690
9163	0	0	Ki67+	 7396 9728
9164	0	0	Ki67+	 7396 9834
9165	0	0	Ki67+	 7397 9705
9166	0	0	Ki67+	 7399 9651
9167	0	0	Ki67+	 7406 9759
9168	0	0	Ki67+	 7415 9686
9169	0	0	Ki67+	 7416 9798
9170	0	0	Ki67+	 7422 9534
9171	0	0	Ki67+	 7426 9700
9172	0	0	Ki67+	 7432 9739
9173	0	0	Ki67+	 7433 9768
9174	0	0	Ki67+	 7437 9717
9175	0	0	Ki67+	 7440 9797
9176	0	0	Ki67+	 7445 9817
9177	0	0	Ki67+	 7451 9553
9178	0	0	Ki67+	 7455 9766
9179	0	0	Ki67+	 7464 9600
9180	0	0	Ki67+	 7466 9561
9181	0	0	Ki67+	 7467 9753
9182	0	0	Ki67+	 7472 9804
9183	0	0	Ki67+	 7476 9825
9184	0	0	Ki67+	 7481 9605
9185	0	0	Ki67+	 7487 9789
9186	0	0	Ki67+	 7488 9532
9187	0	0	Ki67+	 7496 9671
9188	0	0	Ki67+	 7497 9580
9189	0	0	Ki67+	 7498 9595
9190	0	0	Ki67+	 7504 9760
9191	0	0	Ki67+	 7506 9613
9192	0	0	Ki67+	 7510 9546
9193	0	0	Ki67+	 7513 9584
9194	0	0	Ki67+	 7514 9792
9195	0	0	Ki67+	 7518 9528
9196	0	0	Ki67+	 7525 9784
9197	0	0	Ki67+	 7528 9616
9198	0	0	Ki67+	 7532 9816
9199	0	0	Ki67+	 7532 9835
9200	0	0	Ki67+	 7539 9575
9201	0	0	Ki67+	 7540 9551
9202	0	0	Ki67+	 7545 9520
9203	0	0	Ki67+	 7552 9487
9204	0	0	Ki67+	 7553 9781
9205	0	0	Ki67+	 7560 9800
9206	0	0	Ki67+	 7560 9821
9207	0	0	Ki67+	 7568 9844
9208	0	0	Ki67+	 7575 9853
9209	0	0	Ki67+	 7577 9552
9210	0	0	Ki67+	 7579 9786
9211	0	0	Ki67+	 7579 9814
9212	0	0	Ki67+	 7583 9569
9213	0	0	Ki67+	 7592 9608
9214	0	0	Ki67+	 7606 9570
9215	0	0	Ki67+	 7610 9824
9216	0	0	Ki67+	 7617 9603
9217	0	0	Ki67+	 7630 9261
9218	0	0	Ki67+	 7631 9548
9219	0	0	Ki67+	 7634 9835
9220	0	0	Ki67+	 7639 9097
9221	0	0	Ki67+	 7647 9592
9222	0	0	Ki67+	 7649 9614
9223	0	0	Ki67+	 7652 9577
9224	0	0	Ki67+	 7654 9057
9225	0	0	Ki67+	 7654 9543
9226	0	0	Ki67+	 7655 9672
9227	0	0	Ki67+	 7665 9220
9228	0	0	Ki67+	 7665 9730
9229	0	0	Ki67+	 7667 9100
9230	0	0	Ki67+	 7673 9701
9231	0	0	Ki67+	 7674 9758
9232	0	0	Ki67+	 7675 9308
9233	0	0	Ki67+	 7675 9778
9234	0	0	Ki67+	 7678 9203
9235	0	0	Ki67+	 7679 9324
9236	0	0	Ki67+	 7679 9638
9237	0	0	Ki67+	 7681 9124
9238	0	0	Ki67+	 7681 9565
9239	0	0	Ki67+	 7682 9264
9240	0	0	Ki67+	 7682 9539
9241	0	0	Ki67+	 7684 9720
9242	0	0	Ki67+	 7685 9296
9243	0	0	Ki67+	 7687 9087
9244	0	0	Ki67+	 7689 9757
9245	0	0	Ki67+	 7693 9674
9246	0	0	Ki67+	 7696 9312
9247	0	0	Ki67+	 7697 9714
9248	0	0	Ki67+	 7698 9248
9249	0	0	Ki67+	 7699 9778
9250	0	0	Ki67+	 7701 9105
9251	0	0	Ki67+	 7702 9802
9252	0	0	Ki67+	 7704 9730
9253	0	0	Ki67+	 7705 9623
9254	0	0	Ki67+	 7706 9516
9255	0	0	Ki67+	 7708 9215
9256	0	0	Ki67+	 7712 9372
9257	0	0	Ki67+	 7716 9606
9258	0	0	Ki67+	 7718 9689
9259	0	0	Ki67+	 7721 9576
9260	0	0	Ki67+	 7721 9623
9261	0	0	Ki67+	 7724 9653
9262	0	0	Ki67+	 7728 9553
9263	0	0	Ki67+	 7732 9726
9264	0	0	Ki67+	 7732 9779
9265	0	0	Ki67+	 7734 9813
9266	0	0	Ki67+	 7737 9754
9267	0	0	Ki67+	 7738 9534
9268	0	0	Ki67+	 7741 9682
9269	0	0	Ki67+	 7743 9581
9270	0	0	Ki67+	 7744 9692
9271	0	0	Ki67+	 7747 9295
9272	0	0	Ki67+	 7749 9652
9273	0	0	Ki67+	 7749 9818
9274	0	0	Ki67+	 7750 9560
9275	0	0	Ki67+	 7751 9275
9276	0	0	Ki67+	 7751 9543
9277	0	0	Ki67+	 7756 9799
9278	0	0	Ki67+	 7757 9726
9279	0	0	Ki67+	 7759 9067
9280	0	0	Ki67+	 7761 9386
9281	0	0	Ki67+	 7761 9559
9282	0	0	Ki67+	 7761 9628
9283	0	0	Ki67+	 7761 9776
9284	0	0	Ki67+	 7761 9810
9285	0	0	Ki67+	 7764 9751
9286	0	0	Ki67+	 7766 9846
9287	0	0	Ki67+	 7773 9582
9288	0	0	Ki67+	 7774 9608
9289	0	0	Ki67+	 7776 9261
9290	0	0	Ki67+	 7781 9064
9291	0	0	Ki67+	 7782 9298
9292	0	0	Ki67+	 7789 9334
9293	0	0	Ki67+	 7789 9824
9294	0	0	Ki67+	 7791 9670
9295	0	0	Ki67+	 7797 9238
9296	0	0	Ki67+	 7798 9799
9297	0	0	Ki67+	 7802 9162
9298	0	0	Ki67+	 7802 9364
9299	0	0	Ki67+	 7810 9827
9300	0	0	Ki67+	 7813 9352
9301	0	0	Ki67+	 7818 9148
9302	0	0	Ki67+	 7819 9849
9303	0	0	Ki67+	 7820 9590
9304	0	0	Ki67+	 7821 9298
9305	0	0	Ki67+	 7821 9339
9306	0	0	Ki67+	 7821 9713
9307	0	0	Ki67+	 7822 9648
9308	0	0	Ki67+	 7826 9110
9309	0	0	Ki67+	 7826 9267
9310	0	0	Ki67+	 7827 9613
9311	0	0	Ki67+	 7832 9681
9312	0	0	Ki67+	 7835 9345
9313	0	0	Ki67+	 7840 9553
9314	0	0	Ki67+	 7843 9161
9315	0	0	Ki67+	 7843 9312
9316	0	0	Ki67+	 7847 9736
9317	0	0	Ki67+	 7849 9117
9318	0	0	Ki67+	 7850 9426
9319	0	0	Ki67+	 7851 9408
9320	0	0	Ki67+	 7855 9655
9321	0	0	Ki67+	 7860 9769
9322	0	0	Ki67+	 7860 9790
9323	0	0	Ki67+	 7865 9166
9324	0	0	Ki67+	 7866 9360
9325	0	0	Ki67+	 7867 9116
9326	0	0	Ki67+	 7868 9291
9327	0	0	Ki67+	 7873 9216
9328	0	0	Ki67+	 7874 9179
9329	0	0	Ki67+	 7875 9737
9330	0	0	Ki67+	 7877 9476
9331	0	0	Ki67+	 7879 9768
9332	0	0	Ki67+	 7882 9199
9333	0	0	Ki67+	 7888 9589
9334	0	0	Ki67+	 7888 9832
9335	0	0	Ki67+	 7890 9335
9336	0	0	Ki67+	 7897 9118
9337	0	0	Ki67+	 7898 9684
9338	0	0	Ki67+	 7900 9360
9339	0	0	Ki67+	 7901 9797
9340	0	0	Ki67+	 7902 9835
9341	0	0	Ki67+	 7903 9142
9342	0	0	Ki67+	 7904 9173
9343	0	0	Ki67+	 7905 9098
9344	0	0	Ki67+	 7910 9217
9345	0	0	Ki67+	 7912 9349
9346	0	0	Ki67+	 7913 9460
9347	0	0	Ki67+	 7919 9434
9348	0	0	Ki67+	 7920 9191
9349	0	0	Ki67+	 7920 9649
9350	0	0	Ki67+	 7925 9674
9351	0	0	Ki67+	 7932 9172
9352	0	0	Ki67+	 7933 9091
9353	0	0	Ki67+	 7934 9631
9354	0	0	Ki67+	 7940 9658
9355	0	0	Ki67+	 7943 9215
9356	0	0	Ki67+	 7948 9083
9357	0	0	Ki67+	 7948 9354
9358	0	0	Ki67+	 7949 9159
9359	0	0	Ki67+	 7950 9099
9360	0	0	Ki67+	 7950 9682
9361	0	0	Ki67+	 7952 9144
9362	0	0	Ki67+	 7958 9192
9363	0	0	Ki67+	 7966 9835
9364	0	0	Ki67+	 7968 9636
9365	0	0	Ki67+	 7972 9083
9366	0	0	Ki67+	 7972 9668
9367	0	0	Ki67+	 7976 9066
9368	0	0	Ki67+	 7976 9236
9369	0	0	Ki67+	 7977 9205
9370	0	0	Ki67+	 7981 9810
9371	0	0	Ki67+	 7984 9160
9372	0	0	Ki67+	 7993 9791
9373	0	0	Ki67+	 7994 9323
9374	0	0	Ki67+	 7995 9120
9375	0	0	Ki67+	 8002 9087
9376	0	0	Ki67+	 8012 9824
9377	0	0	Ki67+	 8014 9095
9378	0	0	Ki67+	 8015 9200
9379	0	0	Ki67+	 7217 10206
9380	0	0	Ki67+	 7218 9859
9381	0	0	Ki67+	 7218 10122
9382	0	0	Ki67+	 7222 10032
9383	0	0	Ki67+	 7227 10137
9384	0	0	Ki67+	 7231 9975
9385	0	0	Ki67+	 7232 10488
9386	0	0	Ki67+	 7234 10019
9387	0	0	Ki67+	 7236 10268
9388	0	0	Ki67+	 7239 9989
9389	0	0	Ki67+	 7239 10051
9390	0	0	Ki67+	 7241 9901
9391	0	0	Ki67+	 7241 9947
9392	0	0	Ki67+	 7246 10147
9393	0	0	Ki67+	 7247 10244
9394	0	0	Ki67+	 7249 10033
9395	0	0	Ki67+	 7250 10179
9396	0	0	Ki67+	 7251 9875
9397	0	0	Ki67+	 7256 10061
9398	0	0	Ki67+	 7256 10202
9399	0	0	Ki67+	 7258 10135
9400	0	0	Ki67+	 7258 10383
9401	0	0	Ki67+	 7262 10005
9402	0	0	Ki67+	 7263 9935
9403	0	0	Ki67+	 7263 9976
9404	0	0	Ki67+	 7265 10368
9405	0	0	Ki67+	 7273 10031
9406	0	0	Ki67+	 7282 10010
9407	0	0	Ki67+	 7283 9931
9408	0	0	Ki67+	 7283 10166
9409	0	0	Ki67+	 7284 10392
9410	0	0	Ki67+	 7285 9958
9411	0	0	Ki67+	 7285 10255
9412	0	0	Ki67+	 7289 10492
9413	0	0	Ki67+	 7290 9998
9414	0	0	Ki67+	 7291 10226
9415	0	0	Ki67+	 7293 10062
9416	0	0	Ki67+	 7296 9967
9417	0	0	Ki67+	 7297 10212
9418	0	0	Ki67+	 7298 10091
9419	0	0	Ki67+	 7302 10225
9420	0	0	Ki67+	 7303 10074
9421	0	0	Ki67+	 7303 10363
9422	0	0	Ki67+	 7309 10419
9423	0	0	Ki67+	 7310 10276
9424	0	0	Ki67+	 7310 10501
9425	0	0	Ki67+	 7313 10358
9426	0	0	Ki67+	 7315 10100
9427	0	0	Ki67+	 7316 10024
9428	0	0	Ki67+	 7317 9971
9429	0	0	Ki67+	 7317 10196
9430	0	0	Ki67+	 7317 10257
9431	0	0	Ki67+	 7320 9947
9432	0	0	Ki67+	 7320 10006
9433	0	0	Ki67+	 7321 10211
9434	0	0	Ki67+	 7321 10401
9435	0	0	Ki67+	 7322 10349
9436	0	0	Ki67+	 7323 10458
9437	0	0	Ki67+	 7327 10440
9438	0	0	Ki67+	 7328 10108
9439	0	0	Ki67+	 7333 10528
9440	0	0	Ki67+	 7335 10068
9441	0	0	Ki67+	 7340 9986
9442	0	0	Ki67+	 7341 10026
9443	0	0	Ki67+	 7342 9960
9444	0	0	Ki67+	 7346 10384
9445	0	0	Ki67+	 7349 10474
9446	0	0	Ki67+	 7351 10205
9447	0	0	Ki67+	 7353 9988
9448	0	0	Ki67+	 7353 10409
9449	0	0	Ki67+	 7354 10085
9450	0	0	Ki67+	 7358 10046
9451	0	0	Ki67+	 7358 10144
9452	0	0	Ki67+	 7361 10468
9453	0	0	Ki67+	 7363 10064
9454	0	0	Ki67+	 7363 10250
9455	0	0	Ki67+	 7363 10294
9456	0	0	Ki67+	 7367 10233
9457	0	0	Ki67+	 7373 10416
9458	0	0	Ki67+	 7373 10429
9459	0	0	Ki67+	 7373 10490
9460	0	0	Ki67+	 7374 10144
9461	0	0	Ki67+	 7379 10543
9462	0	0	Ki67+	 7382 10096
9463	0	0	Ki67+	 7386 10167
9464	0	0	Ki67+	 7387 10044
9465	0	0	Ki67+	 7390 10028
9466	0	0	Ki67+	 7393 10114
9467	0	0	Ki67+	 7394 10247
9468	0	0	Ki67+	 7394 10321
9469	0	0	Ki67+	 7395 10470
9470	0	0	Ki67+	 7397 10505
9471	0	0	Ki67+	 7401 10051
9472	0	0	Ki67+	 7401 10135
9473	0	0	Ki67+	 7401 10398
9474	0	0	Ki67+	 7403 10307
9475	0	0	Ki67+	 7404 10275
9476	0	0	Ki67+	 7406 10439
9477	0	0	Ki67+	 7409 10079
9478	0	0	Ki67+	 7412 10319
9479	0	0	Ki67+	 7412 10427
9480	0	0	Ki67+	 7415 10491
9481	0	0	Ki67+	 7416 10138
9482	0	0	Ki67+	 7422 10269
9483	0	0	Ki67+	 7422 10284
9484	0	0	Ki67+	 7428 10108
9485	0	0	Ki67+	 7433 10091
9486	0	0	Ki67+	 7433 10411
9487	0	0	Ki67+	 7434 10509
9488	0	0	Ki67+	 7436 10292
9489	0	0	Ki67+	 7437 10144
9490	0	0	Ki67+	 7440 10173
9491	0	0	Ki67+	 7440 10270
9492	0	0	Ki67+	 7445 10080
9493	0	0	Ki67+	 7446 10323
9494	0	0	Ki67+	 7446 10342
9495	0	0	Ki67+	 7447 10424
9496	0	0	Ki67+	 7451 10173
9497	0	0	Ki67+	 7458 10412
9498	0	0	Ki67+	 7460 10082
9499	0	0	Ki67+	 7460 10194
9500	0	0	Ki67+	 7464 9966
9501	0	0	Ki67+	 7465 10422
9502	0	0	Ki67+	 7467 9945
9503	0	0	Ki67+	 7467 10125
9504	0	0	Ki67+	 7467 10355
9505	0	0	Ki67+	 7470 10256
9506	0	0	Ki67+	 7471 9924
9507	0	0	Ki67+	 7471 10183
9508	0	0	Ki67+	 7473 10288
9509	0	0	Ki67+	 7474 10072
9510	0	0	Ki67+	 7477 10313
9511	0	0	Ki67+	 7479 9909
9512	0	0	Ki67+	 7481 9995
9513	0	0	Ki67+	 7482 9960
9514	0	0	Ki67+	 7484 10143
9515	0	0	Ki67+	 7485 10445
9516	0	0	Ki67+	 7486 10630
9517	0	0	Ki67+	 7495 9980
9518	0	0	Ki67+	 7496 10601
9519	0	0	Ki67+	 7498 10338
9520	0	0	Ki67+	 7499 10000
9521	0	0	Ki67+	 7501 10622
9522	0	0	Ki67+	 7503 10197
9523	0	0	Ki67+	 7503 10293
9524	0	0	Ki67+	 7506 10268
9525	0	0	Ki67+	 7508 10065
9526	0	0	Ki67+	 7510 10574
9527	0	0	Ki67+	 7511 10462
9528	0	0	Ki67+	 7515 10156
9529	0	0	Ki67+	 7516 10298
9530	0	0	Ki67+	 7516 10388
9531	0	0	Ki67+	 7520 10596
9532	0	0	Ki67+	 7521 10366
9533	0	0	Ki67+	 7521 10511
9534	0	0	Ki67+	 7522 10527
9535	0	0	Ki67+	 7526 10047
9536	0	0	Ki67+	 7528 9955
9537	0	0	Ki67+	 7528 10129
9538	0	0	Ki67+	 7530 10340
9539	0	0	Ki67+	 7531 10057
9540	0	0	Ki67+	 7531 10197
9541	0	0	Ki67+	 7535 10014
9542	0	0	Ki67+	 7536 10100
9543	0	0	Ki67+	 7537 10442
9544	0	0	Ki67+	 7538 10158
9545	0	0	Ki67+	 7541 10539
9546	0	0	Ki67+	 7542 10287
9547	0	0	Ki67+	 7544 10489
9548	0	0	Ki67+	 7545 10587
9549	0	0	Ki67+	 7546 10457
9550	0	0	Ki67+	 7550 10074
9551	0	0	Ki67+	 7550 10328
9552	0	0	Ki67+	 7551 10009
9553	0	0	Ki67+	 7551 10142
9554	0	0	Ki67+	 7551 10555
9555	0	0	Ki67+	 7554 10208
9556	0	0	Ki67+	 7555 10033
9557	0	0	Ki67+	 7558 10343
9558	0	0	Ki67+	 7562 10495
9559	0	0	Ki67+	 7564 10382
9560	0	0	Ki67+	 7566 10588
9561	0	0	Ki67+	 7568 10072
9562	0	0	Ki67+	 7569 10324
9563	0	0	Ki67+	 7574 10537
9564	0	0	Ki67+	 7577 10621
9565	0	0	Ki67+	 7577 10653
9566	0	0	Ki67+	 7578 10170
9567	0	0	Ki67+	 7579 10425
9568	0	0	Ki67+	 7581 10552
9569	0	0	Ki67+	 7582 9884
9570	0	0	Ki67+	 7584 10115
9571	0	0	Ki67+	 7588 10199
9572	0	0	Ki67+	 7590 10049
9573	0	0	Ki67+	 7591 10364
9574	0	0	Ki67+	 7594 10324
9575	0	0	Ki67+	 7596 10646
9576	0	0	Ki67+	 7598 10526
9577	0	0	Ki67+	 7598 10624
9578	0	0	Ki67+	 7600 10398
9579	0	0	Ki67+	 7602 10380
9580	0	0	Ki67+	 7603 10141
9581	0	0	Ki67+	 7603 10157
9582	0	0	Ki67+	 7604 10574
9583	0	0	Ki67+	 7606 9876
9584	0	0	Ki67+	 7606 10500
9585	0	0	Ki67+	 7608 10193
9586	0	0	Ki67+	 7613 10517
9587	0	0	Ki67+	 7616 10087
9588	0	0	Ki67+	 7619 10601
9589	0	0	Ki67+	 7621 10348
9590	0	0	Ki67+	 7622 10109
9591	0	0	Ki67+	 7622 10337
9592	0	0	Ki67+	 7624 9909
9593	0	0	Ki67+	 7624 10534
9594	0	0	Ki67+	 7628 9887
9595	0	0	Ki67+	 7628 10139
9596	0	0	Ki67+	 7631 10046
9597	0	0	Ki67+	 7631 10161
9598	0	0	Ki67+	 7632 9858
9599	0	0	Ki67+	 7633 10378
9600	0	0	Ki67+	 7634 10353
9601	0	0	Ki67+	 7634 10565
9602	0	0	Ki67+	 7638 10504
9603	0	0	Ki67+	 7638 10652
9604	0	0	Ki67+	 7641 10062
9605	0	0	Ki67+	 7644 10491
9606	0	0	Ki67+	 7645 10602
9607	0	0	Ki67+	 7648 9971
9608	0	0	Ki67+	 7649 9889
9609	0	0	Ki67+	 7652 10048
9610	0	0	Ki67+	 7652 10168
9611	0	0	Ki67+	 7654 10117
9612	0	0	Ki67+	 7659 10465
9613	0	0	Ki67+	 7659 10506
9614	0	0	Ki67+	 7660 10408
9615	0	0	Ki67+	 7664 9931
9616	0	0	Ki67+	 7665 10154
9617	0	0	Ki67+	 7666 10349
9618	0	0	Ki67+	 7667 10427
9619	0	0	Ki67+	 7669 9863
9620	0	0	Ki67+	 7670 10065
9621	0	0	Ki67+	 7672 9897
9622	0	0	Ki67+	 7672 10183
9623	0	0	Ki67+	 7682 10460
9624	0	0	Ki67+	 7683 9951
9625	0	0	Ki67+	 7683 10116
9626	0	0	Ki67+	 7683 10373
9627	0	0	Ki67+	 7684 10644
9628	0	0	Ki67+	 7685 10352
9629	0	0	Ki67+	 7685 10492
9630	0	0	Ki67+	 7693 10402
9631	0	0	Ki67+	 7695 10002
9632	0	0	Ki67+	 7698 10167
9633	0	0	Ki67+	 7701 9892
9634	0	0	Ki67+	 7702 10154
9635	0	0	Ki67+	 7702 10445
9636	0	0	Ki67+	 7703 9926
9637	0	0	Ki67+	 7705 10416
9638	0	0	Ki67+	 7707 10001
9639	0	0	Ki67+	 7710 10643
9640	0	0	Ki67+	 7714 9967
9641	0	0	Ki67+	 7714 10189
9642	0	0	Ki67+	 7714 10367
9643	0	0	Ki67+	 7724 10469
9644	0	0	Ki67+	 7724 10652
9645	0	0	Ki67+	 7726 10170
9646	0	0	Ki67+	 7726 10403
9647	0	0	Ki67+	 7727 9998
9648	0	0	Ki67+	 7729 10446
9649	0	0	Ki67+	 7733 9947
9650	0	0	Ki67+	 7734 10106
9651	0	0	Ki67+	 7737 10471
9652	0	0	Ki67+	 7738 10343
9653	0	0	Ki67+	 7738 10453
9654	0	0	Ki67+	 7740 9994
9655	0	0	Ki67+	 7741 10148
9656	0	0	Ki67+	 7743 10042
9657	0	0	Ki67+	 7743 10369
9658	0	0	Ki67+	 7743 10394
9659	0	0	Ki67+	 7751 10423
9660	0	0	Ki67+	 7753 10155
9661	0	0	Ki67+	 7753 10376
9662	0	0	Ki67+	 7759 10031
9663	0	0	Ki67+	 7759 10123
9664	0	0	Ki67+	 7765 10444
9665	0	0	Ki67+	 7767 10549
9666	0	0	Ki67+	 7769 10408
9667	0	0	Ki67+	 7790 10030
9668	0	0	Ki67+	 7794 9989
9669	0	0	Ki67+	 7797 9859
9670	0	0	Ki67+	 7798 10054
9671	0	0	Ki67+	 7798 10108
9672	0	0	Ki67+	 7798 10145
9673	0	0	Ki67+	 7801 9970
9674	0	0	Ki67+	 7805 10022
9675	0	0	Ki67+	 7808 9892
9676	0	0	Ki67+	 7814 9912
9677	0	0	Ki67+	 7814 10163
9678	0	0	Ki67+	 7820 9983
9679	0	0	Ki67+	 7821 10189
9680	0	0	Ki67+	 7824 10071
9681	0	0	Ki67+	 7829 10146
9682	0	0	Ki67+	 7832 9920
9683	0	0	Ki67+	 7834 10202
9684	0	0	Ki67+	 7835 9888
9685	0	0	Ki67+	 7838 10177
9686	0	0	Ki67+	 7842 10227
9687	0	0	Ki67+	 7845 10007
9688	0	0	Ki67+	 7848 10152
9689	0	0	Ki67+	 7857 10392
9690	0	0	Ki67+	 7859 9908
9691	0	0	Ki67+	 7859 10243
9692	0	0	Ki67+	 7861 10165
9693	0	0	Ki67+	 7867 10263
9694	0	0	Ki67+	 7873 10033
9695	0	0	Ki67+	 7873 10216
9696	0	0	Ki67+	 7884 10135
9697	0	0	Ki67+	 7887 9946
9698	0	0	Ki67+	 7887 10272
9699	0	0	Ki67+	 7888 10054
9700	0	0	Ki67+	 7893 10116
9701	0	0	Ki67+	 7895 9967
9702	0	0	Ki67+	 7898 10080
9703	0	0	Ki67+	 7900 10045
9704	0	0	Ki67+	 7901 10526
9705	0	0	Ki67+	 7905 9885
9706	0	0	Ki67+	 7906 10251
9707	0	0	Ki67+	 7908 9979
9708	0	0	Ki67+	 7908 10554
9709	0	0	Ki67+	 7911 9857
9710	0	0	Ki67+	 7911 10483
9711	0	0	Ki67+	 7913 10467
9712	0	0	Ki67+	 7914 10081
9713	0	0	Ki67+	 7915 10157
9714	0	0	Ki67+	 7918 10295
9715	0	0	Ki67+	 7919 10585
9716	0	0	Ki67+	 7921 9914
9717	0	0	Ki67+	 7924 10182
9718	0	0	Ki67+	 7925 10106
9719	0	0	Ki67+	 7925 10600
9720	0	0	Ki67+	 7926 10440
9721	0	0	Ki67+	 7930 9971
9722	0	0	Ki67+	 7930 10522
9723	0	0	Ki67+	 7931 9946
9724	0	0	Ki67+	 7937 10439
9725	0	0	Ki67+	 7944 10292
9726	0	0	Ki67+	 7946 10130
9727	0	0	Ki67+	 7946 10380
9728	0	0	Ki67+	 7949 10169
9729	0	0	Ki67+	 7952 10240
9730	0	0	Ki67+	 7953 10214
9731	0	0	Ki67+	 7955 10445
9732	0	0	Ki67+	 7957 10593
9733	0	0	Ki67+	 7958 10177
9734	0	0	Ki67+	 7961 10422
9735	0	0	Ki67+	 7961 10573
9736	0	0	Ki67+	 7962 9868
9737	0	0	Ki67+	 7962 10156
9738	0	0	Ki67+	 7965 10632
9739	0	0	Ki67+	 7968 9885
9740	0	0	Ki67+	 7971 10429
9741	0	0	Ki67+	 7975 10200
9742	0	0	Ki67+	 7978 10445
9743	0	0	Ki67+	 7979 10306
9744	0	0	Ki67+	 7990 10612
9745	0	0	Ki67+	 7993 9863
9746	0	0	Ki67+	 7993 10302
9747	0	0	Ki67+	 7994 9903
9748	0	0	Ki67+	 7994 9925
9749	0	0	Ki67+	 7995 10242
9750	0	0	Ki67+	 7999 10326
9751	0	0	Ki67+	 8002 10630
9752	0	0	Ki67+	 8003 9894
9753	0	0	Ki67+	 8005 10503
9754	0	0	Ki67+	 8006 10337
9755	0	0	Ki67+	 8009 10524
9756	0	0	Ki67+	 8011 10315
9757	0	0	Ki67+	 8015 10462
9758	0	0	Ki67+	 7218 10659
9759	0	0	Ki67+	 7220 10967
9760	0	0	Ki67+	 7227 10690
9761	0	0	Ki67+	 7231 11080
9762	0	0	Ki67+	 7241 11327
9763	0	0	Ki67+	 7251 11363
9764	0	0	Ki67+	 7255 11071
9765	0	0	Ki67+	 7262 11155
9766	0	0	Ki67+	 7272 11256
9767	0	0	Ki67+	 7283 11144
9768	0	0	Ki67+	 7286 11057
9769	0	0	Ki67+	 7286 11128
9770	0	0	Ki67+	 7291 10935
9771	0	0	Ki67+	 7307 11041
9772	0	0	Ki67+	 7307 11054
9773	0	0	Ki67+	 7312 11126
9774	0	0	Ki67+	 7317 10919
9775	0	0	Ki67+	 7328 11034
9776	0	0	Ki67+	 7333 11135
9777	0	0	Ki67+	 7334 11053
9778	0	0	Ki67+	 7338 10966
9779	0	0	Ki67+	 7341 10932
9780	0	0	Ki67+	 7347 10851
9781	0	0	Ki67+	 7350 11041
9782	0	0	Ki67+	 7351 10948
9783	0	0	Ki67+	 7355 11061
9784	0	0	Ki67+	 7357 10776
9785	0	0	Ki67+	 7357 11194
9786	0	0	Ki67+	 7359 10735
9787	0	0	Ki67+	 7362 10905
9788	0	0	Ki67+	 7364 10823
9789	0	0	Ki67+	 7364 11206
9790	0	0	Ki67+	 7365 10926
9791	0	0	Ki67+	 7377 11041
9792	0	0	Ki67+	 7377 11205
9793	0	0	Ki67+	 7383 11159
9794	0	0	Ki67+	 7383 11429
9795	0	0	Ki67+	 7384 11066
9796	0	0	Ki67+	 7385 11407
9797	0	0	Ki67+	 7387 10727
9798	0	0	Ki67+	 7388 10771
9799	0	0	Ki67+	 7392 11377
9800	0	0	Ki67+	 7396 10799
9801	0	0	Ki67+	 7397 11071
9802	0	0	Ki67+	 7407 10783
9803	0	0	Ki67+	 7409 10740
9804	0	0	Ki67+	 7412 11347
9805	0	0	Ki67+	 7416 11432
9806	0	0	Ki67+	 7418 10819
9807	0	0	Ki67+	 7420 11062
9808	0	0	Ki67+	 7424 10684
9809	0	0	Ki67+	 7430 11331
9810	0	0	Ki67+	 7434 11410
9811	0	0	Ki67+	 7441 10683
9812	0	0	Ki67+	 7441 10796
9813	0	0	Ki67+	 7443 10855
9814	0	0	Ki67+	 7453 11320
9815	0	0	Ki67+	 7455 10675
9816	0	0	Ki67+	 7455 11387
9817	0	0	Ki67+	 7458 11186
9818	0	0	Ki67+	 7460 10785
9819	0	0	Ki67+	 7464 10831
9820	0	0	Ki67+	 7467 10773
9821	0	0	Ki67+	 7469 11362
9822	0	0	Ki67+	 7483 11314
9823	0	0	Ki67+	 7484 10844
9824	0	0	Ki67+	 7489 10921
9825	0	0	Ki67+	 7493 10937
9826	0	0	Ki67+	 7498 10739
9827	0	0	Ki67+	 7505 10770
9828	0	0	Ki67+	 7510 10781
9829	0	0	Ki67+	 7512 11248
9830	0	0	Ki67+	 7518 10708
9831	0	0	Ki67+	 7523 10677
9832	0	0	Ki67+	 7524 10975
9833	0	0	Ki67+	 7525 10932
9834	0	0	Ki67+	 7527 10763
9835	0	0	Ki67+	 7528 10827
9836	0	0	Ki67+	 7538 10899
9837	0	0	Ki67+	 7540 10830
9838	0	0	Ki67+	 7544 10959
9839	0	0	Ki67+	 7548 10754
9840	0	0	Ki67+	 7548 10805
9841	0	0	Ki67+	 7548 11305
9842	0	0	Ki67+	 7550 10659
9843	0	0	Ki67+	 7551 10883
9844	0	0	Ki67+	 7551 11329
9845	0	0	Ki67+	 7559 10941
9846	0	0	Ki67+	 7560 10852
9847	0	0	Ki67+	 7561 10671
9848	0	0	Ki67+	 7562 10707
9849	0	0	Ki67+	 7569 10730
9850	0	0	Ki67+	 7570 10820
9851	0	0	Ki67+	 7575 10690
9852	0	0	Ki67+	 7575 11284
9853	0	0	Ki67+	 7579 11342
9854	0	0	Ki67+	 7584 10864
9855	0	0	Ki67+	 7584 11274
9856	0	0	Ki67+	 7587 10667
9857	0	0	Ki67+	 7587 10748
9858	0	0	Ki67+	 7587 10914
9859	0	0	Ki67+	 7594 10689
9860	0	0	Ki67+	 7598 11353
9861	0	0	Ki67+	 7599 10729
9862	0	0	Ki67+	 7603 10772
9863	0	0	Ki67+	 7604 11280
9864	0	0	Ki67+	 7611 10818
9865	0	0	Ki67+	 7614 10878
9866	0	0	Ki67+	 7615 11328
9867	0	0	Ki67+	 7618 10762
9868	0	0	Ki67+	 7621 10793
9869	0	0	Ki67+	 7622 10701
9870	0	0	Ki67+	 7623 10741
9871	0	0	Ki67+	 7623 11021
9872	0	0	Ki67+	 7626 10902
9873	0	0	Ki67+	 7629 10686
9874	0	0	Ki67+	 7633 10846
9875	0	0	Ki67+	 7633 11254
9876	0	0	Ki67+	 7641 10822
9877	0	0	Ki67+	 7643 11337
9878	0	0	Ki67+	 7646 10776
9879	0	0	Ki67+	 7649 11434
9880	0	0	Ki67+	 7654 10751
9881	0	0	Ki67+	 7658 10663
9882	0	0	Ki67+	 7658 10847
9883	0	0	Ki67+	 7658 11319
9884	0	0	Ki67+	 7662 11359
9885	0	0	Ki67+	 7670 10773
9886	0	0	Ki67+	 7671 10802
9887	0	0	Ki67+	 7671 11227
9888	0	0	Ki67+	 7672 11326
9889	0	0	Ki67+	 7678 11448
9890	0	0	Ki67+	 7682 11299
9891	0	0	Ki67+	 7687 11265
9892	0	0	Ki67+	 7691 10753
9893	0	0	Ki67+	 7707 10784
9894	0	0	Ki67+	 7711 11286
9895	0	0	Ki67+	 7713 10803
9896	0	0	Ki67+	 7724 11026
9897	0	0	Ki67+	 7725 10733
9898	0	0	Ki67+	 7726 10703
9899	0	0	Ki67+	 7731 10678
9900	0	0	Ki67+	 7732 10753
9901	0	0	Ki67+	 7736 10735
9902	0	0	Ki67+	 7750 10726
9903	0	0	Ki67+	 7770 10929
9904	0	0	Ki67+	 7781 10792
9905	0	0	Ki67+	 7795 10759
9906	0	0	Ki67+	 7796 10859
9907	0	0	Ki67+	 7801 10871
9908	0	0	Ki67+	 7805 10716
9909	0	0	Ki67+	 7810 10922
9910	0	0	Ki67+	 7826 10695
9911	0	0	Ki67+	 7826 11427
9912	0	0	Ki67+	 7828 10784
9913	0	0	Ki67+	 7830 10817
9914	0	0	Ki67+	 7835 10680
9915	0	0	Ki67+	 7835 10840
9916	0	0	Ki67+	 7836 10743
9917	0	0	Ki67+	 7850 10701
9918	0	0	Ki67+	 7857 10800
9919	0	0	Ki67+	 7858 10771
9920	0	0	Ki67+	 7864 10871
9921	0	0	Ki67+	 7867 11258
9922	0	0	Ki67+	 7873 10854
9923	0	0	Ki67+	 7885 10827
9924	0	0	Ki67+	 7885 10857
9925	0	0	Ki67+	 7920 11100
9926	0	0	Ki67+	 7927 11305
9927	0	0	Ki67+	 7943 11098
9928	0	0	Ki67+	 7944 11122
9929	0	0	Ki67+	 7945 10701
9930	0	0	Ki67+	 7952 11300
9931	0	0	Ki67+	 7958 10711
9932	0	0	Ki67+	 7965 10677
9933	0	0	Ki67+	 7965 11225
9934	0	0	Ki67+	 7972 10737
9935	0	0	Ki67+	 7972 11113
9936	0	0	Ki67+	 7977 11244
9937	0	0	Ki67+	 7978 10667
9938	0	0	Ki67+	 7978 10764
9939	0	0	Ki67+	 7980 11163
9940	0	0	Ki67+	 7982 10707
9941	0	0	Ki67+	 7991 11049
9942	0	0	Ki67+	 7994 11195
9943	0	0	Ki67+	 8000 10683
9944	0	0	Ki67+	 8003 11243
9945	0	0	Ki67+	 8005 11166
9946	0	0	Ki67+	 8007 11177
9947	0	0	Ki67+	 8008 10732
9948	0	0	Ki67+	 8008 11081
9949	0	0	Ki67+	 8013 10700
9950	0	0	Ki67+	 7217 11771
9951	0	0	Ki67+	 7220 11560
9952	0	0	Ki67+	 7226 11788
9953	0	0	Ki67+	 7237 11546
9954	0	0	Ki67+	 7259 11566
9955	0	0	Ki67+	 7271 11566
9956	0	0	Ki67+	 7296 11516
9957	0	0	Ki67+	 7297 11553
9958	0	0	Ki67+	 7303 11544
9959	0	0	Ki67+	 7313 11683
9960	0	0	Ki67+	 7314 11707
9961	0	0	Ki67+	 7316 11494
9962	0	0	Ki67+	 7316 11614
9963	0	0	Ki67+	 7323 11673
9964	0	0	Ki67+	 7326 11651
9965	0	0	Ki67+	 7329 11912
9966	0	0	Ki67+	 7331 12082
9967	0	0	Ki67+	 7336 11683
9968	0	0	Ki67+	 7339 11517
9969	0	0	Ki67+	 7342 11658
9970	0	0	Ki67+	 7344 11605
9971	0	0	Ki67+	 7344 11633
9972	0	0	Ki67+	 7355 12151
9973	0	0	Ki67+	 7356 11483
9974	0	0	Ki67+	 7356 11664
9975	0	0	Ki67+	 7357 12208
9976	0	0	Ki67+	 7367 11633
9977	0	0	Ki67+	 7370 11612
9978	0	0	Ki67+	 7370 11705
9979	0	0	Ki67+	 7371 11459
9980	0	0	Ki67+	 7379 11828
9981	0	0	Ki67+	 7381 11639
9982	0	0	Ki67+	 7382 11691
9983	0	0	Ki67+	 7384 11464
9984	0	0	Ki67+	 7387 11995
9985	0	0	Ki67+	 7388 11806
9986	0	0	Ki67+	 7392 11614
9987	0	0	Ki67+	 7396 11642
9988	0	0	Ki67+	 7411 11678
9989	0	0	Ki67+	 7413 11823
9990	0	0	Ki67+	 7420 11597
9991	0	0	Ki67+	 7420 11747
9992	0	0	Ki67+	 7423 11615
9993	0	0	Ki67+	 7426 11639
9994	0	0	Ki67+	 7437 11828
9995	0	0	Ki67+	 7446 11566
9996	0	0	Ki67+	 7450 11861
9997	0	0	Ki67+	 7457 11587
9998	0	0	Ki67+	 7461 11871
9999	0	0	Ki67+	 7462 11817
10000	0	0	Ki67+	 7473 11952
10001	0	0	Ki67+	 7482 11579
10002	0	0	Ki67+	 7485 11625
10003	0	0	Ki67+	 7489 11818
10004	0	0	Ki67+	 7490 11846
10005	0	0	Ki67+	 7498 11490
10006	0	0	Ki67+	 7499 11835
10007	0	0	Ki67+	 7505 11596
10008	0	0	Ki67+	 7505 12217
10009	0	0	Ki67+	 7507 11563
10010	0	0	Ki67+	 7510 11705
10011	0	0	Ki67+	 7512 11546
10012	0	0	Ki67+	 7520 11822
10013	0	0	Ki67+	 7530 11539
10014	0	0	Ki67+	 7531 11777
10015	0	0	Ki67+	 7532 11573
10016	0	0	Ki67+	 7538 11804
10017	0	0	Ki67+	 7541 11551
10018	0	0	Ki67+	 7542 11784
10019	0	0	Ki67+	 7562 11524
10020	0	0	Ki67+	 7566 11543
10021	0	0	Ki67+	 7566 11757
10022	0	0	Ki67+	 7570 11779
10023	0	0	Ki67+	 7573 11734
10024	0	0	Ki67+	 7583 11760
10025	0	0	Ki67+	 7593 11506
10026	0	0	Ki67+	 7607 11764
10027	0	0	Ki67+	 7611 11737
10028	0	0	Ki67+	 7617 11458
10029	0	0	Ki67+	 7619 11484
10030	0	0	Ki67+	 7622 11734
10031	0	0	Ki67+	 7623 11507
10032	0	0	Ki67+	 7624 11714
10033	0	0	Ki67+	 7627 11525
10034	0	0	Ki67+	 7638 11756
10035	0	0	Ki67+	 7640 11492
10036	0	0	Ki67+	 7645 11707
10037	0	0	Ki67+	 7646 12205
10038	0	0	Ki67+	 7647 11468
10039	0	0	Ki67+	 7647 11738
10040	0	0	Ki67+	 7649 11810
10041	0	0	Ki67+	 7657 12194
10042	0	0	Ki67+	 7669 12220
10043	0	0	Ki67+	 7673 11710
10044	0	0	Ki67+	 7674 11492
10045	0	0	Ki67+	 7674 11762
10046	0	0	Ki67+	 7677 12190
10047	0	0	Ki67+	 7681 11508
10048	0	0	Ki67+	 7687 12216
10049	0	0	Ki67+	 7699 12217
10050	0	0	Ki67+	 7703 11480
10051	0	0	Ki67+	 7708 11776
10052	0	0	Ki67+	 7710 11738
10053	0	0	Ki67+	 7715 11516
10054	0	0	Ki67+	 7722 11713
10055	0	0	Ki67+	 7723 11772
10056	0	0	Ki67+	 7741 11757
10057	0	0	Ki67+	 7755 11766
10058	0	0	Ki67+	 7764 11748
10059	0	0	Ki67+	 7784 11765
10060	0	0	Ki67+	 7792 11727
10061	0	0	Ki67+	 7808 12121
10062	0	0	Ki67+	 7810 11462
10063	0	0	Ki67+	 7810 11763
10064	0	0	Ki67+	 7822 11754
10065	0	0	Ki67+	 7838 12114
10066	0	0	Ki67+	 7849 12164
10067	0	0	Ki67+	 7853 12002
10068	0	0	Ki67+	 7854 11608
10069	0	0	Ki67+	 7857 12107
10070	0	0	Ki67+	 7858 11712
10071	0	0	Ki67+	 7862 11767
10072	0	0	Ki67+	 7872 12161
10073	0	0	Ki67+	 7876 11605
10074	0	0	Ki67+	 7877 11623
10075	0	0	Ki67+	 7877 11710
10076	0	0	Ki67+	 7879 12120
10077	0	0	Ki67+	 7893 12250
10078	0	0	Ki67+	 7895 11780
10079	0	0	Ki67+	 7901 11638
10080	0	0	Ki67+	 7905 11765
10081	0	0	Ki67+	 7907 11618
10082	0	0	Ki67+	 7914 11689
10083	0	0	Ki67+	 7915 11787
10084	0	0	Ki67+	 7917 11659
10085	0	0	Ki67+	 7931 11717
10086	0	0	Ki67+	 7934 11672
10087	0	0	Ki67+	 7941 11776
10088	0	0	Ki67+	 7941 12222
10089	0	0	Ki67+	 7953 11740
10090	0	0	Ki67+	 7955 11709
10091	0	0	Ki67+	 7963 12202
10092	0	0	Ki67+	 7967 11719
10093	0	0	Ki67+	 7979 11746
10094	0	0	Ki67+	 7980 11616
10095	0	0	Ki67+	 7997 12247
10096	0	0	Ki67+	 8007 11636
10097	0	0	Ki67+	 7368 12467
10098	0	0	Ki67+	 7389 12476
10099	0	0	Ki67+	 7395 12453
10100	0	0	Ki67+	 7468 12436
10101	0	0	Ki67+	 7470 12594
10102	0	0	Ki67+	 7486 12609
10103	0	0	Ki67+	 7491 12411
10104	0	0	Ki67+	 7497 12258
10105	0	0	Ki67+	 7522 12271
10106	0	0	Ki67+	 7522 12593
10107	0	0	Ki67+	 7537 12432
10108	0	0	Ki67+	 7540 12665
10109	0	0	Ki67+	 7545 12260
10110	0	0	Ki67+	 7546 12711
10111	0	0	Ki67+	 7573 12406
10112	0	0	Ki67+	 7575 12290
10113	0	0	Ki67+	 7588 12543
10114	0	0	Ki67+	 7591 12640
10115	0	0	Ki67+	 7595 12450
10116	0	0	Ki67+	 7603 12408
10117	0	0	Ki67+	 7619 12638
10118	0	0	Ki67+	 7624 12693
10119	0	0	Ki67+	 7630 12351
10120	0	0	Ki67+	 7683 12485
10121	0	0	Ki67+	 7689 12514
10122	0	0	Ki67+	 7691 12635
10123	0	0	Ki67+	 7702 12521
10124	0	0	Ki67+	 7707 12643
10125	0	0	Ki67+	 7712 12665
10126	0	0	Ki67+	 7716 12623
10127	0	0	Ki67+	 7722 12377
10128	0	0	Ki67+	 7726 12500
10129	0	0	Ki67+	 7730 12466
10130	0	0	Ki67+	 7736 12536
10131	0	0	Ki67+	 7738 12359
10132	0	0	Ki67+	 7743 12430
10133	0	0	Ki67+	 7745 12525
10134	0	0	Ki67+	 7746 12635
10135	0	0	Ki67+	 7747 12546
10136	0	0	Ki67+	 7754 12480
10137	0	0	Ki67+	 7755 12321
10138	0	0	Ki67+	 7755 12448
10139	0	0	Ki67+	 7756 12619
10140	0	0	Ki67+	 7763 12522
10141	0	0	Ki67+	 7772 12490
10142	0	0	Ki67+	 7774 12306
10143	0	0	Ki67+	 7776 12474
10144	0	0	Ki67+	 7777 12652
10145	0	0	Ki67+	 7780 12615
10146	0	0	Ki67+	 7793 12337
10147	0	0	Ki67+	 7795 12650
10148	0	0	Ki67+	 7800 12549
10149	0	0	Ki67+	 7810 12532
10150	0	0	Ki67+	 7816 12345
10151	0	0	Ki67+	 7819 12563
10152	0	0	Ki67+	 7820 12363
10153	0	0	Ki67+	 7821 13050
10154	0	0	Ki67+	 7825 12658
10155	0	0	Ki67+	 7827 12297
10156	0	0	Ki67+	 7830 12522
10157	0	0	Ki67+	 7834 12492
10158	0	0	Ki67+	 7836 12509
10159	0	0	Ki67+	 7840 12629
10160	0	0	Ki67+	 7843 12653
10161	0	0	Ki67+	 7848 12689
10162	0	0	Ki67+	 7863 12265
10163	0	0	Ki67+	 7871 12656
10164	0	0	Ki67+	 7881 12319
10165	0	0	Ki67+	 7900 12465
10166	0	0	Ki67+	 7904 12349
10167	0	0	Ki67+	 7916 12463
10168	0	0	Ki67+	 7917 12340
10169	0	0	Ki67+	 7933 12964
10170	0	0	Ki67+	 7967 12277
10171	0	0	Ki67+	 7989 12266
10172	0	0	Ki67+	 7998 12664
10173	0	0	Ki67+	 7617 13651
10174	0	0	Ki67+	 7649 13653
10175	0	0	Ki67+	 7768 13138
10176	0	0	Ki67+	 7788 13186
10177	0	0	Ki67+	 7811 13214
10178	0	0	Ki67+	 7817 13136
10179	0	0	Ki67+	 7822 13192
10180	0	0	Ki67+	 7837 13061
10181	0	0	Ki67+	 7862 13085
10182	0	0	Ki67+	 7879 13161
10183	0	0	Ki67+	 7957 13560
10184	0	0	Ki67+	 7587 14128
10185	0	0	Ki67+	 7900 13983
10186	0	0	Ki67+	 7911 14115
10187	0	0	Ki67+	 7917 14132
10188	0	0	Ki67+	 7989 14262
10189	0	0	Ki67+	 7581 14663
10190	0	0	Ki67+	 7595 14673
10191	0	0	Ki67+	 7725 15018
10192	0	0	Ki67+	 7833 15140
10193	0	0	Ki67+	 7997 14664
10194	0	0	Ki67+	 8246 3990
10195	0	0	Ki67+	 8251 3964
10196	0	0	Ki67+	 8749 3865
10197	0	0	Ki67+	 8031 4321
10198	0	0	Ki67+	 8035 4231
10199	0	0	Ki67+	 8037 4759
10200	0	0	Ki67+	 8047 4830
10201	0	0	Ki67+	 8133 4596
10202	0	0	Ki67+	 8144 4685
10203	0	0	Ki67+	 8153 4698
10204	0	0	Ki67+	 8184 4660
10205	0	0	Ki67+	 8213 4571
10206	0	0	Ki67+	 8220 4442
10207	0	0	Ki67+	 8285 4668
10208	0	0	Ki67+	 8347 4786
10209	0	0	Ki67+	 8360 4759
10210	0	0	Ki67+	 8456 4793
10211	0	0	Ki67+	 8510 4795
10212	0	0	Ki67+	 8588 4767
10213	0	0	Ki67+	 8786 4804
10214	0	0	Ki67+	 8095 4884
10215	0	0	Ki67+	 8142 5509
10216	0	0	Ki67+	 8166 5085
10217	0	0	Ki67+	 8243 5467
10218	0	0	Ki67+	 8249 5507
10219	0	0	Ki67+	 8290 5605
10220	0	0	Ki67+	 8295 5486
10221	0	0	Ki67+	 8362 5645
10222	0	0	Ki67+	 8405 5575
10223	0	0	Ki67+	 8407 5552
10224	0	0	Ki67+	 8419 5575
10225	0	0	Ki67+	 8423 5598
10226	0	0	Ki67+	 8508 4985
10227	0	0	Ki67+	 8610 5243
10228	0	0	Ki67+	 8628 5632
10229	0	0	Ki67+	 8635 5588
10230	0	0	Ki67+	 8637 4934
10231	0	0	Ki67+	 8640 5619
10232	0	0	Ki67+	 8644 5659
10233	0	0	Ki67+	 8647 5646
10234	0	0	Ki67+	 8649 5532
10235	0	0	Ki67+	 8655 5589
10236	0	0	Ki67+	 8655 5602
10237	0	0	Ki67+	 8689 5602
10238	0	0	Ki67+	 8735 5552
10239	0	0	Ki67+	 8775 5618
10240	0	0	Ki67+	 8793 4948
10241	0	0	Ki67+	 8797 5635
10242	0	0	Ki67+	 8806 5616
10243	0	0	Ki67+	 8023 5848
10244	0	0	Ki67+	 8035 5884
10245	0	0	Ki67+	 8044 5834
10246	0	0	Ki67+	 8074 5923
10247	0	0	Ki67+	 8099 6084
10248	0	0	Ki67+	 8117 5957
10249	0	0	Ki67+	 8121 5990
10250	0	0	Ki67+	 8136 5976
10251	0	0	Ki67+	 8154 6009
10252	0	0	Ki67+	 8172 5928
10253	0	0	Ki67+	 8185 6026
10254	0	0	Ki67+	 8188 6047
10255	0	0	Ki67+	 8207 6028
10256	0	0	Ki67+	 8208 5733
10257	0	0	Ki67+	 8210 5946
10258	0	0	Ki67+	 8210 6046
10259	0	0	Ki67+	 8235 5776
10260	0	0	Ki67+	 8236 6061
10261	0	0	Ki67+	 8241 5918
10262	0	0	Ki67+	 8242 6001
10263	0	0	Ki67+	 8249 5840
10264	0	0	Ki67+	 8256 5732
10265	0	0	Ki67+	 8258 6057
10266	0	0	Ki67+	 8259 6019
10267	0	0	Ki67+	 8260 5949
10268	0	0	Ki67+	 8267 6084
10269	0	0	Ki67+	 8269 5775
10270	0	0	Ki67+	 8275 5919
10271	0	0	Ki67+	 8278 5876
10272	0	0	Ki67+	 8279 5804
10273	0	0	Ki67+	 8279 5965
10274	0	0	Ki67+	 8280 5837
10275	0	0	Ki67+	 8283 6054
10276	0	0	Ki67+	 8290 5819
10277	0	0	Ki67+	 8291 5982
10278	0	0	Ki67+	 8292 6023
10279	0	0	Ki67+	 8297 5945
10280	0	0	Ki67+	 8298 5895
10281	0	0	Ki67+	 8300 6233
10282	0	0	Ki67+	 8306 5999
10283	0	0	Ki67+	 8311 5970
10284	0	0	Ki67+	 8317 6071
10285	0	0	Ki67+	 8318 6101
10286	0	0	Ki67+	 8328 5923
10287	0	0	Ki67+	 8329 5996
10288	0	0	Ki67+	 8337 6046
10289	0	0	Ki67+	 8338 6078
10290	0	0	Ki67+	 8348 5972
10291	0	0	Ki67+	 8351 5681
10292	0	0	Ki67+	 8351 6002
10293	0	0	Ki67+	 8355 5949
10294	0	0	Ki67+	 8358 6030
10295	0	0	Ki67+	 8358 6096
10296	0	0	Ki67+	 8366 5970
10297	0	0	Ki67+	 8367 6069
10298	0	0	Ki67+	 8370 5721
10299	0	0	Ki67+	 8374 5771
10300	0	0	Ki67+	 8376 6038
10301	0	0	Ki67+	 8376 6082
10302	0	0	Ki67+	 8377 5974
10303	0	0	Ki67+	 8382 6153
10304	0	0	Ki67+	 8387 6042
10305	0	0	Ki67+	 8389 6061
10306	0	0	Ki67+	 8391 5786
10307	0	0	Ki67+	 8399 6014
10308	0	0	Ki67+	 8403 6047
10309	0	0	Ki67+	 8413 6064
10310	0	0	Ki67+	 8418 6078
10311	0	0	Ki67+	 8460 5666
10312	0	0	Ki67+	 8485 5936
10313	0	0	Ki67+	 8486 5860
10314	0	0	Ki67+	 8489 5910
10315	0	0	Ki67+	 8497 5881
10316	0	0	Ki67+	 8497 5951
10317	0	0	Ki67+	 8513 5883
10318	0	0	Ki67+	 8514 5910
10319	0	0	Ki67+	 8514 5949
10320	0	0	Ki67+	 8528 5931
10321	0	0	Ki67+	 8534 5741
10322	0	0	Ki67+	 8534 6189
10323	0	0	Ki67+	 8539 5965
10324	0	0	Ki67+	 8546 5913
10325	0	0	Ki67+	 8546 5941
10326	0	0	Ki67+	 8548 5850
10327	0	0	Ki67+	 8549 5733
10328	0	0	Ki67+	 8551 5755
10329	0	0	Ki67+	 8552 5723
10330	0	0	Ki67+	 8552 5988
10331	0	0	Ki67+	 8553 5882
10332	0	0	Ki67+	 8560 5977
10333	0	0	Ki67+	 8569 5848
10334	0	0	Ki67+	 8577 5874
10335	0	0	Ki67+	 8580 6004
10336	0	0	Ki67+	 8581 5974
10337	0	0	Ki67+	 8582 5896
10338	0	0	Ki67+	 8588 5750
10339	0	0	Ki67+	 8589 6337
10340	0	0	Ki67+	 8603 5868
10341	0	0	Ki67+	 8603 5999
10342	0	0	Ki67+	 8604 6018
10343	0	0	Ki67+	 8610 5725
10344	0	0	Ki67+	 8613 5893
10345	0	0	Ki67+	 8623 6037
10346	0	0	Ki67+	 8628 5995
10347	0	0	Ki67+	 8629 5783
10348	0	0	Ki67+	 8630 5874
10349	0	0	Ki67+	 8633 5734
10350	0	0	Ki67+	 8644 5898
10351	0	0	Ki67+	 8644 5922
10352	0	0	Ki67+	 8646 5804
10353	0	0	Ki67+	 8646 6009
10354	0	0	Ki67+	 8649 6038
10355	0	0	Ki67+	 8652 5700
10356	0	0	Ki67+	 8656 5716
10357	0	0	Ki67+	 8669 5686
10358	0	0	Ki67+	 8672 5814
10359	0	0	Ki67+	 8673 5736
10360	0	0	Ki67+	 8673 6051
10361	0	0	Ki67+	 8675 6007
10362	0	0	Ki67+	 8676 5890
10363	0	0	Ki67+	 8690 5914
10364	0	0	Ki67+	 8691 6038
10365	0	0	Ki67+	 8693 5822
10366	0	0	Ki67+	 8698 6064
10367	0	0	Ki67+	 8700 6074
10368	0	0	Ki67+	 8707 5724
10369	0	0	Ki67+	 8712 5744
10370	0	0	Ki67+	 8712 5890
10371	0	0	Ki67+	 8714 6060
10372	0	0	Ki67+	 8720 5827
10373	0	0	Ki67+	 8728 5940
10374	0	0	Ki67+	 8730 5918
10375	0	0	Ki67+	 8732 6145
10376	0	0	Ki67+	 8733 5827
10377	0	0	Ki67+	 8744 5952
10378	0	0	Ki67+	 8746 6061
10379	0	0	Ki67+	 8757 5933
10380	0	0	Ki67+	 8758 5806
10381	0	0	Ki67+	 8772 5938
10382	0	0	Ki67+	 8774 6055
10383	0	0	Ki67+	 8792 6026
10384	0	0	Ki67+	 8796 5983
10385	0	0	Ki67+	 8052 7002
10386	0	0	Ki67+	 8081 6657
10387	0	0	Ki67+	 8084 6997
10388	0	0	Ki67+	 8086 6685
10389	0	0	Ki67+	 8088 7017
10390	0	0	Ki67+	 8094 7042
10391	0	0	Ki67+	 8107 6989
10392	0	0	Ki67+	 8110 7231
10393	0	0	Ki67+	 8110 7245
10394	0	0	Ki67+	 8113 7023
10395	0	0	Ki67+	 8115 6684
10396	0	0	Ki67+	 8115 6728
10397	0	0	Ki67+	 8130 7003
10398	0	0	Ki67+	 8132 6515
10399	0	0	Ki67+	 8133 6721
10400	0	0	Ki67+	 8142 6967
10401	0	0	Ki67+	 8148 6697
10402	0	0	Ki67+	 8151 7014
10403	0	0	Ki67+	 8153 6982
10404	0	0	Ki67+	 8154 7187
10405	0	0	Ki67+	 8162 7222
10406	0	0	Ki67+	 8165 6783
10407	0	0	Ki67+	 8167 6590
10408	0	0	Ki67+	 8171 7107
10409	0	0	Ki67+	 8180 6708
10410	0	0	Ki67+	 8182 7034
10411	0	0	Ki67+	 8185 6471
10412	0	0	Ki67+	 8202 6605
10413	0	0	Ki67+	 8210 7227
10414	0	0	Ki67+	 8217 7201
10415	0	0	Ki67+	 8227 7154
10416	0	0	Ki67+	 8230 6699
10417	0	0	Ki67+	 8236 6681
10418	0	0	Ki67+	 8236 7071
10419	0	0	Ki67+	 8251 6697
10420	0	0	Ki67+	 8252 6642
10421	0	0	Ki67+	 8255 7239
10422	0	0	Ki67+	 8257 7048
10423	0	0	Ki67+	 8270 7222
10424	0	0	Ki67+	 8274 6656
10425	0	0	Ki67+	 8274 6682
10426	0	0	Ki67+	 8283 7093
10427	0	0	Ki67+	 8290 7212
10428	0	0	Ki67+	 8291 6678
10429	0	0	Ki67+	 8298 7239
10430	0	0	Ki67+	 8316 7143
10431	0	0	Ki67+	 8317 7257
10432	0	0	Ki67+	 8320 7102
10433	0	0	Ki67+	 8328 6607
10434	0	0	Ki67+	 8334 7105
10435	0	0	Ki67+	 8364 7117
10436	0	0	Ki67+	 8369 7209
10437	0	0	Ki67+	 8373 7103
10438	0	0	Ki67+	 8453 6997
10439	0	0	Ki67+	 8490 6994
10440	0	0	Ki67+	 8516 6999
10441	0	0	Ki67+	 8518 7053
10442	0	0	Ki67+	 8519 7067
10443	0	0	Ki67+	 8562 7064
10444	0	0	Ki67+	 8567 7228
10445	0	0	Ki67+	 8575 6968
10446	0	0	Ki67+	 8580 7258
10447	0	0	Ki67+	 8594 7218
10448	0	0	Ki67+	 8599 6991
10449	0	0	Ki67+	 8604 6959
10450	0	0	Ki67+	 8617 7253
10451	0	0	Ki67+	 8628 7225
10452	0	0	Ki67+	 8652 7147
10453	0	0	Ki67+	 8658 7221
10454	0	0	Ki67+	 8670 7256
10455	0	0	Ki67+	 8672 7047
10456	0	0	Ki67+	 8686 7239
10457	0	0	Ki67+	 8698 7240
10458	0	0	Ki67+	 8703 7214
10459	0	0	Ki67+	 8706 7230
10460	0	0	Ki67+	 8734 7259
10461	0	0	Ki67+	 8756 7251
10462	0	0	Ki67+	 8783 7019
10463	0	0	Ki67+	 8813 6695
10464	0	0	Ki67+	 8815 7024
10465	0	0	Ki67+	 8019 7478
10466	0	0	Ki67+	 8019 7633
10467	0	0	Ki67+	 8022 7502
10468	0	0	Ki67+	 8024 7526
10469	0	0	Ki67+	 8026 7945
10470	0	0	Ki67+	 8028 7703
10471	0	0	Ki67+	 8034 7683
10472	0	0	Ki67+	 8035 7544
10473	0	0	Ki67+	 8035 7939
10474	0	0	Ki67+	 8038 7896
10475	0	0	Ki67+	 8039 7757
10476	0	0	Ki67+	 8042 7579
10477	0	0	Ki67+	 8042 8059
10478	0	0	Ki67+	 8043 7493
10479	0	0	Ki67+	 8044 7652
10480	0	0	Ki67+	 8044 7710
10481	0	0	Ki67+	 8046 7737
10482	0	0	Ki67+	 8050 7551
10483	0	0	Ki67+	 8051 7516
10484	0	0	Ki67+	 8054 7723
10485	0	0	Ki67+	 8055 8047
10486	0	0	Ki67+	 8057 7973
10487	0	0	Ki67+	 8058 7709
10488	0	0	Ki67+	 8059 7525
10489	0	0	Ki67+	 8059 7785
10490	0	0	Ki67+	 8062 7738
10491	0	0	Ki67+	 8077 7699
10492	0	0	Ki67+	 8078 7532
10493	0	0	Ki67+	 8079 7747
10494	0	0	Ki67+	 8085 7736
10495	0	0	Ki67+	 8090 7519
10496	0	0	Ki67+	 8090 7566
10497	0	0	Ki67+	 8090 7713
10498	0	0	Ki67+	 8091 7674
10499	0	0	Ki67+	 8102 7544
10500	0	0	Ki67+	 8108 7758
10501	0	0	Ki67+	 8116 7580
10502	0	0	Ki67+	 8118 7691
10503	0	0	Ki67+	 8119 7708
10504	0	0	Ki67+	 8122 7569
10505	0	0	Ki67+	 8131 7755
10506	0	0	Ki67+	 8134 7674
10507	0	0	Ki67+	 8135 7740
10508	0	0	Ki67+	 8140 7716
10509	0	0	Ki67+	 8141 7615
10510	0	0	Ki67+	 8148 7402
10511	0	0	Ki67+	 8150 7562
10512	0	0	Ki67+	 8151 7765
10513	0	0	Ki67+	 8160 8000
10514	0	0	Ki67+	 8169 7906
10515	0	0	Ki67+	 8170 7602
10516	0	0	Ki67+	 8170 7753
10517	0	0	Ki67+	 8173 7741
10518	0	0	Ki67+	 8173 7977
10519	0	0	Ki67+	 8181 7929
10520	0	0	Ki67+	 8183 7577
10521	0	0	Ki67+	 8186 7753
10522	0	0	Ki67+	 8207 8053
10523	0	0	Ki67+	 8210 7747
10524	0	0	Ki67+	 8217 7322
10525	0	0	Ki67+	 8227 7394
10526	0	0	Ki67+	 8227 7597
10527	0	0	Ki67+	 8228 7640
10528	0	0	Ki67+	 8230 7318
10529	0	0	Ki67+	 8230 7745
10530	0	0	Ki67+	 8234 7275
10531	0	0	Ki67+	 8235 8049
10532	0	0	Ki67+	 8239 7456
10533	0	0	Ki67+	 8240 7728
10534	0	0	Ki67+	 8242 7685
10535	0	0	Ki67+	 8246 7607
10536	0	0	Ki67+	 8255 7437
10537	0	0	Ki67+	 8256 7981
10538	0	0	Ki67+	 8258 7731
10539	0	0	Ki67+	 8260 7470
10540	0	0	Ki67+	 8262 7634
10541	0	0	Ki67+	 8266 7669
10542	0	0	Ki67+	 8271 7297
10543	0	0	Ki67+	 8274 7628
10544	0	0	Ki67+	 8279 7700
10545	0	0	Ki67+	 8280 7452
10546	0	0	Ki67+	 8281 7335
10547	0	0	Ki67+	 8281 7476
10548	0	0	Ki67+	 8284 7664
10549	0	0	Ki67+	 8286 7957
10550	0	0	Ki67+	 8287 7432
10551	0	0	Ki67+	 8292 8054
10552	0	0	Ki67+	 8296 7364
10553	0	0	Ki67+	 8296 7714
10554	0	0	Ki67+	 8298 7293
10555	0	0	Ki67+	 8299 7994
10556	0	0	Ki67+	 8300 7694
10557	0	0	Ki67+	 8304 7309
10558	0	0	Ki67+	 8304 7658
10559	0	0	Ki67+	 8304 7944
10560	0	0	Ki67+	 8308 7478
10561	0	0	Ki67+	 8310 7964
10562	0	0	Ki67+	 8311 7585
10563	0	0	Ki67+	 8312 7408
10564	0	0	Ki67+	 8312 7439
10565	0	0	Ki67+	 8313 7553
10566	0	0	Ki67+	 8315 8049
10567	0	0	Ki67+	 8317 7294
10568	0	0	Ki67+	 8320 7596
10569	0	0	Ki67+	 8321 7376
10570	0	0	Ki67+	 8323 7498
10571	0	0	Ki67+	 8325 7546
10572	0	0	Ki67+	 8326 7307
10573	0	0	Ki67+	 8326 7508
10574	0	0	Ki67+	 8327 7462
10575	0	0	Ki67+	 8327 8016
10576	0	0	Ki67+	 8330 7404
10577	0	0	Ki67+	 8331 7419
10578	0	0	Ki67+	 8336 7583
10579	0	0	Ki67+	 8337 7688
10580	0	0	Ki67+	 8337 7961
10581	0	0	Ki67+	 8339 7358
10582	0	0	Ki67+	 8342 7265
10583	0	0	Ki67+	 8344 7289
10584	0	0	Ki67+	 8345 7437
10585	0	0	Ki67+	 8345 7602
10586	0	0	Ki67+	 8347 8045
10587	0	0	Ki67+	 8351 7579
10588	0	0	Ki67+	 8351 7615
10589	0	0	Ki67+	 8353 7275
10590	0	0	Ki67+	 8354 7374
10591	0	0	Ki67+	 8357 7552
10592	0	0	Ki67+	 8359 7339
10593	0	0	Ki67+	 8360 7527
10594	0	0	Ki67+	 8360 7625
10595	0	0	Ki67+	 8360 8006
10596	0	0	Ki67+	 8362 7495
10597	0	0	Ki67+	 8362 7511
10598	0	0	Ki67+	 8363 7574
10599	0	0	Ki67+	 8364 7476
10600	0	0	Ki67+	 8364 7948
10601	0	0	Ki67+	 8366 8056
10602	0	0	Ki67+	 8369 7407
10603	0	0	Ki67+	 8371 7446
10604	0	0	Ki67+	 8372 7618
10605	0	0	Ki67+	 8374 8026
10606	0	0	Ki67+	 8375 7369
10607	0	0	Ki67+	 8376 7535
10608	0	0	Ki67+	 8376 7593
10609	0	0	Ki67+	 8378 7578
10610	0	0	Ki67+	 8382 7453
10611	0	0	Ki67+	 8382 8009
10612	0	0	Ki67+	 8387 7603
10613	0	0	Ki67+	 8389 7271
10614	0	0	Ki67+	 8390 7617
10615	0	0	Ki67+	 8391 7481
10616	0	0	Ki67+	 8393 8044
10617	0	0	Ki67+	 8394 7515
10618	0	0	Ki67+	 8396 7560
10619	0	0	Ki67+	 8398 7976
10620	0	0	Ki67+	 8402 8059
10621	0	0	Ki67+	 8405 7494
10622	0	0	Ki67+	 8406 7998
10623	0	0	Ki67+	 8407 7417
10624	0	0	Ki67+	 8407 7953
10625	0	0	Ki67+	 8410 7443
10626	0	0	Ki67+	 8410 8028
10627	0	0	Ki67+	 8413 7502
10628	0	0	Ki67+	 8413 7598
10629	0	0	Ki67+	 8414 7543
10630	0	0	Ki67+	 8416 7463
10631	0	0	Ki67+	 8418 7629
10632	0	0	Ki67+	 8421 7445
10633	0	0	Ki67+	 8422 8041
10634	0	0	Ki67+	 8424 7335
10635	0	0	Ki67+	 8425 7652
10636	0	0	Ki67+	 8425 8012
10637	0	0	Ki67+	 8430 7468
10638	0	0	Ki67+	 8436 7526
10639	0	0	Ki67+	 8437 7980
10640	0	0	Ki67+	 8443 7491
10641	0	0	Ki67+	 8444 7450
10642	0	0	Ki67+	 8444 7511
10643	0	0	Ki67+	 8448 7630
10644	0	0	Ki67+	 8455 7306
10645	0	0	Ki67+	 8455 7388
10646	0	0	Ki67+	 8455 7558
10647	0	0	Ki67+	 8459 7588
10648	0	0	Ki67+	 8462 7519
10649	0	0	Ki67+	 8464 7619
10650	0	0	Ki67+	 8465 7470
10651	0	0	Ki67+	 8468 7456
10652	0	0	Ki67+	 8469 7992
10653	0	0	Ki67+	 8471 7396
10654	0	0	Ki67+	 8471 7649
10655	0	0	Ki67+	 8472 7500
10656	0	0	Ki67+	 8474 7341
10657	0	0	Ki67+	 8474 7671
10658	0	0	Ki67+	 8475 7539
10659	0	0	Ki67+	 8476 7638
10660	0	0	Ki67+	 8479 7529
10661	0	0	Ki67+	 8479 7618
10662	0	0	Ki67+	 8489 7298
10663	0	0	Ki67+	 8490 7578
10664	0	0	Ki67+	 8490 7615
10665	0	0	Ki67+	 8498 7353
10666	0	0	Ki67+	 8498 7556
10667	0	0	Ki67+	 8502 7503
10668	0	0	Ki67+	 8502 7531
10669	0	0	Ki67+	 8506 8052
10670	0	0	Ki67+	 8506 8063
10671	0	0	Ki67+	 8507 7623
10672	0	0	Ki67+	 8508 7413
10673	0	0	Ki67+	 8510 7581
10674	0	0	Ki67+	 8511 7475
10675	0	0	Ki67+	 8512 7377
10676	0	0	Ki67+	 8512 7694
10677	0	0	Ki67+	 8514 7306
10678	0	0	Ki67+	 8515 7496
10679	0	0	Ki67+	 8515 7608
10680	0	0	Ki67+	 8528 7650
10681	0	0	Ki67+	 8531 7316
10682	0	0	Ki67+	 8532 7302
10683	0	0	Ki67+	 8533 7552
10684	0	0	Ki67+	 8534 7411
10685	0	0	Ki67+	 8534 7587
10686	0	0	Ki67+	 8537 7370
10687	0	0	Ki67+	 8542 7292
10688	0	0	Ki67+	 8545 7515
10689	0	0	Ki67+	 8546 7427
10690	0	0	Ki67+	 8549 7615
10691	0	0	Ki67+	 8549 7693
10692	0	0	Ki67+	 8551 7527
10693	0	0	Ki67+	 8553 7505
10694	0	0	Ki67+	 8554 7437
10695	0	0	Ki67+	 8562 7449
10696	0	0	Ki67+	 8565 7402
10697	0	0	Ki67+	 8568 7544
10698	0	0	Ki67+	 8568 7662
10699	0	0	Ki67+	 8570 7376
10700	0	0	Ki67+	 8573 7591
10701	0	0	Ki67+	 8576 7432
10702	0	0	Ki67+	 8578 7628
10703	0	0	Ki67+	 8580 7703
10704	0	0	Ki67+	 8581 7687
10705	0	0	Ki67+	 8585 7445
10706	0	0	Ki67+	 8586 7547
10707	0	0	Ki67+	 8587 7320
10708	0	0	Ki67+	 8589 7303
10709	0	0	Ki67+	 8593 7421
10710	0	0	Ki67+	 8593 7679
10711	0	0	Ki67+	 8595 7736
10712	0	0	Ki67+	 8597 7459
10713	0	0	Ki67+	 8603 7268
10714	0	0	Ki67+	 8603 7590
10715	0	0	Ki67+	 8608 7451
10716	0	0	Ki67+	 8611 7561
10717	0	0	Ki67+	 8611 7737
10718	0	0	Ki67+	 8617 7649
10719	0	0	Ki67+	 8618 7318
10720	0	0	Ki67+	 8620 7600
10721	0	0	Ki67+	 8621 7329
10722	0	0	Ki67+	 8621 7747
10723	0	0	Ki67+	 8622 7422
10724	0	0	Ki67+	 8622 7481
10725	0	0	Ki67+	 8622 7666
10726	0	0	Ki67+	 8623 7392
10727	0	0	Ki67+	 8624 7453
10728	0	0	Ki67+	 8624 7574
10729	0	0	Ki67+	 8626 7708
10730	0	0	Ki67+	 8628 7631
10731	0	0	Ki67+	 8629 7304
10732	0	0	Ki67+	 8635 7269
10733	0	0	Ki67+	 8636 7661
10734	0	0	Ki67+	 8641 7586
10735	0	0	Ki67+	 8642 7678
10736	0	0	Ki67+	 8643 7445
10737	0	0	Ki67+	 8643 7465
10738	0	0	Ki67+	 8644 7739
10739	0	0	Ki67+	 8647 7565
10740	0	0	Ki67+	 8651 7286
10741	0	0	Ki67+	 8652 7322
10742	0	0	Ki67+	 8653 7761
10743	0	0	Ki67+	 8655 7435
10744	0	0	Ki67+	 8655 7493
10745	0	0	Ki67+	 8658 7733
10746	0	0	Ki67+	 8663 7321
10747	0	0	Ki67+	 8665 7465
10748	0	0	Ki67+	 8665 7672
10749	0	0	Ki67+	 8666 7634
10750	0	0	Ki67+	 8667 7495
10751	0	0	Ki67+	 8670 7729
10752	0	0	Ki67+	 8672 7279
10753	0	0	Ki67+	 8672 7597
10754	0	0	Ki67+	 8674 7340
10755	0	0	Ki67+	 8674 7769
10756	0	0	Ki67+	 8676 7715
10757	0	0	Ki67+	 8677 7301
10758	0	0	Ki67+	 8678 7700
10759	0	0	Ki67+	 8679 7289
10760	0	0	Ki67+	 8681 7606
10761	0	0	Ki67+	 8683 7456
10762	0	0	Ki67+	 8685 7444
10763	0	0	Ki67+	 8687 7403
10764	0	0	Ki67+	 8688 7754
10765	0	0	Ki67+	 8689 7995
10766	0	0	Ki67+	 8692 7615
10767	0	0	Ki67+	 8692 7669
10768	0	0	Ki67+	 8695 7420
10769	0	0	Ki67+	 8699 7678
10770	0	0	Ki67+	 8701 7268
10771	0	0	Ki67+	 8701 7638
10772	0	0	Ki67+	 8702 7363
10773	0	0	Ki67+	 8703 7777
10774	0	0	Ki67+	 8705 7501
10775	0	0	Ki67+	 8706 7477
10776	0	0	Ki67+	 8708 7669
10777	0	0	Ki67+	 8708 7725
10778	0	0	Ki67+	 8709 7766
10779	0	0	Ki67+	 8715 7441
10780	0	0	Ki67+	 8716 7286
10781	0	0	Ki67+	 8717 7351
10782	0	0	Ki67+	 8723 7614
10783	0	0	Ki67+	 8724 7313
10784	0	0	Ki67+	 8724 7770
10785	0	0	Ki67+	 8726 7385
10786	0	0	Ki67+	 8727 7732
10787	0	0	Ki67+	 8731 7482
10788	0	0	Ki67+	 8732 7509
10789	0	0	Ki67+	 8734 7749
10790	0	0	Ki67+	 8740 7301
10791	0	0	Ki67+	 8741 7693
10792	0	0	Ki67+	 8743 7795
10793	0	0	Ki67+	 8744 7362
10794	0	0	Ki67+	 8748 7333
10795	0	0	Ki67+	 8748 7638
10796	0	0	Ki67+	 8749 7477
10797	0	0	Ki67+	 8751 8022
10798	0	0	Ki67+	 8753 7504
10799	0	0	Ki67+	 8758 7341
10800	0	0	Ki67+	 8763 7404
10801	0	0	Ki67+	 8765 7743
10802	0	0	Ki67+	 8766 7629
10803	0	0	Ki67+	 8766 7784
10804	0	0	Ki67+	 8768 7462
10805	0	0	Ki67+	 8770 7292
10806	0	0	Ki67+	 8770 7667
10807	0	0	Ki67+	 8772 7358
10808	0	0	Ki67+	 8772 7802
10809	0	0	Ki67+	 8775 7652
10810	0	0	Ki67+	 8781 7423
10811	0	0	Ki67+	 8784 7438
10812	0	0	Ki67+	 8789 7766
10813	0	0	Ki67+	 8791 7631
10814	0	0	Ki67+	 8793 7702
10815	0	0	Ki67+	 8794 7330
10816	0	0	Ki67+	 8794 7923
10817	0	0	Ki67+	 8796 7459
10818	0	0	Ki67+	 8798 7291
10819	0	0	Ki67+	 8799 7810
10820	0	0	Ki67+	 8800 7657
10821	0	0	Ki67+	 8801 7501
10822	0	0	Ki67+	 8803 7740
10823	0	0	Ki67+	 8804 7407
10824	0	0	Ki67+	 8806 7376
10825	0	0	Ki67+	 8807 7716
10826	0	0	Ki67+	 8812 7357
10827	0	0	Ki67+	 8812 7781
10828	0	0	Ki67+	 8813 7421
10829	0	0	Ki67+	 8021 8387
10830	0	0	Ki67+	 8075 8616
10831	0	0	Ki67+	 8096 8528
10832	0	0	Ki67+	 8107 8497
10833	0	0	Ki67+	 8115 8639
10834	0	0	Ki67+	 8116 8473
10835	0	0	Ki67+	 8129 8258
10836	0	0	Ki67+	 8130 8531
10837	0	0	Ki67+	 8131 8498
10838	0	0	Ki67+	 8138 8280
10839	0	0	Ki67+	 8148 8531
10840	0	0	Ki67+	 8168 8268
10841	0	0	Ki67+	 8190 8277
10842	0	0	Ki67+	 8193 8444
10843	0	0	Ki67+	 8196 8089
10844	0	0	Ki67+	 8204 8412
10845	0	0	Ki67+	 8205 8259
10846	0	0	Ki67+	 8207 8456
10847	0	0	Ki67+	 8215 8196
10848	0	0	Ki67+	 8222 8268
10849	0	0	Ki67+	 8234 8461
10850	0	0	Ki67+	 8246 8120
10851	0	0	Ki67+	 8250 8489
10852	0	0	Ki67+	 8252 8412
10853	0	0	Ki67+	 8254 8220
10854	0	0	Ki67+	 8262 8272
10855	0	0	Ki67+	 8263 8446
10856	0	0	Ki67+	 8272 8419
10857	0	0	Ki67+	 8273 8440
10858	0	0	Ki67+	 8277 8186
10859	0	0	Ki67+	 8278 8671
10860	0	0	Ki67+	 8280 8112
10861	0	0	Ki67+	 8283 8299
10862	0	0	Ki67+	 8284 8260
10863	0	0	Ki67+	 8285 8230
10864	0	0	Ki67+	 8287 8504
10865	0	0	Ki67+	 8288 8491
10866	0	0	Ki67+	 8302 8429
10867	0	0	Ki67+	 8303 8243
10868	0	0	Ki67+	 8311 8399
10869	0	0	Ki67+	 8313 8466
10870	0	0	Ki67+	 8330 8482
10871	0	0	Ki67+	 8333 8510
10872	0	0	Ki67+	 8336 8403
10873	0	0	Ki67+	 8340 8482
10874	0	0	Ki67+	 8349 8427
10875	0	0	Ki67+	 8357 8454
10876	0	0	Ki67+	 8368 8109
10877	0	0	Ki67+	 8369 8287
10878	0	0	Ki67+	 8369 8409
10879	0	0	Ki67+	 8370 8477
10880	0	0	Ki67+	 8385 8307
10881	0	0	Ki67+	 8385 8427
10882	0	0	Ki67+	 8392 8456
10883	0	0	Ki67+	 8397 8517
10884	0	0	Ki67+	 8398 8253
10885	0	0	Ki67+	 8398 8443
10886	0	0	Ki67+	 8413 8109
10887	0	0	Ki67+	 8413 8841
10888	0	0	Ki67+	 8414 8096
10889	0	0	Ki67+	 8415 8290
10890	0	0	Ki67+	 8417 8418
10891	0	0	Ki67+	 8421 8226
10892	0	0	Ki67+	 8422 8519
10893	0	0	Ki67+	 8423 8077
10894	0	0	Ki67+	 8424 8276
10895	0	0	Ki67+	 8427 8245
10896	0	0	Ki67+	 8428 8353
10897	0	0	Ki67+	 8431 8388
10898	0	0	Ki67+	 8436 8119
10899	0	0	Ki67+	 8437 8436
10900	0	0	Ki67+	 8444 8102
10901	0	0	Ki67+	 8447 8288
10902	0	0	Ki67+	 8448 8407
10903	0	0	Ki67+	 8449 8182
10904	0	0	Ki67+	 8458 8077
10905	0	0	Ki67+	 8461 8252
10906	0	0	Ki67+	 8464 8197
10907	0	0	Ki67+	 8475 8243
10908	0	0	Ki67+	 8477 8083
10909	0	0	Ki67+	 8479 8155
10910	0	0	Ki67+	 8479 8208
10911	0	0	Ki67+	 8482 8275
10912	0	0	Ki67+	 8487 8251
10913	0	0	Ki67+	 8488 8399
10914	0	0	Ki67+	 8489 8139
10915	0	0	Ki67+	 8494 8118
10916	0	0	Ki67+	 8494 8159
10917	0	0	Ki67+	 8497 8371
10918	0	0	Ki67+	 8501 8135
10919	0	0	Ki67+	 8501 8414
10920	0	0	Ki67+	 8503 8224
10921	0	0	Ki67+	 8504 8188
10922	0	0	Ki67+	 8505 8322
10923	0	0	Ki67+	 8508 8289
10924	0	0	Ki67+	 8509 8119
10925	0	0	Ki67+	 8510 8347
10926	0	0	Ki67+	 8517 8265
10927	0	0	Ki67+	 8517 8416
10928	0	0	Ki67+	 8518 8282
10929	0	0	Ki67+	 8519 8379
10930	0	0	Ki67+	 8528 8154
10931	0	0	Ki67+	 8530 8325
10932	0	0	Ki67+	 8531 8170
10933	0	0	Ki67+	 8531 8217
10934	0	0	Ki67+	 8533 8247
10935	0	0	Ki67+	 8534 8065
10936	0	0	Ki67+	 8536 8106
10937	0	0	Ki67+	 8539 8421
10938	0	0	Ki67+	 8543 8475
10939	0	0	Ki67+	 8547 8180
10940	0	0	Ki67+	 8550 8254
10941	0	0	Ki67+	 8551 8142
10942	0	0	Ki67+	 8554 8089
10943	0	0	Ki67+	 8555 8296
10944	0	0	Ki67+	 8558 8283
10945	0	0	Ki67+	 8561 8108
10946	0	0	Ki67+	 8572 8190
10947	0	0	Ki67+	 8573 8146
10948	0	0	Ki67+	 8578 8124
10949	0	0	Ki67+	 8618 8799
10950	0	0	Ki67+	 8623 8761
10951	0	0	Ki67+	 8636 8549
10952	0	0	Ki67+	 8644 8525
10953	0	0	Ki67+	 8651 8602
10954	0	0	Ki67+	 8662 8496
10955	0	0	Ki67+	 8663 8582
10956	0	0	Ki67+	 8663 8642
10957	0	0	Ki67+	 8664 8619
10958	0	0	Ki67+	 8666 8395
10959	0	0	Ki67+	 8668 8548
10960	0	0	Ki67+	 8670 8534
10961	0	0	Ki67+	 8673 8365
10962	0	0	Ki67+	 8675 8484
10963	0	0	Ki67+	 8679 8611
10964	0	0	Ki67+	 8688 8553
10965	0	0	Ki67+	 8689 8426
10966	0	0	Ki67+	 8690 8564
10967	0	0	Ki67+	 8695 8521
10968	0	0	Ki67+	 8697 8665
10969	0	0	Ki67+	 8699 8430
10970	0	0	Ki67+	 8700 8403
10971	0	0	Ki67+	 8701 8692
10972	0	0	Ki67+	 8703 8470
10973	0	0	Ki67+	 8711 8642
10974	0	0	Ki67+	 8712 8300
10975	0	0	Ki67+	 8713 8737
10976	0	0	Ki67+	 8717 8663
10977	0	0	Ki67+	 8719 8333
10978	0	0	Ki67+	 8720 8186
10979	0	0	Ki67+	 8721 8611
10980	0	0	Ki67+	 8728 8269
10981	0	0	Ki67+	 8728 8696
10982	0	0	Ki67+	 8733 8729
10983	0	0	Ki67+	 8743 8749
10984	0	0	Ki67+	 8745 8286
10985	0	0	Ki67+	 8746 8822
10986	0	0	Ki67+	 8754 8067
10987	0	0	Ki67+	 8755 8352
10988	0	0	Ki67+	 8757 8288
10989	0	0	Ki67+	 8757 8548
10990	0	0	Ki67+	 8762 8316
10991	0	0	Ki67+	 8768 8479
10992	0	0	Ki67+	 8774 8458
10993	0	0	Ki67+	 8776 8402
10994	0	0	Ki67+	 8778 8511
10995	0	0	Ki67+	 8784 8611
10996	0	0	Ki67+	 8790 8714
10997	0	0	Ki67+	 8793 8501
10998	0	0	Ki67+	 8794 8343
10999	0	0	Ki67+	 8795 8316
11000	0	0	Ki67+	 8796 8689
11001	0	0	Ki67+	 8797 8657
11002	0	0	Ki67+	 8801 8481
11003	0	0	Ki67+	 8802 8735
11004	0	0	Ki67+	 8803 8382
11005	0	0	Ki67+	 8804 8858
11006	0	0	Ki67+	 8805 8434
11007	0	0	Ki67+	 8805 8452
11008	0	0	Ki67+	 8808 8397
11009	0	0	Ki67+	 8811 8759
11010	0	0	Ki67+	 8811 8776
11011	0	0	Ki67+	 8814 8481
11012	0	0	Ki67+	 8814 8518
11013	0	0	Ki67+	 8017 9147
11014	0	0	Ki67+	 8019 8892
11015	0	0	Ki67+	 8023 8952
11016	0	0	Ki67+	 8023 9170
11017	0	0	Ki67+	 8024 9083
11018	0	0	Ki67+	 8025 9325
11019	0	0	Ki67+	 8035 8875
11020	0	0	Ki67+	 8036 9659
11021	0	0	Ki67+	 8038 9220
11022	0	0	Ki67+	 8046 8918
11023	0	0	Ki67+	 8053 9650
11024	0	0	Ki67+	 8059 9201
11025	0	0	Ki67+	 8060 9152
11026	0	0	Ki67+	 8066 8975
11027	0	0	Ki67+	 8072 9162
11028	0	0	Ki67+	 8076 8919
11029	0	0	Ki67+	 8081 9577
11030	0	0	Ki67+	 8082 9268
11031	0	0	Ki67+	 8085 9046
11032	0	0	Ki67+	 8086 9011
11033	0	0	Ki67+	 8088 9309
11034	0	0	Ki67+	 8089 9190
11035	0	0	Ki67+	 8091 9617
11036	0	0	Ki67+	 8094 9026
11037	0	0	Ki67+	 8096 8934
11038	0	0	Ki67+	 8102 9290
11039	0	0	Ki67+	 8104 9133
11040	0	0	Ki67+	 8107 8976
11041	0	0	Ki67+	 8107 9655
11042	0	0	Ki67+	 8108 9252
11043	0	0	Ki67+	 8109 9007
11044	0	0	Ki67+	 8113 9637
11045	0	0	Ki67+	 8116 9189
11046	0	0	Ki67+	 8119 9257
11047	0	0	Ki67+	 8122 9608
11048	0	0	Ki67+	 8126 9165
11049	0	0	Ki67+	 8131 9034
11050	0	0	Ki67+	 8131 9222
11051	0	0	Ki67+	 8132 8977
11052	0	0	Ki67+	 8136 9002
11053	0	0	Ki67+	 8138 9050
11054	0	0	Ki67+	 8138 9089
11055	0	0	Ki67+	 8141 9582
11056	0	0	Ki67+	 8143 9121
11057	0	0	Ki67+	 8143 9221
11058	0	0	Ki67+	 8147 9425
11059	0	0	Ki67+	 8149 9237
11060	0	0	Ki67+	 8151 9015
11061	0	0	Ki67+	 8154 9087
11062	0	0	Ki67+	 8163 9638
11063	0	0	Ki67+	 8165 9394
11064	0	0	Ki67+	 8173 9211
11065	0	0	Ki67+	 8176 9143
11066	0	0	Ki67+	 8194 9412
11067	0	0	Ki67+	 8218 9617
11068	0	0	Ki67+	 8228 9421
11069	0	0	Ki67+	 8237 9571
11070	0	0	Ki67+	 8254 9604
11071	0	0	Ki67+	 8266 9224
11072	0	0	Ki67+	 8267 9196
11073	0	0	Ki67+	 8275 9210
11074	0	0	Ki67+	 8287 9616
11075	0	0	Ki67+	 8299 9407
11076	0	0	Ki67+	 8303 9571
11077	0	0	Ki67+	 8313 9612
11078	0	0	Ki67+	 8317 9645
11079	0	0	Ki67+	 8322 9403
11080	0	0	Ki67+	 8325 9582
11081	0	0	Ki67+	 8334 9533
11082	0	0	Ki67+	 8336 9383
11083	0	0	Ki67+	 8343 9636
11084	0	0	Ki67+	 8355 9263
11085	0	0	Ki67+	 8359 9418
11086	0	0	Ki67+	 8360 9551
11087	0	0	Ki67+	 8362 9601
11088	0	0	Ki67+	 8371 9392
11089	0	0	Ki67+	 8372 9579
11090	0	0	Ki67+	 8380 9602
11091	0	0	Ki67+	 8385 9262
11092	0	0	Ki67+	 8387 9295
11093	0	0	Ki67+	 8388 9060
11094	0	0	Ki67+	 8388 9557
11095	0	0	Ki67+	 8393 9089
11096	0	0	Ki67+	 8394 9355
11097	0	0	Ki67+	 8398 9599
11098	0	0	Ki67+	 8402 9513
11099	0	0	Ki67+	 8403 9630
11100	0	0	Ki67+	 8406 9388
11101	0	0	Ki67+	 8416 9113
11102	0	0	Ki67+	 8419 9072
11103	0	0	Ki67+	 8427 9046
11104	0	0	Ki67+	 8427 9643
11105	0	0	Ki67+	 8433 9632
11106	0	0	Ki67+	 8438 9095
11107	0	0	Ki67+	 8444 9119
11108	0	0	Ki67+	 8451 9631
11109	0	0	Ki67+	 8452 9058
11110	0	0	Ki67+	 8454 9422
11111	0	0	Ki67+	 8456 9464
11112	0	0	Ki67+	 8465 9559
11113	0	0	Ki67+	 8466 9090
11114	0	0	Ki67+	 8467 9115
11115	0	0	Ki67+	 8469 9654
11116	0	0	Ki67+	 8471 9420
11117	0	0	Ki67+	 8474 9410
11118	0	0	Ki67+	 8486 9066
11119	0	0	Ki67+	 8486 9081
11120	0	0	Ki67+	 8489 9579
11121	0	0	Ki67+	 8491 9535
11122	0	0	Ki67+	 8492 9115
11123	0	0	Ki67+	 8500 9448
11124	0	0	Ki67+	 8502 9559
11125	0	0	Ki67+	 8508 9472
11126	0	0	Ki67+	 8512 9099
11127	0	0	Ki67+	 8522 9493
11128	0	0	Ki67+	 8527 9084
11129	0	0	Ki67+	 8527 9603
11130	0	0	Ki67+	 8530 9478
11131	0	0	Ki67+	 8533 9566
11132	0	0	Ki67+	 8536 9615
11133	0	0	Ki67+	 8537 9661
11134	0	0	Ki67+	 8540 9093
11135	0	0	Ki67+	 8541 9459
11136	0	0	Ki67+	 8550 9574
11137	0	0	Ki67+	 8550 9619
11138	0	0	Ki67+	 8551 9656
11139	0	0	Ki67+	 8552 9556
11140	0	0	Ki67+	 8568 9567
11141	0	0	Ki67+	 8572 9057
11142	0	0	Ki67+	 8572 9638
11143	0	0	Ki67+	 8574 9431
11144	0	0	Ki67+	 8574 9612
11145	0	0	Ki67+	 8579 9032
11146	0	0	Ki67+	 8579 9317
11147	0	0	Ki67+	 8580 9448
11148	0	0	Ki67+	 8584 9079
11149	0	0	Ki67+	 8594 9310
11150	0	0	Ki67+	 8596 9549
11151	0	0	Ki67+	 8597 9204
11152	0	0	Ki67+	 8602 9494
11153	0	0	Ki67+	 8603 9049
11154	0	0	Ki67+	 8606 9462
11155	0	0	Ki67+	 8614 8983
11156	0	0	Ki67+	 8619 9433
11157	0	0	Ki67+	 8623 9110
11158	0	0	Ki67+	 8629 9483
11159	0	0	Ki67+	 8635 9493
11160	0	0	Ki67+	 8650 9026
11161	0	0	Ki67+	 8657 8995
11162	0	0	Ki67+	 8663 9483
11163	0	0	Ki67+	 8664 9071
11164	0	0	Ki67+	 8671 9412
11165	0	0	Ki67+	 8682 9412
11166	0	0	Ki67+	 8690 9452
11167	0	0	Ki67+	 8695 9026
11168	0	0	Ki67+	 8702 9072
11169	0	0	Ki67+	 8706 8975
11170	0	0	Ki67+	 8711 9032
11171	0	0	Ki67+	 8714 9057
11172	0	0	Ki67+	 8722 9334
11173	0	0	Ki67+	 8724 9452
11174	0	0	Ki67+	 8728 9434
11175	0	0	Ki67+	 8729 9023
11176	0	0	Ki67+	 8741 9645
11177	0	0	Ki67+	 8747 9420
11178	0	0	Ki67+	 8750 9002
11179	0	0	Ki67+	 8755 8985
11180	0	0	Ki67+	 8766 9616
11181	0	0	Ki67+	 8769 9024
11182	0	0	Ki67+	 8770 9586
11183	0	0	Ki67+	 8777 9096
11184	0	0	Ki67+	 8784 9232
11185	0	0	Ki67+	 8785 9562
11186	0	0	Ki67+	 8786 8956
11187	0	0	Ki67+	 8787 9591
11188	0	0	Ki67+	 8789 9140
11189	0	0	Ki67+	 8793 9065
11190	0	0	Ki67+	 8794 8927
11191	0	0	Ki67+	 8794 9225
11192	0	0	Ki67+	 8795 8999
11193	0	0	Ki67+	 8801 9574
11194	0	0	Ki67+	 8809 9158
11195	0	0	Ki67+	 8813 9567
11196	0	0	Ki67+	 8018 10290
11197	0	0	Ki67+	 8018 10447
11198	0	0	Ki67+	 8019 10265
11199	0	0	Ki67+	 8025 9805
11200	0	0	Ki67+	 8028 10021
11201	0	0	Ki67+	 8030 9921
11202	0	0	Ki67+	 8030 9970
11203	0	0	Ki67+	 8031 10334
11204	0	0	Ki67+	 8033 10010
11205	0	0	Ki67+	 8036 9760
11206	0	0	Ki67+	 8036 9955
11207	0	0	Ki67+	 8036 10313
11208	0	0	Ki67+	 8043 9929
11209	0	0	Ki67+	 8046 10057
11210	0	0	Ki67+	 8047 9843
11211	0	0	Ki67+	 8048 9695
11212	0	0	Ki67+	 8050 9953
11213	0	0	Ki67+	 8051 10281
11214	0	0	Ki67+	 8052 10094
11215	0	0	Ki67+	 8056 10030
11216	0	0	Ki67+	 8062 9761
11217	0	0	Ki67+	 8062 9823
11218	0	0	Ki67+	 8065 10056
11219	0	0	Ki67+	 8066 9895
11220	0	0	Ki67+	 8068 10019
11221	0	0	Ki67+	 8069 9858
11222	0	0	Ki67+	 8071 10085
11223	0	0	Ki67+	 8072 9844
11224	0	0	Ki67+	 8073 9803
11225	0	0	Ki67+	 8075 9716
11226	0	0	Ki67+	 8076 10309
11227	0	0	Ki67+	 8077 10136
11228	0	0	Ki67+	 8078 9694
11229	0	0	Ki67+	 8081 9913
11230	0	0	Ki67+	 8082 10103
11231	0	0	Ki67+	 8085 9753
11232	0	0	Ki67+	 8085 10157
11233	0	0	Ki67+	 8086 10049
11234	0	0	Ki67+	 8088 9875
11235	0	0	Ki67+	 8090 9771
11236	0	0	Ki67+	 8090 9947
11237	0	0	Ki67+	 8099 10110
11238	0	0	Ki67+	 8101 9793
11239	0	0	Ki67+	 8103 10020
11240	0	0	Ki67+	 8103 10239
11241	0	0	Ki67+	 8106 10222
11242	0	0	Ki67+	 8107 10079
11243	0	0	Ki67+	 8108 9835
11244	0	0	Ki67+	 8108 9973
11245	0	0	Ki67+	 8108 10261
11246	0	0	Ki67+	 8110 9782
11247	0	0	Ki67+	 8110 9904
11248	0	0	Ki67+	 8113 10171
11249	0	0	Ki67+	 8114 10279
11250	0	0	Ki67+	 8115 9819
11251	0	0	Ki67+	 8116 9931
11252	0	0	Ki67+	 8116 10037
11253	0	0	Ki67+	 8116 10063
11254	0	0	Ki67+	 8116 10133
11255	0	0	Ki67+	 8123 9715
11256	0	0	Ki67+	 8124 9985
11257	0	0	Ki67+	 8132 9680
11258	0	0	Ki67+	 8132 9731
11259	0	0	Ki67+	 8134 10076
11260	0	0	Ki67+	 8135 9825
11261	0	0	Ki67+	 8137 10038
11262	0	0	Ki67+	 8139 9875
11263	0	0	Ki67+	 8140 10102
11264	0	0	Ki67+	 8142 9963
11265	0	0	Ki67+	 8144 9975
11266	0	0	Ki67+	 8145 10247
11267	0	0	Ki67+	 8145 10257
11268	0	0	Ki67+	 8148 9838
11269	0	0	Ki67+	 8149 9719
11270	0	0	Ki67+	 8149 10057
11271	0	0	Ki67+	 8153 9939
11272	0	0	Ki67+	 8156 9810
11273	0	0	Ki67+	 8164 9741
11274	0	0	Ki67+	 8164 10263
11275	0	0	Ki67+	 8165 10131
11276	0	0	Ki67+	 8169 10086
11277	0	0	Ki67+	 8169 10225
11278	0	0	Ki67+	 8170 9980
11279	0	0	Ki67+	 8176 9739
11280	0	0	Ki67+	 8176 9955
11281	0	0	Ki67+	 8180 10017
11282	0	0	Ki67+	 8180 10165
11283	0	0	Ki67+	 8182 9841
11284	0	0	Ki67+	 8182 9927
11285	0	0	Ki67+	 8186 10030
11286	0	0	Ki67+	 8192 9770
11287	0	0	Ki67+	 8194 10217
11288	0	0	Ki67+	 8195 9808
11289	0	0	Ki67+	 8195 10271
11290	0	0	Ki67+	 8199 9986
11291	0	0	Ki67+	 8200 10060
11292	0	0	Ki67+	 8201 10248
11293	0	0	Ki67+	 8204 9935
11294	0	0	Ki67+	 8207 9964
11295	0	0	Ki67+	 8208 10258
11296	0	0	Ki67+	 8209 9761
11297	0	0	Ki67+	 8212 9980
11298	0	0	Ki67+	 8214 9825
11299	0	0	Ki67+	 8214 10103
11300	0	0	Ki67+	 8218 9971
11301	0	0	Ki67+	 8219 10193
11302	0	0	Ki67+	 8220 10241
11303	0	0	Ki67+	 8224 9994
11304	0	0	Ki67+	 8224 10131
11305	0	0	Ki67+	 8226 10164
11306	0	0	Ki67+	 8227 9793
11307	0	0	Ki67+	 8231 9930
11308	0	0	Ki67+	 8231 10226
11309	0	0	Ki67+	 8232 9874
11310	0	0	Ki67+	 8234 9665
11311	0	0	Ki67+	 8240 9675
11312	0	0	Ki67+	 8240 9951
11313	0	0	Ki67+	 8246 10155
11314	0	0	Ki67+	 8248 9819
11315	0	0	Ki67+	 8248 9969
11316	0	0	Ki67+	 8251 10189
11317	0	0	Ki67+	 8253 10319
11318	0	0	Ki67+	 8258 9829
11319	0	0	Ki67+	 8258 10342
11320	0	0	Ki67+	 8261 9685
11321	0	0	Ki67+	 8266 9856
11322	0	0	Ki67+	 8266 9878
11323	0	0	Ki67+	 8266 10310
11324	0	0	Ki67+	 8276 10031
11325	0	0	Ki67+	 8280 9688
11326	0	0	Ki67+	 8282 9985
11327	0	0	Ki67+	 8283 10096
11328	0	0	Ki67+	 8293 9928
11329	0	0	Ki67+	 8295 10064
11330	0	0	Ki67+	 8295 10271
11331	0	0	Ki67+	 8295 10306
11332	0	0	Ki67+	 8301 9688
11333	0	0	Ki67+	 8301 10008
11334	0	0	Ki67+	 8310 10135
11335	0	0	Ki67+	 8312 10154
11336	0	0	Ki67+	 8317 9924
11337	0	0	Ki67+	 8317 9976
11338	0	0	Ki67+	 8318 9964
11339	0	0	Ki67+	 8328 10343
11340	0	0	Ki67+	 8331 10101
11341	0	0	Ki67+	 8331 10378
11342	0	0	Ki67+	 8333 10317
11343	0	0	Ki67+	 8337 9910
11344	0	0	Ki67+	 8337 9945
11345	0	0	Ki67+	 8339 10087
11346	0	0	Ki67+	 8342 10184
11347	0	0	Ki67+	 8345 10277
11348	0	0	Ki67+	 8348 9883
11349	0	0	Ki67+	 8348 10404
11350	0	0	Ki67+	 8351 10017
11351	0	0	Ki67+	 8352 9970
11352	0	0	Ki67+	 8353 10138
11353	0	0	Ki67+	 8357 10156
11354	0	0	Ki67+	 8361 10093
11355	0	0	Ki67+	 8361 10248
11356	0	0	Ki67+	 8362 10349
11357	0	0	Ki67+	 8366 10321
11358	0	0	Ki67+	 8370 9872
11359	0	0	Ki67+	 8371 9925
11360	0	0	Ki67+	 8374 10284
11361	0	0	Ki67+	 8378 9990
11362	0	0	Ki67+	 8378 10058
11363	0	0	Ki67+	 8381 10421
11364	0	0	Ki67+	 8382 10122
11365	0	0	Ki67+	 8383 9882
11366	0	0	Ki67+	 8383 10089
11367	0	0	Ki67+	 8385 10219
11368	0	0	Ki67+	 8387 9809
11369	0	0	Ki67+	 8387 9982
11370	0	0	Ki67+	 8387 10028
11371	0	0	Ki67+	 8393 9896
11372	0	0	Ki67+	 8398 9869
11373	0	0	Ki67+	 8403 10098
11374	0	0	Ki67+	 8404 10190
11375	0	0	Ki67+	 8404 10256
11376	0	0	Ki67+	 8405 9832
11377	0	0	Ki67+	 8406 10001
11378	0	0	Ki67+	 8406 10298
11379	0	0	Ki67+	 8407 9801
11380	0	0	Ki67+	 8411 10204
11381	0	0	Ki67+	 8412 9873
11382	0	0	Ki67+	 8412 10223
11383	0	0	Ki67+	 8413 9851
11384	0	0	Ki67+	 8419 9964
11385	0	0	Ki67+	 8421 10363
11386	0	0	Ki67+	 8424 9779
11387	0	0	Ki67+	 8424 10427
11388	0	0	Ki67+	 8429 10247
11389	0	0	Ki67+	 8431 9829
11390	0	0	Ki67+	 8434 10353
11391	0	0	Ki67+	 8436 10035
11392	0	0	Ki67+	 8436 10068
11393	0	0	Ki67+	 8437 10373
11394	0	0	Ki67+	 8440 9798
11395	0	0	Ki67+	 8441 9740
11396	0	0	Ki67+	 8442 10180
11397	0	0	Ki67+	 8443 10411
11398	0	0	Ki67+	 8446 10285
11399	0	0	Ki67+	 8447 10372
11400	0	0	Ki67+	 8449 9821
11401	0	0	Ki67+	 8451 9765
11402	0	0	Ki67+	 8452 9752
11403	0	0	Ki67+	 8452 10044
11404	0	0	Ki67+	 8452 10229
11405	0	0	Ki67+	 8453 9948
11406	0	0	Ki67+	 8453 10193
11407	0	0	Ki67+	 8454 10255
11408	0	0	Ki67+	 8458 10163
11409	0	0	Ki67+	 8463 9693
11410	0	0	Ki67+	 8463 9797
11411	0	0	Ki67+	 8464 9714
11412	0	0	Ki67+	 8464 10440
11413	0	0	Ki67+	 8466 10040
11414	0	0	Ki67+	 8467 9931
11415	0	0	Ki67+	 8467 10424
11416	0	0	Ki67+	 8473 10213
11417	0	0	Ki67+	 8474 10022
11418	0	0	Ki67+	 8476 10223
11419	0	0	Ki67+	 8477 10151
11420	0	0	Ki67+	 8479 10270
11421	0	0	Ki67+	 8484 9675
11422	0	0	Ki67+	 8486 10159
11423	0	0	Ki67+	 8486 10252
11424	0	0	Ki67+	 8489 10348
11425	0	0	Ki67+	 8490 10126
11426	0	0	Ki67+	 8492 10189
11427	0	0	Ki67+	 8494 9701
11428	0	0	Ki67+	 8497 10391
11429	0	0	Ki67+	 8498 9998
11430	0	0	Ki67+	 8499 9892
11431	0	0	Ki67+	 8499 10069
11432	0	0	Ki67+	 8501 10413
11433	0	0	Ki67+	 8502 9972
11434	0	0	Ki67+	 8504 10095
11435	0	0	Ki67+	 8504 10429
11436	0	0	Ki67+	 8506 9953
11437	0	0	Ki67+	 8513 9688
11438	0	0	Ki67+	 8515 10217
11439	0	0	Ki67+	 8516 10044
11440	0	0	Ki67+	 8516 10429
11441	0	0	Ki67+	 8518 9946
11442	0	0	Ki67+	 8519 10365
11443	0	0	Ki67+	 8520 9741
11444	0	0	Ki67+	 8522 10126
11445	0	0	Ki67+	 8522 10149
11446	0	0	Ki67+	 8526 9920
11447	0	0	Ki67+	 8528 9691
11448	0	0	Ki67+	 8530 9728
11449	0	0	Ki67+	 8530 10405
11450	0	0	Ki67+	 8539 10080
11451	0	0	Ki67+	 8543 10010
11452	0	0	Ki67+	 8545 10148
11453	0	0	Ki67+	 8548 9700
11454	0	0	Ki67+	 8550 10374
11455	0	0	Ki67+	 8552 10050
11456	0	0	Ki67+	 8554 10179
11457	0	0	Ki67+	 8557 10084
11458	0	0	Ki67+	 8561 10415
11459	0	0	Ki67+	 8562 10132
11460	0	0	Ki67+	 8567 9672
11461	0	0	Ki67+	 8568 9990
11462	0	0	Ki67+	 8570 9969
11463	0	0	Ki67+	 8572 10315
11464	0	0	Ki67+	 8575 10002
11465	0	0	Ki67+	 8576 10035
11466	0	0	Ki67+	 8576 10383
11467	0	0	Ki67+	 8583 10296
11468	0	0	Ki67+	 8593 10346
11469	0	0	Ki67+	 8598 9963
11470	0	0	Ki67+	 8598 10368
11471	0	0	Ki67+	 8601 10001
11472	0	0	Ki67+	 8601 10271
11473	0	0	Ki67+	 8605 9782
11474	0	0	Ki67+	 8605 9916
11475	0	0	Ki67+	 8605 10352
11476	0	0	Ki67+	 8606 10311
11477	0	0	Ki67+	 8611 10369
11478	0	0	Ki67+	 8613 9798
11479	0	0	Ki67+	 8618 9815
11480	0	0	Ki67+	 8620 9890
11481	0	0	Ki67+	 8622 10273
11482	0	0	Ki67+	 8623 10346
11483	0	0	Ki67+	 8626 10187
11484	0	0	Ki67+	 8628 9756
11485	0	0	Ki67+	 8631 10311
11486	0	0	Ki67+	 8635 10170
11487	0	0	Ki67+	 8636 10226
11488	0	0	Ki67+	 8637 10145
11489	0	0	Ki67+	 8638 9870
11490	0	0	Ki67+	 8640 9888
11491	0	0	Ki67+	 8640 10189
11492	0	0	Ki67+	 8641 9806
11493	0	0	Ki67+	 8641 10292
11494	0	0	Ki67+	 8643 10266
11495	0	0	Ki67+	 8646 10101
11496	0	0	Ki67+	 8649 9779
11497	0	0	Ki67+	 8657 9865
11498	0	0	Ki67+	 8658 10061
11499	0	0	Ki67+	 8658 10284
11500	0	0	Ki67+	 8663 10134
11501	0	0	Ki67+	 8664 9985
11502	0	0	Ki67+	 8666 10171
11503	0	0	Ki67+	 8666 10317
11504	0	0	Ki67+	 8668 10275
11505	0	0	Ki67+	 8671 9789
11506	0	0	Ki67+	 8672 9952
11507	0	0	Ki67+	 8674 10043
11508	0	0	Ki67+	 8676 9772
11509	0	0	Ki67+	 8677 9723
11510	0	0	Ki67+	 8678 10003
11511	0	0	Ki67+	 8679 10079
11512	0	0	Ki67+	 8682 9841
11513	0	0	Ki67+	 8682 10089
11514	0	0	Ki67+	 8685 10263
11515	0	0	Ki67+	 8686 9797
11516	0	0	Ki67+	 8687 9956
11517	0	0	Ki67+	 8688 10154
11518	0	0	Ki67+	 8690 9859
11519	0	0	Ki67+	 8691 9933
11520	0	0	Ki67+	 8691 10320
11521	0	0	Ki67+	 8693 9976
11522	0	0	Ki67+	 8694 9780
11523	0	0	Ki67+	 8694 10294
11524	0	0	Ki67+	 8695 9993
11525	0	0	Ki67+	 8696 9703
11526	0	0	Ki67+	 8697 10180
11527	0	0	Ki67+	 8701 9793
11528	0	0	Ki67+	 8705 9764
11529	0	0	Ki67+	 8705 10115
11530	0	0	Ki67+	 8708 10132
11531	0	0	Ki67+	 8711 9937
11532	0	0	Ki67+	 8712 9979
11533	0	0	Ki67+	 8712 10231
11534	0	0	Ki67+	 8714 10258
11535	0	0	Ki67+	 8717 9833
11536	0	0	Ki67+	 8718 10153
11537	0	0	Ki67+	 8730 9674
11538	0	0	Ki67+	 8731 9851
11539	0	0	Ki67+	 8732 10294
11540	0	0	Ki67+	 8735 9945
11541	0	0	Ki67+	 8737 10096
11542	0	0	Ki67+	 8738 9736
11543	0	0	Ki67+	 8738 9774
11544	0	0	Ki67+	 8738 9989
11545	0	0	Ki67+	 8743 10141
11546	0	0	Ki67+	 8745 10130
11547	0	0	Ki67+	 8747 10189
11548	0	0	Ki67+	 8749 9960
11549	0	0	Ki67+	 8754 9942
11550	0	0	Ki67+	 8756 10258
11551	0	0	Ki67+	 8761 9834
11552	0	0	Ki67+	 8761 10270
11553	0	0	Ki67+	 8762 10111
11554	0	0	Ki67+	 8763 10155
11555	0	0	Ki67+	 8768 9850
11556	0	0	Ki67+	 8768 9883
11557	0	0	Ki67+	 8769 9810
11558	0	0	Ki67+	 8771 9924
11559	0	0	Ki67+	 8773 10081
11560	0	0	Ki67+	 8775 10229
11561	0	0	Ki67+	 8777 9757
11562	0	0	Ki67+	 8778 10096
11563	0	0	Ki67+	 8778 10247
11564	0	0	Ki67+	 8786 9744
11565	0	0	Ki67+	 8788 10192
11566	0	0	Ki67+	 8793 9901
11567	0	0	Ki67+	 8795 9876
11568	0	0	Ki67+	 8797 9848
11569	0	0	Ki67+	 8798 9807
11570	0	0	Ki67+	 8799 9971
11571	0	0	Ki67+	 8799 10231
11572	0	0	Ki67+	 8801 10170
11573	0	0	Ki67+	 8804 9747
11574	0	0	Ki67+	 8804 9954
11575	0	0	Ki67+	 8805 10255
11576	0	0	Ki67+	 8806 10105
11577	0	0	Ki67+	 8808 9722
11578	0	0	Ki67+	 8812 9874
11579	0	0	Ki67+	 8812 10136
11580	0	0	Ki67+	 8814 9840
11581	0	0	Ki67+	 8815 9933
11582	0	0	Ki67+	 8019 11062
11583	0	0	Ki67+	 8022 10664
11584	0	0	Ki67+	 8024 11042
11585	0	0	Ki67+	 8024 11159
11586	0	0	Ki67+	 8025 10780
11587	0	0	Ki67+	 8026 11211
11588	0	0	Ki67+	 8029 10729
11589	0	0	Ki67+	 8036 11150
11590	0	0	Ki67+	 8038 10702
11591	0	0	Ki67+	 8039 11187
11592	0	0	Ki67+	 8043 10568
11593	0	0	Ki67+	 8043 10804
11594	0	0	Ki67+	 8047 10622
11595	0	0	Ki67+	 8048 10483
11596	0	0	Ki67+	 8051 10581
11597	0	0	Ki67+	 8056 10776
11598	0	0	Ki67+	 8057 11122
11599	0	0	Ki67+	 8058 10538
11600	0	0	Ki67+	 8059 10524
11601	0	0	Ki67+	 8060 10726
11602	0	0	Ki67+	 8061 10682
11603	0	0	Ki67+	 8063 10574
11604	0	0	Ki67+	 8063 11136
11605	0	0	Ki67+	 8069 10772
11606	0	0	Ki67+	 8075 11178
11607	0	0	Ki67+	 8079 11105
11608	0	0	Ki67+	 8085 10673
11609	0	0	Ki67+	 8086 10687
11610	0	0	Ki67+	 8090 10513
11611	0	0	Ki67+	 8100 10552
11612	0	0	Ki67+	 8105 10722
11613	0	0	Ki67+	 8107 11089
11614	0	0	Ki67+	 8110 10856
11615	0	0	Ki67+	 8110 11037
11616	0	0	Ki67+	 8114 10663
11617	0	0	Ki67+	 8114 10685
11618	0	0	Ki67+	 8117 11000
11619	0	0	Ki67+	 8118 10632
11620	0	0	Ki67+	 8121 10502
11621	0	0	Ki67+	 8124 10856
11622	0	0	Ki67+	 8132 10606
11623	0	0	Ki67+	 8133 10529
11624	0	0	Ki67+	 8138 10940
11625	0	0	Ki67+	 8138 10959
11626	0	0	Ki67+	 8139 10639
11627	0	0	Ki67+	 8139 10751
11628	0	0	Ki67+	 8141 10983
11629	0	0	Ki67+	 8141 11066
11630	0	0	Ki67+	 8142 11234
11631	0	0	Ki67+	 8143 10917
11632	0	0	Ki67+	 8144 10692
11633	0	0	Ki67+	 8145 11213
11634	0	0	Ki67+	 8148 10511
11635	0	0	Ki67+	 8148 10669
11636	0	0	Ki67+	 8149 10534
11637	0	0	Ki67+	 8151 10959
11638	0	0	Ki67+	 8161 10764
11639	0	0	Ki67+	 8162 10527
11640	0	0	Ki67+	 8164 11027
11641	0	0	Ki67+	 8164 11040
11642	0	0	Ki67+	 8170 10712
11643	0	0	Ki67+	 8172 10979
11644	0	0	Ki67+	 8173 10798
11645	0	0	Ki67+	 8177 10527
11646	0	0	Ki67+	 8177 10997
11647	0	0	Ki67+	 8177 11060
11648	0	0	Ki67+	 8179 10643
11649	0	0	Ki67+	 8188 10673
11650	0	0	Ki67+	 8188 11222
11651	0	0	Ki67+	 8189 11032
11652	0	0	Ki67+	 8191 10766
11653	0	0	Ki67+	 8191 10949
11654	0	0	Ki67+	 8193 10725
11655	0	0	Ki67+	 8195 10908
11656	0	0	Ki67+	 8196 10614
11657	0	0	Ki67+	 8196 11040
11658	0	0	Ki67+	 8198 10681
11659	0	0	Ki67+	 8199 11198
11660	0	0	Ki67+	 8201 10877
11661	0	0	Ki67+	 8202 10765
11662	0	0	Ki67+	 8202 11018
11663	0	0	Ki67+	 8203 10993
11664	0	0	Ki67+	 8208 11114
11665	0	0	Ki67+	 8210 10525
11666	0	0	Ki67+	 8210 11127
11667	0	0	Ki67+	 8211 11172
11668	0	0	Ki67+	 8212 10658
11669	0	0	Ki67+	 8212 10684
11670	0	0	Ki67+	 8222 10634
11671	0	0	Ki67+	 8231 10611
11672	0	0	Ki67+	 8235 10648
11673	0	0	Ki67+	 8246 11181
11674	0	0	Ki67+	 8247 10544
11675	0	0	Ki67+	 8252 10900
11676	0	0	Ki67+	 8253 11110
11677	0	0	Ki67+	 8254 10615
11678	0	0	Ki67+	 8257 10872
11679	0	0	Ki67+	 8257 11150
11680	0	0	Ki67+	 8260 10815
11681	0	0	Ki67+	 8261 10882
11682	0	0	Ki67+	 8262 10828
11683	0	0	Ki67+	 8262 10951
11684	0	0	Ki67+	 8263 10917
11685	0	0	Ki67+	 8265 10797
11686	0	0	Ki67+	 8272 10819
11687	0	0	Ki67+	 8273 11180
11688	0	0	Ki67+	 8278 10536
11689	0	0	Ki67+	 8278 10780
11690	0	0	Ki67+	 8280 10867
11691	0	0	Ki67+	 8283 11234
11692	0	0	Ki67+	 8285 10835
11693	0	0	Ki67+	 8285 11114
11694	0	0	Ki67+	 8286 10902
11695	0	0	Ki67+	 8288 10763
11696	0	0	Ki67+	 8290 10607
11697	0	0	Ki67+	 8290 10976
11698	0	0	Ki67+	 8292 11132
11699	0	0	Ki67+	 8296 11220
11700	0	0	Ki67+	 8301 10744
11701	0	0	Ki67+	 8303 10549
11702	0	0	Ki67+	 8310 11196
11703	0	0	Ki67+	 8313 10627
11704	0	0	Ki67+	 8322 10991
11705	0	0	Ki67+	 8324 10605
11706	0	0	Ki67+	 8331 10582
11707	0	0	Ki67+	 8337 10645
11708	0	0	Ki67+	 8339 10549
11709	0	0	Ki67+	 8340 10743
11710	0	0	Ki67+	 8345 10934
11711	0	0	Ki67+	 8347 10604
11712	0	0	Ki67+	 8348 10768
11713	0	0	Ki67+	 8350 10903
11714	0	0	Ki67+	 8350 10973
11715	0	0	Ki67+	 8355 10833
11716	0	0	Ki67+	 8356 10631
11717	0	0	Ki67+	 8358 10792
11718	0	0	Ki67+	 8359 10928
11719	0	0	Ki67+	 8360 10804
11720	0	0	Ki67+	 8364 10570
11721	0	0	Ki67+	 8371 11001
11722	0	0	Ki67+	 8373 10798
11723	0	0	Ki67+	 8375 10602
11724	0	0	Ki67+	 8380 10583
11725	0	0	Ki67+	 8382 10626
11726	0	0	Ki67+	 8383 11048
11727	0	0	Ki67+	 8385 10919
11728	0	0	Ki67+	 8386 10764
11729	0	0	Ki67+	 8392 10608
11730	0	0	Ki67+	 8393 11003
11731	0	0	Ki67+	 8398 10793
11732	0	0	Ki67+	 8398 10942
11733	0	0	Ki67+	 8400 10860
11734	0	0	Ki67+	 8403 10633
11735	0	0	Ki67+	 8410 10593
11736	0	0	Ki67+	 8410 10991
11737	0	0	Ki67+	 8412 10843
11738	0	0	Ki67+	 8416 10808
11739	0	0	Ki67+	 8422 10572
11740	0	0	Ki67+	 8423 10893
11741	0	0	Ki67+	 8435 10813
11742	0	0	Ki67+	 8437 10950
11743	0	0	Ki67+	 8442 10845
11744	0	0	Ki67+	 8449 10805
11745	0	0	Ki67+	 8450 10908
11746	0	0	Ki67+	 8454 10825
11747	0	0	Ki67+	 8456 10858
11748	0	0	Ki67+	 8458 10916
11749	0	0	Ki67+	 8460 10884
11750	0	0	Ki67+	 8465 10934
11751	0	0	Ki67+	 8471 10948
11752	0	0	Ki67+	 8480 10908
11753	0	0	Ki67+	 8493 11029
11754	0	0	Ki67+	 8500 10925
11755	0	0	Ki67+	 8514 10958
11756	0	0	Ki67+	 8515 11015
11757	0	0	Ki67+	 8529 10581
11758	0	0	Ki67+	 8534 10979
11759	0	0	Ki67+	 8536 10624
11760	0	0	Ki67+	 8540 10638
11761	0	0	Ki67+	 8558 10560
11762	0	0	Ki67+	 8558 10636
11763	0	0	Ki67+	 8571 10780
11764	0	0	Ki67+	 8584 10506
11765	0	0	Ki67+	 8593 10676
11766	0	0	Ki67+	 8601 10635
11767	0	0	Ki67+	 8606 10796
11768	0	0	Ki67+	 8619 11127
11769	0	0	Ki67+	 8620 10492
11770	0	0	Ki67+	 8624 10678
11771	0	0	Ki67+	 8627 10660
11772	0	0	Ki67+	 8631 10626
11773	0	0	Ki67+	 8634 10572
11774	0	0	Ki67+	 8638 10489
11775	0	0	Ki67+	 8653 10493
11776	0	0	Ki67+	 8653 10595
11777	0	0	Ki67+	 8664 10547
11778	0	0	Ki67+	 8665 10493
11779	0	0	Ki67+	 8673 10570
11780	0	0	Ki67+	 8675 10551
11781	0	0	Ki67+	 8676 10515
11782	0	0	Ki67+	 8678 10824
11783	0	0	Ki67+	 8690 10871
11784	0	0	Ki67+	 8703 10884
11785	0	0	Ki67+	 8741 11192
11786	0	0	Ki67+	 8743 11207
11787	0	0	Ki67+	 8758 10512
11788	0	0	Ki67+	 8759 11137
11789	0	0	Ki67+	 8767 11219
11790	0	0	Ki67+	 8775 10497
11791	0	0	Ki67+	 8778 10481
11792	0	0	Ki67+	 8778 10549
11793	0	0	Ki67+	 8780 10686
11794	0	0	Ki67+	 8781 10906
11795	0	0	Ki67+	 8786 10528
11796	0	0	Ki67+	 8790 10499
11797	0	0	Ki67+	 8790 10670
11798	0	0	Ki67+	 8803 11261
11799	0	0	Ki67+	 8807 10906
11800	0	0	Ki67+	 8810 10570
11801	0	0	Ki67+	 8018 11892
11802	0	0	Ki67+	 8022 11654
11803	0	0	Ki67+	 8033 11478
11804	0	0	Ki67+	 8045 11680
11805	0	0	Ki67+	 8050 11428
11806	0	0	Ki67+	 8057 11390
11807	0	0	Ki67+	 8061 11554
11808	0	0	Ki67+	 8064 11967
11809	0	0	Ki67+	 8070 11349
11810	0	0	Ki67+	 8082 11355
11811	0	0	Ki67+	 8086 11461
11812	0	0	Ki67+	 8088 11300
11813	0	0	Ki67+	 8088 11483
11814	0	0	Ki67+	 8090 11321
11815	0	0	Ki67+	 8090 11731
11816	0	0	Ki67+	 8090 11957
11817	0	0	Ki67+	 8092 11988
11818	0	0	Ki67+	 8093 11569
11819	0	0	Ki67+	 8100 11752
11820	0	0	Ki67+	 8102 11631
11821	0	0	Ki67+	 8103 11302
11822	0	0	Ki67+	 8106 11283
11823	0	0	Ki67+	 8107 11641
11824	0	0	Ki67+	 8107 11769
11825	0	0	Ki67+	 8111 11339
11826	0	0	Ki67+	 8118 11625
11827	0	0	Ki67+	 8118 12004
11828	0	0	Ki67+	 8120 11269
11829	0	0	Ki67+	 8120 11306
11830	0	0	Ki67+	 8124 11598
11831	0	0	Ki67+	 8124 11800
11832	0	0	Ki67+	 8125 11394
11833	0	0	Ki67+	 8127 11693
11834	0	0	Ki67+	 8127 12046
11835	0	0	Ki67+	 8131 11620
11836	0	0	Ki67+	 8132 11383
11837	0	0	Ki67+	 8132 11673
11838	0	0	Ki67+	 8136 11282
11839	0	0	Ki67+	 8142 11829
11840	0	0	Ki67+	 8144 11900
11841	0	0	Ki67+	 8147 11622
11842	0	0	Ki67+	 8155 11687
11843	0	0	Ki67+	 8156 11642
11844	0	0	Ki67+	 8156 12023
11845	0	0	Ki67+	 8157 11708
11846	0	0	Ki67+	 8157 11738
11847	0	0	Ki67+	 8161 11758
11848	0	0	Ki67+	 8163 11359
11849	0	0	Ki67+	 8164 11798
11850	0	0	Ki67+	 8166 11980
11851	0	0	Ki67+	 8168 11990
11852	0	0	Ki67+	 8172 11294
11853	0	0	Ki67+	 8172 11843
11854	0	0	Ki67+	 8174 11668
11855	0	0	Ki67+	 8179 11955
11856	0	0	Ki67+	 8180 11270
11857	0	0	Ki67+	 8180 11742
11858	0	0	Ki67+	 8183 11494
11859	0	0	Ki67+	 8185 11694
11860	0	0	Ki67+	 8193 11730
11861	0	0	Ki67+	 8197 11290
11862	0	0	Ki67+	 8198 11718
11863	0	0	Ki67+	 8199 11344
11864	0	0	Ki67+	 8204 11643
11865	0	0	Ki67+	 8205 11761
11866	0	0	Ki67+	 8210 11730
11867	0	0	Ki67+	 8216 11402
11868	0	0	Ki67+	 8216 12053
11869	0	0	Ki67+	 8231 11637
11870	0	0	Ki67+	 8231 11772
11871	0	0	Ki67+	 8240 11751
11872	0	0	Ki67+	 8240 11974
11873	0	0	Ki67+	 8240 12037
11874	0	0	Ki67+	 8254 11736
11875	0	0	Ki67+	 8258 11269
11876	0	0	Ki67+	 8258 11633
11877	0	0	Ki67+	 8261 11783
11878	0	0	Ki67+	 8273 11794
11879	0	0	Ki67+	 8274 11740
11880	0	0	Ki67+	 8275 11509
11881	0	0	Ki67+	 8278 11536
11882	0	0	Ki67+	 8287 11617
11883	0	0	Ki67+	 8288 11775
11884	0	0	Ki67+	 8298 11489
11885	0	0	Ki67+	 8298 11775
11886	0	0	Ki67+	 8301 11421
11887	0	0	Ki67+	 8305 11842
11888	0	0	Ki67+	 8306 11452
11889	0	0	Ki67+	 8311 11616
11890	0	0	Ki67+	 8313 11496
11891	0	0	Ki67+	 8313 11971
11892	0	0	Ki67+	 8315 11772
11893	0	0	Ki67+	 8331 11748
11894	0	0	Ki67+	 8334 11679
11895	0	0	Ki67+	 8336 11451
11896	0	0	Ki67+	 8337 11422
11897	0	0	Ki67+	 8340 11409
11898	0	0	Ki67+	 8348 11500
11899	0	0	Ki67+	 8348 11766
11900	0	0	Ki67+	 8352 11642
11901	0	0	Ki67+	 8352 11841
11902	0	0	Ki67+	 8355 11689
11903	0	0	Ki67+	 8355 11795
11904	0	0	Ki67+	 8360 11432
11905	0	0	Ki67+	 8361 11674
11906	0	0	Ki67+	 8364 11444
11907	0	0	Ki67+	 8364 11539
11908	0	0	Ki67+	 8365 11643
11909	0	0	Ki67+	 8373 11527
11910	0	0	Ki67+	 8375 11513
11911	0	0	Ki67+	 8382 11487
11912	0	0	Ki67+	 8386 11690
11913	0	0	Ki67+	 8386 11951
11914	0	0	Ki67+	 8386 12001
11915	0	0	Ki67+	 8387 11408
11916	0	0	Ki67+	 8402 11672
11917	0	0	Ki67+	 8414 11503
11918	0	0	Ki67+	 8415 11520
11919	0	0	Ki67+	 8424 11810
11920	0	0	Ki67+	 8427 11403
11921	0	0	Ki67+	 8430 11508
11922	0	0	Ki67+	 8433 12042
11923	0	0	Ki67+	 8442 11484
11924	0	0	Ki67+	 8443 11791
11925	0	0	Ki67+	 8453 11404
11926	0	0	Ki67+	 8467 11501
11927	0	0	Ki67+	 8480 11400
11928	0	0	Ki67+	 8481 11497
11929	0	0	Ki67+	 8489 11313
11930	0	0	Ki67+	 8494 11406
11931	0	0	Ki67+	 8498 11487
11932	0	0	Ki67+	 8498 11506
11933	0	0	Ki67+	 8505 11667
11934	0	0	Ki67+	 8516 11975
11935	0	0	Ki67+	 8520 11425
11936	0	0	Ki67+	 8525 11384
11937	0	0	Ki67+	 8532 11495
11938	0	0	Ki67+	 8536 11461
11939	0	0	Ki67+	 8537 11634
11940	0	0	Ki67+	 8544 11318
11941	0	0	Ki67+	 8549 11420
11942	0	0	Ki67+	 8549 11599
11943	0	0	Ki67+	 8563 11476
11944	0	0	Ki67+	 8569 12056
11945	0	0	Ki67+	 8571 11433
11946	0	0	Ki67+	 8572 11309
11947	0	0	Ki67+	 8572 11380
11948	0	0	Ki67+	 8572 11677
11949	0	0	Ki67+	 8572 11694
11950	0	0	Ki67+	 8573 12032
11951	0	0	Ki67+	 8574 11367
11952	0	0	Ki67+	 8578 11526
11953	0	0	Ki67+	 8579 11318
11954	0	0	Ki67+	 8585 12013
11955	0	0	Ki67+	 8587 11976
11956	0	0	Ki67+	 8588 11701
11957	0	0	Ki67+	 8589 11336
11958	0	0	Ki67+	 8589 11457
11959	0	0	Ki67+	 8591 11893
11960	0	0	Ki67+	 8594 11520
11961	0	0	Ki67+	 8596 11994
11962	0	0	Ki67+	 8599 11660
11963	0	0	Ki67+	 8600 11386
11964	0	0	Ki67+	 8603 11940
11965	0	0	Ki67+	 8605 11331
11966	0	0	Ki67+	 8608 11350
11967	0	0	Ki67+	 8608 11427
11968	0	0	Ki67+	 8608 11512
11969	0	0	Ki67+	 8610 11767
11970	0	0	Ki67+	 8613 11563
11971	0	0	Ki67+	 8616 11976
11972	0	0	Ki67+	 8619 11738
11973	0	0	Ki67+	 8625 11411
11974	0	0	Ki67+	 8625 11692
11975	0	0	Ki67+	 8626 11397
11976	0	0	Ki67+	 8627 11646
11977	0	0	Ki67+	 8627 11758
11978	0	0	Ki67+	 8629 11668
11979	0	0	Ki67+	 8631 11721
11980	0	0	Ki67+	 8633 11350
11981	0	0	Ki67+	 8636 11930
11982	0	0	Ki67+	 8639 11696
11983	0	0	Ki67+	 8644 11678
11984	0	0	Ki67+	 8645 11949
11985	0	0	Ki67+	 8645 12039
11986	0	0	Ki67+	 8646 11796
11987	0	0	Ki67+	 8648 11567
11988	0	0	Ki67+	 8650 11825
11989	0	0	Ki67+	 8659 11743
11990	0	0	Ki67+	 8664 11765
11991	0	0	Ki67+	 8670 11679
11992	0	0	Ki67+	 8673 11557
11993	0	0	Ki67+	 8674 12027
11994	0	0	Ki67+	 8674 12054
11995	0	0	Ki67+	 8679 11938
11996	0	0	Ki67+	 8680 11801
11997	0	0	Ki67+	 8696 11919
11998	0	0	Ki67+	 8698 11769
11999	0	0	Ki67+	 8701 11751
12000	0	0	Ki67+	 8708 11959
12001	0	0	Ki67+	 8709 11921
12002	0	0	Ki67+	 8715 11677
12003	0	0	Ki67+	 8716 12001
12004	0	0	Ki67+	 8716 12030
12005	0	0	Ki67+	 8725 11966
12006	0	0	Ki67+	 8730 11428
12007	0	0	Ki67+	 8742 11908
12008	0	0	Ki67+	 8744 11936
12009	0	0	Ki67+	 8746 11648
12010	0	0	Ki67+	 8748 11668
12011	0	0	Ki67+	 8764 11926
12012	0	0	Ki67+	 8767 12007
12013	0	0	Ki67+	 8775 11958
12014	0	0	Ki67+	 8777 11641
12015	0	0	Ki67+	 8788 11917
12016	0	0	Ki67+	 8808 12058
12017	0	0	Ki67+	 8017 12647
12018	0	0	Ki67+	 8018 12566
12019	0	0	Ki67+	 8019 12522
12020	0	0	Ki67+	 8026 12531
12021	0	0	Ki67+	 8027 12683
12022	0	0	Ki67+	 8030 12271
12023	0	0	Ki67+	 8032 12163
12024	0	0	Ki67+	 8038 12643
12025	0	0	Ki67+	 8042 12506
12026	0	0	Ki67+	 8045 12159
12027	0	0	Ki67+	 8046 12533
12028	0	0	Ki67+	 8051 12680
12029	0	0	Ki67+	 8053 12645
12030	0	0	Ki67+	 8065 12249
12031	0	0	Ki67+	 8066 12503
12032	0	0	Ki67+	 8073 12462
12033	0	0	Ki67+	 8078 12531
12034	0	0	Ki67+	 8082 12661
12035	0	0	Ki67+	 8083 12131
12036	0	0	Ki67+	 8090 12108
12037	0	0	Ki67+	 8095 12503
12038	0	0	Ki67+	 8096 12316
12039	0	0	Ki67+	 8096 12455
12040	0	0	Ki67+	 8101 12592
12041	0	0	Ki67+	 8109 12515
12042	0	0	Ki67+	 8109 12532
12043	0	0	Ki67+	 8114 12469
12044	0	0	Ki67+	 8120 12207
12045	0	0	Ki67+	 8127 12087
12046	0	0	Ki67+	 8141 12111
12047	0	0	Ki67+	 8142 12529
12048	0	0	Ki67+	 8143 12466
12049	0	0	Ki67+	 8143 12507
12050	0	0	Ki67+	 8144 12429
12051	0	0	Ki67+	 8152 12378
12052	0	0	Ki67+	 8166 12364
12053	0	0	Ki67+	 8167 12097
12054	0	0	Ki67+	 8167 12381
12055	0	0	Ki67+	 8168 12176
12056	0	0	Ki67+	 8172 12510
12057	0	0	Ki67+	 8173 12481
12058	0	0	Ki67+	 8179 12361
12059	0	0	Ki67+	 8189 12369
12060	0	0	Ki67+	 8198 12479
12061	0	0	Ki67+	 8198 12504
12062	0	0	Ki67+	 8205 12362
12063	0	0	Ki67+	 8205 12393
12064	0	0	Ki67+	 8226 12403
12065	0	0	Ki67+	 8228 12125
12066	0	0	Ki67+	 8229 12375
12067	0	0	Ki67+	 8231 12325
12068	0	0	Ki67+	 8252 12089
12069	0	0	Ki67+	 8252 12166
12070	0	0	Ki67+	 8253 12297
12071	0	0	Ki67+	 8253 12384
12072	0	0	Ki67+	 8257 12344
12073	0	0	Ki67+	 8259 12102
12074	0	0	Ki67+	 8270 12409
12075	0	0	Ki67+	 8274 12313
12076	0	0	Ki67+	 8276 12366
12077	0	0	Ki67+	 8284 12330
12078	0	0	Ki67+	 8293 12307
12079	0	0	Ki67+	 8293 12421
12080	0	0	Ki67+	 8293 12574
12081	0	0	Ki67+	 8294 12590
12082	0	0	Ki67+	 8298 12354
12083	0	0	Ki67+	 8302 12281
12084	0	0	Ki67+	 8312 12244
12085	0	0	Ki67+	 8313 12427
12086	0	0	Ki67+	 8314 12289
12087	0	0	Ki67+	 8328 12270
12088	0	0	Ki67+	 8331 12401
12089	0	0	Ki67+	 8333 12359
12090	0	0	Ki67+	 8335 12380
12091	0	0	Ki67+	 8347 12416
12092	0	0	Ki67+	 8348 12258
12093	0	0	Ki67+	 8363 12362
12094	0	0	Ki67+	 8390 12355
12095	0	0	Ki67+	 8435 12393
12096	0	0	Ki67+	 8446 12364
12097	0	0	Ki67+	 8452 12097
12098	0	0	Ki67+	 8454 12703
12099	0	0	Ki67+	 8454 12728
12100	0	0	Ki67+	 8455 12167
12101	0	0	Ki67+	 8474 12680
12102	0	0	Ki67+	 8482 12073
12103	0	0	Ki67+	 8509 12651
12104	0	0	Ki67+	 8515 12664
12105	0	0	Ki67+	 8527 12626
12106	0	0	Ki67+	 8530 12663
12107	0	0	Ki67+	 8538 12090
12108	0	0	Ki67+	 8548 12606
12109	0	0	Ki67+	 8560 12590
12110	0	0	Ki67+	 8564 12147
12111	0	0	Ki67+	 8587 12144
12112	0	0	Ki67+	 8607 12731
12113	0	0	Ki67+	 8616 12157
12114	0	0	Ki67+	 8632 12157
12115	0	0	Ki67+	 8636 12072
12116	0	0	Ki67+	 8698 12794
12117	0	0	Ki67+	 8704 12715
12118	0	0	Ki67+	 8716 12770
12119	0	0	Ki67+	 8730 12682
12120	0	0	Ki67+	 8740 12695
12121	0	0	Ki67+	 8753 12663
12122	0	0	Ki67+	 8759 12741
12123	0	0	Ki67+	 8764 12082
12124	0	0	Ki67+	 8764 12724
12125	0	0	Ki67+	 8768 12672
12126	0	0	Ki67+	 8776 12718
12127	0	0	Ki67+	 8780 12574
12128	0	0	Ki67+	 8780 12609
12129	0	0	Ki67+	 8783 12648
12130	0	0	Ki67+	 8791 12588
12131	0	0	Ki67+	 8795 12752
12132	0	0	Ki67+	 8796 12563
12133	0	0	Ki67+	 8800 12726
12134	0	0	Ki67+	 8809 12534
12135	0	0	Ki67+	 8017 13467
12136	0	0	Ki67+	 8102 13004
12137	0	0	Ki67+	 8186 12952
12138	0	0	Ki67+	 8186 13171
12139	0	0	Ki67+	 8197 13455
12140	0	0	Ki67+	 8204 12922
12141	0	0	Ki67+	 8216 13114
12142	0	0	Ki67+	 8241 13143
12143	0	0	Ki67+	 8262 12964
12144	0	0	Ki67+	 8283 13120
12145	0	0	Ki67+	 8290 12922
12146	0	0	Ki67+	 8341 12987
12147	0	0	Ki67+	 8388 12910
12148	0	0	Ki67+	 8396 12877
12149	0	0	Ki67+	 8427 12900
12150	0	0	Ki67+	 8446 12934
12151	0	0	Ki67+	 8492 12970
12152	0	0	Ki67+	 8525 12940
12153	0	0	Ki67+	 8554 12926
12154	0	0	Ki67+	 8586 13575
12155	0	0	Ki67+	 8600 13021
12156	0	0	Ki67+	 8605 12905
12157	0	0	Ki67+	 8605 13115
12158	0	0	Ki67+	 8632 13599
12159	0	0	Ki67+	 8640 12898
12160	0	0	Ki67+	 8641 13616
12161	0	0	Ki67+	 8664 12900
12162	0	0	Ki67+	 8670 13588
12163	0	0	Ki67+	 8685 13594
12164	0	0	Ki67+	 8687 13653
12165	0	0	Ki67+	 8697 13123
12166	0	0	Ki67+	 8699 13643
12167	0	0	Ki67+	 8708 12979
12168	0	0	Ki67+	 8711 12959
12169	0	0	Ki67+	 8716 13614
12170	0	0	Ki67+	 8719 13093
12171	0	0	Ki67+	 8727 13639
12172	0	0	Ki67+	 8733 13658
12173	0	0	Ki67+	 8740 13077
12174	0	0	Ki67+	 8747 13128
12175	0	0	Ki67+	 8759 13622
12176	0	0	Ki67+	 8760 13574
12177	0	0	Ki67+	 8772 13042
12178	0	0	Ki67+	 8774 13111
12179	0	0	Ki67+	 8778 13100
12180	0	0	Ki67+	 8781 13640
12181	0	0	Ki67+	 8783 13620
12182	0	0	Ki67+	 8785 13053
12183	0	0	Ki67+	 8787 13590
12184	0	0	Ki67+	 8790 13609
12185	0	0	Ki67+	 8797 13029
12186	0	0	Ki67+	 8814 13580
12187	0	0	Ki67+	 8815 13640
12188	0	0	Ki67+	 8178 14272
12189	0	0	Ki67+	 8324 14175
12190	0	0	Ki67+	 8405 13788
12191	0	0	Ki67+	 8480 14429
12192	0	0	Ki67+	 8510 14348
12193	0	0	Ki67+	 8541 14353
12194	0	0	Ki67+	 8612 14336
12195	0	0	Ki67+	 8628 14451
12196	0	0	Ki67+	 8800 13678
12197	0	0	Ki67+	 8808 14326
12198	0	0	Ki67+	 8129 14675
12199	0	0	Ki67+	 8145 15069
12200	0	0	Ki67+	 8173 14534
12201	0	0	Ki67+	 8191 15037
12202	0	0	Ki67+	 8270 14685
12203	0	0	Ki67+	 8331 14564
12204	0	0	Ki67+	 8360 15248
12205	0	0	Ki67+	 8368 14889
12206	0	0	Ki67+	 8370 14493
12207	0	0	Ki67+	 8406 15164
12208	0	0	Ki67+	 8425 15237
12209	0	0	Ki67+	 8456 15213
12210	0	0	Ki67+	 8459 15258
12211	0	0	Ki67+	 8479 14779
12212	0	0	Ki67+	 8485 15219
12213	0	0	Ki67+	 8501 14727
12214	0	0	Ki67+	 8585 15065
12215	0	0	Ki67+	 8619 14820
12216	0	0	Ki67+	 8632 14567
12217	0	0	Ki67+	 8667 15108
12218	0	0	Ki67+	 8679 15220
12219	0	0	Ki67+	 8778 15076
12220	0	0	Ki67+	 8792 14796
12221	0	0	Ki67+	 8810 15256
12222	0	0	Ki67+	 8148 15383
12223	0	0	Ki67+	 8309 15371
12224	0	0	Ki67+	 8310 15358
12225	0	0	Ki67+	 8338 15287
12226	0	0	Ki67+	 8375 15899
12227	0	0	Ki67+	 8471 15770
12228	0	0	Ki67+	 8535 15933
12229	0	0	Ki67+	 8549 15340
12230	0	0	Ki67+	 8605 15868
12231	0	0	Ki67+	 8661 15455
12232	0	0	Ki67+	 8664 15721
12233	0	0	Ki67+	 8723 15788
12234	0	0	Ki67+	 8752 15596
12235	0	0	Ki67+	 8761 15333
12236	0	0	Ki67+	 8772 15658
12237	0	0	Ki67+	 8789 15764
12238	0	0	Ki67+	 8888 3433
12239	0	0	Ki67+	 9045 3335
12240	0	0	Ki67+	 9120 3653
12241	0	0	Ki67+	 9182 3744
12242	0	0	Ki67+	 9032 4038
12243	0	0	Ki67+	 9126 4001
12244	0	0	Ki67+	 9190 3955
12245	0	0	Ki67+	 9215 4554
12246	0	0	Ki67+	 9225 4256
12247	0	0	Ki67+	 9233 4354
12248	0	0	Ki67+	 9235 4495
12249	0	0	Ki67+	 9253 3801
12250	0	0	Ki67+	 9258 4332
12251	0	0	Ki67+	 9258 4353
12252	0	0	Ki67+	 9278 4375
12253	0	0	Ki67+	 9306 4395
12254	0	0	Ki67+	 9316 4419
12255	0	0	Ki67+	 9355 4470
12256	0	0	Ki67+	 9391 3881
12257	0	0	Ki67+	 9400 4512
12258	0	0	Ki67+	 9401 4533
12259	0	0	Ki67+	 9453 4533
12260	0	0	Ki67+	 9472 4538
12261	0	0	Ki67+	 9497 4540
12262	0	0	Ki67+	 9510 4528
12263	0	0	Ki67+	 9594 4289
12264	0	0	Ki67+	 9610 4115
12265	0	0	Ki67+	 8833 4936
12266	0	0	Ki67+	 8866 4900
12267	0	0	Ki67+	 8896 4736
12268	0	0	Ki67+	 8899 4748
12269	0	0	Ki67+	 8922 4878
12270	0	0	Ki67+	 8949 4871
12271	0	0	Ki67+	 8969 4940
12272	0	0	Ki67+	 9116 4755
12273	0	0	Ki67+	 9140 4785
12274	0	0	Ki67+	 9174 4950
12275	0	0	Ki67+	 9175 4968
12276	0	0	Ki67+	 9213 4986
12277	0	0	Ki67+	 9219 4957
12278	0	0	Ki67+	 9226 4995
12279	0	0	Ki67+	 9300 4645
12280	0	0	Ki67+	 9349 5109
12281	0	0	Ki67+	 9378 4669
12282	0	0	Ki67+	 9391 4692
12283	0	0	Ki67+	 9444 4945
12284	0	0	Ki67+	 9454 5325
12285	0	0	Ki67+	 9496 4975
12286	0	0	Ki67+	 9515 5088
12287	0	0	Ki67+	 9518 4617
12288	0	0	Ki67+	 9568 4752
12289	0	0	Ki67+	 9599 4911
12290	0	0	Ki67+	 9603 4662
12291	0	0	Ki67+	 9615 4935
12292	0	0	Ki67+	 8818 5647
12293	0	0	Ki67+	 8825 5631
12294	0	0	Ki67+	 8830 5665
12295	0	0	Ki67+	 8832 5815
12296	0	0	Ki67+	 8843 5653
12297	0	0	Ki67+	 8858 6123
12298	0	0	Ki67+	 8859 5652
12299	0	0	Ki67+	 8860 5675
12300	0	0	Ki67+	 8861 5687
12301	0	0	Ki67+	 8892 5687
12302	0	0	Ki67+	 8908 5694
12303	0	0	Ki67+	 8922 5724
12304	0	0	Ki67+	 8923 5710
12305	0	0	Ki67+	 8947 5715
12306	0	0	Ki67+	 8963 5740
12307	0	0	Ki67+	 8971 5732
12308	0	0	Ki67+	 8972 5704
12309	0	0	Ki67+	 8991 6171
12310	0	0	Ki67+	 8996 5755
12311	0	0	Ki67+	 9024 5746
12312	0	0	Ki67+	 9035 5755
12313	0	0	Ki67+	 9041 5775
12314	0	0	Ki67+	 9047 5707
12315	0	0	Ki67+	 9053 5836
12316	0	0	Ki67+	 9054 5779
12317	0	0	Ki67+	 9056 5752
12318	0	0	Ki67+	 9060 6036
12319	0	0	Ki67+	 9071 5766
12320	0	0	Ki67+	 9079 6124
12321	0	0	Ki67+	 9099 5748
12322	0	0	Ki67+	 9103 5798
12323	0	0	Ki67+	 9104 5776
12324	0	0	Ki67+	 9131 5773
12325	0	0	Ki67+	 9155 5566
12326	0	0	Ki67+	 9169 5815
12327	0	0	Ki67+	 9190 6142
12328	0	0	Ki67+	 9193 5832
12329	0	0	Ki67+	 9201 5803
12330	0	0	Ki67+	 9222 5830
12331	0	0	Ki67+	 9222 6160
12332	0	0	Ki67+	 9228 5840
12333	0	0	Ki67+	 9229 5862
12334	0	0	Ki67+	 9235 5824
12335	0	0	Ki67+	 9246 5848
12336	0	0	Ki67+	 9247 5624
12337	0	0	Ki67+	 9259 5874
12338	0	0	Ki67+	 9270 5652
12339	0	0	Ki67+	 9287 6078
12340	0	0	Ki67+	 9291 5700
12341	0	0	Ki67+	 9293 5877
12342	0	0	Ki67+	 9311 5705
12343	0	0	Ki67+	 9314 5888
12344	0	0	Ki67+	 9316 6098
12345	0	0	Ki67+	 9327 5878
12346	0	0	Ki67+	 9330 6075
12347	0	0	Ki67+	 9331 6190
12348	0	0	Ki67+	 9342 5933
12349	0	0	Ki67+	 9347 5893
12350	0	0	Ki67+	 9353 5714
12351	0	0	Ki67+	 9360 5749
12352	0	0	Ki67+	 9362 6085
12353	0	0	Ki67+	 9379 6047
12354	0	0	Ki67+	 9381 5759
12355	0	0	Ki67+	 9385 5672
12356	0	0	Ki67+	 9391 6133
12357	0	0	Ki67+	 9396 6039
12358	0	0	Ki67+	 9399 5653
12359	0	0	Ki67+	 9399 5800
12360	0	0	Ki67+	 9401 5707
12361	0	0	Ki67+	 9413 5795
12362	0	0	Ki67+	 9415 5899
12363	0	0	Ki67+	 9425 5826
12364	0	0	Ki67+	 9429 5682
12365	0	0	Ki67+	 9430 6178
12366	0	0	Ki67+	 9432 5724
12367	0	0	Ki67+	 9434 5763
12368	0	0	Ki67+	 9440 5779
12369	0	0	Ki67+	 9442 5869
12370	0	0	Ki67+	 9445 6078
12371	0	0	Ki67+	 9458 5654
12372	0	0	Ki67+	 9461 5769
12373	0	0	Ki67+	 9462 5745
12374	0	0	Ki67+	 9463 5721
12375	0	0	Ki67+	 9466 6157
12376	0	0	Ki67+	 9482 5859
12377	0	0	Ki67+	 9483 5694
12378	0	0	Ki67+	 9486 5875
12379	0	0	Ki67+	 9500 5853
12380	0	0	Ki67+	 9519 5871
12381	0	0	Ki67+	 9523 6118
12382	0	0	Ki67+	 9544 5901
12383	0	0	Ki67+	 9552 5852
12384	0	0	Ki67+	 9553 5916
12385	0	0	Ki67+	 9557 5891
12386	0	0	Ki67+	 9562 5478
12387	0	0	Ki67+	 9610 5927
12388	0	0	Ki67+	 8869 6409
12389	0	0	Ki67+	 8886 6380
12390	0	0	Ki67+	 8906 6856
12391	0	0	Ki67+	 8936 6370
12392	0	0	Ki67+	 8958 6432
12393	0	0	Ki67+	 8959 6664
12394	0	0	Ki67+	 8968 6872
12395	0	0	Ki67+	 8971 6398
12396	0	0	Ki67+	 8974 6852
12397	0	0	Ki67+	 8992 6906
12398	0	0	Ki67+	 9001 6865
12399	0	0	Ki67+	 9011 6600
12400	0	0	Ki67+	 9013 6873
12401	0	0	Ki67+	 9027 6897
12402	0	0	Ki67+	 9033 6726
12403	0	0	Ki67+	 9050 6926
12404	0	0	Ki67+	 9053 6270
12405	0	0	Ki67+	 9055 6909
12406	0	0	Ki67+	 9065 6418
12407	0	0	Ki67+	 9070 6923
12408	0	0	Ki67+	 9084 6467
12409	0	0	Ki67+	 9095 6928
12410	0	0	Ki67+	 9105 6704
12411	0	0	Ki67+	 9119 6927
12412	0	0	Ki67+	 9123 6527
12413	0	0	Ki67+	 9133 6895
12414	0	0	Ki67+	 9149 6210
12415	0	0	Ki67+	 9159 6211
12416	0	0	Ki67+	 9174 6457
12417	0	0	Ki67+	 9220 6469
12418	0	0	Ki67+	 9222 6579
12419	0	0	Ki67+	 9258 6225
12420	0	0	Ki67+	 9297 6193
12421	0	0	Ki67+	 9352 6218
12422	0	0	Ki67+	 9401 6736
12423	0	0	Ki67+	 9422 6906
12424	0	0	Ki67+	 9424 6637
12425	0	0	Ki67+	 9462 6516
12426	0	0	Ki67+	 9471 6481
12427	0	0	Ki67+	 9472 6783
12428	0	0	Ki67+	 9472 6867
12429	0	0	Ki67+	 9476 6706
12430	0	0	Ki67+	 9477 6495
12431	0	0	Ki67+	 9482 6472
12432	0	0	Ki67+	 9495 6728
12433	0	0	Ki67+	 9523 6495
12434	0	0	Ki67+	 9545 6405
12435	0	0	Ki67+	 9582 6622
12436	0	0	Ki67+	 9601 6530
12437	0	0	Ki67+	 8818 7688
12438	0	0	Ki67+	 8819 7484
12439	0	0	Ki67+	 8821 7756
12440	0	0	Ki67+	 8822 7069
12441	0	0	Ki67+	 8823 7441
12442	0	0	Ki67+	 8824 7307
12443	0	0	Ki67+	 8826 7144
12444	0	0	Ki67+	 8826 7519
12445	0	0	Ki67+	 8832 7420
12446	0	0	Ki67+	 8832 7469
12447	0	0	Ki67+	 8833 7722
12448	0	0	Ki67+	 8836 7317
12449	0	0	Ki67+	 8840 7330
12450	0	0	Ki67+	 8841 7775
12451	0	0	Ki67+	 8842 7491
12452	0	0	Ki67+	 8843 7411
12453	0	0	Ki67+	 8844 7368
12454	0	0	Ki67+	 8844 7441
12455	0	0	Ki67+	 8850 7673
12456	0	0	Ki67+	 8852 7748
12457	0	0	Ki67+	 8853 7703
12458	0	0	Ki67+	 8856 7427
12459	0	0	Ki67+	 8861 7491
12460	0	0	Ki67+	 8865 7470
12461	0	0	Ki67+	 8866 7527
12462	0	0	Ki67+	 8867 7364
12463	0	0	Ki67+	 8868 7405
12464	0	0	Ki67+	 8869 7780
12465	0	0	Ki67+	 8870 7319
12466	0	0	Ki67+	 8870 7451
12467	0	0	Ki67+	 8871 7435
12468	0	0	Ki67+	 8874 7715
12469	0	0	Ki67+	 8874 7763
12470	0	0	Ki67+	 8875 7727
12471	0	0	Ki67+	 8884 7518
12472	0	0	Ki67+	 8887 7674
12473	0	0	Ki67+	 8889 7705
12474	0	0	Ki67+	 8894 7695
12475	0	0	Ki67+	 8896 7193
12476	0	0	Ki67+	 8897 7469
12477	0	0	Ki67+	 8899 7085
12478	0	0	Ki67+	 8899 7391
12479	0	0	Ki67+	 8899 7420
12480	0	0	Ki67+	 8899 7485
12481	0	0	Ki67+	 8901 7436
12482	0	0	Ki67+	 8902 7154
12483	0	0	Ki67+	 8903 7497
12484	0	0	Ki67+	 8904 7219
12485	0	0	Ki67+	 8907 7735
12486	0	0	Ki67+	 8907 7779
12487	0	0	Ki67+	 8911 7668
12488	0	0	Ki67+	 8913 7248
12489	0	0	Ki67+	 8914 7189
12490	0	0	Ki67+	 8921 7429
12491	0	0	Ki67+	 8922 7690
12492	0	0	Ki67+	 8924 7074
12493	0	0	Ki67+	 8924 7155
12494	0	0	Ki67+	 8924 7536
12495	0	0	Ki67+	 8926 7471
12496	0	0	Ki67+	 8927 7505
12497	0	0	Ki67+	 8928 7256
12498	0	0	Ki67+	 8931 7417
12499	0	0	Ki67+	 8936 7221
12500	0	0	Ki67+	 8936 7344
12501	0	0	Ki67+	 8939 7790
12502	0	0	Ki67+	 8940 7553
12503	0	0	Ki67+	 8943 7776
12504	0	0	Ki67+	 8944 7250
12505	0	0	Ki67+	 8945 7189
12506	0	0	Ki67+	 8945 7697
12507	0	0	Ki67+	 8951 7727
12508	0	0	Ki67+	 8953 7308
12509	0	0	Ki67+	 8953 7568
12510	0	0	Ki67+	 8957 7515
12511	0	0	Ki67+	 8960 7463
12512	0	0	Ki67+	 8964 7324
12513	0	0	Ki67+	 8964 7434
12514	0	0	Ki67+	 8966 7747
12515	0	0	Ki67+	 8967 7595
12516	0	0	Ki67+	 8969 7543
12517	0	0	Ki67+	 8971 7091
12518	0	0	Ki67+	 8973 7337
12519	0	0	Ki67+	 8974 7475
12520	0	0	Ki67+	 8975 7760
12521	0	0	Ki67+	 8976 7239
12522	0	0	Ki67+	 8976 7305
12523	0	0	Ki67+	 8978 7194
12524	0	0	Ki67+	 8982 7322
12525	0	0	Ki67+	 8987 7502
12526	0	0	Ki67+	 8989 7078
12527	0	0	Ki67+	 8990 7461
12528	0	0	Ki67+	 8991 7349
12529	0	0	Ki67+	 8991 7784
12530	0	0	Ki67+	 8993 7575
12531	0	0	Ki67+	 8994 7361
12532	0	0	Ki67+	 9000 7504
12533	0	0	Ki67+	 9002 7524
12534	0	0	Ki67+	 9002 7555
12535	0	0	Ki67+	 9004 7744
12536	0	0	Ki67+	 9005 7329
12537	0	0	Ki67+	 9007 7088
12538	0	0	Ki67+	 9009 7476
12539	0	0	Ki67+	 9013 7760
12540	0	0	Ki67+	 9014 7282
12541	0	0	Ki67+	 9016 7367
12542	0	0	Ki67+	 9017 7343
12543	0	0	Ki67+	 9017 7456
12544	0	0	Ki67+	 9017 7590
12545	0	0	Ki67+	 9023 7729
12546	0	0	Ki67+	 9025 7487
12547	0	0	Ki67+	 9025 7559
12548	0	0	Ki67+	 9028 7384
12549	0	0	Ki67+	 9032 7632
12550	0	0	Ki67+	 9035 7326
12551	0	0	Ki67+	 9035 7541
12552	0	0	Ki67+	 9037 7512
12553	0	0	Ki67+	 9039 7726
12554	0	0	Ki67+	 9040 7364
12555	0	0	Ki67+	 9040 7712
12556	0	0	Ki67+	 9042 7099
12557	0	0	Ki67+	 9043 7123
12558	0	0	Ki67+	 9048 7393
12559	0	0	Ki67+	 9052 7706
12560	0	0	Ki67+	 9054 7429
12561	0	0	Ki67+	 9056 7132
12562	0	0	Ki67+	 9057 7386
12563	0	0	Ki67+	 9057 7615
12564	0	0	Ki67+	 9057 7691
12565	0	0	Ki67+	 9062 7568
12566	0	0	Ki67+	 9063 7533
12567	0	0	Ki67+	 9065 7653
12568	0	0	Ki67+	 9069 7112
12569	0	0	Ki67+	 9074 7140
12570	0	0	Ki67+	 9078 7224
12571	0	0	Ki67+	 9079 7664
12572	0	0	Ki67+	 9084 7641
12573	0	0	Ki67+	 9086 7156
12574	0	0	Ki67+	 9086 7593
12575	0	0	Ki67+	 9093 7433
12576	0	0	Ki67+	 9095 7456
12577	0	0	Ki67+	 9095 7608
12578	0	0	Ki67+	 9096 7662
12579	0	0	Ki67+	 9099 7144
12580	0	0	Ki67+	 9103 7240
12581	0	0	Ki67+	 9103 7404
12582	0	0	Ki67+	 9113 7274
12583	0	0	Ki67+	 9114 7473
12584	0	0	Ki67+	 9116 7723
12585	0	0	Ki67+	 9119 7301
12586	0	0	Ki67+	 9120 7448
12587	0	0	Ki67+	 9121 7434
12588	0	0	Ki67+	 9130 7485
12589	0	0	Ki67+	 9135 7043
12590	0	0	Ki67+	 9138 7295
12591	0	0	Ki67+	 9143 7323
12592	0	0	Ki67+	 9143 7685
12593	0	0	Ki67+	 9144 7246
12594	0	0	Ki67+	 9148 7459
12595	0	0	Ki67+	 9148 7523
12596	0	0	Ki67+	 9152 7352
12597	0	0	Ki67+	 9154 7286
12598	0	0	Ki67+	 9163 7072
12599	0	0	Ki67+	 9168 7453
12600	0	0	Ki67+	 9169 7324
12601	0	0	Ki67+	 9169 7773
12602	0	0	Ki67+	 9170 7416
12603	0	0	Ki67+	 9171 7364
12604	0	0	Ki67+	 9173 7154
12605	0	0	Ki67+	 9173 7344
12606	0	0	Ki67+	 9176 7141
12607	0	0	Ki67+	 9176 7496
12608	0	0	Ki67+	 9182 7178
12609	0	0	Ki67+	 9182 7473
12610	0	0	Ki67+	 9187 7407
12611	0	0	Ki67+	 9188 7782
12612	0	0	Ki67+	 9191 7242
12613	0	0	Ki67+	 9192 7369
12614	0	0	Ki67+	 9200 7396
12615	0	0	Ki67+	 9202 7474
12616	0	0	Ki67+	 9203 7449
12617	0	0	Ki67+	 9206 7433
12618	0	0	Ki67+	 9208 7119
12619	0	0	Ki67+	 9210 7410
12620	0	0	Ki67+	 9219 7772
12621	0	0	Ki67+	 9222 7231
12622	0	0	Ki67+	 9231 7061
12623	0	0	Ki67+	 9235 7109
12624	0	0	Ki67+	 9247 7750
12625	0	0	Ki67+	 9254 7768
12626	0	0	Ki67+	 9265 7772
12627	0	0	Ki67+	 9282 7253
12628	0	0	Ki67+	 9293 7761
12629	0	0	Ki67+	 9307 7210
12630	0	0	Ki67+	 9318 7762
12631	0	0	Ki67+	 9334 7261
12632	0	0	Ki67+	 9346 7763
12633	0	0	Ki67+	 9353 7297
12634	0	0	Ki67+	 9353 7688
12635	0	0	Ki67+	 9355 7775
12636	0	0	Ki67+	 9361 7245
12637	0	0	Ki67+	 9361 7644
12638	0	0	Ki67+	 9373 7377
12639	0	0	Ki67+	 9375 7617
12640	0	0	Ki67+	 9376 7277
12641	0	0	Ki67+	 9378 7313
12642	0	0	Ki67+	 9379 7236
12643	0	0	Ki67+	 9388 7294
12644	0	0	Ki67+	 9389 7500
12645	0	0	Ki67+	 9392 7456
12646	0	0	Ki67+	 9397 7487
12647	0	0	Ki67+	 9404 7611
12648	0	0	Ki67+	 9405 7711
12649	0	0	Ki67+	 9406 7457
12650	0	0	Ki67+	 9416 7427
12651	0	0	Ki67+	 9427 7431
12652	0	0	Ki67+	 9430 7538
12653	0	0	Ki67+	 9430 7704
12654	0	0	Ki67+	 9441 7725
12655	0	0	Ki67+	 9446 7426
12656	0	0	Ki67+	 9447 7713
12657	0	0	Ki67+	 9452 7556
12658	0	0	Ki67+	 9455 7444
12659	0	0	Ki67+	 9462 7585
12660	0	0	Ki67+	 9466 7737
12661	0	0	Ki67+	 9467 7618
12662	0	0	Ki67+	 9475 7564
12663	0	0	Ki67+	 9477 7655
12664	0	0	Ki67+	 9482 7713
12665	0	0	Ki67+	 9483 7726
12666	0	0	Ki67+	 9490 7647
12667	0	0	Ki67+	 9491 7586
12668	0	0	Ki67+	 9492 7491
12669	0	0	Ki67+	 9492 7704
12670	0	0	Ki67+	 9492 7744
12671	0	0	Ki67+	 9505 7657
12672	0	0	Ki67+	 9519 7730
12673	0	0	Ki67+	 9531 7686
12674	0	0	Ki67+	 9550 7624
12675	0	0	Ki67+	 9551 7731
12676	0	0	Ki67+	 9576 7683
12677	0	0	Ki67+	 9578 7726
12678	0	0	Ki67+	 9585 7263
12679	0	0	Ki67+	 9604 7573
12680	0	0	Ki67+	 9607 7020
12681	0	0	Ki67+	 8818 8554
12682	0	0	Ki67+	 8819 8376
12683	0	0	Ki67+	 8820 7821
12684	0	0	Ki67+	 8821 7921
12685	0	0	Ki67+	 8823 7799
12686	0	0	Ki67+	 8831 8402
12687	0	0	Ki67+	 8831 8413
12688	0	0	Ki67+	 8833 8487
12689	0	0	Ki67+	 8834 8431
12690	0	0	Ki67+	 8837 7823
12691	0	0	Ki67+	 8843 8517
12692	0	0	Ki67+	 8844 8460
12693	0	0	Ki67+	 8845 8306
12694	0	0	Ki67+	 8848 8486
12695	0	0	Ki67+	 8862 8522
12696	0	0	Ki67+	 8863 7817
12697	0	0	Ki67+	 8865 7799
12698	0	0	Ki67+	 8867 8144
12699	0	0	Ki67+	 8874 8131
12700	0	0	Ki67+	 8894 7807
12701	0	0	Ki67+	 8913 7807
12702	0	0	Ki67+	 8927 8468
12703	0	0	Ki67+	 8933 8162
12704	0	0	Ki67+	 8945 8169
12705	0	0	Ki67+	 8945 8254
12706	0	0	Ki67+	 8950 8561
12707	0	0	Ki67+	 8956 8253
12708	0	0	Ki67+	 8960 8266
12709	0	0	Ki67+	 8962 8137
12710	0	0	Ki67+	 8962 8408
12711	0	0	Ki67+	 8962 8465
12712	0	0	Ki67+	 8967 8151
12713	0	0	Ki67+	 8968 7798
12714	0	0	Ki67+	 8968 8540
12715	0	0	Ki67+	 8979 8139
12716	0	0	Ki67+	 8987 8481
12717	0	0	Ki67+	 8988 8305
12718	0	0	Ki67+	 8989 8260
12719	0	0	Ki67+	 8990 8226
12720	0	0	Ki67+	 8992 8319
12721	0	0	Ki67+	 8992 8411
12722	0	0	Ki67+	 8993 8514
12723	0	0	Ki67+	 8997 8156
12724	0	0	Ki67+	 9003 8279
12725	0	0	Ki67+	 9004 8122
12726	0	0	Ki67+	 9005 8532
12727	0	0	Ki67+	 9008 8396
12728	0	0	Ki67+	 9011 8446
12729	0	0	Ki67+	 9022 8139
12730	0	0	Ki67+	 9023 8478
12731	0	0	Ki67+	 9025 8423
12732	0	0	Ki67+	 9030 8373
12733	0	0	Ki67+	 9030 8458
12734	0	0	Ki67+	 9033 8402
12735	0	0	Ki67+	 9042 8441
12736	0	0	Ki67+	 9043 8482
12737	0	0	Ki67+	 9051 8379
12738	0	0	Ki67+	 9064 8390
12739	0	0	Ki67+	 9066 8419
12740	0	0	Ki67+	 9067 8466
12741	0	0	Ki67+	 9074 8306
12742	0	0	Ki67+	 9075 8438
12743	0	0	Ki67+	 9076 8183
12744	0	0	Ki67+	 9076 8195
12745	0	0	Ki67+	 9076 8243
12746	0	0	Ki67+	 9082 8366
12747	0	0	Ki67+	 9082 8421
12748	0	0	Ki67+	 9087 8332
12749	0	0	Ki67+	 9092 8432
12750	0	0	Ki67+	 9097 8060
12751	0	0	Ki67+	 9098 8210
12752	0	0	Ki67+	 9105 8304
12753	0	0	Ki67+	 9106 8161
12754	0	0	Ki67+	 9106 8228
12755	0	0	Ki67+	 9106 8283
12756	0	0	Ki67+	 9112 8256
12757	0	0	Ki67+	 9114 8352
12758	0	0	Ki67+	 9117 8038
12759	0	0	Ki67+	 9124 8369
12760	0	0	Ki67+	 9125 8128
12761	0	0	Ki67+	 9130 8202
12762	0	0	Ki67+	 9130 8330
12763	0	0	Ki67+	 9132 8228
12764	0	0	Ki67+	 9132 8376
12765	0	0	Ki67+	 9137 8277
12766	0	0	Ki67+	 9140 8354
12767	0	0	Ki67+	 9143 8304
12768	0	0	Ki67+	 9147 8005
12769	0	0	Ki67+	 9149 8028
12770	0	0	Ki67+	 9150 8153
12771	0	0	Ki67+	 9155 8254
12772	0	0	Ki67+	 9158 8526
12773	0	0	Ki67+	 9158 8544
12774	0	0	Ki67+	 9162 8477
12775	0	0	Ki67+	 9164 8301
12776	0	0	Ki67+	 9165 8556
12777	0	0	Ki67+	 9169 7998
12778	0	0	Ki67+	 9173 8574
12779	0	0	Ki67+	 9174 8244
12780	0	0	Ki67+	 9176 8477
12781	0	0	Ki67+	 9177 8131
12782	0	0	Ki67+	 9178 8205
12783	0	0	Ki67+	 9178 8527
12784	0	0	Ki67+	 9179 8565
12785	0	0	Ki67+	 9185 8583
12786	0	0	Ki67+	 9195 8453
12787	0	0	Ki67+	 9198 8506
12788	0	0	Ki67+	 9201 8119
12789	0	0	Ki67+	 9203 8217
12790	0	0	Ki67+	 9210 8003
12791	0	0	Ki67+	 9210 8162
12792	0	0	Ki67+	 9211 8139
12793	0	0	Ki67+	 9212 8407
12794	0	0	Ki67+	 9219 7986
12795	0	0	Ki67+	 9227 8118
12796	0	0	Ki67+	 9227 8197
12797	0	0	Ki67+	 9230 8429
12798	0	0	Ki67+	 9232 8157
12799	0	0	Ki67+	 9234 8450
12800	0	0	Ki67+	 9235 8472
12801	0	0	Ki67+	 9238 8408
12802	0	0	Ki67+	 9239 7946
12803	0	0	Ki67+	 9240 8511
12804	0	0	Ki67+	 9246 7987
12805	0	0	Ki67+	 9248 8477
12806	0	0	Ki67+	 9249 7966
12807	0	0	Ki67+	 9250 8156
12808	0	0	Ki67+	 9251 8100
12809	0	0	Ki67+	 9253 8227
12810	0	0	Ki67+	 9254 8416
12811	0	0	Ki67+	 9263 8116
12812	0	0	Ki67+	 9264 8101
12813	0	0	Ki67+	 9266 7942
12814	0	0	Ki67+	 9267 8443
12815	0	0	Ki67+	 9268 8386
12816	0	0	Ki67+	 9269 8505
12817	0	0	Ki67+	 9270 8420
12818	0	0	Ki67+	 9279 7921
12819	0	0	Ki67+	 9280 8411
12820	0	0	Ki67+	 9283 7977
12821	0	0	Ki67+	 9285 8478
12822	0	0	Ki67+	 9289 8422
12823	0	0	Ki67+	 9290 7926
12824	0	0	Ki67+	 9290 8450
12825	0	0	Ki67+	 9292 8573
12826	0	0	Ki67+	 9293 7797
12827	0	0	Ki67+	 9293 7971
12828	0	0	Ki67+	 9296 8188
12829	0	0	Ki67+	 9299 7907
12830	0	0	Ki67+	 9301 8353
12831	0	0	Ki67+	 9302 8145
12832	0	0	Ki67+	 9302 8404
12833	0	0	Ki67+	 9307 8195
12834	0	0	Ki67+	 9312 8333
12835	0	0	Ki67+	 9312 8407
12836	0	0	Ki67+	 9312 8445
12837	0	0	Ki67+	 9314 8376
12838	0	0	Ki67+	 9314 8565
12839	0	0	Ki67+	 9315 8298
12840	0	0	Ki67+	 9316 7911
12841	0	0	Ki67+	 9316 8351
12842	0	0	Ki67+	 9317 8279
12843	0	0	Ki67+	 9318 7949
12844	0	0	Ki67+	 9320 7806
12845	0	0	Ki67+	 9321 8131
12846	0	0	Ki67+	 9323 8246
12847	0	0	Ki67+	 9324 8182
12848	0	0	Ki67+	 9330 8422
12849	0	0	Ki67+	 9331 7912
12850	0	0	Ki67+	 9331 8079
12851	0	0	Ki67+	 9332 7943
12852	0	0	Ki67+	 9334 7892
12853	0	0	Ki67+	 9334 8223
12854	0	0	Ki67+	 9334 8342
12855	0	0	Ki67+	 9335 8170
12856	0	0	Ki67+	 9336 8502
12857	0	0	Ki67+	 9338 8102
12858	0	0	Ki67+	 9338 8585
12859	0	0	Ki67+	 9342 8301
12860	0	0	Ki67+	 9348 8398
12861	0	0	Ki67+	 9350 7960
12862	0	0	Ki67+	 9350 8108
12863	0	0	Ki67+	 9351 7799
12864	0	0	Ki67+	 9351 8274
12865	0	0	Ki67+	 9352 8347
12866	0	0	Ki67+	 9355 7899
12867	0	0	Ki67+	 9362 8234
12868	0	0	Ki67+	 9365 8140
12869	0	0	Ki67+	 9365 8376
12870	0	0	Ki67+	 9369 8519
12871	0	0	Ki67+	 9370 8189
12872	0	0	Ki67+	 9372 8438
12873	0	0	Ki67+	 9372 8574
12874	0	0	Ki67+	 9373 7951
12875	0	0	Ki67+	 9374 8094
12876	0	0	Ki67+	 9374 8591
12877	0	0	Ki67+	 9376 8067
12878	0	0	Ki67+	 9376 8221
12879	0	0	Ki67+	 9377 7876
12880	0	0	Ki67+	 9380 7892
12881	0	0	Ki67+	 9382 7929
12882	0	0	Ki67+	 9387 8475
12883	0	0	Ki67+	 9388 8426
12884	0	0	Ki67+	 9391 8581
12885	0	0	Ki67+	 9392 8163
12886	0	0	Ki67+	 9393 8504
12887	0	0	Ki67+	 9394 8521
12888	0	0	Ki67+	 9397 8071
12889	0	0	Ki67+	 9400 8274
12890	0	0	Ki67+	 9400 8320
12891	0	0	Ki67+	 9401 8192
12892	0	0	Ki67+	 9404 8145
12893	0	0	Ki67+	 9404 8229
12894	0	0	Ki67+	 9407 8048
12895	0	0	Ki67+	 9407 8437
12896	0	0	Ki67+	 9408 8341
12897	0	0	Ki67+	 9413 8247
12898	0	0	Ki67+	 9419 8357
12899	0	0	Ki67+	 9421 8087
12900	0	0	Ki67+	 9422 8212
12901	0	0	Ki67+	 9424 7811
12902	0	0	Ki67+	 9424 7925
12903	0	0	Ki67+	 9424 8130
12904	0	0	Ki67+	 9426 8256
12905	0	0	Ki67+	 9426 8275
12906	0	0	Ki67+	 9427 8029
12907	0	0	Ki67+	 9433 8223
12908	0	0	Ki67+	 9433 8335
12909	0	0	Ki67+	 9434 8185
12910	0	0	Ki67+	 9442 8461
12911	0	0	Ki67+	 9442 8481
12912	0	0	Ki67+	 9444 8290
12913	0	0	Ki67+	 9447 8163
12914	0	0	Ki67+	 9454 8552
12915	0	0	Ki67+	 9455 7881
12916	0	0	Ki67+	 9457 8341
12917	0	0	Ki67+	 9459 8329
12918	0	0	Ki67+	 9460 8058
12919	0	0	Ki67+	 9460 8123
12920	0	0	Ki67+	 9460 8207
12921	0	0	Ki67+	 9460 8365
12922	0	0	Ki67+	 9461 8044
12923	0	0	Ki67+	 9462 8475
12924	0	0	Ki67+	 9462 8490
12925	0	0	Ki67+	 9463 8247
12926	0	0	Ki67+	 9465 8171
12927	0	0	Ki67+	 9466 7892
12928	0	0	Ki67+	 9467 8271
12929	0	0	Ki67+	 9467 8421
12930	0	0	Ki67+	 9468 7810
12931	0	0	Ki67+	 9471 8308
12932	0	0	Ki67+	 9480 7919
12933	0	0	Ki67+	 9482 8026
12934	0	0	Ki67+	 9482 8140
12935	0	0	Ki67+	 9487 7880
12936	0	0	Ki67+	 9487 8188
12937	0	0	Ki67+	 9488 8112
12938	0	0	Ki67+	 9488 8349
12939	0	0	Ki67+	 9493 7911
12940	0	0	Ki67+	 9494 8179
12941	0	0	Ki67+	 9495 8486
12942	0	0	Ki67+	 9496 8278
12943	0	0	Ki67+	 9496 8449
12944	0	0	Ki67+	 9500 8323
12945	0	0	Ki67+	 9504 8061
12946	0	0	Ki67+	 9505 8024
12947	0	0	Ki67+	 9507 8236
12948	0	0	Ki67+	 9509 8216
12949	0	0	Ki67+	 9512 7933
12950	0	0	Ki67+	 9514 8108
12951	0	0	Ki67+	 9517 8288
12952	0	0	Ki67+	 9518 8157
12953	0	0	Ki67+	 9522 8090
12954	0	0	Ki67+	 9523 8590
12955	0	0	Ki67+	 9524 7892
12956	0	0	Ki67+	 9526 8248
12957	0	0	Ki67+	 9526 8335
12958	0	0	Ki67+	 9528 8042
12959	0	0	Ki67+	 9530 8067
12960	0	0	Ki67+	 9530 8218
12961	0	0	Ki67+	 9533 8138
12962	0	0	Ki67+	 9534 8440
12963	0	0	Ki67+	 9534 8500
12964	0	0	Ki67+	 9539 8531
12965	0	0	Ki67+	 9540 8463
12966	0	0	Ki67+	 9543 8164
12967	0	0	Ki67+	 9545 8306
12968	0	0	Ki67+	 9547 8129
12969	0	0	Ki67+	 9548 8253
12970	0	0	Ki67+	 9549 8210
12971	0	0	Ki67+	 9551 8089
12972	0	0	Ki67+	 9552 8475
12973	0	0	Ki67+	 9553 7906
12974	0	0	Ki67+	 9559 8352
12975	0	0	Ki67+	 9560 8277
12976	0	0	Ki67+	 9561 8237
12977	0	0	Ki67+	 9563 7935
12978	0	0	Ki67+	 9563 8185
12979	0	0	Ki67+	 9566 8045
12980	0	0	Ki67+	 9566 8323
12981	0	0	Ki67+	 9573 8346
12982	0	0	Ki67+	 9574 8493
12983	0	0	Ki67+	 9575 8374
12984	0	0	Ki67+	 9577 8329
12985	0	0	Ki67+	 9578 8074
12986	0	0	Ki67+	 9578 8536
12987	0	0	Ki67+	 9582 8253
12988	0	0	Ki67+	 9586 7927
12989	0	0	Ki67+	 9588 8545
12990	0	0	Ki67+	 9595 8519
12991	0	0	Ki67+	 9595 8561
12992	0	0	Ki67+	 9596 8431
12993	0	0	Ki67+	 9597 8483
12994	0	0	Ki67+	 9598 8200
12995	0	0	Ki67+	 9600 8505
12996	0	0	Ki67+	 9601 8006
12997	0	0	Ki67+	 9601 8589
12998	0	0	Ki67+	 9602 8408
12999	0	0	Ki67+	 9604 8087
13000	0	0	Ki67+	 9606 8529
13001	0	0	Ki67+	 9607 8114
13002	0	0	Ki67+	 9611 8182
13003	0	0	Ki67+	 9612 8036
13004	0	0	Ki67+	 8818 8810
13005	0	0	Ki67+	 8819 8966
13006	0	0	Ki67+	 8819 9096
13007	0	0	Ki67+	 8819 9193
13008	0	0	Ki67+	 8822 9183
13009	0	0	Ki67+	 8829 8664
13010	0	0	Ki67+	 8829 8698
13011	0	0	Ki67+	 8831 8937
13012	0	0	Ki67+	 8833 8830
13013	0	0	Ki67+	 8837 8777
13014	0	0	Ki67+	 8837 8816
13015	0	0	Ki67+	 8839 9260
13016	0	0	Ki67+	 8842 8635
13017	0	0	Ki67+	 8842 8857
13018	0	0	Ki67+	 8843 8703
13019	0	0	Ki67+	 8845 9190
13020	0	0	Ki67+	 8848 8836
13021	0	0	Ki67+	 8851 8604
13022	0	0	Ki67+	 8853 8684
13023	0	0	Ki67+	 8855 8748
13024	0	0	Ki67+	 8856 8660
13025	0	0	Ki67+	 8856 8859
13026	0	0	Ki67+	 8857 9165
13027	0	0	Ki67+	 8862 8690
13028	0	0	Ki67+	 8863 8760
13029	0	0	Ki67+	 8868 9276
13030	0	0	Ki67+	 8869 8791
13031	0	0	Ki67+	 8870 8633
13032	0	0	Ki67+	 8876 9260
13033	0	0	Ki67+	 8878 8765
13034	0	0	Ki67+	 8880 8698
13035	0	0	Ki67+	 8884 8665
13036	0	0	Ki67+	 8884 9153
13037	0	0	Ki67+	 8886 8745
13038	0	0	Ki67+	 8890 8626
13039	0	0	Ki67+	 8893 9204
13040	0	0	Ki67+	 8893 9235
13041	0	0	Ki67+	 8894 8997
13042	0	0	Ki67+	 8897 8737
13043	0	0	Ki67+	 8900 9095
13044	0	0	Ki67+	 8901 8714
13045	0	0	Ki67+	 8902 8683
13046	0	0	Ki67+	 8904 9215
13047	0	0	Ki67+	 8908 9027
13048	0	0	Ki67+	 8908 9066
13049	0	0	Ki67+	 8909 8697
13050	0	0	Ki67+	 8914 8952
13051	0	0	Ki67+	 8918 9119
13052	0	0	Ki67+	 8919 9054
13053	0	0	Ki67+	 8924 9159
13054	0	0	Ki67+	 8927 9339
13055	0	0	Ki67+	 8928 9060
13056	0	0	Ki67+	 8933 9112
13057	0	0	Ki67+	 8937 9245
13058	0	0	Ki67+	 8939 9074
13059	0	0	Ki67+	 8939 9146
13060	0	0	Ki67+	 8942 9098
13061	0	0	Ki67+	 8950 9252
13062	0	0	Ki67+	 8955 9240
13063	0	0	Ki67+	 8961 9116
13064	0	0	Ki67+	 8966 9179
13065	0	0	Ki67+	 8989 9178
13066	0	0	Ki67+	 8989 9206
13067	0	0	Ki67+	 8989 9259
13068	0	0	Ki67+	 8991 8956
13069	0	0	Ki67+	 8997 9283
13070	0	0	Ki67+	 8999 8983
13071	0	0	Ki67+	 9002 9048
13072	0	0	Ki67+	 9009 9241
13073	0	0	Ki67+	 9014 9079
13074	0	0	Ki67+	 9015 8961
13075	0	0	Ki67+	 9018 8926
13076	0	0	Ki67+	 9020 8757
13077	0	0	Ki67+	 9023 9049
13078	0	0	Ki67+	 9023 9267
13079	0	0	Ki67+	 9024 8883
13080	0	0	Ki67+	 9024 9221
13081	0	0	Ki67+	 9025 8995
13082	0	0	Ki67+	 9025 9074
13083	0	0	Ki67+	 9032 8774
13084	0	0	Ki67+	 9032 9022
13085	0	0	Ki67+	 9034 8913
13086	0	0	Ki67+	 9035 8705
13087	0	0	Ki67+	 9035 8827
13088	0	0	Ki67+	 9038 8857
13089	0	0	Ki67+	 9040 9230
13090	0	0	Ki67+	 9044 8692
13091	0	0	Ki67+	 9044 8768
13092	0	0	Ki67+	 9046 8710
13093	0	0	Ki67+	 9046 9107
13094	0	0	Ki67+	 9048 8939
13095	0	0	Ki67+	 9050 8866
13096	0	0	Ki67+	 9053 8676
13097	0	0	Ki67+	 9053 8920
13098	0	0	Ki67+	 9053 9081
13099	0	0	Ki67+	 9053 9278
13100	0	0	Ki67+	 9055 9229
13101	0	0	Ki67+	 9056 8964
13102	0	0	Ki67+	 9057 8722
13103	0	0	Ki67+	 9057 8989
13104	0	0	Ki67+	 9062 9121
13105	0	0	Ki67+	 9064 8828
13106	0	0	Ki67+	 9070 8779
13107	0	0	Ki67+	 9073 8866
13108	0	0	Ki67+	 9073 8914
13109	0	0	Ki67+	 9074 9067
13110	0	0	Ki67+	 9078 9016
13111	0	0	Ki67+	 9079 9132
13112	0	0	Ki67+	 9084 9214
13113	0	0	Ki67+	 9087 9051
13114	0	0	Ki67+	 9088 9092
13115	0	0	Ki67+	 9090 8639
13116	0	0	Ki67+	 9098 8713
13117	0	0	Ki67+	 9098 8810
13118	0	0	Ki67+	 9099 8666
13119	0	0	Ki67+	 9099 9216
13120	0	0	Ki67+	 9103 9122
13121	0	0	Ki67+	 9106 8777
13122	0	0	Ki67+	 9108 8875
13123	0	0	Ki67+	 9109 8893
13124	0	0	Ki67+	 9110 8640
13125	0	0	Ki67+	 9111 8738
13126	0	0	Ki67+	 9112 8844
13127	0	0	Ki67+	 9114 9042
13128	0	0	Ki67+	 9114 9129
13129	0	0	Ki67+	 9119 9206
13130	0	0	Ki67+	 9120 8718
13131	0	0	Ki67+	 9122 8868
13132	0	0	Ki67+	 9123 8905
13133	0	0	Ki67+	 9130 9196
13134	0	0	Ki67+	 9132 8767
13135	0	0	Ki67+	 9134 9126
13136	0	0	Ki67+	 9136 8593
13137	0	0	Ki67+	 9137 8675
13138	0	0	Ki67+	 9139 8806
13139	0	0	Ki67+	 9143 9098
13140	0	0	Ki67+	 9144 9391
13141	0	0	Ki67+	 9149 9193
13142	0	0	Ki67+	 9156 8637
13143	0	0	Ki67+	 9157 8870
13144	0	0	Ki67+	 9159 8758
13145	0	0	Ki67+	 9159 9004
13146	0	0	Ki67+	 9160 8733
13147	0	0	Ki67+	 9161 9065
13148	0	0	Ki67+	 9162 8821
13149	0	0	Ki67+	 9162 9202
13150	0	0	Ki67+	 9163 9134
13151	0	0	Ki67+	 9168 8641
13152	0	0	Ki67+	 9168 8857
13153	0	0	Ki67+	 9169 9192
13154	0	0	Ki67+	 9172 9084
13155	0	0	Ki67+	 9173 8742
13156	0	0	Ki67+	 9174 8909
13157	0	0	Ki67+	 9178 9115
13158	0	0	Ki67+	 9180 8593
13159	0	0	Ki67+	 9181 8789
13160	0	0	Ki67+	 9186 8661
13161	0	0	Ki67+	 9188 8802
13162	0	0	Ki67+	 9189 8891
13163	0	0	Ki67+	 9193 8614
13164	0	0	Ki67+	 9193 9189
13165	0	0	Ki67+	 9197 8839
13166	0	0	Ki67+	 9200 8787
13167	0	0	Ki67+	 9200 8892
13168	0	0	Ki67+	 9203 8599
13169	0	0	Ki67+	 9203 8677
13170	0	0	Ki67+	 9205 8851
13171	0	0	Ki67+	 9205 9031
13172	0	0	Ki67+	 9206 8954
13173	0	0	Ki67+	 9207 8806
13174	0	0	Ki67+	 9210 9124
13175	0	0	Ki67+	 9213 8630
13176	0	0	Ki67+	 9216 8922
13177	0	0	Ki67+	 9220 8830
13178	0	0	Ki67+	 9224 8855
13179	0	0	Ki67+	 9233 8872
13180	0	0	Ki67+	 9233 9125
13181	0	0	Ki67+	 9236 8645
13182	0	0	Ki67+	 9239 8899
13183	0	0	Ki67+	 9239 8932
13184	0	0	Ki67+	 9244 9079
13185	0	0	Ki67+	 9248 8624
13186	0	0	Ki67+	 9248 8655
13187	0	0	Ki67+	 9253 8845
13188	0	0	Ki67+	 9253 8888
13189	0	0	Ki67+	 9254 8877
13190	0	0	Ki67+	 9258 8783
13191	0	0	Ki67+	 9261 9113
13192	0	0	Ki67+	 9264 9275
13193	0	0	Ki67+	 9265 8947
13194	0	0	Ki67+	 9268 8925
13195	0	0	Ki67+	 9271 8836
13196	0	0	Ki67+	 9272 8735
13197	0	0	Ki67+	 9275 9381
13198	0	0	Ki67+	 9280 8866
13199	0	0	Ki67+	 9284 8616
13200	0	0	Ki67+	 9284 8952
13201	0	0	Ki67+	 9285 8674
13202	0	0	Ki67+	 9286 8728
13203	0	0	Ki67+	 9291 8913
13204	0	0	Ki67+	 9296 9041
13205	0	0	Ki67+	 9303 8928
13206	0	0	Ki67+	 9306 8726
13207	0	0	Ki67+	 9309 9198
13208	0	0	Ki67+	 9310 8628
13209	0	0	Ki67+	 9313 8800
13210	0	0	Ki67+	 9318 9027
13211	0	0	Ki67+	 9320 8662
13212	0	0	Ki67+	 9324 8594
13213	0	0	Ki67+	 9327 8622
13214	0	0	Ki67+	 9327 8997
13215	0	0	Ki67+	 9328 8705
13216	0	0	Ki67+	 9333 9375
13217	0	0	Ki67+	 9334 8849
13218	0	0	Ki67+	 9340 8654
13219	0	0	Ki67+	 9345 8639
13220	0	0	Ki67+	 9348 8862
13221	0	0	Ki67+	 9352 8874
13222	0	0	Ki67+	 9359 8851
13223	0	0	Ki67+	 9363 8726
13224	0	0	Ki67+	 9363 8983
13225	0	0	Ki67+	 9364 9093
13226	0	0	Ki67+	 9371 9045
13227	0	0	Ki67+	 9380 8653
13228	0	0	Ki67+	 9381 9103
13229	0	0	Ki67+	 9381 9323
13230	0	0	Ki67+	 9386 8899
13231	0	0	Ki67+	 9387 8957
13232	0	0	Ki67+	 9388 8873
13233	0	0	Ki67+	 9390 8754
13234	0	0	Ki67+	 9392 9012
13235	0	0	Ki67+	 9396 9378
13236	0	0	Ki67+	 9416 9010
13237	0	0	Ki67+	 9421 8802
13238	0	0	Ki67+	 9426 8652
13239	0	0	Ki67+	 9427 9022
13240	0	0	Ki67+	 9430 8637
13241	0	0	Ki67+	 9431 9052
13242	0	0	Ki67+	 9433 8834
13243	0	0	Ki67+	 9437 9375
13244	0	0	Ki67+	 9440 9283
13245	0	0	Ki67+	 9441 8667
13246	0	0	Ki67+	 9446 8807
13247	0	0	Ki67+	 9447 9355
13248	0	0	Ki67+	 9469 9286
13249	0	0	Ki67+	 9475 8938
13250	0	0	Ki67+	 9478 9359
13251	0	0	Ki67+	 9481 9381
13252	0	0	Ki67+	 9483 8654
13253	0	0	Ki67+	 9488 9274
13254	0	0	Ki67+	 9490 8630
13255	0	0	Ki67+	 9493 9041
13256	0	0	Ki67+	 9504 8722
13257	0	0	Ki67+	 9506 8888
13258	0	0	Ki67+	 9507 8861
13259	0	0	Ki67+	 9512 8637
13260	0	0	Ki67+	 9518 8681
13261	0	0	Ki67+	 9518 8998
13262	0	0	Ki67+	 9519 8820
13263	0	0	Ki67+	 9521 8909
13264	0	0	Ki67+	 9522 8799
13265	0	0	Ki67+	 9523 8644
13266	0	0	Ki67+	 9526 8609
13267	0	0	Ki67+	 9526 8893
13268	0	0	Ki67+	 9526 8975
13269	0	0	Ki67+	 9531 8856
13270	0	0	Ki67+	 9532 8928
13271	0	0	Ki67+	 9535 8718
13272	0	0	Ki67+	 9536 8833
13273	0	0	Ki67+	 9541 8634
13274	0	0	Ki67+	 9547 8928
13275	0	0	Ki67+	 9550 8803
13276	0	0	Ki67+	 9550 8979
13277	0	0	Ki67+	 9552 8632
13278	0	0	Ki67+	 9553 8711
13279	0	0	Ki67+	 9558 8604
13280	0	0	Ki67+	 9560 8678
13281	0	0	Ki67+	 9560 8948
13282	0	0	Ki67+	 9561 9322
13283	0	0	Ki67+	 9563 8786
13284	0	0	Ki67+	 9566 8736
13285	0	0	Ki67+	 9570 8666
13286	0	0	Ki67+	 9574 8803
13287	0	0	Ki67+	 9577 8703
13288	0	0	Ki67+	 9579 9266
13289	0	0	Ki67+	 9581 8653
13290	0	0	Ki67+	 9583 8764
13291	0	0	Ki67+	 9590 9315
13292	0	0	Ki67+	 9592 8970
13293	0	0	Ki67+	 9599 8704
13294	0	0	Ki67+	 9604 8723
13295	0	0	Ki67+	 9608 8740
13296	0	0	Ki67+	 9613 8617
13297	0	0	Ki67+	 9614 8728
13298	0	0	Ki67+	 9615 8671
13299	0	0	Ki67+	 9615 9033
13300	0	0	Ki67+	 8819 10183
13301	0	0	Ki67+	 8821 9506
13302	0	0	Ki67+	 8822 9987
13303	0	0	Ki67+	 8824 9735
13304	0	0	Ki67+	 8824 9816
13305	0	0	Ki67+	 8825 9788
13306	0	0	Ki67+	 8829 9908
13307	0	0	Ki67+	 8829 9969
13308	0	0	Ki67+	 8831 10166
13309	0	0	Ki67+	 8832 9547
13310	0	0	Ki67+	 8834 9937
13311	0	0	Ki67+	 8835 9851
13312	0	0	Ki67+	 8836 10115
13313	0	0	Ki67+	 8837 9953
13314	0	0	Ki67+	 8838 9712
13315	0	0	Ki67+	 8842 9917
13316	0	0	Ki67+	 8843 10007
13317	0	0	Ki67+	 8844 9898
13318	0	0	Ki67+	 8845 9860
13319	0	0	Ki67+	 8848 9489
13320	0	0	Ki67+	 8850 9542
13321	0	0	Ki67+	 8851 9722
13322	0	0	Ki67+	 8851 9792
13323	0	0	Ki67+	 8851 10133
13324	0	0	Ki67+	 8852 9992
13325	0	0	Ki67+	 8852 10102
13326	0	0	Ki67+	 8853 9473
13327	0	0	Ki67+	 8856 9520
13328	0	0	Ki67+	 8857 9772
13329	0	0	Ki67+	 8857 9948
13330	0	0	Ki67+	 8859 10188
13331	0	0	Ki67+	 8860 10153
13332	0	0	Ki67+	 8861 9815
13333	0	0	Ki67+	 8861 9848
13334	0	0	Ki67+	 8863 10006
13335	0	0	Ki67+	 8864 9901
13336	0	0	Ki67+	 8865 9980
13337	0	0	Ki67+	 8867 9696
13338	0	0	Ki67+	 8868 9508
13339	0	0	Ki67+	 8870 9766
13340	0	0	Ki67+	 8871 9680
13341	0	0	Ki67+	 8875 9787
13342	0	0	Ki67+	 8875 9878
13343	0	0	Ki67+	 8876 10101
13344	0	0	Ki67+	 8878 10003
13345	0	0	Ki67+	 8879 9727
13346	0	0	Ki67+	 8885 9484
13347	0	0	Ki67+	 8885 10166
13348	0	0	Ki67+	 8886 9842
13349	0	0	Ki67+	 8887 10027
13350	0	0	Ki67+	 8890 9687
13351	0	0	Ki67+	 8890 9764
13352	0	0	Ki67+	 8890 10139
13353	0	0	Ki67+	 8895 9783
13354	0	0	Ki67+	 8896 9714
13355	0	0	Ki67+	 8897 9919
13356	0	0	Ki67+	 8898 10111
13357	0	0	Ki67+	 8901 9842
13358	0	0	Ki67+	 8902 9450
13359	0	0	Ki67+	 8907 9659
13360	0	0	Ki67+	 8912 9826
13361	0	0	Ki67+	 8918 9878
13362	0	0	Ki67+	 8923 9721
13363	0	0	Ki67+	 8926 10022
13364	0	0	Ki67+	 8930 9805
13365	0	0	Ki67+	 8930 9821
13366	0	0	Ki67+	 8933 9448
13367	0	0	Ki67+	 8939 9972
13368	0	0	Ki67+	 8940 9755
13369	0	0	Ki67+	 8941 9671
13370	0	0	Ki67+	 8942 9633
13371	0	0	Ki67+	 8944 9690
13372	0	0	Ki67+	 8946 9930
13373	0	0	Ki67+	 8947 9396
13374	0	0	Ki67+	 8956 10006
13375	0	0	Ki67+	 8959 9764
13376	0	0	Ki67+	 8963 9724
13377	0	0	Ki67+	 8963 9963
13378	0	0	Ki67+	 8969 9653
13379	0	0	Ki67+	 8971 10022
13380	0	0	Ki67+	 8972 9414
13381	0	0	Ki67+	 8977 9755
13382	0	0	Ki67+	 8980 9635
13383	0	0	Ki67+	 8980 9785
13384	0	0	Ki67+	 8983 10004
13385	0	0	Ki67+	 8985 9988
13386	0	0	Ki67+	 8986 9732
13387	0	0	Ki67+	 8988 9626
13388	0	0	Ki67+	 8990 9888
13389	0	0	Ki67+	 8992 9902
13390	0	0	Ki67+	 8993 9939
13391	0	0	Ki67+	 8998 9868
13392	0	0	Ki67+	 9001 9840
13393	0	0	Ki67+	 9001 9896
13394	0	0	Ki67+	 9002 9611
13395	0	0	Ki67+	 9005 9934
13396	0	0	Ki67+	 9005 10051
13397	0	0	Ki67+	 9012 9751
13398	0	0	Ki67+	 9012 9956
13399	0	0	Ki67+	 9014 9991
13400	0	0	Ki67+	 9021 9976
13401	0	0	Ki67+	 9025 9706
13402	0	0	Ki67+	 9025 9730
13403	0	0	Ki67+	 9028 9746
13404	0	0	Ki67+	 9032 9835
13405	0	0	Ki67+	 9034 9875
13406	0	0	Ki67+	 9046 9839
13407	0	0	Ki67+	 9047 9820
13408	0	0	Ki67+	 9048 9921
13409	0	0	Ki67+	 9049 9670
13410	0	0	Ki67+	 9050 9618
13411	0	0	Ki67+	 9052 9702
13412	0	0	Ki67+	 9055 9900
13413	0	0	Ki67+	 9055 10190
13414	0	0	Ki67+	 9056 9870
13415	0	0	Ki67+	 9056 10173
13416	0	0	Ki67+	 9058 9804
13417	0	0	Ki67+	 9064 9885
13418	0	0	Ki67+	 9068 10138
13419	0	0	Ki67+	 9069 9969
13420	0	0	Ki67+	 9070 9710
13421	0	0	Ki67+	 9072 9612
13422	0	0	Ki67+	 9073 10103
13423	0	0	Ki67+	 9074 9769
13424	0	0	Ki67+	 9075 9664
13425	0	0	Ki67+	 9078 9854
13426	0	0	Ki67+	 9079 9936
13427	0	0	Ki67+	 9081 9545
13428	0	0	Ki67+	 9087 9559
13429	0	0	Ki67+	 9088 9744
13430	0	0	Ki67+	 9090 10112
13431	0	0	Ki67+	 9091 9973
13432	0	0	Ki67+	 9092 9817
13433	0	0	Ki67+	 9092 10083
13434	0	0	Ki67+	 9092 10182
13435	0	0	Ki67+	 9094 9646
13436	0	0	Ki67+	 9096 9786
13437	0	0	Ki67+	 9098 9628
13438	0	0	Ki67+	 9101 9838
13439	0	0	Ki67+	 9107 9778
13440	0	0	Ki67+	 9107 9937
13441	0	0	Ki67+	 9107 10086
13442	0	0	Ki67+	 9107 10159
13443	0	0	Ki67+	 9112 9735
13444	0	0	Ki67+	 9112 9971
13445	0	0	Ki67+	 9114 9613
13446	0	0	Ki67+	 9114 10053
13447	0	0	Ki67+	 9119 9715
13448	0	0	Ki67+	 9125 9577
13449	0	0	Ki67+	 9126 10114
13450	0	0	Ki67+	 9132 9777
13451	0	0	Ki67+	 9132 9911
13452	0	0	Ki67+	 9133 9630
13453	0	0	Ki67+	 9134 10073
13454	0	0	Ki67+	 9138 10043
13455	0	0	Ki67+	 9140 9540
13456	0	0	Ki67+	 9140 10102
13457	0	0	Ki67+	 9141 9746
13458	0	0	Ki67+	 9142 9660
13459	0	0	Ki67+	 9142 9707
13460	0	0	Ki67+	 9143 9961
13461	0	0	Ki67+	 9146 9840
13462	0	0	Ki67+	 9146 9890
13463	0	0	Ki67+	 9149 9509
13464	0	0	Ki67+	 9160 10096
13465	0	0	Ki67+	 9161 10067
13466	0	0	Ki67+	 9163 9637
13467	0	0	Ki67+	 9167 9433
13468	0	0	Ki67+	 9168 9819
13469	0	0	Ki67+	 9170 9923
13470	0	0	Ki67+	 9170 10166
13471	0	0	Ki67+	 9172 9397
13472	0	0	Ki67+	 9173 9882
13473	0	0	Ki67+	 9177 9625
13474	0	0	Ki67+	 9177 10026
13475	0	0	Ki67+	 9179 9778
13476	0	0	Ki67+	 9182 9805
13477	0	0	Ki67+	 9182 9959
13478	0	0	Ki67+	 9184 9894
13479	0	0	Ki67+	 9186 10098
13480	0	0	Ki67+	 9188 9836
13481	0	0	Ki67+	 9194 10122
13482	0	0	Ki67+	 9195 9778
13483	0	0	Ki67+	 9196 9946
13484	0	0	Ki67+	 9199 9863
13485	0	0	Ki67+	 9205 9558
13486	0	0	Ki67+	 9206 10048
13487	0	0	Ki67+	 9207 9728
13488	0	0	Ki67+	 9208 9674
13489	0	0	Ki67+	 9211 9597
13490	0	0	Ki67+	 9211 9923
13491	0	0	Ki67+	 9211 10082
13492	0	0	Ki67+	 9212 9694
13493	0	0	Ki67+	 9212 9831
13494	0	0	Ki67+	 9214 9519
13495	0	0	Ki67+	 9214 9886
13496	0	0	Ki67+	 9216 9808
13497	0	0	Ki67+	 9219 9652
13498	0	0	Ki67+	 9221 9446
13499	0	0	Ki67+	 9221 9870
13500	0	0	Ki67+	 9223 10018
13501	0	0	Ki67+	 9224 9933
13502	0	0	Ki67+	 9226 9484
13503	0	0	Ki67+	 9227 10041
13504	0	0	Ki67+	 9234 9670
13505	0	0	Ki67+	 9236 9517
13506	0	0	Ki67+	 9237 9617
13507	0	0	Ki67+	 9243 9872
13508	0	0	Ki67+	 9243 10010
13509	0	0	Ki67+	 9244 9891
13510	0	0	Ki67+	 9246 9655
13511	0	0	Ki67+	 9246 9800
13512	0	0	Ki67+	 9246 10170
13513	0	0	Ki67+	 9252 9552
13514	0	0	Ki67+	 9254 9744
13515	0	0	Ki67+	 9255 9715
13516	0	0	Ki67+	 9257 9833
13517	0	0	Ki67+	 9258 9924
13518	0	0	Ki67+	 9259 9775
13519	0	0	Ki67+	 9260 9681
13520	0	0	Ki67+	 9262 9423
13521	0	0	Ki67+	 9266 9531
13522	0	0	Ki67+	 9266 10028
13523	0	0	Ki67+	 9269 9701
13524	0	0	Ki67+	 9272 10191
13525	0	0	Ki67+	 9276 9883
13526	0	0	Ki67+	 9277 9502
13527	0	0	Ki67+	 9277 9549
13528	0	0	Ki67+	 9277 9813
13529	0	0	Ki67+	 9277 10166
13530	0	0	Ki67+	 9278 9998
13531	0	0	Ki67+	 9279 9854
13532	0	0	Ki67+	 9281 9920
13533	0	0	Ki67+	 9288 9526
13534	0	0	Ki67+	 9289 9746
13535	0	0	Ki67+	 9292 10100
13536	0	0	Ki67+	 9295 10014
13537	0	0	Ki67+	 9302 9543
13538	0	0	Ki67+	 9302 10136
13539	0	0	Ki67+	 9304 9607
13540	0	0	Ki67+	 9305 9806
13541	0	0	Ki67+	 9308 10159
13542	0	0	Ki67+	 9309 9483
13543	0	0	Ki67+	 9309 9887
13544	0	0	Ki67+	 9310 9844
13545	0	0	Ki67+	 9311 10185
13546	0	0	Ki67+	 9312 10001
13547	0	0	Ki67+	 9316 9921
13548	0	0	Ki67+	 9317 9907
13549	0	0	Ki67+	 9318 9576
13550	0	0	Ki67+	 9319 10073
13551	0	0	Ki67+	 9321 9451
13552	0	0	Ki67+	 9327 10137
13553	0	0	Ki67+	 9328 9970
13554	0	0	Ki67+	 9331 9928
13555	0	0	Ki67+	 9331 10105
13556	0	0	Ki67+	 9335 9525
13557	0	0	Ki67+	 9339 9493
13558	0	0	Ki67+	 9339 10003
13559	0	0	Ki67+	 9340 9433
13560	0	0	Ki67+	 9343 9555
13561	0	0	Ki67+	 9344 10067
13562	0	0	Ki67+	 9347 9442
13563	0	0	Ki67+	 9347 9838
13564	0	0	Ki67+	 9350 9583
13565	0	0	Ki67+	 9351 10091
13566	0	0	Ki67+	 9352 9417
13567	0	0	Ki67+	 9353 9895
13568	0	0	Ki67+	 9355 10133
13569	0	0	Ki67+	 9358 9509
13570	0	0	Ki67+	 9359 9868
13571	0	0	Ki67+	 9369 9576
13572	0	0	Ki67+	 9369 9916
13573	0	0	Ki67+	 9373 10053
13574	0	0	Ki67+	 9378 9446
13575	0	0	Ki67+	 9380 9578
13576	0	0	Ki67+	 9383 9842
13577	0	0	Ki67+	 9384 9433
13578	0	0	Ki67+	 9384 10022
13579	0	0	Ki67+	 9387 9492
13580	0	0	Ki67+	 9387 9897
13581	0	0	Ki67+	 9388 9403
13582	0	0	Ki67+	 9395 9442
13583	0	0	Ki67+	 9401 9931
13584	0	0	Ki67+	 9401 10062
13585	0	0	Ki67+	 9406 9415
13586	0	0	Ki67+	 9406 9551
13587	0	0	Ki67+	 9407 9607
13588	0	0	Ki67+	 9409 9816
13589	0	0	Ki67+	 9413 9857
13590	0	0	Ki67+	 9414 9906
13591	0	0	Ki67+	 9423 9644
13592	0	0	Ki67+	 9424 9939
13593	0	0	Ki67+	 9426 9614
13594	0	0	Ki67+	 9437 9845
13595	0	0	Ki67+	 9438 9889
13596	0	0	Ki67+	 9439 9459
13597	0	0	Ki67+	 9441 9922
13598	0	0	Ki67+	 9446 9875
13599	0	0	Ki67+	 9451 9626
13600	0	0	Ki67+	 9454 9590
13601	0	0	Ki67+	 9458 9408
13602	0	0	Ki67+	 9459 9923
13603	0	0	Ki67+	 9463 9575
13604	0	0	Ki67+	 9468 9938
13605	0	0	Ki67+	 9473 9583
13606	0	0	Ki67+	 9473 9922
13607	0	0	Ki67+	 9474 9959
13608	0	0	Ki67+	 9477 9633
13609	0	0	Ki67+	 9480 9871
13610	0	0	Ki67+	 9485 9402
13611	0	0	Ki67+	 9487 9596
13612	0	0	Ki67+	 9491 9915
13613	0	0	Ki67+	 9494 9570
13614	0	0	Ki67+	 9495 9396
13615	0	0	Ki67+	 9495 9625
13616	0	0	Ki67+	 9502 9855
13617	0	0	Ki67+	 9503 10181
13618	0	0	Ki67+	 9504 9662
13619	0	0	Ki67+	 9508 9973
13620	0	0	Ki67+	 9509 9924
13621	0	0	Ki67+	 9511 10138
13622	0	0	Ki67+	 9512 9591
13623	0	0	Ki67+	 9518 10156
13624	0	0	Ki67+	 9520 9693
13625	0	0	Ki67+	 9522 9461
13626	0	0	Ki67+	 9522 9965
13627	0	0	Ki67+	 9525 9560
13628	0	0	Ki67+	 9527 9620
13629	0	0	Ki67+	 9534 9657
13630	0	0	Ki67+	 9535 9707
13631	0	0	Ki67+	 9537 9912
13632	0	0	Ki67+	 9538 10185
13633	0	0	Ki67+	 9540 10138
13634	0	0	Ki67+	 9542 9590
13635	0	0	Ki67+	 9543 9626
13636	0	0	Ki67+	 9545 10126
13637	0	0	Ki67+	 9547 9668
13638	0	0	Ki67+	 9550 9756
13639	0	0	Ki67+	 9552 10155
13640	0	0	Ki67+	 9554 9964
13641	0	0	Ki67+	 9558 9793
13642	0	0	Ki67+	 9560 9711
13643	0	0	Ki67+	 9561 9600
13644	0	0	Ki67+	 9561 9951
13645	0	0	Ki67+	 9561 10167
13646	0	0	Ki67+	 9565 9920
13647	0	0	Ki67+	 9565 10107
13648	0	0	Ki67+	 9567 9628
13649	0	0	Ki67+	 9567 9679
13650	0	0	Ki67+	 9571 9804
13651	0	0	Ki67+	 9577 9633
13652	0	0	Ki67+	 9577 9976
13653	0	0	Ki67+	 9586 9794
13654	0	0	Ki67+	 9587 9516
13655	0	0	Ki67+	 9587 10128
13656	0	0	Ki67+	 9589 9654
13657	0	0	Ki67+	 9591 9734
13658	0	0	Ki67+	 9591 10176
13659	0	0	Ki67+	 9592 9458
13660	0	0	Ki67+	 9595 9528
13661	0	0	Ki67+	 9595 10107
13662	0	0	Ki67+	 9596 10148
13663	0	0	Ki67+	 9599 9688
13664	0	0	Ki67+	 9599 9971
13665	0	0	Ki67+	 9601 9944
13666	0	0	Ki67+	 9603 9502
13667	0	0	Ki67+	 9605 9762
13668	0	0	Ki67+	 9607 9818
13669	0	0	Ki67+	 9614 10171
13670	0	0	Ki67+	 9615 9795
13671	0	0	Ki67+	 9615 9849
13672	0	0	Ki67+	 8820 10638
13673	0	0	Ki67+	 8822 10221
13674	0	0	Ki67+	 8823 10427
13675	0	0	Ki67+	 8829 10565
13676	0	0	Ki67+	 8833 10522
13677	0	0	Ki67+	 8837 10444
13678	0	0	Ki67+	 8841 10587
13679	0	0	Ki67+	 8842 10671
13680	0	0	Ki67+	 8843 10410
13681	0	0	Ki67+	 8843 10630
13682	0	0	Ki67+	 8844 10482
13683	0	0	Ki67+	 8846 10211
13684	0	0	Ki67+	 8846 10455
13685	0	0	Ki67+	 8847 10707
13686	0	0	Ki67+	 8848 10647
13687	0	0	Ki67+	 8859 10451
13688	0	0	Ki67+	 8859 10471
13689	0	0	Ki67+	 8861 10658
13690	0	0	Ki67+	 8863 10552
13691	0	0	Ki67+	 8863 10623
13692	0	0	Ki67+	 8864 10607
13693	0	0	Ki67+	 8864 10707
13694	0	0	Ki67+	 8875 10609
13695	0	0	Ki67+	 8878 10399
13696	0	0	Ki67+	 8887 10498
13697	0	0	Ki67+	 8888 10433
13698	0	0	Ki67+	 8893 10371
13699	0	0	Ki67+	 8893 10707
13700	0	0	Ki67+	 8895 10844
13701	0	0	Ki67+	 8897 10565
13702	0	0	Ki67+	 8900 10636
13703	0	0	Ki67+	 8902 10649
13704	0	0	Ki67+	 8910 10407
13705	0	0	Ki67+	 8910 10594
13706	0	0	Ki67+	 8911 10487
13707	0	0	Ki67+	 8912 10380
13708	0	0	Ki67+	 8912 10428
13709	0	0	Ki67+	 8922 10350
13710	0	0	Ki67+	 8925 10376
13711	0	0	Ki67+	 8928 10474
13712	0	0	Ki67+	 8936 10394
13713	0	0	Ki67+	 8942 10690
13714	0	0	Ki67+	 8945 10317
13715	0	0	Ki67+	 8945 10855
13716	0	0	Ki67+	 8946 10454
13717	0	0	Ki67+	 8950 10339
13718	0	0	Ki67+	 8950 10838
13719	0	0	Ki67+	 8954 10423
13720	0	0	Ki67+	 8957 10691
13721	0	0	Ki67+	 8968 10312
13722	0	0	Ki67+	 8971 10675
13723	0	0	Ki67+	 8974 10413
13724	0	0	Ki67+	 8974 10647
13725	0	0	Ki67+	 8975 10567
13726	0	0	Ki67+	 8978 10383
13727	0	0	Ki67+	 8979 10321
13728	0	0	Ki67+	 8982 10353
13729	0	0	Ki67+	 8982 10862
13730	0	0	Ki67+	 8986 10656
13731	0	0	Ki67+	 8993 10541
13732	0	0	Ki67+	 9001 10320
13733	0	0	Ki67+	 9001 10613
13734	0	0	Ki67+	 9013 10566
13735	0	0	Ki67+	 9014 10325
13736	0	0	Ki67+	 9021 10625
13737	0	0	Ki67+	 9023 10483
13738	0	0	Ki67+	 9024 10506
13739	0	0	Ki67+	 9025 10590
13740	0	0	Ki67+	 9026 10544
13741	0	0	Ki67+	 9027 10380
13742	0	0	Ki67+	 9033 10632
13743	0	0	Ki67+	 9035 10467
13744	0	0	Ki67+	 9036 10448
13745	0	0	Ki67+	 9039 10595
13746	0	0	Ki67+	 9041 10523
13747	0	0	Ki67+	 9042 10538
13748	0	0	Ki67+	 9044 10347
13749	0	0	Ki67+	 9048 10779
13750	0	0	Ki67+	 9053 10497
13751	0	0	Ki67+	 9054 10194
13752	0	0	Ki67+	 9054 10364
13753	0	0	Ki67+	 9054 10397
13754	0	0	Ki67+	 9054 10417
13755	0	0	Ki67+	 9055 10445
13756	0	0	Ki67+	 9055 10752
13757	0	0	Ki67+	 9057 10547
13758	0	0	Ki67+	 9062 10225
13759	0	0	Ki67+	 9069 10456
13760	0	0	Ki67+	 9072 10391
13761	0	0	Ki67+	 9076 10250
13762	0	0	Ki67+	 9078 10219
13763	0	0	Ki67+	 9083 10509
13764	0	0	Ki67+	 9084 10536
13765	0	0	Ki67+	 9088 10431
13766	0	0	Ki67+	 9088 10475
13767	0	0	Ki67+	 9091 10262
13768	0	0	Ki67+	 9092 10692
13769	0	0	Ki67+	 9095 10325
13770	0	0	Ki67+	 9095 10792
13771	0	0	Ki67+	 9098 10226
13772	0	0	Ki67+	 9102 10297
13773	0	0	Ki67+	 9102 10481
13774	0	0	Ki67+	 9104 10253
13775	0	0	Ki67+	 9104 10830
13776	0	0	Ki67+	 9118 10209
13777	0	0	Ki67+	 9120 10264
13778	0	0	Ki67+	 9120 10294
13779	0	0	Ki67+	 9121 10737
13780	0	0	Ki67+	 9133 10358
13781	0	0	Ki67+	 9138 10340
13782	0	0	Ki67+	 9139 10232
13783	0	0	Ki67+	 9139 10673
13784	0	0	Ki67+	 9141 10262
13785	0	0	Ki67+	 9142 10296
13786	0	0	Ki67+	 9149 10843
13787	0	0	Ki67+	 9152 10488
13788	0	0	Ki67+	 9155 10221
13789	0	0	Ki67+	 9156 10284
13790	0	0	Ki67+	 9156 10344
13791	0	0	Ki67+	 9165 10972
13792	0	0	Ki67+	 9166 10857
13793	0	0	Ki67+	 9173 10319
13794	0	0	Ki67+	 9175 10728
13795	0	0	Ki67+	 9178 10679
13796	0	0	Ki67+	 9180 10788
13797	0	0	Ki67+	 9186 10943
13798	0	0	Ki67+	 9187 10814
13799	0	0	Ki67+	 9190 10373
13800	0	0	Ki67+	 9192 10839
13801	0	0	Ki67+	 9193 10348
13802	0	0	Ki67+	 9193 10768
13803	0	0	Ki67+	 9195 10931
13804	0	0	Ki67+	 9206 10654
13805	0	0	Ki67+	 9209 10789
13806	0	0	Ki67+	 9211 10915
13807	0	0	Ki67+	 9220 10374
13808	0	0	Ki67+	 9220 10826
13809	0	0	Ki67+	 9223 10906
13810	0	0	Ki67+	 9227 10655
13811	0	0	Ki67+	 9228 10291
13812	0	0	Ki67+	 9232 10200
13813	0	0	Ki67+	 9233 10361
13814	0	0	Ki67+	 9240 10923
13815	0	0	Ki67+	 9241 10755
13816	0	0	Ki67+	 9243 10822
13817	0	0	Ki67+	 9255 10219
13818	0	0	Ki67+	 9258 10886
13819	0	0	Ki67+	 9260 10796
13820	0	0	Ki67+	 9261 10193
13821	0	0	Ki67+	 9263 10785
13822	0	0	Ki67+	 9266 10341
13823	0	0	Ki67+	 9267 10655
13824	0	0	Ki67+	 9267 10833
13825	0	0	Ki67+	 9271 10253
13826	0	0	Ki67+	 9272 10310
13827	0	0	Ki67+	 9272 10949
13828	0	0	Ki67+	 9276 10985
13829	0	0	Ki67+	 9277 10279
13830	0	0	Ki67+	 9279 10229
13831	0	0	Ki67+	 9279 10759
13832	0	0	Ki67+	 9290 10891
13833	0	0	Ki67+	 9292 10260
13834	0	0	Ki67+	 9293 10802
13835	0	0	Ki67+	 9294 10327
13836	0	0	Ki67+	 9295 10283
13837	0	0	Ki67+	 9295 10909
13838	0	0	Ki67+	 9305 10212
13839	0	0	Ki67+	 9311 10246
13840	0	0	Ki67+	 9314 10900
13841	0	0	Ki67+	 9314 10939
13842	0	0	Ki67+	 9318 10202
13843	0	0	Ki67+	 9328 10970
13844	0	0	Ki67+	 9330 10952
13845	0	0	Ki67+	 9342 10843
13846	0	0	Ki67+	 9351 10534
13847	0	0	Ki67+	 9351 10939
13848	0	0	Ki67+	 9366 10764
13849	0	0	Ki67+	 9369 10707
13850	0	0	Ki67+	 9371 10690
13851	0	0	Ki67+	 9376 10834
13852	0	0	Ki67+	 9378 10665
13853	0	0	Ki67+	 9379 10932
13854	0	0	Ki67+	 9381 10869
13855	0	0	Ki67+	 9390 10958
13856	0	0	Ki67+	 9424 10647
13857	0	0	Ki67+	 9442 10910
13858	0	0	Ki67+	 9450 10984
13859	0	0	Ki67+	 9454 10256
13860	0	0	Ki67+	 9456 10280
13861	0	0	Ki67+	 9459 10234
13862	0	0	Ki67+	 9460 10991
13863	0	0	Ki67+	 9464 10296
13864	0	0	Ki67+	 9467 10264
13865	0	0	Ki67+	 9468 10901
13866	0	0	Ki67+	 9472 10220
13867	0	0	Ki67+	 9473 10324
13868	0	0	Ki67+	 9478 10276
13869	0	0	Ki67+	 9482 10265
13870	0	0	Ki67+	 9488 10834
13871	0	0	Ki67+	 9492 10240
13872	0	0	Ki67+	 9493 10327
13873	0	0	Ki67+	 9496 10212
13874	0	0	Ki67+	 9499 10346
13875	0	0	Ki67+	 9499 10879
13876	0	0	Ki67+	 9500 10979
13877	0	0	Ki67+	 9506 10295
13878	0	0	Ki67+	 9509 10819
13879	0	0	Ki67+	 9512 10272
13880	0	0	Ki67+	 9516 10325
13881	0	0	Ki67+	 9518 10217
13882	0	0	Ki67+	 9522 10250
13883	0	0	Ki67+	 9524 10357
13884	0	0	Ki67+	 9524 10812
13885	0	0	Ki67+	 9525 10906
13886	0	0	Ki67+	 9539 10909
13887	0	0	Ki67+	 9542 10213
13888	0	0	Ki67+	 9544 10881
13889	0	0	Ki67+	 9550 10270
13890	0	0	Ki67+	 9555 10365
13891	0	0	Ki67+	 9557 10246
13892	0	0	Ki67+	 9559 10301
13893	0	0	Ki67+	 9571 10210
13894	0	0	Ki67+	 9577 10372
13895	0	0	Ki67+	 9585 10239
13896	0	0	Ki67+	 9590 10270
13897	0	0	Ki67+	 9592 10357
13898	0	0	Ki67+	 9595 10203
13899	0	0	Ki67+	 9595 10876
13900	0	0	Ki67+	 9602 10376
13901	0	0	Ki67+	 9612 10362
13902	0	0	Ki67+	 8848 11226
13903	0	0	Ki67+	 8865 11244
13904	0	0	Ki67+	 8871 11381
13905	0	0	Ki67+	 8873 11632
13906	0	0	Ki67+	 8876 11410
13907	0	0	Ki67+	 8893 11339
13908	0	0	Ki67+	 8896 11358
13909	0	0	Ki67+	 8897 11400
13910	0	0	Ki67+	 8901 11434
13911	0	0	Ki67+	 8905 11447
13912	0	0	Ki67+	 8906 11324
13913	0	0	Ki67+	 8921 11446
13914	0	0	Ki67+	 8924 11406
13915	0	0	Ki67+	 8926 11313
13916	0	0	Ki67+	 8932 11435
13917	0	0	Ki67+	 8933 11341
13918	0	0	Ki67+	 8953 11317
13919	0	0	Ki67+	 8957 10999
13920	0	0	Ki67+	 8959 11440
13921	0	0	Ki67+	 8961 11422
13922	0	0	Ki67+	 8977 11343
13923	0	0	Ki67+	 8977 11450
13924	0	0	Ki67+	 8984 11365
13925	0	0	Ki67+	 8985 11303
13926	0	0	Ki67+	 8991 11438
13927	0	0	Ki67+	 8993 11319
13928	0	0	Ki67+	 9000 11304
13929	0	0	Ki67+	 9002 11405
13930	0	0	Ki67+	 9003 11281
13931	0	0	Ki67+	 9017 11263
13932	0	0	Ki67+	 9026 11331
13933	0	0	Ki67+	 9028 11288
13934	0	0	Ki67+	 9032 11097
13935	0	0	Ki67+	 9039 11183
13936	0	0	Ki67+	 9039 11245
13937	0	0	Ki67+	 9047 11172
13938	0	0	Ki67+	 9069 11093
13939	0	0	Ki67+	 9074 11146
13940	0	0	Ki67+	 9080 11125
13941	0	0	Ki67+	 9081 11299
13942	0	0	Ki67+	 9085 11395
13943	0	0	Ki67+	 9086 11045
13944	0	0	Ki67+	 9092 11176
13945	0	0	Ki67+	 9094 11085
13946	0	0	Ki67+	 9099 11119
13947	0	0	Ki67+	 9107 11059
13948	0	0	Ki67+	 9107 11149
13949	0	0	Ki67+	 9116 11120
13950	0	0	Ki67+	 9122 11090
13951	0	0	Ki67+	 9129 11001
13952	0	0	Ki67+	 9131 11437
13953	0	0	Ki67+	 9140 11158
13954	0	0	Ki67+	 9142 11104
13955	0	0	Ki67+	 9149 11424
13956	0	0	Ki67+	 9155 11410
13957	0	0	Ki67+	 9156 11305
13958	0	0	Ki67+	 9165 11170
13959	0	0	Ki67+	 9166 11108
13960	0	0	Ki67+	 9168 11048
13961	0	0	Ki67+	 9172 11277
13962	0	0	Ki67+	 9173 11084
13963	0	0	Ki67+	 9175 11375
13964	0	0	Ki67+	 9186 11041
13965	0	0	Ki67+	 9190 11229
13966	0	0	Ki67+	 9192 11405
13967	0	0	Ki67+	 9197 11364
13968	0	0	Ki67+	 9209 11219
13969	0	0	Ki67+	 9211 11299
13970	0	0	Ki67+	 9219 11322
13971	0	0	Ki67+	 9222 11122
13972	0	0	Ki67+	 9224 11094
13973	0	0	Ki67+	 9229 11651
13974	0	0	Ki67+	 9230 11678
13975	0	0	Ki67+	 9248 11114
13976	0	0	Ki67+	 9254 11660
13977	0	0	Ki67+	 9255 11694
13978	0	0	Ki67+	 9256 11212
13979	0	0	Ki67+	 9259 11318
13980	0	0	Ki67+	 9262 11630
13981	0	0	Ki67+	 9262 11675
13982	0	0	Ki67+	 9268 11707
13983	0	0	Ki67+	 9277 11641
13984	0	0	Ki67+	 9282 11582
13985	0	0	Ki67+	 9288 11619
13986	0	0	Ki67+	 9288 11717
13987	0	0	Ki67+	 9297 11557
13988	0	0	Ki67+	 9298 11652
13989	0	0	Ki67+	 9303 11575
13990	0	0	Ki67+	 9303 11634
13991	0	0	Ki67+	 9304 11678
13992	0	0	Ki67+	 9312 11727
13993	0	0	Ki67+	 9316 11560
13994	0	0	Ki67+	 9319 11592
13995	0	0	Ki67+	 9322 11712
13996	0	0	Ki67+	 9327 11659
13997	0	0	Ki67+	 9331 11624
13998	0	0	Ki67+	 9332 11003
13999	0	0	Ki67+	 9333 11540
14000	0	0	Ki67+	 9337 11020
14001	0	0	Ki67+	 9340 11602
14002	0	0	Ki67+	 9340 11737
14003	0	0	Ki67+	 9341 11689
14004	0	0	Ki67+	 9347 11536
14005	0	0	Ki67+	 9348 11644
14006	0	0	Ki67+	 9350 11746
14007	0	0	Ki67+	 9353 11509
14008	0	0	Ki67+	 9356 11044
14009	0	0	Ki67+	 9360 11006
14010	0	0	Ki67+	 9361 11656
14011	0	0	Ki67+	 9362 11609
14012	0	0	Ki67+	 9368 11680
14013	0	0	Ki67+	 9373 11631
14014	0	0	Ki67+	 9373 11655
14015	0	0	Ki67+	 9377 11508
14016	0	0	Ki67+	 9380 11483
14017	0	0	Ki67+	 9386 11759
14018	0	0	Ki67+	 9392 11688
14019	0	0	Ki67+	 9395 11574
14020	0	0	Ki67+	 9397 11639
14021	0	0	Ki67+	 9400 11660
14022	0	0	Ki67+	 9402 11488
14023	0	0	Ki67+	 9403 11624
14024	0	0	Ki67+	 9409 11587
14025	0	0	Ki67+	 9411 11660
14026	0	0	Ki67+	 9415 11463
14027	0	0	Ki67+	 9416 11532
14028	0	0	Ki67+	 9417 11080
14029	0	0	Ki67+	 9417 11096
14030	0	0	Ki67+	 9420 11504
14031	0	0	Ki67+	 9420 11592
14032	0	0	Ki67+	 9426 11054
14033	0	0	Ki67+	 9428 11519
14034	0	0	Ki67+	 9428 11665
14035	0	0	Ki67+	 9429 11476
14036	0	0	Ki67+	 9441 11064
14037	0	0	Ki67+	 9445 11538
14038	0	0	Ki67+	 9447 11427
14039	0	0	Ki67+	 9448 11637
14040	0	0	Ki67+	 9450 11567
14041	0	0	Ki67+	 9452 11497
14042	0	0	Ki67+	 9453 11592
14043	0	0	Ki67+	 9456 11607
14044	0	0	Ki67+	 9460 11027
14045	0	0	Ki67+	 9463 11765
14046	0	0	Ki67+	 9466 11438
14047	0	0	Ki67+	 9467 11008
14048	0	0	Ki67+	 9470 11376
14049	0	0	Ki67+	 9470 11548
14050	0	0	Ki67+	 9473 11596
14051	0	0	Ki67+	 9474 11216
14052	0	0	Ki67+	 9474 11641
14053	0	0	Ki67+	 9475 11526
14054	0	0	Ki67+	 9479 11411
14055	0	0	Ki67+	 9486 11592
14056	0	0	Ki67+	 9487 11764
14057	0	0	Ki67+	 9493 11568
14058	0	0	Ki67+	 9493 11628
14059	0	0	Ki67+	 9503 11406
14060	0	0	Ki67+	 9505 11436
14061	0	0	Ki67+	 9508 11548
14062	0	0	Ki67+	 9510 11164
14063	0	0	Ki67+	 9521 11463
14064	0	0	Ki67+	 9522 11600
14065	0	0	Ki67+	 9524 11522
14066	0	0	Ki67+	 9531 11237
14067	0	0	Ki67+	 9531 11575
14068	0	0	Ki67+	 9534 11412
14069	0	0	Ki67+	 9536 11770
14070	0	0	Ki67+	 9542 11449
14071	0	0	Ki67+	 9543 11389
14072	0	0	Ki67+	 9544 11371
14073	0	0	Ki67+	 9547 11499
14074	0	0	Ki67+	 9547 11754
14075	0	0	Ki67+	 9549 11765
14076	0	0	Ki67+	 9557 11440
14077	0	0	Ki67+	 9557 11565
14078	0	0	Ki67+	 9559 11406
14079	0	0	Ki67+	 9563 11550
14080	0	0	Ki67+	 9566 11367
14081	0	0	Ki67+	 9571 11379
14082	0	0	Ki67+	 9573 11418
14083	0	0	Ki67+	 9580 11590
14084	0	0	Ki67+	 9585 11345
14085	0	0	Ki67+	 9593 11323
14086	0	0	Ki67+	 9593 11563
14087	0	0	Ki67+	 9602 11588
14088	0	0	Ki67+	 9605 11383
14089	0	0	Ki67+	 9605 11467
14090	0	0	Ki67+	 9605 11616
14091	0	0	Ki67+	 9609 11186
14092	0	0	Ki67+	 9609 11354
14093	0	0	Ki67+	 9611 11560
14094	0	0	Ki67+	 9613 11773
14095	0	0	Ki67+	 8819 11900
14096	0	0	Ki67+	 8820 12014
14097	0	0	Ki67+	 8821 11949
14098	0	0	Ki67+	 8829 11990
14099	0	0	Ki67+	 8838 12500
14100	0	0	Ki67+	 8847 11960
14101	0	0	Ki67+	 8850 12399
14102	0	0	Ki67+	 8851 11912
14103	0	0	Ki67+	 8853 12036
14104	0	0	Ki67+	 8873 11994
14105	0	0	Ki67+	 8884 11924
14106	0	0	Ki67+	 8886 11939
14107	0	0	Ki67+	 8890 12516
14108	0	0	Ki67+	 8907 12580
14109	0	0	Ki67+	 8909 12486
14110	0	0	Ki67+	 8910 12457
14111	0	0	Ki67+	 8925 12469
14112	0	0	Ki67+	 8931 12516
14113	0	0	Ki67+	 8935 12482
14114	0	0	Ki67+	 8954 12428
14115	0	0	Ki67+	 8960 12466
14116	0	0	Ki67+	 8978 12436
14117	0	0	Ki67+	 8994 12555
14118	0	0	Ki67+	 9006 12421
14119	0	0	Ki67+	 9015 12374
14120	0	0	Ki67+	 9016 12394
14121	0	0	Ki67+	 9016 12547
14122	0	0	Ki67+	 9024 12260
14123	0	0	Ki67+	 9039 12516
14124	0	0	Ki67+	 9040 12357
14125	0	0	Ki67+	 9061 12495
14126	0	0	Ki67+	 9063 12365
14127	0	0	Ki67+	 9070 12227
14128	0	0	Ki67+	 9081 12488
14129	0	0	Ki67+	 9083 12465
14130	0	0	Ki67+	 9090 12441
14131	0	0	Ki67+	 9094 12364
14132	0	0	Ki67+	 9102 11997
14133	0	0	Ki67+	 9111 12225
14134	0	0	Ki67+	 9112 12471
14135	0	0	Ki67+	 9123 12232
14136	0	0	Ki67+	 9123 12360
14137	0	0	Ki67+	 9147 12289
14138	0	0	Ki67+	 9147 12353
14139	0	0	Ki67+	 9168 12255
14140	0	0	Ki67+	 9173 11971
14141	0	0	Ki67+	 9173 12007
14142	0	0	Ki67+	 9174 12350
14143	0	0	Ki67+	 9185 12028
14144	0	0	Ki67+	 9185 12261
14145	0	0	Ki67+	 9197 12307
14146	0	0	Ki67+	 9202 12274
14147	0	0	Ki67+	 9204 11980
14148	0	0	Ki67+	 9207 11950
14149	0	0	Ki67+	 9215 12053
14150	0	0	Ki67+	 9215 12266
14151	0	0	Ki67+	 9217 12332
14152	0	0	Ki67+	 9227 12281
14153	0	0	Ki67+	 9230 12307
14154	0	0	Ki67+	 9233 11931
14155	0	0	Ki67+	 9248 11905
14156	0	0	Ki67+	 9248 11945
14157	0	0	Ki67+	 9261 11896
14158	0	0	Ki67+	 9269 11879
14159	0	0	Ki67+	 9299 11985
14160	0	0	Ki67+	 9310 11856
14161	0	0	Ki67+	 9314 11960
14162	0	0	Ki67+	 9319 11883
14163	0	0	Ki67+	 9326 11971
14164	0	0	Ki67+	 9341 11867
14165	0	0	Ki67+	 9349 11931
14166	0	0	Ki67+	 9360 11845
14167	0	0	Ki67+	 9386 11840
14168	0	0	Ki67+	 9465 11807
14169	0	0	Ki67+	 9499 11795
14170	0	0	Ki67+	 9587 11822
14171	0	0	Ki67+	 9601 11798
14172	0	0	Ki67+	 9612 11853
14173	0	0	Ki67+	 8817 13041
14174	0	0	Ki67+	 8819 13096
14175	0	0	Ki67+	 8825 12741
14176	0	0	Ki67+	 8839 12712
14177	0	0	Ki67+	 8843 12733
14178	0	0	Ki67+	 8857 12994
14179	0	0	Ki67+	 8860 12653
14180	0	0	Ki67+	 8890 12658
14181	0	0	Ki67+	 8892 12802
14182	0	0	Ki67+	 8892 12834
14183	0	0	Ki67+	 8913 12784
14184	0	0	Ki67+	 8953 13290
14185	0	0	Ki67+	 8970 13321
14186	0	0	Ki67+	 8984 13298
14187	0	0	Ki67+	 9040 13318
14188	0	0	Ki67+	 9043 13287
14189	0	0	Ki67+	 9110 12934
14190	0	0	Ki67+	 9160 12923
14191	0	0	Ki67+	 9194 12777
14192	0	0	Ki67+	 9208 12741
14193	0	0	Ki67+	 9219 12890
14194	0	0	Ki67+	 9222 12930
14195	0	0	Ki67+	 9253 12861
14196	0	0	Ki67+	 9261 12928
14197	0	0	Ki67+	 9283 12917
14198	0	0	Ki67+	 9295 12899
14199	0	0	Ki67+	 9297 12873
14200	0	0	Ki67+	 9301 13306
14201	0	0	Ki67+	 9304 13276
14202	0	0	Ki67+	 9315 12858
14203	0	0	Ki67+	 9316 12835
14204	0	0	Ki67+	 9318 12877
14205	0	0	Ki67+	 9327 12820
14206	0	0	Ki67+	 9336 12873
14207	0	0	Ki67+	 9340 13317
14208	0	0	Ki67+	 9353 12851
14209	0	0	Ki67+	 9366 12829
14210	0	0	Ki67+	 9378 12733
14211	0	0	Ki67+	 9379 12999
14212	0	0	Ki67+	 9381 12808
14213	0	0	Ki67+	 9388 12756
14214	0	0	Ki67+	 9399 12700
14215	0	0	Ki67+	 9405 12796
14216	0	0	Ki67+	 9412 12739
14217	0	0	Ki67+	 9415 12698
14218	0	0	Ki67+	 9422 12725
14219	0	0	Ki67+	 9432 12780
14220	0	0	Ki67+	 9443 13041
14221	0	0	Ki67+	 9446 12707
14222	0	0	Ki67+	 9454 13274
14223	0	0	Ki67+	 9455 13325
14224	0	0	Ki67+	 9468 13303
14225	0	0	Ki67+	 9469 12772
14226	0	0	Ki67+	 9473 12746
14227	0	0	Ki67+	 9476 12764
14228	0	0	Ki67+	 9483 12947
14229	0	0	Ki67+	 9495 12599
14230	0	0	Ki67+	 9496 12761
14231	0	0	Ki67+	 9496 13091
14232	0	0	Ki67+	 9510 13294
14233	0	0	Ki67+	 9519 12800
14234	0	0	Ki67+	 9520 13283
14235	0	0	Ki67+	 9523 12960
14236	0	0	Ki67+	 9527 13132
14237	0	0	Ki67+	 9533 13097
14238	0	0	Ki67+	 9534 13228
14239	0	0	Ki67+	 9535 13262
14240	0	0	Ki67+	 9543 13121
14241	0	0	Ki67+	 9546 13092
14242	0	0	Ki67+	 9553 13258
14243	0	0	Ki67+	 9566 13123
14244	0	0	Ki67+	 9567 12714
14245	0	0	Ki67+	 9581 13115
14246	0	0	Ki67+	 9582 13308
14247	0	0	Ki67+	 9583 13196
14248	0	0	Ki67+	 9587 13252
14249	0	0	Ki67+	 9598 13086
14250	0	0	Ki67+	 9605 13194
14251	0	0	Ki67+	 8818 13660
14252	0	0	Ki67+	 8821 13687
14253	0	0	Ki67+	 8824 13625
14254	0	0	Ki67+	 8841 13602
14255	0	0	Ki67+	 8860 13613
14256	0	0	Ki67+	 8875 13855
14257	0	0	Ki67+	 8892 14146
14258	0	0	Ki67+	 8925 13646
14259	0	0	Ki67+	 8931 13842
14260	0	0	Ki67+	 8937 13865
14261	0	0	Ki67+	 8955 13495
14262	0	0	Ki67+	 8979 13627
14263	0	0	Ki67+	 9006 14155
14264	0	0	Ki67+	 9021 14145
14265	0	0	Ki67+	 9028 14162
14266	0	0	Ki67+	 9039 13875
14267	0	0	Ki67+	 9052 13809
14268	0	0	Ki67+	 9064 13805
14269	0	0	Ki67+	 9071 13846
14270	0	0	Ki67+	 9085 13843
14271	0	0	Ki67+	 9100 14063
14272	0	0	Ki67+	 9108 13895
14273	0	0	Ki67+	 9110 13868
14274	0	0	Ki67+	 9114 13808
14275	0	0	Ki67+	 9133 13867
14276	0	0	Ki67+	 9174 13788
14277	0	0	Ki67+	 9175 13883
14278	0	0	Ki67+	 9187 13562
14279	0	0	Ki67+	 9195 13588
14280	0	0	Ki67+	 9216 13535
14281	0	0	Ki67+	 9223 13610
14282	0	0	Ki67+	 9241 13703
14283	0	0	Ki67+	 9244 13543
14284	0	0	Ki67+	 9254 13620
14285	0	0	Ki67+	 9257 13493
14286	0	0	Ki67+	 9260 13801
14287	0	0	Ki67+	 9277 13625
14288	0	0	Ki67+	 9279 14087
14289	0	0	Ki67+	 9284 13604
14290	0	0	Ki67+	 9296 13541
14291	0	0	Ki67+	 9304 13706
14292	0	0	Ki67+	 9320 13600
14293	0	0	Ki67+	 9326 13556
14294	0	0	Ki67+	 9340 13525
14295	0	0	Ki67+	 9347 13557
14296	0	0	Ki67+	 9350 13791
14297	0	0	Ki67+	 9352 13605
14298	0	0	Ki67+	 9366 13564
14299	0	0	Ki67+	 9385 13542
14300	0	0	Ki67+	 9392 13562
14301	0	0	Ki67+	 9486 13658
14302	0	0	Ki67+	 9519 13791
14303	0	0	Ki67+	 9591 14076
14304	0	0	Ki67+	 9601 13605
14305	0	0	Ki67+	 8821 14233
14306	0	0	Ki67+	 8837 14853
14307	0	0	Ki67+	 8863 14223
14308	0	0	Ki67+	 8898 14389
14309	0	0	Ki67+	 8919 14918
14310	0	0	Ki67+	 8958 14635
14311	0	0	Ki67+	 8960 14955
14312	0	0	Ki67+	 8969 14865
14313	0	0	Ki67+	 8970 14902
14314	0	0	Ki67+	 8970 14957
14315	0	0	Ki67+	 8974 14272
14316	0	0	Ki67+	 8975 14496
14317	0	0	Ki67+	 9007 14848
14318	0	0	Ki67+	 9027 14515
14319	0	0	Ki67+	 9028 14887
14320	0	0	Ki67+	 9029 14484
14321	0	0	Ki67+	 9035 14990
14322	0	0	Ki67+	 9044 14508
14323	0	0	Ki67+	 9047 14532
14324	0	0	Ki67+	 9050 14569
14325	0	0	Ki67+	 9055 14492
14326	0	0	Ki67+	 9058 14908
14327	0	0	Ki67+	 9060 14474
14328	0	0	Ki67+	 9088 14437
14329	0	0	Ki67+	 9105 14794
14330	0	0	Ki67+	 9130 14515
14331	0	0	Ki67+	 9141 14285
14332	0	0	Ki67+	 9182 14198
14333	0	0	Ki67+	 9293 14767
14334	0	0	Ki67+	 9297 14295
14335	0	0	Ki67+	 9298 14280
14336	0	0	Ki67+	 9306 14766
14337	0	0	Ki67+	 9312 14520
14338	0	0	Ki67+	 9385 14236
14339	0	0	Ki67+	 9423 14580
14340	0	0	Ki67+	 9426 14627
14341	0	0	Ki67+	 9446 14410
14342	0	0	Ki67+	 9450 14383
14343	0	0	Ki67+	 9459 14616
14344	0	0	Ki67+	 9465 14552
14345	0	0	Ki67+	 9467 14536
14346	0	0	Ki67+	 9471 14570
14347	0	0	Ki67+	 9474 14326
14348	0	0	Ki67+	 9481 14499
14349	0	0	Ki67+	 9486 14528
14350	0	0	Ki67+	 9487 14631
14351	0	0	Ki67+	 9494 14591
14352	0	0	Ki67+	 9497 14520
14353	0	0	Ki67+	 9507 14525
14354	0	0	Ki67+	 9511 14391
14355	0	0	Ki67+	 9529 14498
14356	0	0	Ki67+	 9529 14647
14357	0	0	Ki67+	 9538 14873
14358	0	0	Ki67+	 9540 14687
14359	0	0	Ki67+	 9553 14885
14360	0	0	Ki67+	 9556 14531
14361	0	0	Ki67+	 9559 14829
14362	0	0	Ki67+	 9564 14658
14363	0	0	Ki67+	 9566 14292
14364	0	0	Ki67+	 9570 14500
14365	0	0	Ki67+	 9580 14520
14366	0	0	Ki67+	 9582 14704
14367	0	0	Ki67+	 9582 14926
14368	0	0	Ki67+	 9589 14298
14369	0	0	Ki67+	 9591 14410
14370	0	0	Ki67+	 9597 14319
14371	0	0	Ki67+	 9602 14507
14372	0	0	Ki67+	 9603 14222
14373	0	0	Ki67+	 9603 14547
14374	0	0	Ki67+	 9605 14387
14375	0	0	Ki67+	 9612 14685
14376	0	0	Ki67+	 9613 14370
14377	0	0	Ki67+	 9613 14441
14378	0	0	Ki67+	 9614 14667
14379	0	0	Ki67+	 8836 15524
14380	0	0	Ki67+	 8865 15610
14381	0	0	Ki67+	 8882 15564
14382	0	0	Ki67+	 8900 15118
14383	0	0	Ki67+	 8901 15666
14384	0	0	Ki67+	 8915 15692
14385	0	0	Ki67+	 8926 15598
14386	0	0	Ki67+	 8930 15719
14387	0	0	Ki67+	 8932 15670
14388	0	0	Ki67+	 8938 15102
14389	0	0	Ki67+	 8938 15747
14390	0	0	Ki67+	 8959 15444
14391	0	0	Ki67+	 8959 15563
14392	0	0	Ki67+	 8962 15679
14393	0	0	Ki67+	 8998 15402
14394	0	0	Ki67+	 9012 15242
14395	0	0	Ki67+	 9030 15018
14396	0	0	Ki67+	 9052 15059
14397	0	0	Ki67+	 9071 15375
14398	0	0	Ki67+	 9071 15408
14399	0	0	Ki67+	 9087 15023
14400	0	0	Ki67+	 9128 15329
14401	0	0	Ki67+	 9142 15023
14402	0	0	Ki67+	 9143 15074
14403	0	0	Ki67+	 9153 15591
14404	0	0	Ki67+	 9164 15392
14405	0	0	Ki67+	 9176 15784
14406	0	0	Ki67+	 9185 15398
14407	0	0	Ki67+	 9190 15499
14408	0	0	Ki67+	 9207 15774
14409	0	0	Ki67+	 9240 15542
14410	0	0	Ki67+	 9254 15593
14411	0	0	Ki67+	 9270 15704
14412	0	0	Ki67+	 9274 15552
14413	0	0	Ki67+	 9289 15761
14414	0	0	Ki67+	 9297 15489
14415	0	0	Ki67+	 9306 15702
14416	0	0	Ki67+	 9329 15538
14417	0	0	Ki67+	 9338 15731
14418	0	0	Ki67+	 9339 15519
14419	0	0	Ki67+	 9341 15496
14420	0	0	Ki67+	 9344 15433
14421	0	0	Ki67+	 9352 15553
14422	0	0	Ki67+	 9363 15420
14423	0	0	Ki67+	 9368 15508
14424	0	0	Ki67+	 9380 15489
14425	0	0	Ki67+	 9391 15422
14426	0	0	Ki67+	 9403 15216
14427	0	0	Ki67+	 9403 15525
14428	0	0	Ki67+	 9406 15654
14429	0	0	Ki67+	 9420 15503
14430	0	0	Ki67+	 9421 15253
14431	0	0	Ki67+	 9433 15656
14432	0	0	Ki67+	 9462 15368
14433	0	0	Ki67+	 9471 15523
14434	0	0	Ki67+	 9472 15144
14435	0	0	Ki67+	 9479 15287
14436	0	0	Ki67+	 9481 15457
14437	0	0	Ki67+	 9483 15530
14438	0	0	Ki67+	 9487 15554
14439	0	0	Ki67+	 9497 15070
14440	0	0	Ki67+	 9501 15259
14441	0	0	Ki67+	 9503 15302
14442	0	0	Ki67+	 9504 15434
14443	0	0	Ki67+	 9511 15041
14444	0	0	Ki67+	 9511 15081
14445	0	0	Ki67+	 9511 15569
14446	0	0	Ki67+	 9531 15524
14447	0	0	Ki67+	 9532 15044
14448	0	0	Ki67+	 9544 15512
14449	0	0	Ki67+	 9557 15121
14450	0	0	Ki67+	 9563 15511
14451	0	0	Ki67+	 9580 15543
14452	0	0	Ki67+	 9586 15100
14453	0	0	Ki67+	 9588 15469
14454	0	0	Ki67+	 9600 15210
14455	0	0	Ki67+	 9601 15061
14456	0	0	Ki67+	 9607 15018
14457	0	0	Ki67+	 8912 15796
14458	0	0	Ki67+	 8927 15813
14459	0	0	Ki67+	 8949 16122
14460	0	0	Ki67+	 8980 16123
14461	0	0	Ki67+	 9055 15986
14462	0	0	Ki67+	 9127 15813
14463	0	0	Ki67+	 9139 16391
14464	0	0	Ki67+	 9149 15828
14465	0	0	Ki67+	 9160 15812
14466	0	0	Ki67+	 9186 16240
14467	0	0	Ki67+	 9193 15816
14468	0	0	Ki67+	 9201 15968
14469	0	0	Ki67+	 9202 16461
14470	0	0	Ki67+	 9233 16453
14471	0	0	Ki67+	 9252 16391
14472	0	0	Ki67+	 9335 15881
14473	0	0	Ki67+	 9346 15888
14474	0	0	Ki67+	 9348 15976
14475	0	0	Ki67+	 9378 15938
14476	0	0	Ki67+	 9398 16340
14477	0	0	Ki67+	 9417 15826
14478	0	0	Ki67+	 9420 15871
14479	0	0	Ki67+	 9441 15875
14480	0	0	Ki67+	 9448 16385
14481	0	0	Ki67+	 9459 16237
14482	0	0	Ki67+	 9470 16291
14483	0	0	Ki67+	 9476 15875
14484	0	0	Ki67+	 9477 16362
14485	0	0	Ki67+	 9477 16386
14486	0	0	Ki67+	 9495 16326
14487	0	0	Ki67+	 9495 16373
14488	0	0	Ki67+	 9500 16143
14489	0	0	Ki67+	 9505 16335
14490	0	0	Ki67+	 9515 16438
14491	0	0	Ki67+	 9530 16160
14492	0	0	Ki67+	 9589 15874
14493	0	0	Ki67+	 9610 16224
14494	0	0	Ki67+	 9667 3589
14495	0	0	Ki67+	 9722 3068
14496	0	0	Ki67+	 9701 3977
14497	0	0	Ki67+	 9727 4211
14498	0	0	Ki67+	 9961 4438
14499	0	0	Ki67+	 9970 4239
14500	0	0	Ki67+	 9983 3871
14501	0	0	Ki67+	 10043 4148
14502	0	0	Ki67+	 10058 3876
14503	0	0	Ki67+	 10063 3958
14504	0	0	Ki67+	 10066 3996
14505	0	0	Ki67+	 10076 3952
14506	0	0	Ki67+	 10076 4018
14507	0	0	Ki67+	 10101 4058
14508	0	0	Ki67+	 10109 4084
14509	0	0	Ki67+	 10119 4105
14510	0	0	Ki67+	 10139 3878
14511	0	0	Ki67+	 10143 4433
14512	0	0	Ki67+	 10144 4164
14513	0	0	Ki67+	 10148 4134
14514	0	0	Ki67+	 10150 4468
14515	0	0	Ki67+	 10158 4128
14516	0	0	Ki67+	 10180 4441
14517	0	0	Ki67+	 10200 4177
14518	0	0	Ki67+	 10204 4440
14519	0	0	Ki67+	 10204 4460
14520	0	0	Ki67+	 10209 4421
14521	0	0	Ki67+	 10225 4436
14522	0	0	Ki67+	 10227 4479
14523	0	0	Ki67+	 10229 3906
14524	0	0	Ki67+	 10236 4230
14525	0	0	Ki67+	 10238 4429
14526	0	0	Ki67+	 10240 4440
14527	0	0	Ki67+	 10242 4203
14528	0	0	Ki67+	 10245 4450
14529	0	0	Ki67+	 10249 4479
14530	0	0	Ki67+	 10259 4210
14531	0	0	Ki67+	 10260 3898
14532	0	0	Ki67+	 10264 4233
14533	0	0	Ki67+	 10273 4434
14534	0	0	Ki67+	 10299 4253
14535	0	0	Ki67+	 10305 4456
14536	0	0	Ki67+	 10321 4009
14537	0	0	Ki67+	 10330 4255
14538	0	0	Ki67+	 10337 4007
14539	0	0	Ki67+	 10357 4257
14540	0	0	Ki67+	 10363 4235
14541	0	0	Ki67+	 10367 4050
14542	0	0	Ki67+	 10370 4172
14543	0	0	Ki67+	 10381 4167
14544	0	0	Ki67+	 10384 4213
14545	0	0	Ki67+	 10400 4187
14546	0	0	Ki67+	 9672 5065
14547	0	0	Ki67+	 9680 5206
14548	0	0	Ki67+	 9706 5134
14549	0	0	Ki67+	 9816 5235
14550	0	0	Ki67+	 9843 4509
14551	0	0	Ki67+	 9856 4506
14552	0	0	Ki67+	 9905 5255
14553	0	0	Ki67+	 9923 4830
14554	0	0	Ki67+	 9934 4825
14555	0	0	Ki67+	 9947 5221
14556	0	0	Ki67+	 10016 5274
14557	0	0	Ki67+	 10041 4981
14558	0	0	Ki67+	 10059 4612
14559	0	0	Ki67+	 10066 4629
14560	0	0	Ki67+	 10098 4989
14561	0	0	Ki67+	 10120 4483
14562	0	0	Ki67+	 10133 5072
14563	0	0	Ki67+	 10135 5036
14564	0	0	Ki67+	 10140 4552
14565	0	0	Ki67+	 10144 4591
14566	0	0	Ki67+	 10149 4581
14567	0	0	Ki67+	 10152 4669
14568	0	0	Ki67+	 10164 4538
14569	0	0	Ki67+	 10167 4506
14570	0	0	Ki67+	 10169 4614
14571	0	0	Ki67+	 10172 5211
14572	0	0	Ki67+	 10175 5094
14573	0	0	Ki67+	 10181 4684
14574	0	0	Ki67+	 10182 5105
14575	0	0	Ki67+	 10186 4733
14576	0	0	Ki67+	 10188 4481
14577	0	0	Ki67+	 10192 4511
14578	0	0	Ki67+	 10193 5064
14579	0	0	Ki67+	 10206 5259
14580	0	0	Ki67+	 10212 4539
14581	0	0	Ki67+	 10212 5167
14582	0	0	Ki67+	 10213 4765
14583	0	0	Ki67+	 10216 5085
14584	0	0	Ki67+	 10223 5237
14585	0	0	Ki67+	 10225 5123
14586	0	0	Ki67+	 10228 4784
14587	0	0	Ki67+	 10230 4764
14588	0	0	Ki67+	 10232 4524
14589	0	0	Ki67+	 10232 5250
14590	0	0	Ki67+	 10238 4812
14591	0	0	Ki67+	 10252 4817
14592	0	0	Ki67+	 10252 5237
14593	0	0	Ki67+	 10270 5197
14594	0	0	Ki67+	 10270 5262
14595	0	0	Ki67+	 10274 4870
14596	0	0	Ki67+	 10284 5223
14597	0	0	Ki67+	 10287 5210
14598	0	0	Ki67+	 10292 4517
14599	0	0	Ki67+	 10300 4890
14600	0	0	Ki67+	 10300 4925
14601	0	0	Ki67+	 10300 5210
14602	0	0	Ki67+	 10301 5264
14603	0	0	Ki67+	 10307 4508
14604	0	0	Ki67+	 10311 4920
14605	0	0	Ki67+	 10314 5273
14606	0	0	Ki67+	 10315 4887
14607	0	0	Ki67+	 10324 4509
14608	0	0	Ki67+	 10324 5262
14609	0	0	Ki67+	 10330 4491
14610	0	0	Ki67+	 10332 5247
14611	0	0	Ki67+	 10340 4596
14612	0	0	Ki67+	 10346 4523
14613	0	0	Ki67+	 10352 5252
14614	0	0	Ki67+	 10354 4981
14615	0	0	Ki67+	 10363 4506
14616	0	0	Ki67+	 10363 4619
14617	0	0	Ki67+	 10365 5265
14618	0	0	Ki67+	 10368 4585
14619	0	0	Ki67+	 10374 5277
14620	0	0	Ki67+	 10379 4558
14621	0	0	Ki67+	 10382 4582
14622	0	0	Ki67+	 10384 5001
14623	0	0	Ki67+	 10394 4991
14624	0	0	Ki67+	 10403 5026
14625	0	0	Ki67+	 10406 4593
14626	0	0	Ki67+	 9627 5938
14627	0	0	Ki67+	 9639 5577
14628	0	0	Ki67+	 9642 5946
14629	0	0	Ki67+	 9645 5594
14630	0	0	Ki67+	 9649 5569
14631	0	0	Ki67+	 9662 5665
14632	0	0	Ki67+	 9666 5947
14633	0	0	Ki67+	 9670 5673
14634	0	0	Ki67+	 9673 5628
14635	0	0	Ki67+	 9677 5651
14636	0	0	Ki67+	 9698 5444
14637	0	0	Ki67+	 9698 5642
14638	0	0	Ki67+	 9707 5943
14639	0	0	Ki67+	 9709 5972
14640	0	0	Ki67+	 9719 5653
14641	0	0	Ki67+	 9727 5974
14642	0	0	Ki67+	 9730 5663
14643	0	0	Ki67+	 9737 5961
14644	0	0	Ki67+	 9742 5573
14645	0	0	Ki67+	 9745 5977
14646	0	0	Ki67+	 9750 5967
14647	0	0	Ki67+	 9760 5578
14648	0	0	Ki67+	 9760 5677
14649	0	0	Ki67+	 9760 5711
14650	0	0	Ki67+	 9764 5929
14651	0	0	Ki67+	 9765 5699
14652	0	0	Ki67+	 9767 5986
14653	0	0	Ki67+	 9784 5973
14654	0	0	Ki67+	 9787 5729
14655	0	0	Ki67+	 9797 5987
14656	0	0	Ki67+	 9802 5735
14657	0	0	Ki67+	 9808 5720
14658	0	0	Ki67+	 9813 5737
14659	0	0	Ki67+	 9815 6010
14660	0	0	Ki67+	 9819 5759
14661	0	0	Ki67+	 9829 6006
14662	0	0	Ki67+	 9832 5969
14663	0	0	Ki67+	 9839 5759
14664	0	0	Ki67+	 9851 5909
14665	0	0	Ki67+	 9852 5769
14666	0	0	Ki67+	 9860 5384
14667	0	0	Ki67+	 9870 5797
14668	0	0	Ki67+	 9877 5982
14669	0	0	Ki67+	 9879 5970
14670	0	0	Ki67+	 9889 6063
14671	0	0	Ki67+	 9891 5803
14672	0	0	Ki67+	 9893 5835
14673	0	0	Ki67+	 9908 5930
14674	0	0	Ki67+	 9909 5841
14675	0	0	Ki67+	 9909 6005
14676	0	0	Ki67+	 9914 5971
14677	0	0	Ki67+	 9916 5894
14678	0	0	Ki67+	 9931 5899
14679	0	0	Ki67+	 9935 5732
14680	0	0	Ki67+	 9935 5870
14681	0	0	Ki67+	 9940 5951
14682	0	0	Ki67+	 9944 5981
14683	0	0	Ki67+	 9951 5937
14684	0	0	Ki67+	 9954 5924
14685	0	0	Ki67+	 9958 6008
14686	0	0	Ki67+	 9982 5904
14687	0	0	Ki67+	 9991 5422
14688	0	0	Ki67+	 9996 5283
14689	0	0	Ki67+	 10009 5530
14690	0	0	Ki67+	 10024 5475
14691	0	0	Ki67+	 10025 5616
14692	0	0	Ki67+	 10033 5467
14693	0	0	Ki67+	 10044 5494
14694	0	0	Ki67+	 10063 5493
14695	0	0	Ki67+	 10076 5891
14696	0	0	Ki67+	 10077 5439
14697	0	0	Ki67+	 10085 5537
14698	0	0	Ki67+	 10085 5619
14699	0	0	Ki67+	 10092 5291
14700	0	0	Ki67+	 10094 5531
14701	0	0	Ki67+	 10105 5555
14702	0	0	Ki67+	 10107 5503
14703	0	0	Ki67+	 10119 5651
14704	0	0	Ki67+	 10122 5576
14705	0	0	Ki67+	 10124 5282
14706	0	0	Ki67+	 10138 5579
14707	0	0	Ki67+	 10148 5520
14708	0	0	Ki67+	 10152 6005
14709	0	0	Ki67+	 10158 5602
14710	0	0	Ki67+	 10163 5701
14711	0	0	Ki67+	 10173 6010
14712	0	0	Ki67+	 10176 5339
14713	0	0	Ki67+	 10179 5619
14714	0	0	Ki67+	 10190 5588
14715	0	0	Ki67+	 10199 5596
14716	0	0	Ki67+	 10201 5614
14717	0	0	Ki67+	 10208 5369
14718	0	0	Ki67+	 10211 5584
14719	0	0	Ki67+	 10213 5641
14720	0	0	Ki67+	 10225 5649
14721	0	0	Ki67+	 10227 5674
14722	0	0	Ki67+	 10237 5993
14723	0	0	Ki67+	 10249 5678
14724	0	0	Ki67+	 10258 5672
14725	0	0	Ki67+	 10277 5402
14726	0	0	Ki67+	 10280 5684
14727	0	0	Ki67+	 10285 5357
14728	0	0	Ki67+	 10297 5427
14729	0	0	Ki67+	 10301 5698
14730	0	0	Ki67+	 10302 5305
14731	0	0	Ki67+	 10312 5714
14732	0	0	Ki67+	 10314 5424
14733	0	0	Ki67+	 10329 6040
14734	0	0	Ki67+	 10330 5696
14735	0	0	Ki67+	 10339 6050
14736	0	0	Ki67+	 10341 5400
14737	0	0	Ki67+	 10341 5910
14738	0	0	Ki67+	 10342 5389
14739	0	0	Ki67+	 10352 5721
14740	0	0	Ki67+	 10360 5488
14741	0	0	Ki67+	 10367 5406
14742	0	0	Ki67+	 10367 5507
14743	0	0	Ki67+	 10376 5586
14744	0	0	Ki67+	 10380 5414
14745	0	0	Ki67+	 10384 5742
14746	0	0	Ki67+	 10385 6035
14747	0	0	Ki67+	 10400 5334
14748	0	0	Ki67+	 10403 5527
14749	0	0	Ki67+	 10403 5749
14750	0	0	Ki67+	 10407 5401
14751	0	0	Ki67+	 10412 5446
14752	0	0	Ki67+	 10412 5554
14753	0	0	Ki67+	 9622 6667
14754	0	0	Ki67+	 9660 6754
14755	0	0	Ki67+	 9661 6825
14756	0	0	Ki67+	 9671 6552
14757	0	0	Ki67+	 9676 6585
14758	0	0	Ki67+	 9686 6747
14759	0	0	Ki67+	 9694 6216
14760	0	0	Ki67+	 9697 6800
14761	0	0	Ki67+	 9707 6567
14762	0	0	Ki67+	 9710 6815
14763	0	0	Ki67+	 9723 6565
14764	0	0	Ki67+	 9740 6149
14765	0	0	Ki67+	 9741 6579
14766	0	0	Ki67+	 9745 6676
14767	0	0	Ki67+	 9751 6768
14768	0	0	Ki67+	 9758 6577
14769	0	0	Ki67+	 9766 6758
14770	0	0	Ki67+	 9773 6848
14771	0	0	Ki67+	 9778 6568
14772	0	0	Ki67+	 9778 6805
14773	0	0	Ki67+	 9779 6792
14774	0	0	Ki67+	 9782 6822
14775	0	0	Ki67+	 9786 6496
14776	0	0	Ki67+	 9798 6550
14777	0	0	Ki67+	 9799 6746
14778	0	0	Ki67+	 9805 6798
14779	0	0	Ki67+	 9806 6118
14780	0	0	Ki67+	 9811 6826
14781	0	0	Ki67+	 9813 6706
14782	0	0	Ki67+	 9814 6848
14783	0	0	Ki67+	 9821 6766
14784	0	0	Ki67+	 9831 6695
14785	0	0	Ki67+	 9831 6739
14786	0	0	Ki67+	 9835 6846
14787	0	0	Ki67+	 9840 6773
14788	0	0	Ki67+	 9840 6809
14789	0	0	Ki67+	 9850 6685
14790	0	0	Ki67+	 9850 6853
14791	0	0	Ki67+	 9857 6748
14792	0	0	Ki67+	 9862 6826
14793	0	0	Ki67+	 9866 6723
14794	0	0	Ki67+	 9867 6798
14795	0	0	Ki67+	 9873 6855
14796	0	0	Ki67+	 9874 6291
14797	0	0	Ki67+	 9875 6752
14798	0	0	Ki67+	 9885 6691
14799	0	0	Ki67+	 9898 6721
14800	0	0	Ki67+	 9901 6702
14801	0	0	Ki67+	 9901 6826
14802	0	0	Ki67+	 9903 6770
14803	0	0	Ki67+	 9905 6673
14804	0	0	Ki67+	 9921 6856
14805	0	0	Ki67+	 9927 6751
14806	0	0	Ki67+	 9928 6698
14807	0	0	Ki67+	 9932 6762
14808	0	0	Ki67+	 9935 6862
14809	0	0	Ki67+	 9936 6809
14810	0	0	Ki67+	 9938 6783
14811	0	0	Ki67+	 9944 6705
14812	0	0	Ki67+	 9946 6740
14813	0	0	Ki67+	 9946 6826
14814	0	0	Ki67+	 9947 6533
14815	0	0	Ki67+	 9951 6666
14816	0	0	Ki67+	 9955 6838
14817	0	0	Ki67+	 9957 6717
14818	0	0	Ki67+	 9957 6769
14819	0	0	Ki67+	 9959 6692
14820	0	0	Ki67+	 9960 6850
14821	0	0	Ki67+	 9974 6764
14822	0	0	Ki67+	 9977 6678
14823	0	0	Ki67+	 9979 6737
14824	0	0	Ki67+	 9979 6863
14825	0	0	Ki67+	 9985 6802
14826	0	0	Ki67+	 9986 6853
14827	0	0	Ki67+	 9987 6707
14828	0	0	Ki67+	 9988 6772
14829	0	0	Ki67+	 9990 6782
14830	0	0	Ki67+	 10001 6146
14831	0	0	Ki67+	 10001 6689
14832	0	0	Ki67+	 10008 6805
14833	0	0	Ki67+	 10010 6730
14834	0	0	Ki67+	 10011 6643
14835	0	0	Ki67+	 10012 6181
14836	0	0	Ki67+	 10012 6746
14837	0	0	Ki67+	 10014 6706
14838	0	0	Ki67+	 10016 6791
14839	0	0	Ki67+	 10017 6855
14840	0	0	Ki67+	 10020 6720
14841	0	0	Ki67+	 10022 6821
14842	0	0	Ki67+	 10035 6749
14843	0	0	Ki67+	 10036 6769
14844	0	0	Ki67+	 10049 6105
14845	0	0	Ki67+	 10049 6793
14846	0	0	Ki67+	 10049 6830
14847	0	0	Ki67+	 10051 6865
14848	0	0	Ki67+	 10060 6794
14849	0	0	Ki67+	 10077 6790
14850	0	0	Ki67+	 10083 6835
14851	0	0	Ki67+	 10087 6665
14852	0	0	Ki67+	 10088 6861
14853	0	0	Ki67+	 10090 6677
14854	0	0	Ki67+	 10095 6817
14855	0	0	Ki67+	 10097 6875
14856	0	0	Ki67+	 10146 6253
14857	0	0	Ki67+	 10157 6406
14858	0	0	Ki67+	 10192 6412
14859	0	0	Ki67+	 10203 6086
14860	0	0	Ki67+	 10207 6235
14861	0	0	Ki67+	 10223 6504
14862	0	0	Ki67+	 10395 6091
14863	0	0	Ki67+	 9620 7585
14864	0	0	Ki67+	 9621 7333
14865	0	0	Ki67+	 9626 7063
14866	0	0	Ki67+	 9648 7065
14867	0	0	Ki67+	 9652 7569
14868	0	0	Ki67+	 9659 7478
14869	0	0	Ki67+	 9662 7376
14870	0	0	Ki67+	 9665 7551
14871	0	0	Ki67+	 9665 7652
14872	0	0	Ki67+	 9672 7622
14873	0	0	Ki67+	 9681 7519
14874	0	0	Ki67+	 9689 7639
14875	0	0	Ki67+	 9693 6896
14876	0	0	Ki67+	 9697 6926
14877	0	0	Ki67+	 9720 6930
14878	0	0	Ki67+	 9723 7578
14879	0	0	Ki67+	 9735 6915
14880	0	0	Ki67+	 9740 7614
14881	0	0	Ki67+	 9741 6934
14882	0	0	Ki67+	 9742 7507
14883	0	0	Ki67+	 9751 7494
14884	0	0	Ki67+	 9753 6886
14885	0	0	Ki67+	 9764 7547
14886	0	0	Ki67+	 9765 7506
14887	0	0	Ki67+	 9771 6950
14888	0	0	Ki67+	 9774 6921
14889	0	0	Ki67+	 9775 7555
14890	0	0	Ki67+	 9781 6899
14891	0	0	Ki67+	 9788 6964
14892	0	0	Ki67+	 9795 6975
14893	0	0	Ki67+	 9797 6953
14894	0	0	Ki67+	 9808 6929
14895	0	0	Ki67+	 9813 6990
14896	0	0	Ki67+	 9824 7299
14897	0	0	Ki67+	 9828 6980
14898	0	0	Ki67+	 9839 6952
14899	0	0	Ki67+	 9846 6975
14900	0	0	Ki67+	 9852 6996
14901	0	0	Ki67+	 9861 7321
14902	0	0	Ki67+	 9869 7656
14903	0	0	Ki67+	 9870 7675
14904	0	0	Ki67+	 9873 6909
14905	0	0	Ki67+	 9873 6954
14906	0	0	Ki67+	 9873 6968
14907	0	0	Ki67+	 9885 6986
14908	0	0	Ki67+	 9895 6989
14909	0	0	Ki67+	 9901 6932
14910	0	0	Ki67+	 9903 6946
14911	0	0	Ki67+	 9913 6975
14912	0	0	Ki67+	 9927 7503
14913	0	0	Ki67+	 9936 6996
14914	0	0	Ki67+	 9945 6973
14915	0	0	Ki67+	 9964 6983
14916	0	0	Ki67+	 9966 6967
14917	0	0	Ki67+	 9980 6944
14918	0	0	Ki67+	 9986 6974
14919	0	0	Ki67+	 10002 6979
14920	0	0	Ki67+	 10025 6962
14921	0	0	Ki67+	 10053 6948
14922	0	0	Ki67+	 10054 6919
14923	0	0	Ki67+	 10058 7408
14924	0	0	Ki67+	 10063 6897
14925	0	0	Ki67+	 10074 6925
14926	0	0	Ki67+	 10087 6894
14927	0	0	Ki67+	 10088 6905
14928	0	0	Ki67+	 10111 7301
14929	0	0	Ki67+	 10117 7632
14930	0	0	Ki67+	 10127 6953
14931	0	0	Ki67+	 10148 7562
14932	0	0	Ki67+	 10151 7662
14933	0	0	Ki67+	 10155 7636
14934	0	0	Ki67+	 10160 6940
14935	0	0	Ki67+	 10166 7561
14936	0	0	Ki67+	 10195 7049
14937	0	0	Ki67+	 10201 7065
14938	0	0	Ki67+	 10206 7622
14939	0	0	Ki67+	 10279 7417
14940	0	0	Ki67+	 10294 7604
14941	0	0	Ki67+	 10295 6947
14942	0	0	Ki67+	 10320 7321
14943	0	0	Ki67+	 10334 6984
14944	0	0	Ki67+	 10345 6997
14945	0	0	Ki67+	 10347 7512
14946	0	0	Ki67+	 10399 7443
14947	0	0	Ki67+	 10401 7544
14948	0	0	Ki67+	 9618 8225
14949	0	0	Ki67+	 9619 8454
14950	0	0	Ki67+	 9622 8057
14951	0	0	Ki67+	 9622 8118
14952	0	0	Ki67+	 9625 8436
14953	0	0	Ki67+	 9626 8192
14954	0	0	Ki67+	 9631 8211
14955	0	0	Ki67+	 9636 8177
14956	0	0	Ki67+	 9637 8300
14957	0	0	Ki67+	 9642 8003
14958	0	0	Ki67+	 9642 8390
14959	0	0	Ki67+	 9643 8414
14960	0	0	Ki67+	 9644 8360
14961	0	0	Ki67+	 9649 8064
14962	0	0	Ki67+	 9651 8127
14963	0	0	Ki67+	 9651 8307
14964	0	0	Ki67+	 9654 7917
14965	0	0	Ki67+	 9660 8272
14966	0	0	Ki67+	 9666 8123
14967	0	0	Ki67+	 9669 8242
14968	0	0	Ki67+	 9676 7928
14969	0	0	Ki67+	 9678 8107
14970	0	0	Ki67+	 9679 8467
14971	0	0	Ki67+	 9682 8430
14972	0	0	Ki67+	 9687 8392
14973	0	0	Ki67+	 9691 8166
14974	0	0	Ki67+	 9694 8297
14975	0	0	Ki67+	 9695 8351
14976	0	0	Ki67+	 9697 8083
14977	0	0	Ki67+	 9700 8056
14978	0	0	Ki67+	 9702 8370
14979	0	0	Ki67+	 9706 8304
14980	0	0	Ki67+	 9713 8364
14981	0	0	Ki67+	 9717 8470
14982	0	0	Ki67+	 9721 8445
14983	0	0	Ki67+	 9723 8156
14984	0	0	Ki67+	 9725 8416
14985	0	0	Ki67+	 9727 8081
14986	0	0	Ki67+	 9729 7953
14987	0	0	Ki67+	 9730 7938
14988	0	0	Ki67+	 9732 8115
14989	0	0	Ki67+	 9736 8128
14990	0	0	Ki67+	 9736 8142
14991	0	0	Ki67+	 9742 8057
14992	0	0	Ki67+	 9749 8347
14993	0	0	Ki67+	 9752 8476
14994	0	0	Ki67+	 9755 8206
14995	0	0	Ki67+	 9755 8359
14996	0	0	Ki67+	 9757 7997
14997	0	0	Ki67+	 9759 8376
14998	0	0	Ki67+	 9763 8264
14999	0	0	Ki67+	 9773 8010
15000	0	0	Ki67+	 9774 8134
15001	0	0	Ki67+	 9777 8288
15002	0	0	Ki67+	 9783 8235
15003	0	0	Ki67+	 9790 8253
15004	0	0	Ki67+	 9791 8378
15005	0	0	Ki67+	 9792 7967
15006	0	0	Ki67+	 9794 8326
15007	0	0	Ki67+	 9796 8041
15008	0	0	Ki67+	 9796 8457
15009	0	0	Ki67+	 9797 7943
15010	0	0	Ki67+	 9799 8108
15011	0	0	Ki67+	 9800 8280
15012	0	0	Ki67+	 9806 8301
15013	0	0	Ki67+	 9810 8443
15014	0	0	Ki67+	 9811 8147
15015	0	0	Ki67+	 9812 8340
15016	0	0	Ki67+	 9813 8283
15017	0	0	Ki67+	 9814 8173
15018	0	0	Ki67+	 9817 7939
15019	0	0	Ki67+	 9817 8401
15020	0	0	Ki67+	 9817 8476
15021	0	0	Ki67+	 9818 8373
15022	0	0	Ki67+	 9819 7978
15023	0	0	Ki67+	 9825 7916
15024	0	0	Ki67+	 9830 8200
15025	0	0	Ki67+	 9834 8354
15026	0	0	Ki67+	 9837 8320
15027	0	0	Ki67+	 9838 8382
15028	0	0	Ki67+	 9839 8064
15029	0	0	Ki67+	 9841 7940
15030	0	0	Ki67+	 9843 7963
15031	0	0	Ki67+	 9845 8180
15032	0	0	Ki67+	 9846 8335
15033	0	0	Ki67+	 9848 8084
15034	0	0	Ki67+	 9850 8232
15035	0	0	Ki67+	 9852 8220
15036	0	0	Ki67+	 9852 8352
15037	0	0	Ki67+	 9854 8167
15038	0	0	Ki67+	 9855 7980
15039	0	0	Ki67+	 9860 8030
15040	0	0	Ki67+	 9860 8384
15041	0	0	Ki67+	 9862 8174
15042	0	0	Ki67+	 9868 7942
15043	0	0	Ki67+	 9869 8059
15044	0	0	Ki67+	 9869 8356
15045	0	0	Ki67+	 9870 8073
15046	0	0	Ki67+	 9871 8243
15047	0	0	Ki67+	 9872 8212
15048	0	0	Ki67+	 9874 8016
15049	0	0	Ki67+	 9875 7985
15050	0	0	Ki67+	 9875 8045
15051	0	0	Ki67+	 9877 8457
15052	0	0	Ki67+	 9878 8393
15053	0	0	Ki67+	 9881 7716
15054	0	0	Ki67+	 9882 8176
15055	0	0	Ki67+	 9887 7953
15056	0	0	Ki67+	 9888 7985
15057	0	0	Ki67+	 9888 8214
15058	0	0	Ki67+	 9889 8108
15059	0	0	Ki67+	 9889 8146
15060	0	0	Ki67+	 9889 8321
15061	0	0	Ki67+	 9890 8365
[truncated: 1,108,837 more chars]
