# Supplementary material for: Data-Driven Discovery of Immune Contexture Biomarkers
Source: Front Oncol. 2018 Dec 18;8:627. doi: 10.3389/fonc.2018.00627 (PMC6305402; doi:10.3389/fonc.2018.00627)
Supplement: Data Sheet 5.zip — MSI/MSS dataset, part 3/3. [file Data_Sheet_5.zip › MSIMSSDataset/89890_ImageObjects.txt]

barcode_target	16-003161_3445_RITA [5 channels]
barcode_origin	0
workflow_target	CD8-CD3-CD4-Ki67-DAPI_generic.wsa 
workflow_target_version	 build f14999727a346af05f524693b44526002539cc76, workflows f149997 2016-05-23 with local changes
workflow_origin	0
workflow_origin_version	0
iH	26064
iW	33296
user	txdsapps
hostname	RPZMB000007

1	0	0	Ki67+	 3349 14498
2	0	0	Ki67+	 4069 14118
3	0	0	Ki67+	 4547 13480
4	0	0	Ki67+	 4564 13472
5	0	0	Ki67+	 4307 14369
6	0	0	Ki67+	 4276 15560
7	0	0	Ki67+	 4632 13422
8	0	0	Ki67+	 4665 13367
9	0	0	Ki67+	 5046 13012
10	0	0	Ki67+	 4611 13528
11	0	0	Ki67+	 4655 13484
12	0	0	Ki67+	 5073 14470
13	0	0	Ki67+	 4979 15670
14	0	0	Ki67+	 5052 15133
15	0	0	Ki67+	 4992 16712
16	0	0	Ki67+	 5304 16900
17	0	0	Ki67+	 5142 18205
18	0	0	Ki67+	 5160 18317
19	0	0	Ki67+	 5245 18455
20	0	0	Ki67+	 5282 18476
21	0	0	Ki67+	 5436 12853
22	0	0	Ki67+	 5659 14135
23	0	0	Ki67+	 5686 15834
24	0	0	Ki67+	 5900 16070
25	0	0	Ki67+	 5947 15743
26	0	0	Ki67+	 6001 17345
27	0	0	Ki67+	 6127 18613
28	0	0	Ki67+	 6110 19018
29	0	0	Ki67+	 6849 9138
30	0	0	Ki67+	 6716 9975
31	0	0	Ki67+	 6270 10709
32	0	0	Ki67+	 6709 11473
33	0	0	Ki67+	 6751 10753
34	0	0	Ki67+	 6341 14619
35	0	0	Ki67+	 6333 14724
36	0	0	Ki67+	 6194 16273
37	0	0	Ki67+	 6264 16892
38	0	0	Ki67+	 6378 17489
39	0	0	Ki67+	 6813 17380
40	0	0	Ki67+	 6906 17638
41	0	0	Ki67+	 6195 19060
42	0	0	Ki67+	 7484 6397
43	0	0	Ki67+	 7494 6383
44	0	0	Ki67+	 7507 6378
45	0	0	Ki67+	 7708 6057
46	0	0	Ki67+	 7279 6937
47	0	0	Ki67+	 7285 6923
48	0	0	Ki67+	 7297 7314
49	0	0	Ki67+	 7322 7317
50	0	0	Ki67+	 7344 7347
51	0	0	Ki67+	 7397 7336
52	0	0	Ki67+	 7399 7306
53	0	0	Ki67+	 7396 7936
54	0	0	Ki67+	 7753 7929
55	0	0	Ki67+	 7181 14191
56	0	0	Ki67+	 7575 14205
57	0	0	Ki67+	 7738 15557
58	0	0	Ki67+	 7248 17410
59	0	0	Ki67+	 7292 17371
60	0	0	Ki67+	 7305 17372
61	0	0	Ki67+	 7338 17708
62	0	0	Ki67+	 7364 17362
63	0	0	Ki67+	 7390 17362
64	0	0	Ki67+	 7402 17343
65	0	0	Ki67+	 7567 17540
66	0	0	Ki67+	 7639 17346
67	0	0	Ki67+	 7718 17397
68	0	0	Ki67+	 7754 17399
69	0	0	Ki67+	 7765 17330
70	0	0	Ki67+	 7237 17911
71	0	0	Ki67+	 8250 6323
72	0	0	Ki67+	 7823 7649
73	0	0	Ki67+	 7874 7847
74	0	0	Ki67+	 8291 7662
75	0	0	Ki67+	 7981 8150
76	0	0	Ki67+	 8038 9269
77	0	0	Ki67+	 8230 9478
78	0	0	Ki67+	 8579 9000
79	0	0	Ki67+	 8207 9893
80	0	0	Ki67+	 8235 9897
81	0	0	Ki67+	 8288 10112
82	0	0	Ki67+	 8346 10270
83	0	0	Ki67+	 8069 11475
84	0	0	Ki67+	 8037 12093
85	0	0	Ki67+	 8074 12129
86	0	0	Ki67+	 8087 12141
87	0	0	Ki67+	 8301 12243
88	0	0	Ki67+	 8034 13811
89	0	0	Ki67+	 8468 14624
90	0	0	Ki67+	 7833 17365
91	0	0	Ki67+	 7852 17360
92	0	0	Ki67+	 8027 17575
93	0	0	Ki67+	 8541 18341
94	0	0	Ki67+	 8458 19004
95	0	0	Ki67+	 7890 20409
96	0	0	Ki67+	 8751 5692
97	0	0	Ki67+	 8856 6277
98	0	0	Ki67+	 9069 5891
99	0	0	Ki67+	 9094 6302
100	0	0	Ki67+	 8699 6406
101	0	0	Ki67+	 8713 6407
102	0	0	Ki67+	 8762 6416
103	0	0	Ki67+	 8776 6349
104	0	0	Ki67+	 8834 6368
105	0	0	Ki67+	 8857 6413
106	0	0	Ki67+	 8877 6359
107	0	0	Ki67+	 8883 6397
108	0	0	Ki67+	 8905 6360
109	0	0	Ki67+	 8928 6344
110	0	0	Ki67+	 8931 6408
111	0	0	Ki67+	 8950 6389
112	0	0	Ki67+	 8953 6377
113	0	0	Ki67+	 8956 6424
114	0	0	Ki67+	 8967 6350
115	0	0	Ki67+	 8975 6423
116	0	0	Ki67+	 8985 6455
117	0	0	Ki67+	 8989 6424
118	0	0	Ki67+	 8996 6354
119	0	0	Ki67+	 9004 6431
120	0	0	Ki67+	 9014 6449
121	0	0	Ki67+	 9022 6371
122	0	0	Ki67+	 9037 6415
123	0	0	Ki67+	 9041 6394
124	0	0	Ki67+	 9057 6492
125	0	0	Ki67+	 9060 6422
126	0	0	Ki67+	 9073 6488
127	0	0	Ki67+	 9091 6502
128	0	0	Ki67+	 9095 6436
129	0	0	Ki67+	 9103 6528
130	0	0	Ki67+	 9114 6469
131	0	0	Ki67+	 9116 6499
132	0	0	Ki67+	 9142 6607
133	0	0	Ki67+	 9197 6591
134	0	0	Ki67+	 9217 6545
135	0	0	Ki67+	 9284 6669
136	0	0	Ki67+	 9291 6537
137	0	0	Ki67+	 9323 7025
138	0	0	Ki67+	 9341 6609
139	0	0	Ki67+	 8675 7877
140	0	0	Ki67+	 8943 7758
141	0	0	Ki67+	 8959 7837
142	0	0	Ki67+	 8979 7811
143	0	0	Ki67+	 9033 7759
144	0	0	Ki67+	 9177 7656
145	0	0	Ki67+	 9178 7792
146	0	0	Ki67+	 9244 7412
147	0	0	Ki67+	 9260 7494
148	0	0	Ki67+	 9336 7856
149	0	0	Ki67+	 9337 7841
150	0	0	Ki67+	 9367 7834
151	0	0	Ki67+	 8603 8996
152	0	0	Ki67+	 8614 8982
153	0	0	Ki67+	 8652 8892
154	0	0	Ki67+	 8958 9470
155	0	0	Ki67+	 8849 9523
156	0	0	Ki67+	 9004 9577
157	0	0	Ki67+	 8604 10396
158	0	0	Ki67+	 8622 10406
159	0	0	Ki67+	 8837 10339
160	0	0	Ki67+	 8937 10507
161	0	0	Ki67+	 9189 10344
162	0	0	Ki67+	 8810 12107
163	0	0	Ki67+	 8812 12082
164	0	0	Ki67+	 8826 12108
165	0	0	Ki67+	 8838 12687
166	0	0	Ki67+	 8860 12125
167	0	0	Ki67+	 8877 12100
168	0	0	Ki67+	 8891 12158
169	0	0	Ki67+	 8904 12096
170	0	0	Ki67+	 8906 12177
171	0	0	Ki67+	 8909 12503
172	0	0	Ki67+	 8915 12168
173	0	0	Ki67+	 8952 12212
174	0	0	Ki67+	 8964 12139
175	0	0	Ki67+	 8964 12184
176	0	0	Ki67+	 8994 12208
177	0	0	Ki67+	 8996 12148
178	0	0	Ki67+	 9031 12210
179	0	0	Ki67+	 9033 12175
180	0	0	Ki67+	 9042 12232
181	0	0	Ki67+	 9051 12180
182	0	0	Ki67+	 9058 12233
183	0	0	Ki67+	 9212 12263
184	0	0	Ki67+	 9248 12329
185	0	0	Ki67+	 9280 12353
186	0	0	Ki67+	 9283 12324
187	0	0	Ki67+	 9313 12380
188	0	0	Ki67+	 9330 12321
189	0	0	Ki67+	 9357 12327
190	0	0	Ki67+	 9372 12450
191	0	0	Ki67+	 9374 12431
192	0	0	Ki67+	 9379 12299
193	0	0	Ki67+	 8819 13401
194	0	0	Ki67+	 8838 13073
195	0	0	Ki67+	 9005 13909
196	0	0	Ki67+	 8930 14635
197	0	0	Ki67+	 9210 15916
198	0	0	Ki67+	 8857 16944
199	0	0	Ki67+	 8917 17007
200	0	0	Ki67+	 8937 16924
201	0	0	Ki67+	 9009 16900
202	0	0	Ki67+	 9230 16762
203	0	0	Ki67+	 9260 17357
204	0	0	Ki67+	 9073 17756
205	0	0	Ki67+	 9324 17850
206	0	0	Ki67+	 9390 17976
207	0	0	Ki67+	 8952 18982
208	0	0	Ki67+	 9049 18918
209	0	0	Ki67+	 9060 18864
210	0	0	Ki67+	 9068 18958
211	0	0	Ki67+	 9195 18867
212	0	0	Ki67+	 9328 18938
213	0	0	Ki67+	 9391 19111
214	0	0	Ki67+	 8600 19840
215	0	0	Ki67+	 9060 19394
216	0	0	Ki67+	 9371 19820
217	0	0	Ki67+	 8810 19941
218	0	0	Ki67+	 9228 20179
219	0	0	Ki67+	 9379 20155
220	0	0	Ki67+	 9385 21078
221	0	0	Ki67+	 9544 5681
222	0	0	Ki67+	 9997 5913
223	0	0	Ki67+	 10017 5917
224	0	0	Ki67+	 9505 7084
225	0	0	Ki67+	 9632 6779
226	0	0	Ki67+	 9671 6936
227	0	0	Ki67+	 9404 7782
228	0	0	Ki67+	 9425 7851
229	0	0	Ki67+	 9431 7794
230	0	0	Ki67+	 9449 7649
231	0	0	Ki67+	 9458 7658
232	0	0	Ki67+	 9463 7629
233	0	0	Ki67+	 9475 7597
234	0	0	Ki67+	 9482 7640
235	0	0	Ki67+	 9501 7705
236	0	0	Ki67+	 9516 7606
237	0	0	Ki67+	 9527 7594
238	0	0	Ki67+	 9527 7679
239	0	0	Ki67+	 9533 7656
240	0	0	Ki67+	 9537 7631
241	0	0	Ki67+	 9552 7129
242	0	0	Ki67+	 9555 7633
243	0	0	Ki67+	 9561 7555
244	0	0	Ki67+	 9571 7585
245	0	0	Ki67+	 9572 7648
246	0	0	Ki67+	 9577 7716
247	0	0	Ki67+	 9579 7614
248	0	0	Ki67+	 9586 7568
249	0	0	Ki67+	 9592 7589
250	0	0	Ki67+	 9592 7695
251	0	0	Ki67+	 9602 7679
252	0	0	Ki67+	 9607 7721
253	0	0	Ki67+	 9610 7610
254	0	0	Ki67+	 9610 7660
255	0	0	Ki67+	 9613 7566
256	0	0	Ki67+	 9622 7600
257	0	0	Ki67+	 9638 7534
258	0	0	Ki67+	 9645 7632
259	0	0	Ki67+	 9647 7560
260	0	0	Ki67+	 9649 7717
261	0	0	Ki67+	 9650 7862
262	0	0	Ki67+	 9652 7679
263	0	0	Ki67+	 9654 7792
264	0	0	Ki67+	 9656 7504
265	0	0	Ki67+	 9659 7592
266	0	0	Ki67+	 9659 7804
267	0	0	Ki67+	 9662 7574
268	0	0	Ki67+	 9662 7760
269	0	0	Ki67+	 9669 7532
270	0	0	Ki67+	 9670 7818
271	0	0	Ki67+	 9671 7591
272	0	0	Ki67+	 9684 7852
273	0	0	Ki67+	 9689 7442
274	0	0	Ki67+	 9699 7377
275	0	0	Ki67+	 9701 7804
276	0	0	Ki67+	 9702 7739
277	0	0	Ki67+	 9704 7458
278	0	0	Ki67+	 9705 7659
279	0	0	Ki67+	 9705 7712
280	0	0	Ki67+	 9708 7847
281	0	0	Ki67+	 9711 7580
282	0	0	Ki67+	 9711 7755
283	0	0	Ki67+	 9719 7513
284	0	0	Ki67+	 9720 7864
285	0	0	Ki67+	 9721 7704
286	0	0	Ki67+	 9723 7478
287	0	0	Ki67+	 9723 7885
288	0	0	Ki67+	 9726 7445
289	0	0	Ki67+	 9726 7543
290	0	0	Ki67+	 9726 7636
291	0	0	Ki67+	 9732 7821
292	0	0	Ki67+	 9737 7735
293	0	0	Ki67+	 9738 7589
294	0	0	Ki67+	 9738 7851
295	0	0	Ki67+	 9742 7478
296	0	0	Ki67+	 9743 7798
297	0	0	Ki67+	 9747 7641
298	0	0	Ki67+	 9747 7676
299	0	0	Ki67+	 9751 7820
300	0	0	Ki67+	 9755 7506
301	0	0	Ki67+	 9756 7750
302	0	0	Ki67+	 9758 7435
303	0	0	Ki67+	 9759 7863
304	0	0	Ki67+	 9759 7913
305	0	0	Ki67+	 9766 7495
306	0	0	Ki67+	 9767 7603
307	0	0	Ki67+	 9769 7798
308	0	0	Ki67+	 9779 7808
309	0	0	Ki67+	 9780 7614
310	0	0	Ki67+	 9782 7792
311	0	0	Ki67+	 9785 7890
312	0	0	Ki67+	 9787 7707
313	0	0	Ki67+	 9788 7750
314	0	0	Ki67+	 9802 7733
315	0	0	Ki67+	 9802 7878
316	0	0	Ki67+	 9803 7705
317	0	0	Ki67+	 9806 7657
318	0	0	Ki67+	 9806 7789
319	0	0	Ki67+	 9807 7857
320	0	0	Ki67+	 9811 7812
321	0	0	Ki67+	 9818 7757
322	0	0	Ki67+	 9827 7888
323	0	0	Ki67+	 9833 7749
324	0	0	Ki67+	 9834 7839
325	0	0	Ki67+	 9837 7860
326	0	0	Ki67+	 9839 7732
327	0	0	Ki67+	 9846 7645
328	0	0	Ki67+	 9850 7671
329	0	0	Ki67+	 9853 7156
330	0	0	Ki67+	 9853 7886
331	0	0	Ki67+	 9854 7626
332	0	0	Ki67+	 9855 7701
333	0	0	Ki67+	 9880 7882
334	0	0	Ki67+	 9885 7857
335	0	0	Ki67+	 9891 7753
336	0	0	Ki67+	 9905 7324
337	0	0	Ki67+	 9906 7304
338	0	0	Ki67+	 9909 7787
339	0	0	Ki67+	 9919 7703
340	0	0	Ki67+	 9919 7866
341	0	0	Ki67+	 9921 7891
342	0	0	Ki67+	 9926 7314
343	0	0	Ki67+	 9929 7784
344	0	0	Ki67+	 9930 7822
345	0	0	Ki67+	 9932 7747
346	0	0	Ki67+	 9935 7416
347	0	0	Ki67+	 9936 7869
348	0	0	Ki67+	 9947 7749
349	0	0	Ki67+	 9950 7716
350	0	0	Ki67+	 9951 7428
351	0	0	Ki67+	 9958 7780
352	0	0	Ki67+	 9965 7772
353	0	0	Ki67+	 9969 7334
354	0	0	Ki67+	 9970 7732
355	0	0	Ki67+	 9972 7884
356	0	0	Ki67+	 9976 7841
357	0	0	Ki67+	 9977 7404
358	0	0	Ki67+	 9978 7324
359	0	0	Ki67+	 9983 7854
360	0	0	Ki67+	 9984 7787
361	0	0	Ki67+	 9987 7402
362	0	0	Ki67+	 9988 7350
363	0	0	Ki67+	 9988 7811
364	0	0	Ki67+	 9994 7799
365	0	0	Ki67+	 9997 7474
366	0	0	Ki67+	 10005 7771
367	0	0	Ki67+	 10011 7861
368	0	0	Ki67+	 10014 7357
369	0	0	Ki67+	 10018 7415
370	0	0	Ki67+	 10023 7493
371	0	0	Ki67+	 10027 7387
372	0	0	Ki67+	 10031 7811
373	0	0	Ki67+	 10031 7891
374	0	0	Ki67+	 10035 7878
375	0	0	Ki67+	 10040 7344
376	0	0	Ki67+	 10050 7504
377	0	0	Ki67+	 10051 7778
378	0	0	Ki67+	 10055 7864
379	0	0	Ki67+	 10059 7894
380	0	0	Ki67+	 10061 7825
381	0	0	Ki67+	 10069 7793
382	0	0	Ki67+	 10077 7490
383	0	0	Ki67+	 10077 7565
384	0	0	Ki67+	 10077 7832
385	0	0	Ki67+	 10080 7460
386	0	0	Ki67+	 10093 7814
387	0	0	Ki67+	 10096 7882
388	0	0	Ki67+	 10097 7334
389	0	0	Ki67+	 10099 7520
390	0	0	Ki67+	 10104 7559
391	0	0	Ki67+	 10111 7388
392	0	0	Ki67+	 10113 7313
393	0	0	Ki67+	 10114 7533
394	0	0	Ki67+	 10120 7364
395	0	0	Ki67+	 10126 7663
396	0	0	Ki67+	 10141 7785
397	0	0	Ki67+	 10143 7426
398	0	0	Ki67+	 10146 7376
399	0	0	Ki67+	 10148 7329
400	0	0	Ki67+	 10148 7906
401	0	0	Ki67+	 10149 7810
402	0	0	Ki67+	 10150 7687
403	0	0	Ki67+	 10150 7849
404	0	0	Ki67+	 10152 7658
405	0	0	Ki67+	 10156 7765
406	0	0	Ki67+	 10159 7795
407	0	0	Ki67+	 10170 7335
408	0	0	Ki67+	 10174 7669
409	0	0	Ki67+	 10175 7763
410	0	0	Ki67+	 10177 7796
411	0	0	Ki67+	 10178 7687
412	0	0	Ki67+	 9638 7985
413	0	0	Ki67+	 9671 8048
414	0	0	Ki67+	 9709 7965
415	0	0	Ki67+	 9718 7985
416	0	0	Ki67+	 9725 7938
417	0	0	Ki67+	 9736 7958
418	0	0	Ki67+	 9738 7929
419	0	0	Ki67+	 9748 8022
420	0	0	Ki67+	 9766 7971
421	0	0	Ki67+	 9789 8024
422	0	0	Ki67+	 9795 8141
423	0	0	Ki67+	 9799 7988
424	0	0	Ki67+	 9810 7955
425	0	0	Ki67+	 9810 8060
426	0	0	Ki67+	 9822 8041
427	0	0	Ki67+	 9823 7977
428	0	0	Ki67+	 9825 8085
429	0	0	Ki67+	 9832 7992
430	0	0	Ki67+	 9835 8006
431	0	0	Ki67+	 9838 8057
432	0	0	Ki67+	 9848 7978
433	0	0	Ki67+	 9852 7941
434	0	0	Ki67+	 9862 8126
435	0	0	Ki67+	 9864 8070
436	0	0	Ki67+	 9864 8095
437	0	0	Ki67+	 9867 8056
438	0	0	Ki67+	 9870 8005
439	0	0	Ki67+	 9873 8146
440	0	0	Ki67+	 9877 7960
441	0	0	Ki67+	 9880 7945
442	0	0	Ki67+	 9883 8099
443	0	0	Ki67+	 9884 8128
444	0	0	Ki67+	 9891 7974
445	0	0	Ki67+	 9895 8049
446	0	0	Ki67+	 9901 8087
447	0	0	Ki67+	 9902 8010
448	0	0	Ki67+	 9904 7950
449	0	0	Ki67+	 9911 8033
450	0	0	Ki67+	 9919 7970
451	0	0	Ki67+	 9921 8148
452	0	0	Ki67+	 9928 8121
453	0	0	Ki67+	 9932 8091
454	0	0	Ki67+	 9933 8138
455	0	0	Ki67+	 9933 8155
456	0	0	Ki67+	 9939 8038
457	0	0	Ki67+	 9940 7942
458	0	0	Ki67+	 9942 8068
459	0	0	Ki67+	 9950 8220
460	0	0	Ki67+	 9951 7975
461	0	0	Ki67+	 9952 8172
462	0	0	Ki67+	 9967 7953
463	0	0	Ki67+	 9967 8048
464	0	0	Ki67+	 9968 8108
465	0	0	Ki67+	 9973 8095
466	0	0	Ki67+	 9976 8191
467	0	0	Ki67+	 9988 7976
468	0	0	Ki67+	 9989 8182
469	0	0	Ki67+	 9994 8065
470	0	0	Ki67+	 9994 8120
471	0	0	Ki67+	 9998 8154
472	0	0	Ki67+	 10000 8099
473	0	0	Ki67+	 10002 8203
474	0	0	Ki67+	 10006 7947
475	0	0	Ki67+	 10010 7993
476	0	0	Ki67+	 10013 7977
477	0	0	Ki67+	 10013 8079
478	0	0	Ki67+	 10013 8110
479	0	0	Ki67+	 10014 8041
480	0	0	Ki67+	 10016 8199
481	0	0	Ki67+	 10024 8159
482	0	0	Ki67+	 10027 8070
483	0	0	Ki67+	 10030 8138
484	0	0	Ki67+	 10033 7942
485	0	0	Ki67+	 10033 8104
486	0	0	Ki67+	 10038 8025
487	0	0	Ki67+	 10041 8079
488	0	0	Ki67+	 10042 8128
489	0	0	Ki67+	 10045 7976
490	0	0	Ki67+	 10045 8184
491	0	0	Ki67+	 10054 8136
492	0	0	Ki67+	 10055 7954
493	0	0	Ki67+	 10060 8091
494	0	0	Ki67+	 10062 8221
495	0	0	Ki67+	 10064 8164
496	0	0	Ki67+	 10067 8004
497	0	0	Ki67+	 10068 8032
498	0	0	Ki67+	 10069 8119
499	0	0	Ki67+	 10075 8067
500	0	0	Ki67+	 10077 8189
501	0	0	Ki67+	 10086 8000
502	0	0	Ki67+	 10087 8220
503	0	0	Ki67+	 10096 8085
504	0	0	Ki67+	 10110 8049
505	0	0	Ki67+	 10110 8089
506	0	0	Ki67+	 10111 8009
507	0	0	Ki67+	 10111 8035
508	0	0	Ki67+	 10121 8190
509	0	0	Ki67+	 10122 7995
510	0	0	Ki67+	 10125 8117
511	0	0	Ki67+	 10129 8223
512	0	0	Ki67+	 10130 7958
513	0	0	Ki67+	 10135 7988
514	0	0	Ki67+	 10135 8138
515	0	0	Ki67+	 10136 8196
516	0	0	Ki67+	 10150 7972
517	0	0	Ki67+	 10150 8059
518	0	0	Ki67+	 10151 8242
519	0	0	Ki67+	 10157 8093
520	0	0	Ki67+	 10166 8000
521	0	0	Ki67+	 10166 8155
522	0	0	Ki67+	 10166 8254
523	0	0	Ki67+	 10168 8221
524	0	0	Ki67+	 10171 8202
525	0	0	Ki67+	 10176 7962
526	0	0	Ki67+	 10178 8074
527	0	0	Ki67+	 10181 8225
528	0	0	Ki67+	 9399 8748
529	0	0	Ki67+	 9440 8759
530	0	0	Ki67+	 9913 8959
531	0	0	Ki67+	 10088 9029
532	0	0	Ki67+	 9431 9884
533	0	0	Ki67+	 10016 9957
534	0	0	Ki67+	 10025 9967
535	0	0	Ki67+	 9712 11372
536	0	0	Ki67+	 9792 11660
537	0	0	Ki67+	 9408 12424
538	0	0	Ki67+	 9425 12335
539	0	0	Ki67+	 9426 12426
540	0	0	Ki67+	 9467 12437
541	0	0	Ki67+	 9484 12456
542	0	0	Ki67+	 9512 12415
543	0	0	Ki67+	 9522 12450
544	0	0	Ki67+	 9621 12467
545	0	0	Ki67+	 9731 12539
546	0	0	Ki67+	 9610 13388
547	0	0	Ki67+	 9739 14024
548	0	0	Ki67+	 9399 14760
549	0	0	Ki67+	 9415 14767
550	0	0	Ki67+	 9497 14881
551	0	0	Ki67+	 9754 17512
552	0	0	Ki67+	 9756 17483
553	0	0	Ki67+	 9762 17497
554	0	0	Ki67+	 9787 17457
555	0	0	Ki67+	 9792 17496
556	0	0	Ki67+	 9807 17511
557	0	0	Ki67+	 9812 17447
558	0	0	Ki67+	 9814 17482
559	0	0	Ki67+	 9817 17431
560	0	0	Ki67+	 9821 17457
561	0	0	Ki67+	 9822 17499
562	0	0	Ki67+	 9832 17386
563	0	0	Ki67+	 9841 17368
564	0	0	Ki67+	 9848 17457
565	0	0	Ki67+	 9853 17495
566	0	0	Ki67+	 9859 17052
567	0	0	Ki67+	 9865 17384
568	0	0	Ki67+	 9866 17348
569	0	0	Ki67+	 9869 17407
570	0	0	Ki67+	 9874 17500
571	0	0	Ki67+	 9875 17464
572	0	0	Ki67+	 9890 17460
573	0	0	Ki67+	 9893 17423
574	0	0	Ki67+	 9895 17441
575	0	0	Ki67+	 9896 17393
576	0	0	Ki67+	 9897 17362
577	0	0	Ki67+	 9903 17305
578	0	0	Ki67+	 9908 17420
579	0	0	Ki67+	 9909 17342
580	0	0	Ki67+	 9913 17362
581	0	0	Ki67+	 9921 17476
582	0	0	Ki67+	 9921 17510
583	0	0	Ki67+	 9922 17460
584	0	0	Ki67+	 9925 17285
585	0	0	Ki67+	 9931 17405
586	0	0	Ki67+	 9936 17295
587	0	0	Ki67+	 9939 17261
588	0	0	Ki67+	 9941 17487
589	0	0	Ki67+	 9944 17361
590	0	0	Ki67+	 9944 17431
591	0	0	Ki67+	 9949 17458
592	0	0	Ki67+	 9958 17472
593	0	0	Ki67+	 9963 17233
594	0	0	Ki67+	 9965 17519
595	0	0	Ki67+	 9967 17394
596	0	0	Ki67+	 9968 17377
597	0	0	Ki67+	 9970 17290
598	0	0	Ki67+	 9970 17420
599	0	0	Ki67+	 9970 17502
600	0	0	Ki67+	 9976 17320
601	0	0	Ki67+	 9980 17221
602	0	0	Ki67+	 9980 17446
603	0	0	Ki67+	 9990 17275
604	0	0	Ki67+	 9990 17411
605	0	0	Ki67+	 9991 16741
606	0	0	Ki67+	 9992 17261
607	0	0	Ki67+	 9998 17338
608	0	0	Ki67+	 10001 17301
609	0	0	Ki67+	 10002 17413
610	0	0	Ki67+	 10009 17461
611	0	0	Ki67+	 10014 17351
612	0	0	Ki67+	 10017 17191
613	0	0	Ki67+	 10022 17275
614	0	0	Ki67+	 10028 17253
615	0	0	Ki67+	 10033 17508
616	0	0	Ki67+	 10035 17470
617	0	0	Ki67+	 10036 17442
618	0	0	Ki67+	 10037 17182
619	0	0	Ki67+	 10040 17410
620	0	0	Ki67+	 10044 17316
621	0	0	Ki67+	 10046 17214
622	0	0	Ki67+	 10049 17150
623	0	0	Ki67+	 10049 17199
624	0	0	Ki67+	 10050 17469
625	0	0	Ki67+	 10056 17352
626	0	0	Ki67+	 10056 17375
627	0	0	Ki67+	 10058 17304
628	0	0	Ki67+	 10059 17245
629	0	0	Ki67+	 10068 17132
630	0	0	Ki67+	 10068 17331
631	0	0	Ki67+	 10071 17248
632	0	0	Ki67+	 10074 17176
633	0	0	Ki67+	 10081 17146
634	0	0	Ki67+	 10081 17259
635	0	0	Ki67+	 10085 17290
636	0	0	Ki67+	 10092 17332
637	0	0	Ki67+	 10100 17096
638	0	0	Ki67+	 10100 17280
639	0	0	Ki67+	 10109 17135
640	0	0	Ki67+	 10112 17318
641	0	0	Ki67+	 10113 17300
642	0	0	Ki67+	 10133 17126
643	0	0	Ki67+	 10138 17172
644	0	0	Ki67+	 10148 17151
645	0	0	Ki67+	 10150 17052
646	0	0	Ki67+	 10153 17134
647	0	0	Ki67+	 10154 17083
648	0	0	Ki67+	 10157 17175
649	0	0	Ki67+	 10175 17033
650	0	0	Ki67+	 10180 17136
651	0	0	Ki67+	 9469 18032
652	0	0	Ki67+	 9471 18080
653	0	0	Ki67+	 9472 18142
654	0	0	Ki67+	 9478 18161
655	0	0	Ki67+	 9479 18052
656	0	0	Ki67+	 9479 18179
657	0	0	Ki67+	 9484 18279
658	0	0	Ki67+	 9485 17976
659	0	0	Ki67+	 9487 18036
660	0	0	Ki67+	 9489 17952
661	0	0	Ki67+	 9489 18104
662	0	0	Ki67+	 9489 18315
663	0	0	Ki67+	 9496 18233
664	0	0	Ki67+	 9497 18294
665	0	0	Ki67+	 9498 18000
666	0	0	Ki67+	 9499 18134
667	0	0	Ki67+	 9499 18268
668	0	0	Ki67+	 9503 17979
669	0	0	Ki67+	 9505 17922
670	0	0	Ki67+	 9505 17964
671	0	0	Ki67+	 9505 18027
672	0	0	Ki67+	 9505 18318
673	0	0	Ki67+	 9509 18226
674	0	0	Ki67+	 9514 18169
675	0	0	Ki67+	 9520 17918
676	0	0	Ki67+	 9520 18275
677	0	0	Ki67+	 9527 18294
678	0	0	Ki67+	 9536 18071
679	0	0	Ki67+	 9536 18182
680	0	0	Ki67+	 9538 17947
681	0	0	Ki67+	 9542 17911
682	0	0	Ki67+	 9542 18215
683	0	0	Ki67+	 9542 18249
684	0	0	Ki67+	 9543 18319
685	0	0	Ki67+	 9545 17820
686	0	0	Ki67+	 9556 17847
687	0	0	Ki67+	 9560 17821
688	0	0	Ki67+	 9560 17921
689	0	0	Ki67+	 9560 18101
690	0	0	Ki67+	 9561 17785
691	0	0	Ki67+	 9562 18187
692	0	0	Ki67+	 9563 18070
693	0	0	Ki67+	 9564 18293
694	0	0	Ki67+	 9565 18229
695	0	0	Ki67+	 9568 17880
696	0	0	Ki67+	 9568 18084
697	0	0	Ki67+	 9572 17853
698	0	0	Ki67+	 9573 17792
699	0	0	Ki67+	 9579 17884
700	0	0	Ki67+	 9580 17747
701	0	0	Ki67+	 9580 18306
702	0	0	Ki67+	 9582 17916
703	0	0	Ki67+	 9583 18019
704	0	0	Ki67+	 9588 18214
705	0	0	Ki67+	 9589 17959
706	0	0	Ki67+	 9594 17862
707	0	0	Ki67+	 9597 18056
708	0	0	Ki67+	 9598 17725
709	0	0	Ki67+	 9606 18011
710	0	0	Ki67+	 9609 17822
711	0	0	Ki67+	 9610 17696
712	0	0	Ki67+	 9611 17735
713	0	0	Ki67+	 9613 17877
714	0	0	Ki67+	 9614 17718
715	0	0	Ki67+	 9615 18038
716	0	0	Ki67+	 9616 17891
717	0	0	Ki67+	 9622 17707
718	0	0	Ki67+	 9624 17828
719	0	0	Ki67+	 9628 17878
720	0	0	Ki67+	 9629 17921
721	0	0	Ki67+	 9630 18280
722	0	0	Ki67+	 9631 18317
723	0	0	Ki67+	 9632 18292
724	0	0	Ki67+	 9633 18011
725	0	0	Ki67+	 9636 17733
726	0	0	Ki67+	 9637 17775
727	0	0	Ki67+	 9639 17850
728	0	0	Ki67+	 9641 17911
729	0	0	Ki67+	 9643 17687
730	0	0	Ki67+	 9647 17659
731	0	0	Ki67+	 9650 17797
732	0	0	Ki67+	 9650 18266
733	0	0	Ki67+	 9651 18248
734	0	0	Ki67+	 9655 17953
735	0	0	Ki67+	 9660 17755
736	0	0	Ki67+	 9663 17929
737	0	0	Ki67+	 9665 17695
738	0	0	Ki67+	 9665 17711
739	0	0	Ki67+	 9665 17823
740	0	0	Ki67+	 9676 17616
741	0	0	Ki67+	 9678 17596
742	0	0	Ki67+	 9680 17765
743	0	0	Ki67+	 9685 17671
744	0	0	Ki67+	 9687 18149
745	0	0	Ki67+	 9691 17660
746	0	0	Ki67+	 9692 17742
747	0	0	Ki67+	 9694 17602
748	0	0	Ki67+	 9694 17713
749	0	0	Ki67+	 9698 17647
750	0	0	Ki67+	 9699 17786
751	0	0	Ki67+	 9701 17563
752	0	0	Ki67+	 9704 18143
753	0	0	Ki67+	 9706 17616
754	0	0	Ki67+	 9708 17914
755	0	0	Ki67+	 9713 17765
756	0	0	Ki67+	 9716 17541
757	0	0	Ki67+	 9716 17719
758	0	0	Ki67+	 9716 17753
759	0	0	Ki67+	 9718 17664
760	0	0	Ki67+	 9723 17588
761	0	0	Ki67+	 9723 17978
762	0	0	Ki67+	 9723 18072
763	0	0	Ki67+	 9724 17700
764	0	0	Ki67+	 9725 17530
765	0	0	Ki67+	 9729 17628
766	0	0	Ki67+	 9733 17570
767	0	0	Ki67+	 9733 17712
768	0	0	Ki67+	 9737 17738
769	0	0	Ki67+	 9744 17635
770	0	0	Ki67+	 9750 18096
771	0	0	Ki67+	 9751 17686
772	0	0	Ki67+	 9752 17602
773	0	0	Ki67+	 9754 17983
774	0	0	Ki67+	 9756 17552
775	0	0	Ki67+	 9763 18041
776	0	0	Ki67+	 9765 17726
777	0	0	Ki67+	 9770 17528
778	0	0	Ki67+	 9778 17624
779	0	0	Ki67+	 9780 17595
780	0	0	Ki67+	 9783 17564
781	0	0	Ki67+	 9783 17681
782	0	0	Ki67+	 9790 17724
783	0	0	Ki67+	 9790 17922
784	0	0	Ki67+	 9795 17658
785	0	0	Ki67+	 9799 17606
786	0	0	Ki67+	 9801 17568
787	0	0	Ki67+	 9817 17745
788	0	0	Ki67+	 9817 17810
789	0	0	Ki67+	 9821 17585
790	0	0	Ki67+	 9821 17714
791	0	0	Ki67+	 9822 17521
792	0	0	Ki67+	 9823 17670
793	0	0	Ki67+	 9828 17636
794	0	0	Ki67+	 9841 17592
795	0	0	Ki67+	 9841 17703
796	0	0	Ki67+	 9843 17613
797	0	0	Ki67+	 9858 17527
798	0	0	Ki67+	 9869 17674
799	0	0	Ki67+	 9879 17528
800	0	0	Ki67+	 9906 17534
801	0	0	Ki67+	 10075 17697
802	0	0	Ki67+	 9490 18379
803	0	0	Ki67+	 9494 18414
804	0	0	Ki67+	 9498 18358
805	0	0	Ki67+	 9507 18501
806	0	0	Ki67+	 9512 18479
807	0	0	Ki67+	 9518 18447
808	0	0	Ki67+	 9520 18507
809	0	0	Ki67+	 9521 18416
810	0	0	Ki67+	 9523 18348
811	0	0	Ki67+	 9526 18541
812	0	0	Ki67+	 9529 18477
813	0	0	Ki67+	 9529 18562
814	0	0	Ki67+	 9534 18511
815	0	0	Ki67+	 9535 18335
816	0	0	Ki67+	 9542 19098
817	0	0	Ki67+	 9543 18447
818	0	0	Ki67+	 9544 18541
819	0	0	Ki67+	 9546 18598
820	0	0	Ki67+	 9549 18558
821	0	0	Ki67+	 9549 18640
822	0	0	Ki67+	 9551 18512
823	0	0	Ki67+	 9555 18365
824	0	0	Ki67+	 9555 18421
825	0	0	Ki67+	 9557 18676
826	0	0	Ki67+	 9558 18464
827	0	0	Ki67+	 9566 18706
828	0	0	Ki67+	 9568 18607
829	0	0	Ki67+	 9573 18657
830	0	0	Ki67+	 9574 18346
831	0	0	Ki67+	 9577 18530
832	0	0	Ki67+	 9579 18421
833	0	0	Ki67+	 9581 18706
834	0	0	Ki67+	 9585 18591
835	0	0	Ki67+	 9586 18387
836	0	0	Ki67+	 9592 18357
837	0	0	Ki67+	 9593 18543
838	0	0	Ki67+	 9594 18699
839	0	0	Ki67+	 9595 18622
840	0	0	Ki67+	 9599 18663
841	0	0	Ki67+	 9601 18335
842	0	0	Ki67+	 9604 18570
843	0	0	Ki67+	 9608 18416
844	0	0	Ki67+	 9608 18601
845	0	0	Ki67+	 9608 18713
846	0	0	Ki67+	 9611 18743
847	0	0	Ki67+	 9612 18397
848	0	0	Ki67+	 9614 18627
849	0	0	Ki67+	 9616 18441
850	0	0	Ki67+	 9619 18372
851	0	0	Ki67+	 9619 18545
852	0	0	Ki67+	 9621 18467
853	0	0	Ki67+	 9626 18657
854	0	0	Ki67+	 9627 18505
855	0	0	Ki67+	 9628 18788
856	0	0	Ki67+	 9629 18424
857	0	0	Ki67+	 9634 18812
858	0	0	Ki67+	 9635 18523
859	0	0	Ki67+	 9636 18694
860	0	0	Ki67+	 9641 18599
861	0	0	Ki67+	 9645 18835
862	0	0	Ki67+	 9646 18775
863	0	0	Ki67+	 9648 18370
864	0	0	Ki67+	 9649 18577
865	0	0	Ki67+	 9653 18730
866	0	0	Ki67+	 9655 18864
867	0	0	Ki67+	 9656 18531
868	0	0	Ki67+	 9659 18329
869	0	0	Ki67+	 9661 18423
870	0	0	Ki67+	 9670 18507
871	0	0	Ki67+	 9671 18886
872	0	0	Ki67+	 9679 18452
873	0	0	Ki67+	 9679 18557
874	0	0	Ki67+	 9682 18770
875	0	0	Ki67+	 9685 18324
876	0	0	Ki67+	 9688 18594
877	0	0	Ki67+	 9688 18699
878	0	0	Ki67+	 9689 18737
879	0	0	Ki67+	 9693 18914
880	0	0	Ki67+	 9698 18604
881	0	0	Ki67+	 9704 18848
882	0	0	Ki67+	 9706 18807
883	0	0	Ki67+	 9709 18717
884	0	0	Ki67+	 9710 18741
885	0	0	Ki67+	 9711 18627
886	0	0	Ki67+	 9717 18952
887	0	0	Ki67+	 9723 18981
888	0	0	Ki67+	 9725 18920
889	0	0	Ki67+	 9726 18874
890	0	0	Ki67+	 9732 18851
891	0	0	Ki67+	 9733 18793
892	0	0	Ki67+	 9733 18822
893	0	0	Ki67+	 9735 18530
894	0	0	Ki67+	 9735 19002
895	0	0	Ki67+	 9736 18975
896	0	0	Ki67+	 9751 18886
897	0	0	Ki67+	 9751 18933
898	0	0	Ki67+	 9753 18559
899	0	0	Ki67+	 9755 19020
900	0	0	Ki67+	 9759 18867
901	0	0	Ki67+	 9765 18848
902	0	0	Ki67+	 9765 18992
903	0	0	Ki67+	 9772 18914
904	0	0	Ki67+	 9776 18861
905	0	0	Ki67+	 9781 18993
906	0	0	Ki67+	 9782 19041
907	0	0	Ki67+	 9791 19030
908	0	0	Ki67+	 9796 18878
909	0	0	Ki67+	 9796 19050
910	0	0	Ki67+	 9823 19027
911	0	0	Ki67+	 9824 19049
912	0	0	Ki67+	 9826 18996
913	0	0	Ki67+	 9837 19037
914	0	0	Ki67+	 9845 18993
915	0	0	Ki67+	 9855 19051
916	0	0	Ki67+	 9860 19003
917	0	0	Ki67+	 9863 18962
918	0	0	Ki67+	 9868 19013
919	0	0	Ki67+	 9869 19102
920	0	0	Ki67+	 9878 19078
921	0	0	Ki67+	 9895 18989
922	0	0	Ki67+	 9900 19081
923	0	0	Ki67+	 9903 19112
924	0	0	Ki67+	 9919 18977
925	0	0	Ki67+	 9919 19088
926	0	0	Ki67+	 9924 18990
927	0	0	Ki67+	 9925 18599
928	0	0	Ki67+	 9926 19014
929	0	0	Ki67+	 9927 18551
930	0	0	Ki67+	 9947 19089
931	0	0	Ki67+	 9954 18986
932	0	0	Ki67+	 9959 19072
933	0	0	Ki67+	 9976 19002
934	0	0	Ki67+	 9987 19100
935	0	0	Ki67+	 9988 19074
936	0	0	Ki67+	 9997 19026
937	0	0	Ki67+	 9999 19114
938	0	0	Ki67+	 10000 19009
939	0	0	Ki67+	 10057 19084
940	0	0	Ki67+	 10066 19061
941	0	0	Ki67+	 10108 19105
942	0	0	Ki67+	 9514 19513
943	0	0	Ki67+	 9601 19236
944	0	0	Ki67+	 9634 19775
945	0	0	Ki67+	 9819 19362
946	0	0	Ki67+	 9872 19132
947	0	0	Ki67+	 9900 19142
948	0	0	Ki67+	 9911 19164
949	0	0	Ki67+	 9925 19174
950	0	0	Ki67+	 9938 19194
951	0	0	Ki67+	 9946 19150
952	0	0	Ki67+	 9951 19461
953	0	0	Ki67+	 9954 19381
954	0	0	Ki67+	 9955 19128
955	0	0	Ki67+	 10022 19131
956	0	0	Ki67+	 10070 19919
957	0	0	Ki67+	 10071 19843
958	0	0	Ki67+	 10075 19888
959	0	0	Ki67+	 10078 19867
960	0	0	Ki67+	 10079 19812
961	0	0	Ki67+	 10090 19786
962	0	0	Ki67+	 10096 19163
963	0	0	Ki67+	 10100 19829
964	0	0	Ki67+	 10104 19580
965	0	0	Ki67+	 10109 19862
966	0	0	Ki67+	 10110 19754
967	0	0	Ki67+	 10113 19792
968	0	0	Ki67+	 10114 19779
969	0	0	Ki67+	 10116 19731
970	0	0	Ki67+	 10118 19265
971	0	0	Ki67+	 10126 19213
972	0	0	Ki67+	 10126 19817
973	0	0	Ki67+	 10127 19880
974	0	0	Ki67+	 10135 19704
975	0	0	Ki67+	 10135 19720
976	0	0	Ki67+	 10136 19850
977	0	0	Ki67+	 10137 19259
978	0	0	Ki67+	 10142 19887
979	0	0	Ki67+	 10143 19783
980	0	0	Ki67+	 10155 19686
981	0	0	Ki67+	 10155 19734
982	0	0	Ki67+	 10160 19761
983	0	0	Ki67+	 10161 19812
984	0	0	Ki67+	 10164 19255
985	0	0	Ki67+	 10166 19244
986	0	0	Ki67+	 10171 19898
987	0	0	Ki67+	 10172 19693
988	0	0	Ki67+	 10179 19196
989	0	0	Ki67+	 10182 19661
990	0	0	Ki67+	 10187 19760
991	0	0	Ki67+	 10191 19717
992	0	0	Ki67+	 10191 19786
993	0	0	Ki67+	 9571 20013
994	0	0	Ki67+	 10063 20035
995	0	0	Ki67+	 10066 19966
996	0	0	Ki67+	 10066 20056
997	0	0	Ki67+	 10069 19935
998	0	0	Ki67+	 10072 20009
999	0	0	Ki67+	 10094 20192
1000	0	0	Ki67+	 10101 19936
1001	0	0	Ki67+	 10109 19978
1002	0	0	Ki67+	 10110 20067
1003	0	0	Ki67+	 10118 20143
1004	0	0	Ki67+	 10122 20182
1005	0	0	Ki67+	 10123 20036
1006	0	0	Ki67+	 10125 19978
1007	0	0	Ki67+	 10125 20248
1008	0	0	Ki67+	 10128 20213
1009	0	0	Ki67+	 10129 20101
1010	0	0	Ki67+	 10133 19929
1011	0	0	Ki67+	 10136 20269
1012	0	0	Ki67+	 10147 20289
1013	0	0	Ki67+	 10149 20145
1014	0	0	Ki67+	 10158 20013
1015	0	0	Ki67+	 10159 20081
1016	0	0	Ki67+	 10160 20240
1017	0	0	Ki67+	 10164 20267
1018	0	0	Ki67+	 10168 19931
1019	0	0	Ki67+	 10168 19958
1020	0	0	Ki67+	 10168 19980
1021	0	0	Ki67+	 10179 20230
1022	0	0	Ki67+	 10180 20315
1023	0	0	Ki67+	 10181 20083
1024	0	0	Ki67+	 10184 20059
1025	0	0	Ki67+	 10184 20296
1026	0	0	Ki67+	 10189 20049
1027	0	0	Ki67+	 10189 20197
1028	0	0	Ki67+	 9820 20954
1029	0	0	Ki67+	 9854 20857
1030	0	0	Ki67+	 9858 20962
1031	0	0	Ki67+	 9883 20914
1032	0	0	Ki67+	 10261 6092
1033	0	0	Ki67+	 10198 7578
1034	0	0	Ki67+	 10199 7420
1035	0	0	Ki67+	 10212 7558
1036	0	0	Ki67+	 10224 7577
1037	0	0	Ki67+	 10225 7474
1038	0	0	Ki67+	 10241 7443
1039	0	0	Ki67+	 10244 7544
1040	0	0	Ki67+	 10271 7470
1041	0	0	Ki67+	 10286 7495
1042	0	0	Ki67+	 10296 7076
1043	0	0	Ki67+	 10307 7484
1044	0	0	Ki67+	 10312 7499
1045	0	0	Ki67+	 10324 7447
1046	0	0	Ki67+	 10331 7469
1047	0	0	Ki67+	 10595 7063
1048	0	0	Ki67+	 10643 6849
1049	0	0	Ki67+	 10193 8181
1050	0	0	Ki67+	 10196 7721
1051	0	0	Ki67+	 10196 7953
1052	0	0	Ki67+	 10197 8247
1053	0	0	Ki67+	 10202 7997
1054	0	0	Ki67+	 10202 8156
1055	0	0	Ki67+	 10202 8170
1056	0	0	Ki67+	 10207 8195
1057	0	0	Ki67+	 10208 7987
1058	0	0	Ki67+	 10210 7910
1059	0	0	Ki67+	 10216 8223
1060	0	0	Ki67+	 10219 8006
1061	0	0	Ki67+	 10223 8063
1062	0	0	Ki67+	 10227 8149
1063	0	0	Ki67+	 10232 8109
1064	0	0	Ki67+	 10233 7974
1065	0	0	Ki67+	 10234 7602
1066	0	0	Ki67+	 10234 7715
1067	0	0	Ki67+	 10235 8249
1068	0	0	Ki67+	 10237 8268
1069	0	0	Ki67+	 10239 8195
1070	0	0	Ki67+	 10245 8035
1071	0	0	Ki67+	 10247 8243
1072	0	0	Ki67+	 10248 8217
1073	0	0	Ki67+	 10256 7992
1074	0	0	Ki67+	 10257 8265
1075	0	0	Ki67+	 10261 8003
1076	0	0	Ki67+	 10261 8165
1077	0	0	Ki67+	 10272 7773
1078	0	0	Ki67+	 10272 8054
1079	0	0	Ki67+	 10275 8224
1080	0	0	Ki67+	 10276 7856
1081	0	0	Ki67+	 10281 7950
1082	0	0	Ki67+	 10288 7995
1083	0	0	Ki67+	 10294 7832
1084	0	0	Ki67+	 10296 7883
1085	0	0	Ki67+	 10300 7869
1086	0	0	Ki67+	 10313 7933
1087	0	0	Ki67+	 10313 7977
1088	0	0	Ki67+	 10313 7999
1089	0	0	Ki67+	 10314 7824
1090	0	0	Ki67+	 10325 8049
1091	0	0	Ki67+	 10327 7765
1092	0	0	Ki67+	 10328 8066
1093	0	0	Ki67+	 10329 7804
1094	0	0	Ki67+	 10334 7836
1095	0	0	Ki67+	 10357 7951
1096	0	0	Ki67+	 10363 7897
1097	0	0	Ki67+	 10368 7604
1098	0	0	Ki67+	 10391 7901
1099	0	0	Ki67+	 10400 8036
1100	0	0	Ki67+	 10421 7983
1101	0	0	Ki67+	 10423 8001
1102	0	0	Ki67+	 10434 7909
1103	0	0	Ki67+	 10444 7908
1104	0	0	Ki67+	 10446 7892
1105	0	0	Ki67+	 10450 7994
1106	0	0	Ki67+	 10455 7973
1107	0	0	Ki67+	 10466 7859
1108	0	0	Ki67+	 10468 7949
1109	0	0	Ki67+	 10477 7891
1110	0	0	Ki67+	 10481 7611
1111	0	0	Ki67+	 10488 8146
1112	0	0	Ki67+	 10512 8174
1113	0	0	Ki67+	 10667 8102
1114	0	0	Ki67+	 10668 8283
1115	0	0	Ki67+	 10693 8319
1116	0	0	Ki67+	 10742 8089
1117	0	0	Ki67+	 10746 8050
1118	0	0	Ki67+	 10769 8043
1119	0	0	Ki67+	 10789 8322
1120	0	0	Ki67+	 10792 8367
1121	0	0	Ki67+	 10824 8186
1122	0	0	Ki67+	 10867 8192
1123	0	0	Ki67+	 10913 8258
1124	0	0	Ki67+	 10917 8220
1125	0	0	Ki67+	 10919 8370
1126	0	0	Ki67+	 10928 8239
1127	0	0	Ki67+	 10943 8230
1128	0	0	Ki67+	 10945 8284
1129	0	0	Ki67+	 10955 8318
1130	0	0	Ki67+	 10991 8302
1131	0	0	Ki67+	 10579 8856
1132	0	0	Ki67+	 10741 8460
1133	0	0	Ki67+	 10986 8466
1134	0	0	Ki67+	 10339 9595
1135	0	0	Ki67+	 10412 9641
1136	0	0	Ki67+	 10417 9622
1137	0	0	Ki67+	 10701 9842
1138	0	0	Ki67+	 10279 10562
1139	0	0	Ki67+	 10318 10157
1140	0	0	Ki67+	 10386 10426
1141	0	0	Ki67+	 10606 10705
1142	0	0	Ki67+	 10719 13401
1143	0	0	Ki67+	 10885 13633
1144	0	0	Ki67+	 10932 13643
1145	0	0	Ki67+	 10677 14423
1146	0	0	Ki67+	 10679 15254
1147	0	0	Ki67+	 10236 16331
1148	0	0	Ki67+	 10198 17004
1149	0	0	Ki67+	 10200 17079
1150	0	0	Ki67+	 10208 17044
1151	0	0	Ki67+	 10210 17119
1152	0	0	Ki67+	 10213 16993
1153	0	0	Ki67+	 10219 17093
1154	0	0	Ki67+	 10219 17133
1155	0	0	Ki67+	 10227 17155
1156	0	0	Ki67+	 10237 17048
1157	0	0	Ki67+	 10239 16978
1158	0	0	Ki67+	 10244 17149
1159	0	0	Ki67+	 10245 17078
1160	0	0	Ki67+	 10260 17136
1161	0	0	Ki67+	 10266 17181
1162	0	0	Ki67+	 10267 17102
1163	0	0	Ki67+	 10280 16950
1164	0	0	Ki67+	 10280 17113
1165	0	0	Ki67+	 10289 17063
1166	0	0	Ki67+	 10294 16931
1167	0	0	Ki67+	 10295 17164
1168	0	0	Ki67+	 10298 17006
1169	0	0	Ki67+	 10302 16990
1170	0	0	Ki67+	 10310 17003
1171	0	0	Ki67+	 10311 16981
1172	0	0	Ki67+	 10322 17133
1173	0	0	Ki67+	 10323 17164
1174	0	0	Ki67+	 10328 16922
1175	0	0	Ki67+	 10332 16997
1176	0	0	Ki67+	 10343 17183
1177	0	0	Ki67+	 10344 16963
1178	0	0	Ki67+	 10345 16897
1179	0	0	Ki67+	 10348 17125
1180	0	0	Ki67+	 10349 16983
1181	0	0	Ki67+	 10354 17172
1182	0	0	Ki67+	 10372 16916
1183	0	0	Ki67+	 10395 16877
1184	0	0	Ki67+	 10395 16939
1185	0	0	Ki67+	 10412 16886
1186	0	0	Ki67+	 10422 16918
1187	0	0	Ki67+	 10428 16949
1188	0	0	Ki67+	 10429 16860
1189	0	0	Ki67+	 10434 16891
1190	0	0	Ki67+	 10443 16966
1191	0	0	Ki67+	 10449 16947
1192	0	0	Ki67+	 10463 16893
1193	0	0	Ki67+	 10465 16984
1194	0	0	Ki67+	 10469 16869
1195	0	0	Ki67+	 10474 16827
1196	0	0	Ki67+	 10477 17005
1197	0	0	Ki67+	 10481 16955
1198	0	0	Ki67+	 10487 16913
1199	0	0	Ki67+	 10489 17029
1200	0	0	Ki67+	 10493 16966
1201	0	0	Ki67+	 10509 16881
1202	0	0	Ki67+	 10515 16826
1203	0	0	Ki67+	 10515 16955
1204	0	0	Ki67+	 10516 16799
1205	0	0	Ki67+	 10518 16889
1206	0	0	Ki67+	 10519 17069
1207	0	0	Ki67+	 10522 17024
1208	0	0	Ki67+	 10530 16997
1209	0	0	Ki67+	 10535 16792
1210	0	0	Ki67+	 10535 16924
1211	0	0	Ki67+	 10539 17059
1212	0	0	Ki67+	 10549 16974
1213	0	0	Ki67+	 10561 16939
1214	0	0	Ki67+	 10564 16796
1215	0	0	Ki67+	 10566 16834
1216	0	0	Ki67+	 10579 16959
1217	0	0	Ki67+	 10580 16776
1218	0	0	Ki67+	 10587 16976
1219	0	0	Ki67+	 10588 16938
1220	0	0	Ki67+	 10590 16821
1221	0	0	Ki67+	 10590 17022
1222	0	0	Ki67+	 10591 17050
1223	0	0	Ki67+	 10596 16805
1224	0	0	Ki67+	 10603 16797
1225	0	0	Ki67+	 10608 16771
1226	0	0	Ki67+	 10610 16759
1227	0	0	Ki67+	 10619 17050
1228	0	0	Ki67+	 10623 16821
1229	0	0	Ki67+	 10627 17002
1230	0	0	Ki67+	 10634 16958
1231	0	0	Ki67+	 10645 16792
1232	0	0	Ki67+	 10654 16827
1233	0	0	Ki67+	 10656 17012
1234	0	0	Ki67+	 10660 16756
1235	0	0	Ki67+	 10673 16842
1236	0	0	Ki67+	 10674 16751
1237	0	0	Ki67+	 10675 16770
1238	0	0	Ki67+	 10695 16850
1239	0	0	Ki67+	 10706 16839
1240	0	0	Ki67+	 10707 16742
1241	0	0	Ki67+	 10733 16813
1242	0	0	Ki67+	 10743 16776
1243	0	0	Ki67+	 10743 16844
1244	0	0	Ki67+	 10761 16730
1245	0	0	Ki67+	 10762 16820
1246	0	0	Ki67+	 10763 16772
1247	0	0	Ki67+	 10765 16750
1248	0	0	Ki67+	 10766 16848
1249	0	0	Ki67+	 10774 16799
1250	0	0	Ki67+	 10774 16826
1251	0	0	Ki67+	 10796 16863
1252	0	0	Ki67+	 10799 16717
1253	0	0	Ki67+	 10800 16737
1254	0	0	Ki67+	 10807 16798
1255	0	0	Ki67+	 10816 16830
1256	0	0	Ki67+	 10817 16767
1257	0	0	Ki67+	 10820 16708
1258	0	0	Ki67+	 10820 16742
1259	0	0	Ki67+	 10822 16565
1260	0	0	Ki67+	 10833 16855
1261	0	0	Ki67+	 10854 16803
1262	0	0	Ki67+	 10855 16749
1263	0	0	Ki67+	 10856 16827
1264	0	0	Ki67+	 10858 16719
1265	0	0	Ki67+	 10862 16704
1266	0	0	Ki67+	 10872 16858
1267	0	0	Ki67+	 10873 16779
1268	0	0	Ki67+	 10873 16829
1269	0	0	Ki67+	 10884 17143
1270	0	0	Ki67+	 10888 16725
1271	0	0	Ki67+	 10898 17114
1272	0	0	Ki67+	 10901 16702
1273	0	0	Ki67+	 10904 16800
1274	0	0	Ki67+	 10904 16860
1275	0	0	Ki67+	 10907 17108
1276	0	0	Ki67+	 10919 17128
1277	0	0	Ki67+	 10923 16840
1278	0	0	Ki67+	 10928 16808
1279	0	0	Ki67+	 10930 16950
1280	0	0	Ki67+	 10935 16728
1281	0	0	Ki67+	 10938 16913
1282	0	0	Ki67+	 10946 16777
1283	0	0	Ki67+	 10946 16950
1284	0	0	Ki67+	 10953 16845
1285	0	0	Ki67+	 10959 16706
1286	0	0	Ki67+	 10966 16925
1287	0	0	Ki67+	 10972 16802
1288	0	0	Ki67+	 10978 16758
1289	0	0	Ki67+	 10986 16909
1290	0	0	Ki67+	 10313 18732
1291	0	0	Ki67+	 10194 19177
1292	0	0	Ki67+	 10274 19177
1293	0	0	Ki67+	 10275 19196
1294	0	0	Ki67+	 10285 19382
1295	0	0	Ki67+	 10328 19456
1296	0	0	Ki67+	 10337 19533
1297	0	0	Ki67+	 10346 19435
1298	0	0	Ki67+	 10349 19582
1299	0	0	Ki67+	 10350 19150
1300	0	0	Ki67+	 10353 19517
1301	0	0	Ki67+	 10353 19567
1302	0	0	Ki67+	 10355 19234
1303	0	0	Ki67+	 10355 19253
1304	0	0	Ki67+	 10364 19487
1305	0	0	Ki67+	 10365 19587
1306	0	0	Ki67+	 10367 19513
1307	0	0	Ki67+	 10373 19476
1308	0	0	Ki67+	 10373 19527
1309	0	0	Ki67+	 10375 19562
1310	0	0	Ki67+	 10380 19442
1311	0	0	Ki67+	 10382 19573
1312	0	0	Ki67+	 10386 19208
1313	0	0	Ki67+	 10386 19493
1314	0	0	Ki67+	 10386 19543
1315	0	0	Ki67+	 10398 19454
1316	0	0	Ki67+	 10399 19176
1317	0	0	Ki67+	 10399 19563
1318	0	0	Ki67+	 10402 19231
1319	0	0	Ki67+	 10406 19476
1320	0	0	Ki67+	 10410 19571
1321	0	0	Ki67+	 10411 19414
1322	0	0	Ki67+	 10412 19517
1323	0	0	Ki67+	 10419 19489
1324	0	0	Ki67+	 10419 19540
1325	0	0	Ki67+	 10425 19436
1326	0	0	Ki67+	 10456 19557
1327	0	0	Ki67+	 10470 19417
1328	0	0	Ki67+	 10471 19486
1329	0	0	Ki67+	 10479 19440
1330	0	0	Ki67+	 10480 19151
1331	0	0	Ki67+	 10482 19511
1332	0	0	Ki67+	 10485 19418
1333	0	0	Ki67+	 10494 19186
1334	0	0	Ki67+	 10501 19575
1335	0	0	Ki67+	 10506 19494
1336	0	0	Ki67+	 10507 19541
1337	0	0	Ki67+	 10518 19571
1338	0	0	Ki67+	 10520 19444
1339	0	0	Ki67+	 10522 19412
1340	0	0	Ki67+	 10529 19421
1341	0	0	Ki67+	 10531 19222
1342	0	0	Ki67+	 10531 19478
1343	0	0	Ki67+	 10531 19543
1344	0	0	Ki67+	 10538 19268
1345	0	0	Ki67+	 10549 19552
1346	0	0	Ki67+	 10553 19156
1347	0	0	Ki67+	 10557 19409
1348	0	0	Ki67+	 10562 19197
1349	0	0	Ki67+	 10565 19497
1350	0	0	Ki67+	 10566 19570
1351	0	0	Ki67+	 10574 19539
1352	0	0	Ki67+	 10578 19399
1353	0	0	Ki67+	 10578 19508
1354	0	0	Ki67+	 10587 19415
1355	0	0	Ki67+	 10597 19152
1356	0	0	Ki67+	 10623 19189
1357	0	0	Ki67+	 10624 19221
1358	0	0	Ki67+	 10630 19412
1359	0	0	Ki67+	 10630 19446
1360	0	0	Ki67+	 10631 19559
1361	0	0	Ki67+	 10635 19195
1362	0	0	Ki67+	 10651 19433
1363	0	0	Ki67+	 10653 19537
1364	0	0	Ki67+	 10655 19190
1365	0	0	Ki67+	 10657 19415
1366	0	0	Ki67+	 10672 19174
1367	0	0	Ki67+	 10672 19411
1368	0	0	Ki67+	 10672 19566
1369	0	0	Ki67+	 10679 19293
1370	0	0	Ki67+	 10680 19218
1371	0	0	Ki67+	 10684 19187
1372	0	0	Ki67+	 10688 19451
1373	0	0	Ki67+	 10698 19503
1374	0	0	Ki67+	 10712 19212
1375	0	0	Ki67+	 10713 19471
1376	0	0	Ki67+	 10718 19248
1377	0	0	Ki67+	 10719 19204
1378	0	0	Ki67+	 10742 19242
1379	0	0	Ki67+	 10749 19566
1380	0	0	Ki67+	 10762 19275
1381	0	0	Ki67+	 10763 19558
1382	0	0	Ki67+	 10773 19540
1383	0	0	Ki67+	 10778 19509
1384	0	0	Ki67+	 10780 19323
1385	0	0	Ki67+	 10783 19312
1386	0	0	Ki67+	 10784 19250
1387	0	0	Ki67+	 10790 19597
1388	0	0	Ki67+	 10791 19480
1389	0	0	Ki67+	 10801 19526
1390	0	0	Ki67+	 10802 19566
1391	0	0	Ki67+	 10804 19278
1392	0	0	Ki67+	 10812 19475
1393	0	0	Ki67+	 10826 19476
1394	0	0	Ki67+	 10832 19589
1395	0	0	Ki67+	 10836 19353
1396	0	0	Ki67+	 10844 19229
1397	0	0	Ki67+	 10846 19505
1398	0	0	Ki67+	 10851 19250
1399	0	0	Ki67+	 10851 19546
1400	0	0	Ki67+	 10857 19599
1401	0	0	Ki67+	 10860 19355
1402	0	0	Ki67+	 10861 19336
1403	0	0	Ki67+	 10862 19528
1404	0	0	Ki67+	 10866 19564
1405	0	0	Ki67+	 10870 19515
1406	0	0	Ki67+	 10875 19348
1407	0	0	Ki67+	 10880 19279
1408	0	0	Ki67+	 10883 19261
1409	0	0	Ki67+	 10886 19371
1410	0	0	Ki67+	 10888 19241
1411	0	0	Ki67+	 10892 19557
1412	0	0	Ki67+	 10899 19570
1413	0	0	Ki67+	 10901 19286
1414	0	0	Ki67+	 10906 19349
1415	0	0	Ki67+	 10912 19521
1416	0	0	Ki67+	 10926 19544
1417	0	0	Ki67+	 10930 19359
1418	0	0	Ki67+	 10938 19567
1419	0	0	Ki67+	 10943 19260
1420	0	0	Ki67+	 10948 19410
1421	0	0	Ki67+	 10963 19253
1422	0	0	Ki67+	 10966 19268
1423	0	0	Ki67+	 10968 19522
1424	0	0	Ki67+	 10969 19404
1425	0	0	Ki67+	 10969 19566
1426	0	0	Ki67+	 10973 19369
1427	0	0	Ki67+	 10979 19302
1428	0	0	Ki67+	 10991 19421
1429	0	0	Ki67+	 10195 19813
1430	0	0	Ki67+	 10196 20083
1431	0	0	Ki67+	 10197 19740
1432	0	0	Ki67+	 10202 19858
1433	0	0	Ki67+	 10204 19887
1434	0	0	Ki67+	 10206 19848
1435	0	0	Ki67+	 10206 19906
1436	0	0	Ki67+	 10206 19932
1437	0	0	Ki67+	 10210 20345
1438	0	0	Ki67+	 10211 19760
1439	0	0	Ki67+	 10214 19695
1440	0	0	Ki67+	 10214 19973
1441	0	0	Ki67+	 10214 20100
1442	0	0	Ki67+	 10215 20179
1443	0	0	Ki67+	 10219 20046
1444	0	0	Ki67+	 10222 19739
1445	0	0	Ki67+	 10227 19898
1446	0	0	Ki67+	 10228 20337
1447	0	0	Ki67+	 10230 19978
1448	0	0	Ki67+	 10231 19648
1449	0	0	Ki67+	 10233 19833
1450	0	0	Ki67+	 10233 20080
1451	0	0	Ki67+	 10239 19688
1452	0	0	Ki67+	 10243 19793
1453	0	0	Ki67+	 10245 19893
1454	0	0	Ki67+	 10245 20093
1455	0	0	Ki67+	 10248 19857
1456	0	0	Ki67+	 10250 20139
1457	0	0	Ki67+	 10250 20305
1458	0	0	Ki67+	 10250 20349
1459	0	0	Ki67+	 10253 19920
1460	0	0	Ki67+	 10254 19721
1461	0	0	Ki67+	 10254 19772
1462	0	0	Ki67+	 10261 19638
1463	0	0	Ki67+	 10267 20169
1464	0	0	Ki67+	 10270 20353
1465	0	0	Ki67+	 10271 20288
1466	0	0	Ki67+	 10272 20246
1467	0	0	Ki67+	 10274 19916
1468	0	0	Ki67+	 10274 19998
1469	0	0	Ki67+	 10274 20128
1470	0	0	Ki67+	 10275 19670
1471	0	0	Ki67+	 10275 19882
1472	0	0	Ki67+	 10275 19946
1473	0	0	Ki67+	 10275 20323
1474	0	0	Ki67+	 10277 20383
1475	0	0	Ki67+	 10278 19711
1476	0	0	Ki67+	 10279 19754
1477	0	0	Ki67+	 10281 19813
1478	0	0	Ki67+	 10281 20279
1479	0	0	Ki67+	 10286 19783
1480	0	0	Ki67+	 10288 19991
1481	0	0	Ki67+	 10289 19738
1482	0	0	Ki67+	 10289 20132
1483	0	0	Ki67+	 10291 19872
1484	0	0	Ki67+	 10293 19826
1485	0	0	Ki67+	 10293 19966
1486	0	0	Ki67+	 10295 20146
1487	0	0	Ki67+	 10297 19933
1488	0	0	Ki67+	 10298 20277
1489	0	0	Ki67+	 10304 20126
1490	0	0	Ki67+	 10310 19973
1491	0	0	Ki67+	 10312 19689
1492	0	0	Ki67+	 10312 19905
1493	0	0	Ki67+	 10313 20234
1494	0	0	Ki67+	 10314 19772
1495	0	0	Ki67+	 10318 19740
1496	0	0	Ki67+	 10319 19668
1497	0	0	Ki67+	 10327 19812
1498	0	0	Ki67+	 10329 19841
1499	0	0	Ki67+	 10330 19986
1500	0	0	Ki67+	 10331 20202
1501	0	0	Ki67+	 10335 19730
1502	0	0	Ki67+	 10339 19954
1503	0	0	Ki67+	 10341 19867
1504	0	0	Ki67+	 10343 19810
1505	0	0	Ki67+	 10345 19755
1506	0	0	Ki67+	 10346 19929
1507	0	0	Ki67+	 10349 19682
1508	0	0	Ki67+	 10351 19719
1509	0	0	Ki67+	 10352 19857
1510	0	0	Ki67+	 10352 19963
1511	0	0	Ki67+	 10355 19787
1512	0	0	Ki67+	 10358 20218
1513	0	0	Ki67+	 10359 20120
1514	0	0	Ki67+	 10363 20257
1515	0	0	Ki67+	 10363 20391
1516	0	0	Ki67+	 10365 19839
1517	0	0	Ki67+	 10377 19875
1518	0	0	Ki67+	 10381 19742
1519	0	0	Ki67+	 10383 19854
1520	0	0	Ki67+	 10387 19933
1521	0	0	Ki67+	 10390 20379
1522	0	0	Ki67+	 10391 19703
1523	0	0	Ki67+	 10393 19784
1524	0	0	Ki67+	 10399 19602
1525	0	0	Ki67+	 10402 20230
1526	0	0	Ki67+	 10405 20250
1527	0	0	Ki67+	 10405 20276
1528	0	0	Ki67+	 10409 19917
1529	0	0	Ki67+	 10413 20383
1530	0	0	Ki67+	 10422 19757
1531	0	0	Ki67+	 10423 19845
1532	0	0	Ki67+	 10426 20176
1533	0	0	Ki67+	 10430 20378
1534	0	0	Ki67+	 10431 19742
1535	0	0	Ki67+	 10432 19794
1536	0	0	Ki67+	 10435 19778
1537	0	0	Ki67+	 10437 19830
1538	0	0	Ki67+	 10441 20252
1539	0	0	Ki67+	 10442 19877
1540	0	0	Ki67+	 10442 19904
1541	0	0	Ki67+	 10444 19949
1542	0	0	Ki67+	 10446 19774
1543	0	0	Ki67+	 10447 20162
1544	0	0	Ki67+	 10454 20277
1545	0	0	Ki67+	 10456 20227
1546	0	0	Ki67+	 10457 19800
1547	0	0	Ki67+	 10459 19914
1548	0	0	Ki67+	 10462 19609
1549	0	0	Ki67+	 10466 19781
1550	0	0	Ki67+	 10466 20195
1551	0	0	Ki67+	 10469 19793
1552	0	0	Ki67+	 10469 19852
1553	0	0	Ki67+	 10470 19889
1554	0	0	Ki67+	 10470 20341
1555	0	0	Ki67+	 10480 19947
1556	0	0	Ki67+	 10481 20293
1557	0	0	Ki67+	 10482 19822
1558	0	0	Ki67+	 10492 19910
1559	0	0	Ki67+	 10493 19837
1560	0	0	Ki67+	 10494 20247
1561	0	0	Ki67+	 10500 19794
1562	0	0	Ki67+	 10502 20305
1563	0	0	Ki67+	 10502 20350
1564	0	0	Ki67+	 10503 20254
1565	0	0	Ki67+	 10508 20238
1566	0	0	Ki67+	 10508 20293
1567	0	0	Ki67+	 10512 19731
1568	0	0	Ki67+	 10518 19811
1569	0	0	Ki67+	 10521 19932
1570	0	0	Ki67+	 10528 20356
1571	0	0	Ki67+	 10535 19863
1572	0	0	Ki67+	 10536 20378
1573	0	0	Ki67+	 10538 19842
1574	0	0	Ki67+	 10538 20261
1575	0	0	Ki67+	 10544 20323
1576	0	0	Ki67+	 10545 19641
1577	0	0	Ki67+	 10546 19797
1578	0	0	Ki67+	 10551 20147
1579	0	0	Ki67+	 10558 19820
1580	0	0	Ki67+	 10561 20372
1581	0	0	Ki67+	 10564 20351
1582	0	0	Ki67+	 10566 20390
1583	0	0	Ki67+	 10567 19981
1584	0	0	Ki67+	 10567 20314
1585	0	0	Ki67+	 10571 19864
1586	0	0	Ki67+	 10582 20031
1587	0	0	Ki67+	 10583 19992
1588	0	0	Ki67+	 10584 19951
1589	0	0	Ki67+	 10585 19860
1590	0	0	Ki67+	 10596 19841
1591	0	0	Ki67+	 10601 19970
1592	0	0	Ki67+	 10604 19911
1593	0	0	Ki67+	 10606 20215
1594	0	0	Ki67+	 10622 19824
1595	0	0	Ki67+	 10625 19883
1596	0	0	Ki67+	 10629 20121
1597	0	0	Ki67+	 10636 19799
1598	0	0	Ki67+	 10643 19857
1599	0	0	Ki67+	 10649 20003
1600	0	0	Ki67+	 10652 19892
1601	0	0	Ki67+	 10653 19808
1602	0	0	Ki67+	 10656 19605
1603	0	0	Ki67+	 10657 20094
1604	0	0	Ki67+	 10668 19867
1605	0	0	Ki67+	 10674 19846
1606	0	0	Ki67+	 10682 19607
1607	0	0	Ki67+	 10690 19990
1608	0	0	Ki67+	 10695 19636
1609	0	0	Ki67+	 10695 20087
1610	0	0	Ki67+	 10699 19945
1611	0	0	Ki67+	 10712 19809
1612	0	0	Ki67+	 10713 19930
1613	0	0	Ki67+	 10715 19887
1614	0	0	Ki67+	 10718 19971
1615	0	0	Ki67+	 10721 20069
1616	0	0	Ki67+	 10724 20386
1617	0	0	Ki67+	 10731 19885
1618	0	0	Ki67+	 10733 20050
1619	0	0	Ki67+	 10738 19952
1620	0	0	Ki67+	 10740 19827
1621	0	0	Ki67+	 10743 19925
1622	0	0	Ki67+	 10745 19987
1623	0	0	Ki67+	 10762 19609
1624	0	0	Ki67+	 10768 20023
1625	0	0	Ki67+	 10771 19820
1626	0	0	Ki67+	 10771 19958
1627	0	0	Ki67+	 10786 20006
1628	0	0	Ki67+	 10799 19972
1629	0	0	Ki67+	 10801 19797
1630	0	0	Ki67+	 10810 19644
1631	0	0	Ki67+	 10812 19774
1632	0	0	Ki67+	 10812 19834
1633	0	0	Ki67+	 10812 20041
1634	0	0	Ki67+	 10820 19660
1635	0	0	Ki67+	 10824 19628
1636	0	0	Ki67+	 10828 19827
1637	0	0	Ki67+	 10832 20027
1638	0	0	Ki67+	 10839 19645
1639	0	0	Ki67+	 10841 20054
1640	0	0	Ki67+	 10856 19883
1641	0	0	Ki67+	 10860 19838
1642	0	0	Ki67+	 10861 19866
1643	0	0	Ki67+	 10874 20023
1644	0	0	Ki67+	 10874 20053
1645	0	0	Ki67+	 10876 19626
1646	0	0	Ki67+	 10877 20086
1647	0	0	Ki67+	 10880 19834
1648	0	0	Ki67+	 10885 19898
1649	0	0	Ki67+	 10885 19929
1650	0	0	Ki67+	 10894 20136
1651	0	0	Ki67+	 10900 20065
1652	0	0	Ki67+	 10904 19856
1653	0	0	Ki67+	 10905 19604
1654	0	0	Ki67+	 10928 19922
1655	0	0	Ki67+	 10932 19904
1656	0	0	Ki67+	 10941 20052
1657	0	0	Ki67+	 10944 19944
1658	0	0	Ki67+	 10945 20104
1659	0	0	Ki67+	 10949 20001
1660	0	0	Ki67+	 10952 19849
1661	0	0	Ki67+	 10956 20121
1662	0	0	Ki67+	 10957 19887
1663	0	0	Ki67+	 10959 19919
1664	0	0	Ki67+	 10963 20392
1665	0	0	Ki67+	 10966 19797
1666	0	0	Ki67+	 10967 20138
1667	0	0	Ki67+	 10968 20002
1668	0	0	Ki67+	 10971 19900
1669	0	0	Ki67+	 10979 20202
1670	0	0	Ki67+	 10986 19757
1671	0	0	Ki67+	 10986 20257
1672	0	0	Ki67+	 10988 19838
1673	0	0	Ki67+	 10990 19959
1674	0	0	Ki67+	 10219 20425
1675	0	0	Ki67+	 10239 20577
1676	0	0	Ki67+	 10241 20414
1677	0	0	Ki67+	 10274 20464
1678	0	0	Ki67+	 10320 20499
1679	0	0	Ki67+	 10342 20446
1680	0	0	Ki67+	 10345 20474
1681	0	0	Ki67+	 10347 20537
1682	0	0	Ki67+	 10353 20507
1683	0	0	Ki67+	 10370 20501
1684	0	0	Ki67+	 10371 20562
1685	0	0	Ki67+	 10372 20431
1686	0	0	Ki67+	 10373 20574
1687	0	0	Ki67+	 10378 20549
1688	0	0	Ki67+	 10382 20490
1689	0	0	Ki67+	 10384 20413
1690	0	0	Ki67+	 10391 20608
1691	0	0	Ki67+	 10392 20592
1692	0	0	Ki67+	 10396 20404
1693	0	0	Ki67+	 10399 20474
1694	0	0	Ki67+	 10402 20519
1695	0	0	Ki67+	 10406 20501
1696	0	0	Ki67+	 10411 20603
1697	0	0	Ki67+	 10412 20628
1698	0	0	Ki67+	 10416 20564
1699	0	0	Ki67+	 10429 20477
1700	0	0	Ki67+	 10429 20498
1701	0	0	Ki67+	 10429 20614
1702	0	0	Ki67+	 10442 20584
1703	0	0	Ki67+	 10464 20409
1704	0	0	Ki67+	 10468 20656
1705	0	0	Ki67+	 10471 20441
1706	0	0	Ki67+	 10483 20599
1707	0	0	Ki67+	 10484 20649
1708	0	0	Ki67+	 10488 20586
1709	0	0	Ki67+	 10495 20488
1710	0	0	Ki67+	 10500 20552
1711	0	0	Ki67+	 10506 20576
1712	0	0	Ki67+	 10507 20445
1713	0	0	Ki67+	 10511 20529
1714	0	0	Ki67+	 10522 20658
1715	0	0	Ki67+	 10523 20673
1716	0	0	Ki67+	 10524 20513
1717	0	0	Ki67+	 10544 20452
1718	0	0	Ki67+	 10551 20408
1719	0	0	Ki67+	 10554 20688
1720	0	0	Ki67+	 10557 20593
1721	0	0	Ki67+	 10570 20581
1722	0	0	Ki67+	 10570 20654
1723	0	0	Ki67+	 10584 20633
1724	0	0	Ki67+	 10601 20595
1725	0	0	Ki67+	 10607 20693
1726	0	0	Ki67+	 10625 20672
1727	0	0	Ki67+	 10631 20662
1728	0	0	Ki67+	 10639 20611
1729	0	0	Ki67+	 10640 20708
1730	0	0	Ki67+	 10641 20636
1731	0	0	Ki67+	 10653 20424
1732	0	0	Ki67+	 10654 20685
1733	0	0	Ki67+	 10662 20713
1734	0	0	Ki67+	 10676 20658
1735	0	0	Ki67+	 10718 20618
1736	0	0	Ki67+	 10741 20691
1737	0	0	Ki67+	 10771 20576
1738	0	0	Ki67+	 10796 20619
1739	0	0	Ki67+	 10798 20498
1740	0	0	Ki67+	 10804 20721
1741	0	0	Ki67+	 10808 20606
1742	0	0	Ki67+	 10815 20621
1743	0	0	Ki67+	 10821 20684
1744	0	0	Ki67+	 10823 20535
1745	0	0	Ki67+	 10825 20561
1746	0	0	Ki67+	 10827 20472
1747	0	0	Ki67+	 10832 20690
1748	0	0	Ki67+	 10833 20492
1749	0	0	Ki67+	 10839 20480
1750	0	0	Ki67+	 10847 20736
1751	0	0	Ki67+	 10853 20633
1752	0	0	Ki67+	 10862 20435
1753	0	0	Ki67+	 10864 20470
1754	0	0	Ki67+	 10878 20725
1755	0	0	Ki67+	 10883 20707
1756	0	0	Ki67+	 10893 20458
1757	0	0	Ki67+	 10895 20725
1758	0	0	Ki67+	 10905 20708
1759	0	0	Ki67+	 10912 20619
1760	0	0	Ki67+	 10914 20410
1761	0	0	Ki67+	 10935 20650
1762	0	0	Ki67+	 10939 20596
1763	0	0	Ki67+	 10943 20421
1764	0	0	Ki67+	 10947 20614
1765	0	0	Ki67+	 10952 20456
1766	0	0	Ki67+	 10959 20602
1767	0	0	Ki67+	 10976 20401
1768	0	0	Ki67+	 10980 20426
1769	0	0	Ki67+	 10981 20481
1770	0	0	Ki67+	 10446 21268
1771	0	0	Ki67+	 10516 21453
1772	0	0	Ki67+	 10532 21485
1773	0	0	Ki67+	 10542 21503
1774	0	0	Ki67+	 10560 21521
1775	0	0	Ki67+	 10579 21552
1776	0	0	Ki67+	 10585 21518
1777	0	0	Ki67+	 10595 21487
1778	0	0	Ki67+	 10620 21528
1779	0	0	Ki67+	 10621 21488
1780	0	0	Ki67+	 10643 21571
1781	0	0	Ki67+	 10660 21487
1782	0	0	Ki67+	 10666 21575
1783	0	0	Ki67+	 10671 21511
1784	0	0	Ki67+	 10672 21556
1785	0	0	Ki67+	 10684 21482
1786	0	0	Ki67+	 10688 21568
1787	0	0	Ki67+	 10697 21527
1788	0	0	Ki67+	 10698 21545
1789	0	0	Ki67+	 10703 21555
1790	0	0	Ki67+	 10706 21586
1791	0	0	Ki67+	 10722 21491
1792	0	0	Ki67+	 10724 21531
1793	0	0	Ki67+	 10739 21545
1794	0	0	Ki67+	 10740 21477
1795	0	0	Ki67+	 10746 21520
1796	0	0	Ki67+	 10748 21571
1797	0	0	Ki67+	 10767 21592
1798	0	0	Ki67+	 10776 21502
1799	0	0	Ki67+	 10784 21566
1800	0	0	Ki67+	 10785 21591
1801	0	0	Ki67+	 10799 21576
1802	0	0	Ki67+	 10801 21545
1803	0	0	Ki67+	 10831 21579
1804	0	0	Ki67+	 10841 21510
1805	0	0	Ki67+	 10842 21544
1806	0	0	Ki67+	 10861 21559
1807	0	0	Ki67+	 10885 21563
1808	0	0	Ki67+	 10896 21532
1809	0	0	Ki67+	 10903 21562
1810	0	0	Ki67+	 10929 21561
1811	0	0	Ki67+	 10941 21544
1812	0	0	Ki67+	 11274 6322
1813	0	0	Ki67+	 11296 6323
1814	0	0	Ki67+	 11320 6138
1815	0	0	Ki67+	 11376 6451
1816	0	0	Ki67+	 11384 6421
1817	0	0	Ki67+	 11613 6438
1818	0	0	Ki67+	 11790 6229
1819	0	0	Ki67+	 11329 6899
1820	0	0	Ki67+	 11346 7647
1821	0	0	Ki67+	 11781 7279
1822	0	0	Ki67+	 11016 8255
1823	0	0	Ki67+	 11019 8288
1824	0	0	Ki67+	 11026 8328
1825	0	0	Ki67+	 11034 8238
1826	0	0	Ki67+	 11042 8282
1827	0	0	Ki67+	 11054 8295
1828	0	0	Ki67+	 11065 8248
1829	0	0	Ki67+	 11110 7699
1830	0	0	Ki67+	 11236 8427
1831	0	0	Ki67+	 11200 8579
1832	0	0	Ki67+	 11225 8585
1833	0	0	Ki67+	 11347 8606
1834	0	0	Ki67+	 11358 8595
1835	0	0	Ki67+	 11367 8628
1836	0	0	Ki67+	 11509 8658
1837	0	0	Ki67+	 11581 8687
1838	0	0	Ki67+	 11602 8770
1839	0	0	Ki67+	 11612 8791
1840	0	0	Ki67+	 11257 9597
1841	0	0	Ki67+	 11547 9919
1842	0	0	Ki67+	 11622 9268
1843	0	0	Ki67+	 11061 10557
1844	0	0	Ki67+	 11333 10530
1845	0	0	Ki67+	 11419 10103
1846	0	0	Ki67+	 11547 10198
1847	0	0	Ki67+	 11569 10547
1848	0	0	Ki67+	 11679 10363
1849	0	0	Ki67+	 11727 10447
1850	0	0	Ki67+	 11737 10571
1851	0	0	Ki67+	 11762 10780
1852	0	0	Ki67+	 11401 11155
1853	0	0	Ki67+	 11435 11214
1854	0	0	Ki67+	 11086 12930
1855	0	0	Ki67+	 11097 12932
1856	0	0	Ki67+	 11140 13711
1857	0	0	Ki67+	 11471 13259
1858	0	0	Ki67+	 11526 14541
1859	0	0	Ki67+	 11678 14479
1860	0	0	Ki67+	 11180 15579
1861	0	0	Ki67+	 11067 15936
1862	0	0	Ki67+	 11149 16391
1863	0	0	Ki67+	 11193 16059
1864	0	0	Ki67+	 11659 16259
1865	0	0	Ki67+	 10998 16727
1866	0	0	Ki67+	 11001 16973
1867	0	0	Ki67+	 11023 16954
1868	0	0	Ki67+	 11031 16720
1869	0	0	Ki67+	 11041 16777
1870	0	0	Ki67+	 11046 16828
1871	0	0	Ki67+	 11048 16743
1872	0	0	Ki67+	 11048 17108
1873	0	0	Ki67+	 11050 16694
1874	0	0	Ki67+	 11051 16799
1875	0	0	Ki67+	 11052 17090
1876	0	0	Ki67+	 11056 16727
1877	0	0	Ki67+	 11062 16895
1878	0	0	Ki67+	 11076 16986
1879	0	0	Ki67+	 11078 16810
1880	0	0	Ki67+	 11083 16749
1881	0	0	Ki67+	 11087 16774
1882	0	0	Ki67+	 11088 16728
1883	0	0	Ki67+	 11098 16783
1884	0	0	Ki67+	 11102 16990
1885	0	0	Ki67+	 11122 16924
1886	0	0	Ki67+	 11125 16738
1887	0	0	Ki67+	 11127 16751
1888	0	0	Ki67+	 11130 16873
1889	0	0	Ki67+	 11131 16899
1890	0	0	Ki67+	 11144 16874
1891	0	0	Ki67+	 11149 16829
1892	0	0	Ki67+	 11151 16973
1893	0	0	Ki67+	 11153 16946
1894	0	0	Ki67+	 11154 16813
1895	0	0	Ki67+	 11168 16913
1896	0	0	Ki67+	 11171 16841
1897	0	0	Ki67+	 11173 16858
1898	0	0	Ki67+	 11175 16964
1899	0	0	Ki67+	 11183 16893
1900	0	0	Ki67+	 11185 16843
1901	0	0	Ki67+	 11191 16944
1902	0	0	Ki67+	 11197 16917
1903	0	0	Ki67+	 11204 16821
1904	0	0	Ki67+	 11204 16867
1905	0	0	Ki67+	 11206 16781
1906	0	0	Ki67+	 11218 16780
1907	0	0	Ki67+	 11218 17085
1908	0	0	Ki67+	 11223 16903
1909	0	0	Ki67+	 11224 16833
1910	0	0	Ki67+	 11237 16864
1911	0	0	Ki67+	 11238 16794
1912	0	0	Ki67+	 11244 16887
1913	0	0	Ki67+	 11245 16843
1914	0	0	Ki67+	 11251 16804
1915	0	0	Ki67+	 11268 16613
1916	0	0	Ki67+	 11272 16867
1917	0	0	Ki67+	 11281 16824
1918	0	0	Ki67+	 11281 16853
1919	0	0	Ki67+	 11283 16898
1920	0	0	Ki67+	 11289 16844
1921	0	0	Ki67+	 11294 16934
1922	0	0	Ki67+	 11304 16868
1923	0	0	Ki67+	 11310 16942
1924	0	0	Ki67+	 11315 17007
1925	0	0	Ki67+	 11324 16977
1926	0	0	Ki67+	 11327 16899
1927	0	0	Ki67+	 11330 16866
1928	0	0	Ki67+	 11332 16996
1929	0	0	Ki67+	 11333 16885
1930	0	0	Ki67+	 11333 16911
1931	0	0	Ki67+	 11352 16917
1932	0	0	Ki67+	 11365 17021
1933	0	0	Ki67+	 11375 16939
1934	0	0	Ki67+	 11376 16905
1935	0	0	Ki67+	 11378 17002
1936	0	0	Ki67+	 11381 16975
1937	0	0	Ki67+	 11382 16923
1938	0	0	Ki67+	 11393 17088
1939	0	0	Ki67+	 11401 17042
1940	0	0	Ki67+	 11404 16949
1941	0	0	Ki67+	 11411 17044
1942	0	0	Ki67+	 11421 17074
1943	0	0	Ki67+	 11426 17103
1944	0	0	Ki67+	 11431 17002
1945	0	0	Ki67+	 11433 17086
1946	0	0	Ki67+	 11440 16990
1947	0	0	Ki67+	 11445 17156
1948	0	0	Ki67+	 11450 17136
1949	0	0	Ki67+	 11467 17092
1950	0	0	Ki67+	 11475 17049
1951	0	0	Ki67+	 11490 17132
1952	0	0	Ki67+	 11490 17147
1953	0	0	Ki67+	 11494 17097
1954	0	0	Ki67+	 11508 17128
1955	0	0	Ki67+	 11511 17185
1956	0	0	Ki67+	 11535 17176
1957	0	0	Ki67+	 11538 17139
1958	0	0	Ki67+	 11548 17188
1959	0	0	Ki67+	 11557 16748
1960	0	0	Ki67+	 11569 16576
1961	0	0	Ki67+	 11581 17218
1962	0	0	Ki67+	 11582 17121
1963	0	0	Ki67+	 11590 17102
1964	0	0	Ki67+	 11590 17166
1965	0	0	Ki67+	 11597 17152
1966	0	0	Ki67+	 11612 17182
1967	0	0	Ki67+	 11626 17208
1968	0	0	Ki67+	 11650 17162
1969	0	0	Ki67+	 11659 17196
1970	0	0	Ki67+	 11666 17231
1971	0	0	Ki67+	 11679 17185
1972	0	0	Ki67+	 11680 17166
1973	0	0	Ki67+	 11690 17216
1974	0	0	Ki67+	 11709 17218
1975	0	0	Ki67+	 11712 17164
1976	0	0	Ki67+	 11715 17181
1977	0	0	Ki67+	 11723 17134
1978	0	0	Ki67+	 11729 17235
1979	0	0	Ki67+	 11731 17195
1980	0	0	Ki67+	 11734 17172
1981	0	0	Ki67+	 11749 17191
1982	0	0	Ki67+	 11760 17132
1983	0	0	Ki67+	 11764 17231
1984	0	0	Ki67+	 11303 17420
1985	0	0	Ki67+	 11385 17630
1986	0	0	Ki67+	 11001 19423
1987	0	0	Ki67+	 11002 19390
1988	0	0	Ki67+	 11007 19312
1989	0	0	Ki67+	 11010 19327
1990	0	0	Ki67+	 11011 19424
1991	0	0	Ki67+	 11012 19264
1992	0	0	Ki67+	 11017 19368
1993	0	0	Ki67+	 11018 19286
1994	0	0	Ki67+	 11025 19321
1995	0	0	Ki67+	 11026 19442
1996	0	0	Ki67+	 11028 19409
1997	0	0	Ki67+	 11038 19304
1998	0	0	Ki67+	 11048 19254
1999	0	0	Ki67+	 11054 19437
2000	0	0	Ki67+	 11055 19459
2001	0	0	Ki67+	 11056 19351
2002	0	0	Ki67+	 11057 19396
2003	0	0	Ki67+	 11061 19339
2004	0	0	Ki67+	 11066 19293
2005	0	0	Ki67+	 11072 19463
2006	0	0	Ki67+	 11079 19272
2007	0	0	Ki67+	 11085 19388
2008	0	0	Ki67+	 11085 19451
2009	0	0	Ki67+	 11088 19295
2010	0	0	Ki67+	 11098 19556
2011	0	0	Ki67+	 11099 19271
2012	0	0	Ki67+	 11099 19307
2013	0	0	Ki67+	 11103 19346
2014	0	0	Ki67+	 11110 19453
2015	0	0	Ki67+	 11110 19477
2016	0	0	Ki67+	 11120 19320
2017	0	0	Ki67+	 11122 19298
2018	0	0	Ki67+	 11126 19161
2019	0	0	Ki67+	 11127 19229
2020	0	0	Ki67+	 11130 19481
2021	0	0	Ki67+	 11134 19449
2022	0	0	Ki67+	 11157 19415
2023	0	0	Ki67+	 11161 19447
2024	0	0	Ki67+	 11162 19242
2025	0	0	Ki67+	 11162 19488
2026	0	0	Ki67+	 11174 19222
2027	0	0	Ki67+	 11175 19361
2028	0	0	Ki67+	 11178 19277
2029	0	0	Ki67+	 11181 19318
2030	0	0	Ki67+	 11182 19468
2031	0	0	Ki67+	 11187 19492
2032	0	0	Ki67+	 11193 19416
2033	0	0	Ki67+	 11199 19244
2034	0	0	Ki67+	 11200 19256
2035	0	0	Ki67+	 11203 19202
2036	0	0	Ki67+	 11203 19480
2037	0	0	Ki67+	 11204 19373
2038	0	0	Ki67+	 11207 19496
2039	0	0	Ki67+	 11218 19299
2040	0	0	Ki67+	 11218 19445
2041	0	0	Ki67+	 11221 19362
2042	0	0	Ki67+	 11223 19287
2043	0	0	Ki67+	 11225 19224
2044	0	0	Ki67+	 11230 19335
2045	0	0	Ki67+	 11232 19372
2046	0	0	Ki67+	 11240 19466
2047	0	0	Ki67+	 11242 19209
2048	0	0	Ki67+	 11243 19249
2049	0	0	Ki67+	 11247 19595
2050	0	0	Ki67+	 11249 19308
2051	0	0	Ki67+	 11254 19495
2052	0	0	Ki67+	 11256 19507
2053	0	0	Ki67+	 11262 19260
2054	0	0	Ki67+	 11264 19226
2055	0	0	Ki67+	 11264 19423
2056	0	0	Ki67+	 11266 19312
2057	0	0	Ki67+	 11278 19474
2058	0	0	Ki67+	 11279 19514
2059	0	0	Ki67+	 11301 19483
2060	0	0	Ki67+	 11305 19516
2061	0	0	Ki67+	 11311 19451
2062	0	0	Ki67+	 11320 19514
2063	0	0	Ki67+	 11324 19351
2064	0	0	Ki67+	 11324 19495
2065	0	0	Ki67+	 11328 19369
2066	0	0	Ki67+	 11351 19340
2067	0	0	Ki67+	 11355 19383
2068	0	0	Ki67+	 11357 19324
2069	0	0	Ki67+	 11366 19343
2070	0	0	Ki67+	 11367 19626
2071	0	0	Ki67+	 11376 19367
2072	0	0	Ki67+	 11418 19302
2073	0	0	Ki67+	 11439 19352
2074	0	0	Ki67+	 11440 19432
2075	0	0	Ki67+	 11442 19450
2076	0	0	Ki67+	 11443 19473
2077	0	0	Ki67+	 11445 19341
2078	0	0	Ki67+	 11450 19462
2079	0	0	Ki67+	 11458 19422
2080	0	0	Ki67+	 11463 19448
2081	0	0	Ki67+	 11472 19493
2082	0	0	Ki67+	 11479 19435
2083	0	0	Ki67+	 11480 19378
2084	0	0	Ki67+	 11481 19413
2085	0	0	Ki67+	 11484 19497
2086	0	0	Ki67+	 11493 19479
2087	0	0	Ki67+	 11505 19461
2088	0	0	Ki67+	 11516 19395
2089	0	0	Ki67+	 11520 19441
2090	0	0	Ki67+	 11527 19499
2091	0	0	Ki67+	 11530 19483
2092	0	0	Ki67+	 11538 19437
2093	0	0	Ki67+	 11547 19465
2094	0	0	Ki67+	 11560 19495
2095	0	0	Ki67+	 11565 19480
2096	0	0	Ki67+	 11585 19507
2097	0	0	Ki67+	 11596 19449
2098	0	0	Ki67+	 11601 19521
2099	0	0	Ki67+	 11609 19477
2100	0	0	Ki67+	 11614 19463
2101	0	0	Ki67+	 11638 19529
2102	0	0	Ki67+	 11644 19468
2103	0	0	Ki67+	 11647 19541
2104	0	0	Ki67+	 11663 19542
2105	0	0	Ki67+	 11669 19558
2106	0	0	Ki67+	 11687 19502
2107	0	0	Ki67+	 11688 19545
2108	0	0	Ki67+	 11701 19645
2109	0	0	Ki67+	 11704 19525
2110	0	0	Ki67+	 11707 19581
2111	0	0	Ki67+	 11719 19610
2112	0	0	Ki67+	 11722 19552
2113	0	0	Ki67+	 11726 19520
2114	0	0	Ki67+	 11734 19570
2115	0	0	Ki67+	 11751 19531
2116	0	0	Ki67+	 11753 19641
2117	0	0	Ki67+	 11755 19593
2118	0	0	Ki67+	 11758 19625
2119	0	0	Ki67+	 11768 19551
2120	0	0	Ki67+	 11769 19578
2121	0	0	Ki67+	 11776 19618
2122	0	0	Ki67+	 10996 19857
2123	0	0	Ki67+	 11000 20406
2124	0	0	Ki67+	 11009 19959
2125	0	0	Ki67+	 11012 20126
2126	0	0	Ki67+	 11014 19937
2127	0	0	Ki67+	 11015 20289
2128	0	0	Ki67+	 11018 20268
2129	0	0	Ki67+	 11024 19900
2130	0	0	Ki67+	 11030 19785
2131	0	0	Ki67+	 11030 20009
2132	0	0	Ki67+	 11031 19915
2133	0	0	Ki67+	 11031 19991
2134	0	0	Ki67+	 11032 20399
2135	0	0	Ki67+	 11034 20147
2136	0	0	Ki67+	 11036 19807
2137	0	0	Ki67+	 11037 19820
2138	0	0	Ki67+	 11038 19958
2139	0	0	Ki67+	 11042 20042
2140	0	0	Ki67+	 11043 19852
2141	0	0	Ki67+	 11053 19772
2142	0	0	Ki67+	 11055 19924
2143	0	0	Ki67+	 11057 19956
2144	0	0	Ki67+	 11058 19983
2145	0	0	Ki67+	 11059 19737
2146	0	0	Ki67+	 11059 19798
2147	0	0	Ki67+	 11059 19854
2148	0	0	Ki67+	 11059 20124
2149	0	0	Ki67+	 11062 19905
2150	0	0	Ki67+	 11066 19946
2151	0	0	Ki67+	 11072 19711
2152	0	0	Ki67+	 11076 19816
2153	0	0	Ki67+	 11076 19988
2154	0	0	Ki67+	 11080 20128
2155	0	0	Ki67+	 11081 19942
2156	0	0	Ki67+	 11082 20139
2157	0	0	Ki67+	 11084 19871
2158	0	0	Ki67+	 11088 19753
2159	0	0	Ki67+	 11093 19847
2160	0	0	Ki67+	 11098 19700
2161	0	0	Ki67+	 11098 19894
2162	0	0	Ki67+	 11100 19800
2163	0	0	Ki67+	 11102 19862
2164	0	0	Ki67+	 11103 20105
2165	0	0	Ki67+	 11108 19833
2166	0	0	Ki67+	 11110 19734
2167	0	0	Ki67+	 11110 19977
2168	0	0	Ki67+	 11110 20038
2169	0	0	Ki67+	 11111 20216
2170	0	0	Ki67+	 11112 19935
2171	0	0	Ki67+	 11121 20019
2172	0	0	Ki67+	 11124 19968
2173	0	0	Ki67+	 11124 20113
2174	0	0	Ki67+	 11126 19769
2175	0	0	Ki67+	 11128 19990
2176	0	0	Ki67+	 11128 20203
2177	0	0	Ki67+	 11129 19883
2178	0	0	Ki67+	 11129 19952
2179	0	0	Ki67+	 11131 19672
2180	0	0	Ki67+	 11131 19846
2181	0	0	Ki67+	 11132 20140
2182	0	0	Ki67+	 11133 19784
2183	0	0	Ki67+	 11141 19664
2184	0	0	Ki67+	 11144 19925
2185	0	0	Ki67+	 11144 20035
2186	0	0	Ki67+	 11146 20155
2187	0	0	Ki67+	 11147 19713
2188	0	0	Ki67+	 11147 20262
2189	0	0	Ki67+	 11148 19869
2190	0	0	Ki67+	 11153 19812
2191	0	0	Ki67+	 11160 19828
2192	0	0	Ki67+	 11160 19900
2193	0	0	Ki67+	 11161 20043
2194	0	0	Ki67+	 11163 20068
2195	0	0	Ki67+	 11164 20018
2196	0	0	Ki67+	 11165 20095
2197	0	0	Ki67+	 11167 19742
2198	0	0	Ki67+	 11168 19879
2199	0	0	Ki67+	 11172 19782
2200	0	0	Ki67+	 11174 20280
2201	0	0	Ki67+	 11174 20417
2202	0	0	Ki67+	 11175 19867
2203	0	0	Ki67+	 11177 19769
2204	0	0	Ki67+	 11178 19717
2205	0	0	Ki67+	 11178 20054
2206	0	0	Ki67+	 11182 20271
2207	0	0	Ki67+	 11184 19977
2208	0	0	Ki67+	 11184 20018
2209	0	0	Ki67+	 11186 19823
2210	0	0	Ki67+	 11188 19810
2211	0	0	Ki67+	 11189 19947
2212	0	0	Ki67+	 11190 20110
2213	0	0	Ki67+	 11192 19996
2214	0	0	Ki67+	 11200 19882
2215	0	0	Ki67+	 11211 19746
2216	0	0	Ki67+	 11213 20043
2217	0	0	Ki67+	 11218 20082
2218	0	0	Ki67+	 11225 19970
2219	0	0	Ki67+	 11226 20423
2220	0	0	Ki67+	 11230 19684
2221	0	0	Ki67+	 11230 19703
2222	0	0	Ki67+	 11232 19879
2223	0	0	Ki67+	 11232 19948
2224	0	0	Ki67+	 11235 19818
2225	0	0	Ki67+	 11236 19770
2226	0	0	Ki67+	 11239 19760
2227	0	0	Ki67+	 11249 19891
2228	0	0	Ki67+	 11250 20042
2229	0	0	Ki67+	 11259 20333
2230	0	0	Ki67+	 11261 19722
2231	0	0	Ki67+	 11261 19856
2232	0	0	Ki67+	 11265 19884
2233	0	0	Ki67+	 11270 20023
2234	0	0	Ki67+	 11274 20057
2235	0	0	Ki67+	 11277 19683
2236	0	0	Ki67+	 11277 19944
2237	0	0	Ki67+	 11277 20001
2238	0	0	Ki67+	 11278 19787
2239	0	0	Ki67+	 11279 20401
2240	0	0	Ki67+	 11280 20139
2241	0	0	Ki67+	 11282 19719
2242	0	0	Ki67+	 11282 19901
2243	0	0	Ki67+	 11296 20047
2244	0	0	Ki67+	 11297 20116
2245	0	0	Ki67+	 11300 19755
2246	0	0	Ki67+	 11307 19794
2247	0	0	Ki67+	 11307 19971
2248	0	0	Ki67+	 11308 19656
2249	0	0	Ki67+	 11320 19818
2250	0	0	Ki67+	 11321 19696
2251	0	0	Ki67+	 11324 19761
2252	0	0	Ki67+	 11325 19673
2253	0	0	Ki67+	 11328 19798
2254	0	0	Ki67+	 11328 20132
2255	0	0	Ki67+	 11329 20215
2256	0	0	Ki67+	 11330 19874
2257	0	0	Ki67+	 11331 19851
2258	0	0	Ki67+	 11339 19674
2259	0	0	Ki67+	 11342 19732
2260	0	0	Ki67+	 11346 19898
2261	0	0	Ki67+	 11347 19716
2262	0	0	Ki67+	 11349 19836
2263	0	0	Ki67+	 11351 19781
2264	0	0	Ki67+	 11356 20042
2265	0	0	Ki67+	 11357 19753
2266	0	0	Ki67+	 11358 20134
2267	0	0	Ki67+	 11368 19803
2268	0	0	Ki67+	 11370 19664
2269	0	0	Ki67+	 11374 19739
2270	0	0	Ki67+	 11375 19784
2271	0	0	Ki67+	 11378 19887
2272	0	0	Ki67+	 11386 19871
2273	0	0	Ki67+	 11388 19832
2274	0	0	Ki67+	 11398 19987
2275	0	0	Ki67+	 11401 20106
2276	0	0	Ki67+	 11415 19674
2277	0	0	Ki67+	 11417 20013
2278	0	0	Ki67+	 11424 19713
2279	0	0	Ki67+	 11425 19693
2280	0	0	Ki67+	 11429 19677
2281	0	0	Ki67+	 11432 19935
2282	0	0	Ki67+	 11433 20166
2283	0	0	Ki67+	 11442 19788
2284	0	0	Ki67+	 11450 19683
2285	0	0	Ki67+	 11450 19989
2286	0	0	Ki67+	 11453 19845
2287	0	0	Ki67+	 11455 19757
2288	0	0	Ki67+	 11456 19706
2289	0	0	Ki67+	 11456 20028
2290	0	0	Ki67+	 11456 20169
2291	0	0	Ki67+	 11466 19697
2292	0	0	Ki67+	 11468 19738
2293	0	0	Ki67+	 11469 19818
2294	0	0	Ki67+	 11473 19954
2295	0	0	Ki67+	 11474 19785
2296	0	0	Ki67+	 11476 19898
2297	0	0	Ki67+	 11476 20118
2298	0	0	Ki67+	 11477 19873
2299	0	0	Ki67+	 11478 19840
2300	0	0	Ki67+	 11478 20141
2301	0	0	Ki67+	 11478 20159
2302	0	0	Ki67+	 11480 19967
2303	0	0	Ki67+	 11484 19759
2304	0	0	Ki67+	 11484 19782
2305	0	0	Ki67+	 11493 19725
2306	0	0	Ki67+	 11495 20141
2307	0	0	Ki67+	 11505 19782
2308	0	0	Ki67+	 11505 19862
2309	0	0	Ki67+	 11505 19887
2310	0	0	Ki67+	 11512 19737
2311	0	0	Ki67+	 11514 19762
2312	0	0	Ki67+	 11514 19794
2313	0	0	Ki67+	 11517 19914
2314	0	0	Ki67+	 11528 19949
2315	0	0	Ki67+	 11531 19979
2316	0	0	Ki67+	 11534 19999
2317	0	0	Ki67+	 11539 19783
2318	0	0	Ki67+	 11550 19809
2319	0	0	Ki67+	 11552 20043
2320	0	0	Ki67+	 11560 19819
2321	0	0	Ki67+	 11567 19701
2322	0	0	Ki67+	 11570 19848
2323	0	0	Ki67+	 11577 19766
2324	0	0	Ki67+	 11581 19872
2325	0	0	Ki67+	 11583 19732
2326	0	0	Ki67+	 11587 20249
2327	0	0	Ki67+	 11594 19895
2328	0	0	Ki67+	 11596 19798
2329	0	0	Ki67+	 11605 19824
2330	0	0	Ki67+	 11605 19981
2331	0	0	Ki67+	 11611 19852
2332	0	0	Ki67+	 11611 19949
2333	0	0	Ki67+	 11614 19772
2334	0	0	Ki67+	 11615 19818
2335	0	0	Ki67+	 11615 19916
2336	0	0	Ki67+	 11621 20021
2337	0	0	Ki67+	 11622 19710
2338	0	0	Ki67+	 11627 20191
2339	0	0	Ki67+	 11628 20305
2340	0	0	Ki67+	 11629 19824
2341	0	0	Ki67+	 11632 19784
2342	0	0	Ki67+	 11635 20045
2343	0	0	Ki67+	 11636 20168
2344	0	0	Ki67+	 11639 19716
2345	0	0	Ki67+	 11639 19879
2346	0	0	Ki67+	 11644 20060
2347	0	0	Ki67+	 11649 19686
2348	0	0	Ki67+	 11649 19960
2349	0	0	Ki67+	 11650 20385
2350	0	0	Ki67+	 11652 20138
2351	0	0	Ki67+	 11652 20222
2352	0	0	Ki67+	 11653 19994
2353	0	0	Ki67+	 11655 20234
2354	0	0	Ki67+	 11656 20029
2355	0	0	Ki67+	 11656 20111
2356	0	0	Ki67+	 11657 19863
2357	0	0	Ki67+	 11657 20271
2358	0	0	Ki67+	 11661 19983
2359	0	0	Ki67+	 11662 19900
2360	0	0	Ki67+	 11666 19915
2361	0	0	Ki67+	 11666 20057
2362	0	0	Ki67+	 11666 20078
2363	0	0	Ki67+	 11671 19738
2364	0	0	Ki67+	 11680 20002
2365	0	0	Ki67+	 11683 19851
2366	0	0	Ki67+	 11684 20058
2367	0	0	Ki67+	 11686 19710
2368	0	0	Ki67+	 11686 19873
2369	0	0	Ki67+	 11690 19924
2370	0	0	Ki67+	 11691 20091
2371	0	0	Ki67+	 11692 19948
2372	0	0	Ki67+	 11692 20022
2373	0	0	Ki67+	 11700 19719
2374	0	0	Ki67+	 11700 20207
2375	0	0	Ki67+	 11702 20082
2376	0	0	Ki67+	 11703 20247
2377	0	0	Ki67+	 11704 19892
2378	0	0	Ki67+	 11705 20152
2379	0	0	Ki67+	 11708 19743
2380	0	0	Ki67+	 11710 20039
2381	0	0	Ki67+	 11716 20301
2382	0	0	Ki67+	 11717 19916
2383	0	0	Ki67+	 11719 20215
2384	0	0	Ki67+	 11721 19685
2385	0	0	Ki67+	 11725 20072
2386	0	0	Ki67+	 11728 20118
2387	0	0	Ki67+	 11730 20042
2388	0	0	Ki67+	 11732 19954
2389	0	0	Ki67+	 11733 19968
2390	0	0	Ki67+	 11733 20193
2391	0	0	Ki67+	 11733 20272
2392	0	0	Ki67+	 11735 20221
2393	0	0	Ki67+	 11739 20114
2394	0	0	Ki67+	 11741 19748
2395	0	0	Ki67+	 11742 19675
2396	0	0	Ki67+	 11742 19702
2397	0	0	Ki67+	 11744 20161
2398	0	0	Ki67+	 11746 19893
2399	0	0	Ki67+	 11747 19718
2400	0	0	Ki67+	 11749 20288
2401	0	0	Ki67+	 11750 20125
2402	0	0	Ki67+	 11754 19677
2403	0	0	Ki67+	 11754 20253
2404	0	0	Ki67+	 11757 20190
2405	0	0	Ki67+	 11759 20307
2406	0	0	Ki67+	 11760 19695
2407	0	0	Ki67+	 11760 19930
2408	0	0	Ki67+	 11760 20100
2409	0	0	Ki67+	 11767 19734
2410	0	0	Ki67+	 11771 20271
2411	0	0	Ki67+	 11773 19716
2412	0	0	Ki67+	 11774 20006
2413	0	0	Ki67+	 11774 20114
2414	0	0	Ki67+	 11776 20328
2415	0	0	Ki67+	 11777 19960
2416	0	0	Ki67+	 11780 20188
2417	0	0	Ki67+	 11781 20149
2418	0	0	Ki67+	 11782 19680
2419	0	0	Ki67+	 11788 20013
2420	0	0	Ki67+	 11788 20115
2421	0	0	Ki67+	 10999 20462
2422	0	0	Ki67+	 11000 20655
2423	0	0	Ki67+	 11002 20615
2424	0	0	Ki67+	 11013 20459
2425	0	0	Ki67+	 11021 20641
2426	0	0	Ki67+	 11021 20735
2427	0	0	Ki67+	 11067 20729
2428	0	0	Ki67+	 11071 20746
2429	0	0	Ki67+	 11073 20673
2430	0	0	Ki67+	 11074 20697
2431	0	0	Ki67+	 11074 20716
2432	0	0	Ki67+	 11091 20659
2433	0	0	Ki67+	 11096 20685
2434	0	0	Ki67+	 11122 20761
2435	0	0	Ki67+	 11140 20635
2436	0	0	Ki67+	 11197 20565
2437	0	0	Ki67+	 11241 20763
2438	0	0	Ki67+	 11247 20810
2439	0	0	Ki67+	 11253 20784
2440	0	0	Ki67+	 11255 20622
2441	0	0	Ki67+	 11268 20756
2442	0	0	Ki67+	 11280 20764
2443	0	0	Ki67+	 11288 20616
2444	0	0	Ki67+	 11306 20829
2445	0	0	Ki67+	 11321 20512
2446	0	0	Ki67+	 11324 20658
2447	0	0	Ki67+	 11364 20546
2448	0	0	Ki67+	 11367 20617
2449	0	0	Ki67+	 11370 20855
2450	0	0	Ki67+	 11379 20842
2451	0	0	Ki67+	 11404 20848
2452	0	0	Ki67+	 11423 20868
2453	0	0	Ki67+	 11432 20531
2454	0	0	Ki67+	 11437 20837
2455	0	0	Ki67+	 11444 20651
2456	0	0	Ki67+	 11454 20673
2457	0	0	Ki67+	 11454 20861
2458	0	0	Ki67+	 11461 20643
2459	0	0	Ki67+	 11483 20841
2460	0	0	Ki67+	 11522 20841
2461	0	0	Ki67+	 11525 20828
2462	0	0	Ki67+	 11612 20925
2463	0	0	Ki67+	 11627 20939
2464	0	0	Ki67+	 11644 20963
2465	0	0	Ki67+	 11665 20759
2466	0	0	Ki67+	 11681 20961
2467	0	0	Ki67+	 11684 20754
2468	0	0	Ki67+	 11703 20972
2469	0	0	Ki67+	 11729 20955
2470	0	0	Ki67+	 11749 20937
2471	0	0	Ki67+	 11773 21004
2472	0	0	Ki67+	 11028 21669
2473	0	0	Ki67+	 11209 21429
2474	0	0	Ki67+	 11210 21443
2475	0	0	Ki67+	 11220 21408
2476	0	0	Ki67+	 11224 21470
2477	0	0	Ki67+	 11235 21440
2478	0	0	Ki67+	 11240 21466
2479	0	0	Ki67+	 11242 21389
2480	0	0	Ki67+	 11258 21489
2481	0	0	Ki67+	 11261 21353
2482	0	0	Ki67+	 11265 21428
2483	0	0	Ki67+	 11281 21510
2484	0	0	Ki67+	 11287 21381
2485	0	0	Ki67+	 11292 21357
2486	0	0	Ki67+	 11293 21485
2487	0	0	Ki67+	 11297 21453
2488	0	0	Ki67+	 11305 21357
2489	0	0	Ki67+	 11310 21498
2490	0	0	Ki67+	 11313 21401
2491	0	0	Ki67+	 11315 21436
2492	0	0	Ki67+	 11326 21481
2493	0	0	Ki67+	 11327 21501
2494	0	0	Ki67+	 11327 21522
2495	0	0	Ki67+	 11331 21365
2496	0	0	Ki67+	 11332 21414
2497	0	0	Ki67+	 11341 21502
2498	0	0	Ki67+	 11343 21478
2499	0	0	Ki67+	 11349 21417
2500	0	0	Ki67+	 11354 21514
2501	0	0	Ki67+	 11359 21407
2502	0	0	Ki67+	 11364 21475
2503	0	0	Ki67+	 11368 21488
2504	0	0	Ki67+	 11375 21531
2505	0	0	Ki67+	 11385 21453
2506	0	0	Ki67+	 11393 21354
2507	0	0	Ki67+	 11400 21406
2508	0	0	Ki67+	 11411 21472
2509	0	0	Ki67+	 11413 21504
2510	0	0	Ki67+	 11416 21519
2511	0	0	Ki67+	 11421 21349
2512	0	0	Ki67+	 11423 21699
2513	0	0	Ki67+	 11425 21389
2514	0	0	Ki67+	 11434 21427
2515	0	0	Ki67+	 11440 21355
2516	0	0	Ki67+	 11443 21467
2517	0	0	Ki67+	 11456 21363
2518	0	0	Ki67+	 11457 21426
2519	0	0	Ki67+	 11458 21388
2520	0	0	Ki67+	 11458 21450
2521	0	0	Ki67+	 11466 21484
2522	0	0	Ki67+	 11469 21401
2523	0	0	Ki67+	 11471 21436
2524	0	0	Ki67+	 11477 21498
2525	0	0	Ki67+	 11479 21366
2526	0	0	Ki67+	 11485 21471
2527	0	0	Ki67+	 11486 21527
2528	0	0	Ki67+	 11494 21555
2529	0	0	Ki67+	 11500 21393
2530	0	0	Ki67+	 11507 21451
2531	0	0	Ki67+	 11514 21508
2532	0	0	Ki67+	 11523 21460
2533	0	0	Ki67+	 11533 21474
2534	0	0	Ki67+	 11535 21535
2535	0	0	Ki67+	 11541 21415
2536	0	0	Ki67+	 11542 21521
2537	0	0	Ki67+	 11547 21443
2538	0	0	Ki67+	 11563 21488
2539	0	0	Ki67+	 11571 21528
2540	0	0	Ki67+	 12475 4524
2541	0	0	Ki67+	 12487 4527
2542	0	0	Ki67+	 12509 4485
2543	0	0	Ki67+	 12555 4225
2544	0	0	Ki67+	 12569 4498
2545	0	0	Ki67+	 12417 4926
2546	0	0	Ki67+	 12505 4815
2547	0	0	Ki67+	 12090 6171
2548	0	0	Ki67+	 12119 6146
2549	0	0	Ki67+	 12264 6131
2550	0	0	Ki67+	 12287 6171
2551	0	0	Ki67+	 12290 6155
2552	0	0	Ki67+	 12312 6165
2553	0	0	Ki67+	 12317 6125
2554	0	0	Ki67+	 12343 6148
2555	0	0	Ki67+	 12383 6136
2556	0	0	Ki67+	 12404 6157
2557	0	0	Ki67+	 12425 6155
2558	0	0	Ki67+	 11945 6199
2559	0	0	Ki67+	 11946 6236
2560	0	0	Ki67+	 12006 6223
2561	0	0	Ki67+	 12017 6250
2562	0	0	Ki67+	 12034 6390
2563	0	0	Ki67+	 12050 6414
2564	0	0	Ki67+	 12072 6429
2565	0	0	Ki67+	 12094 6191
2566	0	0	Ki67+	 12108 6411
2567	0	0	Ki67+	 12116 6431
2568	0	0	Ki67+	 12132 6432
2569	0	0	Ki67+	 12145 6468
2570	0	0	Ki67+	 12154 6430
2571	0	0	Ki67+	 12157 6495
2572	0	0	Ki67+	 12167 6479
2573	0	0	Ki67+	 12295 6190
2574	0	0	Ki67+	 12302 6180
2575	0	0	Ki67+	 12334 6590
2576	0	0	Ki67+	 12337 6612
2577	0	0	Ki67+	 12342 6232
2578	0	0	Ki67+	 12359 6587
2579	0	0	Ki67+	 12363 6191
2580	0	0	Ki67+	 12372 6271
2581	0	0	Ki67+	 12372 6366
2582	0	0	Ki67+	 12372 6400
2583	0	0	Ki67+	 12380 6191
2584	0	0	Ki67+	 12382 6581
2585	0	0	Ki67+	 12384 6262
2586	0	0	Ki67+	 12387 6305
2587	0	0	Ki67+	 12389 6544
2588	0	0	Ki67+	 12398 6357
2589	0	0	Ki67+	 12398 6371
2590	0	0	Ki67+	 12400 6323
2591	0	0	Ki67+	 12404 6627
2592	0	0	Ki67+	 12408 6191
2593	0	0	Ki67+	 12410 6204
2594	0	0	Ki67+	 12416 6405
2595	0	0	Ki67+	 12416 6651
2596	0	0	Ki67+	 12417 6306
2597	0	0	Ki67+	 12427 6184
2598	0	0	Ki67+	 12427 6668
2599	0	0	Ki67+	 12436 6595
2600	0	0	Ki67+	 12437 6641
2601	0	0	Ki67+	 12439 6283
2602	0	0	Ki67+	 12439 6370
2603	0	0	Ki67+	 12439 6439
2604	0	0	Ki67+	 12445 6332
2605	0	0	Ki67+	 12449 6376
2606	0	0	Ki67+	 12452 6179
2607	0	0	Ki67+	 12454 6543
2608	0	0	Ki67+	 12457 6659
2609	0	0	Ki67+	 12458 6365
2610	0	0	Ki67+	 12460 6629
2611	0	0	Ki67+	 12460 6680
2612	0	0	Ki67+	 12468 6264
2613	0	0	Ki67+	 12469 6453
2614	0	0	Ki67+	 12471 6647
2615	0	0	Ki67+	 12476 6348
2616	0	0	Ki67+	 12478 6213
2617	0	0	Ki67+	 12488 6686
2618	0	0	Ki67+	 12491 6276
2619	0	0	Ki67+	 12492 6427
2620	0	0	Ki67+	 12493 6544
2621	0	0	Ki67+	 12503 6670
2622	0	0	Ki67+	 12504 6382
2623	0	0	Ki67+	 12506 6252
2624	0	0	Ki67+	 12512 6595
2625	0	0	Ki67+	 12513 6696
2626	0	0	Ki67+	 12518 6520
2627	0	0	Ki67+	 12519 6317
2628	0	0	Ki67+	 12530 6402
2629	0	0	Ki67+	 12531 6350
2630	0	0	Ki67+	 12537 6699
2631	0	0	Ki67+	 12538 6446
2632	0	0	Ki67+	 12542 6615
2633	0	0	Ki67+	 12547 6346
2634	0	0	Ki67+	 12551 6472
2635	0	0	Ki67+	 12562 6417
2636	0	0	Ki67+	 12562 6720
2637	0	0	Ki67+	 12565 6366
2638	0	0	Ki67+	 12566 6684
2639	0	0	Ki67+	 12568 6583
2640	0	0	Ki67+	 12574 6453
2641	0	0	Ki67+	 12577 6379
2642	0	0	Ki67+	 12579 6473
2643	0	0	Ki67+	 12585 6629
2644	0	0	Ki67+	 12587 6713
2645	0	0	Ki67+	 12588 6317
2646	0	0	Ki67+	 12588 6611
2647	0	0	Ki67+	 12589 6640
2648	0	0	Ki67+	 12335 7914
2649	0	0	Ki67+	 12479 7894
2650	0	0	Ki67+	 11894 9109
2651	0	0	Ki67+	 11917 9167
2652	0	0	Ki67+	 11933 9168
2653	0	0	Ki67+	 11958 9193
2654	0	0	Ki67+	 11959 9124
2655	0	0	Ki67+	 11964 9171
2656	0	0	Ki67+	 11983 9181
2657	0	0	Ki67+	 12031 9206
2658	0	0	Ki67+	 12036 9178
2659	0	0	Ki67+	 12057 9214
2660	0	0	Ki67+	 12083 9260
2661	0	0	Ki67+	 12243 8918
2662	0	0	Ki67+	 12373 8586
2663	0	0	Ki67+	 12414 8613
2664	0	0	Ki67+	 12049 9386
2665	0	0	Ki67+	 12198 10911
2666	0	0	Ki67+	 12231 10731
2667	0	0	Ki67+	 11883 11500
2668	0	0	Ki67+	 12581 11858
2669	0	0	Ki67+	 11964 13024
2670	0	0	Ki67+	 12422 14034
2671	0	0	Ki67+	 12549 14119
2672	0	0	Ki67+	 12570 14106
2673	0	0	Ki67+	 11801 14515
2674	0	0	Ki67+	 11819 14352
2675	0	0	Ki67+	 11899 14748
2676	0	0	Ki67+	 12053 14587
2677	0	0	Ki67+	 12057 14951
2678	0	0	Ki67+	 12076 14642
2679	0	0	Ki67+	 12076 14944
2680	0	0	Ki67+	 12118 14559
2681	0	0	Ki67+	 12154 14637
2682	0	0	Ki67+	 12242 14345
2683	0	0	Ki67+	 12280 14272
2684	0	0	Ki67+	 12299 14543
2685	0	0	Ki67+	 12463 14849
2686	0	0	Ki67+	 12487 14586
2687	0	0	Ki67+	 12495 14569
2688	0	0	Ki67+	 12503 14604
2689	0	0	Ki67+	 12504 14653
2690	0	0	Ki67+	 12509 14574
2691	0	0	Ki67+	 12528 14558
2692	0	0	Ki67+	 12530 14610
2693	0	0	Ki67+	 12534 14659
2694	0	0	Ki67+	 12545 14634
2695	0	0	Ki67+	 12551 14571
2696	0	0	Ki67+	 12559 14610
2697	0	0	Ki67+	 12566 14595
2698	0	0	Ki67+	 12573 14555
2699	0	0	Ki67+	 11870 15152
2700	0	0	Ki67+	 12060 15004
2701	0	0	Ki67+	 12129 15213
2702	0	0	Ki67+	 12229 15453
2703	0	0	Ki67+	 12430 15687
2704	0	0	Ki67+	 12439 15397
2705	0	0	Ki67+	 12480 14985
2706	0	0	Ki67+	 12496 15183
2707	0	0	Ki67+	 12516 15046
2708	0	0	Ki67+	 12564 15257
2709	0	0	Ki67+	 11881 15996
2710	0	0	Ki67+	 12046 16333
2711	0	0	Ki67+	 12054 16512
2712	0	0	Ki67+	 12059 16362
2713	0	0	Ki67+	 12071 16501
2714	0	0	Ki67+	 12080 16194
2715	0	0	Ki67+	 12109 16558
2716	0	0	Ki67+	 12146 16520
2717	0	0	Ki67+	 12160 16569
2718	0	0	Ki67+	 12169 16553
2719	0	0	Ki67+	 12328 16090
2720	0	0	Ki67+	 12366 16044
2721	0	0	Ki67+	 12368 16062
2722	0	0	Ki67+	 12440 16000
2723	0	0	Ki67+	 12445 15791
2724	0	0	Ki67+	 12457 16502
2725	0	0	Ki67+	 12464 16181
2726	0	0	Ki67+	 12465 16530
2727	0	0	Ki67+	 12474 16009
2728	0	0	Ki67+	 12487 16474
2729	0	0	Ki67+	 12497 16440
2730	0	0	Ki67+	 12511 16445
2731	0	0	Ki67+	 12537 16053
2732	0	0	Ki67+	 12537 16450
2733	0	0	Ki67+	 12555 15795
2734	0	0	Ki67+	 12555 16532
2735	0	0	Ki67+	 12571 15835
2736	0	0	Ki67+	 12575 15966
2737	0	0	Ki67+	 12589 15794
2738	0	0	Ki67+	 11831 17175
2739	0	0	Ki67+	 11862 17174
2740	0	0	Ki67+	 11889 17260
2741	0	0	Ki67+	 11899 17279
2742	0	0	Ki67+	 11911 17268
2743	0	0	Ki67+	 11925 17232
2744	0	0	Ki67+	 11941 17253
2745	0	0	Ki67+	 11952 17017
2746	0	0	Ki67+	 11954 17268
2747	0	0	Ki67+	 11955 16899
2748	0	0	Ki67+	 11978 17279
2749	0	0	Ki67+	 12018 17288
2750	0	0	Ki67+	 12032 17212
2751	0	0	Ki67+	 12057 17244
2752	0	0	Ki67+	 12068 17252
2753	0	0	Ki67+	 12084 17225
2754	0	0	Ki67+	 12097 17268
2755	0	0	Ki67+	 12103 17213
2756	0	0	Ki67+	 12120 16580
2757	0	0	Ki67+	 12120 16605
2758	0	0	Ki67+	 12125 17255
2759	0	0	Ki67+	 12135 17269
2760	0	0	Ki67+	 12147 16634
2761	0	0	Ki67+	 12150 16617
2762	0	0	Ki67+	 12152 16597
2763	0	0	Ki67+	 12163 16647
2764	0	0	Ki67+	 12176 17233
2765	0	0	Ki67+	 12177 16636
2766	0	0	Ki67+	 12181 16596
2767	0	0	Ki67+	 12185 17128
2768	0	0	Ki67+	 12197 16584
2769	0	0	Ki67+	 12206 16669
2770	0	0	Ki67+	 12207 16625
2771	0	0	Ki67+	 12208 17155
2772	0	0	Ki67+	 12211 17168
2773	0	0	Ki67+	 12214 17127
2774	0	0	Ki67+	 12223 16680
2775	0	0	Ki67+	 12237 16676
2776	0	0	Ki67+	 12240 16599
2777	0	0	Ki67+	 12245 16645
2778	0	0	Ki67+	 12251 16683
2779	0	0	Ki67+	 12258 16719
2780	0	0	Ki67+	 12261 16634
2781	0	0	Ki67+	 12268 16686
2782	0	0	Ki67+	 12279 17210
2783	0	0	Ki67+	 12280 17195
2784	0	0	Ki67+	 12286 16649
2785	0	0	Ki67+	 12290 16728
2786	0	0	Ki67+	 12291 16777
2787	0	0	Ki67+	 12292 16713
2788	0	0	Ki67+	 12302 17255
2789	0	0	Ki67+	 12303 16694
2790	0	0	Ki67+	 12308 17237
2791	0	0	Ki67+	 12325 16729
2792	0	0	Ki67+	 12330 16682
2793	0	0	Ki67+	 12342 16707
2794	0	0	Ki67+	 12356 16740
2795	0	0	Ki67+	 12367 17278
2796	0	0	Ki67+	 12371 17223
2797	0	0	Ki67+	 12371 17265
2798	0	0	Ki67+	 12375 16714
2799	0	0	Ki67+	 12404 17262
2800	0	0	Ki67+	 12405 16743
2801	0	0	Ki67+	 12407 17194
2802	0	0	Ki67+	 12407 17228
2803	0	0	Ki67+	 12408 17286
2804	0	0	Ki67+	 12411 17216
2805	0	0	Ki67+	 12426 17225
2806	0	0	Ki67+	 12433 17274
2807	0	0	Ki67+	 12442 17222
2808	0	0	Ki67+	 12443 17280
2809	0	0	Ki67+	 12457 17253
2810	0	0	Ki67+	 12460 16878
2811	0	0	Ki67+	 12461 16761
2812	0	0	Ki67+	 12467 16815
2813	0	0	Ki67+	 12467 16848
2814	0	0	Ki67+	 12485 16804
2815	0	0	Ki67+	 12486 16791
2816	0	0	Ki67+	 12500 16779
2817	0	0	Ki67+	 12511 17217
2818	0	0	Ki67+	 12528 17252
2819	0	0	Ki67+	 12552 17313
2820	0	0	Ki67+	 12577 17318
2821	0	0	Ki67+	 12540 17642
2822	0	0	Ki67+	 12451 18563
2823	0	0	Ki67+	 11810 19658
2824	0	0	Ki67+	 11814 19566
2825	0	0	Ki67+	 11823 19773
2826	0	0	Ki67+	 11833 19761
2827	0	0	Ki67+	 11836 19692
2828	0	0	Ki67+	 11856 19667
2829	0	0	Ki67+	 11880 19773
2830	0	0	Ki67+	 11898 19750
2831	0	0	Ki67+	 11930 19742
2832	0	0	Ki67+	 11795 20248
2833	0	0	Ki67+	 11796 19979
2834	0	0	Ki67+	 11798 20025
2835	0	0	Ki67+	 11801 20122
2836	0	0	Ki67+	 11801 20219
2837	0	0	Ki67+	 11803 20008
2838	0	0	Ki67+	 11806 20189
2839	0	0	Ki67+	 11809 19900
2840	0	0	Ki67+	 11810 20326
2841	0	0	Ki67+	 11811 19941
2842	0	0	Ki67+	 11813 19970
2843	0	0	Ki67+	 11813 20358
2844	0	0	Ki67+	 11814 20398
2845	0	0	Ki67+	 11818 19894
2846	0	0	Ki67+	 11820 20427
2847	0	0	Ki67+	 11821 20186
2848	0	0	Ki67+	 11822 20136
2849	0	0	Ki67+	 11822 20240
2850	0	0	Ki67+	 11827 20400
2851	0	0	Ki67+	 11836 19788
2852	0	0	Ki67+	 11838 20047
2853	0	0	Ki67+	 11838 20469
2854	0	0	Ki67+	 11840 19877
2855	0	0	Ki67+	 11840 19994
2856	0	0	Ki67+	 11845 20229
2857	0	0	Ki67+	 11847 20150
2858	0	0	Ki67+	 11848 20391
2859	0	0	Ki67+	 11850 19950
2860	0	0	Ki67+	 11851 19805
2861	0	0	Ki67+	 11853 20359
2862	0	0	Ki67+	 11857 20012
2863	0	0	Ki67+	 11863 19901
2864	0	0	Ki67+	 11863 20363
2865	0	0	Ki67+	 11864 20199
2866	0	0	Ki67+	 11865 20074
2867	0	0	Ki67+	 11868 20047
2868	0	0	Ki67+	 11871 20029
2869	0	0	Ki67+	 11873 19784
2870	0	0	Ki67+	 11873 20413
2871	0	0	Ki67+	 11874 20207
2872	0	0	Ki67+	 11877 20225
2873	0	0	Ki67+	 11878 20260
2874	0	0	Ki67+	 11885 19873
2875	0	0	Ki67+	 11890 20382
2876	0	0	Ki67+	 11893 19855
2877	0	0	Ki67+	 11894 20053
2878	0	0	Ki67+	 11895 20019
2879	0	0	Ki67+	 11898 20269
2880	0	0	Ki67+	 11900 19801
2881	0	0	Ki67+	 11900 20462
2882	0	0	Ki67+	 11902 20238
2883	0	0	Ki67+	 11904 20100
2884	0	0	Ki67+	 11907 20118
2885	0	0	Ki67+	 11909 20418
2886	0	0	Ki67+	 11910 20259
2887	0	0	Ki67+	 11913 20085
2888	0	0	Ki67+	 11914 20402
2889	0	0	Ki67+	 11916 19783
2890	0	0	Ki67+	 11917 20028
2891	0	0	Ki67+	 11920 20141
2892	0	0	Ki67+	 11921 20057
2893	0	0	Ki67+	 11921 20362
2894	0	0	Ki67+	 11922 20003
2895	0	0	Ki67+	 11924 20338
2896	0	0	Ki67+	 11925 20101
2897	0	0	Ki67+	 11927 20539
2898	0	0	Ki67+	 11928 20434
2899	0	0	Ki67+	 11930 19783
2900	0	0	Ki67+	 11933 20400
2901	0	0	Ki67+	 11936 20140
2902	0	0	Ki67+	 11938 20338
2903	0	0	Ki67+	 11943 20291
2904	0	0	Ki67+	 11943 20399
2905	0	0	Ki67+	 11944 20028
2906	0	0	Ki67+	 11946 20277
2907	0	0	Ki67+	 11950 20316
2908	0	0	Ki67+	 11950 20356
2909	0	0	Ki67+	 11951 20129
2910	0	0	Ki67+	 11963 20170
2911	0	0	Ki67+	 11966 20085
2912	0	0	Ki67+	 11967 20305
2913	0	0	Ki67+	 11968 20350
2914	0	0	Ki67+	 11982 20157
2915	0	0	Ki67+	 11989 20113
2916	0	0	Ki67+	 11989 20380
2917	0	0	Ki67+	 11994 20337
2918	0	0	Ki67+	 11997 20213
2919	0	0	Ki67+	 11998 20147
2920	0	0	Ki67+	 11998 20474
2921	0	0	Ki67+	 12007 20102
2922	0	0	Ki67+	 12012 20171
2923	0	0	Ki67+	 12018 20120
2924	0	0	Ki67+	 12018 20207
2925	0	0	Ki67+	 12027 20150
2926	0	0	Ki67+	 12033 20402
2927	0	0	Ki67+	 12037 20433
2928	0	0	Ki67+	 12038 20385
2929	0	0	Ki67+	 12045 20226
2930	0	0	Ki67+	 12053 20416
2931	0	0	Ki67+	 12072 20446
2932	0	0	Ki67+	 12079 20182
2933	0	0	Ki67+	 12081 20261
2934	0	0	Ki67+	 12090 20518
2935	0	0	Ki67+	 12093 20245
2936	0	0	Ki67+	 12094 20430
2937	0	0	Ki67+	 12106 20258
2938	0	0	Ki67+	 12107 20239
2939	0	0	Ki67+	 12113 20279
2940	0	0	Ki67+	 12115 20484
2941	0	0	Ki67+	 12117 20201
2942	0	0	Ki67+	 12126 20496
2943	0	0	Ki67+	 12135 20249
2944	0	0	Ki67+	 12156 20301
2945	0	0	Ki67+	 12157 20275
2946	0	0	Ki67+	 12162 20290
2947	0	0	Ki67+	 12164 20261
2948	0	0	Ki67+	 12167 20212
2949	0	0	Ki67+	 12177 20458
2950	0	0	Ki67+	 12178 20236
2951	0	0	Ki67+	 12180 20220
2952	0	0	Ki67+	 12213 20244
2953	0	0	Ki67+	 12220 20261
2954	0	0	Ki67+	 12231 20287
2955	0	0	Ki67+	 12250 20484
2956	0	0	Ki67+	 12254 20502
2957	0	0	Ki67+	 12258 20258
2958	0	0	Ki67+	 12258 20436
2959	0	0	Ki67+	 12260 20331
2960	0	0	Ki67+	 12270 20448
2961	0	0	Ki67+	 12279 20291
2962	0	0	Ki67+	 12282 20425
2963	0	0	Ki67+	 12285 20310
2964	0	0	Ki67+	 12306 20509
2965	0	0	Ki67+	 12314 20339
2966	0	0	Ki67+	 12317 20301
2967	0	0	Ki67+	 12318 20314
2968	0	0	Ki67+	 12326 20273
2969	0	0	Ki67+	 12340 20329
2970	0	0	Ki67+	 12341 20299
2971	0	0	Ki67+	 12342 20524
2972	0	0	Ki67+	 12352 20515
2973	0	0	Ki67+	 12359 20494
2974	0	0	Ki67+	 12365 20315
2975	0	0	Ki67+	 12366 20365
2976	0	0	Ki67+	 12375 20288
2977	0	0	Ki67+	 12378 20325
2978	0	0	Ki67+	 12378 20536
2979	0	0	Ki67+	 12386 20498
2980	0	0	Ki67+	 12396 20574
2981	0	0	Ki67+	 12403 20324
2982	0	0	Ki67+	 12409 20374
2983	0	0	Ki67+	 12417 20132
2984	0	0	Ki67+	 12425 20480
2985	0	0	Ki67+	 12430 20126
2986	0	0	Ki67+	 12432 20329
2987	0	0	Ki67+	 12439 20304
2988	0	0	Ki67+	 12440 20553
2989	0	0	Ki67+	 12448 20339
2990	0	0	Ki67+	 12449 20195
2991	0	0	Ki67+	 12459 20525
2992	0	0	Ki67+	 12463 20375
2993	0	0	Ki67+	 12463 20496
2994	0	0	Ki67+	 12484 20558
2995	0	0	Ki67+	 12487 20522
2996	0	0	Ki67+	 12488 20184
2997	0	0	Ki67+	 12494 20285
2998	0	0	Ki67+	 12496 20490
2999	0	0	Ki67+	 12502 20500
3000	0	0	Ki67+	 12504 20554
3001	0	0	Ki67+	 12517 20130
3002	0	0	Ki67+	 12521 20316
3003	0	0	Ki67+	 12524 20349
3004	0	0	Ki67+	 12533 20362
3005	0	0	Ki67+	 12534 20176
3006	0	0	Ki67+	 12536 20482
3007	0	0	Ki67+	 12539 20291
3008	0	0	Ki67+	 12543 20331
3009	0	0	Ki67+	 12549 20254
3010	0	0	Ki67+	 12553 20501
3011	0	0	Ki67+	 12559 20198
3012	0	0	Ki67+	 12570 20325
3013	0	0	Ki67+	 12578 20544
3014	0	0	Ki67+	 12579 20232
3015	0	0	Ki67+	 12586 20174
3016	0	0	Ki67+	 12587 20073
3017	0	0	Ki67+	 12587 20519
3018	0	0	Ki67+	 12589 20257
3019	0	0	Ki67+	 12591 20488
3020	0	0	Ki67+	 11795 21027
3021	0	0	Ki67+	 11807 20994
3022	0	0	Ki67+	 11811 20973
3023	0	0	Ki67+	 11835 20983
3024	0	0	Ki67+	 11837 21042
3025	0	0	Ki67+	 11838 20947
3026	0	0	Ki67+	 11851 21003
3027	0	0	Ki67+	 11864 21058
3028	0	0	Ki67+	 11876 21048
3029	0	0	Ki67+	 11891 21016
3030	0	0	Ki67+	 11915 21074
3031	0	0	Ki67+	 11930 21048
3032	0	0	Ki67+	 11935 21084
3033	0	0	Ki67+	 11960 21085
3034	0	0	Ki67+	 11967 21050
3035	0	0	Ki67+	 11972 20933
3036	0	0	Ki67+	 11992 21072
3037	0	0	Ki67+	 12027 21078
3038	0	0	Ki67+	 12028 21056
3039	0	0	Ki67+	 12059 21151
3040	0	0	Ki67+	 12073 21099
3041	0	0	Ki67+	 12123 21115
3042	0	0	Ki67+	 12124 21100
3043	0	0	Ki67+	 12137 21125
3044	0	0	Ki67+	 12154 20977
3045	0	0	Ki67+	 12159 21085
3046	0	0	Ki67+	 12177 20929
3047	0	0	Ki67+	 12179 21029
3048	0	0	Ki67+	 12182 21002
3049	0	0	Ki67+	 12182 21122
3050	0	0	Ki67+	 12188 21099
3051	0	0	Ki67+	 12274 21089
3052	0	0	Ki67+	 12276 21108
3053	0	0	Ki67+	 12282 21075
3054	0	0	Ki67+	 12290 21122
3055	0	0	Ki67+	 12296 21100
3056	0	0	Ki67+	 12309 21084
3057	0	0	Ki67+	 12321 21110
3058	0	0	Ki67+	 12331 20910
3059	0	0	Ki67+	 12341 21090
3060	0	0	Ki67+	 12345 21115
3061	0	0	Ki67+	 12361 20990
3062	0	0	Ki67+	 12371 20922
3063	0	0	Ki67+	 12373 20703
3064	0	0	Ki67+	 12377 20675
3065	0	0	Ki67+	 12387 20694
3066	0	0	Ki67+	 12391 20984
3067	0	0	Ki67+	 12433 20943
3068	0	0	Ki67+	 12438 20760
3069	0	0	Ki67+	 12446 20972
3070	0	0	Ki67+	 12453 21109
3071	0	0	Ki67+	 12454 21127
3072	0	0	Ki67+	 12455 20645
3073	0	0	Ki67+	 12464 20743
3074	0	0	Ki67+	 12468 20947
3075	0	0	Ki67+	 12478 20784
3076	0	0	Ki67+	 12478 21021
3077	0	0	Ki67+	 12496 21020
3078	0	0	Ki67+	 12497 21044
3079	0	0	Ki67+	 12497 21085
3080	0	0	Ki67+	 12504 20808
3081	0	0	Ki67+	 12516 21111
3082	0	0	Ki67+	 12517 20764
3083	0	0	Ki67+	 12520 21092
3084	0	0	Ki67+	 12521 20722
3085	0	0	Ki67+	 12531 20624
3086	0	0	Ki67+	 12534 20870
3087	0	0	Ki67+	 12538 21106
3088	0	0	Ki67+	 12543 20660
3089	0	0	Ki67+	 12547 20627
3090	0	0	Ki67+	 12548 20689
3091	0	0	Ki67+	 12548 20710
3092	0	0	Ki67+	 12555 20743
3093	0	0	Ki67+	 12558 21206
3094	0	0	Ki67+	 12560 21098
3095	0	0	Ki67+	 12562 21162
3096	0	0	Ki67+	 12563 20580
3097	0	0	Ki67+	 12575 20903
3098	0	0	Ki67+	 12578 20579
3099	0	0	Ki67+	 12579 20665
3100	0	0	Ki67+	 12581 20683
3101	0	0	Ki67+	 12584 21187
3102	0	0	Ki67+	 12320 21956
3103	0	0	Ki67+	 13003 2753
3104	0	0	Ki67+	 13173 3013
3105	0	0	Ki67+	 13181 3051
3106	0	0	Ki67+	 13340 2895
3107	0	0	Ki67+	 12595 4684
3108	0	0	Ki67+	 12610 4155
3109	0	0	Ki67+	 12638 4741
3110	0	0	Ki67+	 12677 4293
3111	0	0	Ki67+	 13228 4773
3112	0	0	Ki67+	 13239 4805
3113	0	0	Ki67+	 13309 4851
3114	0	0	Ki67+	 13326 4815
3115	0	0	Ki67+	 13340 4814
3116	0	0	Ki67+	 13214 5322
3117	0	0	Ki67+	 13297 4963
3118	0	0	Ki67+	 13368 4967
3119	0	0	Ki67+	 13385 5241
3120	0	0	Ki67+	 12596 6402
3121	0	0	Ki67+	 12600 5973
3122	0	0	Ki67+	 12613 6454
3123	0	0	Ki67+	 12618 6466
3124	0	0	Ki67+	 12621 6283
3125	0	0	Ki67+	 12623 6392
3126	0	0	Ki67+	 12631 6357
3127	0	0	Ki67+	 12632 6100
3128	0	0	Ki67+	 12638 6165
3129	0	0	Ki67+	 12640 6336
3130	0	0	Ki67+	 12643 6129
3131	0	0	Ki67+	 12654 6245
3132	0	0	Ki67+	 12656 6223
3133	0	0	Ki67+	 12670 6377
3134	0	0	Ki67+	 12671 6416
3135	0	0	Ki67+	 12679 6079
3136	0	0	Ki67+	 12681 6441
3137	0	0	Ki67+	 12682 6328
3138	0	0	Ki67+	 12696 6438
3139	0	0	Ki67+	 12702 6391
3140	0	0	Ki67+	 12711 6440
3141	0	0	Ki67+	 12718 6077
3142	0	0	Ki67+	 12724 6239
3143	0	0	Ki67+	 12728 6477
3144	0	0	Ki67+	 12738 6315
3145	0	0	Ki67+	 12749 6248
3146	0	0	Ki67+	 12766 6097
3147	0	0	Ki67+	 12769 6437
3148	0	0	Ki67+	 12788 6021
3149	0	0	Ki67+	 12788 6293
3150	0	0	Ki67+	 12792 6467
3151	0	0	Ki67+	 12803 5980
3152	0	0	Ki67+	 12805 6292
3153	0	0	Ki67+	 12805 6442
3154	0	0	Ki67+	 12817 6473
3155	0	0	Ki67+	 12821 6034
3156	0	0	Ki67+	 12833 6278
3157	0	0	Ki67+	 12848 6171
3158	0	0	Ki67+	 12850 6027
3159	0	0	Ki67+	 12853 6200
3160	0	0	Ki67+	 12855 6220
3161	0	0	Ki67+	 12858 6262
3162	0	0	Ki67+	 12862 6036
3163	0	0	Ki67+	 12864 6166
3164	0	0	Ki67+	 12867 6395
3165	0	0	Ki67+	 12870 6430
3166	0	0	Ki67+	 12872 6222
3167	0	0	Ki67+	 12879 6190
3168	0	0	Ki67+	 12879 6414
3169	0	0	Ki67+	 12900 6269
3170	0	0	Ki67+	 12918 6450
3171	0	0	Ki67+	 12926 6235
3172	0	0	Ki67+	 12929 6391
3173	0	0	Ki67+	 12932 6360
3174	0	0	Ki67+	 12944 6473
3175	0	0	Ki67+	 12946 6307
3176	0	0	Ki67+	 12947 6409
3177	0	0	Ki67+	 12947 6441
3178	0	0	Ki67+	 12954 6491
3179	0	0	Ki67+	 12962 6289
3180	0	0	Ki67+	 12966 6350
3181	0	0	Ki67+	 12971 6189
3182	0	0	Ki67+	 12976 6311
3183	0	0	Ki67+	 12980 6219
3184	0	0	Ki67+	 12997 6362
3185	0	0	Ki67+	 12999 6410
3186	0	0	Ki67+	 13001 6380
3187	0	0	Ki67+	 13001 6390
3188	0	0	Ki67+	 13002 6479
3189	0	0	Ki67+	 13003 6290
3190	0	0	Ki67+	 13014 6208
3191	0	0	Ki67+	 13016 6457
3192	0	0	Ki67+	 13020 6227
3193	0	0	Ki67+	 13023 6318
3194	0	0	Ki67+	 13024 6467
3195	0	0	Ki67+	 13030 6449
3196	0	0	Ki67+	 13035 6304
3197	0	0	Ki67+	 13035 6411
3198	0	0	Ki67+	 13041 6467
3199	0	0	Ki67+	 13052 6323
3200	0	0	Ki67+	 13064 6426
3201	0	0	Ki67+	 13066 6338
3202	0	0	Ki67+	 13072 6351
3203	0	0	Ki67+	 13073 6481
3204	0	0	Ki67+	 13074 6435
3205	0	0	Ki67+	 13075 6454
3206	0	0	Ki67+	 13083 6382
3207	0	0	Ki67+	 13095 6408
3208	0	0	Ki67+	 13097 6353
3209	0	0	Ki67+	 13099 6374
3210	0	0	Ki67+	 13100 6473
3211	0	0	Ki67+	 13111 6393
3212	0	0	Ki67+	 13119 6455
3213	0	0	Ki67+	 13126 6420
3214	0	0	Ki67+	 13133 6460
3215	0	0	Ki67+	 13384 6255
3216	0	0	Ki67+	 12595 6693
3217	0	0	Ki67+	 12606 6651
3218	0	0	Ki67+	 12620 6508
3219	0	0	Ki67+	 12635 6669
3220	0	0	Ki67+	 12636 6530
3221	0	0	Ki67+	 12640 6586
3222	0	0	Ki67+	 12641 6743
3223	0	0	Ki67+	 12644 6649
3224	0	0	Ki67+	 12654 6697
3225	0	0	Ki67+	 12658 6587
3226	0	0	Ki67+	 12658 6658
3227	0	0	Ki67+	 12662 6684
3228	0	0	Ki67+	 12676 6604
3229	0	0	Ki67+	 12684 6633
3230	0	0	Ki67+	 12687 6689
3231	0	0	Ki67+	 12692 6664
3232	0	0	Ki67+	 12692 6754
3233	0	0	Ki67+	 12697 6510
3234	0	0	Ki67+	 12698 6605
3235	0	0	Ki67+	 12704 6721
3236	0	0	Ki67+	 12705 6532
3237	0	0	Ki67+	 12710 6665
3238	0	0	Ki67+	 12716 6584
3239	0	0	Ki67+	 12721 6555
3240	0	0	Ki67+	 12725 6764
3241	0	0	Ki67+	 12730 6639
3242	0	0	Ki67+	 12733 6564
3243	0	0	Ki67+	 12743 6850
3244	0	0	Ki67+	 12745 6715
3245	0	0	Ki67+	 12747 6548
3246	0	0	Ki67+	 12748 6765
3247	0	0	Ki67+	 12751 6521
3248	0	0	Ki67+	 12767 6730
3249	0	0	Ki67+	 12767 6863
3250	0	0	Ki67+	 12776 6655
3251	0	0	Ki67+	 12779 6554
3252	0	0	Ki67+	 12779 6780
3253	0	0	Ki67+	 12781 6679
3254	0	0	Ki67+	 12784 6502
3255	0	0	Ki67+	 12790 6571
3256	0	0	Ki67+	 12796 6757
3257	0	0	Ki67+	 12800 6641
3258	0	0	Ki67+	 12807 6544
3259	0	0	Ki67+	 12810 6780
3260	0	0	Ki67+	 12813 6510
3261	0	0	Ki67+	 12821 6745
3262	0	0	Ki67+	 12822 6757
3263	0	0	Ki67+	 12827 6691
3264	0	0	Ki67+	 12831 6638
3265	0	0	Ki67+	 12836 6776
3266	0	0	Ki67+	 12844 6721
3267	0	0	Ki67+	 12847 6504
3268	0	0	Ki67+	 12848 6531
3269	0	0	Ki67+	 12854 6611
3270	0	0	Ki67+	 12857 6597
3271	0	0	Ki67+	 12860 6635
3272	0	0	Ki67+	 12864 6665
3273	0	0	Ki67+	 12865 6704
3274	0	0	Ki67+	 12874 6738
3275	0	0	Ki67+	 12874 6771
3276	0	0	Ki67+	 12882 6614
3277	0	0	Ki67+	 12885 6629
3278	0	0	Ki67+	 12886 6504
3279	0	0	Ki67+	 12887 6692
3280	0	0	Ki67+	 12899 6633
3281	0	0	Ki67+	 12902 6680
3282	0	0	Ki67+	 12911 6735
3283	0	0	Ki67+	 12913 6773
3284	0	0	Ki67+	 12916 6667
3285	0	0	Ki67+	 12920 6605
3286	0	0	Ki67+	 12940 6664
3287	0	0	Ki67+	 12943 6701
3288	0	0	Ki67+	 12945 6736
3289	0	0	Ki67+	 12949 6639
3290	0	0	Ki67+	 12950 6584
3291	0	0	Ki67+	 12950 6785
3292	0	0	Ki67+	 12957 6757
3293	0	0	Ki67+	 12970 6686
3294	0	0	Ki67+	 12972 6603
3295	0	0	Ki67+	 12972 6659
3296	0	0	Ki67+	 12977 6781
3297	0	0	Ki67+	 12997 6711
3298	0	0	Ki67+	 12998 6582
3299	0	0	Ki67+	 13000 6775
3300	0	0	Ki67+	 13017 6587
3301	0	0	Ki67+	 13019 6573
3302	0	0	Ki67+	 13023 6536
3303	0	0	Ki67+	 13030 6584
3304	0	0	Ki67+	 13030 6750
3305	0	0	Ki67+	 13045 6513
3306	0	0	Ki67+	 13045 6572
3307	0	0	Ki67+	 13050 6720
3308	0	0	Ki67+	 13058 6611
3309	0	0	Ki67+	 13058 6707
3310	0	0	Ki67+	 13059 6555
3311	0	0	Ki67+	 13063 6511
3312	0	0	Ki67+	 13063 6745
3313	0	0	Ki67+	 13075 6626
3314	0	0	Ki67+	 13083 6724
3315	0	0	Ki67+	 13086 6581
3316	0	0	Ki67+	 13092 6701
3317	0	0	Ki67+	 13098 6588
3318	0	0	Ki67+	 13099 6615
3319	0	0	Ki67+	 13103 6651
3320	0	0	Ki67+	 13112 6696
3321	0	0	Ki67+	 13127 6538
3322	0	0	Ki67+	 13130 6619
3323	0	0	Ki67+	 13139 7151
3324	0	0	Ki67+	 13148 6535
3325	0	0	Ki67+	 13163 6523
3326	0	0	Ki67+	 13165 6596
3327	0	0	Ki67+	 13167 6559
3328	0	0	Ki67+	 13190 7089
3329	0	0	Ki67+	 13264 6813
3330	0	0	Ki67+	 13355 8346
3331	0	0	Ki67+	 12624 9153
3332	0	0	Ki67+	 12667 9340
3333	0	0	Ki67+	 12697 9551
3334	0	0	Ki67+	 12640 10342
3335	0	0	Ki67+	 12649 10351
3336	0	0	Ki67+	 12715 10482
3337	0	0	Ki67+	 12902 9973
3338	0	0	Ki67+	 12887 11869
3339	0	0	Ki67+	 13075 11920
3340	0	0	Ki67+	 13161 12665
3341	0	0	Ki67+	 13286 12438
3342	0	0	Ki67+	 13322 12147
3343	0	0	Ki67+	 13327 12593
3344	0	0	Ki67+	 13336 12584
3345	0	0	Ki67+	 13340 12336
3346	0	0	Ki67+	 13353 12598
3347	0	0	Ki67+	 12919 13621
3348	0	0	Ki67+	 13137 13461
3349	0	0	Ki67+	 13144 13527
3350	0	0	Ki67+	 13269 13416
3351	0	0	Ki67+	 12617 13766
3352	0	0	Ki67+	 13023 13846
3353	0	0	Ki67+	 13040 13825
3354	0	0	Ki67+	 13224 14255
3355	0	0	Ki67+	 13238 13880
3356	0	0	Ki67+	 13267 14298
3357	0	0	Ki67+	 13268 13868
3358	0	0	Ki67+	 13279 14287
3359	0	0	Ki67+	 13290 14107
3360	0	0	Ki67+	 12601 14686
3361	0	0	Ki67+	 12611 14579
3362	0	0	Ki67+	 12663 14572
3363	0	0	Ki67+	 12669 15208
3364	0	0	Ki67+	 12690 14617
3365	0	0	Ki67+	 12696 14985
3366	0	0	Ki67+	 12710 14858
3367	0	0	Ki67+	 12776 14871
3368	0	0	Ki67+	 12815 14614
3369	0	0	Ki67+	 12941 14625
3370	0	0	Ki67+	 12974 14683
3371	0	0	Ki67+	 13177 15243
3372	0	0	Ki67+	 13216 15284
3373	0	0	Ki67+	 13235 14725
3374	0	0	Ki67+	 13238 15265
3375	0	0	Ki67+	 13260 15265
3376	0	0	Ki67+	 13302 15252
3377	0	0	Ki67+	 13307 15288
3378	0	0	Ki67+	 13320 14892
3379	0	0	Ki67+	 13375 15241
3380	0	0	Ki67+	 12602 15585
3381	0	0	Ki67+	 12618 15568
3382	0	0	Ki67+	 12630 15614
3383	0	0	Ki67+	 12633 15626
3384	0	0	Ki67+	 12634 16077
3385	0	0	Ki67+	 12664 16042
3386	0	0	Ki67+	 12666 15575
3387	0	0	Ki67+	 12679 15550
3388	0	0	Ki67+	 12690 15531
3389	0	0	Ki67+	 12706 16005
3390	0	0	Ki67+	 12709 15579
3391	0	0	Ki67+	 12715 15557
3392	0	0	Ki67+	 12716 15540
3393	0	0	Ki67+	 12733 15506
3394	0	0	Ki67+	 12733 16042
3395	0	0	Ki67+	 12741 15578
3396	0	0	Ki67+	 12742 15498
3397	0	0	Ki67+	 12755 15548
3398	0	0	Ki67+	 12759 15488
3399	0	0	Ki67+	 12775 15508
3400	0	0	Ki67+	 12782 15480
3401	0	0	Ki67+	 12789 15502
3402	0	0	Ki67+	 12809 15515
3403	0	0	Ki67+	 12812 15454
3404	0	0	Ki67+	 12820 15480
3405	0	0	Ki67+	 12821 15538
3406	0	0	Ki67+	 12827 15500
3407	0	0	Ki67+	 12835 15522
3408	0	0	Ki67+	 12872 15435
3409	0	0	Ki67+	 12876 15479
3410	0	0	Ki67+	 12895 15412
3411	0	0	Ki67+	 12895 15919
3412	0	0	Ki67+	 12905 15425
3413	0	0	Ki67+	 12908 15467
3414	0	0	Ki67+	 12927 15399
3415	0	0	Ki67+	 12934 15488
3416	0	0	Ki67+	 12952 15414
3417	0	0	Ki67+	 12958 16056
3418	0	0	Ki67+	 12961 15447
3419	0	0	Ki67+	 12961 15493
3420	0	0	Ki67+	 12965 15990
3421	0	0	Ki67+	 12971 15348
3422	0	0	Ki67+	 12982 15379
3423	0	0	Ki67+	 12992 15410
3424	0	0	Ki67+	 13000 15441
3425	0	0	Ki67+	 13000 15479
3426	0	0	Ki67+	 13006 15383
3427	0	0	Ki67+	 13036 16080
3428	0	0	Ki67+	 13037 15358
3429	0	0	Ki67+	 13043 15452
3430	0	0	Ki67+	 13094 15394
3431	0	0	Ki67+	 13097 15346
3432	0	0	Ki67+	 13119 15376
3433	0	0	Ki67+	 13130 15437
3434	0	0	Ki67+	 13137 15888
3435	0	0	Ki67+	 13154 16083
3436	0	0	Ki67+	 13168 15433
3437	0	0	Ki67+	 13173 15751
3438	0	0	Ki67+	 13191 15384
3439	0	0	Ki67+	 13192 15976
3440	0	0	Ki67+	 13194 15342
3441	0	0	Ki67+	 13198 15355
3442	0	0	Ki67+	 13208 15396
3443	0	0	Ki67+	 13208 15421
3444	0	0	Ki67+	 13210 15457
3445	0	0	Ki67+	 13221 15436
3446	0	0	Ki67+	 13232 15297
3447	0	0	Ki67+	 13232 15370
3448	0	0	Ki67+	 13248 15300
3449	0	0	Ki67+	 13266 15310
3450	0	0	Ki67+	 13277 15371
3451	0	0	Ki67+	 13285 15960
3452	0	0	Ki67+	 13298 15427
3453	0	0	Ki67+	 13307 15322
3454	0	0	Ki67+	 13309 15919
3455	0	0	Ki67+	 13320 15392
3456	0	0	Ki67+	 13332 15338
3457	0	0	Ki67+	 13340 15914
3458	0	0	Ki67+	 13352 15671
3459	0	0	Ki67+	 13353 16084
3460	0	0	Ki67+	 13364 15936
3461	0	0	Ki67+	 13369 16044
3462	0	0	Ki67+	 13373 15973
3463	0	0	Ki67+	 13376 15987
3464	0	0	Ki67+	 13376 16083
3465	0	0	Ki67+	 13383 16061
3466	0	0	Ki67+	 13388 16095
3467	0	0	Ki67+	 12596 16443
3468	0	0	Ki67+	 12610 16680
3469	0	0	Ki67+	 12619 16805
3470	0	0	Ki67+	 12627 16578
3471	0	0	Ki67+	 12636 16101
3472	0	0	Ki67+	 12636 16569
3473	0	0	Ki67+	 12649 16526
3474	0	0	Ki67+	 12652 16866
3475	0	0	Ki67+	 12657 16832
3476	0	0	Ki67+	 12660 16817
3477	0	0	Ki67+	 12662 16700
3478	0	0	Ki67+	 12668 16851
3479	0	0	Ki67+	 12676 16830
3480	0	0	Ki67+	 12700 16826
3481	0	0	Ki67+	 12710 16580
3482	0	0	Ki67+	 12711 16121
3483	0	0	Ki67+	 12716 16853
3484	0	0	Ki67+	 12728 16834
3485	0	0	Ki67+	 12730 16550
3486	0	0	Ki67+	 12741 16529
3487	0	0	Ki67+	 12772 16516
3488	0	0	Ki67+	 12788 16873
3489	0	0	Ki67+	 12789 16566
3490	0	0	Ki67+	 12799 16531
3491	0	0	Ki67+	 12799 16688
3492	0	0	Ki67+	 12857 16894
3493	0	0	Ki67+	 12864 16877
3494	0	0	Ki67+	 12877 16334
3495	0	0	Ki67+	 12887 16568
3496	0	0	Ki67+	 13022 16380
3497	0	0	Ki67+	 13035 16374
3498	0	0	Ki67+	 13040 16861
3499	0	0	Ki67+	 13076 16650
3500	0	0	Ki67+	 13091 16410
3501	0	0	Ki67+	 13097 16457
3502	0	0	Ki67+	 13106 16869
3503	0	0	Ki67+	 13110 16887
3504	0	0	Ki67+	 13116 16283
3505	0	0	Ki67+	 13151 16891
3506	0	0	Ki67+	 13242 16160
3507	0	0	Ki67+	 13325 16152
3508	0	0	Ki67+	 13330 16101
3509	0	0	Ki67+	 13336 16634
3510	0	0	Ki67+	 13341 16190
3511	0	0	Ki67+	 13343 16723
3512	0	0	Ki67+	 13348 16209
3513	0	0	Ki67+	 13351 16197
3514	0	0	Ki67+	 13365 16174
3515	0	0	Ki67+	 13368 16294
3516	0	0	Ki67+	 13383 16386
3517	0	0	Ki67+	 13385 16249
3518	0	0	Ki67+	 12609 17281
3519	0	0	Ki67+	 12700 17359
3520	0	0	Ki67+	 12708 17313
3521	0	0	Ki67+	 12719 17348
3522	0	0	Ki67+	 12724 17266
3523	0	0	Ki67+	 12753 16934
3524	0	0	Ki67+	 12769 17305
3525	0	0	Ki67+	 12775 17343
3526	0	0	Ki67+	 12780 16944
3527	0	0	Ki67+	 12783 17359
3528	0	0	Ki67+	 12791 17260
3529	0	0	Ki67+	 12799 17284
3530	0	0	Ki67+	 12801 16912
3531	0	0	Ki67+	 12806 17355
3532	0	0	Ki67+	 12811 17306
3533	0	0	Ki67+	 12824 17328
3534	0	0	Ki67+	 12825 16992
3535	0	0	Ki67+	 12826 17386
3536	0	0	Ki67+	 12833 17259
3537	0	0	Ki67+	 12835 17280
3538	0	0	Ki67+	 12838 16985
3539	0	0	Ki67+	 12839 17306
3540	0	0	Ki67+	 12843 17339
3541	0	0	Ki67+	 12854 17372
3542	0	0	Ki67+	 12881 17308
3543	0	0	Ki67+	 12882 17280
3544	0	0	Ki67+	 12885 17337
3545	0	0	Ki67+	 12905 16931
3546	0	0	Ki67+	 12910 17368
3547	0	0	Ki67+	 12916 17012
3548	0	0	Ki67+	 12921 17339
3549	0	0	Ki67+	 12926 16945
3550	0	0	Ki67+	 12928 17002
3551	0	0	Ki67+	 12932 17376
3552	0	0	Ki67+	 12935 16975
3553	0	0	Ki67+	 12941 17387
3554	0	0	Ki67+	 12955 17312
3555	0	0	Ki67+	 12964 17371
3556	0	0	Ki67+	 12967 17333
3557	0	0	Ki67+	 12974 17067
3558	0	0	Ki67+	 12976 17241
3559	0	0	Ki67+	 13012 17317
3560	0	0	Ki67+	 13014 17276
3561	0	0	Ki67+	 13014 17350
3562	0	0	Ki67+	 13015 17265
3563	0	0	Ki67+	 13017 16948
3564	0	0	Ki67+	 13030 17373
3565	0	0	Ki67+	 13033 16954
3566	0	0	Ki67+	 13043 16983
3567	0	0	Ki67+	 13045 17402
3568	0	0	Ki67+	 13047 17271
3569	0	0	Ki67+	 13052 17325
3570	0	0	Ki67+	 13055 17251
3571	0	0	Ki67+	 13056 17303
3572	0	0	Ki67+	 13067 17360
3573	0	0	Ki67+	 13070 17426
3574	0	0	Ki67+	 13072 17073
3575	0	0	Ki67+	 13080 17061
3576	0	0	Ki67+	 13082 17303
3577	0	0	Ki67+	 13083 16986
3578	0	0	Ki67+	 13088 17321
3579	0	0	Ki67+	 13091 17035
3580	0	0	Ki67+	 13095 17387
3581	0	0	Ki67+	 13096 17432
3582	0	0	Ki67+	 13099 16984
3583	0	0	Ki67+	 13099 17015
3584	0	0	Ki67+	 13108 17346
3585	0	0	Ki67+	 13109 17083
3586	0	0	Ki67+	 13116 17074
3587	0	0	Ki67+	 13117 17407
3588	0	0	Ki67+	 13119 17273
3589	0	0	Ki67+	 13121 16936
3590	0	0	Ki67+	 13127 17327
3591	0	0	Ki67+	 13131 17366
3592	0	0	Ki67+	 13137 17059
3593	0	0	Ki67+	 13138 16973
3594	0	0	Ki67+	 13139 17102
3595	0	0	Ki67+	 13143 17276
3596	0	0	Ki67+	 13144 17431
3597	0	0	Ki67+	 13144 17462
3598	0	0	Ki67+	 13145 17346
3599	0	0	Ki67+	 13146 17483
3600	0	0	Ki67+	 13149 17421
3601	0	0	Ki67+	 13152 17068
3602	0	0	Ki67+	 13156 16915
3603	0	0	Ki67+	 13157 17109
3604	0	0	Ki67+	 13158 17330
3605	0	0	Ki67+	 13160 17089
3606	0	0	Ki67+	 13160 17373
3607	0	0	Ki67+	 13161 17295
3608	0	0	Ki67+	 13164 16993
3609	0	0	Ki67+	 13169 16941
3610	0	0	Ki67+	 13169 16955
3611	0	0	Ki67+	 13170 16927
3612	0	0	Ki67+	 13173 17483
3613	0	0	Ki67+	 13179 17059
3614	0	0	Ki67+	 13180 17018
3615	0	0	Ki67+	 13183 17460
3616	0	0	Ki67+	 13184 16988
3617	0	0	Ki67+	 13189 17318
3618	0	0	Ki67+	 13194 16967
3619	0	0	Ki67+	 13195 17367
3620	0	0	Ki67+	 13199 17495
3621	0	0	Ki67+	 13200 16908
3622	0	0	Ki67+	 13207 17434
3623	0	0	Ki67+	 13208 16944
3624	0	0	Ki67+	 13209 17465
3625	0	0	Ki67+	 13211 17131
3626	0	0	Ki67+	 13216 17098
3627	0	0	Ki67+	 13218 17394
3628	0	0	Ki67+	 13226 16936
3629	0	0	Ki67+	 13227 17128
3630	0	0	Ki67+	 13228 16992
3631	0	0	Ki67+	 13229 17113
3632	0	0	Ki67+	 13230 17360
3633	0	0	Ki67+	 13232 17372
3634	0	0	Ki67+	 13236 17504
3635	0	0	Ki67+	 13240 17587
3636	0	0	Ki67+	 13241 17007
3637	0	0	Ki67+	 13246 17427
3638	0	0	Ki67+	 13249 17538
3639	0	0	Ki67+	 13252 17037
3640	0	0	Ki67+	 13256 17404
3641	0	0	Ki67+	 13271 17114
3642	0	0	Ki67+	 13272 17579
3643	0	0	Ki67+	 13276 17603
3644	0	0	Ki67+	 13277 17503
3645	0	0	Ki67+	 13287 17638
3646	0	0	Ki67+	 13289 17408
3647	0	0	Ki67+	 13291 17680
3648	0	0	Ki67+	 13301 17480
3649	0	0	Ki67+	 13303 17628
3650	0	0	Ki67+	 13311 17461
3651	0	0	Ki67+	 13312 16982
3652	0	0	Ki67+	 13314 17584
3653	0	0	Ki67+	 13315 17556
3654	0	0	Ki67+	 13317 17677
3655	0	0	Ki67+	 13318 17445
3656	0	0	Ki67+	 13321 17499
3657	0	0	Ki67+	 13322 17627
3658	0	0	Ki67+	 13328 17235
3659	0	0	Ki67+	 13329 17488
3660	0	0	Ki67+	 13330 17469
3661	0	0	Ki67+	 13337 17572
3662	0	0	Ki67+	 13342 17612
3663	0	0	Ki67+	 13344 17675
3664	0	0	Ki67+	 13349 17129
3665	0	0	Ki67+	 13350 17008
3666	0	0	Ki67+	 13353 17117
3667	0	0	Ki67+	 13354 17546
3668	0	0	Ki67+	 13354 17604
3669	0	0	Ki67+	 13360 17583
3670	0	0	Ki67+	 13362 17060
3671	0	0	Ki67+	 13362 17262
3672	0	0	Ki67+	 13371 17613
3673	0	0	Ki67+	 13372 17627
3674	0	0	Ki67+	 13373 17664
3675	0	0	Ki67+	 13382 17641
3676	0	0	Ki67+	 13384 17105
3677	0	0	Ki67+	 13391 16981
3678	0	0	Ki67+	 12970 18324
3679	0	0	Ki67+	 12977 18274
3680	0	0	Ki67+	 13007 17791
3681	0	0	Ki67+	 13054 17775
3682	0	0	Ki67+	 13058 18266
3683	0	0	Ki67+	 13075 18150
3684	0	0	Ki67+	 13092 18179
3685	0	0	Ki67+	 13099 18199
3686	0	0	Ki67+	 13125 18163
3687	0	0	Ki67+	 13131 18208
3688	0	0	Ki67+	 13135 18412
3689	0	0	Ki67+	 13136 18399
3690	0	0	Ki67+	 13142 18122
3691	0	0	Ki67+	 13154 18097
3692	0	0	Ki67+	 13154 18152
3693	0	0	Ki67+	 13154 18313
3694	0	0	Ki67+	 13157 18170
3695	0	0	Ki67+	 13161 18489
3696	0	0	Ki67+	 13162 18235
3697	0	0	Ki67+	 13164 18139
3698	0	0	Ki67+	 13172 18097
3699	0	0	Ki67+	 13172 18192
3700	0	0	Ki67+	 13174 18465
3701	0	0	Ki67+	 13191 18162
3702	0	0	Ki67+	 13192 18089
3703	0	0	Ki67+	 13204 18135
3704	0	0	Ki67+	 13206 18267
3705	0	0	Ki67+	 13208 18233
3706	0	0	Ki67+	 13208 18470
3707	0	0	Ki67+	 13212 18296
3708	0	0	Ki67+	 13214 18158
3709	0	0	Ki67+	 13219 18054
3710	0	0	Ki67+	 13222 18108
3711	0	0	Ki67+	 13224 18287
3712	0	0	Ki67+	 13228 18089
3713	0	0	Ki67+	 13228 18249
3714	0	0	Ki67+	 13229 18269
3715	0	0	Ki67+	 13235 18028
3716	0	0	Ki67+	 13240 18147
3717	0	0	Ki67+	 13244 18106
3718	0	0	Ki67+	 13250 18225
3719	0	0	Ki67+	 13254 18211
3720	0	0	Ki67+	 13254 18265
3721	0	0	Ki67+	 13255 18127
3722	0	0	Ki67+	 13262 18069
3723	0	0	Ki67+	 13265 17798
3724	0	0	Ki67+	 13266 18235
3725	0	0	Ki67+	 13271 17829
3726	0	0	Ki67+	 13275 18463
3727	0	0	Ki67+	 13282 18243
3728	0	0	Ki67+	 13283 18113
3729	0	0	Ki67+	 13285 17982
3730	0	0	Ki67+	 13288 18339
3731	0	0	Ki67+	 13288 18364
3732	0	0	Ki67+	 13293 17821
3733	0	0	Ki67+	 13293 18230
3734	0	0	Ki67+	 13294 18198
3735	0	0	Ki67+	 13296 17940
3736	0	0	Ki67+	 13297 17804
3737	0	0	Ki67+	 13297 17902
3738	0	0	Ki67+	 13300 17701
3739	0	0	Ki67+	 13300 18472
3740	0	0	Ki67+	 13304 17745
3741	0	0	Ki67+	 13306 17960
3742	0	0	Ki67+	 13306 18425
3743	0	0	Ki67+	 13308 17853
3744	0	0	Ki67+	 13308 18306
3745	0	0	Ki67+	 13310 18346
3746	0	0	Ki67+	 13311 17765
3747	0	0	Ki67+	 13311 18234
3748	0	0	Ki67+	 13317 18293
3749	0	0	Ki67+	 13319 18167
3750	0	0	Ki67+	 13319 18378
3751	0	0	Ki67+	 13320 17803
3752	0	0	Ki67+	 13321 18449
3753	0	0	Ki67+	 13322 18283
3754	0	0	Ki67+	 13323 18058
3755	0	0	Ki67+	 13325 17949
3756	0	0	Ki67+	 13326 18181
3757	0	0	Ki67+	 13330 18319
3758	0	0	Ki67+	 13331 17764
3759	0	0	Ki67+	 13331 18217
3760	0	0	Ki67+	 13332 17806
3761	0	0	Ki67+	 13332 17866
3762	0	0	Ki67+	 13333 17887
3763	0	0	Ki67+	 13333 18427
3764	0	0	Ki67+	 13337 17705
3765	0	0	Ki67+	 13338 18254
3766	0	0	Ki67+	 13339 18389
3767	0	0	Ki67+	 13341 17898
3768	0	0	Ki67+	 13341 18145
3769	0	0	Ki67+	 13342 18361
3770	0	0	Ki67+	 13342 18419
3771	0	0	Ki67+	 13344 17915
3772	0	0	Ki67+	 13344 18289
3773	0	0	Ki67+	 13345 17838
3774	0	0	Ki67+	 13345 18116
3775	0	0	Ki67+	 13346 17870
3776	0	0	Ki67+	 13349 17943
3777	0	0	Ki67+	 13349 18173
3778	0	0	Ki67+	 13351 18396
3779	0	0	Ki67+	 13354 18208
3780	0	0	Ki67+	 13355 18086
3781	0	0	Ki67+	 13356 18365
3782	0	0	Ki67+	 13358 17866
3783	0	0	Ki67+	 13360 17989
3784	0	0	Ki67+	 13364 18092
3785	0	0	Ki67+	 13366 18139
3786	0	0	Ki67+	 13367 18300
3787	0	0	Ki67+	 13370 17705
3788	0	0	Ki67+	 13370 17729
3789	0	0	Ki67+	 13370 17891
3790	0	0	Ki67+	 13370 18473
3791	0	0	Ki67+	 13372 18324
3792	0	0	Ki67+	 13374 17795
3793	0	0	Ki67+	 13375 18068
3794	0	0	Ki67+	 13375 18262
3795	0	0	Ki67+	 13376 18053
3796	0	0	Ki67+	 13377 17923
3797	0	0	Ki67+	 13378 18482
3798	0	0	Ki67+	 13379 17836
3799	0	0	Ki67+	 13380 18445
3800	0	0	Ki67+	 13382 17767
3801	0	0	Ki67+	 13386 18343
3802	0	0	Ki67+	 13387 17796
3803	0	0	Ki67+	 13387 17918
3804	0	0	Ki67+	 13391 17899
3805	0	0	Ki67+	 12961 18868
3806	0	0	Ki67+	 12966 18825
3807	0	0	Ki67+	 12981 18786
3808	0	0	Ki67+	 12988 18808
3809	0	0	Ki67+	 12998 18752
3810	0	0	Ki67+	 13014 18793
3811	0	0	Ki67+	 13022 18692
3812	0	0	Ki67+	 13025 18746
3813	0	0	Ki67+	 13046 18758
3814	0	0	Ki67+	 13054 18676
3815	0	0	Ki67+	 13073 18810
3816	0	0	Ki67+	 13073 18830
3817	0	0	Ki67+	 13080 18691
3818	0	0	Ki67+	 13088 18679
3819	0	0	Ki67+	 13100 18645
3820	0	0	Ki67+	 13100 18778
3821	0	0	Ki67+	 13104 18687
3822	0	0	Ki67+	 13115 18736
3823	0	0	Ki67+	 13120 18636
3824	0	0	Ki67+	 13130 18653
3825	0	0	Ki67+	 13145 18633
3826	0	0	Ki67+	 13153 18759
3827	0	0	Ki67+	 13153 18772
3828	0	0	Ki67+	 13154 18639
3829	0	0	Ki67+	 13155 19182
3830	0	0	Ki67+	 13163 18648
3831	0	0	Ki67+	 13164 18573
3832	0	0	Ki67+	 13164 19129
3833	0	0	Ki67+	 13172 18627
3834	0	0	Ki67+	 13176 18783
3835	0	0	Ki67+	 13183 19107
3836	0	0	Ki67+	 13184 18600
3837	0	0	Ki67+	 13188 18761
3838	0	0	Ki67+	 13192 18517
3839	0	0	Ki67+	 13196 19074
3840	0	0	Ki67+	 13197 18610
3841	0	0	Ki67+	 13201 18576
3842	0	0	Ki67+	 13205 18655
3843	0	0	Ki67+	 13212 18613
3844	0	0	Ki67+	 13212 19075
3845	0	0	Ki67+	 13213 18744
3846	0	0	Ki67+	 13216 18690
3847	0	0	Ki67+	 13217 18785
3848	0	0	Ki67+	 13217 19051
3849	0	0	Ki67+	 13224 19062
3850	0	0	Ki67+	 13224 19103
3851	0	0	Ki67+	 13225 18701
3852	0	0	Ki67+	 13229 18586
3853	0	0	Ki67+	 13232 18524
3854	0	0	Ki67+	 13232 18792
3855	0	0	Ki67+	 13240 19036
3856	0	0	Ki67+	 13242 19062
3857	0	0	Ki67+	 13244 18557
3858	0	0	Ki67+	 13252 19109
3859	0	0	Ki67+	 13256 18612
3860	0	0	Ki67+	 13260 18843
3861	0	0	Ki67+	 13263 18530
3862	0	0	Ki67+	 13264 18802
3863	0	0	Ki67+	 13265 19017
3864	0	0	Ki67+	 13266 18753
3865	0	0	Ki67+	 13267 19001
3866	0	0	Ki67+	 13273 18774
3867	0	0	Ki67+	 13275 18825
3868	0	0	Ki67+	 13275 18887
3869	0	0	Ki67+	 13278 18726
3870	0	0	Ki67+	 13280 18788
3871	0	0	Ki67+	 13285 18663
3872	0	0	Ki67+	 13287 19002
3873	0	0	Ki67+	 13291 18863
3874	0	0	Ki67+	 13294 18784
3875	0	0	Ki67+	 13296 19021
3876	0	0	Ki67+	 13299 18936
3877	0	0	Ki67+	 13303 18637
3878	0	0	Ki67+	 13303 18799
3879	0	0	Ki67+	 13304 18518
3880	0	0	Ki67+	 13309 18835
3881	0	0	Ki67+	 13311 18721
3882	0	0	Ki67+	 13311 18909
3883	0	0	Ki67+	 13318 18688
3884	0	0	Ki67+	 13320 19011
3885	0	0	Ki67+	 13327 18913
3886	0	0	Ki67+	 13330 18676
3887	0	0	Ki67+	 13333 18947
3888	0	0	Ki67+	 13336 18747
3889	0	0	Ki67+	 13347 19072
3890	0	0	Ki67+	 13349 18740
3891	0	0	Ki67+	 13349 18994
3892	0	0	Ki67+	 13352 18569
3893	0	0	Ki67+	 13353 18600
3894	0	0	Ki67+	 13355 18819
3895	0	0	Ki67+	 13357 18882
3896	0	0	Ki67+	 13357 19044
3897	0	0	Ki67+	 13359 18917
3898	0	0	Ki67+	 13360 18507
3899	0	0	Ki67+	 13361 18531
3900	0	0	Ki67+	 13362 18622
3901	0	0	Ki67+	 13363 18730
3902	0	0	Ki67+	 13366 18852
3903	0	0	Ki67+	 13367 18644
3904	0	0	Ki67+	 13367 18749
3905	0	0	Ki67+	 13368 18773
3906	0	0	Ki67+	 13369 18570
3907	0	0	Ki67+	 13369 19076
3908	0	0	Ki67+	 13371 18950
3909	0	0	Ki67+	 13373 18934
3910	0	0	Ki67+	 13373 19011
3911	0	0	Ki67+	 13376 19043
3912	0	0	Ki67+	 13377 18533
3913	0	0	Ki67+	 13377 18667
3914	0	0	Ki67+	 13383 18501
3915	0	0	Ki67+	 13390 18688
3916	0	0	Ki67+	 12603 20054
3917	0	0	Ki67+	 12614 19930
3918	0	0	Ki67+	 12630 20010
3919	0	0	Ki67+	 12656 20012
3920	0	0	Ki67+	 12672 20066
3921	0	0	Ki67+	 12673 19872
3922	0	0	Ki67+	 12688 20091
3923	0	0	Ki67+	 12699 20079
3924	0	0	Ki67+	 12707 19994
3925	0	0	Ki67+	 12719 20083
3926	0	0	Ki67+	 12726 20001
3927	0	0	Ki67+	 12727 19862
3928	0	0	Ki67+	 12730 19991
3929	0	0	Ki67+	 12760 20078
3930	0	0	Ki67+	 12771 20044
3931	0	0	Ki67+	 12777 19978
3932	0	0	Ki67+	 12781 20095
3933	0	0	Ki67+	 12782 20032
3934	0	0	Ki67+	 12786 20063
3935	0	0	Ki67+	 12790 19955
3936	0	0	Ki67+	 12791 19809
3937	0	0	Ki67+	 12792 19837
3938	0	0	Ki67+	 12793 19929
3939	0	0	Ki67+	 12801 19889
3940	0	0	Ki67+	 12803 19794
3941	0	0	Ki67+	 12812 20035
3942	0	0	Ki67+	 12819 20076
3943	0	0	Ki67+	 12825 19820
3944	0	0	Ki67+	 12829 19902
3945	0	0	Ki67+	 12829 19978
3946	0	0	Ki67+	 12833 19849
3947	0	0	Ki67+	 12835 20028
3948	0	0	Ki67+	 12839 19789
3949	0	0	Ki67+	 12840 19840
3950	0	0	Ki67+	 12842 20069
3951	0	0	Ki67+	 12846 20053
3952	0	0	Ki67+	 12848 19773
3953	0	0	Ki67+	 12855 19938
3954	0	0	Ki67+	 12858 20020
3955	0	0	Ki67+	 12863 19778
3956	0	0	Ki67+	 12868 20091
3957	0	0	Ki67+	 12873 19957
3958	0	0	Ki67+	 12876 20075
3959	0	0	Ki67+	 12878 19800
3960	0	0	Ki67+	 12882 19820
3961	0	0	Ki67+	 12882 19904
3962	0	0	Ki67+	 12887 19923
3963	0	0	Ki67+	 12892 20028
3964	0	0	Ki67+	 12894 19956
3965	0	0	Ki67+	 12902 20039
3966	0	0	Ki67+	 12905 19768
3967	0	0	Ki67+	 12910 19843
3968	0	0	Ki67+	 12912 19967
3969	0	0	Ki67+	 12913 19798
3970	0	0	Ki67+	 12915 19809
3971	0	0	Ki67+	 12915 19999
3972	0	0	Ki67+	 12917 20063
3973	0	0	Ki67+	 12918 20051
3974	0	0	Ki67+	 12927 19777
3975	0	0	Ki67+	 12931 19993
3976	0	0	Ki67+	 12941 19918
3977	0	0	Ki67+	 12941 20069
3978	0	0	Ki67+	 12953 19824
3979	0	0	Ki67+	 12965 19849
3980	0	0	Ki67+	 12974 19955
3981	0	0	Ki67+	 12983 20080
3982	0	0	Ki67+	 12984 19917
3983	0	0	Ki67+	 12989 19846
3984	0	0	Ki67+	 12997 19832
3985	0	0	Ki67+	 12998 19967
3986	0	0	Ki67+	 13016 19985
3987	0	0	Ki67+	 13021 19887
3988	0	0	Ki67+	 13022 19930
3989	0	0	Ki67+	 13026 20002
3990	0	0	Ki67+	 13030 20013
3991	0	0	Ki67+	 13037 20036
3992	0	0	Ki67+	 13038 20074
3993	0	0	Ki67+	 13039 20058
3994	0	0	Ki67+	 13041 20089
3995	0	0	Ki67+	 13042 19955
3996	0	0	Ki67+	 13045 19916
3997	0	0	Ki67+	 13045 19978
3998	0	0	Ki67+	 13054 19932
3999	0	0	Ki67+	 13057 19960
4000	0	0	Ki67+	 13065 20016
4001	0	0	Ki67+	 13068 20066
4002	0	0	Ki67+	 13070 20031
4003	0	0	Ki67+	 13085 19980
4004	0	0	Ki67+	 13089 19996
4005	0	0	Ki67+	 13090 19967
4006	0	0	Ki67+	 13099 20041
4007	0	0	Ki67+	 13115 20043
4008	0	0	Ki67+	 13119 20064
4009	0	0	Ki67+	 13126 19996
4010	0	0	Ki67+	 13136 20086
4011	0	0	Ki67+	 13149 20037
4012	0	0	Ki67+	 13167 20088
4013	0	0	Ki67+	 13172 20059
4014	0	0	Ki67+	 13182 19479
4015	0	0	Ki67+	 13191 20058
4016	0	0	Ki67+	 13221 19490
4017	0	0	Ki67+	 13223 19642
4018	0	0	Ki67+	 13226 19719
4019	0	0	Ki67+	 13229 19481
4020	0	0	Ki67+	 13234 19522
4021	0	0	Ki67+	 13238 19610
4022	0	0	Ki67+	 13248 19896
4023	0	0	Ki67+	 13251 19948
4024	0	0	Ki67+	 13259 19850
4025	0	0	Ki67+	 13262 19938
4026	0	0	Ki67+	 13268 19885
4027	0	0	Ki67+	 13272 19981
4028	0	0	Ki67+	 13282 19444
4029	0	0	Ki67+	 13288 19913
4030	0	0	Ki67+	 13289 19644
4031	0	0	Ki67+	 13290 20024
4032	0	0	Ki67+	 13290 20070
4033	0	0	Ki67+	 13294 20010
4034	0	0	Ki67+	 13299 19743
4035	0	0	Ki67+	 13305 19659
4036	0	0	Ki67+	 13306 20029
4037	0	0	Ki67+	 13320 19556
4038	0	0	Ki67+	 13321 19933
4039	0	0	Ki67+	 13327 19473
4040	0	0	Ki67+	 13342 19694
4041	0	0	Ki67+	 13342 20071
4042	0	0	Ki67+	 13349 19965
4043	0	0	Ki67+	 13353 19381
4044	0	0	Ki67+	 13362 19405
4045	0	0	Ki67+	 13366 19370
4046	0	0	Ki67+	 13366 19891
4047	0	0	Ki67+	 13371 19519
4048	0	0	Ki67+	 13372 19599
4049	0	0	Ki67+	 13378 19576
4050	0	0	Ki67+	 13379 19941
4051	0	0	Ki67+	 13380 19996
4052	0	0	Ki67+	 13386 20070
4053	0	0	Ki67+	 13388 19846
4054	0	0	Ki67+	 12594 20655
4055	0	0	Ki67+	 12599 20846
4056	0	0	Ki67+	 12603 20580
4057	0	0	Ki67+	 12612 20307
4058	0	0	Ki67+	 12615 20551
4059	0	0	Ki67+	 12616 20224
4060	0	0	Ki67+	 12617 20642
4061	0	0	Ki67+	 12618 20324
4062	0	0	Ki67+	 12626 20559
4063	0	0	Ki67+	 12628 20528
4064	0	0	Ki67+	 12628 20828
4065	0	0	Ki67+	 12629 20387
4066	0	0	Ki67+	 12632 20260
4067	0	0	Ki67+	 12640 20529
4068	0	0	Ki67+	 12645 20190
4069	0	0	Ki67+	 12646 20853
4070	0	0	Ki67+	 12650 20098
4071	0	0	Ki67+	 12650 20219
4072	0	0	Ki67+	 12652 20312
4073	0	0	Ki67+	 12655 20556
4074	0	0	Ki67+	 12656 20467
4075	0	0	Ki67+	 12658 20493
4076	0	0	Ki67+	 12659 20275
4077	0	0	Ki67+	 12661 20246
4078	0	0	Ki67+	 12666 20589
4079	0	0	Ki67+	 12669 20176
4080	0	0	Ki67+	 12673 20142
4081	0	0	Ki67+	 12674 20386
4082	0	0	Ki67+	 12677 20200
4083	0	0	Ki67+	 12677 20541
4084	0	0	Ki67+	 12678 20434
4085	0	0	Ki67+	 12678 20809
4086	0	0	Ki67+	 12680 20249
4087	0	0	Ki67+	 12682 20454
4088	0	0	Ki67+	 12682 20492
4089	0	0	Ki67+	 12683 20171
4090	0	0	Ki67+	 12692 20233
4091	0	0	Ki67+	 12692 20324
4092	0	0	Ki67+	 12693 20522
4093	0	0	Ki67+	 12698 20482
4094	0	0	Ki67+	 12699 20460
4095	0	0	Ki67+	 12702 20424
4096	0	0	Ki67+	 12703 20213
4097	0	0	Ki67+	 12719 20290
4098	0	0	Ki67+	 12720 20313
4099	0	0	Ki67+	 12724 20333
4100	0	0	Ki67+	 12725 20420
4101	0	0	Ki67+	 12727 20435
4102	0	0	Ki67+	 12729 20196
4103	0	0	Ki67+	 12735 20397
4104	0	0	Ki67+	 12737 20237
4105	0	0	Ki67+	 12737 20301
4106	0	0	Ki67+	 12737 20337
4107	0	0	Ki67+	 12743 20137
4108	0	0	Ki67+	 12747 20265
4109	0	0	Ki67+	 12748 20399
4110	0	0	Ki67+	 12754 20417
4111	0	0	Ki67+	 12756 20778
4112	0	0	Ki67+	 12758 20185
4113	0	0	Ki67+	 12765 20281
4114	0	0	Ki67+	 12767 20247
4115	0	0	Ki67+	 12768 20156
4116	0	0	Ki67+	 12777 20420
4117	0	0	Ki67+	 12782 20273
4118	0	0	Ki67+	 12782 20381
4119	0	0	Ki67+	 12785 20838
4120	0	0	Ki67+	 12788 20187
4121	0	0	Ki67+	 12791 20429
4122	0	0	Ki67+	 12795 20811
4123	0	0	Ki67+	 12796 20894
4124	0	0	Ki67+	 12798 20142
4125	0	0	Ki67+	 12799 20222
4126	0	0	Ki67+	 12799 20386
4127	0	0	Ki67+	 12807 20107
4128	0	0	Ki67+	 12811 20149
4129	0	0	Ki67+	 12820 20242
4130	0	0	Ki67+	 12821 20415
4131	0	0	Ki67+	 12821 20437
4132	0	0	Ki67+	 12828 20373
4133	0	0	Ki67+	 12830 20164
4134	0	0	Ki67+	 12831 20286
4135	0	0	Ki67+	 12831 20459
4136	0	0	Ki67+	 12833 20201
4137	0	0	Ki67+	 12835 20601
4138	0	0	Ki67+	 12837 20629
4139	0	0	Ki67+	 12841 20406
4140	0	0	Ki67+	 12842 20490
4141	0	0	Ki67+	 12844 20220
4142	0	0	Ki67+	 12847 20102
4143	0	0	Ki67+	 12848 20122
4144	0	0	Ki67+	 12848 20693
4145	0	0	Ki67+	 12852 20462
4146	0	0	Ki67+	 12852 20720
4147	0	0	Ki67+	 12856 20186
4148	0	0	Ki67+	 12858 20682
4149	0	0	Ki67+	 12868 20373
4150	0	0	Ki67+	 12869 20435
4151	0	0	Ki67+	 12870 20577
4152	0	0	Ki67+	 12871 20149
4153	0	0	Ki67+	 12875 20192
4154	0	0	Ki67+	 12881 20493
4155	0	0	Ki67+	 12884 20168
4156	0	0	Ki67+	 12885 20406
4157	0	0	Ki67+	 12889 20144
4158	0	0	Ki67+	 12889 20550
4159	0	0	Ki67+	 12892 20176
4160	0	0	Ki67+	 12899 20400
4161	0	0	Ki67+	 12902 20362
4162	0	0	Ki67+	 12908 20476
4163	0	0	Ki67+	 12910 20533
4164	0	0	Ki67+	 12915 20384
4165	0	0	Ki67+	 12917 20604
4166	0	0	Ki67+	 12919 20462
4167	0	0	Ki67+	 12922 20539
4168	0	0	Ki67+	 12923 20527
4169	0	0	Ki67+	 12925 20157
4170	0	0	Ki67+	 12929 20424
4171	0	0	Ki67+	 12931 20246
4172	0	0	Ki67+	 12932 20397
4173	0	0	Ki67+	 12935 20523
4174	0	0	Ki67+	 12936 20120
4175	0	0	Ki67+	 12938 20383
4176	0	0	Ki67+	 12947 20456
4177	0	0	Ki67+	 12948 20742
4178	0	0	Ki67+	 12950 20649
4179	0	0	Ki67+	 12950 20684
4180	0	0	Ki67+	 12951 20152
4181	0	0	Ki67+	 12952 20115
4182	0	0	Ki67+	 12959 20545
4183	0	0	Ki67+	 12962 20147
4184	0	0	Ki67+	 12962 20659
4185	0	0	Ki67+	 12964 20436
4186	0	0	Ki67+	 12969 20502
4187	0	0	Ki67+	 12976 20112
4188	0	0	Ki67+	 12976 20132
4189	0	0	Ki67+	 12986 20612
4190	0	0	Ki67+	 12987 20597
4191	0	0	Ki67+	 12988 20457
4192	0	0	Ki67+	 12995 20434
4193	0	0	Ki67+	 12995 20485
4194	0	0	Ki67+	 13001 20701
4195	0	0	Ki67+	 13003 20524
4196	0	0	Ki67+	 13007 20421
4197	0	0	Ki67+	 13012 20539
4198	0	0	Ki67+	 13012 20661
4199	0	0	Ki67+	 13013 20582
4200	0	0	Ki67+	 13019 20444
4201	0	0	Ki67+	 13026 20405
4202	0	0	Ki67+	 13026 20719
4203	0	0	Ki67+	 13028 20692
4204	0	0	Ki67+	 13036 20461
4205	0	0	Ki67+	 13041 20525
4206	0	0	Ki67+	 13042 20151
4207	0	0	Ki67+	 13043 20416
4208	0	0	Ki67+	 13048 20136
4209	0	0	Ki67+	 13053 20421
4210	0	0	Ki67+	 13055 20521
4211	0	0	Ki67+	 13057 20187
4212	0	0	Ki67+	 13057 20548
4213	0	0	Ki67+	 13059 20147
4214	0	0	Ki67+	 13060 20098
4215	0	0	Ki67+	 13063 20656
4216	0	0	Ki67+	 13068 20591
4217	0	0	Ki67+	 13069 20180
4218	0	0	Ki67+	 13072 20617
4219	0	0	Ki67+	 13073 20885
4220	0	0	Ki67+	 13074 20207
4221	0	0	Ki67+	 13075 20447
4222	0	0	Ki67+	 13076 20460
4223	0	0	Ki67+	 13079 20426
4224	0	0	Ki67+	 13081 20189
4225	0	0	Ki67+	 13081 20845
4226	0	0	Ki67+	 13086 20518
4227	0	0	Ki67+	 13087 20534
4228	0	0	Ki67+	 13091 20424
4229	0	0	Ki67+	 13092 20163
4230	0	0	Ki67+	 13095 20571
4231	0	0	Ki67+	 13096 20133
4232	0	0	Ki67+	 13100 20331
4233	0	0	Ki67+	 13105 20885
4234	0	0	Ki67+	 13106 20232
4235	0	0	Ki67+	 13106 20543
4236	0	0	Ki67+	 13109 20196
4237	0	0	Ki67+	 13112 20486
4238	0	0	Ki67+	 13113 20240
4239	0	0	Ki67+	 13114 20509
4240	0	0	Ki67+	 13116 20142
4241	0	0	Ki67+	 13116 20564
4242	0	0	Ki67+	 13117 20120
4243	0	0	Ki67+	 13122 20456
4244	0	0	Ki67+	 13127 20436
4245	0	0	Ki67+	 13129 20172
4246	0	0	Ki67+	 13134 20709
4247	0	0	Ki67+	 13136 20560
4248	0	0	Ki67+	 13137 20257
4249	0	0	Ki67+	 13138 20472
4250	0	0	Ki67+	 13139 20227
4251	0	0	Ki67+	 13141 20686
4252	0	0	Ki67+	 13142 20143
4253	0	0	Ki67+	 13144 20104
4254	0	0	Ki67+	 13145 20534
4255	0	0	Ki67+	 13151 20657
4256	0	0	Ki67+	 13156 20682
4257	0	0	Ki67+	 13157 20165
4258	0	0	Ki67+	 13157 20855
4259	0	0	Ki67+	 13163 20132
4260	0	0	Ki67+	 13165 20510
4261	0	0	Ki67+	 13170 20276
4262	0	0	Ki67+	 13170 20489
4263	0	0	Ki67+	 13178 20165
4264	0	0	Ki67+	 13178 20524
4265	0	0	Ki67+	 13181 20120
4266	0	0	Ki67+	 13181 20257
4267	0	0	Ki67+	 13181 20887
4268	0	0	Ki67+	 13185 20626
4269	0	0	Ki67+	 13185 20655
4270	0	0	Ki67+	 13187 20579
4271	0	0	Ki67+	 13191 20875
4272	0	0	Ki67+	 13194 20717
4273	0	0	Ki67+	 13196 20498
4274	0	0	Ki67+	 13199 20753
4275	0	0	Ki67+	 13200 20555
4276	0	0	Ki67+	 13201 20430
4277	0	0	Ki67+	 13202 20514
4278	0	0	Ki67+	 13204 20127
4279	0	0	Ki67+	 13204 20217
4280	0	0	Ki67+	 13204 20868
4281	0	0	Ki67+	 13205 20601
4282	0	0	Ki67+	 13207 20257
4283	0	0	Ki67+	 13207 20584
4284	0	0	Ki67+	 13219 20723
4285	0	0	Ki67+	 13220 20187
4286	0	0	Ki67+	 13220 20246
4287	0	0	Ki67+	 13228 20154
4288	0	0	Ki67+	 13228 20444
4289	0	0	Ki67+	 13230 20565
4290	0	0	Ki67+	 13231 20194
4291	0	0	Ki67+	 13231 20237
4292	0	0	Ki67+	 13232 20617
4293	0	0	Ki67+	 13233 20114
4294	0	0	Ki67+	 13233 20515
4295	0	0	Ki67+	 13240 20205
4296	0	0	Ki67+	 13240 20270
4297	0	0	Ki67+	 13243 20652
4298	0	0	Ki67+	 13244 20148
4299	0	0	Ki67+	 13245 20601
4300	0	0	Ki67+	 13245 20664
4301	0	0	Ki67+	 13249 20624
4302	0	0	Ki67+	 13252 20642
4303	0	0	Ki67+	 13253 20725
4304	0	0	Ki67+	 13255 20520
4305	0	0	Ki67+	 13256 20201
4306	0	0	Ki67+	 13264 20702
4307	0	0	Ki67+	 13265 20260
4308	0	0	Ki67+	 13268 20179
4309	0	0	Ki67+	 13268 20606
4310	0	0	Ki67+	 13269 20586
4311	0	0	Ki67+	 13269 20649
4312	0	0	Ki67+	 13270 20526
4313	0	0	Ki67+	 13272 20732
4314	0	0	Ki67+	 13274 20219
4315	0	0	Ki67+	 13274 20253
4316	0	0	Ki67+	 13277 20707
4317	0	0	Ki67+	 13280 20530
4318	0	0	Ki67+	 13280 20556
4319	0	0	Ki67+	 13280 20672
4320	0	0	Ki67+	 13282 20138
4321	0	0	Ki67+	 13286 20514
4322	0	0	Ki67+	 13289 20224
4323	0	0	Ki67+	 13291 20209
4324	0	0	Ki67+	 13291 20573
4325	0	0	Ki67+	 13292 20317
4326	0	0	Ki67+	 13292 20594
4327	0	0	Ki67+	 13292 20619
4328	0	0	Ki67+	 13293 20676
4329	0	0	Ki67+	 13298 20530
4330	0	0	Ki67+	 13299 20338
4331	0	0	Ki67+	 13300 20708
4332	0	0	Ki67+	 13307 20149
4333	0	0	Ki67+	 13307 20280
4334	0	0	Ki67+	 13308 20106
4335	0	0	Ki67+	 13310 20129
4336	0	0	Ki67+	 13314 20307
4337	0	0	Ki67+	 13315 20565
4338	0	0	Ki67+	 13316 20629
4339	0	0	Ki67+	 13320 20144
4340	0	0	Ki67+	 13323 20270
4341	0	0	Ki67+	 13326 20509
4342	0	0	Ki67+	 13328 20815
4343	0	0	Ki67+	 13329 20438
4344	0	0	Ki67+	 13331 20172
4345	0	0	Ki67+	 13331 20346
4346	0	0	Ki67+	 13332 20234
4347	0	0	Ki67+	 13335 20523
4348	0	0	Ki67+	 13339 20120
4349	0	0	Ki67+	 13339 20369
4350	0	0	Ki67+	 13339 20559
4351	0	0	Ki67+	 13342 20307
4352	0	0	Ki67+	 13344 20726
4353	0	0	Ki67+	 13349 20332
4354	0	0	Ki67+	 13351 20273
4355	0	0	Ki67+	 13354 20530
4356	0	0	Ki67+	 13354 20584
4357	0	0	Ki67+	 13359 20138
4358	0	0	Ki67+	 13362 20211
4359	0	0	Ki67+	 13366 20385
4360	0	0	Ki67+	 13369 20112
4361	0	0	Ki67+	 13370 20346
4362	0	0	Ki67+	 13371 20620
4363	0	0	Ki67+	 13374 20316
4364	0	0	Ki67+	 13376 20789
4365	0	0	Ki67+	 13376 20828
4366	0	0	Ki67+	 13377 20161
4367	0	0	Ki67+	 13378 20234
4368	0	0	Ki67+	 13380 20532
4369	0	0	Ki67+	 13387 20253
4370	0	0	Ki67+	 13387 20412
4371	0	0	Ki67+	 13388 20194
4372	0	0	Ki67+	 13389 20521
4373	0	0	Ki67+	 13389 20561
4374	0	0	Ki67+	 13391 20577
4375	0	0	Ki67+	 13391 20721
4376	0	0	Ki67+	 12602 21237
4377	0	0	Ki67+	 12604 21220
4378	0	0	Ki67+	 12611 21137
4379	0	0	Ki67+	 12618 21250
4380	0	0	Ki67+	 12619 21011
4381	0	0	Ki67+	 12635 20939
4382	0	0	Ki67+	 12636 21051
4383	0	0	Ki67+	 12638 21039
4384	0	0	Ki67+	 12649 21220
4385	0	0	Ki67+	 12654 20953
4386	0	0	Ki67+	 12657 21205
4387	0	0	Ki67+	 12661 21021
4388	0	0	Ki67+	 12670 21108
4389	0	0	Ki67+	 12676 21138
4390	0	0	Ki67+	 12683 21170
4391	0	0	Ki67+	 12693 21047
4392	0	0	Ki67+	 12693 21202
4393	0	0	Ki67+	 12697 20919
4394	0	0	Ki67+	 12704 21190
4395	0	0	Ki67+	 12705 21221
4396	0	0	Ki67+	 12719 21083
4397	0	0	Ki67+	 12725 21013
4398	0	0	Ki67+	 12727 21123
4399	0	0	Ki67+	 12734 21036
4400	0	0	Ki67+	 12734 21199
4401	0	0	Ki67+	 12736 21080
4402	0	0	Ki67+	 12737 21162
4403	0	0	Ki67+	 12748 20972
4404	0	0	Ki67+	 12749 21123
4405	0	0	Ki67+	 12749 21327
4406	0	0	Ki67+	 12751 20900
4407	0	0	Ki67+	 12759 21388
4408	0	0	Ki67+	 12763 21151
4409	0	0	Ki67+	 12763 21326
4410	0	0	Ki67+	 12771 21174
4411	0	0	Ki67+	 12773 21139
4412	0	0	Ki67+	 12775 20898
4413	0	0	Ki67+	 12777 21287
4414	0	0	Ki67+	 12784 20932
4415	0	0	Ki67+	 12792 21307
4416	0	0	Ki67+	 12800 20964
4417	0	0	Ki67+	 12803 21261
4418	0	0	Ki67+	 12804 21052
4419	0	0	Ki67+	 12812 21337
4420	0	0	Ki67+	 12816 21143
4421	0	0	Ki67+	 12817 21185
4422	0	0	Ki67+	 12821 21120
4423	0	0	Ki67+	 12823 21107
4424	0	0	Ki67+	 12823 21274
4425	0	0	Ki67+	 12829 21318
4426	0	0	Ki67+	 12830 21240
4427	0	0	Ki67+	 12830 21307
4428	0	0	Ki67+	 12835 21182
4429	0	0	Ki67+	 12838 21147
4430	0	0	Ki67+	 12854 21265
4431	0	0	Ki67+	 12855 20988
4432	0	0	Ki67+	 12856 21149
4433	0	0	Ki67+	 12858 21167
4434	0	0	Ki67+	 12859 21311
4435	0	0	Ki67+	 12866 21032
4436	0	0	Ki67+	 12867 21258
4437	0	0	Ki67+	 12873 21176
4438	0	0	Ki67+	 12873 21224
4439	0	0	Ki67+	 12876 21307
4440	0	0	Ki67+	 12877 21344
4441	0	0	Ki67+	 12885 21256
4442	0	0	Ki67+	 12893 21249
4443	0	0	Ki67+	 12898 21196
4444	0	0	Ki67+	 12900 21149
4445	0	0	Ki67+	 12907 21242
4446	0	0	Ki67+	 12909 21206
4447	0	0	Ki67+	 12912 20999
4448	0	0	Ki67+	 12915 21284
4449	0	0	Ki67+	 12923 20982
4450	0	0	Ki67+	 12924 21169
4451	0	0	Ki67+	 12927 20950
4452	0	0	Ki67+	 12927 21114
4453	0	0	Ki67+	 12934 20912
4454	0	0	Ki67+	 12936 21158
4455	0	0	Ki67+	 12943 21221
4456	0	0	Ki67+	 12945 21071
4457	0	0	Ki67+	 12945 21179
4458	0	0	Ki67+	 12948 21141
4459	0	0	Ki67+	 12948 21315
4460	0	0	Ki67+	 12956 21243
4461	0	0	Ki67+	 12963 21071
4462	0	0	Ki67+	 12963 21113
4463	0	0	Ki67+	 12966 20961
4464	0	0	Ki67+	 12974 21180
4465	0	0	Ki67+	 12977 21043
4466	0	0	Ki67+	 12978 21077
4467	0	0	Ki67+	 12978 21109
4468	0	0	Ki67+	 12979 21211
4469	0	0	Ki67+	 12985 21008
4470	0	0	Ki67+	 12990 20930
4471	0	0	Ki67+	 12991 21158
4472	0	0	Ki67+	 12991 21238
4473	0	0	Ki67+	 13003 21302
4474	0	0	Ki67+	 13006 21436
4475	0	0	Ki67+	 13013 21247
4476	0	0	Ki67+	 13015 20973
4477	0	0	Ki67+	 13016 20929
4478	0	0	Ki67+	 13037 21276
4479	0	0	Ki67+	 13038 21251
4480	0	0	Ki67+	 13039 20900
4481	0	0	Ki67+	 13043 20973
4482	0	0	Ki67+	 13047 20907
4483	0	0	Ki67+	 13053 21271
4484	0	0	Ki67+	 13062 21296
4485	0	0	Ki67+	 13071 21046
4486	0	0	Ki67+	 13073 21256
4487	0	0	Ki67+	 13074 21282
4488	0	0	Ki67+	 13087 21025
4489	0	0	Ki67+	 13087 21635
4490	0	0	Ki67+	 13088 21293
4491	0	0	Ki67+	 13089 21231
4492	0	0	Ki67+	 13089 21265
4493	0	0	Ki67+	 13097 21071
4494	0	0	Ki67+	 13108 21052
4495	0	0	Ki67+	 13111 21106
4496	0	0	Ki67+	 13117 21229
4497	0	0	Ki67+	 13125 21042
4498	0	0	Ki67+	 13125 21173
4499	0	0	Ki67+	 13125 21267
4500	0	0	Ki67+	 13126 21480
4501	0	0	Ki67+	 13127 21120
4502	0	0	Ki67+	 13138 21206
4503	0	0	Ki67+	 13139 21088
4504	0	0	Ki67+	 13144 21146
4505	0	0	Ki67+	 13152 21098
4506	0	0	Ki67+	 13158 21049
4507	0	0	Ki67+	 13160 21137
4508	0	0	Ki67+	 13161 21242
4509	0	0	Ki67+	 13164 21264
4510	0	0	Ki67+	 13179 21224
4511	0	0	Ki67+	 13180 21082
4512	0	0	Ki67+	 13182 21021
4513	0	0	Ki67+	 13182 21183
4514	0	0	Ki67+	 13186 21061
4515	0	0	Ki67+	 13195 20944
4516	0	0	Ki67+	 13201 21224
4517	0	0	Ki67+	 13202 21247
4518	0	0	Ki67+	 13204 21088
4519	0	0	Ki67+	 13207 20917
4520	0	0	Ki67+	 13212 21027
4521	0	0	Ki67+	 13213 21236
4522	0	0	Ki67+	 13214 21173
4523	0	0	Ki67+	 13217 20902
4524	0	0	Ki67+	 13223 21220
4525	0	0	Ki67+	 13224 21234
4526	0	0	Ki67+	 13226 21254
4527	0	0	Ki67+	 13229 21183
4528	0	0	Ki67+	 13234 21044
4529	0	0	Ki67+	 13236 21075
4530	0	0	Ki67+	 13238 21256
4531	0	0	Ki67+	 13240 21100
4532	0	0	Ki67+	 13247 21211
4533	0	0	Ki67+	 13249 20972
4534	0	0	Ki67+	 13254 20926
4535	0	0	Ki67+	 13255 21099
4536	0	0	Ki67+	 13256 20916
4537	0	0	Ki67+	 13263 21244
4538	0	0	Ki67+	 13264 20989
4539	0	0	Ki67+	 13273 21017
4540	0	0	Ki67+	 13273 21260
4541	0	0	Ki67+	 13275 21061
4542	0	0	Ki67+	 13277 20950
4543	0	0	Ki67+	 13279 21228
4544	0	0	Ki67+	 13288 21333
4545	0	0	Ki67+	 13289 21191
4546	0	0	Ki67+	 13294 20986
4547	0	0	Ki67+	 13295 20919
4548	0	0	Ki67+	 13296 21034
4549	0	0	Ki67+	 13298 21083
4550	0	0	Ki67+	 13307 21237
4551	0	0	Ki67+	 13309 20948
4552	0	0	Ki67+	 13314 21202
4553	0	0	Ki67+	 13316 21077
4554	0	0	Ki67+	 13319 21104
4555	0	0	Ki67+	 13323 21167
4556	0	0	Ki67+	 13324 21237
4557	0	0	Ki67+	 13325 21155
4558	0	0	Ki67+	 13339 21105
4559	0	0	Ki67+	 13340 21207
4560	0	0	Ki67+	 13346 21031
4561	0	0	Ki67+	 13348 20980
4562	0	0	Ki67+	 13348 21065
4563	0	0	Ki67+	 13354 21132
4564	0	0	Ki67+	 13356 21169
4565	0	0	Ki67+	 13363 21222
4566	0	0	Ki67+	 13375 21068
4567	0	0	Ki67+	 13377 20978
4568	0	0	Ki67+	 13377 21051
4569	0	0	Ki67+	 13377 21215
4570	0	0	Ki67+	 13382 21160
4571	0	0	Ki67+	 12673 22130
4572	0	0	Ki67+	 12709 22149
4573	0	0	Ki67+	 12722 22092
4574	0	0	Ki67+	 12730 22135
4575	0	0	Ki67+	 12754 22013
4576	0	0	Ki67+	 12759 22052
4577	0	0	Ki67+	 12766 22094
4578	0	0	Ki67+	 12777 21994
4579	0	0	Ki67+	 12778 22118
4580	0	0	Ki67+	 12788 22184
4581	0	0	Ki67+	 12789 22052
4582	0	0	Ki67+	 12804 21991
4583	0	0	Ki67+	 12808 22193
4584	0	0	Ki67+	 12810 22045
4585	0	0	Ki67+	 12810 22116
4586	0	0	Ki67+	 12815 21974
4587	0	0	Ki67+	 12816 22073
4588	0	0	Ki67+	 12819 22130
4589	0	0	Ki67+	 12824 22160
4590	0	0	Ki67+	 12828 22180
4591	0	0	Ki67+	 12829 22100
4592	0	0	Ki67+	 12834 22005
4593	0	0	Ki67+	 12851 22112
4594	0	0	Ki67+	 12852 21970
4595	0	0	Ki67+	 12856 21942
4596	0	0	Ki67+	 12863 22034
4597	0	0	Ki67+	 12875 22080
4598	0	0	Ki67+	 12876 21957
4599	0	0	Ki67+	 12887 22153
4600	0	0	Ki67+	 12893 22142
4601	0	0	Ki67+	 12897 22052
4602	0	0	Ki67+	 12902 21976
4603	0	0	Ki67+	 12902 22001
4604	0	0	Ki67+	 12906 21933
4605	0	0	Ki67+	 12908 22130
4606	0	0	Ki67+	 12909 22145
4607	0	0	Ki67+	 12934 22019
4608	0	0	Ki67+	 12934 22140
4609	0	0	Ki67+	 12939 22035
4610	0	0	Ki67+	 12939 22080
4611	0	0	Ki67+	 12948 22106
4612	0	0	Ki67+	 12950 21951
4613	0	0	Ki67+	 12955 21977
4614	0	0	Ki67+	 12965 22005
4615	0	0	Ki67+	 12968 22123
4616	0	0	Ki67+	 12971 22062
4617	0	0	Ki67+	 12998 22008
4618	0	0	Ki67+	 12998 22058
4619	0	0	Ki67+	 12999 21988
4620	0	0	Ki67+	 13003 22122
4621	0	0	Ki67+	 13004 22098
4622	0	0	Ki67+	 13026 22028
4623	0	0	Ki67+	 13030 21984
4624	0	0	Ki67+	 13030 21998
4625	0	0	Ki67+	 13043 22110
4626	0	0	Ki67+	 13053 22120
4627	0	0	Ki67+	 13088 22131
4628	0	0	Ki67+	 13089 21955
4629	0	0	Ki67+	 13096 22025
4630	0	0	Ki67+	 13116 21942
4631	0	0	Ki67+	 13116 22094
4632	0	0	Ki67+	 13117 21894
4633	0	0	Ki67+	 13129 22052
4634	0	0	Ki67+	 13136 22096
4635	0	0	Ki67+	 13146 22042
4636	0	0	Ki67+	 13161 22078
4637	0	0	Ki67+	 13176 21906
4638	0	0	Ki67+	 13180 21951
4639	0	0	Ki67+	 13184 22085
4640	0	0	Ki67+	 13188 21927
4641	0	0	Ki67+	 13188 21971
4642	0	0	Ki67+	 13190 22128
4643	0	0	Ki67+	 13195 22042
4644	0	0	Ki67+	 13197 22161
4645	0	0	Ki67+	 13212 21936
4646	0	0	Ki67+	 13219 22039
4647	0	0	Ki67+	 13225 22183
4648	0	0	Ki67+	 13226 22155
4649	0	0	Ki67+	 13227 22201
4650	0	0	Ki67+	 13230 21948
4651	0	0	Ki67+	 13233 22007
4652	0	0	Ki67+	 13239 22085
4653	0	0	Ki67+	 13240 22017
4654	0	0	Ki67+	 13260 22057
4655	0	0	Ki67+	 13268 22089
4656	0	0	Ki67+	 13272 22148
4657	0	0	Ki67+	 13275 22006
4658	0	0	Ki67+	 13282 21883
4659	0	0	Ki67+	 13286 22044
4660	0	0	Ki67+	 13287 22013
4661	0	0	Ki67+	 13291 22173
4662	0	0	Ki67+	 13299 22226
4663	0	0	Ki67+	 13303 22016
4664	0	0	Ki67+	 13305 22073
4665	0	0	Ki67+	 13313 22052
4666	0	0	Ki67+	 13319 22188
4667	0	0	Ki67+	 13320 22214
4668	0	0	Ki67+	 13327 21978
4669	0	0	Ki67+	 13342 22054
4670	0	0	Ki67+	 13345 22217
4671	0	0	Ki67+	 13351 22122
4672	0	0	Ki67+	 13353 22197
4673	0	0	Ki67+	 13366 22161
4674	0	0	Ki67+	 14133 2267
4675	0	0	Ki67+	 13753 3704
4676	0	0	Ki67+	 13759 3660
4677	0	0	Ki67+	 13883 3749
4678	0	0	Ki67+	 13937 3756
4679	0	0	Ki67+	 14013 3561
4680	0	0	Ki67+	 14020 3582
4681	0	0	Ki67+	 14071 3589
4682	0	0	Ki67+	 14149 3648
4683	0	0	Ki67+	 14164 3660
4684	0	0	Ki67+	 13400 4301
4685	0	0	Ki67+	 13699 4194
4686	0	0	Ki67+	 13699 4271
4687	0	0	Ki67+	 13701 4222
4688	0	0	Ki67+	 13716 4291
4689	0	0	Ki67+	 13736 4314
4690	0	0	Ki67+	 13739 4559
4691	0	0	Ki67+	 13752 4324
4692	0	0	Ki67+	 13754 4142
4693	0	0	Ki67+	 13774 4010
4694	0	0	Ki67+	 13775 4044
4695	0	0	Ki67+	 13781 4132
4696	0	0	Ki67+	 13783 4499
4697	0	0	Ki67+	 13797 4540
4698	0	0	Ki67+	 13801 4569
4699	0	0	Ki67+	 13804 4355
4700	0	0	Ki67+	 13821 4587
4701	0	0	Ki67+	 13824 4429
4702	0	0	Ki67+	 13829 4361
4703	0	0	Ki67+	 13848 4078
4704	0	0	Ki67+	 13850 4354
4705	0	0	Ki67+	 13851 4424
4706	0	0	Ki67+	 13863 4080
4707	0	0	Ki67+	 13876 4081
4708	0	0	Ki67+	 13882 4145
4709	0	0	Ki67+	 13898 4094
4710	0	0	Ki67+	 13899 4344
4711	0	0	Ki67+	 13909 4094
4712	0	0	Ki67+	 13912 4163
4713	0	0	Ki67+	 13923 4094
4714	0	0	Ki67+	 13927 4111
4715	0	0	Ki67+	 13929 4390
4716	0	0	Ki67+	 13932 4306
4717	0	0	Ki67+	 13937 4175
4718	0	0	Ki67+	 13939 4104
4719	0	0	Ki67+	 13949 4455
4720	0	0	Ki67+	 13952 4092
4721	0	0	Ki67+	 14010 4104
4722	0	0	Ki67+	 14023 3822
4723	0	0	Ki67+	 14024 3875
4724	0	0	Ki67+	 14051 3888
4725	0	0	Ki67+	 14053 3835
4726	0	0	Ki67+	 14065 4082
4727	0	0	Ki67+	 14089 4492
4728	0	0	Ki67+	 14093 3943
4729	0	0	Ki67+	 14097 3864
4730	0	0	Ki67+	 14107 3989
4731	0	0	Ki67+	 14107 4007
4732	0	0	Ki67+	 14123 3873
4733	0	0	Ki67+	 14133 4548
4734	0	0	Ki67+	 14158 3885
4735	0	0	Ki67+	 14187 3881
4736	0	0	Ki67+	 13396 5241
4737	0	0	Ki67+	 13400 5228
4738	0	0	Ki67+	 13407 4973
4739	0	0	Ki67+	 13408 5243
4740	0	0	Ki67+	 13411 4770
4741	0	0	Ki67+	 13415 5036
4742	0	0	Ki67+	 13434 4979
4743	0	0	Ki67+	 13459 4694
4744	0	0	Ki67+	 13476 4750
4745	0	0	Ki67+	 13491 5339
4746	0	0	Ki67+	 13497 5204
4747	0	0	Ki67+	 13513 4987
4748	0	0	Ki67+	 13517 5194
4749	0	0	Ki67+	 13523 5129
4750	0	0	Ki67+	 13529 4750
4751	0	0	Ki67+	 13531 4956
4752	0	0	Ki67+	 13537 4982
4753	0	0	Ki67+	 13542 5144
4754	0	0	Ki67+	 13549 4989
4755	0	0	Ki67+	 13550 5081
4756	0	0	Ki67+	 13551 5114
4757	0	0	Ki67+	 13561 4758
4758	0	0	Ki67+	 13564 5108
4759	0	0	Ki67+	 13565 5385
4760	0	0	Ki67+	 13576 4755
4761	0	0	Ki67+	 13577 4771
4762	0	0	Ki67+	 13599 4762
4763	0	0	Ki67+	 13602 4694
4764	0	0	Ki67+	 13603 5204
4765	0	0	Ki67+	 13604 5369
4766	0	0	Ki67+	 13607 5220
4767	0	0	Ki67+	 13622 4757
4768	0	0	Ki67+	 13625 4963
4769	0	0	Ki67+	 13631 5122
4770	0	0	Ki67+	 13644 4950
4771	0	0	Ki67+	 13647 4766
4772	0	0	Ki67+	 13652 5101
4773	0	0	Ki67+	 13660 4946
4774	0	0	Ki67+	 13661 5128
4775	0	0	Ki67+	 13665 5390
4776	0	0	Ki67+	 13679 5091
4777	0	0	Ki67+	 13681 5369
4778	0	0	Ki67+	 13682 4764
4779	0	0	Ki67+	 13684 4926
4780	0	0	Ki67+	 13688 4635
4781	0	0	Ki67+	 13691 4594
4782	0	0	Ki67+	 13693 4782
4783	0	0	Ki67+	 13698 5353
4784	0	0	Ki67+	 13702 4921
4785	0	0	Ki67+	 13704 5284
4786	0	0	Ki67+	 13718 5073
4787	0	0	Ki67+	 13727 4797
4788	0	0	Ki67+	 13727 5284
4789	0	0	Ki67+	 13731 4897
4790	0	0	Ki67+	 13739 4871
4791	0	0	Ki67+	 13742 5074
4792	0	0	Ki67+	 13754 5324
4793	0	0	Ki67+	 13780 5082
4794	0	0	Ki67+	 13788 5267
4795	0	0	Ki67+	 13802 5093
4796	0	0	Ki67+	 13834 5111
4797	0	0	Ki67+	 13835 4606
4798	0	0	Ki67+	 13845 4617
4799	0	0	Ki67+	 13862 4620
4800	0	0	Ki67+	 13869 5187
4801	0	0	Ki67+	 13870 5161
4802	0	0	Ki67+	 13882 5332
4803	0	0	Ki67+	 13896 5342
4804	0	0	Ki67+	 13914 4991
4805	0	0	Ki67+	 13926 5232
4806	0	0	Ki67+	 13939 5249
4807	0	0	Ki67+	 13955 5022
4808	0	0	Ki67+	 13436 5533
4809	0	0	Ki67+	 13520 5471
4810	0	0	Ki67+	 13554 5418
4811	0	0	Ki67+	 13662 5414
4812	0	0	Ki67+	 13666 5444
4813	0	0	Ki67+	 13679 5459
4814	0	0	Ki67+	 13686 5553
4815	0	0	Ki67+	 13692 5704
4816	0	0	Ki67+	 13692 5746
4817	0	0	Ki67+	 13716 5428
4818	0	0	Ki67+	 13734 5472
4819	0	0	Ki67+	 13740 5671
4820	0	0	Ki67+	 13748 5627
4821	0	0	Ki67+	 13755 5906
4822	0	0	Ki67+	 13776 5482
4823	0	0	Ki67+	 13792 6121
4824	0	0	Ki67+	 13794 5481
4825	0	0	Ki67+	 13815 5471
4826	0	0	Ki67+	 13821 5619
4827	0	0	Ki67+	 13827 5598
4828	0	0	Ki67+	 13838 5967
4829	0	0	Ki67+	 13840 5672
4830	0	0	Ki67+	 13851 5653
4831	0	0	Ki67+	 13895 5412
4832	0	0	Ki67+	 13920 5524
4833	0	0	Ki67+	 13938 5516
4834	0	0	Ki67+	 13943 5829
4835	0	0	Ki67+	 13950 5814
4836	0	0	Ki67+	 13968 5510
4837	0	0	Ki67+	 13971 5452
4838	0	0	Ki67+	 13982 5780
4839	0	0	Ki67+	 13992 5514
4840	0	0	Ki67+	 14008 5716
4841	0	0	Ki67+	 14028 5801
4842	0	0	Ki67+	 14029 5712
4843	0	0	Ki67+	 14031 5723
4844	0	0	Ki67+	 14035 5903
4845	0	0	Ki67+	 14045 5846
4846	0	0	Ki67+	 14056 5549
4847	0	0	Ki67+	 14059 5700
4848	0	0	Ki67+	 14075 5568
4849	0	0	Ki67+	 14125 5459
4850	0	0	Ki67+	 13657 6771
4851	0	0	Ki67+	 13722 6473
4852	0	0	Ki67+	 13730 6797
4853	0	0	Ki67+	 13987 6469
4854	0	0	Ki67+	 14059 6457
4855	0	0	Ki67+	 14086 6426
4856	0	0	Ki67+	 14123 6434
4857	0	0	Ki67+	 13528 7214
4858	0	0	Ki67+	 13643 7571
4859	0	0	Ki67+	 13652 7587
4860	0	0	Ki67+	 13940 7147
4861	0	0	Ki67+	 13622 8579
4862	0	0	Ki67+	 14038 8281
4863	0	0	Ki67+	 14050 8289
4864	0	0	Ki67+	 13891 9762
4865	0	0	Ki67+	 13611 11087
4866	0	0	Ki67+	 13679 11074
4867	0	0	Ki67+	 13882 11684
4868	0	0	Ki67+	 13931 11465
4869	0	0	Ki67+	 13881 12344
4870	0	0	Ki67+	 13782 13374
4871	0	0	Ki67+	 13854 13334
4872	0	0	Ki67+	 13983 13343
4873	0	0	Ki67+	 14028 13267
4874	0	0	Ki67+	 14063 13134
4875	0	0	Ki67+	 14147 13240
4876	0	0	Ki67+	 13425 14109
4877	0	0	Ki67+	 13573 13644
4878	0	0	Ki67+	 13816 13889
4879	0	0	Ki67+	 13851 14179
4880	0	0	Ki67+	 13897 14152
4881	0	0	Ki67+	 13909 14085
4882	0	0	Ki67+	 13930 14087
4883	0	0	Ki67+	 13957 14130
4884	0	0	Ki67+	 13983 14104
4885	0	0	Ki67+	 13984 13995
4886	0	0	Ki67+	 13987 14126
4887	0	0	Ki67+	 13999 13655
4888	0	0	Ki67+	 14008 14139
4889	0	0	Ki67+	 14029 14186
4890	0	0	Ki67+	 14031 14145
4891	0	0	Ki67+	 14033 14164
4892	0	0	Ki67+	 14078 14165
4893	0	0	Ki67+	 14099 14146
4894	0	0	Ki67+	 14163 14070
4895	0	0	Ki67+	 14180 14077
4896	0	0	Ki67+	 13417 14886
4897	0	0	Ki67+	 13437 14548
4898	0	0	Ki67+	 13468 14971
4899	0	0	Ki67+	 13540 14694
4900	0	0	Ki67+	 13710 14614
4901	0	0	Ki67+	 13719 14279
4902	0	0	Ki67+	 13810 14373
4903	0	0	Ki67+	 13817 14365
4904	0	0	Ki67+	 13824 14248
4905	0	0	Ki67+	 13839 14444
4906	0	0	Ki67+	 13841 14458
4907	0	0	Ki67+	 13846 14375
4908	0	0	Ki67+	 13855 14455
4909	0	0	Ki67+	 13856 14530
4910	0	0	Ki67+	 13866 14833
4911	0	0	Ki67+	 13888 14966
4912	0	0	Ki67+	 13890 14640
4913	0	0	Ki67+	 13902 14383
4914	0	0	Ki67+	 13907 14527
4915	0	0	Ki67+	 13908 14369
4916	0	0	Ki67+	 13922 14624
4917	0	0	Ki67+	 13931 14435
4918	0	0	Ki67+	 13940 14405
4919	0	0	Ki67+	 13945 14464
4920	0	0	Ki67+	 13952 14452
4921	0	0	Ki67+	 13962 14282
4922	0	0	Ki67+	 13965 14423
4923	0	0	Ki67+	 13965 14490
4924	0	0	Ki67+	 13968 14686
4925	0	0	Ki67+	 13969 14367
4926	0	0	Ki67+	 13977 14276
4927	0	0	Ki67+	 13991 14500
4928	0	0	Ki67+	 13993 14443
4929	0	0	Ki67+	 13995 14984
4930	0	0	Ki67+	 14006 14216
4931	0	0	Ki67+	 14015 14413
4932	0	0	Ki67+	 14020 14730
4933	0	0	Ki67+	 14023 14403
4934	0	0	Ki67+	 14023 14687
4935	0	0	Ki67+	 14026 14755
4936	0	0	Ki67+	 14027 14803
4937	0	0	Ki67+	 14032 14710
4938	0	0	Ki67+	 14036 14506
4939	0	0	Ki67+	 14045 14204
4940	0	0	Ki67+	 14047 14814
4941	0	0	Ki67+	 14051 14666
4942	0	0	Ki67+	 14053 14784
4943	0	0	Ki67+	 14055 14263
4944	0	0	Ki67+	 14055 14296
4945	0	0	Ki67+	 14056 14840
4946	0	0	Ki67+	 14057 14709
4947	0	0	Ki67+	 14059 14222
4948	0	0	Ki67+	 14059 14333
4949	0	0	Ki67+	 14063 14857
4950	0	0	Ki67+	 14064 14383
4951	0	0	Ki67+	 14066 14699
4952	0	0	Ki67+	 14074 14879
4953	0	0	Ki67+	 14080 14805
4954	0	0	Ki67+	 14083 14270
4955	0	0	Ki67+	 14083 14790
4956	0	0	Ki67+	 14083 14897
4957	0	0	Ki67+	 14085 14662
4958	0	0	Ki67+	 14087 14309
4959	0	0	Ki67+	 14087 14502
4960	0	0	Ki67+	 14089 14250
4961	0	0	Ki67+	 14089 14350
4962	0	0	Ki67+	 14092 14673
4963	0	0	Ki67+	 14096 14421
4964	0	0	Ki67+	 14100 14817
4965	0	0	Ki67+	 14101 14499
4966	0	0	Ki67+	 14107 14310
4967	0	0	Ki67+	 14107 14670
4968	0	0	Ki67+	 14108 14887
4969	0	0	Ki67+	 14109 14295
4970	0	0	Ki67+	 14120 14372
4971	0	0	Ki67+	 14122 14809
4972	0	0	Ki67+	 14122 14925
4973	0	0	Ki67+	 14123 14336
4974	0	0	Ki67+	 14132 14881
4975	0	0	Ki67+	 14134 14608
4976	0	0	Ki67+	 14139 14312
4977	0	0	Ki67+	 14141 14849
4978	0	0	Ki67+	 14142 14446
4979	0	0	Ki67+	 14144 14571
4980	0	0	Ki67+	 14146 14691
4981	0	0	Ki67+	 14146 14943
4982	0	0	Ki67+	 14148 14817
4983	0	0	Ki67+	 14150 14888
4984	0	0	Ki67+	 14160 14908
4985	0	0	Ki67+	 14164 14722
4986	0	0	Ki67+	 14168 14677
4987	0	0	Ki67+	 14172 14332
4988	0	0	Ki67+	 14172 14370
4989	0	0	Ki67+	 14172 14837
4990	0	0	Ki67+	 14176 14939
4991	0	0	Ki67+	 14179 14787
4992	0	0	Ki67+	 14183 14865
4993	0	0	Ki67+	 14186 14679
4994	0	0	Ki67+	 14187 14804
4995	0	0	Ki67+	 14187 14880
4996	0	0	Ki67+	 14191 14752
4997	0	0	Ki67+	 13406 15239
4998	0	0	Ki67+	 13426 15320
4999	0	0	Ki67+	 13430 15785
5000	0	0	Ki67+	 13433 15253
5001	0	0	Ki67+	 13447 15237
5002	0	0	Ki67+	 13453 15323
5003	0	0	Ki67+	 13457 15309
5004	0	0	Ki67+	 13459 15243
5005	0	0	Ki67+	 13464 15339
5006	0	0	Ki67+	 13481 15331
5007	0	0	Ki67+	 13490 15315
5008	0	0	Ki67+	 13492 15255
5009	0	0	Ki67+	 13497 15301
5010	0	0	Ki67+	 13498 15327
5011	0	0	Ki67+	 13540 15322
5012	0	0	Ki67+	 13578 15285
5013	0	0	Ki67+	 13589 15359
5014	0	0	Ki67+	 13592 15378
5015	0	0	Ki67+	 13595 15310
5016	0	0	Ki67+	 13609 15214
5017	0	0	Ki67+	 13609 15312
5018	0	0	Ki67+	 13612 15297
5019	0	0	Ki67+	 13622 15056
5020	0	0	Ki67+	 13639 15339
5021	0	0	Ki67+	 13642 15778
5022	0	0	Ki67+	 13643 15397
5023	0	0	Ki67+	 13649 15374
5024	0	0	Ki67+	 13654 15315
5025	0	0	Ki67+	 13663 15783
5026	0	0	Ki67+	 13670 15337
5027	0	0	Ki67+	 13686 15787
5028	0	0	Ki67+	 13690 15426
5029	0	0	Ki67+	 13695 15780
5030	0	0	Ki67+	 13697 15507
5031	0	0	Ki67+	 13698 15700
5032	0	0	Ki67+	 13702 15336
5033	0	0	Ki67+	 13702 15477
5034	0	0	Ki67+	 13712 15538
5035	0	0	Ki67+	 13716 15771
5036	0	0	Ki67+	 13717 15485
5037	0	0	Ki67+	 13717 15698
5038	0	0	Ki67+	 13718 15400
5039	0	0	Ki67+	 13719 15674
5040	0	0	Ki67+	 13725 15634
5041	0	0	Ki67+	 13730 15405
5042	0	0	Ki67+	 13732 15713
5043	0	0	Ki67+	 13739 15593
5044	0	0	Ki67+	 13743 15604
5045	0	0	Ki67+	 13748 15663
5046	0	0	Ki67+	 13750 15397
5047	0	0	Ki67+	 13750 15502
5048	0	0	Ki67+	 13755 15606
5049	0	0	Ki67+	 13756 15766
5050	0	0	Ki67+	 13757 15466
5051	0	0	Ki67+	 13758 15385
5052	0	0	Ki67+	 13760 15701
5053	0	0	Ki67+	 13764 15420
5054	0	0	Ki67+	 13768 15479
5055	0	0	Ki67+	 13772 15447
5056	0	0	Ki67+	 13773 15395
5057	0	0	Ki67+	 13775 15637
5058	0	0	Ki67+	 13791 15419
5059	0	0	Ki67+	 13792 15666
5060	0	0	Ki67+	 13793 15638
5061	0	0	Ki67+	 13794 15591
5062	0	0	Ki67+	 13799 15772
5063	0	0	Ki67+	 13802 15616
5064	0	0	Ki67+	 13807 15725
5065	0	0	Ki67+	 13809 15439
5066	0	0	Ki67+	 13813 15482
5067	0	0	Ki67+	 13819 15605
5068	0	0	Ki67+	 13823 15758
5069	0	0	Ki67+	 13827 15466
5070	0	0	Ki67+	 13827 15731
5071	0	0	Ki67+	 13837 15504
5072	0	0	Ki67+	 13843 15716
5073	0	0	Ki67+	 13848 15498
5074	0	0	Ki67+	 13885 15579
5075	0	0	Ki67+	 13898 15693
5076	0	0	Ki67+	 13899 15762
5077	0	0	Ki67+	 13918 15656
5078	0	0	Ki67+	 13924 15757
5079	0	0	Ki67+	 13924 15790
5080	0	0	Ki67+	 13928 15688
5081	0	0	Ki67+	 13933 15726
5082	0	0	Ki67+	 13938 15743
5083	0	0	Ki67+	 13945 15783
5084	0	0	Ki67+	 14112 15671
5085	0	0	Ki67+	 14133 15462
5086	0	0	Ki67+	 14135 15291
5087	0	0	Ki67+	 14148 15394
5088	0	0	Ki67+	 13393 15965
5089	0	0	Ki67+	 13405 16036
5090	0	0	Ki67+	 13408 16223
5091	0	0	Ki67+	 13416 16243
5092	0	0	Ki67+	 13419 16062
5093	0	0	Ki67+	 13432 16009
5094	0	0	Ki67+	 13434 16205
5095	0	0	Ki67+	 13451 16212
5096	0	0	Ki67+	 13454 16164
5097	0	0	Ki67+	 13465 16106
5098	0	0	Ki67+	 13485 16010
5099	0	0	Ki67+	 13494 16138
5100	0	0	Ki67+	 13496 15975
5101	0	0	Ki67+	 13496 16064
5102	0	0	Ki67+	 13500 16108
5103	0	0	Ki67+	 13523 16070
5104	0	0	Ki67+	 13530 15978
5105	0	0	Ki67+	 13532 16091
5106	0	0	Ki67+	 13547 15807
5107	0	0	Ki67+	 13617 15842
5108	0	0	Ki67+	 13708 15978
5109	0	0	Ki67+	 13716 15938
5110	0	0	Ki67+	 13729 15952
5111	0	0	Ki67+	 13733 16202
5112	0	0	Ki67+	 13755 16232
5113	0	0	Ki67+	 13773 16227
5114	0	0	Ki67+	 13780 15917
5115	0	0	Ki67+	 13781 16211
5116	0	0	Ki67+	 13784 16263
5117	0	0	Ki67+	 13787 15839
5118	0	0	Ki67+	 13792 16171
5119	0	0	Ki67+	 13793 15878
5120	0	0	Ki67+	 13796 16317
5121	0	0	Ki67+	 13801 16108
5122	0	0	Ki67+	 13801 16305
5123	0	0	Ki67+	 13802 15904
5124	0	0	Ki67+	 13815 16208
5125	0	0	Ki67+	 13824 16196
5126	0	0	Ki67+	 13824 16264
5127	0	0	Ki67+	 13826 16331
5128	0	0	Ki67+	 13827 16069
5129	0	0	Ki67+	 13827 16116
5130	0	0	Ki67+	 13830 16241
5131	0	0	Ki67+	 13843 16115
5132	0	0	Ki67+	 13848 16542
5133	0	0	Ki67+	 13853 16318
5134	0	0	Ki67+	 13855 16186
5135	0	0	Ki67+	 13855 16221
5136	0	0	Ki67+	 13862 16240
5137	0	0	Ki67+	 13864 16250
5138	0	0	Ki67+	 13881 15862
5139	0	0	Ki67+	 13883 15822
5140	0	0	Ki67+	 13883 16495
5141	0	0	Ki67+	 13885 16250
5142	0	0	Ki67+	 13887 15895
5143	0	0	Ki67+	 13891 16591
5144	0	0	Ki67+	 13896 16210
5145	0	0	Ki67+	 13898 15853
5146	0	0	Ki67+	 13900 16045
5147	0	0	Ki67+	 13904 16473
5148	0	0	Ki67+	 13905 15875
5149	0	0	Ki67+	 13905 15921
5150	0	0	Ki67+	 13909 16294
5151	0	0	Ki67+	 13910 16512
5152	0	0	Ki67+	 13911 16013
5153	0	0	Ki67+	 13916 16208
5154	0	0	Ki67+	 13919 16074
5155	0	0	Ki67+	 13920 16461
5156	0	0	Ki67+	 13922 15949
5157	0	0	Ki67+	 13924 16032
5158	0	0	Ki67+	 13927 15820
5159	0	0	Ki67+	 13927 16264
5160	0	0	Ki67+	 13929 15990
5161	0	0	Ki67+	 13930 16149
5162	0	0	Ki67+	 13934 16087
5163	0	0	Ki67+	 13936 16542
5164	0	0	Ki67+	 13938 16251
5165	0	0	Ki67+	 13941 16021
5166	0	0	Ki67+	 13942 16036
5167	0	0	Ki67+	 13944 15804
5168	0	0	Ki67+	 13946 16556
5169	0	0	Ki67+	 13946 16566
5170	0	0	Ki67+	 13950 15923
5171	0	0	Ki67+	 13952 16199
5172	0	0	Ki67+	 13953 15959
5173	0	0	Ki67+	 13959 16072
5174	0	0	Ki67+	 13961 16043
5175	0	0	Ki67+	 13967 15910
5176	0	0	Ki67+	 13973 16003
5177	0	0	Ki67+	 13973 16479
5178	0	0	Ki67+	 13976 15952
5179	0	0	Ki67+	 13983 16209
5180	0	0	Ki67+	 13984 15982
5181	0	0	Ki67+	 13986 15998
5182	0	0	Ki67+	 13994 16371
5183	0	0	Ki67+	 14000 16214
5184	0	0	Ki67+	 14020 16260
5185	0	0	Ki67+	 14070 15808
5186	0	0	Ki67+	 14074 15820
5187	0	0	Ki67+	 14077 16565
5188	0	0	Ki67+	 14130 16376
5189	0	0	Ki67+	 14136 16396
5190	0	0	Ki67+	 14145 16296
5191	0	0	Ki67+	 14148 16474
5192	0	0	Ki67+	 14160 16387
5193	0	0	Ki67+	 14167 16274
5194	0	0	Ki67+	 14168 16353
5195	0	0	Ki67+	 14168 16440
5196	0	0	Ki67+	 14172 16395
5197	0	0	Ki67+	 14180 16358
5198	0	0	Ki67+	 14186 16240
5199	0	0	Ki67+	 14186 16280
5200	0	0	Ki67+	 14186 16390
5201	0	0	Ki67+	 14187 16460
5202	0	0	Ki67+	 14190 16229
5203	0	0	Ki67+	 13398 17002
5204	0	0	Ki67+	 13401 16915
5205	0	0	Ki67+	 13402 16614
5206	0	0	Ki67+	 13403 17039
5207	0	0	Ki67+	 13411 17139
5208	0	0	Ki67+	 13414 17062
5209	0	0	Ki67+	 13415 16967
5210	0	0	Ki67+	 13423 16995
5211	0	0	Ki67+	 13430 16931
5212	0	0	Ki67+	 13436 17028
5213	0	0	Ki67+	 13437 16890
5214	0	0	Ki67+	 13438 17367
5215	0	0	Ki67+	 13439 17339
5216	0	0	Ki67+	 13446 17070
5217	0	0	Ki67+	 13447 16915
5218	0	0	Ki67+	 13449 17348
5219	0	0	Ki67+	 13450 17150
5220	0	0	Ki67+	 13453 17014
5221	0	0	Ki67+	 13459 17030
5222	0	0	Ki67+	 13463 17312
5223	0	0	Ki67+	 13467 16897
5224	0	0	Ki67+	 13469 17020
5225	0	0	Ki67+	 13481 17099
5226	0	0	Ki67+	 13488 16989
5227	0	0	Ki67+	 13490 17135
5228	0	0	Ki67+	 13495 17076
5229	0	0	Ki67+	 13499 17294
5230	0	0	Ki67+	 13500 17328
5231	0	0	Ki67+	 13504 17126
5232	0	0	Ki67+	 13506 16956
5233	0	0	Ki67+	 13508 17312
5234	0	0	Ki67+	 13510 16943
5235	0	0	Ki67+	 13512 17344
5236	0	0	Ki67+	 13515 16749
5237	0	0	Ki67+	 13517 17067
5238	0	0	Ki67+	 13521 17022
5239	0	0	Ki67+	 13527 16934
5240	0	0	Ki67+	 13528 17047
5241	0	0	Ki67+	 13534 17097
5242	0	0	Ki67+	 13537 16971
5243	0	0	Ki67+	 13537 17123
5244	0	0	Ki67+	 13538 17280
5245	0	0	Ki67+	 13539 17036
5246	0	0	Ki67+	 13547 16955
5247	0	0	Ki67+	 13551 17011
5248	0	0	Ki67+	 13556 17073
5249	0	0	Ki67+	 13557 17352
5250	0	0	Ki67+	 13558 16940
5251	0	0	Ki67+	 13560 17038
5252	0	0	Ki67+	 13561 17119
5253	0	0	Ki67+	 13566 17365
5254	0	0	Ki67+	 13569 17332
5255	0	0	Ki67+	 13576 17083
5256	0	0	Ki67+	 13577 17101
5257	0	0	Ki67+	 13581 16921
5258	0	0	Ki67+	 13583 16984
5259	0	0	Ki67+	 13583 17287
5260	0	0	Ki67+	 13585 17050
5261	0	0	Ki67+	 13586 16903
5262	0	0	Ki67+	 13587 17012
5263	0	0	Ki67+	 13593 17323
5264	0	0	Ki67+	 13595 17071
5265	0	0	Ki67+	 13595 17127
5266	0	0	Ki67+	 13601 17095
5267	0	0	Ki67+	 13602 17013
5268	0	0	Ki67+	 13602 17302
5269	0	0	Ki67+	 13605 16844
5270	0	0	Ki67+	 13607 17223
5271	0	0	Ki67+	 13610 16885
5272	0	0	Ki67+	 13611 17344
5273	0	0	Ki67+	 13612 17296
5274	0	0	Ki67+	 13620 17050
5275	0	0	Ki67+	 13622 17108
5276	0	0	Ki67+	 13623 17366
5277	0	0	Ki67+	 13624 17089
5278	0	0	Ki67+	 13625 17331
5279	0	0	Ki67+	 13630 16946
5280	0	0	Ki67+	 13630 17391
5281	0	0	Ki67+	 13633 16879
5282	0	0	Ki67+	 13639 17026
5283	0	0	Ki67+	 13643 16866
5284	0	0	Ki67+	 13647 16913
5285	0	0	Ki67+	 13649 17272
5286	0	0	Ki67+	 13649 17288
5287	0	0	Ki67+	 13650 16889
5288	0	0	Ki67+	 13652 16999
5289	0	0	Ki67+	 13652 17037
5290	0	0	Ki67+	 13652 17110
5291	0	0	Ki67+	 13654 17090
5292	0	0	Ki67+	 13658 17060
5293	0	0	Ki67+	 13665 17073
5294	0	0	Ki67+	 13665 17345
5295	0	0	Ki67+	 13667 17033
5296	0	0	Ki67+	 13670 17298
5297	0	0	Ki67+	 13671 16875
5298	0	0	Ki67+	 13671 16932
5299	0	0	Ki67+	 13673 17020
5300	0	0	Ki67+	 13676 16967
5301	0	0	Ki67+	 13677 17094
5302	0	0	Ki67+	 13682 17379
5303	0	0	Ki67+	 13683 17322
5304	0	0	Ki67+	 13684 16899
5305	0	0	Ki67+	 13689 17010
5306	0	0	Ki67+	 13690 17263
5307	0	0	Ki67+	 13690 17276
5308	0	0	Ki67+	 13691 17057
5309	0	0	Ki67+	 13692 16851
5310	0	0	Ki67+	 13698 16958
5311	0	0	Ki67+	 13703 17080
5312	0	0	Ki67+	 13703 17261
5313	0	0	Ki67+	 13705 17306
5314	0	0	Ki67+	 13706 16924
5315	0	0	Ki67+	 13707 17322
5316	0	0	Ki67+	 13710 17027
5317	0	0	Ki67+	 13714 16849
5318	0	0	Ki67+	 13716 17002
5319	0	0	Ki67+	 13724 16966
5320	0	0	Ki67+	 13726 16887
5321	0	0	Ki67+	 13733 17356
5322	0	0	Ki67+	 13740 17061
5323	0	0	Ki67+	 13744 16850
5324	0	0	Ki67+	 13746 16996
5325	0	0	Ki67+	 13749 16936
5326	0	0	Ki67+	 13752 16826
5327	0	0	Ki67+	 13753 16813
5328	0	0	Ki67+	 13755 16951
5329	0	0	Ki67+	 13757 17294
5330	0	0	Ki67+	 13758 17039
5331	0	0	Ki67+	 13764 16813
5332	0	0	Ki67+	 13767 16934
5333	0	0	Ki67+	 13771 16848
5334	0	0	Ki67+	 13777 16893
5335	0	0	Ki67+	 13778 17283
5336	0	0	Ki67+	 13781 17351
5337	0	0	Ki67+	 13789 17266
5338	0	0	Ki67+	 13790 16861
5339	0	0	Ki67+	 13791 16710
5340	0	0	Ki67+	 13793 16724
5341	0	0	Ki67+	 13793 17372
5342	0	0	Ki67+	 13795 16953
5343	0	0	Ki67+	 13801 17335
5344	0	0	Ki67+	 13804 17261
5345	0	0	Ki67+	 13808 16949
5346	0	0	Ki67+	 13820 16831
5347	0	0	Ki67+	 13824 16903
5348	0	0	Ki67+	 13826 17363
5349	0	0	Ki67+	 13832 16703
5350	0	0	Ki67+	 13832 17351
5351	0	0	Ki67+	 13833 17341
5352	0	0	Ki67+	 13835 16877
5353	0	0	Ki67+	 13847 16942
5354	0	0	Ki67+	 13850 16921
5355	0	0	Ki67+	 13858 16695
5356	0	0	Ki67+	 13861 16902
5357	0	0	Ki67+	 13864 16838
5358	0	0	Ki67+	 13865 16921
5359	0	0	Ki67+	 13880 17367
5360	0	0	Ki67+	 13885 16889
5361	0	0	Ki67+	 13886 16645
5362	0	0	Ki67+	 13899 16848
5363	0	0	Ki67+	 13900 17334
5364	0	0	Ki67+	 13915 16703
5365	0	0	Ki67+	 13931 16672
5366	0	0	Ki67+	 13973 17334
5367	0	0	Ki67+	 14031 17378
5368	0	0	Ki67+	 14057 17382
5369	0	0	Ki67+	 14082 16600
5370	0	0	Ki67+	 13393 18034
5371	0	0	Ki67+	 13396 17716
5372	0	0	Ki67+	 13400 17414
5373	0	0	Ki67+	 13405 17747
5374	0	0	Ki67+	 13405 18032
5375	0	0	Ki67+	 13405 18072
5376	0	0	Ki67+	 13406 18053
5377	0	0	Ki67+	 13409 18171
5378	0	0	Ki67+	 13412 17394
5379	0	0	Ki67+	 13417 17993
5380	0	0	Ki67+	 13418 17481
5381	0	0	Ki67+	 13419 17448
5382	0	0	Ki67+	 13429 17507
5383	0	0	Ki67+	 13432 17425
5384	0	0	Ki67+	 13433 17524
5385	0	0	Ki67+	 13434 17436
5386	0	0	Ki67+	 13444 17470
5387	0	0	Ki67+	 13448 17455
5388	0	0	Ki67+	 13450 17553
5389	0	0	Ki67+	 13461 17564
5390	0	0	Ki67+	 13463 17481
5391	0	0	Ki67+	 13466 18153
5392	0	0	Ki67+	 13468 17429
5393	0	0	Ki67+	 13470 18073
5394	0	0	Ki67+	 13474 17505
5395	0	0	Ki67+	 13479 18063
5396	0	0	Ki67+	 13479 18085
5397	0	0	Ki67+	 13485 17759
5398	0	0	Ki67+	 13487 17798
5399	0	0	Ki67+	 13489 18168
5400	0	0	Ki67+	 13491 17515
5401	0	0	Ki67+	 13491 17741
5402	0	0	Ki67+	 13492 18115
5403	0	0	Ki67+	 13494 18141
5404	0	0	Ki67+	 13497 17763
5405	0	0	Ki67+	 13502 17442
5406	0	0	Ki67+	 13502 17658
5407	0	0	Ki67+	 13503 17480
5408	0	0	Ki67+	 13505 17832
5409	0	0	Ki67+	 13506 17733
5410	0	0	Ki67+	 13507 17534
5411	0	0	Ki67+	 13511 17545
5412	0	0	Ki67+	 13513 17521
5413	0	0	Ki67+	 13519 17587
5414	0	0	Ki67+	 13520 17661
5415	0	0	Ki67+	 13525 17848
5416	0	0	Ki67+	 13528 17952
5417	0	0	Ki67+	 13531 17563
5418	0	0	Ki67+	 13538 17647
5419	0	0	Ki67+	 13540 17594
5420	0	0	Ki67+	 13540 17682
5421	0	0	Ki67+	 13541 17917
5422	0	0	Ki67+	 13553 18137
5423	0	0	Ki67+	 13554 17621
5424	0	0	Ki67+	 13555 18088
5425	0	0	Ki67+	 13557 17528
5426	0	0	Ki67+	 13558 17667
5427	0	0	Ki67+	 13560 18121
5428	0	0	Ki67+	 13567 17740
5429	0	0	Ki67+	 13567 17827
5430	0	0	Ki67+	 13569 17861
5431	0	0	Ki67+	 13572 18161
5432	0	0	Ki67+	 13573 17564
5433	0	0	Ki67+	 13579 17597
5434	0	0	Ki67+	 13583 17553
5435	0	0	Ki67+	 13590 17664
5436	0	0	Ki67+	 13595 18082
5437	0	0	Ki67+	 13596 17649
5438	0	0	Ki67+	 13596 17863
5439	0	0	Ki67+	 13598 17710
5440	0	0	Ki67+	 13599 17912
5441	0	0	Ki67+	 13600 17973
5442	0	0	Ki67+	 13602 17952
5443	0	0	Ki67+	 13602 18113
5444	0	0	Ki67+	 13603 17933
5445	0	0	Ki67+	 13604 18143
5446	0	0	Ki67+	 13604 18178
5447	0	0	Ki67+	 13605 17743
5448	0	0	Ki67+	 13605 17900
5449	0	0	Ki67+	 13607 17563
5450	0	0	Ki67+	 13608 17629
5451	0	0	Ki67+	 13609 17707
5452	0	0	Ki67+	 13612 17663
5453	0	0	Ki67+	 13615 18009
5454	0	0	Ki67+	 13617 17593
5455	0	0	Ki67+	 13619 17942
5456	0	0	Ki67+	 13620 17840
5457	0	0	Ki67+	 13621 17755
5458	0	0	Ki67+	 13622 17626
5459	0	0	Ki67+	 13622 18089
5460	0	0	Ki67+	 13627 17703
5461	0	0	Ki67+	 13629 17969
5462	0	0	Ki67+	 13630 18016
5463	0	0	Ki67+	 13635 17910
5464	0	0	Ki67+	 13639 18100
5465	0	0	Ki67+	 13643 17400
5466	0	0	Ki67+	 13643 17851
5467	0	0	Ki67+	 13643 18140
5468	0	0	Ki67+	 13646 17980
5469	0	0	Ki67+	 13647 17816
5470	0	0	Ki67+	 13647 17918
5471	0	0	Ki67+	 13647 18182
5472	0	0	Ki67+	 13651 18030
5473	0	0	Ki67+	 13652 17791
5474	0	0	Ki67+	 13652 17932
5475	0	0	Ki67+	 13655 17828
5476	0	0	Ki67+	 13656 18113
5477	0	0	Ki67+	 13660 18007
5478	0	0	Ki67+	 13662 17873
5479	0	0	Ki67+	 13667 17407
5480	0	0	Ki67+	 13669 17902
5481	0	0	Ki67+	 13669 18065
5482	0	0	Ki67+	 13672 17942
5483	0	0	Ki67+	 13673 18014
5484	0	0	Ki67+	 13681 17797
5485	0	0	Ki67+	 13681 17808
5486	0	0	Ki67+	 13684 17759
5487	0	0	Ki67+	 13684 17883
5488	0	0	Ki67+	 13694 17972
5489	0	0	Ki67+	 13697 17677
5490	0	0	Ki67+	 13703 17761
5491	0	0	Ki67+	 13703 17818
5492	0	0	Ki67+	 13704 18000
5493	0	0	Ki67+	 13710 17880
5494	0	0	Ki67+	 13714 17897
5495	0	0	Ki67+	 13720 17941
5496	0	0	Ki67+	 13722 17713
5497	0	0	Ki67+	 13725 17843
5498	0	0	Ki67+	 13728 18019
5499	0	0	Ki67+	 13730 17826
5500	0	0	Ki67+	 13730 18103
5501	0	0	Ki67+	 13733 17963
5502	0	0	Ki67+	 13739 18038
5503	0	0	Ki67+	 13741 17732
5504	0	0	Ki67+	 13744 17970
5505	0	0	Ki67+	 13749 17903
5506	0	0	Ki67+	 13751 18005
5507	0	0	Ki67+	 13753 17750
5508	0	0	Ki67+	 13759 17815
5509	0	0	Ki67+	 13770 17930
5510	0	0	Ki67+	 13772 18058
5511	0	0	Ki67+	 13775 17815
5512	0	0	Ki67+	 13776 17746
5513	0	0	Ki67+	 13783 17909
5514	0	0	Ki67+	 13783 18078
5515	0	0	Ki67+	 13784 18126
5516	0	0	Ki67+	 13786 17984
5517	0	0	Ki67+	 13792 17926
5518	0	0	Ki67+	 13793 17946
5519	0	0	Ki67+	 13796 18089
5520	0	0	Ki67+	 13801 17981
5521	0	0	Ki67+	 13820 18186
5522	0	0	Ki67+	 13851 17547
5523	0	0	Ki67+	 13865 17557
5524	0	0	Ki67+	 13887 17395
5525	0	0	Ki67+	 13916 17398
5526	0	0	Ki67+	 13945 17406
5527	0	0	Ki67+	 13954 17670
5528	0	0	Ki67+	 13992 17430
5529	0	0	Ki67+	 13998 17446
5530	0	0	Ki67+	 14017 17393
5531	0	0	Ki67+	 14023 17469
5532	0	0	Ki67+	 14049 17514
5533	0	0	Ki67+	 14058 17443
5534	0	0	Ki67+	 14079 17424
5535	0	0	Ki67+	 14079 17732
5536	0	0	Ki67+	 14080 17396
5537	0	0	Ki67+	 14091 17442
5538	0	0	Ki67+	 14093 17504
5539	0	0	Ki67+	 14108 17537
5540	0	0	Ki67+	 14109 17455
5541	0	0	Ki67+	 14111 17427
5542	0	0	Ki67+	 14122 17489
5543	0	0	Ki67+	 14126 17449
5544	0	0	Ki67+	 14126 17763
5545	0	0	Ki67+	 14158 17510
5546	0	0	Ki67+	 14166 17477
5547	0	0	Ki67+	 14166 17543
5548	0	0	Ki67+	 14183 17491
5549	0	0	Ki67+	 14183 17588
5550	0	0	Ki67+	 13394 18455
5551	0	0	Ki67+	 13394 18978
5552	0	0	Ki67+	 13403 18622
5553	0	0	Ki67+	 13404 18692
5554	0	0	Ki67+	 13405 18909
5555	0	0	Ki67+	 13407 18881
5556	0	0	Ki67+	 13408 18413
5557	0	0	Ki67+	 13409 18318
5558	0	0	Ki67+	 13411 18643
5559	0	0	Ki67+	 13415 18511
5560	0	0	Ki67+	 13415 18845
5561	0	0	Ki67+	 13416 18247
5562	0	0	Ki67+	 13417 18785
5563	0	0	Ki67+	 13420 18813
5564	0	0	Ki67+	 13421 18903
5565	0	0	Ki67+	 13422 18277
5566	0	0	Ki67+	 13423 18923
5567	0	0	Ki67+	 13426 18293
5568	0	0	Ki67+	 13427 18764
5569	0	0	Ki67+	 13429 18703
5570	0	0	Ki67+	 13432 18953
5571	0	0	Ki67+	 13433 18459
5572	0	0	Ki67+	 13436 18394
5573	0	0	Ki67+	 13436 18785
5574	0	0	Ki67+	 13436 18869
5575	0	0	Ki67+	 13439 18285
5576	0	0	Ki67+	 13441 18434
5577	0	0	Ki67+	 13441 18653
5578	0	0	Ki67+	 13444 18754
5579	0	0	Ki67+	 13446 18945
5580	0	0	Ki67+	 13447 18218
5581	0	0	Ki67+	 13447 18891
5582	0	0	Ki67+	 13454 18811
5583	0	0	Ki67+	 13454 18825
5584	0	0	Ki67+	 13457 18219
5585	0	0	Ki67+	 13458 18767
5586	0	0	Ki67+	 13459 18264
5587	0	0	Ki67+	 13461 18414
5588	0	0	Ki67+	 13464 18246
5589	0	0	Ki67+	 13466 18581
5590	0	0	Ki67+	 13468 18340
5591	0	0	Ki67+	 13469 18797
5592	0	0	Ki67+	 13475 18367
5593	0	0	Ki67+	 13476 18607
5594	0	0	Ki67+	 13477 18842
5595	0	0	Ki67+	 13478 18981
5596	0	0	Ki67+	 13479 18649
5597	0	0	Ki67+	 13480 18763
5598	0	0	Ki67+	 13483 18741
5599	0	0	Ki67+	 13484 18548
5600	0	0	Ki67+	 13485 18195
5601	0	0	Ki67+	 13488 18642
5602	0	0	Ki67+	 13492 18777
5603	0	0	Ki67+	 13493 18576
5604	0	0	Ki67+	 13498 18377
5605	0	0	Ki67+	 13502 18796
5606	0	0	Ki67+	 13503 18756
5607	0	0	Ki67+	 13507 18589
5608	0	0	Ki67+	 13508 18487
5609	0	0	Ki67+	 13509 18421
5610	0	0	Ki67+	 13510 18565
5611	0	0	Ki67+	 13511 18617
5612	0	0	Ki67+	 13513 18542
5613	0	0	Ki67+	 13514 18751
5614	0	0	Ki67+	 13516 18982
5615	0	0	Ki67+	 13517 18824
5616	0	0	Ki67+	 13518 18773
5617	0	0	Ki67+	 13518 18950
5618	0	0	Ki67+	 13519 18877
5619	0	0	Ki67+	 13522 18461
5620	0	0	Ki67+	 13523 18792
5621	0	0	Ki67+	 13528 18477
5622	0	0	Ki67+	 13534 18580
5623	0	0	Ki67+	 13536 18491
5624	0	0	Ki67+	 13537 18835
5625	0	0	Ki67+	 13539 18674
5626	0	0	Ki67+	 13541 18516
5627	0	0	Ki67+	 13546 18538
5628	0	0	Ki67+	 13546 18978
5629	0	0	Ki67+	 13547 18507
5630	0	0	Ki67+	 13547 18599
5631	0	0	Ki67+	 13548 18559
5632	0	0	Ki67+	 13551 18991
5633	0	0	Ki67+	 13556 18794
5634	0	0	Ki67+	 13560 18857
5635	0	0	Ki67+	 13560 18895
5636	0	0	Ki67+	 13563 18207
5637	0	0	Ki67+	 13563 18530
5638	0	0	Ki67+	 13564 18462
5639	0	0	Ki67+	 13565 18500
5640	0	0	Ki67+	 13568 18263
5641	0	0	Ki67+	 13569 18979
5642	0	0	Ki67+	 13571 18342
5643	0	0	Ki67+	 13571 18824
5644	0	0	Ki67+	 13575 18644
5645	0	0	Ki67+	 13577 18658
5646	0	0	Ki67+	 13578 18931
5647	0	0	Ki67+	 13580 18957
5648	0	0	Ki67+	 13582 18919
5649	0	0	Ki67+	 13584 18847
5650	0	0	Ki67+	 13588 18483
5651	0	0	Ki67+	 13589 18213
5652	0	0	Ki67+	 13593 18271
5653	0	0	Ki67+	 13593 18583
5654	0	0	Ki67+	 13593 18972
5655	0	0	Ki67+	 13595 18567
5656	0	0	Ki67+	 13596 18351
5657	0	0	Ki67+	 13597 18884
5658	0	0	Ki67+	 13598 18919
5659	0	0	Ki67+	 13598 18934
5660	0	0	Ki67+	 13600 18421
5661	0	0	Ki67+	 13600 18610
5662	0	0	Ki67+	 13600 18643
5663	0	0	Ki67+	 13600 18766
5664	0	0	Ki67+	 13601 18533
5665	0	0	Ki67+	 13605 18503
5666	0	0	Ki67+	 13605 18553
5667	0	0	Ki67+	 13608 18298
5668	0	0	Ki67+	 13612 18757
5669	0	0	Ki67+	 13612 18969
5670	0	0	Ki67+	 13613 18574
5671	0	0	Ki67+	 13614 18669
5672	0	0	Ki67+	 13616 18933
5673	0	0	Ki67+	 13617 18631
5674	0	0	Ki67+	 13618 18694
5675	0	0	Ki67+	 13618 18794
5676	0	0	Ki67+	 13625 18344
5677	0	0	Ki67+	 13625 18815
5678	0	0	Ki67+	 13628 18589
5679	0	0	Ki67+	 13630 18726
5680	0	0	Ki67+	 13632 18202
5681	0	0	Ki67+	 13634 18386
5682	0	0	Ki67+	 13636 18478
5683	0	0	Ki67+	 13636 18560
5684	0	0	Ki67+	 13636 18971
5685	0	0	Ki67+	 13638 18713
5686	0	0	Ki67+	 13639 18768
5687	0	0	Ki67+	 13640 18493
5688	0	0	Ki67+	 13641 18526
5689	0	0	Ki67+	 13644 18232
5690	0	0	Ki67+	 13646 18283
5691	0	0	Ki67+	 13649 18599
5692	0	0	Ki67+	 13653 18666
5693	0	0	Ki67+	 13654 18438
5694	0	0	Ki67+	 13656 18338
5695	0	0	Ki67+	 13659 18452
5696	0	0	Ki67+	 13660 18744
5697	0	0	Ki67+	 13661 18819
5698	0	0	Ki67+	 13662 18410
5699	0	0	Ki67+	 13664 18627
5700	0	0	Ki67+	 13664 18796
5701	0	0	Ki67+	 13665 18870
5702	0	0	Ki67+	 13668 18884
5703	0	0	Ki67+	 13669 18490
5704	0	0	Ki67+	 13671 18681
5705	0	0	Ki67+	 13673 18548
5706	0	0	Ki67+	 13675 18608
5707	0	0	Ki67+	 13678 18717
5708	0	0	Ki67+	 13683 18971
5709	0	0	Ki67+	 13685 18746
5710	0	0	Ki67+	 13687 18446
5711	0	0	Ki67+	 13688 18513
5712	0	0	Ki67+	 13688 18583
5713	0	0	Ki67+	 13690 18551
5714	0	0	Ki67+	 13692 18924
5715	0	0	Ki67+	 13693 18769
5716	0	0	Ki67+	 13695 18643
5717	0	0	Ki67+	 13698 18477
5718	0	0	Ki67+	 13698 18881
5719	0	0	Ki67+	 13699 18736
5720	0	0	Ki67+	 13701 18235
5721	0	0	Ki67+	 13704 18912
5722	0	0	Ki67+	 13706 18957
5723	0	0	Ki67+	 13708 18595
5724	0	0	Ki67+	 13712 18521
5725	0	0	Ki67+	 13712 18774
5726	0	0	Ki67+	 13713 18846
5727	0	0	Ki67+	 13714 18455
5728	0	0	Ki67+	 13715 18552
5729	0	0	Ki67+	 13716 18886
5730	0	0	Ki67+	 13719 18716
5731	0	0	Ki67+	 13719 18859
5732	0	0	Ki67+	 13721 18424
5733	0	0	Ki67+	 13721 18688
5734	0	0	Ki67+	 13723 18647
5735	0	0	Ki67+	 13734 18494
5736	0	0	Ki67+	 13737 18631
5737	0	0	Ki67+	 13738 18945
5738	0	0	Ki67+	 13740 18735
5739	0	0	Ki67+	 13743 18750
5740	0	0	Ki67+	 13744 18652
5741	0	0	Ki67+	 13747 18320
5742	0	0	Ki67+	 13747 18933
5743	0	0	Ki67+	 13749 18524
5744	0	0	Ki67+	 13749 18698
5745	0	0	Ki67+	 13752 18413
5746	0	0	Ki67+	 13756 18720
5747	0	0	Ki67+	 13760 18964
5748	0	0	Ki67+	 13761 18376
5749	0	0	Ki67+	 13764 18801
5750	0	0	Ki67+	 13767 18690
5751	0	0	Ki67+	 13770 18600
5752	0	0	Ki67+	 13776 18622
5753	0	0	Ki67+	 13779 18321
5754	0	0	Ki67+	 13779 18355
5755	0	0	Ki67+	 13781 18681
5756	0	0	Ki67+	 13781 18723
5757	0	0	Ki67+	 13787 18461
5758	0	0	Ki67+	 13790 18589
5759	0	0	Ki67+	 13792 18379
5760	0	0	Ki67+	 13798 18940
5761	0	0	Ki67+	 13799 18337
5762	0	0	Ki67+	 13799 18813
5763	0	0	Ki67+	 13801 18541
5764	0	0	Ki67+	 13802 18772
5765	0	0	Ki67+	 13804 18745
5766	0	0	Ki67+	 13805 18485
5767	0	0	Ki67+	 13806 18361
5768	0	0	Ki67+	 13808 18988
5769	0	0	Ki67+	 13809 18900
5770	0	0	Ki67+	 13812 18603
5771	0	0	Ki67+	 13814 18473
5772	0	0	Ki67+	 13817 18699
5773	0	0	Ki67+	 13821 18222
5774	0	0	Ki67+	 13823 18719
5775	0	0	Ki67+	 13826 18681
5776	0	0	Ki67+	 13828 18530
5777	0	0	Ki67+	 13834 18971
5778	0	0	Ki67+	 13839 18657
5779	0	0	Ki67+	 13845 18606
5780	0	0	Ki67+	 13847 18908
5781	0	0	Ki67+	 13852 18720
5782	0	0	Ki67+	 13857 18803
5783	0	0	Ki67+	 13859 18783
5784	0	0	Ki67+	 13859 18991
5785	0	0	Ki67+	 13862 18885
5786	0	0	Ki67+	 13863 18637
5787	0	0	Ki67+	 13863 18865
5788	0	0	Ki67+	 13867 18954
5789	0	0	Ki67+	 13870 18723
5790	0	0	Ki67+	 13882 18589
5791	0	0	Ki67+	 13894 18803
5792	0	0	Ki67+	 13902 18985
5793	0	0	Ki67+	 13926 18838
5794	0	0	Ki67+	 13953 18768
5795	0	0	Ki67+	 13971 18312
5796	0	0	Ki67+	 13978 18796
5797	0	0	Ki67+	 14012 18781
5798	0	0	Ki67+	 13394 19062
5799	0	0	Ki67+	 13394 19116
5800	0	0	Ki67+	 13398 19029
5801	0	0	Ki67+	 13408 19008
5802	0	0	Ki67+	 13411 19632
5803	0	0	Ki67+	 13415 19342
5804	0	0	Ki67+	 13419 19082
5805	0	0	Ki67+	 13421 19417
5806	0	0	Ki67+	 13425 19470
5807	0	0	Ki67+	 13427 19490
5808	0	0	Ki67+	 13428 19313
5809	0	0	Ki67+	 13429 19113
5810	0	0	Ki67+	 13435 19352
5811	0	0	Ki67+	 13438 19763
5812	0	0	Ki67+	 13442 19049
5813	0	0	Ki67+	 13448 19144
5814	0	0	Ki67+	 13451 19417
5815	0	0	Ki67+	 13452 19449
5816	0	0	Ki67+	 13456 19163
5817	0	0	Ki67+	 13459 19081
5818	0	0	Ki67+	 13459 19121
5819	0	0	Ki67+	 13460 19105
5820	0	0	Ki67+	 13463 19325
5821	0	0	Ki67+	 13463 19486
5822	0	0	Ki67+	 13465 19296
5823	0	0	Ki67+	 13467 19141
5824	0	0	Ki67+	 13473 19541
5825	0	0	Ki67+	 13473 19675
5826	0	0	Ki67+	 13476 18998
5827	0	0	Ki67+	 13480 19524
5828	0	0	Ki67+	 13481 19661
5829	0	0	Ki67+	 13483 19198
5830	0	0	Ki67+	 13486 19109
5831	0	0	Ki67+	 13489 19579
5832	0	0	Ki67+	 13490 19546
5833	0	0	Ki67+	 13491 19160
5834	0	0	Ki67+	 13492 19174
5835	0	0	Ki67+	 13494 19314
5836	0	0	Ki67+	 13497 19218
5837	0	0	Ki67+	 13498 19142
5838	0	0	Ki67+	 13501 19469
5839	0	0	Ki67+	 13502 19791
5840	0	0	Ki67+	 13504 18997
5841	0	0	Ki67+	 13505 19178
5842	0	0	Ki67+	 13506 19292
5843	0	0	Ki67+	 13506 19500
5844	0	0	Ki67+	 13509 19641
5845	0	0	Ki67+	 13516 19270
5846	0	0	Ki67+	 13518 19028
5847	0	0	Ki67+	 13518 19514
5848	0	0	Ki67+	 13519 19428
5849	0	0	Ki67+	 13519 19646
5850	0	0	Ki67+	 13522 19319
5851	0	0	Ki67+	 13526 19076
5852	0	0	Ki67+	 13529 19000
5853	0	0	Ki67+	 13530 19195
5854	0	0	Ki67+	 13531 19444
5855	0	0	Ki67+	 13533 19039
5856	0	0	Ki67+	 13534 19276
5857	0	0	Ki67+	 13535 19177
5858	0	0	Ki67+	 13535 19224
5859	0	0	Ki67+	 13547 19054
5860	0	0	Ki67+	 13547 19119
5861	0	0	Ki67+	 13551 19015
5862	0	0	Ki67+	 13553 19202
5863	0	0	Ki67+	 13553 19407
5864	0	0	Ki67+	 13554 19497
5865	0	0	Ki67+	 13557 19420
5866	0	0	Ki67+	 13558 19483
5867	0	0	Ki67+	 13563 19038
5868	0	0	Ki67+	 13563 19261
5869	0	0	Ki67+	 13571 19000
5870	0	0	Ki67+	 13573 19377
5871	0	0	Ki67+	 13574 19744
5872	0	0	Ki67+	 13576 19299
5873	0	0	Ki67+	 13579 19134
5874	0	0	Ki67+	 13580 19774
5875	0	0	Ki67+	 13581 19506
5876	0	0	Ki67+	 13583 19023
5877	0	0	Ki67+	 13586 19164
5878	0	0	Ki67+	 13586 19240
5879	0	0	Ki67+	 13586 19478
5880	0	0	Ki67+	 13587 19266
5881	0	0	Ki67+	 13589 19462
5882	0	0	Ki67+	 13601 19383
5883	0	0	Ki67+	 13603 19399
5884	0	0	Ki67+	 13604 19108
5885	0	0	Ki67+	 13604 19242
5886	0	0	Ki67+	 13605 18999
5887	0	0	Ki67+	 13606 19502
5888	0	0	Ki67+	 13609 19186
5889	0	0	Ki67+	 13612 19257
5890	0	0	Ki67+	 13612 19434
5891	0	0	Ki67+	 13618 19527
5892	0	0	Ki67+	 13619 19294
5893	0	0	Ki67+	 13622 19379
5894	0	0	Ki67+	 13622 19514
5895	0	0	Ki67+	 13625 19554
5896	0	0	Ki67+	 13626 19404
5897	0	0	Ki67+	 13632 19458
5898	0	0	Ki67+	 13634 19242
5899	0	0	Ki67+	 13635 19522
5900	0	0	Ki67+	 13640 19086
5901	0	0	Ki67+	 13640 19286
5902	0	0	Ki67+	 13646 19002
5903	0	0	Ki67+	 13646 19040
5904	0	0	Ki67+	 13648 19267
5905	0	0	Ki67+	 13651 19306
5906	0	0	Ki67+	 13651 19767
5907	0	0	Ki67+	 13653 19026
5908	0	0	Ki67+	 13654 19489
5909	0	0	Ki67+	 13655 19534
5910	0	0	Ki67+	 13656 19062
5911	0	0	Ki67+	 13657 19087
5912	0	0	Ki67+	 13659 19155
5913	0	0	Ki67+	 13660 19781
5914	0	0	Ki67+	 13662 19445
5915	0	0	Ki67+	 13663 19391
5916	0	0	Ki67+	 13663 19747
5917	0	0	Ki67+	 13664 19113
5918	0	0	Ki67+	 13665 19546
5919	0	0	Ki67+	 13666 19124
5920	0	0	Ki67+	 13667 19163
5921	0	0	Ki67+	 13668 19293
5922	0	0	Ki67+	 13668 19334
5923	0	0	Ki67+	 13681 19304
5924	0	0	Ki67+	 13681 19321
5925	0	0	Ki67+	 13684 19520
5926	0	0	Ki67+	 13685 19486
5927	0	0	Ki67+	 13691 19614
5928	0	0	Ki67+	 13693 19474
5929	0	0	Ki67+	 13695 19445
5930	0	0	Ki67+	 13696 19006
5931	0	0	Ki67+	 13696 19700
5932	0	0	Ki67+	 13697 19743
5933	0	0	Ki67+	 13701 19488
5934	0	0	Ki67+	 13707 19099
5935	0	0	Ki67+	 13707 19570
5936	0	0	Ki67+	 13709 19006
5937	0	0	Ki67+	 13710 19656
5938	0	0	Ki67+	 13713 19617
5939	0	0	Ki67+	 13718 19522
5940	0	0	Ki67+	 13718 19753
5941	0	0	Ki67+	 13719 19492
5942	0	0	Ki67+	 13719 19720
5943	0	0	Ki67+	 13720 19652
5944	0	0	Ki67+	 13721 19057
5945	0	0	Ki67+	 13722 19680
5946	0	0	Ki67+	 13723 19077
5947	0	0	Ki67+	 13728 19193
5948	0	0	Ki67+	 13730 19163
5949	0	0	Ki67+	 13730 19479
5950	0	0	Ki67+	 13731 19717
5951	0	0	Ki67+	 13732 19605
5952	0	0	Ki67+	 13734 19089
5953	0	0	Ki67+	 13734 19784
5954	0	0	Ki67+	 13739 19642
5955	0	0	Ki67+	 13739 19739
5956	0	0	Ki67+	 13740 19010
5957	0	0	Ki67+	 13740 19700
5958	0	0	Ki67+	 13741 19126
5959	0	0	Ki67+	 13741 19511
5960	0	0	Ki67+	 13741 19558
5961	0	0	Ki67+	 13743 19174
5962	0	0	Ki67+	 13743 19534
5963	0	0	Ki67+	 13750 19080
5964	0	0	Ki67+	 13751 19027
5965	0	0	Ki67+	 13752 19759
5966	0	0	Ki67+	 13753 19159
5967	0	0	Ki67+	 13754 19603
5968	0	0	Ki67+	 13757 19574
5969	0	0	Ki67+	 13759 19518
5970	0	0	Ki67+	 13759 19773
5971	0	0	Ki67+	 13761 19706
5972	0	0	Ki67+	 13764 19254
5973	0	0	Ki67+	 13764 19613
5974	0	0	Ki67+	 13765 19541
5975	0	0	Ki67+	 13765 19747
5976	0	0	Ki67+	 13767 19126
5977	0	0	Ki67+	 13768 18994
5978	0	0	Ki67+	 13768 19029
5979	0	0	Ki67+	 13769 19065
5980	0	0	Ki67+	 13772 19185
5981	0	0	Ki67+	 13776 19237
5982	0	0	Ki67+	 13777 19023
5983	0	0	Ki67+	 13777 19046
5984	0	0	Ki67+	 13778 19652
5985	0	0	Ki67+	 13779 19163
5986	0	0	Ki67+	 13779 19287
5987	0	0	Ki67+	 13782 19593
5988	0	0	Ki67+	 13784 19688
5989	0	0	Ki67+	 13785 19671
5990	0	0	Ki67+	 13786 19318
5991	0	0	Ki67+	 13787 19715
5992	0	0	Ki67+	 13788 19340
5993	0	0	Ki67+	 13788 19748
5994	0	0	Ki67+	 13792 19356
5995	0	0	Ki67+	 13794 19617
5996	0	0	Ki67+	 13796 19024
5997	0	0	Ki67+	 13797 19294
5998	0	0	Ki67+	 13799 19130
5999	0	0	Ki67+	 13800 19197
6000	0	0	Ki67+	 13804 19664
6001	0	0	Ki67+	 13805 19578
6002	0	0	Ki67+	 13806 19181
6003	0	0	Ki67+	 13807 19389
6004	0	0	Ki67+	 13811 19568
6005	0	0	Ki67+	 13813 19545
6006	0	0	Ki67+	 13813 19743
6007	0	0	Ki67+	 13816 19325
6008	0	0	Ki67+	 13817 19414
6009	0	0	Ki67+	 13817 19700
6010	0	0	Ki67+	 13820 19346
6011	0	0	Ki67+	 13822 19093
6012	0	0	Ki67+	 13825 19647
6013	0	0	Ki67+	 13826 19008
6014	0	0	Ki67+	 13828 19164
6015	0	0	Ki67+	 13829 19142
6016	0	0	Ki67+	 13831 19275
6017	0	0	Ki67+	 13833 19107
6018	0	0	Ki67+	 13834 19396
6019	0	0	Ki67+	 13835 19038
6020	0	0	Ki67+	 13835 19427
6021	0	0	Ki67+	 13835 19463
6022	0	0	Ki67+	 13835 19575
6023	0	0	Ki67+	 13838 19783
6024	0	0	Ki67+	 13839 19731
6025	0	0	Ki67+	 13840 19245
6026	0	0	Ki67+	 13840 19705
6027	0	0	Ki67+	 13841 19544
6028	0	0	Ki67+	 13843 19155
6029	0	0	Ki67+	 13843 19358
6030	0	0	Ki67+	 13847 19042
6031	0	0	Ki67+	 13848 19319
6032	0	0	Ki67+	 13850 19286
6033	0	0	Ki67+	 13851 19604
6034	0	0	Ki67+	 13858 19110
6035	0	0	Ki67+	 13860 19337
6036	0	0	Ki67+	 13861 19448
6037	0	0	Ki67+	 13861 19769
6038	0	0	Ki67+	 13862 19687
6039	0	0	Ki67+	 13864 19369
6040	0	0	Ki67+	 13866 19089
6041	0	0	Ki67+	 13869 19646
6042	0	0	Ki67+	 13870 19586
6043	0	0	Ki67+	 13871 19413
6044	0	0	Ki67+	 13876 19135
6045	0	0	Ki67+	 13878 19391
6046	0	0	Ki67+	 13879 19293
6047	0	0	Ki67+	 13880 19104
6048	0	0	Ki67+	 13881 19323
6049	0	0	Ki67+	 13881 19649
6050	0	0	Ki67+	 13882 19603
6051	0	0	Ki67+	 13882 19617
6052	0	0	Ki67+	 13886 19259
6053	0	0	Ki67+	 13892 19732
6054	0	0	Ki67+	 13894 19219
6055	0	0	Ki67+	 13894 19764
6056	0	0	Ki67+	 13895 19384
6057	0	0	Ki67+	 13902 19355
6058	0	0	Ki67+	 13904 19126
6059	0	0	Ki67+	 13907 19408
6060	0	0	Ki67+	 13907 19672
6061	0	0	Ki67+	 13908 19713
6062	0	0	Ki67+	 13910 19237
6063	0	0	Ki67+	 13911 19250
6064	0	0	Ki67+	 13913 19099
6065	0	0	Ki67+	 13913 19468
6066	0	0	Ki67+	 13915 19374
6067	0	0	Ki67+	 13916 19317
6068	0	0	Ki67+	 13916 19353
6069	0	0	Ki67+	 13917 19623
6070	0	0	Ki67+	 13917 19742
6071	0	0	Ki67+	 13920 19441
6072	0	0	Ki67+	 13921 19277
6073	0	0	Ki67+	 13921 19508
6074	0	0	Ki67+	 13925 19762
6075	0	0	Ki67+	 13930 19076
6076	0	0	Ki67+	 13930 19628
6077	0	0	Ki67+	 13934 19469
6078	0	0	Ki67+	 13937 19495
6079	0	0	Ki67+	 13938 19712
6080	0	0	Ki67+	 13939 19395
6081	0	0	Ki67+	 13942 19647
6082	0	0	Ki67+	 13947 19165
6083	0	0	Ki67+	 13949 19319
6084	0	0	Ki67+	 13950 19437
6085	0	0	Ki67+	 13952 19330
6086	0	0	Ki67+	 13956 19716
6087	0	0	Ki67+	 13957 19691
6088	0	0	Ki67+	 13958 19473
6089	0	0	Ki67+	 13959 19282
6090	0	0	Ki67+	 13960 19535
6091	0	0	Ki67+	 13960 19638
6092	0	0	Ki67+	 13960 19659
6093	0	0	Ki67+	 13962 19219
6094	0	0	Ki67+	 13967 19464
6095	0	0	Ki67+	 13967 19603
6096	0	0	Ki67+	 13968 19409
6097	0	0	Ki67+	 13969 19766
6098	0	0	Ki67+	 13970 19287
6099	0	0	Ki67+	 13971 19260
6100	0	0	Ki67+	 13973 19508
6101	0	0	Ki67+	 13975 19343
6102	0	0	Ki67+	 13977 19393
6103	0	0	Ki67+	 13982 19676
6104	0	0	Ki67+	 13984 19743
6105	0	0	Ki67+	 13990 19248
6106	0	0	Ki67+	 13996 19273
6107	0	0	Ki67+	 13996 19624
6108	0	0	Ki67+	 13999 19453
6109	0	0	Ki67+	 13999 19773
6110	0	0	Ki67+	 14001 19711
6111	0	0	Ki67+	 14002 19369
6112	0	0	Ki67+	 14006 19485
6113	0	0	Ki67+	 14010 19688
6114	0	0	Ki67+	 14010 19758
6115	0	0	Ki67+	 14012 19398
6116	0	0	Ki67+	 14012 19707
6117	0	0	Ki67+	 14013 19526
6118	0	0	Ki67+	 14015 19253
6119	0	0	Ki67+	 14018 19350
6120	0	0	Ki67+	 14020 19210
6121	0	0	Ki67+	 14025 19420
6122	0	0	Ki67+	 14027 19739
6123	0	0	Ki67+	 14028 19489
6124	0	0	Ki67+	 14028 19538
6125	0	0	Ki67+	 14035 19360
6126	0	0	Ki67+	 14038 19466
6127	0	0	Ki67+	 14039 19507
6128	0	0	Ki67+	 14040 19130
6129	0	0	Ki67+	 14041 19565
6130	0	0	Ki67+	 14042 19244
6131	0	0	Ki67+	 14043 19736
6132	0	0	Ki67+	 14044 19399
6133	0	0	Ki67+	 14045 19445
6134	0	0	Ki67+	 14048 19789
6135	0	0	Ki67+	 14051 19759
6136	0	0	Ki67+	 14053 19588
6137	0	0	Ki67+	 14058 19237
6138	0	0	Ki67+	 14061 19518
6139	0	0	Ki67+	 14069 19487
6140	0	0	Ki67+	 14069 19556
6141	0	0	Ki67+	 14071 19361
6142	0	0	Ki67+	 14071 19636
6143	0	0	Ki67+	 14077 19294
6144	0	0	Ki67+	 14079 19611
6145	0	0	Ki67+	 14080 19451
6146	0	0	Ki67+	 14083 19776
6147	0	0	Ki67+	 14088 19334
6148	0	0	Ki67+	 14091 19766
6149	0	0	Ki67+	 14092 19392
6150	0	0	Ki67+	 14094 19789
6151	0	0	Ki67+	 14095 19377
6152	0	0	Ki67+	 14096 19355
6153	0	0	Ki67+	 14097 19136
6154	0	0	Ki67+	 14100 19573
6155	0	0	Ki67+	 14101 19667
6156	0	0	Ki67+	 14113 19310
6157	0	0	Ki67+	 14115 19324
6158	0	0	Ki67+	 14116 19569
6159	0	0	Ki67+	 14116 19619
6160	0	0	Ki67+	 14120 19513
6161	0	0	Ki67+	 14128 19674
6162	0	0	Ki67+	 14130 19470
6163	0	0	Ki67+	 14131 19646
6164	0	0	Ki67+	 14132 19344
6165	0	0	Ki67+	 14135 19588
6166	0	0	Ki67+	 14138 19401
6167	0	0	Ki67+	 14138 19457
6168	0	0	Ki67+	 14140 19366
6169	0	0	Ki67+	 14142 19431
6170	0	0	Ki67+	 14144 19544
6171	0	0	Ki67+	 14148 19295
6172	0	0	Ki67+	 14154 19508
6173	0	0	Ki67+	 14158 19638
6174	0	0	Ki67+	 14159 19348
6175	0	0	Ki67+	 14161 19546
6176	0	0	Ki67+	 14167 19328
6177	0	0	Ki67+	 14170 19677
6178	0	0	Ki67+	 14173 19386
6179	0	0	Ki67+	 14182 19786
6180	0	0	Ki67+	 14186 19559
6181	0	0	Ki67+	 14189 19604
6182	0	0	Ki67+	 13393 20432
6183	0	0	Ki67+	 13395 20021
6184	0	0	Ki67+	 13397 20342
6185	0	0	Ki67+	 13400 20043
6186	0	0	Ki67+	 13400 20418
6187	0	0	Ki67+	 13401 20304
6188	0	0	Ki67+	 13402 20394
6189	0	0	Ki67+	 13405 19862
6190	0	0	Ki67+	 13410 20320
6191	0	0	Ki67+	 13412 19892
6192	0	0	Ki67+	 13414 20444
6193	0	0	Ki67+	 13416 20564
6194	0	0	Ki67+	 13420 20524
6195	0	0	Ki67+	 13421 20359
6196	0	0	Ki67+	 13425 20591
6197	0	0	Ki67+	 13436 19941
6198	0	0	Ki67+	 13437 20422
6199	0	0	Ki67+	 13439 20579
6200	0	0	Ki67+	 13446 20350
6201	0	0	Ki67+	 13447 19907
6202	0	0	Ki67+	 13449 20396
6203	0	0	Ki67+	 13455 20590
6204	0	0	Ki67+	 13456 19876
6205	0	0	Ki67+	 13456 20457
6206	0	0	Ki67+	 13466 20526
6207	0	0	Ki67+	 13469 20551
6208	0	0	Ki67+	 13470 20175
6209	0	0	Ki67+	 13472 20375
6210	0	0	Ki67+	 13473 19852
6211	0	0	Ki67+	 13477 20426
6212	0	0	Ki67+	 13478 20457
6213	0	0	Ki67+	 13480 19909
6214	0	0	Ki67+	 13493 19937
6215	0	0	Ki67+	 13493 20454
6216	0	0	Ki67+	 13499 19881
6217	0	0	Ki67+	 13499 19912
6218	0	0	Ki67+	 13500 20410
6219	0	0	Ki67+	 13503 20578
6220	0	0	Ki67+	 13504 20436
6221	0	0	Ki67+	 13515 20589
6222	0	0	Ki67+	 13517 20189
6223	0	0	Ki67+	 13521 20372
6224	0	0	Ki67+	 13523 19819
6225	0	0	Ki67+	 13524 19853
6226	0	0	Ki67+	 13525 20440
6227	0	0	Ki67+	 13531 20089
6228	0	0	Ki67+	 13532 19931
6229	0	0	Ki67+	 13534 19959
6230	0	0	Ki67+	 13537 20386
6231	0	0	Ki67+	 13538 19894
6232	0	0	Ki67+	 13543 20533
6233	0	0	Ki67+	 13546 19808
6234	0	0	Ki67+	 13549 19970
6235	0	0	Ki67+	 13550 20380
6236	0	0	Ki67+	 13557 20410
6237	0	0	Ki67+	 13558 19991
6238	0	0	Ki67+	 13560 20429
6239	0	0	Ki67+	 13561 19793
6240	0	0	Ki67+	 13561 20348
6241	0	0	Ki67+	 13569 19965
6242	0	0	Ki67+	 13570 20291
6243	0	0	Ki67+	 13574 20006
6244	0	0	Ki67+	 13577 20505
6245	0	0	Ki67+	 13577 20557
6246	0	0	Ki67+	 13579 19904
6247	0	0	Ki67+	 13579 20313
6248	0	0	Ki67+	 13588 20544
6249	0	0	Ki67+	 13590 20183
6250	0	0	Ki67+	 13595 20238
6251	0	0	Ki67+	 13597 19967
6252	0	0	Ki67+	 13597 20301
6253	0	0	Ki67+	 13598 20505
6254	0	0	Ki67+	 13600 20201
6255	0	0	Ki67+	 13600 20584
6256	0	0	Ki67+	 13601 20170
6257	0	0	Ki67+	 13602 19808
6258	0	0	Ki67+	 13602 20340
6259	0	0	Ki67+	 13606 20558
6260	0	0	Ki67+	 13608 20024
6261	0	0	Ki67+	 13609 20331
6262	0	0	Ki67+	 13610 19852
6263	0	0	Ki67+	 13610 20136
6264	0	0	Ki67+	 13610 20503
6265	0	0	Ki67+	 13612 19819
6266	0	0	Ki67+	 13612 20044
6267	0	0	Ki67+	 13615 20451
6268	0	0	Ki67+	 13619 20099
6269	0	0	Ki67+	 13624 20133
6270	0	0	Ki67+	 13624 20248
6271	0	0	Ki67+	 13625 20021
6272	0	0	Ki67+	 13628 19876
6273	0	0	Ki67+	 13633 19904
6274	0	0	Ki67+	 13638 20407
6275	0	0	Ki67+	 13639 20576
6276	0	0	Ki67+	 13640 20052
6277	0	0	Ki67+	 13640 20428
6278	0	0	Ki67+	 13640 20487
6279	0	0	Ki67+	 13641 20528
6280	0	0	Ki67+	 13642 20270
6281	0	0	Ki67+	 13643 20195
6282	0	0	Ki67+	 13646 20228
6283	0	0	Ki67+	 13647 20185
6284	0	0	Ki67+	 13648 19900
6285	0	0	Ki67+	 13648 20567
6286	0	0	Ki67+	 13653 19852
6287	0	0	Ki67+	 13655 20091
6288	0	0	Ki67+	 13656 20408
6289	0	0	Ki67+	 13657 19932
6290	0	0	Ki67+	 13657 20143
6291	0	0	Ki67+	 13658 20435
6292	0	0	Ki67+	 13660 20381
6293	0	0	Ki67+	 13665 20395
6294	0	0	Ki67+	 13666 19838
6295	0	0	Ki67+	 13667 19920
6296	0	0	Ki67+	 13669 19908
6297	0	0	Ki67+	 13671 19954
6298	0	0	Ki67+	 13671 20102
6299	0	0	Ki67+	 13671 20510
6300	0	0	Ki67+	 13675 20424
6301	0	0	Ki67+	 13678 19869
6302	0	0	Ki67+	 13680 20474
6303	0	0	Ki67+	 13683 20309
6304	0	0	Ki67+	 13683 20389
6305	0	0	Ki67+	 13683 20567
6306	0	0	Ki67+	 13685 20459
6307	0	0	Ki67+	 13686 20052
6308	0	0	Ki67+	 13688 19846
6309	0	0	Ki67+	 13688 19989
6310	0	0	Ki67+	 13689 20495
6311	0	0	Ki67+	 13691 19932
6312	0	0	Ki67+	 13691 20106
6313	0	0	Ki67+	 13694 19904
6314	0	0	Ki67+	 13698 20072
6315	0	0	Ki67+	 13699 20366
6316	0	0	Ki67+	 13708 19974
6317	0	0	Ki67+	 13708 20304
6318	0	0	Ki67+	 13708 20478
6319	0	0	Ki67+	 13710 20464
6320	0	0	Ki67+	 13711 20121
6321	0	0	Ki67+	 13712 20279
6322	0	0	Ki67+	 13714 20339
6323	0	0	Ki67+	 13715 20389
6324	0	0	Ki67+	 13717 19993
6325	0	0	Ki67+	 13721 20541
6326	0	0	Ki67+	 13724 20555
6327	0	0	Ki67+	 13725 19846
6328	0	0	Ki67+	 13725 20352
6329	0	0	Ki67+	 13728 20437
6330	0	0	Ki67+	 13732 20330
6331	0	0	Ki67+	 13733 20040
6332	0	0	Ki67+	 13733 20303
6333	0	0	Ki67+	 13734 19837
6334	0	0	Ki67+	 13738 19940
6335	0	0	Ki67+	 13739 20266
6336	0	0	Ki67+	 13741 20586
6337	0	0	Ki67+	 13743 20243
6338	0	0	Ki67+	 13743 20455
6339	0	0	Ki67+	 13745 20370
6340	0	0	Ki67+	 13747 20136
6341	0	0	Ki67+	 13748 20562
6342	0	0	Ki67+	 13751 19797
6343	0	0	Ki67+	 13755 19818
6344	0	0	Ki67+	 13755 20362
6345	0	0	Ki67+	 13755 20522
6346	0	0	Ki67+	 13761 19860
6347	0	0	Ki67+	 13762 20039
6348	0	0	Ki67+	 13763 20101
6349	0	0	Ki67+	 13763 20436
6350	0	0	Ki67+	 13765 19958
6351	0	0	Ki67+	 13765 20074
6352	0	0	Ki67+	 13765 20197
6353	0	0	Ki67+	 13765 20295
6354	0	0	Ki67+	 13767 19882
6355	0	0	Ki67+	 13769 20262
6356	0	0	Ki67+	 13770 20328
6357	0	0	Ki67+	 13772 19975
6358	0	0	Ki67+	 13772 20354
6359	0	0	Ki67+	 13778 20409
6360	0	0	Ki67+	 13779 20560
6361	0	0	Ki67+	 13780 20169
6362	0	0	Ki67+	 13783 20151
6363	0	0	Ki67+	 13785 19880
6364	0	0	Ki67+	 13786 20042
6365	0	0	Ki67+	 13786 20084
6366	0	0	Ki67+	 13787 20504
6367	0	0	Ki67+	 13788 20535
6368	0	0	Ki67+	 13789 20302
6369	0	0	Ki67+	 13792 20241
6370	0	0	Ki67+	 13793 20010
6371	0	0	Ki67+	 13793 20166
6372	0	0	Ki67+	 13798 20332
6373	0	0	Ki67+	 13799 19902
6374	0	0	Ki67+	 13800 20141
6375	0	0	Ki67+	 13802 20213
6376	0	0	Ki67+	 13803 20273
6377	0	0	Ki67+	 13805 20400
6378	0	0	Ki67+	 13807 20031
6379	0	0	Ki67+	 13807 20091
6380	0	0	Ki67+	 13808 19797
6381	0	0	Ki67+	 13811 20494
6382	0	0	Ki67+	 13812 19825
6383	0	0	Ki67+	 13813 20538
6384	0	0	Ki67+	 13815 20293
6385	0	0	Ki67+	 13820 19908
6386	0	0	Ki67+	 13821 20246
6387	0	0	Ki67+	 13822 20085
6388	0	0	Ki67+	 13824 20118
6389	0	0	Ki67+	 13824 20308
6390	0	0	Ki67+	 13825 20221
6391	0	0	Ki67+	 13826 20139
6392	0	0	Ki67+	 13828 19941
6393	0	0	Ki67+	 13829 20396
6394	0	0	Ki67+	 13831 20323
6395	0	0	Ki67+	 13833 20192
6396	0	0	Ki67+	 13833 20477
6397	0	0	Ki67+	 13837 20063
6398	0	0	Ki67+	 13839 20383
6399	0	0	Ki67+	 13841 20273
6400	0	0	Ki67+	 13841 20511
6401	0	0	Ki67+	 13846 19865
6402	0	0	Ki67+	 13846 20229
6403	0	0	Ki67+	 13848 20161
6404	0	0	Ki67+	 13851 20208
6405	0	0	Ki67+	 13851 20422
6406	0	0	Ki67+	 13852 19889
6407	0	0	Ki67+	 13856 20127
6408	0	0	Ki67+	 13856 20466
6409	0	0	Ki67+	 13858 20291
6410	0	0	Ki67+	 13858 20317
6411	0	0	Ki67+	 13859 20242
6412	0	0	Ki67+	 13862 20394
6413	0	0	Ki67+	 13866 20267
6414	0	0	Ki67+	 13867 19839
6415	0	0	Ki67+	 13867 19931
6416	0	0	Ki67+	 13867 20057
6417	0	0	Ki67+	 13870 20198
6418	0	0	Ki67+	 13870 20382
6419	0	0	Ki67+	 13872 20137
6420	0	0	Ki67+	 13872 20169
6421	0	0	Ki67+	 13876 20585
6422	0	0	Ki67+	 13878 20093
6423	0	0	Ki67+	 13880 19794
6424	0	0	Ki67+	 13882 19951
6425	0	0	Ki67+	 13882 20279
6426	0	0	Ki67+	 13886 20317
6427	0	0	Ki67+	 13886 20378
6428	0	0	Ki67+	 13887 20484
6429	0	0	Ki67+	 13890 20223
6430	0	0	Ki67+	 13891 20247
6431	0	0	Ki67+	 13895 20201
6432	0	0	Ki67+	 13895 20436
6433	0	0	Ki67+	 13895 20515
6434	0	0	Ki67+	 13896 20040
6435	0	0	Ki67+	 13897 20017
6436	0	0	Ki67+	 13899 20586
6437	0	0	Ki67+	 13902 20538
6438	0	0	Ki67+	 13906 20179
6439	0	0	Ki67+	 13909 20078
6440	0	0	Ki67+	 13909 20267
6441	0	0	Ki67+	 13909 20287
6442	0	0	Ki67+	 13910 20476
6443	0	0	Ki67+	 13913 20147
6444	0	0	Ki67+	 13914 20055
6445	0	0	Ki67+	 13914 20207
6446	0	0	Ki67+	 13916 20529
6447	0	0	Ki67+	 13923 20238
6448	0	0	Ki67+	 13927 20122
6449	0	0	Ki67+	 13929 20411
6450	0	0	Ki67+	 13930 20378
6451	0	0	Ki67+	 13933 20173
6452	0	0	Ki67+	 13935 20448
6453	0	0	Ki67+	 13936 20256
6454	0	0	Ki67+	 13937 20048
6455	0	0	Ki67+	 13941 19855
6456	0	0	Ki67+	 13942 20485
6457	0	0	Ki67+	 13944 20237
6458	0	0	Ki67+	 13945 19990
6459	0	0	Ki67+	 13945 20501
6460	0	0	Ki67+	 13948 19954
6461	0	0	Ki67+	 13948 20011
6462	0	0	Ki67+	 13949 20517
6463	0	0	Ki67+	 13950 20304
6464	0	0	Ki67+	 13953 20115
6465	0	0	Ki67+	 13955 20078
6466	0	0	Ki67+	 13956 20194
6467	0	0	Ki67+	 13959 20056
6468	0	0	Ki67+	 13959 20407
6469	0	0	Ki67+	 13959 20426
6470	0	0	Ki67+	 13960 20365
6471	0	0	Ki67+	 13962 19858
6472	0	0	Ki67+	 13963 19973
6473	0	0	Ki67+	 13966 19918
6474	0	0	Ki67+	 13967 19801
6475	0	0	Ki67+	 13975 20061
6476	0	0	Ki67+	 13979 20079
6477	0	0	Ki67+	 13985 20139
6478	0	0	Ki67+	 13986 20409
6479	0	0	Ki67+	 13987 20383
6480	0	0	Ki67+	 13989 20211
6481	0	0	Ki67+	 13990 19878
6482	0	0	Ki67+	 13993 20167
6483	0	0	Ki67+	 13993 20221
6484	0	0	Ki67+	 13997 19840
6485	0	0	Ki67+	 13998 19828
6486	0	0	Ki67+	 14001 19908
6487	0	0	Ki67+	 14003 20075
6488	0	0	Ki67+	 14004 20125
6489	0	0	Ki67+	 14005 20264
6490	0	0	Ki67+	 14006 20033
6491	0	0	Ki67+	 14007 20060
6492	0	0	Ki67+	 14011 20217
6493	0	0	Ki67+	 14012 19822
6494	0	0	Ki67+	 14012 20135
6495	0	0	Ki67+	 14013 19850
6496	0	0	Ki67+	 14018 20244
6497	0	0	Ki67+	 14020 20413
6498	0	0	Ki67+	 14022 20048
6499	0	0	Ki67+	 14026 20175
6500	0	0	Ki67+	 14027 19919
6501	0	0	Ki67+	 14027 20206
6502	0	0	Ki67+	 14028 19969
6503	0	0	Ki67+	 14031 20104
6504	0	0	Ki67+	 14033 19870
6505	0	0	Ki67+	 14033 20581
6506	0	0	Ki67+	 14035 20072
6507	0	0	Ki67+	 14039 20141
6508	0	0	Ki67+	 14041 20224
6509	0	0	Ki67+	 14043 19920
6510	0	0	Ki67+	 14044 19954
6511	0	0	Ki67+	 14044 20053
6512	0	0	Ki67+	 14049 19943
6513	0	0	Ki67+	 14050 20117
6514	0	0	Ki67+	 14052 19813
6515	0	0	Ki67+	 14052 20401
6516	0	0	Ki67+	 14056 20192
6517	0	0	Ki67+	 14057 19973
6518	0	0	Ki67+	 14059 19960
6519	0	0	Ki67+	 14059 20261
6520	0	0	Ki67+	 14061 19941
6521	0	0	Ki67+	 14063 20094
6522	0	0	Ki67+	 14063 20375
6523	0	0	Ki67+	 14063 20514
6524	0	0	Ki67+	 14065 20281
6525	0	0	Ki67+	 14067 20123
6526	0	0	Ki67+	 14067 20218
6527	0	0	Ki67+	 14069 20168
6528	0	0	Ki67+	 14073 20195
6529	0	0	Ki67+	 14074 20404
6530	0	0	Ki67+	 14074 20516
6531	0	0	Ki67+	 14080 20460
6532	0	0	Ki67+	 14081 19820
6533	0	0	Ki67+	 14081 20483
6534	0	0	Ki67+	 14082 19799
6535	0	0	Ki67+	 14089 20391
6536	0	0	Ki67+	 14089 20449
6537	0	0	Ki67+	 14090 19942
6538	0	0	Ki67+	 14091 19912
6539	0	0	Ki67+	 14096 19827
6540	0	0	Ki67+	 14097 19980
6541	0	0	Ki67+	 14100 20357
6542	0	0	Ki67+	 14102 20420
6543	0	0	Ki67+	 14107 20248
6544	0	0	Ki67+	 14107 20449
6545	0	0	Ki67+	 14109 19965
6546	0	0	Ki67+	 14112 20205
6547	0	0	Ki67+	 14116 20478
6548	0	0	Ki67+	 14119 20407
6549	0	0	Ki67+	 14121 20387
6550	0	0	Ki67+	 14122 20157
6551	0	0	Ki67+	 14123 20179
6552	0	0	Ki67+	 14127 19884
6553	0	0	Ki67+	 14127 19984
6554	0	0	Ki67+	 14127 20205
6555	0	0	Ki67+	 14128 20376
6556	0	0	Ki67+	 14131 20556
6557	0	0	Ki67+	 14133 19898
6558	0	0	Ki67+	 14133 20349
6559	0	0	Ki67+	 14135 19949
6560	0	0	Ki67+	 14137 20483
6561	0	0	Ki67+	 14138 19812
6562	0	0	Ki67+	 14138 20531
6563	0	0	Ki67+	 14140 20330
6564	0	0	Ki67+	 14144 20428
6565	0	0	Ki67+	 14145 20241
6566	0	0	Ki67+	 14153 20446
6567	0	0	Ki67+	 14154 19815
6568	0	0	Ki67+	 14155 19944
6569	0	0	Ki67+	 14155 20345
6570	0	0	Ki67+	 14157 20188
6571	0	0	Ki67+	 14158 20387
6572	0	0	Ki67+	 14159 19798
6573	0	0	Ki67+	 14159 20545
6574	0	0	Ki67+	 14161 20252
6575	0	0	Ki67+	 14164 20162
6576	0	0	Ki67+	 14170 20481
6577	0	0	Ki67+	 14172 19867
6578	0	0	Ki67+	 14172 20175
6579	0	0	Ki67+	 14173 19824
6580	0	0	Ki67+	 14174 20218
6581	0	0	Ki67+	 14175 19885
6582	0	0	Ki67+	 14175 20234
6583	0	0	Ki67+	 14176 19805
6584	0	0	Ki67+	 14178 20086
6585	0	0	Ki67+	 14182 20100
6586	0	0	Ki67+	 14182 20335
6587	0	0	Ki67+	 14182 20505
6588	0	0	Ki67+	 14185 19857
6589	0	0	Ki67+	 14189 20385
6590	0	0	Ki67+	 13393 21194
6591	0	0	Ki67+	 13395 20930
6592	0	0	Ki67+	 13397 20594
6593	0	0	Ki67+	 13398 20751
6594	0	0	Ki67+	 13402 20827
6595	0	0	Ki67+	 13403 20916
6596	0	0	Ki67+	 13403 20997
6597	0	0	Ki67+	 13417 20617
6598	0	0	Ki67+	 13418 21077
6599	0	0	Ki67+	 13419 20992
6600	0	0	Ki67+	 13419 21179
6601	0	0	Ki67+	 13420 21144
6602	0	0	Ki67+	 13424 20756
6603	0	0	Ki67+	 13425 20684
6604	0	0	Ki67+	 13427 20915
6605	0	0	Ki67+	 13432 21081
6606	0	0	Ki67+	 13434 20949
6607	0	0	Ki67+	 13438 20735
6608	0	0	Ki67+	 13443 20934
6609	0	0	Ki67+	 13445 21075
6610	0	0	Ki67+	 13446 21002
6611	0	0	Ki67+	 13452 21046
6612	0	0	Ki67+	 13456 20996
6613	0	0	Ki67+	 13457 20687
6614	0	0	Ki67+	 13459 20924
6615	0	0	Ki67+	 13463 21094
6616	0	0	Ki67+	 13469 20829
6617	0	0	Ki67+	 13470 20956
6618	0	0	Ki67+	 13474 20778
6619	0	0	Ki67+	 13478 21023
6620	0	0	Ki67+	 13480 20749
6621	0	0	Ki67+	 13480 20817
6622	0	0	Ki67+	 13480 21179
6623	0	0	Ki67+	 13481 21085
6624	0	0	Ki67+	 13492 21019
6625	0	0	Ki67+	 13493 20832
6626	0	0	Ki67+	 13499 21096
6627	0	0	Ki67+	 13500 21067
6628	0	0	Ki67+	 13501 20606
6629	0	0	Ki67+	 13506 21083
6630	0	0	Ki67+	 13508 20772
6631	0	0	Ki67+	 13508 21141
6632	0	0	Ki67+	 13511 20939
6633	0	0	Ki67+	 13513 20961
6634	0	0	Ki67+	 13513 21168
6635	0	0	Ki67+	 13516 21045
6636	0	0	Ki67+	 13527 21093
6637	0	0	Ki67+	 13528 20984
6638	0	0	Ki67+	 13530 21144
6639	0	0	Ki67+	 13533 21034
6640	0	0	Ki67+	 13539 20947
6641	0	0	Ki67+	 13546 20729
6642	0	0	Ki67+	 13557 20877
6643	0	0	Ki67+	 13557 21140
6644	0	0	Ki67+	 13561 20968
6645	0	0	Ki67+	 13562 20719
6646	0	0	Ki67+	 13564 21065
6647	0	0	Ki67+	 13570 20947
6648	0	0	Ki67+	 13572 20760
6649	0	0	Ki67+	 13577 21022
6650	0	0	Ki67+	 13583 20985
6651	0	0	Ki67+	 13585 20902
6652	0	0	Ki67+	 13587 20965
6653	0	0	Ki67+	 13597 21038
6654	0	0	Ki67+	 13599 21007
6655	0	0	Ki67+	 13599 21025
6656	0	0	Ki67+	 13603 20884
6657	0	0	Ki67+	 13607 20652
6658	0	0	Ki67+	 13608 20627
6659	0	0	Ki67+	 13611 21026
6660	0	0	Ki67+	 13614 20851
6661	0	0	Ki67+	 13615 20979
6662	0	0	Ki67+	 13620 20603
6663	0	0	Ki67+	 13633 20900
6664	0	0	Ki67+	 13643 20886
6665	0	0	Ki67+	 13670 20621
6666	0	0	Ki67+	 13681 20641
6667	0	0	Ki67+	 13686 20793
6668	0	0	Ki67+	 13698 20867
6669	0	0	Ki67+	 13722 20822
6670	0	0	Ki67+	 13737 20670
6671	0	0	Ki67+	 13755 20601
6672	0	0	Ki67+	 13764 20639
6673	0	0	Ki67+	 13768 20988
6674	0	0	Ki67+	 13771 20900
6675	0	0	Ki67+	 13785 20788
6676	0	0	Ki67+	 13786 20887
6677	0	0	Ki67+	 13787 20635
6678	0	0	Ki67+	 13792 20901
6679	0	0	Ki67+	 13801 20687
6680	0	0	Ki67+	 13801 20943
6681	0	0	Ki67+	 13804 21011
6682	0	0	Ki67+	 13809 20975
6683	0	0	Ki67+	 13815 20600
6684	0	0	Ki67+	 13823 20732
6685	0	0	Ki67+	 13825 20809
6686	0	0	Ki67+	 13830 20831
6687	0	0	Ki67+	 13831 20654
6688	0	0	Ki67+	 13836 20998
6689	0	0	Ki67+	 13838 20689
6690	0	0	Ki67+	 13842 21008
6691	0	0	Ki67+	 13847 20861
6692	0	0	Ki67+	 13853 20594
6693	0	0	Ki67+	 13861 20740
6694	0	0	Ki67+	 13863 20614
6695	0	0	Ki67+	 13866 20851
6696	0	0	Ki67+	 13866 20933
6697	0	0	Ki67+	 13870 20766
6698	0	0	Ki67+	 13870 20963
6699	0	0	Ki67+	 13879 20877
6700	0	0	Ki67+	 13879 20980
6701	0	0	Ki67+	 13897 21366
6702	0	0	Ki67+	 13899 20621
6703	0	0	Ki67+	 13907 20805
6704	0	0	Ki67+	 13907 20893
6705	0	0	Ki67+	 13911 20843
6706	0	0	Ki67+	 13921 20895
6707	0	0	Ki67+	 13925 20842
6708	0	0	Ki67+	 13930 20826
6709	0	0	Ki67+	 13932 20611
6710	0	0	Ki67+	 13932 20952
6711	0	0	Ki67+	 13932 20968
6712	0	0	Ki67+	 13944 20906
6713	0	0	Ki67+	 13946 20725
6714	0	0	Ki67+	 13948 20931
6715	0	0	Ki67+	 13950 20869
6716	0	0	Ki67+	 13951 20814
6717	0	0	Ki67+	 13959 20981
6718	0	0	Ki67+	 13963 20874
6719	0	0	Ki67+	 13966 20922
6720	0	0	Ki67+	 13978 20961
6721	0	0	Ki67+	 14003 20674
6722	0	0	Ki67+	 14010 20870
6723	0	0	Ki67+	 14014 20785
6724	0	0	Ki67+	 14018 20986
6725	0	0	Ki67+	 14024 20942
6726	0	0	Ki67+	 14033 20882
6727	0	0	Ki67+	 14037 20832
6728	0	0	Ki67+	 14044 20962
6729	0	0	Ki67+	 14048 20837
6730	0	0	Ki67+	 14052 20898
6731	0	0	Ki67+	 14060 20829
6732	0	0	Ki67+	 14062 20944
6733	0	0	Ki67+	 14065 20978
6734	0	0	Ki67+	 14068 20801
6735	0	0	Ki67+	 14070 20700
6736	0	0	Ki67+	 14070 20865
6737	0	0	Ki67+	 14078 20973
6738	0	0	Ki67+	 14084 20814
6739	0	0	Ki67+	 14089 20695
6740	0	0	Ki67+	 14123 20888
6741	0	0	Ki67+	 14136 20787
6742	0	0	Ki67+	 14138 20742
6743	0	0	Ki67+	 14153 20895
6744	0	0	Ki67+	 14158 20973
6745	0	0	Ki67+	 14177 20925
6746	0	0	Ki67+	 14182 20906
6747	0	0	Ki67+	 14184 20797
6748	0	0	Ki67+	 14190 20958
6749	0	0	Ki67+	 13407 22107
6750	0	0	Ki67+	 13410 22156
6751	0	0	Ki67+	 13411 22039
6752	0	0	Ki67+	 13422 21976
6753	0	0	Ki67+	 13430 22190
6754	0	0	Ki67+	 13431 22032
6755	0	0	Ki67+	 13432 22129
6756	0	0	Ki67+	 13440 21966
6757	0	0	Ki67+	 13443 22128
6758	0	0	Ki67+	 13444 21530
6759	0	0	Ki67+	 13445 22165
6760	0	0	Ki67+	 13451 22093
6761	0	0	Ki67+	 13468 22036
6762	0	0	Ki67+	 13470 21997
6763	0	0	Ki67+	 13476 21935
6764	0	0	Ki67+	 13481 21968
6765	0	0	Ki67+	 13503 22126
6766	0	0	Ki67+	 13508 22094
6767	0	0	Ki67+	 13510 22009
6768	0	0	Ki67+	 13510 22174
6769	0	0	Ki67+	 13521 21957
6770	0	0	Ki67+	 13524 22155
6771	0	0	Ki67+	 13527 21979
6772	0	0	Ki67+	 13529 22033
6773	0	0	Ki67+	 13542 22169
6774	0	0	Ki67+	 13557 22127
6775	0	0	Ki67+	 13558 22019
6776	0	0	Ki67+	 13564 22059
6777	0	0	Ki67+	 13565 22174
6778	0	0	Ki67+	 13574 22144
6779	0	0	Ki67+	 13578 22032
6780	0	0	Ki67+	 13584 21944
6781	0	0	Ki67+	 13586 22045
6782	0	0	Ki67+	 13588 22184
6783	0	0	Ki67+	 13593 22085
6784	0	0	Ki67+	 13597 22100
6785	0	0	Ki67+	 13598 22005
6786	0	0	Ki67+	 13614 22014
6787	0	0	Ki67+	 13619 21560
6788	0	0	Ki67+	 13629 22130
6789	0	0	Ki67+	 13635 22042
6790	0	0	Ki67+	 13637 22007
6791	0	0	Ki67+	 13639 21966
6792	0	0	Ki67+	 13642 22091
6793	0	0	Ki67+	 13648 22106
6794	0	0	Ki67+	 13654 22154
6795	0	0	Ki67+	 13661 21928
6796	0	0	Ki67+	 13667 22158
6797	0	0	Ki67+	 13676 21952
6798	0	0	Ki67+	 13677 22102
6799	0	0	Ki67+	 13680 22010
6800	0	0	Ki67+	 13682 21901
6801	0	0	Ki67+	 13684 22039
6802	0	0	Ki67+	 13684 22089
6803	0	0	Ki67+	 13687 21983
6804	0	0	Ki67+	 13691 21936
6805	0	0	Ki67+	 13698 21879
6806	0	0	Ki67+	 13701 22048
6807	0	0	Ki67+	 13704 22127
6808	0	0	Ki67+	 13705 22101
6809	0	0	Ki67+	 13706 22006
6810	0	0	Ki67+	 13716 22111
6811	0	0	Ki67+	 13719 22050
6812	0	0	Ki67+	 13726 22115
6813	0	0	Ki67+	 13729 21640
6814	0	0	Ki67+	 13729 21920
6815	0	0	Ki67+	 13730 21984
6816	0	0	Ki67+	 13732 22021
6817	0	0	Ki67+	 13743 22089
6818	0	0	Ki67+	 13744 21882
6819	0	0	Ki67+	 13746 22065
6820	0	0	Ki67+	 13759 22008
6821	0	0	Ki67+	 13762 22097
6822	0	0	Ki67+	 13766 21935
6823	0	0	Ki67+	 13766 22040
6824	0	0	Ki67+	 13773 21973
6825	0	0	Ki67+	 13776 22152
6826	0	0	Ki67+	 13779 22065
6827	0	0	Ki67+	 13782 21463
6828	0	0	Ki67+	 13784 22165
6829	0	0	Ki67+	 13784 22175
6830	0	0	Ki67+	 13944 21417
6831	0	0	Ki67+	 13944 21621
6832	0	0	Ki67+	 13958 21905
6833	0	0	Ki67+	 13452 22204
6834	0	0	Ki67+	 13455 22217
6835	0	0	Ki67+	 13479 22231
6836	0	0	Ki67+	 13488 22256
6837	0	0	Ki67+	 13504 22273
6838	0	0	Ki67+	 13521 22283
6839	0	0	Ki67+	 13560 22200
6840	0	0	Ki67+	 13598 22478
6841	0	0	Ki67+	 13657 22213
6842	0	0	Ki67+	 13675 22225
6843	0	0	Ki67+	 13689 22211
6844	0	0	Ki67+	 13697 22243
6845	0	0	Ki67+	 13741 22202
6846	0	0	Ki67+	 13741 22260
6847	0	0	Ki67+	 13745 22340
6848	0	0	Ki67+	 13746 22370
6849	0	0	Ki67+	 13748 22401
6850	0	0	Ki67+	 13751 22319
6851	0	0	Ki67+	 13767 22271
6852	0	0	Ki67+	 13772 22248
6853	0	0	Ki67+	 13773 22345
6854	0	0	Ki67+	 13776 22311
6855	0	0	Ki67+	 13790 22253
6856	0	0	Ki67+	 13794 22269
6857	0	0	Ki67+	 13800 22301
6858	0	0	Ki67+	 13807 22319
6859	0	0	Ki67+	 13808 22255
6860	0	0	Ki67+	 13810 22398
6861	0	0	Ki67+	 13816 22272
6862	0	0	Ki67+	 13821 22218
6863	0	0	Ki67+	 13826 22234
6864	0	0	Ki67+	 13828 22289
6865	0	0	Ki67+	 13832 22368
6866	0	0	Ki67+	 13841 22412
6867	0	0	Ki67+	 13849 22319
6868	0	0	Ki67+	 13851 22357
6869	0	0	Ki67+	 13888 22266
6870	0	0	Ki67+	 13890 22330
6871	0	0	Ki67+	 13891 22399
6872	0	0	Ki67+	 14000 22348
6873	0	0	Ki67+	 14016 22340
6874	0	0	Ki67+	 14029 22360
6875	0	0	Ki67+	 14063 22388
6876	0	0	Ki67+	 14087 22350
6877	0	0	Ki67+	 14101 22386
6878	0	0	Ki67+	 14105 22438
6879	0	0	Ki67+	 14110 22325
6880	0	0	Ki67+	 14113 22410
6881	0	0	Ki67+	 14122 22425
6882	0	0	Ki67+	 14135 22573
6883	0	0	Ki67+	 14138 22369
6884	0	0	Ki67+	 14152 22416
6885	0	0	Ki67+	 14175 22327
6886	0	0	Ki67+	 14182 22355
6887	0	0	Ki67+	 14191 22389
6888	0	0	Ki67+	 14643 2300
6889	0	0	Ki67+	 14660 2545
6890	0	0	Ki67+	 14727 2499
6891	0	0	Ki67+	 14731 2200
6892	0	0	Ki67+	 14763 2533
6893	0	0	Ki67+	 14766 2571
6894	0	0	Ki67+	 14772 2505
6895	0	0	Ki67+	 14774 2544
6896	0	0	Ki67+	 14782 2487
6897	0	0	Ki67+	 14798 2556
6898	0	0	Ki67+	 14806 2533
6899	0	0	Ki67+	 14817 2324
6900	0	0	Ki67+	 14842 2338
6901	0	0	Ki67+	 14865 2381
6902	0	0	Ki67+	 14942 2611
6903	0	0	Ki67+	 14195 3630
6904	0	0	Ki67+	 14200 3686
6905	0	0	Ki67+	 14217 3698
6906	0	0	Ki67+	 14244 3646
6907	0	0	Ki67+	 14248 3716
6908	0	0	Ki67+	 14268 3742
6909	0	0	Ki67+	 14317 3649
6910	0	0	Ki67+	 14345 3634
6911	0	0	Ki67+	 14354 3622
6912	0	0	Ki67+	 14371 3445
6913	0	0	Ki67+	 14391 3737
6914	0	0	Ki67+	 14393 3655
6915	0	0	Ki67+	 14401 3639
6916	0	0	Ki67+	 14403 3752
6917	0	0	Ki67+	 14436 3732
6918	0	0	Ki67+	 14463 3441
6919	0	0	Ki67+	 14474 3456
6920	0	0	Ki67+	 14486 3419
6921	0	0	Ki67+	 14524 3549
6922	0	0	Ki67+	 14567 3680
6923	0	0	Ki67+	 14570 3600
6924	0	0	Ki67+	 14578 3696
6925	0	0	Ki67+	 14584 3374
6926	0	0	Ki67+	 14584 3613
6927	0	0	Ki67+	 14585 3721
6928	0	0	Ki67+	 14613 3629
6929	0	0	Ki67+	 14631 3640
6930	0	0	Ki67+	 14654 3406
6931	0	0	Ki67+	 14668 3418
6932	0	0	Ki67+	 14671 3656
6933	0	0	Ki67+	 14693 3642
6934	0	0	Ki67+	 14721 3633
6935	0	0	Ki67+	 14727 3409
6936	0	0	Ki67+	 14732 3479
6937	0	0	Ki67+	 14742 3504
6938	0	0	Ki67+	 14751 3530
6939	0	0	Ki67+	 14751 3593
6940	0	0	Ki67+	 14833 3147
6941	0	0	Ki67+	 14840 3336
6942	0	0	Ki67+	 14848 3142
6943	0	0	Ki67+	 14875 3166
6944	0	0	Ki67+	 14876 3415
6945	0	0	Ki67+	 14895 3389
6946	0	0	Ki67+	 14898 3180
6947	0	0	Ki67+	 14906 3372
6948	0	0	Ki67+	 14909 3562
6949	0	0	Ki67+	 14919 3301
6950	0	0	Ki67+	 14925 3599
6951	0	0	Ki67+	 14927 3471
6952	0	0	Ki67+	 14956 3477
6953	0	0	Ki67+	 14964 3687
6954	0	0	Ki67+	 14224 3847
6955	0	0	Ki67+	 14250 3863
6956	0	0	Ki67+	 14268 3843
6957	0	0	Ki67+	 14275 3763
6958	0	0	Ki67+	 14430 3790
6959	0	0	Ki67+	 14448 4469
6960	0	0	Ki67+	 14459 3805
6961	0	0	Ki67+	 14843 3936
6962	0	0	Ki67+	 14319 4825
6963	0	0	Ki67+	 14393 5243
6964	0	0	Ki67+	 14466 6032
6965	0	0	Ki67+	 14664 6100
6966	0	0	Ki67+	 14697 5933
6967	0	0	Ki67+	 14714 5928
6968	0	0	Ki67+	 14744 5926
6969	0	0	Ki67+	 14753 5913
6970	0	0	Ki67+	 14769 5948
6971	0	0	Ki67+	 14794 5920
6972	0	0	Ki67+	 14801 5963
6973	0	0	Ki67+	 14815 5955
6974	0	0	Ki67+	 14832 5936
6975	0	0	Ki67+	 14849 5965
6976	0	0	Ki67+	 14853 6004
6977	0	0	Ki67+	 14853 6023
6978	0	0	Ki67+	 14862 5947
6979	0	0	Ki67+	 14865 6000
6980	0	0	Ki67+	 14866 5966
6981	0	0	Ki67+	 14898 5981
6982	0	0	Ki67+	 14904 6036
6983	0	0	Ki67+	 14915 6112
6984	0	0	Ki67+	 14929 6024
6985	0	0	Ki67+	 14938 5956
6986	0	0	Ki67+	 14946 5941
6987	0	0	Ki67+	 14957 5979
6988	0	0	Ki67+	 14958 5949
6989	0	0	Ki67+	 14965 6029
6990	0	0	Ki67+	 14974 5943
6991	0	0	Ki67+	 14987 6030
6992	0	0	Ki67+	 14206 6366
6993	0	0	Ki67+	 14207 6381
6994	0	0	Ki67+	 14236 6397
6995	0	0	Ki67+	 14363 6289
6996	0	0	Ki67+	 14387 6296
6997	0	0	Ki67+	 14390 6743
6998	0	0	Ki67+	 14566 6376
6999	0	0	Ki67+	 14571 6191
7000	0	0	Ki67+	 14578 6377
7001	0	0	Ki67+	 14668 6391
7002	0	0	Ki67+	 14794 6710
7003	0	0	Ki67+	 14937 6427
7004	0	0	Ki67+	 14491 7243
7005	0	0	Ki67+	 14519 7234
7006	0	0	Ki67+	 14633 7237
7007	0	0	Ki67+	 14850 8302
7008	0	0	Ki67+	 14963 8454
7009	0	0	Ki67+	 14970 8465
7010	0	0	Ki67+	 14467 8777
7011	0	0	Ki67+	 14704 8678
7012	0	0	Ki67+	 14851 9951
7013	0	0	Ki67+	 14794 10601
7014	0	0	Ki67+	 14982 10642
7015	0	0	Ki67+	 14221 11750
7016	0	0	Ki67+	 14233 11656
7017	0	0	Ki67+	 14244 11682
7018	0	0	Ki67+	 14889 11236
7019	0	0	Ki67+	 14262 11888
7020	0	0	Ki67+	 14319 12227
7021	0	0	Ki67+	 14329 11915
7022	0	0	Ki67+	 14469 12545
7023	0	0	Ki67+	 14475 12026
7024	0	0	Ki67+	 14810 12177
7025	0	0	Ki67+	 14201 12937
7026	0	0	Ki67+	 14638 12580
7027	0	0	Ki67+	 14682 13246
7028	0	0	Ki67+	 14288 13952
7029	0	0	Ki67+	 14293 13539
7030	0	0	Ki67+	 14478 13671
7031	0	0	Ki67+	 14535 14126
7032	0	0	Ki67+	 14552 14106
7033	0	0	Ki67+	 14552 14150
7034	0	0	Ki67+	 14567 14057
7035	0	0	Ki67+	 14571 14014
7036	0	0	Ki67+	 14571 14117
7037	0	0	Ki67+	 14572 13656
7038	0	0	Ki67+	 14578 13987
7039	0	0	Ki67+	 14584 14062
7040	0	0	Ki67+	 14588 14020
7041	0	0	Ki67+	 14593 13925
7042	0	0	Ki67+	 14596 14092
7043	0	0	Ki67+	 14599 14036
7044	0	0	Ki67+	 14599 14065
7045	0	0	Ki67+	 14600 13895
7046	0	0	Ki67+	 14604 13972
7047	0	0	Ki67+	 14609 14118
7048	0	0	Ki67+	 14611 13997
7049	0	0	Ki67+	 14618 13918
7050	0	0	Ki67+	 14618 13972
7051	0	0	Ki67+	 14619 13877
7052	0	0	Ki67+	 14619 13931
7053	0	0	Ki67+	 14625 14093
7054	0	0	Ki67+	 14629 14010
7055	0	0	Ki67+	 14633 13934
7056	0	0	Ki67+	 14634 13878
7057	0	0	Ki67+	 14636 13855
7058	0	0	Ki67+	 14637 14078
7059	0	0	Ki67+	 14639 13710
7060	0	0	Ki67+	 14639 13980
7061	0	0	Ki67+	 14656 13987
7062	0	0	Ki67+	 14663 13395
7063	0	0	Ki67+	 14672 13945
7064	0	0	Ki67+	 14674 13394
7065	0	0	Ki67+	 14674 13887
7066	0	0	Ki67+	 14683 13830
7067	0	0	Ki67+	 14686 13879
7068	0	0	Ki67+	 14692 13944
7069	0	0	Ki67+	 14695 13871
7070	0	0	Ki67+	 14701 13839
7071	0	0	Ki67+	 14703 13793
7072	0	0	Ki67+	 14709 13967
7073	0	0	Ki67+	 14712 13883
7074	0	0	Ki67+	 14718 13996
7075	0	0	Ki67+	 14723 13820
7076	0	0	Ki67+	 14723 13896
7077	0	0	Ki67+	 14733 13804
7078	0	0	Ki67+	 14735 13661
7079	0	0	Ki67+	 14737 13780
7080	0	0	Ki67+	 14742 13938
7081	0	0	Ki67+	 14744 13753
7082	0	0	Ki67+	 14758 14016
7083	0	0	Ki67+	 14763 13787
7084	0	0	Ki67+	 14763 13805
7085	0	0	Ki67+	 14764 13648
7086	0	0	Ki67+	 14767 13832
7087	0	0	Ki67+	 14768 13775
7088	0	0	Ki67+	 14789 13753
7089	0	0	Ki67+	 14798 13817
7090	0	0	Ki67+	 14805 13944
7091	0	0	Ki67+	 14815 13815
7092	0	0	Ki67+	 14820 13747
7093	0	0	Ki67+	 14826 13854
7094	0	0	Ki67+	 14829 13778
7095	0	0	Ki67+	 14830 13814
7096	0	0	Ki67+	 14832 13915
7097	0	0	Ki67+	 14841 13834
7098	0	0	Ki67+	 14858 13826
7099	0	0	Ki67+	 14860 13718
7100	0	0	Ki67+	 14861 13789
7101	0	0	Ki67+	 14881 13847
7102	0	0	Ki67+	 14885 13808
7103	0	0	Ki67+	 14889 14052
7104	0	0	Ki67+	 14889 14147
7105	0	0	Ki67+	 14901 13842
7106	0	0	Ki67+	 14919 13797
7107	0	0	Ki67+	 14926 13690
7108	0	0	Ki67+	 14940 13979
7109	0	0	Ki67+	 14944 13463
7110	0	0	Ki67+	 14946 14026
7111	0	0	Ki67+	 14951 13786
7112	0	0	Ki67+	 14958 13826
7113	0	0	Ki67+	 14961 13943
7114	0	0	Ki67+	 14966 13387
7115	0	0	Ki67+	 14966 13893
7116	0	0	Ki67+	 14967 14153
7117	0	0	Ki67+	 14970 13976
7118	0	0	Ki67+	 14972 14137
7119	0	0	Ki67+	 14975 13879
7120	0	0	Ki67+	 14978 14029
7121	0	0	Ki67+	 14985 13808
7122	0	0	Ki67+	 14197 14710
7123	0	0	Ki67+	 14197 14842
7124	0	0	Ki67+	 14197 14951
7125	0	0	Ki67+	 14204 14387
7126	0	0	Ki67+	 14204 14782
7127	0	0	Ki67+	 14205 14351
7128	0	0	Ki67+	 14206 14638
7129	0	0	Ki67+	 14209 14484
7130	0	0	Ki67+	 14210 14252
7131	0	0	Ki67+	 14211 14842
7132	0	0	Ki67+	 14212 14678
7133	0	0	Ki67+	 14212 14895
7134	0	0	Ki67+	 14214 14931
7135	0	0	Ki67+	 14215 14527
7136	0	0	Ki67+	 14220 14853
7137	0	0	Ki67+	 14221 14436
7138	0	0	Ki67+	 14228 14358
7139	0	0	Ki67+	 14235 14758
7140	0	0	Ki67+	 14235 14949
7141	0	0	Ki67+	 14236 14388
7142	0	0	Ki67+	 14236 14631
7143	0	0	Ki67+	 14236 14904
7144	0	0	Ki67+	 14240 14693
7145	0	0	Ki67+	 14242 14864
7146	0	0	Ki67+	 14242 14893
7147	0	0	Ki67+	 14242 14925
7148	0	0	Ki67+	 14244 14818
7149	0	0	Ki67+	 14249 14774
7150	0	0	Ki67+	 14255 14599
7151	0	0	Ki67+	 14262 14905
7152	0	0	Ki67+	 14266 14376
7153	0	0	Ki67+	 14266 14440
7154	0	0	Ki67+	 14266 14664
7155	0	0	Ki67+	 14266 14919
7156	0	0	Ki67+	 14267 14736
7157	0	0	Ki67+	 14267 14936
7158	0	0	Ki67+	 14270 14799
7159	0	0	Ki67+	 14278 14900
7160	0	0	Ki67+	 14279 14516
7161	0	0	Ki67+	 14280 14584
7162	0	0	Ki67+	 14288 14764
7163	0	0	Ki67+	 14292 14728
7164	0	0	Ki67+	 14297 14384
7165	0	0	Ki67+	 14300 14889
7166	0	0	Ki67+	 14303 14497
7167	0	0	Ki67+	 14306 14693
7168	0	0	Ki67+	 14310 14807
7169	0	0	Ki67+	 14311 14909
7170	0	0	Ki67+	 14315 14406
7171	0	0	Ki67+	 14315 14431
7172	0	0	Ki67+	 14316 14771
7173	0	0	Ki67+	 14325 14583
7174	0	0	Ki67+	 14330 14705
7175	0	0	Ki67+	 14330 14844
7176	0	0	Ki67+	 14333 14399
7177	0	0	Ki67+	 14333 14833
7178	0	0	Ki67+	 14333 14899
7179	0	0	Ki67+	 14336 14365
7180	0	0	Ki67+	 14337 14486
7181	0	0	Ki67+	 14341 14738
7182	0	0	Ki67+	 14343 14768
7183	0	0	Ki67+	 14345 14426
7184	0	0	Ki67+	 14346 14784
7185	0	0	Ki67+	 14346 14867
7186	0	0	Ki67+	 14357 14760
7187	0	0	Ki67+	 14361 14431
7188	0	0	Ki67+	 14361 14723
7189	0	0	Ki67+	 14365 14891
7190	0	0	Ki67+	 14366 14795
7191	0	0	Ki67+	 14366 14873
7192	0	0	Ki67+	 14370 14361
7193	0	0	Ki67+	 14370 14373
7194	0	0	Ki67+	 14371 14598
7195	0	0	Ki67+	 14377 14395
7196	0	0	Ki67+	 14378 14754
7197	0	0	Ki67+	 14384 14845
7198	0	0	Ki67+	 14388 14750
7199	0	0	Ki67+	 14390 14706
7200	0	0	Ki67+	 14396 14887
7201	0	0	Ki67+	 14397 14476
7202	0	0	Ki67+	 14398 14389
7203	0	0	Ki67+	 14401 14774
7204	0	0	Ki67+	 14401 14816
7205	0	0	Ki67+	 14403 14721
7206	0	0	Ki67+	 14407 14349
7207	0	0	Ki67+	 14408 14868
7208	0	0	Ki67+	 14408 14898
7209	0	0	Ki67+	 14410 14204
7210	0	0	Ki67+	 14414 14707
7211	0	0	Ki67+	 14416 14791
7212	0	0	Ki67+	 14419 14743
7213	0	0	Ki67+	 14422 14361
7214	0	0	Ki67+	 14424 14847
7215	0	0	Ki67+	 14426 14775
7216	0	0	Ki67+	 14434 14886
7217	0	0	Ki67+	 14435 14819
7218	0	0	Ki67+	 14437 14360
7219	0	0	Ki67+	 14440 14393
7220	0	0	Ki67+	 14447 14585
7221	0	0	Ki67+	 14448 14720
7222	0	0	Ki67+	 14448 14850
7223	0	0	Ki67+	 14456 14785
7224	0	0	Ki67+	 14459 14701
7225	0	0	Ki67+	 14461 14386
7226	0	0	Ki67+	 14462 14347
7227	0	0	Ki67+	 14466 14814
7228	0	0	Ki67+	 14469 14834
7229	0	0	Ki67+	 14484 14761
7230	0	0	Ki67+	 14485 14369
7231	0	0	Ki67+	 14486 14707
7232	0	0	Ki67+	 14490 14627
7233	0	0	Ki67+	 14492 14598
7234	0	0	Ki67+	 14492 14855
7235	0	0	Ki67+	 14501 14748
7236	0	0	Ki67+	 14506 14831
7237	0	0	Ki67+	 14511 14704
7238	0	0	Ki67+	 14511 14872
7239	0	0	Ki67+	 14512 14374
7240	0	0	Ki67+	 14512 14466
7241	0	0	Ki67+	 14520 14926
7242	0	0	Ki67+	 14524 14273
7243	0	0	Ki67+	 14525 14234
7244	0	0	Ki67+	 14525 14256
7245	0	0	Ki67+	 14526 14333
7246	0	0	Ki67+	 14529 14174
7247	0	0	Ki67+	 14530 14189
7248	0	0	Ki67+	 14530 14301
7249	0	0	Ki67+	 14530 14869
7250	0	0	Ki67+	 14533 14665
7251	0	0	Ki67+	 14536 14255
7252	0	0	Ki67+	 14536 14798
7253	0	0	Ki67+	 14540 14345
7254	0	0	Ki67+	 14540 14450
7255	0	0	Ki67+	 14541 14695
7256	0	0	Ki67+	 14541 14734
7257	0	0	Ki67+	 14543 14224
7258	0	0	Ki67+	 14550 14838
7259	0	0	Ki67+	 14551 14550
7260	0	0	Ki67+	 14551 14780
7261	0	0	Ki67+	 14552 14253
7262	0	0	Ki67+	 14553 14924
7263	0	0	Ki67+	 14556 14315
7264	0	0	Ki67+	 14557 14269
7265	0	0	Ki67+	 14560 14186
7266	0	0	Ki67+	 14562 14219
7267	0	0	Ki67+	 14562 14812
7268	0	0	Ki67+	 14563 14852
7269	0	0	Ki67+	 14568 14659
7270	0	0	Ki67+	 14569 14307
7271	0	0	Ki67+	 14572 14831
7272	0	0	Ki67+	 14579 14728
7273	0	0	Ki67+	 14581 14676
7274	0	0	Ki67+	 14598 14269
7275	0	0	Ki67+	 14599 14174
7276	0	0	Ki67+	 14604 14703
7277	0	0	Ki67+	 14609 14845
7278	0	0	Ki67+	 14611 14730
7279	0	0	Ki67+	 14612 14294
7280	0	0	Ki67+	 14621 14798
7281	0	0	Ki67+	 14625 14782
7282	0	0	Ki67+	 14626 14307
7283	0	0	Ki67+	 14631 14820
7284	0	0	Ki67+	 14634 14694
7285	0	0	Ki67+	 14638 14181
7286	0	0	Ki67+	 14638 14725
7287	0	0	Ki67+	 14639 14248
7288	0	0	Ki67+	 14641 14808
7289	0	0	Ki67+	 14642 14283
7290	0	0	Ki67+	 14647 14840
7291	0	0	Ki67+	 14656 14498
7292	0	0	Ki67+	 14659 14183
7293	0	0	Ki67+	 14659 14269
7294	0	0	Ki67+	 14660 14808
7295	0	0	Ki67+	 14660 14843
7296	0	0	Ki67+	 14666 14577
7297	0	0	Ki67+	 14666 14711
7298	0	0	Ki67+	 14674 14597
7299	0	0	Ki67+	 14675 14782
7300	0	0	Ki67+	 14678 14385
7301	0	0	Ki67+	 14683 14809
7302	0	0	Ki67+	 14691 14749
7303	0	0	Ki67+	 14693 14787
7304	0	0	Ki67+	 14698 14505
7305	0	0	Ki67+	 14700 14716
7306	0	0	Ki67+	 14702 14832
7307	0	0	Ki67+	 14715 14826
7308	0	0	Ki67+	 14718 14597
7309	0	0	Ki67+	 14718 14688
7310	0	0	Ki67+	 14723 14850
7311	0	0	Ki67+	 14725 14321
7312	0	0	Ki67+	 14725 14703
7313	0	0	Ki67+	 14730 14797
7314	0	0	Ki67+	 14731 14811
7315	0	0	Ki67+	 14738 14729
7316	0	0	Ki67+	 14755 14847
7317	0	0	Ki67+	 14761 14570
7318	0	0	Ki67+	 14762 14762
7319	0	0	Ki67+	 14764 14710
7320	0	0	Ki67+	 14765 14554
7321	0	0	Ki67+	 14767 14544
7322	0	0	Ki67+	 14769 14779
7323	0	0	Ki67+	 14778 14852
7324	0	0	Ki67+	 14783 14717
7325	0	0	Ki67+	 14786 14208
7326	0	0	Ki67+	 14791 14826
7327	0	0	Ki67+	 14793 14699
7328	0	0	Ki67+	 14796 14671
7329	0	0	Ki67+	 14802 14331
7330	0	0	Ki67+	 14811 14754
7331	0	0	Ki67+	 14819 14854
7332	0	0	Ki67+	 14829 14704
7333	0	0	Ki67+	 14842 14857
7334	0	0	Ki67+	 14848 14738
7335	0	0	Ki67+	 14855 14810
7336	0	0	Ki67+	 14856 14864
7337	0	0	Ki67+	 14858 14173
7338	0	0	Ki67+	 14860 14207
7339	0	0	Ki67+	 14861 14847
7340	0	0	Ki67+	 14871 14871
7341	0	0	Ki67+	 14887 14352
7342	0	0	Ki67+	 14896 14884
7343	0	0	Ki67+	 14898 14667
7344	0	0	Ki67+	 14909 14855
7345	0	0	Ki67+	 14916 14886
7346	0	0	Ki67+	 14917 14274
7347	0	0	Ki67+	 14918 14839
7348	0	0	Ki67+	 14927 14905
7349	0	0	Ki67+	 14938 14843
7350	0	0	Ki67+	 14938 14913
7351	0	0	Ki67+	 14944 14298
7352	0	0	Ki67+	 14944 14882
7353	0	0	Ki67+	 14946 14688
7354	0	0	Ki67+	 14951 14725
7355	0	0	Ki67+	 14957 14851
7356	0	0	Ki67+	 14958 14667
7357	0	0	Ki67+	 14973 14905
7358	0	0	Ki67+	 14973 14920
7359	0	0	Ki67+	 14978 14872
7360	0	0	Ki67+	 14981 14675
7361	0	0	Ki67+	 14982 14366
7362	0	0	Ki67+	 14983 14712
7363	0	0	Ki67+	 14991 14400
7364	0	0	Ki67+	 14347 15473
7365	0	0	Ki67+	 14842 15015
7366	0	0	Ki67+	 14199 16313
7367	0	0	Ki67+	 14200 16255
7368	0	0	Ki67+	 14207 16208
7369	0	0	Ki67+	 14215 16444
7370	0	0	Ki67+	 14217 16389
7371	0	0	Ki67+	 14218 16305
7372	0	0	Ki67+	 14219 16414
7373	0	0	Ki67+	 14221 16279
7374	0	0	Ki67+	 14222 16459
7375	0	0	Ki67+	 14230 16219
7376	0	0	Ki67+	 14233 16189
7377	0	0	Ki67+	 14234 16251
7378	0	0	Ki67+	 14235 16318
7379	0	0	Ki67+	 14236 16409
7380	0	0	Ki67+	 14245 16274
7381	0	0	Ki67+	 14246 16336
7382	0	0	Ki67+	 14247 16171
7383	0	0	Ki67+	 14248 16305
7384	0	0	Ki67+	 14252 16294
7385	0	0	Ki67+	 14258 16388
7386	0	0	Ki67+	 14267 16239
7387	0	0	Ki67+	 14267 16407
7388	0	0	Ki67+	 14268 16341
7389	0	0	Ki67+	 14269 16393
7390	0	0	Ki67+	 14270 16275
7391	0	0	Ki67+	 14277 16214
7392	0	0	Ki67+	 14282 16388
7393	0	0	Ki67+	 14283 16303
7394	0	0	Ki67+	 14284 16270
7395	0	0	Ki67+	 14285 16253
7396	0	0	Ki67+	 14287 16335
7397	0	0	Ki67+	 14287 16546
7398	0	0	Ki67+	 14297 16517
7399	0	0	Ki67+	 14299 16349
7400	0	0	Ki67+	 14300 16309
7401	0	0	Ki67+	 14312 16455
7402	0	0	Ki67+	 14318 16297
7403	0	0	Ki67+	 14320 15856
7404	0	0	Ki67+	 14323 16254
7405	0	0	Ki67+	 14324 16439
7406	0	0	Ki67+	 14324 16491
7407	0	0	Ki67+	 14328 16369
7408	0	0	Ki67+	 14330 16534
7409	0	0	Ki67+	 14338 16157
7410	0	0	Ki67+	 14341 16338
7411	0	0	Ki67+	 14341 16468
7412	0	0	Ki67+	 14356 16414
7413	0	0	Ki67+	 14357 16461
7414	0	0	Ki67+	 14360 16546
7415	0	0	Ki67+	 14365 16500
7416	0	0	Ki67+	 14376 16385
7417	0	0	Ki67+	 14382 16551
7418	0	0	Ki67+	 14384 16396
7419	0	0	Ki67+	 14390 16470
7420	0	0	Ki67+	 14395 16507
7421	0	0	Ki67+	 14399 16338
7422	0	0	Ki67+	 14401 16321
7423	0	0	Ki67+	 14408 16437
7424	0	0	Ki67+	 14415 16206
7425	0	0	Ki67+	 14423 16244
7426	0	0	Ki67+	 14428 16408
7427	0	0	Ki67+	 14429 16480
7428	0	0	Ki67+	 14436 16384
7429	0	0	Ki67+	 14453 16146
7430	0	0	Ki67+	 14456 16426
7431	0	0	Ki67+	 14457 16373
7432	0	0	Ki67+	 14466 16169
7433	0	0	Ki67+	 14468 16155
7434	0	0	Ki67+	 14473 16137
7435	0	0	Ki67+	 14498 16151
7436	0	0	Ki67+	 14502 16133
7437	0	0	Ki67+	 14510 16184
7438	0	0	Ki67+	 14524 16520
7439	0	0	Ki67+	 14532 16269
7440	0	0	Ki67+	 14536 16147
7441	0	0	Ki67+	 14548 16221
7442	0	0	Ki67+	 14551 16286
7443	0	0	Ki67+	 14558 16128
7444	0	0	Ki67+	 14574 16224
7445	0	0	Ki67+	 14590 16199
7446	0	0	Ki67+	 14594 16138
7447	0	0	Ki67+	 14601 16254
7448	0	0	Ki67+	 14615 16156
7449	0	0	Ki67+	 14630 16253
7450	0	0	Ki67+	 14635 16204
7451	0	0	Ki67+	 14659 16246
7452	0	0	Ki67+	 14666 16168
7453	0	0	Ki67+	 14677 16261
7454	0	0	Ki67+	 14698 16161
7455	0	0	Ki67+	 14710 16171
7456	0	0	Ki67+	 14711 16253
7457	0	0	Ki67+	 14713 16195
7458	0	0	Ki67+	 14733 16261
7459	0	0	Ki67+	 14743 16216
7460	0	0	Ki67+	 14744 16434
7461	0	0	Ki67+	 14748 16205
7462	0	0	Ki67+	 14748 16505
7463	0	0	Ki67+	 14759 16383
7464	0	0	Ki67+	 14761 16326
7465	0	0	Ki67+	 14761 16417
7466	0	0	Ki67+	 14766 16285
7467	0	0	Ki67+	 14768 16239
7468	0	0	Ki67+	 14771 16471
7469	0	0	Ki67+	 14778 16332
7470	0	0	Ki67+	 14778 16439
7471	0	0	Ki67+	 14784 16213
7472	0	0	Ki67+	 14802 16248
7473	0	0	Ki67+	 14803 16424
7474	0	0	Ki67+	 14808 16482
7475	0	0	Ki67+	 14819 16472
7476	0	0	Ki67+	 14822 16235
7477	0	0	Ki67+	 14826 16529
7478	0	0	Ki67+	 14845 16270
7479	0	0	Ki67+	 14847 16335
7480	0	0	Ki67+	 14852 16285
7481	0	0	Ki67+	 14860 16555
7482	0	0	Ki67+	 14866 16317
7483	0	0	Ki67+	 14885 16534
7484	0	0	Ki67+	 14899 16413
7485	0	0	Ki67+	 14899 16479
7486	0	0	Ki67+	 14914 16467
7487	0	0	Ki67+	 14926 16461
7488	0	0	Ki67+	 14938 16547
7489	0	0	Ki67+	 14254 16636
7490	0	0	Ki67+	 14270 16635
7491	0	0	Ki67+	 14270 16777
7492	0	0	Ki67+	 14288 16808
7493	0	0	Ki67+	 14294 16862
7494	0	0	Ki67+	 14298 16934
7495	0	0	Ki67+	 14301 16897
7496	0	0	Ki67+	 14303 16761
7497	0	0	Ki67+	 14307 16662
7498	0	0	Ki67+	 14311 17119
7499	0	0	Ki67+	 14313 16650
7500	0	0	Ki67+	 14313 16720
7501	0	0	Ki67+	 14315 17070
7502	0	0	Ki67+	 14317 16853
7503	0	0	Ki67+	 14323 16940
7504	0	0	Ki67+	 14326 17032
7505	0	0	Ki67+	 14332 16909
7506	0	0	Ki67+	 14339 16744
7507	0	0	Ki67+	 14339 17096
7508	0	0	Ki67+	 14340 16712
7509	0	0	Ki67+	 14342 16883
7510	0	0	Ki67+	 14343 16859
7511	0	0	Ki67+	 14347 16615
7512	0	0	Ki67+	 14351 17143
7513	0	0	Ki67+	 14352 16758
7514	0	0	Ki67+	 14353 16968
7515	0	0	Ki67+	 14353 17225
7516	0	0	Ki67+	 14356 16776
7517	0	0	Ki67+	 14357 16909
7518	0	0	Ki67+	 14358 17039
7519	0	0	Ki67+	 14358 17095
7520	0	0	Ki67+	 14359 16744
7521	0	0	Ki67+	 14361 16937
7522	0	0	Ki67+	 14365 16805
7523	0	0	Ki67+	 14365 17078
7524	0	0	Ki67+	 14367 16696
7525	0	0	Ki67+	 14374 16883
7526	0	0	Ki67+	 14375 16982
7527	0	0	Ki67+	 14376 17193
7528	0	0	Ki67+	 14379 16629
7529	0	0	Ki67+	 14379 16735
7530	0	0	Ki67+	 14379 17134
7531	0	0	Ki67+	 14385 16699
7532	0	0	Ki67+	 14385 16949
7533	0	0	Ki67+	 14388 17037
7534	0	0	Ki67+	 14389 16607
7535	0	0	Ki67+	 14391 17091
7536	0	0	Ki67+	 14392 16894
7537	0	0	Ki67+	 14397 16587
7538	0	0	Ki67+	 14398 17286
7539	0	0	Ki67+	 14401 16568
7540	0	0	Ki67+	 14401 17152
7541	0	0	Ki67+	 14409 16925
7542	0	0	Ki67+	 14409 17074
7543	0	0	Ki67+	 14417 17037
7544	0	0	Ki67+	 14427 16895
7545	0	0	Ki67+	 14428 17165
7546	0	0	Ki67+	 14434 17084
7547	0	0	Ki67+	 14443 17239
7548	0	0	Ki67+	 14455 17178
7549	0	0	Ki67+	 14473 17209
7550	0	0	Ki67+	 14483 17198
7551	0	0	Ki67+	 14495 17254
7552	0	0	Ki67+	 14505 17265
7553	0	0	Ki67+	 14511 17217
7554	0	0	Ki67+	 14523 17238
7555	0	0	Ki67+	 14561 16658
7556	0	0	Ki67+	 14593 16743
7557	0	0	Ki67+	 14731 16899
7558	0	0	Ki67+	 14844 17107
7559	0	0	Ki67+	 14882 16616
7560	0	0	Ki67+	 14898 16600
7561	0	0	Ki67+	 14911 17170
7562	0	0	Ki67+	 14943 17194
7563	0	0	Ki67+	 14951 16897
7564	0	0	Ki67+	 14955 16631
7565	0	0	Ki67+	 14984 16946
7566	0	0	Ki67+	 14988 16588
7567	0	0	Ki67+	 14203 17635
7568	0	0	Ki67+	 14229 17638
7569	0	0	Ki67+	 14253 17660
7570	0	0	Ki67+	 14258 17590
7571	0	0	Ki67+	 14268 17706
7572	0	0	Ki67+	 14279 17617
7573	0	0	Ki67+	 14285 17673
7574	0	0	Ki67+	 14285 17768
7575	0	0	Ki67+	 14287 17694
7576	0	0	Ki67+	 14292 17640
7577	0	0	Ki67+	 14292 17743
7578	0	0	Ki67+	 14298 17607
7579	0	0	Ki67+	 14303 17656
7580	0	0	Ki67+	 14303 17750
7581	0	0	Ki67+	 14310 17717
7582	0	0	Ki67+	 14316 17634
7583	0	0	Ki67+	 14324 17668
7584	0	0	Ki67+	 14370 17574
7585	0	0	Ki67+	 14402 17781
7586	0	0	Ki67+	 14405 17444
7587	0	0	Ki67+	 14434 17625
7588	0	0	Ki67+	 14484 17823
7589	0	0	Ki67+	 14494 17812
7590	0	0	Ki67+	 14529 17946
7591	0	0	Ki67+	 14547 17990
7592	0	0	Ki67+	 14571 18028
7593	0	0	Ki67+	 14573 17946
7594	0	0	Ki67+	 14589 17964
7595	0	0	Ki67+	 14589 18064
7596	0	0	Ki67+	 14603 17994
7597	0	0	Ki67+	 14616 18012
7598	0	0	Ki67+	 14622 17853
7599	0	0	Ki67+	 14623 18049
7600	0	0	Ki67+	 14624 18149
7601	0	0	Ki67+	 14638 18101
7602	0	0	Ki67+	 14648 18135
7603	0	0	Ki67+	 14650 18033
7604	0	0	Ki67+	 14664 17983
7605	0	0	Ki67+	 14666 18085
7606	0	0	Ki67+	 14677 18015
7607	0	0	Ki67+	 14688 18040
7608	0	0	Ki67+	 14695 17477
7609	0	0	Ki67+	 14700 17402
7610	0	0	Ki67+	 14703 17549
7611	0	0	Ki67+	 14714 18022
7612	0	0	Ki67+	 14716 18143
7613	0	0	Ki67+	 14728 18013
7614	0	0	Ki67+	 14733 17526
7615	0	0	Ki67+	 14733 18071
7616	0	0	Ki67+	 14739 18103
7617	0	0	Ki67+	 14747 17487
7618	0	0	Ki67+	 14750 18132
7619	0	0	Ki67+	 14754 17458
7620	0	0	Ki67+	 14754 18034
7621	0	0	Ki67+	 14763 18111
7622	0	0	Ki67+	 14765 17490
7623	0	0	Ki67+	 14770 17608
7624	0	0	Ki67+	 14770 18127
7625	0	0	Ki67+	 14772 18079
7626	0	0	Ki67+	 14778 17597
7627	0	0	Ki67+	 14784 18122
7628	0	0	Ki67+	 14796 18112
7629	0	0	Ki67+	 14809 17568
7630	0	0	Ki67+	 14817 17648
7631	0	0	Ki67+	 14830 17498
7632	0	0	Ki67+	 14836 18115
7633	0	0	Ki67+	 14838 18157
7634	0	0	Ki67+	 14854 17649
7635	0	0	Ki67+	 14855 17612
7636	0	0	Ki67+	 14855 17666
7637	0	0	Ki67+	 14868 17564
7638	0	0	Ki67+	 14874 17521
7639	0	0	Ki67+	 14881 17538
7640	0	0	Ki67+	 14883 18141
7641	0	0	Ki67+	 14904 17794
7642	0	0	Ki67+	 14905 17655
7643	0	0	Ki67+	 14921 17429
7644	0	0	Ki67+	 14924 17681
7645	0	0	Ki67+	 14931 17574
7646	0	0	Ki67+	 14944 17364
7647	0	0	Ki67+	 14955 17583
7648	0	0	Ki67+	 14967 17628
7649	0	0	Ki67+	 14695 18268
7650	0	0	Ki67+	 14702 18172
7651	0	0	Ki67+	 14722 18207
7652	0	0	Ki67+	 14741 18163
7653	0	0	Ki67+	 14765 18165
7654	0	0	Ki67+	 14804 18244
7655	0	0	Ki67+	 14844 18593
7656	0	0	Ki67+	 14848 18213
7657	0	0	Ki67+	 14854 18295
7658	0	0	Ki67+	 14859 18229
7659	0	0	Ki67+	 14859 18265
7660	0	0	Ki67+	 14859 18342
7661	0	0	Ki67+	 14862 18184
7662	0	0	Ki67+	 14863 18367
7663	0	0	Ki67+	 14877 18343
7664	0	0	Ki67+	 14879 18318
7665	0	0	Ki67+	 14884 18378
7666	0	0	Ki67+	 14885 18191
7667	0	0	Ki67+	 14897 18314
7668	0	0	Ki67+	 14906 18425
7669	0	0	Ki67+	 14917 18233
7670	0	0	Ki67+	 14918 18363
7671	0	0	Ki67+	 14920 18188
7672	0	0	Ki67+	 14934 18185
7673	0	0	Ki67+	 14940 18335
7674	0	0	Ki67+	 14959 18226
7675	0	0	Ki67+	 14961 18317
7676	0	0	Ki67+	 14978 18252
7677	0	0	Ki67+	 14980 18412
7678	0	0	Ki67+	 14989 18446
7679	0	0	Ki67+	 14990 18488
7680	0	0	Ki67+	 14201 19489
7681	0	0	Ki67+	 14204 19553
7682	0	0	Ki67+	 14219 19513
7683	0	0	Ki67+	 14222 19570
7684	0	0	Ki67+	 14224 19476
7685	0	0	Ki67+	 14228 19700
7686	0	0	Ki67+	 14239 19712
7687	0	0	Ki67+	 14240 19687
7688	0	0	Ki67+	 14242 19469
7689	0	0	Ki67+	 14242 19521
7690	0	0	Ki67+	 14242 19649
7691	0	0	Ki67+	 14243 19632
7692	0	0	Ki67+	 14254 19548
7693	0	0	Ki67+	 14259 19708
7694	0	0	Ki67+	 14266 19735
7695	0	0	Ki67+	 14267 19543
7696	0	0	Ki67+	 14270 19668
7697	0	0	Ki67+	 14280 19680
7698	0	0	Ki67+	 14281 19258
7699	0	0	Ki67+	 14281 19717
7700	0	0	Ki67+	 14287 19739
7701	0	0	Ki67+	 14291 19657
7702	0	0	Ki67+	 14296 19637
7703	0	0	Ki67+	 14297 19497
7704	0	0	Ki67+	 14301 19682
7705	0	0	Ki67+	 14309 19651
7706	0	0	Ki67+	 14310 19619
7707	0	0	Ki67+	 14310 19670
7708	0	0	Ki67+	 14311 19712
7709	0	0	Ki67+	 14326 19563
7710	0	0	Ki67+	 14326 19689
7711	0	0	Ki67+	 14333 19642
7712	0	0	Ki67+	 14336 19759
7713	0	0	Ki67+	 14340 19177
7714	0	0	Ki67+	 14343 19603
7715	0	0	Ki67+	 14351 19536
7716	0	0	Ki67+	 14355 19723
7717	0	0	Ki67+	 14359 19743
7718	0	0	Ki67+	 14360 19669
7719	0	0	Ki67+	 14367 19699
7720	0	0	Ki67+	 14379 19582
7721	0	0	Ki67+	 14394 19632
7722	0	0	Ki67+	 14397 19733
7723	0	0	Ki67+	 14398 19753
7724	0	0	Ki67+	 14401 19422
7725	0	0	Ki67+	 14401 19705
7726	0	0	Ki67+	 14413 19505
7727	0	0	Ki67+	 14422 19679
7728	0	0	Ki67+	 14424 19586
7729	0	0	Ki67+	 14425 19757
7730	0	0	Ki67+	 14427 19513
7731	0	0	Ki67+	 14428 19733
7732	0	0	Ki67+	 14430 19563
7733	0	0	Ki67+	 14446 19657
7734	0	0	Ki67+	 14455 19583
7735	0	0	Ki67+	 14456 19540
7736	0	0	Ki67+	 14457 19490
7737	0	0	Ki67+	 14459 19517
7738	0	0	Ki67+	 14459 19646
7739	0	0	Ki67+	 14465 19703
7740	0	0	Ki67+	 14473 19741
7741	0	0	Ki67+	 14485 19735
7742	0	0	Ki67+	 14486 19585
7743	0	0	Ki67+	 14486 19611
7744	0	0	Ki67+	 14490 19527
7745	0	0	Ki67+	 14490 19655
7746	0	0	Ki67+	 14491 19567
7747	0	0	Ki67+	 14492 19463
7748	0	0	Ki67+	 14526 19708
7749	0	0	Ki67+	 14527 19535
7750	0	0	Ki67+	 14533 19625
7751	0	0	Ki67+	 14540 19514
7752	0	0	Ki67+	 14552 19639
7753	0	0	Ki67+	 14559 19483
7754	0	0	Ki67+	 14567 19513
7755	0	0	Ki67+	 14573 19640
7756	0	0	Ki67+	 14576 19560
7757	0	0	Ki67+	 14581 19436
7758	0	0	Ki67+	 14581 19522
7759	0	0	Ki67+	 14596 19587
7760	0	0	Ki67+	 14597 19464
7761	0	0	Ki67+	 14607 19446
7762	0	0	Ki67+	 14607 19742
7763	0	0	Ki67+	 14613 19615
7764	0	0	Ki67+	 14614 19727
7765	0	0	Ki67+	 14620 19447
7766	0	0	Ki67+	 14625 19745
7767	0	0	Ki67+	 14626 19560
7768	0	0	Ki67+	 14640 19735
7769	0	0	Ki67+	 14651 19562
7770	0	0	Ki67+	 14659 19605
7771	0	0	Ki67+	 14664 19701
7772	0	0	Ki67+	 14680 19581
7773	0	0	Ki67+	 14686 19597
7774	0	0	Ki67+	 14690 19746
7775	0	0	Ki67+	 14695 19676
7776	0	0	Ki67+	 14738 19630
7777	0	0	Ki67+	 14824 19651
7778	0	0	Ki67+	 14825 19699
7779	0	0	Ki67+	 14827 19685
7780	0	0	Ki67+	 14840 19752
7781	0	0	Ki67+	 14848 19720
7782	0	0	Ki67+	 14859 19653
7783	0	0	Ki67+	 14869 19676
7784	0	0	Ki67+	 14879 19720
7785	0	0	Ki67+	 14894 19642
7786	0	0	Ki67+	 14919 19712
7787	0	0	Ki67+	 14930 19284
7788	0	0	Ki67+	 14934 19745
7789	0	0	Ki67+	 14941 19456
7790	0	0	Ki67+	 14979 19092
7791	0	0	Ki67+	 14194 20127
7792	0	0	Ki67+	 14194 20373
7793	0	0	Ki67+	 14195 19845
7794	0	0	Ki67+	 14196 19829
7795	0	0	Ki67+	 14197 20333
7796	0	0	Ki67+	 14198 20072
7797	0	0	Ki67+	 14199 20164
7798	0	0	Ki67+	 14200 20419
7799	0	0	Ki67+	 14201 20201
7800	0	0	Ki67+	 14206 20148
7801	0	0	Ki67+	 14206 20249
7802	0	0	Ki67+	 14208 19823
7803	0	0	Ki67+	 14213 19839
7804	0	0	Ki67+	 14217 20333
7805	0	0	Ki67+	 14217 20545
7806	0	0	Ki67+	 14224 20090
7807	0	0	Ki67+	 14225 19852
7808	0	0	Ki67+	 14225 20136
7809	0	0	Ki67+	 14227 20183
7810	0	0	Ki67+	 14227 20352
7811	0	0	Ki67+	 14228 19782
7812	0	0	Ki67+	 14231 19798
7813	0	0	Ki67+	 14233 19882
7814	0	0	Ki67+	 14234 20370
7815	0	0	Ki67+	 14236 19818
7816	0	0	Ki67+	 14243 20218
7817	0	0	Ki67+	 14249 20398
7818	0	0	Ki67+	 14251 20051
7819	0	0	Ki67+	 14252 20035
7820	0	0	Ki67+	 14252 20370
7821	0	0	Ki67+	 14253 20337
7822	0	0	Ki67+	 14257 19785
7823	0	0	Ki67+	 14257 19828
7824	0	0	Ki67+	 14261 20140
7825	0	0	Ki67+	 14261 20345
7826	0	0	Ki67+	 14263 20104
7827	0	0	Ki67+	 14269 20247
7828	0	0	Ki67+	 14269 20411
7829	0	0	Ki67+	 14271 20315
7830	0	0	Ki67+	 14274 20055
7831	0	0	Ki67+	 14276 19910
7832	0	0	Ki67+	 14278 20155
7833	0	0	Ki67+	 14282 20118
7834	0	0	Ki67+	 14283 19878
7835	0	0	Ki67+	 14288 20444
7836	0	0	Ki67+	 14289 20388
7837	0	0	Ki67+	 14290 19953
7838	0	0	Ki67+	 14290 20101
7839	0	0	Ki67+	 14292 19815
7840	0	0	Ki67+	 14293 19863
7841	0	0	Ki67+	 14293 20086
7842	0	0	Ki67+	 14295 20476
7843	0	0	Ki67+	 14300 20450
7844	0	0	Ki67+	 14303 20506
7845	0	0	Ki67+	 14304 20331
7846	0	0	Ki67+	 14306 20465
7847	0	0	Ki67+	 14307 20109
7848	0	0	Ki67+	 14309 19923
7849	0	0	Ki67+	 14309 20155
7850	0	0	Ki67+	 14314 20131
7851	0	0	Ki67+	 14321 20361
7852	0	0	Ki67+	 14322 19909
7853	0	0	Ki67+	 14325 20103
7854	0	0	Ki67+	 14325 20204
7855	0	0	Ki67+	 14327 20416
7856	0	0	Ki67+	 14328 19884
7857	0	0	Ki67+	 14329 19974
7858	0	0	Ki67+	 14329 20078
7859	0	0	Ki67+	 14332 20491
7860	0	0	Ki67+	 14333 20323
7861	0	0	Ki67+	 14333 20431
7862	0	0	Ki67+	 14334 20160
7863	0	0	Ki67+	 14334 20225
7864	0	0	Ki67+	 14335 20444
7865	0	0	Ki67+	 14337 19950
7866	0	0	Ki67+	 14344 20551
7867	0	0	Ki67+	 14346 20302
7868	0	0	Ki67+	 14347 20478
7869	0	0	Ki67+	 14348 20130
7870	0	0	Ki67+	 14348 20208
7871	0	0	Ki67+	 14349 20381
7872	0	0	Ki67+	 14350 19945
7873	0	0	Ki67+	 14351 20353
7874	0	0	Ki67+	 14354 20418
7875	0	0	Ki67+	 14360 20331
7876	0	0	Ki67+	 14361 20403
7877	0	0	Ki67+	 14362 19879
7878	0	0	Ki67+	 14366 19919
7879	0	0	Ki67+	 14369 20439
7880	0	0	Ki67+	 14371 20330
7881	0	0	Ki67+	 14377 20197
7882	0	0	Ki67+	 14377 20505
7883	0	0	Ki67+	 14379 20349
7884	0	0	Ki67+	 14380 20548
7885	0	0	Ki67+	 14384 20181
7886	0	0	Ki67+	 14386 20304
7887	0	0	Ki67+	 14387 20330
7888	0	0	Ki67+	 14387 20521
7889	0	0	Ki67+	 14389 20367
7890	0	0	Ki67+	 14395 19858
7891	0	0	Ki67+	 14396 19881
7892	0	0	Ki67+	 14403 19889
7893	0	0	Ki67+	 14404 19913
7894	0	0	Ki67+	 14404 20420
7895	0	0	Ki67+	 14405 20176
7896	0	0	Ki67+	 14406 20467
7897	0	0	Ki67+	 14414 20306
7898	0	0	Ki67+	 14415 20507
7899	0	0	Ki67+	 14416 20139
7900	0	0	Ki67+	 14424 19874
7901	0	0	Ki67+	 14426 20170
7902	0	0	Ki67+	 14427 19902
7903	0	0	Ki67+	 14428 19937
7904	0	0	Ki67+	 14428 20122
7905	0	0	Ki67+	 14431 20440
7906	0	0	Ki67+	 14432 20201
7907	0	0	Ki67+	 14434 20333
7908	0	0	Ki67+	 14437 19838
7909	0	0	Ki67+	 14439 19903
7910	0	0	Ki67+	 14441 19889
7911	0	0	Ki67+	 14441 20378
7912	0	0	Ki67+	 14447 20497
7913	0	0	Ki67+	 14452 20326
7914	0	0	Ki67+	 14453 20419
7915	0	0	Ki67+	 14454 20190
7916	0	0	Ki67+	 14454 20339
7917	0	0	Ki67+	 14461 20158
7918	0	0	Ki67+	 14465 20097
7919	0	0	Ki67+	 14468 19849
7920	0	0	Ki67+	 14469 20221
7921	0	0	Ki67+	 14474 19970
7922	0	0	Ki67+	 14475 20176
7923	0	0	Ki67+	 14480 20477
7924	0	0	Ki67+	 14482 20162
7925	0	0	Ki67+	 14482 20425
7926	0	0	Ki67+	 14486 19857
7927	0	0	Ki67+	 14487 20033
7928	0	0	Ki67+	 14490 19843
7929	0	0	Ki67+	 14497 19920
7930	0	0	Ki67+	 14497 20398
7931	0	0	Ki67+	 14498 20358
7932	0	0	Ki67+	 14498 20418
7933	0	0	Ki67+	 14499 20469
7934	0	0	Ki67+	 14501 20184
7935	0	0	Ki67+	 14502 19863
7936	0	0	Ki67+	 14502 20037
7937	0	0	Ki67+	 14502 20067
7938	0	0	Ki67+	 14502 20109
7939	0	0	Ki67+	 14503 20295
7940	0	0	Ki67+	 14506 20386
7941	0	0	Ki67+	 14507 20159
7942	0	0	Ki67+	 14507 20207
7943	0	0	Ki67+	 14508 20368
7944	0	0	Ki67+	 14509 20131
7945	0	0	Ki67+	 14514 20435
7946	0	0	Ki67+	 14515 19881
7947	0	0	Ki67+	 14515 20345
7948	0	0	Ki67+	 14517 19956
7949	0	0	Ki67+	 14518 20392
7950	0	0	Ki67+	 14522 19858
7951	0	0	Ki67+	 14523 20084
7952	0	0	Ki67+	 14525 19881
7953	0	0	Ki67+	 14527 20308
7954	0	0	Ki67+	 14529 20175
7955	0	0	Ki67+	 14531 20116
7956	0	0	Ki67+	 14532 19954
7957	0	0	Ki67+	 14532 20153
7958	0	0	Ki67+	 14534 20136
7959	0	0	Ki67+	 14537 20411
7960	0	0	Ki67+	 14540 20019
7961	0	0	Ki67+	 14545 20418
7962	0	0	Ki67+	 14546 20070
7963	0	0	Ki67+	 14547 19999
7964	0	0	Ki67+	 14548 19883
7965	0	0	Ki67+	 14551 20291
7966	0	0	Ki67+	 14552 19913
7967	0	0	Ki67+	 14554 20163
7968	0	0	Ki67+	 14558 19977
7969	0	0	Ki67+	 14566 20145
7970	0	0	Ki67+	 14566 20366
7971	0	0	Ki67+	 14568 20010
7972	0	0	Ki67+	 14570 20059
7973	0	0	Ki67+	 14571 19963
7974	0	0	Ki67+	 14571 20074
7975	0	0	Ki67+	 14576 20396
7976	0	0	Ki67+	 14580 20300
7977	0	0	Ki67+	 14581 19949
7978	0	0	Ki67+	 14584 20317
7979	0	0	Ki67+	 14586 20119
7980	0	0	Ki67+	 14589 20284
7981	0	0	Ki67+	 14594 20080
7982	0	0	Ki67+	 14599 20003
7983	0	0	Ki67+	 14600 20092
7984	0	0	Ki67+	 14601 19958
7985	0	0	Ki67+	 14602 20470
7986	0	0	Ki67+	 14603 19928
7987	0	0	Ki67+	 14603 20378
7988	0	0	Ki67+	 14608 20392
7989	0	0	Ki67+	 14609 20014
7990	0	0	Ki67+	 14611 20285
7991	0	0	Ki67+	 14613 20150
7992	0	0	Ki67+	 14613 20368
7993	0	0	Ki67+	 14614 20418
7994	0	0	Ki67+	 14625 20011
7995	0	0	Ki67+	 14625 20036
7996	0	0	Ki67+	 14626 20146
7997	0	0	Ki67+	 14627 20410
7998	0	0	Ki67+	 14632 19982
7999	0	0	Ki67+	 14633 20120
8000	0	0	Ki67+	 14633 20478
8001	0	0	Ki67+	 14635 20423
8002	0	0	Ki67+	 14642 20041
8003	0	0	Ki67+	 14645 19799
8004	0	0	Ki67+	 14649 19971
8005	0	0	Ki67+	 14651 20550
8006	0	0	Ki67+	 14652 19957
8007	0	0	Ki67+	 14653 20101
8008	0	0	Ki67+	 14655 20131
8009	0	0	Ki67+	 14655 20234
8010	0	0	Ki67+	 14657 20318
8011	0	0	Ki67+	 14658 20346
8012	0	0	Ki67+	 14668 20440
8013	0	0	Ki67+	 14669 20556
8014	0	0	Ki67+	 14675 20113
8015	0	0	Ki67+	 14682 20085
8016	0	0	Ki67+	 14690 19819
8017	0	0	Ki67+	 14691 20352
8018	0	0	Ki67+	 14693 20323
8019	0	0	Ki67+	 14702 20383
8020	0	0	Ki67+	 14710 20450
8021	0	0	Ki67+	 14713 20104
8022	0	0	Ki67+	 14719 19811
8023	0	0	Ki67+	 14723 20450
8024	0	0	Ki67+	 14724 20070
8025	0	0	Ki67+	 14725 19848
8026	0	0	Ki67+	 14729 20097
8027	0	0	Ki67+	 14729 20385
8028	0	0	Ki67+	 14731 19961
8029	0	0	Ki67+	 14733 20026
8030	0	0	Ki67+	 14739 19776
8031	0	0	Ki67+	 14739 19977
8032	0	0	Ki67+	 14750 20054
8033	0	0	Ki67+	 14754 20302
8034	0	0	Ki67+	 14759 19761
8035	0	0	Ki67+	 14760 20014
8036	0	0	Ki67+	 14760 20338
8037	0	0	Ki67+	 14764 20403
8038	0	0	Ki67+	 14765 20025
8039	0	0	Ki67+	 14771 19837
8040	0	0	Ki67+	 14771 20355
8041	0	0	Ki67+	 14773 20366
8042	0	0	Ki67+	 14773 20427
8043	0	0	Ki67+	 14775 19886
8044	0	0	Ki67+	 14780 19814
8045	0	0	Ki67+	 14784 20407
8046	0	0	Ki67+	 14790 20454
8047	0	0	Ki67+	 14790 20482
8048	0	0	Ki67+	 14799 19886
8049	0	0	Ki67+	 14807 20423
8050	0	0	Ki67+	 14809 20293
8051	0	0	Ki67+	 14809 20443
8052	0	0	Ki67+	 14810 20202
8053	0	0	Ki67+	 14811 20491
8054	0	0	Ki67+	 14811 20554
8055	0	0	Ki67+	 14814 20236
8056	0	0	Ki67+	 14819 19877
8057	0	0	Ki67+	 14822 20215
8058	0	0	Ki67+	 14828 19798
8059	0	0	Ki67+	 14828 20334
8060	0	0	Ki67+	 14831 20491
8061	0	0	Ki67+	 14835 19769
8062	0	0	Ki67+	 14838 20363
8063	0	0	Ki67+	 14839 19911
8064	0	0	Ki67+	 14839 20177
8065	0	0	Ki67+	 14841 20511
8066	0	0	Ki67+	 14844 20272
8067	0	0	Ki67+	 14845 20253
8068	0	0	Ki67+	 14847 19832
8069	0	0	Ki67+	 14847 20381
8070	0	0	Ki67+	 14850 19894
8071	0	0	Ki67+	 14860 19774
8072	0	0	Ki67+	 14860 19914
8073	0	0	Ki67+	 14863 20170
8074	0	0	Ki67+	 14868 20287
8075	0	0	Ki67+	 14872 20361
8076	0	0	Ki67+	 14876 20225
8077	0	0	Ki67+	 14878 19838
8078	0	0	Ki67+	 14880 20188
8079	0	0	Ki67+	 14887 19857
8080	0	0	Ki67+	 14890 20141
8081	0	0	Ki67+	 14891 19811
8082	0	0	Ki67+	 14891 20204
8083	0	0	Ki67+	 14892 20122
8084	0	0	Ki67+	 14892 20450
8085	0	0	Ki67+	 14895 20219
8086	0	0	Ki67+	 14896 19873
8087	0	0	Ki67+	 14898 20324
8088	0	0	Ki67+	 14904 20159
8089	0	0	Ki67+	 14908 20246
8090	0	0	Ki67+	 14909 20490
8091	0	0	Ki67+	 14912 20093
8092	0	0	Ki67+	 14912 20302
8093	0	0	Ki67+	 14913 19894
8094	0	0	Ki67+	 14913 20549
8095	0	0	Ki67+	 14914 20287
8096	0	0	Ki67+	 14916 19936
8097	0	0	Ki67+	 14916 20332
8098	0	0	Ki67+	 14921 20131
8099	0	0	Ki67+	 14925 20091
8100	0	0	Ki67+	 14927 20257
8101	0	0	Ki67+	 14932 19942
8102	0	0	Ki67+	 14932 20319
8103	0	0	Ki67+	 14935 20350
8104	0	0	Ki67+	 14938 20499
8105	0	0	Ki67+	 14939 19885
8106	0	0	Ki67+	 14940 20304
8107	0	0	Ki67+	 14942 20219
8108	0	0	Ki67+	 14945 20286
8109	0	0	Ki67+	 14945 20384
8110	0	0	Ki67+	 14946 20553
8111	0	0	Ki67+	 14948 19787
8112	0	0	Ki67+	 14949 19953
8113	0	0	Ki67+	 14949 20070
8114	0	0	Ki67+	 14951 19921
8115	0	0	Ki67+	 14952 20311
8116	0	0	Ki67+	 14956 20332
8117	0	0	Ki67+	 14959 20527
8118	0	0	Ki67+	 14961 19898
8119	0	0	Ki67+	 14963 19774
8120	0	0	Ki67+	 14964 20413
8121	0	0	Ki67+	 14966 19887
8122	0	0	Ki67+	 14971 20317
8123	0	0	Ki67+	 14974 20042
8124	0	0	Ki67+	 14975 20154
8125	0	0	Ki67+	 14977 19953
8126	0	0	Ki67+	 14979 20356
8127	0	0	Ki67+	 14983 19799
8128	0	0	Ki67+	 14983 20382
8129	0	0	Ki67+	 14988 19925
8130	0	0	Ki67+	 14988 20194
8131	0	0	Ki67+	 14199 20768
8132	0	0	Ki67+	 14201 20915
8133	0	0	Ki67+	 14215 20929
8134	0	0	Ki67+	 14217 20648
8135	0	0	Ki67+	 14224 20750
8136	0	0	Ki67+	 14225 20805
8137	0	0	Ki67+	 14226 20954
8138	0	0	Ki67+	 14227 20944
8139	0	0	Ki67+	 14235 20982
8140	0	0	Ki67+	 14247 20905
8141	0	0	Ki67+	 14255 20607
8142	0	0	Ki67+	 14256 20972
8143	0	0	Ki67+	 14263 20984
8144	0	0	Ki67+	 14265 20948
8145	0	0	Ki67+	 14268 20611
8146	0	0	Ki67+	 14274 20643
8147	0	0	Ki67+	 14279 20740
8148	0	0	Ki67+	 14279 20778
8149	0	0	Ki67+	 14287 20984
8150	0	0	Ki67+	 14288 20964
8151	0	0	Ki67+	 14289 20746
8152	0	0	Ki67+	 14311 20758
8153	0	0	Ki67+	 14312 20705
8154	0	0	Ki67+	 14315 20983
8155	0	0	Ki67+	 14316 20970
8156	0	0	Ki67+	 14317 20731
8157	0	0	Ki67+	 14331 20797
8158	0	0	Ki67+	 14340 20922
8159	0	0	Ki67+	 14343 20788
8160	0	0	Ki67+	 14348 21220
8161	0	0	Ki67+	 14354 20588
8162	0	0	Ki67+	 14354 20955
8163	0	0	Ki67+	 14355 20716
8164	0	0	Ki67+	 14364 20832
8165	0	0	Ki67+	 14368 20956
8166	0	0	Ki67+	 14370 21333
8167	0	0	Ki67+	 14373 20820
8168	0	0	Ki67+	 14373 20929
8169	0	0	Ki67+	 14383 20956
8170	0	0	Ki67+	 14384 20720
8171	0	0	Ki67+	 14398 21007
8172	0	0	Ki67+	 14402 20933
8173	0	0	Ki67+	 14404 20604
8174	0	0	Ki67+	 14405 20855
8175	0	0	Ki67+	 14412 20783
8176	0	0	Ki67+	 14427 20616
8177	0	0	Ki67+	 14447 20586
8178	0	0	Ki67+	 14449 20710
8179	0	0	Ki67+	 14451 20604
8180	0	0	Ki67+	 14452 20910
8181	0	0	Ki67+	 14455 20618
8182	0	0	Ki67+	 14457 20699
8183	0	0	Ki67+	 14458 20891
8184	0	0	Ki67+	 14462 20912
8185	0	0	Ki67+	 14463 20933
8186	0	0	Ki67+	 14483 20590
8187	0	0	Ki67+	 14506 20838
8188	0	0	Ki67+	 14509 20701
8189	0	0	Ki67+	 14517 20832
8190	0	0	Ki67+	 14524 20893
8191	0	0	Ki67+	 14527 20818
8192	0	0	Ki67+	 14533 20612
8193	0	0	Ki67+	 14543 21150
8194	0	0	Ki67+	 14550 20609
8195	0	0	Ki67+	 14551 20710
8196	0	0	Ki67+	 14553 20825
8197	0	0	Ki67+	 14553 20866
8198	0	0	Ki67+	 14560 21142
8199	0	0	Ki67+	 14562 20878
8200	0	0	Ki67+	 14562 21331
8201	0	0	Ki67+	 14565 20893
8202	0	0	Ki67+	 14568 20611
8203	0	0	Ki67+	 14572 20721
8204	0	0	Ki67+	 14593 20890
8205	0	0	Ki67+	 14608 20735
8206	0	0	Ki67+	 14609 20827
8207	0	0	Ki67+	 14613 20847
8208	0	0	Ki67+	 14615 20628
8209	0	0	Ki67+	 14618 20661
8210	0	0	Ki67+	 14618 20867
8211	0	0	Ki67+	 14636 20872
8212	0	0	Ki67+	 14656 20738
8213	0	0	Ki67+	 14659 20888
8214	0	0	Ki67+	 14662 20867
8215	0	0	Ki67+	 14666 20712
8216	0	0	Ki67+	 14673 20837
8217	0	0	Ki67+	 14682 20774
8218	0	0	Ki67+	 14684 20819
8219	0	0	Ki67+	 14685 20859
8220	0	0	Ki67+	 14692 20738
8221	0	0	Ki67+	 14699 20767
8222	0	0	Ki67+	 14704 20875
8223	0	0	Ki67+	 14707 20615
8224	0	0	Ki67+	 14708 20819
8225	0	0	Ki67+	 14712 20781
8226	0	0	Ki67+	 14712 20809
8227	0	0	Ki67+	 14718 20751
8228	0	0	Ki67+	 14720 20794
8229	0	0	Ki67+	 14725 20842
8230	0	0	Ki67+	 14728 20705
8231	0	0	Ki67+	 14742 20793
8232	0	0	Ki67+	 14744 20716
8233	0	0	Ki67+	 14747 20733
8234	0	0	Ki67+	 14754 20718
8235	0	0	Ki67+	 14756 20691
8236	0	0	Ki67+	 14759 20742
8237	0	0	Ki67+	 14763 20786
8238	0	0	Ki67+	 14784 20716
8239	0	0	Ki67+	 14785 20781
8240	0	0	Ki67+	 14791 20867
8241	0	0	Ki67+	 14794 20590
8242	0	0	Ki67+	 14800 20835
8243	0	0	Ki67+	 14803 20760
8244	0	0	Ki67+	 14805 20735
8245	0	0	Ki67+	 14818 20599
8246	0	0	Ki67+	 14822 20864
8247	0	0	Ki67+	 14827 20791
8248	0	0	Ki67+	 14837 20765
8249	0	0	Ki67+	 14842 20780
8250	0	0	Ki67+	 14848 20734
8251	0	0	Ki67+	 14865 20845
8252	0	0	Ki67+	 14871 20633
8253	0	0	Ki67+	 14878 20862
8254	0	0	Ki67+	 14881 20782
8255	0	0	Ki67+	 14886 20748
8256	0	0	Ki67+	 14894 20824
8257	0	0	Ki67+	 14896 20746
8258	0	0	Ki67+	 14903 20851
8259	0	0	Ki67+	 14904 20585
8260	0	0	Ki67+	 14910 20801
8261	0	0	Ki67+	 14913 20778
8262	0	0	Ki67+	 14915 20601
8263	0	0	Ki67+	 14923 20667
8264	0	0	Ki67+	 14923 20838
8265	0	0	Ki67+	 14926 20630
8266	0	0	Ki67+	 14926 20718
8267	0	0	Ki67+	 14936 20700
8268	0	0	Ki67+	 14937 20756
8269	0	0	Ki67+	 14938 20728
8270	0	0	Ki67+	 14938 20870
8271	0	0	Ki67+	 14940 20807
8272	0	0	Ki67+	 14946 20773
8273	0	0	Ki67+	 14952 20861
8274	0	0	Ki67+	 14953 20683
8275	0	0	Ki67+	 14962 20566
8276	0	0	Ki67+	 14968 20795
8277	0	0	Ki67+	 14970 20764
8278	0	0	Ki67+	 14971 20723
8279	0	0	Ki67+	 14972 20708
8280	0	0	Ki67+	 14975 20822
8281	0	0	Ki67+	 14980 20834
8282	0	0	Ki67+	 14982 20793
8283	0	0	Ki67+	 14987 20741
8284	0	0	Ki67+	 14989 20685
8285	0	0	Ki67+	 14991 20776
8286	0	0	Ki67+	 14265 21611
8287	0	0	Ki67+	 14307 21611
8288	0	0	Ki67+	 14307 21707
8289	0	0	Ki67+	 14326 22148
8290	0	0	Ki67+	 14339 22105
8291	0	0	Ki67+	 14342 22143
8292	0	0	Ki67+	 14346 22092
8293	0	0	Ki67+	 14356 22157
8294	0	0	Ki67+	 14357 22118
8295	0	0	Ki67+	 14360 21679
8296	0	0	Ki67+	 14370 22150
8297	0	0	Ki67+	 14392 21632
8298	0	0	Ki67+	 14401 21621
8299	0	0	Ki67+	 14405 22134
8300	0	0	Ki67+	 14426 22147
8301	0	0	Ki67+	 14438 22128
8302	0	0	Ki67+	 14439 21477
8303	0	0	Ki67+	 14766 21916
8304	0	0	Ki67+	 14772 21804
8305	0	0	Ki67+	 14782 21791
8306	0	0	Ki67+	 14895 22046
8307	0	0	Ki67+	 14980 22135
8308	0	0	Ki67+	 14985 22156
8309	0	0	Ki67+	 14195 22323
8310	0	0	Ki67+	 14201 22291
8311	0	0	Ki67+	 14207 22242
8312	0	0	Ki67+	 14220 22227
8313	0	0	Ki67+	 14225 22321
8314	0	0	Ki67+	 14225 22348
8315	0	0	Ki67+	 14242 22221
8316	0	0	Ki67+	 14247 22362
8317	0	0	Ki67+	 14250 22192
8318	0	0	Ki67+	 14257 22295
8319	0	0	Ki67+	 14257 22320
8320	0	0	Ki67+	 14263 22261
8321	0	0	Ki67+	 14274 22195
8322	0	0	Ki67+	 14280 22264
8323	0	0	Ki67+	 14280 22299
8324	0	0	Ki67+	 14281 22701
8325	0	0	Ki67+	 14283 22321
8326	0	0	Ki67+	 14292 22286
8327	0	0	Ki67+	 14303 22216
8328	0	0	Ki67+	 14306 22233
8329	0	0	Ki67+	 14309 22299
8330	0	0	Ki67+	 14310 22258
8331	0	0	Ki67+	 14316 22739
8332	0	0	Ki67+	 14317 22417
8333	0	0	Ki67+	 14334 22236
8334	0	0	Ki67+	 14336 22467
8335	0	0	Ki67+	 14353 22389
8336	0	0	Ki67+	 14354 22443
8337	0	0	Ki67+	 14356 22428
8338	0	0	Ki67+	 14357 22467
8339	0	0	Ki67+	 14360 22352
8340	0	0	Ki67+	 14372 22219
8341	0	0	Ki67+	 14378 22457
8342	0	0	Ki67+	 14381 22188
8343	0	0	Ki67+	 14386 22370
8344	0	0	Ki67+	 14386 22388
8345	0	0	Ki67+	 14390 22254
8346	0	0	Ki67+	 14394 22318
8347	0	0	Ki67+	 14411 22166
8348	0	0	Ki67+	 14421 22397
8349	0	0	Ki67+	 14427 22174
8350	0	0	Ki67+	 14429 22370
8351	0	0	Ki67+	 14431 22293
8352	0	0	Ki67+	 14437 22430
8353	0	0	Ki67+	 14439 22360
8354	0	0	Ki67+	 14444 22281
8355	0	0	Ki67+	 14446 22218
8356	0	0	Ki67+	 14447 22178
8357	0	0	Ki67+	 14453 22515
8358	0	0	Ki67+	 14457 22314
8359	0	0	Ki67+	 14457 22333
8360	0	0	Ki67+	 14461 22243
8361	0	0	Ki67+	 14462 22208
8362	0	0	Ki67+	 14462 22390
8363	0	0	Ki67+	 14465 22551
8364	0	0	Ki67+	 14470 22414
8365	0	0	Ki67+	 14470 22590
8366	0	0	Ki67+	 14473 22426
8367	0	0	Ki67+	 14481 22373
8368	0	0	Ki67+	 14481 22509
8369	0	0	Ki67+	 14484 22287
8370	0	0	Ki67+	 14489 22597
8371	0	0	Ki67+	 14492 22581
8372	0	0	Ki67+	 14494 22306
8373	0	0	Ki67+	 14495 22334
8374	0	0	Ki67+	 14497 22353
8375	0	0	Ki67+	 14499 22818
8376	0	0	Ki67+	 14500 22412
8377	0	0	Ki67+	 14504 22502
8378	0	0	Ki67+	 14505 22841
8379	0	0	Ki67+	 14511 22515
8380	0	0	Ki67+	 14511 22611
8381	0	0	Ki67+	 14515 22378
8382	0	0	Ki67+	 14515 22576
8383	0	0	Ki67+	 14519 22654
8384	0	0	Ki67+	 14519 22765
8385	0	0	Ki67+	 14524 22834
8386	0	0	Ki67+	 14526 22733
8387	0	0	Ki67+	 14531 22559
8388	0	0	Ki67+	 14534 22715
8389	0	0	Ki67+	 14546 22450
8390	0	0	Ki67+	 14546 22487
8391	0	0	Ki67+	 14549 22651
8392	0	0	Ki67+	 14549 22820
8393	0	0	Ki67+	 14551 22603
8394	0	0	Ki67+	 14556 22761
8395	0	0	Ki67+	 14557 22519
8396	0	0	Ki67+	 14559 22679
8397	0	0	Ki67+	 14561 22620
8398	0	0	Ki67+	 14566 22571
8399	0	0	Ki67+	 14566 22595
8400	0	0	Ki67+	 14568 22789
8401	0	0	Ki67+	 14575 22712
8402	0	0	Ki67+	 14578 22600
8403	0	0	Ki67+	 14579 22552
8404	0	0	Ki67+	 14584 22538
8405	0	0	Ki67+	 14586 22643
8406	0	0	Ki67+	 14586 22738
8407	0	0	Ki67+	 14595 22554
8408	0	0	Ki67+	 14596 22780
8409	0	0	Ki67+	 14606 22689
8410	0	0	Ki67+	 14607 22604
8411	0	0	Ki67+	 14608 22735
8412	0	0	Ki67+	 14613 22648
8413	0	0	Ki67+	 14621 22701
8414	0	0	Ki67+	 14626 22762
8415	0	0	Ki67+	 14632 22735
8416	0	0	Ki67+	 14641 22618
8417	0	0	Ki67+	 14644 22648
8418	0	0	Ki67+	 14662 22375
8419	0	0	Ki67+	 14900 22578
8420	0	0	Ki67+	 14909 22401
8421	0	0	Ki67+	 14916 22382
8422	0	0	Ki67+	 14931 22311
8423	0	0	Ki67+	 14940 22263
8424	0	0	Ki67+	 14942 22244
8425	0	0	Ki67+	 14944 22290
8426	0	0	Ki67+	 14946 22213
8427	0	0	Ki67+	 14948 22310
8428	0	0	Ki67+	 14955 22342
8429	0	0	Ki67+	 14956 22174
8430	0	0	Ki67+	 14958 22315
8431	0	0	Ki67+	 14968 22366
8432	0	0	Ki67+	 14980 22299
8433	0	0	Ki67+	 14983 22260
8434	0	0	Ki67+	 14984 22382
8435	0	0	Ki67+	 14991 22186
8436	0	0	Ki67+	 15024 2478
8437	0	0	Ki67+	 15229 2260
8438	0	0	Ki67+	 15270 2250
8439	0	0	Ki67+	 15438 2333
8440	0	0	Ki67+	 15084 3263
8441	0	0	Ki67+	 15104 3490
8442	0	0	Ki67+	 15156 3597
8443	0	0	Ki67+	 15158 3032
8444	0	0	Ki67+	 15159 3373
8445	0	0	Ki67+	 15168 3603
8446	0	0	Ki67+	 15188 3639
8447	0	0	Ki67+	 15211 3674
8448	0	0	Ki67+	 15219 3705
8449	0	0	Ki67+	 15282 3712
8450	0	0	Ki67+	 15230 3744
8451	0	0	Ki67+	 15235 3812
8452	0	0	Ki67+	 15353 3936
8453	0	0	Ki67+	 15363 3968
8454	0	0	Ki67+	 15368 3987
8455	0	0	Ki67+	 15501 3883
8456	0	0	Ki67+	 15517 3877
8457	0	0	Ki67+	 15562 3882
8458	0	0	Ki67+	 15566 3950
8459	0	0	Ki67+	 15567 4034
8460	0	0	Ki67+	 15622 3870
8461	0	0	Ki67+	 15623 3885
8462	0	0	Ki67+	 15624 4050
8463	0	0	Ki67+	 15625 4012
8464	0	0	Ki67+	 15627 3919
8465	0	0	Ki67+	 15629 4028
8466	0	0	Ki67+	 15631 4071
8467	0	0	Ki67+	 15641 3982
8468	0	0	Ki67+	 15646 4089
8469	0	0	Ki67+	 15661 4093
8470	0	0	Ki67+	 15674 4083
8471	0	0	Ki67+	 15709 4096
8472	0	0	Ki67+	 15712 4168
8473	0	0	Ki67+	 15724 4089
8474	0	0	Ki67+	 15647 4964
8475	0	0	Ki67+	 14997 5995
8476	0	0	Ki67+	 15002 5970
8477	0	0	Ki67+	 15024 5980
8478	0	0	Ki67+	 15089 5806
8479	0	0	Ki67+	 15089 5821
8480	0	0	Ki67+	 15100 5716
8481	0	0	Ki67+	 15115 6113
8482	0	0	Ki67+	 15156 5932
8483	0	0	Ki67+	 15179 5928
8484	0	0	Ki67+	 15211 5914
8485	0	0	Ki67+	 15567 6081
8486	0	0	Ki67+	 15117 6555
8487	0	0	Ki67+	 15069 8475
8488	0	0	Ki67+	 15090 8471
8489	0	0	Ki67+	 15727 8367
8490	0	0	Ki67+	 15483 9213
8491	0	0	Ki67+	 15040 9868
8492	0	0	Ki67+	 15404 9491
8493	0	0	Ki67+	 14998 10155
8494	0	0	Ki67+	 15018 10587
8495	0	0	Ki67+	 15141 10138
8496	0	0	Ki67+	 15169 10175
8497	0	0	Ki67+	 15103 11834
8498	0	0	Ki67+	 15445 12162
8499	0	0	Ki67+	 15665 12413
8500	0	0	Ki67+	 15668 12033
8501	0	0	Ki67+	 15777 12076
8502	0	0	Ki67+	 15780 12156
8503	0	0	Ki67+	 15332 13187
8504	0	0	Ki67+	 15375 13197
8505	0	0	Ki67+	 15648 13077
8506	0	0	Ki67+	 14998 13782
8507	0	0	Ki67+	 14999 14024
8508	0	0	Ki67+	 15000 13890
8509	0	0	Ki67+	 15004 13820
8510	0	0	Ki67+	 15005 13795
8511	0	0	Ki67+	 15006 13866
8512	0	0	Ki67+	 15008 13928
8513	0	0	Ki67+	 15014 14107
8514	0	0	Ki67+	 15015 14083
8515	0	0	Ki67+	 15020 13808
8516	0	0	Ki67+	 15022 13871
8517	0	0	Ki67+	 15028 13855
8518	0	0	Ki67+	 15032 13916
8519	0	0	Ki67+	 15034 13459
8520	0	0	Ki67+	 15035 13887
8521	0	0	Ki67+	 15039 13842
8522	0	0	Ki67+	 15048 13510
8523	0	0	Ki67+	 15058 13931
8524	0	0	Ki67+	 15058 13947
8525	0	0	Ki67+	 15061 13780
8526	0	0	Ki67+	 15071 13795
8527	0	0	Ki67+	 15073 13907
8528	0	0	Ki67+	 15076 13943
8529	0	0	Ki67+	 15081 13894
8530	0	0	Ki67+	 15088 13953
8531	0	0	Ki67+	 15107 13923
8532	0	0	Ki67+	 15112 13970
8533	0	0	Ki67+	 15112 14107
8534	0	0	Ki67+	 15130 13969
8535	0	0	Ki67+	 15149 13931
8536	0	0	Ki67+	 15149 14059
8537	0	0	Ki67+	 15152 13979
8538	0	0	Ki67+	 15152 14109
8539	0	0	Ki67+	 15174 13958
8540	0	0	Ki67+	 15179 14017
8541	0	0	Ki67+	 15179 14066
8542	0	0	Ki67+	 15184 13969
8543	0	0	Ki67+	 15190 13987
8544	0	0	Ki67+	 15199 13513
8545	0	0	Ki67+	 15205 14126
8546	0	0	Ki67+	 15206 14048
8547	0	0	Ki67+	 15209 14029
8548	0	0	Ki67+	 15214 14008
8549	0	0	Ki67+	 15229 14044
8550	0	0	Ki67+	 15340 14111
8551	0	0	Ki67+	 15359 14093
8552	0	0	Ki67+	 15521 13610
8553	0	0	Ki67+	 15542 13574
8554	0	0	Ki67+	 15762 14069
8555	0	0	Ki67+	 14997 14293
8556	0	0	Ki67+	 15000 14857
8557	0	0	Ki67+	 15001 14165
8558	0	0	Ki67+	 15003 14924
8559	0	0	Ki67+	 15009 14649
8560	0	0	Ki67+	 15010 14678
8561	0	0	Ki67+	 15014 14176
8562	0	0	Ki67+	 15017 14246
8563	0	0	Ki67+	 15021 14771
8564	0	0	Ki67+	 15022 14720
8565	0	0	Ki67+	 15023 14646
8566	0	0	Ki67+	 15023 14792
8567	0	0	Ki67+	 15023 14878
8568	0	0	Ki67+	 15026 14862
8569	0	0	Ki67+	 15027 14745
8570	0	0	Ki67+	 15028 14215
8571	0	0	Ki67+	 15030 14920
8572	0	0	Ki67+	 15031 14138
8573	0	0	Ki67+	 15032 14678
8574	0	0	Ki67+	 15035 14835
8575	0	0	Ki67+	 15042 14915
8576	0	0	Ki67+	 15044 14161
8577	0	0	Ki67+	 15046 14865
8578	0	0	Ki67+	 15047 14640
8579	0	0	Ki67+	 15048 14171
8580	0	0	Ki67+	 15048 14741
8581	0	0	Ki67+	 15052 14490
8582	0	0	Ki67+	 15057 14770
8583	0	0	Ki67+	 15059 14692
8584	0	0	Ki67+	 15059 14894
8585	0	0	Ki67+	 15061 14639
8586	0	0	Ki67+	 15068 14223
8587	0	0	Ki67+	 15071 14664
8588	0	0	Ki67+	 15074 14519
8589	0	0	Ki67+	 15076 14907
8590	0	0	Ki67+	 15080 14211
8591	0	0	Ki67+	 15080 14765
8592	0	0	Ki67+	 15087 14145
8593	0	0	Ki67+	 15087 14629
8594	0	0	Ki67+	 15090 14193
8595	0	0	Ki67+	 15090 14674
8596	0	0	Ki67+	 15091 14792
8597	0	0	Ki67+	 15091 14857
8598	0	0	Ki67+	 15094 14487
8599	0	0	Ki67+	 15102 14231
8600	0	0	Ki67+	 15102 14646
8601	0	0	Ki67+	 15103 14294
8602	0	0	Ki67+	 15103 14742
8603	0	0	Ki67+	 15113 14900
8604	0	0	Ki67+	 15115 14630
8605	0	0	Ki67+	 15117 14338
8606	0	0	Ki67+	 15118 14659
8607	0	0	Ki67+	 15119 14217
8608	0	0	Ki67+	 15125 14686
8609	0	0	Ki67+	 15126 14766
8610	0	0	Ki67+	 15127 14584
8611	0	0	Ki67+	 15129 14554
8612	0	0	Ki67+	 15131 14864
8613	0	0	Ki67+	 15133 14357
8614	0	0	Ki67+	 15134 14213
8615	0	0	Ki67+	 15137 14659
8616	0	0	Ki67+	 15139 14784
8617	0	0	Ki67+	 15139 14819
8618	0	0	Ki67+	 15143 14736
8619	0	0	Ki67+	 15145 14342
8620	0	0	Ki67+	 15150 14518
8621	0	0	Ki67+	 15152 14580
8622	0	0	Ki67+	 15154 14694
8623	0	0	Ki67+	 15156 14629
8624	0	0	Ki67+	 15157 14812
8625	0	0	Ki67+	 15165 14726
8626	0	0	Ki67+	 15166 14674
8627	0	0	Ki67+	 15167 14164
8628	0	0	Ki67+	 15170 14417
8629	0	0	Ki67+	 15170 14760
8630	0	0	Ki67+	 15170 14795
8631	0	0	Ki67+	 15173 14854
8632	0	0	Ki67+	 15180 14144
8633	0	0	Ki67+	 15186 14133
8634	0	0	Ki67+	 15189 14515
8635	0	0	Ki67+	 15191 14754
8636	0	0	Ki67+	 15193 14268
8637	0	0	Ki67+	 15193 14810
8638	0	0	Ki67+	 15197 14328
8639	0	0	Ki67+	 15198 14462
8640	0	0	Ki67+	 15199 14516
8641	0	0	Ki67+	 15200 14293
8642	0	0	Ki67+	 15202 14771
8643	0	0	Ki67+	 15203 14837
8644	0	0	Ki67+	 15205 14401
8645	0	0	Ki67+	 15207 14676
8646	0	0	Ki67+	 15215 14164
8647	0	0	Ki67+	 15217 14811
8648	0	0	Ki67+	 15222 14140
8649	0	0	Ki67+	 15222 14210
8650	0	0	Ki67+	 15224 14253
8651	0	0	Ki67+	 15228 14690
8652	0	0	Ki67+	 15235 14473
8653	0	0	Ki67+	 15238 14199
8654	0	0	Ki67+	 15240 14811
8655	0	0	Ki67+	 15244 14321
8656	0	0	Ki67+	 15254 14141
8657	0	0	Ki67+	 15254 14333
8658	0	0	Ki67+	 15258 14254
8659	0	0	Ki67+	 15259 14411
8660	0	0	Ki67+	 15259 14449
8661	0	0	Ki67+	 15259 14669
8662	0	0	Ki67+	 15260 14715
8663	0	0	Ki67+	 15261 14162
8664	0	0	Ki67+	 15262 14244
8665	0	0	Ki67+	 15262 14479
8666	0	0	Ki67+	 15262 14649
8667	0	0	Ki67+	 15265 14205
8668	0	0	Ki67+	 15265 14298
8669	0	0	Ki67+	 15269 14797
8670	0	0	Ki67+	 15274 14167
8671	0	0	Ki67+	 15275 14314
8672	0	0	Ki67+	 15277 14445
8673	0	0	Ki67+	 15279 14364
8674	0	0	Ki67+	 15279 14402
8675	0	0	Ki67+	 15280 14267
8676	0	0	Ki67+	 15287 14175
8677	0	0	Ki67+	 15287 14492
8678	0	0	Ki67+	 15290 14194
8679	0	0	Ki67+	 15290 14221
8680	0	0	Ki67+	 15292 14336
8681	0	0	Ki67+	 15293 14675
8682	0	0	Ki67+	 15295 14263
8683	0	0	Ki67+	 15296 14280
8684	0	0	Ki67+	 15298 14130
8685	0	0	Ki67+	 15301 14305
8686	0	0	Ki67+	 15304 14423
8687	0	0	Ki67+	 15304 14474
8688	0	0	Ki67+	 15305 14511
8689	0	0	Ki67+	 15309 14408
8690	0	0	Ki67+	 15311 14130
8691	0	0	Ki67+	 15312 14183
8692	0	0	Ki67+	 15312 14676
8693	0	0	Ki67+	 15313 14378
8694	0	0	Ki67+	 15317 14347
8695	0	0	Ki67+	 15319 14201
8696	0	0	Ki67+	 15319 14286
8697	0	0	Ki67+	 15319 14299
8698	0	0	Ki67+	 15319 14617
8699	0	0	Ki67+	 15322 14157
8700	0	0	Ki67+	 15322 14434
8701	0	0	Ki67+	 15324 14659
8702	0	0	Ki67+	 15326 14182
8703	0	0	Ki67+	 15327 14463
8704	0	0	Ki67+	 15329 14601
8705	0	0	Ki67+	 15333 14390
8706	0	0	Ki67+	 15335 14149
8707	0	0	Ki67+	 15336 14275
8708	0	0	Ki67+	 15336 14420
8709	0	0	Ki67+	 15337 14513
8710	0	0	Ki67+	 15338 14239
8711	0	0	Ki67+	 15340 14576
8712	0	0	Ki67+	 15341 14682
8713	0	0	Ki67+	 15342 14340
8714	0	0	Ki67+	 15342 14626
8715	0	0	Ki67+	 15345 14182
8716	0	0	Ki67+	 15345 14297
8717	0	0	Ki67+	 15347 14373
8718	0	0	Ki67+	 15348 14209
8719	0	0	Ki67+	 15350 14540
8720	0	0	Ki67+	 15351 14657
8721	0	0	Ki67+	 15353 14129
8722	0	0	Ki67+	 15353 14443
8723	0	0	Ki67+	 15356 14197
8724	0	0	Ki67+	 15361 14422
8725	0	0	Ki67+	 15361 14625
8726	0	0	Ki67+	 15362 14577
8727	0	0	Ki67+	 15364 14521
8728	0	0	Ki67+	 15367 14468
8729	0	0	Ki67+	 15367 14495
8730	0	0	Ki67+	 15369 14161
8731	0	0	Ki67+	 15371 14179
8732	0	0	Ki67+	 15371 14339
8733	0	0	Ki67+	 15374 14283
8734	0	0	Ki67+	 15379 14212
8735	0	0	Ki67+	 15379 14427
8736	0	0	Ki67+	 15380 14604
8737	0	0	Ki67+	 15381 14544
8738	0	0	Ki67+	 15383 14242
8739	0	0	Ki67+	 15383 14263
8740	0	0	Ki67+	 15383 14470
8741	0	0	Ki67+	 15385 14589
8742	0	0	Ki67+	 15387 14332
8743	0	0	Ki67+	 15395 14573
8744	0	0	Ki67+	 15404 14183
8745	0	0	Ki67+	 15404 14419
8746	0	0	Ki67+	 15404 14442
8747	0	0	Ki67+	 15405 14257
8748	0	0	Ki67+	 15405 14297
8749	0	0	Ki67+	 15406 14456
8750	0	0	Ki67+	 15407 14150
8751	0	0	Ki67+	 15414 14226
8752	0	0	Ki67+	 15414 14430
8753	0	0	Ki67+	 15414 14561
8754	0	0	Ki67+	 15415 14264
8755	0	0	Ki67+	 15415 14515
8756	0	0	Ki67+	 15417 14247
8757	0	0	Ki67+	 15417 14336
8758	0	0	Ki67+	 15419 14486
8759	0	0	Ki67+	 15421 14294
8760	0	0	Ki67+	 15422 14461
8761	0	0	Ki67+	 15429 14514
8762	0	0	Ki67+	 15440 14294
8763	0	0	Ki67+	 15443 14274
8764	0	0	Ki67+	 15448 14320
8765	0	0	Ki67+	 15449 14225
8766	0	0	Ki67+	 15463 14334
8767	0	0	Ki67+	 15467 14250
8768	0	0	Ki67+	 15361 15412
8769	0	0	Ki67+	 15390 15727
8770	0	0	Ki67+	 15394 15697
8771	0	0	Ki67+	 15398 15443
8772	0	0	Ki67+	 15400 15395
8773	0	0	Ki67+	 15400 15671
8774	0	0	Ki67+	 15404 15360
8775	0	0	Ki67+	 15410 15693
8776	0	0	Ki67+	 15415 15374
8777	0	0	Ki67+	 15434 15673
8778	0	0	Ki67+	 15434 15697
8779	0	0	Ki67+	 15437 15445
8780	0	0	Ki67+	 15438 15496
8781	0	0	Ki67+	 15440 15628
8782	0	0	Ki67+	 15443 15349
8783	0	0	Ki67+	 15444 15552
8784	0	0	Ki67+	 15451 15530
8785	0	0	Ki67+	 15454 15681
8786	0	0	Ki67+	 15456 15718
8787	0	0	Ki67+	 15460 15548
8788	0	0	Ki67+	 15462 15465
8789	0	0	Ki67+	 15465 15617
8790	0	0	Ki67+	 15467 15574
8791	0	0	Ki67+	 15469 15681
8792	0	0	Ki67+	 15481 15543
8793	0	0	Ki67+	 15482 15622
8794	0	0	Ki67+	 15485 15379
8795	0	0	Ki67+	 15491 15581
8796	0	0	Ki67+	 15498 15278
8797	0	0	Ki67+	 15521 15365
8798	0	0	Ki67+	 15523 15258
8799	0	0	Ki67+	 15523 15611
8800	0	0	Ki67+	 15526 15420
8801	0	0	Ki67+	 15538 15578
8802	0	0	Ki67+	 15540 15198
8803	0	0	Ki67+	 15541 15264
8804	0	0	Ki67+	 15542 15299
8805	0	0	Ki67+	 15543 15229
8806	0	0	Ki67+	 15544 15449
8807	0	0	Ki67+	 15546 15435
8808	0	0	Ki67+	 15551 15166
8809	0	0	Ki67+	 15552 15386
8810	0	0	Ki67+	 15557 15338
8811	0	0	Ki67+	 15564 15378
8812	0	0	Ki67+	 15567 15278
8813	0	0	Ki67+	 15573 15230
8814	0	0	Ki67+	 15577 15457
8815	0	0	Ki67+	 15578 15201
8816	0	0	Ki67+	 15581 15166
8817	0	0	Ki67+	 15582 15723
8818	0	0	Ki67+	 15584 15390
8819	0	0	Ki67+	 15586 15436
8820	0	0	Ki67+	 15587 15128
8821	0	0	Ki67+	 15591 15538
8822	0	0	Ki67+	 15593 15208
8823	0	0	Ki67+	 15593 15357
8824	0	0	Ki67+	 15594 15176
8825	0	0	Ki67+	 15594 15286
8826	0	0	Ki67+	 15600 15401
8827	0	0	Ki67+	 15601 15296
8828	0	0	Ki67+	 15602 15721
8829	0	0	Ki67+	 15603 15245
8830	0	0	Ki67+	 15606 15128
8831	0	0	Ki67+	 15608 15571
8832	0	0	Ki67+	 15610 15328
8833	0	0	Ki67+	 15621 15290
8834	0	0	Ki67+	 15622 15199
8835	0	0	Ki67+	 15623 15184
8836	0	0	Ki67+	 15625 15322
8837	0	0	Ki67+	 15626 15264
8838	0	0	Ki67+	 15626 15380
8839	0	0	Ki67+	 15627 15128
8840	0	0	Ki67+	 15629 15527
8841	0	0	Ki67+	 15633 15345
8842	0	0	Ki67+	 15638 15046
8843	0	0	Ki67+	 15639 15311
8844	0	0	Ki67+	 15639 15573
8845	0	0	Ki67+	 15640 15507
8846	0	0	Ki67+	 15641 15389
8847	0	0	Ki67+	 15642 15639
8848	0	0	Ki67+	 15657 15516
8849	0	0	Ki67+	 15660 15151
8850	0	0	Ki67+	 15665 15398
8851	0	0	Ki67+	 15673 15054
8852	0	0	Ki67+	 15674 15170
8853	0	0	Ki67+	 15678 15148
8854	0	0	Ki67+	 15681 15418
8855	0	0	Ki67+	 15698 15470
8856	0	0	Ki67+	 15706 15168
8857	0	0	Ki67+	 15706 15522
8858	0	0	Ki67+	 15712 15002
8859	0	0	Ki67+	 15721 15016
8860	0	0	Ki67+	 15733 14972
8861	0	0	Ki67+	 15734 14990
8862	0	0	Ki67+	 15750 15030
8863	0	0	Ki67+	 15754 14986
8864	0	0	Ki67+	 15759 15004
8865	0	0	Ki67+	 15763 15448
8866	0	0	Ki67+	 15764 15272
8867	0	0	Ki67+	 15781 15278
8868	0	0	Ki67+	 15790 15178
8869	0	0	Ki67+	 15129 16433
8870	0	0	Ki67+	 15393 16354
8871	0	0	Ki67+	 15409 15848
8872	0	0	Ki67+	 15413 15754
8873	0	0	Ki67+	 15416 15879
8874	0	0	Ki67+	 15417 15829
8875	0	0	Ki67+	 15422 15733
8876	0	0	Ki67+	 15422 15907
8877	0	0	Ki67+	 15425 15851
8878	0	0	Ki67+	 15426 15791
8879	0	0	Ki67+	 15426 15835
8880	0	0	Ki67+	 15440 15883
8881	0	0	Ki67+	 15443 15765
8882	0	0	Ki67+	 15443 15950
8883	0	0	Ki67+	 15447 15915
8884	0	0	Ki67+	 15448 15828
8885	0	0	Ki67+	 15458 15884
8886	0	0	Ki67+	 15458 15932
8887	0	0	Ki67+	 15460 15750
8888	0	0	Ki67+	 15474 15917
8889	0	0	Ki67+	 15479 15816
8890	0	0	Ki67+	 15479 15975
8891	0	0	Ki67+	 15483 15874
8892	0	0	Ki67+	 15487 15847
8893	0	0	Ki67+	 15490 15750
8894	0	0	Ki67+	 15493 15729
8895	0	0	Ki67+	 15496 15984
8896	0	0	Ki67+	 15504 15835
8897	0	0	Ki67+	 15511 15762
8898	0	0	Ki67+	 15513 16005
8899	0	0	Ki67+	 15515 15802
8900	0	0	Ki67+	 15524 16001
8901	0	0	Ki67+	 15525 15758
8902	0	0	Ki67+	 15526 15890
8903	0	0	Ki67+	 15529 15861
8904	0	0	Ki67+	 15531 15730
8905	0	0	Ki67+	 15532 15959
8906	0	0	Ki67+	 15534 15794
8907	0	0	Ki67+	 15535 15827
8908	0	0	Ki67+	 15539 16015
8909	0	0	Ki67+	 15544 15881
8910	0	0	Ki67+	 15545 15841
8911	0	0	Ki67+	 15545 15993
8912	0	0	Ki67+	 15550 15741
8913	0	0	Ki67+	 15550 15782
8914	0	0	Ki67+	 15554 15907
8915	0	0	Ki67+	 15555 16009
8916	0	0	Ki67+	 15564 15959
8917	0	0	Ki67+	 15565 16019
8918	0	0	Ki67+	 15567 16000
8919	0	0	Ki67+	 15574 15828
8920	0	0	Ki67+	 15581 15894
8921	0	0	Ki67+	 15584 15814
8922	0	0	Ki67+	 15587 15851
8923	0	0	Ki67+	 15598 15956
8924	0	0	Ki67+	 15602 16020
8925	0	0	Ki67+	 15610 16005
8926	0	0	Ki67+	 15616 16030
8927	0	0	Ki67+	 15622 15859
8928	0	0	Ki67+	 15630 15957
8929	0	0	Ki67+	 15644 16141
8930	0	0	Ki67+	 15645 15983
8931	0	0	Ki67+	 15651 16017
8932	0	0	Ki67+	 15652 16121
8933	0	0	Ki67+	 15655 16151
8934	0	0	Ki67+	 15668 15779
8935	0	0	Ki67+	 15669 16013
8936	0	0	Ki67+	 15671 16126
8937	0	0	Ki67+	 15673 16201
8938	0	0	Ki67+	 15679 15972
8939	0	0	Ki67+	 15682 16169
8940	0	0	Ki67+	 15684 16097
8941	0	0	Ki67+	 15685 15729
8942	0	0	Ki67+	 15699 15943
8943	0	0	Ki67+	 15702 16116
8944	0	0	Ki67+	 15703 16085
8945	0	0	Ki67+	 15705 16146
8946	0	0	Ki67+	 15706 16233
8947	0	0	Ki67+	 15707 16008
8948	0	0	Ki67+	 15713 15991
8949	0	0	Ki67+	 15715 16183
8950	0	0	Ki67+	 15717 16124
8951	0	0	Ki67+	 15724 16002
8952	0	0	Ki67+	 15725 16083
8953	0	0	Ki67+	 15727 16164
8954	0	0	Ki67+	 15730 15941
8955	0	0	Ki67+	 15733 16119
8956	0	0	Ki67+	 15733 16258
8957	0	0	Ki67+	 15736 16138
8958	0	0	Ki67+	 15743 15962
8959	0	0	Ki67+	 15744 16095
8960	0	0	Ki67+	 15745 16192
8961	0	0	Ki67+	 15747 15977
8962	0	0	Ki67+	 15755 16038
8963	0	0	Ki67+	 15755 16076
8964	0	0	Ki67+	 15755 16264
8965	0	0	Ki67+	 15761 16164
8966	0	0	Ki67+	 15766 16140
8967	0	0	Ki67+	 15771 15967
8968	0	0	Ki67+	 15771 16108
8969	0	0	Ki67+	 15778 16172
8970	0	0	Ki67+	 15778 16199
8971	0	0	Ki67+	 15780 16073
8972	0	0	Ki67+	 15782 15941
8973	0	0	Ki67+	 15782 16022
8974	0	0	Ki67+	 15785 16119
8975	0	0	Ki67+	 15003 16587
8976	0	0	Ki67+	 15004 16686
8977	0	0	Ki67+	 15008 16700
8978	0	0	Ki67+	 15046 16711
8979	0	0	Ki67+	 15052 16743
8980	0	0	Ki67+	 15058 16657
8981	0	0	Ki67+	 15066 16736
8982	0	0	Ki67+	 15074 16589
8983	0	0	Ki67+	 15078 16765
8984	0	0	Ki67+	 15096 16753
8985	0	0	Ki67+	 15100 17199
8986	0	0	Ki67+	 15115 16819
8987	0	0	Ki67+	 15139 16865
8988	0	0	Ki67+	 15159 16840
8989	0	0	Ki67+	 15161 16926
8990	0	0	Ki67+	 15165 16889
8991	0	0	Ki67+	 15185 17235
8992	0	0	Ki67+	 15187 16858
8993	0	0	Ki67+	 15196 16808
8994	0	0	Ki67+	 15203 16840
8995	0	0	Ki67+	 15246 16672
8996	0	0	Ki67+	 15247 17154
8997	0	0	Ki67+	 15255 16685
8998	0	0	Ki67+	 15263 16924
8999	0	0	Ki67+	 15288 17018
9000	0	0	Ki67+	 15331 17264
9001	0	0	Ki67+	 15348 17018
9002	0	0	Ki67+	 15358 17245
9003	0	0	Ki67+	 15364 16972
9004	0	0	Ki67+	 15370 17062
9005	0	0	Ki67+	 15375 16993
9006	0	0	Ki67+	 15409 17257
9007	0	0	Ki67+	 15509 17123
9008	0	0	Ki67+	 15515 17140
9009	0	0	Ki67+	 15517 17163
9010	0	0	Ki67+	 15527 17185
9011	0	0	Ki67+	 15532 17055
9012	0	0	Ki67+	 15540 17064
9013	0	0	Ki67+	 15556 17069
9014	0	0	Ki67+	 15564 17244
9015	0	0	Ki67+	 15569 17043
9016	0	0	Ki67+	 15571 17016
9017	0	0	Ki67+	 15576 16664
9018	0	0	Ki67+	 15578 17056
9019	0	0	Ki67+	 15579 17223
9020	0	0	Ki67+	 15586 17283
9021	0	0	Ki67+	 15599 17224
9022	0	0	Ki67+	 15602 17277
9023	0	0	Ki67+	 15603 17209
9024	0	0	Ki67+	 15606 17014
9025	0	0	Ki67+	 15611 16999
9026	0	0	Ki67+	 15633 17012
9027	0	0	Ki67+	 15635 17033
9028	0	0	Ki67+	 15642 17178
9029	0	0	Ki67+	 15663 17208
9030	0	0	Ki67+	 15665 17224
9031	0	0	Ki67+	 15669 17098
9032	0	0	Ki67+	 15670 17067
9033	0	0	Ki67+	 15676 17050
9034	0	0	Ki67+	 15681 17103
9035	0	0	Ki67+	 15702 17079
9036	0	0	Ki67+	 15702 17098
9037	0	0	Ki67+	 15704 17202
9038	0	0	Ki67+	 15727 16970
9039	0	0	Ki67+	 15732 17000
9040	0	0	Ki67+	 15735 17014
9041	0	0	Ki67+	 15758 17316
9042	0	0	Ki67+	 15765 16999
9043	0	0	Ki67+	 15773 17284
9044	0	0	Ki67+	 15009 17603
9045	0	0	Ki67+	 15012 17340
9046	0	0	Ki67+	 15026 17629
9047	0	0	Ki67+	 15037 17730
9048	0	0	Ki67+	 15042 17613
9049	0	0	Ki67+	 15044 17713
9050	0	0	Ki67+	 15046 17498
9051	0	0	Ki67+	 15053 17682
9052	0	0	Ki67+	 15058 17621
9053	0	0	Ki67+	 15079 17709
9054	0	0	Ki67+	 15087 17623
9055	0	0	Ki67+	 15088 17692
9056	0	0	Ki67+	 15090 17676
9057	0	0	Ki67+	 15094 17473
9058	0	0	Ki67+	 15095 17703
9059	0	0	Ki67+	 15105 17416
9060	0	0	Ki67+	 15108 17467
9061	0	0	Ki67+	 15109 17752
9062	0	0	Ki67+	 15120 17464
9063	0	0	Ki67+	 15124 17431
9064	0	0	Ki67+	 15125 17735
9065	0	0	Ki67+	 15143 17520
9066	0	0	Ki67+	 15145 17709
9067	0	0	Ki67+	 15155 17524
9068	0	0	Ki67+	 15160 17441
9069	0	0	Ki67+	 15163 17378
9070	0	0	Ki67+	 15170 17730
9071	0	0	Ki67+	 15174 17767
9072	0	0	Ki67+	 15180 17605
9073	0	0	Ki67+	 15182 17417
9074	0	0	Ki67+	 15185 17434
9075	0	0	Ki67+	 15185 17777
9076	0	0	Ki67+	 15189 17568
9077	0	0	Ki67+	 15194 17537
9078	0	0	Ki67+	 15213 17556
9079	0	0	Ki67+	 15214 17759
9080	0	0	Ki67+	 15215 17841
9081	0	0	Ki67+	 15226 17764
9082	0	0	Ki67+	 15233 17812
9083	0	0	Ki67+	 15240 17478
9084	0	0	Ki67+	 15241 17732
9085	0	0	Ki67+	 15243 17650
9086	0	0	Ki67+	 15244 17801
9087	0	0	Ki67+	 15250 17634
9088	0	0	Ki67+	 15261 17551
9089	0	0	Ki67+	 15261 17569
9090	0	0	Ki67+	 15266 17867
9091	0	0	Ki67+	 15272 17812
9092	0	0	Ki67+	 15274 17667
9093	0	0	Ki67+	 15277 17764
9094	0	0	Ki67+	 15280 17631
9095	0	0	Ki67+	 15294 17584
9096	0	0	Ki67+	 15302 17679
9097	0	0	Ki67+	 15305 17558
9098	0	0	Ki67+	 15307 17958
9099	0	0	Ki67+	 15313 17844
9100	0	0	Ki67+	 15322 17557
9101	0	0	Ki67+	 15328 17937
9102	0	0	Ki67+	 15335 17957
9103	0	0	Ki67+	 15351 17532
9104	0	0	Ki67+	 15353 17904
9105	0	0	Ki67+	 15360 17988
9106	0	0	Ki67+	 15364 17887
9107	0	0	Ki67+	 15366 17441
9108	0	0	Ki67+	 15366 17937
9109	0	0	Ki67+	 15372 17597
9110	0	0	Ki67+	 15372 18006
9111	0	0	Ki67+	 15373 17974
9112	0	0	Ki67+	 15383 17918
9113	0	0	Ki67+	 15384 18059
9114	0	0	Ki67+	 15396 17547
9115	0	0	Ki67+	 15400 18013
9116	0	0	Ki67+	 15408 17663
9117	0	0	Ki67+	 15411 17997
9118	0	0	Ki67+	 15418 17683
9119	0	0	Ki67+	 15418 17979
9120	0	0	Ki67+	 15424 18025
9121	0	0	Ki67+	 15431 17337
9122	0	0	Ki67+	 15438 17672
9123	0	0	Ki67+	 15446 17946
9124	0	0	Ki67+	 15446 18005
9125	0	0	Ki67+	 15452 18038
9126	0	0	Ki67+	 15469 18018
9127	0	0	Ki67+	 15483 17403
9128	0	0	Ki67+	 15485 17626
9129	0	0	Ki67+	 15486 18046
9130	0	0	Ki67+	 15496 17660
9131	0	0	Ki67+	 15496 17999
9132	0	0	Ki67+	 15500 18028
9133	0	0	Ki67+	 15504 17405
9134	0	0	Ki67+	 15510 18045
9135	0	0	Ki67+	 15527 17499
9136	0	0	Ki67+	 15528 18011
9137	0	0	Ki67+	 15529 18047
9138	0	0	Ki67+	 15543 18048
9139	0	0	Ki67+	 15576 17482
9140	0	0	Ki67+	 15592 17712
9141	0	0	Ki67+	 15605 17499
9142	0	0	Ki67+	 15609 17475
9143	0	0	Ki67+	 15612 17728
9144	0	0	Ki67+	 15615 17657
9145	0	0	Ki67+	 15618 17690
9146	0	0	Ki67+	 15627 17659
9147	0	0	Ki67+	 15629 17831
9148	0	0	Ki67+	 15631 17441
9149	0	0	Ki67+	 15632 17490
9150	0	0	Ki67+	 15632 17739
9151	0	0	Ki67+	 15633 17978
9152	0	0	Ki67+	 15637 17468
9153	0	0	Ki67+	 15638 17679
9154	0	0	Ki67+	 15647 17655
9155	0	0	Ki67+	 15666 17477
9156	0	0	Ki67+	 15670 17459
9157	0	0	Ki67+	 15672 17439
9158	0	0	Ki67+	 15679 17344
9159	0	0	Ki67+	 15692 17704
9160	0	0	Ki67+	 15708 17423
9161	0	0	Ki67+	 15708 17441
9162	0	0	Ki67+	 15708 17827
9163	0	0	Ki67+	 15708 17898
9164	0	0	Ki67+	 15716 17454
9165	0	0	Ki67+	 15724 17855
9166	0	0	Ki67+	 15730 17870
9167	0	0	Ki67+	 15733 17373
9168	0	0	Ki67+	 15734 18049
9169	0	0	Ki67+	 15737 17417
9170	0	0	Ki67+	 15743 18024
9171	0	0	Ki67+	 15753 17420
9172	0	0	Ki67+	 15767 17340
9173	0	0	Ki67+	 15777 17908
9174	0	0	Ki67+	 15781 17404
9175	0	0	Ki67+	 14993 18364
9176	0	0	Ki67+	 15002 18352
9177	0	0	Ki67+	 15014 18325
9178	0	0	Ki67+	 15037 18422
9179	0	0	Ki67+	 15051 18356
9180	0	0	Ki67+	 15064 18500
9181	0	0	Ki67+	 15068 18471
9182	0	0	Ki67+	 15078 18427
9183	0	0	Ki67+	 15079 18328
9184	0	0	Ki67+	 15081 18504
9185	0	0	Ki67+	 15082 18536
9186	0	0	Ki67+	 15086 18440
9187	0	0	Ki67+	 15099 18393
9188	0	0	Ki67+	 15104 18366
9189	0	0	Ki67+	 15106 18407
9190	0	0	Ki67+	 15107 18581
9191	0	0	Ki67+	 15112 18468
9192	0	0	Ki67+	 15117 18311
9193	0	0	Ki67+	 15119 18572
9194	0	0	Ki67+	 15130 18341
9195	0	0	Ki67+	 15131 18354
9196	0	0	Ki67+	 15133 18406
9197	0	0	Ki67+	 15136 18445
9198	0	0	Ki67+	 15139 18594
9199	0	0	Ki67+	 15144 18315
9200	0	0	Ki67+	 15145 18618
9201	0	0	Ki67+	 15151 18582
9202	0	0	Ki67+	 15153 18530
9203	0	0	Ki67+	 15158 18365
9204	0	0	Ki67+	 15162 18322
9205	0	0	Ki67+	 15165 18674
9206	0	0	Ki67+	 15167 18560
9207	0	0	Ki67+	 15169 18450
9208	0	0	Ki67+	 15171 18623
9209	0	0	Ki67+	 15172 18412
9210	0	0	Ki67+	 15176 18663
9211	0	0	Ki67+	 15177 18480
9212	0	0	Ki67+	 15180 18385
9213	0	0	Ki67+	 15181 18689
9214	0	0	Ki67+	 15182 18355
9215	0	0	Ki67+	 15183 18709
9216	0	0	Ki67+	 15184 18602
9217	0	0	Ki67+	 15185 18503
9218	0	0	Ki67+	 15189 18429
9219	0	0	Ki67+	 15195 18609
9220	0	0	Ki67+	 15196 18553
9221	0	0	Ki67+	 15201 18663
9222	0	0	Ki67+	 15202 18573
9223	0	0	Ki67+	 15203 18422
9224	0	0	Ki67+	 15210 18371
9225	0	0	Ki67+	 15211 18716
9226	0	0	Ki67+	 15213 18457
9227	0	0	Ki67+	 15216 18399
9228	0	0	Ki67+	 15216 18919
9229	0	0	Ki67+	 15217 18692
9230	0	0	Ki67+	 15220 18640
9231	0	0	Ki67+	 15221 18621
9232	0	0	Ki67+	 15226 18608
9233	0	0	Ki67+	 15230 18655
9234	0	0	Ki67+	 15232 18418
9235	0	0	Ki67+	 15233 18455
9236	0	0	Ki67+	 15236 18480
9237	0	0	Ki67+	 15239 18646
9238	0	0	Ki67+	 15239 18711
9239	0	0	Ki67+	 15248 18436
9240	0	0	Ki67+	 15253 18497
9241	0	0	Ki67+	 15253 18911
9242	0	0	Ki67+	 15256 18566
9243	0	0	Ki67+	 15256 18682
9244	0	0	Ki67+	 15258 18603
9245	0	0	Ki67+	 15260 18645
9246	0	0	Ki67+	 15260 18896
9247	0	0	Ki67+	 15265 18453
9248	0	0	Ki67+	 15271 18530
9249	0	0	Ki67+	 15272 18583
9250	0	0	Ki67+	 15277 18701
9251	0	0	Ki67+	 15278 18464
9252	0	0	Ki67+	 15284 18528
9253	0	0	Ki67+	 15284 18588
9254	0	0	Ki67+	 15285 18491
9255	0	0	Ki67+	 15287 18548
9256	0	0	Ki67+	 15287 18725
9257	0	0	Ki67+	 15289 18686
9258	0	0	Ki67+	 15291 18658
9259	0	0	Ki67+	 15299 18541
9260	0	0	Ki67+	 15299 18910
9261	0	0	Ki67+	 15305 18884
9262	0	0	Ki67+	 15312 18682
9263	0	0	Ki67+	 15316 18729
9264	0	0	Ki67+	 15326 18663
9265	0	0	Ki67+	 15335 18681
9266	0	0	Ki67+	 15335 18907
9267	0	0	Ki67+	 15348 18898
9268	0	0	Ki67+	 15351 18760
9269	0	0	Ki67+	 15351 18868
9270	0	0	Ki67+	 15367 18676
9271	0	0	Ki67+	 15369 18665
9272	0	0	Ki67+	 15369 18845
9273	0	0	Ki67+	 15372 18633
9274	0	0	Ki67+	 15379 18896
9275	0	0	Ki67+	 15383 18869
9276	0	0	Ki67+	 15386 18763
9277	0	0	Ki67+	 15387 18635
9278	0	0	Ki67+	 15391 18621
9279	0	0	Ki67+	 15400 18631
9280	0	0	Ki67+	 15400 18646
9281	0	0	Ki67+	 15401 18749
9282	0	0	Ki67+	 15404 18909
9283	0	0	Ki67+	 15405 18701
9284	0	0	Ki67+	 15406 18825
9285	0	0	Ki67+	 15408 18839
9286	0	0	Ki67+	 15411 18672
9287	0	0	Ki67+	 15415 18739
9288	0	0	Ki67+	 15419 18917
9289	0	0	Ki67+	 15426 18786
9290	0	0	Ki67+	 15436 18802
9291	0	0	Ki67+	 15438 18873
9292	0	0	Ki67+	 15441 18883
9293	0	0	Ki67+	 15442 18689
9294	0	0	Ki67+	 15454 18881
9295	0	0	Ki67+	 15455 18758
9296	0	0	Ki67+	 15456 18717
9297	0	0	Ki67+	 15459 18804
9298	0	0	Ki67+	 15460 18904
9299	0	0	Ki67+	 15466 18877
9300	0	0	Ki67+	 15470 18898
9301	0	0	Ki67+	 15556 18869
9302	0	0	Ki67+	 15596 18145
9303	0	0	Ki67+	 15668 18232
9304	0	0	Ki67+	 15693 18345
9305	0	0	Ki67+	 15769 18166
9306	0	0	Ki67+	 15027 19102
9307	0	0	Ki67+	 15044 19242
9308	0	0	Ki67+	 15070 19018
9309	0	0	Ki67+	 15076 19322
9310	0	0	Ki67+	 15098 19000
9311	0	0	Ki67+	 15099 19027
9312	0	0	Ki67+	 15103 18977
9313	0	0	Ki67+	 15111 18963
9314	0	0	Ki67+	 15125 18962
9315	0	0	Ki67+	 15131 19268
9316	0	0	Ki67+	 15133 19233
9317	0	0	Ki67+	 15138 18945
9318	0	0	Ki67+	 15153 19245
9319	0	0	Ki67+	 15158 19257
9320	0	0	Ki67+	 15166 19199
9321	0	0	Ki67+	 15167 18933
9322	0	0	Ki67+	 15170 19172
9323	0	0	Ki67+	 15171 19129
9324	0	0	Ki67+	 15175 18951
9325	0	0	Ki67+	 15183 19302
9326	0	0	Ki67+	 15185 19250
9327	0	0	Ki67+	 15191 19234
9328	0	0	Ki67+	 15195 19192
9329	0	0	Ki67+	 15200 19662
9330	0	0	Ki67+	 15202 18970
9331	0	0	Ki67+	 15203 19693
9332	0	0	Ki67+	 15207 19639
9333	0	0	Ki67+	 15216 18936
9334	0	0	Ki67+	 15217 19164
9335	0	0	Ki67+	 15221 19420
9336	0	0	Ki67+	 15222 19194
9337	0	0	Ki67+	 15228 19220
9338	0	0	Ki67+	 15228 19379
9339	0	0	Ki67+	 15237 19607
9340	0	0	Ki67+	 15237 19716
9341	0	0	Ki67+	 15239 19055
9342	0	0	Ki67+	 15242 19157
9343	0	0	Ki67+	 15242 19496
9344	0	0	Ki67+	 15243 19309
9345	0	0	Ki67+	 15248 19376
9346	0	0	Ki67+	 15249 18929
9347	0	0	Ki67+	 15256 19484
9348	0	0	Ki67+	 15257 19244
9349	0	0	Ki67+	 15258 19417
9350	0	0	Ki67+	 15258 19716
9351	0	0	Ki67+	 15263 19698
9352	0	0	Ki67+	 15266 19180
9353	0	0	Ki67+	 15266 19598
9354	0	0	Ki67+	 15266 19664
9355	0	0	Ki67+	 15267 19164
9356	0	0	Ki67+	 15267 19340
9357	0	0	Ki67+	 15267 19570
9358	0	0	Ki67+	 15269 19237
9359	0	0	Ki67+	 15272 19390
9360	0	0	Ki67+	 15273 19047
9361	0	0	Ki67+	 15276 19019
9362	0	0	Ki67+	 15281 19424
9363	0	0	Ki67+	 15283 19152
9364	0	0	Ki67+	 15284 19595
9365	0	0	Ki67+	 15288 19292
9366	0	0	Ki67+	 15289 19217
9367	0	0	Ki67+	 15290 19356
9368	0	0	Ki67+	 15290 19677
9369	0	0	Ki67+	 15296 19399
9370	0	0	Ki67+	 15297 19008
9371	0	0	Ki67+	 15302 19665
9372	0	0	Ki67+	 15305 19357
9373	0	0	Ki67+	 15306 19388
9374	0	0	Ki67+	 15306 19458
9375	0	0	Ki67+	 15306 19697
9376	0	0	Ki67+	 15307 19232
9377	0	0	Ki67+	 15309 19596
9378	0	0	Ki67+	 15312 19284
9379	0	0	Ki67+	 15312 19443
9380	0	0	Ki67+	 15312 19581
9381	0	0	Ki67+	 15313 19314
9382	0	0	Ki67+	 15314 19147
9383	0	0	Ki67+	 15314 19161
9384	0	0	Ki67+	 15317 19199
9385	0	0	Ki67+	 15322 19625
9386	0	0	Ki67+	 15326 19285
9387	0	0	Ki67+	 15326 19545
9388	0	0	Ki67+	 15328 19385
9389	0	0	Ki67+	 15329 19320
9390	0	0	Ki67+	 15329 19683
9391	0	0	Ki67+	 15332 19158
9392	0	0	Ki67+	 15335 19208
9393	0	0	Ki67+	 15338 18978
9394	0	0	Ki67+	 15338 19339
9395	0	0	Ki67+	 15338 19631
9396	0	0	Ki67+	 15341 19287
9397	0	0	Ki67+	 15342 19573
9398	0	0	Ki67+	 15346 18934
9399	0	0	Ki67+	 15346 19427
9400	0	0	Ki67+	 15349 19241
9401	0	0	Ki67+	 15354 19306
9402	0	0	Ki67+	 15354 19398
9403	0	0	Ki67+	 15355 19179
9404	0	0	Ki67+	 15357 19535
9405	0	0	Ki67+	 15357 19590
9406	0	0	Ki67+	 15367 19374
9407	0	0	Ki67+	 15368 19153
9408	0	0	Ki67+	 15369 18970
9409	0	0	Ki67+	 15369 19266
9410	0	0	Ki67+	 15370 19419
9411	0	0	Ki67+	 15371 19620
9412	0	0	Ki67+	 15375 19307
9413	0	0	Ki67+	 15377 19208
9414	0	0	Ki67+	 15377 19571
9415	0	0	Ki67+	 15379 19001
9416	0	0	Ki67+	 15379 19224
9417	0	0	Ki67+	 15382 19334
9418	0	0	Ki67+	 15384 19437
9419	0	0	Ki67+	 15384 19457
9420	0	0	Ki67+	 15384 19532
9421	0	0	Ki67+	 15387 19099
9422	0	0	Ki67+	 15388 19389
9423	0	0	Ki67+	 15389 19589
9424	0	0	Ki67+	 15391 19190
9425	0	0	Ki67+	 15395 18993
9426	0	0	Ki67+	 15397 18947
9427	0	0	Ki67+	 15398 19432
9428	0	0	Ki67+	 15398 19529
9429	0	0	Ki67+	 15404 19372
9430	0	0	Ki67+	 15404 19463
9431	0	0	Ki67+	 15406 19200
9432	0	0	Ki67+	 15406 19399
9433	0	0	Ki67+	 15410 19149
9434	0	0	Ki67+	 15410 19290
9435	0	0	Ki67+	 15413 19224
9436	0	0	Ki67+	 15414 19378
9437	0	0	Ki67+	 15415 19269
9438	0	0	Ki67+	 15415 19622
9439	0	0	Ki67+	 15416 19008
9440	0	0	Ki67+	 15419 19523
9441	0	0	Ki67+	 15423 19322
9442	0	0	Ki67+	 15423 19657
9443	0	0	Ki67+	 15426 19102
9444	0	0	Ki67+	 15426 19718
9445	0	0	Ki67+	 15427 19077
9446	0	0	Ki67+	 15428 18941
9447	0	0	Ki67+	 15428 19496
9448	0	0	Ki67+	 15430 19190
9449	0	0	Ki67+	 15434 19424
9450	0	0	Ki67+	 15436 19208
9451	0	0	Ki67+	 15436 19406
9452	0	0	Ki67+	 15436 19477
9453	0	0	Ki67+	 15437 19058
9454	0	0	Ki67+	 15440 19161
9455	0	0	Ki67+	 15441 19095
9456	0	0	Ki67+	 15441 19445
9457	0	0	Ki67+	 15442 19074
9458	0	0	Ki67+	 15442 19272
9459	0	0	Ki67+	 15442 19289
9460	0	0	Ki67+	 15443 19137
9461	0	0	Ki67+	 15443 19364
9462	0	0	Ki67+	 15453 18950
9463	0	0	Ki67+	 15455 18988
9464	0	0	Ki67+	 15460 19695
9465	0	0	Ki67+	 15473 18976
9466	0	0	Ki67+	 15478 18952
9467	0	0	Ki67+	 15520 19701
9468	0	0	Ki67+	 15550 19274
9469	0	0	Ki67+	 15652 19268
9470	0	0	Ki67+	 15790 19402
9471	0	0	Ki67+	 14994 20519
9472	0	0	Ki67+	 14995 20344
9473	0	0	Ki67+	 14997 20056
9474	0	0	Ki67+	 14999 19838
9475	0	0	Ki67+	 15001 20413
9476	0	0	Ki67+	 15002 20072
9477	0	0	Ki67+	 15003 20121
9478	0	0	Ki67+	 15005 19947
9479	0	0	Ki67+	 15005 20033
9480	0	0	Ki67+	 15007 19885
9481	0	0	Ki67+	 15007 19932
9482	0	0	Ki67+	 15007 20176
9483	0	0	Ki67+	 15008 19825
9484	0	0	Ki67+	 15014 20507
9485	0	0	Ki67+	 15015 20222
9486	0	0	Ki67+	 15017 20478
9487	0	0	Ki67+	 15019 19953
9488	0	0	Ki67+	 15019 20100
9489	0	0	Ki67+	 15021 20201
9490	0	0	Ki67+	 15026 20050
9491	0	0	Ki67+	 15029 20241
9492	0	0	Ki67+	 15030 20185
9493	0	0	Ki67+	 15031 20142
9494	0	0	Ki67+	 15039 20068
9495	0	0	Ki67+	 15040 19898
9496	0	0	Ki67+	 15042 19882
9497	0	0	Ki67+	 15042 20402
9498	0	0	Ki67+	 15043 20034
9499	0	0	Ki67+	 15044 19970
9500	0	0	Ki67+	 15051 20022
9501	0	0	Ki67+	 15052 19988
9502	0	0	Ki67+	 15055 20203
9503	0	0	Ki67+	 15063 20084
9504	0	0	Ki67+	 15063 20279
9505	0	0	Ki67+	 15065 20217
9506	0	0	Ki67+	 15065 20328
9507	0	0	Ki67+	 15072 20248
9508	0	0	Ki67+	 15073 20020
9509	0	0	Ki67+	 15073 20453
9510	0	0	Ki67+	 15077 20038
9511	0	0	Ki67+	 15085 20234
9512	0	0	Ki67+	 15086 20090
9513	0	0	Ki67+	 15089 20339
9514	0	0	Ki67+	 15090 20482
9515	0	0	Ki67+	 15094 20471
9516	0	0	Ki67+	 15100 19851
9517	0	0	Ki67+	 15104 19952
9518	0	0	Ki67+	 15112 19979
9519	0	0	Ki67+	 15113 20309
9520	0	0	Ki67+	 15114 19990
9521	0	0	Ki67+	 15116 20253
9522	0	0	Ki67+	 15120 20491
9523	0	0	Ki67+	 15121 20111
9524	0	0	Ki67+	 15122 20347
9525	0	0	Ki67+	 15122 20388
9526	0	0	Ki67+	 15125 19812
9527	0	0	Ki67+	 15130 20044
9528	0	0	Ki67+	 15135 20241
9529	0	0	Ki67+	 15136 20020
9530	0	0	Ki67+	 15137 20518
9531	0	0	Ki67+	 15139 20503
9532	0	0	Ki67+	 15140 20350
9533	0	0	Ki67+	 15144 19816
9534	0	0	Ki67+	 15146 19831
9535	0	0	Ki67+	 15146 20274
9536	0	0	Ki67+	 15147 20129
9537	0	0	Ki67+	 15148 19841
9538	0	0	Ki67+	 15152 19951
9539	0	0	Ki67+	 15153 19874
9540	0	0	Ki67+	 15154 19897
9541	0	0	Ki67+	 15154 20379
9542	0	0	Ki67+	 15156 20199
9543	0	0	Ki67+	 15157 20097
9544	0	0	Ki67+	 15163 19962
9545	0	0	Ki67+	 15163 19984
9546	0	0	Ki67+	 15164 20238
9547	0	0	Ki67+	 15165 20063
9548	0	0	Ki67+	 15165 20521
9549	0	0	Ki67+	 15168 19929
9550	0	0	Ki67+	 15170 20416
9551	0	0	Ki67+	 15172 20019
9552	0	0	Ki67+	 15172 20274
9553	0	0	Ki67+	 15173 20440
9554	0	0	Ki67+	 15179 19942
9555	0	0	Ki67+	 15186 19912
9556	0	0	Ki67+	 15186 20086
9557	0	0	Ki67+	 15187 20453
9558	0	0	Ki67+	 15189 20215
9559	0	0	Ki67+	 15192 19988
9560	0	0	Ki67+	 15193 19966
9561	0	0	Ki67+	 15194 20114
9562	0	0	Ki67+	 15194 20417
9563	0	0	Ki67+	 15195 20296
9564	0	0	Ki67+	 15198 20181
9565	0	0	Ki67+	 15204 20090
9566	0	0	Ki67+	 15208 20470
9567	0	0	Ki67+	 15212 20028
9568	0	0	Ki67+	 15214 19752
9569	0	0	Ki67+	 15219 20456
9570	0	0	Ki67+	 15222 20427
9571	0	0	Ki67+	 15225 20490
9572	0	0	Ki67+	 15241 19730
9573	0	0	Ki67+	 15241 19761
9574	0	0	Ki67+	 15241 20478
9575	0	0	Ki67+	 15258 19953
9576	0	0	Ki67+	 15259 19778
9577	0	0	Ki67+	 15271 20464
9578	0	0	Ki67+	 15273 20495
9579	0	0	Ki67+	 15281 20133
9580	0	0	Ki67+	 15283 19748
9581	0	0	Ki67+	 15295 19794
9582	0	0	Ki67+	 15297 19775
9583	0	0	Ki67+	 15310 19769
9584	0	0	Ki67+	 15310 20467
9585	0	0	Ki67+	 15313 20001
9586	0	0	Ki67+	 15316 20521
9587	0	0	Ki67+	 15321 20323
9588	0	0	Ki67+	 15323 20365
9589	0	0	Ki67+	 15324 20512
9590	0	0	Ki67+	 15326 19916
9591	0	0	Ki67+	 15327 19763
9592	0	0	Ki67+	 15328 19829
9593	0	0	Ki67+	 15329 19796
9594	0	0	Ki67+	 15329 20391
9595	0	0	Ki67+	 15334 20170
9596	0	0	Ki67+	 15334 20316
9597	0	0	Ki67+	 15337 19999
9598	0	0	Ki67+	 15338 20256
9599	0	0	Ki67+	 15338 20505
9600	0	0	Ki67+	 15340 20379
9601	0	0	Ki67+	 15343 19780
9602	0	0	Ki67+	 15348 20507
9603	0	0	Ki67+	 15350 19846
9604	0	0	Ki67+	 15351 20405
9605	0	0	Ki67+	 15353 19800
9606	0	0	Ki67+	 15353 20020
9607	0	0	Ki67+	 15354 20051
9608	0	0	Ki67+	 15359 20479
9609	0	0	Ki67+	 15362 20367
9610	0	0	Ki67+	 15363 20222
9611	0	0	Ki67+	 15363 20435
9612	0	0	Ki67+	 15364 19943
9613	0	0	Ki67+	 15365 20149
9614	0	0	Ki67+	 15367 20210
9615	0	0	Ki67+	 15369 19894
9616	0	0	Ki67+	 15369 20463
9617	0	0	Ki67+	 15372 20004
9618	0	0	Ki67+	 15373 20338
9619	0	0	Ki67+	 15375 20413
9620	0	0	Ki67+	 15376 19790
9621	0	0	Ki67+	 15377 19842
9622	0	0	Ki67+	 15377 20090
9623	0	0	Ki67+	 15377 20312
9624	0	0	Ki67+	 15380 19878
9625	0	0	Ki67+	 15381 20452
9626	0	0	Ki67+	 15382 20492
9627	0	0	Ki67+	 15384 19811
9628	0	0	Ki67+	 15386 20392
9629	0	0	Ki67+	 15386 20526
9630	0	0	Ki67+	 15388 20282
9631	0	0	Ki67+	 15392 20056
9632	0	0	Ki67+	 15396 20000
9633	0	0	Ki67+	 15398 20476
9634	0	0	Ki67+	 15399 20366
9635	0	0	Ki67+	 15400 20422
9636	0	0	Ki67+	 15403 19770
9637	0	0	Ki67+	 15403 20521
9638	0	0	Ki67+	 15407 20236
9639	0	0	Ki67+	 15410 19910
9640	0	0	Ki67+	 15412 20034
9641	0	0	Ki67+	 15412 20398
9642	0	0	Ki67+	 15414 20174
9643	0	0	Ki67+	 15415 20008
9644	0	0	Ki67+	 15416 19807
9645	0	0	Ki67+	 15419 20106
9646	0	0	Ki67+	 15421 20073
9647	0	0	Ki67+	 15422 19759
9648	0	0	Ki67+	 15422 19854
9649	0	0	Ki67+	 15423 20443
9650	0	0	Ki67+	 15424 19739
9651	0	0	Ki67+	 15425 19921
9652	0	0	Ki67+	 15425 20143
9653	0	0	Ki67+	 15426 20360
9654	0	0	Ki67+	 15428 20471
9655	0	0	Ki67+	 15429 20201
9656	0	0	Ki67+	 15429 20396
9657	0	0	Ki67+	 15430 19883
9658	0	0	Ki67+	 15432 19729
9659	0	0	Ki67+	 15436 19755
9660	0	0	Ki67+	 15438 20480
9661	0	0	Ki67+	 15439 20369
9662	0	0	Ki67+	 15444 19957
9663	0	0	Ki67+	 15444 20009
9664	0	0	Ki67+	 15447 20409
9665	0	0	Ki67+	 15449 19777
9666	0	0	Ki67+	 15451 19745
9667	0	0	Ki67+	 15451 20380
9668	0	0	Ki67+	 15452 20429
9669	0	0	Ki67+	 15454 19795
9670	0	0	Ki67+	 15460 20114
9671	0	0	Ki67+	 15460 20170
9672	0	0	Ki67+	 15460 20386
9673	0	0	Ki67+	 15460 20462
9674	0	0	Ki67+	 15462 19982
9675	0	0	Ki67+	 15463 20316
9676	0	0	Ki67+	 15465 20294
9677	0	0	Ki67+	 15466 20144
9678	0	0	Ki67+	 15467 20129
9679	0	0	Ki67+	 15470 19730
9680	0	0	Ki67+	 15471 20210
9681	0	0	Ki67+	 15473 20180
9682	0	0	Ki67+	 15473 20359
9683	0	0	Ki67+	 15473 20431
9684	0	0	Ki67+	 15476 20103
9685	0	0	Ki67+	 15480 19742
9686	0	0	Ki67+	 15480 20223
9687	0	0	Ki67+	 15481 20329
9688	0	0	Ki67+	 15481 20451
9689	0	0	Ki67+	 15483 20145
9690	0	0	Ki67+	 15487 20402
9691	0	0	Ki67+	 15488 20375
9692	0	0	Ki67+	 15491 19769
9693	0	0	Ki67+	 15492 19742
9694	0	0	Ki67+	 15493 20034
9695	0	0	Ki67+	 15493 20270
9696	0	0	Ki67+	 15494 20164
9697	0	0	Ki67+	 15494 20286
9698	0	0	Ki67+	 15499 19789
9699	0	0	Ki67+	 15503 20002
9700	0	0	Ki67+	 15505 20256
9701	0	0	Ki67+	 15505 20303
9702	0	0	Ki67+	 15506 20220
9703	0	0	Ki67+	 15512 19745
9704	0	0	Ki67+	 15512 20317
9705	0	0	Ki67+	 15514 20285
9706	0	0	Ki67+	 15515 19995
9707	0	0	Ki67+	 15515 20337
9708	0	0	Ki67+	 15518 19770
9709	0	0	Ki67+	 15523 20483
9710	0	0	Ki67+	 15527 20183
9711	0	0	Ki67+	 15529 19912
9712	0	0	Ki67+	 15531 19842
9713	0	0	Ki67+	 15532 19792
9714	0	0	Ki67+	 15533 20226
9715	0	0	Ki67+	 15536 20272
9716	0	0	Ki67+	 15537 20204
9717	0	0	Ki67+	 15540 19884
9718	0	0	Ki67+	 15540 20246
9719	0	0	Ki67+	 15541 20518
9720	0	0	Ki67+	 15543 19918
9721	0	0	Ki67+	 15544 20347
9722	0	0	Ki67+	 15545 20167
9723	0	0	Ki67+	 15546 19951
9724	0	0	Ki67+	 15549 19983
9725	0	0	Ki67+	 15549 20085
9726	0	0	Ki67+	 15549 20149
9727	0	0	Ki67+	 15551 20298
9728	0	0	Ki67+	 15555 20012
9729	0	0	Ki67+	 15557 20040
9730	0	0	Ki67+	 15561 20286
9731	0	0	Ki67+	 15564 20187
9732	0	0	Ki67+	 15564 20232
9733	0	0	Ki67+	 15569 20076
9734	0	0	Ki67+	 15569 20256
9735	0	0	Ki67+	 15571 20210
9736	0	0	Ki67+	 15576 20135
9737	0	0	Ki67+	 15579 20097
9738	0	0	Ki67+	 15590 20181
9739	0	0	Ki67+	 15597 20161
9740	0	0	Ki67+	 15682 19753
9741	0	0	Ki67+	 14994 20661
9742	0	0	Ki67+	 14996 20700
9743	0	0	Ki67+	 15002 20851
9744	0	0	Ki67+	 15003 20818
9745	0	0	Ki67+	 15011 20595
9746	0	0	Ki67+	 15014 20661
9747	0	0	Ki67+	 15019 20640
9748	0	0	Ki67+	 15022 20774
9749	0	0	Ki67+	 15023 20686
9750	0	0	Ki67+	 15024 20741
9751	0	0	Ki67+	 15025 20591
9752	0	0	Ki67+	 15032 20823
9753	0	0	Ki67+	 15038 20798
9754	0	0	Ki67+	 15047 20645
9755	0	0	Ki67+	 15049 20618
9756	0	0	Ki67+	 15049 20682
9757	0	0	Ki67+	 15051 20567
9758	0	0	Ki67+	 15052 20776
9759	0	0	Ki67+	 15059 20601
9760	0	0	Ki67+	 15062 20555
9761	0	0	Ki67+	 15073 20767
9762	0	0	Ki67+	 15076 20608
9763	0	0	Ki67+	 15076 20787
9764	0	0	Ki67+	 15078 20653
9765	0	0	Ki67+	 15080 20705
9766	0	0	Ki67+	 15083 20579
9767	0	0	Ki67+	 15086 20726
9768	0	0	Ki67+	 15106 20768
9769	0	0	Ki67+	 15108 20682
9770	0	0	Ki67+	 15109 20600
9771	0	0	Ki67+	 15120 20633
9772	0	0	Ki67+	 15128 20658
9773	0	0	Ki67+	 15133 20628
9774	0	0	Ki67+	 15136 20776
9775	0	0	Ki67+	 15144 20691
9776	0	0	Ki67+	 15146 20658
9777	0	0	Ki67+	 15168 20699
9778	0	0	Ki67+	 15168 20714
9779	0	0	Ki67+	 15170 20582
9780	0	0	Ki67+	 15174 20643
9781	0	0	Ki67+	 15179 20538
9782	0	0	Ki67+	 15184 20688
9783	0	0	Ki67+	 15188 20660
9784	0	0	Ki67+	 15189 20703
9785	0	0	Ki67+	 15200 20552
9786	0	0	Ki67+	 15206 20700
9787	0	0	Ki67+	 15210 20766
9788	0	0	Ki67+	 15211 20593
9789	0	0	Ki67+	 15213 20637
9790	0	0	Ki67+	 15223 20697
9791	0	0	Ki67+	 15224 20576
9792	0	0	Ki67+	 15226 20680
9793	0	0	Ki67+	 15234 20710
9794	0	0	Ki67+	 15236 20596
9795	0	0	Ki67+	 15240 20654
9796	0	0	Ki67+	 15249 20613
9797	0	0	Ki67+	 15249 20717
9798	0	0	Ki67+	 15251 20532
9799	0	0	Ki67+	 15256 20646
9800	0	0	Ki67+	 15259 20698
9801	0	0	Ki67+	 15264 20661
9802	0	0	Ki67+	 15268 20903
9803	0	0	Ki67+	 15272 20549
9804	0	0	Ki67+	 15281 20572
9805	0	0	Ki67+	 15284 20543
9806	0	0	Ki67+	 15291 20572
9807	0	0	Ki67+	 15315 20577
9808	0	0	Ki67+	 15325 20545
9809	0	0	Ki67+	 15329 20599
9810	0	0	Ki67+	 15347 20592
9811	0	0	Ki67+	 15356 20549
9812	0	0	Ki67+	 15375 20570
9813	0	0	Ki67+	 15380 20549
9814	0	0	Ki67+	 15393 20538
9815	0	0	Ki67+	 15404 21311
9816	0	0	Ki67+	 15482 20563
9817	0	0	Ki67+	 14995 22121
9818	0	0	Ki67+	 15025 22092
9819	0	0	Ki67+	 15026 22077
9820	0	0	Ki67+	 15029 22048
9821	0	0	Ki67+	 15032 22029
9822	0	0	Ki67+	 15045 22020
9823	0	0	Ki67+	 15052 22117
9824	0	0	Ki67+	 15058 22076
9825	0	0	Ki67+	 15059 22040
9826	0	0	Ki67+	 15068 22032
9827	0	0	Ki67+	 15073 22110
9828	0	0	Ki67+	 15075 22001
9829	0	0	Ki67+	 15086 22046
9830	0	0	Ki67+	 15094 22123
9831	0	0	Ki67+	 15099 22081
9832	0	0	Ki67+	 15100 22038
9833	0	0	Ki67+	 15113 22102
9834	0	0	Ki67+	 15121 22058
9835	0	0	Ki67+	 15128 22084
9836	0	0	Ki67+	 15129 22025
9837	0	0	Ki67+	 15133 21917
9838	0	0	Ki67+	 15134 21841
9839	0	0	Ki67+	 15138 22113
9840	0	0	Ki67+	 15156 21910
9841	0	0	Ki67+	 15166 22088
9842	0	0	Ki67+	 15173 22101
9843	0	0	Ki67+	 15370 21909
9844	0	0	Ki67+	 14995 22250
9845	0	0	Ki67+	 15005 22404
9846	0	0	Ki67+	 15008 22145
9847	0	0	Ki67+	 15010 22242
9848	0	0	Ki67+	 15019 22213
9849	0	0	Ki67+	 15019 22264
9850	0	0	Ki67+	 15025 22182
9851	0	0	Ki67+	 15030 22250
9852	0	0	Ki67+	 15035 22283
9853	0	0	Ki67+	 15037 22169
9854	0	0	Ki67+	 15039 22321
9855	0	0	Ki67+	 15040 22215
9856	0	0	Ki67+	 15040 22411
9857	0	0	Ki67+	 15043 22227
9858	0	0	Ki67+	 15046 22339
9859	0	0	Ki67+	 15048 22310
9860	0	0	Ki67+	 15050 22198
9861	0	0	Ki67+	 15052 22366
9862	0	0	Ki67+	 15056 22389
9863	0	0	Ki67+	 15057 22353
9864	0	0	Ki67+	 15059 22261
9865	0	0	Ki67+	 15065 22284
9866	0	0	Ki67+	 15068 22335
9867	0	0	Ki67+	 15076 22310
9868	0	0	Ki67+	 15078 22136
9869	0	0	Ki67+	 15078 22551
9870	0	0	Ki67+	 15081 22228
9871	0	0	Ki67+	 15092 22262
9872	0	0	Ki67+	 15099 22194
9873	0	0	Ki67+	 15100 22159
9874	0	0	Ki67+	 15103 22230
9875	0	0	Ki67+	 15103 22367
9876	0	0	Ki67+	 15104 22245
9877	0	0	Ki67+	 15108 22182
9878	0	0	Ki67+	 15109 22220
9879	0	0	Ki67+	 15114 22430
9880	0	0	Ki67+	 15115 22157
9881	0	0	Ki67+	 15116 22406
9882	0	0	Ki67+	 15127 22199
9883	0	0	Ki67+	 15137 22171
9884	0	0	Ki67+	 15141 22369
9885	0	0	Ki67+	 15143 22146
9886	0	0	Ki67+	 15143 22184
9887	0	0	Ki67+	 15145 22306
9888	0	0	Ki67+	 15154 22438
9889	0	0	Ki67+	 15155 22290
9890	0	0	Ki67+	 15159 22319
9891	0	0	Ki67+	 15169 22409
9892	0	0	Ki67+	 15173 22441
9893	0	0	Ki67+	 15176 22346
9894	0	0	Ki67+	 15177 22372
9895	0	0	Ki67+	 15181 22294
9896	0	0	Ki67+	 15184 22451
9897	0	0	Ki67+	 15191 22427
9898	0	0	Ki67+	 15193 22789
9899	0	0	Ki67+	 15202 22311
9900	0	0	Ki67+	 15204 22457
9901	0	0	Ki67+	 15209 22241
9902	0	0	Ki67+	 15218 22321
9903	0	0	Ki67+	 15219 22484
9904	0	0	Ki67+	 15227 22296
9905	0	0	Ki67+	 15228 22259
9906	0	0	Ki67+	 15228 22449
9907	0	0	Ki67+	 15239 22289
9908	0	0	Ki67+	 15240 22196
9909	0	0	Ki67+	 15240 22498
9910	0	0	Ki67+	 15242 22325
9911	0	0	Ki67+	 15243 22348
9912	0	0	Ki67+	 15244 22423
9913	0	0	Ki67+	 15245 22243
9914	0	0	Ki67+	 15247 22465
9915	0	0	Ki67+	 15248 22388
9916	0	0	Ki67+	 15250 22174
9917	0	0	Ki67+	 15253 22310
9918	0	0	Ki67+	 15255 22371
9919	0	0	Ki67+	 15260 22155
9920	0	0	Ki67+	 15262 22404
9921	0	0	Ki67+	 15263 22220
9922	0	0	Ki67+	 15266 22441
9923	0	0	Ki67+	 15267 22457
9924	0	0	Ki67+	 15270 22534
9925	0	0	Ki67+	 15271 22254
9926	0	0	Ki67+	 15271 22507
9927	0	0	Ki67+	 15273 22387
9928	0	0	Ki67+	 15273 22478
9929	0	0	Ki67+	 15275 22331
9930	0	0	Ki67+	 15277 22355
9931	0	0	Ki67+	 15279 22314
9932	0	0	Ki67+	 15279 22557
9933	0	0	Ki67+	 15283 22205
9934	0	0	Ki67+	 15286 22274
9935	0	0	Ki67+	 15290 22414
9936	0	0	Ki67+	 15292 22541
9937	0	0	Ki67+	 15302 22235
9938	0	0	Ki67+	 15304 22155
9939	0	0	Ki67+	 15305 22512
9940	0	0	Ki67+	 15306 22526
9941	0	0	Ki67+	 15313 22261
9942	0	0	Ki67+	 15314 22409
9943	0	0	Ki67+	 15316 22235
9944	0	0	Ki67+	 15317 22564
9945	0	0	Ki67+	 15325 22278
9946	0	0	Ki67+	 15332 22509
9947	0	0	Ki67+	 15337 22241
9948	0	0	Ki67+	 15339 22420
9949	0	0	Ki67+	 15339 22475
9950	0	0	Ki67+	 15341 22543
9951	0	0	Ki67+	 15344 22311
9952	0	0	Ki67+	 15348 22345
9953	0	0	Ki67+	 15350 22534
9954	0	0	Ki67+	 15355 22277
9955	0	0	Ki67+	 15364 22361
9956	0	0	Ki67+	 15366 22373
9957	0	0	Ki67+	 15369 22399
9958	0	0	Ki67+	 15370 22344
9959	0	0	Ki67+	 15370 22540
9960	0	0	Ki67+	 15376 22468
9961	0	0	Ki67+	 15381 22434
9962	0	0	Ki67+	 15382 22539
9963	0	0	Ki67+	 15392 22522
9964	0	0	Ki67+	 15395 22482
9965	0	0	Ki67+	 15398 22459
9966	0	0	Ki67+	 15409 22510
9967	0	0	Ki67+	 15513 22616
9968	0	0	Ki67+	 15635 22914
9969	0	0	Ki67+	 15642 22878
9970	0	0	Ki67+	 15646 22820
9971	0	0	Ki67+	 15651 22793
9972	0	0	Ki67+	 15661 22855
9973	0	0	Ki67+	 15662 22749
9974	0	0	Ki67+	 15662 22807
9975	0	0	Ki67+	 15663 22888
9976	0	0	Ki67+	 15663 22914
9977	0	0	Ki67+	 15669 22790
9978	0	0	Ki67+	 15675 22709
9979	0	0	Ki67+	 15679 22765
9980	0	0	Ki67+	 15683 22742
9981	0	0	Ki67+	 15688 22874
9982	0	0	Ki67+	 15693 22710
9983	0	0	Ki67+	 15694 22689
9984	0	0	Ki67+	 15697 22890
9985	0	0	Ki67+	 15707 22661
9986	0	0	Ki67+	 15710 22635
9987	0	0	Ki67+	 15720 22690
9988	0	0	Ki67+	 15722 22522
9989	0	0	Ki67+	 15723 22610
9990	0	0	Ki67+	 15726 22627
9991	0	0	Ki67+	 15728 22681
9992	0	0	Ki67+	 15733 22868
9993	0	0	Ki67+	 15737 22587
9994	0	0	Ki67+	 15747 22794
9995	0	0	Ki67+	 15748 22563
9996	0	0	Ki67+	 15758 22582
9997	0	0	Ki67+	 15763 22560
9998	0	0	Ki67+	 15763 22830
9999	0	0	Ki67+	 15765 22547
10000	0	0	Ki67+	 15766 22819
10001	0	0	Ki67+	 15767 22781
10002	0	0	Ki67+	 15767 22806
10003	0	0	Ki67+	 15770 22857
10004	0	0	Ki67+	 15775 22383
10005	0	0	Ki67+	 15778 22732
10006	0	0	Ki67+	 15779 22521
10007	0	0	Ki67+	 15781 22619
10008	0	0	Ki67+	 15781 22871
10009	0	0	Ki67+	 15791 22487
10010	0	0	Ki67+	 15791 22582
10011	0	0	Ki67+	 15270 23306
10012	0	0	Ki67+	 15290 23328
10013	0	0	Ki67+	 15315 23315
10014	0	0	Ki67+	 15332 23343
10015	0	0	Ki67+	 15344 23322
10016	0	0	Ki67+	 15355 23340
10017	0	0	Ki67+	 15389 23373
10018	0	0	Ki67+	 15538 23187
10019	0	0	Ki67+	 15544 23153
10020	0	0	Ki67+	 15544 23208
10021	0	0	Ki67+	 15562 23211
10022	0	0	Ki67+	 15565 23169
10023	0	0	Ki67+	 15570 23134
10024	0	0	Ki67+	 15572 23294
10025	0	0	Ki67+	 15579 23261
10026	0	0	Ki67+	 15584 23079
10027	0	0	Ki67+	 15591 23207
10028	0	0	Ki67+	 15592 23172
10029	0	0	Ki67+	 15592 23350
10030	0	0	Ki67+	 15596 23317
10031	0	0	Ki67+	 15599 23106
10032	0	0	Ki67+	 15605 23294
10033	0	0	Ki67+	 15606 23243
10034	0	0	Ki67+	 15607 23139
10035	0	0	Ki67+	 15608 23042
10036	0	0	Ki67+	 15608 23098
10037	0	0	Ki67+	 15610 23274
10038	0	0	Ki67+	 15614 23388
10039	0	0	Ki67+	 15619 23026
10040	0	0	Ki67+	 15621 23254
10041	0	0	Ki67+	 15621 23448
10042	0	0	Ki67+	 15623 23010
10043	0	0	Ki67+	 15624 22978
10044	0	0	Ki67+	 15625 23409
10045	0	0	Ki67+	 15628 23198
10046	0	0	Ki67+	 15631 23048
10047	0	0	Ki67+	 15632 22929
10048	0	0	Ki67+	 15632 23120
10049	0	0	Ki67+	 15637 23220
10050	0	0	Ki67+	 15637 23306
10051	0	0	Ki67+	 15642 23085
10052	0	0	Ki67+	 15642 23354
10053	0	0	Ki67+	 15650 23410
10054	0	0	Ki67+	 15651 23165
10055	0	0	Ki67+	 15651 23474
10056	0	0	Ki67+	 15652 22943
10057	0	0	Ki67+	 15652 22999
10058	0	0	Ki67+	 15654 23275
10059	0	0	Ki67+	 15658 23439
10060	0	0	Ki67+	 15661 23289
10061	0	0	Ki67+	 15664 23112
10062	0	0	Ki67+	 15666 22956
10063	0	0	Ki67+	 15668 23361
10064	0	0	Ki67+	 15669 23030
10065	0	0	Ki67+	 15670 23072
10066	0	0	Ki67+	 15674 23328
10067	0	0	Ki67+	 15676 23135
10068	0	0	Ki67+	 15681 23447
10069	0	0	Ki67+	 15682 23249
10070	0	0	Ki67+	 15683 22988
10071	0	0	Ki67+	 15684 23190
10072	0	0	Ki67+	 15686 23088
10073	0	0	Ki67+	 15687 23473
10074	0	0	Ki67+	 15690 23120
10075	0	0	Ki67+	 15693 23223
10076	0	0	Ki67+	 15694 23170
10077	0	0	Ki67+	 15695 23353
10078	0	0	Ki67+	 15698 23469
10079	0	0	Ki67+	 15703 23011
10080	0	0	Ki67+	 15707 23130
10081	0	0	Ki67+	 15709 23429
10082	0	0	Ki67+	 15711 23036
10083	0	0	Ki67+	 15711 23195
10084	0	0	Ki67+	 15712 23277
10085	0	0	Ki67+	 15713 23396
10086	0	0	Ki67+	 15716 23070
10087	0	0	Ki67+	 15717 23115
10088	0	0	Ki67+	 15717 23244
10089	0	0	Ki67+	 15718 23418
10090	0	0	Ki67+	 15722 22985
10091	0	0	Ki67+	 15724 23082
10092	0	0	Ki67+	 15724 23351
10093	0	0	Ki67+	 15728 23378
10094	0	0	Ki67+	 15730 23151
10095	0	0	Ki67+	 15731 23198
10096	0	0	Ki67+	 15731 23622
10097	0	0	Ki67+	 15736 23331
10098	0	0	Ki67+	 15738 23311
10099	0	0	Ki67+	 15739 23221
10100	0	0	Ki67+	 15746 23040
10101	0	0	Ki67+	 15746 23237
10102	0	0	Ki67+	 15746 23281
10103	0	0	Ki67+	 15747 23104
10104	0	0	Ki67+	 15748 23004
10105	0	0	Ki67+	 15749 23423
10106	0	0	Ki67+	 15751 22986
10107	0	0	Ki67+	 15754 23356
10108	0	0	Ki67+	 15764 23247
10109	0	0	Ki67+	 15765 23000
10110	0	0	Ki67+	 15770 23072
10111	0	0	Ki67+	 15772 22947
10112	0	0	Ki67+	 15772 23184
10113	0	0	Ki67+	 15775 23338
10114	0	0	Ki67+	 15776 23308
10115	0	0	Ki67+	 15777 23272
10116	0	0	Ki67+	 15781 23033
10117	0	0	Ki67+	 15782 23206
10118	0	0	Ki67+	 15790 23124
10119	0	0	Ki67+	 15791 23086
10120	0	0	Ki67+	 15833 3887
10121	0	0	Ki67+	 15797 4228
10122	0	0	Ki67+	 15799 4290
10123	0	0	Ki67+	 15808 4111
10124	0	0	Ki67+	 15808 4204
10125	0	0	Ki67+	 15808 4251
10126	0	0	Ki67+	 15813 4161
10127	0	0	Ki67+	 15816 4214
10128	0	0	Ki67+	 15817 4073
10129	0	0	Ki67+	 15822 4147
10130	0	0	Ki67+	 15824 4181
10131	0	0	Ki67+	 15825 4093
10132	0	0	Ki67+	 15829 4125
10133	0	0	Ki67+	 15831 4060
10134	0	0	Ki67+	 15837 4205
10135	0	0	Ki67+	 15837 4287
10136	0	0	Ki67+	 15843 4216
10137	0	0	Ki67+	 15846 4068
10138	0	0	Ki67+	 15850 4243
10139	0	0	Ki67+	 15851 4143
10140	0	0	Ki67+	 15852 4311
10141	0	0	Ki67+	 15864 4215
10142	0	0	Ki67+	 15864 4327
10143	0	0	Ki67+	 15865 4248
10144	0	0	Ki67+	 15869 4101
10145	0	0	Ki67+	 15878 4286
10146	0	0	Ki67+	 15881 4306
10147	0	0	Ki67+	 15883 4125
10148	0	0	Ki67+	 15909 4271
10149	0	0	Ki67+	 15914 4134
10150	0	0	Ki67+	 15915 4251
10151	0	0	Ki67+	 15928 4165
10152	0	0	Ki67+	 15943 4129
10153	0	0	Ki67+	 15948 4153
10154	0	0	Ki67+	 15952 4109
10155	0	0	Ki67+	 15970 4096
10156	0	0	Ki67+	 16053 4250
10157	0	0	Ki67+	 16054 4373
10158	0	0	Ki67+	 16056 4321
10159	0	0	Ki67+	 16058 4288
10160	0	0	Ki67+	 16063 4403
10161	0	0	Ki67+	 16071 4413
10162	0	0	Ki67+	 16072 4305
10163	0	0	Ki67+	 16082 4433
10164	0	0	Ki67+	 16088 4495
10165	0	0	Ki67+	 16100 4422
10166	0	0	Ki67+	 16109 4379
10167	0	0	Ki67+	 16121 4515
10168	0	0	Ki67+	 16122 4418
10169	0	0	Ki67+	 16169 4420
10170	0	0	Ki67+	 16187 4385
10171	0	0	Ki67+	 16195 4363
10172	0	0	Ki67+	 16197 4352
10173	0	0	Ki67+	 16217 4328
10174	0	0	Ki67+	 16227 4308
10175	0	0	Ki67+	 16233 4287
10176	0	0	Ki67+	 16240 4269
10177	0	0	Ki67+	 16251 4247
10178	0	0	Ki67+	 16251 4431
10179	0	0	Ki67+	 16256 4227
10180	0	0	Ki67+	 16259 4209
10181	0	0	Ki67+	 16259 4414
10182	0	0	Ki67+	 16265 4163
10183	0	0	Ki67+	 16267 4389
10184	0	0	Ki67+	 16269 4181
10185	0	0	Ki67+	 16277 4338
10186	0	0	Ki67+	 16277 4557
10187	0	0	Ki67+	 16305 4242
10188	0	0	Ki67+	 16325 4571
10189	0	0	Ki67+	 16334 4162
10190	0	0	Ki67+	 16337 4546
10191	0	0	Ki67+	 16344 4163
10192	0	0	Ki67+	 16394 4501
10193	0	0	Ki67+	 16413 4469
10194	0	0	Ki67+	 16416 4719
10195	0	0	Ki67+	 16423 4368
10196	0	0	Ki67+	 16430 4416
10197	0	0	Ki67+	 16447 4604
10198	0	0	Ki67+	 16451 4545
10199	0	0	Ki67+	 16462 4677
10200	0	0	Ki67+	 16481 4311
10201	0	0	Ki67+	 16485 4293
10202	0	0	Ki67+	 16520 4244
10203	0	0	Ki67+	 16233 5371
10204	0	0	Ki67+	 16426 4755
10205	0	0	Ki67+	 16437 4874
10206	0	0	Ki67+	 16452 4904
10207	0	0	Ki67+	 16539 4943
10208	0	0	Ki67+	 16557 4878
10209	0	0	Ki67+	 16565 4901
10210	0	0	Ki67+	 16587 5210
10211	0	0	Ki67+	 16364 6520
10212	0	0	Ki67+	 16371 6954
10213	0	0	Ki67+	 16524 7299
10214	0	0	Ki67+	 16374 8500
10215	0	0	Ki67+	 16368 9329
10216	0	0	Ki67+	 16390 9379
10217	0	0	Ki67+	 16178 10190
10218	0	0	Ki67+	 16333 10094
10219	0	0	Ki67+	 16394 9618
10220	0	0	Ki67+	 16205 10412
10221	0	0	Ki67+	 16311 10911
10222	0	0	Ki67+	 16379 10934
10223	0	0	Ki67+	 16485 11125
10224	0	0	Ki67+	 16538 10879
10225	0	0	Ki67+	 15926 11595
10226	0	0	Ki67+	 16363 11344
10227	0	0	Ki67+	 16486 11163
10228	0	0	Ki67+	 16536 11265
10229	0	0	Ki67+	 15969 12741
10230	0	0	Ki67+	 15988 12748
10231	0	0	Ki67+	 16006 12713
10232	0	0	Ki67+	 16020 12704
10233	0	0	Ki67+	 16034 12728
10234	0	0	Ki67+	 16041 12709
10235	0	0	Ki67+	 16057 12430
10236	0	0	Ki67+	 16060 12736
10237	0	0	Ki67+	 16077 12700
10238	0	0	Ki67+	 16080 12636
10239	0	0	Ki67+	 16081 12730
10240	0	0	Ki67+	 16092 12731
10241	0	0	Ki67+	 16094 12656
10242	0	0	Ki67+	 16101 12619
10243	0	0	Ki67+	 16102 12681
10244	0	0	Ki67+	 16118 12651
10245	0	0	Ki67+	 16138 12603
10246	0	0	Ki67+	 16142 12667
10247	0	0	Ki67+	 16144 12629
10248	0	0	Ki67+	 16155 12708
10249	0	0	Ki67+	 16156 12737
10250	0	0	Ki67+	 16159 12646
10251	0	0	Ki67+	 16161 12676
10252	0	0	Ki67+	 16177 12725
10253	0	0	Ki67+	 16178 12615
10254	0	0	Ki67+	 16180 12643
10255	0	0	Ki67+	 16199 12683
10256	0	0	Ki67+	 16205 12746
10257	0	0	Ki67+	 16210 12644
10258	0	0	Ki67+	 16214 12678
10259	0	0	Ki67+	 16223 12698
10260	0	0	Ki67+	 16227 12645
10261	0	0	Ki67+	 16228 12666
10262	0	0	Ki67+	 16231 12587
10263	0	0	Ki67+	 16238 12607
10264	0	0	Ki67+	 16246 12572
10265	0	0	Ki67+	 16249 12623
10266	0	0	Ki67+	 16270 12659
10267	0	0	Ki67+	 16271 12573
10268	0	0	Ki67+	 16282 12572
10269	0	0	Ki67+	 16299 12593
10270	0	0	Ki67+	 16309 12622
10271	0	0	Ki67+	 16319 12636
10272	0	0	Ki67+	 16323 12550
10273	0	0	Ki67+	 16330 12664
10274	0	0	Ki67+	 16336 12597
10275	0	0	Ki67+	 16356 12497
10276	0	0	Ki67+	 16356 12540
10277	0	0	Ki67+	 16357 12517
10278	0	0	Ki67+	 16357 12561
10279	0	0	Ki67+	 16366 12628
10280	0	0	Ki67+	 16371 12646
10281	0	0	Ki67+	 16372 12442
10282	0	0	Ki67+	 16372 12483
10283	0	0	Ki67+	 16377 12725
10284	0	0	Ki67+	 16378 12589
10285	0	0	Ki67+	 16393 12700
10286	0	0	Ki67+	 16394 12541
10287	0	0	Ki67+	 16408 12572
10288	0	0	Ki67+	 16414 12470
10289	0	0	Ki67+	 16418 12625
10290	0	0	Ki67+	 16421 12494
10291	0	0	Ki67+	 16423 12539
10292	0	0	Ki67+	 16427 12608
10293	0	0	Ki67+	 16443 12619
10294	0	0	Ki67+	 16457 12603
10295	0	0	Ki67+	 16467 12616
10296	0	0	Ki67+	 16475 12502
10297	0	0	Ki67+	 16482 12681
10298	0	0	Ki67+	 16483 12635
10299	0	0	Ki67+	 16486 12697
10300	0	0	Ki67+	 16487 12422
10301	0	0	Ki67+	 16488 12525
10302	0	0	Ki67+	 16496 12487
10303	0	0	Ki67+	 16509 12533
10304	0	0	Ki67+	 16514 12493
10305	0	0	Ki67+	 16517 12432
10306	0	0	Ki67+	 16520 12511
10307	0	0	Ki67+	 16523 12369
10308	0	0	Ki67+	 16526 12404
10309	0	0	Ki67+	 16526 12660
10310	0	0	Ki67+	 16528 12454
10311	0	0	Ki67+	 16529 12557
10312	0	0	Ki67+	 16534 12503
10313	0	0	Ki67+	 16543 12390
10314	0	0	Ki67+	 16545 12424
10315	0	0	Ki67+	 16550 12463
10316	0	0	Ki67+	 16551 12535
10317	0	0	Ki67+	 16552 12686
10318	0	0	Ki67+	 16558 12358
10319	0	0	Ki67+	 16560 12443
10320	0	0	Ki67+	 16565 12489
10321	0	0	Ki67+	 16565 12509
10322	0	0	Ki67+	 16571 12454
10323	0	0	Ki67+	 16572 12414
10324	0	0	Ki67+	 16578 12684
10325	0	0	Ki67+	 16579 12358
10326	0	0	Ki67+	 16579 12567
10327	0	0	Ki67+	 16580 12488
10328	0	0	Ki67+	 16583 12373
10329	0	0	Ki67+	 16583 12694
10330	0	0	Ki67+	 16588 12533
10331	0	0	Ki67+	 16591 12499
10332	0	0	Ki67+	 15849 13078
10333	0	0	Ki67+	 15852 13040
10334	0	0	Ki67+	 15853 13064
10335	0	0	Ki67+	 15856 13101
10336	0	0	Ki67+	 15858 13020
10337	0	0	Ki67+	 15860 12969
10338	0	0	Ki67+	 15866 13129
10339	0	0	Ki67+	 15868 12952
10340	0	0	Ki67+	 15880 12940
10341	0	0	Ki67+	 15880 13151
10342	0	0	Ki67+	 15881 12978
10343	0	0	Ki67+	 15887 13077
10344	0	0	Ki67+	 15887 13106
10345	0	0	Ki67+	 15891 13149
10346	0	0	Ki67+	 15898 13039
10347	0	0	Ki67+	 15900 13134
10348	0	0	Ki67+	 15907 13018
10349	0	0	Ki67+	 15910 13168
10350	0	0	Ki67+	 15914 13088
10351	0	0	Ki67+	 15918 12929
10352	0	0	Ki67+	 15918 13200
10353	0	0	Ki67+	 15925 13114
10354	0	0	Ki67+	 15930 12998
10355	0	0	Ki67+	 15932 13060
10356	0	0	Ki67+	 15932 13178
10357	0	0	Ki67+	 15936 13240
10358	0	0	Ki67+	 15937 12979
10359	0	0	Ki67+	 15940 12829
10360	0	0	Ki67+	 15945 12787
10361	0	0	Ki67+	 15945 13036
10362	0	0	Ki67+	 15949 13168
10363	0	0	Ki67+	 15952 13092
10364	0	0	Ki67+	 15955 13264
10365	0	0	Ki67+	 15956 13010
10366	0	0	Ki67+	 15956 13125
10367	0	0	Ki67+	 15959 13052
10368	0	0	Ki67+	 15964 13190
10369	0	0	Ki67+	 15968 13027
10370	0	0	Ki67+	 15969 12849
10371	0	0	Ki67+	 15970 13172
10372	0	0	Ki67+	 15970 13256
10373	0	0	Ki67+	 15971 12987
10374	0	0	Ki67+	 15974 12770
10375	0	0	Ki67+	 15975 13101
10376	0	0	Ki67+	 15980 12866
10377	0	0	Ki67+	 15982 12803
10378	0	0	Ki67+	 15985 12881
10379	0	0	Ki67+	 15989 12921
10380	0	0	Ki67+	 15989 13141
10381	0	0	Ki67+	 15990 13054
10382	0	0	Ki67+	 15991 12767
10383	0	0	Ki67+	 15992 13238
10384	0	0	Ki67+	 15993 12966
10385	0	0	Ki67+	 15994 13000
10386	0	0	Ki67+	 16006 12907
10387	0	0	Ki67+	 16008 12853
10388	0	0	Ki67+	 16009 12801
10389	0	0	Ki67+	 16009 13146
10390	0	0	Ki67+	 16011 12782
10391	0	0	Ki67+	 16011 12960
10392	0	0	Ki67+	 16016 13266
10393	0	0	Ki67+	 16021 12878
10394	0	0	Ki67+	 16022 12965
10395	0	0	Ki67+	 16022 13309
10396	0	0	Ki67+	 16023 12811
10397	0	0	Ki67+	 16026 13194
10398	0	0	Ki67+	 16027 13245
10399	0	0	Ki67+	 16028 12755
10400	0	0	Ki67+	 16033 12976
10401	0	0	Ki67+	 16035 12937
10402	0	0	Ki67+	 16041 12794
10403	0	0	Ki67+	 16043 13292
10404	0	0	Ki67+	 16044 12816
10405	0	0	Ki67+	 16046 12884
10406	0	0	Ki67+	 16046 13219
10407	0	0	Ki67+	 16053 13329
10408	0	0	Ki67+	 16054 12903
10409	0	0	Ki67+	 16056 13158
10410	0	0	Ki67+	 16061 13194
10411	0	0	Ki67+	 16064 13304
10412	0	0	Ki67+	 16067 12967
10413	0	0	Ki67+	 16068 13278
10414	0	0	Ki67+	 16071 13227
10415	0	0	Ki67+	 16074 12765
10416	0	0	Ki67+	 16074 12883
10417	0	0	Ki67+	 16075 13204
10418	0	0	Ki67+	 16080 13187
10419	0	0	Ki67+	 16083 12833
10420	0	0	Ki67+	 16083 13337
10421	0	0	Ki67+	 16086 12778
10422	0	0	Ki67+	 16086 12797
10423	0	0	Ki67+	 16088 13242
10424	0	0	Ki67+	 16090 13193
10425	0	0	Ki67+	 16092 12981
10426	0	0	Ki67+	 16097 13219
10427	0	0	Ki67+	 16098 12947
10428	0	0	Ki67+	 16100 12910
10429	0	0	Ki67+	 16101 12837
10430	0	0	Ki67+	 16112 13082
10431	0	0	Ki67+	 16113 12772
10432	0	0	Ki67+	 16113 12946
10433	0	0	Ki67+	 16114 13063
10434	0	0	Ki67+	 16119 12960
10435	0	0	Ki67+	 16120 12935
10436	0	0	Ki67+	 16121 13347
10437	0	0	Ki67+	 16122 13229
10438	0	0	Ki67+	 16127 12891
10439	0	0	Ki67+	 16130 13293
10440	0	0	Ki67+	 16130 13309
10441	0	0	Ki67+	 16131 12852
10442	0	0	Ki67+	 16134 13098
10443	0	0	Ki67+	 16134 13249
10444	0	0	Ki67+	 16138 13217
10445	0	0	Ki67+	 16149 13227
10446	0	0	Ki67+	 16151 12881
10447	0	0	Ki67+	 16153 13114
10448	0	0	Ki67+	 16154 12790
10449	0	0	Ki67+	 16156 13345
10450	0	0	Ki67+	 16165 13179
10451	0	0	Ki67+	 16167 12800
10452	0	0	Ki67+	 16167 13213
10453	0	0	Ki67+	 16172 13342
10454	0	0	Ki67+	 16179 13286
10455	0	0	Ki67+	 16186 13169
10456	0	0	Ki67+	 16191 13360
10457	0	0	Ki67+	 16203 13329
10458	0	0	Ki67+	 16208 12781
10459	0	0	Ki67+	 16208 13253
10460	0	0	Ki67+	 16209 13279
10461	0	0	Ki67+	 16212 13110
10462	0	0	Ki67+	 16219 12828
10463	0	0	Ki67+	 16230 13294
10464	0	0	Ki67+	 16231 13262
10465	0	0	Ki67+	 16232 13169
10466	0	0	Ki67+	 16241 12819
10467	0	0	Ki67+	 16241 13358
10468	0	0	Ki67+	 16245 13270
10469	0	0	Ki67+	 16249 13339
10470	0	0	Ki67+	 16255 13199
10471	0	0	Ki67+	 16281 13338
10472	0	0	Ki67+	 16294 13147
10473	0	0	Ki67+	 16302 12869
10474	0	0	Ki67+	 16305 13255
10475	0	0	Ki67+	 16312 13160
10476	0	0	Ki67+	 16315 13175
10477	0	0	Ki67+	 16326 13309
10478	0	0	Ki67+	 16326 13530
10479	0	0	Ki67+	 16334 13235
10480	0	0	Ki67+	 16337 13273
10481	0	0	Ki67+	 16342 13317
10482	0	0	Ki67+	 16347 12896
10483	0	0	Ki67+	 16352 13220
10484	0	0	Ki67+	 16355 13171
10485	0	0	Ki67+	 16374 13340
10486	0	0	Ki67+	 16380 13305
10487	0	0	Ki67+	 16385 13357
10488	0	0	Ki67+	 16388 13212
10489	0	0	Ki67+	 16390 13345
10490	0	0	Ki67+	 16423 13214
10491	0	0	Ki67+	 16432 13300
10492	0	0	Ki67+	 16440 12885
10493	0	0	Ki67+	 16441 13190
10494	0	0	Ki67+	 16441 13264
10495	0	0	Ki67+	 16446 13537
10496	0	0	Ki67+	 16463 13256
10497	0	0	Ki67+	 16487 13538
10498	0	0	Ki67+	 16501 12839
10499	0	0	Ki67+	 16505 13298
10500	0	0	Ki67+	 16521 13298
10501	0	0	Ki67+	 16530 13311
10502	0	0	Ki67+	 16536 13286
10503	0	0	Ki67+	 16547 13178
10504	0	0	Ki67+	 16560 12762
10505	0	0	Ki67+	 16562 13265
10506	0	0	Ki67+	 16574 13280
10507	0	0	Ki67+	 16576 13297
10508	0	0	Ki67+	 16577 13190
10509	0	0	Ki67+	 16578 13241
10510	0	0	Ki67+	 16581 12998
10511	0	0	Ki67+	 16587 13438
10512	0	0	Ki67+	 16590 13388
10513	0	0	Ki67+	 16386 13647
10514	0	0	Ki67+	 16388 13621
10515	0	0	Ki67+	 16392 13596
10516	0	0	Ki67+	 16401 13844
10517	0	0	Ki67+	 16403 13902
10518	0	0	Ki67+	 16405 13655
10519	0	0	Ki67+	 16408 13584
10520	0	0	Ki67+	 16410 13823
10521	0	0	Ki67+	 16412 13847
10522	0	0	Ki67+	 16416 13938
10523	0	0	Ki67+	 16423 13556
10524	0	0	Ki67+	 16428 13799
10525	0	0	Ki67+	 16433 13625
10526	0	0	Ki67+	 16434 13834
10527	0	0	Ki67+	 16437 13970
10528	0	0	Ki67+	 16440 13659
10529	0	0	Ki67+	 16445 13937
10530	0	0	Ki67+	 16448 13692
10531	0	0	Ki67+	 16448 14005
10532	0	0	Ki67+	 16455 13565
10533	0	0	Ki67+	 16466 14003
10534	0	0	Ki67+	 16471 13678
10535	0	0	Ki67+	 16471 13796
10536	0	0	Ki67+	 16481 13980
10537	0	0	Ki67+	 16483 13849
10538	0	0	Ki67+	 16487 13826
10539	0	0	Ki67+	 16490 13704
10540	0	0	Ki67+	 16491 13759
10541	0	0	Ki67+	 16504 13769
10542	0	0	Ki67+	 16504 14054
10543	0	0	Ki67+	 16506 13556
10544	0	0	Ki67+	 16508 13697
10545	0	0	Ki67+	 16512 13814
10546	0	0	Ki67+	 16512 14019
10547	0	0	Ki67+	 16517 13580
10548	0	0	Ki67+	 16519 13982
10549	0	0	Ki67+	 16520 13591
10550	0	0	Ki67+	 16520 13954
10551	0	0	Ki67+	 16523 14067
10552	0	0	Ki67+	 16532 13841
10553	0	0	Ki67+	 16541 13788
10554	0	0	Ki67+	 16543 14049
10555	0	0	Ki67+	 16544 13849
10556	0	0	Ki67+	 16544 13992
10557	0	0	Ki67+	 16549 13773
10558	0	0	Ki67+	 16552 14031
10559	0	0	Ki67+	 16554 13722
10560	0	0	Ki67+	 16563 13973
10561	0	0	Ki67+	 16563 14002
10562	0	0	Ki67+	 16564 13584
10563	0	0	Ki67+	 16565 14104
10564	0	0	Ki67+	 16572 13771
10565	0	0	Ki67+	 16585 13622
10566	0	0	Ki67+	 16590 13818
10567	0	0	Ki67+	 16591 14040
10568	0	0	Ki67+	 15804 15052
10569	0	0	Ki67+	 15823 15000
10570	0	0	Ki67+	 15824 15068
10571	0	0	Ki67+	 15830 15008
10572	0	0	Ki67+	 15833 14959
10573	0	0	Ki67+	 15843 15064
10574	0	0	Ki67+	 15859 14943
10575	0	0	Ki67+	 15868 14881
10576	0	0	Ki67+	 15869 15023
10577	0	0	Ki67+	 15884 14966
10578	0	0	Ki67+	 15887 14884
10579	0	0	Ki67+	 15889 14980
10580	0	0	Ki67+	 15889 15036
10581	0	0	Ki67+	 15908 14682
10582	0	0	Ki67+	 15928 14983
10583	0	0	Ki67+	 15932 14952
10584	0	0	Ki67+	 15943 14880
10585	0	0	Ki67+	 15949 14956
10586	0	0	Ki67+	 15951 14986
10587	0	0	Ki67+	 15971 14935
10588	0	0	Ki67+	 15987 14953
10589	0	0	Ki67+	 15999 14814
10590	0	0	Ki67+	 16007 14843
10591	0	0	Ki67+	 16015 14828
10592	0	0	Ki67+	 16018 14940
10593	0	0	Ki67+	 16021 14920
10594	0	0	Ki67+	 16027 14768
10595	0	0	Ki67+	 16030 14853
10596	0	0	Ki67+	 16037 14965
10597	0	0	Ki67+	 16047 14954
10598	0	0	Ki67+	 16060 14881
10599	0	0	Ki67+	 16063 14907
10600	0	0	Ki67+	 16074 14852
10601	0	0	Ki67+	 16075 14996
10602	0	0	Ki67+	 16078 15131
10603	0	0	Ki67+	 16086 14989
10604	0	0	Ki67+	 16089 14856
10605	0	0	Ki67+	 16120 14814
10606	0	0	Ki67+	 16146 14764
10607	0	0	Ki67+	 16156 14712
10608	0	0	Ki67+	 16171 14785
10609	0	0	Ki67+	 16176 14817
10610	0	0	Ki67+	 16198 14747
10611	0	0	Ki67+	 16208 15027
10612	0	0	Ki67+	 16209 14766
10613	0	0	Ki67+	 16217 14803
10614	0	0	Ki67+	 16224 14777
10615	0	0	Ki67+	 16228 15038
10616	0	0	Ki67+	 16230 14693
10617	0	0	Ki67+	 16232 14752
10618	0	0	Ki67+	 16238 14709
10619	0	0	Ki67+	 16238 14804
10620	0	0	Ki67+	 16246 14832
10621	0	0	Ki67+	 16265 15130
10622	0	0	Ki67+	 16283 14770
10623	0	0	Ki67+	 16283 14831
10624	0	0	Ki67+	 16286 15075
10625	0	0	Ki67+	 16300 15086
10626	0	0	Ki67+	 16305 14815
10627	0	0	Ki67+	 16307 14837
10628	0	0	Ki67+	 16309 14879
10629	0	0	Ki67+	 16311 14707
10630	0	0	Ki67+	 16313 14785
10631	0	0	Ki67+	 16315 14729
10632	0	0	Ki67+	 16322 15087
10633	0	0	Ki67+	 16328 14853
10634	0	0	Ki67+	 16329 15109
10635	0	0	Ki67+	 16335 15025
10636	0	0	Ki67+	 16336 14817
10637	0	0	Ki67+	 16346 14771
10638	0	0	Ki67+	 16347 14869
10639	0	0	Ki67+	 16350 14903
10640	0	0	Ki67+	 16351 14698
10641	0	0	Ki67+	 16351 15057
10642	0	0	Ki67+	 16351 15086
10643	0	0	Ki67+	 16357 14689
10644	0	0	Ki67+	 16358 15004
10645	0	0	Ki67+	 16358 15119
10646	0	0	Ki67+	 16360 14971
10647	0	0	Ki67+	 16372 14809
10648	0	0	Ki67+	 16372 15018
10649	0	0	Ki67+	 16378 15029
10650	0	0	Ki67+	 16379 14702
10651	0	0	Ki67+	 16379 14998
10652	0	0	Ki67+	 16380 14826
10653	0	0	Ki67+	 16380 15054
10654	0	0	Ki67+	 16389 15024
10655	0	0	Ki67+	 16394 14917
10656	0	0	Ki67+	 16395 14948
10657	0	0	Ki67+	 16399 14676
10658	0	0	Ki67+	 16403 14980
10659	0	0	Ki67+	 16403 15064
10660	0	0	Ki67+	 16405 14896
10661	0	0	Ki67+	 16408 14862
10662	0	0	Ki67+	 16411 15087
10663	0	0	Ki67+	 16416 15031
10664	0	0	Ki67+	 16416 15101
10665	0	0	Ki67+	 16418 14680
10666	0	0	Ki67+	 16424 14824
10667	0	0	Ki67+	 16427 15127
10668	0	0	Ki67+	 16435 15065
10669	0	0	Ki67+	 16440 14676
10670	0	0	Ki67+	 16442 14859
10671	0	0	Ki67+	 16442 14891
10672	0	0	Ki67+	 16445 15115
10673	0	0	Ki67+	 16446 14924
10674	0	0	Ki67+	 16448 14821
10675	0	0	Ki67+	 16448 15051
10676	0	0	Ki67+	 16453 14706
10677	0	0	Ki67+	 16460 15141
10678	0	0	Ki67+	 16462 14695
10679	0	0	Ki67+	 16468 14864
10680	0	0	Ki67+	 16471 14687
10681	0	0	Ki67+	 16472 14908
10682	0	0	Ki67+	 16472 15093
10683	0	0	Ki67+	 16481 14726
10684	0	0	Ki67+	 16487 14860
10685	0	0	Ki67+	 16487 14927
10686	0	0	Ki67+	 16493 14798
10687	0	0	Ki67+	 16494 14835
10688	0	0	Ki67+	 16497 15065
10689	0	0	Ki67+	 16500 14854
10690	0	0	Ki67+	 16502 15109
10691	0	0	Ki67+	 16503 14712
10692	0	0	Ki67+	 16504 15133
10693	0	0	Ki67+	 16506 14682
10694	0	0	Ki67+	 16506 15042
10695	0	0	Ki67+	 16507 14947
10696	0	0	Ki67+	 16512 14896
10697	0	0	Ki67+	 16513 15085
10698	0	0	Ki67+	 16518 14722
10699	0	0	Ki67+	 16518 15013
10700	0	0	Ki67+	 16520 14858
10701	0	0	Ki67+	 16526 14788
10702	0	0	Ki67+	 16527 15133
10703	0	0	Ki67+	 16530 14723
10704	0	0	Ki67+	 16531 15061
10705	0	0	Ki67+	 16538 14951
10706	0	0	Ki67+	 16539 15021
10707	0	0	Ki67+	 16540 14812
10708	0	0	Ki67+	 16543 14916
10709	0	0	Ki67+	 16545 14785
10710	0	0	Ki67+	 16553 15113
10711	0	0	Ki67+	 16556 14833
10712	0	0	Ki67+	 16556 14886
10713	0	0	Ki67+	 16557 14863
10714	0	0	Ki67+	 16558 14810
10715	0	0	Ki67+	 16558 14968
10716	0	0	Ki67+	 16558 15054
10717	0	0	Ki67+	 16566 14831
10718	0	0	Ki67+	 16567 14766
10719	0	0	Ki67+	 16568 14940
10720	0	0	Ki67+	 16570 15004
10721	0	0	Ki67+	 16574 14804
10722	0	0	Ki67+	 16574 15030
10723	0	0	Ki67+	 16575 14847
10724	0	0	Ki67+	 16580 14917
10725	0	0	Ki67+	 16586 14980
10726	0	0	Ki67+	 16587 15130
10727	0	0	Ki67+	 16589 14883
10728	0	0	Ki67+	 15794 15938
10729	0	0	Ki67+	 15809 15930
10730	0	0	Ki67+	 15839 15910
10731	0	0	Ki67+	 15853 15872
10732	0	0	Ki67+	 15885 15274
10733	0	0	Ki67+	 15917 15838
10734	0	0	Ki67+	 15956 15518
10735	0	0	Ki67+	 16015 15659
10736	0	0	Ki67+	 16067 15328
10737	0	0	Ki67+	 16077 15797
10738	0	0	Ki67+	 16190 15904
10739	0	0	Ki67+	 16254 15343
10740	0	0	Ki67+	 16256 15213
10741	0	0	Ki67+	 16302 15853
10742	0	0	Ki67+	 16303 15889
10743	0	0	Ki67+	 16326 15317
10744	0	0	Ki67+	 16347 15562
10745	0	0	Ki67+	 16351 15219
10746	0	0	Ki67+	 16365 15217
10747	0	0	Ki67+	 16376 15376
10748	0	0	Ki67+	 16387 15837
10749	0	0	Ki67+	 16403 15659
10750	0	0	Ki67+	 16411 15475
10751	0	0	Ki67+	 16430 15513
10752	0	0	Ki67+	 16438 15453
10753	0	0	Ki67+	 16442 15703
10754	0	0	Ki67+	 16448 15509
10755	0	0	Ki67+	 16457 15341
10756	0	0	Ki67+	 16460 15515
10757	0	0	Ki67+	 16462 15674
10758	0	0	Ki67+	 16466 15647
10759	0	0	Ki67+	 16469 15285
10760	0	0	Ki67+	 16474 15695
10761	0	0	Ki67+	 16475 15742
10762	0	0	Ki67+	 16476 15305
10763	0	0	Ki67+	 16476 15326
10764	0	0	Ki67+	 16478 15183
10765	0	0	Ki67+	 16491 15782
10766	0	0	Ki67+	 16501 15922
10767	0	0	Ki67+	 16503 15158
10768	0	0	Ki67+	 16503 15890
10769	0	0	Ki67+	 16505 15649
10770	0	0	Ki67+	 16505 15749
10771	0	0	Ki67+	 16506 15822
10772	0	0	Ki67+	 16509 15800
10773	0	0	Ki67+	 16510 15359
10774	0	0	Ki67+	 16513 15677
10775	0	0	Ki67+	 16514 15602
10776	0	0	Ki67+	 16519 15193
10777	0	0	Ki67+	 16519 15869
10778	0	0	Ki67+	 16524 15935
10779	0	0	Ki67+	 16525 15738
10780	0	0	Ki67+	 16533 15267
10781	0	0	Ki67+	 16536 15301
10782	0	0	Ki67+	 16538 15348
10783	0	0	Ki67+	 16539 15700
10784	0	0	Ki67+	 16540 15572
10785	0	0	Ki67+	 16540 15812
10786	0	0	Ki67+	 16540 15914
10787	0	0	Ki67+	 16546 15841
10788	0	0	Ki67+	 16547 15663
10789	0	0	Ki67+	 16547 15828
10790	0	0	Ki67+	 16548 15791
10791	0	0	Ki67+	 16549 15160
10792	0	0	Ki67+	 16549 15313
10793	0	0	Ki67+	 16549 15599
10794	0	0	Ki67+	 16551 15689
10795	0	0	Ki67+	 16552 15205
10796	0	0	Ki67+	 16554 15526
10797	0	0	Ki67+	 16556 15297
10798	0	0	Ki67+	 16560 15547
10799	0	0	Ki67+	 16561 15732
10800	0	0	Ki67+	 16562 15350
10801	0	0	Ki67+	 16567 15686
10802	0	0	Ki67+	 16568 15211
10803	0	0	Ki67+	 16580 15219
10804	0	0	Ki67+	 16580 15748
10805	0	0	Ki67+	 16584 15693
10806	0	0	Ki67+	 16587 15329
10807	0	0	Ki67+	 16589 15193
10808	0	0	Ki67+	 16589 15254
10809	0	0	Ki67+	 15796 16101
10810	0	0	Ki67+	 15796 16240
10811	0	0	Ki67+	 15798 16146
10812	0	0	Ki67+	 15806 16012
10813	0	0	Ki67+	 15806 16281
10814	0	0	Ki67+	 15814 16082
10815	0	0	Ki67+	 15815 16245
10816	0	0	Ki67+	 15816 16195
10817	0	0	Ki67+	 15817 16113
10818	0	0	Ki67+	 15819 16049
10819	0	0	Ki67+	 15825 16170
10820	0	0	Ki67+	 15825 16226
10821	0	0	Ki67+	 15828 16039
10822	0	0	Ki67+	 15829 15995
10823	0	0	Ki67+	 15831 16283
10824	0	0	Ki67+	 15837 15966
10825	0	0	Ki67+	 15840 16134
10826	0	0	Ki67+	 15841 16151
10827	0	0	Ki67+	 15855 16201
10828	0	0	Ki67+	 15856 16048
10829	0	0	Ki67+	 15856 16267
10830	0	0	Ki67+	 15856 16293
10831	0	0	Ki67+	 15858 16179
10832	0	0	Ki67+	 15858 16244
10833	0	0	Ki67+	 15865 16274
10834	0	0	Ki67+	 15872 16115
10835	0	0	Ki67+	 15875 16076
10836	0	0	Ki67+	 15881 16225
10837	0	0	Ki67+	 15885 16101
10838	0	0	Ki67+	 15885 16261
10839	0	0	Ki67+	 15885 16526
10840	0	0	Ki67+	 15897 16248
10841	0	0	Ki67+	 15907 16308
10842	0	0	Ki67+	 15907 16336
10843	0	0	Ki67+	 15908 16194
10844	0	0	Ki67+	 15913 16218
10845	0	0	Ki67+	 15920 16240
10846	0	0	Ki67+	 15920 16494
10847	0	0	Ki67+	 15928 16292
10848	0	0	Ki67+	 15938 16332
10849	0	0	Ki67+	 15954 16299
10850	0	0	Ki67+	 15956 16275
10851	0	0	Ki67+	 15956 16342
10852	0	0	Ki67+	 15959 16192
10853	0	0	Ki67+	 15961 16249
10854	0	0	Ki67+	 15968 16114
10855	0	0	Ki67+	 15968 16407
10856	0	0	Ki67+	 15972 16149
10857	0	0	Ki67+	 15973 16331
10858	0	0	Ki67+	 15980 16367
10859	0	0	Ki67+	 15982 16241
10860	0	0	Ki67+	 15989 16478
10861	0	0	Ki67+	 15997 16228
10862	0	0	Ki67+	 15997 16444
10863	0	0	Ki67+	 16008 16212
10864	0	0	Ki67+	 16012 15981
10865	0	0	Ki67+	 16012 16247
10866	0	0	Ki67+	 16016 16477
10867	0	0	Ki67+	 16021 16184
10868	0	0	Ki67+	 16022 16138
10869	0	0	Ki67+	 16023 16352
10870	0	0	Ki67+	 16024 16216
10871	0	0	Ki67+	 16026 16307
10872	0	0	Ki67+	 16026 16370
10873	0	0	Ki67+	 16035 16084
10874	0	0	Ki67+	 16040 16495
10875	0	0	Ki67+	 16042 16252
10876	0	0	Ki67+	 16044 16339
10877	0	0	Ki67+	 16056 16108
10878	0	0	Ki67+	 16059 16022
10879	0	0	Ki67+	 16060 16291
10880	0	0	Ki67+	 16062 16464
10881	0	0	Ki67+	 16063 16507
10882	0	0	Ki67+	 16065 16230
10883	0	0	Ki67+	 16070 16138
10884	0	0	Ki67+	 16072 16258
10885	0	0	Ki67+	 16075 16323
10886	0	0	Ki67+	 16078 16101
10887	0	0	Ki67+	 16080 16359
10888	0	0	Ki67+	 16084 16473
10889	0	0	Ki67+	 16087 16274
10890	0	0	Ki67+	 16095 16439
10891	0	0	Ki67+	 16107 16316
10892	0	0	Ki67+	 16114 16327
10893	0	0	Ki67+	 16115 16489
10894	0	0	Ki67+	 16117 16228
10895	0	0	Ki67+	 16119 16119
10896	0	0	Ki67+	 16120 16513
10897	0	0	Ki67+	 16120 16532
10898	0	0	Ki67+	 16126 16190
10899	0	0	Ki67+	 16128 16308
10900	0	0	Ki67+	 16141 16428
10901	0	0	Ki67+	 16146 16193
10902	0	0	Ki67+	 16147 16147
10903	0	0	Ki67+	 16147 16159
10904	0	0	Ki67+	 16148 16349
10905	0	0	Ki67+	 16153 16124
10906	0	0	Ki67+	 16157 16404
10907	0	0	Ki67+	 16158 16545
10908	0	0	Ki67+	 16159 16135
10909	0	0	Ki67+	 16159 16471
10910	0	0	Ki67+	 16160 16182
10911	0	0	Ki67+	 16163 16521
10912	0	0	Ki67+	 16164 16107
10913	0	0	Ki67+	 16165 16367
10914	0	0	Ki67+	 16174 16161
10915	0	0	Ki67+	 16177 16202
10916	0	0	Ki67+	 16177 16390
10917	0	0	Ki67+	 16178 16494
10918	0	0	Ki67+	 16179 16255
10919	0	0	Ki67+	 16181 16345
10920	0	0	Ki67+	 16181 16534
10921	0	0	Ki67+	 16182 16242
10922	0	0	Ki67+	 16184 16429
10923	0	0	Ki67+	 16187 16483
10924	0	0	Ki67+	 16193 16101
10925	0	0	Ki67+	 16193 16501
10926	0	0	Ki67+	 16196 16128
10927	0	0	Ki67+	 16199 16575
10928	0	0	Ki67+	 16207 16432
10929	0	0	Ki67+	 16208 16461
10930	0	0	Ki67+	 16211 16219
10931	0	0	Ki67+	 16213 16578
10932	0	0	Ki67+	 16214 16113
10933	0	0	Ki67+	 16216 16150
10934	0	0	Ki67+	 16216 16257
10935	0	0	Ki67+	 16216 16351
10936	0	0	Ki67+	 16217 16181
10937	0	0	Ki67+	 16222 16378
10938	0	0	Ki67+	 16224 16436
10939	0	0	Ki67+	 16226 16142
10940	0	0	Ki67+	 16227 16280
10941	0	0	Ki67+	 16237 16381
10942	0	0	Ki67+	 16238 16217
10943	0	0	Ki67+	 16247 16560
10944	0	0	Ki67+	 16257 16376
10945	0	0	Ki67+	 16259 16536
10946	0	0	Ki67+	 16262 16173
10947	0	0	Ki67+	 16263 16233
10948	0	0	Ki67+	 16265 16485
10949	0	0	Ki67+	 16271 16296
10950	0	0	Ki67+	 16276 16430
10951	0	0	Ki67+	 16276 16458
10952	0	0	Ki67+	 16277 16350
10953	0	0	Ki67+	 16282 16411
10954	0	0	Ki67+	 16293 16181
10955	0	0	Ki67+	 16294 16560
10956	0	0	Ki67+	 16295 16145
10957	0	0	Ki67+	 16295 16256
10958	0	0	Ki67+	 16296 16430
10959	0	0	Ki67+	 16296 16458
10960	0	0	Ki67+	 16297 16381
10961	0	0	Ki67+	 16304 16126
10962	0	0	Ki67+	 16304 16569
10963	0	0	Ki67+	 16306 16499
10964	0	0	Ki67+	 16312 16225
10965	0	0	Ki67+	 16314 16153
10966	0	0	Ki67+	 16314 16180
10967	0	0	Ki67+	 16315 16007
10968	0	0	Ki67+	 16317 16275
10969	0	0	Ki67+	 16319 16526
10970	0	0	Ki67+	 16320 16368
10971	0	0	Ki67+	 16321 16325
10972	0	0	Ki67+	 16325 16295
10973	0	0	Ki67+	 16332 16560
10974	0	0	Ki67+	 16339 16116
10975	0	0	Ki67+	 16339 16237
10976	0	0	Ki67+	 16346 16199
10977	0	0	Ki67+	 16348 16285
10978	0	0	Ki67+	 16351 16342
10979	0	0	Ki67+	 16351 16507
10980	0	0	Ki67+	 16352 16420
10981	0	0	Ki67+	 16361 16230
10982	0	0	Ki67+	 16366 16425
10983	0	0	Ki67+	 16368 16395
10984	0	0	Ki67+	 16369 16260
10985	0	0	Ki67+	 16370 16205
10986	0	0	Ki67+	 16374 16148
10987	0	0	Ki67+	 16374 16527
10988	0	0	Ki67+	 16375 16096
10989	0	0	Ki67+	 16378 16473
10990	0	0	Ki67+	 16379 16326
10991	0	0	Ki67+	 16380 16066
10992	0	0	Ki67+	 16380 16445
10993	0	0	Ki67+	 16383 16359
10994	0	0	Ki67+	 16385 16710
10995	0	0	Ki67+	 16388 16238
10996	0	0	Ki67+	 16394 16415
10997	0	0	Ki67+	 16394 16620
10998	0	0	Ki67+	 16395 16049
10999	0	0	Ki67+	 16395 16734
11000	0	0	Ki67+	 16397 16113
11001	0	0	Ki67+	 16400 16465
11002	0	0	Ki67+	 16401 16359
11003	0	0	Ki67+	 16403 16089
11004	0	0	Ki67+	 16405 16138
11005	0	0	Ki67+	 16405 16387
11006	0	0	Ki67+	 16405 16700
11007	0	0	Ki67+	 16406 16242
11008	0	0	Ki67+	 16406 16430
11009	0	0	Ki67+	 16407 16164
11010	0	0	Ki67+	 16408 16005
11011	0	0	Ki67+	 16412 16280
11012	0	0	Ki67+	 16414 16127
11013	0	0	Ki67+	 16414 16340
11014	0	0	Ki67+	 16414 16688
11015	0	0	Ki67+	 16415 16185
11016	0	0	Ki67+	 16417 16024
11017	0	0	Ki67+	 16422 16063
11018	0	0	Ki67+	 16423 16288
11019	0	0	Ki67+	 16424 16384
11020	0	0	Ki67+	 16424 16404
11021	0	0	Ki67+	 16424 16655
11022	0	0	Ki67+	 16436 16141
11023	0	0	Ki67+	 16437 16091
11024	0	0	Ki67+	 16441 16064
11025	0	0	Ki67+	 16442 16004
11026	0	0	Ki67+	 16442 16038
11027	0	0	Ki67+	 16444 16193
11028	0	0	Ki67+	 16444 16718
11029	0	0	Ki67+	 16448 16126
11030	0	0	Ki67+	 16451 16267
11031	0	0	Ki67+	 16455 16349
11032	0	0	Ki67+	 16455 16622
11033	0	0	Ki67+	 16456 16145
11034	0	0	Ki67+	 16462 15990
11035	0	0	Ki67+	 16462 16690
11036	0	0	Ki67+	 16463 16652
11037	0	0	Ki67+	 16466 16562
11038	0	0	Ki67+	 16468 16095
11039	0	0	Ki67+	 16469 16289
11040	0	0	Ki67+	 16476 16067
11041	0	0	Ki67+	 16476 16280
11042	0	0	Ki67+	 16481 16636
11043	0	0	Ki67+	 16482 15976
11044	0	0	Ki67+	 16484 16610
11045	0	0	Ki67+	 16485 16120
11046	0	0	Ki67+	 16488 16590
11047	0	0	Ki67+	 16491 16152
11048	0	0	Ki67+	 16493 16021
11049	0	0	Ki67+	 16494 16244
11050	0	0	Ki67+	 16497 16048
11051	0	0	Ki67+	 16500 16186
11052	0	0	Ki67+	 16501 16224
11053	0	0	Ki67+	 16503 15958
11054	0	0	Ki67+	 16504 16578
11055	0	0	Ki67+	 16505 16273
11056	0	0	Ki67+	 16507 16257
11057	0	0	Ki67+	 16509 16147
11058	0	0	Ki67+	 16514 16082
11059	0	0	Ki67+	 16514 16622
11060	0	0	Ki67+	 16517 16654
11061	0	0	Ki67+	 16518 16004
11062	0	0	Ki67+	 16520 16606
11063	0	0	Ki67+	 16526 16131
11064	0	0	Ki67+	 16526 16551
11065	0	0	Ki67+	 16526 16575
11066	0	0	Ki67+	 16528 16259
11067	0	0	Ki67+	 16529 16646
11068	0	0	Ki67+	 16531 16678
11069	0	0	Ki67+	 16533 16037
11070	0	0	Ki67+	 16537 16578
11071	0	0	Ki67+	 16543 16545
11072	0	0	Ki67+	 16543 16703
11073	0	0	Ki67+	 16545 16671
11074	0	0	Ki67+	 16546 15958
11075	0	0	Ki67+	 16548 16559
11076	0	0	Ki67+	 16553 16520
11077	0	0	Ki67+	 16555 16055
11078	0	0	Ki67+	 16555 16610
11079	0	0	Ki67+	 16557 16036
11080	0	0	Ki67+	 16560 16331
11081	0	0	Ki67+	 16561 16639
11082	0	0	Ki67+	 16566 16047
11083	0	0	Ki67+	 16570 16602
11084	0	0	Ki67+	 16571 16714
11085	0	0	Ki67+	 16572 16582
11086	0	0	Ki67+	 16573 16536
11087	0	0	Ki67+	 16577 16650
11088	0	0	Ki67+	 16587 16716
11089	0	0	Ki67+	 16590 16496
11090	0	0	Ki67+	 16591 16685
11091	0	0	Ki67+	 15805 16987
11092	0	0	Ki67+	 15806 17001
11093	0	0	Ki67+	 15815 17070
11094	0	0	Ki67+	 15830 17335
11095	0	0	Ki67+	 15840 17029
11096	0	0	Ki67+	 15848 17055
11097	0	0	Ki67+	 15862 17048
11098	0	0	Ki67+	 15864 17076
11099	0	0	Ki67+	 15869 16986
11100	0	0	Ki67+	 15878 17001
11101	0	0	Ki67+	 15889 17023
11102	0	0	Ki67+	 15898 17047
11103	0	0	Ki67+	 15900 16971
11104	0	0	Ki67+	 15915 17050
11105	0	0	Ki67+	 15940 16892
11106	0	0	Ki67+	 15942 16855
11107	0	0	Ki67+	 15945 16840
11108	0	0	Ki67+	 15951 16827
11109	0	0	Ki67+	 15953 16988
11110	0	0	Ki67+	 15962 16864
11111	0	0	Ki67+	 15962 16924
11112	0	0	Ki67+	 15969 16797
11113	0	0	Ki67+	 15971 16956
11114	0	0	Ki67+	 15972 17081
11115	0	0	Ki67+	 15975 16840
11116	0	0	Ki67+	 15981 16927
11117	0	0	Ki67+	 15987 16785
11118	0	0	Ki67+	 15994 16808
11119	0	0	Ki67+	 15997 17062
11120	0	0	Ki67+	 15999 16947
11121	0	0	Ki67+	 16000 16856
11122	0	0	Ki67+	 16001 16892
11123	0	0	Ki67+	 16004 16816
11124	0	0	Ki67+	 16007 17019
11125	0	0	Ki67+	 16011 16942
11126	0	0	Ki67+	 16017 17197
11127	0	0	Ki67+	 16019 16896
11128	0	0	Ki67+	 16029 17052
11129	0	0	Ki67+	 16029 17115
11130	0	0	Ki67+	 16031 16828
11131	0	0	Ki67+	 16046 16953
11132	0	0	Ki67+	 16048 16904
11133	0	0	Ki67+	 16058 16767
11134	0	0	Ki67+	 16065 16821
11135	0	0	Ki67+	 16068 17005
11136	0	0	Ki67+	 16070 17068
11137	0	0	Ki67+	 16073 16969
11138	0	0	Ki67+	 16073 17216
11139	0	0	Ki67+	 16073 17340
11140	0	0	Ki67+	 16078 17370
11141	0	0	Ki67+	 16079 16831
11142	0	0	Ki67+	 16082 17043
11143	0	0	Ki67+	 16084 17021
11144	0	0	Ki67+	 16087 17183
11145	0	0	Ki67+	 16089 17149
11146	0	0	Ki67+	 16093 17293
11147	0	0	Ki67+	 16094 16761
11148	0	0	Ki67+	 16094 17394
11149	0	0	Ki67+	 16095 16930
11150	0	0	Ki67+	 16096 16792
11151	0	0	Ki67+	 16102 16769
11152	0	0	Ki67+	 16105 17164
11153	0	0	Ki67+	 16107 16807
11154	0	0	Ki67+	 16109 17119
11155	0	0	Ki67+	 16112 16945
11156	0	0	Ki67+	 16114 17451
11157	0	0	Ki67+	 16115 17225
11158	0	0	Ki67+	 16119 17503
11159	0	0	Ki67+	 16120 17159
11160	0	0	Ki67+	 16121 16930
11161	0	0	Ki67+	 16121 17205
11162	0	0	Ki67+	 16125 17311
11163	0	0	Ki67+	 16126 16776
11164	0	0	Ki67+	 16133 17182
11165	0	0	Ki67+	 16136 17253
11166	0	0	Ki67+	 16138 17124
11167	0	0	Ki67+	 16139 17110
11168	0	0	Ki67+	 16142 17494
11169	0	0	Ki67+	 16143 17241
11170	0	0	Ki67+	 16145 16932
11171	0	0	Ki67+	 16151 16955
11172	0	0	Ki67+	 16152 16903
11173	0	0	Ki67+	 16152 17364
11174	0	0	Ki67+	 16153 17149
11175	0	0	Ki67+	 16155 17485
11176	0	0	Ki67+	 16156 17313
11177	0	0	Ki67+	 16156 17423
11178	0	0	Ki67+	 16158 16865
11179	0	0	Ki67+	 16161 17131
11180	0	0	Ki67+	 16161 17200
11181	0	0	Ki67+	 16163 16788
11182	0	0	Ki67+	 16166 17173
11183	0	0	Ki67+	 16166 17510
11184	0	0	Ki67+	 16167 16938
11185	0	0	Ki67+	 16175 17301
11186	0	0	Ki67+	 16177 17260
11187	0	0	Ki67+	 16177 17378
11188	0	0	Ki67+	 16185 16809
11189	0	0	Ki67+	 16185 16912
11190	0	0	Ki67+	 16185 17145
11191	0	0	Ki67+	 16196 17427
11192	0	0	Ki67+	 16198 17167
11193	0	0	Ki67+	 16198 17496
11194	0	0	Ki67+	 16199 17522
11195	0	0	Ki67+	 16201 17546
11196	0	0	Ki67+	 16203 17037
11197	0	0	Ki67+	 16206 17346
11198	0	0	Ki67+	 16215 17114
11199	0	0	Ki67+	 16216 16924
11200	0	0	Ki67+	 16219 17062
11201	0	0	Ki67+	 16220 17499
11202	0	0	Ki67+	 16220 17542
11203	0	0	Ki67+	 16221 17465
11204	0	0	Ki67+	 16222 16911
11205	0	0	Ki67+	 16227 16957
11206	0	0	Ki67+	 16230 17196
11207	0	0	Ki67+	 16231 16901
11208	0	0	Ki67+	 16234 17134
11209	0	0	Ki67+	 16236 17227
11210	0	0	Ki67+	 16240 17270
11211	0	0	Ki67+	 16243 17061
11212	0	0	Ki67+	 16248 17543
11213	0	0	Ki67+	 16249 17086
11214	0	0	Ki67+	 16251 17255
11215	0	0	Ki67+	 16260 17039
11216	0	0	Ki67+	 16262 17157
11217	0	0	Ki67+	 16262 17272
11218	0	0	Ki67+	 16270 17226
11219	0	0	Ki67+	 16277 17287
11220	0	0	Ki67+	 16284 17414
11221	0	0	Ki67+	 16290 17137
11222	0	0	Ki67+	 16295 17430
11223	0	0	Ki67+	 16296 17281
11224	0	0	Ki67+	 16296 17296
11225	0	0	Ki67+	 16300 17197
11226	0	0	Ki67+	 16313 17097
11227	0	0	Ki67+	 16315 17415
11228	0	0	Ki67+	 16322 17455
11229	0	0	Ki67+	 16328 17136
11230	0	0	Ki67+	 16328 17181
11231	0	0	Ki67+	 16330 17224
11232	0	0	Ki67+	 16331 17077
11233	0	0	Ki67+	 16335 17454
11234	0	0	Ki67+	 16338 17034
11235	0	0	Ki67+	 16338 17312
11236	0	0	Ki67+	 16339 17267
11237	0	0	Ki67+	 16343 17365
11238	0	0	Ki67+	 16345 17257
11239	0	0	Ki67+	 16348 17053
11240	0	0	Ki67+	 16351 16876
11241	0	0	Ki67+	 16354 17464
11242	0	0	Ki67+	 16356 17143
11243	0	0	Ki67+	 16357 17017
11244	0	0	Ki67+	 16359 17183
11245	0	0	Ki67+	 16361 17281
11246	0	0	Ki67+	 16363 17027
11247	0	0	Ki67+	 16366 17386
11248	0	0	Ki67+	 16367 17431
11249	0	0	Ki67+	 16368 17451
11250	0	0	Ki67+	 16372 17267
11251	0	0	Ki67+	 16374 17004
11252	0	0	Ki67+	 16374 17212
11253	0	0	Ki67+	 16378 16764
11254	0	0	Ki67+	 16380 16804
11255	0	0	Ki67+	 16380 17103
11256	0	0	Ki67+	 16382 16787
11257	0	0	Ki67+	 16384 17348
11258	0	0	Ki67+	 16386 17462
11259	0	0	Ki67+	 16387 17159
11260	0	0	Ki67+	 16388 17291
11261	0	0	Ki67+	 16388 17314
11262	0	0	Ki67+	 16393 16763
11263	0	0	Ki67+	 16394 16807
11264	0	0	Ki67+	 16394 17434
11265	0	0	Ki67+	 16400 17183
11266	0	0	Ki67+	 16402 16815
11267	0	0	Ki67+	 16404 17454
11268	0	0	Ki67+	 16405 17260
11269	0	0	Ki67+	 16409 17107
11270	0	0	Ki67+	 16409 17288
11271	0	0	Ki67+	 16410 17394
11272	0	0	Ki67+	 16416 17345
11273	0	0	Ki67+	 16419 16771
11274	0	0	Ki67+	 16420 16805
11275	0	0	Ki67+	 16426 17303
11276	0	0	Ki67+	 16427 17225
11277	0	0	Ki67+	 16430 17422
11278	0	0	Ki67+	 16432 16972
11279	0	0	Ki67+	 16436 16829
11280	0	0	Ki67+	 16436 17338
11281	0	0	Ki67+	 16442 17214
11282	0	0	Ki67+	 16444 16799
11283	0	0	Ki67+	 16444 16985
11284	0	0	Ki67+	 16445 17101
11285	0	0	Ki67+	 16447 17308
11286	0	0	Ki67+	 16451 17006
11287	0	0	Ki67+	 16455 17063
11288	0	0	Ki67+	 16455 17367
11289	0	0	Ki67+	 16457 17178
11290	0	0	Ki67+	 16458 16760
11291	0	0	Ki67+	 16463 17086
11292	0	0	Ki67+	 16463 17278
11293	0	0	Ki67+	 16464 17503
11294	0	0	Ki67+	 16466 17024
11295	0	0	Ki67+	 16469 17152
11296	0	0	Ki67+	 16472 17131
11297	0	0	Ki67+	 16475 16967
11298	0	0	Ki67+	 16475 17055
11299	0	0	Ki67+	 16477 16804
11300	0	0	Ki67+	 16482 17166
11301	0	0	Ki67+	 16484 17346
11302	0	0	Ki67+	 16487 17366
11303	0	0	Ki67+	 16488 16839
11304	0	0	Ki67+	 16489 17026
11305	0	0	Ki67+	 16492 17250
11306	0	0	Ki67+	 16494 17003
11307	0	0	Ki67+	 16495 16967
11308	0	0	Ki67+	 16496 17131
11309	0	0	Ki67+	 16496 17395
11310	0	0	Ki67+	 16498 16982
11311	0	0	Ki67+	 16502 16959
11312	0	0	Ki67+	 16505 17066
11313	0	0	Ki67+	 16507 17142
11314	0	0	Ki67+	 16512 16840
11315	0	0	Ki67+	 16519 17120
11316	0	0	Ki67+	 16520 17403
11317	0	0	Ki67+	 16529 16816
11318	0	0	Ki67+	 16531 17248
11319	0	0	Ki67+	 16539 17265
11320	0	0	Ki67+	 16542 16765
11321	0	0	Ki67+	 16548 16947
11322	0	0	Ki67+	 16552 17294
11323	0	0	Ki67+	 16556 17116
11324	0	0	Ki67+	 16556 17344
11325	0	0	Ki67+	 16557 17388
11326	0	0	Ki67+	 16561 17183
11327	0	0	Ki67+	 16564 17234
11328	0	0	Ki67+	 16569 16831
11329	0	0	Ki67+	 16569 17375
11330	0	0	Ki67+	 16576 16790
11331	0	0	Ki67+	 16579 17191
11332	0	0	Ki67+	 16583 16861
11333	0	0	Ki67+	 16585 17303
11334	0	0	Ki67+	 16587 16942
11335	0	0	Ki67+	 16589 16822
11336	0	0	Ki67+	 16591 16797
11337	0	0	Ki67+	 15802 17888
11338	0	0	Ki67+	 15806 17930
11339	0	0	Ki67+	 15807 17775
11340	0	0	Ki67+	 15808 17805
11341	0	0	Ki67+	 15817 17766
11342	0	0	Ki67+	 15820 17950
11343	0	0	Ki67+	 15830 17898
11344	0	0	Ki67+	 15831 18086
11345	0	0	Ki67+	 15838 17884
11346	0	0	Ki67+	 15845 18090
11347	0	0	Ki67+	 15854 17808
11348	0	0	Ki67+	 15855 17936
11349	0	0	Ki67+	 15860 17856
11350	0	0	Ki67+	 15863 17895
11351	0	0	Ki67+	 15879 17679
11352	0	0	Ki67+	 15881 18007
11353	0	0	Ki67+	 15885 17913
11354	0	0	Ki67+	 15893 17926
11355	0	0	Ki67+	 15896 18001
11356	0	0	Ki67+	 15900 17894
11357	0	0	Ki67+	 15902 18226
11358	0	0	Ki67+	 15925 17955
11359	0	0	Ki67+	 15926 17941
11360	0	0	Ki67+	 15926 18215
11361	0	0	Ki67+	 15929 18048
11362	0	0	Ki67+	 15930 17729
11363	0	0	Ki67+	 15945 18105
11364	0	0	Ki67+	 15951 17827
11365	0	0	Ki67+	 15958 17920
11366	0	0	Ki67+	 15959 17960
11367	0	0	Ki67+	 15966 17850
11368	0	0	Ki67+	 15969 18069
11369	0	0	Ki67+	 15972 18026
11370	0	0	Ki67+	 15976 17799
11371	0	0	Ki67+	 15977 17886
11372	0	0	Ki67+	 15978 17818
11373	0	0	Ki67+	 15981 17929
11374	0	0	Ki67+	 15984 17844
11375	0	0	Ki67+	 15987 18050
11376	0	0	Ki67+	 15991 17928
11377	0	0	Ki67+	 16006 17963
11378	0	0	Ki67+	 16010 18083
11379	0	0	Ki67+	 16020 17797
11380	0	0	Ki67+	 16023 17693
11381	0	0	Ki67+	 16025 17935
11382	0	0	Ki67+	 16029 17958
11383	0	0	Ki67+	 16036 17759
11384	0	0	Ki67+	 16045 17953
11385	0	0	Ki67+	 16045 18097
11386	0	0	Ki67+	 16050 17856
11387	0	0	Ki67+	 16063 17963
11388	0	0	Ki67+	 16070 17570
11389	0	0	Ki67+	 16072 18275
11390	0	0	Ki67+	 16073 18009
11391	0	0	Ki67+	 16074 17903
11392	0	0	Ki67+	 16079 18031
11393	0	0	Ki67+	 16080 17860
11394	0	0	Ki67+	 16082 17801
11395	0	0	Ki67+	 16092 17891
11396	0	0	Ki67+	 16096 17922
11397	0	0	Ki67+	 16099 17996
11398	0	0	Ki67+	 16107 17739
11399	0	0	Ki67+	 16113 17869
11400	0	0	Ki67+	 16117 18288
11401	0	0	Ki67+	 16118 17714
11402	0	0	Ki67+	 16119 17924
11403	0	0	Ki67+	 16125 17678
11404	0	0	Ki67+	 16129 18009
11405	0	0	Ki67+	 16130 18027
11406	0	0	Ki67+	 16133 17895
11407	0	0	Ki67+	 16134 17883
11408	0	0	Ki67+	 16140 17788
11409	0	0	Ki67+	 16144 17722
11410	0	0	Ki67+	 16149 17647
11411	0	0	Ki67+	 16151 17686
11412	0	0	Ki67+	 16151 17921
11413	0	0	Ki67+	 16155 17881
11414	0	0	Ki67+	 16158 17937
11415	0	0	Ki67+	 16162 17989
11416	0	0	Ki67+	 16163 17867
11417	0	0	Ki67+	 16174 17724
11418	0	0	Ki67+	 16176 17657
11419	0	0	Ki67+	 16177 17951
11420	0	0	Ki67+	 16181 17609
11421	0	0	Ki67+	 16185 18012
11422	0	0	Ki67+	 16187 17648
11423	0	0	Ki67+	 16192 17744
11424	0	0	Ki67+	 16192 17909
11425	0	0	Ki67+	 16193 17875
11426	0	0	Ki67+	 16194 17983
11427	0	0	Ki67+	 16201 17689
11428	0	0	Ki67+	 16203 17811
11429	0	0	Ki67+	 16210 17899
11430	0	0	Ki67+	 16212 17606
11431	0	0	Ki67+	 16214 17770
11432	0	0	Ki67+	 16217 17726
11433	0	0	Ki67+	 16217 17869
11434	0	0	Ki67+	 16217 17924
11435	0	0	Ki67+	 16218 17963
11436	0	0	Ki67+	 16223 17748
11437	0	0	Ki67+	 16225 17678
11438	0	0	Ki67+	 16230 17652
11439	0	0	Ki67+	 16237 17768
11440	0	0	Ki67+	 16238 17961
11441	0	0	Ki67+	 16241 18340
11442	0	0	Ki67+	 16243 17810
11443	0	0	Ki67+	 16250 17946
11444	0	0	Ki67+	 16251 17910
11445	0	0	Ki67+	 16252 17852
11446	0	0	Ki67+	 16255 17642
11447	0	0	Ki67+	 16257 17735
11448	0	0	Ki67+	 16260 17798
11449	0	0	Ki67+	 16265 17808
11450	0	0	Ki67+	 16267 17842
11451	0	0	Ki67+	 16270 17604
11452	0	0	Ki67+	 16275 17642
11453	0	0	Ki67+	 16280 17794
11454	0	0	Ki67+	 16296 17604
11455	0	0	Ki67+	 16329 17919
11456	0	0	Ki67+	 16412 18014
11457	0	0	Ki67+	 16425 17943
11458	0	0	Ki67+	 16426 17876
11459	0	0	Ki67+	 16430 17973
11460	0	0	Ki67+	 16435 18004
11461	0	0	Ki67+	 16440 17912
11462	0	0	Ki67+	 16441 17814
11463	0	0	Ki67+	 16445 18005
11464	0	0	Ki67+	 16449 17876
11465	0	0	Ki67+	 16450 17805
11466	0	0	Ki67+	 16450 17915
11467	0	0	Ki67+	 16452 17951
11468	0	0	Ki67+	 16453 17982
11469	0	0	Ki67+	 16460 17997
11470	0	0	Ki67+	 16467 17828
11471	0	0	Ki67+	 16470 18039
11472	0	0	Ki67+	 16482 17901
11473	0	0	Ki67+	 16492 18040
11474	0	0	Ki67+	 16496 17921
11475	0	0	Ki67+	 16500 17981
11476	0	0	Ki67+	 16503 18113
11477	0	0	Ki67+	 16507 17802
11478	0	0	Ki67+	 16507 18162
11479	0	0	Ki67+	 16509 17894
11480	0	0	Ki67+	 16509 18006
11481	0	0	Ki67+	 16509 18142
11482	0	0	Ki67+	 16510 18090
11483	0	0	Ki67+	 16516 18196
11484	0	0	Ki67+	 16523 18218
11485	0	0	Ki67+	 16529 18147
11486	0	0	Ki67+	 16532 18015
11487	0	0	Ki67+	 16534 17979
11488	0	0	Ki67+	 16536 18228
11489	0	0	Ki67+	 16537 18060
11490	0	0	Ki67+	 16538 17870
11491	0	0	Ki67+	 16540 17941
11492	0	0	Ki67+	 16542 18025
11493	0	0	Ki67+	 16546 18206
11494	0	0	Ki67+	 16547 17896
11495	0	0	Ki67+	 16548 18100
11496	0	0	Ki67+	 16551 18169
11497	0	0	Ki67+	 16554 17974
11498	0	0	Ki67+	 16557 18072
11499	0	0	Ki67+	 16559 17808
11500	0	0	Ki67+	 16561 18002
11501	0	0	Ki67+	 16563 17768
11502	0	0	Ki67+	 16570 17896
11503	0	0	Ki67+	 16573 18214
11504	0	0	Ki67+	 16578 18173
11505	0	0	Ki67+	 16583 17863
11506	0	0	Ki67+	 16585 18251
11507	0	0	Ki67+	 16588 17819
11508	0	0	Ki67+	 16589 18208
11509	0	0	Ki67+	 15911 19089
11510	0	0	Ki67+	 15923 19136
11511	0	0	Ki67+	 15938 19129
11512	0	0	Ki67+	 15955 19008
11513	0	0	Ki67+	 15956 19083
11514	0	0	Ki67+	 15962 19051
11515	0	0	Ki67+	 15968 19151
11516	0	0	Ki67+	 15975 19100
11517	0	0	Ki67+	 15983 19129
11518	0	0	Ki67+	 15984 19014
11519	0	0	Ki67+	 15985 18993
11520	0	0	Ki67+	 15993 18979
11521	0	0	Ki67+	 15994 19151
11522	0	0	Ki67+	 15998 18969
11523	0	0	Ki67+	 16006 19070
11524	0	0	Ki67+	 16008 19042
11525	0	0	Ki67+	 16010 19120
11526	0	0	Ki67+	 16016 18954
11527	0	0	Ki67+	 16019 19023
11528	0	0	Ki67+	 16021 18684
11529	0	0	Ki67+	 16021 19092
11530	0	0	Ki67+	 16027 19052
11531	0	0	Ki67+	 16029 18997
11532	0	0	Ki67+	 16037 19056
11533	0	0	Ki67+	 16038 19117
11534	0	0	Ki67+	 16047 19042
11535	0	0	Ki67+	 16052 19100
11536	0	0	Ki67+	 16059 18969
11537	0	0	Ki67+	 16071 18939
11538	0	0	Ki67+	 16072 19140
11539	0	0	Ki67+	 16073 19057
11540	0	0	Ki67+	 16085 19106
11541	0	0	Ki67+	 16091 18923
11542	0	0	Ki67+	 16092 18967
11543	0	0	Ki67+	 16095 19137
11544	0	0	Ki67+	 16100 18828
11545	0	0	Ki67+	 16101 19105
11546	0	0	Ki67+	 16105 18926
11547	0	0	Ki67+	 16123 18941
11548	0	0	Ki67+	 16138 18943
11549	0	0	Ki67+	 16141 18958
11550	0	0	Ki67+	 16146 18985
11551	0	0	Ki67+	 16155 19052
11552	0	0	Ki67+	 16168 18973
11553	0	0	Ki67+	 16169 19080
11554	0	0	Ki67+	 16175 18992
11555	0	0	Ki67+	 16176 19018
11556	0	0	Ki67+	 16190 19052
11557	0	0	Ki67+	 16195 18354
11558	0	0	Ki67+	 16195 19026
11559	0	0	Ki67+	 16197 19082
11560	0	0	Ki67+	 16197 19109
11561	0	0	Ki67+	 16204 18951
11562	0	0	Ki67+	 16211 19080
11563	0	0	Ki67+	 16220 18845
11564	0	0	Ki67+	 16225 19106
11565	0	0	Ki67+	 16230 18869
11566	0	0	Ki67+	 16235 18822
11567	0	0	Ki67+	 16235 18895
11568	0	0	Ki67+	 16237 18847
11569	0	0	Ki67+	 16243 19130
11570	0	0	Ki67+	 16255 18827
11571	0	0	Ki67+	 16258 18954
11572	0	0	Ki67+	 16265 18805
11573	0	0	Ki67+	 16271 18788
11574	0	0	Ki67+	 16272 18834
11575	0	0	Ki67+	 16278 18808
11576	0	0	Ki67+	 16297 18792
11577	0	0	Ki67+	 16301 19027
11578	0	0	Ki67+	 16310 18981
11579	0	0	Ki67+	 16314 18771
11580	0	0	Ki67+	 16318 18824
11581	0	0	Ki67+	 16322 19007
11582	0	0	Ki67+	 16323 18806
11583	0	0	Ki67+	 16324 18748
11584	0	0	Ki67+	 16326 18987
11585	0	0	Ki67+	 16327 19117
11586	0	0	Ki67+	 16341 18716
11587	0	0	Ki67+	 16341 18779
11588	0	0	Ki67+	 16341 18865
11589	0	0	Ki67+	 16347 18919
11590	0	0	Ki67+	 16348 19046
11591	0	0	Ki67+	 16351 18794
11592	0	0	Ki67+	 16351 18831
11593	0	0	Ki67+	 16351 18904
11594	0	0	Ki67+	 16354 18945
11595	0	0	Ki67+	 16356 18751
11596	0	0	Ki67+	 16356 19008
11597	0	0	Ki67+	 16360 18776
11598	0	0	Ki67+	 16366 18895
11599	0	0	Ki67+	 16367 18797
11600	0	0	Ki67+	 16368 18970
11601	0	0	Ki67+	 16371 18697
11602	0	0	Ki67+	 16373 19022
11603	0	0	Ki67+	 16377 18893
11604	0	0	Ki67+	 16377 18960
11605	0	0	Ki67+	 16381 19005
11606	0	0	Ki67+	 16384 18763
11607	0	0	Ki67+	 16386 18729
11608	0	0	Ki67+	 16389 19021
11609	0	0	Ki67+	 16390 18929
11610	0	0	Ki67+	 16397 18876
11611	0	0	Ki67+	 16400 18831
11612	0	0	Ki67+	 16407 18696
11613	0	0	Ki67+	 16410 18723
11614	0	0	Ki67+	 16411 18737
11615	0	0	Ki67+	 16411 18793
11616	0	0	Ki67+	 16422 19091
11617	0	0	Ki67+	 16423 19017
11618	0	0	Ki67+	 16429 18729
11619	0	0	Ki67+	 16431 19080
11620	0	0	Ki67+	 16439 18630
11621	0	0	Ki67+	 16439 18967
11622	0	0	Ki67+	 16442 18687
11623	0	0	Ki67+	 16446 18870
11624	0	0	Ki67+	 16447 19107
11625	0	0	Ki67+	 16448 19046
11626	0	0	Ki67+	 16449 19012
11627	0	0	Ki67+	 16451 18823
11628	0	0	Ki67+	 16455 18961
11629	0	0	Ki67+	 16456 18661
11630	0	0	Ki67+	 16457 19117
11631	0	0	Ki67+	 16459 18761
11632	0	0	Ki67+	 16459 19021
11633	0	0	Ki67+	 16466 18997
11634	0	0	Ki67+	 16469 18787
11635	0	0	Ki67+	 16475 19007
11636	0	0	Ki67+	 16482 19044
11637	0	0	Ki67+	 16485 18805
11638	0	0	Ki67+	 16487 18990
11639	0	0	Ki67+	 16488 18940
11640	0	0	Ki67+	 16489 18861
11641	0	0	Ki67+	 16497 18738
11642	0	0	Ki67+	 16497 19058
11643	0	0	Ki67+	 16505 18784
11644	0	0	Ki67+	 16507 18771
11645	0	0	Ki67+	 16507 19041
11646	0	0	Ki67+	 16514 18973
11647	0	0	Ki67+	 16515 19096
11648	0	0	Ki67+	 16516 19014
11649	0	0	Ki67+	 16516 19063
11650	0	0	Ki67+	 16517 18823
11651	0	0	Ki67+	 16517 18887
11652	0	0	Ki67+	 16527 19051
11653	0	0	Ki67+	 16529 19066
11654	0	0	Ki67+	 16535 18733
11655	0	0	Ki67+	 16536 18772
11656	0	0	Ki67+	 16537 19103
11657	0	0	Ki67+	 16547 18774
11658	0	0	Ki67+	 16552 18680
11659	0	0	Ki67+	 16553 18832
11660	0	0	Ki67+	 16554 18713
11661	0	0	Ki67+	 16560 18797
11662	0	0	Ki67+	 16561 18744
11663	0	0	Ki67+	 16561 19095
11664	0	0	Ki67+	 16566 18758
11665	0	0	Ki67+	 16569 18685
11666	0	0	Ki67+	 16578 18705
11667	0	0	Ki67+	 16590 18692
11668	0	0	Ki67+	 15797 19894
11669	0	0	Ki67+	 15799 19434
11670	0	0	Ki67+	 15807 19390
11671	0	0	Ki67+	 15809 19401
11672	0	0	Ki67+	 15809 19462
11673	0	0	Ki67+	 15822 19575
11674	0	0	Ki67+	 15827 19439
11675	0	0	Ki67+	 15832 19274
11676	0	0	Ki67+	 15833 19257
11677	0	0	Ki67+	 15835 19327
11678	0	0	Ki67+	 15836 19294
11679	0	0	Ki67+	 15839 19611
11680	0	0	Ki67+	 15844 19338
11681	0	0	Ki67+	 15845 19367
11682	0	0	Ki67+	 15845 19397
11683	0	0	Ki67+	 15845 19737
11684	0	0	Ki67+	 15848 19592
11685	0	0	Ki67+	 15849 19216
11686	0	0	Ki67+	 15849 19513
11687	0	0	Ki67+	 15850 19760
11688	0	0	Ki67+	 15855 19410
11689	0	0	Ki67+	 15857 19198
11690	0	0	Ki67+	 15858 19791
11691	0	0	Ki67+	 15861 19718
11692	0	0	Ki67+	 15864 19293
11693	0	0	Ki67+	 15866 19542
11694	0	0	Ki67+	 15866 19643
11695	0	0	Ki67+	 15867 19334
11696	0	0	Ki67+	 15868 19785
11697	0	0	Ki67+	 15871 19315
11698	0	0	Ki67+	 15872 19831
11699	0	0	Ki67+	 15874 19605
11700	0	0	Ki67+	 15874 19762
11701	0	0	Ki67+	 15877 19592
11702	0	0	Ki67+	 15878 19381
11703	0	0	Ki67+	 15878 19397
11704	0	0	Ki67+	 15879 19211
11705	0	0	Ki67+	 15879 19506
11706	0	0	Ki67+	 15880 19714
11707	0	0	Ki67+	 15881 19471
11708	0	0	Ki67+	 15886 19164
11709	0	0	Ki67+	 15886 19365
11710	0	0	Ki67+	 15891 19675
11711	0	0	Ki67+	 15891 19806
11712	0	0	Ki67+	 15893 19856
11713	0	0	Ki67+	 15894 19493
11714	0	0	Ki67+	 15896 19432
11715	0	0	Ki67+	 15896 19834
11716	0	0	Ki67+	 15901 19337
11717	0	0	Ki67+	 15903 19544
11718	0	0	Ki67+	 15903 19620
11719	0	0	Ki67+	 15906 19768
11720	0	0	Ki67+	 15907 19600
11721	0	0	Ki67+	 15909 19185
11722	0	0	Ki67+	 15910 19319
11723	0	0	Ki67+	 15910 19390
11724	0	0	Ki67+	 15910 19741
11725	0	0	Ki67+	 15913 19823
11726	0	0	Ki67+	 15916 19169
11727	0	0	Ki67+	 15917 19811
11728	0	0	Ki67+	 15918 19571
11729	0	0	Ki67+	 15920 19794
11730	0	0	Ki67+	 15921 19402
11731	0	0	Ki67+	 15921 19629
11732	0	0	Ki67+	 15924 19838
11733	0	0	Ki67+	 15925 19419
11734	0	0	Ki67+	 15926 19587
11735	0	0	Ki67+	 15927 19854
11736	0	0	Ki67+	 15928 19743
11737	0	0	Ki67+	 15929 19160
11738	0	0	Ki67+	 15932 19831
11739	0	0	Ki67+	 15934 19712
11740	0	0	Ki67+	 15937 19335
11741	0	0	Ki67+	 15938 19867
11742	0	0	Ki67+	 15942 19192
11743	0	0	Ki67+	 15943 19536
11744	0	0	Ki67+	 15944 19627
11745	0	0	Ki67+	 15950 19463
11746	0	0	Ki67+	 15951 19520
11747	0	0	Ki67+	 15951 19682
11748	0	0	Ki67+	 15952 19810
11749	0	0	Ki67+	 15955 19849
11750	0	0	Ki67+	 15956 19553
11751	0	0	Ki67+	 15957 19308
11752	0	0	Ki67+	 15957 19369
11753	0	0	Ki67+	 15963 19596
11754	0	0	Ki67+	 15964 19448
11755	0	0	Ki67+	 15964 19670
11756	0	0	Ki67+	 15964 19868
11757	0	0	Ki67+	 15970 19323
11758	0	0	Ki67+	 15971 19505
11759	0	0	Ki67+	 15971 19614
11760	0	0	Ki67+	 15976 19294
11761	0	0	Ki67+	 15977 19359
11762	0	0	Ki67+	 15979 19760
11763	0	0	Ki67+	 15980 19466
11764	0	0	Ki67+	 15983 19537
11765	0	0	Ki67+	 15983 19820
11766	0	0	Ki67+	 15987 19372
11767	0	0	Ki67+	 15987 19845
11768	0	0	Ki67+	 15988 19389
11769	0	0	Ki67+	 15989 19441
11770	0	0	Ki67+	 15998 19635
11771	0	0	Ki67+	 15999 19723
11772	0	0	Ki67+	 16003 19816
11773	0	0	Ki67+	 16005 19606
11774	0	0	Ki67+	 16006 19563
11775	0	0	Ki67+	 16008 19472
11776	0	0	Ki67+	 16009 19849
11777	0	0	Ki67+	 16010 19589
11778	0	0	Ki67+	 16013 19494
11779	0	0	Ki67+	 16014 19357
11780	0	0	Ki67+	 16016 19796
11781	0	0	Ki67+	 16017 19569
11782	0	0	Ki67+	 16027 19741
11783	0	0	Ki67+	 16028 19155
11784	0	0	Ki67+	 16028 19333
11785	0	0	Ki67+	 16028 19527
11786	0	0	Ki67+	 16028 19592
11787	0	0	Ki67+	 16035 19638
11788	0	0	Ki67+	 16043 19741
11789	0	0	Ki67+	 16045 19189
11790	0	0	Ki67+	 16046 19450
11791	0	0	Ki67+	 16047 19481
11792	0	0	Ki67+	 16047 19521
11793	0	0	Ki67+	 16047 19531
11794	0	0	Ki67+	 16047 19617
11795	0	0	Ki67+	 16048 19566
11796	0	0	Ki67+	 16048 19774
11797	0	0	Ki67+	 16048 19927
11798	0	0	Ki67+	 16049 19584
11799	0	0	Ki67+	 16051 19893
11800	0	0	Ki67+	 16056 19224
11801	0	0	Ki67+	 16058 19608
11802	0	0	Ki67+	 16059 19856
11803	0	0	Ki67+	 16060 19833
11804	0	0	Ki67+	 16065 19268
11805	0	0	Ki67+	 16065 19723
11806	0	0	Ki67+	 16067 19808
11807	0	0	Ki67+	 16070 19524
11808	0	0	Ki67+	 16073 19577
11809	0	0	Ki67+	 16073 19941
11810	0	0	Ki67+	 16074 19164
11811	0	0	Ki67+	 16075 19697
11812	0	0	Ki67+	 16075 19834
11813	0	0	Ki67+	 16075 19918
11814	0	0	Ki67+	 16076 19794
11815	0	0	Ki67+	 16078 19289
11816	0	0	Ki67+	 16078 19506
11817	0	0	Ki67+	 16083 19491
11818	0	0	Ki67+	 16083 19567
11819	0	0	Ki67+	 16083 19609
11820	0	0	Ki67+	 16087 19896
11821	0	0	Ki67+	 16090 19789
11822	0	0	Ki67+	 16091 19824
11823	0	0	Ki67+	 16092 19477
11824	0	0	Ki67+	 16093 19771
11825	0	0	Ki67+	 16094 19942
11826	0	0	Ki67+	 16095 19528
11827	0	0	Ki67+	 16101 19251
11828	0	0	Ki67+	 16103 19198
11829	0	0	Ki67+	 16106 19827
11830	0	0	Ki67+	 16106 19882
11831	0	0	Ki67+	 16107 19167
11832	0	0	Ki67+	 16107 19272
11833	0	0	Ki67+	 16113 19735
11834	0	0	Ki67+	 16116 19771
11835	0	0	Ki67+	 16118 19256
11836	0	0	Ki67+	 16118 19597
11837	0	0	Ki67+	 16119 19220
11838	0	0	Ki67+	 16120 19338
11839	0	0	Ki67+	 16120 19927
11840	0	0	Ki67+	 16121 19822
11841	0	0	Ki67+	 16125 19302
11842	0	0	Ki67+	 16129 19184
11843	0	0	Ki67+	 16136 19944
11844	0	0	Ki67+	 16137 19317
11845	0	0	Ki67+	 16138 19718
11846	0	0	Ki67+	 16140 19475
11847	0	0	Ki67+	 16142 19785
11848	0	0	Ki67+	 16149 19305
11849	0	0	Ki67+	 16149 19681
11850	0	0	Ki67+	 16151 19230
11851	0	0	Ki67+	 16155 19929
11852	0	0	Ki67+	 16157 19845
11853	0	0	Ki67+	 16161 19197
11854	0	0	Ki67+	 16166 19829
11855	0	0	Ki67+	 16183 19815
11856	0	0	Ki67+	 16187 19934
11857	0	0	Ki67+	 16188 19628
11858	0	0	Ki67+	 16196 19825
11859	0	0	Ki67+	 16201 19308
11860	0	0	Ki67+	 16202 19183
11861	0	0	Ki67+	 16203 19167
11862	0	0	Ki67+	 16217 19208
11863	0	0	Ki67+	 16234 19857
11864	0	0	Ki67+	 16236 19826
11865	0	0	Ki67+	 16240 19220
11866	0	0	Ki67+	 16253 19734
11867	0	0	Ki67+	 16254 19890
11868	0	0	Ki67+	 16262 19175
11869	0	0	Ki67+	 16267 19864
11870	0	0	Ki67+	 16269 19238
11871	0	0	Ki67+	 16271 19877
11872	0	0	Ki67+	 16277 19321
11873	0	0	Ki67+	 16277 19908
11874	0	0	Ki67+	 16282 19944
11875	0	0	Ki67+	 16288 19927
11876	0	0	Ki67+	 16298 19454
11877	0	0	Ki67+	 16301 19885
11878	0	0	Ki67+	 16315 19364
11879	0	0	Ki67+	 16317 19877
11880	0	0	Ki67+	 16318 19949
11881	0	0	Ki67+	 16319 19934
11882	0	0	Ki67+	 16322 19742
11883	0	0	Ki67+	 16329 19755
11884	0	0	Ki67+	 16329 19911
11885	0	0	Ki67+	 16332 19570
11886	0	0	Ki67+	 16333 19228
11887	0	0	Ki67+	 16351 19681
11888	0	0	Ki67+	 16351 19898
11889	0	0	Ki67+	 16354 19256
11890	0	0	Ki67+	 16373 19265
11891	0	0	Ki67+	 16383 19222
11892	0	0	Ki67+	 16388 19946
11893	0	0	Ki67+	 16389 19361
11894	0	0	Ki67+	 16400 19592
11895	0	0	Ki67+	 16403 19774
11896	0	0	Ki67+	 16409 19828
11897	0	0	Ki67+	 16413 19398
11898	0	0	Ki67+	 16414 19654
11899	0	0	Ki67+	 16417 19188
11900	0	0	Ki67+	 16428 19403
11901	0	0	Ki67+	 16434 19586
11902	0	0	Ki67+	 16439 19493
11903	0	0	Ki67+	 16444 19566
11904	0	0	Ki67+	 16449 19215
11905	0	0	Ki67+	 16455 19910
11906	0	0	Ki67+	 16463 19887
11907	0	0	Ki67+	 16468 19479
11908	0	0	Ki67+	 16468 19657
11909	0	0	Ki67+	 16471 19530
11910	0	0	Ki67+	 16483 19920
11911	0	0	Ki67+	 16485 19342
11912	0	0	Ki67+	 16486 19353
11913	0	0	Ki67+	 16496 19913
11914	0	0	Ki67+	 16497 19888
11915	0	0	Ki67+	 16502 19939
11916	0	0	Ki67+	 16503 19291
11917	0	0	Ki67+	 16506 19643
11918	0	0	Ki67+	 16510 19702
11919	0	0	Ki67+	 16514 19852
11920	0	0	Ki67+	 16515 19782
11921	0	0	Ki67+	 16520 19626
11922	0	0	Ki67+	 16521 19680
11923	0	0	Ki67+	 16521 19883
11924	0	0	Ki67+	 16529 19854
11925	0	0	Ki67+	 16530 19334
11926	0	0	Ki67+	 16534 19398
11927	0	0	Ki67+	 16534 19908
11928	0	0	Ki67+	 16546 19354
11929	0	0	Ki67+	 16548 19859
11930	0	0	Ki67+	 16560 19379
11931	0	0	Ki67+	 16564 19852
11932	0	0	Ki67+	 16565 19795
11933	0	0	Ki67+	 16567 19941
11934	0	0	Ki67+	 16568 19447
11935	0	0	Ki67+	 16581 19154
11936	0	0	Ki67+	 16588 19497
11937	0	0	Ki67+	 16024 20468
11938	0	0	Ki67+	 16041 20253
11939	0	0	Ki67+	 16047 20466
11940	0	0	Ki67+	 16047 20732
11941	0	0	Ki67+	 16051 20743
11942	0	0	Ki67+	 16073 20735
11943	0	0	Ki67+	 16083 20749
11944	0	0	Ki67+	 16088 20731
11945	0	0	Ki67+	 16092 19954
11946	0	0	Ki67+	 16096 20690
11947	0	0	Ki67+	 16125 19953
11948	0	0	Ki67+	 16141 19968
11949	0	0	Ki67+	 16152 20748
11950	0	0	Ki67+	 16157 19983
11951	0	0	Ki67+	 16168 19965
11952	0	0	Ki67+	 16197 19977
11953	0	0	Ki67+	 16207 20704
11954	0	0	Ki67+	 16212 20736
11955	0	0	Ki67+	 16216 19969
11956	0	0	Ki67+	 16218 19992
11957	0	0	Ki67+	 16222 19957
11958	0	0	Ki67+	 16234 20736
11959	0	0	Ki67+	 16235 20674
11960	0	0	Ki67+	 16237 20684
11961	0	0	Ki67+	 16240 19966
11962	0	0	Ki67+	 16240 20069
11963	0	0	Ki67+	 16248 20657
11964	0	0	Ki67+	 16251 20736
11965	0	0	Ki67+	 16252 20725
11966	0	0	Ki67+	 16253 20679
11967	0	0	Ki67+	 16256 20020
11968	0	0	Ki67+	 16256 20082
11969	0	0	Ki67+	 16257 20001
11970	0	0	Ki67+	 16271 19987
11971	0	0	Ki67+	 16271 20115
11972	0	0	Ki67+	 16272 20046
11973	0	0	Ki67+	 16275 20013
11974	0	0	Ki67+	 16279 20654
11975	0	0	Ki67+	 16279 20699
11976	0	0	Ki67+	 16288 20664
11977	0	0	Ki67+	 16298 19953
11978	0	0	Ki67+	 16298 20037
11979	0	0	Ki67+	 16304 20066
11980	0	0	Ki67+	 16306 20022
11981	0	0	Ki67+	 16311 20088
11982	0	0	Ki67+	 16311 20708
11983	0	0	Ki67+	 16312 20674
11984	0	0	Ki67+	 16315 19959
11985	0	0	Ki67+	 16333 20671
11986	0	0	Ki67+	 16335 20018
11987	0	0	Ki67+	 16336 20686
11988	0	0	Ki67+	 16337 20096
11989	0	0	Ki67+	 16338 20081
11990	0	0	Ki67+	 16340 20137
11991	0	0	Ki67+	 16354 20033
11992	0	0	Ki67+	 16358 20685
11993	0	0	Ki67+	 16364 20721
11994	0	0	Ki67+	 16374 20012
11995	0	0	Ki67+	 16376 20141
11996	0	0	Ki67+	 16380 20687
11997	0	0	Ki67+	 16380 20741
11998	0	0	Ki67+	 16381 19968
11999	0	0	Ki67+	 16387 20298
12000	0	0	Ki67+	 16389 20713
12001	0	0	Ki67+	 16391 20030
12002	0	0	Ki67+	 16393 19993
12003	0	0	Ki67+	 16404 20104
12004	0	0	Ki67+	 16406 20157
12005	0	0	Ki67+	 16407 20197
12006	0	0	Ki67+	 16409 20239
12007	0	0	Ki67+	 16409 20748
12008	0	0	Ki67+	 16413 20733
12009	0	0	Ki67+	 16417 20124
12010	0	0	Ki67+	 16419 20718
12011	0	0	Ki67+	 16421 20190
12012	0	0	Ki67+	 16421 20217
12013	0	0	Ki67+	 16423 20047
12014	0	0	Ki67+	 16431 20255
12015	0	0	Ki67+	 16434 20028
12016	0	0	Ki67+	 16435 19984
12017	0	0	Ki67+	 16436 20743
12018	0	0	Ki67+	 16438 20183
12019	0	0	Ki67+	 16441 20103
12020	0	0	Ki67+	 16442 19963
12021	0	0	Ki67+	 16443 20284
12022	0	0	Ki67+	 16446 20229
12023	0	0	Ki67+	 16448 20251
12024	0	0	Ki67+	 16451 20132
12025	0	0	Ki67+	 16457 20723
12026	0	0	Ki67+	 16458 20062
12027	0	0	Ki67+	 16470 20083
12028	0	0	Ki67+	 16471 19989
12029	0	0	Ki67+	 16476 20172
12030	0	0	Ki67+	 16476 20207
12031	0	0	Ki67+	 16481 20310
12032	0	0	Ki67+	 16486 20135
12033	0	0	Ki67+	 16490 19969
12034	0	0	Ki67+	 16491 20059
12035	0	0	Ki67+	 16492 20154
12036	0	0	Ki67+	 16493 20101
12037	0	0	Ki67+	 16494 20009
12038	0	0	Ki67+	 16496 20330
12039	0	0	Ki67+	 16501 20174
12040	0	0	Ki67+	 16509 20121
12041	0	0	Ki67+	 16510 20295
12042	0	0	Ki67+	 16510 20689
12043	0	0	Ki67+	 16514 20011
12044	0	0	Ki67+	 16517 20037
12045	0	0	Ki67+	 16519 20719
12046	0	0	Ki67+	 16530 20665
12047	0	0	Ki67+	 16531 20013
12048	0	0	Ki67+	 16532 19960
12049	0	0	Ki67+	 16532 20194
12050	0	0	Ki67+	 16533 20089
12051	0	0	Ki67+	 16537 20339
12052	0	0	Ki67+	 16537 20704
12053	0	0	Ki67+	 16540 20131
12054	0	0	Ki67+	 16544 20722
12055	0	0	Ki67+	 16550 20051
12056	0	0	Ki67+	 16550 20685
12057	0	0	Ki67+	 16554 20205
12058	0	0	Ki67+	 16554 20740
12059	0	0	Ki67+	 16555 19997
12060	0	0	Ki67+	 16555 20018
12061	0	0	Ki67+	 16559 20675
12062	0	0	Ki67+	 16563 20734
12063	0	0	Ki67+	 16564 20363
12064	0	0	Ki67+	 16570 20165
12065	0	0	Ki67+	 16575 20226
12066	0	0	Ki67+	 16576 20700
12067	0	0	Ki67+	 16578 20208
12068	0	0	Ki67+	 16579 20063
12069	0	0	Ki67+	 16587 20163
12070	0	0	Ki67+	 16590 20387
12071	0	0	Ki67+	 16591 20740
12072	0	0	Ki67+	 15858 20927
12073	0	0	Ki67+	 15858 20944
12074	0	0	Ki67+	 15863 20884
12075	0	0	Ki67+	 15869 20864
12076	0	0	Ki67+	 15869 20966
12077	0	0	Ki67+	 15873 20905
12078	0	0	Ki67+	 15879 20971
12079	0	0	Ki67+	 15880 20998
12080	0	0	Ki67+	 15887 20839
12081	0	0	Ki67+	 15888 20910
12082	0	0	Ki67+	 15890 20929
12083	0	0	Ki67+	 15891 21025
12084	0	0	Ki67+	 15893 20896
12085	0	0	Ki67+	 15898 20885
12086	0	0	Ki67+	 15901 21093
12087	0	0	Ki67+	 15911 21125
12088	0	0	Ki67+	 15917 20827
12089	0	0	Ki67+	 15921 20894
12090	0	0	Ki67+	 15923 20794
12091	0	0	Ki67+	 15923 21083
12092	0	0	Ki67+	 15930 21141
12093	0	0	Ki67+	 15933 20956
12094	0	0	Ki67+	 15938 20858
12095	0	0	Ki67+	 15942 20817
12096	0	0	Ki67+	 15948 21185
12097	0	0	Ki67+	 15952 21203
12098	0	0	Ki67+	 15954 20785
12099	0	0	Ki67+	 15955 20857
12100	0	0	Ki67+	 15960 20831
12101	0	0	Ki67+	 15963 21099
12102	0	0	Ki67+	 15966 21033
12103	0	0	Ki67+	 15967 21202
12104	0	0	Ki67+	 15973 20800
12105	0	0	Ki67+	 15975 21170
12106	0	0	Ki67+	 15976 20841
12107	0	0	Ki67+	 15978 21217
12108	0	0	Ki67+	 15981 21247
12109	0	0	Ki67+	 15982 21108
12110	0	0	Ki67+	 15984 21024
12111	0	0	Ki67+	 15985 20920
12112	0	0	Ki67+	 15990 20816
12113	0	0	Ki67+	 15990 20902
12114	0	0	Ki67+	 15991 21227
12115	0	0	Ki67+	 16000 21255
12116	0	0	Ki67+	 16002 20945
12117	0	0	Ki67+	 16005 20900
12118	0	0	Ki67+	 16006 21025
12119	0	0	Ki67+	 16007 20840
12120	0	0	Ki67+	 16009 21150
12121	0	0	Ki67+	 16014 21266
12122	0	0	Ki67+	 16014 21306
12123	0	0	Ki67+	 16015 20801
12124	0	0	Ki67+	 16016 21036
12125	0	0	Ki67+	 16017 20827
12126	0	0	Ki67+	 16023 21184
12127	0	0	Ki67+	 16023 21339
12128	0	0	Ki67+	 16023 21366
12129	0	0	Ki67+	 16026 21130
12130	0	0	Ki67+	 16026 21459
12131	0	0	Ki67+	 16028 20783
12132	0	0	Ki67+	 16029 20796
12133	0	0	Ki67+	 16030 20971
12134	0	0	Ki67+	 16030 21391
12135	0	0	Ki67+	 16030 21478
12136	0	0	Ki67+	 16031 21429
12137	0	0	Ki67+	 16032 20934
12138	0	0	Ki67+	 16032 21139
12139	0	0	Ki67+	 16033 21497
12140	0	0	Ki67+	 16035 21268
12141	0	0	Ki67+	 16036 21287
12142	0	0	Ki67+	 16037 21001
12143	0	0	Ki67+	 16037 21114
12144	0	0	Ki67+	 16037 21545
12145	0	0	Ki67+	 16039 20956
12146	0	0	Ki67+	 16040 21171
12147	0	0	Ki67+	 16041 21339
12148	0	0	Ki67+	 16041 21376
12149	0	0	Ki67+	 16048 21406
12150	0	0	Ki67+	 16049 21043
12151	0	0	Ki67+	 16050 21277
12152	0	0	Ki67+	 16052 21438
12153	0	0	Ki67+	 16053 21198
12154	0	0	Ki67+	 16054 21013
12155	0	0	Ki67+	 16054 21287
12156	0	0	Ki67+	 16055 20971
12157	0	0	Ki67+	 16055 21486
12158	0	0	Ki67+	 16056 21377
12159	0	0	Ki67+	 16061 21147
12160	0	0	Ki67+	 16062 21313
12161	0	0	Ki67+	 16062 21519
12162	0	0	Ki67+	 16066 21470
12163	0	0	Ki67+	 16067 20966
12164	0	0	Ki67+	 16067 21408
12165	0	0	Ki67+	 16069 21159
12166	0	0	Ki67+	 16070 20811
12167	0	0	Ki67+	 16073 20764
12168	0	0	Ki67+	 16073 21113
12169	0	0	Ki67+	 16076 20824
12170	0	0	Ki67+	 16076 21358
12171	0	0	Ki67+	 16076 21430
12172	0	0	Ki67+	 16083 21192
12173	0	0	Ki67+	 16086 21482
12174	0	0	Ki67+	 16087 21453
12175	0	0	Ki67+	 16091 21001
12176	0	0	Ki67+	 16092 21389
12177	0	0	Ki67+	 16101 20861
12178	0	0	Ki67+	 16109 20784
12179	0	0	Ki67+	 16111 20936
12180	0	0	Ki67+	 16115 20912
12181	0	0	Ki67+	 16119 20782
12182	0	0	Ki67+	 16119 21141
12183	0	0	Ki67+	 16120 20762
12184	0	0	Ki67+	 16124 20823
12185	0	0	Ki67+	 16124 20949
12186	0	0	Ki67+	 16125 20848
12187	0	0	Ki67+	 16125 20876
12188	0	0	Ki67+	 16126 21265
12189	0	0	Ki67+	 16130 20796
12190	0	0	Ki67+	 16134 21204
12191	0	0	Ki67+	 16135 20929
12192	0	0	Ki67+	 16136 20900
12193	0	0	Ki67+	 16141 21241
12194	0	0	Ki67+	 16144 21293
12195	0	0	Ki67+	 16145 20873
12196	0	0	Ki67+	 16145 20933
12197	0	0	Ki67+	 16146 20846
12198	0	0	Ki67+	 16149 20805
12199	0	0	Ki67+	 16151 21318
12200	0	0	Ki67+	 16153 20777
12201	0	0	Ki67+	 16156 21288
12202	0	0	Ki67+	 16161 20837
12203	0	0	Ki67+	 16165 20883
12204	0	0	Ki67+	 16166 21447
12205	0	0	Ki67+	 16170 20896
12206	0	0	Ki67+	 16171 20866
12207	0	0	Ki67+	 16174 20999
12208	0	0	Ki67+	 16175 20946
12209	0	0	Ki67+	 16182 20784
12210	0	0	Ki67+	 16190 20814
12211	0	0	Ki67+	 16211 21067
12212	0	0	Ki67+	 16219 20840
12213	0	0	Ki67+	 16225 21007
12214	0	0	Ki67+	 16225 21115
12215	0	0	Ki67+	 16227 20756
12216	0	0	Ki67+	 16227 21040
12217	0	0	Ki67+	 16227 21137
12218	0	0	Ki67+	 16228 20996
12219	0	0	Ki67+	 16229 20828
12220	0	0	Ki67+	 16233 20869
12221	0	0	Ki67+	 16233 20918
12222	0	0	Ki67+	 16237 21353
12223	0	0	Ki67+	 16242 20769
12224	0	0	Ki67+	 16244 21015
12225	0	0	Ki67+	 16247 20946
12226	0	0	Ki67+	 16248 21025
12227	0	0	Ki67+	 16248 21431
12228	0	0	Ki67+	 16250 20786
12229	0	0	Ki67+	 16261 21376
12230	0	0	Ki67+	 16261 21532
12231	0	0	Ki67+	 16266 20819
12232	0	0	Ki67+	 16266 21019
12233	0	0	Ki67+	 16269 21258
12234	0	0	Ki67+	 16270 20762
12235	0	0	Ki67+	 16270 20960
12236	0	0	Ki67+	 16272 21225
12237	0	0	Ki67+	 16273 20792
12238	0	0	Ki67+	 16274 20920
12239	0	0	Ki67+	 16274 21240
12240	0	0	Ki67+	 16275 20975
12241	0	0	Ki67+	 16276 20908
12242	0	0	Ki67+	 16278 21041
12243	0	0	Ki67+	 16278 21094
12244	0	0	Ki67+	 16283 21429
12245	0	0	Ki67+	 16283 21445
12246	0	0	Ki67+	 16284 20771
12247	0	0	Ki67+	 16284 21169
12248	0	0	Ki67+	 16289 20977
12249	0	0	Ki67+	 16291 20865
12250	0	0	Ki67+	 16298 20812
12251	0	0	Ki67+	 16298 20841
12252	0	0	Ki67+	 16302 20919
12253	0	0	Ki67+	 16315 21389
12254	0	0	Ki67+	 16318 20951
12255	0	0	Ki67+	 16320 21510
12256	0	0	Ki67+	 16324 20886
12257	0	0	Ki67+	 16327 20830
12258	0	0	Ki67+	 16328 20854
12259	0	0	Ki67+	 16328 20939
12260	0	0	Ki67+	 16329 20804
12261	0	0	Ki67+	 16332 21542
12262	0	0	Ki67+	 16333 21274
12263	0	0	Ki67+	 16336 20927
12264	0	0	Ki67+	 16339 20786
12265	0	0	Ki67+	 16339 21236
12266	0	0	Ki67+	 16344 21001
12267	0	0	Ki67+	 16345 21507
12268	0	0	Ki67+	 16349 20921
12269	0	0	Ki67+	 16349 21312
12270	0	0	Ki67+	 16352 20885
12271	0	0	Ki67+	 16353 21039
12272	0	0	Ki67+	 16353 21492
12273	0	0	Ki67+	 16356 20762
12274	0	0	Ki67+	 16360 21352
12275	0	0	Ki67+	 16360 21411
12276	0	0	Ki67+	 16361 20837
12277	0	0	Ki67+	 16361 21112
12278	0	0	Ki67+	 16363 20916
12279	0	0	Ki67+	 16364 21069
12280	0	0	Ki67+	 16367 20946
12281	0	0	Ki67+	 16368 21098
12282	0	0	Ki67+	 16369 21137
12283	0	0	Ki67+	 16370 21249
12284	0	0	Ki67+	 16371 21423
12285	0	0	Ki67+	 16371 21439
12286	0	0	Ki67+	 16373 20910
12287	0	0	Ki67+	 16373 20991
12288	0	0	Ki67+	 16379 21537
12289	0	0	Ki67+	 16384 20840
12290	0	0	Ki67+	 16385 21306
12291	0	0	Ki67+	 16386 21338
12292	0	0	Ki67+	 16388 20794
12293	0	0	Ki67+	 16392 21058
12294	0	0	Ki67+	 16394 20878
12295	0	0	Ki67+	 16396 21395
12296	0	0	Ki67+	 16399 21034
12297	0	0	Ki67+	 16400 21307
12298	0	0	Ki67+	 16400 21490
12299	0	0	Ki67+	 16401 21246
12300	0	0	Ki67+	 16403 20954
12301	0	0	Ki67+	 16403 21223
12302	0	0	Ki67+	 16405 21427
12303	0	0	Ki67+	 16408 20888
12304	0	0	Ki67+	 16409 20916
12305	0	0	Ki67+	 16409 21050
12306	0	0	Ki67+	 16409 21130
12307	0	0	Ki67+	 16410 21520
12308	0	0	Ki67+	 16411 21175
12309	0	0	Ki67+	 16413 20986
12310	0	0	Ki67+	 16413 21115
12311	0	0	Ki67+	 16414 21333
12312	0	0	Ki67+	 16416 21006
12313	0	0	Ki67+	 16418 21305
12314	0	0	Ki67+	 16420 20939
12315	0	0	Ki67+	 16420 21074
12316	0	0	Ki67+	 16420 21401
12317	0	0	Ki67+	 16423 20787
12318	0	0	Ki67+	 16429 20831
12319	0	0	Ki67+	 16430 21265
12320	0	0	Ki67+	 16430 21298
12321	0	0	Ki67+	 16433 20980
12322	0	0	Ki67+	 16433 21490
12323	0	0	Ki67+	 16439 20855
12324	0	0	Ki67+	 16440 20809
12325	0	0	Ki67+	 16440 21222
12326	0	0	Ki67+	 16442 21130
12327	0	0	Ki67+	 16444 20917
12328	0	0	Ki67+	 16444 21085
12329	0	0	Ki67+	 16445 21537
12330	0	0	Ki67+	 16447 21325
12331	0	0	Ki67+	 16448 21039
12332	0	0	Ki67+	 16451 21183
12333	0	0	Ki67+	 16454 21454
12334	0	0	Ki67+	 16455 20890
12335	0	0	Ki67+	 16457 20816
12336	0	0	Ki67+	 16457 20962
12337	0	0	Ki67+	 16459 21293
12338	0	0	Ki67+	 16460 20876
12339	0	0	Ki67+	 16460 20984
12340	0	0	Ki67+	 16460 21076
12341	0	0	Ki67+	 16461 21121
12342	0	0	Ki67+	 16461 21343
12343	0	0	Ki67+	 16463 20787
12344	0	0	Ki67+	 16464 21392
12345	0	0	Ki67+	 16466 21159
12346	0	0	Ki67+	 16466 21369
12347	0	0	Ki67+	 16467 20931
12348	0	0	Ki67+	 16468 21311
12349	0	0	Ki67+	 16469 21488
12350	0	0	Ki67+	 16471 20918
12351	0	0	Ki67+	 16474 20946
12352	0	0	Ki67+	 16480 21428
12353	0	0	Ki67+	 16482 21017
12354	0	0	Ki67+	 16484 21243
12355	0	0	Ki67+	 16485 20984
12356	0	0	Ki67+	 16487 21460
12357	0	0	Ki67+	 16487 21532
12358	0	0	Ki67+	 16488 21180
12359	0	0	Ki67+	 16489 20882
12360	0	0	Ki67+	 16491 21116
12361	0	0	Ki67+	 16496 21330
12362	0	0	Ki67+	 16501 20786
12363	0	0	Ki67+	 16501 21433
12364	0	0	Ki67+	 16503 20957
12365	0	0	Ki67+	 16505 20822
12366	0	0	Ki67+	 16505 21400
12367	0	0	Ki67+	 16508 21288
12368	0	0	Ki67+	 16509 21051
12369	0	0	Ki67+	 16510 20759
12370	0	0	Ki67+	 16510 21071
12371	0	0	Ki67+	 16510 21477
12372	0	0	Ki67+	 16512 20920
12373	0	0	Ki67+	 16514 20865
12374	0	0	Ki67+	 16514 21027
12375	0	0	Ki67+	 16515 21137
12376	0	0	Ki67+	 16517 20879
12377	0	0	Ki67+	 16521 21175
12378	0	0	Ki67+	 16522 20929
12379	0	0	Ki67+	 16522 21424
12380	0	0	Ki67+	 16523 20796
12381	0	0	Ki67+	 16528 20860
12382	0	0	Ki67+	 16529 20830
12383	0	0	Ki67+	 16529 21114
12384	0	0	Ki67+	 16529 21380
12385	0	0	Ki67+	 16530 20886
12386	0	0	Ki67+	 16531 21055
12387	0	0	Ki67+	 16531 21349
12388	0	0	Ki67+	 16531 21393
12389	0	0	Ki67+	 16531 21408
12390	0	0	Ki67+	 16532 21303
12391	0	0	Ki67+	 16533 21025
12392	0	0	Ki67+	 16534 21195
12393	0	0	Ki67+	 16535 20911
12394	0	0	Ki67+	 16536 21001
12395	0	0	Ki67+	 16540 20856
12396	0	0	Ki67+	 16542 20950
12397	0	0	Ki67+	 16545 21088
12398	0	0	Ki67+	 16546 21375
12399	0	0	Ki67+	 16547 21315
12400	0	0	Ki67+	 16550 20978
12401	0	0	Ki67+	 16551 21014
12402	0	0	Ki67+	 16553 20938
12403	0	0	Ki67+	 16553 21284
12404	0	0	Ki67+	 16557 21189
12405	0	0	Ki67+	 16560 20854
12406	0	0	Ki67+	 16560 21092
12407	0	0	Ki67+	 16562 21050
12408	0	0	Ki67+	 16563 20813
12409	0	0	Ki67+	 16564 20954
12410	0	0	Ki67+	 16564 21347
12411	0	0	Ki67+	 16564 21485
12412	0	0	Ki67+	 16565 20916
12413	0	0	Ki67+	 16566 21144
12414	0	0	Ki67+	 16571 20763
12415	0	0	Ki67+	 16571 20826
12416	0	0	Ki67+	 16572 21129
12417	0	0	Ki67+	 16572 21337
12418	0	0	Ki67+	 16573 20889
12419	0	0	Ki67+	 16573 21288
12420	0	0	Ki67+	 16576 20916
12421	0	0	Ki67+	 16577 21060
12422	0	0	Ki67+	 16578 21193
12423	0	0	Ki67+	 16580 21044
12424	0	0	Ki67+	 16580 21168
12425	0	0	Ki67+	 16581 20794
12426	0	0	Ki67+	 16581 20996
12427	0	0	Ki67+	 16582 20927
12428	0	0	Ki67+	 16585 20777
12429	0	0	Ki67+	 16589 20866
12430	0	0	Ki67+	 15921 22269
12431	0	0	Ki67+	 15923 22302
12432	0	0	Ki67+	 15928 22334
12433	0	0	Ki67+	 15957 22256
12434	0	0	Ki67+	 15957 22310
12435	0	0	Ki67+	 15963 22277
12436	0	0	Ki67+	 15971 21973
12437	0	0	Ki67+	 15981 22255
12438	0	0	Ki67+	 15984 22288
12439	0	0	Ki67+	 15995 21857
12440	0	0	Ki67+	 15995 22258
12441	0	0	Ki67+	 16003 21886
12442	0	0	Ki67+	 16005 21753
12443	0	0	Ki67+	 16006 21970
12444	0	0	Ki67+	 16006 22315
12445	0	0	Ki67+	 16006 22330
12446	0	0	Ki67+	 16009 21924
12447	0	0	Ki67+	 16014 21878
12448	0	0	Ki67+	 16015 21986
12449	0	0	Ki67+	 16017 22283
12450	0	0	Ki67+	 16018 21843
12451	0	0	Ki67+	 16019 21586
12452	0	0	Ki67+	 16021 21574
12453	0	0	Ki67+	 16022 21798
12454	0	0	Ki67+	 16024 21627
12455	0	0	Ki67+	 16026 22309
12456	0	0	Ki67+	 16028 21949
12457	0	0	Ki67+	 16029 21592
12458	0	0	Ki67+	 16029 21737
12459	0	0	Ki67+	 16034 21806
12460	0	0	Ki67+	 16036 21768
12461	0	0	Ki67+	 16036 21959
12462	0	0	Ki67+	 16037 21707
12463	0	0	Ki67+	 16038 21876
12464	0	0	Ki67+	 16044 22338
12465	0	0	Ki67+	 16045 21909
12466	0	0	Ki67+	 16045 22026
12467	0	0	Ki67+	 16046 21689
12468	0	0	Ki67+	 16050 21738
12469	0	0	Ki67+	 16050 21875
12470	0	0	Ki67+	 16051 21559
12471	0	0	Ki67+	 16051 21821
12472	0	0	Ki67+	 16052 21656
12473	0	0	Ki67+	 16053 22000
12474	0	0	Ki67+	 16054 21940
12475	0	0	Ki67+	 16055 21789
12476	0	0	Ki67+	 16061 21694
12477	0	0	Ki67+	 16063 22054
12478	0	0	Ki67+	 16068 21566
12479	0	0	Ki67+	 16068 21987
12480	0	0	Ki67+	 16069 21854
12481	0	0	Ki67+	 16070 21954
12482	0	0	Ki67+	 16072 21733
12483	0	0	Ki67+	 16076 21610
12484	0	0	Ki67+	 16077 21891
12485	0	0	Ki67+	 16080 22090
12486	0	0	Ki67+	 16083 21918
12487	0	0	Ki67+	 16085 22057
12488	0	0	Ki67+	 16087 21876
12489	0	0	Ki67+	 16087 22014
12490	0	0	Ki67+	 16088 22303
12491	0	0	Ki67+	 16093 22101
12492	0	0	Ki67+	 16094 22078
12493	0	0	Ki67+	 16095 21978
12494	0	0	Ki67+	 16096 22132
12495	0	0	Ki67+	 16115 21978
12496	0	0	Ki67+	 16115 22068
12497	0	0	Ki67+	 16116 22029
12498	0	0	Ki67+	 16117 22087
12499	0	0	Ki67+	 16117 22140
12500	0	0	Ki67+	 16120 22045
12501	0	0	Ki67+	 16123 22116
12502	0	0	Ki67+	 16137 22029
12503	0	0	Ki67+	 16145 22153
12504	0	0	Ki67+	 16146 21716
12505	0	0	Ki67+	 16147 21939
12506	0	0	Ki67+	 16147 22121
12507	0	0	Ki67+	 16150 21573
12508	0	0	Ki67+	 16150 21964
12509	0	0	Ki67+	 16151 22103
12510	0	0	Ki67+	 16154 21919
12511	0	0	Ki67+	 16155 22063
12512	0	0	Ki67+	 16156 22006
12513	0	0	Ki67+	 16159 21656
12514	0	0	Ki67+	 16159 21869
12515	0	0	Ki67+	 16163 21892
12516	0	0	Ki67+	 16168 22086
12517	0	0	Ki67+	 16169 21781
12518	0	0	Ki67+	 16169 22039
12519	0	0	Ki67+	 16174 21937
12520	0	0	Ki67+	 16177 21808
12521	0	0	Ki67+	 16177 21998
12522	0	0	Ki67+	 16178 22103
12523	0	0	Ki67+	 16179 22016
12524	0	0	Ki67+	 16180 21968
12525	0	0	Ki67+	 16188 21903
12526	0	0	Ki67+	 16193 21866
12527	0	0	Ki67+	 16202 22042
12528	0	0	Ki67+	 16203 21836
12529	0	0	Ki67+	 16203 21993
12530	0	0	Ki67+	 16212 22082
12531	0	0	Ki67+	 16215 21778
12532	0	0	Ki67+	 16224 21657
12533	0	0	Ki67+	 16224 21944
12534	0	0	Ki67+	 16227 21644
12535	0	0	Ki67+	 16229 22042
12536	0	0	Ki67+	 16233 22095
12537	0	0	Ki67+	 16235 22083
12538	0	0	Ki67+	 16236 22064
12539	0	0	Ki67+	 16238 21763
12540	0	0	Ki67+	 16238 21803
12541	0	0	Ki67+	 16240 21998
12542	0	0	Ki67+	 16242 21785
12543	0	0	Ki67+	 16250 21903
12544	0	0	Ki67+	 16253 21804
12545	0	0	Ki67+	 16255 22040
12546	0	0	Ki67+	 16257 21686
12547	0	0	Ki67+	 16258 21961
12548	0	0	Ki67+	 16260 21643
12549	0	0	Ki67+	 16265 22014
12550	0	0	Ki67+	 16266 21588
12551	0	0	Ki67+	 16271 21668
12552	0	0	Ki67+	 16278 22003
12553	0	0	Ki67+	 16281 21913
12554	0	0	Ki67+	 16281 22049
12555	0	0	Ki67+	 16282 21643
12556	0	0	Ki67+	 16282 21831
12557	0	0	Ki67+	 16284 21931
12558	0	0	Ki67+	 16285 21973
12559	0	0	Ki67+	 16287 21845
12560	0	0	Ki67+	 16290 21896
12561	0	0	Ki67+	 16291 21812
12562	0	0	Ki67+	 16293 22024
12563	0	0	Ki67+	 16296 21742
12564	0	0	Ki67+	 16297 21721
12565	0	0	Ki67+	 16299 21785
12566	0	0	Ki67+	 16300 22154
12567	0	0	Ki67+	 16301 21992
12568	0	0	Ki67+	 16303 22164
12569	0	0	Ki67+	 16304 21621
12570	0	0	Ki67+	 16307 21669
12571	0	0	Ki67+	 16308 21981
12572	0	0	Ki67+	 16314 21644
12573	0	0	Ki67+	 16323 21973
12574	0	0	Ki67+	 16326 21934
12575	0	0	Ki67+	 16326 21963
12576	0	0	Ki67+	 16336 21749
12577	0	0	Ki67+	 16344 21714
12578	0	0	Ki67+	 16348 21865
12579	0	0	Ki67+	 16349 21898
12580	0	0	Ki67+	 16350 21937
12581	0	0	Ki67+	 16351 21628
12582	0	0	Ki67+	 16353 21785
12583	0	0	Ki67+	 16354 21676
12584	0	0	Ki67+	 16359 21588
12585	0	0	Ki67+	 16360 22324
12586	0	0	Ki67+	 16366 21809
12587	0	0	Ki67+	 16368 21860
12588	0	0	Ki67+	 16371 21634
12589	0	0	Ki67+	 16372 21720
12590	0	0	Ki67+	 16376 21685
12591	0	0	Ki67+	 16378 21828
12592	0	0	Ki67+	 16379 21652
12593	0	0	Ki67+	 16382 21759
12594	0	0	Ki67+	 16392 21678
12595	0	0	Ki67+	 16395 21583
12596	0	0	Ki67+	 16396 21605
12597	0	0	Ki67+	 16396 21731
12598	0	0	Ki67+	 16402 21666
12599	0	0	Ki67+	 16402 21716
12600	0	0	Ki67+	 16402 21772
12601	0	0	Ki67+	 16406 22339
12602	0	0	Ki67+	 16407 21627
12603	0	0	Ki67+	 16408 21656
12604	0	0	Ki67+	 16410 21749
12605	0	0	Ki67+	 16414 21684
12606	0	0	Ki67+	 16417 21720
12607	0	0	Ki67+	 16420 21607
12608	0	0	Ki67+	 16423 21563
12609	0	0	Ki67+	 16450 21861
12610	0	0	Ki67+	 16505 22159
12611	0	0	Ki67+	 16506 22092
12612	0	0	Ki67+	 16506 22127
12613	0	0	Ki67+	 16508 22048
12614	0	0	Ki67+	 16514 21939
12615	0	0	Ki67+	 16515 21894
12616	0	0	Ki67+	 16517 21966
12617	0	0	Ki67+	 16517 22100
12618	0	0	Ki67+	 16517 22192
12619	0	0	Ki67+	 16519 21915
12620	0	0	Ki67+	 16523 21874
12621	0	0	Ki67+	 16524 22160
12622	0	0	Ki67+	 16527 21799
12623	0	0	Ki67+	 16531 21838
12624	0	0	Ki67+	 16531 22181
12625	0	0	Ki67+	 16531 22230
12626	0	0	Ki67+	 16533 22137
12627	0	0	Ki67+	 16533 22291
12628	0	0	Ki67+	 16534 21817
12629	0	0	Ki67+	 16536 21762
12630	0	0	Ki67+	 16538 22044
12631	0	0	Ki67+	 16540 22091
12632	0	0	Ki67+	 16543 21854
12633	0	0	Ki67+	 16543 21940
12634	0	0	Ki67+	 16543 22211
12635	0	0	Ki67+	 16544 21736
12636	0	0	Ki67+	 16545 22177
12637	0	0	Ki67+	 16547 22065
12638	0	0	Ki67+	 16547 22234
12639	0	0	Ki67+	 16548 21973
12640	0	0	Ki67+	 16549 22271
12641	0	0	Ki67+	 16549 22340
12642	0	0	Ki67+	 16562 21826
12643	0	0	Ki67+	 16562 21997
12644	0	0	Ki67+	 16566 22323
12645	0	0	Ki67+	 16567 21843
12646	0	0	Ki67+	 16568 21876
12647	0	0	Ki67+	 16568 21893
12648	0	0	Ki67+	 16569 21803
12649	0	0	Ki67+	 16570 21950
12650	0	0	Ki67+	 16571 22246
12651	0	0	Ki67+	 16577 21915
12652	0	0	Ki67+	 16577 22280
12653	0	0	Ki67+	 16580 21787
12654	0	0	Ki67+	 16581 21815
12655	0	0	Ki67+	 16583 21738
12656	0	0	Ki67+	 16583 22064
12657	0	0	Ki67+	 16584 22037
12658	0	0	Ki67+	 16585 22240
12659	0	0	Ki67+	 16591 21994
12660	0	0	Ki67+	 16591 22100
12661	0	0	Ki67+	 15793 22656
12662	0	0	Ki67+	 15794 22692
12663	0	0	Ki67+	 15794 22966
12664	0	0	Ki67+	 15797 22594
12665	0	0	Ki67+	 15798 22866
12666	0	0	Ki67+	 15801 22512
12667	0	0	Ki67+	 15801 22567
12668	0	0	Ki67+	 15801 23059
12669	0	0	Ki67+	 15802 22826
12670	0	0	Ki67+	 15802 22902
12671	0	0	Ki67+	 15804 22850
12672	0	0	Ki67+	 15805 22998
12673	0	0	Ki67+	 15809 22942
12674	0	0	Ki67+	 15811 22589
12675	0	0	Ki67+	 15812 23029
12676	0	0	Ki67+	 15813 22797
12677	0	0	Ki67+	 15814 22786
12678	0	0	Ki67+	 15817 22754
12679	0	0	Ki67+	 15820 22735
12680	0	0	Ki67+	 15821 22703
12681	0	0	Ki67+	 15824 22718
12682	0	0	Ki67+	 15826 22657
12683	0	0	Ki67+	 15826 22688
12684	0	0	Ki67+	 15833 22648
12685	0	0	Ki67+	 15835 22616
12686	0	0	Ki67+	 15840 22502
12687	0	0	Ki67+	 15842 22559
12688	0	0	Ki67+	 15843 22525
12689	0	0	Ki67+	 15845 22569
12690	0	0	Ki67+	 15850 22987
12691	0	0	Ki67+	 15852 22580
12692	0	0	Ki67+	 15859 22852
12693	0	0	Ki67+	 15864 22889
12694	0	0	Ki67+	 15869 22513
12695	0	0	Ki67+	 15869 22553
12696	0	0	Ki67+	 15869 23039
12697	0	0	Ki67+	 15870 23141
12698	0	0	Ki67+	 15872 23063
12699	0	0	Ki67+	 15876 22528
12700	0	0	Ki67+	 15876 22819
12701	0	0	Ki67+	 15877 22485
12702	0	0	Ki67+	 15879 22921
12703	0	0	Ki67+	 15880 22965
12704	0	0	Ki67+	 15882 22877
12705	0	0	Ki67+	 15886 22734
12706	0	0	Ki67+	 15886 22982
12707	0	0	Ki67+	 15887 22696
12708	0	0	Ki67+	 15889 22580
12709	0	0	Ki67+	 15890 22548
12710	0	0	Ki67+	 15890 23059
12711	0	0	Ki67+	 15892 22527
12712	0	0	Ki67+	 15893 22803
12713	0	0	Ki67+	 15895 23013
12714	0	0	Ki67+	 15896 22676
12715	0	0	Ki67+	 15900 22658
12716	0	0	Ki67+	 15902 22488
12717	0	0	Ki67+	 15903 23052
12718	0	0	Ki67+	 15904 22739
12719	0	0	Ki67+	 15910 22601
12720	0	0	Ki67+	 15910 22634
12721	0	0	Ki67+	 15910 22953
12722	0	0	Ki67+	 15912 23112
12723	0	0	Ki67+	 15913 22706
12724	0	0	Ki67+	 15917 22574
12725	0	0	Ki67+	 15920 22667
12726	0	0	Ki67+	 15920 23049
12727	0	0	Ki67+	 15921 22518
12728	0	0	Ki67+	 15921 22634
12729	0	0	Ki67+	 15922 23059
12730	0	0	Ki67+	 15925 22543
12731	0	0	Ki67+	 15928 22773
12732	0	0	Ki67+	 15928 22791
12733	0	0	Ki67+	 15929 22357
12734	0	0	Ki67+	 15932 22883
12735	0	0	Ki67+	 15932 22904
12736	0	0	Ki67+	 15932 22938
12737	0	0	Ki67+	 15935 22647
12738	0	0	Ki67+	 15937 22854
12739	0	0	Ki67+	 15938 22996
12740	0	0	Ki67+	 15940 22537
12741	0	0	Ki67+	 15940 22610
12742	0	0	Ki67+	 15943 22368
12743	0	0	Ki67+	 15944 22392
12744	0	0	Ki67+	 15945 23125
12745	0	0	Ki67+	 15950 22570
12746	0	0	Ki67+	 15951 22803
12747	0	0	Ki67+	 15951 23112
12748	0	0	Ki67+	 15952 22761
12749	0	0	Ki67+	 15953 22642
12750	0	0	Ki67+	 15953 23137
12751	0	0	Ki67+	 15954 22966
12752	0	0	Ki67+	 15956 23066
12753	0	0	Ki67+	 15957 22685
12754	0	0	Ki67+	 15958 22419
12755	0	0	Ki67+	 15959 22746
12756	0	0	Ki67+	 15959 23079
12757	0	0	Ki67+	 15960 22927
12758	0	0	Ki67+	 15962 22945
12759	0	0	Ki67+	 15962 23004
12760	0	0	Ki67+	 15965 22607
12761	0	0	Ki67+	 15971 22421
12762	0	0	Ki67+	 15974 22440
12763	0	0	Ki67+	 15974 22736
12764	0	0	Ki67+	 15974 22770
12765	0	0	Ki67+	 15974 22822
12766	0	0	Ki67+	 15976 22866
12767	0	0	Ki67+	 15977 23131
12768	0	0	Ki67+	 15978 22905
12769	0	0	Ki67+	 15983 22620
12770	0	0	Ki67+	 15983 22649
12771	0	0	Ki67+	 15983 22704
12772	0	0	Ki67+	 15984 22851
12773	0	0	Ki67+	 15988 22466
12774	0	0	Ki67+	 15988 22881
12775	0	0	Ki67+	 15991 22680
12776	0	0	Ki67+	 15991 22822
12777	0	0	Ki67+	 15993 22787
12778	0	0	Ki67+	 15996 22744
12779	0	0	Ki67+	 15998 22980
12780	0	0	Ki67+	 15999 22814
12781	0	0	Ki67+	 15999 22934
12782	0	0	Ki67+	 16002 23057
12783	0	0	Ki67+	 16003 22716
12784	0	0	Ki67+	 16006 22475
12785	0	0	Ki67+	 16007 22760
12786	0	0	Ki67+	 16009 22776
12787	0	0	Ki67+	 16030 22931
12788	0	0	Ki67+	 16034 22490
12789	0	0	Ki67+	 16040 22358
12790	0	0	Ki67+	 16061 22503
12791	0	0	Ki67+	 16064 22384
12792	0	0	Ki67+	 16074 22401
12793	0	0	Ki67+	 16085 22506
12794	0	0	Ki67+	 16103 22434
12795	0	0	Ki67+	 16103 22529
12796	0	0	Ki67+	 16120 22456
12797	0	0	Ki67+	 16123 22510
12798	0	0	Ki67+	 16138 22715
12799	0	0	Ki67+	 16147 22547
12800	0	0	Ki67+	 16153 22510
12801	0	0	Ki67+	 16158 22356
12802	0	0	Ki67+	 16185 22474
12803	0	0	Ki67+	 16206 22732
12804	0	0	Ki67+	 16211 22697
12805	0	0	Ki67+	 16223 22597
12806	0	0	Ki67+	 16311 22702
12807	0	0	Ki67+	 16468 22361
12808	0	0	Ki67+	 16472 22385
12809	0	0	Ki67+	 16498 23113
12810	0	0	Ki67+	 16512 22395
12811	0	0	Ki67+	 16516 22429
12812	0	0	Ki67+	 16516 22512
12813	0	0	Ki67+	 16523 22484
12814	0	0	Ki67+	 16527 22431
12815	0	0	Ki67+	 16532 22526
12816	0	0	Ki67+	 16534 22400
12817	0	0	Ki67+	 16535 22659
12818	0	0	Ki67+	 16538 22457
12819	0	0	Ki67+	 16542 22556
12820	0	0	Ki67+	 16544 22376
12821	0	0	Ki67+	 16547 22492
12822	0	0	Ki67+	 16553 22509
12823	0	0	Ki67+	 16556 22404
12824	0	0	Ki67+	 16557 23082
12825	0	0	Ki67+	 16562 22558
12826	0	0	Ki67+	 16566 22428
12827	0	0	Ki67+	 16567 22540
12828	0	0	Ki67+	 16570 22608
12829	0	0	Ki67+	 16571 22408
12830	0	0	Ki67+	 16572 22397
12831	0	0	Ki67+	 16572 22572
12832	0	0	Ki67+	 16577 22460
12833	0	0	Ki67+	 16578 22472
12834	0	0	Ki67+	 16578 22512
12835	0	0	Ki67+	 16586 22366
12836	0	0	Ki67+	 16587 22603
12837	0	0	Ki67+	 15814 23186
12838	0	0	Ki67+	 15830 23549
12839	0	0	Ki67+	 15844 23612
12840	0	0	Ki67+	 15848 23535
12841	0	0	Ki67+	 15867 23378
12842	0	0	Ki67+	 15884 23341
12843	0	0	Ki67+	 15884 23582
12844	0	0	Ki67+	 15885 23416
12845	0	0	Ki67+	 15885 23526
12846	0	0	Ki67+	 15887 23399
12847	0	0	Ki67+	 15892 23465
12848	0	0	Ki67+	 15892 23480
12849	0	0	Ki67+	 15892 23511
12850	0	0	Ki67+	 15892 23558
12851	0	0	Ki67+	 15898 23588
12852	0	0	Ki67+	 15905 23617
12853	0	0	Ki67+	 15907 23308
12854	0	0	Ki67+	 15909 23376
12855	0	0	Ki67+	 15912 23199
12856	0	0	Ki67+	 15914 23363
12857	0	0	Ki67+	 15914 23576
12858	0	0	Ki67+	 15915 23332
12859	0	0	Ki67+	 15917 23409
12860	0	0	Ki67+	 15917 23511
12861	0	0	Ki67+	 15919 23533
12862	0	0	Ki67+	 15921 23291
12863	0	0	Ki67+	 15922 23215
12864	0	0	Ki67+	 15928 23599
12865	0	0	Ki67+	 15931 23503
12866	0	0	Ki67+	 15936 23537
12867	0	0	Ki67+	 15936 23558
12868	0	0	Ki67+	 15938 23358
12869	0	0	Ki67+	 15938 23393
12870	0	0	Ki67+	 15938 23522
12871	0	0	Ki67+	 15941 23336
12872	0	0	Ki67+	 15946 23469
12873	0	0	Ki67+	 15950 23195
12874	0	0	Ki67+	 15954 23358
12875	0	0	Ki67+	 15957 23523
12876	0	0	Ki67+	 15959 23209
12877	0	0	Ki67+	 15959 23485
12878	0	0	Ki67+	 15973 23337
12879	0	0	Ki67+	 15979 23399
12880	0	0	Ki67+	 15980 23198
12881	0	0	Ki67+	 15981 23325
12882	0	0	Ki67+	 15985 23462
12883	0	0	Ki67+	 15986 23370
12884	0	0	Ki67+	 15989 23428
12885	0	0	Ki67+	 15991 23251
12886	0	0	Ki67+	 15992 23341
12887	0	0	Ki67+	 15995 23281
12888	0	0	Ki67+	 16082 23670
12889	0	0	Ki67+	 16090 23645
12890	0	0	Ki67+	 16119 23650
12891	0	0	Ki67+	 16128 23681
12892	0	0	Ki67+	 16135 23643
12893	0	0	Ki67+	 16140 23658
12894	0	0	Ki67+	 16575 23447
12895	0	0	Ki67+	 16590 23529
12896	0	0	Ki67+	 16857 2797
12897	0	0	Ki67+	 16877 2633
12898	0	0	Ki67+	 16910 3269
12899	0	0	Ki67+	 17060 2720
12900	0	0	Ki67+	 17091 2697
12901	0	0	Ki67+	 17006 3772
12902	0	0	Ki67+	 17041 3478
12903	0	0	Ki67+	 17099 3865
12904	0	0	Ki67+	 17125 3855
12905	0	0	Ki67+	 17262 3904
12906	0	0	Ki67+	 17264 3917
12907	0	0	Ki67+	 16599 4807
12908	0	0	Ki67+	 16606 4770
12909	0	0	Ki67+	 16614 4759
12910	0	0	Ki67+	 16618 4717
12911	0	0	Ki67+	 16630 4669
12912	0	0	Ki67+	 16660 4535
12913	0	0	Ki67+	 16664 4797
12914	0	0	Ki67+	 16666 4701
12915	0	0	Ki67+	 16666 4748
12916	0	0	Ki67+	 16666 4780
12917	0	0	Ki67+	 16672 4679
12918	0	0	Ki67+	 16679 4650
12919	0	0	Ki67+	 16680 4626
12920	0	0	Ki67+	 16682 4774
12921	0	0	Ki67+	 16684 4792
12922	0	0	Ki67+	 16687 4562
12923	0	0	Ki67+	 16692 4826
12924	0	0	Ki67+	 16704 4486
12925	0	0	Ki67+	 16718 4910
12926	0	0	Ki67+	 16733 4785
12927	0	0	Ki67+	 16734 4867
12928	0	0	Ki67+	 16735 4753
12929	0	0	Ki67+	 16745 4908
12930	0	0	Ki67+	 16754 4839
12931	0	0	Ki67+	 16755 4752
12932	0	0	Ki67+	 16758 4854
12933	0	0	Ki67+	 16773 4800
12934	0	0	Ki67+	 16776 4727
12935	0	0	Ki67+	 16786 4829
12936	0	0	Ki67+	 16789 4703
12937	0	0	Ki67+	 16794 4884
12938	0	0	Ki67+	 16801 4773
12939	0	0	Ki67+	 16805 4691
12940	0	0	Ki67+	 16809 4676
12941	0	0	Ki67+	 16816 4842
12942	0	0	Ki67+	 16817 4814
12943	0	0	Ki67+	 16819 4780
12944	0	0	Ki67+	 16819 4896
12945	0	0	Ki67+	 16825 4791
12946	0	0	Ki67+	 16826 4659
12947	0	0	Ki67+	 16830 4854
12948	0	0	Ki67+	 16832 4804
12949	0	0	Ki67+	 16835 4833
12950	0	0	Ki67+	 16871 4585
12951	0	0	Ki67+	 16871 4866
12952	0	0	Ki67+	 16880 4198
12953	0	0	Ki67+	 16880 4842
12954	0	0	Ki67+	 16886 4819
12955	0	0	Ki67+	 16903 4524
12956	0	0	Ki67+	 16912 4498
12957	0	0	Ki67+	 16912 4724
12958	0	0	Ki67+	 16939 4862
12959	0	0	Ki67+	 16947 4874
12960	0	0	Ki67+	 17065 4902
12961	0	0	Ki67+	 17078 4791
12962	0	0	Ki67+	 17081 4812
12963	0	0	Ki67+	 17139 4708
12964	0	0	Ki67+	 17140 4777
12965	0	0	Ki67+	 17145 4876
12966	0	0	Ki67+	 17153 4855
12967	0	0	Ki67+	 17199 4784
12968	0	0	Ki67+	 17236 4723
12969	0	0	Ki67+	 17238 4712
12970	0	0	Ki67+	 17251 4142
12971	0	0	Ki67+	 17260 4690
12972	0	0	Ki67+	 17263 4671
12973	0	0	Ki67+	 17270 4761
12974	0	0	Ki67+	 16685 4991
12975	0	0	Ki67+	 16702 4950
12976	0	0	Ki67+	 16708 4962
12977	0	0	Ki67+	 16725 4939
12978	0	0	Ki67+	 16729 5124
12979	0	0	Ki67+	 16768 4986
12980	0	0	Ki67+	 16801 5016
12981	0	0	Ki67+	 16805 4971
12982	0	0	Ki67+	 16807 4913
12983	0	0	Ki67+	 16824 5104
12984	0	0	Ki67+	 16824 5126
12985	0	0	Ki67+	 16827 5266
12986	0	0	Ki67+	 16831 5073
12987	0	0	Ki67+	 16842 5022
12988	0	0	Ki67+	 16844 5099
12989	0	0	Ki67+	 16846 4996
12990	0	0	Ki67+	 16855 4972
12991	0	0	Ki67+	 16962 5147
12992	0	0	Ki67+	 16981 5123
12993	0	0	Ki67+	 16992 5134
12994	0	0	Ki67+	 16996 5036
12995	0	0	Ki67+	 17000 5100
12996	0	0	Ki67+	 17005 5066
12997	0	0	Ki67+	 17015 5021
12998	0	0	Ki67+	 17022 5042
12999	0	0	Ki67+	 17032 5003
13000	0	0	Ki67+	 17036 4972
13001	0	0	Ki67+	 17056 4931
13002	0	0	Ki67+	 17122 5114
13003	0	0	Ki67+	 17128 5138
13004	0	0	Ki67+	 17132 5070
13005	0	0	Ki67+	 17138 5021
13006	0	0	Ki67+	 17138 5147
13007	0	0	Ki67+	 17139 5354
13008	0	0	Ki67+	 17141 5181
13009	0	0	Ki67+	 17151 5248
13010	0	0	Ki67+	 17154 5200
13011	0	0	Ki67+	 17161 5264
13012	0	0	Ki67+	 17170 5293
13013	0	0	Ki67+	 17259 5365
13014	0	0	Ki67+	 17271 5519
13015	0	0	Ki67+	 17359 5356
13016	0	0	Ki67+	 17365 5170
13017	0	0	Ki67+	 17366 5297
13018	0	0	Ki67+	 17376 4964
13019	0	0	Ki67+	 17379 5202
13020	0	0	Ki67+	 17125 6041
13021	0	0	Ki67+	 17135 6081
13022	0	0	Ki67+	 17358 7178
13023	0	0	Ki67+	 16663 7421
13024	0	0	Ki67+	 16679 7438
13025	0	0	Ki67+	 16772 7995
13026	0	0	Ki67+	 16860 8004
13027	0	0	Ki67+	 16827 8175
13028	0	0	Ki67+	 17054 8859
13029	0	0	Ki67+	 17169 8848
13030	0	0	Ki67+	 17175 8862
13031	0	0	Ki67+	 17213 8663
13032	0	0	Ki67+	 17254 8792
13033	0	0	Ki67+	 17270 8766
13034	0	0	Ki67+	 17339 8711
13035	0	0	Ki67+	 16613 9666
13036	0	0	Ki67+	 16656 9022
13037	0	0	Ki67+	 16731 9489
13038	0	0	Ki67+	 16741 9447
13039	0	0	Ki67+	 16745 9710
13040	0	0	Ki67+	 16762 9647
13041	0	0	Ki67+	 16764 9519
13042	0	0	Ki67+	 16855 9270
13043	0	0	Ki67+	 16869 8968
13044	0	0	Ki67+	 16877 9033
13045	0	0	Ki67+	 16882 9249
13046	0	0	Ki67+	 16900 9008
13047	0	0	Ki67+	 16911 9360
13048	0	0	Ki67+	 16917 9295
13049	0	0	Ki67+	 16926 9311
13050	0	0	Ki67+	 16939 9361
13051	0	0	Ki67+	 16968 9167
13052	0	0	Ki67+	 17008 9181
13053	0	0	Ki67+	 17019 8939
13054	0	0	Ki67+	 17040 9068
13055	0	0	Ki67+	 17043 9478
13056	0	0	Ki67+	 17053 8955
13057	0	0	Ki67+	 17058 9266
13058	0	0	Ki67+	 17105 9243
13059	0	0	Ki67+	 17106 9262
13060	0	0	Ki67+	 17107 9674
13061	0	0	Ki67+	 17110 9179
13062	0	0	Ki67+	 17117 8954
13063	0	0	Ki67+	 17132 8994
13064	0	0	Ki67+	 17147 9105
13065	0	0	Ki67+	 17151 9087
13066	0	0	Ki67+	 17151 9526
13067	0	0	Ki67+	 17167 9001
13068	0	0	Ki67+	 17167 9019
13069	0	0	Ki67+	 17175 9085
13070	0	0	Ki67+	 17181 9110
13071	0	0	Ki67+	 17185 9097
13072	0	0	Ki67+	 17193 9468
13073	0	0	Ki67+	 17213 9118
13074	0	0	Ki67+	 17281 9348
13075	0	0	Ki67+	 17366 9606
13076	0	0	Ki67+	 17370 9625
13077	0	0	Ki67+	 16595 10107
13078	0	0	Ki67+	 16642 9801
13079	0	0	Ki67+	 16655 9880
13080	0	0	Ki67+	 16659 10334
13081	0	0	Ki67+	 16663 9963
13082	0	0	Ki67+	 16733 9751
13083	0	0	Ki67+	 16743 9990
13084	0	0	Ki67+	 16844 9948
13085	0	0	Ki67+	 16894 9831
13086	0	0	Ki67+	 16950 9918
13087	0	0	Ki67+	 17068 10249
13088	0	0	Ki67+	 17098 10180
13089	0	0	Ki67+	 17109 9731
13090	0	0	Ki67+	 17132 9715
13091	0	0	Ki67+	 17184 10194
13092	0	0	Ki67+	 17213 10053
13093	0	0	Ki67+	 17265 10478
13094	0	0	Ki67+	 17274 10001
13095	0	0	Ki67+	 17288 10489
13096	0	0	Ki67+	 17297 10398
13097	0	0	Ki67+	 17299 10344
13098	0	0	Ki67+	 17301 10444
13099	0	0	Ki67+	 17303 10232
13100	0	0	Ki67+	 17303 10262
13101	0	0	Ki67+	 17306 10291
13102	0	0	Ki67+	 17306 10326
13103	0	0	Ki67+	 17307 10213
13104	0	0	Ki67+	 17307 10405
13105	0	0	Ki67+	 17318 10476
13106	0	0	Ki67+	 17320 10187
13107	0	0	Ki67+	 17322 10378
13108	0	0	Ki67+	 17324 10251
13109	0	0	Ki67+	 17334 10156
13110	0	0	Ki67+	 17338 10350
13111	0	0	Ki67+	 17343 10445
13112	0	0	Ki67+	 17346 10130
13113	0	0	Ki67+	 17346 10227
13114	0	0	Ki67+	 17346 10321
13115	0	0	Ki67+	 17346 10489
13116	0	0	Ki67+	 17350 10163
13117	0	0	Ki67+	 17351 10271
13118	0	0	Ki67+	 17353 10381
13119	0	0	Ki67+	 17353 10413
13120	0	0	Ki67+	 17358 10289
13121	0	0	Ki67+	 17363 10129
13122	0	0	Ki67+	 17365 10352
13123	0	0	Ki67+	 17370 10065
13124	0	0	Ki67+	 17370 10211
13125	0	0	Ki67+	 17372 10492
13126	0	0	Ki67+	 17374 10161
13127	0	0	Ki67+	 17376 10179
13128	0	0	Ki67+	 17376 10329
13129	0	0	Ki67+	 17383 10255
13130	0	0	Ki67+	 17385 10192
13131	0	0	Ki67+	 16618 10817
13132	0	0	Ki67+	 16752 11146
13133	0	0	Ki67+	 16774 11086
13134	0	0	Ki67+	 16895 10738
13135	0	0	Ki67+	 16925 10813
13136	0	0	Ki67+	 16990 10729
13137	0	0	Ki67+	 17075 11297
13138	0	0	Ki67+	 17080 11114
13139	0	0	Ki67+	 17083 10968
13140	0	0	Ki67+	 17084 11219
13141	0	0	Ki67+	 17091 10956
13142	0	0	Ki67+	 17092 10997
13143	0	0	Ki67+	 17095 11259
13144	0	0	Ki67+	 17099 10905
13145	0	0	Ki67+	 17099 11221
13146	0	0	Ki67+	 17102 11156
13147	0	0	Ki67+	 17105 10928
13148	0	0	Ki67+	 17107 11288
13149	0	0	Ki67+	 17109 11117
13150	0	0	Ki67+	 17112 11152
13151	0	0	Ki67+	 17113 11255
13152	0	0	Ki67+	 17115 10971
13153	0	0	Ki67+	 17116 10867
13154	0	0	Ki67+	 17116 11277
13155	0	0	Ki67+	 17120 10912
13156	0	0	Ki67+	 17123 11200
13157	0	0	Ki67+	 17124 11220
13158	0	0	Ki67+	 17125 11170
13159	0	0	Ki67+	 17126 11147
13160	0	0	Ki67+	 17127 11306
13161	0	0	Ki67+	 17128 10997
13162	0	0	Ki67+	 17137 10984
13163	0	0	Ki67+	 17137 11119
13164	0	0	Ki67+	 17138 11087
13165	0	0	Ki67+	 17139 10888
13166	0	0	Ki67+	 17140 11067
13167	0	0	Ki67+	 17142 10809
13168	0	0	Ki67+	 17145 11169
13169	0	0	Ki67+	 17149 10919
13170	0	0	Ki67+	 17153 10933
13171	0	0	Ki67+	 17154 10788
13172	0	0	Ki67+	 17154 11010
13173	0	0	Ki67+	 17155 10843
13174	0	0	Ki67+	 17157 10856
13175	0	0	Ki67+	 17158 11092
13176	0	0	Ki67+	 17158 11242
13177	0	0	Ki67+	 17160 11194
13178	0	0	Ki67+	 17163 10902
13179	0	0	Ki67+	 17163 10977
13180	0	0	Ki67+	 17168 11281
13181	0	0	Ki67+	 17170 10764
13182	0	0	Ki67+	 17171 11069
13183	0	0	Ki67+	 17174 10889
13184	0	0	Ki67+	 17174 11123
13185	0	0	Ki67+	 17174 11311
13186	0	0	Ki67+	 17175 10806
13187	0	0	Ki67+	 17183 11049
13188	0	0	Ki67+	 17184 10768
13189	0	0	Ki67+	 17184 11005
13190	0	0	Ki67+	 17185 11087
13191	0	0	Ki67+	 17187 10956
13192	0	0	Ki67+	 17191 10929
13193	0	0	Ki67+	 17191 11242
13194	0	0	Ki67+	 17197 11280
13195	0	0	Ki67+	 17198 10963
13196	0	0	Ki67+	 17202 10705
13197	0	0	Ki67+	 17203 11040
13198	0	0	Ki67+	 17203 11067
13199	0	0	Ki67+	 17203 11113
13200	0	0	Ki67+	 17205 10742
13201	0	0	Ki67+	 17205 11145
13202	0	0	Ki67+	 17208 11293
13203	0	0	Ki67+	 17211 10677
13204	0	0	Ki67+	 17213 11005
13205	0	0	Ki67+	 17215 10957
13206	0	0	Ki67+	 17217 11046
13207	0	0	Ki67+	 17221 10855
13208	0	0	Ki67+	 17223 10645
13209	0	0	Ki67+	 17225 11167
13210	0	0	Ki67+	 17226 10906
13211	0	0	Ki67+	 17226 11199
13212	0	0	Ki67+	 17227 10972
13213	0	0	Ki67+	 17229 10766
13214	0	0	Ki67+	 17229 10917
13215	0	0	Ki67+	 17229 11101
13216	0	0	Ki67+	 17239 11140
13217	0	0	Ki67+	 17240 10734
13218	0	0	Ki67+	 17243 10825
13219	0	0	Ki67+	 17243 11119
13220	0	0	Ki67+	 17245 10756
13221	0	0	Ki67+	 17245 11166
13222	0	0	Ki67+	 17247 10868
13223	0	0	Ki67+	 17247 11017
13224	0	0	Ki67+	 17247 11310
13225	0	0	Ki67+	 17250 10982
13226	0	0	Ki67+	 17251 10597
13227	0	0	Ki67+	 17253 11069
13228	0	0	Ki67+	 17255 11042
13229	0	0	Ki67+	 17256 10546
13230	0	0	Ki67+	 17257 10871
13231	0	0	Ki67+	 17260 11096
13232	0	0	Ki67+	 17260 11129
13233	0	0	Ki67+	 17263 11012
13234	0	0	Ki67+	 17270 10788
13235	0	0	Ki67+	 17271 10907
13236	0	0	Ki67+	 17273 10932
13237	0	0	Ki67+	 17273 11208
13238	0	0	Ki67+	 17274 10986
13239	0	0	Ki67+	 17276 10724
13240	0	0	Ki67+	 17277 10745
13241	0	0	Ki67+	 17279 10890
13242	0	0	Ki67+	 17280 11170
13243	0	0	Ki67+	 17284 10967
13244	0	0	Ki67+	 17287 11067
13245	0	0	Ki67+	 17290 10549
13246	0	0	Ki67+	 17291 10667
13247	0	0	Ki67+	 17292 10808
13248	0	0	Ki67+	 17294 10746
13249	0	0	Ki67+	 17295 10866
13250	0	0	Ki67+	 17297 10826
13251	0	0	Ki67+	 17297 11033
13252	0	0	Ki67+	 17300 10768
13253	0	0	Ki67+	 17300 10908
13254	0	0	Ki67+	 17300 10942
13255	0	0	Ki67+	 17312 10595
13256	0	0	Ki67+	 17315 10540
13257	0	0	Ki67+	 17321 10917
13258	0	0	Ki67+	 17329 10702
13259	0	0	Ki67+	 17331 10561
13260	0	0	Ki67+	 17342 10847
13261	0	0	Ki67+	 17343 11133
13262	0	0	Ki67+	 17347 10543
13263	0	0	Ki67+	 17350 10888
13264	0	0	Ki67+	 17351 10993
13265	0	0	Ki67+	 17352 11187
13266	0	0	Ki67+	 17353 11154
13267	0	0	Ki67+	 17355 11072
13268	0	0	Ki67+	 17360 11128
13269	0	0	Ki67+	 17362 10580
13270	0	0	Ki67+	 17366 10662
13271	0	0	Ki67+	 17368 10833
13272	0	0	Ki67+	 17369 10631
13273	0	0	Ki67+	 17369 11231
13274	0	0	Ki67+	 17372 11212
13275	0	0	Ki67+	 17373 11095
13276	0	0	Ki67+	 17373 11189
13277	0	0	Ki67+	 17380 10852
13278	0	0	Ki67+	 17382 11306
13279	0	0	Ki67+	 17390 10669
13280	0	0	Ki67+	 17390 11252
13281	0	0	Ki67+	 16652 11359
13282	0	0	Ki67+	 16840 11375
13283	0	0	Ki67+	 17084 11314
13284	0	0	Ki67+	 17105 11355
13285	0	0	Ki67+	 17111 11427
13286	0	0	Ki67+	 17116 11372
13287	0	0	Ki67+	 17118 11347
13288	0	0	Ki67+	 17121 11414
13289	0	0	Ki67+	 17125 11440
13290	0	0	Ki67+	 17133 11472
13291	0	0	Ki67+	 17139 11379
13292	0	0	Ki67+	 17140 11484
13293	0	0	Ki67+	 17140 11495
13294	0	0	Ki67+	 17146 11456
13295	0	0	Ki67+	 17154 11360
13296	0	0	Ki67+	 17159 11518
13297	0	0	Ki67+	 17160 11313
13298	0	0	Ki67+	 17165 11427
13299	0	0	Ki67+	 17165 11476
13300	0	0	Ki67+	 17169 11532
13301	0	0	Ki67+	 17173 11504
13302	0	0	Ki67+	 17181 11382
13303	0	0	Ki67+	 17181 11457
13304	0	0	Ki67+	 17181 11489
13305	0	0	Ki67+	 17197 11428
13306	0	0	Ki67+	 17203 11451
13307	0	0	Ki67+	 17204 11345
13308	0	0	Ki67+	 17208 11576
13309	0	0	Ki67+	 17211 11313
13310	0	0	Ki67+	 17211 11496
13311	0	0	Ki67+	 17211 11528
13312	0	0	Ki67+	 17218 11396
13313	0	0	Ki67+	 17227 11597
13314	0	0	Ki67+	 17228 11376
13315	0	0	Ki67+	 17234 11446
13316	0	0	Ki67+	 17234 11537
13317	0	0	Ki67+	 17238 11482
13318	0	0	Ki67+	 17240 11524
13319	0	0	Ki67+	 17242 11565
13320	0	0	Ki67+	 17246 11413
13321	0	0	Ki67+	 17248 11329
13322	0	0	Ki67+	 17253 11391
13323	0	0	Ki67+	 17261 11503
13324	0	0	Ki67+	 17264 11421
13325	0	0	Ki67+	 17265 11659
13326	0	0	Ki67+	 17266 11575
13327	0	0	Ki67+	 17268 11613
13328	0	0	Ki67+	 17273 11683
13329	0	0	Ki67+	 17274 11400
13330	0	0	Ki67+	 17275 11330
13331	0	0	Ki67+	 17275 11384
13332	0	0	Ki67+	 17276 11535
13333	0	0	Ki67+	 17279 11492
13334	0	0	Ki67+	 17282 11456
13335	0	0	Ki67+	 17289 11529
13336	0	0	Ki67+	 17289 11562
13337	0	0	Ki67+	 17291 11501
13338	0	0	Ki67+	 17294 11666
13339	0	0	Ki67+	 17296 11684
13340	0	0	Ki67+	 17298 11594
13341	0	0	Ki67+	 17299 11474
13342	0	0	Ki67+	 17304 11628
13343	0	0	Ki67+	 17310 11730
13344	0	0	Ki67+	 17314 11756
13345	0	0	Ki67+	 17322 11526
13346	0	0	Ki67+	 17322 11559
13347	0	0	Ki67+	 17326 11465
13348	0	0	Ki67+	 17330 11729
13349	0	0	Ki67+	 17333 11781
13350	0	0	Ki67+	 17339 11581
13351	0	0	Ki67+	 17340 11676
13352	0	0	Ki67+	 17345 11552
13353	0	0	Ki67+	 17347 11451
13354	0	0	Ki67+	 17361 11446
13355	0	0	Ki67+	 17362 11696
13356	0	0	Ki67+	 17366 11487
13357	0	0	Ki67+	 17369 11704
13358	0	0	Ki67+	 17371 11522
13359	0	0	Ki67+	 17374 11381
13360	0	0	Ki67+	 17377 11761
13361	0	0	Ki67+	 17378 11559
13362	0	0	Ki67+	 17389 11664
13363	0	0	Ki67+	 17391 11422
13364	0	0	Ki67+	 16594 12580
13365	0	0	Ki67+	 16594 12723
13366	0	0	Ki67+	 16600 12564
13367	0	0	Ki67+	 16604 12488
13368	0	0	Ki67+	 16606 12404
13369	0	0	Ki67+	 16609 12676
13370	0	0	Ki67+	 16612 12460
13371	0	0	Ki67+	 16618 12362
13372	0	0	Ki67+	 16630 12737
13373	0	0	Ki67+	 16634 12706
13374	0	0	Ki67+	 16640 12559
13375	0	0	Ki67+	 16640 12606
13376	0	0	Ki67+	 16644 12442
13377	0	0	Ki67+	 16644 12521
13378	0	0	Ki67+	 16646 12837
13379	0	0	Ki67+	 16664 12588
13380	0	0	Ki67+	 16664 12868
13381	0	0	Ki67+	 16668 12616
13382	0	0	Ki67+	 16681 12596
13383	0	0	Ki67+	 16685 12422
13384	0	0	Ki67+	 16687 12643
13385	0	0	Ki67+	 16690 12712
13386	0	0	Ki67+	 16695 12690
13387	0	0	Ki67+	 16702 12390
13388	0	0	Ki67+	 16703 12633
13389	0	0	Ki67+	 16704 12373
13390	0	0	Ki67+	 16705 12573
13391	0	0	Ki67+	 16706 12851
13392	0	0	Ki67+	 16712 12736
13393	0	0	Ki67+	 16713 12538
13394	0	0	Ki67+	 16717 12402
13395	0	0	Ki67+	 16718 12468
13396	0	0	Ki67+	 16731 12491
13397	0	0	Ki67+	 16732 12853
13398	0	0	Ki67+	 16734 12551
13399	0	0	Ki67+	 16735 12842
13400	0	0	Ki67+	 16736 12684
13401	0	0	Ki67+	 16739 12387
13402	0	0	Ki67+	 16740 12441
13403	0	0	Ki67+	 16746 12411
13404	0	0	Ki67+	 16746 12765
13405	0	0	Ki67+	 16750 12392
13406	0	0	Ki67+	 16751 12685
13407	0	0	Ki67+	 16755 12457
13408	0	0	Ki67+	 16756 12618
13409	0	0	Ki67+	 16759 12565
13410	0	0	Ki67+	 16763 12734
13411	0	0	Ki67+	 16764 12418
13412	0	0	Ki67+	 16772 12405
13413	0	0	Ki67+	 16773 12509
13414	0	0	Ki67+	 16776 12530
13415	0	0	Ki67+	 16778 12599
13416	0	0	Ki67+	 16781 12491
13417	0	0	Ki67+	 16789 12581
13418	0	0	Ki67+	 16811 12434
13419	0	0	Ki67+	 16820 12811
13420	0	0	Ki67+	 16824 12488
13421	0	0	Ki67+	 16837 12538
13422	0	0	Ki67+	 16845 12450
13423	0	0	Ki67+	 16848 12430
13424	0	0	Ki67+	 16855 12491
13425	0	0	Ki67+	 16857 12518
13426	0	0	Ki67+	 16879 12572
13427	0	0	Ki67+	 16883 12684
13428	0	0	Ki67+	 16887 12481
13429	0	0	Ki67+	 16890 12499
13430	0	0	Ki67+	 16895 12536
13431	0	0	Ki67+	 16896 12786
13432	0	0	Ki67+	 16898 12630
13433	0	0	Ki67+	 16899 12889
13434	0	0	Ki67+	 16901 12657
13435	0	0	Ki67+	 16902 12827
13436	0	0	Ki67+	 16905 12609
13437	0	0	Ki67+	 16906 12568
13438	0	0	Ki67+	 16907 12519
13439	0	0	Ki67+	 16912 12859
13440	0	0	Ki67+	 16913 12470
13441	0	0	Ki67+	 16913 12772
13442	0	0	Ki67+	 16915 12814
13443	0	0	Ki67+	 16919 12503
13444	0	0	Ki67+	 16923 12677
13445	0	0	Ki67+	 16929 12558
13446	0	0	Ki67+	 16931 12882
13447	0	0	Ki67+	 16935 12492
13448	0	0	Ki67+	 16937 12804
13449	0	0	Ki67+	 16938 12779
13450	0	0	Ki67+	 16945 12519
13451	0	0	Ki67+	 16946 12887
13452	0	0	Ki67+	 16947 12840
13453	0	0	Ki67+	 16950 12585
13454	0	0	Ki67+	 16950 12658
13455	0	0	Ki67+	 16952 12680
13456	0	0	Ki67+	 16952 12827
13457	0	0	Ki67+	 16954 12867
13458	0	0	Ki67+	 16957 12532
13459	0	0	Ki67+	 16959 12735
13460	0	0	Ki67+	 16970 12631
13461	0	0	Ki67+	 16975 12502
13462	0	0	Ki67+	 16975 12798
13463	0	0	Ki67+	 16980 12898
13464	0	0	Ki67+	 16981 12757
13465	0	0	Ki67+	 16984 12567
13466	0	0	Ki67+	 16997 12671
13467	0	0	Ki67+	 16999 12651
13468	0	0	Ki67+	 16999 12790
13469	0	0	Ki67+	 17000 12844
13470	0	0	Ki67+	 17001 12556
13471	0	0	Ki67+	 17005 12511
13472	0	0	Ki67+	 17011 12599
13473	0	0	Ki67+	 17014 12839
13474	0	0	Ki67+	 17017 12705
13475	0	0	Ki67+	 17022 12820
13476	0	0	Ki67+	 17023 12853
13477	0	0	Ki67+	 17028 12720
13478	0	0	Ki67+	 17038 12844
13479	0	0	Ki67+	 17041 12723
13480	0	0	Ki67+	 17045 12694
13481	0	0	Ki67+	 17048 12800
13482	0	0	Ki67+	 17049 12594
13483	0	0	Ki67+	 17054 12883
13484	0	0	Ki67+	 17056 12768
13485	0	0	Ki67+	 17058 12840
13486	0	0	Ki67+	 17061 12586
13487	0	0	Ki67+	 17064 12680
13488	0	0	Ki67+	 17066 12624
13489	0	0	Ki67+	 17067 12664
13490	0	0	Ki67+	 17069 12822
13491	0	0	Ki67+	 17070 12222
13492	0	0	Ki67+	 17071 12853
13493	0	0	Ki67+	 17073 12773
13494	0	0	Ki67+	 17080 12532
13495	0	0	Ki67+	 17081 12553
13496	0	0	Ki67+	 17083 12658
13497	0	0	Ki67+	 17086 12816
13498	0	0	Ki67+	 17086 12857
13499	0	0	Ki67+	 17089 12725
13500	0	0	Ki67+	 17089 12889
13501	0	0	Ki67+	 17101 12873
13502	0	0	Ki67+	 17102 12545
13503	0	0	Ki67+	 17106 12883
13504	0	0	Ki67+	 17109 12593
13505	0	0	Ki67+	 17112 12660
13506	0	0	Ki67+	 17115 12832
13507	0	0	Ki67+	 17118 12538
13508	0	0	Ki67+	 17119 12850
13509	0	0	Ki67+	 17122 12566
13510	0	0	Ki67+	 17124 12861
13511	0	0	Ki67+	 17127 12879
13512	0	0	Ki67+	 17132 12709
13513	0	0	Ki67+	 17133 12584
13514	0	0	Ki67+	 17135 12602
13515	0	0	Ki67+	 17136 12552
13516	0	0	Ki67+	 17144 12662
13517	0	0	Ki67+	 17145 12881
13518	0	0	Ki67+	 17157 12246
13519	0	0	Ki67+	 17157 12776
13520	0	0	Ki67+	 17160 12820
13521	0	0	Ki67+	 17161 12618
13522	0	0	Ki67+	 17163 12544
13523	0	0	Ki67+	 17166 12841
13524	0	0	Ki67+	 17169 12597
13525	0	0	Ki67+	 17170 12525
13526	0	0	Ki67+	 17181 12764
13527	0	0	Ki67+	 17183 12781
13528	0	0	Ki67+	 17188 12604
13529	0	0	Ki67+	 17190 12578
13530	0	0	Ki67+	 17194 12643
13531	0	0	Ki67+	 17200 12833
13532	0	0	Ki67+	 17204 12502
13533	0	0	Ki67+	 17205 12680
13534	0	0	Ki67+	 17213 12519
13535	0	0	Ki67+	 17217 12797
13536	0	0	Ki67+	 17222 12720
13537	0	0	Ki67+	 17222 12752
13538	0	0	Ki67+	 17227 12511
13539	0	0	Ki67+	 17230 12712
13540	0	0	Ki67+	 17231 12495
13541	0	0	Ki67+	 17233 12888
13542	0	0	Ki67+	 17234 12734
13543	0	0	Ki67+	 17234 12872
13544	0	0	Ki67+	 17238 12851
13545	0	0	Ki67+	 17245 12766
13546	0	0	Ki67+	 17249 12654
13547	0	0	Ki67+	 17249 12709
13548	0	0	Ki67+	 17250 12685
13549	0	0	Ki67+	 17251 12591
13550	0	0	Ki67+	 17255 12884
13551	0	0	Ki67+	 17260 12502
13552	0	0	Ki67+	 17265 12835
13553	0	0	Ki67+	 17268 12806
13554	0	0	Ki67+	 17272 12871
13555	0	0	Ki67+	 17274 12606
13556	0	0	Ki67+	 17280 12821
13557	0	0	Ki67+	 17281 12792
13558	0	0	Ki67+	 17283 12692
13559	0	0	Ki67+	 17287 12520
13560	0	0	Ki67+	 17293 12676
13561	0	0	Ki67+	 17298 12626
13562	0	0	Ki67+	 17299 12780
13563	0	0	Ki67+	 17300 12546
13564	0	0	Ki67+	 17311 12826
13565	0	0	Ki67+	 17314 12887
13566	0	0	Ki67+	 17316 12556
13567	0	0	Ki67+	 17319 12744
13568	0	0	Ki67+	 17323 12586
13569	0	0	Ki67+	 17323 12757
13570	0	0	Ki67+	 17329 12620
13571	0	0	Ki67+	 17332 12857
13572	0	0	Ki67+	 17336 12818
13573	0	0	Ki67+	 17345 12791
13574	0	0	Ki67+	 17351 12755
13575	0	0	Ki67+	 17356 12722
13576	0	0	Ki67+	 17373 12777
13577	0	0	Ki67+	 17373 12886
13578	0	0	Ki67+	 17388 12737
13579	0	0	Ki67+	 17391 12862
13580	0	0	Ki67+	 16598 13479
13581	0	0	Ki67+	 16602 13489
13582	0	0	Ki67+	 16606 13203
13583	0	0	Ki67+	 16606 13512
13584	0	0	Ki67+	 16614 13628
13585	0	0	Ki67+	 16615 13469
13586	0	0	Ki67+	 16617 13700
13587	0	0	Ki67+	 16624 13453
13588	0	0	Ki67+	 16625 13382
13589	0	0	Ki67+	 16630 13628
13590	0	0	Ki67+	 16632 13223
13591	0	0	Ki67+	 16634 13393
13592	0	0	Ki67+	 16636 13243
13593	0	0	Ki67+	 16637 13120
13594	0	0	Ki67+	 16638 13613
13595	0	0	Ki67+	 16645 13710
13596	0	0	Ki67+	 16646 13525
13597	0	0	Ki67+	 16646 13679
13598	0	0	Ki67+	 16648 13138
13599	0	0	Ki67+	 16654 13455
13600	0	0	Ki67+	 16654 13499
13601	0	0	Ki67+	 16666 13137
13602	0	0	Ki67+	 16668 13171
13603	0	0	Ki67+	 16670 13544
13604	0	0	Ki67+	 16674 13225
13605	0	0	Ki67+	 16679 13686
13606	0	0	Ki67+	 16680 13615
13607	0	0	Ki67+	 16681 13099
13608	0	0	Ki67+	 16684 13528
13609	0	0	Ki67+	 16686 13115
13610	0	0	Ki67+	 16687 13626
13611	0	0	Ki67+	 16691 13358
13612	0	0	Ki67+	 16693 13127
13613	0	0	Ki67+	 16703 13655
13614	0	0	Ki67+	 16704 13522
13615	0	0	Ki67+	 16704 13555
13616	0	0	Ki67+	 16710 13392
13617	0	0	Ki67+	 16717 13668
13618	0	0	Ki67+	 16723 13106
13619	0	0	Ki67+	 16725 13010
13620	0	0	Ki67+	 16726 13029
13621	0	0	Ki67+	 16726 13144
13622	0	0	Ki67+	 16726 13590
13623	0	0	Ki67+	 16738 13037
13624	0	0	Ki67+	 16743 13550
13625	0	0	Ki67+	 16747 13690
13626	0	0	Ki67+	 16750 13070
13627	0	0	Ki67+	 16750 13083
13628	0	0	Ki67+	 16753 13364
13629	0	0	Ki67+	 16757 13397
13630	0	0	Ki67+	 16757 13595
13631	0	0	Ki67+	 16759 13007
13632	0	0	Ki67+	 16762 13147
13633	0	0	Ki67+	 16763 13688
13634	0	0	Ki67+	 16765 12970
13635	0	0	Ki67+	 16770 13057
13636	0	0	Ki67+	 16774 13615
13637	0	0	Ki67+	 16779 13146
13638	0	0	Ki67+	 16780 13710
13639	0	0	Ki67+	 16782 13670
13640	0	0	Ki67+	 16783 13114
13641	0	0	Ki67+	 16784 13589
13642	0	0	Ki67+	 16786 13342
13643	0	0	Ki67+	 16792 13093
13644	0	0	Ki67+	 16794 13064
13645	0	0	Ki67+	 16794 13642
13646	0	0	Ki67+	 16795 13604
13647	0	0	Ki67+	 16796 13328
13648	0	0	Ki67+	 16797 13380
13649	0	0	Ki67+	 16804 13409
13650	0	0	Ki67+	 16811 13082
13651	0	0	Ki67+	 16811 13431
13652	0	0	Ki67+	 16817 13346
13653	0	0	Ki67+	 16820 13328
13654	0	0	Ki67+	 16822 13100
13655	0	0	Ki67+	 16826 13314
13656	0	0	Ki67+	 16829 12962
13657	0	0	Ki67+	 16839 13001
13658	0	0	Ki67+	 16848 13025
13659	0	0	Ki67+	 16848 13432
13660	0	0	Ki67+	 16850 13108
13661	0	0	Ki67+	 16850 13336
13662	0	0	Ki67+	 16853 13315
13663	0	0	Ki67+	 16855 12967
13664	0	0	Ki67+	 16858 13558
13665	0	0	Ki67+	 16859 13466
13666	0	0	Ki67+	 16859 13689
13667	0	0	Ki67+	 16861 13108
13668	0	0	Ki67+	 16861 13485
13669	0	0	Ki67+	 16864 13043
13670	0	0	Ki67+	 16867 13371
13671	0	0	Ki67+	 16867 13384
13672	0	0	Ki67+	 16872 13018
13673	0	0	Ki67+	 16873 12955
13674	0	0	Ki67+	 16873 13005
13675	0	0	Ki67+	 16873 13076
13676	0	0	Ki67+	 16875 13642
13677	0	0	Ki67+	 16878 13423
13678	0	0	Ki67+	 16880 13660
13679	0	0	Ki67+	 16883 13444
13680	0	0	Ki67+	 16884 12972
13681	0	0	Ki67+	 16885 13411
13682	0	0	Ki67+	 16893 13540
13683	0	0	Ki67+	 16897 13561
13684	0	0	Ki67+	 16900 12994
13685	0	0	Ki67+	 16900 13350
13686	0	0	Ki67+	 16901 13324
13687	0	0	Ki67+	 16902 13289
13688	0	0	Ki67+	 16903 12918
13689	0	0	Ki67+	 16903 13415
13690	0	0	Ki67+	 16908 13525
13691	0	0	Ki67+	 16911 13012
13692	0	0	Ki67+	 16913 13253
13693	0	0	Ki67+	 16917 12972
13694	0	0	Ki67+	 16918 13271
13695	0	0	Ki67+	 16921 13405
13696	0	0	Ki67+	 16922 13004
13697	0	0	Ki67+	 16925 13057
13698	0	0	Ki67+	 16927 13285
13699	0	0	Ki67+	 16929 12972
13700	0	0	Ki67+	 16931 13407
13701	0	0	Ki67+	 16934 13420
13702	0	0	Ki67+	 16935 13460
13703	0	0	Ki67+	 16937 12931
13704	0	0	Ki67+	 16938 13043
13705	0	0	Ki67+	 16938 13341
13706	0	0	Ki67+	 16938 13355
13707	0	0	Ki67+	 16938 13381
13708	0	0	Ki67+	 16941 12918
13709	0	0	Ki67+	 16945 13429
13710	0	0	Ki67+	 16949 12994
13711	0	0	Ki67+	 16952 13473
13712	0	0	Ki67+	 16955 13315
13713	0	0	Ki67+	 16958 13342
13714	0	0	Ki67+	 16961 13398
13715	0	0	Ki67+	 16965 13293
13716	0	0	Ki67+	 16971 13366
13717	0	0	Ki67+	 16975 13439
13718	0	0	Ki67+	 16977 13407
13719	0	0	Ki67+	 16983 13380
13720	0	0	Ki67+	 16984 13461
13721	0	0	Ki67+	 16990 13244
13722	0	0	Ki67+	 16993 13201
13723	0	0	Ki67+	 16997 13320
13724	0	0	Ki67+	 16999 13296
13725	0	0	Ki67+	 16999 13551
13726	0	0	Ki67+	 17009 13228
13727	0	0	Ki67+	 17009 13260
13728	0	0	Ki67+	 17010 13315
13729	0	0	Ki67+	 17010 13437
13730	0	0	Ki67+	 17018 13246
13731	0	0	Ki67+	 17028 13195
13732	0	0	Ki67+	 17029 13208
13733	0	0	Ki67+	 17031 13181
13734	0	0	Ki67+	 17032 13319
13735	0	0	Ki67+	 17036 13143
13736	0	0	Ki67+	 17037 13270
13737	0	0	Ki67+	 17038 13453
13738	0	0	Ki67+	 17039 13396
13739	0	0	Ki67+	 17042 13386
13740	0	0	Ki67+	 17047 13340
13741	0	0	Ki67+	 17052 13295
13742	0	0	Ki67+	 17052 13580
13743	0	0	Ki67+	 17053 13409
13744	0	0	Ki67+	 17056 13221
13745	0	0	Ki67+	 17057 13385
13746	0	0	Ki67+	 17058 13185
13747	0	0	Ki67+	 17061 13321
13748	0	0	Ki67+	 17061 13461
13749	0	0	Ki67+	 17064 13551
13750	0	0	Ki67+	 17069 13094
13751	0	0	Ki67+	 17069 13348
13752	0	0	Ki67+	 17070 13530
13753	0	0	Ki67+	 17073 13221
13754	0	0	Ki67+	 17075 13191
13755	0	0	Ki67+	 17077 13176
13756	0	0	Ki67+	 17077 13434
13757	0	0	Ki67+	 17085 13104
13758	0	0	Ki67+	 17085 13235
13759	0	0	Ki67+	 17087 13495
13760	0	0	Ki67+	 17090 13046
13761	0	0	Ki67+	 17090 13281
13762	0	0	Ki67+	 17090 13320
13763	0	0	Ki67+	 17095 13072
13764	0	0	Ki67+	 17095 13184
13765	0	0	Ki67+	 17095 13394
13766	0	0	Ki67+	 17106 13539
13767	0	0	Ki67+	 17107 13382
13768	0	0	Ki67+	 17108 13214
13769	0	0	Ki67+	 17110 13440
13770	0	0	Ki67+	 17112 13234
13771	0	0	Ki67+	 17112 13411
13772	0	0	Ki67+	 17114 13083
13773	0	0	Ki67+	 17116 13496
13774	0	0	Ki67+	 17117 13297
13775	0	0	Ki67+	 17118 13375
13776	0	0	Ki67+	 17119 13133
13777	0	0	Ki67+	 17123 13325
13778	0	0	Ki67+	 17129 13450
13779	0	0	Ki67+	 17130 13171
13780	0	0	Ki67+	 17132 13107
13781	0	0	Ki67+	 17133 13530
13782	0	0	Ki67+	 17138 13140
13783	0	0	Ki67+	 17139 13208
13784	0	0	Ki67+	 17144 12994
13785	0	0	Ki67+	 17144 13345
13786	0	0	Ki67+	 17147 13171
13787	0	0	Ki67+	 17148 13034
13788	0	0	Ki67+	 17150 13272
13789	0	0	Ki67+	 17152 13369
13790	0	0	Ki67+	 17153 13458
13791	0	0	Ki67+	 17158 13002
13792	0	0	Ki67+	 17159 12972
13793	0	0	Ki67+	 17159 13057
13794	0	0	Ki67+	 17162 13118
13795	0	0	Ki67+	 17162 13292
13796	0	0	Ki67+	 17166 13082
13797	0	0	Ki67+	 17175 13144
13798	0	0	Ki67+	 17175 13462
13799	0	0	Ki67+	 17177 13040
13800	0	0	Ki67+	 17179 13066
13801	0	0	Ki67+	 17180 13091
13802	0	0	Ki67+	 17180 13318
13803	0	0	Ki67+	 17188 13329
13804	0	0	Ki67+	 17190 13353
13805	0	0	Ki67+	 17193 13446
13806	0	0	Ki67+	 17195 13395
13807	0	0	Ki67+	 17199 13082
13808	0	0	Ki67+	 17201 12942
13809	0	0	Ki67+	 17202 12914
13810	0	0	Ki67+	 17213 13002
13811	0	0	Ki67+	 17214 12951
13812	0	0	Ki67+	 17222 13037
13813	0	0	Ki67+	 17230 13420
13814	0	0	Ki67+	 17233 12985
13815	0	0	Ki67+	 17241 12928
13816	0	0	Ki67+	 17244 13020
13817	0	0	Ki67+	 17244 13360
13818	0	0	Ki67+	 17246 13444
13819	0	0	Ki67+	 17258 13001
13820	0	0	Ki67+	 17268 12962
13821	0	0	Ki67+	 17269 12951
13822	0	0	Ki67+	 17272 13388
13823	0	0	Ki67+	 17276 13107
13824	0	0	Ki67+	 17276 13484
13825	0	0	Ki67+	 17276 13571
13826	0	0	Ki67+	 17279 12913
13827	0	0	Ki67+	 17279 13156
13828	0	0	Ki67+	 17281 13443
13829	0	0	Ki67+	 17283 12953
13830	0	0	Ki67+	 17284 13072
13831	0	0	Ki67+	 17286 13027
13832	0	0	Ki67+	 17288 13209
13833	0	0	Ki67+	 17289 12988
13834	0	0	Ki67+	 17291 13190
13835	0	0	Ki67+	 17298 13231
13836	0	0	Ki67+	 17302 13094
13837	0	0	Ki67+	 17302 13157
13838	0	0	Ki67+	 17306 13057
13839	0	0	Ki67+	 17307 13547
13840	0	0	Ki67+	 17308 13217
13841	0	0	Ki67+	 17311 12925
13842	0	0	Ki67+	 17312 13310
13843	0	0	Ki67+	 17313 13068
13844	0	0	Ki67+	 17314 13286
13845	0	0	Ki67+	 17317 12977
13846	0	0	Ki67+	 17317 13139
13847	0	0	Ki67+	 17321 13169
13848	0	0	Ki67+	 17321 13245
13849	0	0	Ki67+	 17326 13018
13850	0	0	Ki67+	 17331 13234
13851	0	0	Ki67+	 17333 13196
13852	0	0	Ki67+	 17336 13335
13853	0	0	Ki67+	 17340 13095
13854	0	0	Ki67+	 17341 13155
13855	0	0	Ki67+	 17342 13044
13856	0	0	Ki67+	 17343 13063
13857	0	0	Ki67+	 17345 12986
13858	0	0	Ki67+	 17350 12915
13859	0	0	Ki67+	 17355 13241
13860	0	0	Ki67+	 17356 13257
13861	0	0	Ki67+	 17363 13153
13862	0	0	Ki67+	 17366 13344
13863	0	0	Ki67+	 17370 13113
13864	0	0	Ki67+	 17372 13218
13865	0	0	Ki67+	 17373 13100
13866	0	0	Ki67+	 17374 12975
13867	0	0	Ki67+	 17375 12945
13868	0	0	Ki67+	 17375 13369
13869	0	0	Ki67+	 17377 13592
13870	0	0	Ki67+	 17383 13224
13871	0	0	Ki67+	 17391 13595
13872	0	0	Ki67+	 16596 13724
13873	0	0	Ki67+	 16605 14080
13874	0	0	Ki67+	 16610 13916
13875	0	0	Ki67+	 16613 14070
13876	0	0	Ki67+	 16618 13743
13877	0	0	Ki67+	 16627 13880
13878	0	0	Ki67+	 16627 13918
13879	0	0	Ki67+	 16629 13936
13880	0	0	Ki67+	 16633 13781
13881	0	0	Ki67+	 16634 14086
13882	0	0	Ki67+	 16638 14036
13883	0	0	Ki67+	 16642 14057
13884	0	0	Ki67+	 16646 13845
13885	0	0	Ki67+	 16651 14137
13886	0	0	Ki67+	 16654 13904
13887	0	0	Ki67+	 16664 13744
13888	0	0	Ki67+	 16670 13790
13889	0	0	Ki67+	 16671 14077
13890	0	0	Ki67+	 16672 14149
13891	0	0	Ki67+	 16676 13908
13892	0	0	Ki67+	 16684 14055
13893	0	0	Ki67+	 16685 14139
13894	0	0	Ki67+	 16686 14099
13895	0	0	Ki67+	 16693 13903
13896	0	0	Ki67+	 16695 14085
13897	0	0	Ki67+	 16696 14061
13898	0	0	Ki67+	 16704 14175
13899	0	0	Ki67+	 16706 13736
13900	0	0	Ki67+	 16710 13762
13901	0	0	Ki67+	 16710 14103
13902	0	0	Ki67+	 16713 13939
13903	0	0	Ki67+	 16714 14151
13904	0	0	Ki67+	 16716 13973
13905	0	0	Ki67+	 16718 14083
13906	0	0	Ki67+	 16719 13841
13907	0	0	Ki67+	 16733 14126
13908	0	0	Ki67+	 16739 13718
13909	0	0	Ki67+	 16742 13748
13910	0	0	Ki67+	 16749 13733
13911	0	0	Ki67+	 16751 13971
13912	0	0	Ki67+	 16754 14067
13913	0	0	Ki67+	 16757 13938
13914	0	0	Ki67+	 16762 13959
13915	0	0	Ki67+	 16763 14162
13916	0	0	Ki67+	 16774 14494
13917	0	0	Ki67+	 16784 14110
13918	0	0	Ki67+	 16784 14475
13919	0	0	Ki67+	 16785 14131
13920	0	0	Ki67+	 16785 14501
13921	0	0	Ki67+	 16788 14040
13922	0	0	Ki67+	 16794 14155
13923	0	0	Ki67+	 16797 14472
13924	0	0	Ki67+	 16799 13940
13925	0	0	Ki67+	 16800 14108
13926	0	0	Ki67+	 16806 13739
13927	0	0	Ki67+	 16806 14385
13928	0	0	Ki67+	 16808 14498
13929	0	0	Ki67+	 16809 14083
13930	0	0	Ki67+	 16818 14400
13931	0	0	Ki67+	 16821 14019
13932	0	0	Ki67+	 16823 13818
13933	0	0	Ki67+	 16824 14078
13934	0	0	Ki67+	 16826 14163
13935	0	0	Ki67+	 16827 14477
13936	0	0	Ki67+	 16829 14369
13937	0	0	Ki67+	 16831 14006
13938	0	0	Ki67+	 16838 14443
13939	0	0	Ki67+	 16840 13755
13940	0	0	Ki67+	 16851 14423
13941	0	0	Ki67+	 16852 14085
13942	0	0	Ki67+	 16852 14123
13943	0	0	Ki67+	 16852 14139
13944	0	0	Ki67+	 16854 14382
13945	0	0	Ki67+	 16860 14312
13946	0	0	Ki67+	 16862 13809
13947	0	0	Ki67+	 16865 14006
13948	0	0	Ki67+	 16871 14162
13949	0	0	Ki67+	 16874 14352
13950	0	0	Ki67+	 16875 14088
13951	0	0	Ki67+	 16876 14115
13952	0	0	Ki67+	 16877 14006
13953	0	0	Ki67+	 16880 14317
13954	0	0	Ki67+	 16881 13798
13955	0	0	Ki67+	 16881 13846
13956	0	0	Ki67+	 16883 14409
13957	0	0	Ki67+	 16885 13965
13958	0	0	Ki67+	 16886 13772
13959	0	0	Ki67+	 16888 14169
13960	0	0	Ki67+	 16890 14382
13961	0	0	Ki67+	 16893 14287
13962	0	0	Ki67+	 16905 14318
13963	0	0	Ki67+	 16907 13803
13964	0	0	Ki67+	 16911 14136
13965	0	0	Ki67+	 16912 14027
13966	0	0	Ki67+	 16913 14153
13967	0	0	Ki67+	 16914 14300
13968	0	0	Ki67+	 16919 14169
13969	0	0	Ki67+	 16922 14034
13970	0	0	Ki67+	 16925 14015
13971	0	0	Ki67+	 16928 13736
13972	0	0	Ki67+	 16928 14269
13973	0	0	Ki67+	 16933 14411
13974	0	0	Ki67+	 16937 14147
13975	0	0	Ki67+	 16940 13905
13976	0	0	Ki67+	 16941 14301
13977	0	0	Ki67+	 16941 14342
13978	0	0	Ki67+	 16947 14267
13979	0	0	Ki67+	 16947 14286
13980	0	0	Ki67+	 16948 14321
13981	0	0	Ki67+	 16949 14403
13982	0	0	Ki67+	 16950 14127
13983	0	0	Ki67+	 16952 14441
13984	0	0	Ki67+	 16955 14161
13985	0	0	Ki67+	 16959 14020
13986	0	0	Ki67+	 16962 14431
13987	0	0	Ki67+	 16970 13863
13988	0	0	Ki67+	 16970 14320
13989	0	0	Ki67+	 16972 14386
13990	0	0	Ki67+	 16974 14282
13991	0	0	Ki67+	 16975 14052
13992	0	0	Ki67+	 16976 14011
13993	0	0	Ki67+	 16976 14451
13994	0	0	Ki67+	 16977 14292
13995	0	0	Ki67+	 16981 14107
13996	0	0	Ki67+	 16983 14486
13997	0	0	Ki67+	 16985 14154
13998	0	0	Ki67+	 16987 14265
13999	0	0	Ki67+	 16989 14030
14000	0	0	Ki67+	 16989 14138
14001	0	0	Ki67+	 16995 14302
14002	0	0	Ki67+	 16995 14502
14003	0	0	Ki67+	 17002 14412
14004	0	0	Ki67+	 17003 14270
14005	0	0	Ki67+	 17009 14105
14006	0	0	Ki67+	 17009 14336
14007	0	0	Ki67+	 17012 14368
14008	0	0	Ki67+	 17014 14304
14009	0	0	Ki67+	 17015 14157
14010	0	0	Ki67+	 17016 14013
14011	0	0	Ki67+	 17017 14461
14012	0	0	Ki67+	 17026 14500
14013	0	0	Ki67+	 17028 14424
14014	0	0	Ki67+	 17033 14136
14015	0	0	Ki67+	 17033 14204
14016	0	0	Ki67+	 17033 14314
14017	0	0	Ki67+	 17035 14153
14018	0	0	Ki67+	 17039 14370
14019	0	0	Ki67+	 17043 14414
14020	0	0	Ki67+	 17046 14280
14021	0	0	Ki67+	 17050 14095
14022	0	0	Ki67+	 17052 14037
14023	0	0	Ki67+	 17054 14393
14024	0	0	Ki67+	 17056 14336
14025	0	0	Ki67+	 17058 14157
14026	0	0	Ki67+	 17058 14454
14027	0	0	Ki67+	 17058 14507
14028	0	0	Ki67+	 17059 14303
14029	0	0	Ki67+	 17062 14274
14030	0	0	Ki67+	 17066 14360
14031	0	0	Ki67+	 17067 14130
14032	0	0	Ki67+	 17069 14045
14033	0	0	Ki67+	 17069 14376
14034	0	0	Ki67+	 17069 14414
14035	0	0	Ki67+	 17070 14474
14036	0	0	Ki67+	 17078 14098
14037	0	0	Ki67+	 17079 14110
14038	0	0	Ki67+	 17082 14399
14039	0	0	Ki67+	 17089 14271
14040	0	0	Ki67+	 17092 13833
14041	0	0	Ki67+	 17094 14284
14042	0	0	Ki67+	 17100 14141
14043	0	0	Ki67+	 17104 14085
14044	0	0	Ki67+	 17109 13752
14045	0	0	Ki67+	 17110 14413
14046	0	0	Ki67+	 17114 14093
14047	0	0	Ki67+	 17120 14461
14048	0	0	Ki67+	 17121 14288
14049	0	0	Ki67+	 17129 14121
14050	0	0	Ki67+	 17133 14279
14051	0	0	Ki67+	 17133 14424
14052	0	0	Ki67+	 17134 14020
14053	0	0	Ki67+	 17138 14257
14054	0	0	Ki67+	 17142 14112
14055	0	0	Ki67+	 17145 14293
14056	0	0	Ki67+	 17159 14435
14057	0	0	Ki67+	 17165 14120
14058	0	0	Ki67+	 17165 14174
14059	0	0	Ki67+	 17167 14297
14060	0	0	Ki67+	 17175 14424
14061	0	0	Ki67+	 17178 14269
14062	0	0	Ki67+	 17184 14120
14063	0	0	Ki67+	 17187 14345
14064	0	0	Ki67+	 17188 14334
14065	0	0	Ki67+	 17188 14386
14066	0	0	Ki67+	 17191 14001
14067	0	0	Ki67+	 17196 14361
14068	0	0	Ki67+	 17198 14423
14069	0	0	Ki67+	 17205 14279
14070	0	0	Ki67+	 17213 14317
14071	0	0	Ki67+	 17217 14127
14072	0	0	Ki67+	 17217 14431
14073	0	0	Ki67+	 17221 14001
14074	0	0	Ki67+	 17229 14343
14075	0	0	Ki67+	 17230 14412
14076	0	0	Ki67+	 17232 14381
14077	0	0	Ki67+	 17233 14292
14078	0	0	Ki67+	 17235 14468
14079	0	0	Ki67+	 17236 14143
14080	0	0	Ki67+	 17245 14283
14081	0	0	Ki67+	 17251 14268
14082	0	0	Ki67+	 17253 14302
14083	0	0	Ki67+	 17261 14144
14084	0	0	Ki67+	 17262 14381
14085	0	0	Ki67+	 17266 14290
14086	0	0	Ki67+	 17267 14435
14087	0	0	Ki67+	 17278 14100
14088	0	0	Ki67+	 17283 13866
14089	0	0	Ki67+	 17285 14290
14090	0	0	Ki67+	 17286 14040
14091	0	0	Ki67+	 17292 14226
14092	0	0	Ki67+	 17294 14495
14093	0	0	Ki67+	 17297 14421
14094	0	0	Ki67+	 17298 14206
14095	0	0	Ki67+	 17298 14280
14096	0	0	Ki67+	 17300 14260
14097	0	0	Ki67+	 17310 14242
14098	0	0	Ki67+	 17313 14160
14099	0	0	Ki67+	 17313 14340
14100	0	0	Ki67+	 17318 14136
14101	0	0	Ki67+	 17320 14496
14102	0	0	Ki67+	 17326 14367
14103	0	0	Ki67+	 17328 13833
14104	0	0	Ki67+	 17329 14391
14105	0	0	Ki67+	 17330 14132
14106	0	0	Ki67+	 17333 14204
14107	0	0	Ki67+	 17336 14428
14108	0	0	Ki67+	 17337 14248
14109	0	0	Ki67+	 17338 14290
14110	0	0	Ki67+	 17339 14098
14111	0	0	Ki67+	 17340 14314
14112	0	0	Ki67+	 17349 14260
14113	0	0	Ki67+	 17350 14343
14114	0	0	Ki67+	 17354 14447
14115	0	0	Ki67+	 17356 14179
14116	0	0	Ki67+	 17360 14095
14117	0	0	Ki67+	 17361 14209
14118	0	0	Ki67+	 17364 14300
14119	0	0	Ki67+	 17366 13756
14120	0	0	Ki67+	 17372 14382
14121	0	0	Ki67+	 17383 14116
14122	0	0	Ki67+	 17383 14263
14123	0	0	Ki67+	 17385 14400
14124	0	0	Ki67+	 17386 14452
14125	0	0	Ki67+	 17391 14326
14126	0	0	Ki67+	 16596 15103
14127	0	0	Ki67+	 16600 14949
14128	0	0	Ki67+	 16604 15209
14129	0	0	Ki67+	 16604 15299
14130	0	0	Ki67+	 16605 15148
14131	0	0	Ki67+	 16606 14979
14132	0	0	Ki67+	 16609 15031
14133	0	0	Ki67+	 16611 15080
14134	0	0	Ki67+	 16612 14945
14135	0	0	Ki67+	 16617 14911
14136	0	0	Ki67+	 16617 15124
14137	0	0	Ki67+	 16618 15169
14138	0	0	Ki67+	 16619 14996
14139	0	0	Ki67+	 16621 15247
14140	0	0	Ki67+	 16626 15130
14141	0	0	Ki67+	 16627 15231
14142	0	0	Ki67+	 16636 15029
14143	0	0	Ki67+	 16637 15097
14144	0	0	Ki67+	 16639 15066
14145	0	0	Ki67+	 16643 14960
14146	0	0	Ki67+	 16643 15124
14147	0	0	Ki67+	 16648 14923
14148	0	0	Ki67+	 16651 15168
14149	0	0	Ki67+	 16654 15008
14150	0	0	Ki67+	 16656 15076
14151	0	0	Ki67+	 16659 14980
14152	0	0	Ki67+	 16663 15038
14153	0	0	Ki67+	 16664 15147
14154	0	0	Ki67+	 16667 15245
14155	0	0	Ki67+	 16668 15106
14156	0	0	Ki67+	 16671 14954
14157	0	0	Ki67+	 16672 14988
14158	0	0	Ki67+	 16675 15168
14159	0	0	Ki67+	 16678 15080
14160	0	0	Ki67+	 16683 15199
14161	0	0	Ki67+	 16686 15034
14162	0	0	Ki67+	 16686 15271
14163	0	0	Ki67+	 16691 15223
14164	0	0	Ki67+	 16694 15078
14165	0	0	Ki67+	 16695 15174
14166	0	0	Ki67+	 16696 14794
14167	0	0	Ki67+	 16696 15092
14168	0	0	Ki67+	 16698 15201
14169	0	0	Ki67+	 16700 15126
14170	0	0	Ki67+	 16709 15155
14171	0	0	Ki67+	 16710 15245
14172	0	0	Ki67+	 16711 15264
14173	0	0	Ki67+	 16717 15296
14174	0	0	Ki67+	 16722 15167
14175	0	0	Ki67+	 16734 15242
14176	0	0	Ki67+	 16747 15203
14177	0	0	Ki67+	 16748 15101
14178	0	0	Ki67+	 16752 15160
14179	0	0	Ki67+	 16756 14651
14180	0	0	Ki67+	 16757 14671
14181	0	0	Ki67+	 16758 15267
14182	0	0	Ki67+	 16759 14623
14183	0	0	Ki67+	 16760 14601
14184	0	0	Ki67+	 16760 15299
14185	0	0	Ki67+	 16762 14528
14186	0	0	Ki67+	 16762 14562
14187	0	0	Ki67+	 16764 15251
14188	0	0	Ki67+	 16766 14699
14189	0	0	Ki67+	 16773 14554
14190	0	0	Ki67+	 16782 14752
14191	0	0	Ki67+	 16785 14649
14192	0	0	Ki67+	 16787 15282
14193	0	0	Ki67+	 16788 14775
14194	0	0	Ki67+	 16789 15222
14195	0	0	Ki67+	 16793 14531
14196	0	0	Ki67+	 16796 14597
14197	0	0	Ki67+	 16801 14796
14198	0	0	Ki67+	 16804 14571
14199	0	0	Ki67+	 16806 15285
14200	0	0	Ki67+	 16809 14595
14201	0	0	Ki67+	 16815 14537
14202	0	0	Ki67+	 16817 14780
14203	0	0	Ki67+	 16818 15249
14204	0	0	Ki67+	 16825 14744
14205	0	0	Ki67+	 16830 15236
14206	0	0	Ki67+	 16834 14833
14207	0	0	Ki67+	 16836 14809
14208	0	0	Ki67+	 16837 14610
14209	0	0	Ki67+	 16837 14634
14210	0	0	Ki67+	 16838 14862
14211	0	0	Ki67+	 16841 15277
14212	0	0	Ki67+	 16843 14571
14213	0	0	Ki67+	 16843 14739
14214	0	0	Ki67+	 16843 14790
14215	0	0	Ki67+	 16846 14768
14216	0	0	Ki67+	 16849 14838
14217	0	0	Ki67+	 16856 14847
14218	0	0	Ki67+	 16857 15237
14219	0	0	Ki67+	 16858 14868
14220	0	0	Ki67+	 16859 15295
14221	0	0	Ki67+	 16861 14557
14222	0	0	Ki67+	 16862 14716
14223	0	0	Ki67+	 16866 14791
14224	0	0	Ki67+	 16870 14831
14225	0	0	Ki67+	 16872 14881
14226	0	0	Ki67+	 16874 15013
14227	0	0	Ki67+	 16875 14582
14228	0	0	Ki67+	 16876 14749
14229	0	0	Ki67+	 16877 14892
14230	0	0	Ki67+	 16878 15292
14231	0	0	Ki67+	 16883 14729
14232	0	0	Ki67+	 16884 14842
14233	0	0	Ki67+	 16885 14593
14234	0	0	Ki67+	 16885 14867
14235	0	0	Ki67+	 16887 14541
14236	0	0	Ki67+	 16892 15254
14237	0	0	Ki67+	 16894 14557
14238	0	0	Ki67+	 16897 14753
14239	0	0	Ki67+	 16898 14816
14240	0	0	Ki67+	 16899 14829
14241	0	0	Ki67+	 16902 14728
14242	0	0	Ki67+	 16904 14954
14243	0	0	Ki67+	 16907 14914
14244	0	0	Ki67+	 16908 14686
14245	0	0	Ki67+	 16911 14559
[truncated: 2,491,198 more chars]
