# Supplementary material for: Data-Driven Discovery of Immune Contexture Biomarkers
Source: Front Oncol. 2018 Dec 18;8:627. doi: 10.3389/fonc.2018.00627 (PMC6305402; doi:10.3389/fonc.2018.00627)
Supplement: Data Sheet 5.zip — MSI/MSS dataset, part 3/3. [file Data_Sheet_5.zip › MSIMSSDataset/89891_ImageObjects.txt]

barcode_target	F16-000125 [5 channels]
barcode_origin	0
workflow_target	CD8-CD3-CD4-Ki67-DAPI_generic.wsa 
workflow_target_version	 build f14999727a346af05f524693b44526002539cc76, workflows f149997 2016-05-23 with local changes
workflow_origin	0
workflow_origin_version	0
iH	29760
iW	36992
user	txdsapps
hostname	RPZMB000021

1	0	0	Ki67+	 2666 15075
2	0	0	Ki67+	 2763 15501
3	0	0	Ki67+	 2417 17181
4	0	0	Ki67+	 2652 17124
5	0	0	Ki67+	 2700 17641
6	0	0	Ki67+	 2724 18001
7	0	0	Ki67+	 2793 18138
8	0	0	Ki67+	 2811 17712
9	0	0	Ki67+	 2854 18173
10	0	0	Ki67+	 2975 17682
11	0	0	Ki67+	 2340 18444
12	0	0	Ki67+	 2463 19469
13	0	0	Ki67+	 2556 19453
14	0	0	Ki67+	 2638 19303
15	0	0	Ki67+	 2644 19060
16	0	0	Ki67+	 2734 19403
17	0	0	Ki67+	 2771 19167
18	0	0	Ki67+	 2963 19318
19	0	0	Ki67+	 3224 14100
20	0	0	Ki67+	 3618 14639
21	0	0	Ki67+	 3629 14623
22	0	0	Ki67+	 3651 14647
23	0	0	Ki67+	 3665 14633
24	0	0	Ki67+	 3666 14617
25	0	0	Ki67+	 3691 14521
26	0	0	Ki67+	 3694 14491
27	0	0	Ki67+	 3386 15137
28	0	0	Ki67+	 3575 15122
29	0	0	Ki67+	 3585 15028
30	0	0	Ki67+	 3622 14905
31	0	0	Ki67+	 3717 14991
32	0	0	Ki67+	 3743 14793
33	0	0	Ki67+	 3746 15246
34	0	0	Ki67+	 3751 15506
35	0	0	Ki67+	 3755 14949
36	0	0	Ki67+	 3760 14813
37	0	0	Ki67+	 3765 15520
38	0	0	Ki67+	 3772 14821
39	0	0	Ki67+	 3460 16023
40	0	0	Ki67+	 3661 16136
41	0	0	Ki67+	 3200 17410
42	0	0	Ki67+	 3244 17779
43	0	0	Ki67+	 3314 17866
44	0	0	Ki67+	 3627 17709
45	0	0	Ki67+	 3737 17704
46	0	0	Ki67+	 3765 17469
47	0	0	Ki67+	 3203 18113
48	0	0	Ki67+	 3478 18624
49	0	0	Ki67+	 3483 18597
50	0	0	Ki67+	 3523 18618
51	0	0	Ki67+	 3551 18598
52	0	0	Ki67+	 3556 18633
53	0	0	Ki67+	 3567 18691
54	0	0	Ki67+	 3598 18259
55	0	0	Ki67+	 3653 18724
56	0	0	Ki67+	 3674 18235
57	0	0	Ki67+	 3688 18651
58	0	0	Ki67+	 3719 18285
59	0	0	Ki67+	 3739 18226
60	0	0	Ki67+	 3747 18592
61	0	0	Ki67+	 3770 18266
62	0	0	Ki67+	 2980 18875
63	0	0	Ki67+	 3004 19305
64	0	0	Ki67+	 3021 19317
65	0	0	Ki67+	 3046 19301
66	0	0	Ki67+	 3115 19305
67	0	0	Ki67+	 3147 19300
68	0	0	Ki67+	 3160 18859
69	0	0	Ki67+	 3213 19339
70	0	0	Ki67+	 3215 19293
71	0	0	Ki67+	 3230 19534
72	0	0	Ki67+	 3311 19522
73	0	0	Ki67+	 3341 19483
74	0	0	Ki67+	 3350 19494
75	0	0	Ki67+	 3356 19260
76	0	0	Ki67+	 3367 19495
77	0	0	Ki67+	 3431 19470
78	0	0	Ki67+	 3445 19250
79	0	0	Ki67+	 3450 19283
80	0	0	Ki67+	 3455 19236
81	0	0	Ki67+	 3508 19418
82	0	0	Ki67+	 3533 19217
83	0	0	Ki67+	 3562 18871
84	0	0	Ki67+	 3567 18888
85	0	0	Ki67+	 3571 19250
86	0	0	Ki67+	 3581 19464
87	0	0	Ki67+	 3588 19265
88	0	0	Ki67+	 3608 19198
89	0	0	Ki67+	 3615 19392
90	0	0	Ki67+	 3620 19266
91	0	0	Ki67+	 3640 19192
92	0	0	Ki67+	 3649 18880
93	0	0	Ki67+	 3670 19226
94	0	0	Ki67+	 3679 19186
95	0	0	Ki67+	 3681 18927
96	0	0	Ki67+	 3687 19306
97	0	0	Ki67+	 3698 18969
98	0	0	Ki67+	 3707 19218
99	0	0	Ki67+	 3708 19323
100	0	0	Ki67+	 3738 19250
101	0	0	Ki67+	 3739 19304
102	0	0	Ki67+	 3744 19236
103	0	0	Ki67+	 3745 19529
104	0	0	Ki67+	 3774 18770
105	0	0	Ki67+	 3774 19042
106	0	0	Ki67+	 3775 18787
107	0	0	Ki67+	 3086 19761
108	0	0	Ki67+	 3168 19562
109	0	0	Ki67+	 3255 19795
110	0	0	Ki67+	 3362 19772
111	0	0	Ki67+	 3382 20050
112	0	0	Ki67+	 3484 19641
113	0	0	Ki67+	 3489 19669
114	0	0	Ki67+	 3517 19955
115	0	0	Ki67+	 3523 19940
116	0	0	Ki67+	 3549 20278
117	0	0	Ki67+	 3584 19639
118	0	0	Ki67+	 3594 20122
119	0	0	Ki67+	 3599 19975
120	0	0	Ki67+	 3613 19636
121	0	0	Ki67+	 3648 19648
122	0	0	Ki67+	 3657 19793
123	0	0	Ki67+	 3662 19732
124	0	0	Ki67+	 3666 19614
125	0	0	Ki67+	 3666 19823
126	0	0	Ki67+	 3670 19742
127	0	0	Ki67+	 3709 19540
128	0	0	Ki67+	 3725 19580
129	0	0	Ki67+	 3767 19863
130	0	0	Ki67+	 3121 20692
131	0	0	Ki67+	 3124 20659
132	0	0	Ki67+	 3753 21898
133	0	0	Ki67+	 3818 14464
134	0	0	Ki67+	 3888 14510
135	0	0	Ki67+	 3897 14414
136	0	0	Ki67+	 3921 14417
137	0	0	Ki67+	 3974 14038
138	0	0	Ki67+	 3982 14060
139	0	0	Ki67+	 3982 14482
140	0	0	Ki67+	 3986 13931
141	0	0	Ki67+	 4017 14497
142	0	0	Ki67+	 4032 14448
143	0	0	Ki67+	 4044 14532
144	0	0	Ki67+	 4060 14468
145	0	0	Ki67+	 4073 14540
146	0	0	Ki67+	 4099 13888
147	0	0	Ki67+	 4110 14491
148	0	0	Ki67+	 4118 13873
149	0	0	Ki67+	 4130 14032
150	0	0	Ki67+	 4135 14507
151	0	0	Ki67+	 4136 13878
152	0	0	Ki67+	 4149 14212
153	0	0	Ki67+	 4172 14017
154	0	0	Ki67+	 4194 14537
155	0	0	Ki67+	 4211 14547
156	0	0	Ki67+	 4217 13926
157	0	0	Ki67+	 4235 13851
158	0	0	Ki67+	 4236 14282
159	0	0	Ki67+	 4250 14304
160	0	0	Ki67+	 4258 13868
161	0	0	Ki67+	 4270 14002
162	0	0	Ki67+	 4273 14243
163	0	0	Ki67+	 4273 14320
164	0	0	Ki67+	 4289 14266
165	0	0	Ki67+	 4294 14235
166	0	0	Ki67+	 4299 14083
167	0	0	Ki67+	 4302 14179
168	0	0	Ki67+	 4304 14306
169	0	0	Ki67+	 4321 14328
170	0	0	Ki67+	 4334 14086
171	0	0	Ki67+	 4343 14346
172	0	0	Ki67+	 4348 14446
173	0	0	Ki67+	 4366 14043
174	0	0	Ki67+	 4371 14089
175	0	0	Ki67+	 4377 14215
176	0	0	Ki67+	 4379 14429
177	0	0	Ki67+	 4385 13977
178	0	0	Ki67+	 4388 14034
179	0	0	Ki67+	 4390 14072
180	0	0	Ki67+	 4391 14452
181	0	0	Ki67+	 4393 14211
182	0	0	Ki67+	 4403 14223
183	0	0	Ki67+	 4412 14278
184	0	0	Ki67+	 4422 14257
185	0	0	Ki67+	 4422 14497
186	0	0	Ki67+	 4453 14474
187	0	0	Ki67+	 4462 14304
188	0	0	Ki67+	 4466 14333
189	0	0	Ki67+	 4477 14350
190	0	0	Ki67+	 4484 14364
191	0	0	Ki67+	 4496 14157
192	0	0	Ki67+	 4500 14185
193	0	0	Ki67+	 4502 14400
194	0	0	Ki67+	 4505 14467
195	0	0	Ki67+	 4510 14073
196	0	0	Ki67+	 4516 14260
197	0	0	Ki67+	 4521 13899
198	0	0	Ki67+	 4521 14152
199	0	0	Ki67+	 4525 14290
200	0	0	Ki67+	 4525 14512
201	0	0	Ki67+	 4526 13876
202	0	0	Ki67+	 4528 14473
203	0	0	Ki67+	 4529 14315
204	0	0	Ki67+	 4534 13924
205	0	0	Ki67+	 4534 14330
206	0	0	Ki67+	 4541 14050
207	0	0	Ki67+	 4542 14157
208	0	0	Ki67+	 4545 14142
209	0	0	Ki67+	 4549 13852
210	0	0	Ki67+	 4560 14140
211	0	0	Ki67+	 4565 13946
212	0	0	Ki67+	 4569 13829
213	0	0	Ki67+	 4574 14038
214	0	0	Ki67+	 3777 14961
215	0	0	Ki67+	 3811 14926
216	0	0	Ki67+	 3813 14996
217	0	0	Ki67+	 3838 14803
218	0	0	Ki67+	 3855 14932
219	0	0	Ki67+	 3889 14940
220	0	0	Ki67+	 3921 15063
221	0	0	Ki67+	 3971 15312
222	0	0	Ki67+	 3989 14943
223	0	0	Ki67+	 4016 14887
224	0	0	Ki67+	 4039 15024
225	0	0	Ki67+	 4051 14894
226	0	0	Ki67+	 4079 15303
227	0	0	Ki67+	 4109 14643
228	0	0	Ki67+	 4110 15062
229	0	0	Ki67+	 4135 14938
230	0	0	Ki67+	 4153 15328
231	0	0	Ki67+	 4156 14602
232	0	0	Ki67+	 4160 14629
233	0	0	Ki67+	 4163 14711
234	0	0	Ki67+	 4179 14638
235	0	0	Ki67+	 4185 14943
236	0	0	Ki67+	 4185 15343
237	0	0	Ki67+	 4196 14965
238	0	0	Ki67+	 4201 14925
239	0	0	Ki67+	 4225 14968
240	0	0	Ki67+	 4241 14826
241	0	0	Ki67+	 4244 14851
242	0	0	Ki67+	 4247 14964
243	0	0	Ki67+	 4256 14927
244	0	0	Ki67+	 4259 14968
245	0	0	Ki67+	 4262 14676
246	0	0	Ki67+	 4264 14773
247	0	0	Ki67+	 4272 14584
248	0	0	Ki67+	 4274 14677
249	0	0	Ki67+	 4275 14914
250	0	0	Ki67+	 4284 14862
251	0	0	Ki67+	 4286 14806
252	0	0	Ki67+	 4287 14593
253	0	0	Ki67+	 4287 14890
254	0	0	Ki67+	 4294 14875
255	0	0	Ki67+	 4298 14686
256	0	0	Ki67+	 4299 15139
257	0	0	Ki67+	 4307 14762
258	0	0	Ki67+	 4307 14851
259	0	0	Ki67+	 4319 14915
260	0	0	Ki67+	 4341 14685
261	0	0	Ki67+	 4345 14775
262	0	0	Ki67+	 4346 14859
263	0	0	Ki67+	 4352 15213
264	0	0	Ki67+	 4355 15237
265	0	0	Ki67+	 4363 14689
266	0	0	Ki67+	 4370 14905
267	0	0	Ki67+	 4371 14771
268	0	0	Ki67+	 4373 14624
269	0	0	Ki67+	 4375 14699
270	0	0	Ki67+	 4379 14612
271	0	0	Ki67+	 4383 14736
272	0	0	Ki67+	 4388 14595
273	0	0	Ki67+	 4400 14709
274	0	0	Ki67+	 4439 14790
275	0	0	Ki67+	 4448 14843
276	0	0	Ki67+	 4465 15029
277	0	0	Ki67+	 4484 15025
278	0	0	Ki67+	 4524 14587
279	0	0	Ki67+	 3828 15551
280	0	0	Ki67+	 3840 16100
281	0	0	Ki67+	 3843 15494
282	0	0	Ki67+	 3863 15511
283	0	0	Ki67+	 3877 15583
284	0	0	Ki67+	 3883 16127
285	0	0	Ki67+	 3886 16149
286	0	0	Ki67+	 3923 15996
287	0	0	Ki67+	 3927 16060
288	0	0	Ki67+	 3946 16134
289	0	0	Ki67+	 3958 15554
290	0	0	Ki67+	 3959 15695
291	0	0	Ki67+	 3968 15500
292	0	0	Ki67+	 3980 15577
293	0	0	Ki67+	 4000 15693
294	0	0	Ki67+	 4008 15576
295	0	0	Ki67+	 4009 16086
296	0	0	Ki67+	 4035 15432
297	0	0	Ki67+	 4042 16057
298	0	0	Ki67+	 4043 15593
299	0	0	Ki67+	 4073 15595
300	0	0	Ki67+	 4079 16060
301	0	0	Ki67+	 4082 16078
302	0	0	Ki67+	 4107 15605
303	0	0	Ki67+	 4109 16067
304	0	0	Ki67+	 4114 15775
305	0	0	Ki67+	 4123 16082
306	0	0	Ki67+	 4129 15399
307	0	0	Ki67+	 4138 15606
308	0	0	Ki67+	 4145 15411
309	0	0	Ki67+	 4154 16049
310	0	0	Ki67+	 4177 15591
311	0	0	Ki67+	 4187 15422
312	0	0	Ki67+	 4208 15916
313	0	0	Ki67+	 4238 15787
314	0	0	Ki67+	 4256 16097
315	0	0	Ki67+	 4260 15455
316	0	0	Ki67+	 4283 15403
317	0	0	Ki67+	 4293 15530
318	0	0	Ki67+	 4298 16005
319	0	0	Ki67+	 4321 15994
320	0	0	Ki67+	 4330 15876
321	0	0	Ki67+	 4337 15865
322	0	0	Ki67+	 4345 15960
323	0	0	Ki67+	 3886 16261
324	0	0	Ki67+	 3898 16184
325	0	0	Ki67+	 3904 16217
326	0	0	Ki67+	 3915 16173
327	0	0	Ki67+	 3964 16259
328	0	0	Ki67+	 4005 16237
329	0	0	Ki67+	 4022 16281
330	0	0	Ki67+	 4032 16420
331	0	0	Ki67+	 4048 16317
332	0	0	Ki67+	 4051 16296
333	0	0	Ki67+	 4069 16924
334	0	0	Ki67+	 4084 16321
335	0	0	Ki67+	 4096 16486
336	0	0	Ki67+	 4100 16228
337	0	0	Ki67+	 4100 16349
338	0	0	Ki67+	 4109 16336
339	0	0	Ki67+	 4110 16470
340	0	0	Ki67+	 4110 16943
341	0	0	Ki67+	 4117 16516
342	0	0	Ki67+	 4126 16437
343	0	0	Ki67+	 4135 16956
344	0	0	Ki67+	 4144 16351
345	0	0	Ki67+	 4154 16207
346	0	0	Ki67+	 4172 16358
347	0	0	Ki67+	 4181 16348
348	0	0	Ki67+	 4187 16455
349	0	0	Ki67+	 4187 16538
350	0	0	Ki67+	 4202 16325
351	0	0	Ki67+	 4226 16628
352	0	0	Ki67+	 4229 16572
353	0	0	Ki67+	 4238 16516
354	0	0	Ki67+	 4240 16667
355	0	0	Ki67+	 4244 16351
356	0	0	Ki67+	 4246 16544
357	0	0	Ki67+	 4251 16270
358	0	0	Ki67+	 4251 16679
359	0	0	Ki67+	 4259 16592
360	0	0	Ki67+	 4264 16554
361	0	0	Ki67+	 4289 16672
362	0	0	Ki67+	 4294 16619
363	0	0	Ki67+	 4305 16545
364	0	0	Ki67+	 4344 16610
365	0	0	Ki67+	 4517 16713
366	0	0	Ki67+	 4520 16691
367	0	0	Ki67+	 3820 16978
368	0	0	Ki67+	 3845 17299
369	0	0	Ki67+	 3870 17489
370	0	0	Ki67+	 3891 17068
371	0	0	Ki67+	 3899 17668
372	0	0	Ki67+	 3905 17028
373	0	0	Ki67+	 3923 17350
374	0	0	Ki67+	 3927 17460
375	0	0	Ki67+	 3945 17431
376	0	0	Ki67+	 3956 17020
377	0	0	Ki67+	 3956 17164
378	0	0	Ki67+	 3982 17451
379	0	0	Ki67+	 3992 17625
380	0	0	Ki67+	 4006 17351
381	0	0	Ki67+	 4010 17093
382	0	0	Ki67+	 4034 17612
383	0	0	Ki67+	 4037 17427
384	0	0	Ki67+	 4045 17019
385	0	0	Ki67+	 4052 17449
386	0	0	Ki67+	 4053 17102
387	0	0	Ki67+	 4058 17433
388	0	0	Ki67+	 4069 16973
389	0	0	Ki67+	 4075 17111
390	0	0	Ki67+	 4076 17625
391	0	0	Ki67+	 4098 17451
392	0	0	Ki67+	 4099 16993
393	0	0	Ki67+	 4113 17309
394	0	0	Ki67+	 4120 17615
395	0	0	Ki67+	 4121 17354
396	0	0	Ki67+	 4122 16975
397	0	0	Ki67+	 4122 17336
398	0	0	Ki67+	 4122 17437
399	0	0	Ki67+	 4145 17600
400	0	0	Ki67+	 4156 17349
401	0	0	Ki67+	 4157 17621
402	0	0	Ki67+	 4169 17733
403	0	0	Ki67+	 4180 17577
404	0	0	Ki67+	 4184 17729
405	0	0	Ki67+	 4188 17677
406	0	0	Ki67+	 4195 17059
407	0	0	Ki67+	 4198 17499
408	0	0	Ki67+	 4200 17740
409	0	0	Ki67+	 4215 17061
410	0	0	Ki67+	 4215 17592
411	0	0	Ki67+	 4220 17578
412	0	0	Ki67+	 4222 17485
413	0	0	Ki67+	 4231 17457
414	0	0	Ki67+	 4244 17260
415	0	0	Ki67+	 4246 17576
416	0	0	Ki67+	 4252 17487
417	0	0	Ki67+	 4253 17535
418	0	0	Ki67+	 4255 17505
419	0	0	Ki67+	 4265 17605
420	0	0	Ki67+	 4269 17329
421	0	0	Ki67+	 4276 17057
422	0	0	Ki67+	 4296 17501
423	0	0	Ki67+	 4298 17476
424	0	0	Ki67+	 4304 17467
425	0	0	Ki67+	 4314 17749
426	0	0	Ki67+	 4318 17305
427	0	0	Ki67+	 4318 17428
428	0	0	Ki67+	 4327 17641
429	0	0	Ki67+	 4342 17292
430	0	0	Ki67+	 4354 17748
431	0	0	Ki67+	 4364 17209
432	0	0	Ki67+	 4368 17138
433	0	0	Ki67+	 4368 17273
434	0	0	Ki67+	 4369 17256
435	0	0	Ki67+	 4389 17188
436	0	0	Ki67+	 4390 17122
437	0	0	Ki67+	 4390 17224
438	0	0	Ki67+	 4403 17160
439	0	0	Ki67+	 4452 17373
440	0	0	Ki67+	 4464 17138
441	0	0	Ki67+	 4509 17403
442	0	0	Ki67+	 4548 17543
443	0	0	Ki67+	 4556 17433
444	0	0	Ki67+	 4557 17413
445	0	0	Ki67+	 4558 17388
446	0	0	Ki67+	 4565 17352
447	0	0	Ki67+	 3790 18102
448	0	0	Ki67+	 3791 18435
449	0	0	Ki67+	 3797 18257
450	0	0	Ki67+	 3810 18220
451	0	0	Ki67+	 3822 18211
452	0	0	Ki67+	 3834 18247
453	0	0	Ki67+	 3834 18285
454	0	0	Ki67+	 3843 18194
455	0	0	Ki67+	 3865 18262
456	0	0	Ki67+	 3870 18245
457	0	0	Ki67+	 3911 18372
458	0	0	Ki67+	 3915 18236
459	0	0	Ki67+	 3926 18174
460	0	0	Ki67+	 3960 18246
461	0	0	Ki67+	 3965 18199
462	0	0	Ki67+	 3972 17779
463	0	0	Ki67+	 3975 18170
464	0	0	Ki67+	 3976 18301
465	0	0	Ki67+	 3990 18181
466	0	0	Ki67+	 3993 18307
467	0	0	Ki67+	 3998 18362
468	0	0	Ki67+	 4016 18218
469	0	0	Ki67+	 4025 18228
470	0	0	Ki67+	 4026 17778
471	0	0	Ki67+	 4026 18337
472	0	0	Ki67+	 4044 18248
473	0	0	Ki67+	 4060 18004
474	0	0	Ki67+	 4076 18277
475	0	0	Ki67+	 4079 18185
476	0	0	Ki67+	 4081 17975
477	0	0	Ki67+	 4084 17762
478	0	0	Ki67+	 4100 17770
479	0	0	Ki67+	 4104 18010
480	0	0	Ki67+	 4104 18259
481	0	0	Ki67+	 4114 18236
482	0	0	Ki67+	 4136 17860
483	0	0	Ki67+	 4137 17989
484	0	0	Ki67+	 4141 18292
485	0	0	Ki67+	 4142 17893
486	0	0	Ki67+	 4151 17907
487	0	0	Ki67+	 4157 17778
488	0	0	Ki67+	 4158 17865
489	0	0	Ki67+	 4189 18201
490	0	0	Ki67+	 4193 17952
491	0	0	Ki67+	 4194 17769
492	0	0	Ki67+	 4213 17761
493	0	0	Ki67+	 4236 17930
494	0	0	Ki67+	 4238 17912
495	0	0	Ki67+	 4239 18086
496	0	0	Ki67+	 4250 17761
497	0	0	Ki67+	 4256 18536
498	0	0	Ki67+	 4260 18068
499	0	0	Ki67+	 4261 17865
500	0	0	Ki67+	 4262 18046
501	0	0	Ki67+	 4263 17965
502	0	0	Ki67+	 4277 18078
503	0	0	Ki67+	 4302 18033
504	0	0	Ki67+	 4303 18476
505	0	0	Ki67+	 4309 18136
506	0	0	Ki67+	 4313 18070
507	0	0	Ki67+	 4324 18110
508	0	0	Ki67+	 4325 18132
509	0	0	Ki67+	 4327 17950
510	0	0	Ki67+	 4331 17813
511	0	0	Ki67+	 4335 17918
512	0	0	Ki67+	 4336 18036
513	0	0	Ki67+	 4341 17780
514	0	0	Ki67+	 4341 18006
515	0	0	Ki67+	 4352 18132
516	0	0	Ki67+	 4356 18551
517	0	0	Ki67+	 4362 17883
518	0	0	Ki67+	 4365 17997
519	0	0	Ki67+	 4374 18017
520	0	0	Ki67+	 4377 17887
521	0	0	Ki67+	 4380 17901
522	0	0	Ki67+	 4389 17978
523	0	0	Ki67+	 4391 18015
524	0	0	Ki67+	 4393 17801
525	0	0	Ki67+	 4400 17782
526	0	0	Ki67+	 4402 17815
527	0	0	Ki67+	 4405 17869
528	0	0	Ki67+	 4405 17905
529	0	0	Ki67+	 4409 17801
530	0	0	Ki67+	 4411 18369
531	0	0	Ki67+	 4412 18007
532	0	0	Ki67+	 4414 18546
533	0	0	Ki67+	 4417 17842
534	0	0	Ki67+	 4421 18341
535	0	0	Ki67+	 4433 17858
536	0	0	Ki67+	 4436 18329
537	0	0	Ki67+	 4440 17969
538	0	0	Ki67+	 4440 18021
539	0	0	Ki67+	 4443 17933
540	0	0	Ki67+	 4452 17967
541	0	0	Ki67+	 4459 18528
542	0	0	Ki67+	 4483 18059
543	0	0	Ki67+	 4486 18077
544	0	0	Ki67+	 4488 18529
545	0	0	Ki67+	 4489 18281
546	0	0	Ki67+	 4491 18357
547	0	0	Ki67+	 4495 18554
548	0	0	Ki67+	 4546 18472
549	0	0	Ki67+	 4574 18005
550	0	0	Ki67+	 3781 19204
551	0	0	Ki67+	 3791 18899
552	0	0	Ki67+	 3799 18579
553	0	0	Ki67+	 3810 18632
554	0	0	Ki67+	 3832 18614
555	0	0	Ki67+	 3857 18742
556	0	0	Ki67+	 3889 19095
557	0	0	Ki67+	 3899 18727
558	0	0	Ki67+	 3899 19092
559	0	0	Ki67+	 3944 18727
560	0	0	Ki67+	 3945 18744
561	0	0	Ki67+	 3973 18725
562	0	0	Ki67+	 3976 18992
563	0	0	Ki67+	 4036 18937
564	0	0	Ki67+	 4045 18631
565	0	0	Ki67+	 4081 18718
566	0	0	Ki67+	 4084 18761
567	0	0	Ki67+	 4087 18664
568	0	0	Ki67+	 4091 19354
569	0	0	Ki67+	 4092 19087
570	0	0	Ki67+	 4127 18662
571	0	0	Ki67+	 4199 18878
572	0	0	Ki67+	 4202 18681
573	0	0	Ki67+	 4212 18857
574	0	0	Ki67+	 4230 19285
575	0	0	Ki67+	 4236 18620
576	0	0	Ki67+	 4242 18875
577	0	0	Ki67+	 4250 18610
578	0	0	Ki67+	 4251 18847
579	0	0	Ki67+	 4258 19263
580	0	0	Ki67+	 4276 18795
581	0	0	Ki67+	 4280 18587
582	0	0	Ki67+	 4289 19269
583	0	0	Ki67+	 4290 18601
584	0	0	Ki67+	 4295 19252
585	0	0	Ki67+	 4299 18576
586	0	0	Ki67+	 4309 18590
587	0	0	Ki67+	 4317 19224
588	0	0	Ki67+	 4328 18564
589	0	0	Ki67+	 4332 18816
590	0	0	Ki67+	 4334 18582
591	0	0	Ki67+	 4341 18654
592	0	0	Ki67+	 4343 18787
593	0	0	Ki67+	 4344 19238
594	0	0	Ki67+	 4347 19210
595	0	0	Ki67+	 4360 18800
596	0	0	Ki67+	 4360 18864
597	0	0	Ki67+	 4367 19186
598	0	0	Ki67+	 4368 18572
599	0	0	Ki67+	 4375 19155
600	0	0	Ki67+	 4377 18768
601	0	0	Ki67+	 4381 19214
602	0	0	Ki67+	 4384 18567
603	0	0	Ki67+	 4386 18804
604	0	0	Ki67+	 4388 18578
605	0	0	Ki67+	 4391 18791
606	0	0	Ki67+	 4396 19162
607	0	0	Ki67+	 4397 19203
608	0	0	Ki67+	 4397 19254
609	0	0	Ki67+	 4413 19205
610	0	0	Ki67+	 4418 19129
611	0	0	Ki67+	 4420 19148
612	0	0	Ki67+	 4424 19237
613	0	0	Ki67+	 4425 19196
614	0	0	Ki67+	 4431 19106
615	0	0	Ki67+	 4432 19160
616	0	0	Ki67+	 4446 19157
617	0	0	Ki67+	 4453 18565
618	0	0	Ki67+	 4455 19235
619	0	0	Ki67+	 4460 19188
620	0	0	Ki67+	 4465 18717
621	0	0	Ki67+	 4470 19117
622	0	0	Ki67+	 4470 19205
623	0	0	Ki67+	 4474 18687
624	0	0	Ki67+	 4474 18980
625	0	0	Ki67+	 4475 19145
626	0	0	Ki67+	 4479 18609
627	0	0	Ki67+	 4480 19220
628	0	0	Ki67+	 4486 19163
629	0	0	Ki67+	 4493 18662
630	0	0	Ki67+	 4494 18607
631	0	0	Ki67+	 4494 19095
632	0	0	Ki67+	 4496 19077
633	0	0	Ki67+	 4497 18683
634	0	0	Ki67+	 4502 18710
635	0	0	Ki67+	 4503 19174
636	0	0	Ki67+	 4505 19141
637	0	0	Ki67+	 4507 18572
638	0	0	Ki67+	 4513 19205
639	0	0	Ki67+	 4517 19113
640	0	0	Ki67+	 4527 18609
641	0	0	Ki67+	 4528 19145
642	0	0	Ki67+	 4529 19100
643	0	0	Ki67+	 4531 18594
644	0	0	Ki67+	 4532 18845
645	0	0	Ki67+	 4533 18583
646	0	0	Ki67+	 4535 18920
647	0	0	Ki67+	 4541 19037
648	0	0	Ki67+	 4542 19120
649	0	0	Ki67+	 4544 19077
650	0	0	Ki67+	 4547 18617
651	0	0	Ki67+	 4550 18568
652	0	0	Ki67+	 4550 18603
653	0	0	Ki67+	 4554 19170
654	0	0	Ki67+	 4563 18817
655	0	0	Ki67+	 4565 19136
656	0	0	Ki67+	 4569 19036
657	0	0	Ki67+	 3777 19640
658	0	0	Ki67+	 3859 19576
659	0	0	Ki67+	 4006 19889
660	0	0	Ki67+	 4034 20008
661	0	0	Ki67+	 4079 19988
662	0	0	Ki67+	 4095 20009
663	0	0	Ki67+	 4135 20154
664	0	0	Ki67+	 4174 20032
665	0	0	Ki67+	 4182 19801
666	0	0	Ki67+	 4192 19588
667	0	0	Ki67+	 4242 19977
668	0	0	Ki67+	 4268 19663
669	0	0	Ki67+	 4281 19965
670	0	0	Ki67+	 4296 20044
671	0	0	Ki67+	 4375 20047
672	0	0	Ki67+	 4390 20034
673	0	0	Ki67+	 4484 19365
674	0	0	Ki67+	 4518 19508
675	0	0	Ki67+	 4519 19889
676	0	0	Ki67+	 4551 19412
677	0	0	Ki67+	 4555 19480
678	0	0	Ki67+	 4563 19804
679	0	0	Ki67+	 4572 19478
680	0	0	Ki67+	 3880 20620
681	0	0	Ki67+	 3947 20677
682	0	0	Ki67+	 3954 20604
683	0	0	Ki67+	 3955 20723
684	0	0	Ki67+	 4002 20508
685	0	0	Ki67+	 4185 20657
686	0	0	Ki67+	 4230 20334
687	0	0	Ki67+	 4238 20694
688	0	0	Ki67+	 4275 20590
689	0	0	Ki67+	 4275 20957
690	0	0	Ki67+	 4290 20393
691	0	0	Ki67+	 4329 20412
692	0	0	Ki67+	 4339 20431
693	0	0	Ki67+	 4399 20746
694	0	0	Ki67+	 4473 20729
695	0	0	Ki67+	 4495 20649
696	0	0	Ki67+	 4511 20688
697	0	0	Ki67+	 4512 20937
698	0	0	Ki67+	 4518 20703
699	0	0	Ki67+	 4145 21553
700	0	0	Ki67+	 4239 21223
701	0	0	Ki67+	 4270 21105
702	0	0	Ki67+	 4293 20980
703	0	0	Ki67+	 4304 21090
704	0	0	Ki67+	 4305 21408
705	0	0	Ki67+	 4313 21569
706	0	0	Ki67+	 4314 21750
707	0	0	Ki67+	 4356 21721
708	0	0	Ki67+	 4371 21606
709	0	0	Ki67+	 4403 21608
710	0	0	Ki67+	 4406 21583
711	0	0	Ki67+	 4463 21512
712	0	0	Ki67+	 4470 21572
713	0	0	Ki67+	 4482 21518
714	0	0	Ki67+	 4507 21012
715	0	0	Ki67+	 4523 21019
716	0	0	Ki67+	 4557 21010
717	0	0	Ki67+	 3821 21885
718	0	0	Ki67+	 3911 22010
719	0	0	Ki67+	 4084 22146
720	0	0	Ki67+	 4128 22208
721	0	0	Ki67+	 4161 21997
722	0	0	Ki67+	 4337 21873
723	0	0	Ki67+	 4512 21802
724	0	0	Ki67+	 4539 21768
725	0	0	Ki67+	 4539 21856
726	0	0	Ki67+	 4541 21989
727	0	0	Ki67+	 4546 21782
728	0	0	Ki67+	 4571 22029
729	0	0	Ki67+	 4279 22712
730	0	0	Ki67+	 4591 13950
731	0	0	Ki67+	 4599 13958
732	0	0	Ki67+	 4604 14051
733	0	0	Ki67+	 4631 14064
734	0	0	Ki67+	 4639 13915
735	0	0	Ki67+	 4639 13938
736	0	0	Ki67+	 4642 14119
737	0	0	Ki67+	 4647 13949
738	0	0	Ki67+	 4652 14076
739	0	0	Ki67+	 4660 14120
740	0	0	Ki67+	 4661 14198
741	0	0	Ki67+	 4670 13897
742	0	0	Ki67+	 4673 14214
743	0	0	Ki67+	 4679 14127
744	0	0	Ki67+	 4681 13919
745	0	0	Ki67+	 4689 14222
746	0	0	Ki67+	 4690 14150
747	0	0	Ki67+	 4695 14170
748	0	0	Ki67+	 5001 14009
749	0	0	Ki67+	 4578 14415
750	0	0	Ki67+	 4593 15045
751	0	0	Ki67+	 4618 14398
752	0	0	Ki67+	 4640 14416
753	0	0	Ki67+	 4662 14280
754	0	0	Ki67+	 4665 14364
755	0	0	Ki67+	 4676 14325
756	0	0	Ki67+	 4689 14270
757	0	0	Ki67+	 4983 14858
758	0	0	Ki67+	 4883 15691
759	0	0	Ki67+	 5091 15664
760	0	0	Ki67+	 5105 15372
761	0	0	Ki67+	 5117 15433
762	0	0	Ki67+	 5194 15216
763	0	0	Ki67+	 4811 16616
764	0	0	Ki67+	 4871 16151
765	0	0	Ki67+	 4916 16316
766	0	0	Ki67+	 4940 16650
767	0	0	Ki67+	 4962 16566
768	0	0	Ki67+	 5034 16599
769	0	0	Ki67+	 5062 16254
770	0	0	Ki67+	 5062 16599
771	0	0	Ki67+	 5079 16144
772	0	0	Ki67+	 5102 16551
773	0	0	Ki67+	 5105 16640
774	0	0	Ki67+	 5123 16629
775	0	0	Ki67+	 5148 16573
776	0	0	Ki67+	 5169 15967
777	0	0	Ki67+	 5188 16581
778	0	0	Ki67+	 5199 16540
779	0	0	Ki67+	 5216 16590
780	0	0	Ki67+	 5234 15945
781	0	0	Ki67+	 5234 16620
782	0	0	Ki67+	 5285 16171
783	0	0	Ki67+	 5315 16450
784	0	0	Ki67+	 5324 16230
785	0	0	Ki67+	 4646 16924
786	0	0	Ki67+	 4661 16730
787	0	0	Ki67+	 4703 16996
788	0	0	Ki67+	 4714 17360
789	0	0	Ki67+	 4720 16955
790	0	0	Ki67+	 4728 17092
791	0	0	Ki67+	 4733 16993
792	0	0	Ki67+	 4735 16941
793	0	0	Ki67+	 4750 16952
794	0	0	Ki67+	 4753 17026
795	0	0	Ki67+	 4757 16899
796	0	0	Ki67+	 4764 16949
797	0	0	Ki67+	 4765 16932
798	0	0	Ki67+	 4767 17083
799	0	0	Ki67+	 4781 16956
800	0	0	Ki67+	 4787 17005
801	0	0	Ki67+	 4787 17283
802	0	0	Ki67+	 4788 17016
803	0	0	Ki67+	 4791 17401
804	0	0	Ki67+	 4798 16953
805	0	0	Ki67+	 4804 16788
806	0	0	Ki67+	 4805 17017
807	0	0	Ki67+	 4810 16990
808	0	0	Ki67+	 4814 17159
809	0	0	Ki67+	 4819 17446
810	0	0	Ki67+	 4827 17253
811	0	0	Ki67+	 4831 16854
812	0	0	Ki67+	 4842 16811
813	0	0	Ki67+	 4847 17075
814	0	0	Ki67+	 4857 17048
815	0	0	Ki67+	 4861 16970
816	0	0	Ki67+	 4864 16905
817	0	0	Ki67+	 4870 16836
818	0	0	Ki67+	 4871 17355
819	0	0	Ki67+	 4873 17395
820	0	0	Ki67+	 4881 16773
821	0	0	Ki67+	 4884 17305
822	0	0	Ki67+	 4885 16998
823	0	0	Ki67+	 4896 17408
824	0	0	Ki67+	 4916 17295
825	0	0	Ki67+	 4918 16705
826	0	0	Ki67+	 4925 16822
827	0	0	Ki67+	 4940 16904
828	0	0	Ki67+	 4941 17094
829	0	0	Ki67+	 4945 17239
830	0	0	Ki67+	 4946 17255
831	0	0	Ki67+	 4949 17110
832	0	0	Ki67+	 4951 17015
833	0	0	Ki67+	 4960 17093
834	0	0	Ki67+	 4962 17348
835	0	0	Ki67+	 4976 17041
836	0	0	Ki67+	 4985 16782
837	0	0	Ki67+	 4985 16815
838	0	0	Ki67+	 4989 17067
839	0	0	Ki67+	 4993 17202
840	0	0	Ki67+	 4993 17355
841	0	0	Ki67+	 5007 16777
842	0	0	Ki67+	 5007 17057
843	0	0	Ki67+	 5010 16686
844	0	0	Ki67+	 5013 16671
845	0	0	Ki67+	 5018 16801
846	0	0	Ki67+	 5021 16995
847	0	0	Ki67+	 5030 16774
848	0	0	Ki67+	 5032 17023
849	0	0	Ki67+	 5033 17138
850	0	0	Ki67+	 5035 16787
851	0	0	Ki67+	 5089 17112
852	0	0	Ki67+	 5090 17075
853	0	0	Ki67+	 5090 17360
854	0	0	Ki67+	 5095 16710
855	0	0	Ki67+	 5098 16978
856	0	0	Ki67+	 5099 16746
857	0	0	Ki67+	 5103 17047
858	0	0	Ki67+	 5109 17070
859	0	0	Ki67+	 5109 17240
860	0	0	Ki67+	 5113 17302
861	0	0	Ki67+	 5116 16756
862	0	0	Ki67+	 5124 16867
863	0	0	Ki67+	 5132 17040
864	0	0	Ki67+	 5137 17308
865	0	0	Ki67+	 5138 16784
866	0	0	Ki67+	 5139 17087
867	0	0	Ki67+	 5143 17367
868	0	0	Ki67+	 5150 17057
869	0	0	Ki67+	 5162 17165
870	0	0	Ki67+	 5169 17356
871	0	0	Ki67+	 5189 17199
872	0	0	Ki67+	 5191 16926
873	0	0	Ki67+	 5196 17421
874	0	0	Ki67+	 5198 17143
875	0	0	Ki67+	 5202 16847
876	0	0	Ki67+	 5207 17324
877	0	0	Ki67+	 5213 16712
878	0	0	Ki67+	 5214 17106
879	0	0	Ki67+	 5218 16810
880	0	0	Ki67+	 5219 16820
881	0	0	Ki67+	 5226 16678
882	0	0	Ki67+	 5226 16775
883	0	0	Ki67+	 5229 16939
884	0	0	Ki67+	 5235 16892
885	0	0	Ki67+	 5235 17327
886	0	0	Ki67+	 5236 17091
887	0	0	Ki67+	 5244 16680
888	0	0	Ki67+	 5245 17288
889	0	0	Ki67+	 5276 16944
890	0	0	Ki67+	 5280 16911
891	0	0	Ki67+	 5282 17324
892	0	0	Ki67+	 5286 17309
893	0	0	Ki67+	 5296 16979
894	0	0	Ki67+	 5316 16720
895	0	0	Ki67+	 5322 17401
896	0	0	Ki67+	 5332 17200
897	0	0	Ki67+	 5335 16700
898	0	0	Ki67+	 5336 17435
899	0	0	Ki67+	 5344 17402
900	0	0	Ki67+	 5345 16775
901	0	0	Ki67+	 5345 16837
902	0	0	Ki67+	 5350 16788
903	0	0	Ki67+	 4578 17773
904	0	0	Ki67+	 4587 17868
905	0	0	Ki67+	 4649 17650
906	0	0	Ki67+	 4689 18013
907	0	0	Ki67+	 4703 18030
908	0	0	Ki67+	 4714 17819
909	0	0	Ki67+	 4721 17842
910	0	0	Ki67+	 4727 17792
911	0	0	Ki67+	 4729 17823
912	0	0	Ki67+	 4732 17876
913	0	0	Ki67+	 4739 17504
914	0	0	Ki67+	 4756 17771
915	0	0	Ki67+	 4766 17644
916	0	0	Ki67+	 4769 18109
917	0	0	Ki67+	 4772 17610
918	0	0	Ki67+	 4777 17489
919	0	0	Ki67+	 4777 18147
920	0	0	Ki67+	 4778 17812
921	0	0	Ki67+	 4783 17546
922	0	0	Ki67+	 4798 18224
923	0	0	Ki67+	 4806 17873
924	0	0	Ki67+	 4806 18056
925	0	0	Ki67+	 4807 17527
926	0	0	Ki67+	 4809 17800
927	0	0	Ki67+	 4815 18178
928	0	0	Ki67+	 4816 17468
929	0	0	Ki67+	 4826 17501
930	0	0	Ki67+	 4830 17711
931	0	0	Ki67+	 4834 18003
932	0	0	Ki67+	 4842 18149
933	0	0	Ki67+	 4851 17504
934	0	0	Ki67+	 4852 18137
935	0	0	Ki67+	 4855 17604
936	0	0	Ki67+	 4868 18143
937	0	0	Ki67+	 4877 18134
938	0	0	Ki67+	 4877 18225
939	0	0	Ki67+	 4878 17585
940	0	0	Ki67+	 4884 17739
941	0	0	Ki67+	 4889 17598
942	0	0	Ki67+	 4889 18171
943	0	0	Ki67+	 4913 17773
944	0	0	Ki67+	 4922 18075
945	0	0	Ki67+	 4926 18192
946	0	0	Ki67+	 4932 17642
947	0	0	Ki67+	 4932 18098
948	0	0	Ki67+	 4933 17555
949	0	0	Ki67+	 4934 18119
950	0	0	Ki67+	 4947 18166
951	0	0	Ki67+	 4954 17810
952	0	0	Ki67+	 4966 17894
953	0	0	Ki67+	 4966 17987
954	0	0	Ki67+	 4975 17839
955	0	0	Ki67+	 4977 18113
956	0	0	Ki67+	 4981 17732
957	0	0	Ki67+	 4991 17888
958	0	0	Ki67+	 4995 18197
959	0	0	Ki67+	 5002 17588
960	0	0	Ki67+	 5022 18141
961	0	0	Ki67+	 5050 18244
962	0	0	Ki67+	 5079 18235
963	0	0	Ki67+	 5082 17502
964	0	0	Ki67+	 5091 18070
965	0	0	Ki67+	 5093 17760
966	0	0	Ki67+	 5098 17776
967	0	0	Ki67+	 5100 17530
968	0	0	Ki67+	 5102 17720
969	0	0	Ki67+	 5102 17975
970	0	0	Ki67+	 5104 17754
971	0	0	Ki67+	 5110 17770
972	0	0	Ki67+	 5115 17844
973	0	0	Ki67+	 5120 17858
974	0	0	Ki67+	 5126 17504
975	0	0	Ki67+	 5127 17539
976	0	0	Ki67+	 5137 17905
977	0	0	Ki67+	 5140 18142
978	0	0	Ki67+	 5143 17799
979	0	0	Ki67+	 5151 17919
980	0	0	Ki67+	 5152 17751
981	0	0	Ki67+	 5165 18198
982	0	0	Ki67+	 5188 17803
983	0	0	Ki67+	 5195 17828
984	0	0	Ki67+	 5197 18146
985	0	0	Ki67+	 5205 18165
986	0	0	Ki67+	 5208 17952
987	0	0	Ki67+	 5216 17486
988	0	0	Ki67+	 5223 17648
989	0	0	Ki67+	 5225 17709
990	0	0	Ki67+	 5226 17817
991	0	0	Ki67+	 5227 18183
992	0	0	Ki67+	 5227 18196
993	0	0	Ki67+	 5233 18036
994	0	0	Ki67+	 5234 17806
995	0	0	Ki67+	 5243 17939
996	0	0	Ki67+	 5248 18051
997	0	0	Ki67+	 5279 17458
998	0	0	Ki67+	 5285 17830
999	0	0	Ki67+	 5291 17867
1000	0	0	Ki67+	 5294 17530
1001	0	0	Ki67+	 5330 18084
1002	0	0	Ki67+	 5346 17781
1003	0	0	Ki67+	 5347 17735
1004	0	0	Ki67+	 5350 17753
1005	0	0	Ki67+	 5354 17704
1006	0	0	Ki67+	 5362 17746
1007	0	0	Ki67+	 5373 18202
1008	0	0	Ki67+	 4581 18805
1009	0	0	Ki67+	 4608 18529
1010	0	0	Ki67+	 4633 19028
1011	0	0	Ki67+	 4636 18302
1012	0	0	Ki67+	 4640 19019
1013	0	0	Ki67+	 4666 18804
1014	0	0	Ki67+	 4722 18327
1015	0	0	Ki67+	 4792 18785
1016	0	0	Ki67+	 4816 18956
1017	0	0	Ki67+	 4833 18798
1018	0	0	Ki67+	 4851 18318
1019	0	0	Ki67+	 4873 18273
1020	0	0	Ki67+	 4889 18342
1021	0	0	Ki67+	 4889 19037
1022	0	0	Ki67+	 4909 19018
1023	0	0	Ki67+	 4911 18601
1024	0	0	Ki67+	 4915 18277
1025	0	0	Ki67+	 4940 18387
1026	0	0	Ki67+	 4945 18774
1027	0	0	Ki67+	 4945 18927
1028	0	0	Ki67+	 4955 18355
1029	0	0	Ki67+	 4961 18437
1030	0	0	Ki67+	 4965 18767
1031	0	0	Ki67+	 4995 18284
1032	0	0	Ki67+	 4997 18567
1033	0	0	Ki67+	 5013 18789
1034	0	0	Ki67+	 5022 18541
1035	0	0	Ki67+	 5028 18822
1036	0	0	Ki67+	 5030 18991
1037	0	0	Ki67+	 5038 18419
1038	0	0	Ki67+	 5043 18988
1039	0	0	Ki67+	 5045 18501
1040	0	0	Ki67+	 5046 19007
1041	0	0	Ki67+	 5048 18731
1042	0	0	Ki67+	 5056 18571
1043	0	0	Ki67+	 5068 18503
1044	0	0	Ki67+	 5071 18857
1045	0	0	Ki67+	 5072 18936
1046	0	0	Ki67+	 5073 18559
1047	0	0	Ki67+	 5083 18523
1048	0	0	Ki67+	 5084 18303
1049	0	0	Ki67+	 5085 18844
1050	0	0	Ki67+	 5089 18727
1051	0	0	Ki67+	 5100 18956
1052	0	0	Ki67+	 5106 18728
1053	0	0	Ki67+	 5106 19055
1054	0	0	Ki67+	 5115 18592
1055	0	0	Ki67+	 5130 18908
1056	0	0	Ki67+	 5134 18485
1057	0	0	Ki67+	 5138 18761
1058	0	0	Ki67+	 5140 18643
1059	0	0	Ki67+	 5141 18301
1060	0	0	Ki67+	 5144 18799
1061	0	0	Ki67+	 5151 18481
1062	0	0	Ki67+	 5152 18674
1063	0	0	Ki67+	 5156 18395
1064	0	0	Ki67+	 5156 18409
1065	0	0	Ki67+	 5164 18609
1066	0	0	Ki67+	 5170 18571
1067	0	0	Ki67+	 5174 18822
1068	0	0	Ki67+	 5179 18295
1069	0	0	Ki67+	 5184 18538
1070	0	0	Ki67+	 5197 18575
1071	0	0	Ki67+	 5198 18852
1072	0	0	Ki67+	 5204 18480
1073	0	0	Ki67+	 5205 18560
1074	0	0	Ki67+	 5210 18493
1075	0	0	Ki67+	 5211 18352
1076	0	0	Ki67+	 5220 18752
1077	0	0	Ki67+	 5230 18744
1078	0	0	Ki67+	 5234 18407
1079	0	0	Ki67+	 5234 18725
1080	0	0	Ki67+	 5250 18717
1081	0	0	Ki67+	 5258 18447
1082	0	0	Ki67+	 5259 18622
1083	0	0	Ki67+	 5262 18830
1084	0	0	Ki67+	 5262 19017
1085	0	0	Ki67+	 5264 18740
1086	0	0	Ki67+	 5274 18769
1087	0	0	Ki67+	 5276 18911
1088	0	0	Ki67+	 5286 18744
1089	0	0	Ki67+	 5301 18366
1090	0	0	Ki67+	 5326 18718
1091	0	0	Ki67+	 5331 18687
1092	0	0	Ki67+	 5344 18275
1093	0	0	Ki67+	 5344 18834
1094	0	0	Ki67+	 5358 18319
1095	0	0	Ki67+	 5360 18761
1096	0	0	Ki67+	 5366 18752
1097	0	0	Ki67+	 5367 18304
1098	0	0	Ki67+	 5370 18774
1099	0	0	Ki67+	 5375 18909
1100	0	0	Ki67+	 4595 19142
1101	0	0	Ki67+	 4595 19158
1102	0	0	Ki67+	 4599 19092
1103	0	0	Ki67+	 4600 19451
1104	0	0	Ki67+	 4602 19805
1105	0	0	Ki67+	 4603 19465
1106	0	0	Ki67+	 4611 19107
1107	0	0	Ki67+	 4614 19134
1108	0	0	Ki67+	 4616 19489
1109	0	0	Ki67+	 4619 19347
1110	0	0	Ki67+	 4622 19801
1111	0	0	Ki67+	 4626 19079
1112	0	0	Ki67+	 4631 19094
1113	0	0	Ki67+	 4632 19064
1114	0	0	Ki67+	 4636 19114
1115	0	0	Ki67+	 4644 19076
1116	0	0	Ki67+	 4653 19391
1117	0	0	Ki67+	 4653 19755
1118	0	0	Ki67+	 4657 19777
1119	0	0	Ki67+	 4667 19091
1120	0	0	Ki67+	 4667 19439
1121	0	0	Ki67+	 4677 19725
1122	0	0	Ki67+	 4678 19439
1123	0	0	Ki67+	 4679 19755
1124	0	0	Ki67+	 4688 19749
1125	0	0	Ki67+	 4711 19712
1126	0	0	Ki67+	 4726 19457
1127	0	0	Ki67+	 4736 19457
1128	0	0	Ki67+	 4753 19593
1129	0	0	Ki67+	 4757 19669
1130	0	0	Ki67+	 4758 19695
1131	0	0	Ki67+	 4768 19598
1132	0	0	Ki67+	 4769 19664
1133	0	0	Ki67+	 4771 19688
1134	0	0	Ki67+	 4778 19442
1135	0	0	Ki67+	 4782 19653
1136	0	0	Ki67+	 4788 19672
1137	0	0	Ki67+	 4804 19623
1138	0	0	Ki67+	 4825 19602
1139	0	0	Ki67+	 4839 19446
1140	0	0	Ki67+	 4846 19581
1141	0	0	Ki67+	 4881 19487
1142	0	0	Ki67+	 4884 19623
1143	0	0	Ki67+	 4898 19761
1144	0	0	Ki67+	 4915 19681
1145	0	0	Ki67+	 4933 19837
1146	0	0	Ki67+	 4946 19845
1147	0	0	Ki67+	 4955 19819
1148	0	0	Ki67+	 4960 19785
1149	0	0	Ki67+	 5019 19748
1150	0	0	Ki67+	 5024 19514
1151	0	0	Ki67+	 5026 19069
1152	0	0	Ki67+	 5026 19258
1153	0	0	Ki67+	 5057 19786
1154	0	0	Ki67+	 5058 19729
1155	0	0	Ki67+	 5083 19706
1156	0	0	Ki67+	 5092 19745
1157	0	0	Ki67+	 5111 19130
1158	0	0	Ki67+	 5122 19608
1159	0	0	Ki67+	 5132 19778
1160	0	0	Ki67+	 5136 19753
1161	0	0	Ki67+	 5144 19175
1162	0	0	Ki67+	 5164 19757
1163	0	0	Ki67+	 5182 19412
1164	0	0	Ki67+	 5186 19306
1165	0	0	Ki67+	 5188 19086
1166	0	0	Ki67+	 5211 19814
1167	0	0	Ki67+	 5214 19517
1168	0	0	Ki67+	 5220 19255
1169	0	0	Ki67+	 5237 19702
1170	0	0	Ki67+	 5242 19263
1171	0	0	Ki67+	 5259 19631
1172	0	0	Ki67+	 5298 19720
1173	0	0	Ki67+	 5322 19542
1174	0	0	Ki67+	 5329 19308
1175	0	0	Ki67+	 5332 19354
1176	0	0	Ki67+	 5343 19179
1177	0	0	Ki67+	 5347 19385
1178	0	0	Ki67+	 5367 19452
1179	0	0	Ki67+	 5369 19228
1180	0	0	Ki67+	 4619 20315
1181	0	0	Ki67+	 4623 20513
1182	0	0	Ki67+	 4662 19884
1183	0	0	Ki67+	 4708 20374
1184	0	0	Ki67+	 4719 20171
1185	0	0	Ki67+	 4719 20254
1186	0	0	Ki67+	 4733 20274
1187	0	0	Ki67+	 4745 20203
1188	0	0	Ki67+	 4745 20641
1189	0	0	Ki67+	 4755 20642
1190	0	0	Ki67+	 4758 20307
1191	0	0	Ki67+	 4785 20574
1192	0	0	Ki67+	 4789 19973
1193	0	0	Ki67+	 4798 20092
1194	0	0	Ki67+	 4803 20214
1195	0	0	Ki67+	 4806 20101
1196	0	0	Ki67+	 4807 20387
1197	0	0	Ki67+	 4816 20050
1198	0	0	Ki67+	 4824 20222
1199	0	0	Ki67+	 4825 20016
1200	0	0	Ki67+	 4828 20544
1201	0	0	Ki67+	 4836 20061
1202	0	0	Ki67+	 4842 20039
1203	0	0	Ki67+	 4843 20348
1204	0	0	Ki67+	 4857 19992
1205	0	0	Ki67+	 4860 20490
1206	0	0	Ki67+	 4868 20200
1207	0	0	Ki67+	 4874 20468
1208	0	0	Ki67+	 4883 20507
1209	0	0	Ki67+	 4890 19927
1210	0	0	Ki67+	 4891 20168
1211	0	0	Ki67+	 4894 20277
1212	0	0	Ki67+	 4913 19926
1213	0	0	Ki67+	 4913 20148
1214	0	0	Ki67+	 4917 19901
1215	0	0	Ki67+	 4919 20158
1216	0	0	Ki67+	 4923 19890
1217	0	0	Ki67+	 4925 20189
1218	0	0	Ki67+	 4934 19922
1219	0	0	Ki67+	 4936 19893
1220	0	0	Ki67+	 4947 20202
1221	0	0	Ki67+	 4960 20211
1222	0	0	Ki67+	 4973 20617
1223	0	0	Ki67+	 4975 20169
1224	0	0	Ki67+	 4980 20135
1225	0	0	Ki67+	 4985 20625
1226	0	0	Ki67+	 4987 20359
1227	0	0	Ki67+	 4995 20200
1228	0	0	Ki67+	 4998 20368
1229	0	0	Ki67+	 5000 20136
1230	0	0	Ki67+	 5009 20130
1231	0	0	Ki67+	 5010 20518
1232	0	0	Ki67+	 5016 20529
1233	0	0	Ki67+	 5016 20608
1234	0	0	Ki67+	 5022 20150
1235	0	0	Ki67+	 5028 20096
1236	0	0	Ki67+	 5032 20535
1237	0	0	Ki67+	 5033 20160
1238	0	0	Ki67+	 5041 20090
1239	0	0	Ki67+	 5042 20333
1240	0	0	Ki67+	 5055 20506
1241	0	0	Ki67+	 5064 20549
1242	0	0	Ki67+	 5070 20342
1243	0	0	Ki67+	 5076 20558
1244	0	0	Ki67+	 5080 20048
1245	0	0	Ki67+	 5081 20263
1246	0	0	Ki67+	 5083 20070
1247	0	0	Ki67+	 5083 20301
1248	0	0	Ki67+	 5083 20363
1249	0	0	Ki67+	 5092 20041
1250	0	0	Ki67+	 5097 20540
1251	0	0	Ki67+	 5105 20258
1252	0	0	Ki67+	 5106 20052
1253	0	0	Ki67+	 5118 19880
1254	0	0	Ki67+	 5122 20486
1255	0	0	Ki67+	 5125 19925
1256	0	0	Ki67+	 5126 20231
1257	0	0	Ki67+	 5133 19915
1258	0	0	Ki67+	 5133 19984
1259	0	0	Ki67+	 5133 20467
1260	0	0	Ki67+	 5138 19942
1261	0	0	Ki67+	 5139 19959
1262	0	0	Ki67+	 5151 19859
1263	0	0	Ki67+	 5154 20473
1264	0	0	Ki67+	 5178 20383
1265	0	0	Ki67+	 5179 20419
1266	0	0	Ki67+	 5190 20210
1267	0	0	Ki67+	 5190 20396
1268	0	0	Ki67+	 5193 20179
1269	0	0	Ki67+	 5225 20297
1270	0	0	Ki67+	 5229 20518
1271	0	0	Ki67+	 5231 20177
1272	0	0	Ki67+	 5251 20212
1273	0	0	Ki67+	 5256 20234
1274	0	0	Ki67+	 5293 20402
1275	0	0	Ki67+	 5295 20161
1276	0	0	Ki67+	 5297 20012
1277	0	0	Ki67+	 5313 20113
1278	0	0	Ki67+	 4585 20904
1279	0	0	Ki67+	 4594 21033
1280	0	0	Ki67+	 4623 21427
1281	0	0	Ki67+	 4624 20821
1282	0	0	Ki67+	 4632 20903
1283	0	0	Ki67+	 4634 20802
1284	0	0	Ki67+	 4635 20981
1285	0	0	Ki67+	 4636 20704
1286	0	0	Ki67+	 4642 20724
1287	0	0	Ki67+	 4646 20689
1288	0	0	Ki67+	 4663 20896
1289	0	0	Ki67+	 4668 20938
1290	0	0	Ki67+	 4674 20787
1291	0	0	Ki67+	 4688 20702
1292	0	0	Ki67+	 4688 20959
1293	0	0	Ki67+	 4694 21383
1294	0	0	Ki67+	 4702 21372
1295	0	0	Ki67+	 4705 20735
1296	0	0	Ki67+	 4714 20689
1297	0	0	Ki67+	 4729 20713
1298	0	0	Ki67+	 4732 21360
1299	0	0	Ki67+	 4744 20742
1300	0	0	Ki67+	 4755 20893
1301	0	0	Ki67+	 4760 21108
1302	0	0	Ki67+	 4767 20873
1303	0	0	Ki67+	 4769 20714
1304	0	0	Ki67+	 4771 20960
1305	0	0	Ki67+	 4779 20763
1306	0	0	Ki67+	 4808 21314
1307	0	0	Ki67+	 4815 20706
1308	0	0	Ki67+	 4831 20665
1309	0	0	Ki67+	 4835 21325
1310	0	0	Ki67+	 4857 20707
1311	0	0	Ki67+	 4859 21450
1312	0	0	Ki67+	 4884 21283
1313	0	0	Ki67+	 4896 20792
1314	0	0	Ki67+	 4914 20695
1315	0	0	Ki67+	 4915 21269
1316	0	0	Ki67+	 4919 21282
1317	0	0	Ki67+	 4951 21234
1318	0	0	Ki67+	 4975 20703
1319	0	0	Ki67+	 4984 20680
1320	0	0	Ki67+	 4985 20700
1321	0	0	Ki67+	 5029 21402
1322	0	0	Ki67+	 5036 21418
1323	0	0	Ki67+	 5090 21371
1324	0	0	Ki67+	 5092 21130
1325	0	0	Ki67+	 5110 21356
1326	0	0	Ki67+	 5113 21127
1327	0	0	Ki67+	 5157 21333
1328	0	0	Ki67+	 5159 20758
1329	0	0	Ki67+	 5164 21065
1330	0	0	Ki67+	 5194 21288
1331	0	0	Ki67+	 5201 21019
1332	0	0	Ki67+	 5204 21302
1333	0	0	Ki67+	 5229 20992
1334	0	0	Ki67+	 5237 21281
1335	0	0	Ki67+	 5239 21269
1336	0	0	Ki67+	 5277 20922
1337	0	0	Ki67+	 5279 21444
1338	0	0	Ki67+	 5285 21240
1339	0	0	Ki67+	 5288 20945
1340	0	0	Ki67+	 5316 21404
1341	0	0	Ki67+	 5324 21391
1342	0	0	Ki67+	 5330 20855
1343	0	0	Ki67+	 5333 21169
1344	0	0	Ki67+	 5348 21171
1345	0	0	Ki67+	 5353 21360
1346	0	0	Ki67+	 5366 20811
1347	0	0	Ki67+	 4583 21463
1348	0	0	Ki67+	 4591 21726
1349	0	0	Ki67+	 4593 21465
1350	0	0	Ki67+	 4598 21476
1351	0	0	Ki67+	 4673 22032
1352	0	0	Ki67+	 4747 22204
1353	0	0	Ki67+	 4772 21581
1354	0	0	Ki67+	 4857 21930
1355	0	0	Ki67+	 4870 21948
1356	0	0	Ki67+	 4917 21470
1357	0	0	Ki67+	 4941 21930
1358	0	0	Ki67+	 4943 21618
1359	0	0	Ki67+	 4951 21899
1360	0	0	Ki67+	 4973 21457
1361	0	0	Ki67+	 5005 21697
1362	0	0	Ki67+	 5010 21723
1363	0	0	Ki67+	 5018 21661
1364	0	0	Ki67+	 5030 21919
1365	0	0	Ki67+	 5053 21700
1366	0	0	Ki67+	 5054 21641
1367	0	0	Ki67+	 5070 21646
1368	0	0	Ki67+	 5095 21634
1369	0	0	Ki67+	 5141 21801
1370	0	0	Ki67+	 5145 21784
1371	0	0	Ki67+	 5155 21931
1372	0	0	Ki67+	 5164 21784
1373	0	0	Ki67+	 5206 21517
1374	0	0	Ki67+	 5216 22223
1375	0	0	Ki67+	 5225 22101
1376	0	0	Ki67+	 5231 22123
1377	0	0	Ki67+	 5233 21735
1378	0	0	Ki67+	 5238 22044
1379	0	0	Ki67+	 5254 22242
1380	0	0	Ki67+	 5259 22213
1381	0	0	Ki67+	 5267 21965
1382	0	0	Ki67+	 5276 22237
1383	0	0	Ki67+	 5339 21639
1384	0	0	Ki67+	 5372 21612
1385	0	0	Ki67+	 4613 22398
1386	0	0	Ki67+	 4631 22680
1387	0	0	Ki67+	 4720 22580
1388	0	0	Ki67+	 4726 22771
1389	0	0	Ki67+	 4770 22532
1390	0	0	Ki67+	 4925 22345
1391	0	0	Ki67+	 4987 22336
1392	0	0	Ki67+	 4991 22389
1393	0	0	Ki67+	 5114 22383
1394	0	0	Ki67+	 5124 22396
1395	0	0	Ki67+	 5157 22808
1396	0	0	Ki67+	 5226 22262
1397	0	0	Ki67+	 5229 22298
1398	0	0	Ki67+	 5237 22275
1399	0	0	Ki67+	 5260 22269
1400	0	0	Ki67+	 5284 22293
1401	0	0	Ki67+	 5293 22263
1402	0	0	Ki67+	 5306 22319
1403	0	0	Ki67+	 5317 22280
1404	0	0	Ki67+	 4872 23265
1405	0	0	Ki67+	 5088 23685
1406	0	0	Ki67+	 5244 23676
1407	0	0	Ki67+	 5281 23675
1408	0	0	Ki67+	 5285 23479
1409	0	0	Ki67+	 5825 13847
1410	0	0	Ki67+	 5802 15095
1411	0	0	Ki67+	 5811 14888
1412	0	0	Ki67+	 5952 14553
1413	0	0	Ki67+	 5990 14930
1414	0	0	Ki67+	 5395 15568
1415	0	0	Ki67+	 5563 15840
1416	0	0	Ki67+	 5578 15603
1417	0	0	Ki67+	 5716 15552
1418	0	0	Ki67+	 5732 15918
1419	0	0	Ki67+	 5735 15962
1420	0	0	Ki67+	 5784 15733
1421	0	0	Ki67+	 5824 15778
1422	0	0	Ki67+	 5840 15698
1423	0	0	Ki67+	 5987 15557
1424	0	0	Ki67+	 6049 15465
1425	0	0	Ki67+	 6057 15647
1426	0	0	Ki67+	 6071 15641
1427	0	0	Ki67+	 5386 16527
1428	0	0	Ki67+	 5414 16731
1429	0	0	Ki67+	 5433 16815
1430	0	0	Ki67+	 5443 16802
1431	0	0	Ki67+	 5493 16831
1432	0	0	Ki67+	 5507 16836
1433	0	0	Ki67+	 5512 16806
1434	0	0	Ki67+	 5536 16817
1435	0	0	Ki67+	 5618 16738
1436	0	0	Ki67+	 5621 16764
1437	0	0	Ki67+	 5652 16757
1438	0	0	Ki67+	 5653 16421
1439	0	0	Ki67+	 5732 16785
1440	0	0	Ki67+	 5761 16801
1441	0	0	Ki67+	 5770 16090
1442	0	0	Ki67+	 5841 16755
1443	0	0	Ki67+	 5848 16744
1444	0	0	Ki67+	 5857 16845
1445	0	0	Ki67+	 5860 16733
1446	0	0	Ki67+	 5872 16717
1447	0	0	Ki67+	 5931 16268
1448	0	0	Ki67+	 5953 16247
1449	0	0	Ki67+	 5959 16670
1450	0	0	Ki67+	 5979 16191
1451	0	0	Ki67+	 6062 16371
1452	0	0	Ki67+	 6099 16260
1453	0	0	Ki67+	 6099 16801
1454	0	0	Ki67+	 6134 16263
1455	0	0	Ki67+	 5377 17382
1456	0	0	Ki67+	 5388 17384
1457	0	0	Ki67+	 5390 17112
1458	0	0	Ki67+	 5390 17537
1459	0	0	Ki67+	 5397 16881
1460	0	0	Ki67+	 5399 17451
1461	0	0	Ki67+	 5401 17528
1462	0	0	Ki67+	 5405 17546
1463	0	0	Ki67+	 5414 17512
1464	0	0	Ki67+	 5430 16953
1465	0	0	Ki67+	 5434 17263
1466	0	0	Ki67+	 5437 16918
1467	0	0	Ki67+	 5437 17383
1468	0	0	Ki67+	 5451 17067
1469	0	0	Ki67+	 5459 17454
1470	0	0	Ki67+	 5461 17210
1471	0	0	Ki67+	 5466 17489
1472	0	0	Ki67+	 5475 17186
1473	0	0	Ki67+	 5475 17296
1474	0	0	Ki67+	 5481 17054
1475	0	0	Ki67+	 5488 16856
1476	0	0	Ki67+	 5493 17233
1477	0	0	Ki67+	 5503 17359
1478	0	0	Ki67+	 5505 17342
1479	0	0	Ki67+	 5506 16867
1480	0	0	Ki67+	 5506 17550
1481	0	0	Ki67+	 5510 16895
1482	0	0	Ki67+	 5513 17485
1483	0	0	Ki67+	 5521 17507
1484	0	0	Ki67+	 5522 17017
1485	0	0	Ki67+	 5536 17438
1486	0	0	Ki67+	 5542 17483
1487	0	0	Ki67+	 5543 17519
1488	0	0	Ki67+	 5555 17120
1489	0	0	Ki67+	 5555 17254
1490	0	0	Ki67+	 5560 17462
1491	0	0	Ki67+	 5568 17179
1492	0	0	Ki67+	 5573 17263
1493	0	0	Ki67+	 5578 17401
1494	0	0	Ki67+	 5582 17479
1495	0	0	Ki67+	 5588 17104
1496	0	0	Ki67+	 5595 17372
1497	0	0	Ki67+	 5597 17615
1498	0	0	Ki67+	 5599 17163
1499	0	0	Ki67+	 5599 17631
1500	0	0	Ki67+	 5618 16959
1501	0	0	Ki67+	 5621 17241
1502	0	0	Ki67+	 5628 17389
1503	0	0	Ki67+	 5629 16919
1504	0	0	Ki67+	 5629 17198
1505	0	0	Ki67+	 5632 16961
1506	0	0	Ki67+	 5634 17309
1507	0	0	Ki67+	 5636 16903
1508	0	0	Ki67+	 5638 17364
1509	0	0	Ki67+	 5639 17415
1510	0	0	Ki67+	 5640 17502
1511	0	0	Ki67+	 5649 17567
1512	0	0	Ki67+	 5660 17106
1513	0	0	Ki67+	 5669 17160
1514	0	0	Ki67+	 5671 17370
1515	0	0	Ki67+	 5671 17444
1516	0	0	Ki67+	 5673 17427
1517	0	0	Ki67+	 5678 17504
1518	0	0	Ki67+	 5684 17208
1519	0	0	Ki67+	 5698 17476
1520	0	0	Ki67+	 5709 17361
1521	0	0	Ki67+	 5712 17094
1522	0	0	Ki67+	 5722 17129
1523	0	0	Ki67+	 5726 17087
1524	0	0	Ki67+	 5734 17376
1525	0	0	Ki67+	 5735 17348
1526	0	0	Ki67+	 5739 17455
1527	0	0	Ki67+	 5746 17504
1528	0	0	Ki67+	 5749 17173
1529	0	0	Ki67+	 5755 17518
1530	0	0	Ki67+	 5762 17410
1531	0	0	Ki67+	 5767 17457
1532	0	0	Ki67+	 5768 17266
1533	0	0	Ki67+	 5770 17253
1534	0	0	Ki67+	 5777 17377
1535	0	0	Ki67+	 5792 17353
1536	0	0	Ki67+	 5797 17507
1537	0	0	Ki67+	 5800 17029
1538	0	0	Ki67+	 5800 17377
1539	0	0	Ki67+	 5809 17578
1540	0	0	Ki67+	 5823 16977
1541	0	0	Ki67+	 5855 17292
1542	0	0	Ki67+	 5859 17523
1543	0	0	Ki67+	 5880 17435
1544	0	0	Ki67+	 5889 17420
1545	0	0	Ki67+	 5890 17478
1546	0	0	Ki67+	 5898 17513
1547	0	0	Ki67+	 5929 17534
1548	0	0	Ki67+	 5932 17495
1549	0	0	Ki67+	 5937 17070
1550	0	0	Ki67+	 5939 17525
1551	0	0	Ki67+	 5957 17563
1552	0	0	Ki67+	 5963 17631
1553	0	0	Ki67+	 5971 17520
1554	0	0	Ki67+	 6007 17277
1555	0	0	Ki67+	 6010 17462
1556	0	0	Ki67+	 6017 17400
1557	0	0	Ki67+	 6019 17068
1558	0	0	Ki67+	 6021 17435
1559	0	0	Ki67+	 6031 16857
1560	0	0	Ki67+	 6031 17055
1561	0	0	Ki67+	 6032 17093
1562	0	0	Ki67+	 6033 17078
1563	0	0	Ki67+	 6049 17408
1564	0	0	Ki67+	 6060 17389
1565	0	0	Ki67+	 6075 17267
1566	0	0	Ki67+	 6083 17297
1567	0	0	Ki67+	 6084 17425
1568	0	0	Ki67+	 6085 16916
1569	0	0	Ki67+	 6087 17453
1570	0	0	Ki67+	 6090 17522
1571	0	0	Ki67+	 6103 17515
1572	0	0	Ki67+	 6111 17404
1573	0	0	Ki67+	 6115 17420
1574	0	0	Ki67+	 6120 17395
1575	0	0	Ki67+	 6126 17186
1576	0	0	Ki67+	 6129 17174
1577	0	0	Ki67+	 6130 17319
1578	0	0	Ki67+	 6130 17531
1579	0	0	Ki67+	 6144 17375
1580	0	0	Ki67+	 6145 17032
1581	0	0	Ki67+	 6152 17235
1582	0	0	Ki67+	 6153 17045
1583	0	0	Ki67+	 6154 17519
1584	0	0	Ki67+	 6164 17362
1585	0	0	Ki67+	 6171 17278
1586	0	0	Ki67+	 5377 17774
1587	0	0	Ki67+	 5380 17794
1588	0	0	Ki67+	 5392 18194
1589	0	0	Ki67+	 5397 17672
1590	0	0	Ki67+	 5399 18155
1591	0	0	Ki67+	 5402 18135
1592	0	0	Ki67+	 5411 18033
1593	0	0	Ki67+	 5417 17707
1594	0	0	Ki67+	 5437 17862
1595	0	0	Ki67+	 5445 17674
1596	0	0	Ki67+	 5448 18363
1597	0	0	Ki67+	 5451 17707
1598	0	0	Ki67+	 5459 17837
1599	0	0	Ki67+	 5463 18386
1600	0	0	Ki67+	 5469 18416
1601	0	0	Ki67+	 5480 17954
1602	0	0	Ki67+	 5490 18349
1603	0	0	Ki67+	 5495 17860
1604	0	0	Ki67+	 5500 17697
1605	0	0	Ki67+	 5502 17899
1606	0	0	Ki67+	 5512 18356
1607	0	0	Ki67+	 5518 18073
1608	0	0	Ki67+	 5553 18337
1609	0	0	Ki67+	 5556 18085
1610	0	0	Ki67+	 5560 18017
1611	0	0	Ki67+	 5570 18023
1612	0	0	Ki67+	 5578 18108
1613	0	0	Ki67+	 5580 17857
1614	0	0	Ki67+	 5587 17893
1615	0	0	Ki67+	 5598 18133
1616	0	0	Ki67+	 5618 18068
1617	0	0	Ki67+	 5623 17657
1618	0	0	Ki67+	 5624 17794
1619	0	0	Ki67+	 5624 18288
1620	0	0	Ki67+	 5640 18033
1621	0	0	Ki67+	 5646 17996
1622	0	0	Ki67+	 5652 17782
1623	0	0	Ki67+	 5669 17776
1624	0	0	Ki67+	 5683 17699
1625	0	0	Ki67+	 5695 17793
1626	0	0	Ki67+	 5698 18079
1627	0	0	Ki67+	 5705 17761
1628	0	0	Ki67+	 5706 18216
1629	0	0	Ki67+	 5711 17941
1630	0	0	Ki67+	 5716 17828
1631	0	0	Ki67+	 5720 17704
1632	0	0	Ki67+	 5750 18012
1633	0	0	Ki67+	 5764 18160
1634	0	0	Ki67+	 5776 18047
1635	0	0	Ki67+	 5778 18198
1636	0	0	Ki67+	 5786 17806
1637	0	0	Ki67+	 5799 17660
1638	0	0	Ki67+	 5822 18068
1639	0	0	Ki67+	 5831 17948
1640	0	0	Ki67+	 5847 17835
1641	0	0	Ki67+	 5852 17915
1642	0	0	Ki67+	 5853 17731
1643	0	0	Ki67+	 5866 18085
1644	0	0	Ki67+	 5872 18102
1645	0	0	Ki67+	 5879 18188
1646	0	0	Ki67+	 5886 18384
1647	0	0	Ki67+	 5891 17845
1648	0	0	Ki67+	 5907 17888
1649	0	0	Ki67+	 5909 18012
1650	0	0	Ki67+	 5909 18024
1651	0	0	Ki67+	 5919 18416
1652	0	0	Ki67+	 5922 17673
1653	0	0	Ki67+	 5939 18120
1654	0	0	Ki67+	 5944 17707
1655	0	0	Ki67+	 5945 17842
1656	0	0	Ki67+	 5947 17878
1657	0	0	Ki67+	 5954 18068
1658	0	0	Ki67+	 5954 18186
1659	0	0	Ki67+	 5960 17845
1660	0	0	Ki67+	 5962 17904
1661	0	0	Ki67+	 5977 18263
1662	0	0	Ki67+	 5986 17862
1663	0	0	Ki67+	 5989 18256
1664	0	0	Ki67+	 6003 17894
1665	0	0	Ki67+	 6005 17858
1666	0	0	Ki67+	 6005 17957
1667	0	0	Ki67+	 6018 18359
1668	0	0	Ki67+	 6023 18165
1669	0	0	Ki67+	 6034 18196
1670	0	0	Ki67+	 6043 18397
1671	0	0	Ki67+	 6054 17688
1672	0	0	Ki67+	 6058 18235
1673	0	0	Ki67+	 6058 18434
1674	0	0	Ki67+	 6061 17670
1675	0	0	Ki67+	 6062 18132
1676	0	0	Ki67+	 6068 17856
1677	0	0	Ki67+	 6068 18313
1678	0	0	Ki67+	 6069 18032
1679	0	0	Ki67+	 6080 18311
1680	0	0	Ki67+	 6108 17895
1681	0	0	Ki67+	 6124 18368
1682	0	0	Ki67+	 6139 18244
1683	0	0	Ki67+	 6140 18086
1684	0	0	Ki67+	 6153 17900
1685	0	0	Ki67+	 6154 18214
1686	0	0	Ki67+	 6159 17929
1687	0	0	Ki67+	 6166 17800
1688	0	0	Ki67+	 6169 17914
1689	0	0	Ki67+	 6173 17966
1690	0	0	Ki67+	 5380 18498
1691	0	0	Ki67+	 5383 19129
1692	0	0	Ki67+	 5391 19180
1693	0	0	Ki67+	 5409 18718
1694	0	0	Ki67+	 5414 19099
1695	0	0	Ki67+	 5425 18542
1696	0	0	Ki67+	 5431 18511
1697	0	0	Ki67+	 5431 19097
1698	0	0	Ki67+	 5433 18759
1699	0	0	Ki67+	 5434 18736
1700	0	0	Ki67+	 5441 18537
1701	0	0	Ki67+	 5448 18763
1702	0	0	Ki67+	 5450 18753
1703	0	0	Ki67+	 5491 18511
1704	0	0	Ki67+	 5491 18576
1705	0	0	Ki67+	 5498 18476
1706	0	0	Ki67+	 5504 18566
1707	0	0	Ki67+	 5515 18604
1708	0	0	Ki67+	 5524 18590
1709	0	0	Ki67+	 5528 19220
1710	0	0	Ki67+	 5532 18709
1711	0	0	Ki67+	 5578 18591
1712	0	0	Ki67+	 5580 19226
1713	0	0	Ki67+	 5587 19084
1714	0	0	Ki67+	 5647 18629
1715	0	0	Ki67+	 5701 19207
1716	0	0	Ki67+	 5731 19043
1717	0	0	Ki67+	 5753 18975
1718	0	0	Ki67+	 5800 18618
1719	0	0	Ki67+	 5812 19004
1720	0	0	Ki67+	 5824 18723
1721	0	0	Ki67+	 5841 19023
1722	0	0	Ki67+	 5847 19136
1723	0	0	Ki67+	 5863 18880
1724	0	0	Ki67+	 5866 18772
1725	0	0	Ki67+	 5870 18714
1726	0	0	Ki67+	 5877 18732
1727	0	0	Ki67+	 5880 18942
1728	0	0	Ki67+	 5906 19040
1729	0	0	Ki67+	 5920 18638
1730	0	0	Ki67+	 5937 18637
1731	0	0	Ki67+	 5938 18744
1732	0	0	Ki67+	 5951 18845
1733	0	0	Ki67+	 5975 19232
1734	0	0	Ki67+	 5978 19054
1735	0	0	Ki67+	 5992 18716
1736	0	0	Ki67+	 6001 18919
1737	0	0	Ki67+	 6011 19155
1738	0	0	Ki67+	 6025 18521
1739	0	0	Ki67+	 6028 19002
1740	0	0	Ki67+	 6036 18739
1741	0	0	Ki67+	 6038 19038
1742	0	0	Ki67+	 6041 19207
1743	0	0	Ki67+	 6052 19161
1744	0	0	Ki67+	 6052 19195
1745	0	0	Ki67+	 6057 18549
1746	0	0	Ki67+	 6057 18668
1747	0	0	Ki67+	 6060 19074
1748	0	0	Ki67+	 6078 18795
1749	0	0	Ki67+	 6082 18550
1750	0	0	Ki67+	 6082 18929
1751	0	0	Ki67+	 6095 18852
1752	0	0	Ki67+	 6098 18583
1753	0	0	Ki67+	 6107 18975
1754	0	0	Ki67+	 6113 18480
1755	0	0	Ki67+	 6119 18560
1756	0	0	Ki67+	 6124 19244
1757	0	0	Ki67+	 6131 18742
1758	0	0	Ki67+	 6132 18591
1759	0	0	Ki67+	 6132 18674
1760	0	0	Ki67+	 6133 18974
1761	0	0	Ki67+	 6135 19160
1762	0	0	Ki67+	 6136 18541
1763	0	0	Ki67+	 6137 18625
1764	0	0	Ki67+	 6137 19218
1765	0	0	Ki67+	 6139 18662
1766	0	0	Ki67+	 6154 19043
1767	0	0	Ki67+	 6154 19101
1768	0	0	Ki67+	 6159 18515
1769	0	0	Ki67+	 6164 19034
1770	0	0	Ki67+	 6166 19207
1771	0	0	Ki67+	 6175 19146
1772	0	0	Ki67+	 5394 19928
1773	0	0	Ki67+	 5400 19317
1774	0	0	Ki67+	 5409 19273
1775	0	0	Ki67+	 5412 19551
1776	0	0	Ki67+	 5420 19509
1777	0	0	Ki67+	 5422 19267
1778	0	0	Ki67+	 5435 19817
1779	0	0	Ki67+	 5454 19260
1780	0	0	Ki67+	 5458 19657
1781	0	0	Ki67+	 5458 19806
1782	0	0	Ki67+	 5467 19694
1783	0	0	Ki67+	 5473 19470
1784	0	0	Ki67+	 5486 19642
1785	0	0	Ki67+	 5497 19493
1786	0	0	Ki67+	 5500 19461
1787	0	0	Ki67+	 5519 19499
1788	0	0	Ki67+	 5532 19878
1789	0	0	Ki67+	 5536 19642
1790	0	0	Ki67+	 5537 19400
1791	0	0	Ki67+	 5542 19791
1792	0	0	Ki67+	 5543 19325
1793	0	0	Ki67+	 5543 19886
1794	0	0	Ki67+	 5552 19872
1795	0	0	Ki67+	 5556 19310
1796	0	0	Ki67+	 5564 19479
1797	0	0	Ki67+	 5566 19913
1798	0	0	Ki67+	 5570 19250
1799	0	0	Ki67+	 5573 19343
1800	0	0	Ki67+	 5577 19425
1801	0	0	Ki67+	 5584 19872
1802	0	0	Ki67+	 5600 19675
1803	0	0	Ki67+	 5603 19833
1804	0	0	Ki67+	 5622 19723
1805	0	0	Ki67+	 5633 19302
1806	0	0	Ki67+	 5641 19853
1807	0	0	Ki67+	 5646 19662
1808	0	0	Ki67+	 5654 19503
1809	0	0	Ki67+	 5673 19417
1810	0	0	Ki67+	 5682 19898
1811	0	0	Ki67+	 5684 19510
1812	0	0	Ki67+	 5686 19772
1813	0	0	Ki67+	 5687 20016
1814	0	0	Ki67+	 5688 19428
1815	0	0	Ki67+	 5688 19469
1816	0	0	Ki67+	 5688 19866
1817	0	0	Ki67+	 5698 19663
1818	0	0	Ki67+	 5706 19464
1819	0	0	Ki67+	 5726 19958
1820	0	0	Ki67+	 5730 19323
1821	0	0	Ki67+	 5734 19974
1822	0	0	Ki67+	 5742 19508
1823	0	0	Ki67+	 5754 19502
1824	0	0	Ki67+	 5776 19390
1825	0	0	Ki67+	 5778 19439
1826	0	0	Ki67+	 5782 19349
1827	0	0	Ki67+	 5786 19911
1828	0	0	Ki67+	 5798 19890
1829	0	0	Ki67+	 5799 19404
1830	0	0	Ki67+	 5802 19863
1831	0	0	Ki67+	 5817 19824
1832	0	0	Ki67+	 5821 19878
1833	0	0	Ki67+	 5823 19960
1834	0	0	Ki67+	 5834 19752
1835	0	0	Ki67+	 5837 19975
1836	0	0	Ki67+	 5853 20034
1837	0	0	Ki67+	 5854 19540
1838	0	0	Ki67+	 5881 19467
1839	0	0	Ki67+	 5900 19966
1840	0	0	Ki67+	 5903 19693
1841	0	0	Ki67+	 5904 19735
1842	0	0	Ki67+	 5934 19639
1843	0	0	Ki67+	 5935 19419
1844	0	0	Ki67+	 5941 19580
1845	0	0	Ki67+	 5984 19412
1846	0	0	Ki67+	 6019 19388
1847	0	0	Ki67+	 6026 19850
1848	0	0	Ki67+	 6026 19879
1849	0	0	Ki67+	 6044 19475
1850	0	0	Ki67+	 6048 19862
1851	0	0	Ki67+	 6063 19403
1852	0	0	Ki67+	 6080 19437
1853	0	0	Ki67+	 6083 19847
1854	0	0	Ki67+	 6087 19406
1855	0	0	Ki67+	 6113 19633
1856	0	0	Ki67+	 6133 19739
1857	0	0	Ki67+	 6148 19723
1858	0	0	Ki67+	 6149 19432
1859	0	0	Ki67+	 6150 19498
1860	0	0	Ki67+	 6152 19316
1861	0	0	Ki67+	 5382 20787
1862	0	0	Ki67+	 5384 20669
1863	0	0	Ki67+	 5398 20802
1864	0	0	Ki67+	 5417 20832
1865	0	0	Ki67+	 5429 20745
1866	0	0	Ki67+	 5439 20752
1867	0	0	Ki67+	 5440 20811
1868	0	0	Ki67+	 5450 20770
1869	0	0	Ki67+	 5460 20795
1870	0	0	Ki67+	 5470 20502
1871	0	0	Ki67+	 5486 20493
1872	0	0	Ki67+	 5500 20774
1873	0	0	Ki67+	 5501 20730
1874	0	0	Ki67+	 5504 20823
1875	0	0	Ki67+	 5511 20746
1876	0	0	Ki67+	 5518 20418
1877	0	0	Ki67+	 5518 20810
1878	0	0	Ki67+	 5521 20716
1879	0	0	Ki67+	 5527 20747
1880	0	0	Ki67+	 5532 20795
1881	0	0	Ki67+	 5534 20814
1882	0	0	Ki67+	 5535 20726
1883	0	0	Ki67+	 5552 20314
1884	0	0	Ki67+	 5561 20085
1885	0	0	Ki67+	 5565 20244
1886	0	0	Ki67+	 5596 20757
1887	0	0	Ki67+	 5682 20785
1888	0	0	Ki67+	 5713 20362
1889	0	0	Ki67+	 5728 20363
1890	0	0	Ki67+	 5742 20500
1891	0	0	Ki67+	 5775 20588
1892	0	0	Ki67+	 5786 20828
1893	0	0	Ki67+	 5802 20275
1894	0	0	Ki67+	 5819 20333
1895	0	0	Ki67+	 5832 20305
1896	0	0	Ki67+	 5844 20295
1897	0	0	Ki67+	 5844 20419
1898	0	0	Ki67+	 5867 20174
1899	0	0	Ki67+	 5881 20427
1900	0	0	Ki67+	 5884 20202
1901	0	0	Ki67+	 5898 20181
1902	0	0	Ki67+	 5903 20324
1903	0	0	Ki67+	 5912 20773
1904	0	0	Ki67+	 5916 20157
1905	0	0	Ki67+	 5924 20414
1906	0	0	Ki67+	 5925 20275
1907	0	0	Ki67+	 5933 20394
1908	0	0	Ki67+	 5941 20266
1909	0	0	Ki67+	 5948 20540
1910	0	0	Ki67+	 5954 20705
1911	0	0	Ki67+	 5959 20309
1912	0	0	Ki67+	 5968 20278
1913	0	0	Ki67+	 5994 20580
1914	0	0	Ki67+	 6007 20273
1915	0	0	Ki67+	 6010 20295
1916	0	0	Ki67+	 6031 20249
1917	0	0	Ki67+	 6036 20538
1918	0	0	Ki67+	 6037 20663
1919	0	0	Ki67+	 6064 20407
1920	0	0	Ki67+	 6068 20495
1921	0	0	Ki67+	 6068 20669
1922	0	0	Ki67+	 6086 20691
1923	0	0	Ki67+	 6090 20509
1924	0	0	Ki67+	 6091 20835
1925	0	0	Ki67+	 6116 20558
1926	0	0	Ki67+	 6119 20475
1927	0	0	Ki67+	 6120 20233
1928	0	0	Ki67+	 6131 20545
1929	0	0	Ki67+	 6134 20178
1930	0	0	Ki67+	 6150 20696
1931	0	0	Ki67+	 6157 20523
1932	0	0	Ki67+	 6158 20308
1933	0	0	Ki67+	 6161 20695
1934	0	0	Ki67+	 6161 20727
1935	0	0	Ki67+	 6171 20332
1936	0	0	Ki67+	 5382 21118
1937	0	0	Ki67+	 5394 21112
1938	0	0	Ki67+	 5395 21321
1939	0	0	Ki67+	 5402 21096
1940	0	0	Ki67+	 5407 21580
1941	0	0	Ki67+	 5410 21601
1942	0	0	Ki67+	 5414 21037
1943	0	0	Ki67+	 5427 21055
1944	0	0	Ki67+	 5436 21291
1945	0	0	Ki67+	 5440 21015
1946	0	0	Ki67+	 5442 21074
1947	0	0	Ki67+	 5442 21547
1948	0	0	Ki67+	 5449 21026
1949	0	0	Ki67+	 5460 21244
1950	0	0	Ki67+	 5460 21522
1951	0	0	Ki67+	 5468 20990
1952	0	0	Ki67+	 5469 21536
1953	0	0	Ki67+	 5472 21260
1954	0	0	Ki67+	 5482 20949
1955	0	0	Ki67+	 5483 21468
1956	0	0	Ki67+	 5484 20872
1957	0	0	Ki67+	 5493 21227
1958	0	0	Ki67+	 5495 21502
1959	0	0	Ki67+	 5502 20858
1960	0	0	Ki67+	 5504 21215
1961	0	0	Ki67+	 5519 20868
1962	0	0	Ki67+	 5529 21180
1963	0	0	Ki67+	 5540 21008
1964	0	0	Ki67+	 5541 21414
1965	0	0	Ki67+	 5542 21154
1966	0	0	Ki67+	 5552 21121
1967	0	0	Ki67+	 5562 21306
1968	0	0	Ki67+	 5564 21140
1969	0	0	Ki67+	 5568 21119
1970	0	0	Ki67+	 5573 21086
1971	0	0	Ki67+	 5573 21330
1972	0	0	Ki67+	 5579 21112
1973	0	0	Ki67+	 5583 21361
1974	0	0	Ki67+	 5589 21139
1975	0	0	Ki67+	 5590 21641
1976	0	0	Ki67+	 5598 21058
1977	0	0	Ki67+	 5602 21221
1978	0	0	Ki67+	 5605 21440
1979	0	0	Ki67+	 5612 21322
1980	0	0	Ki67+	 5613 21097
1981	0	0	Ki67+	 5615 21049
1982	0	0	Ki67+	 5615 21085
1983	0	0	Ki67+	 5619 21638
1984	0	0	Ki67+	 5629 21218
1985	0	0	Ki67+	 5632 21261
1986	0	0	Ki67+	 5633 21610
1987	0	0	Ki67+	 5636 21015
1988	0	0	Ki67+	 5639 20998
1989	0	0	Ki67+	 5643 21161
1990	0	0	Ki67+	 5647 21243
1991	0	0	Ki67+	 5659 21223
1992	0	0	Ki67+	 5662 21110
1993	0	0	Ki67+	 5662 21589
1994	0	0	Ki67+	 5673 20992
1995	0	0	Ki67+	 5675 21562
1996	0	0	Ki67+	 5676 21180
1997	0	0	Ki67+	 5677 21132
1998	0	0	Ki67+	 5685 21084
1999	0	0	Ki67+	 5689 20982
2000	0	0	Ki67+	 5692 21157
2001	0	0	Ki67+	 5693 21097
2002	0	0	Ki67+	 5695 21537
2003	0	0	Ki67+	 5697 21569
2004	0	0	Ki67+	 5711 21511
2005	0	0	Ki67+	 5712 21532
2006	0	0	Ki67+	 5716 21044
2007	0	0	Ki67+	 5721 20980
2008	0	0	Ki67+	 5721 21605
2009	0	0	Ki67+	 5721 21633
2010	0	0	Ki67+	 5723 21010
2011	0	0	Ki67+	 5729 21025
2012	0	0	Ki67+	 5740 21570
2013	0	0	Ki67+	 5742 21486
2014	0	0	Ki67+	 5747 21615
2015	0	0	Ki67+	 5748 21448
2016	0	0	Ki67+	 5762 21430
2017	0	0	Ki67+	 5762 21577
2018	0	0	Ki67+	 5770 21460
2019	0	0	Ki67+	 5785 21567
2020	0	0	Ki67+	 5786 21532
2021	0	0	Ki67+	 5789 21386
2022	0	0	Ki67+	 5817 21015
2023	0	0	Ki67+	 5819 21178
2024	0	0	Ki67+	 5819 21216
2025	0	0	Ki67+	 5820 21498
2026	0	0	Ki67+	 5822 21056
2027	0	0	Ki67+	 5824 21576
2028	0	0	Ki67+	 5826 21346
2029	0	0	Ki67+	 5828 21071
2030	0	0	Ki67+	 5830 21310
2031	0	0	Ki67+	 5838 20876
2032	0	0	Ki67+	 5839 21289
2033	0	0	Ki67+	 5845 21268
2034	0	0	Ki67+	 5850 21248
2035	0	0	Ki67+	 5855 21212
2036	0	0	Ki67+	 5859 21094
2037	0	0	Ki67+	 5865 20893
2038	0	0	Ki67+	 5870 21427
2039	0	0	Ki67+	 5880 21181
2040	0	0	Ki67+	 5882 21474
2041	0	0	Ki67+	 5892 21400
2042	0	0	Ki67+	 5903 21479
2043	0	0	Ki67+	 5909 21160
2044	0	0	Ki67+	 5909 21453
2045	0	0	Ki67+	 5931 21354
2046	0	0	Ki67+	 5935 21166
2047	0	0	Ki67+	 5956 21160
2048	0	0	Ki67+	 5963 21439
2049	0	0	Ki67+	 5968 21335
2050	0	0	Ki67+	 5973 21193
2051	0	0	Ki67+	 5974 21309
2052	0	0	Ki67+	 5976 21049
2053	0	0	Ki67+	 5979 21220
2054	0	0	Ki67+	 5990 21242
2055	0	0	Ki67+	 5992 21530
2056	0	0	Ki67+	 6005 21459
2057	0	0	Ki67+	 6005 21536
2058	0	0	Ki67+	 6014 21002
2059	0	0	Ki67+	 6017 21616
2060	0	0	Ki67+	 6022 21552
2061	0	0	Ki67+	 6024 21386
2062	0	0	Ki67+	 6036 21581
2063	0	0	Ki67+	 6038 21442
2064	0	0	Ki67+	 6054 21465
2065	0	0	Ki67+	 6057 21437
2066	0	0	Ki67+	 6067 21028
2067	0	0	Ki67+	 6068 21595
2068	0	0	Ki67+	 6070 21438
2069	0	0	Ki67+	 6070 21464
2070	0	0	Ki67+	 6072 21299
2071	0	0	Ki67+	 6074 21310
2072	0	0	Ki67+	 6088 21019
2073	0	0	Ki67+	 6094 21517
2074	0	0	Ki67+	 6099 21154
2075	0	0	Ki67+	 6116 21463
2076	0	0	Ki67+	 6132 21145
2077	0	0	Ki67+	 6134 21645
2078	0	0	Ki67+	 6142 21553
2079	0	0	Ki67+	 6153 21176
2080	0	0	Ki67+	 6159 21058
2081	0	0	Ki67+	 6159 21202
2082	0	0	Ki67+	 6167 21585
2083	0	0	Ki67+	 6174 21138
2084	0	0	Ki67+	 5377 21893
2085	0	0	Ki67+	 5378 21686
2086	0	0	Ki67+	 5384 22222
2087	0	0	Ki67+	 5387 22422
2088	0	0	Ki67+	 5392 21787
2089	0	0	Ki67+	 5419 21863
2090	0	0	Ki67+	 5425 21880
2091	0	0	Ki67+	 5428 22124
2092	0	0	Ki67+	 5431 21851
2093	0	0	Ki67+	 5438 22443
2094	0	0	Ki67+	 5441 21842
2095	0	0	Ki67+	 5450 21875
2096	0	0	Ki67+	 5462 21848
2097	0	0	Ki67+	 5465 21838
2098	0	0	Ki67+	 5485 21792
2099	0	0	Ki67+	 5493 21817
2100	0	0	Ki67+	 5494 21780
2101	0	0	Ki67+	 5507 22002
2102	0	0	Ki67+	 5510 21758
2103	0	0	Ki67+	 5519 22389
2104	0	0	Ki67+	 5524 21739
2105	0	0	Ki67+	 5532 21806
2106	0	0	Ki67+	 5534 22082
2107	0	0	Ki67+	 5541 22118
2108	0	0	Ki67+	 5542 21724
2109	0	0	Ki67+	 5542 22047
2110	0	0	Ki67+	 5547 21706
2111	0	0	Ki67+	 5555 21930
2112	0	0	Ki67+	 5556 22041
2113	0	0	Ki67+	 5557 22363
2114	0	0	Ki67+	 5566 21914
2115	0	0	Ki67+	 5567 22225
2116	0	0	Ki67+	 5568 21688
2117	0	0	Ki67+	 5570 22331
2118	0	0	Ki67+	 5575 21668
2119	0	0	Ki67+	 5576 21894
2120	0	0	Ki67+	 5577 21723
2121	0	0	Ki67+	 5591 22375
2122	0	0	Ki67+	 5601 21655
2123	0	0	Ki67+	 5601 21835
2124	0	0	Ki67+	 5615 22244
2125	0	0	Ki67+	 5632 21811
2126	0	0	Ki67+	 5634 21837
2127	0	0	Ki67+	 5635 22257
2128	0	0	Ki67+	 5642 22115
2129	0	0	Ki67+	 5643 22281
2130	0	0	Ki67+	 5654 21890
2131	0	0	Ki67+	 5656 21744
2132	0	0	Ki67+	 5664 21762
2133	0	0	Ki67+	 5668 22440
2134	0	0	Ki67+	 5671 22241
2135	0	0	Ki67+	 5678 22331
2136	0	0	Ki67+	 5683 21694
2137	0	0	Ki67+	 5683 22197
2138	0	0	Ki67+	 5688 21964
2139	0	0	Ki67+	 5689 22096
2140	0	0	Ki67+	 5689 22295
2141	0	0	Ki67+	 5694 21670
2142	0	0	Ki67+	 5697 22306
2143	0	0	Ki67+	 5699 22256
2144	0	0	Ki67+	 5701 22149
2145	0	0	Ki67+	 5701 22208
2146	0	0	Ki67+	 5707 22025
2147	0	0	Ki67+	 5721 22290
2148	0	0	Ki67+	 5732 22182
2149	0	0	Ki67+	 5735 22273
2150	0	0	Ki67+	 5738 21865
2151	0	0	Ki67+	 5747 21896
2152	0	0	Ki67+	 5748 22427
2153	0	0	Ki67+	 5763 22437
2154	0	0	Ki67+	 5765 21769
2155	0	0	Ki67+	 5768 22244
2156	0	0	Ki67+	 5775 22363
2157	0	0	Ki67+	 5785 22315
2158	0	0	Ki67+	 5791 22077
2159	0	0	Ki67+	 5795 21727
2160	0	0	Ki67+	 5798 22345
2161	0	0	Ki67+	 5800 21949
2162	0	0	Ki67+	 5800 21990
2163	0	0	Ki67+	 5800 22202
2164	0	0	Ki67+	 5805 21842
2165	0	0	Ki67+	 5816 21930
2166	0	0	Ki67+	 5818 21683
2167	0	0	Ki67+	 5826 21979
2168	0	0	Ki67+	 5829 22413
2169	0	0	Ki67+	 5840 22132
2170	0	0	Ki67+	 5840 22401
2171	0	0	Ki67+	 5846 22146
2172	0	0	Ki67+	 5851 22094
2173	0	0	Ki67+	 5853 22302
2174	0	0	Ki67+	 5869 21757
2175	0	0	Ki67+	 5872 22320
2176	0	0	Ki67+	 5873 22428
2177	0	0	Ki67+	 5874 21803
2178	0	0	Ki67+	 5877 22047
2179	0	0	Ki67+	 5897 22085
2180	0	0	Ki67+	 5906 21919
2181	0	0	Ki67+	 5909 21660
2182	0	0	Ki67+	 5920 21890
2183	0	0	Ki67+	 5924 21736
2184	0	0	Ki67+	 5930 21967
2185	0	0	Ki67+	 5930 22421
2186	0	0	Ki67+	 5932 21910
2187	0	0	Ki67+	 5934 22002
2188	0	0	Ki67+	 5939 21950
2189	0	0	Ki67+	 5944 21966
2190	0	0	Ki67+	 5947 21880
2191	0	0	Ki67+	 5960 21741
2192	0	0	Ki67+	 5962 21706
2193	0	0	Ki67+	 5964 22022
2194	0	0	Ki67+	 5967 21890
2195	0	0	Ki67+	 5969 22130
2196	0	0	Ki67+	 5971 22338
2197	0	0	Ki67+	 5975 21809
2198	0	0	Ki67+	 5985 21956
2199	0	0	Ki67+	 5986 22346
2200	0	0	Ki67+	 5989 22148
2201	0	0	Ki67+	 5990 22136
2202	0	0	Ki67+	 5995 22362
2203	0	0	Ki67+	 6000 21709
2204	0	0	Ki67+	 6003 21883
2205	0	0	Ki67+	 6007 22045
2206	0	0	Ki67+	 6011 22158
2207	0	0	Ki67+	 6012 22287
2208	0	0	Ki67+	 6012 22315
2209	0	0	Ki67+	 6017 21952
2210	0	0	Ki67+	 6021 21913
2211	0	0	Ki67+	 6025 21660
2212	0	0	Ki67+	 6031 21857
2213	0	0	Ki67+	 6032 22068
2214	0	0	Ki67+	 6034 21684
2215	0	0	Ki67+	 6035 21987
2216	0	0	Ki67+	 6035 22145
2217	0	0	Ki67+	 6050 22186
2218	0	0	Ki67+	 6052 21744
2219	0	0	Ki67+	 6055 21903
2220	0	0	Ki67+	 6059 22163
2221	0	0	Ki67+	 6065 21841
2222	0	0	Ki67+	 6065 22354
2223	0	0	Ki67+	 6068 21880
2224	0	0	Ki67+	 6068 22020
2225	0	0	Ki67+	 6069 22059
2226	0	0	Ki67+	 6072 21738
2227	0	0	Ki67+	 6072 22175
2228	0	0	Ki67+	 6079 22057
2229	0	0	Ki67+	 6082 22328
2230	0	0	Ki67+	 6085 22295
2231	0	0	Ki67+	 6091 22253
2232	0	0	Ki67+	 6092 21688
2233	0	0	Ki67+	 6098 21727
2234	0	0	Ki67+	 6099 22334
2235	0	0	Ki67+	 6110 21895
2236	0	0	Ki67+	 6126 21677
2237	0	0	Ki67+	 6128 22106
2238	0	0	Ki67+	 6134 22279
2239	0	0	Ki67+	 6151 21792
2240	0	0	Ki67+	 6154 22437
2241	0	0	Ki67+	 6164 22080
2242	0	0	Ki67+	 6167 22102
2243	0	0	Ki67+	 6170 21700
2244	0	0	Ki67+	 5433 22528
2245	0	0	Ki67+	 5441 22615
2246	0	0	Ki67+	 5467 22839
2247	0	0	Ki67+	 5490 22623
2248	0	0	Ki67+	 5526 22875
2249	0	0	Ki67+	 5571 22618
2250	0	0	Ki67+	 5571 22985
2251	0	0	Ki67+	 5572 22671
2252	0	0	Ki67+	 5583 22655
2253	0	0	Ki67+	 5587 23161
2254	0	0	Ki67+	 5602 23130
2255	0	0	Ki67+	 5603 22668
2256	0	0	Ki67+	 5614 22700
2257	0	0	Ki67+	 5621 22488
2258	0	0	Ki67+	 5652 22489
2259	0	0	Ki67+	 5652 23085
2260	0	0	Ki67+	 5655 22519
2261	0	0	Ki67+	 5662 22984
2262	0	0	Ki67+	 5664 22450
2263	0	0	Ki67+	 5697 22960
2264	0	0	Ki67+	 5707 22921
2265	0	0	Ki67+	 5722 22668
2266	0	0	Ki67+	 5731 23182
2267	0	0	Ki67+	 5735 23123
2268	0	0	Ki67+	 5783 23143
2269	0	0	Ki67+	 5824 22714
2270	0	0	Ki67+	 5844 22750
2271	0	0	Ki67+	 5869 22743
2272	0	0	Ki67+	 5899 22542
2273	0	0	Ki67+	 5911 22543
2274	0	0	Ki67+	 5920 22695
2275	0	0	Ki67+	 5924 22486
2276	0	0	Ki67+	 5938 23090
2277	0	0	Ki67+	 5945 22701
2278	0	0	Ki67+	 5946 23060
2279	0	0	Ki67+	 5977 22636
2280	0	0	Ki67+	 5982 22484
2281	0	0	Ki67+	 5990 22495
2282	0	0	Ki67+	 6005 22501
2283	0	0	Ki67+	 6023 22512
2284	0	0	Ki67+	 6049 22465
2285	0	0	Ki67+	 6049 22481
2286	0	0	Ki67+	 6053 23057
2287	0	0	Ki67+	 6070 23077
2288	0	0	Ki67+	 6080 22472
2289	0	0	Ki67+	 6084 22493
2290	0	0	Ki67+	 6133 22543
2291	0	0	Ki67+	 6135 22848
2292	0	0	Ki67+	 6137 22459
2293	0	0	Ki67+	 6162 22475
2294	0	0	Ki67+	 6168 22902
2295	0	0	Ki67+	 5536 23855
2296	0	0	Ki67+	 5712 24041
2297	0	0	Ki67+	 5725 23813
2298	0	0	Ki67+	 5733 23890
2299	0	0	Ki67+	 5820 23405
2300	0	0	Ki67+	 5890 23331
2301	0	0	Ki67+	 5912 23333
2302	0	0	Ki67+	 5921 23486
2303	0	0	Ki67+	 5961 23251
2304	0	0	Ki67+	 5961 23806
2305	0	0	Ki67+	 5973 23281
2306	0	0	Ki67+	 6004 23884
2307	0	0	Ki67+	 6013 23646
2308	0	0	Ki67+	 6016 23709
2309	0	0	Ki67+	 6020 23722
2310	0	0	Ki67+	 6052 23681
2311	0	0	Ki67+	 6066 23656
2312	0	0	Ki67+	 6070 23689
2313	0	0	Ki67+	 6070 23885
2314	0	0	Ki67+	 6105 23273
2315	0	0	Ki67+	 6137 23694
2316	0	0	Ki67+	 6137 23737
2317	0	0	Ki67+	 6141 23675
2318	0	0	Ki67+	 6174 23663
2319	0	0	Ki67+	 6229 12909
2320	0	0	Ki67+	 6235 12924
2321	0	0	Ki67+	 6693 13402
2322	0	0	Ki67+	 6931 13338
2323	0	0	Ki67+	 6400 15094
2324	0	0	Ki67+	 6258 15506
2325	0	0	Ki67+	 6258 16020
2326	0	0	Ki67+	 6274 16179
2327	0	0	Ki67+	 6480 16113
2328	0	0	Ki67+	 6739 16006
2329	0	0	Ki67+	 6790 15492
2330	0	0	Ki67+	 6856 15883
2331	0	0	Ki67+	 6879 15918
2332	0	0	Ki67+	 6926 15561
2333	0	0	Ki67+	 6939 15835
2334	0	0	Ki67+	 6940 15706
2335	0	0	Ki67+	 6941 15884
2336	0	0	Ki67+	 6968 15873
2337	0	0	Ki67+	 6197 16706
2338	0	0	Ki67+	 6240 16403
2339	0	0	Ki67+	 6240 16814
2340	0	0	Ki67+	 6244 16415
2341	0	0	Ki67+	 6257 16686
2342	0	0	Ki67+	 6299 16434
2343	0	0	Ki67+	 6367 16674
2344	0	0	Ki67+	 6442 16193
2345	0	0	Ki67+	 6471 16663
2346	0	0	Ki67+	 6491 16928
2347	0	0	Ki67+	 6509 16674
2348	0	0	Ki67+	 6520 16581
2349	0	0	Ki67+	 6566 16724
2350	0	0	Ki67+	 6585 16497
2351	0	0	Ki67+	 6606 16519
2352	0	0	Ki67+	 6626 16759
2353	0	0	Ki67+	 6670 16645
2354	0	0	Ki67+	 6736 16904
2355	0	0	Ki67+	 6772 16308
2356	0	0	Ki67+	 6787 16246
2357	0	0	Ki67+	 6793 16731
2358	0	0	Ki67+	 6843 16256
2359	0	0	Ki67+	 6861 16385
2360	0	0	Ki67+	 6876 16373
2361	0	0	Ki67+	 6940 16378
2362	0	0	Ki67+	 6179 17144
2363	0	0	Ki67+	 6183 17314
2364	0	0	Ki67+	 6184 17372
2365	0	0	Ki67+	 6188 17167
2366	0	0	Ki67+	 6205 17790
2367	0	0	Ki67+	 6210 17354
2368	0	0	Ki67+	 6216 17369
2369	0	0	Ki67+	 6217 17256
2370	0	0	Ki67+	 6225 17164
2371	0	0	Ki67+	 6226 17670
2372	0	0	Ki67+	 6248 17730
2373	0	0	Ki67+	 6253 17713
2374	0	0	Ki67+	 6258 17351
2375	0	0	Ki67+	 6276 17410
2376	0	0	Ki67+	 6279 17738
2377	0	0	Ki67+	 6281 17432
2378	0	0	Ki67+	 6289 17344
2379	0	0	Ki67+	 6294 17033
2380	0	0	Ki67+	 6308 17056
2381	0	0	Ki67+	 6309 17707
2382	0	0	Ki67+	 6315 17548
2383	0	0	Ki67+	 6322 17404
2384	0	0	Ki67+	 6324 17610
2385	0	0	Ki67+	 6330 17028
2386	0	0	Ki67+	 6337 17169
2387	0	0	Ki67+	 6343 17503
2388	0	0	Ki67+	 6344 17755
2389	0	0	Ki67+	 6345 17194
2390	0	0	Ki67+	 6347 17439
2391	0	0	Ki67+	 6351 17135
2392	0	0	Ki67+	 6351 17454
2393	0	0	Ki67+	 6352 17596
2394	0	0	Ki67+	 6372 17635
2395	0	0	Ki67+	 6381 17587
2396	0	0	Ki67+	 6385 17484
2397	0	0	Ki67+	 6417 17768
2398	0	0	Ki67+	 6428 17651
2399	0	0	Ki67+	 6439 17761
2400	0	0	Ki67+	 6441 17671
2401	0	0	Ki67+	 6449 17598
2402	0	0	Ki67+	 6451 17639
2403	0	0	Ki67+	 6457 17613
2404	0	0	Ki67+	 6463 17147
2405	0	0	Ki67+	 6466 17319
2406	0	0	Ki67+	 6468 17669
2407	0	0	Ki67+	 6480 17387
2408	0	0	Ki67+	 6490 17535
2409	0	0	Ki67+	 6491 17455
2410	0	0	Ki67+	 6497 17326
2411	0	0	Ki67+	 6499 17271
2412	0	0	Ki67+	 6535 17590
2413	0	0	Ki67+	 6541 17767
2414	0	0	Ki67+	 6546 17039
2415	0	0	Ki67+	 6588 17047
2416	0	0	Ki67+	 6609 17113
2417	0	0	Ki67+	 6627 17281
2418	0	0	Ki67+	 6628 17028
2419	0	0	Ki67+	 6628 17400
2420	0	0	Ki67+	 6642 17309
2421	0	0	Ki67+	 6643 17023
2422	0	0	Ki67+	 6646 17560
2423	0	0	Ki67+	 6652 17219
2424	0	0	Ki67+	 6667 17135
2425	0	0	Ki67+	 6667 17311
2426	0	0	Ki67+	 6670 17221
2427	0	0	Ki67+	 6673 17061
2428	0	0	Ki67+	 6685 17167
2429	0	0	Ki67+	 6701 17146
2430	0	0	Ki67+	 6706 17338
2431	0	0	Ki67+	 6708 17325
2432	0	0	Ki67+	 6712 17092
2433	0	0	Ki67+	 6731 17027
2434	0	0	Ki67+	 6735 17104
2435	0	0	Ki67+	 6739 17302
2436	0	0	Ki67+	 6751 17003
2437	0	0	Ki67+	 6796 17747
2438	0	0	Ki67+	 6804 17345
2439	0	0	Ki67+	 6804 17579
2440	0	0	Ki67+	 6808 17647
2441	0	0	Ki67+	 6818 17641
2442	0	0	Ki67+	 6835 17617
2443	0	0	Ki67+	 6858 17771
2444	0	0	Ki67+	 6865 17755
2445	0	0	Ki67+	 6866 17530
2446	0	0	Ki67+	 6868 17618
2447	0	0	Ki67+	 6872 17131
2448	0	0	Ki67+	 6873 17283
2449	0	0	Ki67+	 6880 17536
2450	0	0	Ki67+	 6883 17776
2451	0	0	Ki67+	 6942 17238
2452	0	0	Ki67+	 6947 17093
2453	0	0	Ki67+	 6957 17211
2454	0	0	Ki67+	 6967 17040
2455	0	0	Ki67+	 6968 17319
2456	0	0	Ki67+	 6177 18305
2457	0	0	Ki67+	 6188 17856
2458	0	0	Ki67+	 6209 17854
2459	0	0	Ki67+	 6213 18272
2460	0	0	Ki67+	 6213 18359
2461	0	0	Ki67+	 6215 17886
2462	0	0	Ki67+	 6224 17880
2463	0	0	Ki67+	 6239 18097
2464	0	0	Ki67+	 6241 17960
2465	0	0	Ki67+	 6253 17823
2466	0	0	Ki67+	 6257 18399
2467	0	0	Ki67+	 6261 18229
2468	0	0	Ki67+	 6275 18226
2469	0	0	Ki67+	 6276 17954
2470	0	0	Ki67+	 6297 18560
2471	0	0	Ki67+	 6306 17869
2472	0	0	Ki67+	 6311 18301
2473	0	0	Ki67+	 6318 18243
2474	0	0	Ki67+	 6326 18310
2475	0	0	Ki67+	 6357 18048
2476	0	0	Ki67+	 6359 17850
2477	0	0	Ki67+	 6362 18591
2478	0	0	Ki67+	 6368 18481
2479	0	0	Ki67+	 6370 17817
2480	0	0	Ki67+	 6385 18021
2481	0	0	Ki67+	 6387 18157
2482	0	0	Ki67+	 6390 18134
2483	0	0	Ki67+	 6396 18191
2484	0	0	Ki67+	 6398 18573
2485	0	0	Ki67+	 6400 18036
2486	0	0	Ki67+	 6401 18076
2487	0	0	Ki67+	 6404 17832
2488	0	0	Ki67+	 6412 17901
2489	0	0	Ki67+	 6412 18468
2490	0	0	Ki67+	 6413 18155
2491	0	0	Ki67+	 6414 18294
2492	0	0	Ki67+	 6417 17950
2493	0	0	Ki67+	 6430 18327
2494	0	0	Ki67+	 6443 17805
2495	0	0	Ki67+	 6447 17962
2496	0	0	Ki67+	 6458 18011
2497	0	0	Ki67+	 6460 18031
2498	0	0	Ki67+	 6479 18109
2499	0	0	Ki67+	 6490 17998
2500	0	0	Ki67+	 6498 18060
2501	0	0	Ki67+	 6499 17969
2502	0	0	Ki67+	 6505 18116
2503	0	0	Ki67+	 6520 18183
2504	0	0	Ki67+	 6535 18013
2505	0	0	Ki67+	 6576 17937
2506	0	0	Ki67+	 6598 18454
2507	0	0	Ki67+	 6647 18336
2508	0	0	Ki67+	 6651 18225
2509	0	0	Ki67+	 6666 18392
2510	0	0	Ki67+	 6685 18579
2511	0	0	Ki67+	 6696 18529
2512	0	0	Ki67+	 6699 18503
2513	0	0	Ki67+	 6699 18589
2514	0	0	Ki67+	 6721 18431
2515	0	0	Ki67+	 6750 18372
2516	0	0	Ki67+	 6756 18333
2517	0	0	Ki67+	 6758 18531
2518	0	0	Ki67+	 6798 17850
2519	0	0	Ki67+	 6814 18537
2520	0	0	Ki67+	 6845 18309
2521	0	0	Ki67+	 6848 18576
2522	0	0	Ki67+	 6861 17934
2523	0	0	Ki67+	 6864 17858
2524	0	0	Ki67+	 6868 18503
2525	0	0	Ki67+	 6870 18395
2526	0	0	Ki67+	 6895 17910
2527	0	0	Ki67+	 6908 18590
2528	0	0	Ki67+	 6910 18437
2529	0	0	Ki67+	 6925 18442
2530	0	0	Ki67+	 6938 18328
2531	0	0	Ki67+	 6949 18344
2532	0	0	Ki67+	 6959 17795
2533	0	0	Ki67+	 6969 18433
2534	0	0	Ki67+	 6182 19036
2535	0	0	Ki67+	 6192 19377
2536	0	0	Ki67+	 6194 19311
2537	0	0	Ki67+	 6203 19277
2538	0	0	Ki67+	 6212 19356
2539	0	0	Ki67+	 6215 18686
2540	0	0	Ki67+	 6248 19352
2541	0	0	Ki67+	 6254 18854
2542	0	0	Ki67+	 6261 19145
2543	0	0	Ki67+	 6266 19135
2544	0	0	Ki67+	 6270 19167
2545	0	0	Ki67+	 6272 19157
2546	0	0	Ki67+	 6291 19078
2547	0	0	Ki67+	 6299 19376
2548	0	0	Ki67+	 6305 19389
2549	0	0	Ki67+	 6312 18935
2550	0	0	Ki67+	 6314 19163
2551	0	0	Ki67+	 6345 18628
2552	0	0	Ki67+	 6351 18870
2553	0	0	Ki67+	 6359 19249
2554	0	0	Ki67+	 6367 18742
2555	0	0	Ki67+	 6371 19295
2556	0	0	Ki67+	 6373 18653
2557	0	0	Ki67+	 6374 19056
2558	0	0	Ki67+	 6384 18856
2559	0	0	Ki67+	 6385 18659
2560	0	0	Ki67+	 6386 18626
2561	0	0	Ki67+	 6387 19160
2562	0	0	Ki67+	 6390 18811
2563	0	0	Ki67+	 6400 19251
2564	0	0	Ki67+	 6408 18746
2565	0	0	Ki67+	 6418 18735
2566	0	0	Ki67+	 6420 18861
2567	0	0	Ki67+	 6420 19269
2568	0	0	Ki67+	 6422 18746
2569	0	0	Ki67+	 6434 19279
2570	0	0	Ki67+	 6442 19088
2571	0	0	Ki67+	 6442 19139
2572	0	0	Ki67+	 6442 19259
2573	0	0	Ki67+	 6450 18662
2574	0	0	Ki67+	 6458 19379
2575	0	0	Ki67+	 6468 18692
2576	0	0	Ki67+	 6473 19167
2577	0	0	Ki67+	 6476 19292
2578	0	0	Ki67+	 6515 19049
2579	0	0	Ki67+	 6526 19096
2580	0	0	Ki67+	 6532 19186
2581	0	0	Ki67+	 6541 19192
2582	0	0	Ki67+	 6543 19120
2583	0	0	Ki67+	 6547 19386
2584	0	0	Ki67+	 6550 19038
2585	0	0	Ki67+	 6554 19018
2586	0	0	Ki67+	 6560 19182
2587	0	0	Ki67+	 6581 19362
2588	0	0	Ki67+	 6582 19313
2589	0	0	Ki67+	 6597 18958
2590	0	0	Ki67+	 6598 19085
2591	0	0	Ki67+	 6606 19129
2592	0	0	Ki67+	 6611 18895
2593	0	0	Ki67+	 6637 18863
2594	0	0	Ki67+	 6639 19067
2595	0	0	Ki67+	 6640 18766
2596	0	0	Ki67+	 6643 18836
2597	0	0	Ki67+	 6647 19188
2598	0	0	Ki67+	 6650 18724
2599	0	0	Ki67+	 6655 19027
2600	0	0	Ki67+	 6657 18927
2601	0	0	Ki67+	 6667 18821
2602	0	0	Ki67+	 6673 18830
2603	0	0	Ki67+	 6678 18776
2604	0	0	Ki67+	 6694 18690
2605	0	0	Ki67+	 6694 19090
2606	0	0	Ki67+	 6700 19030
2607	0	0	Ki67+	 6702 19169
2608	0	0	Ki67+	 6704 18826
2609	0	0	Ki67+	 6708 18957
2610	0	0	Ki67+	 6710 19066
2611	0	0	Ki67+	 6715 18926
2612	0	0	Ki67+	 6722 19353
2613	0	0	Ki67+	 6727 18714
2614	0	0	Ki67+	 6732 18842
2615	0	0	Ki67+	 6737 18901
2616	0	0	Ki67+	 6740 18648
2617	0	0	Ki67+	 6744 19344
2618	0	0	Ki67+	 6749 18706
2619	0	0	Ki67+	 6749 19073
2620	0	0	Ki67+	 6756 18812
2621	0	0	Ki67+	 6756 19225
2622	0	0	Ki67+	 6758 18688
2623	0	0	Ki67+	 6762 19041
2624	0	0	Ki67+	 6768 19373
2625	0	0	Ki67+	 6769 18841
2626	0	0	Ki67+	 6774 18780
2627	0	0	Ki67+	 6778 18593
2628	0	0	Ki67+	 6780 18765
2629	0	0	Ki67+	 6787 18937
2630	0	0	Ki67+	 6791 19003
2631	0	0	Ki67+	 6791 19057
2632	0	0	Ki67+	 6796 18660
2633	0	0	Ki67+	 6799 18629
2634	0	0	Ki67+	 6824 18816
2635	0	0	Ki67+	 6837 18667
2636	0	0	Ki67+	 6840 18824
2637	0	0	Ki67+	 6840 19205
2638	0	0	Ki67+	 6840 19340
2639	0	0	Ki67+	 6850 19005
2640	0	0	Ki67+	 6854 19154
2641	0	0	Ki67+	 6870 19370
2642	0	0	Ki67+	 6871 18680
2643	0	0	Ki67+	 6874 19102
2644	0	0	Ki67+	 6876 18774
2645	0	0	Ki67+	 6878 18930
2646	0	0	Ki67+	 6880 19031
2647	0	0	Ki67+	 6884 19230
2648	0	0	Ki67+	 6888 18904
2649	0	0	Ki67+	 6892 18623
2650	0	0	Ki67+	 6892 18782
2651	0	0	Ki67+	 6893 19028
2652	0	0	Ki67+	 6894 19136
2653	0	0	Ki67+	 6899 18945
2654	0	0	Ki67+	 6904 19358
2655	0	0	Ki67+	 6907 19387
2656	0	0	Ki67+	 6910 18614
2657	0	0	Ki67+	 6910 18728
2658	0	0	Ki67+	 6916 18738
2659	0	0	Ki67+	 6918 19179
2660	0	0	Ki67+	 6923 18631
2661	0	0	Ki67+	 6936 19109
2662	0	0	Ki67+	 6937 19214
2663	0	0	Ki67+	 6940 18698
2664	0	0	Ki67+	 6942 18712
2665	0	0	Ki67+	 6953 18659
2666	0	0	Ki67+	 6959 18693
2667	0	0	Ki67+	 6961 19145
2668	0	0	Ki67+	 6970 19386
2669	0	0	Ki67+	 6179 20180
2670	0	0	Ki67+	 6201 19440
2671	0	0	Ki67+	 6203 19588
2672	0	0	Ki67+	 6224 19416
2673	0	0	Ki67+	 6233 19482
2674	0	0	Ki67+	 6239 19573
2675	0	0	Ki67+	 6271 19444
2676	0	0	Ki67+	 6279 19413
2677	0	0	Ki67+	 6289 19872
2678	0	0	Ki67+	 6300 20180
2679	0	0	Ki67+	 6312 19648
2680	0	0	Ki67+	 6323 19807
2681	0	0	Ki67+	 6348 19754
2682	0	0	Ki67+	 6351 19919
2683	0	0	Ki67+	 6356 19519
2684	0	0	Ki67+	 6372 19571
2685	0	0	Ki67+	 6376 19424
2686	0	0	Ki67+	 6393 19550
2687	0	0	Ki67+	 6395 19952
2688	0	0	Ki67+	 6402 19580
2689	0	0	Ki67+	 6409 19782
2690	0	0	Ki67+	 6415 19502
2691	0	0	Ki67+	 6420 19652
2692	0	0	Ki67+	 6435 19403
2693	0	0	Ki67+	 6435 20190
2694	0	0	Ki67+	 6437 20031
2695	0	0	Ki67+	 6445 19498
2696	0	0	Ki67+	 6460 19750
2697	0	0	Ki67+	 6472 19720
2698	0	0	Ki67+	 6476 20170
2699	0	0	Ki67+	 6487 19872
2700	0	0	Ki67+	 6494 19620
2701	0	0	Ki67+	 6504 19877
2702	0	0	Ki67+	 6511 20125
2703	0	0	Ki67+	 6516 20184
2704	0	0	Ki67+	 6518 19643
2705	0	0	Ki67+	 6518 19722
2706	0	0	Ki67+	 6524 19589
2707	0	0	Ki67+	 6524 19756
2708	0	0	Ki67+	 6525 19706
2709	0	0	Ki67+	 6526 19810
2710	0	0	Ki67+	 6528 19602
2711	0	0	Ki67+	 6546 20067
2712	0	0	Ki67+	 6548 19746
2713	0	0	Ki67+	 6555 19450
2714	0	0	Ki67+	 6560 19753
2715	0	0	Ki67+	 6561 19613
2716	0	0	Ki67+	 6563 19624
2717	0	0	Ki67+	 6566 20053
2718	0	0	Ki67+	 6577 19979
2719	0	0	Ki67+	 6577 20065
2720	0	0	Ki67+	 6589 19681
2721	0	0	Ki67+	 6595 19697
2722	0	0	Ki67+	 6596 19625
2723	0	0	Ki67+	 6596 19793
2724	0	0	Ki67+	 6606 19720
2725	0	0	Ki67+	 6614 20126
2726	0	0	Ki67+	 6630 19582
2727	0	0	Ki67+	 6632 19957
2728	0	0	Ki67+	 6641 19496
2729	0	0	Ki67+	 6653 19475
2730	0	0	Ki67+	 6659 19402
2731	0	0	Ki67+	 6661 19515
2732	0	0	Ki67+	 6686 19802
2733	0	0	Ki67+	 6687 19615
2734	0	0	Ki67+	 6694 19626
2735	0	0	Ki67+	 6717 20056
2736	0	0	Ki67+	 6718 19897
2737	0	0	Ki67+	 6719 19693
2738	0	0	Ki67+	 6719 19790
2739	0	0	Ki67+	 6723 19942
2740	0	0	Ki67+	 6724 19566
2741	0	0	Ki67+	 6725 19423
2742	0	0	Ki67+	 6729 20092
2743	0	0	Ki67+	 6737 20169
2744	0	0	Ki67+	 6739 19690
2745	0	0	Ki67+	 6743 19654
2746	0	0	Ki67+	 6752 19441
2747	0	0	Ki67+	 6757 20105
2748	0	0	Ki67+	 6766 19587
2749	0	0	Ki67+	 6766 19703
2750	0	0	Ki67+	 6766 20066
2751	0	0	Ki67+	 6772 20041
2752	0	0	Ki67+	 6785 19489
2753	0	0	Ki67+	 6798 19966
2754	0	0	Ki67+	 6807 19676
2755	0	0	Ki67+	 6808 19555
2756	0	0	Ki67+	 6819 20024
2757	0	0	Ki67+	 6823 20129
2758	0	0	Ki67+	 6825 19398
2759	0	0	Ki67+	 6826 19700
2760	0	0	Ki67+	 6833 20082
2761	0	0	Ki67+	 6836 19902
2762	0	0	Ki67+	 6839 19408
2763	0	0	Ki67+	 6841 20069
2764	0	0	Ki67+	 6850 19557
2765	0	0	Ki67+	 6860 19840
2766	0	0	Ki67+	 6870 19837
2767	0	0	Ki67+	 6871 19404
2768	0	0	Ki67+	 6877 19538
2769	0	0	Ki67+	 6892 19967
2770	0	0	Ki67+	 6902 19479
2771	0	0	Ki67+	 6905 19578
2772	0	0	Ki67+	 6909 19526
2773	0	0	Ki67+	 6922 19765
2774	0	0	Ki67+	 6927 19920
2775	0	0	Ki67+	 6933 19777
2776	0	0	Ki67+	 6943 19797
2777	0	0	Ki67+	 6945 19537
2778	0	0	Ki67+	 6952 20094
2779	0	0	Ki67+	 6958 19450
2780	0	0	Ki67+	 6959 19972
2781	0	0	Ki67+	 6967 19458
2782	0	0	Ki67+	 6967 19901
2783	0	0	Ki67+	 6969 19776
2784	0	0	Ki67+	 6183 20864
2785	0	0	Ki67+	 6185 20941
2786	0	0	Ki67+	 6190 20428
2787	0	0	Ki67+	 6198 20322
2788	0	0	Ki67+	 6203 20941
2789	0	0	Ki67+	 6204 20914
2790	0	0	Ki67+	 6205 20984
2791	0	0	Ki67+	 6214 20921
2792	0	0	Ki67+	 6225 20282
2793	0	0	Ki67+	 6226 20415
2794	0	0	Ki67+	 6231 20557
2795	0	0	Ki67+	 6232 20337
2796	0	0	Ki67+	 6234 20503
2797	0	0	Ki67+	 6243 20289
2798	0	0	Ki67+	 6252 20306
2799	0	0	Ki67+	 6255 20231
2800	0	0	Ki67+	 6257 20471
2801	0	0	Ki67+	 6267 20370
2802	0	0	Ki67+	 6267 20541
2803	0	0	Ki67+	 6268 20743
2804	0	0	Ki67+	 6269 20769
2805	0	0	Ki67+	 6274 20867
2806	0	0	Ki67+	 6278 20712
2807	0	0	Ki67+	 6279 20697
2808	0	0	Ki67+	 6288 20975
2809	0	0	Ki67+	 6298 20904
2810	0	0	Ki67+	 6306 20671
2811	0	0	Ki67+	 6308 20588
2812	0	0	Ki67+	 6309 20389
2813	0	0	Ki67+	 6313 20572
2814	0	0	Ki67+	 6317 20283
2815	0	0	Ki67+	 6326 20727
2816	0	0	Ki67+	 6327 20711
2817	0	0	Ki67+	 6328 20864
2818	0	0	Ki67+	 6330 20366
2819	0	0	Ki67+	 6333 20217
2820	0	0	Ki67+	 6340 20931
2821	0	0	Ki67+	 6343 20548
2822	0	0	Ki67+	 6345 20755
2823	0	0	Ki67+	 6347 20776
2824	0	0	Ki67+	 6349 20330
2825	0	0	Ki67+	 6354 20972
2826	0	0	Ki67+	 6364 20418
2827	0	0	Ki67+	 6365 20646
2828	0	0	Ki67+	 6367 20281
2829	0	0	Ki67+	 6368 20776
2830	0	0	Ki67+	 6385 20570
2831	0	0	Ki67+	 6391 20330
2832	0	0	Ki67+	 6392 20363
2833	0	0	Ki67+	 6420 20256
2834	0	0	Ki67+	 6440 20584
2835	0	0	Ki67+	 6442 20322
2836	0	0	Ki67+	 6442 20371
2837	0	0	Ki67+	 6447 20750
2838	0	0	Ki67+	 6457 20857
2839	0	0	Ki67+	 6458 20351
2840	0	0	Ki67+	 6458 20548
2841	0	0	Ki67+	 6460 20399
2842	0	0	Ki67+	 6461 20603
2843	0	0	Ki67+	 6461 20877
2844	0	0	Ki67+	 6463 20765
2845	0	0	Ki67+	 6470 20640
2846	0	0	Ki67+	 6471 20747
2847	0	0	Ki67+	 6478 20651
2848	0	0	Ki67+	 6479 20587
2849	0	0	Ki67+	 6479 20698
2850	0	0	Ki67+	 6485 20235
2851	0	0	Ki67+	 6486 20539
2852	0	0	Ki67+	 6486 20625
2853	0	0	Ki67+	 6493 20926
2854	0	0	Ki67+	 6501 20416
2855	0	0	Ki67+	 6536 20927
2856	0	0	Ki67+	 6562 20667
2857	0	0	Ki67+	 6565 20707
2858	0	0	Ki67+	 6570 20895
2859	0	0	Ki67+	 6572 20569
2860	0	0	Ki67+	 6573 20321
2861	0	0	Ki67+	 6578 20280
2862	0	0	Ki67+	 6582 20633
2863	0	0	Ki67+	 6582 20925
2864	0	0	Ki67+	 6602 20841
2865	0	0	Ki67+	 6602 20891
2866	0	0	Ki67+	 6603 20772
2867	0	0	Ki67+	 6613 20725
2868	0	0	Ki67+	 6621 20548
2869	0	0	Ki67+	 6633 20255
2870	0	0	Ki67+	 6634 20407
2871	0	0	Ki67+	 6646 20254
2872	0	0	Ki67+	 6655 20579
2873	0	0	Ki67+	 6684 20535
2874	0	0	Ki67+	 6691 20499
2875	0	0	Ki67+	 6709 20428
2876	0	0	Ki67+	 6711 20689
2877	0	0	Ki67+	 6719 20348
2878	0	0	Ki67+	 6720 20458
2879	0	0	Ki67+	 6733 20496
2880	0	0	Ki67+	 6737 20760
2881	0	0	Ki67+	 6738 20892
2882	0	0	Ki67+	 6740 20383
2883	0	0	Ki67+	 6741 20248
2884	0	0	Ki67+	 6745 20324
2885	0	0	Ki67+	 6756 20775
2886	0	0	Ki67+	 6764 20332
2887	0	0	Ki67+	 6767 20206
2888	0	0	Ki67+	 6767 20879
2889	0	0	Ki67+	 6773 20748
2890	0	0	Ki67+	 6775 20238
2891	0	0	Ki67+	 6776 20310
2892	0	0	Ki67+	 6788 20204
2893	0	0	Ki67+	 6791 20279
2894	0	0	Ki67+	 6815 20395
2895	0	0	Ki67+	 6817 20280
2896	0	0	Ki67+	 6824 20209
2897	0	0	Ki67+	 6824 20403
2898	0	0	Ki67+	 6834 20446
2899	0	0	Ki67+	 6840 20363
2900	0	0	Ki67+	 6847 20229
2901	0	0	Ki67+	 6856 20372
2902	0	0	Ki67+	 6860 20405
2903	0	0	Ki67+	 6861 20433
2904	0	0	Ki67+	 6865 20265
2905	0	0	Ki67+	 6869 20288
2906	0	0	Ki67+	 6875 20355
2907	0	0	Ki67+	 6884 20624
2908	0	0	Ki67+	 6887 20363
2909	0	0	Ki67+	 6891 20613
2910	0	0	Ki67+	 6897 20859
2911	0	0	Ki67+	 6901 20270
2912	0	0	Ki67+	 6905 20233
2913	0	0	Ki67+	 6912 20502
2914	0	0	Ki67+	 6913 20420
2915	0	0	Ki67+	 6914 20807
2916	0	0	Ki67+	 6915 20373
2917	0	0	Ki67+	 6926 20421
2918	0	0	Ki67+	 6929 20449
2919	0	0	Ki67+	 6931 20876
2920	0	0	Ki67+	 6939 20372
2921	0	0	Ki67+	 6941 20667
2922	0	0	Ki67+	 6969 20256
2923	0	0	Ki67+	 6195 21120
2924	0	0	Ki67+	 6214 21448
2925	0	0	Ki67+	 6228 21013
2926	0	0	Ki67+	 6228 21532
2927	0	0	Ki67+	 6239 21007
2928	0	0	Ki67+	 6251 21020
2929	0	0	Ki67+	 6254 21092
2930	0	0	Ki67+	 6269 21020
2931	0	0	Ki67+	 6269 21703
2932	0	0	Ki67+	 6276 21370
2933	0	0	Ki67+	 6278 21357
2934	0	0	Ki67+	 6278 21692
2935	0	0	Ki67+	 6286 21544
2936	0	0	Ki67+	 6295 21623
2937	0	0	Ki67+	 6295 21716
2938	0	0	Ki67+	 6306 21706
2939	0	0	Ki67+	 6312 21764
2940	0	0	Ki67+	 6319 21171
2941	0	0	Ki67+	 6339 21469
2942	0	0	Ki67+	 6351 21590
2943	0	0	Ki67+	 6360 21501
2944	0	0	Ki67+	 6363 21577
2945	0	0	Ki67+	 6378 21213
2946	0	0	Ki67+	 6380 21070
2947	0	0	Ki67+	 6382 21225
2948	0	0	Ki67+	 6386 21526
2949	0	0	Ki67+	 6392 21147
2950	0	0	Ki67+	 6393 21267
2951	0	0	Ki67+	 6394 21078
2952	0	0	Ki67+	 6402 21714
2953	0	0	Ki67+	 6409 21191
2954	0	0	Ki67+	 6416 21480
2955	0	0	Ki67+	 6421 21524
2956	0	0	Ki67+	 6429 21022
2957	0	0	Ki67+	 6429 21099
2958	0	0	Ki67+	 6447 21745
2959	0	0	Ki67+	 6458 21244
2960	0	0	Ki67+	 6462 21152
2961	0	0	Ki67+	 6465 21387
2962	0	0	Ki67+	 6467 21116
2963	0	0	Ki67+	 6471 21186
2964	0	0	Ki67+	 6471 21617
2965	0	0	Ki67+	 6475 21771
2966	0	0	Ki67+	 6482 21356
2967	0	0	Ki67+	 6492 21629
2968	0	0	Ki67+	 6494 21715
2969	0	0	Ki67+	 6496 21040
2970	0	0	Ki67+	 6504 21787
2971	0	0	Ki67+	 6506 21364
2972	0	0	Ki67+	 6523 21226
2973	0	0	Ki67+	 6527 21171
2974	0	0	Ki67+	 6548 21401
2975	0	0	Ki67+	 6564 21414
2976	0	0	Ki67+	 6583 21319
2977	0	0	Ki67+	 6597 21310
2978	0	0	Ki67+	 6632 21613
2979	0	0	Ki67+	 6636 21571
2980	0	0	Ki67+	 6643 21011
2981	0	0	Ki67+	 6646 21619
2982	0	0	Ki67+	 6658 21019
2983	0	0	Ki67+	 6663 21242
2984	0	0	Ki67+	 6673 21460
2985	0	0	Ki67+	 6674 21415
2986	0	0	Ki67+	 6703 21396
2987	0	0	Ki67+	 6711 21203
2988	0	0	Ki67+	 6722 21628
2989	0	0	Ki67+	 6723 21075
2990	0	0	Ki67+	 6724 21754
2991	0	0	Ki67+	 6730 21733
2992	0	0	Ki67+	 6735 21021
2993	0	0	Ki67+	 6747 21397
2994	0	0	Ki67+	 6756 21692
2995	0	0	Ki67+	 6763 21311
2996	0	0	Ki67+	 6771 21320
2997	0	0	Ki67+	 6781 21406
2998	0	0	Ki67+	 6788 21632
2999	0	0	Ki67+	 6799 21525
3000	0	0	Ki67+	 6800 21660
3001	0	0	Ki67+	 6801 21458
3002	0	0	Ki67+	 6808 21717
3003	0	0	Ki67+	 6818 21663
3004	0	0	Ki67+	 6827 21456
3005	0	0	Ki67+	 6829 21081
3006	0	0	Ki67+	 6845 21604
3007	0	0	Ki67+	 6853 21557
3008	0	0	Ki67+	 6857 21440
3009	0	0	Ki67+	 6858 21692
3010	0	0	Ki67+	 6861 21455
3011	0	0	Ki67+	 6878 21727
3012	0	0	Ki67+	 6881 21404
3013	0	0	Ki67+	 6893 21381
3014	0	0	Ki67+	 6898 21411
3015	0	0	Ki67+	 6899 21251
3016	0	0	Ki67+	 6899 21263
3017	0	0	Ki67+	 6921 21278
3018	0	0	Ki67+	 6931 21730
3019	0	0	Ki67+	 6933 21763
3020	0	0	Ki67+	 6935 21511
3021	0	0	Ki67+	 6946 21179
3022	0	0	Ki67+	 6955 21768
3023	0	0	Ki67+	 6958 21521
3024	0	0	Ki67+	 6178 21934
3025	0	0	Ki67+	 6202 22554
3026	0	0	Ki67+	 6204 22076
3027	0	0	Ki67+	 6204 22495
3028	0	0	Ki67+	 6206 21932
3029	0	0	Ki67+	 6208 21943
3030	0	0	Ki67+	 6208 22340
3031	0	0	Ki67+	 6210 22467
3032	0	0	Ki67+	 6212 21800
3033	0	0	Ki67+	 6230 22524
3034	0	0	Ki67+	 6238 22198
3035	0	0	Ki67+	 6239 21934
3036	0	0	Ki67+	 6240 22505
3037	0	0	Ki67+	 6265 22265
3038	0	0	Ki67+	 6266 22467
3039	0	0	Ki67+	 6268 22569
3040	0	0	Ki67+	 6272 22556
3041	0	0	Ki67+	 6278 22175
3042	0	0	Ki67+	 6289 21822
3043	0	0	Ki67+	 6289 21872
3044	0	0	Ki67+	 6290 22402
3045	0	0	Ki67+	 6294 22498
3046	0	0	Ki67+	 6304 22139
3047	0	0	Ki67+	 6306 22491
3048	0	0	Ki67+	 6309 22173
3049	0	0	Ki67+	 6310 22312
3050	0	0	Ki67+	 6316 21854
3051	0	0	Ki67+	 6318 22549
3052	0	0	Ki67+	 6321 22181
3053	0	0	Ki67+	 6322 21812
3054	0	0	Ki67+	 6324 21965
3055	0	0	Ki67+	 6328 21989
3056	0	0	Ki67+	 6328 22307
3057	0	0	Ki67+	 6331 22513
3058	0	0	Ki67+	 6336 22447
3059	0	0	Ki67+	 6352 21978
3060	0	0	Ki67+	 6361 21800
3061	0	0	Ki67+	 6367 22527
3062	0	0	Ki67+	 6368 21966
3063	0	0	Ki67+	 6369 22415
3064	0	0	Ki67+	 6381 21978
3065	0	0	Ki67+	 6391 21817
3066	0	0	Ki67+	 6395 22296
3067	0	0	Ki67+	 6397 22027
3068	0	0	Ki67+	 6400 22497
3069	0	0	Ki67+	 6406 22331
3070	0	0	Ki67+	 6407 22030
3071	0	0	Ki67+	 6411 21979
3072	0	0	Ki67+	 6413 22342
3073	0	0	Ki67+	 6420 22180
3074	0	0	Ki67+	 6433 22077
3075	0	0	Ki67+	 6441 22391
3076	0	0	Ki67+	 6445 22421
3077	0	0	Ki67+	 6448 22253
3078	0	0	Ki67+	 6450 22379
3079	0	0	Ki67+	 6453 22524
3080	0	0	Ki67+	 6457 21894
3081	0	0	Ki67+	 6464 21908
3082	0	0	Ki67+	 6466 21995
3083	0	0	Ki67+	 6471 22515
3084	0	0	Ki67+	 6475 22427
3085	0	0	Ki67+	 6477 21816
3086	0	0	Ki67+	 6483 22532
3087	0	0	Ki67+	 6493 21842
3088	0	0	Ki67+	 6496 22350
3089	0	0	Ki67+	 6507 22001
3090	0	0	Ki67+	 6512 21983
3091	0	0	Ki67+	 6518 22454
3092	0	0	Ki67+	 6521 22556
3093	0	0	Ki67+	 6524 22426
3094	0	0	Ki67+	 6533 22391
3095	0	0	Ki67+	 6538 22306
3096	0	0	Ki67+	 6545 21833
3097	0	0	Ki67+	 6556 22472
3098	0	0	Ki67+	 6575 22108
3099	0	0	Ki67+	 6580 21820
3100	0	0	Ki67+	 6585 21842
3101	0	0	Ki67+	 6588 22258
3102	0	0	Ki67+	 6600 21903
3103	0	0	Ki67+	 6600 22570
3104	0	0	Ki67+	 6605 21829
3105	0	0	Ki67+	 6612 22042
3106	0	0	Ki67+	 6612 22239
3107	0	0	Ki67+	 6619 22177
3108	0	0	Ki67+	 6625 22288
3109	0	0	Ki67+	 6634 22184
3110	0	0	Ki67+	 6638 22297
3111	0	0	Ki67+	 6641 22564
3112	0	0	Ki67+	 6647 21820
3113	0	0	Ki67+	 6656 22080
3114	0	0	Ki67+	 6667 22063
3115	0	0	Ki67+	 6681 22187
3116	0	0	Ki67+	 6684 22459
3117	0	0	Ki67+	 6698 22499
3118	0	0	Ki67+	 6711 22205
3119	0	0	Ki67+	 6716 22036
3120	0	0	Ki67+	 6717 21897
3121	0	0	Ki67+	 6720 22301
3122	0	0	Ki67+	 6724 22536
3123	0	0	Ki67+	 6733 22026
3124	0	0	Ki67+	 6740 22241
3125	0	0	Ki67+	 6762 22115
3126	0	0	Ki67+	 6772 22041
3127	0	0	Ki67+	 6778 22463
3128	0	0	Ki67+	 6784 22259
3129	0	0	Ki67+	 6789 22014
3130	0	0	Ki67+	 6802 22584
3131	0	0	Ki67+	 6806 22287
3132	0	0	Ki67+	 6812 22305
3133	0	0	Ki67+	 6824 22138
3134	0	0	Ki67+	 6829 22175
3135	0	0	Ki67+	 6831 22589
3136	0	0	Ki67+	 6881 22157
3137	0	0	Ki67+	 6885 22383
3138	0	0	Ki67+	 6886 22397
3139	0	0	Ki67+	 6888 22032
3140	0	0	Ki67+	 6892 22266
3141	0	0	Ki67+	 6898 22336
3142	0	0	Ki67+	 6900 22059
3143	0	0	Ki67+	 6903 22516
3144	0	0	Ki67+	 6921 22246
3145	0	0	Ki67+	 6942 21793
3146	0	0	Ki67+	 6955 22191
3147	0	0	Ki67+	 6961 22220
3148	0	0	Ki67+	 6973 22583
3149	0	0	Ki67+	 6180 23059
3150	0	0	Ki67+	 6188 23009
3151	0	0	Ki67+	 6199 22892
3152	0	0	Ki67+	 6219 23107
3153	0	0	Ki67+	 6233 22938
3154	0	0	Ki67+	 6247 23348
3155	0	0	Ki67+	 6250 22864
3156	0	0	Ki67+	 6257 22940
3157	0	0	Ki67+	 6260 23169
3158	0	0	Ki67+	 6266 23223
3159	0	0	Ki67+	 6267 22901
3160	0	0	Ki67+	 6269 22832
3161	0	0	Ki67+	 6277 22855
3162	0	0	Ki67+	 6285 22697
3163	0	0	Ki67+	 6288 23233
3164	0	0	Ki67+	 6289 23161
3165	0	0	Ki67+	 6308 23073
3166	0	0	Ki67+	 6318 22990
3167	0	0	Ki67+	 6328 23176
3168	0	0	Ki67+	 6341 22651
3169	0	0	Ki67+	 6343 23096
3170	0	0	Ki67+	 6345 22671
3171	0	0	Ki67+	 6348 23072
3172	0	0	Ki67+	 6356 23362
3173	0	0	Ki67+	 6366 22645
3174	0	0	Ki67+	 6378 22704
3175	0	0	Ki67+	 6393 22817
3176	0	0	Ki67+	 6421 22777
3177	0	0	Ki67+	 6426 22740
3178	0	0	Ki67+	 6430 23028
3179	0	0	Ki67+	 6458 23058
3180	0	0	Ki67+	 6459 22866
3181	0	0	Ki67+	 6474 22977
3182	0	0	Ki67+	 6489 23307
3183	0	0	Ki67+	 6496 22672
3184	0	0	Ki67+	 6507 22705
3185	0	0	Ki67+	 6508 23279
3186	0	0	Ki67+	 6509 22832
3187	0	0	Ki67+	 6516 23147
3188	0	0	Ki67+	 6524 22954
3189	0	0	Ki67+	 6536 22967
3190	0	0	Ki67+	 6538 22723
3191	0	0	Ki67+	 6540 23369
3192	0	0	Ki67+	 6550 22763
3193	0	0	Ki67+	 6551 22790
3194	0	0	Ki67+	 6551 23109
3195	0	0	Ki67+	 6563 23330
3196	0	0	Ki67+	 6576 23134
3197	0	0	Ki67+	 6577 22656
3198	0	0	Ki67+	 6591 22962
3199	0	0	Ki67+	 6598 22715
3200	0	0	Ki67+	 6629 22815
3201	0	0	Ki67+	 6636 23169
3202	0	0	Ki67+	 6639 23037
3203	0	0	Ki67+	 6639 23093
3204	0	0	Ki67+	 6649 23178
3205	0	0	Ki67+	 6650 23203
3206	0	0	Ki67+	 6654 22864
3207	0	0	Ki67+	 6658 23364
3208	0	0	Ki67+	 6664 23118
3209	0	0	Ki67+	 6668 23020
3210	0	0	Ki67+	 6676 23318
3211	0	0	Ki67+	 6682 22975
3212	0	0	Ki67+	 6685 23209
3213	0	0	Ki67+	 6690 22685
3214	0	0	Ki67+	 6692 22650
3215	0	0	Ki67+	 6693 23052
3216	0	0	Ki67+	 6698 22936
3217	0	0	Ki67+	 6723 23155
3218	0	0	Ki67+	 6731 23282
3219	0	0	Ki67+	 6735 23033
3220	0	0	Ki67+	 6736 23299
3221	0	0	Ki67+	 6738 23346
3222	0	0	Ki67+	 6741 23285
3223	0	0	Ki67+	 6744 22653
3224	0	0	Ki67+	 6750 23383
3225	0	0	Ki67+	 6759 22952
3226	0	0	Ki67+	 6771 22679
3227	0	0	Ki67+	 6772 22921
3228	0	0	Ki67+	 6777 23222
3229	0	0	Ki67+	 6783 22848
3230	0	0	Ki67+	 6792 22841
3231	0	0	Ki67+	 6798 23172
3232	0	0	Ki67+	 6804 22706
3233	0	0	Ki67+	 6805 23072
3234	0	0	Ki67+	 6813 23227
3235	0	0	Ki67+	 6819 23017
3236	0	0	Ki67+	 6834 23313
3237	0	0	Ki67+	 6850 22669
3238	0	0	Ki67+	 6853 23351
3239	0	0	Ki67+	 6858 23190
3240	0	0	Ki67+	 6875 22655
3241	0	0	Ki67+	 6875 22817
3242	0	0	Ki67+	 6876 23079
3243	0	0	Ki67+	 6925 23135
3244	0	0	Ki67+	 6933 23024
3245	0	0	Ki67+	 6946 23337
3246	0	0	Ki67+	 6961 23367
3247	0	0	Ki67+	 6965 22847
3248	0	0	Ki67+	 6968 23332
3249	0	0	Ki67+	 6970 22681
3250	0	0	Ki67+	 6970 22713
3251	0	0	Ki67+	 6974 22992
3252	0	0	Ki67+	 6184 23705
3253	0	0	Ki67+	 6195 23715
3254	0	0	Ki67+	 6199 24035
3255	0	0	Ki67+	 6203 23749
3256	0	0	Ki67+	 6216 23802
3257	0	0	Ki67+	 6217 23768
3258	0	0	Ki67+	 6217 23878
3259	0	0	Ki67+	 6221 23745
3260	0	0	Ki67+	 6279 23582
3261	0	0	Ki67+	 6312 23407
3262	0	0	Ki67+	 6364 23619
3263	0	0	Ki67+	 6401 23404
3264	0	0	Ki67+	 6412 23506
3265	0	0	Ki67+	 6420 23565
3266	0	0	Ki67+	 6464 23643
3267	0	0	Ki67+	 6475 23664
3268	0	0	Ki67+	 6483 23548
3269	0	0	Ki67+	 6488 23722
3270	0	0	Ki67+	 6497 23671
3271	0	0	Ki67+	 6505 23457
3272	0	0	Ki67+	 6518 23578
3273	0	0	Ki67+	 6519 23658
3274	0	0	Ki67+	 6520 23522
3275	0	0	Ki67+	 6520 23603
3276	0	0	Ki67+	 6533 23584
3277	0	0	Ki67+	 6552 23534
3278	0	0	Ki67+	 6555 23680
3279	0	0	Ki67+	 6575 23649
3280	0	0	Ki67+	 6576 23592
3281	0	0	Ki67+	 6594 23607
3282	0	0	Ki67+	 6598 23672
3283	0	0	Ki67+	 6616 23618
3284	0	0	Ki67+	 6627 23536
3285	0	0	Ki67+	 6644 23491
3286	0	0	Ki67+	 6660 23520
3287	0	0	Ki67+	 6702 23805
3288	0	0	Ki67+	 6731 23478
3289	0	0	Ki67+	 6733 23421
3290	0	0	Ki67+	 6764 23480
3291	0	0	Ki67+	 6784 23490
3292	0	0	Ki67+	 6819 23562
3293	0	0	Ki67+	 6837 23543
3294	0	0	Ki67+	 6906 23982
3295	0	0	Ki67+	 6975 24092
3296	0	0	Ki67+	 6277 24334
3297	0	0	Ki67+	 6329 24698
3298	0	0	Ki67+	 6343 24667
3299	0	0	Ki67+	 6350 24703
3300	0	0	Ki67+	 6480 24558
3301	0	0	Ki67+	 6563 24252
3302	0	0	Ki67+	 6590 24539
3303	0	0	Ki67+	 6594 24689
3304	0	0	Ki67+	 6601 24816
3305	0	0	Ki67+	 6623 24799
3306	0	0	Ki67+	 6662 24538
3307	0	0	Ki67+	 6668 24363
3308	0	0	Ki67+	 6677 24372
3309	0	0	Ki67+	 6709 24276
3310	0	0	Ki67+	 6748 24839
3311	0	0	Ki67+	 6780 24201
3312	0	0	Ki67+	 6828 24277
3313	0	0	Ki67+	 6840 24320
3314	0	0	Ki67+	 6843 24306
3315	0	0	Ki67+	 6844 24342
3316	0	0	Ki67+	 6869 24466
3317	0	0	Ki67+	 6892 24669
3318	0	0	Ki67+	 7506 14902
3319	0	0	Ki67+	 7582 14983
3320	0	0	Ki67+	 7614 14966
3321	0	0	Ki67+	 7633 14998
3322	0	0	Ki67+	 7637 14603
3323	0	0	Ki67+	 7020 15735
3324	0	0	Ki67+	 7025 15771
3325	0	0	Ki67+	 7032 15704
3326	0	0	Ki67+	 7052 15675
3327	0	0	Ki67+	 7053 15631
3328	0	0	Ki67+	 7057 15663
3329	0	0	Ki67+	 7064 15686
3330	0	0	Ki67+	 7067 15666
3331	0	0	Ki67+	 7076 15852
3332	0	0	Ki67+	 7091 15671
3333	0	0	Ki67+	 7149 15945
3334	0	0	Ki67+	 7162 15184
3335	0	0	Ki67+	 7171 15304
3336	0	0	Ki67+	 7283 15950
3337	0	0	Ki67+	 7308 15942
3338	0	0	Ki67+	 7317 15915
3339	0	0	Ki67+	 7357 15200
3340	0	0	Ki67+	 7387 15834
3341	0	0	Ki67+	 7464 15445
3342	0	0	Ki67+	 7715 15820
3343	0	0	Ki67+	 7740 15789
3344	0	0	Ki67+	 7038 16698
3345	0	0	Ki67+	 7050 16524
3346	0	0	Ki67+	 7052 16076
3347	0	0	Ki67+	 7072 16674
3348	0	0	Ki67+	 7086 16527
3349	0	0	Ki67+	 7091 16368
3350	0	0	Ki67+	 7095 15976
3351	0	0	Ki67+	 7105 16363
3352	0	0	Ki67+	 7117 16084
3353	0	0	Ki67+	 7145 16048
3354	0	0	Ki67+	 7162 16344
3355	0	0	Ki67+	 7202 16288
3356	0	0	Ki67+	 7232 16287
3357	0	0	Ki67+	 7282 16273
3358	0	0	Ki67+	 7285 16440
3359	0	0	Ki67+	 7305 16427
3360	0	0	Ki67+	 7316 16108
3361	0	0	Ki67+	 7355 16736
3362	0	0	Ki67+	 7403 16603
3363	0	0	Ki67+	 7426 16013
3364	0	0	Ki67+	 7436 16322
3365	0	0	Ki67+	 7460 16678
3366	0	0	Ki67+	 7467 16224
3367	0	0	Ki67+	 7489 16657
3368	0	0	Ki67+	 7516 16537
3369	0	0	Ki67+	 7519 16111
3370	0	0	Ki67+	 7526 16412
3371	0	0	Ki67+	 7546 16625
3372	0	0	Ki67+	 7550 16544
3373	0	0	Ki67+	 7557 16747
3374	0	0	Ki67+	 7565 16275
3375	0	0	Ki67+	 7568 16744
3376	0	0	Ki67+	 7583 16079
3377	0	0	Ki67+	 7613 16679
3378	0	0	Ki67+	 7620 16172
3379	0	0	Ki67+	 7654 16605
3380	0	0	Ki67+	 7656 16575
3381	0	0	Ki67+	 7660 16113
3382	0	0	Ki67+	 7693 16369
3383	0	0	Ki67+	 7705 16184
3384	0	0	Ki67+	 7769 16597
3385	0	0	Ki67+	 6986 17350
3386	0	0	Ki67+	 7000 17450
3387	0	0	Ki67+	 7007 17236
3388	0	0	Ki67+	 7011 16810
3389	0	0	Ki67+	 7018 17518
3390	0	0	Ki67+	 7051 17377
3391	0	0	Ki67+	 7053 17355
3392	0	0	Ki67+	 7105 17348
3393	0	0	Ki67+	 7117 17528
3394	0	0	Ki67+	 7119 17347
3395	0	0	Ki67+	 7124 17073
3396	0	0	Ki67+	 7141 17356
3397	0	0	Ki67+	 7158 17539
3398	0	0	Ki67+	 7181 17052
3399	0	0	Ki67+	 7181 17221
3400	0	0	Ki67+	 7184 16909
3401	0	0	Ki67+	 7201 17081
3402	0	0	Ki67+	 7229 17003
3403	0	0	Ki67+	 7235 17058
3404	0	0	Ki67+	 7245 16798
3405	0	0	Ki67+	 7246 17009
3406	0	0	Ki67+	 7249 17264
3407	0	0	Ki67+	 7260 17055
3408	0	0	Ki67+	 7263 17263
3409	0	0	Ki67+	 7264 17391
3410	0	0	Ki67+	 7267 16973
3411	0	0	Ki67+	 7289 17374
3412	0	0	Ki67+	 7306 17448
3413	0	0	Ki67+	 7319 17244
3414	0	0	Ki67+	 7329 17071
3415	0	0	Ki67+	 7330 17173
3416	0	0	Ki67+	 7332 16968
3417	0	0	Ki67+	 7336 17057
3418	0	0	Ki67+	 7353 17265
3419	0	0	Ki67+	 7359 17205
3420	0	0	Ki67+	 7361 17081
3421	0	0	Ki67+	 7363 17411
3422	0	0	Ki67+	 7370 16937
3423	0	0	Ki67+	 7374 17171
3424	0	0	Ki67+	 7379 17364
3425	0	0	Ki67+	 7391 17051
3426	0	0	Ki67+	 7414 17394
3427	0	0	Ki67+	 7414 17461
3428	0	0	Ki67+	 7416 17170
3429	0	0	Ki67+	 7418 17427
3430	0	0	Ki67+	 7420 17207
3431	0	0	Ki67+	 7437 17325
3432	0	0	Ki67+	 7438 16758
3433	0	0	Ki67+	 7443 17187
3434	0	0	Ki67+	 7450 16781
3435	0	0	Ki67+	 7456 17000
3436	0	0	Ki67+	 7462 17246
3437	0	0	Ki67+	 7464 16941
3438	0	0	Ki67+	 7465 17120
3439	0	0	Ki67+	 7484 16923
3440	0	0	Ki67+	 7484 17379
3441	0	0	Ki67+	 7484 17418
3442	0	0	Ki67+	 7504 17243
3443	0	0	Ki67+	 7506 17014
3444	0	0	Ki67+	 7512 17108
3445	0	0	Ki67+	 7522 17496
3446	0	0	Ki67+	 7526 17383
3447	0	0	Ki67+	 7530 16812
3448	0	0	Ki67+	 7531 17147
3449	0	0	Ki67+	 7536 17047
3450	0	0	Ki67+	 7538 16927
3451	0	0	Ki67+	 7539 16804
3452	0	0	Ki67+	 7547 16895
3453	0	0	Ki67+	 7548 17297
3454	0	0	Ki67+	 7571 17029
3455	0	0	Ki67+	 7595 17083
3456	0	0	Ki67+	 7606 17141
3457	0	0	Ki67+	 7611 17044
3458	0	0	Ki67+	 7616 17017
3459	0	0	Ki67+	 7617 16853
3460	0	0	Ki67+	 7622 16768
3461	0	0	Ki67+	 7625 17312
3462	0	0	Ki67+	 7649 17274
3463	0	0	Ki67+	 7652 17261
3464	0	0	Ki67+	 7661 17199
3465	0	0	Ki67+	 7664 17126
3466	0	0	Ki67+	 7665 17529
3467	0	0	Ki67+	 7667 17439
3468	0	0	Ki67+	 7674 17311
3469	0	0	Ki67+	 7677 17424
3470	0	0	Ki67+	 7678 17075
3471	0	0	Ki67+	 7682 17005
3472	0	0	Ki67+	 7708 16939
3473	0	0	Ki67+	 7714 17437
3474	0	0	Ki67+	 7725 16818
3475	0	0	Ki67+	 7732 16836
3476	0	0	Ki67+	 7734 16906
3477	0	0	Ki67+	 7739 16894
3478	0	0	Ki67+	 7741 17512
3479	0	0	Ki67+	 7742 16847
3480	0	0	Ki67+	 7749 17085
3481	0	0	Ki67+	 7750 17284
3482	0	0	Ki67+	 7774 17208
3483	0	0	Ki67+	 6981 17763
3484	0	0	Ki67+	 6990 17616
3485	0	0	Ki67+	 6994 17869
3486	0	0	Ki67+	 6995 17654
3487	0	0	Ki67+	 7001 17998
3488	0	0	Ki67+	 7002 17589
3489	0	0	Ki67+	 7006 17642
3490	0	0	Ki67+	 7010 17694
3491	0	0	Ki67+	 7019 17676
3492	0	0	Ki67+	 7059 17912
3493	0	0	Ki67+	 7067 17788
3494	0	0	Ki67+	 7080 17590
3495	0	0	Ki67+	 7084 17742
3496	0	0	Ki67+	 7086 18257
3497	0	0	Ki67+	 7097 17786
3498	0	0	Ki67+	 7102 17663
3499	0	0	Ki67+	 7102 17959
3500	0	0	Ki67+	 7109 17991
3501	0	0	Ki67+	 7127 17581
3502	0	0	Ki67+	 7142 17844
3503	0	0	Ki67+	 7159 17717
3504	0	0	Ki67+	 7178 17723
3505	0	0	Ki67+	 7179 17777
3506	0	0	Ki67+	 7199 17987
3507	0	0	Ki67+	 7207 17739
3508	0	0	Ki67+	 7208 18027
3509	0	0	Ki67+	 7211 17943
3510	0	0	Ki67+	 7222 18211
3511	0	0	Ki67+	 7230 17625
3512	0	0	Ki67+	 7232 17610
3513	0	0	Ki67+	 7237 17981
3514	0	0	Ki67+	 7240 17742
3515	0	0	Ki67+	 7243 18214
3516	0	0	Ki67+	 7249 17768
3517	0	0	Ki67+	 7256 17703
3518	0	0	Ki67+	 7258 17957
3519	0	0	Ki67+	 7260 17622
3520	0	0	Ki67+	 7260 17828
3521	0	0	Ki67+	 7262 17634
3522	0	0	Ki67+	 7275 17733
3523	0	0	Ki67+	 7287 18316
3524	0	0	Ki67+	 7290 17982
3525	0	0	Ki67+	 7293 18119
3526	0	0	Ki67+	 7298 18155
3527	0	0	Ki67+	 7299 17913
3528	0	0	Ki67+	 7305 18297
3529	0	0	Ki67+	 7319 17653
3530	0	0	Ki67+	 7319 18032
3531	0	0	Ki67+	 7326 17883
3532	0	0	Ki67+	 7329 18186
3533	0	0	Ki67+	 7336 18028
3534	0	0	Ki67+	 7337 17740
3535	0	0	Ki67+	 7345 17770
3536	0	0	Ki67+	 7347 17635
3537	0	0	Ki67+	 7351 17934
3538	0	0	Ki67+	 7352 18106
3539	0	0	Ki67+	 7352 18284
3540	0	0	Ki67+	 7358 17778
3541	0	0	Ki67+	 7360 18245
3542	0	0	Ki67+	 7361 17952
3543	0	0	Ki67+	 7375 18174
3544	0	0	Ki67+	 7375 18235
3545	0	0	Ki67+	 7382 18189
3546	0	0	Ki67+	 7389 18163
3547	0	0	Ki67+	 7393 17669
3548	0	0	Ki67+	 7394 17799
3549	0	0	Ki67+	 7395 17842
3550	0	0	Ki67+	 7396 17650
3551	0	0	Ki67+	 7398 17810
3552	0	0	Ki67+	 7400 18005
3553	0	0	Ki67+	 7402 17683
3554	0	0	Ki67+	 7406 18121
3555	0	0	Ki67+	 7416 18057
3556	0	0	Ki67+	 7425 17862
3557	0	0	Ki67+	 7432 17674
3558	0	0	Ki67+	 7435 18247
3559	0	0	Ki67+	 7436 18107
3560	0	0	Ki67+	 7443 17820
3561	0	0	Ki67+	 7444 18037
3562	0	0	Ki67+	 7458 18070
3563	0	0	Ki67+	 7464 18224
3564	0	0	Ki67+	 7467 17865
3565	0	0	Ki67+	 7472 18350
3566	0	0	Ki67+	 7473 17980
3567	0	0	Ki67+	 7477 17819
3568	0	0	Ki67+	 7477 18081
3569	0	0	Ki67+	 7478 17608
3570	0	0	Ki67+	 7482 17861
3571	0	0	Ki67+	 7485 18324
3572	0	0	Ki67+	 7488 17590
3573	0	0	Ki67+	 7492 17695
3574	0	0	Ki67+	 7497 18189
3575	0	0	Ki67+	 7530 17606
3576	0	0	Ki67+	 7540 18222
3577	0	0	Ki67+	 7549 17640
3578	0	0	Ki67+	 7556 17586
3579	0	0	Ki67+	 7557 17805
3580	0	0	Ki67+	 7559 17782
3581	0	0	Ki67+	 7564 17630
3582	0	0	Ki67+	 7568 17795
3583	0	0	Ki67+	 7572 18316
3584	0	0	Ki67+	 7573 17781
3585	0	0	Ki67+	 7573 17923
3586	0	0	Ki67+	 7575 17560
3587	0	0	Ki67+	 7583 18037
3588	0	0	Ki67+	 7591 18181
3589	0	0	Ki67+	 7596 17630
3590	0	0	Ki67+	 7602 17675
3591	0	0	Ki67+	 7613 17987
3592	0	0	Ki67+	 7624 18177
3593	0	0	Ki67+	 7641 17632
3594	0	0	Ki67+	 7646 17930
3595	0	0	Ki67+	 7654 17917
3596	0	0	Ki67+	 7658 17675
3597	0	0	Ki67+	 7678 17872
3598	0	0	Ki67+	 7692 17939
3599	0	0	Ki67+	 7693 17722
3600	0	0	Ki67+	 7715 18135
3601	0	0	Ki67+	 7719 17970
3602	0	0	Ki67+	 7726 17569
3603	0	0	Ki67+	 7727 17995
3604	0	0	Ki67+	 7728 18236
3605	0	0	Ki67+	 7729 17649
3606	0	0	Ki67+	 7741 18131
3607	0	0	Ki67+	 7752 18021
3608	0	0	Ki67+	 7753 17964
3609	0	0	Ki67+	 7764 17955
3610	0	0	Ki67+	 7765 17761
3611	0	0	Ki67+	 7770 17685
3612	0	0	Ki67+	 7771 17900
3613	0	0	Ki67+	 7772 18153
3614	0	0	Ki67+	 7774 17660
3615	0	0	Ki67+	 7775 18028
3616	0	0	Ki67+	 6977 18693
3617	0	0	Ki67+	 6978 18801
3618	0	0	Ki67+	 6990 18647
3619	0	0	Ki67+	 6990 19029
3620	0	0	Ki67+	 6994 18382
3621	0	0	Ki67+	 6995 18827
3622	0	0	Ki67+	 7004 18662
3623	0	0	Ki67+	 7008 18393
3624	0	0	Ki67+	 7020 18624
3625	0	0	Ki67+	 7028 18577
3626	0	0	Ki67+	 7035 18999
3627	0	0	Ki67+	 7050 18856
3628	0	0	Ki67+	 7055 18485
3629	0	0	Ki67+	 7065 18584
3630	0	0	Ki67+	 7067 18445
3631	0	0	Ki67+	 7071 18743
3632	0	0	Ki67+	 7072 18865
3633	0	0	Ki67+	 7076 18819
3634	0	0	Ki67+	 7077 18669
3635	0	0	Ki67+	 7082 18383
3636	0	0	Ki67+	 7082 18833
3637	0	0	Ki67+	 7087 18695
3638	0	0	Ki67+	 7088 19064
3639	0	0	Ki67+	 7092 19051
3640	0	0	Ki67+	 7094 18528
3641	0	0	Ki67+	 7105 18915
3642	0	0	Ki67+	 7106 18545
3643	0	0	Ki67+	 7112 18875
3644	0	0	Ki67+	 7119 18933
3645	0	0	Ki67+	 7123 18909
3646	0	0	Ki67+	 7124 18706
3647	0	0	Ki67+	 7127 19011
3648	0	0	Ki67+	 7152 18787
3649	0	0	Ki67+	 7155 18386
3650	0	0	Ki67+	 7155 18757
3651	0	0	Ki67+	 7161 18658
3652	0	0	Ki67+	 7164 18634
3653	0	0	Ki67+	 7166 18574
3654	0	0	Ki67+	 7166 18613
3655	0	0	Ki67+	 7167 18756
3656	0	0	Ki67+	 7167 18990
3657	0	0	Ki67+	 7179 18944
3658	0	0	Ki67+	 7181 18844
3659	0	0	Ki67+	 7188 18862
3660	0	0	Ki67+	 7196 18447
3661	0	0	Ki67+	 7205 18758
3662	0	0	Ki67+	 7212 19055
3663	0	0	Ki67+	 7215 18634
3664	0	0	Ki67+	 7221 18844
3665	0	0	Ki67+	 7224 18535
3666	0	0	Ki67+	 7227 18706
3667	0	0	Ki67+	 7236 18431
3668	0	0	Ki67+	 7238 19145
3669	0	0	Ki67+	 7240 18802
3670	0	0	Ki67+	 7242 18992
3671	0	0	Ki67+	 7248 18454
3672	0	0	Ki67+	 7250 18598
3673	0	0	Ki67+	 7251 18522
3674	0	0	Ki67+	 7254 19150
3675	0	0	Ki67+	 7261 18977
3676	0	0	Ki67+	 7262 18571
3677	0	0	Ki67+	 7267 18512
3678	0	0	Ki67+	 7268 18851
3679	0	0	Ki67+	 7270 18810
3680	0	0	Ki67+	 7273 18991
3681	0	0	Ki67+	 7277 18454
3682	0	0	Ki67+	 7283 18573
3683	0	0	Ki67+	 7294 18371
3684	0	0	Ki67+	 7305 19115
3685	0	0	Ki67+	 7310 18961
3686	0	0	Ki67+	 7320 18996
3687	0	0	Ki67+	 7324 18647
3688	0	0	Ki67+	 7334 18765
3689	0	0	Ki67+	 7336 18537
3690	0	0	Ki67+	 7341 18563
3691	0	0	Ki67+	 7347 18392
3692	0	0	Ki67+	 7347 18494
3693	0	0	Ki67+	 7348 19021
3694	0	0	Ki67+	 7351 18712
3695	0	0	Ki67+	 7352 18749
3696	0	0	Ki67+	 7352 18990
3697	0	0	Ki67+	 7353 19051
3698	0	0	Ki67+	 7353 19133
3699	0	0	Ki67+	 7361 18363
3700	0	0	Ki67+	 7361 18901
3701	0	0	Ki67+	 7368 18962
3702	0	0	Ki67+	 7369 18627
3703	0	0	Ki67+	 7372 18822
3704	0	0	Ki67+	 7377 19129
3705	0	0	Ki67+	 7380 18660
3706	0	0	Ki67+	 7383 19018
3707	0	0	Ki67+	 7385 18811
3708	0	0	Ki67+	 7401 18711
3709	0	0	Ki67+	 7402 18451
3710	0	0	Ki67+	 7416 18368
3711	0	0	Ki67+	 7422 18625
3712	0	0	Ki67+	 7425 18926
3713	0	0	Ki67+	 7426 18949
3714	0	0	Ki67+	 7454 18464
3715	0	0	Ki67+	 7461 18807
3716	0	0	Ki67+	 7462 18864
3717	0	0	Ki67+	 7466 18402
3718	0	0	Ki67+	 7473 18854
3719	0	0	Ki67+	 7475 18839
3720	0	0	Ki67+	 7478 18417
3721	0	0	Ki67+	 7488 18698
3722	0	0	Ki67+	 7496 19125
3723	0	0	Ki67+	 7510 18386
3724	0	0	Ki67+	 7521 18899
3725	0	0	Ki67+	 7523 19127
3726	0	0	Ki67+	 7543 18670
3727	0	0	Ki67+	 7548 18603
3728	0	0	Ki67+	 7559 18625
3729	0	0	Ki67+	 7573 18575
3730	0	0	Ki67+	 7592 18904
3731	0	0	Ki67+	 7593 19081
3732	0	0	Ki67+	 7593 19113
3733	0	0	Ki67+	 7601 18778
3734	0	0	Ki67+	 7604 19141
3735	0	0	Ki67+	 7609 18787
3736	0	0	Ki67+	 7621 19092
3737	0	0	Ki67+	 7642 19066
3738	0	0	Ki67+	 7655 18731
3739	0	0	Ki67+	 7660 18778
3740	0	0	Ki67+	 7664 18475
3741	0	0	Ki67+	 7665 18888
3742	0	0	Ki67+	 7668 18493
3743	0	0	Ki67+	 7677 18892
3744	0	0	Ki67+	 7682 18654
3745	0	0	Ki67+	 7682 18983
3746	0	0	Ki67+	 7683 19105
3747	0	0	Ki67+	 7685 18496
3748	0	0	Ki67+	 7690 18841
3749	0	0	Ki67+	 7690 18962
3750	0	0	Ki67+	 7698 18696
3751	0	0	Ki67+	 7703 18479
3752	0	0	Ki67+	 7703 18782
3753	0	0	Ki67+	 7723 18937
3754	0	0	Ki67+	 7725 18904
3755	0	0	Ki67+	 7726 18401
3756	0	0	Ki67+	 7757 18667
3757	0	0	Ki67+	 7761 18995
3758	0	0	Ki67+	 7762 18885
3759	0	0	Ki67+	 7765 19123
3760	0	0	Ki67+	 6977 19286
3761	0	0	Ki67+	 6978 19198
3762	0	0	Ki67+	 6985 19725
3763	0	0	Ki67+	 6994 19910
3764	0	0	Ki67+	 7000 19408
3765	0	0	Ki67+	 7018 19439
3766	0	0	Ki67+	 7026 19215
3767	0	0	Ki67+	 7040 19268
3768	0	0	Ki67+	 7047 19463
3769	0	0	Ki67+	 7050 19937
3770	0	0	Ki67+	 7053 19280
3771	0	0	Ki67+	 7064 19435
3772	0	0	Ki67+	 7072 19465
3773	0	0	Ki67+	 7084 19931
3774	0	0	Ki67+	 7105 19520
3775	0	0	Ki67+	 7111 19473
3776	0	0	Ki67+	 7121 19660
3777	0	0	Ki67+	 7131 19338
3778	0	0	Ki67+	 7143 19569
3779	0	0	Ki67+	 7144 19159
3780	0	0	Ki67+	 7156 19838
3781	0	0	Ki67+	 7161 19388
3782	0	0	Ki67+	 7176 19889
3783	0	0	Ki67+	 7179 19179
3784	0	0	Ki67+	 7182 19369
3785	0	0	Ki67+	 7184 19242
3786	0	0	Ki67+	 7185 19284
3787	0	0	Ki67+	 7186 19329
3788	0	0	Ki67+	 7191 19717
3789	0	0	Ki67+	 7192 19906
3790	0	0	Ki67+	 7202 19725
3791	0	0	Ki67+	 7210 19171
3792	0	0	Ki67+	 7212 19758
3793	0	0	Ki67+	 7216 19269
3794	0	0	Ki67+	 7241 19711
3795	0	0	Ki67+	 7243 19437
3796	0	0	Ki67+	 7243 19744
3797	0	0	Ki67+	 7252 19170
3798	0	0	Ki67+	 7254 19560
3799	0	0	Ki67+	 7271 19703
3800	0	0	Ki67+	 7280 19859
3801	0	0	Ki67+	 7281 19787
3802	0	0	Ki67+	 7288 19526
3803	0	0	Ki67+	 7303 19425
3804	0	0	Ki67+	 7304 19391
3805	0	0	Ki67+	 7312 19571
3806	0	0	Ki67+	 7319 19229
3807	0	0	Ki67+	 7325 19507
3808	0	0	Ki67+	 7328 19479
3809	0	0	Ki67+	 7337 19437
3810	0	0	Ki67+	 7337 19945
3811	0	0	Ki67+	 7338 19494
3812	0	0	Ki67+	 7341 19271
3813	0	0	Ki67+	 7360 19169
3814	0	0	Ki67+	 7368 19538
3815	0	0	Ki67+	 7369 19283
3816	0	0	Ki67+	 7386 19804
3817	0	0	Ki67+	 7393 19790
3818	0	0	Ki67+	 7398 19621
3819	0	0	Ki67+	 7406 19589
3820	0	0	Ki67+	 7414 19255
3821	0	0	Ki67+	 7414 19386
3822	0	0	Ki67+	 7419 19764
3823	0	0	Ki67+	 7426 19641
3824	0	0	Ki67+	 7430 19752
3825	0	0	Ki67+	 7436 19915
3826	0	0	Ki67+	 7437 19309
3827	0	0	Ki67+	 7447 19930
3828	0	0	Ki67+	 7450 19378
3829	0	0	Ki67+	 7452 19611
3830	0	0	Ki67+	 7456 19594
3831	0	0	Ki67+	 7458 19660
3832	0	0	Ki67+	 7463 19904
3833	0	0	Ki67+	 7465 19673
3834	0	0	Ki67+	 7470 19926
3835	0	0	Ki67+	 7473 19491
3836	0	0	Ki67+	 7479 19294
3837	0	0	Ki67+	 7514 19188
3838	0	0	Ki67+	 7546 19845
3839	0	0	Ki67+	 7571 19475
3840	0	0	Ki67+	 7586 19436
3841	0	0	Ki67+	 7598 19812
3842	0	0	Ki67+	 7599 19448
3843	0	0	Ki67+	 7600 19170
3844	0	0	Ki67+	 7603 19336
3845	0	0	Ki67+	 7609 19509
3846	0	0	Ki67+	 7610 19422
3847	0	0	Ki67+	 7625 19164
3848	0	0	Ki67+	 7629 19442
3849	0	0	Ki67+	 7658 19736
3850	0	0	Ki67+	 7664 19397
3851	0	0	Ki67+	 7677 19287
3852	0	0	Ki67+	 7692 19162
3853	0	0	Ki67+	 7695 19473
3854	0	0	Ki67+	 7702 19243
3855	0	0	Ki67+	 7703 19347
3856	0	0	Ki67+	 7709 19619
3857	0	0	Ki67+	 7717 19409
3858	0	0	Ki67+	 7727 19315
3859	0	0	Ki67+	 7732 19426
3860	0	0	Ki67+	 7737 19364
3861	0	0	Ki67+	 7743 19250
3862	0	0	Ki67+	 7746 19395
3863	0	0	Ki67+	 7754 19360
3864	0	0	Ki67+	 7760 19937
3865	0	0	Ki67+	 7763 19324
3866	0	0	Ki67+	 7766 19184
3867	0	0	Ki67+	 7766 19575
3868	0	0	Ki67+	 6978 20385
3869	0	0	Ki67+	 6979 20266
3870	0	0	Ki67+	 6980 20071
3871	0	0	Ki67+	 6983 20663
3872	0	0	Ki67+	 6985 20540
3873	0	0	Ki67+	 6993 20079
3874	0	0	Ki67+	 6994 20243
3875	0	0	Ki67+	 6998 20523
3876	0	0	Ki67+	 7008 20197
3877	0	0	Ki67+	 7010 20211
3878	0	0	Ki67+	 7018 20471
3879	0	0	Ki67+	 7033 20163
3880	0	0	Ki67+	 7047 20131
3881	0	0	Ki67+	 7051 20221
3882	0	0	Ki67+	 7062 20152
3883	0	0	Ki67+	 7066 20026
3884	0	0	Ki67+	 7067 20270
3885	0	0	Ki67+	 7078 20282
3886	0	0	Ki67+	 7079 19965
3887	0	0	Ki67+	 7082 20215
3888	0	0	Ki67+	 7084 19995
3889	0	0	Ki67+	 7094 20400
3890	0	0	Ki67+	 7106 20405
3891	0	0	Ki67+	 7127 20392
3892	0	0	Ki67+	 7129 20311
3893	0	0	Ki67+	 7136 19979
3894	0	0	Ki67+	 7151 19970
3895	0	0	Ki67+	 7156 20325
3896	0	0	Ki67+	 7157 20239
3897	0	0	Ki67+	 7161 20297
3898	0	0	Ki67+	 7170 20260
3899	0	0	Ki67+	 7237 20371
3900	0	0	Ki67+	 7256 20154
3901	0	0	Ki67+	 7268 19959
3902	0	0	Ki67+	 7290 20048
3903	0	0	Ki67+	 7297 20271
3904	0	0	Ki67+	 7330 20362
3905	0	0	Ki67+	 7343 20337
3906	0	0	Ki67+	 7363 20113
3907	0	0	Ki67+	 7373 20125
3908	0	0	Ki67+	 7409 20495
3909	0	0	Ki67+	 7440 20335
3910	0	0	Ki67+	 7463 20500
3911	0	0	Ki67+	 7466 20042
3912	0	0	Ki67+	 7474 20233
3913	0	0	Ki67+	 7476 20428
3914	0	0	Ki67+	 7478 20368
3915	0	0	Ki67+	 7485 20272
3916	0	0	Ki67+	 7490 20483
3917	0	0	Ki67+	 7504 20297
3918	0	0	Ki67+	 7509 20250
3919	0	0	Ki67+	 7512 20234
3920	0	0	Ki67+	 7527 20357
3921	0	0	Ki67+	 7530 20305
3922	0	0	Ki67+	 7542 20678
3923	0	0	Ki67+	 7547 20398
3924	0	0	Ki67+	 7552 20500
3925	0	0	Ki67+	 7560 20552
3926	0	0	Ki67+	 7565 20628
3927	0	0	Ki67+	 7567 20077
3928	0	0	Ki67+	 7570 20053
3929	0	0	Ki67+	 7576 20433
3930	0	0	Ki67+	 7577 20609
3931	0	0	Ki67+	 7579 20513
3932	0	0	Ki67+	 7580 20363
3933	0	0	Ki67+	 7602 20402
3934	0	0	Ki67+	 7603 20386
3935	0	0	Ki67+	 7604 20327
3936	0	0	Ki67+	 7624 20701
3937	0	0	Ki67+	 7674 20500
3938	0	0	Ki67+	 7675 20423
3939	0	0	Ki67+	 7680 20510
3940	0	0	Ki67+	 7685 20556
3941	0	0	Ki67+	 7686 20263
3942	0	0	Ki67+	 7692 20311
3943	0	0	Ki67+	 7705 20273
3944	0	0	Ki67+	 7710 20521
3945	0	0	Ki67+	 7719 20725
3946	0	0	Ki67+	 7722 20403
3947	0	0	Ki67+	 7737 20599
3948	0	0	Ki67+	 7740 20022
3949	0	0	Ki67+	 7746 20458
3950	0	0	Ki67+	 7752 20745
3951	0	0	Ki67+	 7755 20348
3952	0	0	Ki67+	 7756 20643
3953	0	0	Ki67+	 7767 20165
3954	0	0	Ki67+	 7768 20091
3955	0	0	Ki67+	 6982 21018
3956	0	0	Ki67+	 6982 21397
3957	0	0	Ki67+	 6995 20816
3958	0	0	Ki67+	 6996 21411
3959	0	0	Ki67+	 7001 20989
3960	0	0	Ki67+	 7005 20817
3961	0	0	Ki67+	 7008 20762
3962	0	0	Ki67+	 7011 21119
3963	0	0	Ki67+	 7015 21390
3964	0	0	Ki67+	 7026 21241
3965	0	0	Ki67+	 7030 21049
3966	0	0	Ki67+	 7038 21188
3967	0	0	Ki67+	 7052 21000
3968	0	0	Ki67+	 7061 20935
3969	0	0	Ki67+	 7082 20864
3970	0	0	Ki67+	 7104 20879
3971	0	0	Ki67+	 7130 21415
3972	0	0	Ki67+	 7149 21407
3973	0	0	Ki67+	 7156 21420
3974	0	0	Ki67+	 7175 21259
3975	0	0	Ki67+	 7219 20778
3976	0	0	Ki67+	 7278 20807
3977	0	0	Ki67+	 7317 21301
3978	0	0	Ki67+	 7327 21391
3979	0	0	Ki67+	 7328 21539
3980	0	0	Ki67+	 7329 21111
3981	0	0	Ki67+	 7332 21132
3982	0	0	Ki67+	 7338 21164
3983	0	0	Ki67+	 7354 21113
3984	0	0	Ki67+	 7357 21190
3985	0	0	Ki67+	 7368 21197
3986	0	0	Ki67+	 7370 21437
3987	0	0	Ki67+	 7375 21101
3988	0	0	Ki67+	 7379 21046
3989	0	0	Ki67+	 7388 21032
3990	0	0	Ki67+	 7449 20990
3991	0	0	Ki67+	 7449 21185
3992	0	0	Ki67+	 7495 21475
3993	0	0	Ki67+	 7516 20894
3994	0	0	Ki67+	 7524 21094
3995	0	0	Ki67+	 7533 21154
3996	0	0	Ki67+	 7542 21207
3997	0	0	Ki67+	 7559 21410
3998	0	0	Ki67+	 7570 20887
3999	0	0	Ki67+	 7579 21444
4000	0	0	Ki67+	 7595 20908
4001	0	0	Ki67+	 7598 20972
4002	0	0	Ki67+	 7614 21049
4003	0	0	Ki67+	 7631 21018
4004	0	0	Ki67+	 7646 20844
4005	0	0	Ki67+	 7648 20981
4006	0	0	Ki67+	 7687 21530
4007	0	0	Ki67+	 7689 20857
4008	0	0	Ki67+	 7691 21040
4009	0	0	Ki67+	 7693 21086
4010	0	0	Ki67+	 7752 20879
4011	0	0	Ki67+	 7757 21237
4012	0	0	Ki67+	 7760 21510
4013	0	0	Ki67+	 7761 21273
4014	0	0	Ki67+	 7766 20847
4015	0	0	Ki67+	 7766 21039
4016	0	0	Ki67+	 7768 21296
4017	0	0	Ki67+	 6978 22041
4018	0	0	Ki67+	 6995 22116
4019	0	0	Ki67+	 7000 21749
4020	0	0	Ki67+	 7005 22052
4021	0	0	Ki67+	 7006 22082
4022	0	0	Ki67+	 7007 21634
4023	0	0	Ki67+	 7016 21994
4024	0	0	Ki67+	 7029 21992
4025	0	0	Ki67+	 7033 21730
4026	0	0	Ki67+	 7036 21713
4027	0	0	Ki67+	 7038 22059
4028	0	0	Ki67+	 7045 21887
4029	0	0	Ki67+	 7046 21866
4030	0	0	Ki67+	 7051 22062
4031	0	0	Ki67+	 7052 22195
4032	0	0	Ki67+	 7067 22260
4033	0	0	Ki67+	 7072 22167
4034	0	0	Ki67+	 7074 21856
4035	0	0	Ki67+	 7075 21867
4036	0	0	Ki67+	 7079 22292
4037	0	0	Ki67+	 7081 22262
4038	0	0	Ki67+	 7082 21763
4039	0	0	Ki67+	 7088 22301
4040	0	0	Ki67+	 7103 21555
4041	0	0	Ki67+	 7104 22221
4042	0	0	Ki67+	 7116 22057
4043	0	0	Ki67+	 7117 22266
4044	0	0	Ki67+	 7119 21936
4045	0	0	Ki67+	 7124 22325
4046	0	0	Ki67+	 7129 21952
4047	0	0	Ki67+	 7130 22059
4048	0	0	Ki67+	 7134 22076
4049	0	0	Ki67+	 7136 22331
4050	0	0	Ki67+	 7138 21689
4051	0	0	Ki67+	 7142 22028
4052	0	0	Ki67+	 7153 22251
4053	0	0	Ki67+	 7159 21664
4054	0	0	Ki67+	 7166 22003
4055	0	0	Ki67+	 7168 22203
4056	0	0	Ki67+	 7173 22336
4057	0	0	Ki67+	 7208 22295
4058	0	0	Ki67+	 7210 21717
4059	0	0	Ki67+	 7217 21917
4060	0	0	Ki67+	 7220 22187
4061	0	0	Ki67+	 7251 22132
4062	0	0	Ki67+	 7257 22346
4063	0	0	Ki67+	 7261 21698
4064	0	0	Ki67+	 7270 21655
4065	0	0	Ki67+	 7281 21796
4066	0	0	Ki67+	 7281 22223
4067	0	0	Ki67+	 7285 21930
4068	0	0	Ki67+	 7289 21971
4069	0	0	Ki67+	 7327 21952
4070	0	0	Ki67+	 7334 21710
4071	0	0	Ki67+	 7342 21901
4072	0	0	Ki67+	 7346 21993
4073	0	0	Ki67+	 7357 21878
4074	0	0	Ki67+	 7359 21776
4075	0	0	Ki67+	 7363 21647
4076	0	0	Ki67+	 7369 22160
4077	0	0	Ki67+	 7372 21735
4078	0	0	Ki67+	 7375 21973
4079	0	0	Ki67+	 7380 21699
4080	0	0	Ki67+	 7393 21907
4081	0	0	Ki67+	 7395 22171
4082	0	0	Ki67+	 7398 21778
4083	0	0	Ki67+	 7400 22076
4084	0	0	Ki67+	 7414 22087
4085	0	0	Ki67+	 7435 21880
4086	0	0	Ki67+	 7437 22225
4087	0	0	Ki67+	 7442 21667
4088	0	0	Ki67+	 7451 21879
4089	0	0	Ki67+	 7453 22258
4090	0	0	Ki67+	 7472 22214
4091	0	0	Ki67+	 7478 21991
4092	0	0	Ki67+	 7480 22116
4093	0	0	Ki67+	 7480 22299
4094	0	0	Ki67+	 7487 22217
4095	0	0	Ki67+	 7488 22135
4096	0	0	Ki67+	 7525 22016
4097	0	0	Ki67+	 7537 22192
4098	0	0	Ki67+	 7538 22037
4099	0	0	Ki67+	 7539 21924
4100	0	0	Ki67+	 7544 21802
4101	0	0	Ki67+	 7601 21742
4102	0	0	Ki67+	 7608 22027
4103	0	0	Ki67+	 7629 22074
4104	0	0	Ki67+	 7629 22336
4105	0	0	Ki67+	 7635 21627
4106	0	0	Ki67+	 7639 22085
4107	0	0	Ki67+	 7640 22041
4108	0	0	Ki67+	 7656 21604
4109	0	0	Ki67+	 7662 22163
4110	0	0	Ki67+	 7663 21707
4111	0	0	Ki67+	 7665 21982
4112	0	0	Ki67+	 7667 21741
4113	0	0	Ki67+	 7669 22124
4114	0	0	Ki67+	 7671 21922
4115	0	0	Ki67+	 7684 22056
4116	0	0	Ki67+	 7684 22312
4117	0	0	Ki67+	 7697 21571
4118	0	0	Ki67+	 7706 22030
4119	0	0	Ki67+	 7711 21966
4120	0	0	Ki67+	 7713 21733
4121	0	0	Ki67+	 7721 22070
4122	0	0	Ki67+	 7722 21704
4123	0	0	Ki67+	 7733 22215
4124	0	0	Ki67+	 7760 22339
4125	0	0	Ki67+	 7761 22277
4126	0	0	Ki67+	 7765 22247
4127	0	0	Ki67+	 6984 22593
4128	0	0	Ki67+	 6984 22999
4129	0	0	Ki67+	 6989 22743
4130	0	0	Ki67+	 6991 22703
4131	0	0	Ki67+	 6993 22602
4132	0	0	Ki67+	 6994 22961
4133	0	0	Ki67+	 7022 22923
4134	0	0	Ki67+	 7029 22537
4135	0	0	Ki67+	 7038 22843
4136	0	0	Ki67+	 7042 22743
4137	0	0	Ki67+	 7049 23000
4138	0	0	Ki67+	 7063 22614
4139	0	0	Ki67+	 7063 23057
4140	0	0	Ki67+	 7074 22545
4141	0	0	Ki67+	 7082 23094
4142	0	0	Ki67+	 7088 22429
4143	0	0	Ki67+	 7089 22689
4144	0	0	Ki67+	 7091 22724
4145	0	0	Ki67+	 7099 22915
4146	0	0	Ki67+	 7105 22659
4147	0	0	Ki67+	 7107 22369
4148	0	0	Ki67+	 7124 22562
4149	0	0	Ki67+	 7127 22828
4150	0	0	Ki67+	 7128 22680
4151	0	0	Ki67+	 7129 22774
4152	0	0	Ki67+	 7132 22447
4153	0	0	Ki67+	 7154 22434
4154	0	0	Ki67+	 7162 22591
4155	0	0	Ki67+	 7167 22896
4156	0	0	Ki67+	 7168 22374
4157	0	0	Ki67+	 7174 22951
4158	0	0	Ki67+	 7181 22540
4159	0	0	Ki67+	 7183 22976
4160	0	0	Ki67+	 7184 22460
4161	0	0	Ki67+	 7185 22519
4162	0	0	Ki67+	 7194 22403
4163	0	0	Ki67+	 7194 22884
4164	0	0	Ki67+	 7210 22528
4165	0	0	Ki67+	 7219 22913
4166	0	0	Ki67+	 7220 22354
4167	0	0	Ki67+	 7225 23019
4168	0	0	Ki67+	 7227 22466
4169	0	0	Ki67+	 7228 23091
4170	0	0	Ki67+	 7232 22434
4171	0	0	Ki67+	 7233 22660
4172	0	0	Ki67+	 7236 22405
4173	0	0	Ki67+	 7243 22775
4174	0	0	Ki67+	 7246 22660
4175	0	0	Ki67+	 7248 22613
4176	0	0	Ki67+	 7262 22800
4177	0	0	Ki67+	 7264 22618
4178	0	0	Ki67+	 7269 23028
4179	0	0	Ki67+	 7277 22570
4180	0	0	Ki67+	 7277 22931
4181	0	0	Ki67+	 7278 22776
4182	0	0	Ki67+	 7278 22944
4183	0	0	Ki67+	 7285 23090
4184	0	0	Ki67+	 7289 22536
4185	0	0	Ki67+	 7289 22577
4186	0	0	Ki67+	 7293 22981
4187	0	0	Ki67+	 7294 22510
4188	0	0	Ki67+	 7294 22775
4189	0	0	Ki67+	 7304 22523
4190	0	0	Ki67+	 7308 22987
4191	0	0	Ki67+	 7312 22488
4192	0	0	Ki67+	 7332 22681
4193	0	0	Ki67+	 7343 22398
4194	0	0	Ki67+	 7350 23016
4195	0	0	Ki67+	 7361 23028
4196	0	0	Ki67+	 7364 22557
4197	0	0	Ki67+	 7365 22531
4198	0	0	Ki67+	 7373 22618
4199	0	0	Ki67+	 7374 22449
4200	0	0	Ki67+	 7378 22948
4201	0	0	Ki67+	 7388 23094
4202	0	0	Ki67+	 7389 22482
4203	0	0	Ki67+	 7389 23066
4204	0	0	Ki67+	 7393 23007
4205	0	0	Ki67+	 7405 22579
4206	0	0	Ki67+	 7407 22603
4207	0	0	Ki67+	 7407 22822
4208	0	0	Ki67+	 7413 22547
4209	0	0	Ki67+	 7413 23130
4210	0	0	Ki67+	 7425 22873
4211	0	0	Ki67+	 7426 22738
4212	0	0	Ki67+	 7434 22679
4213	0	0	Ki67+	 7436 22983
4214	0	0	Ki67+	 7438 22639
4215	0	0	Ki67+	 7451 22839
4216	0	0	Ki67+	 7452 22902
4217	0	0	Ki67+	 7457 22449
4218	0	0	Ki67+	 7469 22405
4219	0	0	Ki67+	 7469 22562
4220	0	0	Ki67+	 7469 22783
4221	0	0	Ki67+	 7470 22873
4222	0	0	Ki67+	 7471 22601
4223	0	0	Ki67+	 7477 22506
4224	0	0	Ki67+	 7479 22763
4225	0	0	Ki67+	 7483 22781
4226	0	0	Ki67+	 7485 22851
4227	0	0	Ki67+	 7488 22974
4228	0	0	Ki67+	 7494 22809
4229	0	0	Ki67+	 7498 22354
4230	0	0	Ki67+	 7499 22423
4231	0	0	Ki67+	 7512 22427
4232	0	0	Ki67+	 7526 22592
4233	0	0	Ki67+	 7534 22394
4234	0	0	Ki67+	 7550 22794
4235	0	0	Ki67+	 7552 22518
4236	0	0	Ki67+	 7556 22435
4237	0	0	Ki67+	 7561 22628
4238	0	0	Ki67+	 7568 22780
4239	0	0	Ki67+	 7575 22409
4240	0	0	Ki67+	 7577 22464
4241	0	0	Ki67+	 7577 22757
4242	0	0	Ki67+	 7585 22527
4243	0	0	Ki67+	 7585 22705
4244	0	0	Ki67+	 7592 22500
4245	0	0	Ki67+	 7600 22668
4246	0	0	Ki67+	 7603 23031
4247	0	0	Ki67+	 7604 22545
4248	0	0	Ki67+	 7613 23011
4249	0	0	Ki67+	 7613 23095
4250	0	0	Ki67+	 7619 23047
4251	0	0	Ki67+	 7621 22509
4252	0	0	Ki67+	 7632 22916
4253	0	0	Ki67+	 7634 22533
4254	0	0	Ki67+	 7664 23042
4255	0	0	Ki67+	 7668 23109
4256	0	0	Ki67+	 7680 22619
4257	0	0	Ki67+	 7694 23011
4258	0	0	Ki67+	 7694 23060
4259	0	0	Ki67+	 7697 22955
4260	0	0	Ki67+	 7702 22411
4261	0	0	Ki67+	 7702 22656
4262	0	0	Ki67+	 7708 22453
4263	0	0	Ki67+	 7719 22355
4264	0	0	Ki67+	 7734 23054
4265	0	0	Ki67+	 7738 22380
4266	0	0	Ki67+	 7738 23064
4267	0	0	Ki67+	 7751 23034
4268	0	0	Ki67+	 7753 22740
4269	0	0	Ki67+	 7755 22491
4270	0	0	Ki67+	 7756 22913
4271	0	0	Ki67+	 7758 22690
4272	0	0	Ki67+	 7758 22945
4273	0	0	Ki67+	 7770 22620
4274	0	0	Ki67+	 7771 22943
4275	0	0	Ki67+	 6979 23345
4276	0	0	Ki67+	 6984 23181
4277	0	0	Ki67+	 6990 23344
4278	0	0	Ki67+	 6998 23400
4279	0	0	Ki67+	 6998 23568
4280	0	0	Ki67+	 7003 23388
4281	0	0	Ki67+	 7008 23574
4282	0	0	Ki67+	 7010 23945
4283	0	0	Ki67+	 7037 23630
4284	0	0	Ki67+	 7044 23481
4285	0	0	Ki67+	 7046 23535
4286	0	0	Ki67+	 7049 23629
4287	0	0	Ki67+	 7050 23608
4288	0	0	Ki67+	 7055 23487
4289	0	0	Ki67+	 7057 23453
4290	0	0	Ki67+	 7060 23927
4291	0	0	Ki67+	 7071 23871
4292	0	0	Ki67+	 7072 23533
4293	0	0	Ki67+	 7075 23354
4294	0	0	Ki67+	 7095 23879
4295	0	0	Ki67+	 7096 23548
4296	0	0	Ki67+	 7104 23906
4297	0	0	Ki67+	 7122 23720
4298	0	0	Ki67+	 7127 23397
4299	0	0	Ki67+	 7127 23488
4300	0	0	Ki67+	 7150 23737
4301	0	0	Ki67+	 7153 23199
4302	0	0	Ki67+	 7166 23892
4303	0	0	Ki67+	 7172 23328
4304	0	0	Ki67+	 7187 23845
4305	0	0	Ki67+	 7201 23801
4306	0	0	Ki67+	 7202 23208
4307	0	0	Ki67+	 7202 23907
4308	0	0	Ki67+	 7203 23830
4309	0	0	Ki67+	 7210 23441
4310	0	0	Ki67+	 7218 23737
4311	0	0	Ki67+	 7228 23698
4312	0	0	Ki67+	 7237 23545
4313	0	0	Ki67+	 7261 23680
4314	0	0	Ki67+	 7265 23524
4315	0	0	Ki67+	 7270 23214
4316	0	0	Ki67+	 7270 23744
4317	0	0	Ki67+	 7275 23532
4318	0	0	Ki67+	 7275 23588
4319	0	0	Ki67+	 7277 23315
4320	0	0	Ki67+	 7277 23393
4321	0	0	Ki67+	 7277 23598
4322	0	0	Ki67+	 7290 23466
4323	0	0	Ki67+	 7300 23668
4324	0	0	Ki67+	 7300 23833
4325	0	0	Ki67+	 7302 23503
4326	0	0	Ki67+	 7308 23697
4327	0	0	Ki67+	 7310 23566
4328	0	0	Ki67+	 7318 23873
4329	0	0	Ki67+	 7325 23468
4330	0	0	Ki67+	 7328 23236
4331	0	0	Ki67+	 7330 23649
4332	0	0	Ki67+	 7331 23157
4333	0	0	Ki67+	 7336 23258
4334	0	0	Ki67+	 7339 23937
4335	0	0	Ki67+	 7340 23670
4336	0	0	Ki67+	 7345 23471
4337	0	0	Ki67+	 7355 23497
4338	0	0	Ki67+	 7358 23529
4339	0	0	Ki67+	 7368 23891
4340	0	0	Ki67+	 7372 23523
4341	0	0	Ki67+	 7375 23592
4342	0	0	Ki67+	 7378 23190
4343	0	0	Ki67+	 7378 23921
4344	0	0	Ki67+	 7394 23166
4345	0	0	Ki67+	 7401 23881
4346	0	0	Ki67+	 7419 23791
4347	0	0	Ki67+	 7430 23646
4348	0	0	Ki67+	 7434 23405
4349	0	0	Ki67+	 7436 23530
4350	0	0	Ki67+	 7448 23429
4351	0	0	Ki67+	 7450 23537
4352	0	0	Ki67+	 7454 23656
4353	0	0	Ki67+	 7499 23334
4354	0	0	Ki67+	 7507 23899
4355	0	0	Ki67+	 7511 23331
4356	0	0	Ki67+	 7536 23503
4357	0	0	Ki67+	 7544 23374
4358	0	0	Ki67+	 7556 23499
4359	0	0	Ki67+	 7571 23250
4360	0	0	Ki67+	 7584 23933
4361	0	0	Ki67+	 7616 23301
4362	0	0	Ki67+	 7626 23429
4363	0	0	Ki67+	 7632 23571
4364	0	0	Ki67+	 7634 23597
4365	0	0	Ki67+	 7645 23367
4366	0	0	Ki67+	 7658 23558
4367	0	0	Ki67+	 7666 23581
4368	0	0	Ki67+	 7695 23825
4369	0	0	Ki67+	 7698 23703
4370	0	0	Ki67+	 7712 23334
4371	0	0	Ki67+	 7717 23460
4372	0	0	Ki67+	 7719 23669
4373	0	0	Ki67+	 7723 23822
4374	0	0	Ki67+	 7725 23530
4375	0	0	Ki67+	 7727 23477
4376	0	0	Ki67+	 7730 23859
4377	0	0	Ki67+	 7740 23695
4378	0	0	Ki67+	 7750 23723
4379	0	0	Ki67+	 7756 23429
4380	0	0	Ki67+	 7756 23881
4381	0	0	Ki67+	 7760 23528
4382	0	0	Ki67+	 7770 23543
4383	0	0	Ki67+	 7771 23492
4384	0	0	Ki67+	 6977 24056
4385	0	0	Ki67+	 7001 24109
4386	0	0	Ki67+	 7011 24028
4387	0	0	Ki67+	 7022 23979
4388	0	0	Ki67+	 7024 24111
4389	0	0	Ki67+	 7026 24225
4390	0	0	Ki67+	 7027 24128
4391	0	0	Ki67+	 7034 24168
4392	0	0	Ki67+	 7038 24240
4393	0	0	Ki67+	 7044 24253
4394	0	0	Ki67+	 7053 24063
4395	0	0	Ki67+	 7068 24095
4396	0	0	Ki67+	 7075 24108
4397	0	0	Ki67+	 7089 24134
4398	0	0	Ki67+	 7157 24051
4399	0	0	Ki67+	 7179 24289
4400	0	0	Ki67+	 7201 24032
4401	0	0	Ki67+	 7226 24217
4402	0	0	Ki67+	 7235 24369
4403	0	0	Ki67+	 7236 24204
4404	0	0	Ki67+	 7240 24272
4405	0	0	Ki67+	 7245 24087
4406	0	0	Ki67+	 7247 24387
4407	0	0	Ki67+	 7250 24273
4408	0	0	Ki67+	 7257 24379
4409	0	0	Ki67+	 7270 24281
4410	0	0	Ki67+	 7289 23979
4411	0	0	Ki67+	 7298 24088
4412	0	0	Ki67+	 7325 24223
4413	0	0	Ki67+	 7329 24098
4414	0	0	Ki67+	 7344 24280
4415	0	0	Ki67+	 7351 24061
4416	0	0	Ki67+	 7352 24291
4417	0	0	Ki67+	 7354 24023
4418	0	0	Ki67+	 7365 24331
4419	0	0	Ki67+	 7366 24006
4420	0	0	Ki67+	 7371 24114
4421	0	0	Ki67+	 7383 24243
4422	0	0	Ki67+	 7387 24123
4423	0	0	Ki67+	 7413 24366
4424	0	0	Ki67+	 7416 23976
4425	0	0	Ki67+	 7416 24245
4426	0	0	Ki67+	 7425 24309
4427	0	0	Ki67+	 7432 24061
4428	0	0	Ki67+	 7434 23976
4429	0	0	Ki67+	 7436 24037
4430	0	0	Ki67+	 7446 24309
4431	0	0	Ki67+	 7449 24392
4432	0	0	Ki67+	 7459 24447
4433	0	0	Ki67+	 7502 24033
4434	0	0	Ki67+	 7525 24049
4435	0	0	Ki67+	 7541 24081
4436	0	0	Ki67+	 7549 24143
4437	0	0	Ki67+	 7574 24128
4438	0	0	Ki67+	 7575 23959
4439	0	0	Ki67+	 7578 24043
4440	0	0	Ki67+	 7580 24174
4441	0	0	Ki67+	 7594 24101
4442	0	0	Ki67+	 7599 23997
4443	0	0	Ki67+	 7605 24066
4444	0	0	Ki67+	 7607 24005
4445	0	0	Ki67+	 7624 24151
4446	0	0	Ki67+	 7639 24246
4447	0	0	Ki67+	 7642 24342
4448	0	0	Ki67+	 7649 24380
4449	0	0	Ki67+	 7650 24401
4450	0	0	Ki67+	 7662 24343
4451	0	0	Ki67+	 7662 24370
4452	0	0	Ki67+	 7684 24445
4453	0	0	Ki67+	 7688 24426
4454	0	0	Ki67+	 7690 24194
4455	0	0	Ki67+	 7692 24005
4456	0	0	Ki67+	 7697 24280
4457	0	0	Ki67+	 7702 23954
4458	0	0	Ki67+	 7702 24196
4459	0	0	Ki67+	 7716 24105
4460	0	0	Ki67+	 7718 24057
4461	0	0	Ki67+	 7722 24143
4462	0	0	Ki67+	 7728 24207
4463	0	0	Ki67+	 7732 24191
4464	0	0	Ki67+	 7740 24646
4465	0	0	Ki67+	 7745 24194
4466	0	0	Ki67+	 7748 24361
4467	0	0	Ki67+	 7750 24446
4468	0	0	Ki67+	 7753 24032
4469	0	0	Ki67+	 7756 24261
4470	0	0	Ki67+	 7004 24945
4471	0	0	Ki67+	 7502 24964
4472	0	0	Ki67+	 7676 24892
4473	0	0	Ki67+	 8099 13006
4474	0	0	Ki67+	 8182 12335
4475	0	0	Ki67+	 8523 13446
4476	0	0	Ki67+	 8549 13426
4477	0	0	Ki67+	 8565 13245
4478	0	0	Ki67+	 8192 14674
4479	0	0	Ki67+	 8195 14266
4480	0	0	Ki67+	 8460 14584
4481	0	0	Ki67+	 8504 13956
4482	0	0	Ki67+	 7801 15039
4483	0	0	Ki67+	 7919 15129
4484	0	0	Ki67+	 7962 14959
4485	0	0	Ki67+	 8116 15107
4486	0	0	Ki67+	 8216 15302
4487	0	0	Ki67+	 8326 15318
4488	0	0	Ki67+	 8348 15025
4489	0	0	Ki67+	 8366 14877
4490	0	0	Ki67+	 8371 15489
4491	0	0	Ki67+	 8383 14789
4492	0	0	Ki67+	 8392 14871
4493	0	0	Ki67+	 8394 14721
4494	0	0	Ki67+	 8399 15210
4495	0	0	Ki67+	 8410 15318
4496	0	0	Ki67+	 8410 15435
4497	0	0	Ki67+	 8412 15333
4498	0	0	Ki67+	 8416 14733
4499	0	0	Ki67+	 8429 15300
4500	0	0	Ki67+	 8430 15243
4501	0	0	Ki67+	 8432 15190
4502	0	0	Ki67+	 8432 15286
4503	0	0	Ki67+	 8454 15250
4504	0	0	Ki67+	 8492 14920
4505	0	0	Ki67+	 8531 15112
4506	0	0	Ki67+	 8540 15076
4507	0	0	Ki67+	 8566 15057
4508	0	0	Ki67+	 7839 16227
4509	0	0	Ki67+	 7860 16263
4510	0	0	Ki67+	 7866 16278
4511	0	0	Ki67+	 7887 16201
4512	0	0	Ki67+	 7897 16245
4513	0	0	Ki67+	 7902 15613
4514	0	0	Ki67+	 7949 15743
4515	0	0	Ki67+	 8027 15972
4516	0	0	Ki67+	 8044 16174
4517	0	0	Ki67+	 8045 16068
4518	0	0	Ki67+	 8165 16141
4519	0	0	Ki67+	 8175 16211
4520	0	0	Ki67+	 8193 15584
4521	0	0	Ki67+	 8203 16208
4522	0	0	Ki67+	 8211 15614
4523	0	0	Ki67+	 8221 15787
4524	0	0	Ki67+	 8284 16195
4525	0	0	Ki67+	 8302 16156
4526	0	0	Ki67+	 8310 15535
4527	0	0	Ki67+	 8326 16121
4528	0	0	Ki67+	 8354 16181
4529	0	0	Ki67+	 8358 16211
4530	0	0	Ki67+	 8360 15954
4531	0	0	Ki67+	 8365 15573
4532	0	0	Ki67+	 8369 16099
4533	0	0	Ki67+	 8375 16073
4534	0	0	Ki67+	 8378 15941
4535	0	0	Ki67+	 8384 16155
4536	0	0	Ki67+	 8394 15585
4537	0	0	Ki67+	 8406 16045
4538	0	0	Ki67+	 8406 16241
4539	0	0	Ki67+	 8422 16178
4540	0	0	Ki67+	 8435 16086
4541	0	0	Ki67+	 8439 16047
4542	0	0	Ki67+	 8450 16099
4543	0	0	Ki67+	 8452 15919
4544	0	0	Ki67+	 8459 15841
4545	0	0	Ki67+	 8466 15888
4546	0	0	Ki67+	 8467 16088
4547	0	0	Ki67+	 8502 16108
4548	0	0	Ki67+	 8504 15706
4549	0	0	Ki67+	 8517 15537
4550	0	0	Ki67+	 8527 15747
4551	0	0	Ki67+	 8527 15790
4552	0	0	Ki67+	 8528 15725
4553	0	0	Ki67+	 8532 15812
4554	0	0	Ki67+	 8535 16014
4555	0	0	Ki67+	 8536 15594
4556	0	0	Ki67+	 8546 16099
4557	0	0	Ki67+	 8549 15876
4558	0	0	Ki67+	 8557 15631
4559	0	0	Ki67+	 7786 16827
4560	0	0	Ki67+	 7788 16795
4561	0	0	Ki67+	 7789 16675
4562	0	0	Ki67+	 7795 16765
4563	0	0	Ki67+	 7797 16665
4564	0	0	Ki67+	 7808 16396
4565	0	0	Ki67+	 7834 17013
4566	0	0	Ki67+	 7838 16683
4567	0	0	Ki67+	 7863 16637
4568	0	0	Ki67+	 7875 17054
4569	0	0	Ki67+	 7877 17041
4570	0	0	Ki67+	 7892 16973
4571	0	0	Ki67+	 7900 16865
4572	0	0	Ki67+	 7910 17054
4573	0	0	Ki67+	 7913 16892
4574	0	0	Ki67+	 7915 16907
4575	0	0	Ki67+	 7921 17004
4576	0	0	Ki67+	 7923 16982
4577	0	0	Ki67+	 7937 16362
4578	0	0	Ki67+	 7938 17002
4579	0	0	Ki67+	 7940 16844
4580	0	0	Ki67+	 7941 16753
4581	0	0	Ki67+	 7953 16835
4582	0	0	Ki67+	 7997 16415
4583	0	0	Ki67+	 7997 16975
4584	0	0	Ki67+	 8001 16786
4585	0	0	Ki67+	 8002 16935
4586	0	0	Ki67+	 8004 16717
4587	0	0	Ki67+	 8009 16395
4588	0	0	Ki67+	 8017 17047
4589	0	0	Ki67+	 8018 16763
4590	0	0	Ki67+	 8019 16909
4591	0	0	Ki67+	 8030 16807
4592	0	0	Ki67+	 8036 16694
4593	0	0	Ki67+	 8047 16524
4594	0	0	Ki67+	 8056 16671
4595	0	0	Ki67+	 8059 16728
4596	0	0	Ki67+	 8068 16856
4597	0	0	Ki67+	 8069 16626
4598	0	0	Ki67+	 8077 16752
4599	0	0	Ki67+	 8083 16912
4600	0	0	Ki67+	 8084 16694
4601	0	0	Ki67+	 8093 16516
4602	0	0	Ki67+	 8094 16821
4603	0	0	Ki67+	 8095 17046
4604	0	0	Ki67+	 8108 17068
4605	0	0	Ki67+	 8109 16555
4606	0	0	Ki67+	 8112 16950
4607	0	0	Ki67+	 8133 16854
4608	0	0	Ki67+	 8143 16814
4609	0	0	Ki67+	 8174 16311
4610	0	0	Ki67+	 8187 17074
4611	0	0	Ki67+	 8229 16830
4612	0	0	Ki67+	 8236 16815
4613	0	0	Ki67+	 8261 17095
4614	0	0	Ki67+	 8281 16985
4615	0	0	Ki67+	 8290 16896
4616	0	0	Ki67+	 8295 16973
4617	0	0	Ki67+	 8306 16987
4618	0	0	Ki67+	 8312 16449
4619	0	0	Ki67+	 8318 16996
4620	0	0	Ki67+	 8372 16733
4621	0	0	Ki67+	 8418 16866
4622	0	0	Ki67+	 8439 16871
4623	0	0	Ki67+	 8477 17045
4624	0	0	Ki67+	 8478 16532
4625	0	0	Ki67+	 8478 16559
4626	0	0	Ki67+	 8495 16399
4627	0	0	Ki67+	 8497 16523
4628	0	0	Ki67+	 8501 17038
4629	0	0	Ki67+	 8504 17070
4630	0	0	Ki67+	 8505 16339
4631	0	0	Ki67+	 8523 16332
4632	0	0	Ki67+	 8533 16757
4633	0	0	Ki67+	 8554 16473
4634	0	0	Ki67+	 8566 16934
4635	0	0	Ki67+	 8569 16922
4636	0	0	Ki67+	 8570 16787
4637	0	0	Ki67+	 8574 16663
4638	0	0	Ki67+	 7778 17239
4639	0	0	Ki67+	 7787 17147
4640	0	0	Ki67+	 7787 17810
4641	0	0	Ki67+	 7792 17505
4642	0	0	Ki67+	 7794 17779
4643	0	0	Ki67+	 7796 17733
4644	0	0	Ki67+	 7803 17116
4645	0	0	Ki67+	 7803 17178
4646	0	0	Ki67+	 7806 17757
4647	0	0	Ki67+	 7808 17146
4648	0	0	Ki67+	 7810 17573
4649	0	0	Ki67+	 7811 17645
4650	0	0	Ki67+	 7815 17267
4651	0	0	Ki67+	 7826 17803
4652	0	0	Ki67+	 7828 17238
4653	0	0	Ki67+	 7844 17819
4654	0	0	Ki67+	 7845 17574
4655	0	0	Ki67+	 7853 17860
4656	0	0	Ki67+	 7854 17895
4657	0	0	Ki67+	 7856 17721
4658	0	0	Ki67+	 7857 17663
4659	0	0	Ki67+	 7862 17693
4660	0	0	Ki67+	 7864 17501
4661	0	0	Ki67+	 7878 17809
4662	0	0	Ki67+	 7879 17152
4663	0	0	Ki67+	 7881 17791
4664	0	0	Ki67+	 7887 17842
4665	0	0	Ki67+	 7888 17714
4666	0	0	Ki67+	 7891 17901
4667	0	0	Ki67+	 7892 17190
4668	0	0	Ki67+	 7892 17857
4669	0	0	Ki67+	 7897 17732
4670	0	0	Ki67+	 7898 17661
4671	0	0	Ki67+	 7898 17674
4672	0	0	Ki67+	 7899 17219
4673	0	0	Ki67+	 7904 17712
4674	0	0	Ki67+	 7925 17265
4675	0	0	Ki67+	 7943 17766
4676	0	0	Ki67+	 7944 17280
4677	0	0	Ki67+	 7949 17526
4678	0	0	Ki67+	 7957 17398
4679	0	0	Ki67+	 7958 17411
4680	0	0	Ki67+	 7966 17750
4681	0	0	Ki67+	 7967 17451
4682	0	0	Ki67+	 7968 17306
4683	0	0	Ki67+	 7969 17684
4684	0	0	Ki67+	 7970 17388
4685	0	0	Ki67+	 7982 17124
4686	0	0	Ki67+	 7982 17829
4687	0	0	Ki67+	 7986 17646
4688	0	0	Ki67+	 7990 17738
4689	0	0	Ki67+	 7992 17152
4690	0	0	Ki67+	 7998 17499
4691	0	0	Ki67+	 7999 17859
4692	0	0	Ki67+	 8002 17869
4693	0	0	Ki67+	 8019 17450
4694	0	0	Ki67+	 8034 17169
4695	0	0	Ki67+	 8035 17131
4696	0	0	Ki67+	 8037 17618
4697	0	0	Ki67+	 8059 17610
4698	0	0	Ki67+	 8061 17252
4699	0	0	Ki67+	 8079 17298
4700	0	0	Ki67+	 8092 17164
4701	0	0	Ki67+	 8099 17696
4702	0	0	Ki67+	 8109 17861
4703	0	0	Ki67+	 8120 17679
4704	0	0	Ki67+	 8164 17339
4705	0	0	Ki67+	 8167 17474
4706	0	0	Ki67+	 8180 17137
4707	0	0	Ki67+	 8181 17127
4708	0	0	Ki67+	 8187 17618
4709	0	0	Ki67+	 8188 17696
4710	0	0	Ki67+	 8194 17191
4711	0	0	Ki67+	 8194 17441
4712	0	0	Ki67+	 8202 17327
4713	0	0	Ki67+	 8204 17508
4714	0	0	Ki67+	 8205 17524
4715	0	0	Ki67+	 8230 17727
4716	0	0	Ki67+	 8242 17261
4717	0	0	Ki67+	 8245 17409
4718	0	0	Ki67+	 8255 17196
4719	0	0	Ki67+	 8255 17690
4720	0	0	Ki67+	 8275 17542
4721	0	0	Ki67+	 8280 17125
4722	0	0	Ki67+	 8280 17759
4723	0	0	Ki67+	 8296 17260
4724	0	0	Ki67+	 8299 17500
4725	0	0	Ki67+	 8305 17518
4726	0	0	Ki67+	 8306 17172
4727	0	0	Ki67+	 8311 17113
4728	0	0	Ki67+	 8313 17668
4729	0	0	Ki67+	 8315 17145
4730	0	0	Ki67+	 8322 17189
4731	0	0	Ki67+	 8339 17625
4732	0	0	Ki67+	 8348 17405
4733	0	0	Ki67+	 8378 17297
4734	0	0	Ki67+	 8393 17720
4735	0	0	Ki67+	 8394 17235
4736	0	0	Ki67+	 8408 17817
4737	0	0	Ki67+	 8433 17444
4738	0	0	Ki67+	 8447 17703
4739	0	0	Ki67+	 8450 17448
4740	0	0	Ki67+	 8452 17804
4741	0	0	Ki67+	 8463 17831
4742	0	0	Ki67+	 8474 17727
4743	0	0	Ki67+	 8481 17830
4744	0	0	Ki67+	 8498 17354
4745	0	0	Ki67+	 8499 17656
4746	0	0	Ki67+	 8513 17382
4747	0	0	Ki67+	 8522 17112
4748	0	0	Ki67+	 8531 17883
4749	0	0	Ki67+	 8549 17812
4750	0	0	Ki67+	 8553 17216
4751	0	0	Ki67+	 8554 17233
4752	0	0	Ki67+	 8554 17422
4753	0	0	Ki67+	 8568 17398
4754	0	0	Ki67+	 8572 17413
4755	0	0	Ki67+	 7784 18097
4756	0	0	Ki67+	 7807 18014
4757	0	0	Ki67+	 7808 17905
4758	0	0	Ki67+	 7826 18145
4759	0	0	Ki67+	 7836 18331
4760	0	0	Ki67+	 7837 18529
4761	0	0	Ki67+	 7842 18568
4762	0	0	Ki67+	 7851 18217
4763	0	0	Ki67+	 7854 18357
4764	0	0	Ki67+	 7854 18573
4765	0	0	Ki67+	 7857 17933
4766	0	0	Ki67+	 7862 18460
4767	0	0	Ki67+	 7881 18580
4768	0	0	Ki67+	 7887 17938
4769	0	0	Ki67+	 7895 18087
4770	0	0	Ki67+	 7899 18164
4771	0	0	Ki67+	 7912 18234
4772	0	0	Ki67+	 7914 18281
4773	0	0	Ki67+	 7916 17935
4774	0	0	Ki67+	 7916 18491
4775	0	0	Ki67+	 7918 18459
4776	0	0	Ki67+	 7941 18210
4777	0	0	Ki67+	 7965 18245
4778	0	0	Ki67+	 7978 18354
4779	0	0	Ki67+	 7979 18343
4780	0	0	Ki67+	 7981 18132
4781	0	0	Ki67+	 7984 18586
4782	0	0	Ki67+	 7989 18400
4783	0	0	Ki67+	 7998 18585
4784	0	0	Ki67+	 8008 18403
4785	0	0	Ki67+	 8016 18247
4786	0	0	Ki67+	 8018 18172
4787	0	0	Ki67+	 8018 18459
4788	0	0	Ki67+	 8028 18038
4789	0	0	Ki67+	 8029 18054
4790	0	0	Ki67+	 8033 18202
4791	0	0	Ki67+	 8036 18488
4792	0	0	Ki67+	 8042 18092
4793	0	0	Ki67+	 8042 18182
4794	0	0	Ki67+	 8047 18671
4795	0	0	Ki67+	 8048 18275
4796	0	0	Ki67+	 8063 18364
4797	0	0	Ki67+	 8066 18057
4798	0	0	Ki67+	 8066 18149
4799	0	0	Ki67+	 8072 18304
4800	0	0	Ki67+	 8075 18450
4801	0	0	Ki67+	 8092 18086
4802	0	0	Ki67+	 8092 18544
4803	0	0	Ki67+	 8092 18627
4804	0	0	Ki67+	 8099 18325
4805	0	0	Ki67+	 8105 18140
4806	0	0	Ki67+	 8105 18271
4807	0	0	Ki67+	 8107 18572
4808	0	0	Ki67+	 8108 18128
4809	0	0	Ki67+	 8114 18009
4810	0	0	Ki67+	 8114 18204
4811	0	0	Ki67+	 8121 17995
4812	0	0	Ki67+	 8125 17951
4813	0	0	Ki67+	 8126 18218
4814	0	0	Ki67+	 8129 18303
4815	0	0	Ki67+	 8133 18601
4816	0	0	Ki67+	 8135 18338
4817	0	0	Ki67+	 8136 18506
4818	0	0	Ki67+	 8137 18058
4819	0	0	Ki67+	 8141 18539
4820	0	0	Ki67+	 8142 18029
4821	0	0	Ki67+	 8144 18670
4822	0	0	Ki67+	 8156 18585
4823	0	0	Ki67+	 8157 17950
4824	0	0	Ki67+	 8159 18186
4825	0	0	Ki67+	 8162 17989
4826	0	0	Ki67+	 8165 18099
4827	0	0	Ki67+	 8167 18207
4828	0	0	Ki67+	 8168 18152
4829	0	0	Ki67+	 8169 18015
4830	0	0	Ki67+	 8170 18052
4831	0	0	Ki67+	 8178 18005
4832	0	0	Ki67+	 8178 18302
4833	0	0	Ki67+	 8180 18610
4834	0	0	Ki67+	 8182 18576
4835	0	0	Ki67+	 8186 17953
4836	0	0	Ki67+	 8186 18545
4837	0	0	Ki67+	 8195 18633
4838	0	0	Ki67+	 8197 18228
4839	0	0	Ki67+	 8210 18368
4840	0	0	Ki67+	 8212 18303
4841	0	0	Ki67+	 8216 18287
4842	0	0	Ki67+	 8229 18410
4843	0	0	Ki67+	 8231 18075
4844	0	0	Ki67+	 8236 18311
4845	0	0	Ki67+	 8248 18250
4846	0	0	Ki67+	 8249 18521
4847	0	0	Ki67+	 8258 18441
4848	0	0	Ki67+	 8269 18311
4849	0	0	Ki67+	 8272 18550
4850	0	0	Ki67+	 8275 18647
4851	0	0	Ki67+	 8277 18618
4852	0	0	Ki67+	 8279 18126
4853	0	0	Ki67+	 8279 18413
4854	0	0	Ki67+	 8280 18678
4855	0	0	Ki67+	 8295 18175
4856	0	0	Ki67+	 8310 18306
4857	0	0	Ki67+	 8312 18268
4858	0	0	Ki67+	 8319 18142
4859	0	0	Ki67+	 8321 18630
4860	0	0	Ki67+	 8323 18536
4861	0	0	Ki67+	 8324 18303
4862	0	0	Ki67+	 8324 18499
4863	0	0	Ki67+	 8331 18429
4864	0	0	Ki67+	 8334 18179
4865	0	0	Ki67+	 8334 18342
4866	0	0	Ki67+	 8340 18422
4867	0	0	Ki67+	 8342 18026
4868	0	0	Ki67+	 8344 18076
4869	0	0	Ki67+	 8344 18223
4870	0	0	Ki67+	 8348 18560
4871	0	0	Ki67+	 8353 18394
4872	0	0	Ki67+	 8356 18150
4873	0	0	Ki67+	 8378 18546
4874	0	0	Ki67+	 8379 18339
4875	0	0	Ki67+	 8382 18189
4876	0	0	Ki67+	 8383 18702
4877	0	0	Ki67+	 8384 18649
4878	0	0	Ki67+	 8389 18582
4879	0	0	Ki67+	 8395 18036
4880	0	0	Ki67+	 8398 18224
4881	0	0	Ki67+	 8402 18295
4882	0	0	Ki67+	 8406 18124
4883	0	0	Ki67+	 8406 18623
4884	0	0	Ki67+	 8419 18085
4885	0	0	Ki67+	 8428 18593
4886	0	0	Ki67+	 8431 18011
4887	0	0	Ki67+	 8448 18648
4888	0	0	Ki67+	 8454 17983
4889	0	0	Ki67+	 8454 18158
4890	0	0	Ki67+	 8462 18399
4891	0	0	Ki67+	 8465 18131
4892	0	0	Ki67+	 8472 18078
4893	0	0	Ki67+	 8475 18529
4894	0	0	Ki67+	 8478 18379
4895	0	0	Ki67+	 8486 17953
4896	0	0	Ki67+	 8487 18497
4897	0	0	Ki67+	 8488 18172
4898	0	0	Ki67+	 8488 18209
4899	0	0	Ki67+	 8492 18078
4900	0	0	Ki67+	 8493 18129
4901	0	0	Ki67+	 8494 18484
4902	0	0	Ki67+	 8495 18354
4903	0	0	Ki67+	 8496 18594
4904	0	0	Ki67+	 8499 18659
4905	0	0	Ki67+	 8502 18219
4906	0	0	Ki67+	 8502 18472
4907	0	0	Ki67+	 8503 18553
4908	0	0	Ki67+	 8509 18291
4909	0	0	Ki67+	 8513 18146
4910	0	0	Ki67+	 8517 18280
4911	0	0	Ki67+	 8524 18368
4912	0	0	Ki67+	 8526 18500
4913	0	0	Ki67+	 8539 18100
4914	0	0	Ki67+	 8539 18605
4915	0	0	Ki67+	 8542 18319
4916	0	0	Ki67+	 8543 18645
4917	0	0	Ki67+	 8561 18019
4918	0	0	Ki67+	 8568 17987
4919	0	0	Ki67+	 8572 18599
4920	0	0	Ki67+	 8574 18510
4921	0	0	Ki67+	 8575 18463
4922	0	0	Ki67+	 7789 18937
4923	0	0	Ki67+	 7795 19332
4924	0	0	Ki67+	 7804 19186
4925	0	0	Ki67+	 7807 19065
4926	0	0	Ki67+	 7820 19035
4927	0	0	Ki67+	 7828 19305
4928	0	0	Ki67+	 7834 18821
4929	0	0	Ki67+	 7853 18717
4930	0	0	Ki67+	 7853 19003
4931	0	0	Ki67+	 7862 19435
4932	0	0	Ki67+	 7877 18966
4933	0	0	Ki67+	 7882 19040
4934	0	0	Ki67+	 7883 19120
4935	0	0	Ki67+	 7884 19153
4936	0	0	Ki67+	 7887 18977
4937	0	0	Ki67+	 7888 19193
4938	0	0	Ki67+	 7903 19246
4939	0	0	Ki67+	 7907 19066
4940	0	0	Ki67+	 7914 18868
4941	0	0	Ki67+	 7915 18967
4942	0	0	Ki67+	 7922 19180
4943	0	0	Ki67+	 7925 19123
4944	0	0	Ki67+	 7931 18860
4945	0	0	Ki67+	 7932 19263
4946	0	0	Ki67+	 7933 19082
4947	0	0	Ki67+	 7936 18924
4948	0	0	Ki67+	 7939 19296
4949	0	0	Ki67+	 7941 18719
4950	0	0	Ki67+	 7942 19411
4951	0	0	Ki67+	 7973 18716
4952	0	0	Ki67+	 7980 18804
4953	0	0	Ki67+	 7996 18808
4954	0	0	Ki67+	 8029 18890
4955	0	0	Ki67+	 8030 19258
4956	0	0	Ki67+	 8030 19497
4957	0	0	Ki67+	 8041 19381
4958	0	0	Ki67+	 8043 19009
4959	0	0	Ki67+	 8045 18805
4960	0	0	Ki67+	 8070 18853
4961	0	0	Ki67+	 8074 19049
4962	0	0	Ki67+	 8074 19301
4963	0	0	Ki67+	 8085 19466
4964	0	0	Ki67+	 8088 19314
4965	0	0	Ki67+	 8088 19492
4966	0	0	Ki67+	 8089 19380
4967	0	0	Ki67+	 8091 19001
4968	0	0	Ki67+	 8096 19063
4969	0	0	Ki67+	 8099 18709
4970	0	0	Ki67+	 8101 19202
4971	0	0	Ki67+	 8110 19028
4972	0	0	Ki67+	 8112 19065
4973	0	0	Ki67+	 8113 18817
4974	0	0	Ki67+	 8113 19140
4975	0	0	Ki67+	 8118 19289
4976	0	0	Ki67+	 8119 19452
4977	0	0	Ki67+	 8126 19216
4978	0	0	Ki67+	 8127 19107
4979	0	0	Ki67+	 8130 19329
4980	0	0	Ki67+	 8138 18817
4981	0	0	Ki67+	 8142 18980
4982	0	0	Ki67+	 8146 19107
4983	0	0	Ki67+	 8146 19203
4984	0	0	Ki67+	 8148 19452
4985	0	0	Ki67+	 8150 19068
4986	0	0	Ki67+	 8156 19467
4987	0	0	Ki67+	 8159 19416
4988	0	0	Ki67+	 8161 18787
4989	0	0	Ki67+	 8164 19087
4990	0	0	Ki67+	 8167 18884
4991	0	0	Ki67+	 8168 19500
4992	0	0	Ki67+	 8169 19409
4993	0	0	Ki67+	 8170 18718
4994	0	0	Ki67+	 8183 19038
4995	0	0	Ki67+	 8187 19126
4996	0	0	Ki67+	 8188 19053
4997	0	0	Ki67+	 8191 19293
4998	0	0	Ki67+	 8193 19227
4999	0	0	Ki67+	 8197 18722
5000	0	0	Ki67+	 8210 19128
5001	0	0	Ki67+	 8236 19004
5002	0	0	Ki67+	 8239 19452
5003	0	0	Ki67+	 8251 19070
5004	0	0	Ki67+	 8255 19096
5005	0	0	Ki67+	 8264 19308
5006	0	0	Ki67+	 8268 19409
5007	0	0	Ki67+	 8280 18943
5008	0	0	Ki67+	 8282 18720
5009	0	0	Ki67+	 8282 19417
5010	0	0	Ki67+	 8284 19044
5011	0	0	Ki67+	 8289 18976
5012	0	0	Ki67+	 8294 18873
5013	0	0	Ki67+	 8311 18711
5014	0	0	Ki67+	 8312 18892
5015	0	0	Ki67+	 8320 19038
5016	0	0	Ki67+	 8321 18838
5017	0	0	Ki67+	 8332 18724
5018	0	0	Ki67+	 8333 19141
5019	0	0	Ki67+	 8338 18931
5020	0	0	Ki67+	 8339 19171
5021	0	0	Ki67+	 8340 19012
5022	0	0	Ki67+	 8341 19282
5023	0	0	Ki67+	 8344 18880
5024	0	0	Ki67+	 8348 19044
5025	0	0	Ki67+	 8351 18872
5026	0	0	Ki67+	 8354 18955
5027	0	0	Ki67+	 8356 18839
5028	0	0	Ki67+	 8356 19251
5029	0	0	Ki67+	 8362 19292
5030	0	0	Ki67+	 8363 18923
5031	0	0	Ki67+	 8364 19332
5032	0	0	Ki67+	 8367 18981
5033	0	0	Ki67+	 8373 19452
5034	0	0	Ki67+	 8380 19009
5035	0	0	Ki67+	 8383 18960
5036	0	0	Ki67+	 8384 18879
5037	0	0	Ki67+	 8394 19494
5038	0	0	Ki67+	 8399 19364
5039	0	0	Ki67+	 8402 19431
5040	0	0	Ki67+	 8406 19102
5041	0	0	Ki67+	 8412 18745
5042	0	0	Ki67+	 8414 19141
5043	0	0	Ki67+	 8431 19420
5044	0	0	Ki67+	 8434 19215
5045	0	0	Ki67+	 8435 19089
5046	0	0	Ki67+	 8435 19320
5047	0	0	Ki67+	 8442 19287
5048	0	0	Ki67+	 8450 19022
5049	0	0	Ki67+	 8454 19224
5050	0	0	Ki67+	 8464 19289
5051	0	0	Ki67+	 8474 19474
5052	0	0	Ki67+	 8483 18925
5053	0	0	Ki67+	 8483 19203
5054	0	0	Ki67+	 8491 19223
5055	0	0	Ki67+	 8491 19290
5056	0	0	Ki67+	 8497 19145
5057	0	0	Ki67+	 8501 18770
5058	0	0	Ki67+	 8503 19173
5059	0	0	Ki67+	 8505 18730
5060	0	0	Ki67+	 8513 19186
5061	0	0	Ki67+	 8517 19442
5062	0	0	Ki67+	 8522 19091
5063	0	0	Ki67+	 8523 18820
5064	0	0	Ki67+	 8531 18942
5065	0	0	Ki67+	 8534 18748
5066	0	0	Ki67+	 8548 19070
5067	0	0	Ki67+	 8548 19220
5068	0	0	Ki67+	 8548 19347
5069	0	0	Ki67+	 8548 19382
5070	0	0	Ki67+	 8550 19253
5071	0	0	Ki67+	 8550 19456
5072	0	0	Ki67+	 8553 19421
5073	0	0	Ki67+	 8561 18755
5074	0	0	Ki67+	 8568 18807
5075	0	0	Ki67+	 8573 18978
5076	0	0	Ki67+	 7779 20283
5077	0	0	Ki67+	 7780 19613
5078	0	0	Ki67+	 7780 19884
5079	0	0	Ki67+	 7781 20196
5080	0	0	Ki67+	 7783 19547
5081	0	0	Ki67+	 7783 19811
5082	0	0	Ki67+	 7787 20296
5083	0	0	Ki67+	 7789 19918
5084	0	0	Ki67+	 7793 19877
5085	0	0	Ki67+	 7802 19922
5086	0	0	Ki67+	 7804 19746
5087	0	0	Ki67+	 7806 20093
5088	0	0	Ki67+	 7809 19870
5089	0	0	Ki67+	 7812 19841
5090	0	0	Ki67+	 7818 19583
5091	0	0	Ki67+	 7820 20057
5092	0	0	Ki67+	 7820 20240
5093	0	0	Ki67+	 7826 20195
5094	0	0	Ki67+	 7827 19781
5095	0	0	Ki67+	 7831 19563
5096	0	0	Ki67+	 7834 20268
5097	0	0	Ki67+	 7850 20271
5098	0	0	Ki67+	 7852 20167
5099	0	0	Ki67+	 7856 19900
5100	0	0	Ki67+	 7863 19863
5101	0	0	Ki67+	 7876 20056
5102	0	0	Ki67+	 7876 20256
5103	0	0	Ki67+	 7879 19559
5104	0	0	Ki67+	 7883 19814
5105	0	0	Ki67+	 7892 19740
5106	0	0	Ki67+	 7896 19887
5107	0	0	Ki67+	 7903 19775
5108	0	0	Ki67+	 7907 20093
5109	0	0	Ki67+	 7907 20153
5110	0	0	Ki67+	 7911 19655
5111	0	0	Ki67+	 7914 19685
5112	0	0	Ki67+	 7917 19883
5113	0	0	Ki67+	 7921 20110
5114	0	0	Ki67+	 7924 19815
5115	0	0	Ki67+	 7932 19717
5116	0	0	Ki67+	 7938 19853
5117	0	0	Ki67+	 7939 19649
5118	0	0	Ki67+	 7942 20233
5119	0	0	Ki67+	 7948 19704
5120	0	0	Ki67+	 7948 19767
5121	0	0	Ki67+	 7956 20157
5122	0	0	Ki67+	 7957 19571
5123	0	0	Ki67+	 7964 20121
5124	0	0	Ki67+	 7968 19640
5125	0	0	Ki67+	 7969 19762
5126	0	0	Ki67+	 7975 19687
5127	0	0	Ki67+	 7977 20211
5128	0	0	Ki67+	 7986 19583
5129	0	0	Ki67+	 7991 19847
5130	0	0	Ki67+	 7992 19570
5131	0	0	Ki67+	 7992 20138
5132	0	0	Ki67+	 8004 20214
5133	0	0	Ki67+	 8008 19675
5134	0	0	Ki67+	 8009 19744
5135	0	0	Ki67+	 8009 19899
5136	0	0	Ki67+	 8012 19798
5137	0	0	Ki67+	 8027 20283
5138	0	0	Ki67+	 8030 20148
5139	0	0	Ki67+	 8036 19920
5140	0	0	Ki67+	 8037 19737
5141	0	0	Ki67+	 8037 19797
5142	0	0	Ki67+	 8038 19616
5143	0	0	Ki67+	 8042 19511
5144	0	0	Ki67+	 8043 20180
5145	0	0	Ki67+	 8044 19769
5146	0	0	Ki67+	 8047 19626
5147	0	0	Ki67+	 8049 19855
5148	0	0	Ki67+	 8063 19827
5149	0	0	Ki67+	 8078 19528
5150	0	0	Ki67+	 8080 20224
5151	0	0	Ki67+	 8082 20199
5152	0	0	Ki67+	 8086 19913
5153	0	0	Ki67+	 8088 19608
5154	0	0	Ki67+	 8102 20180
5155	0	0	Ki67+	 8108 19582
5156	0	0	Ki67+	 8113 20210
5157	0	0	Ki67+	 8114 19718
5158	0	0	Ki67+	 8121 19983
5159	0	0	Ki67+	 8121 20157
5160	0	0	Ki67+	 8122 19584
5161	0	0	Ki67+	 8131 19615
5162	0	0	Ki67+	 8136 20022
5163	0	0	Ki67+	 8136 20127
5164	0	0	Ki67+	 8142 19788
5165	0	0	Ki67+	 8148 19729
5166	0	0	Ki67+	 8156 20239
5167	0	0	Ki67+	 8157 19840
5168	0	0	Ki67+	 8159 19821
5169	0	0	Ki67+	 8160 19739
5170	0	0	Ki67+	 8163 20014
5171	0	0	Ki67+	 8172 19859
5172	0	0	Ki67+	 8178 19551
5173	0	0	Ki67+	 8185 19843
5174	0	0	Ki67+	 8190 19723
5175	0	0	Ki67+	 8191 19630
5176	0	0	Ki67+	 8205 20111
5177	0	0	Ki67+	 8208 19696
5178	0	0	Ki67+	 8211 19866
5179	0	0	Ki67+	 8219 19720
5180	0	0	Ki67+	 8229 19513
5181	0	0	Ki67+	 8257 19539
5182	0	0	Ki67+	 8258 19522
5183	0	0	Ki67+	 8265 19706
5184	0	0	Ki67+	 8275 19619
5185	0	0	Ki67+	 8277 19730
5186	0	0	Ki67+	 8280 19682
5187	0	0	Ki67+	 8283 20040
5188	0	0	Ki67+	 8298 19612
5189	0	0	Ki67+	 8307 19930
5190	0	0	Ki67+	 8332 19732
5191	0	0	Ki67+	 8333 19514
5192	0	0	Ki67+	 8358 19785
5193	0	0	Ki67+	 8360 19538
5194	0	0	Ki67+	 8365 19820
5195	0	0	Ki67+	 8371 19790
5196	0	0	Ki67+	 8384 19815
5197	0	0	Ki67+	 8395 19531
5198	0	0	Ki67+	 8403 20177
5199	0	0	Ki67+	 8417 19596
5200	0	0	Ki67+	 8424 19868
5201	0	0	Ki67+	 8429 19537
5202	0	0	Ki67+	 8429 19778
5203	0	0	Ki67+	 8441 19530
5204	0	0	Ki67+	 8442 19843
5205	0	0	Ki67+	 8445 19674
5206	0	0	Ki67+	 8446 19632
5207	0	0	Ki67+	 8454 19601
5208	0	0	Ki67+	 8454 19743
5209	0	0	Ki67+	 8459 19590
5210	0	0	Ki67+	 8461 19827
5211	0	0	Ki67+	 8462 19872
5212	0	0	Ki67+	 8470 19892
5213	0	0	Ki67+	 8477 19879
5214	0	0	Ki67+	 8481 19551
5215	0	0	Ki67+	 8492 19505
5216	0	0	Ki67+	 8503 19575
5217	0	0	Ki67+	 8525 19591
5218	0	0	Ki67+	 8543 19785
5219	0	0	Ki67+	 8558 19768
5220	0	0	Ki67+	 8569 19575
5221	0	0	Ki67+	 7784 21063
5222	0	0	Ki67+	 7798 20767
5223	0	0	Ki67+	 7802 20458
5224	0	0	Ki67+	 7802 20796
5225	0	0	Ki67+	 7803 20691
5226	0	0	Ki67+	 7806 21024
5227	0	0	Ki67+	 7814 20570
5228	0	0	Ki67+	 7816 21071
5229	0	0	Ki67+	 7821 20665
5230	0	0	Ki67+	 7839 20527
5231	0	0	Ki67+	 7847 21028
5232	0	0	Ki67+	 7865 20701
5233	0	0	Ki67+	 7879 20695
5234	0	0	Ki67+	 7885 20671
5235	0	0	Ki67+	 7886 20733
5236	0	0	Ki67+	 7898 20855
5237	0	0	Ki67+	 7934 20339
5238	0	0	Ki67+	 7950 20340
5239	0	0	Ki67+	 7983 20679
5240	0	0	Ki67+	 8035 20649
5241	0	0	Ki67+	 8059 21045
5242	0	0	Ki67+	 8080 20363
5243	0	0	Ki67+	 8082 20373
5244	0	0	Ki67+	 8088 20408
5245	0	0	Ki67+	 8090 20994
5246	0	0	Ki67+	 8094 21091
5247	0	0	Ki67+	 8115 21052
5248	0	0	Ki67+	 8120 21018
5249	0	0	Ki67+	 8156 20865
5250	0	0	Ki67+	 8158 21002
5251	0	0	Ki67+	 8163 20875
5252	0	0	Ki67+	 8203 20887
5253	0	0	Ki67+	 8216 20898
5254	0	0	Ki67+	 8235 21091
5255	0	0	Ki67+	 8254 20951
5256	0	0	Ki67+	 8266 20982
5257	0	0	Ki67+	 8268 21036
5258	0	0	Ki67+	 8293 21017
5259	0	0	Ki67+	 8301 20897
5260	0	0	Ki67+	 8327 20878
5261	0	0	Ki67+	 8346 20782
5262	0	0	Ki67+	 8358 20922
5263	0	0	Ki67+	 8368 20798
5264	0	0	Ki67+	 8381 20762
5265	0	0	Ki67+	 8383 20946
5266	0	0	Ki67+	 8386 21057
5267	0	0	Ki67+	 8394 20704
5268	0	0	Ki67+	 8418 20721
5269	0	0	Ki67+	 8422 21044
5270	0	0	Ki67+	 8427 21010
5271	0	0	Ki67+	 8436 21061
5272	0	0	Ki67+	 8443 20900
5273	0	0	Ki67+	 8459 20963
5274	0	0	Ki67+	 8476 20964
5275	0	0	Ki67+	 8512 20958
5276	0	0	Ki67+	 8513 20720
5277	0	0	Ki67+	 8525 20714
5278	0	0	Ki67+	 8545 20827
5279	0	0	Ki67+	 8549 20983
5280	0	0	Ki67+	 8557 20774
5281	0	0	Ki67+	 8564 20849
5282	0	0	Ki67+	 7801 21140
5283	0	0	Ki67+	 7805 21700
5284	0	0	Ki67+	 7817 21478
5285	0	0	Ki67+	 7833 21632
5286	0	0	Ki67+	 7893 21572
5287	0	0	Ki67+	 7895 21186
5288	0	0	Ki67+	 7896 21600
5289	0	0	Ki67+	 7898 21651
5290	0	0	Ki67+	 7901 21638
5291	0	0	Ki67+	 7936 21335
5292	0	0	Ki67+	 7941 21307
5293	0	0	Ki67+	 7951 21532
5294	0	0	Ki67+	 7971 21208
5295	0	0	Ki67+	 7974 21515
5296	0	0	Ki67+	 7983 21354
5297	0	0	Ki67+	 7989 21186
5298	0	0	Ki67+	 8003 21346
5299	0	0	Ki67+	 8016 21857
5300	0	0	Ki67+	 8021 21240
5301	0	0	Ki67+	 8024 21385
5302	0	0	Ki67+	 8029 21188
5303	0	0	Ki67+	 8036 21393
5304	0	0	Ki67+	 8053 21126
5305	0	0	Ki67+	 8057 21364
5306	0	0	Ki67+	 8064 21460
5307	0	0	Ki67+	 8094 21301
5308	0	0	Ki67+	 8107 21759
5309	0	0	Ki67+	 8117 21752
5310	0	0	Ki67+	 8118 21521
5311	0	0	Ki67+	 8141 21515
5312	0	0	Ki67+	 8147 21378
5313	0	0	Ki67+	 8148 21702
5314	0	0	Ki67+	 8163 21437
5315	0	0	Ki67+	 8190 21158
5316	0	0	Ki67+	 8201 21122
5317	0	0	Ki67+	 8206 21393
5318	0	0	Ki67+	 8219 21153
5319	0	0	Ki67+	 8222 21349
5320	0	0	Ki67+	 8226 21215
5321	0	0	Ki67+	 8227 21443
5322	0	0	Ki67+	 8229 21680
5323	0	0	Ki67+	 8236 21481
5324	0	0	Ki67+	 8251 21274
5325	0	0	Ki67+	 8270 21736
5326	0	0	Ki67+	 8274 21602
5327	0	0	Ki67+	 8305 21713
5328	0	0	Ki67+	 8313 21722
5329	0	0	Ki67+	 8318 21306
5330	0	0	Ki67+	 8329 21711
5331	0	0	Ki67+	 8333 21288
5332	0	0	Ki67+	 8334 21350
5333	0	0	Ki67+	 8336 21152
5334	0	0	Ki67+	 8345 21732
5335	0	0	Ki67+	 8354 21226
5336	0	0	Ki67+	 8357 21126
5337	0	0	Ki67+	 8359 21696
5338	0	0	Ki67+	 8369 21508
5339	0	0	Ki67+	 8380 21620
5340	0	0	Ki67+	 8387 21367
5341	0	0	Ki67+	 8413 21619
5342	0	0	Ki67+	 8424 21315
5343	0	0	Ki67+	 8428 21618
5344	0	0	Ki67+	 8437 21624
5345	0	0	Ki67+	 8437 21745
5346	0	0	Ki67+	 8445 21687
5347	0	0	Ki67+	 8449 21889
5348	0	0	Ki67+	 8453 21591
5349	0	0	Ki67+	 8472 21196
5350	0	0	Ki67+	 8480 21245
5351	0	0	Ki67+	 8481 21231
5352	0	0	Ki67+	 8483 21192
5353	0	0	Ki67+	 8484 21600
5354	0	0	Ki67+	 8489 21717
5355	0	0	Ki67+	 8492 21582
5356	0	0	Ki67+	 8497 21199
5357	0	0	Ki67+	 8504 21507
5358	0	0	Ki67+	 8507 21456
5359	0	0	Ki67+	 8508 21632
5360	0	0	Ki67+	 8513 21260
5361	0	0	Ki67+	 8513 21339
5362	0	0	Ki67+	 8524 21332
5363	0	0	Ki67+	 8533 21393
5364	0	0	Ki67+	 8543 21215
5365	0	0	Ki67+	 8545 21470
5366	0	0	Ki67+	 7783 22396
5367	0	0	Ki67+	 7790 22314
5368	0	0	Ki67+	 7792 22345
5369	0	0	Ki67+	 7800 22407
5370	0	0	Ki67+	 7805 22193
5371	0	0	Ki67+	 7808 22261
5372	0	0	Ki67+	 7850 22317
5373	0	0	Ki67+	 7853 22295
5374	0	0	Ki67+	 7854 22328
5375	0	0	Ki67+	 7865 22463
5376	0	0	Ki67+	 7871 22673
5377	0	0	Ki67+	 7873 22189
5378	0	0	Ki67+	 7881 22657
5379	0	0	Ki67+	 7883 22170
5380	0	0	Ki67+	 7896 22363
5381	0	0	Ki67+	 7898 22338
5382	0	0	Ki67+	 7899 22236
5383	0	0	Ki67+	 7900 22568
5384	0	0	Ki67+	 7901 22412
5385	0	0	Ki67+	 7904 22356
5386	0	0	Ki67+	 7930 22513
5387	0	0	Ki67+	 7941 22106
5388	0	0	Ki67+	 7952 22615
5389	0	0	Ki67+	 7960 22548
5390	0	0	Ki67+	 7961 22290
5391	0	0	Ki67+	 7971 22541
5392	0	0	Ki67+	 7977 22169
5393	0	0	Ki67+	 7978 22132
5394	0	0	Ki67+	 7996 22372
5395	0	0	Ki67+	 7998 22452
5396	0	0	Ki67+	 8027 21913
5397	0	0	Ki67+	 8069 22451
5398	0	0	Ki67+	 8083 22457
5399	0	0	Ki67+	 8101 21954
5400	0	0	Ki67+	 8109 22288
5401	0	0	Ki67+	 8116 22181
5402	0	0	Ki67+	 8119 22484
5403	0	0	Ki67+	 8136 22427
5404	0	0	Ki67+	 8144 21963
5405	0	0	Ki67+	 8150 22449
5406	0	0	Ki67+	 8163 22287
5407	0	0	Ki67+	 8166 22045
5408	0	0	Ki67+	 8176 22054
5409	0	0	Ki67+	 8196 22316
5410	0	0	Ki67+	 8204 22326
5411	0	0	Ki67+	 8226 22475
5412	0	0	Ki67+	 8235 22457
5413	0	0	Ki67+	 8246 22506
5414	0	0	Ki67+	 8252 22595
5415	0	0	Ki67+	 8253 22251
5416	0	0	Ki67+	 8258 22564
5417	0	0	Ki67+	 8263 22474
5418	0	0	Ki67+	 8267 22331
5419	0	0	Ki67+	 8302 21982
5420	0	0	Ki67+	 8305 21938
5421	0	0	Ki67+	 8307 22353
5422	0	0	Ki67+	 8308 22004
5423	0	0	Ki67+	 8317 22488
5424	0	0	Ki67+	 8328 22511
5425	0	0	Ki67+	 8336 22381
5426	0	0	Ki67+	 8340 22336
5427	0	0	Ki67+	 8343 22025
5428	0	0	Ki67+	 8344 21985
5429	0	0	Ki67+	 8354 22496
5430	0	0	Ki67+	 8358 22125
5431	0	0	Ki67+	 8379 22480
5432	0	0	Ki67+	 8379 22526
5433	0	0	Ki67+	 8388 22555
5434	0	0	Ki67+	 8395 22501
5435	0	0	Ki67+	 8402 22557
5436	0	0	Ki67+	 8403 22485
5437	0	0	Ki67+	 8409 22595
5438	0	0	Ki67+	 8420 22585
5439	0	0	Ki67+	 8445 22699
5440	0	0	Ki67+	 8453 22586
5441	0	0	Ki67+	 8465 22341
5442	0	0	Ki67+	 8474 22599
5443	0	0	Ki67+	 8508 22283
5444	0	0	Ki67+	 8545 22349
5445	0	0	Ki67+	 8546 22272
5446	0	0	Ki67+	 7777 23450
5447	0	0	Ki67+	 7782 23045
5448	0	0	Ki67+	 7789 23067
5449	0	0	Ki67+	 7790 22935
5450	0	0	Ki67+	 7795 23025
5451	0	0	Ki67+	 7800 23229
5452	0	0	Ki67+	 7805 23414
5453	0	0	Ki67+	 7805 23495
5454	0	0	Ki67+	 7811 22881
5455	0	0	Ki67+	 7824 22817
5456	0	0	Ki67+	 7825 23261
5457	0	0	Ki67+	 7839 23218
5458	0	0	Ki67+	 7845 23482
5459	0	0	Ki67+	 7850 22788
5460	0	0	Ki67+	 7856 22919
5461	0	0	Ki67+	 7859 22752
5462	0	0	Ki67+	 7867 23268
5463	0	0	Ki67+	 7868 22799
5464	0	0	Ki67+	 7870 22752
5465	0	0	Ki67+	 7871 23376
5466	0	0	Ki67+	 7890 23434
5467	0	0	Ki67+	 7902 23456
5468	0	0	Ki67+	 7906 23388
5469	0	0	Ki67+	 7907 22921
5470	0	0	Ki67+	 7909 23439
5471	0	0	Ki67+	 7910 22724
5472	0	0	Ki67+	 7912 23267
5473	0	0	Ki67+	 7917 23278
5474	0	0	Ki67+	 7946 23461
5475	0	0	Ki67+	 7948 23103
5476	0	0	Ki67+	 7951 23418
5477	0	0	Ki67+	 7959 23012
5478	0	0	Ki67+	 7971 23008
5479	0	0	Ki67+	 7973 23077
5480	0	0	Ki67+	 7975 22974
5481	0	0	Ki67+	 7976 23432
5482	0	0	Ki67+	 7981 23370
5483	0	0	Ki67+	 7987 23465
5484	0	0	Ki67+	 7988 23254
5485	0	0	Ki67+	 7994 23239
5486	0	0	Ki67+	 7998 22874
5487	0	0	Ki67+	 8010 22947
5488	0	0	Ki67+	 8015 22846
5489	0	0	Ki67+	 8019 23369
5490	0	0	Ki67+	 8032 22717
5491	0	0	Ki67+	 8034 23022
5492	0	0	Ki67+	 8043 23065
5493	0	0	Ki67+	 8045 23263
5494	0	0	Ki67+	 8051 22801
5495	0	0	Ki67+	 8051 22984
5496	0	0	Ki67+	 8056 22868
5497	0	0	Ki67+	 8057 23177
5498	0	0	Ki67+	 8077 22907
5499	0	0	Ki67+	 8091 23052
5500	0	0	Ki67+	 8095 22861
5501	0	0	Ki67+	 8097 22844
5502	0	0	Ki67+	 8097 23281
5503	0	0	Ki67+	 8100 23318
5504	0	0	Ki67+	 8107 23293
5505	0	0	Ki67+	 8108 22744
5506	0	0	Ki67+	 8111 22937
5507	0	0	Ki67+	 8123 22724
5508	0	0	Ki67+	 8126 23215
5509	0	0	Ki67+	 8128 23342
5510	0	0	Ki67+	 8141 22928
5511	0	0	Ki67+	 8143 23334
5512	0	0	Ki67+	 8151 23020
5513	0	0	Ki67+	 8153 23179
5514	0	0	Ki67+	 8157 22708
5515	0	0	Ki67+	 8163 23188
5516	0	0	Ki67+	 8165 23400
5517	0	0	Ki67+	 8170 22994
5518	0	0	Ki67+	 8172 23313
5519	0	0	Ki67+	 8173 23470
5520	0	0	Ki67+	 8180 23455
5521	0	0	Ki67+	 8192 23427
5522	0	0	Ki67+	 8197 23178
5523	0	0	Ki67+	 8205 23228
5524	0	0	Ki67+	 8209 22978
5525	0	0	Ki67+	 8231 23044
5526	0	0	Ki67+	 8240 23052
5527	0	0	Ki67+	 8247 22778
5528	0	0	Ki67+	 8263 22982
5529	0	0	Ki67+	 8264 23488
5530	0	0	Ki67+	 8269 23103
5531	0	0	Ki67+	 8271 23431
5532	0	0	Ki67+	 8275 23149
5533	0	0	Ki67+	 8275 23315
5534	0	0	Ki67+	 8282 22783
5535	0	0	Ki67+	 8289 23126
5536	0	0	Ki67+	 8290 23359
5537	0	0	Ki67+	 8292 23399
5538	0	0	Ki67+	 8295 23425
5539	0	0	Ki67+	 8309 23405
5540	0	0	Ki67+	 8314 22999
5541	0	0	Ki67+	 8317 23329
5542	0	0	Ki67+	 8318 23482
5543	0	0	Ki67+	 8323 23381
5544	0	0	Ki67+	 8325 22957
5545	0	0	Ki67+	 8333 23428
5546	0	0	Ki67+	 8343 23284
5547	0	0	Ki67+	 8349 23462
5548	0	0	Ki67+	 8354 23223
5549	0	0	Ki67+	 8355 23380
5550	0	0	Ki67+	 8355 23451
5551	0	0	Ki67+	 8381 23058
5552	0	0	Ki67+	 8388 22886
5553	0	0	Ki67+	 8389 23129
5554	0	0	Ki67+	 8394 23270
5555	0	0	Ki67+	 8400 23450
5556	0	0	Ki67+	 8404 23421
5557	0	0	Ki67+	 8414 23449
5558	0	0	Ki67+	 8418 22835
5559	0	0	Ki67+	 8426 22761
5560	0	0	Ki67+	 8437 23491
5561	0	0	Ki67+	 8438 23172
5562	0	0	Ki67+	 8443 23257
5563	0	0	Ki67+	 8457 22983
5564	0	0	Ki67+	 8472 23096
5565	0	0	Ki67+	 8472 23275
5566	0	0	Ki67+	 8476 22712
5567	0	0	Ki67+	 8481 22928
5568	0	0	Ki67+	 8495 23389
5569	0	0	Ki67+	 8506 22727
5570	0	0	Ki67+	 8507 23292
5571	0	0	Ki67+	 8511 22741
5572	0	0	Ki67+	 8512 23030
5573	0	0	Ki67+	 8521 23400
5574	0	0	Ki67+	 8524 22861
5575	0	0	Ki67+	 8533 22841
5576	0	0	Ki67+	 8539 22852
5577	0	0	Ki67+	 8547 23201
5578	0	0	Ki67+	 8549 23388
5579	0	0	Ki67+	 8551 23322
5580	0	0	Ki67+	 8557 22823
5581	0	0	Ki67+	 8564 23185
5582	0	0	Ki67+	 8573 23278
5583	0	0	Ki67+	 7778 23845
5584	0	0	Ki67+	 7780 23953
5585	0	0	Ki67+	 7783 23575
5586	0	0	Ki67+	 7787 24001
5587	0	0	Ki67+	 7793 23991
5588	0	0	Ki67+	 7801 23551
5589	0	0	Ki67+	 7813 23568
5590	0	0	Ki67+	 7829 23921
5591	0	0	Ki67+	 7830 23623
5592	0	0	Ki67+	 7838 24262
5593	0	0	Ki67+	 7843 24282
5594	0	0	Ki67+	 7862 23590
5595	0	0	Ki67+	 7863 23538
5596	0	0	Ki67+	 7868 23902
5597	0	0	Ki67+	 7884 23940
5598	0	0	Ki67+	 7895 23663
5599	0	0	Ki67+	 7898 23551
5600	0	0	Ki67+	 7917 23694
5601	0	0	Ki67+	 7921 23725
5602	0	0	Ki67+	 7928 23881
5603	0	0	Ki67+	 7930 23522
5604	0	0	Ki67+	 7931 23664
5605	0	0	Ki67+	 7942 24214
5606	0	0	Ki67+	 7943 23840
5607	0	0	Ki67+	 7943 24126
5608	0	0	Ki67+	 7948 23664
5609	0	0	Ki67+	 7950 23573
5610	0	0	Ki67+	 7972 23694
5611	0	0	Ki67+	 7972 23928
5612	0	0	Ki67+	 7975 23777
5613	0	0	Ki67+	 7977 23643
5614	0	0	Ki67+	 7978 23839
5615	0	0	Ki67+	 7980 24121
5616	0	0	Ki67+	 7981 23589
5617	0	0	Ki67+	 7990 23705
5618	0	0	Ki67+	 8001 23619
5619	0	0	Ki67+	 8020 23756
5620	0	0	Ki67+	 8039 24084
5621	0	0	Ki67+	 8054 23911
5622	0	0	Ki67+	 8057 23805
5623	0	0	Ki67+	 8067 23723
5624	0	0	Ki67+	 8068 23532
5625	0	0	Ki67+	 8074 24136
5626	0	0	Ki67+	 8076 23732
5627	0	0	Ki67+	 8094 23628
5628	0	0	Ki67+	 8127 23861
5629	0	0	Ki67+	 8139 24188
5630	0	0	Ki67+	 8148 23889
5631	0	0	Ki67+	 8156 24077
5632	0	0	Ki67+	 8161 23652
5633	0	0	Ki67+	 8162 23756
5634	0	0	Ki67+	 8171 24140
5635	0	0	Ki67+	 8175 23855
5636	0	0	Ki67+	 8190 23859
5637	0	0	Ki67+	 8204 23813
5638	0	0	Ki67+	 8214 24055
5639	0	0	Ki67+	 8217 23715
5640	0	0	Ki67+	 8232 24192
5641	0	0	Ki67+	 8246 23758
5642	0	0	Ki67+	 8261 24291
5643	0	0	Ki67+	 8266 23686
5644	0	0	Ki67+	 8289 24041
5645	0	0	Ki67+	 8299 24236
5646	0	0	Ki67+	 8305 24253
5647	0	0	Ki67+	 8307 23529
5648	0	0	Ki67+	 8308 23828
5649	0	0	Ki67+	 8310 23539
5650	0	0	Ki67+	 8318 24042
5651	0	0	Ki67+	 8323 24073
5652	0	0	Ki67+	 8347 23773
5653	0	0	Ki67+	 8347 23875
5654	0	0	Ki67+	 8351 23843
5655	0	0	Ki67+	 8370 23777
5656	0	0	Ki67+	 8379 24147
5657	0	0	Ki67+	 8383 23901
5658	0	0	Ki67+	 8384 23814
5659	0	0	Ki67+	 8388 24179
5660	0	0	Ki67+	 8396 23654
5661	0	0	Ki67+	 8399 23952
5662	0	0	Ki67+	 8406 23758
5663	0	0	Ki67+	 8410 24007
5664	0	0	Ki67+	 8412 23718
5665	0	0	Ki67+	 8417 24287
5666	0	0	Ki67+	 8429 24078
5667	0	0	Ki67+	 8441 23642
5668	0	0	Ki67+	 8460 23785
5669	0	0	Ki67+	 8461 24052
5670	0	0	Ki67+	 8469 24114
5671	0	0	Ki67+	 8481 23807
5672	0	0	Ki67+	 8485 24155
5673	0	0	Ki67+	 8492 23711
5674	0	0	Ki67+	 8493 24021
5675	0	0	Ki67+	 8501 23667
5676	0	0	Ki67+	 8517 23518
5677	0	0	Ki67+	 8527 23960
5678	0	0	Ki67+	 8529 23702
5679	0	0	Ki67+	 8535 23553
5680	0	0	Ki67+	 8543 23939
5681	0	0	Ki67+	 8544 24072
5682	0	0	Ki67+	 8546 23786
5683	0	0	Ki67+	 8547 23691
5684	0	0	Ki67+	 8557 24052
5685	0	0	Ki67+	 8558 24097
5686	0	0	Ki67+	 8561 23962
5687	0	0	Ki67+	 8565 24071
5688	0	0	Ki67+	 8571 24193
5689	0	0	Ki67+	 7820 24432
5690	0	0	Ki67+	 7824 24329
5691	0	0	Ki67+	 7847 24387
5692	0	0	Ki67+	 7850 25004
5693	0	0	Ki67+	 7852 24470
5694	0	0	Ki67+	 7869 24936
5695	0	0	Ki67+	 7870 25011
5696	0	0	Ki67+	 7880 25048
5697	0	0	Ki67+	 7897 24494
5698	0	0	Ki67+	 7907 24556
5699	0	0	Ki67+	 7910 25088
5700	0	0	Ki67+	 7934 24538
5701	0	0	Ki67+	 7937 24420
5702	0	0	Ki67+	 7940 24508
5703	0	0	Ki67+	 7955 24434
5704	0	0	Ki67+	 7956 24482
5705	0	0	Ki67+	 7956 24515
5706	0	0	Ki67+	 7981 24432
5707	0	0	Ki67+	 7987 24465
5708	0	0	Ki67+	 8005 24612
5709	0	0	Ki67+	 8021 24500
5710	0	0	Ki67+	 8024 24660
5711	0	0	Ki67+	 8038 24665
5712	0	0	Ki67+	 8041 24501
5713	0	0	Ki67+	 8041 24607
5714	0	0	Ki67+	 8050 24308
5715	0	0	Ki67+	 8055 24573
5716	0	0	Ki67+	 8074 24971
5717	0	0	Ki67+	 8086 24377
5718	0	0	Ki67+	 8096 25049
5719	0	0	Ki67+	 8104 24407
5720	0	0	Ki67+	 8105 25100
5721	0	0	Ki67+	 8113 25043
5722	0	0	Ki67+	 8125 24436
5723	0	0	Ki67+	 8143 24911
5724	0	0	Ki67+	 8143 24995
5725	0	0	Ki67+	 8146 24426
5726	0	0	Ki67+	 8150 24877
5727	0	0	Ki67+	 8163 24846
5728	0	0	Ki67+	 8177 24573
5729	0	0	Ki67+	 8187 24785
5730	0	0	Ki67+	 8189 24861
5731	0	0	Ki67+	 8195 24817
5732	0	0	Ki67+	 8214 24808
5733	0	0	Ki67+	 8216 24884
5734	0	0	Ki67+	 8218 24844
5735	0	0	Ki67+	 8222 24655
5736	0	0	Ki67+	 8226 24645
5737	0	0	Ki67+	 8229 24426
5738	0	0	Ki67+	 8233 24621
5739	0	0	Ki67+	 8237 24331
5740	0	0	Ki67+	 8247 24897
5741	0	0	Ki67+	 8259 24511
5742	0	0	Ki67+	 8262 24666
5743	0	0	Ki67+	 8266 24473
5744	0	0	Ki67+	 8268 24866
5745	0	0	Ki67+	 8275 24661
5746	0	0	Ki67+	 8276 24578
5747	0	0	Ki67+	 8277 24715
5748	0	0	Ki67+	 8277 24891
5749	0	0	Ki67+	 8284 24539
5750	0	0	Ki67+	 8286 24839
5751	0	0	Ki67+	 8307 24395
5752	0	0	Ki67+	 8309 24656
5753	0	0	Ki67+	 8311 24892
5754	0	0	Ki67+	 8317 24402
5755	0	0	Ki67+	 8325 24574
5756	0	0	Ki67+	 8325 24789
5757	0	0	Ki67+	 8331 24509
5758	0	0	Ki67+	 8332 24619
5759	0	0	Ki67+	 8339 24843
5760	0	0	Ki67+	 8341 24722
5761	0	0	Ki67+	 8344 24875
5762	0	0	Ki67+	 8360 24599
5763	0	0	Ki67+	 8366 25053
5764	0	0	Ki67+	 8367 24573
5765	0	0	Ki67+	 8369 24516
5766	0	0	Ki67+	 8380 24571
5767	0	0	Ki67+	 8385 24673
5768	0	0	Ki67+	 8387 24645
5769	0	0	Ki67+	 8390 24611
5770	0	0	Ki67+	 8396 24728
5771	0	0	Ki67+	 8415 24353
5772	0	0	Ki67+	 8417 24431
5773	0	0	Ki67+	 8440 24742
5774	0	0	Ki67+	 8444 24674
5775	0	0	Ki67+	 8445 24588
5776	0	0	Ki67+	 8450 24437
5777	0	0	Ki67+	 8460 24767
5778	0	0	Ki67+	 8465 24395
5779	0	0	Ki67+	 8466 24699
5780	0	0	Ki67+	 8477 24451
5781	0	0	Ki67+	 8477 24845
5782	0	0	Ki67+	 8478 24426
5783	0	0	Ki67+	 8480 24704
5784	0	0	Ki67+	 8483 25037
5785	0	0	Ki67+	 8485 24520
5786	0	0	Ki67+	 8495 24408
5787	0	0	Ki67+	 8504 24760
5788	0	0	Ki67+	 8507 24778
5789	0	0	Ki67+	 8509 25098
5790	0	0	Ki67+	 8521 24553
5791	0	0	Ki67+	 8525 24394
5792	0	0	Ki67+	 8542 24642
5793	0	0	Ki67+	 8553 24368
5794	0	0	Ki67+	 8559 24533
5795	0	0	Ki67+	 8562 24798
5796	0	0	Ki67+	 8570 24437
5797	0	0	Ki67+	 8571 24506
5798	0	0	Ki67+	 8573 24423
5799	0	0	Ki67+	 8573 24711
5800	0	0	Ki67+	 8154 25159
5801	0	0	Ki67+	 8416 25134
5802	0	0	Ki67+	 8429 25110
5803	0	0	Ki67+	 8466 25149
5804	0	0	Ki67+	 8479 25106
5805	0	0	Ki67+	 9164 11668
5806	0	0	Ki67+	 9230 11542
5807	0	0	Ki67+	 8776 13355
5808	0	0	Ki67+	 8783 13343
5809	0	0	Ki67+	 8786 13323
5810	0	0	Ki67+	 8813 13367
5811	0	0	Ki67+	 8814 13299
5812	0	0	Ki67+	 8836 13550
5813	0	0	Ki67+	 8854 13292
5814	0	0	Ki67+	 8860 13302
5815	0	0	Ki67+	 8870 13537
5816	0	0	Ki67+	 8902 13427
5817	0	0	Ki67+	 9024 13476
5818	0	0	Ki67+	 9029 13352
5819	0	0	Ki67+	 9070 13468
5820	0	0	Ki67+	 9156 13109
5821	0	0	Ki67+	 9193 13424
5822	0	0	Ki67+	 9356 13057
5823	0	0	Ki67+	 9366 13046
5824	0	0	Ki67+	 9368 13092
5825	0	0	Ki67+	 8622 13665
5826	0	0	Ki67+	 8676 13660
5827	0	0	Ki67+	 8681 14237
5828	0	0	Ki67+	 8703 13793
5829	0	0	Ki67+	 8796 13718
5830	0	0	Ki67+	 8810 13966
5831	0	0	Ki67+	 8824 13620
5832	0	0	Ki67+	 8849 14397
5833	0	0	Ki67+	 8909 13727
5834	0	0	Ki67+	 8917 13889
5835	0	0	Ki67+	 8937 13757
5836	0	0	Ki67+	 8992 13921
5837	0	0	Ki67+	 9021 13638
5838	0	0	Ki67+	 9024 13694
5839	0	0	Ki67+	 9033 13664
5840	0	0	Ki67+	 9068 13624
5841	0	0	Ki67+	 9121 13914
5842	0	0	Ki67+	 9146 13908
5843	0	0	Ki67+	 9186 13675
5844	0	0	Ki67+	 9309 14309
5845	0	0	Ki67+	 8652 14896
5846	0	0	Ki67+	 8673 14479
5847	0	0	Ki67+	 8675 14971
5848	0	0	Ki67+	 8688 14760
5849	0	0	Ki67+	 8735 15102
5850	0	0	Ki67+	 8833 14410
5851	0	0	Ki67+	 8847 14554
5852	0	0	Ki67+	 8854 14831
5853	0	0	Ki67+	 9010 15069
5854	0	0	Ki67+	 9210 15171
5855	0	0	Ki67+	 9235 15060
5856	0	0	Ki67+	 9237 15140
5857	0	0	Ki67+	 9246 15151
5858	0	0	Ki67+	 9252 15041
5859	0	0	Ki67+	 9266 14447
5860	0	0	Ki67+	 9308 15197
5861	0	0	Ki67+	 9340 15131
5862	0	0	Ki67+	 9343 14416
5863	0	0	Ki67+	 9351 15059
5864	0	0	Ki67+	 8608 15604
5865	0	0	Ki67+	 8608 15642
5866	0	0	Ki67+	 8621 15765
5867	0	0	Ki67+	 8626 15653
5868	0	0	Ki67+	 8626 15753
5869	0	0	Ki67+	 8641 15580
5870	0	0	Ki67+	 8641 15836
5871	0	0	Ki67+	 8651 15768
5872	0	0	Ki67+	 8652 15866
5873	0	0	Ki67+	 8659 15653
5874	0	0	Ki67+	 8661 15965
5875	0	0	Ki67+	 8674 15649
5876	0	0	Ki67+	 8742 15652
5877	0	0	Ki67+	 8764 15218
5878	0	0	Ki67+	 8768 15990
5879	0	0	Ki67+	 8778 15257
5880	0	0	Ki67+	 8779 15214
5881	0	0	Ki67+	 8859 15247
5882	0	0	Ki67+	 9054 15440
5883	0	0	Ki67+	 9057 15285
5884	0	0	Ki67+	 9109 15783
5885	0	0	Ki67+	 9118 15766
5886	0	0	Ki67+	 9190 15474
5887	0	0	Ki67+	 9191 15282
5888	0	0	Ki67+	 9198 15246
5889	0	0	Ki67+	 9219 15287
5890	0	0	Ki67+	 9235 15225
5891	0	0	Ki67+	 9250 15221
5892	0	0	Ki67+	 9252 15312
5893	0	0	Ki67+	 9256 15276
5894	0	0	Ki67+	 9272 15258
5895	0	0	Ki67+	 9289 15247
5896	0	0	Ki67+	 9290 15223
5897	0	0	Ki67+	 9310 15593
5898	0	0	Ki67+	 9312 15407
5899	0	0	Ki67+	 9315 15557
5900	0	0	Ki67+	 9317 15782
5901	0	0	Ki67+	 9328 15699
5902	0	0	Ki67+	 9349 15585
5903	0	0	Ki67+	 9364 15830
5904	0	0	Ki67+	 9365 15604
5905	0	0	Ki67+	 9367 15551
5906	0	0	Ki67+	 8579 16506
5907	0	0	Ki67+	 8610 16716
5908	0	0	Ki67+	 8619 16015
5909	0	0	Ki67+	 8620 16730
5910	0	0	Ki67+	 8628 16062
5911	0	0	Ki67+	 8676 16043
5912	0	0	Ki67+	 8686 16780
5913	0	0	Ki67+	 8715 16112
5914	0	0	Ki67+	 8718 16029
5915	0	0	Ki67+	 8720 16078
5916	0	0	Ki67+	 8725 16049
5917	0	0	Ki67+	 8733 16327
5918	0	0	Ki67+	 8742 16088
5919	0	0	Ki67+	 8757 16056
5920	0	0	Ki67+	 8768 16006
5921	0	0	Ki67+	 8872 16172
5922	0	0	Ki67+	 8887 16414
5923	0	0	Ki67+	 8891 16545
5924	0	0	Ki67+	 8894 16696
5925	0	0	Ki67+	 8907 16497
5926	0	0	Ki67+	 8936 16258
5927	0	0	Ki67+	 8948 16473
5928	0	0	Ki67+	 9012 16289
5929	0	0	Ki67+	 9032 16534
5930	0	0	Ki67+	 9063 16220
5931	0	0	Ki67+	 9070 16355
5932	0	0	Ki67+	 9122 16196
5933	0	0	Ki67+	 9125 16216
5934	0	0	Ki67+	 9148 16258
5935	0	0	Ki67+	 9183 16690
5936	0	0	Ki67+	 9209 16507
5937	0	0	Ki67+	 9229 16523
5938	0	0	Ki67+	 9234 16206
5939	0	0	Ki67+	 9240 16652
5940	0	0	Ki67+	 9242 16591
5941	0	0	Ki67+	 9258 16610
5942	0	0	Ki67+	 9259 16328
5943	0	0	Ki67+	 9271 16626
5944	0	0	Ki67+	 9277 16211
5945	0	0	Ki67+	 9284 16202
5946	0	0	Ki67+	 9296 16572
5947	0	0	Ki67+	 9303 16527
5948	0	0	Ki67+	 9323 16430
5949	0	0	Ki67+	 9326 16577
5950	0	0	Ki67+	 9350 16507
5951	0	0	Ki67+	 9351 16325
5952	0	0	Ki67+	 9353 16490
5953	0	0	Ki67+	 8582 16882
5954	0	0	Ki67+	 8586 17570
5955	0	0	Ki67+	 8600 17022
5956	0	0	Ki67+	 8610 17173
5957	0	0	Ki67+	 8615 17518
5958	0	0	Ki67+	 8627 16924
5959	0	0	Ki67+	 8634 16961
5960	0	0	Ki67+	 8636 16915
5961	0	0	Ki67+	 8659 17202
5962	0	0	Ki67+	 8681 17515
5963	0	0	Ki67+	 8684 17123
5964	0	0	Ki67+	 8720 17189
5965	0	0	Ki67+	 8721 16827
5966	0	0	Ki67+	 8733 17170
5967	0	0	Ki67+	 8741 17183
5968	0	0	Ki67+	 8742 17277
5969	0	0	Ki67+	 8746 17439
5970	0	0	Ki67+	 8749 17290
5971	0	0	Ki67+	 8749 17516
5972	0	0	Ki67+	 8775 17475
5973	0	0	Ki67+	 8786 17452
5974	0	0	Ki67+	 8790 17416
5975	0	0	Ki67+	 8796 16920
5976	0	0	Ki67+	 8799 17452
5977	0	0	Ki67+	 8811 17526
5978	0	0	Ki67+	 8817 17547
5979	0	0	Ki67+	 8862 17267
5980	0	0	Ki67+	 8887 17191
5981	0	0	Ki67+	 8889 17209
5982	0	0	Ki67+	 8901 16941
5983	0	0	Ki67+	 8905 17587
5984	0	0	Ki67+	 8914 17513
5985	0	0	Ki67+	 8946 16831
5986	0	0	Ki67+	 8958 16874
5987	0	0	Ki67+	 8959 17343
5988	0	0	Ki67+	 8974 17589
5989	0	0	Ki67+	 8978 17222
5990	0	0	Ki67+	 8993 17150
5991	0	0	Ki67+	 9000 17012
5992	0	0	Ki67+	 9026 17331
5993	0	0	Ki67+	 9045 17289
5994	0	0	Ki67+	 9047 17183
5995	0	0	Ki67+	 9054 17460
5996	0	0	Ki67+	 9060 17369
5997	0	0	Ki67+	 9114 17222
5998	0	0	Ki67+	 9115 17030
5999	0	0	Ki67+	 9120 17469
6000	0	0	Ki67+	 9121 17001
6001	0	0	Ki67+	 9141 17362
6002	0	0	Ki67+	 9192 17251
6003	0	0	Ki67+	 9204 17133
6004	0	0	Ki67+	 9208 17145
6005	0	0	Ki67+	 9215 17114
6006	0	0	Ki67+	 9231 17398
6007	0	0	Ki67+	 9241 17373
6008	0	0	Ki67+	 9248 17357
6009	0	0	Ki67+	 9267 17368
6010	0	0	Ki67+	 9275 17353
6011	0	0	Ki67+	 9277 17320
6012	0	0	Ki67+	 9305 17450
6013	0	0	Ki67+	 9308 17369
6014	0	0	Ki67+	 9311 17468
6015	0	0	Ki67+	 9322 17455
6016	0	0	Ki67+	 9334 17317
6017	0	0	Ki67+	 9344 17306
6018	0	0	Ki67+	 9347 17062
6019	0	0	Ki67+	 9359 17323
6020	0	0	Ki67+	 9367 17061
6021	0	0	Ki67+	 8577 18122
6022	0	0	Ki67+	 8579 18263
6023	0	0	Ki67+	 8583 18198
6024	0	0	Ki67+	 8592 18275
6025	0	0	Ki67+	 8605 18232
6026	0	0	Ki67+	 8611 17725
6027	0	0	Ki67+	 8613 17744
6028	0	0	Ki67+	 8620 18196
6029	0	0	Ki67+	 8622 18102
6030	0	0	Ki67+	 8628 18273
6031	0	0	Ki67+	 8628 18371
6032	0	0	Ki67+	 8631 18390
6033	0	0	Ki67+	 8640 17931
6034	0	0	Ki67+	 8641 17663
6035	0	0	Ki67+	 8648 17901
6036	0	0	Ki67+	 8652 18224
6037	0	0	Ki67+	 8656 17840
6038	0	0	Ki67+	 8656 17959
6039	0	0	Ki67+	 8659 17882
6040	0	0	Ki67+	 8661 18305
6041	0	0	Ki67+	 8675 18382
6042	0	0	Ki67+	 8682 18263
6043	0	0	Ki67+	 8685 18027
6044	0	0	Ki67+	 8687 17953
6045	0	0	Ki67+	 8691 17857
6046	0	0	Ki67+	 8696 17693
6047	0	0	Ki67+	 8701 17957
6048	0	0	Ki67+	 8702 18263
6049	0	0	Ki67+	 8703 17741
6050	0	0	Ki67+	 8706 18051
6051	0	0	Ki67+	 8714 18387
6052	0	0	Ki67+	 8719 17655
6053	0	0	Ki67+	 8719 17837
6054	0	0	Ki67+	 8719 17892
6055	0	0	Ki67+	 8719 17941
6056	0	0	Ki67+	 8719 18351
6057	0	0	Ki67+	 8727 17674
6058	0	0	Ki67+	 8740 18001
6059	0	0	Ki67+	 8743 18041
6060	0	0	Ki67+	 8746 18285
6061	0	0	Ki67+	 8748 18051
6062	0	0	Ki67+	 8763 18382
6063	0	0	Ki67+	 8767 17855
6064	0	0	Ki67+	 8772 18352
6065	0	0	Ki67+	 8775 18224
6066	0	0	Ki67+	 8784 18259
6067	0	0	Ki67+	 8787 18307
6068	0	0	Ki67+	 8789 18296
6069	0	0	Ki67+	 8808 17661
6070	0	0	Ki67+	 8808 18389
6071	0	0	Ki67+	 8809 17649
6072	0	0	Ki67+	 8809 18041
6073	0	0	Ki67+	 8809 18101
6074	0	0	Ki67+	 8809 18340
6075	0	0	Ki67+	 8814 17631
6076	0	0	Ki67+	 8816 18137
6077	0	0	Ki67+	 8819 18068
6078	0	0	Ki67+	 8821 17691
6079	0	0	Ki67+	 8825 17663
6080	0	0	Ki67+	 8826 18288
6081	0	0	Ki67+	 8827 18107
6082	0	0	Ki67+	 8829 18003
6083	0	0	Ki67+	 8831 18126
6084	0	0	Ki67+	 8841 17922
6085	0	0	Ki67+	 8848 18024
6086	0	0	Ki67+	 8870 17864
6087	0	0	Ki67+	 8875 18108
6088	0	0	Ki67+	 8882 17850
6089	0	0	Ki67+	 8884 18359
6090	0	0	Ki67+	 8886 18115
6091	0	0	Ki67+	 8889 17870
6092	0	0	Ki67+	 8898 18116
6093	0	0	Ki67+	 8901 18172
6094	0	0	Ki67+	 8902 18079
6095	0	0	Ki67+	 8903 18151
6096	0	0	Ki67+	 8910 18102
6097	0	0	Ki67+	 8911 17623
6098	0	0	Ki67+	 8914 17634
6099	0	0	Ki67+	 8915 17663
6100	0	0	Ki67+	 8943 17872
6101	0	0	Ki67+	 8945 17856
6102	0	0	Ki67+	 8950 17897
6103	0	0	Ki67+	 8951 18119
6104	0	0	Ki67+	 9034 17963
6105	0	0	Ki67+	 9057 17706
6106	0	0	Ki67+	 9079 18233
6107	0	0	Ki67+	 9083 18215
6108	0	0	Ki67+	 9161 18321
6109	0	0	Ki67+	 9175 18304
6110	0	0	Ki67+	 9180 18368
6111	0	0	Ki67+	 9186 17672
6112	0	0	Ki67+	 9187 18353
6113	0	0	Ki67+	 9195 18015
6114	0	0	Ki67+	 9201 18322
6115	0	0	Ki67+	 9202 18077
6116	0	0	Ki67+	 9203 18049
6117	0	0	Ki67+	 9210 18115
6118	0	0	Ki67+	 9212 18020
6119	0	0	Ki67+	 9222 18379
6120	0	0	Ki67+	 9239 18389
6121	0	0	Ki67+	 9275 17963
6122	0	0	Ki67+	 9281 17603
6123	0	0	Ki67+	 9285 18315
6124	0	0	Ki67+	 9293 17953
6125	0	0	Ki67+	 9294 17937
6126	0	0	Ki67+	 9307 18023
6127	0	0	Ki67+	 9307 18057
6128	0	0	Ki67+	 9310 17948
6129	0	0	Ki67+	 9314 17816
6130	0	0	Ki67+	 9317 17804
6131	0	0	Ki67+	 9326 18114
6132	0	0	Ki67+	 9336 18102
6133	0	0	Ki67+	 9346 17858
6134	0	0	Ki67+	 8583 18494
6135	0	0	Ki67+	 8587 18762
6136	0	0	Ki67+	 8588 18596
6137	0	0	Ki67+	 8588 18786
6138	0	0	Ki67+	 8598 19119
6139	0	0	Ki67+	 8605 18892
6140	0	0	Ki67+	 8606 19042
6141	0	0	Ki67+	 8614 18935
6142	0	0	Ki67+	 8627 18661
6143	0	0	Ki67+	 8629 18521
6144	0	0	Ki67+	 8629 18547
6145	0	0	Ki67+	 8629 19109
6146	0	0	Ki67+	 8635 18972
6147	0	0	Ki67+	 8639 19119
6148	0	0	Ki67+	 8644 19041
6149	0	0	Ki67+	 8657 19065
6150	0	0	Ki67+	 8691 19106
6151	0	0	Ki67+	 8701 18722
6152	0	0	Ki67+	 8712 19003
6153	0	0	Ki67+	 8721 19165
6154	0	0	Ki67+	 8751 19193
6155	0	0	Ki67+	 8758 18689
6156	0	0	Ki67+	 8760 18615
6157	0	0	Ki67+	 8771 18640
6158	0	0	Ki67+	 8779 18806
6159	0	0	Ki67+	 8784 18556
6160	0	0	Ki67+	 8791 18773
6161	0	0	Ki67+	 8792 18506
6162	0	0	Ki67+	 8794 18565
6163	0	0	Ki67+	 8798 19044
6164	0	0	Ki67+	 8806 18511
6165	0	0	Ki67+	 8810 18858
6166	0	0	Ki67+	 8814 18436
6167	0	0	Ki67+	 8814 18618
6168	0	0	Ki67+	 8825 18739
6169	0	0	Ki67+	 8828 18721
6170	0	0	Ki67+	 8829 19063
6171	0	0	Ki67+	 8830 18538
6172	0	0	Ki67+	 8831 18639
6173	0	0	Ki67+	 8835 18663
6174	0	0	Ki67+	 8842 18470
6175	0	0	Ki67+	 8846 18460
6176	0	0	Ki67+	 8850 18503
6177	0	0	Ki67+	 8850 19166
6178	0	0	Ki67+	 8851 18849
6179	0	0	Ki67+	 8857 18722
6180	0	0	Ki67+	 8857 18901
6181	0	0	Ki67+	 8858 18581
6182	0	0	Ki67+	 8858 19143
6183	0	0	Ki67+	 8866 18612
6184	0	0	Ki67+	 8867 18690
6185	0	0	Ki67+	 8869 18642
6186	0	0	Ki67+	 8869 18755
6187	0	0	Ki67+	 8874 18474
6188	0	0	Ki67+	 8875 18529
6189	0	0	Ki67+	 8878 18722
6190	0	0	Ki67+	 8883 18645
6191	0	0	Ki67+	 8893 18870
6192	0	0	Ki67+	 8894 18939
6193	0	0	Ki67+	 8897 19134
6194	0	0	Ki67+	 8933 18475
6195	0	0	Ki67+	 8943 18750
6196	0	0	Ki67+	 8943 19011
6197	0	0	Ki67+	 8943 19041
6198	0	0	Ki67+	 8947 19145
6199	0	0	Ki67+	 8951 18772
6200	0	0	Ki67+	 8955 19047
6201	0	0	Ki67+	 8972 19094
6202	0	0	Ki67+	 8976 19021
6203	0	0	Ki67+	 8978 18785
6204	0	0	Ki67+	 8986 19142
6205	0	0	Ki67+	 8993 19053
6206	0	0	Ki67+	 9009 18676
6207	0	0	Ki67+	 9012 19068
6208	0	0	Ki67+	 9090 18519
6209	0	0	Ki67+	 9091 19030
6210	0	0	Ki67+	 9113 18568
6211	0	0	Ki67+	 9126 18475
6212	0	0	Ki67+	 9214 18628
6213	0	0	Ki67+	 9216 18564
6214	0	0	Ki67+	 9223 18552
6215	0	0	Ki67+	 9223 19089
6216	0	0	Ki67+	 9226 18610
6217	0	0	Ki67+	 9234 18634
6218	0	0	Ki67+	 9245 18556
6219	0	0	Ki67+	 9248 18602
6220	0	0	Ki67+	 9251 18540
6221	0	0	Ki67+	 9252 18517
6222	0	0	Ki67+	 9258 18486
6223	0	0	Ki67+	 9258 18971
6224	0	0	Ki67+	 9264 18607
6225	0	0	Ki67+	 9268 18630
6226	0	0	Ki67+	 9280 18899
6227	0	0	Ki67+	 9282 18813
6228	0	0	Ki67+	 9284 18870
6229	0	0	Ki67+	 9308 18896
6230	0	0	Ki67+	 9311 18856
6231	0	0	Ki67+	 9326 18818
6232	0	0	Ki67+	 9327 18951
6233	0	0	Ki67+	 9345 19012
6234	0	0	Ki67+	 9367 18819
6235	0	0	Ki67+	 9371 18861
6236	0	0	Ki67+	 8582 19854
6237	0	0	Ki67+	 8589 19667
6238	0	0	Ki67+	 8593 19706
6239	0	0	Ki67+	 8598 19598
6240	0	0	Ki67+	 8602 19640
6241	0	0	Ki67+	 8611 19734
6242	0	0	Ki67+	 8618 19267
6243	0	0	Ki67+	 8618 19439
6244	0	0	Ki67+	 8627 19674
6245	0	0	Ki67+	 8637 19860
6246	0	0	Ki67+	 8640 19349
6247	0	0	Ki67+	 8652 19475
6248	0	0	Ki67+	 8663 19416
6249	0	0	Ki67+	 8667 19351
6250	0	0	Ki67+	 8671 19386
6251	0	0	Ki67+	 8672 19460
6252	0	0	Ki67+	 8673 19208
6253	0	0	Ki67+	 8678 19649
6254	0	0	Ki67+	 8684 19560
6255	0	0	Ki67+	 8693 19693
6256	0	0	Ki67+	 8693 19883
6257	0	0	Ki67+	 8698 19862
6258	0	0	Ki67+	 8721 19918
6259	0	0	Ki67+	 8726 19619
6260	0	0	Ki67+	 8740 19848
6261	0	0	Ki67+	 8745 19646
6262	0	0	Ki67+	 8747 19686
6263	0	0	Ki67+	 8750 19799
6264	0	0	Ki67+	 8751 19461
6265	0	0	Ki67+	 8751 19734
6266	0	0	Ki67+	 8752 19344
6267	0	0	Ki67+	 8754 19678
6268	0	0	Ki67+	 8754 19898
6269	0	0	Ki67+	 8759 19514
6270	0	0	Ki67+	 8763 19224
6271	0	0	Ki67+	 8765 19556
6272	0	0	Ki67+	 8766 19874
6273	0	0	Ki67+	 8768 19962
6274	0	0	Ki67+	 8769 19202
6275	0	0	Ki67+	 8777 19437
6276	0	0	Ki67+	 8780 19580
6277	0	0	Ki67+	 8786 19509
6278	0	0	Ki67+	 8812 19230
6279	0	0	Ki67+	 8812 19976
6280	0	0	Ki67+	 8813 19654
6281	0	0	Ki67+	 8825 19651
6282	0	0	Ki67+	 8829 19711
6283	0	0	Ki67+	 8849 19610
6284	0	0	Ki67+	 8854 19575
6285	0	0	Ki67+	 8863 19609
6286	0	0	Ki67+	 8865 19698
6287	0	0	Ki67+	 8871 19882
6288	0	0	Ki67+	 8872 19770
6289	0	0	Ki67+	 8877 19399
6290	0	0	Ki67+	 8880 19435
6291	0	0	Ki67+	 8884 19446
6292	0	0	Ki67+	 8884 19517
6293	0	0	Ki67+	 8905 19862
6294	0	0	Ki67+	 8906 19408
6295	0	0	Ki67+	 8906 19541
6296	0	0	Ki67+	 8907 19812
6297	0	0	Ki67+	 8917 19890
6298	0	0	Ki67+	 8920 19673
6299	0	0	Ki67+	 8921 19542
6300	0	0	Ki67+	 8926 19700
6301	0	0	Ki67+	 8928 19494
6302	0	0	Ki67+	 8930 19453
6303	0	0	Ki67+	 8934 19283
6304	0	0	Ki67+	 8936 19673
6305	0	0	Ki67+	 8942 19360
6306	0	0	Ki67+	 8947 19662
6307	0	0	Ki67+	 8960 19229
6308	0	0	Ki67+	 8963 19209
6309	0	0	Ki67+	 8967 19971
6310	0	0	Ki67+	 8973 19421
6311	0	0	Ki67+	 8984 19381
6312	0	0	Ki67+	 8997 19246
6313	0	0	Ki67+	 8997 19986
6314	0	0	Ki67+	 9000 19920
6315	0	0	Ki67+	 9011 19956
6316	0	0	Ki67+	 9012 19896
6317	0	0	Ki67+	 9017 19467
6318	0	0	Ki67+	 9018 19482
6319	0	0	Ki67+	 9024 19689
6320	0	0	Ki67+	 9033 19842
6321	0	0	Ki67+	 9043 19563
6322	0	0	Ki67+	 9045 19455
6323	0	0	Ki67+	 9045 19785
6324	0	0	Ki67+	 9046 19952
6325	0	0	Ki67+	 9054 19593
6326	0	0	Ki67+	 9058 19935
6327	0	0	Ki67+	 9061 19786
6328	0	0	Ki67+	 9081 19738
6329	0	0	Ki67+	 9082 19838
6330	0	0	Ki67+	 9089 19509
6331	0	0	Ki67+	 9093 19878
6332	0	0	Ki67+	 9095 19807
6333	0	0	Ki67+	 9100 19955
6334	0	0	Ki67+	 9104 19511
6335	0	0	Ki67+	 9110 19627
6336	0	0	Ki67+	 9117 19810
6337	0	0	Ki67+	 9123 19690
6338	0	0	Ki67+	 9124 19904
6339	0	0	Ki67+	 9138 19825
6340	0	0	Ki67+	 9140 19645
6341	0	0	Ki67+	 9153 19594
6342	0	0	Ki67+	 9161 19686
6343	0	0	Ki67+	 9198 19632
6344	0	0	Ki67+	 9207 19836
6345	0	0	Ki67+	 9230 19441
6346	0	0	Ki67+	 9253 19629
6347	0	0	Ki67+	 9358 19681
6348	0	0	Ki67+	 9363 19335
6349	0	0	Ki67+	 8605 20217
6350	0	0	Ki67+	 8606 20120
6351	0	0	Ki67+	 8637 20157
6352	0	0	Ki67+	 8645 20229
6353	0	0	Ki67+	 8684 20442
6354	0	0	Ki67+	 8695 20425
6355	0	0	Ki67+	 8731 20367
6356	0	0	Ki67+	 8734 20058
6357	0	0	Ki67+	 8738 20087
6358	0	0	Ki67+	 8747 20048
6359	0	0	Ki67+	 8763 20360
6360	0	0	Ki67+	 8790 20048
6361	0	0	Ki67+	 8799 20115
6362	0	0	Ki67+	 8802 20371
6363	0	0	Ki67+	 8809 20483
6364	0	0	Ki67+	 8827 20394
6365	0	0	Ki67+	 8833 20264
6366	0	0	Ki67+	 8834 20057
6367	0	0	Ki67+	 8836 20152
6368	0	0	Ki67+	 8837 20021
6369	0	0	Ki67+	 8838 20441
6370	0	0	Ki67+	 8840 20627
6371	0	0	Ki67+	 8840 20666
6372	0	0	Ki67+	 8847 20049
6373	0	0	Ki67+	 8847 20265
6374	0	0	Ki67+	 8848 20432
6375	0	0	Ki67+	 8850 20233
6376	0	0	Ki67+	 8852 20626
6377	0	0	Ki67+	 8861 20518
6378	0	0	Ki67+	 8865 20222
6379	0	0	Ki67+	 8865 20415
6380	0	0	Ki67+	 8875 20138
6381	0	0	Ki67+	 8887 20773
6382	0	0	Ki67+	 8894 20370
6383	0	0	Ki67+	 8906 20095
6384	0	0	Ki67+	 8913 20742
6385	0	0	Ki67+	 8915 20044
6386	0	0	Ki67+	 8917 20092
6387	0	0	Ki67+	 8923 20589
6388	0	0	Ki67+	 8929 20040
6389	0	0	Ki67+	 8931 20350
6390	0	0	Ki67+	 8950 20698
6391	0	0	Ki67+	 8954 20558
6392	0	0	Ki67+	 8955 20761
6393	0	0	Ki67+	 8963 20214
6394	0	0	Ki67+	 8969 20276
6395	0	0	Ki67+	 8973 20792
6396	0	0	Ki67+	 8975 20218
6397	0	0	Ki67+	 8983 20184
6398	0	0	Ki67+	 8983 20522
6399	0	0	Ki67+	 8987 20291
6400	0	0	Ki67+	 8999 20085
6401	0	0	Ki67+	 9003 20676
6402	0	0	Ki67+	 9011 20367
6403	0	0	Ki67+	 9016 20357
6404	0	0	Ki67+	 9018 20790
6405	0	0	Ki67+	 9023 20693
6406	0	0	Ki67+	 9028 20196
6407	0	0	Ki67+	 9030 20589
6408	0	0	Ki67+	 9034 20328
6409	0	0	Ki67+	 9043 20625
6410	0	0	Ki67+	 9049 20466
6411	0	0	Ki67+	 9051 20499
6412	0	0	Ki67+	 9063 20714
6413	0	0	Ki67+	 9078 20316
6414	0	0	Ki67+	 9083 20518
6415	0	0	Ki67+	 9084 20760
6416	0	0	Ki67+	 9086 20155
6417	0	0	Ki67+	 9087 20481
6418	0	0	Ki67+	 9093 20641
6419	0	0	Ki67+	 9099 20487
6420	0	0	Ki67+	 9102 20517
6421	0	0	Ki67+	 9103 20550
6422	0	0	Ki67+	 9111 20641
6423	0	0	Ki67+	 9113 20138
6424	0	0	Ki67+	 9115 20102
6425	0	0	Ki67+	 9115 20748
6426	0	0	Ki67+	 9124 20563
6427	0	0	Ki67+	 9129 20739
6428	0	0	Ki67+	 9131 20760
6429	0	0	Ki67+	 9133 20279
6430	0	0	Ki67+	 9139 20594
6431	0	0	Ki67+	 9139 20647
6432	0	0	Ki67+	 9147 20222
6433	0	0	Ki67+	 9162 20422
6434	0	0	Ki67+	 9171 20571
6435	0	0	Ki67+	 9174 20280
6436	0	0	Ki67+	 9177 20610
6437	0	0	Ki67+	 9178 20510
6438	0	0	Ki67+	 9179 20529
6439	0	0	Ki67+	 9183 20633
6440	0	0	Ki67+	 9190 20607
6441	0	0	Ki67+	 9200 20167
6442	0	0	Ki67+	 9209 20270
6443	0	0	Ki67+	 9216 20753
6444	0	0	Ki67+	 9217 20226
6445	0	0	Ki67+	 9232 20576
6446	0	0	Ki67+	 9233 20144
6447	0	0	Ki67+	 9237 20275
6448	0	0	Ki67+	 9237 20795
6449	0	0	Ki67+	 9245 20347
6450	0	0	Ki67+	 9252 20320
6451	0	0	Ki67+	 9255 20036
6452	0	0	Ki67+	 9261 20662
6453	0	0	Ki67+	 9263 20216
6454	0	0	Ki67+	 9266 20148
6455	0	0	Ki67+	 9266 20282
6456	0	0	Ki67+	 9267 20531
6457	0	0	Ki67+	 9267 20627
6458	0	0	Ki67+	 9283 20384
6459	0	0	Ki67+	 9292 20582
6460	0	0	Ki67+	 9300 20445
6461	0	0	Ki67+	 9303 20223
6462	0	0	Ki67+	 9317 20493
6463	0	0	Ki67+	 9322 20611
6464	0	0	Ki67+	 9322 20624
6465	0	0	Ki67+	 9325 20767
6466	0	0	Ki67+	 9342 20617
6467	0	0	Ki67+	 9349 20640
6468	0	0	Ki67+	 9367 20531
6469	0	0	Ki67+	 8578 20961
6470	0	0	Ki67+	 8586 21227
6471	0	0	Ki67+	 8590 21139
6472	0	0	Ki67+	 8597 20982
6473	0	0	Ki67+	 8605 20841
6474	0	0	Ki67+	 8609 20884
6475	0	0	Ki67+	 8612 20914
6476	0	0	Ki67+	 8625 21037
6477	0	0	Ki67+	 8631 21569
6478	0	0	Ki67+	 8641 21191
6479	0	0	Ki67+	 8646 20851
6480	0	0	Ki67+	 8650 21552
6481	0	0	Ki67+	 8653 21106
6482	0	0	Ki67+	 8655 20971
6483	0	0	Ki67+	 8658 21348
6484	0	0	Ki67+	 8661 20905
6485	0	0	Ki67+	 8669 21210
6486	0	0	Ki67+	 8677 21317
6487	0	0	Ki67+	 8681 21355
6488	0	0	Ki67+	 8685 20806
6489	0	0	Ki67+	 8688 21249
6490	0	0	Ki67+	 8692 20989
6491	0	0	Ki67+	 8698 21208
6492	0	0	Ki67+	 8698 21538
6493	0	0	Ki67+	 8705 21096
6494	0	0	Ki67+	 8708 21357
6495	0	0	Ki67+	 8709 20851
6496	0	0	Ki67+	 8709 21217
6497	0	0	Ki67+	 8718 21491
6498	0	0	Ki67+	 8719 21078
6499	0	0	Ki67+	 8720 21317
6500	0	0	Ki67+	 8726 20957
6501	0	0	Ki67+	 8727 20904
6502	0	0	Ki67+	 8732 21142
6503	0	0	Ki67+	 8745 21251
6504	0	0	Ki67+	 8753 20929
6505	0	0	Ki67+	 8761 21513
6506	0	0	Ki67+	 8772 20907
6507	0	0	Ki67+	 8775 21495
6508	0	0	Ki67+	 8777 20963
6509	0	0	Ki67+	 8777 20991
6510	0	0	Ki67+	 8780 20914
6511	0	0	Ki67+	 8782 21265
6512	0	0	Ki67+	 8794 21521
6513	0	0	Ki67+	 8796 21116
6514	0	0	Ki67+	 8803 20875
6515	0	0	Ki67+	 8818 21091
6516	0	0	Ki67+	 8827 21302
6517	0	0	Ki67+	 8836 21320
6518	0	0	Ki67+	 8843 21267
6519	0	0	Ki67+	 8848 21173
6520	0	0	Ki67+	 8853 21051
6521	0	0	Ki67+	 8857 21202
6522	0	0	Ki67+	 8862 21370
6523	0	0	Ki67+	 8866 20892
6524	0	0	Ki67+	 8870 20813
6525	0	0	Ki67+	 8872 20934
6526	0	0	Ki67+	 8876 21335
6527	0	0	Ki67+	 8882 21426
6528	0	0	Ki67+	 8885 21348
6529	0	0	Ki67+	 8889 21276
6530	0	0	Ki67+	 8905 21010
6531	0	0	Ki67+	 8932 21435
6532	0	0	Ki67+	 8939 21320
6533	0	0	Ki67+	 8945 20834
6534	0	0	Ki67+	 8945 21450
6535	0	0	Ki67+	 8959 21326
6536	0	0	Ki67+	 8989 20853
6537	0	0	Ki67+	 9019 21086
6538	0	0	Ki67+	 9020 20926
6539	0	0	Ki67+	 9023 21343
6540	0	0	Ki67+	 9034 21195
6541	0	0	Ki67+	 9048 21072
6542	0	0	Ki67+	 9050 21031
6543	0	0	Ki67+	 9060 21476
6544	0	0	Ki67+	 9076 21207
6545	0	0	Ki67+	 9093 21241
6546	0	0	Ki67+	 9119 21072
6547	0	0	Ki67+	 9124 21061
6548	0	0	Ki67+	 9128 21100
6549	0	0	Ki67+	 9130 21421
6550	0	0	Ki67+	 9138 20884
6551	0	0	Ki67+	 9138 20962
6552	0	0	Ki67+	 9149 21091
6553	0	0	Ki67+	 9156 21401
6554	0	0	Ki67+	 9157 21042
6555	0	0	Ki67+	 9163 20978
6556	0	0	Ki67+	 9171 21165
6557	0	0	Ki67+	 9173 20989
6558	0	0	Ki67+	 9178 21290
6559	0	0	Ki67+	 9184 21058
6560	0	0	Ki67+	 9188 21299
6561	0	0	Ki67+	 9200 20848
6562	0	0	Ki67+	 9206 21036
6563	0	0	Ki67+	 9231 20854
6564	0	0	Ki67+	 9291 21125
6565	0	0	Ki67+	 9301 21022
6566	0	0	Ki67+	 9307 21010
6567	0	0	Ki67+	 9317 21213
6568	0	0	Ki67+	 9320 20924
6569	0	0	Ki67+	 9343 21091
6570	0	0	Ki67+	 9353 20968
6571	0	0	Ki67+	 9369 21234
6572	0	0	Ki67+	 9372 21001
6573	0	0	Ki67+	 8581 22254
6574	0	0	Ki67+	 8596 22263
6575	0	0	Ki67+	 8637 22277
6576	0	0	Ki67+	 8703 22253
6577	0	0	Ki67+	 8823 22243
6578	0	0	Ki67+	 8866 22215
6579	0	0	Ki67+	 8882 22223
6580	0	0	Ki67+	 8943 22110
6581	0	0	Ki67+	 9088 22341
6582	0	0	Ki67+	 9105 22323
6583	0	0	Ki67+	 9176 21640
6584	0	0	Ki67+	 9193 21794
6585	0	0	Ki67+	 9198 22214
6586	0	0	Ki67+	 9215 22225
6587	0	0	Ki67+	 9257 22169
6588	0	0	Ki67+	 9266 22372
6589	0	0	Ki67+	 9277 22134
6590	0	0	Ki67+	 9319 22124
6591	0	0	Ki67+	 9370 22265
6592	0	0	Ki67+	 8595 22483
6593	0	0	Ki67+	 8615 23025
6594	0	0	Ki67+	 8617 22755
6595	0	0	Ki67+	 8623 23053
6596	0	0	Ki67+	 8624 23092
6597	0	0	Ki67+	 8641 22720
6598	0	0	Ki67+	 8642 23178
6599	0	0	Ki67+	 8644 22960
6600	0	0	Ki67+	 8645 22685
6601	0	0	Ki67+	 8648 22605
6602	0	0	Ki67+	 8650 22747
6603	0	0	Ki67+	 8658 22714
6604	0	0	Ki67+	 8665 22902
6605	0	0	Ki67+	 8669 22890
6606	0	0	Ki67+	 8670 22409
6607	0	0	Ki67+	 8676 22586
6608	0	0	Ki67+	 8682 22778
6609	0	0	Ki67+	 8687 22432
6610	0	0	Ki67+	 8691 22454
6611	0	0	Ki67+	 8691 23098
6612	0	0	Ki67+	 8708 23170
6613	0	0	Ki67+	 8720 22734
6614	0	0	Ki67+	 8722 23065
6615	0	0	Ki67+	 8728 22452
6616	0	0	Ki67+	 8728 22843
6617	0	0	Ki67+	 8764 22724
6618	0	0	Ki67+	 8776 22848
6619	0	0	Ki67+	 8792 22932
6620	0	0	Ki67+	 8793 22808
6621	0	0	Ki67+	 8805 22911
6622	0	0	Ki67+	 8811 22746
6623	0	0	Ki67+	 8815 22977
6624	0	0	Ki67+	 8817 22622
6625	0	0	Ki67+	 8826 22635
6626	0	0	Ki67+	 8829 23189
6627	0	0	Ki67+	 8830 22499
6628	0	0	Ki67+	 8835 23030
6629	0	0	Ki67+	 8836 22559
6630	0	0	Ki67+	 8854 22657
6631	0	0	Ki67+	 8856 22583
6632	0	0	Ki67+	 8858 23164
6633	0	0	Ki67+	 8897 23197
6634	0	0	Ki67+	 8901 22822
6635	0	0	Ki67+	 8907 22722
6636	0	0	Ki67+	 8908 23130
6637	0	0	Ki67+	 8919 22613
6638	0	0	Ki67+	 8920 22792
6639	0	0	Ki67+	 8923 22495
6640	0	0	Ki67+	 8938 22481
6641	0	0	Ki67+	 8938 22499
6642	0	0	Ki67+	 8977 22490
6643	0	0	Ki67+	 8991 22499
6644	0	0	Ki67+	 8993 22809
6645	0	0	Ki67+	 9000 22751
6646	0	0	Ki67+	 9034 23116
6647	0	0	Ki67+	 9039 22718
6648	0	0	Ki67+	 9056 22648
6649	0	0	Ki67+	 9061 23073
6650	0	0	Ki67+	 9066 22983
6651	0	0	Ki67+	 9071 22411
6652	0	0	Ki67+	 9079 23121
6653	0	0	Ki67+	 9090 22451
6654	0	0	Ki67+	 9096 22411
6655	0	0	Ki67+	 9136 22585
6656	0	0	Ki67+	 9140 22772
6657	0	0	Ki67+	 9146 22791
6658	0	0	Ki67+	 9178 23050
6659	0	0	Ki67+	 9182 22654
6660	0	0	Ki67+	 9195 23058
6661	0	0	Ki67+	 9210 23094
6662	0	0	Ki67+	 9219 22406
6663	0	0	Ki67+	 9221 22628
6664	0	0	Ki67+	 9222 23078
6665	0	0	Ki67+	 9226 22549
6666	0	0	Ki67+	 9230 22703
6667	0	0	Ki67+	 9243 22982
6668	0	0	Ki67+	 9260 22562
6669	0	0	Ki67+	 9263 22974
6670	0	0	Ki67+	 9265 22898
6671	0	0	Ki67+	 9294 22645
6672	0	0	Ki67+	 9298 22699
6673	0	0	Ki67+	 9300 22566
6674	0	0	Ki67+	 9303 22427
6675	0	0	Ki67+	 9312 22656
6676	0	0	Ki67+	 9316 22672
6677	0	0	Ki67+	 9329 22844
6678	0	0	Ki67+	 9329 23167
6679	0	0	Ki67+	 9334 22634
6680	0	0	Ki67+	 9336 22538
6681	0	0	Ki67+	 9339 22501
6682	0	0	Ki67+	 8579 23912
6683	0	0	Ki67+	 8587 23768
6684	0	0	Ki67+	 8588 23800
6685	0	0	Ki67+	 8612 23646
6686	0	0	Ki67+	 8616 23852
6687	0	0	Ki67+	 8617 23427
6688	0	0	Ki67+	 8619 23976
6689	0	0	Ki67+	 8664 23888
6690	0	0	Ki67+	 8676 23929
6691	0	0	Ki67+	 8679 23676
6692	0	0	Ki67+	 8684 23632
6693	0	0	Ki67+	 8685 23848
6694	0	0	Ki67+	 8695 23708
6695	0	0	Ki67+	 8704 23246
6696	0	0	Ki67+	 8707 23889
6697	0	0	Ki67+	 8710 23552
6698	0	0	Ki67+	 8710 23821
6699	0	0	Ki67+	 8717 23491
6700	0	0	Ki67+	 8724 23583
6701	0	0	Ki67+	 8726 23613
6702	0	0	Ki67+	 8741 23945
6703	0	0	Ki67+	 8747 23829
6704	0	0	Ki67+	 8777 23618
6705	0	0	Ki67+	 8786 23747
6706	0	0	Ki67+	 8786 23762
6707	0	0	Ki67+	 8799 23642
6708	0	0	Ki67+	 8818 23717
6709	0	0	Ki67+	 8827 23672
6710	0	0	Ki67+	 8840 23612
6711	0	0	Ki67+	 8850 23802
6712	0	0	Ki67+	 8852 23782
6713	0	0	Ki67+	 8857 23213
6714	0	0	Ki67+	 8860 23383
6715	0	0	Ki67+	 8879 23737
6716	0	0	Ki67+	 8885 23334
6717	0	0	Ki67+	 8894 23489
6718	0	0	Ki67+	 8897 23248
6719	0	0	Ki67+	 8902 23455
6720	0	0	Ki67+	 8905 23413
6721	0	0	Ki67+	 8912 23658
6722	0	0	Ki67+	 8912 23836
6723	0	0	Ki67+	 8924 23461
6724	0	0	Ki67+	 8924 23542
6725	0	0	Ki67+	 8924 23607
6726	0	0	Ki67+	 8925 23397
6727	0	0	Ki67+	 8937 23670
6728	0	0	Ki67+	 8937 23975
6729	0	0	Ki67+	 8939 23936
6730	0	0	Ki67+	 8949 23567
6731	0	0	Ki67+	 8959 23425
6732	0	0	Ki67+	 8964 23257
6733	0	0	Ki67+	 8971 23340
6734	0	0	Ki67+	 8982 23722
6735	0	0	Ki67+	 9006 23934
6736	0	0	Ki67+	 9008 23992
6737	0	0	Ki67+	 9014 23795
6738	0	0	Ki67+	 9020 23417
6739	0	0	Ki67+	 9027 23377
6740	0	0	Ki67+	 9033 23923
6741	0	0	Ki67+	 9040 23332
6742	0	0	Ki67+	 9045 23382
6743	0	0	Ki67+	 9050 23807
6744	0	0	Ki67+	 9050 23844
6745	0	0	Ki67+	 9056 23592
6746	0	0	Ki67+	 9058 23570
6747	0	0	Ki67+	 9063 23774
6748	0	0	Ki67+	 9069 23426
6749	0	0	Ki67+	 9072 23757
6750	0	0	Ki67+	 9072 23862
6751	0	0	Ki67+	 9081 23763
6752	0	0	Ki67+	 9089 23560
6753	0	0	Ki67+	 9096 23382
6754	0	0	Ki67+	 9097 23599
6755	0	0	Ki67+	 9103 23785
6756	0	0	Ki67+	 9109 23985
6757	0	0	Ki67+	 9121 23781
6758	0	0	Ki67+	 9125 23401
6759	0	0	Ki67+	 9146 23726
6760	0	0	Ki67+	 9154 23813
6761	0	0	Ki67+	 9170 23625
6762	0	0	Ki67+	 9173 23742
6763	0	0	Ki67+	 9207 23548
6764	0	0	Ki67+	 9211 23879
6765	0	0	Ki67+	 9212 23591
6766	0	0	Ki67+	 9220 23408
6767	0	0	Ki67+	 9223 23999
6768	0	0	Ki67+	 9224 23552
6769	0	0	Ki67+	 9228 23600
6770	0	0	Ki67+	 9228 23732
6771	0	0	Ki67+	 9257 23639
6772	0	0	Ki67+	 9260 23433
6773	0	0	Ki67+	 9260 23882
6774	0	0	Ki67+	 9265 23627
6775	0	0	Ki67+	 9341 23343
6776	0	0	Ki67+	 9350 23351
6777	0	0	Ki67+	 9354 23846
6778	0	0	Ki67+	 9358 23362
6779	0	0	Ki67+	 9363 23332
6780	0	0	Ki67+	 8577 24749
6781	0	0	Ki67+	 8588 24758
6782	0	0	Ki67+	 8591 24671
6783	0	0	Ki67+	 8593 24175
6784	0	0	Ki67+	 8603 24323
6785	0	0	Ki67+	 8604 24240
6786	0	0	Ki67+	 8636 24136
6787	0	0	Ki67+	 8647 24474
6788	0	0	Ki67+	 8648 24444
6789	0	0	Ki67+	 8654 24112
6790	0	0	Ki67+	 8660 24217
6791	0	0	Ki67+	 8661 24082
6792	0	0	Ki67+	 8676 24626
6793	0	0	Ki67+	 8676 24769
6794	0	0	Ki67+	 8677 24153
6795	0	0	Ki67+	 8679 24401
6796	0	0	Ki67+	 8686 24434
6797	0	0	Ki67+	 8686 24624
6798	0	0	Ki67+	 8690 24497
6799	0	0	Ki67+	 8690 24585
6800	0	0	Ki67+	 8690 24716
6801	0	0	Ki67+	 8692 24180
6802	0	0	Ki67+	 8694 24127
6803	0	0	Ki67+	 8708 24052
6804	0	0	Ki67+	 8708 24286
6805	0	0	Ki67+	 8711 24748
6806	0	0	Ki67+	 8712 24243
6807	0	0	Ki67+	 8719 24215
6808	0	0	Ki67+	 8727 24795
6809	0	0	Ki67+	 8739 24659
6810	0	0	Ki67+	 8743 24288
6811	0	0	Ki67+	 8750 24248
6812	0	0	Ki67+	 8752 24321
6813	0	0	Ki67+	 8771 24627
6814	0	0	Ki67+	 8774 24130
6815	0	0	Ki67+	 8778 24086
6816	0	0	Ki67+	 8779 24344
6817	0	0	Ki67+	 8785 24165
6818	0	0	Ki67+	 8786 24564
6819	0	0	Ki67+	 8787 24650
6820	0	0	Ki67+	 8789 24255
6821	0	0	Ki67+	 8793 24513
6822	0	0	Ki67+	 8794 24793
6823	0	0	Ki67+	 8800 24496
6824	0	0	Ki67+	 8804 24426
6825	0	0	Ki67+	 8813 24536
6826	0	0	Ki67+	 8819 24403
6827	0	0	Ki67+	 8820 24629
6828	0	0	Ki67+	 8829 24554
6829	0	0	Ki67+	 8830 24498
6830	0	0	Ki67+	 8831 24742
6831	0	0	Ki67+	 8837 24423
6832	0	0	Ki67+	 8841 24336
6833	0	0	Ki67+	 8841 24629
6834	0	0	Ki67+	 8844 24540
6835	0	0	Ki67+	 8845 24456
6836	0	0	Ki67+	 8850 24598
6837	0	0	Ki67+	 8855 24551
6838	0	0	Ki67+	 8857 24358
6839	0	0	Ki67+	 8860 24403
6840	0	0	Ki67+	 8874 24761
6841	0	0	Ki67+	 8875 24691
6842	0	0	Ki67+	 8878 24629
6843	0	0	Ki67+	 8881 24776
6844	0	0	Ki67+	 8883 24537
6845	0	0	Ki67+	 8884 24191
6846	0	0	Ki67+	 8889 24390
6847	0	0	Ki67+	 8890 24788
6848	0	0	Ki67+	 8898 24677
6849	0	0	Ki67+	 8902 24215
6850	0	0	Ki67+	 8903 24460
6851	0	0	Ki67+	 8912 24383
6852	0	0	Ki67+	 8916 24169
6853	0	0	Ki67+	 8921 24777
6854	0	0	Ki67+	 8922 24562
6855	0	0	Ki67+	 8924 24204
6856	0	0	Ki67+	 8924 24575
6857	0	0	Ki67+	 8940 24626
6858	0	0	Ki67+	 8941 24444
6859	0	0	Ki67+	 8948 24275
6860	0	0	Ki67+	 8952 24595
6861	0	0	Ki67+	 8956 24756
6862	0	0	Ki67+	 8969 24100
6863	0	0	Ki67+	 8969 24482
6864	0	0	Ki67+	 8972 24422
6865	0	0	Ki67+	 8976 24287
6866	0	0	Ki67+	 8977 24582
6867	0	0	Ki67+	 8979 24304
6868	0	0	Ki67+	 8981 24108
6869	0	0	Ki67+	 8985 24720
6870	0	0	Ki67+	 8992 24381
6871	0	0	Ki67+	 9009 24784
6872	0	0	Ki67+	 9025 24731
6873	0	0	Ki67+	 9025 24790
6874	0	0	Ki67+	 9028 24689
6875	0	0	Ki67+	 9038 24577
6876	0	0	Ki67+	 9039 24696
6877	0	0	Ki67+	 9052 24663
6878	0	0	Ki67+	 9056 24786
6879	0	0	Ki67+	 9066 24736
6880	0	0	Ki67+	 9070 24157
6881	0	0	Ki67+	 9072 24131
6882	0	0	Ki67+	 9079 24008
6883	0	0	Ki67+	 9081 24595
6884	0	0	Ki67+	 9084 24671
6885	0	0	Ki67+	 9085 24516
6886	0	0	Ki67+	 9086 24760
6887	0	0	Ki67+	 9088 24053
6888	0	0	Ki67+	 9105 24337
6889	0	0	Ki67+	 9122 24243
6890	0	0	Ki67+	 9124 24432
6891	0	0	Ki67+	 9128 24272
6892	0	0	Ki67+	 9137 24672
6893	0	0	Ki67+	 9141 24443
6894	0	0	Ki67+	 9156 24647
6895	0	0	Ki67+	 9164 24241
6896	0	0	Ki67+	 9166 24718
6897	0	0	Ki67+	 9172 24457
6898	0	0	Ki67+	 9176 24264
6899	0	0	Ki67+	 9178 24672
6900	0	0	Ki67+	 9182 24496
6901	0	0	Ki67+	 9185 24459
6902	0	0	Ki67+	 9204 24703
6903	0	0	Ki67+	 9207 24762
6904	0	0	Ki67+	 9212 24682
6905	0	0	Ki67+	 9212 24781
6906	0	0	Ki67+	 9216 24213
6907	0	0	Ki67+	 9217 24150
6908	0	0	Ki67+	 9217 24422
6909	0	0	Ki67+	 9223 24645
6910	0	0	Ki67+	 9249 24230
6911	0	0	Ki67+	 9251 24355
6912	0	0	Ki67+	 9253 24516
6913	0	0	Ki67+	 9272 24582
6914	0	0	Ki67+	 9277 24429
6915	0	0	Ki67+	 9281 24454
6916	0	0	Ki67+	 9294 24417
6917	0	0	Ki67+	 9302 24595
6918	0	0	Ki67+	 9303 24244
6919	0	0	Ki67+	 9312 24238
6920	0	0	Ki67+	 9320 24685
6921	0	0	Ki67+	 9334 24294
6922	0	0	Ki67+	 9349 24066
6923	0	0	Ki67+	 9349 24732
6924	0	0	Ki67+	 9352 24037
6925	0	0	Ki67+	 9352 24111
6926	0	0	Ki67+	 9356 24674
6927	0	0	Ki67+	 9364 24339
6928	0	0	Ki67+	 8580 24834
6929	0	0	Ki67+	 8588 25147
6930	0	0	Ki67+	 8637 25137
6931	0	0	Ki67+	 8641 24845
6932	0	0	Ki67+	 8681 25157
6933	0	0	Ki67+	 8703 25022
6934	0	0	Ki67+	 8706 24870
6935	0	0	Ki67+	 8730 24842
6936	0	0	Ki67+	 8741 24882
6937	0	0	Ki67+	 8762 24802
6938	0	0	Ki67+	 8763 24975
6939	0	0	Ki67+	 8776 24935
6940	0	0	Ki67+	 8784 24965
6941	0	0	Ki67+	 8794 24903
6942	0	0	Ki67+	 8801 25029
6943	0	0	Ki67+	 8821 24915
6944	0	0	Ki67+	 8823 25140
6945	0	0	Ki67+	 8827 24968
6946	0	0	Ki67+	 8829 25054
6947	0	0	Ki67+	 8838 25020
6948	0	0	Ki67+	 8839 25141
6949	0	0	Ki67+	 8853 25073
6950	0	0	Ki67+	 8897 24830
6951	0	0	Ki67+	 8905 24901
6952	0	0	Ki67+	 8905 25058
6953	0	0	Ki67+	 8927 24920
6954	0	0	Ki67+	 8930 24895
6955	0	0	Ki67+	 8949 25047
6956	0	0	Ki67+	 8957 25076
6957	0	0	Ki67+	 8964 24906
6958	0	0	Ki67+	 8967 25073
6959	0	0	Ki67+	 8980 24992
6960	0	0	Ki67+	 8988 25105
6961	0	0	Ki67+	 9021 24921
6962	0	0	Ki67+	 9030 24907
6963	0	0	Ki67+	 9031 24876
6964	0	0	Ki67+	 9032 24816
6965	0	0	Ki67+	 9060 25036
6966	0	0	Ki67+	 9063 24815
6967	0	0	Ki67+	 9071 24920
6968	0	0	Ki67+	 9077 25070
6969	0	0	Ki67+	 9086 25022
6970	0	0	Ki67+	 9090 25078
6971	0	0	Ki67+	 9096 25116
6972	0	0	Ki67+	 9113 24930
6973	0	0	Ki67+	 9114 25042
6974	0	0	Ki67+	 9120 24806
6975	0	0	Ki67+	 9125 24822
6976	0	0	Ki67+	 9148 25033
6977	0	0	Ki67+	 9169 25018
6978	0	0	Ki67+	 9237 24924
6979	0	0	Ki67+	 9241 24964
6980	0	0	Ki67+	 9242 24835
6981	0	0	Ki67+	 9263 24834
6982	0	0	Ki67+	 9293 25054
6983	0	0	Ki67+	 10100 11240
6984	0	0	Ki67+	 9688 12001
6985	0	0	Ki67+	 10048 12378
6986	0	0	Ki67+	 10057 12208
6987	0	0	Ki67+	 10088 12145
6988	0	0	Ki67+	 10108 12159
6989	0	0	Ki67+	 9449 12855
6990	0	0	Ki67+	 9720 13162
6991	0	0	Ki67+	 9738 13172
6992	0	0	Ki67+	 9827 13163
6993	0	0	Ki67+	 10011 12393
6994	0	0	Ki67+	 9397 13580
6995	0	0	Ki67+	 9405 13371
6996	0	0	Ki67+	 9423 13620
6997	0	0	Ki67+	 9426 13352
6998	0	0	Ki67+	 9436 13345
6999	0	0	Ki67+	 9460 13482
7000	0	0	Ki67+	 9470 13459
7001	0	0	Ki67+	 9471 13692
7002	0	0	Ki67+	 9475 13357
7003	0	0	Ki67+	 9493 13686
7004	0	0	Ki67+	 9498 13670
7005	0	0	Ki67+	 9501 13473
7006	0	0	Ki67+	 9505 13779
7007	0	0	Ki67+	 9506 13510
7008	0	0	Ki67+	 9507 13342
7009	0	0	Ki67+	 9509 13363
7010	0	0	Ki67+	 9525 13352
7011	0	0	Ki67+	 9549 13434
7012	0	0	Ki67+	 9572 13438
7013	0	0	Ki67+	 9575 13416
7014	0	0	Ki67+	 9588 13587
7015	0	0	Ki67+	 9589 13463
7016	0	0	Ki67+	 9596 13447
7017	0	0	Ki67+	 9606 13898
7018	0	0	Ki67+	 9611 13207
7019	0	0	Ki67+	 9633 13851
7020	0	0	Ki67+	 9635 13205
7021	0	0	Ki67+	 9655 13927
7022	0	0	Ki67+	 9660 13717
7023	0	0	Ki67+	 9660 13946
7024	0	0	Ki67+	 9666 13697
7025	0	0	Ki67+	 9687 13254
7026	0	0	Ki67+	 9700 13568
7027	0	0	Ki67+	 9701 13533
7028	0	0	Ki67+	 9707 13186
7029	0	0	Ki67+	 9721 13832
7030	0	0	Ki67+	 9735 13496
7031	0	0	Ki67+	 9738 13874
7032	0	0	Ki67+	 9745 13252
7033	0	0	Ki67+	 9754 13218
7034	0	0	Ki67+	 9754 13827
7035	0	0	Ki67+	 9759 13196
7036	0	0	Ki67+	 9782 13428
7037	0	0	Ki67+	 9791 13202
7038	0	0	Ki67+	 9794 13413
7039	0	0	Ki67+	 9795 13425
7040	0	0	Ki67+	 9840 13819
7041	0	0	Ki67+	 9846 13847
7042	0	0	Ki67+	 9848 13244
7043	0	0	Ki67+	 9854 13869
7044	0	0	Ki67+	 9857 13907
7045	0	0	Ki67+	 9869 13827
7046	0	0	Ki67+	 9875 13231
7047	0	0	Ki67+	 9904 13223
7048	0	0	Ki67+	 9904 13310
7049	0	0	Ki67+	 9923 13243
7050	0	0	Ki67+	 9941 13293
7051	0	0	Ki67+	 9958 13531
7052	0	0	Ki67+	 9966 13578
7053	0	0	Ki67+	 9968 13563
7054	0	0	Ki67+	 9989 13597
7055	0	0	Ki67+	 9993 13578
7056	0	0	Ki67+	 9995 13607
7057	0	0	Ki67+	 10012 13281
7058	0	0	Ki67+	 10024 13931
7059	0	0	Ki67+	 10032 13488
7060	0	0	Ki67+	 10042 13679
7061	0	0	Ki67+	 10044 13711
7062	0	0	Ki67+	 10051 13503
7063	0	0	Ki67+	 10062 13903
7064	0	0	Ki67+	 10064 13489
7065	0	0	Ki67+	 10073 13543
7066	0	0	Ki67+	 10076 13750
7067	0	0	Ki67+	 10087 13603
7068	0	0	Ki67+	 10094 13637
7069	0	0	Ki67+	 10100 13689
7070	0	0	Ki67+	 10106 13325
7071	0	0	Ki67+	 10107 13600
7072	0	0	Ki67+	 10119 13716
7073	0	0	Ki67+	 10123 13262
7074	0	0	Ki67+	 10124 13281
7075	0	0	Ki67+	 10125 13560
7076	0	0	Ki67+	 10127 13301
7077	0	0	Ki67+	 10136 13713
7078	0	0	Ki67+	 10150 13314
7079	0	0	Ki67+	 10150 13659
7080	0	0	Ki67+	 10154 13290
7081	0	0	Ki67+	 10163 13655
7082	0	0	Ki67+	 9442 14028
7083	0	0	Ki67+	 9451 14589
7084	0	0	Ki67+	 9453 14103
7085	0	0	Ki67+	 9463 14633
7086	0	0	Ki67+	 9469 14596
7087	0	0	Ki67+	 9470 14443
7088	0	0	Ki67+	 9476 14783
7089	0	0	Ki67+	 9505 14209
7090	0	0	Ki67+	 9515 14652
7091	0	0	Ki67+	 9530 14613
7092	0	0	Ki67+	 9578 14630
7093	0	0	Ki67+	 9588 14620
7094	0	0	Ki67+	 9595 14654
7095	0	0	Ki67+	 9602 14512
7096	0	0	Ki67+	 9618 14180
7097	0	0	Ki67+	 9634 14656
7098	0	0	Ki67+	 9636 14782
7099	0	0	Ki67+	 9641 14555
7100	0	0	Ki67+	 9642 14439
7101	0	0	Ki67+	 9653 14517
7102	0	0	Ki67+	 9664 14574
7103	0	0	Ki67+	 9667 14460
7104	0	0	Ki67+	 9690 14188
7105	0	0	Ki67+	 9690 14551
7106	0	0	Ki67+	 9705 14705
7107	0	0	Ki67+	 9710 14513
7108	0	0	Ki67+	 9715 14118
7109	0	0	Ki67+	 9723 14203
7110	0	0	Ki67+	 9736 14301
7111	0	0	Ki67+	 9741 14489
7112	0	0	Ki67+	 9756 14175
7113	0	0	Ki67+	 9778 14630
7114	0	0	Ki67+	 9805 14238
7115	0	0	Ki67+	 9819 14634
7116	0	0	Ki67+	 9820 14672
7117	0	0	Ki67+	 9883 14758
7118	0	0	Ki67+	 9885 14737
7119	0	0	Ki67+	 9905 14372
7120	0	0	Ki67+	 9906 14765
7121	0	0	Ki67+	 9912 14730
7122	0	0	Ki67+	 9914 14203
7123	0	0	Ki67+	 9914 14622
7124	0	0	Ki67+	 9919 14218
7125	0	0	Ki67+	 9923 14424
7126	0	0	Ki67+	 9931 14191
7127	0	0	Ki67+	 9934 14251
7128	0	0	Ki67+	 9934 14654
7129	0	0	Ki67+	 9938 14300
7130	0	0	Ki67+	 9938 14462
7131	0	0	Ki67+	 9943 14183
7132	0	0	Ki67+	 9944 14744
7133	0	0	Ki67+	 9948 14476
7134	0	0	Ki67+	 9962 14774
7135	0	0	Ki67+	 9964 14514
7136	0	0	Ki67+	 9967 14284
7137	0	0	Ki67+	 9969 14543
7138	0	0	Ki67+	 9971 14249
7139	0	0	Ki67+	 9975 14228
7140	0	0	Ki67+	 9976 14472
7141	0	0	Ki67+	 9982 14527
7142	0	0	Ki67+	 9990 14608
7143	0	0	Ki67+	 9997 14627
7144	0	0	Ki67+	 10010 14317
7145	0	0	Ki67+	 10012 14569
7146	0	0	Ki67+	 10014 14219
7147	0	0	Ki67+	 10014 14461
7148	0	0	Ki67+	 10020 14547
7149	0	0	Ki67+	 10021 14274
7150	0	0	Ki67+	 10028 14751
7151	0	0	Ki67+	 10030 14727
7152	0	0	Ki67+	 10033 14656
7153	0	0	Ki67+	 10043 14193
7154	0	0	Ki67+	 10049 14047
7155	0	0	Ki67+	 10063 14025
7156	0	0	Ki67+	 10071 14749
7157	0	0	Ki67+	 10076 14689
7158	0	0	Ki67+	 10080 14705
7159	0	0	Ki67+	 10087 14574
7160	0	0	Ki67+	 10090 14118
7161	0	0	Ki67+	 10090 14747
7162	0	0	Ki67+	 10094 14698
7163	0	0	Ki67+	 10100 14764
7164	0	0	Ki67+	 10102 14239
7165	0	0	Ki67+	 10104 14521
7166	0	0	Ki67+	 10104 14591
7167	0	0	Ki67+	 10142 14529
7168	0	0	Ki67+	 10169 14738
7169	0	0	Ki67+	 9384 14995
7170	0	0	Ki67+	 9407 15430
7171	0	0	Ki67+	 9407 15567
7172	0	0	Ki67+	 9410 15053
7173	0	0	Ki67+	 9412 15175
7174	0	0	Ki67+	 9443 15133
7175	0	0	Ki67+	 9457 15332
7176	0	0	Ki67+	 9489 15206
7177	0	0	Ki67+	 9496 15023
7178	0	0	Ki67+	 9498 14861
7179	0	0	Ki67+	 9509 15043
7180	0	0	Ki67+	 9515 15011
7181	0	0	Ki67+	 9520 15041
7182	0	0	Ki67+	 9528 14854
7183	0	0	Ki67+	 9530 14994
7184	0	0	Ki67+	 9531 15183
7185	0	0	Ki67+	 9535 14894
7186	0	0	Ki67+	 9535 15022
7187	0	0	Ki67+	 9537 15526
7188	0	0	Ki67+	 9539 14816
7189	0	0	Ki67+	 9551 15535
7190	0	0	Ki67+	 9554 15069
7191	0	0	Ki67+	 9563 14921
7192	0	0	Ki67+	 9581 15201
7193	0	0	Ki67+	 9590 15094
7194	0	0	Ki67+	 9591 15063
7195	0	0	Ki67+	 9599 15053
7196	0	0	Ki67+	 9604 15537
7197	0	0	Ki67+	 9605 14860
7198	0	0	Ki67+	 9613 15179
7199	0	0	Ki67+	 9615 14915
7200	0	0	Ki67+	 9626 14890
7201	0	0	Ki67+	 9628 14875
7202	0	0	Ki67+	 9641 15131
7203	0	0	Ki67+	 9647 15056
7204	0	0	Ki67+	 9661 14876
7205	0	0	Ki67+	 9662 14930
7206	0	0	Ki67+	 9665 15126
7207	0	0	Ki67+	 9671 15087
7208	0	0	Ki67+	 9677 15075
7209	0	0	Ki67+	 9694 14861
7210	0	0	Ki67+	 9704 14868
7211	0	0	Ki67+	 9710 15043
7212	0	0	Ki67+	 9722 15110
7213	0	0	Ki67+	 9753 14818
7214	0	0	Ki67+	 9758 15063
7215	0	0	Ki67+	 9762 14805
7216	0	0	Ki67+	 9762 15029
7217	0	0	Ki67+	 9763 14908
7218	0	0	Ki67+	 9767 14882
7219	0	0	Ki67+	 9789 14835
7220	0	0	Ki67+	 9791 15078
7221	0	0	Ki67+	 9795 15104
7222	0	0	Ki67+	 9816 15365
7223	0	0	Ki67+	 9836 14975
7224	0	0	Ki67+	 9837 14913
7225	0	0	Ki67+	 9851 15199
7226	0	0	Ki67+	 9854 15582
7227	0	0	Ki67+	 9856 15188
7228	0	0	Ki67+	 9862 15570
7229	0	0	Ki67+	 9880 15423
7230	0	0	Ki67+	 9885 15478
7231	0	0	Ki67+	 9894 15304
7232	0	0	Ki67+	 9895 15452
7233	0	0	Ki67+	 9899 15482
7234	0	0	Ki67+	 9915 15457
7235	0	0	Ki67+	 9918 15312
7236	0	0	Ki67+	 9926 14797
7237	0	0	Ki67+	 9934 15540
7238	0	0	Ki67+	 9935 15110
7239	0	0	Ki67+	 9936 14825
7240	0	0	Ki67+	 9953 15146
7241	0	0	Ki67+	 9957 15131
7242	0	0	Ki67+	 9957 15325
7243	0	0	Ki67+	 9966 15518
7244	0	0	Ki67+	 9982 15511
7245	0	0	Ki67+	 9997 15193
7246	0	0	Ki67+	 10011 15508
7247	0	0	Ki67+	 10013 15196
7248	0	0	Ki67+	 10027 15472
7249	0	0	Ki67+	 10032 15568
7250	0	0	Ki67+	 10037 15342
7251	0	0	Ki67+	 10039 14905
7252	0	0	Ki67+	 10039 14926
7253	0	0	Ki67+	 10040 14880
7254	0	0	Ki67+	 10041 15021
7255	0	0	Ki67+	 10057 14793
7256	0	0	Ki67+	 10069 14829
7257	0	0	Ki67+	 10082 14892
7258	0	0	Ki67+	 10083 14860
7259	0	0	Ki67+	 10098 14881
7260	0	0	Ki67+	 10109 14876
7261	0	0	Ki67+	 10151 15490
7262	0	0	Ki67+	 10155 15422
7263	0	0	Ki67+	 10157 15436
7264	0	0	Ki67+	 10157 15512
7265	0	0	Ki67+	 10171 15436
7266	0	0	Ki67+	 9391 16328
7267	0	0	Ki67+	 9401 16326
7268	0	0	Ki67+	 9402 15749
7269	0	0	Ki67+	 9423 16279
7270	0	0	Ki67+	 9427 16301
7271	0	0	Ki67+	 9432 15660
7272	0	0	Ki67+	 9433 15767
7273	0	0	Ki67+	 9436 16378
7274	0	0	Ki67+	 9438 15782
7275	0	0	Ki67+	 9470 15804
7276	0	0	Ki67+	 9484 15698
7277	0	0	Ki67+	 9523 15715
7278	0	0	Ki67+	 9538 15781
7279	0	0	Ki67+	 9542 16008
7280	0	0	Ki67+	 9553 16297
7281	0	0	Ki67+	 9553 16307
7282	0	0	Ki67+	 9563 15792
7283	0	0	Ki67+	 9596 15715
7284	0	0	Ki67+	 9609 15807
7285	0	0	Ki67+	 9637 15848
7286	0	0	Ki67+	 9667 15753
7287	0	0	Ki67+	 9673 16090
7288	0	0	Ki67+	 9680 16030
7289	0	0	Ki67+	 9685 16362
7290	0	0	Ki67+	 9710 15654
7291	0	0	Ki67+	 9733 15819
7292	0	0	Ki67+	 9740 15891
7293	0	0	Ki67+	 9745 15618
7294	0	0	Ki67+	 9769 15722
7295	0	0	Ki67+	 9775 15633
7296	0	0	Ki67+	 9777 15647
7297	0	0	Ki67+	 9799 16161
7298	0	0	Ki67+	 9799 16292
7299	0	0	Ki67+	 9800 15696
7300	0	0	Ki67+	 9808 15683
7301	0	0	Ki67+	 9809 16304
7302	0	0	Ki67+	 9810 16188
7303	0	0	Ki67+	 9813 16279
7304	0	0	Ki67+	 9822 16139
7305	0	0	Ki67+	 9835 15763
7306	0	0	Ki67+	 9844 15834
7307	0	0	Ki67+	 9857 16290
7308	0	0	Ki67+	 9861 15712
7309	0	0	Ki67+	 9872 15790
7310	0	0	Ki67+	 9872 16306
7311	0	0	Ki67+	 9877 15681
7312	0	0	Ki67+	 9889 15713
7313	0	0	Ki67+	 9895 15761
7314	0	0	Ki67+	 9903 15778
7315	0	0	Ki67+	 9911 15599
7316	0	0	Ki67+	 9911 16298
7317	0	0	Ki67+	 9918 15739
7318	0	0	Ki67+	 9924 15751
7319	0	0	Ki67+	 9925 15621
7320	0	0	Ki67+	 9928 16002
7321	0	0	Ki67+	 9935 15708
7322	0	0	Ki67+	 9935 15792
7323	0	0	Ki67+	 9938 15988
7324	0	0	Ki67+	 9951 15706
7325	0	0	Ki67+	 9957 15770
7326	0	0	Ki67+	 9959 15739
7327	0	0	Ki67+	 10046 16375
7328	0	0	Ki67+	 10066 15896
7329	0	0	Ki67+	 10079 16249
7330	0	0	Ki67+	 10109 16317
7331	0	0	Ki67+	 10112 15635
7332	0	0	Ki67+	 10122 15910
7333	0	0	Ki67+	 10135 16104
7334	0	0	Ki67+	 10144 16312
7335	0	0	Ki67+	 10152 16019
7336	0	0	Ki67+	 10156 15916
7337	0	0	Ki67+	 10156 16383
7338	0	0	Ki67+	 10165 16238
7339	0	0	Ki67+	 9383 17056
7340	0	0	Ki67+	 9386 17026
7341	0	0	Ki67+	 9393 16422
7342	0	0	Ki67+	 9396 16822
7343	0	0	Ki67+	 9396 16969
7344	0	0	Ki67+	 9453 16477
7345	0	0	Ki67+	 9471 16656
7346	0	0	Ki67+	 9477 16886
7347	0	0	Ki67+	 9480 17034
7348	0	0	Ki67+	 9481 16983
7349	0	0	Ki67+	 9492 16830
7350	0	0	Ki67+	 9511 17001
7351	0	0	Ki67+	 9529 16795
7352	0	0	Ki67+	 9534 16806
7353	0	0	Ki67+	 9545 16965
7354	0	0	Ki67+	 9549 16852
7355	0	0	Ki67+	 9565 17120
7356	0	0	Ki67+	 9566 16969
7357	0	0	Ki67+	 9571 16939
7358	0	0	Ki67+	 9571 17138
7359	0	0	Ki67+	 9577 16833
7360	0	0	Ki67+	 9578 16959
7361	0	0	Ki67+	 9581 16653
7362	0	0	Ki67+	 9597 16698
7363	0	0	Ki67+	 9610 16658
7364	0	0	Ki67+	 9615 16642
7365	0	0	Ki67+	 9618 17001
7366	0	0	Ki67+	 9643 16983
7367	0	0	Ki67+	 9654 16588
7368	0	0	Ki67+	 9661 16962
7369	0	0	Ki67+	 9664 16869
7370	0	0	Ki67+	 9678 16640
7371	0	0	Ki67+	 9680 16963
7372	0	0	Ki67+	 9682 16805
7373	0	0	Ki67+	 9707 16910
7374	0	0	Ki67+	 9720 16708
7375	0	0	Ki67+	 9722 16977
7376	0	0	Ki67+	 9726 16924
7377	0	0	Ki67+	 9746 16420
7378	0	0	Ki67+	 9749 16441
7379	0	0	Ki67+	 9766 16606
7380	0	0	Ki67+	 9769 16425
7381	0	0	Ki67+	 9771 17161
7382	0	0	Ki67+	 9778 16769
7383	0	0	Ki67+	 9778 16907
7384	0	0	Ki67+	 9779 16447
7385	0	0	Ki67+	 9806 16943
7386	0	0	Ki67+	 9806 17133
7387	0	0	Ki67+	 9810 17122
7388	0	0	Ki67+	 9812 16391
7389	0	0	Ki67+	 9839 16661
7390	0	0	Ki67+	 9860 16899
7391	0	0	Ki67+	 9863 16838
7392	0	0	Ki67+	 9870 16532
7393	0	0	Ki67+	 9870 16568
7394	0	0	Ki67+	 9883 16511
7395	0	0	Ki67+	 9889 16821
7396	0	0	Ki67+	 9895 16849
7397	0	0	Ki67+	 9896 16950
7398	0	0	Ki67+	 9898 16975
7399	0	0	Ki67+	 9928 16944
7400	0	0	Ki67+	 9942 17086
7401	0	0	Ki67+	 9952 16976
7402	0	0	Ki67+	 9960 16779
7403	0	0	Ki67+	 9970 17055
7404	0	0	Ki67+	 9972 16407
7405	0	0	Ki67+	 9979 17148
7406	0	0	Ki67+	 9982 16387
7407	0	0	Ki67+	 9983 17136
7408	0	0	Ki67+	 9984 16928
7409	0	0	Ki67+	 9984 17160
7410	0	0	Ki67+	 9985 16881
7411	0	0	Ki67+	 9988 16960
7412	0	0	Ki67+	 9998 16874
7413	0	0	Ki67+	 10007 17133
7414	0	0	Ki67+	 10015 17150
7415	0	0	Ki67+	 10021 16889
7416	0	0	Ki67+	 10026 16438
7417	0	0	Ki67+	 10030 16674
7418	0	0	Ki67+	 10030 17031
7419	0	0	Ki67+	 10040 16662
7420	0	0	Ki67+	 10044 16732
7421	0	0	Ki67+	 10048 16948
7422	0	0	Ki67+	 10050 16441
7423	0	0	Ki67+	 10054 16535
7424	0	0	Ki67+	 10059 16406
7425	0	0	Ki67+	 10068 16707
7426	0	0	Ki67+	 10072 17016
7427	0	0	Ki67+	 10086 16986
7428	0	0	Ki67+	 10096 16471
7429	0	0	Ki67+	 10098 16694
7430	0	0	Ki67+	 10111 16462
7431	0	0	Ki67+	 10113 16739
7432	0	0	Ki67+	 10121 16467
7433	0	0	Ki67+	 10130 16694
7434	0	0	Ki67+	 10154 16689
7435	0	0	Ki67+	 10170 16660
7436	0	0	Ki67+	 10174 16472
7437	0	0	Ki67+	 10174 16492
7438	0	0	Ki67+	 9384 17970
7439	0	0	Ki67+	 9394 17561
7440	0	0	Ki67+	 9407 17507
7441	0	0	Ki67+	 9416 17522
7442	0	0	Ki67+	 9421 17786
7443	0	0	Ki67+	 9424 17571
7444	0	0	Ki67+	 9424 17739
7445	0	0	Ki67+	 9430 17700
7446	0	0	Ki67+	 9436 17319
7447	0	0	Ki67+	 9446 17632
7448	0	0	Ki67+	 9446 17905
7449	0	0	Ki67+	 9448 17398
7450	0	0	Ki67+	 9451 17424
7451	0	0	Ki67+	 9463 17585
7452	0	0	Ki67+	 9463 17700
7453	0	0	Ki67+	 9465 17208
7454	0	0	Ki67+	 9468 17838
7455	0	0	Ki67+	 9471 17608
7456	0	0	Ki67+	 9481 17543
7457	0	0	Ki67+	 9483 17345
7458	0	0	Ki67+	 9484 17605
7459	0	0	Ki67+	 9492 17314
7460	0	0	Ki67+	 9492 17625
7461	0	0	Ki67+	 9497 17811
7462	0	0	Ki67+	 9499 17271
7463	0	0	Ki67+	 9518 17940
7464	0	0	Ki67+	 9527 17926
7465	0	0	Ki67+	 9533 17544
7466	0	0	Ki67+	 9541 17415
7467	0	0	Ki67+	 9543 17565
7468	0	0	Ki67+	 9550 17323
7469	0	0	Ki67+	 9567 17315
7470	0	0	Ki67+	 9570 17453
7471	0	0	Ki67+	 9572 17513
7472	0	0	Ki67+	 9580 17379
7473	0	0	Ki67+	 9586 17971
7474	0	0	Ki67+	 9630 17463
7475	0	0	Ki67+	 9677 17471
7476	0	0	Ki67+	 9680 17632
7477	0	0	Ki67+	 9684 17665
7478	0	0	Ki67+	 9690 17631
7479	0	0	Ki67+	 9695 17691
7480	0	0	Ki67+	 9698 17613
7481	0	0	Ki67+	 9701 17739
7482	0	0	Ki67+	 9710 17582
7483	0	0	Ki67+	 9714 17967
7484	0	0	Ki67+	 9717 17635
7485	0	0	Ki67+	 9727 17833
7486	0	0	Ki67+	 9740 17876
7487	0	0	Ki67+	 9755 17871
7488	0	0	Ki67+	 9771 17942
7489	0	0	Ki67+	 9779 17539
7490	0	0	Ki67+	 9783 17930
7491	0	0	Ki67+	 9786 17593
7492	0	0	Ki67+	 9792 17495
7493	0	0	Ki67+	 9793 17392
7494	0	0	Ki67+	 9797 17221
7495	0	0	Ki67+	 9797 17430
7496	0	0	Ki67+	 9810 17589
7497	0	0	Ki67+	 9811 17416
7498	0	0	Ki67+	 9826 17236
7499	0	0	Ki67+	 9833 17617
7500	0	0	Ki67+	 9836 17495
7501	0	0	Ki67+	 9841 17562
7502	0	0	Ki67+	 9844 17524
7503	0	0	Ki67+	 9853 17570
7504	0	0	Ki67+	 9854 17558
7505	0	0	Ki67+	 9872 17194
7506	0	0	Ki67+	 9884 17662
7507	0	0	Ki67+	 9886 17599
7508	0	0	Ki67+	 9887 17633
7509	0	0	Ki67+	 9889 17553
7510	0	0	Ki67+	 9899 17304
7511	0	0	Ki67+	 9908 17196
7512	0	0	Ki67+	 9918 17629
7513	0	0	Ki67+	 9920 17576
7514	0	0	Ki67+	 9929 17831
7515	0	0	Ki67+	 9931 17597
7516	0	0	Ki67+	 9962 17374
7517	0	0	Ki67+	 9976 17537
7518	0	0	Ki67+	 9994 17268
7519	0	0	Ki67+	 10004 17459
7520	0	0	Ki67+	 10006 17188
7521	0	0	Ki67+	 10018 17448
7522	0	0	Ki67+	 10021 17196
7523	0	0	Ki67+	 10040 17577
7524	0	0	Ki67+	 10047 17620
7525	0	0	Ki67+	 10056 17564
7526	0	0	Ki67+	 10060 17608
7527	0	0	Ki67+	 10070 17292
7528	0	0	Ki67+	 10070 17398
7529	0	0	Ki67+	 10076 17533
7530	0	0	Ki67+	 10085 17265
7531	0	0	Ki67+	 10095 17275
7532	0	0	Ki67+	 10099 17224
7533	0	0	Ki67+	 10105 17885
7534	0	0	Ki67+	 10110 17344
7535	0	0	Ki67+	 10115 17224
7536	0	0	Ki67+	 10118 17201
7537	0	0	Ki67+	 10148 17290
7538	0	0	Ki67+	 10151 17200
7539	0	0	Ki67+	 10151 17271
7540	0	0	Ki67+	 9379 18103
7541	0	0	Ki67+	 9401 18700
7542	0	0	Ki67+	 9421 18195
7543	0	0	Ki67+	 9426 18694
7544	0	0	Ki67+	 9433 18643
7545	0	0	Ki67+	 9439 18067
7546	0	0	Ki67+	 9443 18620
7547	0	0	Ki67+	 9445 18754
7548	0	0	Ki67+	 9470 18708
7549	0	0	Ki67+	 9478 18187
7550	0	0	Ki67+	 9481 18620
7551	0	0	Ki67+	 9499 18208
7552	0	0	Ki67+	 9502 18190
7553	0	0	Ki67+	 9531 18343
7554	0	0	Ki67+	 9546 18704
7555	0	0	Ki67+	 9559 18701
7556	0	0	Ki67+	 9562 18761
7557	0	0	Ki67+	 9570 18343
7558	0	0	Ki67+	 9573 18747
7559	0	0	Ki67+	 9584 18281
7560	0	0	Ki67+	 9585 18733
7561	0	0	Ki67+	 9590 18231
7562	0	0	Ki67+	 9593 18094
7563	0	0	Ki67+	 9593 18372
7564	0	0	Ki67+	 9595 18293
7565	0	0	Ki67+	 9600 18197
7566	0	0	Ki67+	 9604 18100
7567	0	0	Ki67+	 9607 18761
7568	0	0	Ki67+	 9615 18769
7569	0	0	Ki67+	 9621 18757
7570	0	0	Ki67+	 9624 18218
7571	0	0	Ki67+	 9627 18278
7572	0	0	Ki67+	 9642 18318
7573	0	0	Ki67+	 9644 18229
7574	0	0	Ki67+	 9658 18516
7575	0	0	Ki67+	 9659 18470
7576	0	0	Ki67+	 9665 18252
7577	0	0	Ki67+	 9666 18483
7578	0	0	Ki67+	 9667 18543
7579	0	0	Ki67+	 9675 18321
7580	0	0	Ki67+	 9675 18744
7581	0	0	Ki67+	 9685 18759
7582	0	0	Ki67+	 9687 18470
7583	0	0	Ki67+	 9698 18293
7584	0	0	Ki67+	 9703 18044
7585	0	0	Ki67+	 9709 18290
7586	0	0	Ki67+	 9711 17996
7587	0	0	Ki67+	 9711 18053
7588	0	0	Ki67+	 9713 18195
7589	0	0	Ki67+	 9713 18551
7590	0	0	Ki67+	 9733 18354
7591	0	0	Ki67+	 9739 18693
7592	0	0	Ki67+	 9751 18483
7593	0	0	Ki67+	 9758 18312
7594	0	0	Ki67+	 9760 18327
7595	0	0	Ki67+	 9761 18142
7596	0	0	Ki67+	 9762 18450
7597	0	0	Ki67+	 9771 18311
7598	0	0	Ki67+	 9772 18639
7599	0	0	Ki67+	 9777 18716
7600	0	0	Ki67+	 9792 18339
7601	0	0	Ki67+	 9803 18430
7602	0	0	Ki67+	 9822 18246
7603	0	0	Ki67+	 9823 18325
7604	0	0	Ki67+	 9824 18658
7605	0	0	Ki67+	 9831 18291
7606	0	0	Ki67+	 9832 18076
7607	0	0	Ki67+	 9844 18027
7608	0	0	Ki67+	 9844 18046
7609	0	0	Ki67+	 9853 18369
7610	0	0	Ki67+	 9873 18427
7611	0	0	Ki67+	 9876 18357
7612	0	0	Ki67+	 9886 18631
7613	0	0	Ki67+	 9901 18401
7614	0	0	Ki67+	 9906 18619
7615	0	0	Ki67+	 9908 18275
7616	0	0	Ki67+	 9910 18725
7617	0	0	Ki67+	 9929 18475
7618	0	0	Ki67+	 9937 18742
7619	0	0	Ki67+	 9942 18507
7620	0	0	Ki67+	 9942 18588
7621	0	0	Ki67+	 9943 18443
7622	0	0	Ki67+	 9952 18506
7623	0	0	Ki67+	 9955 18455
7624	0	0	Ki67+	 9955 18756
7625	0	0	Ki67+	 9991 18232
7626	0	0	Ki67+	 10000 18104
7627	0	0	Ki67+	 10008 18545
7628	0	0	Ki67+	 10009 18093
7629	0	0	Ki67+	 10011 18301
7630	0	0	Ki67+	 10015 18618
7631	0	0	Ki67+	 10019 18220
7632	0	0	Ki67+	 10022 18589
7633	0	0	Ki67+	 10026 18431
7634	0	0	Ki67+	 10028 18110
7635	0	0	Ki67+	 10041 18205
7636	0	0	Ki67+	 10045 18572
7637	0	0	Ki67+	 10050 18011
7638	0	0	Ki67+	 10050 18449
7639	0	0	Ki67+	 10065 18529
7640	0	0	Ki67+	 10072 18521
7641	0	0	Ki67+	 10088 18268
7642	0	0	Ki67+	 10091 18256
7643	0	0	Ki67+	 10093 18598
7644	0	0	Ki67+	 10095 18662
7645	0	0	Ki67+	 10096 18726
7646	0	0	Ki67+	 10103 18738
7647	0	0	Ki67+	 10108 18119
7648	0	0	Ki67+	 10108 18288
7649	0	0	Ki67+	 10115 18066
7650	0	0	Ki67+	 10122 18645
7651	0	0	Ki67+	 10132 18578
7652	0	0	Ki67+	 10133 18253
7653	0	0	Ki67+	 10133 18619
7654	0	0	Ki67+	 10147 18759
7655	0	0	Ki67+	 10148 18623
7656	0	0	Ki67+	 10169 18546
7657	0	0	Ki67+	 10170 18743
7658	0	0	Ki67+	 9394 18803
7659	0	0	Ki67+	 9397 19406
7660	0	0	Ki67+	 9398 19144
7661	0	0	Ki67+	 9399 18966
7662	0	0	Ki67+	 9407 18801
7663	0	0	Ki67+	 9413 18900
7664	0	0	Ki67+	 9427 18833
7665	0	0	Ki67+	 9433 18809
7666	0	0	Ki67+	 9439 18821
7667	0	0	Ki67+	 9455 18825
7668	0	0	Ki67+	 9464 18938
7669	0	0	Ki67+	 9469 18971
7670	0	0	Ki67+	 9498 18936
7671	0	0	Ki67+	 9502 19018
7672	0	0	Ki67+	 9509 19575
7673	0	0	Ki67+	 9520 19359
7674	0	0	Ki67+	 9527 19017
7675	0	0	Ki67+	 9538 19048
7676	0	0	Ki67+	 9571 19078
7677	0	0	Ki67+	 9578 19398
7678	0	0	Ki67+	 9581 19349
7679	0	0	Ki67+	 9581 19412
7680	0	0	Ki67+	 9582 19381
7681	0	0	Ki67+	 9584 19027
7682	0	0	Ki67+	 9603 19380
7683	0	0	Ki67+	 9614 19147
7684	0	0	Ki67+	 9625 19010
7685	0	0	Ki67+	 9656 19466
7686	0	0	Ki67+	 9656 19501
7687	0	0	Ki67+	 9684 19128
7688	0	0	Ki67+	 9696 19056
7689	0	0	Ki67+	 9696 19467
7690	0	0	Ki67+	 9698 19332
7691	0	0	Ki67+	 9703 19369
7692	0	0	Ki67+	 9704 19204
7693	0	0	Ki67+	 9724 19128
7694	0	0	Ki67+	 9729 19183
7695	0	0	Ki67+	 9746 19169
7696	0	0	Ki67+	 9747 19267
7697	0	0	Ki67+	 9750 19400
7698	0	0	Ki67+	 9756 19421
7699	0	0	Ki67+	 9769 19336
7700	0	0	Ki67+	 9773 19251
7701	0	0	Ki67+	 9785 19295
7702	0	0	Ki67+	 9786 19405
7703	0	0	Ki67+	 9787 19386
7704	0	0	Ki67+	 9787 19445
7705	0	0	Ki67+	 9790 19459
7706	0	0	Ki67+	 9795 19554
7707	0	0	Ki67+	 9799 19476
7708	0	0	Ki67+	 9800 19406
7709	0	0	Ki67+	 9802 19206
7710	0	0	Ki67+	 9803 19227
7711	0	0	Ki67+	 9807 19240
7712	0	0	Ki67+	 9813 19220
7713	0	0	Ki67+	 9819 19528
7714	0	0	Ki67+	 9820 18874
7715	0	0	Ki67+	 9831 18952
7716	0	0	Ki67+	 9832 19196
7717	0	0	Ki67+	 9840 19330
7718	0	0	Ki67+	 9843 18996
7719	0	0	Ki67+	 9848 18957
7720	0	0	Ki67+	 9850 19268
7721	0	0	Ki67+	 9864 19520
7722	0	0	Ki67+	 9874 19388
7723	0	0	Ki67+	 9881 19250
7724	0	0	Ki67+	 9883 18894
7725	0	0	Ki67+	 9888 19114
7726	0	0	Ki67+	 9888 19537
7727	0	0	Ki67+	 9898 19080
7728	0	0	Ki67+	 9908 19161
7729	0	0	Ki67+	 9912 18845
7730	0	0	Ki67+	 9916 19393
7731	0	0	Ki67+	 9922 19070
7732	0	0	Ki67+	 9931 19172
7733	0	0	Ki67+	 9937 19299
7734	0	0	Ki67+	 9939 18837
7735	0	0	Ki67+	 9940 18876
7736	0	0	Ki67+	 9944 19324
7737	0	0	Ki67+	 9949 19398
7738	0	0	Ki67+	 9950 19360
7739	0	0	Ki67+	 9952 19030
7740	0	0	Ki67+	 9954 18935
7741	0	0	Ki67+	 9966 18894
7742	0	0	Ki67+	 9987 19350
7743	0	0	Ki67+	 9995 19338
7744	0	0	Ki67+	 10001 18880
7745	0	0	Ki67+	 10008 18996
7746	0	0	Ki67+	 10019 19051
7747	0	0	Ki67+	 10027 19360
7748	0	0	Ki67+	 10032 18887
7749	0	0	Ki67+	 10050 19432
7750	0	0	Ki67+	 10051 19451
7751	0	0	Ki67+	 10054 19036
7752	0	0	Ki67+	 10055 19003
7753	0	0	Ki67+	 10066 18924
7754	0	0	Ki67+	 10066 19175
7755	0	0	Ki67+	 10067 19274
7756	0	0	Ki67+	 10089 18989
7757	0	0	Ki67+	 10089 19005
7758	0	0	Ki67+	 10092 19332
7759	0	0	Ki67+	 10092 19355
7760	0	0	Ki67+	 10103 19266
7761	0	0	Ki67+	 10110 18970
7762	0	0	Ki67+	 10126 19322
7763	0	0	Ki67+	 10127 18852
7764	0	0	Ki67+	 10132 19452
7765	0	0	Ki67+	 10138 19410
7766	0	0	Ki67+	 10149 19182
7767	0	0	Ki67+	 10150 19487
7768	0	0	Ki67+	 10152 18884
7769	0	0	Ki67+	 10163 18805
7770	0	0	Ki67+	 10169 19404
7771	0	0	Ki67+	 10174 19172
7772	0	0	Ki67+	 10174 19446
7773	0	0	Ki67+	 9384 20204
7774	0	0	Ki67+	 9389 20194
7775	0	0	Ki67+	 9391 19836
7776	0	0	Ki67+	 9394 20308
7777	0	0	Ki67+	 9395 19950
7778	0	0	Ki67+	 9398 20376
7779	0	0	Ki67+	 9431 20271
7780	0	0	Ki67+	 9433 20242
7781	0	0	Ki67+	 9445 20299
7782	0	0	Ki67+	 9462 20192
7783	0	0	Ki67+	 9482 20304
7784	0	0	Ki67+	 9487 20167
7785	0	0	Ki67+	 9496 19669
7786	0	0	Ki67+	 9506 19649
7787	0	0	Ki67+	 9513 20333
7788	0	0	Ki67+	 9520 20139
7789	0	0	Ki67+	 9523 20346
7790	0	0	Ki67+	 9534 20075
7791	0	0	Ki67+	 9536 20127
7792	0	0	Ki67+	 9538 20175
7793	0	0	Ki67+	 9556 20226
7794	0	0	Ki67+	 9564 20083
7795	0	0	Ki67+	 9574 20298
7796	0	0	Ki67+	 9587 20334
7797	0	0	Ki67+	 9613 20358
7798	0	0	Ki67+	 9616 20027
7799	0	0	Ki67+	 9620 20369
7800	0	0	Ki67+	 9626 19659
7801	0	0	Ki67+	 9647 20082
7802	0	0	Ki67+	 9656 20328
7803	0	0	Ki67+	 9657 20013
7804	0	0	Ki67+	 9681 20273
7805	0	0	Ki67+	 9702 20093
7806	0	0	Ki67+	 9721 20152
7807	0	0	Ki67+	 9724 20184
7808	0	0	Ki67+	 9728 20301
7809	0	0	Ki67+	 9729 20109
7810	0	0	Ki67+	 9736 20200
7811	0	0	Ki67+	 9743 19974
7812	0	0	Ki67+	 9765 20138
7813	0	0	Ki67+	 9769 19960
7814	0	0	Ki67+	 9771 19760
7815	0	0	Ki67+	 9774 19711
7816	0	0	Ki67+	 9778 19658
7817	0	0	Ki67+	 9780 20150
7818	0	0	Ki67+	 9785 19862
7819	0	0	Ki67+	 9789 20263
7820	0	0	Ki67+	 9804 19727
7821	0	0	Ki67+	 9805 20106
7822	0	0	Ki67+	 9808 19704
7823	0	0	Ki67+	 9811 20298
7824	0	0	Ki67+	 9812 19776
7825	0	0	Ki67+	 9813 20002
7826	0	0	Ki67+	 9813 20064
7827	0	0	Ki67+	 9821 20136
7828	0	0	Ki67+	 9824 19704
7829	0	0	Ki67+	 9827 19664
7830	0	0	Ki67+	 9831 20208
7831	0	0	Ki67+	 9839 20137
7832	0	0	Ki67+	 9850 20301
7833	0	0	Ki67+	 9855 20024
7834	0	0	Ki67+	 9856 20240
7835	0	0	Ki67+	 9861 19879
7836	0	0	Ki67+	 9879 20055
7837	0	0	Ki67+	 9880 19735
7838	0	0	Ki67+	 9893 20050
7839	0	0	Ki67+	 9907 19948
7840	0	0	Ki67+	 9918 19729
7841	0	0	Ki67+	 9922 20196
7842	0	0	Ki67+	 9955 19634
7843	0	0	Ki67+	 9960 20106
7844	0	0	Ki67+	 9975 19636
7845	0	0	Ki67+	 9976 19895
7846	0	0	Ki67+	 9987 19722
7847	0	0	Ki67+	 9987 20001
7848	0	0	Ki67+	 9996 19798
7849	0	0	Ki67+	 10010 19759
7850	0	0	Ki67+	 10019 20378
7851	0	0	Ki67+	 10022 19974
7852	0	0	Ki67+	 10056 19586
7853	0	0	Ki67+	 10057 19762
7854	0	0	Ki67+	 10087 19943
7855	0	0	Ki67+	 10149 20218
7856	0	0	Ki67+	 10168 19646
7857	0	0	Ki67+	 9386 20974
7858	0	0	Ki67+	 9389 21135
7859	0	0	Ki67+	 9394 20535
7860	0	0	Ki67+	 9395 20550
7861	0	0	Ki67+	 9398 20569
7862	0	0	Ki67+	 9407 20906
7863	0	0	Ki67+	 9414 21120
7864	0	0	Ki67+	 9419 20424
7865	0	0	Ki67+	 9424 20699
7866	0	0	Ki67+	 9435 20887
7867	0	0	Ki67+	 9446 20992
7868	0	0	Ki67+	 9446 21059
7869	0	0	Ki67+	 9449 21076
7870	0	0	Ki67+	 9454 20692
7871	0	0	Ki67+	 9456 20483
7872	0	0	Ki67+	 9466 20490
7873	0	0	Ki67+	 9478 20852
7874	0	0	Ki67+	 9479 20894
7875	0	0	Ki67+	 9479 21023
7876	0	0	Ki67+	 9480 20532
7877	0	0	Ki67+	 9488 20985
7878	0	0	Ki67+	 9494 21152
7879	0	0	Ki67+	 9503 20564
7880	0	0	Ki67+	 9507 20583
7881	0	0	Ki67+	 9507 21014
7882	0	0	Ki67+	 9510 20459
7883	0	0	Ki67+	 9513 21165
7884	0	0	Ki67+	 9517 20575
7885	0	0	Ki67+	 9524 20533
7886	0	0	Ki67+	 9534 21123
7887	0	0	Ki67+	 9558 21132
7888	0	0	Ki67+	 9568 20612
7889	0	0	Ki67+	 9572 20942
7890	0	0	Ki67+	 9579 20400
7891	0	0	Ki67+	 9607 20627
7892	0	0	Ki67+	 9609 21013
7893	0	0	Ki67+	 9614 21136
7894	0	0	Ki67+	 9628 21046
7895	0	0	Ki67+	 9641 20619
7896	0	0	Ki67+	 9645 21148
7897	0	0	Ki67+	 9653 20528
7898	0	0	Ki67+	 9657 20978
7899	0	0	Ki67+	 9674 21077
7900	0	0	Ki67+	 9679 21131
7901	0	0	Ki67+	 9680 20971
7902	0	0	Ki67+	 9681 20557
7903	0	0	Ki67+	 9682 20537
7904	0	0	Ki67+	 9686 20948
7905	0	0	Ki67+	 9692 21163
7906	0	0	Ki67+	 9700 20929
7907	0	0	Ki67+	 9702 21056
7908	0	0	Ki67+	 9705 21134
7909	0	0	Ki67+	 9706 20499
7910	0	0	Ki67+	 9721 20517
7911	0	0	Ki67+	 9721 20739
7912	0	0	Ki67+	 9727 21050
7913	0	0	Ki67+	 9734 20739
7914	0	0	Ki67+	 9737 20467
7915	0	0	Ki67+	 9738 21001
7916	0	0	Ki67+	 9753 20968
7917	0	0	Ki67+	 9756 20701
7918	0	0	Ki67+	 9770 20728
7919	0	0	Ki67+	 9781 20727
7920	0	0	Ki67+	 9785 21156
7921	0	0	Ki67+	 9801 21101
7922	0	0	Ki67+	 9804 20645
7923	0	0	Ki67+	 9805 21139
7924	0	0	Ki67+	 9821 20570
7925	0	0	Ki67+	 9832 21101
7926	0	0	Ki67+	 9841 20617
7927	0	0	Ki67+	 9841 21074
7928	0	0	Ki67+	 9852 20617
7929	0	0	Ki67+	 9853 20590
7930	0	0	Ki67+	 9865 20759
7931	0	0	Ki67+	 9882 20772
7932	0	0	Ki67+	 9883 20537
7933	0	0	Ki67+	 9888 20762
7934	0	0	Ki67+	 9893 20562
7935	0	0	Ki67+	 9893 20817
7936	0	0	Ki67+	 9893 20979
7937	0	0	Ki67+	 9905 20810
7938	0	0	Ki67+	 9912 20982
7939	0	0	Ki67+	 9944 20691
7940	0	0	Ki67+	 9955 20572
7941	0	0	Ki67+	 9962 20666
7942	0	0	Ki67+	 9970 21036
7943	0	0	Ki67+	 9985 20966
7944	0	0	Ki67+	 9991 20444
7945	0	0	Ki67+	 9991 20530
7946	0	0	Ki67+	 10000 20636
7947	0	0	Ki67+	 10016 20771
7948	0	0	Ki67+	 10018 21021
7949	0	0	Ki67+	 10022 21164
7950	0	0	Ki67+	 10036 20903
7951	0	0	Ki67+	 10037 20742
7952	0	0	Ki67+	 10039 20945
7953	0	0	Ki67+	 10050 20641
7954	0	0	Ki67+	 10051 20803
7955	0	0	Ki67+	 10051 20960
7956	0	0	Ki67+	 10058 20767
7957	0	0	Ki67+	 10058 20896
7958	0	0	Ki67+	 10058 21011
7959	0	0	Ki67+	 10064 20480
7960	0	0	Ki67+	 10074 20713
7961	0	0	Ki67+	 10074 20975
7962	0	0	Ki67+	 10092 20997
7963	0	0	Ki67+	 10100 20701
7964	0	0	Ki67+	 10101 21016
7965	0	0	Ki67+	 10103 20577
7966	0	0	Ki67+	 10109 21032
7967	0	0	Ki67+	 10125 20715
7968	0	0	Ki67+	 10134 20601
7969	0	0	Ki67+	 10142 20615
7970	0	0	Ki67+	 10152 20620
7971	0	0	Ki67+	 10157 21111
7972	0	0	Ki67+	 10162 20588
7973	0	0	Ki67+	 9412 21578
7974	0	0	Ki67+	 9419 21498
7975	0	0	Ki67+	 9439 21401
7976	0	0	Ki67+	 9451 21594
7977	0	0	Ki67+	 9490 21321
7978	0	0	Ki67+	 9520 21952
7979	0	0	Ki67+	 9618 21243
7980	0	0	Ki67+	 9619 21384
7981	0	0	Ki67+	 9639 21944
7982	0	0	Ki67+	 9650 21391
7983	0	0	Ki67+	 9658 21960
7984	0	0	Ki67+	 9675 21630
7985	0	0	Ki67+	 9691 21848
7986	0	0	Ki67+	 9713 21484
7987	0	0	Ki67+	 9758 21909
7988	0	0	Ki67+	 9764 21478
7989	0	0	Ki67+	 9796 21594
7990	0	0	Ki67+	 9798 21186
7991	0	0	Ki67+	 9808 21292
7992	0	0	Ki67+	 9816 21617
7993	0	0	Ki67+	 9816 21920
7994	0	0	Ki67+	 9830 21921
7995	0	0	Ki67+	 9833 21897
7996	0	0	Ki67+	 9845 21279
7997	0	0	Ki67+	 9849 21464
7998	0	0	Ki67+	 9869 21277
7999	0	0	Ki67+	 9874 21944
8000	0	0	Ki67+	 9878 21920
8001	0	0	Ki67+	 9901 21898
8002	0	0	Ki67+	 9908 21272
8003	0	0	Ki67+	 9925 21944
8004	0	0	Ki67+	 9927 21918
8005	0	0	Ki67+	 9928 21653
8006	0	0	Ki67+	 9929 21473
8007	0	0	Ki67+	 9937 21734
8008	0	0	Ki67+	 9940 21251
8009	0	0	Ki67+	 9942 21977
8010	0	0	Ki67+	 9948 21286
8011	0	0	Ki67+	 9950 21204
8012	0	0	Ki67+	 9953 21231
8013	0	0	Ki67+	 10010 21813
8014	0	0	Ki67+	 10032 21268
8015	0	0	Ki67+	 10036 21726
8016	0	0	Ki67+	 10053 21831
8017	0	0	Ki67+	 10058 21551
8018	0	0	Ki67+	 10066 21251
8019	0	0	Ki67+	 10073 21946
8020	0	0	Ki67+	 10092 21629
8021	0	0	Ki67+	 10104 21932
8022	0	0	Ki67+	 10117 21900
8023	0	0	Ki67+	 10140 21870
8024	0	0	Ki67+	 10144 21848
8025	0	0	Ki67+	 10161 21857
8026	0	0	Ki67+	 10164 21503
8027	0	0	Ki67+	 10167 21779
8028	0	0	Ki67+	 9378 22710
8029	0	0	Ki67+	 9388 22588
8030	0	0	Ki67+	 9415 22290
8031	0	0	Ki67+	 9419 22658
8032	0	0	Ki67+	 9426 22225
8033	0	0	Ki67+	 9453 22629
8034	0	0	Ki67+	 9461 22648
8035	0	0	Ki67+	 9486 22502
8036	0	0	Ki67+	 9486 22537
8037	0	0	Ki67+	 9491 22555
8038	0	0	Ki67+	 9495 22045
8039	0	0	Ki67+	 9498 22164
8040	0	0	Ki67+	 9498 22427
8041	0	0	Ki67+	 9505 22399
8042	0	0	Ki67+	 9519 22539
8043	0	0	Ki67+	 9537 22138
8044	0	0	Ki67+	 9541 22335
8045	0	0	Ki67+	 9545 21996
8046	0	0	Ki67+	 9556 22313
8047	0	0	Ki67+	 9558 22167
8048	0	0	Ki67+	 9560 22458
8049	0	0	Ki67+	 9587 22615
8050	0	0	Ki67+	 9590 22297
8051	0	0	Ki67+	 9598 22320
8052	0	0	Ki67+	 9600 22056
8053	0	0	Ki67+	 9611 22338
8054	0	0	Ki67+	 9615 22254
8055	0	0	Ki67+	 9636 22062
8056	0	0	Ki67+	 9693 22441
8057	0	0	Ki67+	 9694 22043
8058	0	0	Ki67+	 9708 22593
8059	0	0	Ki67+	 9719 22559
8060	0	0	Ki67+	 9722 22285
8061	0	0	Ki67+	 9723 22694
8062	0	0	Ki67+	 9739 22281
8063	0	0	Ki67+	 9764 22551
8064	0	0	Ki67+	 9766 22519
8065	0	0	Ki67+	 9778 22172
8066	0	0	Ki67+	 9795 22084
8067	0	0	Ki67+	 9798 22423
8068	0	0	Ki67+	 9802 22550
8069	0	0	Ki67+	 9805 22029
8070	0	0	Ki67+	 9814 22445
8071	0	0	Ki67+	 9816 22566
8072	0	0	Ki67+	 9821 22655
8073	0	0	Ki67+	 9828 22084
8074	0	0	Ki67+	 9838 22427
8075	0	0	Ki67+	 9863 22422
8076	0	0	Ki67+	 9864 22172
8077	0	0	Ki67+	 9871 21988
8078	0	0	Ki67+	 9887 22384
8079	0	0	Ki67+	 9889 22743
8080	0	0	Ki67+	 9895 21999
8081	0	0	Ki67+	 9907 22093
8082	0	0	Ki67+	 9941 22422
8083	0	0	Ki67+	 9960 22451
8084	0	0	Ki67+	 9963 22052
8085	0	0	Ki67+	 9971 22280
8086	0	0	Ki67+	 9989 22439
8087	0	0	Ki67+	 10003 22017
8088	0	0	Ki67+	 10005 22779
8089	0	0	Ki67+	 10009 22226
8090	0	0	Ki67+	 10011 22466
8091	0	0	Ki67+	 10022 22759
8092	0	0	Ki67+	 10033 22776
8093	0	0	Ki67+	 10041 21992
8094	0	0	Ki67+	 10062 22480
8095	0	0	Ki67+	 10067 22448
8096	0	0	Ki67+	 10069 22329
8097	0	0	Ki67+	 10075 22088
8098	0	0	Ki67+	 10088 22448
8099	0	0	Ki67+	 10094 22416
8100	0	0	Ki67+	 10100 22765
8101	0	0	Ki67+	 10122 22659
8102	0	0	Ki67+	 10125 22623
8103	0	0	Ki67+	 10141 22724
8104	0	0	Ki67+	 10146 22684
8105	0	0	Ki67+	 10147 22321
8106	0	0	Ki67+	 10153 22728
8107	0	0	Ki67+	 10161 22612
8108	0	0	Ki67+	 10165 22164
8109	0	0	Ki67+	 9389 23438
8110	0	0	Ki67+	 9403 22869
8111	0	0	Ki67+	 9417 23037
8112	0	0	Ki67+	 9418 23152
8113	0	0	Ki67+	 9423 23448
8114	0	0	Ki67+	 9430 23390
8115	0	0	Ki67+	 9435 23133
8116	0	0	Ki67+	 9436 23030
8117	0	0	Ki67+	 9443 23397
8118	0	0	Ki67+	 9445 22832
8119	0	0	Ki67+	 9455 22899
8120	0	0	Ki67+	 9456 22824
8121	0	0	Ki67+	 9456 23349
8122	0	0	Ki67+	 9469 23280
8123	0	0	Ki67+	 9472 23361
8124	0	0	Ki67+	 9472 23494
8125	0	0	Ki67+	 9487 23566
8126	0	0	Ki67+	 9497 23055
8127	0	0	Ki67+	 9503 23543
8128	0	0	Ki67+	 9504 23087
8129	0	0	Ki67+	 9515 22880
8130	0	0	Ki67+	 9536 23567
8131	0	0	Ki67+	 9541 23459
8132	0	0	Ki67+	 9542 23523
8133	0	0	Ki67+	 9576 23366
8134	0	0	Ki67+	 9589 23110
8135	0	0	Ki67+	 9608 23362
8136	0	0	Ki67+	 9614 23282
8137	0	0	Ki67+	 9627 22798
8138	0	0	Ki67+	 9630 23328
8139	0	0	Ki67+	 9643 23330
8140	0	0	Ki67+	 9673 22875
8141	0	0	Ki67+	 9674 23298
8142	0	0	Ki67+	 9677 23413
8143	0	0	Ki67+	 9680 23185
8144	0	0	Ki67+	 9717 22825
8145	0	0	Ki67+	 9719 23021
8146	0	0	Ki67+	 9733 23022
8147	0	0	Ki67+	 9765 23077
8148	0	0	Ki67+	 9786 23102
8149	0	0	Ki67+	 9802 22856
8150	0	0	Ki67+	 9805 23066
8151	0	0	Ki67+	 9858 22823
8152	0	0	Ki67+	 9900 23292
8153	0	0	Ki67+	 9903 23419
8154	0	0	Ki67+	 9904 23440
8155	0	0	Ki67+	 9905 23575
8156	0	0	Ki67+	 9906 23305
8157	0	0	Ki67+	 9916 23172
8158	0	0	Ki67+	 9935 23106
8159	0	0	Ki67+	 9937 23286
8160	0	0	Ki67+	 9945 23494
8161	0	0	Ki67+	 9946 23389
8162	0	0	Ki67+	 9988 23469
8163	0	0	Ki67+	 10043 23509
8164	0	0	Ki67+	 10073 23362
8165	0	0	Ki67+	 10084 23381
8166	0	0	Ki67+	 10110 23519
8167	0	0	Ki67+	 10152 22875
8168	0	0	Ki67+	 10175 22879
8169	0	0	Ki67+	 9382 23801
8170	0	0	Ki67+	 9383 23857
8171	0	0	Ki67+	 9403 23889
8172	0	0	Ki67+	 9407 23677
8173	0	0	Ki67+	 9413 23666
8174	0	0	Ki67+	 9413 23854
8175	0	0	Ki67+	 9441 23694
8176	0	0	Ki67+	 9450 23729
8177	0	0	Ki67+	 9458 23602
8178	0	0	Ki67+	 9464 23899
8179	0	0	Ki67+	 9467 23931
8180	0	0	Ki67+	 9476 23704
8181	0	0	Ki67+	 9483 24328
8182	0	0	Ki67+	 9484 23594
8183	0	0	Ki67+	 9488 23746
8184	0	0	Ki67+	 9488 23991
8185	0	0	Ki67+	 9495 23846
8186	0	0	Ki67+	 9599 24360
8187	0	0	Ki67+	 9616 24104
8188	0	0	Ki67+	 9618 23715
8189	0	0	Ki67+	 9624 24171
8190	0	0	Ki67+	 9655 23859
8191	0	0	Ki67+	 9657 23645
8192	0	0	Ki67+	 9657 23731
8193	0	0	Ki67+	 9664 24077
8194	0	0	Ki67+	 9681 23840
8195	0	0	Ki67+	 9686 24170
8196	0	0	Ki67+	 9689 23976
8197	0	0	Ki67+	 9694 24087
8198	0	0	Ki67+	 9744 24178
8199	0	0	Ki67+	 9776 24265
8200	0	0	Ki67+	 9778 24105
8201	0	0	Ki67+	 9778 24161
8202	0	0	Ki67+	 9786 24257
8203	0	0	Ki67+	 9798 23894
8204	0	0	Ki67+	 9804 23996
8205	0	0	Ki67+	 9805 23940
8206	0	0	Ki67+	 9807 24135
8207	0	0	Ki67+	 9816 24092
8208	0	0	Ki67+	 9823 23836
8209	0	0	Ki67+	 9824 24136
8210	0	0	Ki67+	 9831 23894
8211	0	0	Ki67+	 9833 24221
8212	0	0	Ki67+	 9837 24035
8213	0	0	Ki67+	 9840 24354
8214	0	0	Ki67+	 9845 24211
8215	0	0	Ki67+	 9857 24080
8216	0	0	Ki67+	 9858 24068
8217	0	0	Ki67+	 9860 24336
8218	0	0	Ki67+	 9864 23768
8219	0	0	Ki67+	 9879 24093
8220	0	0	Ki67+	 9880 24292
8221	0	0	Ki67+	 9892 24212
8222	0	0	Ki67+	 9901 23603
8223	0	0	Ki67+	 9903 23845
8224	0	0	Ki67+	 9906 24157
8225	0	0	Ki67+	 9906 24243
8226	0	0	Ki67+	 9911 23623
8227	0	0	Ki67+	 9918 24304
8228	0	0	Ki67+	 9919 23728
8229	0	0	Ki67+	 9929 23730
8230	0	0	Ki67+	 9937 24183
8231	0	0	Ki67+	 9938 23839
8232	0	0	Ki67+	 9944 23879
8233	0	0	Ki67+	 9945 24105
8234	0	0	Ki67+	 9946 23784
8235	0	0	Ki67+	 9950 24331
8236	0	0	Ki67+	 9959 24209
8237	0	0	Ki67+	 9963 23998
8238	0	0	Ki67+	 9974 23795
8239	0	0	Ki67+	 9974 23872
8240	0	0	Ki67+	 9974 23995
8241	0	0	Ki67+	 9985 23719
8242	0	0	Ki67+	 9986 23765
8243	0	0	Ki67+	 9992 24018
8244	0	0	Ki67+	 9993 24288
8245	0	0	Ki67+	 10009 23725
8246	0	0	Ki67+	 10014 23797
8247	0	0	Ki67+	 10028 24185
8248	0	0	Ki67+	 10029 23997
8249	0	0	Ki67+	 10030 23713
8250	0	0	Ki67+	 10031 24320
8251	0	0	Ki67+	 10038 24344
8252	0	0	Ki67+	 10039 23918
8253	0	0	Ki67+	 10040 24218
8254	0	0	Ki67+	 10044 23685
8255	0	0	Ki67+	 10051 23860
8256	0	0	Ki67+	 10059 24009
8257	0	0	Ki67+	 10063 24341
8258	0	0	Ki67+	 10080 24286
8259	0	0	Ki67+	 10108 23910
8260	0	0	Ki67+	 10112 24002
8261	0	0	Ki67+	 10112 24308
8262	0	0	Ki67+	 10118 24320
8263	0	0	Ki67+	 10137 23599
8264	0	0	Ki67+	 10142 24094
8265	0	0	Ki67+	 10148 23857
8266	0	0	Ki67+	 10151 23718
8267	0	0	Ki67+	 10157 24189
8268	0	0	Ki67+	 10159 23774
8269	0	0	Ki67+	 10165 24114
8270	0	0	Ki67+	 10169 24370
8271	0	0	Ki67+	 10170 24191
8272	0	0	Ki67+	 9561 25046
8273	0	0	Ki67+	 9566 25071
8274	0	0	Ki67+	 9572 24510
8275	0	0	Ki67+	 9577 24491
8276	0	0	Ki67+	 9594 24586
8277	0	0	Ki67+	 9594 25064
8278	0	0	Ki67+	 9606 24801
8279	0	0	Ki67+	 9615 24680
8280	0	0	Ki67+	 9654 24665
8281	0	0	Ki67+	 9658 24680
8282	0	0	Ki67+	 9671 24642
8283	0	0	Ki67+	 9690 24601
8284	0	0	Ki67+	 9704 24744
8285	0	0	Ki67+	 9723 24823
8286	0	0	Ki67+	 9730 25020
8287	0	0	Ki67+	 9731 24450
8288	0	0	Ki67+	 9766 24461
8289	0	0	Ki67+	 9771 24678
8290	0	0	Ki67+	 9776 24712
8291	0	0	Ki67+	 9788 24887
8292	0	0	Ki67+	 9801 24974
8293	0	0	Ki67+	 9809 24901
8294	0	0	Ki67+	 9814 24843
8295	0	0	Ki67+	 9835 24717
8296	0	0	Ki67+	 9837 24432
8297	0	0	Ki67+	 9848 24772
8298	0	0	Ki67+	 9888 24871
8299	0	0	Ki67+	 9940 24460
8300	0	0	Ki67+	 9942 24976
8301	0	0	Ki67+	 9990 24399
8302	0	0	Ki67+	 9993 24884
8303	0	0	Ki67+	 10000 24836
8304	0	0	Ki67+	 10006 24778
8305	0	0	Ki67+	 10030 24484
8306	0	0	Ki67+	 10033 24811
8307	0	0	Ki67+	 10042 24553
8308	0	0	Ki67+	 10047 24489
8309	0	0	Ki67+	 10050 24440
8310	0	0	Ki67+	 10063 24594
8311	0	0	Ki67+	 10072 24550
8312	0	0	Ki67+	 10077 24623
8313	0	0	Ki67+	 10094 24593
8314	0	0	Ki67+	 10105 24564
8315	0	0	Ki67+	 10116 24753
8316	0	0	Ki67+	 10154 24916
8317	0	0	Ki67+	 10157 24402
8318	0	0	Ki67+	 10165 24941
8319	0	0	Ki67+	 10168 24466
8320	0	0	Ki67+	 10405 11692
8321	0	0	Ki67+	 10606 11473
8322	0	0	Ki67+	 10725 11574
8323	0	0	Ki67+	 10494 12030
8324	0	0	Ki67+	 10554 12569
8325	0	0	Ki67+	 10563 12555
8326	0	0	Ki67+	 10575 12564
8327	0	0	Ki67+	 10745 12458
8328	0	0	Ki67+	 10768 12470
8329	0	0	Ki67+	 10883 12518
8330	0	0	Ki67+	 10900 12504
8331	0	0	Ki67+	 10201 13176
8332	0	0	Ki67+	 10258 13375
8333	0	0	Ki67+	 10267 13351
8334	0	0	Ki67+	 10271 13402
8335	0	0	Ki67+	 10290 13418
8336	0	0	Ki67+	 10292 13332
8337	0	0	Ki67+	 10293 13306
8338	0	0	Ki67+	 10298 13407
8339	0	0	Ki67+	 10302 13313
8340	0	0	Ki67+	 10331 13245
8341	0	0	Ki67+	 10339 13337
8342	0	0	Ki67+	 10344 13206
8343	0	0	Ki67+	 10418 13010
8344	0	0	Ki67+	 10536 12969
8345	0	0	Ki67+	 10543 13179
8346	0	0	Ki67+	 10556 13129
8347	0	0	Ki67+	 10566 13159
8348	0	0	Ki67+	 10578 12998
8349	0	0	Ki67+	 10580 12671
8350	0	0	Ki67+	 10605 13163
8351	0	0	Ki67+	 10618 12625
8352	0	0	Ki67+	 10620 12910
8353	0	0	Ki67+	 10620 13089
8354	0	0	Ki67+	 10634 12864
8355	0	0	Ki67+	 10642 12904
8356	0	0	Ki67+	 10707 13121
8357	0	0	Ki67+	 10818 13052
8358	0	0	Ki67+	 10862 13281
8359	0	0	Ki67+	 10863 13299
8360	0	0	Ki67+	 10875 13217
8361	0	0	Ki67+	 10896 12884
8362	0	0	Ki67+	 10908 13126
8363	0	0	Ki67+	 10927 12806
8364	0	0	Ki67+	 10949 13331
8365	0	0	Ki67+	 10952 13009
8366	0	0	Ki67+	 10181 13526
8367	0	0	Ki67+	 10190 13623
8368	0	0	Ki67+	 10202 13946
8369	0	0	Ki67+	 10202 14182
8370	0	0	Ki67+	 10207 13706
8371	0	0	Ki67+	 10232 13676
8372	0	0	Ki67+	 10242 13658
8373	0	0	Ki67+	 10246 14108
8374	0	0	Ki67+	 10252 13672
8375	0	0	Ki67+	 10256 13557
8376	0	0	Ki67+	 10257 13654
8377	0	0	Ki67+	 10282 13839
8378	0	0	Ki67+	 10294 13543
8379	0	0	Ki67+	 10305 13618
8380	0	0	Ki67+	 10314 13834
8381	0	0	Ki67+	 10316 13701
8382	0	0	Ki67+	 10319 13868
8383	0	0	Ki67+	 10334 13871
8384	0	0	Ki67+	 10337 13830
8385	0	0	Ki67+	 10361 14142
8386	0	0	Ki67+	 10379 14050
8387	0	0	Ki67+	 10382 13876
8388	0	0	Ki67+	 10383 14063
8389	0	0	Ki67+	 10394 14056
8390	0	0	Ki67+	 10400 14033
8391	0	0	Ki67+	 10407 14198
8392	0	0	Ki67+	 10426 14042
8393	0	0	Ki67+	 10427 14023
8394	0	0	Ki67+	 10439 13664
8395	0	0	Ki67+	 10449 14063
8396	0	0	Ki67+	 10474 14168
8397	0	0	Ki67+	 10486 14195
8398	0	0	Ki67+	 10501 13440
8399	0	0	Ki67+	 10503 13542
8400	0	0	Ki67+	 10537 13623
8401	0	0	Ki67+	 10556 14169
8402	0	0	Ki67+	 10565 13868
8403	0	0	Ki67+	 10569 13619
8404	0	0	Ki67+	 10701 13880
8405	0	0	Ki67+	 10702 14100
8406	0	0	Ki67+	 10730 13981
8407	0	0	Ki67+	 10735 14017
8408	0	0	Ki67+	 10743 14151
8409	0	0	Ki67+	 10745 13589
8410	0	0	Ki67+	 10746 14172
8411	0	0	Ki67+	 10753 13606
8412	0	0	Ki67+	 10762 13972
8413	0	0	Ki67+	 10762 14155
8414	0	0	Ki67+	 10775 13700
8415	0	0	Ki67+	 10781 13880
8416	0	0	Ki67+	 10792 13920
8417	0	0	Ki67+	 10794 14037
8418	0	0	Ki67+	 10800 13428
8419	0	0	Ki67+	 10802 13979
8420	0	0	Ki67+	 10812 14014
8421	0	0	Ki67+	 10816 13922
8422	0	0	Ki67+	 10829 13918
8423	0	0	Ki67+	 10844 14027
8424	0	0	Ki67+	 10845 13986
8425	0	0	Ki67+	 10852 13503
8426	0	0	Ki67+	 10854 13996
8427	0	0	Ki67+	 10855 13661
8428	0	0	Ki67+	 10857 13460
8429	0	0	Ki67+	 10870 14133
8430	0	0	Ki67+	 10871 13523
8431	0	0	Ki67+	 10875 13864
8432	0	0	Ki67+	 10877 14141
8433	0	0	Ki67+	 10880 13978
8434	0	0	Ki67+	 10885 14129
8435	0	0	Ki67+	 10886 14013
8436	0	0	Ki67+	 10888 13989
8437	0	0	Ki67+	 10918 14173
8438	0	0	Ki67+	 10924 14019
8439	0	0	Ki67+	 10934 13513
8440	0	0	Ki67+	 10945 13992
8441	0	0	Ki67+	 10954 14008
8442	0	0	Ki67+	 10973 13947
8443	0	0	Ki67+	 10189 14601
8444	0	0	Ki67+	 10202 14435
8445	0	0	Ki67+	 10202 14722
8446	0	0	Ki67+	 10209 14291
8447	0	0	Ki67+	 10232 14549
8448	0	0	Ki67+	 10234 14454
8449	0	0	Ki67+	 10266 14637
8450	0	0	Ki67+	 10273 14699
8451	0	0	Ki67+	 10292 14367
8452	0	0	Ki67+	 10303 14225
8453	0	0	Ki67+	 10327 14847
8454	0	0	Ki67+	 10330 14449
8455	0	0	Ki67+	 10339 14435
8456	0	0	Ki67+	 10341 14488
8457	0	0	Ki67+	 10352 14897
8458	0	0	Ki67+	 10356 14260
8459	0	0	Ki67+	 10356 14588
8460	0	0	Ki67+	 10366 14838
8461	0	0	Ki67+	 10378 14683
8462	0	0	Ki67+	 10381 14877
8463	0	0	Ki67+	 10387 14921
8464	0	0	Ki67+	 10391 14808
8465	0	0	Ki67+	 10397 14928
8466	0	0	Ki67+	 10403 14588
8467	0	0	Ki67+	 10410 14610
8468	0	0	Ki67+	 10417 14693
8469	0	0	Ki67+	 10419 14259
8470	0	0	Ki67+	 10435 14894
8471	0	0	Ki67+	 10455 14467
8472	0	0	Ki67+	 10459 14923
8473	0	0	Ki67+	 10469 14937
8474	0	0	Ki67+	 10479 14896
8475	0	0	Ki67+	 10482 14803
8476	0	0	Ki67+	 10488 14241
8477	0	0	Ki67+	 10513 14877
8478	0	0	Ki67+	 10514 14495
8479	0	0	Ki67+	 10521 14229
8480	0	0	Ki67+	 10528 14251
8481	0	0	Ki67+	 10534 14858
8482	0	0	Ki67+	 10541 14842
8483	0	0	Ki67+	 10545 14519
8484	0	0	Ki67+	 10561 14749
8485	0	0	Ki67+	 10562 14735
8486	0	0	Ki67+	 10583 14242
8487	0	0	Ki67+	 10591 14846
8488	0	0	Ki67+	 10604 14262
8489	0	0	Ki67+	 10605 14857
8490	0	0	Ki67+	 10625 14261
8491	0	0	Ki67+	 10629 14629
8492	0	0	Ki67+	 10631 14601
8493	0	0	Ki67+	 10665 14594
8494	0	0	Ki67+	 10677 14819
8495	0	0	Ki67+	 10683 14933
8496	0	0	Ki67+	 10697 14717
8497	0	0	Ki67+	 10708 14697
8498	0	0	Ki67+	 10711 14747
8499	0	0	Ki67+	 10728 14661
8500	0	0	Ki67+	 10729 14619
8501	0	0	Ki67+	 10750 14693
8502	0	0	Ki67+	 10771 14609
8503	0	0	Ki67+	 10776 14583
8504	0	0	Ki67+	 10828 14770
8505	0	0	Ki67+	 10830 14726
8506	0	0	Ki67+	 10832 14713
8507	0	0	Ki67+	 10837 14778
8508	0	0	Ki67+	 10838 14387
8509	0	0	Ki67+	 10841 14766
8510	0	0	Ki67+	 10852 14737
8511	0	0	Ki67+	 10858 14865
8512	0	0	Ki67+	 10871 14879
8513	0	0	Ki67+	 10882 14482
8514	0	0	Ki67+	 10883 14382
8515	0	0	Ki67+	 10911 14993
8516	0	0	Ki67+	 10912 14785
8517	0	0	Ki67+	 10915 14226
8518	0	0	Ki67+	 10931 14544
8519	0	0	Ki67+	 10932 14398
8520	0	0	Ki67+	 10938 14520
8521	0	0	Ki67+	 10939 14794
8522	0	0	Ki67+	 10939 14859
8523	0	0	Ki67+	 10943 14848
8524	0	0	Ki67+	 10959 14923
8525	0	0	Ki67+	 10960 14266
8526	0	0	Ki67+	 10973 14289
8527	0	0	Ki67+	 10974 14555
8528	0	0	Ki67+	 10178 15426
8529	0	0	Ki67+	 10181 15280
8530	0	0	Ki67+	 10209 15539
8531	0	0	Ki67+	 10211 15237
8532	0	0	Ki67+	 10211 15573
8533	0	0	Ki67+	 10217 15726
8534	0	0	Ki67+	 10220 15332
8535	0	0	Ki67+	 10224 15528
8536	0	0	Ki67+	 10231 15471
8537	0	0	Ki67+	 10247 15557
8538	0	0	Ki67+	 10250 15297
8539	0	0	Ki67+	 10252 15630
8540	0	0	Ki67+	 10263 15604
8541	0	0	Ki67+	 10283 15237
8542	0	0	Ki67+	 10283 15780
8543	0	0	Ki67+	 10288 15301
8544	0	0	Ki67+	 10294 15147
8545	0	0	Ki67+	 10294 15168
8546	0	0	Ki67+	 10295 15728
8547	0	0	Ki67+	 10295 15760
8548	0	0	Ki67+	 10307 15112
8549	0	0	Ki67+	 10312 15245
8550	0	0	Ki67+	 10321 15234
8551	0	0	Ki67+	 10335 15188
8552	0	0	Ki67+	 10371 15559
8553	0	0	Ki67+	 10382 15268
8554	0	0	Ki67+	 10393 15255
8555	0	0	Ki67+	 10393 15488
8556	0	0	Ki67+	 10399 15083
8557	0	0	Ki67+	 10400 15669
8558	0	0	Ki67+	 10401 15294
8559	0	0	Ki67+	 10411 15779
8560	0	0	Ki67+	 10438 15754
8561	0	0	Ki67+	 10451 15049
8562	0	0	Ki67+	 10455 15586
8563	0	0	Ki67+	 10492 15744
8564	0	0	Ki67+	 10493 15614
8565	0	0	Ki67+	 10544 15348
8566	0	0	Ki67+	 10562 15522
8567	0	0	Ki67+	 10577 15299
8568	0	0	Ki67+	 10618 15147
8569	0	0	Ki67+	 10622 15438
8570	0	0	Ki67+	 10628 15184
8571	0	0	Ki67+	 10641 15093
8572	0	0	Ki67+	 10642 15569
8573	0	0	Ki67+	 10669 15795
8574	0	0	Ki67+	 10670 15437
8575	0	0	Ki67+	 10674 15653
8576	0	0	Ki67+	 10683 15480
8577	0	0	Ki67+	 10692 15791
8578	0	0	Ki67+	 10695 15623
8579	0	0	Ki67+	 10713 15712
8580	0	0	Ki67+	 10717 15186
8581	0	0	Ki67+	 10718 15501
8582	0	0	Ki67+	 10718 15521
8583	0	0	Ki67+	 10719 15453
8584	0	0	Ki67+	 10741 15350
8585	0	0	Ki67+	 10752 15487
8586	0	0	Ki67+	 10753 15659
8587	0	0	Ki67+	 10767 15426
8588	0	0	Ki67+	 10768 15439
8589	0	0	Ki67+	 10771 15321
8590	0	0	Ki67+	 10816 15125
8591	0	0	Ki67+	 10822 15192
8592	0	0	Ki67+	 10849 15186
8593	0	0	Ki67+	 10853 15232
8594	0	0	Ki67+	 10861 15221
8595	0	0	Ki67+	 10862 15310
8596	0	0	Ki67+	 10867 15150
8597	0	0	Ki67+	 10877 15633
8598	0	0	Ki67+	 10883 15664
8599	0	0	Ki67+	 10895 15363
8600	0	0	Ki67+	 10896 15282
8601	0	0	Ki67+	 10900 15411
8602	0	0	Ki67+	 10900 15654
8603	0	0	Ki67+	 10916 15399
8604	0	0	Ki67+	 10931 15814
8605	0	0	Ki67+	 10178 15922
8606	0	0	Ki67+	 10179 16285
8607	0	0	Ki67+	 10192 16429
8608	0	0	Ki67+	 10199 16623
8609	0	0	Ki67+	 10201 16403
8610	0	0	Ki67+	 10227 16613
8611	0	0	Ki67+	 10264 15875
8612	0	0	Ki67+	 10276 15972
8613	0	0	Ki67+	 10278 16327
8614	0	0	Ki67+	 10281 16035
8615	0	0	Ki67+	 10287 16054
8616	0	0	Ki67+	 10289 15892
8617	0	0	Ki67+	 10292 15991
8618	0	0	Ki67+	 10308 16030
8619	0	0	Ki67+	 10311 15878
8620	0	0	Ki67+	 10339 16024
8621	0	0	Ki67+	 10345 15869
8622	0	0	Ki67+	 10345 16591
8623	0	0	Ki67+	 10351 16001
8624	0	0	Ki67+	 10363 16619
8625	0	0	Ki67+	 10365 16283
8626	0	0	Ki67+	 10375 16562
8627	0	0	Ki67+	 10377 16612
8628	0	0	Ki67+	 10379 15994
8629	0	0	Ki67+	 10387 16483
8630	0	0	Ki67+	 10391 16622
8631	0	0	Ki67+	 10396 15936
8632	0	0	Ki67+	 10408 15944
8633	0	0	Ki67+	 10410 16008
8634	0	0	Ki67+	 10414 16568
8635	0	0	Ki67+	 10420 16070
8636	0	0	Ki67+	 10428 16455
8637	0	0	Ki67+	 10430 16156
8638	0	0	Ki67+	 10434 16506
8639	0	0	Ki67+	 10438 16316
8640	0	0	Ki67+	 10446 16332
8641	0	0	Ki67+	 10458 16465
8642	0	0	Ki67+	 10461 16047
8643	0	0	Ki67+	 10490 15830
8644	0	0	Ki67+	 10496 16420
8645	0	0	Ki67+	 10516 16308
8646	0	0	Ki67+	 10525 15999
8647	0	0	Ki67+	 10536 16285
8648	0	0	Ki67+	 10551 16162
8649	0	0	Ki67+	 10564 16247
8650	0	0	Ki67+	 10586 16028
8651	0	0	Ki67+	 10592 16062
8652	0	0	Ki67+	 10593 16009
8653	0	0	Ki67+	 10597 16292
8654	0	0	Ki67+	 10599 16170
8655	0	0	Ki67+	 10602 16031
8656	0	0	Ki67+	 10607 15999
8657	0	0	Ki67+	 10613 16536
8658	0	0	Ki67+	 10617 16016
8659	0	0	Ki67+	 10618 16181
8660	0	0	Ki67+	 10628 16537
8661	0	0	Ki67+	 10631 16378
8662	0	0	Ki67+	 10639 15964
8663	0	0	Ki67+	 10646 16159
8664	0	0	Ki67+	 10654 16202
8665	0	0	Ki67+	 10666 16019
8666	0	0	Ki67+	 10668 16546
8667	0	0	Ki67+	 10679 15901
8668	0	0	Ki67+	 10686 15909
8669	0	0	Ki67+	 10689 16090
8670	0	0	Ki67+	 10702 16437
8671	0	0	Ki67+	 10708 16581
8672	0	0	Ki67+	 10711 16071
8673	0	0	Ki67+	 10715 16021
8674	0	0	Ki67+	 10733 15949
8675	0	0	Ki67+	 10733 16279
8676	0	0	Ki67+	 10734 16370
8677	0	0	Ki67+	 10748 16012
8678	0	0	Ki67+	 10754 16158
8679	0	0	Ki67+	 10764 16262
8680	0	0	Ki67+	 10765 16146
8681	0	0	Ki67+	 10770 15879
8682	0	0	Ki67+	 10782 16327
8683	0	0	Ki67+	 10790 15976
8684	0	0	Ki67+	 10790 16003
8685	0	0	Ki67+	 10795 15942
8686	0	0	Ki67+	 10812 16248
8687	0	0	Ki67+	 10812 16342
8688	0	0	Ki67+	 10824 16334
8689	0	0	Ki67+	 10845 16309
8690	0	0	Ki67+	 10860 16445
8691	0	0	Ki67+	 10872 15896
8692	0	0	Ki67+	 10880 16051
8693	0	0	Ki67+	 10882 15897
8694	0	0	Ki67+	 10883 16122
8695	0	0	Ki67+	 10892 15996
8696	0	0	Ki67+	 10899 16125
8697	0	0	Ki67+	 10915 16020
8698	0	0	Ki67+	 10932 16186
8699	0	0	Ki67+	 10938 15947
8700	0	0	Ki67+	 10950 16505
8701	0	0	Ki67+	 10956 16131
8702	0	0	Ki67+	 10974 16039
8703	0	0	Ki67+	 10177 16704
8704	0	0	Ki67+	 10207 17236
8705	0	0	Ki67+	 10220 16735
8706	0	0	Ki67+	 10222 17382
8707	0	0	Ki67+	 10239 17292
8708	0	0	Ki67+	 10255 17297
8709	0	0	Ki67+	 10260 17114
8710	0	0	Ki67+	 10269 17259
8711	0	0	Ki67+	 10270 17108
8712	0	0	Ki67+	 10308 17146
8713	0	0	Ki67+	 10317 16747
8714	0	0	Ki67+	 10320 17113
8715	0	0	Ki67+	 10322 17055
8716	0	0	Ki67+	 10323 17072
8717	0	0	Ki67+	 10326 16702
8718	0	0	Ki67+	 10331 16922
8719	0	0	Ki67+	 10338 17017
8720	0	0	Ki67+	 10346 16677
8721	0	0	Ki67+	 10355 16686
8722	0	0	Ki67+	 10362 16672
8723	0	0	Ki67+	 10369 16871
8724	0	0	Ki67+	 10374 16898
8725	0	0	Ki67+	 10380 16870
8726	0	0	Ki67+	 10385 17387
8727	0	0	Ki67+	 10387 16643
8728	0	0	Ki67+	 10388 17026
8729	0	0	Ki67+	 10408 17173
8730	0	0	Ki67+	 10408 17357
8731	0	0	Ki67+	 10410 17213
8732	0	0	Ki67+	 10421 17248
8733	0	0	Ki67+	 10436 16837
8734	0	0	Ki67+	 10437 17019
8735	0	0	Ki67+	 10437 17336
8736	0	0	Ki67+	 10468 16855
8737	0	0	Ki67+	 10470 16771
8738	0	0	Ki67+	 10470 16787
8739	0	0	Ki67+	 10482 17243
8740	0	0	Ki67+	 10489 17204
8741	0	0	Ki67+	 10499 16842
8742	0	0	Ki67+	 10508 16782
8743	0	0	Ki67+	 10509 16687
8744	0	0	Ki67+	 10527 16650
8745	0	0	Ki67+	 10541 17355
8746	0	0	Ki67+	 10544 16749
8747	0	0	Ki67+	 10549 16954
8748	0	0	Ki67+	 10557 17131
8749	0	0	Ki67+	 10574 16744
8750	0	0	Ki67+	 10616 17112
8751	0	0	Ki67+	 10630 16956
8752	0	0	Ki67+	 10642 16699
8753	0	0	Ki67+	 10670 16781
8754	0	0	Ki67+	 10674 16741
8755	0	0	Ki67+	 10681 16654
8756	0	0	Ki67+	 10685 16634
8757	0	0	Ki67+	 10690 17322
8758	0	0	Ki67+	 10707 16930
8759	0	0	Ki67+	 10712 17150
8760	0	0	Ki67+	 10713 17323
8761	0	0	Ki67+	 10715 17174
8762	0	0	Ki67+	 10728 17340
8763	0	0	Ki67+	 10736 17152
8764	0	0	Ki67+	 10737 16772
8765	0	0	Ki67+	 10754 17408
8766	0	0	Ki67+	 10758 17190
8767	0	0	Ki67+	 10767 17415
8768	0	0	Ki67+	 10770 17029
8769	0	0	Ki67+	 10770 17132
8770	0	0	Ki67+	 10781 17292
8771	0	0	Ki67+	 10781 17304
8772	0	0	Ki67+	 10788 17257
8773	0	0	Ki67+	 10792 17156
8774	0	0	Ki67+	 10797 17337
8775	0	0	Ki67+	 10801 17052
8776	0	0	Ki67+	 10804 16839
8777	0	0	Ki67+	 10805 17151
8778	0	0	Ki67+	 10805 17403
8779	0	0	Ki67+	 10806 17020
8780	0	0	Ki67+	 10807 17132
8781	0	0	Ki67+	 10810 16704
8782	0	0	Ki67+	 10810 17330
8783	0	0	Ki67+	 10816 17269
8784	0	0	Ki67+	 10816 17383
8785	0	0	Ki67+	 10820 17064
8786	0	0	Ki67+	 10822 17052
8787	0	0	Ki67+	 10840 16719
8788	0	0	Ki67+	 10850 16919
8789	0	0	Ki67+	 10875 16762
8790	0	0	Ki67+	 10881 16798
8791	0	0	Ki67+	 10905 17214
8792	0	0	Ki67+	 10910 17196
8793	0	0	Ki67+	 10918 16781
8794	0	0	Ki67+	 10941 17185
8795	0	0	Ki67+	 10944 17229
8796	0	0	Ki67+	 10947 16976
8797	0	0	Ki67+	 10948 16815
8798	0	0	Ki67+	 10952 17130
8799	0	0	Ki67+	 10954 17114
8800	0	0	Ki67+	 10961 17170
8801	0	0	Ki67+	 10182 17575
8802	0	0	Ki67+	 10186 17805
8803	0	0	Ki67+	 10203 17544
8804	0	0	Ki67+	 10206 17622
8805	0	0	Ki67+	 10208 17905
8806	0	0	Ki67+	 10213 17781
8807	0	0	Ki67+	 10214 17941
8808	0	0	Ki67+	 10232 17784
8809	0	0	Ki67+	 10234 17964
8810	0	0	Ki67+	 10240 17832
8811	0	0	Ki67+	 10242 17774
8812	0	0	Ki67+	 10245 17966
8813	0	0	Ki67+	 10263 18026
8814	0	0	Ki67+	 10264 18001
8815	0	0	Ki67+	 10275 17932
8816	0	0	Ki67+	 10277 17790
8817	0	0	Ki67+	 10285 17893
8818	0	0	Ki67+	 10292 17855
8819	0	0	Ki67+	 10302 17872
8820	0	0	Ki67+	 10304 17809
8821	0	0	Ki67+	 10304 18045
8822	0	0	Ki67+	 10308 17925
8823	0	0	Ki67+	 10323 17728
8824	0	0	Ki67+	 10342 17654
8825	0	0	Ki67+	 10382 17762
8826	0	0	Ki67+	 10383 17738
8827	0	0	Ki67+	 10388 17954
8828	0	0	Ki67+	 10409 17913
8829	0	0	Ki67+	 10412 18101
8830	0	0	Ki67+	 10426 17834
8831	0	0	Ki67+	 10432 17904
8832	0	0	Ki67+	 10435 17774
8833	0	0	Ki67+	 10440 17507
8834	0	0	Ki67+	 10440 17958
8835	0	0	Ki67+	 10447 17769
8836	0	0	Ki67+	 10456 17528
8837	0	0	Ki67+	 10461 17472
8838	0	0	Ki67+	 10472 17966
8839	0	0	Ki67+	 10473 17616
8840	0	0	Ki67+	 10479 17427
8841	0	0	Ki67+	 10481 17757
8842	0	0	Ki67+	 10486 17913
8843	0	0	Ki67+	 10494 17748
8844	0	0	Ki67+	 10506 17776
8845	0	0	Ki67+	 10518 17955
8846	0	0	Ki67+	 10535 17830
8847	0	0	Ki67+	 10535 18119
8848	0	0	Ki67+	 10536 17923
8849	0	0	Ki67+	 10538 17741
8850	0	0	Ki67+	 10543 18097
8851	0	0	Ki67+	 10550 17941
8852	0	0	Ki67+	 10575 17873
8853	0	0	Ki67+	 10577 17921
8854	0	0	Ki67+	 10580 17530
8855	0	0	Ki67+	 10587 17753
8856	0	0	Ki67+	 10605 17778
8857	0	0	Ki67+	 10609 18101
8858	0	0	Ki67+	 10610 18021
8859	0	0	Ki67+	 10616 17799
8860	0	0	Ki67+	 10620 17773
8861	0	0	Ki67+	 10624 18044
8862	0	0	Ki67+	 10634 17693
8863	0	0	Ki67+	 10639 17988
8864	0	0	Ki67+	 10644 18155
8865	0	0	Ki67+	 10674 17456
8866	0	0	Ki67+	 10684 17998
8867	0	0	Ki67+	 10684 18040
8868	0	0	Ki67+	 10691 17456
8869	0	0	Ki67+	 10691 17980
8870	0	0	Ki67+	 10693 18164
8871	0	0	Ki67+	 10707 17857
8872	0	0	Ki67+	 10713 18076
8873	0	0	Ki67+	 10715 17690
8874	0	0	Ki67+	 10721 17808
8875	0	0	Ki67+	 10731 18135
8876	0	0	Ki67+	 10760 18157
8877	0	0	Ki67+	 10776 18040
8878	0	0	Ki67+	 10782 18155
8879	0	0	Ki67+	 10794 18144
8880	0	0	Ki67+	 10800 17579
8881	0	0	Ki67+	 10805 17746
8882	0	0	Ki67+	 10931 18039
8883	0	0	Ki67+	 10184 18855
8884	0	0	Ki67+	 10190 18637
8885	0	0	Ki67+	 10197 18412
8886	0	0	Ki67+	 10201 18625
8887	0	0	Ki67+	 10202 18457
8888	0	0	Ki67+	 10228 18596
8889	0	0	Ki67+	 10234 18610
8890	0	0	Ki67+	 10236 18545
8891	0	0	Ki67+	 10236 18573
8892	0	0	Ki67+	 10238 18731
8893	0	0	Ki67+	 10242 18860
8894	0	0	Ki67+	 10271 18898
8895	0	0	Ki67+	 10276 18883
8896	0	0	Ki67+	 10293 18910
8897	0	0	Ki67+	 10295 18352
8898	0	0	Ki67+	 10297 18931
8899	0	0	Ki67+	 10343 18610
8900	0	0	Ki67+	 10346 19001
8901	0	0	Ki67+	 10347 18514
8902	0	0	Ki67+	 10350 18677
8903	0	0	Ki67+	 10366 18230
8904	0	0	Ki67+	 10367 18805
8905	0	0	Ki67+	 10376 18711
8906	0	0	Ki67+	 10377 18594
8907	0	0	Ki67+	 10377 18953
8908	0	0	Ki67+	 10384 18696
8909	0	0	Ki67+	 10388 18750
8910	0	0	Ki67+	 10388 18832
8911	0	0	Ki67+	 10396 18622
8912	0	0	Ki67+	 10397 18738
8913	0	0	Ki67+	 10408 18779
8914	0	0	Ki67+	 10418 18539
8915	0	0	Ki67+	 10419 19012
8916	0	0	Ki67+	 10422 18832
8917	0	0	Ki67+	 10427 18782
8918	0	0	Ki67+	 10436 18945
8919	0	0	Ki67+	 10436 19013
8920	0	0	Ki67+	 10456 19010
8921	0	0	Ki67+	 10468 18618
8922	0	0	Ki67+	 10471 18887
8923	0	0	Ki67+	 10473 18814
8924	0	0	Ki67+	 10478 18583
8925	0	0	Ki67+	 10481 18821
8926	0	0	Ki67+	 10515 18862
8927	0	0	Ki67+	 10533 18669
8928	0	0	Ki67+	 10538 18679
8929	0	0	Ki67+	 10538 18879
8930	0	0	Ki67+	 10539 18748
8931	0	0	Ki67+	 10554 18872
8932	0	0	Ki67+	 10554 19003
8933	0	0	Ki67+	 10555 18965
8934	0	0	Ki67+	 10560 18795
8935	0	0	Ki67+	 10570 18698
8936	0	0	Ki67+	 10574 18985
8937	0	0	Ki67+	 10576 18718
8938	0	0	Ki67+	 10580 18853
8939	0	0	Ki67+	 10582 18922
8940	0	0	Ki67+	 10596 18848
8941	0	0	Ki67+	 10622 18869
8942	0	0	Ki67+	 10625 18945
8943	0	0	Ki67+	 10635 18624
8944	0	0	Ki67+	 10637 18811
8945	0	0	Ki67+	 10639 18865
8946	0	0	Ki67+	 10647 18249
8947	0	0	Ki67+	 10647 18669
8948	0	0	Ki67+	 10651 18814
8949	0	0	Ki67+	 10680 18917
8950	0	0	Ki67+	 10690 18663
8951	0	0	Ki67+	 10717 18830
8952	0	0	Ki67+	 10719 18402
8953	0	0	Ki67+	 10730 18415
8954	0	0	Ki67+	 10741 18859
8955	0	0	Ki67+	 10749 18621
8956	0	0	Ki67+	 10750 18469
8957	0	0	Ki67+	 10758 18795
8958	0	0	Ki67+	 10759 18764
8959	0	0	Ki67+	 10776 18602
8960	0	0	Ki67+	 10781 18488
8961	0	0	Ki67+	 10809 18751
8962	0	0	Ki67+	 10811 18648
8963	0	0	Ki67+	 10826 18928
8964	0	0	Ki67+	 10828 18692
8965	0	0	Ki67+	 10838 18337
8966	0	0	Ki67+	 10847 18303
8967	0	0	Ki67+	 10860 18671
8968	0	0	Ki67+	 10861 18309
8969	0	0	Ki67+	 10889 18245
8970	0	0	Ki67+	 10894 18695
8971	0	0	Ki67+	 10899 19007
8972	0	0	Ki67+	 10901 18986
8973	0	0	Ki67+	 10908 18720
8974	0	0	Ki67+	 10909 18361
8975	0	0	Ki67+	 10940 18356
8976	0	0	Ki67+	 10941 18340
8977	0	0	Ki67+	 10178 19315
8978	0	0	Ki67+	 10184 19335
8979	0	0	Ki67+	 10202 19238
8980	0	0	Ki67+	 10222 19389
8981	0	0	Ki67+	 10223 19224
8982	0	0	Ki67+	 10227 19245
8983	0	0	Ki67+	 10283 19731
8984	0	0	Ki67+	 10295 19722
8985	0	0	Ki67+	 10299 19771
8986	0	0	Ki67+	 10309 19202
8987	0	0	Ki67+	 10310 19672
8988	0	0	Ki67+	 10313 19056
8989	0	0	Ki67+	 10337 19411
8990	0	0	Ki67+	 10344 19421
8991	0	0	Ki67+	 10352 19557
8992	0	0	Ki67+	 10357 19040
8993	0	0	Ki67+	 10359 19620
8994	0	0	Ki67+	 10362 19095
8995	0	0	Ki67+	 10362 19187
8996	0	0	Ki67+	 10362 19647
8997	0	0	Ki67+	 10366 19198
8998	0	0	Ki67+	 10372 19166
8999	0	0	Ki67+	 10392 19070
9000	0	0	Ki67+	 10392 19415
9001	0	0	Ki67+	 10394 19148
9002	0	0	Ki67+	 10397 19434
9003	0	0	Ki67+	 10406 19088
9004	0	0	Ki67+	 10411 19112
9005	0	0	Ki67+	 10421 19221
9006	0	0	Ki67+	 10434 19711
9007	0	0	Ki67+	 10438 19214
9008	0	0	Ki67+	 10442 19394
9009	0	0	Ki67+	 10444 19109
9010	0	0	Ki67+	 10444 19379
9011	0	0	Ki67+	 10459 19319
9012	0	0	Ki67+	 10473 19811
9013	0	0	Ki67+	 10474 19302
9014	0	0	Ki67+	 10475 19555
9015	0	0	Ki67+	 10481 19578
9016	0	0	Ki67+	 10493 19668
9017	0	0	Ki67+	 10513 19196
9018	0	0	Ki67+	 10527 19488
9019	0	0	Ki67+	 10540 19649
9020	0	0	Ki67+	 10548 19460
9021	0	0	Ki67+	 10554 19059
9022	0	0	Ki67+	 10556 19310
9023	0	0	Ki67+	 10563 19095
9024	0	0	Ki67+	 10573 19044
9025	0	0	Ki67+	 10574 19540
9026	0	0	Ki67+	 10601 19454
9027	0	0	Ki67+	 10604 19042
9028	0	0	Ki67+	 10604 19636
9029	0	0	Ki67+	 10623 19373
9030	0	0	Ki67+	 10650 19721
9031	0	0	Ki67+	 10650 19810
9032	0	0	Ki67+	 10651 19821
9033	0	0	Ki67+	 10655 19084
9034	0	0	Ki67+	 10675 19653
9035	0	0	Ki67+	 10693 19740
9036	0	0	Ki67+	 10730 19142
9037	0	0	Ki67+	 10745 19333
9038	0	0	Ki67+	 10756 19378
9039	0	0	Ki67+	 10797 19058
9040	0	0	Ki67+	 10823 19372
9041	0	0	Ki67+	 10829 19721
9042	0	0	Ki67+	 10868 19051
9043	0	0	Ki67+	 10870 19479
9044	0	0	Ki67+	 10877 19538
9045	0	0	Ki67+	 10885 19494
9046	0	0	Ki67+	 10895 19628
9047	0	0	Ki67+	 10899 19529
9048	0	0	Ki67+	 10902 19453
9049	0	0	Ki67+	 10911 19556
9050	0	0	Ki67+	 10914 19069
9051	0	0	Ki67+	 10918 19054
9052	0	0	Ki67+	 10938 19061
9053	0	0	Ki67+	 10941 19637
9054	0	0	Ki67+	 10969 19359
9055	0	0	Ki67+	 10970 19559
9056	0	0	Ki67+	 10178 20513
9057	0	0	Ki67+	 10184 20334
9058	0	0	Ki67+	 10220 19852
9059	0	0	Ki67+	 10242 20049
9060	0	0	Ki67+	 10255 20408
9061	0	0	Ki67+	 10280 20029
9062	0	0	Ki67+	 10312 20255
9063	0	0	Ki67+	 10332 19949
9064	0	0	Ki67+	 10336 20420
9065	0	0	Ki67+	 10339 19966
9066	0	0	Ki67+	 10343 20245
9067	0	0	Ki67+	 10352 20411
9068	0	0	Ki67+	 10364 20437
9069	0	0	Ki67+	 10370 20374
9070	0	0	Ki67+	 10377 20073
9071	0	0	Ki67+	 10385 20503
9072	0	0	Ki67+	 10388 19994
9073	0	0	Ki67+	 10391 19923
9074	0	0	Ki67+	 10404 19974
9075	0	0	Ki67+	 10411 20004
9076	0	0	Ki67+	 10413 20508
9077	0	0	Ki67+	 10423 20300
9078	0	0	Ki67+	 10424 19916
9079	0	0	Ki67+	 10438 20273
9080	0	0	Ki67+	 10442 20301
9081	0	0	Ki67+	 10449 20449
9082	0	0	Ki67+	 10454 19909
9083	0	0	Ki67+	 10457 20622
9084	0	0	Ki67+	 10464 20525
9085	0	0	Ki67+	 10472 20426
9086	0	0	Ki67+	 10481 19859
9087	0	0	Ki67+	 10498 20448
9088	0	0	Ki67+	 10500 20620
9089	0	0	Ki67+	 10512 19852
9090	0	0	Ki67+	 10520 20612
9091	0	0	Ki67+	 10526 20330
9092	0	0	Ki67+	 10534 19928
9093	0	0	Ki67+	 10542 20341
9094	0	0	Ki67+	 10554 20326
9095	0	0	Ki67+	 10559 20374
9096	0	0	Ki67+	 10571 19846
9097	0	0	Ki67+	 10577 19932
9098	0	0	Ki67+	 10587 20433
9099	0	0	Ki67+	 10608 20294
9100	0	0	Ki67+	 10611 19878
9101	0	0	Ki67+	 10611 20400
9102	0	0	Ki67+	 10621 19839
9103	0	0	Ki67+	 10622 19912
9104	0	0	Ki67+	 10623 19897
9105	0	0	Ki67+	 10631 20299
9106	0	0	Ki67+	 10649 20427
9107	0	0	Ki67+	 10653 20347
9108	0	0	Ki67+	 10653 20398
9109	0	0	Ki67+	 10655 20291
9110	0	0	Ki67+	 10670 20428
9111	0	0	Ki67+	 10693 20332
9112	0	0	Ki67+	 10722 20328
9113	0	0	Ki67+	 10732 20502
9114	0	0	Ki67+	 10746 20333
9115	0	0	Ki67+	 10768 20599
9116	0	0	Ki67+	 10802 20189
9117	0	0	Ki67+	 10825 20554
9118	0	0	Ki67+	 10836 20359
9119	0	0	Ki67+	 10838 20063
9120	0	0	Ki67+	 10845 20307
9121	0	0	Ki67+	 10848 20509
9122	0	0	Ki67+	 10860 20276
9123	0	0	Ki67+	 10870 19977
9124	0	0	Ki67+	 10871 19954
9125	0	0	Ki67+	 10881 20019
9126	0	0	Ki67+	 10896 20277
9127	0	0	Ki67+	 10913 20279
9128	0	0	Ki67+	 10919 20371
9129	0	0	Ki67+	 10922 19955
9130	0	0	Ki67+	 10924 20591
9131	0	0	Ki67+	 10927 20284
9132	0	0	Ki67+	 10929 20036
9133	0	0	Ki67+	 10940 20367
9134	0	0	Ki67+	 10941 19956
9135	0	0	Ki67+	 10947 20037
9136	0	0	Ki67+	 10956 20237
9137	0	0	Ki67+	 10958 20296
9138	0	0	Ki67+	 10958 20458
9139	0	0	Ki67+	 10964 20316
9140	0	0	Ki67+	 10966 19831
9141	0	0	Ki67+	 10972 19925
9142	0	0	Ki67+	 10207 20819
9143	0	0	Ki67+	 10217 20786
9144	0	0	Ki67+	 10223 21130
9145	0	0	Ki67+	 10233 21381
9146	0	0	Ki67+	 10301 20986
9147	0	0	Ki67+	 10307 21275
9148	0	0	Ki67+	 10312 21315
9149	0	0	Ki67+	 10317 20990
9150	0	0	Ki67+	 10319 21167
9151	0	0	Ki67+	 10332 21054
9152	0	0	Ki67+	 10336 21338
9153	0	0	Ki67+	 10340 21168
9154	0	0	Ki67+	 10342 21386
9155	0	0	Ki67+	 10344 21274
9156	0	0	Ki67+	 10352 20926
9157	0	0	Ki67+	 10362 20942
9158	0	0	Ki67+	 10378 21087
9159	0	0	Ki67+	 10387 21164
9160	0	0	Ki67+	 10395 20695
9161	0	0	Ki67+	 10397 21176
9162	0	0	Ki67+	 10417 21082
9163	0	0	Ki67+	 10418 20661
9164	0	0	Ki67+	 10419 21289
9165	0	0	Ki67+	 10442 21411
9166	0	0	Ki67+	 10456 21296
9167	0	0	Ki67+	 10460 21138
9168	0	0	Ki67+	 10465 20634
9169	0	0	Ki67+	 10479 21363
9170	0	0	Ki67+	 10485 20958
9171	0	0	Ki67+	 10491 21324
9172	0	0	Ki67+	 10493 21367
9173	0	0	Ki67+	 10499 20977
9174	0	0	Ki67+	 10505 20805
9175	0	0	Ki67+	 10517 20792
9176	0	0	Ki67+	 10524 20820
9177	0	0	Ki67+	 10524 21303
9178	0	0	Ki67+	 10528 21349
9179	0	0	Ki67+	 10546 20628
9180	0	0	Ki67+	 10550 20921
9181	0	0	Ki67+	 10550 21263
9182	0	0	Ki67+	 10561 20625
9183	0	0	Ki67+	 10563 21354
9184	0	0	Ki67+	 10564 21239
9185	0	0	Ki67+	 10612 20999
9186	0	0	Ki67+	 10628 20838
9187	0	0	Ki67+	 10640 20640
9188	0	0	Ki67+	 10644 21295
9189	0	0	Ki67+	 10650 21103
9190	0	0	Ki67+	 10652 20991
9191	0	0	Ki67+	 10654 20853
9192	0	0	Ki67+	 10661 20626
9193	0	0	Ki67+	 10662 21247
9194	0	0	Ki67+	 10668 21311
9195	0	0	Ki67+	 10673 21275
9196	0	0	Ki67+	 10680 21157
9197	0	0	Ki67+	 10683 20808
9198	0	0	Ki67+	 10689 21217
9199	0	0	Ki67+	 10696 21087
9200	0	0	Ki67+	 10701 21317
9201	0	0	Ki67+	 10704 21008
9202	0	0	Ki67+	 10706 21274
9203	0	0	Ki67+	 10719 21004
9204	0	0	Ki67+	 10728 20768
9205	0	0	Ki67+	 10733 21041
9206	0	0	Ki67+	 10745 20756
9207	0	0	Ki67+	 10750 20853
9208	0	0	Ki67+	 10756 21026
9209	0	0	Ki67+	 10759 21369
9210	0	0	Ki67+	 10761 21302
9211	0	0	Ki67+	 10772 21319
9212	0	0	Ki67+	 10781 20831
9213	0	0	Ki67+	 10787 21103
9214	0	0	Ki67+	 10797 21003
9215	0	0	Ki67+	 10797 21225
9216	0	0	Ki67+	 10817 20787
9217	0	0	Ki67+	 10826 21213
9218	0	0	Ki67+	 10840 20737
9219	0	0	Ki67+	 10846 20849
9220	0	0	Ki67+	 10849 21027
9221	0	0	Ki67+	 10851 20719
9222	0	0	Ki67+	 10865 20852
9223	0	0	Ki67+	 10874 20635
9224	0	0	Ki67+	 10874 21010
9225	0	0	Ki67+	 10875 20755
9226	0	0	Ki67+	 10892 21065
9227	0	0	Ki67+	 10896 21096
9228	0	0	Ki67+	 10899 20980
9229	0	0	Ki67+	 10900 20830
9230	0	0	Ki67+	 10924 20819
9231	0	0	Ki67+	 10928 20642
9232	0	0	Ki67+	 10938 21214
9233	0	0	Ki67+	 10939 20649
9234	0	0	Ki67+	 10941 20719
9235	0	0	Ki67+	 10951 20665
9236	0	0	Ki67+	 10956 20628
9237	0	0	Ki67+	 10957 20971
9238	0	0	Ki67+	 10958 21198
9239	0	0	Ki67+	 10964 20979
9240	0	0	Ki67+	 10968 21290
9241	0	0	Ki67+	 10971 20739
9242	0	0	Ki67+	 10971 20782
9243	0	0	Ki67+	 10973 20634
9244	0	0	Ki67+	 10975 21298
9245	0	0	Ki67+	 10183 21871
9246	0	0	Ki67+	 10189 21547
9247	0	0	Ki67+	 10194 21675
9248	0	0	Ki67+	 10197 22182
9249	0	0	Ki67+	 10200 21774
9250	0	0	Ki67+	 10223 21859
9251	0	0	Ki67+	 10223 21972
9252	0	0	Ki67+	 10225 22204
9253	0	0	Ki67+	 10228 21521
9254	0	0	Ki67+	 10246 21961
9255	0	0	Ki67+	 10260 21732
9256	0	0	Ki67+	 10270 21983
9257	0	0	Ki67+	 10276 21936
9258	0	0	Ki67+	 10291 21624
9259	0	0	Ki67+	 10302 21984
9260	0	0	Ki67+	 10323 21968
9261	0	0	Ki67+	 10344 21674
9262	0	0	Ki67+	 10365 22115
9263	0	0	Ki67+	 10368 21702
9264	0	0	Ki67+	 10414 21495
9265	0	0	Ki67+	 10423 21511
9266	0	0	Ki67+	 10426 21904
9267	0	0	Ki67+	 10435 21480
9268	0	0	Ki67+	 10440 22024
9269	0	0	Ki67+	 10449 21711
9270	0	0	Ki67+	 10472 22048
9271	0	0	Ki67+	 10488 22080
9272	0	0	Ki67+	 10490 22019
9273	0	0	Ki67+	 10516 21987
9274	0	0	Ki67+	 10522 22039
9275	0	0	Ki67+	 10535 21946
9276	0	0	Ki67+	 10575 21492
9277	0	0	Ki67+	 10610 21491
9278	0	0	Ki67+	 10611 21456
9279	0	0	Ki67+	 10618 21498
9280	0	0	Ki67+	 10650 21496
9281	0	0	Ki67+	 10775 21436
9282	0	0	Ki67+	 10855 22059
9283	0	0	Ki67+	 10885 21497
9284	0	0	Ki67+	 10193 23022
9285	0	0	Ki67+	 10220 23007
9286	0	0	Ki67+	 10221 22686
9287	0	0	Ki67+	 10221 22956
9288	0	0	Ki67+	 10225 22281
9289	0	0	Ki67+	 10242 22227
9290	0	0	Ki67+	 10251 22679
9291	0	0	Ki67+	 10255 22959
9292	0	0	Ki67+	 10297 22610
9293	0	0	Ki67+	 10321 22973
9294	0	0	Ki67+	 10323 22898
9295	0	0	Ki67+	 10364 22729
9296	0	0	Ki67+	 10371 23014
9297	0	0	Ki67+	 10386 22839
9298	0	0	Ki67+	 10394 22914
9299	0	0	Ki67+	 10429 22924
9300	0	0	Ki67+	 10523 22946
9301	0	0	Ki67+	 10557 22814
9302	0	0	Ki67+	 10573 22824
9303	0	0	Ki67+	 10644 22932
9304	0	0	Ki67+	 10679 22732
9305	0	0	Ki67+	 10689 22796
9306	0	0	Ki67+	 10689 22902
9307	0	0	Ki67+	 10692 22740
9308	0	0	Ki67+	 10741 22845
9309	0	0	Ki67+	 10748 22520
9310	0	0	Ki67+	 10871 23006
9311	0	0	Ki67+	 10915 22905
9312	0	0	Ki67+	 10183 23485
9313	0	0	Ki67+	 10193 23791
9314	0	0	Ki67+	 10196 23486
9315	0	0	Ki67+	 10212 23521
9316	0	0	Ki67+	 10213 23119
9317	0	0	Ki67+	 10216 23820
9318	0	0	Ki67+	 10227 23757
9319	0	0	Ki67+	 10247 23255
9320	0	0	Ki67+	 10272 23206
9321	0	0	Ki67+	 10273 23140
9322	0	0	Ki67+	 10291 23800
9323	0	0	Ki67+	 10317 23646
9324	0	0	Ki67+	 10331 23558
9325	0	0	Ki67+	 10336 23660
9326	0	0	Ki67+	 10346 23757
9327	0	0	Ki67+	 10347 23572
9328	0	0	Ki67+	 10366 23272
9329	0	0	Ki67+	 10370 23573
9330	0	0	Ki67+	 10375 23743
9331	0	0	Ki67+	 10382 23199
9332	0	0	Ki67+	 10398 23026
9333	0	0	Ki67+	 10398 23542
9334	0	0	Ki67+	 10402 23792
9335	0	0	Ki67+	 10407 23805
9336	0	0	Ki67+	 10414 23784
9337	0	0	Ki67+	 10420 23209
9338	0	0	Ki67+	 10424 23811
9339	0	0	Ki67+	 10428 23627
9340	0	0	Ki67+	 10430 23139
9341	0	0	Ki67+	 10446 23693
9342	0	0	Ki67+	 10460 23121
9343	0	0	Ki67+	 10460 23422
9344	0	0	Ki67+	 10470 23087
9345	0	0	Ki67+	 10538 23487
9346	0	0	Ki67+	 10554 23137
9347	0	0	Ki67+	 10563 23244
9348	0	0	Ki67+	 10571 23154
9349	0	0	Ki67+	 10574 23485
9350	0	0	Ki67+	 10580 23418
9351	0	0	Ki67+	 10594 23199
9352	0	0	Ki67+	 10594 23709
9353	0	0	Ki67+	 10599 23813
9354	0	0	Ki67+	 10601 23577
9355	0	0	Ki67+	 10606 23713
9356	0	0	Ki67+	 10608 23386
9357	0	0	Ki67+	 10613 23206
9358	0	0	Ki67+	 10614 23607
9359	0	0	Ki67+	 10614 23671
9360	0	0	Ki67+	 10632 23148
9361	0	0	Ki67+	 10636 23574
9362	0	0	Ki67+	 10663 23087
9363	0	0	Ki67+	 10666 23162
9364	0	0	Ki67+	 10671 23551
9365	0	0	Ki67+	 10697 23301
9366	0	0	Ki67+	 10701 23269
9367	0	0	Ki67+	 10703 23683
9368	0	0	Ki67+	 10710 23779
9369	0	0	Ki67+	 10717 23609
9370	0	0	Ki67+	 10717 23638
9371	0	0	Ki67+	 10724 23287
9372	0	0	Ki67+	 10724 23511
9373	0	0	Ki67+	 10732 23118
9374	0	0	Ki67+	 10744 23517
9375	0	0	Ki67+	 10748 23635
9376	0	0	Ki67+	 10772 23649
9377	0	0	Ki67+	 10793 23608
9378	0	0	Ki67+	 10812 23781
9379	0	0	Ki67+	 10855 23680
9380	0	0	Ki67+	 10867 23705
9381	0	0	Ki67+	 10875 23221
9382	0	0	Ki67+	 10886 23748
9383	0	0	Ki67+	 10894 23252
9384	0	0	Ki67+	 10898 23216
9385	0	0	Ki67+	 10910 23235
9386	0	0	Ki67+	 10918 23273
9387	0	0	Ki67+	 10918 23813
9388	0	0	Ki67+	 10919 23585
9389	0	0	Ki67+	 10931 23564
9390	0	0	Ki67+	 10953 23631
9391	0	0	Ki67+	 10954 23805
9392	0	0	Ki67+	 10966 23792
9393	0	0	Ki67+	 10970 23722
9394	0	0	Ki67+	 10183 24080
9395	0	0	Ki67+	 10219 24015
9396	0	0	Ki67+	 10220 24101
9397	0	0	Ki67+	 10227 24023
9398	0	0	Ki67+	 10230 23874
9399	0	0	Ki67+	 10236 24097
9400	0	0	Ki67+	 10247 23910
9401	0	0	Ki67+	 10251 24303
9402	0	0	Ki67+	 10265 23992
9403	0	0	Ki67+	 10269 24326
9404	0	0	Ki67+	 10286 24463
9405	0	0	Ki67+	 10287 24256
9406	0	0	Ki67+	 10289 23886
9407	0	0	Ki67+	 10294 24112
9408	0	0	Ki67+	 10312 23882
9409	0	0	Ki67+	 10313 24466
9410	0	0	Ki67+	 10318 23971
9411	0	0	Ki67+	 10325 24099
9412	0	0	Ki67+	 10336 23848
9413	0	0	Ki67+	 10340 23900
9414	0	0	Ki67+	 10341 24018
9415	0	0	Ki67+	 10350 23962
9416	0	0	Ki67+	 10360 24583
9417	0	0	Ki67+	 10371 24072
9418	0	0	Ki67+	 10380 24402
9419	0	0	Ki67+	 10391 23899
9420	0	0	Ki67+	 10398 24031
9421	0	0	Ki67+	 10432 24019
9422	0	0	Ki67+	 10435 24105
9423	0	0	Ki67+	 10445 24341
9424	0	0	Ki67+	 10446 23981
9425	0	0	Ki67+	 10457 24134
9426	0	0	Ki67+	 10499 24057
9427	0	0	Ki67+	 10528 23912
9428	0	0	Ki67+	 10669 23858
9429	0	0	Ki67+	 10679 23902
9430	0	0	Ki67+	 10683 23831
9431	0	0	Ki67+	 10709 23825
9432	0	0	Ki67+	 10709 23844
9433	0	0	Ki67+	 10806 24169
9434	0	0	Ki67+	 10814 24178
9435	0	0	Ki67+	 10818 24076
9436	0	0	Ki67+	 10832 24079
9437	0	0	Ki67+	 10894 24260
9438	0	0	Ki67+	 10915 23890
9439	0	0	Ki67+	 10930 24383
9440	0	0	Ki67+	 10179 24736
9441	0	0	Ki67+	 10210 24737
9442	0	0	Ki67+	 11067 10672
9443	0	0	Ki67+	 11214 10632
9444	0	0	Ki67+	 10995 10934
9445	0	0	Ki67+	 11480 11154
9446	0	0	Ki67+	 11488 11336
9447	0	0	Ki67+	 11184 12301
9448	0	0	Ki67+	 11238 12109
9449	0	0	Ki67+	 11407 12123
9450	0	0	Ki67+	 11660 12298
9451	0	0	Ki67+	 10985 13192
9452	0	0	Ki67+	 11000 13093
9453	0	0	Ki67+	 11076 13221
9454	0	0	Ki67+	 11087 12780
9455	0	0	Ki67+	 11097 12842
9456	0	0	Ki67+	 11108 12896
9457	0	0	Ki67+	 11116 13088
9458	0	0	Ki67+	 11130 12836
9459	0	0	Ki67+	 11130 13102
9460	0	0	Ki67+	 11139 12786
9461	0	0	Ki67+	 11145 12777
9462	0	0	Ki67+	 11159 12616
9463	0	0	Ki67+	 11176 12880
9464	0	0	Ki67+	 11197 12993
9465	0	0	Ki67+	 11201 13116
9466	0	0	Ki67+	 11209 12898
9467	0	0	Ki67+	 11213 12579
9468	0	0	Ki67+	 11217 13124
9469	0	0	Ki67+	 11265 13132
9470	0	0	Ki67+	 11276 12752
9471	0	0	Ki67+	 11282 12448
9472	0	0	Ki67+	 11282 12868
9473	0	0	Ki67+	 11290 12972
9474	0	0	Ki67+	 11300 12433
9475	0	0	Ki67+	 11304 12450
9476	0	0	Ki67+	 11356 13041
9477	0	0	Ki67+	 11391 13015
9478	0	0	Ki67+	 11398 12940
9479	0	0	Ki67+	 11406 12994
9480	0	0	Ki67+	 11407 12472
9481	0	0	Ki67+	 11410 12680
9482	0	0	Ki67+	 11427 12508
9483	0	0	Ki67+	 11434 12493
9484	0	0	Ki67+	 11445 12837
9485	0	0	Ki67+	 11455 12852
9486	0	0	Ki67+	 11458 12535
9487	0	0	Ki67+	 11458 12842
9488	0	0	Ki67+	 11471 12860
9489	0	0	Ki67+	 11476 13050
9490	0	0	Ki67+	 11477 12446
9491	0	0	Ki67+	 11504 12550
9492	0	0	Ki67+	 11528 12941
9493	0	0	Ki67+	 11539 12546
9494	0	0	Ki67+	 11559 13049
9495	0	0	Ki67+	 11561 12644
9496	0	0	Ki67+	 11583 12831
9497	0	0	Ki67+	 11602 13010
9498	0	0	Ki67+	 11605 12981
9499	0	0	Ki67+	 11609 12789
9500	0	0	Ki67+	 11617 12775
9501	0	0	Ki67+	 11622 12910
9502	0	0	Ki67+	 11626 12753
9503	0	0	Ki67+	 11637 13136
9504	0	0	Ki67+	 11644 12719
9505	0	0	Ki67+	 11658 13014
9506	0	0	Ki67+	 11666 12967
9507	0	0	Ki67+	 11677 13097
9508	0	0	Ki67+	 11680 13082
9509	0	0	Ki67+	 11708 13164
9510	0	0	Ki67+	 11712 12717
9511	0	0	Ki67+	 11715 12998
9512	0	0	Ki67+	 11724 12652
9513	0	0	Ki67+	 11724 13015
9514	0	0	Ki67+	 11726 13216
9515	0	0	Ki67+	 11730 13204
9516	0	0	Ki67+	 11749 13211
9517	0	0	Ki67+	 11026 13345
9518	0	0	Ki67+	 11036 13441
9519	0	0	Ki67+	 11036 13633
9520	0	0	Ki67+	 11051 13808
9521	0	0	Ki67+	 11068 13423
9522	0	0	Ki67+	 11079 13515
9523	0	0	Ki67+	 11081 13622
9524	0	0	Ki67+	 11102 13438
9525	0	0	Ki67+	 11108 13417
9526	0	0	Ki67+	 11112 13749
9527	0	0	Ki67+	 11157 13633
9528	0	0	Ki67+	 11172 13292
9529	0	0	Ki67+	 11172 13568
9530	0	0	Ki67+	 11173 13460
9531	0	0	Ki67+	 11179 13389
9532	0	0	Ki67+	 11184 13684
9533	0	0	Ki67+	 11195 13455
9534	0	0	Ki67+	 11197 13675
9535	0	0	Ki67+	 11200 13476
9536	0	0	Ki67+	 11202 13830
9537	0	0	Ki67+	 11210 13389
9538	0	0	Ki67+	 11210 13900
9539	0	0	Ki67+	 11212 13844
9540	0	0	Ki67+	 11214 13887
9541	0	0	Ki67+	 11237 13394
9542	0	0	Ki67+	 11239 13921
9543	0	0	Ki67+	 11243 13405
9544	0	0	Ki67+	 11245 13718
9545	0	0	Ki67+	 11268 13387
9546	0	0	Ki67+	 11280 13241
9547	0	0	Ki67+	 11294 13413
9548	0	0	Ki67+	 11311 13411
9549	0	0	Ki67+	 11317 13728
9550	0	0	Ki67+	 11324 13674
9551	0	0	Ki67+	 11336 13320
9552	0	0	Ki67+	 11353 14018
9553	0	0	Ki67+	 11362 13474
9554	0	0	Ki67+	 11372 13320
9555	0	0	Ki67+	 11379 13918
9556	0	0	Ki67+	 11387 13312
9557	0	0	Ki67+	 11402 13437
9558	0	0	Ki67+	 11403 13517
9559	0	0	Ki67+	 11417 13877
9560	0	0	Ki67+	 11424 13655
9561	0	0	Ki67+	 11425 13436
9562	0	0	Ki67+	 11448 13807
9563	0	0	Ki67+	 11450 13336
9564	0	0	Ki67+	 11462 13666
9565	0	0	Ki67+	 11463 13884
9566	0	0	Ki67+	 11470 13375
9567	0	0	Ki67+	 11470 13652
9568	0	0	Ki67+	 11471 13686
9569	0	0	Ki67+	 11476 13281
9570	0	0	Ki67+	 11479 13956
9571	0	0	Ki67+	 11494 13698
9572	0	0	Ki67+	 11501 13671
9573	0	0	Ki67+	 11516 13373
9574	0	0	Ki67+	 11518 13292
9575	0	0	Ki67+	 11524 13704
9576	0	0	Ki67+	 11532 13360
9577	0	0	Ki67+	 11534 13291
9578	0	0	Ki67+	 11536 13801
9579	0	0	Ki67+	 11549 13335
9580	0	0	Ki67+	 11557 13889
9581	0	0	Ki67+	 11568 13255
9582	0	0	Ki67+	 11568 13299
9583	0	0	Ki67+	 11579 13256
9584	0	0	Ki67+	 11579 13818
9585	0	0	Ki67+	 11594 13747
9586	0	0	Ki67+	 11615 13941
9587	0	0	Ki67+	 11622 13312
9588	0	0	Ki67+	 11626 13936
9589	0	0	Ki67+	 11631 13668
9590	0	0	Ki67+	 11633 13800
9591	0	0	Ki67+	 11637 13651
9592	0	0	Ki67+	 11659 13883
9593	0	0	Ki67+	 11667 13361
9594	0	0	Ki67+	 11671 13252
9595	0	0	Ki67+	 11672 13268
9596	0	0	Ki67+	 11676 13808
9597	0	0	Ki67+	 11679 13352
9598	0	0	Ki67+	 11687 13855
9599	0	0	Ki67+	 11693 13422
9600	0	0	Ki67+	 11695 13953
9601	0	0	Ki67+	 11697 13750
9602	0	0	Ki67+	 11698 13940
9603	0	0	Ki67+	 11714 13337
9604	0	0	Ki67+	 11724 13724
9605	0	0	Ki67+	 11730 13628
9606	0	0	Ki67+	 11736 13331
9607	0	0	Ki67+	 11741 13641
9608	0	0	Ki67+	 11748 13234
9609	0	0	Ki67+	 11759 13359
9610	0	0	Ki67+	 11765 13320
9611	0	0	Ki67+	 11772 13241
9612	0	0	Ki67+	 10999 14703
9613	0	0	Ki67+	 11007 14627
9614	0	0	Ki67+	 11010 14713
9615	0	0	Ki67+	 11014 14519
9616	0	0	Ki67+	 11023 14132
9617	0	0	Ki67+	 11029 14283
9618	0	0	Ki67+	 11036 14121
9619	0	0	Ki67+	 11039 14270
9620	0	0	Ki67+	 11040 14500
9621	0	0	Ki67+	 11066 14276
9622	0	0	Ki67+	 11074 14816
9623	0	0	Ki67+	 11092 14518
9624	0	0	Ki67+	 11093 14507
9625	0	0	Ki67+	 11095 14800
9626	0	0	Ki67+	 11102 14780
9627	0	0	Ki67+	 11109 14651
9628	0	0	Ki67+	 11114 14611
9629	0	0	Ki67+	 11132 14725
9630	0	0	Ki67+	 11137 14395
9631	0	0	Ki67+	 11155 14592
9632	0	0	Ki67+	 11158 14238
9633	0	0	Ki67+	 11164 14149
9634	0	0	Ki67+	 11173 14821
9635	0	0	Ki67+	 11174 14250
9636	0	0	Ki67+	 11181 14200
9637	0	0	Ki67+	 11196 14732
9638	0	0	Ki67+	 11252 14634
9639	0	0	Ki67+	 11253 14705
9640	0	0	Ki67+	 11269 14654
9641	0	0	Ki67+	 11274 14422
9642	0	0	Ki67+	 11291 14280
9643	0	0	Ki67+	 11308 14267
9644	0	0	Ki67+	 11314 14300
9645	0	0	Ki67+	 11314 14688
9646	0	0	Ki67+	 11326 14572
9647	0	0	Ki67+	 11330 14799
9648	0	0	Ki67+	 11333 14584
9649	0	0	Ki67+	 11342 14346
9650	0	0	Ki67+	 11342 14369
9651	0	0	Ki67+	 11360 14402
9652	0	0	Ki67+	 11377 14536
9653	0	0	Ki67+	 11382 14038
9654	0	0	Ki67+	 11391 14829
9655	0	0	Ki67+	 11395 14529
9656	0	0	Ki67+	 11395 14773
9657	0	0	Ki67+	 11408 14735
9658	0	0	Ki67+	 11441 14730
9659	0	0	Ki67+	 11459 14728
9660	0	0	Ki67+	 11462 14652
9661	0	0	Ki67+	 11473 14831
9662	0	0	Ki67+	 11496 14472
9663	0	0	Ki67+	 11500 14793
9664	0	0	Ki67+	 11510 14113
9665	0	0	Ki67+	 11622 14104
9666	0	0	Ki67+	 11631 14167
9667	0	0	Ki67+	 11649 14354
9668	0	0	Ki67+	 11652 14097
9669	0	0	Ki67+	 11652 14143
9670	0	0	Ki67+	 11652 14272
9671	0	0	Ki67+	 11652 14706
9672	0	0	Ki67+	 11656 14830
9673	0	0	Ki67+	 11683 14274
9674	0	0	Ki67+	 11688 14107
9675	0	0	Ki67+	 11702 14662
9676	0	0	Ki67+	 11705 14642
9677	0	0	Ki67+	 11720 14624
9678	0	0	Ki67+	 11721 14319
9679	0	0	Ki67+	 11721 14666
9680	0	0	Ki67+	 11735 14130
9681	0	0	Ki67+	 11745 14176
9682	0	0	Ki67+	 11764 14304
9683	0	0	Ki67+	 11773 14575
9684	0	0	Ki67+	 10986 14844
9685	0	0	Ki67+	 11022 15013
9686	0	0	Ki67+	 11026 14943
9687	0	0	Ki67+	 11029 15207
9688	0	0	Ki67+	 11030 15186
9689	0	0	Ki67+	 11037 15199
9690	0	0	Ki67+	 11042 14939
9691	0	0	Ki67+	 11064 15091
9692	0	0	Ki67+	 11076 15238
9693	0	0	Ki67+	 11090 15209
9694	0	0	Ki67+	 11093 15386
9695	0	0	Ki67+	 11097 15246
9696	0	0	Ki67+	 11104 15521
9697	0	0	Ki67+	 11114 15448
9698	0	0	Ki67+	 11119 15218
9699	0	0	Ki67+	 11124 15134
9700	0	0	Ki67+	 11171 15410
9701	0	0	Ki67+	 11197 15268
9702	0	0	Ki67+	 11200 15173
9703	0	0	Ki67+	 11210 14951
9704	0	0	Ki67+	 11218 14974
9705	0	0	Ki67+	 11224 14921
9706	0	0	Ki67+	 11230 15296
9707	0	0	Ki67+	 11245 15196
9708	0	0	Ki67+	 11278 15221
9709	0	0	Ki67+	 11285 15081
9710	0	0	Ki67+	 11301 15040
9711	0	0	Ki67+	 11304 15631
9712	0	0	Ki67+	 11308 15491
9713	0	0	Ki67+	 11315 15281
9714	0	0	Ki67+	 11318 15080
9715	0	0	Ki67+	 11320 15493
9716	0	0	Ki67+	 11324 14894
9717	0	0	Ki67+	 11333 14968
9718	0	0	Ki67+	 11335 15308
9719	0	0	Ki67+	 11336 14889
9720	0	0	Ki67+	 11339 15386
9721	0	0	Ki67+	 11345 15299
9722	0	0	Ki67+	 11352 15376
9723	0	0	Ki67+	 11372 15344
9724	0	0	Ki67+	 11373 15503
9725	0	0	Ki67+	 11378 14882
9726	0	0	Ki67+	 11401 15250
9727	0	0	Ki67+	 11408 14858
9728	0	0	Ki67+	 11408 14965
9729	0	0	Ki67+	 11420 15279
9730	0	0	Ki67+	 11427 15288
9731	0	0	Ki67+	 11431 15218
9732	0	0	Ki67+	 11443 15495
9733	0	0	Ki67+	 11467 15473
9734	0	0	Ki67+	 11473 15032
9735	0	0	Ki67+	 11491 15497
9736	0	0	Ki67+	 11494 15113
9737	0	0	Ki67+	 11496 15027
9738	0	0	Ki67+	 11500 15505
9739	0	0	Ki67+	 11515 14996
9740	0	0	Ki67+	 11517 15311
9741	0	0	Ki67+	 11519 15180
9742	0	0	Ki67+	 11535 14909
9743	0	0	Ki67+	 11542 14844
9744	0	0	Ki67+	 11548 14930
9745	0	0	Ki67+	 11550 15172
9746	0	0	Ki67+	 11552 15324
9747	0	0	Ki67+	 11553 15245
9748	0	0	Ki67+	 11554 15545
9749	0	0	Ki67+	 11559 15027
9750	0	0	Ki67+	 11569 14874
9751	0	0	Ki67+	 11594 15239
9752	0	0	Ki67+	 11601 15196
9753	0	0	Ki67+	 11604 15214
9754	0	0	Ki67+	 11607 15165
9755	0	0	Ki67+	 11613 15476
9756	0	0	Ki67+	 11626 15575
9757	0	0	Ki67+	 11627 15359
9758	0	0	Ki67+	 11629 15199
9759	0	0	Ki67+	 11658 15217
9760	0	0	Ki67+	 11659 14864
9761	0	0	Ki67+	 11671 15584
9762	0	0	Ki67+	 11672 15249
9763	0	0	Ki67+	 11674 15616
9764	0	0	Ki67+	 11676 15551
9765	0	0	Ki67+	 11682 15511
9766	0	0	Ki67+	 11692 15348
9767	0	0	Ki67+	 11714 15326
9768	0	0	Ki67+	 11718 15553
9769	0	0	Ki67+	 11729 15116
9770	0	0	Ki67+	 11730 15389
9771	0	0	Ki67+	 11737 15107
9772	0	0	Ki67+	 11740 14860
9773	0	0	Ki67+	 11755 14966
9774	0	0	Ki67+	 11767 14936
9775	0	0	Ki67+	 10977 16175
9776	0	0	Ki67+	 10978 15729
9777	0	0	Ki67+	 10981 16031
9778	0	0	Ki67+	 11000 16002
9779	0	0	Ki67+	 11027 15731
9780	0	0	Ki67+	 11080 15890
9781	0	0	Ki67+	 11126 15855
9782	0	0	Ki67+	 11127 16021
9783	0	0	Ki67+	 11128 15706
9784	0	0	Ki67+	 11133 15875
9785	0	0	Ki67+	 11143 16012
9786	0	0	Ki67+	 11144 15750
9787	0	0	Ki67+	 11146 16130
9788	0	0	Ki67+	 11154 15715
9789	0	0	Ki67+	 11159 15884
9790	0	0	Ki67+	 11179 15987
9791	0	0	Ki67+	 11180 15773
9792	0	0	Ki67+	 11186 16119
9793	0	0	Ki67+	 11194 16084
9794	0	0	Ki67+	 11204 16151
9795	0	0	Ki67+	 11208 16114
9796	0	0	Ki67+	 11210 16082
9797	0	0	Ki67+	 11224 15828
9798	0	0	Ki67+	 11227 16024
9799	0	0	Ki67+	 11234 15887
9800	0	0	Ki67+	 11254 15787
9801	0	0	Ki67+	 11256 16170
9802	0	0	Ki67+	 11261 15822
9803	0	0	Ki67+	 11274 16217
9804	0	0	Ki67+	 11276 15678
9805	0	0	Ki67+	 11276 15928
9806	0	0	Ki67+	 11279 15955
9807	0	0	Ki67+	 11281 15802
9808	0	0	Ki67+	 11281 16318
9809	0	0	Ki67+	 11284 16300
9810	0	0	Ki67+	 11293 15848
9811	0	0	Ki67+	 11301 15888
9812	0	0	Ki67+	 11304 15839
9813	0	0	Ki67+	 11306 15820
9814	0	0	Ki67+	 11309 15906
9815	0	0	Ki67+	 11318 15922
9816	0	0	Ki67+	 11322 15871
9817	0	0	Ki67+	 11324 16074
9818	0	0	Ki67+	 11328 16057
9819	0	0	Ki67+	 11336 15646
9820	0	0	Ki67+	 11349 16069
9821	0	0	Ki67+	 11350 16102
9822	0	0	Ki67+	 11351 16188
9823	0	0	Ki67+	 11363 16166
9824	0	0	Ki67+	 11371 16074
9825	0	0	Ki67+	 11373 15911
9826	0	0	Ki67+	 11381 15835
9827	0	0	Ki67+	 11396 16285
9828	0	0	Ki67+	 11408 16322
9829	0	0	Ki67+	 11410 15882
9830	0	0	Ki67+	 11410 16197
9831	0	0	Ki67+	 11413 15951
9832	0	0	Ki67+	 11414 16235
9833	0	0	Ki67+	 11425 16312
9834	0	0	Ki67+	 11431 15917
9835	0	0	Ki67+	 11439 16279
9836	0	0	Ki67+	 11441 15870
9837	0	0	Ki67+	 11443 15959
9838	0	0	Ki67+	 11449 16196
9839	0	0	Ki67+	 11449 16275
9840	0	0	Ki67+	 11454 15776
9841	0	0	Ki67+	 11464 16188
9842	0	0	Ki67+	 11473 15752
9843	0	0	Ki67+	 11473 15942
9844	0	0	Ki67+	 11479 15894
9845	0	0	Ki67+	 11481 15657
9846	0	0	Ki67+	 11488 15918
9847	0	0	Ki67+	 11492 16250
9848	0	0	Ki67+	 11495 15758
9849	0	0	Ki67+	 11497 16216
9850	0	0	Ki67+	 11498 15967
9851	0	0	Ki67+	 11509 15729
9852	0	0	Ki67+	 11520 15934
9853	0	0	Ki67+	 11521 16179
9854	0	0	Ki67+	 11527 16299
9855	0	0	Ki67+	 11547 15689
9856	0	0	Ki67+	 11556 15919
9857	0	0	Ki67+	 11587 16314
9858	0	0	Ki67+	 11589 16289
9859	0	0	Ki67+	 11596 15820
9860	0	0	Ki67+	 11606 16281
9861	0	0	Ki67+	 11610 15755
9862	0	0	Ki67+	 11610 16177
9863	0	0	Ki67+	 11621 15855
9864	0	0	Ki67+	 11628 16179
9865	0	0	Ki67+	 11630 15784
9866	0	0	Ki67+	 11630 15805
9867	0	0	Ki67+	 11644 15731
9868	0	0	Ki67+	 11645 15797
9869	0	0	Ki67+	 11650 15781
9870	0	0	Ki67+	 11650 16323
9871	0	0	Ki67+	 11651 16147
9872	0	0	Ki67+	 11655 15737
9873	0	0	Ki67+	 11655 15855
9874	0	0	Ki67+	 11667 15842
9875	0	0	Ki67+	 11679 15811
9876	0	0	Ki67+	 11687 16369
9877	0	0	Ki67+	 11701 16364
9878	0	0	Ki67+	 11724 15963
9879	0	0	Ki67+	 11725 16316
9880	0	0	Ki67+	 11756 16242
9881	0	0	Ki67+	 11757 15884
9882	0	0	Ki67+	 11772 16318
9883	0	0	Ki67+	 10980 17076
9884	0	0	Ki67+	 10982 17193
9885	0	0	Ki67+	 10989 17161
9886	0	0	Ki67+	 10995 17188
9887	0	0	Ki67+	 10999 16792
9888	0	0	Ki67+	 11020 17045
9889	0	0	Ki67+	 11025 16897
9890	0	0	Ki67+	 11035 16777
9891	0	0	Ki67+	 11036 16908
9892	0	0	Ki67+	 11044 17148
9893	0	0	Ki67+	 11047 16899
9894	0	0	Ki67+	 11055 16852
9895	0	0	Ki67+	 11062 16962
9896	0	0	Ki67+	 11063 16762
9897	0	0	Ki67+	 11064 16515
9898	0	0	Ki67+	 11068 16738
9899	0	0	Ki67+	 11068 16829
9900	0	0	Ki67+	 11068 16865
9901	0	0	Ki67+	 11069 17018
9902	0	0	Ki67+	 11085 16856
9903	0	0	Ki67+	 11086 17163
9904	0	0	Ki67+	 11093 16667
9905	0	0	Ki67+	 11103 17000
9906	0	0	Ki67+	 11106 16758
9907	0	0	Ki67+	 11109 16824
9908	0	0	Ki67+	 11113 16870
9909	0	0	Ki67+	 11118 16761
9910	0	0	Ki67+	 11123 17184
9911	0	0	Ki67+	 11125 16979
9912	0	0	Ki67+	 11127 16857
9913	0	0	Ki67+	 11130 16802
9914	0	0	Ki67+	 11130 17156
9915	0	0	Ki67+	 11142 17072
9916	0	0	Ki67+	 11145 16471
9917	0	0	Ki67+	 11149 17064
9918	0	0	Ki67+	 11151 16752
9919	0	0	Ki67+	 11156 16967
9920	0	0	Ki67+	 11157 17098
9921	0	0	Ki67+	 11165 16454
9922	0	0	Ki67+	 11165 16843
9923	0	0	Ki67+	 11176 16839
9924	0	0	Ki67+	 11197 17074
9925	0	0	Ki67+	 11197 17155
9926	0	0	Ki67+	 11209 16927
9927	0	0	Ki67+	 11216 17202
9928	0	0	Ki67+	 11228 17171
9929	0	0	Ki67+	 11238 16790
9930	0	0	Ki67+	 11249 16733
9931	0	0	Ki67+	 11250 17183
9932	0	0	Ki67+	 11260 16575
9933	0	0	Ki67+	 11260 17089
9934	0	0	Ki67+	 11261 16712
9935	0	0	Ki67+	 11267 16542
9936	0	0	Ki67+	 11271 16617
9937	0	0	Ki67+	 11274 16513
9938	0	0	Ki67+	 11311 16458
9939	0	0	Ki67+	 11313 16897
9940	0	0	Ki67+	 11334 16614
9941	0	0	Ki67+	 11366 17124
9942	0	0	Ki67+	 11397 17002
9943	0	0	Ki67+	 11405 16587
9944	0	0	Ki67+	 11412 16607
9945	0	0	Ki67+	 11414 16454
9946	0	0	Ki67+	 11419 16440
9947	0	0	Ki67+	 11425 17104
9948	0	0	Ki67+	 11426 16471
9949	0	0	Ki67+	 11427 16794
9950	0	0	Ki67+	 11432 16568
9951	0	0	Ki67+	 11433 16683
9952	0	0	Ki67+	 11442 16571
9953	0	0	Ki67+	 11442 16767
9954	0	0	Ki67+	 11444 16591
9955	0	0	Ki67+	 11449 16503
9956	0	0	Ki67+	 11460 17043
9957	0	0	Ki67+	 11465 16807
9958	0	0	Ki67+	 11468 17079
9959	0	0	Ki67+	 11478 16700
9960	0	0	Ki67+	 11482 17069
9961	0	0	Ki67+	 11484 16526
9962	0	0	Ki67+	 11487 16492
9963	0	0	Ki67+	 11492 16472
9964	0	0	Ki67+	 11512 17039
9965	0	0	Ki67+	 11519 16789
9966	0	0	Ki67+	 11524 16717
9967	0	0	Ki67+	 11527 16461
9968	0	0	Ki67+	 11541 16759
9969	0	0	Ki67+	 11542 16654
9970	0	0	Ki67+	 11546 16667
9971	0	0	Ki67+	 11549 16766
9972	0	0	Ki67+	 11553 16569
9973	0	0	Ki67+	 11555 16606
9974	0	0	Ki67+	 11563 16710
9975	0	0	Ki67+	 11566 16646
9976	0	0	Ki67+	 11589 16546
9977	0	0	Ki67+	 11603 16643
9978	0	0	Ki67+	 11606 16565
9979	0	0	Ki67+	 11612 16532
9980	0	0	Ki67+	 11614 16674
9981	0	0	Ki67+	 11621 16842
9982	0	0	Ki67+	 11624 16581
9983	0	0	Ki67+	 11626 16444
9984	0	0	Ki67+	 11631 16462
9985	0	0	Ki67+	 11639 16441
9986	0	0	Ki67+	 11649 16486
9987	0	0	Ki67+	 11649 16518
9988	0	0	Ki67+	 11652 16611
9989	0	0	Ki67+	 11655 16637
9990	0	0	Ki67+	 11660 17008
9991	0	0	Ki67+	 11664 16993
9992	0	0	Ki67+	 11685 16851
9993	0	0	Ki67+	 11685 16924
9994	0	0	Ki67+	 11702 16837
9995	0	0	Ki67+	 11706 16610
9996	0	0	Ki67+	 11710 16760
9997	0	0	Ki67+	 11715 16729
9998	0	0	Ki67+	 11715 17020
9999	0	0	Ki67+	 11716 16973
10000	0	0	Ki67+	 11717 16557
10001	0	0	Ki67+	 11723 16634
10002	0	0	Ki67+	 11726 16550
10003	0	0	Ki67+	 11734 16454
10004	0	0	Ki67+	 11742 16578
10005	0	0	Ki67+	 11745 16482
10006	0	0	Ki67+	 11752 16570
10007	0	0	Ki67+	 11761 16457
10008	0	0	Ki67+	 11768 16807
10009	0	0	Ki67+	 11775 16988
10010	0	0	Ki67+	 10989 17625
10011	0	0	Ki67+	 10990 17709
10012	0	0	Ki67+	 10991 17639
10013	0	0	Ki67+	 11001 17519
10014	0	0	Ki67+	 11012 17391
10015	0	0	Ki67+	 11017 17580
10016	0	0	Ki67+	 11018 17606
10017	0	0	Ki67+	 11041 17577
10018	0	0	Ki67+	 11047 18005
10019	0	0	Ki67+	 11048 17945
10020	0	0	Ki67+	 11048 17969
10021	0	0	Ki67+	 11091 17605
10022	0	0	Ki67+	 11140 17247
10023	0	0	Ki67+	 11150 17834
10024	0	0	Ki67+	 11160 17840
10025	0	0	Ki67+	 11168 18001
10026	0	0	Ki67+	 11169 17255
10027	0	0	Ki67+	 11176 17492
10028	0	0	Ki67+	 11210 17234
10029	0	0	Ki67+	 11213 17324
10030	0	0	Ki67+	 11228 17730
10031	0	0	Ki67+	 11228 17794
10032	0	0	Ki67+	 11236 17946
10033	0	0	Ki67+	 11240 17815
10034	0	0	Ki67+	 11245 17882
10035	0	0	Ki67+	 11255 17803
10036	0	0	Ki67+	 11257 17460
10037	0	0	Ki67+	 11288 17832
10038	0	0	Ki67+	 11289 17906
10039	0	0	Ki67+	 11295 17861
10040	0	0	Ki67+	 11297 17378
10041	0	0	Ki67+	 11306 17860
10042	0	0	Ki67+	 11307 17271
10043	0	0	Ki67+	 11309 17323
10044	0	0	Ki67+	 11309 17891
10045	0	0	Ki67+	 11312 17814
10046	0	0	Ki67+	 11313 17338
10047	0	0	Ki67+	 11326 17407
10048	0	0	Ki67+	 11336 17759
10049	0	0	Ki67+	 11366 17877
10050	0	0	Ki67+	 11400 17827
10051	0	0	Ki67+	 11404 17803
10052	0	0	Ki67+	 11409 17898
10053	0	0	Ki67+	 11421 17240
10054	0	0	Ki67+	 11447 17813
10055	0	0	Ki67+	 11449 17835
10056	0	0	Ki67+	 11451 17731
10057	0	0	Ki67+	 11459 17823
10058	0	0	Ki67+	 11481 17694
10059	0	0	Ki67+	 11492 17255
10060	0	0	Ki67+	 11530 17772
10061	0	0	Ki67+	 11557 17402
10062	0	0	Ki67+	 11565 17735
10063	0	0	Ki67+	 11609 17256
10064	0	0	Ki67+	 11625 17434
10065	0	0	Ki67+	 11636 17312
10066	0	0	Ki67+	 11637 17361
10067	0	0	Ki67+	 11641 17274
10068	0	0	Ki67+	 11661 17264
10069	0	0	Ki67+	 11698 17264
10070	0	0	Ki67+	 11705 17289
10071	0	0	Ki67+	 11009 18249
10072	0	0	Ki67+	 11010 18406
10073	0	0	Ki67+	 11015 18685
10074	0	0	Ki67+	 11102 18602
10075	0	0	Ki67+	 11106 18732
10076	0	0	Ki67+	 11130 18568
10077	0	0	Ki67+	 11144 18083
10078	0	0	Ki67+	 11161 18183
10079	0	0	Ki67+	 11161 18390
10080	0	0	Ki67+	 11161 18550
10081	0	0	Ki67+	 11191 18627
10082	0	0	Ki67+	 11215 18636
10083	0	0	Ki67+	 11217 18739
10084	0	0	Ki67+	 11219 18482
10085	0	0	Ki67+	 11234 18803
10086	0	0	Ki67+	 11237 18505
10087	0	0	Ki67+	 11241 18771
10088	0	0	Ki67+	 11244 18650
10089	0	0	Ki67+	 11252 18741
10090	0	0	Ki67+	 11258 18693
10091	0	0	Ki67+	 11270 18505
10092	0	0	Ki67+	 11275 18540
10093	0	0	Ki67+	 11277 18699
10094	0	0	Ki67+	 11284 18491
10095	0	0	Ki67+	 11291 18814
10096	0	0	Ki67+	 11312 18454
10097	0	0	Ki67+	 11323 18258
10098	0	0	Ki67+	 11326 18275
10099	0	0	Ki67+	 11329 18505
10100	0	0	Ki67+	 11340 18611
10101	0	0	Ki67+	 11354 18825
10102	0	0	Ki67+	 11358 18578
10103	0	0	Ki67+	 11360 18692
10104	0	0	Ki67+	 11365 18314
10105	0	0	Ki67+	 11375 18233
10106	0	0	Ki67+	 11387 18830
10107	0	0	Ki67+	 11391 18326
10108	0	0	Ki67+	 11391 18701
10109	0	0	Ki67+	 11397 18578
10110	0	0	Ki67+	 11408 18496
10111	0	0	Ki67+	 11415 18673
10112	0	0	Ki67+	 11416 18293
10113	0	0	Ki67+	 11426 18507
10114	0	0	Ki67+	 11433 18821
10115	0	0	Ki67+	 11450 18542
10116	0	0	Ki67+	 11450 18666
10117	0	0	Ki67+	 11460 18286
10118	0	0	Ki67+	 11460 18318
10119	0	0	Ki67+	 11481 18719
10120	0	0	Ki67+	 11488 18743
10121	0	0	Ki67+	 11489 18516
10122	0	0	Ki67+	 11496 18670
10123	0	0	Ki67+	 11497 18749
10124	0	0	Ki67+	 11499 18177
10125	0	0	Ki67+	 11510 18501
10126	0	0	Ki67+	 11512 18173
10127	0	0	Ki67+	 11517 18152
10128	0	0	Ki67+	 11529 18153
10129	0	0	Ki67+	 11530 18469
10130	0	0	Ki67+	 11532 18693
10131	0	0	Ki67+	 11537 18167
10132	0	0	Ki67+	 11542 18590
10133	0	0	Ki67+	 11546 18072
10134	0	0	Ki67+	 11548 18760
10135	0	0	Ki67+	 11554 18062
10136	0	0	Ki67+	 11554 18511
10137	0	0	Ki67+	 11559 18261
10138	0	0	Ki67+	 11583 18765
10139	0	0	Ki67+	 11598 18589
10140	0	0	Ki67+	 11601 18236
10141	0	0	Ki67+	 11601 18739
10142	0	0	Ki67+	 11602 18098
10143	0	0	Ki67+	 11602 18286
10144	0	0	Ki67+	 11622 18146
10145	0	0	Ki67+	 11627 18640
10146	0	0	Ki67+	 11631 18136
10147	0	0	Ki67+	 11638 18155
10148	0	0	Ki67+	 11640 18458
10149	0	0	Ki67+	 11644 18222
10150	0	0	Ki67+	 11646 18070
10151	0	0	Ki67+	 11646 18233
10152	0	0	Ki67+	 11647 18139
10153	0	0	Ki67+	 11664 18171
10154	0	0	Ki67+	 11670 18739
10155	0	0	Ki67+	 11687 18720
10156	0	0	Ki67+	 11689 18659
10157	0	0	Ki67+	 11703 18745
10158	0	0	Ki67+	 11708 18560
10159	0	0	Ki67+	 11712 18571
10160	0	0	Ki67+	 11717 18370
10161	0	0	Ki67+	 11721 18598
10162	0	0	Ki67+	 11727 18666
10163	0	0	Ki67+	 11733 18697
10164	0	0	Ki67+	 11736 18654
10165	0	0	Ki67+	 11741 18543
10166	0	0	Ki67+	 11756 18605
10167	0	0	Ki67+	 11761 18048
10168	0	0	Ki67+	 11761 18183
10169	0	0	Ki67+	 11761 18651
10170	0	0	Ki67+	 11768 18112
10171	0	0	Ki67+	 10981 19556
10172	0	0	Ki67+	 10983 19018
10173	0	0	Ki67+	 10986 18919
10174	0	0	Ki67+	 10990 19470
10175	0	0	Ki67+	 11004 18888
10176	0	0	Ki67+	 11007 19411
10177	0	0	Ki67+	 11021 19316
10178	0	0	Ki67+	 11021 19563
10179	0	0	Ki67+	 11034 19009
10180	0	0	Ki67+	 11039 18879
10181	0	0	Ki67+	 11040 19571
10182	0	0	Ki67+	 11050 19425
10183	0	0	Ki67+	 11059 18965
10184	0	0	Ki67+	 11060 18889
10185	0	0	Ki67+	 11062 19470
10186	0	0	Ki67+	 11064 18931
10187	0	0	Ki67+	 11065 19008
10188	0	0	Ki67+	 11071 19608
10189	0	0	Ki67+	 11073 19429
10190	0	0	Ki67+	 11077 18971
10191	0	0	Ki67+	 11078 19150
10192	0	0	Ki67+	 11105 19152
10193	0	0	Ki67+	 11106 18881
10194	0	0	Ki67+	 11106 19167
10195	0	0	Ki67+	 11106 19417
10196	0	0	Ki67+	 11108 19586
10197	0	0	Ki67+	 11131 19617
10198	0	0	Ki67+	 11147 19533
10199	0	0	Ki67+	 11153 19287
10200	0	0	Ki67+	 11157 19042
10201	0	0	Ki67+	 11166 19502
10202	0	0	Ki67+	 11170 19396
10203	0	0	Ki67+	 11173 18851
10204	0	0	Ki67+	 11173 18958
10205	0	0	Ki67+	 11177 19456
10206	0	0	Ki67+	 11187 19576
10207	0	0	Ki67+	 11189 19273
10208	0	0	Ki67+	 11192 19520
10209	0	0	Ki67+	 11201 19367
10210	0	0	Ki67+	 11205 19085
10211	0	0	Ki67+	 11209 19318
10212	0	0	Ki67+	 11214 19427
10213	0	0	Ki67+	 11215 19558
10214	0	0	Ki67+	 11219 19305
10215	0	0	Ki67+	 11234 19557
10216	0	0	Ki67+	 11246 19341
10217	0	0	Ki67+	 11267 18876
10218	0	0	Ki67+	 11271 19240
10219	0	0	Ki67+	 11273 19060
10220	0	0	Ki67+	 11273 19302
10221	0	0	Ki67+	 11280 19046
10222	0	0	Ki67+	 11281 19391
10223	0	0	Ki67+	 11282 19114
10224	0	0	Ki67+	 11282 19129
10225	0	0	Ki67+	 11285 19062
10226	0	0	Ki67+	 11294 19271
10227	0	0	Ki67+	 11297 19240
10228	0	0	Ki67+	 11300 19161
10229	0	0	Ki67+	 11309 19079
10230	0	0	Ki67+	 11332 19016
10231	0	0	Ki67+	 11352 18837
10232	0	0	Ki67+	 11515 19462
10233	0	0	Ki67+	 11550 18859
10234	0	0	Ki67+	 11555 18984
10235	0	0	Ki67+	 11604 19033
10236	0	0	Ki67+	 11612 19045
10237	0	0	Ki67+	 11645 19507
10238	0	0	Ki67+	 11677 18869
10239	0	0	Ki67+	 10978 20163
10240	0	0	Ki67+	 10986 19900
10241	0	0	Ki67+	 10988 20274
10242	0	0	Ki67+	 10992 20242
10243	0	0	Ki67+	 10997 19898
10244	0	0	Ki67+	 10998 19928
10245	0	0	Ki67+	 11001 20405
10246	0	0	Ki67+	 11019 19826
10247	0	0	Ki67+	 11030 19924
10248	0	0	Ki67+	 11031 19995
10249	0	0	Ki67+	 11037 19964
10250	0	0	Ki67+	 11040 20353
10251	0	0	Ki67+	 11047 19923
10252	0	0	Ki67+	 11048 20315
10253	0	0	Ki67+	 11054 20182
10254	0	0	Ki67+	 11066 19884
10255	0	0	Ki67+	 11068 20343
10256	0	0	Ki67+	 11076 20215
10257	0	0	Ki67+	 11082 20114
10258	0	0	Ki67+	 11084 20238
10259	0	0	Ki67+	 11090 19975
10260	0	0	Ki67+	 11094 20423
10261	0	0	Ki67+	 11112 20338
10262	0	0	Ki67+	 11115 19784
10263	0	0	Ki67+	 11122 20362
10264	0	0	Ki67+	 11127 20095
10265	0	0	Ki67+	 11130 20267
10266	0	0	Ki67+	 11131 19705
10267	0	0	Ki67+	 11145 20386
10268	0	0	Ki67+	 11152 20299
10269	0	0	Ki67+	 11159 19815
10270	0	0	Ki67+	 11159 20177
10271	0	0	Ki67+	 11164 20043
10272	0	0	Ki67+	 11167 20330
10273	0	0	Ki67+	 11170 20147
10274	0	0	Ki67+	 11171 19646
10275	0	0	Ki67+	 11184 19638
10276	0	0	Ki67+	 11191 19833
10277	0	0	Ki67+	 11193 19974
10278	0	0	Ki67+	 11197 20167
10279	0	0	Ki67+	 11202 19951
10280	0	0	Ki67+	 11210 19752
10281	0	0	Ki67+	 11216 20153
10282	0	0	Ki67+	 11216 20220
10283	0	0	Ki67+	 11217 19963
10284	0	0	Ki67+	 11223 20254
10285	0	0	Ki67+	 11224 20298
10286	0	0	Ki67+	 11228 19885
10287	0	0	Ki67+	 11229 19803
10288	0	0	Ki67+	 11240 19887
10289	0	0	Ki67+	 11243 20431
10290	0	0	Ki67+	 11249 20264
10291	0	0	Ki67+	 11252 19722
10292	0	0	Ki67+	 11255 20308
10293	0	0	Ki67+	 11263 19722
10294	0	0	Ki67+	 11269 20407
10295	0	0	Ki67+	 11270 20350
10296	0	0	Ki67+	 11275 19640
10297	0	0	Ki67+	 11285 19989
10298	0	0	Ki67+	 11291 19863
10299	0	0	Ki67+	 11293 20216
10300	0	0	Ki67+	 11296 20031
10301	0	0	Ki67+	 11301 20370
10302	0	0	Ki67+	 11311 19944
10303	0	0	Ki67+	 11313 20182
10304	0	0	Ki67+	 11315 19715
10305	0	0	Ki67+	 11318 19786
10306	0	0	Ki67+	 11319 19693
10307	0	0	Ki67+	 11319 20065
10308	0	0	Ki67+	 11320 20321
10309	0	0	Ki67+	 11332 19774
10310	0	0	Ki67+	 11333 20006
10311	0	0	Ki67+	 11335 19722
10312	0	0	Ki67+	 11342 20405
10313	0	0	Ki67+	 11350 20103
10314	0	0	Ki67+	 11354 20270
10315	0	0	Ki67+	 11356 19935
10316	0	0	Ki67+	 11369 19731
10317	0	0	Ki67+	 11369 20184
10318	0	0	Ki67+	 11386 20220
10319	0	0	Ki67+	 11387 19886
10320	0	0	Ki67+	 11398 19914
10321	0	0	Ki67+	 11401 20423
10322	0	0	Ki67+	 11410 19902
10323	0	0	Ki67+	 11411 20396
10324	0	0	Ki67+	 11426 19913
10325	0	0	Ki67+	 11448 20213
10326	0	0	Ki67+	 11455 20138
10327	0	0	Ki67+	 11457 19937
10328	0	0	Ki67+	 11468 20046
10329	0	0	Ki67+	 11477 19919
10330	0	0	Ki67+	 11484 20000
10331	0	0	Ki67+	 11485 20249
10332	0	0	Ki67+	 11503 20281
10333	0	0	Ki67+	 11517 19902
10334	0	0	Ki67+	 11529 19843
10335	0	0	Ki67+	 11537 19711
10336	0	0	Ki67+	 11538 19764
10337	0	0	Ki67+	 11547 19810
10338	0	0	Ki67+	 11560 20179
10339	0	0	Ki67+	 11561 20202
10340	0	0	Ki67+	 11578 20181
10341	0	0	Ki67+	 11588 19929
10342	0	0	Ki67+	 11590 19694
10343	0	0	Ki67+	 11593 20200
10344	0	0	Ki67+	 11594 20027
10345	0	0	Ki67+	 11595 19920
10346	0	0	Ki67+	 11608 19703
10347	0	0	Ki67+	 11614 20074
10348	0	0	Ki67+	 11615 19978
10349	0	0	Ki67+	 11619 20162
10350	0	0	Ki67+	 11628 20112
10351	0	0	Ki67+	 11638 20343
10352	0	0	Ki67+	 11642 20187
10353	0	0	Ki67+	 11711 20361
10354	0	0	Ki67+	 11729 19744
10355	0	0	Ki67+	 11730 19676
10356	0	0	Ki67+	 11733 19954
10357	0	0	Ki67+	 11754 19907
10358	0	0	Ki67+	 11765 19940
10359	0	0	Ki67+	 11767 19974
10360	0	0	Ki67+	 11768 19913
10361	0	0	Ki67+	 11773 19823
10362	0	0	Ki67+	 10978 20477
10363	0	0	Ki67+	 10980 21048
10364	0	0	Ki67+	 10983 21098
10365	0	0	Ki67+	 10983 21163
10366	0	0	Ki67+	 10998 20712
10367	0	0	Ki67+	 10999 20892
10368	0	0	Ki67+	 11000 21070
10369	0	0	Ki67+	 11016 20942
10370	0	0	Ki67+	 11017 21067
10371	0	0	Ki67+	 11018 20757
10372	0	0	Ki67+	 11038 20707
10373	0	0	Ki67+	 11044 20553
10374	0	0	Ki67+	 11052 21083
10375	0	0	Ki67+	 11053 20972
10376	0	0	Ki67+	 11054 20564
10377	0	0	Ki67+	 11058 21047
10378	0	0	Ki67+	 11063 20535
10379	0	0	Ki67+	 11080 20974
10380	0	0	Ki67+	 11085 20919
10381	0	0	Ki67+	 11110 20489
10382	0	0	Ki67+	 11151 20977
10383	0	0	Ki67+	 11157 21167
10384	0	0	Ki67+	 11158 21071
10385	0	0	Ki67+	 11165 20458
10386	0	0	Ki67+	 11167 20992
10387	0	0	Ki67+	 11169 20620
10388	0	0	Ki67+	 11174 20682
10389	0	0	Ki67+	 11176 20498
10390	0	0	Ki67+	 11179 20436
10391	0	0	Ki67+	 11180 20561
10392	0	0	Ki67+	 11186 20856
10393	0	0	Ki67+	 11201 20673
10394	0	0	Ki67+	 11207 20556
10395	0	0	Ki67+	 11207 20862
10396	0	0	Ki67+	 11216 20965
10397	0	0	Ki67+	 11218 20526
10398	0	0	Ki67+	 11220 20486
10399	0	0	Ki67+	 11222 20944
10400	0	0	Ki67+	 11226 20759
10401	0	0	Ki67+	 11226 20855
10402	0	0	Ki67+	 11229 20564
10403	0	0	Ki67+	 11233 20717
10404	0	0	Ki67+	 11252 20575
10405	0	0	Ki67+	 11265 20599
10406	0	0	Ki67+	 11266 20841
10407	0	0	Ki67+	 11276 20636
10408	0	0	Ki67+	 11283 20914
10409	0	0	Ki67+	 11308 20835
10410	0	0	Ki67+	 11346 20560
10411	0	0	Ki67+	 11348 20765
10412	0	0	Ki67+	 11352 20904
10413	0	0	Ki67+	 11353 21202
10414	0	0	Ki67+	 11358 21083
10415	0	0	Ki67+	 11359 20994
10416	0	0	Ki67+	 11359 21180
10417	0	0	Ki67+	 11365 21100
10418	0	0	Ki67+	 11365 21209
10419	0	0	Ki67+	 11387 21063
10420	0	0	Ki67+	 11415 20619
10421	0	0	Ki67+	 11424 20879
10422	0	0	Ki67+	 11433 20788
10423	0	0	Ki67+	 11439 20637
10424	0	0	Ki67+	 11439 21038
10425	0	0	Ki67+	 11452 21124
10426	0	0	Ki67+	 11463 21136
10427	0	0	Ki67+	 11475 20960
10428	0	0	Ki67+	 11482 21125
10429	0	0	Ki67+	 11486 21084
10430	0	0	Ki67+	 11487 21040
10431	0	0	Ki67+	 11501 20836
10432	0	0	Ki67+	 11511 20672
10433	0	0	Ki67+	 11513 21081
10434	0	0	Ki67+	 11518 20992
10435	0	0	Ki67+	 11525 20816
10436	0	0	Ki67+	 11542 20594
10437	0	0	Ki67+	 11545 21170
10438	0	0	Ki67+	 11562 20819
10439	0	0	Ki67+	 11581 20566
10440	0	0	Ki67+	 11583 20594
10441	0	0	Ki67+	 11586 21081
10442	0	0	Ki67+	 11590 21128
10443	0	0	Ki67+	 11593 20651
10444	0	0	Ki67+	 11599 21158
10445	0	0	Ki67+	 11601 21123
10446	0	0	Ki67+	 11602 20463
10447	0	0	Ki67+	 11607 20543
10448	0	0	Ki67+	 11613 20481
10449	0	0	Ki67+	 11633 20443
10450	0	0	Ki67+	 11638 20922
10451	0	0	Ki67+	 11675 20906
10452	0	0	Ki67+	 11684 20719
10453	0	0	Ki67+	 11691 20464
10454	0	0	Ki67+	 11691 20516
10455	0	0	Ki67+	 11694 21086
10456	0	0	Ki67+	 11713 21083
10457	0	0	Ki67+	 11718 20853
10458	0	0	Ki67+	 11724 20599
10459	0	0	Ki67+	 11727 20724
10460	0	0	Ki67+	 11733 20613
10461	0	0	Ki67+	 11735 21222
10462	0	0	Ki67+	 11740 20591
10463	0	0	Ki67+	 11748 20606
10464	0	0	Ki67+	 11759 21022
10465	0	0	Ki67+	 11762 21201
10466	0	0	Ki67+	 11775 20845
10467	0	0	Ki67+	 10998 21602
10468	0	0	Ki67+	 11032 21299
10469	0	0	Ki67+	 11043 21307
10470	0	0	Ki67+	 11055 21619
10471	0	0	Ki67+	 11072 21472
10472	0	0	Ki67+	 11117 21625
10473	0	0	Ki67+	 11129 22019
10474	0	0	Ki67+	 11135 21501
10475	0	0	Ki67+	 11217 21537
10476	0	0	Ki67+	 11272 21397
10477	0	0	Ki67+	 11318 21282
10478	0	0	Ki67+	 11322 21982
10479	0	0	Ki67+	 11340 21404
10480	0	0	Ki67+	 11357 21269
10481	0	0	Ki67+	 11360 21672
10482	0	0	Ki67+	 11362 21535
10483	0	0	Ki67+	 11365 21285
10484	0	0	Ki67+	 11420 21289
10485	0	0	Ki67+	 11470 21366
10486	0	0	Ki67+	 11479 21269
10487	0	0	Ki67+	 11564 21813
10488	0	0	Ki67+	 11569 21350
10489	0	0	Ki67+	 11593 21825
10490	0	0	Ki67+	 11601 21838
10491	0	0	Ki67+	 11622 21584
10492	0	0	Ki67+	 11630 21815
10493	0	0	Ki67+	 11642 21737
10494	0	0	Ki67+	 11667 21681
10495	0	0	Ki67+	 11676 21763
10496	0	0	Ki67+	 11687 21732
10497	0	0	Ki67+	 11701 21667
10498	0	0	Ki67+	 11711 21371
10499	0	0	Ki67+	 11722 21735
10500	0	0	Ki67+	 11748 21504
10501	0	0	Ki67+	 11752 21746
10502	0	0	Ki67+	 11762 21497
10503	0	0	Ki67+	 11142 22794
10504	0	0	Ki67+	 11153 22619
10505	0	0	Ki67+	 11172 22625
10506	0	0	Ki67+	 11242 22156
10507	0	0	Ki67+	 11483 22492
10508	0	0	Ki67+	 11522 22781
10509	0	0	Ki67+	 11534 22768
10510	0	0	Ki67+	 11583 22274
10511	0	0	Ki67+	 11586 22707
10512	0	0	Ki67+	 11598 22697
10513	0	0	Ki67+	 11623 22661
10514	0	0	Ki67+	 11633 22723
10515	0	0	Ki67+	 11640 22658
10516	0	0	Ki67+	 11641 22704
10517	0	0	Ki67+	 11641 22716
10518	0	0	Ki67+	 11654 22457
10519	0	0	Ki67+	 11663 22772
10520	0	0	Ki67+	 11701 22608
10521	0	0	Ki67+	 11713 22284
10522	0	0	Ki67+	 11724 22293
10523	0	0	Ki67+	 11730 22543
10524	0	0	Ki67+	 11734 22344
10525	0	0	Ki67+	 11738 22626
10526	0	0	Ki67+	 11739 22501
10527	0	0	Ki67+	 11739 22606
10528	0	0	Ki67+	 11746 22681
10529	0	0	Ki67+	 11753 22572
10530	0	0	Ki67+	 11756 22527
10531	0	0	Ki67+	 11759 22624
10532	0	0	Ki67+	 11763 22714
10533	0	0	Ki67+	 11771 22653
10534	0	0	Ki67+	 10986 23537
10535	0	0	Ki67+	 10992 23102
10536	0	0	Ki67+	 11009 23261
10537	0	0	Ki67+	 11033 23445
10538	0	0	Ki67+	 11062 23366
10539	0	0	Ki67+	 11075 23412
10540	0	0	Ki67+	 11082 22936
10541	0	0	Ki67+	 11085 22968
10542	0	0	Ki67+	 11095 22963
10543	0	0	Ki67+	 11099 23037
10544	0	0	Ki67+	 11099 23391
10545	0	0	Ki67+	 11103 23019
10546	0	0	Ki67+	 11121 22988
10547	0	0	Ki67+	 11135 22988
10548	0	0	Ki67+	 11149 22947
10549	0	0	Ki67+	 11152 22991
10550	0	0	Ki67+	 11189 23220
10551	0	0	Ki67+	 11197 23062
10552	0	0	Ki67+	 11211 23443
10553	0	0	Ki67+	 11216 23170
10554	0	0	Ki67+	 11230 22923
10555	0	0	Ki67+	 11247 22970
10556	0	0	Ki67+	 11253 22862
10557	0	0	Ki67+	 11274 23533
10558	0	0	Ki67+	 11297 23046
10559	0	0	Ki67+	 11328 23487
10560	0	0	Ki67+	 11337 23267
10561	0	0	Ki67+	 11340 23219
10562	0	0	Ki67+	 11360 23058
10563	0	0	Ki67+	 11387 23113
10564	0	0	Ki67+	 11396 22937
10565	0	0	Ki67+	 11426 23562
10566	0	0	Ki67+	 11432 22918
10567	0	0	Ki67+	 11438 23090
10568	0	0	Ki67+	 11443 22911
10569	0	0	Ki67+	 11444 22927
10570	0	0	Ki67+	 11455 22967
10571	0	0	Ki67+	 11466 23629
10572	0	0	Ki67+	 11477 22983
10573	0	0	Ki67+	 11479 23090
10574	0	0	Ki67+	 11480 23280
10575	0	0	Ki67+	 11484 22937
10576	0	0	Ki67+	 11494 22902
10577	0	0	Ki67+	 11496 22859
10578	0	0	Ki67+	 11503 23195
10579	0	0	Ki67+	 11516 23000
10580	0	0	Ki67+	 11527 23032
10581	0	0	Ki67+	 11534 22909
10582	0	0	Ki67+	 11534 22919
10583	0	0	Ki67+	 11544 23029
10584	0	0	Ki67+	 11549 23343
10585	0	0	Ki67+	 11600 23528
10586	0	0	Ki67+	 11605 22854
10587	0	0	Ki67+	 11711 23617
10588	0	0	Ki67+	 11739 23082
10589	0	0	Ki67+	 11752 23471
10590	0	0	Ki67+	 11756 23411
10591	0	0	Ki67+	 10987 23731
10592	0	0	Ki67+	 10993 24294
10593	0	0	Ki67+	 11000 23700
10594	0	0	Ki67+	 11007 24285
10595	0	0	Ki67+	 11020 23724
10596	0	0	Ki67+	 11029 23669
10597	0	0	Ki67+	 11031 23683
10598	0	0	Ki67+	 11033 24006
10599	0	0	Ki67+	 11057 23732
10600	0	0	Ki67+	 11065 23767
10601	0	0	Ki67+	 11067 23996
10602	0	0	Ki67+	 11072 23971
10603	0	0	Ki67+	 11080 23766
10604	0	0	Ki67+	 11095 24051
10605	0	0	Ki67+	 11102 23677
10606	0	0	Ki67+	 11104 23944
10607	0	0	Ki67+	 11108 24040
10608	0	0	Ki67+	 11110 23795
10609	0	0	Ki67+	 11110 24001
10610	0	0	Ki67+	 11118 24010
10611	0	0	Ki67+	 11174 23691
10612	0	0	Ki67+	 11179 23831
10613	0	0	Ki67+	 11180 23844
10614	0	0	Ki67+	 11181 23806
10615	0	0	Ki67+	 11196 23742
10616	0	0	Ki67+	 11254 24070
10617	0	0	Ki67+	 11255 23876
10618	0	0	Ki67+	 11261 24282
10619	0	0	Ki67+	 11264 23799
10620	0	0	Ki67+	 11271 24004
10621	0	0	Ki67+	 11305 23825
10622	0	0	Ki67+	 11317 23852
10623	0	0	Ki67+	 11323 23791
10624	0	0	Ki67+	 11327 24077
10625	0	0	Ki67+	 11341 23751
10626	0	0	Ki67+	 11344 24389
10627	0	0	Ki67+	 11345 24069
10628	0	0	Ki67+	 11353 23774
10629	0	0	Ki67+	 11360 23676
10630	0	0	Ki67+	 11363 23988
10631	0	0	Ki67+	 11365 24082
10632	0	0	Ki67+	 11395 24286
10633	0	0	Ki67+	 11414 24132
10634	0	0	Ki67+	 11416 23677
10635	0	0	Ki67+	 11422 23894
10636	0	0	Ki67+	 11432 24242
10637	0	0	Ki67+	 11437 23652
10638	0	0	Ki67+	 11438 23920
10639	0	0	Ki67+	 11440 24418
10640	0	0	Ki67+	 11441 23683
10641	0	0	Ki67+	 11443 23758
10642	0	0	Ki67+	 11478 23685
10643	0	0	Ki67+	 11479 24011
10644	0	0	Ki67+	 11480 23823
10645	0	0	Ki67+	 11483 24248
10646	0	0	Ki67+	 11491 24414
10647	0	0	Ki67+	 11492 23844
10648	0	0	Ki67+	 11493 23644
10649	0	0	Ki67+	 11496 24167
10650	0	0	Ki67+	 11505 23947
10651	0	0	Ki67+	 11509 23703
10652	0	0	Ki67+	 11513 23824
10653	0	0	Ki67+	 11515 24389
10654	0	0	Ki67+	 11519 23753
10655	0	0	Ki67+	 11537 24371
10656	0	0	Ki67+	 11542 23643
10657	0	0	Ki67+	 11551 23775
10658	0	0	Ki67+	 11560 23638
10659	0	0	Ki67+	 11561 24238
10660	0	0	Ki67+	 11564 23885
10661	0	0	Ki67+	 11570 24081
10662	0	0	Ki67+	 11588 23903
10663	0	0	Ki67+	 11594 24055
10664	0	0	Ki67+	 11597 23834
10665	0	0	Ki67+	 11611 23696
10666	0	0	Ki67+	 11618 23776
10667	0	0	Ki67+	 11621 23639
10668	0	0	Ki67+	 11628 24025
10669	0	0	Ki67+	 11635 24075
10670	0	0	Ki67+	 11637 23720
10671	0	0	Ki67+	 11645 24016
10672	0	0	Ki67+	 11648 24069
10673	0	0	Ki67+	 11652 24119
10674	0	0	Ki67+	 11655 23881
10675	0	0	Ki67+	 11660 23963
10676	0	0	Ki67+	 11667 23747
10677	0	0	Ki67+	 11667 24424
10678	0	0	Ki67+	 11673 23921
10679	0	0	Ki67+	 11681 23738
10680	0	0	Ki67+	 11681 23959
10681	0	0	Ki67+	 11694 23883
10682	0	0	Ki67+	 11695 24413
10683	0	0	Ki67+	 11700 24226
10684	0	0	Ki67+	 11702 24377
10685	0	0	Ki67+	 11710 23915
10686	0	0	Ki67+	 11714 24224
10687	0	0	Ki67+	 11724 24241
10688	0	0	Ki67+	 11743 24344
10689	0	0	Ki67+	 11261 24630
10690	0	0	Ki67+	 11405 24475
10691	0	0	Ki67+	 11430 24583
10692	0	0	Ki67+	 11439 24645
10693	0	0	Ki67+	 11569 24646
10694	0	0	Ki67+	 11630 24477
10695	0	0	Ki67+	 11659 24487
10696	0	0	Ki67+	 11700 24622
10697	0	0	Ki67+	 11728 24480
10698	0	0	Ki67+	 11731 24558
10699	0	0	Ki67+	 12320 8937
10700	0	0	Ki67+	 11902 9725
10701	0	0	Ki67+	 12298 10249
10702	0	0	Ki67+	 11831 11560
10703	0	0	Ki67+	 11838 11175
10704	0	0	Ki67+	 11863 11161
10705	0	0	Ki67+	 12024 11212
10706	0	0	Ki67+	 12115 11525
10707	0	0	Ki67+	 12297 11200
10708	0	0	Ki67+	 12371 11595
10709	0	0	Ki67+	 12533 11125
10710	0	0	Ki67+	 11802 12648
10711	0	0	Ki67+	 11823 12555
10712	0	0	Ki67+	 11846 12666
10713	0	0	Ki67+	 11847 12564
10714	0	0	Ki67+	 11876 12013
10715	0	0	Ki67+	 11888 12051
10716	0	0	Ki67+	 11914 12475
10717	0	0	Ki67+	 11918 12436
10718	0	0	Ki67+	 11937 12357
10719	0	0	Ki67+	 11951 12344
10720	0	0	Ki67+	 11974 12192
10721	0	0	Ki67+	 11976 12206
10722	0	0	Ki67+	 11978 12659
10723	0	0	Ki67+	 11980 12036
10724	0	0	Ki67+	 12078 11906
10725	0	0	Ki67+	 12082 11960
10726	0	0	Ki67+	 12099 12437
10727	0	0	Ki67+	 12143 11977
10728	0	0	Ki67+	 12217 12541
10729	0	0	Ki67+	 12310 12659
10730	0	0	Ki67+	 12316 12579
10731	0	0	Ki67+	 12360 12564
10732	0	0	Ki67+	 12370 12489
10733	0	0	Ki67+	 12398 12585
10734	0	0	Ki67+	 12408 12668
10735	0	0	Ki67+	 12409 12516
10736	0	0	Ki67+	 12416 12588
10737	0	0	Ki67+	 11791 13229
10738	0	0	Ki67+	 11797 13308
10739	0	0	Ki67+	 11813 13459
10740	0	0	Ki67+	 11840 12852
10741	0	0	Ki67+	 11841 13249
10742	0	0	Ki67+	 11842 13263
10743	0	0	Ki67+	 11858 13456
10744	0	0	Ki67+	 11873 12883
10745	0	0	Ki67+	 11878 13463
10746	0	0	Ki67+	 11904 12814
10747	0	0	Ki67+	 11904 12858
10748	0	0	Ki67+	 11917 12763
10749	0	0	Ki67+	 11967 13303
10750	0	0	Ki67+	 11985 13307
10751	0	0	Ki67+	 12010 12939
10752	0	0	Ki67+	 12016 13145
10753	0	0	Ki67+	 12019 12788
10754	0	0	Ki67+	 12045 13448
10755	0	0	Ki67+	 12081 13325
10756	0	0	Ki67+	 12098 13471
10757	0	0	Ki67+	 12104 13328
10758	0	0	Ki67+	 12172 12704
10759	0	0	Ki67+	 12179 13376
10760	0	0	Ki67+	 12262 13465
10761	0	0	Ki67+	 12309 12737
10762	0	0	Ki67+	 12352 12845
10763	0	0	Ki67+	 12391 13407
10764	0	0	Ki67+	 12396 12779
10765	0	0	Ki67+	 12410 12684
10766	0	0	Ki67+	 12453 12709
10767	0	0	Ki67+	 12455 12766
10768	0	0	Ki67+	 12462 12815
10769	0	0	Ki67+	 12487 13156
10770	0	0	Ki67+	 12508 12790
10771	0	0	Ki67+	 12514 12777
10772	0	0	Ki67+	 12531 12889
10773	0	0	Ki67+	 12554 12861
10774	0	0	Ki67+	 11780 13539
10775	0	0	Ki67+	 11786 13970
10776	0	0	Ki67+	 11794 13528
10777	0	0	Ki67+	 11796 13576
10778	0	0	Ki67+	 11798 14154
10779	0	0	Ki67+	 11802 13961
10780	0	0	Ki67+	 11814 13975
10781	0	0	Ki67+	 11820 13578
10782	0	0	Ki67+	 11832 13516
10783	0	0	Ki67+	 11847 13518
10784	0	0	Ki67+	 11854 13546
10785	0	0	Ki67+	 11866 13603
10786	0	0	Ki67+	 11873 13473
10787	0	0	Ki67+	 11889 13747
10788	0	0	Ki67+	 11906 13752
10789	0	0	Ki67+	 11909 13720
10790	0	0	Ki67+	 11922 14265
10791	0	0	Ki67+	 11928 14087
10792	0	0	Ki67+	 11938 13959
10793	0	0	Ki67+	 11955 13890
10794	0	0	Ki67+	 11963 13483
10795	0	0	Ki67+	 11966 13952
10796	0	0	Ki67+	 11970 14167
10797	0	0	Ki67+	 11971 13521
10798	0	0	Ki67+	 11972 14105
10799	0	0	Ki67+	 11976 13990
10800	0	0	Ki67+	 11980 14211
10801	0	0	Ki67+	 11982 14259
10802	0	0	Ki67+	 11983 13555
10803	0	0	Ki67+	 11983 14116
10804	0	0	Ki67+	 11986 13898
10805	0	0	Ki67+	 11990 14008
10806	0	0	Ki67+	 11996 13653
10807	0	0	Ki67+	 12003 14166
10808	0	0	Ki67+	 12012 14154
10809	0	0	Ki67+	 12016 13669
10810	0	0	Ki67+	 12024 14206
10811	0	0	Ki67+	 12031 13955
10812	0	0	Ki67+	 12032 14129
10813	0	0	Ki67+	 12043 13877
10814	0	0	Ki67+	 12044 13695
10815	0	0	Ki67+	 12058 13979
10816	0	0	Ki67+	 12062 13670
10817	0	0	Ki67+	 12064 13897
10818	0	0	Ki67+	 12071 13486
10819	0	0	Ki67+	 12073 14146
10820	0	0	Ki67+	 12076 13505
10821	0	0	Ki67+	 12078 13892
10822	0	0	Ki67+	 12078 13965
10823	0	0	Ki67+	 12088 14139
10824	0	0	Ki67+	 12096 13487
10825	0	0	Ki67+	 12096 13994
10826	0	0	Ki67+	 12098 14191
10827	0	0	Ki67+	 12108 13528
10828	0	0	Ki67+	 12116 14236
10829	0	0	Ki67+	 12122 14220
10830	0	0	Ki67+	 12131 13600
10831	0	0	Ki67+	 12135 13538
10832	0	0	Ki67+	 12147 13642
10833	0	0	Ki67+	 12148 13682
10834	0	0	Ki67+	 12164 14136
10835	0	0	Ki67+	 12166 14069
10836	0	0	Ki67+	 12169 13494
10837	0	0	Ki67+	 12179 13636
10838	0	0	Ki67+	 12193 14225
10839	0	0	Ki67+	 12196 13493
10840	0	0	Ki67+	 12196 13542
10841	0	0	Ki67+	 12208 14237
10842	0	0	Ki67+	 12223 13519
10843	0	0	Ki67+	 12239 13510
10844	0	0	Ki67+	 12244 13600
10845	0	0	Ki67+	 12257 14228
10846	0	0	Ki67+	 12264 14265
10847	0	0	Ki67+	 12274 13566
10848	0	0	Ki67+	 12278 13811
10849	0	0	Ki67+	 12289 13534
10850	0	0	Ki67+	 12301 13537
10851	0	0	Ki67+	 12309 13675
10852	0	0	Ki67+	 12331 14125
10853	0	0	Ki67+	 12359 14223
10854	0	0	Ki67+	 12411 14244
10855	0	0	Ki67+	 12497 14102
10856	0	0	Ki67+	 12513 13990
10857	0	0	Ki67+	 12520 13754
10858	0	0	Ki67+	 12539 13991
10859	0	0	Ki67+	 12541 13583
10860	0	0	Ki67+	 12542 14271
10861	0	0	Ki67+	 12573 14005
10862	0	0	Ki67+	 11778 14296
10863	0	0	Ki67+	 11778 14590
10864	0	0	Ki67+	 11783 14363
10865	0	0	Ki67+	 11784 15028
10866	0	0	Ki67+	 11786 14305
10867	0	0	Ki67+	 11788 14628
10868	0	0	Ki67+	 11795 15050
10869	0	0	Ki67+	 11798 14778
10870	0	0	Ki67+	 11798 14842
10871	0	0	Ki67+	 11802 14496
10872	0	0	Ki67+	 11817 14763
10873	0	0	Ki67+	 11826 14390
10874	0	0	Ki67+	 11836 15012
10875	0	0	Ki67+	 11838 15054
10876	0	0	Ki67+	 11840 14289
10877	0	0	Ki67+	 11841 14552
10878	0	0	Ki67+	 11852 14345
10879	0	0	Ki67+	 11854 14938
10880	0	0	Ki67+	 11857 14978
10881	0	0	Ki67+	 11865 14837
10882	0	0	Ki67+	 11868 14281
10883	0	0	Ki67+	 11873 14323
10884	0	0	Ki67+	 11875 14965
10885	0	0	Ki67+	 11928 14719
10886	0	0	Ki67+	 11929 14798
10887	0	0	Ki67+	 11934 15068
10888	0	0	Ki67+	 11936 14870
10889	0	0	Ki67+	 11946 14995
10890	0	0	Ki67+	 11953 14857
10891	0	0	Ki67+	 11961 14824
10892	0	0	Ki67+	 11963 14305
10893	0	0	Ki67+	 11965 14663
10894	0	0	Ki67+	 11966 14698
10895	0	0	Ki67+	 11976 14931
10896	0	0	Ki67+	 11978 14318
10897	0	0	Ki67+	 11982 14350
10898	0	0	Ki67+	 11982 14921
10899	0	0	Ki67+	 11983 14431
10900	0	0	Ki67+	 11985 14979
10901	0	0	Ki67+	 12002 14338
10902	0	0	Ki67+	 12006 14809
10903	0	0	Ki67+	 12017 14693
10904	0	0	Ki67+	 12027 14724
10905	0	0	Ki67+	 12028 14825
10906	0	0	Ki67+	 12041 14535
10907	0	0	Ki67+	 12050 14742
10908	0	0	Ki67+	 12050 15047
10909	0	0	Ki67+	 12070 14821
10910	0	0	Ki67+	 12074 14402
10911	0	0	Ki67+	 12091 14880
10912	0	0	Ki67+	 12100 14627
10913	0	0	Ki67+	 12102 14876
10914	0	0	Ki67+	 12105 14468
10915	0	0	Ki67+	 12109 14379
10916	0	0	Ki67+	 12111 14512
10917	0	0	Ki67+	 12112 14562
10918	0	0	Ki67+	 12114 14657
10919	0	0	Ki67+	 12114 14974
10920	0	0	Ki67+	 12115 14435
10921	0	0	Ki67+	 12140 14523
10922	0	0	Ki67+	 12141 14698
10923	0	0	Ki67+	 12143 14936
10924	0	0	Ki67+	 12203 14911
10925	0	0	Ki67+	 12238 14299
10926	0	0	Ki67+	 12245 14434
10927	0	0	Ki67+	 12298 14414
10928	0	0	Ki67+	 12313 14439
10929	0	0	Ki67+	 12335 14999
10930	0	0	Ki67+	 12339 14306
10931	0	0	Ki67+	 12347 14290
10932	0	0	Ki67+	 12373 14505
10933	0	0	Ki67+	 12373 14845
10934	0	0	Ki67+	 12379 14612
10935	0	0	Ki67+	 12393 14505
10936	0	0	Ki67+	 12397 14536
10937	0	0	Ki67+	 12416 14432
10938	0	0	Ki67+	 12425 14766
10939	0	0	Ki67+	 12425 14809
10940	0	0	Ki67+	 12448 14701
10941	0	0	Ki67+	 12459 14954
10942	0	0	Ki67+	 12461 14686
10943	0	0	Ki67+	 12478 14733
10944	0	0	Ki67+	 12493 14784
10945	0	0	Ki67+	 12504 14468
10946	0	0	Ki67+	 12519 14732
10947	0	0	Ki67+	 12530 14282
10948	0	0	Ki67+	 12534 14427
10949	0	0	Ki67+	 12548 14879
10950	0	0	Ki67+	 12559 14890
10951	0	0	Ki67+	 12563 14603
10952	0	0	Ki67+	 12571 14473
10953	0	0	Ki67+	 12575 14770
10954	0	0	Ki67+	 11781 15532
10955	0	0	Ki67+	 11788 15339
10956	0	0	Ki67+	 11791 15525
10957	0	0	Ki67+	 11801 15118
10958	0	0	Ki67+	 11805 15818
10959	0	0	Ki67+	 11812 15775
10960	0	0	Ki67+	 11823 15524
10961	0	0	Ki67+	 11850 15821
10962	0	0	Ki67+	 11879 15829
10963	0	0	Ki67+	 11890 15819
10964	0	0	Ki67+	 11895 15844
10965	0	0	Ki67+	 11911 15828
10966	0	0	Ki67+	 11914 15742
10967	0	0	Ki67+	 11923 15116
10968	0	0	Ki67+	 11933 15094
10969	0	0	Ki67+	 11947 15732
10970	0	0	Ki67+	 11964 15118
10971	0	0	Ki67+	 11967 15481
10972	0	0	Ki67+	 11975 15706
10973	0	0	Ki67+	 11990 15857
10974	0	0	Ki67+	 11995 15501
10975	0	0	Ki67+	 12003 15255
10976	0	0	Ki67+	 12006 15837
10977	0	0	Ki67+	 12027 15382
10978	0	0	Ki67+	 12042 15146
10979	0	0	Ki67+	 12046 15162
10980	0	0	Ki67+	 12052 15724
10981	0	0	Ki67+	 12059 15471
10982	0	0	Ki67+	 12090 15726
10983	0	0	Ki67+	 12093 15462
10984	0	0	Ki67+	 12098 15508
10985	0	0	Ki67+	 12114 15696
10986	0	0	Ki67+	 12119 15823
10987	0	0	Ki67+	 12123 15466
10988	0	0	Ki67+	 12130 15317
10989	0	0	Ki67+	 12130 15827
10990	0	0	Ki67+	 12131 15342
10991	0	0	Ki67+	 12148 15802
10992	0	0	Ki67+	 12188 15587
10993	0	0	Ki67+	 12197 15522
10994	0	0	Ki67+	 12214 15447
10995	0	0	Ki67+	 12229 15526
10996	0	0	Ki67+	 12233 15506
10997	0	0	Ki67+	 12240 15728
10998	0	0	Ki67+	 12247 15520
10999	0	0	Ki67+	 12262 15648
11000	0	0	Ki67+	 12265 15177
11001	0	0	Ki67+	 12275 15533
11002	0	0	Ki67+	 12289 15391
11003	0	0	Ki67+	 12305 15708
11004	0	0	Ki67+	 12322 15131
11005	0	0	Ki67+	 12348 15578
11006	0	0	Ki67+	 12410 15590
11007	0	0	Ki67+	 12410 15673
11008	0	0	Ki67+	 12421 15792
11009	0	0	Ki67+	 12440 15861
11010	0	0	Ki67+	 12443 15248
11011	0	0	Ki67+	 12454 15246
11012	0	0	Ki67+	 12458 15563
11013	0	0	Ki67+	 12459 15433
11014	0	0	Ki67+	 12466 15796
11015	0	0	Ki67+	 12476 15716
11016	0	0	Ki67+	 12484 15084
11017	0	0	Ki67+	 12498 15430
11018	0	0	Ki67+	 12511 15277
11019	0	0	Ki67+	 12511 15513
11020	0	0	Ki67+	 12520 15646
11021	0	0	Ki67+	 12523 15531
11022	0	0	Ki67+	 12530 15300
11023	0	0	Ki67+	 12531 15644
11024	0	0	Ki67+	 12532 15524
11025	0	0	Ki67+	 12535 15805
11026	0	0	Ki67+	 12536 15486
11027	0	0	Ki67+	 12538 15738
11028	0	0	Ki67+	 12557 15776
11029	0	0	Ki67+	 12566 15707
11030	0	0	Ki67+	 12569 15748
11031	0	0	Ki67+	 11794 16222
11032	0	0	Ki67+	 11811 16315
11033	0	0	Ki67+	 11819 16498
11034	0	0	Ki67+	 11826 16312
11035	0	0	Ki67+	 11827 16243
11036	0	0	Ki67+	 11844 15989
11037	0	0	Ki67+	 11846 16202
11038	0	0	Ki67+	 11848 15974
11039	0	0	Ki67+	 11853 16267
11040	0	0	Ki67+	 11866 16229
11041	0	0	Ki67+	 11867 16397
11042	0	0	Ki67+	 11879 16205
11043	0	0	Ki67+	 11884 16423
11044	0	0	Ki67+	 11889 16349
11045	0	0	Ki67+	 11890 15892
11046	0	0	Ki67+	 11893 15932
11047	0	0	Ki67+	 11899 15947
11048	0	0	Ki67+	 11907 15995
11049	0	0	Ki67+	 11920 16362
11050	0	0	Ki67+	 11921 15909
11051	0	0	Ki67+	 11927 16399
11052	0	0	Ki67+	 11932 16445
11053	0	0	Ki67+	 11933 16348
11054	0	0	Ki67+	 11943 16505
11055	0	0	Ki67+	 11950 16467
11056	0	0	Ki67+	 11957 16570
11057	0	0	Ki67+	 11966 16650
11058	0	0	Ki67+	 11970 15885
11059	0	0	Ki67+	 11978 16398
11060	0	0	Ki67+	 11978 16442
11061	0	0	Ki67+	 11986 15949
11062	0	0	Ki67+	 11987 15881
11063	0	0	Ki67+	 11991 16555
11064	0	0	Ki67+	 12005 15930
11065	0	0	Ki67+	 12014 15906
11066	0	0	Ki67+	 12016 16218
11067	0	0	Ki67+	 12019 16468
11068	0	0	Ki67+	 12030 16518
11069	0	0	Ki67+	 12036 16014
11070	0	0	Ki67+	 12041 16494
11071	0	0	Ki67+	 12042 16427
11072	0	0	Ki67+	 12049 16023
11073	0	0	Ki67+	 12049 16295
11074	0	0	Ki67+	 12062 16507
11075	0	0	Ki67+	 12077 16471
11076	0	0	Ki67+	 12078 16450
11077	0	0	Ki67+	 12081 15988
11078	0	0	Ki67+	 12082 15906
11079	0	0	Ki67+	 12083 16006
11080	0	0	Ki67+	 12084 16497
11081	0	0	Ki67+	 12087 16521
11082	0	0	Ki67+	 12092 16209
11083	0	0	Ki67+	 12108 16571
11084	0	0	Ki67+	 12132 16478
11085	0	0	Ki67+	 12143 16638
11086	0	0	Ki67+	 12155 16488
11087	0	0	Ki67+	 12157 16629
11088	0	0	Ki67+	 12188 16579
11089	0	0	Ki67+	 12226 15970
11090	0	0	Ki67+	 12237 16561
11091	0	0	Ki67+	 12242 16450
11092	0	0	Ki67+	 12261 16046
11093	0	0	Ki67+	 12285 16050
11094	0	0	Ki67+	 12286 16107
11095	0	0	Ki67+	 12289 15933
11096	0	0	Ki67+	 12292 16079
11097	0	0	Ki67+	 12297 16062
11098	0	0	Ki67+	 12304 15978
11099	0	0	Ki67+	 12306 15924
11100	0	0	Ki67+	 12311 16050
11101	0	0	Ki67+	 12312 16108
11102	0	0	Ki67+	 12335 16513
11103	0	0	Ki67+	 12336 16279
11104	0	0	Ki67+	 12339 16040
11105	0	0	Ki67+	 12340 15916
11106	0	0	Ki67+	 12358 15877
11107	0	0	Ki67+	 12371 16330
11108	0	0	Ki67+	 12383 16068
11109	0	0	Ki67+	 12401 15996
11110	0	0	Ki67+	 12405 15946
11111	0	0	Ki67+	 12410 16335
11112	0	0	Ki67+	 12414 16621
11113	0	0	Ki67+	 12434 16408
11114	0	0	Ki67+	 12449 16372
11115	0	0	Ki67+	 12457 16468
11116	0	0	Ki67+	 12460 15968
11117	0	0	Ki67+	 12466 16479
11118	0	0	Ki67+	 12471 15965
11119	0	0	Ki67+	 12493 16577
11120	0	0	Ki67+	 12494 16450
11121	0	0	Ki67+	 12498 16316
11122	0	0	Ki67+	 12498 16460
11123	0	0	Ki67+	 12500 16330
11124	0	0	Ki67+	 12510 15969
11125	0	0	Ki67+	 12536 15917
11126	0	0	Ki67+	 12540 15931
11127	0	0	Ki67+	 12543 15971
11128	0	0	Ki67+	 12546 16016
11129	0	0	Ki67+	 12551 16234
11130	0	0	Ki67+	 12566 15891
11131	0	0	Ki67+	 12573 16374
11132	0	0	Ki67+	 11787 16976
11133	0	0	Ki67+	 11807 17236
11134	0	0	Ki67+	 11823 17111
11135	0	0	Ki67+	 11876 16928
11136	0	0	Ki67+	 11886 16733
11137	0	0	Ki67+	 11886 17390
11138	0	0	Ki67+	 11888 17105
11139	0	0	Ki67+	 11892 16821
11140	0	0	Ki67+	 11894 17122
11141	0	0	Ki67+	 11904 16903
11142	0	0	Ki67+	 11916 16800
11143	0	0	Ki67+	 11936 16676
11144	0	0	Ki67+	 11944 16765
11145	0	0	Ki67+	 11945 16901
11146	0	0	Ki67+	 11948 16747
11147	0	0	Ki67+	 11962 17341
11148	0	0	Ki67+	 11970 16678
11149	0	0	Ki67+	 11977 17287
11150	0	0	Ki67+	 11980 16686
11151	0	0	Ki67+	 11999 17194
11152	0	0	Ki67+	 11999 17236
11153	0	0	Ki67+	 12007 16839
11154	0	0	Ki67+	 12007 17220
11155	0	0	Ki67+	 12010 17133
11156	0	0	Ki67+	 12010 17355
11157	0	0	Ki67+	 12017 17228
11158	0	0	Ki67+	 12020 16782
11159	0	0	Ki67+	 12023 16831
11160	0	0	Ki67+	 12037 17210
11161	0	0	Ki67+	 12039 17330
11162	0	0	Ki67+	 12060 17461
11163	0	0	Ki67+	 12093 16791
11164	0	0	Ki67+	 12108 16789
11165	0	0	Ki67+	 12117 17091
11166	0	0	Ki67+	 12127 17088
11167	0	0	Ki67+	 12136 17390
11168	0	0	Ki67+	 12140 17043
11169	0	0	Ki67+	 12153 17044
11170	0	0	Ki67+	 12154 16746
11171	0	0	Ki67+	 12169 16840
11172	0	0	Ki67+	 12191 17028
11173	0	0	Ki67+	 12206 16782
11174	0	0	Ki67+	 12233 17370
11175	0	0	Ki67+	 12253 17139
11176	0	0	Ki67+	 12295 17045
11177	0	0	Ki67+	 12300 17030
11178	0	0	Ki67+	 12334 17002
11179	0	0	Ki67+	 12363 17393
11180	0	0	Ki67+	 12367 16998
11181	0	0	Ki67+	 12375 17384
11182	0	0	Ki67+	 12381 17165
11183	0	0	Ki67+	 12386 17179
11184	0	0	Ki67+	 12391 17356
11185	0	0	Ki67+	 12414 16991
11186	0	0	Ki67+	 12415 16981
11187	0	0	Ki67+	 12417 17241
11188	0	0	Ki67+	 12420 17377
11189	0	0	Ki67+	 12426 16944
11190	0	0	Ki67+	 12432 17187
11191	0	0	Ki67+	 12437 16918
11192	0	0	Ki67+	 12438 17403
11193	0	0	Ki67+	 12463 17108
11194	0	0	Ki67+	 12469 17459
11195	0	0	Ki67+	 12471 17383
11196	0	0	Ki67+	 12476 17327
11197	0	0	Ki67+	 12486 17155
11198	0	0	Ki67+	 12487 17385
11199	0	0	Ki67+	 12490 17361
11200	0	0	Ki67+	 12499 17371
11201	0	0	Ki67+	 12514 17131
11202	0	0	Ki67+	 12520 17096
11203	0	0	Ki67+	 12530 17146
11204	0	0	Ki67+	 11781 18120
11205	0	0	Ki67+	 11806 18187
11206	0	0	Ki67+	 11830 17506
11207	0	0	Ki67+	 11839 17602
11208	0	0	Ki67+	 11851 18211
11209	0	0	Ki67+	 11853 17550
11210	0	0	Ki67+	 11869 17669
11211	0	0	Ki67+	 11869 18175
11212	0	0	Ki67+	 11872 17657
11213	0	0	Ki67+	 11882 17846
11214	0	0	Ki67+	 11896 17931
11215	0	0	Ki67+	 11905 17698
11216	0	0	Ki67+	 11905 17944
11217	0	0	Ki67+	 11928 17963
11218	0	0	Ki67+	 11940 18067
11219	0	0	Ki67+	 11942 18215
11220	0	0	Ki67+	 11946 17958
11221	0	0	Ki67+	 11950 17857
11222	0	0	Ki67+	 11953 18181
11223	0	0	Ki67+	 11957 18066
11224	0	0	Ki67+	 11968 18181
11225	0	0	Ki67+	 11991 18080
11226	0	0	Ki67+	 12059 17865
11227	0	0	Ki67+	 12072 18000
11228	0	0	Ki67+	 12075 17480
11229	0	0	Ki67+	 12085 17799
11230	0	0	Ki67+	 12095 18249
11231	0	0	Ki67+	 12103 18233
11232	0	0	Ki67+	 12123 18023
11233	0	0	Ki67+	 12124 18140
11234	0	0	Ki67+	 12141 17780
11235	0	0	Ki67+	 12141 18213
11236	0	0	Ki67+	 12144 17959
11237	0	0	Ki67+	 12160 17966
11238	0	0	Ki67+	 12170 17848
11239	0	0	Ki67+	 12177 18018
11240	0	0	Ki67+	 12200 18219
11241	0	0	Ki67+	 12201 18112
11242	0	0	Ki67+	 12203 18175
11243	0	0	Ki67+	 12225 18061
11244	0	0	Ki67+	 12229 17966
11245	0	0	Ki67+	 12234 18008
11246	0	0	Ki67+	 12252 18265
11247	0	0	Ki67+	 12255 17709
11248	0	0	Ki67+	 12259 17695
11249	0	0	Ki67+	 12265 18049
11250	0	0	Ki67+	 12289 17800
11251	0	0	Ki67+	 12289 18021
11252	0	0	Ki67+	 12298 17829
11253	0	0	Ki67+	 12308 17898
11254	0	0	Ki67+	 12317 17599
11255	0	0	Ki67+	 12317 17836
11256	0	0	Ki67+	 12318 18122
11257	0	0	Ki67+	 12319 17872
11258	0	0	Ki67+	 12339 17989
11259	0	0	Ki67+	 12344 17891
11260	0	0	Ki67+	 12354 18177
11261	0	0	Ki67+	 12358 18239
11262	0	0	Ki67+	 12362 17962
11263	0	0	Ki67+	 12363 17842
11264	0	0	Ki67+	 12372 17705
11265	0	0	Ki67+	 12372 17946
11266	0	0	Ki67+	 12377 18096
11267	0	0	Ki67+	 12385 17667
11268	0	0	Ki67+	 12385 17961
11269	0	0	Ki67+	 12386 17934
11270	0	0	Ki67+	 12390 17750
11271	0	0	Ki67+	 12396 17951
11272	0	0	Ki67+	 12402 17507
11273	0	0	Ki67+	 12402 17598
11274	0	0	Ki67+	 12402 17680
11275	0	0	Ki67+	 12413 17883
11276	0	0	Ki67+	 12422 17664
11277	0	0	Ki67+	 12425 17485
11278	0	0	Ki67+	 12430 17515
11279	0	0	Ki67+	 12448 18208
11280	0	0	Ki67+	 12449 17481
11281	0	0	Ki67+	 12450 18154
11282	0	0	Ki67+	 12463 17963
11283	0	0	Ki67+	 12467 18156
11284	0	0	Ki67+	 12469 17806
11285	0	0	Ki67+	 12470 18090
11286	0	0	Ki67+	 12475 17898
11287	0	0	Ki67+	 12490 18131
11288	0	0	Ki67+	 12496 18246
11289	0	0	Ki67+	 12516 17839
11290	0	0	Ki67+	 12519 18091
11291	0	0	Ki67+	 12521 18187
11292	0	0	Ki67+	 12533 18245
11293	0	0	Ki67+	 12535 17952
11294	0	0	Ki67+	 12541 17913
11295	0	0	Ki67+	 12555 18118
11296	0	0	Ki67+	 12567 18247
11297	0	0	Ki67+	 11799 18414
11298	0	0	Ki67+	 11805 18685
11299	0	0	Ki67+	 11808 18594
11300	0	0	Ki67+	 11818 18399
11301	0	0	Ki67+	 11829 18686
11302	0	0	Ki67+	 11835 18555
11303	0	0	Ki67+	 11840 19061
11304	0	0	Ki67+	 11842 18638
11305	0	0	Ki67+	 11849 18584
11306	0	0	Ki67+	 11853 18668
11307	0	0	Ki67+	 11873 18673
11308	0	0	Ki67+	 11877 18704
11309	0	0	Ki67+	 11880 18503
11310	0	0	Ki67+	 11881 18562
11311	0	0	Ki67+	 11882 18798
11312	0	0	Ki67+	 11886 18605
11313	0	0	Ki67+	 11888 18774
11314	0	0	Ki67+	 11891 18532
11315	0	0	Ki67+	 11922 18425
11316	0	0	Ki67+	 11923 18301
11317	0	0	Ki67+	 11973 18920
11318	0	0	Ki67+	 11999 19047
11319	0	0	Ki67+	 12018 19047
11320	0	0	Ki67+	 12029 18395
11321	0	0	Ki67+	 12036 18386
11322	0	0	Ki67+	 12041 18352
11323	0	0	Ki67+	 12045 18467
11324	0	0	Ki67+	 12071 18388
11325	0	0	Ki67+	 12078 18285
11326	0	0	Ki67+	 12083 18423
11327	0	0	Ki67+	 12100 18369
11328	0	0	Ki67+	 12104 18909
11329	0	0	Ki67+	 12107 18578
11330	0	0	Ki67+	 12113 18868
11331	0	0	Ki67+	 12118 18744
11332	0	0	Ki67+	 12140 18336
11333	0	0	Ki67+	 12154 18481
11334	0	0	Ki67+	 12156 18746
11335	0	0	Ki67+	 12191 18658
11336	0	0	Ki67+	 12216 18417
11337	0	0	Ki67+	 12241 18498
11338	0	0	Ki67+	 12247 18406
11339	0	0	Ki67+	 12253 18682
11340	0	0	Ki67+	 12254 18968
11341	0	0	Ki67+	 12256 18550
11342	0	0	Ki67+	 12269 18548
11343	0	0	Ki67+	 12270 18479
11344	0	0	Ki67+	 12270 19067
11345	0	0	Ki67+	 12276 18777
11346	0	0	Ki67+	 12279 18861
11347	0	0	Ki67+	 12290 18332
11348	0	0	Ki67+	 12296 18456
11349	0	0	Ki67+	 12305 18517
11350	0	0	Ki67+	 12317 18680
11351	0	0	Ki67+	 12320 18851
11352	0	0	Ki67+	 12326 18966
11353	0	0	Ki67+	 12327 18657
11354	0	0	Ki67+	 12327 18810
11355	0	0	Ki67+	 12334 18307
11356	0	0	Ki67+	 12337 18899
11357	0	0	Ki67+	 12338 18963
11358	0	0	Ki67+	 12345 18395
11359	0	0	Ki67+	 12345 18698
11360	0	0	Ki67+	 12355 18410
11361	0	0	Ki67+	 12356 18345
11362	0	0	Ki67+	 12358 18793
11363	0	0	Ki67+	 12370 18885
11364	0	0	Ki67+	 12380 18289
11365	0	0	Ki67+	 12381 18323
11366	0	0	Ki67+	 12385 18481
11367	0	0	Ki67+	 12404 18279
11368	0	0	Ki67+	 12416 18673
11369	0	0	Ki67+	 12436 18995
11370	0	0	Ki67+	 12437 18480
11371	0	0	Ki67+	 12447 18328
11372	0	0	Ki67+	 12456 18429
11373	0	0	Ki67+	 12462 18927
11374	0	0	Ki67+	 12464 18669
11375	0	0	Ki67+	 12469 18388
11376	0	0	Ki67+	 12472 18345
11377	0	0	Ki67+	 12476 19019
11378	0	0	Ki67+	 12479 18631
11379	0	0	Ki67+	 12488 18925
11380	0	0	Ki67+	 12499 18274
11381	0	0	Ki67+	 12502 18409
11382	0	0	Ki67+	 12509 18746
11383	0	0	Ki67+	 12520 18416
11384	0	0	Ki67+	 12546 18390
11385	0	0	Ki67+	 12546 18652
11386	0	0	Ki67+	 12549 18592
11387	0	0	Ki67+	 12567 18592
11388	0	0	Ki67+	 12570 18517
11389	0	0	Ki67+	 11804 19632
11390	0	0	Ki67+	 11807 19748
11391	0	0	Ki67+	 11817 19760
11392	0	0	Ki67+	 11825 19649
11393	0	0	Ki67+	 11830 19664
11394	0	0	Ki67+	 11846 19085
11395	0	0	Ki67+	 11846 19783
11396	0	0	Ki67+	 11848 19287
11397	0	0	Ki67+	 11864 19500
11398	0	0	Ki67+	 11866 19663
11399	0	0	Ki67+	 11872 19522
11400	0	0	Ki67+	 11873 19745
11401	0	0	Ki67+	 11894 19595
11402	0	0	Ki67+	 11895 19423
11403	0	0	Ki67+	 11901 19837
11404	0	0	Ki67+	 11903 19562
11405	0	0	Ki67+	 11914 19605
11406	0	0	Ki67+	 11916 19464
11407	0	0	Ki67+	 11956 19595
11408	0	0	Ki67+	 12010 19082
11409	0	0	Ki67+	 12013 19236
11410	0	0	Ki67+	 12021 19106
11411	0	0	Ki67+	 12027 19137
11412	0	0	Ki67+	 12027 19246
11413	0	0	Ki67+	 12030 19187
11414	0	0	Ki67+	 12038 19621
11415	0	0	Ki67+	 12041 19165
11416	0	0	Ki67+	 12042 19456
11417	0	0	Ki67+	 12064 19208
11418	0	0	Ki67+	 12064 19534
11419	0	0	Ki67+	 12071 19686
11420	0	0	Ki67+	 12092 19704
11421	0	0	Ki67+	 12103 19657
11422	0	0	Ki67+	 12104 19188
11423	0	0	Ki67+	 12106 19622
11424	0	0	Ki67+	 12108 19473
11425	0	0	Ki67+	 12115 19130
11426	0	0	Ki67+	 12120 19282
11427	0	0	Ki67+	 12129 19681
11428	0	0	Ki67+	 12144 19659
11429	0	0	Ki67+	 12145 19347
11430	0	0	Ki67+	 12150 19613
11431	0	0	Ki67+	 12165 19387
11432	0	0	Ki67+	 12165 19823
11433	0	0	Ki67+	 12174 19687
11434	0	0	Ki67+	 12177 19610
11435	0	0	Ki67+	 12178 19351
11436	0	0	Ki67+	 12183 19807
11437	0	0	Ki67+	 12190 19511
11438	0	0	Ki67+	 12192 19101
11439	0	0	Ki67+	 12203 19655
11440	0	0	Ki67+	 12217 19617
11441	0	0	Ki67+	 12226 19529
11442	0	0	Ki67+	 12245 19373
11443	0	0	Ki67+	 12246 19338
11444	0	0	Ki67+	 12252 19281
11445	0	0	Ki67+	 12256 19624
11446	0	0	Ki67+	 12276 19815
11447	0	0	Ki67+	 12281 19288
11448	0	0	Ki67+	 12281 19778
11449	0	0	Ki67+	 12284 19371
11450	0	0	Ki67+	 12288 19636
11451	0	0	Ki67+	 12289 19279
11452	0	0	Ki67+	 12289 19721
11453	0	0	Ki67+	 12296 19599
11454	0	0	Ki67+	 12301 19757
11455	0	0	Ki67+	 12306 19366
11456	0	0	Ki67+	 12312 19540
11457	0	0	Ki67+	 12324 19570
11458	0	0	Ki67+	 12333 19753
11459	0	0	Ki67+	 12339 19638
11460	0	0	Ki67+	 12343 19098
11461	0	0	Ki67+	 12351 19350
11462	0	0	Ki67+	 12351 19682
11463	0	0	Ki67+	 12353 19396
11464	0	0	Ki67+	 12355 19570
11465	0	0	Ki67+	 12359 19488
11466	0	0	Ki67+	 12360 19870
11467	0	0	Ki67+	 12362 19750
11468	0	0	Ki67+	 12370 19546
11469	0	0	Ki67+	 12391 19497
11470	0	0	Ki67+	 12392 19114
11471	0	0	Ki67+	 12395 19401
11472	0	0	Ki67+	 12396 19690
11473	0	0	Ki67+	 12402 19312
11474	0	0	Ki67+	 12406 19631
11475	0	0	Ki67+	 12407 19258
11476	0	0	Ki67+	 12408 19698
11477	0	0	Ki67+	 12408 19806
11478	0	0	Ki67+	 12412 19402
11479	0	0	Ki67+	 12415 19681
11480	0	0	Ki67+	 12420 19483
11481	0	0	Ki67+	 12431 19322
11482	0	0	Ki67+	 12438 19373
11483	0	0	Ki67+	 12445 19149
11484	0	0	Ki67+	 12468 19533
11485	0	0	Ki67+	 12471 19554
11486	0	0	Ki67+	 12493 19087
11487	0	0	Ki67+	 12495 19215
11488	0	0	Ki67+	 12496 19114
11489	0	0	Ki67+	 12512 19103
11490	0	0	Ki67+	 12514 19758
11491	0	0	Ki67+	 12536 19091
11492	0	0	Ki67+	 12544 19653
11493	0	0	Ki67+	 12553 19139
11494	0	0	Ki67+	 12566 19862
11495	0	0	Ki67+	 11785 20426
11496	0	0	Ki67+	 11788 20392
11497	0	0	Ki67+	 11795 20436
11498	0	0	Ki67+	 11799 20356
11499	0	0	Ki67+	 11801 20568
11500	0	0	Ki67+	 11821 19949
11501	0	0	Ki67+	 11826 19985
11502	0	0	Ki67+	 11827 20044
11503	0	0	Ki67+	 11830 20171
11504	0	0	Ki67+	 11830 20397
11505	0	0	Ki67+	 11837 20383
11506	0	0	Ki67+	 11842 20180
11507	0	0	Ki67+	 11847 20473
11508	0	0	Ki67+	 11852 19892
11509	0	0	Ki67+	 11855 20465
11510	0	0	Ki67+	 11857 20000
11511	0	0	Ki67+	 11857 20078
11512	0	0	Ki67+	 11859 20363
11513	0	0	Ki67+	 11860 20404
11514	0	0	Ki67+	 11874 20544
11515	0	0	Ki67+	 11888 20103
11516	0	0	Ki67+	 11892 20054
11517	0	0	Ki67+	 11897 19907
11518	0	0	Ki67+	 11902 20071
11519	0	0	Ki67+	 11903 20198
11520	0	0	Ki67+	 11912 20154
11521	0	0	Ki67+	 11918 20624
11522	0	0	Ki67+	 11921 20391
11523	0	0	Ki67+	 11930 20633
11524	0	0	Ki67+	 11931 19978
11525	0	0	Ki67+	 11943 20151
11526	0	0	Ki67+	 11948 20617
11527	0	0	Ki67+	 11967 19984
11528	0	0	Ki67+	 11988 20158
11529	0	0	Ki67+	 11993 20063
11530	0	0	Ki67+	 12002 20012
11531	0	0	Ki67+	 12044 20287
11532	0	0	Ki67+	 12045 19989
11533	0	0	Ki67+	 12052 19935
11534	0	0	Ki67+	 12073 20306
11535	0	0	Ki67+	 12080 20557
11536	0	0	Ki67+	 12083 20248
11537	0	0	Ki67+	 12093 20407
11538	0	0	Ki67+	 12098 20011
11539	0	0	Ki67+	 12104 20391
11540	0	0	Ki67+	 12116 20394
11541	0	0	Ki67+	 12117 20254
11542	0	0	Ki67+	 12119 20409
11543	0	0	Ki67+	 12121 20533
11544	0	0	Ki67+	 12127 20079
11545	0	0	Ki67+	 12129 20128
11546	0	0	Ki67+	 12132 19889
11547	0	0	Ki67+	 12133 20290
11548	0	0	Ki67+	 12145 19989
11549	0	0	Ki67+	 12153 19956
11550	0	0	Ki67+	 12163 20269
11551	0	0	Ki67+	 12168 19958
11552	0	0	Ki67+	 12169 19928
11553	0	0	Ki67+	 12172 19895
11554	0	0	Ki67+	 12172 20497
11555	0	0	Ki67+	 12186 20549
11556	0	0	Ki67+	 12191 20518
11557	0	0	Ki67+	 12192 20563
11558	0	0	Ki67+	 12195 20019
11559	0	0	Ki67+	 12206 20277
11560	0	0	Ki67+	 12208 20561
11561	0	0	Ki67+	 12209 20360
11562	0	0	Ki67+	 12210 20231
11563	0	0	Ki67+	 12222 20500
11564	0	0	Ki67+	 12229 20274
11565	0	0	Ki67+	 12240 20383
11566	0	0	Ki67+	 12271 20395
11567	0	0	Ki67+	 12283 20206
11568	0	0	Ki67+	 12308 20027
11569	0	0	Ki67+	 12312 20257
11570	0	0	Ki67+	 12313 20089
11571	0	0	Ki67+	 12318 20175
11572	0	0	Ki67+	 12325 20208
11573	0	0	Ki67+	 12329 20476
11574	0	0	Ki67+	 12333 20019
11575	0	0	Ki67+	 12337 20164
11576	0	0	Ki67+	 12337 20264
11577	0	0	Ki67+	 12356 20174
11578	0	0	Ki67+	 12369 19883
11579	0	0	Ki67+	 12424 20121
11580	0	0	Ki67+	 12434 20168
11581	0	0	Ki67+	 12449 20638
11582	0	0	Ki67+	 12462 20640
11583	0	0	Ki67+	 12487 20086
11584	0	0	Ki67+	 12507 20625
11585	0	0	Ki67+	 12519 20628
11586	0	0	Ki67+	 12520 20113
11587	0	0	Ki67+	 12544 20159
11588	0	0	Ki67+	 12544 20668
11589	0	0	Ki67+	 12549 20112
11590	0	0	Ki67+	 12561 20151
11591	0	0	Ki67+	 12561 20574
11592	0	0	Ki67+	 11806 20922
11593	0	0	Ki67+	 11806 21091
11594	0	0	Ki67+	 11808 21168
11595	0	0	Ki67+	 11820 20913
11596	0	0	Ki67+	 11821 20935
11597	0	0	Ki67+	 11821 21006
11598	0	0	Ki67+	 11842 20914
11599	0	0	Ki67+	 11851 20940
11600	0	0	Ki67+	 11855 20923
11601	0	0	Ki67+	 11864 20827
11602	0	0	Ki67+	 11867 21038
11603	0	0	Ki67+	 11876 21011
11604	0	0	Ki67+	 11878 20949
11605	0	0	Ki67+	 11882 21405
11606	0	0	Ki67+	 11897 20839
11607	0	0	Ki67+	 11907 21361
11608	0	0	Ki67+	 11914 20879
11609	0	0	Ki67+	 11915 21250
11610	0	0	Ki67+	 11917 21388
11611	0	0	Ki67+	 11928 20890
11612	0	0	Ki67+	 11935 20933
11613	0	0	Ki67+	 11939 20858
11614	0	0	Ki67+	 11950 20819
11615	0	0	Ki67+	 11960 20801
11616	0	0	Ki67+	 11966 20917
11617	0	0	Ki67+	 11967 21333
11618	0	0	Ki67+	 11969 21230
11619	0	0	Ki67+	 11975 20806
11620	0	0	Ki67+	 11987 20863
11621	0	0	Ki67+	 12056 20827
11622	0	0	Ki67+	 12125 20939
11623	0	0	Ki67+	 12145 21028
11624	0	0	Ki67+	 12156 21372
11625	0	0	Ki67+	 12163 20922
11626	0	0	Ki67+	 12176 21383
11627	0	0	Ki67+	 12179 21371
11628	0	0	Ki67+	 12181 21408
11629	0	0	Ki67+	 12212 21327
11630	0	0	Ki67+	 12216 21408
11631	0	0	Ki67+	 12231 21227
11632	0	0	Ki67+	 12240 21436
11633	0	0	Ki67+	 12241 21170
11634	0	0	Ki67+	 12253 21254
11635	0	0	Ki67+	 12263 21242
11636	0	0	Ki67+	 12264 20769
11637	0	0	Ki67+	 12267 20990
11638	0	0	Ki67+	 12274 20875
11639	0	0	Ki67+	 12279 20997
11640	0	0	Ki67+	 12286 21451
11641	0	0	Ki67+	 12290 20775
11642	0	0	Ki67+	 12290 20870
11643	0	0	Ki67+	 12294 20722
11644	0	0	Ki67+	 12295 21308
11645	0	0	Ki67+	 12299 21153
11646	0	0	Ki67+	 12300 21398
11647	0	0	Ki67+	 12317 21009
11648	0	0	Ki67+	 12330 20743
11649	0	0	Ki67+	 12341 21010
11650	0	0	Ki67+	 12341 21449
11651	0	0	Ki67+	 12351 21228
11652	0	0	Ki67+	 12352 21037
11653	0	0	Ki67+	 12357 21019
11654	0	0	Ki67+	 12359 20674
11655	0	0	Ki67+	 12365 20687
11656	0	0	Ki67+	 12365 21122
11657	0	0	Ki67+	 12378 20983
11658	0	0	Ki67+	 12385 20965
11659	0	0	Ki67+	 12388 20846
11660	0	0	Ki67+	 12400 20817
11661	0	0	Ki67+	 12422 21298
11662	0	0	Ki67+	 12432 21425
11663	0	0	Ki67+	 12448 20710
11664	0	0	Ki67+	 12466 21428
11665	0	0	Ki67+	 12473 21245
11666	0	0	Ki67+	 12480 20878
11667	0	0	Ki67+	 12490 21010
11668	0	0	Ki67+	 12491 21278
11669	0	0	Ki67+	 12498 20876
11670	0	0	Ki67+	 12506 21387
11671	0	0	Ki67+	 12534 21258
11672	0	0	Ki67+	 12566 20815
11673	0	0	Ki67+	 11791 21740
11674	0	0	Ki67+	 11802 21741
11675	0	0	Ki67+	 11803 21812
11676	0	0	Ki67+	 11824 22131
11677	0	0	Ki67+	 11831 21808
11678	0	0	Ki67+	 11833 21558
11679	0	0	Ki67+	 11839 21927
11680	0	0	Ki67+	 11839 22023
11681	0	0	Ki67+	 11849 21559
11682	0	0	Ki67+	 11852 21668
11683	0	0	Ki67+	 11862 22151
11684	0	0	Ki67+	 11864 21744
11685	0	0	Ki67+	 11868 21985
11686	0	0	Ki67+	 11871 22013
11687	0	0	Ki67+	 11875 21972
11688	0	0	Ki67+	 11877 21752
11689	0	0	Ki67+	 11883 21779
11690	0	0	Ki67+	 11902 21785
11691	0	0	Ki67+	 11910 22000
11692	0	0	Ki67+	 11912 21723
11693	0	0	Ki67+	 11913 22224
11694	0	0	Ki67+	 11927 22036
11695	0	0	Ki67+	 11934 21754
11696	0	0	Ki67+	 11936 21729
11697	0	0	Ki67+	 11949 21756
11698	0	0	Ki67+	 11951 22005
11699	0	0	Ki67+	 11952 21877
11700	0	0	Ki67+	 11952 21971
11701	0	0	Ki67+	 11970 21837
11702	0	0	Ki67+	 11979 21921
11703	0	0	Ki67+	 11981 21994
11704	0	0	Ki67+	 11986 21949
11705	0	0	Ki67+	 11991 22037
11706	0	0	Ki67+	 12003 21594
11707	0	0	Ki67+	 12013 21953
11708	0	0	Ki67+	 12014 21632
11709	0	0	Ki67+	 12017 22249
11710	0	0	Ki67+	 12025 21585
11711	0	0	Ki67+	 12033 21640
11712	0	0	Ki67+	 12037 22267
11713	0	0	Ki67+	 12044 21517
11714	0	0	Ki67+	 12056 21867
11715	0	0	Ki67+	 12065 21709
11716	0	0	Ki67+	 12066 21502
11717	0	0	Ki67+	 12066 22112
11718	0	0	Ki67+	 12095 21852
11719	0	0	Ki67+	 12105 21824
11720	0	0	Ki67+	 12106 21658
11721	0	0	Ki67+	 12107 22216
11722	0	0	Ki67+	 12119 21664
11723	0	0	Ki67+	 12123 21685
11724	0	0	Ki67+	 12128 22230
11725	0	0	Ki67+	 12129 22253
11726	0	0	Ki67+	 12132 21778
11727	0	0	Ki67+	 12133 21641
11728	0	0	Ki67+	 12134 21690
11729	0	0	Ki67+	 12147 21641
11730	0	0	Ki67+	 12147 21852
11731	0	0	Ki67+	 12159 21553
11732	0	0	Ki67+	 12164 21612
11733	0	0	Ki67+	 12167 21567
11734	0	0	Ki67+	 12176 21773
11735	0	0	Ki67+	 12194 21746
11736	0	0	Ki67+	 12209 21920
11737	0	0	Ki67+	 12244 21798
11738	0	0	Ki67+	 12285 21559
11739	0	0	Ki67+	 12288 21602
11740	0	0	Ki67+	 12311 21478
11741	0	0	Ki67+	 12319 21953
11742	0	0	Ki67+	 12319 21992
11743	0	0	Ki67+	 12327 21564
11744	0	0	Ki67+	 12329 21630
11745	0	0	Ki67+	 12406 21485
11746	0	0	Ki67+	 12425 21558
11747	0	0	Ki67+	 12433 21984
11748	0	0	Ki67+	 12447 21620
11749	0	0	Ki67+	 12454 21945
11750	0	0	Ki67+	 12455 21906
11751	0	0	Ki67+	 12458 21620
11752	0	0	Ki67+	 12463 21932
11753	0	0	Ki67+	 12482 21679
11754	0	0	Ki67+	 12523 21579
11755	0	0	Ki67+	 12528 21556
11756	0	0	Ki67+	 12547 21525
11757	0	0	Ki67+	 12569 21536
11758	0	0	Ki67+	 12569 21569
11759	0	0	Ki67+	 11778 22558
11760	0	0	Ki67+	 11780 22706
11761	0	0	Ki67+	 11783 22594
11762	0	0	Ki67+	 11786 22537
11763	0	0	Ki67+	 11788 22581
11764	0	0	Ki67+	 11789 22730
11765	0	0	Ki67+	 11792 22553
11766	0	0	Ki67+	 11797 22646
11767	0	0	Ki67+	 11813 22934
11768	0	0	Ki67+	 11840 22863
11769	0	0	Ki67+	 11843 22509
11770	0	0	Ki67+	 11851 22752
11771	0	0	Ki67+	 11857 22336
11772	0	0	Ki67+	 11876 22354
11773	0	0	Ki67+	 11883 22678
11774	0	0	Ki67+	 11914 22447
11775	0	0	Ki67+	 11928 22895
11776	0	0	Ki67+	 11932 22449
11777	0	0	Ki67+	 11936 22279
11778	0	0	Ki67+	 11936 22822
11779	0	0	Ki67+	 11938 22476
11780	0	0	Ki67+	 11950 22659
11781	0	0	Ki67+	 11953 22476
11782	0	0	Ki67+	 11960 22581
11783	0	0	Ki67+	 11962 22748
11784	0	0	Ki67+	 11976 22585
11785	0	0	Ki67+	 11978 22640
11786	0	0	Ki67+	 11981 23000
11787	0	0	Ki67+	 11982 22551
11788	0	0	Ki67+	 11983 22969
11789	0	0	Ki67+	 11984 22680
11790	0	0	Ki67+	 11987 22874
11791	0	0	Ki67+	 11995 22494
11792	0	0	Ki67+	 11998 22646
11793	0	0	Ki67+	 12013 22933
11794	0	0	Ki67+	 12035 23056
11795	0	0	Ki67+	 12042 23067
11796	0	0	Ki67+	 12048 22586
11797	0	0	Ki67+	 12049 23023
11798	0	0	Ki67+	 12089 22687
11799	0	0	Ki67+	 12120 23069
11800	0	0	Ki67+	 12192 22760
11801	0	0	Ki67+	 12217 22683
11802	0	0	Ki67+	 12255 22783
11803	0	0	Ki67+	 12268 22698
11804	0	0	Ki67+	 12314 22766
11805	0	0	Ki67+	 12323 22982
11806	0	0	Ki67+	 12333 22630
11807	0	0	Ki67+	 12333 22980
11808	0	0	Ki67+	 12347 22756
11809	0	0	Ki67+	 12352 22906
11810	0	0	Ki67+	 12370 23025
11811	0	0	Ki67+	 12380 22627
11812	0	0	Ki67+	 12380 22927
11813	0	0	Ki67+	 12410 23010
11814	0	0	Ki67+	 12424 22362
11815	0	0	Ki67+	 12424 22915
11816	0	0	Ki67+	 12434 22365
11817	0	0	Ki67+	 12449 22994
11818	0	0	Ki67+	 12471 22915
11819	0	0	Ki67+	 12480 22974
11820	0	0	Ki67+	 12497 22915
11821	0	0	Ki67+	 12517 22990
11822	0	0	Ki67+	 12553 22576
11823	0	0	Ki67+	 12562 22471
11824	0	0	Ki67+	 12573 22480
11825	0	0	Ki67+	 11793 23502
11826	0	0	Ki67+	 11798 23631
11827	0	0	Ki67+	 11893 23152
11828	0	0	Ki67+	 11893 23539
11829	0	0	Ki67+	 11911 23571
11830	0	0	Ki67+	 11925 23205
11831	0	0	Ki67+	 11934 23160
11832	0	0	Ki67+	 11936 23802
11833	0	0	Ki67+	 11956 23853
11834	0	0	Ki67+	 11957 23446
11835	0	0	Ki67+	 11971 23539
11836	0	0	Ki67+	 11971 23843
11837	0	0	Ki67+	 11987 23800
11838	0	0	Ki67+	 11995 23541
11839	0	0	Ki67+	 11997 23792
11840	0	0	Ki67+	 12019 23766
11841	0	0	Ki67+	 12039 23248
11842	0	0	Ki67+	 12059 23112
11843	0	0	Ki67+	 12064 23795
11844	0	0	Ki67+	 12068 23749
11845	0	0	Ki67+	 12099 23863
11846	0	0	Ki67+	 12101 23090
11847	0	0	Ki67+	 12101 23144
11848	0	0	Ki67+	 12102 23659
11849	0	0	Ki67+	 12128 23744
11850	0	0	Ki67+	 12140 23697
11851	0	0	Ki67+	 12149 23757
11852	0	0	Ki67+	 12158 23780
11853	0	0	Ki67+	 12184 23716
11854	0	0	Ki67+	 12209 23722
11855	0	0	Ki67+	 12230 23641
11856	0	0	Ki67+	 12231 23446
11857	0	0	Ki67+	 12242 23770
11858	0	0	Ki67+	 12251 23651
11859	0	0	Ki67+	 12258 23698
11860	0	0	Ki67+	 12259 23591
11861	0	0	Ki67+	 12269 23708
11862	0	0	Ki67+	 12271 23561
11863	0	0	Ki67+	 12279 23615
11864	0	0	Ki67+	 12281 23598
11865	0	0	Ki67+	 12291 23539
11866	0	0	Ki67+	 12295 23097
11867	0	0	Ki67+	 12297 23569
11868	0	0	Ki67+	 12309 23311
11869	0	0	Ki67+	 12316 23618
11870	0	0	Ki67+	 12317 23721
11871	0	0	Ki67+	 12365 23605
11872	0	0	Ki67+	 12424 23337
11873	0	0	Ki67+	 12426 23139
11874	0	0	Ki67+	 12450 23731
11875	0	0	Ki67+	 12456 23766
11876	0	0	Ki67+	 12475 23668
11877	0	0	Ki67+	 12500 23086
11878	0	0	Ki67+	 12504 23133
11879	0	0	Ki67+	 12504 23750
11880	0	0	Ki67+	 12514 23144
11881	0	0	Ki67+	 12536 23076
11882	0	0	Ki67+	 12541 23736
11883	0	0	Ki67+	 12553 23741
11884	0	0	Ki67+	 12563 23105
11885	0	0	Ki67+	 12567 23118
11886	0	0	Ki67+	 12567 23746
11887	0	0	Ki67+	 11789 24058
11888	0	0	Ki67+	 11794 24194
11889	0	0	Ki67+	 11799 24067
11890	0	0	Ki67+	 11800 24368
11891	0	0	Ki67+	 11803 24545
11892	0	0	Ki67+	 11805 24281
11893	0	0	Ki67+	 11806 24561
11894	0	0	Ki67+	 11808 23873
11895	0	0	Ki67+	 11811 24387
11896	0	0	Ki67+	 11812 24115
11897	0	0	Ki67+	 11813 23927
11898	0	0	Ki67+	 11820 24145
11899	0	0	Ki67+	 11823 24243
11900	0	0	Ki67+	 11859 24167
11901	0	0	Ki67+	 11860 24575
11902	0	0	Ki67+	 11863 24634
11903	0	0	Ki67+	 11864 23934
11904	0	0	Ki67+	 11868 24053
11905	0	0	Ki67+	 11871 24176
11906	0	0	Ki67+	 11880 24120
11907	0	0	Ki67+	 11902 24051
11908	0	0	Ki67+	 11907 24199
11909	0	0	Ki67+	 11910 24626
11910	0	0	Ki67+	 11915 24207
11911	0	0	Ki67+	 11941 23904
11912	0	0	Ki67+	 11942 24067
11913	0	0	Ki67+	 11957 24181
11914	0	0	Ki67+	 11958 24153
11915	0	0	Ki67+	 11968 24414
11916	0	0	Ki67+	 11975 24117
11917	0	0	Ki67+	 11980 24335
11918	0	0	Ki67+	 11984 23955
11919	0	0	Ki67+	 12001 23886
11920	0	0	Ki67+	 12010 23972
11921	0	0	Ki67+	 12029 24060
11922	0	0	Ki67+	 12039 24365
11923	0	0	Ki67+	 12044 24586
11924	0	0	Ki67+	 12065 23901
11925	0	0	Ki67+	 12074 23880
11926	0	0	Ki67+	 12082 24344
11927	0	0	Ki67+	 12122 24587
11928	0	0	Ki67+	 12126 24371
11929	0	0	Ki67+	 12130 24256
11930	0	0	Ki67+	 12143 24331
11931	0	0	Ki67+	 12160 23998
11932	0	0	Ki67+	 12166 24358
11933	0	0	Ki67+	 12202 24435
11934	0	0	Ki67+	 12253 23873
11935	0	0	Ki67+	 12253 23885
11936	0	0	Ki67+	 12270 24001
11937	0	0	Ki67+	 12287 23927
11938	0	0	Ki67+	 12288 23897
11939	0	0	Ki67+	 12325 23971
11940	0	0	Ki67+	 12334 24330
11941	0	0	Ki67+	 12349 24481
11942	0	0	Ki67+	 12359 24377
11943	0	0	Ki67+	 12437 24326
11944	0	0	Ki67+	 12445 23928
11945	0	0	Ki67+	 12449 23962
11946	0	0	Ki67+	 12451 24543
11947	0	0	Ki67+	 12455 24219
11948	0	0	Ki67+	 12465 24366
11949	0	0	Ki67+	 12471 23938
11950	0	0	Ki67+	 12474 23999
11951	0	0	Ki67+	 12480 23896
11952	0	0	Ki67+	 12482 24270
11953	0	0	Ki67+	 12487 23971
11954	0	0	Ki67+	 12501 24532
11955	0	0	Ki67+	 12504 24294
11956	0	0	Ki67+	 12513 23961
11957	0	0	Ki67+	 12518 24059
11958	0	0	Ki67+	 12518 24283
11959	0	0	Ki67+	 12532 23887
11960	0	0	Ki67+	 12561 23926
11961	0	0	Ki67+	 12561 24714
11962	0	0	Ki67+	 13038 9793
11963	0	0	Ki67+	 12723 10469
11964	0	0	Ki67+	 12883 10185
11965	0	0	Ki67+	 12890 10656
11966	0	0	Ki67+	 13225 10090
11967	0	0	Ki67+	 13335 10003
11968	0	0	Ki67+	 12826 11248
11969	0	0	Ki67+	 13088 11508
11970	0	0	Ki67+	 13283 10791
11971	0	0	Ki67+	 13290 10776
11972	0	0	Ki67+	 12608 11652
11973	0	0	Ki67+	 12617 12204
11974	0	0	Ki67+	 12721 12079
11975	0	0	Ki67+	 12737 11879
11976	0	0	Ki67+	 13037 12188
11977	0	0	Ki67+	 13037 12336
11978	0	0	Ki67+	 13040 12269
11979	0	0	Ki67+	 13072 12309
11980	0	0	Ki67+	 13092 12331
11981	0	0	Ki67+	 13106 12107
11982	0	0	Ki67+	 13223 11921
11983	0	0	Ki67+	 13251 11998
11984	0	0	Ki67+	 13268 12017
11985	0	0	Ki67+	 13274 12321
11986	0	0	Ki67+	 13296 11563
11987	0	0	Ki67+	 13321 12080
11988	0	0	Ki67+	 12592 12408
11989	0	0	Ki67+	 12597 12781
11990	0	0	Ki67+	 12601 12971
11991	0	0	Ki67+	 12610 12782
11992	0	0	Ki67+	 12677 12725
11993	0	0	Ki67+	 12683 12479
11994	0	0	Ki67+	 12716 12727
11995	0	0	Ki67+	 12723 12740
11996	0	0	Ki67+	 12769 13035
11997	0	0	Ki67+	 12800 12792
11998	0	0	Ki67+	 12813 12759
11999	0	0	Ki67+	 12829 12795
12000	0	0	Ki67+	 12845 12830
12001	0	0	Ki67+	 12881 12997
12002	0	0	Ki67+	 12882 12722
12003	0	0	Ki67+	 12885 12588
12004	0	0	Ki67+	 12902 12742
12005	0	0	Ki67+	 12930 12831
12006	0	0	Ki67+	 12935 12573
12007	0	0	Ki67+	 12942 12841
12008	0	0	Ki67+	 12952 12905
12009	0	0	Ki67+	 12953 12534
12010	0	0	Ki67+	 12955 12883
12011	0	0	Ki67+	 12960 12492
12012	0	0	Ki67+	 12964 12535
12013	0	0	Ki67+	 12972 12566
12014	0	0	Ki67+	 12972 12985
12015	0	0	Ki67+	 12975 12515
12016	0	0	Ki67+	 12979 12555
12017	0	0	Ki67+	 12986 12447
12018	0	0	Ki67+	 12988 12531
12019	0	0	Ki67+	 12993 12460
12020	0	0	Ki67+	 12993 13052
12021	0	0	Ki67+	 13007 12419
12022	0	0	Ki67+	 13009 12553
12023	0	0	Ki67+	 13009 12844
12024	0	0	Ki67+	 13045 12516
12025	0	0	Ki67+	 13075 13000
12026	0	0	Ki67+	 13097 12354
12027	0	0	Ki67+	 13113 12485
12028	0	0	Ki67+	 13116 12670
12029	0	0	Ki67+	 13139 13060
12030	0	0	Ki67+	 13146 12745
12031	0	0	Ki67+	 13154 12724
12032	0	0	Ki67+	 13159 12488
12033	0	0	Ki67+	 13172 13097
12034	0	0	Ki67+	 13178 12507
12035	0	0	Ki67+	 13183 13063
12036	0	0	Ki67+	 13184 12732
12037	0	0	Ki67+	 13185 12615
12038	0	0	Ki67+	 13195 12626
12039	0	0	Ki67+	 13196 13110
12040	0	0	Ki67+	 13203 12860
12041	0	0	Ki67+	 13210 12588
12042	0	0	Ki67+	 13230 12711
12043	0	0	Ki67+	 13236 12796
12044	0	0	Ki67+	 13237 12695
12045	0	0	Ki67+	 13245 12970
12046	0	0	Ki67+	 13247 12697
12047	0	0	Ki67+	 13252 12554
12048	0	0	Ki67+	 13254 12977
12049	0	0	Ki67+	 13279 12533
12050	0	0	Ki67+	 13299 12446
12051	0	0	Ki67+	 13303 12590
12052	0	0	Ki67+	 13305 12741
12053	0	0	Ki67+	 13311 12961
12054	0	0	Ki67+	 13320 12704
12055	0	0	Ki67+	 13322 12914
12056	0	0	Ki67+	 13326 12720
12057	0	0	Ki67+	 13346 12761
12058	0	0	Ki67+	 13346 12773
12059	0	0	Ki67+	 13354 12924
12060	0	0	Ki67+	 12600 13263
12061	0	0	Ki67+	 12624 13223
12062	0	0	Ki67+	 12642 13178
12063	0	0	Ki67+	 12661 13191
12064	0	0	Ki67+	 12674 13870
12065	0	0	Ki67+	 12679 13395
12066	0	0	Ki67+	 12680 13380
12067	0	0	Ki67+	 12714 13445
12068	0	0	Ki67+	 12720 13593
12069	0	0	Ki67+	 12740 13586
12070	0	0	Ki67+	 12766 13636
12071	0	0	Ki67+	 12777 13665
12072	0	0	Ki67+	 12792 13405
12073	0	0	Ki67+	 12793 13531
12074	0	0	Ki67+	 12803 13340
12075	0	0	Ki67+	 12804 13836
12076	0	0	Ki67+	 12834 13577
12077	0	0	Ki67+	 12866 13605
12078	0	0	Ki67+	 12875 13511
12079	0	0	Ki67+	 12897 13864
12080	0	0	Ki67+	 12918 13602
12081	0	0	Ki67+	 12921 13551
12082	0	0	Ki67+	 12922 13636
12083	0	0	Ki67+	 12922 13651
12084	0	0	Ki67+	 12932 13569
12085	0	0	Ki67+	 12933 13583
12086	0	0	Ki67+	 12950 13495
12087	0	0	Ki67+	 12961 13704
12088	0	0	Ki67+	 12975 13462
12089	0	0	Ki67+	 12976 13750
12090	0	0	Ki67+	 12981 13860
12091	0	0	Ki67+	 13010 13716
12092	0	0	Ki67+	 13019 13508
12093	0	0	Ki67+	 13033 13522
12094	0	0	Ki67+	 13042 13782
12095	0	0	Ki67+	 13051 13651
12096	0	0	Ki67+	 13070 13486
12097	0	0	Ki67+	 13092 13757
12098	0	0	Ki67+	 13104 13227
12099	0	0	Ki67+	 13113 13247
12100	0	0	Ki67+	 13131 13513
12101	0	0	Ki67+	 13136 13234
12102	0	0	Ki67+	 13166 13733
12103	0	0	Ki67+	 13171 13262
12104	0	0	Ki67+	 13172 13764
12105	0	0	Ki67+	 13187 13576
12106	0	0	Ki67+	 13215 13445
12107	0	0	Ki67+	 13235 13556
12108	0	0	Ki67+	 13241 13344
12109	0	0	Ki67+	 13276 13699
12110	0	0	Ki67+	 13329 13644
12111	0	0	Ki67+	 13329 13703
12112	0	0	Ki67+	 13332 13237
12113	0	0	Ki67+	 13335 13347
12114	0	0	Ki67+	 13344 13209
12115	0	0	Ki67+	 13345 13253
12116	0	0	Ki67+	 13353 13628
12117	0	0	Ki67+	 13360 13661
12118	0	0	Ki67+	 12594 13987
12119	0	0	Ki67+	 12596 14572
12120	0	0	Ki67+	 12604 14401
12121	0	0	Ki67+	 12613 14468
12122	0	0	Ki67+	 12616 14325
12123	0	0	Ki67+	 12639 14672
12124	0	0	Ki67+	 12642 14702
12125	0	0	Ki67+	 12643 14346
12126	0	0	Ki67+	 12643 14566
12127	0	0	Ki67+	 12646 14065
12128	0	0	Ki67+	 12647 14329
12129	0	0	Ki67+	 12652 14164
12130	0	0	Ki67+	 12670 14186
12131	0	0	Ki67+	 12693 14519
12132	0	0	Ki67+	 12694 14547
12133	0	0	Ki67+	 12701 14032
12134	0	0	Ki67+	 12719 14750
12135	0	0	Ki67+	 12723 14093
12136	0	0	Ki67+	 12734 14227
12137	0	0	Ki67+	 12735 14262
12138	0	0	Ki67+	 12744 14604
12139	0	0	Ki67+	 12745 14220
12140	0	0	Ki67+	 12750 14152
12141	0	0	Ki67+	 12755 14267
12142	0	0	Ki67+	 12758 14305
12143	0	0	Ki67+	 12761 14025
12144	0	0	Ki67+	 12765 14256
12145	0	0	Ki67+	 12770 14013
12146	0	0	Ki67+	 12772 14332
12147	0	0	Ki67+	 12803 14008
12148	0	0	Ki67+	 12809 14037
12149	0	0	Ki67+	 12811 14260
12150	0	0	Ki67+	 12812 14282
12151	0	0	Ki67+	 12816 14698
12152	0	0	Ki67+	 12831 14269
12153	0	0	Ki67+	 12833 14003
12154	0	0	Ki67+	 12835 14242
12155	0	0	Ki67+	 12835 14547
12156	0	0	Ki67+	 12840 14198
12157	0	0	Ki67+	 12882 14055
12158	0	0	Ki67+	 12886 14017
12159	0	0	Ki67+	 12891 14080
12160	0	0	Ki67+	 12893 14274
12161	0	0	Ki67+	 12903 14033
12162	0	0	Ki67+	 12903 14060
12163	0	0	Ki67+	 12923 14426
12164	0	0	Ki67+	 12935 14109
12165	0	0	Ki67+	 12939 14121
12166	0	0	Ki67+	 12951 13992
12167	0	0	Ki67+	 12952 14393
12168	0	0	Ki67+	 12995 14185
12169	0	0	Ki67+	 13045 14306
12170	0	0	Ki67+	 13050 14166
12171	0	0	Ki67+	 13052 14336
12172	0	0	Ki67+	 13073 14726
12173	0	0	Ki67+	 13076 14349
12174	0	0	Ki67+	 13080 14029
12175	0	0	Ki67+	 13084 14326
12176	0	0	Ki67+	 13089 14448
12177	0	0	Ki67+	 13099 14388
12178	0	0	Ki67+	 13100 14413
12179	0	0	Ki67+	 13103 14008
12180	0	0	Ki67+	 13106 14471
12181	0	0	Ki67+	 13110 14403
12182	0	0	Ki67+	 13111 14385
12183	0	0	Ki67+	 13111 14635
12184	0	0	Ki67+	 13113 14179
12185	0	0	Ki67+	 13128 14024
12186	0	0	Ki67+	 13145 14472
12187	0	0	Ki67+	 13152 14667
12188	0	0	Ki67+	 13155 13999
12189	0	0	Ki67+	 13156 14424
12190	0	0	Ki67+	 13163 14128
12191	0	0	Ki67+	 13167 13992
12192	0	0	Ki67+	 13168 14461
12193	0	0	Ki67+	 13173 14108
12194	0	0	Ki67+	 13184 14395
12195	0	0	Ki67+	 13191 14069
12196	0	0	Ki67+	 13212 14095
12197	0	0	Ki67+	 13214 14186
12198	0	0	Ki67+	 13246 14126
12199	0	0	Ki67+	 13249 14056
12200	0	0	Ki67+	 13253 14091
12201	0	0	Ki67+	 13264 14307
12202	0	0	Ki67+	 13267 14346
12203	0	0	Ki67+	 13275 14263
12204	0	0	Ki67+	 13281 14359
12205	0	0	Ki67+	 13284 14430
12206	0	0	Ki67+	 13311 14273
12207	0	0	Ki67+	 13345 14405
12208	0	0	Ki67+	 12589 14761
12209	0	0	Ki67+	 12603 15234
12210	0	0	Ki67+	 12605 15277
12211	0	0	Ki67+	 12619 15123
12212	0	0	Ki67+	 12630 14886
12213	0	0	Ki67+	 12630 15033
12214	0	0	Ki67+	 12631 15314
12215	0	0	Ki67+	 12637 15023
12216	0	0	Ki67+	 12637 15226
12217	0	0	Ki67+	 12637 15271
12218	0	0	Ki67+	 12652 15069
12219	0	0	Ki67+	 12653 14827
12220	0	0	Ki67+	 12653 14874
12221	0	0	Ki67+	 12661 15059
12222	0	0	Ki67+	 12668 14861
12223	0	0	Ki67+	 12669 15084
12224	0	0	Ki67+	 12672 14969
12225	0	0	Ki67+	 12682 15476
12226	0	0	Ki67+	 12691 15400
12227	0	0	Ki67+	 12693 15380
12228	0	0	Ki67+	 12711 15454
12229	0	0	Ki67+	 12717 15219
12230	0	0	Ki67+	 12732 14871
12231	0	0	Ki67+	 12734 14936
12232	0	0	Ki67+	 12744 14771
12233	0	0	Ki67+	 12749 14874
12234	0	0	Ki67+	 12768 14795
12235	0	0	Ki67+	 12775 15226
12236	0	0	Ki67+	 12800 14804
12237	0	0	Ki67+	 12811 14924
12238	0	0	Ki67+	 12820 15444
12239	0	0	Ki67+	 12823 15151
12240	0	0	Ki67+	 12826 15341
12241	0	0	Ki67+	 12830 15539
12242	0	0	Ki67+	 12844 15350
12243	0	0	Ki67+	 12859 14873
12244	0	0	Ki67+	 12863 15193
12245	0	0	Ki67+	 12874 15528
12246	0	0	Ki67+	 12875 15185
12247	0	0	Ki67+	 12894 15104
12248	0	0	Ki67+	 12908 15534
12249	0	0	Ki67+	 12932 15172
12250	0	0	Ki67+	 12934 15330
12251	0	0	Ki67+	 12943 15322
12252	0	0	Ki67+	 12946 15480
12253	0	0	Ki67+	 12947 15332
12254	0	0	Ki67+	 12958 15065
12255	0	0	Ki67+	 12958 15487
12256	0	0	Ki67+	 13011 14770
12257	0	0	Ki67+	 13012 15175
12258	0	0	Ki67+	 13029 15172
12259	0	0	Ki67+	 13039 14797
12260	0	0	Ki67+	 13042 15517
12261	0	0	Ki67+	 13071 14790
12262	0	0	Ki67+	 13081 15512
12263	0	0	Ki67+	 13089 14781
12264	0	0	Ki67+	 13099 14964
12265	0	0	Ki67+	 13124 15505
12266	0	0	Ki67+	 13126 14900
12267	0	0	Ki67+	 13129 15522
12268	0	0	Ki67+	 13136 14958
12269	0	0	Ki67+	 13141 15457
12270	0	0	Ki67+	 13147 14881
12271	0	0	Ki67+	 13163 14973
12272	0	0	Ki67+	 13170 14956
12273	0	0	Ki67+	 13179 14943
12274	0	0	Ki67+	 13194 14851
12275	0	0	Ki67+	 13194 14913
12276	0	0	Ki67+	 13195 14865
12277	0	0	Ki67+	 13203 14903
12278	0	0	Ki67+	 13215 14868
12279	0	0	Ki67+	 13216 15152
12280	0	0	Ki67+	 13219 15021
12281	0	0	Ki67+	 13221 15041
12282	0	0	Ki67+	 13228 14923
12283	0	0	Ki67+	 13241 14915
12284	0	0	Ki67+	 13251 14898
12285	0	0	Ki67+	 13268 15373
12286	0	0	Ki67+	 13294 15451
12287	0	0	Ki67+	 13321 15386
12288	0	0	Ki67+	 13332 14850
12289	0	0	Ki67+	 13368 15363
12290	0	0	Ki67+	 12584 15994
12291	0	0	Ki67+	 12589 15868
12292	0	0	Ki67+	 12628 16009
12293	0	0	Ki67+	 12663 15807
12294	0	0	Ki67+	 12672 15963
12295	0	0	Ki67+	 12679 16085
12296	0	0	Ki67+	 12686 15636
12297	0	0	Ki67+	 12706 15584
12298	0	0	Ki67+	 12726 15650
12299	0	0	Ki67+	 12731 16159
12300	0	0	Ki67+	 12743 15735
12301	0	0	Ki67+	 12747 15696
12302	0	0	Ki67+	 12758 16237
12303	0	0	Ki67+	 12759 15687
12304	0	0	Ki67+	 12763 16194
12305	0	0	Ki67+	 12786 16188
12306	0	0	Ki67+	 12805 15908
12307	0	0	Ki67+	 12845 15920
12308	0	0	Ki67+	 12870 15900
12309	0	0	Ki67+	 12890 16338
12310	0	0	Ki67+	 12906 15908
12311	0	0	Ki67+	 12913 15876
12312	0	0	Ki67+	 12913 16101
12313	0	0	Ki67+	 12925 15641
12314	0	0	Ki67+	 12928 15878
12315	0	0	Ki67+	 12930 16131
12316	0	0	Ki67+	 12965 16302
12317	0	0	Ki67+	 12989 15831
12318	0	0	Ki67+	 13019 15834
12319	0	0	Ki67+	 13021 15845
12320	0	0	Ki67+	 13023 16163
12321	0	0	Ki67+	 13033 16251
12322	0	0	Ki67+	 13044 15790
12323	0	0	Ki67+	 13071 15814
12324	0	0	Ki67+	 13246 16292
12325	0	0	Ki67+	 13288 15861
12326	0	0	Ki67+	 13292 15676
12327	0	0	Ki67+	 13308 15827
12328	0	0	Ki67+	 13330 15708
12329	0	0	Ki67+	 12583 16363
12330	0	0	Ki67+	 12596 16932
12331	0	0	Ki67+	 12604 16903
12332	0	0	Ki67+	 12613 16511
12333	0	0	Ki67+	 12631 16757
12334	0	0	Ki67+	 12648 16704
12335	0	0	Ki67+	 12651 16473
12336	0	0	Ki67+	 12659 16466
12337	0	0	Ki67+	 12669 16658
12338	0	0	Ki67+	 12670 16819
12339	0	0	Ki67+	 12672 16734
12340	0	0	Ki67+	 12676 16688
12341	0	0	Ki67+	 12678 16624
12342	0	0	Ki67+	 12682 16854
12343	0	0	Ki67+	 12686 16363
12344	0	0	Ki67+	 12690 17011
12345	0	0	Ki67+	 12691 16458
12346	0	0	Ki67+	 12701 16679
12347	0	0	Ki67+	 12702 17110
12348	0	0	Ki67+	 12705 16794
12349	0	0	Ki67+	 12718 16589
12350	0	0	Ki67+	 12719 16567
12351	0	0	Ki67+	 12724 16868
12352	0	0	Ki67+	 12750 16541
12353	0	0	Ki67+	 12755 16677
12354	0	0	Ki67+	 12759 16900
12355	0	0	Ki67+	 12762 16516
12356	0	0	Ki67+	 12766 17071
12357	0	0	Ki67+	 12794 16530
12358	0	0	Ki67+	 12800 16500
12359	0	0	Ki67+	 12804 16415
12360	0	0	Ki67+	 12806 16687
12361	0	0	Ki67+	 12818 16917
12362	0	0	Ki67+	 12849 17058
12363	0	0	Ki67+	 12904 16818
12364	0	0	Ki67+	 12917 17111
12365	0	0	Ki67+	 12919 16810
12366	0	0	Ki67+	 12930 16957
12367	0	0	Ki67+	 12932 16566
12368	0	0	Ki67+	 12959 16863
12369	0	0	Ki67+	 12967 16761
12370	0	0	Ki67+	 12980 16399
12371	0	0	Ki67+	 12985 16796
12372	0	0	Ki67+	 12985 16917
12373	0	0	Ki67+	 12990 17023
12374	0	0	Ki67+	 13001 17107
12375	0	0	Ki67+	 13011 16564
12376	0	0	Ki67+	 13018 16800
12377	0	0	Ki67+	 13021 16535
12378	0	0	Ki67+	 13053 16427
12379	0	0	Ki67+	 13057 16563
12380	0	0	Ki67+	 13060 16452
12381	0	0	Ki67+	 13073 16812
12382	0	0	Ki67+	 13077 16542
12383	0	0	Ki67+	 13090 16920
12384	0	0	Ki67+	 13091 16657
12385	0	0	Ki67+	 13101 17139
12386	0	0	Ki67+	 13133 17124
12387	0	0	Ki67+	 13138 16714
12388	0	0	Ki67+	 13141 16933
12389	0	0	Ki67+	 13143 16567
12390	0	0	Ki67+	 13154 16866
12391	0	0	Ki67+	 13158 17093
12392	0	0	Ki67+	 13260 16812
12393	0	0	Ki67+	 13274 16603
12394	0	0	Ki67+	 13289 16626
12395	0	0	Ki67+	 13291 16591
12396	0	0	Ki67+	 13314 17140
12397	0	0	Ki67+	 13323 16573
12398	0	0	Ki67+	 13328 17150
12399	0	0	Ki67+	 13330 16541
12400	0	0	Ki67+	 13371 17129
12401	0	0	Ki67+	 12577 17243
12402	0	0	Ki67+	 12578 17430
12403	0	0	Ki67+	 12598 17772
12404	0	0	Ki67+	 12611 17495
12405	0	0	Ki67+	 12621 17764
12406	0	0	Ki67+	 12633 17843
12407	0	0	Ki67+	 12647 17755
12408	0	0	Ki67+	 12648 17817
12409	0	0	Ki67+	 12676 17622
12410	0	0	Ki67+	 12694 17787
12411	0	0	Ki67+	 12705 17751
12412	0	0	Ki67+	 12710 17625
12413	0	0	Ki67+	 12719 17745
12414	0	0	Ki67+	 12728 17866
12415	0	0	Ki67+	 12730 17623
12416	0	0	Ki67+	 12748 17668
12417	0	0	Ki67+	 12769 17772
12418	0	0	Ki67+	 12780 17752
12419	0	0	Ki67+	 12780 17806
12420	0	0	Ki67+	 12796 17805
12421	0	0	Ki67+	 12797 17319
12422	0	0	Ki67+	 12801 17721
12423	0	0	Ki67+	 12809 17321
12424	0	0	Ki67+	 12816 17593
12425	0	0	Ki67+	 12817 17781
12426	0	0	Ki67+	 12818 17279
12427	0	0	Ki67+	 12824 17396
12428	0	0	Ki67+	 12830 17250
12429	0	0	Ki67+	 12840 17490
12430	0	0	Ki67+	 12858 17676
12431	0	0	Ki67+	 12863 17315
12432	0	0	Ki67+	 12863 17372
12433	0	0	Ki67+	 12865 17519
12434	0	0	Ki67+	 12898 17435
12435	0	0	Ki67+	 12905 17349
12436	0	0	Ki67+	 12906 17443
12437	0	0	Ki67+	 12920 17511
12438	0	0	Ki67+	 12920 17754
12439	0	0	Ki67+	 12994 17415
12440	0	0	Ki67+	 13003 17915
12441	0	0	Ki67+	 13009 17830
12442	0	0	Ki67+	 13018 17340
12443	0	0	Ki67+	 13025 17417
12444	0	0	Ki67+	 13025 17822
12445	0	0	Ki67+	 13034 17330
12446	0	0	Ki67+	 13057 17905
12447	0	0	Ki67+	 13064 17870
12448	0	0	Ki67+	 13069 17328
12449	0	0	Ki67+	 13081 17543
12450	0	0	Ki67+	 13091 17550
12451	0	0	Ki67+	 13104 17544
12452	0	0	Ki67+	 13104 17697
12453	0	0	Ki67+	 13107 17327
12454	0	0	Ki67+	 13109 17948
12455	0	0	Ki67+	 13120 17703
12456	0	0	Ki67+	 13133 17590
12457	0	0	Ki67+	 13146 17907
12458	0	0	Ki67+	 13151 17392
12459	0	0	Ki67+	 13163 17916
12460	0	0	Ki67+	 13174 17777
12461	0	0	Ki67+	 13201 17817
12462	0	0	Ki67+	 13204 17353
12463	0	0	Ki67+	 13223 17645
12464	0	0	Ki67+	 13229 17563
12465	0	0	Ki67+	 13231 17637
12466	0	0	Ki67+	 13231 17906
12467	0	0	Ki67+	 13236 17871
12468	0	0	Ki67+	 13238 17337
12469	0	0	Ki67+	 13245 17899
12470	0	0	Ki67+	 13250 17336
12471	0	0	Ki67+	 13254 17660
12472	0	0	Ki67+	 13255 17672
12473	0	0	Ki67+	 13257 17734
12474	0	0	Ki67+	 13269 17657
12475	0	0	Ki67+	 13278 17579
12476	0	0	Ki67+	 13295 17590
12477	0	0	Ki67+	 13318 17563
12478	0	0	Ki67+	 13328 17271
12479	0	0	Ki67+	 13347 17199
12480	0	0	Ki67+	 13351 17302
12481	0	0	Ki67+	 13367 17186
12482	0	0	Ki67+	 12594 18269
12483	0	0	Ki67+	 12600 18132
12484	0	0	Ki67+	 12606 18423
12485	0	0	Ki67+	 12609 18101
12486	0	0	Ki67+	 12610 18622
12487	0	0	Ki67+	 12618 18605
12488	0	0	Ki67+	 12635 18139
12489	0	0	Ki67+	 12638 18452
12490	0	0	Ki67+	 12638 18682
12491	0	0	Ki67+	 12643 18090
12492	0	0	Ki67+	 12649 18217
12493	0	0	Ki67+	 12650 18622
12494	0	0	Ki67+	 12656 18285
12495	0	0	Ki67+	 12672 18316
12496	0	0	Ki67+	 12684 18725
12497	0	0	Ki67+	 12692 18591
12498	0	0	Ki67+	 12695 18375
12499	0	0	Ki67+	 12695 18517
12500	0	0	Ki67+	 12699 18527
12501	0	0	Ki67+	 12699 18601
12502	0	0	Ki67+	 12703 18684
12503	0	0	Ki67+	 12708 18647
12504	0	0	Ki67+	 12709 18173
12505	0	0	Ki67+	 12717 18639
12506	0	0	Ki67+	 12718 18681
12507	0	0	Ki67+	 12720 18165
12508	0	0	Ki67+	 12731 18303
12509	0	0	Ki67+	 12734 18643
12510	0	0	Ki67+	 12737 18326
12511	0	0	Ki67+	 12739 18454
12512	0	0	Ki67+	 12741 18493
12513	0	0	Ki67+	 12742 18266
12514	0	0	Ki67+	 12744 18717
12515	0	0	Ki67+	 12754 18531
12516	0	0	Ki67+	 12758 18498
12517	0	0	Ki67+	 12762 18429
12518	0	0	Ki67+	 12777 18352
12519	0	0	Ki67+	 12780 18183
12520	0	0	Ki67+	 12785 18535
12521	0	0	Ki67+	 12787 17992
12522	0	0	Ki67+	 12795 18163
12523	0	0	Ki67+	 12795 18702
12524	0	0	Ki67+	 12798 18355
12525	0	0	Ki67+	 12799 18226
12526	0	0	Ki67+	 12804 18537
12527	0	0	Ki67+	 12815 18447
12528	0	0	Ki67+	 12818 18190
12529	0	0	Ki67+	 12818 18420
12530	0	0	Ki67+	 12823 18505
12531	0	0	Ki67+	 12829 18405
12532	0	0	Ki67+	 12834 18212
12533	0	0	Ki67+	 12834 18721
12534	0	0	Ki67+	 12835 18158
12535	0	0	Ki67+	 12843 18408
12536	0	0	Ki67+	 12843 18673
12537	0	0	Ki67+	 12846 17974
12538	0	0	Ki67+	 12853 18667
12539	0	0	Ki67+	 12862 18374
12540	0	0	Ki67+	 12868 18703
12541	0	0	Ki67+	 12871 18532
12542	0	0	Ki67+	 12897 18517
12543	0	0	Ki67+	 12919 18343
12544	0	0	Ki67+	 12926 18274
12545	0	0	Ki67+	 12939 18344
12546	0	0	Ki67+	 12943 18398
12547	0	0	Ki67+	 12943 18437
12548	0	0	Ki67+	 12947 18670
12549	0	0	Ki67+	 12963 18462
12550	0	0	Ki67+	 12991 18575
12551	0	0	Ki67+	 12996 18676
12552	0	0	Ki67+	 12997 18662
12553	0	0	Ki67+	 13013 18538
12554	0	0	Ki67+	 13014 18658
12555	0	0	Ki67+	 13016 18573
12556	0	0	Ki67+	 13035 18347
12557	0	0	Ki67+	 13038 17982
12558	0	0	Ki67+	 13056 18639
12559	0	0	Ki67+	 13060 18623
12560	0	0	Ki67+	 13082 18616
12561	0	0	Ki67+	 13132 17994
12562	0	0	Ki67+	 13146 18518
12563	0	0	Ki67+	 13156 18057
12564	0	0	Ki67+	 13168 17956
12565	0	0	Ki67+	 13209 18485
12566	0	0	Ki67+	 13214 18617
12567	0	0	Ki67+	 13227 18413
12568	0	0	Ki67+	 13237 18744
12569	0	0	Ki67+	 13275 18741
12570	0	0	Ki67+	 13294 18601
12571	0	0	Ki67+	 13330 18564
12572	0	0	Ki67+	 13334 18603
12573	0	0	Ki67+	 13349 18625
12574	0	0	Ki67+	 12594 19497
12575	0	0	Ki67+	 12596 19330
12576	0	0	Ki67+	 12598 19479
12577	0	0	Ki67+	 12613 19017
12578	0	0	Ki67+	 12632 19542
12579	0	0	Ki67+	 12650 19020
12580	0	0	Ki67+	 12659 19144
12581	0	0	Ki67+	 12661 18812
12582	0	0	Ki67+	 12667 18773
12583	0	0	Ki67+	 12668 18934
12584	0	0	Ki67+	 12671 19526
12585	0	0	Ki67+	 12681 18936
12586	0	0	Ki67+	 12685 19533
12587	0	0	Ki67+	 12686 18984
12588	0	0	Ki67+	 12686 19197
12589	0	0	Ki67+	 12691 19138
12590	0	0	Ki67+	 12702 19457
12591	0	0	Ki67+	 12705 19013
12592	0	0	Ki67+	 12714 19521
12593	0	0	Ki67+	 12715 19007
12594	0	0	Ki67+	 12715 19403
12595	0	0	Ki67+	 12720 18808
12596	0	0	Ki67+	 12724 19253
12597	0	0	Ki67+	 12732 19544
12598	0	0	Ki67+	 12736 18851
12599	0	0	Ki67+	 12748 19433
12600	0	0	Ki67+	 12750 18892
12601	0	0	Ki67+	 12771 19021
12602	0	0	Ki67+	 12774 19102
12603	0	0	Ki67+	 12775 19460
12604	0	0	Ki67+	 12779 19053
12605	0	0	Ki67+	 12795 19545
12606	0	0	Ki67+	 12799 18855
12607	0	0	Ki67+	 12800 18843
12608	0	0	Ki67+	 12814 19275
12609	0	0	Ki67+	 12815 19496
12610	0	0	Ki67+	 12817 18758
12611	0	0	Ki67+	 12825 19267
12612	0	0	Ki67+	 12834 19482
12613	0	0	Ki67+	 12837 19505
12614	0	0	Ki67+	 12850 19297
12615	0	0	Ki67+	 12856 19498
12616	0	0	Ki67+	 12859 19381
12617	0	0	Ki67+	 12888 18900
12618	0	0	Ki67+	 12900 19238
12619	0	0	Ki67+	 12902 19379
12620	0	0	Ki67+	 12918 19372
12621	0	0	Ki67+	 12921 18906
12622	0	0	Ki67+	 12932 19196
12623	0	0	Ki67+	 12936 19278
12624	0	0	Ki67+	 12937 18801
12625	0	0	Ki67+	 12937 18899
12626	0	0	Ki67+	 12938 18787
12627	0	0	Ki67+	 12943 18883
12628	0	0	Ki67+	 12944 19038
12629	0	0	Ki67+	 12946 19001
12630	0	0	Ki67+	 12954 18784
12631	0	0	Ki67+	 12976 19437
12632	0	0	Ki67+	 12991 19068
12633	0	0	Ki67+	 12998 19041
12634	0	0	Ki67+	 13002 19429
12635	0	0	Ki67+	 13003 18930
12636	0	0	Ki67+	 13003 19218
12637	0	0	Ki67+	 13006 19027
12638	0	0	Ki67+	 13017 19041
12639	0	0	Ki67+	 13044 18977
12640	0	0	Ki67+	 13046 19228
12641	0	0	Ki67+	 13048 18936
12642	0	0	Ki67+	 13051 18985
12643	0	0	Ki67+	 13062 19220
12644	0	0	Ki67+	 13063 19040
12645	0	0	Ki67+	 13077 19039
12646	0	0	Ki67+	 13080 19298
12647	0	0	Ki67+	 13095 19201
12648	0	0	Ki67+	 13095 19242
12649	0	0	Ki67+	 13095 19276
12650	0	0	Ki67+	 13097 19091
12651	0	0	Ki67+	 13104 19233
12652	0	0	Ki67+	 13105 18913
12653	0	0	Ki67+	 13105 19154
12654	0	0	Ki67+	 13106 19525
12655	0	0	Ki67+	 13107 19087
12656	0	0	Ki67+	 13124 19522
12657	0	0	Ki67+	 13142 19061
12658	0	0	Ki67+	 13142 19299
12659	0	0	Ki67+	 13145 19326
12660	0	0	Ki67+	 13149 18930
12661	0	0	Ki67+	 13158 19064
12662	0	0	Ki67+	 13166 19536
12663	0	0	Ki67+	 13169 18896
12664	0	0	Ki67+	 13172 18979
12665	0	0	Ki67+	 13174 19131
12666	0	0	Ki67+	 13189 19207
12667	0	0	Ki67+	 13192 19116
12668	0	0	Ki67+	 13192 19312
12669	0	0	Ki67+	 13200 18870
12670	0	0	Ki67+	 13201 19323
12671	0	0	Ki67+	 13204 19150
12672	0	0	Ki67+	 13213 18988
12673	0	0	Ki67+	 13219 19151
12674	0	0	Ki67+	 13232 19228
12675	0	0	Ki67+	 13240 18965
12676	0	0	Ki67+	 13244 19458
12677	0	0	Ki67+	 13249 18764
12678	0	0	Ki67+	 13250 19396
12679	0	0	Ki67+	 13251 19503
12680	0	0	Ki67+	 13257 19376
12681	0	0	Ki67+	 13261 18808
12682	0	0	Ki67+	 13261 18913
12683	0	0	Ki67+	 13267 18992
12684	0	0	Ki67+	 13286 18891
12685	0	0	Ki67+	 13287 19378
12686	0	0	Ki67+	 13295 18898
12687	0	0	Ki67+	 13299 18856
12688	0	0	Ki67+	 13303 18945
12689	0	0	Ki67+	 13315 18946
12690	0	0	Ki67+	 13322 18828
12691	0	0	Ki67+	 13322 19375
12692	0	0	Ki67+	 13325 18804
12693	0	0	Ki67+	 13341 18844
12694	0	0	Ki67+	 13348 19408
12695	0	0	Ki67+	 12580 19812
12696	0	0	Ki67+	 12582 20169
12697	0	0	Ki67+	 12593 20006
12698	0	0	Ki67+	 12595 20324
12699	0	0	Ki67+	 12601 20181
12700	0	0	Ki67+	 12606 19603
12701	0	0	Ki67+	 12611 19581
12702	0	0	Ki67+	 12625 20180
12703	0	0	Ki67+	 12634 19609
12704	0	0	Ki67+	 12637 19680
12705	0	0	Ki67+	 12657 20185
12706	0	0	Ki67+	 12660 20119
12707	0	0	Ki67+	 12687 20136
12708	0	0	Ki67+	 12689 20166
12709	0	0	Ki67+	 12710 20074
12710	0	0	Ki67+	 12725 19963
12711	0	0	Ki67+	 12737 20056
12712	0	0	Ki67+	 12740 19628
12713	0	0	Ki67+	 12752 19853
12714	0	0	Ki67+	 12770 19593
12715	0	0	Ki67+	 12771 19946
12716	0	0	Ki67+	 12772 19837
12717	0	0	Ki67+	 12777 20158
12718	0	0	Ki67+	 12778 19651
12719	0	0	Ki67+	 12788 19939
12720	0	0	Ki67+	 12788 19984
12721	0	0	Ki67+	 12797 20032
12722	0	0	Ki67+	 12801 19800
12723	0	0	Ki67+	 12822 19835
12724	0	0	Ki67+	 12855 20216
12725	0	0	Ki67+	 12860 19805
12726	0	0	Ki67+	 12868 19791
12727	0	0	Ki67+	 12880 20163
12728	0	0	Ki67+	 12883 20231
12729	0	0	Ki67+	 12884 19799
12730	0	0	Ki67+	 12886 20286
12731	0	0	Ki67+	 12888 20084
12732	0	0	Ki67+	 12888 20172
12733	0	0	Ki67+	 12911 20127
12734	0	0	Ki67+	 12926 20104
12735	0	0	Ki67+	 12935 20081
12736	0	0	Ki67+	 12936 20264
12737	0	0	Ki67+	 12959 20210
12738	0	0	Ki67+	 12965 20282
12739	0	0	Ki67+	 12968 20312
12740	0	0	Ki67+	 12975 19658
12741	0	0	Ki67+	 13016 19699
12742	0	0	Ki67+	 13022 20157
12743	0	0	Ki67+	 13025 20014
12744	0	0	Ki67+	 13029 19696
12745	0	0	Ki67+	 13033 20301
12746	0	0	Ki67+	 13040 20051
12747	0	0	Ki67+	 13051 19653
12748	0	0	Ki67+	 13054 20052
12749	0	0	Ki67+	 13054 20102
12750	0	0	Ki67+	 13054 20206
12751	0	0	Ki67+	 13058 20283
12752	0	0	Ki67+	 13074 20091
12753	0	0	Ki67+	 13089 20232
12754	0	0	Ki67+	 13090 19705
12755	0	0	Ki67+	 13104 19948
12756	0	0	Ki67+	 13111 19705
12757	0	0	Ki67+	 13129 20178
12758	0	0	Ki67+	 13141 19678
12759	0	0	Ki67+	 13160 20338
12760	0	0	Ki67+	 13180 19655
12761	0	0	Ki67+	 13202 20154
12762	0	0	Ki67+	 13203 19554
12763	0	0	Ki67+	 13213 19584
12764	0	0	Ki67+	 13221 19562
12765	0	0	Ki67+	 13221 20080
12766	0	0	Ki67+	 13228 19589
12767	0	0	Ki67+	 13257 19994
12768	0	0	Ki67+	 13260 20240
12769	0	0	Ki67+	 13300 20206
12770	0	0	Ki67+	 13305 20004
12771	0	0	Ki67+	 13330 20041
12772	0	0	Ki67+	 13338 20189
12773	0	0	Ki67+	 13339 19580
12774	0	0	Ki67+	 13340 20226
12775	0	0	Ki67+	 13342 20008
12776	0	0	Ki67+	 13355 20343
12777	0	0	Ki67+	 13359 20056
12778	0	0	Ki67+	 12581 20774
12779	0	0	Ki67+	 12588 21030
12780	0	0	Ki67+	 12606 20721
12781	0	0	Ki67+	 12625 21038
12782	0	0	Ki67+	 12650 20692
12783	0	0	Ki67+	 12658 20732
12784	0	0	Ki67+	 12664 20827
12785	0	0	Ki67+	 12665 21056
12786	0	0	Ki67+	 12670 20700
12787	0	0	Ki67+	 12686 21049
12788	0	0	Ki67+	 12705 20973
12789	0	0	Ki67+	 12706 21135
12790	0	0	Ki67+	 12742 20963
12791	0	0	Ki67+	 12765 21072
12792	0	0	Ki67+	 12769 20668
12793	0	0	Ki67+	 12784 21066
12794	0	0	Ki67+	 12787 20594
12795	0	0	Ki67+	 12827 20544
12796	0	0	Ki67+	 12833 21080
12797	0	0	Ki67+	 12855 21034
12798	0	0	Ki67+	 12867 21039
12799	0	0	Ki67+	 12868 20513
12800	0	0	Ki67+	 13040 20706
12801	0	0	Ki67+	 13052 21022
12802	0	0	Ki67+	 13075 20994
12803	0	0	Ki67+	 13075 21065
12804	0	0	Ki67+	 13094 20437
12805	0	0	Ki67+	 13108 20385
12806	0	0	Ki67+	 13121 20386
12807	0	0	Ki67+	 13131 21068
12808	0	0	Ki67+	 13153 21026
12809	0	0	Ki67+	 13180 21043
12810	0	0	Ki67+	 13184 21017
12811	0	0	Ki67+	 13191 20506
12812	0	0	Ki67+	 13207 20541
12813	0	0	Ki67+	 13211 21015
12814	0	0	Ki67+	 13218 20662
12815	0	0	Ki67+	 13220 20624
12816	0	0	Ki67+	 13223 20452
12817	0	0	Ki67+	 13235 20842
12818	0	0	Ki67+	 13236 20806
12819	0	0	Ki67+	 13248 21015
12820	0	0	Ki67+	 13260 20550
12821	0	0	Ki67+	 13263 20760
12822	0	0	Ki67+	 13264 20743
12823	0	0	Ki67+	 13270 20836
12824	0	0	Ki67+	 13277 20767
12825	0	0	Ki67+	 13292 20380
12826	0	0	Ki67+	 13293 20858
12827	0	0	Ki67+	 13310 20624
12828	0	0	Ki67+	 13357 20677
12829	0	0	Ki67+	 12590 21681
12830	0	0	Ki67+	 12601 21581
12831	0	0	Ki67+	 12610 21676
12832	0	0	Ki67+	 12612 21368
12833	0	0	Ki67+	 12618 21937
12834	0	0	Ki67+	 12635 21396
12835	0	0	Ki67+	 12647 21186
12836	0	0	Ki67+	 12656 21286
12837	0	0	Ki67+	 12670 21309
12838	0	0	Ki67+	 12676 21286
12839	0	0	Ki67+	 12687 21162
12840	0	0	Ki67+	 12711 21833
12841	0	0	Ki67+	 12713 21443
12842	0	0	Ki67+	 12728 21752
12843	0	0	Ki67+	 12731 21312
12844	0	0	Ki67+	 12734 21933
12845	0	0	Ki67+	 12739 21254
12846	0	0	Ki67+	 12743 21813
12847	0	0	Ki67+	 12765 21894
12848	0	0	Ki67+	 12790 21235
12849	0	0	Ki67+	 12802 21437
12850	0	0	Ki67+	 12839 21827
12851	0	0	Ki67+	 12842 21252
12852	0	0	Ki67+	 12845 21766
12853	0	0	Ki67+	 12869 21692
12854	0	0	Ki67+	 12896 21681
12855	0	0	Ki67+	 12897 21784
12856	0	0	Ki67+	 12900 21315
12857	0	0	Ki67+	 12900 21765
12858	0	0	Ki67+	 12902 21326
12859	0	0	Ki67+	 12903 21475
12860	0	0	Ki67+	 12912 21788
12861	0	0	Ki67+	 12923 21276
12862	0	0	Ki67+	 12934 21267
12863	0	0	Ki67+	 12937 21449
12864	0	0	Ki67+	 12950 21862
12865	0	0	Ki67+	 12952 21223
12866	0	0	Ki67+	 12956 21701
12867	0	0	Ki67+	 12964 21232
12868	0	0	Ki67+	 12965 21378
12869	0	0	Ki67+	 12970 21886
12870	0	0	Ki67+	 12971 21721
12871	0	0	Ki67+	 12973 21306
12872	0	0	Ki67+	 12997 21656
12873	0	0	Ki67+	 12997 21848
12874	0	0	Ki67+	 13001 21710
12875	0	0	Ki67+	 13013 21716
12876	0	0	Ki67+	 13021 21688
12877	0	0	Ki67+	 13032 21666
12878	0	0	Ki67+	 13071 21585
12879	0	0	Ki67+	 13075 21389
12880	0	0	Ki67+	 13076 21748
12881	0	0	Ki67+	 13085 21333
12882	0	0	Ki67+	 13090 21290
12883	0	0	Ki67+	 13091 21459
12884	0	0	Ki67+	 13094 21340
12885	0	0	Ki67+	 13095 21861
12886	0	0	Ki67+	 13100 21649
12887	0	0	Ki67+	 13104 21777
12888	0	0	Ki67+	 13111 21557
12889	0	0	Ki67+	 13116 21365
12890	0	0	Ki67+	 13118 21506
12891	0	0	Ki67+	 13119 21412
12892	0	0	Ki67+	 13120 21873
12893	0	0	Ki67+	 13122 21375
12894	0	0	Ki67+	 13142 21879
12895	0	0	Ki67+	 13148 21239
12896	0	0	Ki67+	 13150 21654
12897	0	0	Ki67+	 13163 21611
12898	0	0	Ki67+	 13192 21616
12899	0	0	Ki67+	 13204 21723
12900	0	0	Ki67+	 13216 21552
12901	0	0	Ki67+	 13228 21243
12902	0	0	Ki67+	 13230 21693
12903	0	0	Ki67+	 13244 21244
12904	0	0	Ki67+	 13244 21679
12905	0	0	Ki67+	 13245 21378
12906	0	0	Ki67+	 13249 21694
12907	0	0	Ki67+	 13256 21743
12908	0	0	Ki67+	 13260 21336
12909	0	0	Ki67+	 13262 21635
12910	0	0	Ki67+	 13268 21385
12911	0	0	Ki67+	 13269 21326
12912	0	0	Ki67+	 13272 21344
12913	0	0	Ki67+	 13278 21666
12914	0	0	Ki67+	 13279 21228
12915	0	0	Ki67+	 13279 21582
12916	0	0	Ki67+	 13282 21805
12917	0	0	Ki67+	 13283 21760
12918	0	0	Ki67+	 13292 21255
12919	0	0	Ki67+	 13305 21810
12920	0	0	Ki67+	 13308 21402
12921	0	0	Ki67+	 13308 21939
12922	0	0	Ki67+	 13310 21855
12923	0	0	Ki67+	 13328 21744
12924	0	0	Ki67+	 13343 21937
12925	0	0	Ki67+	 13346 21684
12926	0	0	Ki67+	 13356 21823
12927	0	0	Ki67+	 13365 21155
12928	0	0	Ki67+	 12612 22076
12929	0	0	Ki67+	 12678 22498
12930	0	0	Ki67+	 12678 22643
12931	0	0	Ki67+	 12709 22662
12932	0	0	Ki67+	 12719 22593
12933	0	0	Ki67+	 12725 22609
12934	0	0	Ki67+	 12733 22654
12935	0	0	Ki67+	 12739 22579
12936	0	0	Ki67+	 12744 22356
12937	0	0	Ki67+	 12753 22588
12938	0	0	Ki67+	 12754 22352
12939	0	0	Ki67+	 12763 22623
12940	0	0	Ki67+	 12765 22288
12941	0	0	Ki67+	 12771 22710
12942	0	0	Ki67+	 12806 22651
12943	0	0	Ki67+	 12813 22344
12944	0	0	Ki67+	 12826 22359
12945	0	0	Ki67+	 12836 22575
12946	0	0	Ki67+	 12839 22382
12947	0	0	Ki67+	 12844 22666
12948	0	0	Ki67+	 12851 22340
12949	0	0	Ki67+	 12854 22429
12950	0	0	Ki67+	 12862 22436
12951	0	0	Ki67+	 12870 22383
12952	0	0	Ki67+	 12893 22566
12953	0	0	Ki67+	 12896 22019
12954	0	0	Ki67+	 12900 22548
12955	0	0	Ki67+	 12911 21990
12956	0	0	Ki67+	 12928 22630
12957	0	0	Ki67+	 12935 22463
12958	0	0	Ki67+	 12938 22019
12959	0	0	Ki67+	 12940 22344
12960	0	0	Ki67+	 12963 22311
12961	0	0	Ki67+	 12989 22317
12962	0	0	Ki67+	 12990 22057
12963	0	0	Ki67+	 13003 22188
12964	0	0	Ki67+	 13027 22242
12965	0	0	Ki67+	 13028 22693
12966	0	0	Ki67+	 13040 22110
12967	0	0	Ki67+	 13049 22094
12968	0	0	Ki67+	 13063 22097
12969	0	0	Ki67+	 13063 22465
12970	0	0	Ki67+	 13069 22429
12971	0	0	Ki67+	 13090 22136
12972	0	0	Ki67+	 13100 22718
12973	0	0	Ki67+	 13107 22684
12974	0	0	Ki67+	 13133 22064
12975	0	0	Ki67+	 13151 22274
12976	0	0	Ki67+	 13157 22012
12977	0	0	Ki67+	 13157 22048
12978	0	0	Ki67+	 13196 22642
12979	0	0	Ki67+	 13197 22654
12980	0	0	Ki67+	 13208 22338
12981	0	0	Ki67+	 13223 22009
12982	0	0	Ki67+	 13226 22100
12983	0	0	Ki67+	 13232 22325
12984	0	0	Ki67+	 13237 22111
12985	0	0	Ki67+	 13267 22537
12986	0	0	Ki67+	 13270 22430
12987	0	0	Ki67+	 13274 22732
12988	0	0	Ki67+	 13277 22441
12989	0	0	Ki67+	 13288 22470
12990	0	0	Ki67+	 13293 22508
12991	0	0	Ki67+	 13316 22400
12992	0	0	Ki67+	 13329 22420
12993	0	0	Ki67+	 13339 22186
12994	0	0	Ki67+	 13342 22212
12995	0	0	Ki67+	 13347 22332
12996	0	0	Ki67+	 13368 22182
12997	0	0	Ki67+	 13371 22222
12998	0	0	Ki67+	 13371 22482
12999	0	0	Ki67+	 12580 23286
13000	0	0	Ki67+	 12600 22949
13001	0	0	Ki67+	 12608 23313
13002	0	0	Ki67+	 12632 23380
13003	0	0	Ki67+	 12633 23338
13004	0	0	Ki67+	 12634 22926
13005	0	0	Ki67+	 12649 23188
13006	0	0	Ki67+	 12656 23240
13007	0	0	Ki67+	 12671 22967
13008	0	0	Ki67+	 12673 23351
13009	0	0	Ki67+	 12675 23242
13010	0	0	Ki67+	 12687 23253
13011	0	0	Ki67+	 12690 23003
13012	0	0	Ki67+	 12692 22865
13013	0	0	Ki67+	 12694 23376
13014	0	0	Ki67+	 12712 23044
13015	0	0	Ki67+	 12716 23246
13016	0	0	Ki67+	 12718 23530
13017	0	0	Ki67+	 12726 22980
13018	0	0	Ki67+	 12727 22848
13019	0	0	Ki67+	 12733 23029
13020	0	0	Ki67+	 12740 22854
13021	0	0	Ki67+	 12762 22830
13022	0	0	Ki67+	 12780 23515
13023	0	0	Ki67+	 12785 23196
13024	0	0	Ki67+	 12792 23109
13025	0	0	Ki67+	 12793 23086
13026	0	0	Ki67+	 12798 23201
13027	0	0	Ki67+	 12805 22829
13028	0	0	Ki67+	 12818 23079
13029	0	0	Ki67+	 12858 22836
13030	0	0	Ki67+	 12868 23286
13031	0	0	Ki67+	 12878 22816
13032	0	0	Ki67+	 12881 23264
13033	0	0	Ki67+	 12889 23223
13034	0	0	Ki67+	 12892 23168
13035	0	0	Ki67+	 12894 22831
13036	0	0	Ki67+	 12898 22959
13037	0	0	Ki67+	 12906 23167
13038	0	0	Ki67+	 12934 22971
13039	0	0	Ki67+	 12981 22851
13040	0	0	Ki67+	 12993 22932
13041	0	0	Ki67+	 12994 22964
13042	0	0	Ki67+	 12995 22881
13043	0	0	Ki67+	 13007 23114
13044	0	0	Ki67+	 13015 23437
13045	0	0	Ki67+	 13086 23546
13046	0	0	Ki67+	 13092 23523
13047	0	0	Ki67+	 13116 22784
13048	0	0	Ki67+	 13117 23523
13049	0	0	Ki67+	 13126 23543
13050	0	0	Ki67+	 13131 23446
13051	0	0	Ki67+	 13168 23512
13052	0	0	Ki67+	 13175 23434
13053	0	0	Ki67+	 13187 23107
13054	0	0	Ki67+	 13193 23094
13055	0	0	Ki67+	 13196 22773
13056	0	0	Ki67+	 13206 23226
13057	0	0	Ki67+	 13227 22780
13058	0	0	Ki67+	 13234 23097
13059	0	0	Ki67+	 13256 23100
13060	0	0	Ki67+	 13257 23297
13061	0	0	Ki67+	 13278 23299
13062	0	0	Ki67+	 13320 23355
13063	0	0	Ki67+	 13325 22963
13064	0	0	Ki67+	 13337 23345
13065	0	0	Ki67+	 13342 23302
13066	0	0	Ki67+	 12594 24135
13067	0	0	Ki67+	 12600 24097
13068	0	0	Ki67+	 12608 23810
13069	0	0	Ki67+	 12608 24150
13070	0	0	Ki67+	 12610 24054
13071	0	0	Ki67+	 12616 24351
13072	0	0	Ki67+	 12627 24134
13073	0	0	Ki67+	 12635 24028
13074	0	0	Ki67+	 12637 23649
13075	0	0	Ki67+	 12644 24317
13076	0	0	Ki67+	 12656 23687
13077	0	0	Ki67+	 12658 23648
13078	0	0	Ki67+	 12659 24024
13079	0	0	Ki67+	 12671 23853
13080	0	0	Ki67+	 12677 23947
13081	0	0	Ki67+	 12678 23681
13082	0	0	Ki67+	 12702 23791
13083	0	0	Ki67+	 12706 24164
13084	0	0	Ki67+	 12709 23996
13085	0	0	Ki67+	 12709 24318
13086	0	0	Ki67+	 12712 23845
13087	0	0	Ki67+	 12713 23791
13088	0	0	Ki67+	 12720 24171
13089	0	0	Ki67+	 12724 24089
13090	0	0	Ki67+	 12727 23845
13091	0	0	Ki67+	 12731 23907
13092	0	0	Ki67+	 12742 24308
13093	0	0	Ki67+	 12754 24175
13094	0	0	Ki67+	 12786 23922
13095	0	0	Ki67+	 12798 24013
13096	0	0	Ki67+	 12816 24340
13097	0	0	Ki67+	 12820 23971
13098	0	0	Ki67+	 12841 23909
13099	0	0	Ki67+	 12846 24202
13100	0	0	Ki67+	 12850 24118
13101	0	0	Ki67+	 12865 24309
13102	0	0	Ki67+	 12885 24027
13103	0	0	Ki67+	 12894 23998
13104	0	0	Ki67+	 12901 24196
13105	0	0	Ki67+	 12913 24303
13106	0	0	Ki67+	 12917 24156
13107	0	0	Ki67+	 12921 24243
13108	0	0	Ki67+	 12922 24311
13109	0	0	Ki67+	 12935 24295
13110	0	0	Ki67+	 12943 23869
13111	0	0	Ki67+	 12959 23867
13112	0	0	Ki67+	 12988 23589
13113	0	0	Ki67+	 12998 23579
13114	0	0	Ki67+	 13042 24247
13115	0	0	Ki67+	 13056 24195
13116	0	0	Ki67+	 13066 23854
13117	0	0	Ki67+	 13080 23724
13118	0	0	Ki67+	 13100 24121
13119	0	0	Ki67+	 13104 24093
13120	0	0	Ki67+	 13117 24127
13121	0	0	Ki67+	 13151 24288
13122	0	0	Ki67+	 13173 24253
13123	0	0	Ki67+	 13175 23740
13124	0	0	Ki67+	 13182 24156
13125	0	0	Ki67+	 13195 24082
13126	0	0	Ki67+	 13196 24137
13127	0	0	Ki67+	 13199 23875
13128	0	0	Ki67+	 13209 24144
13129	0	0	Ki67+	 13216 24233
13130	0	0	Ki67+	 13220 23734
13131	0	0	Ki67+	 13248 24350
13132	0	0	Ki67+	 13259 23951
13133	0	0	Ki67+	 13276 24030
13134	0	0	Ki67+	 13288 24073
13135	0	0	Ki67+	 13292 24042
13136	0	0	Ki67+	 13300 23846
13137	0	0	Ki67+	 13321 24048
13138	0	0	Ki67+	 13330 24008
13139	0	0	Ki67+	 13336 24126
13140	0	0	Ki67+	 13349 24323
13141	0	0	Ki67+	 12680 24455
13142	0	0	Ki67+	 12689 24711
13143	0	0	Ki67+	 12705 24403
13144	0	0	Ki67+	 12705 24721
13145	0	0	Ki67+	 12773 24399
13146	0	0	Ki67+	 12791 24597
13147	0	0	Ki67+	 12851 24370
13148	0	0	Ki67+	 12941 24425
13149	0	0	Ki67+	 13016 24518
13150	0	0	Ki67+	 13023 24647
13151	0	0	Ki67+	 13028 24482
13152	0	0	Ki67+	 13034 24553
13153	0	0	Ki67+	 13049 24519
13154	0	0	Ki67+	 13070 24579
13155	0	0	Ki67+	 13072 24489
13156	0	0	Ki67+	 13120 24377
13157	0	0	Ki67+	 13133 24440
13158	0	0	Ki67+	 13138 24354
13159	0	0	Ki67+	 13147 24562
13160	0	0	Ki67+	 13157 24389
13161	0	0	Ki67+	 13170 24403
13162	0	0	Ki67+	 13270 24424
13163	0	0	Ki67+	 13275 24494
13164	0	0	Ki67+	 13327 24653
13165	0	0	Ki67+	 13375 24606
13166	0	0	Ki67+	 14139 7956
13167	0	0	Ki67+	 13747 9504
13168	0	0	Ki67+	 14144 9862
13169	0	0	Ki67+	 14158 9885
13170	0	0	Ki67+	 13768 10388
13171	0	0	Ki67+	 13808 10567
13172	0	0	Ki67+	 14120 9974
13173	0	0	Ki67+	 13403 10807
13174	0	0	Ki67+	 13420 11109
13175	0	0	Ki67+	 13461 11479
13176	0	0	Ki67+	 13466 11492
13177	0	0	Ki67+	 13700 11516
13178	0	0	Ki67+	 13714 11468
13179	0	0	Ki67+	 13743 11515
13180	0	0	Ki67+	 13792 11514
13181	0	0	Ki67+	 13804 11499
13182	0	0	Ki67+	 13846 11106
13183	0	0	Ki67+	 13898 10860
13184	0	0	Ki67+	 13928 11545
13185	0	0	Ki67+	 13952 11445
13186	0	0	Ki67+	 13988 11021
13187	0	0	Ki67+	 13989 11448
13188	0	0	Ki67+	 14049 11486
13189	0	0	Ki67+	 14075 11480
13190	0	0	Ki67+	 14099 10938
13191	0	0	Ki67+	 14123 11485
13192	0	0	Ki67+	 13471 11578
13193	0	0	Ki67+	 13474 11589
13194	0	0	Ki67+	 13520 12323
13195	0	0	Ki67+	 13522 12303
13196	0	0	Ki67+	 13535 12350
13197	0	0	Ki67+	 13564 11892
13198	0	0	Ki67+	 13601 11957
13199	0	0	Ki67+	 13655 12153
13200	0	0	Ki67+	 13660 11878
13201	0	0	Ki67+	 13660 12101
13202	0	0	Ki67+	 13662 11898
13203	0	0	Ki67+	 13667 12114
13204	0	0	Ki67+	 13682 11564
13205	0	0	Ki67+	 13694 11809
13206	0	0	Ki67+	 13695 12151
13207	0	0	Ki67+	 13698 11728
13208	0	0	Ki67+	 13699 11766
13209	0	0	Ki67+	 13699 11829
13210	0	0	Ki67+	 13706 11800
13211	0	0	Ki67+	 13712 11704
13212	0	0	Ki67+	 13713 11853
13213	0	0	Ki67+	 13714 12069
13214	0	0	Ki67+	 13715 11654
13215	0	0	Ki67+	 13728 12080
13216	0	0	Ki67+	 13732 12204
13217	0	0	Ki67+	 13742 11614
13218	0	0	Ki67+	 13744 11913
13219	0	0	Ki67+	 13747 11603
13220	0	0	Ki67+	 13752 11981
13221	0	0	Ki67+	 13773 12246
13222	0	0	Ki67+	 13774 12081
13223	0	0	Ki67+	 13774 12094
13224	0	0	Ki67+	 13775 11884
13225	0	0	Ki67+	 13775 12346
13226	0	0	Ki67+	 13786 11790
13227	0	0	Ki67+	 13793 11603
13228	0	0	Ki67+	 13798 11911
13229	0	0	Ki67+	 13801 12121
13230	0	0	Ki67+	 13802 12097
13231	0	0	Ki67+	 13804 11949
13232	0	0	Ki67+	 13810 11877
13233	0	0	Ki67+	 13826 12063
13234	0	0	Ki67+	 13827 12333
13235	0	0	Ki67+	 13831 11670
13236	0	0	Ki67+	 13831 11989
13237	0	0	Ki67+	 13835 12125
13238	0	0	Ki67+	 13837 12076
13239	0	0	Ki67+	 13839 11640
13240	0	0	Ki67+	 13846 11964
13241	0	0	Ki67+	 13851 12156
13242	0	0	Ki67+	 13852 12275
13243	0	0	Ki67+	 13854 11686
13244	0	0	Ki67+	 13854 12314
13245	0	0	Ki67+	 13877 12182
13246	0	0	Ki67+	 13878 12129
13247	0	0	Ki67+	 13879 11711
13248	0	0	Ki67+	 13880 11676
13249	0	0	Ki67+	 13888 12327
13250	0	0	Ki67+	 13890 12125
13251	0	0	Ki67+	 13892 11906
13252	0	0	Ki67+	 13906 11903
13253	0	0	Ki67+	 13933 12139
13254	0	0	Ki67+	 13936 12237
13255	0	0	Ki67+	 13939 11932
13256	0	0	Ki67+	 13946 11763
13257	0	0	Ki67+	 13959 12276
13258	0	0	Ki67+	 13967 11966
13259	0	0	Ki67+	 13976 11748
13260	0	0	Ki67+	 13976 11808
13261	0	0	Ki67+	 13977 12163
13262	0	0	Ki67+	 13980 11612
13263	0	0	Ki67+	 13981 11554
13264	0	0	Ki67+	 13984 12226
13265	0	0	Ki67+	 13985 11876
13266	0	0	Ki67+	 13986 12003
13267	0	0	Ki67+	 13986 12077
13268	0	0	Ki67+	 13988 11674
13269	0	0	Ki67+	 13996 12072
13270	0	0	Ki67+	 14004 12285
13271	0	0	Ki67+	 14008 12231
13272	0	0	Ki67+	 14014 11883
13273	0	0	Ki67+	 14019 11611
13274	0	0	Ki67+	 14030 11984
13275	0	0	Ki67+	 14034 11861
13276	0	0	Ki67+	 14035 12229
13277	0	0	Ki67+	 14037 11623
13278	0	0	Ki67+	 14038 11705
13279	0	0	Ki67+	 14052 11941
13280	0	0	Ki67+	 14058 11729
13281	0	0	Ki67+	 14058 12026
13282	0	0	Ki67+	 14067 11835
13283	0	0	Ki67+	 14069 11656
13284	0	0	Ki67+	 14072 12299
13285	0	0	Ki67+	 14073 11678
13286	0	0	Ki67+	 14075 12320
13287	0	0	Ki67+	 14076 12001
13288	0	0	Ki67+	 14079 11749
13289	0	0	Ki67+	 14081 12167
13290	0	0	Ki67+	 14084 12304
13291	0	0	Ki67+	 14090 12275
13292	0	0	Ki67+	 14098 12231
13293	0	0	Ki67+	 14104 12075
13294	0	0	Ki67+	 14108 11581
13295	0	0	Ki67+	 14119 11885
13296	0	0	Ki67+	 14128 12237
13297	0	0	Ki67+	 14130 12345
13298	0	0	Ki67+	 14163 12323
13299	0	0	Ki67+	 14165 11707
13300	0	0	Ki67+	 13378 12617
13301	0	0	Ki67+	 13384 12605
13302	0	0	Ki67+	 13385 12812
13303	0	0	Ki67+	 13395 12618
13304	0	0	Ki67+	 13395 13117
13305	0	0	Ki67+	 13408 12872
13306	0	0	Ki67+	 13418 12864
13307	0	0	Ki67+	 13438 12886
13308	0	0	Ki67+	 13444 13147
13309	0	0	Ki67+	 13451 13010
13310	0	0	Ki67+	 13453 12925
13311	0	0	Ki67+	 13470 13091
13312	0	0	Ki67+	 13475 12747
13313	0	0	Ki67+	 13480 13140
13314	0	0	Ki67+	 13482 12530
13315	0	0	Ki67+	 13491 12574
13316	0	0	Ki67+	 13494 13025
13317	0	0	Ki67+	 13497 12620
13318	0	0	Ki67+	 13515 12834
13319	0	0	Ki67+	 13541 12798
13320	0	0	Ki67+	 13543 12711
13321	0	0	Ki67+	 13544 12881
13322	0	0	Ki67+	 13547 12393
13323	0	0	Ki67+	 13551 12375
13324	0	0	Ki67+	 13565 12893
13325	0	0	Ki67+	 13571 12983
13326	0	0	Ki67+	 13572 12821
13327	0	0	Ki67+	 13586 12974
13328	0	0	Ki67+	 13608 12903
13329	0	0	Ki67+	 13623 13055
13330	0	0	Ki67+	 13633 13149
13331	0	0	Ki67+	 13636 12974
13332	0	0	Ki67+	 13639 13002
13333	0	0	Ki67+	 13640 12420
13334	0	0	Ki67+	 13653 12595
13335	0	0	Ki67+	 13668 12695
13336	0	0	Ki67+	 13668 13128
13337	0	0	Ki67+	 13686 13089
13338	0	0	Ki67+	 13693 12576
13339	0	0	Ki67+	 13699 12383
13340	0	0	Ki67+	 13702 12542
13341	0	0	Ki67+	 13703 12948
13342	0	0	Ki67+	 13728 12526
13343	0	0	Ki67+	 13730 12662
13344	0	0	Ki67+	 13732 12612
13345	0	0	Ki67+	 13741 12605
13346	0	0	Ki67+	 13750 13110
13347	0	0	Ki67+	 13753 12565
13348	0	0	Ki67+	 13764 12674
13349	0	0	Ki67+	 13764 13095
13350	0	0	Ki67+	 13769 12658
13351	0	0	Ki67+	 13780 12602
13352	0	0	Ki67+	 13780 12725
13353	0	0	Ki67+	 13793 12371
13354	0	0	Ki67+	 13795 12816
13355	0	0	Ki67+	 13809 12747
13356	0	0	Ki67+	 13812 13005
13357	0	0	Ki67+	 13817 12584
13358	0	0	Ki67+	 13820 12751
13359	0	0	Ki67+	 13824 12803
13360	0	0	Ki67+	 13833 12613
13361	0	0	Ki67+	 13839 12881
13362	0	0	Ki67+	 13861 12885
13363	0	0	Ki67+	 13862 12384
13364	0	0	Ki67+	 13867 12703
13365	0	0	Ki67+	 13868 12836
13366	0	0	Ki67+	 13874 13084
13367	0	0	Ki67+	 13876 13098
13368	0	0	Ki67+	 13877 12733
13369	0	0	Ki67+	 13892 12651
13370	0	0	Ki67+	 13903 12356
13371	0	0	Ki67+	 13909 12645
13372	0	0	Ki67+	 13911 12426
13373	0	0	Ki67+	 13922 12705
13374	0	0	Ki67+	 13923 12754
13375	0	0	Ki67+	 13929 13132
13376	0	0	Ki67+	 13933 12745
13377	0	0	Ki67+	 13950 12669
13378	0	0	Ki67+	 13965 12734
13379	0	0	Ki67+	 13965 13062
13380	0	0	Ki67+	 14000 12928
13381	0	0	Ki67+	 14002 12916
13382	0	0	Ki67+	 14002 13085
13383	0	0	Ki67+	 14004 13050
13384	0	0	Ki67+	 14014 13058
13385	0	0	Ki67+	 14050 12619
13386	0	0	Ki67+	 14054 13077
13387	0	0	Ki67+	 14081 12360
13388	0	0	Ki67+	 14088 12924
13389	0	0	Ki67+	 14089 13130
13390	0	0	Ki67+	 14090 13104
13391	0	0	Ki67+	 14107 12382
13392	0	0	Ki67+	 14108 12929
13393	0	0	Ki67+	 14132 12422
13394	0	0	Ki67+	 14148 13123
13395	0	0	Ki67+	 14158 12359
13396	0	0	Ki67+	 14160 13028
13397	0	0	Ki67+	 14168 12981
13398	0	0	Ki67+	 14170 12529
13399	0	0	Ki67+	 14171 12764
13400	0	0	Ki67+	 13388 13652
13401	0	0	Ki67+	 13448 13265
13402	0	0	Ki67+	 13481 13723
13403	0	0	Ki67+	 13483 13762
13404	0	0	Ki67+	 13493 13725
13405	0	0	Ki67+	 13564 13716
13406	0	0	Ki67+	 13576 13220
13407	0	0	Ki67+	 13584 13165
13408	0	0	Ki67+	 13593 13155
13409	0	0	Ki67+	 13603 13730
13410	0	0	Ki67+	 13607 13698
13411	0	0	Ki67+	 13642 13207
13412	0	0	Ki67+	 13655 13391
13413	0	0	Ki67+	 13657 13708
13414	0	0	Ki67+	 13659 13697
13415	0	0	Ki67+	 13671 13745
13416	0	0	Ki67+	 13682 13302
13417	0	0	Ki67+	 13692 13209
13418	0	0	Ki67+	 13695 13287
13419	0	0	Ki67+	 13703 13644
13420	0	0	Ki67+	 13706 13743
13421	0	0	Ki67+	 13709 13730
13422	0	0	Ki67+	 13711 13314
13423	0	0	Ki67+	 13724 13219
13424	0	0	Ki67+	 13730 13811
13425	0	0	Ki67+	 13735 13743
13426	0	0	Ki67+	 13740 13698
13427	0	0	Ki67+	 13744 13317
13428	0	0	Ki67+	 13746 13708
13429	0	0	Ki67+	 13774 13292
13430	0	0	Ki67+	 13786 13199
13431	0	0	Ki67+	 13798 13798
13432	0	0	Ki67+	 13802 13734
13433	0	0	Ki67+	 13803 13216
13434	0	0	Ki67+	 13808 13277
13435	0	0	Ki67+	 13832 13725
13436	0	0	Ki67+	 13858 13771
13437	0	0	Ki67+	 13863 13624
13438	0	0	Ki67+	 13872 13927
13439	0	0	Ki67+	 13874 13203
13440	0	0	Ki67+	 13880 13215
13441	0	0	Ki67+	 13881 13692
13442	0	0	Ki67+	 13883 13270
13443	0	0	Ki67+	 13885 13726
13444	0	0	Ki67+	 13899 13763
13445	0	0	Ki67+	 13912 13941
13446	0	0	Ki67+	 13920 13162
13447	0	0	Ki67+	 13924 13878
13448	0	0	Ki67+	 13924 13929
13449	0	0	Ki67+	 13929 13747
13450	0	0	Ki67+	 13944 13907
13451	0	0	Ki67+	 13952 13800
13452	0	0	Ki67+	 14007 13753
13453	0	0	Ki67+	 14040 13743
13454	0	0	Ki67+	 14049 13719
13455	0	0	Ki67+	 14060 13738
13456	0	0	Ki67+	 14072 13681
13457	0	0	Ki67+	 14079 13178
13458	0	0	Ki67+	 14090 13760
13459	0	0	Ki67+	 14105 13677
13460	0	0	Ki67+	 14106 13693
13461	0	0	Ki67+	 14140 13666
13462	0	0	Ki67+	 14143 13227
13463	0	0	Ki67+	 14154 13912
13464	0	0	Ki67+	 13382 14305
13465	0	0	Ki67+	 13398 14735
13466	0	0	Ki67+	 13401 14391
13467	0	0	Ki67+	 13418 14306
13468	0	0	Ki67+	 13440 14041
13469	0	0	Ki67+	 13447 14328
13470	0	0	Ki67+	 13450 14446
13471	0	0	Ki67+	 13465 14582
13472	0	0	Ki67+	 13476 14600
13473	0	0	Ki67+	 13480 14221
13474	0	0	Ki67+	 13486 14590
13475	0	0	Ki67+	 13488 14350
13476	0	0	Ki67+	 13493 14245
13477	0	0	Ki67+	 13517 14318
13478	0	0	Ki67+	 13565 14478
13479	0	0	Ki67+	 13600 14378
13480	0	0	Ki67+	 13613 14717
13481	0	0	Ki67+	 13614 14395
13482	0	0	Ki67+	 13628 14441
13483	0	0	Ki67+	 13631 13969
13484	0	0	Ki67+	 13651 14402
13485	0	0	Ki67+	 13655 14386
13486	0	0	Ki67+	 13659 14420
13487	0	0	Ki67+	 13663 14371
13488	0	0	Ki67+	 13675 14384
13489	0	0	Ki67+	 13676 14652
13490	0	0	Ki67+	 13699 14099
13491	0	0	Ki67+	 13701 14440
13492	0	0	Ki67+	 13709 14607
13493	0	0	Ki67+	 13719 14150
13494	0	0	Ki67+	 13728 14434
13495	0	0	Ki67+	 13742 14628
13496	0	0	Ki67+	 13747 14428
13497	0	0	Ki67+	 13756 14635
13498	0	0	Ki67+	 13775 14480
13499	0	0	Ki67+	 13778 14327
13500	0	0	Ki67+	 13798 14310
13501	0	0	Ki67+	 13798 14320
13502	0	0	Ki67+	 13799 13999
13503	0	0	Ki67+	 13811 14526
13504	0	0	Ki67+	 13814 14004
13505	0	0	Ki67+	 13821 14700
13506	0	0	Ki67+	 13834 13987
13507	0	0	Ki67+	 13841 14397
13508	0	0	Ki67+	 13848 14002
13509	0	0	Ki67+	 13862 14551
13510	0	0	Ki67+	 13878 13996
13511	0	0	Ki67+	 13888 13987
13512	0	0	Ki67+	 13889 14388
13513	0	0	Ki67+	 13907 14326
13514	0	0	Ki67+	 13930 14388
13515	0	0	Ki67+	 13933 14278
13516	0	0	Ki67+	 13937 14307
13517	0	0	Ki67+	 13950 14468
13518	0	0	Ki67+	 13967 13981
13519	0	0	Ki67+	 13972 14382
13520	0	0	Ki67+	 13992 14655
13521	0	0	Ki67+	 13997 14191
13522	0	0	Ki67+	 13997 14344
13523	0	0	Ki67+	 14006 14375
13524	0	0	Ki67+	 14007 14586
13525	0	0	Ki67+	 14012 14192
13526	0	0	Ki67+	 14013 14627
13527	0	0	Ki67+	 14031 14430
13528	0	0	Ki67+	 14033 14021
13529	0	0	Ki67+	 14037 14390
13530	0	0	Ki67+	 14037 14471
13531	0	0	Ki67+	 14043 14460
13532	0	0	Ki67+	 14047 14610
13533	0	0	Ki67+	 14051 14357
13534	0	0	Ki67+	 14080 14368
13535	0	0	Ki67+	 14089 14354
13536	0	0	Ki67+	 14114 14386
13537	0	0	Ki67+	 14120 14374
13538	0	0	Ki67+	 14133 14463
13539	0	0	Ki67+	 14148 14493
13540	0	0	Ki67+	 14159 14509
13541	0	0	Ki67+	 14171 14445
13542	0	0	Ki67+	 14172 14481
13543	0	0	Ki67+	 13389 15499
13544	0	0	Ki67+	 13409 14901
13545	0	0	Ki67+	 13410 14988
13546	0	0	Ki67+	 13421 15196
13547	0	0	Ki67+	 13425 15160
13548	0	0	Ki67+	 13427 15120
13549	0	0	Ki67+	 13428 14937
13550	0	0	Ki67+	 13429 14805
13551	0	0	Ki67+	 13440 15019
13552	0	0	Ki67+	 13447 14985
13553	0	0	Ki67+	 13459 15487
13554	0	0	Ki67+	 13461 15324
13555	0	0	Ki67+	 13477 14958
13556	0	0	Ki67+	 13497 15275
13557	0	0	Ki67+	 13501 15240
13558	0	0	Ki67+	 13502 15311
13559	0	0	Ki67+	 13513 14871
13560	0	0	Ki67+	 13516 15133
13561	0	0	Ki67+	 13527 15080
13562	0	0	Ki67+	 13530 15407
13563	0	0	Ki67+	 13531 15274
13564	0	0	Ki67+	 13539 15426
13565	0	0	Ki67+	 13545 14844
13566	0	0	Ki67+	 13545 15529
13567	0	0	Ki67+	 13553 14955
13568	0	0	Ki67+	 13557 15106
13569	0	0	Ki67+	 13558 15243
13570	0	0	Ki67+	 13558 15305
13571	0	0	Ki67+	 13565 14983
13572	0	0	Ki67+	 13572 14826
13573	0	0	Ki67+	 13575 14974
13574	0	0	Ki67+	 13584 15003
13575	0	0	Ki67+	 13609 15169
13576	0	0	Ki67+	 13628 14808
13577	0	0	Ki67+	 13632 15534
13578	0	0	Ki67+	 13687 15291
13579	0	0	Ki67+	 13696 15326
13580	0	0	Ki67+	 13711 14979
13581	0	0	Ki67+	 13726 15333
13582	0	0	Ki67+	 13729 15319
13583	0	0	Ki67+	 13731 15461
13584	0	0	Ki67+	 13737 14992
13585	0	0	Ki67+	 13764 15313
13586	0	0	Ki67+	 13776 15521
13587	0	0	Ki67+	 13781 15491
13588	0	0	Ki67+	 13792 15019
13589	0	0	Ki67+	 13798 15490
13590	0	0	Ki67+	 13803 15133
13591	0	0	Ki67+	 13851 14897
13592	0	0	Ki67+	 13851 15362
13593	0	0	Ki67+	 13857 14886
13594	0	0	Ki67+	 13908 15426
13595	0	0	Ki67+	 13917 15443
13596	0	0	Ki67+	 13927 14970
13597	0	0	Ki67+	 13933 15297
13598	0	0	Ki67+	 13945 15268
13599	0	0	Ki67+	 13980 14852
13600	0	0	Ki67+	 13981 15243
13601	0	0	Ki67+	 13993 15254
13602	0	0	Ki67+	 13997 15540
13603	0	0	Ki67+	 14001 15026
13604	0	0	Ki67+	 14010 15546
13605	0	0	Ki67+	 14021 14886
13606	0	0	Ki67+	 14027 15047
13607	0	0	Ki67+	 14031 15032
13608	0	0	Ki67+	 14042 14832
13609	0	0	Ki67+	 14044 15009
13610	0	0	Ki67+	 14049 15317
13611	0	0	Ki67+	 14061 15200
13612	0	0	Ki67+	 14079 14837
13613	0	0	Ki67+	 14087 14822
13614	0	0	Ki67+	 14093 15222
13615	0	0	Ki67+	 14112 14844
13616	0	0	Ki67+	 14131 15091
13617	0	0	Ki67+	 14140 15076
13618	0	0	Ki67+	 14158 14850
13619	0	0	Ki67+	 14168 14988
13620	0	0	Ki67+	 14170 14814
13621	0	0	Ki67+	 13385 15681
13622	0	0	Ki67+	 13399 15829
13623	0	0	Ki67+	 13409 15998
13624	0	0	Ki67+	 13414 15821
13625	0	0	Ki67+	 13430 15642
13626	0	0	Ki67+	 13443 15755
13627	0	0	Ki67+	 13458 15745
13628	0	0	Ki67+	 13460 16012
13629	0	0	Ki67+	 13470 16080
13630	0	0	Ki67+	 13473 15785
13631	0	0	Ki67+	 13509 16351
13632	0	0	Ki67+	 13510 15775
13633	0	0	Ki67+	 13519 15842
13634	0	0	Ki67+	 13531 15695
13635	0	0	Ki67+	 13545 15754
13636	0	0	Ki67+	 13553 15745
13637	0	0	Ki67+	 13560 15772
13638	0	0	Ki67+	 13564 15827
13639	0	0	Ki67+	 13565 15811
13640	0	0	Ki67+	 13579 16040
13641	0	0	Ki67+	 13590 16314
13642	0	0	Ki67+	 13594 15577
13643	0	0	Ki67+	 13595 16006
13644	0	0	Ki67+	 13605 16080
13645	0	0	Ki67+	 13608 15960
13646	0	0	Ki67+	 13609 16273
13647	0	0	Ki67+	 13618 15663
13648	0	0	Ki67+	 13620 15802
13649	0	0	Ki67+	 13620 16043
13650	0	0	Ki67+	 13629 15771
13651	0	0	Ki67+	 13631 16347
13652	0	0	Ki67+	 13634 16315
13653	0	0	Ki67+	 13637 15949
13654	0	0	Ki67+	 13645 16338
13655	0	0	Ki67+	 13650 15921
13656	0	0	Ki67+	 13662 15928
13657	0	0	Ki67+	 13697 16348
13658	0	0	Ki67+	 13700 16264
13659	0	0	Ki67+	 13710 15924
13660	0	0	Ki67+	 13722 16321
13661	0	0	Ki67+	 13725 16003
13662	0	0	Ki67+	 13729 16250
13663	0	0	Ki67+	 13732 16079
13664	0	0	Ki67+	 13738 15683
13665	0	0	Ki67+	 13742 15913
13666	0	0	Ki67+	 13748 15681
13667	0	0	Ki67+	 13748 15837
13668	0	0	Ki67+	 13751 15877
13669	0	0	Ki67+	 13754 15939
13670	0	0	Ki67+	 13767 15859
13671	0	0	Ki67+	 13769 16006
13672	0	0	Ki67+	 13769 16030
13673	0	0	Ki67+	 13776 15828
13674	0	0	Ki67+	 13778 16223
13675	0	0	Ki67+	 13800 16282
13676	0	0	Ki67+	 13813 16211
13677	0	0	Ki67+	 13819 15651
13678	0	0	Ki67+	 13827 15616
13679	0	0	Ki67+	 13833 15873
13680	0	0	Ki67+	 13846 15870
13681	0	0	Ki67+	 13849 15711
13682	0	0	Ki67+	 13849 16272
13683	0	0	Ki67+	 13868 15985
13684	0	0	Ki67+	 13875 15776
13685	0	0	Ki67+	 13883 16022
13686	0	0	Ki67+	 13889 16298
13687	0	0	Ki67+	 13897 16027
13688	0	0	Ki67+	 13912 15616
13689	0	0	Ki67+	 13926 15701
13690	0	0	Ki67+	 13927 15671
13691	0	0	Ki67+	 13933 15641
13692	0	0	Ki67+	 13944 15749
13693	0	0	Ki67+	 13949 15885
13694	0	0	Ki67+	 13961 15566
13695	0	0	Ki67+	 13963 15583
13696	0	0	Ki67+	 13964 15654
13697	0	0	Ki67+	 13970 15726
13698	0	0	Ki67+	 13972 15713
13699	0	0	Ki67+	 13972 15920
13700	0	0	Ki67+	 13976 16034
13701	0	0	Ki67+	 13998 15989
13702	0	0	Ki67+	 14008 16004
13703	0	0	Ki67+	 14008 16225
13704	0	0	Ki67+	 14015 15820
13705	0	0	Ki67+	 14037 15918
13706	0	0	Ki67+	 14047 15993
13707	0	0	Ki67+	 14050 16126
13708	0	0	Ki67+	 14081 15978
13709	0	0	Ki67+	 14085 15887
13710	0	0	Ki67+	 14112 15859
13711	0	0	Ki67+	 14125 15860
13712	0	0	Ki67+	 14129 15831
13713	0	0	Ki67+	 14142 15833
13714	0	0	Ki67+	 14144 15698
13715	0	0	Ki67+	 14173 15594
13716	0	0	Ki67+	 14174 15689
13717	0	0	Ki67+	 13389 16778
13718	0	0	Ki67+	 13391 17016
13719	0	0	Ki67+	 13393 17126
13720	0	0	Ki67+	 13394 16915
13721	0	0	Ki67+	 13429 16513
13722	0	0	Ki67+	 13438 16712
13723	0	0	Ki67+	 13447 16499
13724	0	0	Ki67+	 13450 16457
13725	0	0	Ki67+	 13452 16520
13726	0	0	Ki67+	 13466 16664
13727	0	0	Ki67+	 13471 16431
13728	0	0	Ki67+	 13476 16476
13729	0	0	Ki67+	 13486 16404
13730	0	0	Ki67+	 13486 16586
13731	0	0	Ki67+	 13492 16391
13732	0	0	Ki67+	 13493 16456
13733	0	0	Ki67+	 13505 16882
13734	0	0	Ki67+	 13507 16979
13735	0	0	Ki67+	 13512 16484
13736	0	0	Ki67+	 13517 16730
13737	0	0	Ki67+	 13519 16608
13738	0	0	Ki67+	 13531 16550
13739	0	0	Ki67+	 13537 16373
13740	0	0	Ki67+	 13538 16532
13741	0	0	Ki67+	 13538 16641
13742	0	0	Ki67+	 13542 17134
13743	0	0	Ki67+	 13558 16394
13744	0	0	Ki67+	 13560 16411
13745	0	0	Ki67+	 13565 17041
13746	0	0	Ki67+	 13573 16428
13747	0	0	Ki67+	 13575 16367
13748	0	0	Ki67+	 13597 16353
13749	0	0	Ki67+	 13597 16601
13750	0	0	Ki67+	 13598 16370
13751	0	0	Ki67+	 13604 16548
13752	0	0	Ki67+	 13608 16827
13753	0	0	Ki67+	 13630 16376
13754	0	0	Ki67+	 13634 16563
13755	0	0	Ki67+	 13634 16630
13756	0	0	Ki67+	 13658 16420
13757	0	0	Ki67+	 13663 16558
13758	0	0	Ki67+	 13663 17020
13759	0	0	Ki67+	 13673 16395
13760	0	0	Ki67+	 13685 16532
13761	0	0	Ki67+	 13688 16373
13762	0	0	Ki67+	 13699 16394
13763	0	0	Ki67+	 13707 17004
13764	0	0	Ki67+	 13714 16414
13765	0	0	Ki67+	 13714 16474
13766	0	0	Ki67+	 13730 16464
13767	0	0	Ki67+	 13742 17020
13768	0	0	Ki67+	 13743 16957
13769	0	0	Ki67+	 13747 16708
13770	0	0	Ki67+	 13752 17021
13771	0	0	Ki67+	 13761 16669
13772	0	0	Ki67+	 13773 16701
13773	0	0	Ki67+	 13784 16640
13774	0	0	Ki67+	 13786 16472
13775	0	0	Ki67+	 13808 16643
13776	0	0	Ki67+	 13825 16583
13777	0	0	Ki67+	 13829 16471
13778	0	0	Ki67+	 13833 16500
13779	0	0	Ki67+	 13854 16376
13780	0	0	Ki67+	 13855 16754
13781	0	0	Ki67+	 13868 16376
13782	0	0	Ki67+	 13878 16504
13783	0	0	Ki67+	 13909 16691
13784	0	0	Ki67+	 13911 16619
13785	0	0	Ki67+	 13915 17045
13786	0	0	Ki67+	 13936 16707
13787	0	0	Ki67+	 13951 16700
13788	0	0	Ki67+	 13958 16462
13789	0	0	Ki67+	 13967 16896
13790	0	0	Ki67+	 13982 17078
13791	0	0	Ki67+	 13985 17101
13792	0	0	Ki67+	 13987 16669
13793	0	0	Ki67+	 13995 17064
13794	0	0	Ki67+	 14038 17112
13795	0	0	Ki67+	 14046 16935
13796	0	0	Ki67+	 14054 16508
13797	0	0	Ki67+	 14061 16383
13798	0	0	Ki67+	 14069 16505
13799	0	0	Ki67+	 14076 16603
13800	0	0	Ki67+	 14100 16413
13801	0	0	Ki67+	 14118 16396
13802	0	0	Ki67+	 14118 16412
13803	0	0	Ki67+	 14159 16791
13804	0	0	Ki67+	 13381 17401
13805	0	0	Ki67+	 13390 17661
13806	0	0	Ki67+	 13413 17244
13807	0	0	Ki67+	 13418 17362
13808	0	0	Ki67+	 13423 17914
13809	0	0	Ki67+	 13425 17946
13810	0	0	Ki67+	 13429 17446
13811	0	0	Ki67+	 13430 17660
13812	0	0	Ki67+	 13432 17566
13813	0	0	Ki67+	 13435 17612
13814	0	0	Ki67+	 13442 17343
13815	0	0	Ki67+	 13455 17698
13816	0	0	Ki67+	 13464 17640
13817	0	0	Ki67+	 13465 17487
13818	0	0	Ki67+	 13470 17599
13819	0	0	Ki67+	 13474 17367
13820	0	0	Ki67+	 13474 17947
13821	0	0	Ki67+	 13478 17645
13822	0	0	Ki67+	 13486 17938
13823	0	0	Ki67+	 13497 17551
13824	0	0	Ki67+	 13503 17616
13825	0	0	Ki67+	 13507 17645
13826	0	0	Ki67+	 13509 17229
13827	0	0	Ki67+	 13514 17801
13828	0	0	Ki67+	 13526 17836
13829	0	0	Ki67+	 13530 17779
13830	0	0	Ki67+	 13532 17187
13831	0	0	Ki67+	 13546 17809
13832	0	0	Ki67+	 13550 17171
13833	0	0	Ki67+	 13568 17697
13834	0	0	Ki67+	 13573 17482
13835	0	0	Ki67+	 13579 17364
13836	0	0	Ki67+	 13582 17328
13837	0	0	Ki67+	 13587 17581
13838	0	0	Ki67+	 13597 17588
13839	0	0	Ki67+	 13597 17620
13840	0	0	Ki67+	 13601 17524
13841	0	0	Ki67+	 13608 17624
13842	0	0	Ki67+	 13616 17517
13843	0	0	Ki67+	 13618 17497
13844	0	0	Ki67+	 13622 17557
13845	0	0	Ki67+	 13622 17709
13846	0	0	Ki67+	 13628 17580
13847	0	0	Ki67+	 13636 17510
13848	0	0	Ki67+	 13641 17920
13849	0	0	Ki67+	 13649 17771
13850	0	0	Ki67+	 13654 17754
13851	0	0	Ki67+	 13656 17477
13852	0	0	Ki67+	 13661 17363
13853	0	0	Ki67+	 13663 17345
13854	0	0	Ki67+	 13665 17569
13855	0	0	Ki67+	 13665 17809
13856	0	0	Ki67+	 13675 17478
13857	0	0	Ki67+	 13676 17393
13858	0	0	Ki67+	 13677 17733
13859	0	0	Ki67+	 13686 17355
13860	0	0	Ki67+	 13691 17525
13861	0	0	Ki67+	 13697 17836
13862	0	0	Ki67+	 13698 17748
13863	0	0	Ki67+	 13699 17238
13864	0	0	Ki67+	 13708 17198
13865	0	0	Ki67+	 13710 17798
13866	0	0	Ki67+	 13720 17461
13867	0	0	Ki67+	 13722 17385
13868	0	0	Ki67+	 13726 17888
13869	0	0	Ki67+	 13737 17588
13870	0	0	Ki67+	 13740 17293
13871	0	0	Ki67+	 13743 17210
13872	0	0	Ki67+	 13744 17252
13873	0	0	Ki67+	 13752 17389
13874	0	0	Ki67+	 13755 17428
13875	0	0	Ki67+	 13755 17877
13876	0	0	Ki67+	 13763 17357
13877	0	0	Ki67+	 13764 17848
13878	0	0	Ki67+	 13765 17392
13879	0	0	Ki67+	 13769 17219
13880	0	0	Ki67+	 13770 17331
13881	0	0	Ki67+	 13777 17757
13882	0	0	Ki67+	 13778 17357
13883	0	0	Ki67+	 13782 17189
13884	0	0	Ki67+	 13782 17323
13885	0	0	Ki67+	 13797 17763
13886	0	0	Ki67+	 13809 17653
13887	0	0	Ki67+	 13810 17395
13888	0	0	Ki67+	 13831 17226
13889	0	0	Ki67+	 13833 17479
13890	0	0	Ki67+	 13833 17509
13891	0	0	Ki67+	 13836 17534
13892	0	0	Ki67+	 13838 17898
13893	0	0	Ki67+	 13839 17174
13894	0	0	Ki67+	 13843 17430
13895	0	0	Ki67+	 13846 17224
13896	0	0	Ki67+	 13874 17424
13897	0	0	Ki67+	 13887 17308
13898	0	0	Ki67+	 13896 17274
13899	0	0	Ki67+	 13910 17399
13900	0	0	Ki67+	 13910 17625
13901	0	0	Ki67+	 13910 17674
13902	0	0	Ki67+	 13912 17433
13903	0	0	Ki67+	 13927 17639
13904	0	0	Ki67+	 13928 17773
13905	0	0	Ki67+	 13951 17550
13906	0	0	Ki67+	 13952 17485
13907	0	0	Ki67+	 13952 17811
13908	0	0	Ki67+	 13953 17399
13909	0	0	Ki67+	 13964 17484
13910	0	0	Ki67+	 13987 17423
13911	0	0	Ki67+	 13996 17304
13912	0	0	Ki67+	 14007 17420
13913	0	0	Ki67+	 14007 17604
13914	0	0	Ki67+	 14011 17729
13915	0	0	Ki67+	 14013 17365
13916	0	0	Ki67+	 14014 17375
13917	0	0	Ki67+	 14026 17327
13918	0	0	Ki67+	 14028 17354
13919	0	0	Ki67+	 14032 17288
13920	0	0	Ki67+	 14048 17272
13921	0	0	Ki67+	 14060 17703
13922	0	0	Ki67+	 14067 17664
13923	0	0	Ki67+	 14075 17787
13924	0	0	Ki67+	 14078 17230
13925	0	0	Ki67+	 14082 17800
13926	0	0	Ki67+	 14085 17776
13927	0	0	Ki67+	 14088 17891
13928	0	0	Ki67+	 14091 17787
13929	0	0	Ki67+	 14100 17793
13930	0	0	Ki67+	 14115 17877
13931	0	0	Ki67+	 14120 17580
13932	0	0	Ki67+	 14125 17750
13933	0	0	Ki67+	 14140 17861
13934	0	0	Ki67+	 14141 17778
13935	0	0	Ki67+	 14160 17510
13936	0	0	Ki67+	 14168 17729
13937	0	0	Ki67+	 13382 18369
13938	0	0	Ki67+	 13385 18498
13939	0	0	Ki67+	 13392 18042
13940	0	0	Ki67+	 13399 18021
13941	0	0	Ki67+	 13414 18237
13942	0	0	Ki67+	 13415 18254
13943	0	0	Ki67+	 13426 18198
13944	0	0	Ki67+	 13428 18369
13945	0	0	Ki67+	 13432 18351
13946	0	0	Ki67+	 13439 18090
13947	0	0	Ki67+	 13447 18249
13948	0	0	Ki67+	 13458 18357
13949	0	0	Ki67+	 13486 18031
13950	0	0	Ki67+	 13492 18015
13951	0	0	Ki67+	 13495 18129
13952	0	0	Ki67+	 13501 18026
13953	0	0	Ki67+	 13511 17956
13954	0	0	Ki67+	 13513 18339
13955	0	0	Ki67+	 13521 18014
13956	0	0	Ki67+	 13521 18053
13957	0	0	Ki67+	 13523 18359
13958	0	0	Ki67+	 13524 18319
13959	0	0	Ki67+	 13535 18047
13960	0	0	Ki67+	 13547 18265
13961	0	0	Ki67+	 13556 18088
13962	0	0	Ki67+	 13557 18457
13963	0	0	Ki67+	 13567 18076
13964	0	0	Ki67+	 13575 18459
13965	0	0	Ki67+	 13582 18694
13966	0	0	Ki67+	 13596 17953
13967	0	0	Ki67+	 13608 18461
13968	0	0	Ki67+	 13615 18179
13969	0	0	Ki67+	 13618 18134
13970	0	0	Ki67+	 13641 18093
13971	0	0	Ki67+	 13649 18103
13972	0	0	Ki67+	 13653 18326
13973	0	0	Ki67+	 13654 18270
13974	0	0	Ki67+	 13654 18450
13975	0	0	Ki67+	 13659 18365
13976	0	0	Ki67+	 13664 18454
13977	0	0	Ki67+	 13689 18217
13978	0	0	Ki67+	 13691 18273
13979	0	0	Ki67+	 13700 18444
13980	0	0	Ki67+	 13712 18491
13981	0	0	Ki67+	 13723 18365
13982	0	0	Ki67+	 13724 18498
13983	0	0	Ki67+	 13743 18472
13984	0	0	Ki67+	 13743 18532
13985	0	0	Ki67+	 13744 18347
13986	0	0	Ki67+	 13755 18426
13987	0	0	Ki67+	 13762 18521
13988	0	0	Ki67+	 13778 18023
13989	0	0	Ki67+	 13793 18379
13990	0	0	Ki67+	 13796 18405
13991	0	0	Ki67+	 13801 17994
13992	0	0	Ki67+	 13811 18068
13993	0	0	Ki67+	 13811 18364
13994	0	0	Ki67+	 13829 17959
13995	0	0	Ki67+	 13831 18234
13996	0	0	Ki67+	 13837 18666
13997	0	0	Ki67+	 13858 17979
13998	0	0	Ki67+	 13862 18377
13999	0	0	Ki67+	 13869 18416
14000	0	0	Ki67+	 13881 18715
14001	0	0	Ki67+	 13897 18235
14002	0	0	Ki67+	 13897 18257
14003	0	0	Ki67+	 13904 18716
14004	0	0	Ki67+	 13910 18327
14005	0	0	Ki67+	 13926 18221
14006	0	0	Ki67+	 13930 18064
14007	0	0	Ki67+	 13937 18249
14008	0	0	Ki67+	 13951 18243
14009	0	0	Ki67+	 13962 17980
14010	0	0	Ki67+	 13969 18319
14011	0	0	Ki67+	 13975 18632
14012	0	0	Ki67+	 13984 18694
14013	0	0	Ki67+	 13995 18318
14014	0	0	Ki67+	 13995 18683
14015	0	0	Ki67+	 13999 18354
14016	0	0	Ki67+	 14000 18141
14017	0	0	Ki67+	 14011 18347
14018	0	0	Ki67+	 14036 18186
14019	0	0	Ki67+	 14038 18400
14020	0	0	Ki67+	 14048 18156
14021	0	0	Ki67+	 14067 18683
14022	0	0	Ki67+	 14077 18216
14023	0	0	Ki67+	 14078 18415
14024	0	0	Ki67+	 14084 18074
14025	0	0	Ki67+	 14095 18452
14026	0	0	Ki67+	 14099 18102
14027	0	0	Ki67+	 14101 18719
14028	0	0	Ki67+	 14109 18564
14029	0	0	Ki67+	 14123 18445
14030	0	0	Ki67+	 14129 18577
14031	0	0	Ki67+	 14137 18460
14032	0	0	Ki67+	 14144 18544
14033	0	0	Ki67+	 14155 18427
14034	0	0	Ki67+	 13377 19440
14035	0	0	Ki67+	 13464 19344
14036	0	0	Ki67+	 13483 19339
14037	0	0	Ki67+	 13486 19448
14038	0	0	Ki67+	 13495 19307
14039	0	0	Ki67+	 13510 19274
14040	0	0	Ki67+	 13511 19409
14041	0	0	Ki67+	 13522 19407
14042	0	0	Ki67+	 13530 19343
14043	0	0	Ki67+	 13534 18946
14044	0	0	Ki67+	 13545 19388
14045	0	0	Ki67+	 13547 18945
14046	0	0	Ki67+	 13556 18894
14047	0	0	Ki67+	 13561 18942
14048	0	0	Ki67+	 13575 18895
14049	0	0	Ki67+	 13585 19345
14050	0	0	Ki67+	 13594 18932
14051	0	0	Ki67+	 13594 19257
14052	0	0	Ki67+	 13594 19278
14053	0	0	Ki67+	 13609 19218
14054	0	0	Ki67+	 13612 19288
14055	0	0	Ki67+	 13614 19316
14056	0	0	Ki67+	 13615 19243
14057	0	0	Ki67+	 13619 18869
14058	0	0	Ki67+	 13631 19197
14059	0	0	Ki67+	 13635 18812
14060	0	0	Ki67+	 13637 19256
14061	0	0	Ki67+	 13640 19347
14062	0	0	Ki67+	 13651 18809
14063	0	0	Ki67+	 13660 19353
14064	0	0	Ki67+	 13661 18842
14065	0	0	Ki67+	 13673 19341
14066	0	0	Ki67+	 13681 18888
14067	0	0	Ki67+	 13686 18877
14068	0	0	Ki67+	 13686 18927
14069	0	0	Ki67+	 13689 19111
14070	0	0	Ki67+	 13690 19300
14071	0	0	Ki67+	 13700 19330
14072	0	0	Ki67+	 13701 19175
14073	0	0	Ki67+	 13706 18805
14074	0	0	Ki67+	 13706 19124
14075	0	0	Ki67+	 13713 18835
14076	0	0	Ki67+	 13719 18976
14077	0	0	Ki67+	 13721 18945
14078	0	0	Ki67+	 13729 18905
14079	0	0	Ki67+	 13732 18865
14080	0	0	Ki67+	 13732 19315
14081	0	0	Ki67+	 13743 19073
14082	0	0	Ki67+	 13757 18823
14083	0	0	Ki67+	 13760 19108
14084	0	0	Ki67+	 13761 19407
14085	0	0	Ki67+	 13764 19119
14086	0	0	Ki67+	 13766 19332
14087	0	0	Ki67+	 13778 18855
14088	0	0	Ki67+	 13795 18873
14089	0	0	Ki67+	 13801 18761
14090	0	0	Ki67+	 13810 19412
14091	0	0	Ki67+	 13822 18812
14092	0	0	Ki67+	 13830 19315
14093	0	0	Ki67+	 13834 19123
14094	0	0	Ki67+	 13846 18851
14095	0	0	Ki67+	 13846 19294
14096	0	0	Ki67+	 13849 19352
14097	0	0	Ki67+	 13850 18841
14098	0	0	Ki67+	 13861 18782
14099	0	0	Ki67+	 13877 19308
14100	0	0	Ki67+	 13883 18808
14101	0	0	Ki67+	 13936 19281
14102	0	0	Ki67+	 13953 19281
14103	0	0	Ki67+	 13970 19478
14104	0	0	Ki67+	 13971 19381
14105	0	0	Ki67+	 13972 18861
14106	0	0	Ki67+	 13974 18786
14107	0	0	Ki67+	 13975 18833
14108	0	0	Ki67+	 13987 19473
14109	0	0	Ki67+	 13996 19256
14110	0	0	Ki67+	 13999 19107
14111	0	0	Ki67+	 14000 19137
14112	0	0	Ki67+	 14000 19228
14113	0	0	Ki67+	 14001 18914
14114	0	0	Ki67+	 14010 18971
14115	0	0	Ki67+	 14010 19202
14116	0	0	Ki67+	 14013 19136
14117	0	0	Ki67+	 14014 18958
14118	0	0	Ki67+	 14018 19224
14119	0	0	Ki67+	 14020 18901
14120	0	0	Ki67+	 14021 18782
14121	0	0	Ki67+	 14024 19026
14122	0	0	Ki67+	 14028 19179
14123	0	0	Ki67+	 14029 19199
14124	0	0	Ki67+	 14043 19484
14125	0	0	Ki67+	 14065 19146
14126	0	0	Ki67+	 14072 19459
14127	0	0	Ki67+	 14072 19522
14128	0	0	Ki67+	 14073 19125
14129	0	0	Ki67+	 14092 19362
14130	0	0	Ki67+	 14093 19403
14131	0	0	Ki67+	 14099 19351
14132	0	0	Ki67+	 14104 19392
14133	0	0	Ki67+	 14109 18797
14134	0	0	Ki67+	 14111 19410
14135	0	0	Ki67+	 14115 18946
14136	0	0	Ki67+	 14116 18885
14137	0	0	Ki67+	 14120 18962
14138	0	0	Ki67+	 14125 18847
14139	0	0	Ki67+	 14139 18899
14140	0	0	Ki67+	 14150 18927
14141	0	0	Ki67+	 14153 18943
14142	0	0	Ki67+	 14173 18856
14143	0	0	Ki67+	 13378 19870
14144	0	0	Ki67+	 13379 20190
14145	0	0	Ki67+	 13387 20143
14146	0	0	Ki67+	 13394 20205
14147	0	0	Ki67+	 13406 20146
14148	0	0	Ki67+	 13420 20171
14149	0	0	Ki67+	 13427 19967
14150	0	0	Ki67+	 13464 20174
14151	0	0	Ki67+	 13478 20178
14152	0	0	Ki67+	 13480 19950
14153	0	0	Ki67+	 13493 20070
14154	0	0	Ki67+	 13494 20102
14155	0	0	Ki67+	 13511 20098
14156	0	0	Ki67+	 13527 20006
14157	0	0	Ki67+	 13528 20139
14158	0	0	Ki67+	 13529 20245
14159	0	0	Ki67+	 13531 20295
14160	0	0	Ki67+	 13560 20130
14161	0	0	Ki67+	 13565 20287
14162	0	0	Ki67+	 13572 20249
14163	0	0	Ki67+	 13588 20336
14164	0	0	Ki67+	 13595 20043
14165	0	0	Ki67+	 13607 20030
14166	0	0	Ki67+	 13610 19954
14167	0	0	Ki67+	 13639 20312
14168	0	0	Ki67+	 13641 20342
14169	0	0	Ki67+	 13642 20043
14170	0	0	Ki67+	 13650 20319
14171	0	0	Ki67+	 13677 20265
14172	0	0	Ki67+	 13679 20279
14173	0	0	Ki67+	 13692 20259
14174	0	0	Ki67+	 13698 20234
14175	0	0	Ki67+	 13714 19608
14176	0	0	Ki67+	 13718 20126
14177	0	0	Ki67+	 13729 20201
14178	0	0	Ki67+	 13734 20320
14179	0	0	Ki67+	 13754 20108
14180	0	0	Ki67+	 13788 20197
14181	0	0	Ki67+	 13832 19944
14182	0	0	Ki67+	 13833 20130
14183	0	0	Ki67+	 13833 20266
14184	0	0	Ki67+	 13848 20221
14185	0	0	Ki67+	 13878 20314
14186	0	0	Ki67+	 13936 20322
14187	0	0	Ki67+	 13964 20323
14188	0	0	Ki67+	 13990 20347
14189	0	0	Ki67+	 14011 19921
14190	0	0	Ki67+	 14066 20329
14191	0	0	Ki67+	 14083 20321
14192	0	0	Ki67+	 14096 20274
14193	0	0	Ki67+	 14098 20237
14194	0	0	Ki67+	 14131 20235
14195	0	0	Ki67+	 14139 20125
14196	0	0	Ki67+	 13382 20534
14197	0	0	Ki67+	 13414 20792
14198	0	0	Ki67+	 13426 20383
14199	0	0	Ki67+	 13428 21143
14200	0	0	Ki67+	 13444 20592
14201	0	0	Ki67+	 13605 20739
14202	0	0	Ki67+	 13606 21033
14203	0	0	Ki67+	 13618 20501
14204	0	0	Ki67+	 13619 20742
14205	0	0	Ki67+	 13622 20728
14206	0	0	Ki67+	 13630 20953
14207	0	0	Ki67+	 13633 20923
14208	0	0	Ki67+	 13644 20954
14209	0	0	Ki67+	 13660 20416
14210	0	0	Ki67+	 13691 20726
14211	0	0	Ki67+	 13693 20740
14212	0	0	Ki67+	 13713 20934
14213	0	0	Ki67+	 13755 20791
14214	0	0	Ki67+	 13760 21046
14215	0	0	Ki67+	 13784 21129
14216	0	0	Ki67+	 13826 21051
14217	0	0	Ki67+	 13828 21026
14218	0	0	Ki67+	 13836 20841
14219	0	0	Ki67+	 13842 20804
14220	0	0	Ki67+	 13855 20626
14221	0	0	Ki67+	 13859 20814
14222	0	0	Ki67+	 13865 21105
14223	0	0	Ki67+	 13870 20460
14224	0	0	Ki67+	 13874 20485
14225	0	0	Ki67+	 13884 20452
14226	0	0	Ki67+	 13888 21040
14227	0	0	Ki67+	 13894 20485
14228	0	0	Ki67+	 13903 20581
14229	0	0	Ki67+	 13908 20512
14230	0	0	Ki67+	 13921 20389
14231	0	0	Ki67+	 13925 20511
14232	0	0	Ki67+	 13926 20821
14233	0	0	Ki67+	 13935 20687
14234	0	0	Ki67+	 13936 20390
14235	0	0	Ki67+	 13941 20354
14236	0	0	Ki67+	 13954 20357
14237	0	0	Ki67+	 13955 20426
14238	0	0	Ki67+	 13955 20442
14239	0	0	Ki67+	 13982 20571
14240	0	0	Ki67+	 13987 21081
14241	0	0	Ki67+	 13989 20607
14242	0	0	Ki67+	 14029 20488
14243	0	0	Ki67+	 14084 20687
14244	0	0	Ki67+	 14089 20697
14245	0	0	Ki67+	 13403 21850
14246	0	0	Ki67+	 13413 21554
14247	0	0	Ki67+	 13424 21756
14248	0	0	Ki67+	 13429 21550
14249	0	0	Ki67+	 13464 21764
14250	0	0	Ki67+	 13468 21690
14251	0	0	Ki67+	 13500 21684
14252	0	0	Ki67+	 13555 21168
14253	0	0	Ki67+	 13557 21549
14254	0	0	Ki67+	 13567 21164
14255	0	0	Ki67+	 13574 21832
14256	0	0	Ki67+	 13576 21629
14257	0	0	Ki67+	 13585 21671
14258	0	0	Ki67+	 13592 21645
14259	0	0	Ki67+	 13607 21825
14260	0	0	Ki67+	 13626 21703
14261	0	0	Ki67+	 13641 21584
14262	0	0	Ki67+	 13653 21695
14263	0	0	Ki67+	 13660 21199
14264	0	0	Ki67+	 13665 21301
14265	0	0	Ki67+	 13668 21670
14266	0	0	Ki67+	 13670 21559
14267	0	0	Ki67+	 13695 21187
14268	0	0	Ki67+	 13696 21211
14269	0	0	Ki67+	 13733 21466
14270	0	0	Ki67+	 13738 21550
14271	0	0	Ki67+	 13751 21678
14272	0	0	Ki67+	 13752 21199
14273	0	0	Ki67+	 13760 21891
14274	0	0	Ki67+	 13761 21552
14275	0	0	Ki67+	 13770 21699
14276	0	0	Ki67+	 13774 21371
14277	0	0	Ki67+	 13778 21884
14278	0	0	Ki67+	 13791 21617
14279	0	0	Ki67+	 13803 21331
14280	0	0	Ki67+	 13804 21821
14281	0	0	Ki67+	 13806 21856
14282	0	0	Ki67+	 13812 21501
14283	0	0	Ki67+	 13824 21677
14284	0	0	Ki67+	 13825 21747
14285	0	0	Ki67+	 13854 21689
14286	0	0	Ki67+	 13858 21370
14287	0	0	Ki67+	 13862 21859
14288	0	0	Ki67+	 13862 21870
14289	0	0	Ki67+	 13868 21339
14290	0	0	Ki67+	 13882 21656
14291	0	0	Ki67+	 13894 21435
14292	0	0	Ki67+	 13902 21393
14293	0	0	Ki67+	 13913 21464
14294	0	0	Ki67+	 13916 21373
14295	0	0	Ki67+	 13916 21587
14296	0	0	Ki67+	 13929 21933
14297	0	0	Ki67+	 13950 21180
14298	0	0	Ki67+	 13965 21892
14299	0	0	Ki67+	 13979 21205
14300	0	0	Ki67+	 13983 21429
14301	0	0	Ki67+	 13990 21303
14302	0	0	Ki67+	 14005 21288
14303	0	0	Ki67+	 14006 21335
14304	0	0	Ki67+	 14018 21427
14305	0	0	Ki67+	 14048 21395
14306	0	0	Ki67+	 14075 21807
14307	0	0	Ki67+	 14079 21496
14308	0	0	Ki67+	 14084 21461
14309	0	0	Ki67+	 14084 21481
14310	0	0	Ki67+	 14087 21508
14311	0	0	Ki67+	 14092 21522
14312	0	0	Ki67+	 14100 21300
14313	0	0	Ki67+	 14101 21429
14314	0	0	Ki67+	 14104 21221
14315	0	0	Ki67+	 14106 21338
14316	0	0	Ki67+	 14108 21828
14317	0	0	Ki67+	 14111 21308
14318	0	0	Ki67+	 14113 21391
14319	0	0	Ki67+	 14115 21775
14320	0	0	Ki67+	 14122 21179
14321	0	0	Ki67+	 14129 21400
14322	0	0	Ki67+	 14129 21430
14323	0	0	Ki67+	 14135 21813
14324	0	0	Ki67+	 14151 21184
14325	0	0	Ki67+	 14155 21784
14326	0	0	Ki67+	 14157 21749
14327	0	0	Ki67+	 14168 21724
14328	0	0	Ki67+	 13395 22192
14329	0	0	Ki67+	 13411 22102
14330	0	0	Ki67+	 13425 22158
14331	0	0	Ki67+	 13427 22130
14332	0	0	Ki67+	 13428 22443
14333	0	0	Ki67+	 13435 22517
14334	0	0	Ki67+	 13439 22166
14335	0	0	Ki67+	 13440 22064
14336	0	0	Ki67+	 13455 22142
14337	0	0	Ki67+	 13463 22157
14338	0	0	Ki67+	 13471 22493
14339	0	0	Ki67+	 13477 22216
14340	0	0	Ki67+	 13479 22301
14341	0	0	Ki67+	 13493 22311
14342	0	0	Ki67+	 13495 22436
14343	0	0	Ki67+	 13510 22225
14344	0	0	Ki67+	 13513 22184
14345	0	0	Ki67+	 13518 22515
14346	0	0	Ki67+	 13528 22237
14347	0	0	Ki67+	 13540 22688
14348	0	0	Ki67+	 13549 22307
14349	0	0	Ki67+	 13549 22369
14350	0	0	Ki67+	 13550 21996
14351	0	0	Ki67+	 13551 22012
14352	0	0	Ki67+	 13555 22029
14353	0	0	Ki67+	 13566 22339
14354	0	0	Ki67+	 13585 22230
14355	0	0	Ki67+	 13596 22484
14356	0	0	Ki67+	 13610 22034
14357	0	0	Ki67+	 13625 22115
14358	0	0	Ki67+	 13663 22301
14359	0	0	Ki67+	 13669 22095
14360	0	0	Ki67+	 13699 22626
14361	0	0	Ki67+	 13715 22558
14362	0	0	Ki67+	 13716 22532
14363	0	0	Ki67+	 13722 22572
14364	0	0	Ki67+	 13723 22603
14365	0	0	Ki67+	 13749 22265
14366	0	0	Ki67+	 13751 22612
14367	0	0	Ki67+	 13753 22500
14368	0	0	Ki67+	 13757 22422
14369	0	0	Ki67+	 13762 22688
14370	0	0	Ki67+	 13810 22518
14371	0	0	Ki67+	 13813 22628
14372	0	0	Ki67+	 13832 22015
14373	0	0	Ki67+	 13849 22540
14374	0	0	Ki67+	 13854 22666
14375	0	0	Ki67+	 13862 22367
14376	0	0	Ki67+	 13877 22525
14377	0	0	Ki67+	 13885 22486
14378	0	0	Ki67+	 13897 22494
14379	0	0	Ki67+	 13905 22406
14380	0	0	Ki67+	 13907 22345
14381	0	0	Ki67+	 13933 22377
14382	0	0	Ki67+	 13961 22464
14383	0	0	Ki67+	 14011 22441
14384	0	0	Ki67+	 14016 22297
14385	0	0	Ki67+	 14047 22254
14386	0	0	Ki67+	 14065 22274
14387	0	0	Ki67+	 14068 22617
14388	0	0	Ki67+	 14080 22281
14389	0	0	Ki67+	 14089 22271
14390	0	0	Ki67+	 14091 22501
14391	0	0	Ki67+	 14112 22405
14392	0	0	Ki67+	 14160 22368
14393	0	0	Ki67+	 14162 22556
14394	0	0	Ki67+	 14168 22337
14395	0	0	Ki67+	 14174 22572
14396	0	0	Ki67+	 13381 23245
14397	0	0	Ki67+	 13397 23049
14398	0	0	Ki67+	 13400 23395
14399	0	0	Ki67+	 13413 23260
14400	0	0	Ki67+	 13421 23282
14401	0	0	Ki67+	 13434 23042
14402	0	0	Ki67+	 13435 22911
14403	0	0	Ki67+	 13437 22756
14404	0	0	Ki67+	 13452 22926
14405	0	0	Ki67+	 13457 22908
14406	0	0	Ki67+	 13473 23048
14407	0	0	Ki67+	 13475 23306
14408	0	0	Ki67+	 13484 23012
14409	0	0	Ki67+	 13491 23093
14410	0	0	Ki67+	 13534 22763
14411	0	0	Ki67+	 13546 23057
14412	0	0	Ki67+	 13617 23049
14413	0	0	Ki67+	 13651 22908
14414	0	0	Ki67+	 13662 23016
14415	0	0	Ki67+	 13667 22903
14416	0	0	Ki67+	 13738 23520
14417	0	0	Ki67+	 13754 23164
14418	0	0	Ki67+	 13758 23258
14419	0	0	Ki67+	 13769 23258
14420	0	0	Ki67+	 13770 23183
14421	0	0	Ki67+	 13773 22863
14422	0	0	Ki67+	 13779 22946
14423	0	0	Ki67+	 13781 23235
14424	0	0	Ki67+	 13788 22991
14425	0	0	Ki67+	 13794 22832
14426	0	0	Ki67+	 13795 22808
14427	0	0	Ki67+	 13795 22974
14428	0	0	Ki67+	 13797 23148
14429	0	0	Ki67+	 13801 22949
14430	0	0	Ki67+	 13828 22996
14431	0	0	Ki67+	 13835 23313
14432	0	0	Ki67+	 13841 23181
14433	0	0	Ki67+	 13843 23158
14434	0	0	Ki67+	 13844 23271
14435	0	0	Ki67+	 13851 23386
14436	0	0	Ki67+	 13856 22852
14437	0	0	Ki67+	 13861 23004
14438	0	0	Ki67+	 13868 23215
14439	0	0	Ki67+	 13874 23343
14440	0	0	Ki67+	 13879 23205
14441	0	0	Ki67+	 13896 23011
[truncated: 1,598,430 more chars]
