# Supplementary material for: Data-Driven Discovery of Immune Contexture Biomarkers
Source: Front Oncol. 2018 Dec 18;8:627. doi: 10.3389/fonc.2018.00627 (PMC6305402; doi:10.3389/fonc.2018.00627)
Supplement: Data Sheet 5.zip — MSI/MSS dataset, part 3/3. [file Data_Sheet_5.zip › MSIMSSDataset/89892_ImageObjects.txt]

barcode_target	F16-000126-1 [5 channels]
barcode_origin	0
workflow_target	CD8-CD3-CD4-Ki67-DAPI_generic.wsa 
workflow_target_version	 build f14999727a346af05f524693b44526002539cc76, workflows f149997 2016-05-23 with local changes
workflow_origin	0
workflow_origin_version	0
iH	20432
iW	31488
user	txdsapps
hostname	RPZMB000020

1	0	0	Ki67+	 642 7856
2	0	0	Ki67+	 605 12206
3	0	0	Ki67+	 1179 7484
4	0	0	Ki67+	 1330 7881
5	0	0	Ki67+	 1212 8739
6	0	0	Ki67+	 837 8959
7	0	0	Ki67+	 1516 9998
8	0	0	Ki67+	 1522 9988
9	0	0	Ki67+	 1605 10048
10	0	0	Ki67+	 1174 11760
11	0	0	Ki67+	 1256 11632
12	0	0	Ki67+	 1397 11664
13	0	0	Ki67+	 1500 11710
14	0	0	Ki67+	 1527 12005
15	0	0	Ki67+	 894 12400
16	0	0	Ki67+	 905 12703
17	0	0	Ki67+	 919 12332
18	0	0	Ki67+	 948 12307
19	0	0	Ki67+	 967 12405
20	0	0	Ki67+	 1000 12659
21	0	0	Ki67+	 1134 12726
22	0	0	Ki67+	 1285 12850
23	0	0	Ki67+	 1130 13124
24	0	0	Ki67+	 1223 13528
25	0	0	Ki67+	 1283 13361
26	0	0	Ki67+	 1286 13377
27	0	0	Ki67+	 1322 13377
28	0	0	Ki67+	 1500 13482
29	0	0	Ki67+	 2202 8301
30	0	0	Ki67+	 1648 8906
31	0	0	Ki67+	 1762 8975
32	0	0	Ki67+	 1792 8984
33	0	0	Ki67+	 1810 9191
34	0	0	Ki67+	 1819 9030
35	0	0	Ki67+	 1820 9181
36	0	0	Ki67+	 2072 9605
37	0	0	Ki67+	 1636 9861
38	0	0	Ki67+	 1686 10062
39	0	0	Ki67+	 1998 10231
40	0	0	Ki67+	 1637 10757
41	0	0	Ki67+	 1735 11704
42	0	0	Ki67+	 1786 11729
43	0	0	Ki67+	 1983 11308
44	0	0	Ki67+	 1990 11278
45	0	0	Ki67+	 2357 11584
46	0	0	Ki67+	 2428 11580
47	0	0	Ki67+	 1749 12298
48	0	0	Ki67+	 1835 12286
49	0	0	Ki67+	 1957 12749
50	0	0	Ki67+	 2023 12788
51	0	0	Ki67+	 2084 12733
52	0	0	Ki67+	 2097 12661
53	0	0	Ki67+	 2124 12653
54	0	0	Ki67+	 2187 12667
55	0	0	Ki67+	 2192 12691
56	0	0	Ki67+	 2207 12732
57	0	0	Ki67+	 2227 12768
58	0	0	Ki67+	 2237 12714
59	0	0	Ki67+	 2244 12650
60	0	0	Ki67+	 2251 12668
61	0	0	Ki67+	 2258 12634
62	0	0	Ki67+	 2258 12750
63	0	0	Ki67+	 2287 12561
64	0	0	Ki67+	 2368 12549
65	0	0	Ki67+	 2370 12718
66	0	0	Ki67+	 2391 12733
67	0	0	Ki67+	 2404 12241
68	0	0	Ki67+	 1980 13425
69	0	0	Ki67+	 1992 13467
70	0	0	Ki67+	 2002 13477
71	0	0	Ki67+	 2008 12927
72	0	0	Ki67+	 2033 12919
73	0	0	Ki67+	 2037 12903
74	0	0	Ki67+	 2060 12869
75	0	0	Ki67+	 2285 13530
76	0	0	Ki67+	 2299 13296
77	0	0	Ki67+	 2308 12901
78	0	0	Ki67+	 2308 13211
79	0	0	Ki67+	 2327 13288
80	0	0	Ki67+	 2357 13292
81	0	0	Ki67+	 2387 13551
82	0	0	Ki67+	 2389 13306
83	0	0	Ki67+	 2409 13499
84	0	0	Ki67+	 2413 13416
85	0	0	Ki67+	 2424 13301
86	0	0	Ki67+	 1654 13819
87	0	0	Ki67+	 1674 13803
88	0	0	Ki67+	 1740 13864
89	0	0	Ki67+	 1782 13931
90	0	0	Ki67+	 1839 13922
91	0	0	Ki67+	 1866 13941
92	0	0	Ki67+	 1871 13927
93	0	0	Ki67+	 1877 13706
94	0	0	Ki67+	 1901 13952
95	0	0	Ki67+	 1903 13925
96	0	0	Ki67+	 1924 14011
97	0	0	Ki67+	 1936 13972
98	0	0	Ki67+	 1939 13998
99	0	0	Ki67+	 1940 13940
100	0	0	Ki67+	 1951 13932
101	0	0	Ki67+	 1963 13961
102	0	0	Ki67+	 1972 14053
103	0	0	Ki67+	 1976 14067
104	0	0	Ki67+	 1979 13980
105	0	0	Ki67+	 1982 14029
106	0	0	Ki67+	 1989 13984
107	0	0	Ki67+	 1996 14006
108	0	0	Ki67+	 1996 14088
109	0	0	Ki67+	 2017 14046
110	0	0	Ki67+	 2043 14278
111	0	0	Ki67+	 2052 14166
112	0	0	Ki67+	 2073 14182
113	0	0	Ki67+	 2108 14372
114	0	0	Ki67+	 2110 14415
115	0	0	Ki67+	 2128 14004
116	0	0	Ki67+	 2154 14439
117	0	0	Ki67+	 2273 14040
118	0	0	Ki67+	 2291 14028
119	0	0	Ki67+	 2292 14261
120	0	0	Ki67+	 2296 14144
121	0	0	Ki67+	 2297 14284
122	0	0	Ki67+	 2300 14317
123	0	0	Ki67+	 2308 14410
124	0	0	Ki67+	 2332 14216
125	0	0	Ki67+	 2360 14160
126	0	0	Ki67+	 2360 14212
127	0	0	Ki67+	 2374 13668
128	0	0	Ki67+	 2387 14140
129	0	0	Ki67+	 2245 14568
130	0	0	Ki67+	 2260 14627
131	0	0	Ki67+	 2278 14598
132	0	0	Ki67+	 2286 14676
133	0	0	Ki67+	 2291 14648
134	0	0	Ki67+	 2302 14691
135	0	0	Ki67+	 2344 14615
136	0	0	Ki67+	 2353 14718
137	0	0	Ki67+	 2366 14630
138	0	0	Ki67+	 2608 6902
139	0	0	Ki67+	 2753 6794
140	0	0	Ki67+	 3132 6605
141	0	0	Ki67+	 3170 6376
142	0	0	Ki67+	 3205 6340
143	0	0	Ki67+	 2454 7343
144	0	0	Ki67+	 2911 7422
145	0	0	Ki67+	 2567 7894
146	0	0	Ki67+	 2444 8806
147	0	0	Ki67+	 2704 9263
148	0	0	Ki67+	 2516 9963
149	0	0	Ki67+	 2680 9847
150	0	0	Ki67+	 2693 9800
151	0	0	Ki67+	 3187 9875
152	0	0	Ki67+	 2600 10600
153	0	0	Ki67+	 2637 10302
154	0	0	Ki67+	 2638 10314
155	0	0	Ki67+	 2659 10266
156	0	0	Ki67+	 2664 10341
157	0	0	Ki67+	 2673 10597
158	0	0	Ki67+	 2678 10258
159	0	0	Ki67+	 2687 10238
160	0	0	Ki67+	 2698 10304
161	0	0	Ki67+	 2702 10266
162	0	0	Ki67+	 2715 10303
163	0	0	Ki67+	 2725 10287
164	0	0	Ki67+	 2741 10316
165	0	0	Ki67+	 2756 10310
166	0	0	Ki67+	 2766 10338
167	0	0	Ki67+	 2770 10308
168	0	0	Ki67+	 2785 10800
169	0	0	Ki67+	 2854 10681
170	0	0	Ki67+	 2869 10707
171	0	0	Ki67+	 3030 10827
172	0	0	Ki67+	 3083 10787
173	0	0	Ki67+	 3088 10776
174	0	0	Ki67+	 3088 10854
175	0	0	Ki67+	 3110 10859
176	0	0	Ki67+	 3153 10203
177	0	0	Ki67+	 2646 11634
178	0	0	Ki67+	 2677 11625
179	0	0	Ki67+	 3024 11519
180	0	0	Ki67+	 3127 11304
181	0	0	Ki67+	 2461 12370
182	0	0	Ki67+	 2469 12434
183	0	0	Ki67+	 2480 12390
184	0	0	Ki67+	 2496 12443
185	0	0	Ki67+	 2499 12417
186	0	0	Ki67+	 2500 12371
187	0	0	Ki67+	 2515 12396
188	0	0	Ki67+	 2520 11774
189	0	0	Ki67+	 2591 12329
190	0	0	Ki67+	 2630 12427
191	0	0	Ki67+	 2641 12525
192	0	0	Ki67+	 2648 12499
193	0	0	Ki67+	 2653 12353
194	0	0	Ki67+	 2668 12475
195	0	0	Ki67+	 2673 12363
196	0	0	Ki67+	 2682 12470
197	0	0	Ki67+	 2701 12403
198	0	0	Ki67+	 2731 12400
199	0	0	Ki67+	 2744 11865
200	0	0	Ki67+	 2745 12404
201	0	0	Ki67+	 2770 12298
202	0	0	Ki67+	 2813 12249
203	0	0	Ki67+	 2830 12512
204	0	0	Ki67+	 2843 12481
205	0	0	Ki67+	 2861 12510
206	0	0	Ki67+	 2887 12411
207	0	0	Ki67+	 2888 12376
208	0	0	Ki67+	 2891 12551
209	0	0	Ki67+	 2894 12345
210	0	0	Ki67+	 2896 12431
211	0	0	Ki67+	 2898 12537
212	0	0	Ki67+	 2902 12451
213	0	0	Ki67+	 2908 12398
214	0	0	Ki67+	 2923 12471
215	0	0	Ki67+	 2951 12430
216	0	0	Ki67+	 2964 12477
217	0	0	Ki67+	 2968 12536
218	0	0	Ki67+	 3000 11823
219	0	0	Ki67+	 3005 12502
220	0	0	Ki67+	 3077 12524
221	0	0	Ki67+	 3220 12547
222	0	0	Ki67+	 3223 12473
223	0	0	Ki67+	 2440 12717
224	0	0	Ki67+	 2446 13312
225	0	0	Ki67+	 2481 12978
226	0	0	Ki67+	 2493 12714
227	0	0	Ki67+	 2496 12749
228	0	0	Ki67+	 2524 12781
229	0	0	Ki67+	 2528 12747
230	0	0	Ki67+	 2528 12981
231	0	0	Ki67+	 2529 12846
232	0	0	Ki67+	 2533 13137
233	0	0	Ki67+	 2534 13007
234	0	0	Ki67+	 2535 12821
235	0	0	Ki67+	 2550 12793
236	0	0	Ki67+	 2551 12927
237	0	0	Ki67+	 2557 12905
238	0	0	Ki67+	 2569 12834
239	0	0	Ki67+	 2572 12824
240	0	0	Ki67+	 2578 12848
241	0	0	Ki67+	 2622 12927
242	0	0	Ki67+	 2634 13076
243	0	0	Ki67+	 2652 13091
244	0	0	Ki67+	 2655 13031
245	0	0	Ki67+	 2661 13128
246	0	0	Ki67+	 2672 12940
247	0	0	Ki67+	 2675 13062
248	0	0	Ki67+	 2676 13151
249	0	0	Ki67+	 2679 12963
250	0	0	Ki67+	 2690 12924
251	0	0	Ki67+	 2694 13130
252	0	0	Ki67+	 2704 12927
253	0	0	Ki67+	 2714 12888
254	0	0	Ki67+	 2718 12958
255	0	0	Ki67+	 2732 12912
256	0	0	Ki67+	 2750 12900
257	0	0	Ki67+	 2756 13231
258	0	0	Ki67+	 2760 12866
259	0	0	Ki67+	 2764 13254
260	0	0	Ki67+	 2785 12896
261	0	0	Ki67+	 2789 12947
262	0	0	Ki67+	 2792 12988
263	0	0	Ki67+	 2802 12891
264	0	0	Ki67+	 2834 12648
265	0	0	Ki67+	 2885 13023
266	0	0	Ki67+	 2886 13086
267	0	0	Ki67+	 2910 12649
268	0	0	Ki67+	 2911 12663
269	0	0	Ki67+	 2920 12657
270	0	0	Ki67+	 2978 12958
271	0	0	Ki67+	 3020 12970
272	0	0	Ki67+	 3048 12961
273	0	0	Ki67+	 3086 12587
274	0	0	Ki67+	 3116 12935
275	0	0	Ki67+	 3133 12943
276	0	0	Ki67+	 3167 12594
277	0	0	Ki67+	 3193 12561
278	0	0	Ki67+	 3194 12940
279	0	0	Ki67+	 3210 12957
280	0	0	Ki67+	 3212 12914
281	0	0	Ki67+	 2434 13387
282	0	0	Ki67+	 2511 13621
283	0	0	Ki67+	 2518 13524
284	0	0	Ki67+	 2520 13640
285	0	0	Ki67+	 2530 13620
286	0	0	Ki67+	 2559 14140
287	0	0	Ki67+	 2570 14153
288	0	0	Ki67+	 2600 13411
289	0	0	Ki67+	 2637 13826
290	0	0	Ki67+	 2662 13390
291	0	0	Ki67+	 2664 13374
292	0	0	Ki67+	 2721 13634
293	0	0	Ki67+	 2733 13392
294	0	0	Ki67+	 2744 13618
295	0	0	Ki67+	 2759 13656
296	0	0	Ki67+	 2777 13735
297	0	0	Ki67+	 2793 13760
298	0	0	Ki67+	 2812 13771
299	0	0	Ki67+	 2813 13434
300	0	0	Ki67+	 2816 13457
301	0	0	Ki67+	 2821 13756
302	0	0	Ki67+	 2827 13586
303	0	0	Ki67+	 2833 13550
304	0	0	Ki67+	 2837 13573
305	0	0	Ki67+	 2847 13869
306	0	0	Ki67+	 2850 13678
307	0	0	Ki67+	 2857 13902
308	0	0	Ki67+	 2858 13880
309	0	0	Ki67+	 2884 13954
310	0	0	Ki67+	 2890 13971
311	0	0	Ki67+	 2898 13864
312	0	0	Ki67+	 2903 13986
313	0	0	Ki67+	 2922 14036
314	0	0	Ki67+	 2931 13959
315	0	0	Ki67+	 2955 14049
316	0	0	Ki67+	 2956 13946
317	0	0	Ki67+	 2962 14144
318	0	0	Ki67+	 2983 13938
319	0	0	Ki67+	 2985 14098
320	0	0	Ki67+	 2995 13954
321	0	0	Ki67+	 3003 14064
322	0	0	Ki67+	 3087 14089
323	0	0	Ki67+	 3148 13754
324	0	0	Ki67+	 2508 14192
325	0	0	Ki67+	 2523 14210
326	0	0	Ki67+	 2551 14284
327	0	0	Ki67+	 2552 14220
328	0	0	Ki67+	 2553 14309
329	0	0	Ki67+	 2624 14313
330	0	0	Ki67+	 2654 14468
331	0	0	Ki67+	 2659 14295
332	0	0	Ki67+	 2676 14315
333	0	0	Ki67+	 2701 14535
334	0	0	Ki67+	 2778 14618
335	0	0	Ki67+	 2797 14732
336	0	0	Ki67+	 2821 14681
337	0	0	Ki67+	 2873 14649
338	0	0	Ki67+	 2881 14515
339	0	0	Ki67+	 2918 14209
340	0	0	Ki67+	 2930 14531
341	0	0	Ki67+	 2953 14646
342	0	0	Ki67+	 2955 14616
343	0	0	Ki67+	 2984 14845
344	0	0	Ki67+	 2992 14827
345	0	0	Ki67+	 2994 14813
346	0	0	Ki67+	 3006 14952
347	0	0	Ki67+	 3014 14174
348	0	0	Ki67+	 3021 14352
349	0	0	Ki67+	 3043 14526
350	0	0	Ki67+	 3045 14341
351	0	0	Ki67+	 3049 14882
352	0	0	Ki67+	 3068 14211
353	0	0	Ki67+	 3076 14169
354	0	0	Ki67+	 3101 14877
355	0	0	Ki67+	 3103 14257
356	0	0	Ki67+	 3110 14170
357	0	0	Ki67+	 3113 14912
358	0	0	Ki67+	 3151 14856
359	0	0	Ki67+	 3153 14931
360	0	0	Ki67+	 3154 14828
361	0	0	Ki67+	 3155 14377
362	0	0	Ki67+	 3156 14782
363	0	0	Ki67+	 3160 14220
364	0	0	Ki67+	 3160 14413
365	0	0	Ki67+	 3168 14337
366	0	0	Ki67+	 3171 14361
367	0	0	Ki67+	 3188 14833
368	0	0	Ki67+	 3193 14859
369	0	0	Ki67+	 3198 14460
370	0	0	Ki67+	 3213 14475
371	0	0	Ki67+	 3220 14462
372	0	0	Ki67+	 3220 14498
373	0	0	Ki67+	 3222 14418
374	0	0	Ki67+	 2657 15324
375	0	0	Ki67+	 2659 15348
376	0	0	Ki67+	 2681 15303
377	0	0	Ki67+	 2706 15293
378	0	0	Ki67+	 2709 15408
379	0	0	Ki67+	 2745 15263
380	0	0	Ki67+	 2745 15298
381	0	0	Ki67+	 2757 15474
382	0	0	Ki67+	 2771 15265
383	0	0	Ki67+	 2774 15430
384	0	0	Ki67+	 2797 15496
385	0	0	Ki67+	 2817 15177
386	0	0	Ki67+	 2824 15429
387	0	0	Ki67+	 2835 15189
388	0	0	Ki67+	 2840 15338
389	0	0	Ki67+	 2841 15312
390	0	0	Ki67+	 2842 15457
391	0	0	Ki67+	 2845 15115
392	0	0	Ki67+	 2855 15143
393	0	0	Ki67+	 2863 15296
394	0	0	Ki67+	 2869 15192
395	0	0	Ki67+	 2873 15204
396	0	0	Ki67+	 2875 15067
397	0	0	Ki67+	 2877 15222
398	0	0	Ki67+	 2908 15055
399	0	0	Ki67+	 2911 15102
400	0	0	Ki67+	 2913 15528
401	0	0	Ki67+	 2942 15507
402	0	0	Ki67+	 2955 15033
403	0	0	Ki67+	 3008 15567
404	0	0	Ki67+	 3080 15689
405	0	0	Ki67+	 3108 15749
406	0	0	Ki67+	 3116 15652
407	0	0	Ki67+	 3155 15253
408	0	0	Ki67+	 3160 15286
409	0	0	Ki67+	 3163 14988
410	0	0	Ki67+	 3164 15686
411	0	0	Ki67+	 3166 15673
412	0	0	Ki67+	 3186 15749
413	0	0	Ki67+	 3187 15336
414	0	0	Ki67+	 3198 14981
415	0	0	Ki67+	 3213 15360
416	0	0	Ki67+	 3224 14962
417	0	0	Ki67+	 3417 6141
418	0	0	Ki67+	 3460 6070
419	0	0	Ki67+	 3478 6143
420	0	0	Ki67+	 3479 6217
421	0	0	Ki67+	 3490 6110
422	0	0	Ki67+	 3492 6133
423	0	0	Ki67+	 3503 6102
424	0	0	Ki67+	 3507 6078
425	0	0	Ki67+	 3532 6038
426	0	0	Ki67+	 3544 6154
427	0	0	Ki67+	 3548 6130
428	0	0	Ki67+	 3558 6102
429	0	0	Ki67+	 3558 6180
430	0	0	Ki67+	 3584 6083
431	0	0	Ki67+	 3587 6121
432	0	0	Ki67+	 3590 5916
433	0	0	Ki67+	 3634 6082
434	0	0	Ki67+	 3639 6045
435	0	0	Ki67+	 3640 6236
436	0	0	Ki67+	 3642 6151
437	0	0	Ki67+	 3652 6031
438	0	0	Ki67+	 3658 6237
439	0	0	Ki67+	 3664 6080
440	0	0	Ki67+	 3702 6063
441	0	0	Ki67+	 3723 5810
442	0	0	Ki67+	 3723 6140
443	0	0	Ki67+	 3737 5735
444	0	0	Ki67+	 3752 5793
445	0	0	Ki67+	 3759 6141
446	0	0	Ki67+	 3762 6074
447	0	0	Ki67+	 3766 6085
448	0	0	Ki67+	 3776 5802
449	0	0	Ki67+	 3785 6085
450	0	0	Ki67+	 3788 6111
451	0	0	Ki67+	 3793 5975
452	0	0	Ki67+	 3796 6136
453	0	0	Ki67+	 3800 6230
454	0	0	Ki67+	 3802 6055
455	0	0	Ki67+	 3803 5787
456	0	0	Ki67+	 3806 6037
457	0	0	Ki67+	 3812 5990
458	0	0	Ki67+	 3813 6154
459	0	0	Ki67+	 3818 5959
460	0	0	Ki67+	 3819 6058
461	0	0	Ki67+	 3831 6083
462	0	0	Ki67+	 3831 6126
463	0	0	Ki67+	 3833 5774
464	0	0	Ki67+	 3835 6035
465	0	0	Ki67+	 3838 6092
466	0	0	Ki67+	 3839 5700
467	0	0	Ki67+	 3843 6162
468	0	0	Ki67+	 3850 6086
469	0	0	Ki67+	 3858 5789
470	0	0	Ki67+	 3861 5829
471	0	0	Ki67+	 3863 6135
472	0	0	Ki67+	 3877 6108
473	0	0	Ki67+	 3880 5821
474	0	0	Ki67+	 3884 5984
475	0	0	Ki67+	 3885 5642
476	0	0	Ki67+	 3886 5881
477	0	0	Ki67+	 3895 6170
478	0	0	Ki67+	 3898 6152
479	0	0	Ki67+	 3900 6217
480	0	0	Ki67+	 3901 5971
481	0	0	Ki67+	 3906 5996
482	0	0	Ki67+	 3910 6131
483	0	0	Ki67+	 3913 6053
484	0	0	Ki67+	 3915 5703
485	0	0	Ki67+	 3917 6093
486	0	0	Ki67+	 3924 5824
487	0	0	Ki67+	 3927 5992
488	0	0	Ki67+	 3930 6178
489	0	0	Ki67+	 3936 5624
490	0	0	Ki67+	 3937 6027
491	0	0	Ki67+	 3944 6094
492	0	0	Ki67+	 3948 5589
493	0	0	Ki67+	 3949 6054
494	0	0	Ki67+	 3955 5643
495	0	0	Ki67+	 3960 5872
496	0	0	Ki67+	 3961 6030
497	0	0	Ki67+	 3966 6053
498	0	0	Ki67+	 3970 5664
499	0	0	Ki67+	 3970 5697
500	0	0	Ki67+	 3970 6166
501	0	0	Ki67+	 3974 6030
502	0	0	Ki67+	 3977 6131
503	0	0	Ki67+	 3987 5878
504	0	0	Ki67+	 3987 6057
505	0	0	Ki67+	 4024 6151
506	0	0	Ki67+	 3236 6938
507	0	0	Ki67+	 3308 6383
508	0	0	Ki67+	 3245 7359
509	0	0	Ki67+	 3668 7262
510	0	0	Ki67+	 3690 7283
511	0	0	Ki67+	 3967 7520
512	0	0	Ki67+	 4019 7676
513	0	0	Ki67+	 3604 8332
514	0	0	Ki67+	 3756 7893
515	0	0	Ki67+	 3873 8005
516	0	0	Ki67+	 3881 8476
517	0	0	Ki67+	 3376 8856
518	0	0	Ki67+	 3837 8904
519	0	0	Ki67+	 3328 9489
520	0	0	Ki67+	 3379 10043
521	0	0	Ki67+	 3819 9676
522	0	0	Ki67+	 3955 9704
523	0	0	Ki67+	 3990 9590
524	0	0	Ki67+	 4010 9609
525	0	0	Ki67+	 3275 10447
526	0	0	Ki67+	 3289 10440
527	0	0	Ki67+	 3416 10514
528	0	0	Ki67+	 3563 10549
529	0	0	Ki67+	 3609 10642
530	0	0	Ki67+	 3687 10910
531	0	0	Ki67+	 3748 10797
532	0	0	Ki67+	 3759 10813
533	0	0	Ki67+	 3784 10573
534	0	0	Ki67+	 3806 10761
535	0	0	Ki67+	 3849 10823
536	0	0	Ki67+	 3853 10743
537	0	0	Ki67+	 3867 10764
538	0	0	Ki67+	 3961 10547
539	0	0	Ki67+	 3322 11124
540	0	0	Ki67+	 3549 11745
541	0	0	Ki67+	 3756 11096
542	0	0	Ki67+	 3862 11200
543	0	0	Ki67+	 3234 12072
544	0	0	Ki67+	 3251 12463
545	0	0	Ki67+	 3285 12615
546	0	0	Ki67+	 3293 12459
547	0	0	Ki67+	 3323 12671
548	0	0	Ki67+	 3428 12504
549	0	0	Ki67+	 3532 12658
550	0	0	Ki67+	 3548 12646
551	0	0	Ki67+	 3248 12969
552	0	0	Ki67+	 3263 12902
553	0	0	Ki67+	 3282 12904
554	0	0	Ki67+	 3333 13031
555	0	0	Ki67+	 3338 13019
556	0	0	Ki67+	 3371 13050
557	0	0	Ki67+	 3383 13000
558	0	0	Ki67+	 3383 13085
559	0	0	Ki67+	 3394 13034
560	0	0	Ki67+	 3412 13007
561	0	0	Ki67+	 3430 12906
562	0	0	Ki67+	 3438 13011
563	0	0	Ki67+	 3442 13111
564	0	0	Ki67+	 3474 13107
565	0	0	Ki67+	 3511 13039
566	0	0	Ki67+	 3520 13124
567	0	0	Ki67+	 3526 12844
568	0	0	Ki67+	 3583 12932
569	0	0	Ki67+	 3636 12911
570	0	0	Ki67+	 3739 13130
571	0	0	Ki67+	 3742 13249
572	0	0	Ki67+	 3760 12756
573	0	0	Ki67+	 3760 13315
574	0	0	Ki67+	 3774 12944
575	0	0	Ki67+	 3796 13294
576	0	0	Ki67+	 3808 13266
577	0	0	Ki67+	 3835 13158
578	0	0	Ki67+	 3835 13304
579	0	0	Ki67+	 3878 13049
580	0	0	Ki67+	 3894 13095
581	0	0	Ki67+	 3895 13368
582	0	0	Ki67+	 3902 13300
583	0	0	Ki67+	 3903 13315
584	0	0	Ki67+	 3909 13030
585	0	0	Ki67+	 3935 12983
586	0	0	Ki67+	 3940 13015
587	0	0	Ki67+	 3953 13279
588	0	0	Ki67+	 3953 13308
589	0	0	Ki67+	 3966 12724
590	0	0	Ki67+	 3970 13216
591	0	0	Ki67+	 3975 13295
592	0	0	Ki67+	 3997 13223
593	0	0	Ki67+	 4028 13207
594	0	0	Ki67+	 3291 14252
595	0	0	Ki67+	 3398 14104
596	0	0	Ki67+	 3473 13983
597	0	0	Ki67+	 3512 13931
598	0	0	Ki67+	 3602 14202
599	0	0	Ki67+	 3611 14234
600	0	0	Ki67+	 3634 14221
601	0	0	Ki67+	 3668 14252
602	0	0	Ki67+	 3710 14155
603	0	0	Ki67+	 3803 14054
604	0	0	Ki67+	 3877 14029
605	0	0	Ki67+	 3239 14495
606	0	0	Ki67+	 3256 14936
607	0	0	Ki67+	 3261 14346
608	0	0	Ki67+	 3269 14935
609	0	0	Ki67+	 3270 14494
610	0	0	Ki67+	 3273 14576
611	0	0	Ki67+	 3274 14519
612	0	0	Ki67+	 3278 14544
613	0	0	Ki67+	 3279 14465
614	0	0	Ki67+	 3288 14476
615	0	0	Ki67+	 3294 14542
616	0	0	Ki67+	 3296 14561
617	0	0	Ki67+	 3303 14509
618	0	0	Ki67+	 3306 14470
619	0	0	Ki67+	 3310 14529
620	0	0	Ki67+	 3311 14491
621	0	0	Ki67+	 3315 14290
622	0	0	Ki67+	 3324 14544
623	0	0	Ki67+	 3328 14488
624	0	0	Ki67+	 3334 14327
625	0	0	Ki67+	 3336 14508
626	0	0	Ki67+	 3339 14588
627	0	0	Ki67+	 3345 14569
628	0	0	Ki67+	 3346 14542
629	0	0	Ki67+	 3363 14482
630	0	0	Ki67+	 3364 14513
631	0	0	Ki67+	 3366 14601
632	0	0	Ki67+	 3385 14552
633	0	0	Ki67+	 3385 14612
634	0	0	Ki67+	 3394 14371
635	0	0	Ki67+	 3398 14424
636	0	0	Ki67+	 3399 14340
637	0	0	Ki67+	 3402 14587
638	0	0	Ki67+	 3409 14617
639	0	0	Ki67+	 3410 14379
640	0	0	Ki67+	 3411 14426
641	0	0	Ki67+	 3422 14572
642	0	0	Ki67+	 3424 14608
643	0	0	Ki67+	 3429 14548
644	0	0	Ki67+	 3438 14518
645	0	0	Ki67+	 3441 14421
646	0	0	Ki67+	 3454 14606
647	0	0	Ki67+	 3458 14394
648	0	0	Ki67+	 3458 14495
649	0	0	Ki67+	 3459 14451
650	0	0	Ki67+	 3463 14431
651	0	0	Ki67+	 3464 14597
652	0	0	Ki67+	 3472 14578
653	0	0	Ki67+	 3518 14279
654	0	0	Ki67+	 3526 14400
655	0	0	Ki67+	 3559 14340
656	0	0	Ki67+	 3592 14359
657	0	0	Ki67+	 3691 14580
658	0	0	Ki67+	 3702 14599
659	0	0	Ki67+	 3710 14355
660	0	0	Ki67+	 3759 14328
661	0	0	Ki67+	 3768 14318
662	0	0	Ki67+	 3804 14387
663	0	0	Ki67+	 3816 14357
664	0	0	Ki67+	 3819 14379
665	0	0	Ki67+	 3823 14487
666	0	0	Ki67+	 3837 14402
667	0	0	Ki67+	 3838 14485
668	0	0	Ki67+	 3843 14501
669	0	0	Ki67+	 3857 14434
670	0	0	Ki67+	 3864 14459
671	0	0	Ki67+	 3877 14436
672	0	0	Ki67+	 3878 14446
673	0	0	Ki67+	 3883 14288
674	0	0	Ki67+	 3978 14570
675	0	0	Ki67+	 3984 14547
676	0	0	Ki67+	 3991 14496
677	0	0	Ki67+	 3994 14533
678	0	0	Ki67+	 4013 14506
679	0	0	Ki67+	 3265 15203
680	0	0	Ki67+	 3323 15497
681	0	0	Ki67+	 3346 15829
682	0	0	Ki67+	 3386 15815
683	0	0	Ki67+	 3408 15810
684	0	0	Ki67+	 3429 15750
685	0	0	Ki67+	 3461 15819
686	0	0	Ki67+	 3528 15832
687	0	0	Ki67+	 3558 15828
688	0	0	Ki67+	 3625 15857
689	0	0	Ki67+	 3651 15809
690	0	0	Ki67+	 3654 15766
691	0	0	Ki67+	 3672 15127
692	0	0	Ki67+	 3709 15830
693	0	0	Ki67+	 3734 15377
694	0	0	Ki67+	 3774 15177
695	0	0	Ki67+	 3806 15181
696	0	0	Ki67+	 3823 15199
697	0	0	Ki67+	 3887 15291
698	0	0	Ki67+	 3418 15921
699	0	0	Ki67+	 3438 15941
700	0	0	Ki67+	 3452 15933
701	0	0	Ki67+	 3466 15943
702	0	0	Ki67+	 3505 15970
703	0	0	Ki67+	 3546 15966
704	0	0	Ki67+	 3570 16034
705	0	0	Ki67+	 3589 16069
706	0	0	Ki67+	 3599 15978
707	0	0	Ki67+	 3619 15987
708	0	0	Ki67+	 3633 16017
709	0	0	Ki67+	 3667 16041
710	0	0	Ki67+	 3690 16058
711	0	0	Ki67+	 3704 15894
712	0	0	Ki67+	 3728 16065
713	0	0	Ki67+	 3735 15901
714	0	0	Ki67+	 3736 16000
715	0	0	Ki67+	 3763 15975
716	0	0	Ki67+	 3767 16021
717	0	0	Ki67+	 3786 16016
718	0	0	Ki67+	 3993 16147
719	0	0	Ki67+	 4020 16169
720	0	0	Ki67+	 4029 16160
721	0	0	Ki67+	 4121 5522
722	0	0	Ki67+	 4482 5574
723	0	0	Ki67+	 4502 5569
724	0	0	Ki67+	 4106 6661
725	0	0	Ki67+	 4130 6950
726	0	0	Ki67+	 4164 6930
727	0	0	Ki67+	 4174 7334
728	0	0	Ki67+	 4182 7324
729	0	0	Ki67+	 4596 7126
730	0	0	Ki67+	 4768 6872
731	0	0	Ki67+	 4810 6944
732	0	0	Ki67+	 4085 7491
733	0	0	Ki67+	 4109 7929
734	0	0	Ki67+	 4191 7979
735	0	0	Ki67+	 4196 8067
736	0	0	Ki67+	 4226 7682
737	0	0	Ki67+	 4466 7475
738	0	0	Ki67+	 4520 7733
739	0	0	Ki67+	 4736 8157
740	0	0	Ki67+	 4300 8820
741	0	0	Ki67+	 4508 8696
742	0	0	Ki67+	 4100 9596
743	0	0	Ki67+	 4279 9463
744	0	0	Ki67+	 4441 9747
745	0	0	Ki67+	 4630 9579
746	0	0	Ki67+	 4650 9569
747	0	0	Ki67+	 4754 9507
748	0	0	Ki67+	 4761 9442
749	0	0	Ki67+	 4763 9540
750	0	0	Ki67+	 4776 9604
751	0	0	Ki67+	 4777 9555
752	0	0	Ki67+	 4783 9455
753	0	0	Ki67+	 4816 9437
754	0	0	Ki67+	 4820 9637
755	0	0	Ki67+	 4825 9613
756	0	0	Ki67+	 4045 10454
757	0	0	Ki67+	 4140 9944
758	0	0	Ki67+	 4154 9816
759	0	0	Ki67+	 4167 9989
760	0	0	Ki67+	 4448 10170
761	0	0	Ki67+	 4453 10189
762	0	0	Ki67+	 4457 10203
763	0	0	Ki67+	 4535 9822
764	0	0	Ki67+	 4622 9873
765	0	0	Ki67+	 4039 11286
766	0	0	Ki67+	 4073 10694
767	0	0	Ki67+	 4104 10696
768	0	0	Ki67+	 4110 11312
769	0	0	Ki67+	 4253 11342
770	0	0	Ki67+	 4357 11226
771	0	0	Ki67+	 4448 10729
772	0	0	Ki67+	 4698 11046
773	0	0	Ki67+	 4033 11597
774	0	0	Ki67+	 4048 11522
775	0	0	Ki67+	 4109 11833
776	0	0	Ki67+	 4158 11899
777	0	0	Ki67+	 4205 11526
778	0	0	Ki67+	 4229 11507
779	0	0	Ki67+	 4233 11486
780	0	0	Ki67+	 4262 11897
781	0	0	Ki67+	 4273 11891
782	0	0	Ki67+	 4343 12033
783	0	0	Ki67+	 4417 11476
784	0	0	Ki67+	 4422 11775
785	0	0	Ki67+	 4590 11392
786	0	0	Ki67+	 4611 12110
787	0	0	Ki67+	 4627 12053
788	0	0	Ki67+	 4634 12100
789	0	0	Ki67+	 4662 12033
790	0	0	Ki67+	 4664 11988
791	0	0	Ki67+	 4745 11914
792	0	0	Ki67+	 4759 12036
793	0	0	Ki67+	 4780 11908
794	0	0	Ki67+	 4814 11756
795	0	0	Ki67+	 4416 12791
796	0	0	Ki67+	 4424 12924
797	0	0	Ki67+	 4462 12750
798	0	0	Ki67+	 4465 12848
799	0	0	Ki67+	 4488 12805
800	0	0	Ki67+	 4493 12759
801	0	0	Ki67+	 4497 12729
802	0	0	Ki67+	 4587 12205
803	0	0	Ki67+	 4637 12794
804	0	0	Ki67+	 4681 12904
805	0	0	Ki67+	 4716 12819
806	0	0	Ki67+	 4740 12829
807	0	0	Ki67+	 4751 12834
808	0	0	Ki67+	 4802 12852
809	0	0	Ki67+	 4040 13231
810	0	0	Ki67+	 4084 13224
811	0	0	Ki67+	 4108 13039
812	0	0	Ki67+	 4178 13252
813	0	0	Ki67+	 4203 13255
814	0	0	Ki67+	 4214 13243
815	0	0	Ki67+	 4224 13204
816	0	0	Ki67+	 4247 12996
817	0	0	Ki67+	 4272 13003
818	0	0	Ki67+	 4279 13032
819	0	0	Ki67+	 4293 13060
820	0	0	Ki67+	 4303 13074
821	0	0	Ki67+	 4304 13137
822	0	0	Ki67+	 4372 13347
823	0	0	Ki67+	 4383 13251
824	0	0	Ki67+	 4384 13342
825	0	0	Ki67+	 4396 13335
826	0	0	Ki67+	 4474 13021
827	0	0	Ki67+	 4496 13099
828	0	0	Ki67+	 4557 13249
829	0	0	Ki67+	 4562 13013
830	0	0	Ki67+	 4567 13229
831	0	0	Ki67+	 4567 13251
832	0	0	Ki67+	 4577 13223
833	0	0	Ki67+	 4818 13061
834	0	0	Ki67+	 4054 14529
835	0	0	Ki67+	 4068 14552
836	0	0	Ki67+	 4117 14357
837	0	0	Ki67+	 4118 14340
838	0	0	Ki67+	 4169 14529
839	0	0	Ki67+	 4197 14543
840	0	0	Ki67+	 4207 14525
841	0	0	Ki67+	 4247 14518
842	0	0	Ki67+	 4259 14555
843	0	0	Ki67+	 4271 14527
844	0	0	Ki67+	 4273 14538
845	0	0	Ki67+	 4298 14505
846	0	0	Ki67+	 4052 15151
847	0	0	Ki67+	 4074 14594
848	0	0	Ki67+	 4081 14914
849	0	0	Ki67+	 4097 14638
850	0	0	Ki67+	 4105 14920
851	0	0	Ki67+	 4121 14639
852	0	0	Ki67+	 4122 15318
853	0	0	Ki67+	 4124 14655
854	0	0	Ki67+	 4136 14623
855	0	0	Ki67+	 4149 14614
856	0	0	Ki67+	 4156 14654
857	0	0	Ki67+	 4163 14622
858	0	0	Ki67+	 4177 14577
859	0	0	Ki67+	 4177 14599
860	0	0	Ki67+	 4179 15008
861	0	0	Ki67+	 4203 14980
862	0	0	Ki67+	 4209 14615
863	0	0	Ki67+	 4210 15044
864	0	0	Ki67+	 4225 14668
865	0	0	Ki67+	 4227 14981
866	0	0	Ki67+	 4237 15036
867	0	0	Ki67+	 4240 14596
868	0	0	Ki67+	 4241 14686
869	0	0	Ki67+	 4242 14563
870	0	0	Ki67+	 4250 14655
871	0	0	Ki67+	 4254 14677
872	0	0	Ki67+	 4277 14647
873	0	0	Ki67+	 4284 14704
874	0	0	Ki67+	 4299 14691
875	0	0	Ki67+	 4300 14739
876	0	0	Ki67+	 4307 14754
877	0	0	Ki67+	 4332 14687
878	0	0	Ki67+	 4343 14702
879	0	0	Ki67+	 4397 14789
880	0	0	Ki67+	 4401 14747
881	0	0	Ki67+	 4404 14768
882	0	0	Ki67+	 4407 14886
883	0	0	Ki67+	 4408 14864
884	0	0	Ki67+	 4417 14816
885	0	0	Ki67+	 4423 14848
886	0	0	Ki67+	 4433 14806
887	0	0	Ki67+	 4436 14781
888	0	0	Ki67+	 4438 14922
889	0	0	Ki67+	 4440 14759
890	0	0	Ki67+	 4442 14849
891	0	0	Ki67+	 4451 14821
892	0	0	Ki67+	 4457 14795
893	0	0	Ki67+	 4460 14883
894	0	0	Ki67+	 4465 14959
895	0	0	Ki67+	 4467 14907
896	0	0	Ki67+	 4473 14858
897	0	0	Ki67+	 4475 14947
898	0	0	Ki67+	 4483 14825
899	0	0	Ki67+	 4484 14782
900	0	0	Ki67+	 4486 14800
901	0	0	Ki67+	 4488 14972
902	0	0	Ki67+	 4497 14920
903	0	0	Ki67+	 4498 14764
904	0	0	Ki67+	 4499 14834
905	0	0	Ki67+	 4505 14846
906	0	0	Ki67+	 4508 14820
907	0	0	Ki67+	 4514 14762
908	0	0	Ki67+	 4522 14825
909	0	0	Ki67+	 4527 14867
910	0	0	Ki67+	 4527 15011
911	0	0	Ki67+	 4528 14735
912	0	0	Ki67+	 4528 14975
913	0	0	Ki67+	 4543 14827
914	0	0	Ki67+	 4553 14858
915	0	0	Ki67+	 4558 15000
916	0	0	Ki67+	 4559 14637
917	0	0	Ki67+	 4563 14848
918	0	0	Ki67+	 4565 14651
919	0	0	Ki67+	 4570 14955
920	0	0	Ki67+	 4571 15024
921	0	0	Ki67+	 4574 14870
922	0	0	Ki67+	 4586 15046
923	0	0	Ki67+	 4591 14664
924	0	0	Ki67+	 4596 15046
925	0	0	Ki67+	 4604 15019
926	0	0	Ki67+	 4608 14665
927	0	0	Ki67+	 4610 14890
928	0	0	Ki67+	 4620 15059
929	0	0	Ki67+	 4626 15042
930	0	0	Ki67+	 4627 14914
931	0	0	Ki67+	 4631 14953
932	0	0	Ki67+	 4640 14568
933	0	0	Ki67+	 4646 15070
934	0	0	Ki67+	 4656 14976
935	0	0	Ki67+	 4664 14656
936	0	0	Ki67+	 4673 15070
937	0	0	Ki67+	 4686 15086
938	0	0	Ki67+	 4690 14987
939	0	0	Ki67+	 4697 14996
940	0	0	Ki67+	 4709 15076
941	0	0	Ki67+	 4719 15095
942	0	0	Ki67+	 4737 15101
943	0	0	Ki67+	 4747 15091
944	0	0	Ki67+	 4757 15050
945	0	0	Ki67+	 4761 15018
946	0	0	Ki67+	 4769 15109
947	0	0	Ki67+	 4778 15031
948	0	0	Ki67+	 4792 15033
949	0	0	Ki67+	 4813 15340
950	0	0	Ki67+	 4821 15048
951	0	0	Ki67+	 4247 16103
952	0	0	Ki67+	 4428 16113
953	0	0	Ki67+	 4446 16122
954	0	0	Ki67+	 4461 15478
955	0	0	Ki67+	 4493 16127
956	0	0	Ki67+	 4508 16148
957	0	0	Ki67+	 4527 15847
958	0	0	Ki67+	 4527 16063
959	0	0	Ki67+	 4629 15681
960	0	0	Ki67+	 4676 15488
961	0	0	Ki67+	 4677 15572
962	0	0	Ki67+	 4683 15921
963	0	0	Ki67+	 4690 15539
964	0	0	Ki67+	 4693 15477
965	0	0	Ki67+	 4705 15541
966	0	0	Ki67+	 4715 15468
967	0	0	Ki67+	 4718 15584
968	0	0	Ki67+	 4726 15524
969	0	0	Ki67+	 4731 15556
970	0	0	Ki67+	 4738 15575
971	0	0	Ki67+	 4740 15451
972	0	0	Ki67+	 4742 15540
973	0	0	Ki67+	 4763 15906
974	0	0	Ki67+	 4773 15540
975	0	0	Ki67+	 4787 15884
976	0	0	Ki67+	 4789 15523
977	0	0	Ki67+	 4795 15571
978	0	0	Ki67+	 4808 16010
979	0	0	Ki67+	 4813 15563
980	0	0	Ki67+	 4069 16165
981	0	0	Ki67+	 4090 16210
982	0	0	Ki67+	 4098 16221
983	0	0	Ki67+	 4124 16376
984	0	0	Ki67+	 4137 16249
985	0	0	Ki67+	 4137 16387
986	0	0	Ki67+	 4139 16343
987	0	0	Ki67+	 4161 16375
988	0	0	Ki67+	 4164 16248
989	0	0	Ki67+	 4165 16345
990	0	0	Ki67+	 4219 16182
991	0	0	Ki67+	 4235 16427
992	0	0	Ki67+	 4257 16191
993	0	0	Ki67+	 4258 16462
994	0	0	Ki67+	 4285 16214
995	0	0	Ki67+	 4289 16175
996	0	0	Ki67+	 4297 16163
997	0	0	Ki67+	 4318 16205
998	0	0	Ki67+	 4343 16243
999	0	0	Ki67+	 4397 16361
1000	0	0	Ki67+	 4399 16330
1001	0	0	Ki67+	 4410 16377
1002	0	0	Ki67+	 4419 16317
1003	0	0	Ki67+	 4419 16344
1004	0	0	Ki67+	 4422 16214
1005	0	0	Ki67+	 4424 16661
1006	0	0	Ki67+	 4428 16187
1007	0	0	Ki67+	 4428 16686
1008	0	0	Ki67+	 4447 16379
1009	0	0	Ki67+	 4456 16562
1010	0	0	Ki67+	 4472 16404
1011	0	0	Ki67+	 4510 16169
1012	0	0	Ki67+	 4511 16201
1013	0	0	Ki67+	 4536 16181
1014	0	0	Ki67+	 4544 16742
1015	0	0	Ki67+	 4565 16671
1016	0	0	Ki67+	 4630 16548
1017	0	0	Ki67+	 4676 16361
1018	0	0	Ki67+	 4735 16898
1019	0	0	Ki67+	 4753 16216
1020	0	0	Ki67+	 4777 16362
1021	0	0	Ki67+	 5064 5274
1022	0	0	Ki67+	 5075 5273
1023	0	0	Ki67+	 5079 5260
1024	0	0	Ki67+	 5085 5126
1025	0	0	Ki67+	 5125 5292
1026	0	0	Ki67+	 5142 5275
1027	0	0	Ki67+	 5151 5179
1028	0	0	Ki67+	 5174 5148
1029	0	0	Ki67+	 5216 5284
1030	0	0	Ki67+	 5270 5255
1031	0	0	Ki67+	 5278 5167
1032	0	0	Ki67+	 5278 5287
1033	0	0	Ki67+	 5296 5154
1034	0	0	Ki67+	 5302 5227
1035	0	0	Ki67+	 5308 5265
1036	0	0	Ki67+	 5334 5151
1037	0	0	Ki67+	 5343 5093
1038	0	0	Ki67+	 5369 5122
1039	0	0	Ki67+	 5395 5134
1040	0	0	Ki67+	 5404 5186
1041	0	0	Ki67+	 5406 5156
1042	0	0	Ki67+	 5415 5006
1043	0	0	Ki67+	 5482 5133
1044	0	0	Ki67+	 5502 5148
1045	0	0	Ki67+	 5515 5193
1046	0	0	Ki67+	 5519 4989
1047	0	0	Ki67+	 5528 5028
1048	0	0	Ki67+	 5532 5140
1049	0	0	Ki67+	 5539 5129
1050	0	0	Ki67+	 5551 4976
1051	0	0	Ki67+	 5552 4556
1052	0	0	Ki67+	 5553 4948
1053	0	0	Ki67+	 5553 5174
1054	0	0	Ki67+	 5556 4826
1055	0	0	Ki67+	 5564 4878
1056	0	0	Ki67+	 5564 4925
1057	0	0	Ki67+	 5572 4914
1058	0	0	Ki67+	 5574 5030
1059	0	0	Ki67+	 5577 4949
1060	0	0	Ki67+	 5579 4984
1061	0	0	Ki67+	 5580 4549
1062	0	0	Ki67+	 5586 5015
1063	0	0	Ki67+	 5591 5109
1064	0	0	Ki67+	 5604 4828
1065	0	0	Ki67+	 5607 4946
1066	0	0	Ki67+	 5610 4676
1067	0	0	Ki67+	 5616 4916
1068	0	0	Ki67+	 5068 5446
1069	0	0	Ki67+	 5071 5298
1070	0	0	Ki67+	 5085 5826
1071	0	0	Ki67+	 5087 5375
1072	0	0	Ki67+	 5090 5356
1073	0	0	Ki67+	 5091 5418
1074	0	0	Ki67+	 5111 5398
1075	0	0	Ki67+	 5121 5312
1076	0	0	Ki67+	 5121 5497
1077	0	0	Ki67+	 5127 5519
1078	0	0	Ki67+	 5142 5348
1079	0	0	Ki67+	 5147 5531
1080	0	0	Ki67+	 5149 5500
1081	0	0	Ki67+	 5151 5589
1082	0	0	Ki67+	 5157 5298
1083	0	0	Ki67+	 5160 5332
1084	0	0	Ki67+	 5161 5383
1085	0	0	Ki67+	 5161 5485
1086	0	0	Ki67+	 5162 5545
1087	0	0	Ki67+	 5176 5321
1088	0	0	Ki67+	 5178 5427
1089	0	0	Ki67+	 5183 5581
1090	0	0	Ki67+	 5184 5732
1091	0	0	Ki67+	 5190 5389
1092	0	0	Ki67+	 5195 5553
1093	0	0	Ki67+	 5199 5312
1094	0	0	Ki67+	 5201 5469
1095	0	0	Ki67+	 5205 5556
1096	0	0	Ki67+	 5218 5539
1097	0	0	Ki67+	 5226 5849
1098	0	0	Ki67+	 5228 5478
1099	0	0	Ki67+	 5240 5565
1100	0	0	Ki67+	 5241 5853
1101	0	0	Ki67+	 5242 5525
1102	0	0	Ki67+	 5249 5953
1103	0	0	Ki67+	 5254 5536
1104	0	0	Ki67+	 5272 5927
1105	0	0	Ki67+	 5281 5914
1106	0	0	Ki67+	 5286 5636
1107	0	0	Ki67+	 5287 5514
1108	0	0	Ki67+	 5287 5531
1109	0	0	Ki67+	 5288 5563
1110	0	0	Ki67+	 5295 5688
1111	0	0	Ki67+	 5301 5578
1112	0	0	Ki67+	 5302 5913
1113	0	0	Ki67+	 5305 5930
1114	0	0	Ki67+	 5308 5728
1115	0	0	Ki67+	 5311 5608
1116	0	0	Ki67+	 5311 5628
1117	0	0	Ki67+	 5313 5668
1118	0	0	Ki67+	 5316 5553
1119	0	0	Ki67+	 5317 5693
1120	0	0	Ki67+	 5317 5703
1121	0	0	Ki67+	 5324 5643
1122	0	0	Ki67+	 5332 5847
1123	0	0	Ki67+	 5336 5780
1124	0	0	Ki67+	 5338 5579
1125	0	0	Ki67+	 5344 5355
1126	0	0	Ki67+	 5344 5566
1127	0	0	Ki67+	 5344 5737
1128	0	0	Ki67+	 5345 5975
1129	0	0	Ki67+	 5345 6026
1130	0	0	Ki67+	 5347 5506
1131	0	0	Ki67+	 5356 5627
1132	0	0	Ki67+	 5359 5780
1133	0	0	Ki67+	 5363 5869
1134	0	0	Ki67+	 5364 5964
1135	0	0	Ki67+	 5367 5672
1136	0	0	Ki67+	 5370 5713
1137	0	0	Ki67+	 5373 5875
1138	0	0	Ki67+	 5376 5659
1139	0	0	Ki67+	 5382 5604
1140	0	0	Ki67+	 5392 5460
1141	0	0	Ki67+	 5394 5698
1142	0	0	Ki67+	 5394 5870
1143	0	0	Ki67+	 5397 5986
1144	0	0	Ki67+	 5404 5959
1145	0	0	Ki67+	 5405 5397
1146	0	0	Ki67+	 5416 5899
1147	0	0	Ki67+	 5422 6008
1148	0	0	Ki67+	 5424 5992
1149	0	0	Ki67+	 5429 5731
1150	0	0	Ki67+	 5429 5745
1151	0	0	Ki67+	 5459 5952
1152	0	0	Ki67+	 5484 5986
1153	0	0	Ki67+	 5529 5453
1154	0	0	Ki67+	 5538 5512
1155	0	0	Ki67+	 5559 5532
1156	0	0	Ki67+	 5561 5857
1157	0	0	Ki67+	 5567 5438
1158	0	0	Ki67+	 5586 5564
1159	0	0	Ki67+	 5595 5890
1160	0	0	Ki67+	 5598 5431
1161	0	0	Ki67+	 5598 5466
1162	0	0	Ki67+	 5605 5537
1163	0	0	Ki67+	 5609 5417
1164	0	0	Ki67+	 5609 5471
1165	0	0	Ki67+	 5618 5738
1166	0	0	Ki67+	 5622 5612
1167	0	0	Ki67+	 5628 5434
1168	0	0	Ki67+	 4903 6724
1169	0	0	Ki67+	 4923 6721
1170	0	0	Ki67+	 4930 6653
1171	0	0	Ki67+	 5082 6697
1172	0	0	Ki67+	 5083 6664
1173	0	0	Ki67+	 5087 6796
1174	0	0	Ki67+	 5112 6752
1175	0	0	Ki67+	 5137 6646
1176	0	0	Ki67+	 5147 6861
1177	0	0	Ki67+	 5151 6791
1178	0	0	Ki67+	 5153 6368
1179	0	0	Ki67+	 5162 6875
1180	0	0	Ki67+	 5169 6801
1181	0	0	Ki67+	 5171 6778
1182	0	0	Ki67+	 5174 6318
1183	0	0	Ki67+	 5175 6419
1184	0	0	Ki67+	 5175 6839
1185	0	0	Ki67+	 5178 6615
1186	0	0	Ki67+	 5183 6374
1187	0	0	Ki67+	 5188 6255
1188	0	0	Ki67+	 5196 6697
1189	0	0	Ki67+	 5197 6597
1190	0	0	Ki67+	 5199 6259
1191	0	0	Ki67+	 5205 6753
1192	0	0	Ki67+	 5208 6607
1193	0	0	Ki67+	 5208 6874
1194	0	0	Ki67+	 5209 6395
1195	0	0	Ki67+	 5216 6554
1196	0	0	Ki67+	 5217 6821
1197	0	0	Ki67+	 5227 6373
1198	0	0	Ki67+	 5232 6386
1199	0	0	Ki67+	 5234 6857
1200	0	0	Ki67+	 5235 6551
1201	0	0	Ki67+	 5241 6610
1202	0	0	Ki67+	 5244 6417
1203	0	0	Ki67+	 5249 6619
1204	0	0	Ki67+	 5257 6706
1205	0	0	Ki67+	 5261 6794
1206	0	0	Ki67+	 5262 6738
1207	0	0	Ki67+	 5263 6277
1208	0	0	Ki67+	 5264 6860
1209	0	0	Ki67+	 5265 6193
1210	0	0	Ki67+	 5272 6531
1211	0	0	Ki67+	 5273 6889
1212	0	0	Ki67+	 5276 6161
1213	0	0	Ki67+	 5276 6573
1214	0	0	Ki67+	 5281 6189
1215	0	0	Ki67+	 5281 6793
1216	0	0	Ki67+	 5291 6801
1217	0	0	Ki67+	 5293 6548
1218	0	0	Ki67+	 5305 6154
1219	0	0	Ki67+	 5310 6369
1220	0	0	Ki67+	 5311 6524
1221	0	0	Ki67+	 5323 6812
1222	0	0	Ki67+	 5334 6434
1223	0	0	Ki67+	 5336 6274
1224	0	0	Ki67+	 5337 6468
1225	0	0	Ki67+	 5340 6536
1226	0	0	Ki67+	 5345 6680
1227	0	0	Ki67+	 5354 6200
1228	0	0	Ki67+	 5357 6552
1229	0	0	Ki67+	 5358 6287
1230	0	0	Ki67+	 5363 6155
1231	0	0	Ki67+	 5372 6828
1232	0	0	Ki67+	 5374 6407
1233	0	0	Ki67+	 5381 6270
1234	0	0	Ki67+	 5382 6136
1235	0	0	Ki67+	 5383 6669
1236	0	0	Ki67+	 5383 6701
1237	0	0	Ki67+	 5383 6774
1238	0	0	Ki67+	 5398 6292
1239	0	0	Ki67+	 5407 6110
1240	0	0	Ki67+	 5409 6142
1241	0	0	Ki67+	 5410 6633
1242	0	0	Ki67+	 5414 6188
1243	0	0	Ki67+	 5415 6206
1244	0	0	Ki67+	 5423 6340
1245	0	0	Ki67+	 5424 6176
1246	0	0	Ki67+	 5436 6286
1247	0	0	Ki67+	 5439 6121
1248	0	0	Ki67+	 5446 6111
1249	0	0	Ki67+	 5465 6390
1250	0	0	Ki67+	 5467 6674
1251	0	0	Ki67+	 5468 6646
1252	0	0	Ki67+	 5474 6130
1253	0	0	Ki67+	 5482 6107
1254	0	0	Ki67+	 5493 6247
1255	0	0	Ki67+	 5499 6125
1256	0	0	Ki67+	 5507 6221
1257	0	0	Ki67+	 5522 6318
1258	0	0	Ki67+	 5526 6295
1259	0	0	Ki67+	 5530 6108
1260	0	0	Ki67+	 5533 6240
1261	0	0	Ki67+	 5536 6140
1262	0	0	Ki67+	 5543 6577
1263	0	0	Ki67+	 5552 6876
1264	0	0	Ki67+	 5562 6112
1265	0	0	Ki67+	 5577 6554
1266	0	0	Ki67+	 5578 6412
1267	0	0	Ki67+	 5589 6227
1268	0	0	Ki67+	 5591 6516
1269	0	0	Ki67+	 5596 6188
1270	0	0	Ki67+	 5612 6171
1271	0	0	Ki67+	 5625 6392
1272	0	0	Ki67+	 5626 6410
1273	0	0	Ki67+	 4849 7225
1274	0	0	Ki67+	 4891 7311
1275	0	0	Ki67+	 4896 7193
1276	0	0	Ki67+	 4898 7342
1277	0	0	Ki67+	 4900 7496
1278	0	0	Ki67+	 4901 7576
1279	0	0	Ki67+	 4924 7617
1280	0	0	Ki67+	 4925 7436
1281	0	0	Ki67+	 4951 7446
1282	0	0	Ki67+	 4985 7522
1283	0	0	Ki67+	 4987 7609
1284	0	0	Ki67+	 4988 7645
1285	0	0	Ki67+	 5041 7313
1286	0	0	Ki67+	 5043 7254
1287	0	0	Ki67+	 5054 7031
1288	0	0	Ki67+	 5058 7254
1289	0	0	Ki67+	 5065 7348
1290	0	0	Ki67+	 5082 7377
1291	0	0	Ki67+	 5091 7403
1292	0	0	Ki67+	 5102 7356
1293	0	0	Ki67+	 5120 6966
1294	0	0	Ki67+	 5123 7305
1295	0	0	Ki67+	 5123 7373
1296	0	0	Ki67+	 5138 7122
1297	0	0	Ki67+	 5158 7312
1298	0	0	Ki67+	 5161 6975
1299	0	0	Ki67+	 5178 7266
1300	0	0	Ki67+	 5188 7310
1301	0	0	Ki67+	 5189 7293
1302	0	0	Ki67+	 5198 7361
1303	0	0	Ki67+	 5211 7337
1304	0	0	Ki67+	 5213 7077
1305	0	0	Ki67+	 5215 7243
1306	0	0	Ki67+	 5221 7276
1307	0	0	Ki67+	 5232 7428
1308	0	0	Ki67+	 5235 7244
1309	0	0	Ki67+	 5244 7046
1310	0	0	Ki67+	 5249 7007
1311	0	0	Ki67+	 5252 6913
1312	0	0	Ki67+	 5260 7023
1313	0	0	Ki67+	 5260 7421
1314	0	0	Ki67+	 5273 7074
1315	0	0	Ki67+	 5281 7343
1316	0	0	Ki67+	 5289 7384
1317	0	0	Ki67+	 5290 6903
1318	0	0	Ki67+	 5292 7435
1319	0	0	Ki67+	 5293 6988
1320	0	0	Ki67+	 5301 6917
1321	0	0	Ki67+	 5309 7318
1322	0	0	Ki67+	 5309 7409
1323	0	0	Ki67+	 5318 7372
1324	0	0	Ki67+	 5321 7011
1325	0	0	Ki67+	 5323 6988
1326	0	0	Ki67+	 5347 7007
1327	0	0	Ki67+	 5364 7014
1328	0	0	Ki67+	 5377 7055
1329	0	0	Ki67+	 5385 6992
1330	0	0	Ki67+	 5389 7029
1331	0	0	Ki67+	 5396 6964
1332	0	0	Ki67+	 5404 7665
1333	0	0	Ki67+	 5409 7020
1334	0	0	Ki67+	 5414 7373
1335	0	0	Ki67+	 5419 7356
1336	0	0	Ki67+	 5432 7656
1337	0	0	Ki67+	 5440 7003
1338	0	0	Ki67+	 5473 7317
1339	0	0	Ki67+	 5492 7272
1340	0	0	Ki67+	 5498 7063
1341	0	0	Ki67+	 5499 7337
1342	0	0	Ki67+	 5507 7673
1343	0	0	Ki67+	 5508 7321
1344	0	0	Ki67+	 5516 7250
1345	0	0	Ki67+	 5519 7261
1346	0	0	Ki67+	 5552 7105
1347	0	0	Ki67+	 5558 7438
1348	0	0	Ki67+	 5567 7263
1349	0	0	Ki67+	 5573 7277
1350	0	0	Ki67+	 5585 7259
1351	0	0	Ki67+	 5597 7377
1352	0	0	Ki67+	 5598 7483
1353	0	0	Ki67+	 5617 7133
1354	0	0	Ki67+	 5621 7062
1355	0	0	Ki67+	 5628 7052
1356	0	0	Ki67+	 4888 7710
1357	0	0	Ki67+	 4963 7773
1358	0	0	Ki67+	 5000 7867
1359	0	0	Ki67+	 5023 8067
1360	0	0	Ki67+	 5112 8422
1361	0	0	Ki67+	 5148 7790
1362	0	0	Ki67+	 5264 8072
1363	0	0	Ki67+	 5280 7879
1364	0	0	Ki67+	 5285 7755
1365	0	0	Ki67+	 5294 7743
1366	0	0	Ki67+	 5346 8490
1367	0	0	Ki67+	 5360 7881
1368	0	0	Ki67+	 5421 7815
1369	0	0	Ki67+	 5428 7714
1370	0	0	Ki67+	 5436 7699
1371	0	0	Ki67+	 5439 7803
1372	0	0	Ki67+	 5463 7730
1373	0	0	Ki67+	 5465 7826
1374	0	0	Ki67+	 5507 7855
1375	0	0	Ki67+	 5510 7773
1376	0	0	Ki67+	 5554 8317
1377	0	0	Ki67+	 5557 7828
1378	0	0	Ki67+	 5564 8491
1379	0	0	Ki67+	 5577 7734
1380	0	0	Ki67+	 5577 7787
1381	0	0	Ki67+	 5582 7830
1382	0	0	Ki67+	 5606 7807
1383	0	0	Ki67+	 5613 7756
1384	0	0	Ki67+	 5619 7724
1385	0	0	Ki67+	 5625 8433
1386	0	0	Ki67+	 5214 9142
1387	0	0	Ki67+	 5322 8685
1388	0	0	Ki67+	 5481 8920
1389	0	0	Ki67+	 5490 8949
1390	0	0	Ki67+	 5523 8974
1391	0	0	Ki67+	 5524 8959
1392	0	0	Ki67+	 5537 8849
1393	0	0	Ki67+	 5553 9112
1394	0	0	Ki67+	 5563 8892
1395	0	0	Ki67+	 5616 8556
1396	0	0	Ki67+	 5616 9197
1397	0	0	Ki67+	 5625 9220
1398	0	0	Ki67+	 4837 9683
1399	0	0	Ki67+	 4876 9443
1400	0	0	Ki67+	 4876 9551
1401	0	0	Ki67+	 4890 9481
1402	0	0	Ki67+	 4899 9496
1403	0	0	Ki67+	 4900 9563
1404	0	0	Ki67+	 4941 9340
1405	0	0	Ki67+	 5166 9625
1406	0	0	Ki67+	 5438 9597
1407	0	0	Ki67+	 5119 10788
1408	0	0	Ki67+	 5152 10247
1409	0	0	Ki67+	 5332 10555
1410	0	0	Ki67+	 5363 10592
1411	0	0	Ki67+	 5546 10606
1412	0	0	Ki67+	 5112 11092
1413	0	0	Ki67+	 5124 11171
1414	0	0	Ki67+	 5227 11633
1415	0	0	Ki67+	 5358 11408
1416	0	0	Ki67+	 5545 11621
1417	0	0	Ki67+	 5618 11211
1418	0	0	Ki67+	 4896 12148
1419	0	0	Ki67+	 4901 11725
1420	0	0	Ki67+	 4983 11986
1421	0	0	Ki67+	 4993 11971
1422	0	0	Ki67+	 5019 12442
1423	0	0	Ki67+	 5038 12036
1424	0	0	Ki67+	 5079 12254
1425	0	0	Ki67+	 5166 12093
1426	0	0	Ki67+	 5283 12159
1427	0	0	Ki67+	 5308 12245
1428	0	0	Ki67+	 5346 12185
1429	0	0	Ki67+	 5358 12136
1430	0	0	Ki67+	 5360 12055
1431	0	0	Ki67+	 5441 11904
1432	0	0	Ki67+	 5452 12483
1433	0	0	Ki67+	 5455 12003
1434	0	0	Ki67+	 5478 12102
1435	0	0	Ki67+	 5479 12018
1436	0	0	Ki67+	 5512 11902
1437	0	0	Ki67+	 5514 12451
1438	0	0	Ki67+	 5544 12115
1439	0	0	Ki67+	 5566 12178
1440	0	0	Ki67+	 5602 12214
1441	0	0	Ki67+	 5629 12162
1442	0	0	Ki67+	 4863 12598
1443	0	0	Ki67+	 4868 13196
1444	0	0	Ki67+	 4870 12567
1445	0	0	Ki67+	 4871 13207
1446	0	0	Ki67+	 4893 13186
1447	0	0	Ki67+	 4900 13215
1448	0	0	Ki67+	 4907 12589
1449	0	0	Ki67+	 4931 12909
1450	0	0	Ki67+	 4988 12785
1451	0	0	Ki67+	 4997 13244
1452	0	0	Ki67+	 5007 12560
1453	0	0	Ki67+	 5066 12547
1454	0	0	Ki67+	 5069 12504
1455	0	0	Ki67+	 5072 12527
1456	0	0	Ki67+	 5081 12543
1457	0	0	Ki67+	 5088 12520
1458	0	0	Ki67+	 5120 12606
1459	0	0	Ki67+	 5130 12603
1460	0	0	Ki67+	 5135 12812
1461	0	0	Ki67+	 5145 12657
1462	0	0	Ki67+	 5154 12868
1463	0	0	Ki67+	 5172 13123
1464	0	0	Ki67+	 5190 12853
1465	0	0	Ki67+	 5196 13118
1466	0	0	Ki67+	 5214 12743
1467	0	0	Ki67+	 5221 12566
1468	0	0	Ki67+	 5229 13057
1469	0	0	Ki67+	 5239 13037
1470	0	0	Ki67+	 5252 12921
1471	0	0	Ki67+	 5253 13275
1472	0	0	Ki67+	 5268 12730
1473	0	0	Ki67+	 5272 12710
1474	0	0	Ki67+	 5300 12966
1475	0	0	Ki67+	 5306 12997
1476	0	0	Ki67+	 5317 13098
1477	0	0	Ki67+	 5321 12987
1478	0	0	Ki67+	 5325 13027
1479	0	0	Ki67+	 5327 13038
1480	0	0	Ki67+	 5332 13071
1481	0	0	Ki67+	 5341 13019
1482	0	0	Ki67+	 5362 13055
1483	0	0	Ki67+	 5363 12867
1484	0	0	Ki67+	 5368 12882
1485	0	0	Ki67+	 5387 13116
1486	0	0	Ki67+	 5396 12860
1487	0	0	Ki67+	 5400 12878
1488	0	0	Ki67+	 5407 12608
1489	0	0	Ki67+	 5421 12599
1490	0	0	Ki67+	 5458 13220
1491	0	0	Ki67+	 5515 13175
1492	0	0	Ki67+	 5533 12754
1493	0	0	Ki67+	 5536 13135
1494	0	0	Ki67+	 5555 12823
1495	0	0	Ki67+	 5555 12848
1496	0	0	Ki67+	 5588 13143
1497	0	0	Ki67+	 5609 13195
1498	0	0	Ki67+	 5611 13184
1499	0	0	Ki67+	 5617 12801
1500	0	0	Ki67+	 5626 13169
1501	0	0	Ki67+	 4960 13503
1502	0	0	Ki67+	 4962 13522
1503	0	0	Ki67+	 4999 14010
1504	0	0	Ki67+	 5010 13998
1505	0	0	Ki67+	 5033 13397
1506	0	0	Ki67+	 5034 13422
1507	0	0	Ki67+	 5038 13382
1508	0	0	Ki67+	 5047 13632
1509	0	0	Ki67+	 5063 13320
1510	0	0	Ki67+	 5073 13685
1511	0	0	Ki67+	 5079 13391
1512	0	0	Ki67+	 5096 13643
1513	0	0	Ki67+	 5102 13374
1514	0	0	Ki67+	 5102 13686
1515	0	0	Ki67+	 5116 13678
1516	0	0	Ki67+	 5133 13451
1517	0	0	Ki67+	 5143 13639
1518	0	0	Ki67+	 5153 13439
1519	0	0	Ki67+	 5161 13648
1520	0	0	Ki67+	 5163 13841
1521	0	0	Ki67+	 5170 13879
1522	0	0	Ki67+	 5178 13793
1523	0	0	Ki67+	 5179 13647
1524	0	0	Ki67+	 5186 13584
1525	0	0	Ki67+	 5189 13791
1526	0	0	Ki67+	 5190 13840
1527	0	0	Ki67+	 5205 13593
1528	0	0	Ki67+	 5214 13834
1529	0	0	Ki67+	 5229 13351
1530	0	0	Ki67+	 5266 13360
1531	0	0	Ki67+	 5333 13979
1532	0	0	Ki67+	 5342 14010
1533	0	0	Ki67+	 5354 14004
1534	0	0	Ki67+	 5418 13363
1535	0	0	Ki67+	 5436 13823
1536	0	0	Ki67+	 5446 13373
1537	0	0	Ki67+	 5454 13333
1538	0	0	Ki67+	 5454 13459
1539	0	0	Ki67+	 5458 13811
1540	0	0	Ki67+	 5462 13395
1541	0	0	Ki67+	 5464 13449
1542	0	0	Ki67+	 5500 13763
1543	0	0	Ki67+	 5510 13784
1544	0	0	Ki67+	 5519 13463
1545	0	0	Ki67+	 5520 13450
1546	0	0	Ki67+	 5524 13988
1547	0	0	Ki67+	 5525 13756
1548	0	0	Ki67+	 5528 13476
1549	0	0	Ki67+	 5547 13716
1550	0	0	Ki67+	 5552 13994
1551	0	0	Ki67+	 5557 13449
1552	0	0	Ki67+	 5565 13412
1553	0	0	Ki67+	 5567 13783
1554	0	0	Ki67+	 5575 13643
1555	0	0	Ki67+	 5588 13706
1556	0	0	Ki67+	 5589 13728
1557	0	0	Ki67+	 5594 14062
1558	0	0	Ki67+	 5596 13980
1559	0	0	Ki67+	 5598 13426
1560	0	0	Ki67+	 5605 13644
1561	0	0	Ki67+	 5610 13440
1562	0	0	Ki67+	 5613 13653
1563	0	0	Ki67+	 5615 13913
1564	0	0	Ki67+	 5627 14067
1565	0	0	Ki67+	 4861 14188
1566	0	0	Ki67+	 4873 14871
1567	0	0	Ki67+	 4878 14176
1568	0	0	Ki67+	 4879 14292
1569	0	0	Ki67+	 4883 14885
1570	0	0	Ki67+	 4903 14205
1571	0	0	Ki67+	 4909 14826
1572	0	0	Ki67+	 4912 14783
1573	0	0	Ki67+	 4919 14860
1574	0	0	Ki67+	 4932 14839
1575	0	0	Ki67+	 4933 14760
1576	0	0	Ki67+	 4962 14778
1577	0	0	Ki67+	 4993 14420
1578	0	0	Ki67+	 5041 14868
1579	0	0	Ki67+	 5058 14223
1580	0	0	Ki67+	 5058 14519
1581	0	0	Ki67+	 5096 14495
1582	0	0	Ki67+	 5105 14478
1583	0	0	Ki67+	 5116 14548
1584	0	0	Ki67+	 5123 14438
1585	0	0	Ki67+	 5132 14767
1586	0	0	Ki67+	 5140 14494
1587	0	0	Ki67+	 5155 14436
1588	0	0	Ki67+	 5158 14411
1589	0	0	Ki67+	 5163 14513
1590	0	0	Ki67+	 5171 14433
1591	0	0	Ki67+	 5202 14572
1592	0	0	Ki67+	 5217 14515
1593	0	0	Ki67+	 5223 14561
1594	0	0	Ki67+	 5230 14510
1595	0	0	Ki67+	 5232 14547
1596	0	0	Ki67+	 5241 14563
1597	0	0	Ki67+	 5243 14507
1598	0	0	Ki67+	 5248 14541
1599	0	0	Ki67+	 5293 14761
1600	0	0	Ki67+	 5340 14246
1601	0	0	Ki67+	 5382 14111
1602	0	0	Ki67+	 5385 14514
1603	0	0	Ki67+	 5387 14277
1604	0	0	Ki67+	 5416 14387
1605	0	0	Ki67+	 5429 14112
1606	0	0	Ki67+	 5436 14351
1607	0	0	Ki67+	 5478 14201
1608	0	0	Ki67+	 5478 14831
1609	0	0	Ki67+	 5488 14205
1610	0	0	Ki67+	 5521 14311
1611	0	0	Ki67+	 5555 14612
1612	0	0	Ki67+	 5557 14110
1613	0	0	Ki67+	 5572 14104
1614	0	0	Ki67+	 5604 14879
1615	0	0	Ki67+	 5619 14418
1616	0	0	Ki67+	 4833 15318
1617	0	0	Ki67+	 4843 15048
1618	0	0	Ki67+	 4853 15111
1619	0	0	Ki67+	 4853 15215
1620	0	0	Ki67+	 4866 15078
1621	0	0	Ki67+	 4886 15107
1622	0	0	Ki67+	 4887 15133
1623	0	0	Ki67+	 4928 15117
1624	0	0	Ki67+	 4929 15148
1625	0	0	Ki67+	 4933 15523
1626	0	0	Ki67+	 4948 15301
1627	0	0	Ki67+	 4951 15533
1628	0	0	Ki67+	 4968 15523
1629	0	0	Ki67+	 4976 15348
1630	0	0	Ki67+	 4985 15072
1631	0	0	Ki67+	 5025 15355
1632	0	0	Ki67+	 5031 15078
1633	0	0	Ki67+	 5031 15370
1634	0	0	Ki67+	 5057 15094
1635	0	0	Ki67+	 5060 15478
1636	0	0	Ki67+	 5062 15400
1637	0	0	Ki67+	 5073 15088
1638	0	0	Ki67+	 5086 15557
1639	0	0	Ki67+	 5099 15182
1640	0	0	Ki67+	 5116 15461
1641	0	0	Ki67+	 5123 15481
1642	0	0	Ki67+	 5132 15192
1643	0	0	Ki67+	 5148 15192
1644	0	0	Ki67+	 5159 15118
1645	0	0	Ki67+	 5189 14954
1646	0	0	Ki67+	 5244 15196
1647	0	0	Ki67+	 5324 15672
1648	0	0	Ki67+	 5339 15681
1649	0	0	Ki67+	 5365 15068
1650	0	0	Ki67+	 5368 15246
1651	0	0	Ki67+	 5375 15663
1652	0	0	Ki67+	 5381 15299
1653	0	0	Ki67+	 5385 15066
1654	0	0	Ki67+	 5404 15127
1655	0	0	Ki67+	 5407 15148
1656	0	0	Ki67+	 5461 15086
1657	0	0	Ki67+	 5527 15690
1658	0	0	Ki67+	 5528 15671
1659	0	0	Ki67+	 5534 15514
1660	0	0	Ki67+	 5535 15537
1661	0	0	Ki67+	 5536 15486
1662	0	0	Ki67+	 5539 15258
1663	0	0	Ki67+	 5544 14909
1664	0	0	Ki67+	 5546 15548
1665	0	0	Ki67+	 5547 15561
1666	0	0	Ki67+	 5556 15513
1667	0	0	Ki67+	 5566 15547
1668	0	0	Ki67+	 5575 15583
1669	0	0	Ki67+	 5579 15680
1670	0	0	Ki67+	 5592 15083
1671	0	0	Ki67+	 5593 15640
1672	0	0	Ki67+	 5594 15452
1673	0	0	Ki67+	 5595 15509
1674	0	0	Ki67+	 5601 15094
1675	0	0	Ki67+	 5602 15577
1676	0	0	Ki67+	 5602 15688
1677	0	0	Ki67+	 5607 15531
1678	0	0	Ki67+	 5612 15244
1679	0	0	Ki67+	 5616 15141
1680	0	0	Ki67+	 5620 15557
1681	0	0	Ki67+	 5621 15640
1682	0	0	Ki67+	 5627 15603
1683	0	0	Ki67+	 4845 16249
1684	0	0	Ki67+	 4849 16215
1685	0	0	Ki67+	 4856 15842
1686	0	0	Ki67+	 4868 16282
1687	0	0	Ki67+	 4875 16007
1688	0	0	Ki67+	 4877 15845
1689	0	0	Ki67+	 4877 16244
1690	0	0	Ki67+	 4886 16216
1691	0	0	Ki67+	 4893 16306
1692	0	0	Ki67+	 4898 16276
1693	0	0	Ki67+	 4900 16236
1694	0	0	Ki67+	 4911 15907
1695	0	0	Ki67+	 4913 16012
1696	0	0	Ki67+	 4914 16271
1697	0	0	Ki67+	 4920 16326
1698	0	0	Ki67+	 4922 16241
1699	0	0	Ki67+	 4927 16011
1700	0	0	Ki67+	 4928 16350
1701	0	0	Ki67+	 4931 16223
1702	0	0	Ki67+	 4939 16269
1703	0	0	Ki67+	 4943 15823
1704	0	0	Ki67+	 4943 16226
1705	0	0	Ki67+	 4949 15917
1706	0	0	Ki67+	 4949 16373
1707	0	0	Ki67+	 4962 16300
1708	0	0	Ki67+	 4965 15813
1709	0	0	Ki67+	 4970 16379
1710	0	0	Ki67+	 4974 15874
1711	0	0	Ki67+	 4976 16179
1712	0	0	Ki67+	 4976 16267
1713	0	0	Ki67+	 4984 16361
1714	0	0	Ki67+	 4987 16249
1715	0	0	Ki67+	 4992 16481
1716	0	0	Ki67+	 4993 15754
1717	0	0	Ki67+	 4993 15996
1718	0	0	Ki67+	 4995 15794
1719	0	0	Ki67+	 4999 16317
1720	0	0	Ki67+	 5002 15883
1721	0	0	Ki67+	 5002 16393
1722	0	0	Ki67+	 5004 16246
1723	0	0	Ki67+	 5009 16448
1724	0	0	Ki67+	 5010 16219
1725	0	0	Ki67+	 5015 16349
1726	0	0	Ki67+	 5017 16243
1727	0	0	Ki67+	 5022 16280
1728	0	0	Ki67+	 5023 16191
1729	0	0	Ki67+	 5023 16492
1730	0	0	Ki67+	 5030 15984
1731	0	0	Ki67+	 5031 15792
1732	0	0	Ki67+	 5031 15899
1733	0	0	Ki67+	 5033 16223
1734	0	0	Ki67+	 5033 16481
1735	0	0	Ki67+	 5037 16415
1736	0	0	Ki67+	 5038 16291
1737	0	0	Ki67+	 5038 16434
1738	0	0	Ki67+	 5038 16453
1739	0	0	Ki67+	 5041 16101
1740	0	0	Ki67+	 5041 16121
1741	0	0	Ki67+	 5047 15774
1742	0	0	Ki67+	 5047 16327
1743	0	0	Ki67+	 5048 16353
1744	0	0	Ki67+	 5058 16416
1745	0	0	Ki67+	 5061 15708
1746	0	0	Ki67+	 5061 15825
1747	0	0	Ki67+	 5061 16457
1748	0	0	Ki67+	 5061 16477
1749	0	0	Ki67+	 5064 15769
1750	0	0	Ki67+	 5067 16368
1751	0	0	Ki67+	 5069 15796
1752	0	0	Ki67+	 5069 15924
1753	0	0	Ki67+	 5074 16432
1754	0	0	Ki67+	 5077 15824
1755	0	0	Ki67+	 5077 15964
1756	0	0	Ki67+	 5081 15722
1757	0	0	Ki67+	 5084 16312
1758	0	0	Ki67+	 5085 15706
1759	0	0	Ki67+	 5089 16346
1760	0	0	Ki67+	 5090 16466
1761	0	0	Ki67+	 5091 15753
1762	0	0	Ki67+	 5091 15788
1763	0	0	Ki67+	 5095 15847
1764	0	0	Ki67+	 5098 16440
1765	0	0	Ki67+	 5099 16384
1766	0	0	Ki67+	 5100 16000
1767	0	0	Ki67+	 5100 16323
1768	0	0	Ki67+	 5101 15934
1769	0	0	Ki67+	 5106 16298
1770	0	0	Ki67+	 5108 15955
1771	0	0	Ki67+	 5109 16393
1772	0	0	Ki67+	 5119 16249
1773	0	0	Ki67+	 5120 16386
1774	0	0	Ki67+	 5121 16350
1775	0	0	Ki67+	 5122 15841
1776	0	0	Ki67+	 5124 15769
1777	0	0	Ki67+	 5132 15877
1778	0	0	Ki67+	 5132 16435
1779	0	0	Ki67+	 5135 16358
1780	0	0	Ki67+	 5138 16462
1781	0	0	Ki67+	 5154 15918
1782	0	0	Ki67+	 5166 16316
1783	0	0	Ki67+	 5169 15895
1784	0	0	Ki67+	 5174 15861
1785	0	0	Ki67+	 5178 16288
1786	0	0	Ki67+	 5179 15905
1787	0	0	Ki67+	 5184 16272
1788	0	0	Ki67+	 5193 15941
1789	0	0	Ki67+	 5193 16359
1790	0	0	Ki67+	 5198 16040
1791	0	0	Ki67+	 5201 16379
1792	0	0	Ki67+	 5218 15932
1793	0	0	Ki67+	 5252 16281
1794	0	0	Ki67+	 5277 16166
1795	0	0	Ki67+	 5289 16351
1796	0	0	Ki67+	 5313 16332
1797	0	0	Ki67+	 5322 16010
1798	0	0	Ki67+	 5323 16485
1799	0	0	Ki67+	 5387 15707
1800	0	0	Ki67+	 5399 15782
1801	0	0	Ki67+	 5414 16337
1802	0	0	Ki67+	 5420 15793
1803	0	0	Ki67+	 5420 15874
1804	0	0	Ki67+	 5461 15794
1805	0	0	Ki67+	 5481 15801
1806	0	0	Ki67+	 5489 16428
1807	0	0	Ki67+	 5495 15817
1808	0	0	Ki67+	 5499 15717
1809	0	0	Ki67+	 5502 15749
1810	0	0	Ki67+	 5514 15845
1811	0	0	Ki67+	 5538 15821
1812	0	0	Ki67+	 5538 16352
1813	0	0	Ki67+	 5556 15783
1814	0	0	Ki67+	 5556 15804
1815	0	0	Ki67+	 5566 15719
1816	0	0	Ki67+	 5567 15838
1817	0	0	Ki67+	 5576 15869
1818	0	0	Ki67+	 5576 15944
1819	0	0	Ki67+	 5580 15745
1820	0	0	Ki67+	 5590 15852
1821	0	0	Ki67+	 5591 15724
1822	0	0	Ki67+	 5591 15811
1823	0	0	Ki67+	 5596 15801
1824	0	0	Ki67+	 5598 15773
1825	0	0	Ki67+	 5603 15930
1826	0	0	Ki67+	 5607 15739
1827	0	0	Ki67+	 5608 15899
1828	0	0	Ki67+	 5610 15831
1829	0	0	Ki67+	 5624 15918
1830	0	0	Ki67+	 5630 15834
1831	0	0	Ki67+	 5631 15929
1832	0	0	Ki67+	 4850 16562
1833	0	0	Ki67+	 4918 16712
1834	0	0	Ki67+	 4976 17002
1835	0	0	Ki67+	 4979 16925
1836	0	0	Ki67+	 4993 16985
1837	0	0	Ki67+	 5026 17055
1838	0	0	Ki67+	 5035 17025
1839	0	0	Ki67+	 5037 16984
1840	0	0	Ki67+	 5042 16510
1841	0	0	Ki67+	 5043 17075
1842	0	0	Ki67+	 5044 17044
1843	0	0	Ki67+	 5048 16565
1844	0	0	Ki67+	 5048 17023
1845	0	0	Ki67+	 5063 16977
1846	0	0	Ki67+	 5063 16998
1847	0	0	Ki67+	 5064 16505
1848	0	0	Ki67+	 5067 17090
1849	0	0	Ki67+	 5070 16636
1850	0	0	Ki67+	 5071 16989
1851	0	0	Ki67+	 5073 16931
1852	0	0	Ki67+	 5077 17102
1853	0	0	Ki67+	 5079 16554
1854	0	0	Ki67+	 5080 16745
1855	0	0	Ki67+	 5086 17039
1856	0	0	Ki67+	 5088 16984
1857	0	0	Ki67+	 5089 16720
1858	0	0	Ki67+	 5090 17056
1859	0	0	Ki67+	 5092 16666
1860	0	0	Ki67+	 5094 16776
1861	0	0	Ki67+	 5095 17014
1862	0	0	Ki67+	 5095 17130
1863	0	0	Ki67+	 5095 17145
1864	0	0	Ki67+	 5099 16906
1865	0	0	Ki67+	 5099 16931
1866	0	0	Ki67+	 5102 16499
1867	0	0	Ki67+	 5102 16948
1868	0	0	Ki67+	 5108 16757
1869	0	0	Ki67+	 5109 17078
1870	0	0	Ki67+	 5115 16579
1871	0	0	Ki67+	 5120 16772
1872	0	0	Ki67+	 5121 16942
1873	0	0	Ki67+	 5123 16868
1874	0	0	Ki67+	 5131 16985
1875	0	0	Ki67+	 5132 17120
1876	0	0	Ki67+	 5135 17031
1877	0	0	Ki67+	 5135 17152
1878	0	0	Ki67+	 5142 16515
1879	0	0	Ki67+	 5143 17011
1880	0	0	Ki67+	 5145 16601
1881	0	0	Ki67+	 5151 17087
1882	0	0	Ki67+	 5160 16810
1883	0	0	Ki67+	 5167 16876
1884	0	0	Ki67+	 5168 16590
1885	0	0	Ki67+	 5181 17048
1886	0	0	Ki67+	 5188 17106
1887	0	0	Ki67+	 5234 16964
1888	0	0	Ki67+	 5240 16880
1889	0	0	Ki67+	 5251 16988
1890	0	0	Ki67+	 5274 16948
1891	0	0	Ki67+	 5284 16999
1892	0	0	Ki67+	 5286 16610
1893	0	0	Ki67+	 5288 17227
1894	0	0	Ki67+	 5290 16959
1895	0	0	Ki67+	 5304 16876
1896	0	0	Ki67+	 5311 16531
1897	0	0	Ki67+	 5315 16741
1898	0	0	Ki67+	 5318 16655
1899	0	0	Ki67+	 5332 16623
1900	0	0	Ki67+	 5339 17145
1901	0	0	Ki67+	 5344 16980
1902	0	0	Ki67+	 5346 16801
1903	0	0	Ki67+	 5360 16664
1904	0	0	Ki67+	 5364 16635
1905	0	0	Ki67+	 5365 16970
1906	0	0	Ki67+	 5372 16622
1907	0	0	Ki67+	 5374 16874
1908	0	0	Ki67+	 5376 16757
1909	0	0	Ki67+	 5384 16670
1910	0	0	Ki67+	 5391 16713
1911	0	0	Ki67+	 5396 16746
1912	0	0	Ki67+	 5425 16573
1913	0	0	Ki67+	 5440 16535
1914	0	0	Ki67+	 5454 16523
1915	0	0	Ki67+	 5459 16595
1916	0	0	Ki67+	 5468 16559
1917	0	0	Ki67+	 5474 16504
1918	0	0	Ki67+	 5483 16580
1919	0	0	Ki67+	 5506 16508
1920	0	0	Ki67+	 5506 16918
1921	0	0	Ki67+	 5507 16602
1922	0	0	Ki67+	 5528 16564
1923	0	0	Ki67+	 5551 16576
1924	0	0	Ki67+	 5615 16543
1925	0	0	Ki67+	 5631 17365
1926	0	0	Ki67+	 5674 4861
1927	0	0	Ki67+	 5762 4897
1928	0	0	Ki67+	 5820 4853
1929	0	0	Ki67+	 5832 4875
1930	0	0	Ki67+	 5838 4910
1931	0	0	Ki67+	 5862 4822
1932	0	0	Ki67+	 5891 4714
1933	0	0	Ki67+	 5899 4758
1934	0	0	Ki67+	 5902 4826
1935	0	0	Ki67+	 5903 4778
1936	0	0	Ki67+	 5907 4428
1937	0	0	Ki67+	 5914 4740
1938	0	0	Ki67+	 5926 4803
1939	0	0	Ki67+	 5928 4837
1940	0	0	Ki67+	 5969 4862
1941	0	0	Ki67+	 5980 4817
1942	0	0	Ki67+	 5994 4887
1943	0	0	Ki67+	 6011 4784
1944	0	0	Ki67+	 6043 4894
1945	0	0	Ki67+	 6049 4866
1946	0	0	Ki67+	 6070 4349
1947	0	0	Ki67+	 6085 4867
1948	0	0	Ki67+	 6135 4906
1949	0	0	Ki67+	 6167 4635
1950	0	0	Ki67+	 6174 4668
1951	0	0	Ki67+	 6275 4745
1952	0	0	Ki67+	 6275 4891
1953	0	0	Ki67+	 6303 4664
1954	0	0	Ki67+	 6313 4678
1955	0	0	Ki67+	 5634 5461
1956	0	0	Ki67+	 5641 5553
1957	0	0	Ki67+	 5645 5109
1958	0	0	Ki67+	 5659 5442
1959	0	0	Ki67+	 5660 5492
1960	0	0	Ki67+	 5660 5579
1961	0	0	Ki67+	 5663 5625
1962	0	0	Ki67+	 5666 5601
1963	0	0	Ki67+	 5673 5494
1964	0	0	Ki67+	 5676 5660
1965	0	0	Ki67+	 5684 5582
1966	0	0	Ki67+	 5686 5611
1967	0	0	Ki67+	 5697 5476
1968	0	0	Ki67+	 5698 5664
1969	0	0	Ki67+	 5705 5424
1970	0	0	Ki67+	 5707 4934
1971	0	0	Ki67+	 5707 5502
1972	0	0	Ki67+	 5728 5452
1973	0	0	Ki67+	 5730 5076
1974	0	0	Ki67+	 5732 5530
1975	0	0	Ki67+	 5733 5492
1976	0	0	Ki67+	 5734 4934
1977	0	0	Ki67+	 5738 5037
1978	0	0	Ki67+	 5754 4984
1979	0	0	Ki67+	 5758 5020
1980	0	0	Ki67+	 5760 5056
1981	0	0	Ki67+	 5761 4919
1982	0	0	Ki67+	 5765 5530
1983	0	0	Ki67+	 5767 5037
1984	0	0	Ki67+	 5767 5662
1985	0	0	Ki67+	 5780 4978
1986	0	0	Ki67+	 5780 5509
1987	0	0	Ki67+	 5786 5470
1988	0	0	Ki67+	 5790 5683
1989	0	0	Ki67+	 5797 5656
1990	0	0	Ki67+	 5800 5013
1991	0	0	Ki67+	 5814 4977
1992	0	0	Ki67+	 5815 5498
1993	0	0	Ki67+	 5821 5675
1994	0	0	Ki67+	 5824 4933
1995	0	0	Ki67+	 5837 5672
1996	0	0	Ki67+	 5842 5535
1997	0	0	Ki67+	 5851 5698
1998	0	0	Ki67+	 5853 5641
1999	0	0	Ki67+	 5862 5633
2000	0	0	Ki67+	 5865 5472
2001	0	0	Ki67+	 5874 5686
2002	0	0	Ki67+	 5876 4923
2003	0	0	Ki67+	 5885 5473
2004	0	0	Ki67+	 5888 5647
2005	0	0	Ki67+	 5898 4929
2006	0	0	Ki67+	 5899 5477
2007	0	0	Ki67+	 5900 4954
2008	0	0	Ki67+	 5904 5490
2009	0	0	Ki67+	 5910 5558
2010	0	0	Ki67+	 5912 5583
2011	0	0	Ki67+	 5914 5310
2012	0	0	Ki67+	 5914 5683
2013	0	0	Ki67+	 5915 5607
2014	0	0	Ki67+	 5919 5569
2015	0	0	Ki67+	 5919 5710
2016	0	0	Ki67+	 5920 5477
2017	0	0	Ki67+	 5922 5652
2018	0	0	Ki67+	 5923 5278
2019	0	0	Ki67+	 5929 5693
2020	0	0	Ki67+	 5933 5609
2021	0	0	Ki67+	 5938 5244
2022	0	0	Ki67+	 5938 5649
2023	0	0	Ki67+	 5942 5578
2024	0	0	Ki67+	 5945 5274
2025	0	0	Ki67+	 5952 5500
2026	0	0	Ki67+	 5952 5679
2027	0	0	Ki67+	 5952 5711
2028	0	0	Ki67+	 5954 5540
2029	0	0	Ki67+	 5958 4938
2030	0	0	Ki67+	 5961 5238
2031	0	0	Ki67+	 5965 5258
2032	0	0	Ki67+	 5965 5629
2033	0	0	Ki67+	 5966 5662
2034	0	0	Ki67+	 5974 5683
2035	0	0	Ki67+	 5977 5600
2036	0	0	Ki67+	 5979 5518
2037	0	0	Ki67+	 5982 5574
2038	0	0	Ki67+	 5985 4923
2039	0	0	Ki67+	 5991 5500
2040	0	0	Ki67+	 5994 5545
2041	0	0	Ki67+	 6018 5548
2042	0	0	Ki67+	 6037 5031
2043	0	0	Ki67+	 6046 4984
2044	0	0	Ki67+	 6048 5438
2045	0	0	Ki67+	 6054 4914
2046	0	0	Ki67+	 6060 4982
2047	0	0	Ki67+	 6071 4970
2048	0	0	Ki67+	 6074 4993
2049	0	0	Ki67+	 6074 5030
2050	0	0	Ki67+	 6080 5425
2051	0	0	Ki67+	 6082 4983
2052	0	0	Ki67+	 6085 5020
2053	0	0	Ki67+	 6094 5050
2054	0	0	Ki67+	 6095 5062
2055	0	0	Ki67+	 6104 5026
2056	0	0	Ki67+	 6123 5036
2057	0	0	Ki67+	 6134 5068
2058	0	0	Ki67+	 6137 5026
2059	0	0	Ki67+	 6145 5170
2060	0	0	Ki67+	 6154 5085
2061	0	0	Ki67+	 6158 5119
2062	0	0	Ki67+	 6163 5155
2063	0	0	Ki67+	 6187 5185
2064	0	0	Ki67+	 6190 5167
2065	0	0	Ki67+	 6200 5227
2066	0	0	Ki67+	 6205 5459
2067	0	0	Ki67+	 6207 5131
2068	0	0	Ki67+	 6223 4942
2069	0	0	Ki67+	 6224 4963
2070	0	0	Ki67+	 6240 5539
2071	0	0	Ki67+	 6251 5194
2072	0	0	Ki67+	 6265 5038
2073	0	0	Ki67+	 6273 5026
2074	0	0	Ki67+	 6280 5183
2075	0	0	Ki67+	 6288 5072
2076	0	0	Ki67+	 6291 5114
2077	0	0	Ki67+	 6299 5167
2078	0	0	Ki67+	 6329 5140
2079	0	0	Ki67+	 6333 5108
2080	0	0	Ki67+	 6357 5491
2081	0	0	Ki67+	 6360 5089
2082	0	0	Ki67+	 6365 5470
2083	0	0	Ki67+	 6369 5424
2084	0	0	Ki67+	 6370 5504
2085	0	0	Ki67+	 6378 5442
2086	0	0	Ki67+	 6378 5473
2087	0	0	Ki67+	 6382 5496
2088	0	0	Ki67+	 6385 5528
2089	0	0	Ki67+	 6388 5404
2090	0	0	Ki67+	 6404 5394
2091	0	0	Ki67+	 6406 5508
2092	0	0	Ki67+	 6409 5434
2093	0	0	Ki67+	 6426 5399
2094	0	0	Ki67+	 6427 5420
2095	0	0	Ki67+	 5635 6000
2096	0	0	Ki67+	 5648 5813
2097	0	0	Ki67+	 5648 6428
2098	0	0	Ki67+	 5650 6385
2099	0	0	Ki67+	 5654 5768
2100	0	0	Ki67+	 5662 6287
2101	0	0	Ki67+	 5670 5998
2102	0	0	Ki67+	 5673 6402
2103	0	0	Ki67+	 5677 5787
2104	0	0	Ki67+	 5681 5929
2105	0	0	Ki67+	 5685 6389
2106	0	0	Ki67+	 5692 5838
2107	0	0	Ki67+	 5696 5896
2108	0	0	Ki67+	 5699 5755
2109	0	0	Ki67+	 5700 5817
2110	0	0	Ki67+	 5707 6087
2111	0	0	Ki67+	 5711 5931
2112	0	0	Ki67+	 5711 6041
2113	0	0	Ki67+	 5713 6054
2114	0	0	Ki67+	 5716 5864
2115	0	0	Ki67+	 5726 5956
2116	0	0	Ki67+	 5729 5782
2117	0	0	Ki67+	 5729 6450
2118	0	0	Ki67+	 5731 5844
2119	0	0	Ki67+	 5732 5865
2120	0	0	Ki67+	 5733 6166
2121	0	0	Ki67+	 5734 5981
2122	0	0	Ki67+	 5735 6059
2123	0	0	Ki67+	 5741 6180
2124	0	0	Ki67+	 5745 6440
2125	0	0	Ki67+	 5747 5937
2126	0	0	Ki67+	 5748 6482
2127	0	0	Ki67+	 5750 5763
2128	0	0	Ki67+	 5754 6046
2129	0	0	Ki67+	 5756 6121
2130	0	0	Ki67+	 5758 5889
2131	0	0	Ki67+	 5759 5921
2132	0	0	Ki67+	 5762 6140
2133	0	0	Ki67+	 5769 5962
2134	0	0	Ki67+	 5772 6089
2135	0	0	Ki67+	 5773 5887
2136	0	0	Ki67+	 5774 6019
2137	0	0	Ki67+	 5776 6003
2138	0	0	Ki67+	 5776 6315
2139	0	0	Ki67+	 5780 6473
2140	0	0	Ki67+	 5780 6489
2141	0	0	Ki67+	 5782 6055
2142	0	0	Ki67+	 5785 5726
2143	0	0	Ki67+	 5794 5807
2144	0	0	Ki67+	 5796 5781
2145	0	0	Ki67+	 5805 6031
2146	0	0	Ki67+	 5811 5918
2147	0	0	Ki67+	 5822 6072
2148	0	0	Ki67+	 5823 5955
2149	0	0	Ki67+	 5824 6047
2150	0	0	Ki67+	 5826 5741
2151	0	0	Ki67+	 5826 5987
2152	0	0	Ki67+	 5826 6471
2153	0	0	Ki67+	 5830 5776
2154	0	0	Ki67+	 5840 5801
2155	0	0	Ki67+	 5840 6434
2156	0	0	Ki67+	 5848 6055
2157	0	0	Ki67+	 5849 6153
2158	0	0	Ki67+	 5852 5740
2159	0	0	Ki67+	 5854 6080
2160	0	0	Ki67+	 5857 6010
2161	0	0	Ki67+	 5859 5946
2162	0	0	Ki67+	 5864 6480
2163	0	0	Ki67+	 5866 5978
2164	0	0	Ki67+	 5873 6108
2165	0	0	Ki67+	 5876 5844
2166	0	0	Ki67+	 5877 5800
2167	0	0	Ki67+	 5877 5949
2168	0	0	Ki67+	 5884 6488
2169	0	0	Ki67+	 5886 6023
2170	0	0	Ki67+	 5893 6079
2171	0	0	Ki67+	 5895 6123
2172	0	0	Ki67+	 5897 5833
2173	0	0	Ki67+	 5898 6459
2174	0	0	Ki67+	 5899 5799
2175	0	0	Ki67+	 5900 5933
2176	0	0	Ki67+	 5901 5762
2177	0	0	Ki67+	 5907 5903
2178	0	0	Ki67+	 5907 6438
2179	0	0	Ki67+	 5909 6106
2180	0	0	Ki67+	 5911 5817
2181	0	0	Ki67+	 5913 5882
2182	0	0	Ki67+	 5916 5978
2183	0	0	Ki67+	 5919 6029
2184	0	0	Ki67+	 5921 5761
2185	0	0	Ki67+	 5921 5853
2186	0	0	Ki67+	 5936 5948
2187	0	0	Ki67+	 5937 5938
2188	0	0	Ki67+	 5938 5867
2189	0	0	Ki67+	 5939 5880
2190	0	0	Ki67+	 5945 5999
2191	0	0	Ki67+	 5947 5796
2192	0	0	Ki67+	 5954 6020
2193	0	0	Ki67+	 5958 5793
2194	0	0	Ki67+	 5962 6361
2195	0	0	Ki67+	 5966 5717
2196	0	0	Ki67+	 5971 5944
2197	0	0	Ki67+	 5976 5984
2198	0	0	Ki67+	 5980 6328
2199	0	0	Ki67+	 5982 5827
2200	0	0	Ki67+	 5984 5928
2201	0	0	Ki67+	 5984 6415
2202	0	0	Ki67+	 5985 5769
2203	0	0	Ki67+	 5988 5885
2204	0	0	Ki67+	 5989 6029
2205	0	0	Ki67+	 5996 5777
2206	0	0	Ki67+	 6010 5852
2207	0	0	Ki67+	 6010 5914
2208	0	0	Ki67+	 6010 6393
2209	0	0	Ki67+	 6012 5950
2210	0	0	Ki67+	 6015 5796
2211	0	0	Ki67+	 6015 5897
2212	0	0	Ki67+	 6016 6474
2213	0	0	Ki67+	 6017 6298
2214	0	0	Ki67+	 6017 6320
2215	0	0	Ki67+	 6027 6429
2216	0	0	Ki67+	 6028 5758
2217	0	0	Ki67+	 6032 6025
2218	0	0	Ki67+	 6035 5789
2219	0	0	Ki67+	 6035 5816
2220	0	0	Ki67+	 6036 5967
2221	0	0	Ki67+	 6037 5860
2222	0	0	Ki67+	 6039 5892
2223	0	0	Ki67+	 6039 6384
2224	0	0	Ki67+	 6045 6003
2225	0	0	Ki67+	 6046 6465
2226	0	0	Ki67+	 6047 5916
2227	0	0	Ki67+	 6051 6026
2228	0	0	Ki67+	 6052 6298
2229	0	0	Ki67+	 6054 5880
2230	0	0	Ki67+	 6058 6422
2231	0	0	Ki67+	 6059 6365
2232	0	0	Ki67+	 6064 5992
2233	0	0	Ki67+	 6066 5952
2234	0	0	Ki67+	 6075 5927
2235	0	0	Ki67+	 6076 6397
2236	0	0	Ki67+	 6077 5892
2237	0	0	Ki67+	 6078 5974
2238	0	0	Ki67+	 6078 5995
2239	0	0	Ki67+	 6085 6346
2240	0	0	Ki67+	 6087 5871
2241	0	0	Ki67+	 6089 6271
2242	0	0	Ki67+	 6098 6393
2243	0	0	Ki67+	 6100 5880
2244	0	0	Ki67+	 6100 5910
2245	0	0	Ki67+	 6100 5921
2246	0	0	Ki67+	 6107 6340
2247	0	0	Ki67+	 6111 5926
2248	0	0	Ki67+	 6117 6365
2249	0	0	Ki67+	 6120 6377
2250	0	0	Ki67+	 6123 5948
2251	0	0	Ki67+	 6123 6310
2252	0	0	Ki67+	 6126 6405
2253	0	0	Ki67+	 6130 5882
2254	0	0	Ki67+	 6130 6329
2255	0	0	Ki67+	 6135 6240
2256	0	0	Ki67+	 6139 5926
2257	0	0	Ki67+	 6157 6319
2258	0	0	Ki67+	 6159 5887
2259	0	0	Ki67+	 6168 6216
2260	0	0	Ki67+	 6179 5907
2261	0	0	Ki67+	 6188 6281
2262	0	0	Ki67+	 6190 6230
2263	0	0	Ki67+	 6203 5904
2264	0	0	Ki67+	 6208 5966
2265	0	0	Ki67+	 6211 6289
2266	0	0	Ki67+	 6218 5918
2267	0	0	Ki67+	 6238 6231
2268	0	0	Ki67+	 6246 6251
2269	0	0	Ki67+	 6246 6276
2270	0	0	Ki67+	 6249 6224
2271	0	0	Ki67+	 6260 5961
2272	0	0	Ki67+	 6260 6230
2273	0	0	Ki67+	 6274 5992
2274	0	0	Ki67+	 6279 5981
2275	0	0	Ki67+	 6290 6006
2276	0	0	Ki67+	 6301 6034
2277	0	0	Ki67+	 6305 6015
2278	0	0	Ki67+	 6336 6046
2279	0	0	Ki67+	 6360 6044
2280	0	0	Ki67+	 6380 6025
2281	0	0	Ki67+	 6397 5968
2282	0	0	Ki67+	 6403 6001
2283	0	0	Ki67+	 6423 5950
2284	0	0	Ki67+	 6431 5979
2285	0	0	Ki67+	 5657 7061
2286	0	0	Ki67+	 5668 6522
2287	0	0	Ki67+	 5675 7266
2288	0	0	Ki67+	 5708 7258
2289	0	0	Ki67+	 5710 6988
2290	0	0	Ki67+	 5715 7244
2291	0	0	Ki67+	 5729 7255
2292	0	0	Ki67+	 5732 7214
2293	0	0	Ki67+	 5740 6952
2294	0	0	Ki67+	 5745 7081
2295	0	0	Ki67+	 5748 6985
2296	0	0	Ki67+	 5764 7262
2297	0	0	Ki67+	 5778 7251
2298	0	0	Ki67+	 5790 6636
2299	0	0	Ki67+	 5792 7085
2300	0	0	Ki67+	 5806 7147
2301	0	0	Ki67+	 5811 7051
2302	0	0	Ki67+	 5813 6973
2303	0	0	Ki67+	 5833 6858
2304	0	0	Ki67+	 5833 7115
2305	0	0	Ki67+	 5836 6828
2306	0	0	Ki67+	 5844 7063
2307	0	0	Ki67+	 5856 7182
2308	0	0	Ki67+	 5879 6839
2309	0	0	Ki67+	 5892 6826
2310	0	0	Ki67+	 5903 6792
2311	0	0	Ki67+	 5903 7034
2312	0	0	Ki67+	 5911 7215
2313	0	0	Ki67+	 5914 7137
2314	0	0	Ki67+	 5917 6936
2315	0	0	Ki67+	 5934 7051
2316	0	0	Ki67+	 5955 7161
2317	0	0	Ki67+	 5971 7227
2318	0	0	Ki67+	 5989 7252
2319	0	0	Ki67+	 5994 6834
2320	0	0	Ki67+	 6004 6954
2321	0	0	Ki67+	 6015 6829
2322	0	0	Ki67+	 6022 6583
2323	0	0	Ki67+	 6031 7249
2324	0	0	Ki67+	 6032 7008
2325	0	0	Ki67+	 6038 6836
2326	0	0	Ki67+	 6040 6888
2327	0	0	Ki67+	 6057 7001
2328	0	0	Ki67+	 6064 7171
2329	0	0	Ki67+	 6067 7082
2330	0	0	Ki67+	 6069 6937
2331	0	0	Ki67+	 6075 6925
2332	0	0	Ki67+	 6087 7252
2333	0	0	Ki67+	 6091 6826
2334	0	0	Ki67+	 6094 7203
2335	0	0	Ki67+	 6099 6980
2336	0	0	Ki67+	 6114 6854
2337	0	0	Ki67+	 6115 6902
2338	0	0	Ki67+	 6120 6844
2339	0	0	Ki67+	 6124 7201
2340	0	0	Ki67+	 6127 6931
2341	0	0	Ki67+	 6127 6989
2342	0	0	Ki67+	 6135 7124
2343	0	0	Ki67+	 6144 7213
2344	0	0	Ki67+	 6146 7199
2345	0	0	Ki67+	 6148 6860
2346	0	0	Ki67+	 6148 7020
2347	0	0	Ki67+	 6158 7008
2348	0	0	Ki67+	 6160 7229
2349	0	0	Ki67+	 6165 7067
2350	0	0	Ki67+	 6167 7043
2351	0	0	Ki67+	 6172 7015
2352	0	0	Ki67+	 6175 6882
2353	0	0	Ki67+	 6177 7096
2354	0	0	Ki67+	 6181 6837
2355	0	0	Ki67+	 6191 7123
2356	0	0	Ki67+	 6195 6954
2357	0	0	Ki67+	 6196 7217
2358	0	0	Ki67+	 6201 6916
2359	0	0	Ki67+	 6213 7003
2360	0	0	Ki67+	 6216 6943
2361	0	0	Ki67+	 6216 7167
2362	0	0	Ki67+	 6220 7119
2363	0	0	Ki67+	 6223 7229
2364	0	0	Ki67+	 6235 6896
2365	0	0	Ki67+	 6250 6781
2366	0	0	Ki67+	 6255 7218
2367	0	0	Ki67+	 6259 6939
2368	0	0	Ki67+	 6262 6564
2369	0	0	Ki67+	 6262 6960
2370	0	0	Ki67+	 6264 6834
2371	0	0	Ki67+	 6266 6893
2372	0	0	Ki67+	 6274 6959
2373	0	0	Ki67+	 6276 6861
2374	0	0	Ki67+	 6277 7196
2375	0	0	Ki67+	 6288 7086
2376	0	0	Ki67+	 6289 6889
2377	0	0	Ki67+	 6290 6827
2378	0	0	Ki67+	 6301 6935
2379	0	0	Ki67+	 6301 7064
2380	0	0	Ki67+	 6309 6963
2381	0	0	Ki67+	 6310 6865
2382	0	0	Ki67+	 6317 6901
2383	0	0	Ki67+	 6332 6954
2384	0	0	Ki67+	 6335 6838
2385	0	0	Ki67+	 6342 6898
2386	0	0	Ki67+	 6344 6868
2387	0	0	Ki67+	 6348 6967
2388	0	0	Ki67+	 6352 7022
2389	0	0	Ki67+	 6354 6927
2390	0	0	Ki67+	 6357 6994
2391	0	0	Ki67+	 6357 7117
2392	0	0	Ki67+	 6358 7071
2393	0	0	Ki67+	 6365 6850
2394	0	0	Ki67+	 6368 7109
2395	0	0	Ki67+	 6375 6830
2396	0	0	Ki67+	 6378 6955
2397	0	0	Ki67+	 6380 7149
2398	0	0	Ki67+	 6383 6990
2399	0	0	Ki67+	 6385 7085
2400	0	0	Ki67+	 6402 6967
2401	0	0	Ki67+	 6403 6898
2402	0	0	Ki67+	 6404 6847
2403	0	0	Ki67+	 6406 6818
2404	0	0	Ki67+	 6406 6987
2405	0	0	Ki67+	 6408 7079
2406	0	0	Ki67+	 6417 6862
2407	0	0	Ki67+	 6418 6911
2408	0	0	Ki67+	 6421 7046
2409	0	0	Ki67+	 6425 7114
2410	0	0	Ki67+	 6430 7022
2411	0	0	Ki67+	 6431 6894
2412	0	0	Ki67+	 5642 7664
2413	0	0	Ki67+	 5642 7697
2414	0	0	Ki67+	 5647 7712
2415	0	0	Ki67+	 5662 7565
2416	0	0	Ki67+	 5677 7711
2417	0	0	Ki67+	 5678 7753
2418	0	0	Ki67+	 5684 7596
2419	0	0	Ki67+	 5684 7786
2420	0	0	Ki67+	 5687 7734
2421	0	0	Ki67+	 5714 7577
2422	0	0	Ki67+	 5717 7773
2423	0	0	Ki67+	 5720 7457
2424	0	0	Ki67+	 5726 7744
2425	0	0	Ki67+	 5728 7330
2426	0	0	Ki67+	 5735 7384
2427	0	0	Ki67+	 5735 7767
2428	0	0	Ki67+	 5736 7519
2429	0	0	Ki67+	 5739 7569
2430	0	0	Ki67+	 5741 7450
2431	0	0	Ki67+	 5743 7722
2432	0	0	Ki67+	 5744 7352
2433	0	0	Ki67+	 5751 7687
2434	0	0	Ki67+	 5759 7453
2435	0	0	Ki67+	 5763 7766
2436	0	0	Ki67+	 5765 7335
2437	0	0	Ki67+	 5772 7732
2438	0	0	Ki67+	 5773 8080
2439	0	0	Ki67+	 5779 7568
2440	0	0	Ki67+	 5782 7712
2441	0	0	Ki67+	 5794 7446
2442	0	0	Ki67+	 5796 7686
2443	0	0	Ki67+	 5807 7500
2444	0	0	Ki67+	 5834 8105
2445	0	0	Ki67+	 5871 7415
2446	0	0	Ki67+	 5874 7462
2447	0	0	Ki67+	 5883 7404
2448	0	0	Ki67+	 5899 7428
2449	0	0	Ki67+	 5902 7716
2450	0	0	Ki67+	 5909 7413
2451	0	0	Ki67+	 5961 7442
2452	0	0	Ki67+	 5986 7435
2453	0	0	Ki67+	 5986 7474
2454	0	0	Ki67+	 5999 7816
2455	0	0	Ki67+	 6012 7497
2456	0	0	Ki67+	 6012 7885
2457	0	0	Ki67+	 6015 7814
2458	0	0	Ki67+	 6019 7462
2459	0	0	Ki67+	 6025 8063
2460	0	0	Ki67+	 6032 7433
2461	0	0	Ki67+	 6046 7489
2462	0	0	Ki67+	 6047 7831
2463	0	0	Ki67+	 6060 7500
2464	0	0	Ki67+	 6077 7486
2465	0	0	Ki67+	 6088 7499
2466	0	0	Ki67+	 6124 7481
2467	0	0	Ki67+	 6129 7392
2468	0	0	Ki67+	 6161 7449
2469	0	0	Ki67+	 6170 7412
2470	0	0	Ki67+	 6190 7446
2471	0	0	Ki67+	 6226 7444
2472	0	0	Ki67+	 6277 7975
2473	0	0	Ki67+	 6285 7412
2474	0	0	Ki67+	 6300 7972
2475	0	0	Ki67+	 5680 8559
2476	0	0	Ki67+	 5681 8871
2477	0	0	Ki67+	 5697 8405
2478	0	0	Ki67+	 5699 8489
2479	0	0	Ki67+	 5703 8513
2480	0	0	Ki67+	 5705 8548
2481	0	0	Ki67+	 5721 8729
2482	0	0	Ki67+	 5721 8746
2483	0	0	Ki67+	 5731 8552
2484	0	0	Ki67+	 5741 8437
2485	0	0	Ki67+	 5743 8316
2486	0	0	Ki67+	 5772 8309
2487	0	0	Ki67+	 5777 8704
2488	0	0	Ki67+	 5801 8702
2489	0	0	Ki67+	 5859 8807
2490	0	0	Ki67+	 5881 8807
2491	0	0	Ki67+	 5887 8778
2492	0	0	Ki67+	 5906 8733
2493	0	0	Ki67+	 5907 8769
2494	0	0	Ki67+	 5909 8803
2495	0	0	Ki67+	 5915 8844
2496	0	0	Ki67+	 5924 8743
2497	0	0	Ki67+	 5924 8896
2498	0	0	Ki67+	 5933 8445
2499	0	0	Ki67+	 5966 8462
2500	0	0	Ki67+	 5972 8756
2501	0	0	Ki67+	 6006 8121
2502	0	0	Ki67+	 6041 8590
2503	0	0	Ki67+	 6053 8284
2504	0	0	Ki67+	 6056 8304
2505	0	0	Ki67+	 6060 8715
2506	0	0	Ki67+	 6075 8732
2507	0	0	Ki67+	 6080 8711
2508	0	0	Ki67+	 6087 8641
2509	0	0	Ki67+	 6087 8761
2510	0	0	Ki67+	 6115 8736
2511	0	0	Ki67+	 6116 8762
2512	0	0	Ki67+	 6155 8418
2513	0	0	Ki67+	 6184 8421
2514	0	0	Ki67+	 6216 8536
2515	0	0	Ki67+	 6221 8694
2516	0	0	Ki67+	 6230 8425
2517	0	0	Ki67+	 6306 8392
2518	0	0	Ki67+	 6314 8385
2519	0	0	Ki67+	 6322 8562
2520	0	0	Ki67+	 6348 8596
2521	0	0	Ki67+	 6357 8556
2522	0	0	Ki67+	 6393 8560
2523	0	0	Ki67+	 6416 8322
2524	0	0	Ki67+	 5714 9198
2525	0	0	Ki67+	 5730 9594
2526	0	0	Ki67+	 5817 9112
2527	0	0	Ki67+	 5826 9045
2528	0	0	Ki67+	 5846 9125
2529	0	0	Ki67+	 5855 9167
2530	0	0	Ki67+	 5868 9569
2531	0	0	Ki67+	 5917 9068
2532	0	0	Ki67+	 5948 9101
2533	0	0	Ki67+	 5962 9159
2534	0	0	Ki67+	 5977 9067
2535	0	0	Ki67+	 5981 9449
2536	0	0	Ki67+	 5982 9116
2537	0	0	Ki67+	 5985 9196
2538	0	0	Ki67+	 5993 9510
2539	0	0	Ki67+	 5994 9092
2540	0	0	Ki67+	 5995 9219
2541	0	0	Ki67+	 5997 9105
2542	0	0	Ki67+	 6001 9182
2543	0	0	Ki67+	 6011 8993
2544	0	0	Ki67+	 6012 9137
2545	0	0	Ki67+	 6029 9026
2546	0	0	Ki67+	 6078 9697
2547	0	0	Ki67+	 6088 9331
2548	0	0	Ki67+	 6108 9081
2549	0	0	Ki67+	 6129 9072
2550	0	0	Ki67+	 6173 9449
2551	0	0	Ki67+	 6187 9466
2552	0	0	Ki67+	 6198 8998
2553	0	0	Ki67+	 6198 9353
2554	0	0	Ki67+	 6205 9382
2555	0	0	Ki67+	 6215 9035
2556	0	0	Ki67+	 6281 9328
2557	0	0	Ki67+	 6290 9462
2558	0	0	Ki67+	 6302 9585
2559	0	0	Ki67+	 6308 9564
2560	0	0	Ki67+	 6325 9571
2561	0	0	Ki67+	 6329 9668
2562	0	0	Ki67+	 6339 9464
2563	0	0	Ki67+	 6353 9563
2564	0	0	Ki67+	 6372 9603
2565	0	0	Ki67+	 6398 9590
2566	0	0	Ki67+	 6412 9614
2567	0	0	Ki67+	 5690 10218
2568	0	0	Ki67+	 5771 10204
2569	0	0	Ki67+	 5831 10444
2570	0	0	Ki67+	 5860 10062
2571	0	0	Ki67+	 5884 10441
2572	0	0	Ki67+	 5915 10462
2573	0	0	Ki67+	 5933 10312
2574	0	0	Ki67+	 5946 10331
2575	0	0	Ki67+	 5959 9832
2576	0	0	Ki67+	 5981 9852
2577	0	0	Ki67+	 6044 10428
2578	0	0	Ki67+	 5880 10967
2579	0	0	Ki67+	 5951 10733
2580	0	0	Ki67+	 6095 11217
2581	0	0	Ki67+	 6151 10722
2582	0	0	Ki67+	 6182 10746
2583	0	0	Ki67+	 6367 10609
2584	0	0	Ki67+	 6372 10887
2585	0	0	Ki67+	 6387 10931
2586	0	0	Ki67+	 6397 10602
2587	0	0	Ki67+	 6398 10948
2588	0	0	Ki67+	 6405 10738
2589	0	0	Ki67+	 6416 10684
2590	0	0	Ki67+	 5775 11461
2591	0	0	Ki67+	 6107 11935
2592	0	0	Ki67+	 6145 11620
2593	0	0	Ki67+	 6166 11419
2594	0	0	Ki67+	 6170 11622
2595	0	0	Ki67+	 6180 11425
2596	0	0	Ki67+	 6186 11642
2597	0	0	Ki67+	 6205 11417
2598	0	0	Ki67+	 6211 11643
2599	0	0	Ki67+	 6224 11424
2600	0	0	Ki67+	 6276 11652
2601	0	0	Ki67+	 6302 11641
2602	0	0	Ki67+	 6360 11511
2603	0	0	Ki67+	 6360 11529
2604	0	0	Ki67+	 6376 12073
2605	0	0	Ki67+	 6379 11607
2606	0	0	Ki67+	 6410 11491
2607	0	0	Ki67+	 6419 11531
2608	0	0	Ki67+	 5654 12616
2609	0	0	Ki67+	 5658 12723
2610	0	0	Ki67+	 5680 12544
2611	0	0	Ki67+	 5682 12738
2612	0	0	Ki67+	 5692 12203
2613	0	0	Ki67+	 5694 12757
2614	0	0	Ki67+	 5698 12341
2615	0	0	Ki67+	 5718 12571
2616	0	0	Ki67+	 5730 12623
2617	0	0	Ki67+	 5733 12293
2618	0	0	Ki67+	 5745 12198
2619	0	0	Ki67+	 5746 12214
2620	0	0	Ki67+	 5747 12638
2621	0	0	Ki67+	 5790 12285
2622	0	0	Ki67+	 5799 12337
2623	0	0	Ki67+	 5803 12304
2624	0	0	Ki67+	 5808 12256
2625	0	0	Ki67+	 5822 12290
2626	0	0	Ki67+	 5832 12432
2627	0	0	Ki67+	 5868 12416
2628	0	0	Ki67+	 5923 12459
2629	0	0	Ki67+	 5956 12613
2630	0	0	Ki67+	 5990 12634
2631	0	0	Ki67+	 5998 12618
2632	0	0	Ki67+	 6028 12535
2633	0	0	Ki67+	 6038 12649
2634	0	0	Ki67+	 6055 12230
2635	0	0	Ki67+	 6056 12643
2636	0	0	Ki67+	 6080 12231
2637	0	0	Ki67+	 6159 12457
2638	0	0	Ki67+	 6162 12475
2639	0	0	Ki67+	 6167 12547
2640	0	0	Ki67+	 6170 12323
2641	0	0	Ki67+	 6220 12848
2642	0	0	Ki67+	 6221 12365
2643	0	0	Ki67+	 6235 12862
2644	0	0	Ki67+	 6248 12859
2645	0	0	Ki67+	 6259 12866
2646	0	0	Ki67+	 6309 12122
2647	0	0	Ki67+	 6332 12155
2648	0	0	Ki67+	 6341 12269
2649	0	0	Ki67+	 6349 12124
2650	0	0	Ki67+	 6349 12234
2651	0	0	Ki67+	 6366 12141
2652	0	0	Ki67+	 6383 12761
2653	0	0	Ki67+	 6384 12778
2654	0	0	Ki67+	 6395 12128
2655	0	0	Ki67+	 6413 12122
2656	0	0	Ki67+	 6424 12248
2657	0	0	Ki67+	 5637 13393
2658	0	0	Ki67+	 5641 13634
2659	0	0	Ki67+	 5649 13082
2660	0	0	Ki67+	 5655 13312
2661	0	0	Ki67+	 5664 13180
2662	0	0	Ki67+	 5679 13219
2663	0	0	Ki67+	 5702 13272
2664	0	0	Ki67+	 5710 13223
2665	0	0	Ki67+	 5729 13589
2666	0	0	Ki67+	 5730 13256
2667	0	0	Ki67+	 5732 13197
2668	0	0	Ki67+	 5749 13290
2669	0	0	Ki67+	 5787 13149
2670	0	0	Ki67+	 5812 13320
2671	0	0	Ki67+	 5845 13659
2672	0	0	Ki67+	 5981 13431
2673	0	0	Ki67+	 6013 13499
2674	0	0	Ki67+	 6071 13198
2675	0	0	Ki67+	 6110 13108
2676	0	0	Ki67+	 6131 12939
2677	0	0	Ki67+	 6148 12946
2678	0	0	Ki67+	 6152 12956
2679	0	0	Ki67+	 6202 13013
2680	0	0	Ki67+	 6231 13651
2681	0	0	Ki67+	 6248 13161
2682	0	0	Ki67+	 6256 13624
2683	0	0	Ki67+	 6264 13647
2684	0	0	Ki67+	 6317 13509
2685	0	0	Ki67+	 6334 13639
2686	0	0	Ki67+	 6339 13537
2687	0	0	Ki67+	 6345 12971
2688	0	0	Ki67+	 6345 13568
2689	0	0	Ki67+	 6349 13005
2690	0	0	Ki67+	 6371 13548
2691	0	0	Ki67+	 6380 13608
2692	0	0	Ki67+	 6382 13585
2693	0	0	Ki67+	 5633 14453
2694	0	0	Ki67+	 5637 13994
2695	0	0	Ki67+	 5646 14467
2696	0	0	Ki67+	 5648 13785
2697	0	0	Ki67+	 5653 14482
2698	0	0	Ki67+	 5661 14370
2699	0	0	Ki67+	 5670 14389
2700	0	0	Ki67+	 5693 14416
2701	0	0	Ki67+	 5695 14344
2702	0	0	Ki67+	 5710 14477
2703	0	0	Ki67+	 5717 14348
2704	0	0	Ki67+	 5720 13776
2705	0	0	Ki67+	 5726 14383
2706	0	0	Ki67+	 5734 14428
2707	0	0	Ki67+	 5748 13789
2708	0	0	Ki67+	 5771 14060
2709	0	0	Ki67+	 5787 14457
2710	0	0	Ki67+	 5795 14447
2711	0	0	Ki67+	 5838 14072
2712	0	0	Ki67+	 5861 13847
2713	0	0	Ki67+	 5863 13821
2714	0	0	Ki67+	 5863 14187
2715	0	0	Ki67+	 5880 14179
2716	0	0	Ki67+	 5891 13799
2717	0	0	Ki67+	 5903 13811
2718	0	0	Ki67+	 5906 13886
2719	0	0	Ki67+	 5908 14433
2720	0	0	Ki67+	 5934 14328
2721	0	0	Ki67+	 5965 14338
2722	0	0	Ki67+	 5981 14489
2723	0	0	Ki67+	 6012 14246
2724	0	0	Ki67+	 6014 14048
2725	0	0	Ki67+	 6032 14112
2726	0	0	Ki67+	 6034 14329
2727	0	0	Ki67+	 6036 14372
2728	0	0	Ki67+	 6039 14297
2729	0	0	Ki67+	 6042 14408
2730	0	0	Ki67+	 6046 14354
2731	0	0	Ki67+	 6060 14264
2732	0	0	Ki67+	 6062 14095
2733	0	0	Ki67+	 6072 14329
2734	0	0	Ki67+	 6084 14318
2735	0	0	Ki67+	 6091 14362
2736	0	0	Ki67+	 6092 14223
2737	0	0	Ki67+	 6119 14104
2738	0	0	Ki67+	 6119 14132
2739	0	0	Ki67+	 6126 14224
2740	0	0	Ki67+	 6150 14321
2741	0	0	Ki67+	 6155 14114
2742	0	0	Ki67+	 6161 14288
2743	0	0	Ki67+	 6167 14188
2744	0	0	Ki67+	 6168 14231
2745	0	0	Ki67+	 6168 14366
2746	0	0	Ki67+	 6183 14101
2747	0	0	Ki67+	 6188 14036
2748	0	0	Ki67+	 6190 14269
2749	0	0	Ki67+	 6197 14355
2750	0	0	Ki67+	 6208 14094
2751	0	0	Ki67+	 6222 14184
2752	0	0	Ki67+	 6227 14114
2753	0	0	Ki67+	 6238 14096
2754	0	0	Ki67+	 6250 14286
2755	0	0	Ki67+	 6251 14358
2756	0	0	Ki67+	 6253 14046
2757	0	0	Ki67+	 6260 14297
2758	0	0	Ki67+	 6274 14034
2759	0	0	Ki67+	 6295 14046
2760	0	0	Ki67+	 6301 13826
2761	0	0	Ki67+	 6306 13855
2762	0	0	Ki67+	 6317 13913
2763	0	0	Ki67+	 6317 14067
2764	0	0	Ki67+	 6318 13830
2765	0	0	Ki67+	 6319 13896
2766	0	0	Ki67+	 6320 13865
2767	0	0	Ki67+	 6326 14301
2768	0	0	Ki67+	 6327 14318
2769	0	0	Ki67+	 6329 13845
2770	0	0	Ki67+	 6330 13894
2771	0	0	Ki67+	 6341 13937
2772	0	0	Ki67+	 6342 14285
2773	0	0	Ki67+	 6345 13865
2774	0	0	Ki67+	 6357 14096
2775	0	0	Ki67+	 6358 13835
2776	0	0	Ki67+	 6358 13944
2777	0	0	Ki67+	 6361 13902
2778	0	0	Ki67+	 6365 13880
2779	0	0	Ki67+	 6365 13976
2780	0	0	Ki67+	 6368 13805
2781	0	0	Ki67+	 6369 14004
2782	0	0	Ki67+	 6372 14132
2783	0	0	Ki67+	 6376 14288
2784	0	0	Ki67+	 6382 14022
2785	0	0	Ki67+	 6390 14005
2786	0	0	Ki67+	 6393 14024
2787	0	0	Ki67+	 6395 14063
2788	0	0	Ki67+	 6396 14162
2789	0	0	Ki67+	 6398 14137
2790	0	0	Ki67+	 6399 14267
2791	0	0	Ki67+	 6409 14032
2792	0	0	Ki67+	 6409 14060
2793	0	0	Ki67+	 6409 14237
2794	0	0	Ki67+	 6413 14179
2795	0	0	Ki67+	 6415 13872
2796	0	0	Ki67+	 6416 14200
2797	0	0	Ki67+	 5643 14701
2798	0	0	Ki67+	 5665 14529
2799	0	0	Ki67+	 5676 15078
2800	0	0	Ki67+	 5681 14566
2801	0	0	Ki67+	 5684 15244
2802	0	0	Ki67+	 5692 14642
2803	0	0	Ki67+	 5696 14628
2804	0	0	Ki67+	 5701 15209
2805	0	0	Ki67+	 5713 14733
2806	0	0	Ki67+	 5716 15114
2807	0	0	Ki67+	 5720 14661
2808	0	0	Ki67+	 5757 15046
2809	0	0	Ki67+	 5761 15087
2810	0	0	Ki67+	 5762 14647
2811	0	0	Ki67+	 5762 15106
2812	0	0	Ki67+	 5786 15128
2813	0	0	Ki67+	 5810 15140
2814	0	0	Ki67+	 5813 14605
2815	0	0	Ki67+	 5817 15205
2816	0	0	Ki67+	 5825 15171
2817	0	0	Ki67+	 5829 15207
2818	0	0	Ki67+	 5859 15107
2819	0	0	Ki67+	 5860 15050
2820	0	0	Ki67+	 5861 14588
2821	0	0	Ki67+	 5864 15191
2822	0	0	Ki67+	 5875 14562
2823	0	0	Ki67+	 5877 15065
2824	0	0	Ki67+	 5883 15310
2825	0	0	Ki67+	 5891 14543
2826	0	0	Ki67+	 5892 14564
2827	0	0	Ki67+	 5918 14529
2828	0	0	Ki67+	 5931 15023
2829	0	0	Ki67+	 5937 15233
2830	0	0	Ki67+	 5939 14990
2831	0	0	Ki67+	 5942 15205
2832	0	0	Ki67+	 5945 14544
2833	0	0	Ki67+	 5948 15262
2834	0	0	Ki67+	 5959 14539
2835	0	0	Ki67+	 5964 15233
2836	0	0	Ki67+	 5965 15209
2837	0	0	Ki67+	 5969 14781
2838	0	0	Ki67+	 5977 15010
2839	0	0	Ki67+	 5984 15057
2840	0	0	Ki67+	 5987 15136
2841	0	0	Ki67+	 5995 15242
2842	0	0	Ki67+	 6001 15171
2843	0	0	Ki67+	 6009 15247
2844	0	0	Ki67+	 6012 15222
2845	0	0	Ki67+	 6025 15202
2846	0	0	Ki67+	 6028 15062
2847	0	0	Ki67+	 6031 15228
2848	0	0	Ki67+	 6035 15076
2849	0	0	Ki67+	 6159 14966
2850	0	0	Ki67+	 6163 14992
2851	0	0	Ki67+	 6173 15056
2852	0	0	Ki67+	 6180 14986
2853	0	0	Ki67+	 6196 15047
2854	0	0	Ki67+	 6197 15080
2855	0	0	Ki67+	 6270 15125
2856	0	0	Ki67+	 6288 15136
2857	0	0	Ki67+	 6315 15125
2858	0	0	Ki67+	 6346 15100
2859	0	0	Ki67+	 6365 15065
2860	0	0	Ki67+	 6373 15080
2861	0	0	Ki67+	 6394 15062
2862	0	0	Ki67+	 6401 15287
2863	0	0	Ki67+	 6403 15043
2864	0	0	Ki67+	 6406 15023
2865	0	0	Ki67+	 6414 15048
2866	0	0	Ki67+	 6419 15302
2867	0	0	Ki67+	 6423 14994
2868	0	0	Ki67+	 6430 14941
2869	0	0	Ki67+	 5634 15856
2870	0	0	Ki67+	 5636 15530
2871	0	0	Ki67+	 5638 15649
2872	0	0	Ki67+	 5642 15744
2873	0	0	Ki67+	 5642 15774
2874	0	0	Ki67+	 5642 15805
2875	0	0	Ki67+	 5643 15462
2876	0	0	Ki67+	 5644 15916
2877	0	0	Ki67+	 5647 15717
2878	0	0	Ki67+	 5649 15890
2879	0	0	Ki67+	 5651 15557
2880	0	0	Ki67+	 5654 15671
2881	0	0	Ki67+	 5654 16061
2882	0	0	Ki67+	 5657 15868
2883	0	0	Ki67+	 5657 15947
2884	0	0	Ki67+	 5657 15983
2885	0	0	Ki67+	 5658 15591
2886	0	0	Ki67+	 5658 15633
2887	0	0	Ki67+	 5659 15930
2888	0	0	Ki67+	 5660 15840
2889	0	0	Ki67+	 5665 15474
2890	0	0	Ki67+	 5674 16076
2891	0	0	Ki67+	 5675 15958
2892	0	0	Ki67+	 5676 15543
2893	0	0	Ki67+	 5680 15683
2894	0	0	Ki67+	 5680 15734
2895	0	0	Ki67+	 5690 15769
2896	0	0	Ki67+	 5692 15998
2897	0	0	Ki67+	 5696 15916
2898	0	0	Ki67+	 5703 15802
2899	0	0	Ki67+	 5706 15893
2900	0	0	Ki67+	 5714 15541
2901	0	0	Ki67+	 5723 15955
2902	0	0	Ki67+	 5727 15509
2903	0	0	Ki67+	 5728 15746
2904	0	0	Ki67+	 5730 15925
2905	0	0	Ki67+	 5732 15548
2906	0	0	Ki67+	 5741 15940
2907	0	0	Ki67+	 5742 16020
2908	0	0	Ki67+	 5755 15628
2909	0	0	Ki67+	 5797 15741
2910	0	0	Ki67+	 5803 15765
2911	0	0	Ki67+	 5829 15881
2912	0	0	Ki67+	 5847 15814
2913	0	0	Ki67+	 5859 15756
2914	0	0	Ki67+	 5859 15819
2915	0	0	Ki67+	 5866 15968
2916	0	0	Ki67+	 5868 15744
2917	0	0	Ki67+	 5907 16107
2918	0	0	Ki67+	 5909 15849
2919	0	0	Ki67+	 5929 15824
2920	0	0	Ki67+	 5931 15852
2921	0	0	Ki67+	 5949 15551
2922	0	0	Ki67+	 5956 15932
2923	0	0	Ki67+	 5964 16000
2924	0	0	Ki67+	 5969 15960
2925	0	0	Ki67+	 5982 15598
2926	0	0	Ki67+	 5982 15912
2927	0	0	Ki67+	 5985 15980
2928	0	0	Ki67+	 5989 15409
2929	0	0	Ki67+	 5989 16010
2930	0	0	Ki67+	 5991 15605
2931	0	0	Ki67+	 6002 15879
2932	0	0	Ki67+	 6003 16027
2933	0	0	Ki67+	 6011 15893
2934	0	0	Ki67+	 6013 15971
2935	0	0	Ki67+	 6021 15989
2936	0	0	Ki67+	 6026 16043
2937	0	0	Ki67+	 6028 15650
2938	0	0	Ki67+	 6029 15768
2939	0	0	Ki67+	 6033 16028
2940	0	0	Ki67+	 6045 15916
2941	0	0	Ki67+	 6056 15851
2942	0	0	Ki67+	 6058 15632
2943	0	0	Ki67+	 6058 15948
2944	0	0	Ki67+	 6059 15967
2945	0	0	Ki67+	 6063 15760
2946	0	0	Ki67+	 6063 15905
2947	0	0	Ki67+	 6069 15619
2948	0	0	Ki67+	 6069 16052
2949	0	0	Ki67+	 6071 15977
2950	0	0	Ki67+	 6080 16062
2951	0	0	Ki67+	 6098 15879
2952	0	0	Ki67+	 6108 15586
2953	0	0	Ki67+	 6108 15990
2954	0	0	Ki67+	 6108 16055
2955	0	0	Ki67+	 6114 15740
2956	0	0	Ki67+	 6122 16085
2957	0	0	Ki67+	 6124 15797
2958	0	0	Ki67+	 6129 15773
2959	0	0	Ki67+	 6132 15911
2960	0	0	Ki67+	 6145 15666
2961	0	0	Ki67+	 6146 15755
2962	0	0	Ki67+	 6151 16078
2963	0	0	Ki67+	 6155 16102
2964	0	0	Ki67+	 6164 15713
2965	0	0	Ki67+	 6166 15657
2966	0	0	Ki67+	 6167 15691
2967	0	0	Ki67+	 6174 15673
2968	0	0	Ki67+	 6176 16110
2969	0	0	Ki67+	 6180 15776
2970	0	0	Ki67+	 6185 16049
2971	0	0	Ki67+	 6193 15633
2972	0	0	Ki67+	 6201 15696
2973	0	0	Ki67+	 6202 15662
2974	0	0	Ki67+	 6205 15717
2975	0	0	Ki67+	 6211 15794
2976	0	0	Ki67+	 6215 15766
2977	0	0	Ki67+	 6238 15710
2978	0	0	Ki67+	 6238 15729
2979	0	0	Ki67+	 6242 16085
2980	0	0	Ki67+	 6244 15742
2981	0	0	Ki67+	 6246 15807
2982	0	0	Ki67+	 6257 15773
2983	0	0	Ki67+	 6259 15704
2984	0	0	Ki67+	 6261 16108
2985	0	0	Ki67+	 6266 15715
2986	0	0	Ki67+	 6275 15870
2987	0	0	Ki67+	 6275 16013
2988	0	0	Ki67+	 6283 15936
2989	0	0	Ki67+	 6298 15821
2990	0	0	Ki67+	 6304 16041
2991	0	0	Ki67+	 6333 15869
2992	0	0	Ki67+	 6333 15885
2993	0	0	Ki67+	 6336 15494
2994	0	0	Ki67+	 6339 15952
2995	0	0	Ki67+	 6352 16038
2996	0	0	Ki67+	 6364 15432
2997	0	0	Ki67+	 6364 15494
2998	0	0	Ki67+	 6370 15885
2999	0	0	Ki67+	 6375 15438
3000	0	0	Ki67+	 6380 15456
3001	0	0	Ki67+	 6384 15318
3002	0	0	Ki67+	 6387 15525
3003	0	0	Ki67+	 6391 15435
3004	0	0	Ki67+	 6395 16046
3005	0	0	Ki67+	 6403 16076
3006	0	0	Ki67+	 6423 15495
3007	0	0	Ki67+	 6430 15453
3008	0	0	Ki67+	 5642 16696
3009	0	0	Ki67+	 5645 16735
3010	0	0	Ki67+	 5681 16149
3011	0	0	Ki67+	 5686 16176
3012	0	0	Ki67+	 5688 16128
3013	0	0	Ki67+	 5690 16191
3014	0	0	Ki67+	 5697 16714
3015	0	0	Ki67+	 5699 16119
3016	0	0	Ki67+	 5700 16143
3017	0	0	Ki67+	 5705 16190
3018	0	0	Ki67+	 5728 16701
3019	0	0	Ki67+	 5738 16233
3020	0	0	Ki67+	 5754 16537
3021	0	0	Ki67+	 5761 16760
3022	0	0	Ki67+	 5771 16692
3023	0	0	Ki67+	 5791 16513
3024	0	0	Ki67+	 5800 16184
3025	0	0	Ki67+	 5810 16252
3026	0	0	Ki67+	 5925 16642
3027	0	0	Ki67+	 5928 16606
3028	0	0	Ki67+	 5932 16674
3029	0	0	Ki67+	 5936 16563
3030	0	0	Ki67+	 5939 16533
3031	0	0	Ki67+	 5940 16508
3032	0	0	Ki67+	 5945 16623
3033	0	0	Ki67+	 5956 16610
3034	0	0	Ki67+	 5964 16541
3035	0	0	Ki67+	 5970 16567
3036	0	0	Ki67+	 5976 16587
3037	0	0	Ki67+	 5980 16515
3038	0	0	Ki67+	 5982 16697
3039	0	0	Ki67+	 5987 16583
3040	0	0	Ki67+	 5989 16568
3041	0	0	Ki67+	 6003 16585
3042	0	0	Ki67+	 6004 16646
3043	0	0	Ki67+	 6004 16697
3044	0	0	Ki67+	 6005 16604
3045	0	0	Ki67+	 6013 16291
3046	0	0	Ki67+	 6014 16302
3047	0	0	Ki67+	 6015 16525
3048	0	0	Ki67+	 6020 16337
3049	0	0	Ki67+	 6023 16661
3050	0	0	Ki67+	 6023 16707
3051	0	0	Ki67+	 6025 16686
3052	0	0	Ki67+	 6029 16526
3053	0	0	Ki67+	 6030 16610
3054	0	0	Ki67+	 6033 16644
3055	0	0	Ki67+	 6035 16290
3056	0	0	Ki67+	 6046 16239
3057	0	0	Ki67+	 6048 16557
3058	0	0	Ki67+	 6048 16685
3059	0	0	Ki67+	 6052 16647
3060	0	0	Ki67+	 6057 16328
3061	0	0	Ki67+	 6062 16400
3062	0	0	Ki67+	 6063 16615
3063	0	0	Ki67+	 6066 16546
3064	0	0	Ki67+	 6075 16234
3065	0	0	Ki67+	 6078 16642
3066	0	0	Ki67+	 6080 16556
3067	0	0	Ki67+	 6083 16593
3068	0	0	Ki67+	 6087 16845
3069	0	0	Ki67+	 6097 16337
3070	0	0	Ki67+	 6100 16258
3071	0	0	Ki67+	 6108 16601
3072	0	0	Ki67+	 6110 16614
3073	0	0	Ki67+	 6115 16573
3074	0	0	Ki67+	 6116 16293
3075	0	0	Ki67+	 6121 16672
3076	0	0	Ki67+	 6129 16286
3077	0	0	Ki67+	 6131 16317
3078	0	0	Ki67+	 6138 16399
3079	0	0	Ki67+	 6152 16601
3080	0	0	Ki67+	 6201 16250
3081	0	0	Ki67+	 6217 16282
3082	0	0	Ki67+	 6230 16904
3083	0	0	Ki67+	 6241 16443
3084	0	0	Ki67+	 6247 16164
3085	0	0	Ki67+	 6248 16143
3086	0	0	Ki67+	 6250 16245
3087	0	0	Ki67+	 6254 16270
3088	0	0	Ki67+	 6262 16315
3089	0	0	Ki67+	 6272 16163
3090	0	0	Ki67+	 6273 16190
3091	0	0	Ki67+	 6275 16329
3092	0	0	Ki67+	 6278 16258
3093	0	0	Ki67+	 6280 16236
3094	0	0	Ki67+	 6282 16308
3095	0	0	Ki67+	 6299 16345
3096	0	0	Ki67+	 6305 16263
3097	0	0	Ki67+	 6325 16245
3098	0	0	Ki67+	 6326 16300
3099	0	0	Ki67+	 6334 16366
3100	0	0	Ki67+	 6336 16210
3101	0	0	Ki67+	 6336 16321
3102	0	0	Ki67+	 6353 16374
3103	0	0	Ki67+	 6380 16660
3104	0	0	Ki67+	 6393 16592
3105	0	0	Ki67+	 6395 16660
3106	0	0	Ki67+	 6396 16549
3107	0	0	Ki67+	 6414 16314
3108	0	0	Ki67+	 6416 16136
3109	0	0	Ki67+	 6416 16531
3110	0	0	Ki67+	 6426 16587
3111	0	0	Ki67+	 6429 16509
3112	0	0	Ki67+	 6430 16903
3113	0	0	Ki67+	 5650 17375
3114	0	0	Ki67+	 5726 17262
3115	0	0	Ki67+	 5737 17335
3116	0	0	Ki67+	 5824 17171
3117	0	0	Ki67+	 5865 17216
3118	0	0	Ki67+	 5872 17193
3119	0	0	Ki67+	 5881 17096
3120	0	0	Ki67+	 5903 17237
3121	0	0	Ki67+	 5908 17265
3122	0	0	Ki67+	 5910 17045
3123	0	0	Ki67+	 5917 17181
3124	0	0	Ki67+	 5917 17219
3125	0	0	Ki67+	 5930 17197
3126	0	0	Ki67+	 5934 17130
3127	0	0	Ki67+	 5937 17092
3128	0	0	Ki67+	 5938 17021
3129	0	0	Ki67+	 5958 17143
3130	0	0	Ki67+	 5959 17409
3131	0	0	Ki67+	 5960 17109
3132	0	0	Ki67+	 5965 16985
3133	0	0	Ki67+	 5968 17179
3134	0	0	Ki67+	 5970 17059
3135	0	0	Ki67+	 5995 17067
3136	0	0	Ki67+	 5996 17187
3137	0	0	Ki67+	 6005 17166
3138	0	0	Ki67+	 6059 17075
3139	0	0	Ki67+	 6062 16964
3140	0	0	Ki67+	 6075 17443
3141	0	0	Ki67+	 6080 17326
3142	0	0	Ki67+	 6106 17429
3143	0	0	Ki67+	 6117 17283
3144	0	0	Ki67+	 6119 17050
3145	0	0	Ki67+	 6121 17076
3146	0	0	Ki67+	 6124 16969
3147	0	0	Ki67+	 6134 17427
3148	0	0	Ki67+	 6139 16971
3149	0	0	Ki67+	 6144 17402
3150	0	0	Ki67+	 6173 17400
3151	0	0	Ki67+	 6175 17239
3152	0	0	Ki67+	 6186 17390
3153	0	0	Ki67+	 6187 17333
3154	0	0	Ki67+	 6214 17488
3155	0	0	Ki67+	 6226 17422
3156	0	0	Ki67+	 6232 17492
3157	0	0	Ki67+	 6237 17417
3158	0	0	Ki67+	 6244 17477
3159	0	0	Ki67+	 6245 16932
3160	0	0	Ki67+	 6250 17432
3161	0	0	Ki67+	 6269 17442
3162	0	0	Ki67+	 6270 17421
3163	0	0	Ki67+	 6285 16961
3164	0	0	Ki67+	 6286 17451
3165	0	0	Ki67+	 6335 17461
3166	0	0	Ki67+	 6349 17195
3167	0	0	Ki67+	 6358 17019
3168	0	0	Ki67+	 6374 16982
3169	0	0	Ki67+	 6396 17511
3170	0	0	Ki67+	 6401 17154
3171	0	0	Ki67+	 6405 17072
3172	0	0	Ki67+	 6407 17008
3173	0	0	Ki67+	 6422 16998
3174	0	0	Ki67+	 6422 17055
3175	0	0	Ki67+	 6665 4144
3176	0	0	Ki67+	 6726 4450
3177	0	0	Ki67+	 7214 4019
3178	0	0	Ki67+	 6446 5103
3179	0	0	Ki67+	 6452 5177
3180	0	0	Ki67+	 6453 5206
3181	0	0	Ki67+	 6455 5256
3182	0	0	Ki67+	 6468 5309
3183	0	0	Ki67+	 6477 5091
3184	0	0	Ki67+	 6492 5102
3185	0	0	Ki67+	 6495 5137
3186	0	0	Ki67+	 6496 5340
3187	0	0	Ki67+	 6500 5308
3188	0	0	Ki67+	 6503 5215
3189	0	0	Ki67+	 6508 4792
3190	0	0	Ki67+	 6515 5371
3191	0	0	Ki67+	 6516 5025
3192	0	0	Ki67+	 6516 5132
3193	0	0	Ki67+	 6519 5196
3194	0	0	Ki67+	 6521 4728
3195	0	0	Ki67+	 6522 5323
3196	0	0	Ki67+	 6525 5081
3197	0	0	Ki67+	 6527 4716
3198	0	0	Ki67+	 6527 4976
3199	0	0	Ki67+	 6528 5362
3200	0	0	Ki67+	 6534 5223
3201	0	0	Ki67+	 6538 5016
3202	0	0	Ki67+	 6545 5155
3203	0	0	Ki67+	 6547 5139
3204	0	0	Ki67+	 6555 5198
3205	0	0	Ki67+	 6560 5227
3206	0	0	Ki67+	 6571 5184
3207	0	0	Ki67+	 6580 5218
3208	0	0	Ki67+	 6597 5043
3209	0	0	Ki67+	 6627 5187
3210	0	0	Ki67+	 6630 5007
3211	0	0	Ki67+	 6642 4926
3212	0	0	Ki67+	 6650 5206
3213	0	0	Ki67+	 6656 4894
3214	0	0	Ki67+	 6658 4830
3215	0	0	Ki67+	 6659 5186
3216	0	0	Ki67+	 6664 5145
3217	0	0	Ki67+	 6665 4887
3218	0	0	Ki67+	 6672 4915
3219	0	0	Ki67+	 6680 5355
3220	0	0	Ki67+	 6682 5136
3221	0	0	Ki67+	 6702 5159
3222	0	0	Ki67+	 6704 4617
3223	0	0	Ki67+	 6710 4902
3224	0	0	Ki67+	 6710 5143
3225	0	0	Ki67+	 6721 4600
3226	0	0	Ki67+	 6727 4877
3227	0	0	Ki67+	 6729 5044
3228	0	0	Ki67+	 6745 5001
3229	0	0	Ki67+	 6750 4870
3230	0	0	Ki67+	 6767 5052
3231	0	0	Ki67+	 6783 5176
3232	0	0	Ki67+	 6789 5103
3233	0	0	Ki67+	 6792 4971
3234	0	0	Ki67+	 6794 5000
3235	0	0	Ki67+	 6794 5031
3236	0	0	Ki67+	 6803 5190
3237	0	0	Ki67+	 6804 5030
3238	0	0	Ki67+	 6808 4773
3239	0	0	Ki67+	 6823 4990
3240	0	0	Ki67+	 6824 4747
3241	0	0	Ki67+	 6832 4738
3242	0	0	Ki67+	 6841 4965
3243	0	0	Ki67+	 6852 4735
3244	0	0	Ki67+	 6866 4986
3245	0	0	Ki67+	 6868 5021
3246	0	0	Ki67+	 6870 4943
3247	0	0	Ki67+	 6891 5024
3248	0	0	Ki67+	 6895 4928
3249	0	0	Ki67+	 6895 4979
3250	0	0	Ki67+	 6900 5332
3251	0	0	Ki67+	 6905 4955
3252	0	0	Ki67+	 6911 4771
3253	0	0	Ki67+	 6925 5374
3254	0	0	Ki67+	 6945 4929
3255	0	0	Ki67+	 6945 5366
3256	0	0	Ki67+	 6948 4874
3257	0	0	Ki67+	 6958 4957
3258	0	0	Ki67+	 6965 5047
3259	0	0	Ki67+	 6967 4886
3260	0	0	Ki67+	 6969 4927
3261	0	0	Ki67+	 6974 5287
3262	0	0	Ki67+	 6976 5339
3263	0	0	Ki67+	 6981 5264
3264	0	0	Ki67+	 6982 5251
3265	0	0	Ki67+	 6990 4911
3266	0	0	Ki67+	 6994 4980
3267	0	0	Ki67+	 7007 4944
3268	0	0	Ki67+	 7014 4907
3269	0	0	Ki67+	 7029 5064
3270	0	0	Ki67+	 7030 5013
3271	0	0	Ki67+	 7034 5000
3272	0	0	Ki67+	 7035 4856
3273	0	0	Ki67+	 7038 4888
3274	0	0	Ki67+	 7046 5042
3275	0	0	Ki67+	 7049 5366
3276	0	0	Ki67+	 7064 4956
3277	0	0	Ki67+	 7068 5273
3278	0	0	Ki67+	 7076 5350
3279	0	0	Ki67+	 7077 5363
3280	0	0	Ki67+	 7082 5248
3281	0	0	Ki67+	 7097 5163
3282	0	0	Ki67+	 7097 5208
3283	0	0	Ki67+	 7102 5297
3284	0	0	Ki67+	 7107 5252
3285	0	0	Ki67+	 7129 5184
3286	0	0	Ki67+	 7147 5174
3287	0	0	Ki67+	 7160 4729
3288	0	0	Ki67+	 7199 5326
3289	0	0	Ki67+	 7229 5333
3290	0	0	Ki67+	 6441 5514
3291	0	0	Ki67+	 6449 5461
3292	0	0	Ki67+	 6450 5502
3293	0	0	Ki67+	 6452 5957
3294	0	0	Ki67+	 6460 6007
3295	0	0	Ki67+	 6469 5888
3296	0	0	Ki67+	 6469 5967
3297	0	0	Ki67+	 6470 6035
3298	0	0	Ki67+	 6473 6003
3299	0	0	Ki67+	 6475 5491
3300	0	0	Ki67+	 6475 5737
3301	0	0	Ki67+	 6480 5936
3302	0	0	Ki67+	 6488 5719
3303	0	0	Ki67+	 6490 5975
3304	0	0	Ki67+	 6494 5458
3305	0	0	Ki67+	 6495 5424
3306	0	0	Ki67+	 6496 6063
3307	0	0	Ki67+	 6508 5767
3308	0	0	Ki67+	 6509 5998
3309	0	0	Ki67+	 6514 5976
3310	0	0	Ki67+	 6525 5727
3311	0	0	Ki67+	 6528 5959
3312	0	0	Ki67+	 6529 6058
3313	0	0	Ki67+	 6531 6028
3314	0	0	Ki67+	 6532 5769
3315	0	0	Ki67+	 6538 5468
3316	0	0	Ki67+	 6553 5396
3317	0	0	Ki67+	 6562 6013
3318	0	0	Ki67+	 6566 6090
3319	0	0	Ki67+	 6579 6099
3320	0	0	Ki67+	 6580 5979
3321	0	0	Ki67+	 6585 5705
3322	0	0	Ki67+	 6612 5471
3323	0	0	Ki67+	 6613 6092
3324	0	0	Ki67+	 6614 6032
3325	0	0	Ki67+	 6632 6051
3326	0	0	Ki67+	 6644 6086
3327	0	0	Ki67+	 6653 6035
3328	0	0	Ki67+	 6665 6079
3329	0	0	Ki67+	 6673 6068
3330	0	0	Ki67+	 6675 5535
3331	0	0	Ki67+	 6677 5500
3332	0	0	Ki67+	 6679 5424
3333	0	0	Ki67+	 6683 5517
3334	0	0	Ki67+	 6683 5547
3335	0	0	Ki67+	 6684 5592
3336	0	0	Ki67+	 6691 5560
3337	0	0	Ki67+	 6705 5500
3338	0	0	Ki67+	 6722 5525
3339	0	0	Ki67+	 6738 5644
3340	0	0	Ki67+	 6748 5674
3341	0	0	Ki67+	 6760 5667
3342	0	0	Ki67+	 6764 5638
3343	0	0	Ki67+	 6786 5760
3344	0	0	Ki67+	 6787 5711
3345	0	0	Ki67+	 6847 6149
3346	0	0	Ki67+	 6851 5494
3347	0	0	Ki67+	 6856 6086
3348	0	0	Ki67+	 6860 6164
3349	0	0	Ki67+	 6870 6072
3350	0	0	Ki67+	 6871 5455
3351	0	0	Ki67+	 6878 5946
3352	0	0	Ki67+	 6878 6166
3353	0	0	Ki67+	 6880 5868
3354	0	0	Ki67+	 6883 5842
3355	0	0	Ki67+	 6887 5891
3356	0	0	Ki67+	 6887 5904
3357	0	0	Ki67+	 6888 6103
3358	0	0	Ki67+	 6890 5757
3359	0	0	Ki67+	 6891 5735
3360	0	0	Ki67+	 6892 5421
3361	0	0	Ki67+	 6892 6185
3362	0	0	Ki67+	 6894 5451
3363	0	0	Ki67+	 6895 6061
3364	0	0	Ki67+	 6897 6116
3365	0	0	Ki67+	 6913 5393
3366	0	0	Ki67+	 6914 5756
3367	0	0	Ki67+	 6925 5728
3368	0	0	Ki67+	 6926 5706
3369	0	0	Ki67+	 6926 5924
3370	0	0	Ki67+	 6926 6137
3371	0	0	Ki67+	 6929 6113
3372	0	0	Ki67+	 6942 6099
3373	0	0	Ki67+	 6952 5930
3374	0	0	Ki67+	 6988 6112
3375	0	0	Ki67+	 7003 5465
3376	0	0	Ki67+	 7007 5451
3377	0	0	Ki67+	 7008 6134
3378	0	0	Ki67+	 7017 6154
3379	0	0	Ki67+	 7027 5776
3380	0	0	Ki67+	 7037 5811
3381	0	0	Ki67+	 7040 5541
3382	0	0	Ki67+	 7041 5764
3383	0	0	Ki67+	 7041 6164
3384	0	0	Ki67+	 7043 6135
3385	0	0	Ki67+	 7053 5503
3386	0	0	Ki67+	 7053 5839
3387	0	0	Ki67+	 7055 5735
3388	0	0	Ki67+	 7061 5773
3389	0	0	Ki67+	 7062 5487
3390	0	0	Ki67+	 7066 5504
3391	0	0	Ki67+	 7070 5860
3392	0	0	Ki67+	 7078 5431
3393	0	0	Ki67+	 7080 5825
3394	0	0	Ki67+	 7082 5859
3395	0	0	Ki67+	 7084 5790
3396	0	0	Ki67+	 7086 5884
3397	0	0	Ki67+	 7110 5917
3398	0	0	Ki67+	 7115 5816
3399	0	0	Ki67+	 7117 5768
3400	0	0	Ki67+	 7125 5745
3401	0	0	Ki67+	 7137 5855
3402	0	0	Ki67+	 7151 6158
3403	0	0	Ki67+	 7157 5741
3404	0	0	Ki67+	 7162 6062
3405	0	0	Ki67+	 7163 5941
3406	0	0	Ki67+	 7167 5916
3407	0	0	Ki67+	 7170 6029
3408	0	0	Ki67+	 7178 6017
3409	0	0	Ki67+	 7180 5985
3410	0	0	Ki67+	 7188 5930
3411	0	0	Ki67+	 7207 6032
3412	0	0	Ki67+	 7222 6055
3413	0	0	Ki67+	 6436 6972
3414	0	0	Ki67+	 6444 6929
3415	0	0	Ki67+	 6458 6881
3416	0	0	Ki67+	 6472 6918
3417	0	0	Ki67+	 6479 6903
3418	0	0	Ki67+	 6482 6976
3419	0	0	Ki67+	 6483 6879
3420	0	0	Ki67+	 6484 6963
3421	0	0	Ki67+	 6488 6923
3422	0	0	Ki67+	 6498 6975
3423	0	0	Ki67+	 6512 6932
3424	0	0	Ki67+	 6661 6493
3425	0	0	Ki67+	 6680 6971
3426	0	0	Ki67+	 6717 6925
3427	0	0	Ki67+	 6733 6971
3428	0	0	Ki67+	 6776 6936
3429	0	0	Ki67+	 6792 6986
3430	0	0	Ki67+	 6795 6531
3431	0	0	Ki67+	 6811 6521
3432	0	0	Ki67+	 6833 6650
3433	0	0	Ki67+	 6848 6498
3434	0	0	Ki67+	 6853 6644
3435	0	0	Ki67+	 6856 6598
3436	0	0	Ki67+	 6870 6572
3437	0	0	Ki67+	 6873 6516
3438	0	0	Ki67+	 6876 6492
3439	0	0	Ki67+	 6880 6204
3440	0	0	Ki67+	 6883 6657
3441	0	0	Ki67+	 6883 6669
3442	0	0	Ki67+	 6884 6723
3443	0	0	Ki67+	 6890 6629
3444	0	0	Ki67+	 6893 6478
3445	0	0	Ki67+	 6893 6695
3446	0	0	Ki67+	 6899 6579
3447	0	0	Ki67+	 6902 6681
3448	0	0	Ki67+	 6904 6710
3449	0	0	Ki67+	 6905 6539
3450	0	0	Ki67+	 6909 6745
3451	0	0	Ki67+	 6913 6982
3452	0	0	Ki67+	 6915 6205
3453	0	0	Ki67+	 6918 6459
3454	0	0	Ki67+	 6921 6568
3455	0	0	Ki67+	 6923 6966
3456	0	0	Ki67+	 6925 6683
3457	0	0	Ki67+	 6927 6515
3458	0	0	Ki67+	 6930 6713
3459	0	0	Ki67+	 6937 6332
3460	0	0	Ki67+	 6937 6542
3461	0	0	Ki67+	 6939 6196
3462	0	0	Ki67+	 6941 6661
3463	0	0	Ki67+	 6941 6744
3464	0	0	Ki67+	 6945 6586
3465	0	0	Ki67+	 6951 6661
3466	0	0	Ki67+	 6955 6495
3467	0	0	Ki67+	 6955 6565
3468	0	0	Ki67+	 6955 6694
3469	0	0	Ki67+	 6956 6618
3470	0	0	Ki67+	 6962 6274
3471	0	0	Ki67+	 6962 6530
3472	0	0	Ki67+	 6964 6226
3473	0	0	Ki67+	 6964 6669
3474	0	0	Ki67+	 6967 6193
3475	0	0	Ki67+	 6968 6740
3476	0	0	Ki67+	 6971 6700
3477	0	0	Ki67+	 6979 6252
3478	0	0	Ki67+	 6980 6530
3479	0	0	Ki67+	 6981 6601
3480	0	0	Ki67+	 6983 6510
3481	0	0	Ki67+	 6987 6656
3482	0	0	Ki67+	 6988 6275
3483	0	0	Ki67+	 6990 6581
3484	0	0	Ki67+	 6991 6340
3485	0	0	Ki67+	 6991 6713
3486	0	0	Ki67+	 6992 6194
3487	0	0	Ki67+	 7001 6747
3488	0	0	Ki67+	 7003 6949
3489	0	0	Ki67+	 7004 6548
3490	0	0	Ki67+	 7004 6632
3491	0	0	Ki67+	 7005 6297
3492	0	0	Ki67+	 7006 6608
3493	0	0	Ki67+	 7007 6527
3494	0	0	Ki67+	 7011 6575
3495	0	0	Ki67+	 7016 6649
3496	0	0	Ki67+	 7018 6724
3497	0	0	Ki67+	 7025 6981
3498	0	0	Ki67+	 7028 6604
3499	0	0	Ki67+	 7029 6314
3500	0	0	Ki67+	 7029 6511
3501	0	0	Ki67+	 7030 6636
3502	0	0	Ki67+	 7031 6952
3503	0	0	Ki67+	 7033 6577
3504	0	0	Ki67+	 7033 6919
3505	0	0	Ki67+	 7042 6928
3506	0	0	Ki67+	 7049 6555
3507	0	0	Ki67+	 7051 6738
3508	0	0	Ki67+	 7061 6613
3509	0	0	Ki67+	 7069 6388
3510	0	0	Ki67+	 7071 6575
3511	0	0	Ki67+	 7071 6755
3512	0	0	Ki67+	 7076 6427
3513	0	0	Ki67+	 7079 6591
3514	0	0	Ki67+	 7087 6603
3515	0	0	Ki67+	 7088 6547
3516	0	0	Ki67+	 7097 6701
3517	0	0	Ki67+	 7098 6745
3518	0	0	Ki67+	 7100 6574
3519	0	0	Ki67+	 7101 6671
3520	0	0	Ki67+	 7104 6732
3521	0	0	Ki67+	 7107 6420
3522	0	0	Ki67+	 7110 6598
3523	0	0	Ki67+	 7117 6753
3524	0	0	Ki67+	 7118 6642
3525	0	0	Ki67+	 7119 6358
3526	0	0	Ki67+	 7126 6549
3527	0	0	Ki67+	 7127 6577
3528	0	0	Ki67+	 7132 6435
3529	0	0	Ki67+	 7132 6743
3530	0	0	Ki67+	 7133 6673
3531	0	0	Ki67+	 7139 6618
3532	0	0	Ki67+	 7139 6777
3533	0	0	Ki67+	 7140 6705
3534	0	0	Ki67+	 7147 6651
3535	0	0	Ki67+	 7150 6572
3536	0	0	Ki67+	 7159 6424
3537	0	0	Ki67+	 7160 6457
3538	0	0	Ki67+	 7161 6605
3539	0	0	Ki67+	 7171 6900
3540	0	0	Ki67+	 7173 6388
3541	0	0	Ki67+	 7173 6744
3542	0	0	Ki67+	 7188 6652
3543	0	0	Ki67+	 7205 6266
3544	0	0	Ki67+	 7207 6206
3545	0	0	Ki67+	 7211 6673
3546	0	0	Ki67+	 7212 6600
3547	0	0	Ki67+	 7215 6644
3548	0	0	Ki67+	 7222 6704
3549	0	0	Ki67+	 6437 7002
3550	0	0	Ki67+	 6439 7548
3551	0	0	Ki67+	 6443 7091
3552	0	0	Ki67+	 6443 7127
3553	0	0	Ki67+	 6454 7067
3554	0	0	Ki67+	 6461 7010
3555	0	0	Ki67+	 6462 7126
3556	0	0	Ki67+	 6486 7589
3557	0	0	Ki67+	 6490 7023
3558	0	0	Ki67+	 6490 7051
3559	0	0	Ki67+	 6508 7179
3560	0	0	Ki67+	 6509 7166
3561	0	0	Ki67+	 6615 7376
3562	0	0	Ki67+	 6653 7357
3563	0	0	Ki67+	 6686 7012
3564	0	0	Ki67+	 6694 6999
3565	0	0	Ki67+	 6721 7066
3566	0	0	Ki67+	 6753 7003
3567	0	0	Ki67+	 6754 7564
3568	0	0	Ki67+	 6765 7062
3569	0	0	Ki67+	 6781 7026
3570	0	0	Ki67+	 6783 7010
3571	0	0	Ki67+	 6784 7590
3572	0	0	Ki67+	 6796 7101
3573	0	0	Ki67+	 6797 7285
3574	0	0	Ki67+	 6801 7058
3575	0	0	Ki67+	 6811 7080
3576	0	0	Ki67+	 6821 7025
3577	0	0	Ki67+	 6846 7061
3578	0	0	Ki67+	 6850 7028
3579	0	0	Ki67+	 6859 7090
3580	0	0	Ki67+	 6866 7009
3581	0	0	Ki67+	 6915 7003
3582	0	0	Ki67+	 6925 7026
3583	0	0	Ki67+	 6943 7016
3584	0	0	Ki67+	 6969 7633
3585	0	0	Ki67+	 6987 7017
3586	0	0	Ki67+	 7038 7540
3587	0	0	Ki67+	 7070 7450
3588	0	0	Ki67+	 7091 7306
3589	0	0	Ki67+	 7114 7300
3590	0	0	Ki67+	 7183 7618
3591	0	0	Ki67+	 7187 7602
3592	0	0	Ki67+	 7190 7434
3593	0	0	Ki67+	 6448 8196
3594	0	0	Ki67+	 6472 8497
3595	0	0	Ki67+	 6486 8497
3596	0	0	Ki67+	 6529 8293
3597	0	0	Ki67+	 6533 8424
3598	0	0	Ki67+	 6542 8165
3599	0	0	Ki67+	 6551 8375
3600	0	0	Ki67+	 6559 8418
3601	0	0	Ki67+	 6560 7977
3602	0	0	Ki67+	 6566 8582
3603	0	0	Ki67+	 6592 8552
3604	0	0	Ki67+	 6593 8172
3605	0	0	Ki67+	 6612 8532
3606	0	0	Ki67+	 6614 8422
3607	0	0	Ki67+	 6627 8522
3608	0	0	Ki67+	 6635 8497
3609	0	0	Ki67+	 6801 8577
3610	0	0	Ki67+	 7008 8539
3611	0	0	Ki67+	 7015 8487
3612	0	0	Ki67+	 7017 8425
3613	0	0	Ki67+	 7020 8460
3614	0	0	Ki67+	 7038 8569
3615	0	0	Ki67+	 7106 8345
3616	0	0	Ki67+	 7120 8269
3617	0	0	Ki67+	 7155 8181
3618	0	0	Ki67+	 7167 8253
3619	0	0	Ki67+	 7206 8150
3620	0	0	Ki67+	 6457 8639
3621	0	0	Ki67+	 6458 9383
3622	0	0	Ki67+	 6500 8620
3623	0	0	Ki67+	 6636 8623
3624	0	0	Ki67+	 6669 9374
3625	0	0	Ki67+	 6698 8676
3626	0	0	Ki67+	 6731 9375
3627	0	0	Ki67+	 6744 8618
3628	0	0	Ki67+	 6744 8632
3629	0	0	Ki67+	 6752 9385
3630	0	0	Ki67+	 6859 9380
3631	0	0	Ki67+	 6860 9161
3632	0	0	Ki67+	 6860 9193
3633	0	0	Ki67+	 6911 9370
3634	0	0	Ki67+	 6916 9266
3635	0	0	Ki67+	 6949 9180
3636	0	0	Ki67+	 6963 9370
3637	0	0	Ki67+	 6974 9227
3638	0	0	Ki67+	 6979 9384
3639	0	0	Ki67+	 6981 8958
3640	0	0	Ki67+	 6992 9337
3641	0	0	Ki67+	 6993 9366
3642	0	0	Ki67+	 6997 9197
3643	0	0	Ki67+	 6997 9259
3644	0	0	Ki67+	 7011 9215
3645	0	0	Ki67+	 7017 8763
3646	0	0	Ki67+	 7017 8930
3647	0	0	Ki67+	 7017 9321
3648	0	0	Ki67+	 7019 9053
3649	0	0	Ki67+	 7020 8981
3650	0	0	Ki67+	 7029 9274
3651	0	0	Ki67+	 7033 8749
3652	0	0	Ki67+	 7035 8771
3653	0	0	Ki67+	 7044 8799
3654	0	0	Ki67+	 7044 9338
3655	0	0	Ki67+	 7045 8988
3656	0	0	Ki67+	 7048 9295
3657	0	0	Ki67+	 7050 9261
3658	0	0	Ki67+	 7053 9279
3659	0	0	Ki67+	 7055 9134
3660	0	0	Ki67+	 7063 9299
3661	0	0	Ki67+	 7065 9177
3662	0	0	Ki67+	 7066 8778
3663	0	0	Ki67+	 7067 9132
3664	0	0	Ki67+	 7078 9288
3665	0	0	Ki67+	 7094 9043
3666	0	0	Ki67+	 7200 8626
3667	0	0	Ki67+	 6435 9588
3668	0	0	Ki67+	 6522 9636
3669	0	0	Ki67+	 6544 10158
3670	0	0	Ki67+	 6556 9594
3671	0	0	Ki67+	 6569 9752
3672	0	0	Ki67+	 6577 9592
3673	0	0	Ki67+	 6596 9626
3674	0	0	Ki67+	 6602 9545
3675	0	0	Ki67+	 6610 9909
3676	0	0	Ki67+	 6651 9522
3677	0	0	Ki67+	 6655 9505
3678	0	0	Ki67+	 6675 9417
3679	0	0	Ki67+	 6690 9896
3680	0	0	Ki67+	 6697 10070
3681	0	0	Ki67+	 6703 10080
3682	0	0	Ki67+	 6705 9417
3683	0	0	Ki67+	 6745 10136
3684	0	0	Ki67+	 6752 9524
3685	0	0	Ki67+	 6762 9398
3686	0	0	Ki67+	 6765 10146
3687	0	0	Ki67+	 6783 10162
3688	0	0	Ki67+	 6787 9406
3689	0	0	Ki67+	 6793 10172
3690	0	0	Ki67+	 6794 9435
3691	0	0	Ki67+	 6794 10188
3692	0	0	Ki67+	 6798 9418
3693	0	0	Ki67+	 6802 9509
3694	0	0	Ki67+	 6803 9487
3695	0	0	Ki67+	 6827 9848
3696	0	0	Ki67+	 6833 9490
3697	0	0	Ki67+	 6841 9854
3698	0	0	Ki67+	 6851 9489
3699	0	0	Ki67+	 6863 9399
3700	0	0	Ki67+	 6872 9575
3701	0	0	Ki67+	 6874 9488
3702	0	0	Ki67+	 6887 9548
3703	0	0	Ki67+	 6897 9491
3704	0	0	Ki67+	 6912 9777
3705	0	0	Ki67+	 6946 9623
3706	0	0	Ki67+	 6974 9618
3707	0	0	Ki67+	 7037 9592
3708	0	0	Ki67+	 7127 9634
3709	0	0	Ki67+	 6519 10207
3710	0	0	Ki67+	 6541 10714
3711	0	0	Ki67+	 6564 10221
3712	0	0	Ki67+	 6583 10258
3713	0	0	Ki67+	 6585 10240
3714	0	0	Ki67+	 6591 10285
3715	0	0	Ki67+	 6606 10326
3716	0	0	Ki67+	 6606 10754
3717	0	0	Ki67+	 6610 10292
3718	0	0	Ki67+	 6630 10773
3719	0	0	Ki67+	 6652 10277
3720	0	0	Ki67+	 6658 10382
3721	0	0	Ki67+	 6664 10358
3722	0	0	Ki67+	 6665 10341
3723	0	0	Ki67+	 6684 10396
3724	0	0	Ki67+	 6691 10378
3725	0	0	Ki67+	 6692 10343
3726	0	0	Ki67+	 6706 10238
3727	0	0	Ki67+	 6707 10377
3728	0	0	Ki67+	 6709 10314
3729	0	0	Ki67+	 6714 10299
3730	0	0	Ki67+	 6719 10221
3731	0	0	Ki67+	 6729 10445
3732	0	0	Ki67+	 6732 10272
3733	0	0	Ki67+	 6733 10304
3734	0	0	Ki67+	 6840 10304
3735	0	0	Ki67+	 6870 10207
3736	0	0	Ki67+	 6909 10398
3737	0	0	Ki67+	 6913 10260
3738	0	0	Ki67+	 6919 10430
3739	0	0	Ki67+	 6937 10242
3740	0	0	Ki67+	 6990 10216
3741	0	0	Ki67+	 7082 10977
3742	0	0	Ki67+	 7085 10683
3743	0	0	Ki67+	 7100 10667
3744	0	0	Ki67+	 7110 10670
3745	0	0	Ki67+	 7125 10678
3746	0	0	Ki67+	 7138 10977
3747	0	0	Ki67+	 7145 10714
3748	0	0	Ki67+	 7165 10957
3749	0	0	Ki67+	 7181 10953
3750	0	0	Ki67+	 7183 10991
3751	0	0	Ki67+	 7185 10751
3752	0	0	Ki67+	 7187 10800
3753	0	0	Ki67+	 7190 10820
3754	0	0	Ki67+	 7201 10778
3755	0	0	Ki67+	 7213 10772
3756	0	0	Ki67+	 7214 10804
3757	0	0	Ki67+	 7223 10826
3758	0	0	Ki67+	 6433 11489
3759	0	0	Ki67+	 6453 11527
3760	0	0	Ki67+	 6489 11546
3761	0	0	Ki67+	 6498 11521
3762	0	0	Ki67+	 6509 11528
3763	0	0	Ki67+	 6522 11676
3764	0	0	Ki67+	 6524 11585
3765	0	0	Ki67+	 6532 11550
3766	0	0	Ki67+	 6576 11585
3767	0	0	Ki67+	 6580 11762
3768	0	0	Ki67+	 6583 11632
3769	0	0	Ki67+	 6592 11759
3770	0	0	Ki67+	 6607 11599
3771	0	0	Ki67+	 6608 11360
3772	0	0	Ki67+	 6619 11698
3773	0	0	Ki67+	 6627 11368
3774	0	0	Ki67+	 6637 11636
3775	0	0	Ki67+	 6645 11665
3776	0	0	Ki67+	 6651 11393
3777	0	0	Ki67+	 6653 11628
3778	0	0	Ki67+	 6666 11625
3779	0	0	Ki67+	 6672 11661
3780	0	0	Ki67+	 6697 11750
3781	0	0	Ki67+	 6698 11643
3782	0	0	Ki67+	 6806 11046
3783	0	0	Ki67+	 6934 11313
3784	0	0	Ki67+	 7020 11416
3785	0	0	Ki67+	 7027 11787
3786	0	0	Ki67+	 7055 11362
3787	0	0	Ki67+	 7065 11774
3788	0	0	Ki67+	 7072 11274
3789	0	0	Ki67+	 7091 11336
3790	0	0	Ki67+	 7122 11303
3791	0	0	Ki67+	 7187 11579
3792	0	0	Ki67+	 7195 11341
3793	0	0	Ki67+	 7200 11008
3794	0	0	Ki67+	 7200 11078
3795	0	0	Ki67+	 6440 12105
3796	0	0	Ki67+	 6445 12139
3797	0	0	Ki67+	 6470 12184
3798	0	0	Ki67+	 6476 12107
3799	0	0	Ki67+	 6540 12296
3800	0	0	Ki67+	 6568 12324
3801	0	0	Ki67+	 6585 12364
3802	0	0	Ki67+	 6658 12221
3803	0	0	Ki67+	 6685 12218
3804	0	0	Ki67+	 6693 12181
3805	0	0	Ki67+	 6758 11922
3806	0	0	Ki67+	 6852 12136
3807	0	0	Ki67+	 6870 12030
3808	0	0	Ki67+	 6914 12199
3809	0	0	Ki67+	 6920 12179
3810	0	0	Ki67+	 6921 11961
3811	0	0	Ki67+	 6950 12042
3812	0	0	Ki67+	 6973 12182
3813	0	0	Ki67+	 6974 12063
3814	0	0	Ki67+	 6988 11919
3815	0	0	Ki67+	 7002 12099
3816	0	0	Ki67+	 7005 12025
3817	0	0	Ki67+	 7015 11928
3818	0	0	Ki67+	 7048 11946
3819	0	0	Ki67+	 7078 12053
3820	0	0	Ki67+	 7087 11847
3821	0	0	Ki67+	 7107 12089
3822	0	0	Ki67+	 7112 11964
3823	0	0	Ki67+	 7128 12083
3824	0	0	Ki67+	 7140 11910
3825	0	0	Ki67+	 7142 11935
3826	0	0	Ki67+	 7159 11923
3827	0	0	Ki67+	 7171 12044
3828	0	0	Ki67+	 7202 11855
3829	0	0	Ki67+	 7205 12194
3830	0	0	Ki67+	 7206 12416
3831	0	0	Ki67+	 6522 13330
3832	0	0	Ki67+	 6531 12652
3833	0	0	Ki67+	 6546 12722
3834	0	0	Ki67+	 6585 13210
3835	0	0	Ki67+	 6587 13229
3836	0	0	Ki67+	 6626 12816
3837	0	0	Ki67+	 6800 12783
3838	0	0	Ki67+	 6813 12682
3839	0	0	Ki67+	 7062 13352
3840	0	0	Ki67+	 7088 13336
3841	0	0	Ki67+	 7113 13070
3842	0	0	Ki67+	 7134 13370
3843	0	0	Ki67+	 7142 13360
3844	0	0	Ki67+	 7222 13294
3845	0	0	Ki67+	 7226 12918
3846	0	0	Ki67+	 6446 14159
3847	0	0	Ki67+	 6454 13998
3848	0	0	Ki67+	 6464 14172
3849	0	0	Ki67+	 6470 14154
3850	0	0	Ki67+	 6474 13803
3851	0	0	Ki67+	 6479 14032
3852	0	0	Ki67+	 6483 13797
3853	0	0	Ki67+	 6483 14071
3854	0	0	Ki67+	 6489 14130
3855	0	0	Ki67+	 6490 13953
3856	0	0	Ki67+	 6507 13954
3857	0	0	Ki67+	 6513 14168
3858	0	0	Ki67+	 6515 13888
3859	0	0	Ki67+	 6515 13902
3860	0	0	Ki67+	 6519 13794
3861	0	0	Ki67+	 6635 13572
3862	0	0	Ki67+	 6655 13655
3863	0	0	Ki67+	 6710 14097
3864	0	0	Ki67+	 6763 13710
3865	0	0	Ki67+	 6812 14178
3866	0	0	Ki67+	 6814 13770
3867	0	0	Ki67+	 6853 13831
3868	0	0	Ki67+	 6880 13712
3869	0	0	Ki67+	 6882 14064
3870	0	0	Ki67+	 6883 13826
3871	0	0	Ki67+	 6887 14131
3872	0	0	Ki67+	 6890 14036
3873	0	0	Ki67+	 6897 14014
3874	0	0	Ki67+	 6905 14088
3875	0	0	Ki67+	 6907 13907
3876	0	0	Ki67+	 6916 14093
3877	0	0	Ki67+	 6918 14076
3878	0	0	Ki67+	 6937 14129
3879	0	0	Ki67+	 6939 14044
3880	0	0	Ki67+	 6952 14174
3881	0	0	Ki67+	 6967 14040
3882	0	0	Ki67+	 6971 14068
3883	0	0	Ki67+	 6988 14038
3884	0	0	Ki67+	 6993 14023
3885	0	0	Ki67+	 6999 14189
3886	0	0	Ki67+	 7025 14004
3887	0	0	Ki67+	 7031 14019
3888	0	0	Ki67+	 7047 14187
3889	0	0	Ki67+	 7083 13959
3890	0	0	Ki67+	 7112 14182
3891	0	0	Ki67+	 7124 14190
3892	0	0	Ki67+	 7150 13574
3893	0	0	Ki67+	 7157 13418
3894	0	0	Ki67+	 7166 13882
3895	0	0	Ki67+	 7168 13945
3896	0	0	Ki67+	 7178 13438
3897	0	0	Ki67+	 7180 13512
3898	0	0	Ki67+	 7181 13910
3899	0	0	Ki67+	 7197 13896
3900	0	0	Ki67+	 7211 13407
3901	0	0	Ki67+	 7219 14104
3902	0	0	Ki67+	 7225 13637
3903	0	0	Ki67+	 7227 13515
3904	0	0	Ki67+	 6438 14903
3905	0	0	Ki67+	 6439 14955
3906	0	0	Ki67+	 6445 14974
3907	0	0	Ki67+	 6450 14720
3908	0	0	Ki67+	 6456 14947
3909	0	0	Ki67+	 6456 14966
3910	0	0	Ki67+	 6458 14738
3911	0	0	Ki67+	 6466 14776
3912	0	0	Ki67+	 6521 14928
3913	0	0	Ki67+	 6523 14884
3914	0	0	Ki67+	 6542 14865
3915	0	0	Ki67+	 6549 14886
3916	0	0	Ki67+	 6563 14799
3917	0	0	Ki67+	 6567 14721
3918	0	0	Ki67+	 6569 14748
3919	0	0	Ki67+	 6583 14887
3920	0	0	Ki67+	 6588 14773
3921	0	0	Ki67+	 6597 14736
3922	0	0	Ki67+	 6631 14814
3923	0	0	Ki67+	 6634 14498
3924	0	0	Ki67+	 6653 14940
3925	0	0	Ki67+	 6677 14967
3926	0	0	Ki67+	 6679 14951
3927	0	0	Ki67+	 6700 14851
3928	0	0	Ki67+	 6728 14986
3929	0	0	Ki67+	 6730 14441
3930	0	0	Ki67+	 6749 14243
3931	0	0	Ki67+	 6773 14664
3932	0	0	Ki67+	 6773 14902
3933	0	0	Ki67+	 6778 14707
3934	0	0	Ki67+	 6786 14671
3935	0	0	Ki67+	 6789 14266
3936	0	0	Ki67+	 6791 14604
3937	0	0	Ki67+	 6801 14213
3938	0	0	Ki67+	 6804 14314
3939	0	0	Ki67+	 6807 14864
3940	0	0	Ki67+	 6809 14390
3941	0	0	Ki67+	 6809 14596
3942	0	0	Ki67+	 6812 14725
3943	0	0	Ki67+	 6814 14447
3944	0	0	Ki67+	 6820 14252
3945	0	0	Ki67+	 6821 14235
3946	0	0	Ki67+	 6825 14360
3947	0	0	Ki67+	 6830 14327
3948	0	0	Ki67+	 6834 14630
3949	0	0	Ki67+	 6836 14214
3950	0	0	Ki67+	 6836 14608
3951	0	0	Ki67+	 6841 14438
3952	0	0	Ki67+	 6843 14336
3953	0	0	Ki67+	 6852 14265
3954	0	0	Ki67+	 6853 14443
3955	0	0	Ki67+	 6856 14665
3956	0	0	Ki67+	 6857 14387
3957	0	0	Ki67+	 6858 14737
3958	0	0	Ki67+	 6861 14781
3959	0	0	Ki67+	 6867 14671
3960	0	0	Ki67+	 6871 14744
3961	0	0	Ki67+	 6873 14631
3962	0	0	Ki67+	 6879 14352
3963	0	0	Ki67+	 6880 14427
3964	0	0	Ki67+	 6886 14823
3965	0	0	Ki67+	 6888 14537
3966	0	0	Ki67+	 6892 14359
3967	0	0	Ki67+	 6894 14724
3968	0	0	Ki67+	 6894 14922
3969	0	0	Ki67+	 6895 14583
3970	0	0	Ki67+	 6898 14504
3971	0	0	Ki67+	 6902 14852
3972	0	0	Ki67+	 6903 14393
3973	0	0	Ki67+	 6905 14334
3974	0	0	Ki67+	 6905 14627
3975	0	0	Ki67+	 6910 14443
3976	0	0	Ki67+	 6910 14504
3977	0	0	Ki67+	 6910 14957
3978	0	0	Ki67+	 6914 14480
3979	0	0	Ki67+	 6914 14773
3980	0	0	Ki67+	 6915 14702
3981	0	0	Ki67+	 6919 14675
3982	0	0	Ki67+	 6924 14905
3983	0	0	Ki67+	 6931 14415
3984	0	0	Ki67+	 6931 14599
3985	0	0	Ki67+	 6934 14934
3986	0	0	Ki67+	 6939 14914
3987	0	0	Ki67+	 6948 14355
3988	0	0	Ki67+	 6950 14621
3989	0	0	Ki67+	 6951 14839
3990	0	0	Ki67+	 6957 14788
3991	0	0	Ki67+	 6958 14597
3992	0	0	Ki67+	 6968 14365
3993	0	0	Ki67+	 6969 14250
3994	0	0	Ki67+	 6971 14427
3995	0	0	Ki67+	 6971 14488
3996	0	0	Ki67+	 6972 14928
3997	0	0	Ki67+	 6973 14828
3998	0	0	Ki67+	 6976 14314
3999	0	0	Ki67+	 6976 14610
4000	0	0	Ki67+	 6977 14805
4001	0	0	Ki67+	 6984 14259
4002	0	0	Ki67+	 6987 14651
4003	0	0	Ki67+	 6990 14899
4004	0	0	Ki67+	 6991 14368
4005	0	0	Ki67+	 6994 14561
4006	0	0	Ki67+	 6994 14960
4007	0	0	Ki67+	 6995 14386
4008	0	0	Ki67+	 7000 14704
4009	0	0	Ki67+	 7001 14662
4010	0	0	Ki67+	 7003 14426
4011	0	0	Ki67+	 7008 14639
4012	0	0	Ki67+	 7010 14491
4013	0	0	Ki67+	 7011 14356
4014	0	0	Ki67+	 7011 14800
4015	0	0	Ki67+	 7020 14982
4016	0	0	Ki67+	 7028 14567
4017	0	0	Ki67+	 7032 14987
4018	0	0	Ki67+	 7035 14669
4019	0	0	Ki67+	 7037 14711
4020	0	0	Ki67+	 7040 14493
4021	0	0	Ki67+	 7051 14687
4022	0	0	Ki67+	 7058 14203
4023	0	0	Ki67+	 7067 14514
4024	0	0	Ki67+	 7071 14490
4025	0	0	Ki67+	 7075 14711
4026	0	0	Ki67+	 7076 14272
4027	0	0	Ki67+	 7079 14691
4028	0	0	Ki67+	 7083 14787
4029	0	0	Ki67+	 7085 14377
4030	0	0	Ki67+	 7096 14620
4031	0	0	Ki67+	 7097 14411
4032	0	0	Ki67+	 7099 14636
4033	0	0	Ki67+	 7101 14331
4034	0	0	Ki67+	 7101 14561
4035	0	0	Ki67+	 7102 14320
4036	0	0	Ki67+	 7104 14529
4037	0	0	Ki67+	 7110 14619
4038	0	0	Ki67+	 7140 14818
4039	0	0	Ki67+	 7150 14635
4040	0	0	Ki67+	 7150 14750
4041	0	0	Ki67+	 7150 14950
4042	0	0	Ki67+	 7151 14720
4043	0	0	Ki67+	 7162 14761
4044	0	0	Ki67+	 7170 14441
4045	0	0	Ki67+	 7170 14703
4046	0	0	Ki67+	 7177 14618
4047	0	0	Ki67+	 7179 14988
4048	0	0	Ki67+	 7185 14461
4049	0	0	Ki67+	 7189 14934
4050	0	0	Ki67+	 7209 14900
4051	0	0	Ki67+	 7210 14663
4052	0	0	Ki67+	 7210 14990
4053	0	0	Ki67+	 7212 14531
4054	0	0	Ki67+	 7214 14729
4055	0	0	Ki67+	 7218 14938
4056	0	0	Ki67+	 7223 14759
4057	0	0	Ki67+	 7228 14390
4058	0	0	Ki67+	 7229 14415
4059	0	0	Ki67+	 6447 15013
4060	0	0	Ki67+	 6452 15269
4061	0	0	Ki67+	 6456 15280
4062	0	0	Ki67+	 6458 15418
4063	0	0	Ki67+	 6462 15536
4064	0	0	Ki67+	 6482 15516
4065	0	0	Ki67+	 6493 15243
4066	0	0	Ki67+	 6498 15321
4067	0	0	Ki67+	 6498 15525
4068	0	0	Ki67+	 6501 15260
4069	0	0	Ki67+	 6507 15272
4070	0	0	Ki67+	 6509 15479
4071	0	0	Ki67+	 6519 15327
4072	0	0	Ki67+	 6519 15354
4073	0	0	Ki67+	 6522 15448
4074	0	0	Ki67+	 6532 15481
4075	0	0	Ki67+	 6538 15259
4076	0	0	Ki67+	 6548 15712
4077	0	0	Ki67+	 6550 15270
4078	0	0	Ki67+	 6553 15282
4079	0	0	Ki67+	 6555 15461
4080	0	0	Ki67+	 6565 15765
4081	0	0	Ki67+	 6568 15338
4082	0	0	Ki67+	 6572 15709
4083	0	0	Ki67+	 6573 15679
4084	0	0	Ki67+	 6575 15288
4085	0	0	Ki67+	 6577 15503
4086	0	0	Ki67+	 6587 15681
4087	0	0	Ki67+	 6591 15503
4088	0	0	Ki67+	 6591 15666
4089	0	0	Ki67+	 6592 15479
4090	0	0	Ki67+	 6598 15246
4091	0	0	Ki67+	 6602 15404
4092	0	0	Ki67+	 6602 15660
4093	0	0	Ki67+	 6603 15722
4094	0	0	Ki67+	 6606 15480
4095	0	0	Ki67+	 6607 15670
4096	0	0	Ki67+	 6607 15776
4097	0	0	Ki67+	 6610 15281
4098	0	0	Ki67+	 6611 15267
4099	0	0	Ki67+	 6625 15645
4100	0	0	Ki67+	 6626 15479
4101	0	0	Ki67+	 6627 15455
4102	0	0	Ki67+	 6636 15667
4103	0	0	Ki67+	 6637 15272
4104	0	0	Ki67+	 6643 15254
4105	0	0	Ki67+	 6646 15443
4106	0	0	Ki67+	 6650 15364
4107	0	0	Ki67+	 6661 15334
4108	0	0	Ki67+	 6661 15399
4109	0	0	Ki67+	 6662 15641
4110	0	0	Ki67+	 6664 15305
4111	0	0	Ki67+	 6664 15672
4112	0	0	Ki67+	 6670 15283
4113	0	0	Ki67+	 6675 15309
4114	0	0	Ki67+	 6675 15344
4115	0	0	Ki67+	 6675 15429
4116	0	0	Ki67+	 6678 15357
4117	0	0	Ki67+	 6684 15789
4118	0	0	Ki67+	 6692 15346
4119	0	0	Ki67+	 6693 15391
4120	0	0	Ki67+	 6696 15317
4121	0	0	Ki67+	 6710 15002
4122	0	0	Ki67+	 6737 15719
4123	0	0	Ki67+	 6753 14998
4124	0	0	Ki67+	 6801 15044
4125	0	0	Ki67+	 6816 15040
4126	0	0	Ki67+	 6868 15029
4127	0	0	Ki67+	 6872 15432
4128	0	0	Ki67+	 6908 15670
4129	0	0	Ki67+	 6929 15610
4130	0	0	Ki67+	 6934 15056
4131	0	0	Ki67+	 6939 15110
4132	0	0	Ki67+	 6959 15068
4133	0	0	Ki67+	 6963 15584
4134	0	0	Ki67+	 6972 15037
4135	0	0	Ki67+	 6972 15061
4136	0	0	Ki67+	 6974 15731
4137	0	0	Ki67+	 6996 15713
4138	0	0	Ki67+	 7000 15733
4139	0	0	Ki67+	 7011 15007
4140	0	0	Ki67+	 7012 15543
4141	0	0	Ki67+	 7016 15091
4142	0	0	Ki67+	 7034 15102
4143	0	0	Ki67+	 7053 15124
4144	0	0	Ki67+	 7061 15014
4145	0	0	Ki67+	 7065 15048
4146	0	0	Ki67+	 7075 15022
4147	0	0	Ki67+	 7085 15728
4148	0	0	Ki67+	 7086 15160
4149	0	0	Ki67+	 7090 15677
4150	0	0	Ki67+	 7101 15069
4151	0	0	Ki67+	 7101 15176
4152	0	0	Ki67+	 7109 15078
4153	0	0	Ki67+	 7110 15667
4154	0	0	Ki67+	 7112 15716
4155	0	0	Ki67+	 7118 15611
4156	0	0	Ki67+	 7118 15649
4157	0	0	Ki67+	 7121 15056
4158	0	0	Ki67+	 7122 15138
4159	0	0	Ki67+	 7129 14998
4160	0	0	Ki67+	 7129 15566
4161	0	0	Ki67+	 7130 15215
4162	0	0	Ki67+	 7130 15517
4163	0	0	Ki67+	 7131 15646
4164	0	0	Ki67+	 7136 15688
4165	0	0	Ki67+	 7141 15725
4166	0	0	Ki67+	 7144 15578
4167	0	0	Ki67+	 7144 15673
4168	0	0	Ki67+	 7147 15526
4169	0	0	Ki67+	 7149 15327
4170	0	0	Ki67+	 7151 15616
4171	0	0	Ki67+	 7151 15770
4172	0	0	Ki67+	 7153 15217
4173	0	0	Ki67+	 7154 15566
4174	0	0	Ki67+	 7157 15501
4175	0	0	Ki67+	 7157 15603
4176	0	0	Ki67+	 7160 15187
4177	0	0	Ki67+	 7161 15630
4178	0	0	Ki67+	 7163 15011
4179	0	0	Ki67+	 7164 15468
4180	0	0	Ki67+	 7173 15641
4181	0	0	Ki67+	 7175 15671
4182	0	0	Ki67+	 7176 15259
4183	0	0	Ki67+	 7180 15533
4184	0	0	Ki67+	 7185 15568
4185	0	0	Ki67+	 7187 15154
4186	0	0	Ki67+	 7193 15503
4187	0	0	Ki67+	 7198 15448
4188	0	0	Ki67+	 7202 15468
4189	0	0	Ki67+	 7205 15590
4190	0	0	Ki67+	 7207 15636
4191	0	0	Ki67+	 7207 15670
4192	0	0	Ki67+	 7213 15392
4193	0	0	Ki67+	 7215 15443
4194	0	0	Ki67+	 7219 15271
4195	0	0	Ki67+	 7224 15491
4196	0	0	Ki67+	 7226 15511
4197	0	0	Ki67+	 7229 15701
4198	0	0	Ki67+	 6437 16229
4199	0	0	Ki67+	 6446 16553
4200	0	0	Ki67+	 6448 16159
4201	0	0	Ki67+	 6449 16526
4202	0	0	Ki67+	 6454 16250
4203	0	0	Ki67+	 6456 15824
4204	0	0	Ki67+	 6459 16554
4205	0	0	Ki67+	 6460 16219
4206	0	0	Ki67+	 6465 16232
4207	0	0	Ki67+	 6475 16523
4208	0	0	Ki67+	 6482 16585
4209	0	0	Ki67+	 6487 16160
4210	0	0	Ki67+	 6496 16254
4211	0	0	Ki67+	 6504 16558
4212	0	0	Ki67+	 6505 16540
4213	0	0	Ki67+	 6509 15933
4214	0	0	Ki67+	 6516 16589
4215	0	0	Ki67+	 6523 16554
4216	0	0	Ki67+	 6532 16578
4217	0	0	Ki67+	 6582 16561
4218	0	0	Ki67+	 6586 15803
4219	0	0	Ki67+	 6623 16585
4220	0	0	Ki67+	 6629 15895
4221	0	0	Ki67+	 6656 15964
4222	0	0	Ki67+	 6688 15989
4223	0	0	Ki67+	 6699 16130
4224	0	0	Ki67+	 6745 16032
4225	0	0	Ki67+	 6758 15998
4226	0	0	Ki67+	 6762 16079
4227	0	0	Ki67+	 6766 15972
4228	0	0	Ki67+	 6770 15796
4229	0	0	Ki67+	 6770 16062
4230	0	0	Ki67+	 6773 16006
4231	0	0	Ki67+	 6782 16092
4232	0	0	Ki67+	 6785 16033
4233	0	0	Ki67+	 6789 15923
4234	0	0	Ki67+	 6791 15969
4235	0	0	Ki67+	 6795 16057
4236	0	0	Ki67+	 6803 15953
4237	0	0	Ki67+	 6806 15890
4238	0	0	Ki67+	 6811 15857
4239	0	0	Ki67+	 6811 16011
4240	0	0	Ki67+	 6819 16081
4241	0	0	Ki67+	 6820 16107
4242	0	0	Ki67+	 6823 15898
4243	0	0	Ki67+	 6823 15931
4244	0	0	Ki67+	 6823 15994
4245	0	0	Ki67+	 6832 16095
4246	0	0	Ki67+	 6839 15863
4247	0	0	Ki67+	 6845 15878
4248	0	0	Ki67+	 6848 15975
4249	0	0	Ki67+	 6858 15855
4250	0	0	Ki67+	 6858 15989
4251	0	0	Ki67+	 6867 16085
4252	0	0	Ki67+	 6868 15885
4253	0	0	Ki67+	 6871 15850
4254	0	0	Ki67+	 6873 16020
4255	0	0	Ki67+	 6887 15948
4256	0	0	Ki67+	 6890 15918
4257	0	0	Ki67+	 6895 15982
4258	0	0	Ki67+	 6898 15865
4259	0	0	Ki67+	 6901 15955
4260	0	0	Ki67+	 6904 15893
4261	0	0	Ki67+	 6904 16033
4262	0	0	Ki67+	 6912 15981
4263	0	0	Ki67+	 6919 16512
4264	0	0	Ki67+	 6925 15969
4265	0	0	Ki67+	 6927 15896
4266	0	0	Ki67+	 6928 15922
4267	0	0	Ki67+	 6929 15937
4268	0	0	Ki67+	 6935 16056
4269	0	0	Ki67+	 6939 15887
4270	0	0	Ki67+	 6950 15917
4271	0	0	Ki67+	 6953 16390
4272	0	0	Ki67+	 6954 15978
4273	0	0	Ki67+	 6954 16073
4274	0	0	Ki67+	 6961 15933
4275	0	0	Ki67+	 6965 15875
4276	0	0	Ki67+	 6968 15978
4277	0	0	Ki67+	 6969 16039
4278	0	0	Ki67+	 6973 15895
4279	0	0	Ki67+	 6974 15994
4280	0	0	Ki67+	 6979 15953
4281	0	0	Ki67+	 6983 16059
4282	0	0	Ki67+	 6987 15894
4283	0	0	Ki67+	 6989 15911
4284	0	0	Ki67+	 6992 15868
4285	0	0	Ki67+	 6997 15992
4286	0	0	Ki67+	 7003 16041
4287	0	0	Ki67+	 7018 15900
4288	0	0	Ki67+	 7023 15880
4289	0	0	Ki67+	 7026 15926
4290	0	0	Ki67+	 7028 15954
4291	0	0	Ki67+	 7036 15988
4292	0	0	Ki67+	 7039 16011
4293	0	0	Ki67+	 7041 15901
4294	0	0	Ki67+	 7044 15931
4295	0	0	Ki67+	 7050 15977
4296	0	0	Ki67+	 7051 15954
4297	0	0	Ki67+	 7075 15908
4298	0	0	Ki67+	 7085 15877
4299	0	0	Ki67+	 7085 16061
4300	0	0	Ki67+	 7086 15936
4301	0	0	Ki67+	 7099 15964
4302	0	0	Ki67+	 7110 15939
4303	0	0	Ki67+	 7115 15888
4304	0	0	Ki67+	 7117 16088
4305	0	0	Ki67+	 7125 15979
4306	0	0	Ki67+	 7219 16079
4307	0	0	Ki67+	 6452 16614
4308	0	0	Ki67+	 6455 17213
4309	0	0	Ki67+	 6471 17222
4310	0	0	Ki67+	 6478 16623
4311	0	0	Ki67+	 6504 16925
4312	0	0	Ki67+	 6506 16612
4313	0	0	Ki67+	 6521 16629
4314	0	0	Ki67+	 6523 16977
4315	0	0	Ki67+	 6537 16609
4316	0	0	Ki67+	 6542 17025
4317	0	0	Ki67+	 6544 17106
4318	0	0	Ki67+	 6547 17180
4319	0	0	Ki67+	 6551 16988
4320	0	0	Ki67+	 6565 16610
4321	0	0	Ki67+	 6588 16640
4322	0	0	Ki67+	 6597 16634
4323	0	0	Ki67+	 6601 17028
4324	0	0	Ki67+	 6602 16614
4325	0	0	Ki67+	 6616 17047
4326	0	0	Ki67+	 6698 16622
4327	0	0	Ki67+	 6717 17340
4328	0	0	Ki67+	 6784 17060
4329	0	0	Ki67+	 6978 17369
4330	0	0	Ki67+	 6464 17499
4331	0	0	Ki67+	 6489 17515
4332	0	0	Ki67+	 6523 17525
4333	0	0	Ki67+	 7008 17535
4334	0	0	Ki67+	 7034 17557
4335	0	0	Ki67+	 7036 17419
4336	0	0	Ki67+	 7044 17454
4337	0	0	Ki67+	 7064 17541
4338	0	0	Ki67+	 7073 17414
4339	0	0	Ki67+	 7077 17438
4340	0	0	Ki67+	 7080 17465
4341	0	0	Ki67+	 7093 17423
4342	0	0	Ki67+	 7095 17535
4343	0	0	Ki67+	 7100 17447
4344	0	0	Ki67+	 7100 17563
4345	0	0	Ki67+	 7102 17414
4346	0	0	Ki67+	 7111 17486
4347	0	0	Ki67+	 7121 17431
4348	0	0	Ki67+	 7121 17444
4349	0	0	Ki67+	 7127 17529
4350	0	0	Ki67+	 7129 17474
4351	0	0	Ki67+	 7144 17533
4352	0	0	Ki67+	 7154 17423
4353	0	0	Ki67+	 7169 17483
4354	0	0	Ki67+	 7176 17521
4355	0	0	Ki67+	 7188 17468
4356	0	0	Ki67+	 7198 17515
4357	0	0	Ki67+	 7323 4058
4358	0	0	Ki67+	 7570 4243
4359	0	0	Ki67+	 7626 3762
4360	0	0	Ki67+	 7626 3780
4361	0	0	Ki67+	 7753 4178
4362	0	0	Ki67+	 7900 3888
4363	0	0	Ki67+	 7966 4184
4364	0	0	Ki67+	 7354 4360
4365	0	0	Ki67+	 7476 4940
4366	0	0	Ki67+	 7508 4704
4367	0	0	Ki67+	 7508 5028
4368	0	0	Ki67+	 7511 5045
4369	0	0	Ki67+	 7542 4935
4370	0	0	Ki67+	 7556 4913
4371	0	0	Ki67+	 7559 4939
4372	0	0	Ki67+	 7617 5044
4373	0	0	Ki67+	 7653 4553
4374	0	0	Ki67+	 7662 4579
4375	0	0	Ki67+	 7662 4972
4376	0	0	Ki67+	 7672 4603
4377	0	0	Ki67+	 7749 5024
4378	0	0	Ki67+	 7834 4442
4379	0	0	Ki67+	 7862 4931
4380	0	0	Ki67+	 7871 4984
4381	0	0	Ki67+	 7875 4964
4382	0	0	Ki67+	 7881 4863
4383	0	0	Ki67+	 7890 4480
4384	0	0	Ki67+	 7893 5025
4385	0	0	Ki67+	 7897 4813
4386	0	0	Ki67+	 7924 4811
4387	0	0	Ki67+	 7242 5338
4388	0	0	Ki67+	 7244 5185
4389	0	0	Ki67+	 7248 5102
4390	0	0	Ki67+	 7281 5365
4391	0	0	Ki67+	 7294 5410
4392	0	0	Ki67+	 7300 5363
4393	0	0	Ki67+	 7306 5418
4394	0	0	Ki67+	 7322 5091
4395	0	0	Ki67+	 7341 5385
4396	0	0	Ki67+	 7344 5453
4397	0	0	Ki67+	 7357 5432
4398	0	0	Ki67+	 7378 5303
4399	0	0	Ki67+	 7382 5436
4400	0	0	Ki67+	 7382 5461
4401	0	0	Ki67+	 7382 5492
4402	0	0	Ki67+	 7389 5513
4403	0	0	Ki67+	 7401 5558
4404	0	0	Ki67+	 7424 5465
4405	0	0	Ki67+	 7433 5501
4406	0	0	Ki67+	 7441 5176
4407	0	0	Ki67+	 7465 5237
4408	0	0	Ki67+	 7468 5557
4409	0	0	Ki67+	 7490 5594
4410	0	0	Ki67+	 7492 5536
4411	0	0	Ki67+	 7493 5622
4412	0	0	Ki67+	 7511 5681
4413	0	0	Ki67+	 7514 5633
4414	0	0	Ki67+	 7516 5284
4415	0	0	Ki67+	 7523 5740
4416	0	0	Ki67+	 7526 5673
4417	0	0	Ki67+	 7529 5097
4418	0	0	Ki67+	 7531 5758
4419	0	0	Ki67+	 7543 5733
4420	0	0	Ki67+	 7544 5336
4421	0	0	Ki67+	 7557 5512
4422	0	0	Ki67+	 7559 5527
4423	0	0	Ki67+	 7571 5286
4424	0	0	Ki67+	 7571 5471
4425	0	0	Ki67+	 7574 5513
4426	0	0	Ki67+	 7580 5339
4427	0	0	Ki67+	 7580 5816
4428	0	0	Ki67+	 7584 5320
4429	0	0	Ki67+	 7592 5545
4430	0	0	Ki67+	 7601 5291
4431	0	0	Ki67+	 7606 5556
4432	0	0	Ki67+	 7613 5457
4433	0	0	Ki67+	 7623 5324
4434	0	0	Ki67+	 7641 5804
4435	0	0	Ki67+	 7650 5111
4436	0	0	Ki67+	 7657 5637
4437	0	0	Ki67+	 7665 5723
4438	0	0	Ki67+	 7667 5785
4439	0	0	Ki67+	 7669 5609
4440	0	0	Ki67+	 7670 5761
4441	0	0	Ki67+	 7674 5810
4442	0	0	Ki67+	 7675 5573
4443	0	0	Ki67+	 7683 5691
4444	0	0	Ki67+	 7687 5524
4445	0	0	Ki67+	 7691 5291
4446	0	0	Ki67+	 7693 5082
4447	0	0	Ki67+	 7693 5859
4448	0	0	Ki67+	 7694 5741
4449	0	0	Ki67+	 7701 5518
4450	0	0	Ki67+	 7710 5565
4451	0	0	Ki67+	 7711 5716
4452	0	0	Ki67+	 7715 5692
4453	0	0	Ki67+	 7718 5758
4454	0	0	Ki67+	 7721 5848
4455	0	0	Ki67+	 7731 5665
4456	0	0	Ki67+	 7732 5724
4457	0	0	Ki67+	 7743 5868
4458	0	0	Ki67+	 7744 5722
4459	0	0	Ki67+	 7746 5694
4460	0	0	Ki67+	 7751 5510
4461	0	0	Ki67+	 7757 5526
4462	0	0	Ki67+	 7757 5848
4463	0	0	Ki67+	 7764 5637
4464	0	0	Ki67+	 7766 5705
4465	0	0	Ki67+	 7768 5722
4466	0	0	Ki67+	 7781 5188
4467	0	0	Ki67+	 7783 5823
4468	0	0	Ki67+	 7790 5753
4469	0	0	Ki67+	 7797 5862
4470	0	0	Ki67+	 7833 5845
4471	0	0	Ki67+	 7834 5797
4472	0	0	Ki67+	 7835 5758
4473	0	0	Ki67+	 7843 5738
4474	0	0	Ki67+	 7848 5778
4475	0	0	Ki67+	 7850 5718
4476	0	0	Ki67+	 7902 5138
4477	0	0	Ki67+	 7929 5305
4478	0	0	Ki67+	 7245 6060
4479	0	0	Ki67+	 7275 6261
4480	0	0	Ki67+	 7285 6397
4481	0	0	Ki67+	 7288 6414
4482	0	0	Ki67+	 7289 6500
4483	0	0	Ki67+	 7324 6081
4484	0	0	Ki67+	 7327 6387
4485	0	0	Ki67+	 7339 6092
4486	0	0	Ki67+	 7357 6107
4487	0	0	Ki67+	 7358 6070
4488	0	0	Ki67+	 7358 6374
4489	0	0	Ki67+	 7364 6341
4490	0	0	Ki67+	 7366 6413
4491	0	0	Ki67+	 7367 6259
4492	0	0	Ki67+	 7371 6436
4493	0	0	Ki67+	 7380 6365
4494	0	0	Ki67+	 7382 6395
4495	0	0	Ki67+	 7382 6574
4496	0	0	Ki67+	 7388 6344
4497	0	0	Ki67+	 7400 6425
4498	0	0	Ki67+	 7412 6314
4499	0	0	Ki67+	 7426 6129
4500	0	0	Ki67+	 7444 6479
4501	0	0	Ki67+	 7446 6145
4502	0	0	Ki67+	 7451 6351
4503	0	0	Ki67+	 7460 6202
4504	0	0	Ki67+	 7467 6431
4505	0	0	Ki67+	 7489 6521
4506	0	0	Ki67+	 7492 6130
4507	0	0	Ki67+	 7503 6155
4508	0	0	Ki67+	 7510 6032
4509	0	0	Ki67+	 7523 6379
4510	0	0	Ki67+	 7531 6344
4511	0	0	Ki67+	 7535 6180
4512	0	0	Ki67+	 7544 5890
4513	0	0	Ki67+	 7549 6069
4514	0	0	Ki67+	 7549 6221
4515	0	0	Ki67+	 7552 6152
4516	0	0	Ki67+	 7552 6326
4517	0	0	Ki67+	 7562 6294
4518	0	0	Ki67+	 7568 6401
4519	0	0	Ki67+	 7569 6197
4520	0	0	Ki67+	 7571 5875
4521	0	0	Ki67+	 7572 6269
4522	0	0	Ki67+	 7578 6102
4523	0	0	Ki67+	 7581 6308
4524	0	0	Ki67+	 7585 5903
4525	0	0	Ki67+	 7588 6283
4526	0	0	Ki67+	 7599 5878
4527	0	0	Ki67+	 7609 6332
4528	0	0	Ki67+	 7610 6357
4529	0	0	Ki67+	 7624 6219
4530	0	0	Ki67+	 7628 6332
4531	0	0	Ki67+	 7654 6596
4532	0	0	Ki67+	 7661 6253
4533	0	0	Ki67+	 7665 6152
4534	0	0	Ki67+	 7665 6234
4535	0	0	Ki67+	 7675 6329
4536	0	0	Ki67+	 7680 6300
4537	0	0	Ki67+	 7681 6228
4538	0	0	Ki67+	 7685 5888
4539	0	0	Ki67+	 7694 6136
4540	0	0	Ki67+	 7694 6271
4541	0	0	Ki67+	 7698 6173
4542	0	0	Ki67+	 7702 5911
4543	0	0	Ki67+	 7704 6220
4544	0	0	Ki67+	 7705 6156
4545	0	0	Ki67+	 7706 6242
4546	0	0	Ki67+	 7718 5893
4547	0	0	Ki67+	 7722 5913
4548	0	0	Ki67+	 7725 5928
4549	0	0	Ki67+	 7729 6169
4550	0	0	Ki67+	 7735 6196
4551	0	0	Ki67+	 7744 6218
4552	0	0	Ki67+	 7757 5906
4553	0	0	Ki67+	 7764 6491
4554	0	0	Ki67+	 7265 7062
4555	0	0	Ki67+	 7305 6689
4556	0	0	Ki67+	 7331 6687
4557	0	0	Ki67+	 7560 6996
4558	0	0	Ki67+	 7656 6855
4559	0	0	Ki67+	 7681 7211
4560	0	0	Ki67+	 7686 6734
4561	0	0	Ki67+	 7687 6818
4562	0	0	Ki67+	 7700 6795
4563	0	0	Ki67+	 7847 7448
4564	0	0	Ki67+	 7907 7466
4565	0	0	Ki67+	 7628 8202
4566	0	0	Ki67+	 7646 8036
4567	0	0	Ki67+	 7824 7780
4568	0	0	Ki67+	 7833 7745
4569	0	0	Ki67+	 7380 8868
4570	0	0	Ki67+	 7404 8826
4571	0	0	Ki67+	 7409 8909
4572	0	0	Ki67+	 7411 8782
4573	0	0	Ki67+	 7430 8904
4574	0	0	Ki67+	 7445 8774
4575	0	0	Ki67+	 7472 8787
4576	0	0	Ki67+	 7490 8842
4577	0	0	Ki67+	 7491 9037
4578	0	0	Ki67+	 7558 8742
4579	0	0	Ki67+	 7584 8650
4580	0	0	Ki67+	 7636 8794
4581	0	0	Ki67+	 7646 8774
4582	0	0	Ki67+	 7654 8766
4583	0	0	Ki67+	 7654 8840
4584	0	0	Ki67+	 7696 8926
4585	0	0	Ki67+	 7731 8859
4586	0	0	Ki67+	 7738 8898
4587	0	0	Ki67+	 7752 8821
4588	0	0	Ki67+	 7753 8788
4589	0	0	Ki67+	 7992 8763
4590	0	0	Ki67+	 7306 9297
4591	0	0	Ki67+	 7314 9222
4592	0	0	Ki67+	 7331 9257
4593	0	0	Ki67+	 7332 9164
4594	0	0	Ki67+	 7336 9639
4595	0	0	Ki67+	 7365 9239
4596	0	0	Ki67+	 7380 9213
4597	0	0	Ki67+	 7383 9251
4598	0	0	Ki67+	 7402 9651
4599	0	0	Ki67+	 7417 9658
4600	0	0	Ki67+	 7494 9829
4601	0	0	Ki67+	 7541 9826
4602	0	0	Ki67+	 7570 9812
4603	0	0	Ki67+	 7678 9702
4604	0	0	Ki67+	 7774 9448
4605	0	0	Ki67+	 7812 9340
4606	0	0	Ki67+	 7856 9276
4607	0	0	Ki67+	 7895 9177
4608	0	0	Ki67+	 7901 9281
4609	0	0	Ki67+	 7931 9371
4610	0	0	Ki67+	 8020 9517
4611	0	0	Ki67+	 7439 10569
4612	0	0	Ki67+	 7471 9873
4613	0	0	Ki67+	 7529 10641
4614	0	0	Ki67+	 7570 10662
4615	0	0	Ki67+	 7610 10036
4616	0	0	Ki67+	 7669 10610
4617	0	0	Ki67+	 7704 10188
4618	0	0	Ki67+	 7716 10035
4619	0	0	Ki67+	 7730 9956
4620	0	0	Ki67+	 7749 10187
4621	0	0	Ki67+	 7766 10034
4622	0	0	Ki67+	 7804 10116
4623	0	0	Ki67+	 7813 9961
4624	0	0	Ki67+	 7822 10093
4625	0	0	Ki67+	 7871 10014
4626	0	0	Ki67+	 7873 9904
4627	0	0	Ki67+	 7889 9965
4628	0	0	Ki67+	 7889 10006
4629	0	0	Ki67+	 8010 10163
4630	0	0	Ki67+	 7277 11090
4631	0	0	Ki67+	 7286 11076
4632	0	0	Ki67+	 7374 11183
4633	0	0	Ki67+	 7388 11379
4634	0	0	Ki67+	 7395 11073
4635	0	0	Ki67+	 7404 11425
4636	0	0	Ki67+	 7404 11464
4637	0	0	Ki67+	 7409 11128
4638	0	0	Ki67+	 7429 11371
4639	0	0	Ki67+	 7434 11423
4640	0	0	Ki67+	 7445 11451
4641	0	0	Ki67+	 7451 11110
4642	0	0	Ki67+	 7471 10935
4643	0	0	Ki67+	 7516 11257
4644	0	0	Ki67+	 7517 10953
4645	0	0	Ki67+	 7517 11200
4646	0	0	Ki67+	 7531 11202
4647	0	0	Ki67+	 7549 10941
4648	0	0	Ki67+	 7602 11407
4649	0	0	Ki67+	 7605 11438
4650	0	0	Ki67+	 7617 11416
4651	0	0	Ki67+	 7654 11307
4652	0	0	Ki67+	 7666 11219
4653	0	0	Ki67+	 7719 10718
4654	0	0	Ki67+	 7837 10831
4655	0	0	Ki67+	 7841 11076
4656	0	0	Ki67+	 7844 10729
4657	0	0	Ki67+	 7857 10787
4658	0	0	Ki67+	 7866 11242
4659	0	0	Ki67+	 7877 10786
4660	0	0	Ki67+	 7882 10763
4661	0	0	Ki67+	 7882 11259
4662	0	0	Ki67+	 7893 11000
4663	0	0	Ki67+	 7941 10831
4664	0	0	Ki67+	 7999 11051
4665	0	0	Ki67+	 8001 10871
4666	0	0	Ki67+	 8010 11024
4667	0	0	Ki67+	 8019 10984
4668	0	0	Ki67+	 7250 11922
4669	0	0	Ki67+	 7266 12106
4670	0	0	Ki67+	 7273 12154
4671	0	0	Ki67+	 7293 12145
4672	0	0	Ki67+	 7315 11543
4673	0	0	Ki67+	 7325 11853
4674	0	0	Ki67+	 7327 11606
4675	0	0	Ki67+	 7329 12237
4676	0	0	Ki67+	 7330 11515
4677	0	0	Ki67+	 7349 11554
4678	0	0	Ki67+	 7349 12211
4679	0	0	Ki67+	 7351 11601
4680	0	0	Ki67+	 7363 11905
4681	0	0	Ki67+	 7373 11549
4682	0	0	Ki67+	 7382 12083
4683	0	0	Ki67+	 7385 12109
4684	0	0	Ki67+	 7392 11901
4685	0	0	Ki67+	 7393 11498
4686	0	0	Ki67+	 7412 11534
4687	0	0	Ki67+	 7412 12090
4688	0	0	Ki67+	 7414 11920
4689	0	0	Ki67+	 7424 11493
4690	0	0	Ki67+	 7428 11977
4691	0	0	Ki67+	 7429 11516
4692	0	0	Ki67+	 7435 11916
4693	0	0	Ki67+	 7440 11975
4694	0	0	Ki67+	 7467 11858
4695	0	0	Ki67+	 7468 11975
4696	0	0	Ki67+	 7483 11963
4697	0	0	Ki67+	 7515 11993
4698	0	0	Ki67+	 7549 11887
4699	0	0	Ki67+	 7587 12059
4700	0	0	Ki67+	 7735 11703
4701	0	0	Ki67+	 7755 11689
4702	0	0	Ki67+	 7765 11669
4703	0	0	Ki67+	 7820 11932
4704	0	0	Ki67+	 7856 11729
4705	0	0	Ki67+	 7868 11709
4706	0	0	Ki67+	 7940 11678
4707	0	0	Ki67+	 8004 11706
4708	0	0	Ki67+	 8007 11785
4709	0	0	Ki67+	 8010 11801
4710	0	0	Ki67+	 8022 12011
4711	0	0	Ki67+	 8023 11958
4712	0	0	Ki67+	 8029 11693
4713	0	0	Ki67+	 7261 13027
4714	0	0	Ki67+	 7290 13007
4715	0	0	Ki67+	 7306 12984
4716	0	0	Ki67+	 7329 12984
4717	0	0	Ki67+	 7330 12953
4718	0	0	Ki67+	 7334 12921
4719	0	0	Ki67+	 7347 12908
4720	0	0	Ki67+	 7354 12964
4721	0	0	Ki67+	 7360 12877
4722	0	0	Ki67+	 7387 13006
4723	0	0	Ki67+	 7402 13000
4724	0	0	Ki67+	 7404 12511
4725	0	0	Ki67+	 7407 12310
4726	0	0	Ki67+	 7410 12384
4727	0	0	Ki67+	 7417 12350
4728	0	0	Ki67+	 7432 13009
4729	0	0	Ki67+	 7438 12370
4730	0	0	Ki67+	 7440 12299
4731	0	0	Ki67+	 7442 12511
4732	0	0	Ki67+	 7448 12973
4733	0	0	Ki67+	 7452 12483
4734	0	0	Ki67+	 7452 12834
4735	0	0	Ki67+	 7458 12530
4736	0	0	Ki67+	 7467 12551
4737	0	0	Ki67+	 7472 12298
4738	0	0	Ki67+	 7474 12965
4739	0	0	Ki67+	 7492 12505
4740	0	0	Ki67+	 7492 12654
4741	0	0	Ki67+	 7498 12959
4742	0	0	Ki67+	 7498 12980
4743	0	0	Ki67+	 7506 12539
4744	0	0	Ki67+	 7516 12685
4745	0	0	Ki67+	 7521 12477
4746	0	0	Ki67+	 7529 12532
4747	0	0	Ki67+	 7548 12558
4748	0	0	Ki67+	 7556 12678
4749	0	0	Ki67+	 7558 12571
4750	0	0	Ki67+	 7569 12869
4751	0	0	Ki67+	 7576 12673
4752	0	0	Ki67+	 7579 12651
4753	0	0	Ki67+	 7592 12887
4754	0	0	Ki67+	 7606 12806
4755	0	0	Ki67+	 7610 12930
4756	0	0	Ki67+	 7614 12500
4757	0	0	Ki67+	 7618 12428
4758	0	0	Ki67+	 7618 13060
4759	0	0	Ki67+	 7619 12910
4760	0	0	Ki67+	 7624 12939
4761	0	0	Ki67+	 7626 12532
4762	0	0	Ki67+	 7631 12465
4763	0	0	Ki67+	 7631 12503
4764	0	0	Ki67+	 7632 12771
4765	0	0	Ki67+	 7632 12889
4766	0	0	Ki67+	 7635 12976
4767	0	0	Ki67+	 7643 12572
4768	0	0	Ki67+	 7644 13071
4769	0	0	Ki67+	 7647 12454
4770	0	0	Ki67+	 7653 12504
4771	0	0	Ki67+	 7655 12540
4772	0	0	Ki67+	 7657 12428
4773	0	0	Ki67+	 7662 12634
4774	0	0	Ki67+	 7664 12365
4775	0	0	Ki67+	 7666 12597
4776	0	0	Ki67+	 7666 12701
4777	0	0	Ki67+	 7668 12843
4778	0	0	Ki67+	 7671 12403
4779	0	0	Ki67+	 7673 12353
4780	0	0	Ki67+	 7678 12980
4781	0	0	Ki67+	 7679 12554
4782	0	0	Ki67+	 7679 12621
4783	0	0	Ki67+	 7681 12668
4784	0	0	Ki67+	 7683 12732
4785	0	0	Ki67+	 7684 12694
4786	0	0	Ki67+	 7690 12947
4787	0	0	Ki67+	 7694 12682
4788	0	0	Ki67+	 7701 12433
4789	0	0	Ki67+	 7705 12766
4790	0	0	Ki67+	 7706 12457
4791	0	0	Ki67+	 7707 12353
4792	0	0	Ki67+	 7707 12749
4793	0	0	Ki67+	 7709 12577
4794	0	0	Ki67+	 7711 12406
4795	0	0	Ki67+	 7711 12721
4796	0	0	Ki67+	 7711 12984
4797	0	0	Ki67+	 7712 12635
4798	0	0	Ki67+	 7716 12852
4799	0	0	Ki67+	 7718 12659
4800	0	0	Ki67+	 7721 12825
4801	0	0	Ki67+	 7726 12355
4802	0	0	Ki67+	 7728 12896
4803	0	0	Ki67+	 7729 12935
4804	0	0	Ki67+	 7732 12810
4805	0	0	Ki67+	 7734 12368
4806	0	0	Ki67+	 7734 13010
4807	0	0	Ki67+	 7735 13033
4808	0	0	Ki67+	 7736 12710
4809	0	0	Ki67+	 7736 12875
4810	0	0	Ki67+	 7737 12780
4811	0	0	Ki67+	 7739 12849
4812	0	0	Ki67+	 7744 12806
4813	0	0	Ki67+	 7745 12890
4814	0	0	Ki67+	 7746 12395
4815	0	0	Ki67+	 7746 12722
4816	0	0	Ki67+	 7747 12504
4817	0	0	Ki67+	 7748 12742
4818	0	0	Ki67+	 7752 12602
4819	0	0	Ki67+	 7753 12412
4820	0	0	Ki67+	 7753 12482
4821	0	0	Ki67+	 7754 12811
4822	0	0	Ki67+	 7754 12920
4823	0	0	Ki67+	 7754 12952
4824	0	0	Ki67+	 7757 12555
4825	0	0	Ki67+	 7759 12898
4826	0	0	Ki67+	 7766 12442
4827	0	0	Ki67+	 7767 12761
4828	0	0	Ki67+	 7768 12838
4829	0	0	Ki67+	 7771 13002
4830	0	0	Ki67+	 7771 13058
4831	0	0	Ki67+	 7773 12710
4832	0	0	Ki67+	 7774 12729
4833	0	0	Ki67+	 7778 13010
4834	0	0	Ki67+	 7779 12785
4835	0	0	Ki67+	 7779 12883
4836	0	0	Ki67+	 7780 12517
4837	0	0	Ki67+	 7783 12474
4838	0	0	Ki67+	 7784 12920
4839	0	0	Ki67+	 7786 12559
4840	0	0	Ki67+	 7787 12760
4841	0	0	Ki67+	 7793 12620
4842	0	0	Ki67+	 7794 12891
4843	0	0	Ki67+	 7796 12949
4844	0	0	Ki67+	 7796 13048
4845	0	0	Ki67+	 7801 12837
4846	0	0	Ki67+	 7804 12602
4847	0	0	Ki67+	 7804 12728
4848	0	0	Ki67+	 7804 12821
4849	0	0	Ki67+	 7808 12669
4850	0	0	Ki67+	 7810 12980
4851	0	0	Ki67+	 7811 12789
4852	0	0	Ki67+	 7813 12857
4853	0	0	Ki67+	 7813 13016
4854	0	0	Ki67+	 7817 12702
4855	0	0	Ki67+	 7817 12913
4856	0	0	Ki67+	 7821 12956
4857	0	0	Ki67+	 7823 12724
4858	0	0	Ki67+	 7824 12783
4859	0	0	Ki67+	 7824 12823
4860	0	0	Ki67+	 7826 12940
4861	0	0	Ki67+	 7829 12973
4862	0	0	Ki67+	 7830 13013
4863	0	0	Ki67+	 7832 12872
4864	0	0	Ki67+	 7832 13043
4865	0	0	Ki67+	 7839 12892
4866	0	0	Ki67+	 7840 12675
4867	0	0	Ki67+	 7842 12926
4868	0	0	Ki67+	 7843 13065
4869	0	0	Ki67+	 7845 12955
4870	0	0	Ki67+	 7849 12641
4871	0	0	Ki67+	 7852 12807
4872	0	0	Ki67+	 7853 12858
4873	0	0	Ki67+	 7858 12896
4874	0	0	Ki67+	 7859 12666
4875	0	0	Ki67+	 7860 12796
4876	0	0	Ki67+	 7864 12932
4877	0	0	Ki67+	 7868 12870
4878	0	0	Ki67+	 7873 12828
4879	0	0	Ki67+	 7884 12712
4880	0	0	Ki67+	 7889 12863
4881	0	0	Ki67+	 7890 12912
4882	0	0	Ki67+	 7891 12687
4883	0	0	Ki67+	 7898 12706
4884	0	0	Ki67+	 7900 12894
4885	0	0	Ki67+	 7900 12913
4886	0	0	Ki67+	 7901 12950
4887	0	0	Ki67+	 7902 12766
4888	0	0	Ki67+	 7903 12807
4889	0	0	Ki67+	 7912 12840
4890	0	0	Ki67+	 7916 12795
4891	0	0	Ki67+	 7919 12589
4892	0	0	Ki67+	 7923 12964
4893	0	0	Ki67+	 7923 12994
4894	0	0	Ki67+	 7924 12887
4895	0	0	Ki67+	 7927 12565
4896	0	0	Ki67+	 7930 12829
4897	0	0	Ki67+	 7930 12847
4898	0	0	Ki67+	 7933 12743
4899	0	0	Ki67+	 7934 12329
4900	0	0	Ki67+	 7934 12933
4901	0	0	Ki67+	 7935 12579
4902	0	0	Ki67+	 7936 13021
4903	0	0	Ki67+	 7938 12912
4904	0	0	Ki67+	 7943 12767
4905	0	0	Ki67+	 7947 12896
4906	0	0	Ki67+	 7948 12705
4907	0	0	Ki67+	 7952 12936
4908	0	0	Ki67+	 7955 12926
4909	0	0	Ki67+	 7955 13057
4910	0	0	Ki67+	 7958 13004
4911	0	0	Ki67+	 7959 12979
4912	0	0	Ki67+	 7962 12346
4913	0	0	Ki67+	 7968 12484
4914	0	0	Ki67+	 7973 12316
4915	0	0	Ki67+	 7976 12707
4916	0	0	Ki67+	 7981 13031
4917	0	0	Ki67+	 7986 12385
4918	0	0	Ki67+	 7986 12479
4919	0	0	Ki67+	 7987 12979
4920	0	0	Ki67+	 7989 12587
4921	0	0	Ki67+	 7991 12607
4922	0	0	Ki67+	 7992 12448
4923	0	0	Ki67+	 7996 12994
4924	0	0	Ki67+	 7999 12561
4925	0	0	Ki67+	 8004 13030
4926	0	0	Ki67+	 8006 12961
4927	0	0	Ki67+	 8018 12307
4928	0	0	Ki67+	 7245 13289
4929	0	0	Ki67+	 7245 13510
4930	0	0	Ki67+	 7252 13413
4931	0	0	Ki67+	 7264 13807
4932	0	0	Ki67+	 7272 13403
4933	0	0	Ki67+	 7279 13586
4934	0	0	Ki67+	 7293 13591
4935	0	0	Ki67+	 7315 13608
4936	0	0	Ki67+	 7344 13816
4937	0	0	Ki67+	 7358 13826
4938	0	0	Ki67+	 7363 13730
4939	0	0	Ki67+	 7380 13580
4940	0	0	Ki67+	 7393 13856
4941	0	0	Ki67+	 7395 13551
4942	0	0	Ki67+	 7399 13537
4943	0	0	Ki67+	 7422 13544
4944	0	0	Ki67+	 7475 13573
4945	0	0	Ki67+	 7493 13527
4946	0	0	Ki67+	 7496 13353
4947	0	0	Ki67+	 7518 13193
4948	0	0	Ki67+	 7536 13560
4949	0	0	Ki67+	 7539 13710
4950	0	0	Ki67+	 7541 13151
4951	0	0	Ki67+	 7543 13733
4952	0	0	Ki67+	 7549 13627
4953	0	0	Ki67+	 7556 13506
4954	0	0	Ki67+	 7559 13752
4955	0	0	Ki67+	 7565 13512
4956	0	0	Ki67+	 7577 13737
4957	0	0	Ki67+	 7598 13730
4958	0	0	Ki67+	 7614 13806
4959	0	0	Ki67+	 7621 13573
4960	0	0	Ki67+	 7627 13094
4961	0	0	Ki67+	 7644 13120
4962	0	0	Ki67+	 7646 13673
4963	0	0	Ki67+	 7652 13384
4964	0	0	Ki67+	 7658 13648
4965	0	0	Ki67+	 7669 13412
4966	0	0	Ki67+	 7669 13491
4967	0	0	Ki67+	 7677 13113
4968	0	0	Ki67+	 7680 13545
4969	0	0	Ki67+	 7689 13584
4970	0	0	Ki67+	 7693 13183
4971	0	0	Ki67+	 7696 13304
4972	0	0	Ki67+	 7703 13571
4973	0	0	Ki67+	 7706 13599
4974	0	0	Ki67+	 7710 13128
4975	0	0	Ki67+	 7710 13201
4976	0	0	Ki67+	 7711 13532
4977	0	0	Ki67+	 7712 13665
4978	0	0	Ki67+	 7717 13815
4979	0	0	Ki67+	 7722 13212
4980	0	0	Ki67+	 7723 13640
4981	0	0	Ki67+	 7725 13658
4982	0	0	Ki67+	 7726 13854
4983	0	0	Ki67+	 7730 13195
4984	0	0	Ki67+	 7730 13843
4985	0	0	Ki67+	 7738 13570
4986	0	0	Ki67+	 7744 13326
4987	0	0	Ki67+	 7750 13199
4988	0	0	Ki67+	 7755 13833
4989	0	0	Ki67+	 7767 13176
4990	0	0	Ki67+	 7769 13227
4991	0	0	Ki67+	 7791 13106
4992	0	0	Ki67+	 7808 13143
4993	0	0	Ki67+	 7811 13227
4994	0	0	Ki67+	 7815 13084
4995	0	0	Ki67+	 7820 13425
4996	0	0	Ki67+	 7821 13443
4997	0	0	Ki67+	 7827 13098
4998	0	0	Ki67+	 7840 13203
4999	0	0	Ki67+	 7841 13182
5000	0	0	Ki67+	 7848 13115
5001	0	0	Ki67+	 7855 13453
5002	0	0	Ki67+	 7858 13183
5003	0	0	Ki67+	 7871 13253
5004	0	0	Ki67+	 7874 13222
5005	0	0	Ki67+	 7877 13162
5006	0	0	Ki67+	 7878 13186
5007	0	0	Ki67+	 7973 13110
5008	0	0	Ki67+	 7977 13078
5009	0	0	Ki67+	 7980 13848
5010	0	0	Ki67+	 7990 13132
5011	0	0	Ki67+	 7997 13829
5012	0	0	Ki67+	 8000 13853
5013	0	0	Ki67+	 8005 13084
5014	0	0	Ki67+	 8008 13818
5015	0	0	Ki67+	 8020 13834
5016	0	0	Ki67+	 8024 13844
5017	0	0	Ki67+	 7233 14558
5018	0	0	Ki67+	 7239 14456
5019	0	0	Ki67+	 7241 14269
5020	0	0	Ki67+	 7241 14376
5021	0	0	Ki67+	 7249 14504
5022	0	0	Ki67+	 7249 14570
5023	0	0	Ki67+	 7252 14093
5024	0	0	Ki67+	 7252 14492
5025	0	0	Ki67+	 7258 14564
5026	0	0	Ki67+	 7260 14408
5027	0	0	Ki67+	 7265 14487
5028	0	0	Ki67+	 7275 14437
5029	0	0	Ki67+	 7281 14416
5030	0	0	Ki67+	 7282 14610
5031	0	0	Ki67+	 7295 14447
5032	0	0	Ki67+	 7314 14476
5033	0	0	Ki67+	 7318 14437
5034	0	0	Ki67+	 7325 14505
5035	0	0	Ki67+	 7331 14039
5036	0	0	Ki67+	 7333 14467
5037	0	0	Ki67+	 7336 14451
5038	0	0	Ki67+	 7337 14513
5039	0	0	Ki67+	 7355 14614
5040	0	0	Ki67+	 7357 14085
5041	0	0	Ki67+	 7359 14543
5042	0	0	Ki67+	 7370 14559
5043	0	0	Ki67+	 7389 14595
5044	0	0	Ki67+	 7398 14605
5045	0	0	Ki67+	 7400 14482
5046	0	0	Ki67+	 7411 14600
5047	0	0	Ki67+	 7414 14576
5048	0	0	Ki67+	 7427 14597
5049	0	0	Ki67+	 7429 14615
5050	0	0	Ki67+	 7430 14507
5051	0	0	Ki67+	 7435 14542
5052	0	0	Ki67+	 7452 14572
5053	0	0	Ki67+	 7455 14607
5054	0	0	Ki67+	 7460 14521
5055	0	0	Ki67+	 7468 14544
5056	0	0	Ki67+	 7468 14617
5057	0	0	Ki67+	 7477 14013
5058	0	0	Ki67+	 7487 14572
5059	0	0	Ki67+	 7492 13978
5060	0	0	Ki67+	 7492 14033
5061	0	0	Ki67+	 7492 14527
5062	0	0	Ki67+	 7498 14021
5063	0	0	Ki67+	 7505 14633
5064	0	0	Ki67+	 7505 14651
5065	0	0	Ki67+	 7506 14569
5066	0	0	Ki67+	 7506 14591
5067	0	0	Ki67+	 7520 14642
5068	0	0	Ki67+	 7541 14087
5069	0	0	Ki67+	 7546 14128
5070	0	0	Ki67+	 7553 14359
5071	0	0	Ki67+	 7555 14574
5072	0	0	Ki67+	 7557 14598
5073	0	0	Ki67+	 7561 14070
5074	0	0	Ki67+	 7562 14651
5075	0	0	Ki67+	 7568 14080
5076	0	0	Ki67+	 7570 14374
5077	0	0	Ki67+	 7575 14284
5078	0	0	Ki67+	 7580 14038
5079	0	0	Ki67+	 7580 14399
5080	0	0	Ki67+	 7582 14138
5081	0	0	Ki67+	 7586 14066
5082	0	0	Ki67+	 7587 14391
5083	0	0	Ki67+	 7589 14613
5084	0	0	Ki67+	 7593 14636
5085	0	0	Ki67+	 7595 14162
5086	0	0	Ki67+	 7595 14253
5087	0	0	Ki67+	 7595 14654
5088	0	0	Ki67+	 7605 14408
5089	0	0	Ki67+	 7607 14097
5090	0	0	Ki67+	 7617 14196
5091	0	0	Ki67+	 7621 14398
5092	0	0	Ki67+	 7635 14210
5093	0	0	Ki67+	 7645 14111
5094	0	0	Ki67+	 7654 14142
5095	0	0	Ki67+	 7666 14205
5096	0	0	Ki67+	 7667 14233
5097	0	0	Ki67+	 7678 14621
5098	0	0	Ki67+	 7691 14629
5099	0	0	Ki67+	 7709 14644
5100	0	0	Ki67+	 7728 14663
5101	0	0	Ki67+	 7749 14636
5102	0	0	Ki67+	 7768 14654
5103	0	0	Ki67+	 7777 13879
5104	0	0	Ki67+	 7783 14648
5105	0	0	Ki67+	 7796 14661
5106	0	0	Ki67+	 7797 14200
5107	0	0	Ki67+	 7808 14239
5108	0	0	Ki67+	 7838 14554
5109	0	0	Ki67+	 7844 14242
5110	0	0	Ki67+	 7845 14314
5111	0	0	Ki67+	 7849 14015
5112	0	0	Ki67+	 7878 14309
5113	0	0	Ki67+	 7880 13998
5114	0	0	Ki67+	 7891 14543
5115	0	0	Ki67+	 7892 14211
5116	0	0	Ki67+	 7892 14526
5117	0	0	Ki67+	 7893 14413
5118	0	0	Ki67+	 7893 14665
5119	0	0	Ki67+	 7897 14559
5120	0	0	Ki67+	 7899 14246
5121	0	0	Ki67+	 7902 14470
5122	0	0	Ki67+	 7906 14362
5123	0	0	Ki67+	 7908 14565
5124	0	0	Ki67+	 7915 14419
5125	0	0	Ki67+	 7919 14528
5126	0	0	Ki67+	 7923 13974
5127	0	0	Ki67+	 7931 14485
5128	0	0	Ki67+	 7934 14465
5129	0	0	Ki67+	 7935 14341
5130	0	0	Ki67+	 7935 14415
5131	0	0	Ki67+	 7939 13962
5132	0	0	Ki67+	 7943 14372
5133	0	0	Ki67+	 7943 14619
5134	0	0	Ki67+	 7946 14555
5135	0	0	Ki67+	 7948 14320
5136	0	0	Ki67+	 7949 14657
5137	0	0	Ki67+	 7960 14468
5138	0	0	Ki67+	 7960 14492
5139	0	0	Ki67+	 7962 13906
5140	0	0	Ki67+	 7965 14289
5141	0	0	Ki67+	 7969 14431
5142	0	0	Ki67+	 7973 14609
5143	0	0	Ki67+	 7981 14579
5144	0	0	Ki67+	 7982 13900
5145	0	0	Ki67+	 7982 14545
5146	0	0	Ki67+	 7986 14560
5147	0	0	Ki67+	 7990 14476
5148	0	0	Ki67+	 7991 14532
5149	0	0	Ki67+	 7992 14388
5150	0	0	Ki67+	 8014 14593
5151	0	0	Ki67+	 8017 14544
5152	0	0	Ki67+	 8020 14373
5153	0	0	Ki67+	 8031 13935
5154	0	0	Ki67+	 7235 14938
5155	0	0	Ki67+	 7240 15455
5156	0	0	Ki67+	 7245 15193
5157	0	0	Ki67+	 7246 15232
5158	0	0	Ki67+	 7247 15288
5159	0	0	Ki67+	 7251 14898
5160	0	0	Ki67+	 7254 15182
5161	0	0	Ki67+	 7254 15202
5162	0	0	Ki67+	 7266 14830
5163	0	0	Ki67+	 7275 15357
5164	0	0	Ki67+	 7276 15265
5165	0	0	Ki67+	 7279 14852
5166	0	0	Ki67+	 7283 15161
5167	0	0	Ki67+	 7286 15265
5168	0	0	Ki67+	 7292 15317
5169	0	0	Ki67+	 7294 15024
5170	0	0	Ki67+	 7295 15208
5171	0	0	Ki67+	 7296 15124
5172	0	0	Ki67+	 7296 15448
5173	0	0	Ki67+	 7299 15174
5174	0	0	Ki67+	 7300 15367
5175	0	0	Ki67+	 7302 15276
5176	0	0	Ki67+	 7303 14891
5177	0	0	Ki67+	 7315 15264
5178	0	0	Ki67+	 7317 14854
5179	0	0	Ki67+	 7318 15112
5180	0	0	Ki67+	 7318 15148
5181	0	0	Ki67+	 7319 15133
5182	0	0	Ki67+	 7319 15305
5183	0	0	Ki67+	 7328 15457
5184	0	0	Ki67+	 7330 15278
5185	0	0	Ki67+	 7331 15335
5186	0	0	Ki67+	 7332 15374
5187	0	0	Ki67+	 7339 15168
5188	0	0	Ki67+	 7345 15301
5189	0	0	Ki67+	 7350 14906
5190	0	0	Ki67+	 7350 15245
5191	0	0	Ki67+	 7356 15346
5192	0	0	Ki67+	 7356 15384
5193	0	0	Ki67+	 7364 15450
5194	0	0	Ki67+	 7365 14910
5195	0	0	Ki67+	 7370 15383
5196	0	0	Ki67+	 7374 15450
5197	0	0	Ki67+	 7375 15341
5198	0	0	Ki67+	 7376 14742
5199	0	0	Ki67+	 7378 15264
5200	0	0	Ki67+	 7379 15300
5201	0	0	Ki67+	 7382 14935
5202	0	0	Ki67+	 7385 14768
5203	0	0	Ki67+	 7385 14800
5204	0	0	Ki67+	 7385 15100
5205	0	0	Ki67+	 7391 14891
5206	0	0	Ki67+	 7392 14966
5207	0	0	Ki67+	 7393 15040
5208	0	0	Ki67+	 7399 15110
5209	0	0	Ki67+	 7401 14917
5210	0	0	Ki67+	 7404 15348
5211	0	0	Ki67+	 7410 14941
5212	0	0	Ki67+	 7410 15280
5213	0	0	Ki67+	 7412 15260
5214	0	0	Ki67+	 7412 15374
5215	0	0	Ki67+	 7417 15110
5216	0	0	Ki67+	 7423 14970
5217	0	0	Ki67+	 7429 14775
5218	0	0	Ki67+	 7430 15146
5219	0	0	Ki67+	 7433 14948
5220	0	0	Ki67+	 7444 14862
5221	0	0	Ki67+	 7445 15093
5222	0	0	Ki67+	 7450 14797
5223	0	0	Ki67+	 7453 15225
5224	0	0	Ki67+	 7459 15126
5225	0	0	Ki67+	 7467 14895
5226	0	0	Ki67+	 7471 15277
5227	0	0	Ki67+	 7476 15459
5228	0	0	Ki67+	 7481 15197
5229	0	0	Ki67+	 7486 15241
5230	0	0	Ki67+	 7488 15028
5231	0	0	Ki67+	 7492 14954
5232	0	0	Ki67+	 7498 15269
5233	0	0	Ki67+	 7499 14909
5234	0	0	Ki67+	 7506 15224
5235	0	0	Ki67+	 7511 15313
5236	0	0	Ki67+	 7512 14689
5237	0	0	Ki67+	 7520 15206
5238	0	0	Ki67+	 7522 14954
5239	0	0	Ki67+	 7525 15113
5240	0	0	Ki67+	 7527 15335
5241	0	0	Ki67+	 7536 15344
5242	0	0	Ki67+	 7541 15306
5243	0	0	Ki67+	 7544 15215
5244	0	0	Ki67+	 7549 15112
5245	0	0	Ki67+	 7551 14884
5246	0	0	Ki67+	 7552 15245
5247	0	0	Ki67+	 7553 15089
5248	0	0	Ki67+	 7555 14861
5249	0	0	Ki67+	 7555 15147
5250	0	0	Ki67+	 7556 14922
5251	0	0	Ki67+	 7559 15280
5252	0	0	Ki67+	 7559 15323
5253	0	0	Ki67+	 7560 15469
5254	0	0	Ki67+	 7561 14682
5255	0	0	Ki67+	 7566 15377
5256	0	0	Ki67+	 7568 14998
5257	0	0	Ki67+	 7569 15433
5258	0	0	Ki67+	 7572 14897
5259	0	0	Ki67+	 7588 14948
5260	0	0	Ki67+	 7588 15350
5261	0	0	Ki67+	 7589 14707
5262	0	0	Ki67+	 7589 14988
5263	0	0	Ki67+	 7595 14718
5264	0	0	Ki67+	 7597 15324
5265	0	0	Ki67+	 7599 15414
5266	0	0	Ki67+	 7603 14908
5267	0	0	Ki67+	 7603 15384
5268	0	0	Ki67+	 7606 15429
5269	0	0	Ki67+	 7609 15361
5270	0	0	Ki67+	 7610 15296
5271	0	0	Ki67+	 7623 15172
5272	0	0	Ki67+	 7624 15418
5273	0	0	Ki67+	 7628 14912
5274	0	0	Ki67+	 7631 14931
5275	0	0	Ki67+	 7632 15339
5276	0	0	Ki67+	 7635 15383
5277	0	0	Ki67+	 7637 15026
5278	0	0	Ki67+	 7637 15309
5279	0	0	Ki67+	 7643 14736
5280	0	0	Ki67+	 7650 14844
5281	0	0	Ki67+	 7654 15192
5282	0	0	Ki67+	 7655 15003
5283	0	0	Ki67+	 7658 14755
5284	0	0	Ki67+	 7658 15430
5285	0	0	Ki67+	 7667 15093
5286	0	0	Ki67+	 7668 15271
5287	0	0	Ki67+	 7669 15370
5288	0	0	Ki67+	 7671 14777
5289	0	0	Ki67+	 7671 14909
5290	0	0	Ki67+	 7671 15327
5291	0	0	Ki67+	 7671 15356
5292	0	0	Ki67+	 7672 15204
5293	0	0	Ki67+	 7677 15384
5294	0	0	Ki67+	 7682 14845
5295	0	0	Ki67+	 7684 15128
5296	0	0	Ki67+	 7685 14805
5297	0	0	Ki67+	 7686 14956
5298	0	0	Ki67+	 7686 15238
5299	0	0	Ki67+	 7687 14676
5300	0	0	Ki67+	 7688 15401
5301	0	0	Ki67+	 7689 15208
5302	0	0	Ki67+	 7690 15286
5303	0	0	Ki67+	 7696 14836
5304	0	0	Ki67+	 7697 14691
5305	0	0	Ki67+	 7697 15321
5306	0	0	Ki67+	 7699 14888
5307	0	0	Ki67+	 7700 14742
5308	0	0	Ki67+	 7700 14936
5309	0	0	Ki67+	 7708 15390
5310	0	0	Ki67+	 7710 14712
5311	0	0	Ki67+	 7710 15348
5312	0	0	Ki67+	 7710 15406
5313	0	0	Ki67+	 7711 15130
5314	0	0	Ki67+	 7711 15290
5315	0	0	Ki67+	 7714 14809
5316	0	0	Ki67+	 7719 15001
5317	0	0	Ki67+	 7719 15191
5318	0	0	Ki67+	 7721 15037
5319	0	0	Ki67+	 7723 15235
5320	0	0	Ki67+	 7723 15398
5321	0	0	Ki67+	 7726 15166
5322	0	0	Ki67+	 7726 15359
5323	0	0	Ki67+	 7728 14845
5324	0	0	Ki67+	 7728 15070
5325	0	0	Ki67+	 7729 15258
5326	0	0	Ki67+	 7733 14917
5327	0	0	Ki67+	 7734 15352
5328	0	0	Ki67+	 7735 15134
5329	0	0	Ki67+	 7736 14930
5330	0	0	Ki67+	 7737 15413
5331	0	0	Ki67+	 7738 15198
5332	0	0	Ki67+	 7742 15059
5333	0	0	Ki67+	 7742 15286
5334	0	0	Ki67+	 7747 15397
5335	0	0	Ki67+	 7748 15174
5336	0	0	Ki67+	 7750 15258
5337	0	0	Ki67+	 7750 15357
5338	0	0	Ki67+	 7751 15070
5339	0	0	Ki67+	 7753 14852
5340	0	0	Ki67+	 7753 15220
5341	0	0	Ki67+	 7754 15107
5342	0	0	Ki67+	 7755 14709
5343	0	0	Ki67+	 7758 15287
5344	0	0	Ki67+	 7758 15462
5345	0	0	Ki67+	 7762 14790
5346	0	0	Ki67+	 7763 15152
5347	0	0	Ki67+	 7764 15042
5348	0	0	Ki67+	 7765 15307
5349	0	0	Ki67+	 7766 15347
5350	0	0	Ki67+	 7771 15413
5351	0	0	Ki67+	 7774 15357
5352	0	0	Ki67+	 7776 15301
5353	0	0	Ki67+	 7779 15186
5354	0	0	Ki67+	 7781 14743
5355	0	0	Ki67+	 7784 15005
5356	0	0	Ki67+	 7785 14862
5357	0	0	Ki67+	 7785 15082
5358	0	0	Ki67+	 7786 14961
5359	0	0	Ki67+	 7786 15318
5360	0	0	Ki67+	 7791 14888
5361	0	0	Ki67+	 7791 15021
5362	0	0	Ki67+	 7792 15053
5363	0	0	Ki67+	 7796 15471
5364	0	0	Ki67+	 7797 15447
5365	0	0	Ki67+	 7800 15272
5366	0	0	Ki67+	 7801 14749
5367	0	0	Ki67+	 7802 14953
5368	0	0	Ki67+	 7806 14838
5369	0	0	Ki67+	 7807 15350
5370	0	0	Ki67+	 7809 15279
5371	0	0	Ki67+	 7809 15312
5372	0	0	Ki67+	 7810 14967
5373	0	0	Ki67+	 7821 15019
5374	0	0	Ki67+	 7821 15106
5375	0	0	Ki67+	 7822 15435
5376	0	0	Ki67+	 7823 15069
5377	0	0	Ki67+	 7823 15204
5378	0	0	Ki67+	 7825 14963
5379	0	0	Ki67+	 7828 14867
5380	0	0	Ki67+	 7830 14907
5381	0	0	Ki67+	 7832 14778
5382	0	0	Ki67+	 7832 15464
5383	0	0	Ki67+	 7834 14688
5384	0	0	Ki67+	 7835 14949
5385	0	0	Ki67+	 7840 14704
5386	0	0	Ki67+	 7840 15210
5387	0	0	Ki67+	 7844 15002
5388	0	0	Ki67+	 7845 14843
5389	0	0	Ki67+	 7846 14728
5390	0	0	Ki67+	 7850 15321
5391	0	0	Ki67+	 7852 15120
5392	0	0	Ki67+	 7853 15358
5393	0	0	Ki67+	 7856 14978
5394	0	0	Ki67+	 7862 15455
5395	0	0	Ki67+	 7864 14949
5396	0	0	Ki67+	 7866 15378
5397	0	0	Ki67+	 7872 14833
5398	0	0	Ki67+	 7872 15345
5399	0	0	Ki67+	 7873 15267
5400	0	0	Ki67+	 7875 14989
5401	0	0	Ki67+	 7880 15120
5402	0	0	Ki67+	 7884 15242
5403	0	0	Ki67+	 7885 15028
5404	0	0	Ki67+	 7888 14973
5405	0	0	Ki67+	 7888 15283
5406	0	0	Ki67+	 7889 15063
5407	0	0	Ki67+	 7889 15198
5408	0	0	Ki67+	 7890 15397
5409	0	0	Ki67+	 7893 15381
5410	0	0	Ki67+	 7894 14838
5411	0	0	Ki67+	 7896 15424
5412	0	0	Ki67+	 7901 15047
5413	0	0	Ki67+	 7903 15347
5414	0	0	Ki67+	 7908 15133
5415	0	0	Ki67+	 7911 14708
5416	0	0	Ki67+	 7911 14936
5417	0	0	Ki67+	 7911 14951
5418	0	0	Ki67+	 7912 15258
5419	0	0	Ki67+	 7913 15319
5420	0	0	Ki67+	 7914 14757
5421	0	0	Ki67+	 7915 14963
5422	0	0	Ki67+	 7918 14739
5423	0	0	Ki67+	 7921 14905
5424	0	0	Ki67+	 7921 15326
5425	0	0	Ki67+	 7922 14882
5426	0	0	Ki67+	 7923 14719
5427	0	0	Ki67+	 7924 15000
5428	0	0	Ki67+	 7924 15459
5429	0	0	Ki67+	 7930 14779
5430	0	0	Ki67+	 7931 14694
5431	0	0	Ki67+	 7933 14745
5432	0	0	Ki67+	 7934 15281
5433	0	0	Ki67+	 7934 15444
5434	0	0	Ki67+	 7939 15072
5435	0	0	Ki67+	 7939 15111
5436	0	0	Ki67+	 7943 14925
5437	0	0	Ki67+	 7945 14914
5438	0	0	Ki67+	 7946 14962
5439	0	0	Ki67+	 7949 15431
5440	0	0	Ki67+	 7950 15074
5441	0	0	Ki67+	 7952 15142
5442	0	0	Ki67+	 7957 14897
5443	0	0	Ki67+	 7957 14922
5444	0	0	Ki67+	 7958 15015
5445	0	0	Ki67+	 7959 14938
5446	0	0	Ki67+	 7962 14812
5447	0	0	Ki67+	 7962 15156
5448	0	0	Ki67+	 7965 14753
5449	0	0	Ki67+	 7965 15412
5450	0	0	Ki67+	 7967 14787
5451	0	0	Ki67+	 7973 14854
5452	0	0	Ki67+	 7974 14710
5453	0	0	Ki67+	 7975 15048
5454	0	0	Ki67+	 7977 15107
5455	0	0	Ki67+	 7979 14818
5456	0	0	Ki67+	 7980 14982
5457	0	0	Ki67+	 7980 15185
5458	0	0	Ki67+	 7983 15032
5459	0	0	Ki67+	 7986 15142
5460	0	0	Ki67+	 7987 15173
5461	0	0	Ki67+	 7989 15339
5462	0	0	Ki67+	 7990 14865
5463	0	0	Ki67+	 7990 15449
5464	0	0	Ki67+	 7991 15157
5465	0	0	Ki67+	 7992 15067
5466	0	0	Ki67+	 7995 14940
5467	0	0	Ki67+	 7997 15198
5468	0	0	Ki67+	 8000 15022
5469	0	0	Ki67+	 8001 14797
5470	0	0	Ki67+	 8001 15082
5471	0	0	Ki67+	 8006 15276
5472	0	0	Ki67+	 8006 15345
5473	0	0	Ki67+	 8008 14842
5474	0	0	Ki67+	 8009 14998
5475	0	0	Ki67+	 8009 15185
5476	0	0	Ki67+	 8010 15105
5477	0	0	Ki67+	 8017 15010
5478	0	0	Ki67+	 8020 14956
5479	0	0	Ki67+	 8022 15052
5480	0	0	Ki67+	 8028 15366
5481	0	0	Ki67+	 7234 15573
5482	0	0	Ki67+	 7240 15508
5483	0	0	Ki67+	 7242 15605
5484	0	0	Ki67+	 7250 15695
5485	0	0	Ki67+	 7260 15549
5486	0	0	Ki67+	 7272 15500
5487	0	0	Ki67+	 7303 15492
5488	0	0	Ki67+	 7316 15642
5489	0	0	Ki67+	 7358 15481
5490	0	0	Ki67+	 7358 15664
5491	0	0	Ki67+	 7380 15666
5492	0	0	Ki67+	 7381 15718
5493	0	0	Ki67+	 7385 15689
5494	0	0	Ki67+	 7389 15725
5495	0	0	Ki67+	 7391 15740
5496	0	0	Ki67+	 7392 16150
5497	0	0	Ki67+	 7394 15483
5498	0	0	Ki67+	 7395 16016
5499	0	0	Ki67+	 7400 15645
5500	0	0	Ki67+	 7410 15699
5501	0	0	Ki67+	 7412 15716
5502	0	0	Ki67+	 7412 15783
5503	0	0	Ki67+	 7413 15487
5504	0	0	Ki67+	 7413 15516
5505	0	0	Ki67+	 7414 15754
5506	0	0	Ki67+	 7420 15506
5507	0	0	Ki67+	 7421 15790
5508	0	0	Ki67+	 7423 15808
5509	0	0	Ki67+	 7424 15569
5510	0	0	Ki67+	 7427 15632
5511	0	0	Ki67+	 7431 15549
5512	0	0	Ki67+	 7448 15507
5513	0	0	Ki67+	 7452 15532
5514	0	0	Ki67+	 7455 15764
5515	0	0	Ki67+	 7457 15871
5516	0	0	Ki67+	 7462 15840
5517	0	0	Ki67+	 7468 15937
5518	0	0	Ki67+	 7471 15810
5519	0	0	Ki67+	 7473 15573
5520	0	0	Ki67+	 7473 15964
5521	0	0	Ki67+	 7474 15778
5522	0	0	Ki67+	 7475 15559
5523	0	0	Ki67+	 7475 15847
5524	0	0	Ki67+	 7478 15742
5525	0	0	Ki67+	 7480 15661
5526	0	0	Ki67+	 7481 15690
5527	0	0	Ki67+	 7481 15729
5528	0	0	Ki67+	 7482 15818
5529	0	0	Ki67+	 7489 16003
5530	0	0	Ki67+	 7490 15978
5531	0	0	Ki67+	 7492 15888
5532	0	0	Ki67+	 7495 15624
5533	0	0	Ki67+	 7499 15582
5534	0	0	Ki67+	 7499 15773
5535	0	0	Ki67+	 7501 15686
5536	0	0	Ki67+	 7502 15668
5537	0	0	Ki67+	 7507 15720
5538	0	0	Ki67+	 7510 15785
5539	0	0	Ki67+	 7513 15848
5540	0	0	Ki67+	 7521 15902
5541	0	0	Ki67+	 7522 16067
5542	0	0	Ki67+	 7525 15970
5543	0	0	Ki67+	 7529 16092
5544	0	0	Ki67+	 7532 15581
5545	0	0	Ki67+	 7532 15611
5546	0	0	Ki67+	 7532 16001
5547	0	0	Ki67+	 7539 15803
5548	0	0	Ki67+	 7539 16096
5549	0	0	Ki67+	 7542 15524
5550	0	0	Ki67+	 7549 15610
5551	0	0	Ki67+	 7549 15920
5552	0	0	Ki67+	 7557 15515
5553	0	0	Ki67+	 7557 15888
5554	0	0	Ki67+	 7558 15530
5555	0	0	Ki67+	 7558 15820
5556	0	0	Ki67+	 7560 16138
5557	0	0	Ki67+	 7568 15557
5558	0	0	Ki67+	 7568 15846
5559	0	0	Ki67+	 7570 15505
5560	0	0	Ki67+	 7576 16091
5561	0	0	Ki67+	 7585 15509
5562	0	0	Ki67+	 7587 15494
5563	0	0	Ki67+	 7587 15872
5564	0	0	Ki67+	 7590 15575
5565	0	0	Ki67+	 7593 16117
5566	0	0	Ki67+	 7598 15971
5567	0	0	Ki67+	 7599 15857
5568	0	0	Ki67+	 7599 15927
5569	0	0	Ki67+	 7600 16031
5570	0	0	Ki67+	 7600 16171
5571	0	0	Ki67+	 7601 15497
5572	0	0	Ki67+	 7606 16214
5573	0	0	Ki67+	 7619 15969
5574	0	0	Ki67+	 7622 15597
5575	0	0	Ki67+	 7628 15989
5576	0	0	Ki67+	 7630 15480
5577	0	0	Ki67+	 7630 15956
5578	0	0	Ki67+	 7631 15509
5579	0	0	Ki67+	 7635 15972
5580	0	0	Ki67+	 7636 15896
5581	0	0	Ki67+	 7637 16072
5582	0	0	Ki67+	 7641 15574
5583	0	0	Ki67+	 7645 16003
5584	0	0	Ki67+	 7647 16111
5585	0	0	Ki67+	 7650 15863
5586	0	0	Ki67+	 7654 15911
5587	0	0	Ki67+	 7656 16003
5588	0	0	Ki67+	 7663 16022
5589	0	0	Ki67+	 7665 15937
5590	0	0	Ki67+	 7666 16188
5591	0	0	Ki67+	 7667 15948
5592	0	0	Ki67+	 7669 16081
5593	0	0	Ki67+	 7672 16136
5594	0	0	Ki67+	 7673 15580
5595	0	0	Ki67+	 7681 16260
5596	0	0	Ki67+	 7684 15911
5597	0	0	Ki67+	 7685 15971
5598	0	0	Ki67+	 7691 16103
5599	0	0	Ki67+	 7692 15931
5600	0	0	Ki67+	 7695 16008
5601	0	0	Ki67+	 7704 15570
5602	0	0	Ki67+	 7704 16049
5603	0	0	Ki67+	 7714 15505
5604	0	0	Ki67+	 7716 15539
5605	0	0	Ki67+	 7717 15572
5606	0	0	Ki67+	 7717 16173
5607	0	0	Ki67+	 7731 16042
5608	0	0	Ki67+	 7733 15834
5609	0	0	Ki67+	 7733 16009
5610	0	0	Ki67+	 7736 16060
5611	0	0	Ki67+	 7738 15490
5612	0	0	Ki67+	 7738 16261
5613	0	0	Ki67+	 7739 15522
5614	0	0	Ki67+	 7739 16217
5615	0	0	Ki67+	 7741 15987
5616	0	0	Ki67+	 7741 16095
5617	0	0	Ki67+	 7745 15570
5618	0	0	Ki67+	 7745 15727
5619	0	0	Ki67+	 7746 16116
5620	0	0	Ki67+	 7753 16222
5621	0	0	Ki67+	 7762 15479
5622	0	0	Ki67+	 7764 15532
5623	0	0	Ki67+	 7768 15848
5624	0	0	Ki67+	 7772 15566
5625	0	0	Ki67+	 7775 15501
5626	0	0	Ki67+	 7776 16255
5627	0	0	Ki67+	 7783 15996
5628	0	0	Ki67+	 7783 16244
5629	0	0	Ki67+	 7788 15958
5630	0	0	Ki67+	 7789 16014
5631	0	0	Ki67+	 7797 15557
5632	0	0	Ki67+	 7798 15524
5633	0	0	Ki67+	 7813 15928
5634	0	0	Ki67+	 7819 16263
5635	0	0	Ki67+	 7820 15942
5636	0	0	Ki67+	 7825 15517
5637	0	0	Ki67+	 7825 16167
5638	0	0	Ki67+	 7830 16217
5639	0	0	Ki67+	 7831 15572
5640	0	0	Ki67+	 7840 16270
5641	0	0	Ki67+	 7841 15963
5642	0	0	Ki67+	 7848 16233
5643	0	0	Ki67+	 7849 15540
5644	0	0	Ki67+	 7857 15807
5645	0	0	Ki67+	 7858 15987
5646	0	0	Ki67+	 7862 15544
5647	0	0	Ki67+	 7862 15677
5648	0	0	Ki67+	 7862 16042
5649	0	0	Ki67+	 7864 16002
5650	0	0	Ki67+	 7866 15697
5651	0	0	Ki67+	 7879 15905
5652	0	0	Ki67+	 7886 15919
5653	0	0	Ki67+	 7887 15554
5654	0	0	Ki67+	 7887 15979
5655	0	0	Ki67+	 7889 15684
5656	0	0	Ki67+	 7900 15815
5657	0	0	Ki67+	 7904 15549
5658	0	0	Ki67+	 7904 15753
5659	0	0	Ki67+	 7904 15899
5660	0	0	Ki67+	 7905 15490
5661	0	0	Ki67+	 7906 15521
5662	0	0	Ki67+	 7909 15929
5663	0	0	Ki67+	 7912 15500
5664	0	0	Ki67+	 7916 15961
5665	0	0	Ki67+	 7923 15995
5666	0	0	Ki67+	 7927 15562
5667	0	0	Ki67+	 7935 15483
5668	0	0	Ki67+	 7935 16000
5669	0	0	Ki67+	 7939 15635
5670	0	0	Ki67+	 7968 15957
5671	0	0	Ki67+	 7970 15930
5672	0	0	Ki67+	 7971 15519
5673	0	0	Ki67+	 7972 15680
5674	0	0	Ki67+	 7982 15591
5675	0	0	Ki67+	 7982 15967
5676	0	0	Ki67+	 7987 15539
5677	0	0	Ki67+	 8001 15918
5678	0	0	Ki67+	 8025 16021
5679	0	0	Ki67+	 8026 15875
5680	0	0	Ki67+	 8028 15940
5681	0	0	Ki67+	 8029 15926
5682	0	0	Ki67+	 7242 16958
5683	0	0	Ki67+	 7586 16525
5684	0	0	Ki67+	 7619 16399
5685	0	0	Ki67+	 7619 16440
5686	0	0	Ki67+	 7636 16530
5687	0	0	Ki67+	 7645 16452
5688	0	0	Ki67+	 7649 16424
5689	0	0	Ki67+	 7652 16354
5690	0	0	Ki67+	 7657 16296
5691	0	0	Ki67+	 7672 16326
5692	0	0	Ki67+	 7686 16345
5693	0	0	Ki67+	 7690 16303
5694	0	0	Ki67+	 7695 16459
5695	0	0	Ki67+	 7704 16435
5696	0	0	Ki67+	 7710 16277
5697	0	0	Ki67+	 7713 16314
5698	0	0	Ki67+	 7731 16428
5699	0	0	Ki67+	 7731 16459
5700	0	0	Ki67+	 7733 16331
5701	0	0	Ki67+	 7747 16307
5702	0	0	Ki67+	 7751 16340
5703	0	0	Ki67+	 7763 16374
5704	0	0	Ki67+	 7764 16425
5705	0	0	Ki67+	 7766 16443
5706	0	0	Ki67+	 7772 16367
5707	0	0	Ki67+	 7788 16331
5708	0	0	Ki67+	 7790 16397
5709	0	0	Ki67+	 7804 16312
5710	0	0	Ki67+	 7807 16357
5711	0	0	Ki67+	 7830 16282
5712	0	0	Ki67+	 7832 16335
5713	0	0	Ki67+	 7844 16296
5714	0	0	Ki67+	 7849 16399
5715	0	0	Ki67+	 7850 16325
5716	0	0	Ki67+	 7859 16354
5717	0	0	Ki67+	 7861 16296
5718	0	0	Ki67+	 7862 16366
5719	0	0	Ki67+	 7874 16298
5720	0	0	Ki67+	 7886 16321
5721	0	0	Ki67+	 7893 16278
5722	0	0	Ki67+	 7420 17427
5723	0	0	Ki67+	 7594 17490
5724	0	0	Ki67+	 7742 17183
5725	0	0	Ki67+	 7881 17245
5726	0	0	Ki67+	 7898 17234
5727	0	0	Ki67+	 8086 3944
5728	0	0	Ki67+	 8138 3852
5729	0	0	Ki67+	 8266 3466
5730	0	0	Ki67+	 8630 3301
5731	0	0	Ki67+	 8709 3663
5732	0	0	Ki67+	 8753 3665
5733	0	0	Ki67+	 8771 3644
5734	0	0	Ki67+	 8828 3508
5735	0	0	Ki67+	 8041 4201
5736	0	0	Ki67+	 8044 4155
5737	0	0	Ki67+	 8052 4179
5738	0	0	Ki67+	 8061 4167
5739	0	0	Ki67+	 8064 4540
5740	0	0	Ki67+	 8067 4190
5741	0	0	Ki67+	 8074 4169
5742	0	0	Ki67+	 8076 4313
5743	0	0	Ki67+	 8090 4306
5744	0	0	Ki67+	 8091 4252
5745	0	0	Ki67+	 8091 4339
5746	0	0	Ki67+	 8100 4223
5747	0	0	Ki67+	 8110 4355
5748	0	0	Ki67+	 8112 4334
5749	0	0	Ki67+	 8114 4277
5750	0	0	Ki67+	 8123 4214
5751	0	0	Ki67+	 8136 4208
5752	0	0	Ki67+	 8136 4351
5753	0	0	Ki67+	 8158 4356
5754	0	0	Ki67+	 8163 4190
5755	0	0	Ki67+	 8173 4371
5756	0	0	Ki67+	 8192 4191
5757	0	0	Ki67+	 8195 4392
5758	0	0	Ki67+	 8204 4171
5759	0	0	Ki67+	 8208 4381
5760	0	0	Ki67+	 8219 4193
5761	0	0	Ki67+	 8231 4394
5762	0	0	Ki67+	 8235 4405
5763	0	0	Ki67+	 8249 4419
5764	0	0	Ki67+	 8254 4392
5765	0	0	Ki67+	 8259 4170
5766	0	0	Ki67+	 8266 4401
5767	0	0	Ki67+	 8276 4413
5768	0	0	Ki67+	 8281 4389
5769	0	0	Ki67+	 8282 3959
5770	0	0	Ki67+	 8288 4431
5771	0	0	Ki67+	 8299 4220
5772	0	0	Ki67+	 8300 3986
5773	0	0	Ki67+	 8302 4173
5774	0	0	Ki67+	 8313 4217
5775	0	0	Ki67+	 8315 4344
5776	0	0	Ki67+	 8316 4436
5777	0	0	Ki67+	 8318 4004
5778	0	0	Ki67+	 8318 4449
5779	0	0	Ki67+	 8324 4395
5780	0	0	Ki67+	 8331 4674
5781	0	0	Ki67+	 8336 4375
5782	0	0	Ki67+	 8353 4411
5783	0	0	Ki67+	 8353 4555
5784	0	0	Ki67+	 8365 4075
5785	0	0	Ki67+	 8382 4062
5786	0	0	Ki67+	 8417 4411
5787	0	0	Ki67+	 8456 4629
5788	0	0	Ki67+	 8470 4621
5789	0	0	Ki67+	 8471 4314
5790	0	0	Ki67+	 8483 4523
5791	0	0	Ki67+	 8484 4331
5792	0	0	Ki67+	 8486 4186
5793	0	0	Ki67+	 8486 4395
5794	0	0	Ki67+	 8488 4494
5795	0	0	Ki67+	 8491 4455
5796	0	0	Ki67+	 8494 4352
5797	0	0	Ki67+	 8496 4535
5798	0	0	Ki67+	 8498 4485
5799	0	0	Ki67+	 8510 4511
5800	0	0	Ki67+	 8518 4407
5801	0	0	Ki67+	 8522 4476
5802	0	0	Ki67+	 8522 4526
5803	0	0	Ki67+	 8522 4546
5804	0	0	Ki67+	 8526 4515
5805	0	0	Ki67+	 8527 4380
5806	0	0	Ki67+	 8547 4461
5807	0	0	Ki67+	 8550 4552
5808	0	0	Ki67+	 8551 4365
5809	0	0	Ki67+	 8555 4511
5810	0	0	Ki67+	 8566 4507
5811	0	0	Ki67+	 8568 4310
5812	0	0	Ki67+	 8573 4533
5813	0	0	Ki67+	 8581 4320
5814	0	0	Ki67+	 8584 4353
5815	0	0	Ki67+	 8587 4484
5816	0	0	Ki67+	 8587 4519
5817	0	0	Ki67+	 8599 4552
5818	0	0	Ki67+	 8601 4536
5819	0	0	Ki67+	 8602 4349
5820	0	0	Ki67+	 8602 4503
5821	0	0	Ki67+	 8608 4519
5822	0	0	Ki67+	 8614 4405
5823	0	0	Ki67+	 8615 4366
5824	0	0	Ki67+	 8615 4446
5825	0	0	Ki67+	 8616 4479
5826	0	0	Ki67+	 8619 4286
5827	0	0	Ki67+	 8651 4473
5828	0	0	Ki67+	 8705 4628
5829	0	0	Ki67+	 8752 4657
5830	0	0	Ki67+	 8115 4987
5831	0	0	Ki67+	 8131 5028
5832	0	0	Ki67+	 8141 5279
5833	0	0	Ki67+	 8445 4823
5834	0	0	Ki67+	 8449 4805
5835	0	0	Ki67+	 8678 4941
5836	0	0	Ki67+	 8737 5667
5837	0	0	Ki67+	 8503 7101
5838	0	0	Ki67+	 8105 7522
5839	0	0	Ki67+	 8116 7493
5840	0	0	Ki67+	 8153 7573
5841	0	0	Ki67+	 8153 7600
5842	0	0	Ki67+	 8169 7544
5843	0	0	Ki67+	 8187 7643
5844	0	0	Ki67+	 8203 7594
5845	0	0	Ki67+	 8206 7565
5846	0	0	Ki67+	 8252 7227
5847	0	0	Ki67+	 8256 7419
5848	0	0	Ki67+	 8259 7472
5849	0	0	Ki67+	 8327 7190
5850	0	0	Ki67+	 8356 7557
5851	0	0	Ki67+	 8358 7759
5852	0	0	Ki67+	 8411 7239
5853	0	0	Ki67+	 8411 7291
5854	0	0	Ki67+	 8504 7561
5855	0	0	Ki67+	 8510 7524
5856	0	0	Ki67+	 8595 7917
5857	0	0	Ki67+	 8789 7335
5858	0	0	Ki67+	 8798 7289
5859	0	0	Ki67+	 8811 7362
5860	0	0	Ki67+	 8813 7314
5861	0	0	Ki67+	 8174 8364
5862	0	0	Ki67+	 8213 8717
5863	0	0	Ki67+	 8314 8111
5864	0	0	Ki67+	 8330 8639
5865	0	0	Ki67+	 8351 8155
5866	0	0	Ki67+	 8370 8142
5867	0	0	Ki67+	 8378 8174
5868	0	0	Ki67+	 8428 8567
5869	0	0	Ki67+	 8482 8310
5870	0	0	Ki67+	 8518 8330
5871	0	0	Ki67+	 8598 8157
5872	0	0	Ki67+	 8646 8462
5873	0	0	Ki67+	 8655 8442
5874	0	0	Ki67+	 8716 8599
5875	0	0	Ki67+	 8721 8504
5876	0	0	Ki67+	 8726 8616
5877	0	0	Ki67+	 8729 8351
5878	0	0	Ki67+	 8736 8524
5879	0	0	Ki67+	 8765 8261
5880	0	0	Ki67+	 8765 8637
5881	0	0	Ki67+	 8786 8129
5882	0	0	Ki67+	 8789 8685
5883	0	0	Ki67+	 8794 8151
5884	0	0	Ki67+	 8818 8136
5885	0	0	Ki67+	 8818 8393
5886	0	0	Ki67+	 8055 8839
5887	0	0	Ki67+	 8059 8975
5888	0	0	Ki67+	 8077 9269
5889	0	0	Ki67+	 8090 9231
5890	0	0	Ki67+	 8096 8826
5891	0	0	Ki67+	 8101 8970
5892	0	0	Ki67+	 8104 9011
5893	0	0	Ki67+	 8112 8923
5894	0	0	Ki67+	 8202 9265
5895	0	0	Ki67+	 8241 9482
5896	0	0	Ki67+	 8243 8940
5897	0	0	Ki67+	 8243 9466
5898	0	0	Ki67+	 8257 9095
5899	0	0	Ki67+	 8260 9378
5900	0	0	Ki67+	 8268 9512
5901	0	0	Ki67+	 8269 9362
5902	0	0	Ki67+	 8282 8929
5903	0	0	Ki67+	 8330 8857
5904	0	0	Ki67+	 8331 8876
5905	0	0	Ki67+	 8347 8884
5906	0	0	Ki67+	 8358 8912
5907	0	0	Ki67+	 8359 8810
5908	0	0	Ki67+	 8370 9317
5909	0	0	Ki67+	 8373 8950
5910	0	0	Ki67+	 8376 8902
5911	0	0	Ki67+	 8376 9436
5912	0	0	Ki67+	 8383 9160
5913	0	0	Ki67+	 8383 9270
5914	0	0	Ki67+	 8386 9208
5915	0	0	Ki67+	 8386 9334
5916	0	0	Ki67+	 8389 8860
5917	0	0	Ki67+	 8393 9499
5918	0	0	Ki67+	 8396 9115
5919	0	0	Ki67+	 8396 9419
5920	0	0	Ki67+	 8399 9014
5921	0	0	Ki67+	 8400 9339
5922	0	0	Ki67+	 8402 9272
5923	0	0	Ki67+	 8404 8919
5924	0	0	Ki67+	 8412 9185
5925	0	0	Ki67+	 8415 9458
5926	0	0	Ki67+	 8415 9470
5927	0	0	Ki67+	 8426 8989
5928	0	0	Ki67+	 8429 9094
5929	0	0	Ki67+	 8430 9188
5930	0	0	Ki67+	 8430 9541
5931	0	0	Ki67+	 8432 9286
5932	0	0	Ki67+	 8433 9232
5933	0	0	Ki67+	 8436 9404
5934	0	0	Ki67+	 8449 9481
5935	0	0	Ki67+	 8453 9426
5936	0	0	Ki67+	 8456 9168
5937	0	0	Ki67+	 8459 9154
5938	0	0	Ki67+	 8461 9547
5939	0	0	Ki67+	 8465 9221
5940	0	0	Ki67+	 8468 9096
5941	0	0	Ki67+	 8470 9144
5942	0	0	Ki67+	 8500 9436
5943	0	0	Ki67+	 8501 9309
5944	0	0	Ki67+	 8514 9337
5945	0	0	Ki67+	 8521 9381
5946	0	0	Ki67+	 8527 9410
5947	0	0	Ki67+	 8707 8757
5948	0	0	Ki67+	 8710 8819
5949	0	0	Ki67+	 8731 8790
5950	0	0	Ki67+	 8731 8828
5951	0	0	Ki67+	 8740 9214
5952	0	0	Ki67+	 8766 8851
5953	0	0	Ki67+	 8828 9200
5954	0	0	Ki67+	 8066 10041
5955	0	0	Ki67+	 8097 10142
5956	0	0	Ki67+	 8131 10281
5957	0	0	Ki67+	 8133 9950
5958	0	0	Ki67+	 8150 9653
5959	0	0	Ki67+	 8164 9665
5960	0	0	Ki67+	 8197 10341
5961	0	0	Ki67+	 8205 9598
5962	0	0	Ki67+	 8223 9696
5963	0	0	Ki67+	 8237 9775
5964	0	0	Ki67+	 8245 9669
5965	0	0	Ki67+	 8248 9804
5966	0	0	Ki67+	 8251 9644
5967	0	0	Ki67+	 8261 9787
5968	0	0	Ki67+	 8276 9809
5969	0	0	Ki67+	 8296 10210
5970	0	0	Ki67+	 8415 9647
5971	0	0	Ki67+	 8435 9637
5972	0	0	Ki67+	 8438 9604
5973	0	0	Ki67+	 8448 9898
5974	0	0	Ki67+	 8458 9920
5975	0	0	Ki67+	 8461 9655
5976	0	0	Ki67+	 8463 9573
5977	0	0	Ki67+	 8463 9703
5978	0	0	Ki67+	 8465 10078
5979	0	0	Ki67+	 8485 9641
5980	0	0	Ki67+	 8496 9640
5981	0	0	Ki67+	 8515 10076
5982	0	0	Ki67+	 8520 10030
5983	0	0	Ki67+	 8565 10136
5984	0	0	Ki67+	 8611 10280
5985	0	0	Ki67+	 8672 10280
5986	0	0	Ki67+	 8689 10259
5987	0	0	Ki67+	 8716 10238
5988	0	0	Ki67+	 8731 10300
5989	0	0	Ki67+	 8758 10138
5990	0	0	Ki67+	 8763 10035
5991	0	0	Ki67+	 8783 10189
5992	0	0	Ki67+	 8788 10319
5993	0	0	Ki67+	 8800 10100
5994	0	0	Ki67+	 8815 9624
5995	0	0	Ki67+	 8818 10320
5996	0	0	Ki67+	 8039 10732
5997	0	0	Ki67+	 8057 10769
5998	0	0	Ki67+	 8058 10848
5999	0	0	Ki67+	 8078 10996
6000	0	0	Ki67+	 8085 10927
6001	0	0	Ki67+	 8097 10629
6002	0	0	Ki67+	 8118 10885
6003	0	0	Ki67+	 8119 10999
6004	0	0	Ki67+	 8134 10970
6005	0	0	Ki67+	 8167 10947
6006	0	0	Ki67+	 8170 10975
6007	0	0	Ki67+	 8175 11056
6008	0	0	Ki67+	 8178 10900
6009	0	0	Ki67+	 8214 10698
6010	0	0	Ki67+	 8223 10498
6011	0	0	Ki67+	 8224 10429
6012	0	0	Ki67+	 8224 10704
6013	0	0	Ki67+	 8226 10620
6014	0	0	Ki67+	 8245 10514
6015	0	0	Ki67+	 8251 10638
6016	0	0	Ki67+	 8257 11056
6017	0	0	Ki67+	 8259 10958
6018	0	0	Ki67+	 8261 10480
6019	0	0	Ki67+	 8275 10361
6020	0	0	Ki67+	 8278 10435
6021	0	0	Ki67+	 8282 11014
6022	0	0	Ki67+	 8285 10398
6023	0	0	Ki67+	 8286 10512
6024	0	0	Ki67+	 8296 10459
6025	0	0	Ki67+	 8296 10559
6026	0	0	Ki67+	 8305 10376
6027	0	0	Ki67+	 8309 10585
6028	0	0	Ki67+	 8313 10400
6029	0	0	Ki67+	 8321 10415
6030	0	0	Ki67+	 8323 10477
6031	0	0	Ki67+	 8327 10525
6032	0	0	Ki67+	 8340 10506
6033	0	0	Ki67+	 8353 10483
6034	0	0	Ki67+	 8353 10547
6035	0	0	Ki67+	 8380 10489
6036	0	0	Ki67+	 8404 10672
6037	0	0	Ki67+	 8404 10727
6038	0	0	Ki67+	 8405 10517
6039	0	0	Ki67+	 8406 10530
6040	0	0	Ki67+	 8408 10878
6041	0	0	Ki67+	 8413 10612
6042	0	0	Ki67+	 8416 11125
6043	0	0	Ki67+	 8423 10740
6044	0	0	Ki67+	 8434 11050
6045	0	0	Ki67+	 8456 10844
6046	0	0	Ki67+	 8460 10831
6047	0	0	Ki67+	 8470 10701
6048	0	0	Ki67+	 8476 10843
6049	0	0	Ki67+	 8477 10752
6050	0	0	Ki67+	 8480 11071
6051	0	0	Ki67+	 8486 10596
6052	0	0	Ki67+	 8489 10614
6053	0	0	Ki67+	 8497 10848
6054	0	0	Ki67+	 8507 10710
6055	0	0	Ki67+	 8545 10583
6056	0	0	Ki67+	 8567 10994
6057	0	0	Ki67+	 8574 10690
6058	0	0	Ki67+	 8588 10920
6059	0	0	Ki67+	 8595 10687
6060	0	0	Ki67+	 8613 10691
6061	0	0	Ki67+	 8621 10775
6062	0	0	Ki67+	 8629 10723
6063	0	0	Ki67+	 8633 11019
6064	0	0	Ki67+	 8638 11061
6065	0	0	Ki67+	 8643 10984
6066	0	0	Ki67+	 8646 10966
6067	0	0	Ki67+	 8650 11055
6068	0	0	Ki67+	 8651 10803
6069	0	0	Ki67+	 8660 10915
6070	0	0	Ki67+	 8670 10950
6071	0	0	Ki67+	 8671 10758
6072	0	0	Ki67+	 8683 10891
6073	0	0	Ki67+	 8693 10852
6074	0	0	Ki67+	 8713 10816
6075	0	0	Ki67+	 8717 10862
6076	0	0	Ki67+	 8734 10905
6077	0	0	Ki67+	 8737 10963
6078	0	0	Ki67+	 8746 10881
6079	0	0	Ki67+	 8747 10843
6080	0	0	Ki67+	 8749 11093
6081	0	0	Ki67+	 8765 11091
6082	0	0	Ki67+	 8777 10902
6083	0	0	Ki67+	 8781 10874
6084	0	0	Ki67+	 8788 10916
6085	0	0	Ki67+	 8798 10851
6086	0	0	Ki67+	 8813 10892
6087	0	0	Ki67+	 8821 10884
6088	0	0	Ki67+	 8823 10901
6089	0	0	Ki67+	 8042 11752
6090	0	0	Ki67+	 8055 11779
6091	0	0	Ki67+	 8061 11443
6092	0	0	Ki67+	 8067 11810
6093	0	0	Ki67+	 8086 11802
6094	0	0	Ki67+	 8120 11906
6095	0	0	Ki67+	 8125 11849
6096	0	0	Ki67+	 8133 11823
6097	0	0	Ki67+	 8150 11916
6098	0	0	Ki67+	 8159 11947
6099	0	0	Ki67+	 8168 11810
6100	0	0	Ki67+	 8197 11801
6101	0	0	Ki67+	 8246 11564
6102	0	0	Ki67+	 8250 11938
6103	0	0	Ki67+	 8256 11785
6104	0	0	Ki67+	 8268 11581
6105	0	0	Ki67+	 8278 11816
6106	0	0	Ki67+	 8308 11896
6107	0	0	Ki67+	 8367 11921
6108	0	0	Ki67+	 8376 11262
6109	0	0	Ki67+	 8395 11576
6110	0	0	Ki67+	 8415 11450
6111	0	0	Ki67+	 8425 11598
6112	0	0	Ki67+	 8425 11643
6113	0	0	Ki67+	 8443 11798
6114	0	0	Ki67+	 8445 11621
6115	0	0	Ki67+	 8461 11457
6116	0	0	Ki67+	 8481 11464
6117	0	0	Ki67+	 8488 11781
6118	0	0	Ki67+	 8497 11876
6119	0	0	Ki67+	 8515 11325
6120	0	0	Ki67+	 8539 11423
6121	0	0	Ki67+	 8562 11945
6122	0	0	Ki67+	 8580 11401
6123	0	0	Ki67+	 8614 11402
6124	0	0	Ki67+	 8625 11194
6125	0	0	Ki67+	 8657 11887
6126	0	0	Ki67+	 8662 11874
6127	0	0	Ki67+	 8668 11206
6128	0	0	Ki67+	 8673 11917
6129	0	0	Ki67+	 8676 11243
6130	0	0	Ki67+	 8686 11227
6131	0	0	Ki67+	 8695 11449
6132	0	0	Ki67+	 8706 11270
6133	0	0	Ki67+	 8726 11188
6134	0	0	Ki67+	 8729 11251
6135	0	0	Ki67+	 8747 11402
6136	0	0	Ki67+	 8770 11261
6137	0	0	Ki67+	 8779 11279
6138	0	0	Ki67+	 8786 11378
6139	0	0	Ki67+	 8795 11278
6140	0	0	Ki67+	 8797 11234
6141	0	0	Ki67+	 8805 11250
6142	0	0	Ki67+	 8034 12367
6143	0	0	Ki67+	 8042 12447
6144	0	0	Ki67+	 8043 12077
6145	0	0	Ki67+	 8043 12419
6146	0	0	Ki67+	 8048 12087
6147	0	0	Ki67+	 8055 11996
6148	0	0	Ki67+	 8064 11977
6149	0	0	Ki67+	 8067 12312
6150	0	0	Ki67+	 8083 12104
6151	0	0	Ki67+	 8097 12045
6152	0	0	Ki67+	 8102 11983
6153	0	0	Ki67+	 8104 12282
6154	0	0	Ki67+	 8106 11999
6155	0	0	Ki67+	 8131 12318
6156	0	0	Ki67+	 8154 11993
6157	0	0	Ki67+	 8169 12296
6158	0	0	Ki67+	 8171 11960
6159	0	0	Ki67+	 8174 12331
6160	0	0	Ki67+	 8180 11977
6161	0	0	Ki67+	 8185 12315
6162	0	0	Ki67+	 8201 12031
6163	0	0	Ki67+	 8206 12351
6164	0	0	Ki67+	 8217 11999
6165	0	0	Ki67+	 8236 12051
6166	0	0	Ki67+	 8245 12396
6167	0	0	Ki67+	 8257 12443
6168	0	0	Ki67+	 8272 12618
6169	0	0	Ki67+	 8282 12596
6170	0	0	Ki67+	 8284 12081
6171	0	0	Ki67+	 8321 12418
6172	0	0	Ki67+	 8335 12371
6173	0	0	Ki67+	 8336 12315
6174	0	0	Ki67+	 8394 12430
6175	0	0	Ki67+	 8401 12450
6176	0	0	Ki67+	 8573 12113
6177	0	0	Ki67+	 8576 12251
6178	0	0	Ki67+	 8583 12016
6179	0	0	Ki67+	 8619 12157
6180	0	0	Ki67+	 8630 12377
6181	0	0	Ki67+	 8644 12022
6182	0	0	Ki67+	 8656 12337
6183	0	0	Ki67+	 8666 12291
6184	0	0	Ki67+	 8697 12096
6185	0	0	Ki67+	 8709 12241
6186	0	0	Ki67+	 8710 12279
6187	0	0	Ki67+	 8712 12030
6188	0	0	Ki67+	 8712 12321
6189	0	0	Ki67+	 8717 12001
6190	0	0	Ki67+	 8724 12361
6191	0	0	Ki67+	 8725 12017
6192	0	0	Ki67+	 8726 12047
6193	0	0	Ki67+	 8733 12312
6194	0	0	Ki67+	 8784 12670
6195	0	0	Ki67+	 8808 12643
6196	0	0	Ki67+	 8816 12620
6197	0	0	Ki67+	 8821 12534
6198	0	0	Ki67+	 8124 13261
6199	0	0	Ki67+	 8133 13435
6200	0	0	Ki67+	 8143 13355
6201	0	0	Ki67+	 8146 13250
6202	0	0	Ki67+	 8153 13180
6203	0	0	Ki67+	 8169 13259
6204	0	0	Ki67+	 8171 13219
6205	0	0	Ki67+	 8173 13303
6206	0	0	Ki67+	 8202 13144
6207	0	0	Ki67+	 8204 13495
6208	0	0	Ki67+	 8208 13192
6209	0	0	Ki67+	 8208 13248
6210	0	0	Ki67+	 8213 13483
6211	0	0	Ki67+	 8217 13511
6212	0	0	Ki67+	 8225 13186
6213	0	0	Ki67+	 8229 13398
6214	0	0	Ki67+	 8236 12854
6215	0	0	Ki67+	 8246 13095
6216	0	0	Ki67+	 8249 13383
6217	0	0	Ki67+	 8260 13237
6218	0	0	Ki67+	 8334 13310
6219	0	0	Ki67+	 8338 13361
6220	0	0	Ki67+	 8347 13395
6221	0	0	Ki67+	 8362 13351
6222	0	0	Ki67+	 8368 13316
6223	0	0	Ki67+	 8370 13190
6224	0	0	Ki67+	 8382 13496
6225	0	0	Ki67+	 8387 13108
6226	0	0	Ki67+	 8388 13288
6227	0	0	Ki67+	 8396 13445
6228	0	0	Ki67+	 8401 13387
6229	0	0	Ki67+	 8410 13418
6230	0	0	Ki67+	 8413 13357
6231	0	0	Ki67+	 8421 13417
6232	0	0	Ki67+	 8427 13262
6233	0	0	Ki67+	 8432 12999
6234	0	0	Ki67+	 8437 13109
6235	0	0	Ki67+	 8443 13368
6236	0	0	Ki67+	 8446 13120
6237	0	0	Ki67+	 8453 13255
6238	0	0	Ki67+	 8462 13271
6239	0	0	Ki67+	 8468 13112
6240	0	0	Ki67+	 8481 12956
6241	0	0	Ki67+	 8487 13240
6242	0	0	Ki67+	 8501 12991
6243	0	0	Ki67+	 8504 13071
6244	0	0	Ki67+	 8517 13260
6245	0	0	Ki67+	 8520 13546
6246	0	0	Ki67+	 8522 13041
6247	0	0	Ki67+	 8522 13395
6248	0	0	Ki67+	 8523 13427
6249	0	0	Ki67+	 8524 13318
6250	0	0	Ki67+	 8525 13350
6251	0	0	Ki67+	 8525 13370
6252	0	0	Ki67+	 8530 13272
6253	0	0	Ki67+	 8538 13409
6254	0	0	Ki67+	 8540 13141
6255	0	0	Ki67+	 8549 13501
6256	0	0	Ki67+	 8550 13536
6257	0	0	Ki67+	 8551 13219
6258	0	0	Ki67+	 8556 13022
6259	0	0	Ki67+	 8559 13422
6260	0	0	Ki67+	 8561 13465
6261	0	0	Ki67+	 8566 13033
6262	0	0	Ki67+	 8573 13471
6263	0	0	Ki67+	 8574 13429
6264	0	0	Ki67+	 8575 12903
6265	0	0	Ki67+	 8578 13224
6266	0	0	Ki67+	 8579 13045
6267	0	0	Ki67+	 8588 13033
6268	0	0	Ki67+	 8589 13240
6269	0	0	Ki67+	 8596 13466
6270	0	0	Ki67+	 8605 13479
6271	0	0	Ki67+	 8611 13537
6272	0	0	Ki67+	 8620 13389
6273	0	0	Ki67+	 8626 13457
6274	0	0	Ki67+	 8655 13198
6275	0	0	Ki67+	 8664 13453
6276	0	0	Ki67+	 8668 13309
6277	0	0	Ki67+	 8669 13381
6278	0	0	Ki67+	 8672 13224
6279	0	0	Ki67+	 8675 13214
6280	0	0	Ki67+	 8678 13286
6281	0	0	Ki67+	 8685 13267
6282	0	0	Ki67+	 8692 13236
6283	0	0	Ki67+	 8692 13252
6284	0	0	Ki67+	 8702 13411
6285	0	0	Ki67+	 8739 12896
6286	0	0	Ki67+	 8740 13482
6287	0	0	Ki67+	 8741 13342
6288	0	0	Ki67+	 8763 12920
6289	0	0	Ki67+	 8776 13261
6290	0	0	Ki67+	 8786 13259
6291	0	0	Ki67+	 8797 12837
6292	0	0	Ki67+	 8813 13181
6293	0	0	Ki67+	 8818 13363
6294	0	0	Ki67+	 8820 13251
6295	0	0	Ki67+	 8075 13826
6296	0	0	Ki67+	 8076 14331
6297	0	0	Ki67+	 8080 13895
6298	0	0	Ki67+	 8084 13862
6299	0	0	Ki67+	 8148 13915
6300	0	0	Ki67+	 8161 13938
6301	0	0	Ki67+	 8170 13767
6302	0	0	Ki67+	 8187 13955
6303	0	0	Ki67+	 8192 13927
6304	0	0	Ki67+	 8194 13612
6305	0	0	Ki67+	 8199 13805
6306	0	0	Ki67+	 8202 13679
6307	0	0	Ki67+	 8203 13769
6308	0	0	Ki67+	 8204 14007
6309	0	0	Ki67+	 8208 14046
6310	0	0	Ki67+	 8211 14231
6311	0	0	Ki67+	 8216 13863
6312	0	0	Ki67+	 8217 13781
6313	0	0	Ki67+	 8226 14322
6314	0	0	Ki67+	 8233 14129
6315	0	0	Ki67+	 8239 13846
6316	0	0	Ki67+	 8239 14304
6317	0	0	Ki67+	 8242 14222
6318	0	0	Ki67+	 8243 13862
6319	0	0	Ki67+	 8247 14043
6320	0	0	Ki67+	 8254 14282
6321	0	0	Ki67+	 8257 13912
6322	0	0	Ki67+	 8261 14348
6323	0	0	Ki67+	 8264 13888
6324	0	0	Ki67+	 8267 14198
6325	0	0	Ki67+	 8268 14035
6326	0	0	Ki67+	 8271 14313
6327	0	0	Ki67+	 8272 14015
6328	0	0	Ki67+	 8273 14334
6329	0	0	Ki67+	 8275 14243
6330	0	0	Ki67+	 8276 13769
6331	0	0	Ki67+	 8279 13868
6332	0	0	Ki67+	 8280 13808
6333	0	0	Ki67+	 8283 13847
6334	0	0	Ki67+	 8284 13790
6335	0	0	Ki67+	 8286 14301
6336	0	0	Ki67+	 8305 13999
6337	0	0	Ki67+	 8405 13608
6338	0	0	Ki67+	 8462 13799
6339	0	0	Ki67+	 8508 13762
6340	0	0	Ki67+	 8525 13732
6341	0	0	Ki67+	 8527 14232
6342	0	0	Ki67+	 8532 13941
6343	0	0	Ki67+	 8537 13582
6344	0	0	Ki67+	 8539 14195
6345	0	0	Ki67+	 8544 14000
6346	0	0	Ki67+	 8547 13756
6347	0	0	Ki67+	 8550 14209
6348	0	0	Ki67+	 8551 13557
6349	0	0	Ki67+	 8551 13640
6350	0	0	Ki67+	 8551 14294
6351	0	0	Ki67+	 8555 14276
6352	0	0	Ki67+	 8557 13660
6353	0	0	Ki67+	 8558 13752
6354	0	0	Ki67+	 8558 14191
6355	0	0	Ki67+	 8559 14039
6356	0	0	Ki67+	 8564 13940
6357	0	0	Ki67+	 8565 13811
6358	0	0	Ki67+	 8566 13567
6359	0	0	Ki67+	 8567 13606
6360	0	0	Ki67+	 8568 14310
6361	0	0	Ki67+	 8570 14038
6362	0	0	Ki67+	 8583 13569
6363	0	0	Ki67+	 8587 13774
6364	0	0	Ki67+	 8592 14313
6365	0	0	Ki67+	 8596 14292
6366	0	0	Ki67+	 8610 14305
6367	0	0	Ki67+	 8613 13978
6368	0	0	Ki67+	 8613 14139
6369	0	0	Ki67+	 8616 13907
6370	0	0	Ki67+	 8620 13673
6371	0	0	Ki67+	 8623 14188
6372	0	0	Ki67+	 8631 14222
6373	0	0	Ki67+	 8633 13856
6374	0	0	Ki67+	 8636 14156
6375	0	0	Ki67+	 8638 14253
6376	0	0	Ki67+	 8640 13838
6377	0	0	Ki67+	 8642 13878
6378	0	0	Ki67+	 8650 14339
6379	0	0	Ki67+	 8654 13890
6380	0	0	Ki67+	 8658 13922
6381	0	0	Ki67+	 8663 13781
6382	0	0	Ki67+	 8667 13996
6383	0	0	Ki67+	 8668 14144
6384	0	0	Ki67+	 8672 13851
6385	0	0	Ki67+	 8672 14037
6386	0	0	Ki67+	 8673 13743
6387	0	0	Ki67+	 8681 13920
6388	0	0	Ki67+	 8691 14311
6389	0	0	Ki67+	 8695 13813
6390	0	0	Ki67+	 8697 14031
6391	0	0	Ki67+	 8698 13830
6392	0	0	Ki67+	 8698 14014
6393	0	0	Ki67+	 8699 13990
6394	0	0	Ki67+	 8709 14056
6395	0	0	Ki67+	 8718 13839
6396	0	0	Ki67+	 8724 13993
6397	0	0	Ki67+	 8728 13974
6398	0	0	Ki67+	 8730 14071
6399	0	0	Ki67+	 8733 13856
6400	0	0	Ki67+	 8735 13703
6401	0	0	Ki67+	 8740 14215
6402	0	0	Ki67+	 8740 14304
6403	0	0	Ki67+	 8749 14005
6404	0	0	Ki67+	 8756 14312
6405	0	0	Ki67+	 8758 14080
6406	0	0	Ki67+	 8773 14286
6407	0	0	Ki67+	 8779 14055
6408	0	0	Ki67+	 8791 13817
6409	0	0	Ki67+	 8793 13800
6410	0	0	Ki67+	 8794 13828
6411	0	0	Ki67+	 8817 13802
6412	0	0	Ki67+	 8827 14045
6413	0	0	Ki67+	 8034 14582
6414	0	0	Ki67+	 8039 15081
6415	0	0	Ki67+	 8041 14861
6416	0	0	Ki67+	 8043 14983
6417	0	0	Ki67+	 8054 14505
6418	0	0	Ki67+	 8061 14938
6419	0	0	Ki67+	 8066 15111
6420	0	0	Ki67+	 8067 14595
6421	0	0	Ki67+	 8068 14915
6422	0	0	Ki67+	 8068 15031
6423	0	0	Ki67+	 8072 15006
6424	0	0	Ki67+	 8078 14559
6425	0	0	Ki67+	 8079 14487
6426	0	0	Ki67+	 8082 15030
6427	0	0	Ki67+	 8086 14471
6428	0	0	Ki67+	 8091 15063
6429	0	0	Ki67+	 8094 15027
6430	0	0	Ki67+	 8095 14393
6431	0	0	Ki67+	 8097 14940
6432	0	0	Ki67+	 8099 14986
6433	0	0	Ki67+	 8100 14742
6434	0	0	Ki67+	 8104 14968
6435	0	0	Ki67+	 8106 14528
6436	0	0	Ki67+	 8108 14403
6437	0	0	Ki67+	 8113 14504
6438	0	0	Ki67+	 8115 15039
6439	0	0	Ki67+	 8115 15090
6440	0	0	Ki67+	 8119 14585
6441	0	0	Ki67+	 8127 15056
6442	0	0	Ki67+	 8134 14542
6443	0	0	Ki67+	 8136 14471
6444	0	0	Ki67+	 8136 14983
6445	0	0	Ki67+	 8136 15000
6446	0	0	Ki67+	 8139 15021
6447	0	0	Ki67+	 8142 15151
6448	0	0	Ki67+	 8147 14508
6449	0	0	Ki67+	 8151 14947
6450	0	0	Ki67+	 8158 14652
6451	0	0	Ki67+	 8168 14780
6452	0	0	Ki67+	 8171 14958
6453	0	0	Ki67+	 8185 14971
6454	0	0	Ki67+	 8188 14528
6455	0	0	Ki67+	 8194 14714
6456	0	0	Ki67+	 8198 14539
6457	0	0	Ki67+	 8198 15078
6458	0	0	Ki67+	 8199 14943
6459	0	0	Ki67+	 8208 15088
6460	0	0	Ki67+	 8213 15127
6461	0	0	Ki67+	 8222 14572
6462	0	0	Ki67+	 8236 14560
6463	0	0	Ki67+	 8239 14589
6464	0	0	Ki67+	 8245 14484
6465	0	0	Ki67+	 8248 14515
6466	0	0	Ki67+	 8250 15123
6467	0	0	Ki67+	 8254 14883
6468	0	0	Ki67+	 8261 14399
6469	0	0	Ki67+	 8261 14622
6470	0	0	Ki67+	 8268 14409
6471	0	0	Ki67+	 8268 14539
6472	0	0	Ki67+	 8277 14489
6473	0	0	Ki67+	 8277 14604
6474	0	0	Ki67+	 8278 14370
6475	0	0	Ki67+	 8279 14553
6476	0	0	Ki67+	 8280 14431
6477	0	0	Ki67+	 8281 14579
6478	0	0	Ki67+	 8284 14398
6479	0	0	Ki67+	 8288 14862
6480	0	0	Ki67+	 8289 14899
6481	0	0	Ki67+	 8293 14521
6482	0	0	Ki67+	 8294 14684
6483	0	0	Ki67+	 8305 14694
6484	0	0	Ki67+	 8306 14369
6485	0	0	Ki67+	 8307 14549
6486	0	0	Ki67+	 8308 14719
6487	0	0	Ki67+	 8309 14384
6488	0	0	Ki67+	 8310 14653
6489	0	0	Ki67+	 8313 14615
6490	0	0	Ki67+	 8317 14811
6491	0	0	Ki67+	 8318 14881
6492	0	0	Ki67+	 8320 14411
6493	0	0	Ki67+	 8324 14870
6494	0	0	Ki67+	 8330 14474
6495	0	0	Ki67+	 8331 14668
6496	0	0	Ki67+	 8337 14776
6497	0	0	Ki67+	 8338 14810
6498	0	0	Ki67+	 8339 14569
6499	0	0	Ki67+	 8343 14454
6500	0	0	Ki67+	 8346 14732
6501	0	0	Ki67+	 8351 14498
6502	0	0	Ki67+	 8356 14602
6503	0	0	Ki67+	 8363 14568
6504	0	0	Ki67+	 8364 14523
6505	0	0	Ki67+	 8366 14646
6506	0	0	Ki67+	 8367 15054
6507	0	0	Ki67+	 8370 14776
6508	0	0	Ki67+	 8378 14706
6509	0	0	Ki67+	 8381 14821
6510	0	0	Ki67+	 8383 14952
6511	0	0	Ki67+	 8394 14629
6512	0	0	Ki67+	 8396 14967
6513	0	0	Ki67+	 8397 14731
6514	0	0	Ki67+	 8398 14452
6515	0	0	Ki67+	 8399 14770
6516	0	0	Ki67+	 8405 14699
6517	0	0	Ki67+	 8409 14831
6518	0	0	Ki67+	 8412 14540
6519	0	0	Ki67+	 8413 14620
6520	0	0	Ki67+	 8420 14552
6521	0	0	Ki67+	 8433 14677
6522	0	0	Ki67+	 8433 14782
6523	0	0	Ki67+	 8447 14851
6524	0	0	Ki67+	 8448 14657
6525	0	0	Ki67+	 8453 14759
6526	0	0	Ki67+	 8458 14719
6527	0	0	Ki67+	 8465 14644
6528	0	0	Ki67+	 8471 14692
6529	0	0	Ki67+	 8491 15105
6530	0	0	Ki67+	 8492 15138
6531	0	0	Ki67+	 8517 15024
6532	0	0	Ki67+	 8523 14668
6533	0	0	Ki67+	 8523 14881
6534	0	0	Ki67+	 8525 14827
6535	0	0	Ki67+	 8542 14951
6536	0	0	Ki67+	 8551 14650
6537	0	0	Ki67+	 8551 14914
6538	0	0	Ki67+	 8560 14737
6539	0	0	Ki67+	 8562 14622
6540	0	0	Ki67+	 8565 14686
6541	0	0	Ki67+	 8567 14775
6542	0	0	Ki67+	 8568 14977
6543	0	0	Ki67+	 8570 14890
6544	0	0	Ki67+	 8572 14928
6545	0	0	Ki67+	 8573 14743
6546	0	0	Ki67+	 8573 14796
6547	0	0	Ki67+	 8576 15014
6548	0	0	Ki67+	 8580 15105
6549	0	0	Ki67+	 8589 14811
6550	0	0	Ki67+	 8592 14697
6551	0	0	Ki67+	 8593 15094
6552	0	0	Ki67+	 8594 14945
6553	0	0	Ki67+	 8595 14795
6554	0	0	Ki67+	 8601 14673
6555	0	0	Ki67+	 8602 15057
6556	0	0	Ki67+	 8604 14710
6557	0	0	Ki67+	 8606 14600
6558	0	0	Ki67+	 8606 15133
6559	0	0	Ki67+	 8609 14406
6560	0	0	Ki67+	 8611 14632
6561	0	0	Ki67+	 8611 15086
6562	0	0	Ki67+	 8626 14364
6563	0	0	Ki67+	 8629 14641
6564	0	0	Ki67+	 8633 14590
6565	0	0	Ki67+	 8638 14557
6566	0	0	Ki67+	 8644 14622
6567	0	0	Ki67+	 8650 14672
6568	0	0	Ki67+	 8651 14569
6569	0	0	Ki67+	 8651 14842
6570	0	0	Ki67+	 8656 14531
6571	0	0	Ki67+	 8656 14856
6572	0	0	Ki67+	 8658 14516
6573	0	0	Ki67+	 8666 14550
6574	0	0	Ki67+	 8668 14583
6575	0	0	Ki67+	 8670 14735
6576	0	0	Ki67+	 8670 14813
6577	0	0	Ki67+	 8671 14663
6578	0	0	Ki67+	 8679 14789
6579	0	0	Ki67+	 8690 14578
6580	0	0	Ki67+	 8697 14537
6581	0	0	Ki67+	 8701 14866
6582	0	0	Ki67+	 8706 14797
6583	0	0	Ki67+	 8721 14395
6584	0	0	Ki67+	 8727 14792
6585	0	0	Ki67+	 8735 14695
6586	0	0	Ki67+	 8752 14584
6587	0	0	Ki67+	 8762 15063
6588	0	0	Ki67+	 8762 15125
6589	0	0	Ki67+	 8764 14786
6590	0	0	Ki67+	 8765 14683
6591	0	0	Ki67+	 8767 14353
6592	0	0	Ki67+	 8777 15045
6593	0	0	Ki67+	 8779 14561
6594	0	0	Ki67+	 8779 15125
6595	0	0	Ki67+	 8783 15000
6596	0	0	Ki67+	 8785 15100
6597	0	0	Ki67+	 8787 15077
6598	0	0	Ki67+	 8791 14804
6599	0	0	Ki67+	 8796 14498
6600	0	0	Ki67+	 8800 15031
6601	0	0	Ki67+	 8815 15001
6602	0	0	Ki67+	 8819 14778
6603	0	0	Ki67+	 8819 14830
6604	0	0	Ki67+	 8830 14806
6605	0	0	Ki67+	 8035 15154
6606	0	0	Ki67+	 8035 15206
6607	0	0	Ki67+	 8035 15950
6608	0	0	Ki67+	 8038 15175
6609	0	0	Ki67+	 8042 15192
6610	0	0	Ki67+	 8045 15900
6611	0	0	Ki67+	 8054 15251
6612	0	0	Ki67+	 8064 15195
6613	0	0	Ki67+	 8068 15297
6614	0	0	Ki67+	 8071 15542
6615	0	0	Ki67+	 8073 15588
6616	0	0	Ki67+	 8076 15214
6617	0	0	Ki67+	 8077 15176
6618	0	0	Ki67+	 8088 15571
6619	0	0	Ki67+	 8100 15602
6620	0	0	Ki67+	 8101 15317
6621	0	0	Ki67+	 8101 15363
6622	0	0	Ki67+	 8117 15501
6623	0	0	Ki67+	 8119 15374
6624	0	0	Ki67+	 8119 15516
6625	0	0	Ki67+	 8162 15184
6626	0	0	Ki67+	 8168 15607
6627	0	0	Ki67+	 8170 15549
6628	0	0	Ki67+	 8172 15493
6629	0	0	Ki67+	 8173 15176
6630	0	0	Ki67+	 8173 15881
6631	0	0	Ki67+	 8178 15847
6632	0	0	Ki67+	 8181 15616
6633	0	0	Ki67+	 8183 15562
6634	0	0	Ki67+	 8187 15186
6635	0	0	Ki67+	 8192 15932
6636	0	0	Ki67+	 8196 15647
6637	0	0	Ki67+	 8205 15635
6638	0	0	Ki67+	 8206 15597
6639	0	0	Ki67+	 8208 15550
6640	0	0	Ki67+	 8215 15755
6641	0	0	Ki67+	 8216 15604
6642	0	0	Ki67+	 8216 15895
6643	0	0	Ki67+	 8218 15931
6644	0	0	Ki67+	 8219 15775
6645	0	0	Ki67+	 8220 15697
6646	0	0	Ki67+	 8221 15542
6647	0	0	Ki67+	 8226 15159
6648	0	0	Ki67+	 8226 15459
6649	0	0	Ki67+	 8231 15843
6650	0	0	Ki67+	 8232 15730
6651	0	0	Ki67+	 8233 15537
6652	0	0	Ki67+	 8235 15171
6653	0	0	Ki67+	 8237 15929
6654	0	0	Ki67+	 8238 15643
6655	0	0	Ki67+	 8239 15700
6656	0	0	Ki67+	 8239 15893
6657	0	0	Ki67+	 8244 15675
6658	0	0	Ki67+	 8244 15782
6659	0	0	Ki67+	 8251 15742
6660	0	0	Ki67+	 8254 15512
6661	0	0	Ki67+	 8254 15892
6662	0	0	Ki67+	 8260 15841
6663	0	0	Ki67+	 8260 15918
6664	0	0	Ki67+	 8264 15239
6665	0	0	Ki67+	 8267 15212
6666	0	0	Ki67+	 8270 15880
6667	0	0	Ki67+	 8273 15736
6668	0	0	Ki67+	 8276 15806
6669	0	0	Ki67+	 8281 15789
6670	0	0	Ki67+	 8284 15646
6671	0	0	Ki67+	 8287 15665
6672	0	0	Ki67+	 8288 15609
6673	0	0	Ki67+	 8289 15936
6674	0	0	Ki67+	 8295 15411
6675	0	0	Ki67+	 8296 15834
6676	0	0	Ki67+	 8297 15791
6677	0	0	Ki67+	 8297 15865
6678	0	0	Ki67+	 8298 15702
6679	0	0	Ki67+	 8301 15509
6680	0	0	Ki67+	 8304 15219
6681	0	0	Ki67+	 8308 15286
6682	0	0	Ki67+	 8313 15832
6683	0	0	Ki67+	 8314 15797
6684	0	0	Ki67+	 8314 15901
6685	0	0	Ki67+	 8317 15692
6686	0	0	Ki67+	 8318 15944
6687	0	0	Ki67+	 8324 15637
6688	0	0	Ki67+	 8326 15817
6689	0	0	Ki67+	 8328 15859
6690	0	0	Ki67+	 8333 15655
6691	0	0	Ki67+	 8344 15727
6692	0	0	Ki67+	 8344 15781
6693	0	0	Ki67+	 8346 15556
6694	0	0	Ki67+	 8346 15596
6695	0	0	Ki67+	 8351 15349
6696	0	0	Ki67+	 8360 15862
6697	0	0	Ki67+	 8361 15417
6698	0	0	Ki67+	 8369 15772
6699	0	0	Ki67+	 8373 15752
6700	0	0	Ki67+	 8379 15775
6701	0	0	Ki67+	 8386 15935
6702	0	0	Ki67+	 8393 15720
6703	0	0	Ki67+	 8400 15706
6704	0	0	Ki67+	 8401 15296
6705	0	0	Ki67+	 8403 15749
6706	0	0	Ki67+	 8409 15377
6707	0	0	Ki67+	 8421 15814
6708	0	0	Ki67+	 8423 15251
6709	0	0	Ki67+	 8425 15455
6710	0	0	Ki67+	 8428 15319
6711	0	0	Ki67+	 8431 15743
6712	0	0	Ki67+	 8439 15338
6713	0	0	Ki67+	 8440 15431
6714	0	0	Ki67+	 8444 15224
6715	0	0	Ki67+	 8445 15645
6716	0	0	Ki67+	 8446 15234
6717	0	0	Ki67+	 8446 15608
6718	0	0	Ki67+	 8446 15662
6719	0	0	Ki67+	 8449 15378
6720	0	0	Ki67+	 8449 15413
6721	0	0	Ki67+	 8452 15933
6722	0	0	Ki67+	 8455 15332
6723	0	0	Ki67+	 8461 15341
6724	0	0	Ki67+	 8462 15924
6725	0	0	Ki67+	 8464 15373
6726	0	0	Ki67+	 8464 15410
6727	0	0	Ki67+	 8476 15424
6728	0	0	Ki67+	 8476 15457
6729	0	0	Ki67+	 8476 15635
6730	0	0	Ki67+	 8478 15391
6731	0	0	Ki67+	 8485 15235
6732	0	0	Ki67+	 8485 15571
6733	0	0	Ki67+	 8490 15482
6734	0	0	Ki67+	 8493 15323
6735	0	0	Ki67+	 8497 15612
6736	0	0	Ki67+	 8498 15512
6737	0	0	Ki67+	 8506 15409
6738	0	0	Ki67+	 8508 15436
6739	0	0	Ki67+	 8511 15354
6740	0	0	Ki67+	 8515 15277
6741	0	0	Ki67+	 8518 15479
6742	0	0	Ki67+	 8526 15386
6743	0	0	Ki67+	 8529 15349
6744	0	0	Ki67+	 8536 15524
6745	0	0	Ki67+	 8551 15263
6746	0	0	Ki67+	 8562 15331
6747	0	0	Ki67+	 8562 15490
6748	0	0	Ki67+	 8565 15407
6749	0	0	Ki67+	 8568 15285
6750	0	0	Ki67+	 8570 15177
6751	0	0	Ki67+	 8572 15234
6752	0	0	Ki67+	 8573 15318
6753	0	0	Ki67+	 8573 15440
6754	0	0	Ki67+	 8579 15212
6755	0	0	Ki67+	 8581 15467
6756	0	0	Ki67+	 8582 15157
6757	0	0	Ki67+	 8592 15525
6758	0	0	Ki67+	 8609 15484
6759	0	0	Ki67+	 8726 15429
6760	0	0	Ki67+	 8736 15271
6761	0	0	Ki67+	 8794 15313
6762	0	0	Ki67+	 8034 16010
6763	0	0	Ki67+	 8138 16024
6764	0	0	Ki67+	 8140 16040
6765	0	0	Ki67+	 8143 16062
6766	0	0	Ki67+	 8171 16025
6767	0	0	Ki67+	 8175 16059
6768	0	0	Ki67+	 8180 15975
6769	0	0	Ki67+	 8192 15954
6770	0	0	Ki67+	 8218 15969
6771	0	0	Ki67+	 8224 15985
6772	0	0	Ki67+	 8245 15962
6773	0	0	Ki67+	 8254 16078
6774	0	0	Ki67+	 8259 16035
6775	0	0	Ki67+	 8266 15954
6776	0	0	Ki67+	 8273 16006
6777	0	0	Ki67+	 8275 16041
6778	0	0	Ki67+	 8291 15989
6779	0	0	Ki67+	 8291 16022
6780	0	0	Ki67+	 8314 16005
6781	0	0	Ki67+	 8329 16030
6782	0	0	Ki67+	 8332 15976
6783	0	0	Ki67+	 8339 16075
6784	0	0	Ki67+	 8346 16045
6785	0	0	Ki67+	 8347 16005
6786	0	0	Ki67+	 8366 16023
6787	0	0	Ki67+	 8432 16012
6788	0	0	Ki67+	 8447 15989
6789	0	0	Ki67+	 8058 17047
6790	0	0	Ki67+	 8468 16824
6791	0	0	Ki67+	 8541 17172
6792	0	0	Ki67+	 8574 17124
6793	0	0	Ki67+	 8596 17158
6794	0	0	Ki67+	 8601 17111
6795	0	0	Ki67+	 8643 17057
6796	0	0	Ki67+	 8643 17130
6797	0	0	Ki67+	 8660 17159
6798	0	0	Ki67+	 8695 17129
6799	0	0	Ki67+	 8715 17133
6800	0	0	Ki67+	 8721 17113
6801	0	0	Ki67+	 8744 16935
6802	0	0	Ki67+	 8756 17108
6803	0	0	Ki67+	 8759 17077
6804	0	0	Ki67+	 8782 17110
6805	0	0	Ki67+	 8811 17089
6806	0	0	Ki67+	 8830 17036
6807	0	0	Ki67+	 8872 3502
6808	0	0	Ki67+	 8893 3507
6809	0	0	Ki67+	 8948 3513
6810	0	0	Ki67+	 8961 3518
6811	0	0	Ki67+	 8853 3717
6812	0	0	Ki67+	 8928 3524
6813	0	0	Ki67+	 8936 3567
6814	0	0	Ki67+	 8950 4266
6815	0	0	Ki67+	 8956 3536
6816	0	0	Ki67+	 8964 4081
6817	0	0	Ki67+	 9000 3570
6818	0	0	Ki67+	 9079 4181
6819	0	0	Ki67+	 9115 3781
6820	0	0	Ki67+	 9122 3653
6821	0	0	Ki67+	 9139 3625
6822	0	0	Ki67+	 9171 3574
6823	0	0	Ki67+	 9191 3606
6824	0	0	Ki67+	 9192 3574
6825	0	0	Ki67+	 9244 3685
6826	0	0	Ki67+	 9254 3587
6827	0	0	Ki67+	 9302 3660
6828	0	0	Ki67+	 9323 3695
6829	0	0	Ki67+	 9336 3668
6830	0	0	Ki67+	 9370 3687
6831	0	0	Ki67+	 9371 3655
6832	0	0	Ki67+	 9403 3653
6833	0	0	Ki67+	 9604 4272
6834	0	0	Ki67+	 9615 4259
6835	0	0	Ki67+	 9061 4585
6836	0	0	Ki67+	 9071 4627
6837	0	0	Ki67+	 9072 4695
6838	0	0	Ki67+	 9103 4616
6839	0	0	Ki67+	 9160 4708
6840	0	0	Ki67+	 9163 4682
6841	0	0	Ki67+	 9173 4628
6842	0	0	Ki67+	 9177 4715
6843	0	0	Ki67+	 9184 4599
6844	0	0	Ki67+	 9194 4746
6845	0	0	Ki67+	 9204 4591
6846	0	0	Ki67+	 9218 4636
6847	0	0	Ki67+	 9241 4578
6848	0	0	Ki67+	 9244 4616
6849	0	0	Ki67+	 9266 4573
6850	0	0	Ki67+	 9271 4730
6851	0	0	Ki67+	 9286 4570
6852	0	0	Ki67+	 9291 4757
6853	0	0	Ki67+	 9301 4786
6854	0	0	Ki67+	 9308 4579
6855	0	0	Ki67+	 9330 4780
6856	0	0	Ki67+	 9342 4758
6857	0	0	Ki67+	 9361 4790
6858	0	0	Ki67+	 9373 4594
6859	0	0	Ki67+	 9380 4581
6860	0	0	Ki67+	 9381 4532
6861	0	0	Ki67+	 9391 4570
6862	0	0	Ki67+	 9393 4776
6863	0	0	Ki67+	 9397 4712
6864	0	0	Ki67+	 9410 4514
6865	0	0	Ki67+	 9419 4814
6866	0	0	Ki67+	 9420 4721
6867	0	0	Ki67+	 9432 4633
6868	0	0	Ki67+	 9436 4746
6869	0	0	Ki67+	 9446 4709
6870	0	0	Ki67+	 9452 4772
6871	0	0	Ki67+	 9453 4638
6872	0	0	Ki67+	 9477 4724
6873	0	0	Ki67+	 9478 4389
6874	0	0	Ki67+	 9488 4686
6875	0	0	Ki67+	 9490 4660
6876	0	0	Ki67+	 9561 4711
6877	0	0	Ki67+	 9092 5243
6878	0	0	Ki67+	 9286 5205
6879	0	0	Ki67+	 8952 6282
6880	0	0	Ki67+	 9392 6218
6881	0	0	Ki67+	 9429 6504
6882	0	0	Ki67+	 9462 6041
6883	0	0	Ki67+	 9493 6176
6884	0	0	Ki67+	 9541 6152
6885	0	0	Ki67+	 9578 5977
6886	0	0	Ki67+	 9585 6373
6887	0	0	Ki67+	 9590 6555
6888	0	0	Ki67+	 9594 6333
6889	0	0	Ki67+	 9597 6364
6890	0	0	Ki67+	 9604 6382
6891	0	0	Ki67+	 9620 6009
6892	0	0	Ki67+	 9631 6479
6893	0	0	Ki67+	 8844 7075
6894	0	0	Ki67+	 8846 7113
6895	0	0	Ki67+	 8859 7460
6896	0	0	Ki67+	 8877 7154
6897	0	0	Ki67+	 8880 7459
6898	0	0	Ki67+	 8908 7045
6899	0	0	Ki67+	 8912 6907
6900	0	0	Ki67+	 8960 7474
6901	0	0	Ki67+	 8973 7043
6902	0	0	Ki67+	 8988 6967
6903	0	0	Ki67+	 9002 6895
6904	0	0	Ki67+	 9003 7085
6905	0	0	Ki67+	 9004 6920
6906	0	0	Ki67+	 9006 6747
6907	0	0	Ki67+	 9018 7109
6908	0	0	Ki67+	 9019 6894
6909	0	0	Ki67+	 9050 6842
6910	0	0	Ki67+	 9113 6847
6911	0	0	Ki67+	 9152 7444
6912	0	0	Ki67+	 9212 7382
6913	0	0	Ki67+	 9212 7452
6914	0	0	Ki67+	 9229 7031
6915	0	0	Ki67+	 9230 7457
6916	0	0	Ki67+	 9249 7365
6917	0	0	Ki67+	 9250 7465
6918	0	0	Ki67+	 9283 7497
6919	0	0	Ki67+	 9287 7298
6920	0	0	Ki67+	 9301 7024
6921	0	0	Ki67+	 9308 7143
6922	0	0	Ki67+	 9314 7031
6923	0	0	Ki67+	 9326 7127
6924	0	0	Ki67+	 9340 7061
6925	0	0	Ki67+	 9344 7018
6926	0	0	Ki67+	 9349 7109
6927	0	0	Ki67+	 9393 7049
6928	0	0	Ki67+	 9398 7017
6929	0	0	Ki67+	 9418 7005
6930	0	0	Ki67+	 9436 7038
6931	0	0	Ki67+	 9460 6986
6932	0	0	Ki67+	 9517 7109
6933	0	0	Ki67+	 9541 7402
6934	0	0	Ki67+	 9606 7485
6935	0	0	Ki67+	 8900 7531
6936	0	0	Ki67+	 9078 7748
6937	0	0	Ki67+	 9080 7713
6938	0	0	Ki67+	 9107 7704
6939	0	0	Ki67+	 9109 7727
6940	0	0	Ki67+	 9123 7756
6941	0	0	Ki67+	 9147 7732
6942	0	0	Ki67+	 9157 7711
6943	0	0	Ki67+	 9167 7666
6944	0	0	Ki67+	 9169 7695
6945	0	0	Ki67+	 9206 8242
6946	0	0	Ki67+	 9230 8302
6947	0	0	Ki67+	 9238 8213
6948	0	0	Ki67+	 9245 8275
6949	0	0	Ki67+	 9291 8160
6950	0	0	Ki67+	 9291 8199
6951	0	0	Ki67+	 9312 8025
6952	0	0	Ki67+	 9315 8169
6953	0	0	Ki67+	 9395 8235
6954	0	0	Ki67+	 9430 8272
6955	0	0	Ki67+	 9526 7611
6956	0	0	Ki67+	 9544 7609
6957	0	0	Ki67+	 9550 7655
6958	0	0	Ki67+	 9615 8282
6959	0	0	Ki67+	 9630 8315
6960	0	0	Ki67+	 8835 8638
6961	0	0	Ki67+	 8845 8935
6962	0	0	Ki67+	 8845 9032
6963	0	0	Ki67+	 8851 8916
6964	0	0	Ki67+	 8874 8486
6965	0	0	Ki67+	 8888 8451
6966	0	0	Ki67+	 8896 8979
6967	0	0	Ki67+	 8898 9102
6968	0	0	Ki67+	 8904 8878
6969	0	0	Ki67+	 8936 8598
6970	0	0	Ki67+	 9004 8574
6971	0	0	Ki67+	 9041 8652
6972	0	0	Ki67+	 9055 8645
6973	0	0	Ki67+	 9060 8589
6974	0	0	Ki67+	 9107 8630
6975	0	0	Ki67+	 9111 8707
6976	0	0	Ki67+	 9140 8524
6977	0	0	Ki67+	 9145 8739
6978	0	0	Ki67+	 9151 8769
6979	0	0	Ki67+	 9159 8559
6980	0	0	Ki67+	 9170 9020
6981	0	0	Ki67+	 9173 8648
6982	0	0	Ki67+	 9200 8696
6983	0	0	Ki67+	 9202 8782
6984	0	0	Ki67+	 9249 8329
6985	0	0	Ki67+	 9320 8356
6986	0	0	Ki67+	 9445 8328
6987	0	0	Ki67+	 9446 8480
6988	0	0	Ki67+	 9450 8506
6989	0	0	Ki67+	 9466 8494
6990	0	0	Ki67+	 9479 8692
6991	0	0	Ki67+	 9483 8533
6992	0	0	Ki67+	 9488 8682
6993	0	0	Ki67+	 9489 8504
6994	0	0	Ki67+	 9500 8522
6995	0	0	Ki67+	 9516 8701
6996	0	0	Ki67+	 9543 8666
6997	0	0	Ki67+	 9551 8650
6998	0	0	Ki67+	 9557 8607
6999	0	0	Ki67+	 9593 8337
7000	0	0	Ki67+	 9614 8337
7001	0	0	Ki67+	 9616 8588
7002	0	0	Ki67+	 9625 8571
7003	0	0	Ki67+	 8850 9266
7004	0	0	Ki67+	 8852 9188
7005	0	0	Ki67+	 8853 9460
7006	0	0	Ki67+	 8866 9241
7007	0	0	Ki67+	 8881 9432
7008	0	0	Ki67+	 8882 9398
7009	0	0	Ki67+	 8897 9386
7010	0	0	Ki67+	 8907 9344
7011	0	0	Ki67+	 8948 9262
7012	0	0	Ki67+	 8950 9287
7013	0	0	Ki67+	 8973 9247
7014	0	0	Ki67+	 8974 9512
7015	0	0	Ki67+	 8987 9510
7016	0	0	Ki67+	 9072 9481
7017	0	0	Ki67+	 9139 9279
7018	0	0	Ki67+	 9158 9225
7019	0	0	Ki67+	 9165 9298
7020	0	0	Ki67+	 9176 9816
7021	0	0	Ki67+	 9180 9854
7022	0	0	Ki67+	 9183 9512
7023	0	0	Ki67+	 9184 9839
7024	0	0	Ki67+	 9184 9911
7025	0	0	Ki67+	 9189 9362
7026	0	0	Ki67+	 9198 9836
7027	0	0	Ki67+	 9202 9808
7028	0	0	Ki67+	 9203 9717
7029	0	0	Ki67+	 9207 9738
7030	0	0	Ki67+	 9221 9419
7031	0	0	Ki67+	 9223 9668
7032	0	0	Ki67+	 9227 9902
7033	0	0	Ki67+	 9240 9752
7034	0	0	Ki67+	 9242 9642
7035	0	0	Ki67+	 9246 9664
7036	0	0	Ki67+	 9252 9690
7037	0	0	Ki67+	 9256 9902
7038	0	0	Ki67+	 9258 9776
7039	0	0	Ki67+	 9265 9442
7040	0	0	Ki67+	 9271 9465
7041	0	0	Ki67+	 9279 9770
7042	0	0	Ki67+	 9284 9870
7043	0	0	Ki67+	 9314 9475
7044	0	0	Ki67+	 9331 9849
7045	0	0	Ki67+	 9332 9818
7046	0	0	Ki67+	 9333 9881
7047	0	0	Ki67+	 9346 9127
7048	0	0	Ki67+	 9351 9551
7049	0	0	Ki67+	 9363 9216
7050	0	0	Ki67+	 9368 9194
7051	0	0	Ki67+	 9374 9122
7052	0	0	Ki67+	 9378 9157
7053	0	0	Ki67+	 9380 9185
7054	0	0	Ki67+	 9392 9205
7055	0	0	Ki67+	 9404 9179
7056	0	0	Ki67+	 9412 9261
7057	0	0	Ki67+	 9417 9239
7058	0	0	Ki67+	 9418 9208
7059	0	0	Ki67+	 9605 9636
7060	0	0	Ki67+	 8841 10645
7061	0	0	Ki67+	 8877 10718
7062	0	0	Ki67+	 8883 10643
7063	0	0	Ki67+	 8914 10037
7064	0	0	Ki67+	 8947 10675
7065	0	0	Ki67+	 8960 10692
7066	0	0	Ki67+	 8961 10708
7067	0	0	Ki67+	 8996 10546
7068	0	0	Ki67+	 9157 10059
7069	0	0	Ki67+	 9161 9964
7070	0	0	Ki67+	 9178 10126
7071	0	0	Ki67+	 9180 10068
7072	0	0	Ki67+	 9190 10097
7073	0	0	Ki67+	 9192 9932
7074	0	0	Ki67+	 9196 10106
7075	0	0	Ki67+	 9208 10074
7076	0	0	Ki67+	 9220 10137
7077	0	0	Ki67+	 9223 9951
7078	0	0	Ki67+	 9226 10165
7079	0	0	Ki67+	 9237 10187
7080	0	0	Ki67+	 9239 10164
7081	0	0	Ki67+	 9258 10086
7082	0	0	Ki67+	 9280 10299
7083	0	0	Ki67+	 9322 10335
7084	0	0	Ki67+	 9329 10346
7085	0	0	Ki67+	 9329 10465
7086	0	0	Ki67+	 9330 10214
7087	0	0	Ki67+	 9361 10535
7088	0	0	Ki67+	 9363 10381
7089	0	0	Ki67+	 9380 10530
7090	0	0	Ki67+	 9394 10561
7091	0	0	Ki67+	 9407 10660
7092	0	0	Ki67+	 9416 10372
7093	0	0	Ki67+	 9425 10191
7094	0	0	Ki67+	 9440 10694
7095	0	0	Ki67+	 9455 10655
7096	0	0	Ki67+	 9477 10682
7097	0	0	Ki67+	 9481 10428
7098	0	0	Ki67+	 9482 10266
7099	0	0	Ki67+	 9483 10377
7100	0	0	Ki67+	 9485 10162
7101	0	0	Ki67+	 9494 10177
7102	0	0	Ki67+	 9498 10268
7103	0	0	Ki67+	 9499 10299
7104	0	0	Ki67+	 9499 10403
7105	0	0	Ki67+	 9506 10195
7106	0	0	Ki67+	 9527 10411
7107	0	0	Ki67+	 9556 10181
7108	0	0	Ki67+	 9563 10115
7109	0	0	Ki67+	 9565 10213
7110	0	0	Ki67+	 9565 10309
7111	0	0	Ki67+	 9567 10337
7112	0	0	Ki67+	 9571 9924
7113	0	0	Ki67+	 9576 10390
7114	0	0	Ki67+	 9578 10372
7115	0	0	Ki67+	 9608 10165
7116	0	0	Ki67+	 9612 10122
7117	0	0	Ki67+	 9614 10261
7118	0	0	Ki67+	 9622 10010
7119	0	0	Ki67+	 9622 10064
7120	0	0	Ki67+	 9624 10025
7121	0	0	Ki67+	 8833 11181
7122	0	0	Ki67+	 8835 11200
7123	0	0	Ki67+	 8838 10925
7124	0	0	Ki67+	 8839 11114
7125	0	0	Ki67+	 8849 11012
7126	0	0	Ki67+	 8856 10974
7127	0	0	Ki67+	 8859 11144
7128	0	0	Ki67+	 8859 11263
7129	0	0	Ki67+	 8861 11184
7130	0	0	Ki67+	 8871 10729
7131	0	0	Ki67+	 8887 11124
7132	0	0	Ki67+	 8895 11051
7133	0	0	Ki67+	 8895 11210
7134	0	0	Ki67+	 8896 10802
7135	0	0	Ki67+	 8902 11074
7136	0	0	Ki67+	 8907 11020
7137	0	0	Ki67+	 8911 10944
7138	0	0	Ki67+	 8913 11205
7139	0	0	Ki67+	 8914 11183
7140	0	0	Ki67+	 8918 10732
7141	0	0	Ki67+	 8923 10835
7142	0	0	Ki67+	 8929 11224
7143	0	0	Ki67+	 8936 11253
7144	0	0	Ki67+	 8953 11331
7145	0	0	Ki67+	 8967 11116
7146	0	0	Ki67+	 8977 11242
7147	0	0	Ki67+	 8978 11332
7148	0	0	Ki67+	 8981 11288
7149	0	0	Ki67+	 8985 11115
7150	0	0	Ki67+	 8988 11193
7151	0	0	Ki67+	 8991 11238
7152	0	0	Ki67+	 8993 10736
7153	0	0	Ki67+	 8999 11172
7154	0	0	Ki67+	 9004 11106
7155	0	0	Ki67+	 9007 11254
7156	0	0	Ki67+	 9040 11132
7157	0	0	Ki67+	 9044 11276
7158	0	0	Ki67+	 9049 11085
7159	0	0	Ki67+	 9052 11298
7160	0	0	Ki67+	 9070 11138
7161	0	0	Ki67+	 9070 11180
7162	0	0	Ki67+	 9072 11334
7163	0	0	Ki67+	 9075 11361
7164	0	0	Ki67+	 9083 11177
7165	0	0	Ki67+	 9084 11468
7166	0	0	Ki67+	 9088 11302
7167	0	0	Ki67+	 9092 11454
7168	0	0	Ki67+	 9098 11140
7169	0	0	Ki67+	 9107 11220
7170	0	0	Ki67+	 9112 11194
7171	0	0	Ki67+	 9118 11130
7172	0	0	Ki67+	 9120 11353
7173	0	0	Ki67+	 9126 11156
7174	0	0	Ki67+	 9139 11318
7175	0	0	Ki67+	 9145 11276
7176	0	0	Ki67+	 9147 11243
7177	0	0	Ki67+	 9159 11252
7178	0	0	Ki67+	 9166 11222
7179	0	0	Ki67+	 9168 11195
7180	0	0	Ki67+	 9172 10806
7181	0	0	Ki67+	 9175 10831
7182	0	0	Ki67+	 9177 11519
7183	0	0	Ki67+	 9183 10768
7184	0	0	Ki67+	 9185 11327
7185	0	0	Ki67+	 9204 10998
7186	0	0	Ki67+	 9207 10986
7187	0	0	Ki67+	 9213 11025
7188	0	0	Ki67+	 9214 11064
7189	0	0	Ki67+	 9220 11073
7190	0	0	Ki67+	 9222 11045
7191	0	0	Ki67+	 9224 11351
7192	0	0	Ki67+	 9226 10988
7193	0	0	Ki67+	 9234 11068
7194	0	0	Ki67+	 9241 10994
7195	0	0	Ki67+	 9245 11027
7196	0	0	Ki67+	 9249 10972
7197	0	0	Ki67+	 9254 11089
7198	0	0	Ki67+	 9261 11046
7199	0	0	Ki67+	 9270 10999
7200	0	0	Ki67+	 9270 11137
7201	0	0	Ki67+	 9271 11095
7202	0	0	Ki67+	 9277 11070
7203	0	0	Ki67+	 9280 11039
7204	0	0	Ki67+	 9290 11102
7205	0	0	Ki67+	 9294 11174
7206	0	0	Ki67+	 9298 11206
7207	0	0	Ki67+	 9302 11001
7208	0	0	Ki67+	 9314 11015
7209	0	0	Ki67+	 9324 11153
7210	0	0	Ki67+	 9325 11186
7211	0	0	Ki67+	 9335 11322
7212	0	0	Ki67+	 9339 11051
7213	0	0	Ki67+	 9341 11001
7214	0	0	Ki67+	 9341 11191
7215	0	0	Ki67+	 9344 11027
7216	0	0	Ki67+	 9351 11077
7217	0	0	Ki67+	 9358 11212
7218	0	0	Ki67+	 9369 11148
7219	0	0	Ki67+	 9372 11223
7220	0	0	Ki67+	 9374 11029
7221	0	0	Ki67+	 9378 11182
7222	0	0	Ki67+	 9388 11199
7223	0	0	Ki67+	 9396 11113
7224	0	0	Ki67+	 9399 11011
7225	0	0	Ki67+	 9404 11240
7226	0	0	Ki67+	 9405 11148
7227	0	0	Ki67+	 9406 11349
7228	0	0	Ki67+	 9410 11022
7229	0	0	Ki67+	 9412 11377
7230	0	0	Ki67+	 9419 11219
7231	0	0	Ki67+	 9420 11122
7232	0	0	Ki67+	 9426 11415
7233	0	0	Ki67+	 9430 11254
7234	0	0	Ki67+	 9430 11357
7235	0	0	Ki67+	 9431 11026
7236	0	0	Ki67+	 9433 11226
7237	0	0	Ki67+	 9441 11040
7238	0	0	Ki67+	 9441 11184
7239	0	0	Ki67+	 9443 11436
7240	0	0	Ki67+	 9447 11384
7241	0	0	Ki67+	 9449 11216
7242	0	0	Ki67+	 9456 11355
7243	0	0	Ki67+	 9462 10912
7244	0	0	Ki67+	 9465 10871
7245	0	0	Ki67+	 9466 11439
7246	0	0	Ki67+	 9467 11067
7247	0	0	Ki67+	 9469 11366
7248	0	0	Ki67+	 9470 11262
7249	0	0	Ki67+	 9470 11466
7250	0	0	Ki67+	 9472 11301
7251	0	0	Ki67+	 9473 11046
7252	0	0	Ki67+	 9478 11063
7253	0	0	Ki67+	 9482 11191
7254	0	0	Ki67+	 9488 11073
7255	0	0	Ki67+	 9490 11326
7256	0	0	Ki67+	 9495 11499
7257	0	0	Ki67+	 9499 11290
7258	0	0	Ki67+	 9505 11373
7259	0	0	Ki67+	 9509 11501
7260	0	0	Ki67+	 9510 10983
7261	0	0	Ki67+	 9513 11169
7262	0	0	Ki67+	 9513 11222
7263	0	0	Ki67+	 9513 11343
7264	0	0	Ki67+	 9522 11123
7265	0	0	Ki67+	 9522 11196
7266	0	0	Ki67+	 9523 10999
7267	0	0	Ki67+	 9527 11039
7268	0	0	Ki67+	 9530 11245
7269	0	0	Ki67+	 9531 11323
7270	0	0	Ki67+	 9534 11313
7271	0	0	Ki67+	 9540 11143
7272	0	0	Ki67+	 9544 11486
7273	0	0	Ki67+	 9547 11167
7274	0	0	Ki67+	 9548 11074
7275	0	0	Ki67+	 9549 11019
7276	0	0	Ki67+	 9550 11344
7277	0	0	Ki67+	 9555 11220
7278	0	0	Ki67+	 9557 10736
7279	0	0	Ki67+	 9568 11338
7280	0	0	Ki67+	 9570 11397
7281	0	0	Ki67+	 9572 11383
7282	0	0	Ki67+	 9576 11262
7283	0	0	Ki67+	 9578 11145
7284	0	0	Ki67+	 9578 11301
7285	0	0	Ki67+	 9580 11208
7286	0	0	Ki67+	 9590 11225
7287	0	0	Ki67+	 9592 11314
7288	0	0	Ki67+	 9593 11477
7289	0	0	Ki67+	 9595 11344
7290	0	0	Ki67+	 9601 11140
7291	0	0	Ki67+	 9604 11103
7292	0	0	Ki67+	 9605 11256
7293	0	0	Ki67+	 9607 11291
7294	0	0	Ki67+	 9609 11399
7295	0	0	Ki67+	 9617 11487
7296	0	0	Ki67+	 9624 11510
7297	0	0	Ki67+	 9626 11172
7298	0	0	Ki67+	 9627 11213
7299	0	0	Ki67+	 8835 11885
7300	0	0	Ki67+	 8842 12264
7301	0	0	Ki67+	 8858 12294
7302	0	0	Ki67+	 8945 12015
7303	0	0	Ki67+	 8966 11998
7304	0	0	Ki67+	 8974 11931
7305	0	0	Ki67+	 8981 11656
7306	0	0	Ki67+	 8991 12013
7307	0	0	Ki67+	 8992 12078
7308	0	0	Ki67+	 9033 12120
7309	0	0	Ki67+	 9044 11710
7310	0	0	Ki67+	 9046 12253
7311	0	0	Ki67+	 9057 11722
7312	0	0	Ki67+	 9066 11757
7313	0	0	Ki67+	 9066 12303
7314	0	0	Ki67+	 9075 11695
7315	0	0	Ki67+	 9085 12268
7316	0	0	Ki67+	 9091 12298
7317	0	0	Ki67+	 9125 11779
7318	0	0	Ki67+	 9127 11726
7319	0	0	Ki67+	 9132 11759
7320	0	0	Ki67+	 9143 12274
7321	0	0	Ki67+	 9147 12294
7322	0	0	Ki67+	 9171 11551
7323	0	0	Ki67+	 9181 12163
7324	0	0	Ki67+	 9182 11644
7325	0	0	Ki67+	 9199 11616
7326	0	0	Ki67+	 9201 11830
7327	0	0	Ki67+	 9206 12169
7328	0	0	Ki67+	 9210 12069
7329	0	0	Ki67+	 9215 11530
7330	0	0	Ki67+	 9217 11574
7331	0	0	Ki67+	 9222 12304
7332	0	0	Ki67+	 9223 11990
7333	0	0	Ki67+	 9223 12319
7334	0	0	Ki67+	 9224 11622
7335	0	0	Ki67+	 9226 11926
7336	0	0	Ki67+	 9242 11748
7337	0	0	Ki67+	 9251 11985
7338	0	0	Ki67+	 9255 11561
7339	0	0	Ki67+	 9255 11743
7340	0	0	Ki67+	 9260 11608
7341	0	0	Ki67+	 9261 11729
7342	0	0	Ki67+	 9269 11752
7343	0	0	Ki67+	 9274 11550
7344	0	0	Ki67+	 9281 11977
7345	0	0	Ki67+	 9285 11527
7346	0	0	Ki67+	 9293 11761
7347	0	0	Ki67+	 9293 12002
7348	0	0	Ki67+	 9296 11644
7349	0	0	Ki67+	 9297 11936
7350	0	0	Ki67+	 9310 11563
7351	0	0	Ki67+	 9313 11614
7352	0	0	Ki67+	 9315 11952
7353	0	0	Ki67+	 9320 11573
7354	0	0	Ki67+	 9337 11970
7355	0	0	Ki67+	 9348 11990
7356	0	0	Ki67+	 9364 11989
7357	0	0	Ki67+	 9394 12216
7358	0	0	Ki67+	 9430 11783
7359	0	0	Ki67+	 9442 11645
7360	0	0	Ki67+	 9477 11594
7361	0	0	Ki67+	 9480 11559
7362	0	0	Ki67+	 9491 11576
7363	0	0	Ki67+	 9497 11723
7364	0	0	Ki67+	 9502 11623
7365	0	0	Ki67+	 9507 11739
7366	0	0	Ki67+	 9556 11536
7367	0	0	Ki67+	 9560 11658
7368	0	0	Ki67+	 9579 11785
7369	0	0	Ki67+	 9589 11551
7370	0	0	Ki67+	 9593 11736
7371	0	0	Ki67+	 9599 11653
7372	0	0	Ki67+	 9602 11690
7373	0	0	Ki67+	 9606 11638
7374	0	0	Ki67+	 9611 11735
7375	0	0	Ki67+	 9614 11795
7376	0	0	Ki67+	 9616 11584
7377	0	0	Ki67+	 9627 11639
7378	0	0	Ki67+	 9628 11709
7379	0	0	Ki67+	 8838 12826
7380	0	0	Ki67+	 8842 12764
7381	0	0	Ki67+	 8843 12806
7382	0	0	Ki67+	 8849 12685
7383	0	0	Ki67+	 8849 12873
7384	0	0	Ki67+	 8851 12845
7385	0	0	Ki67+	 8856 12798
7386	0	0	Ki67+	 8867 12754
7387	0	0	Ki67+	 8868 12868
7388	0	0	Ki67+	 8912 12362
7389	0	0	Ki67+	 8921 13059
7390	0	0	Ki67+	 8931 12872
7391	0	0	Ki67+	 8946 13041
7392	0	0	Ki67+	 8975 12343
7393	0	0	Ki67+	 8976 12812
7394	0	0	Ki67+	 8978 12384
7395	0	0	Ki67+	 8988 12781
7396	0	0	Ki67+	 9016 12428
7397	0	0	Ki67+	 9050 12426
7398	0	0	Ki67+	 9064 12384
7399	0	0	Ki67+	 9065 12428
7400	0	0	Ki67+	 9069 12448
7401	0	0	Ki67+	 9071 12794
7402	0	0	Ki67+	 9085 12708
7403	0	0	Ki67+	 9094 12749
7404	0	0	Ki67+	 9095 12783
7405	0	0	Ki67+	 9104 12350
7406	0	0	Ki67+	 9105 12803
7407	0	0	Ki67+	 9115 12757
7408	0	0	Ki67+	 9120 12802
7409	0	0	Ki67+	 9129 12788
7410	0	0	Ki67+	 9134 12813
7411	0	0	Ki67+	 9135 12772
7412	0	0	Ki67+	 9136 12999
7413	0	0	Ki67+	 9142 12489
7414	0	0	Ki67+	 9142 13023
7415	0	0	Ki67+	 9143 12351
7416	0	0	Ki67+	 9151 12935
7417	0	0	Ki67+	 9159 12510
7418	0	0	Ki67+	 9160 13084
7419	0	0	Ki67+	 9162 13041
7420	0	0	Ki67+	 9171 12981
7421	0	0	Ki67+	 9173 13012
7422	0	0	Ki67+	 9177 12933
7423	0	0	Ki67+	 9189 12994
7424	0	0	Ki67+	 9193 12936
7425	0	0	Ki67+	 9197 12975
7426	0	0	Ki67+	 9203 12493
7427	0	0	Ki67+	 9221 12519
7428	0	0	Ki67+	 9264 12434
7429	0	0	Ki67+	 9265 12377
7430	0	0	Ki67+	 9327 12473
7431	0	0	Ki67+	 9337 12392
7432	0	0	Ki67+	 9343 12426
7433	0	0	Ki67+	 9349 12352
7434	0	0	Ki67+	 9356 12471
7435	0	0	Ki67+	 9367 12426
7436	0	0	Ki67+	 9374 13103
7437	0	0	Ki67+	 9407 12993
7438	0	0	Ki67+	 9423 12928
7439	0	0	Ki67+	 9462 12404
7440	0	0	Ki67+	 9462 13104
7441	0	0	Ki67+	 9468 12933
7442	0	0	Ki67+	 9471 12921
7443	0	0	Ki67+	 9498 12931
7444	0	0	Ki67+	 9520 12954
7445	0	0	Ki67+	 9537 12959
7446	0	0	Ki67+	 9541 12981
7447	0	0	Ki67+	 9561 13053
7448	0	0	Ki67+	 9576 13039
7449	0	0	Ki67+	 9625 13111
7450	0	0	Ki67+	 9629 13096
7451	0	0	Ki67+	 8865 13486
7452	0	0	Ki67+	 8882 13485
7453	0	0	Ki67+	 8913 13873
7454	0	0	Ki67+	 8918 13815
7455	0	0	Ki67+	 8919 13754
7456	0	0	Ki67+	 8921 13827
7457	0	0	Ki67+	 8927 13716
7458	0	0	Ki67+	 8928 13809
7459	0	0	Ki67+	 8930 13909
7460	0	0	Ki67+	 8935 13745
7461	0	0	Ki67+	 8943 13715
7462	0	0	Ki67+	 8949 13876
7463	0	0	Ki67+	 8952 13854
7464	0	0	Ki67+	 8976 13141
7465	0	0	Ki67+	 8991 13765
7466	0	0	Ki67+	 9020 13881
7467	0	0	Ki67+	 9029 13297
7468	0	0	Ki67+	 9060 13810
7469	0	0	Ki67+	 9061 13745
7470	0	0	Ki67+	 9118 13821
7471	0	0	Ki67+	 9129 13767
7472	0	0	Ki67+	 9130 13792
7473	0	0	Ki67+	 9138 13746
7474	0	0	Ki67+	 9140 13825
7475	0	0	Ki67+	 9162 13786
7476	0	0	Ki67+	 9177 13155
7477	0	0	Ki67+	 9183 13181
7478	0	0	Ki67+	 9185 13214
7479	0	0	Ki67+	 9185 13276
7480	0	0	Ki67+	 9192 13284
7481	0	0	Ki67+	 9193 13235
7482	0	0	Ki67+	 9199 13159
7483	0	0	Ki67+	 9199 13181
7484	0	0	Ki67+	 9203 13203
7485	0	0	Ki67+	 9209 13285
7486	0	0	Ki67+	 9216 13242
7487	0	0	Ki67+	 9219 13201
7488	0	0	Ki67+	 9221 13181
7489	0	0	Ki67+	 9226 13249
7490	0	0	Ki67+	 9226 13381
7491	0	0	Ki67+	 9236 13295
7492	0	0	Ki67+	 9239 13264
7493	0	0	Ki67+	 9249 13352
7494	0	0	Ki67+	 9267 13356
7495	0	0	Ki67+	 9281 13167
7496	0	0	Ki67+	 9285 13228
7497	0	0	Ki67+	 9285 13353
7498	0	0	Ki67+	 9290 13887
7499	0	0	Ki67+	 9297 13902
7500	0	0	Ki67+	 9303 13290
7501	0	0	Ki67+	 9305 13338
7502	0	0	Ki67+	 9312 13676
7503	0	0	Ki67+	 9317 13701
7504	0	0	Ki67+	 9323 13889
7505	0	0	Ki67+	 9328 13163
7506	0	0	Ki67+	 9358 13388
7507	0	0	Ki67+	 9361 13177
7508	0	0	Ki67+	 9366 13199
7509	0	0	Ki67+	 9408 13162
7510	0	0	Ki67+	 9437 13217
7511	0	0	Ki67+	 9448 13252
7512	0	0	Ki67+	 9449 13209
7513	0	0	Ki67+	 9455 13271
7514	0	0	Ki67+	 9466 13130
7515	0	0	Ki67+	 9515 13234
7516	0	0	Ki67+	 9524 13200
7517	0	0	Ki67+	 9524 13267
7518	0	0	Ki67+	 9526 13282
7519	0	0	Ki67+	 9546 13189
7520	0	0	Ki67+	 9549 13668
7521	0	0	Ki67+	 9549 13712
7522	0	0	Ki67+	 9556 13640
7523	0	0	Ki67+	 9557 13237
7524	0	0	Ki67+	 9558 13732
7525	0	0	Ki67+	 9565 13713
7526	0	0	Ki67+	 9566 13150
7527	0	0	Ki67+	 9579 13230
7528	0	0	Ki67+	 9581 13713
7529	0	0	Ki67+	 9581 13737
7530	0	0	Ki67+	 9596 13613
7531	0	0	Ki67+	 9612 13758
7532	0	0	Ki67+	 9619 13156
7533	0	0	Ki67+	 9626 13182
7534	0	0	Ki67+	 9629 13518
7535	0	0	Ki67+	 8848 14116
7536	0	0	Ki67+	 8849 14455
7537	0	0	Ki67+	 8854 14401
7538	0	0	Ki67+	 8856 14547
7539	0	0	Ki67+	 8863 14634
7540	0	0	Ki67+	 8864 14576
7541	0	0	Ki67+	 8864 14604
7542	0	0	Ki67+	 8876 14393
7543	0	0	Ki67+	 8876 14489
7544	0	0	Ki67+	 8900 14314
7545	0	0	Ki67+	 8901 14134
7546	0	0	Ki67+	 8904 14494
7547	0	0	Ki67+	 8907 14117
7548	0	0	Ki67+	 8923 14066
7549	0	0	Ki67+	 8925 14119
7550	0	0	Ki67+	 8937 14000
7551	0	0	Ki67+	 8938 14082
7552	0	0	Ki67+	 9093 14169
7553	0	0	Ki67+	 9103 14196
7554	0	0	Ki67+	 9115 14225
7555	0	0	Ki67+	 9118 14300
7556	0	0	Ki67+	 9131 14169
7557	0	0	Ki67+	 9133 14106
7558	0	0	Ki67+	 9133 14272
7559	0	0	Ki67+	 9145 14324
7560	0	0	Ki67+	 9150 14179
7561	0	0	Ki67+	 9151 14235
7562	0	0	Ki67+	 9159 14252
7563	0	0	Ki67+	 9167 14719
7564	0	0	Ki67+	 9172 14233
7565	0	0	Ki67+	 9173 14108
7566	0	0	Ki67+	 9188 14273
7567	0	0	Ki67+	 9192 13999
7568	0	0	Ki67+	 9196 14047
7569	0	0	Ki67+	 9197 14714
7570	0	0	Ki67+	 9199 14160
7571	0	0	Ki67+	 9200 14335
7572	0	0	Ki67+	 9205 13968
7573	0	0	Ki67+	 9210 14271
7574	0	0	Ki67+	 9210 14293
7575	0	0	Ki67+	 9218 14009
7576	0	0	Ki67+	 9232 14067
7577	0	0	Ki67+	 9233 14164
7578	0	0	Ki67+	 9237 14307
7579	0	0	Ki67+	 9243 14253
7580	0	0	Ki67+	 9248 14278
7581	0	0	Ki67+	 9253 14149
7582	0	0	Ki67+	 9257 14088
7583	0	0	Ki67+	 9257 14207
7584	0	0	Ki67+	 9270 13999
7585	0	0	Ki67+	 9271 14214
7586	0	0	Ki67+	 9282 14188
7587	0	0	Ki67+	 9282 14282
7588	0	0	Ki67+	 9284 14242
7589	0	0	Ki67+	 9285 13993
7590	0	0	Ki67+	 9290 14207
7591	0	0	Ki67+	 9294 14029
7592	0	0	Ki67+	 9296 14265
7593	0	0	Ki67+	 9299 13988
7594	0	0	Ki67+	 9303 14160
7595	0	0	Ki67+	 9304 14243
7596	0	0	Ki67+	 9306 14015
7597	0	0	Ki67+	 9322 14215
7598	0	0	Ki67+	 9347 14073
7599	0	0	Ki67+	 9348 14159
7600	0	0	Ki67+	 9358 14058
7601	0	0	Ki67+	 9362 13942
7602	0	0	Ki67+	 9366 14122
7603	0	0	Ki67+	 9370 14435
7604	0	0	Ki67+	 9498 14704
7605	0	0	Ki67+	 9578 14548
7606	0	0	Ki67+	 9581 14496
7607	0	0	Ki67+	 9583 14534
7608	0	0	Ki67+	 9590 14564
7609	0	0	Ki67+	 9592 14552
7610	0	0	Ki67+	 9607 14605
7611	0	0	Ki67+	 9611 14499
7612	0	0	Ki67+	 9611 14542
7613	0	0	Ki67+	 9619 14456
7614	0	0	Ki67+	 9622 14646
7615	0	0	Ki67+	 8836 14790
7616	0	0	Ki67+	 8844 15470
7617	0	0	Ki67+	 8875 15495
7618	0	0	Ki67+	 8952 15224
7619	0	0	Ki67+	 9025 14865
7620	0	0	Ki67+	 9037 15357
7621	0	0	Ki67+	 9039 14897
7622	0	0	Ki67+	 9040 14860
7623	0	0	Ki67+	 9046 14928
7624	0	0	Ki67+	 9052 14815
7625	0	0	Ki67+	 9053 14912
7626	0	0	Ki67+	 9059 14826
7627	0	0	Ki67+	 9065 14912
7628	0	0	Ki67+	 9068 14757
7629	0	0	Ki67+	 9070 14949
7630	0	0	Ki67+	 9071 14791
7631	0	0	Ki67+	 9073 14885
7632	0	0	Ki67+	 9074 14832
7633	0	0	Ki67+	 9076 14864
7634	0	0	Ki67+	 9080 14848
7635	0	0	Ki67+	 9084 14786
7636	0	0	Ki67+	 9086 14751
7637	0	0	Ki67+	 9087 14941
7638	0	0	Ki67+	 9091 14957
7639	0	0	Ki67+	 9099 14845
7640	0	0	Ki67+	 9101 14903
7641	0	0	Ki67+	 9103 14734
7642	0	0	Ki67+	 9112 14812
7643	0	0	Ki67+	 9118 14738
7644	0	0	Ki67+	 9121 14845
7645	0	0	Ki67+	 9125 15435
7646	0	0	Ki67+	 9127 14946
7647	0	0	Ki67+	 9136 14952
7648	0	0	Ki67+	 9138 14725
7649	0	0	Ki67+	 9139 14819
7650	0	0	Ki67+	 9147 14734
7651	0	0	Ki67+	 9152 14799
7652	0	0	Ki67+	 9152 15441
7653	0	0	Ki67+	 9154 14947
7654	0	0	Ki67+	 9156 15417
7655	0	0	Ki67+	 9160 15430
7656	0	0	Ki67+	 9165 15453
7657	0	0	Ki67+	 9166 14917
7658	0	0	Ki67+	 9176 14750
7659	0	0	Ki67+	 9182 14839
7660	0	0	Ki67+	 9182 14910
7661	0	0	Ki67+	 9184 14988
7662	0	0	Ki67+	 9185 14937
7663	0	0	Ki67+	 9186 14801
7664	0	0	Ki67+	 9191 14758
7665	0	0	Ki67+	 9191 15435
7666	0	0	Ki67+	 9193 14856
7667	0	0	Ki67+	 9194 14899
7668	0	0	Ki67+	 9196 14823
7669	0	0	Ki67+	 9197 14749
7670	0	0	Ki67+	 9200 15476
7671	0	0	Ki67+	 9206 15456
7672	0	0	Ki67+	 9207 14779
7673	0	0	Ki67+	 9212 14816
7674	0	0	Ki67+	 9213 14926
7675	0	0	Ki67+	 9217 14771
7676	0	0	Ki67+	 9226 14850
7677	0	0	Ki67+	 9226 14886
7678	0	0	Ki67+	 9233 14910
7679	0	0	Ki67+	 9254 14839
7680	0	0	Ki67+	 9255 14888
7681	0	0	Ki67+	 9262 15488
7682	0	0	Ki67+	 9264 14868
7683	0	0	Ki67+	 9271 15515
7684	0	0	Ki67+	 9277 14856
7685	0	0	Ki67+	 9283 15355
7686	0	0	Ki67+	 9295 15408
7687	0	0	Ki67+	 9298 15367
7688	0	0	Ki67+	 9299 15438
7689	0	0	Ki67+	 9300 15311
7690	0	0	Ki67+	 9305 15246
7691	0	0	Ki67+	 9310 15467
7692	0	0	Ki67+	 9313 15348
7693	0	0	Ki67+	 9313 15381
7694	0	0	Ki67+	 9318 15400
7695	0	0	Ki67+	 9325 15285
7696	0	0	Ki67+	 9327 15208
7697	0	0	Ki67+	 9327 15457
7698	0	0	Ki67+	 9331 15372
7699	0	0	Ki67+	 9333 15315
7700	0	0	Ki67+	 9343 15342
7701	0	0	Ki67+	 9350 15134
7702	0	0	Ki67+	 9350 15390
7703	0	0	Ki67+	 9352 15215
7704	0	0	Ki67+	 9358 15433
7705	0	0	Ki67+	 9360 15400
7706	0	0	Ki67+	 9361 15485
7707	0	0	Ki67+	 9362 15180
7708	0	0	Ki67+	 9362 15359
7709	0	0	Ki67+	 9365 15457
7710	0	0	Ki67+	 9367 15195
7711	0	0	Ki67+	 9367 15222
7712	0	0	Ki67+	 9373 15147
7713	0	0	Ki67+	 9389 15211
7714	0	0	Ki67+	 9396 15291
7715	0	0	Ki67+	 9397 15112
7716	0	0	Ki67+	 9398 15174
7717	0	0	Ki67+	 9400 15448
7718	0	0	Ki67+	 9404 15213
7719	0	0	Ki67+	 9406 15077
7720	0	0	Ki67+	 9408 15394
7721	0	0	Ki67+	 9409 15462
7722	0	0	Ki67+	 9411 15370
7723	0	0	Ki67+	 9412 15419
7724	0	0	Ki67+	 9421 15379
7725	0	0	Ki67+	 9423 15352
7726	0	0	Ki67+	 9431 15275
7727	0	0	Ki67+	 9432 15449
7728	0	0	Ki67+	 9436 15423
7729	0	0	Ki67+	 9442 15313
7730	0	0	Ki67+	 9444 15240
7731	0	0	Ki67+	 9446 15137
7732	0	0	Ki67+	 9450 15408
7733	0	0	Ki67+	 9461 15362
7734	0	0	Ki67+	 9470 15287
7735	0	0	Ki67+	 9471 15117
7736	0	0	Ki67+	 9473 15435
7737	0	0	Ki67+	 9475 15331
7738	0	0	Ki67+	 9476 15388
7739	0	0	Ki67+	 9481 15258
7740	0	0	Ki67+	 9484 15348
7741	0	0	Ki67+	 9487 15271
7742	0	0	Ki67+	 9490 15148
7743	0	0	Ki67+	 9492 15298
7744	0	0	Ki67+	 9495 15232
7745	0	0	Ki67+	 9497 15399
7746	0	0	Ki67+	 9498 15184
7747	0	0	Ki67+	 9499 15087
7748	0	0	Ki67+	 9500 15358
7749	0	0	Ki67+	 9507 15388
7750	0	0	Ki67+	 9511 15135
7751	0	0	Ki67+	 9515 15098
7752	0	0	Ki67+	 9520 15417
7753	0	0	Ki67+	 9536 15063
7754	0	0	Ki67+	 9544 15088
7755	0	0	Ki67+	 9548 15217
7756	0	0	Ki67+	 9549 14871
7757	0	0	Ki67+	 9550 15107
7758	0	0	Ki67+	 9551 15127
7759	0	0	Ki67+	 9555 15048
7760	0	0	Ki67+	 9559 15202
7761	0	0	Ki67+	 9560 15280
7762	0	0	Ki67+	 9561 15089
7763	0	0	Ki67+	 9567 15225
7764	0	0	Ki67+	 9575 15112
7765	0	0	Ki67+	 9581 14887
7766	0	0	Ki67+	 9582 15077
7767	0	0	Ki67+	 9582 15200
7768	0	0	Ki67+	 9587 15182
7769	0	0	Ki67+	 9590 15041
7770	0	0	Ki67+	 9593 15059
7771	0	0	Ki67+	 9593 15095
7772	0	0	Ki67+	 9595 15218
7773	0	0	Ki67+	 9597 15152
7774	0	0	Ki67+	 9604 15117
7775	0	0	Ki67+	 9605 15092
7776	0	0	Ki67+	 9608 15227
7777	0	0	Ki67+	 9616 15195
7778	0	0	Ki67+	 9617 14795
7779	0	0	Ki67+	 9618 15174
7780	0	0	Ki67+	 9618 15245
7781	0	0	Ki67+	 9623 15078
7782	0	0	Ki67+	 9164 15659
7783	0	0	Ki67+	 9165 15642
7784	0	0	Ki67+	 9172 15548
7785	0	0	Ki67+	 9174 15633
7786	0	0	Ki67+	 9193 15608
7787	0	0	Ki67+	 9196 15585
7788	0	0	Ki67+	 9197 15535
7789	0	0	Ki67+	 9202 15566
7790	0	0	Ki67+	 9228 15670
7791	0	0	Ki67+	 9232 15539
7792	0	0	Ki67+	 9235 15567
7793	0	0	Ki67+	 9256 15660
7794	0	0	Ki67+	 9259 15547
7795	0	0	Ki67+	 9279 15611
7796	0	0	Ki67+	 9280 15625
7797	0	0	Ki67+	 9284 15652
7798	0	0	Ki67+	 9302 15556
7799	0	0	Ki67+	 9310 15575
7800	0	0	Ki67+	 9322 15554
7801	0	0	Ki67+	 8851 17016
7802	0	0	Ki67+	 8851 17058
7803	0	0	Ki67+	 8871 17004
7804	0	0	Ki67+	 8884 17066
7805	0	0	Ki67+	 8909 17079
7806	0	0	Ki67+	 8934 17029
7807	0	0	Ki67+	 8937 16998
7808	0	0	Ki67+	 8939 17058
7809	0	0	Ki67+	 8965 16965
7810	0	0	Ki67+	 8974 16996
7811	0	0	Ki67+	 9094 16896
7812	0	0	Ki67+	 9563 16542
7813	0	0	Ki67+	 9613 16500
7814	0	0	Ki67+	 9908 2762
7815	0	0	Ki67+	 9924 2817
7816	0	0	Ki67+	 9955 2799
7817	0	0	Ki67+	 9961 2867
7818	0	0	Ki67+	 9976 2899
7819	0	0	Ki67+	 10016 2909
7820	0	0	Ki67+	 10036 2861
7821	0	0	Ki67+	 10063 2923
7822	0	0	Ki67+	 10093 2951
7823	0	0	Ki67+	 10116 3147
7824	0	0	Ki67+	 10151 2963
7825	0	0	Ki67+	 10161 2996
7826	0	0	Ki67+	 10167 2932
7827	0	0	Ki67+	 10187 3012
7828	0	0	Ki67+	 10191 2978
7829	0	0	Ki67+	 10207 3033
7830	0	0	Ki67+	 10241 3012
7831	0	0	Ki67+	 10252 3022
7832	0	0	Ki67+	 9665 3861
7833	0	0	Ki67+	 9897 3594
7834	0	0	Ki67+	 9924 3632
7835	0	0	Ki67+	 9925 3241
7836	0	0	Ki67+	 9935 3644
7837	0	0	Ki67+	 10016 3690
7838	0	0	Ki67+	 10212 3646
7839	0	0	Ki67+	 9635 4190
7840	0	0	Ki67+	 9647 4182
7841	0	0	Ki67+	 9783 4538
7842	0	0	Ki67+	 9815 4750
7843	0	0	Ki67+	 9941 4691
7844	0	0	Ki67+	 9946 4729
7845	0	0	Ki67+	 9976 4706
7846	0	0	Ki67+	 10088 4743
7847	0	0	Ki67+	 10138 4703
7848	0	0	Ki67+	 10190 4172
7849	0	0	Ki67+	 10233 4094
7850	0	0	Ki67+	 10327 4381
7851	0	0	Ki67+	 10425 4110
7852	0	0	Ki67+	 9648 5032
7853	0	0	Ki67+	 9671 5239
7854	0	0	Ki67+	 9672 5092
7855	0	0	Ki67+	 9674 5079
7856	0	0	Ki67+	 9694 4900
7857	0	0	Ki67+	 9715 4875
7858	0	0	Ki67+	 9725 4917
7859	0	0	Ki67+	 9738 4909
7860	0	0	Ki67+	 9751 4986
7861	0	0	Ki67+	 9770 4977
7862	0	0	Ki67+	 9780 4989
7863	0	0	Ki67+	 9811 4984
7864	0	0	Ki67+	 9849 5209
7865	0	0	Ki67+	 9859 5193
7866	0	0	Ki67+	 9874 4928
7867	0	0	Ki67+	 9939 4871
7868	0	0	Ki67+	 9947 5045
7869	0	0	Ki67+	 9981 5043
7870	0	0	Ki67+	 10000 5031
7871	0	0	Ki67+	 10009 4944
7872	0	0	Ki67+	 10017 5008
7873	0	0	Ki67+	 10021 4809
7874	0	0	Ki67+	 10055 4819
7875	0	0	Ki67+	 10059 4917
7876	0	0	Ki67+	 10077 4810
7877	0	0	Ki67+	 10079 4820
7878	0	0	Ki67+	 9635 5952
7879	0	0	Ki67+	 9643 6038
7880	0	0	Ki67+	 9643 6362
7881	0	0	Ki67+	 9645 5974
7882	0	0	Ki67+	 9648 6161
7883	0	0	Ki67+	 9654 6010
7884	0	0	Ki67+	 9664 6339
7885	0	0	Ki67+	 9665 6039
7886	0	0	Ki67+	 9672 6254
7887	0	0	Ki67+	 9687 6294
7888	0	0	Ki67+	 9704 6274
7889	0	0	Ki67+	 9711 6071
7890	0	0	Ki67+	 9712 6363
7891	0	0	Ki67+	 9719 6027
7892	0	0	Ki67+	 9732 6147
7893	0	0	Ki67+	 9745 6112
7894	0	0	Ki67+	 9747 6183
7895	0	0	Ki67+	 9766 6119
7896	0	0	Ki67+	 9766 6170
7897	0	0	Ki67+	 9769 5973
7898	0	0	Ki67+	 9779 6356
7899	0	0	Ki67+	 9781 6163
7900	0	0	Ki67+	 9790 6206
7901	0	0	Ki67+	 9797 6060
7902	0	0	Ki67+	 9820 6063
7903	0	0	Ki67+	 9823 6040
7904	0	0	Ki67+	 9827 6204
7905	0	0	Ki67+	 9828 6229
7906	0	0	Ki67+	 9838 6058
7907	0	0	Ki67+	 9841 6176
7908	0	0	Ki67+	 9849 6323
7909	0	0	Ki67+	 9860 6259
7910	0	0	Ki67+	 9864 6200
7911	0	0	Ki67+	 9866 6096
7912	0	0	Ki67+	 9875 6290
7913	0	0	Ki67+	 9880 6227
7914	0	0	Ki67+	 9894 6120
7915	0	0	Ki67+	 9897 6174
7916	0	0	Ki67+	 9898 6203
7917	0	0	Ki67+	 9900 6068
7918	0	0	Ki67+	 9904 6254
7919	0	0	Ki67+	 9921 6248
7920	0	0	Ki67+	 9924 6266
7921	0	0	Ki67+	 9929 6174
7922	0	0	Ki67+	 10019 6325
7923	0	0	Ki67+	 10043 6301
7924	0	0	Ki67+	 10067 6381
7925	0	0	Ki67+	 10069 6360
7926	0	0	Ki67+	 10243 6275
7927	0	0	Ki67+	 10269 5956
7928	0	0	Ki67+	 9633 6526
7929	0	0	Ki67+	 9638 6396
7930	0	0	Ki67+	 9641 6919
7931	0	0	Ki67+	 9645 6610
7932	0	0	Ki67+	 9651 6487
7933	0	0	Ki67+	 9671 6436
7934	0	0	Ki67+	 9671 6465
7935	0	0	Ki67+	 9684 6470
7936	0	0	Ki67+	 9696 6433
7937	0	0	Ki67+	 9710 6463
7938	0	0	Ki67+	 9728 6662
7939	0	0	Ki67+	 9753 6592
7940	0	0	Ki67+	 9768 6396
7941	0	0	Ki67+	 9781 6438
7942	0	0	Ki67+	 9781 7142
7943	0	0	Ki67+	 9793 6393
7944	0	0	Ki67+	 9803 6422
7945	0	0	Ki67+	 9808 6389
7946	0	0	Ki67+	 9823 6425
7947	0	0	Ki67+	 9845 6400
7948	0	0	Ki67+	 9926 6704
7949	0	0	Ki67+	 9970 6678
7950	0	0	Ki67+	 9985 6696
7951	0	0	Ki67+	 9992 6617
7952	0	0	Ki67+	 9992 6639
7953	0	0	Ki67+	 9993 6571
7954	0	0	Ki67+	 9998 6480
7955	0	0	Ki67+	 10010 6529
7956	0	0	Ki67+	 10025 6606
7957	0	0	Ki67+	 10030 6566
7958	0	0	Ki67+	 10043 6522
7959	0	0	Ki67+	 10050 6634
7960	0	0	Ki67+	 10055 6835
7961	0	0	Ki67+	 10076 6417
7962	0	0	Ki67+	 10079 6588
7963	0	0	Ki67+	 10083 6513
7964	0	0	Ki67+	 10094 6766
7965	0	0	Ki67+	 10096 6502
7966	0	0	Ki67+	 10117 6678
7967	0	0	Ki67+	 10122 6778
7968	0	0	Ki67+	 10127 6533
7969	0	0	Ki67+	 10132 6669
7970	0	0	Ki67+	 10137 6741
7971	0	0	Ki67+	 10140 6702
7972	0	0	Ki67+	 10165 6706
7973	0	0	Ki67+	 10166 6623
7974	0	0	Ki67+	 10169 6638
7975	0	0	Ki67+	 10226 7145
7976	0	0	Ki67+	 10228 6404
7977	0	0	Ki67+	 10287 6626
7978	0	0	Ki67+	 10309 6707
7979	0	0	Ki67+	 10365 6654
7980	0	0	Ki67+	 10368 6958
7981	0	0	Ki67+	 10373 6857
7982	0	0	Ki67+	 10378 6868
7983	0	0	Ki67+	 10396 6939
7984	0	0	Ki67+	 10402 6657
7985	0	0	Ki67+	 10403 6966
7986	0	0	Ki67+	 10405 6614
7987	0	0	Ki67+	 10420 7018
7988	0	0	Ki67+	 10423 6620
7989	0	0	Ki67+	 9708 7255
7990	0	0	Ki67+	 9709 7214
7991	0	0	Ki67+	 9723 7265
7992	0	0	Ki67+	 9754 7222
7993	0	0	Ki67+	 9756 7297
7994	0	0	Ki67+	 9776 7394
7995	0	0	Ki67+	 9810 7387
7996	0	0	Ki67+	 9832 7389
7997	0	0	Ki67+	 9844 7374
7998	0	0	Ki67+	 9851 7424
7999	0	0	Ki67+	 9854 7856
8000	0	0	Ki67+	 9864 7841
8001	0	0	Ki67+	 9883 7410
8002	0	0	Ki67+	 9924 7376
8003	0	0	Ki67+	 9935 7846
8004	0	0	Ki67+	 9938 7479
8005	0	0	Ki67+	 9951 7852
8006	0	0	Ki67+	 9961 7495
8007	0	0	Ki67+	 9965 7880
8008	0	0	Ki67+	 9968 7837
8009	0	0	Ki67+	 10039 7536
8010	0	0	Ki67+	 10180 7922
8011	0	0	Ki67+	 10239 7610
8012	0	0	Ki67+	 10268 7672
8013	0	0	Ki67+	 10358 7556
8014	0	0	Ki67+	 9683 8257
8015	0	0	Ki67+	 9823 8609
8016	0	0	Ki67+	 9838 8651
8017	0	0	Ki67+	 9843 8621
8018	0	0	Ki67+	 9851 8694
8019	0	0	Ki67+	 9862 8720
8020	0	0	Ki67+	 9864 8626
8021	0	0	Ki67+	 9983 8190
8022	0	0	Ki67+	 10006 8159
8023	0	0	Ki67+	 10006 8194
8024	0	0	Ki67+	 10032 8206
8025	0	0	Ki67+	 10111 8632
8026	0	0	Ki67+	 10316 8191
8027	0	0	Ki67+	 10329 8405
8028	0	0	Ki67+	 10336 8422
8029	0	0	Ki67+	 10339 8385
8030	0	0	Ki67+	 10355 8413
8031	0	0	Ki67+	 10411 8235
8032	0	0	Ki67+	 10420 8225
8033	0	0	Ki67+	 9651 9538
8034	0	0	Ki67+	 9658 9479
8035	0	0	Ki67+	 9669 9350
8036	0	0	Ki67+	 9753 9114
8037	0	0	Ki67+	 9767 9052
8038	0	0	Ki67+	 9782 8987
8039	0	0	Ki67+	 9785 8797
8040	0	0	Ki67+	 9785 9547
8041	0	0	Ki67+	 9830 9530
8042	0	0	Ki67+	 9868 8794
8043	0	0	Ki67+	 9874 9516
8044	0	0	Ki67+	 9898 9043
8045	0	0	Ki67+	 9907 9506
8046	0	0	Ki67+	 9914 9522
8047	0	0	Ki67+	 9952 8852
8048	0	0	Ki67+	 9972 8897
8049	0	0	Ki67+	 9992 8791
8050	0	0	Ki67+	 9992 9112
8051	0	0	Ki67+	 10016 8891
8052	0	0	Ki67+	 10026 8886
8053	0	0	Ki67+	 10031 8856
8054	0	0	Ki67+	 10052 9087
8055	0	0	Ki67+	 10054 9301
8056	0	0	Ki67+	 10067 8909
8057	0	0	Ki67+	 10069 9221
8058	0	0	Ki67+	 10080 8917
8059	0	0	Ki67+	 10086 9012
8060	0	0	Ki67+	 10090 8997
8061	0	0	Ki67+	 10093 9049
8062	0	0	Ki67+	 10135 9000
8063	0	0	Ki67+	 10154 9011
8064	0	0	Ki67+	 10172 8984
8065	0	0	Ki67+	 10180 9095
8066	0	0	Ki67+	 10311 9054
8067	0	0	Ki67+	 10356 9181
8068	0	0	Ki67+	 9636 9724
8069	0	0	Ki67+	 9637 10101
8070	0	0	Ki67+	 9637 10340
8071	0	0	Ki67+	 9642 9993
8072	0	0	Ki67+	 9646 9770
8073	0	0	Ki67+	 9646 10036
8074	0	0	Ki67+	 9651 9709
8075	0	0	Ki67+	 9651 9854
8076	0	0	Ki67+	 9663 9879
8077	0	0	Ki67+	 9664 9750
8078	0	0	Ki67+	 9669 9917
8079	0	0	Ki67+	 9677 9936
8080	0	0	Ki67+	 9677 10270
8081	0	0	Ki67+	 9679 9756
8082	0	0	Ki67+	 9686 10306
8083	0	0	Ki67+	 9691 9915
8084	0	0	Ki67+	 9691 10358
8085	0	0	Ki67+	 9696 9612
8086	0	0	Ki67+	 9697 9876
8087	0	0	Ki67+	 9711 9823
8088	0	0	Ki67+	 9715 9786
8089	0	0	Ki67+	 9717 9701
8090	0	0	Ki67+	 9726 9680
8091	0	0	Ki67+	 9730 9936
8092	0	0	Ki67+	 9739 9652
8093	0	0	Ki67+	 9741 9708
8094	0	0	Ki67+	 9741 9908
8095	0	0	Ki67+	 9756 9997
8096	0	0	Ki67+	 9761 9727
8097	0	0	Ki67+	 9763 9977
8098	0	0	Ki67+	 9837 9644
8099	0	0	Ki67+	 9860 10153
8100	0	0	Ki67+	 9864 10375
8101	0	0	Ki67+	 9869 10061
8102	0	0	Ki67+	 9882 10252
8103	0	0	Ki67+	 9899 10244
8104	0	0	Ki67+	 9924 10228
8105	0	0	Ki67+	 9937 10172
8106	0	0	Ki67+	 9633 11135
8107	0	0	Ki67+	 9654 11167
8108	0	0	Ki67+	 9678 10608
8109	0	0	Ki67+	 9681 10473
8110	0	0	Ki67+	 9682 10497
8111	0	0	Ki67+	 9702 10666
8112	0	0	Ki67+	 9708 10510
8113	0	0	Ki67+	 9734 10998
8114	0	0	Ki67+	 9736 10490
8115	0	0	Ki67+	 9740 10399
8116	0	0	Ki67+	 9782 10555
8117	0	0	Ki67+	 9786 10797
8118	0	0	Ki67+	 9788 10887
8119	0	0	Ki67+	 9806 10472
8120	0	0	Ki67+	 9814 11107
8121	0	0	Ki67+	 9814 11133
8122	0	0	Ki67+	 9822 10634
8123	0	0	Ki67+	 9839 10766
8124	0	0	Ki67+	 9843 10636
8125	0	0	Ki67+	 9860 10593
8126	0	0	Ki67+	 9869 10620
8127	0	0	Ki67+	 9871 10424
8128	0	0	Ki67+	 9887 10826
8129	0	0	Ki67+	 9888 10893
8130	0	0	Ki67+	 9895 10716
8131	0	0	Ki67+	 9909 10454
8132	0	0	Ki67+	 9911 10865
8133	0	0	Ki67+	 9945 10825
8134	0	0	Ki67+	 9951 10520
8135	0	0	Ki67+	 9970 10953
8136	0	0	Ki67+	 9979 10485
8137	0	0	Ki67+	 10016 10614
8138	0	0	Ki67+	 10023 10585
8139	0	0	Ki67+	 10036 10579
8140	0	0	Ki67+	 10050 10485
8141	0	0	Ki67+	 10062 10580
8142	0	0	Ki67+	 10095 11062
8143	0	0	Ki67+	 10105 10855
8144	0	0	Ki67+	 10106 11089
8145	0	0	Ki67+	 10107 10605
8146	0	0	Ki67+	 10111 11179
8147	0	0	Ki67+	 10134 10768
8148	0	0	Ki67+	 10141 11099
8149	0	0	Ki67+	 10156 11125
8150	0	0	Ki67+	 10164 11057
8151	0	0	Ki67+	 10184 11103
8152	0	0	Ki67+	 10204 10579
8153	0	0	Ki67+	 10212 10812
8154	0	0	Ki67+	 10212 11102
8155	0	0	Ki67+	 10217 11115
8156	0	0	Ki67+	 10219 10776
8157	0	0	Ki67+	 10222 10749
8158	0	0	Ki67+	 10232 10805
8159	0	0	Ki67+	 10240 11148
8160	0	0	Ki67+	 10248 11131
8161	0	0	Ki67+	 10262 11150
8162	0	0	Ki67+	 10266 11177
8163	0	0	Ki67+	 10275 10723
8164	0	0	Ki67+	 10280 11165
8165	0	0	Ki67+	 10297 11183
8166	0	0	Ki67+	 10319 10673
8167	0	0	Ki67+	 10338 10630
8168	0	0	Ki67+	 10343 10693
8169	0	0	Ki67+	 10359 10838
8170	0	0	Ki67+	 10393 10749
8171	0	0	Ki67+	 10419 10778
8172	0	0	Ki67+	 9633 11336
8173	0	0	Ki67+	 9635 11583
8174	0	0	Ki67+	 9637 11390
8175	0	0	Ki67+	 9640 11548
8176	0	0	Ki67+	 9644 11457
8177	0	0	Ki67+	 9663 11190
8178	0	0	Ki67+	 9664 11386
8179	0	0	Ki67+	 9664 11881
8180	0	0	Ki67+	 9666 11779
8181	0	0	Ki67+	 9673 11522
8182	0	0	Ki67+	 9673 11620
8183	0	0	Ki67+	 9674 11284
8184	0	0	Ki67+	 9674 11572
8185	0	0	Ki67+	 9675 11298
8186	0	0	Ki67+	 9680 11479
8187	0	0	Ki67+	 9685 11436
8188	0	0	Ki67+	 9692 11709
8189	0	0	Ki67+	 9696 11733
8190	0	0	Ki67+	 9697 11387
8191	0	0	Ki67+	 9700 11228
8192	0	0	Ki67+	 9706 11686
8193	0	0	Ki67+	 9707 11219
8194	0	0	Ki67+	 9714 11291
8195	0	0	Ki67+	 9727 11319
8196	0	0	Ki67+	 9732 11228
8197	0	0	Ki67+	 9739 11256
8198	0	0	Ki67+	 9746 11587
8199	0	0	Ki67+	 9753 11395
8200	0	0	Ki67+	 9754 11935
8201	0	0	Ki67+	 9759 11736
8202	0	0	Ki67+	 9762 11289
8203	0	0	Ki67+	 9762 11346
8204	0	0	Ki67+	 9762 11567
8205	0	0	Ki67+	 9762 11594
8206	0	0	Ki67+	 9773 11261
8207	0	0	Ki67+	 9799 11854
8208	0	0	Ki67+	 9811 11269
8209	0	0	Ki67+	 9818 11378
8210	0	0	Ki67+	 9820 11508
8211	0	0	Ki67+	 9831 11295
8212	0	0	Ki67+	 9841 11503
8213	0	0	Ki67+	 9859 11329
8214	0	0	Ki67+	 9860 11185
8215	0	0	Ki67+	 9874 11350
8216	0	0	Ki67+	 9877 11382
8217	0	0	Ki67+	 9881 11523
8218	0	0	Ki67+	 9889 11210
8219	0	0	Ki67+	 9895 11404
8220	0	0	Ki67+	 9901 11368
8221	0	0	Ki67+	 9908 11379
8222	0	0	Ki67+	 9909 11477
8223	0	0	Ki67+	 9924 11550
8224	0	0	Ki67+	 9958 11439
8225	0	0	Ki67+	 9997 11337
8226	0	0	Ki67+	 9998 11443
8227	0	0	Ki67+	 10012 11385
8228	0	0	Ki67+	 10016 11910
8229	0	0	Ki67+	 10029 11522
8230	0	0	Ki67+	 10031 11593
8231	0	0	Ki67+	 10032 11956
8232	0	0	Ki67+	 10038 11925
8233	0	0	Ki67+	 10040 11338
8234	0	0	Ki67+	 10041 11394
8235	0	0	Ki67+	 10044 11376
8236	0	0	Ki67+	 10047 11307
8237	0	0	Ki67+	 10049 11420
8238	0	0	Ki67+	 10049 11979
8239	0	0	Ki67+	 10051 11938
8240	0	0	Ki67+	 10056 11374
8241	0	0	Ki67+	 10063 11460
8242	0	0	Ki67+	 10072 11334
8243	0	0	Ki67+	 10072 11832
8244	0	0	Ki67+	 10073 11254
8245	0	0	Ki67+	 10079 11962
8246	0	0	Ki67+	 10084 11377
8247	0	0	Ki67+	 10099 11218
8248	0	0	Ki67+	 10104 11267
8249	0	0	Ki67+	 10108 11427
8250	0	0	Ki67+	 10119 11403
8251	0	0	Ki67+	 10124 11215
8252	0	0	Ki67+	 10138 11438
8253	0	0	Ki67+	 10140 11390
8254	0	0	Ki67+	 10148 11250
8255	0	0	Ki67+	 10150 11225
8256	0	0	Ki67+	 10157 11190
8257	0	0	Ki67+	 10160 11325
8258	0	0	Ki67+	 10162 11833
8259	0	0	Ki67+	 10164 11248
8260	0	0	Ki67+	 10164 11353
8261	0	0	Ki67+	 10165 11284
8262	0	0	Ki67+	 10168 11427
8263	0	0	Ki67+	 10185 11274
8264	0	0	Ki67+	 10192 11222
8265	0	0	Ki67+	 10197 11693
8266	0	0	Ki67+	 10217 11385
8267	0	0	Ki67+	 10221 11349
8268	0	0	Ki67+	 10232 11372
8269	0	0	Ki67+	 10263 11374
8270	0	0	Ki67+	 10277 11214
8271	0	0	Ki67+	 10304 11456
8272	0	0	Ki67+	 10334 11345
8273	0	0	Ki67+	 10361 11267
8274	0	0	Ki67+	 10372 11297
8275	0	0	Ki67+	 10392 11319
8276	0	0	Ki67+	 9744 12049
8277	0	0	Ki67+	 9856 12459
8278	0	0	Ki67+	 9895 12639
8279	0	0	Ki67+	 10067 12149
8280	0	0	Ki67+	 10070 12350
8281	0	0	Ki67+	 10086 12393
8282	0	0	Ki67+	 10102 12153
8283	0	0	Ki67+	 10149 12379
8284	0	0	Ki67+	 10153 12411
8285	0	0	Ki67+	 10154 12451
8286	0	0	Ki67+	 10157 12365
8287	0	0	Ki67+	 10239 12443
8288	0	0	Ki67+	 10266 12469
8289	0	0	Ki67+	 10274 12587
8290	0	0	Ki67+	 10292 12125
8291	0	0	Ki67+	 10325 12124
8292	0	0	Ki67+	 10349 12521
8293	0	0	Ki67+	 10366 12559
8294	0	0	Ki67+	 10372 12313
8295	0	0	Ki67+	 10414 12299
8296	0	0	Ki67+	 9645 13131
8297	0	0	Ki67+	 9648 13149
8298	0	0	Ki67+	 9651 13172
8299	0	0	Ki67+	 9653 13471
8300	0	0	Ki67+	 9666 13547
8301	0	0	Ki67+	 9668 13432
8302	0	0	Ki67+	 9677 13475
8303	0	0	Ki67+	 9688 13410
8304	0	0	Ki67+	 9695 13458
8305	0	0	Ki67+	 9699 13400
8306	0	0	Ki67+	 9700 13435
8307	0	0	Ki67+	 9723 13417
8308	0	0	Ki67+	 9735 13433
8309	0	0	Ki67+	 9738 13447
8310	0	0	Ki67+	 9745 13149
8311	0	0	Ki67+	 9745 13460
8312	0	0	Ki67+	 9761 13484
8313	0	0	Ki67+	 9771 13208
8314	0	0	Ki67+	 9778 13476
8315	0	0	Ki67+	 9778 13515
8316	0	0	Ki67+	 9785 13507
8317	0	0	Ki67+	 9787 12949
8318	0	0	Ki67+	 9794 13181
8319	0	0	Ki67+	 9795 13542
8320	0	0	Ki67+	 9801 13576
8321	0	0	Ki67+	 9802 13208
8322	0	0	Ki67+	 9804 13302
8323	0	0	Ki67+	 9811 13086
8324	0	0	Ki67+	 9821 13323
8325	0	0	Ki67+	 9831 13336
8326	0	0	Ki67+	 9842 13285
8327	0	0	Ki67+	 9855 13377
8328	0	0	Ki67+	 9938 13523
8329	0	0	Ki67+	 9968 13574
8330	0	0	Ki67+	 9979 13559
8331	0	0	Ki67+	 9988 13577
8332	0	0	Ki67+	 10147 13122
8333	0	0	Ki67+	 10320 12901
8334	0	0	Ki67+	 10323 12853
8335	0	0	Ki67+	 10326 12872
8336	0	0	Ki67+	 10341 12854
8337	0	0	Ki67+	 10349 12897
8338	0	0	Ki67+	 10383 12848
8339	0	0	Ki67+	 10386 12863
8340	0	0	Ki67+	 10397 12849
8341	0	0	Ki67+	 9638 13765
8342	0	0	Ki67+	 9647 13751
8343	0	0	Ki67+	 9651 13763
8344	0	0	Ki67+	 9666 13645
8345	0	0	Ki67+	 9675 13743
8346	0	0	Ki67+	 9694 13667
8347	0	0	Ki67+	 9694 13698
8348	0	0	Ki67+	 9695 13738
8349	0	0	Ki67+	 9702 13747
8350	0	0	Ki67+	 9717 13743
8351	0	0	Ki67+	 9758 13731
8352	0	0	Ki67+	 9781 13744
8353	0	0	Ki67+	 9782 13723
8354	0	0	Ki67+	 9783 14188
8355	0	0	Ki67+	 9793 13750
8356	0	0	Ki67+	 9805 13712
8357	0	0	Ki67+	 9813 13660
8358	0	0	Ki67+	 9857 14038
8359	0	0	Ki67+	 9880 14127
8360	0	0	Ki67+	 9888 14353
8361	0	0	Ki67+	 9920 13687
8362	0	0	Ki67+	 9922 13616
8363	0	0	Ki67+	 9922 14013
8364	0	0	Ki67+	 9925 14130
8365	0	0	Ki67+	 9928 13754
8366	0	0	Ki67+	 9932 13867
8367	0	0	Ki67+	 9933 13990
8368	0	0	Ki67+	 9935 14066
8369	0	0	Ki67+	 9936 13973
8370	0	0	Ki67+	 9938 14033
8371	0	0	Ki67+	 9939 13589
8372	0	0	Ki67+	 9939 13817
8373	0	0	Ki67+	 9940 14162
8374	0	0	Ki67+	 9943 14134
8375	0	0	Ki67+	 9944 13761
8376	0	0	Ki67+	 9950 13935
8377	0	0	Ki67+	 9951 14091
8378	0	0	Ki67+	 9952 13690
8379	0	0	Ki67+	 9955 13597
8380	0	0	Ki67+	 9955 14244
8381	0	0	Ki67+	 9958 13977
8382	0	0	Ki67+	 9959 13627
8383	0	0	Ki67+	 9960 14281
8384	0	0	Ki67+	 9961 13894
8385	0	0	Ki67+	 9970 14091
8386	0	0	Ki67+	 9971 13596
8387	0	0	Ki67+	 9974 14163
8388	0	0	Ki67+	 9978 14235
8389	0	0	Ki67+	 9979 14055
8390	0	0	Ki67+	 9981 13984
8391	0	0	Ki67+	 9982 14329
8392	0	0	Ki67+	 9984 13941
8393	0	0	Ki67+	 9985 14298
8394	0	0	Ki67+	 9986 14186
8395	0	0	Ki67+	 9990 14121
8396	0	0	Ki67+	 9992 13623
8397	0	0	Ki67+	 9993 13896
8398	0	0	Ki67+	 9998 14136
8399	0	0	Ki67+	 9999 14308
8400	0	0	Ki67+	 10000 14220
8401	0	0	Ki67+	 10000 14268
8402	0	0	Ki67+	 10004 13604
8403	0	0	Ki67+	 10007 14078
8404	0	0	Ki67+	 10012 14336
8405	0	0	Ki67+	 10018 13722
8406	0	0	Ki67+	 10018 14051
8407	0	0	Ki67+	 10022 14318
8408	0	0	Ki67+	 10023 13661
8409	0	0	Ki67+	 10023 14155
8410	0	0	Ki67+	 10023 14237
8411	0	0	Ki67+	 10026 14174
8412	0	0	Ki67+	 10030 14099
8413	0	0	Ki67+	 10031 13617
8414	0	0	Ki67+	 10033 14065
8415	0	0	Ki67+	 10033 14214
8416	0	0	Ki67+	 10034 13805
8417	0	0	Ki67+	 10034 14154
8418	0	0	Ki67+	 10037 14283
8419	0	0	Ki67+	 10039 13775
8420	0	0	Ki67+	 10042 13696
8421	0	0	Ki67+	 10042 13734
8422	0	0	Ki67+	 10056 13799
8423	0	0	Ki67+	 10059 13968
8424	0	0	Ki67+	 10059 14316
8425	0	0	Ki67+	 10060 13884
8426	0	0	Ki67+	 10061 14178
8427	0	0	Ki67+	 10065 14226
8428	0	0	Ki67+	 10065 14305
8429	0	0	Ki67+	 10066 14142
8430	0	0	Ki67+	 10068 14254
8431	0	0	Ki67+	 10070 14277
8432	0	0	Ki67+	 10071 13845
8433	0	0	Ki67+	 10072 13713
8434	0	0	Ki67+	 10076 13733
8435	0	0	Ki67+	 10076 13789
8436	0	0	Ki67+	 10076 14326
8437	0	0	Ki67+	 10081 13681
8438	0	0	Ki67+	 10084 13764
8439	0	0	Ki67+	 10090 14281
8440	0	0	Ki67+	 10093 14267
8441	0	0	Ki67+	 10098 13721
8442	0	0	Ki67+	 10106 14000
8443	0	0	Ki67+	 10111 13800
8444	0	0	Ki67+	 10112 14347
8445	0	0	Ki67+	 10112 14375
8446	0	0	Ki67+	 10116 14329
8447	0	0	Ki67+	 10118 13750
8448	0	0	Ki67+	 10122 13736
8449	0	0	Ki67+	 10124 13874
8450	0	0	Ki67+	 10125 13832
8451	0	0	Ki67+	 10126 13850
8452	0	0	Ki67+	 10131 13768
8453	0	0	Ki67+	 10133 13889
8454	0	0	Ki67+	 10136 13854
8455	0	0	Ki67+	 10136 13948
8456	0	0	Ki67+	 10139 14051
8457	0	0	Ki67+	 10141 13830
8458	0	0	Ki67+	 10149 13840
8459	0	0	Ki67+	 10151 13879
8460	0	0	Ki67+	 10151 14068
8461	0	0	Ki67+	 10155 13933
8462	0	0	Ki67+	 10155 14100
8463	0	0	Ki67+	 10159 13982
8464	0	0	Ki67+	 10169 14058
8465	0	0	Ki67+	 10172 13999
8466	0	0	Ki67+	 10172 14373
8467	0	0	Ki67+	 10186 14039
8468	0	0	Ki67+	 10188 14281
8469	0	0	Ki67+	 10198 14021
8470	0	0	Ki67+	 10200 14034
8471	0	0	Ki67+	 10206 14006
8472	0	0	Ki67+	 10216 14064
8473	0	0	Ki67+	 10219 14150
8474	0	0	Ki67+	 10223 14040
8475	0	0	Ki67+	 10223 14114
8476	0	0	Ki67+	 10223 14227
8477	0	0	Ki67+	 10223 14291
8478	0	0	Ki67+	 10234 14271
8479	0	0	Ki67+	 10241 14078
8480	0	0	Ki67+	 10257 14150
8481	0	0	Ki67+	 10265 14176
8482	0	0	Ki67+	 10269 14359
8483	0	0	Ki67+	 10271 14103
8484	0	0	Ki67+	 10276 14135
8485	0	0	Ki67+	 10284 14046
8486	0	0	Ki67+	 10303 14233
8487	0	0	Ki67+	 10310 14197
8488	0	0	Ki67+	 10315 14357
8489	0	0	Ki67+	 10322 14192
8490	0	0	Ki67+	 10324 14231
8491	0	0	Ki67+	 10334 14285
8492	0	0	Ki67+	 10341 14224
8493	0	0	Ki67+	 10345 14251
8494	0	0	Ki67+	 10345 14296
8495	0	0	Ki67+	 10359 14283
8496	0	0	Ki67+	 10360 14356
8497	0	0	Ki67+	 10361 14332
8498	0	0	Ki67+	 10376 14313
8499	0	0	Ki67+	 10381 13618
8500	0	0	Ki67+	 10388 14301
8501	0	0	Ki67+	 10395 14338
8502	0	0	Ki67+	 10401 13649
8503	0	0	Ki67+	 10406 14298
8504	0	0	Ki67+	 10409 14317
8505	0	0	Ki67+	 10411 13651
8506	0	0	Ki67+	 10412 14349
8507	0	0	Ki67+	 10415 14372
8508	0	0	Ki67+	 10426 13626
8509	0	0	Ki67+	 10429 14323
8510	0	0	Ki67+	 9635 15124
8511	0	0	Ki67+	 9639 15100
8512	0	0	Ki67+	 9641 14645
8513	0	0	Ki67+	 9642 14462
8514	0	0	Ki67+	 9642 14511
8515	0	0	Ki67+	 9644 15182
8516	0	0	Ki67+	 9645 15132
8517	0	0	Ki67+	 9647 15114
8518	0	0	Ki67+	 9649 14474
8519	0	0	Ki67+	 9654 14526
8520	0	0	Ki67+	 9655 14437
8521	0	0	Ki67+	 9656 14588
8522	0	0	Ki67+	 9657 15122
8523	0	0	Ki67+	 9659 15173
8524	0	0	Ki67+	 9663 15152
8525	0	0	Ki67+	 9665 14482
8526	0	0	Ki67+	 9668 14668
8527	0	0	Ki67+	 9669 15126
8528	0	0	Ki67+	 9671 14608
8529	0	0	Ki67+	 9675 14676
8530	0	0	Ki67+	 9679 15163
8531	0	0	Ki67+	 9680 14439
8532	0	0	Ki67+	 9682 15114
8533	0	0	Ki67+	 9687 14504
8534	0	0	Ki67+	 9689 14609
8535	0	0	Ki67+	 9689 14691
8536	0	0	Ki67+	 9692 14663
8537	0	0	Ki67+	 9693 15131
8538	0	0	Ki67+	 9712 15142
8539	0	0	Ki67+	 9715 14516
8540	0	0	Ki67+	 9715 14992
8541	0	0	Ki67+	 9716 14429
8542	0	0	Ki67+	 9718 14480
8543	0	0	Ki67+	 9722 14729
8544	0	0	Ki67+	 9723 14458
8545	0	0	Ki67+	 9737 14713
8546	0	0	Ki67+	 9747 14633
8547	0	0	Ki67+	 9747 14752
8548	0	0	Ki67+	 9756 14644
8549	0	0	Ki67+	 9757 14740
8550	0	0	Ki67+	 9762 15164
8551	0	0	Ki67+	 9768 14561
8552	0	0	Ki67+	 9768 14592
8553	0	0	Ki67+	 9771 14679
8554	0	0	Ki67+	 9773 14725
8555	0	0	Ki67+	 9773 15160
8556	0	0	Ki67+	 9774 14512
8557	0	0	Ki67+	 9780 14635
8558	0	0	Ki67+	 9785 14709
8559	0	0	Ki67+	 9786 14761
8560	0	0	Ki67+	 9787 15009
8561	0	0	Ki67+	 9789 14502
8562	0	0	Ki67+	 9793 14542
8563	0	0	Ki67+	 9798 14622
8564	0	0	Ki67+	 9800 14525
8565	0	0	Ki67+	 9801 14571
8566	0	0	Ki67+	 9807 14753
8567	0	0	Ki67+	 9811 14707
8568	0	0	Ki67+	 9812 14647
8569	0	0	Ki67+	 9818 14758
8570	0	0	Ki67+	 9820 14603
8571	0	0	Ki67+	 9823 14546
8572	0	0	Ki67+	 9835 14780
8573	0	0	Ki67+	 9839 14660
8574	0	0	Ki67+	 9858 14808
8575	0	0	Ki67+	 9859 14702
8576	0	0	Ki67+	 9861 14671
8577	0	0	Ki67+	 9865 14766
8578	0	0	Ki67+	 9867 14783
8579	0	0	Ki67+	 9870 14737
8580	0	0	Ki67+	 9883 14791
8581	0	0	Ki67+	 9885 14736
8582	0	0	Ki67+	 9890 14641
8583	0	0	Ki67+	 9892 14682
8584	0	0	Ki67+	 9893 14706
8585	0	0	Ki67+	 9904 14787
8586	0	0	Ki67+	 9909 14668
8587	0	0	Ki67+	 9915 14740
8588	0	0	Ki67+	 9920 14692
8589	0	0	Ki67+	 9930 14727
8590	0	0	Ki67+	 9960 14499
8591	0	0	Ki67+	 9961 14576
8592	0	0	Ki67+	 9965 14544
8593	0	0	Ki67+	 9968 14511
8594	0	0	Ki67+	 9972 14586
8595	0	0	Ki67+	 9975 14622
8596	0	0	Ki67+	 9990 14514
8597	0	0	Ki67+	 9992 14669
8598	0	0	Ki67+	 9994 14551
8599	0	0	Ki67+	 10004 14602
8600	0	0	Ki67+	 10004 14715
8601	0	0	Ki67+	 10006 14498
8602	0	0	Ki67+	 10006 14633
8603	0	0	Ki67+	 10009 14531
8604	0	0	Ki67+	 10011 14645
8605	0	0	Ki67+	 10013 14765
8606	0	0	Ki67+	 10015 14801
8607	0	0	Ki67+	 10017 14602
8608	0	0	Ki67+	 10020 14753
8609	0	0	Ki67+	 10023 14394
8610	0	0	Ki67+	 10024 14519
8611	0	0	Ki67+	 10026 14718
8612	0	0	Ki67+	 10027 14464
8613	0	0	Ki67+	 10028 14662
8614	0	0	Ki67+	 10032 14642
8615	0	0	Ki67+	 10040 14784
8616	0	0	Ki67+	 10044 14532
8617	0	0	Ki67+	 10047 14678
8618	0	0	Ki67+	 10047 14828
8619	0	0	Ki67+	 10049 14561
8620	0	0	Ki67+	 10053 14600
8621	0	0	Ki67+	 10055 14700
8622	0	0	Ki67+	 10062 14648
8623	0	0	Ki67+	 10070 14799
8624	0	0	Ki67+	 10076 14848
8625	0	0	Ki67+	 10079 14621
8626	0	0	Ki67+	 10082 14557
8627	0	0	Ki67+	 10093 14618
8628	0	0	Ki67+	 10095 14575
8629	0	0	Ki67+	 10095 14751
8630	0	0	Ki67+	 10101 14636
8631	0	0	Ki67+	 10105 14477
8632	0	0	Ki67+	 10105 14830
8633	0	0	Ki67+	 10108 14861
8634	0	0	Ki67+	 10109 14884
8635	0	0	Ki67+	 10112 14685
8636	0	0	Ki67+	 10115 14720
8637	0	0	Ki67+	 10126 14467
8638	0	0	Ki67+	 10126 14810
8639	0	0	Ki67+	 10130 14618
8640	0	0	Ki67+	 10131 14713
8641	0	0	Ki67+	 10138 14661
8642	0	0	Ki67+	 10139 14831
8643	0	0	Ki67+	 10141 14861
8644	0	0	Ki67+	 10142 14788
8645	0	0	Ki67+	 10142 14891
8646	0	0	Ki67+	 10145 14706
8647	0	0	Ki67+	 10148 14555
8648	0	0	Ki67+	 10149 14645
8649	0	0	Ki67+	 10154 14398
8650	0	0	Ki67+	 10159 14431
8651	0	0	Ki67+	 10161 14713
8652	0	0	Ki67+	 10169 14517
8653	0	0	Ki67+	 10169 14623
8654	0	0	Ki67+	 10169 14828
8655	0	0	Ki67+	 10170 14649
8656	0	0	Ki67+	 10181 14682
8657	0	0	Ki67+	 10182 14827
8658	0	0	Ki67+	 10183 14769
8659	0	0	Ki67+	 10185 14575
8660	0	0	Ki67+	 10185 14733
8661	0	0	Ki67+	 10188 14865
8662	0	0	Ki67+	 10189 14600
8663	0	0	Ki67+	 10189 14664
8664	0	0	Ki67+	 10191 14707
8665	0	0	Ki67+	 10193 14800
8666	0	0	Ki67+	 10194 14407
8667	0	0	Ki67+	 10204 14776
8668	0	0	Ki67+	 10208 14604
8669	0	0	Ki67+	 10214 14458
8670	0	0	Ki67+	 10223 14874
8671	0	0	Ki67+	 10225 14689
8672	0	0	Ki67+	 10231 14434
8673	0	0	Ki67+	 10241 14647
8674	0	0	Ki67+	 10241 14931
8675	0	0	Ki67+	 10245 14768
8676	0	0	Ki67+	 10247 14451
8677	0	0	Ki67+	 10251 14665
8678	0	0	Ki67+	 10253 14425
8679	0	0	Ki67+	 10256 15034
8680	0	0	Ki67+	 10257 14646
8681	0	0	Ki67+	 10257 14890
8682	0	0	Ki67+	 10258 14920
8683	0	0	Ki67+	 10261 14622
8684	0	0	Ki67+	 10263 14398
8685	0	0	Ki67+	 10268 14666
8686	0	0	Ki67+	 10268 15093
8687	0	0	Ki67+	 10269 15003
8688	0	0	Ki67+	 10279 14955
8689	0	0	Ki67+	 10282 14706
8690	0	0	Ki67+	 10285 14447
8691	0	0	Ki67+	 10292 14415
8692	0	0	Ki67+	 10297 14988
8693	0	0	Ki67+	 10305 14729
8694	0	0	Ki67+	 10319 14483
8695	0	0	Ki67+	 10323 14514
8696	0	0	Ki67+	 10325 14442
8697	0	0	Ki67+	 10328 14562
8698	0	0	Ki67+	 10335 14731
8699	0	0	Ki67+	 10346 14809
8700	0	0	Ki67+	 10347 14478
8701	0	0	Ki67+	 10348 14769
8702	0	0	Ki67+	 10351 14497
8703	0	0	Ki67+	 10353 15047
8704	0	0	Ki67+	 10358 14526
8705	0	0	Ki67+	 10359 14544
8706	0	0	Ki67+	 10359 14592
8707	0	0	Ki67+	 10361 14565
8708	0	0	Ki67+	 10377 14760
8709	0	0	Ki67+	 10385 14786
8710	0	0	Ki67+	 10386 14573
8711	0	0	Ki67+	 10386 14797
8712	0	0	Ki67+	 10393 14912
8713	0	0	Ki67+	 10394 15083
8714	0	0	Ki67+	 10398 14609
8715	0	0	Ki67+	 10400 14525
8716	0	0	Ki67+	 10402 14826
8717	0	0	Ki67+	 10408 14498
8718	0	0	Ki67+	 10409 14613
8719	0	0	Ki67+	 10415 14554
8720	0	0	Ki67+	 10416 14658
8721	0	0	Ki67+	 10424 14592
8722	0	0	Ki67+	 10424 14934
8723	0	0	Ki67+	 10425 14519
8724	0	0	Ki67+	 10426 14856
8725	0	0	Ki67+	 10427 14793
8726	0	0	Ki67+	 9658 15238
8727	0	0	Ki67+	 9664 15229
8728	0	0	Ki67+	 9695 15220
8729	0	0	Ki67+	 9713 15780
8730	0	0	Ki67+	 9719 15741
8731	0	0	Ki67+	 9791 15369
8732	0	0	Ki67+	 9908 15388
8733	0	0	Ki67+	 10051 15753
8734	0	0	Ki67+	 10097 15818
8735	0	0	Ki67+	 10161 15735
8736	0	0	Ki67+	 10170 15666
8737	0	0	Ki67+	 10213 15800
8738	0	0	Ki67+	 10225 15722
8739	0	0	Ki67+	 10228 15891
8740	0	0	Ki67+	 10297 15827
8741	0	0	Ki67+	 10317 15813
8742	0	0	Ki67+	 10325 15879
8743	0	0	Ki67+	 10361 15213
8744	0	0	Ki67+	 10378 15767
8745	0	0	Ki67+	 10403 15252
8746	0	0	Ki67+	 10416 15327
8747	0	0	Ki67+	 9890 16359
8748	0	0	Ki67+	 9915 16370
8749	0	0	Ki67+	 10808 2804
8750	0	0	Ki67+	 10835 2819
8751	0	0	Ki67+	 10454 3401
8752	0	0	Ki67+	 10553 3593
8753	0	0	Ki67+	 10558 3605
8754	0	0	Ki67+	 10559 3364
8755	0	0	Ki67+	 10651 3003
8756	0	0	Ki67+	 10677 2991
8757	0	0	Ki67+	 10681 3364
8758	0	0	Ki67+	 10745 3404
8759	0	0	Ki67+	 10478 4112
8760	0	0	Ki67+	 10697 3919
8761	0	0	Ki67+	 10702 3900
8762	0	0	Ki67+	 11002 4401
8763	0	0	Ki67+	 10475 4631
8764	0	0	Ki67+	 10722 5208
8765	0	0	Ki67+	 10732 5184
8766	0	0	Ki67+	 10746 4862
8767	0	0	Ki67+	 10748 4852
8768	0	0	Ki67+	 10908 4774
8769	0	0	Ki67+	 10921 4750
8770	0	0	Ki67+	 11041 4730
8771	0	0	Ki67+	 11077 4569
8772	0	0	Ki67+	 11148 5230
8773	0	0	Ki67+	 11191 5079
8774	0	0	Ki67+	 10449 6072
8775	0	0	Ki67+	 10518 5867
8776	0	0	Ki67+	 10519 5885
8777	0	0	Ki67+	 10523 5816
8778	0	0	Ki67+	 10528 5848
8779	0	0	Ki67+	 10550 6051
8780	0	0	Ki67+	 10555 6024
8781	0	0	Ki67+	 10686 5351
8782	0	0	Ki67+	 10775 5549
8783	0	0	Ki67+	 10872 5664
8784	0	0	Ki67+	 10913 5655
8785	0	0	Ki67+	 10925 5857
8786	0	0	Ki67+	 10954 5835
8787	0	0	Ki67+	 11023 5839
8788	0	0	Ki67+	 11025 5813
8789	0	0	Ki67+	 11030 5331
8790	0	0	Ki67+	 11042 6114
8791	0	0	Ki67+	 11050 5758
8792	0	0	Ki67+	 11055 6122
8793	0	0	Ki67+	 11061 6047
8794	0	0	Ki67+	 11085 5822
8795	0	0	Ki67+	 11097 5503
8796	0	0	Ki67+	 11118 5666
8797	0	0	Ki67+	 11136 5787
8798	0	0	Ki67+	 11141 5369
8799	0	0	Ki67+	 11142 5877
8800	0	0	Ki67+	 11147 6106
8801	0	0	Ki67+	 11148 5540
8802	0	0	Ki67+	 11149 5497
8803	0	0	Ki67+	 11151 5774
8804	0	0	Ki67+	 11152 6078
8805	0	0	Ki67+	 11172 5396
8806	0	0	Ki67+	 11177 5381
8807	0	0	Ki67+	 11178 5522
8808	0	0	Ki67+	 11192 6058
8809	0	0	Ki67+	 11202 6074
8810	0	0	Ki67+	 10434 6166
8811	0	0	Ki67+	 10441 6188
8812	0	0	Ki67+	 10464 6179
8813	0	0	Ki67+	 10519 6896
8814	0	0	Ki67+	 10524 6351
8815	0	0	Ki67+	 10541 6423
8816	0	0	Ki67+	 10552 6907
8817	0	0	Ki67+	 10654 6468
8818	0	0	Ki67+	 10684 6346
8819	0	0	Ki67+	 10820 6898
8820	0	0	Ki67+	 10967 6277
8821	0	0	Ki67+	 11037 6270
8822	0	0	Ki67+	 11044 6137
8823	0	0	Ki67+	 11048 6247
8824	0	0	Ki67+	 11055 6185
8825	0	0	Ki67+	 11056 6152
8826	0	0	Ki67+	 11059 6205
8827	0	0	Ki67+	 11063 6168
8828	0	0	Ki67+	 11092 6130
8829	0	0	Ki67+	 11152 6687
8830	0	0	Ki67+	 11163 6666
8831	0	0	Ki67+	 11226 6614
8832	0	0	Ki67+	 10450 7141
8833	0	0	Ki67+	 10456 7339
8834	0	0	Ki67+	 10460 7155
8835	0	0	Ki67+	 10468 7258
8836	0	0	Ki67+	 10491 7348
8837	0	0	Ki67+	 10499 7328
8838	0	0	Ki67+	 10500 7080
8839	0	0	Ki67+	 10505 7027
8840	0	0	Ki67+	 10510 7395
8841	0	0	Ki67+	 10511 7296
8842	0	0	Ki67+	 10528 7353
8843	0	0	Ki67+	 10529 7275
8844	0	0	Ki67+	 10534 7307
8845	0	0	Ki67+	 10536 7053
8846	0	0	Ki67+	 10552 7333
8847	0	0	Ki67+	 10557 7236
8848	0	0	Ki67+	 10574 7354
8849	0	0	Ki67+	 10576 7237
8850	0	0	Ki67+	 10576 7322
8851	0	0	Ki67+	 10579 7292
8852	0	0	Ki67+	 10584 7390
8853	0	0	Ki67+	 10589 7149
8854	0	0	Ki67+	 10593 7190
8855	0	0	Ki67+	 10593 7382
8856	0	0	Ki67+	 10617 7244
8857	0	0	Ki67+	 10622 7354
8858	0	0	Ki67+	 10649 7381
8859	0	0	Ki67+	 10695 7389
8860	0	0	Ki67+	 10704 7316
8861	0	0	Ki67+	 10718 7207
8862	0	0	Ki67+	 10737 7327
8863	0	0	Ki67+	 10742 7410
8864	0	0	Ki67+	 10744 7313
8865	0	0	Ki67+	 10753 7393
8866	0	0	Ki67+	 10756 7345
8867	0	0	Ki67+	 10787 7418
8868	0	0	Ki67+	 10795 7295
8869	0	0	Ki67+	 10806 7317
8870	0	0	Ki67+	 10807 7443
8871	0	0	Ki67+	 10832 6984
8872	0	0	Ki67+	 10837 7425
8873	0	0	Ki67+	 10844 7654
8874	0	0	Ki67+	 10846 7386
8875	0	0	Ki67+	 10891 7708
8876	0	0	Ki67+	 10893 7663
8877	0	0	Ki67+	 10904 7582
8878	0	0	Ki67+	 10917 7614
8879	0	0	Ki67+	 10924 7648
8880	0	0	Ki67+	 10966 7715
8881	0	0	Ki67+	 11156 6993
8882	0	0	Ki67+	 11173 6996
8883	0	0	Ki67+	 10467 7740
8884	0	0	Ki67+	 10565 8142
8885	0	0	Ki67+	 10587 8102
8886	0	0	Ki67+	 10589 8221
8887	0	0	Ki67+	 10602 8151
8888	0	0	Ki67+	 10603 8088
8889	0	0	Ki67+	 10913 7812
8890	0	0	Ki67+	 10916 7740
8891	0	0	Ki67+	 10927 7822
8892	0	0	Ki67+	 10929 7868
8893	0	0	Ki67+	 10938 7853
8894	0	0	Ki67+	 10948 7757
8895	0	0	Ki67+	 10959 7841
8896	0	0	Ki67+	 10965 7817
8897	0	0	Ki67+	 10975 7877
8898	0	0	Ki67+	 11002 7821
8899	0	0	Ki67+	 11033 7875
8900	0	0	Ki67+	 11070 8154
8901	0	0	Ki67+	 11090 8166
8902	0	0	Ki67+	 11103 8111
8903	0	0	Ki67+	 11120 8162
8904	0	0	Ki67+	 10563 8538
8905	0	0	Ki67+	 10563 9074
8906	0	0	Ki67+	 10689 8773
8907	0	0	Ki67+	 10731 9095
8908	0	0	Ki67+	 10760 8803
8909	0	0	Ki67+	 10814 9211
8910	0	0	Ki67+	 10855 8835
8911	0	0	Ki67+	 10869 8858
8912	0	0	Ki67+	 10872 8830
8913	0	0	Ki67+	 10960 9046
8914	0	0	Ki67+	 10964 8946
8915	0	0	Ki67+	 10967 8959
8916	0	0	Ki67+	 10972 8688
8917	0	0	Ki67+	 10974 9217
8918	0	0	Ki67+	 10987 8685
8919	0	0	Ki67+	 11114 8878
8920	0	0	Ki67+	 11130 8789
8921	0	0	Ki67+	 11184 9285
8922	0	0	Ki67+	 11197 8580
8923	0	0	Ki67+	 11230 9170
8924	0	0	Ki67+	 10569 10006
8925	0	0	Ki67+	 10580 9402
8926	0	0	Ki67+	 10609 9532
8927	0	0	Ki67+	 10645 9566
8928	0	0	Ki67+	 10658 9710
8929	0	0	Ki67+	 10676 9736
8930	0	0	Ki67+	 10686 9502
8931	0	0	Ki67+	 10687 9600
8932	0	0	Ki67+	 10694 9706
8933	0	0	Ki67+	 10717 9728
8934	0	0	Ki67+	 10730 9805
8935	0	0	Ki67+	 10740 9746
8936	0	0	Ki67+	 10742 9729
8937	0	0	Ki67+	 10784 9794
8938	0	0	Ki67+	 10819 10040
8939	0	0	Ki67+	 10892 10023
8940	0	0	Ki67+	 10903 10039
8941	0	0	Ki67+	 10922 9994
8942	0	0	Ki67+	 10937 10092
8943	0	0	Ki67+	 10945 9794
8944	0	0	Ki67+	 10986 9575
8945	0	0	Ki67+	 11030 10114
8946	0	0	Ki67+	 11107 9519
8947	0	0	Ki67+	 11119 9476
8948	0	0	Ki67+	 11130 9507
8949	0	0	Ki67+	 11172 9455
8950	0	0	Ki67+	 11210 9495
8951	0	0	Ki67+	 11228 9367
8952	0	0	Ki67+	 11231 9474
8953	0	0	Ki67+	 10532 10923
8954	0	0	Ki67+	 10736 10692
8955	0	0	Ki67+	 10826 10495
8956	0	0	Ki67+	 10850 10476
8957	0	0	Ki67+	 10883 10526
8958	0	0	Ki67+	 10885 10321
8959	0	0	Ki67+	 10889 10517
8960	0	0	Ki67+	 10917 10388
8961	0	0	Ki67+	 10936 10209
8962	0	0	Ki67+	 10956 10183
8963	0	0	Ki67+	 10970 10441
8964	0	0	Ki67+	 10974 10737
8965	0	0	Ki67+	 10998 10209
8966	0	0	Ki67+	 10998 10654
8967	0	0	Ki67+	 10998 10709
8968	0	0	Ki67+	 11009 10667
8969	0	0	Ki67+	 11014 10195
8970	0	0	Ki67+	 11036 10798
8971	0	0	Ki67+	 11038 10355
8972	0	0	Ki67+	 11041 10399
8973	0	0	Ki67+	 11043 10147
8974	0	0	Ki67+	 11048 10215
8975	0	0	Ki67+	 11061 10146
8976	0	0	Ki67+	 11071 10359
8977	0	0	Ki67+	 11071 10790
8978	0	0	Ki67+	 11074 10181
8979	0	0	Ki67+	 11080 10299
8980	0	0	Ki67+	 11087 10391
8981	0	0	Ki67+	 11108 10361
8982	0	0	Ki67+	 11127 10447
8983	0	0	Ki67+	 11128 10914
8984	0	0	Ki67+	 11135 10361
8985	0	0	Ki67+	 11141 10386
8986	0	0	Ki67+	 11179 10581
8987	0	0	Ki67+	 11194 10477
8988	0	0	Ki67+	 11203 10452
8989	0	0	Ki67+	 11220 10714
8990	0	0	Ki67+	 10471 11574
8991	0	0	Ki67+	 10473 11287
8992	0	0	Ki67+	 10476 11388
8993	0	0	Ki67+	 10483 11633
8994	0	0	Ki67+	 10490 11674
8995	0	0	Ki67+	 10492 11410
8996	0	0	Ki67+	 10497 11710
8997	0	0	Ki67+	 10502 10941
8998	0	0	Ki67+	 10510 11519
8999	0	0	Ki67+	 10521 11706
9000	0	0	Ki67+	 10530 11554
9001	0	0	Ki67+	 10533 11585
9002	0	0	Ki67+	 10539 11407
9003	0	0	Ki67+	 10542 11334
9004	0	0	Ki67+	 10551 10934
9005	0	0	Ki67+	 10552 11355
9006	0	0	Ki67+	 10569 11469
9007	0	0	Ki67+	 10571 11376
9008	0	0	Ki67+	 10587 11409
9009	0	0	Ki67+	 10604 11388
9010	0	0	Ki67+	 10611 11568
9011	0	0	Ki67+	 10613 11495
9012	0	0	Ki67+	 10619 11462
9013	0	0	Ki67+	 10628 11648
9014	0	0	Ki67+	 10631 11532
9015	0	0	Ki67+	 10638 11438
9016	0	0	Ki67+	 10644 11033
9017	0	0	Ki67+	 10646 11464
9018	0	0	Ki67+	 10650 11535
9019	0	0	Ki67+	 10656 11017
9020	0	0	Ki67+	 10670 11483
9021	0	0	Ki67+	 10674 11447
9022	0	0	Ki67+	 10685 11620
9023	0	0	Ki67+	 10696 11049
9024	0	0	Ki67+	 10705 10992
9025	0	0	Ki67+	 10725 11493
9026	0	0	Ki67+	 10733 11100
9027	0	0	Ki67+	 10757 11113
9028	0	0	Ki67+	 10768 11100
9029	0	0	Ki67+	 10772 11656
9030	0	0	Ki67+	 10791 11607
9031	0	0	Ki67+	 10792 11727
9032	0	0	Ki67+	 10794 11703
9033	0	0	Ki67+	 10798 11165
9034	0	0	Ki67+	 10804 11066
9035	0	0	Ki67+	 10805 11630
9036	0	0	Ki67+	 10806 11665
9037	0	0	Ki67+	 10814 11697
9038	0	0	Ki67+	 10817 11180
9039	0	0	Ki67+	 10817 11612
9040	0	0	Ki67+	 10818 11195
9041	0	0	Ki67+	 10820 11095
9042	0	0	Ki67+	 10826 11595
9043	0	0	Ki67+	 10831 11636
9044	0	0	Ki67+	 10833 11704
9045	0	0	Ki67+	 10838 11143
9046	0	0	Ki67+	 10841 11075
9047	0	0	Ki67+	 10846 11652
9048	0	0	Ki67+	 10850 11179
9049	0	0	Ki67+	 10854 11672
9050	0	0	Ki67+	 10860 11023
9051	0	0	Ki67+	 10860 11234
9052	0	0	Ki67+	 10868 10948
9053	0	0	Ki67+	 10870 11047
9054	0	0	Ki67+	 10878 11142
9055	0	0	Ki67+	 10880 11128
9056	0	0	Ki67+	 10902 11252
9057	0	0	Ki67+	 10907 11067
9058	0	0	Ki67+	 10926 11216
9059	0	0	Ki67+	 10927 11273
9060	0	0	Ki67+	 10932 11044
9061	0	0	Ki67+	 10937 11005
9062	0	0	Ki67+	 10953 11323
9063	0	0	Ki67+	 10962 11375
9064	0	0	Ki67+	 10997 10940
9065	0	0	Ki67+	 11025 11360
9066	0	0	Ki67+	 11047 11029
9067	0	0	Ki67+	 11070 11017
9068	0	0	Ki67+	 11072 11530
9069	0	0	Ki67+	 11078 11500
9070	0	0	Ki67+	 11083 11366
9071	0	0	Ki67+	 11090 11017
9072	0	0	Ki67+	 11130 11449
9073	0	0	Ki67+	 11136 11635
9074	0	0	Ki67+	 11143 11649
9075	0	0	Ki67+	 11161 11620
9076	0	0	Ki67+	 11204 11506
9077	0	0	Ki67+	 11219 11067
9078	0	0	Ki67+	 11228 11121
9079	0	0	Ki67+	 10468 12368
9080	0	0	Ki67+	 10472 12299
9081	0	0	Ki67+	 10526 12370
9082	0	0	Ki67+	 10556 12379
9083	0	0	Ki67+	 10571 12234
9084	0	0	Ki67+	 10629 11842
9085	0	0	Ki67+	 10658 12151
9086	0	0	Ki67+	 10675 12106
9087	0	0	Ki67+	 10679 12085
9088	0	0	Ki67+	 10679 12167
9089	0	0	Ki67+	 10687 12396
9090	0	0	Ki67+	 10714 12099
9091	0	0	Ki67+	 10714 12342
9092	0	0	Ki67+	 10721 12324
9093	0	0	Ki67+	 10721 12480
9094	0	0	Ki67+	 10724 11997
9095	0	0	Ki67+	 10730 12207
9096	0	0	Ki67+	 10731 12125
9097	0	0	Ki67+	 10734 12098
9098	0	0	Ki67+	 10752 12037
9099	0	0	Ki67+	 10752 12075
9100	0	0	Ki67+	 10754 11918
9101	0	0	Ki67+	 10755 11997
9102	0	0	Ki67+	 10759 12132
9103	0	0	Ki67+	 10759 12338
9104	0	0	Ki67+	 10764 12468
9105	0	0	Ki67+	 10766 11945
9106	0	0	Ki67+	 10768 12404
9107	0	0	Ki67+	 10770 12160
9108	0	0	Ki67+	 10789 11988
9109	0	0	Ki67+	 10793 12365
9110	0	0	Ki67+	 10803 11879
9111	0	0	Ki67+	 10805 12009
9112	0	0	Ki67+	 10812 12070
9113	0	0	Ki67+	 10813 12090
9114	0	0	Ki67+	 10814 12171
9115	0	0	Ki67+	 10818 12307
9116	0	0	Ki67+	 10828 12182
9117	0	0	Ki67+	 10828 12207
9118	0	0	Ki67+	 10828 12338
9119	0	0	Ki67+	 10828 12365
9120	0	0	Ki67+	 10830 11868
9121	0	0	Ki67+	 10831 12522
9122	0	0	Ki67+	 10837 12042
9123	0	0	Ki67+	 10837 12084
9124	0	0	Ki67+	 10846 11899
9125	0	0	Ki67+	 10848 12244
9126	0	0	Ki67+	 10862 11933
9127	0	0	Ki67+	 10868 12506
9128	0	0	Ki67+	 10895 12208
9129	0	0	Ki67+	 10898 11927
9130	0	0	Ki67+	 10905 12086
9131	0	0	Ki67+	 10916 12234
9132	0	0	Ki67+	 10917 12100
9133	0	0	Ki67+	 10924 12140
9134	0	0	Ki67+	 10933 12211
9135	0	0	Ki67+	 10935 12073
9136	0	0	Ki67+	 10939 12262
9137	0	0	Ki67+	 10950 12154
9138	0	0	Ki67+	 10992 12245
9139	0	0	Ki67+	 11001 12381
9140	0	0	Ki67+	 11012 12324
9141	0	0	Ki67+	 11015 12200
9142	0	0	Ki67+	 11017 12379
9143	0	0	Ki67+	 11020 12484
9144	0	0	Ki67+	 11032 12402
9145	0	0	Ki67+	 11041 12485
9146	0	0	Ki67+	 11043 12425
9147	0	0	Ki67+	 11070 12465
9148	0	0	Ki67+	 11090 12412
9149	0	0	Ki67+	 11091 12366
9150	0	0	Ki67+	 11098 12322
9151	0	0	Ki67+	 11124 12403
9152	0	0	Ki67+	 11144 12327
9153	0	0	Ki67+	 11151 12224
9154	0	0	Ki67+	 11183 12332
9155	0	0	Ki67+	 11221 12349
9156	0	0	Ki67+	 10453 13176
9157	0	0	Ki67+	 10464 13258
9158	0	0	Ki67+	 10469 13271
9159	0	0	Ki67+	 10481 13175
9160	0	0	Ki67+	 10483 13152
9161	0	0	Ki67+	 10498 13193
9162	0	0	Ki67+	 10521 13157
9163	0	0	Ki67+	 10530 13169
9164	0	0	Ki67+	 10532 13201
9165	0	0	Ki67+	 10534 13315
9166	0	0	Ki67+	 10537 13148
9167	0	0	Ki67+	 10562 12654
9168	0	0	Ki67+	 10563 12883
9169	0	0	Ki67+	 10563 13139
9170	0	0	Ki67+	 10564 13162
9171	0	0	Ki67+	 10574 12669
9172	0	0	Ki67+	 10590 13153
9173	0	0	Ki67+	 10594 13183
9174	0	0	Ki67+	 10601 13277
9175	0	0	Ki67+	 10614 13161
9176	0	0	Ki67+	 10617 13184
9177	0	0	Ki67+	 10639 13305
9178	0	0	Ki67+	 10643 13256
9179	0	0	Ki67+	 10657 13196
9180	0	0	Ki67+	 10658 12593
9181	0	0	Ki67+	 10658 13237
9182	0	0	Ki67+	 10663 13298
9183	0	0	Ki67+	 10683 13214
9184	0	0	Ki67+	 10698 13213
9185	0	0	Ki67+	 10726 13273
9186	0	0	Ki67+	 10727 13246
9187	0	0	Ki67+	 10762 13295
9188	0	0	Ki67+	 10807 12721
9189	0	0	Ki67+	 10827 13078
9190	0	0	Ki67+	 10841 13088
9191	0	0	Ki67+	 10848 12541
9192	0	0	Ki67+	 10882 12530
9193	0	0	Ki67+	 10951 12551
9194	0	0	Ki67+	 11017 13090
9195	0	0	Ki67+	 11038 13087
9196	0	0	Ki67+	 11053 13108
9197	0	0	Ki67+	 11062 13123
9198	0	0	Ki67+	 11097 13144
9199	0	0	Ki67+	 11112 13182
9200	0	0	Ki67+	 11120 13175
9201	0	0	Ki67+	 11124 13130
9202	0	0	Ki67+	 11135 13199
9203	0	0	Ki67+	 11137 13106
9204	0	0	Ki67+	 11160 13126
9205	0	0	Ki67+	 11168 13185
9206	0	0	Ki67+	 11181 13117
9207	0	0	Ki67+	 11181 13190
9208	0	0	Ki67+	 11193 13040
9209	0	0	Ki67+	 11193 13103
9210	0	0	Ki67+	 11197 12768
9211	0	0	Ki67+	 11204 13241
9212	0	0	Ki67+	 11208 13161
9213	0	0	Ki67+	 11211 13116
9214	0	0	Ki67+	 11212 13173
9215	0	0	Ki67+	 11215 12774
9216	0	0	Ki67+	 11222 13255
9217	0	0	Ki67+	 11225 13149
9218	0	0	Ki67+	 11227 13237
9219	0	0	Ki67+	 11229 13193
9220	0	0	Ki67+	 10448 13672
9221	0	0	Ki67+	 10450 13660
9222	0	0	Ki67+	 10452 13646
9223	0	0	Ki67+	 10459 13699
9224	0	0	Ki67+	 10474 13699
9225	0	0	Ki67+	 10476 13660
9226	0	0	Ki67+	 10490 13669
9227	0	0	Ki67+	 10494 13738
9228	0	0	Ki67+	 10497 13716
9229	0	0	Ki67+	 10503 13677
9230	0	0	Ki67+	 10505 13729
9231	0	0	Ki67+	 10511 13705
9232	0	0	Ki67+	 10513 13753
9233	0	0	Ki67+	 10513 13770
9234	0	0	Ki67+	 10521 13679
9235	0	0	Ki67+	 10528 13788
9236	0	0	Ki67+	 10534 13887
9237	0	0	Ki67+	 10536 13689
9238	0	0	Ki67+	 10536 13848
9239	0	0	Ki67+	 10540 13727
9240	0	0	Ki67+	 10542 13750
9241	0	0	Ki67+	 10544 13919
9242	0	0	Ki67+	 10546 13822
9243	0	0	Ki67+	 10547 13330
9244	0	0	Ki67+	 10551 13934
9245	0	0	Ki67+	 10555 13758
9246	0	0	Ki67+	 10556 13898
9247	0	0	Ki67+	 10557 13913
9248	0	0	Ki67+	 10558 13694
9249	0	0	Ki67+	 10559 13783
9250	0	0	Ki67+	 10559 13801
9251	0	0	Ki67+	 10561 13726
9252	0	0	Ki67+	 10562 13858
9253	0	0	Ki67+	 10571 13978
9254	0	0	Ki67+	 10573 13876
9255	0	0	Ki67+	 10574 13719
9256	0	0	Ki67+	 10583 13737
9257	0	0	Ki67+	 10583 14037
9258	0	0	Ki67+	 10584 14004
9259	0	0	Ki67+	 10590 13929
9260	0	0	Ki67+	 10593 13339
9261	0	0	Ki67+	 10599 13618
9262	0	0	Ki67+	 10601 13722
9263	0	0	Ki67+	 10601 13982
9264	0	0	Ki67+	 10605 14033
9265	0	0	Ki67+	 10606 14078
9266	0	0	Ki67+	 10612 13726
9267	0	0	Ki67+	 10612 14062
9268	0	0	Ki67+	 10620 13970
9269	0	0	Ki67+	 10624 13935
9270	0	0	Ki67+	 10626 13746
9271	0	0	Ki67+	 10629 13352
9272	0	0	Ki67+	 10631 13330
9273	0	0	Ki67+	 10633 13767
9274	0	0	Ki67+	 10644 13357
9275	0	0	Ki67+	 10645 13770
9276	0	0	Ki67+	 10649 13983
9277	0	0	Ki67+	 10650 13829
9278	0	0	Ki67+	 10652 13919
9279	0	0	Ki67+	 10655 13345
9280	0	0	Ki67+	 10656 13959
9281	0	0	Ki67+	 10659 13787
9282	0	0	Ki67+	 10664 13872
9283	0	0	Ki67+	 10669 13811
9284	0	0	Ki67+	 10672 13887
9285	0	0	Ki67+	 10673 13935
9286	0	0	Ki67+	 10673 13981
9287	0	0	Ki67+	 10674 14010
9288	0	0	Ki67+	 10680 13837
9289	0	0	Ki67+	 10680 13917
9290	0	0	Ki67+	 10684 13947
9291	0	0	Ki67+	 10686 13879
9292	0	0	Ki67+	 10688 13861
9293	0	0	Ki67+	 10691 13376
9294	0	0	Ki67+	 10692 13898
9295	0	0	Ki67+	 10692 14075
9296	0	0	Ki67+	 10697 13943
9297	0	0	Ki67+	 10697 13975
9298	0	0	Ki67+	 10706 14000
9299	0	0	Ki67+	 10708 14039
9300	0	0	Ki67+	 10714 13838
9301	0	0	Ki67+	 10719 13806
9302	0	0	Ki67+	 10720 13883
9303	0	0	Ki67+	 10726 14027
9304	0	0	Ki67+	 10731 14102
9305	0	0	Ki67+	 10732 14053
9306	0	0	Ki67+	 10737 13775
9307	0	0	Ki67+	 10737 13932
9308	0	0	Ki67+	 10744 13885
9309	0	0	Ki67+	 10753 14115
9310	0	0	Ki67+	 10759 13849
9311	0	0	Ki67+	 10759 14014
9312	0	0	Ki67+	 10763 13371
9313	0	0	Ki67+	 10772 13798
9314	0	0	Ki67+	 10780 13835
9315	0	0	Ki67+	 10784 14115
9316	0	0	Ki67+	 10793 13850
9317	0	0	Ki67+	 10796 13729
9318	0	0	Ki67+	 10801 13965
9319	0	0	Ki67+	 10806 13812
9320	0	0	Ki67+	 10806 13881
9321	0	0	Ki67+	 10813 13776
9322	0	0	Ki67+	 10813 13897
9323	0	0	Ki67+	 10813 13933
9324	0	0	Ki67+	 10816 13805
9325	0	0	Ki67+	 10816 13861
9326	0	0	Ki67+	 10818 14125
9327	0	0	Ki67+	 10835 13743
9328	0	0	Ki67+	 10837 13784
9329	0	0	Ki67+	 10837 13834
9330	0	0	Ki67+	 10842 13367
9331	0	0	Ki67+	 10849 14121
9332	0	0	Ki67+	 10851 13888
9333	0	0	Ki67+	 10869 13804
9334	0	0	Ki67+	 10876 13754
9335	0	0	Ki67+	 10878 13529
9336	0	0	Ki67+	 10886 13856
9337	0	0	Ki67+	 10891 13843
9338	0	0	Ki67+	 10900 13615
9339	0	0	Ki67+	 10900 13775
9340	0	0	Ki67+	 10913 13828
9341	0	0	Ki67+	 10915 13738
9342	0	0	Ki67+	 10922 14090
9343	0	0	Ki67+	 10925 13799
9344	0	0	Ki67+	 10928 13777
9345	0	0	Ki67+	 10932 13642
9346	0	0	Ki67+	 10933 13806
9347	0	0	Ki67+	 10940 13787
9348	0	0	Ki67+	 10942 13673
9349	0	0	Ki67+	 10952 13729
9350	0	0	Ki67+	 10955 13595
9351	0	0	Ki67+	 10956 13537
9352	0	0	Ki67+	 10956 13764
9353	0	0	Ki67+	 10959 13547
9354	0	0	Ki67+	 10959 13674
9355	0	0	Ki67+	 10959 13789
9356	0	0	Ki67+	 10973 13734
9357	0	0	Ki67+	 10975 13682
9358	0	0	Ki67+	 10977 13773
9359	0	0	Ki67+	 10983 13624
9360	0	0	Ki67+	 10990 13584
9361	0	0	Ki67+	 10994 13557
9362	0	0	Ki67+	 10999 13572
9363	0	0	Ki67+	 11002 13731
9364	0	0	Ki67+	 11003 13758
9365	0	0	Ki67+	 11008 13644
9366	0	0	Ki67+	 11012 13695
9367	0	0	Ki67+	 11025 13605
9368	0	0	Ki67+	 11027 13651
9369	0	0	Ki67+	 11029 13718
9370	0	0	Ki67+	 11036 13757
9371	0	0	Ki67+	 11042 13576
9372	0	0	Ki67+	 11049 14050
9373	0	0	Ki67+	 11050 13660
9374	0	0	Ki67+	 11056 13709
9375	0	0	Ki67+	 11058 13760
9376	0	0	Ki67+	 11062 13594
9377	0	0	Ki67+	 11062 14022
9378	0	0	Ki67+	 11062 14037
9379	0	0	Ki67+	 11062 14088
9380	0	0	Ki67+	 11063 13583
9381	0	0	Ki67+	 11063 14062
9382	0	0	Ki67+	 11065 13796
9383	0	0	Ki67+	 11065 14112
9384	0	0	Ki67+	 11067 13692
9385	0	0	Ki67+	 11069 13725
9386	0	0	Ki67+	 11071 13786
9387	0	0	Ki67+	 11072 13968
9388	0	0	Ki67+	 11078 13754
9389	0	0	Ki67+	 11088 13672
9390	0	0	Ki67+	 11088 13897
9391	0	0	Ki67+	 11090 13770
9392	0	0	Ki67+	 11093 13593
9393	0	0	Ki67+	 11099 13830
9394	0	0	Ki67+	 11099 13862
9395	0	0	Ki67+	 11105 13746
9396	0	0	Ki67+	 11108 14080
9397	0	0	Ki67+	 11109 14051
9398	0	0	Ki67+	 11111 14013
9399	0	0	Ki67+	 11112 13631
9400	0	0	Ki67+	 11118 13850
9401	0	0	Ki67+	 11122 13628
9402	0	0	Ki67+	 11122 13794
9403	0	0	Ki67+	 11123 13838
9404	0	0	Ki67+	 11123 13958
9405	0	0	Ki67+	 11126 13978
9406	0	0	Ki67+	 11127 14117
9407	0	0	Ki67+	 11128 13757
9408	0	0	Ki67+	 11130 13725
9409	0	0	Ki67+	 11134 14021
9410	0	0	Ki67+	 11137 13835
9411	0	0	Ki67+	 11139 14083
9412	0	0	Ki67+	 11142 13654
9413	0	0	Ki67+	 11142 13922
9414	0	0	Ki67+	 11144 13709
9415	0	0	Ki67+	 11145 13998
9416	0	0	Ki67+	 11148 14094
9417	0	0	Ki67+	 11151 13691
9418	0	0	Ki67+	 11155 13954
9419	0	0	Ki67+	 11155 14068
9420	0	0	Ki67+	 11158 13933
9421	0	0	Ki67+	 11160 13890
9422	0	0	Ki67+	 11163 14045
9423	0	0	Ki67+	 11166 14062
9424	0	0	Ki67+	 11170 14035
9425	0	0	Ki67+	 11175 13781
9426	0	0	Ki67+	 11177 13727
9427	0	0	Ki67+	 11178 13992
9428	0	0	Ki67+	 11180 13811
9429	0	0	Ki67+	 11182 13766
9430	0	0	Ki67+	 11182 13977
9431	0	0	Ki67+	 11186 13833
9432	0	0	Ki67+	 11190 13895
9433	0	0	Ki67+	 11191 13786
9434	0	0	Ki67+	 11192 13856
9435	0	0	Ki67+	 11196 13701
9436	0	0	Ki67+	 11199 13584
9437	0	0	Ki67+	 10438 14893
9438	0	0	Ki67+	 10441 14426
9439	0	0	Ki67+	 10446 14456
9440	0	0	Ki67+	 10451 14381
9441	0	0	Ki67+	 10453 14727
9442	0	0	Ki67+	 10455 14417
9443	0	0	Ki67+	 10456 14357
9444	0	0	Ki67+	 10456 14794
9445	0	0	Ki67+	 10457 14805
9446	0	0	Ki67+	 10458 14760
9447	0	0	Ki67+	 10468 14681
9448	0	0	Ki67+	 10468 14830
9449	0	0	Ki67+	 10474 14709
9450	0	0	Ki67+	 10476 14381
9451	0	0	Ki67+	 10479 14420
9452	0	0	Ki67+	 10486 14467
9453	0	0	Ki67+	 10487 14401
9454	0	0	Ki67+	 10487 14783
9455	0	0	Ki67+	 10489 14829
9456	0	0	Ki67+	 10491 14454
9457	0	0	Ki67+	 10492 14811
9458	0	0	Ki67+	 10496 14496
9459	0	0	Ki67+	 10498 14789
9460	0	0	Ki67+	 10505 14422
9461	0	0	Ki67+	 10516 14470
9462	0	0	Ki67+	 10523 14451
9463	0	0	Ki67+	 10534 14435
9464	0	0	Ki67+	 10539 14497
9465	0	0	Ki67+	 10542 14485
9466	0	0	Ki67+	 10552 14452
9467	0	0	Ki67+	 10565 14547
9468	0	0	Ki67+	 10566 14474
9469	0	0	Ki67+	 10582 14588
9470	0	0	Ki67+	 10591 14785
9471	0	0	Ki67+	 10593 14603
9472	0	0	Ki67+	 10594 14185
9473	0	0	Ki67+	 10596 14511
9474	0	0	Ki67+	 10600 14215
9475	0	0	Ki67+	 10602 14560
9476	0	0	Ki67+	 10603 14177
9477	0	0	Ki67+	 10603 14803
9478	0	0	Ki67+	 10604 14243
9479	0	0	Ki67+	 10611 14618
9480	0	0	Ki67+	 10614 14578
9481	0	0	Ki67+	 10615 14564
9482	0	0	Ki67+	 10616 14190
9483	0	0	Ki67+	 10617 14220
9484	0	0	Ki67+	 10620 14244
9485	0	0	Ki67+	 10624 14830
9486	0	0	Ki67+	 10630 14670
9487	0	0	Ki67+	 10632 14164
9488	0	0	Ki67+	 10637 14308
9489	0	0	Ki67+	 10637 14899
9490	0	0	Ki67+	 10642 14578
9491	0	0	Ki67+	 10647 14623
9492	0	0	Ki67+	 10648 14261
9493	0	0	Ki67+	 10659 14227
9494	0	0	Ki67+	 10661 14732
9495	0	0	Ki67+	 10664 14201
9496	0	0	Ki67+	 10670 14698
9497	0	0	Ki67+	 10676 14133
9498	0	0	Ki67+	 10690 14230
9499	0	0	Ki67+	 10693 14320
9500	0	0	Ki67+	 10694 14421
9501	0	0	Ki67+	 10695 14131
9502	0	0	Ki67+	 10699 14806
9503	0	0	Ki67+	 10702 14217
9504	0	0	Ki67+	 10717 14169
9505	0	0	Ki67+	 10718 14247
9506	0	0	Ki67+	 10721 14764
9507	0	0	Ki67+	 10728 14477
9508	0	0	Ki67+	 10730 14286
9509	0	0	Ki67+	 10734 14801
9510	0	0	Ki67+	 10735 14370
9511	0	0	Ki67+	 10737 14232
9512	0	0	Ki67+	 10741 14146
9513	0	0	Ki67+	 10749 14321
9514	0	0	Ki67+	 10752 14515
9515	0	0	Ki67+	 10758 14187
9516	0	0	Ki67+	 10771 14519
9517	0	0	Ki67+	 10774 14155
9518	0	0	Ki67+	 10776 14222
9519	0	0	Ki67+	 10778 14291
9520	0	0	Ki67+	 10783 14363
9521	0	0	Ki67+	 10787 14564
9522	0	0	Ki67+	 10789 14182
9523	0	0	Ki67+	 10794 14330
9524	0	0	Ki67+	 10799 14224
9525	0	0	Ki67+	 10799 14565
9526	0	0	Ki67+	 10804 14305
9527	0	0	Ki67+	 10812 14608
9528	0	0	Ki67+	 10815 14376
9529	0	0	Ki67+	 10817 14211
9530	0	0	Ki67+	 10823 14433
9531	0	0	Ki67+	 10826 14248
9532	0	0	Ki67+	 10827 14677
9533	0	0	Ki67+	 10830 14396
9534	0	0	Ki67+	 10831 14154
9535	0	0	Ki67+	 10831 14333
9536	0	0	Ki67+	 10835 14713
9537	0	0	Ki67+	 10839 14757
9538	0	0	Ki67+	 10841 14162
9539	0	0	Ki67+	 10841 14448
9540	0	0	Ki67+	 10843 14630
9541	0	0	Ki67+	 10845 14244
9542	0	0	Ki67+	 10845 14278
9543	0	0	Ki67+	 10845 14432
9544	0	0	Ki67+	 10847 14411
9545	0	0	Ki67+	 10852 14362
9546	0	0	Ki67+	 10852 14646
9547	0	0	Ki67+	 10861 14386
9548	0	0	Ki67+	 10862 14234
9549	0	0	Ki67+	 10864 14881
9550	0	0	Ki67+	 10867 14199
9551	0	0	Ki67+	 10867 14472
9552	0	0	Ki67+	 10874 14146
9553	0	0	Ki67+	 10874 14627
9554	0	0	Ki67+	 10878 14247
9555	0	0	Ki67+	 10879 14314
9556	0	0	Ki67+	 10880 14180
9557	0	0	Ki67+	 10882 14206
9558	0	0	Ki67+	 10885 14270
9559	0	0	Ki67+	 10886 14378
9560	0	0	Ki67+	 10890 14532
9561	0	0	Ki67+	 10898 14414
9562	0	0	Ki67+	 10899 14281
9563	0	0	Ki67+	 10903 14214
9564	0	0	Ki67+	 10905 14568
9565	0	0	Ki67+	 10907 14261
9566	0	0	Ki67+	 10909 14829
9567	0	0	Ki67+	 10914 14178
9568	0	0	Ki67+	 10914 14504
9569	0	0	Ki67+	 10915 14310
9570	0	0	Ki67+	 10916 14545
9571	0	0	Ki67+	 10922 14428
9572	0	0	Ki67+	 10924 14342
9573	0	0	Ki67+	 10929 14398
9574	0	0	Ki67+	 10929 14446
9575	0	0	Ki67+	 10936 14310
9576	0	0	Ki67+	 10937 14556
9577	0	0	Ki67+	 10940 14256
9578	0	0	Ki67+	 10941 14183
9579	0	0	Ki67+	 10947 14865
9580	0	0	Ki67+	 10952 14536
9581	0	0	Ki67+	 10958 14489
9582	0	0	Ki67+	 10960 14283
9583	0	0	Ki67+	 10960 14511
9584	0	0	Ki67+	 10962 14549
9585	0	0	Ki67+	 10967 14919
9586	0	0	Ki67+	 10971 14353
9587	0	0	Ki67+	 10980 14309
9588	0	0	Ki67+	 10982 14213
9589	0	0	Ki67+	 10984 14233
9590	0	0	Ki67+	 10991 14331
9591	0	0	Ki67+	 10992 14486
9592	0	0	Ki67+	 11008 14243
9593	0	0	Ki67+	 11016 14377
9594	0	0	Ki67+	 11017 14441
9595	0	0	Ki67+	 11018 14263
9596	0	0	Ki67+	 11018 14649
9597	0	0	Ki67+	 11031 14406
9598	0	0	Ki67+	 11032 14290
9599	0	0	Ki67+	 11056 14434
9600	0	0	Ki67+	 11062 14486
9601	0	0	Ki67+	 11064 14412
9602	0	0	Ki67+	 11074 14330
9603	0	0	Ki67+	 11075 14340
9604	0	0	Ki67+	 11081 14134
9605	0	0	Ki67+	 11082 14388
9606	0	0	Ki67+	 11084 14351
9607	0	0	Ki67+	 11097 14259
9608	0	0	Ki67+	 11114 14257
9609	0	0	Ki67+	 11114 14896
9610	0	0	Ki67+	 11116 14370
9611	0	0	Ki67+	 11123 14155
9612	0	0	Ki67+	 11126 14317
9613	0	0	Ki67+	 11129 14494
9614	0	0	Ki67+	 11130 14351
9615	0	0	Ki67+	 11131 14873
9616	0	0	Ki67+	 11135 14722
9617	0	0	Ki67+	 11140 14867
9618	0	0	Ki67+	 11146 14181
9619	0	0	Ki67+	 11148 14916
9620	0	0	Ki67+	 11151 14385
9621	0	0	Ki67+	 11156 14307
9622	0	0	Ki67+	 11159 14212
9623	0	0	Ki67+	 11159 14228
9624	0	0	Ki67+	 11159 14346
9625	0	0	Ki67+	 11161 14273
9626	0	0	Ki67+	 11168 14863
9627	0	0	Ki67+	 11176 14380
9628	0	0	Ki67+	 11181 14399
9629	0	0	Ki67+	 11184 14360
9630	0	0	Ki67+	 11185 14328
9631	0	0	Ki67+	 11185 14847
9632	0	0	Ki67+	 11187 14298
9633	0	0	Ki67+	 11195 14416
9634	0	0	Ki67+	 11198 14252
9635	0	0	Ki67+	 11205 14436
9636	0	0	Ki67+	 11206 14240
9637	0	0	Ki67+	 11211 14889
9638	0	0	Ki67+	 11218 14420
9639	0	0	Ki67+	 11222 14274
9640	0	0	Ki67+	 10440 15011
9641	0	0	Ki67+	 10466 15015
9642	0	0	Ki67+	 10470 15331
9643	0	0	Ki67+	 10494 15363
9644	0	0	Ki67+	 10546 14945
9645	0	0	Ki67+	 10552 15015
9646	0	0	Ki67+	 10554 15208
9647	0	0	Ki67+	 10559 14988
9648	0	0	Ki67+	 10577 15033
9649	0	0	Ki67+	 10580 15005
9650	0	0	Ki67+	 10619 14953
9651	0	0	Ki67+	 10623 15061
9652	0	0	Ki67+	 10623 15090
9653	0	0	Ki67+	 10624 14979
9654	0	0	Ki67+	 10631 15029
9655	0	0	Ki67+	 10656 15135
9656	0	0	Ki67+	 10662 14951
9657	0	0	Ki67+	 10680 15503
9658	0	0	Ki67+	 10701 15494
9659	0	0	Ki67+	 10774 15022
9660	0	0	Ki67+	 10803 15470
9661	0	0	Ki67+	 10833 15140
9662	0	0	Ki67+	 10873 15055
9663	0	0	Ki67+	 10941 14970
9664	0	0	Ki67+	 10954 14951
9665	0	0	Ki67+	 10967 14941
9666	0	0	Ki67+	 10974 15055
9667	0	0	Ki67+	 10987 15028
9668	0	0	Ki67+	 11009 15124
9669	0	0	Ki67+	 11048 15103
9670	0	0	Ki67+	 11070 15127
9671	0	0	Ki67+	 11094 15129
9672	0	0	Ki67+	 11125 15029
9673	0	0	Ki67+	 11143 14994
9674	0	0	Ki67+	 11150 14979
9675	0	0	Ki67+	 11162 14954
9676	0	0	Ki67+	 11190 14963
9677	0	0	Ki67+	 11234 2611
9678	0	0	Ki67+	 11262 2615
9679	0	0	Ki67+	 11416 2134
9680	0	0	Ki67+	 11453 2123
9681	0	0	Ki67+	 11467 2121
9682	0	0	Ki67+	 11498 2080
9683	0	0	Ki67+	 11546 2096
9684	0	0	Ki67+	 11880 3377
9685	0	0	Ki67+	 11922 3186
9686	0	0	Ki67+	 11951 3204
9687	0	0	Ki67+	 11960 3161
9688	0	0	Ki67+	 11981 3206
9689	0	0	Ki67+	 11498 3669
9690	0	0	Ki67+	 11935 4181
9691	0	0	Ki67+	 11260 5084
9692	0	0	Ki67+	 11683 5130
9693	0	0	Ki67+	 11695 5037
9694	0	0	Ki67+	 11233 5602
9695	0	0	Ki67+	 11262 5863
9696	0	0	Ki67+	 11268 5206
9697	0	0	Ki67+	 11303 5364
9698	0	0	Ki67+	 11349 5374
9699	0	0	Ki67+	 11356 5247
9700	0	0	Ki67+	 11359 5504
9701	0	0	Ki67+	 11376 5388
9702	0	0	Ki67+	 11386 5532
9703	0	0	Ki67+	 11527 5162
9704	0	0	Ki67+	 11658 5265
9705	0	0	Ki67+	 11666 5159
9706	0	0	Ki67+	 11681 5228
9707	0	0	Ki67+	 11707 5179
9708	0	0	Ki67+	 11715 5334
9709	0	0	Ki67+	 11725 5778
9710	0	0	Ki67+	 11743 5554
9711	0	0	Ki67+	 11800 5380
9712	0	0	Ki67+	 11826 5617
9713	0	0	Ki67+	 11876 5855
9714	0	0	Ki67+	 11989 5821
9715	0	0	Ki67+	 11994 5222
9716	0	0	Ki67+	 11234 6631
9717	0	0	Ki67+	 11240 6440
9718	0	0	Ki67+	 11249 5940
9719	0	0	Ki67+	 11252 6604
9720	0	0	Ki67+	 11260 5952
9721	0	0	Ki67+	 11298 5988
9722	0	0	Ki67+	 11311 6595
9723	0	0	Ki67+	 11322 6060
9724	0	0	Ki67+	 11338 6563
9725	0	0	Ki67+	 11342 6616
9726	0	0	Ki67+	 11353 6567
9727	0	0	Ki67+	 11390 6040
9728	0	0	Ki67+	 11395 6710
9729	0	0	Ki67+	 11433 6655
9730	0	0	Ki67+	 11442 6639
9731	0	0	Ki67+	 11509 6059
9732	0	0	Ki67+	 11516 6128
9733	0	0	Ki67+	 11557 6053
9734	0	0	Ki67+	 11617 6693
9735	0	0	Ki67+	 11622 6524
9736	0	0	Ki67+	 11643 6237
9737	0	0	Ki67+	 11655 6117
9738	0	0	Ki67+	 11659 6080
9739	0	0	Ki67+	 11660 6532
9740	0	0	Ki67+	 11707 6000
9741	0	0	Ki67+	 11707 6151
9742	0	0	Ki67+	 11736 6060
9743	0	0	Ki67+	 11744 6494
9744	0	0	Ki67+	 11745 6079
9745	0	0	Ki67+	 11770 6021
9746	0	0	Ki67+	 11796 6433
9747	0	0	Ki67+	 11833 6417
9748	0	0	Ki67+	 11859 6434
9749	0	0	Ki67+	 11894 6589
9750	0	0	Ki67+	 11906 6584
9751	0	0	Ki67+	 11942 6498
9752	0	0	Ki67+	 11998 6082
9753	0	0	Ki67+	 11269 7158
9754	0	0	Ki67+	 11281 7166
9755	0	0	Ki67+	 11281 7377
9756	0	0	Ki67+	 11330 7083
9757	0	0	Ki67+	 11347 7183
9758	0	0	Ki67+	 11347 7287
9759	0	0	Ki67+	 11384 7085
9760	0	0	Ki67+	 11384 7109
9761	0	0	Ki67+	 11422 6859
9762	0	0	Ki67+	 11452 7258
9763	0	0	Ki67+	 11460 6878
9764	0	0	Ki67+	 11470 7433
9765	0	0	Ki67+	 11474 7268
9766	0	0	Ki67+	 11479 6746
9767	0	0	Ki67+	 11507 7211
9768	0	0	Ki67+	 11596 6778
9769	0	0	Ki67+	 11600 6792
9770	0	0	Ki67+	 11631 6933
9771	0	0	Ki67+	 11661 7190
9772	0	0	Ki67+	 11663 6899
9773	0	0	Ki67+	 11670 7025
9774	0	0	Ki67+	 11700 7084
9775	0	0	Ki67+	 11703 7032
9776	0	0	Ki67+	 11725 6752
9777	0	0	Ki67+	 11754 6926
9778	0	0	Ki67+	 11805 6866
9779	0	0	Ki67+	 11806 6879
9780	0	0	Ki67+	 11816 7242
9781	0	0	Ki67+	 11834 7288
9782	0	0	Ki67+	 11844 7194
9783	0	0	Ki67+	 11874 7312
9784	0	0	Ki67+	 11874 7389
9785	0	0	Ki67+	 11889 7341
9786	0	0	Ki67+	 11901 7369
9787	0	0	Ki67+	 11919 7330
9788	0	0	Ki67+	 11919 7393
9789	0	0	Ki67+	 11934 7466
9790	0	0	Ki67+	 11939 7423
9791	0	0	Ki67+	 12024 6801
9792	0	0	Ki67+	 12028 6853
9793	0	0	Ki67+	 11656 7637
9794	0	0	Ki67+	 11732 7867
9795	0	0	Ki67+	 11748 7905
9796	0	0	Ki67+	 11754 7948
9797	0	0	Ki67+	 11781 8000
9798	0	0	Ki67+	 11807 7961
9799	0	0	Ki67+	 11840 7588
9800	0	0	Ki67+	 11878 7580
9801	0	0	Ki67+	 11878 7623
9802	0	0	Ki67+	 11897 7712
9803	0	0	Ki67+	 11947 7678
9804	0	0	Ki67+	 11952 7795
9805	0	0	Ki67+	 11976 7803
9806	0	0	Ki67+	 11298 8592
9807	0	0	Ki67+	 11469 8953
9808	0	0	Ki67+	 11529 8839
9809	0	0	Ki67+	 11571 8948
9810	0	0	Ki67+	 11610 8686
9811	0	0	Ki67+	 11688 8749
9812	0	0	Ki67+	 11801 9094
9813	0	0	Ki67+	 11816 9070
9814	0	0	Ki67+	 11871 9106
9815	0	0	Ki67+	 11904 8499
9816	0	0	Ki67+	 11972 8883
9817	0	0	Ki67+	 11991 8922
9818	0	0	Ki67+	 11255 9353
9819	0	0	Ki67+	 11284 9782
9820	0	0	Ki67+	 11289 9830
9821	0	0	Ki67+	 11310 9847
9822	0	0	Ki67+	 11342 9891
9823	0	0	Ki67+	 11416 9269
9824	0	0	Ki67+	 11424 9285
9825	0	0	Ki67+	 11427 9640
9826	0	0	Ki67+	 11431 9874
9827	0	0	Ki67+	 11436 9729
9828	0	0	Ki67+	 11441 9855
9829	0	0	Ki67+	 11444 9647
9830	0	0	Ki67+	 11446 9924
9831	0	0	Ki67+	 11475 9830
9832	0	0	Ki67+	 11560 9355
9833	0	0	Ki67+	 11575 9195
9834	0	0	Ki67+	 11610 9598
9835	0	0	Ki67+	 11616 9682
9836	0	0	Ki67+	 11622 9197
9837	0	0	Ki67+	 11629 9613
9838	0	0	Ki67+	 11653 9614
9839	0	0	Ki67+	 11658 9877
9840	0	0	Ki67+	 11676 9721
9841	0	0	Ki67+	 11691 9882
9842	0	0	Ki67+	 11707 9880
9843	0	0	Ki67+	 11713 9719
9844	0	0	Ki67+	 11713 9747
9845	0	0	Ki67+	 11721 9615
9846	0	0	Ki67+	 11731 9850
9847	0	0	Ki67+	 11749 9615
9848	0	0	Ki67+	 11820 9903
9849	0	0	Ki67+	 11836 9813
9850	0	0	Ki67+	 11891 9792
9851	0	0	Ki67+	 11899 9406
9852	0	0	Ki67+	 11258 10657
9853	0	0	Ki67+	 11261 10583
9854	0	0	Ki67+	 11300 10660
9855	0	0	Ki67+	 11318 10560
9856	0	0	Ki67+	 11353 9951
9857	0	0	Ki67+	 11390 9983
9858	0	0	Ki67+	 11407 9983
9859	0	0	Ki67+	 11409 10004
9860	0	0	Ki67+	 11458 10034
9861	0	0	Ki67+	 11484 10269
9862	0	0	Ki67+	 11486 10078
9863	0	0	Ki67+	 11489 10041
9864	0	0	Ki67+	 11515 10056
9865	0	0	Ki67+	 11571 10523
9866	0	0	Ki67+	 11593 10461
9867	0	0	Ki67+	 11605 10475
9868	0	0	Ki67+	 11608 9956
9869	0	0	Ki67+	 11614 10021
9870	0	0	Ki67+	 11617 10232
9871	0	0	Ki67+	 11619 9967
9872	0	0	Ki67+	 11624 10179
9873	0	0	Ki67+	 11627 9987
9874	0	0	Ki67+	 11646 10545
9875	0	0	Ki67+	 11651 10395
9876	0	0	Ki67+	 11657 10549
9877	0	0	Ki67+	 11670 10123
9878	0	0	Ki67+	 11678 10445
9879	0	0	Ki67+	 11686 10092
9880	0	0	Ki67+	 11700 9977
9881	0	0	Ki67+	 11700 10390
9882	0	0	Ki67+	 11708 10071
9883	0	0	Ki67+	 11719 10479
9884	0	0	Ki67+	 11783 10101
9885	0	0	Ki67+	 11801 10544
9886	0	0	Ki67+	 11843 9945
9887	0	0	Ki67+	 11888 9978
9888	0	0	Ki67+	 11892 10573
9889	0	0	Ki67+	 11908 10027
9890	0	0	Ki67+	 11914 9957
9891	0	0	Ki67+	 11928 9994
9892	0	0	Ki67+	 12014 10103
9893	0	0	Ki67+	 12019 10064
9894	0	0	Ki67+	 12027 10212
9895	0	0	Ki67+	 11247 10786
9896	0	0	Ki67+	 11257 11113
9897	0	0	Ki67+	 11263 11143
9898	0	0	Ki67+	 11278 10987
9899	0	0	Ki67+	 11289 11157
9900	0	0	Ki67+	 11293 11454
9901	0	0	Ki67+	 11294 11418
9902	0	0	Ki67+	 11298 11528
9903	0	0	Ki67+	 11309 10913
9904	0	0	Ki67+	 11319 10979
9905	0	0	Ki67+	 11323 11029
9906	0	0	Ki67+	 11330 11148
9907	0	0	Ki67+	 11338 10944
9908	0	0	Ki67+	 11341 11055
9909	0	0	Ki67+	 11348 10901
9910	0	0	Ki67+	 11350 10946
9911	0	0	Ki67+	 11352 11274
9912	0	0	Ki67+	 11363 11028
9913	0	0	Ki67+	 11368 10908
9914	0	0	Ki67+	 11373 11025
9915	0	0	Ki67+	 11383 11053
9916	0	0	Ki67+	 11387 10971
9917	0	0	Ki67+	 11392 10939
9918	0	0	Ki67+	 11426 11106
9919	0	0	Ki67+	 11499 11179
9920	0	0	Ki67+	 11582 11167
9921	0	0	Ki67+	 11589 11241
9922	0	0	Ki67+	 11599 11274
9923	0	0	Ki67+	 11616 11318
9924	0	0	Ki67+	 11639 11460
9925	0	0	Ki67+	 11648 11473
9926	0	0	Ki67+	 11660 11070
9927	0	0	Ki67+	 11673 11077
9928	0	0	Ki67+	 11688 11251
9929	0	0	Ki67+	 11708 11290
9930	0	0	Ki67+	 11719 11412
9931	0	0	Ki67+	 11720 11148
9932	0	0	Ki67+	 11722 11371
9933	0	0	Ki67+	 11754 11474
9934	0	0	Ki67+	 11758 11511
9935	0	0	Ki67+	 11786 11385
9936	0	0	Ki67+	 11788 11485
9937	0	0	Ki67+	 11789 11467
9938	0	0	Ki67+	 11794 11198
9939	0	0	Ki67+	 11800 11520
9940	0	0	Ki67+	 11816 11260
9941	0	0	Ki67+	 11827 11297
9942	0	0	Ki67+	 11831 11326
9943	0	0	Ki67+	 11832 11122
9944	0	0	Ki67+	 11836 11495
9945	0	0	Ki67+	 11846 11133
9946	0	0	Ki67+	 11848 11310
9947	0	0	Ki67+	 11870 11165
9948	0	0	Ki67+	 11883 10772
9949	0	0	Ki67+	 11905 11207
9950	0	0	Ki67+	 11908 11262
9951	0	0	Ki67+	 11940 11402
9952	0	0	Ki67+	 11942 10943
9953	0	0	Ki67+	 11943 11236
9954	0	0	Ki67+	 12011 11105
9955	0	0	Ki67+	 11241 11954
9956	0	0	Ki67+	 11258 12310
9957	0	0	Ki67+	 11268 12010
9958	0	0	Ki67+	 11268 12288
9959	0	0	Ki67+	 11272 12216
9960	0	0	Ki67+	 11280 12301
9961	0	0	Ki67+	 11284 12015
9962	0	0	Ki67+	 11297 12221
9963	0	0	Ki67+	 11301 12193
9964	0	0	Ki67+	 11315 11756
9965	0	0	Ki67+	 11317 11652
9966	0	0	Ki67+	 11362 12155
9967	0	0	Ki67+	 11379 11955
9968	0	0	Ki67+	 11410 12257
9969	0	0	Ki67+	 11426 11924
9970	0	0	Ki67+	 11427 11849
9971	0	0	Ki67+	 11427 11981
9972	0	0	Ki67+	 11434 12049
9973	0	0	Ki67+	 11437 12260
9974	0	0	Ki67+	 11448 12300
9975	0	0	Ki67+	 11450 12077
9976	0	0	Ki67+	 11452 12021
9977	0	0	Ki67+	 11461 12314
9978	0	0	Ki67+	 11463 11957
9979	0	0	Ki67+	 11465 12009
9980	0	0	Ki67+	 11467 12154
9981	0	0	Ki67+	 11476 12175
9982	0	0	Ki67+	 11478 12261
9983	0	0	Ki67+	 11482 11992
9984	0	0	Ki67+	 11482 12279
9985	0	0	Ki67+	 11483 12018
9986	0	0	Ki67+	 11486 12035
9987	0	0	Ki67+	 11487 12244
9988	0	0	Ki67+	 11489 12138
9989	0	0	Ki67+	 11497 12085
9990	0	0	Ki67+	 11503 11975
9991	0	0	Ki67+	 11503 12107
9992	0	0	Ki67+	 11507 12014
9993	0	0	Ki67+	 11508 12067
9994	0	0	Ki67+	 11508 12309
9995	0	0	Ki67+	 11509 12233
9996	0	0	Ki67+	 11524 11977
9997	0	0	Ki67+	 11524 12143
9998	0	0	Ki67+	 11530 12025
9999	0	0	Ki67+	 11531 12192
10000	0	0	Ki67+	 11534 11994
10001	0	0	Ki67+	 11535 12053
10002	0	0	Ki67+	 11539 11983
10003	0	0	Ki67+	 11547 12021
10004	0	0	Ki67+	 11556 12048
10005	0	0	Ki67+	 11557 12109
10006	0	0	Ki67+	 11578 12186
10007	0	0	Ki67+	 11613 11794
10008	0	0	Ki67+	 11614 11825
10009	0	0	Ki67+	 11633 11770
10010	0	0	Ki67+	 11637 11783
10011	0	0	Ki67+	 11645 12201
10012	0	0	Ki67+	 11649 12226
10013	0	0	Ki67+	 11660 12165
10014	0	0	Ki67+	 11666 12200
10015	0	0	Ki67+	 11668 12176
10016	0	0	Ki67+	 11669 12216
10017	0	0	Ki67+	 11673 11606
10018	0	0	Ki67+	 11682 11836
10019	0	0	Ki67+	 11715 11749
10020	0	0	Ki67+	 11778 11542
10021	0	0	Ki67+	 11822 11676
10022	0	0	Ki67+	 11878 12047
10023	0	0	Ki67+	 11883 11782
10024	0	0	Ki67+	 11899 12011
10025	0	0	Ki67+	 11901 11663
10026	0	0	Ki67+	 11912 11813
10027	0	0	Ki67+	 11913 11893
10028	0	0	Ki67+	 11914 11680
10029	0	0	Ki67+	 11950 11767
10030	0	0	Ki67+	 11961 11809
10031	0	0	Ki67+	 11972 12126
10032	0	0	Ki67+	 11976 11604
10033	0	0	Ki67+	 11978 11881
10034	0	0	Ki67+	 11983 11626
10035	0	0	Ki67+	 11983 11996
10036	0	0	Ki67+	 11988 11895
10037	0	0	Ki67+	 12001 12155
10038	0	0	Ki67+	 12002 11812
10039	0	0	Ki67+	 12006 11662
10040	0	0	Ki67+	 12008 12181
10041	0	0	Ki67+	 12019 12050
10042	0	0	Ki67+	 12021 11831
10043	0	0	Ki67+	 12022 11537
10044	0	0	Ki67+	 12024 11767
10045	0	0	Ki67+	 12024 11961
10046	0	0	Ki67+	 12026 11889
10047	0	0	Ki67+	 12028 12334
10048	0	0	Ki67+	 12030 11552
10049	0	0	Ki67+	 11283 12783
10050	0	0	Ki67+	 11289 12794
10051	0	0	Ki67+	 11290 13020
10052	0	0	Ki67+	 11290 13085
10053	0	0	Ki67+	 11300 12859
10054	0	0	Ki67+	 11313 13050
10055	0	0	Ki67+	 11314 12782
10056	0	0	Ki67+	 11314 12807
10057	0	0	Ki67+	 11338 12739
10058	0	0	Ki67+	 11348 12808
10059	0	0	Ki67+	 11349 12891
10060	0	0	Ki67+	 11359 12929
10061	0	0	Ki67+	 11364 12830
10062	0	0	Ki67+	 11365 13088
10063	0	0	Ki67+	 11368 12944
10064	0	0	Ki67+	 11371 13055
10065	0	0	Ki67+	 11373 12850
10066	0	0	Ki67+	 11375 12904
10067	0	0	Ki67+	 11379 13132
10068	0	0	Ki67+	 11380 13113
10069	0	0	Ki67+	 11410 12948
10070	0	0	Ki67+	 11419 12991
10071	0	0	Ki67+	 11420 12900
10072	0	0	Ki67+	 11433 13014
10073	0	0	Ki67+	 11435 13051
10074	0	0	Ki67+	 11446 13055
10075	0	0	Ki67+	 11454 13067
10076	0	0	Ki67+	 11456 13118
10077	0	0	Ki67+	 11459 13097
10078	0	0	Ki67+	 11554 12802
10079	0	0	Ki67+	 11589 12884
10080	0	0	Ki67+	 11642 12816
10081	0	0	Ki67+	 11661 12818
10082	0	0	Ki67+	 11672 12809
10083	0	0	Ki67+	 11681 12832
10084	0	0	Ki67+	 11696 13069
10085	0	0	Ki67+	 11702 12815
10086	0	0	Ki67+	 11704 12790
10087	0	0	Ki67+	 11766 12807
10088	0	0	Ki67+	 11958 13116
10089	0	0	Ki67+	 11959 12976
10090	0	0	Ki67+	 11964 13081
10091	0	0	Ki67+	 11972 12942
10092	0	0	Ki67+	 11973 13119
10093	0	0	Ki67+	 11974 13099
10094	0	0	Ki67+	 11978 13046
10095	0	0	Ki67+	 11982 12983
10096	0	0	Ki67+	 11987 12920
10097	0	0	Ki67+	 11993 13068
10098	0	0	Ki67+	 12001 13121
10099	0	0	Ki67+	 12007 13077
10100	0	0	Ki67+	 12011 12403
10101	0	0	Ki67+	 12015 13034
10102	0	0	Ki67+	 12016 13048
10103	0	0	Ki67+	 12017 13005
10104	0	0	Ki67+	 12020 12977
10105	0	0	Ki67+	 12025 12356
10106	0	0	Ki67+	 11235 13174
10107	0	0	Ki67+	 11248 13157
10108	0	0	Ki67+	 11252 13258
10109	0	0	Ki67+	 11259 13196
10110	0	0	Ki67+	 11261 13141
10111	0	0	Ki67+	 11275 13244
10112	0	0	Ki67+	 11277 13162
10113	0	0	Ki67+	 11349 13195
10114	0	0	Ki67+	 11359 13259
10115	0	0	Ki67+	 11370 13301
10116	0	0	Ki67+	 11371 13153
10117	0	0	Ki67+	 11372 13360
10118	0	0	Ki67+	 11373 13340
10119	0	0	Ki67+	 11377 13831
10120	0	0	Ki67+	 11379 13863
10121	0	0	Ki67+	 11381 13199
10122	0	0	Ki67+	 11387 13898
10123	0	0	Ki67+	 11396 13222
10124	0	0	Ki67+	 11400 13426
10125	0	0	Ki67+	 11401 13370
10126	0	0	Ki67+	 11408 13178
10127	0	0	Ki67+	 11417 13266
10128	0	0	Ki67+	 11418 13204
10129	0	0	Ki67+	 11422 13395
10130	0	0	Ki67+	 11424 13282
10131	0	0	Ki67+	 11428 13235
10132	0	0	Ki67+	 11435 13312
10133	0	0	Ki67+	 11445 13355
10134	0	0	Ki67+	 11452 13307
10135	0	0	Ki67+	 11452 13456
10136	0	0	Ki67+	 11452 13490
10137	0	0	Ki67+	 11454 13404
10138	0	0	Ki67+	 11459 13517
10139	0	0	Ki67+	 11465 13487
10140	0	0	Ki67+	 11467 13151
10141	0	0	Ki67+	 11475 13461
10142	0	0	Ki67+	 11476 13171
10143	0	0	Ki67+	 11477 13147
10144	0	0	Ki67+	 11481 13423
10145	0	0	Ki67+	 11482 13569
10146	0	0	Ki67+	 11482 13620
10147	0	0	Ki67+	 11484 13209
10148	0	0	Ki67+	 11488 13526
10149	0	0	Ki67+	 11493 13195
10150	0	0	Ki67+	 11494 13638
10151	0	0	Ki67+	 11498 13499
10152	0	0	Ki67+	 11501 13619
10153	0	0	Ki67+	 11502 13518
10154	0	0	Ki67+	 11503 13250
10155	0	0	Ki67+	 11503 13728
10156	0	0	Ki67+	 11505 13448
10157	0	0	Ki67+	 11510 13412
10158	0	0	Ki67+	 11512 13270
10159	0	0	Ki67+	 11513 13296
10160	0	0	Ki67+	 11513 13562
10161	0	0	Ki67+	 11516 13645
10162	0	0	Ki67+	 11517 13551
10163	0	0	Ki67+	 11518 13308
10164	0	0	Ki67+	 11522 13775
10165	0	0	Ki67+	 11524 13579
10166	0	0	Ki67+	 11525 13432
10167	0	0	Ki67+	 11528 13840
10168	0	0	Ki67+	 11531 13632
10169	0	0	Ki67+	 11532 13477
10170	0	0	Ki67+	 11535 13607
10171	0	0	Ki67+	 11536 13328
10172	0	0	Ki67+	 11538 13344
10173	0	0	Ki67+	 11538 13532
10174	0	0	Ki67+	 11539 13784
10175	0	0	Ki67+	 11541 13671
10176	0	0	Ki67+	 11546 13812
10177	0	0	Ki67+	 11548 13758
10178	0	0	Ki67+	 11549 13604
10179	0	0	Ki67+	 11554 13502
10180	0	0	Ki67+	 11558 13669
10181	0	0	Ki67+	 11559 13847
10182	0	0	Ki67+	 11561 13634
10183	0	0	Ki67+	 11565 13880
10184	0	0	Ki67+	 11569 13566
10185	0	0	Ki67+	 11573 13713
10186	0	0	Ki67+	 11576 13930
10187	0	0	Ki67+	 11580 13527
10188	0	0	Ki67+	 11581 13562
10189	0	0	Ki67+	 11583 13862
10190	0	0	Ki67+	 11584 13680
10191	0	0	Ki67+	 11588 13709
10192	0	0	Ki67+	 11588 13837
10193	0	0	Ki67+	 11596 13588
10194	0	0	Ki67+	 11602 13645
10195	0	0	Ki67+	 11604 13740
10196	0	0	Ki67+	 11604 13771
10197	0	0	Ki67+	 11605 13680
10198	0	0	Ki67+	 11616 13838
10199	0	0	Ki67+	 11624 13754
10200	0	0	Ki67+	 11627 13900
10201	0	0	Ki67+	 11634 13882
10202	0	0	Ki67+	 11635 13735
10203	0	0	Ki67+	 11637 13845
10204	0	0	Ki67+	 11641 13868
10205	0	0	Ki67+	 11643 13567
10206	0	0	Ki67+	 11654 13927
10207	0	0	Ki67+	 11658 13876
10208	0	0	Ki67+	 11676 13722
10209	0	0	Ki67+	 11710 13888
10210	0	0	Ki67+	 11718 13901
10211	0	0	Ki67+	 11727 13849
10212	0	0	Ki67+	 11729 13811
10213	0	0	Ki67+	 11740 13755
10214	0	0	Ki67+	 11740 13798
10215	0	0	Ki67+	 11750 13880
10216	0	0	Ki67+	 11751 13729
10217	0	0	Ki67+	 11757 13897
10218	0	0	Ki67+	 11771 13879
10219	0	0	Ki67+	 11774 13603
10220	0	0	Ki67+	 11776 13625
10221	0	0	Ki67+	 11789 13878
10222	0	0	Ki67+	 11799 13734
10223	0	0	Ki67+	 11801 13835
10224	0	0	Ki67+	 11812 13705
10225	0	0	Ki67+	 11814 13370
10226	0	0	Ki67+	 11816 13638
10227	0	0	Ki67+	 11818 13390
10228	0	0	Ki67+	 11820 13671
10229	0	0	Ki67+	 11820 13789
10230	0	0	Ki67+	 11829 13663
10231	0	0	Ki67+	 11832 13748
10232	0	0	Ki67+	 11839 13627
10233	0	0	Ki67+	 11842 13511
10234	0	0	Ki67+	 11842 13719
10235	0	0	Ki67+	 11847 13340
10236	0	0	Ki67+	 11852 13312
10237	0	0	Ki67+	 11861 13369
10238	0	0	Ki67+	 11861 13748
10239	0	0	Ki67+	 11862 13678
10240	0	0	Ki67+	 11871 13668
10241	0	0	Ki67+	 11871 13894
10242	0	0	Ki67+	 11873 13718
10243	0	0	Ki67+	 11874 13290
10244	0	0	Ki67+	 11874 13838
10245	0	0	Ki67+	 11879 13330
10246	0	0	Ki67+	 11880 13684
10247	0	0	Ki67+	 11891 13532
10248	0	0	Ki67+	 11897 13833
10249	0	0	Ki67+	 11900 13655
10250	0	0	Ki67+	 11900 13864
10251	0	0	Ki67+	 11906 13741
10252	0	0	Ki67+	 11911 13797
10253	0	0	Ki67+	 11917 13521
10254	0	0	Ki67+	 11918 13657
10255	0	0	Ki67+	 11924 13313
10256	0	0	Ki67+	 11929 13629
10257	0	0	Ki67+	 11932 13650
10258	0	0	Ki67+	 11936 13168
10259	0	0	Ki67+	 11938 13235
10260	0	0	Ki67+	 11939 13463
10261	0	0	Ki67+	 11946 13672
10262	0	0	Ki67+	 11952 13372
10263	0	0	Ki67+	 11957 13184
10264	0	0	Ki67+	 11958 13334
10265	0	0	Ki67+	 11960 13893
10266	0	0	Ki67+	 11963 13261
10267	0	0	Ki67+	 11963 13477
10268	0	0	Ki67+	 11965 13447
10269	0	0	Ki67+	 11965 13500
10270	0	0	Ki67+	 11967 13414
10271	0	0	Ki67+	 11972 13212
10272	0	0	Ki67+	 11977 13365
10273	0	0	Ki67+	 11981 13796
10274	0	0	Ki67+	 11983 13380
10275	0	0	Ki67+	 11984 13425
10276	0	0	Ki67+	 11995 13163
10277	0	0	Ki67+	 11997 13385
10278	0	0	Ki67+	 12006 13738
10279	0	0	Ki67+	 12008 13197
10280	0	0	Ki67+	 12013 13754
10281	0	0	Ki67+	 12017 13304
10282	0	0	Ki67+	 12023 13700
10283	0	0	Ki67+	 12023 13874
10284	0	0	Ki67+	 12024 13202
10285	0	0	Ki67+	 12027 13808
10286	0	0	Ki67+	 12028 13840
10287	0	0	Ki67+	 12030 13163
10288	0	0	Ki67+	 11234 14448
10289	0	0	Ki67+	 11240 14270
10290	0	0	Ki67+	 11251 14414
10291	0	0	Ki67+	 11255 14323
10292	0	0	Ki67+	 11255 14480
10293	0	0	Ki67+	 11256 14351
10294	0	0	Ki67+	 11259 14502
10295	0	0	Ki67+	 11260 14453
10296	0	0	Ki67+	 11263 14379
10297	0	0	Ki67+	 11266 14607
10298	0	0	Ki67+	 11270 14443
10299	0	0	Ki67+	 11301 14584
10300	0	0	Ki67+	 11306 14564
10301	0	0	Ki67+	 11360 14166
10302	0	0	Ki67+	 11517 14621
10303	0	0	Ki67+	 11526 14337
10304	0	0	Ki67+	 11530 14308
10305	0	0	Ki67+	 11534 14276
10306	0	0	Ki67+	 11535 14361
10307	0	0	Ki67+	 11554 14252
10308	0	0	Ki67+	 11554 14440
10309	0	0	Ki67+	 11560 14331
10310	0	0	Ki67+	 11572 14213
10311	0	0	Ki67+	 11572 14301
10312	0	0	Ki67+	 11583 14177
10313	0	0	Ki67+	 11587 14156
10314	0	0	Ki67+	 11591 13943
10315	0	0	Ki67+	 11595 14126
10316	0	0	Ki67+	 11599 13982
10317	0	0	Ki67+	 11602 14096
10318	0	0	Ki67+	 11610 14311
10319	0	0	Ki67+	 11612 14253
10320	0	0	Ki67+	 11616 14022
10321	0	0	Ki67+	 11617 13954
10322	0	0	Ki67+	 11626 13971
10323	0	0	Ki67+	 11631 14212
10324	0	0	Ki67+	 11640 14177
10325	0	0	Ki67+	 11642 14148
10326	0	0	Ki67+	 11650 14112
10327	0	0	Ki67+	 11650 14586
10328	0	0	Ki67+	 11653 14065
10329	0	0	Ki67+	 11655 14091
10330	0	0	Ki67+	 11664 13994
10331	0	0	Ki67+	 11667 13971
10332	0	0	Ki67+	 11668 14021
10333	0	0	Ki67+	 11672 13958
10334	0	0	Ki67+	 11695 14095
10335	0	0	Ki67+	 11695 14218
10336	0	0	Ki67+	 11697 14412
10337	0	0	Ki67+	 11707 13966
10338	0	0	Ki67+	 11718 13981
10339	0	0	Ki67+	 11719 13942
10340	0	0	Ki67+	 11724 14025
10341	0	0	Ki67+	 11727 14173
10342	0	0	Ki67+	 11730 14150
10343	0	0	Ki67+	 11740 13977
10344	0	0	Ki67+	 11741 14312
10345	0	0	Ki67+	 11748 14341
10346	0	0	Ki67+	 11752 14307
10347	0	0	Ki67+	 11758 14252
10348	0	0	Ki67+	 11759 14208
10349	0	0	Ki67+	 11764 14445
10350	0	0	Ki67+	 11778 14085
10351	0	0	Ki67+	 11782 14024
10352	0	0	Ki67+	 11785 14242
10353	0	0	Ki67+	 11801 14021
10354	0	0	Ki67+	 11811 13980
10355	0	0	Ki67+	 11817 14095
10356	0	0	Ki67+	 11826 13951
10357	0	0	Ki67+	 11828 14123
10358	0	0	Ki67+	 11834 14036
10359	0	0	Ki67+	 11835 13973
10360	0	0	Ki67+	 11835 14093
10361	0	0	Ki67+	 11842 14118
10362	0	0	Ki67+	 11865 14178
10363	0	0	Ki67+	 11867 14024
10364	0	0	Ki67+	 11870 14165
10365	0	0	Ki67+	 11871 14047
10366	0	0	Ki67+	 11881 13999
10367	0	0	Ki67+	 11887 14110
10368	0	0	Ki67+	 11889 13947
10369	0	0	Ki67+	 11926 14129
10370	0	0	Ki67+	 11952 14231
10371	0	0	Ki67+	 11954 13976
10372	0	0	Ki67+	 11955 14002
10373	0	0	Ki67+	 11957 13943
10374	0	0	Ki67+	 11959 14045
10375	0	0	Ki67+	 11961 14249
10376	0	0	Ki67+	 11970 14234
10377	0	0	Ki67+	 11971 14058
10378	0	0	Ki67+	 11977 14000
10379	0	0	Ki67+	 11982 14246
10380	0	0	Ki67+	 11996 13973
10381	0	0	Ki67+	 12007 13938
10382	0	0	Ki67+	 12015 13994
10383	0	0	Ki67+	 12031 14236
10384	0	0	Ki67+	 11273 14898
10385	0	0	Ki67+	 11304 14901
10386	0	0	Ki67+	 11317 14920
10387	0	0	Ki67+	 11332 14923
10388	0	0	Ki67+	 11347 14942
10389	0	0	Ki67+	 11365 14797
10390	0	0	Ki67+	 11365 14808
10391	0	0	Ki67+	 11645 14953
10392	0	0	Ki67+	 11770 14845
10393	0	0	Ki67+	 11966 14948
10394	0	0	Ki67+	 12003 14936
10395	0	0	Ki67+	 12062 2205
10396	0	0	Ki67+	 12119 1967
10397	0	0	Ki67+	 12272 2417
10398	0	0	Ki67+	 12472 2176
10399	0	0	Ki67+	 12474 2150
10400	0	0	Ki67+	 12489 2075
10401	0	0	Ki67+	 12625 1876
10402	0	0	Ki67+	 12733 2480
10403	0	0	Ki67+	 12774 2121
10404	0	0	Ki67+	 12056 3218
10405	0	0	Ki67+	 12058 3103
10406	0	0	Ki67+	 12063 3246
10407	0	0	Ki67+	 12074 3104
10408	0	0	Ki67+	 12083 3173
10409	0	0	Ki67+	 12088 3197
10410	0	0	Ki67+	 12101 3076
10411	0	0	Ki67+	 12104 3237
10412	0	0	Ki67+	 12124 3083
10413	0	0	Ki67+	 12130 3219
10414	0	0	Ki67+	 12155 3214
10415	0	0	Ki67+	 12171 3225
10416	0	0	Ki67+	 12231 3096
10417	0	0	Ki67+	 12234 3119
10418	0	0	Ki67+	 12235 3205
10419	0	0	Ki67+	 12246 3103
10420	0	0	Ki67+	 12254 3164
10421	0	0	Ki67+	 12265 3197
10422	0	0	Ki67+	 12269 3147
10423	0	0	Ki67+	 12275 3116
10424	0	0	Ki67+	 12291 3201
10425	0	0	Ki67+	 12785 2784
10426	0	0	Ki67+	 12809 3201
10427	0	0	Ki67+	 12165 3676
10428	0	0	Ki67+	 12197 3584
10429	0	0	Ki67+	 12207 3498
10430	0	0	Ki67+	 12207 3538
10431	0	0	Ki67+	 12238 3470
10432	0	0	Ki67+	 12243 3441
10433	0	0	Ki67+	 12259 3455
10434	0	0	Ki67+	 12286 3411
10435	0	0	Ki67+	 12307 3419
10436	0	0	Ki67+	 12338 3387
10437	0	0	Ki67+	 12347 3418
10438	0	0	Ki67+	 12348 3359
10439	0	0	Ki67+	 12458 3972
10440	0	0	Ki67+	 12776 3498
10441	0	0	Ki67+	 12313 4823
10442	0	0	Ki67+	 12324 4802
10443	0	0	Ki67+	 12478 4860
10444	0	0	Ki67+	 12482 4878
10445	0	0	Ki67+	 12503 4888
10446	0	0	Ki67+	 12814 4570
10447	0	0	Ki67+	 12103 5227
10448	0	0	Ki67+	 12114 5241
10449	0	0	Ki67+	 12469 5268
10450	0	0	Ki67+	 12550 5458
10451	0	0	Ki67+	 12556 4914
10452	0	0	Ki67+	 12604 5062
10453	0	0	Ki67+	 12624 5407
10454	0	0	Ki67+	 12630 5448
10455	0	0	Ki67+	 12634 5480
10456	0	0	Ki67+	 12714 5545
10457	0	0	Ki67+	 12722 5571
10458	0	0	Ki67+	 12744 5347
10459	0	0	Ki67+	 12771 5689
10460	0	0	Ki67+	 12824 5302
10461	0	0	Ki67+	 12036 6085
10462	0	0	Ki67+	 12037 6114
10463	0	0	Ki67+	 12081 5929
10464	0	0	Ki67+	 12095 6506
10465	0	0	Ki67+	 12102 6214
10466	0	0	Ki67+	 12150 6218
10467	0	0	Ki67+	 12157 6475
10468	0	0	Ki67+	 12158 6454
10469	0	0	Ki67+	 12165 5814
10470	0	0	Ki67+	 12182 6441
10471	0	0	Ki67+	 12193 6280
10472	0	0	Ki67+	 12195 6397
10473	0	0	Ki67+	 12270 6388
10474	0	0	Ki67+	 12418 6467
10475	0	0	Ki67+	 12497 6346
10476	0	0	Ki67+	 12589 5807
10477	0	0	Ki67+	 12642 5843
10478	0	0	Ki67+	 12656 6193
10479	0	0	Ki67+	 12661 5836
10480	0	0	Ki67+	 12666 6210
10481	0	0	Ki67+	 12675 6303
10482	0	0	Ki67+	 12714 5899
10483	0	0	Ki67+	 12732 5900
10484	0	0	Ki67+	 12758 5714
10485	0	0	Ki67+	 12777 5720
10486	0	0	Ki67+	 12793 6391
10487	0	0	Ki67+	 12814 6419
10488	0	0	Ki67+	 12824 6463
10489	0	0	Ki67+	 12828 5784
10490	0	0	Ki67+	 12044 6828
10491	0	0	Ki67+	 12049 6792
10492	0	0	Ki67+	 12058 6712
10493	0	0	Ki67+	 12070 6990
10494	0	0	Ki67+	 12082 7018
10495	0	0	Ki67+	 12091 6983
10496	0	0	Ki67+	 12103 6945
10497	0	0	Ki67+	 12105 6826
10498	0	0	Ki67+	 12114 6961
10499	0	0	Ki67+	 12115 6803
10500	0	0	Ki67+	 12133 7186
10501	0	0	Ki67+	 12135 6785
10502	0	0	Ki67+	 12146 7261
10503	0	0	Ki67+	 12149 7227
10504	0	0	Ki67+	 12150 7214
10505	0	0	Ki67+	 12160 7003
10506	0	0	Ki67+	 12170 7258
10507	0	0	Ki67+	 12192 7192
10508	0	0	Ki67+	 12200 6836
10509	0	0	Ki67+	 12639 6885
10510	0	0	Ki67+	 12677 7003
10511	0	0	Ki67+	 12824 6631
10512	0	0	Ki67+	 12049 7792
10513	0	0	Ki67+	 12091 7485
10514	0	0	Ki67+	 12112 7781
10515	0	0	Ki67+	 12127 8064
10516	0	0	Ki67+	 12130 8010
10517	0	0	Ki67+	 12141 7951
10518	0	0	Ki67+	 12142 8047
10519	0	0	Ki67+	 12150 7783
10520	0	0	Ki67+	 12155 8072
10521	0	0	Ki67+	 12158 7910
10522	0	0	Ki67+	 12159 8051
10523	0	0	Ki67+	 12180 7641
10524	0	0	Ki67+	 12194 7513
10525	0	0	Ki67+	 12208 7509
10526	0	0	Ki67+	 12218 7468
10527	0	0	Ki67+	 12228 7909
10528	0	0	Ki67+	 12240 7337
10529	0	0	Ki67+	 12240 7574
10530	0	0	Ki67+	 12244 7472
10531	0	0	Ki67+	 12246 7526
10532	0	0	Ki67+	 12256 7561
10533	0	0	Ki67+	 12265 7541
10534	0	0	Ki67+	 12284 7556
10535	0	0	Ki67+	 12309 7527
10536	0	0	Ki67+	 12321 8088
10537	0	0	Ki67+	 12343 7738
10538	0	0	Ki67+	 12356 7894
10539	0	0	Ki67+	 12369 7867
10540	0	0	Ki67+	 12375 7705
10541	0	0	Ki67+	 12377 7854
10542	0	0	Ki67+	 12387 7770
10543	0	0	Ki67+	 12392 7989
10544	0	0	Ki67+	 12403 7809
10545	0	0	Ki67+	 12407 7738
10546	0	0	Ki67+	 12411 7850
10547	0	0	Ki67+	 12416 7768
10548	0	0	Ki67+	 12426 8061
10549	0	0	Ki67+	 12433 7835
10550	0	0	Ki67+	 12442 7813
10551	0	0	Ki67+	 12459 8081
10552	0	0	Ki67+	 12500 7750
10553	0	0	Ki67+	 12505 8054
10554	0	0	Ki67+	 12516 7646
10555	0	0	Ki67+	 12518 7809
10556	0	0	Ki67+	 12519 8054
10557	0	0	Ki67+	 12526 7418
10558	0	0	Ki67+	 12539 8061
10559	0	0	Ki67+	 12548 7436
10560	0	0	Ki67+	 12556 8090
10561	0	0	Ki67+	 12575 8074
10562	0	0	Ki67+	 12581 8031
10563	0	0	Ki67+	 12590 7841
10564	0	0	Ki67+	 12604 7994
10565	0	0	Ki67+	 12609 7856
10566	0	0	Ki67+	 12614 7584
10567	0	0	Ki67+	 12625 8014
10568	0	0	Ki67+	 12628 8068
10569	0	0	Ki67+	 12639 7597
10570	0	0	Ki67+	 12640 7466
10571	0	0	Ki67+	 12644 7971
10572	0	0	Ki67+	 12646 7640
10573	0	0	Ki67+	 12647 8046
10574	0	0	Ki67+	 12649 7920
10575	0	0	Ki67+	 12652 7652
10576	0	0	Ki67+	 12654 8063
10577	0	0	Ki67+	 12656 7947
10578	0	0	Ki67+	 12662 7969
10579	0	0	Ki67+	 12680 8083
10580	0	0	Ki67+	 12696 7564
10581	0	0	Ki67+	 12696 7758
10582	0	0	Ki67+	 12698 8046
10583	0	0	Ki67+	 12705 8086
10584	0	0	Ki67+	 12724 7652
10585	0	0	Ki67+	 12745 7783
10586	0	0	Ki67+	 12786 7884
10587	0	0	Ki67+	 12787 7940
10588	0	0	Ki67+	 12796 7971
10589	0	0	Ki67+	 12797 7908
10590	0	0	Ki67+	 12810 7996
10591	0	0	Ki67+	 12811 7341
10592	0	0	Ki67+	 12033 8263
10593	0	0	Ki67+	 12084 8114
10594	0	0	Ki67+	 12095 8124
10595	0	0	Ki67+	 12097 8539
10596	0	0	Ki67+	 12106 8124
10597	0	0	Ki67+	 12168 8134
10598	0	0	Ki67+	 12178 8740
10599	0	0	Ki67+	 12179 8774
10600	0	0	Ki67+	 12201 8680
10601	0	0	Ki67+	 12213 8777
10602	0	0	Ki67+	 12214 8761
10603	0	0	Ki67+	 12218 8205
10604	0	0	Ki67+	 12241 8722
10605	0	0	Ki67+	 12267 8178
10606	0	0	Ki67+	 12282 8184
10607	0	0	Ki67+	 12303 8125
10608	0	0	Ki67+	 12336 8168
10609	0	0	Ki67+	 12337 8154
10610	0	0	Ki67+	 12342 8527
10611	0	0	Ki67+	 12346 8325
10612	0	0	Ki67+	 12364 8149
10613	0	0	Ki67+	 12372 8297
10614	0	0	Ki67+	 12376 8194
10615	0	0	Ki67+	 12382 8169
10616	0	0	Ki67+	 12386 8189
10617	0	0	Ki67+	 12390 8503
10618	0	0	Ki67+	 12392 8218
10619	0	0	Ki67+	 12397 8544
10620	0	0	Ki67+	 12401 8497
10621	0	0	Ki67+	 12409 8299
10622	0	0	Ki67+	 12413 8530
10623	0	0	Ki67+	 12416 8318
10624	0	0	Ki67+	 12434 8330
10625	0	0	Ki67+	 12436 8762
10626	0	0	Ki67+	 12486 8391
10627	0	0	Ki67+	 12492 8575
10628	0	0	Ki67+	 12495 8601
10629	0	0	Ki67+	 12496 8149
10630	0	0	Ki67+	 12502 8517
10631	0	0	Ki67+	 12507 8118
10632	0	0	Ki67+	 12510 8496
10633	0	0	Ki67+	 12517 8644
10634	0	0	Ki67+	 12521 8581
10635	0	0	Ki67+	 12527 8189
10636	0	0	Ki67+	 12533 8125
10637	0	0	Ki67+	 12538 8753
10638	0	0	Ki67+	 12539 8199
10639	0	0	Ki67+	 12543 8613
10640	0	0	Ki67+	 12550 8387
10641	0	0	Ki67+	 12550 8788
10642	0	0	Ki67+	 12563 8743
10643	0	0	Ki67+	 12566 8554
10644	0	0	Ki67+	 12568 8605
10645	0	0	Ki67+	 12571 8401
10646	0	0	Ki67+	 12577 8418
10647	0	0	Ki67+	 12577 8546
10648	0	0	Ki67+	 12582 8581
10649	0	0	Ki67+	 12588 8633
10650	0	0	Ki67+	 12604 8426
10651	0	0	Ki67+	 12604 8536
10652	0	0	Ki67+	 12616 8559
10653	0	0	Ki67+	 12618 8221
10654	0	0	Ki67+	 12624 8455
10655	0	0	Ki67+	 12632 8362
10656	0	0	Ki67+	 12644 8346
10657	0	0	Ki67+	 12650 8501
10658	0	0	Ki67+	 12658 8366
10659	0	0	Ki67+	 12667 8594
10660	0	0	Ki67+	 12680 8410
10661	0	0	Ki67+	 12681 8352
10662	0	0	Ki67+	 12692 8368
10663	0	0	Ki67+	 12693 8300
10664	0	0	Ki67+	 12698 8556
10665	0	0	Ki67+	 12701 8703
10666	0	0	Ki67+	 12704 8809
10667	0	0	Ki67+	 12707 8584
10668	0	0	Ki67+	 12711 8304
10669	0	0	Ki67+	 12716 8194
10670	0	0	Ki67+	 12717 8405
10671	0	0	Ki67+	 12718 8782
10672	0	0	Ki67+	 12719 8116
10673	0	0	Ki67+	 12720 8571
10674	0	0	Ki67+	 12727 8128
10675	0	0	Ki67+	 12729 8681
10676	0	0	Ki67+	 12730 8784
10677	0	0	Ki67+	 12731 8229
10678	0	0	Ki67+	 12731 8375
10679	0	0	Ki67+	 12734 8144
10680	0	0	Ki67+	 12734 8184
10681	0	0	Ki67+	 12734 8544
10682	0	0	Ki67+	 12738 8321
10683	0	0	Ki67+	 12741 8349
10684	0	0	Ki67+	 12748 8873
10685	0	0	Ki67+	 12750 8382
10686	0	0	Ki67+	 12753 8413
10687	0	0	Ki67+	 12754 8587
10688	0	0	Ki67+	 12756 8305
10689	0	0	Ki67+	 12758 8683
10690	0	0	Ki67+	 12759 8218
10691	0	0	Ki67+	 12761 8448
10692	0	0	Ki67+	 12766 8318
10693	0	0	Ki67+	 12766 8837
10694	0	0	Ki67+	 12767 8191
10695	0	0	Ki67+	 12767 8339
10696	0	0	Ki67+	 12768 8576
10697	0	0	Ki67+	 12769 8657
10698	0	0	Ki67+	 12772 8717
10699	0	0	Ki67+	 12773 8251
10700	0	0	Ki67+	 12774 8425
10701	0	0	Ki67+	 12775 8221
10702	0	0	Ki67+	 12776 8558
10703	0	0	Ki67+	 12785 8367
10704	0	0	Ki67+	 12788 8688
10705	0	0	Ki67+	 12794 8743
10706	0	0	Ki67+	 12795 8406
10707	0	0	Ki67+	 12800 8715
10708	0	0	Ki67+	 12804 8420
10709	0	0	Ki67+	 12806 8509
10710	0	0	Ki67+	 12808 8643
10711	0	0	Ki67+	 12818 8401
10712	0	0	Ki67+	 12049 9219
10713	0	0	Ki67+	 12086 9595
10714	0	0	Ki67+	 12111 9633
10715	0	0	Ki67+	 12128 9587
10716	0	0	Ki67+	 12156 9329
10717	0	0	Ki67+	 12176 9341
10718	0	0	Ki67+	 12183 9319
10719	0	0	Ki67+	 12187 9407
10720	0	0	Ki67+	 12218 9357
10721	0	0	Ki67+	 12233 8949
10722	0	0	Ki67+	 12286 9516
10723	0	0	Ki67+	 12297 9539
10724	0	0	Ki67+	 12315 9573
10725	0	0	Ki67+	 12325 9525
10726	0	0	Ki67+	 12344 9606
10727	0	0	Ki67+	 12367 8942
10728	0	0	Ki67+	 12376 9100
10729	0	0	Ki67+	 12404 9076
10730	0	0	Ki67+	 12410 8933
10731	0	0	Ki67+	 12418 9179
10732	0	0	Ki67+	 12419 9389
10733	0	0	Ki67+	 12431 8948
10734	0	0	Ki67+	 12437 9385
10735	0	0	Ki67+	 12444 9258
10736	0	0	Ki67+	 12452 8944
10737	0	0	Ki67+	 12452 9213
10738	0	0	Ki67+	 12460 8986
10739	0	0	Ki67+	 12466 9256
10740	0	0	Ki67+	 12472 9506
10741	0	0	Ki67+	 12473 9626
10742	0	0	Ki67+	 12479 9652
10743	0	0	Ki67+	 12491 9627
10744	0	0	Ki67+	 12497 9591
10745	0	0	Ki67+	 12500 9300
10746	0	0	Ki67+	 12501 9378
10747	0	0	Ki67+	 12501 9682
10748	0	0	Ki67+	 12503 9028
10749	0	0	Ki67+	 12512 9570
10750	0	0	Ki67+	 12537 9491
10751	0	0	Ki67+	 12541 9283
10752	0	0	Ki67+	 12544 9699
10753	0	0	Ki67+	 12557 9490
10754	0	0	Ki67+	 12560 9313
10755	0	0	Ki67+	 12564 9667
10756	0	0	Ki67+	 12565 9593
10757	0	0	Ki67+	 12579 9663
10758	0	0	Ki67+	 12585 9505
10759	0	0	Ki67+	 12590 9330
10760	0	0	Ki67+	 12592 9589
10761	0	0	Ki67+	 12592 9631
10762	0	0	Ki67+	 12598 9480
10763	0	0	Ki67+	 12615 9509
10764	0	0	Ki67+	 12633 9623
10765	0	0	Ki67+	 12667 9605
10766	0	0	Ki67+	 12668 9523
10767	0	0	Ki67+	 12670 9636
10768	0	0	Ki67+	 12673 9497
10769	0	0	Ki67+	 12676 9095
10770	0	0	Ki67+	 12691 9618
10771	0	0	Ki67+	 12696 9475
10772	0	0	Ki67+	 12699 9185
10773	0	0	Ki67+	 12701 9105
10774	0	0	Ki67+	 12703 9128
10775	0	0	Ki67+	 12712 9501
10776	0	0	Ki67+	 12738 9642
10777	0	0	Ki67+	 12752 9140
10778	0	0	Ki67+	 12768 9653
10779	0	0	Ki67+	 12775 9165
10780	0	0	Ki67+	 12821 9610
10781	0	0	Ki67+	 12033 10097
10782	0	0	Ki67+	 12159 10020
10783	0	0	Ki67+	 12162 9963
10784	0	0	Ki67+	 12195 10078
10785	0	0	Ki67+	 12211 10386
10786	0	0	Ki67+	 12220 10352
10787	0	0	Ki67+	 12220 10422
10788	0	0	Ki67+	 12255 9744
10789	0	0	Ki67+	 12260 10081
10790	0	0	Ki67+	 12264 10381
10791	0	0	Ki67+	 12277 10144
10792	0	0	Ki67+	 12279 10259
10793	0	0	Ki67+	 12288 10096
10794	0	0	Ki67+	 12294 10120
10795	0	0	Ki67+	 12297 10153
10796	0	0	Ki67+	 12312 10263
10797	0	0	Ki67+	 12321 10152
10798	0	0	Ki67+	 12333 9864
10799	0	0	Ki67+	 12336 10178
10800	0	0	Ki67+	 12359 10224
10801	0	0	Ki67+	 12372 10228
10802	0	0	Ki67+	 12377 10256
10803	0	0	Ki67+	 12392 10397
10804	0	0	Ki67+	 12403 9723
10805	0	0	Ki67+	 12409 10293
10806	0	0	Ki67+	 12423 9857
10807	0	0	Ki67+	 12428 10465
10808	0	0	Ki67+	 12441 9898
10809	0	0	Ki67+	 12444 10414
10810	0	0	Ki67+	 12449 10382
10811	0	0	Ki67+	 12450 10329
10812	0	0	Ki67+	 12455 9851
10813	0	0	Ki67+	 12466 10378
10814	0	0	Ki67+	 12466 10439
10815	0	0	Ki67+	 12472 10298
10816	0	0	Ki67+	 12480 10321
10817	0	0	Ki67+	 12481 9924
10818	0	0	Ki67+	 12482 10432
10819	0	0	Ki67+	 12492 10316
10820	0	0	Ki67+	 12496 10346
10821	0	0	Ki67+	 12500 10426
10822	0	0	Ki67+	 12501 9850
10823	0	0	Ki67+	 12510 9995
10824	0	0	Ki67+	 12517 10397
10825	0	0	Ki67+	 12553 9967
10826	0	0	Ki67+	 12571 9958
10827	0	0	Ki67+	 12580 9992
10828	0	0	Ki67+	 12596 9998
10829	0	0	Ki67+	 12602 9812
10830	0	0	Ki67+	 12603 10505
10831	0	0	Ki67+	 12606 10073
10832	0	0	Ki67+	 12618 10074
10833	0	0	Ki67+	 12620 9834
10834	0	0	Ki67+	 12640 10374
10835	0	0	Ki67+	 12646 10099
10836	0	0	Ki67+	 12667 10347
10837	0	0	Ki67+	 12681 10107
10838	0	0	Ki67+	 12718 10100
10839	0	0	Ki67+	 12731 10043
10840	0	0	Ki67+	 12751 10116
10841	0	0	Ki67+	 12795 10065
10842	0	0	Ki67+	 12800 9806
10843	0	0	Ki67+	 12035 10871
10844	0	0	Ki67+	 12047 11125
10845	0	0	Ki67+	 12059 11173
10846	0	0	Ki67+	 12117 11184
10847	0	0	Ki67+	 12131 11190
10848	0	0	Ki67+	 12164 11208
10849	0	0	Ki67+	 12207 10761
10850	0	0	Ki67+	 12214 10968
10851	0	0	Ki67+	 12232 11254
10852	0	0	Ki67+	 12239 10764
10853	0	0	Ki67+	 12268 11250
10854	0	0	Ki67+	 12308 11097
10855	0	0	Ki67+	 12313 10768
10856	0	0	Ki67+	 12316 10692
10857	0	0	Ki67+	 12324 11015
10858	0	0	Ki67+	 12335 11002
10859	0	0	Ki67+	 12345 10891
10860	0	0	Ki67+	 12346 11247
10861	0	0	Ki67+	 12350 11306
10862	0	0	Ki67+	 12354 10856
10863	0	0	Ki67+	 12362 11178
10864	0	0	Ki67+	 12367 10983
10865	0	0	Ki67+	 12372 10853
10866	0	0	Ki67+	 12380 11204
10867	0	0	Ki67+	 12381 11145
10868	0	0	Ki67+	 12386 11233
10869	0	0	Ki67+	 12389 11001
10870	0	0	Ki67+	 12393 11310
10871	0	0	Ki67+	 12394 11146
10872	0	0	Ki67+	 12395 10786
10873	0	0	Ki67+	 12396 11204
10874	0	0	Ki67+	 12399 11261
10875	0	0	Ki67+	 12402 10970
10876	0	0	Ki67+	 12411 10634
10877	0	0	Ki67+	 12412 11292
10878	0	0	Ki67+	 12414 10646
10879	0	0	Ki67+	 12415 10793
10880	0	0	Ki67+	 12415 11028
10881	0	0	Ki67+	 12418 11177
10882	0	0	Ki67+	 12427 11165
10883	0	0	Ki67+	 12428 11056
10884	0	0	Ki67+	 12432 10808
10885	0	0	Ki67+	 12460 10867
10886	0	0	Ki67+	 12461 10628
10887	0	0	Ki67+	 12464 10893
10888	0	0	Ki67+	 12464 10919
10889	0	0	Ki67+	 12475 10893
10890	0	0	Ki67+	 12488 10821
10891	0	0	Ki67+	 12499 10801
10892	0	0	Ki67+	 12501 11262
10893	0	0	Ki67+	 12506 11190
10894	0	0	Ki67+	 12517 11136
10895	0	0	Ki67+	 12537 11306
10896	0	0	Ki67+	 12554 11245
10897	0	0	Ki67+	 12558 10622
10898	0	0	Ki67+	 12559 10803
10899	0	0	Ki67+	 12562 11180
10900	0	0	Ki67+	 12577 11219
10901	0	0	Ki67+	 12589 11149
10902	0	0	Ki67+	 12596 11261
10903	0	0	Ki67+	 12603 11190
10904	0	0	Ki67+	 12621 10686
10905	0	0	Ki67+	 12623 10708
10906	0	0	Ki67+	 12638 11074
10907	0	0	Ki67+	 12641 11247
10908	0	0	Ki67+	 12643 10756
10909	0	0	Ki67+	 12652 10762
10910	0	0	Ki67+	 12661 10669
10911	0	0	Ki67+	 12664 10702
10912	0	0	Ki67+	 12669 11081
10913	0	0	Ki67+	 12686 10976
10914	0	0	Ki67+	 12743 11103
10915	0	0	Ki67+	 12743 11208
10916	0	0	Ki67+	 12752 10990
10917	0	0	Ki67+	 12754 11215
10918	0	0	Ki67+	 12764 10885
10919	0	0	Ki67+	 12766 11080
10920	0	0	Ki67+	 12772 11309
10921	0	0	Ki67+	 12779 11113
10922	0	0	Ki67+	 12782 11286
10923	0	0	Ki67+	 12794 11176
10924	0	0	Ki67+	 12799 11035
10925	0	0	Ki67+	 12799 11228
10926	0	0	Ki67+	 12801 11092
10927	0	0	Ki67+	 12806 10844
10928	0	0	Ki67+	 12806 11119
10929	0	0	Ki67+	 12809 10828
10930	0	0	Ki67+	 12809 10906
10931	0	0	Ki67+	 12810 11218
10932	0	0	Ki67+	 12814 11045
10933	0	0	Ki67+	 12815 10890
10934	0	0	Ki67+	 12817 11197
10935	0	0	Ki67+	 12820 10921
10936	0	0	Ki67+	 12820 11148
10937	0	0	Ki67+	 12057 12038
10938	0	0	Ki67+	 12062 11856
10939	0	0	Ki67+	 12065 11747
10940	0	0	Ki67+	 12069 11448
10941	0	0	Ki67+	 12076 11386
10942	0	0	Ki67+	 12077 12014
10943	0	0	Ki67+	 12083 11430
10944	0	0	Ki67+	 12084 12093
10945	0	0	Ki67+	 12096 11329
10946	0	0	Ki67+	 12101 11342
10947	0	0	Ki67+	 12105 11669
10948	0	0	Ki67+	 12106 11693
10949	0	0	Ki67+	 12116 12033
10950	0	0	Ki67+	 12120 11372
10951	0	0	Ki67+	 12127 11414
10952	0	0	Ki67+	 12130 11357
10953	0	0	Ki67+	 12159 11408
10954	0	0	Ki67+	 12164 11424
10955	0	0	Ki67+	 12175 11348
10956	0	0	Ki67+	 12181 11919
10957	0	0	Ki67+	 12196 11614
10958	0	0	Ki67+	 12198 11592
10959	0	0	Ki67+	 12202 11819
10960	0	0	Ki67+	 12215 11406
10961	0	0	Ki67+	 12215 11944
10962	0	0	Ki67+	 12235 12060
10963	0	0	Ki67+	 12237 11502
10964	0	0	Ki67+	 12250 11419
10965	0	0	Ki67+	 12267 11404
10966	0	0	Ki67+	 12269 11436
10967	0	0	Ki67+	 12272 11817
10968	0	0	Ki67+	 12280 11426
10969	0	0	Ki67+	 12286 11361
10970	0	0	Ki67+	 12295 11478
10971	0	0	Ki67+	 12302 11448
10972	0	0	Ki67+	 12306 11394
10973	0	0	Ki67+	 12310 11374
10974	0	0	Ki67+	 12310 11490
10975	0	0	Ki67+	 12319 11555
10976	0	0	Ki67+	 12332 11399
10977	0	0	Ki67+	 12334 11552
10978	0	0	Ki67+	 12346 12085
10979	0	0	Ki67+	 12347 11391
10980	0	0	Ki67+	 12349 11362
10981	0	0	Ki67+	 12358 11680
10982	0	0	Ki67+	 12365 11371
10983	0	0	Ki67+	 12370 11417
10984	0	0	Ki67+	 12376 11396
10985	0	0	Ki67+	 12382 11667
10986	0	0	Ki67+	 12390 11706
10987	0	0	Ki67+	 12391 11362
10988	0	0	Ki67+	 12397 11329
10989	0	0	Ki67+	 12398 11685
10990	0	0	Ki67+	 12404 11803
10991	0	0	Ki67+	 12409 11760
10992	0	0	Ki67+	 12410 11330
10993	0	0	Ki67+	 12414 11661
10994	0	0	Ki67+	 12436 11456
10995	0	0	Ki67+	 12449 11737
10996	0	0	Ki67+	 12454 11716
10997	0	0	Ki67+	 12458 11829
10998	0	0	Ki67+	 12459 11368
10999	0	0	Ki67+	 12462 11799
11000	0	0	Ki67+	 12464 11785
11001	0	0	Ki67+	 12472 11844
11002	0	0	Ki67+	 12492 11940
11003	0	0	Ki67+	 12497 11950
11004	0	0	Ki67+	 12501 11504
11005	0	0	Ki67+	 12510 11710
11006	0	0	Ki67+	 12524 11830
11007	0	0	Ki67+	 12532 11800
11008	0	0	Ki67+	 12535 11731
11009	0	0	Ki67+	 12537 11426
11010	0	0	Ki67+	 12540 11518
11011	0	0	Ki67+	 12544 11857
11012	0	0	Ki67+	 12556 11815
11013	0	0	Ki67+	 12558 11768
11014	0	0	Ki67+	 12570 11825
11015	0	0	Ki67+	 12576 11468
11016	0	0	Ki67+	 12586 11541
11017	0	0	Ki67+	 12600 11786
11018	0	0	Ki67+	 12614 11484
11019	0	0	Ki67+	 12627 11574
11020	0	0	Ki67+	 12627 12034
11021	0	0	Ki67+	 12631 11755
11022	0	0	Ki67+	 12632 11508
11023	0	0	Ki67+	 12647 12061
11024	0	0	Ki67+	 12648 11978
11025	0	0	Ki67+	 12654 11527
11026	0	0	Ki67+	 12657 11996
11027	0	0	Ki67+	 12662 12052
11028	0	0	Ki67+	 12665 11350
11029	0	0	Ki67+	 12665 11797
11030	0	0	Ki67+	 12667 11590
11031	0	0	Ki67+	 12671 11564
11032	0	0	Ki67+	 12673 11711
11033	0	0	Ki67+	 12673 11751
11034	0	0	Ki67+	 12673 12104
11035	0	0	Ki67+	 12674 11390
11036	0	0	Ki67+	 12677 11694
11037	0	0	Ki67+	 12680 12063
11038	0	0	Ki67+	 12697 11761
11039	0	0	Ki67+	 12707 11636
11040	0	0	Ki67+	 12714 11702
11041	0	0	Ki67+	 12717 11739
11042	0	0	Ki67+	 12719 11780
11043	0	0	Ki67+	 12722 11343
11044	0	0	Ki67+	 12722 11674
11045	0	0	Ki67+	 12723 11323
11046	0	0	Ki67+	 12035 12389
11047	0	0	Ki67+	 12040 12430
11048	0	0	Ki67+	 12056 12350
11049	0	0	Ki67+	 12061 12365
11050	0	0	Ki67+	 12062 12422
11051	0	0	Ki67+	 12064 12292
11052	0	0	Ki67+	 12073 12340
11053	0	0	Ki67+	 12073 12455
11054	0	0	Ki67+	 12077 12504
11055	0	0	Ki67+	 12086 12410
11056	0	0	Ki67+	 12090 12305
11057	0	0	Ki67+	 12094 12504
11058	0	0	Ki67+	 12095 12389
11059	0	0	Ki67+	 12100 12364
11060	0	0	Ki67+	 12118 12458
11061	0	0	Ki67+	 12125 12411
11062	0	0	Ki67+	 12125 12494
11063	0	0	Ki67+	 12126 12246
11064	0	0	Ki67+	 12129 12176
11065	0	0	Ki67+	 12143 12327
11066	0	0	Ki67+	 12144 12412
11067	0	0	Ki67+	 12144 12776
11068	0	0	Ki67+	 12146 12911
11069	0	0	Ki67+	 12147 12378
11070	0	0	Ki67+	 12152 12460
11071	0	0	Ki67+	 12168 12356
11072	0	0	Ki67+	 12170 12431
11073	0	0	Ki67+	 12174 12405
11074	0	0	Ki67+	 12180 12855
11075	0	0	Ki67+	 12187 12422
11076	0	0	Ki67+	 12191 12694
11077	0	0	Ki67+	 12193 12379
11078	0	0	Ki67+	 12202 12423
11079	0	0	Ki67+	 12211 12886
11080	0	0	Ki67+	 12215 12328
11081	0	0	Ki67+	 12222 12855
11082	0	0	Ki67+	 12224 12872
11083	0	0	Ki67+	 12233 12900
11084	0	0	Ki67+	 12236 12337
11085	0	0	Ki67+	 12243 12889
11086	0	0	Ki67+	 12267 12799
11087	0	0	Ki67+	 12272 12841
11088	0	0	Ki67+	 12275 12340
11089	0	0	Ki67+	 12286 12787
11090	0	0	Ki67+	 12300 12371
11091	0	0	Ki67+	 12308 12798
11092	0	0	Ki67+	 12320 12490
11093	0	0	Ki67+	 12339 12749
11094	0	0	Ki67+	 12343 12774
11095	0	0	Ki67+	 12368 12785
11096	0	0	Ki67+	 12388 12717
11097	0	0	Ki67+	 12389 12905
11098	0	0	Ki67+	 12397 12738
11099	0	0	Ki67+	 12397 12882
11100	0	0	Ki67+	 12398 12828
11101	0	0	Ki67+	 12408 12331
11102	0	0	Ki67+	 12424 12338
11103	0	0	Ki67+	 12428 12892
11104	0	0	Ki67+	 12432 12905
11105	0	0	Ki67+	 12440 12735
11106	0	0	Ki67+	 12442 12329
11107	0	0	Ki67+	 12457 12630
11108	0	0	Ki67+	 12458 12287
11109	0	0	Ki67+	 12461 12803
11110	0	0	Ki67+	 12464 12879
11111	0	0	Ki67+	 12473 12782
11112	0	0	Ki67+	 12477 12738
11113	0	0	Ki67+	 12478 12858
11114	0	0	Ki67+	 12490 12609
11115	0	0	Ki67+	 12490 12799
11116	0	0	Ki67+	 12499 12881
11117	0	0	Ki67+	 12504 12591
11118	0	0	Ki67+	 12506 12894
11119	0	0	Ki67+	 12515 12621
11120	0	0	Ki67+	 12515 12642
11121	0	0	Ki67+	 12530 12780
11122	0	0	Ki67+	 12536 12744
11123	0	0	Ki67+	 12544 12887
11124	0	0	Ki67+	 12553 12215
11125	0	0	Ki67+	 12556 12571
11126	0	0	Ki67+	 12559 12855
11127	0	0	Ki67+	 12569 12770
11128	0	0	Ki67+	 12572 12650
11129	0	0	Ki67+	 12576 12858
11130	0	0	Ki67+	 12576 12879
11131	0	0	Ki67+	 12585 12173
11132	0	0	Ki67+	 12589 12578
11133	0	0	Ki67+	 12592 12776
11134	0	0	Ki67+	 12593 12143
11135	0	0	Ki67+	 12617 12629
11136	0	0	Ki67+	 12634 12641
11137	0	0	Ki67+	 12636 12163
11138	0	0	Ki67+	 12651 12733
11139	0	0	Ki67+	 12658 12126
11140	0	0	Ki67+	 12667 12868
11141	0	0	Ki67+	 12670 12502
11142	0	0	Ki67+	 12679 12804
11143	0	0	Ki67+	 12698 12782
11144	0	0	Ki67+	 12715 12593
11145	0	0	Ki67+	 12722 12548
11146	0	0	Ki67+	 12740 12814
11147	0	0	Ki67+	 12750 12475
11148	0	0	Ki67+	 12750 12542
11149	0	0	Ki67+	 12753 12856
11150	0	0	Ki67+	 12754 12556
11151	0	0	Ki67+	 12758 12348
11152	0	0	Ki67+	 12760 12832
11153	0	0	Ki67+	 12761 12359
11154	0	0	Ki67+	 12766 12516
11155	0	0	Ki67+	 12769 12292
11156	0	0	Ki67+	 12771 12798
11157	0	0	Ki67+	 12774 12778
11158	0	0	Ki67+	 12778 12428
11159	0	0	Ki67+	 12780 12359
11160	0	0	Ki67+	 12789 12545
11161	0	0	Ki67+	 12792 12459
11162	0	0	Ki67+	 12795 12609
11163	0	0	Ki67+	 12800 12302
11164	0	0	Ki67+	 12800 12491
11165	0	0	Ki67+	 12801 12292
11166	0	0	Ki67+	 12801 12391
11167	0	0	Ki67+	 12815 12709
11168	0	0	Ki67+	 12817 12424
11169	0	0	Ki67+	 12820 12887
11170	0	0	Ki67+	 12821 12293
11171	0	0	Ki67+	 12825 12657
11172	0	0	Ki67+	 12035 13709
11173	0	0	Ki67+	 12048 13217
11174	0	0	Ki67+	 12051 13119
11175	0	0	Ki67+	 12071 13131
11176	0	0	Ki67+	 12072 13233
11177	0	0	Ki67+	 12074 13056
11178	0	0	Ki67+	 12075 12940
11179	0	0	Ki67+	 12079 13090
11180	0	0	Ki67+	 12083 13197
11181	0	0	Ki67+	 12085 13175
11182	0	0	Ki67+	 12090 12985
11183	0	0	Ki67+	 12091 13189
11184	0	0	Ki67+	 12099 13203
11185	0	0	Ki67+	 12100 13018
11186	0	0	Ki67+	 12103 12945
11187	0	0	Ki67+	 12105 13093
11188	0	0	Ki67+	 12107 13230
11189	0	0	Ki67+	 12110 12964
11190	0	0	Ki67+	 12114 13125
11191	0	0	Ki67+	 12118 13235
11192	0	0	Ki67+	 12119 12950
11193	0	0	Ki67+	 12120 13100
11194	0	0	Ki67+	 12122 13017
11195	0	0	Ki67+	 12128 13111
11196	0	0	Ki67+	 12141 12999
11197	0	0	Ki67+	 12146 13118
11198	0	0	Ki67+	 12155 12966
11199	0	0	Ki67+	 12159 12941
11200	0	0	Ki67+	 12161 13065
11201	0	0	Ki67+	 12170 13108
11202	0	0	Ki67+	 12175 13132
11203	0	0	Ki67+	 12204 13066
11204	0	0	Ki67+	 12205 12985
11205	0	0	Ki67+	 12206 13631
11206	0	0	Ki67+	 12213 13654
11207	0	0	Ki67+	 12218 13116
11208	0	0	Ki67+	 12218 13193
11209	0	0	Ki67+	 12220 13617
11210	0	0	Ki67+	 12222 13142
11211	0	0	Ki67+	 12229 13058
11212	0	0	Ki67+	 12241 13123
11213	0	0	Ki67+	 12244 13089
11214	0	0	Ki67+	 12250 13548
11215	0	0	Ki67+	 12252 13146
11216	0	0	Ki67+	 12255 13499
11217	0	0	Ki67+	 12257 13670
11218	0	0	Ki67+	 12258 12918
11219	0	0	Ki67+	 12261 13179
11220	0	0	Ki67+	 12262 13613
11221	0	0	Ki67+	 12265 13703
11222	0	0	Ki67+	 12266 13159
11223	0	0	Ki67+	 12268 13475
11224	0	0	Ki67+	 12268 13631
11225	0	0	Ki67+	 12270 13196
11226	0	0	Ki67+	 12274 13062
11227	0	0	Ki67+	 12276 13177
11228	0	0	Ki67+	 12279 13207
11229	0	0	Ki67+	 12279 13222
11230	0	0	Ki67+	 12280 12938
11231	0	0	Ki67+	 12281 13599
11232	0	0	Ki67+	 12285 13078
11233	0	0	Ki67+	 12286 13462
11234	0	0	Ki67+	 12286 13493
11235	0	0	Ki67+	 12287 12982
11236	0	0	Ki67+	 12296 13468
11237	0	0	Ki67+	 12297 13494
11238	0	0	Ki67+	 12305 13685
11239	0	0	Ki67+	 12309 13079
11240	0	0	Ki67+	 12319 13586
11241	0	0	Ki67+	 12331 13400
11242	0	0	Ki67+	 12332 13621
11243	0	0	Ki67+	 12337 13468
11244	0	0	Ki67+	 12340 13591
11245	0	0	Ki67+	 12346 13565
11246	0	0	Ki67+	 12349 13378
11247	0	0	Ki67+	 12352 13637
11248	0	0	Ki67+	 12355 13710
11249	0	0	Ki67+	 12362 13440
11250	0	0	Ki67+	 12367 13331
11251	0	0	Ki67+	 12386 13338
11252	0	0	Ki67+	 12396 13304
11253	0	0	Ki67+	 12402 13334
11254	0	0	Ki67+	 12404 12924
11255	0	0	Ki67+	 12414 13320
11256	0	0	Ki67+	 12421 13287
11257	0	0	Ki67+	 12433 13271
11258	0	0	Ki67+	 12433 13560
11259	0	0	Ki67+	 12436 13061
11260	0	0	Ki67+	 12437 13086
11261	0	0	Ki67+	 12438 13245
11262	0	0	Ki67+	 12438 13528
11263	0	0	Ki67+	 12449 13151
11264	0	0	Ki67+	 12458 13522
11265	0	0	Ki67+	 12461 13207
11266	0	0	Ki67+	 12466 12932
11267	0	0	Ki67+	 12473 13694
11268	0	0	Ki67+	 12476 12955
11269	0	0	Ki67+	 12482 13635
11270	0	0	Ki67+	 12488 12922
11271	0	0	Ki67+	 12489 13046
11272	0	0	Ki67+	 12494 13517
11273	0	0	Ki67+	 12497 13390
11274	0	0	Ki67+	 12499 13459
11275	0	0	Ki67+	 12510 13496
11276	0	0	Ki67+	 12514 13405
11277	0	0	Ki67+	 12515 13460
11278	0	0	Ki67+	 12517 13432
11279	0	0	Ki67+	 12527 13351
11280	0	0	Ki67+	 12531 13403
11281	0	0	Ki67+	 12533 12926
11282	0	0	Ki67+	 12536 13435
11283	0	0	Ki67+	 12558 13247
11284	0	0	Ki67+	 12559 12947
11285	0	0	Ki67+	 12565 13228
11286	0	0	Ki67+	 12581 13201
11287	0	0	Ki67+	 12587 13262
11288	0	0	Ki67+	 12595 13182
11289	0	0	Ki67+	 12602 13619
11290	0	0	Ki67+	 12604 13650
11291	0	0	Ki67+	 12604 13681
11292	0	0	Ki67+	 12605 13608
11293	0	0	Ki67+	 12610 13580
11294	0	0	Ki67+	 12615 13217
11295	0	0	Ki67+	 12615 13677
11296	0	0	Ki67+	 12617 13553
11297	0	0	Ki67+	 12620 13602
11298	0	0	Ki67+	 12624 13106
11299	0	0	Ki67+	 12625 13539
11300	0	0	Ki67+	 12626 13216
11301	0	0	Ki67+	 12631 13079
11302	0	0	Ki67+	 12632 13035
11303	0	0	Ki67+	 12634 13227
11304	0	0	Ki67+	 12637 13542
11305	0	0	Ki67+	 12637 13685
11306	0	0	Ki67+	 12643 13663
11307	0	0	Ki67+	 12650 13618
11308	0	0	Ki67+	 12652 13568
11309	0	0	Ki67+	 12653 13196
11310	0	0	Ki67+	 12653 13534
11311	0	0	Ki67+	 12655 13676
11312	0	0	Ki67+	 12667 13455
11313	0	0	Ki67+	 12669 13644
11314	0	0	Ki67+	 12677 13138
11315	0	0	Ki67+	 12678 13433
11316	0	0	Ki67+	 12685 13563
11317	0	0	Ki67+	 12687 13616
11318	0	0	Ki67+	 12689 13529
11319	0	0	Ki67+	 12690 13630
11320	0	0	Ki67+	 12692 13075
11321	0	0	Ki67+	 12695 13430
11322	0	0	Ki67+	 12700 12926
11323	0	0	Ki67+	 12700 13479
11324	0	0	Ki67+	 12701 13120
11325	0	0	Ki67+	 12702 13618
11326	0	0	Ki67+	 12705 13403
11327	0	0	Ki67+	 12705 13600
11328	0	0	Ki67+	 12713 13051
11329	0	0	Ki67+	 12721 13506
11330	0	0	Ki67+	 12722 13552
11331	0	0	Ki67+	 12723 12968
11332	0	0	Ki67+	 12726 13379
11333	0	0	Ki67+	 12727 13018
11334	0	0	Ki67+	 12729 13400
11335	0	0	Ki67+	 12730 13578
11336	0	0	Ki67+	 12732 12913
11337	0	0	Ki67+	 12733 13084
11338	0	0	Ki67+	 12737 12924
11339	0	0	Ki67+	 12740 13350
11340	0	0	Ki67+	 12741 13549
11341	0	0	Ki67+	 12743 13518
11342	0	0	Ki67+	 12744 13533
11343	0	0	Ki67+	 12749 13339
11344	0	0	Ki67+	 12751 13492
11345	0	0	Ki67+	 12752 13508
11346	0	0	Ki67+	 12754 13653
11347	0	0	Ki67+	 12756 13135
11348	0	0	Ki67+	 12758 13240
11349	0	0	Ki67+	 12759 12991
11350	0	0	Ki67+	 12762 13330
11351	0	0	Ki67+	 12769 13476
11352	0	0	Ki67+	 12770 13516
11353	0	0	Ki67+	 12773 12969
11354	0	0	Ki67+	 12777 13010
11355	0	0	Ki67+	 12777 13345
11356	0	0	Ki67+	 12777 13503
11357	0	0	Ki67+	 12781 13292
11358	0	0	Ki67+	 12784 13433
11359	0	0	Ki67+	 12788 13477
11360	0	0	Ki67+	 12794 13556
11361	0	0	Ki67+	 12799 13079
11362	0	0	Ki67+	 12805 13277
11363	0	0	Ki67+	 12816 13413
11364	0	0	Ki67+	 12822 13385
11365	0	0	Ki67+	 12825 13267
11366	0	0	Ki67+	 12828 13306
11367	0	0	Ki67+	 12830 13352
11368	0	0	Ki67+	 12052 14200
11369	0	0	Ki67+	 12059 13758
11370	0	0	Ki67+	 12071 13718
11371	0	0	Ki67+	 12074 14314
11372	0	0	Ki67+	 12081 13737
11373	0	0	Ki67+	 12082 14301
11374	0	0	Ki67+	 12084 14334
11375	0	0	Ki67+	 12084 14396
11376	0	0	Ki67+	 12085 14454
11377	0	0	Ki67+	 12086 14382
11378	0	0	Ki67+	 12087 14056
11379	0	0	Ki67+	 12092 14293
11380	0	0	Ki67+	 12095 13776
11381	0	0	Ki67+	 12096 13797
11382	0	0	Ki67+	 12104 14253
11383	0	0	Ki67+	 12108 14351
11384	0	0	Ki67+	 12110 14361
11385	0	0	Ki67+	 12114 14340
11386	0	0	Ki67+	 12117 14399
11387	0	0	Ki67+	 12125 14243
11388	0	0	Ki67+	 12126 14227
11389	0	0	Ki67+	 12130 14454
11390	0	0	Ki67+	 12131 14367
11391	0	0	Ki67+	 12132 14401
11392	0	0	Ki67+	 12133 14263
11393	0	0	Ki67+	 12139 14298
11394	0	0	Ki67+	 12143 14201
11395	0	0	Ki67+	 12147 14168
11396	0	0	Ki67+	 12151 14183
11397	0	0	Ki67+	 12158 14135
11398	0	0	Ki67+	 12160 14399
11399	0	0	Ki67+	 12163 14248
11400	0	0	Ki67+	 12163 14282
11401	0	0	Ki67+	 12165 14194
11402	0	0	Ki67+	 12168 14164
11403	0	0	Ki67+	 12169 14094
11404	0	0	Ki67+	 12172 14386
11405	0	0	Ki67+	 12180 13856
11406	0	0	Ki67+	 12184 14087
11407	0	0	Ki67+	 12193 14404
11408	0	0	Ki67+	 12198 14214
11409	0	0	Ki67+	 12209 14216
11410	0	0	Ki67+	 12209 14238
11411	0	0	Ki67+	 12211 14399
11412	0	0	Ki67+	 12218 14408
11413	0	0	Ki67+	 12220 14060
11414	0	0	Ki67+	 12222 13961
11415	0	0	Ki67+	 12227 13997
11416	0	0	Ki67+	 12228 13914
11417	0	0	Ki67+	 12230 14035
11418	0	0	Ki67+	 12230 14378
11419	0	0	Ki67+	 12235 14143
11420	0	0	Ki67+	 12235 14331
11421	0	0	Ki67+	 12238 14407
11422	0	0	Ki67+	 12243 14281
11423	0	0	Ki67+	 12249 13926
11424	0	0	Ki67+	 12250 14411
11425	0	0	Ki67+	 12254 13891
11426	0	0	Ki67+	 12257 13943
11427	0	0	Ki67+	 12259 13857
11428	0	0	Ki67+	 12259 13978
11429	0	0	Ki67+	 12261 14151
11430	0	0	Ki67+	 12261 14301
11431	0	0	Ki67+	 12261 14359
11432	0	0	Ki67+	 12262 14174
11433	0	0	Ki67+	 12274 13973
11434	0	0	Ki67+	 12276 14402
11435	0	0	Ki67+	 12277 14132
11436	0	0	Ki67+	 12281 14328
11437	0	0	Ki67+	 12288 13715
11438	0	0	Ki67+	 12290 13991
11439	0	0	Ki67+	 12292 14371
11440	0	0	Ki67+	 12293 13767
11441	0	0	Ki67+	 12293 13895
11442	0	0	Ki67+	 12296 14300
11443	0	0	Ki67+	 12302 13866
11444	0	0	Ki67+	 12302 13901
11445	0	0	Ki67+	 12304 13713
11446	0	0	Ki67+	 12307 14322
11447	0	0	Ki67+	 12308 14403
11448	0	0	Ki67+	 12309 13916
11449	0	0	Ki67+	 12312 13785
11450	0	0	Ki67+	 12315 14138
11451	0	0	Ki67+	 12315 14177
11452	0	0	Ki67+	 12317 14287
11453	0	0	Ki67+	 12320 13976
11454	0	0	Ki67+	 12320 14097
11455	0	0	Ki67+	 12321 13738
11456	0	0	Ki67+	 12324 14312
11457	0	0	Ki67+	 12324 14407
11458	0	0	Ki67+	 12325 13779
11459	0	0	Ki67+	 12325 13929
11460	0	0	Ki67+	 12328 14113
11461	0	0	Ki67+	 12329 13900
11462	0	0	Ki67+	 12330 14033
11463	0	0	Ki67+	 12332 14171
11464	0	0	Ki67+	 12338 14157
11465	0	0	Ki67+	 12338 14256
11466	0	0	Ki67+	 12339 14106
11467	0	0	Ki67+	 12339 14229
11468	0	0	Ki67+	 12340 14359
11469	0	0	Ki67+	 12341 14065
11470	0	0	Ki67+	 12342 13745
11471	0	0	Ki67+	 12342 14205
11472	0	0	Ki67+	 12345 13995
11473	0	0	Ki67+	 12345 14029
11474	0	0	Ki67+	 12346 14181
11475	0	0	Ki67+	 12346 14392
11476	0	0	Ki67+	 12350 13955
11477	0	0	Ki67+	 12362 13777
11478	0	0	Ki67+	 12362 13988
11479	0	0	Ki67+	 12365 13857
11480	0	0	Ki67+	 12365 13874
11481	0	0	Ki67+	 12368 13918
11482	0	0	Ki67+	 12369 13792
11483	0	0	Ki67+	 12382 13772
11484	0	0	Ki67+	 12388 13722
11485	0	0	Ki67+	 12390 13869
11486	0	0	Ki67+	 12399 14034
11487	0	0	Ki67+	 12400 13811
11488	0	0	Ki67+	 12401 14144
11489	0	0	Ki67+	 12404 14009
11490	0	0	Ki67+	 12407 14052
11491	0	0	Ki67+	 12408 14076
11492	0	0	Ki67+	 12408 14170
11493	0	0	Ki67+	 12410 14109
11494	0	0	Ki67+	 12413 13934
11495	0	0	Ki67+	 12416 13772
11496	0	0	Ki67+	 12422 14129
11497	0	0	Ki67+	 12423 13894
11498	0	0	Ki67+	 12427 13929
11499	0	0	Ki67+	 12427 14031
11500	0	0	Ki67+	 12435 14072
11501	0	0	Ki67+	 12438 14353
11502	0	0	Ki67+	 12441 13942
11503	0	0	Ki67+	 12444 13983
11504	0	0	Ki67+	 12444 14061
11505	0	0	Ki67+	 12446 14036
11506	0	0	Ki67+	 12451 13733
11507	0	0	Ki67+	 12455 13766
11508	0	0	Ki67+	 12455 13920
11509	0	0	Ki67+	 12455 13969
11510	0	0	Ki67+	 12457 14000
11511	0	0	Ki67+	 12470 13768
11512	0	0	Ki67+	 12476 13809
11513	0	0	Ki67+	 12483 13904
11514	0	0	Ki67+	 12484 13846
11515	0	0	Ki67+	 12484 13865
11516	0	0	Ki67+	 12486 13828
11517	0	0	Ki67+	 12488 14499
11518	0	0	Ki67+	 12492 14277
11519	0	0	Ki67+	 12496 13740
11520	0	0	Ki67+	 12496 13858
11521	0	0	Ki67+	 12497 13775
11522	0	0	Ki67+	 12498 13896
11523	0	0	Ki67+	 12500 13846
11524	0	0	Ki67+	 12503 13816
11525	0	0	Ki67+	 12504 14215
11526	0	0	Ki67+	 12528 14017
11527	0	0	Ki67+	 12530 14105
11528	0	0	Ki67+	 12533 14475
11529	0	0	Ki67+	 12536 14495
11530	0	0	Ki67+	 12547 14136
11531	0	0	Ki67+	 12550 14388
11532	0	0	Ki67+	 12572 13836
11533	0	0	Ki67+	 12573 13861
11534	0	0	Ki67+	 12582 14478
11535	0	0	Ki67+	 12715 13715
11536	0	0	Ki67+	 12728 14258
11537	0	0	Ki67+	 12738 14229
11538	0	0	Ki67+	 12742 14201
11539	0	0	Ki67+	 12745 14294
11540	0	0	Ki67+	 12779 14304
11541	0	0	Ki67+	 12789 14119
11542	0	0	Ki67+	 12798 14108
11543	0	0	Ki67+	 12814 14181
11544	0	0	Ki67+	 12814 14199
11545	0	0	Ki67+	 12828 14024
11546	0	0	Ki67+	 12830 14157
11547	0	0	Ki67+	 12069 14570
11548	0	0	Ki67+	 12273 14709
11549	0	0	Ki67+	 12294 14691
11550	0	0	Ki67+	 12321 14646
11551	0	0	Ki67+	 12321 14894
11552	0	0	Ki67+	 12468 15160
11553	0	0	Ki67+	 12481 15163
11554	0	0	Ki67+	 12504 15104
11555	0	0	Ki67+	 12508 15165
11556	0	0	Ki67+	 12519 15128
11557	0	0	Ki67+	 12520 14514
11558	0	0	Ki67+	 12543 15184
11559	0	0	Ki67+	 12558 15019
11560	0	0	Ki67+	 12560 14595
11561	0	0	Ki67+	 12574 15040
11562	0	0	Ki67+	 12611 15035
11563	0	0	Ki67+	 12627 14533
11564	0	0	Ki67+	 12644 14521
11565	0	0	Ki67+	 12644 15039
11566	0	0	Ki67+	 12673 15041
11567	0	0	Ki67+	 12713 15021
11568	0	0	Ki67+	 12796 15018
11569	0	0	Ki67+	 12811 15010
11570	0	0	Ki67+	 12821 15019
11571	0	0	Ki67+	 12822 15050
11572	0	0	Ki67+	 13336 1496
11573	0	0	Ki67+	 13338 1526
11574	0	0	Ki67+	 13575 1785
11575	0	0	Ki67+	 13575 2070
11576	0	0	Ki67+	 13590 1939
11577	0	0	Ki67+	 13599 1714
11578	0	0	Ki67+	 12978 2520
11579	0	0	Ki67+	 12996 2253
11580	0	0	Ki67+	 13142 2243
11581	0	0	Ki67+	 13358 2379
11582	0	0	Ki67+	 13370 2355
11583	0	0	Ki67+	 13383 2356
11584	0	0	Ki67+	 13406 2360
11585	0	0	Ki67+	 13420 2537
11586	0	0	Ki67+	 13438 2547
11587	0	0	Ki67+	 13441 2355
11588	0	0	Ki67+	 13443 2289
11589	0	0	Ki67+	 13447 2319
11590	0	0	Ki67+	 13451 2242
11591	0	0	Ki67+	 13459 2383
11592	0	0	Ki67+	 13475 2277
11593	0	0	Ki67+	 13475 2469
11594	0	0	Ki67+	 13479 2342
11595	0	0	Ki67+	 13484 2263
11596	0	0	Ki67+	 13492 2466
11597	0	0	Ki67+	 13503 2271
11598	0	0	Ki67+	 13505 2354
11599	0	0	Ki67+	 13513 2896
11600	0	0	Ki67+	 13515 2287
11601	0	0	Ki67+	 13517 2319
11602	0	0	Ki67+	 13524 2375
11603	0	0	Ki67+	 13527 2311
11604	0	0	Ki67+	 13528 2572
11605	0	0	Ki67+	 13528 2901
11606	0	0	Ki67+	 13539 2292
11607	0	0	Ki67+	 13544 2893
11608	0	0	Ki67+	 13547 2376
11609	0	0	Ki67+	 13549 2310
11610	0	0	Ki67+	 13561 2301
11611	0	0	Ki67+	 13562 2606
11612	0	0	Ki67+	 13586 2296
11613	0	0	Ki67+	 13597 2610
11614	0	0	Ki67+	 12896 3202
11615	0	0	Ki67+	 12916 3214
11616	0	0	Ki67+	 13009 3422
11617	0	0	Ki67+	 13061 3199
11618	0	0	Ki67+	 13124 3231
11619	0	0	Ki67+	 13133 3480
11620	0	0	Ki67+	 13149 3271
11621	0	0	Ki67+	 13212 3358
11622	0	0	Ki67+	 13257 3292
11623	0	0	Ki67+	 13283 3289
11624	0	0	Ki67+	 13516 2940
11625	0	0	Ki67+	 13543 2926
11626	0	0	Ki67+	 13018 4273
11627	0	0	Ki67+	 13027 4284
11628	0	0	Ki67+	 12838 5300
11629	0	0	Ki67+	 12916 4890
11630	0	0	Ki67+	 12941 4592
11631	0	0	Ki67+	 12960 5030
11632	0	0	Ki67+	 13003 4904
11633	0	0	Ki67+	 13022 5223
11634	0	0	Ki67+	 13051 5254
11635	0	0	Ki67+	 13061 4601
11636	0	0	Ki67+	 13069 5141
11637	0	0	Ki67+	 13099 5154
11638	0	0	Ki67+	 13113 5165
11639	0	0	Ki67+	 13121 5186
11640	0	0	Ki67+	 13129 5113
11641	0	0	Ki67+	 13137 5177
11642	0	0	Ki67+	 13144 5144
11643	0	0	Ki67+	 13150 5105
11644	0	0	Ki67+	 13159 5215
11645	0	0	Ki67+	 13163 5098
11646	0	0	Ki67+	 13163 5135
11647	0	0	Ki67+	 13165 5160
11648	0	0	Ki67+	 13167 5193
11649	0	0	Ki67+	 13183 5102
11650	0	0	Ki67+	 13198 5082
11651	0	0	Ki67+	 12841 5797
11652	0	0	Ki67+	 12877 5370
11653	0	0	Ki67+	 12936 5412
11654	0	0	Ki67+	 12939 5912
11655	0	0	Ki67+	 12941 5342
11656	0	0	Ki67+	 12952 5902
11657	0	0	Ki67+	 12979 5914
11658	0	0	Ki67+	 12981 5892
11659	0	0	Ki67+	 12990 5907
11660	0	0	Ki67+	 12998 5804
11661	0	0	Ki67+	 13002 5898
11662	0	0	Ki67+	 13056 5965
11663	0	0	Ki67+	 13086 5880
11664	0	0	Ki67+	 13165 5853
11665	0	0	Ki67+	 13347 6092
11666	0	0	Ki67+	 13553 5855
11667	0	0	Ki67+	 13553 5915
11668	0	0	Ki67+	 13572 5822
11669	0	0	Ki67+	 13574 5717
11670	0	0	Ki67+	 13593 5858
11671	0	0	Ki67+	 13606 5840
11672	0	0	Ki67+	 12939 6253
11673	0	0	Ki67+	 12948 6267
11674	0	0	Ki67+	 12956 6820
11675	0	0	Ki67+	 12984 6390
11676	0	0	Ki67+	 13008 6307
11677	0	0	Ki67+	 13074 6317
11678	0	0	Ki67+	 13083 6516
11679	0	0	Ki67+	 13152 6733
11680	0	0	Ki67+	 13185 6450
11681	0	0	Ki67+	 13187 6431
11682	0	0	Ki67+	 13209 6826
11683	0	0	Ki67+	 13275 6534
11684	0	0	Ki67+	 13283 6746
11685	0	0	Ki67+	 13319 6766
11686	0	0	Ki67+	 13335 6653
11687	0	0	Ki67+	 13345 6158
11688	0	0	Ki67+	 13426 6603
11689	0	0	Ki67+	 12858 7347
11690	0	0	Ki67+	 13081 7238
11691	0	0	Ki67+	 13151 7065
11692	0	0	Ki67+	 13195 7161
11693	0	0	Ki67+	 13215 7201
11694	0	0	Ki67+	 13313 7200
11695	0	0	Ki67+	 13544 7505
11696	0	0	Ki67+	 12838 8019
11697	0	0	Ki67+	 12843 7830
11698	0	0	Ki67+	 12856 8070
11699	0	0	Ki67+	 12859 8052
11700	0	0	Ki67+	 12860 8022
11701	0	0	Ki67+	 12885 8031
11702	0	0	Ki67+	 12912 8059
11703	0	0	Ki67+	 12921 8169
11704	0	0	Ki67+	 12923 7971
11705	0	0	Ki67+	 12927 8103
11706	0	0	Ki67+	 12931 7862
11707	0	0	Ki67+	 12937 8211
11708	0	0	Ki67+	 12940 8196
11709	0	0	Ki67+	 12941 8089
11710	0	0	Ki67+	 12947 8129
11711	0	0	Ki67+	 12963 7904
11712	0	0	Ki67+	 12966 8226
11713	0	0	Ki67+	 12983 8240
11714	0	0	Ki67+	 12987 7922
11715	0	0	Ki67+	 12993 8205
11716	0	0	Ki67+	 12998 7950
11717	0	0	Ki67+	 13002 7983
11718	0	0	Ki67+	 13007 8505
11719	0	0	Ki67+	 13013 8058
11720	0	0	Ki67+	 13030 8252
11721	0	0	Ki67+	 13038 8071
11722	0	0	Ki67+	 13039 8482
11723	0	0	Ki67+	 13039 8507
11724	0	0	Ki67+	 13061 8271
11725	0	0	Ki67+	 13070 8210
11726	0	0	Ki67+	 13081 8490
11727	0	0	Ki67+	 13087 8218
11728	0	0	Ki67+	 13091 8269
11729	0	0	Ki67+	 13093 8256
11730	0	0	Ki67+	 13097 8136
11731	0	0	Ki67+	 13110 8196
11732	0	0	Ki67+	 13128 7810
11733	0	0	Ki67+	 12833 8734
11734	0	0	Ki67+	 12836 8643
11735	0	0	Ki67+	 12836 8846
11736	0	0	Ki67+	 12844 8724
11737	0	0	Ki67+	 12845 8686
11738	0	0	Ki67+	 12854 8817
11739	0	0	Ki67+	 12871 9284
11740	0	0	Ki67+	 12877 8777
11741	0	0	Ki67+	 12885 8758
11742	0	0	Ki67+	 12887 8705
11743	0	0	Ki67+	 12900 9298
11744	0	0	Ki67+	 12902 9268
11745	0	0	Ki67+	 12929 9288
11746	0	0	Ki67+	 12930 9214
11747	0	0	Ki67+	 12931 8839
11748	0	0	Ki67+	 13004 8760
11749	0	0	Ki67+	 13005 8538
11750	0	0	Ki67+	 13015 8788
11751	0	0	Ki67+	 13016 8555
11752	0	0	Ki67+	 13018 9308
11753	0	0	Ki67+	 13032 8714
11754	0	0	Ki67+	 13039 8549
11755	0	0	Ki67+	 13048 8623
11756	0	0	Ki67+	 13049 8878
11757	0	0	Ki67+	 13050 8699
11758	0	0	Ki67+	 13052 8543
11759	0	0	Ki67+	 13054 9260
11760	0	0	Ki67+	 13057 8598
11761	0	0	Ki67+	 13059 8583
11762	0	0	Ki67+	 13068 8715
11763	0	0	Ki67+	 13074 8803
11764	0	0	Ki67+	 13078 8519
11765	0	0	Ki67+	 13091 8556
11766	0	0	Ki67+	 13091 8732
11767	0	0	Ki67+	 13113 8794
11768	0	0	Ki67+	 13117 8613
11769	0	0	Ki67+	 13128 8573
11770	0	0	Ki67+	 13131 8527
11771	0	0	Ki67+	 13134 8796
11772	0	0	Ki67+	 13143 8534
11773	0	0	Ki67+	 13162 8818
11774	0	0	Ki67+	 13164 8605
11775	0	0	Ki67+	 13166 8862
11776	0	0	Ki67+	 13175 8699
11777	0	0	Ki67+	 13179 8568
11778	0	0	Ki67+	 13183 8649
11779	0	0	Ki67+	 13207 8592
11780	0	0	Ki67+	 13209 8882
11781	0	0	Ki67+	 13212 8675
11782	0	0	Ki67+	 13220 8714
11783	0	0	Ki67+	 13226 8841
11784	0	0	Ki67+	 13241 8859
11785	0	0	Ki67+	 13250 8676
11786	0	0	Ki67+	 13251 8990
11787	0	0	Ki67+	 13254 8738
11788	0	0	Ki67+	 13302 8837
11789	0	0	Ki67+	 13334 8848
11790	0	0	Ki67+	 13347 8894
11791	0	0	Ki67+	 13359 8826
11792	0	0	Ki67+	 13366 8852
11793	0	0	Ki67+	 13382 9077
11794	0	0	Ki67+	 13394 8928
11795	0	0	Ki67+	 13397 8956
11796	0	0	Ki67+	 13398 9044
11797	0	0	Ki67+	 13402 9010
11798	0	0	Ki67+	 13403 8981
11799	0	0	Ki67+	 13434 8950
11800	0	0	Ki67+	 13447 8953
11801	0	0	Ki67+	 13447 8981
11802	0	0	Ki67+	 13454 8935
11803	0	0	Ki67+	 13457 9123
11804	0	0	Ki67+	 13461 8905
11805	0	0	Ki67+	 13476 8920
11806	0	0	Ki67+	 13492 8930
11807	0	0	Ki67+	 13499 9086
11808	0	0	Ki67+	 13532 9106
11809	0	0	Ki67+	 13535 9140
11810	0	0	Ki67+	 13561 9165
11811	0	0	Ki67+	 13573 9174
11812	0	0	Ki67+	 13581 9044
11813	0	0	Ki67+	 13604 9057
11814	0	0	Ki67+	 13605 8853
11815	0	0	Ki67+	 13622 9169
11816	0	0	Ki67+	 12845 9789
11817	0	0	Ki67+	 12848 9747
11818	0	0	Ki67+	 12870 10110
11819	0	0	Ki67+	 12883 9810
11820	0	0	Ki67+	 12898 10009
11821	0	0	Ki67+	 12929 10019
11822	0	0	Ki67+	 12955 9859
11823	0	0	Ki67+	 12957 10023
11824	0	0	Ki67+	 12976 9885
11825	0	0	Ki67+	 12992 9899
11826	0	0	Ki67+	 13007 9396
11827	0	0	Ki67+	 13030 9989
11828	0	0	Ki67+	 13034 9371
11829	0	0	Ki67+	 13038 9328
11830	0	0	Ki67+	 13047 10015
11831	0	0	Ki67+	 13060 9416
11832	0	0	Ki67+	 13081 9632
11833	0	0	Ki67+	 13089 9433
11834	0	0	Ki67+	 13097 9356
11835	0	0	Ki67+	 13108 9331
11836	0	0	Ki67+	 13141 9437
11837	0	0	Ki67+	 13183 9393
11838	0	0	Ki67+	 13233 9524
11839	0	0	Ki67+	 13244 9562
11840	0	0	Ki67+	 13260 10037
11841	0	0	Ki67+	 13261 9502
11842	0	0	Ki67+	 13264 9547
11843	0	0	Ki67+	 13274 9597
11844	0	0	Ki67+	 13438 9656
11845	0	0	Ki67+	 13440 9668
11846	0	0	Ki67+	 13468 9654
11847	0	0	Ki67+	 13470 9631
11848	0	0	Ki67+	 12849 10846
11849	0	0	Ki67+	 12850 10833
11850	0	0	Ki67+	 12851 10702
11851	0	0	Ki67+	 12852 10744
11852	0	0	Ki67+	 12869 10800
11853	0	0	Ki67+	 12871 10779
11854	0	0	Ki67+	 12880 10183
11855	0	0	Ki67+	 12889 10738
11856	0	0	Ki67+	 12901 10631
11857	0	0	Ki67+	 12911 10147
11858	0	0	Ki67+	 12914 10614
11859	0	0	Ki67+	 12941 10722
11860	0	0	Ki67+	 12944 10651
11861	0	0	Ki67+	 12953 10820
11862	0	0	Ki67+	 12961 10742
11863	0	0	Ki67+	 12963 10506
11864	0	0	Ki67+	 12963 10768
11865	0	0	Ki67+	 12993 10904
11866	0	0	Ki67+	 12995 10762
11867	0	0	Ki67+	 12995 10890
11868	0	0	Ki67+	 13001 10161
11869	0	0	Ki67+	 13008 10687
11870	0	0	Ki67+	 13018 10157
11871	0	0	Ki67+	 13031 10765
11872	0	0	Ki67+	 13041 10342
11873	0	0	Ki67+	 13052 10636
11874	0	0	Ki67+	 13058 10186
11875	0	0	Ki67+	 13070 10748
11876	0	0	Ki67+	 13084 10373
11877	0	0	Ki67+	 13090 10676
11878	0	0	Ki67+	 13101 10744
11879	0	0	Ki67+	 13132 10733
11880	0	0	Ki67+	 13149 10226
11881	0	0	Ki67+	 13165 10268
11882	0	0	Ki67+	 13183 10696
11883	0	0	Ki67+	 13202 10285
11884	0	0	Ki67+	 13237 10488
11885	0	0	Ki67+	 13268 10380
11886	0	0	Ki67+	 13274 10325
11887	0	0	Ki67+	 13295 10436
11888	0	0	Ki67+	 13441 10903
11889	0	0	Ki67+	 13510 10897
11890	0	0	Ki67+	 13552 10330
11891	0	0	Ki67+	 13592 10386
11892	0	0	Ki67+	 13619 10230
11893	0	0	Ki67+	 12843 10933
11894	0	0	Ki67+	 12860 10955
11895	0	0	Ki67+	 12887 11651
11896	0	0	Ki67+	 12899 11663
11897	0	0	Ki67+	 12910 11694
11898	0	0	Ki67+	 12920 11650
11899	0	0	Ki67+	 12928 10984
11900	0	0	Ki67+	 12939 10957
11901	0	0	Ki67+	 12942 11424
11902	0	0	Ki67+	 12942 11488
11903	0	0	Ki67+	 12952 11533
11904	0	0	Ki67+	 12961 11453
11905	0	0	Ki67+	 12963 11603
11906	0	0	Ki67+	 12967 11658
11907	0	0	Ki67+	 12976 11607
11908	0	0	Ki67+	 12991 11563
11909	0	0	Ki67+	 12994 11486
11910	0	0	Ki67+	 13000 11496
11911	0	0	Ki67+	 13006 11625
11912	0	0	Ki67+	 13018 11556
11913	0	0	Ki67+	 13021 11683
11914	0	0	Ki67+	 13025 11574
11915	0	0	Ki67+	 13043 11630
11916	0	0	Ki67+	 13046 11675
11917	0	0	Ki67+	 13047 11690
11918	0	0	Ki67+	 13053 11421
11919	0	0	Ki67+	 13066 11663
11920	0	0	Ki67+	 13078 11413
11921	0	0	Ki67+	 13078 11496
11922	0	0	Ki67+	 13082 11376
11923	0	0	Ki67+	 13095 11452
11924	0	0	Ki67+	 13116 11319
11925	0	0	Ki67+	 13131 11435
11926	0	0	Ki67+	 13150 11204
11927	0	0	Ki67+	 13155 11364
11928	0	0	Ki67+	 13171 11436
11929	0	0	Ki67+	 13187 11211
11930	0	0	Ki67+	 13196 11546
11931	0	0	Ki67+	 13199 11400
11932	0	0	Ki67+	 13201 11139
11933	0	0	Ki67+	 13207 11433
11934	0	0	Ki67+	 13216 11171
11935	0	0	Ki67+	 13229 11216
11936	0	0	Ki67+	 13239 11135
11937	0	0	Ki67+	 13279 11172
11938	0	0	Ki67+	 13284 11418
11939	0	0	Ki67+	 13290 11288
11940	0	0	Ki67+	 13294 11394
11941	0	0	Ki67+	 13301 10998
11942	0	0	Ki67+	 13302 11266
11943	0	0	Ki67+	 13303 11339
11944	0	0	Ki67+	 13308 11006
11945	0	0	Ki67+	 13316 11421
11946	0	0	Ki67+	 13318 11237
11947	0	0	Ki67+	 13318 11280
11948	0	0	Ki67+	 13320 10971
11949	0	0	Ki67+	 13338 11370
11950	0	0	Ki67+	 13339 11385
11951	0	0	Ki67+	 13348 10984
11952	0	0	Ki67+	 13355 11356
11953	0	0	Ki67+	 13363 11065
11954	0	0	Ki67+	 13373 10953
11955	0	0	Ki67+	 13400 10913
11956	0	0	Ki67+	 13425 11111
11957	0	0	Ki67+	 13455 11024
11958	0	0	Ki67+	 13554 11335
11959	0	0	Ki67+	 13561 11347
11960	0	0	Ki67+	 13567 11210
11961	0	0	Ki67+	 13571 11191
11962	0	0	Ki67+	 13589 11188
11963	0	0	Ki67+	 13599 11062
11964	0	0	Ki67+	 13601 11157
11965	0	0	Ki67+	 13611 10980
11966	0	0	Ki67+	 13620 11138
11967	0	0	Ki67+	 13622 11111
11968	0	0	Ki67+	 13625 10962
11969	0	0	Ki67+	 13629 11044
11970	0	0	Ki67+	 13631 11171
11971	0	0	Ki67+	 12847 12404
11972	0	0	Ki67+	 12849 12433
11973	0	0	Ki67+	 12855 12294
11974	0	0	Ki67+	 12868 12445
11975	0	0	Ki67+	 12881 12494
11976	0	0	Ki67+	 12911 12494
11977	0	0	Ki67+	 12920 12315
11978	0	0	Ki67+	 12925 12461
11979	0	0	Ki67+	 12932 11719
11980	0	0	Ki67+	 12939 11946
11981	0	0	Ki67+	 12951 12480
11982	0	0	Ki67+	 12956 12318
11983	0	0	Ki67+	 12986 12335
11984	0	0	Ki67+	 12986 12421
11985	0	0	Ki67+	 12994 12484
11986	0	0	Ki67+	 12995 12357
11987	0	0	Ki67+	 12995 12407
11988	0	0	Ki67+	 13003 12342
11989	0	0	Ki67+	 13009 11838
11990	0	0	Ki67+	 13011 12457
11991	0	0	Ki67+	 13019 12476
11992	0	0	Ki67+	 13029 12379
11993	0	0	Ki67+	 13044 12459
11994	0	0	Ki67+	 13059 12341
11995	0	0	Ki67+	 13141 11813
11996	0	0	Ki67+	 13155 11772
11997	0	0	Ki67+	 13183 11842
11998	0	0	Ki67+	 13211 12248
11999	0	0	Ki67+	 13212 12055
12000	0	0	Ki67+	 13214 11977
12001	0	0	Ki67+	 13215 11848
12002	0	0	Ki67+	 13216 12036
12003	0	0	Ki67+	 13230 11738
12004	0	0	Ki67+	 13242 12050
12005	0	0	Ki67+	 13255 12066
12006	0	0	Ki67+	 13265 11746
12007	0	0	Ki67+	 13266 12086
12008	0	0	Ki67+	 13280 11764
12009	0	0	Ki67+	 13282 11788
12010	0	0	Ki67+	 13290 11804
12011	0	0	Ki67+	 13292 11994
12012	0	0	Ki67+	 13302 12090
12013	0	0	Ki67+	 13315 11773
12014	0	0	Ki67+	 13318 11733
12015	0	0	Ki67+	 13334 11955
12016	0	0	Ki67+	 13337 12086
12017	0	0	Ki67+	 13354 11872
12018	0	0	Ki67+	 13370 12056
12019	0	0	Ki67+	 13371 12085
12020	0	0	Ki67+	 13398 12073
12021	0	0	Ki67+	 13407 11850
12022	0	0	Ki67+	 13409 12015
12023	0	0	Ki67+	 13442 12023
12024	0	0	Ki67+	 13446 12213
12025	0	0	Ki67+	 13461 12196
12026	0	0	Ki67+	 13468 12230
12027	0	0	Ki67+	 13469 12462
12028	0	0	Ki67+	 13470 12264
12029	0	0	Ki67+	 13473 12191
12030	0	0	Ki67+	 13484 12177
12031	0	0	Ki67+	 13485 12198
12032	0	0	Ki67+	 13502 12246
12033	0	0	Ki67+	 13509 12287
12034	0	0	Ki67+	 13515 12313
12035	0	0	Ki67+	 13518 12225
12036	0	0	Ki67+	 13518 12346
12037	0	0	Ki67+	 13520 12205
12038	0	0	Ki67+	 13522 12291
12039	0	0	Ki67+	 13526 12168
12040	0	0	Ki67+	 13531 12038
12041	0	0	Ki67+	 13533 12367
12042	0	0	Ki67+	 13540 12326
12043	0	0	Ki67+	 13548 12167
12044	0	0	Ki67+	 13548 12366
12045	0	0	Ki67+	 13566 12285
12046	0	0	Ki67+	 13569 12314
12047	0	0	Ki67+	 13579 12329
12048	0	0	Ki67+	 13585 11998
12049	0	0	Ki67+	 13591 12142
12050	0	0	Ki67+	 13604 11844
12051	0	0	Ki67+	 13605 12142
12052	0	0	Ki67+	 13609 12344
12053	0	0	Ki67+	 13617 11740
12054	0	0	Ki67+	 13617 11757
12055	0	0	Ki67+	 13619 12396
12056	0	0	Ki67+	 13620 11992
12057	0	0	Ki67+	 12833 12901
12058	0	0	Ki67+	 12834 13217
12059	0	0	Ki67+	 12835 13287
12060	0	0	Ki67+	 12847 12605
12061	0	0	Ki67+	 12849 12720
12062	0	0	Ki67+	 12849 12979
12063	0	0	Ki67+	 12851 12585
12064	0	0	Ki67+	 12857 12701
12065	0	0	Ki67+	 12857 12914
12066	0	0	Ki67+	 12859 12773
12067	0	0	Ki67+	 12859 13200
12068	0	0	Ki67+	 12861 13248
12069	0	0	Ki67+	 12864 13262
12070	0	0	Ki67+	 12869 12688
12071	0	0	Ki67+	 12876 12881
12072	0	0	Ki67+	 12876 13243
12073	0	0	Ki67+	 12878 13175
12074	0	0	Ki67+	 12881 12737
12075	0	0	Ki67+	 12883 12622
12076	0	0	Ki67+	 12884 12841
12077	0	0	Ki67+	 12891 13264
12078	0	0	Ki67+	 12896 13159
12079	0	0	Ki67+	 12899 13145
12080	0	0	Ki67+	 12901 13254
12081	0	0	Ki67+	 12906 12966
12082	0	0	Ki67+	 12909 13284
12083	0	0	Ki67+	 12913 12619
12084	0	0	Ki67+	 12913 13261
12085	0	0	Ki67+	 12916 12712
12086	0	0	Ki67+	 12919 13280
12087	0	0	Ki67+	 12926 12951
12088	0	0	Ki67+	 12932 13240
12089	0	0	Ki67+	 12949 13112
12090	0	0	Ki67+	 12952 13236
12091	0	0	Ki67+	 12970 13185
12092	0	0	Ki67+	 12984 13135
12093	0	0	Ki67+	 12989 13222
12094	0	0	Ki67+	 12997 13197
12095	0	0	Ki67+	 12999 13232
12096	0	0	Ki67+	 13003 13082
12097	0	0	Ki67+	 13008 13064
12098	0	0	Ki67+	 13010 13036
12099	0	0	Ki67+	 13017 13053
12100	0	0	Ki67+	 13019 13124
12101	0	0	Ki67+	 13033 13131
12102	0	0	Ki67+	 13036 13025
12103	0	0	Ki67+	 13038 13089
12104	0	0	Ki67+	 13043 13157
12105	0	0	Ki67+	 13052 13059
12106	0	0	Ki67+	 13061 12985
12107	0	0	Ki67+	 13061 13085
12108	0	0	Ki67+	 13064 13016
12109	0	0	Ki67+	 13070 12559
12110	0	0	Ki67+	 13084 12574
12111	0	0	Ki67+	 13084 13052
12112	0	0	Ki67+	 13088 13167
12113	0	0	Ki67+	 13088 13284
12114	0	0	Ki67+	 13095 13031
12115	0	0	Ki67+	 13095 13072
12116	0	0	Ki67+	 13099 13141
12117	0	0	Ki67+	 13105 13108
12118	0	0	Ki67+	 13113 13005
12119	0	0	Ki67+	 13117 13063
12120	0	0	Ki67+	 13118 12956
12121	0	0	Ki67+	 13131 13153
12122	0	0	Ki67+	 13135 13071
12123	0	0	Ki67+	 13136 13045
12124	0	0	Ki67+	 13151 13093
12125	0	0	Ki67+	 13152 13020
12126	0	0	Ki67+	 13153 13065
12127	0	0	Ki67+	 13157 13111
12128	0	0	Ki67+	 13175 13057
12129	0	0	Ki67+	 13178 13118
12130	0	0	Ki67+	 13181 13001
12131	0	0	Ki67+	 13193 12978
12132	0	0	Ki67+	 13199 13082
12133	0	0	Ki67+	 13202 13027
12134	0	0	Ki67+	 13202 13054
12135	0	0	Ki67+	 13208 12998
12136	0	0	Ki67+	 13208 13097
12137	0	0	Ki67+	 13214 12940
12138	0	0	Ki67+	 13229 12572
12139	0	0	Ki67+	 13237 13097
12140	0	0	Ki67+	 13240 12948
12141	0	0	Ki67+	 13242 12995
12142	0	0	Ki67+	 13247 12675
12143	0	0	Ki67+	 13250 13056
12144	0	0	Ki67+	 13251 12579
12145	0	0	Ki67+	 13252 12963
12146	0	0	Ki67+	 13255 12920
12147	0	0	Ki67+	 13264 12597
12148	0	0	Ki67+	 13271 12907
12149	0	0	Ki67+	 13277 12926
12150	0	0	Ki67+	 13284 13300
12151	0	0	Ki67+	 13285 12686
12152	0	0	Ki67+	 13288 12563
12153	0	0	Ki67+	 13294 13029
12154	0	0	Ki67+	 13296 12873
12155	0	0	Ki67+	 13312 12587
12156	0	0	Ki67+	 13313 12846
12157	0	0	Ki67+	 13318 12972
12158	0	0	Ki67+	 13324 13113
12159	0	0	Ki67+	 13326 12941
12160	0	0	Ki67+	 13327 12897
12161	0	0	Ki67+	 13329 12547
12162	0	0	Ki67+	 13333 13088
12163	0	0	Ki67+	 13334 12600
12164	0	0	Ki67+	 13336 12580
12165	0	0	Ki67+	 13343 12869
12166	0	0	Ki67+	 13350 12593
12167	0	0	Ki67+	 13350 12810
12168	0	0	Ki67+	 13352 12789
12169	0	0	Ki67+	 13355 12981
12170	0	0	Ki67+	 13359 12623
12171	0	0	Ki67+	 13360 12916
12172	0	0	Ki67+	 13365 13074
12173	0	0	Ki67+	 13367 13125
12174	0	0	Ki67+	 13368 12789
12175	0	0	Ki67+	 13369 12534
12176	0	0	Ki67+	 13369 12969
12177	0	0	Ki67+	 13371 12770
12178	0	0	Ki67+	 13371 12838
12179	0	0	Ki67+	 13373 12944
12180	0	0	Ki67+	 13374 12895
12181	0	0	Ki67+	 13381 12617
12182	0	0	Ki67+	 13385 12753
12183	0	0	Ki67+	 13391 12533
12184	0	0	Ki67+	 13394 13104
12185	0	0	Ki67+	 13400 12776
12186	0	0	Ki67+	 13403 12930
12187	0	0	Ki67+	 13412 12541
12188	0	0	Ki67+	 13412 13023
12189	0	0	Ki67+	 13412 13039
12190	0	0	Ki67+	 13413 12795
12191	0	0	Ki67+	 13414 12730
12192	0	0	Ki67+	 13415 12605
12193	0	0	Ki67+	 13423 13104
12194	0	0	Ki67+	 13426 12918
12195	0	0	Ki67+	 13430 12856
12196	0	0	Ki67+	 13436 13053
12197	0	0	Ki67+	 13439 12891
12198	0	0	Ki67+	 13441 13104
12199	0	0	Ki67+	 13442 13039
12200	0	0	Ki67+	 13443 12565
12201	0	0	Ki67+	 13443 12727
12202	0	0	Ki67+	 13449 13134
12203	0	0	Ki67+	 13450 13195
12204	0	0	Ki67+	 13452 13211
12205	0	0	Ki67+	 13455 12836
12206	0	0	Ki67+	 13461 12963
12207	0	0	Ki67+	 13463 12859
12208	0	0	Ki67+	 13466 12978
12209	0	0	Ki67+	 13469 12590
12210	0	0	Ki67+	 13475 13202
12211	0	0	Ki67+	 13476 12518
12212	0	0	Ki67+	 13476 13045
12213	0	0	Ki67+	 13476 13103
12214	0	0	Ki67+	 13476 13137
12215	0	0	Ki67+	 13478 12695
12216	0	0	Ki67+	 13486 13281
12217	0	0	Ki67+	 13487 12629
12218	0	0	Ki67+	 13488 12670
12219	0	0	Ki67+	 13490 13232
12220	0	0	Ki67+	 13494 12826
12221	0	0	Ki67+	 13494 13135
12222	0	0	Ki67+	 13497 12766
12223	0	0	Ki67+	 13502 12804
12224	0	0	Ki67+	 13502 13163
12225	0	0	Ki67+	 13502 13214
12226	0	0	Ki67+	 13502 13297
12227	0	0	Ki67+	 13508 13052
12228	0	0	Ki67+	 13512 13094
12229	0	0	Ki67+	 13513 13166
12230	0	0	Ki67+	 13515 12590
12231	0	0	Ki67+	 13517 13066
12232	0	0	Ki67+	 13517 13236
12233	0	0	Ki67+	 13518 12643
12234	0	0	Ki67+	 13521 13296
12235	0	0	Ki67+	 13529 12927
12236	0	0	Ki67+	 13529 13046
12237	0	0	Ki67+	 13529 13187
12238	0	0	Ki67+	 13531 13071
12239	0	0	Ki67+	 13532 12735
12240	0	0	Ki67+	 13534 12616
12241	0	0	Ki67+	 13534 13276
12242	0	0	Ki67+	 13535 12975
12243	0	0	Ki67+	 13538 13059
12244	0	0	Ki67+	 13540 12789
12245	0	0	Ki67+	 13546 12949
12246	0	0	Ki67+	 13548 12928
12247	0	0	Ki67+	 13552 13267
12248	0	0	Ki67+	 13553 12667
12249	0	0	Ki67+	 13553 13096
12250	0	0	Ki67+	 13555 12705
12251	0	0	Ki67+	 13558 12643
12252	0	0	Ki67+	 13559 13112
12253	0	0	Ki67+	 13568 12666
12254	0	0	Ki67+	 13568 12750
12255	0	0	Ki67+	 13570 13219
12256	0	0	Ki67+	 13571 12942
12257	0	0	Ki67+	 13579 12699
12258	0	0	Ki67+	 13579 13279
12259	0	0	Ki67+	 13592 12956
12260	0	0	Ki67+	 13598 13230
12261	0	0	Ki67+	 13610 12971
12262	0	0	Ki67+	 13619 12619
12263	0	0	Ki67+	 13619 13254
12264	0	0	Ki67+	 13625 13146
12265	0	0	Ki67+	 13629 13187
12266	0	0	Ki67+	 13631 13120
12267	0	0	Ki67+	 12841 13343
12268	0	0	Ki67+	 12842 13399
12269	0	0	Ki67+	 12854 13819
12270	0	0	Ki67+	 12860 13376
12271	0	0	Ki67+	 12862 13359
12272	0	0	Ki67+	 12862 14062
12273	0	0	Ki67+	 12866 14041
12274	0	0	Ki67+	 12868 13328
12275	0	0	Ki67+	 12871 14098
12276	0	0	Ki67+	 12874 13348
12277	0	0	Ki67+	 12885 13796
12278	0	0	Ki67+	 12886 13713
12279	0	0	Ki67+	 12894 13776
12280	0	0	Ki67+	 12907 13797
12281	0	0	Ki67+	 12917 13738
12282	0	0	Ki67+	 12928 13633
12283	0	0	Ki67+	 12937 13780
12284	0	0	Ki67+	 12952 13653
12285	0	0	Ki67+	 12957 13617
12286	0	0	Ki67+	 12957 13672
12287	0	0	Ki67+	 12979 13787
12288	0	0	Ki67+	 12980 13640
12289	0	0	Ki67+	 12980 13660
12290	0	0	Ki67+	 12984 13499
12291	0	0	Ki67+	 12987 13701
12292	0	0	Ki67+	 12993 13758
12293	0	0	Ki67+	 12994 13499
12294	0	0	Ki67+	 12995 13467
12295	0	0	Ki67+	 12998 13660
12296	0	0	Ki67+	 12999 13646
12297	0	0	Ki67+	 13002 13685
12298	0	0	Ki67+	 13010 13749
12299	0	0	Ki67+	 13011 13830
12300	0	0	Ki67+	 13025 13699
12301	0	0	Ki67+	 13029 13774
12302	0	0	Ki67+	 13034 13667
12303	0	0	Ki67+	 13039 13748
12304	0	0	Ki67+	 13047 13715
12305	0	0	Ki67+	 13052 13692
12306	0	0	Ki67+	 13057 13824
12307	0	0	Ki67+	 13057 13846
12308	0	0	Ki67+	 13066 13809
12309	0	0	Ki67+	 13067 13889
12310	0	0	Ki67+	 13079 13431
12311	0	0	Ki67+	 13086 13417
12312	0	0	Ki67+	 13095 13804
12313	0	0	Ki67+	 13103 13468
12314	0	0	Ki67+	 13103 13549
12315	0	0	Ki67+	 13103 13961
12316	0	0	Ki67+	 13104 13894
12317	0	0	Ki67+	 13109 13517
12318	0	0	Ki67+	 13113 13831
12319	0	0	Ki67+	 13118 13579
12320	0	0	Ki67+	 13118 13613
12321	0	0	Ki67+	 13122 13599
12322	0	0	Ki67+	 13122 13927
12323	0	0	Ki67+	 13123 13856
12324	0	0	Ki67+	 13127 13441
12325	0	0	Ki67+	 13139 13613
12326	0	0	Ki67+	 13140 13888
12327	0	0	Ki67+	 13140 13937
12328	0	0	Ki67+	 13144 13902
12329	0	0	Ki67+	 13148 13604
12330	0	0	Ki67+	 13155 13456
12331	0	0	Ki67+	 13155 13498
12332	0	0	Ki67+	 13160 13640
12333	0	0	Ki67+	 13165 13946
12334	0	0	Ki67+	 13168 13440
12335	0	0	Ki67+	 13178 13650
12336	0	0	Ki67+	 13181 14049
12337	0	0	Ki67+	 13191 13466
12338	0	0	Ki67+	 13202 13992
12339	0	0	Ki67+	 13203 13545
12340	0	0	Ki67+	 13208 13512
12341	0	0	Ki67+	 13208 14081
12342	0	0	Ki67+	 13209 13367
12343	0	0	Ki67+	 13209 13686
12344	0	0	Ki67+	 13216 13528
12345	0	0	Ki67+	 13218 13569
12346	0	0	Ki67+	 13221 13592
12347	0	0	Ki67+	 13227 13408
12348	0	0	Ki67+	 13228 13548
12349	0	0	Ki67+	 13244 13575
12350	0	0	Ki67+	 13246 13728
12351	0	0	Ki67+	 13248 13605
12352	0	0	Ki67+	 13258 14086
12353	0	0	Ki67+	 13269 14069
12354	0	0	Ki67+	 13271 13610
12355	0	0	Ki67+	 13281 13532
12356	0	0	Ki67+	 13282 13565
12357	0	0	Ki67+	 13283 13646
12358	0	0	Ki67+	 13290 14111
12359	0	0	Ki67+	 13294 13844
12360	0	0	Ki67+	 13299 13674
12361	0	0	Ki67+	 13302 13638
12362	0	0	Ki67+	 13311 13888
12363	0	0	Ki67+	 13313 13567
12364	0	0	Ki67+	 13319 14010
12365	0	0	Ki67+	 13321 14077
12366	0	0	Ki67+	 13323 13545
12367	0	0	Ki67+	 13323 13841
12368	0	0	Ki67+	 13325 13903
12369	0	0	Ki67+	 13327 13693
12370	0	0	Ki67+	 13327 13934
12371	0	0	Ki67+	 13332 13683
12372	0	0	Ki67+	 13344 13886
12373	0	0	Ki67+	 13347 13954
12374	0	0	Ki67+	 13354 13990
12375	0	0	Ki67+	 13356 14010
12376	0	0	Ki67+	 13357 13513
12377	0	0	Ki67+	 13359 13698
12378	0	0	Ki67+	 13360 13747
12379	0	0	Ki67+	 13362 14046
12380	0	0	Ki67+	 13372 14069
12381	0	0	Ki67+	 13374 14011
12382	0	0	Ki67+	 13376 13745
12383	0	0	Ki67+	 13376 13777
12384	0	0	Ki67+	 13376 14058
12385	0	0	Ki67+	 13378 13728
12386	0	0	Ki67+	 13379 13883
12387	0	0	Ki67+	 13380 13995
12388	0	0	Ki67+	 13387 14031
12389	0	0	Ki67+	 13389 13785
12390	0	0	Ki67+	 13389 14077
12391	0	0	Ki67+	 13391 13961
12392	0	0	Ki67+	 13391 14088
12393	0	0	Ki67+	 13397 13930
12394	0	0	Ki67+	 13401 13850
12395	0	0	Ki67+	 13408 13759
12396	0	0	Ki67+	 13408 13816
12397	0	0	Ki67+	 13416 13807
12398	0	0	Ki67+	 13418 13900
12399	0	0	Ki67+	 13421 13839
12400	0	0	Ki67+	 13421 13987
12401	0	0	Ki67+	 13428 13953
12402	0	0	Ki67+	 13428 14023
12403	0	0	Ki67+	 13432 13983
12404	0	0	Ki67+	 13450 14078
12405	0	0	Ki67+	 13451 13999
12406	0	0	Ki67+	 13451 14032
12407	0	0	Ki67+	 13456 13569
12408	0	0	Ki67+	 13456 14107
12409	0	0	Ki67+	 13462 13403
12410	0	0	Ki67+	 13472 14039
12411	0	0	Ki67+	 13473 14069
12412	0	0	Ki67+	 13486 13669
12413	0	0	Ki67+	 13489 14109
12414	0	0	Ki67+	 13501 13325
12415	0	0	Ki67+	 13503 14104
12416	0	0	Ki67+	 13507 13991
12417	0	0	Ki67+	 13510 14014
12418	0	0	Ki67+	 13521 14031
12419	0	0	Ki67+	 13555 13690
12420	0	0	Ki67+	 13557 13724
12421	0	0	Ki67+	 13557 13762
12422	0	0	Ki67+	 13565 13618
12423	0	0	Ki67+	 13565 13655
12424	0	0	Ki67+	 13571 13823
12425	0	0	Ki67+	 13575 13588
12426	0	0	Ki67+	 13576 13556
12427	0	0	Ki67+	 13583 13736
12428	0	0	Ki67+	 13584 13823
12429	0	0	Ki67+	 13585 13519
12430	0	0	Ki67+	 13588 13867
12431	0	0	Ki67+	 13590 13333
12432	0	0	Ki67+	 13591 13317
12433	0	0	Ki67+	 13594 13490
12434	0	0	Ki67+	 13595 13912
12435	0	0	Ki67+	 13601 13941
12436	0	0	Ki67+	 13604 13892
12437	0	0	Ki67+	 13605 13406
12438	0	0	Ki67+	 13605 13464
12439	0	0	Ki67+	 13606 13852
12440	0	0	Ki67+	 13611 13830
12441	0	0	Ki67+	 13614 13964
12442	0	0	Ki67+	 13622 13998
12443	0	0	Ki67+	 13623 13369
12444	0	0	Ki67+	 12834 14121
12445	0	0	Ki67+	 12846 14215
12446	0	0	Ki67+	 12866 14186
12447	0	0	Ki67+	 12908 14506
12448	0	0	Ki67+	 12996 14603
12449	0	0	Ki67+	 13032 14257
12450	0	0	Ki67+	 13076 14246
12451	0	0	Ki67+	 13098 14257
12452	0	0	Ki67+	 13129 14735
12453	0	0	Ki67+	 13176 14405
12454	0	0	Ki67+	 13181 14367
12455	0	0	Ki67+	 13188 14387
12456	0	0	Ki67+	 13258 14116
12457	0	0	Ki67+	 13302 14166
12458	0	0	Ki67+	 13317 14180
12459	0	0	Ki67+	 13324 14495
12460	0	0	Ki67+	 13325 14118
12461	0	0	Ki67+	 13331 14196
12462	0	0	Ki67+	 13351 14221
12463	0	0	Ki67+	 13355 14142
12464	0	0	Ki67+	 13372 14167
12465	0	0	Ki67+	 13374 14223
12466	0	0	Ki67+	 13378 14254
12467	0	0	Ki67+	 13388 14203
12468	0	0	Ki67+	 13397 14150
12469	0	0	Ki67+	 13406 14228
12470	0	0	Ki67+	 13411 14160
12471	0	0	Ki67+	 13412 14285
12472	0	0	Ki67+	 13417 14247
12473	0	0	Ki67+	 13418 14185
12474	0	0	Ki67+	 13431 14192
12475	0	0	Ki67+	 13432 14277
12476	0	0	Ki67+	 13446 14301
12477	0	0	Ki67+	 13451 14311
12478	0	0	Ki67+	 13456 14147
12479	0	0	Ki67+	 13459 14118
12480	0	0	Ki67+	 13460 14221
12481	0	0	Ki67+	 13473 14190
12482	0	0	Ki67+	 13476 14248
12483	0	0	Ki67+	 13476 14289
12484	0	0	Ki67+	 13482 14125
12485	0	0	Ki67+	 13490 14136
12486	0	0	Ki67+	 13500 14180
12487	0	0	Ki67+	 13502 14120
12488	0	0	Ki67+	 13505 14197
12489	0	0	Ki67+	 13514 14141
12490	0	0	Ki67+	 13514 14236
12491	0	0	Ki67+	 13525 14162
12492	0	0	Ki67+	 13534 14344
12493	0	0	Ki67+	 13539 14197
12494	0	0	Ki67+	 13560 14257
12495	0	0	Ki67+	 13598 14367
12496	0	0	Ki67+	 13629 14437
12497	0	0	Ki67+	 12838 15000
12498	0	0	Ki67+	 12840 15182
12499	0	0	Ki67+	 12849 15036
12500	0	0	Ki67+	 12901 15260
12501	0	0	Ki67+	 12917 15269
12502	0	0	Ki67+	 12941 15297
12503	0	0	Ki67+	 12951 15261
12504	0	0	Ki67+	 13587 14973
12505	0	0	Ki67+	 13692 1279
12506	0	0	Ki67+	 13734 1292
12507	0	0	Ki67+	 13750 1298
12508	0	0	Ki67+	 13845 1304
12509	0	0	Ki67+	 13871 1285
12510	0	0	Ki67+	 13910 1295
12511	0	0	Ki67+	 14021 1544
12512	0	0	Ki67+	 14299 980
12513	0	0	Ki67+	 14302 886
12514	0	0	Ki67+	 14322 958
12515	0	0	Ki67+	 14333 921
12516	0	0	Ki67+	 14338 882
12517	0	0	Ki67+	 14354 955
12518	0	0	Ki67+	 14373 936
12519	0	0	Ki67+	 14419 1309
12520	0	0	Ki67+	 13643 2284
12521	0	0	Ki67+	 13668 2314
12522	0	0	Ki67+	 13673 2274
12523	0	0	Ki67+	 13693 1908
12524	0	0	Ki67+	 13694 2335
12525	0	0	Ki67+	 13848 2358
12526	0	0	Ki67+	 13858 2297
12527	0	0	Ki67+	 13928 2323
12528	0	0	Ki67+	 13940 2347
12529	0	0	Ki67+	 14265 1823
12530	0	0	Ki67+	 13664 2587
12531	0	0	Ki67+	 13667 2540
12532	0	0	Ki67+	 13700 2405
12533	0	0	Ki67+	 13785 2607
12534	0	0	Ki67+	 13804 2600
12535	0	0	Ki67+	 13823 2615
12536	0	0	Ki67+	 13871 2551
12537	0	0	Ki67+	 13904 2574
12538	0	0	Ki67+	 13978 2495
12539	0	0	Ki67+	 14052 2858
12540	0	0	Ki67+	 14058 2888
12541	0	0	Ki67+	 14108 2945
12542	0	0	Ki67+	 14129 2907
12543	0	0	Ki67+	 14173 2907
12544	0	0	Ki67+	 14190 2644
12545	0	0	Ki67+	 14200 2915
12546	0	0	Ki67+	 14218 2667
12547	0	0	Ki67+	 14219 2905
12548	0	0	Ki67+	 14222 2920
12549	0	0	Ki67+	 14246 2908
12550	0	0	Ki67+	 14263 2681
12551	0	0	Ki67+	 14270 2694
12552	0	0	Ki67+	 14291 2903
12553	0	0	Ki67+	 14312 2914
12554	0	0	Ki67+	 14337 2822
12555	0	0	Ki67+	 14345 2841
12556	0	0	Ki67+	 14371 2920
12557	0	0	Ki67+	 14404 2858
12558	0	0	Ki67+	 14406 2839
12559	0	0	Ki67+	 14409 2625
12560	0	0	Ki67+	 14414 2810
12561	0	0	Ki67+	 14424 2845
12562	0	0	Ki67+	 14425 2797
12563	0	0	Ki67+	 14145 3999
12564	0	0	Ki67+	 14149 3879
12565	0	0	Ki67+	 14166 3900
12566	0	0	Ki67+	 14352 4054
12567	0	0	Ki67+	 13716 5157
12568	0	0	Ki67+	 13736 5012
12569	0	0	Ki67+	 14037 5703
12570	0	0	Ki67+	 14049 5711
12571	0	0	Ki67+	 14139 5235
12572	0	0	Ki67+	 14167 5191
12573	0	0	Ki67+	 14174 5267
12574	0	0	Ki67+	 14188 5253
12575	0	0	Ki67+	 14195 5291
12576	0	0	Ki67+	 14244 5230
12577	0	0	Ki67+	 13634 5780
12578	0	0	Ki67+	 14081 5760
12579	0	0	Ki67+	 14095 5792
12580	0	0	Ki67+	 14209 5921
12581	0	0	Ki67+	 14344 6403
12582	0	0	Ki67+	 14367 6172
12583	0	0	Ki67+	 13738 6933
12584	0	0	Ki67+	 14020 6986
12585	0	0	Ki67+	 14166 7007
12586	0	0	Ki67+	 14299 6513
12587	0	0	Ki67+	 14321 6538
12588	0	0	Ki67+	 14321 7207
12589	0	0	Ki67+	 14340 6551
12590	0	0	Ki67+	 14341 7211
12591	0	0	Ki67+	 14371 7250
12592	0	0	Ki67+	 14382 6553
12593	0	0	Ki67+	 14402 6534
12594	0	0	Ki67+	 14407 6592
12595	0	0	Ki67+	 14425 6558
12596	0	0	Ki67+	 14431 6589
12597	0	0	Ki67+	 14037 7735
12598	0	0	Ki67+	 14063 7685
12599	0	0	Ki67+	 14119 7612
12600	0	0	Ki67+	 14153 7777
12601	0	0	Ki67+	 14321 7385
12602	0	0	Ki67+	 14339 7329
12603	0	0	Ki67+	 14344 7389
12604	0	0	Ki67+	 14348 7321
12605	0	0	Ki67+	 13729 8512
12606	0	0	Ki67+	 13749 8541
12607	0	0	Ki67+	 13769 8239
12608	0	0	Ki67+	 13799 8561
12609	0	0	Ki67+	 13803 8549
12610	0	0	Ki67+	 13909 8239
12611	0	0	Ki67+	 13924 8634
12612	0	0	Ki67+	 13931 8241
12613	0	0	Ki67+	 13976 8508
12614	0	0	Ki67+	 13988 8663
12615	0	0	Ki67+	 14000 8804
12616	0	0	Ki67+	 14044 8414
12617	0	0	Ki67+	 14062 8890
12618	0	0	Ki67+	 14091 8491
12619	0	0	Ki67+	 14113 8495
12620	0	0	Ki67+	 14140 8518
12621	0	0	Ki67+	 14354 8690
12622	0	0	Ki67+	 14370 8696
12623	0	0	Ki67+	 14406 8754
12624	0	0	Ki67+	 14429 8752
12625	0	0	Ki67+	 13754 9539
12626	0	0	Ki67+	 13777 9443
12627	0	0	Ki67+	 13813 9387
12628	0	0	Ki67+	 13814 9427
12629	0	0	Ki67+	 13820 9530
12630	0	0	Ki67+	 13837 9537
12631	0	0	Ki67+	 13842 9479
12632	0	0	Ki67+	 13852 9606
12633	0	0	Ki67+	 13890 9546
12634	0	0	Ki67+	 13900 9571
12635	0	0	Ki67+	 13912 9685
12636	0	0	Ki67+	 13933 9703
12637	0	0	Ki67+	 14188 9312
12638	0	0	Ki67+	 14197 9200
12639	0	0	Ki67+	 14201 9252
12640	0	0	Ki67+	 14233 9340
12641	0	0	Ki67+	 14238 9368
12642	0	0	Ki67+	 14264 9363
12643	0	0	Ki67+	 14292 9235
12644	0	0	Ki67+	 14297 9276
12645	0	0	Ki67+	 14319 9269
12646	0	0	Ki67+	 14324 9298
12647	0	0	Ki67+	 14370 9353
12648	0	0	Ki67+	 13635 10050
12649	0	0	Ki67+	 13645 10229
12650	0	0	Ki67+	 13646 10257
12651	0	0	Ki67+	 13653 10085
12652	0	0	Ki67+	 13695 10030
12653	0	0	Ki67+	 13704 10040
12654	0	0	Ki67+	 13704 10217
12655	0	0	Ki67+	 13705 10254
12656	0	0	Ki67+	 13731 10257
12657	0	0	Ki67+	 13762 10024
12658	0	0	Ki67+	 13780 10182
12659	0	0	Ki67+	 13801 10021
12660	0	0	Ki67+	 13807 9989
12661	0	0	Ki67+	 13815 10032
12662	0	0	Ki67+	 13815 10109
12663	0	0	Ki67+	 13835 10159
12664	0	0	Ki67+	 13844 10122
12665	0	0	Ki67+	 13850 9965
12666	0	0	Ki67+	 13854 10257
12667	0	0	Ki67+	 13865 9997
12668	0	0	Ki67+	 13875 9910
12669	0	0	Ki67+	 13920 9967
12670	0	0	Ki67+	 14257 9974
12671	0	0	Ki67+	 14300 10443
12672	0	0	Ki67+	 14400 10357
12673	0	0	Ki67+	 14417 10368
12674	0	0	Ki67+	 13647 11125
12675	0	0	Ki67+	 13655 10672
12676	0	0	Ki67+	 13668 11088
12677	0	0	Ki67+	 13681 11108
12678	0	0	Ki67+	 13698 11158
12679	0	0	Ki67+	 13702 11066
12680	0	0	Ki67+	 13706 11132
12681	0	0	Ki67+	 13723 11096
12682	0	0	Ki67+	 13726 11186
12683	0	0	Ki67+	 13742 11110
12684	0	0	Ki67+	 13797 11144
12685	0	0	Ki67+	 13802 11208
12686	0	0	Ki67+	 13882 10957
12687	0	0	Ki67+	 13903 11134
12688	0	0	Ki67+	 13924 11134
12689	0	0	Ki67+	 13945 11271
12690	0	0	Ki67+	 13973 11198
12691	0	0	Ki67+	 14059 11213
12692	0	0	Ki67+	 14107 11076
12693	0	0	Ki67+	 14184 11277
12694	0	0	Ki67+	 14200 11172
12695	0	0	Ki67+	 14204 11251
12696	0	0	Ki67+	 14207 10688
12697	0	0	Ki67+	 14210 11275
12698	0	0	Ki67+	 14213 10714
12699	0	0	Ki67+	 14220 10690
12700	0	0	Ki67+	 14231 10572
12701	0	0	Ki67+	 14236 10665
12702	0	0	Ki67+	 14240 10709
12703	0	0	Ki67+	 14242 10742
12704	0	0	Ki67+	 14246 11270
12705	0	0	Ki67+	 14260 10544
12706	0	0	Ki67+	 14277 10653
12707	0	0	Ki67+	 14297 10646
12708	0	0	Ki67+	 14310 10547
12709	0	0	Ki67+	 14315 10676
12710	0	0	Ki67+	 14323 10565
12711	0	0	Ki67+	 14345 10803
12712	0	0	Ki67+	 14349 10771
12713	0	0	Ki67+	 13634 11455
12714	0	0	Ki67+	 13634 11724
12715	0	0	Ki67+	 13642 11507
12716	0	0	Ki67+	 13648 11479
12717	0	0	Ki67+	 13658 11725
12718	0	0	Ki67+	 13692 11987
12719	0	0	Ki67+	 13694 11946
12720	0	0	Ki67+	 13712 11898
12721	0	0	Ki67+	 13742 11912
12722	0	0	Ki67+	 13749 11935
12723	0	0	Ki67+	 13755 11514
12724	0	0	Ki67+	 13795 11990
12725	0	0	Ki67+	 13814 11789
12726	0	0	Ki67+	 13834 11810
12727	0	0	Ki67+	 13838 11480
12728	0	0	Ki67+	 13860 11414
12729	0	0	Ki67+	 13860 11810
12730	0	0	Ki67+	 13876 11412
12731	0	0	Ki67+	 13881 11388
12732	0	0	Ki67+	 13889 11812
12733	0	0	Ki67+	 14040 11475
12734	0	0	Ki67+	 14061 11453
12735	0	0	Ki67+	 14074 11420
12736	0	0	Ki67+	 14089 11371
12737	0	0	Ki67+	 14094 11463
12738	0	0	Ki67+	 14095 11416
12739	0	0	Ki67+	 14111 11446
12740	0	0	Ki67+	 14116 11413
12741	0	0	Ki67+	 14131 11341
12742	0	0	Ki67+	 14155 11923
12743	0	0	Ki67+	 14158 12092
12744	0	0	Ki67+	 14169 11902
12745	0	0	Ki67+	 14179 12110
12746	0	0	Ki67+	 14234 12007
12747	0	0	Ki67+	 14265 11631
12748	0	0	Ki67+	 14268 11961
12749	0	0	Ki67+	 14268 12022
12750	0	0	Ki67+	 14277 11987
12751	0	0	Ki67+	 14281 12055
12752	0	0	Ki67+	 14304 11764
12753	0	0	Ki67+	 14305 12047
12754	0	0	Ki67+	 14309 12098
12755	0	0	Ki67+	 14312 12026
12756	0	0	Ki67+	 14340 12098
12757	0	0	Ki67+	 14343 11570
12758	0	0	Ki67+	 14343 11582
12759	0	0	Ki67+	 14344 11614
12760	0	0	Ki67+	 14352 12063
12761	0	0	Ki67+	 14361 11587
12762	0	0	Ki67+	 14366 12070
12763	0	0	Ki67+	 14373 11576
12764	0	0	Ki67+	 14383 11623
12765	0	0	Ki67+	 14390 11653
12766	0	0	Ki67+	 14393 11622
12767	0	0	Ki67+	 14401 11597
12768	0	0	Ki67+	 14403 11692
12769	0	0	Ki67+	 14404 12110
12770	0	0	Ki67+	 14411 12081
12771	0	0	Ki67+	 14415 11632
12772	0	0	Ki67+	 14419 11771
12773	0	0	Ki67+	 14420 12019
12774	0	0	Ki67+	 14428 11663
12775	0	0	Ki67+	 14429 11721
12776	0	0	Ki67+	 14431 11749
12777	0	0	Ki67+	 13641 12367
12778	0	0	Ki67+	 13644 12118
12779	0	0	Ki67+	 13644 12336
12780	0	0	Ki67+	 13654 12802
12781	0	0	Ki67+	 13662 12812
12782	0	0	Ki67+	 13670 12642
12783	0	0	Ki67+	 13670 12669
12784	0	0	Ki67+	 13670 12723
12785	0	0	Ki67+	 13672 12155
12786	0	0	Ki67+	 13673 12867
12787	0	0	Ki67+	 13675 12395
12788	0	0	Ki67+	 13678 12606
12789	0	0	Ki67+	 13686 12842
12790	0	0	Ki67+	 13688 12117
12791	0	0	Ki67+	 13691 12630
12792	0	0	Ki67+	 13692 12176
12793	0	0	Ki67+	 13693 12699
12794	0	0	Ki67+	 13696 12366
12795	0	0	Ki67+	 13706 12615
12796	0	0	Ki67+	 13711 12683
12797	0	0	Ki67+	 13714 12155
12798	0	0	Ki67+	 13717 12586
12799	0	0	Ki67+	 13723 12325
12800	0	0	Ki67+	 13727 12172
12801	0	0	Ki67+	 13736 12877
12802	0	0	Ki67+	 13737 12619
12803	0	0	Ki67+	 13753 12158
12804	0	0	Ki67+	 13761 12307
12805	0	0	Ki67+	 13763 12892
12806	0	0	Ki67+	 13779 12321
12807	0	0	Ki67+	 13787 12616
12808	0	0	Ki67+	 13789 12141
12809	0	0	Ki67+	 13806 12151
12810	0	0	Ki67+	 13807 12300
12811	0	0	Ki67+	 13813 12659
12812	0	0	Ki67+	 13822 12836
12813	0	0	Ki67+	 13826 12199
12814	0	0	Ki67+	 13834 12266
12815	0	0	Ki67+	 13834 12654
12816	0	0	Ki67+	 13845 12249
12817	0	0	Ki67+	 13849 12594
12818	0	0	Ki67+	 13850 12578
12819	0	0	Ki67+	 13856 12609
12820	0	0	Ki67+	 13864 12861
12821	0	0	Ki67+	 13869 12170
12822	0	0	Ki67+	 13880 12234
12823	0	0	Ki67+	 13882 12835
12824	0	0	Ki67+	 13883 12765
12825	0	0	Ki67+	 13883 12780
12826	0	0	Ki67+	 13898 12211
12827	0	0	Ki67+	 13899 12595
12828	0	0	Ki67+	 13900 12182
12829	0	0	Ki67+	 13901 12614
12830	0	0	Ki67+	 13902 12841
12831	0	0	Ki67+	 13910 12132
12832	0	0	Ki67+	 13912 12810
12833	0	0	Ki67+	 13915 12187
12834	0	0	Ki67+	 13916 12159
12835	0	0	Ki67+	 13923 12252
12836	0	0	Ki67+	 13929 12820
12837	0	0	Ki67+	 13931 12670
12838	0	0	Ki67+	 13941 12742
12839	0	0	Ki67+	 14076 12313
12840	0	0	Ki67+	 14079 12377
12841	0	0	Ki67+	 14081 12227
12842	0	0	Ki67+	 14083 12704
12843	0	0	Ki67+	 14084 12241
12844	0	0	Ki67+	 14085 12341
12845	0	0	Ki67+	 14085 12589
12846	0	0	Ki67+	 14087 12637
12847	0	0	Ki67+	 14088 12319
12848	0	0	Ki67+	 14089 12721
12849	0	0	Ki67+	 14096 12825
12850	0	0	Ki67+	 14097 12410
12851	0	0	Ki67+	 14098 12254
12852	0	0	Ki67+	 14099 12455
12853	0	0	Ki67+	 14101 12273
12854	0	0	Ki67+	 14110 12811
12855	0	0	Ki67+	 14113 12366
12856	0	0	Ki67+	 14113 12871
12857	0	0	Ki67+	 14114 12316
12858	0	0	Ki67+	 14120 12279
12859	0	0	Ki67+	 14122 12783
12860	0	0	Ki67+	 14125 12909
12861	0	0	Ki67+	 14126 12855
12862	0	0	Ki67+	 14128 12354
12863	0	0	Ki67+	 14133 12328
12864	0	0	Ki67+	 14144 12826
12865	0	0	Ki67+	 14146 12794
12866	0	0	Ki67+	 14150 12742
12867	0	0	Ki67+	 14152 12807
12868	0	0	Ki67+	 14154 12382
12869	0	0	Ki67+	 14163 12482
12870	0	0	Ki67+	 14164 12251
12871	0	0	Ki67+	 14171 12277
12872	0	0	Ki67+	 14177 12581
12873	0	0	Ki67+	 14191 12295
12874	0	0	Ki67+	 14195 12818
12875	0	0	Ki67+	 14197 12308
12876	0	0	Ki67+	 14197 12483
12877	0	0	Ki67+	 14202 12161
12878	0	0	Ki67+	 14207 12867
12879	0	0	Ki67+	 14210 12885
12880	0	0	Ki67+	 14212 12400
12881	0	0	Ki67+	 14212 12727
12882	0	0	Ki67+	 14217 12847
12883	0	0	Ki67+	 14218 12671
12884	0	0	Ki67+	 14229 12449
12885	0	0	Ki67+	 14234 12139
12886	0	0	Ki67+	 14240 12424
12887	0	0	Ki67+	 14241 12129
12888	0	0	Ki67+	 14262 12452
12889	0	0	Ki67+	 14265 12410
12890	0	0	Ki67+	 14278 12275
12891	0	0	Ki67+	 14290 12401
12892	0	0	Ki67+	 14291 12867
12893	0	0	Ki67+	 14317 12300
12894	0	0	Ki67+	 14323 12339
12895	0	0	Ki67+	 14324 12139
12896	0	0	Ki67+	 14331 12169
12897	0	0	Ki67+	 14342 12286
12898	0	0	Ki67+	 14342 12312
12899	0	0	Ki67+	 14344 12220
12900	0	0	Ki67+	 14344 12274
12901	0	0	Ki67+	 14347 12152
12902	0	0	Ki67+	 14355 12357
12903	0	0	Ki67+	 14357 12325
12904	0	0	Ki67+	 14360 12185
12905	0	0	Ki67+	 14373 12130
12906	0	0	Ki67+	 14374 12463
12907	0	0	Ki67+	 14375 12807
12908	0	0	Ki67+	 14376 12843
12909	0	0	Ki67+	 14377 12247
12910	0	0	Ki67+	 14379 12503
12911	0	0	Ki67+	 14383 12284
12912	0	0	Ki67+	 14390 12304
12913	0	0	Ki67+	 14404 12317
12914	0	0	Ki67+	 14410 12681
12915	0	0	Ki67+	 14414 12649
12916	0	0	Ki67+	 14420 12196
12917	0	0	Ki67+	 14420 12238
12918	0	0	Ki67+	 14420 12283
12919	0	0	Ki67+	 13633 13422
12920	0	0	Ki67+	 13635 13401
12921	0	0	Ki67+	 13636 13026
12922	0	0	Ki67+	 13639 13293
12923	0	0	Ki67+	 13644 13168
12924	0	0	Ki67+	 13647 13054
12925	0	0	Ki67+	 13647 13536
12926	0	0	Ki67+	 13648 13240
12927	0	0	Ki67+	 13648 13598
12928	0	0	Ki67+	 13651 13559
12929	0	0	Ki67+	 13652 13676
12930	0	0	Ki67+	 13655 13695
12931	0	0	Ki67+	 13660 13103
12932	0	0	Ki67+	 13662 13174
12933	0	0	Ki67+	 13665 13475
12934	0	0	Ki67+	 13665 13697
12935	0	0	Ki67+	 13666 13136
12936	0	0	Ki67+	 13666 13508
12937	0	0	Ki67+	 13666 13668
12938	0	0	Ki67+	 13667 13340
12939	0	0	Ki67+	 13667 13531
12940	0	0	Ki67+	 13670 13201
12941	0	0	Ki67+	 13672 13399
12942	0	0	Ki67+	 13676 13424
12943	0	0	Ki67+	 13680 13273
12944	0	0	Ki67+	 13688 13161
12945	0	0	Ki67+	 13691 13303
12946	0	0	Ki67+	 13693 13420
12947	0	0	Ki67+	 13694 13215
12948	0	0	Ki67+	 13695 13677
12949	0	0	Ki67+	 13696 13699
12950	0	0	Ki67+	 13697 13365
12951	0	0	Ki67+	 13701 13562
12952	0	0	Ki67+	 13702 12956
12953	0	0	Ki67+	 13705 12913
12954	0	0	Ki67+	 13706 13620
12955	0	0	Ki67+	 13708 13348
12956	0	0	Ki67+	 13712 13489
12957	0	0	Ki67+	 13716 13372
12958	0	0	Ki67+	 13716 13533
12959	0	0	Ki67+	 13718 13668
12960	0	0	Ki67+	 13719 12929
12961	0	0	Ki67+	 13721 13264
12962	0	0	Ki67+	 13724 13249
12963	0	0	Ki67+	 13724 13546
12964	0	0	Ki67+	 13738 13467
12965	0	0	Ki67+	 13742 13445
12966	0	0	Ki67+	 13746 13510
12967	0	0	Ki67+	 13748 13486
12968	0	0	Ki67+	 13754 13342
12969	0	0	Ki67+	 13755 13451
12970	0	0	Ki67+	 13756 13306
12971	0	0	Ki67+	 13757 13472
12972	0	0	Ki67+	 13760 13425
12973	0	0	Ki67+	 13764 13379
12974	0	0	Ki67+	 13771 13286
12975	0	0	Ki67+	 13774 13340
12976	0	0	Ki67+	 13775 13373
12977	0	0	Ki67+	 13787 13320
12978	0	0	Ki67+	 13788 13685
12979	0	0	Ki67+	 13791 13279
12980	0	0	Ki67+	 13792 13357
12981	0	0	Ki67+	 13805 13260
12982	0	0	Ki67+	 13807 13064
12983	0	0	Ki67+	 13810 13246
12984	0	0	Ki67+	 13813 13603
12985	0	0	Ki67+	 13814 13697
12986	0	0	Ki67+	 13816 13640
12987	0	0	Ki67+	 13817 13304
12988	0	0	Ki67+	 13817 13656
12989	0	0	Ki67+	 13826 13590
12990	0	0	Ki67+	 13828 13531
12991	0	0	Ki67+	 13836 13255
12992	0	0	Ki67+	 13838 13565
12993	0	0	Ki67+	 13842 13284
12994	0	0	Ki67+	 13856 13536
12995	0	0	Ki67+	 13862 13503
12996	0	0	Ki67+	 13864 13239
12997	0	0	Ki67+	 13873 13211
12998	0	0	Ki67+	 13873 13297
12999	0	0	Ki67+	 13874 13272
13000	0	0	Ki67+	 13877 13456
13001	0	0	Ki67+	 13882 13200
13002	0	0	Ki67+	 13887 13341
13003	0	0	Ki67+	 13889 13421
13004	0	0	Ki67+	 13895 13212
13005	0	0	Ki67+	 13896 13270
13006	0	0	Ki67+	 13897 13463
13007	0	0	Ki67+	 13897 13499
13008	0	0	Ki67+	 13898 13232
13009	0	0	Ki67+	 13900 13383
13010	0	0	Ki67+	 13901 13285
13011	0	0	Ki67+	 13912 13316
13012	0	0	Ki67+	 13916 13337
13013	0	0	Ki67+	 13921 13401
13014	0	0	Ki67+	 13922 13250
13015	0	0	Ki67+	 13923 13438
13016	0	0	Ki67+	 13927 13212
13017	0	0	Ki67+	 13928 13195
13018	0	0	Ki67+	 13932 13294
13019	0	0	Ki67+	 13933 13227
13020	0	0	Ki67+	 13937 13272
13021	0	0	Ki67+	 13950 13099
13022	0	0	Ki67+	 13950 13365
13023	0	0	Ki67+	 13958 13309
13024	0	0	Ki67+	 13958 13389
13025	0	0	Ki67+	 13961 13264
13026	0	0	Ki67+	 13988 13025
13027	0	0	Ki67+	 13988 13089
13028	0	0	Ki67+	 13990 13251
13029	0	0	Ki67+	 13993 13459
13030	0	0	Ki67+	 14008 13436
13031	0	0	Ki67+	 14061 13340
13032	0	0	Ki67+	 14068 13358
13033	0	0	Ki67+	 14084 13384
13034	0	0	Ki67+	 14086 13094
13035	0	0	Ki67+	 14087 13128
13036	0	0	Ki67+	 14087 13159
13037	0	0	Ki67+	 14091 13139
13038	0	0	Ki67+	 14095 13175
13039	0	0	Ki67+	 14097 12969
13040	0	0	Ki67+	 14098 13207
13041	0	0	Ki67+	 14102 13135
13042	0	0	Ki67+	 14103 13257
13043	0	0	Ki67+	 14105 13024
13044	0	0	Ki67+	 14107 12933
13045	0	0	Ki67+	 14112 13100
13046	0	0	Ki67+	 14113 13219
13047	0	0	Ki67+	 14114 12958
13048	0	0	Ki67+	 14115 13130
13049	0	0	Ki67+	 14115 13171
13050	0	0	Ki67+	 14120 13287
13051	0	0	Ki67+	 14125 12971
13052	0	0	Ki67+	 14130 13059
13053	0	0	Ki67+	 14130 13329
13054	0	0	Ki67+	 14135 13342
13055	0	0	Ki67+	 14136 13217
13056	0	0	Ki67+	 14139 13372
13057	0	0	Ki67+	 14140 13077
13058	0	0	Ki67+	 14142 13195
13059	0	0	Ki67+	 14143 12941
13060	0	0	Ki67+	 14148 13147
13061	0	0	Ki67+	 14148 13228
13062	0	0	Ki67+	 14149 13098
13063	0	0	Ki67+	 14149 13406
13064	0	0	Ki67+	 14150 13122
13065	0	0	Ki67+	 14151 12957
13066	0	0	Ki67+	 14157 13105
13067	0	0	Ki67+	 14157 13210
13068	0	0	Ki67+	 14161 13231
13069	0	0	Ki67+	 14163 13438
13070	0	0	Ki67+	 14165 13666
13071	0	0	Ki67+	 14170 13086
13072	0	0	Ki67+	 14171 13695
13073	0	0	Ki67+	 14172 13246
13074	0	0	Ki67+	 14172 13584
13075	0	0	Ki67+	 14177 13629
13076	0	0	Ki67+	 14178 13556
13077	0	0	Ki67+	 14184 13640
13078	0	0	Ki67+	 14191 13187
13079	0	0	Ki67+	 14197 13515
13080	0	0	Ki67+	 14199 13018
13081	0	0	Ki67+	 14202 13257
13082	0	0	Ki67+	 14205 13653
13083	0	0	Ki67+	 14208 13614
13084	0	0	Ki67+	 14212 13394
13085	0	0	Ki67+	 14214 13538
13086	0	0	Ki67+	 14214 13563
13087	0	0	Ki67+	 14216 13056
13088	0	0	Ki67+	 14216 13143
13089	0	0	Ki67+	 14219 12939
13090	0	0	Ki67+	 14226 13109
13091	0	0	Ki67+	 14241 13180
13092	0	0	Ki67+	 14254 13204
13093	0	0	Ki67+	 14255 12949
13094	0	0	Ki67+	 14255 13464
13095	0	0	Ki67+	 14256 12924
13096	0	0	Ki67+	 14257 13165
13097	0	0	Ki67+	 14260 13511
13098	0	0	Ki67+	 14263 13482
13099	0	0	Ki67+	 14264 13289
13100	0	0	Ki67+	 14272 13137
13101	0	0	Ki67+	 14275 13050
13102	0	0	Ki67+	 14277 13710
13103	0	0	Ki67+	 14286 13104
13104	0	0	Ki67+	 14287 13573
13105	0	0	Ki67+	 14287 13677
13106	0	0	Ki67+	 14289 13585
13107	0	0	Ki67+	 14299 13562
13108	0	0	Ki67+	 14302 13667
13109	0	0	Ki67+	 14307 13217
13110	0	0	Ki67+	 14309 13633
13111	0	0	Ki67+	 14311 13285
13112	0	0	Ki67+	 14316 13672
13113	0	0	Ki67+	 14328 13313
13114	0	0	Ki67+	 14331 12939
13115	0	0	Ki67+	 14339 13363
13116	0	0	Ki67+	 14341 13645
13117	0	0	Ki67+	 14343 13486
13118	0	0	Ki67+	 14353 13000
13119	0	0	Ki67+	 14353 13562
13120	0	0	Ki67+	 14359 13579
13121	0	0	Ki67+	 14360 12952
13122	0	0	Ki67+	 14362 13231
13123	0	0	Ki67+	 14364 12966
13124	0	0	Ki67+	 14365 13321
13125	0	0	Ki67+	 14366 13547
13126	0	0	Ki67+	 14367 13297
13127	0	0	Ki67+	 14374 13478
13128	0	0	Ki67+	 14375 13515
13129	0	0	Ki67+	 14390 13627
13130	0	0	Ki67+	 14395 13564
13131	0	0	Ki67+	 14399 13164
13132	0	0	Ki67+	 14399 13688
13133	0	0	Ki67+	 14400 13110
13134	0	0	Ki67+	 14401 13010
13135	0	0	Ki67+	 14401 13449
13136	0	0	Ki67+	 14404 13000
13137	0	0	Ki67+	 14405 13529
13138	0	0	Ki67+	 14405 13591
13139	0	0	Ki67+	 14406 13551
13140	0	0	Ki67+	 14407 13489
13141	0	0	Ki67+	 14410 13195
13142	0	0	Ki67+	 14416 13415
13143	0	0	Ki67+	 14417 13150
13144	0	0	Ki67+	 14420 13213
13145	0	0	Ki67+	 13638 13905
13146	0	0	Ki67+	 13638 13970
13147	0	0	Ki67+	 13646 13941
13148	0	0	Ki67+	 13646 14020
13149	0	0	Ki67+	 13649 13761
13150	0	0	Ki67+	 13658 13855
13151	0	0	Ki67+	 13658 13896
13152	0	0	Ki67+	 13659 13813
13153	0	0	Ki67+	 13666 13719
13154	0	0	Ki67+	 13666 14000
13155	0	0	Ki67+	 13671 13926
13156	0	0	Ki67+	 13672 14137
13157	0	0	Ki67+	 13672 14151
13158	0	0	Ki67+	 13676 13889
13159	0	0	Ki67+	 13677 13967
13160	0	0	Ki67+	 13681 14295
13161	0	0	Ki67+	 13684 13777
13162	0	0	Ki67+	 13684 14036
13163	0	0	Ki67+	 13685 13717
13164	0	0	Ki67+	 13690 14074
13165	0	0	Ki67+	 13691 13879
13166	0	0	Ki67+	 13691 13946
13167	0	0	Ki67+	 13694 13743
13168	0	0	Ki67+	 13704 13827
13169	0	0	Ki67+	 13704 13843
13170	0	0	Ki67+	 13711 14002
13171	0	0	Ki67+	 13714 14382
13172	0	0	Ki67+	 13718 13730
13173	0	0	Ki67+	 13720 13715
13174	0	0	Ki67+	 13720 13977
13175	0	0	Ki67+	 13723 14049
13176	0	0	Ki67+	 13723 14478
13177	0	0	Ki67+	 13724 13898
13178	0	0	Ki67+	 13727 14027
13179	0	0	Ki67+	 13730 13935
13180	0	0	Ki67+	 13736 14087
13181	0	0	Ki67+	 13742 13977
13182	0	0	Ki67+	 13748 14189
13183	0	0	Ki67+	 13751 14140
13184	0	0	Ki67+	 13786 14359
13185	0	0	Ki67+	 13789 13742
13186	0	0	Ki67+	 13796 14288
13187	0	0	Ki67+	 13798 13723
13188	0	0	Ki67+	 13803 13747
13189	0	0	Ki67+	 13803 13836
13190	0	0	Ki67+	 13806 13797
13191	0	0	Ki67+	 13810 13874
13192	0	0	Ki67+	 13811 13825
13193	0	0	Ki67+	 13823 13733
13194	0	0	Ki67+	 13825 13839
13195	0	0	Ki67+	 13826 14247
13196	0	0	Ki67+	 13827 13783
13197	0	0	Ki67+	 13828 13940
13198	0	0	Ki67+	 13829 13811
13199	0	0	Ki67+	 13834 13981
13200	0	0	Ki67+	 13836 14217
13201	0	0	Ki67+	 13837 13910
13202	0	0	Ki67+	 13838 13774
13203	0	0	Ki67+	 13843 13855
13204	0	0	Ki67+	 13845 13805
13205	0	0	Ki67+	 13847 14039
13206	0	0	Ki67+	 13850 13844
13207	0	0	Ki67+	 13855 13896
13208	0	0	Ki67+	 13860 14122
13209	0	0	Ki67+	 13861 13939
13210	0	0	Ki67+	 13862 13998
13211	0	0	Ki67+	 13862 14067
13212	0	0	Ki67+	 13867 13930
13213	0	0	Ki67+	 13875 13960
13214	0	0	Ki67+	 13878 13981
13215	0	0	Ki67+	 13885 14095
13216	0	0	Ki67+	 13888 14002
13217	0	0	Ki67+	 13893 14016
13218	0	0	Ki67+	 13894 14068
13219	0	0	Ki67+	 13977 13920
13220	0	0	Ki67+	 13987 13854
13221	0	0	Ki67+	 14001 13905
13222	0	0	Ki67+	 14005 13997
13223	0	0	Ki67+	 14064 14015
13224	0	0	Ki67+	 14089 13747
13225	0	0	Ki67+	 14089 13806
13226	0	0	Ki67+	 14150 13963
13227	0	0	Ki67+	 14151 13897
13228	0	0	Ki67+	 14154 14023
13229	0	0	Ki67+	 14156 13863
13230	0	0	Ki67+	 14157 13826
13231	0	0	Ki67+	 14157 13935
13232	0	0	Ki67+	 14157 14000
13233	0	0	Ki67+	 14163 13724
13234	0	0	Ki67+	 14167 13838
13235	0	0	Ki67+	 14168 13753
13236	0	0	Ki67+	 14172 13989
13237	0	0	Ki67+	 14174 13916
13238	0	0	Ki67+	 14178 13948
13239	0	0	Ki67+	 14186 13872
13240	0	0	Ki67+	 14187 13747
13241	0	0	Ki67+	 14196 13718
13242	0	0	Ki67+	 14197 13792
13243	0	0	Ki67+	 14215 13749
13244	0	0	Ki67+	 14217 13721
13245	0	0	Ki67+	 14230 13830
13246	0	0	Ki67+	 14239 13993
13247	0	0	Ki67+	 14244 13958
13248	0	0	Ki67+	 14250 13865
13249	0	0	Ki67+	 14252 13816
13250	0	0	Ki67+	 14257 13953
13251	0	0	Ki67+	 14265 13716
13252	0	0	Ki67+	 14266 13918
13253	0	0	Ki67+	 14267 13800
13254	0	0	Ki67+	 14273 14020
13255	0	0	Ki67+	 14275 13903
13256	0	0	Ki67+	 14288 13922
13257	0	0	Ki67+	 14292 13777
13258	0	0	Ki67+	 14299 13935
13259	0	0	Ki67+	 14314 13765
13260	0	0	Ki67+	 14317 13857
13261	0	0	Ki67+	 14346 13841
13262	0	0	Ki67+	 14361 13819
13263	0	0	Ki67+	 14389 13868
13264	0	0	Ki67+	 14403 13857
13265	0	0	Ki67+	 14420 14083
13266	0	0	Ki67+	 14426 14136
13267	0	0	Ki67+	 13739 14521
13268	0	0	Ki67+	 13758 14547
13269	0	0	Ki67+	 14279 15278
13270	0	0	Ki67+	 14295 15252
13271	0	0	Ki67+	 14324 15243
13272	0	0	Ki67+	 14336 15251
13273	0	0	Ki67+	 14374 15255
13274	0	0	Ki67+	 14400 15275
13275	0	0	Ki67+	 14459 973
13276	0	0	Ki67+	 15117 1133
13277	0	0	Ki67+	 14445 1234
13278	0	0	Ki67+	 14656 1240
13279	0	0	Ki67+	 14803 1627
13280	0	0	Ki67+	 14809 1548
13281	0	0	Ki67+	 14838 1542
13282	0	0	Ki67+	 14909 1284
13283	0	0	Ki67+	 14943 1290
13284	0	0	Ki67+	 14946 1717
13285	0	0	Ki67+	 14953 1496
13286	0	0	Ki67+	 15010 1527
13287	0	0	Ki67+	 15018 1583
13288	0	0	Ki67+	 15027 1518
13289	0	0	Ki67+	 15035 1537
13290	0	0	Ki67+	 15051 1660
13291	0	0	Ki67+	 15053 1616
13292	0	0	Ki67+	 15061 1508
13293	0	0	Ki67+	 15097 1635
13294	0	0	Ki67+	 15104 1670
13295	0	0	Ki67+	 15117 1646
13296	0	0	Ki67+	 15140 1595
13297	0	0	Ki67+	 15151 1628
13298	0	0	Ki67+	 15171 1550
13299	0	0	Ki67+	 15189 1751
13300	0	0	Ki67+	 15190 1627
13301	0	0	Ki67+	 14467 2377
13302	0	0	Ki67+	 14681 2611
13303	0	0	Ki67+	 14701 2609
13304	0	0	Ki67+	 14832 2220
13305	0	0	Ki67+	 15147 2182
13306	0	0	Ki67+	 14434 2831
13307	0	0	Ki67+	 14439 2810
13308	0	0	Ki67+	 14450 2873
13309	0	0	Ki67+	 14506 2844
13310	0	0	Ki67+	 14779 3334
13311	0	0	Ki67+	 14587 3930
13312	0	0	Ki67+	 14605 3977
13313	0	0	Ki67+	 14609 3927
13314	0	0	Ki67+	 14629 4154
13315	0	0	Ki67+	 14639 4182
13316	0	0	Ki67+	 14648 4009
13317	0	0	Ki67+	 14673 4129
13318	0	0	Ki67+	 14925 3748
13319	0	0	Ki67+	 14996 3800
13320	0	0	Ki67+	 14501 4542
13321	0	0	Ki67+	 14502 4510
13322	0	0	Ki67+	 14599 4547
13323	0	0	Ki67+	 14620 4567
13324	0	0	Ki67+	 14630 4588
13325	0	0	Ki67+	 14662 4571
13326	0	0	Ki67+	 14868 4762
13327	0	0	Ki67+	 15196 4693
13328	0	0	Ki67+	 15068 5756
13329	0	0	Ki67+	 14469 6329
13330	0	0	Ki67+	 14490 6408
13331	0	0	Ki67+	 14493 6418
13332	0	0	Ki67+	 14498 6308
13333	0	0	Ki67+	 14539 6339
13334	0	0	Ki67+	 14689 6584
13335	0	0	Ki67+	 14839 6521
13336	0	0	Ki67+	 14945 6656
13337	0	0	Ki67+	 14959 6058
13338	0	0	Ki67+	 14976 6519
13339	0	0	Ki67+	 15000 6498
13340	0	0	Ki67+	 15026 6521
13341	0	0	Ki67+	 15039 6544
13342	0	0	Ki67+	 15140 6497
13343	0	0	Ki67+	 14449 7524
13344	0	0	Ki67+	 14456 7497
13345	0	0	Ki67+	 14505 7362
13346	0	0	Ki67+	 14510 7484
13347	0	0	Ki67+	 14518 7548
13348	0	0	Ki67+	 14543 7498
13349	0	0	Ki67+	 14559 7490
13350	0	0	Ki67+	 14563 7531
13351	0	0	Ki67+	 14707 6928
13352	0	0	Ki67+	 14744 6998
13353	0	0	Ki67+	 14770 7494
13354	0	0	Ki67+	 14783 7519
13355	0	0	Ki67+	 14857 7474
13356	0	0	Ki67+	 14866 7485
13357	0	0	Ki67+	 14877 7422
13358	0	0	Ki67+	 14925 7293
13359	0	0	Ki67+	 14995 6945
13360	0	0	Ki67+	 15000 6893
13361	0	0	Ki67+	 15010 7334
13362	0	0	Ki67+	 15014 7349
13363	0	0	Ki67+	 15033 7294
13364	0	0	Ki67+	 15043 7338
13365	0	0	Ki67+	 15057 7365
13366	0	0	Ki67+	 15119 6912
13367	0	0	Ki67+	 15136 7476
13368	0	0	Ki67+	 15151 6793
13369	0	0	Ki67+	 15197 7073
13370	0	0	Ki67+	 14478 7787
13371	0	0	Ki67+	 14534 8262
13372	0	0	Ki67+	 14540 7635
13373	0	0	Ki67+	 14563 7644
13374	0	0	Ki67+	 14570 7557
13375	0	0	Ki67+	 14621 7557
13376	0	0	Ki67+	 14634 7565
13377	0	0	Ki67+	 14650 7610
13378	0	0	Ki67+	 14652 7583
13379	0	0	Ki67+	 14665 7629
13380	0	0	Ki67+	 14790 8324
13381	0	0	Ki67+	 14822 7559
13382	0	0	Ki67+	 14831 7698
13383	0	0	Ki67+	 14836 7721
13384	0	0	Ki67+	 14861 8341
13385	0	0	Ki67+	 14871 8326
13386	0	0	Ki67+	 15083 7695
13387	0	0	Ki67+	 15087 7673
13388	0	0	Ki67+	 15177 7956
13389	0	0	Ki67+	 14444 8599
13390	0	0	Ki67+	 14464 9033
13391	0	0	Ki67+	 14530 8732
13392	0	0	Ki67+	 14549 8744
13393	0	0	Ki67+	 14555 9102
13394	0	0	Ki67+	 14559 8769
13395	0	0	Ki67+	 14598 8794
13396	0	0	Ki67+	 14642 8400
13397	0	0	Ki67+	 14670 8396
13398	0	0	Ki67+	 14678 8446
13399	0	0	Ki67+	 14682 8378
13400	0	0	Ki67+	 14693 8524
13401	0	0	Ki67+	 14702 8544
13402	0	0	Ki67+	 14703 8358
13403	0	0	Ki67+	 14722 8550
13404	0	0	Ki67+	 14745 9087
13405	0	0	Ki67+	 14835 8363
13406	0	0	Ki67+	 14855 8467
13407	0	0	Ki67+	 14903 8416
13408	0	0	Ki67+	 15057 8825
13409	0	0	Ki67+	 14653 9478
13410	0	0	Ki67+	 14688 9569
13411	0	0	Ki67+	 14718 9567
13412	0	0	Ki67+	 14720 9494
13413	0	0	Ki67+	 14740 9512
13414	0	0	Ki67+	 14787 9758
13415	0	0	Ki67+	 14870 9267
13416	0	0	Ki67+	 14888 9260
13417	0	0	Ki67+	 15118 9865
13418	0	0	Ki67+	 15151 9485
13419	0	0	Ki67+	 15170 9663
13420	0	0	Ki67+	 15227 9504
13421	0	0	Ki67+	 14499 10633
13422	0	0	Ki67+	 14529 10568
13423	0	0	Ki67+	 14534 10655
13424	0	0	Ki67+	 14556 10536
13425	0	0	Ki67+	 14563 10655
13426	0	0	Ki67+	 14564 10482
13427	0	0	Ki67+	 14566 10517
13428	0	0	Ki67+	 14566 10543
13429	0	0	Ki67+	 14721 10324
13430	0	0	Ki67+	 14744 10648
13431	0	0	Ki67+	 14746 10353
13432	0	0	Ki67+	 14755 10382
13433	0	0	Ki67+	 14764 10659
13434	0	0	Ki67+	 14788 10718
13435	0	0	Ki67+	 14793 10629
13436	0	0	Ki67+	 14797 10452
13437	0	0	Ki67+	 14799 10422
13438	0	0	Ki67+	 14808 10726
13439	0	0	Ki67+	 14818 10518
13440	0	0	Ki67+	 14821 10529
13441	0	0	Ki67+	 14824 10479
13442	0	0	Ki67+	 14832 10673
13443	0	0	Ki67+	 14833 10732
13444	0	0	Ki67+	 14868 10376
13445	0	0	Ki67+	 14879 10161
13446	0	0	Ki67+	 14890 10086
13447	0	0	Ki67+	 14908 10122
13448	0	0	Ki67+	 14914 10025
13449	0	0	Ki67+	 14922 10096
13450	0	0	Ki67+	 14922 10513
13451	0	0	Ki67+	 14961 10550
13452	0	0	Ki67+	 14971 10176
13453	0	0	Ki67+	 14971 10716
13454	0	0	Ki67+	 14974 10335
13455	0	0	Ki67+	 14976 10348
13456	0	0	Ki67+	 14977 10384
13457	0	0	Ki67+	 14980 10149
13458	0	0	Ki67+	 14986 10220
13459	0	0	Ki67+	 14993 10641
13460	0	0	Ki67+	 14997 10044
13461	0	0	Ki67+	 15000 10349
13462	0	0	Ki67+	 15008 10662
13463	0	0	Ki67+	 15037 10576
13464	0	0	Ki67+	 15041 10656
13465	0	0	Ki67+	 15096 10746
13466	0	0	Ki67+	 15211 10596
13467	0	0	Ki67+	 14663 11539
13468	0	0	Ki67+	 14703 11519
13469	0	0	Ki67+	 14722 11477
13470	0	0	Ki67+	 14730 10763
13471	0	0	Ki67+	 14742 11502
13472	0	0	Ki67+	 14770 11325
13473	0	0	Ki67+	 14776 11252
13474	0	0	Ki67+	 14786 10788
13475	0	0	Ki67+	 14812 10858
13476	0	0	Ki67+	 14814 11371
13477	0	0	Ki67+	 14815 11223
13478	0	0	Ki67+	 14818 11335
13479	0	0	Ki67+	 14824 11210
13480	0	0	Ki67+	 14838 11297
13481	0	0	Ki67+	 14852 10892
13482	0	0	Ki67+	 14854 11029
13483	0	0	Ki67+	 14856 11229
13484	0	0	Ki67+	 14859 10967
13485	0	0	Ki67+	 14859 10994
13486	0	0	Ki67+	 14862 11261
13487	0	0	Ki67+	 14865 11310
13488	0	0	Ki67+	 14870 11330
13489	0	0	Ki67+	 14877 11021
13490	0	0	Ki67+	 14877 11291
13491	0	0	Ki67+	 14891 11290
13492	0	0	Ki67+	 14896 11274
13493	0	0	Ki67+	 14897 10792
13494	0	0	Ki67+	 14919 11199
13495	0	0	Ki67+	 14931 11240
13496	0	0	Ki67+	 14935 11006
13497	0	0	Ki67+	 14936 11222
13498	0	0	Ki67+	 14949 10854
13499	0	0	Ki67+	 14950 10836
13500	0	0	Ki67+	 14950 10928
13501	0	0	Ki67+	 14956 11186
13502	0	0	Ki67+	 14959 10760
13503	0	0	Ki67+	 14960 11138
13504	0	0	Ki67+	 14965 10992
13505	0	0	Ki67+	 14967 10953
13506	0	0	Ki67+	 14970 11186
13507	0	0	Ki67+	 14973 10781
13508	0	0	Ki67+	 14983 10887
13509	0	0	Ki67+	 14986 11512
13510	0	0	Ki67+	 14993 10863
13511	0	0	Ki67+	 14994 11119
13512	0	0	Ki67+	 15005 11188
13513	0	0	Ki67+	 15009 11161
13514	0	0	Ki67+	 15016 11010
13515	0	0	Ki67+	 15016 11471
13516	0	0	Ki67+	 15020 11305
13517	0	0	Ki67+	 15022 11150
13518	0	0	Ki67+	 15023 11108
13519	0	0	Ki67+	 15032 11257
13520	0	0	Ki67+	 15032 11276
13521	0	0	Ki67+	 15034 11045
13522	0	0	Ki67+	 15045 11230
13523	0	0	Ki67+	 15045 11460
13524	0	0	Ki67+	 15046 11012
13525	0	0	Ki67+	 15047 10975
13526	0	0	Ki67+	 15060 11434
13527	0	0	Ki67+	 15062 11070
13528	0	0	Ki67+	 15063 11376
13529	0	0	Ki67+	 15066 10936
13530	0	0	Ki67+	 15067 11040
13531	0	0	Ki67+	 15072 11070
13532	0	0	Ki67+	 15072 11363
13533	0	0	Ki67+	 15075 11405
13534	0	0	Ki67+	 15077 10959
13535	0	0	Ki67+	 15084 10995
13536	0	0	Ki67+	 15087 10890
13537	0	0	Ki67+	 15097 10928
13538	0	0	Ki67+	 15098 10961
13539	0	0	Ki67+	 15150 10831
13540	0	0	Ki67+	 15169 11257
13541	0	0	Ki67+	 15170 11282
13542	0	0	Ki67+	 15172 11105
13543	0	0	Ki67+	 15209 11254
13544	0	0	Ki67+	 14437 12229
13545	0	0	Ki67+	 14439 12257
13546	0	0	Ki67+	 14445 12239
13547	0	0	Ki67+	 14446 11781
13548	0	0	Ki67+	 14449 12306
13549	0	0	Ki67+	 14456 12075
13550	0	0	Ki67+	 14457 12189
13551	0	0	Ki67+	 14461 11829
13552	0	0	Ki67+	 14463 11755
13553	0	0	Ki67+	 14465 12092
13554	0	0	Ki67+	 14466 11700
13555	0	0	Ki67+	 14469 12214
13556	0	0	Ki67+	 14475 11681
13557	0	0	Ki67+	 14477 12129
13558	0	0	Ki67+	 14479 11861
13559	0	0	Ki67+	 14481 11780
13560	0	0	Ki67+	 14491 11801
13561	0	0	Ki67+	 14491 11927
13562	0	0	Ki67+	 14493 12344
13563	0	0	Ki67+	 14498 12156
13564	0	0	Ki67+	 14505 11725
13565	0	0	Ki67+	 14507 12055
13566	0	0	Ki67+	 14515 11691
13567	0	0	Ki67+	 14522 12066
13568	0	0	Ki67+	 14524 11663
13569	0	0	Ki67+	 14524 11720
13570	0	0	Ki67+	 14524 11850
13571	0	0	Ki67+	 14531 12092
13572	0	0	Ki67+	 14534 11758
13573	0	0	Ki67+	 14549 11971
13574	0	0	Ki67+	 14559 11992
13575	0	0	Ki67+	 14560 11653
13576	0	0	Ki67+	 14567 11847
13577	0	0	Ki67+	 14568 11714
13578	0	0	Ki67+	 14568 12290
13579	0	0	Ki67+	 14579 11735
13580	0	0	Ki67+	 14587 12245
13581	0	0	Ki67+	 14589 12278
13582	0	0	Ki67+	 14591 11659
13583	0	0	Ki67+	 14593 11780
13584	0	0	Ki67+	 14595 11700
13585	0	0	Ki67+	 14599 11877
13586	0	0	Ki67+	 14601 12302
13587	0	0	Ki67+	 14610 12263
13588	0	0	Ki67+	 14611 11912
13589	0	0	Ki67+	 14625 11927
13590	0	0	Ki67+	 14627 12013
13591	0	0	Ki67+	 14630 12127
13592	0	0	Ki67+	 14630 12328
13593	0	0	Ki67+	 14631 12176
13594	0	0	Ki67+	 14641 12248
13595	0	0	Ki67+	 14642 12101
13596	0	0	Ki67+	 14650 11793
13597	0	0	Ki67+	 14650 12310
13598	0	0	Ki67+	 14651 11763
13599	0	0	Ki67+	 14658 11913
13600	0	0	Ki67+	 14663 12135
13601	0	0	Ki67+	 14665 12214
13602	0	0	Ki67+	 14670 11824
13603	0	0	Ki67+	 14675 11584
13604	0	0	Ki67+	 14675 11743
13605	0	0	Ki67+	 14675 12345
13606	0	0	Ki67+	 14679 12303
13607	0	0	Ki67+	 14681 11797
13608	0	0	Ki67+	 14685 12106
13609	0	0	Ki67+	 14690 11851
13610	0	0	Ki67+	 14691 11889
13611	0	0	Ki67+	 14691 12276
13612	0	0	Ki67+	 14692 11623
13613	0	0	Ki67+	 14695 11637
13614	0	0	Ki67+	 14697 12081
13615	0	0	Ki67+	 14698 11778
13616	0	0	Ki67+	 14699 11843
13617	0	0	Ki67+	 14703 12338
13618	0	0	Ki67+	 14704 11744
13619	0	0	Ki67+	 14707 12084
13620	0	0	Ki67+	 14710 12295
13621	0	0	Ki67+	 14711 11806
13622	0	0	Ki67+	 14713 11727
13623	0	0	Ki67+	 14720 11938
13624	0	0	Ki67+	 14722 11627
13625	0	0	Ki67+	 14726 12164
13626	0	0	Ki67+	 14734 12043
13627	0	0	Ki67+	 14737 12000
13628	0	0	Ki67+	 14737 12193
13629	0	0	Ki67+	 14738 11823
13630	0	0	Ki67+	 14740 11726
13631	0	0	Ki67+	 14740 12135
13632	0	0	Ki67+	 14741 11707
13633	0	0	Ki67+	 14742 11800
13634	0	0	Ki67+	 14743 12305
13635	0	0	Ki67+	 14744 11918
13636	0	0	Ki67+	 14746 12329
13637	0	0	Ki67+	 14748 11784
13638	0	0	Ki67+	 14754 11964
13639	0	0	Ki67+	 14756 12134
13640	0	0	Ki67+	 14762 12089
13641	0	0	Ki67+	 14765 12270
13642	0	0	Ki67+	 14767 12210
13643	0	0	Ki67+	 14772 11772
13644	0	0	Ki67+	 14772 11912
13645	0	0	Ki67+	 14781 12049
13646	0	0	Ki67+	 14784 11750
13647	0	0	Ki67+	 14790 11845
13648	0	0	Ki67+	 14794 11991
13649	0	0	Ki67+	 14795 11962
13650	0	0	Ki67+	 14798 12198
13651	0	0	Ki67+	 14800 11811
13652	0	0	Ki67+	 14806 12228
13653	0	0	Ki67+	 14811 12173
13654	0	0	Ki67+	 14813 11882
13655	0	0	Ki67+	 14815 11928
13656	0	0	Ki67+	 14821 12184
13657	0	0	Ki67+	 14827 11884
13658	0	0	Ki67+	 14837 11837
13659	0	0	Ki67+	 14837 12155
13660	0	0	Ki67+	 14840 11890
13661	0	0	Ki67+	 14842 11804
13662	0	0	Ki67+	 14842 12231
13663	0	0	Ki67+	 14849 12172
13664	0	0	Ki67+	 14859 12213
13665	0	0	Ki67+	 14860 12129
13666	0	0	Ki67+	 14861 11825
13667	0	0	Ki67+	 14872 12153
13668	0	0	Ki67+	 14873 12123
13669	0	0	Ki67+	 14874 11780
13670	0	0	Ki67+	 14875 11765
13671	0	0	Ki67+	 14877 11816
13672	0	0	Ki67+	 14891 11758
13673	0	0	Ki67+	 14892 12127
13674	0	0	Ki67+	 14895 12108
13675	0	0	Ki67+	 14901 11746
13676	0	0	Ki67+	 14915 12084
13677	0	0	Ki67+	 14921 12114
13678	0	0	Ki67+	 14922 12057
13679	0	0	Ki67+	 14926 11728
13680	0	0	Ki67+	 14926 11781
13681	0	0	Ki67+	 14937 12038
13682	0	0	Ki67+	 14950 12168
13683	0	0	Ki67+	 14950 12188
13684	0	0	Ki67+	 14951 11722
13685	0	0	Ki67+	 14958 11697
13686	0	0	Ki67+	 14960 11715
13687	0	0	Ki67+	 14964 12016
13688	0	0	Ki67+	 14971 11689
13689	0	0	Ki67+	 14975 12017
13690	0	0	Ki67+	 14977 11983
13691	0	0	Ki67+	 14979 11964
13692	0	0	Ki67+	 14994 11621
13693	0	0	Ki67+	 14999 12285
13694	0	0	Ki67+	 15002 12323
13695	0	0	Ki67+	 15006 11946
13696	0	0	Ki67+	 15011 11927
13697	0	0	Ki67+	 15017 11969
13698	0	0	Ki67+	 15018 12254
13699	0	0	Ki67+	 15025 12304
13700	0	0	Ki67+	 15027 12330
13701	0	0	Ki67+	 15028 11938
13702	0	0	Ki67+	 15030 12154
13703	0	0	Ki67+	 15038 11960
13704	0	0	Ki67+	 15038 12044
13705	0	0	Ki67+	 15043 12226
13706	0	0	Ki67+	 15050 12239
13707	0	0	Ki67+	 15053 11925
13708	0	0	Ki67+	 15056 12153
13709	0	0	Ki67+	 15064 12216
13710	0	0	Ki67+	 15067 12038
13711	0	0	Ki67+	 15071 12296
13712	0	0	Ki67+	 15074 11912
13713	0	0	Ki67+	 15076 11848
13714	0	0	Ki67+	 15078 12201
13715	0	0	Ki67+	 15102 11794
13716	0	0	Ki67+	 15104 12194
13717	0	0	Ki67+	 15111 11760
13718	0	0	Ki67+	 15129 12209
13719	0	0	Ki67+	 15140 11738
13720	0	0	Ki67+	 15140 12265
13721	0	0	Ki67+	 15140 12290
13722	0	0	Ki67+	 15163 12308
13723	0	0	Ki67+	 15170 12343
13724	0	0	Ki67+	 15175 12254
13725	0	0	Ki67+	 15181 12302
13726	0	0	Ki67+	 15197 12333
13727	0	0	Ki67+	 15209 11725
13728	0	0	Ki67+	 14439 13080
13729	0	0	Ki67+	 14440 12840
13730	0	0	Ki67+	 14441 12826
13731	0	0	Ki67+	 14444 13094
13732	0	0	Ki67+	 14457 12453
13733	0	0	Ki67+	 14458 13055
13734	0	0	Ki67+	 14462 13043
13735	0	0	Ki67+	 14463 12401
13736	0	0	Ki67+	 14464 12553
13737	0	0	Ki67+	 14464 13149
13738	0	0	Ki67+	 14466 13078
13739	0	0	Ki67+	 14467 12383
13740	0	0	Ki67+	 14467 13118
13741	0	0	Ki67+	 14469 12540
13742	0	0	Ki67+	 14472 12423
13743	0	0	Ki67+	 14486 12370
13744	0	0	Ki67+	 14498 12398
13745	0	0	Ki67+	 14543 12462
13746	0	0	Ki67+	 14563 12581
13747	0	0	Ki67+	 14567 12419
13748	0	0	Ki67+	 14567 12482
13749	0	0	Ki67+	 14568 12381
13750	0	0	Ki67+	 14577 13094
13751	0	0	Ki67+	 14581 12980
13752	0	0	Ki67+	 14596 13145
13753	0	0	Ki67+	 14597 12367
13754	0	0	Ki67+	 14598 13008
13755	0	0	Ki67+	 14599 13096
13756	0	0	Ki67+	 14600 13116
13757	0	0	Ki67+	 14602 12474
13758	0	0	Ki67+	 14610 13080
13759	0	0	Ki67+	 14613 13129
13760	0	0	Ki67+	 14617 13065
13761	0	0	Ki67+	 14618 12446
13762	0	0	Ki67+	 14619 12460
13763	0	0	Ki67+	 14641 13050
13764	0	0	Ki67+	 14643 12634
13765	0	0	Ki67+	 14646 12436
13766	0	0	Ki67+	 14646 13025
13767	0	0	Ki67+	 14647 12447
13768	0	0	Ki67+	 14651 13144
13769	0	0	Ki67+	 14659 13110
13770	0	0	Ki67+	 14663 12695
13771	0	0	Ki67+	 14665 12658
13772	0	0	Ki67+	 14667 13072
13773	0	0	Ki67+	 14669 13001
13774	0	0	Ki67+	 14674 12412
13775	0	0	Ki67+	 14674 12635
13776	0	0	Ki67+	 14675 13030
13777	0	0	Ki67+	 14677 12448
13778	0	0	Ki67+	 14681 12598
13779	0	0	Ki67+	 14681 12989
13780	0	0	Ki67+	 14682 13130
13781	0	0	Ki67+	 14686 12423
13782	0	0	Ki67+	 14686 12923
13783	0	0	Ki67+	 14688 12940
13784	0	0	Ki67+	 14689 12376
13785	0	0	Ki67+	 14692 13110
13786	0	0	Ki67+	 14694 12745
13787	0	0	Ki67+	 14695 12684
13788	0	0	Ki67+	 14695 12970
13789	0	0	Ki67+	 14695 13081
13790	0	0	Ki67+	 14696 13021
13791	0	0	Ki67+	 14707 12605
13792	0	0	Ki67+	 14711 12429
13793	0	0	Ki67+	 14713 13051
13794	0	0	Ki67+	 14720 12572
13795	0	0	Ki67+	 14722 12368
13796	0	0	Ki67+	 14723 12967
13797	0	0	Ki67+	 14728 13003
13798	0	0	Ki67+	 14729 12732
13799	0	0	Ki67+	 14730 12586
13800	0	0	Ki67+	 14733 12355
13801	0	0	Ki67+	 14740 12742
13802	0	0	Ki67+	 14755 12980
13803	0	0	Ki67+	 14758 12968
13804	0	0	Ki67+	 14765 12577
13805	0	0	Ki67+	 14778 12651
13806	0	0	Ki67+	 14783 12756
13807	0	0	Ki67+	 14784 13066
13808	0	0	Ki67+	 14802 12743
13809	0	0	Ki67+	 14804 12768
13810	0	0	Ki67+	 14810 13019
13811	0	0	Ki67+	 14813 12601
13812	0	0	Ki67+	 14813 12611
13813	0	0	Ki67+	 14823 12669
13814	0	0	Ki67+	 14826 12682
13815	0	0	Ki67+	 14834 12831
13816	0	0	Ki67+	 14864 12907
13817	0	0	Ki67+	 14870 12932
13818	0	0	Ki67+	 14871 12679
13819	0	0	Ki67+	 14921 13053
13820	0	0	Ki67+	 14960 12810
13821	0	0	Ki67+	 14981 12817
13822	0	0	Ki67+	 14983 12970
13823	0	0	Ki67+	 14991 13146
13824	0	0	Ki67+	 15005 13070
13825	0	0	Ki67+	 15017 13078
13826	0	0	Ki67+	 15030 12368
13827	0	0	Ki67+	 15042 12385
13828	0	0	Ki67+	 15042 12701
13829	0	0	Ki67+	 15057 12719
13830	0	0	Ki67+	 15059 12701
13831	0	0	Ki67+	 15064 12402
13832	0	0	Ki67+	 15068 12666
13833	0	0	Ki67+	 15072 12694
13834	0	0	Ki67+	 15073 12424
13835	0	0	Ki67+	 15078 12645
13836	0	0	Ki67+	 15084 12606
13837	0	0	Ki67+	 15093 12682
13838	0	0	Ki67+	 15094 12460
13839	0	0	Ki67+	 15094 12722
13840	0	0	Ki67+	 15096 12702
13841	0	0	Ki67+	 15104 12430
13842	0	0	Ki67+	 15105 12469
13843	0	0	Ki67+	 15107 12581
13844	0	0	Ki67+	 15112 12477
13845	0	0	Ki67+	 15112 12604
13846	0	0	Ki67+	 15113 12669
13847	0	0	Ki67+	 15117 12627
13848	0	0	Ki67+	 15118 12753
13849	0	0	Ki67+	 15120 12687
13850	0	0	Ki67+	 15125 12708
13851	0	0	Ki67+	 15130 12641
13852	0	0	Ki67+	 15131 12927
13853	0	0	Ki67+	 15133 12753
13854	0	0	Ki67+	 15144 12531
13855	0	0	Ki67+	 15147 12749
13856	0	0	Ki67+	 15150 12392
13857	0	0	Ki67+	 15150 12462
13858	0	0	Ki67+	 15155 12718
13859	0	0	Ki67+	 15156 12611
13860	0	0	Ki67+	 15156 12641
13861	0	0	Ki67+	 15157 12406
13862	0	0	Ki67+	 15158 12685
13863	0	0	Ki67+	 15159 12800
13864	0	0	Ki67+	 15159 12939
13865	0	0	Ki67+	 15164 12422
13866	0	0	Ki67+	 15174 12827
13867	0	0	Ki67+	 15177 12654
13868	0	0	Ki67+	 15178 12537
13869	0	0	Ki67+	 15185 12743
13870	0	0	Ki67+	 15185 12800
13871	0	0	Ki67+	 15187 12714
13872	0	0	Ki67+	 15187 12818
13873	0	0	Ki67+	 15188 12430
13874	0	0	Ki67+	 15188 12689
13875	0	0	Ki67+	 15191 12847
13876	0	0	Ki67+	 15196 12408
13877	0	0	Ki67+	 15196 12467
13878	0	0	Ki67+	 15212 12499
13879	0	0	Ki67+	 15212 12761
13880	0	0	Ki67+	 15218 12525
13881	0	0	Ki67+	 15222 12397
13882	0	0	Ki67+	 15224 12689
13883	0	0	Ki67+	 15229 12651
13884	0	0	Ki67+	 15229 12867
13885	0	0	Ki67+	 15230 12490
13886	0	0	Ki67+	 14434 13888
13887	0	0	Ki67+	 14437 13439
13888	0	0	Ki67+	 14443 13402
13889	0	0	Ki67+	 14465 13192
13890	0	0	Ki67+	 14465 13370
13891	0	0	Ki67+	 14466 13697
13892	0	0	Ki67+	 14471 13179
13893	0	0	Ki67+	 14484 13911
13894	0	0	Ki67+	 14492 13569
13895	0	0	Ki67+	 14496 13424
13896	0	0	Ki67+	 14505 13549
13897	0	0	Ki67+	 14511 13685
13898	0	0	Ki67+	 14521 13851
13899	0	0	Ki67+	 14522 13784
13900	0	0	Ki67+	 14524 13669
13901	0	0	Ki67+	 14539 13545
13902	0	0	Ki67+	 14542 13260
13903	0	0	Ki67+	 14546 13298
13904	0	0	Ki67+	 14550 13200
13905	0	0	Ki67+	 14553 13644
13906	0	0	Ki67+	 14554 13235
13907	0	0	Ki67+	 14554 13383
13908	0	0	Ki67+	 14559 13407
13909	0	0	Ki67+	 14560 13157
13910	0	0	Ki67+	 14562 13283
13911	0	0	Ki67+	 14563 13459
13912	0	0	Ki67+	 14566 13208
13913	0	0	Ki67+	 14567 13251
13914	0	0	Ki67+	 14567 13323
13915	0	0	Ki67+	 14573 13173
13916	0	0	Ki67+	 14573 13770
13917	0	0	Ki67+	 14575 13548
13918	0	0	Ki67+	 14578 13289
13919	0	0	Ki67+	 14581 13357
13920	0	0	Ki67+	 14581 13441
13921	0	0	Ki67+	 14586 13809
13922	0	0	Ki67+	 14587 13243
13923	0	0	Ki67+	 14591 13171
13924	0	0	Ki67+	 14591 13304
13925	0	0	Ki67+	 14601 13203
13926	0	0	Ki67+	 14611 13177
13927	0	0	Ki67+	 14612 13279
13928	0	0	Ki67+	 14613 13448
13929	0	0	Ki67+	 14616 13359
13930	0	0	Ki67+	 14619 13392
13931	0	0	Ki67+	 14622 13343
13932	0	0	Ki67+	 14623 13292
13933	0	0	Ki67+	 14632 13223
13934	0	0	Ki67+	 14635 13695
13935	0	0	Ki67+	 14638 13318
13936	0	0	Ki67+	 14639 13262
13937	0	0	Ki67+	 14641 13190
13938	0	0	Ki67+	 14645 13229
13939	0	0	Ki67+	 14647 13711
13940	0	0	Ki67+	 14648 13477
13941	0	0	Ki67+	 14648 13814
13942	0	0	Ki67+	 14649 13638
13943	0	0	Ki67+	 14652 13174
13944	0	0	Ki67+	 14655 13198
13945	0	0	Ki67+	 14656 13531
13946	0	0	Ki67+	 14659 13630
13947	0	0	Ki67+	 14659 13666
13948	0	0	Ki67+	 14663 13686
13949	0	0	Ki67+	 14667 13159
13950	0	0	Ki67+	 14669 13390
13951	0	0	Ki67+	 14669 13594
13952	0	0	Ki67+	 14672 13710
13953	0	0	Ki67+	 14681 13688
13954	0	0	Ki67+	 14685 13740
13955	0	0	Ki67+	 14688 13446
13956	0	0	Ki67+	 14692 13639
13957	0	0	Ki67+	 14693 13561
13958	0	0	Ki67+	 14714 13751
13959	0	0	Ki67+	 14716 13479
13960	0	0	Ki67+	 14720 13723
13961	0	0	Ki67+	 14731 13452
13962	0	0	Ki67+	 14733 13738
13963	0	0	Ki67+	 14734 13630
13964	0	0	Ki67+	 14735 13560
13965	0	0	Ki67+	 14736 13786
13966	0	0	Ki67+	 14743 13812
13967	0	0	Ki67+	 14746 13632
13968	0	0	Ki67+	 14750 13574
13969	0	0	Ki67+	 14754 13531
13970	0	0	Ki67+	 14755 13617
13971	0	0	Ki67+	 14759 13737
13972	0	0	Ki67+	 14761 13561
13973	0	0	Ki67+	 14765 13888
13974	0	0	Ki67+	 14770 13583
13975	0	0	Ki67+	 14775 13820
13976	0	0	Ki67+	 14778 13445
13977	0	0	Ki67+	 14778 13902
13978	0	0	Ki67+	 14781 13624
13979	0	0	Ki67+	 14785 13595
13980	0	0	Ki67+	 14788 13765
13981	0	0	Ki67+	 14794 13567
13982	0	0	Ki67+	 14796 13931
13983	0	0	Ki67+	 14801 13875
13984	0	0	Ki67+	 14805 13594
13985	0	0	Ki67+	 14807 13641
13986	0	0	Ki67+	 14811 13930
13987	0	0	Ki67+	 14814 13738
13988	0	0	Ki67+	 14815 13633
13989	0	0	Ki67+	 14815 13666
13990	0	0	Ki67+	 14816 13758
13991	0	0	Ki67+	 14817 13908
13992	0	0	Ki67+	 14823 13786
13993	0	0	Ki67+	 14823 13942
13994	0	0	Ki67+	 14826 13699
13995	0	0	Ki67+	 14832 13851
13996	0	0	Ki67+	 14833 13684
13997	0	0	Ki67+	 14837 13905
13998	0	0	Ki67+	 14839 13820
13999	0	0	Ki67+	 14840 13730
14000	0	0	Ki67+	 14842 13882
14001	0	0	Ki67+	 14869 13893
14002	0	0	Ki67+	 14876 13797
14003	0	0	Ki67+	 14877 13904
14004	0	0	Ki67+	 14878 13187
14005	0	0	Ki67+	 14879 13826
14006	0	0	Ki67+	 14879 13932
14007	0	0	Ki67+	 14890 13905
14008	0	0	Ki67+	 14890 13939
14009	0	0	Ki67+	 14893 13422
14010	0	0	Ki67+	 14904 13841
14011	0	0	Ki67+	 14904 13858
14012	0	0	Ki67+	 14911 13293
14013	0	0	Ki67+	 14914 13882
14014	0	0	Ki67+	 14914 13931
14015	0	0	Ki67+	 14918 13307
14016	0	0	Ki67+	 14918 13809
14017	0	0	Ki67+	 14925 13864
14018	0	0	Ki67+	 14936 13793
14019	0	0	Ki67+	 14937 13830
14020	0	0	Ki67+	 14943 13906
14021	0	0	Ki67+	 14945 13754
14022	0	0	Ki67+	 14947 13939
14023	0	0	Ki67+	 14957 13745
14024	0	0	Ki67+	 14960 13877
14025	0	0	Ki67+	 14962 13859
14026	0	0	Ki67+	 14977 13795
14027	0	0	Ki67+	 14978 13829
14028	0	0	Ki67+	 14979 13320
14029	0	0	Ki67+	 14990 13708
14030	0	0	Ki67+	 14991 13443
14031	0	0	Ki67+	 14992 13721
14032	0	0	Ki67+	 14994 13576
14033	0	0	Ki67+	 14998 13809
14034	0	0	Ki67+	 15000 13846
14035	0	0	Ki67+	 15002 13780
14036	0	0	Ki67+	 15009 13563
14037	0	0	Ki67+	 15018 13769
14038	0	0	Ki67+	 15020 13702
14039	0	0	Ki67+	 15023 13829
14040	0	0	Ki67+	 15024 13895
14041	0	0	Ki67+	 15025 13467
14042	0	0	Ki67+	 15027 13855
14043	0	0	Ki67+	 15032 13808
14044	0	0	Ki67+	 15038 13942
14045	0	0	Ki67+	 15040 13724
14046	0	0	Ki67+	 15052 13912
14047	0	0	Ki67+	 15053 13709
14048	0	0	Ki67+	 15055 13806
14049	0	0	Ki67+	 15056 13787
14050	0	0	Ki67+	 15066 13860
14051	0	0	Ki67+	 15068 13886
14052	0	0	Ki67+	 15072 13839
14053	0	0	Ki67+	 15073 13935
14054	0	0	Ki67+	 15088 13187
14055	0	0	Ki67+	 15088 13827
14056	0	0	Ki67+	 15089 13770
14057	0	0	Ki67+	 15091 13905
14058	0	0	Ki67+	 15095 13807
14059	0	0	Ki67+	 15095 13841
14060	0	0	Ki67+	 15103 13186
14061	0	0	Ki67+	 15103 13536
14062	0	0	Ki67+	 15106 13572
14063	0	0	Ki67+	 15106 13818
14064	0	0	Ki67+	 15110 13601
14065	0	0	Ki67+	 15116 13543
14066	0	0	Ki67+	 15117 13873
14067	0	0	Ki67+	 15118 13769
14068	0	0	Ki67+	 15120 13194
14069	0	0	Ki67+	 15120 13851
14070	0	0	Ki67+	 15129 13578
14071	0	0	Ki67+	 15132 13862
14072	0	0	Ki67+	 15134 13609
14073	0	0	Ki67+	 15135 13220
14074	0	0	Ki67+	 15136 13179
14075	0	0	Ki67+	 15138 13258
14076	0	0	Ki67+	 15146 13285
14077	0	0	Ki67+	 15150 13538
14078	0	0	Ki67+	 15151 13631
14079	0	0	Ki67+	 15154 13246
14080	0	0	Ki67+	 15156 13201
14081	0	0	Ki67+	 15156 13265
14082	0	0	Ki67+	 15156 13619
14083	0	0	Ki67+	 15159 13819
14084	0	0	Ki67+	 15163 13567
14085	0	0	Ki67+	 15168 13634
14086	0	0	Ki67+	 15169 13507
14087	0	0	Ki67+	 15173 13620
14088	0	0	Ki67+	 15176 13649
14089	0	0	Ki67+	 15180 13353
14090	0	0	Ki67+	 15180 13670
14091	0	0	Ki67+	 15182 13563
14092	0	0	Ki67+	 15183 13305
14093	0	0	Ki67+	 15184 13293
14094	0	0	Ki67+	 15184 13543
14095	0	0	Ki67+	 15187 13513
14096	0	0	Ki67+	 15194 13371
14097	0	0	Ki67+	 15194 13576
14098	0	0	Ki67+	 15197 13647
14099	0	0	Ki67+	 15200 13696
14100	0	0	Ki67+	 15209 13392
14101	0	0	Ki67+	 15210 13670
14102	0	0	Ki67+	 15210 13701
14103	0	0	Ki67+	 15213 13549
14104	0	0	Ki67+	 15220 13710
14105	0	0	Ki67+	 15223 13587
14106	0	0	Ki67+	 15229 13732
14107	0	0	Ki67+	 14465 14031
14108	0	0	Ki67+	 14479 14332
14109	0	0	Ki67+	 14498 14022
14110	0	0	Ki67+	 14518 14044
14111	0	0	Ki67+	 14577 14474
14112	0	0	Ki67+	 14791 13986
14113	0	0	Ki67+	 14800 13957
14114	0	0	Ki67+	 14804 14003
14115	0	0	Ki67+	 14836 14038
14116	0	0	Ki67+	 14847 13986
14117	0	0	Ki67+	 14848 14026
14118	0	0	Ki67+	 14864 14027
14119	0	0	Ki67+	 14873 13989
14120	0	0	Ki67+	 14875 13957
14121	0	0	Ki67+	 14877 14089
14122	0	0	Ki67+	 14887 14052
14123	0	0	Ki67+	 14891 13954
14124	0	0	Ki67+	 14915 13986
14125	0	0	Ki67+	 14941 14067
14126	0	0	Ki67+	 14949 14099
14127	0	0	Ki67+	 14950 14004
14128	0	0	Ki67+	 14951 13981
14129	0	0	Ki67+	 14955 14136
14130	0	0	Ki67+	 14958 14047
14131	0	0	Ki67+	 14960 13965
14132	0	0	Ki67+	 14963 14034
14133	0	0	Ki67+	 14976 13987
14134	0	0	Ki67+	 14976 14063
14135	0	0	Ki67+	 14978 14153
14136	0	0	Ki67+	 14986 13979
14137	0	0	Ki67+	 14987 14175
14138	0	0	Ki67+	 14992 14094
14139	0	0	Ki67+	 14994 13959
14140	0	0	Ki67+	 14995 14008
14141	0	0	Ki67+	 15000 14117
14142	0	0	Ki67+	 15011 14010
14143	0	0	Ki67+	 15021 14015
14144	0	0	Ki67+	 15021 14085
14145	0	0	Ki67+	 15025 14119
14146	0	0	Ki67+	 15027 13960
14147	0	0	Ki67+	 15040 14059
14148	0	0	Ki67+	 15055 14010
14149	0	0	Ki67+	 15060 14096
14150	0	0	Ki67+	 15067 13987
14151	0	0	Ki67+	 15072 14031
14152	0	0	Ki67+	 15072 14059
14153	0	0	Ki67+	 15077 14078
14154	0	0	Ki67+	 15078 14005
14155	0	0	Ki67+	 15078 14048
14156	0	0	Ki67+	 15081 13953
14157	0	0	Ki67+	 15085 14262
14158	0	0	Ki67+	 15090 13965
14159	0	0	Ki67+	 15101 13999
14160	0	0	Ki67+	 15101 14037
14161	0	0	Ki67+	 15109 14286
14162	0	0	Ki67+	 15189 14154
14163	0	0	Ki67+	 14434 15294
14164	0	0	Ki67+	 14450 15281
14165	0	0	Ki67+	 14460 15305
14166	0	0	Ki67+	 14494 15290
14167	0	0	Ki67+	 14509 15283
14168	0	0	Ki67+	 14517 15267
14169	0	0	Ki67+	 14544 15205
14170	0	0	Ki67+	 14546 15248
14171	0	0	Ki67+	 14551 15279
14172	0	0	Ki67+	 14569 15251
14173	0	0	Ki67+	 14569 15270
14174	0	0	Ki67+	 14573 15225
14175	0	0	Ki67+	 14586 15248
14176	0	0	Ki67+	 14593 15235
14177	0	0	Ki67+	 14611 15214
14178	0	0	Ki67+	 14623 15228
14179	0	0	Ki67+	 14629 15262
14180	0	0	Ki67+	 15021 14870
14181	0	0	Ki67+	 15078 14784
14182	0	0	Ki67+	 15137 14853
14183	0	0	Ki67+	 15318 1460
14184	0	0	Ki67+	 15347 1345
14185	0	0	Ki67+	 15663 1244
14186	0	0	Ki67+	 15347 1777
14187	0	0	Ki67+	 15348 1795
14188	0	0	Ki67+	 15408 1695
14189	0	0	Ki67+	 15416 2279
14190	0	0	Ki67+	 15427 1644
14191	0	0	Ki67+	 15457 1618
14192	0	0	Ki67+	 15459 1740
14193	0	0	Ki67+	 15462 1598
14194	0	0	Ki67+	 15467 1694
14195	0	0	Ki67+	 15507 1645
14196	0	0	Ki67+	 15591 2191
14197	0	0	Ki67+	 15618 2184
14198	0	0	Ki67+	 15645 2189
14199	0	0	Ki67+	 15677 2136
14200	0	0	Ki67+	 15682 1946
14201	0	0	Ki67+	 15708 2073
14202	0	0	Ki67+	 15714 2116
14203	0	0	Ki67+	 15729 2105
14204	0	0	Ki67+	 15766 2100
14205	0	0	Ki67+	 15819 2011
14206	0	0	Ki67+	 16000 2079
14207	0	0	Ki67+	 15447 2342
14208	0	0	Ki67+	 15471 2334
14209	0	0	Ki67+	 15617 3253
14210	0	0	Ki67+	 15270 4533
14211	0	0	Ki67+	 15278 4525
14212	0	0	Ki67+	 15350 4485
14213	0	0	Ki67+	 15354 4282
14214	0	0	Ki67+	 15371 4401
14215	0	0	Ki67+	 15402 4432
14216	0	0	Ki67+	 15475 4215
14217	0	0	Ki67+	 15485 4729
14218	0	0	Ki67+	 15506 4228
14219	0	0	Ki67+	 15514 4363
14220	0	0	Ki67+	 15518 4749
14221	0	0	Ki67+	 15521 4204
14222	0	0	Ki67+	 15534 4165
14223	0	0	Ki67+	 15537 4176
14224	0	0	Ki67+	 15538 3958
14225	0	0	Ki67+	 15547 4153
14226	0	0	Ki67+	 15550 4272
14227	0	0	Ki67+	 15565 4231
14228	0	0	Ki67+	 15570 4647
14229	0	0	Ki67+	 15606 4222
14230	0	0	Ki67+	 15630 4273
14231	0	0	Ki67+	 15645 4616
14232	0	0	Ki67+	 15673 4605
14233	0	0	Ki67+	 15684 4581
14234	0	0	Ki67+	 15718 4267
14235	0	0	Ki67+	 15738 4719
14236	0	0	Ki67+	 15750 4491
14237	0	0	Ki67+	 15774 4584
14238	0	0	Ki67+	 15775 4462
14239	0	0	Ki67+	 15788 4491
14240	0	0	Ki67+	 15796 4050
14241	0	0	Ki67+	 15859 4030
14242	0	0	Ki67+	 15868 4454
14243	0	0	Ki67+	 15901 4253
14244	0	0	Ki67+	 15913 4251
14245	0	0	Ki67+	 15995 4521
14246	0	0	Ki67+	 16004 4587
14247	0	0	Ki67+	 16011 4561
14248	0	0	Ki67+	 16031 4605
14249	0	0	Ki67+	 15381 4956
14250	0	0	Ki67+	 15397 4762
14251	0	0	Ki67+	 15443 4766
14252	0	0	Ki67+	 15461 4856
14253	0	0	Ki67+	 15689 4865
14254	0	0	Ki67+	 15952 4869
14255	0	0	Ki67+	 15847 6219
14256	0	0	Ki67+	 15463 6750
14257	0	0	Ki67+	 15496 6672
14258	0	0	Ki67+	 15501 6700
14259	0	0	Ki67+	 15564 6810
14260	0	0	Ki67+	 15261 7495
14261	0	0	Ki67+	 15283 7259
14262	0	0	Ki67+	 15285 7381
14263	0	0	Ki67+	 15288 7538
14264	0	0	Ki67+	 15289 7524
14265	0	0	Ki67+	 15292 7219
14266	0	0	Ki67+	 15295 7412
14267	0	0	Ki67+	 15305 7346
14268	0	0	Ki67+	 15308 7512
14269	0	0	Ki67+	 15328 7316
14270	0	0	Ki67+	 15346 7383
14271	0	0	Ki67+	 15356 7310
14272	0	0	Ki67+	 15359 7403
14273	0	0	Ki67+	 15298 8036
14274	0	0	Ki67+	 15298 8064
14275	0	0	Ki67+	 15300 8017
14276	0	0	Ki67+	 15308 7979
14277	0	0	Ki67+	 15891 8438
14278	0	0	Ki67+	 15996 8429
14279	0	0	Ki67+	 15997 8441
14280	0	0	Ki67+	 15416 9132
14281	0	0	Ki67+	 15822 9321
14282	0	0	Ki67+	 15856 9394
14283	0	0	Ki67+	 15885 9298
14284	0	0	Ki67+	 15916 9300
14285	0	0	Ki67+	 16021 9301
14286	0	0	Ki67+	 15308 10264
14287	0	0	Ki67+	 15333 9798
14288	0	0	Ki67+	 15430 10191
14289	0	0	Ki67+	 15436 10230
14290	0	0	Ki67+	 15440 10212
14291	0	0	Ki67+	 15443 10178
14292	0	0	Ki67+	 15455 10086
14293	0	0	Ki67+	 15522 10319
14294	0	0	Ki67+	 15535 10343
14295	0	0	Ki67+	 15537 10283
14296	0	0	Ki67+	 15553 9816
14297	0	0	Ki67+	 15553 10320
14298	0	0	Ki67+	 15571 10045
14299	0	0	Ki67+	 15594 10266
14300	0	0	Ki67+	 15650 10327
14301	0	0	Ki67+	 15715 10048
14302	0	0	Ki67+	 15855 10149
14303	0	0	Ki67+	 15860 10199
14304	0	0	Ki67+	 15905 10044
14305	0	0	Ki67+	 15236 11083
14306	0	0	Ki67+	 15263 11116
14307	0	0	Ki67+	 15264 11089
14308	0	0	Ki67+	 15275 11108
14309	0	0	Ki67+	 15532 10410
14310	0	0	Ki67+	 15536 10954
14311	0	0	Ki67+	 15585 10868
14312	0	0	Ki67+	 15597 10454
14313	0	0	Ki67+	 15611 10461
14314	0	0	Ki67+	 15621 10471
14315	0	0	Ki67+	 15627 10432
14316	0	0	Ki67+	 15641 10405
14317	0	0	Ki67+	 15645 10356
14318	0	0	Ki67+	 15657 10375
14319	0	0	Ki67+	 15894 10531
14320	0	0	Ki67+	 15910 10604
14321	0	0	Ki67+	 15919 10556
14322	0	0	Ki67+	 16023 10499
14323	0	0	Ki67+	 15242 11257
14324	0	0	Ki67+	 15246 11725
14325	0	0	Ki67+	 15248 11704
14326	0	0	Ki67+	 15252 11171
14327	0	0	Ki67+	 15258 11761
14328	0	0	Ki67+	 15263 11244
14329	0	0	Ki67+	 15273 11730
14330	0	0	Ki67+	 15275 11703
14331	0	0	Ki67+	 15304 11721
14332	0	0	Ki67+	 15307 11268
14333	0	0	Ki67+	 15310 11250
14334	0	0	Ki67+	 15316 11792
14335	0	0	Ki67+	 15370 11752
14336	0	0	Ki67+	 15372 11717
14337	0	0	Ki67+	 15381 11276
14338	0	0	Ki67+	 15393 11753
14339	0	0	Ki67+	 15395 11796
14340	0	0	Ki67+	 15418 11247
14341	0	0	Ki67+	 15426 11205
14342	0	0	Ki67+	 15429 11534
14343	0	0	Ki67+	 15429 11764
14344	0	0	Ki67+	 15440 11394
14345	0	0	Ki67+	 15444 11602
14346	0	0	Ki67+	 15446 11282
14347	0	0	Ki67+	 15452 11424
14348	0	0	Ki67+	 15453 11818
14349	0	0	Ki67+	 15454 11296
14350	0	0	Ki67+	 15456 11796
14351	0	0	Ki67+	 15457 11625
14352	0	0	Ki67+	 15466 11372
14353	0	0	Ki67+	 15470 11307
14354	0	0	Ki67+	 15475 11713
14355	0	0	Ki67+	 15484 11394
14356	0	0	Ki67+	 15486 11630
14357	0	0	Ki67+	 15486 11766
14358	0	0	Ki67+	 15493 11643
14359	0	0	Ki67+	 15494 11607
14360	0	0	Ki67+	 15498 11349
14361	0	0	Ki67+	 15504 11534
14362	0	0	Ki67+	 15504 11589
14363	0	0	Ki67+	 15510 11737
14364	0	0	Ki67+	 15511 11432
14365	0	0	Ki67+	 15512 11656
14366	0	0	Ki67+	 15515 11462
14367	0	0	Ki67+	 15520 11764
14368	0	0	Ki67+	 15525 11715
14369	0	0	Ki67+	 15527 11468
14370	0	0	Ki67+	 15532 11617
14371	0	0	Ki67+	 15543 11643
14372	0	0	Ki67+	 15550 11622
14373	0	0	Ki67+	 15554 11532
14374	0	0	Ki67+	 15565 11641
14375	0	0	Ki67+	 15569 11668
14376	0	0	Ki67+	 15582 11607
14377	0	0	Ki67+	 15602 11595
14378	0	0	Ki67+	 15612 11666
14379	0	0	Ki67+	 15614 11901
14380	0	0	Ki67+	 15615 11653
14381	0	0	Ki67+	 15616 11924
14382	0	0	Ki67+	 15620 11636
14383	0	0	Ki67+	 15639 11678
14384	0	0	Ki67+	 15642 11937
14385	0	0	Ki67+	 15649 11730
14386	0	0	Ki67+	 15654 11936
14387	0	0	Ki67+	 15660 11713
14388	0	0	Ki67+	 15689 11761
14389	0	0	Ki67+	 15692 11855
14390	0	0	Ki67+	 15693 11794
14391	0	0	Ki67+	 15712 11938
14392	0	0	Ki67+	 15717 11838
14393	0	0	Ki67+	 15729 11911
14394	0	0	Ki67+	 15830 11656
14395	0	0	Ki67+	 15835 11611
14396	0	0	Ki67+	 15854 11651
14397	0	0	Ki67+	 15855 11610
14398	0	0	Ki67+	 15877 11685
14399	0	0	Ki67+	 15877 11740
14400	0	0	Ki67+	 15919 11201
14401	0	0	Ki67+	 15925 11605
14402	0	0	Ki67+	 15926 11833
14403	0	0	Ki67+	 15928 11861
14404	0	0	Ki67+	 15933 11593
14405	0	0	Ki67+	 15948 11842
14406	0	0	Ki67+	 15979 11565
14407	0	0	Ki67+	 15990 11905
14408	0	0	Ki67+	 16003 11483
14409	0	0	Ki67+	 16011 11847
14410	0	0	Ki67+	 16028 11549
14411	0	0	Ki67+	 15240 12516
14412	0	0	Ki67+	 15257 12674
14413	0	0	Ki67+	 15264 12483
14414	0	0	Ki67+	 15265 12516
14415	0	0	Ki67+	 15273 12172
14416	0	0	Ki67+	 15278 12090
14417	0	0	Ki67+	 15281 12530
14418	0	0	Ki67+	 15281 12698
14419	0	0	Ki67+	 15288 12213
14420	0	0	Ki67+	 15293 12111
14421	0	0	Ki67+	 15293 12498
14422	0	0	Ki67+	 15294 12658
14423	0	0	Ki67+	 15298 12685
14424	0	0	Ki67+	 15303 12097
14425	0	0	Ki67+	 15308 12052
14426	0	0	Ki67+	 15311 12179
14427	0	0	Ki67+	 15311 12241
14428	0	0	Ki67+	 15313 12663
14429	0	0	Ki67+	 15316 12694
14430	0	0	Ki67+	 15322 12166
14431	0	0	Ki67+	 15326 12288
14432	0	0	Ki67+	 15330 12038
14433	0	0	Ki67+	 15333 12084
14434	0	0	Ki67+	 15334 12272
14435	0	0	Ki67+	 15335 12696
14436	0	0	Ki67+	 15344 12712
14437	0	0	Ki67+	 15346 12527
14438	0	0	Ki67+	 15347 12039
14439	0	0	Ki67+	 15349 12299
14440	0	0	Ki67+	 15350 12326
14441	0	0	Ki67+	 15360 12089
14442	0	0	Ki67+	 15361 12261
14443	0	0	Ki67+	 15363 12624
14444	0	0	Ki67+	 15364 12230
14445	0	0	Ki67+	 15364 12371
14446	0	0	Ki67+	 15369 12040
14447	0	0	Ki67+	 15372 12314
14448	0	0	Ki67+	 15374 12701
14449	0	0	Ki67+	 15376 12445
14450	0	0	Ki67+	 15380 12285
14451	0	0	Ki67+	 15393 12499
14452	0	0	Ki67+	 15393 12736
14453	0	0	Ki67+	 15397 12410
14454	0	0	Ki67+	 15402 12727
14455	0	0	Ki67+	 15404 12427
14456	0	0	Ki67+	 15405 12351
14457	0	0	Ki67+	 15408 12089
14458	0	0	Ki67+	 15408 12110
14459	0	0	Ki67+	 15417 12163
14460	0	0	Ki67+	 15423 12067
14461	0	0	Ki67+	 15424 12381
14462	0	0	Ki67+	 15427 12497
14463	0	0	Ki67+	 15441 12186
14464	0	0	Ki67+	 15441 12541
14465	0	0	Ki67+	 15443 12419
14466	0	0	Ki67+	 15448 12155
14467	0	0	Ki67+	 15450 12481
14468	0	0	Ki67+	 15454 12097
14469	0	0	Ki67+	 15459 12746
14470	0	0	Ki67+	 15463 12395
14471	0	0	Ki67+	 15466 12228
14472	0	0	Ki67+	 15468 12250
14473	0	0	Ki67+	 15470 12182
14474	0	0	Ki67+	 15477 12266
14475	0	0	Ki67+	 15481 12418
14476	0	0	Ki67+	 15485 12286
14477	0	0	Ki67+	 15492 12265
14478	0	0	Ki67+	 15497 12287
14479	0	0	Ki67+	 15501 12520
14480	0	0	Ki67+	 15506 12408
14481	0	0	Ki67+	 15511 12320
14482	0	0	Ki67+	 15519 12272
14483	0	0	Ki67+	 15529 12368
14484	0	0	Ki67+	 15529 12517
14485	0	0	Ki67+	 15555 12449
14486	0	0	Ki67+	 15558 12340
14487	0	0	Ki67+	 15562 12319
14488	0	0	Ki67+	 15562 12406
14489	0	0	Ki67+	 15570 12352
14490	0	0	Ki67+	 15574 12420
14491	0	0	Ki67+	 15579 12383
14492	0	0	Ki67+	 15582 12367
14493	0	0	Ki67+	 15618 12648
14494	0	0	Ki67+	 15687 11982
14495	0	0	Ki67+	 15728 12082
14496	0	0	Ki67+	 15734 12324
14497	0	0	Ki67+	 15747 12476
14498	0	0	Ki67+	 15779 12548
14499	0	0	Ki67+	 15784 12701
14500	0	0	Ki67+	 15789 12437
14501	0	0	Ki67+	 15800 12418
14502	0	0	Ki67+	 15802 12553
14503	0	0	Ki67+	 15808 12721
14504	0	0	Ki67+	 15809 12386
14505	0	0	Ki67+	 15851 12563
14506	0	0	Ki67+	 15856 12503
14507	0	0	Ki67+	 15903 12209
14508	0	0	Ki67+	 15929 12461
14509	0	0	Ki67+	 15933 12277
14510	0	0	Ki67+	 15970 12545
14511	0	0	Ki67+	 15975 12473
14512	0	0	Ki67+	 15976 12219
14513	0	0	Ki67+	 15248 13528
14514	0	0	Ki67+	 15255 12777
14515	0	0	Ki67+	 15265 12908
14516	0	0	Ki67+	 15273 12789
14517	0	0	Ki67+	 15304 12785
14518	0	0	Ki67+	 15310 12762
14519	0	0	Ki67+	 15313 12928
14520	0	0	Ki67+	 15320 12908
14521	0	0	Ki67+	 15322 12799
14522	0	0	Ki67+	 15351 12940
14523	0	0	Ki67+	 15352 12909
14524	0	0	Ki67+	 15356 12783
14525	0	0	Ki67+	 15357 12806
14526	0	0	Ki67+	 15362 12857
14527	0	0	Ki67+	 15368 12946
14528	0	0	Ki67+	 15376 12819
14529	0	0	Ki67+	 15386 12941
14530	0	0	Ki67+	 15392 12809
14531	0	0	Ki67+	 15392 12915
14532	0	0	Ki67+	 15411 12802
14533	0	0	Ki67+	 15422 12945
14534	0	0	Ki67+	 15423 12786
14535	0	0	Ki67+	 15427 12762
14536	0	0	Ki67+	 15428 12927
14537	0	0	Ki67+	 15435 13253
14538	0	0	Ki67+	 15445 13266
14539	0	0	Ki67+	 15446 12795
14540	0	0	Ki67+	 15446 13208
14541	0	0	Ki67+	 15448 12769
14542	0	0	Ki67+	 15450 12930
14543	0	0	Ki67+	 15465 12819
14544	0	0	Ki67+	 15473 12917
14545	0	0	Ki67+	 15480 12948
14546	0	0	Ki67+	 15485 12847
14547	0	0	Ki67+	 15491 12794
14548	0	0	Ki67+	 15503 12863
14549	0	0	Ki67+	 15504 12803
14550	0	0	Ki67+	 15520 12846
14551	0	0	Ki67+	 15522 12936
14552	0	0	Ki67+	 15523 12920
14553	0	0	Ki67+	 15529 12875
14554	0	0	Ki67+	 15537 13223
14555	0	0	Ki67+	 15546 13217
14556	0	0	Ki67+	 15640 12967
14557	0	0	Ki67+	 15657 13275
14558	0	0	Ki67+	 15673 13271
14559	0	0	Ki67+	 15675 13547
14560	0	0	Ki67+	 15692 13504
14561	0	0	Ki67+	 15695 13090
14562	0	0	Ki67+	 15698 13538
14563	0	0	Ki67+	 15700 13205
14564	0	0	Ki67+	 15709 13498
14565	0	0	Ki67+	 15722 13494
14566	0	0	Ki67+	 15735 13471
14567	0	0	Ki67+	 15774 12913
14568	0	0	Ki67+	 15781 12967
14569	0	0	Ki67+	 15790 13238
14570	0	0	Ki67+	 15791 12931
14571	0	0	Ki67+	 15815 13426
14572	0	0	Ki67+	 15816 13323
14573	0	0	Ki67+	 15834 13508
14574	0	0	Ki67+	 15839 13065
14575	0	0	Ki67+	 15854 13286
14576	0	0	Ki67+	 15861 13259
14577	0	0	Ki67+	 15880 13222
14578	0	0	Ki67+	 15888 13447
14579	0	0	Ki67+	 15894 13537
14580	0	0	Ki67+	 15906 13168
14581	0	0	Ki67+	 15911 13370
14582	0	0	Ki67+	 15920 13453
14583	0	0	Ki67+	 15925 13505
14584	0	0	Ki67+	 15931 13391
14585	0	0	Ki67+	 15935 13461
14586	0	0	Ki67+	 15938 13439
14587	0	0	Ki67+	 15943 13302
14588	0	0	Ki67+	 15944 13327
14589	0	0	Ki67+	 15955 13366
14590	0	0	Ki67+	 15957 13211
14591	0	0	Ki67+	 15966 13398
14592	0	0	Ki67+	 15970 13320
14593	0	0	Ki67+	 15978 13297
14594	0	0	Ki67+	 15986 13512
14595	0	0	Ki67+	 15991 13344
14596	0	0	Ki67+	 15992 13319
[truncated: 500,075 more chars]
