# Supplementary material for: Data-Driven Discovery of Immune Contexture Biomarkers
Source: Front Oncol. 2018 Dec 18;8:627. doi: 10.3389/fonc.2018.00627 (PMC6305402; doi:10.3389/fonc.2018.00627)
Supplement: Data Sheet 5.zip — MSI/MSS dataset, part 3/3. [file Data_Sheet_5.zip › MSIMSSDataset/89893_ImageObjects.txt]

barcode_target	F16-000127-1 [5 channels]
barcode_origin	0
workflow_target	CD8-CD3-CD4-Ki67-DAPI_generic.wsa 
workflow_target_version	 build f14999727a346af05f524693b44526002539cc76, workflows f149997 2016-05-23 with local changes
workflow_origin	0
workflow_origin_version	0
iH	37184
iW	84720
user	txdsapps
hostname	RPZMB000020

1	0	0	Ki67+	 2327 13828
2	0	0	Ki67+	 2376 13857
3	0	0	Ki67+	 2417 13732
4	0	0	Ki67+	 2440 13743
5	0	0	Ki67+	 2443 13668
6	0	0	Ki67+	 2453 13693
7	0	0	Ki67+	 2460 13620
8	0	0	Ki67+	 2469 13697
9	0	0	Ki67+	 2547 13622
10	0	0	Ki67+	 2589 13828
11	0	0	Ki67+	 2605 13491
12	0	0	Ki67+	 2615 13495
13	0	0	Ki67+	 2616 13788
14	0	0	Ki67+	 2639 13638
15	0	0	Ki67+	 2646 13443
16	0	0	Ki67+	 2658 13728
17	0	0	Ki67+	 2669 13648
18	0	0	Ki67+	 2679 13701
19	0	0	Ki67+	 2683 13642
20	0	0	Ki67+	 2709 13314
21	0	0	Ki67+	 2710 13750
22	0	0	Ki67+	 2712 13633
23	0	0	Ki67+	 2729 13406
24	0	0	Ki67+	 2733 13742
25	0	0	Ki67+	 2734 13243
26	0	0	Ki67+	 2737 13323
27	0	0	Ki67+	 2738 13354
28	0	0	Ki67+	 2740 13763
29	0	0	Ki67+	 2745 13796
30	0	0	Ki67+	 2760 13883
31	0	0	Ki67+	 2768 13438
32	0	0	Ki67+	 2776 13300
33	0	0	Ki67+	 2781 13416
34	0	0	Ki67+	 2782 13849
35	0	0	Ki67+	 2783 13389
36	0	0	Ki67+	 2792 13213
37	0	0	Ki67+	 2794 13283
38	0	0	Ki67+	 2797 13743
39	0	0	Ki67+	 2799 13384
40	0	0	Ki67+	 2817 13310
41	0	0	Ki67+	 2820 13246
42	0	0	Ki67+	 2820 13377
43	0	0	Ki67+	 2820 13401
44	0	0	Ki67+	 2822 13429
45	0	0	Ki67+	 2823 13135
46	0	0	Ki67+	 2825 13282
47	0	0	Ki67+	 2826 13185
48	0	0	Ki67+	 2834 13335
49	0	0	Ki67+	 2838 13392
50	0	0	Ki67+	 2839 13483
51	0	0	Ki67+	 2846 13161
52	0	0	Ki67+	 2852 13277
53	0	0	Ki67+	 2852 13323
54	0	0	Ki67+	 2855 13313
55	0	0	Ki67+	 2855 13415
56	0	0	Ki67+	 2866 13282
57	0	0	Ki67+	 2873 13210
58	0	0	Ki67+	 2875 13390
59	0	0	Ki67+	 2876 13231
60	0	0	Ki67+	 2876 13521
61	0	0	Ki67+	 2878 13505
62	0	0	Ki67+	 2879 13442
63	0	0	Ki67+	 2879 13459
64	0	0	Ki67+	 2891 13340
65	0	0	Ki67+	 2893 13266
66	0	0	Ki67+	 2893 13501
67	0	0	Ki67+	 2894 13402
68	0	0	Ki67+	 2242 14633
69	0	0	Ki67+	 2243 14098
70	0	0	Ki67+	 2243 14671
71	0	0	Ki67+	 2249 14528
72	0	0	Ki67+	 2256 14472
73	0	0	Ki67+	 2263 14301
74	0	0	Ki67+	 2266 14629
75	0	0	Ki67+	 2267 14218
76	0	0	Ki67+	 2267 14323
77	0	0	Ki67+	 2268 14272
78	0	0	Ki67+	 2270 14370
79	0	0	Ki67+	 2275 14619
80	0	0	Ki67+	 2278 14668
81	0	0	Ki67+	 2282 14359
82	0	0	Ki67+	 2283 14315
83	0	0	Ki67+	 2291 14284
84	0	0	Ki67+	 2298 14223
85	0	0	Ki67+	 2302 14333
86	0	0	Ki67+	 2305 14647
87	0	0	Ki67+	 2307 14316
88	0	0	Ki67+	 2308 14348
89	0	0	Ki67+	 2311 14586
90	0	0	Ki67+	 2315 14680
91	0	0	Ki67+	 2319 14140
92	0	0	Ki67+	 2328 14497
93	0	0	Ki67+	 2336 14551
94	0	0	Ki67+	 2337 14666
95	0	0	Ki67+	 2339 14645
96	0	0	Ki67+	 2346 14011
97	0	0	Ki67+	 2347 14572
98	0	0	Ki67+	 2351 14591
99	0	0	Ki67+	 2353 14001
100	0	0	Ki67+	 2354 13988
101	0	0	Ki67+	 2355 14255
102	0	0	Ki67+	 2355 14316
103	0	0	Ki67+	 2355 14614
104	0	0	Ki67+	 2355 14683
105	0	0	Ki67+	 2363 14504
106	0	0	Ki67+	 2369 14611
107	0	0	Ki67+	 2370 14656
108	0	0	Ki67+	 2376 14205
109	0	0	Ki67+	 2376 14530
110	0	0	Ki67+	 2380 14555
111	0	0	Ki67+	 2389 14613
112	0	0	Ki67+	 2393 14417
113	0	0	Ki67+	 2397 14506
114	0	0	Ki67+	 2404 14585
115	0	0	Ki67+	 2408 14199
116	0	0	Ki67+	 2412 14548
117	0	0	Ki67+	 2416 14623
118	0	0	Ki67+	 2418 14685
119	0	0	Ki67+	 2420 14212
120	0	0	Ki67+	 2434 14672
121	0	0	Ki67+	 2435 14622
122	0	0	Ki67+	 2461 14662
123	0	0	Ki67+	 2468 14080
124	0	0	Ki67+	 2483 14054
125	0	0	Ki67+	 2494 14054
126	0	0	Ki67+	 2504 14512
127	0	0	Ki67+	 2524 14519
128	0	0	Ki67+	 2538 14675
129	0	0	Ki67+	 2539 14168
130	0	0	Ki67+	 2565 14661
131	0	0	Ki67+	 2570 13909
132	0	0	Ki67+	 2579 14355
133	0	0	Ki67+	 2584 14562
134	0	0	Ki67+	 2601 14095
135	0	0	Ki67+	 2603 14124
136	0	0	Ki67+	 2603 14341
137	0	0	Ki67+	 2621 14208
138	0	0	Ki67+	 2621 14326
139	0	0	Ki67+	 2629 14112
140	0	0	Ki67+	 2632 13935
141	0	0	Ki67+	 2635 14317
142	0	0	Ki67+	 2648 14086
143	0	0	Ki67+	 2650 14596
144	0	0	Ki67+	 2658 14085
145	0	0	Ki67+	 2665 14416
146	0	0	Ki67+	 2672 14084
147	0	0	Ki67+	 2683 14170
148	0	0	Ki67+	 2689 14532
149	0	0	Ki67+	 2729 14162
150	0	0	Ki67+	 2770 14539
151	0	0	Ki67+	 2783 14542
152	0	0	Ki67+	 2790 14562
153	0	0	Ki67+	 2850 14627
154	0	0	Ki67+	 2857 14097
155	0	0	Ki67+	 2858 14119
156	0	0	Ki67+	 2863 14632
157	0	0	Ki67+	 2864 14608
158	0	0	Ki67+	 2868 14666
159	0	0	Ki67+	 2870 14110
160	0	0	Ki67+	 2874 14031
161	0	0	Ki67+	 2874 14215
162	0	0	Ki67+	 2876 14077
163	0	0	Ki67+	 2877 14173
164	0	0	Ki67+	 2880 14488
165	0	0	Ki67+	 2881 14152
166	0	0	Ki67+	 2884 14468
167	0	0	Ki67+	 2885 14001
168	0	0	Ki67+	 2892 14151
169	0	0	Ki67+	 2893 14233
170	0	0	Ki67+	 2243 14804
171	0	0	Ki67+	 2259 15025
172	0	0	Ki67+	 2260 14843
173	0	0	Ki67+	 2274 15015
174	0	0	Ki67+	 2276 15062
175	0	0	Ki67+	 2290 14853
176	0	0	Ki67+	 2305 14858
177	0	0	Ki67+	 2307 14702
178	0	0	Ki67+	 2324 14987
179	0	0	Ki67+	 2330 14967
180	0	0	Ki67+	 2331 14709
181	0	0	Ki67+	 2339 15041
182	0	0	Ki67+	 2340 14985
183	0	0	Ki67+	 2343 14858
184	0	0	Ki67+	 2347 15126
185	0	0	Ki67+	 2349 15018
186	0	0	Ki67+	 2352 15039
187	0	0	Ki67+	 2359 15100
188	0	0	Ki67+	 2360 14890
189	0	0	Ki67+	 2365 15076
190	0	0	Ki67+	 2369 14833
191	0	0	Ki67+	 2378 14854
192	0	0	Ki67+	 2379 14748
193	0	0	Ki67+	 2382 15161
194	0	0	Ki67+	 2384 15112
195	0	0	Ki67+	 2408 14752
196	0	0	Ki67+	 2412 15148
197	0	0	Ki67+	 2418 14904
198	0	0	Ki67+	 2432 14903
199	0	0	Ki67+	 2436 15185
200	0	0	Ki67+	 2436 15359
201	0	0	Ki67+	 2442 15010
202	0	0	Ki67+	 2448 15066
203	0	0	Ki67+	 2450 15390
204	0	0	Ki67+	 2452 14856
205	0	0	Ki67+	 2453 14841
206	0	0	Ki67+	 2453 15018
207	0	0	Ki67+	 2465 15107
208	0	0	Ki67+	 2468 15041
209	0	0	Ki67+	 2471 14914
210	0	0	Ki67+	 2474 15018
211	0	0	Ki67+	 2474 15176
212	0	0	Ki67+	 2474 15419
213	0	0	Ki67+	 2493 15119
214	0	0	Ki67+	 2495 15171
215	0	0	Ki67+	 2497 15436
216	0	0	Ki67+	 2503 15307
217	0	0	Ki67+	 2507 15258
218	0	0	Ki67+	 2516 15148
219	0	0	Ki67+	 2524 14965
220	0	0	Ki67+	 2525 15300
221	0	0	Ki67+	 2527 15078
222	0	0	Ki67+	 2529 15265
223	0	0	Ki67+	 2531 15384
224	0	0	Ki67+	 2544 15055
225	0	0	Ki67+	 2544 15285
226	0	0	Ki67+	 2545 15310
227	0	0	Ki67+	 2550 15474
228	0	0	Ki67+	 2560 14878
229	0	0	Ki67+	 2562 14953
230	0	0	Ki67+	 2562 15282
231	0	0	Ki67+	 2567 14973
232	0	0	Ki67+	 2574 15134
233	0	0	Ki67+	 2577 15339
234	0	0	Ki67+	 2581 15282
235	0	0	Ki67+	 2582 14859
236	0	0	Ki67+	 2589 15126
237	0	0	Ki67+	 2594 14944
238	0	0	Ki67+	 2596 15329
239	0	0	Ki67+	 2599 15214
240	0	0	Ki67+	 2600 15457
241	0	0	Ki67+	 2608 15010
242	0	0	Ki67+	 2613 15434
243	0	0	Ki67+	 2614 15360
244	0	0	Ki67+	 2625 15244
245	0	0	Ki67+	 2627 14971
246	0	0	Ki67+	 2634 15387
247	0	0	Ki67+	 2635 15309
248	0	0	Ki67+	 2637 15467
249	0	0	Ki67+	 2638 15220
250	0	0	Ki67+	 2640 15145
251	0	0	Ki67+	 2643 14999
252	0	0	Ki67+	 2644 15125
253	0	0	Ki67+	 2654 15484
254	0	0	Ki67+	 2655 15343
255	0	0	Ki67+	 2656 15359
256	0	0	Ki67+	 2657 15393
257	0	0	Ki67+	 2659 15050
258	0	0	Ki67+	 2659 15132
259	0	0	Ki67+	 2661 15228
260	0	0	Ki67+	 2669 15456
261	0	0	Ki67+	 2671 14994
262	0	0	Ki67+	 2677 15352
263	0	0	Ki67+	 2684 14874
264	0	0	Ki67+	 2684 14937
265	0	0	Ki67+	 2684 15207
266	0	0	Ki67+	 2685 15140
267	0	0	Ki67+	 2685 15269
268	0	0	Ki67+	 2687 15035
269	0	0	Ki67+	 2687 15188
270	0	0	Ki67+	 2689 14983
271	0	0	Ki67+	 2694 15462
272	0	0	Ki67+	 2697 14866
273	0	0	Ki67+	 2699 15403
274	0	0	Ki67+	 2705 15300
275	0	0	Ki67+	 2707 15265
276	0	0	Ki67+	 2726 15260
277	0	0	Ki67+	 2732 15099
278	0	0	Ki67+	 2735 14839
279	0	0	Ki67+	 2740 15091
280	0	0	Ki67+	 2745 15237
281	0	0	Ki67+	 2748 15458
282	0	0	Ki67+	 2754 15275
283	0	0	Ki67+	 2768 15426
284	0	0	Ki67+	 2797 15277
285	0	0	Ki67+	 2806 15346
286	0	0	Ki67+	 2823 15314
287	0	0	Ki67+	 2841 15212
288	0	0	Ki67+	 2844 15119
289	0	0	Ki67+	 2851 15275
290	0	0	Ki67+	 2857 15456
291	0	0	Ki67+	 2864 15426
292	0	0	Ki67+	 2866 15410
293	0	0	Ki67+	 2869 15349
294	0	0	Ki67+	 2879 15475
295	0	0	Ki67+	 2880 15426
296	0	0	Ki67+	 2883 15156
297	0	0	Ki67+	 2886 15359
298	0	0	Ki67+	 2889 15448
299	0	0	Ki67+	 2895 15407
300	0	0	Ki67+	 2627 15498
301	0	0	Ki67+	 2664 15515
302	0	0	Ki67+	 2667 15572
303	0	0	Ki67+	 2693 15528
304	0	0	Ki67+	 2698 15545
305	0	0	Ki67+	 2710 15499
306	0	0	Ki67+	 2711 15627
307	0	0	Ki67+	 2733 15724
308	0	0	Ki67+	 2737 15489
309	0	0	Ki67+	 2742 15797
310	0	0	Ki67+	 2774 15580
311	0	0	Ki67+	 2801 15607
312	0	0	Ki67+	 2823 15593
313	0	0	Ki67+	 2825 15633
314	0	0	Ki67+	 2835 15675
315	0	0	Ki67+	 2844 15698
316	0	0	Ki67+	 2854 15717
317	0	0	Ki67+	 2855 15730
318	0	0	Ki67+	 2877 15729
319	0	0	Ki67+	 2888 15777
320	0	0	Ki67+	 3609 12032
321	0	0	Ki67+	 3620 11982
322	0	0	Ki67+	 3639 12054
323	0	0	Ki67+	 3642 11888
324	0	0	Ki67+	 3653 12061
325	0	0	Ki67+	 3656 11915
326	0	0	Ki67+	 3660 11868
327	0	0	Ki67+	 3676 11866
328	0	0	Ki67+	 3676 11992
329	0	0	Ki67+	 3678 12006
330	0	0	Ki67+	 3682 11883
331	0	0	Ki67+	 3684 11852
332	0	0	Ki67+	 3690 11957
333	0	0	Ki67+	 3694 12029
334	0	0	Ki67+	 2941 12802
335	0	0	Ki67+	 2955 12840
336	0	0	Ki67+	 2973 12786
337	0	0	Ki67+	 2991 12835
338	0	0	Ki67+	 2999 12809
339	0	0	Ki67+	 3004 12852
340	0	0	Ki67+	 3006 12731
341	0	0	Ki67+	 3017 12879
342	0	0	Ki67+	 3024 12703
343	0	0	Ki67+	 3035 12735
344	0	0	Ki67+	 3036 12725
345	0	0	Ki67+	 3050 12744
346	0	0	Ki67+	 3053 12724
347	0	0	Ki67+	 3053 12842
348	0	0	Ki67+	 3055 12875
349	0	0	Ki67+	 3065 12694
350	0	0	Ki67+	 3065 12765
351	0	0	Ki67+	 3076 12766
352	0	0	Ki67+	 3082 12701
353	0	0	Ki67+	 3095 12724
354	0	0	Ki67+	 3104 12807
355	0	0	Ki67+	 3125 12717
356	0	0	Ki67+	 3134 12670
357	0	0	Ki67+	 3142 12746
358	0	0	Ki67+	 3148 12804
359	0	0	Ki67+	 3150 12753
360	0	0	Ki67+	 3151 12693
361	0	0	Ki67+	 3160 12745
362	0	0	Ki67+	 3167 12806
363	0	0	Ki67+	 3178 12783
364	0	0	Ki67+	 3179 12828
365	0	0	Ki67+	 3192 12685
366	0	0	Ki67+	 3196 12781
367	0	0	Ki67+	 3201 12816
368	0	0	Ki67+	 3209 12664
369	0	0	Ki67+	 3219 12822
370	0	0	Ki67+	 3232 12507
371	0	0	Ki67+	 3236 12693
372	0	0	Ki67+	 3239 12771
373	0	0	Ki67+	 3240 12714
374	0	0	Ki67+	 3266 12704
375	0	0	Ki67+	 3266 12866
376	0	0	Ki67+	 3267 12507
377	0	0	Ki67+	 3272 12754
378	0	0	Ki67+	 3323 12795
379	0	0	Ki67+	 3344 12806
380	0	0	Ki67+	 3346 12789
381	0	0	Ki67+	 3378 12747
382	0	0	Ki67+	 3463 12872
383	0	0	Ki67+	 3480 12633
384	0	0	Ki67+	 3509 12311
385	0	0	Ki67+	 3510 12450
386	0	0	Ki67+	 3513 12735
387	0	0	Ki67+	 3536 12376
388	0	0	Ki67+	 3563 12266
389	0	0	Ki67+	 3604 12703
390	0	0	Ki67+	 3612 12337
391	0	0	Ki67+	 3624 12090
392	0	0	Ki67+	 3625 12227
393	0	0	Ki67+	 3633 12256
394	0	0	Ki67+	 3647 12620
395	0	0	Ki67+	 3654 12095
396	0	0	Ki67+	 3658 12118
397	0	0	Ki67+	 2902 13189
398	0	0	Ki67+	 2904 13415
399	0	0	Ki67+	 2904 13452
400	0	0	Ki67+	 2911 13206
401	0	0	Ki67+	 2914 13548
402	0	0	Ki67+	 2920 13438
403	0	0	Ki67+	 2922 13497
404	0	0	Ki67+	 2925 13162
405	0	0	Ki67+	 2932 13235
406	0	0	Ki67+	 2932 13527
407	0	0	Ki67+	 2935 13561
408	0	0	Ki67+	 2936 13463
409	0	0	Ki67+	 2938 13426
410	0	0	Ki67+	 2941 13358
411	0	0	Ki67+	 2947 13529
412	0	0	Ki67+	 2951 13286
413	0	0	Ki67+	 2952 13479
414	0	0	Ki67+	 2957 13168
415	0	0	Ki67+	 2962 13224
416	0	0	Ki67+	 2964 13529
417	0	0	Ki67+	 2969 13457
418	0	0	Ki67+	 2969 13469
419	0	0	Ki67+	 2970 13156
420	0	0	Ki67+	 2974 13363
421	0	0	Ki67+	 2975 13178
422	0	0	Ki67+	 2975 13514
423	0	0	Ki67+	 2979 13145
424	0	0	Ki67+	 2985 13499
425	0	0	Ki67+	 2989 13369
426	0	0	Ki67+	 2991 12970
427	0	0	Ki67+	 2994 13515
428	0	0	Ki67+	 2999 12989
429	0	0	Ki67+	 3000 13577
430	0	0	Ki67+	 3001 13141
431	0	0	Ki67+	 3012 13075
432	0	0	Ki67+	 3014 13494
433	0	0	Ki67+	 3014 13557
434	0	0	Ki67+	 3016 13259
435	0	0	Ki67+	 3021 13508
436	0	0	Ki67+	 3025 13003
437	0	0	Ki67+	 3028 13326
438	0	0	Ki67+	 3031 13538
439	0	0	Ki67+	 3034 13472
440	0	0	Ki67+	 3035 13209
441	0	0	Ki67+	 3039 13337
442	0	0	Ki67+	 3041 13058
443	0	0	Ki67+	 3042 12966
444	0	0	Ki67+	 3053 13645
445	0	0	Ki67+	 3057 13046
446	0	0	Ki67+	 3061 12993
447	0	0	Ki67+	 3062 12968
448	0	0	Ki67+	 3062 13628
449	0	0	Ki67+	 3063 13595
450	0	0	Ki67+	 3064 13605
451	0	0	Ki67+	 3065 13104
452	0	0	Ki67+	 3072 13461
453	0	0	Ki67+	 3075 13091
454	0	0	Ki67+	 3076 13582
455	0	0	Ki67+	 3079 13296
456	0	0	Ki67+	 3082 13329
457	0	0	Ki67+	 3083 13644
458	0	0	Ki67+	 3088 13590
459	0	0	Ki67+	 3091 13626
460	0	0	Ki67+	 3093 13267
461	0	0	Ki67+	 3095 13227
462	0	0	Ki67+	 3096 13551
463	0	0	Ki67+	 3099 13378
464	0	0	Ki67+	 3100 13668
465	0	0	Ki67+	 3101 13319
466	0	0	Ki67+	 3101 13356
467	0	0	Ki67+	 3102 13253
468	0	0	Ki67+	 3106 13082
469	0	0	Ki67+	 3113 13576
470	0	0	Ki67+	 3114 13530
471	0	0	Ki67+	 3115 13139
472	0	0	Ki67+	 3119 13344
473	0	0	Ki67+	 3121 13232
474	0	0	Ki67+	 3123 13444
475	0	0	Ki67+	 3130 13351
476	0	0	Ki67+	 3130 13606
477	0	0	Ki67+	 3131 13281
478	0	0	Ki67+	 3131 13625
479	0	0	Ki67+	 3132 13116
480	0	0	Ki67+	 3132 13220
481	0	0	Ki67+	 3135 13555
482	0	0	Ki67+	 3136 13379
483	0	0	Ki67+	 3137 13310
484	0	0	Ki67+	 3140 13132
485	0	0	Ki67+	 3142 13671
486	0	0	Ki67+	 3143 13247
487	0	0	Ki67+	 3144 13399
488	0	0	Ki67+	 3145 13159
489	0	0	Ki67+	 3145 13659
490	0	0	Ki67+	 3151 13338
491	0	0	Ki67+	 3152 13546
492	0	0	Ki67+	 3153 13113
493	0	0	Ki67+	 3154 13325
494	0	0	Ki67+	 3154 13421
495	0	0	Ki67+	 3154 13603
496	0	0	Ki67+	 3155 13564
497	0	0	Ki67+	 3155 13676
498	0	0	Ki67+	 3158 13629
499	0	0	Ki67+	 3160 13037
500	0	0	Ki67+	 3161 13647
501	0	0	Ki67+	 3162 13396
502	0	0	Ki67+	 3165 13235
503	0	0	Ki67+	 3167 13155
504	0	0	Ki67+	 3167 13589
505	0	0	Ki67+	 3173 13197
506	0	0	Ki67+	 3174 13535
507	0	0	Ki67+	 3177 13155
508	0	0	Ki67+	 3197 13426
509	0	0	Ki67+	 3197 13591
510	0	0	Ki67+	 3200 13576
511	0	0	Ki67+	 3203 13415
512	0	0	Ki67+	 3206 13443
513	0	0	Ki67+	 3208 13556
514	0	0	Ki67+	 3212 13107
515	0	0	Ki67+	 3214 13420
516	0	0	Ki67+	 3218 13129
517	0	0	Ki67+	 3225 13249
518	0	0	Ki67+	 3233 13566
519	0	0	Ki67+	 3240 13231
520	0	0	Ki67+	 3242 13530
521	0	0	Ki67+	 3243 13428
522	0	0	Ki67+	 3248 13190
523	0	0	Ki67+	 3250 13510
524	0	0	Ki67+	 3253 12943
525	0	0	Ki67+	 3253 13204
526	0	0	Ki67+	 3256 13092
527	0	0	Ki67+	 3256 13582
528	0	0	Ki67+	 3260 13668
529	0	0	Ki67+	 3262 13219
530	0	0	Ki67+	 3262 13652
531	0	0	Ki67+	 3264 13437
532	0	0	Ki67+	 3268 13601
533	0	0	Ki67+	 3268 13628
534	0	0	Ki67+	 3269 12898
535	0	0	Ki67+	 3271 13082
536	0	0	Ki67+	 3272 13581
537	0	0	Ki67+	 3273 13112
538	0	0	Ki67+	 3274 13147
539	0	0	Ki67+	 3274 13355
540	0	0	Ki67+	 3276 13175
541	0	0	Ki67+	 3276 13564
542	0	0	Ki67+	 3281 13398
543	0	0	Ki67+	 3281 13414
544	0	0	Ki67+	 3283 13292
545	0	0	Ki67+	 3284 13078
546	0	0	Ki67+	 3288 13202
547	0	0	Ki67+	 3291 13574
548	0	0	Ki67+	 3291 13666
549	0	0	Ki67+	 3292 13141
550	0	0	Ki67+	 3297 13625
551	0	0	Ki67+	 3299 13548
552	0	0	Ki67+	 3300 13609
553	0	0	Ki67+	 3309 12912
554	0	0	Ki67+	 3309 13109
555	0	0	Ki67+	 3309 13376
556	0	0	Ki67+	 3309 13442
557	0	0	Ki67+	 3312 13411
558	0	0	Ki67+	 3312 13559
559	0	0	Ki67+	 3313 13351
560	0	0	Ki67+	 3319 13660
561	0	0	Ki67+	 3320 13646
562	0	0	Ki67+	 3328 13498
563	0	0	Ki67+	 3329 13087
564	0	0	Ki67+	 3331 13605
565	0	0	Ki67+	 3332 12923
566	0	0	Ki67+	 3332 13193
567	0	0	Ki67+	 3333 13512
568	0	0	Ki67+	 3334 13424
569	0	0	Ki67+	 3336 13290
570	0	0	Ki67+	 3342 13627
571	0	0	Ki67+	 3346 12983
572	0	0	Ki67+	 3349 13654
573	0	0	Ki67+	 3350 13383
574	0	0	Ki67+	 3350 13491
575	0	0	Ki67+	 3353 13311
576	0	0	Ki67+	 3360 13421
577	0	0	Ki67+	 3364 13369
578	0	0	Ki67+	 3366 13391
579	0	0	Ki67+	 3367 13643
580	0	0	Ki67+	 3369 13583
581	0	0	Ki67+	 3370 13408
582	0	0	Ki67+	 3372 13265
583	0	0	Ki67+	 3372 13552
584	0	0	Ki67+	 3373 13506
585	0	0	Ki67+	 3375 13665
586	0	0	Ki67+	 3377 13615
587	0	0	Ki67+	 3379 13284
588	0	0	Ki67+	 3379 13652
589	0	0	Ki67+	 3380 13379
590	0	0	Ki67+	 3382 13182
591	0	0	Ki67+	 3383 13154
592	0	0	Ki67+	 3383 13488
593	0	0	Ki67+	 3384 13302
594	0	0	Ki67+	 3390 13580
595	0	0	Ki67+	 3391 13646
596	0	0	Ki67+	 3393 13569
597	0	0	Ki67+	 3397 13333
598	0	0	Ki67+	 3397 13551
599	0	0	Ki67+	 3399 13255
600	0	0	Ki67+	 3399 13514
601	0	0	Ki67+	 3400 13536
602	0	0	Ki67+	 3402 13485
603	0	0	Ki67+	 3408 13326
604	0	0	Ki67+	 3410 13203
605	0	0	Ki67+	 3412 13654
606	0	0	Ki67+	 3414 13625
607	0	0	Ki67+	 3415 12915
608	0	0	Ki67+	 3415 13257
609	0	0	Ki67+	 3415 13486
610	0	0	Ki67+	 3416 13286
611	0	0	Ki67+	 3417 13612
612	0	0	Ki67+	 3419 13583
613	0	0	Ki67+	 3421 13229
614	0	0	Ki67+	 3421 13335
615	0	0	Ki67+	 3424 13568
616	0	0	Ki67+	 3426 12928
617	0	0	Ki67+	 3426 13553
618	0	0	Ki67+	 3429 13269
619	0	0	Ki67+	 3433 12960
620	0	0	Ki67+	 3448 13289
621	0	0	Ki67+	 3448 13568
622	0	0	Ki67+	 3449 12896
623	0	0	Ki67+	 3450 13278
624	0	0	Ki67+	 3453 13660
625	0	0	Ki67+	 3455 13187
626	0	0	Ki67+	 3455 13239
627	0	0	Ki67+	 3456 12918
628	0	0	Ki67+	 3456 13328
629	0	0	Ki67+	 3457 13548
630	0	0	Ki67+	 3459 13297
631	0	0	Ki67+	 3461 13596
632	0	0	Ki67+	 3462 13620
633	0	0	Ki67+	 3470 13371
634	0	0	Ki67+	 3474 13522
635	0	0	Ki67+	 3475 13464
636	0	0	Ki67+	 3479 13258
637	0	0	Ki67+	 3479 13561
638	0	0	Ki67+	 3480 13386
639	0	0	Ki67+	 3488 13674
640	0	0	Ki67+	 3491 13260
641	0	0	Ki67+	 3491 13638
642	0	0	Ki67+	 3492 13543
643	0	0	Ki67+	 3492 13596
644	0	0	Ki67+	 3498 13304
645	0	0	Ki67+	 3499 13328
646	0	0	Ki67+	 3502 13276
647	0	0	Ki67+	 3502 13565
648	0	0	Ki67+	 3503 13360
649	0	0	Ki67+	 3505 13616
650	0	0	Ki67+	 3506 13337
651	0	0	Ki67+	 3508 13543
652	0	0	Ki67+	 3513 13670
653	0	0	Ki67+	 3516 13347
654	0	0	Ki67+	 3521 13314
655	0	0	Ki67+	 3522 13216
656	0	0	Ki67+	 3525 13510
657	0	0	Ki67+	 3526 13226
658	0	0	Ki67+	 3527 13573
659	0	0	Ki67+	 3532 13281
660	0	0	Ki67+	 3532 13559
661	0	0	Ki67+	 3537 13307
662	0	0	Ki67+	 3537 13518
663	0	0	Ki67+	 3538 13619
664	0	0	Ki67+	 3541 13466
665	0	0	Ki67+	 3545 13661
666	0	0	Ki67+	 3546 13677
667	0	0	Ki67+	 3549 13322
668	0	0	Ki67+	 3550 13574
669	0	0	Ki67+	 3550 13633
670	0	0	Ki67+	 3562 13263
671	0	0	Ki67+	 3568 13239
672	0	0	Ki67+	 3574 13382
673	0	0	Ki67+	 3576 13661
674	0	0	Ki67+	 3580 13285
675	0	0	Ki67+	 3580 13580
676	0	0	Ki67+	 3581 13643
677	0	0	Ki67+	 3585 13633
678	0	0	Ki67+	 3589 13553
679	0	0	Ki67+	 3592 13583
680	0	0	Ki67+	 3594 13534
681	0	0	Ki67+	 3596 13636
682	0	0	Ki67+	 3598 13667
683	0	0	Ki67+	 3601 13197
684	0	0	Ki67+	 3608 13585
685	0	0	Ki67+	 3610 13606
686	0	0	Ki67+	 3614 13565
687	0	0	Ki67+	 3617 13551
688	0	0	Ki67+	 3622 13652
689	0	0	Ki67+	 3625 13231
690	0	0	Ki67+	 3631 13599
691	0	0	Ki67+	 3633 13166
692	0	0	Ki67+	 3637 13241
693	0	0	Ki67+	 3637 13584
694	0	0	Ki67+	 3640 13280
695	0	0	Ki67+	 3640 13549
696	0	0	Ki67+	 3652 13211
697	0	0	Ki67+	 3658 13227
698	0	0	Ki67+	 3662 13172
699	0	0	Ki67+	 3663 13502
700	0	0	Ki67+	 3664 13487
701	0	0	Ki67+	 3665 13268
702	0	0	Ki67+	 3665 13632
703	0	0	Ki67+	 3666 13662
704	0	0	Ki67+	 3667 13247
705	0	0	Ki67+	 3670 13584
706	0	0	Ki67+	 3671 13602
707	0	0	Ki67+	 3673 13615
708	0	0	Ki67+	 3676 13546
709	0	0	Ki67+	 3684 13201
710	0	0	Ki67+	 3692 13213
711	0	0	Ki67+	 2901 14020
712	0	0	Ki67+	 2906 14044
713	0	0	Ki67+	 2906 14119
714	0	0	Ki67+	 2909 14150
715	0	0	Ki67+	 2916 13993
716	0	0	Ki67+	 2916 14228
717	0	0	Ki67+	 2921 13811
718	0	0	Ki67+	 2925 14104
719	0	0	Ki67+	 2928 13826
720	0	0	Ki67+	 2934 14127
721	0	0	Ki67+	 2936 13991
722	0	0	Ki67+	 2940 14267
723	0	0	Ki67+	 2944 14279
724	0	0	Ki67+	 2945 14096
725	0	0	Ki67+	 2947 14111
726	0	0	Ki67+	 2959 14142
727	0	0	Ki67+	 2963 14209
728	0	0	Ki67+	 2964 14079
729	0	0	Ki67+	 2973 14299
730	0	0	Ki67+	 2974 14125
731	0	0	Ki67+	 2981 14048
732	0	0	Ki67+	 2986 14458
733	0	0	Ki67+	 2987 14119
734	0	0	Ki67+	 2992 14245
735	0	0	Ki67+	 2994 13985
736	0	0	Ki67+	 2995 14190
737	0	0	Ki67+	 2999 14281
738	0	0	Ki67+	 3004 14465
739	0	0	Ki67+	 3005 14429
740	0	0	Ki67+	 3007 14103
741	0	0	Ki67+	 3015 13916
742	0	0	Ki67+	 3016 14184
743	0	0	Ki67+	 3019 14346
744	0	0	Ki67+	 3024 14042
745	0	0	Ki67+	 3024 14464
746	0	0	Ki67+	 3025 14231
747	0	0	Ki67+	 3032 14143
748	0	0	Ki67+	 3033 14002
749	0	0	Ki67+	 3035 14442
750	0	0	Ki67+	 3037 14036
751	0	0	Ki67+	 3037 14171
752	0	0	Ki67+	 3037 14314
753	0	0	Ki67+	 3037 14461
754	0	0	Ki67+	 3038 13967
755	0	0	Ki67+	 3043 14205
756	0	0	Ki67+	 3047 14479
757	0	0	Ki67+	 3049 14414
758	0	0	Ki67+	 3051 14004
759	0	0	Ki67+	 3051 14073
760	0	0	Ki67+	 3060 14201
761	0	0	Ki67+	 3064 14303
762	0	0	Ki67+	 3065 14392
763	0	0	Ki67+	 3070 14411
764	0	0	Ki67+	 3074 14073
765	0	0	Ki67+	 3078 14325
766	0	0	Ki67+	 3081 14189
767	0	0	Ki67+	 3083 14099
768	0	0	Ki67+	 3084 14294
769	0	0	Ki67+	 3088 14048
770	0	0	Ki67+	 3091 14068
771	0	0	Ki67+	 3091 14320
772	0	0	Ki67+	 3092 14356
773	0	0	Ki67+	 3097 14414
774	0	0	Ki67+	 3098 14126
775	0	0	Ki67+	 3098 14462
776	0	0	Ki67+	 3099 14010
777	0	0	Ki67+	 3103 14032
778	0	0	Ki67+	 3103 14397
779	0	0	Ki67+	 3107 14142
780	0	0	Ki67+	 3109 14378
781	0	0	Ki67+	 3119 14339
782	0	0	Ki67+	 3119 14401
783	0	0	Ki67+	 3121 14086
784	0	0	Ki67+	 3123 14022
785	0	0	Ki67+	 3126 13695
786	0	0	Ki67+	 3132 13987
787	0	0	Ki67+	 3134 14342
788	0	0	Ki67+	 3135 14080
789	0	0	Ki67+	 3136 14053
790	0	0	Ki67+	 3136 14393
791	0	0	Ki67+	 3139 14469
792	0	0	Ki67+	 3140 14309
793	0	0	Ki67+	 3146 14100
794	0	0	Ki67+	 3147 14388
795	0	0	Ki67+	 3152 14434
796	0	0	Ki67+	 3158 14078
797	0	0	Ki67+	 3159 14003
798	0	0	Ki67+	 3161 14030
799	0	0	Ki67+	 3162 13987
800	0	0	Ki67+	 3162 14353
801	0	0	Ki67+	 3169 14328
802	0	0	Ki67+	 3175 13702
803	0	0	Ki67+	 3175 14032
804	0	0	Ki67+	 3176 14462
805	0	0	Ki67+	 3185 14082
806	0	0	Ki67+	 3186 14435
807	0	0	Ki67+	 3187 14038
808	0	0	Ki67+	 3191 14379
809	0	0	Ki67+	 3197 14103
810	0	0	Ki67+	 3200 14125
811	0	0	Ki67+	 3200 14412
812	0	0	Ki67+	 3210 14062
813	0	0	Ki67+	 3216 14117
814	0	0	Ki67+	 3219 14079
815	0	0	Ki67+	 3240 13698
816	0	0	Ki67+	 3248 14093
817	0	0	Ki67+	 3249 14133
818	0	0	Ki67+	 3253 13999
819	0	0	Ki67+	 3254 14075
820	0	0	Ki67+	 3255 14102
821	0	0	Ki67+	 3257 14124
822	0	0	Ki67+	 3262 13690
823	0	0	Ki67+	 3265 14029
824	0	0	Ki67+	 3267 14069
825	0	0	Ki67+	 3269 14154
826	0	0	Ki67+	 3289 14130
827	0	0	Ki67+	 3292 13697
828	0	0	Ki67+	 3294 13999
829	0	0	Ki67+	 3298 14103
830	0	0	Ki67+	 3303 14018
831	0	0	Ki67+	 3327 14136
832	0	0	Ki67+	 3337 13706
833	0	0	Ki67+	 3345 14109
834	0	0	Ki67+	 3349 13696
835	0	0	Ki67+	 3355 14148
836	0	0	Ki67+	 3359 14234
837	0	0	Ki67+	 3370 14065
838	0	0	Ki67+	 3374 14152
839	0	0	Ki67+	 3378 14097
840	0	0	Ki67+	 3379 13681
841	0	0	Ki67+	 3393 14064
842	0	0	Ki67+	 3397 13694
843	0	0	Ki67+	 3399 14451
844	0	0	Ki67+	 3402 14032
845	0	0	Ki67+	 3405 14124
846	0	0	Ki67+	 3420 14451
847	0	0	Ki67+	 3424 14428
848	0	0	Ki67+	 3432 14450
849	0	0	Ki67+	 3433 14083
850	0	0	Ki67+	 3434 14338
851	0	0	Ki67+	 3436 14127
852	0	0	Ki67+	 3445 13681
853	0	0	Ki67+	 3453 14417
854	0	0	Ki67+	 3457 14462
855	0	0	Ki67+	 3460 14434
856	0	0	Ki67+	 3464 14153
857	0	0	Ki67+	 3465 14073
858	0	0	Ki67+	 3467 14451
859	0	0	Ki67+	 3474 14148
860	0	0	Ki67+	 3474 14217
861	0	0	Ki67+	 3483 14368
862	0	0	Ki67+	 3486 14115
863	0	0	Ki67+	 3487 14185
864	0	0	Ki67+	 3487 14453
865	0	0	Ki67+	 3491 13694
866	0	0	Ki67+	 3491 14426
867	0	0	Ki67+	 3495 14350
868	0	0	Ki67+	 3507 14173
869	0	0	Ki67+	 3508 14221
870	0	0	Ki67+	 3519 14446
871	0	0	Ki67+	 3526 14391
872	0	0	Ki67+	 3527 14107
873	0	0	Ki67+	 3527 14144
874	0	0	Ki67+	 3528 14335
875	0	0	Ki67+	 3532 14357
876	0	0	Ki67+	 3536 13698
877	0	0	Ki67+	 3542 14163
878	0	0	Ki67+	 3548 14433
879	0	0	Ki67+	 3557 14350
880	0	0	Ki67+	 3565 13866
881	0	0	Ki67+	 3565 14027
882	0	0	Ki67+	 3565 14325
883	0	0	Ki67+	 3577 14471
884	0	0	Ki67+	 3582 13683
885	0	0	Ki67+	 3582 13872
886	0	0	Ki67+	 3582 14156
887	0	0	Ki67+	 3585 14199
888	0	0	Ki67+	 3589 13703
889	0	0	Ki67+	 3594 14213
890	0	0	Ki67+	 3596 14329
891	0	0	Ki67+	 3598 14440
892	0	0	Ki67+	 3608 14477
893	0	0	Ki67+	 3611 14188
894	0	0	Ki67+	 3615 14208
895	0	0	Ki67+	 3617 14464
896	0	0	Ki67+	 3635 14353
897	0	0	Ki67+	 3643 13718
898	0	0	Ki67+	 3647 14331
899	0	0	Ki67+	 3648 13706
900	0	0	Ki67+	 3651 13688
901	0	0	Ki67+	 3660 14142
902	0	0	Ki67+	 3661 14464
903	0	0	Ki67+	 3675 14349
904	0	0	Ki67+	 3677 14196
905	0	0	Ki67+	 3682 14431
906	0	0	Ki67+	 3683 13723
907	0	0	Ki67+	 3683 14141
908	0	0	Ki67+	 3685 14185
909	0	0	Ki67+	 3689 14332
910	0	0	Ki67+	 3690 13824
911	0	0	Ki67+	 3693 14351
912	0	0	Ki67+	 2942 15114
913	0	0	Ki67+	 2956 15095
914	0	0	Ki67+	 2962 15086
915	0	0	Ki67+	 2964 15215
916	0	0	Ki67+	 2984 14541
917	0	0	Ki67+	 2985 15141
918	0	0	Ki67+	 2998 14486
919	0	0	Ki67+	 3001 14531
920	0	0	Ki67+	 3001 15220
921	0	0	Ki67+	 3009 15200
922	0	0	Ki67+	 3020 14796
923	0	0	Ki67+	 3030 14514
924	0	0	Ki67+	 3035 14540
925	0	0	Ki67+	 3036 14844
926	0	0	Ki67+	 3046 14647
927	0	0	Ki67+	 3047 14795
928	0	0	Ki67+	 3051 14899
929	0	0	Ki67+	 3052 14785
930	0	0	Ki67+	 3056 14537
931	0	0	Ki67+	 3057 14490
932	0	0	Ki67+	 3061 14673
933	0	0	Ki67+	 3066 14744
934	0	0	Ki67+	 3067 14782
935	0	0	Ki67+	 3070 14918
936	0	0	Ki67+	 3071 14845
937	0	0	Ki67+	 3076 14639
938	0	0	Ki67+	 3078 14528
939	0	0	Ki67+	 3078 14705
940	0	0	Ki67+	 3079 14865
941	0	0	Ki67+	 3081 14903
942	0	0	Ki67+	 3081 14940
943	0	0	Ki67+	 3086 14680
944	0	0	Ki67+	 3087 14809
945	0	0	Ki67+	 3091 14863
946	0	0	Ki67+	 3092 14502
947	0	0	Ki67+	 3092 14547
948	0	0	Ki67+	 3092 14980
949	0	0	Ki67+	 3092 15237
950	0	0	Ki67+	 3093 14835
951	0	0	Ki67+	 3094 14752
952	0	0	Ki67+	 3095 14612
953	0	0	Ki67+	 3097 14895
954	0	0	Ki67+	 3101 14538
955	0	0	Ki67+	 3104 14687
956	0	0	Ki67+	 3105 14777
957	0	0	Ki67+	 3106 14831
958	0	0	Ki67+	 3106 14948
959	0	0	Ki67+	 3111 14907
960	0	0	Ki67+	 3111 15002
961	0	0	Ki67+	 3114 14569
962	0	0	Ki67+	 3115 14858
963	0	0	Ki67+	 3117 14800
964	0	0	Ki67+	 3118 14714
965	0	0	Ki67+	 3122 14526
966	0	0	Ki67+	 3124 14665
967	0	0	Ki67+	 3124 14888
968	0	0	Ki67+	 3133 14908
969	0	0	Ki67+	 3136 14729
970	0	0	Ki67+	 3138 15072
971	0	0	Ki67+	 3140 14659
972	0	0	Ki67+	 3140 14972
973	0	0	Ki67+	 3143 15013
974	0	0	Ki67+	 3145 14597
975	0	0	Ki67+	 3149 15027
976	0	0	Ki67+	 3150 14997
977	0	0	Ki67+	 3161 14980
978	0	0	Ki67+	 3165 15188
979	0	0	Ki67+	 3166 15067
980	0	0	Ki67+	 3167 14964
981	0	0	Ki67+	 3168 14525
982	0	0	Ki67+	 3171 14543
983	0	0	Ki67+	 3174 15009
984	0	0	Ki67+	 3177 15047
985	0	0	Ki67+	 3179 14673
986	0	0	Ki67+	 3180 14987
987	0	0	Ki67+	 3182 14487
988	0	0	Ki67+	 3182 15025
989	0	0	Ki67+	 3183 14520
990	0	0	Ki67+	 3185 15159
991	0	0	Ki67+	 3194 14486
992	0	0	Ki67+	 3194 15081
993	0	0	Ki67+	 3200 15100
994	0	0	Ki67+	 3204 14490
995	0	0	Ki67+	 3211 15185
996	0	0	Ki67+	 3221 15158
997	0	0	Ki67+	 3225 15131
998	0	0	Ki67+	 3228 14729
999	0	0	Ki67+	 3230 15016
1000	0	0	Ki67+	 3231 15225
1001	0	0	Ki67+	 3233 14672
1002	0	0	Ki67+	 3233 14976
1003	0	0	Ki67+	 3234 14571
1004	0	0	Ki67+	 3237 14904
1005	0	0	Ki67+	 3239 14646
1006	0	0	Ki67+	 3239 14760
1007	0	0	Ki67+	 3240 14949
1008	0	0	Ki67+	 3243 15187
1009	0	0	Ki67+	 3245 15004
1010	0	0	Ki67+	 3246 14891
1011	0	0	Ki67+	 3248 14687
1012	0	0	Ki67+	 3251 15071
1013	0	0	Ki67+	 3252 14929
1014	0	0	Ki67+	 3254 14658
1015	0	0	Ki67+	 3254 15230
1016	0	0	Ki67+	 3255 14864
1017	0	0	Ki67+	 3255 15135
1018	0	0	Ki67+	 3256 14619
1019	0	0	Ki67+	 3256 14756
1020	0	0	Ki67+	 3256 14805
1021	0	0	Ki67+	 3258 14788
1022	0	0	Ki67+	 3258 15089
1023	0	0	Ki67+	 3259 14981
1024	0	0	Ki67+	 3261 14827
1025	0	0	Ki67+	 3266 15032
1026	0	0	Ki67+	 3267 14924
1027	0	0	Ki67+	 3268 14601
1028	0	0	Ki67+	 3269 14676
1029	0	0	Ki67+	 3270 14714
1030	0	0	Ki67+	 3270 14878
1031	0	0	Ki67+	 3270 15178
1032	0	0	Ki67+	 3273 15064
1033	0	0	Ki67+	 3275 14558
1034	0	0	Ki67+	 3275 14853
1035	0	0	Ki67+	 3276 14953
1036	0	0	Ki67+	 3276 15219
1037	0	0	Ki67+	 3277 14790
1038	0	0	Ki67+	 3278 14760
1039	0	0	Ki67+	 3279 15255
1040	0	0	Ki67+	 3282 14622
1041	0	0	Ki67+	 3282 14726
1042	0	0	Ki67+	 3286 15115
1043	0	0	Ki67+	 3294 14587
1044	0	0	Ki67+	 3297 14783
1045	0	0	Ki67+	 3299 14935
1046	0	0	Ki67+	 3301 14993
1047	0	0	Ki67+	 3302 15081
1048	0	0	Ki67+	 3305 14648
1049	0	0	Ki67+	 3306 14965
1050	0	0	Ki67+	 3310 14821
1051	0	0	Ki67+	 3311 14553
1052	0	0	Ki67+	 3311 15176
1053	0	0	Ki67+	 3313 14933
1054	0	0	Ki67+	 3315 14522
1055	0	0	Ki67+	 3316 14579
1056	0	0	Ki67+	 3316 14903
1057	0	0	Ki67+	 3320 15063
1058	0	0	Ki67+	 3321 15216
1059	0	0	Ki67+	 3322 15274
1060	0	0	Ki67+	 3323 14942
1061	0	0	Ki67+	 3325 14537
1062	0	0	Ki67+	 3327 14727
1063	0	0	Ki67+	 3327 14927
1064	0	0	Ki67+	 3329 14619
1065	0	0	Ki67+	 3329 14868
1066	0	0	Ki67+	 3329 15152
1067	0	0	Ki67+	 3332 15134
1068	0	0	Ki67+	 3332 15240
1069	0	0	Ki67+	 3336 14910
1070	0	0	Ki67+	 3340 14490
1071	0	0	Ki67+	 3343 14638
1072	0	0	Ki67+	 3345 14519
1073	0	0	Ki67+	 3345 15162
1074	0	0	Ki67+	 3349 14566
1075	0	0	Ki67+	 3351 14873
1076	0	0	Ki67+	 3353 14782
1077	0	0	Ki67+	 3356 14907
1078	0	0	Ki67+	 3360 14737
1079	0	0	Ki67+	 3360 15101
1080	0	0	Ki67+	 3360 15158
1081	0	0	Ki67+	 3361 14819
1082	0	0	Ki67+	 3363 14603
1083	0	0	Ki67+	 3363 14722
1084	0	0	Ki67+	 3366 15137
1085	0	0	Ki67+	 3370 14495
1086	0	0	Ki67+	 3378 15197
1087	0	0	Ki67+	 3380 14811
1088	0	0	Ki67+	 3381 14523
1089	0	0	Ki67+	 3381 15181
1090	0	0	Ki67+	 3382 14569
1091	0	0	Ki67+	 3386 14876
1092	0	0	Ki67+	 3388 14772
1093	0	0	Ki67+	 3394 14651
1094	0	0	Ki67+	 3397 14892
1095	0	0	Ki67+	 3398 15271
1096	0	0	Ki67+	 3399 14756
1097	0	0	Ki67+	 3400 15201
1098	0	0	Ki67+	 3403 15139
1099	0	0	Ki67+	 3404 14836
1100	0	0	Ki67+	 3407 15103
1101	0	0	Ki67+	 3410 14496
1102	0	0	Ki67+	 3411 14631
1103	0	0	Ki67+	 3412 15245
1104	0	0	Ki67+	 3417 14600
1105	0	0	Ki67+	 3418 14699
1106	0	0	Ki67+	 3420 14720
1107	0	0	Ki67+	 3420 15169
1108	0	0	Ki67+	 3421 14515
1109	0	0	Ki67+	 3422 14502
1110	0	0	Ki67+	 3428 14863
1111	0	0	Ki67+	 3433 14488
1112	0	0	Ki67+	 3434 14701
1113	0	0	Ki67+	 3440 15090
1114	0	0	Ki67+	 3440 15243
1115	0	0	Ki67+	 3449 14546
1116	0	0	Ki67+	 3454 15258
1117	0	0	Ki67+	 3456 14624
1118	0	0	Ki67+	 3458 14482
1119	0	0	Ki67+	 3461 14798
1120	0	0	Ki67+	 3465 14561
1121	0	0	Ki67+	 3465 14614
1122	0	0	Ki67+	 3466 14664
1123	0	0	Ki67+	 3471 15117
1124	0	0	Ki67+	 3472 14780
1125	0	0	Ki67+	 3473 15203
1126	0	0	Ki67+	 3475 15072
1127	0	0	Ki67+	 3476 14713
1128	0	0	Ki67+	 3478 15049
1129	0	0	Ki67+	 3480 14644
1130	0	0	Ki67+	 3481 14796
1131	0	0	Ki67+	 3490 14730
1132	0	0	Ki67+	 3492 15148
1133	0	0	Ki67+	 3495 14995
1134	0	0	Ki67+	 3496 15032
1135	0	0	Ki67+	 3499 14517
1136	0	0	Ki67+	 3500 15175
1137	0	0	Ki67+	 3501 14559
1138	0	0	Ki67+	 3503 15203
1139	0	0	Ki67+	 3504 14759
1140	0	0	Ki67+	 3510 14915
1141	0	0	Ki67+	 3512 14538
1142	0	0	Ki67+	 3512 14668
1143	0	0	Ki67+	 3514 14729
1144	0	0	Ki67+	 3514 14760
1145	0	0	Ki67+	 3515 15112
1146	0	0	Ki67+	 3517 14929
1147	0	0	Ki67+	 3517 15069
1148	0	0	Ki67+	 3519 15166
1149	0	0	Ki67+	 3526 15201
1150	0	0	Ki67+	 3527 14570
1151	0	0	Ki67+	 3531 14517
1152	0	0	Ki67+	 3531 14955
1153	0	0	Ki67+	 3533 15132
1154	0	0	Ki67+	 3543 15055
1155	0	0	Ki67+	 3545 14623
1156	0	0	Ki67+	 3546 14889
1157	0	0	Ki67+	 3548 14668
1158	0	0	Ki67+	 3551 14507
1159	0	0	Ki67+	 3558 14860
1160	0	0	Ki67+	 3558 14923
1161	0	0	Ki67+	 3561 14684
1162	0	0	Ki67+	 3563 14728
1163	0	0	Ki67+	 3564 15077
1164	0	0	Ki67+	 3567 15133
1165	0	0	Ki67+	 3568 14610
1166	0	0	Ki67+	 3569 15040
1167	0	0	Ki67+	 3569 15279
1168	0	0	Ki67+	 3571 14564
1169	0	0	Ki67+	 3571 14624
1170	0	0	Ki67+	 3571 14657
1171	0	0	Ki67+	 3571 14954
1172	0	0	Ki67+	 3575 14893
1173	0	0	Ki67+	 3581 15106
1174	0	0	Ki67+	 3582 15131
1175	0	0	Ki67+	 3589 14507
1176	0	0	Ki67+	 3589 14526
1177	0	0	Ki67+	 3589 14627
1178	0	0	Ki67+	 3593 14610
1179	0	0	Ki67+	 3593 15023
1180	0	0	Ki67+	 3594 14770
1181	0	0	Ki67+	 3598 14888
1182	0	0	Ki67+	 3600 15229
1183	0	0	Ki67+	 3601 14822
1184	0	0	Ki67+	 3603 14557
1185	0	0	Ki67+	 3604 14654
1186	0	0	Ki67+	 3604 15253
1187	0	0	Ki67+	 3605 15279
1188	0	0	Ki67+	 3606 14781
1189	0	0	Ki67+	 3607 14665
1190	0	0	Ki67+	 3610 14856
1191	0	0	Ki67+	 3612 14565
1192	0	0	Ki67+	 3612 14735
1193	0	0	Ki67+	 3615 14497
1194	0	0	Ki67+	 3615 15085
1195	0	0	Ki67+	 3618 14924
1196	0	0	Ki67+	 3619 15067
1197	0	0	Ki67+	 3620 14600
1198	0	0	Ki67+	 3621 14799
1199	0	0	Ki67+	 3623 14755
1200	0	0	Ki67+	 3624 14533
1201	0	0	Ki67+	 3625 14513
1202	0	0	Ki67+	 3629 14900
1203	0	0	Ki67+	 3629 15274
1204	0	0	Ki67+	 3631 15240
1205	0	0	Ki67+	 3632 14643
1206	0	0	Ki67+	 3635 15150
1207	0	0	Ki67+	 3639 14714
1208	0	0	Ki67+	 3639 15093
1209	0	0	Ki67+	 3644 14519
1210	0	0	Ki67+	 3650 14981
1211	0	0	Ki67+	 3653 14808
1212	0	0	Ki67+	 3654 15063
1213	0	0	Ki67+	 3656 14739
1214	0	0	Ki67+	 3657 14776
1215	0	0	Ki67+	 3658 15233
1216	0	0	Ki67+	 3660 14947
1217	0	0	Ki67+	 3660 15022
1218	0	0	Ki67+	 3661 14697
1219	0	0	Ki67+	 3664 15173
1220	0	0	Ki67+	 3665 14847
1221	0	0	Ki67+	 3668 14676
1222	0	0	Ki67+	 3668 15117
1223	0	0	Ki67+	 3668 15271
1224	0	0	Ki67+	 3669 15159
1225	0	0	Ki67+	 3672 14500
1226	0	0	Ki67+	 3672 14919
1227	0	0	Ki67+	 3672 15045
1228	0	0	Ki67+	 3677 14522
1229	0	0	Ki67+	 3677 14810
1230	0	0	Ki67+	 3677 14997
1231	0	0	Ki67+	 3678 14561
1232	0	0	Ki67+	 3679 15091
1233	0	0	Ki67+	 3680 14935
1234	0	0	Ki67+	 3685 14577
1235	0	0	Ki67+	 3685 14847
1236	0	0	Ki67+	 3687 14720
1237	0	0	Ki67+	 3688 14537
1238	0	0	Ki67+	 3689 14809
1239	0	0	Ki67+	 3691 14660
1240	0	0	Ki67+	 3691 14689
1241	0	0	Ki67+	 3695 15267
1242	0	0	Ki67+	 2897 15357
1243	0	0	Ki67+	 2899 15809
1244	0	0	Ki67+	 2910 15709
1245	0	0	Ki67+	 2915 15305
1246	0	0	Ki67+	 2915 15989
1247	0	0	Ki67+	 2919 16056
1248	0	0	Ki67+	 2921 15473
1249	0	0	Ki67+	 2932 15402
1250	0	0	Ki67+	 2938 15821
1251	0	0	Ki67+	 2944 15391
1252	0	0	Ki67+	 2947 15374
1253	0	0	Ki67+	 2951 15708
1254	0	0	Ki67+	 2952 15795
1255	0	0	Ki67+	 2953 15827
1256	0	0	Ki67+	 2956 15753
1257	0	0	Ki67+	 2961 15430
1258	0	0	Ki67+	 2966 15376
1259	0	0	Ki67+	 2969 15404
1260	0	0	Ki67+	 2973 15806
1261	0	0	Ki67+	 2975 15439
1262	0	0	Ki67+	 2976 15777
1263	0	0	Ki67+	 2979 15413
1264	0	0	Ki67+	 2981 15754
1265	0	0	Ki67+	 2986 15713
1266	0	0	Ki67+	 2986 15732
1267	0	0	Ki67+	 2990 15644
1268	0	0	Ki67+	 2991 15818
1269	0	0	Ki67+	 2998 15378
1270	0	0	Ki67+	 3002 15341
1271	0	0	Ki67+	 3007 15366
1272	0	0	Ki67+	 3009 15498
1273	0	0	Ki67+	 3010 15381
1274	0	0	Ki67+	 3014 15723
1275	0	0	Ki67+	 3015 15777
1276	0	0	Ki67+	 3016 15415
1277	0	0	Ki67+	 3022 15888
1278	0	0	Ki67+	 3023 15990
1279	0	0	Ki67+	 3025 15766
1280	0	0	Ki67+	 3029 15967
1281	0	0	Ki67+	 3034 15842
1282	0	0	Ki67+	 3035 15521
1283	0	0	Ki67+	 3035 15824
1284	0	0	Ki67+	 3039 15350
1285	0	0	Ki67+	 3039 15401
1286	0	0	Ki67+	 3045 15840
1287	0	0	Ki67+	 3056 15433
1288	0	0	Ki67+	 3056 15959
1289	0	0	Ki67+	 3060 15945
1290	0	0	Ki67+	 3061 15510
1291	0	0	Ki67+	 3062 15707
1292	0	0	Ki67+	 3066 15388
1293	0	0	Ki67+	 3066 15404
1294	0	0	Ki67+	 3066 16004
1295	0	0	Ki67+	 3070 15735
1296	0	0	Ki67+	 3072 15528
1297	0	0	Ki67+	 3074 15444
1298	0	0	Ki67+	 3081 15510
1299	0	0	Ki67+	 3082 15389
1300	0	0	Ki67+	 3085 15472
1301	0	0	Ki67+	 3086 15415
1302	0	0	Ki67+	 3086 15458
1303	0	0	Ki67+	 3086 15489
1304	0	0	Ki67+	 3086 15866
1305	0	0	Ki67+	 3087 15960
1306	0	0	Ki67+	 3095 15711
1307	0	0	Ki67+	 3100 15856
1308	0	0	Ki67+	 3105 15446
1309	0	0	Ki67+	 3105 15977
1310	0	0	Ki67+	 3109 15558
1311	0	0	Ki67+	 3112 15862
1312	0	0	Ki67+	 3114 15459
1313	0	0	Ki67+	 3115 15991
1314	0	0	Ki67+	 3117 15828
1315	0	0	Ki67+	 3118 15439
1316	0	0	Ki67+	 3120 15735
1317	0	0	Ki67+	 3120 15940
1318	0	0	Ki67+	 3121 15493
1319	0	0	Ki67+	 3122 15715
1320	0	0	Ki67+	 3130 15729
1321	0	0	Ki67+	 3130 15837
1322	0	0	Ki67+	 3134 15640
1323	0	0	Ki67+	 3135 15941
1324	0	0	Ki67+	 3138 15930
1325	0	0	Ki67+	 3141 15774
1326	0	0	Ki67+	 3142 15515
1327	0	0	Ki67+	 3143 15920
1328	0	0	Ki67+	 3146 15972
1329	0	0	Ki67+	 3151 15507
1330	0	0	Ki67+	 3152 15536
1331	0	0	Ki67+	 3152 15812
1332	0	0	Ki67+	 3153 15763
1333	0	0	Ki67+	 3156 15957
1334	0	0	Ki67+	 3157 15471
1335	0	0	Ki67+	 3159 15931
1336	0	0	Ki67+	 3165 15824
1337	0	0	Ki67+	 3166 15757
1338	0	0	Ki67+	 3169 15775
1339	0	0	Ki67+	 3180 15976
1340	0	0	Ki67+	 3186 15732
1341	0	0	Ki67+	 3187 15928
1342	0	0	Ki67+	 3189 15914
1343	0	0	Ki67+	 3196 15558
1344	0	0	Ki67+	 3206 15545
1345	0	0	Ki67+	 3206 15883
1346	0	0	Ki67+	 3209 15671
1347	0	0	Ki67+	 3215 15592
1348	0	0	Ki67+	 3224 15542
1349	0	0	Ki67+	 3228 15605
1350	0	0	Ki67+	 3232 15578
1351	0	0	Ki67+	 3233 15638
1352	0	0	Ki67+	 3238 15657
1353	0	0	Ki67+	 3238 15930
1354	0	0	Ki67+	 3242 15976
1355	0	0	Ki67+	 3252 15563
1356	0	0	Ki67+	 3254 15681
1357	0	0	Ki67+	 3257 15644
1358	0	0	Ki67+	 3259 15862
1359	0	0	Ki67+	 3263 15592
1360	0	0	Ki67+	 3264 15908
1361	0	0	Ki67+	 3268 15619
1362	0	0	Ki67+	 3272 15704
1363	0	0	Ki67+	 3275 15977
1364	0	0	Ki67+	 3278 15750
1365	0	0	Ki67+	 3283 15930
1366	0	0	Ki67+	 3291 15615
1367	0	0	Ki67+	 3292 15579
1368	0	0	Ki67+	 3292 15654
1369	0	0	Ki67+	 3295 15982
1370	0	0	Ki67+	 3296 15998
1371	0	0	Ki67+	 3300 15766
1372	0	0	Ki67+	 3301 15948
1373	0	0	Ki67+	 3306 15287
1374	0	0	Ki67+	 3309 15306
1375	0	0	Ki67+	 3311 15938
1376	0	0	Ki67+	 3317 15405
1377	0	0	Ki67+	 3318 15975
1378	0	0	Ki67+	 3326 15998
1379	0	0	Ki67+	 3332 15288
1380	0	0	Ki67+	 3333 16073
1381	0	0	Ki67+	 3338 15441
1382	0	0	Ki67+	 3340 15803
1383	0	0	Ki67+	 3345 15659
1384	0	0	Ki67+	 3348 15304
1385	0	0	Ki67+	 3348 16070
1386	0	0	Ki67+	 3355 15762
1387	0	0	Ki67+	 3369 15773
1388	0	0	Ki67+	 3370 15324
1389	0	0	Ki67+	 3370 15791
1390	0	0	Ki67+	 3371 15714
1391	0	0	Ki67+	 3376 16031
1392	0	0	Ki67+	 3386 15488
1393	0	0	Ki67+	 3388 15525
1394	0	0	Ki67+	 3389 15742
1395	0	0	Ki67+	 3391 15761
1396	0	0	Ki67+	 3398 15298
1397	0	0	Ki67+	 3401 15338
1398	0	0	Ki67+	 3407 15603
1399	0	0	Ki67+	 3411 15547
1400	0	0	Ki67+	 3422 15321
1401	0	0	Ki67+	 3423 15807
1402	0	0	Ki67+	 3424 15568
1403	0	0	Ki67+	 3429 15293
1404	0	0	Ki67+	 3429 15578
1405	0	0	Ki67+	 3431 15665
1406	0	0	Ki67+	 3432 15475
1407	0	0	Ki67+	 3432 15651
1408	0	0	Ki67+	 3434 15768
1409	0	0	Ki67+	 3438 15544
1410	0	0	Ki67+	 3438 15847
1411	0	0	Ki67+	 3438 15898
1412	0	0	Ki67+	 3447 15521
1413	0	0	Ki67+	 3449 15484
1414	0	0	Ki67+	 3452 15327
1415	0	0	Ki67+	 3455 15873
1416	0	0	Ki67+	 3456 15687
1417	0	0	Ki67+	 3457 15574
1418	0	0	Ki67+	 3458 15302
1419	0	0	Ki67+	 3459 15837
1420	0	0	Ki67+	 3462 15786
1421	0	0	Ki67+	 3470 15673
1422	0	0	Ki67+	 3470 15862
1423	0	0	Ki67+	 3472 15334
1424	0	0	Ki67+	 3478 15544
1425	0	0	Ki67+	 3484 15776
1426	0	0	Ki67+	 3484 15843
1427	0	0	Ki67+	 3485 15513
1428	0	0	Ki67+	 3485 15911
1429	0	0	Ki67+	 3486 15883
1430	0	0	Ki67+	 3487 15606
1431	0	0	Ki67+	 3494 15941
1432	0	0	Ki67+	 3496 15811
1433	0	0	Ki67+	 3497 15682
1434	0	0	Ki67+	 3498 15354
1435	0	0	Ki67+	 3502 15959
1436	0	0	Ki67+	 3505 15313
1437	0	0	Ki67+	 3507 15332
1438	0	0	Ki67+	 3507 15939
1439	0	0	Ki67+	 3508 15605
1440	0	0	Ki67+	 3509 15913
1441	0	0	Ki67+	 3510 15874
1442	0	0	Ki67+	 3513 15651
1443	0	0	Ki67+	 3514 15568
1444	0	0	Ki67+	 3515 15290
1445	0	0	Ki67+	 3516 15982
1446	0	0	Ki67+	 3521 15538
1447	0	0	Ki67+	 3524 15564
1448	0	0	Ki67+	 3528 15973
1449	0	0	Ki67+	 3530 15906
1450	0	0	Ki67+	 3531 15312
1451	0	0	Ki67+	 3533 15658
1452	0	0	Ki67+	 3533 16036
1453	0	0	Ki67+	 3536 15923
1454	0	0	Ki67+	 3540 15741
1455	0	0	Ki67+	 3541 15614
1456	0	0	Ki67+	 3542 15529
1457	0	0	Ki67+	 3544 15328
1458	0	0	Ki67+	 3547 15287
1459	0	0	Ki67+	 3548 15919
1460	0	0	Ki67+	 3551 15553
1461	0	0	Ki67+	 3551 15707
1462	0	0	Ki67+	 3552 15971
1463	0	0	Ki67+	 3561 16052
1464	0	0	Ki67+	 3566 16021
1465	0	0	Ki67+	 3567 15736
1466	0	0	Ki67+	 3570 15785
1467	0	0	Ki67+	 3570 16079
1468	0	0	Ki67+	 3571 15689
1469	0	0	Ki67+	 3575 15718
1470	0	0	Ki67+	 3581 15301
1471	0	0	Ki67+	 3583 15703
1472	0	0	Ki67+	 3586 16037
1473	0	0	Ki67+	 3591 16019
1474	0	0	Ki67+	 3608 15631
1475	0	0	Ki67+	 3611 15295
1476	0	0	Ki67+	 3612 15659
1477	0	0	Ki67+	 3612 15701
1478	0	0	Ki67+	 3615 15781
1479	0	0	Ki67+	 3615 16067
1480	0	0	Ki67+	 3619 15821
1481	0	0	Ki67+	 3622 15750
1482	0	0	Ki67+	 3623 15729
1483	0	0	Ki67+	 3629 16031
1484	0	0	Ki67+	 3630 16078
1485	0	0	Ki67+	 3633 15288
1486	0	0	Ki67+	 3646 15840
1487	0	0	Ki67+	 3649 15850
1488	0	0	Ki67+	 3650 15699
1489	0	0	Ki67+	 3654 15763
1490	0	0	Ki67+	 3657 15826
1491	0	0	Ki67+	 3668 15657
1492	0	0	Ki67+	 3669 15491
1493	0	0	Ki67+	 3670 15295
1494	0	0	Ki67+	 3685 15700
1495	0	0	Ki67+	 3685 15750
1496	0	0	Ki67+	 3685 15844
1497	0	0	Ki67+	 3687 15898
1498	0	0	Ki67+	 3688 15865
1499	0	0	Ki67+	 3690 15282
1500	0	0	Ki67+	 3690 15714
1501	0	0	Ki67+	 3694 15790
1502	0	0	Ki67+	 2923 16089
1503	0	0	Ki67+	 2926 16110
1504	0	0	Ki67+	 3098 16316
1505	0	0	Ki67+	 3099 16382
1506	0	0	Ki67+	 3099 16489
1507	0	0	Ki67+	 3112 16274
1508	0	0	Ki67+	 3116 16396
1509	0	0	Ki67+	 3127 16284
1510	0	0	Ki67+	 3150 16288
1511	0	0	Ki67+	 3153 16348
1512	0	0	Ki67+	 3153 16391
1513	0	0	Ki67+	 3162 16439
1514	0	0	Ki67+	 3165 16230
1515	0	0	Ki67+	 3170 16213
1516	0	0	Ki67+	 3180 16390
1517	0	0	Ki67+	 3183 16317
1518	0	0	Ki67+	 3184 16242
1519	0	0	Ki67+	 3190 16409
1520	0	0	Ki67+	 3195 16287
1521	0	0	Ki67+	 3195 16301
1522	0	0	Ki67+	 3207 16171
1523	0	0	Ki67+	 3207 16322
1524	0	0	Ki67+	 3214 16256
1525	0	0	Ki67+	 3215 16390
1526	0	0	Ki67+	 3224 16236
1527	0	0	Ki67+	 3235 16157
1528	0	0	Ki67+	 3238 16378
1529	0	0	Ki67+	 3240 16321
1530	0	0	Ki67+	 3243 16353
1531	0	0	Ki67+	 3253 16265
1532	0	0	Ki67+	 3256 16186
1533	0	0	Ki67+	 3256 16198
1534	0	0	Ki67+	 3256 16347
1535	0	0	Ki67+	 3258 16388
1536	0	0	Ki67+	 3264 16221
1537	0	0	Ki67+	 3266 16319
1538	0	0	Ki67+	 3268 16363
1539	0	0	Ki67+	 3277 16323
1540	0	0	Ki67+	 3278 16200
1541	0	0	Ki67+	 3282 16141
1542	0	0	Ki67+	 3287 16367
1543	0	0	Ki67+	 3289 16211
1544	0	0	Ki67+	 3290 16328
1545	0	0	Ki67+	 3298 16123
1546	0	0	Ki67+	 3301 16219
1547	0	0	Ki67+	 3319 16165
1548	0	0	Ki67+	 3321 16150
1549	0	0	Ki67+	 3324 16198
1550	0	0	Ki67+	 3326 16100
1551	0	0	Ki67+	 3329 16245
1552	0	0	Ki67+	 3331 16225
1553	0	0	Ki67+	 3336 16765
1554	0	0	Ki67+	 3340 16776
1555	0	0	Ki67+	 3346 16190
1556	0	0	Ki67+	 3348 16097
1557	0	0	Ki67+	 3354 16120
1558	0	0	Ki67+	 3361 16213
1559	0	0	Ki67+	 3364 16151
1560	0	0	Ki67+	 3373 16192
1561	0	0	Ki67+	 3381 16083
1562	0	0	Ki67+	 3398 16122
1563	0	0	Ki67+	 3486 16353
1564	0	0	Ki67+	 3523 16572
1565	0	0	Ki67+	 3523 16636
1566	0	0	Ki67+	 3531 16661
1567	0	0	Ki67+	 3532 16535
1568	0	0	Ki67+	 3537 16554
1569	0	0	Ki67+	 3538 16585
1570	0	0	Ki67+	 3542 16633
1571	0	0	Ki67+	 3543 16613
1572	0	0	Ki67+	 3546 16083
1573	0	0	Ki67+	 3549 16557
1574	0	0	Ki67+	 3550 16500
1575	0	0	Ki67+	 3550 16527
1576	0	0	Ki67+	 3556 16670
1577	0	0	Ki67+	 3567 16559
1578	0	0	Ki67+	 3568 16586
1579	0	0	Ki67+	 3571 16108
1580	0	0	Ki67+	 3575 16500
1581	0	0	Ki67+	 3575 16532
1582	0	0	Ki67+	 3580 16603
1583	0	0	Ki67+	 3582 16645
1584	0	0	Ki67+	 3592 16539
1585	0	0	Ki67+	 3593 16687
1586	0	0	Ki67+	 3600 16516
1587	0	0	Ki67+	 3601 16119
1588	0	0	Ki67+	 3606 16651
1589	0	0	Ki67+	 3608 16089
1590	0	0	Ki67+	 3609 16357
1591	0	0	Ki67+	 3611 16403
1592	0	0	Ki67+	 3611 16462
1593	0	0	Ki67+	 3612 16486
1594	0	0	Ki67+	 3612 16711
1595	0	0	Ki67+	 3614 16326
1596	0	0	Ki67+	 3627 16344
1597	0	0	Ki67+	 3627 16375
1598	0	0	Ki67+	 3630 16518
1599	0	0	Ki67+	 3631 16298
1600	0	0	Ki67+	 3631 16441
1601	0	0	Ki67+	 3634 16246
1602	0	0	Ki67+	 3636 16400
1603	0	0	Ki67+	 3637 16624
1604	0	0	Ki67+	 3638 16693
1605	0	0	Ki67+	 3638 16721
1606	0	0	Ki67+	 3639 16548
1607	0	0	Ki67+	 3641 16129
1608	0	0	Ki67+	 3642 16273
1609	0	0	Ki67+	 3645 16661
1610	0	0	Ki67+	 3647 16369
1611	0	0	Ki67+	 3647 16491
1612	0	0	Ki67+	 3648 16343
1613	0	0	Ki67+	 3649 16185
1614	0	0	Ki67+	 3650 16314
1615	0	0	Ki67+	 3652 16252
1616	0	0	Ki67+	 3652 16407
1617	0	0	Ki67+	 3657 16103
1618	0	0	Ki67+	 3657 16194
1619	0	0	Ki67+	 3658 16728
1620	0	0	Ki67+	 3662 16178
1621	0	0	Ki67+	 3667 16153
1622	0	0	Ki67+	 3669 16377
1623	0	0	Ki67+	 3676 16137
1624	0	0	Ki67+	 3676 16655
1625	0	0	Ki67+	 3680 16353
1626	0	0	Ki67+	 3680 16522
1627	0	0	Ki67+	 3681 16185
1628	0	0	Ki67+	 3682 16165
1629	0	0	Ki67+	 3684 16270
1630	0	0	Ki67+	 3686 16567
1631	0	0	Ki67+	 3690 16401
1632	0	0	Ki67+	 3691 16473
1633	0	0	Ki67+	 3692 16558
1634	0	0	Ki67+	 3377 17291
1635	0	0	Ki67+	 3392 17265
1636	0	0	Ki67+	 3414 17367
1637	0	0	Ki67+	 3449 16922
1638	0	0	Ki67+	 3454 17300
1639	0	0	Ki67+	 3456 17332
1640	0	0	Ki67+	 3525 17586
1641	0	0	Ki67+	 3540 17564
1642	0	0	Ki67+	 3551 17085
1643	0	0	Ki67+	 3557 17405
1644	0	0	Ki67+	 3572 17461
1645	0	0	Ki67+	 3583 17613
1646	0	0	Ki67+	 3592 17438
1647	0	0	Ki67+	 3594 17624
1648	0	0	Ki67+	 3617 17565
1649	0	0	Ki67+	 3635 17650
1650	0	0	Ki67+	 3639 17426
1651	0	0	Ki67+	 3641 17518
1652	0	0	Ki67+	 3646 17538
1653	0	0	Ki67+	 3652 17460
1654	0	0	Ki67+	 3658 17640
1655	0	0	Ki67+	 3660 17435
1656	0	0	Ki67+	 3668 16999
1657	0	0	Ki67+	 3605 17685
1658	0	0	Ki67+	 3646 18160
1659	0	0	Ki67+	 3835 11584
1660	0	0	Ki67+	 3842 11605
1661	0	0	Ki67+	 3857 11555
1662	0	0	Ki67+	 3865 11599
1663	0	0	Ki67+	 3868 11566
1664	0	0	Ki67+	 3871 11634
1665	0	0	Ki67+	 3879 11605
1666	0	0	Ki67+	 3880 11584
1667	0	0	Ki67+	 3883 11556
1668	0	0	Ki67+	 3952 11593
1669	0	0	Ki67+	 3955 11621
1670	0	0	Ki67+	 3957 11484
1671	0	0	Ki67+	 3969 11632
1672	0	0	Ki67+	 3976 11532
1673	0	0	Ki67+	 3977 11466
1674	0	0	Ki67+	 3977 11490
1675	0	0	Ki67+	 3980 11636
1676	0	0	Ki67+	 4003 11433
1677	0	0	Ki67+	 4014 11548
1678	0	0	Ki67+	 4019 11630
1679	0	0	Ki67+	 4025 11398
1680	0	0	Ki67+	 4027 11647
1681	0	0	Ki67+	 4033 11520
1682	0	0	Ki67+	 4034 11608
1683	0	0	Ki67+	 4035 11487
1684	0	0	Ki67+	 4051 11463
1685	0	0	Ki67+	 4051 11481
1686	0	0	Ki67+	 4062 11630
1687	0	0	Ki67+	 4071 11513
1688	0	0	Ki67+	 4072 11475
1689	0	0	Ki67+	 4084 11430
1690	0	0	Ki67+	 4088 11375
1691	0	0	Ki67+	 4095 11620
1692	0	0	Ki67+	 4100 11551
1693	0	0	Ki67+	 4102 11590
1694	0	0	Ki67+	 4117 11613
1695	0	0	Ki67+	 4121 11524
1696	0	0	Ki67+	 4122 11490
1697	0	0	Ki67+	 4129 11546
1698	0	0	Ki67+	 4136 11367
1699	0	0	Ki67+	 4138 11580
1700	0	0	Ki67+	 4152 11368
1701	0	0	Ki67+	 4159 11303
1702	0	0	Ki67+	 4163 11372
1703	0	0	Ki67+	 4164 11603
1704	0	0	Ki67+	 4174 11562
1705	0	0	Ki67+	 4175 11622
1706	0	0	Ki67+	 4177 11361
1707	0	0	Ki67+	 4178 11396
1708	0	0	Ki67+	 4180 11285
1709	0	0	Ki67+	 4188 11502
1710	0	0	Ki67+	 4189 11312
1711	0	0	Ki67+	 4194 11629
1712	0	0	Ki67+	 4195 11275
1713	0	0	Ki67+	 4196 11581
1714	0	0	Ki67+	 4199 11552
1715	0	0	Ki67+	 4200 11329
1716	0	0	Ki67+	 4200 11364
1717	0	0	Ki67+	 4215 11609
1718	0	0	Ki67+	 4216 11284
1719	0	0	Ki67+	 4216 11471
1720	0	0	Ki67+	 4219 11250
1721	0	0	Ki67+	 4220 11538
1722	0	0	Ki67+	 4227 11437
1723	0	0	Ki67+	 4229 11506
1724	0	0	Ki67+	 4230 11529
1725	0	0	Ki67+	 4246 11236
1726	0	0	Ki67+	 4246 11477
1727	0	0	Ki67+	 4249 11440
1728	0	0	Ki67+	 4252 11293
1729	0	0	Ki67+	 4254 11396
1730	0	0	Ki67+	 4259 11516
1731	0	0	Ki67+	 4265 11295
1732	0	0	Ki67+	 4266 11260
1733	0	0	Ki67+	 4274 11466
1734	0	0	Ki67+	 4293 11270
1735	0	0	Ki67+	 4294 11280
1736	0	0	Ki67+	 4294 11487
1737	0	0	Ki67+	 4299 11244
1738	0	0	Ki67+	 4302 11451
1739	0	0	Ki67+	 4305 11432
1740	0	0	Ki67+	 4317 11430
1741	0	0	Ki67+	 4318 11298
1742	0	0	Ki67+	 4321 11472
1743	0	0	Ki67+	 4328 11261
1744	0	0	Ki67+	 4358 11431
1745	0	0	Ki67+	 4358 11594
1746	0	0	Ki67+	 4360 11639
1747	0	0	Ki67+	 4371 11214
1748	0	0	Ki67+	 4373 11171
1749	0	0	Ki67+	 4384 11585
1750	0	0	Ki67+	 4396 11370
1751	0	0	Ki67+	 4399 11562
1752	0	0	Ki67+	 4410 11086
1753	0	0	Ki67+	 4412 11391
1754	0	0	Ki67+	 4414 11555
1755	0	0	Ki67+	 4417 11528
1756	0	0	Ki67+	 4436 11357
1757	0	0	Ki67+	 4437 11528
1758	0	0	Ki67+	 4441 11578
1759	0	0	Ki67+	 4442 11156
1760	0	0	Ki67+	 4445 10959
1761	0	0	Ki67+	 4447 11596
1762	0	0	Ki67+	 4453 11513
1763	0	0	Ki67+	 4454 11572
1764	0	0	Ki67+	 4459 11260
1765	0	0	Ki67+	 4462 11599
1766	0	0	Ki67+	 4463 11035
1767	0	0	Ki67+	 4465 11316
1768	0	0	Ki67+	 4467 10947
1769	0	0	Ki67+	 4469 11488
1770	0	0	Ki67+	 4473 11590
1771	0	0	Ki67+	 4476 11540
1772	0	0	Ki67+	 4476 11638
1773	0	0	Ki67+	 4477 11152
1774	0	0	Ki67+	 4484 11186
1775	0	0	Ki67+	 4487 11561
1776	0	0	Ki67+	 4491 11243
1777	0	0	Ki67+	 4495 11049
1778	0	0	Ki67+	 3697 11844
1779	0	0	Ki67+	 3702 12021
1780	0	0	Ki67+	 3710 11944
1781	0	0	Ki67+	 3728 12148
1782	0	0	Ki67+	 3731 11923
1783	0	0	Ki67+	 3734 12027
1784	0	0	Ki67+	 3743 12129
1785	0	0	Ki67+	 3746 12008
1786	0	0	Ki67+	 3749 11984
1787	0	0	Ki67+	 3753 12047
1788	0	0	Ki67+	 3755 11901
1789	0	0	Ki67+	 3758 12101
1790	0	0	Ki67+	 3759 12018
1791	0	0	Ki67+	 3761 11825
1792	0	0	Ki67+	 3765 11997
1793	0	0	Ki67+	 3765 12304
1794	0	0	Ki67+	 3769 11893
1795	0	0	Ki67+	 3772 12057
1796	0	0	Ki67+	 3776 11948
1797	0	0	Ki67+	 3778 11933
1798	0	0	Ki67+	 3779 11978
1799	0	0	Ki67+	 3784 12019
1800	0	0	Ki67+	 3785 11869
1801	0	0	Ki67+	 3785 12383
1802	0	0	Ki67+	 3796 11836
1803	0	0	Ki67+	 3797 11879
1804	0	0	Ki67+	 3800 12223
1805	0	0	Ki67+	 3801 11928
1806	0	0	Ki67+	 3804 11780
1807	0	0	Ki67+	 3806 11806
1808	0	0	Ki67+	 3809 12306
1809	0	0	Ki67+	 3811 12215
1810	0	0	Ki67+	 3812 12046
1811	0	0	Ki67+	 3813 12393
1812	0	0	Ki67+	 3814 12006
1813	0	0	Ki67+	 3815 12329
1814	0	0	Ki67+	 3820 11976
1815	0	0	Ki67+	 3821 12234
1816	0	0	Ki67+	 3824 12018
1817	0	0	Ki67+	 3827 11858
1818	0	0	Ki67+	 3831 12043
1819	0	0	Ki67+	 3835 12060
1820	0	0	Ki67+	 3835 12266
1821	0	0	Ki67+	 3839 11963
1822	0	0	Ki67+	 3849 12210
1823	0	0	Ki67+	 3850 11974
1824	0	0	Ki67+	 3851 11665
1825	0	0	Ki67+	 3853 11762
1826	0	0	Ki67+	 3855 11928
1827	0	0	Ki67+	 3857 11683
1828	0	0	Ki67+	 3858 12020
1829	0	0	Ki67+	 3858 12322
1830	0	0	Ki67+	 3858 12390
1831	0	0	Ki67+	 3861 11976
1832	0	0	Ki67+	 3862 12380
1833	0	0	Ki67+	 3865 12240
1834	0	0	Ki67+	 3866 12350
1835	0	0	Ki67+	 3867 11649
1836	0	0	Ki67+	 3868 11761
1837	0	0	Ki67+	 3869 12032
1838	0	0	Ki67+	 3869 12201
1839	0	0	Ki67+	 3870 11903
1840	0	0	Ki67+	 3874 12226
1841	0	0	Ki67+	 3875 11989
1842	0	0	Ki67+	 3877 11951
1843	0	0	Ki67+	 3880 11932
1844	0	0	Ki67+	 3884 12365
1845	0	0	Ki67+	 3886 12198
1846	0	0	Ki67+	 3890 11676
1847	0	0	Ki67+	 3890 12443
1848	0	0	Ki67+	 3894 11970
1849	0	0	Ki67+	 3895 11884
1850	0	0	Ki67+	 3902 12192
1851	0	0	Ki67+	 3906 12307
1852	0	0	Ki67+	 3909 11967
1853	0	0	Ki67+	 3910 12343
1854	0	0	Ki67+	 3914 11660
1855	0	0	Ki67+	 3917 12299
1856	0	0	Ki67+	 3920 11788
1857	0	0	Ki67+	 3922 12184
1858	0	0	Ki67+	 3929 11776
1859	0	0	Ki67+	 3929 12163
1860	0	0	Ki67+	 3938 11745
1861	0	0	Ki67+	 3938 11984
1862	0	0	Ki67+	 3939 11666
1863	0	0	Ki67+	 3939 11789
1864	0	0	Ki67+	 3940 12307
1865	0	0	Ki67+	 3946 11775
1866	0	0	Ki67+	 3946 12344
1867	0	0	Ki67+	 3947 12326
1868	0	0	Ki67+	 3948 12269
1869	0	0	Ki67+	 3953 11673
1870	0	0	Ki67+	 3955 11911
1871	0	0	Ki67+	 3956 12431
1872	0	0	Ki67+	 3957 12375
1873	0	0	Ki67+	 3960 12180
1874	0	0	Ki67+	 3960 12349
1875	0	0	Ki67+	 3962 11663
1876	0	0	Ki67+	 3964 12081
1877	0	0	Ki67+	 3968 12318
1878	0	0	Ki67+	 3971 12196
1879	0	0	Ki67+	 3975 12423
1880	0	0	Ki67+	 3978 12255
1881	0	0	Ki67+	 3981 12310
1882	0	0	Ki67+	 3982 12341
1883	0	0	Ki67+	 3991 12191
1884	0	0	Ki67+	 3995 11751
1885	0	0	Ki67+	 3995 12228
1886	0	0	Ki67+	 3995 12246
1887	0	0	Ki67+	 3999 12281
1888	0	0	Ki67+	 3999 12338
1889	0	0	Ki67+	 4002 11715
1890	0	0	Ki67+	 4003 12364
1891	0	0	Ki67+	 4006 11683
1892	0	0	Ki67+	 4007 11841
1893	0	0	Ki67+	 4009 12332
1894	0	0	Ki67+	 4011 11701
1895	0	0	Ki67+	 4013 12306
1896	0	0	Ki67+	 4021 11792
1897	0	0	Ki67+	 4021 12369
1898	0	0	Ki67+	 4021 12400
1899	0	0	Ki67+	 4025 12421
1900	0	0	Ki67+	 4029 11873
1901	0	0	Ki67+	 4031 11756
1902	0	0	Ki67+	 4034 12279
1903	0	0	Ki67+	 4035 12308
1904	0	0	Ki67+	 4039 11656
1905	0	0	Ki67+	 4039 12408
1906	0	0	Ki67+	 4041 11793
1907	0	0	Ki67+	 4043 11696
1908	0	0	Ki67+	 4043 11768
1909	0	0	Ki67+	 4044 12439
1910	0	0	Ki67+	 4046 12240
1911	0	0	Ki67+	 4047 11904
1912	0	0	Ki67+	 4047 12332
1913	0	0	Ki67+	 4049 12293
1914	0	0	Ki67+	 4049 12370
1915	0	0	Ki67+	 4054 11759
1916	0	0	Ki67+	 4056 11800
1917	0	0	Ki67+	 4056 12283
1918	0	0	Ki67+	 4061 11678
1919	0	0	Ki67+	 4061 12250
1920	0	0	Ki67+	 4061 12379
1921	0	0	Ki67+	 4065 11722
1922	0	0	Ki67+	 4066 12218
1923	0	0	Ki67+	 4067 11803
1924	0	0	Ki67+	 4069 12341
1925	0	0	Ki67+	 4070 11866
1926	0	0	Ki67+	 4075 12417
1927	0	0	Ki67+	 4077 11831
1928	0	0	Ki67+	 4079 12360
1929	0	0	Ki67+	 4083 12396
1930	0	0	Ki67+	 4087 12221
1931	0	0	Ki67+	 4087 12298
1932	0	0	Ki67+	 4087 12378
1933	0	0	Ki67+	 4089 12244
1934	0	0	Ki67+	 4090 12335
1935	0	0	Ki67+	 4091 11785
1936	0	0	Ki67+	 4091 12265
1937	0	0	Ki67+	 4094 11745
1938	0	0	Ki67+	 4100 11842
1939	0	0	Ki67+	 4103 11723
1940	0	0	Ki67+	 4107 12215
1941	0	0	Ki67+	 4108 11821
1942	0	0	Ki67+	 4109 11674
1943	0	0	Ki67+	 4112 11735
1944	0	0	Ki67+	 4113 11703
1945	0	0	Ki67+	 4114 12283
1946	0	0	Ki67+	 4118 12131
1947	0	0	Ki67+	 4119 12153
1948	0	0	Ki67+	 4119 12357
1949	0	0	Ki67+	 4121 12328
1950	0	0	Ki67+	 4125 11724
1951	0	0	Ki67+	 4127 11916
1952	0	0	Ki67+	 4132 12382
1953	0	0	Ki67+	 4137 11650
1954	0	0	Ki67+	 4138 12088
1955	0	0	Ki67+	 4140 12148
1956	0	0	Ki67+	 4144 11664
1957	0	0	Ki67+	 4147 11703
1958	0	0	Ki67+	 4148 11719
1959	0	0	Ki67+	 4160 12303
1960	0	0	Ki67+	 4160 12369
1961	0	0	Ki67+	 4163 11954
1962	0	0	Ki67+	 4167 12171
1963	0	0	Ki67+	 4167 12339
1964	0	0	Ki67+	 4171 11687
1965	0	0	Ki67+	 4171 12103
1966	0	0	Ki67+	 4176 12177
1967	0	0	Ki67+	 4185 11650
1968	0	0	Ki67+	 4186 11989
1969	0	0	Ki67+	 4189 12143
1970	0	0	Ki67+	 4190 12055
1971	0	0	Ki67+	 4196 12307
1972	0	0	Ki67+	 4212 12033
1973	0	0	Ki67+	 4213 11769
1974	0	0	Ki67+	 4216 11880
1975	0	0	Ki67+	 4219 11781
1976	0	0	Ki67+	 4229 11924
1977	0	0	Ki67+	 4230 12324
1978	0	0	Ki67+	 4238 12085
1979	0	0	Ki67+	 4242 11762
1980	0	0	Ki67+	 4246 11946
1981	0	0	Ki67+	 4250 12049
1982	0	0	Ki67+	 4257 11754
1983	0	0	Ki67+	 4260 11718
1984	0	0	Ki67+	 4274 12030
1985	0	0	Ki67+	 4277 12010
1986	0	0	Ki67+	 4286 12098
1987	0	0	Ki67+	 4289 12038
1988	0	0	Ki67+	 4297 11977
1989	0	0	Ki67+	 4299 12425
1990	0	0	Ki67+	 4307 11667
1991	0	0	Ki67+	 4309 12079
1992	0	0	Ki67+	 4314 12049
1993	0	0	Ki67+	 4317 11895
1994	0	0	Ki67+	 4319 11989
1995	0	0	Ki67+	 4320 11963
1996	0	0	Ki67+	 4321 11700
1997	0	0	Ki67+	 4331 12055
1998	0	0	Ki67+	 4336 11695
1999	0	0	Ki67+	 4337 11981
2000	0	0	Ki67+	 4337 12163
2001	0	0	Ki67+	 4339 11906
2002	0	0	Ki67+	 4342 11863
2003	0	0	Ki67+	 4344 11661
2004	0	0	Ki67+	 4346 11736
2005	0	0	Ki67+	 4347 11959
2006	0	0	Ki67+	 4352 12129
2007	0	0	Ki67+	 4358 12084
2008	0	0	Ki67+	 4365 12124
2009	0	0	Ki67+	 4367 12064
2010	0	0	Ki67+	 4368 11924
2011	0	0	Ki67+	 4369 11862
2012	0	0	Ki67+	 4372 12368
2013	0	0	Ki67+	 4373 11752
2014	0	0	Ki67+	 4380 11886
2015	0	0	Ki67+	 4383 12042
2016	0	0	Ki67+	 4385 12023
2017	0	0	Ki67+	 4386 12340
2018	0	0	Ki67+	 4394 11928
2019	0	0	Ki67+	 4400 12010
2020	0	0	Ki67+	 4403 12330
2021	0	0	Ki67+	 4404 12355
2022	0	0	Ki67+	 4405 11890
2023	0	0	Ki67+	 4405 11961
2024	0	0	Ki67+	 4410 11736
2025	0	0	Ki67+	 4411 11769
2026	0	0	Ki67+	 4414 12001
2027	0	0	Ki67+	 4420 11746
2028	0	0	Ki67+	 4420 12034
2029	0	0	Ki67+	 4423 12269
2030	0	0	Ki67+	 4424 11765
2031	0	0	Ki67+	 4428 12137
2032	0	0	Ki67+	 4428 12311
2033	0	0	Ki67+	 4432 12373
2034	0	0	Ki67+	 4434 12003
2035	0	0	Ki67+	 4434 12329
2036	0	0	Ki67+	 4437 12298
2037	0	0	Ki67+	 4439 11723
2038	0	0	Ki67+	 4443 11649
2039	0	0	Ki67+	 4444 12064
2040	0	0	Ki67+	 4444 12357
2041	0	0	Ki67+	 4445 11990
2042	0	0	Ki67+	 4447 12243
2043	0	0	Ki67+	 4450 12108
2044	0	0	Ki67+	 4450 12280
2045	0	0	Ki67+	 4456 11711
2046	0	0	Ki67+	 4457 12184
2047	0	0	Ki67+	 4459 12346
2048	0	0	Ki67+	 4460 12064
2049	0	0	Ki67+	 4464 12386
2050	0	0	Ki67+	 4469 12189
2051	0	0	Ki67+	 4470 12081
2052	0	0	Ki67+	 4480 11809
2053	0	0	Ki67+	 4481 12171
2054	0	0	Ki67+	 4482 12092
2055	0	0	Ki67+	 4483 12243
2056	0	0	Ki67+	 4488 11767
2057	0	0	Ki67+	 4489 12207
2058	0	0	Ki67+	 4490 11781
2059	0	0	Ki67+	 4494 11818
2060	0	0	Ki67+	 4494 12192
2061	0	0	Ki67+	 4494 12340
2062	0	0	Ki67+	 3730 12604
2063	0	0	Ki67+	 3737 12449
2064	0	0	Ki67+	 3737 12572
2065	0	0	Ki67+	 3741 12494
2066	0	0	Ki67+	 3741 13234
2067	0	0	Ki67+	 3744 13137
2068	0	0	Ki67+	 3749 13242
2069	0	0	Ki67+	 3756 12488
2070	0	0	Ki67+	 3765 12577
2071	0	0	Ki67+	 3779 12500
2072	0	0	Ki67+	 3779 13232
2073	0	0	Ki67+	 3788 13120
2074	0	0	Ki67+	 3790 12486
2075	0	0	Ki67+	 3790 12544
2076	0	0	Ki67+	 3794 13200
2077	0	0	Ki67+	 3810 13220
2078	0	0	Ki67+	 3817 13116
2079	0	0	Ki67+	 3831 13166
2080	0	0	Ki67+	 3833 12786
2081	0	0	Ki67+	 3853 12670
2082	0	0	Ki67+	 3856 12495
2083	0	0	Ki67+	 3861 12778
2084	0	0	Ki67+	 3862 12686
2085	0	0	Ki67+	 3863 13214
2086	0	0	Ki67+	 3865 12537
2087	0	0	Ki67+	 3865 12810
2088	0	0	Ki67+	 3869 12574
2089	0	0	Ki67+	 3870 12728
2090	0	0	Ki67+	 3871 12667
2091	0	0	Ki67+	 3872 12600
2092	0	0	Ki67+	 3881 12715
2093	0	0	Ki67+	 3882 12466
2094	0	0	Ki67+	 3884 13100
2095	0	0	Ki67+	 3886 13013
2096	0	0	Ki67+	 3888 12512
2097	0	0	Ki67+	 3895 12624
2098	0	0	Ki67+	 3895 13130
2099	0	0	Ki67+	 3898 13152
2100	0	0	Ki67+	 3905 13176
2101	0	0	Ki67+	 3911 13120
2102	0	0	Ki67+	 3914 12728
2103	0	0	Ki67+	 3917 13172
2104	0	0	Ki67+	 3919 13019
2105	0	0	Ki67+	 3919 13212
2106	0	0	Ki67+	 3924 12989
2107	0	0	Ki67+	 3925 13052
2108	0	0	Ki67+	 3925 13113
2109	0	0	Ki67+	 3926 12643
2110	0	0	Ki67+	 3938 12498
2111	0	0	Ki67+	 3943 12594
2112	0	0	Ki67+	 3944 12471
2113	0	0	Ki67+	 3944 12964
2114	0	0	Ki67+	 3946 13072
2115	0	0	Ki67+	 3949 13018
2116	0	0	Ki67+	 3949 13187
2117	0	0	Ki67+	 3954 12716
2118	0	0	Ki67+	 3956 13080
2119	0	0	Ki67+	 3957 12744
2120	0	0	Ki67+	 3958 13035
2121	0	0	Ki67+	 3960 13200
2122	0	0	Ki67+	 3962 12644
2123	0	0	Ki67+	 3963 12480
2124	0	0	Ki67+	 3965 13074
2125	0	0	Ki67+	 3967 13208
2126	0	0	Ki67+	 3971 13090
2127	0	0	Ki67+	 3972 13147
2128	0	0	Ki67+	 3973 12984
2129	0	0	Ki67+	 3975 12952
2130	0	0	Ki67+	 3977 13012
2131	0	0	Ki67+	 3984 12617
2132	0	0	Ki67+	 3986 12503
2133	0	0	Ki67+	 3986 13109
2134	0	0	Ki67+	 3988 13185
2135	0	0	Ki67+	 3993 12631
2136	0	0	Ki67+	 3993 13162
2137	0	0	Ki67+	 3995 12462
2138	0	0	Ki67+	 3995 12607
2139	0	0	Ki67+	 3995 12980
2140	0	0	Ki67+	 3997 12951
2141	0	0	Ki67+	 4009 12653
2142	0	0	Ki67+	 4010 12539
2143	0	0	Ki67+	 4010 13016
2144	0	0	Ki67+	 4011 12490
2145	0	0	Ki67+	 4013 12615
2146	0	0	Ki67+	 4013 13099
2147	0	0	Ki67+	 4014 13205
2148	0	0	Ki67+	 4015 12958
2149	0	0	Ki67+	 4015 12993
2150	0	0	Ki67+	 4017 13037
2151	0	0	Ki67+	 4021 13113
2152	0	0	Ki67+	 4022 13091
2153	0	0	Ki67+	 4025 12496
2154	0	0	Ki67+	 4031 13047
2155	0	0	Ki67+	 4032 12537
2156	0	0	Ki67+	 4036 13060
2157	0	0	Ki67+	 4037 12583
2158	0	0	Ki67+	 4037 12999
2159	0	0	Ki67+	 4043 12553
2160	0	0	Ki67+	 4046 12619
2161	0	0	Ki67+	 4050 12469
2162	0	0	Ki67+	 4052 12961
2163	0	0	Ki67+	 4055 12941
2164	0	0	Ki67+	 4056 12714
2165	0	0	Ki67+	 4061 12647
2166	0	0	Ki67+	 4061 12978
2167	0	0	Ki67+	 4063 12520
2168	0	0	Ki67+	 4064 12575
2169	0	0	Ki67+	 4065 12548
2170	0	0	Ki67+	 4067 13064
2171	0	0	Ki67+	 4068 13004
2172	0	0	Ki67+	 4069 12717
2173	0	0	Ki67+	 4069 13019
2174	0	0	Ki67+	 4072 12538
2175	0	0	Ki67+	 4073 12525
2176	0	0	Ki67+	 4076 13089
2177	0	0	Ki67+	 4077 12596
2178	0	0	Ki67+	 4077 12681
2179	0	0	Ki67+	 4090 12492
2180	0	0	Ki67+	 4094 12706
2181	0	0	Ki67+	 4095 12743
2182	0	0	Ki67+	 4095 12938
2183	0	0	Ki67+	 4096 12767
2184	0	0	Ki67+	 4097 12513
2185	0	0	Ki67+	 4097 13018
2186	0	0	Ki67+	 4099 12577
2187	0	0	Ki67+	 4102 12669
2188	0	0	Ki67+	 4104 12536
2189	0	0	Ki67+	 4105 12943
2190	0	0	Ki67+	 4106 12767
2191	0	0	Ki67+	 4111 12593
2192	0	0	Ki67+	 4111 12980
2193	0	0	Ki67+	 4113 12603
2194	0	0	Ki67+	 4114 12740
2195	0	0	Ki67+	 4120 12629
2196	0	0	Ki67+	 4121 12486
2197	0	0	Ki67+	 4121 12923
2198	0	0	Ki67+	 4123 12579
2199	0	0	Ki67+	 4124 13008
2200	0	0	Ki67+	 4125 13090
2201	0	0	Ki67+	 4128 13115
2202	0	0	Ki67+	 4131 12518
2203	0	0	Ki67+	 4131 13033
2204	0	0	Ki67+	 4131 13128
2205	0	0	Ki67+	 4135 12785
2206	0	0	Ki67+	 4137 12935
2207	0	0	Ki67+	 4140 12947
2208	0	0	Ki67+	 4145 12581
2209	0	0	Ki67+	 4150 12502
2210	0	0	Ki67+	 4154 13004
2211	0	0	Ki67+	 4155 12804
2212	0	0	Ki67+	 4159 13027
2213	0	0	Ki67+	 4161 12625
2214	0	0	Ki67+	 4166 12786
2215	0	0	Ki67+	 4168 12613
2216	0	0	Ki67+	 4169 12693
2217	0	0	Ki67+	 4169 12771
2218	0	0	Ki67+	 4171 12495
2219	0	0	Ki67+	 4173 12683
2220	0	0	Ki67+	 4175 12640
2221	0	0	Ki67+	 4176 12578
2222	0	0	Ki67+	 4176 12719
2223	0	0	Ki67+	 4179 12746
2224	0	0	Ki67+	 4179 12806
2225	0	0	Ki67+	 4181 12608
2226	0	0	Ki67+	 4185 12994
2227	0	0	Ki67+	 4186 12957
2228	0	0	Ki67+	 4187 12928
2229	0	0	Ki67+	 4192 12515
2230	0	0	Ki67+	 4192 12729
2231	0	0	Ki67+	 4192 12985
2232	0	0	Ki67+	 4194 13102
2233	0	0	Ki67+	 4196 13038
2234	0	0	Ki67+	 4197 13113
2235	0	0	Ki67+	 4198 12632
2236	0	0	Ki67+	 4199 13008
2237	0	0	Ki67+	 4201 12591
2238	0	0	Ki67+	 4206 12773
2239	0	0	Ki67+	 4212 13068
2240	0	0	Ki67+	 4214 12613
2241	0	0	Ki67+	 4216 12932
2242	0	0	Ki67+	 4218 12488
2243	0	0	Ki67+	 4218 12947
2244	0	0	Ki67+	 4220 12676
2245	0	0	Ki67+	 4221 12758
2246	0	0	Ki67+	 4221 12965
2247	0	0	Ki67+	 4229 13032
2248	0	0	Ki67+	 4230 12734
2249	0	0	Ki67+	 4230 12772
2250	0	0	Ki67+	 4231 12661
2251	0	0	Ki67+	 4235 12561
2252	0	0	Ki67+	 4236 13191
2253	0	0	Ki67+	 4241 13066
2254	0	0	Ki67+	 4243 12694
2255	0	0	Ki67+	 4244 12540
2256	0	0	Ki67+	 4245 12679
2257	0	0	Ki67+	 4247 12467
2258	0	0	Ki67+	 4257 12757
2259	0	0	Ki67+	 4259 12570
2260	0	0	Ki67+	 4262 12731
2261	0	0	Ki67+	 4264 12920
2262	0	0	Ki67+	 4265 12872
2263	0	0	Ki67+	 4266 12584
2264	0	0	Ki67+	 4271 12709
2265	0	0	Ki67+	 4277 12657
2266	0	0	Ki67+	 4278 12941
2267	0	0	Ki67+	 4281 13082
2268	0	0	Ki67+	 4285 12951
2269	0	0	Ki67+	 4286 12695
2270	0	0	Ki67+	 4287 12827
2271	0	0	Ki67+	 4288 12880
2272	0	0	Ki67+	 4291 13118
2273	0	0	Ki67+	 4294 13006
2274	0	0	Ki67+	 4295 12978
2275	0	0	Ki67+	 4296 12648
2276	0	0	Ki67+	 4297 12727
2277	0	0	Ki67+	 4300 12850
2278	0	0	Ki67+	 4300 13029
2279	0	0	Ki67+	 4306 13042
2280	0	0	Ki67+	 4311 12804
2281	0	0	Ki67+	 4312 12992
2282	0	0	Ki67+	 4314 12727
2283	0	0	Ki67+	 4315 12903
2284	0	0	Ki67+	 4318 12777
2285	0	0	Ki67+	 4319 12918
2286	0	0	Ki67+	 4320 12703
2287	0	0	Ki67+	 4320 12825
2288	0	0	Ki67+	 4320 12864
2289	0	0	Ki67+	 4321 13104
2290	0	0	Ki67+	 4332 12831
2291	0	0	Ki67+	 4332 12962
2292	0	0	Ki67+	 4333 12669
2293	0	0	Ki67+	 4336 12695
2294	0	0	Ki67+	 4337 12728
2295	0	0	Ki67+	 4338 13008
2296	0	0	Ki67+	 4339 12793
2297	0	0	Ki67+	 4339 13023
2298	0	0	Ki67+	 4345 12894
2299	0	0	Ki67+	 4350 13147
2300	0	0	Ki67+	 4352 12756
2301	0	0	Ki67+	 4362 12723
2302	0	0	Ki67+	 4364 12836
2303	0	0	Ki67+	 4369 12780
2304	0	0	Ki67+	 4371 12694
2305	0	0	Ki67+	 4373 12917
2306	0	0	Ki67+	 4374 12937
2307	0	0	Ki67+	 4376 13126
2308	0	0	Ki67+	 4379 12885
2309	0	0	Ki67+	 4383 13080
2310	0	0	Ki67+	 4386 12800
2311	0	0	Ki67+	 4386 12833
2312	0	0	Ki67+	 4388 12852
2313	0	0	Ki67+	 4394 12816
2314	0	0	Ki67+	 4394 12894
2315	0	0	Ki67+	 4397 12751
2316	0	0	Ki67+	 4398 12984
2317	0	0	Ki67+	 4398 13043
2318	0	0	Ki67+	 4405 12881
2319	0	0	Ki67+	 4411 12767
2320	0	0	Ki67+	 4415 12934
2321	0	0	Ki67+	 4417 13104
2322	0	0	Ki67+	 4422 12811
2323	0	0	Ki67+	 4427 12963
2324	0	0	Ki67+	 4427 13002
2325	0	0	Ki67+	 4430 12704
2326	0	0	Ki67+	 4436 12737
2327	0	0	Ki67+	 4441 12757
2328	0	0	Ki67+	 4443 12866
2329	0	0	Ki67+	 4448 12771
2330	0	0	Ki67+	 4453 12909
2331	0	0	Ki67+	 4460 12867
2332	0	0	Ki67+	 4464 12757
2333	0	0	Ki67+	 4466 12727
2334	0	0	Ki67+	 4466 12973
2335	0	0	Ki67+	 4468 12693
2336	0	0	Ki67+	 4488 12902
2337	0	0	Ki67+	 4488 13008
2338	0	0	Ki67+	 4495 12977
2339	0	0	Ki67+	 3699 13659
2340	0	0	Ki67+	 3702 13251
2341	0	0	Ki67+	 3707 13614
2342	0	0	Ki67+	 3709 14025
2343	0	0	Ki67+	 3711 13640
2344	0	0	Ki67+	 3712 13692
2345	0	0	Ki67+	 3726 13658
2346	0	0	Ki67+	 3756 13444
2347	0	0	Ki67+	 3760 13683
2348	0	0	Ki67+	 3763 14034
2349	0	0	Ki67+	 3774 13541
2350	0	0	Ki67+	 3777 13559
2351	0	0	Ki67+	 3781 13405
2352	0	0	Ki67+	 3785 13582
2353	0	0	Ki67+	 3786 13476
2354	0	0	Ki67+	 3789 13641
2355	0	0	Ki67+	 3794 13657
2356	0	0	Ki67+	 3796 13386
2357	0	0	Ki67+	 3797 13603
2358	0	0	Ki67+	 3797 13624
2359	0	0	Ki67+	 3805 13542
2360	0	0	Ki67+	 3806 13576
2361	0	0	Ki67+	 3809 13249
2362	0	0	Ki67+	 3811 13669
2363	0	0	Ki67+	 3823 13375
2364	0	0	Ki67+	 3828 13639
2365	0	0	Ki67+	 3832 13659
2366	0	0	Ki67+	 3838 13590
2367	0	0	Ki67+	 3839 13255
2368	0	0	Ki67+	 3844 13528
2369	0	0	Ki67+	 3851 13556
2370	0	0	Ki67+	 3860 13647
2371	0	0	Ki67+	 3865 13612
2372	0	0	Ki67+	 3873 13992
2373	0	0	Ki67+	 3874 13591
2374	0	0	Ki67+	 3877 13531
2375	0	0	Ki67+	 3880 13562
2376	0	0	Ki67+	 3886 13621
2377	0	0	Ki67+	 3891 13593
2378	0	0	Ki67+	 3902 13652
2379	0	0	Ki67+	 3902 14027
2380	0	0	Ki67+	 3907 13981
2381	0	0	Ki67+	 3912 13539
2382	0	0	Ki67+	 3921 13616
2383	0	0	Ki67+	 3921 14027
2384	0	0	Ki67+	 3923 13651
2385	0	0	Ki67+	 3925 13515
2386	0	0	Ki67+	 3929 14047
2387	0	0	Ki67+	 3931 13980
2388	0	0	Ki67+	 3940 13584
2389	0	0	Ki67+	 3948 13999
2390	0	0	Ki67+	 3957 13562
2391	0	0	Ki67+	 3958 14032
2392	0	0	Ki67+	 3965 13471
2393	0	0	Ki67+	 3968 13634
2394	0	0	Ki67+	 3972 13506
2395	0	0	Ki67+	 3976 13672
2396	0	0	Ki67+	 3988 13259
2397	0	0	Ki67+	 3992 14001
2398	0	0	Ki67+	 3993 13456
2399	0	0	Ki67+	 3997 13567
2400	0	0	Ki67+	 3997 13637
2401	0	0	Ki67+	 3999 13690
2402	0	0	Ki67+	 4001 13522
2403	0	0	Ki67+	 4001 13545
2404	0	0	Ki67+	 4003 13976
2405	0	0	Ki67+	 4006 13607
2406	0	0	Ki67+	 4010 14015
2407	0	0	Ki67+	 4015 13481
2408	0	0	Ki67+	 4016 13497
2409	0	0	Ki67+	 4017 13514
2410	0	0	Ki67+	 4024 13702
2411	0	0	Ki67+	 4024 14019
2412	0	0	Ki67+	 4029 13372
2413	0	0	Ki67+	 4031 13991
2414	0	0	Ki67+	 4032 13356
2415	0	0	Ki67+	 4037 14037
2416	0	0	Ki67+	 4038 13656
2417	0	0	Ki67+	 4038 13679
2418	0	0	Ki67+	 4044 13571
2419	0	0	Ki67+	 4045 13609
2420	0	0	Ki67+	 4045 13693
2421	0	0	Ki67+	 4049 13649
2422	0	0	Ki67+	 4050 14005
2423	0	0	Ki67+	 4060 13373
2424	0	0	Ki67+	 4060 13676
2425	0	0	Ki67+	 4061 13718
2426	0	0	Ki67+	 4064 13338
2427	0	0	Ki67+	 4065 14040
2428	0	0	Ki67+	 4070 13450
2429	0	0	Ki67+	 4076 13482
2430	0	0	Ki67+	 4084 13660
2431	0	0	Ki67+	 4087 13426
2432	0	0	Ki67+	 4087 13530
2433	0	0	Ki67+	 4088 13610
2434	0	0	Ki67+	 4090 13540
2435	0	0	Ki67+	 4094 13717
2436	0	0	Ki67+	 4095 13618
2437	0	0	Ki67+	 4097 13757
2438	0	0	Ki67+	 4101 13385
2439	0	0	Ki67+	 4101 13470
2440	0	0	Ki67+	 4103 13514
2441	0	0	Ki67+	 4105 13740
2442	0	0	Ki67+	 4111 13772
2443	0	0	Ki67+	 4113 13430
2444	0	0	Ki67+	 4119 13453
2445	0	0	Ki67+	 4127 13333
2446	0	0	Ki67+	 4127 14015
2447	0	0	Ki67+	 4128 13309
2448	0	0	Ki67+	 4128 13578
2449	0	0	Ki67+	 4129 13361
2450	0	0	Ki67+	 4129 13487
2451	0	0	Ki67+	 4129 13564
2452	0	0	Ki67+	 4130 13384
2453	0	0	Ki67+	 4132 13722
2454	0	0	Ki67+	 4133 13674
2455	0	0	Ki67+	 4139 13507
2456	0	0	Ki67+	 4142 14035
2457	0	0	Ki67+	 4144 13923
2458	0	0	Ki67+	 4153 13949
2459	0	0	Ki67+	 4157 13693
2460	0	0	Ki67+	 4158 13665
2461	0	0	Ki67+	 4163 13578
2462	0	0	Ki67+	 4168 13432
2463	0	0	Ki67+	 4171 13959
2464	0	0	Ki67+	 4174 13917
2465	0	0	Ki67+	 4182 13442
2466	0	0	Ki67+	 4182 13545
2467	0	0	Ki67+	 4188 13703
2468	0	0	Ki67+	 4192 13775
2469	0	0	Ki67+	 4193 14011
2470	0	0	Ki67+	 4194 13416
2471	0	0	Ki67+	 4199 13357
2472	0	0	Ki67+	 4201 13483
2473	0	0	Ki67+	 4203 13661
2474	0	0	Ki67+	 4203 13728
2475	0	0	Ki67+	 4204 13333
2476	0	0	Ki67+	 4207 14025
2477	0	0	Ki67+	 4212 13310
2478	0	0	Ki67+	 4220 13461
2479	0	0	Ki67+	 4220 13776
2480	0	0	Ki67+	 4221 13749
2481	0	0	Ki67+	 4221 14000
2482	0	0	Ki67+	 4224 13370
2483	0	0	Ki67+	 4224 13640
2484	0	0	Ki67+	 4225 13678
2485	0	0	Ki67+	 4228 14041
2486	0	0	Ki67+	 4231 13716
2487	0	0	Ki67+	 4231 14011
2488	0	0	Ki67+	 4242 13324
2489	0	0	Ki67+	 4246 13398
2490	0	0	Ki67+	 4248 13308
2491	0	0	Ki67+	 4249 13482
2492	0	0	Ki67+	 4251 13652
2493	0	0	Ki67+	 4252 13780
2494	0	0	Ki67+	 4252 14043
2495	0	0	Ki67+	 4255 13458
2496	0	0	Ki67+	 4259 13377
2497	0	0	Ki67+	 4262 13710
2498	0	0	Ki67+	 4268 13750
2499	0	0	Ki67+	 4275 13674
2500	0	0	Ki67+	 4278 13422
2501	0	0	Ki67+	 4279 13811
2502	0	0	Ki67+	 4281 13576
2503	0	0	Ki67+	 4283 13774
2504	0	0	Ki67+	 4292 13615
2505	0	0	Ki67+	 4294 13326
2506	0	0	Ki67+	 4294 13395
2507	0	0	Ki67+	 4295 13379
2508	0	0	Ki67+	 4297 13539
2509	0	0	Ki67+	 4304 13918
2510	0	0	Ki67+	 4306 13461
2511	0	0	Ki67+	 4306 13649
2512	0	0	Ki67+	 4313 13560
2513	0	0	Ki67+	 4314 13738
2514	0	0	Ki67+	 4317 13914
2515	0	0	Ki67+	 4318 13935
2516	0	0	Ki67+	 4320 13410
2517	0	0	Ki67+	 4321 13347
2518	0	0	Ki67+	 4328 13796
2519	0	0	Ki67+	 4331 13372
2520	0	0	Ki67+	 4331 13394
2521	0	0	Ki67+	 4336 13604
2522	0	0	Ki67+	 4337 13627
2523	0	0	Ki67+	 4338 13566
2524	0	0	Ki67+	 4344 13639
2525	0	0	Ki67+	 4345 13661
2526	0	0	Ki67+	 4346 13359
2527	0	0	Ki67+	 4347 13512
2528	0	0	Ki67+	 4349 13698
2529	0	0	Ki67+	 4351 13793
2530	0	0	Ki67+	 4352 13824
2531	0	0	Ki67+	 4354 13759
2532	0	0	Ki67+	 4355 13269
2533	0	0	Ki67+	 4356 13411
2534	0	0	Ki67+	 4366 13618
2535	0	0	Ki67+	 4366 13826
2536	0	0	Ki67+	 4369 13631
2537	0	0	Ki67+	 4372 13447
2538	0	0	Ki67+	 4374 13534
2539	0	0	Ki67+	 4380 13387
2540	0	0	Ki67+	 4381 13521
2541	0	0	Ki67+	 4382 13425
2542	0	0	Ki67+	 4384 13487
2543	0	0	Ki67+	 4386 13629
2544	0	0	Ki67+	 4388 13413
2545	0	0	Ki67+	 4388 13777
2546	0	0	Ki67+	 4391 13589
2547	0	0	Ki67+	 4394 13382
2548	0	0	Ki67+	 4396 13263
2549	0	0	Ki67+	 4400 13562
2550	0	0	Ki67+	 4402 13763
2551	0	0	Ki67+	 4406 13454
2552	0	0	Ki67+	 4406 13969
2553	0	0	Ki67+	 4406 14023
2554	0	0	Ki67+	 4408 13265
2555	0	0	Ki67+	 4410 13778
2556	0	0	Ki67+	 4410 13815
2557	0	0	Ki67+	 4411 13538
2558	0	0	Ki67+	 4412 13738
2559	0	0	Ki67+	 4413 13789
2560	0	0	Ki67+	 4415 13437
2561	0	0	Ki67+	 4416 13492
2562	0	0	Ki67+	 4417 13661
2563	0	0	Ki67+	 4423 13572
2564	0	0	Ki67+	 4423 13756
2565	0	0	Ki67+	 4424 13741
2566	0	0	Ki67+	 4425 13590
2567	0	0	Ki67+	 4429 14006
2568	0	0	Ki67+	 4436 13480
2569	0	0	Ki67+	 4436 13492
2570	0	0	Ki67+	 4439 13803
2571	0	0	Ki67+	 4440 13569
2572	0	0	Ki67+	 4443 13580
2573	0	0	Ki67+	 4445 13534
2574	0	0	Ki67+	 4452 13589
2575	0	0	Ki67+	 4468 13557
2576	0	0	Ki67+	 4469 13518
2577	0	0	Ki67+	 4470 13751
2578	0	0	Ki67+	 4473 13424
2579	0	0	Ki67+	 4475 13396
2580	0	0	Ki67+	 4477 13777
2581	0	0	Ki67+	 4479 13490
2582	0	0	Ki67+	 4487 13971
2583	0	0	Ki67+	 3698 14764
2584	0	0	Ki67+	 3700 14415
2585	0	0	Ki67+	 3701 14631
2586	0	0	Ki67+	 3704 14396
2587	0	0	Ki67+	 3704 14835
2588	0	0	Ki67+	 3705 14737
2589	0	0	Ki67+	 3707 14148
2590	0	0	Ki67+	 3707 14691
2591	0	0	Ki67+	 3713 14338
2592	0	0	Ki67+	 3714 14483
2593	0	0	Ki67+	 3715 14130
2594	0	0	Ki67+	 3719 14184
2595	0	0	Ki67+	 3719 14539
2596	0	0	Ki67+	 3720 14792
2597	0	0	Ki67+	 3722 14505
2598	0	0	Ki67+	 3724 14122
2599	0	0	Ki67+	 3727 14657
2600	0	0	Ki67+	 3728 14612
2601	0	0	Ki67+	 3729 14761
2602	0	0	Ki67+	 3731 14818
2603	0	0	Ki67+	 3736 14708
2604	0	0	Ki67+	 3738 14424
2605	0	0	Ki67+	 3748 14602
2606	0	0	Ki67+	 3750 14467
2607	0	0	Ki67+	 3753 14183
2608	0	0	Ki67+	 3753 14407
2609	0	0	Ki67+	 3753 14507
2610	0	0	Ki67+	 3756 14111
2611	0	0	Ki67+	 3756 14487
2612	0	0	Ki67+	 3757 14754
2613	0	0	Ki67+	 3759 14810
2614	0	0	Ki67+	 3763 14670
2615	0	0	Ki67+	 3764 14142
2616	0	0	Ki67+	 3765 14050
2617	0	0	Ki67+	 3766 14164
2618	0	0	Ki67+	 3768 14623
2619	0	0	Ki67+	 3769 14066
2620	0	0	Ki67+	 3769 14128
2621	0	0	Ki67+	 3772 14470
2622	0	0	Ki67+	 3773 14091
2623	0	0	Ki67+	 3774 14439
2624	0	0	Ki67+	 3775 14424
2625	0	0	Ki67+	 3776 14505
2626	0	0	Ki67+	 3781 14689
2627	0	0	Ki67+	 3781 14745
2628	0	0	Ki67+	 3783 14390
2629	0	0	Ki67+	 3787 14218
2630	0	0	Ki67+	 3789 14667
2631	0	0	Ki67+	 3791 14682
2632	0	0	Ki67+	 3793 14626
2633	0	0	Ki67+	 3794 14558
2634	0	0	Ki67+	 3796 14369
2635	0	0	Ki67+	 3799 14185
2636	0	0	Ki67+	 3802 14735
2637	0	0	Ki67+	 3805 14485
2638	0	0	Ki67+	 3806 14405
2639	0	0	Ki67+	 3807 14429
2640	0	0	Ki67+	 3810 14380
2641	0	0	Ki67+	 3813 14468
2642	0	0	Ki67+	 3815 14436
2643	0	0	Ki67+	 3816 14084
2644	0	0	Ki67+	 3820 14377
2645	0	0	Ki67+	 3825 14147
2646	0	0	Ki67+	 3826 14101
2647	0	0	Ki67+	 3826 14359
2648	0	0	Ki67+	 3829 14132
2649	0	0	Ki67+	 3829 14169
2650	0	0	Ki67+	 3830 14591
2651	0	0	Ki67+	 3834 14297
2652	0	0	Ki67+	 3834 14308
2653	0	0	Ki67+	 3834 14550
2654	0	0	Ki67+	 3834 14793
2655	0	0	Ki67+	 3845 14372
2656	0	0	Ki67+	 3846 14440
2657	0	0	Ki67+	 3850 14165
2658	0	0	Ki67+	 3850 14398
2659	0	0	Ki67+	 3851 14183
2660	0	0	Ki67+	 3859 14240
2661	0	0	Ki67+	 3861 14139
2662	0	0	Ki67+	 3861 14528
2663	0	0	Ki67+	 3861 14613
2664	0	0	Ki67+	 3871 14782
2665	0	0	Ki67+	 3874 14238
2666	0	0	Ki67+	 3876 14185
2667	0	0	Ki67+	 3877 14363
2668	0	0	Ki67+	 3880 14502
2669	0	0	Ki67+	 3881 14175
2670	0	0	Ki67+	 3882 14780
2671	0	0	Ki67+	 3889 14398
2672	0	0	Ki67+	 3892 14126
2673	0	0	Ki67+	 3892 14618
2674	0	0	Ki67+	 3893 14198
2675	0	0	Ki67+	 3893 14820
2676	0	0	Ki67+	 3899 14327
2677	0	0	Ki67+	 3903 14488
2678	0	0	Ki67+	 3904 14402
2679	0	0	Ki67+	 3905 14146
2680	0	0	Ki67+	 3908 14163
2681	0	0	Ki67+	 3909 14524
2682	0	0	Ki67+	 3916 14538
2683	0	0	Ki67+	 3921 14376
2684	0	0	Ki67+	 3922 14075
2685	0	0	Ki67+	 3922 14844
2686	0	0	Ki67+	 3926 14107
2687	0	0	Ki67+	 3927 14497
2688	0	0	Ki67+	 3935 14073
2689	0	0	Ki67+	 3935 14584
2690	0	0	Ki67+	 3936 14511
2691	0	0	Ki67+	 3936 14696
2692	0	0	Ki67+	 3936 14800
2693	0	0	Ki67+	 3940 14406
2694	0	0	Ki67+	 3946 14769
2695	0	0	Ki67+	 3948 14474
2696	0	0	Ki67+	 3954 14560
2697	0	0	Ki67+	 3955 14817
2698	0	0	Ki67+	 3957 14093
2699	0	0	Ki67+	 3963 14349
2700	0	0	Ki67+	 3965 14600
2701	0	0	Ki67+	 3966 14325
2702	0	0	Ki67+	 3966 14383
2703	0	0	Ki67+	 3979 14051
2704	0	0	Ki67+	 3982 14286
2705	0	0	Ki67+	 3982 14451
2706	0	0	Ki67+	 3984 14337
2707	0	0	Ki67+	 3990 14123
2708	0	0	Ki67+	 3991 14813
2709	0	0	Ki67+	 4003 14159
2710	0	0	Ki67+	 4014 14071
2711	0	0	Ki67+	 4015 14202
2712	0	0	Ki67+	 4019 14399
2713	0	0	Ki67+	 4022 14109
2714	0	0	Ki67+	 4030 14382
2715	0	0	Ki67+	 4032 14461
2716	0	0	Ki67+	 4034 14164
2717	0	0	Ki67+	 4034 14347
2718	0	0	Ki67+	 4036 14087
2719	0	0	Ki67+	 4036 14312
2720	0	0	Ki67+	 4042 14142
2721	0	0	Ki67+	 4044 14205
2722	0	0	Ki67+	 4054 14823
2723	0	0	Ki67+	 4057 14182
2724	0	0	Ki67+	 4057 14798
2725	0	0	Ki67+	 4060 14067
2726	0	0	Ki67+	 4060 14774
2727	0	0	Ki67+	 4061 14380
2728	0	0	Ki67+	 4065 14360
2729	0	0	Ki67+	 4069 14320
2730	0	0	Ki67+	 4069 14534
2731	0	0	Ki67+	 4073 14485
2732	0	0	Ki67+	 4075 14097
2733	0	0	Ki67+	 4075 14358
2734	0	0	Ki67+	 4076 14392
2735	0	0	Ki67+	 4076 14806
2736	0	0	Ki67+	 4077 14444
2737	0	0	Ki67+	 4080 14822
2738	0	0	Ki67+	 4082 14158
2739	0	0	Ki67+	 4082 14311
2740	0	0	Ki67+	 4084 14128
2741	0	0	Ki67+	 4089 14418
2742	0	0	Ki67+	 4089 14571
2743	0	0	Ki67+	 4090 14490
2744	0	0	Ki67+	 4093 14308
2745	0	0	Ki67+	 4099 14135
2746	0	0	Ki67+	 4099 14184
2747	0	0	Ki67+	 4100 14327
2748	0	0	Ki67+	 4102 14375
2749	0	0	Ki67+	 4102 14730
2750	0	0	Ki67+	 4105 14170
2751	0	0	Ki67+	 4105 14531
2752	0	0	Ki67+	 4105 14786
2753	0	0	Ki67+	 4106 14466
2754	0	0	Ki67+	 4106 14840
2755	0	0	Ki67+	 4107 14760
2756	0	0	Ki67+	 4118 14359
2757	0	0	Ki67+	 4118 14409
2758	0	0	Ki67+	 4119 14807
2759	0	0	Ki67+	 4124 14821
2760	0	0	Ki67+	 4127 14553
2761	0	0	Ki67+	 4128 14376
2762	0	0	Ki67+	 4130 14312
2763	0	0	Ki67+	 4131 14336
2764	0	0	Ki67+	 4134 14076
2765	0	0	Ki67+	 4134 14491
2766	0	0	Ki67+	 4135 14726
2767	0	0	Ki67+	 4136 14574
2768	0	0	Ki67+	 4139 14182
2769	0	0	Ki67+	 4140 14825
2770	0	0	Ki67+	 4149 14370
2771	0	0	Ki67+	 4151 14769
2772	0	0	Ki67+	 4151 14839
2773	0	0	Ki67+	 4152 14317
2774	0	0	Ki67+	 4155 14496
2775	0	0	Ki67+	 4156 14086
2776	0	0	Ki67+	 4159 14200
2777	0	0	Ki67+	 4161 14049
2778	0	0	Ki67+	 4165 14139
2779	0	0	Ki67+	 4172 14097
2780	0	0	Ki67+	 4172 14151
2781	0	0	Ki67+	 4179 14058
2782	0	0	Ki67+	 4179 14537
2783	0	0	Ki67+	 4179 14751
2784	0	0	Ki67+	 4182 14334
2785	0	0	Ki67+	 4184 14312
2786	0	0	Ki67+	 4185 14103
2787	0	0	Ki67+	 4188 14578
2788	0	0	Ki67+	 4190 14832
2789	0	0	Ki67+	 4194 14369
2790	0	0	Ki67+	 4196 14403
2791	0	0	Ki67+	 4196 14811
2792	0	0	Ki67+	 4200 14360
2793	0	0	Ki67+	 4201 14750
2794	0	0	Ki67+	 4202 14520
2795	0	0	Ki67+	 4209 14325
2796	0	0	Ki67+	 4217 14334
2797	0	0	Ki67+	 4217 14825
2798	0	0	Ki67+	 4220 14156
2799	0	0	Ki67+	 4221 14429
2800	0	0	Ki67+	 4222 14373
2801	0	0	Ki67+	 4222 14579
2802	0	0	Ki67+	 4229 14669
2803	0	0	Ki67+	 4231 14552
2804	0	0	Ki67+	 4231 14774
2805	0	0	Ki67+	 4234 14820
2806	0	0	Ki67+	 4241 14367
2807	0	0	Ki67+	 4254 14582
2808	0	0	Ki67+	 4259 14694
2809	0	0	Ki67+	 4259 14733
2810	0	0	Ki67+	 4262 14362
2811	0	0	Ki67+	 4266 14566
2812	0	0	Ki67+	 4267 14341
2813	0	0	Ki67+	 4267 14395
2814	0	0	Ki67+	 4268 14441
2815	0	0	Ki67+	 4268 14668
2816	0	0	Ki67+	 4270 14057
2817	0	0	Ki67+	 4278 14358
2818	0	0	Ki67+	 4280 14743
2819	0	0	Ki67+	 4281 14207
2820	0	0	Ki67+	 4283 14788
2821	0	0	Ki67+	 4287 14579
2822	0	0	Ki67+	 4299 14342
2823	0	0	Ki67+	 4303 14727
2824	0	0	Ki67+	 4313 14401
2825	0	0	Ki67+	 4315 14684
2826	0	0	Ki67+	 4317 14431
2827	0	0	Ki67+	 4320 14797
2828	0	0	Ki67+	 4326 14670
2829	0	0	Ki67+	 4329 14393
2830	0	0	Ki67+	 4332 14422
2831	0	0	Ki67+	 4334 14485
2832	0	0	Ki67+	 4338 14752
2833	0	0	Ki67+	 4349 14555
2834	0	0	Ki67+	 4354 14762
2835	0	0	Ki67+	 4356 14672
2836	0	0	Ki67+	 4362 14691
2837	0	0	Ki67+	 4367 14242
2838	0	0	Ki67+	 4375 14659
2839	0	0	Ki67+	 4376 14754
2840	0	0	Ki67+	 4379 14648
2841	0	0	Ki67+	 4387 14242
2842	0	0	Ki67+	 4387 14476
2843	0	0	Ki67+	 4388 14774
2844	0	0	Ki67+	 4391 14505
2845	0	0	Ki67+	 4395 14386
2846	0	0	Ki67+	 4396 14633
2847	0	0	Ki67+	 4397 14703
2848	0	0	Ki67+	 4404 14509
2849	0	0	Ki67+	 4408 14421
2850	0	0	Ki67+	 4414 14143
2851	0	0	Ki67+	 4416 14377
2852	0	0	Ki67+	 4418 14354
2853	0	0	Ki67+	 4420 14447
2854	0	0	Ki67+	 4425 14551
2855	0	0	Ki67+	 4426 14648
2856	0	0	Ki67+	 4428 14619
2857	0	0	Ki67+	 4430 14477
2858	0	0	Ki67+	 4433 14411
2859	0	0	Ki67+	 4433 14521
2860	0	0	Ki67+	 4433 14535
2861	0	0	Ki67+	 4439 14746
2862	0	0	Ki67+	 4444 14193
2863	0	0	Ki67+	 4445 14630
2864	0	0	Ki67+	 4447 14359
2865	0	0	Ki67+	 4450 14049
2866	0	0	Ki67+	 4451 14508
2867	0	0	Ki67+	 4455 14471
2868	0	0	Ki67+	 4468 14764
2869	0	0	Ki67+	 4470 14422
2870	0	0	Ki67+	 4474 14578
2871	0	0	Ki67+	 4475 14058
2872	0	0	Ki67+	 4476 14472
2873	0	0	Ki67+	 4480 14378
2874	0	0	Ki67+	 4481 14391
2875	0	0	Ki67+	 4495 14517
2876	0	0	Ki67+	 3697 14888
2877	0	0	Ki67+	 3697 14915
2878	0	0	Ki67+	 3706 15140
2879	0	0	Ki67+	 3707 15152
2880	0	0	Ki67+	 3708 14892
2881	0	0	Ki67+	 3712 15287
2882	0	0	Ki67+	 3712 15513
2883	0	0	Ki67+	 3718 14967
2884	0	0	Ki67+	 3720 15638
2885	0	0	Ki67+	 3723 15115
2886	0	0	Ki67+	 3723 15234
2887	0	0	Ki67+	 3728 15189
2888	0	0	Ki67+	 3731 15086
2889	0	0	Ki67+	 3732 15474
2890	0	0	Ki67+	 3734 14944
2891	0	0	Ki67+	 3737 15282
2892	0	0	Ki67+	 3743 15163
2893	0	0	Ki67+	 3744 14882
2894	0	0	Ki67+	 3744 14993
2895	0	0	Ki67+	 3744 15507
2896	0	0	Ki67+	 3745 15325
2897	0	0	Ki67+	 3752 15265
2898	0	0	Ki67+	 3759 15118
2899	0	0	Ki67+	 3761 14855
2900	0	0	Ki67+	 3763 14875
2901	0	0	Ki67+	 3766 14912
2902	0	0	Ki67+	 3766 15171
2903	0	0	Ki67+	 3771 15416
2904	0	0	Ki67+	 3776 15350
2905	0	0	Ki67+	 3780 15119
2906	0	0	Ki67+	 3789 15331
2907	0	0	Ki67+	 3790 14943
2908	0	0	Ki67+	 3790 15162
2909	0	0	Ki67+	 3795 15638
2910	0	0	Ki67+	 3796 15345
2911	0	0	Ki67+	 3798 15154
2912	0	0	Ki67+	 3800 15305
2913	0	0	Ki67+	 3800 15460
2914	0	0	Ki67+	 3802 14857
2915	0	0	Ki67+	 3806 14987
2916	0	0	Ki67+	 3812 15330
2917	0	0	Ki67+	 3816 14921
2918	0	0	Ki67+	 3816 15449
2919	0	0	Ki67+	 3817 15264
2920	0	0	Ki67+	 3824 14860
2921	0	0	Ki67+	 3824 15100
2922	0	0	Ki67+	 3826 15635
2923	0	0	Ki67+	 3829 14966
2924	0	0	Ki67+	 3830 15413
2925	0	0	Ki67+	 3830 15532
2926	0	0	Ki67+	 3831 14935
2927	0	0	Ki67+	 3835 14990
2928	0	0	Ki67+	 3835 15284
2929	0	0	Ki67+	 3839 15323
2930	0	0	Ki67+	 3843 15062
2931	0	0	Ki67+	 3845 14973
2932	0	0	Ki67+	 3845 15232
2933	0	0	Ki67+	 3846 15026
2934	0	0	Ki67+	 3846 15252
2935	0	0	Ki67+	 3856 15115
2936	0	0	Ki67+	 3857 15644
2937	0	0	Ki67+	 3859 15087
2938	0	0	Ki67+	 3860 14965
2939	0	0	Ki67+	 3860 15277
2940	0	0	Ki67+	 3862 15059
2941	0	0	Ki67+	 3863 15536
2942	0	0	Ki67+	 3865 15392
2943	0	0	Ki67+	 3865 15449
2944	0	0	Ki67+	 3866 14921
2945	0	0	Ki67+	 3866 15203
2946	0	0	Ki67+	 3868 15020
2947	0	0	Ki67+	 3872 15227
2948	0	0	Ki67+	 3873 14996
2949	0	0	Ki67+	 3876 14939
2950	0	0	Ki67+	 3877 14883
2951	0	0	Ki67+	 3878 15014
2952	0	0	Ki67+	 3882 15207
2953	0	0	Ki67+	 3884 15251
2954	0	0	Ki67+	 3884 15469
2955	0	0	Ki67+	 3884 15627
2956	0	0	Ki67+	 3889 15275
2957	0	0	Ki67+	 3890 15055
2958	0	0	Ki67+	 3890 15098
2959	0	0	Ki67+	 3893 15027
2960	0	0	Ki67+	 3893 15226
2961	0	0	Ki67+	 3896 14982
2962	0	0	Ki67+	 3898 14853
2963	0	0	Ki67+	 3900 14919
2964	0	0	Ki67+	 3909 14907
2965	0	0	Ki67+	 3909 15194
2966	0	0	Ki67+	 3909 15532
2967	0	0	Ki67+	 3914 15478
2968	0	0	Ki67+	 3916 14988
2969	0	0	Ki67+	 3918 15071
2970	0	0	Ki67+	 3919 15250
2971	0	0	Ki67+	 3920 15219
2972	0	0	Ki67+	 3920 15507
2973	0	0	Ki67+	 3921 15015
2974	0	0	Ki67+	 3921 15116
2975	0	0	Ki67+	 3927 15141
2976	0	0	Ki67+	 3938 15039
2977	0	0	Ki67+	 3939 15183
2978	0	0	Ki67+	 3939 15560
2979	0	0	Ki67+	 3940 14893
2980	0	0	Ki67+	 3942 15071
2981	0	0	Ki67+	 3946 15486
2982	0	0	Ki67+	 3950 15149
2983	0	0	Ki67+	 3954 15135
2984	0	0	Ki67+	 3957 15229
2985	0	0	Ki67+	 3958 15044
2986	0	0	Ki67+	 3958 15101
2987	0	0	Ki67+	 3961 15564
2988	0	0	Ki67+	 3965 15616
2989	0	0	Ki67+	 3972 15189
2990	0	0	Ki67+	 3974 15012
2991	0	0	Ki67+	 3975 14891
2992	0	0	Ki67+	 3977 15156
2993	0	0	Ki67+	 3979 15243
2994	0	0	Ki67+	 3980 15110
2995	0	0	Ki67+	 3980 15646
2996	0	0	Ki67+	 3981 14855
2997	0	0	Ki67+	 3983 15609
2998	0	0	Ki67+	 3987 15039
2999	0	0	Ki67+	 3988 15064
3000	0	0	Ki67+	 3993 15531
3001	0	0	Ki67+	 3998 15150
3002	0	0	Ki67+	 3998 15432
3003	0	0	Ki67+	 4000 15615
3004	0	0	Ki67+	 4005 15012
3005	0	0	Ki67+	 4006 15503
3006	0	0	Ki67+	 4008 15427
3007	0	0	Ki67+	 4009 15467
3008	0	0	Ki67+	 4012 14880
3009	0	0	Ki67+	 4014 15457
3010	0	0	Ki67+	 4017 15536
3011	0	0	Ki67+	 4035 14860
3012	0	0	Ki67+	 4039 15625
3013	0	0	Ki67+	 4041 15637
3014	0	0	Ki67+	 4044 14881
3015	0	0	Ki67+	 4053 15111
3016	0	0	Ki67+	 4060 15453
3017	0	0	Ki67+	 4063 15628
3018	0	0	Ki67+	 4067 15198
3019	0	0	Ki67+	 4079 15416
3020	0	0	Ki67+	 4082 15170
3021	0	0	Ki67+	 4083 15435
3022	0	0	Ki67+	 4092 15217
3023	0	0	Ki67+	 4094 15638
3024	0	0	Ki67+	 4096 15195
3025	0	0	Ki67+	 4097 15228
3026	0	0	Ki67+	 4098 15626
3027	0	0	Ki67+	 4099 15028
3028	0	0	Ki67+	 4105 15527
3029	0	0	Ki67+	 4106 15212
3030	0	0	Ki67+	 4111 15143
3031	0	0	Ki67+	 4112 14855
3032	0	0	Ki67+	 4113 15166
3033	0	0	Ki67+	 4119 15083
3034	0	0	Ki67+	 4121 15528
3035	0	0	Ki67+	 4121 15609
3036	0	0	Ki67+	 4123 15214
3037	0	0	Ki67+	 4124 15197
3038	0	0	Ki67+	 4129 15043
3039	0	0	Ki67+	 4129 15138
3040	0	0	Ki67+	 4131 15100
3041	0	0	Ki67+	 4132 15600
3042	0	0	Ki67+	 4134 15025
3043	0	0	Ki67+	 4136 15146
3044	0	0	Ki67+	 4140 14984
3045	0	0	Ki67+	 4140 15190
3046	0	0	Ki67+	 4143 15063
3047	0	0	Ki67+	 4143 15208
3048	0	0	Ki67+	 4145 15625
3049	0	0	Ki67+	 4146 15414
3050	0	0	Ki67+	 4147 15167
3051	0	0	Ki67+	 4149 15392
3052	0	0	Ki67+	 4152 15052
3053	0	0	Ki67+	 4158 15185
3054	0	0	Ki67+	 4165 15420
3055	0	0	Ki67+	 4168 15390
3056	0	0	Ki67+	 4171 15115
3057	0	0	Ki67+	 4174 15027
3058	0	0	Ki67+	 4174 15097
3059	0	0	Ki67+	 4178 14851
3060	0	0	Ki67+	 4181 15589
3061	0	0	Ki67+	 4183 15014
3062	0	0	Ki67+	 4183 15473
3063	0	0	Ki67+	 4186 15048
3064	0	0	Ki67+	 4187 15394
3065	0	0	Ki67+	 4188 15133
3066	0	0	Ki67+	 4188 15423
3067	0	0	Ki67+	 4191 15030
3068	0	0	Ki67+	 4203 15452
3069	0	0	Ki67+	 4204 15147
3070	0	0	Ki67+	 4206 15365
3071	0	0	Ki67+	 4209 15014
3072	0	0	Ki67+	 4211 15408
3073	0	0	Ki67+	 4217 15440
3074	0	0	Ki67+	 4220 14977
3075	0	0	Ki67+	 4226 14987
3076	0	0	Ki67+	 4227 15040
3077	0	0	Ki67+	 4229 15023
3078	0	0	Ki67+	 4230 14955
3079	0	0	Ki67+	 4241 14922
3080	0	0	Ki67+	 4241 15351
3081	0	0	Ki67+	 4241 15410
3082	0	0	Ki67+	 4243 14981
3083	0	0	Ki67+	 4244 15036
3084	0	0	Ki67+	 4254 15447
3085	0	0	Ki67+	 4258 15053
3086	0	0	Ki67+	 4259 15326
3087	0	0	Ki67+	 4260 14938
3088	0	0	Ki67+	 4268 15071
3089	0	0	Ki67+	 4270 14961
3090	0	0	Ki67+	 4272 15431
3091	0	0	Ki67+	 4274 14911
3092	0	0	Ki67+	 4274 15000
3093	0	0	Ki67+	 4277 15302
3094	0	0	Ki67+	 4283 15015
3095	0	0	Ki67+	 4283 15043
3096	0	0	Ki67+	 4287 15079
3097	0	0	Ki67+	 4290 15342
3098	0	0	Ki67+	 4291 15609
3099	0	0	Ki67+	 4292 15457
3100	0	0	Ki67+	 4293 15265
3101	0	0	Ki67+	 4293 15406
3102	0	0	Ki67+	 4298 15486
3103	0	0	Ki67+	 4305 15342
3104	0	0	Ki67+	 4312 15290
3105	0	0	Ki67+	 4314 14925
3106	0	0	Ki67+	 4320 14898
3107	0	0	Ki67+	 4322 14954
3108	0	0	Ki67+	 4322 15314
3109	0	0	Ki67+	 4324 15279
3110	0	0	Ki67+	 4326 15582
3111	0	0	Ki67+	 4331 15028
3112	0	0	Ki67+	 4334 15467
3113	0	0	Ki67+	 4336 15091
3114	0	0	Ki67+	 4341 15041
3115	0	0	Ki67+	 4343 15435
3116	0	0	Ki67+	 4351 15508
3117	0	0	Ki67+	 4353 15341
3118	0	0	Ki67+	 4357 15584
3119	0	0	Ki67+	 4358 15311
3120	0	0	Ki67+	 4359 15496
3121	0	0	Ki67+	 4360 15384
3122	0	0	Ki67+	 4362 14880
3123	0	0	Ki67+	 4362 15443
3124	0	0	Ki67+	 4363 15617
3125	0	0	Ki67+	 4367 14928
3126	0	0	Ki67+	 4370 15632
3127	0	0	Ki67+	 4372 14951
3128	0	0	Ki67+	 4374 15377
3129	0	0	Ki67+	 4375 14873
3130	0	0	Ki67+	 4377 15494
3131	0	0	Ki67+	 4377 15522
3132	0	0	Ki67+	 4378 15563
3133	0	0	Ki67+	 4381 15599
3134	0	0	Ki67+	 4382 15362
3135	0	0	Ki67+	 4386 15465
3136	0	0	Ki67+	 4392 15569
3137	0	0	Ki67+	 4393 15052
3138	0	0	Ki67+	 4394 14898
3139	0	0	Ki67+	 4394 15591
3140	0	0	Ki67+	 4396 15470
3141	0	0	Ki67+	 4397 15064
3142	0	0	Ki67+	 4397 15431
3143	0	0	Ki67+	 4402 14922
3144	0	0	Ki67+	 4403 15507
3145	0	0	Ki67+	 4405 15403
3146	0	0	Ki67+	 4407 15625
3147	0	0	Ki67+	 4410 15338
3148	0	0	Ki67+	 4410 15426
3149	0	0	Ki67+	 4412 15466
3150	0	0	Ki67+	 4414 15227
3151	0	0	Ki67+	 4414 15579
3152	0	0	Ki67+	 4415 14949
3153	0	0	Ki67+	 4415 15358
3154	0	0	Ki67+	 4417 14893
3155	0	0	Ki67+	 4419 14984
3156	0	0	Ki67+	 4422 15104
3157	0	0	Ki67+	 4425 15001
3158	0	0	Ki67+	 4433 15610
3159	0	0	Ki67+	 4434 15023
3160	0	0	Ki67+	 4437 15335
3161	0	0	Ki67+	 4438 15639
3162	0	0	Ki67+	 4441 14957
3163	0	0	Ki67+	 4444 15319
3164	0	0	Ki67+	 4444 15590
3165	0	0	Ki67+	 4446 15266
3166	0	0	Ki67+	 4447 14978
3167	0	0	Ki67+	 4449 15096
3168	0	0	Ki67+	 4451 14867
3169	0	0	Ki67+	 4451 15344
3170	0	0	Ki67+	 4454 15287
3171	0	0	Ki67+	 4457 15369
3172	0	0	Ki67+	 4458 15599
3173	0	0	Ki67+	 4460 15612
3174	0	0	Ki67+	 4466 14919
3175	0	0	Ki67+	 4466 14984
3176	0	0	Ki67+	 4466 15007
3177	0	0	Ki67+	 4467 15273
3178	0	0	Ki67+	 4470 15574
3179	0	0	Ki67+	 4471 14995
3180	0	0	Ki67+	 4471 15253
3181	0	0	Ki67+	 4475 15312
3182	0	0	Ki67+	 4479 15331
3183	0	0	Ki67+	 4479 15357
3184	0	0	Ki67+	 4480 15275
3185	0	0	Ki67+	 4491 15035
3186	0	0	Ki67+	 4491 15574
3187	0	0	Ki67+	 4494 14968
3188	0	0	Ki67+	 3698 15935
3189	0	0	Ki67+	 3699 16211
3190	0	0	Ki67+	 3702 15822
3191	0	0	Ki67+	 3703 16244
3192	0	0	Ki67+	 3703 16396
3193	0	0	Ki67+	 3704 15649
3194	0	0	Ki67+	 3706 15793
3195	0	0	Ki67+	 3711 16370
3196	0	0	Ki67+	 3714 16428
3197	0	0	Ki67+	 3718 15946
3198	0	0	Ki67+	 3720 16220
3199	0	0	Ki67+	 3721 16163
3200	0	0	Ki67+	 3728 16191
3201	0	0	Ki67+	 3729 16130
3202	0	0	Ki67+	 3733 15776
3203	0	0	Ki67+	 3735 16016
3204	0	0	Ki67+	 3735 16312
3205	0	0	Ki67+	 3735 16407
3206	0	0	Ki67+	 3738 15983
3207	0	0	Ki67+	 3738 16395
3208	0	0	Ki67+	 3740 16049
3209	0	0	Ki67+	 3744 16113
3210	0	0	Ki67+	 3745 16159
3211	0	0	Ki67+	 3748 16416
3212	0	0	Ki67+	 3751 16139
3213	0	0	Ki67+	 3752 15958
3214	0	0	Ki67+	 3754 16310
3215	0	0	Ki67+	 3758 16079
3216	0	0	Ki67+	 3758 16206
3217	0	0	Ki67+	 3765 16281
3218	0	0	Ki67+	 3767 15871
3219	0	0	Ki67+	 3767 16255
3220	0	0	Ki67+	 3768 16305
3221	0	0	Ki67+	 3769 16045
3222	0	0	Ki67+	 3771 15996
3223	0	0	Ki67+	 3772 16159
3224	0	0	Ki67+	 3773 16194
3225	0	0	Ki67+	 3775 16320
3226	0	0	Ki67+	 3777 16099
3227	0	0	Ki67+	 3781 16173
3228	0	0	Ki67+	 3783 15711
3229	0	0	Ki67+	 3783 16119
3230	0	0	Ki67+	 3784 15725
3231	0	0	Ki67+	 3784 16034
3232	0	0	Ki67+	 3792 15834
3233	0	0	Ki67+	 3792 16047
3234	0	0	Ki67+	 3797 16427
3235	0	0	Ki67+	 3798 16021
3236	0	0	Ki67+	 3798 16330
3237	0	0	Ki67+	 3800 15682
3238	0	0	Ki67+	 3800 16266
3239	0	0	Ki67+	 3801 16199
3240	0	0	Ki67+	 3802 15809
3241	0	0	Ki67+	 3802 16176
3242	0	0	Ki67+	 3805 15739
3243	0	0	Ki67+	 3805 16221
3244	0	0	Ki67+	 3806 16394
3245	0	0	Ki67+	 3810 16338
3246	0	0	Ki67+	 3810 16420
3247	0	0	Ki67+	 3813 15902
3248	0	0	Ki67+	 3813 16437
3249	0	0	Ki67+	 3816 16129
3250	0	0	Ki67+	 3816 16240
3251	0	0	Ki67+	 3818 15953
3252	0	0	Ki67+	 3819 15683
3253	0	0	Ki67+	 3820 15860
3254	0	0	Ki67+	 3820 16306
3255	0	0	Ki67+	 3824 16145
3256	0	0	Ki67+	 3826 16280
3257	0	0	Ki67+	 3828 15760
3258	0	0	Ki67+	 3831 16080
3259	0	0	Ki67+	 3832 16048
3260	0	0	Ki67+	 3835 15655
3261	0	0	Ki67+	 3835 15823
3262	0	0	Ki67+	 3837 16193
3263	0	0	Ki67+	 3839 16417
3264	0	0	Ki67+	 3840 15846
3265	0	0	Ki67+	 3845 16358
3266	0	0	Ki67+	 3846 16255
3267	0	0	Ki67+	 3846 16377
3268	0	0	Ki67+	 3847 15916
3269	0	0	Ki67+	 3849 16331
3270	0	0	Ki67+	 3849 16429
3271	0	0	Ki67+	 3851 15880
3272	0	0	Ki67+	 3852 15706
3273	0	0	Ki67+	 3853 16217
3274	0	0	Ki67+	 3855 15817
3275	0	0	Ki67+	 3855 16029
3276	0	0	Ki67+	 3857 16302
3277	0	0	Ki67+	 3858 16265
3278	0	0	Ki67+	 3867 15849
3279	0	0	Ki67+	 3869 16196
3280	0	0	Ki67+	 3870 16293
3281	0	0	Ki67+	 3871 16131
3282	0	0	Ki67+	 3873 16385
3283	0	0	Ki67+	 3874 15693
3284	0	0	Ki67+	 3874 16231
3285	0	0	Ki67+	 3877 16313
3286	0	0	Ki67+	 3879 16008
3287	0	0	Ki67+	 3881 15849
3288	0	0	Ki67+	 3885 16198
3289	0	0	Ki67+	 3886 16132
3290	0	0	Ki67+	 3887 16104
3291	0	0	Ki67+	 3888 16430
3292	0	0	Ki67+	 3893 15792
3293	0	0	Ki67+	 3895 15736
3294	0	0	Ki67+	 3895 15825
3295	0	0	Ki67+	 3900 15927
3296	0	0	Ki67+	 3900 16182
3297	0	0	Ki67+	 3902 16311
3298	0	0	Ki67+	 3909 15882
3299	0	0	Ki67+	 3911 16216
3300	0	0	Ki67+	 3918 16225
3301	0	0	Ki67+	 3920 15741
3302	0	0	Ki67+	 3922 15902
3303	0	0	Ki67+	 3925 16209
3304	0	0	Ki67+	 3925 16334
3305	0	0	Ki67+	 3926 15840
3306	0	0	Ki67+	 3926 15996
3307	0	0	Ki67+	 3927 15753
3308	0	0	Ki67+	 3930 15966
3309	0	0	Ki67+	 3931 15792
3310	0	0	Ki67+	 3931 16108
3311	0	0	Ki67+	 3932 15711
3312	0	0	Ki67+	 3932 15880
3313	0	0	Ki67+	 3946 16082
3314	0	0	Ki67+	 3947 15694
3315	0	0	Ki67+	 3947 16390
3316	0	0	Ki67+	 3948 15916
3317	0	0	Ki67+	 3948 16430
3318	0	0	Ki67+	 3954 15957
3319	0	0	Ki67+	 3958 16446
3320	0	0	Ki67+	 3959 15841
3321	0	0	Ki67+	 3960 16353
3322	0	0	Ki67+	 3961 15771
3323	0	0	Ki67+	 3965 16138
3324	0	0	Ki67+	 3966 16047
3325	0	0	Ki67+	 3966 16082
3326	0	0	Ki67+	 3967 15867
3327	0	0	Ki67+	 3968 15704
3328	0	0	Ki67+	 3969 16008
3329	0	0	Ki67+	 3971 16319
3330	0	0	Ki67+	 3974 16396
3331	0	0	Ki67+	 3975 15939
3332	0	0	Ki67+	 3977 15764
3333	0	0	Ki67+	 3977 16116
3334	0	0	Ki67+	 3978 16014
3335	0	0	Ki67+	 3980 15676
3336	0	0	Ki67+	 3982 16286
3337	0	0	Ki67+	 3987 15899
3338	0	0	Ki67+	 3988 15909
3339	0	0	Ki67+	 3993 15747
3340	0	0	Ki67+	 3996 15931
3341	0	0	Ki67+	 3999 16091
3342	0	0	Ki67+	 4002 15986
3343	0	0	Ki67+	 4002 16397
3344	0	0	Ki67+	 4004 16435
3345	0	0	Ki67+	 4007 16356
3346	0	0	Ki67+	 4008 15827
3347	0	0	Ki67+	 4010 16049
3348	0	0	Ki67+	 4011 15953
3349	0	0	Ki67+	 4019 16328
3350	0	0	Ki67+	 4023 16248
3351	0	0	Ki67+	 4026 15725
3352	0	0	Ki67+	 4029 16370
3353	0	0	Ki67+	 4030 16437
3354	0	0	Ki67+	 4031 15945
3355	0	0	Ki67+	 4034 16284
3356	0	0	Ki67+	 4040 15859
3357	0	0	Ki67+	 4040 16066
3358	0	0	Ki67+	 4042 16267
3359	0	0	Ki67+	 4046 16328
3360	0	0	Ki67+	 4054 15786
3361	0	0	Ki67+	 4054 16383
3362	0	0	Ki67+	 4060 16018
3363	0	0	Ki67+	 4061 15896
3364	0	0	Ki67+	 4062 15938
3365	0	0	Ki67+	 4062 15997
3366	0	0	Ki67+	 4062 16106
3367	0	0	Ki67+	 4066 15872
3368	0	0	Ki67+	 4069 15988
3369	0	0	Ki67+	 4070 15746
3370	0	0	Ki67+	 4075 15787
3371	0	0	Ki67+	 4076 15661
3372	0	0	Ki67+	 4078 16311
3373	0	0	Ki67+	 4081 15960
3374	0	0	Ki67+	 4081 16279
3375	0	0	Ki67+	 4083 16403
3376	0	0	Ki67+	 4086 15743
3377	0	0	Ki67+	 4087 16425
3378	0	0	Ki67+	 4090 15652
3379	0	0	Ki67+	 4092 16366
3380	0	0	Ki67+	 4093 15923
3381	0	0	Ki67+	 4094 15884
3382	0	0	Ki67+	 4096 15744
3383	0	0	Ki67+	 4097 16058
3384	0	0	Ki67+	 4099 15714
3385	0	0	Ki67+	 4102 16313
3386	0	0	Ki67+	 4102 16326
3387	0	0	Ki67+	 4103 15689
3388	0	0	Ki67+	 4104 16003
3389	0	0	Ki67+	 4112 16416
3390	0	0	Ki67+	 4114 15675
3391	0	0	Ki67+	 4115 15966
3392	0	0	Ki67+	 4116 16022
3393	0	0	Ki67+	 4116 16342
3394	0	0	Ki67+	 4118 15869
3395	0	0	Ki67+	 4130 15694
3396	0	0	Ki67+	 4130 16334
3397	0	0	Ki67+	 4134 15746
3398	0	0	Ki67+	 4135 16433
3399	0	0	Ki67+	 4138 16350
3400	0	0	Ki67+	 4149 15971
3401	0	0	Ki67+	 4156 15734
3402	0	0	Ki67+	 4156 16187
3403	0	0	Ki67+	 4159 15891
3404	0	0	Ki67+	 4161 15686
3405	0	0	Ki67+	 4165 15742
3406	0	0	Ki67+	 4171 15858
3407	0	0	Ki67+	 4171 16117
3408	0	0	Ki67+	 4171 16361
3409	0	0	Ki67+	 4172 15692
3410	0	0	Ki67+	 4175 16006
3411	0	0	Ki67+	 4176 15678
3412	0	0	Ki67+	 4178 16376
3413	0	0	Ki67+	 4180 16412
3414	0	0	Ki67+	 4182 15930
3415	0	0	Ki67+	 4182 16131
3416	0	0	Ki67+	 4183 15768
3417	0	0	Ki67+	 4185 15913
3418	0	0	Ki67+	 4188 15679
3419	0	0	Ki67+	 4190 16107
3420	0	0	Ki67+	 4193 15781
3421	0	0	Ki67+	 4193 16380
3422	0	0	Ki67+	 4197 15897
3423	0	0	Ki67+	 4200 15732
3424	0	0	Ki67+	 4204 15691
3425	0	0	Ki67+	 4207 16128
3426	0	0	Ki67+	 4209 15797
3427	0	0	Ki67+	 4216 15889
3428	0	0	Ki67+	 4218 15678
3429	0	0	Ki67+	 4221 16341
3430	0	0	Ki67+	 4223 15862
3431	0	0	Ki67+	 4224 15932
3432	0	0	Ki67+	 4225 16078
3433	0	0	Ki67+	 4234 16346
3434	0	0	Ki67+	 4236 15861
3435	0	0	Ki67+	 4241 16194
3436	0	0	Ki67+	 4242 16296
3437	0	0	Ki67+	 4242 16321
3438	0	0	Ki67+	 4244 15676
3439	0	0	Ki67+	 4250 15915
3440	0	0	Ki67+	 4254 16375
3441	0	0	Ki67+	 4256 15982
3442	0	0	Ki67+	 4258 15886
3443	0	0	Ki67+	 4263 16305
3444	0	0	Ki67+	 4268 15922
3445	0	0	Ki67+	 4268 16045
3446	0	0	Ki67+	 4270 16194
3447	0	0	Ki67+	 4275 15870
3448	0	0	Ki67+	 4279 16011
3449	0	0	Ki67+	 4280 15897
3450	0	0	Ki67+	 4287 15769
3451	0	0	Ki67+	 4293 16116
3452	0	0	Ki67+	 4296 15921
3453	0	0	Ki67+	 4296 16183
3454	0	0	Ki67+	 4296 16267
3455	0	0	Ki67+	 4300 15740
3456	0	0	Ki67+	 4302 15986
3457	0	0	Ki67+	 4303 15686
3458	0	0	Ki67+	 4303 16014
3459	0	0	Ki67+	 4304 16027
3460	0	0	Ki67+	 4305 15874
3461	0	0	Ki67+	 4305 15930
3462	0	0	Ki67+	 4314 15856
3463	0	0	Ki67+	 4322 15942
3464	0	0	Ki67+	 4324 16340
3465	0	0	Ki67+	 4325 15873
3466	0	0	Ki67+	 4327 15919
3467	0	0	Ki67+	 4328 16080
3468	0	0	Ki67+	 4332 16192
3469	0	0	Ki67+	 4333 15892
3470	0	0	Ki67+	 4334 16035
3471	0	0	Ki67+	 4335 15691
3472	0	0	Ki67+	 4338 15999
3473	0	0	Ki67+	 4340 15709
3474	0	0	Ki67+	 4343 15930
3475	0	0	Ki67+	 4347 15689
3476	0	0	Ki67+	 4350 16318
3477	0	0	Ki67+	 4353 15834
3478	0	0	Ki67+	 4353 16060
3479	0	0	Ki67+	 4357 15897
3480	0	0	Ki67+	 4359 15959
3481	0	0	Ki67+	 4360 15935
3482	0	0	Ki67+	 4365 15907
3483	0	0	Ki67+	 4367 15680
3484	0	0	Ki67+	 4369 15855
3485	0	0	Ki67+	 4373 16020
3486	0	0	Ki67+	 4373 16337
3487	0	0	Ki67+	 4374 15671
3488	0	0	Ki67+	 4374 16062
3489	0	0	Ki67+	 4375 16089
3490	0	0	Ki67+	 4383 15682
3491	0	0	Ki67+	 4383 15996
3492	0	0	Ki67+	 4385 15976
3493	0	0	Ki67+	 4388 16060
3494	0	0	Ki67+	 4394 15761
3495	0	0	Ki67+	 4397 16091
3496	0	0	Ki67+	 4398 15969
3497	0	0	Ki67+	 4398 16014
3498	0	0	Ki67+	 4398 16105
3499	0	0	Ki67+	 4401 15915
3500	0	0	Ki67+	 4403 16304
3501	0	0	Ki67+	 4404 15651
3502	0	0	Ki67+	 4408 16041
3503	0	0	Ki67+	 4410 15770
3504	0	0	Ki67+	 4415 15734
3505	0	0	Ki67+	 4416 16128
3506	0	0	Ki67+	 4418 15833
3507	0	0	Ki67+	 4419 15957
3508	0	0	Ki67+	 4420 15805
3509	0	0	Ki67+	 4422 15685
3510	0	0	Ki67+	 4423 16085
3511	0	0	Ki67+	 4429 15669
3512	0	0	Ki67+	 4429 15993
3513	0	0	Ki67+	 4430 15700
3514	0	0	Ki67+	 4432 15769
3515	0	0	Ki67+	 4433 15949
3516	0	0	Ki67+	 4433 16062
3517	0	0	Ki67+	 4436 15732
3518	0	0	Ki67+	 4436 15838
3519	0	0	Ki67+	 4436 16025
3520	0	0	Ki67+	 4440 16110
3521	0	0	Ki67+	 4442 15866
3522	0	0	Ki67+	 4442 15986
3523	0	0	Ki67+	 4442 16162
3524	0	0	Ki67+	 4443 15708
3525	0	0	Ki67+	 4446 15920
3526	0	0	Ki67+	 4449 16193
3527	0	0	Ki67+	 4450 15815
3528	0	0	Ki67+	 4454 16005
3529	0	0	Ki67+	 4455 15909
3530	0	0	Ki67+	 4456 16148
3531	0	0	Ki67+	 4457 15674
3532	0	0	Ki67+	 4458 15693
3533	0	0	Ki67+	 4463 16022
3534	0	0	Ki67+	 4467 15807
3535	0	0	Ki67+	 4474 16114
3536	0	0	Ki67+	 4476 15700
3537	0	0	Ki67+	 4476 15890
3538	0	0	Ki67+	 4479 15960
3539	0	0	Ki67+	 4479 16009
3540	0	0	Ki67+	 4480 15660
3541	0	0	Ki67+	 4483 15931
3542	0	0	Ki67+	 4485 15831
3543	0	0	Ki67+	 4486 16188
3544	0	0	Ki67+	 4492 16036
3545	0	0	Ki67+	 4494 15912
3546	0	0	Ki67+	 4495 15664
3547	0	0	Ki67+	 3697 16648
3548	0	0	Ki67+	 3697 16722
3549	0	0	Ki67+	 3707 16499
3550	0	0	Ki67+	 3707 16687
3551	0	0	Ki67+	 3709 16562
3552	0	0	Ki67+	 3711 16621
3553	0	0	Ki67+	 3723 16758
3554	0	0	Ki67+	 3723 16772
3555	0	0	Ki67+	 3727 16609
3556	0	0	Ki67+	 3728 16529
3557	0	0	Ki67+	 3734 16728
3558	0	0	Ki67+	 3735 16712
3559	0	0	Ki67+	 3735 16809
3560	0	0	Ki67+	 3737 16663
3561	0	0	Ki67+	 3738 16462
3562	0	0	Ki67+	 3742 16450
3563	0	0	Ki67+	 3747 16515
3564	0	0	Ki67+	 3748 16569
3565	0	0	Ki67+	 3750 16634
3566	0	0	Ki67+	 3750 16757
3567	0	0	Ki67+	 3750 16781
3568	0	0	Ki67+	 3753 16473
3569	0	0	Ki67+	 3758 16454
3570	0	0	Ki67+	 3759 16603
3571	0	0	Ki67+	 3759 16668
3572	0	0	Ki67+	 3763 16587
3573	0	0	Ki67+	 3766 16559
3574	0	0	Ki67+	 3766 16698
3575	0	0	Ki67+	 3778 16477
3576	0	0	Ki67+	 3781 16624
3577	0	0	Ki67+	 3781 16783
3578	0	0	Ki67+	 3782 16464
3579	0	0	Ki67+	 3782 16524
3580	0	0	Ki67+	 3787 16647
3581	0	0	Ki67+	 3794 16677
3582	0	0	Ki67+	 3803 16493
3583	0	0	Ki67+	 3804 16753
3584	0	0	Ki67+	 3809 16796
3585	0	0	Ki67+	 3812 16565
3586	0	0	Ki67+	 3812 16717
3587	0	0	Ki67+	 3815 16674
3588	0	0	Ki67+	 3819 16686
3589	0	0	Ki67+	 3826 16592
3590	0	0	Ki67+	 3830 16463
3591	0	0	Ki67+	 3831 16646
3592	0	0	Ki67+	 3840 16675
3593	0	0	Ki67+	 3843 16700
3594	0	0	Ki67+	 3851 16492
3595	0	0	Ki67+	 3853 16540
3596	0	0	Ki67+	 3856 16506
3597	0	0	Ki67+	 3857 16705
3598	0	0	Ki67+	 3858 16552
3599	0	0	Ki67+	 3865 16467
3600	0	0	Ki67+	 3866 16689
3601	0	0	Ki67+	 3870 16737
3602	0	0	Ki67+	 3873 16813
3603	0	0	Ki67+	 3876 16769
3604	0	0	Ki67+	 3885 16822
3605	0	0	Ki67+	 3889 16694
3606	0	0	Ki67+	 3894 16547
3607	0	0	Ki67+	 3901 16784
3608	0	0	Ki67+	 3910 16745
3609	0	0	Ki67+	 3914 16771
3610	0	0	Ki67+	 3919 16472
3611	0	0	Ki67+	 3925 16452
3612	0	0	Ki67+	 3926 16756
3613	0	0	Ki67+	 3926 16810
3614	0	0	Ki67+	 3930 16594
3615	0	0	Ki67+	 3950 16793
3616	0	0	Ki67+	 3955 16557
3617	0	0	Ki67+	 3958 16686
3618	0	0	Ki67+	 3962 16624
3619	0	0	Ki67+	 3976 16451
3620	0	0	Ki67+	 3977 16601
3621	0	0	Ki67+	 3982 16631
3622	0	0	Ki67+	 3994 16594
3623	0	0	Ki67+	 3998 16677
3624	0	0	Ki67+	 4002 16707
3625	0	0	Ki67+	 4005 16651
3626	0	0	Ki67+	 4005 16762
3627	0	0	Ki67+	 4014 16716
3628	0	0	Ki67+	 4018 16449
3629	0	0	Ki67+	 4018 16693
3630	0	0	Ki67+	 4026 16609
3631	0	0	Ki67+	 4026 16676
3632	0	0	Ki67+	 4032 16490
3633	0	0	Ki67+	 4038 16637
3634	0	0	Ki67+	 4045 16600
3635	0	0	Ki67+	 4062 16814
3636	0	0	Ki67+	 4063 16484
3637	0	0	Ki67+	 4064 16620
3638	0	0	Ki67+	 4087 16644
3639	0	0	Ki67+	 4091 16527
3640	0	0	Ki67+	 4093 16482
3641	0	0	Ki67+	 4093 16611
3642	0	0	Ki67+	 4094 16581
3643	0	0	Ki67+	 4102 16764
3644	0	0	Ki67+	 4112 16635
3645	0	0	Ki67+	 4126 16589
3646	0	0	Ki67+	 4127 16491
3647	0	0	Ki67+	 4143 16595
3648	0	0	Ki67+	 4145 16635
3649	0	0	Ki67+	 4147 16535
3650	0	0	Ki67+	 4152 16456
3651	0	0	Ki67+	 4162 16539
3652	0	0	Ki67+	 4163 16510
3653	0	0	Ki67+	 4175 16481
3654	0	0	Ki67+	 4195 16454
3655	0	0	Ki67+	 4224 16491
3656	0	0	Ki67+	 4355 16847
3657	0	0	Ki67+	 4359 16521
3658	0	0	Ki67+	 4402 16702
3659	0	0	Ki67+	 4421 16606
3660	0	0	Ki67+	 4428 16500
3661	0	0	Ki67+	 4441 16635
3662	0	0	Ki67+	 4172 18298
3663	0	0	Ki67+	 4449 18093
3664	0	0	Ki67+	 4046 18891
3665	0	0	Ki67+	 4075 18984
3666	0	0	Ki67+	 4221 19576
3667	0	0	Ki67+	 4324 19333
3668	0	0	Ki67+	 4337 19397
3669	0	0	Ki67+	 4189 19810
3670	0	0	Ki67+	 4373 19817
3671	0	0	Ki67+	 5104 10128
3672	0	0	Ki67+	 5129 10108
3673	0	0	Ki67+	 5154 10104
3674	0	0	Ki67+	 5167 10202
3675	0	0	Ki67+	 5171 10094
3676	0	0	Ki67+	 5193 10049
3677	0	0	Ki67+	 5198 10081
3678	0	0	Ki67+	 5205 10102
3679	0	0	Ki67+	 5208 10160
3680	0	0	Ki67+	 5214 10065
3681	0	0	Ki67+	 5220 10187
3682	0	0	Ki67+	 5227 10122
3683	0	0	Ki67+	 5228 10031
3684	0	0	Ki67+	 5230 10061
3685	0	0	Ki67+	 5233 10178
3686	0	0	Ki67+	 5235 10188
3687	0	0	Ki67+	 5239 10052
3688	0	0	Ki67+	 5245 10027
3689	0	0	Ki67+	 5249 10189
3690	0	0	Ki67+	 5257 10090
3691	0	0	Ki67+	 5259 10028
3692	0	0	Ki67+	 5264 10116
3693	0	0	Ki67+	 5268 10055
3694	0	0	Ki67+	 5277 10034
3695	0	0	Ki67+	 5284 10101
3696	0	0	Ki67+	 5291 10075
3697	0	0	Ki67+	 4505 10873
3698	0	0	Ki67+	 4511 10856
3699	0	0	Ki67+	 4517 10871
3700	0	0	Ki67+	 4529 10822
3701	0	0	Ki67+	 4531 10807
3702	0	0	Ki67+	 4531 10879
3703	0	0	Ki67+	 4541 10786
3704	0	0	Ki67+	 4581 10998
3705	0	0	Ki67+	 4593 10832
3706	0	0	Ki67+	 4599 10971
3707	0	0	Ki67+	 4613 10982
3708	0	0	Ki67+	 4616 10963
3709	0	0	Ki67+	 4617 11002
3710	0	0	Ki67+	 4631 10832
3711	0	0	Ki67+	 4642 10622
3712	0	0	Ki67+	 4645 10942
3713	0	0	Ki67+	 4646 10811
3714	0	0	Ki67+	 4648 10883
3715	0	0	Ki67+	 4655 10611
3716	0	0	Ki67+	 4658 10727
3717	0	0	Ki67+	 4660 10789
3718	0	0	Ki67+	 4666 10832
3719	0	0	Ki67+	 4670 10701
3720	0	0	Ki67+	 4674 10931
3721	0	0	Ki67+	 4682 10696
3722	0	0	Ki67+	 4686 10806
3723	0	0	Ki67+	 4687 10707
3724	0	0	Ki67+	 4690 10998
3725	0	0	Ki67+	 4691 10636
3726	0	0	Ki67+	 4699 10576
3727	0	0	Ki67+	 4700 10599
3728	0	0	Ki67+	 4702 10740
3729	0	0	Ki67+	 4725 10777
3730	0	0	Ki67+	 4734 10762
3731	0	0	Ki67+	 4734 10971
3732	0	0	Ki67+	 4738 10508
3733	0	0	Ki67+	 4743 10869
3734	0	0	Ki67+	 4744 10919
3735	0	0	Ki67+	 4750 10771
3736	0	0	Ki67+	 4751 10962
3737	0	0	Ki67+	 4752 10933
3738	0	0	Ki67+	 4760 10725
3739	0	0	Ki67+	 4762 10839
3740	0	0	Ki67+	 4769 10494
3741	0	0	Ki67+	 4772 10690
3742	0	0	Ki67+	 4772 10911
3743	0	0	Ki67+	 4778 10866
3744	0	0	Ki67+	 4781 10588
3745	0	0	Ki67+	 4792 10653
3746	0	0	Ki67+	 4798 10623
3747	0	0	Ki67+	 4799 10636
3748	0	0	Ki67+	 4799 10963
3749	0	0	Ki67+	 4800 10666
3750	0	0	Ki67+	 4803 10686
3751	0	0	Ki67+	 4805 10933
3752	0	0	Ki67+	 4816 10687
3753	0	0	Ki67+	 4817 10953
3754	0	0	Ki67+	 4822 11005
3755	0	0	Ki67+	 4828 10525
3756	0	0	Ki67+	 4835 10866
3757	0	0	Ki67+	 4843 10611
3758	0	0	Ki67+	 4844 10705
3759	0	0	Ki67+	 4845 10729
3760	0	0	Ki67+	 4851 10753
3761	0	0	Ki67+	 4853 10598
3762	0	0	Ki67+	 4860 10468
3763	0	0	Ki67+	 4863 10585
3764	0	0	Ki67+	 4863 10798
3765	0	0	Ki67+	 4872 10501
3766	0	0	Ki67+	 4873 10805
3767	0	0	Ki67+	 4876 10837
3768	0	0	Ki67+	 4879 10422
3769	0	0	Ki67+	 4884 10496
3770	0	0	Ki67+	 4885 10921
3771	0	0	Ki67+	 4887 10452
3772	0	0	Ki67+	 4903 10402
3773	0	0	Ki67+	 4906 10649
3774	0	0	Ki67+	 4920 10505
3775	0	0	Ki67+	 4924 10534
3776	0	0	Ki67+	 4932 10556
3777	0	0	Ki67+	 4936 10457
3778	0	0	Ki67+	 4939 10536
3779	0	0	Ki67+	 4947 10398
3780	0	0	Ki67+	 4948 10473
3781	0	0	Ki67+	 4950 10360
3782	0	0	Ki67+	 4950 10439
3783	0	0	Ki67+	 4958 10344
3784	0	0	Ki67+	 4958 10413
3785	0	0	Ki67+	 4965 10369
3786	0	0	Ki67+	 4974 10971
3787	0	0	Ki67+	 4977 10423
3788	0	0	Ki67+	 4978 10730
3789	0	0	Ki67+	 4978 10947
3790	0	0	Ki67+	 4987 10776
3791	0	0	Ki67+	 4991 10412
3792	0	0	Ki67+	 4991 10533
3793	0	0	Ki67+	 4997 10905
3794	0	0	Ki67+	 4999 10700
3795	0	0	Ki67+	 4999 10743
3796	0	0	Ki67+	 5000 10344
3797	0	0	Ki67+	 5000 11005
3798	0	0	Ki67+	 5001 10426
3799	0	0	Ki67+	 5005 10261
3800	0	0	Ki67+	 5005 10780
3801	0	0	Ki67+	 5006 10503
3802	0	0	Ki67+	 5007 10397
3803	0	0	Ki67+	 5011 10747
3804	0	0	Ki67+	 5012 10703
3805	0	0	Ki67+	 5012 10931
3806	0	0	Ki67+	 5013 10966
3807	0	0	Ki67+	 5014 10813
3808	0	0	Ki67+	 5015 10670
3809	0	0	Ki67+	 5017 10903
3810	0	0	Ki67+	 5023 10992
3811	0	0	Ki67+	 5025 10297
3812	0	0	Ki67+	 5025 10368
3813	0	0	Ki67+	 5027 10881
3814	0	0	Ki67+	 5028 10486
3815	0	0	Ki67+	 5032 10838
3816	0	0	Ki67+	 5033 10718
3817	0	0	Ki67+	 5034 10663
3818	0	0	Ki67+	 5037 10369
3819	0	0	Ki67+	 5038 10680
3820	0	0	Ki67+	 5039 10778
3821	0	0	Ki67+	 5039 10970
3822	0	0	Ki67+	 5039 10980
3823	0	0	Ki67+	 5042 10938
3824	0	0	Ki67+	 5046 10261
3825	0	0	Ki67+	 5048 10910
3826	0	0	Ki67+	 5050 10726
3827	0	0	Ki67+	 5051 10777
3828	0	0	Ki67+	 5054 11006
3829	0	0	Ki67+	 5056 10293
3830	0	0	Ki67+	 5057 10714
3831	0	0	Ki67+	 5058 10747
3832	0	0	Ki67+	 5059 10659
3833	0	0	Ki67+	 5059 10968
3834	0	0	Ki67+	 5060 10732
3835	0	0	Ki67+	 5063 10336
3836	0	0	Ki67+	 5063 10808
3837	0	0	Ki67+	 5066 10780
3838	0	0	Ki67+	 5071 10862
3839	0	0	Ki67+	 5072 10636
3840	0	0	Ki67+	 5073 10698
3841	0	0	Ki67+	 5075 10673
3842	0	0	Ki67+	 5078 10944
3843	0	0	Ki67+	 5079 10269
3844	0	0	Ki67+	 5079 10611
3845	0	0	Ki67+	 5079 10709
3846	0	0	Ki67+	 5084 10809
3847	0	0	Ki67+	 5084 10899
3848	0	0	Ki67+	 5086 10749
3849	0	0	Ki67+	 5088 10371
3850	0	0	Ki67+	 5089 10986
3851	0	0	Ki67+	 5090 10686
3852	0	0	Ki67+	 5092 10663
3853	0	0	Ki67+	 5093 10286
3854	0	0	Ki67+	 5095 10622
3855	0	0	Ki67+	 5106 10583
3856	0	0	Ki67+	 5109 10637
3857	0	0	Ki67+	 5110 10258
3858	0	0	Ki67+	 5114 10695
3859	0	0	Ki67+	 5117 10307
3860	0	0	Ki67+	 5120 10269
3861	0	0	Ki67+	 5124 10702
3862	0	0	Ki67+	 5125 10985
3863	0	0	Ki67+	 5126 10235
3864	0	0	Ki67+	 5127 10659
3865	0	0	Ki67+	 5128 10599
3866	0	0	Ki67+	 5132 10258
3867	0	0	Ki67+	 5143 10527
3868	0	0	Ki67+	 5144 10286
3869	0	0	Ki67+	 5156 10572
3870	0	0	Ki67+	 5156 10918
3871	0	0	Ki67+	 5156 10972
3872	0	0	Ki67+	 5158 10551
3873	0	0	Ki67+	 5159 10620
3874	0	0	Ki67+	 5160 10474
3875	0	0	Ki67+	 5170 10632
3876	0	0	Ki67+	 5171 10544
3877	0	0	Ki67+	 5178 10273
3878	0	0	Ki67+	 5178 10288
3879	0	0	Ki67+	 5183 10471
3880	0	0	Ki67+	 5193 10992
3881	0	0	Ki67+	 5211 10277
3882	0	0	Ki67+	 5213 10215
3883	0	0	Ki67+	 5219 10254
3884	0	0	Ki67+	 5222 10981
3885	0	0	Ki67+	 5244 10525
3886	0	0	Ki67+	 5250 10499
3887	0	0	Ki67+	 5262 10218
3888	0	0	Ki67+	 5269 10538
3889	0	0	Ki67+	 5270 10709
3890	0	0	Ki67+	 5274 10239
3891	0	0	Ki67+	 5279 10989
3892	0	0	Ki67+	 5282 10517
3893	0	0	Ki67+	 5284 10565
3894	0	0	Ki67+	 5288 10601
3895	0	0	Ki67+	 5288 10895
3896	0	0	Ki67+	 5292 10214
3897	0	0	Ki67+	 5293 10440
3898	0	0	Ki67+	 4499 11178
3899	0	0	Ki67+	 4499 11279
3900	0	0	Ki67+	 4502 11731
3901	0	0	Ki67+	 4507 11531
3902	0	0	Ki67+	 4508 11090
3903	0	0	Ki67+	 4509 11419
3904	0	0	Ki67+	 4515 11251
3905	0	0	Ki67+	 4516 11479
3906	0	0	Ki67+	 4516 11553
3907	0	0	Ki67+	 4519 11082
3908	0	0	Ki67+	 4520 11215
3909	0	0	Ki67+	 4520 11763
3910	0	0	Ki67+	 4525 11186
3911	0	0	Ki67+	 4529 11503
3912	0	0	Ki67+	 4536 11670
3913	0	0	Ki67+	 4539 11658
3914	0	0	Ki67+	 4540 11738
3915	0	0	Ki67+	 4543 11215
3916	0	0	Ki67+	 4545 11153
3917	0	0	Ki67+	 4545 11260
3918	0	0	Ki67+	 4551 11018
3919	0	0	Ki67+	 4551 11126
3920	0	0	Ki67+	 4552 11195
3921	0	0	Ki67+	 4552 11530
3922	0	0	Ki67+	 4558 11491
3923	0	0	Ki67+	 4558 11684
3924	0	0	Ki67+	 4559 11071
3925	0	0	Ki67+	 4560 11805
3926	0	0	Ki67+	 4561 11544
3927	0	0	Ki67+	 4573 11657
3928	0	0	Ki67+	 4575 11272
3929	0	0	Ki67+	 4579 11527
3930	0	0	Ki67+	 4581 11072
3931	0	0	Ki67+	 4581 11142
3932	0	0	Ki67+	 4583 11059
3933	0	0	Ki67+	 4583 11169
3934	0	0	Ki67+	 4588 11126
3935	0	0	Ki67+	 4597 11795
3936	0	0	Ki67+	 4598 11492
3937	0	0	Ki67+	 4599 11144
3938	0	0	Ki67+	 4600 11685
3939	0	0	Ki67+	 4603 11230
3940	0	0	Ki67+	 4604 11672
3941	0	0	Ki67+	 4613 11530
3942	0	0	Ki67+	 4616 11145
3943	0	0	Ki67+	 4624 11224
3944	0	0	Ki67+	 4627 11138
3945	0	0	Ki67+	 4629 11686
3946	0	0	Ki67+	 4633 11474
3947	0	0	Ki67+	 4635 11497
3948	0	0	Ki67+	 4636 11514
3949	0	0	Ki67+	 4639 11666
3950	0	0	Ki67+	 4642 11060
3951	0	0	Ki67+	 4642 11764
3952	0	0	Ki67+	 4644 11702
3953	0	0	Ki67+	 4645 11213
3954	0	0	Ki67+	 4648 11021
3955	0	0	Ki67+	 4649 11231
3956	0	0	Ki67+	 4656 11770
3957	0	0	Ki67+	 4658 11469
3958	0	0	Ki67+	 4663 11675
3959	0	0	Ki67+	 4664 11023
3960	0	0	Ki67+	 4667 11797
3961	0	0	Ki67+	 4669 11220
3962	0	0	Ki67+	 4672 11320
3963	0	0	Ki67+	 4674 11009
3964	0	0	Ki67+	 4674 11489
3965	0	0	Ki67+	 4675 11651
3966	0	0	Ki67+	 4677 11527
3967	0	0	Ki67+	 4679 11508
3968	0	0	Ki67+	 4683 11302
3969	0	0	Ki67+	 4689 11659
3970	0	0	Ki67+	 4690 11219
3971	0	0	Ki67+	 4690 11774
3972	0	0	Ki67+	 4694 11274
3973	0	0	Ki67+	 4695 11519
3974	0	0	Ki67+	 4697 11248
3975	0	0	Ki67+	 4697 11555
3976	0	0	Ki67+	 4699 11496
3977	0	0	Ki67+	 4700 11472
3978	0	0	Ki67+	 4703 11305
3979	0	0	Ki67+	 4704 11703
3980	0	0	Ki67+	 4705 11334
3981	0	0	Ki67+	 4707 11692
3982	0	0	Ki67+	 4713 11165
3983	0	0	Ki67+	 4717 11792
3984	0	0	Ki67+	 4719 11567
3985	0	0	Ki67+	 4720 11672
3986	0	0	Ki67+	 4730 11295
3987	0	0	Ki67+	 4730 11517
3988	0	0	Ki67+	 4731 11712
3989	0	0	Ki67+	 4732 11497
3990	0	0	Ki67+	 4736 11676
3991	0	0	Ki67+	 4739 11272
3992	0	0	Ki67+	 4741 11309
3993	0	0	Ki67+	 4743 11041
3994	0	0	Ki67+	 4748 11251
3995	0	0	Ki67+	 4749 11699
3996	0	0	Ki67+	 4750 11548
3997	0	0	Ki67+	 4754 11039
3998	0	0	Ki67+	 4755 11567
3999	0	0	Ki67+	 4758 11508
4000	0	0	Ki67+	 4759 11491
4001	0	0	Ki67+	 4759 11776
4002	0	0	Ki67+	 4762 11690
4003	0	0	Ki67+	 4770 11739
4004	0	0	Ki67+	 4771 11084
4005	0	0	Ki67+	 4779 11255
4006	0	0	Ki67+	 4783 11305
4007	0	0	Ki67+	 4788 11716
4008	0	0	Ki67+	 4800 11803
4009	0	0	Ki67+	 4806 11320
4010	0	0	Ki67+	 4810 11781
4011	0	0	Ki67+	 4813 11742
4012	0	0	Ki67+	 4823 11028
4013	0	0	Ki67+	 4828 11566
4014	0	0	Ki67+	 4831 11016
4015	0	0	Ki67+	 4831 11547
4016	0	0	Ki67+	 4835 11107
4017	0	0	Ki67+	 4836 11260
4018	0	0	Ki67+	 4836 11777
4019	0	0	Ki67+	 4839 11053
4020	0	0	Ki67+	 4840 11493
4021	0	0	Ki67+	 4842 11523
4022	0	0	Ki67+	 4845 11137
4023	0	0	Ki67+	 4847 11122
4024	0	0	Ki67+	 4848 11229
4025	0	0	Ki67+	 4852 11749
4026	0	0	Ki67+	 4856 11739
4027	0	0	Ki67+	 4858 11075
4028	0	0	Ki67+	 4860 11483
4029	0	0	Ki67+	 4861 11139
4030	0	0	Ki67+	 4861 11552
4031	0	0	Ki67+	 4862 11795
4032	0	0	Ki67+	 4864 11129
4033	0	0	Ki67+	 4865 11248
4034	0	0	Ki67+	 4865 11288
4035	0	0	Ki67+	 4869 11763
4036	0	0	Ki67+	 4870 11531
4037	0	0	Ki67+	 4871 11595
4038	0	0	Ki67+	 4873 11030
4039	0	0	Ki67+	 4879 11518
4040	0	0	Ki67+	 4885 11616
4041	0	0	Ki67+	 4889 11093
4042	0	0	Ki67+	 4894 11072
4043	0	0	Ki67+	 4895 11109
4044	0	0	Ki67+	 4900 11225
4045	0	0	Ki67+	 4901 11253
4046	0	0	Ki67+	 4903 11199
4047	0	0	Ki67+	 4905 11619
4048	0	0	Ki67+	 4910 11338
4049	0	0	Ki67+	 4915 11580
4050	0	0	Ki67+	 4918 11646
4051	0	0	Ki67+	 4919 11567
4052	0	0	Ki67+	 4920 11206
4053	0	0	Ki67+	 4925 11547
4054	0	0	Ki67+	 4925 11619
4055	0	0	Ki67+	 4935 11712
4056	0	0	Ki67+	 4945 11548
4057	0	0	Ki67+	 4950 11164
4058	0	0	Ki67+	 4950 11236
4059	0	0	Ki67+	 4951 11584
4060	0	0	Ki67+	 4959 11178
4061	0	0	Ki67+	 4974 11550
4062	0	0	Ki67+	 4983 11208
4063	0	0	Ki67+	 4983 11304
4064	0	0	Ki67+	 4983 11342
4065	0	0	Ki67+	 4984 11535
4066	0	0	Ki67+	 4984 11614
4067	0	0	Ki67+	 4985 11227
4068	0	0	Ki67+	 4989 11586
4069	0	0	Ki67+	 4995 11568
4070	0	0	Ki67+	 4996 11337
4071	0	0	Ki67+	 5002 11359
4072	0	0	Ki67+	 5002 11656
4073	0	0	Ki67+	 5005 11638
4074	0	0	Ki67+	 5009 11176
4075	0	0	Ki67+	 5009 11258
4076	0	0	Ki67+	 5011 11616
4077	0	0	Ki67+	 5012 11248
4078	0	0	Ki67+	 5031 11578
4079	0	0	Ki67+	 5033 11375
4080	0	0	Ki67+	 5034 11710
4081	0	0	Ki67+	 5036 11310
4082	0	0	Ki67+	 5040 11331
4083	0	0	Ki67+	 5043 11649
4084	0	0	Ki67+	 5045 11600
4085	0	0	Ki67+	 5047 11679
4086	0	0	Ki67+	 5050 11174
4087	0	0	Ki67+	 5053 11627
4088	0	0	Ki67+	 5058 11040
4089	0	0	Ki67+	 5058 11681
4090	0	0	Ki67+	 5063 11654
4091	0	0	Ki67+	 5066 11332
4092	0	0	Ki67+	 5068 11714
4093	0	0	Ki67+	 5069 11690
4094	0	0	Ki67+	 5073 11646
4095	0	0	Ki67+	 5079 11306
4096	0	0	Ki67+	 5091 11608
4097	0	0	Ki67+	 5093 11589
4098	0	0	Ki67+	 5095 11030
4099	0	0	Ki67+	 5097 11660
4100	0	0	Ki67+	 5100 11303
4101	0	0	Ki67+	 5101 11067
4102	0	0	Ki67+	 5102 11009
4103	0	0	Ki67+	 5102 11686
4104	0	0	Ki67+	 5105 11729
4105	0	0	Ki67+	 5106 11037
4106	0	0	Ki67+	 5110 11592
4107	0	0	Ki67+	 5117 11622
4108	0	0	Ki67+	 5122 11711
4109	0	0	Ki67+	 5123 11655
4110	0	0	Ki67+	 5129 11395
4111	0	0	Ki67+	 5129 11410
4112	0	0	Ki67+	 5138 11082
4113	0	0	Ki67+	 5139 11314
4114	0	0	Ki67+	 5141 11611
4115	0	0	Ki67+	 5141 11709
4116	0	0	Ki67+	 5146 11013
4117	0	0	Ki67+	 5153 11722
4118	0	0	Ki67+	 5154 11095
4119	0	0	Ki67+	 5154 11590
4120	0	0	Ki67+	 5155 11358
4121	0	0	Ki67+	 5157 11743
4122	0	0	Ki67+	 5162 11631
4123	0	0	Ki67+	 5163 11083
4124	0	0	Ki67+	 5166 11674
4125	0	0	Ki67+	 5170 11048
4126	0	0	Ki67+	 5170 11298
4127	0	0	Ki67+	 5171 11030
4128	0	0	Ki67+	 5171 11619
4129	0	0	Ki67+	 5172 11097
4130	0	0	Ki67+	 5188 11385
4131	0	0	Ki67+	 5197 11688
4132	0	0	Ki67+	 5199 11057
4133	0	0	Ki67+	 5199 11382
4134	0	0	Ki67+	 5199 11734
4135	0	0	Ki67+	 5200 11310
4136	0	0	Ki67+	 5203 11339
4137	0	0	Ki67+	 5207 11045
4138	0	0	Ki67+	 5207 11670
4139	0	0	Ki67+	 5208 11102
4140	0	0	Ki67+	 5209 11350
4141	0	0	Ki67+	 5213 11772
4142	0	0	Ki67+	 5215 11064
4143	0	0	Ki67+	 5216 11034
4144	0	0	Ki67+	 5222 11660
4145	0	0	Ki67+	 5225 11366
4146	0	0	Ki67+	 5230 11295
4147	0	0	Ki67+	 5230 11450
4148	0	0	Ki67+	 5230 11704
4149	0	0	Ki67+	 5232 11692
4150	0	0	Ki67+	 5233 11401
4151	0	0	Ki67+	 5235 11776
4152	0	0	Ki67+	 5236 11326
4153	0	0	Ki67+	 5236 11757
4154	0	0	Ki67+	 5236 11792
4155	0	0	Ki67+	 5239 11036
4156	0	0	Ki67+	 5240 11085
4157	0	0	Ki67+	 5241 11740
4158	0	0	Ki67+	 5250 11072
4159	0	0	Ki67+	 5253 11100
4160	0	0	Ki67+	 5261 11117
4161	0	0	Ki67+	 5264 11302
4162	0	0	Ki67+	 5265 11048
4163	0	0	Ki67+	 5266 11704
4164	0	0	Ki67+	 5269 11079
4165	0	0	Ki67+	 5271 11414
4166	0	0	Ki67+	 5273 11369
4167	0	0	Ki67+	 5277 11287
4168	0	0	Ki67+	 5277 11339
4169	0	0	Ki67+	 5279 11323
4170	0	0	Ki67+	 5282 11746
4171	0	0	Ki67+	 5283 11762
4172	0	0	Ki67+	 5283 11806
4173	0	0	Ki67+	 5285 11776
4174	0	0	Ki67+	 5286 11726
4175	0	0	Ki67+	 5291 11462
4176	0	0	Ki67+	 5292 11304
4177	0	0	Ki67+	 5294 11706
4178	0	0	Ki67+	 5295 11123
4179	0	0	Ki67+	 4498 12131
4180	0	0	Ki67+	 4503 12167
4181	0	0	Ki67+	 4504 12311
4182	0	0	Ki67+	 4506 12329
4183	0	0	Ki67+	 4509 11931
4184	0	0	Ki67+	 4512 12430
4185	0	0	Ki67+	 4512 12448
4186	0	0	Ki67+	 4514 12260
4187	0	0	Ki67+	 4514 12282
4188	0	0	Ki67+	 4519 12295
4189	0	0	Ki67+	 4526 12276
4190	0	0	Ki67+	 4540 12112
4191	0	0	Ki67+	 4545 12253
4192	0	0	Ki67+	 4565 12153
4193	0	0	Ki67+	 4565 12418
4194	0	0	Ki67+	 4567 11829
4195	0	0	Ki67+	 4567 12395
4196	0	0	Ki67+	 4569 12115
4197	0	0	Ki67+	 4570 12365
4198	0	0	Ki67+	 4575 12330
4199	0	0	Ki67+	 4579 12348
4200	0	0	Ki67+	 4586 12297
4201	0	0	Ki67+	 4592 12438
4202	0	0	Ki67+	 4593 12017
4203	0	0	Ki67+	 4596 12401
4204	0	0	Ki67+	 4598 11831
4205	0	0	Ki67+	 4598 12098
4206	0	0	Ki67+	 4598 12377
4207	0	0	Ki67+	 4600 12069
4208	0	0	Ki67+	 4601 11846
4209	0	0	Ki67+	 4602 12084
4210	0	0	Ki67+	 4602 12276
4211	0	0	Ki67+	 4605 12436
4212	0	0	Ki67+	 4609 12448
4213	0	0	Ki67+	 4611 11876
4214	0	0	Ki67+	 4612 12307
4215	0	0	Ki67+	 4613 12064
4216	0	0	Ki67+	 4617 12256
4217	0	0	Ki67+	 4617 12342
4218	0	0	Ki67+	 4619 11854
4219	0	0	Ki67+	 4624 12178
4220	0	0	Ki67+	 4626 12263
4221	0	0	Ki67+	 4627 12328
4222	0	0	Ki67+	 4632 11883
4223	0	0	Ki67+	 4632 12419
4224	0	0	Ki67+	 4635 12444
4225	0	0	Ki67+	 4637 12287
4226	0	0	Ki67+	 4641 11835
4227	0	0	Ki67+	 4643 12240
4228	0	0	Ki67+	 4643 12370
4229	0	0	Ki67+	 4646 12048
4230	0	0	Ki67+	 4646 12337
4231	0	0	Ki67+	 4647 12392
4232	0	0	Ki67+	 4647 12415
4233	0	0	Ki67+	 4655 12171
4234	0	0	Ki67+	 4657 12299
4235	0	0	Ki67+	 4658 12457
4236	0	0	Ki67+	 4659 11930
4237	0	0	Ki67+	 4659 12210
4238	0	0	Ki67+	 4663 11869
4239	0	0	Ki67+	 4664 12415
4240	0	0	Ki67+	 4664 12440
4241	0	0	Ki67+	 4668 12220
4242	0	0	Ki67+	 4668 12277
4243	0	0	Ki67+	 4669 12394
4244	0	0	Ki67+	 4671 12407
4245	0	0	Ki67+	 4672 12292
4246	0	0	Ki67+	 4672 12368
4247	0	0	Ki67+	 4676 12352
4248	0	0	Ki67+	 4678 12248
4249	0	0	Ki67+	 4679 11925
4250	0	0	Ki67+	 4682 11814
4251	0	0	Ki67+	 4682 12325
4252	0	0	Ki67+	 4684 12184
4253	0	0	Ki67+	 4685 12369
4254	0	0	Ki67+	 4687 12418
4255	0	0	Ki67+	 4690 12286
4256	0	0	Ki67+	 4690 12473
4257	0	0	Ki67+	 4693 12435
4258	0	0	Ki67+	 4696 12212
4259	0	0	Ki67+	 4697 11967
4260	0	0	Ki67+	 4697 12183
4261	0	0	Ki67+	 4698 12329
4262	0	0	Ki67+	 4698 12377
4263	0	0	Ki67+	 4700 12232
4264	0	0	Ki67+	 4702 11945
4265	0	0	Ki67+	 4706 11904
4266	0	0	Ki67+	 4706 12485
4267	0	0	Ki67+	 4709 11870
4268	0	0	Ki67+	 4709 12416
4269	0	0	Ki67+	 4710 12159
4270	0	0	Ki67+	 4712 12443
4271	0	0	Ki67+	 4713 12205
4272	0	0	Ki67+	 4716 12304
4273	0	0	Ki67+	 4720 11828
4274	0	0	Ki67+	 4720 11840
4275	0	0	Ki67+	 4720 12273
4276	0	0	Ki67+	 4722 12002
4277	0	0	Ki67+	 4726 12201
4278	0	0	Ki67+	 4726 12405
4279	0	0	Ki67+	 4727 12365
4280	0	0	Ki67+	 4728 11816
4281	0	0	Ki67+	 4731 12423
4282	0	0	Ki67+	 4732 11900
4283	0	0	Ki67+	 4733 12331
4284	0	0	Ki67+	 4736 12232
4285	0	0	Ki67+	 4737 12164
4286	0	0	Ki67+	 4737 12502
4287	0	0	Ki67+	 4738 11959
4288	0	0	Ki67+	 4740 12486
4289	0	0	Ki67+	 4743 11930
4290	0	0	Ki67+	 4744 11867
4291	0	0	Ki67+	 4750 12341
4292	0	0	Ki67+	 4752 12422
4293	0	0	Ki67+	 4754 11821
4294	0	0	Ki67+	 4755 12188
4295	0	0	Ki67+	 4755 12302
4296	0	0	Ki67+	 4757 11967
4297	0	0	Ki67+	 4757 12360
4298	0	0	Ki67+	 4758 12205
4299	0	0	Ki67+	 4759 12223
4300	0	0	Ki67+	 4760 12006
4301	0	0	Ki67+	 4760 12236
4302	0	0	Ki67+	 4762 12507
4303	0	0	Ki67+	 4763 12260
4304	0	0	Ki67+	 4763 12431
4305	0	0	Ki67+	 4763 12528
4306	0	0	Ki67+	 4766 12038
4307	0	0	Ki67+	 4767 11967
4308	0	0	Ki67+	 4769 11955
4309	0	0	Ki67+	 4770 11872
4310	0	0	Ki67+	 4770 12389
4311	0	0	Ki67+	 4771 11986
4312	0	0	Ki67+	 4776 11920
4313	0	0	Ki67+	 4777 12465
4314	0	0	Ki67+	 4779 12326
4315	0	0	Ki67+	 4780 12232
4316	0	0	Ki67+	 4781 11843
4317	0	0	Ki67+	 4783 12282
4318	0	0	Ki67+	 4786 11924
4319	0	0	Ki67+	 4787 12042
4320	0	0	Ki67+	 4788 12212
4321	0	0	Ki67+	 4788 12410
4322	0	0	Ki67+	 4790 12338
4323	0	0	Ki67+	 4790 12490
4324	0	0	Ki67+	 4798 12464
4325	0	0	Ki67+	 4799 12020
4326	0	0	Ki67+	 4800 12508
4327	0	0	Ki67+	 4801 12262
4328	0	0	Ki67+	 4803 12433
4329	0	0	Ki67+	 4804 12532
4330	0	0	Ki67+	 4805 11950
4331	0	0	Ki67+	 4806 12283
4332	0	0	Ki67+	 4806 12372
4333	0	0	Ki67+	 4815 11905
4334	0	0	Ki67+	 4816 11937
4335	0	0	Ki67+	 4820 12594
4336	0	0	Ki67+	 4825 12475
4337	0	0	Ki67+	 4826 12047
4338	0	0	Ki67+	 4827 12019
4339	0	0	Ki67+	 4828 12566
4340	0	0	Ki67+	 4833 12403
4341	0	0	Ki67+	 4835 12294
4342	0	0	Ki67+	 4836 12453
4343	0	0	Ki67+	 4840 12367
4344	0	0	Ki67+	 4844 12209
4345	0	0	Ki67+	 4845 12523
4346	0	0	Ki67+	 4847 11867
4347	0	0	Ki67+	 4847 12323
4348	0	0	Ki67+	 4847 12422
4349	0	0	Ki67+	 4848 11978
4350	0	0	Ki67+	 4853 12272
4351	0	0	Ki67+	 4853 12597
4352	0	0	Ki67+	 4855 11945
4353	0	0	Ki67+	 4855 12393
4354	0	0	Ki67+	 4855 12476
4355	0	0	Ki67+	 4857 12578
4356	0	0	Ki67+	 4862 12310
4357	0	0	Ki67+	 4867 11851
4358	0	0	Ki67+	 4870 12015
4359	0	0	Ki67+	 4872 12349
4360	0	0	Ki67+	 4880 12222
4361	0	0	Ki67+	 4880 12302
4362	0	0	Ki67+	 4881 12343
4363	0	0	Ki67+	 4887 12266
4364	0	0	Ki67+	 4899 12246
4365	0	0	Ki67+	 4903 11927
4366	0	0	Ki67+	 4908 12303
4367	0	0	Ki67+	 4910 12406
4368	0	0	Ki67+	 4913 12213
4369	0	0	Ki67+	 4919 11979
4370	0	0	Ki67+	 4919 12331
4371	0	0	Ki67+	 4929 11867
4372	0	0	Ki67+	 4931 11903
4373	0	0	Ki67+	 4935 11986
4374	0	0	Ki67+	 4936 11953
4375	0	0	Ki67+	 4951 11923
4376	0	0	Ki67+	 4989 11957
4377	0	0	Ki67+	 5004 12526
4378	0	0	Ki67+	 5015 11943
4379	0	0	Ki67+	 5015 12488
4380	0	0	Ki67+	 5016 11920
4381	0	0	Ki67+	 5017 11896
4382	0	0	Ki67+	 5018 11975
4383	0	0	Ki67+	 5022 12602
4384	0	0	Ki67+	 5024 12422
4385	0	0	Ki67+	 5027 11828
4386	0	0	Ki67+	 5028 12537
4387	0	0	Ki67+	 5029 12290
4388	0	0	Ki67+	 5031 11888
4389	0	0	Ki67+	 5036 12578
4390	0	0	Ki67+	 5037 11830
4391	0	0	Ki67+	 5040 12323
4392	0	0	Ki67+	 5040 12528
4393	0	0	Ki67+	 5043 12464
4394	0	0	Ki67+	 5043 12487
4395	0	0	Ki67+	 5044 11879
4396	0	0	Ki67+	 5046 11940
4397	0	0	Ki67+	 5049 11918
4398	0	0	Ki67+	 5052 12473
4399	0	0	Ki67+	 5059 12313
4400	0	0	Ki67+	 5059 12443
4401	0	0	Ki67+	 5064 12552
4402	0	0	Ki67+	 5066 12406
4403	0	0	Ki67+	 5068 12507
4404	0	0	Ki67+	 5069 12461
4405	0	0	Ki67+	 5070 11928
4406	0	0	Ki67+	 5070 12603
4407	0	0	Ki67+	 5071 11938
4408	0	0	Ki67+	 5073 12341
4409	0	0	Ki67+	 5077 12542
4410	0	0	Ki67+	 5084 12495
4411	0	0	Ki67+	 5084 12516
4412	0	0	Ki67+	 5090 12348
4413	0	0	Ki67+	 5100 12328
4414	0	0	Ki67+	 5103 11817
4415	0	0	Ki67+	 5108 12365
4416	0	0	Ki67+	 5108 12413
4417	0	0	Ki67+	 5113 11826
4418	0	0	Ki67+	 5120 12389
4419	0	0	Ki67+	 5120 12437
4420	0	0	Ki67+	 5128 11922
4421	0	0	Ki67+	 5137 12360
4422	0	0	Ki67+	 5143 11920
4423	0	0	Ki67+	 5149 12433
4424	0	0	Ki67+	 5154 12017
4425	0	0	Ki67+	 5154 12399
4426	0	0	Ki67+	 5156 11895
4427	0	0	Ki67+	 5157 11956
4428	0	0	Ki67+	 5159 12471
4429	0	0	Ki67+	 5170 12374
4430	0	0	Ki67+	 5171 12311
4431	0	0	Ki67+	 5172 11953
4432	0	0	Ki67+	 5175 12408
4433	0	0	Ki67+	 5179 11889
4434	0	0	Ki67+	 5181 12297
4435	0	0	Ki67+	 5181 12344
4436	0	0	Ki67+	 5186 12019
4437	0	0	Ki67+	 5191 11916
4438	0	0	Ki67+	 5193 12335
4439	0	0	Ki67+	 5197 12107
4440	0	0	Ki67+	 5197 12388
4441	0	0	Ki67+	 5199 12012
4442	0	0	Ki67+	 5200 11943
4443	0	0	Ki67+	 5201 12373
4444	0	0	Ki67+	 5205 12061
4445	0	0	Ki67+	 5208 12457
4446	0	0	Ki67+	 5211 11913
4447	0	0	Ki67+	 5214 12415
4448	0	0	Ki67+	 5225 12474
4449	0	0	Ki67+	 5227 12010
4450	0	0	Ki67+	 5230 12111
4451	0	0	Ki67+	 5231 12073
4452	0	0	Ki67+	 5234 12373
4453	0	0	Ki67+	 5238 12402
4454	0	0	Ki67+	 5252 12111
4455	0	0	Ki67+	 5256 12382
4456	0	0	Ki67+	 5258 12429
4457	0	0	Ki67+	 5260 12001
4458	0	0	Ki67+	 5260 12071
4459	0	0	Ki67+	 5261 12403
4460	0	0	Ki67+	 5267 12328
4461	0	0	Ki67+	 5278 12049
4462	0	0	Ki67+	 5279 12377
4463	0	0	Ki67+	 5279 12461
4464	0	0	Ki67+	 5280 12481
4465	0	0	Ki67+	 5291 12335
4466	0	0	Ki67+	 5293 12384
4467	0	0	Ki67+	 4499 12874
4468	0	0	Ki67+	 4501 12957
4469	0	0	Ki67+	 4502 12837
4470	0	0	Ki67+	 4504 12904
4471	0	0	Ki67+	 4510 12932
4472	0	0	Ki67+	 4524 12909
4473	0	0	Ki67+	 4525 12858
4474	0	0	Ki67+	 4527 12931
4475	0	0	Ki67+	 4530 12974
4476	0	0	Ki67+	 4531 12805
4477	0	0	Ki67+	 4534 12839
4478	0	0	Ki67+	 4536 12774
4479	0	0	Ki67+	 4536 13155
4480	0	0	Ki67+	 4539 12902
4481	0	0	Ki67+	 4540 12888
4482	0	0	Ki67+	 4541 12920
4483	0	0	Ki67+	 4556 12865
4484	0	0	Ki67+	 4558 12930
4485	0	0	Ki67+	 4572 13049
4486	0	0	Ki67+	 4573 13035
4487	0	0	Ki67+	 4574 12888
4488	0	0	Ki67+	 4579 12815
4489	0	0	Ki67+	 4581 12908
4490	0	0	Ki67+	 4585 12926
4491	0	0	Ki67+	 4588 12852
4492	0	0	Ki67+	 4598 13264
4493	0	0	Ki67+	 4601 12789
4494	0	0	Ki67+	 4606 13034
4495	0	0	Ki67+	 4612 12806
4496	0	0	Ki67+	 4612 12830
4497	0	0	Ki67+	 4612 12889
4498	0	0	Ki67+	 4616 12911
4499	0	0	Ki67+	 4619 13209
4500	0	0	Ki67+	 4624 12964
4501	0	0	Ki67+	 4632 12861
4502	0	0	Ki67+	 4641 12876
4503	0	0	Ki67+	 4643 13010
4504	0	0	Ki67+	 4645 12863
4505	0	0	Ki67+	 4652 12712
4506	0	0	Ki67+	 4654 12735
4507	0	0	Ki67+	 4656 12994
4508	0	0	Ki67+	 4658 12829
4509	0	0	Ki67+	 4658 12904
4510	0	0	Ki67+	 4659 12957
4511	0	0	Ki67+	 4661 13185
4512	0	0	Ki67+	 4662 13026
4513	0	0	Ki67+	 4666 13256
4514	0	0	Ki67+	 4673 12850
4515	0	0	Ki67+	 4673 13391
4516	0	0	Ki67+	 4674 13291
4517	0	0	Ki67+	 4675 13168
4518	0	0	Ki67+	 4677 12972
4519	0	0	Ki67+	 4679 13210
4520	0	0	Ki67+	 4685 13006
4521	0	0	Ki67+	 4691 13215
4522	0	0	Ki67+	 4697 12849
4523	0	0	Ki67+	 4697 12892
4524	0	0	Ki67+	 4699 13258
4525	0	0	Ki67+	 4702 12937
4526	0	0	Ki67+	 4702 12982
4527	0	0	Ki67+	 4704 12918
4528	0	0	Ki67+	 4704 13194
4529	0	0	Ki67+	 4711 13026
4530	0	0	Ki67+	 4717 12938
4531	0	0	Ki67+	 4718 13151
4532	0	0	Ki67+	 4720 12974
4533	0	0	Ki67+	 4721 13290
4534	0	0	Ki67+	 4723 12876
4535	0	0	Ki67+	 4725 13230
4536	0	0	Ki67+	 4726 13001
4537	0	0	Ki67+	 4727 13271
4538	0	0	Ki67+	 4728 12864
4539	0	0	Ki67+	 4728 13122
4540	0	0	Ki67+	 4732 12918
4541	0	0	Ki67+	 4735 12975
4542	0	0	Ki67+	 4735 13211
4543	0	0	Ki67+	 4740 12907
4544	0	0	Ki67+	 4741 13013
4545	0	0	Ki67+	 4741 13050
4546	0	0	Ki67+	 4741 13128
4547	0	0	Ki67+	 4745 13231
4548	0	0	Ki67+	 4754 12950
4549	0	0	Ki67+	 4755 12988
4550	0	0	Ki67+	 4758 13138
4551	0	0	Ki67+	 4759 13273
4552	0	0	Ki67+	 4764 13054
4553	0	0	Ki67+	 4765 13035
4554	0	0	Ki67+	 4767 13258
4555	0	0	Ki67+	 4773 13151
4556	0	0	Ki67+	 4774 13112
4557	0	0	Ki67+	 4784 13125
4558	0	0	Ki67+	 4785 12934
4559	0	0	Ki67+	 4785 12962
4560	0	0	Ki67+	 4785 12986
4561	0	0	Ki67+	 4785 13160
4562	0	0	Ki67+	 4794 13136
4563	0	0	Ki67+	 4798 13034
4564	0	0	Ki67+	 4800 13301
4565	0	0	Ki67+	 4803 13107
4566	0	0	Ki67+	 4813 12994
4567	0	0	Ki67+	 4816 13097
4568	0	0	Ki67+	 4818 13342
4569	0	0	Ki67+	 4824 13127
4570	0	0	Ki67+	 4825 12957
4571	0	0	Ki67+	 4829 12882
4572	0	0	Ki67+	 4839 12614
4573	0	0	Ki67+	 4839 13317
4574	0	0	Ki67+	 4844 13116
4575	0	0	Ki67+	 4845 12912
4576	0	0	Ki67+	 4849 13006
4577	0	0	Ki67+	 4857 13290
4578	0	0	Ki67+	 4860 13089
4579	0	0	Ki67+	 4860 13347
4580	0	0	Ki67+	 4862 12948
4581	0	0	Ki67+	 4863 12962
4582	0	0	Ki67+	 4865 13364
4583	0	0	Ki67+	 4869 13324
4584	0	0	Ki67+	 4874 13240
4585	0	0	Ki67+	 4878 12887
4586	0	0	Ki67+	 4879 12864
4587	0	0	Ki67+	 4882 12985
4588	0	0	Ki67+	 4885 13134
4589	0	0	Ki67+	 4887 13020
4590	0	0	Ki67+	 4891 12881
4591	0	0	Ki67+	 4891 13286
4592	0	0	Ki67+	 4891 13397
4593	0	0	Ki67+	 4894 13055
4594	0	0	Ki67+	 4896 12958
4595	0	0	Ki67+	 4897 13261
4596	0	0	Ki67+	 4897 13332
4597	0	0	Ki67+	 4900 13370
4598	0	0	Ki67+	 4901 12936
4599	0	0	Ki67+	 4903 12913
4600	0	0	Ki67+	 4903 13046
4601	0	0	Ki67+	 4904 13236
4602	0	0	Ki67+	 4908 13079
4603	0	0	Ki67+	 4908 13389
4604	0	0	Ki67+	 4912 13124
4605	0	0	Ki67+	 4915 13030
4606	0	0	Ki67+	 4918 13304
4607	0	0	Ki67+	 4922 13130
4608	0	0	Ki67+	 4922 13383
4609	0	0	Ki67+	 4927 13322
4610	0	0	Ki67+	 4930 13101
4611	0	0	Ki67+	 4930 13258
4612	0	0	Ki67+	 4933 12989
4613	0	0	Ki67+	 4934 13031
4614	0	0	Ki67+	 4934 13067
4615	0	0	Ki67+	 4935 13224
4616	0	0	Ki67+	 4942 12967
4617	0	0	Ki67+	 4942 13355
4618	0	0	Ki67+	 4944 13398
4619	0	0	Ki67+	 4948 13303
4620	0	0	Ki67+	 4953 13181
4621	0	0	Ki67+	 4957 13042
4622	0	0	Ki67+	 4967 13007
4623	0	0	Ki67+	 4968 13234
4624	0	0	Ki67+	 4969 13074
4625	0	0	Ki67+	 4969 13110
4626	0	0	Ki67+	 4969 13353
4627	0	0	Ki67+	 4973 13329
4628	0	0	Ki67+	 4977 13213
4629	0	0	Ki67+	 4982 13164
4630	0	0	Ki67+	 4984 13243
4631	0	0	Ki67+	 4988 13261
4632	0	0	Ki67+	 4988 13327
4633	0	0	Ki67+	 4989 13046
4634	0	0	Ki67+	 4992 13206
4635	0	0	Ki67+	 4997 13245
4636	0	0	Ki67+	 5002 12994
4637	0	0	Ki67+	 5003 13011
4638	0	0	Ki67+	 5008 13178
4639	0	0	Ki67+	 5008 13285
4640	0	0	Ki67+	 5008 13302
4641	0	0	Ki67+	 5009 13380
4642	0	0	Ki67+	 5010 13314
4643	0	0	Ki67+	 5013 13228
4644	0	0	Ki67+	 5018 13040
4645	0	0	Ki67+	 5019 13360
4646	0	0	Ki67+	 5031 12987
4647	0	0	Ki67+	 5032 13275
4648	0	0	Ki67+	 5033 13005
4649	0	0	Ki67+	 5034 13385
4650	0	0	Ki67+	 5037 13021
4651	0	0	Ki67+	 5039 13200
4652	0	0	Ki67+	 5041 13331
4653	0	0	Ki67+	 5043 13223
4654	0	0	Ki67+	 5044 13161
4655	0	0	Ki67+	 5051 13183
4656	0	0	Ki67+	 5051 13344
4657	0	0	Ki67+	 5052 13296
4658	0	0	Ki67+	 5055 13062
4659	0	0	Ki67+	 5057 12619
4660	0	0	Ki67+	 5060 13114
4661	0	0	Ki67+	 5064 13253
4662	0	0	Ki67+	 5065 13059
4663	0	0	Ki67+	 5072 12648
4664	0	0	Ki67+	 5073 13213
4665	0	0	Ki67+	 5083 13156
4666	0	0	Ki67+	 5087 13300
4667	0	0	Ki67+	 5088 13033
4668	0	0	Ki67+	 5095 13094
4669	0	0	Ki67+	 5098 13186
4670	0	0	Ki67+	 5099 13337
4671	0	0	Ki67+	 5102 13265
4672	0	0	Ki67+	 5104 12661
4673	0	0	Ki67+	 5104 13064
4674	0	0	Ki67+	 5105 12717
4675	0	0	Ki67+	 5105 13358
4676	0	0	Ki67+	 5109 13215
4677	0	0	Ki67+	 5112 12693
4678	0	0	Ki67+	 5112 12734
4679	0	0	Ki67+	 5120 13305
4680	0	0	Ki67+	 5121 12675
4681	0	0	Ki67+	 5121 13174
4682	0	0	Ki67+	 5121 13230
4683	0	0	Ki67+	 5123 13129
4684	0	0	Ki67+	 5126 12778
4685	0	0	Ki67+	 5137 12702
4686	0	0	Ki67+	 5141 13267
4687	0	0	Ki67+	 5156 13188
4688	0	0	Ki67+	 5157 13075
4689	0	0	Ki67+	 5158 13286
4690	0	0	Ki67+	 5159 13254
4691	0	0	Ki67+	 5162 13230
4692	0	0	Ki67+	 5163 12755
4693	0	0	Ki67+	 5165 13208
4694	0	0	Ki67+	 5165 13323
4695	0	0	Ki67+	 5167 12684
4696	0	0	Ki67+	 5169 13083
4697	0	0	Ki67+	 5171 13072
4698	0	0	Ki67+	 5172 13370
4699	0	0	Ki67+	 5174 13269
4700	0	0	Ki67+	 5176 13133
4701	0	0	Ki67+	 5179 12740
4702	0	0	Ki67+	 5184 13307
4703	0	0	Ki67+	 5186 12707
4704	0	0	Ki67+	 5186 12830
4705	0	0	Ki67+	 5187 12801
4706	0	0	Ki67+	 5187 13096
4707	0	0	Ki67+	 5195 12822
4708	0	0	Ki67+	 5201 12978
4709	0	0	Ki67+	 5202 13139
4710	0	0	Ki67+	 5208 13343
4711	0	0	Ki67+	 5210 13040
4712	0	0	Ki67+	 5211 12745
4713	0	0	Ki67+	 5216 12914
4714	0	0	Ki67+	 5216 13360
4715	0	0	Ki67+	 5219 12797
4716	0	0	Ki67+	 5221 13309
4717	0	0	Ki67+	 5222 13333
4718	0	0	Ki67+	 5224 13093
4719	0	0	Ki67+	 5227 12754
4720	0	0	Ki67+	 5229 12844
4721	0	0	Ki67+	 5230 12979
4722	0	0	Ki67+	 5230 13297
4723	0	0	Ki67+	 5232 13336
4724	0	0	Ki67+	 5234 12910
4725	0	0	Ki67+	 5241 12880
4726	0	0	Ki67+	 5243 13208
4727	0	0	Ki67+	 5244 12790
4728	0	0	Ki67+	 5244 12862
4729	0	0	Ki67+	 5245 12915
4730	0	0	Ki67+	 5247 13340
4731	0	0	Ki67+	 5248 13363
4732	0	0	Ki67+	 5249 13029
4733	0	0	Ki67+	 5252 13317
4734	0	0	Ki67+	 5254 12883
4735	0	0	Ki67+	 5257 13305
4736	0	0	Ki67+	 5258 12653
4737	0	0	Ki67+	 5258 12921
4738	0	0	Ki67+	 5260 13339
4739	0	0	Ki67+	 5265 13032
4740	0	0	Ki67+	 5268 12754
4741	0	0	Ki67+	 5276 12656
4742	0	0	Ki67+	 5277 13023
4743	0	0	Ki67+	 5279 13263
4744	0	0	Ki67+	 5280 13055
4745	0	0	Ki67+	 5281 13377
4746	0	0	Ki67+	 5282 13303
4747	0	0	Ki67+	 5284 12785
4748	0	0	Ki67+	 5284 12884
4749	0	0	Ki67+	 5289 13350
4750	0	0	Ki67+	 5290 13387
4751	0	0	Ki67+	 5292 13405
4752	0	0	Ki67+	 5295 12936
4753	0	0	Ki67+	 4497 13457
4754	0	0	Ki67+	 4498 13990
4755	0	0	Ki67+	 4505 13491
4756	0	0	Ki67+	 4507 13516
4757	0	0	Ki67+	 4507 13731
4758	0	0	Ki67+	 4508 13765
4759	0	0	Ki67+	 4508 14124
4760	0	0	Ki67+	 4511 13795
4761	0	0	Ki67+	 4511 14109
4762	0	0	Ki67+	 4519 13963
4763	0	0	Ki67+	 4527 13532
4764	0	0	Ki67+	 4528 13898
4765	0	0	Ki67+	 4529 13457
4766	0	0	Ki67+	 4530 14177
4767	0	0	Ki67+	 4534 13956
4768	0	0	Ki67+	 4538 13946
4769	0	0	Ki67+	 4542 13776
4770	0	0	Ki67+	 4544 13794
4771	0	0	Ki67+	 4548 13667
4772	0	0	Ki67+	 4556 13539
4773	0	0	Ki67+	 4559 13468
4774	0	0	Ki67+	 4560 13595
4775	0	0	Ki67+	 4566 13448
4776	0	0	Ki67+	 4566 14074
4777	0	0	Ki67+	 4574 14204
4778	0	0	Ki67+	 4575 14101
4779	0	0	Ki67+	 4579 13769
4780	0	0	Ki67+	 4580 13469
4781	0	0	Ki67+	 4583 14038
4782	0	0	Ki67+	 4583 14064
4783	0	0	Ki67+	 4587 14118
4784	0	0	Ki67+	 4588 14084
4785	0	0	Ki67+	 4592 13464
4786	0	0	Ki67+	 4596 13635
4787	0	0	Ki67+	 4606 13771
4788	0	0	Ki67+	 4609 13702
4789	0	0	Ki67+	 4614 14188
4790	0	0	Ki67+	 4616 14028
4791	0	0	Ki67+	 4619 13957
4792	0	0	Ki67+	 4619 14059
4793	0	0	Ki67+	 4621 13736
4794	0	0	Ki67+	 4625 14083
4795	0	0	Ki67+	 4635 13659
4796	0	0	Ki67+	 4637 14133
4797	0	0	Ki67+	 4639 13998
4798	0	0	Ki67+	 4639 14106
4799	0	0	Ki67+	 4647 13755
4800	0	0	Ki67+	 4650 13987
4801	0	0	Ki67+	 4654 13781
4802	0	0	Ki67+	 4654 14157
4803	0	0	Ki67+	 4659 14024
4804	0	0	Ki67+	 4680 13762
4805	0	0	Ki67+	 4684 14014
4806	0	0	Ki67+	 4685 13729
4807	0	0	Ki67+	 4686 13802
4808	0	0	Ki67+	 4688 13706
4809	0	0	Ki67+	 4703 13702
4810	0	0	Ki67+	 4711 13767
4811	0	0	Ki67+	 4713 13993
4812	0	0	Ki67+	 4714 13794
4813	0	0	Ki67+	 4719 14049
4814	0	0	Ki67+	 4722 13722
4815	0	0	Ki67+	 4728 13750
4816	0	0	Ki67+	 4730 13951
4817	0	0	Ki67+	 4733 13477
4818	0	0	Ki67+	 4734 14054
4819	0	0	Ki67+	 4744 13990
4820	0	0	Ki67+	 4745 14005
4821	0	0	Ki67+	 4748 13836
4822	0	0	Ki67+	 4752 13456
4823	0	0	Ki67+	 4752 13973
4824	0	0	Ki67+	 4763 13853
4825	0	0	Ki67+	 4769 14010
4826	0	0	Ki67+	 4769 14031
4827	0	0	Ki67+	 4778 13814
4828	0	0	Ki67+	 4778 13988
4829	0	0	Ki67+	 4781 14047
4830	0	0	Ki67+	 4792 13847
4831	0	0	Ki67+	 4798 13775
4832	0	0	Ki67+	 4799 13785
4833	0	0	Ki67+	 4800 13717
4834	0	0	Ki67+	 4801 13806
4835	0	0	Ki67+	 4802 13826
4836	0	0	Ki67+	 4811 13721
4837	0	0	Ki67+	 4813 13694
4838	0	0	Ki67+	 4816 13753
4839	0	0	Ki67+	 4823 13979
4840	0	0	Ki67+	 4824 13736
4841	0	0	Ki67+	 4825 14128
4842	0	0	Ki67+	 4831 13681
4843	0	0	Ki67+	 4834 14150
4844	0	0	Ki67+	 4836 14139
4845	0	0	Ki67+	 4837 13735
4846	0	0	Ki67+	 4842 13584
4847	0	0	Ki67+	 4842 13970
4848	0	0	Ki67+	 4846 14180
4849	0	0	Ki67+	 4855 14108
4850	0	0	Ki67+	 4856 13959
4851	0	0	Ki67+	 4870 13997
4852	0	0	Ki67+	 4874 13701
4853	0	0	Ki67+	 4882 13745
4854	0	0	Ki67+	 4884 14123
4855	0	0	Ki67+	 4884 14137
4856	0	0	Ki67+	 4886 13729
4857	0	0	Ki67+	 4889 13791
4858	0	0	Ki67+	 4892 13848
4859	0	0	Ki67+	 4916 13854
4860	0	0	Ki67+	 4916 13963
4861	0	0	Ki67+	 4925 14025
4862	0	0	Ki67+	 4926 13992
4863	0	0	Ki67+	 4953 13413
4864	0	0	Ki67+	 4955 13979
4865	0	0	Ki67+	 4970 13414
4866	0	0	Ki67+	 4982 14049
4867	0	0	Ki67+	 4983 13423
4868	0	0	Ki67+	 4993 14054
4869	0	0	Ki67+	 5023 14062
4870	0	0	Ki67+	 5027 14036
4871	0	0	Ki67+	 5034 14187
4872	0	0	Ki67+	 5046 13831
4873	0	0	Ki67+	 5051 13797
4874	0	0	Ki67+	 5052 14091
4875	0	0	Ki67+	 5053 14107
4876	0	0	Ki67+	 5056 13784
4877	0	0	Ki67+	 5058 14053
4878	0	0	Ki67+	 5059 13808
4879	0	0	Ki67+	 5059 14043
4880	0	0	Ki67+	 5061 13828
4881	0	0	Ki67+	 5063 13838
4882	0	0	Ki67+	 5063 14205
4883	0	0	Ki67+	 5069 13767
4884	0	0	Ki67+	 5070 13798
4885	0	0	Ki67+	 5083 14072
4886	0	0	Ki67+	 5101 14004
4887	0	0	Ki67+	 5109 13795
4888	0	0	Ki67+	 5112 13869
4889	0	0	Ki67+	 5121 13970
4890	0	0	Ki67+	 5126 14196
4891	0	0	Ki67+	 5131 13602
4892	0	0	Ki67+	 5136 13798
4893	0	0	Ki67+	 5136 13820
4894	0	0	Ki67+	 5146 14033
4895	0	0	Ki67+	 5146 14044
4896	0	0	Ki67+	 5154 13862
4897	0	0	Ki67+	 5164 13760
4898	0	0	Ki67+	 5181 13823
4899	0	0	Ki67+	 5186 13769
4900	0	0	Ki67+	 5195 13743
4901	0	0	Ki67+	 5206 13789
4902	0	0	Ki67+	 5208 13731
4903	0	0	Ki67+	 5211 13749
4904	0	0	Ki67+	 5228 13737
4905	0	0	Ki67+	 5232 13723
4906	0	0	Ki67+	 5273 13452
4907	0	0	Ki67+	 5293 13973
4908	0	0	Ki67+	 4497 14447
4909	0	0	Ki67+	 4499 14897
4910	0	0	Ki67+	 4499 14924
4911	0	0	Ki67+	 4505 14553
4912	0	0	Ki67+	 4513 14685
4913	0	0	Ki67+	 4523 15000
4914	0	0	Ki67+	 4529 14434
4915	0	0	Ki67+	 4531 14901
4916	0	0	Ki67+	 4532 14232
4917	0	0	Ki67+	 4532 14400
4918	0	0	Ki67+	 4532 14415
4919	0	0	Ki67+	 4534 14922
4920	0	0	Ki67+	 4538 14891
4921	0	0	Ki67+	 4538 15007
4922	0	0	Ki67+	 4539 14656
4923	0	0	Ki67+	 4540 14991
4924	0	0	Ki67+	 4544 14434
4925	0	0	Ki67+	 4545 14352
4926	0	0	Ki67+	 4546 14717
4927	0	0	Ki67+	 4548 14593
4928	0	0	Ki67+	 4549 14571
4929	0	0	Ki67+	 4551 14934
4930	0	0	Ki67+	 4553 14729
4931	0	0	Ki67+	 4553 15002
4932	0	0	Ki67+	 4555 14388
4933	0	0	Ki67+	 4555 14523
4934	0	0	Ki67+	 4557 14638
4935	0	0	Ki67+	 4559 14866
4936	0	0	Ki67+	 4560 14459
4937	0	0	Ki67+	 4562 14964
4938	0	0	Ki67+	 4564 14350
4939	0	0	Ki67+	 4566 14399
4940	0	0	Ki67+	 4569 14225
4941	0	0	Ki67+	 4574 14926
4942	0	0	Ki67+	 4577 14718
4943	0	0	Ki67+	 4578 14362
4944	0	0	Ki67+	 4578 14449
4945	0	0	Ki67+	 4578 14558
4946	0	0	Ki67+	 4579 14407
4947	0	0	Ki67+	 4586 15004
4948	0	0	Ki67+	 4588 14686
4949	0	0	Ki67+	 4589 14381
4950	0	0	Ki67+	 4592 14766
4951	0	0	Ki67+	 4595 14559
4952	0	0	Ki67+	 4596 14970
4953	0	0	Ki67+	 4599 14647
4954	0	0	Ki67+	 4600 14365
4955	0	0	Ki67+	 4600 14714
4956	0	0	Ki67+	 4603 14891
4957	0	0	Ki67+	 4606 14525
4958	0	0	Ki67+	 4606 14733
4959	0	0	Ki67+	 4610 14964
4960	0	0	Ki67+	 4616 14679
4961	0	0	Ki67+	 4616 14759
4962	0	0	Ki67+	 4618 14398
4963	0	0	Ki67+	 4619 14794
4964	0	0	Ki67+	 4621 14888
4965	0	0	Ki67+	 4622 14670
4966	0	0	Ki67+	 4626 14476
4967	0	0	Ki67+	 4626 14593
4968	0	0	Ki67+	 4627 14843
4969	0	0	Ki67+	 4632 14436
4970	0	0	Ki67+	 4632 14906
4971	0	0	Ki67+	 4634 14575
4972	0	0	Ki67+	 4636 14704
4973	0	0	Ki67+	 4638 14854
4974	0	0	Ki67+	 4639 15006
4975	0	0	Ki67+	 4640 14664
4976	0	0	Ki67+	 4644 14416
4977	0	0	Ki67+	 4644 14450
4978	0	0	Ki67+	 4644 14552
4979	0	0	Ki67+	 4645 14631
4980	0	0	Ki67+	 4646 14965
4981	0	0	Ki67+	 4651 14437
4982	0	0	Ki67+	 4651 14766
4983	0	0	Ki67+	 4656 14397
4984	0	0	Ki67+	 4657 14632
4985	0	0	Ki67+	 4657 14808
4986	0	0	Ki67+	 4658 14727
4987	0	0	Ki67+	 4658 14974
4988	0	0	Ki67+	 4660 14710
4989	0	0	Ki67+	 4664 14896
4990	0	0	Ki67+	 4665 14386
4991	0	0	Ki67+	 4670 15001
4992	0	0	Ki67+	 4671 14808
4993	0	0	Ki67+	 4676 14919
4994	0	0	Ki67+	 4677 14871
4995	0	0	Ki67+	 4679 14941
4996	0	0	Ki67+	 4684 14440
4997	0	0	Ki67+	 4684 14848
4998	0	0	Ki67+	 4685 14487
4999	0	0	Ki67+	 4685 14570
5000	0	0	Ki67+	 4688 14795
5001	0	0	Ki67+	 4693 14752
5002	0	0	Ki67+	 4695 14433
5003	0	0	Ki67+	 4698 14689
5004	0	0	Ki67+	 4700 14380
5005	0	0	Ki67+	 4702 14975
5006	0	0	Ki67+	 4704 14877
5007	0	0	Ki67+	 4706 15006
5008	0	0	Ki67+	 4707 14743
5009	0	0	Ki67+	 4708 14461
5010	0	0	Ki67+	 4708 14522
5011	0	0	Ki67+	 4708 14820
5012	0	0	Ki67+	 4717 14717
5013	0	0	Ki67+	 4719 14769
5014	0	0	Ki67+	 4721 14573
5015	0	0	Ki67+	 4723 14441
5016	0	0	Ki67+	 4724 14859
5017	0	0	Ki67+	 4726 14785
5018	0	0	Ki67+	 4733 14705
5019	0	0	Ki67+	 4735 14430
5020	0	0	Ki67+	 4736 14921
5021	0	0	Ki67+	 4738 14891
5022	0	0	Ki67+	 4738 15002
5023	0	0	Ki67+	 4739 14856
5024	0	0	Ki67+	 4740 14806
5025	0	0	Ki67+	 4742 14834
5026	0	0	Ki67+	 4745 14947
5027	0	0	Ki67+	 4746 14874
5028	0	0	Ki67+	 4748 14435
5029	0	0	Ki67+	 4748 14468
5030	0	0	Ki67+	 4756 14451
5031	0	0	Ki67+	 4759 14548
5032	0	0	Ki67+	 4761 14955
5033	0	0	Ki67+	 4764 14570
5034	0	0	Ki67+	 4765 14426
5035	0	0	Ki67+	 4765 14624
5036	0	0	Ki67+	 4771 14954
5037	0	0	Ki67+	 4773 14932
5038	0	0	Ki67+	 4775 14856
5039	0	0	Ki67+	 4776 14820
5040	0	0	Ki67+	 4783 14758
5041	0	0	Ki67+	 4784 14971
5042	0	0	Ki67+	 4785 14902
5043	0	0	Ki67+	 4786 14445
5044	0	0	Ki67+	 4793 14484
5045	0	0	Ki67+	 4793 14569
5046	0	0	Ki67+	 4794 14430
5047	0	0	Ki67+	 4795 14589
5048	0	0	Ki67+	 4797 14402
5049	0	0	Ki67+	 4799 14970
5050	0	0	Ki67+	 4800 14652
5051	0	0	Ki67+	 4803 14872
5052	0	0	Ki67+	 4804 14800
5053	0	0	Ki67+	 4805 14955
5054	0	0	Ki67+	 4808 14414
5055	0	0	Ki67+	 4808 14534
5056	0	0	Ki67+	 4813 14741
5057	0	0	Ki67+	 4814 14876
5058	0	0	Ki67+	 4816 14618
5059	0	0	Ki67+	 4817 14770
5060	0	0	Ki67+	 4819 14897
5061	0	0	Ki67+	 4821 14847
5062	0	0	Ki67+	 4821 14924
5063	0	0	Ki67+	 4829 14657
5064	0	0	Ki67+	 4833 14455
5065	0	0	Ki67+	 4833 14566
5066	0	0	Ki67+	 4835 14802
5067	0	0	Ki67+	 4836 14417
5068	0	0	Ki67+	 4838 14738
5069	0	0	Ki67+	 4842 14898
5070	0	0	Ki67+	 4845 14402
5071	0	0	Ki67+	 4851 14466
5072	0	0	Ki67+	 4855 14850
5073	0	0	Ki67+	 4856 14435
5074	0	0	Ki67+	 4857 14826
5075	0	0	Ki67+	 4858 14571
5076	0	0	Ki67+	 4859 14445
5077	0	0	Ki67+	 4859 14659
5078	0	0	Ki67+	 4859 14779
5079	0	0	Ki67+	 4860 14399
5080	0	0	Ki67+	 4861 14807
5081	0	0	Ki67+	 4864 14924
5082	0	0	Ki67+	 4866 14638
5083	0	0	Ki67+	 4870 14958
5084	0	0	Ki67+	 4872 14771
5085	0	0	Ki67+	 4877 14411
5086	0	0	Ki67+	 4882 14913
5087	0	0	Ki67+	 4886 14794
5088	0	0	Ki67+	 4886 14866
5089	0	0	Ki67+	 4891 14454
5090	0	0	Ki67+	 4892 14490
5091	0	0	Ki67+	 4898 14444
5092	0	0	Ki67+	 4901 14544
5093	0	0	Ki67+	 4902 14636
5094	0	0	Ki67+	 4904 14831
5095	0	0	Ki67+	 4905 14887
5096	0	0	Ki67+	 4911 14857
5097	0	0	Ki67+	 4913 14486
5098	0	0	Ki67+	 4914 14793
5099	0	0	Ki67+	 4917 14542
5100	0	0	Ki67+	 4920 14458
5101	0	0	Ki67+	 4926 14733
5102	0	0	Ki67+	 4950 14502
5103	0	0	Ki67+	 4950 14542
5104	0	0	Ki67+	 4978 14439
5105	0	0	Ki67+	 4979 14489
5106	0	0	Ki67+	 4979 14646
5107	0	0	Ki67+	 4984 14671
5108	0	0	Ki67+	 4991 14688
5109	0	0	Ki67+	 4993 14519
5110	0	0	Ki67+	 4997 14621
5111	0	0	Ki67+	 5008 14456
5112	0	0	Ki67+	 5020 14671
5113	0	0	Ki67+	 5023 14539
5114	0	0	Ki67+	 5023 14923
5115	0	0	Ki67+	 5030 14692
5116	0	0	Ki67+	 5032 14467
5117	0	0	Ki67+	 5036 14796
5118	0	0	Ki67+	 5037 14508
5119	0	0	Ki67+	 5038 14455
5120	0	0	Ki67+	 5044 14645
5121	0	0	Ki67+	 5046 14697
5122	0	0	Ki67+	 5048 14491
5123	0	0	Ki67+	 5056 15004
5124	0	0	Ki67+	 5067 14542
5125	0	0	Ki67+	 5073 14714
5126	0	0	Ki67+	 5075 14496
5127	0	0	Ki67+	 5075 14686
5128	0	0	Ki67+	 5079 14529
5129	0	0	Ki67+	 5087 14481
5130	0	0	Ki67+	 5094 14471
5131	0	0	Ki67+	 5094 14527
5132	0	0	Ki67+	 5100 14690
5133	0	0	Ki67+	 5103 14431
5134	0	0	Ki67+	 5104 14504
5135	0	0	Ki67+	 5109 14541
5136	0	0	Ki67+	 5110 14713
5137	0	0	Ki67+	 5112 14822
5138	0	0	Ki67+	 5113 14641
5139	0	0	Ki67+	 5115 14484
5140	0	0	Ki67+	 5119 14578
5141	0	0	Ki67+	 5125 14648
5142	0	0	Ki67+	 5127 14585
5143	0	0	Ki67+	 5129 14676
5144	0	0	Ki67+	 5130 14212
5145	0	0	Ki67+	 5130 14534
5146	0	0	Ki67+	 5130 14991
5147	0	0	Ki67+	 5136 14944
5148	0	0	Ki67+	 5139 14559
5149	0	0	Ki67+	 5144 14642
5150	0	0	Ki67+	 5146 14694
5151	0	0	Ki67+	 5146 14960
5152	0	0	Ki67+	 5157 14772
5153	0	0	Ki67+	 5160 14977
5154	0	0	Ki67+	 5161 14652
5155	0	0	Ki67+	 5163 14575
5156	0	0	Ki67+	 5165 14621
5157	0	0	Ki67+	 5171 14474
5158	0	0	Ki67+	 5172 14548
5159	0	0	Ki67+	 5175 14567
5160	0	0	Ki67+	 5176 14756
5161	0	0	Ki67+	 5178 14600
5162	0	0	Ki67+	 5179 14997
5163	0	0	Ki67+	 5181 14651
5164	0	0	Ki67+	 5185 14928
5165	0	0	Ki67+	 5187 14946
5166	0	0	Ki67+	 5188 14582
5167	0	0	Ki67+	 5194 14895
5168	0	0	Ki67+	 5204 14960
5169	0	0	Ki67+	 5208 14881
5170	0	0	Ki67+	 5211 14590
5171	0	0	Ki67+	 5212 14508
5172	0	0	Ki67+	 5213 14640
5173	0	0	Ki67+	 5215 14600
5174	0	0	Ki67+	 5217 14901
5175	0	0	Ki67+	 5218 14989
5176	0	0	Ki67+	 5219 14932
5177	0	0	Ki67+	 5223 14888
5178	0	0	Ki67+	 5239 14952
5179	0	0	Ki67+	 5251 14875
5180	0	0	Ki67+	 5258 14931
5181	0	0	Ki67+	 5265 14656
5182	0	0	Ki67+	 5267 14974
5183	0	0	Ki67+	 5269 14999
5184	0	0	Ki67+	 5273 14853
5185	0	0	Ki67+	 5278 14889
5186	0	0	Ki67+	 5278 14983
5187	0	0	Ki67+	 5283 14370
5188	0	0	Ki67+	 5290 14994
5189	0	0	Ki67+	 4502 15636
5190	0	0	Ki67+	 4503 15056
5191	0	0	Ki67+	 4509 15322
5192	0	0	Ki67+	 4510 15700
5193	0	0	Ki67+	 4513 15382
5194	0	0	Ki67+	 4514 15655
5195	0	0	Ki67+	 4515 15738
5196	0	0	Ki67+	 4516 15361
5197	0	0	Ki67+	 4537 15636
5198	0	0	Ki67+	 4538 15595
5199	0	0	Ki67+	 4543 15035
5200	0	0	Ki67+	 4547 15563
5201	0	0	Ki67+	 4553 15806
5202	0	0	Ki67+	 4555 15032
5203	0	0	Ki67+	 4558 15058
5204	0	0	Ki67+	 4577 15327
5205	0	0	Ki67+	 4577 15351
5206	0	0	Ki67+	 4579 15645
5207	0	0	Ki67+	 4587 15255
5208	0	0	Ki67+	 4587 15626
5209	0	0	Ki67+	 4590 15803
5210	0	0	Ki67+	 4593 15669
5211	0	0	Ki67+	 4596 15292
5212	0	0	Ki67+	 4596 15322
5213	0	0	Ki67+	 4598 15560
5214	0	0	Ki67+	 4602 15366
5215	0	0	Ki67+	 4603 15693
5216	0	0	Ki67+	 4604 15026
5217	0	0	Ki67+	 4604 15769
5218	0	0	Ki67+	 4610 15232
5219	0	0	Ki67+	 4610 15663
5220	0	0	Ki67+	 4612 15642
5221	0	0	Ki67+	 4618 15555
5222	0	0	Ki67+	 4621 15792
5223	0	0	Ki67+	 4623 15273
5224	0	0	Ki67+	 4630 15297
5225	0	0	Ki67+	 4630 15334
5226	0	0	Ki67+	 4632 15361
5227	0	0	Ki67+	 4634 15621
5228	0	0	Ki67+	 4634 15669
5229	0	0	Ki67+	 4635 15029
5230	0	0	Ki67+	 4635 15537
5231	0	0	Ki67+	 4637 15257
5232	0	0	Ki67+	 4642 15688
5233	0	0	Ki67+	 4645 15640
5234	0	0	Ki67+	 4646 15359
5235	0	0	Ki67+	 4648 15803
5236	0	0	Ki67+	 4650 15653
5237	0	0	Ki67+	 4657 15274
5238	0	0	Ki67+	 4661 15289
5239	0	0	Ki67+	 4663 15777
5240	0	0	Ki67+	 4665 15615
5241	0	0	Ki67+	 4666 15676
5242	0	0	Ki67+	 4670 15539
5243	0	0	Ki67+	 4672 15648
5244	0	0	Ki67+	 4672 15710
5245	0	0	Ki67+	 4673 15211
5246	0	0	Ki67+	 4673 15364
5247	0	0	Ki67+	 4675 15391
5248	0	0	Ki67+	 4680 15079
5249	0	0	Ki67+	 4685 15313
5250	0	0	Ki67+	 4685 15557
5251	0	0	Ki67+	 4685 15689
5252	0	0	Ki67+	 4688 15652
5253	0	0	Ki67+	 4692 15076
5254	0	0	Ki67+	 4692 15281
5255	0	0	Ki67+	 4694 15356
5256	0	0	Ki67+	 4694 15705
5257	0	0	Ki67+	 4695 15773
5258	0	0	Ki67+	 4696 15066
5259	0	0	Ki67+	 4697 15243
5260	0	0	Ki67+	 4706 15061
5261	0	0	Ki67+	 4713 15149
5262	0	0	Ki67+	 4713 15308
5263	0	0	Ki67+	 4717 15502
5264	0	0	Ki67+	 4719 15268
5265	0	0	Ki67+	 4719 15388
5266	0	0	Ki67+	 4720 15751
5267	0	0	Ki67+	 4725 15799
5268	0	0	Ki67+	 4728 15283
5269	0	0	Ki67+	 4729 15701
5270	0	0	Ki67+	 4735 15584
5271	0	0	Ki67+	 4742 15258
5272	0	0	Ki67+	 4742 15313
5273	0	0	Ki67+	 4748 15345
5274	0	0	Ki67+	 4748 15708
5275	0	0	Ki67+	 4755 15522
5276	0	0	Ki67+	 4756 15505
5277	0	0	Ki67+	 4758 15537
5278	0	0	Ki67+	 4759 15205
5279	0	0	Ki67+	 4760 15109
5280	0	0	Ki67+	 4765 15245
5281	0	0	Ki67+	 4769 15255
5282	0	0	Ki67+	 4769 15566
5283	0	0	Ki67+	 4771 15311
5284	0	0	Ki67+	 4771 15585
5285	0	0	Ki67+	 4778 15502
5286	0	0	Ki67+	 4782 15174
5287	0	0	Ki67+	 4783 15485
5288	0	0	Ki67+	 4784 15018
5289	0	0	Ki67+	 4784 15593
5290	0	0	Ki67+	 4785 15269
5291	0	0	Ki67+	 4794 15199
5292	0	0	Ki67+	 4800 15557
5293	0	0	Ki67+	 4810 15323
5294	0	0	Ki67+	 4814 15575
5295	0	0	Ki67+	 4817 15296
5296	0	0	Ki67+	 4824 15219
5297	0	0	Ki67+	 4824 15239
5298	0	0	Ki67+	 4824 15466
5299	0	0	Ki67+	 4826 15531
5300	0	0	Ki67+	 4829 15071
5301	0	0	Ki67+	 4830 15323
5302	0	0	Ki67+	 4833 15513
5303	0	0	Ki67+	 4835 15169
5304	0	0	Ki67+	 4839 15233
5305	0	0	Ki67+	 4845 15257
5306	0	0	Ki67+	 4851 15292
5307	0	0	Ki67+	 4854 15347
5308	0	0	Ki67+	 4854 15372
5309	0	0	Ki67+	 4861 15577
5310	0	0	Ki67+	 4865 15330
5311	0	0	Ki67+	 4867 15284
5312	0	0	Ki67+	 4868 15179
5313	0	0	Ki67+	 4869 15258
5314	0	0	Ki67+	 4874 15497
5315	0	0	Ki67+	 4874 15780
5316	0	0	Ki67+	 4877 15301
5317	0	0	Ki67+	 4878 15535
5318	0	0	Ki67+	 4881 15227
5319	0	0	Ki67+	 4882 15749
5320	0	0	Ki67+	 4887 15547
5321	0	0	Ki67+	 4893 15657
5322	0	0	Ki67+	 4898 15186
5323	0	0	Ki67+	 4898 15747
5324	0	0	Ki67+	 4899 15494
5325	0	0	Ki67+	 4899 15800
5326	0	0	Ki67+	 4900 15211
5327	0	0	Ki67+	 4902 15266
5328	0	0	Ki67+	 4902 15294
5329	0	0	Ki67+	 4906 15226
5330	0	0	Ki67+	 4908 15328
5331	0	0	Ki67+	 4911 15343
5332	0	0	Ki67+	 4912 15756
5333	0	0	Ki67+	 4914 15639
5334	0	0	Ki67+	 4922 15462
5335	0	0	Ki67+	 4923 15192
5336	0	0	Ki67+	 4925 15164
5337	0	0	Ki67+	 4925 15651
5338	0	0	Ki67+	 4927 15232
5339	0	0	Ki67+	 4933 15174
5340	0	0	Ki67+	 4935 15310
5341	0	0	Ki67+	 4941 15250
5342	0	0	Ki67+	 4941 15344
5343	0	0	Ki67+	 4941 15754
5344	0	0	Ki67+	 4942 15777
5345	0	0	Ki67+	 4943 15275
5346	0	0	Ki67+	 4946 15163
5347	0	0	Ki67+	 4948 15196
5348	0	0	Ki67+	 4958 15659
5349	0	0	Ki67+	 4959 15073
5350	0	0	Ki67+	 4960 15254
5351	0	0	Ki67+	 4966 15393
5352	0	0	Ki67+	 4971 15085
5353	0	0	Ki67+	 4972 15762
5354	0	0	Ki67+	 4973 15172
5355	0	0	Ki67+	 4975 15577
5356	0	0	Ki67+	 4977 15044
5357	0	0	Ki67+	 4978 15109
5358	0	0	Ki67+	 4978 15285
5359	0	0	Ki67+	 4985 15210
5360	0	0	Ki67+	 4986 15706
5361	0	0	Ki67+	 4990 15097
5362	0	0	Ki67+	 4992 15486
5363	0	0	Ki67+	 4993 15806
5364	0	0	Ki67+	 4994 15185
5365	0	0	Ki67+	 4996 15397
5366	0	0	Ki67+	 4997 15250
5367	0	0	Ki67+	 5004 15158
5368	0	0	Ki67+	 5004 15213
5369	0	0	Ki67+	 5005 15391
5370	0	0	Ki67+	 5010 15186
5371	0	0	Ki67+	 5010 15201
5372	0	0	Ki67+	 5011 15126
5373	0	0	Ki67+	 5012 15696
5374	0	0	Ki67+	 5013 15260
5375	0	0	Ki67+	 5015 15619
5376	0	0	Ki67+	 5015 15761
5377	0	0	Ki67+	 5020 15235
5378	0	0	Ki67+	 5021 15183
5379	0	0	Ki67+	 5028 15079
5380	0	0	Ki67+	 5028 15586
5381	0	0	Ki67+	 5029 15273
5382	0	0	Ki67+	 5036 15109
5383	0	0	Ki67+	 5036 15457
5384	0	0	Ki67+	 5039 15620
5385	0	0	Ki67+	 5040 15513
5386	0	0	Ki67+	 5044 15087
5387	0	0	Ki67+	 5045 15121
5388	0	0	Ki67+	 5049 15162
5389	0	0	Ki67+	 5050 15523
5390	0	0	Ki67+	 5053 15103
5391	0	0	Ki67+	 5054 15024
5392	0	0	Ki67+	 5054 15199
5393	0	0	Ki67+	 5056 15761
5394	0	0	Ki67+	 5060 15084
5395	0	0	Ki67+	 5061 15446
5396	0	0	Ki67+	 5064 15779
5397	0	0	Ki67+	 5065 15098
5398	0	0	Ki67+	 5068 15019
5399	0	0	Ki67+	 5070 15611
5400	0	0	Ki67+	 5074 15037
5401	0	0	Ki67+	 5074 15491
5402	0	0	Ki67+	 5075 15178
5403	0	0	Ki67+	 5086 15219
5404	0	0	Ki67+	 5086 15449
5405	0	0	Ki67+	 5088 15053
5406	0	0	Ki67+	 5089 15510
5407	0	0	Ki67+	 5090 15072
5408	0	0	Ki67+	 5094 15644
5409	0	0	Ki67+	 5096 15118
5410	0	0	Ki67+	 5096 15457
5411	0	0	Ki67+	 5104 15328
5412	0	0	Ki67+	 5104 15424
5413	0	0	Ki67+	 5108 15766
5414	0	0	Ki67+	 5125 15549
5415	0	0	Ki67+	 5127 15563
5416	0	0	Ki67+	 5137 15539
5417	0	0	Ki67+	 5138 15101
5418	0	0	Ki67+	 5140 15296
5419	0	0	Ki67+	 5140 15579
5420	0	0	Ki67+	 5150 15639
5421	0	0	Ki67+	 5152 15459
5422	0	0	Ki67+	 5152 15484
5423	0	0	Ki67+	 5154 15515
5424	0	0	Ki67+	 5163 15579
5425	0	0	Ki67+	 5168 15450
5426	0	0	Ki67+	 5172 15360
5427	0	0	Ki67+	 5177 15042
5428	0	0	Ki67+	 5184 15312
5429	0	0	Ki67+	 5188 15434
5430	0	0	Ki67+	 5190 15657
5431	0	0	Ki67+	 5193 15372
5432	0	0	Ki67+	 5193 15709
5433	0	0	Ki67+	 5195 15572
5434	0	0	Ki67+	 5196 15476
5435	0	0	Ki67+	 5199 15403
5436	0	0	Ki67+	 5201 15253
5437	0	0	Ki67+	 5201 15490
5438	0	0	Ki67+	 5206 15444
5439	0	0	Ki67+	 5206 15506
5440	0	0	Ki67+	 5206 15782
5441	0	0	Ki67+	 5207 15582
5442	0	0	Ki67+	 5210 15478
5443	0	0	Ki67+	 5218 15693
5444	0	0	Ki67+	 5220 15785
5445	0	0	Ki67+	 5224 15012
5446	0	0	Ki67+	 5224 15243
5447	0	0	Ki67+	 5226 15553
5448	0	0	Ki67+	 5227 15228
5449	0	0	Ki67+	 5229 15422
5450	0	0	Ki67+	 5230 15288
5451	0	0	Ki67+	 5231 15024
5452	0	0	Ki67+	 5233 15444
5453	0	0	Ki67+	 5236 15687
5454	0	0	Ki67+	 5239 15529
5455	0	0	Ki67+	 5242 15035
5456	0	0	Ki67+	 5244 15505
5457	0	0	Ki67+	 5245 15287
5458	0	0	Ki67+	 5245 15395
5459	0	0	Ki67+	 5245 15764
5460	0	0	Ki67+	 5247 15737
5461	0	0	Ki67+	 5248 15588
5462	0	0	Ki67+	 5250 15431
5463	0	0	Ki67+	 5252 15688
5464	0	0	Ki67+	 5253 15225
5465	0	0	Ki67+	 5253 15791
5466	0	0	Ki67+	 5256 15505
5467	0	0	Ki67+	 5257 15256
5468	0	0	Ki67+	 5257 15467
5469	0	0	Ki67+	 5260 15443
5470	0	0	Ki67+	 5265 15024
5471	0	0	Ki67+	 5267 15591
5472	0	0	Ki67+	 5267 15770
5473	0	0	Ki67+	 5269 15554
5474	0	0	Ki67+	 5269 15720
5475	0	0	Ki67+	 5275 15181
5476	0	0	Ki67+	 5277 15511
5477	0	0	Ki67+	 5278 15470
5478	0	0	Ki67+	 5278 15685
5479	0	0	Ki67+	 5281 15406
5480	0	0	Ki67+	 5281 15738
5481	0	0	Ki67+	 5281 15772
5482	0	0	Ki67+	 5282 15189
5483	0	0	Ki67+	 5283 15488
5484	0	0	Ki67+	 5283 15805
5485	0	0	Ki67+	 5287 15208
5486	0	0	Ki67+	 5288 15438
5487	0	0	Ki67+	 5290 15278
5488	0	0	Ki67+	 5292 15471
5489	0	0	Ki67+	 5293 15137
5490	0	0	Ki67+	 5293 15243
5491	0	0	Ki67+	 5294 15676
5492	0	0	Ki67+	 4498 15865
5493	0	0	Ki67+	 4501 16143
5494	0	0	Ki67+	 4503 16075
5495	0	0	Ki67+	 4506 16175
5496	0	0	Ki67+	 4509 15818
5497	0	0	Ki67+	 4511 16414
5498	0	0	Ki67+	 4512 15945
5499	0	0	Ki67+	 4512 15955
5500	0	0	Ki67+	 4514 16011
5501	0	0	Ki67+	 4518 15827
5502	0	0	Ki67+	 4519 15994
5503	0	0	Ki67+	 4519 16182
5504	0	0	Ki67+	 4521 16039
5505	0	0	Ki67+	 4523 16219
5506	0	0	Ki67+	 4535 16166
5507	0	0	Ki67+	 4536 15914
5508	0	0	Ki67+	 4539 15978
5509	0	0	Ki67+	 4539 16034
5510	0	0	Ki67+	 4540 16256
5511	0	0	Ki67+	 4546 16197
5512	0	0	Ki67+	 4547 15859
5513	0	0	Ki67+	 4551 16259
5514	0	0	Ki67+	 4552 16038
5515	0	0	Ki67+	 4553 15993
5516	0	0	Ki67+	 4555 16224
5517	0	0	Ki67+	 4557 15941
5518	0	0	Ki67+	 4560 16060
5519	0	0	Ki67+	 4563 16158
5520	0	0	Ki67+	 4564 15829
5521	0	0	Ki67+	 4568 16024
5522	0	0	Ki67+	 4569 16225
5523	0	0	Ki67+	 4570 16394
5524	0	0	Ki67+	 4575 16260
5525	0	0	Ki67+	 4581 16061
5526	0	0	Ki67+	 4591 16187
5527	0	0	Ki67+	 4592 15951
5528	0	0	Ki67+	 4596 15819
5529	0	0	Ki67+	 4598 16248
5530	0	0	Ki67+	 4600 15832
5531	0	0	Ki67+	 4603 16228
5532	0	0	Ki67+	 4604 16293
5533	0	0	Ki67+	 4609 16059
5534	0	0	Ki67+	 4613 16073
5535	0	0	Ki67+	 4614 16033
5536	0	0	Ki67+	 4617 16163
5537	0	0	Ki67+	 4622 15820
5538	0	0	Ki67+	 4624 16184
5539	0	0	Ki67+	 4628 16205
5540	0	0	Ki67+	 4631 15859
5541	0	0	Ki67+	 4634 16247
5542	0	0	Ki67+	 4638 16265
5543	0	0	Ki67+	 4646 16110
5544	0	0	Ki67+	 4648 16018
5545	0	0	Ki67+	 4649 16086
5546	0	0	Ki67+	 4652 15869
5547	0	0	Ki67+	 4656 16228
5548	0	0	Ki67+	 4658 16200
5549	0	0	Ki67+	 4664 16025
5550	0	0	Ki67+	 4665 16040
5551	0	0	Ki67+	 4665 16271
5552	0	0	Ki67+	 4675 15819
5553	0	0	Ki67+	 4675 16090
5554	0	0	Ki67+	 4675 16104
5555	0	0	Ki67+	 4682 15975
5556	0	0	Ki67+	 4688 16099
5557	0	0	Ki67+	 4691 16022
5558	0	0	Ki67+	 4692 16127
5559	0	0	Ki67+	 4692 16300
5560	0	0	Ki67+	 4692 16341
5561	0	0	Ki67+	 4694 15812
5562	0	0	Ki67+	 4698 16049
5563	0	0	Ki67+	 4701 15850
5564	0	0	Ki67+	 4701 15897
5565	0	0	Ki67+	 4703 16236
5566	0	0	Ki67+	 4703 16307
5567	0	0	Ki67+	 4704 16267
5568	0	0	Ki67+	 4706 16289
5569	0	0	Ki67+	 4711 16209
5570	0	0	Ki67+	 4712 16130
5571	0	0	Ki67+	 4713 16080
5572	0	0	Ki67+	 4716 16111
5573	0	0	Ki67+	 4718 15858
5574	0	0	Ki67+	 4720 15894
5575	0	0	Ki67+	 4722 15816
5576	0	0	Ki67+	 4726 16106
5577	0	0	Ki67+	 4728 15835
5578	0	0	Ki67+	 4728 16051
5579	0	0	Ki67+	 4728 16120
5580	0	0	Ki67+	 4731 16244
5581	0	0	Ki67+	 4736 16286
5582	0	0	Ki67+	 4738 16259
5583	0	0	Ki67+	 4745 16150
5584	0	0	Ki67+	 4747 15823
5585	0	0	Ki67+	 4757 16301
5586	0	0	Ki67+	 4762 16038
5587	0	0	Ki67+	 4763 16228
5588	0	0	Ki67+	 4764 16001
5589	0	0	Ki67+	 4764 16078
5590	0	0	Ki67+	 4764 16117
5591	0	0	Ki67+	 4766 15854
5592	0	0	Ki67+	 4769 16050
5593	0	0	Ki67+	 4771 15877
5594	0	0	Ki67+	 4775 16237
5595	0	0	Ki67+	 4779 16303
5596	0	0	Ki67+	 4780 16222
5597	0	0	Ki67+	 4782 15827
5598	0	0	Ki67+	 4782 15942
5599	0	0	Ki67+	 4788 16163
5600	0	0	Ki67+	 4789 16266
5601	0	0	Ki67+	 4794 15847
5602	0	0	Ki67+	 4795 16421
5603	0	0	Ki67+	 4796 16120
5604	0	0	Ki67+	 4798 15874
5605	0	0	Ki67+	 4800 16041
5606	0	0	Ki67+	 4801 15893
5607	0	0	Ki67+	 4804 16051
5608	0	0	Ki67+	 4810 16201
5609	0	0	Ki67+	 4820 16229
5610	0	0	Ki67+	 4822 16015
5611	0	0	Ki67+	 4822 16583
5612	0	0	Ki67+	 4823 15847
5613	0	0	Ki67+	 4823 16137
5614	0	0	Ki67+	 4824 16027
5615	0	0	Ki67+	 4826 16096
5616	0	0	Ki67+	 4827 15867
5617	0	0	Ki67+	 4831 15813
5618	0	0	Ki67+	 4831 15887
5619	0	0	Ki67+	 4834 16165
5620	0	0	Ki67+	 4845 16056
5621	0	0	Ki67+	 4848 16107
5622	0	0	Ki67+	 4848 16217
5623	0	0	Ki67+	 4852 16006
5624	0	0	Ki67+	 4855 16181
5625	0	0	Ki67+	 4858 15840
5626	0	0	Ki67+	 4865 16044
5627	0	0	Ki67+	 4869 15864
5628	0	0	Ki67+	 4872 16243
5629	0	0	Ki67+	 4873 15954
5630	0	0	Ki67+	 4873 16153
5631	0	0	Ki67+	 4883 16258
5632	0	0	Ki67+	 4885 15957
5633	0	0	Ki67+	 4885 16591
5634	0	0	Ki67+	 4886 15847
5635	0	0	Ki67+	 4887 16298
5636	0	0	Ki67+	 4888 15866
5637	0	0	Ki67+	 4888 16235
5638	0	0	Ki67+	 4894 16058
5639	0	0	Ki67+	 4895 15881
5640	0	0	Ki67+	 4899 16022
5641	0	0	Ki67+	 4904 16265
5642	0	0	Ki67+	 4909 16032
5643	0	0	Ki67+	 4910 15821
5644	0	0	Ki67+	 4910 16047
5645	0	0	Ki67+	 4910 16244
5646	0	0	Ki67+	 4913 16400
5647	0	0	Ki67+	 4914 16062
5648	0	0	Ki67+	 4914 16193
5649	0	0	Ki67+	 4915 15849
5650	0	0	Ki67+	 4920 16012
5651	0	0	Ki67+	 4921 16129
5652	0	0	Ki67+	 4930 16023
5653	0	0	Ki67+	 4935 16265
5654	0	0	Ki67+	 4936 15918
5655	0	0	Ki67+	 4936 16290
5656	0	0	Ki67+	 4937 16172
5657	0	0	Ki67+	 4939 15810
5658	0	0	Ki67+	 4942 16155
5659	0	0	Ki67+	 4943 15847
5660	0	0	Ki67+	 4944 15862
5661	0	0	Ki67+	 4944 16098
5662	0	0	Ki67+	 4948 16064
5663	0	0	Ki67+	 4949 16222
5664	0	0	Ki67+	 4952 16180
5665	0	0	Ki67+	 4952 16285
5666	0	0	Ki67+	 4955 15882
5667	0	0	Ki67+	 4962 16011
5668	0	0	Ki67+	 4965 16179
5669	0	0	Ki67+	 4965 16399
5670	0	0	Ki67+	 4966 15837
5671	0	0	Ki67+	 4966 16245
5672	0	0	Ki67+	 4968 15979
5673	0	0	Ki67+	 4969 16028
5674	0	0	Ki67+	 4969 16124
5675	0	0	Ki67+	 4973 16042
5676	0	0	Ki67+	 4979 15832
5677	0	0	Ki67+	 4982 15845
5678	0	0	Ki67+	 4984 16244
5679	0	0	Ki67+	 4986 16211
5680	0	0	Ki67+	 4987 15897
5681	0	0	Ki67+	 4991 16257
5682	0	0	Ki67+	 4994 16459
5683	0	0	Ki67+	 4995 15825
5684	0	0	Ki67+	 5000 16274
5685	0	0	Ki67+	 5001 15859
5686	0	0	Ki67+	 5002 16032
5687	0	0	Ki67+	 5002 16220
5688	0	0	Ki67+	 5004 16063
5689	0	0	Ki67+	 5004 16146
5690	0	0	Ki67+	 5021 16254
5691	0	0	Ki67+	 5025 16210
5692	0	0	Ki67+	 5026 16174
5693	0	0	Ki67+	 5027 15992
5694	0	0	Ki67+	 5029 16025
5695	0	0	Ki67+	 5031 15858
5696	0	0	Ki67+	 5032 16101
5697	0	0	Ki67+	 5037 16055
5698	0	0	Ki67+	 5040 15881
5699	0	0	Ki67+	 5044 16165
5700	0	0	Ki67+	 5047 16122
5701	0	0	Ki67+	 5052 16242
5702	0	0	Ki67+	 5054 15840
5703	0	0	Ki67+	 5054 16177
5704	0	0	Ki67+	 5056 16258
5705	0	0	Ki67+	 5058 16013
5706	0	0	Ki67+	 5060 15892
5707	0	0	Ki67+	 5061 15871
5708	0	0	Ki67+	 5063 16051
5709	0	0	Ki67+	 5073 16030
5710	0	0	Ki67+	 5076 16235
5711	0	0	Ki67+	 5077 16058
5712	0	0	Ki67+	 5080 15825
5713	0	0	Ki67+	 5081 15810
5714	0	0	Ki67+	 5081 16150
5715	0	0	Ki67+	 5086 15872
5716	0	0	Ki67+	 5086 16249
5717	0	0	Ki67+	 5091 15846
5718	0	0	Ki67+	 5093 15903
5719	0	0	Ki67+	 5096 15864
5720	0	0	Ki67+	 5099 15948
5721	0	0	Ki67+	 5100 16102
5722	0	0	Ki67+	 5100 16211
5723	0	0	Ki67+	 5116 15872
5724	0	0	Ki67+	 5117 16239
5725	0	0	Ki67+	 5119 15812
5726	0	0	Ki67+	 5120 15885
5727	0	0	Ki67+	 5121 16018
5728	0	0	Ki67+	 5123 16203
5729	0	0	Ki67+	 5127 16180
5730	0	0	Ki67+	 5132 15898
5731	0	0	Ki67+	 5133 16352
5732	0	0	Ki67+	 5135 15950
5733	0	0	Ki67+	 5135 16029
5734	0	0	Ki67+	 5138 16133
5735	0	0	Ki67+	 5139 15835
5736	0	0	Ki67+	 5140 15850
5737	0	0	Ki67+	 5144 15866
5738	0	0	Ki67+	 5151 16246
5739	0	0	Ki67+	 5151 16358
5740	0	0	Ki67+	 5152 16055
5741	0	0	Ki67+	 5154 16120
5742	0	0	Ki67+	 5155 15880
5743	0	0	Ki67+	 5157 15838
5744	0	0	Ki67+	 5166 15895
5745	0	0	Ki67+	 5166 16015
5746	0	0	Ki67+	 5167 16170
5747	0	0	Ki67+	 5168 15854
5748	0	0	Ki67+	 5171 16222
5749	0	0	Ki67+	 5172 15869
5750	0	0	Ki67+	 5177 15809
5751	0	0	Ki67+	 5177 16193
5752	0	0	Ki67+	 5182 15826
5753	0	0	Ki67+	 5182 15904
5754	0	0	Ki67+	 5182 16183
5755	0	0	Ki67+	 5185 16049
5756	0	0	Ki67+	 5186 16209
5757	0	0	Ki67+	 5187 15841
5758	0	0	Ki67+	 5193 15889
5759	0	0	Ki67+	 5196 16200
5760	0	0	Ki67+	 5199 15903
5761	0	0	Ki67+	 5201 16044
5762	0	0	Ki67+	 5211 16301
5763	0	0	Ki67+	 5213 15869
5764	0	0	Ki67+	 5216 16166
5765	0	0	Ki67+	 5216 16583
5766	0	0	Ki67+	 5217 16034
5767	0	0	Ki67+	 5221 16051
5768	0	0	Ki67+	 5225 16191
5769	0	0	Ki67+	 5226 15830
5770	0	0	Ki67+	 5228 15889
5771	0	0	Ki67+	 5232 16204
5772	0	0	Ki67+	 5237 16034
5773	0	0	Ki67+	 5245 16048
5774	0	0	Ki67+	 5246 16203
5775	0	0	Ki67+	 5247 15911
5776	0	0	Ki67+	 5253 15889
5777	0	0	Ki67+	 5254 15815
5778	0	0	Ki67+	 5257 15859
5779	0	0	Ki67+	 5259 15908
5780	0	0	Ki67+	 5262 16170
5781	0	0	Ki67+	 5267 16202
5782	0	0	Ki67+	 5269 16059
5783	0	0	Ki67+	 5271 15842
5784	0	0	Ki67+	 5274 16377
5785	0	0	Ki67+	 5275 16045
5786	0	0	Ki67+	 5276 15879
5787	0	0	Ki67+	 5283 16151
5788	0	0	Ki67+	 5284 16200
5789	0	0	Ki67+	 5293 15913
5790	0	0	Ki67+	 4670 17301
5791	0	0	Ki67+	 4552 17976
5792	0	0	Ki67+	 4765 17437
5793	0	0	Ki67+	 4787 17422
5794	0	0	Ki67+	 4765 18885
5795	0	0	Ki67+	 4795 18457
5796	0	0	Ki67+	 4984 18363
5797	0	0	Ki67+	 5201 18755
5798	0	0	Ki67+	 4515 19233
5799	0	0	Ki67+	 4602 19734
5800	0	0	Ki67+	 4972 19625
5801	0	0	Ki67+	 5130 19602
5802	0	0	Ki67+	 4582 20107
5803	0	0	Ki67+	 4603 20171
5804	0	0	Ki67+	 4786 19864
5805	0	0	Ki67+	 4797 20380
5806	0	0	Ki67+	 4804 19854
5807	0	0	Ki67+	 4823 20337
5808	0	0	Ki67+	 4930 20219
5809	0	0	Ki67+	 4976 20321
5810	0	0	Ki67+	 5004 20186
5811	0	0	Ki67+	 5026 20113
5812	0	0	Ki67+	 5027 20207
5813	0	0	Ki67+	 5034 20132
5814	0	0	Ki67+	 5050 20089
5815	0	0	Ki67+	 5094 20092
5816	0	0	Ki67+	 5112 20499
5817	0	0	Ki67+	 5153 20346
5818	0	0	Ki67+	 5160 20053
5819	0	0	Ki67+	 5227 19951
5820	0	0	Ki67+	 5230 20319
5821	0	0	Ki67+	 5230 20369
5822	0	0	Ki67+	 5230 20384
5823	0	0	Ki67+	 5268 20051
5824	0	0	Ki67+	 5280 20030
5825	0	0	Ki67+	 4760 20677
5826	0	0	Ki67+	 4971 20841
5827	0	0	Ki67+	 5162 20782
5828	0	0	Ki67+	 5172 20758
5829	0	0	Ki67+	 5178 20875
5830	0	0	Ki67+	 5188 20880
5831	0	0	Ki67+	 5193 20766
5832	0	0	Ki67+	 5204 20936
5833	0	0	Ki67+	 5208 20895
5834	0	0	Ki67+	 5213 21017
5835	0	0	Ki67+	 5218 20825
5836	0	0	Ki67+	 5225 20876
5837	0	0	Ki67+	 5226 20795
5838	0	0	Ki67+	 5246 21060
5839	0	0	Ki67+	 5247 20970
5840	0	0	Ki67+	 5249 20862
5841	0	0	Ki67+	 5261 21065
5842	0	0	Ki67+	 5268 20705
5843	0	0	Ki67+	 5273 20845
5844	0	0	Ki67+	 5281 20864
5845	0	0	Ki67+	 5283 20969
5846	0	0	Ki67+	 5285 20946
5847	0	0	Ki67+	 5289 20762
5848	0	0	Ki67+	 5536 9765
5849	0	0	Ki67+	 5596 9725
5850	0	0	Ki67+	 5598 9747
5851	0	0	Ki67+	 5616 9742
5852	0	0	Ki67+	 5636 9713
5853	0	0	Ki67+	 5642 9766
5854	0	0	Ki67+	 5647 9743
5855	0	0	Ki67+	 5654 9701
5856	0	0	Ki67+	 5689 9726
5857	0	0	Ki67+	 5702 9647
5858	0	0	Ki67+	 5736 9619
5859	0	0	Ki67+	 5760 9606
5860	0	0	Ki67+	 5772 9635
5861	0	0	Ki67+	 5772 9648
5862	0	0	Ki67+	 5778 9599
5863	0	0	Ki67+	 5779 9581
5864	0	0	Ki67+	 5779 9744
5865	0	0	Ki67+	 5785 9643
5866	0	0	Ki67+	 5790 9593
5867	0	0	Ki67+	 5794 9637
5868	0	0	Ki67+	 5797 9612
5869	0	0	Ki67+	 5831 9633
5870	0	0	Ki67+	 5832 9597
5871	0	0	Ki67+	 5844 9612
5872	0	0	Ki67+	 5851 9558
5873	0	0	Ki67+	 5859 9514
5874	0	0	Ki67+	 5860 9570
5875	0	0	Ki67+	 5877 9543
5876	0	0	Ki67+	 5884 9750
5877	0	0	Ki67+	 5885 9687
5878	0	0	Ki67+	 5896 9711
5879	0	0	Ki67+	 5904 9537
5880	0	0	Ki67+	 5904 9762
5881	0	0	Ki67+	 5909 9628
5882	0	0	Ki67+	 5910 9705
5883	0	0	Ki67+	 5916 9571
5884	0	0	Ki67+	 5920 9674
5885	0	0	Ki67+	 5922 9537
5886	0	0	Ki67+	 5929 9421
5887	0	0	Ki67+	 5938 9648
5888	0	0	Ki67+	 5938 9723
5889	0	0	Ki67+	 5942 9629
5890	0	0	Ki67+	 5947 9690
5891	0	0	Ki67+	 5948 9772
5892	0	0	Ki67+	 5953 9574
5893	0	0	Ki67+	 5958 9500
5894	0	0	Ki67+	 5960 9514
5895	0	0	Ki67+	 5960 9606
5896	0	0	Ki67+	 5964 9419
5897	0	0	Ki67+	 5964 9671
5898	0	0	Ki67+	 5965 9566
5899	0	0	Ki67+	 5970 9749
5900	0	0	Ki67+	 5971 9663
5901	0	0	Ki67+	 5975 9768
5902	0	0	Ki67+	 5976 9392
5903	0	0	Ki67+	 5976 9592
5904	0	0	Ki67+	 5977 9489
5905	0	0	Ki67+	 5989 9726
5906	0	0	Ki67+	 5991 9635
5907	0	0	Ki67+	 5993 9485
5908	0	0	Ki67+	 5993 9675
5909	0	0	Ki67+	 6003 9501
5910	0	0	Ki67+	 6004 9705
5911	0	0	Ki67+	 6012 9379
5912	0	0	Ki67+	 6012 9649
5913	0	0	Ki67+	 6016 9599
5914	0	0	Ki67+	 6020 9661
5915	0	0	Ki67+	 6023 9712
5916	0	0	Ki67+	 6024 9376
5917	0	0	Ki67+	 6033 9680
5918	0	0	Ki67+	 6035 9410
5919	0	0	Ki67+	 6035 9563
5920	0	0	Ki67+	 6039 9710
5921	0	0	Ki67+	 6051 9611
5922	0	0	Ki67+	 6056 9665
5923	0	0	Ki67+	 6057 9649
5924	0	0	Ki67+	 6059 9392
5925	0	0	Ki67+	 6061 9543
5926	0	0	Ki67+	 6066 9691
5927	0	0	Ki67+	 6067 9491
5928	0	0	Ki67+	 6069 9599
5929	0	0	Ki67+	 6074 9640
5930	0	0	Ki67+	 6079 9436
5931	0	0	Ki67+	 6079 9675
5932	0	0	Ki67+	 6085 9714
5933	0	0	Ki67+	 6089 9485
5934	0	0	Ki67+	 5303 10075
5935	0	0	Ki67+	 5303 10245
5936	0	0	Ki67+	 5308 10007
5937	0	0	Ki67+	 5311 9982
5938	0	0	Ki67+	 5311 10282
5939	0	0	Ki67+	 5311 10441
5940	0	0	Ki67+	 5311 10530
5941	0	0	Ki67+	 5315 10109
5942	0	0	Ki67+	 5318 10213
5943	0	0	Ki67+	 5328 9949
5944	0	0	Ki67+	 5331 10126
5945	0	0	Ki67+	 5331 10529
5946	0	0	Ki67+	 5339 10441
5947	0	0	Ki67+	 5342 10548
5948	0	0	Ki67+	 5343 10239
5949	0	0	Ki67+	 5344 10249
5950	0	0	Ki67+	 5346 10090
5951	0	0	Ki67+	 5346 10179
5952	0	0	Ki67+	 5346 10374
5953	0	0	Ki67+	 5352 10057
5954	0	0	Ki67+	 5356 10181
5955	0	0	Ki67+	 5360 9931
5956	0	0	Ki67+	 5360 10003
5957	0	0	Ki67+	 5361 9974
5958	0	0	Ki67+	 5362 10565
5959	0	0	Ki67+	 5365 10091
5960	0	0	Ki67+	 5370 10434
5961	0	0	Ki67+	 5379 10067
5962	0	0	Ki67+	 5382 10170
5963	0	0	Ki67+	 5383 9972
5964	0	0	Ki67+	 5387 9902
5965	0	0	Ki67+	 5388 10325
5966	0	0	Ki67+	 5388 10405
5967	0	0	Ki67+	 5392 10487
5968	0	0	Ki67+	 5402 9993
5969	0	0	Ki67+	 5406 10024
5970	0	0	Ki67+	 5408 10444
5971	0	0	Ki67+	 5414 10168
5972	0	0	Ki67+	 5417 10256
5973	0	0	Ki67+	 5418 9945
5974	0	0	Ki67+	 5418 10456
5975	0	0	Ki67+	 5425 9960
5976	0	0	Ki67+	 5428 9935
5977	0	0	Ki67+	 5431 10422
5978	0	0	Ki67+	 5435 10121
5979	0	0	Ki67+	 5439 10280
5980	0	0	Ki67+	 5444 10106
5981	0	0	Ki67+	 5445 9954
5982	0	0	Ki67+	 5445 9993
5983	0	0	Ki67+	 5445 10078
5984	0	0	Ki67+	 5447 10052
5985	0	0	Ki67+	 5449 10213
5986	0	0	Ki67+	 5451 10125
5987	0	0	Ki67+	 5453 10092
5988	0	0	Ki67+	 5455 10176
5989	0	0	Ki67+	 5456 10231
5990	0	0	Ki67+	 5458 10062
5991	0	0	Ki67+	 5459 9872
5992	0	0	Ki67+	 5462 10133
5993	0	0	Ki67+	 5464 10333
5994	0	0	Ki67+	 5467 10275
5995	0	0	Ki67+	 5473 10024
5996	0	0	Ki67+	 5473 10122
5997	0	0	Ki67+	 5474 10072
5998	0	0	Ki67+	 5474 10393
5999	0	0	Ki67+	 5477 10280
6000	0	0	Ki67+	 5478 10185
6001	0	0	Ki67+	 5482 9868
6002	0	0	Ki67+	 5487 9894
6003	0	0	Ki67+	 5487 9982
6004	0	0	Ki67+	 5487 10004
6005	0	0	Ki67+	 5488 10227
6006	0	0	Ki67+	 5494 10149
6007	0	0	Ki67+	 5495 9822
6008	0	0	Ki67+	 5496 9842
6009	0	0	Ki67+	 5496 9925
6010	0	0	Ki67+	 5496 10300
6011	0	0	Ki67+	 5499 10174
6012	0	0	Ki67+	 5507 9790
6013	0	0	Ki67+	 5507 10018
6014	0	0	Ki67+	 5512 9937
6015	0	0	Ki67+	 5517 9837
6016	0	0	Ki67+	 5519 10053
6017	0	0	Ki67+	 5521 10152
6018	0	0	Ki67+	 5522 10353
6019	0	0	Ki67+	 5531 9911
6020	0	0	Ki67+	 5531 10187
6021	0	0	Ki67+	 5532 9940
6022	0	0	Ki67+	 5533 10441
6023	0	0	Ki67+	 5535 9816
6024	0	0	Ki67+	 5536 10567
6025	0	0	Ki67+	 5537 10480
6026	0	0	Ki67+	 5539 10048
6027	0	0	Ki67+	 5541 10067
6028	0	0	Ki67+	 5543 9924
6029	0	0	Ki67+	 5543 10033
6030	0	0	Ki67+	 5543 10081
6031	0	0	Ki67+	 5549 10113
6032	0	0	Ki67+	 5550 10141
6033	0	0	Ki67+	 5554 9894
6034	0	0	Ki67+	 5555 9968
6035	0	0	Ki67+	 5556 9992
6036	0	0	Ki67+	 5557 9786
6037	0	0	Ki67+	 5558 10565
6038	0	0	Ki67+	 5563 9797
6039	0	0	Ki67+	 5563 9832
6040	0	0	Ki67+	 5563 10550
6041	0	0	Ki67+	 5565 9977
6042	0	0	Ki67+	 5571 10534
6043	0	0	Ki67+	 5572 9780
6044	0	0	Ki67+	 5572 10069
6045	0	0	Ki67+	 5574 10191
6046	0	0	Ki67+	 5576 9936
6047	0	0	Ki67+	 5576 10560
6048	0	0	Ki67+	 5579 10036
6049	0	0	Ki67+	 5580 10507
6050	0	0	Ki67+	 5581 9837
6051	0	0	Ki67+	 5583 10212
6052	0	0	Ki67+	 5584 9899
6053	0	0	Ki67+	 5589 10011
6054	0	0	Ki67+	 5589 10339
6055	0	0	Ki67+	 5591 9921
6056	0	0	Ki67+	 5591 10128
6057	0	0	Ki67+	 5595 9796
6058	0	0	Ki67+	 5595 9870
6059	0	0	Ki67+	 5597 9806
6060	0	0	Ki67+	 5599 10162
6061	0	0	Ki67+	 5602 10176
6062	0	0	Ki67+	 5603 10102
6063	0	0	Ki67+	 5605 10462
6064	0	0	Ki67+	 5606 10085
6065	0	0	Ki67+	 5606 10519
6066	0	0	Ki67+	 5608 10561
6067	0	0	Ki67+	 5609 10500
6068	0	0	Ki67+	 5612 9982
6069	0	0	Ki67+	 5612 10027
6070	0	0	Ki67+	 5614 9780
6071	0	0	Ki67+	 5622 9837
6072	0	0	Ki67+	 5622 10380
6073	0	0	Ki67+	 5626 10000
6074	0	0	Ki67+	 5627 10204
6075	0	0	Ki67+	 5628 10443
6076	0	0	Ki67+	 5631 10469
6077	0	0	Ki67+	 5632 10282
6078	0	0	Ki67+	 5632 10531
6079	0	0	Ki67+	 5634 9808
6080	0	0	Ki67+	 5635 10414
6081	0	0	Ki67+	 5636 10107
6082	0	0	Ki67+	 5637 10163
6083	0	0	Ki67+	 5644 10009
6084	0	0	Ki67+	 5647 9804
6085	0	0	Ki67+	 5648 10191
6086	0	0	Ki67+	 5651 10404
6087	0	0	Ki67+	 5659 9876
6088	0	0	Ki67+	 5659 10560
6089	0	0	Ki67+	 5660 10435
6090	0	0	Ki67+	 5665 10029
6091	0	0	Ki67+	 5666 9847
6092	0	0	Ki67+	 5667 10180
6093	0	0	Ki67+	 5667 10542
6094	0	0	Ki67+	 5672 10153
6095	0	0	Ki67+	 5672 10338
6096	0	0	Ki67+	 5673 9875
6097	0	0	Ki67+	 5673 10371
6098	0	0	Ki67+	 5676 10441
6099	0	0	Ki67+	 5676 10512
6100	0	0	Ki67+	 5677 10048
6101	0	0	Ki67+	 5678 10109
6102	0	0	Ki67+	 5683 10458
6103	0	0	Ki67+	 5686 9913
6104	0	0	Ki67+	 5689 10076
6105	0	0	Ki67+	 5689 10567
6106	0	0	Ki67+	 5692 10467
6107	0	0	Ki67+	 5693 9783
6108	0	0	Ki67+	 5695 10486
6109	0	0	Ki67+	 5697 10558
6110	0	0	Ki67+	 5699 9843
6111	0	0	Ki67+	 5699 10439
6112	0	0	Ki67+	 5701 10042
6113	0	0	Ki67+	 5704 10337
6114	0	0	Ki67+	 5706 10382
6115	0	0	Ki67+	 5707 9893
6116	0	0	Ki67+	 5712 9915
6117	0	0	Ki67+	 5712 10077
6118	0	0	Ki67+	 5712 10353
6119	0	0	Ki67+	 5716 10565
6120	0	0	Ki67+	 5719 10459
6121	0	0	Ki67+	 5725 10394
6122	0	0	Ki67+	 5726 10052
6123	0	0	Ki67+	 5727 10428
6124	0	0	Ki67+	 5727 10490
6125	0	0	Ki67+	 5728 10543
6126	0	0	Ki67+	 5729 10002
6127	0	0	Ki67+	 5738 9949
6128	0	0	Ki67+	 5741 10366
6129	0	0	Ki67+	 5745 10463
6130	0	0	Ki67+	 5747 9937
6131	0	0	Ki67+	 5747 10475
6132	0	0	Ki67+	 5752 9886
6133	0	0	Ki67+	 5765 9986
6134	0	0	Ki67+	 5766 10046
6135	0	0	Ki67+	 5768 10072
6136	0	0	Ki67+	 5772 9850
6137	0	0	Ki67+	 5772 10382
6138	0	0	Ki67+	 5774 10568
6139	0	0	Ki67+	 5784 10434
6140	0	0	Ki67+	 5787 10005
6141	0	0	Ki67+	 5788 9853
6142	0	0	Ki67+	 5793 10055
6143	0	0	Ki67+	 5801 10363
6144	0	0	Ki67+	 5810 10267
6145	0	0	Ki67+	 5812 9870
6146	0	0	Ki67+	 5814 9797
6147	0	0	Ki67+	 5815 10333
6148	0	0	Ki67+	 5818 10360
6149	0	0	Ki67+	 5820 10396
6150	0	0	Ki67+	 5825 9967
6151	0	0	Ki67+	 5826 10002
6152	0	0	Ki67+	 5827 9924
6153	0	0	Ki67+	 5828 9806
6154	0	0	Ki67+	 5832 10031
6155	0	0	Ki67+	 5832 10480
6156	0	0	Ki67+	 5833 9941
6157	0	0	Ki67+	 5834 10043
6158	0	0	Ki67+	 5844 9890
6159	0	0	Ki67+	 5844 10436
6160	0	0	Ki67+	 5845 10341
6161	0	0	Ki67+	 5848 10455
6162	0	0	Ki67+	 5850 10033
6163	0	0	Ki67+	 5854 10489
6164	0	0	Ki67+	 5859 9857
6165	0	0	Ki67+	 5861 9782
6166	0	0	Ki67+	 5866 10431
6167	0	0	Ki67+	 5868 9848
6168	0	0	Ki67+	 5870 10360
6169	0	0	Ki67+	 5872 10410
6170	0	0	Ki67+	 5873 10515
6171	0	0	Ki67+	 5875 10476
6172	0	0	Ki67+	 5883 9890
6173	0	0	Ki67+	 5885 10313
6174	0	0	Ki67+	 5886 9808
6175	0	0	Ki67+	 5886 10535
6176	0	0	Ki67+	 5887 10342
6177	0	0	Ki67+	 5889 9872
6178	0	0	Ki67+	 5889 10011
6179	0	0	Ki67+	 5889 10282
6180	0	0	Ki67+	 5896 10449
6181	0	0	Ki67+	 5899 9864
6182	0	0	Ki67+	 5901 9886
6183	0	0	Ki67+	 5901 10377
6184	0	0	Ki67+	 5904 10426
6185	0	0	Ki67+	 5908 9799
6186	0	0	Ki67+	 5909 10512
6187	0	0	Ki67+	 5911 10483
6188	0	0	Ki67+	 5916 10529
6189	0	0	Ki67+	 5918 10288
6190	0	0	Ki67+	 5920 10434
6191	0	0	Ki67+	 5922 10005
6192	0	0	Ki67+	 5922 10403
6193	0	0	Ki67+	 5924 9932
6194	0	0	Ki67+	 5927 10264
6195	0	0	Ki67+	 5927 10455
6196	0	0	Ki67+	 5927 10563
6197	0	0	Ki67+	 5928 10498
6198	0	0	Ki67+	 5929 9789
6199	0	0	Ki67+	 5929 9996
6200	0	0	Ki67+	 5931 10234
6201	0	0	Ki67+	 5933 10426
6202	0	0	Ki67+	 5935 10276
6203	0	0	Ki67+	 5936 10485
6204	0	0	Ki67+	 5941 9983
6205	0	0	Ki67+	 5941 10543
6206	0	0	Ki67+	 5950 9866
6207	0	0	Ki67+	 5950 10504
6208	0	0	Ki67+	 5952 10436
6209	0	0	Ki67+	 5954 10549
6210	0	0	Ki67+	 5956 9937
6211	0	0	Ki67+	 5958 10520
6212	0	0	Ki67+	 5964 10463
6213	0	0	Ki67+	 5974 10531
6214	0	0	Ki67+	 5976 9910
6215	0	0	Ki67+	 5978 10568
6216	0	0	Ki67+	 5979 10543
6217	0	0	Ki67+	 5981 9929
6218	0	0	Ki67+	 5983 9838
6219	0	0	Ki67+	 5991 9880
6220	0	0	Ki67+	 5992 10449
6221	0	0	Ki67+	 6000 9928
6222	0	0	Ki67+	 6000 10435
6223	0	0	Ki67+	 6000 10505
6224	0	0	Ki67+	 6001 10543
6225	0	0	Ki67+	 6017 10572
6226	0	0	Ki67+	 6018 10511
6227	0	0	Ki67+	 6019 9843
6228	0	0	Ki67+	 6021 10477
6229	0	0	Ki67+	 6023 9868
6230	0	0	Ki67+	 6035 10540
6231	0	0	Ki67+	 6040 10509
6232	0	0	Ki67+	 6041 10471
6233	0	0	Ki67+	 6043 10566
6234	0	0	Ki67+	 6062 9782
6235	0	0	Ki67+	 6066 10492
6236	0	0	Ki67+	 6068 10516
6237	0	0	Ki67+	 6068 10564
6238	0	0	Ki67+	 6078 10506
6239	0	0	Ki67+	 6088 10489
6240	0	0	Ki67+	 6095 9778
6241	0	0	Ki67+	 5299 11317
6242	0	0	Ki67+	 5301 11355
6243	0	0	Ki67+	 5307 10625
6244	0	0	Ki67+	 5310 11057
6245	0	0	Ki67+	 5320 10912
6246	0	0	Ki67+	 5322 11135
6247	0	0	Ki67+	 5322 11360
6248	0	0	Ki67+	 5328 10648
6249	0	0	Ki67+	 5331 11315
6250	0	0	Ki67+	 5334 10708
6251	0	0	Ki67+	 5334 11157
6252	0	0	Ki67+	 5338 11172
6253	0	0	Ki67+	 5340 10600
6254	0	0	Ki67+	 5344 11079
6255	0	0	Ki67+	 5344 11355
6256	0	0	Ki67+	 5346 11276
6257	0	0	Ki67+	 5350 10684
6258	0	0	Ki67+	 5353 11116
6259	0	0	Ki67+	 5353 11299
6260	0	0	Ki67+	 5354 10725
6261	0	0	Ki67+	 5368 11140
6262	0	0	Ki67+	 5371 11344
6263	0	0	Ki67+	 5372 10706
6264	0	0	Ki67+	 5372 11089
6265	0	0	Ki67+	 5379 11167
6266	0	0	Ki67+	 5379 11330
6267	0	0	Ki67+	 5385 11275
6268	0	0	Ki67+	 5389 10678
6269	0	0	Ki67+	 5391 10732
6270	0	0	Ki67+	 5391 11358
6271	0	0	Ki67+	 5395 11126
6272	0	0	Ki67+	 5399 10673
6273	0	0	Ki67+	 5400 11107
6274	0	0	Ki67+	 5405 11158
6275	0	0	Ki67+	 5405 11287
6276	0	0	Ki67+	 5412 11147
6277	0	0	Ki67+	 5414 11133
6278	0	0	Ki67+	 5417 10881
6279	0	0	Ki67+	 5418 10726
6280	0	0	Ki67+	 5419 10786
6281	0	0	Ki67+	 5424 10773
6282	0	0	Ki67+	 5424 10814
6283	0	0	Ki67+	 5425 11162
6284	0	0	Ki67+	 5427 10829
6285	0	0	Ki67+	 5427 11341
6286	0	0	Ki67+	 5432 10585
6287	0	0	Ki67+	 5432 11323
6288	0	0	Ki67+	 5433 10748
6289	0	0	Ki67+	 5435 10677
6290	0	0	Ki67+	 5435 11096
6291	0	0	Ki67+	 5439 10847
6292	0	0	Ki67+	 5441 11349
6293	0	0	Ki67+	 5446 10708
6294	0	0	Ki67+	 5448 10800
6295	0	0	Ki67+	 5452 10678
6296	0	0	Ki67+	 5452 11147
6297	0	0	Ki67+	 5452 11319
6298	0	0	Ki67+	 5454 10757
6299	0	0	Ki67+	 5456 11303
6300	0	0	Ki67+	 5460 11125
6301	0	0	Ki67+	 5461 11180
6302	0	0	Ki67+	 5463 10725
6303	0	0	Ki67+	 5463 11114
6304	0	0	Ki67+	 5463 11331
6305	0	0	Ki67+	 5464 11200
6306	0	0	Ki67+	 5469 11351
6307	0	0	Ki67+	 5475 11218
6308	0	0	Ki67+	 5477 11294
6309	0	0	Ki67+	 5478 10877
6310	0	0	Ki67+	 5482 10842
6311	0	0	Ki67+	 5483 11180
6312	0	0	Ki67+	 5483 11190
6313	0	0	Ki67+	 5484 10768
6314	0	0	Ki67+	 5485 10600
6315	0	0	Ki67+	 5488 10867
6316	0	0	Ki67+	 5490 11083
6317	0	0	Ki67+	 5492 11345
6318	0	0	Ki67+	 5496 11332
6319	0	0	Ki67+	 5497 10727
6320	0	0	Ki67+	 5498 11150
6321	0	0	Ki67+	 5499 11359
6322	0	0	Ki67+	 5502 10764
6323	0	0	Ki67+	 5502 11121
6324	0	0	Ki67+	 5502 11172
6325	0	0	Ki67+	 5504 10902
6326	0	0	Ki67+	 5506 10818
6327	0	0	Ki67+	 5510 10841
6328	0	0	Ki67+	 5510 11323
6329	0	0	Ki67+	 5513 11302
6330	0	0	Ki67+	 5518 10584
6331	0	0	Ki67+	 5518 10881
6332	0	0	Ki67+	 5518 11143
6333	0	0	Ki67+	 5520 10821
6334	0	0	Ki67+	 5520 11357
6335	0	0	Ki67+	 5525 10741
6336	0	0	Ki67+	 5525 11198
6337	0	0	Ki67+	 5525 11339
6338	0	0	Ki67+	 5527 10922
6339	0	0	Ki67+	 5528 10795
6340	0	0	Ki67+	 5535 10908
6341	0	0	Ki67+	 5537 10664
6342	0	0	Ki67+	 5538 11229
6343	0	0	Ki67+	 5539 11127
6344	0	0	Ki67+	 5544 10578
6345	0	0	Ki67+	 5547 11172
6346	0	0	Ki67+	 5550 11157
6347	0	0	Ki67+	 5550 11313
6348	0	0	Ki67+	 5555 10668
6349	0	0	Ki67+	 5555 10687
6350	0	0	Ki67+	 5561 11035
6351	0	0	Ki67+	 5565 10863
6352	0	0	Ki67+	 5568 10885
6353	0	0	Ki67+	 5569 10677
6354	0	0	Ki67+	 5569 11190
6355	0	0	Ki67+	 5571 10748
6356	0	0	Ki67+	 5580 10645
6357	0	0	Ki67+	 5581 10951
6358	0	0	Ki67+	 5582 10884
6359	0	0	Ki67+	 5583 11174
6360	0	0	Ki67+	 5584 11366
6361	0	0	Ki67+	 5586 10785
6362	0	0	Ki67+	 5591 11251
6363	0	0	Ki67+	 5594 11235
6364	0	0	Ki67+	 5596 11148
6365	0	0	Ki67+	 5598 11339
6366	0	0	Ki67+	 5599 10604
6367	0	0	Ki67+	 5599 11184
6368	0	0	Ki67+	 5604 10658
6369	0	0	Ki67+	 5605 10906
6370	0	0	Ki67+	 5606 10956
6371	0	0	Ki67+	 5607 10789
6372	0	0	Ki67+	 5608 10993
6373	0	0	Ki67+	 5609 11155
6374	0	0	Ki67+	 5609 11344
6375	0	0	Ki67+	 5611 11268
6376	0	0	Ki67+	 5615 11197
6377	0	0	Ki67+	 5619 10928
6378	0	0	Ki67+	 5624 11254
6379	0	0	Ki67+	 5627 11189
6380	0	0	Ki67+	 5640 11196
6381	0	0	Ki67+	 5641 10951
6382	0	0	Ki67+	 5642 11260
6383	0	0	Ki67+	 5644 11338
6384	0	0	Ki67+	 5645 11231
6385	0	0	Ki67+	 5645 11366
6386	0	0	Ki67+	 5648 10939
6387	0	0	Ki67+	 5653 10913
6388	0	0	Ki67+	 5654 11008
6389	0	0	Ki67+	 5655 11218
6390	0	0	Ki67+	 5658 10871
6391	0	0	Ki67+	 5658 11168
6392	0	0	Ki67+	 5664 10898
6393	0	0	Ki67+	 5669 10710
6394	0	0	Ki67+	 5674 11348
6395	0	0	Ki67+	 5677 10837
6396	0	0	Ki67+	 5680 11188
6397	0	0	Ki67+	 5682 10933
6398	0	0	Ki67+	 5683 10900
6399	0	0	Ki67+	 5684 10975
6400	0	0	Ki67+	 5685 11217
6401	0	0	Ki67+	 5687 10658
6402	0	0	Ki67+	 5687 11166
6403	0	0	Ki67+	 5691 11196
6404	0	0	Ki67+	 5696 11239
6405	0	0	Ki67+	 5697 10770
6406	0	0	Ki67+	 5697 10979
6407	0	0	Ki67+	 5698 11187
6408	0	0	Ki67+	 5701 11360
6409	0	0	Ki67+	 5702 11307
6410	0	0	Ki67+	 5709 10916
6411	0	0	Ki67+	 5712 10984
6412	0	0	Ki67+	 5713 10728
6413	0	0	Ki67+	 5715 11214
6414	0	0	Ki67+	 5716 10939
6415	0	0	Ki67+	 5717 10792
6416	0	0	Ki67+	 5719 10699
6417	0	0	Ki67+	 5722 10644
6418	0	0	Ki67+	 5726 10634
6419	0	0	Ki67+	 5726 10765
6420	0	0	Ki67+	 5727 10598
6421	0	0	Ki67+	 5727 11176
6422	0	0	Ki67+	 5728 10932
6423	0	0	Ki67+	 5728 11214
6424	0	0	Ki67+	 5729 10988
6425	0	0	Ki67+	 5732 10675
6426	0	0	Ki67+	 5733 10702
6427	0	0	Ki67+	 5738 10975
6428	0	0	Ki67+	 5741 10952
6429	0	0	Ki67+	 5747 11191
6430	0	0	Ki67+	 5749 11262
6431	0	0	Ki67+	 5752 10768
6432	0	0	Ki67+	 5756 11299
6433	0	0	Ki67+	 5762 10604
6434	0	0	Ki67+	 5766 10729
6435	0	0	Ki67+	 5770 10633
6436	0	0	Ki67+	 5770 10856
6437	0	0	Ki67+	 5772 11293
6438	0	0	Ki67+	 5774 11010
6439	0	0	Ki67+	 5778 10709
6440	0	0	Ki67+	 5778 11200
6441	0	0	Ki67+	 5778 11375
6442	0	0	Ki67+	 5780 10934
6443	0	0	Ki67+	 5782 11249
6444	0	0	Ki67+	 5783 10817
6445	0	0	Ki67+	 5784 11298
6446	0	0	Ki67+	 5785 10913
6447	0	0	Ki67+	 5786 10981
6448	0	0	Ki67+	 5789 11181
6449	0	0	Ki67+	 5793 10604
6450	0	0	Ki67+	 5795 10736
6451	0	0	Ki67+	 5795 11287
6452	0	0	Ki67+	 5798 11343
6453	0	0	Ki67+	 5805 10970
6454	0	0	Ki67+	 5807 10958
6455	0	0	Ki67+	 5809 10853
6456	0	0	Ki67+	 5812 11208
6457	0	0	Ki67+	 5813 10699
6458	0	0	Ki67+	 5818 10981
6459	0	0	Ki67+	 5820 10606
6460	0	0	Ki67+	 5820 10719
6461	0	0	Ki67+	 5820 10958
6462	0	0	Ki67+	 5822 10671
6463	0	0	Ki67+	 5823 11034
6464	0	0	Ki67+	 5824 10749
6465	0	0	Ki67+	 5824 11243
6466	0	0	Ki67+	 5829 10930
6467	0	0	Ki67+	 5833 11293
6468	0	0	Ki67+	 5834 10663
6469	0	0	Ki67+	 5836 11243
6470	0	0	Ki67+	 5839 10865
6471	0	0	Ki67+	 5839 10992
6472	0	0	Ki67+	 5841 10690
6473	0	0	Ki67+	 5841 11346
6474	0	0	Ki67+	 5842 10893
6475	0	0	Ki67+	 5846 11225
6476	0	0	Ki67+	 5850 10975
6477	0	0	Ki67+	 5854 10902
6478	0	0	Ki67+	 5857 11314
6479	0	0	Ki67+	 5858 11022
6480	0	0	Ki67+	 5863 10984
6481	0	0	Ki67+	 5863 11003
6482	0	0	Ki67+	 5865 10755
6483	0	0	Ki67+	 5868 11263
6484	0	0	Ki67+	 5869 10779
6485	0	0	Ki67+	 5869 11332
6486	0	0	Ki67+	 5874 11287
6487	0	0	Ki67+	 5874 11373
6488	0	0	Ki67+	 5875 11005
6489	0	0	Ki67+	 5875 11301
6490	0	0	Ki67+	 5876 10688
6491	0	0	Ki67+	 5886 10729
6492	0	0	Ki67+	 5888 11289
6493	0	0	Ki67+	 5890 10895
6494	0	0	Ki67+	 5897 11331
6495	0	0	Ki67+	 5901 10776
6496	0	0	Ki67+	 5901 11249
6497	0	0	Ki67+	 5905 10999
6498	0	0	Ki67+	 5910 10703
6499	0	0	Ki67+	 5910 10976
6500	0	0	Ki67+	 5911 10911
6501	0	0	Ki67+	 5913 11261
6502	0	0	Ki67+	 5918 11250
6503	0	0	Ki67+	 5919 10785
6504	0	0	Ki67+	 5924 11298
6505	0	0	Ki67+	 5925 10747
6506	0	0	Ki67+	 5926 10931
6507	0	0	Ki67+	 5927 11031
6508	0	0	Ki67+	 5930 10987
6509	0	0	Ki67+	 5932 10720
6510	0	0	Ki67+	 5934 11363
6511	0	0	Ki67+	 5938 10812
6512	0	0	Ki67+	 5939 10584
6513	0	0	Ki67+	 5942 10829
6514	0	0	Ki67+	 5943 11253
6515	0	0	Ki67+	 5944 11025
6516	0	0	Ki67+	 5952 10853
6517	0	0	Ki67+	 5952 10920
6518	0	0	Ki67+	 5953 11278
6519	0	0	Ki67+	 5955 10776
6520	0	0	Ki67+	 5956 10820
6521	0	0	Ki67+	 5956 10940
6522	0	0	Ki67+	 5961 10584
6523	0	0	Ki67+	 5962 10727
6524	0	0	Ki67+	 5963 11049
6525	0	0	Ki67+	 5968 10763
6526	0	0	Ki67+	 5970 10739
6527	0	0	Ki67+	 5976 11116
6528	0	0	Ki67+	 5977 11257
6529	0	0	Ki67+	 5980 10979
6530	0	0	Ki67+	 5984 11283
6531	0	0	Ki67+	 5984 11309
6532	0	0	Ki67+	 5986 10841
6533	0	0	Ki67+	 5986 10879
6534	0	0	Ki67+	 5988 10663
6535	0	0	Ki67+	 5988 10926
6536	0	0	Ki67+	 5988 10944
6537	0	0	Ki67+	 5989 10795
6538	0	0	Ki67+	 5993 10741
6539	0	0	Ki67+	 5993 11065
6540	0	0	Ki67+	 6000 11286
6541	0	0	Ki67+	 6003 10939
6542	0	0	Ki67+	 6005 10577
6543	0	0	Ki67+	 6005 10830
6544	0	0	Ki67+	 6006 10992
6545	0	0	Ki67+	 6008 10898
6546	0	0	Ki67+	 6009 11257
6547	0	0	Ki67+	 6010 10606
6548	0	0	Ki67+	 6010 10743
6549	0	0	Ki67+	 6010 11085
6550	0	0	Ki67+	 6015 10842
6551	0	0	Ki67+	 6021 10996
6552	0	0	Ki67+	 6022 10609
6553	0	0	Ki67+	 6024 10965
6554	0	0	Ki67+	 6026 11270
6555	0	0	Ki67+	 6028 10585
6556	0	0	Ki67+	 6028 10781
6557	0	0	Ki67+	 6036 11049
6558	0	0	Ki67+	 6040 11310
6559	0	0	Ki67+	 6041 11370
6560	0	0	Ki67+	 6044 10826
6561	0	0	Ki67+	 6044 10871
6562	0	0	Ki67+	 6046 10861
6563	0	0	Ki67+	 6047 10980
6564	0	0	Ki67+	 6047 11280
6565	0	0	Ki67+	 6048 11093
6566	0	0	Ki67+	 6054 10902
6567	0	0	Ki67+	 6057 11003
6568	0	0	Ki67+	 6057 11150
6569	0	0	Ki67+	 6058 10597
6570	0	0	Ki67+	 6058 11189
6571	0	0	Ki67+	 6059 10987
6572	0	0	Ki67+	 6059 11358
6573	0	0	Ki67+	 6063 10955
6574	0	0	Ki67+	 6064 11274
6575	0	0	Ki67+	 6067 10909
6576	0	0	Ki67+	 6069 10787
6577	0	0	Ki67+	 6069 11318
6578	0	0	Ki67+	 6072 10584
6579	0	0	Ki67+	 6072 11295
6580	0	0	Ki67+	 6076 11158
6581	0	0	Ki67+	 6078 10868
6582	0	0	Ki67+	 6078 11112
6583	0	0	Ki67+	 6080 11078
6584	0	0	Ki67+	 6085 11093
6585	0	0	Ki67+	 6088 10858
6586	0	0	Ki67+	 6089 10840
6587	0	0	Ki67+	 6089 10965
6588	0	0	Ki67+	 6092 11120
6589	0	0	Ki67+	 5298 11382
6590	0	0	Ki67+	 5299 11491
6591	0	0	Ki67+	 5301 11732
6592	0	0	Ki67+	 5307 12023
6593	0	0	Ki67+	 5312 11441
6594	0	0	Ki67+	 5312 11676
6595	0	0	Ki67+	 5316 11791
6596	0	0	Ki67+	 5317 12054
6597	0	0	Ki67+	 5318 11545
6598	0	0	Ki67+	 5318 12009
6599	0	0	Ki67+	 5320 12087
6600	0	0	Ki67+	 5328 11739
6601	0	0	Ki67+	 5328 11757
6602	0	0	Ki67+	 5329 11729
6603	0	0	Ki67+	 5331 12080
6604	0	0	Ki67+	 5337 11664
6605	0	0	Ki67+	 5340 12011
6606	0	0	Ki67+	 5344 11799
6607	0	0	Ki67+	 5344 11822
6608	0	0	Ki67+	 5345 12064
6609	0	0	Ki67+	 5347 11539
6610	0	0	Ki67+	 5349 11493
6611	0	0	Ki67+	 5349 11748
6612	0	0	Ki67+	 5350 11700
6613	0	0	Ki67+	 5353 11513
6614	0	0	Ki67+	 5353 11731
6615	0	0	Ki67+	 5359 11713
6616	0	0	Ki67+	 5359 12094
6617	0	0	Ki67+	 5362 11406
6618	0	0	Ki67+	 5367 12054
6619	0	0	Ki67+	 5368 11770
6620	0	0	Ki67+	 5370 11677
6621	0	0	Ki67+	 5371 11524
6622	0	0	Ki67+	 5371 11792
6623	0	0	Ki67+	 5372 11377
6624	0	0	Ki67+	 5375 11816
6625	0	0	Ki67+	 5377 11397
6626	0	0	Ki67+	 5382 12172
6627	0	0	Ki67+	 5386 12130
6628	0	0	Ki67+	 5388 12078
6629	0	0	Ki67+	 5397 11566
6630	0	0	Ki67+	 5397 11763
6631	0	0	Ki67+	 5398 11412
6632	0	0	Ki67+	 5398 12128
6633	0	0	Ki67+	 5401 11523
6634	0	0	Ki67+	 5401 11701
6635	0	0	Ki67+	 5402 12150
6636	0	0	Ki67+	 5404 11600
6637	0	0	Ki67+	 5404 11796
6638	0	0	Ki67+	 5404 12119
6639	0	0	Ki67+	 5405 11505
6640	0	0	Ki67+	 5407 11743
6641	0	0	Ki67+	 5408 12014
6642	0	0	Ki67+	 5408 12038
6643	0	0	Ki67+	 5410 11822
6644	0	0	Ki67+	 5410 12175
6645	0	0	Ki67+	 5411 12070
6646	0	0	Ki67+	 5415 11415
6647	0	0	Ki67+	 5415 11611
6648	0	0	Ki67+	 5418 12014
6649	0	0	Ki67+	 5419 11788
6650	0	0	Ki67+	 5419 11846
6651	0	0	Ki67+	 5422 11479
6652	0	0	Ki67+	 5422 11800
6653	0	0	Ki67+	 5424 11379
6654	0	0	Ki67+	 5424 11596
6655	0	0	Ki67+	 5425 12040
6656	0	0	Ki67+	 5426 11525
6657	0	0	Ki67+	 5429 12144
6658	0	0	Ki67+	 5430 11771
6659	0	0	Ki67+	 5432 11424
6660	0	0	Ki67+	 5436 11488
6661	0	0	Ki67+	 5436 12024
6662	0	0	Ki67+	 5439 12125
6663	0	0	Ki67+	 5441 11592
6664	0	0	Ki67+	 5441 12065
6665	0	0	Ki67+	 5446 11384
6666	0	0	Ki67+	 5446 11716
6667	0	0	Ki67+	 5447 11504
6668	0	0	Ki67+	 5448 11837
6669	0	0	Ki67+	 5449 11820
6670	0	0	Ki67+	 5449 12140
6671	0	0	Ki67+	 5452 11806
6672	0	0	Ki67+	 5454 11636
6673	0	0	Ki67+	 5455 12171
6674	0	0	Ki67+	 5456 11390
6675	0	0	Ki67+	 5457 12037
6676	0	0	Ki67+	 5459 12054
6677	0	0	Ki67+	 5460 11735
6678	0	0	Ki67+	 5460 11761
6679	0	0	Ki67+	 5461 12120
6680	0	0	Ki67+	 5468 11554
6681	0	0	Ki67+	 5470 12166
6682	0	0	Ki67+	 5471 11431
6683	0	0	Ki67+	 5471 11531
6684	0	0	Ki67+	 5477 11517
6685	0	0	Ki67+	 5482 11783
6686	0	0	Ki67+	 5483 11651
6687	0	0	Ki67+	 5485 11419
6688	0	0	Ki67+	 5488 11548
6689	0	0	Ki67+	 5495 11834
6690	0	0	Ki67+	 5496 11756
6691	0	0	Ki67+	 5496 11816
6692	0	0	Ki67+	 5499 11449
6693	0	0	Ki67+	 5499 12155
6694	0	0	Ki67+	 5501 11568
6695	0	0	Ki67+	 5504 11802
6696	0	0	Ki67+	 5508 11630
6697	0	0	Ki67+	 5512 12154
6698	0	0	Ki67+	 5516 11621
6699	0	0	Ki67+	 5518 11585
6700	0	0	Ki67+	 5519 11892
6701	0	0	Ki67+	 5522 11378
6702	0	0	Ki67+	 5522 12152
6703	0	0	Ki67+	 5523 11804
6704	0	0	Ki67+	 5525 11662
6705	0	0	Ki67+	 5525 11779
6706	0	0	Ki67+	 5525 12051
6707	0	0	Ki67+	 5529 11743
6708	0	0	Ki67+	 5529 11818
6709	0	0	Ki67+	 5532 11412
6710	0	0	Ki67+	 5537 12146
6711	0	0	Ki67+	 5549 11904
6712	0	0	Ki67+	 5550 11850
6713	0	0	Ki67+	 5553 11608
6714	0	0	Ki67+	 5553 11628
6715	0	0	Ki67+	 5557 11381
6716	0	0	Ki67+	 5557 11391
6717	0	0	Ki67+	 5557 11802
6718	0	0	Ki67+	 5558 11401
6719	0	0	Ki67+	 5561 11774
6720	0	0	Ki67+	 5561 11833
6721	0	0	Ki67+	 5563 11416
6722	0	0	Ki67+	 5568 11627
6723	0	0	Ki67+	 5568 11682
6724	0	0	Ki67+	 5569 11614
6725	0	0	Ki67+	 5570 11429
6726	0	0	Ki67+	 5570 11787
6727	0	0	Ki67+	 5572 11651
6728	0	0	Ki67+	 5573 11826
6729	0	0	Ki67+	 5583 11411
6730	0	0	Ki67+	 5585 11880
6731	0	0	Ki67+	 5587 11388
6732	0	0	Ki67+	 5587 12123
6733	0	0	Ki67+	 5588 11848
6734	0	0	Ki67+	 5609 11710
6735	0	0	Ki67+	 5613 11934
6736	0	0	Ki67+	 5613 11998
6737	0	0	Ki67+	 5614 11449
6738	0	0	Ki67+	 5617 11666
6739	0	0	Ki67+	 5619 11429
6740	0	0	Ki67+	 5622 11809
6741	0	0	Ki67+	 5629 11845
6742	0	0	Ki67+	 5631 11379
6743	0	0	Ki67+	 5631 11464
6744	0	0	Ki67+	 5643 11473
6745	0	0	Ki67+	 5644 11939
6746	0	0	Ki67+	 5645 11685
6747	0	0	Ki67+	 5650 11409
6748	0	0	Ki67+	 5651 11425
6749	0	0	Ki67+	 5652 11703
6750	0	0	Ki67+	 5659 11675
6751	0	0	Ki67+	 5659 11987
6752	0	0	Ki67+	 5662 11912
6753	0	0	Ki67+	 5662 12047
6754	0	0	Ki67+	 5663 11834
6755	0	0	Ki67+	 5664 11469
6756	0	0	Ki67+	 5666 12010
6757	0	0	Ki67+	 5667 11865
6758	0	0	Ki67+	 5671 11428
6759	0	0	Ki67+	 5672 11377
6760	0	0	Ki67+	 5680 11974
6761	0	0	Ki67+	 5684 11694
6762	0	0	Ki67+	 5687 11459
6763	0	0	Ki67+	 5689 11767
6764	0	0	Ki67+	 5690 11742
6765	0	0	Ki67+	 5693 11504
6766	0	0	Ki67+	 5694 11479
6767	0	0	Ki67+	 5698 11904
6768	0	0	Ki67+	 5699 12022
6769	0	0	Ki67+	 5703 11377
6770	0	0	Ki67+	 5704 11389
6771	0	0	Ki67+	 5708 11402
6772	0	0	Ki67+	 5708 11416
6773	0	0	Ki67+	 5708 11741
6774	0	0	Ki67+	 5709 11437
6775	0	0	Ki67+	 5711 11996
6776	0	0	Ki67+	 5714 11922
6777	0	0	Ki67+	 5716 11720
6778	0	0	Ki67+	 5725 11489
6779	0	0	Ki67+	 5731 12074
6780	0	0	Ki67+	 5731 12101
6781	0	0	Ki67+	 5733 11734
6782	0	0	Ki67+	 5733 12020
6783	0	0	Ki67+	 5735 11951
6784	0	0	Ki67+	 5740 11805
6785	0	0	Ki67+	 5743 11664
6786	0	0	Ki67+	 5743 11898
6787	0	0	Ki67+	 5746 12026
6788	0	0	Ki67+	 5750 11420
6789	0	0	Ki67+	 5753 11433
6790	0	0	Ki67+	 5753 11789
6791	0	0	Ki67+	 5753 12101
6792	0	0	Ki67+	 5757 12029
6793	0	0	Ki67+	 5759 12065
6794	0	0	Ki67+	 5766 11981
6795	0	0	Ki67+	 5767 11904
6796	0	0	Ki67+	 5767 12007
6797	0	0	Ki67+	 5771 11823
6798	0	0	Ki67+	 5775 12071
6799	0	0	Ki67+	 5777 11406
6800	0	0	Ki67+	 5779 11761
6801	0	0	Ki67+	 5784 11977
6802	0	0	Ki67+	 5785 12038
6803	0	0	Ki67+	 5789 11473
6804	0	0	Ki67+	 5794 11498
6805	0	0	Ki67+	 5798 11464
6806	0	0	Ki67+	 5801 12135
6807	0	0	Ki67+	 5803 12009
6808	0	0	Ki67+	 5805 11401
6809	0	0	Ki67+	 5806 12110
6810	0	0	Ki67+	 5813 11431
6811	0	0	Ki67+	 5815 11832
6812	0	0	Ki67+	 5816 11503
6813	0	0	Ki67+	 5816 11534
6814	0	0	Ki67+	 5821 11917
6815	0	0	Ki67+	 5828 12022
6816	0	0	Ki67+	 5830 11468
6817	0	0	Ki67+	 5830 11514
6818	0	0	Ki67+	 5832 12136
6819	0	0	Ki67+	 5833 12003
6820	0	0	Ki67+	 5838 11812
6821	0	0	Ki67+	 5841 12146
6822	0	0	Ki67+	 5845 11857
6823	0	0	Ki67+	 5847 11888
6824	0	0	Ki67+	 5850 12106
6825	0	0	Ki67+	 5851 11480
6826	0	0	Ki67+	 5855 11662
6827	0	0	Ki67+	 5856 11930
6828	0	0	Ki67+	 5857 12131
6829	0	0	Ki67+	 5861 11448
6830	0	0	Ki67+	 5864 12139
6831	0	0	Ki67+	 5868 12043
6832	0	0	Ki67+	 5868 12070
6833	0	0	Ki67+	 5870 11431
6834	0	0	Ki67+	 5870 11507
6835	0	0	Ki67+	 5872 11552
6836	0	0	Ki67+	 5873 11897
6837	0	0	Ki67+	 5874 11578
6838	0	0	Ki67+	 5878 11951
6839	0	0	Ki67+	 5882 12110
6840	0	0	Ki67+	 5883 11878
6841	0	0	Ki67+	 5884 12047
6842	0	0	Ki67+	 5886 11554
6843	0	0	Ki67+	 5886 12167
6844	0	0	Ki67+	 5893 12148
6845	0	0	Ki67+	 5896 11444
6846	0	0	Ki67+	 5899 11531
6847	0	0	Ki67+	 5905 11421
6848	0	0	Ki67+	 5905 11456
6849	0	0	Ki67+	 5910 11885
6850	0	0	Ki67+	 5914 11390
6851	0	0	Ki67+	 5914 12167
6852	0	0	Ki67+	 5915 11487
6853	0	0	Ki67+	 5917 11541
6854	0	0	Ki67+	 5919 12084
6855	0	0	Ki67+	 5922 11839
6856	0	0	Ki67+	 5924 11513
6857	0	0	Ki67+	 5924 11931
6858	0	0	Ki67+	 5932 11396
6859	0	0	Ki67+	 5935 11908
6860	0	0	Ki67+	 5943 11558
6861	0	0	Ki67+	 5949 11874
6862	0	0	Ki67+	 5949 11948
6863	0	0	Ki67+	 5950 11409
6864	0	0	Ki67+	 5953 11522
6865	0	0	Ki67+	 5953 12156
6866	0	0	Ki67+	 5954 11393
6867	0	0	Ki67+	 5954 11452
6868	0	0	Ki67+	 5956 11896
6869	0	0	Ki67+	 5958 11570
6870	0	0	Ki67+	 5962 11638
6871	0	0	Ki67+	 5967 12173
6872	0	0	Ki67+	 5969 11590
6873	0	0	Ki67+	 5969 11845
6874	0	0	Ki67+	 5971 11909
6875	0	0	Ki67+	 5972 11601
6876	0	0	Ki67+	 5975 11831
6877	0	0	Ki67+	 5976 11436
6878	0	0	Ki67+	 5977 12131
6879	0	0	Ki67+	 5985 12108
6880	0	0	Ki67+	 5988 11543
6881	0	0	Ki67+	 5991 11466
6882	0	0	Ki67+	 5993 11618
6883	0	0	Ki67+	 5994 11665
6884	0	0	Ki67+	 5996 11865
6885	0	0	Ki67+	 5997 11648
6886	0	0	Ki67+	 5999 11584
6887	0	0	Ki67+	 6000 11401
6888	0	0	Ki67+	 6003 12148
6889	0	0	Ki67+	 6004 11830
6890	0	0	Ki67+	 6005 11434
6891	0	0	Ki67+	 6006 11565
6892	0	0	Ki67+	 6007 11628
6893	0	0	Ki67+	 6008 11807
6894	0	0	Ki67+	 6013 11610
6895	0	0	Ki67+	 6013 11932
6896	0	0	Ki67+	 6018 11446
6897	0	0	Ki67+	 6020 12163
6898	0	0	Ki67+	 6021 11914
6899	0	0	Ki67+	 6023 11886
6900	0	0	Ki67+	 6029 12126
6901	0	0	Ki67+	 6031 11456
6902	0	0	Ki67+	 6031 11869
6903	0	0	Ki67+	 6033 11550
6904	0	0	Ki67+	 6033 11993
6905	0	0	Ki67+	 6036 11407
6906	0	0	Ki67+	 6040 11909
6907	0	0	Ki67+	 6041 11592
6908	0	0	Ki67+	 6045 11450
6909	0	0	Ki67+	 6045 11480
6910	0	0	Ki67+	 6048 11569
6911	0	0	Ki67+	 6049 11955
6912	0	0	Ki67+	 6051 11418
6913	0	0	Ki67+	 6053 11629
6914	0	0	Ki67+	 6054 11897
6915	0	0	Ki67+	 6054 11971
6916	0	0	Ki67+	 6059 11525
6917	0	0	Ki67+	 6064 11415
6918	0	0	Ki67+	 6065 11602
6919	0	0	Ki67+	 6068 11929
6920	0	0	Ki67+	 6069 11481
6921	0	0	Ki67+	 6069 11896
6922	0	0	Ki67+	 6070 11558
6923	0	0	Ki67+	 6075 11985
6924	0	0	Ki67+	 6077 11498
6925	0	0	Ki67+	 6081 11440
6926	0	0	Ki67+	 6083 11478
6927	0	0	Ki67+	 6085 11533
6928	0	0	Ki67+	 6088 11961
6929	0	0	Ki67+	 6094 11633
6930	0	0	Ki67+	 5301 12890
6931	0	0	Ki67+	 5303 12809
6932	0	0	Ki67+	 5304 12606
6933	0	0	Ki67+	 5307 12278
6934	0	0	Ki67+	 5307 12404
6935	0	0	Ki67+	 5311 12456
6936	0	0	Ki67+	 5311 12586
6937	0	0	Ki67+	 5312 12934
6938	0	0	Ki67+	 5315 12764
6939	0	0	Ki67+	 5316 12826
6940	0	0	Ki67+	 5317 12372
6941	0	0	Ki67+	 5318 12444
6942	0	0	Ki67+	 5320 12808
6943	0	0	Ki67+	 5321 12287
6944	0	0	Ki67+	 5321 12857
6945	0	0	Ki67+	 5323 12385
6946	0	0	Ki67+	 5323 12514
6947	0	0	Ki67+	 5323 12918
6948	0	0	Ki67+	 5328 12484
6949	0	0	Ki67+	 5330 12910
6950	0	0	Ki67+	 5331 12299
6951	0	0	Ki67+	 5331 12893
6952	0	0	Ki67+	 5333 12935
6953	0	0	Ki67+	 5336 12373
6954	0	0	Ki67+	 5336 12848
6955	0	0	Ki67+	 5338 12532
6956	0	0	Ki67+	 5338 12877
6957	0	0	Ki67+	 5340 12354
6958	0	0	Ki67+	 5343 12414
6959	0	0	Ki67+	 5347 12770
6960	0	0	Ki67+	 5351 12933
6961	0	0	Ki67+	 5361 12861
6962	0	0	Ki67+	 5371 12923
6963	0	0	Ki67+	 5373 12492
6964	0	0	Ki67+	 5378 12446
6965	0	0	Ki67+	 5381 12482
6966	0	0	Ki67+	 5383 12193
6967	0	0	Ki67+	 5389 12511
6968	0	0	Ki67+	 5406 12482
6969	0	0	Ki67+	 5408 12794
6970	0	0	Ki67+	 5409 12225
6971	0	0	Ki67+	 5410 12244
6972	0	0	Ki67+	 5412 12286
6973	0	0	Ki67+	 5415 12523
6974	0	0	Ki67+	 5419 12862
6975	0	0	Ki67+	 5420 12935
6976	0	0	Ki67+	 5420 12970
6977	0	0	Ki67+	 5425 12585
6978	0	0	Ki67+	 5426 12236
6979	0	0	Ki67+	 5429 12300
6980	0	0	Ki67+	 5430 12430
6981	0	0	Ki67+	 5433 12270
6982	0	0	Ki67+	 5433 12922
6983	0	0	Ki67+	 5440 12971
6984	0	0	Ki67+	 5448 12317
6985	0	0	Ki67+	 5450 12503
6986	0	0	Ki67+	 5452 12887
6987	0	0	Ki67+	 5454 12825
6988	0	0	Ki67+	 5458 12464
6989	0	0	Ki67+	 5460 12963
6990	0	0	Ki67+	 5462 12184
6991	0	0	Ki67+	 5462 12311
6992	0	0	Ki67+	 5462 12854
6993	0	0	Ki67+	 5464 12934
6994	0	0	Ki67+	 5468 12519
6995	0	0	Ki67+	 5469 12199
6996	0	0	Ki67+	 5471 12609
6997	0	0	Ki67+	 5474 12621
6998	0	0	Ki67+	 5476 12825
6999	0	0	Ki67+	 5483 12332
7000	0	0	Ki67+	 5487 12192
7001	0	0	Ki67+	 5489 12220
7002	0	0	Ki67+	 5489 12282
7003	0	0	Ki67+	 5489 12909
7004	0	0	Ki67+	 5490 12677
7005	0	0	Ki67+	 5493 12843
7006	0	0	Ki67+	 5493 12869
7007	0	0	Ki67+	 5496 12941
7008	0	0	Ki67+	 5497 12335
7009	0	0	Ki67+	 5507 12311
7010	0	0	Ki67+	 5508 12876
7011	0	0	Ki67+	 5510 12215
7012	0	0	Ki67+	 5517 12910
7013	0	0	Ki67+	 5519 12297
7014	0	0	Ki67+	 5525 12865
7015	0	0	Ki67+	 5527 12209
7016	0	0	Ki67+	 5527 12463
7017	0	0	Ki67+	 5539 12780
7018	0	0	Ki67+	 5541 12955
7019	0	0	Ki67+	 5542 12591
7020	0	0	Ki67+	 5544 12255
7021	0	0	Ki67+	 5545 12312
7022	0	0	Ki67+	 5545 12429
7023	0	0	Ki67+	 5547 12197
7024	0	0	Ki67+	 5547 12458
7025	0	0	Ki67+	 5550 12497
7026	0	0	Ki67+	 5554 12820
7027	0	0	Ki67+	 5558 12344
7028	0	0	Ki67+	 5562 12181
7029	0	0	Ki67+	 5564 12277
7030	0	0	Ki67+	 5565 12449
7031	0	0	Ki67+	 5569 12936
7032	0	0	Ki67+	 5573 12289
7033	0	0	Ki67+	 5573 12584
7034	0	0	Ki67+	 5575 12236
7035	0	0	Ki67+	 5576 12324
7036	0	0	Ki67+	 5576 12455
7037	0	0	Ki67+	 5576 12538
7038	0	0	Ki67+	 5582 12380
7039	0	0	Ki67+	 5582 12427
7040	0	0	Ki67+	 5582 12884
7041	0	0	Ki67+	 5588 12359
7042	0	0	Ki67+	 5589 12589
7043	0	0	Ki67+	 5592 12429
7044	0	0	Ki67+	 5592 12599
7045	0	0	Ki67+	 5595 12513
7046	0	0	Ki67+	 5595 12525
7047	0	0	Ki67+	 5596 12618
7048	0	0	Ki67+	 5597 12486
7049	0	0	Ki67+	 5604 12295
7050	0	0	Ki67+	 5607 12394
7051	0	0	Ki67+	 5612 12547
7052	0	0	Ki67+	 5614 12340
7053	0	0	Ki67+	 5615 12524
7054	0	0	Ki67+	 5617 12666
7055	0	0	Ki67+	 5618 12379
7056	0	0	Ki67+	 5619 12574
7057	0	0	Ki67+	 5622 12535
7058	0	0	Ki67+	 5623 12305
7059	0	0	Ki67+	 5629 12274
7060	0	0	Ki67+	 5629 12628
7061	0	0	Ki67+	 5631 12469
7062	0	0	Ki67+	 5640 12507
7063	0	0	Ki67+	 5642 12266
7064	0	0	Ki67+	 5644 12548
7065	0	0	Ki67+	 5646 12349
7066	0	0	Ki67+	 5651 12331
7067	0	0	Ki67+	 5651 12454
7068	0	0	Ki67+	 5656 12914
7069	0	0	Ki67+	 5659 12396
7070	0	0	Ki67+	 5661 12619
7071	0	0	Ki67+	 5662 12955
7072	0	0	Ki67+	 5672 12582
7073	0	0	Ki67+	 5675 12533
7074	0	0	Ki67+	 5676 12873
7075	0	0	Ki67+	 5677 12671
7076	0	0	Ki67+	 5682 12573
7077	0	0	Ki67+	 5695 12393
7078	0	0	Ki67+	 5700 12628
7079	0	0	Ki67+	 5700 12733
7080	0	0	Ki67+	 5701 12649
7081	0	0	Ki67+	 5704 12674
7082	0	0	Ki67+	 5705 12330
7083	0	0	Ki67+	 5711 12584
7084	0	0	Ki67+	 5711 12618
7085	0	0	Ki67+	 5715 12440
7086	0	0	Ki67+	 5716 12377
7087	0	0	Ki67+	 5717 12964
7088	0	0	Ki67+	 5724 12522
7089	0	0	Ki67+	 5727 12488
7090	0	0	Ki67+	 5728 12743
7091	0	0	Ki67+	 5729 12622
7092	0	0	Ki67+	 5736 12965
7093	0	0	Ki67+	 5738 12306
7094	0	0	Ki67+	 5738 12406
7095	0	0	Ki67+	 5739 12682
7096	0	0	Ki67+	 5748 12228
7097	0	0	Ki67+	 5748 12596
7098	0	0	Ki67+	 5755 12444
7099	0	0	Ki67+	 5755 12954
7100	0	0	Ki67+	 5756 12672
7101	0	0	Ki67+	 5757 12411
7102	0	0	Ki67+	 5757 12572
7103	0	0	Ki67+	 5758 12658
7104	0	0	Ki67+	 5762 12376
7105	0	0	Ki67+	 5767 12711
7106	0	0	Ki67+	 5767 12729
7107	0	0	Ki67+	 5771 12455
7108	0	0	Ki67+	 5776 12308
7109	0	0	Ki67+	 5776 12437
7110	0	0	Ki67+	 5776 12975
7111	0	0	Ki67+	 5777 12359
7112	0	0	Ki67+	 5777 12740
7113	0	0	Ki67+	 5790 12969
7114	0	0	Ki67+	 5794 12224
7115	0	0	Ki67+	 5794 12440
7116	0	0	Ki67+	 5794 12659
7117	0	0	Ki67+	 5797 12309
7118	0	0	Ki67+	 5799 12769
7119	0	0	Ki67+	 5800 12717
7120	0	0	Ki67+	 5805 12957
7121	0	0	Ki67+	 5807 12687
7122	0	0	Ki67+	 5809 12417
7123	0	0	Ki67+	 5810 12389
7124	0	0	Ki67+	 5810 12478
7125	0	0	Ki67+	 5811 12364
7126	0	0	Ki67+	 5812 12463
7127	0	0	Ki67+	 5813 12763
7128	0	0	Ki67+	 5818 12600
7129	0	0	Ki67+	 5831 12391
7130	0	0	Ki67+	 5831 12666
7131	0	0	Ki67+	 5832 12466
7132	0	0	Ki67+	 5834 12919
7133	0	0	Ki67+	 5837 12430
7134	0	0	Ki67+	 5840 12374
7135	0	0	Ki67+	 5840 12633
7136	0	0	Ki67+	 5844 12729
7137	0	0	Ki67+	 5845 12499
7138	0	0	Ki67+	 5845 12961
7139	0	0	Ki67+	 5850 12459
7140	0	0	Ki67+	 5852 12660
7141	0	0	Ki67+	 5859 12374
7142	0	0	Ki67+	 5862 12401
7143	0	0	Ki67+	 5862 12642
7144	0	0	Ki67+	 5863 12616
7145	0	0	Ki67+	 5864 12447
7146	0	0	Ki67+	 5864 12577
7147	0	0	Ki67+	 5864 12598
7148	0	0	Ki67+	 5868 12293
7149	0	0	Ki67+	 5873 12587
7150	0	0	Ki67+	 5875 12526
7151	0	0	Ki67+	 5875 12968
7152	0	0	Ki67+	 5876 12749
7153	0	0	Ki67+	 5877 12420
7154	0	0	Ki67+	 5878 12926
7155	0	0	Ki67+	 5880 12265
7156	0	0	Ki67+	 5886 12510
7157	0	0	Ki67+	 5889 12621
7158	0	0	Ki67+	 5890 12449
7159	0	0	Ki67+	 5890 12700
7160	0	0	Ki67+	 5891 12955
7161	0	0	Ki67+	 5900 12473
7162	0	0	Ki67+	 5908 12439
7163	0	0	Ki67+	 5909 12678
7164	0	0	Ki67+	 5917 12421
7165	0	0	Ki67+	 5921 12729
7166	0	0	Ki67+	 5922 12357
7167	0	0	Ki67+	 5928 12201
7168	0	0	Ki67+	 5932 12703
7169	0	0	Ki67+	 5936 12469
7170	0	0	Ki67+	 5946 12408
7171	0	0	Ki67+	 5948 12668
7172	0	0	Ki67+	 5949 12798
7173	0	0	Ki67+	 5949 12954
7174	0	0	Ki67+	 5953 12244
7175	0	0	Ki67+	 5954 12550
7176	0	0	Ki67+	 5955 12430
7177	0	0	Ki67+	 5955 12650
7178	0	0	Ki67+	 5957 12444
7179	0	0	Ki67+	 5961 12382
7180	0	0	Ki67+	 5965 12223
7181	0	0	Ki67+	 5967 12618
7182	0	0	Ki67+	 5969 12689
7183	0	0	Ki67+	 5970 12732
7184	0	0	Ki67+	 5970 12803
7185	0	0	Ki67+	 5972 12504
7186	0	0	Ki67+	 5976 12892
7187	0	0	Ki67+	 5984 12658
7188	0	0	Ki67+	 5989 12716
7189	0	0	Ki67+	 5993 12183
7190	0	0	Ki67+	 5993 12449
7191	0	0	Ki67+	 5994 12490
7192	0	0	Ki67+	 5998 12545
7193	0	0	Ki67+	 6001 12508
7194	0	0	Ki67+	 6001 12622
7195	0	0	Ki67+	 6007 12719
7196	0	0	Ki67+	 6008 12256
7197	0	0	Ki67+	 6013 12288
7198	0	0	Ki67+	 6013 12436
7199	0	0	Ki67+	 6014 12201
7200	0	0	Ki67+	 6014 12545
7201	0	0	Ki67+	 6018 12647
7202	0	0	Ki67+	 6021 12708
7203	0	0	Ki67+	 6022 12475
7204	0	0	Ki67+	 6023 12679
7205	0	0	Ki67+	 6024 12512
7206	0	0	Ki67+	 6026 12487
7207	0	0	Ki67+	 6034 12307
7208	0	0	Ki67+	 6035 12289
7209	0	0	Ki67+	 6038 12192
7210	0	0	Ki67+	 6046 12583
7211	0	0	Ki67+	 6050 12483
7212	0	0	Ki67+	 6051 12657
7213	0	0	Ki67+	 6052 12636
7214	0	0	Ki67+	 6053 12571
7215	0	0	Ki67+	 6058 12508
7216	0	0	Ki67+	 6060 12246
7217	0	0	Ki67+	 6062 12599
7218	0	0	Ki67+	 6063 12687
7219	0	0	Ki67+	 6065 12276
7220	0	0	Ki67+	 6067 12392
7221	0	0	Ki67+	 6067 12548
7222	0	0	Ki67+	 6071 12296
7223	0	0	Ki67+	 6076 12574
7224	0	0	Ki67+	 6081 12335
7225	0	0	Ki67+	 6086 12240
7226	0	0	Ki67+	 6090 12494
7227	0	0	Ki67+	 6091 12605
7228	0	0	Ki67+	 6092 12579
7229	0	0	Ki67+	 6093 12547
7230	0	0	Ki67+	 5301 13372
7231	0	0	Ki67+	 5302 13043
7232	0	0	Ki67+	 5309 13470
7233	0	0	Ki67+	 5323 13347
7234	0	0	Ki67+	 5325 13133
7235	0	0	Ki67+	 5325 13301
7236	0	0	Ki67+	 5331 13281
7237	0	0	Ki67+	 5331 13404
7238	0	0	Ki67+	 5332 13083
7239	0	0	Ki67+	 5336 13122
7240	0	0	Ki67+	 5345 13361
7241	0	0	Ki67+	 5346 13107
7242	0	0	Ki67+	 5346 13181
7243	0	0	Ki67+	 5347 12980
7244	0	0	Ki67+	 5347 13347
7245	0	0	Ki67+	 5350 13134
7246	0	0	Ki67+	 5352 13044
7247	0	0	Ki67+	 5352 13412
7248	0	0	Ki67+	 5356 13393
7249	0	0	Ki67+	 5357 13307
7250	0	0	Ki67+	 5362 13116
7251	0	0	Ki67+	 5368 13365
7252	0	0	Ki67+	 5372 13353
7253	0	0	Ki67+	 5376 13007
7254	0	0	Ki67+	 5377 13025
7255	0	0	Ki67+	 5384 12998
7256	0	0	Ki67+	 5388 13636
7257	0	0	Ki67+	 5399 13771
7258	0	0	Ki67+	 5402 13748
7259	0	0	Ki67+	 5406 13091
7260	0	0	Ki67+	 5411 13325
7261	0	0	Ki67+	 5411 13723
7262	0	0	Ki67+	 5412 13372
7263	0	0	Ki67+	 5420 13700
7264	0	0	Ki67+	 5424 13426
7265	0	0	Ki67+	 5425 13382
7266	0	0	Ki67+	 5429 13103
7267	0	0	Ki67+	 5431 13208
7268	0	0	Ki67+	 5433 13465
7269	0	0	Ki67+	 5434 13395
7270	0	0	Ki67+	 5435 13359
7271	0	0	Ki67+	 5436 13481
7272	0	0	Ki67+	 5438 13134
7273	0	0	Ki67+	 5439 12992
7274	0	0	Ki67+	 5439 13095
7275	0	0	Ki67+	 5441 13211
7276	0	0	Ki67+	 5442 13342
7277	0	0	Ki67+	 5447 13697
7278	0	0	Ki67+	 5453 13442
7279	0	0	Ki67+	 5455 13428
7280	0	0	Ki67+	 5456 13051
7281	0	0	Ki67+	 5457 13395
7282	0	0	Ki67+	 5459 13732
7283	0	0	Ki67+	 5460 13578
7284	0	0	Ki67+	 5463 13719
7285	0	0	Ki67+	 5465 13239
7286	0	0	Ki67+	 5467 12977
7287	0	0	Ki67+	 5467 13043
7288	0	0	Ki67+	 5470 13131
7289	0	0	Ki67+	 5471 13589
7290	0	0	Ki67+	 5471 13689
7291	0	0	Ki67+	 5474 13315
7292	0	0	Ki67+	 5476 13092
7293	0	0	Ki67+	 5483 13262
7294	0	0	Ki67+	 5483 13377
7295	0	0	Ki67+	 5489 13664
7296	0	0	Ki67+	 5491 13202
7297	0	0	Ki67+	 5492 13131
7298	0	0	Ki67+	 5494 13228
7299	0	0	Ki67+	 5494 13493
7300	0	0	Ki67+	 5498 13466
7301	0	0	Ki67+	 5503 13116
7302	0	0	Ki67+	 5506 13442
7303	0	0	Ki67+	 5513 13034
7304	0	0	Ki67+	 5515 13490
7305	0	0	Ki67+	 5516 13152
7306	0	0	Ki67+	 5526 13262
7307	0	0	Ki67+	 5529 13462
7308	0	0	Ki67+	 5532 13100
7309	0	0	Ki67+	 5533 13008
7310	0	0	Ki67+	 5537 13166
7311	0	0	Ki67+	 5546 12991
7312	0	0	Ki67+	 5548 13336
7313	0	0	Ki67+	 5549 13104
7314	0	0	Ki67+	 5553 13141
7315	0	0	Ki67+	 5557 13050
7316	0	0	Ki67+	 5559 13375
7317	0	0	Ki67+	 5560 13083
7318	0	0	Ki67+	 5560 13394
7319	0	0	Ki67+	 5566 12998
7320	0	0	Ki67+	 5567 13112
7321	0	0	Ki67+	 5571 13177
7322	0	0	Ki67+	 5573 12979
7323	0	0	Ki67+	 5575 13424
7324	0	0	Ki67+	 5577 13025
7325	0	0	Ki67+	 5582 13457
7326	0	0	Ki67+	 5589 13096
7327	0	0	Ki67+	 5590 13386
7328	0	0	Ki67+	 5591 13076
7329	0	0	Ki67+	 5593 13155
7330	0	0	Ki67+	 5607 13130
7331	0	0	Ki67+	 5608 13055
7332	0	0	Ki67+	 5615 13277
7333	0	0	Ki67+	 5616 13020
7334	0	0	Ki67+	 5617 12999
7335	0	0	Ki67+	 5626 13174
7336	0	0	Ki67+	 5627 13075
7337	0	0	Ki67+	 5628 13109
7338	0	0	Ki67+	 5635 13419
7339	0	0	Ki67+	 5635 13519
7340	0	0	Ki67+	 5637 13254
7341	0	0	Ki67+	 5638 13142
7342	0	0	Ki67+	 5640 13000
7343	0	0	Ki67+	 5642 13017
7344	0	0	Ki67+	 5644 13036
7345	0	0	Ki67+	 5647 13172
7346	0	0	Ki67+	 5647 13434
7347	0	0	Ki67+	 5662 12988
7348	0	0	Ki67+	 5662 13004
7349	0	0	Ki67+	 5665 13106
7350	0	0	Ki67+	 5666 13484
7351	0	0	Ki67+	 5668 13280
7352	0	0	Ki67+	 5669 13452
7353	0	0	Ki67+	 5669 13511
7354	0	0	Ki67+	 5673 13008
7355	0	0	Ki67+	 5675 13071
7356	0	0	Ki67+	 5677 13317
7357	0	0	Ki67+	 5677 13393
7358	0	0	Ki67+	 5678 13151
7359	0	0	Ki67+	 5679 13028
7360	0	0	Ki67+	 5683 13428
7361	0	0	Ki67+	 5684 13490
7362	0	0	Ki67+	 5688 13099
7363	0	0	Ki67+	 5691 13166
7364	0	0	Ki67+	 5691 13309
7365	0	0	Ki67+	 5693 13474
7366	0	0	Ki67+	 5695 13352
7367	0	0	Ki67+	 5697 12986
7368	0	0	Ki67+	 5697 13533
7369	0	0	Ki67+	 5704 13047
7370	0	0	Ki67+	 5707 13027
7371	0	0	Ki67+	 5709 13326
7372	0	0	Ki67+	 5710 13121
7373	0	0	Ki67+	 5712 13278
7374	0	0	Ki67+	 5717 12999
7375	0	0	Ki67+	 5717 13412
7376	0	0	Ki67+	 5717 13500
7377	0	0	Ki67+	 5718 13154
7378	0	0	Ki67+	 5721 13287
7379	0	0	Ki67+	 5724 13086
7380	0	0	Ki67+	 5726 13400
7381	0	0	Ki67+	 5729 13365
7382	0	0	Ki67+	 5731 13065
7383	0	0	Ki67+	 5738 13457
7384	0	0	Ki67+	 5739 13341
7385	0	0	Ki67+	 5740 12979
7386	0	0	Ki67+	 5742 13133
7387	0	0	Ki67+	 5744 13409
7388	0	0	Ki67+	 5746 13087
7389	0	0	Ki67+	 5750 13031
7390	0	0	Ki67+	 5751 13121
7391	0	0	Ki67+	 5751 13396
7392	0	0	Ki67+	 5752 13421
7393	0	0	Ki67+	 5754 13457
7394	0	0	Ki67+	 5758 13174
7395	0	0	Ki67+	 5759 13016
7396	0	0	Ki67+	 5759 13476
7397	0	0	Ki67+	 5761 13514
7398	0	0	Ki67+	 5762 13098
7399	0	0	Ki67+	 5765 13327
7400	0	0	Ki67+	 5768 13114
7401	0	0	Ki67+	 5770 13071
7402	0	0	Ki67+	 5772 13181
7403	0	0	Ki67+	 5773 13024
7404	0	0	Ki67+	 5782 12990
7405	0	0	Ki67+	 5784 13075
7406	0	0	Ki67+	 5786 13003
7407	0	0	Ki67+	 5786 13444
7408	0	0	Ki67+	 5795 13520
7409	0	0	Ki67+	 5796 13129
7410	0	0	Ki67+	 5799 13497
7411	0	0	Ki67+	 5801 13108
7412	0	0	Ki67+	 5801 13418
7413	0	0	Ki67+	 5807 13461
7414	0	0	Ki67+	 5811 13031
7415	0	0	Ki67+	 5812 12983
7416	0	0	Ki67+	 5814 13537
7417	0	0	Ki67+	 5815 13073
7418	0	0	Ki67+	 5815 13115
7419	0	0	Ki67+	 5825 13151
7420	0	0	Ki67+	 5829 13016
7421	0	0	Ki67+	 5829 13485
7422	0	0	Ki67+	 5829 13502
7423	0	0	Ki67+	 5831 13203
7424	0	0	Ki67+	 5832 13471
7425	0	0	Ki67+	 5833 13038
7426	0	0	Ki67+	 5839 13450
7427	0	0	Ki67+	 5846 13005
7428	0	0	Ki67+	 5853 13287
7429	0	0	Ki67+	 5857 13083
7430	0	0	Ki67+	 5860 13002
7431	0	0	Ki67+	 5860 13256
7432	0	0	Ki67+	 5861 13482
7433	0	0	Ki67+	 5865 13055
7434	0	0	Ki67+	 5868 13116
7435	0	0	Ki67+	 5875 13504
7436	0	0	Ki67+	 5876 13283
7437	0	0	Ki67+	 5886 13383
7438	0	0	Ki67+	 5889 13171
7439	0	0	Ki67+	 5893 13081
7440	0	0	Ki67+	 5893 13238
7441	0	0	Ki67+	 5894 13039
7442	0	0	Ki67+	 5894 13350
7443	0	0	Ki67+	 5895 12987
7444	0	0	Ki67+	 5899 13553
7445	0	0	Ki67+	 5903 13433
7446	0	0	Ki67+	 5905 13118
7447	0	0	Ki67+	 5906 13357
7448	0	0	Ki67+	 5907 13314
7449	0	0	Ki67+	 5907 13329
7450	0	0	Ki67+	 5909 13392
7451	0	0	Ki67+	 5910 13180
7452	0	0	Ki67+	 5911 13277
7453	0	0	Ki67+	 5913 13295
7454	0	0	Ki67+	 5918 13343
7455	0	0	Ki67+	 5918 13485
7456	0	0	Ki67+	 5924 13403
7457	0	0	Ki67+	 5925 13070
7458	0	0	Ki67+	 5931 12982
7459	0	0	Ki67+	 5932 13370
7460	0	0	Ki67+	 5935 13051
7461	0	0	Ki67+	 5938 13292
7462	0	0	Ki67+	 5941 13309
7463	0	0	Ki67+	 5942 13341
7464	0	0	Ki67+	 5942 13480
7465	0	0	Ki67+	 5943 13405
7466	0	0	Ki67+	 5946 13531
7467	0	0	Ki67+	 5946 13563
7468	0	0	Ki67+	 5952 13337
7469	0	0	Ki67+	 5954 13062
7470	0	0	Ki67+	 5962 13195
7471	0	0	Ki67+	 5964 12996
7472	0	0	Ki67+	 5965 13102
7473	0	0	Ki67+	 5967 13314
7474	0	0	Ki67+	 5970 13498
7475	0	0	Ki67+	 5970 13542
7476	0	0	Ki67+	 5974 13296
7477	0	0	Ki67+	 5975 13012
7478	0	0	Ki67+	 5975 13265
7479	0	0	Ki67+	 5977 13365
7480	0	0	Ki67+	 5979 13557
7481	0	0	Ki67+	 5980 13347
7482	0	0	Ki67+	 5985 13204
7483	0	0	Ki67+	 5988 13006
7484	0	0	Ki67+	 5991 13226
7485	0	0	Ki67+	 5991 13354
7486	0	0	Ki67+	 5995 13318
7487	0	0	Ki67+	 5997 13290
7488	0	0	Ki67+	 6002 13495
7489	0	0	Ki67+	 6003 13527
7490	0	0	Ki67+	 6012 13016
7491	0	0	Ki67+	 6017 13084
7492	0	0	Ki67+	 6018 13182
7493	0	0	Ki67+	 6029 13304
7494	0	0	Ki67+	 6030 12978
7495	0	0	Ki67+	 6030 13364
7496	0	0	Ki67+	 6032 13285
7497	0	0	Ki67+	 6038 13228
7498	0	0	Ki67+	 6039 13064
7499	0	0	Ki67+	 6042 13142
7500	0	0	Ki67+	 6045 13084
7501	0	0	Ki67+	 6051 13352
7502	0	0	Ki67+	 6055 13395
7503	0	0	Ki67+	 6058 13238
7504	0	0	Ki67+	 6063 13329
7505	0	0	Ki67+	 6065 13020
7506	0	0	Ki67+	 6065 13357
7507	0	0	Ki67+	 6066 13375
7508	0	0	Ki67+	 6071 13398
7509	0	0	Ki67+	 6073 13271
7510	0	0	Ki67+	 6075 13293
7511	0	0	Ki67+	 6078 13152
7512	0	0	Ki67+	 6082 13403
7513	0	0	Ki67+	 6091 13250
7514	0	0	Ki67+	 5301 13828
7515	0	0	Ki67+	 5302 13995
7516	0	0	Ki67+	 5308 14014
7517	0	0	Ki67+	 5345 14109
7518	0	0	Ki67+	 5354 14031
7519	0	0	Ki67+	 5354 14056
7520	0	0	Ki67+	 5361 13849
7521	0	0	Ki67+	 5363 13970
7522	0	0	Ki67+	 5364 13788
7523	0	0	Ki67+	 5367 14091
7524	0	0	Ki67+	 5371 14067
7525	0	0	Ki67+	 5372 13801
7526	0	0	Ki67+	 5376 13861
7527	0	0	Ki67+	 5377 13890
7528	0	0	Ki67+	 5378 13786
7529	0	0	Ki67+	 5381 13832
7530	0	0	Ki67+	 5399 13787
7531	0	0	Ki67+	 5408 13868
7532	0	0	Ki67+	 5428 13826
7533	0	0	Ki67+	 5444 13867
7534	0	0	Ki67+	 5449 13822
7535	0	0	Ki67+	 5457 13793
7536	0	0	Ki67+	 5495 14167
7537	0	0	Ki67+	 5497 13951
7538	0	0	Ki67+	 5499 13976
7539	0	0	Ki67+	 5505 13989
7540	0	0	Ki67+	 5521 14264
7541	0	0	Ki67+	 5537 14049
7542	0	0	Ki67+	 5548 14070
7543	0	0	Ki67+	 5554 13888
7544	0	0	Ki67+	 5564 13870
7545	0	0	Ki67+	 5568 13789
7546	0	0	Ki67+	 5571 14006
7547	0	0	Ki67+	 5576 13881
7548	0	0	Ki67+	 5581 13917
7549	0	0	Ki67+	 5584 14025
7550	0	0	Ki67+	 5588 13850
7551	0	0	Ki67+	 5592 14038
7552	0	0	Ki67+	 5600 13905
7553	0	0	Ki67+	 5604 14061
7554	0	0	Ki67+	 5606 13858
7555	0	0	Ki67+	 5612 14013
7556	0	0	Ki67+	 5613 13960
7557	0	0	Ki67+	 5622 14085
7558	0	0	Ki67+	 5626 14024
7559	0	0	Ki67+	 5630 13968
7560	0	0	Ki67+	 5641 13835
7561	0	0	Ki67+	 5648 14065
7562	0	0	Ki67+	 5650 14039
7563	0	0	Ki67+	 5653 13983
7564	0	0	Ki67+	 5661 13882
7565	0	0	Ki67+	 5665 13987
7566	0	0	Ki67+	 5669 13959
7567	0	0	Ki67+	 5690 13876
7568	0	0	Ki67+	 5690 13964
7569	0	0	Ki67+	 5700 14033
7570	0	0	Ki67+	 5716 13972
7571	0	0	Ki67+	 5730 14011
7572	0	0	Ki67+	 5731 14044
7573	0	0	Ki67+	 5745 13853
7574	0	0	Ki67+	 5748 14050
7575	0	0	Ki67+	 5751 14009
7576	0	0	Ki67+	 5755 14143
7577	0	0	Ki67+	 5785 14015
7578	0	0	Ki67+	 5919 14550
7579	0	0	Ki67+	 5924 13932
7580	0	0	Ki67+	 5926 14563
7581	0	0	Ki67+	 5938 14465
7582	0	0	Ki67+	 5942 13846
7583	0	0	Ki67+	 5962 13870
7584	0	0	Ki67+	 5998 14376
7585	0	0	Ki67+	 6054 14447
7586	0	0	Ki67+	 6067 14479
7587	0	0	Ki67+	 5298 15288
7588	0	0	Ki67+	 5301 15212
7589	0	0	Ki67+	 5302 14905
7590	0	0	Ki67+	 5305 14838
7591	0	0	Ki67+	 5307 15244
7592	0	0	Ki67+	 5308 15177
7593	0	0	Ki67+	 5310 15366
7594	0	0	Ki67+	 5311 15126
7595	0	0	Ki67+	 5315 15191
7596	0	0	Ki67+	 5317 15137
7597	0	0	Ki67+	 5320 14972
7598	0	0	Ki67+	 5321 15154
7599	0	0	Ki67+	 5322 15323
7600	0	0	Ki67+	 5323 15247
7601	0	0	Ki67+	 5323 15262
7602	0	0	Ki67+	 5327 15214
7603	0	0	Ki67+	 5329 15291
7604	0	0	Ki67+	 5333 14836
7605	0	0	Ki67+	 5336 14887
7606	0	0	Ki67+	 5337 14897
7607	0	0	Ki67+	 5339 15293
7608	0	0	Ki67+	 5340 15325
7609	0	0	Ki67+	 5341 15201
7610	0	0	Ki67+	 5342 15173
7611	0	0	Ki67+	 5348 14788
7612	0	0	Ki67+	 5349 14804
7613	0	0	Ki67+	 5356 15215
7614	0	0	Ki67+	 5363 15076
7615	0	0	Ki67+	 5367 15157
7616	0	0	Ki67+	 5375 15208
7617	0	0	Ki67+	 5377 14793
7618	0	0	Ki67+	 5379 14898
7619	0	0	Ki67+	 5381 15134
7620	0	0	Ki67+	 5382 14806
7621	0	0	Ki67+	 5383 14822
7622	0	0	Ki67+	 5384 15221
7623	0	0	Ki67+	 5388 15143
7624	0	0	Ki67+	 5388 15193
7625	0	0	Ki67+	 5388 15351
7626	0	0	Ki67+	 5389 14846
7627	0	0	Ki67+	 5393 15089
7628	0	0	Ki67+	 5406 15295
7629	0	0	Ki67+	 5408 14696
7630	0	0	Ki67+	 5410 15094
7631	0	0	Ki67+	 5412 15167
7632	0	0	Ki67+	 5413 15178
7633	0	0	Ki67+	 5414 15235
7634	0	0	Ki67+	 5417 15225
7635	0	0	Ki67+	 5419 14779
7636	0	0	Ki67+	 5420 15244
7637	0	0	Ki67+	 5421 15064
7638	0	0	Ki67+	 5422 14825
7639	0	0	Ki67+	 5422 15295
7640	0	0	Ki67+	 5425 14804
7641	0	0	Ki67+	 5426 14839
7642	0	0	Ki67+	 5427 15364
7643	0	0	Ki67+	 5431 15063
7644	0	0	Ki67+	 5434 15217
7645	0	0	Ki67+	 5437 15011
7646	0	0	Ki67+	 5441 15152
7647	0	0	Ki67+	 5448 15175
7648	0	0	Ki67+	 5449 15092
7649	0	0	Ki67+	 5451 14866
7650	0	0	Ki67+	 5451 15197
7651	0	0	Ki67+	 5453 14893
7652	0	0	Ki67+	 5455 14840
7653	0	0	Ki67+	 5457 15041
7654	0	0	Ki67+	 5458 15208
7655	0	0	Ki67+	 5461 15104
7656	0	0	Ki67+	 5463 15159
7657	0	0	Ki67+	 5464 15146
7658	0	0	Ki67+	 5470 15337
7659	0	0	Ki67+	 5471 15058
7660	0	0	Ki67+	 5472 15093
7661	0	0	Ki67+	 5473 14956
7662	0	0	Ki67+	 5481 15050
7663	0	0	Ki67+	 5482 14979
7664	0	0	Ki67+	 5484 15069
7665	0	0	Ki67+	 5485 14821
7666	0	0	Ki67+	 5485 14861
7667	0	0	Ki67+	 5488 15195
7668	0	0	Ki67+	 5490 15365
7669	0	0	Ki67+	 5496 15277
7670	0	0	Ki67+	 5498 14964
7671	0	0	Ki67+	 5501 15343
7672	0	0	Ki67+	 5504 15162
7673	0	0	Ki67+	 5506 15286
7674	0	0	Ki67+	 5513 15315
7675	0	0	Ki67+	 5517 14936
7676	0	0	Ki67+	 5524 15221
7677	0	0	Ki67+	 5529 15206
7678	0	0	Ki67+	 5530 14913
7679	0	0	Ki67+	 5530 15359
7680	0	0	Ki67+	 5531 15189
7681	0	0	Ki67+	 5533 14876
7682	0	0	Ki67+	 5533 14888
7683	0	0	Ki67+	 5535 15256
7684	0	0	Ki67+	 5538 14831
7685	0	0	Ki67+	 5538 15174
7686	0	0	Ki67+	 5539 15348
7687	0	0	Ki67+	 5540 14844
7688	0	0	Ki67+	 5540 15369
7689	0	0	Ki67+	 5555 15206
7690	0	0	Ki67+	 5560 14923
7691	0	0	Ki67+	 5567 15239
7692	0	0	Ki67+	 5568 15190
7693	0	0	Ki67+	 5570 15367
7694	0	0	Ki67+	 5571 14859
7695	0	0	Ki67+	 5571 15002
7696	0	0	Ki67+	 5571 15270
7697	0	0	Ki67+	 5595 15006
7698	0	0	Ki67+	 5596 14918
7699	0	0	Ki67+	 5599 14951
7700	0	0	Ki67+	 5600 15208
7701	0	0	Ki67+	 5601 14892
7702	0	0	Ki67+	 5604 15191
7703	0	0	Ki67+	 5606 15303
7704	0	0	Ki67+	 5609 15009
7705	0	0	Ki67+	 5610 15251
7706	0	0	Ki67+	 5615 14978
7707	0	0	Ki67+	 5622 14902
7708	0	0	Ki67+	 5636 15242
7709	0	0	Ki67+	 5637 14972
7710	0	0	Ki67+	 5637 15281
7711	0	0	Ki67+	 5638 14898
7712	0	0	Ki67+	 5638 14951
7713	0	0	Ki67+	 5638 15260
7714	0	0	Ki67+	 5646 14878
7715	0	0	Ki67+	 5653 15289
7716	0	0	Ki67+	 5654 15176
7717	0	0	Ki67+	 5657 15203
7718	0	0	Ki67+	 5664 15244
7719	0	0	Ki67+	 5676 15357
7720	0	0	Ki67+	 5682 14994
7721	0	0	Ki67+	 5682 15280
7722	0	0	Ki67+	 5685 15159
7723	0	0	Ki67+	 5689 15137
7724	0	0	Ki67+	 5689 15211
7725	0	0	Ki67+	 5696 15174
7726	0	0	Ki67+	 5696 15303
7727	0	0	Ki67+	 5708 15244
7728	0	0	Ki67+	 5710 15226
7729	0	0	Ki67+	 5712 15104
7730	0	0	Ki67+	 5713 15084
7731	0	0	Ki67+	 5714 15150
7732	0	0	Ki67+	 5726 15072
7733	0	0	Ki67+	 5726 15182
7734	0	0	Ki67+	 5740 15096
7735	0	0	Ki67+	 5744 15305
7736	0	0	Ki67+	 5746 15130
7737	0	0	Ki67+	 5746 15253
7738	0	0	Ki67+	 5757 15065
7739	0	0	Ki67+	 5760 15170
7740	0	0	Ki67+	 5761 15211
7741	0	0	Ki67+	 5763 15128
7742	0	0	Ki67+	 5765 15322
7743	0	0	Ki67+	 5771 15307
7744	0	0	Ki67+	 5782 15275
7745	0	0	Ki67+	 5785 15114
7746	0	0	Ki67+	 5785 15147
7747	0	0	Ki67+	 5787 15050
7748	0	0	Ki67+	 5803 15091
7749	0	0	Ki67+	 5805 15157
7750	0	0	Ki67+	 5816 15071
7751	0	0	Ki67+	 5817 15337
7752	0	0	Ki67+	 5824 15120
7753	0	0	Ki67+	 5826 15184
7754	0	0	Ki67+	 5839 15138
7755	0	0	Ki67+	 5848 15196
7756	0	0	Ki67+	 5854 15122
7757	0	0	Ki67+	 5857 15255
7758	0	0	Ki67+	 5859 15136
7759	0	0	Ki67+	 5860 15224
7760	0	0	Ki67+	 5873 15170
7761	0	0	Ki67+	 5879 15153
7762	0	0	Ki67+	 5889 15297
7763	0	0	Ki67+	 5900 15166
7764	0	0	Ki67+	 5908 15278
7765	0	0	Ki67+	 5913 15243
7766	0	0	Ki67+	 5925 15327
7767	0	0	Ki67+	 5927 15206
7768	0	0	Ki67+	 5927 15310
7769	0	0	Ki67+	 5930 15269
7770	0	0	Ki67+	 5931 15238
7771	0	0	Ki67+	 5932 15289
7772	0	0	Ki67+	 5947 15199
7773	0	0	Ki67+	 5952 15339
7774	0	0	Ki67+	 5955 15215
7775	0	0	Ki67+	 5957 15306
7776	0	0	Ki67+	 5962 14655
7777	0	0	Ki67+	 5963 15258
7778	0	0	Ki67+	 5966 15291
7779	0	0	Ki67+	 5974 15339
7780	0	0	Ki67+	 5990 15287
7781	0	0	Ki67+	 5993 15348
7782	0	0	Ki67+	 5998 15234
7783	0	0	Ki67+	 6003 14658
7784	0	0	Ki67+	 6004 15318
7785	0	0	Ki67+	 6013 15336
7786	0	0	Ki67+	 6019 15265
7787	0	0	Ki67+	 6024 15252
7788	0	0	Ki67+	 6024 15293
7789	0	0	Ki67+	 6034 15299
7790	0	0	Ki67+	 6036 15321
7791	0	0	Ki67+	 6037 14661
7792	0	0	Ki67+	 6040 15353
7793	0	0	Ki67+	 6049 14846
7794	0	0	Ki67+	 6056 15204
7795	0	0	Ki67+	 6056 15233
7796	0	0	Ki67+	 6062 15223
7797	0	0	Ki67+	 6063 15308
7798	0	0	Ki67+	 6066 14666
7799	0	0	Ki67+	 6069 15265
7800	0	0	Ki67+	 6073 15235
7801	0	0	Ki67+	 6078 15249
7802	0	0	Ki67+	 6080 15209
7803	0	0	Ki67+	 6085 15291
7804	0	0	Ki67+	 6089 15309
7805	0	0	Ki67+	 6092 15237
7806	0	0	Ki67+	 5298 15407
7807	0	0	Ki67+	 5300 15822
7808	0	0	Ki67+	 5301 15545
7809	0	0	Ki67+	 5301 15703
7810	0	0	Ki67+	 5301 15870
7811	0	0	Ki67+	 5301 16163
7812	0	0	Ki67+	 5308 15492
7813	0	0	Ki67+	 5309 15762
7814	0	0	Ki67+	 5313 15507
7815	0	0	Ki67+	 5313 15780
7816	0	0	Ki67+	 5316 15540
7817	0	0	Ki67+	 5317 15797
7818	0	0	Ki67+	 5317 15906
7819	0	0	Ki67+	 5319 15894
7820	0	0	Ki67+	 5333 16167
7821	0	0	Ki67+	 5334 15413
7822	0	0	Ki67+	 5334 15702
7823	0	0	Ki67+	 5334 16124
7824	0	0	Ki67+	 5335 15734
7825	0	0	Ki67+	 5342 16135
7826	0	0	Ki67+	 5343 15505
7827	0	0	Ki67+	 5343 15780
7828	0	0	Ki67+	 5344 15576
7829	0	0	Ki67+	 5346 15414
7830	0	0	Ki67+	 5346 16097
7831	0	0	Ki67+	 5349 15906
7832	0	0	Ki67+	 5351 15686
7833	0	0	Ki67+	 5353 15396
7834	0	0	Ki67+	 5358 15617
7835	0	0	Ki67+	 5359 16149
7836	0	0	Ki67+	 5362 15747
7837	0	0	Ki67+	 5363 15693
7838	0	0	Ki67+	 5371 15588
7839	0	0	Ki67+	 5371 15933
7840	0	0	Ki67+	 5372 15783
7841	0	0	Ki67+	 5372 16137
7842	0	0	Ki67+	 5373 15659
7843	0	0	Ki67+	 5373 15723
7844	0	0	Ki67+	 5373 16101
7845	0	0	Ki67+	 5374 15556
7846	0	0	Ki67+	 5374 15619
7847	0	0	Ki67+	 5374 15799
7848	0	0	Ki67+	 5375 15486
7849	0	0	Ki67+	 5375 15762
7850	0	0	Ki67+	 5380 15409
7851	0	0	Ki67+	 5386 15493
7852	0	0	Ki67+	 5386 16145
7853	0	0	Ki67+	 5392 15854
7854	0	0	Ki67+	 5393 15663
7855	0	0	Ki67+	 5395 16121
7856	0	0	Ki67+	 5396 15767
7857	0	0	Ki67+	 5397 15569
7858	0	0	Ki67+	 5400 15615
7859	0	0	Ki67+	 5402 16148
7860	0	0	Ki67+	 5403 15473
7861	0	0	Ki67+	 5403 15735
7862	0	0	Ki67+	 5405 15800
7863	0	0	Ki67+	 5415 15388
7864	0	0	Ki67+	 5415 15544
7865	0	0	Ki67+	 5420 15944
7866	0	0	Ki67+	 5422 15628
7867	0	0	Ki67+	 5426 15877
7868	0	0	Ki67+	 5430 15593
7869	0	0	Ki67+	 5432 15949
7870	0	0	Ki67+	 5433 15655
7871	0	0	Ki67+	 5435 15682
7872	0	0	Ki67+	 5437 15613
7873	0	0	Ki67+	 5437 15791
7874	0	0	Ki67+	 5438 15388
7875	0	0	Ki67+	 5438 15858
7876	0	0	Ki67+	 5439 15519
7877	0	0	Ki67+	 5442 15422
7878	0	0	Ki67+	 5446 15572
7879	0	0	Ki67+	 5447 15497
7880	0	0	Ki67+	 5450 15723
7881	0	0	Ki67+	 5452 15923
7882	0	0	Ki67+	 5453 15617
7883	0	0	Ki67+	 5455 15886
7884	0	0	Ki67+	 5457 15960
7885	0	0	Ki67+	 5460 15831
7886	0	0	Ki67+	 5460 15897
7887	0	0	Ki67+	 5462 15931
7888	0	0	Ki67+	 5465 15427
7889	0	0	Ki67+	 5465 15693
7890	0	0	Ki67+	 5466 15786
7891	0	0	Ki67+	 5467 15667
7892	0	0	Ki67+	 5471 15473
7893	0	0	Ki67+	 5473 15543
7894	0	0	Ki67+	 5473 15740
7895	0	0	Ki67+	 5475 15646
7896	0	0	Ki67+	 5476 15569
7897	0	0	Ki67+	 5479 15502
7898	0	0	Ki67+	 5483 15826
7899	0	0	Ki67+	 5485 15850
7900	0	0	Ki67+	 5487 15773
7901	0	0	Ki67+	 5488 15729
7902	0	0	Ki67+	 5489 15407
7903	0	0	Ki67+	 5489 15715
7904	0	0	Ki67+	 5492 15810
7905	0	0	Ki67+	 5497 15699
7906	0	0	Ki67+	 5497 15950
7907	0	0	Ki67+	 5498 15864
7908	0	0	Ki67+	 5500 15500
7909	0	0	Ki67+	 5501 15399
7910	0	0	Ki67+	 5502 15647
7911	0	0	Ki67+	 5507 15620
7912	0	0	Ki67+	 5507 15877
7913	0	0	Ki67+	 5513 15733
7914	0	0	Ki67+	 5515 15554
7915	0	0	Ki67+	 5515 15656
7916	0	0	Ki67+	 5516 15788
7917	0	0	Ki67+	 5519 15831
7918	0	0	Ki67+	 5522 15617
7919	0	0	Ki67+	 5524 15752
7920	0	0	Ki67+	 5525 15707
7921	0	0	Ki67+	 5526 15888
7922	0	0	Ki67+	 5528 15457
7923	0	0	Ki67+	 5532 15812
7924	0	0	Ki67+	 5534 15844
7925	0	0	Ki67+	 5535 15437
7926	0	0	Ki67+	 5537 15831
7927	0	0	Ki67+	 5544 15757
7928	0	0	Ki67+	 5547 15688
7929	0	0	Ki67+	 5548 15653
7930	0	0	Ki67+	 5549 15862
7931	0	0	Ki67+	 5551 15620
7932	0	0	Ki67+	 5553 15729
7933	0	0	Ki67+	 5554 15550
7934	0	0	Ki67+	 5557 15783
7935	0	0	Ki67+	 5565 15664
7936	0	0	Ki67+	 5569 15612
7937	0	0	Ki67+	 5569 15704
7938	0	0	Ki67+	 5571 15585
7939	0	0	Ki67+	 5576 15820
7940	0	0	Ki67+	 5577 15855
7941	0	0	Ki67+	 5578 15505
7942	0	0	Ki67+	 5579 15524
7943	0	0	Ki67+	 5579 15670
7944	0	0	Ki67+	 5585 15724
7945	0	0	Ki67+	 5589 15559
7946	0	0	Ki67+	 5591 15833
7947	0	0	Ki67+	 5597 15648
7948	0	0	Ki67+	 5598 15771
7949	0	0	Ki67+	 5599 15736
7950	0	0	Ki67+	 5601 15386
7951	0	0	Ki67+	 5607 15783
7952	0	0	Ki67+	 5608 15459
7953	0	0	Ki67+	 5610 15571
7954	0	0	Ki67+	 5610 15748
7955	0	0	Ki67+	 5611 15609
7956	0	0	Ki67+	 5614 15536
7957	0	0	Ki67+	 5615 15726
7958	0	0	Ki67+	 5616 15691
7959	0	0	Ki67+	 5617 15758
7960	0	0	Ki67+	 5636 15636
7961	0	0	Ki67+	 5639 15731
7962	0	0	Ki67+	 5641 15679
7963	0	0	Ki67+	 5643 15392
7964	0	0	Ki67+	 5651 15782
7965	0	0	Ki67+	 5657 15753
7966	0	0	Ki67+	 5658 15719
7967	0	0	Ki67+	 5662 15568
7968	0	0	Ki67+	 5667 15803
7969	0	0	Ki67+	 5670 15730
7970	0	0	Ki67+	 5672 15410
7971	0	0	Ki67+	 5688 15544
7972	0	0	Ki67+	 5691 15602
7973	0	0	Ki67+	 5694 15666
7974	0	0	Ki67+	 5699 15397
7975	0	0	Ki67+	 5707 15513
7976	0	0	Ki67+	 5709 15636
7977	0	0	Ki67+	 5710 15440
7978	0	0	Ki67+	 5710 15755
7979	0	0	Ki67+	 5715 15398
7980	0	0	Ki67+	 5716 15543
7981	0	0	Ki67+	 5718 15766
7982	0	0	Ki67+	 5720 15692
7983	0	0	Ki67+	 5722 15444
7984	0	0	Ki67+	 5725 15569
7985	0	0	Ki67+	 5731 15632
7986	0	0	Ki67+	 5731 15665
7987	0	0	Ki67+	 5733 15682
7988	0	0	Ki67+	 5733 15783
7989	0	0	Ki67+	 5747 15514
7990	0	0	Ki67+	 5747 15601
7991	0	0	Ki67+	 5751 15384
7992	0	0	Ki67+	 5754 15647
7993	0	0	Ki67+	 5759 15515
7994	0	0	Ki67+	 5759 15664
7995	0	0	Ki67+	 5760 15614
7996	0	0	Ki67+	 5760 15696
7997	0	0	Ki67+	 5760 15995
7998	0	0	Ki67+	 5766 15779
7999	0	0	Ki67+	 5772 15951
8000	0	0	Ki67+	 5777 15617
8001	0	0	Ki67+	 5778 15919
8002	0	0	Ki67+	 5780 15390
8003	0	0	Ki67+	 5787 15564
8004	0	0	Ki67+	 5787 15585
8005	0	0	Ki67+	 5788 15479
8006	0	0	Ki67+	 5790 15442
8007	0	0	Ki67+	 5794 15683
8008	0	0	Ki67+	 5795 15647
8009	0	0	Ki67+	 5796 15723
8010	0	0	Ki67+	 5799 15515
8011	0	0	Ki67+	 5803 15695
8012	0	0	Ki67+	 5805 15616
8013	0	0	Ki67+	 5806 15732
8014	0	0	Ki67+	 5807 15441
8015	0	0	Ki67+	 5808 15946
8016	0	0	Ki67+	 5810 15722
8017	0	0	Ki67+	 5814 15564
8018	0	0	Ki67+	 5815 15683
8019	0	0	Ki67+	 5819 15711
8020	0	0	Ki67+	 5821 15644
8021	0	0	Ki67+	 5822 15403
8022	0	0	Ki67+	 5835 15473
8023	0	0	Ki67+	 5850 15424
8024	0	0	Ki67+	 5855 15696
8025	0	0	Ki67+	 5862 15502
8026	0	0	Ki67+	 5865 15562
8027	0	0	Ki67+	 5869 15606
8028	0	0	Ki67+	 5870 15585
8029	0	0	Ki67+	 5870 15720
8030	0	0	Ki67+	 5870 15740
8031	0	0	Ki67+	 5871 15471
8032	0	0	Ki67+	 5876 15444
8033	0	0	Ki67+	 5885 15619
8034	0	0	Ki67+	 5890 15527
8035	0	0	Ki67+	 5891 15571
8036	0	0	Ki67+	 5895 15697
8037	0	0	Ki67+	 5898 15644
8038	0	0	Ki67+	 5899 15486
8039	0	0	Ki67+	 5900 15401
8040	0	0	Ki67+	 5904 15417
8041	0	0	Ki67+	 5908 15653
8042	0	0	Ki67+	 5915 15597
8043	0	0	Ki67+	 5917 15638
8044	0	0	Ki67+	 5919 15566
8045	0	0	Ki67+	 5921 15922
8046	0	0	Ki67+	 5923 15710
8047	0	0	Ki67+	 5929 15725
8048	0	0	Ki67+	 5934 15659
8049	0	0	Ki67+	 5936 15399
8050	0	0	Ki67+	 5940 15678
8051	0	0	Ki67+	 5941 15530
8052	0	0	Ki67+	 5944 15739
8053	0	0	Ki67+	 5945 15604
8054	0	0	Ki67+	 5955 15449
8055	0	0	Ki67+	 5958 15568
8056	0	0	Ki67+	 5962 15612
8057	0	0	Ki67+	 5965 15639
8058	0	0	Ki67+	 5965 15704
8059	0	0	Ki67+	 5969 15596
8060	0	0	Ki67+	 5971 15757
8061	0	0	Ki67+	 5980 15714
8062	0	0	Ki67+	 5984 15545
8063	0	0	Ki67+	 5985 15407
8064	0	0	Ki67+	 5995 15670
8065	0	0	Ki67+	 6006 15695
8066	0	0	Ki67+	 6009 15759
8067	0	0	Ki67+	 6024 15551
8068	0	0	Ki67+	 6024 15766
8069	0	0	Ki67+	 6031 15448
8070	0	0	Ki67+	 6033 15712
8071	0	0	Ki67+	 6037 15679
8072	0	0	Ki67+	 6042 15609
8073	0	0	Ki67+	 6046 15503
8074	0	0	Ki67+	 6048 15724
8075	0	0	Ki67+	 6049 15657
8076	0	0	Ki67+	 6062 15433
8077	0	0	Ki67+	 6065 15679
8078	0	0	Ki67+	 6067 15471
8079	0	0	Ki67+	 6073 15617
8080	0	0	Ki67+	 6076 15719
8081	0	0	Ki67+	 6082 15697
8082	0	0	Ki67+	 6086 15446
8083	0	0	Ki67+	 6088 15414
8084	0	0	Ki67+	 6092 15497
8085	0	0	Ki67+	 6095 15461
8086	0	0	Ki67+	 5302 16196
8087	0	0	Ki67+	 5391 16329
8088	0	0	Ki67+	 5555 16268
8089	0	0	Ki67+	 5754 17675
8090	0	0	Ki67+	 5623 18355
8091	0	0	Ki67+	 5677 18552
8092	0	0	Ki67+	 5752 18231
8093	0	0	Ki67+	 5807 17787
8094	0	0	Ki67+	 5920 18270
8095	0	0	Ki67+	 5922 18397
8096	0	0	Ki67+	 5944 18487
8097	0	0	Ki67+	 5957 18499
8098	0	0	Ki67+	 5979 17831
8099	0	0	Ki67+	 6000 18480
8100	0	0	Ki67+	 6031 18464
8101	0	0	Ki67+	 6042 18465
8102	0	0	Ki67+	 6044 18080
8103	0	0	Ki67+	 6073 18480
8104	0	0	Ki67+	 5303 18911
8105	0	0	Ki67+	 5505 18861
8106	0	0	Ki67+	 5599 18932
8107	0	0	Ki67+	 5613 18948
8108	0	0	Ki67+	 5616 18641
8109	0	0	Ki67+	 5626 18617
8110	0	0	Ki67+	 5636 18972
8111	0	0	Ki67+	 5648 19131
8112	0	0	Ki67+	 5659 19105
8113	0	0	Ki67+	 5661 18829
8114	0	0	Ki67+	 5662 19128
8115	0	0	Ki67+	 5666 18994
8116	0	0	Ki67+	 5672 19016
8117	0	0	Ki67+	 5674 19128
8118	0	0	Ki67+	 5681 19041
8119	0	0	Ki67+	 5682 19012
8120	0	0	Ki67+	 5690 19069
8121	0	0	Ki67+	 5695 19018
8122	0	0	Ki67+	 5727 18911
8123	0	0	Ki67+	 5789 18792
8124	0	0	Ki67+	 5829 18797
8125	0	0	Ki67+	 5842 18813
8126	0	0	Ki67+	 5855 18802
8127	0	0	Ki67+	 5893 19368
8128	0	0	Ki67+	 5935 19105
8129	0	0	Ki67+	 5939 19341
8130	0	0	Ki67+	 5961 19314
8131	0	0	Ki67+	 5962 19183
8132	0	0	Ki67+	 5992 18761
8133	0	0	Ki67+	 6032 19287
8134	0	0	Ki67+	 6046 18764
8135	0	0	Ki67+	 6065 19285
8136	0	0	Ki67+	 6068 18930
8137	0	0	Ki67+	 6068 19311
8138	0	0	Ki67+	 6086 19297
8139	0	0	Ki67+	 6092 19288
8140	0	0	Ki67+	 5314 20022
8141	0	0	Ki67+	 5335 20036
8142	0	0	Ki67+	 5340 20017
8143	0	0	Ki67+	 5354 19544
8144	0	0	Ki67+	 5371 20009
8145	0	0	Ki67+	 5401 20023
8146	0	0	Ki67+	 5407 19959
8147	0	0	Ki67+	 5407 19994
8148	0	0	Ki67+	 5407 20116
8149	0	0	Ki67+	 5417 20016
8150	0	0	Ki67+	 5437 19995
8151	0	0	Ki67+	 5441 19811
8152	0	0	Ki67+	 5446 19843
8153	0	0	Ki67+	 5447 19865
8154	0	0	Ki67+	 5460 20023
8155	0	0	Ki67+	 5461 19836
8156	0	0	Ki67+	 5485 19945
8157	0	0	Ki67+	 5493 19986
8158	0	0	Ki67+	 5504 20014
8159	0	0	Ki67+	 5504 20040
8160	0	0	Ki67+	 5508 20052
8161	0	0	Ki67+	 5537 20117
8162	0	0	Ki67+	 5565 19987
8163	0	0	Ki67+	 5567 20171
8164	0	0	Ki67+	 5575 20016
8165	0	0	Ki67+	 5578 19915
8166	0	0	Ki67+	 5578 20046
8167	0	0	Ki67+	 5600 20072
8168	0	0	Ki67+	 5601 20010
8169	0	0	Ki67+	 5613 20060
8170	0	0	Ki67+	 5624 19849
8171	0	0	Ki67+	 5627 20076
8172	0	0	Ki67+	 5631 19733
8173	0	0	Ki67+	 5632 20116
8174	0	0	Ki67+	 5746 19677
8175	0	0	Ki67+	 5790 19611
8176	0	0	Ki67+	 5802 19528
8177	0	0	Ki67+	 5819 19786
8178	0	0	Ki67+	 5822 19560
8179	0	0	Ki67+	 5884 19424
8180	0	0	Ki67+	 5925 19504
8181	0	0	Ki67+	 5943 20065
8182	0	0	Ki67+	 5944 19531
8183	0	0	Ki67+	 5973 19534
8184	0	0	Ki67+	 5973 19552
8185	0	0	Ki67+	 5995 19534
8186	0	0	Ki67+	 6005 20171
8187	0	0	Ki67+	 6020 20147
8188	0	0	Ki67+	 6031 19519
8189	0	0	Ki67+	 6061 20171
8190	0	0	Ki67+	 6082 19566
8191	0	0	Ki67+	 6085 19416
8192	0	0	Ki67+	 6085 19475
8193	0	0	Ki67+	 6088 19494
8194	0	0	Ki67+	 5300 20901
8195	0	0	Ki67+	 5313 20719
8196	0	0	Ki67+	 5318 20786
8197	0	0	Ki67+	 5318 20853
8198	0	0	Ki67+	 5324 20835
8199	0	0	Ki67+	 5344 20645
8200	0	0	Ki67+	 5346 20732
8201	0	0	Ki67+	 5347 20956
8202	0	0	Ki67+	 5349 20876
8203	0	0	Ki67+	 5350 20617
8204	0	0	Ki67+	 5351 20675
8205	0	0	Ki67+	 5357 20755
8206	0	0	Ki67+	 5359 20808
8207	0	0	Ki67+	 5364 20864
8208	0	0	Ki67+	 5377 20729
8209	0	0	Ki67+	 5378 20943
8210	0	0	Ki67+	 5379 20354
8211	0	0	Ki67+	 5381 20917
8212	0	0	Ki67+	 5383 20890
8213	0	0	Ki67+	 5386 20874
8214	0	0	Ki67+	 5390 20932
8215	0	0	Ki67+	 5392 20627
8216	0	0	Ki67+	 5395 20782
8217	0	0	Ki67+	 5395 20859
8218	0	0	Ki67+	 5413 20665
8219	0	0	Ki67+	 5415 20390
8220	0	0	Ki67+	 5420 20358
8221	0	0	Ki67+	 5422 20787
8222	0	0	Ki67+	 5434 20758
8223	0	0	Ki67+	 5434 20920
8224	0	0	Ki67+	 5437 20817
8225	0	0	Ki67+	 5438 20628
8226	0	0	Ki67+	 5444 20322
8227	0	0	Ki67+	 5444 20658
8228	0	0	Ki67+	 5450 20959
8229	0	0	Ki67+	 5455 20363
8230	0	0	Ki67+	 5470 20340
8231	0	0	Ki67+	 5473 20703
8232	0	0	Ki67+	 5473 20827
8233	0	0	Ki67+	 5474 20591
8234	0	0	Ki67+	 5485 20903
8235	0	0	Ki67+	 5488 20792
8236	0	0	Ki67+	 5489 20850
8237	0	0	Ki67+	 5489 20937
8238	0	0	Ki67+	 5491 20425
8239	0	0	Ki67+	 5496 20881
8240	0	0	Ki67+	 5500 20675
8241	0	0	Ki67+	 5502 20820
8242	0	0	Ki67+	 5504 20309
8243	0	0	Ki67+	 5507 20530
8244	0	0	Ki67+	 5511 20934
8245	0	0	Ki67+	 5512 20570
8246	0	0	Ki67+	 5519 20331
8247	0	0	Ki67+	 5520 20623
8248	0	0	Ki67+	 5520 20952
8249	0	0	Ki67+	 5522 20532
8250	0	0	Ki67+	 5529 20918
8251	0	0	Ki67+	 5530 20852
8252	0	0	Ki67+	 5530 20877
8253	0	0	Ki67+	 5531 20580
8254	0	0	Ki67+	 5534 20639
8255	0	0	Ki67+	 5540 20669
8256	0	0	Ki67+	 5540 20782
8257	0	0	Ki67+	 5545 20320
8258	0	0	Ki67+	 5547 20715
8259	0	0	Ki67+	 5548 20930
8260	0	0	Ki67+	 5549 20518
8261	0	0	Ki67+	 5550 20663
8262	0	0	Ki67+	 5551 20623
8263	0	0	Ki67+	 5554 20947
8264	0	0	Ki67+	 5556 20975
8265	0	0	Ki67+	 5559 20807
8266	0	0	Ki67+	 5561 20624
8267	0	0	Ki67+	 5563 20835
8268	0	0	Ki67+	 5565 20909
8269	0	0	Ki67+	 5570 20554
8270	0	0	Ki67+	 5576 20723
8271	0	0	Ki67+	 5582 20615
8272	0	0	Ki67+	 5585 20965
8273	0	0	Ki67+	 5593 20202
8274	0	0	Ki67+	 5594 20889
8275	0	0	Ki67+	 5596 20704
8276	0	0	Ki67+	 5600 20729
8277	0	0	Ki67+	 5603 20766
8278	0	0	Ki67+	 5605 20241
8279	0	0	Ki67+	 5606 20863
8280	0	0	Ki67+	 5617 20544
8281	0	0	Ki67+	 5620 20691
8282	0	0	Ki67+	 5620 20910
8283	0	0	Ki67+	 5621 20601
8284	0	0	Ki67+	 5621 20889
8285	0	0	Ki67+	 5629 20796
8286	0	0	Ki67+	 5638 20536
8287	0	0	Ki67+	 5640 20645
8288	0	0	Ki67+	 5641 20585
8289	0	0	Ki67+	 5649 20817
8290	0	0	Ki67+	 5655 20613
8291	0	0	Ki67+	 5655 20950
8292	0	0	Ki67+	 5659 20672
8293	0	0	Ki67+	 5660 20374
8294	0	0	Ki67+	 5660 20889
8295	0	0	Ki67+	 5668 20710
8296	0	0	Ki67+	 5669 20911
8297	0	0	Ki67+	 5677 20662
8298	0	0	Ki67+	 5678 20645
8299	0	0	Ki67+	 5684 20827
8300	0	0	Ki67+	 5687 20871
8301	0	0	Ki67+	 5688 20637
8302	0	0	Ki67+	 5688 20699
8303	0	0	Ki67+	 5688 20814
8304	0	0	Ki67+	 5700 20768
8305	0	0	Ki67+	 5702 20673
8306	0	0	Ki67+	 5710 20740
8307	0	0	Ki67+	 5730 20826
8308	0	0	Ki67+	 5751 20612
8309	0	0	Ki67+	 5753 20590
8310	0	0	Ki67+	 5754 20689
8311	0	0	Ki67+	 5812 20560
8312	0	0	Ki67+	 5838 20273
8313	0	0	Ki67+	 5846 20833
8314	0	0	Ki67+	 5849 20955
8315	0	0	Ki67+	 5882 20342
8316	0	0	Ki67+	 5897 20513
8317	0	0	Ki67+	 5902 20419
8318	0	0	Ki67+	 5906 20496
8319	0	0	Ki67+	 5913 20385
8320	0	0	Ki67+	 5916 20495
8321	0	0	Ki67+	 5918 20410
8322	0	0	Ki67+	 5919 20657
8323	0	0	Ki67+	 5925 20368
8324	0	0	Ki67+	 5934 20497
8325	0	0	Ki67+	 5937 20668
8326	0	0	Ki67+	 5939 20369
8327	0	0	Ki67+	 5939 20633
8328	0	0	Ki67+	 5942 20490
8329	0	0	Ki67+	 5942 20574
8330	0	0	Ki67+	 5942 20954
8331	0	0	Ki67+	 5958 20513
8332	0	0	Ki67+	 5960 20462
8333	0	0	Ki67+	 5962 20304
8334	0	0	Ki67+	 5964 20593
8335	0	0	Ki67+	 5965 20640
8336	0	0	Ki67+	 5966 20690
8337	0	0	Ki67+	 5967 20314
8338	0	0	Ki67+	 5968 20491
8339	0	0	Ki67+	 5969 20860
8340	0	0	Ki67+	 5971 20727
8341	0	0	Ki67+	 5974 20404
8342	0	0	Ki67+	 5978 20374
8343	0	0	Ki67+	 5979 20288
8344	0	0	Ki67+	 5983 20611
8345	0	0	Ki67+	 5983 20927
8346	0	0	Ki67+	 5989 20848
8347	0	0	Ki67+	 5991 20671
8348	0	0	Ki67+	 5993 20750
8349	0	0	Ki67+	 5994 20503
8350	0	0	Ki67+	 5996 20471
8351	0	0	Ki67+	 5997 20349
8352	0	0	Ki67+	 5997 20838
8353	0	0	Ki67+	 5997 20880
8354	0	0	Ki67+	 5999 20552
8355	0	0	Ki67+	 6002 20413
8356	0	0	Ki67+	 6004 20315
8357	0	0	Ki67+	 6004 20631
8358	0	0	Ki67+	 6005 20383
8359	0	0	Ki67+	 6006 20357
8360	0	0	Ki67+	 6006 20690
8361	0	0	Ki67+	 6007 20969
8362	0	0	Ki67+	 6009 20566
8363	0	0	Ki67+	 6010 20926
8364	0	0	Ki67+	 6012 20545
8365	0	0	Ki67+	 6016 20640
8366	0	0	Ki67+	 6018 20858
8367	0	0	Ki67+	 6022 20574
8368	0	0	Ki67+	 6023 20463
8369	0	0	Ki67+	 6023 20771
8370	0	0	Ki67+	 6025 20398
8371	0	0	Ki67+	 6029 20833
8372	0	0	Ki67+	 6030 20480
8373	0	0	Ki67+	 6030 20897
8374	0	0	Ki67+	 6031 20276
8375	0	0	Ki67+	 6032 20668
8376	0	0	Ki67+	 6033 20638
8377	0	0	Ki67+	 6034 20927
8378	0	0	Ki67+	 6035 20729
8379	0	0	Ki67+	 6036 20339
8380	0	0	Ki67+	 6037 20554
8381	0	0	Ki67+	 6038 20430
8382	0	0	Ki67+	 6040 20248
8383	0	0	Ki67+	 6041 20947
8384	0	0	Ki67+	 6043 20508
8385	0	0	Ki67+	 6044 20799
8386	0	0	Ki67+	 6045 20715
8387	0	0	Ki67+	 6048 20882
8388	0	0	Ki67+	 6050 20663
8389	0	0	Ki67+	 6055 20257
8390	0	0	Ki67+	 6056 20452
8391	0	0	Ki67+	 6060 20889
8392	0	0	Ki67+	 6061 20938
8393	0	0	Ki67+	 6067 20531
8394	0	0	Ki67+	 6067 20954
8395	0	0	Ki67+	 6068 20361
8396	0	0	Ki67+	 6068 20471
8397	0	0	Ki67+	 6072 20218
8398	0	0	Ki67+	 6074 20386
8399	0	0	Ki67+	 6076 20727
8400	0	0	Ki67+	 6077 20283
8401	0	0	Ki67+	 6077 20420
8402	0	0	Ki67+	 6078 20234
8403	0	0	Ki67+	 6081 20348
8404	0	0	Ki67+	 6081 20497
8405	0	0	Ki67+	 6085 20698
8406	0	0	Ki67+	 6087 20579
8407	0	0	Ki67+	 5307 21129
8408	0	0	Ki67+	 5309 20998
8409	0	0	Ki67+	 5316 21034
8410	0	0	Ki67+	 5321 21087
8411	0	0	Ki67+	 5344 21001
8412	0	0	Ki67+	 5345 21075
8413	0	0	Ki67+	 5353 21174
8414	0	0	Ki67+	 5357 21021
8415	0	0	Ki67+	 5378 21058
8416	0	0	Ki67+	 5378 21227
8417	0	0	Ki67+	 5387 21267
8418	0	0	Ki67+	 5392 21210
8419	0	0	Ki67+	 5394 21162
8420	0	0	Ki67+	 5401 21104
8421	0	0	Ki67+	 5416 21008
8422	0	0	Ki67+	 5419 21095
8423	0	0	Ki67+	 5425 21120
8424	0	0	Ki67+	 5433 21195
8425	0	0	Ki67+	 5463 21281
8426	0	0	Ki67+	 5465 21107
8427	0	0	Ki67+	 5465 21169
8428	0	0	Ki67+	 5468 21295
8429	0	0	Ki67+	 5487 21132
8430	0	0	Ki67+	 5487 21354
8431	0	0	Ki67+	 5493 21191
8432	0	0	Ki67+	 5500 21251
8433	0	0	Ki67+	 5508 21112
8434	0	0	Ki67+	 5511 21003
8435	0	0	Ki67+	 5515 21269
8436	0	0	Ki67+	 5519 21147
8437	0	0	Ki67+	 5519 21352
8438	0	0	Ki67+	 5525 21053
8439	0	0	Ki67+	 5529 21143
8440	0	0	Ki67+	 5535 21021
8441	0	0	Ki67+	 5538 21308
8442	0	0	Ki67+	 5544 21007
8443	0	0	Ki67+	 5548 21199
8444	0	0	Ki67+	 5555 21096
8445	0	0	Ki67+	 5569 21304
8446	0	0	Ki67+	 5573 21136
8447	0	0	Ki67+	 5574 21245
8448	0	0	Ki67+	 5578 20987
8449	0	0	Ki67+	 5584 21071
8450	0	0	Ki67+	 5586 21146
8451	0	0	Ki67+	 5597 21029
8452	0	0	Ki67+	 5597 21114
8453	0	0	Ki67+	 5600 21068
8454	0	0	Ki67+	 5600 21285
8455	0	0	Ki67+	 5607 21076
8456	0	0	Ki67+	 5612 21088
8457	0	0	Ki67+	 5616 21222
8458	0	0	Ki67+	 5623 21274
8459	0	0	Ki67+	 5629 21443
8460	0	0	Ki67+	 5631 21134
8461	0	0	Ki67+	 5635 21067
8462	0	0	Ki67+	 5653 21295
8463	0	0	Ki67+	 5658 21145
8464	0	0	Ki67+	 5658 21264
8465	0	0	Ki67+	 5660 21244
8466	0	0	Ki67+	 5678 20996
8467	0	0	Ki67+	 5678 21251
8468	0	0	Ki67+	 5678 21381
8469	0	0	Ki67+	 5680 21466
8470	0	0	Ki67+	 5697 21339
8471	0	0	Ki67+	 5703 21257
8472	0	0	Ki67+	 5704 21485
8473	0	0	Ki67+	 5708 21045
8474	0	0	Ki67+	 5711 21103
8475	0	0	Ki67+	 5711 21421
8476	0	0	Ki67+	 5726 21348
8477	0	0	Ki67+	 5727 21515
8478	0	0	Ki67+	 5732 21009
8479	0	0	Ki67+	 5736 21109
8480	0	0	Ki67+	 5742 21345
8481	0	0	Ki67+	 5744 21554
8482	0	0	Ki67+	 5747 21388
8483	0	0	Ki67+	 5750 21478
8484	0	0	Ki67+	 5759 21440
8485	0	0	Ki67+	 5762 21270
8486	0	0	Ki67+	 5763 21506
8487	0	0	Ki67+	 5773 21405
8488	0	0	Ki67+	 5788 21460
8489	0	0	Ki67+	 5791 21495
8490	0	0	Ki67+	 5794 21382
8491	0	0	Ki67+	 5794 21597
8492	0	0	Ki67+	 5795 21523
8493	0	0	Ki67+	 5800 21433
8494	0	0	Ki67+	 5800 21665
8495	0	0	Ki67+	 5816 21576
8496	0	0	Ki67+	 5822 21700
8497	0	0	Ki67+	 5866 21541
8498	0	0	Ki67+	 5924 21614
8499	0	0	Ki67+	 5938 21526
8500	0	0	Ki67+	 5955 21597
8501	0	0	Ki67+	 5958 21420
8502	0	0	Ki67+	 5960 21470
8503	0	0	Ki67+	 5964 21072
8504	0	0	Ki67+	 5966 21029
8505	0	0	Ki67+	 5968 21398
8506	0	0	Ki67+	 5969 21430
8507	0	0	Ki67+	 5970 20979
8508	0	0	Ki67+	 5971 21411
8509	0	0	Ki67+	 5971 21479
8510	0	0	Ki67+	 5972 21452
8511	0	0	Ki67+	 5980 21116
8512	0	0	Ki67+	 5980 21473
8513	0	0	Ki67+	 5984 21367
8514	0	0	Ki67+	 5987 21010
8515	0	0	Ki67+	 5990 21086
8516	0	0	Ki67+	 5990 21523
8517	0	0	Ki67+	 5991 21495
8518	0	0	Ki67+	 5992 21687
8519	0	0	Ki67+	 5994 21053
8520	0	0	Ki67+	 5997 21424
8521	0	0	Ki67+	 5998 21401
8522	0	0	Ki67+	 6000 21163
8523	0	0	Ki67+	 6000 21477
8524	0	0	Ki67+	 6001 21039
8525	0	0	Ki67+	 6007 21124
8526	0	0	Ki67+	 6008 21365
8527	0	0	Ki67+	 6009 21084
8528	0	0	Ki67+	 6011 21579
8529	0	0	Ki67+	 6017 21442
8530	0	0	Ki67+	 6017 21505
8531	0	0	Ki67+	 6021 20988
8532	0	0	Ki67+	 6024 21565
8533	0	0	Ki67+	 6025 21411
8534	0	0	Ki67+	 6025 21587
8535	0	0	Ki67+	 6027 21547
8536	0	0	Ki67+	 6029 21535
8537	0	0	Ki67+	 6031 20983
8538	0	0	Ki67+	 6031 21622
8539	0	0	Ki67+	 6032 21020
8540	0	0	Ki67+	 6033 21359
8541	0	0	Ki67+	 6036 21379
8542	0	0	Ki67+	 6036 21492
8543	0	0	Ki67+	 6037 21132
8544	0	0	Ki67+	 6041 21039
8545	0	0	Ki67+	 6042 21609
8546	0	0	Ki67+	 6042 21641
8547	0	0	Ki67+	 6049 21196
8548	0	0	Ki67+	 6052 21112
8549	0	0	Ki67+	 6052 21364
8550	0	0	Ki67+	 6053 20999
8551	0	0	Ki67+	 6053 21217
8552	0	0	Ki67+	 6053 21456
8553	0	0	Ki67+	 6053 21545
8554	0	0	Ki67+	 6055 21145
8555	0	0	Ki67+	 6055 21659
8556	0	0	Ki67+	 6055 21685
8557	0	0	Ki67+	 6056 21582
8558	0	0	Ki67+	 6058 21674
8559	0	0	Ki67+	 6060 21031
8560	0	0	Ki67+	 6061 21416
8561	0	0	Ki67+	 6065 21019
8562	0	0	Ki67+	 6065 21127
8563	0	0	Ki67+	 6066 21071
8564	0	0	Ki67+	 6067 21085
8565	0	0	Ki67+	 6067 21501
8566	0	0	Ki67+	 6070 20987
8567	0	0	Ki67+	 6076 21408
8568	0	0	Ki67+	 6076 21561
8569	0	0	Ki67+	 6077 21702
8570	0	0	Ki67+	 6078 21621
8571	0	0	Ki67+	 6079 21188
8572	0	0	Ki67+	 6089 21238
8573	0	0	Ki67+	 6091 21196
8574	0	0	Ki67+	 6091 21691
8575	0	0	Ki67+	 6087 21891
8576	0	0	Ki67+	 6093 21835
8577	0	0	Ki67+	 6099 9359
8578	0	0	Ki67+	 6103 9538
8579	0	0	Ki67+	 6105 9452
8580	0	0	Ki67+	 6105 9764
8581	0	0	Ki67+	 6111 9386
8582	0	0	Ki67+	 6113 9617
8583	0	0	Ki67+	 6117 9572
8584	0	0	Ki67+	 6118 9410
8585	0	0	Ki67+	 6121 9440
8586	0	0	Ki67+	 6123 9525
8587	0	0	Ki67+	 6130 9556
8588	0	0	Ki67+	 6131 9666
8589	0	0	Ki67+	 6132 9437
8590	0	0	Ki67+	 6134 9745
8591	0	0	Ki67+	 6135 9403
8592	0	0	Ki67+	 6135 9488
8593	0	0	Ki67+	 6143 9768
8594	0	0	Ki67+	 6146 9655
8595	0	0	Ki67+	 6147 9438
8596	0	0	Ki67+	 6147 9481
8597	0	0	Ki67+	 6148 9336
8598	0	0	Ki67+	 6156 9311
8599	0	0	Ki67+	 6157 9593
8600	0	0	Ki67+	 6164 9381
8601	0	0	Ki67+	 6164 9747
8602	0	0	Ki67+	 6170 9308
8603	0	0	Ki67+	 6171 9590
8604	0	0	Ki67+	 6172 9540
8605	0	0	Ki67+	 6177 9720
8606	0	0	Ki67+	 6182 9499
8607	0	0	Ki67+	 6184 9553
8608	0	0	Ki67+	 6185 9382
8609	0	0	Ki67+	 6186 9319
8610	0	0	Ki67+	 6187 9477
8611	0	0	Ki67+	 6188 9538
8612	0	0	Ki67+	 6190 9359
8613	0	0	Ki67+	 6197 9739
8614	0	0	Ki67+	 6201 9441
8615	0	0	Ki67+	 6203 9281
8616	0	0	Ki67+	 6204 9325
8617	0	0	Ki67+	 6205 9561
8618	0	0	Ki67+	 6212 9369
8619	0	0	Ki67+	 6216 9317
8620	0	0	Ki67+	 6217 9518
8621	0	0	Ki67+	 6217 9711
8622	0	0	Ki67+	 6223 9569
8623	0	0	Ki67+	 6224 9728
8624	0	0	Ki67+	 6228 9347
8625	0	0	Ki67+	 6235 9712
8626	0	0	Ki67+	 6236 9285
8627	0	0	Ki67+	 6243 9698
8628	0	0	Ki67+	 6244 9473
8629	0	0	Ki67+	 6246 9297
8630	0	0	Ki67+	 6248 9633
8631	0	0	Ki67+	 6249 9670
8632	0	0	Ki67+	 6250 9363
8633	0	0	Ki67+	 6252 9332
8634	0	0	Ki67+	 6252 9349
8635	0	0	Ki67+	 6261 9543
8636	0	0	Ki67+	 6263 9674
8637	0	0	Ki67+	 6264 9700
8638	0	0	Ki67+	 6267 9355
8639	0	0	Ki67+	 6268 9720
8640	0	0	Ki67+	 6275 9270
8641	0	0	Ki67+	 6275 9686
8642	0	0	Ki67+	 6284 9721
8643	0	0	Ki67+	 6285 9552
8644	0	0	Ki67+	 6285 9629
8645	0	0	Ki67+	 6286 9429
8646	0	0	Ki67+	 6299 9454
8647	0	0	Ki67+	 6300 9726
8648	0	0	Ki67+	 6301 9496
8649	0	0	Ki67+	 6303 9287
8650	0	0	Ki67+	 6305 9671
8651	0	0	Ki67+	 6317 9431
8652	0	0	Ki67+	 6319 9628
8653	0	0	Ki67+	 6325 9648
8654	0	0	Ki67+	 6335 9491
8655	0	0	Ki67+	 6336 9693
8656	0	0	Ki67+	 6337 9546
8657	0	0	Ki67+	 6344 9274
8658	0	0	Ki67+	 6347 9625
8659	0	0	Ki67+	 6354 9502
8660	0	0	Ki67+	 6354 9719
8661	0	0	Ki67+	 6356 9641
8662	0	0	Ki67+	 6360 9656
8663	0	0	Ki67+	 6362 9322
8664	0	0	Ki67+	 6362 9530
8665	0	0	Ki67+	 6365 9272
8666	0	0	Ki67+	 6365 9434
8667	0	0	Ki67+	 6369 9465
8668	0	0	Ki67+	 6370 9613
8669	0	0	Ki67+	 6373 9687
8670	0	0	Ki67+	 6374 9251
8671	0	0	Ki67+	 6378 9538
8672	0	0	Ki67+	 6380 9467
8673	0	0	Ki67+	 6387 9253
8674	0	0	Ki67+	 6387 9691
8675	0	0	Ki67+	 6390 9643
8676	0	0	Ki67+	 6396 9701
8677	0	0	Ki67+	 6405 9613
8678	0	0	Ki67+	 6412 9426
8679	0	0	Ki67+	 6414 9497
8680	0	0	Ki67+	 6415 9345
8681	0	0	Ki67+	 6419 9618
8682	0	0	Ki67+	 6430 9334
8683	0	0	Ki67+	 6435 9612
8684	0	0	Ki67+	 6437 9474
8685	0	0	Ki67+	 6438 9226
8686	0	0	Ki67+	 6441 9339
8687	0	0	Ki67+	 6441 9415
8688	0	0	Ki67+	 6442 9303
8689	0	0	Ki67+	 6448 9326
8690	0	0	Ki67+	 6456 9405
8691	0	0	Ki67+	 6467 9432
8692	0	0	Ki67+	 6469 9456
8693	0	0	Ki67+	 6475 9416
8694	0	0	Ki67+	 6486 9400
8695	0	0	Ki67+	 6498 9442
8696	0	0	Ki67+	 6505 9276
8697	0	0	Ki67+	 6511 9338
8698	0	0	Ki67+	 6512 9207
8699	0	0	Ki67+	 6535 9203
8700	0	0	Ki67+	 6551 9388
8701	0	0	Ki67+	 6574 9470
8702	0	0	Ki67+	 6579 9384
8703	0	0	Ki67+	 6589 9228
8704	0	0	Ki67+	 6592 9253
8705	0	0	Ki67+	 6595 9274
8706	0	0	Ki67+	 6609 9367
8707	0	0	Ki67+	 6610 9274
8708	0	0	Ki67+	 6613 9196
8709	0	0	Ki67+	 6618 9352
8710	0	0	Ki67+	 6620 9321
8711	0	0	Ki67+	 6626 9233
8712	0	0	Ki67+	 6631 9269
8713	0	0	Ki67+	 6639 9243
8714	0	0	Ki67+	 6643 9319
8715	0	0	Ki67+	 6657 9279
8716	0	0	Ki67+	 6715 9276
8717	0	0	Ki67+	 6723 9241
8718	0	0	Ki67+	 6736 9285
8719	0	0	Ki67+	 6102 10526
8720	0	0	Ki67+	 6103 9804
8721	0	0	Ki67+	 6109 10504
8722	0	0	Ki67+	 6114 9808
8723	0	0	Ki67+	 6115 10397
8724	0	0	Ki67+	 6117 10553
8725	0	0	Ki67+	 6125 10520
8726	0	0	Ki67+	 6139 10357
8727	0	0	Ki67+	 6146 10553
8728	0	0	Ki67+	 6151 9791
8729	0	0	Ki67+	 6153 9819
8730	0	0	Ki67+	 6165 9799
8731	0	0	Ki67+	 6174 9814
8732	0	0	Ki67+	 6186 9806
8733	0	0	Ki67+	 6358 10562
8734	0	0	Ki67+	 6397 10538
8735	0	0	Ki67+	 6465 9921
8736	0	0	Ki67+	 6550 10131
8737	0	0	Ki67+	 6584 9918
8738	0	0	Ki67+	 6680 10361
8739	0	0	Ki67+	 6703 10361
8740	0	0	Ki67+	 6792 10392
8741	0	0	Ki67+	 6883 10533
8742	0	0	Ki67+	 6890 10069
8743	0	0	Ki67+	 6890 10397
8744	0	0	Ki67+	 6894 10464
8745	0	0	Ki67+	 6098 10582
8746	0	0	Ki67+	 6099 10600
8747	0	0	Ki67+	 6099 10669
8748	0	0	Ki67+	 6100 10613
8749	0	0	Ki67+	 6101 11284
8750	0	0	Ki67+	 6102 10785
8751	0	0	Ki67+	 6102 10813
8752	0	0	Ki67+	 6103 10830
8753	0	0	Ki67+	 6103 11063
8754	0	0	Ki67+	 6105 10760
8755	0	0	Ki67+	 6105 11100
8756	0	0	Ki67+	 6106 11027
8757	0	0	Ki67+	 6106 11318
8758	0	0	Ki67+	 6107 10917
8759	0	0	Ki67+	 6112 10798
8760	0	0	Ki67+	 6113 10994
8761	0	0	Ki67+	 6118 10851
8762	0	0	Ki67+	 6122 10966
8763	0	0	Ki67+	 6124 10613
8764	0	0	Ki67+	 6129 10793
8765	0	0	Ki67+	 6130 10582
8766	0	0	Ki67+	 6130 11322
8767	0	0	Ki67+	 6131 10826
8768	0	0	Ki67+	 6133 11004
8769	0	0	Ki67+	 6136 11297
8770	0	0	Ki67+	 6138 11108
8771	0	0	Ki67+	 6141 11119
8772	0	0	Ki67+	 6150 10770
8773	0	0	Ki67+	 6153 10591
8774	0	0	Ki67+	 6161 10882
8775	0	0	Ki67+	 6163 11329
8776	0	0	Ki67+	 6166 10842
8777	0	0	Ki67+	 6167 11011
8778	0	0	Ki67+	 6169 11122
8779	0	0	Ki67+	 6171 10974
8780	0	0	Ki67+	 6180 11344
8781	0	0	Ki67+	 6181 11314
8782	0	0	Ki67+	 6181 11357
8783	0	0	Ki67+	 6182 11043
8784	0	0	Ki67+	 6182 11296
8785	0	0	Ki67+	 6183 10800
8786	0	0	Ki67+	 6186 10827
8787	0	0	Ki67+	 6186 10965
8788	0	0	Ki67+	 6193 10843
8789	0	0	Ki67+	 6195 11150
8790	0	0	Ki67+	 6196 11041
8791	0	0	Ki67+	 6196 11130
8792	0	0	Ki67+	 6200 10856
8793	0	0	Ki67+	 6200 11009
8794	0	0	Ki67+	 6207 10810
8795	0	0	Ki67+	 6207 10915
8796	0	0	Ki67+	 6209 10784
8797	0	0	Ki67+	 6209 11325
8798	0	0	Ki67+	 6211 11136
8799	0	0	Ki67+	 6211 11165
8800	0	0	Ki67+	 6216 10866
8801	0	0	Ki67+	 6223 10856
8802	0	0	Ki67+	 6225 10973
8803	0	0	Ki67+	 6232 10885
8804	0	0	Ki67+	 6236 11326
8805	0	0	Ki67+	 6238 10815
8806	0	0	Ki67+	 6241 11371
8807	0	0	Ki67+	 6242 10840
8808	0	0	Ki67+	 6244 10872
8809	0	0	Ki67+	 6245 11171
8810	0	0	Ki67+	 6252 11022
8811	0	0	Ki67+	 6252 11121
8812	0	0	Ki67+	 6254 10813
8813	0	0	Ki67+	 6257 11181
8814	0	0	Ki67+	 6257 11366
8815	0	0	Ki67+	 6261 10895
8816	0	0	Ki67+	 6265 10874
8817	0	0	Ki67+	 6266 11002
8818	0	0	Ki67+	 6268 11181
8819	0	0	Ki67+	 6270 10701
8820	0	0	Ki67+	 6272 11336
8821	0	0	Ki67+	 6277 11047
8822	0	0	Ki67+	 6280 11124
8823	0	0	Ki67+	 6284 11163
8824	0	0	Ki67+	 6295 11009
8825	0	0	Ki67+	 6297 10864
8826	0	0	Ki67+	 6302 11135
8827	0	0	Ki67+	 6304 11023
8828	0	0	Ki67+	 6306 10831
8829	0	0	Ki67+	 6310 11346
8830	0	0	Ki67+	 6311 10888
8831	0	0	Ki67+	 6317 11363
8832	0	0	Ki67+	 6318 10819
8833	0	0	Ki67+	 6323 10981
8834	0	0	Ki67+	 6324 10830
8835	0	0	Ki67+	 6331 10912
8836	0	0	Ki67+	 6332 10806
8837	0	0	Ki67+	 6334 10932
8838	0	0	Ki67+	 6334 11139
8839	0	0	Ki67+	 6334 11352
8840	0	0	Ki67+	 6340 10798
8841	0	0	Ki67+	 6345 11169
8842	0	0	Ki67+	 6349 11010
8843	0	0	Ki67+	 6353 11053
8844	0	0	Ki67+	 6354 10886
8845	0	0	Ki67+	 6362 11366
8846	0	0	Ki67+	 6366 10922
8847	0	0	Ki67+	 6367 11151
8848	0	0	Ki67+	 6375 11187
8849	0	0	Ki67+	 6383 10848
8850	0	0	Ki67+	 6385 11060
8851	0	0	Ki67+	 6389 10893
8852	0	0	Ki67+	 6391 11027
8853	0	0	Ki67+	 6397 11370
8854	0	0	Ki67+	 6400 11180
8855	0	0	Ki67+	 6404 10796
8856	0	0	Ki67+	 6412 10817
8857	0	0	Ki67+	 6413 11065
8858	0	0	Ki67+	 6414 11171
8859	0	0	Ki67+	 6418 11041
8860	0	0	Ki67+	 6426 10854
8861	0	0	Ki67+	 6433 11373
8862	0	0	Ki67+	 6436 10841
8863	0	0	Ki67+	 6442 11175
8864	0	0	Ki67+	 6444 11368
8865	0	0	Ki67+	 6446 10829
8866	0	0	Ki67+	 6453 11184
8867	0	0	Ki67+	 6455 10818
8868	0	0	Ki67+	 6456 11028
8869	0	0	Ki67+	 6457 11059
8870	0	0	Ki67+	 6461 10731
8871	0	0	Ki67+	 6462 11200
8872	0	0	Ki67+	 6463 10869
8873	0	0	Ki67+	 6465 10893
8874	0	0	Ki67+	 6469 11031
8875	0	0	Ki67+	 6476 10855
8876	0	0	Ki67+	 6482 10912
8877	0	0	Ki67+	 6483 11086
8878	0	0	Ki67+	 6483 11137
8879	0	0	Ki67+	 6485 10717
8880	0	0	Ki67+	 6487 10875
8881	0	0	Ki67+	 6495 10908
8882	0	0	Ki67+	 6495 11073
8883	0	0	Ki67+	 6498 11171
8884	0	0	Ki67+	 6499 10832
8885	0	0	Ki67+	 6507 10850
8886	0	0	Ki67+	 6512 10862
8887	0	0	Ki67+	 6514 10946
8888	0	0	Ki67+	 6517 11175
8889	0	0	Ki67+	 6519 10877
8890	0	0	Ki67+	 6525 11054
8891	0	0	Ki67+	 6526 11130
8892	0	0	Ki67+	 6527 11146
8893	0	0	Ki67+	 6530 11079
8894	0	0	Ki67+	 6533 10866
8895	0	0	Ki67+	 6536 10805
8896	0	0	Ki67+	 6547 11161
8897	0	0	Ki67+	 6553 10752
8898	0	0	Ki67+	 6554 10943
8899	0	0	Ki67+	 6557 11069
8900	0	0	Ki67+	 6558 10847
8901	0	0	Ki67+	 6559 10836
8902	0	0	Ki67+	 6561 10881
8903	0	0	Ki67+	 6575 11064
8904	0	0	Ki67+	 6576 11150
8905	0	0	Ki67+	 6578 10807
8906	0	0	Ki67+	 6582 10925
8907	0	0	Ki67+	 6588 10866
8908	0	0	Ki67+	 6589 10807
8909	0	0	Ki67+	 6589 10840
8910	0	0	Ki67+	 6591 11118
8911	0	0	Ki67+	 6600 10733
8912	0	0	Ki67+	 6601 10890
8913	0	0	Ki67+	 6603 10765
8914	0	0	Ki67+	 6603 10847
8915	0	0	Ki67+	 6603 11151
8916	0	0	Ki67+	 6608 10820
8917	0	0	Ki67+	 6615 11117
8918	0	0	Ki67+	 6618 11070
8919	0	0	Ki67+	 6626 11057
8920	0	0	Ki67+	 6627 11132
8921	0	0	Ki67+	 6631 10898
8922	0	0	Ki67+	 6633 10856
8923	0	0	Ki67+	 6638 10937
8924	0	0	Ki67+	 6644 10833
8925	0	0	Ki67+	 6645 11110
8926	0	0	Ki67+	 6646 11078
8927	0	0	Ki67+	 6650 10927
8928	0	0	Ki67+	 6650 10968
8929	0	0	Ki67+	 6650 11196
8930	0	0	Ki67+	 6654 11048
8931	0	0	Ki67+	 6656 11152
8932	0	0	Ki67+	 6662 11121
8933	0	0	Ki67+	 6667 10820
8934	0	0	Ki67+	 6672 10876
8935	0	0	Ki67+	 6673 10839
8936	0	0	Ki67+	 6675 10937
8937	0	0	Ki67+	 6680 11091
8938	0	0	Ki67+	 6683 10807
8939	0	0	Ki67+	 6689 10864
8940	0	0	Ki67+	 6689 11137
8941	0	0	Ki67+	 6691 11045
8942	0	0	Ki67+	 6692 10851
8943	0	0	Ki67+	 6698 10823
8944	0	0	Ki67+	 6699 10838
8945	0	0	Ki67+	 6714 11128
8946	0	0	Ki67+	 6715 10889
8947	0	0	Ki67+	 6715 10952
8948	0	0	Ki67+	 6717 11048
8949	0	0	Ki67+	 6719 10700
8950	0	0	Ki67+	 6722 10649
8951	0	0	Ki67+	 6723 11301
8952	0	0	Ki67+	 6725 10918
8953	0	0	Ki67+	 6728 10670
8954	0	0	Ki67+	 6733 11078
8955	0	0	Ki67+	 6736 10696
8956	0	0	Ki67+	 6736 11130
8957	0	0	Ki67+	 6741 10877
8958	0	0	Ki67+	 6742 11374
8959	0	0	Ki67+	 6744 10667
8960	0	0	Ki67+	 6752 11125
8961	0	0	Ki67+	 6753 10855
8962	0	0	Ki67+	 6754 10936
8963	0	0	Ki67+	 6760 10951
8964	0	0	Ki67+	 6767 11095
8965	0	0	Ki67+	 6770 10727
8966	0	0	Ki67+	 6770 11365
8967	0	0	Ki67+	 6771 10899
8968	0	0	Ki67+	 6773 11145
8969	0	0	Ki67+	 6774 11066
8970	0	0	Ki67+	 6776 11027
8971	0	0	Ki67+	 6776 11126
8972	0	0	Ki67+	 6776 11347
8973	0	0	Ki67+	 6777 10959
8974	0	0	Ki67+	 6783 10891
8975	0	0	Ki67+	 6788 10933
8976	0	0	Ki67+	 6789 10991
8977	0	0	Ki67+	 6789 11372
8978	0	0	Ki67+	 6793 10947
8979	0	0	Ki67+	 6795 10847
8980	0	0	Ki67+	 6799 11356
8981	0	0	Ki67+	 6803 10862
8982	0	0	Ki67+	 6804 11014
8983	0	0	Ki67+	 6806 11341
8984	0	0	Ki67+	 6812 10778
8985	0	0	Ki67+	 6812 11244
8986	0	0	Ki67+	 6816 10836
8987	0	0	Ki67+	 6817 11305
8988	0	0	Ki67+	 6820 10901
8989	0	0	Ki67+	 6823 11346
8990	0	0	Ki67+	 6824 11136
8991	0	0	Ki67+	 6830 11105
8992	0	0	Ki67+	 6831 10964
8993	0	0	Ki67+	 6832 11005
8994	0	0	Ki67+	 6833 11075
8995	0	0	Ki67+	 6834 10859
8996	0	0	Ki67+	 6834 11059
8997	0	0	Ki67+	 6840 10695
8998	0	0	Ki67+	 6841 10878
8999	0	0	Ki67+	 6841 10926
9000	0	0	Ki67+	 6849 11032
9001	0	0	Ki67+	 6854 10843
9002	0	0	Ki67+	 6854 11315
9003	0	0	Ki67+	 6855 11290
9004	0	0	Ki67+	 6857 11351
9005	0	0	Ki67+	 6861 11110
9006	0	0	Ki67+	 6864 10905
9007	0	0	Ki67+	 6864 10937
9008	0	0	Ki67+	 6876 11066
9009	0	0	Ki67+	 6879 10629
9010	0	0	Ki67+	 6885 10873
9011	0	0	Ki67+	 6889 10895
9012	0	0	Ki67+	 6889 11102
9013	0	0	Ki67+	 6890 11004
9014	0	0	Ki67+	 6891 11330
9015	0	0	Ki67+	 6099 11608
9016	0	0	Ki67+	 6101 11947
9017	0	0	Ki67+	 6109 11585
9018	0	0	Ki67+	 6109 11917
9019	0	0	Ki67+	 6109 12149
9020	0	0	Ki67+	 6109 12164
9021	0	0	Ki67+	 6111 11761
9022	0	0	Ki67+	 6113 11481
9023	0	0	Ki67+	 6113 11506
9024	0	0	Ki67+	 6117 11662
9025	0	0	Ki67+	 6119 11945
9026	0	0	Ki67+	 6121 11678
9027	0	0	Ki67+	 6124 11446
9028	0	0	Ki67+	 6128 11753
9029	0	0	Ki67+	 6130 11988
9030	0	0	Ki67+	 6132 11887
9031	0	0	Ki67+	 6133 11676
9032	0	0	Ki67+	 6134 11523
9033	0	0	Ki67+	 6134 11640
9034	0	0	Ki67+	 6137 11925
9035	0	0	Ki67+	 6141 11594
9036	0	0	Ki67+	 6142 11658
9037	0	0	Ki67+	 6142 12005
9038	0	0	Ki67+	 6149 11452
9039	0	0	Ki67+	 6149 12170
9040	0	0	Ki67+	 6150 11995
9041	0	0	Ki67+	 6153 11790
9042	0	0	Ki67+	 6157 11703
9043	0	0	Ki67+	 6157 11841
9044	0	0	Ki67+	 6157 11980
9045	0	0	Ki67+	 6158 11460
9046	0	0	Ki67+	 6159 11955
9047	0	0	Ki67+	 6162 11684
9048	0	0	Ki67+	 6163 11472
9049	0	0	Ki67+	 6164 11446
9050	0	0	Ki67+	 6165 11504
9051	0	0	Ki67+	 6169 11916
9052	0	0	Ki67+	 6171 11464
9053	0	0	Ki67+	 6171 11549
9054	0	0	Ki67+	 6171 11614
9055	0	0	Ki67+	 6174 11535
9056	0	0	Ki67+	 6177 11719
9057	0	0	Ki67+	 6179 11782
9058	0	0	Ki67+	 6180 11636
9059	0	0	Ki67+	 6189 11690
9060	0	0	Ki67+	 6192 11974
9061	0	0	Ki67+	 6194 12015
9062	0	0	Ki67+	 6197 11461
9063	0	0	Ki67+	 6199 11945
9064	0	0	Ki67+	 6202 11723
9065	0	0	Ki67+	 6203 11549
9066	0	0	Ki67+	 6205 11500
9067	0	0	Ki67+	 6206 11931
9068	0	0	Ki67+	 6207 11998
9069	0	0	Ki67+	 6208 11768
9070	0	0	Ki67+	 6211 11619
9071	0	0	Ki67+	 6211 11637
9072	0	0	Ki67+	 6213 11711
9073	0	0	Ki67+	 6216 11988
9074	0	0	Ki67+	 6217 11525
9075	0	0	Ki67+	 6217 11918
9076	0	0	Ki67+	 6217 12072
9077	0	0	Ki67+	 6218 11572
9078	0	0	Ki67+	 6218 11696
9079	0	0	Ki67+	 6219 11725
9080	0	0	Ki67+	 6220 11487
9081	0	0	Ki67+	 6220 11671
9082	0	0	Ki67+	 6226 11833
9083	0	0	Ki67+	 6226 11903
9084	0	0	Ki67+	 6227 11973
9085	0	0	Ki67+	 6230 11659
9086	0	0	Ki67+	 6230 12014
9087	0	0	Ki67+	 6234 11683
9088	0	0	Ki67+	 6235 11792
9089	0	0	Ki67+	 6242 11696
9090	0	0	Ki67+	 6243 11549
9091	0	0	Ki67+	 6248 12067
9092	0	0	Ki67+	 6250 11491
9093	0	0	Ki67+	 6252 11586
9094	0	0	Ki67+	 6253 12033
9095	0	0	Ki67+	 6254 11680
9096	0	0	Ki67+	 6254 11983
9097	0	0	Ki67+	 6255 11738
9098	0	0	Ki67+	 6267 11721
9099	0	0	Ki67+	 6273 11404
9100	0	0	Ki67+	 6275 11503
9101	0	0	Ki67+	 6275 12019
9102	0	0	Ki67+	 6276 11574
9103	0	0	Ki67+	 6278 11970
9104	0	0	Ki67+	 6284 11589
9105	0	0	Ki67+	 6286 11675
9106	0	0	Ki67+	 6287 11766
9107	0	0	Ki67+	 6290 11437
9108	0	0	Ki67+	 6290 12001
9109	0	0	Ki67+	 6291 11958
9110	0	0	Ki67+	 6292 11624
9111	0	0	Ki67+	 6292 12056
9112	0	0	Ki67+	 6298 11487
9113	0	0	Ki67+	 6300 12029
9114	0	0	Ki67+	 6301 11554
9115	0	0	Ki67+	 6305 11577
9116	0	0	Ki67+	 6309 11977
9117	0	0	Ki67+	 6310 11590
9118	0	0	Ki67+	 6311 12007
9119	0	0	Ki67+	 6312 11742
9120	0	0	Ki67+	 6314 11784
9121	0	0	Ki67+	 6315 11386
9122	0	0	Ki67+	 6320 11695
9123	0	0	Ki67+	 6328 11948
9124	0	0	Ki67+	 6329 11481
9125	0	0	Ki67+	 6330 11805
9126	0	0	Ki67+	 6338 11601
9127	0	0	Ki67+	 6341 11746
9128	0	0	Ki67+	 6342 12072
9129	0	0	Ki67+	 6342 12106
9130	0	0	Ki67+	 6344 11567
9131	0	0	Ki67+	 6347 11935
9132	0	0	Ki67+	 6350 11734
9133	0	0	Ki67+	 6354 11391
9134	0	0	Ki67+	 6355 12045
9135	0	0	Ki67+	 6356 11701
9136	0	0	Ki67+	 6358 11827
9137	0	0	Ki67+	 6359 11714
9138	0	0	Ki67+	 6361 12005
9139	0	0	Ki67+	 6362 11501
9140	0	0	Ki67+	 6362 11764
9141	0	0	Ki67+	 6363 12069
9142	0	0	Ki67+	 6371 12133
9143	0	0	Ki67+	 6374 12157
9144	0	0	Ki67+	 6376 11922
9145	0	0	Ki67+	 6377 11998
9146	0	0	Ki67+	 6379 11472
9147	0	0	Ki67+	 6382 12101
9148	0	0	Ki67+	 6384 11568
9149	0	0	Ki67+	 6385 12172
9150	0	0	Ki67+	 6386 11494
9151	0	0	Ki67+	 6390 11853
9152	0	0	Ki67+	 6390 12028
9153	0	0	Ki67+	 6398 12087
9154	0	0	Ki67+	 6399 12022
9155	0	0	Ki67+	 6400 11880
9156	0	0	Ki67+	 6401 11460
9157	0	0	Ki67+	 6403 11788
9158	0	0	Ki67+	 6404 12152
9159	0	0	Ki67+	 6405 11494
9160	0	0	Ki67+	 6413 11601
9161	0	0	Ki67+	 6413 11998
9162	0	0	Ki67+	 6414 11399
9163	0	0	Ki67+	 6415 11829
9164	0	0	Ki67+	 6418 11807
9165	0	0	Ki67+	 6419 11621
9166	0	0	Ki67+	 6424 11762
9167	0	0	Ki67+	 6425 11591
9168	0	0	Ki67+	 6428 12174
9169	0	0	Ki67+	 6431 12041
9170	0	0	Ki67+	 6434 12066
9171	0	0	Ki67+	 6439 11718
9172	0	0	Ki67+	 6441 11399
9173	0	0	Ki67+	 6443 11671
9174	0	0	Ki67+	 6443 11749
9175	0	0	Ki67+	 6443 11996
9176	0	0	Ki67+	 6443 12090
9177	0	0	Ki67+	 6448 11631
9178	0	0	Ki67+	 6448 12167
9179	0	0	Ki67+	 6449 12010
9180	0	0	Ki67+	 6454 11601
9181	0	0	Ki67+	 6454 11970
9182	0	0	Ki67+	 6454 12075
9183	0	0	Ki67+	 6460 12017
9184	0	0	Ki67+	 6462 12115
9185	0	0	Ki67+	 6466 11385
9186	0	0	Ki67+	 6470 11938
9187	0	0	Ki67+	 6474 11783
9188	0	0	Ki67+	 6476 11748
9189	0	0	Ki67+	 6477 12085
9190	0	0	Ki67+	 6479 11473
9191	0	0	Ki67+	 6482 12172
9192	0	0	Ki67+	 6483 11830
9193	0	0	Ki67+	 6486 11435
9194	0	0	Ki67+	 6486 11816
9195	0	0	Ki67+	 6487 11647
9196	0	0	Ki67+	 6487 11702
9197	0	0	Ki67+	 6488 11519
9198	0	0	Ki67+	 6488 12068
9199	0	0	Ki67+	 6491 11392
9200	0	0	Ki67+	 6499 11498
9201	0	0	Ki67+	 6502 11382
9202	0	0	Ki67+	 6505 11744
9203	0	0	Ki67+	 6505 11875
9204	0	0	Ki67+	 6509 12105
9205	0	0	Ki67+	 6510 11406
9206	0	0	Ki67+	 6511 11776
9207	0	0	Ki67+	 6511 12002
9208	0	0	Ki67+	 6512 11499
9209	0	0	Ki67+	 6514 11648
9210	0	0	Ki67+	 6518 11823
9211	0	0	Ki67+	 6518 12088
9212	0	0	Ki67+	 6519 11418
9213	0	0	Ki67+	 6520 12069
9214	0	0	Ki67+	 6523 11466
9215	0	0	Ki67+	 6528 11895
9216	0	0	Ki67+	 6530 11488
9217	0	0	Ki67+	 6531 11401
9218	0	0	Ki67+	 6533 11633
9219	0	0	Ki67+	 6536 12140
9220	0	0	Ki67+	 6538 11578
9221	0	0	Ki67+	 6540 11450
9222	0	0	Ki67+	 6541 12014
9223	0	0	Ki67+	 6546 12078
9224	0	0	Ki67+	 6551 11467
9225	0	0	Ki67+	 6556 11768
9226	0	0	Ki67+	 6560 11427
9227	0	0	Ki67+	 6568 11841
9228	0	0	Ki67+	 6570 11828
9229	0	0	Ki67+	 6570 11864
9230	0	0	Ki67+	 6571 11560
9231	0	0	Ki67+	 6571 11732
9232	0	0	Ki67+	 6572 11485
9233	0	0	Ki67+	 6573 12054
9234	0	0	Ki67+	 6578 11414
9235	0	0	Ki67+	 6580 12036
9236	0	0	Ki67+	 6581 12152
9237	0	0	Ki67+	 6582 12103
9238	0	0	Ki67+	 6584 11777
9239	0	0	Ki67+	 6588 12144
9240	0	0	Ki67+	 6590 11433
9241	0	0	Ki67+	 6592 11447
9242	0	0	Ki67+	 6595 11484
9243	0	0	Ki67+	 6595 11529
9244	0	0	Ki67+	 6599 11645
9245	0	0	Ki67+	 6602 11513
9246	0	0	Ki67+	 6605 11825
9247	0	0	Ki67+	 6606 11707
9248	0	0	Ki67+	 6606 11841
9249	0	0	Ki67+	 6608 12104
9250	0	0	Ki67+	 6609 11525
9251	0	0	Ki67+	 6610 11802
9252	0	0	Ki67+	 6620 11518
9253	0	0	Ki67+	 6621 11435
9254	0	0	Ki67+	 6623 11673
9255	0	0	Ki67+	 6628 11457
9256	0	0	Ki67+	 6635 12148
9257	0	0	Ki67+	 6636 11409
9258	0	0	Ki67+	 6638 11698
9259	0	0	Ki67+	 6639 11662
9260	0	0	Ki67+	 6639 11805
9261	0	0	Ki67+	 6641 11785
9262	0	0	Ki67+	 6642 12114
9263	0	0	Ki67+	 6644 11524
9264	0	0	Ki67+	 6645 11891
9265	0	0	Ki67+	 6649 11479
9266	0	0	Ki67+	 6649 11667
9267	0	0	Ki67+	 6649 11826
9268	0	0	Ki67+	 6652 11404
9269	0	0	Ki67+	 6652 11651
9270	0	0	Ki67+	 6655 11853
9271	0	0	Ki67+	 6657 11698
9272	0	0	Ki67+	 6658 11439
9273	0	0	Ki67+	 6658 11614
9274	0	0	Ki67+	 6662 12100
9275	0	0	Ki67+	 6663 12151
9276	0	0	Ki67+	 6665 11517
9277	0	0	Ki67+	 6666 11887
9278	0	0	Ki67+	 6669 11835
9279	0	0	Ki67+	 6672 11822
9280	0	0	Ki67+	 6672 11901
9281	0	0	Ki67+	 6672 12041
9282	0	0	Ki67+	 6673 12090
9283	0	0	Ki67+	 6675 11642
9284	0	0	Ki67+	 6679 12115
9285	0	0	Ki67+	 6681 11430
9286	0	0	Ki67+	 6683 11614
9287	0	0	Ki67+	 6684 11865
9288	0	0	Ki67+	 6685 11648
9289	0	0	Ki67+	 6686 11493
9290	0	0	Ki67+	 6687 11819
9291	0	0	Ki67+	 6689 11405
9292	0	0	Ki67+	 6694 11738
9293	0	0	Ki67+	 6694 11969
9294	0	0	Ki67+	 6694 12091
9295	0	0	Ki67+	 6695 11678
9296	0	0	Ki67+	 6703 11458
9297	0	0	Ki67+	 6704 11797
9298	0	0	Ki67+	 6706 11643
9299	0	0	Ki67+	 6707 12101
9300	0	0	Ki67+	 6710 11386
9301	0	0	Ki67+	 6710 12134
9302	0	0	Ki67+	 6711 11430
9303	0	0	Ki67+	 6716 11763
9304	0	0	Ki67+	 6719 11831
9305	0	0	Ki67+	 6720 11683
9306	0	0	Ki67+	 6722 11916
9307	0	0	Ki67+	 6725 11622
9308	0	0	Ki67+	 6726 11765
9309	0	0	Ki67+	 6731 11497
9310	0	0	Ki67+	 6732 11809
9311	0	0	Ki67+	 6732 12156
9312	0	0	Ki67+	 6733 11403
9313	0	0	Ki67+	 6736 11437
9314	0	0	Ki67+	 6736 12102
9315	0	0	Ki67+	 6737 11853
9316	0	0	Ki67+	 6738 11482
9317	0	0	Ki67+	 6738 12145
9318	0	0	Ki67+	 6745 11827
9319	0	0	Ki67+	 6746 12154
9320	0	0	Ki67+	 6750 11658
9321	0	0	Ki67+	 6752 11409
9322	0	0	Ki67+	 6754 11383
9323	0	0	Ki67+	 6757 11931
9324	0	0	Ki67+	 6760 11567
9325	0	0	Ki67+	 6760 11612
9326	0	0	Ki67+	 6762 11912
9327	0	0	Ki67+	 6763 11449
9328	0	0	Ki67+	 6763 11539
9329	0	0	Ki67+	 6764 12138
9330	0	0	Ki67+	 6766 11469
9331	0	0	Ki67+	 6767 11940
9332	0	0	Ki67+	 6768 11776
9333	0	0	Ki67+	 6769 11501
9334	0	0	Ki67+	 6769 11745
9335	0	0	Ki67+	 6770 11396
9336	0	0	Ki67+	 6771 11756
9337	0	0	Ki67+	 6773 12016
9338	0	0	Ki67+	 6773 12110
9339	0	0	Ki67+	 6776 11847
9340	0	0	Ki67+	 6779 11466
9341	0	0	Ki67+	 6781 11645
9342	0	0	Ki67+	 6781 11665
9343	0	0	Ki67+	 6784 11911
9344	0	0	Ki67+	 6785 12147
9345	0	0	Ki67+	 6786 11528
9346	0	0	Ki67+	 6786 11747
9347	0	0	Ki67+	 6787 11421
9348	0	0	Ki67+	 6787 11758
9349	0	0	Ki67+	 6791 11881
9350	0	0	Ki67+	 6793 11824
9351	0	0	Ki67+	 6796 11573
9352	0	0	Ki67+	 6796 11687
9353	0	0	Ki67+	 6798 11440
9354	0	0	Ki67+	 6799 11975
9355	0	0	Ki67+	 6799 12000
9356	0	0	Ki67+	 6804 11394
9357	0	0	Ki67+	 6806 11861
9358	0	0	Ki67+	 6810 11452
9359	0	0	Ki67+	 6811 11922
9360	0	0	Ki67+	 6812 11587
9361	0	0	Ki67+	 6813 11657
9362	0	0	Ki67+	 6813 11680
9363	0	0	Ki67+	 6813 11817
9364	0	0	Ki67+	 6814 11831
9365	0	0	Ki67+	 6815 11773
9366	0	0	Ki67+	 6817 12116
9367	0	0	Ki67+	 6818 11702
9368	0	0	Ki67+	 6819 11521
9369	0	0	Ki67+	 6823 11862
9370	0	0	Ki67+	 6827 12033
9371	0	0	Ki67+	 6828 12012
9372	0	0	Ki67+	 6830 11943
9373	0	0	Ki67+	 6833 11405
9374	0	0	Ki67+	 6833 11697
9375	0	0	Ki67+	 6835 11833
9376	0	0	Ki67+	 6840 11964
9377	0	0	Ki67+	 6842 11890
9378	0	0	Ki67+	 6843 11653
9379	0	0	Ki67+	 6845 11628
9380	0	0	Ki67+	 6848 11465
9381	0	0	Ki67+	 6851 11414
9382	0	0	Ki67+	 6851 11836
9383	0	0	Ki67+	 6851 11859
9384	0	0	Ki67+	 6852 11592
9385	0	0	Ki67+	 6859 12021
9386	0	0	Ki67+	 6863 11923
9387	0	0	Ki67+	 6864 11463
9388	0	0	Ki67+	 6865 11500
9389	0	0	Ki67+	 6866 11405
9390	0	0	Ki67+	 6873 11702
9391	0	0	Ki67+	 6873 11994
9392	0	0	Ki67+	 6875 11810
9393	0	0	Ki67+	 6878 11855
9394	0	0	Ki67+	 6879 11514
9395	0	0	Ki67+	 6881 11797
9396	0	0	Ki67+	 6882 11398
9397	0	0	Ki67+	 6882 12039
9398	0	0	Ki67+	 6886 11614
9399	0	0	Ki67+	 6889 11434
9400	0	0	Ki67+	 6889 11959
9401	0	0	Ki67+	 6893 12001
9402	0	0	Ki67+	 6895 12092
9403	0	0	Ki67+	 6098 12670
9404	0	0	Ki67+	 6103 12249
9405	0	0	Ki67+	 6104 12275
9406	0	0	Ki67+	 6107 12637
9407	0	0	Ki67+	 6109 12343
9408	0	0	Ki67+	 6110 12232
9409	0	0	Ki67+	 6115 12330
9410	0	0	Ki67+	 6116 12682
9411	0	0	Ki67+	 6122 12310
9412	0	0	Ki67+	 6123 12651
9413	0	0	Ki67+	 6124 12288
9414	0	0	Ki67+	 6125 12376
9415	0	0	Ki67+	 6132 12579
9416	0	0	Ki67+	 6137 12356
9417	0	0	Ki67+	 6141 12591
9418	0	0	Ki67+	 6146 12366
9419	0	0	Ki67+	 6147 12384
9420	0	0	Ki67+	 6148 12404
9421	0	0	Ki67+	 6150 12267
9422	0	0	Ki67+	 6150 12633
9423	0	0	Ki67+	 6152 12302
9424	0	0	Ki67+	 6152 12648
9425	0	0	Ki67+	 6159 12970
9426	0	0	Ki67+	 6164 12718
9427	0	0	Ki67+	 6173 12412
9428	0	0	Ki67+	 6174 12381
9429	0	0	Ki67+	 6176 12347
9430	0	0	Ki67+	 6178 12316
9431	0	0	Ki67+	 6186 12291
9432	0	0	Ki67+	 6188 12338
9433	0	0	Ki67+	 6203 12446
9434	0	0	Ki67+	 6204 12313
9435	0	0	Ki67+	 6204 12407
9436	0	0	Ki67+	 6216 12290
9437	0	0	Ki67+	 6218 12347
9438	0	0	Ki67+	 6223 12324
9439	0	0	Ki67+	 6227 12425
9440	0	0	Ki67+	 6232 12405
9441	0	0	Ki67+	 6233 12641
9442	0	0	Ki67+	 6242 12471
9443	0	0	Ki67+	 6243 12490
9444	0	0	Ki67+	 6252 12451
9445	0	0	Ki67+	 6253 12507
9446	0	0	Ki67+	 6261 12368
9447	0	0	Ki67+	 6262 12390
9448	0	0	Ki67+	 6264 12674
9449	0	0	Ki67+	 6266 12481
9450	0	0	Ki67+	 6267 12461
9451	0	0	Ki67+	 6268 12317
9452	0	0	Ki67+	 6275 12489
9453	0	0	Ki67+	 6284 12521
9454	0	0	Ki67+	 6286 12339
9455	0	0	Ki67+	 6286 12357
9456	0	0	Ki67+	 6289 12499
9457	0	0	Ki67+	 6294 12443
9458	0	0	Ki67+	 6302 12461
9459	0	0	Ki67+	 6302 12513
9460	0	0	Ki67+	 6308 12390
9461	0	0	Ki67+	 6311 12345
9462	0	0	Ki67+	 6311 12601
9463	0	0	Ki67+	 6313 12362
9464	0	0	Ki67+	 6315 12373
9465	0	0	Ki67+	 6316 12475
9466	0	0	Ki67+	 6317 12509
9467	0	0	Ki67+	 6324 12462
9468	0	0	Ki67+	 6325 12404
9469	0	0	Ki67+	 6335 12511
9470	0	0	Ki67+	 6335 12671
9471	0	0	Ki67+	 6337 12443
9472	0	0	Ki67+	 6340 12349
9473	0	0	Ki67+	 6346 12481
9474	0	0	Ki67+	 6347 12567
9475	0	0	Ki67+	 6351 12496
9476	0	0	Ki67+	 6355 12347
9477	0	0	Ki67+	 6363 12550
9478	0	0	Ki67+	 6375 12561
9479	0	0	Ki67+	 6379 12575
9480	0	0	Ki67+	 6382 12586
9481	0	0	Ki67+	 6384 12489
9482	0	0	Ki67+	 6387 12502
9483	0	0	Ki67+	 6396 12527
9484	0	0	Ki67+	 6400 12347
9485	0	0	Ki67+	 6416 12551
9486	0	0	Ki67+	 6430 12562
9487	0	0	Ki67+	 6442 12533
9488	0	0	Ki67+	 6450 12565
9489	0	0	Ki67+	 6450 12605
9490	0	0	Ki67+	 6457 12499
9491	0	0	Ki67+	 6457 12525
9492	0	0	Ki67+	 6461 12213
9493	0	0	Ki67+	 6462 12561
9494	0	0	Ki67+	 6462 12618
9495	0	0	Ki67+	 6481 12512
9496	0	0	Ki67+	 6491 12215
9497	0	0	Ki67+	 6502 12572
9498	0	0	Ki67+	 6502 12658
9499	0	0	Ki67+	 6515 12606
9500	0	0	Ki67+	 6519 12929
9501	0	0	Ki67+	 6534 12563
9502	0	0	Ki67+	 6544 12263
9503	0	0	Ki67+	 6549 12302
9504	0	0	Ki67+	 6552 12697
9505	0	0	Ki67+	 6576 12608
9506	0	0	Ki67+	 6584 12357
9507	0	0	Ki67+	 6590 12522
9508	0	0	Ki67+	 6595 12629
9509	0	0	Ki67+	 6600 12298
9510	0	0	Ki67+	 6605 12399
9511	0	0	Ki67+	 6606 12378
9512	0	0	Ki67+	 6606 12643
9513	0	0	Ki67+	 6607 12590
9514	0	0	Ki67+	 6614 12612
9515	0	0	Ki67+	 6618 12640
9516	0	0	Ki67+	 6625 12237
9517	0	0	Ki67+	 6625 12405
9518	0	0	Ki67+	 6626 12688
9519	0	0	Ki67+	 6632 12548
9520	0	0	Ki67+	 6636 12660
9521	0	0	Ki67+	 6637 12644
9522	0	0	Ki67+	 6649 12568
9523	0	0	Ki67+	 6649 12698
9524	0	0	Ki67+	 6672 12219
9525	0	0	Ki67+	 6678 12633
9526	0	0	Ki67+	 6679 12686
9527	0	0	Ki67+	 6682 12179
9528	0	0	Ki67+	 6682 12653
9529	0	0	Ki67+	 6686 12403
9530	0	0	Ki67+	 6688 12211
9531	0	0	Ki67+	 6689 12668
9532	0	0	Ki67+	 6696 12317
9533	0	0	Ki67+	 6697 12566
9534	0	0	Ki67+	 6698 12744
9535	0	0	Ki67+	 6699 12677
9536	0	0	Ki67+	 6700 12612
9537	0	0	Ki67+	 6702 12361
9538	0	0	Ki67+	 6703 12525
9539	0	0	Ki67+	 6703 12535
9540	0	0	Ki67+	 6703 12709
9541	0	0	Ki67+	 6708 12222
9542	0	0	Ki67+	 6716 12181
9543	0	0	Ki67+	 6716 12197
9544	0	0	Ki67+	 6716 12629
9545	0	0	Ki67+	 6717 12229
9546	0	0	Ki67+	 6719 12464
9547	0	0	Ki67+	 6720 12590
9548	0	0	Ki67+	 6725 12349
9549	0	0	Ki67+	 6727 12218
9550	0	0	Ki67+	 6733 12480
9551	0	0	Ki67+	 6735 12225
9552	0	0	Ki67+	 6740 12613
9553	0	0	Ki67+	 6741 12366
9554	0	0	Ki67+	 6747 12473
9555	0	0	Ki67+	 6747 12553
9556	0	0	Ki67+	 6750 12214
9557	0	0	Ki67+	 6753 12319
9558	0	0	Ki67+	 6754 12248
9559	0	0	Ki67+	 6757 12420
9560	0	0	Ki67+	 6759 12563
9561	0	0	Ki67+	 6765 12390
9562	0	0	Ki67+	 6773 12356
9563	0	0	Ki67+	 6783 12241
9564	0	0	Ki67+	 6783 12513
9565	0	0	Ki67+	 6786 12617
9566	0	0	Ki67+	 6787 12582
9567	0	0	Ki67+	 6789 12350
9568	0	0	Ki67+	 6794 12625
9569	0	0	Ki67+	 6801 12481
9570	0	0	Ki67+	 6801 12520
9571	0	0	Ki67+	 6802 12610
9572	0	0	Ki67+	 6805 12346
9573	0	0	Ki67+	 6805 12594
9574	0	0	Ki67+	 6809 12374
9575	0	0	Ki67+	 6814 12214
9576	0	0	Ki67+	 6814 12641
9577	0	0	Ki67+	 6819 12281
9578	0	0	Ki67+	 6821 12367
9579	0	0	Ki67+	 6823 12192
9580	0	0	Ki67+	 6826 12212
9581	0	0	Ki67+	 6838 12654
9582	0	0	Ki67+	 6843 12364
9583	0	0	Ki67+	 6844 12274
9584	0	0	Ki67+	 6844 12543
9585	0	0	Ki67+	 6846 12182
9586	0	0	Ki67+	 6850 12334
9587	0	0	Ki67+	 6853 12210
9588	0	0	Ki67+	 6859 12184
9589	0	0	Ki67+	 6864 12274
9590	0	0	Ki67+	 6870 12210
9591	0	0	Ki67+	 6872 12562
9592	0	0	Ki67+	 6874 12479
9593	0	0	Ki67+	 6875 12444
9594	0	0	Ki67+	 6876 12405
9595	0	0	Ki67+	 6881 12242
9596	0	0	Ki67+	 6884 12303
9597	0	0	Ki67+	 6884 12330
9598	0	0	Ki67+	 6102 13295
9599	0	0	Ki67+	 6105 13042
9600	0	0	Ki67+	 6111 13363
9601	0	0	Ki67+	 6118 13106
9602	0	0	Ki67+	 6124 13334
9603	0	0	Ki67+	 6124 13408
9604	0	0	Ki67+	 6127 13060
9605	0	0	Ki67+	 6141 13303
9606	0	0	Ki67+	 6141 13380
9607	0	0	Ki67+	 6146 13043
9608	0	0	Ki67+	 6147 13167
9609	0	0	Ki67+	 6151 13092
9610	0	0	Ki67+	 6153 13138
9611	0	0	Ki67+	 6154 13407
9612	0	0	Ki67+	 6159 13208
9613	0	0	Ki67+	 6159 13353
9614	0	0	Ki67+	 6167 13375
9615	0	0	Ki67+	 6169 13155
9616	0	0	Ki67+	 6171 13306
9617	0	0	Ki67+	 6175 13097
9618	0	0	Ki67+	 6182 13198
9619	0	0	Ki67+	 6183 13409
9620	0	0	Ki67+	 6184 13305
9621	0	0	Ki67+	 6192 13088
9622	0	0	Ki67+	 6192 13348
9623	0	0	Ki67+	 6194 13172
9624	0	0	Ki67+	 6196 13409
9625	0	0	Ki67+	 6199 13309
9626	0	0	Ki67+	 6203 13243
9627	0	0	Ki67+	 6216 13146
9628	0	0	Ki67+	 6219 13200
9629	0	0	Ki67+	 6221 13188
9630	0	0	Ki67+	 6221 13272
9631	0	0	Ki67+	 6227 13390
9632	0	0	Ki67+	 6233 13307
9633	0	0	Ki67+	 6234 13128
9634	0	0	Ki67+	 6234 13245
9635	0	0	Ki67+	 6236 13226
9636	0	0	Ki67+	 6237 13154
9637	0	0	Ki67+	 6239 13283
9638	0	0	Ki67+	 6248 13377
9639	0	0	Ki67+	 6249 13349
9640	0	0	Ki67+	 6250 13430
9641	0	0	Ki67+	 6255 13256
9642	0	0	Ki67+	 6257 13212
9643	0	0	Ki67+	 6260 13168
9644	0	0	Ki67+	 6260 13317
9645	0	0	Ki67+	 6267 13396
9646	0	0	Ki67+	 6271 13378
9647	0	0	Ki67+	 6273 13201
9648	0	0	Ki67+	 6279 13437
9649	0	0	Ki67+	 6283 13221
9650	0	0	Ki67+	 6284 13282
9651	0	0	Ki67+	 6289 13236
9652	0	0	Ki67+	 6293 13349
9653	0	0	Ki67+	 6295 13386
9654	0	0	Ki67+	 6296 13264
9655	0	0	Ki67+	 6301 13213
9656	0	0	Ki67+	 6305 13271
9657	0	0	Ki67+	 6313 13316
9658	0	0	Ki67+	 6314 13239
9659	0	0	Ki67+	 6316 13294
9660	0	0	Ki67+	 6325 13260
9661	0	0	Ki67+	 6337 13279
9662	0	0	Ki67+	 6338 13349
9663	0	0	Ki67+	 6342 13324
9664	0	0	Ki67+	 6403 13049
9665	0	0	Ki67+	 6415 13567
9666	0	0	Ki67+	 6460 13742
9667	0	0	Ki67+	 6487 13735
9668	0	0	Ki67+	 6502 13713
9669	0	0	Ki67+	 6517 13401
9670	0	0	Ki67+	 6522 13280
9671	0	0	Ki67+	 6534 13402
9672	0	0	Ki67+	 6633 13530
9673	0	0	Ki67+	 6656 13370
9674	0	0	Ki67+	 6675 13355
9675	0	0	Ki67+	 6677 13726
9676	0	0	Ki67+	 6681 13740
9677	0	0	Ki67+	 6682 13163
9678	0	0	Ki67+	 6711 13737
9679	0	0	Ki67+	 6712 13285
9680	0	0	Ki67+	 6738 13743
9681	0	0	Ki67+	 6750 13739
9682	0	0	Ki67+	 6805 13765
9683	0	0	Ki67+	 6812 13684
9684	0	0	Ki67+	 6821 13656
9685	0	0	Ki67+	 6832 13616
9686	0	0	Ki67+	 6840 13535
9687	0	0	Ki67+	 6855 13603
9688	0	0	Ki67+	 6880 13605
9689	0	0	Ki67+	 6887 13331
9690	0	0	Ki67+	 6107 14511
9691	0	0	Ki67+	 6149 14241
9692	0	0	Ki67+	 6206 14211
9693	0	0	Ki67+	 6224 14067
9694	0	0	Ki67+	 6277 14460
9695	0	0	Ki67+	 6277 14476
9696	0	0	Ki67+	 6310 14236
9697	0	0	Ki67+	 6316 13986
9698	0	0	Ki67+	 6369 14312
9699	0	0	Ki67+	 6392 14204
9700	0	0	Ki67+	 6427 14117
9701	0	0	Ki67+	 6452 14119
9702	0	0	Ki67+	 6460 14392
9703	0	0	Ki67+	 6468 13904
9704	0	0	Ki67+	 6470 13963
9705	0	0	Ki67+	 6503 14465
9706	0	0	Ki67+	 6510 13912
9707	0	0	Ki67+	 6511 14105
9708	0	0	Ki67+	 6529 13902
9709	0	0	Ki67+	 6535 13974
9710	0	0	Ki67+	 6540 14033
9711	0	0	Ki67+	 6541 13996
9712	0	0	Ki67+	 6547 14425
9713	0	0	Ki67+	 6553 13894
9714	0	0	Ki67+	 6581 14255
9715	0	0	Ki67+	 6584 14242
9716	0	0	Ki67+	 6598 14043
9717	0	0	Ki67+	 6608 14251
9718	0	0	Ki67+	 6612 14051
9719	0	0	Ki67+	 6626 14270
9720	0	0	Ki67+	 6627 14236
9721	0	0	Ki67+	 6630 14248
9722	0	0	Ki67+	 6660 14227
9723	0	0	Ki67+	 6699 14230
9724	0	0	Ki67+	 6715 14245
9725	0	0	Ki67+	 6726 14084
9726	0	0	Ki67+	 6729 14490
9727	0	0	Ki67+	 6780 14500
9728	0	0	Ki67+	 6828 14260
9729	0	0	Ki67+	 6866 13815
9730	0	0	Ki67+	 6886 14144
9731	0	0	Ki67+	 6109 15350
9732	0	0	Ki67+	 6111 15267
9733	0	0	Ki67+	 6130 15306
9734	0	0	Ki67+	 6140 15372
9735	0	0	Ki67+	 6141 15262
9736	0	0	Ki67+	 6142 15291
9737	0	0	Ki67+	 6147 15324
9738	0	0	Ki67+	 6174 15306
9739	0	0	Ki67+	 6176 15257
9740	0	0	Ki67+	 6187 15319
9741	0	0	Ki67+	 6192 15349
9742	0	0	Ki67+	 6199 15294
9743	0	0	Ki67+	 6203 15315
9744	0	0	Ki67+	 6228 15324
9745	0	0	Ki67+	 6229 15371
9746	0	0	Ki67+	 6249 14948
9747	0	0	Ki67+	 6621 15253
9748	0	0	Ki67+	 6673 14776
9749	0	0	Ki67+	 6712 14816
9750	0	0	Ki67+	 6754 15200
9751	0	0	Ki67+	 6766 15332
9752	0	0	Ki67+	 6780 15151
9753	0	0	Ki67+	 6787 14985
9754	0	0	Ki67+	 6791 15128
9755	0	0	Ki67+	 6792 14856
9756	0	0	Ki67+	 6812 14860
9757	0	0	Ki67+	 6827 15292
9758	0	0	Ki67+	 6850 14881
9759	0	0	Ki67+	 6872 14893
9760	0	0	Ki67+	 6876 15098
9761	0	0	Ki67+	 6098 15381
9762	0	0	Ki67+	 6110 15550
9763	0	0	Ki67+	 6112 15436
9764	0	0	Ki67+	 6118 15516
9765	0	0	Ki67+	 6119 16054
9766	0	0	Ki67+	 6127 15476
9767	0	0	Ki67+	 6129 15380
9768	0	0	Ki67+	 6130 15522
9769	0	0	Ki67+	 6139 15417
9770	0	0	Ki67+	 6170 15416
9771	0	0	Ki67+	 6179 15391
9772	0	0	Ki67+	 6189 15440
9773	0	0	Ki67+	 6193 15378
9774	0	0	Ki67+	 6204 15540
9775	0	0	Ki67+	 6354 15471
9776	0	0	Ki67+	 6443 15987
9777	0	0	Ki67+	 6582 15766
9778	0	0	Ki67+	 6585 15794
9779	0	0	Ki67+	 6596 15778
9780	0	0	Ki67+	 6681 15685
9781	0	0	Ki67+	 6744 15845
9782	0	0	Ki67+	 6767 15845
9783	0	0	Ki67+	 6804 15889
9784	0	0	Ki67+	 6809 15746
9785	0	0	Ki67+	 6809 15811
9786	0	0	Ki67+	 6831 15766
9787	0	0	Ki67+	 6853 15730
9788	0	0	Ki67+	 6269 16292
9789	0	0	Ki67+	 6318 16252
9790	0	0	Ki67+	 6411 16315
9791	0	0	Ki67+	 6420 16633
9792	0	0	Ki67+	 6437 16471
9793	0	0	Ki67+	 6460 16624
9794	0	0	Ki67+	 6468 16522
9795	0	0	Ki67+	 6470 16615
9796	0	0	Ki67+	 6477 16552
9797	0	0	Ki67+	 6487 16623
9798	0	0	Ki67+	 6491 16558
9799	0	0	Ki67+	 6503 16609
9800	0	0	Ki67+	 6515 16368
9801	0	0	Ki67+	 6557 16194
9802	0	0	Ki67+	 6692 16950
9803	0	0	Ki67+	 6714 16790
9804	0	0	Ki67+	 6792 16343
9805	0	0	Ki67+	 6795 16354
9806	0	0	Ki67+	 6797 16405
9807	0	0	Ki67+	 6799 16387
9808	0	0	Ki67+	 6814 16518
9809	0	0	Ki67+	 6817 16502
9810	0	0	Ki67+	 6818 16462
9811	0	0	Ki67+	 6818 16485
9812	0	0	Ki67+	 6820 16423
9813	0	0	Ki67+	 6833 16974
9814	0	0	Ki67+	 6853 16968
9815	0	0	Ki67+	 6426 17249
9816	0	0	Ki67+	 6468 17583
9817	0	0	Ki67+	 6472 17565
9818	0	0	Ki67+	 6508 17666
9819	0	0	Ki67+	 6532 17648
9820	0	0	Ki67+	 6578 17387
9821	0	0	Ki67+	 6615 17672
9822	0	0	Ki67+	 6631 17331
9823	0	0	Ki67+	 6683 17274
9824	0	0	Ki67+	 6693 17202
9825	0	0	Ki67+	 6695 17276
9826	0	0	Ki67+	 6708 17662
9827	0	0	Ki67+	 6716 17074
9828	0	0	Ki67+	 6751 17042
9829	0	0	Ki67+	 6770 17060
9830	0	0	Ki67+	 6772 17162
9831	0	0	Ki67+	 6780 17025
9832	0	0	Ki67+	 6784 17012
9833	0	0	Ki67+	 6838 16994
9834	0	0	Ki67+	 6867 17405
9835	0	0	Ki67+	 6123 18517
9836	0	0	Ki67+	 6127 18481
9837	0	0	Ki67+	 6142 18362
9838	0	0	Ki67+	 6159 18499
9839	0	0	Ki67+	 6224 18480
9840	0	0	Ki67+	 6238 18485
9841	0	0	Ki67+	 6248 18572
9842	0	0	Ki67+	 6297 18453
9843	0	0	Ki67+	 6306 18179
9844	0	0	Ki67+	 6313 18452
9845	0	0	Ki67+	 6343 18316
9846	0	0	Ki67+	 6351 18342
9847	0	0	Ki67+	 6403 18364
9848	0	0	Ki67+	 6404 17868
9849	0	0	Ki67+	 6420 18226
9850	0	0	Ki67+	 6434 18115
9851	0	0	Ki67+	 6435 18348
9852	0	0	Ki67+	 6436 18199
9853	0	0	Ki67+	 6449 18186
9854	0	0	Ki67+	 6458 18358
9855	0	0	Ki67+	 6471 18098
9856	0	0	Ki67+	 6476 18167
9857	0	0	Ki67+	 6490 18486
9858	0	0	Ki67+	 6493 18154
9859	0	0	Ki67+	 6500 18348
9860	0	0	Ki67+	 6529 17866
9861	0	0	Ki67+	 6531 18182
9862	0	0	Ki67+	 6533 17912
9863	0	0	Ki67+	 6556 18331
9864	0	0	Ki67+	 6558 17992
9865	0	0	Ki67+	 6581 18533
9866	0	0	Ki67+	 6585 17925
9867	0	0	Ki67+	 6589 18313
9868	0	0	Ki67+	 6592 18115
9869	0	0	Ki67+	 6626 18432
9870	0	0	Ki67+	 6629 18317
9871	0	0	Ki67+	 6645 18091
9872	0	0	Ki67+	 6656 18289
9873	0	0	Ki67+	 6667 18387
9874	0	0	Ki67+	 6668 18289
9875	0	0	Ki67+	 6689 18386
9876	0	0	Ki67+	 6697 18056
9877	0	0	Ki67+	 6700 18434
9878	0	0	Ki67+	 6708 17883
9879	0	0	Ki67+	 6717 18279
9880	0	0	Ki67+	 6719 18367
9881	0	0	Ki67+	 6740 18427
9882	0	0	Ki67+	 6744 18272
9883	0	0	Ki67+	 6767 18340
9884	0	0	Ki67+	 6771 18246
9885	0	0	Ki67+	 6773 18490
9886	0	0	Ki67+	 6802 18533
9887	0	0	Ki67+	 6804 18229
9888	0	0	Ki67+	 6807 18338
9889	0	0	Ki67+	 6827 18008
9890	0	0	Ki67+	 6835 17797
9891	0	0	Ki67+	 6837 18023
9892	0	0	Ki67+	 6848 18061
9893	0	0	Ki67+	 6851 18010
9894	0	0	Ki67+	 6853 18202
9895	0	0	Ki67+	 6854 18162
9896	0	0	Ki67+	 6860 17996
9897	0	0	Ki67+	 6862 18177
9898	0	0	Ki67+	 6865 18302
9899	0	0	Ki67+	 6875 18028
9900	0	0	Ki67+	 6876 18100
9901	0	0	Ki67+	 6878 17992
9902	0	0	Ki67+	 6888 18171
9903	0	0	Ki67+	 6104 19292
9904	0	0	Ki67+	 6123 19084
9905	0	0	Ki67+	 6123 19318
9906	0	0	Ki67+	 6126 19357
9907	0	0	Ki67+	 6174 18633
9908	0	0	Ki67+	 6192 18656
9909	0	0	Ki67+	 6201 18588
9910	0	0	Ki67+	 6213 18603
9911	0	0	Ki67+	 6218 18635
9912	0	0	Ki67+	 6221 18982
9913	0	0	Ki67+	 6233 19088
9914	0	0	Ki67+	 6234 18989
9915	0	0	Ki67+	 6237 19051
9916	0	0	Ki67+	 6256 18982
9917	0	0	Ki67+	 6316 18699
9918	0	0	Ki67+	 6333 18870
9919	0	0	Ki67+	 6333 19033
9920	0	0	Ki67+	 6342 18996
9921	0	0	Ki67+	 6346 19014
9922	0	0	Ki67+	 6347 18896
9923	0	0	Ki67+	 6380 18991
9924	0	0	Ki67+	 6386 18976
9925	0	0	Ki67+	 6389 19206
9926	0	0	Ki67+	 6415 18777
9927	0	0	Ki67+	 6425 18972
9928	0	0	Ki67+	 6444 18641
9929	0	0	Ki67+	 6445 19169
9930	0	0	Ki67+	 6464 18956
9931	0	0	Ki67+	 6473 18941
9932	0	0	Ki67+	 6486 18934
9933	0	0	Ki67+	 6509 18920
9934	0	0	Ki67+	 6533 19117
9935	0	0	Ki67+	 6538 18885
9936	0	0	Ki67+	 6542 18901
9937	0	0	Ki67+	 6554 19364
9938	0	0	Ki67+	 6586 19327
9939	0	0	Ki67+	 6595 19096
9940	0	0	Ki67+	 6600 19014
9941	0	0	Ki67+	 6602 18876
9942	0	0	Ki67+	 6607 19123
9943	0	0	Ki67+	 6610 18983
9944	0	0	Ki67+	 6611 18999
9945	0	0	Ki67+	 6621 18988
9946	0	0	Ki67+	 6630 19113
9947	0	0	Ki67+	 6636 19298
9948	0	0	Ki67+	 6638 19083
9949	0	0	Ki67+	 6638 19367
9950	0	0	Ki67+	 6640 19125
9951	0	0	Ki67+	 6642 18963
9952	0	0	Ki67+	 6645 18950
9953	0	0	Ki67+	 6655 19114
9954	0	0	Ki67+	 6658 18964
9955	0	0	Ki67+	 6665 19353
9956	0	0	Ki67+	 6669 19318
9957	0	0	Ki67+	 6689 19102
9958	0	0	Ki67+	 6691 18917
9959	0	0	Ki67+	 6698 19089
9960	0	0	Ki67+	 6710 18913
9961	0	0	Ki67+	 6713 19279
9962	0	0	Ki67+	 6716 18832
9963	0	0	Ki67+	 6721 19073
9964	0	0	Ki67+	 6721 19363
9965	0	0	Ki67+	 6749 19293
9966	0	0	Ki67+	 6779 19224
9967	0	0	Ki67+	 6787 19053
9968	0	0	Ki67+	 6802 19368
9969	0	0	Ki67+	 6803 19042
9970	0	0	Ki67+	 6806 18891
9971	0	0	Ki67+	 6813 18853
9972	0	0	Ki67+	 6822 19329
9973	0	0	Ki67+	 6824 19308
9974	0	0	Ki67+	 6825 19248
9975	0	0	Ki67+	 6831 19029
9976	0	0	Ki67+	 6836 19355
9977	0	0	Ki67+	 6843 18874
9978	0	0	Ki67+	 6847 19324
9979	0	0	Ki67+	 6857 19266
9980	0	0	Ki67+	 6121 19428
9981	0	0	Ki67+	 6124 19445
9982	0	0	Ki67+	 6140 19392
9983	0	0	Ki67+	 6153 19504
9984	0	0	Ki67+	 6155 19416
9985	0	0	Ki67+	 6156 19577
9986	0	0	Ki67+	 6305 19757
9987	0	0	Ki67+	 6322 20172
9988	0	0	Ki67+	 6353 19638
9989	0	0	Ki67+	 6442 20015
9990	0	0	Ki67+	 6454 19438
9991	0	0	Ki67+	 6459 20054
9992	0	0	Ki67+	 6474 20021
9993	0	0	Ki67+	 6475 19971
9994	0	0	Ki67+	 6480 20003
9995	0	0	Ki67+	 6488 19978
9996	0	0	Ki67+	 6505 20024
9997	0	0	Ki67+	 6516 20167
9998	0	0	Ki67+	 6519 19932
9999	0	0	Ki67+	 6526 19920
10000	0	0	Ki67+	 6535 20067
10001	0	0	Ki67+	 6540 19949
10002	0	0	Ki67+	 6544 19798
10003	0	0	Ki67+	 6550 20027
10004	0	0	Ki67+	 6552 19535
10005	0	0	Ki67+	 6555 19497
10006	0	0	Ki67+	 6559 19945
10007	0	0	Ki67+	 6561 20004
10008	0	0	Ki67+	 6566 19439
10009	0	0	Ki67+	 6568 19502
10010	0	0	Ki67+	 6571 19408
10011	0	0	Ki67+	 6571 20007
10012	0	0	Ki67+	 6572 19382
10013	0	0	Ki67+	 6578 19482
10014	0	0	Ki67+	 6580 20169
10015	0	0	Ki67+	 6581 19542
10016	0	0	Ki67+	 6586 19393
10017	0	0	Ki67+	 6586 19439
10018	0	0	Ki67+	 6589 20109
10019	0	0	Ki67+	 6597 19975
10020	0	0	Ki67+	 6606 19484
10021	0	0	Ki67+	 6610 19580
10022	0	0	Ki67+	 6613 19675
10023	0	0	Ki67+	 6613 20127
10024	0	0	Ki67+	 6620 19995
10025	0	0	Ki67+	 6622 19545
10026	0	0	Ki67+	 6623 19890
10027	0	0	Ki67+	 6626 19916
10028	0	0	Ki67+	 6630 20029
10029	0	0	Ki67+	 6632 19406
10030	0	0	Ki67+	 6632 19900
10031	0	0	Ki67+	 6635 20050
10032	0	0	Ki67+	 6640 19579
10033	0	0	Ki67+	 6641 20011
10034	0	0	Ki67+	 6651 20048
10035	0	0	Ki67+	 6652 20148
10036	0	0	Ki67+	 6653 19730
10037	0	0	Ki67+	 6655 20118
10038	0	0	Ki67+	 6656 19678
10039	0	0	Ki67+	 6657 19789
10040	0	0	Ki67+	 6658 20061
10041	0	0	Ki67+	 6670 19804
10042	0	0	Ki67+	 6670 20018
10043	0	0	Ki67+	 6672 19517
10044	0	0	Ki67+	 6677 19911
10045	0	0	Ki67+	 6679 19473
10046	0	0	Ki67+	 6685 20048
10047	0	0	Ki67+	 6687 19935
10048	0	0	Ki67+	 6688 19635
10049	0	0	Ki67+	 6698 19813
10050	0	0	Ki67+	 6700 19829
10051	0	0	Ki67+	 6700 20078
10052	0	0	Ki67+	 6716 19868
10053	0	0	Ki67+	 6716 20051
10054	0	0	Ki67+	 6717 19411
10055	0	0	Ki67+	 6718 19800
10056	0	0	Ki67+	 6718 19825
10057	0	0	Ki67+	 6719 20153
10058	0	0	Ki67+	 6721 20096
10059	0	0	Ki67+	 6723 19968
10060	0	0	Ki67+	 6730 19782
10061	0	0	Ki67+	 6731 19911
10062	0	0	Ki67+	 6731 20126
10063	0	0	Ki67+	 6731 20159
10064	0	0	Ki67+	 6732 19617
10065	0	0	Ki67+	 6735 19648
10066	0	0	Ki67+	 6736 19694
10067	0	0	Ki67+	 6750 19907
10068	0	0	Ki67+	 6757 20097
10069	0	0	Ki67+	 6761 19478
10070	0	0	Ki67+	 6761 19811
10071	0	0	Ki67+	 6761 19984
10072	0	0	Ki67+	 6762 19578
10073	0	0	Ki67+	 6765 19950
10074	0	0	Ki67+	 6767 19671
10075	0	0	Ki67+	 6767 20013
10076	0	0	Ki67+	 6774 20121
10077	0	0	Ki67+	 6779 20102
10078	0	0	Ki67+	 6784 19675
10079	0	0	Ki67+	 6788 19512
10080	0	0	Ki67+	 6790 19964
10081	0	0	Ki67+	 6792 20148
10082	0	0	Ki67+	 6794 19551
10083	0	0	Ki67+	 6797 19589
10084	0	0	Ki67+	 6797 20114
10085	0	0	Ki67+	 6799 19610
10086	0	0	Ki67+	 6800 19530
10087	0	0	Ki67+	 6814 19379
10088	0	0	Ki67+	 6818 19481
10089	0	0	Ki67+	 6827 19581
10090	0	0	Ki67+	 6834 19613
10091	0	0	Ki67+	 6835 19843
10092	0	0	Ki67+	 6837 19692
10093	0	0	Ki67+	 6842 20146
10094	0	0	Ki67+	 6844 19554
10095	0	0	Ki67+	 6847 19700
10096	0	0	Ki67+	 6848 19668
10097	0	0	Ki67+	 6854 19570
10098	0	0	Ki67+	 6855 19422
10099	0	0	Ki67+	 6855 20158
10100	0	0	Ki67+	 6856 19462
10101	0	0	Ki67+	 6856 19761
10102	0	0	Ki67+	 6858 19732
10103	0	0	Ki67+	 6859 20082
10104	0	0	Ki67+	 6862 20172
10105	0	0	Ki67+	 6865 19585
10106	0	0	Ki67+	 6868 20107
10107	0	0	Ki67+	 6869 19504
10108	0	0	Ki67+	 6889 19871
10109	0	0	Ki67+	 6890 19488
10110	0	0	Ki67+	 6890 20038
10111	0	0	Ki67+	 6891 19896
10112	0	0	Ki67+	 6098 20764
10113	0	0	Ki67+	 6098 20813
10114	0	0	Ki67+	 6100 20842
10115	0	0	Ki67+	 6100 20938
10116	0	0	Ki67+	 6101 20336
10117	0	0	Ki67+	 6106 20213
10118	0	0	Ki67+	 6109 20552
10119	0	0	Ki67+	 6109 20647
10120	0	0	Ki67+	 6114 20869
10121	0	0	Ki67+	 6116 20233
10122	0	0	Ki67+	 6117 20967
10123	0	0	Ki67+	 6119 20781
10124	0	0	Ki67+	 6120 20244
10125	0	0	Ki67+	 6122 20214
10126	0	0	Ki67+	 6125 20889
10127	0	0	Ki67+	 6126 20829
10128	0	0	Ki67+	 6133 20950
10129	0	0	Ki67+	 6134 20416
10130	0	0	Ki67+	 6136 20366
10131	0	0	Ki67+	 6137 20344
10132	0	0	Ki67+	 6137 20617
10133	0	0	Ki67+	 6138 20665
10134	0	0	Ki67+	 6140 20398
10135	0	0	Ki67+	 6147 20639
10136	0	0	Ki67+	 6148 20544
10137	0	0	Ki67+	 6149 20864
10138	0	0	Ki67+	 6153 20495
10139	0	0	Ki67+	 6154 20438
10140	0	0	Ki67+	 6157 20848
10141	0	0	Ki67+	 6159 20525
10142	0	0	Ki67+	 6160 20954
10143	0	0	Ki67+	 6161 20395
10144	0	0	Ki67+	 6163 20279
10145	0	0	Ki67+	 6164 20591
10146	0	0	Ki67+	 6169 20740
10147	0	0	Ki67+	 6176 20576
10148	0	0	Ki67+	 6177 20752
10149	0	0	Ki67+	 6185 20877
10150	0	0	Ki67+	 6189 20538
10151	0	0	Ki67+	 6189 20626
10152	0	0	Ki67+	 6192 20645
10153	0	0	Ki67+	 6197 20415
10154	0	0	Ki67+	 6198 20611
10155	0	0	Ki67+	 6204 20202
10156	0	0	Ki67+	 6205 20896
10157	0	0	Ki67+	 6206 20575
10158	0	0	Ki67+	 6209 20467
10159	0	0	Ki67+	 6210 20604
10160	0	0	Ki67+	 6211 20231
10161	0	0	Ki67+	 6213 20249
10162	0	0	Ki67+	 6215 20696
10163	0	0	Ki67+	 6217 20288
10164	0	0	Ki67+	 6222 20211
10165	0	0	Ki67+	 6226 20760
10166	0	0	Ki67+	 6229 20453
10167	0	0	Ki67+	 6229 20686
10168	0	0	Ki67+	 6231 20352
10169	0	0	Ki67+	 6231 20891
10170	0	0	Ki67+	 6234 20665
10171	0	0	Ki67+	 6243 20869
10172	0	0	Ki67+	 6244 20396
10173	0	0	Ki67+	 6244 20883
10174	0	0	Ki67+	 6246 20326
10175	0	0	Ki67+	 6246 20714
10176	0	0	Ki67+	 6249 20942
10177	0	0	Ki67+	 6250 20533
10178	0	0	Ki67+	 6250 20639
10179	0	0	Ki67+	 6251 20817
10180	0	0	Ki67+	 6253 20782
10181	0	0	Ki67+	 6255 20477
10182	0	0	Ki67+	 6256 20924
10183	0	0	Ki67+	 6259 20744
10184	0	0	Ki67+	 6265 20276
10185	0	0	Ki67+	 6265 20610
10186	0	0	Ki67+	 6265 20852
10187	0	0	Ki67+	 6266 20440
10188	0	0	Ki67+	 6267 20533
10189	0	0	Ki67+	 6267 20781
10190	0	0	Ki67+	 6270 20550
10191	0	0	Ki67+	 6270 20952
10192	0	0	Ki67+	 6272 20235
10193	0	0	Ki67+	 6272 20259
10194	0	0	Ki67+	 6272 20368
10195	0	0	Ki67+	 6273 20404
10196	0	0	Ki67+	 6273 20700
10197	0	0	Ki67+	 6273 20870
10198	0	0	Ki67+	 6276 20352
10199	0	0	Ki67+	 6276 20668
10200	0	0	Ki67+	 6278 20582
10201	0	0	Ki67+	 6279 20447
10202	0	0	Ki67+	 6281 20639
10203	0	0	Ki67+	 6282 20840
10204	0	0	Ki67+	 6286 20626
10205	0	0	Ki67+	 6287 20503
10206	0	0	Ki67+	 6288 20327
10207	0	0	Ki67+	 6291 20733
10208	0	0	Ki67+	 6292 20453
10209	0	0	Ki67+	 6292 20819
10210	0	0	Ki67+	 6294 20755
10211	0	0	Ki67+	 6298 20479
10212	0	0	Ki67+	 6299 20910
10213	0	0	Ki67+	 6300 20343
10214	0	0	Ki67+	 6303 20285
10215	0	0	Ki67+	 6303 20795
10216	0	0	Ki67+	 6305 20538
10217	0	0	Ki67+	 6305 20696
10218	0	0	Ki67+	 6309 20855
10219	0	0	Ki67+	 6312 20590
10220	0	0	Ki67+	 6313 20648
10221	0	0	Ki67+	 6315 20414
10222	0	0	Ki67+	 6318 20837
10223	0	0	Ki67+	 6320 20868
10224	0	0	Ki67+	 6321 20313
10225	0	0	Ki67+	 6324 20561
10226	0	0	Ki67+	 6328 20887
10227	0	0	Ki67+	 6330 20328
10228	0	0	Ki67+	 6330 20725
10229	0	0	Ki67+	 6330 20750
10230	0	0	Ki67+	 6332 20806
10231	0	0	Ki67+	 6336 20951
10232	0	0	Ki67+	 6340 20279
10233	0	0	Ki67+	 6340 20790
10234	0	0	Ki67+	 6341 20688
10235	0	0	Ki67+	 6346 20851
10236	0	0	Ki67+	 6346 20932
10237	0	0	Ki67+	 6347 20531
10238	0	0	Ki67+	 6352 20781
10239	0	0	Ki67+	 6354 20338
10240	0	0	Ki67+	 6355 20305
10241	0	0	Ki67+	 6357 20621
10242	0	0	Ki67+	 6359 20793
10243	0	0	Ki67+	 6360 20810
10244	0	0	Ki67+	 6361 20944
10245	0	0	Ki67+	 6362 20654
10246	0	0	Ki67+	 6363 20356
10247	0	0	Ki67+	 6365 20884
10248	0	0	Ki67+	 6367 20963
10249	0	0	Ki67+	 6372 20824
10250	0	0	Ki67+	 6373 20735
10251	0	0	Ki67+	 6374 20696
10252	0	0	Ki67+	 6375 20938
10253	0	0	Ki67+	 6376 20618
10254	0	0	Ki67+	 6388 20321
10255	0	0	Ki67+	 6389 20302
10256	0	0	Ki67+	 6389 20968
10257	0	0	Ki67+	 6393 20663
10258	0	0	Ki67+	 6394 20748
10259	0	0	Ki67+	 6395 20776
10260	0	0	Ki67+	 6397 20892
10261	0	0	Ki67+	 6398 20810
10262	0	0	Ki67+	 6403 20693
10263	0	0	Ki67+	 6408 20608
10264	0	0	Ki67+	 6408 20633
10265	0	0	Ki67+	 6412 20655
10266	0	0	Ki67+	 6414 20584
10267	0	0	Ki67+	 6416 20389
10268	0	0	Ki67+	 6416 20684
10269	0	0	Ki67+	 6417 20420
10270	0	0	Ki67+	 6417 20856
10271	0	0	Ki67+	 6419 20318
10272	0	0	Ki67+	 6428 20534
10273	0	0	Ki67+	 6430 20709
10274	0	0	Ki67+	 6431 20734
10275	0	0	Ki67+	 6434 20598
10276	0	0	Ki67+	 6435 20566
10277	0	0	Ki67+	 6435 20630
10278	0	0	Ki67+	 6436 20333
10279	0	0	Ki67+	 6439 20434
10280	0	0	Ki67+	 6439 20669
10281	0	0	Ki67+	 6441 20483
10282	0	0	Ki67+	 6442 20762
10283	0	0	Ki67+	 6442 20940
10284	0	0	Ki67+	 6444 20610
10285	0	0	Ki67+	 6445 20868
10286	0	0	Ki67+	 6451 20625
10287	0	0	Ki67+	 6451 20686
10288	0	0	Ki67+	 6455 20645
10289	0	0	Ki67+	 6459 20895
10290	0	0	Ki67+	 6465 20381
10291	0	0	Ki67+	 6465 20532
10292	0	0	Ki67+	 6466 20663
10293	0	0	Ki67+	 6467 20581
10294	0	0	Ki67+	 6469 20882
10295	0	0	Ki67+	 6471 20469
10296	0	0	Ki67+	 6478 20865
10297	0	0	Ki67+	 6481 20846
10298	0	0	Ki67+	 6481 20917
10299	0	0	Ki67+	 6484 20953
10300	0	0	Ki67+	 6485 20380
10301	0	0	Ki67+	 6485 20689
10302	0	0	Ki67+	 6488 20559
10303	0	0	Ki67+	 6488 20643
10304	0	0	Ki67+	 6490 20181
10305	0	0	Ki67+	 6491 20724
10306	0	0	Ki67+	 6492 20513
10307	0	0	Ki67+	 6495 20427
10308	0	0	Ki67+	 6498 20454
10309	0	0	Ki67+	 6500 20917
10310	0	0	Ki67+	 6506 20936
10311	0	0	Ki67+	 6509 20381
10312	0	0	Ki67+	 6510 20412
10313	0	0	Ki67+	 6513 20847
10314	0	0	Ki67+	 6516 20711
10315	0	0	Ki67+	 6518 20969
10316	0	0	Ki67+	 6522 20399
10317	0	0	Ki67+	 6523 20876
10318	0	0	Ki67+	 6529 20527
10319	0	0	Ki67+	 6530 20594
10320	0	0	Ki67+	 6532 20581
10321	0	0	Ki67+	 6533 20500
10322	0	0	Ki67+	 6535 20414
10323	0	0	Ki67+	 6541 20239
10324	0	0	Ki67+	 6542 20698
10325	0	0	Ki67+	 6543 20624
10326	0	0	Ki67+	 6546 20416
10327	0	0	Ki67+	 6546 20452
10328	0	0	Ki67+	 6559 20680
10329	0	0	Ki67+	 6561 20554
10330	0	0	Ki67+	 6561 20589
10331	0	0	Ki67+	 6561 20824
10332	0	0	Ki67+	 6562 20844
10333	0	0	Ki67+	 6565 20526
10334	0	0	Ki67+	 6565 20791
10335	0	0	Ki67+	 6571 20224
10336	0	0	Ki67+	 6571 20744
10337	0	0	Ki67+	 6577 20846
10338	0	0	Ki67+	 6579 20567
10339	0	0	Ki67+	 6580 20375
10340	0	0	Ki67+	 6585 20495
10341	0	0	Ki67+	 6585 20780
10342	0	0	Ki67+	 6586 20603
10343	0	0	Ki67+	 6587 20676
10344	0	0	Ki67+	 6590 20807
10345	0	0	Ki67+	 6593 20912
10346	0	0	Ki67+	 6597 20591
10347	0	0	Ki67+	 6597 20758
10348	0	0	Ki67+	 6598 20837
10349	0	0	Ki67+	 6599 20885
10350	0	0	Ki67+	 6601 20318
10351	0	0	Ki67+	 6603 20224
10352	0	0	Ki67+	 6618 20208
10353	0	0	Ki67+	 6619 20781
10354	0	0	Ki67+	 6625 20639
10355	0	0	Ki67+	 6630 20341
10356	0	0	Ki67+	 6630 20878
10357	0	0	Ki67+	 6633 20294
10358	0	0	Ki67+	 6641 20831
10359	0	0	Ki67+	 6649 20364
10360	0	0	Ki67+	 6650 20297
10361	0	0	Ki67+	 6650 20514
10362	0	0	Ki67+	 6650 20852
10363	0	0	Ki67+	 6650 20891
10364	0	0	Ki67+	 6653 20218
10365	0	0	Ki67+	 6655 20336
10366	0	0	Ki67+	 6656 20830
10367	0	0	Ki67+	 6657 20817
10368	0	0	Ki67+	 6662 20969
10369	0	0	Ki67+	 6663 20937
10370	0	0	Ki67+	 6665 20807
10371	0	0	Ki67+	 6666 20549
10372	0	0	Ki67+	 6670 20281
10373	0	0	Ki67+	 6670 20832
10374	0	0	Ki67+	 6670 20907
10375	0	0	Ki67+	 6673 20214
10376	0	0	Ki67+	 6675 20204
10377	0	0	Ki67+	 6675 20886
10378	0	0	Ki67+	 6676 20783
10379	0	0	Ki67+	 6679 20488
10380	0	0	Ki67+	 6679 20845
10381	0	0	Ki67+	 6680 20857
10382	0	0	Ki67+	 6681 20334
10383	0	0	Ki67+	 6682 20873
10384	0	0	Ki67+	 6690 20301
10385	0	0	Ki67+	 6696 20230
10386	0	0	Ki67+	 6706 20311
10387	0	0	Ki67+	 6709 20376
10388	0	0	Ki67+	 6713 20279
10389	0	0	Ki67+	 6720 20917
10390	0	0	Ki67+	 6731 20307
10391	0	0	Ki67+	 6737 20185
10392	0	0	Ki67+	 6737 20251
10393	0	0	Ki67+	 6738 20360
10394	0	0	Ki67+	 6743 20233
10395	0	0	Ki67+	 6749 20929
10396	0	0	Ki67+	 6750 20327
10397	0	0	Ki67+	 6763 20428
10398	0	0	Ki67+	 6766 20692
10399	0	0	Ki67+	 6771 20902
10400	0	0	Ki67+	 6777 20185
10401	0	0	Ki67+	 6778 20335
10402	0	0	Ki67+	 6781 20417
10403	0	0	Ki67+	 6787 20360
10404	0	0	Ki67+	 6787 20652
10405	0	0	Ki67+	 6788 20273
10406	0	0	Ki67+	 6792 20720
10407	0	0	Ki67+	 6803 20838
10408	0	0	Ki67+	 6804 20198
10409	0	0	Ki67+	 6810 20353
10410	0	0	Ki67+	 6813 20736
10411	0	0	Ki67+	 6814 20648
10412	0	0	Ki67+	 6815 20535
10413	0	0	Ki67+	 6817 20306
10414	0	0	Ki67+	 6821 20397
10415	0	0	Ki67+	 6830 20692
10416	0	0	Ki67+	 6833 20323
10417	0	0	Ki67+	 6833 20675
10418	0	0	Ki67+	 6835 20551
10419	0	0	Ki67+	 6838 20589
10420	0	0	Ki67+	 6840 20404
10421	0	0	Ki67+	 6844 20361
10422	0	0	Ki67+	 6844 20764
10423	0	0	Ki67+	 6848 20229
10424	0	0	Ki67+	 6848 20793
10425	0	0	Ki67+	 6854 20244
10426	0	0	Ki67+	 6854 20277
10427	0	0	Ki67+	 6856 20773
10428	0	0	Ki67+	 6857 20560
10429	0	0	Ki67+	 6859 20434
10430	0	0	Ki67+	 6861 20361
10431	0	0	Ki67+	 6861 20682
10432	0	0	Ki67+	 6865 20248
10433	0	0	Ki67+	 6869 20286
10434	0	0	Ki67+	 6872 20757
10435	0	0	Ki67+	 6883 20714
10436	0	0	Ki67+	 6885 20313
10437	0	0	Ki67+	 6886 20941
10438	0	0	Ki67+	 6895 20420
10439	0	0	Ki67+	 6097 21111
10440	0	0	Ki67+	 6101 21144
10441	0	0	Ki67+	 6103 21065
10442	0	0	Ki67+	 6103 21732
10443	0	0	Ki67+	 6104 21122
10444	0	0	Ki67+	 6110 21441
10445	0	0	Ki67+	 6114 21018
10446	0	0	Ki67+	 6114 21689
10447	0	0	Ki67+	 6115 21188
10448	0	0	Ki67+	 6118 21172
10449	0	0	Ki67+	 6118 21699
10450	0	0	Ki67+	 6119 21119
10451	0	0	Ki67+	 6119 21339
10452	0	0	Ki67+	 6120 21222
10453	0	0	Ki67+	 6120 21245
10454	0	0	Ki67+	 6127 21035
10455	0	0	Ki67+	 6128 21148
10456	0	0	Ki67+	 6137 21095
10457	0	0	Ki67+	 6138 21204
10458	0	0	Ki67+	 6139 21063
10459	0	0	Ki67+	 6140 21747
10460	0	0	Ki67+	 6141 21676
10461	0	0	Ki67+	 6142 21358
10462	0	0	Ki67+	 6143 21434
10463	0	0	Ki67+	 6143 21468
10464	0	0	Ki67+	 6144 20988
10465	0	0	Ki67+	 6144 21503
10466	0	0	Ki67+	 6144 21690
10467	0	0	Ki67+	 6147 21129
10468	0	0	Ki67+	 6150 21540
10469	0	0	Ki67+	 6150 21556
10470	0	0	Ki67+	 6150 21722
10471	0	0	Ki67+	 6152 21069
10472	0	0	Ki67+	 6152 21772
10473	0	0	Ki67+	 6153 21462
10474	0	0	Ki67+	 6155 21642
10475	0	0	Ki67+	 6156 21099
10476	0	0	Ki67+	 6157 21739
10477	0	0	Ki67+	 6161 21584
10478	0	0	Ki67+	 6163 21041
10479	0	0	Ki67+	 6163 21148
10480	0	0	Ki67+	 6163 21649
10481	0	0	Ki67+	 6167 21182
10482	0	0	Ki67+	 6169 21016
10483	0	0	Ki67+	 6171 21195
10484	0	0	Ki67+	 6171 21628
10485	0	0	Ki67+	 6173 21715
10486	0	0	Ki67+	 6174 21744
10487	0	0	Ki67+	 6175 21123
10488	0	0	Ki67+	 6179 21543
10489	0	0	Ki67+	 6182 20978
10490	0	0	Ki67+	 6182 21055
10491	0	0	Ki67+	 6185 21568
10492	0	0	Ki67+	 6186 21169
10493	0	0	Ki67+	 6187 21229
10494	0	0	Ki67+	 6191 21601
10495	0	0	Ki67+	 6193 21266
10496	0	0	Ki67+	 6194 21142
10497	0	0	Ki67+	 6197 21094
10498	0	0	Ki67+	 6199 21375
10499	0	0	Ki67+	 6201 21723
10500	0	0	Ki67+	 6202 21058
10501	0	0	Ki67+	 6202 21196
10502	0	0	Ki67+	 6202 21664
10503	0	0	Ki67+	 6207 21635
10504	0	0	Ki67+	 6210 21421
10505	0	0	Ki67+	 6213 21223
10506	0	0	Ki67+	 6213 21679
10507	0	0	Ki67+	 6217 21116
10508	0	0	Ki67+	 6218 21205
10509	0	0	Ki67+	 6223 21179
10510	0	0	Ki67+	 6225 21236
10511	0	0	Ki67+	 6225 21625
10512	0	0	Ki67+	 6226 21698
10513	0	0	Ki67+	 6227 21323
10514	0	0	Ki67+	 6231 21733
10515	0	0	Ki67+	 6233 21641
10516	0	0	Ki67+	 6234 21143
10517	0	0	Ki67+	 6237 21051
10518	0	0	Ki67+	 6237 21101
10519	0	0	Ki67+	 6237 21758
10520	0	0	Ki67+	 6240 21399
10521	0	0	Ki67+	 6240 21415
10522	0	0	Ki67+	 6242 21774
10523	0	0	Ki67+	 6245 21437
10524	0	0	Ki67+	 6248 21201
10525	0	0	Ki67+	 6249 21637
10526	0	0	Ki67+	 6252 21168
10527	0	0	Ki67+	 6254 21374
10528	0	0	Ki67+	 6256 21302
10529	0	0	Ki67+	 6259 21658
10530	0	0	Ki67+	 6262 21270
10531	0	0	Ki67+	 6265 21234
10532	0	0	Ki67+	 6266 21766
10533	0	0	Ki67+	 6267 21460
10534	0	0	Ki67+	 6268 21622
10535	0	0	Ki67+	 6269 21337
10536	0	0	Ki67+	 6275 21440
10537	0	0	Ki67+	 6276 21651
10538	0	0	Ki67+	 6279 21197
10539	0	0	Ki67+	 6281 21667
10540	0	0	Ki67+	 6287 21371
10541	0	0	Ki67+	 6288 21276
10542	0	0	Ki67+	 6289 21605
10543	0	0	Ki67+	 6293 21322
10544	0	0	Ki67+	 6297 21193
10545	0	0	Ki67+	 6297 21623
10546	0	0	Ki67+	 6300 21243
10547	0	0	Ki67+	 6301 21766
10548	0	0	Ki67+	 6303 21604
10549	0	0	Ki67+	 6303 21746
10550	0	0	Ki67+	 6307 21074
10551	0	0	Ki67+	 6307 21409
10552	0	0	Ki67+	 6310 21252
10553	0	0	Ki67+	 6313 21155
10554	0	0	Ki67+	 6317 21694
10555	0	0	Ki67+	 6319 21643
10556	0	0	Ki67+	 6320 21210
10557	0	0	Ki67+	 6320 21468
10558	0	0	Ki67+	 6321 21286
10559	0	0	Ki67+	 6323 21447
10560	0	0	Ki67+	 6327 21196
10561	0	0	Ki67+	 6330 21096
10562	0	0	Ki67+	 6330 21623
10563	0	0	Ki67+	 6332 21238
10564	0	0	Ki67+	 6333 21309
10565	0	0	Ki67+	 6333 21429
10566	0	0	Ki67+	 6335 21154
10567	0	0	Ki67+	 6335 21604
10568	0	0	Ki67+	 6340 21661
10569	0	0	Ki67+	 6342 21302
10570	0	0	Ki67+	 6344 21223
10571	0	0	Ki67+	 6344 21261
10572	0	0	Ki67+	 6346 21687
10573	0	0	Ki67+	 6346 21760
10574	0	0	Ki67+	 6348 21365
10575	0	0	Ki67+	 6349 21419
10576	0	0	Ki67+	 6353 21669
10577	0	0	Ki67+	 6354 21527
10578	0	0	Ki67+	 6354 21608
10579	0	0	Ki67+	 6356 21186
10580	0	0	Ki67+	 6358 21500
10581	0	0	Ki67+	 6359 20987
10582	0	0	Ki67+	 6359 21707
10583	0	0	Ki67+	 6359 21746
10584	0	0	Ki67+	 6366 21202
10585	0	0	Ki67+	 6366 21274
10586	0	0	Ki67+	 6366 21653
10587	0	0	Ki67+	 6367 20979
10588	0	0	Ki67+	 6367 21476
10589	0	0	Ki67+	 6373 21177
10590	0	0	Ki67+	 6374 21242
10591	0	0	Ki67+	 6374 21697
10592	0	0	Ki67+	 6375 21096
10593	0	0	Ki67+	 6375 21775
10594	0	0	Ki67+	 6376 21502
10595	0	0	Ki67+	 6377 21536
10596	0	0	Ki67+	 6378 21342
10597	0	0	Ki67+	 6379 21573
10598	0	0	Ki67+	 6379 21745
10599	0	0	Ki67+	 6382 21368
10600	0	0	Ki67+	 6383 21472
10601	0	0	Ki67+	 6383 21760
10602	0	0	Ki67+	 6386 21179
10603	0	0	Ki67+	 6390 21516
10604	0	0	Ki67+	 6393 21022
10605	0	0	Ki67+	 6401 21447
10606	0	0	Ki67+	 6406 21512
10607	0	0	Ki67+	 6414 21463
10608	0	0	Ki67+	 6416 21196
10609	0	0	Ki67+	 6418 21487
10610	0	0	Ki67+	 6419 21331
10611	0	0	Ki67+	 6420 21386
10612	0	0	Ki67+	 6420 21412
10613	0	0	Ki67+	 6421 21160
10614	0	0	Ki67+	 6427 21271
10615	0	0	Ki67+	 6430 21426
10616	0	0	Ki67+	 6433 21238
10617	0	0	Ki67+	 6435 21222
10618	0	0	Ki67+	 6441 21470
10619	0	0	Ki67+	 6442 21515
10620	0	0	Ki67+	 6446 21398
10621	0	0	Ki67+	 6448 21382
10622	0	0	Ki67+	 6448 21426
10623	0	0	Ki67+	 6450 21128
10624	0	0	Ki67+	 6451 21340
10625	0	0	Ki67+	 6451 21714
10626	0	0	Ki67+	 6455 21748
10627	0	0	Ki67+	 6456 21261
10628	0	0	Ki67+	 6463 21438
10629	0	0	Ki67+	 6464 21188
10630	0	0	Ki67+	 6467 21294
10631	0	0	Ki67+	 6467 21665
10632	0	0	Ki67+	 6474 21366
10633	0	0	Ki67+	 6474 21484
10634	0	0	Ki67+	 6477 21521
10635	0	0	Ki67+	 6482 21081
10636	0	0	Ki67+	 6482 21685
10637	0	0	Ki67+	 6487 21149
10638	0	0	Ki67+	 6487 21582
10639	0	0	Ki67+	 6488 21466
10640	0	0	Ki67+	 6491 21047
10641	0	0	Ki67+	 6492 21165
10642	0	0	Ki67+	 6492 21360
10643	0	0	Ki67+	 6492 21491
10644	0	0	Ki67+	 6495 21516
10645	0	0	Ki67+	 6496 21442
10646	0	0	Ki67+	 6500 21021
10647	0	0	Ki67+	 6515 21232
10648	0	0	Ki67+	 6516 21074
10649	0	0	Ki67+	 6518 21138
10650	0	0	Ki67+	 6518 21550
10651	0	0	Ki67+	 6521 21026
10652	0	0	Ki67+	 6521 21190
10653	0	0	Ki67+	 6522 21322
10654	0	0	Ki67+	 6525 21495
10655	0	0	Ki67+	 6527 21419
10656	0	0	Ki67+	 6532 21048
10657	0	0	Ki67+	 6533 21089
10658	0	0	Ki67+	 6537 21766
10659	0	0	Ki67+	 6538 21465
10660	0	0	Ki67+	 6539 21688
10661	0	0	Ki67+	 6539 21706
10662	0	0	Ki67+	 6540 21592
10663	0	0	Ki67+	 6542 21388
10664	0	0	Ki67+	 6542 21533
10665	0	0	Ki67+	 6543 21437
10666	0	0	Ki67+	 6544 21567
10667	0	0	Ki67+	 6546 21221
10668	0	0	Ki67+	 6547 21653
10669	0	0	Ki67+	 6556 21102
10670	0	0	Ki67+	 6557 20992
10671	0	0	Ki67+	 6559 21562
10672	0	0	Ki67+	 6559 21577
10673	0	0	Ki67+	 6562 21027
10674	0	0	Ki67+	 6564 21619
10675	0	0	Ki67+	 6564 21680
10676	0	0	Ki67+	 6566 21010
10677	0	0	Ki67+	 6566 21348
10678	0	0	Ki67+	 6566 21502
10679	0	0	Ki67+	 6568 21701
10680	0	0	Ki67+	 6570 21307
10681	0	0	Ki67+	 6570 21409
10682	0	0	Ki67+	 6574 21142
10683	0	0	Ki67+	 6574 21773
10684	0	0	Ki67+	 6575 21080
10685	0	0	Ki67+	 6575 21560
10686	0	0	Ki67+	 6576 21653
10687	0	0	Ki67+	 6577 21280
10688	0	0	Ki67+	 6579 21443
10689	0	0	Ki67+	 6580 21240
10690	0	0	Ki67+	 6585 21524
10691	0	0	Ki67+	 6588 21054
10692	0	0	Ki67+	 6588 21728
10693	0	0	Ki67+	 6589 21766
10694	0	0	Ki67+	 6590 21699
10695	0	0	Ki67+	 6591 21096
10696	0	0	Ki67+	 6595 21335
10697	0	0	Ki67+	 6596 21206
10698	0	0	Ki67+	 6596 21638
10699	0	0	Ki67+	 6598 21291
10700	0	0	Ki67+	 6598 21471
10701	0	0	Ki67+	 6603 21749
10702	0	0	Ki67+	 6604 21127
10703	0	0	Ki67+	 6606 21726
10704	0	0	Ki67+	 6610 21594
10705	0	0	Ki67+	 6611 21158
10706	0	0	Ki67+	 6612 21514
10707	0	0	Ki67+	 6618 21411
10708	0	0	Ki67+	 6619 21253
10709	0	0	Ki67+	 6622 21462
10710	0	0	Ki67+	 6625 21673
10711	0	0	Ki67+	 6626 21401
10712	0	0	Ki67+	 6628 21554
10713	0	0	Ki67+	 6631 21151
10714	0	0	Ki67+	 6631 21357
10715	0	0	Ki67+	 6632 21293
10716	0	0	Ki67+	 6635 21622
10717	0	0	Ki67+	 6636 21698
10718	0	0	Ki67+	 6637 21188
10719	0	0	Ki67+	 6638 21124
10720	0	0	Ki67+	 6638 21389
10721	0	0	Ki67+	 6640 21496
10722	0	0	Ki67+	 6642 21220
10723	0	0	Ki67+	 6643 20994
10724	0	0	Ki67+	 6645 21588
10725	0	0	Ki67+	 6648 21247
10726	0	0	Ki67+	 6653 21068
10727	0	0	Ki67+	 6654 21494
10728	0	0	Ki67+	 6656 21754
10729	0	0	Ki67+	 6657 21724
10730	0	0	Ki67+	 6662 21395
10731	0	0	Ki67+	 6663 21414
10732	0	0	Ki67+	 6669 21472
10733	0	0	Ki67+	 6669 21624
10734	0	0	Ki67+	 6672 21661
10735	0	0	Ki67+	 6674 21547
10736	0	0	Ki67+	 6676 21688
10737	0	0	Ki67+	 6681 21203
10738	0	0	Ki67+	 6683 21272
10739	0	0	Ki67+	 6685 21607
10740	0	0	Ki67+	 6689 21459
10741	0	0	Ki67+	 6690 21738
10742	0	0	Ki67+	 6695 21291
10743	0	0	Ki67+	 6695 21369
10744	0	0	Ki67+	 6699 21047
10745	0	0	Ki67+	 6699 21514
10746	0	0	Ki67+	 6704 21319
10747	0	0	Ki67+	 6706 21489
10748	0	0	Ki67+	 6706 21628
10749	0	0	Ki67+	 6707 21024
10750	0	0	Ki67+	 6707 21189
10751	0	0	Ki67+	 6707 21394
10752	0	0	Ki67+	 6707 21708
10753	0	0	Ki67+	 6708 20996
10754	0	0	Ki67+	 6711 21439
10755	0	0	Ki67+	 6711 21576
10756	0	0	Ki67+	 6714 21548
10757	0	0	Ki67+	 6715 21252
10758	0	0	Ki67+	 6716 21605
10759	0	0	Ki67+	 6718 21312
10760	0	0	Ki67+	 6723 21514
10761	0	0	Ki67+	 6730 21290
10762	0	0	Ki67+	 6734 21469
10763	0	0	Ki67+	 6735 21383
10764	0	0	Ki67+	 6735 21628
10765	0	0	Ki67+	 6737 20977
10766	0	0	Ki67+	 6741 21554
10767	0	0	Ki67+	 6744 21010
10768	0	0	Ki67+	 6749 21302
10769	0	0	Ki67+	 6750 21466
10770	0	0	Ki67+	 6750 21524
10771	0	0	Ki67+	 6751 21082
10772	0	0	Ki67+	 6751 21497
10773	0	0	Ki67+	 6756 21707
10774	0	0	Ki67+	 6761 21232
10775	0	0	Ki67+	 6762 21269
10776	0	0	Ki67+	 6765 21003
10777	0	0	Ki67+	 6766 21366
10778	0	0	Ki67+	 6767 21035
10779	0	0	Ki67+	 6767 21434
10780	0	0	Ki67+	 6767 21619
10781	0	0	Ki67+	 6768 21646
10782	0	0	Ki67+	 6769 21281
10783	0	0	Ki67+	 6771 21381
10784	0	0	Ki67+	 6772 21742
10785	0	0	Ki67+	 6774 20992
10786	0	0	Ki67+	 6777 21478
10787	0	0	Ki67+	 6784 21060
10788	0	0	Ki67+	 6784 21404
10789	0	0	Ki67+	 6784 21504
10790	0	0	Ki67+	 6788 21745
10791	0	0	Ki67+	 6788 21770
10792	0	0	Ki67+	 6790 21022
10793	0	0	Ki67+	 6790 21568
10794	0	0	Ki67+	 6792 21452
10795	0	0	Ki67+	 6793 21067
10796	0	0	Ki67+	 6795 21611
10797	0	0	Ki67+	 6796 21137
10798	0	0	Ki67+	 6797 21101
10799	0	0	Ki67+	 6797 21256
10800	0	0	Ki67+	 6801 21234
10801	0	0	Ki67+	 6804 21695
10802	0	0	Ki67+	 6805 21303
10803	0	0	Ki67+	 6807 21514
10804	0	0	Ki67+	 6809 21599
10805	0	0	Ki67+	 6810 21494
10806	0	0	Ki67+	 6812 21132
10807	0	0	Ki67+	 6813 21343
10808	0	0	Ki67+	 6816 21150
10809	0	0	Ki67+	 6816 21717
10810	0	0	Ki67+	 6819 21200
10811	0	0	Ki67+	 6822 21491
10812	0	0	Ki67+	 6823 21237
10813	0	0	Ki67+	 6825 21551
10814	0	0	Ki67+	 6827 21132
10815	0	0	Ki67+	 6827 21259
10816	0	0	Ki67+	 6828 21470
10817	0	0	Ki67+	 6831 21286
10818	0	0	Ki67+	 6831 21371
10819	0	0	Ki67+	 6831 21609
10820	0	0	Ki67+	 6834 21205
10821	0	0	Ki67+	 6834 21650
10822	0	0	Ki67+	 6837 21580
10823	0	0	Ki67+	 6839 21635
10824	0	0	Ki67+	 6840 21727
10825	0	0	Ki67+	 6841 21396
10826	0	0	Ki67+	 6843 21690
10827	0	0	Ki67+	 6846 21270
10828	0	0	Ki67+	 6848 21189
10829	0	0	Ki67+	 6849 21051
10830	0	0	Ki67+	 6855 21748
10831	0	0	Ki67+	 6857 21391
10832	0	0	Ki67+	 6858 21714
10833	0	0	Ki67+	 6860 21167
10834	0	0	Ki67+	 6864 21274
10835	0	0	Ki67+	 6864 21363
10836	0	0	Ki67+	 6864 21618
10837	0	0	Ki67+	 6865 21117
10838	0	0	Ki67+	 6865 21259
10839	0	0	Ki67+	 6866 21106
10840	0	0	Ki67+	 6869 21660
10841	0	0	Ki67+	 6874 21154
10842	0	0	Ki67+	 6875 21737
10843	0	0	Ki67+	 6878 21522
10844	0	0	Ki67+	 6879 21610
10845	0	0	Ki67+	 6882 21364
10846	0	0	Ki67+	 6883 21484
10847	0	0	Ki67+	 6885 21671
10848	0	0	Ki67+	 6886 21298
10849	0	0	Ki67+	 6891 21541
10850	0	0	Ki67+	 6102 21815
10851	0	0	Ki67+	 6110 21867
10852	0	0	Ki67+	 6112 21785
10853	0	0	Ki67+	 6123 21798
10854	0	0	Ki67+	 6126 21881
10855	0	0	Ki67+	 6132 21827
10856	0	0	Ki67+	 6132 21865
10857	0	0	Ki67+	 6172 21874
10858	0	0	Ki67+	 6183 21789
10859	0	0	Ki67+	 6186 21938
10860	0	0	Ki67+	 6194 21953
10861	0	0	Ki67+	 6195 22013
10862	0	0	Ki67+	 6201 21937
10863	0	0	Ki67+	 6203 21897
10864	0	0	Ki67+	 6205 21854
10865	0	0	Ki67+	 6213 21794
10866	0	0	Ki67+	 6218 21908
10867	0	0	Ki67+	 6233 21842
10868	0	0	Ki67+	 6243 21805
10869	0	0	Ki67+	 6243 21890
10870	0	0	Ki67+	 6262 21896
10871	0	0	Ki67+	 6264 21912
10872	0	0	Ki67+	 6276 21813
10873	0	0	Ki67+	 6283 21848
10874	0	0	Ki67+	 6287 22188
10875	0	0	Ki67+	 6309 22032
10876	0	0	Ki67+	 6310 21851
10877	0	0	Ki67+	 6316 21958
10878	0	0	Ki67+	 6319 21991
10879	0	0	Ki67+	 6326 21815
10880	0	0	Ki67+	 6333 21839
10881	0	0	Ki67+	 6336 21788
10882	0	0	Ki67+	 6350 21898
10883	0	0	Ki67+	 6354 21813
10884	0	0	Ki67+	 6358 22086
10885	0	0	Ki67+	 6360 21910
10886	0	0	Ki67+	 6361 21781
10887	0	0	Ki67+	 6362 21843
10888	0	0	Ki67+	 6363 21868
10889	0	0	Ki67+	 6371 22036
10890	0	0	Ki67+	 6373 21891
10891	0	0	Ki67+	 6383 21811
10892	0	0	Ki67+	 6395 21787
10893	0	0	Ki67+	 6398 22027
10894	0	0	Ki67+	 6399 21869
10895	0	0	Ki67+	 6401 21824
10896	0	0	Ki67+	 6409 22018
10897	0	0	Ki67+	 6411 21889
10898	0	0	Ki67+	 6415 21825
10899	0	0	Ki67+	 6417 21967
10900	0	0	Ki67+	 6429 21795
10901	0	0	Ki67+	 6432 21860
10902	0	0	Ki67+	 6451 21816
10903	0	0	Ki67+	 6455 21986
10904	0	0	Ki67+	 6462 21842
10905	0	0	Ki67+	 6462 22188
10906	0	0	Ki67+	 6463 21830
10907	0	0	Ki67+	 6475 22151
10908	0	0	Ki67+	 6476 21858
10909	0	0	Ki67+	 6479 21958
10910	0	0	Ki67+	 6490 21921
10911	0	0	Ki67+	 6491 21828
10912	0	0	Ki67+	 6501 21939
10913	0	0	Ki67+	 6503 21860
10914	0	0	Ki67+	 6503 21899
10915	0	0	Ki67+	 6505 21841
10916	0	0	Ki67+	 6506 22198
10917	0	0	Ki67+	 6513 22083
10918	0	0	Ki67+	 6518 21884
10919	0	0	Ki67+	 6525 21969
10920	0	0	Ki67+	 6525 22075
10921	0	0	Ki67+	 6528 21823
10922	0	0	Ki67+	 6530 21925
10923	0	0	Ki67+	 6535 22044
10924	0	0	Ki67+	 6545 21964
10925	0	0	Ki67+	 6553 21843
10926	0	0	Ki67+	 6554 21861
10927	0	0	Ki67+	 6554 22017
10928	0	0	Ki67+	 6562 21958
10929	0	0	Ki67+	 6571 22040
10930	0	0	Ki67+	 6572 21802
10931	0	0	Ki67+	 6589 21923
10932	0	0	Ki67+	 6590 22396
10933	0	0	Ki67+	 6592 22010
10934	0	0	Ki67+	 6604 22008
10935	0	0	Ki67+	 6610 22061
10936	0	0	Ki67+	 6612 21967
10937	0	0	Ki67+	 6613 21940
10938	0	0	Ki67+	 6619 21787
10939	0	0	Ki67+	 6624 21892
10940	0	0	Ki67+	 6627 21863
10941	0	0	Ki67+	 6627 22020
10942	0	0	Ki67+	 6629 21815
10943	0	0	Ki67+	 6629 21994
10944	0	0	Ki67+	 6635 22088
10945	0	0	Ki67+	 6639 21932
10946	0	0	Ki67+	 6640 22049
10947	0	0	Ki67+	 6644 21968
10948	0	0	Ki67+	 6650 22073
10949	0	0	Ki67+	 6654 22005
10950	0	0	Ki67+	 6654 22110
10951	0	0	Ki67+	 6660 22415
10952	0	0	Ki67+	 6665 22426
10953	0	0	Ki67+	 6667 21937
10954	0	0	Ki67+	 6669 21831
10955	0	0	Ki67+	 6670 22022
10956	0	0	Ki67+	 6675 21985
10957	0	0	Ki67+	 6675 22242
10958	0	0	Ki67+	 6677 22118
10959	0	0	Ki67+	 6679 22460
10960	0	0	Ki67+	 6682 21795
10961	0	0	Ki67+	 6683 21906
10962	0	0	Ki67+	 6684 21863
10963	0	0	Ki67+	 6684 21992
10964	0	0	Ki67+	 6685 21785
10965	0	0	Ki67+	 6685 22145
10966	0	0	Ki67+	 6691 22303
10967	0	0	Ki67+	 6691 22445
10968	0	0	Ki67+	 6692 21797
10969	0	0	Ki67+	 6693 22219
10970	0	0	Ki67+	 6698 22175
10971	0	0	Ki67+	 6699 22253
10972	0	0	Ki67+	 6705 21991
10973	0	0	Ki67+	 6710 22345
10974	0	0	Ki67+	 6714 21908
10975	0	0	Ki67+	 6715 22027
10976	0	0	Ki67+	 6719 21786
10977	0	0	Ki67+	 6719 22040
10978	0	0	Ki67+	 6723 22196
10979	0	0	Ki67+	 6725 22171
10980	0	0	Ki67+	 6729 21838
10981	0	0	Ki67+	 6729 22212
10982	0	0	Ki67+	 6734 21822
10983	0	0	Ki67+	 6739 21795
10984	0	0	Ki67+	 6742 22241
10985	0	0	Ki67+	 6745 21882
10986	0	0	Ki67+	 6759 22263
10987	0	0	Ki67+	 6760 22191
10988	0	0	Ki67+	 6761 21905
10989	0	0	Ki67+	 6762 21839
10990	0	0	Ki67+	 6762 21920
10991	0	0	Ki67+	 6762 22486
10992	0	0	Ki67+	 6763 21973
10993	0	0	Ki67+	 6765 22157
10994	0	0	Ki67+	 6767 22045
10995	0	0	Ki67+	 6771 21868
10996	0	0	Ki67+	 6774 22115
10997	0	0	Ki67+	 6777 22136
10998	0	0	Ki67+	 6779 21861
10999	0	0	Ki67+	 6780 21780
11000	0	0	Ki67+	 6780 21937
11001	0	0	Ki67+	 6783 21999
11002	0	0	Ki67+	 6784 22077
11003	0	0	Ki67+	 6786 22273
11004	0	0	Ki67+	 6790 22025
11005	0	0	Ki67+	 6798 22239
11006	0	0	Ki67+	 6801 22068
11007	0	0	Ki67+	 6801 22110
11008	0	0	Ki67+	 6803 21884
11009	0	0	Ki67+	 6803 21927
11010	0	0	Ki67+	 6803 22314
11011	0	0	Ki67+	 6804 21951
11012	0	0	Ki67+	 6805 21845
11013	0	0	Ki67+	 6808 22132
11014	0	0	Ki67+	 6810 21802
11015	0	0	Ki67+	 6811 22166
11016	0	0	Ki67+	 6812 22154
11017	0	0	Ki67+	 6814 21785
11018	0	0	Ki67+	 6817 22020
11019	0	0	Ki67+	 6818 22263
11020	0	0	Ki67+	 6822 21967
11021	0	0	Ki67+	 6824 21918
11022	0	0	Ki67+	 6825 22192
11023	0	0	Ki67+	 6826 22498
11024	0	0	Ki67+	 6829 22274
11025	0	0	Ki67+	 6832 21969
11026	0	0	Ki67+	 6832 22558
11027	0	0	Ki67+	 6836 21991
11028	0	0	Ki67+	 6838 21834
11029	0	0	Ki67+	 6842 22253
11030	0	0	Ki67+	 6843 22225
11031	0	0	Ki67+	 6849 22499
11032	0	0	Ki67+	 6850 21794
11033	0	0	Ki67+	 6855 21862
11034	0	0	Ki67+	 6855 21932
11035	0	0	Ki67+	 6858 21894
11036	0	0	Ki67+	 6863 21978
11037	0	0	Ki67+	 6863 22040
11038	0	0	Ki67+	 6865 21781
11039	0	0	Ki67+	 6869 21870
11040	0	0	Ki67+	 6869 22510
11041	0	0	Ki67+	 6878 21908
11042	0	0	Ki67+	 6885 21998
11043	0	0	Ki67+	 6888 21938
11044	0	0	Ki67+	 6891 21810
11045	0	0	Ki67+	 6892 22449
11046	0	0	Ki67+	 6895 21970
11047	0	0	Ki67+	 6882 22579
11048	0	0	Ki67+	 7014 9620
11049	0	0	Ki67+	 7020 9692
11050	0	0	Ki67+	 7025 9675
11051	0	0	Ki67+	 7035 9620
11052	0	0	Ki67+	 7041 9579
11053	0	0	Ki67+	 7048 9605
11054	0	0	Ki67+	 7064 9706
11055	0	0	Ki67+	 7070 9566
11056	0	0	Ki67+	 7074 9696
11057	0	0	Ki67+	 7078 9573
11058	0	0	Ki67+	 7087 9661
11059	0	0	Ki67+	 7092 9544
11060	0	0	Ki67+	 7102 9694
11061	0	0	Ki67+	 7110 9682
11062	0	0	Ki67+	 7121 9655
11063	0	0	Ki67+	 7139 9581
11064	0	0	Ki67+	 7141 9548
11065	0	0	Ki67+	 7147 9514
11066	0	0	Ki67+	 7155 9631
11067	0	0	Ki67+	 7156 9531
11068	0	0	Ki67+	 7167 9631
11069	0	0	Ki67+	 7170 9617
11070	0	0	Ki67+	 7171 9569
11071	0	0	Ki67+	 7192 9613
11072	0	0	Ki67+	 7201 9508
11073	0	0	Ki67+	 7207 9518
11074	0	0	Ki67+	 7208 9569
11075	0	0	Ki67+	 7211 9630
11076	0	0	Ki67+	 7214 9710
11077	0	0	Ki67+	 7217 9616
11078	0	0	Ki67+	 7218 9689
11079	0	0	Ki67+	 7219 9664
11080	0	0	Ki67+	 7220 9756
11081	0	0	Ki67+	 7228 9522
11082	0	0	Ki67+	 7229 9697
11083	0	0	Ki67+	 7230 9161
11084	0	0	Ki67+	 7230 9385
11085	0	0	Ki67+	 7238 9598
11086	0	0	Ki67+	 7250 9596
11087	0	0	Ki67+	 7252 9701
11088	0	0	Ki67+	 7253 9506
11089	0	0	Ki67+	 7257 9754
11090	0	0	Ki67+	 7258 9531
11091	0	0	Ki67+	 7268 9717
11092	0	0	Ki67+	 7269 9614
11093	0	0	Ki67+	 7271 9660
11094	0	0	Ki67+	 7272 9513
11095	0	0	Ki67+	 7285 9666
11096	0	0	Ki67+	 7292 9723
11097	0	0	Ki67+	 7295 9628
11098	0	0	Ki67+	 7303 9561
11099	0	0	Ki67+	 7307 9496
11100	0	0	Ki67+	 7307 9515
11101	0	0	Ki67+	 7313 9598
11102	0	0	Ki67+	 7316 9528
11103	0	0	Ki67+	 7319 9344
11104	0	0	Ki67+	 7321 9663
11105	0	0	Ki67+	 7326 9683
11106	0	0	Ki67+	 7328 9572
11107	0	0	Ki67+	 7334 9624
11108	0	0	Ki67+	 7336 9736
11109	0	0	Ki67+	 7337 9554
11110	0	0	Ki67+	 7342 9693
11111	0	0	Ki67+	 7347 9606
11112	0	0	Ki67+	 7358 9752
11113	0	0	Ki67+	 7361 9420
11114	0	0	Ki67+	 7365 9722
11115	0	0	Ki67+	 7368 9508
11116	0	0	Ki67+	 7370 9387
11117	0	0	Ki67+	 7370 9532
11118	0	0	Ki67+	 7370 9637
11119	0	0	Ki67+	 7382 9608
11120	0	0	Ki67+	 7388 9685
11121	0	0	Ki67+	 7394 9715
11122	0	0	Ki67+	 7401 9510
11123	0	0	Ki67+	 7404 9637
11124	0	0	Ki67+	 7405 9741
11125	0	0	Ki67+	 7407 9587
11126	0	0	Ki67+	 7412 9760
11127	0	0	Ki67+	 7413 9718
11128	0	0	Ki67+	 7414 9476
11129	0	0	Ki67+	 7418 9699
11130	0	0	Ki67+	 7419 9565
11131	0	0	Ki67+	 7420 9550
11132	0	0	Ki67+	 7426 9423
11133	0	0	Ki67+	 7435 9685
11134	0	0	Ki67+	 7436 9562
11135	0	0	Ki67+	 7440 9739
11136	0	0	Ki67+	 7441 9514
11137	0	0	Ki67+	 7441 9589
11138	0	0	Ki67+	 7444 9542
11139	0	0	Ki67+	 7444 9718
11140	0	0	Ki67+	 7445 9491
11141	0	0	Ki67+	 7445 9671
11142	0	0	Ki67+	 7450 9620
11143	0	0	Ki67+	 7451 9682
11144	0	0	Ki67+	 7456 9644
11145	0	0	Ki67+	 7464 9734
11146	0	0	Ki67+	 7472 9524
11147	0	0	Ki67+	 7474 9756
11148	0	0	Ki67+	 7479 9658
11149	0	0	Ki67+	 7479 9729
11150	0	0	Ki67+	 7482 9587
11151	0	0	Ki67+	 7491 9502
11152	0	0	Ki67+	 7496 9681
11153	0	0	Ki67+	 7498 9517
11154	0	0	Ki67+	 7502 9466
11155	0	0	Ki67+	 7509 9660
11156	0	0	Ki67+	 7516 9706
11157	0	0	Ki67+	 7520 9195
11158	0	0	Ki67+	 7520 9694
11159	0	0	Ki67+	 7521 9610
11160	0	0	Ki67+	 7526 9439
11161	0	0	Ki67+	 7528 9560
11162	0	0	Ki67+	 7528 9682
11163	0	0	Ki67+	 7532 9473
11164	0	0	Ki67+	 7535 9734
11165	0	0	Ki67+	 7542 9554
11166	0	0	Ki67+	 7544 9652
11167	0	0	Ki67+	 7545 9459
11168	0	0	Ki67+	 7545 9759
11169	0	0	Ki67+	 7546 9187
11170	0	0	Ki67+	 7550 9528
11171	0	0	Ki67+	 7551 9169
11172	0	0	Ki67+	 7552 9505
11173	0	0	Ki67+	 7554 9706
11174	0	0	Ki67+	 7556 9737
11175	0	0	Ki67+	 7557 9492
11176	0	0	Ki67+	 7560 9588
11177	0	0	Ki67+	 7564 9515
11178	0	0	Ki67+	 7564 9675
11179	0	0	Ki67+	 7565 9646
11180	0	0	Ki67+	 7585 9755
11181	0	0	Ki67+	 7588 9684
11182	0	0	Ki67+	 7590 9629
11183	0	0	Ki67+	 7603 9752
11184	0	0	Ki67+	 7608 9725
11185	0	0	Ki67+	 7615 9689
11186	0	0	Ki67+	 7616 9703
11187	0	0	Ki67+	 7633 9521
11188	0	0	Ki67+	 7633 9751
11189	0	0	Ki67+	 7639 9766
11190	0	0	Ki67+	 7654 9158
11191	0	0	Ki67+	 7658 9720
11192	0	0	Ki67+	 7667 9682
11193	0	0	Ki67+	 7686 9695
11194	0	0	Ki67+	 7688 9738
11195	0	0	Ki67+	 7695 9588
11196	0	0	Ki67+	 6911 10557
11197	0	0	Ki67+	 6916 9938
11198	0	0	Ki67+	 6934 10368
11199	0	0	Ki67+	 6974 10262
11200	0	0	Ki67+	 7028 10025
11201	0	0	Ki67+	 7029 10260
11202	0	0	Ki67+	 7036 10414
11203	0	0	Ki67+	 7037 10309
11204	0	0	Ki67+	 7040 9832
11205	0	0	Ki67+	 7051 10538
11206	0	0	Ki67+	 7057 10181
11207	0	0	Ki67+	 7138 10030
11208	0	0	Ki67+	 7149 10280
11209	0	0	Ki67+	 7202 9808
11210	0	0	Ki67+	 7213 9779
11211	0	0	Ki67+	 7214 9795
11212	0	0	Ki67+	 7222 9812
11213	0	0	Ki67+	 7227 9841
11214	0	0	Ki67+	 7230 10071
11215	0	0	Ki67+	 7241 10388
11216	0	0	Ki67+	 7244 9875
11217	0	0	Ki67+	 7248 9791
11218	0	0	Ki67+	 7254 9822
11219	0	0	Ki67+	 7257 10382
11220	0	0	Ki67+	 7259 9839
11221	0	0	Ki67+	 7260 9811
11222	0	0	Ki67+	 7269 10443
11223	0	0	Ki67+	 7271 9814
11224	0	0	Ki67+	 7271 10194
11225	0	0	Ki67+	 7280 9871
11226	0	0	Ki67+	 7281 9818
11227	0	0	Ki67+	 7296 9778
11228	0	0	Ki67+	 7296 9844
11229	0	0	Ki67+	 7300 9895
11230	0	0	Ki67+	 7309 9813
11231	0	0	Ki67+	 7332 9854
11232	0	0	Ki67+	 7334 9959
11233	0	0	Ki67+	 7340 9950
11234	0	0	Ki67+	 7341 9806
11235	0	0	Ki67+	 7341 9870
11236	0	0	Ki67+	 7344 9784
11237	0	0	Ki67+	 7344 10313
11238	0	0	Ki67+	 7346 9915
11239	0	0	Ki67+	 7356 10373
11240	0	0	Ki67+	 7357 9848
11241	0	0	Ki67+	 7357 10020
11242	0	0	Ki67+	 7358 9814
11243	0	0	Ki67+	 7359 10218
11244	0	0	Ki67+	 7360 10260
11245	0	0	Ki67+	 7362 10246
11246	0	0	Ki67+	 7362 10323
11247	0	0	Ki67+	 7364 10360
11248	0	0	Ki67+	 7369 9997
11249	0	0	Ki67+	 7370 9931
11250	0	0	Ki67+	 7371 10273
11251	0	0	Ki67+	 7373 10195
11252	0	0	Ki67+	 7374 9786
11253	0	0	Ki67+	 7374 9879
11254	0	0	Ki67+	 7374 10058
11255	0	0	Ki67+	 7378 10394
11256	0	0	Ki67+	 7381 9978
11257	0	0	Ki67+	 7381 10025
11258	0	0	Ki67+	 7381 10168
11259	0	0	Ki67+	 7389 10219
11260	0	0	Ki67+	 7395 10236
11261	0	0	Ki67+	 7396 9913
11262	0	0	Ki67+	 7397 9834
11263	0	0	Ki67+	 7402 9803
11264	0	0	Ki67+	 7402 9962
11265	0	0	Ki67+	 7402 10374
11266	0	0	Ki67+	 7403 10172
11267	0	0	Ki67+	 7407 10258
11268	0	0	Ki67+	 7408 10069
11269	0	0	Ki67+	 7411 10191
11270	0	0	Ki67+	 7417 9977
11271	0	0	Ki67+	 7424 9799
11272	0	0	Ki67+	 7427 10220
11273	0	0	Ki67+	 7428 9945
11274	0	0	Ki67+	 7429 10026
11275	0	0	Ki67+	 7429 10317
11276	0	0	Ki67+	 7433 9929
11277	0	0	Ki67+	 7434 10130
11278	0	0	Ki67+	 7436 9833
11279	0	0	Ki67+	 7438 10254
11280	0	0	Ki67+	 7439 9899
11281	0	0	Ki67+	 7448 10351
11282	0	0	Ki67+	 7450 9850
11283	0	0	Ki67+	 7450 10215
11284	0	0	Ki67+	 7453 9875
11285	0	0	Ki67+	 7453 10249
11286	0	0	Ki67+	 7453 10437
11287	0	0	Ki67+	 7461 10401
11288	0	0	Ki67+	 7464 10195
11289	0	0	Ki67+	 7466 10298
11290	0	0	Ki67+	 7467 10034
11291	0	0	Ki67+	 7468 9921
11292	0	0	Ki67+	 7470 9871
11293	0	0	Ki67+	 7473 10119
11294	0	0	Ki67+	 7476 10154
11295	0	0	Ki67+	 7477 10134
11296	0	0	Ki67+	 7477 10381
11297	0	0	Ki67+	 7479 9841
11298	0	0	Ki67+	 7479 10391
11299	0	0	Ki67+	 7481 10093
11300	0	0	Ki67+	 7483 9785
11301	0	0	Ki67+	 7484 10014
11302	0	0	Ki67+	 7485 9988
11303	0	0	Ki67+	 7485 10269
11304	0	0	Ki67+	 7486 10181
11305	0	0	Ki67+	 7492 9939
11306	0	0	Ki67+	 7492 10518
11307	0	0	Ki67+	 7493 10418
11308	0	0	Ki67+	 7494 10078
11309	0	0	Ki67+	 7494 10129
11310	0	0	Ki67+	 7494 10232
11311	0	0	Ki67+	 7498 9997
11312	0	0	Ki67+	 7501 10314
11313	0	0	Ki67+	 7501 10486
11314	0	0	Ki67+	 7504 9978
11315	0	0	Ki67+	 7506 9912
11316	0	0	Ki67+	 7506 10069
11317	0	0	Ki67+	 7506 10181
11318	0	0	Ki67+	 7507 10509
11319	0	0	Ki67+	 7508 9809
11320	0	0	Ki67+	 7509 10575
11321	0	0	Ki67+	 7511 10289
11322	0	0	Ki67+	 7512 9942
11323	0	0	Ki67+	 7514 10120
11324	0	0	Ki67+	 7518 10041
11325	0	0	Ki67+	 7521 10413
11326	0	0	Ki67+	 7522 10262
11327	0	0	Ki67+	 7525 9829
11328	0	0	Ki67+	 7528 10182
11329	0	0	Ki67+	 7530 9976
11330	0	0	Ki67+	 7531 9873
11331	0	0	Ki67+	 7531 9961
11332	0	0	Ki67+	 7535 10010
11333	0	0	Ki67+	 7535 10037
11334	0	0	Ki67+	 7536 10090
11335	0	0	Ki67+	 7537 9794
11336	0	0	Ki67+	 7537 9904
11337	0	0	Ki67+	 7539 10414
11338	0	0	Ki67+	 7539 10553
11339	0	0	Ki67+	 7542 9835
11340	0	0	Ki67+	 7543 10278
11341	0	0	Ki67+	 7545 10215
11342	0	0	Ki67+	 7549 10036
11343	0	0	Ki67+	 7549 10542
11344	0	0	Ki67+	 7550 9842
11345	0	0	Ki67+	 7550 10488
11346	0	0	Ki67+	 7555 9998
11347	0	0	Ki67+	 7556 9887
11348	0	0	Ki67+	 7560 10527
11349	0	0	Ki67+	 7563 10108
11350	0	0	Ki67+	 7563 10429
11351	0	0	Ki67+	 7568 9777
11352	0	0	Ki67+	 7569 10227
11353	0	0	Ki67+	 7572 10126
11354	0	0	Ki67+	 7580 10029
11355	0	0	Ki67+	 7581 10080
11356	0	0	Ki67+	 7582 10252
11357	0	0	Ki67+	 7582 10483
11358	0	0	Ki67+	 7584 9879
11359	0	0	Ki67+	 7584 10572
11360	0	0	Ki67+	 7585 9905
11361	0	0	Ki67+	 7585 10118
11362	0	0	Ki67+	 7585 10358
11363	0	0	Ki67+	 7586 9788
11364	0	0	Ki67+	 7586 10553
11365	0	0	Ki67+	 7590 9969
11366	0	0	Ki67+	 7591 10033
11367	0	0	Ki67+	 7593 10379
11368	0	0	Ki67+	 7594 10054
11369	0	0	Ki67+	 7601 9852
11370	0	0	Ki67+	 7601 9937
11371	0	0	Ki67+	 7604 9880
11372	0	0	Ki67+	 7607 9809
11373	0	0	Ki67+	 7607 9978
11374	0	0	Ki67+	 7613 9948
11375	0	0	Ki67+	 7613 10169
11376	0	0	Ki67+	 7618 9783
11377	0	0	Ki67+	 7619 10106
11378	0	0	Ki67+	 7620 10249
11379	0	0	Ki67+	 7623 10049
11380	0	0	Ki67+	 7625 9822
11381	0	0	Ki67+	 7627 9859
11382	0	0	Ki67+	 7632 10082
11383	0	0	Ki67+	 7639 10182
11384	0	0	Ki67+	 7640 10520
11385	0	0	Ki67+	 7641 9787
11386	0	0	Ki67+	 7641 10032
11387	0	0	Ki67+	 7641 10351
11388	0	0	Ki67+	 7641 10458
11389	0	0	Ki67+	 7641 10549
11390	0	0	Ki67+	 7642 9984
11391	0	0	Ki67+	 7643 9904
11392	0	0	Ki67+	 7645 9824
11393	0	0	Ki67+	 7652 10327
11394	0	0	Ki67+	 7657 10205
11395	0	0	Ki67+	 7657 10299
11396	0	0	Ki67+	 7662 9892
11397	0	0	Ki67+	 7664 9863
11398	0	0	Ki67+	 7664 10099
11399	0	0	Ki67+	 7664 10421
11400	0	0	Ki67+	 7665 9835
11401	0	0	Ki67+	 7667 10459
11402	0	0	Ki67+	 7672 10366
11403	0	0	Ki67+	 7673 9794
11404	0	0	Ki67+	 7675 10138
11405	0	0	Ki67+	 7676 10243
11406	0	0	Ki67+	 7677 10016
11407	0	0	Ki67+	 7678 10166
11408	0	0	Ki67+	 7680 10381
11409	0	0	Ki67+	 7686 9886
11410	0	0	Ki67+	 7688 10390
11411	0	0	Ki67+	 7689 9859
11412	0	0	Ki67+	 7689 9904
11413	0	0	Ki67+	 7692 9998
11414	0	0	Ki67+	 7694 9954
11415	0	0	Ki67+	 6902 11353
11416	0	0	Ki67+	 6905 10931
11417	0	0	Ki67+	 6906 10891
11418	0	0	Ki67+	 6907 10686
11419	0	0	Ki67+	 6916 11337
11420	0	0	Ki67+	 6917 11026
11421	0	0	Ki67+	 6922 11137
11422	0	0	Ki67+	 6924 10989
11423	0	0	Ki67+	 6924 11371
11424	0	0	Ki67+	 6925 11325
11425	0	0	Ki67+	 6926 10951
11426	0	0	Ki67+	 6930 11110
11427	0	0	Ki67+	 6932 11089
11428	0	0	Ki67+	 6933 10891
11429	0	0	Ki67+	 6935 11302
11430	0	0	Ki67+	 6944 10748
11431	0	0	Ki67+	 6944 11040
11432	0	0	Ki67+	 6944 11371
11433	0	0	Ki67+	 6947 10915
11434	0	0	Ki67+	 6950 10987
11435	0	0	Ki67+	 6953 11095
11436	0	0	Ki67+	 6956 11114
11437	0	0	Ki67+	 6958 11028
11438	0	0	Ki67+	 6962 10876
11439	0	0	Ki67+	 6970 11006
11440	0	0	Ki67+	 6971 11345
11441	0	0	Ki67+	 6980 11316
11442	0	0	Ki67+	 6983 11103
11443	0	0	Ki67+	 6990 10613
11444	0	0	Ki67+	 6993 10970
11445	0	0	Ki67+	 6993 11003
11446	0	0	Ki67+	 6993 11025
11447	0	0	Ki67+	 7002 11346
11448	0	0	Ki67+	 7003 10977
11449	0	0	Ki67+	 7006 10997
11450	0	0	Ki67+	 7006 11313
11451	0	0	Ki67+	 7007 11331
11452	0	0	Ki67+	 7009 11018
11453	0	0	Ki67+	 7012 11285
11454	0	0	Ki67+	 7021 11055
11455	0	0	Ki67+	 7025 11319
11456	0	0	Ki67+	 7032 11352
11457	0	0	Ki67+	 7041 10748
11458	0	0	Ki67+	 7053 11299
11459	0	0	Ki67+	 7058 11315
11460	0	0	Ki67+	 7065 11288
11461	0	0	Ki67+	 7084 11370
11462	0	0	Ki67+	 7095 10803
11463	0	0	Ki67+	 7102 11334
11464	0	0	Ki67+	 7113 10954
11465	0	0	Ki67+	 7126 11314
11466	0	0	Ki67+	 7129 11263
11467	0	0	Ki67+	 7142 10984
11468	0	0	Ki67+	 7147 11325
11469	0	0	Ki67+	 7148 10792
11470	0	0	Ki67+	 7163 11315
11471	0	0	Ki67+	 7164 10834
11472	0	0	Ki67+	 7171 11345
11473	0	0	Ki67+	 7175 11305
11474	0	0	Ki67+	 7177 11322
11475	0	0	Ki67+	 7184 11021
11476	0	0	Ki67+	 7200 11307
11477	0	0	Ki67+	 7205 11295
11478	0	0	Ki67+	 7214 11060
11479	0	0	Ki67+	 7220 11303
11480	0	0	Ki67+	 7226 11346
11481	0	0	Ki67+	 7230 11297
11482	0	0	Ki67+	 7234 11087
11483	0	0	Ki67+	 7234 11366
11484	0	0	Ki67+	 7261 11349
11485	0	0	Ki67+	 7267 11108
11486	0	0	Ki67+	 7270 10933
11487	0	0	Ki67+	 7279 11369
11488	0	0	Ki67+	 7293 11330
11489	0	0	Ki67+	 7306 10983
11490	0	0	Ki67+	 7306 11076
11491	0	0	Ki67+	 7315 11043
11492	0	0	Ki67+	 7325 11014
11493	0	0	Ki67+	 7326 11326
11494	0	0	Ki67+	 7328 11373
11495	0	0	Ki67+	 7332 11116
11496	0	0	Ki67+	 7336 11351
11497	0	0	Ki67+	 7344 11107
11498	0	0	Ki67+	 7346 11132
11499	0	0	Ki67+	 7358 11322
11500	0	0	Ki67+	 7372 11329
11501	0	0	Ki67+	 7374 11162
11502	0	0	Ki67+	 7377 11365
11503	0	0	Ki67+	 7407 11369
11504	0	0	Ki67+	 7522 10985
11505	0	0	Ki67+	 7543 10599
11506	0	0	Ki67+	 7556 10583
11507	0	0	Ki67+	 7636 11277
11508	0	0	Ki67+	 7655 10658
11509	0	0	Ki67+	 7657 10720
11510	0	0	Ki67+	 7662 10694
11511	0	0	Ki67+	 7677 10610
11512	0	0	Ki67+	 7680 10674
11513	0	0	Ki67+	 7686 10746
11514	0	0	Ki67+	 6897 11644
11515	0	0	Ki67+	 6899 11987
11516	0	0	Ki67+	 6902 11549
11517	0	0	Ki67+	 6903 11868
11518	0	0	Ki67+	 6904 11487
11519	0	0	Ki67+	 6905 11897
11520	0	0	Ki67+	 6909 11996
11521	0	0	Ki67+	 6912 11581
11522	0	0	Ki67+	 6913 11396
11523	0	0	Ki67+	 6917 11835
11524	0	0	Ki67+	 6919 11418
11525	0	0	Ki67+	 6920 11756
11526	0	0	Ki67+	 6923 11449
11527	0	0	Ki67+	 6925 11569
11528	0	0	Ki67+	 6927 11535
11529	0	0	Ki67+	 6927 12043
11530	0	0	Ki67+	 6928 11407
11531	0	0	Ki67+	 6932 11617
11532	0	0	Ki67+	 6932 11852
11533	0	0	Ki67+	 6933 11974
11534	0	0	Ki67+	 6933 12076
11535	0	0	Ki67+	 6942 11716
11536	0	0	Ki67+	 6942 12063
11537	0	0	Ki67+	 6944 11481
11538	0	0	Ki67+	 6944 12008
11539	0	0	Ki67+	 6945 11966
11540	0	0	Ki67+	 6945 12080
11541	0	0	Ki67+	 6946 11585
11542	0	0	Ki67+	 6947 11646
11543	0	0	Ki67+	 6949 11860
11544	0	0	Ki67+	 6950 11504
11545	0	0	Ki67+	 6958 11440
11546	0	0	Ki67+	 6959 11524
11547	0	0	Ki67+	 6965 11612
11548	0	0	Ki67+	 6965 12103
11549	0	0	Ki67+	 6968 11387
11550	0	0	Ki67+	 6969 11867
11551	0	0	Ki67+	 6972 11942
11552	0	0	Ki67+	 6973 11501
11553	0	0	Ki67+	 6973 11701
11554	0	0	Ki67+	 6975 11560
11555	0	0	Ki67+	 6975 11794
11556	0	0	Ki67+	 6976 11624
11557	0	0	Ki67+	 6977 11639
11558	0	0	Ki67+	 6977 11679
11559	0	0	Ki67+	 6977 12126
11560	0	0	Ki67+	 6981 11759
11561	0	0	Ki67+	 6982 11427
11562	0	0	Ki67+	 6982 11484
11563	0	0	Ki67+	 6986 11969
11564	0	0	Ki67+	 6987 12072
11565	0	0	Ki67+	 6993 11725
11566	0	0	Ki67+	 6996 11666
11567	0	0	Ki67+	 6998 11492
11568	0	0	Ki67+	 6998 11937
11569	0	0	Ki67+	 6998 12064
11570	0	0	Ki67+	 6999 11455
11571	0	0	Ki67+	 7002 11382
11572	0	0	Ki67+	 7002 11650
11573	0	0	Ki67+	 7002 12004
11574	0	0	Ki67+	 7004 11398
11575	0	0	Ki67+	 7006 11531
11576	0	0	Ki67+	 7007 11745
11577	0	0	Ki67+	 7008 12039
11578	0	0	Ki67+	 7010 11703
11579	0	0	Ki67+	 7011 12113
11580	0	0	Ki67+	 7019 11581
11581	0	0	Ki67+	 7019 11867
11582	0	0	Ki67+	 7026 11453
11583	0	0	Ki67+	 7027 11805
11584	0	0	Ki67+	 7027 12166
11585	0	0	Ki67+	 7028 12004
11586	0	0	Ki67+	 7029 11650
11587	0	0	Ki67+	 7030 11692
11588	0	0	Ki67+	 7030 12093
11589	0	0	Ki67+	 7031 11411
11590	0	0	Ki67+	 7034 11763
11591	0	0	Ki67+	 7034 11782
11592	0	0	Ki67+	 7034 11862
11593	0	0	Ki67+	 7035 11515
11594	0	0	Ki67+	 7040 12024
11595	0	0	Ki67+	 7041 11896
11596	0	0	Ki67+	 7044 11557
11597	0	0	Ki67+	 7044 12083
11598	0	0	Ki67+	 7048 11762
11599	0	0	Ki67+	 7049 11512
11600	0	0	Ki67+	 7049 11719
11601	0	0	Ki67+	 7049 11815
11602	0	0	Ki67+	 7052 11428
11603	0	0	Ki67+	 7054 11745
11604	0	0	Ki67+	 7056 11417
11605	0	0	Ki67+	 7056 11846
11606	0	0	Ki67+	 7057 11924
11607	0	0	Ki67+	 7058 12165
11608	0	0	Ki67+	 7059 11458
11609	0	0	Ki67+	 7063 11498
11610	0	0	Ki67+	 7066 11895
11611	0	0	Ki67+	 7070 11955
11612	0	0	Ki67+	 7071 11398
11613	0	0	Ki67+	 7073 11866
11614	0	0	Ki67+	 7074 11788
11615	0	0	Ki67+	 7076 11810
11616	0	0	Ki67+	 7076 11927
11617	0	0	Ki67+	 7077 11688
11618	0	0	Ki67+	 7081 11880
11619	0	0	Ki67+	 7082 12008
11620	0	0	Ki67+	 7084 11467
11621	0	0	Ki67+	 7084 11848
11622	0	0	Ki67+	 7085 12156
11623	0	0	Ki67+	 7086 11515
11624	0	0	Ki67+	 7089 11720
11625	0	0	Ki67+	 7089 11758
11626	0	0	Ki67+	 7090 11905
11627	0	0	Ki67+	 7092 11412
11628	0	0	Ki67+	 7092 12032
11629	0	0	Ki67+	 7095 11946
11630	0	0	Ki67+	 7096 11818
11631	0	0	Ki67+	 7099 11966
11632	0	0	Ki67+	 7100 11673
11633	0	0	Ki67+	 7101 11495
11634	0	0	Ki67+	 7101 12133
11635	0	0	Ki67+	 7103 11995
11636	0	0	Ki67+	 7105 11735
11637	0	0	Ki67+	 7105 11916
11638	0	0	Ki67+	 7108 11830
11639	0	0	Ki67+	 7109 11717
11640	0	0	Ki67+	 7109 11798
11641	0	0	Ki67+	 7110 11664
11642	0	0	Ki67+	 7111 11865
11643	0	0	Ki67+	 7113 11705
11644	0	0	Ki67+	 7115 11421
11645	0	0	Ki67+	 7115 11888
11646	0	0	Ki67+	 7116 11932
11647	0	0	Ki67+	 7120 11760
11648	0	0	Ki67+	 7122 11915
11649	0	0	Ki67+	 7122 12006
11650	0	0	Ki67+	 7123 11540
11651	0	0	Ki67+	 7129 11978
11652	0	0	Ki67+	 7130 11800
11653	0	0	Ki67+	 7130 12049
11654	0	0	Ki67+	 7132 11701
11655	0	0	Ki67+	 7133 11398
11656	0	0	Ki67+	 7133 11958
11657	0	0	Ki67+	 7134 11458
11658	0	0	Ki67+	 7134 11477
11659	0	0	Ki67+	 7134 11834
11660	0	0	Ki67+	 7134 12015
11661	0	0	Ki67+	 7136 11931
11662	0	0	Ki67+	 7140 11638
11663	0	0	Ki67+	 7141 11875
11664	0	0	Ki67+	 7148 12082
11665	0	0	Ki67+	 7149 11996
11666	0	0	Ki67+	 7150 11845
11667	0	0	Ki67+	 7151 11675
11668	0	0	Ki67+	 7151 11768
11669	0	0	Ki67+	 7151 12114
11670	0	0	Ki67+	 7152 11880
11671	0	0	Ki67+	 7153 11737
11672	0	0	Ki67+	 7153 11904
11673	0	0	Ki67+	 7155 11810
11674	0	0	Ki67+	 7158 12096
11675	0	0	Ki67+	 7159 11726
11676	0	0	Ki67+	 7163 11946
11677	0	0	Ki67+	 7165 11799
11678	0	0	Ki67+	 7168 11895
11679	0	0	Ki67+	 7169 11975
11680	0	0	Ki67+	 7169 12031
11681	0	0	Ki67+	 7171 11772
11682	0	0	Ki67+	 7173 11739
11683	0	0	Ki67+	 7174 11705
11684	0	0	Ki67+	 7177 11614
11685	0	0	Ki67+	 7177 11838
11686	0	0	Ki67+	 7178 11378
11687	0	0	Ki67+	 7178 12068
11688	0	0	Ki67+	 7180 11686
11689	0	0	Ki67+	 7181 11809
11690	0	0	Ki67+	 7181 12046
11691	0	0	Ki67+	 7182 11659
11692	0	0	Ki67+	 7183 12006
11693	0	0	Ki67+	 7184 11863
11694	0	0	Ki67+	 7191 11422
11695	0	0	Ki67+	 7192 11545
11696	0	0	Ki67+	 7192 11933
11697	0	0	Ki67+	 7194 11683
11698	0	0	Ki67+	 7197 12040
11699	0	0	Ki67+	 7199 11747
11700	0	0	Ki67+	 7199 11761
11701	0	0	Ki67+	 7200 12083
11702	0	0	Ki67+	 7201 11905
11703	0	0	Ki67+	 7203 11839
11704	0	0	Ki67+	 7204 12135
11705	0	0	Ki67+	 7205 11958
11706	0	0	Ki67+	 7208 11659
11707	0	0	Ki67+	 7210 11977
11708	0	0	Ki67+	 7212 11706
11709	0	0	Ki67+	 7214 11789
11710	0	0	Ki67+	 7214 11881
11711	0	0	Ki67+	 7216 11564
11712	0	0	Ki67+	 7217 12015
11713	0	0	Ki67+	 7218 11716
11714	0	0	Ki67+	 7225 11804
11715	0	0	Ki67+	 7225 12056
11716	0	0	Ki67+	 7227 11740
11717	0	0	Ki67+	 7228 11906
11718	0	0	Ki67+	 7229 11852
11719	0	0	Ki67+	 7233 11552
11720	0	0	Ki67+	 7234 12142
11721	0	0	Ki67+	 7237 11777
11722	0	0	Ki67+	 7237 11986
11723	0	0	Ki67+	 7238 11665
11724	0	0	Ki67+	 7242 12016
11725	0	0	Ki67+	 7243 11763
11726	0	0	Ki67+	 7244 11945
11727	0	0	Ki67+	 7245 11749
11728	0	0	Ki67+	 7248 11809
11729	0	0	Ki67+	 7249 11591
11730	0	0	Ki67+	 7251 11381
11731	0	0	Ki67+	 7251 11705
11732	0	0	Ki67+	 7252 11842
11733	0	0	Ki67+	 7255 11498
11734	0	0	Ki67+	 7256 11519
11735	0	0	Ki67+	 7256 11875
11736	0	0	Ki67+	 7258 11670
11737	0	0	Ki67+	 7258 11907
11738	0	0	Ki67+	 7262 11507
11739	0	0	Ki67+	 7263 12025
11740	0	0	Ki67+	 7264 12055
11741	0	0	Ki67+	 7265 11397
11742	0	0	Ki67+	 7266 11732
11743	0	0	Ki67+	 7268 11557
11744	0	0	Ki67+	 7271 11781
11745	0	0	Ki67+	 7271 11977
11746	0	0	Ki67+	 7273 11815
11747	0	0	Ki67+	 7274 12088
11748	0	0	Ki67+	 7278 11647
11749	0	0	Ki67+	 7278 11750
11750	0	0	Ki67+	 7279 11849
11751	0	0	Ki67+	 7281 11487
11752	0	0	Ki67+	 7282 11883
11753	0	0	Ki67+	 7283 11427
11754	0	0	Ki67+	 7285 12006
11755	0	0	Ki67+	 7286 12059
11756	0	0	Ki67+	 7290 11793
11757	0	0	Ki67+	 7291 11533
11758	0	0	Ki67+	 7291 11625
11759	0	0	Ki67+	 7295 11827
11760	0	0	Ki67+	 7295 11977
11761	0	0	Ki67+	 7297 11716
11762	0	0	Ki67+	 7298 12129
11763	0	0	Ki67+	 7299 11686
11764	0	0	Ki67+	 7300 11912
11765	0	0	Ki67+	 7303 11999
11766	0	0	Ki67+	 7305 11513
11767	0	0	Ki67+	 7307 11772
11768	0	0	Ki67+	 7307 12016
11769	0	0	Ki67+	 7308 11749
11770	0	0	Ki67+	 7308 12162
11771	0	0	Ki67+	 7309 11855
11772	0	0	Ki67+	 7311 11948
11773	0	0	Ki67+	 7312 12114
11774	0	0	Ki67+	 7317 11487
11775	0	0	Ki67+	 7318 11687
11776	0	0	Ki67+	 7324 11449
11777	0	0	Ki67+	 7325 11900
11778	0	0	Ki67+	 7325 12003
11779	0	0	Ki67+	 7327 11510
11780	0	0	Ki67+	 7327 12073
11781	0	0	Ki67+	 7329 11794
11782	0	0	Ki67+	 7330 11827
11783	0	0	Ki67+	 7332 11624
11784	0	0	Ki67+	 7332 11763
11785	0	0	Ki67+	 7333 11723
11786	0	0	Ki67+	 7334 11975
11787	0	0	Ki67+	 7336 11518
11788	0	0	Ki67+	 7336 11851
11789	0	0	Ki67+	 7337 11929
11790	0	0	Ki67+	 7338 12082
11791	0	0	Ki67+	 7341 11866
11792	0	0	Ki67+	 7342 11437
11793	0	0	Ki67+	 7345 12060
11794	0	0	Ki67+	 7346 11738
11795	0	0	Ki67+	 7347 11390
11796	0	0	Ki67+	 7347 11467
11797	0	0	Ki67+	 7348 12120
11798	0	0	Ki67+	 7350 11970
11799	0	0	Ki67+	 7350 11994
11800	0	0	Ki67+	 7351 11894
11801	0	0	Ki67+	 7354 11938
11802	0	0	Ki67+	 7359 11807
11803	0	0	Ki67+	 7361 11773
11804	0	0	Ki67+	 7363 11662
11805	0	0	Ki67+	 7366 11894
11806	0	0	Ki67+	 7367 12141
11807	0	0	Ki67+	 7368 11403
11808	0	0	Ki67+	 7369 11830
11809	0	0	Ki67+	 7370 11937
11810	0	0	Ki67+	 7373 11457
11811	0	0	Ki67+	 7374 12048
11812	0	0	Ki67+	 7375 11749
11813	0	0	Ki67+	 7375 11950
11814	0	0	Ki67+	 7378 11387
11815	0	0	Ki67+	 7378 11908
11816	0	0	Ki67+	 7379 11991
11817	0	0	Ki67+	 7382 11594
11818	0	0	Ki67+	 7382 12102
11819	0	0	Ki67+	 7385 11692
11820	0	0	Ki67+	 7385 11872
11821	0	0	Ki67+	 7389 11999
11822	0	0	Ki67+	 7391 11793
11823	0	0	Ki67+	 7394 11970
11824	0	0	Ki67+	 7395 11435
11825	0	0	Ki67+	 7397 11514
11826	0	0	Ki67+	 7397 11553
11827	0	0	Ki67+	 7398 11811
11828	0	0	Ki67+	 7399 11766
11829	0	0	Ki67+	 7401 11727
11830	0	0	Ki67+	 7404 12099
11831	0	0	Ki67+	 7405 11545
11832	0	0	Ki67+	 7406 12021
11833	0	0	Ki67+	 7407 11455
11834	0	0	Ki67+	 7407 11842
11835	0	0	Ki67+	 7407 11922
11836	0	0	Ki67+	 7410 11977
11837	0	0	Ki67+	 7410 12062
11838	0	0	Ki67+	 7411 11603
11839	0	0	Ki67+	 7416 12099
11840	0	0	Ki67+	 7421 11899
11841	0	0	Ki67+	 7422 11677
11842	0	0	Ki67+	 7426 11703
11843	0	0	Ki67+	 7426 11733
11844	0	0	Ki67+	 7427 12044
11845	0	0	Ki67+	 7428 11651
11846	0	0	Ki67+	 7428 11798
11847	0	0	Ki67+	 7429 11434
11848	0	0	Ki67+	 7433 12003
11849	0	0	Ki67+	 7435 11962
11850	0	0	Ki67+	 7436 12054
11851	0	0	Ki67+	 7437 11831
11852	0	0	Ki67+	 7441 11486
11853	0	0	Ki67+	 7442 12074
11854	0	0	Ki67+	 7445 11878
11855	0	0	Ki67+	 7448 11621
11856	0	0	Ki67+	 7448 11766
11857	0	0	Ki67+	 7448 11866
11858	0	0	Ki67+	 7451 11749
11859	0	0	Ki67+	 7453 11793
11860	0	0	Ki67+	 7454 11895
11861	0	0	Ki67+	 7455 11460
11862	0	0	Ki67+	 7456 11474
11863	0	0	Ki67+	 7456 11597
11864	0	0	Ki67+	 7463 11548
11865	0	0	Ki67+	 7463 12107
11866	0	0	Ki67+	 7464 11496
11867	0	0	Ki67+	 7465 11772
11868	0	0	Ki67+	 7466 11810
11869	0	0	Ki67+	 7467 11925
11870	0	0	Ki67+	 7468 11640
11871	0	0	Ki67+	 7470 11668
11872	0	0	Ki67+	 7470 12011
11873	0	0	Ki67+	 7474 11699
11874	0	0	Ki67+	 7475 11448
11875	0	0	Ki67+	 7476 11416
11876	0	0	Ki67+	 7476 12151
11877	0	0	Ki67+	 7480 11623
11878	0	0	Ki67+	 7482 11656
11879	0	0	Ki67+	 7484 11944
11880	0	0	Ki67+	 7484 12134
11881	0	0	Ki67+	 7486 11972
11882	0	0	Ki67+	 7489 11580
11883	0	0	Ki67+	 7490 11481
11884	0	0	Ki67+	 7490 11834
11885	0	0	Ki67+	 7490 11930
11886	0	0	Ki67+	 7492 11872
11887	0	0	Ki67+	 7497 11757
11888	0	0	Ki67+	 7501 11990
11889	0	0	Ki67+	 7503 12122
11890	0	0	Ki67+	 7507 11413
11891	0	0	Ki67+	 7507 11560
11892	0	0	Ki67+	 7507 11605
11893	0	0	Ki67+	 7508 12032
11894	0	0	Ki67+	 7508 12151
11895	0	0	Ki67+	 7512 11446
11896	0	0	Ki67+	 7520 11954
11897	0	0	Ki67+	 7524 12099
11898	0	0	Ki67+	 7525 11630
11899	0	0	Ki67+	 7525 11674
11900	0	0	Ki67+	 7526 11925
11901	0	0	Ki67+	 7532 11911
11902	0	0	Ki67+	 7533 11579
11903	0	0	Ki67+	 7534 11858
11904	0	0	Ki67+	 7534 12118
11905	0	0	Ki67+	 7540 11735
11906	0	0	Ki67+	 7541 12038
11907	0	0	Ki67+	 7542 11877
11908	0	0	Ki67+	 7544 11921
11909	0	0	Ki67+	 7546 11593
11910	0	0	Ki67+	 7546 12172
11911	0	0	Ki67+	 7552 11979
11912	0	0	Ki67+	 7553 11519
11913	0	0	Ki67+	 7554 11434
11914	0	0	Ki67+	 7554 11887
11915	0	0	Ki67+	 7557 11538
11916	0	0	Ki67+	 7560 12110
11917	0	0	Ki67+	 7561 11636
11918	0	0	Ki67+	 7564 11616
11919	0	0	Ki67+	 7565 11830
11920	0	0	Ki67+	 7569 11955
11921	0	0	Ki67+	 7570 11750
11922	0	0	Ki67+	 7570 11899
11923	0	0	Ki67+	 7576 12121
11924	0	0	Ki67+	 7581 11926
11925	0	0	Ki67+	 7582 11851
11926	0	0	Ki67+	 7583 11574
11927	0	0	Ki67+	 7584 11716
11928	0	0	Ki67+	 7587 11882
11929	0	0	Ki67+	 7593 11557
11930	0	0	Ki67+	 7594 11504
11931	0	0	Ki67+	 7594 11696
11932	0	0	Ki67+	 7602 11775
11933	0	0	Ki67+	 7604 11831
11934	0	0	Ki67+	 7605 12067
11935	0	0	Ki67+	 7607 12167
11936	0	0	Ki67+	 7608 11449
11937	0	0	Ki67+	 7609 11636
11938	0	0	Ki67+	 7609 11883
11939	0	0	Ki67+	 7612 11715
11940	0	0	Ki67+	 7617 11758
11941	0	0	Ki67+	 7617 11943
11942	0	0	Ki67+	 7619 11916
11943	0	0	Ki67+	 7620 11470
11944	0	0	Ki67+	 7621 11539
11945	0	0	Ki67+	 7623 11525
11946	0	0	Ki67+	 7623 11567
11947	0	0	Ki67+	 7628 11617
11948	0	0	Ki67+	 7630 11658
11949	0	0	Ki67+	 7634 11859
11950	0	0	Ki67+	 7635 11940
11951	0	0	Ki67+	 7638 11670
11952	0	0	Ki67+	 7642 11777
11953	0	0	Ki67+	 7645 11500
11954	0	0	Ki67+	 7645 11900
11955	0	0	Ki67+	 7652 11574
11956	0	0	Ki67+	 7652 11740
11957	0	0	Ki67+	 7654 11836
11958	0	0	Ki67+	 7656 11644
11959	0	0	Ki67+	 7660 11480
11960	0	0	Ki67+	 7661 11548
11961	0	0	Ki67+	 7661 11611
11962	0	0	Ki67+	 7664 11666
11963	0	0	Ki67+	 7666 11887
11964	0	0	Ki67+	 7667 11806
11965	0	0	Ki67+	 7670 11701
11966	0	0	Ki67+	 7674 11917
11967	0	0	Ki67+	 7679 11616
11968	0	0	Ki67+	 7679 11645
11969	0	0	Ki67+	 7680 11510
11970	0	0	Ki67+	 7683 11581
11971	0	0	Ki67+	 7686 11865
11972	0	0	Ki67+	 7687 11599
11973	0	0	Ki67+	 7689 11685
11974	0	0	Ki67+	 7690 11923
11975	0	0	Ki67+	 7692 11812
11976	0	0	Ki67+	 7694 11842
11977	0	0	Ki67+	 6897 12782
11978	0	0	Ki67+	 6903 12449
11979	0	0	Ki67+	 6907 12417
11980	0	0	Ki67+	 6912 12530
11981	0	0	Ki67+	 6924 12673
11982	0	0	Ki67+	 6928 12520
11983	0	0	Ki67+	 6938 12542
11984	0	0	Ki67+	 6972 12410
11985	0	0	Ki67+	 6976 12259
11986	0	0	Ki67+	 6982 12818
11987	0	0	Ki67+	 7012 12596
11988	0	0	Ki67+	 7014 12540
11989	0	0	Ki67+	 7015 12462
11990	0	0	Ki67+	 7016 12204
11991	0	0	Ki67+	 7029 12201
11992	0	0	Ki67+	 7030 12262
11993	0	0	Ki67+	 7041 12263
11994	0	0	Ki67+	 7053 12249
11995	0	0	Ki67+	 7057 12291
11996	0	0	Ki67+	 7075 12204
11997	0	0	Ki67+	 7084 12264
11998	0	0	Ki67+	 7089 12192
11999	0	0	Ki67+	 7091 12327
12000	0	0	Ki67+	 7097 12310
12001	0	0	Ki67+	 7102 12286
12002	0	0	Ki67+	 7106 12219
12003	0	0	Ki67+	 7107 12246
12004	0	0	Ki67+	 7110 12381
12005	0	0	Ki67+	 7118 12367
12006	0	0	Ki67+	 7123 12179
12007	0	0	Ki67+	 7125 12207
12008	0	0	Ki67+	 7130 12337
12009	0	0	Ki67+	 7134 12408
12010	0	0	Ki67+	 7136 12267
12011	0	0	Ki67+	 7145 12386
12012	0	0	Ki67+	 7156 12363
12013	0	0	Ki67+	 7158 12326
12014	0	0	Ki67+	 7166 12412
12015	0	0	Ki67+	 7167 12298
12016	0	0	Ki67+	 7167 12390
12017	0	0	Ki67+	 7175 12465
12018	0	0	Ki67+	 7178 12375
12019	0	0	Ki67+	 7184 12445
12020	0	0	Ki67+	 7185 12337
12021	0	0	Ki67+	 7188 12292
12022	0	0	Ki67+	 7196 12411
12023	0	0	Ki67+	 7199 12336
12024	0	0	Ki67+	 7203 12292
12025	0	0	Ki67+	 7211 12348
12026	0	0	Ki67+	 7221 12405
12027	0	0	Ki67+	 7223 12488
12028	0	0	Ki67+	 7227 12351
12029	0	0	Ki67+	 7229 12386
12030	0	0	Ki67+	 7232 12467
12031	0	0	Ki67+	 7240 12444
12032	0	0	Ki67+	 7248 12507
12033	0	0	Ki67+	 7255 12491
12034	0	0	Ki67+	 7257 12356
12035	0	0	Ki67+	 7258 12228
12036	0	0	Ki67+	 7260 12472
12037	0	0	Ki67+	 7268 12227
12038	0	0	Ki67+	 7270 12424
12039	0	0	Ki67+	 7273 12548
12040	0	0	Ki67+	 7276 12402
12041	0	0	Ki67+	 7279 12523
12042	0	0	Ki67+	 7288 12506
12043	0	0	Ki67+	 7295 12205
12044	0	0	Ki67+	 7295 12393
12045	0	0	Ki67+	 7297 12544
12046	0	0	Ki67+	 7299 12465
12047	0	0	Ki67+	 7304 12280
12048	0	0	Ki67+	 7306 12359
12049	0	0	Ki67+	 7308 12523
12050	0	0	Ki67+	 7323 12444
12051	0	0	Ki67+	 7324 12263
12052	0	0	Ki67+	 7324 12517
12053	0	0	Ki67+	 7326 12345
12054	0	0	Ki67+	 7326 12491
12055	0	0	Ki67+	 7337 12485
12056	0	0	Ki67+	 7343 12464
12057	0	0	Ki67+	 7352 12427
12058	0	0	Ki67+	 7353 12278
12059	0	0	Ki67+	 7356 12522
12060	0	0	Ki67+	 7363 12435
12061	0	0	Ki67+	 7364 12508
12062	0	0	Ki67+	 7372 12484
12063	0	0	Ki67+	 7373 12242
12064	0	0	Ki67+	 7379 12349
12065	0	0	Ki67+	 7379 12399
12066	0	0	Ki67+	 7383 12528
12067	0	0	Ki67+	 7388 12178
12068	0	0	Ki67+	 7388 12584
12069	0	0	Ki67+	 7398 12557
12070	0	0	Ki67+	 7401 12275
12071	0	0	Ki67+	 7403 12337
12072	0	0	Ki67+	 7406 12423
12073	0	0	Ki67+	 7407 12463
12074	0	0	Ki67+	 7412 12437
12075	0	0	Ki67+	 7416 12499
12076	0	0	Ki67+	 7418 12294
12077	0	0	Ki67+	 7418 12529
12078	0	0	Ki67+	 7420 12270
12079	0	0	Ki67+	 7428 12480
12080	0	0	Ki67+	 7429 12279
12081	0	0	Ki67+	 7429 12408
12082	0	0	Ki67+	 7429 12529
12083	0	0	Ki67+	 7436 12577
12084	0	0	Ki67+	 7437 12515
12085	0	0	Ki67+	 7442 12180
12086	0	0	Ki67+	 7442 12241
12087	0	0	Ki67+	 7444 12351
12088	0	0	Ki67+	 7445 12452
12089	0	0	Ki67+	 7447 12312
12090	0	0	Ki67+	 7453 12479
12091	0	0	Ki67+	 7457 12178
12092	0	0	Ki67+	 7460 12433
12093	0	0	Ki67+	 7461 12280
12094	0	0	Ki67+	 7466 12505
12095	0	0	Ki67+	 7468 12310
12096	0	0	Ki67+	 7469 12538
12097	0	0	Ki67+	 7470 12344
12098	0	0	Ki67+	 7481 12280
12099	0	0	Ki67+	 7484 12249
12100	0	0	Ki67+	 7489 12462
12101	0	0	Ki67+	 7489 12499
12102	0	0	Ki67+	 7490 12600
12103	0	0	Ki67+	 7491 12575
12104	0	0	Ki67+	 7492 12528
12105	0	0	Ki67+	 7495 12336
12106	0	0	Ki67+	 7499 12503
12107	0	0	Ki67+	 7504 12552
12108	0	0	Ki67+	 7509 12517
12109	0	0	Ki67+	 7516 12255
12110	0	0	Ki67+	 7516 12310
12111	0	0	Ki67+	 7517 12420
12112	0	0	Ki67+	 7524 12518
12113	0	0	Ki67+	 7530 12479
12114	0	0	Ki67+	 7538 12463
12115	0	0	Ki67+	 7544 12188
12116	0	0	Ki67+	 7544 12550
12117	0	0	Ki67+	 7549 12261
12118	0	0	Ki67+	 7549 12331
12119	0	0	Ki67+	 7553 12593
12120	0	0	Ki67+	 7555 12512
12121	0	0	Ki67+	 7557 12498
12122	0	0	Ki67+	 7557 12545
12123	0	0	Ki67+	 7559 12408
12124	0	0	Ki67+	 7563 12287
12125	0	0	Ki67+	 7563 12800
12126	0	0	Ki67+	 7564 12316
12127	0	0	Ki67+	 7567 12489
12128	0	0	Ki67+	 7570 12181
12129	0	0	Ki67+	 7571 12332
12130	0	0	Ki67+	 7574 12574
12131	0	0	Ki67+	 7577 12790
12132	0	0	Ki67+	 7578 12498
12133	0	0	Ki67+	 7579 12619
12134	0	0	Ki67+	 7582 12476
12135	0	0	Ki67+	 7584 12448
12136	0	0	Ki67+	 7590 12292
12137	0	0	Ki67+	 7590 12557
12138	0	0	Ki67+	 7591 12531
12139	0	0	Ki67+	 7600 12414
12140	0	0	Ki67+	 7602 12344
12141	0	0	Ki67+	 7602 12509
12142	0	0	Ki67+	 7603 12267
12143	0	0	Ki67+	 7608 12596
12144	0	0	Ki67+	 7612 12462
12145	0	0	Ki67+	 7614 12195
12146	0	0	Ki67+	 7614 12649
12147	0	0	Ki67+	 7616 12330
12148	0	0	Ki67+	 7617 12610
12149	0	0	Ki67+	 7622 12576
12150	0	0	Ki67+	 7627 12552
12151	0	0	Ki67+	 7633 12184
12152	0	0	Ki67+	 7633 12535
12153	0	0	Ki67+	 7634 12495
12154	0	0	Ki67+	 7635 12417
12155	0	0	Ki67+	 7636 12272
12156	0	0	Ki67+	 7640 12233
12157	0	0	Ki67+	 7640 12454
12158	0	0	Ki67+	 7654 12337
12159	0	0	Ki67+	 7654 12578
12160	0	0	Ki67+	 7656 12431
12161	0	0	Ki67+	 7660 12222
12162	0	0	Ki67+	 7666 12260
12163	0	0	Ki67+	 7667 12295
12164	0	0	Ki67+	 7674 12599
12165	0	0	Ki67+	 7678 12266
12166	0	0	Ki67+	 7678 12315
12167	0	0	Ki67+	 7693 12579
12168	0	0	Ki67+	 6903 13565
12169	0	0	Ki67+	 7010 13377
12170	0	0	Ki67+	 7023 13394
12171	0	0	Ki67+	 7028 13343
12172	0	0	Ki67+	 7486 13772
12173	0	0	Ki67+	 7515 13760
12174	0	0	Ki67+	 7537 13357
12175	0	0	Ki67+	 7573 13762
12176	0	0	Ki67+	 7590 13758
12177	0	0	Ki67+	 6958 14459
12178	0	0	Ki67+	 7051 13821
12179	0	0	Ki67+	 7054 14340
12180	0	0	Ki67+	 7058 13840
12181	0	0	Ki67+	 7069 14073
12182	0	0	Ki67+	 7090 14385
12183	0	0	Ki67+	 7139 14114
12184	0	0	Ki67+	 7173 14337
12185	0	0	Ki67+	 7181 14469
12186	0	0	Ki67+	 7183 14360
12187	0	0	Ki67+	 7201 14342
12188	0	0	Ki67+	 7202 14326
12189	0	0	Ki67+	 7205 14284
12190	0	0	Ki67+	 7207 14368
12191	0	0	Ki67+	 7212 14316
12192	0	0	Ki67+	 7223 14390
12193	0	0	Ki67+	 7255 14298
12194	0	0	Ki67+	 7260 14421
12195	0	0	Ki67+	 7270 14295
12196	0	0	Ki67+	 7283 14426
12197	0	0	Ki67+	 7285 14105
12198	0	0	Ki67+	 7334 14293
12199	0	0	Ki67+	 7338 13998
12200	0	0	Ki67+	 7339 14446
12201	0	0	Ki67+	 7344 14066
12202	0	0	Ki67+	 7347 14052
12203	0	0	Ki67+	 7354 14006
12204	0	0	Ki67+	 7356 14296
12205	0	0	Ki67+	 7359 14456
12206	0	0	Ki67+	 7383 14302
12207	0	0	Ki67+	 7385 13811
12208	0	0	Ki67+	 7403 14066
12209	0	0	Ki67+	 7407 13783
12210	0	0	Ki67+	 7408 14476
12211	0	0	Ki67+	 7432 14142
12212	0	0	Ki67+	 7436 14125
12213	0	0	Ki67+	 7437 14326
12214	0	0	Ki67+	 7442 14470
12215	0	0	Ki67+	 7449 14573
12216	0	0	Ki67+	 7459 14216
12217	0	0	Ki67+	 7462 14450
12218	0	0	Ki67+	 7463 14345
12219	0	0	Ki67+	 7474 14478
12220	0	0	Ki67+	 7484 14097
12221	0	0	Ki67+	 7488 14383
12222	0	0	Ki67+	 7491 14427
12223	0	0	Ki67+	 7495 13818
12224	0	0	Ki67+	 7496 14457
12225	0	0	Ki67+	 7501 14038
12226	0	0	Ki67+	 7506 14422
12227	0	0	Ki67+	 7508 14255
12228	0	0	Ki67+	 7515 14079
12229	0	0	Ki67+	 7531 14264
12230	0	0	Ki67+	 7549 13915
12231	0	0	Ki67+	 7551 14086
12232	0	0	Ki67+	 7566 14114
12233	0	0	Ki67+	 7574 13944
12234	0	0	Ki67+	 7574 14294
12235	0	0	Ki67+	 7592 14109
12236	0	0	Ki67+	 7601 14103
12237	0	0	Ki67+	 7602 14289
12238	0	0	Ki67+	 7622 14473
12239	0	0	Ki67+	 7631 13779
12240	0	0	Ki67+	 7633 14122
12241	0	0	Ki67+	 7648 14319
12242	0	0	Ki67+	 7651 14017
12243	0	0	Ki67+	 7661 13779
12244	0	0	Ki67+	 7671 13927
12245	0	0	Ki67+	 7673 13971
12246	0	0	Ki67+	 7676 14318
12247	0	0	Ki67+	 7677 13815
12248	0	0	Ki67+	 7684 13955
12249	0	0	Ki67+	 7686 14161
12250	0	0	Ki67+	 6904 15093
12251	0	0	Ki67+	 6921 14901
12252	0	0	Ki67+	 6926 15039
12253	0	0	Ki67+	 6966 14612
12254	0	0	Ki67+	 7028 14809
12255	0	0	Ki67+	 7029 14943
12256	0	0	Ki67+	 7057 14829
12257	0	0	Ki67+	 7062 14671
12258	0	0	Ki67+	 7189 15114
12259	0	0	Ki67+	 7197 14762
12260	0	0	Ki67+	 7248 15071
12261	0	0	Ki67+	 7363 14975
12262	0	0	Ki67+	 7378 15184
12263	0	0	Ki67+	 7402 15122
12264	0	0	Ki67+	 7408 15103
12265	0	0	Ki67+	 7409 14755
12266	0	0	Ki67+	 7428 14734
12267	0	0	Ki67+	 7448 14583
12268	0	0	Ki67+	 7452 15072
12269	0	0	Ki67+	 7465 15063
12270	0	0	Ki67+	 7466 15180
12271	0	0	Ki67+	 7479 15255
12272	0	0	Ki67+	 7486 15087
12273	0	0	Ki67+	 7487 14706
12274	0	0	Ki67+	 7498 15091
12275	0	0	Ki67+	 7508 14657
12276	0	0	Ki67+	 7520 15102
12277	0	0	Ki67+	 7528 15269
12278	0	0	Ki67+	 7538 15284
12279	0	0	Ki67+	 7539 15079
12280	0	0	Ki67+	 7561 15068
12281	0	0	Ki67+	 7568 15117
12282	0	0	Ki67+	 7592 15103
12283	0	0	Ki67+	 7618 14862
12284	0	0	Ki67+	 7625 14811
12285	0	0	Ki67+	 7646 14818
12286	0	0	Ki67+	 7649 14800
12287	0	0	Ki67+	 7661 14845
12288	0	0	Ki67+	 7667 14620
12289	0	0	Ki67+	 7670 14817
12290	0	0	Ki67+	 7677 14626
12291	0	0	Ki67+	 7686 14793
12292	0	0	Ki67+	 7687 14582
12293	0	0	Ki67+	 6915 16012
12294	0	0	Ki67+	 6938 15993
12295	0	0	Ki67+	 6958 16071
12296	0	0	Ki67+	 6976 16058
12297	0	0	Ki67+	 6996 16110
12298	0	0	Ki67+	 7002 16021
12299	0	0	Ki67+	 7008 16010
12300	0	0	Ki67+	 7023 16109
12301	0	0	Ki67+	 7032 16163
12302	0	0	Ki67+	 7065 16035
12303	0	0	Ki67+	 7075 16036
12304	0	0	Ki67+	 7093 16065
12305	0	0	Ki67+	 7099 16028
12306	0	0	Ki67+	 7100 16160
12307	0	0	Ki67+	 7130 16054
12308	0	0	Ki67+	 7133 16030
12309	0	0	Ki67+	 7146 15935
12310	0	0	Ki67+	 7162 16064
12311	0	0	Ki67+	 7177 16053
12312	0	0	Ki67+	 7187 16058
12313	0	0	Ki67+	 7188 15968
12314	0	0	Ki67+	 7232 15973
12315	0	0	Ki67+	 7235 15442
12316	0	0	Ki67+	 7239 16053
12317	0	0	Ki67+	 7253 16076
12318	0	0	Ki67+	 7257 15450
12319	0	0	Ki67+	 7271 16056
12320	0	0	Ki67+	 7290 15969
12321	0	0	Ki67+	 7303 16069
12322	0	0	Ki67+	 7333 15970
12323	0	0	Ki67+	 7343 16059
12324	0	0	Ki67+	 7343 16071
12325	0	0	Ki67+	 7349 15794
12326	0	0	Ki67+	 7351 15397
12327	0	0	Ki67+	 7362 15946
12328	0	0	Ki67+	 7367 16069
12329	0	0	Ki67+	 7387 16103
12330	0	0	Ki67+	 7395 15986
12331	0	0	Ki67+	 7423 15973
12332	0	0	Ki67+	 7441 15448
12333	0	0	Ki67+	 7445 15974
12334	0	0	Ki67+	 7456 16133
12335	0	0	Ki67+	 7457 15882
12336	0	0	Ki67+	 7460 15910
12337	0	0	Ki67+	 7473 15805
12338	0	0	Ki67+	 7475 15914
12339	0	0	Ki67+	 7504 15500
12340	0	0	Ki67+	 7516 15713
12341	0	0	Ki67+	 7662 15389
12342	0	0	Ki67+	 7678 16065
12343	0	0	Ki67+	 6915 16937
12344	0	0	Ki67+	 6959 16923
12345	0	0	Ki67+	 6971 16630
12346	0	0	Ki67+	 7040 16949
12347	0	0	Ki67+	 7045 16194
12348	0	0	Ki67+	 7050 16222
12349	0	0	Ki67+	 7069 16223
12350	0	0	Ki67+	 7084 16200
12351	0	0	Ki67+	 7095 16203
12352	0	0	Ki67+	 7098 16228
12353	0	0	Ki67+	 7105 16261
12354	0	0	Ki67+	 7113 16959
12355	0	0	Ki67+	 7121 16213
12356	0	0	Ki67+	 7128 16888
12357	0	0	Ki67+	 7133 16250
12358	0	0	Ki67+	 7152 16250
12359	0	0	Ki67+	 7160 16267
12360	0	0	Ki67+	 7177 16279
12361	0	0	Ki67+	 7197 16282
12362	0	0	Ki67+	 7224 16743
12363	0	0	Ki67+	 7228 16555
12364	0	0	Ki67+	 7240 16580
12365	0	0	Ki67+	 7242 16304
12366	0	0	Ki67+	 7244 16546
12367	0	0	Ki67+	 7251 16602
12368	0	0	Ki67+	 7263 16469
12369	0	0	Ki67+	 7268 16509
12370	0	0	Ki67+	 7274 16536
12371	0	0	Ki67+	 7302 16914
12372	0	0	Ki67+	 7311 16926
12373	0	0	Ki67+	 7312 16445
12374	0	0	Ki67+	 7312 16952
12375	0	0	Ki67+	 7313 16410
12376	0	0	Ki67+	 7319 16942
12377	0	0	Ki67+	 7324 16311
12378	0	0	Ki67+	 7324 16914
12379	0	0	Ki67+	 7332 16930
12380	0	0	Ki67+	 7356 16301
12381	0	0	Ki67+	 7357 16621
12382	0	0	Ki67+	 7357 16917
12383	0	0	Ki67+	 7358 16680
12384	0	0	Ki67+	 7359 16906
12385	0	0	Ki67+	 7366 16638
12386	0	0	Ki67+	 7373 16283
12387	0	0	Ki67+	 7378 16689
12388	0	0	Ki67+	 7379 16894
12389	0	0	Ki67+	 7383 16916
12390	0	0	Ki67+	 7390 16306
12391	0	0	Ki67+	 7397 16882
12392	0	0	Ki67+	 7399 16276
12393	0	0	Ki67+	 7403 16928
12394	0	0	Ki67+	 7412 16293
12395	0	0	Ki67+	 7418 16848
12396	0	0	Ki67+	 7458 16856
12397	0	0	Ki67+	 7460 16181
12398	0	0	Ki67+	 7462 16404
12399	0	0	Ki67+	 7466 16214
12400	0	0	Ki67+	 7468 16319
12401	0	0	Ki67+	 7477 16193
12402	0	0	Ki67+	 7570 16320
12403	0	0	Ki67+	 7605 16812
12404	0	0	Ki67+	 7616 16564
12405	0	0	Ki67+	 7620 16601
12406	0	0	Ki67+	 7625 16586
12407	0	0	Ki67+	 6903 17705
12408	0	0	Ki67+	 6916 17618
12409	0	0	Ki67+	 6929 17592
12410	0	0	Ki67+	 6934 17578
12411	0	0	Ki67+	 6991 17523
12412	0	0	Ki67+	 7031 17190
12413	0	0	Ki67+	 7132 17327
12414	0	0	Ki67+	 7145 17272
12415	0	0	Ki67+	 7147 17251
12416	0	0	Ki67+	 7154 17289
12417	0	0	Ki67+	 7175 17347
12418	0	0	Ki67+	 7231 17749
12419	0	0	Ki67+	 7236 17189
12420	0	0	Ki67+	 7286 17359
12421	0	0	Ki67+	 7294 17182
12422	0	0	Ki67+	 7300 17769
12423	0	0	Ki67+	 7324 17334
12424	0	0	Ki67+	 7326 17753
12425	0	0	Ki67+	 7335 17003
12426	0	0	Ki67+	 7339 17358
12427	0	0	Ki67+	 7364 17772
12428	0	0	Ki67+	 7405 17363
12429	0	0	Ki67+	 7414 17730
12430	0	0	Ki67+	 7420 17325
12431	0	0	Ki67+	 7430 17135
12432	0	0	Ki67+	 7455 17309
12433	0	0	Ki67+	 7459 17717
12434	0	0	Ki67+	 7468 17734
12435	0	0	Ki67+	 7470 17330
12436	0	0	Ki67+	 7497 17327
12437	0	0	Ki67+	 7513 17042
12438	0	0	Ki67+	 7550 17737
12439	0	0	Ki67+	 7579 17489
12440	0	0	Ki67+	 7580 17729
12441	0	0	Ki67+	 7593 17742
12442	0	0	Ki67+	 7594 17316
12443	0	0	Ki67+	 7600 17753
12444	0	0	Ki67+	 7618 17751
12445	0	0	Ki67+	 7624 17614
12446	0	0	Ki67+	 7631 17596
12447	0	0	Ki67+	 7632 17728
12448	0	0	Ki67+	 7640 17136
12449	0	0	Ki67+	 7662 17294
12450	0	0	Ki67+	 7681 17714
12451	0	0	Ki67+	 6908 17998
12452	0	0	Ki67+	 6911 18163
12453	0	0	Ki67+	 6914 18512
12454	0	0	Ki67+	 6921 18356
12455	0	0	Ki67+	 6925 18526
12456	0	0	Ki67+	 6927 18512
12457	0	0	Ki67+	 6928 17787
12458	0	0	Ki67+	 6928 18293
12459	0	0	Ki67+	 6931 17987
12460	0	0	Ki67+	 6933 18145
12461	0	0	Ki67+	 6941 18271
12462	0	0	Ki67+	 6942 18157
12463	0	0	Ki67+	 6944 17999
12464	0	0	Ki67+	 6953 18159
12465	0	0	Ki67+	 6956 18008
12466	0	0	Ki67+	 6968 18121
12467	0	0	Ki67+	 6971 18030
12468	0	0	Ki67+	 6972 18049
12469	0	0	Ki67+	 6973 18491
12470	0	0	Ki67+	 6973 18507
12471	0	0	Ki67+	 6978 18082
12472	0	0	Ki67+	 6983 18115
12473	0	0	Ki67+	 6992 17994
12474	0	0	Ki67+	 6992 18150
12475	0	0	Ki67+	 7020 18005
12476	0	0	Ki67+	 7022 18037
12477	0	0	Ki67+	 7022 18140
12478	0	0	Ki67+	 7023 18492
12479	0	0	Ki67+	 7031 18075
12480	0	0	Ki67+	 7032 18123
12481	0	0	Ki67+	 7036 18060
12482	0	0	Ki67+	 7039 18094
12483	0	0	Ki67+	 7039 18550
12484	0	0	Ki67+	 7055 18289
12485	0	0	Ki67+	 7056 18063
12486	0	0	Ki67+	 7062 18100
12487	0	0	Ki67+	 7063 18111
12488	0	0	Ki67+	 7065 18544
12489	0	0	Ki67+	 7137 18200
12490	0	0	Ki67+	 7137 18430
12491	0	0	Ki67+	 7150 17844
12492	0	0	Ki67+	 7157 17928
12493	0	0	Ki67+	 7159 18395
12494	0	0	Ki67+	 7168 17879
12495	0	0	Ki67+	 7171 17861
12496	0	0	Ki67+	 7171 18410
12497	0	0	Ki67+	 7173 17926
12498	0	0	Ki67+	 7182 17848
12499	0	0	Ki67+	 7187 18188
12500	0	0	Ki67+	 7189 18173
12501	0	0	Ki67+	 7195 17948
12502	0	0	Ki67+	 7202 18187
12503	0	0	Ki67+	 7205 17915
12504	0	0	Ki67+	 7214 17840
12505	0	0	Ki67+	 7216 18393
12506	0	0	Ki67+	 7219 17954
12507	0	0	Ki67+	 7221 17788
12508	0	0	Ki67+	 7226 18342
12509	0	0	Ki67+	 7226 18369
12510	0	0	Ki67+	 7228 18509
12511	0	0	Ki67+	 7243 18160
12512	0	0	Ki67+	 7245 18575
12513	0	0	Ki67+	 7249 17863
12514	0	0	Ki67+	 7251 18499
12515	0	0	Ki67+	 7252 18560
12516	0	0	Ki67+	 7253 17956
12517	0	0	Ki67+	 7262 18169
12518	0	0	Ki67+	 7271 18341
12519	0	0	Ki67+	 7272 18515
12520	0	0	Ki67+	 7283 18521
12521	0	0	Ki67+	 7285 18534
12522	0	0	Ki67+	 7288 17847
12523	0	0	Ki67+	 7289 18485
12524	0	0	Ki67+	 7291 18365
12525	0	0	Ki67+	 7293 18559
12526	0	0	Ki67+	 7297 18133
12527	0	0	Ki67+	 7308 17846
12528	0	0	Ki67+	 7309 17959
12529	0	0	Ki67+	 7310 18415
12530	0	0	Ki67+	 7315 18144
12531	0	0	Ki67+	 7322 18344
12532	0	0	Ki67+	 7328 18554
12533	0	0	Ki67+	 7334 18150
12534	0	0	Ki67+	 7341 17948
12535	0	0	Ki67+	 7348 18134
12536	0	0	Ki67+	 7349 18308
12537	0	0	Ki67+	 7359 17793
12538	0	0	Ki67+	 7362 17859
12539	0	0	Ki67+	 7371 17789
12540	0	0	Ki67+	 7372 18128
12541	0	0	Ki67+	 7383 18321
12542	0	0	Ki67+	 7396 18261
12543	0	0	Ki67+	 7414 17859
12544	0	0	Ki67+	 7421 17895
12545	0	0	Ki67+	 7424 18462
12546	0	0	Ki67+	 7425 18277
12547	0	0	Ki67+	 7426 18297
12548	0	0	Ki67+	 7429 18263
12549	0	0	Ki67+	 7466 18277
12550	0	0	Ki67+	 7472 18133
12551	0	0	Ki67+	 7482 18512
12552	0	0	Ki67+	 7494 18235
12553	0	0	Ki67+	 7494 18543
12554	0	0	Ki67+	 7500 18126
12555	0	0	Ki67+	 7500 18223
12556	0	0	Ki67+	 7507 18148
12557	0	0	Ki67+	 7517 18121
12558	0	0	Ki67+	 7529 18232
12559	0	0	Ki67+	 7532 18177
12560	0	0	Ki67+	 7543 18137
12561	0	0	Ki67+	 7554 18225
12562	0	0	Ki67+	 7567 18206
12563	0	0	Ki67+	 7586 18188
12564	0	0	Ki67+	 6900 18614
12565	0	0	Ki67+	 6901 18737
12566	0	0	Ki67+	 6906 18589
12567	0	0	Ki67+	 6906 18755
12568	0	0	Ki67+	 6911 19222
12569	0	0	Ki67+	 6918 18723
12570	0	0	Ki67+	 6918 18966
12571	0	0	Ki67+	 6926 19178
12572	0	0	Ki67+	 6939 19206
12573	0	0	Ki67+	 6959 18953
12574	0	0	Ki67+	 6959 19152
12575	0	0	Ki67+	 6960 18803
12576	0	0	Ki67+	 6965 18914
12577	0	0	Ki67+	 6971 18796
12578	0	0	Ki67+	 6976 18938
12579	0	0	Ki67+	 6988 19303
12580	0	0	Ki67+	 7000 18719
12581	0	0	Ki67+	 7003 18931
12582	0	0	Ki67+	 7012 18699
12583	0	0	Ki67+	 7013 19360
12584	0	0	Ki67+	 7018 19319
12585	0	0	Ki67+	 7029 18718
12586	0	0	Ki67+	 7032 18899
12587	0	0	Ki67+	 7037 18872
12588	0	0	Ki67+	 7038 18781
12589	0	0	Ki67+	 7040 19210
12590	0	0	Ki67+	 7053 19299
12591	0	0	Ki67+	 7061 19281
12592	0	0	Ki67+	 7065 18884
12593	0	0	Ki67+	 7067 19127
12594	0	0	Ki67+	 7068 19317
12595	0	0	Ki67+	 7069 18577
12596	0	0	Ki67+	 7076 19300
12597	0	0	Ki67+	 7085 18773
12598	0	0	Ki67+	 7085 19326
12599	0	0	Ki67+	 7107 18848
12600	0	0	Ki67+	 7108 18638
12601	0	0	Ki67+	 7108 19099
12602	0	0	Ki67+	 7112 19167
12603	0	0	Ki67+	 7124 18852
12604	0	0	Ki67+	 7130 18842
12605	0	0	Ki67+	 7139 18781
12606	0	0	Ki67+	 7146 19316
12607	0	0	Ki67+	 7155 18997
12608	0	0	Ki67+	 7156 18608
12609	0	0	Ki67+	 7157 18660
12610	0	0	Ki67+	 7157 19350
12611	0	0	Ki67+	 7163 18597
12612	0	0	Ki67+	 7163 18839
12613	0	0	Ki67+	 7165 18807
12614	0	0	Ki67+	 7174 19233
12615	0	0	Ki67+	 7184 18815
12616	0	0	Ki67+	 7189 19274
12617	0	0	Ki67+	 7193 19078
12618	0	0	Ki67+	 7194 18619
12619	0	0	Ki67+	 7196 19001
12620	0	0	Ki67+	 7215 19342
12621	0	0	Ki67+	 7216 18592
12622	0	0	Ki67+	 7218 19266
12623	0	0	Ki67+	 7232 19314
12624	0	0	Ki67+	 7240 19285
12625	0	0	Ki67+	 7241 19121
12626	0	0	Ki67+	 7252 19079
12627	0	0	Ki67+	 7256 19285
12628	0	0	Ki67+	 7269 19173
12629	0	0	Ki67+	 7275 19191
12630	0	0	Ki67+	 7285 19121
12631	0	0	Ki67+	 7291 19278
12632	0	0	Ki67+	 7305 19291
12633	0	0	Ki67+	 7320 19306
12634	0	0	Ki67+	 7322 19343
12635	0	0	Ki67+	 7326 19182
12636	0	0	Ki67+	 7354 19247
12637	0	0	Ki67+	 7360 19371
12638	0	0	Ki67+	 7367 19328
12639	0	0	Ki67+	 7369 19049
12640	0	0	Ki67+	 7379 19071
12641	0	0	Ki67+	 7392 19372
12642	0	0	Ki67+	 7410 19372
12643	0	0	Ki67+	 7420 19087
12644	0	0	Ki67+	 7427 19283
12645	0	0	Ki67+	 7461 19365
12646	0	0	Ki67+	 7467 19295
12647	0	0	Ki67+	 7488 19015
12648	0	0	Ki67+	 7488 19163
12649	0	0	Ki67+	 7511 18900
12650	0	0	Ki67+	 7512 19324
12651	0	0	Ki67+	 7517 19232
12652	0	0	Ki67+	 7519 19242
12653	0	0	Ki67+	 7525 19059
12654	0	0	Ki67+	 7540 19038
12655	0	0	Ki67+	 7548 19371
12656	0	0	Ki67+	 7563 19256
12657	0	0	Ki67+	 7575 19208
12658	0	0	Ki67+	 7575 19277
12659	0	0	Ki67+	 7578 19318
12660	0	0	Ki67+	 7588 19299
12661	0	0	Ki67+	 7602 19337
12662	0	0	Ki67+	 7610 18965
12663	0	0	Ki67+	 7613 19259
12664	0	0	Ki67+	 7617 19331
12665	0	0	Ki67+	 7619 19361
12666	0	0	Ki67+	 7620 19284
12667	0	0	Ki67+	 7629 19299
12668	0	0	Ki67+	 7629 19371
12669	0	0	Ki67+	 7643 19034
12670	0	0	Ki67+	 7646 19225
12671	0	0	Ki67+	 7667 19264
12672	0	0	Ki67+	 7673 19282
12673	0	0	Ki67+	 7674 19253
12674	0	0	Ki67+	 7677 18966
12675	0	0	Ki67+	 7683 19247
12676	0	0	Ki67+	 7684 18727
12677	0	0	Ki67+	 7692 18969
12678	0	0	Ki67+	 6899 19413
12679	0	0	Ki67+	 6904 19465
12680	0	0	Ki67+	 6909 20144
12681	0	0	Ki67+	 6910 19607
12682	0	0	Ki67+	 6915 19397
12683	0	0	Ki67+	 6917 19643
12684	0	0	Ki67+	 6917 19669
12685	0	0	Ki67+	 6922 19531
12686	0	0	Ki67+	 6926 19401
12687	0	0	Ki67+	 6926 19880
12688	0	0	Ki67+	 6926 19991
12689	0	0	Ki67+	 6928 19919
12690	0	0	Ki67+	 6933 19496
12691	0	0	Ki67+	 6935 20019
12692	0	0	Ki67+	 6937 19682
12693	0	0	Ki67+	 6938 19567
12694	0	0	Ki67+	 6940 19709
12695	0	0	Ki67+	 6940 20128
12696	0	0	Ki67+	 6945 20037
12697	0	0	Ki67+	 6956 20093
12698	0	0	Ki67+	 6957 19812
12699	0	0	Ki67+	 6957 19989
12700	0	0	Ki67+	 6963 19546
12701	0	0	Ki67+	 6968 20120
12702	0	0	Ki67+	 6969 19591
12703	0	0	Ki67+	 6970 19612
12704	0	0	Ki67+	 6975 19790
12705	0	0	Ki67+	 6977 20053
12706	0	0	Ki67+	 6979 19540
12707	0	0	Ki67+	 6982 19997
12708	0	0	Ki67+	 6983 19758
12709	0	0	Ki67+	 6990 19573
12710	0	0	Ki67+	 6993 19435
12711	0	0	Ki67+	 6993 19959
12712	0	0	Ki67+	 6999 19799
12713	0	0	Ki67+	 7004 19820
12714	0	0	Ki67+	 7008 20018
12715	0	0	Ki67+	 7009 19757
12716	0	0	Ki67+	 7012 19578
12717	0	0	Ki67+	 7012 19856
12718	0	0	Ki67+	 7014 19978
12719	0	0	Ki67+	 7017 19866
12720	0	0	Ki67+	 7017 20058
12721	0	0	Ki67+	 7018 20037
12722	0	0	Ki67+	 7027 19687
12723	0	0	Ki67+	 7033 19791
12724	0	0	Ki67+	 7033 19915
12725	0	0	Ki67+	 7036 19379
12726	0	0	Ki67+	 7038 20010
12727	0	0	Ki67+	 7043 19825
12728	0	0	Ki67+	 7045 19854
12729	0	0	Ki67+	 7047 19679
12730	0	0	Ki67+	 7052 19912
12731	0	0	Ki67+	 7053 19982
12732	0	0	Ki67+	 7055 20000
12733	0	0	Ki67+	 7056 19510
12734	0	0	Ki67+	 7056 19937
12735	0	0	Ki67+	 7057 20015
12736	0	0	Ki67+	 7057 20067
12737	0	0	Ki67+	 7058 20035
12738	0	0	Ki67+	 7058 20082
12739	0	0	Ki67+	 7059 19882
12740	0	0	Ki67+	 7061 19392
12741	0	0	Ki67+	 7061 19743
12742	0	0	Ki67+	 7062 19861
12743	0	0	Ki67+	 7062 20135
12744	0	0	Ki67+	 7065 19698
12745	0	0	Ki67+	 7069 19834
12746	0	0	Ki67+	 7071 19884
12747	0	0	Ki67+	 7073 19642
12748	0	0	Ki67+	 7078 19454
12749	0	0	Ki67+	 7083 20089
12750	0	0	Ki67+	 7088 19937
12751	0	0	Ki67+	 7090 19771
12752	0	0	Ki67+	 7090 19911
12753	0	0	Ki67+	 7092 19731
12754	0	0	Ki67+	 7092 20028
12755	0	0	Ki67+	 7095 19671
12756	0	0	Ki67+	 7097 20005
12757	0	0	Ki67+	 7097 20149
12758	0	0	Ki67+	 7103 19790
12759	0	0	Ki67+	 7105 19837
12760	0	0	Ki67+	 7109 19460
12761	0	0	Ki67+	 7109 19525
12762	0	0	Ki67+	 7114 19437
12763	0	0	Ki67+	 7114 19971
12764	0	0	Ki67+	 7115 19657
12765	0	0	Ki67+	 7117 19559
12766	0	0	Ki67+	 7120 19501
12767	0	0	Ki67+	 7123 19941
12768	0	0	Ki67+	 7123 20150
12769	0	0	Ki67+	 7129 19994
12770	0	0	Ki67+	 7132 19872
12771	0	0	Ki67+	 7138 19688
12772	0	0	Ki67+	 7141 19429
12773	0	0	Ki67+	 7141 20127
12774	0	0	Ki67+	 7144 19701
12775	0	0	Ki67+	 7145 19947
12776	0	0	Ki67+	 7147 19997
12777	0	0	Ki67+	 7147 20100
12778	0	0	Ki67+	 7154 19982
12779	0	0	Ki67+	 7159 19815
12780	0	0	Ki67+	 7159 20009
12781	0	0	Ki67+	 7162 19969
12782	0	0	Ki67+	 7168 19872
12783	0	0	Ki67+	 7170 20106
12784	0	0	Ki67+	 7171 19684
12785	0	0	Ki67+	 7171 19838
12786	0	0	Ki67+	 7176 19818
12787	0	0	Ki67+	 7176 19959
12788	0	0	Ki67+	 7180 20005
12789	0	0	Ki67+	 7180 20020
12790	0	0	Ki67+	 7186 19727
12791	0	0	Ki67+	 7186 19894
12792	0	0	Ki67+	 7189 20048
12793	0	0	Ki67+	 7192 20141
12794	0	0	Ki67+	 7198 19873
12795	0	0	Ki67+	 7199 19459
12796	0	0	Ki67+	 7201 19603
12797	0	0	Ki67+	 7207 19589
12798	0	0	Ki67+	 7207 19916
12799	0	0	Ki67+	 7208 19729
12800	0	0	Ki67+	 7209 20030
12801	0	0	Ki67+	 7212 20052
12802	0	0	Ki67+	 7214 20133
12803	0	0	Ki67+	 7214 20158
12804	0	0	Ki67+	 7217 20000
12805	0	0	Ki67+	 7222 19632
12806	0	0	Ki67+	 7225 19858
12807	0	0	Ki67+	 7231 20010
12808	0	0	Ki67+	 7231 20039
12809	0	0	Ki67+	 7236 19965
12810	0	0	Ki67+	 7237 19623
12811	0	0	Ki67+	 7238 20131
12812	0	0	Ki67+	 7240 19591
12813	0	0	Ki67+	 7241 19917
12814	0	0	Ki67+	 7244 19870
12815	0	0	Ki67+	 7247 20093
12816	0	0	Ki67+	 7253 20060
12817	0	0	Ki67+	 7255 19604
12818	0	0	Ki67+	 7255 20163
12819	0	0	Ki67+	 7257 20141
12820	0	0	Ki67+	 7259 19969
12821	0	0	Ki67+	 7260 19520
12822	0	0	Ki67+	 7265 19685
12823	0	0	Ki67+	 7266 19906
12824	0	0	Ki67+	 7266 19961
12825	0	0	Ki67+	 7267 20065
12826	0	0	Ki67+	 7268 19618
12827	0	0	Ki67+	 7268 19650
12828	0	0	Ki67+	 7272 20086
12829	0	0	Ki67+	 7273 20032
12830	0	0	Ki67+	 7280 19496
12831	0	0	Ki67+	 7281 19915
12832	0	0	Ki67+	 7295 19972
12833	0	0	Ki67+	 7300 19411
12834	0	0	Ki67+	 7300 19862
12835	0	0	Ki67+	 7302 19619
12836	0	0	Ki67+	 7303 20121
12837	0	0	Ki67+	 7304 19440
12838	0	0	Ki67+	 7305 20095
12839	0	0	Ki67+	 7309 19757
12840	0	0	Ki67+	 7310 19560
12841	0	0	Ki67+	 7311 19875
12842	0	0	Ki67+	 7314 20019
12843	0	0	Ki67+	 7316 19476
12844	0	0	Ki67+	 7316 19724
12845	0	0	Ki67+	 7319 19549
12846	0	0	Ki67+	 7328 19953
12847	0	0	Ki67+	 7329 19840
12848	0	0	Ki67+	 7329 19975
12849	0	0	Ki67+	 7329 19993
12850	0	0	Ki67+	 7330 19421
12851	0	0	Ki67+	 7332 19701
12852	0	0	Ki67+	 7333 19713
12853	0	0	Ki67+	 7336 19440
12854	0	0	Ki67+	 7337 19895
12855	0	0	Ki67+	 7339 20162
12856	0	0	Ki67+	 7341 19570
12857	0	0	Ki67+	 7342 19647
12858	0	0	Ki67+	 7342 20055
12859	0	0	Ki67+	 7344 19486
12860	0	0	Ki67+	 7345 19518
12861	0	0	Ki67+	 7345 19628
12862	0	0	Ki67+	 7346 19678
12863	0	0	Ki67+	 7348 20014
12864	0	0	Ki67+	 7349 19917
12865	0	0	Ki67+	 7351 19529
12866	0	0	Ki67+	 7355 20025
12867	0	0	Ki67+	 7362 19603
12868	0	0	Ki67+	 7363 20072
12869	0	0	Ki67+	 7364 19434
12870	0	0	Ki67+	 7370 19488
12871	0	0	Ki67+	 7370 19590
12872	0	0	Ki67+	 7373 19867
12873	0	0	Ki67+	 7380 19642
12874	0	0	Ki67+	 7384 19509
12875	0	0	Ki67+	 7386 19597
12876	0	0	Ki67+	 7391 19565
12877	0	0	Ki67+	 7391 19690
12878	0	0	Ki67+	 7392 19825
12879	0	0	Ki67+	 7393 19531
12880	0	0	Ki67+	 7397 19965
12881	0	0	Ki67+	 7402 19887
12882	0	0	Ki67+	 7406 20005
12883	0	0	Ki67+	 7407 19585
12884	0	0	Ki67+	 7410 19773
12885	0	0	Ki67+	 7416 19842
12886	0	0	Ki67+	 7421 19858
12887	0	0	Ki67+	 7422 19614
12888	0	0	Ki67+	 7422 19709
12889	0	0	Ki67+	 7432 19407
12890	0	0	Ki67+	 7439 19944
12891	0	0	Ki67+	 7441 19553
12892	0	0	Ki67+	 7442 19614
12893	0	0	Ki67+	 7442 19994
12894	0	0	Ki67+	 7443 19509
12895	0	0	Ki67+	 7443 19690
12896	0	0	Ki67+	 7445 19775
12897	0	0	Ki67+	 7452 19610
12898	0	0	Ki67+	 7459 19528
12899	0	0	Ki67+	 7467 19563
12900	0	0	Ki67+	 7468 19796
12901	0	0	Ki67+	 7470 19546
12902	0	0	Ki67+	 7470 19930
12903	0	0	Ki67+	 7473 19686
12904	0	0	Ki67+	 7477 19486
12905	0	0	Ki67+	 7478 20028
12906	0	0	Ki67+	 7479 19434
12907	0	0	Ki67+	 7479 20118
12908	0	0	Ki67+	 7480 19589
12909	0	0	Ki67+	 7480 19715
12910	0	0	Ki67+	 7484 19975
12911	0	0	Ki67+	 7486 19556
12912	0	0	Ki67+	 7486 20076
12913	0	0	Ki67+	 7488 19516
12914	0	0	Ki67+	 7494 19414
12915	0	0	Ki67+	 7497 19959
12916	0	0	Ki67+	 7502 19749
12917	0	0	Ki67+	 7504 19981
12918	0	0	Ki67+	 7506 19532
12919	0	0	Ki67+	 7514 19459
12920	0	0	Ki67+	 7514 20111
12921	0	0	Ki67+	 7518 19597
12922	0	0	Ki67+	 7523 20072
12923	0	0	Ki67+	 7524 19716
12924	0	0	Ki67+	 7531 20008
12925	0	0	Ki67+	 7532 19726
12926	0	0	Ki67+	 7532 20117
12927	0	0	Ki67+	 7536 19468
12928	0	0	Ki67+	 7543 19816
12929	0	0	Ki67+	 7546 19474
12930	0	0	Ki67+	 7552 19502
12931	0	0	Ki67+	 7552 19532
12932	0	0	Ki67+	 7561 19797
12933	0	0	Ki67+	 7562 19613
12934	0	0	Ki67+	 7563 20029
12935	0	0	Ki67+	 7563 20153
12936	0	0	Ki67+	 7564 19987
12937	0	0	Ki67+	 7574 19706
12938	0	0	Ki67+	 7579 19630
12939	0	0	Ki67+	 7589 19802
12940	0	0	Ki67+	 7590 19999
12941	0	0	Ki67+	 7591 19723
12942	0	0	Ki67+	 7593 19489
12943	0	0	Ki67+	 7594 19769
12944	0	0	Ki67+	 7602 19877
12945	0	0	Ki67+	 7610 20121
12946	0	0	Ki67+	 7611 19698
12947	0	0	Ki67+	 7611 19973
12948	0	0	Ki67+	 7625 19829
12949	0	0	Ki67+	 7626 19395
12950	0	0	Ki67+	 7629 20054
12951	0	0	Ki67+	 7630 19610
12952	0	0	Ki67+	 7636 19550
12953	0	0	Ki67+	 7638 19413
12954	0	0	Ki67+	 7644 19396
12955	0	0	Ki67+	 7645 19629
12956	0	0	Ki67+	 7645 19986
12957	0	0	Ki67+	 7653 20113
12958	0	0	Ki67+	 7660 19526
12959	0	0	Ki67+	 7661 20090
12960	0	0	Ki67+	 7667 20116
12961	0	0	Ki67+	 7672 19540
12962	0	0	Ki67+	 7672 19682
12963	0	0	Ki67+	 7680 19707
12964	0	0	Ki67+	 7682 19502
12965	0	0	Ki67+	 7684 19400
12966	0	0	Ki67+	 7690 20100
12967	0	0	Ki67+	 7692 19517
12968	0	0	Ki67+	 6899 20848
12969	0	0	Ki67+	 6902 20755
12970	0	0	Ki67+	 6903 20687
12971	0	0	Ki67+	 6907 20279
12972	0	0	Ki67+	 6907 20493
12973	0	0	Ki67+	 6909 20744
12974	0	0	Ki67+	 6911 20186
12975	0	0	Ki67+	 6914 20843
12976	0	0	Ki67+	 6917 20302
12977	0	0	Ki67+	 6922 20770
12978	0	0	Ki67+	 6923 20664
12979	0	0	Ki67+	 6925 20453
12980	0	0	Ki67+	 6935 20683
12981	0	0	Ki67+	 6938 20319
12982	0	0	Ki67+	 6938 20869
12983	0	0	Ki67+	 6940 20719
12984	0	0	Ki67+	 6941 20749
12985	0	0	Ki67+	 6943 20187
12986	0	0	Ki67+	 6943 20250
12987	0	0	Ki67+	 6944 20706
12988	0	0	Ki67+	 6945 20477
12989	0	0	Ki67+	 6948 20443
12990	0	0	Ki67+	 6953 20274
12991	0	0	Ki67+	 6961 20218
12992	0	0	Ki67+	 6961 20393
12993	0	0	Ki67+	 6961 20526
12994	0	0	Ki67+	 6963 20338
12995	0	0	Ki67+	 6965 20188
12996	0	0	Ki67+	 6968 20769
12997	0	0	Ki67+	 6970 20672
12998	0	0	Ki67+	 6970 20759
12999	0	0	Ki67+	 6976 20599
13000	0	0	Ki67+	 6978 20544
13001	0	0	Ki67+	 6979 20766
13002	0	0	Ki67+	 6981 20783
13003	0	0	Ki67+	 6984 20259
13004	0	0	Ki67+	 6987 20726
13005	0	0	Ki67+	 6987 20835
13006	0	0	Ki67+	 6988 20332
13007	0	0	Ki67+	 6989 20629
13008	0	0	Ki67+	 6990 20762
13009	0	0	Ki67+	 6992 20415
13010	0	0	Ki67+	 6996 20358
13011	0	0	Ki67+	 6998 20570
13012	0	0	Ki67+	 7002 20331
13013	0	0	Ki67+	 7004 20317
13014	0	0	Ki67+	 7006 20609
13015	0	0	Ki67+	 7007 20303
13016	0	0	Ki67+	 7014 20797
13017	0	0	Ki67+	 7016 20525
13018	0	0	Ki67+	 7018 20435
13019	0	0	Ki67+	 7018 20893
13020	0	0	Ki67+	 7024 20644
13021	0	0	Ki67+	 7024 20751
13022	0	0	Ki67+	 7026 20267
13023	0	0	Ki67+	 7026 20919
13024	0	0	Ki67+	 7028 20307
13025	0	0	Ki67+	 7029 20590
13026	0	0	Ki67+	 7031 20850
13027	0	0	Ki67+	 7033 20327
13028	0	0	Ki67+	 7035 20653
13029	0	0	Ki67+	 7040 20277
13030	0	0	Ki67+	 7042 20292
13031	0	0	Ki67+	 7044 20222
13032	0	0	Ki67+	 7046 20370
13033	0	0	Ki67+	 7047 20893
13034	0	0	Ki67+	 7048 20563
13035	0	0	Ki67+	 7051 20915
13036	0	0	Ki67+	 7054 20618
13037	0	0	Ki67+	 7059 20633
13038	0	0	Ki67+	 7062 20949
13039	0	0	Ki67+	 7063 20354
13040	0	0	Ki67+	 7066 20714
13041	0	0	Ki67+	 7067 20324
13042	0	0	Ki67+	 7069 20462
13043	0	0	Ki67+	 7072 20898
13044	0	0	Ki67+	 7074 20584
13045	0	0	Ki67+	 7077 20955
13046	0	0	Ki67+	 7081 20383
13047	0	0	Ki67+	 7085 20595
13048	0	0	Ki67+	 7086 20325
13049	0	0	Ki67+	 7088 20661
13050	0	0	Ki67+	 7094 20223
13051	0	0	Ki67+	 7095 20457
13052	0	0	Ki67+	 7097 20400
13053	0	0	Ki67+	 7097 20490
13054	0	0	Ki67+	 7097 20887
13055	0	0	Ki67+	 7101 20201
13056	0	0	Ki67+	 7101 20777
13057	0	0	Ki67+	 7103 20212
13058	0	0	Ki67+	 7104 20295
13059	0	0	Ki67+	 7107 20389
13060	0	0	Ki67+	 7111 20338
13061	0	0	Ki67+	 7111 20688
13062	0	0	Ki67+	 7113 20962
13063	0	0	Ki67+	 7116 20590
13064	0	0	Ki67+	 7116 20789
13065	0	0	Ki67+	 7119 20817
13066	0	0	Ki67+	 7120 20607
13067	0	0	Ki67+	 7120 20862
13068	0	0	Ki67+	 7125 20433
13069	0	0	Ki67+	 7126 20476
13070	0	0	Ki67+	 7134 20487
13071	0	0	Ki67+	 7136 20598
13072	0	0	Ki67+	 7138 20616
13073	0	0	Ki67+	 7140 20879
13074	0	0	Ki67+	 7144 20233
13075	0	0	Ki67+	 7144 20457
13076	0	0	Ki67+	 7144 20470
13077	0	0	Ki67+	 7147 20250
13078	0	0	Ki67+	 7148 20855
13079	0	0	Ki67+	 7149 20908
13080	0	0	Ki67+	 7151 20412
13081	0	0	Ki67+	 7151 20883
13082	0	0	Ki67+	 7153 20273
13083	0	0	Ki67+	 7155 20210
13084	0	0	Ki67+	 7158 20639
13085	0	0	Ki67+	 7162 20480
13086	0	0	Ki67+	 7165 20278
13087	0	0	Ki67+	 7167 20555
13088	0	0	Ki67+	 7171 20239
13089	0	0	Ki67+	 7171 20610
13090	0	0	Ki67+	 7172 20574
13091	0	0	Ki67+	 7174 20942
13092	0	0	Ki67+	 7175 20436
13093	0	0	Ki67+	 7177 20331
13094	0	0	Ki67+	 7177 20906
13095	0	0	Ki67+	 7181 20809
13096	0	0	Ki67+	 7183 20479
13097	0	0	Ki67+	 7184 20463
13098	0	0	Ki67+	 7185 20284
13099	0	0	Ki67+	 7185 20513
13100	0	0	Ki67+	 7185 20618
13101	0	0	Ki67+	 7191 20843
13102	0	0	Ki67+	 7192 20635
13103	0	0	Ki67+	 7196 20426
13104	0	0	Ki67+	 7196 20881
13105	0	0	Ki67+	 7206 20535
13106	0	0	Ki67+	 7207 20454
13107	0	0	Ki67+	 7208 20569
13108	0	0	Ki67+	 7210 20941
13109	0	0	Ki67+	 7218 20478
13110	0	0	Ki67+	 7223 20959
13111	0	0	Ki67+	 7226 20896
13112	0	0	Ki67+	 7227 20631
13113	0	0	Ki67+	 7228 20528
13114	0	0	Ki67+	 7232 20753
13115	0	0	Ki67+	 7234 20574
13116	0	0	Ki67+	 7237 20855
13117	0	0	Ki67+	 7238 20908
13118	0	0	Ki67+	 7239 20932
13119	0	0	Ki67+	 7240 20614
13120	0	0	Ki67+	 7243 20497
13121	0	0	Ki67+	 7255 20442
13122	0	0	Ki67+	 7258 20975
13123	0	0	Ki67+	 7261 20472
13124	0	0	Ki67+	 7261 20893
13125	0	0	Ki67+	 7265 20394
13126	0	0	Ki67+	 7266 20217
13127	0	0	Ki67+	 7269 20462
13128	0	0	Ki67+	 7273 20253
13129	0	0	Ki67+	 7282 20950
13130	0	0	Ki67+	 7286 20276
13131	0	0	Ki67+	 7288 20440
13132	0	0	Ki67+	 7289 20484
13133	0	0	Ki67+	 7291 20177
13134	0	0	Ki67+	 7292 20217
13135	0	0	Ki67+	 7309 20366
13136	0	0	Ki67+	 7310 20351
13137	0	0	Ki67+	 7311 20460
13138	0	0	Ki67+	 7314 20251
13139	0	0	Ki67+	 7317 20420
13140	0	0	Ki67+	 7331 20430
13141	0	0	Ki67+	 7339 20221
13142	0	0	Ki67+	 7340 20960
13143	0	0	Ki67+	 7341 20460
13144	0	0	Ki67+	 7347 20530
13145	0	0	Ki67+	 7348 20504
13146	0	0	Ki67+	 7351 20473
13147	0	0	Ki67+	 7353 20251
13148	0	0	Ki67+	 7359 20369
13149	0	0	Ki67+	 7360 20205
13150	0	0	Ki67+	 7365 20292
13151	0	0	Ki67+	 7373 20224
13152	0	0	Ki67+	 7378 20871
13153	0	0	Ki67+	 7379 20352
13154	0	0	Ki67+	 7381 20470
13155	0	0	Ki67+	 7382 20375
13156	0	0	Ki67+	 7391 20457
13157	0	0	Ki67+	 7393 20298
13158	0	0	Ki67+	 7393 20527
13159	0	0	Ki67+	 7394 20882
13160	0	0	Ki67+	 7396 20216
13161	0	0	Ki67+	 7397 20398
13162	0	0	Ki67+	 7397 20898
13163	0	0	Ki67+	 7402 20800
13164	0	0	Ki67+	 7403 20249
13165	0	0	Ki67+	 7410 20189
13166	0	0	Ki67+	 7415 20775
13167	0	0	Ki67+	 7416 20807
13168	0	0	Ki67+	 7419 20369
13169	0	0	Ki67+	 7419 20499
13170	0	0	Ki67+	 7426 20616
13171	0	0	Ki67+	 7429 20229
13172	0	0	Ki67+	 7431 20948
13173	0	0	Ki67+	 7435 20211
13174	0	0	Ki67+	 7439 20381
13175	0	0	Ki67+	 7441 20767
13176	0	0	Ki67+	 7445 20888
13177	0	0	Ki67+	 7446 20840
13178	0	0	Ki67+	 7457 20790
13179	0	0	Ki67+	 7460 20853
13180	0	0	Ki67+	 7461 20232
13181	0	0	Ki67+	 7465 20353
13182	0	0	Ki67+	 7468 20182
13183	0	0	Ki67+	 7471 20955
13184	0	0	Ki67+	 7477 20337
13185	0	0	Ki67+	 7478 20791
13186	0	0	Ki67+	 7479 20309
13187	0	0	Ki67+	 7483 20256
13188	0	0	Ki67+	 7485 20465
13189	0	0	Ki67+	 7485 20645
13190	0	0	Ki67+	 7487 20528
13191	0	0	Ki67+	 7493 20178
13192	0	0	Ki67+	 7496 20418
13193	0	0	Ki67+	 7498 20716
13194	0	0	Ki67+	 7499 20648
13195	0	0	Ki67+	 7500 20676
13196	0	0	Ki67+	 7504 20353
13197	0	0	Ki67+	 7510 20933
13198	0	0	Ki67+	 7513 20963
13199	0	0	Ki67+	 7516 20271
13200	0	0	Ki67+	 7520 20668
13201	0	0	Ki67+	 7522 20735
13202	0	0	Ki67+	 7527 20706
13203	0	0	Ki67+	 7533 20383
13204	0	0	Ki67+	 7536 20293
13205	0	0	Ki67+	 7544 20610
13206	0	0	Ki67+	 7548 20200
13207	0	0	Ki67+	 7550 20714
13208	0	0	Ki67+	 7550 20738
13209	0	0	Ki67+	 7553 20639
13210	0	0	Ki67+	 7565 20505
13211	0	0	Ki67+	 7567 20825
13212	0	0	Ki67+	 7569 20543
13213	0	0	Ki67+	 7571 20969
13214	0	0	Ki67+	 7573 20582
13215	0	0	Ki67+	 7579 20654
13216	0	0	Ki67+	 7579 20744
13217	0	0	Ki67+	 7581 20713
13218	0	0	Ki67+	 7587 20793
13219	0	0	Ki67+	 7589 20907
13220	0	0	Ki67+	 7594 20430
13221	0	0	Ki67+	 7594 20839
13222	0	0	Ki67+	 7595 20860
13223	0	0	Ki67+	 7596 20827
13224	0	0	Ki67+	 7600 20324
13225	0	0	Ki67+	 7604 20806
13226	0	0	Ki67+	 7606 20583
13227	0	0	Ki67+	 7606 20677
13228	0	0	Ki67+	 7610 20659
13229	0	0	Ki67+	 7611 20781
13230	0	0	Ki67+	 7613 20950
13231	0	0	Ki67+	 7625 20368
13232	0	0	Ki67+	 7628 20853
13233	0	0	Ki67+	 7633 20400
13234	0	0	Ki67+	 7633 20701
13235	0	0	Ki67+	 7634 20954
13236	0	0	Ki67+	 7638 20866
13237	0	0	Ki67+	 7644 20563
13238	0	0	Ki67+	 7645 20829
13239	0	0	Ki67+	 7646 20588
13240	0	0	Ki67+	 7647 20773
13241	0	0	Ki67+	 7648 20759
13242	0	0	Ki67+	 7652 20795
13243	0	0	Ki67+	 7653 20845
13244	0	0	Ki67+	 7657 20378
13245	0	0	Ki67+	 7658 20432
13246	0	0	Ki67+	 7662 20554
13247	0	0	Ki67+	 7664 20543
13248	0	0	Ki67+	 7665 20853
13249	0	0	Ki67+	 7666 20831
13250	0	0	Ki67+	 7667 20884
13251	0	0	Ki67+	 7669 20422
13252	0	0	Ki67+	 7671 20793
13253	0	0	Ki67+	 7675 20861
13254	0	0	Ki67+	 7683 20598
13255	0	0	Ki67+	 7687 20940
13256	0	0	Ki67+	 7689 20487
13257	0	0	Ki67+	 7694 20355
13258	0	0	Ki67+	 7694 20931
13259	0	0	Ki67+	 6899 21516
13260	0	0	Ki67+	 6901 21207
13261	0	0	Ki67+	 6903 21345
13262	0	0	Ki67+	 6904 21389
13263	0	0	Ki67+	 6907 21595
13264	0	0	Ki67+	 6909 21237
13265	0	0	Ki67+	 6909 21702
13266	0	0	Ki67+	 6910 21167
13267	0	0	Ki67+	 6910 21303
13268	0	0	Ki67+	 6911 21563
13269	0	0	Ki67+	 6911 21688
13270	0	0	Ki67+	 6921 21506
13271	0	0	Ki67+	 6921 21736
13272	0	0	Ki67+	 6922 21476
13273	0	0	Ki67+	 6925 21371
13274	0	0	Ki67+	 6927 21336
13275	0	0	Ki67+	 6930 21070
13276	0	0	Ki67+	 6933 21406
13277	0	0	Ki67+	 6935 21210
13278	0	0	Ki67+	 6938 21325
13279	0	0	Ki67+	 6938 21345
13280	0	0	Ki67+	 6942 21290
13281	0	0	Ki67+	 6945 21095
13282	0	0	Ki67+	 6947 21460
13283	0	0	Ki67+	 6953 21015
13284	0	0	Ki67+	 6953 21509
13285	0	0	Ki67+	 6956 21333
13286	0	0	Ki67+	 6957 21432
13287	0	0	Ki67+	 6962 21562
13288	0	0	Ki67+	 6964 21318
13289	0	0	Ki67+	 6969 21641
13290	0	0	Ki67+	 6970 21064
13291	0	0	Ki67+	 6970 21247
13292	0	0	Ki67+	 6975 21278
13293	0	0	Ki67+	 6981 21011
13294	0	0	Ki67+	 6982 21579
13295	0	0	Ki67+	 6984 21493
13296	0	0	Ki67+	 6989 21299
13297	0	0	Ki67+	 6990 21042
13298	0	0	Ki67+	 6990 21551
13299	0	0	Ki67+	 6991 21370
13300	0	0	Ki67+	 6997 21245
13301	0	0	Ki67+	 7003 21431
13302	0	0	Ki67+	 7004 21500
13303	0	0	Ki67+	 7012 21266
13304	0	0	Ki67+	 7012 21758
13305	0	0	Ki67+	 7015 21485
13306	0	0	Ki67+	 7021 21384
13307	0	0	Ki67+	 7023 21527
13308	0	0	Ki67+	 7024 21313
13309	0	0	Ki67+	 7038 21524
13310	0	0	Ki67+	 7049 21250
13311	0	0	Ki67+	 7050 21478
13312	0	0	Ki67+	 7052 21069
13313	0	0	Ki67+	 7057 21176
13314	0	0	Ki67+	 7058 21281
13315	0	0	Ki67+	 7064 21594
13316	0	0	Ki67+	 7067 20986
13317	0	0	Ki67+	 7067 21224
13318	0	0	Ki67+	 7067 21704
13319	0	0	Ki67+	 7071 21164
13320	0	0	Ki67+	 7073 21279
13321	0	0	Ki67+	 7080 21248
13322	0	0	Ki67+	 7086 21319
13323	0	0	Ki67+	 7086 21374
13324	0	0	Ki67+	 7095 21086
13325	0	0	Ki67+	 7101 21325
13326	0	0	Ki67+	 7102 21000
13327	0	0	Ki67+	 7105 21773
13328	0	0	Ki67+	 7106 21442
13329	0	0	Ki67+	 7107 21213
13330	0	0	Ki67+	 7112 21245
13331	0	0	Ki67+	 7113 21302
13332	0	0	Ki67+	 7114 20994
13333	0	0	Ki67+	 7117 21516
13334	0	0	Ki67+	 7122 21552
13335	0	0	Ki67+	 7127 20999
13336	0	0	Ki67+	 7127 21768
13337	0	0	Ki67+	 7128 21140
13338	0	0	Ki67+	 7130 21024
13339	0	0	Ki67+	 7133 21629
13340	0	0	Ki67+	 7138 21443
13341	0	0	Ki67+	 7139 21091
13342	0	0	Ki67+	 7141 21321
13343	0	0	Ki67+	 7143 21472
13344	0	0	Ki67+	 7147 21498
13345	0	0	Ki67+	 7152 21750
13346	0	0	Ki67+	 7156 21354
13347	0	0	Ki67+	 7157 21311
13348	0	0	Ki67+	 7160 21192
13349	0	0	Ki67+	 7166 21324
13350	0	0	Ki67+	 7169 21295
13351	0	0	Ki67+	 7169 21397
13352	0	0	Ki67+	 7171 21554
13353	0	0	Ki67+	 7173 21515
13354	0	0	Ki67+	 7177 21164
13355	0	0	Ki67+	 7179 21198
13356	0	0	Ki67+	 7179 21413
13357	0	0	Ki67+	 7182 21243
13358	0	0	Ki67+	 7190 21003
13359	0	0	Ki67+	 7190 21511
13360	0	0	Ki67+	 7190 21583
13361	0	0	Ki67+	 7193 21523
13362	0	0	Ki67+	 7198 21659
13363	0	0	Ki67+	 7199 21313
13364	0	0	Ki67+	 7205 21183
13365	0	0	Ki67+	 7211 21408
13366	0	0	Ki67+	 7213 21115
13367	0	0	Ki67+	 7214 21304
13368	0	0	Ki67+	 7218 21550
13369	0	0	Ki67+	 7219 21015
13370	0	0	Ki67+	 7223 21065
13371	0	0	Ki67+	 7227 21357
13372	0	0	Ki67+	 7229 21381
13373	0	0	Ki67+	 7233 21130
13374	0	0	Ki67+	 7235 21219
13375	0	0	Ki67+	 7238 21208
13376	0	0	Ki67+	 7241 21288
13377	0	0	Ki67+	 7244 21732
13378	0	0	Ki67+	 7246 21194
13379	0	0	Ki67+	 7247 21153
13380	0	0	Ki67+	 7249 21269
13381	0	0	Ki67+	 7251 21541
13382	0	0	Ki67+	 7252 21571
13383	0	0	Ki67+	 7254 21333
13384	0	0	Ki67+	 7256 21009
13385	0	0	Ki67+	 7257 21035
13386	0	0	Ki67+	 7258 21391
13387	0	0	Ki67+	 7258 21488
13388	0	0	Ki67+	 7258 21557
13389	0	0	Ki67+	 7260 21258
13390	0	0	Ki67+	 7260 21422
13391	0	0	Ki67+	 7261 21280
13392	0	0	Ki67+	 7264 21122
13393	0	0	Ki67+	 7266 21375
13394	0	0	Ki67+	 7272 21047
13395	0	0	Ki67+	 7274 21155
13396	0	0	Ki67+	 7274 21583
13397	0	0	Ki67+	 7279 21081
13398	0	0	Ki67+	 7282 21230
13399	0	0	Ki67+	 7284 21383
13400	0	0	Ki67+	 7285 20998
13401	0	0	Ki67+	 7285 21031
13402	0	0	Ki67+	 7290 21439
13403	0	0	Ki67+	 7293 21528
13404	0	0	Ki67+	 7296 21508
13405	0	0	Ki67+	 7298 21177
13406	0	0	Ki67+	 7298 21640
13407	0	0	Ki67+	 7301 21747
13408	0	0	Ki67+	 7302 21452
13409	0	0	Ki67+	 7310 21055
13410	0	0	Ki67+	 7314 21660
13411	0	0	Ki67+	 7317 20991
13412	0	0	Ki67+	 7319 21222
13413	0	0	Ki67+	 7322 21063
13414	0	0	Ki67+	 7322 21388
13415	0	0	Ki67+	 7324 21045
13416	0	0	Ki67+	 7325 21427
13417	0	0	Ki67+	 7327 21752
13418	0	0	Ki67+	 7329 21362
13419	0	0	Ki67+	 7329 21484
13420	0	0	Ki67+	 7332 21497
13421	0	0	Ki67+	 7335 21111
13422	0	0	Ki67+	 7335 21344
13423	0	0	Ki67+	 7340 21187
13424	0	0	Ki67+	 7340 21530
13425	0	0	Ki67+	 7348 21288
13426	0	0	Ki67+	 7353 21508
13427	0	0	Ki67+	 7354 21612
13428	0	0	Ki67+	 7354 21643
13429	0	0	Ki67+	 7355 21718
13430	0	0	Ki67+	 7358 21241
13431	0	0	Ki67+	 7368 21454
13432	0	0	Ki67+	 7369 21188
13433	0	0	Ki67+	 7374 21484
13434	0	0	Ki67+	 7378 21617
13435	0	0	Ki67+	 7381 21419
13436	0	0	Ki67+	 7384 21601
13437	0	0	Ki67+	 7388 21221
13438	0	0	Ki67+	 7388 21563
13439	0	0	Ki67+	 7389 21493
13440	0	0	Ki67+	 7397 21181
13441	0	0	Ki67+	 7398 21638
13442	0	0	Ki67+	 7400 21451
13443	0	0	Ki67+	 7400 21576
13444	0	0	Ki67+	 7404 21128
13445	0	0	Ki67+	 7409 21018
13446	0	0	Ki67+	 7409 21583
13447	0	0	Ki67+	 7411 21198
13448	0	0	Ki67+	 7411 21728
13449	0	0	Ki67+	 7412 21707
13450	0	0	Ki67+	 7415 21428
13451	0	0	Ki67+	 7417 21153
13452	0	0	Ki67+	 7420 21298
13453	0	0	Ki67+	 7420 21673
13454	0	0	Ki67+	 7424 21464
13455	0	0	Ki67+	 7426 21063
13456	0	0	Ki67+	 7428 21100
13457	0	0	Ki67+	 7428 21273
13458	0	0	Ki67+	 7431 21411
13459	0	0	Ki67+	 7431 21621
13460	0	0	Ki67+	 7433 21004
13461	0	0	Ki67+	 7435 21637
13462	0	0	Ki67+	 7446 21671
13463	0	0	Ki67+	 7450 21510
13464	0	0	Ki67+	 7451 21157
13465	0	0	Ki67+	 7451 21633
13466	0	0	Ki67+	 7454 21453
13467	0	0	Ki67+	 7455 21024
13468	0	0	Ki67+	 7456 21056
13469	0	0	Ki67+	 7457 21253
13470	0	0	Ki67+	 7465 21407
13471	0	0	Ki67+	 7465 21464
13472	0	0	Ki67+	 7468 21101
13473	0	0	Ki67+	 7471 21187
13474	0	0	Ki67+	 7474 21136
13475	0	0	Ki67+	 7477 21720
13476	0	0	Ki67+	 7478 21671
13477	0	0	Ki67+	 7481 21524
13478	0	0	Ki67+	 7482 21418
13479	0	0	Ki67+	 7484 21756
13480	0	0	Ki67+	 7489 21426
13481	0	0	Ki67+	 7494 21049
13482	0	0	Ki67+	 7498 21450
13483	0	0	Ki67+	 7501 21113
13484	0	0	Ki67+	 7501 21503
13485	0	0	Ki67+	 7504 21710
13486	0	0	Ki67+	 7505 21540
13487	0	0	Ki67+	 7507 21076
13488	0	0	Ki67+	 7509 21007
13489	0	0	Ki67+	 7509 21035
13490	0	0	Ki67+	 7509 21668
13491	0	0	Ki67+	 7514 21558
13492	0	0	Ki67+	 7515 21691
13493	0	0	Ki67+	 7516 21390
13494	0	0	Ki67+	 7519 21058
13495	0	0	Ki67+	 7521 21092
13496	0	0	Ki67+	 7521 21610
13497	0	0	Ki67+	 7524 21349
13498	0	0	Ki67+	 7526 21149
13499	0	0	Ki67+	 7528 21674
13500	0	0	Ki67+	 7534 21693
13501	0	0	Ki67+	 7536 21106
13502	0	0	Ki67+	 7539 21584
13503	0	0	Ki67+	 7545 20992
13504	0	0	Ki67+	 7545 21399
13505	0	0	Ki67+	 7546 21325
13506	0	0	Ki67+	 7547 21498
13507	0	0	Ki67+	 7549 21558
13508	0	0	Ki67+	 7550 21432
13509	0	0	Ki67+	 7552 21620
13510	0	0	Ki67+	 7553 21281
13511	0	0	Ki67+	 7557 21538
13512	0	0	Ki67+	 7565 21588
13513	0	0	Ki67+	 7567 21432
13514	0	0	Ki67+	 7570 21605
13515	0	0	Ki67+	 7572 20997
13516	0	0	Ki67+	 7578 21371
13517	0	0	Ki67+	 7578 21643
13518	0	0	Ki67+	 7581 21402
13519	0	0	Ki67+	 7584 21051
13520	0	0	Ki67+	 7585 21345
13521	0	0	Ki67+	 7589 21563
13522	0	0	Ki67+	 7591 21310
13523	0	0	Ki67+	 7596 21032
13524	0	0	Ki67+	 7599 21350
13525	0	0	Ki67+	 7603 21047
13526	0	0	Ki67+	 7604 20985
13527	0	0	Ki67+	 7609 21428
13528	0	0	Ki67+	 7617 21001
13529	0	0	Ki67+	 7625 21032
13530	0	0	Ki67+	 7631 21546
13531	0	0	Ki67+	 7632 21129
13532	0	0	Ki67+	 7632 21386
13533	0	0	Ki67+	 7639 21613
13534	0	0	Ki67+	 7646 21546
13535	0	0	Ki67+	 7649 21086
13536	0	0	Ki67+	 7653 21661
13537	0	0	Ki67+	 7659 21699
13538	0	0	Ki67+	 7660 21211
13539	0	0	Ki67+	 7663 21061
13540	0	0	Ki67+	 7673 21090
13541	0	0	Ki67+	 7677 21646
13542	0	0	Ki67+	 7681 21669
13543	0	0	Ki67+	 7689 21144
13544	0	0	Ki67+	 7695 21760
13545	0	0	Ki67+	 6899 22516
13546	0	0	Ki67+	 6904 21988
13547	0	0	Ki67+	 6912 21968
13548	0	0	Ki67+	 6913 22417
13549	0	0	Ki67+	 6914 21896
13550	0	0	Ki67+	 6922 21983
13551	0	0	Ki67+	 6942 21912
13552	0	0	Ki67+	 6943 22151
13553	0	0	Ki67+	 6950 21806
13554	0	0	Ki67+	 6951 22548
13555	0	0	Ki67+	 6955 22329
13556	0	0	Ki67+	 6959 22367
13557	0	0	Ki67+	 6966 22298
13558	0	0	Ki67+	 6969 22474
13559	0	0	Ki67+	 6972 21790
13560	0	0	Ki67+	 6974 21780
13561	0	0	Ki67+	 6975 22413
13562	0	0	Ki67+	 6978 22464
13563	0	0	Ki67+	 6980 22292
13564	0	0	Ki67+	 6986 22272
13565	0	0	Ki67+	 6987 22223
13566	0	0	Ki67+	 6987 22237
13567	0	0	Ki67+	 6990 21934
13568	0	0	Ki67+	 6997 21810
13569	0	0	Ki67+	 6998 21954
13570	0	0	Ki67+	 6998 22214
13571	0	0	Ki67+	 7006 22346
13572	0	0	Ki67+	 7009 22373
13573	0	0	Ki67+	 7014 21791
13574	0	0	Ki67+	 7018 22219
13575	0	0	Ki67+	 7019 21943
13576	0	0	Ki67+	 7022 22163
13577	0	0	Ki67+	 7026 22176
13578	0	0	Ki67+	 7028 22460
13579	0	0	Ki67+	 7032 22151
13580	0	0	Ki67+	 7038 21777
13581	0	0	Ki67+	 7045 21907
13582	0	0	Ki67+	 7046 21800
13583	0	0	Ki67+	 7055 22203
13584	0	0	Ki67+	 7055 22508
13585	0	0	Ki67+	 7057 22127
13586	0	0	Ki67+	 7058 22477
13587	0	0	Ki67+	 7059 21924
13588	0	0	Ki67+	 7060 22185
13589	0	0	Ki67+	 7061 22432
13590	0	0	Ki67+	 7070 21824
13591	0	0	Ki67+	 7071 22511
13592	0	0	Ki67+	 7075 22176
13593	0	0	Ki67+	 7082 21782
13594	0	0	Ki67+	 7087 22163
13595	0	0	Ki67+	 7089 22126
13596	0	0	Ki67+	 7090 22219
13597	0	0	Ki67+	 7096 22200
13598	0	0	Ki67+	 7098 21802
13599	0	0	Ki67+	 7101 22109
13600	0	0	Ki67+	 7121 22123
13601	0	0	Ki67+	 7122 22180
13602	0	0	Ki67+	 7122 22529
13603	0	0	Ki67+	 7125 22089
13604	0	0	Ki67+	 7125 22213
13605	0	0	Ki67+	 7129 22051
13606	0	0	Ki67+	 7130 22328
13607	0	0	Ki67+	 7130 22488
13608	0	0	Ki67+	 7131 22278
13609	0	0	Ki67+	 7134 22357
13610	0	0	Ki67+	 7136 21817
13611	0	0	Ki67+	 7137 22509
13612	0	0	Ki67+	 7139 22544
13613	0	0	Ki67+	 7148 22206
13614	0	0	Ki67+	 7149 22242
13615	0	0	Ki67+	 7149 22387
13616	0	0	Ki67+	 7155 22128
13617	0	0	Ki67+	 7159 22360
13618	0	0	Ki67+	 7165 22342
13619	0	0	Ki67+	 7167 22315
13620	0	0	Ki67+	 7171 22456
13621	0	0	Ki67+	 7177 22284
13622	0	0	Ki67+	 7185 22159
13623	0	0	Ki67+	 7185 22237
13624	0	0	Ki67+	 7190 22205
13625	0	0	Ki67+	 7191 21825
13626	0	0	Ki67+	 7196 21938
13627	0	0	Ki67+	 7205 22001
13628	0	0	Ki67+	 7205 22173
13629	0	0	Ki67+	 7205 22452
13630	0	0	Ki67+	 7207 21974
13631	0	0	Ki67+	 7210 22067
13632	0	0	Ki67+	 7213 22416
13633	0	0	Ki67+	 7222 22066
13634	0	0	Ki67+	 7223 22184
13635	0	0	Ki67+	 7224 22029
13636	0	0	Ki67+	 7227 21999
13637	0	0	Ki67+	 7228 22091
13638	0	0	Ki67+	 7232 22412
13639	0	0	Ki67+	 7233 22136
13640	0	0	Ki67+	 7239 22494
13641	0	0	Ki67+	 7240 21949
13642	0	0	Ki67+	 7241 22461
13643	0	0	Ki67+	 7245 22151
13644	0	0	Ki67+	 7247 21914
13645	0	0	Ki67+	 7251 22165
13646	0	0	Ki67+	 7253 22100
13647	0	0	Ki67+	 7257 22085
13648	0	0	Ki67+	 7261 22260
13649	0	0	Ki67+	 7263 22041
13650	0	0	Ki67+	 7264 22174
13651	0	0	Ki67+	 7271 21856
13652	0	0	Ki67+	 7271 22514
13653	0	0	Ki67+	 7274 21800
13654	0	0	Ki67+	 7276 22472
13655	0	0	Ki67+	 7277 22286
13656	0	0	Ki67+	 7280 21809
13657	0	0	Ki67+	 7280 22508
13658	0	0	Ki67+	 7282 21871
13659	0	0	Ki67+	 7282 22006
13660	0	0	Ki67+	 7282 22147
13661	0	0	Ki67+	 7284 22072
13662	0	0	Ki67+	 7287 22042
13663	0	0	Ki67+	 7291 22193
13664	0	0	Ki67+	 7299 22447
13665	0	0	Ki67+	 7302 22051
13666	0	0	Ki67+	 7303 21915
13667	0	0	Ki67+	 7309 22081
13668	0	0	Ki67+	 7309 22382
13669	0	0	Ki67+	 7311 22552
13670	0	0	Ki67+	 7312 22485
13671	0	0	Ki67+	 7314 22147
13672	0	0	Ki67+	 7318 21947
13673	0	0	Ki67+	 7318 22125
13674	0	0	Ki67+	 7318 22456
13675	0	0	Ki67+	 7321 21974
13676	0	0	Ki67+	 7321 22040
13677	0	0	Ki67+	 7328 22363
13678	0	0	Ki67+	 7330 22194
13679	0	0	Ki67+	 7332 22039
13680	0	0	Ki67+	 7338 21959
13681	0	0	Ki67+	 7340 22429
13682	0	0	Ki67+	 7342 21908
13683	0	0	Ki67+	 7346 21970
13684	0	0	Ki67+	 7346 22555
13685	0	0	Ki67+	 7349 22192
13686	0	0	Ki67+	 7349 22506
13687	0	0	Ki67+	 7352 22146
13688	0	0	Ki67+	 7355 22467
13689	0	0	Ki67+	 7356 22273
13690	0	0	Ki67+	 7359 22425
13691	0	0	Ki67+	 7360 21937
13692	0	0	Ki67+	 7360 22117
13693	0	0	Ki67+	 7363 22236
13694	0	0	Ki67+	 7367 22054
13695	0	0	Ki67+	 7371 21964
13696	0	0	Ki67+	 7372 22427
13697	0	0	Ki67+	 7372 22556
13698	0	0	Ki67+	 7375 22394
13699	0	0	Ki67+	 7381 22469
13700	0	0	Ki67+	 7382 22431
13701	0	0	Ki67+	 7384 22495
13702	0	0	Ki67+	 7385 22167
13703	0	0	Ki67+	 7392 22220
13704	0	0	Ki67+	 7393 22204
13705	0	0	Ki67+	 7399 21879
13706	0	0	Ki67+	 7408 21895
13707	0	0	Ki67+	 7409 22274
13708	0	0	Ki67+	 7418 22234
13709	0	0	Ki67+	 7424 21971
13710	0	0	Ki67+	 7425 21856
13711	0	0	Ki67+	 7427 22027
13712	0	0	Ki67+	 7432 21877
13713	0	0	Ki67+	 7433 22187
13714	0	0	Ki67+	 7433 22320
13715	0	0	Ki67+	 7440 22052
13716	0	0	Ki67+	 7441 21969
13717	0	0	Ki67+	 7448 22127
13718	0	0	Ki67+	 7454 21824
13719	0	0	Ki67+	 7456 21908
13720	0	0	Ki67+	 7459 22405
13721	0	0	Ki67+	 7462 22004
13722	0	0	Ki67+	 7462 22470
13723	0	0	Ki67+	 7463 22183
13724	0	0	Ki67+	 7467 21815
13725	0	0	Ki67+	 7471 21969
13726	0	0	Ki67+	 7473 21942
13727	0	0	Ki67+	 7474 22196
13728	0	0	Ki67+	 7476 21855
13729	0	0	Ki67+	 7477 21899
13730	0	0	Ki67+	 7478 21781
13731	0	0	Ki67+	 7480 22545
13732	0	0	Ki67+	 7486 22257
13733	0	0	Ki67+	 7490 21831
13734	0	0	Ki67+	 7491 21973
13735	0	0	Ki67+	 7493 22175
13736	0	0	Ki67+	 7498 22341
13737	0	0	Ki67+	 7501 22002
13738	0	0	Ki67+	 7503 22134
13739	0	0	Ki67+	 7503 22269
13740	0	0	Ki67+	 7504 22257
13741	0	0	Ki67+	 7504 22398
13742	0	0	Ki67+	 7508 22497
13743	0	0	Ki67+	 7509 21900
13744	0	0	Ki67+	 7513 22439
13745	0	0	Ki67+	 7514 21921
13746	0	0	Ki67+	 7518 21975
13747	0	0	Ki67+	 7528 21953
13748	0	0	Ki67+	 7531 21928
13749	0	0	Ki67+	 7531 22305
13750	0	0	Ki67+	 7535 22244
13751	0	0	Ki67+	 7540 22514
13752	0	0	Ki67+	 7552 22490
13753	0	0	Ki67+	 7562 21926
13754	0	0	Ki67+	 7563 22433
13755	0	0	Ki67+	 7568 22115
13756	0	0	Ki67+	 7575 22196
13757	0	0	Ki67+	 7579 22209
13758	0	0	Ki67+	 7582 22076
13759	0	0	Ki67+	 7585 22262
13760	0	0	Ki67+	 7594 22076
13761	0	0	Ki67+	 7597 22224
13762	0	0	Ki67+	 7603 22140
13763	0	0	Ki67+	 7616 21950
13764	0	0	Ki67+	 7628 22407
13765	0	0	Ki67+	 7629 22270
13766	0	0	Ki67+	 7633 22433
13767	0	0	Ki67+	 7634 22473
13768	0	0	Ki67+	 7647 22498
13769	0	0	Ki67+	 7652 22433
13770	0	0	Ki67+	 7654 22382
13771	0	0	Ki67+	 7655 22100
13772	0	0	Ki67+	 7656 22452
13773	0	0	Ki67+	 7657 22343
13774	0	0	Ki67+	 7661 21800
13775	0	0	Ki67+	 7664 22384
13776	0	0	Ki67+	 7666 22480
13777	0	0	Ki67+	 7669 22199
13778	0	0	Ki67+	 7669 22259
13779	0	0	Ki67+	 7679 22439
13780	0	0	Ki67+	 7688 22502
13781	0	0	Ki67+	 7689 22003
13782	0	0	Ki67+	 7690 22158
13783	0	0	Ki67+	 7691 22386
13784	0	0	Ki67+	 7692 22128
13785	0	0	Ki67+	 7063 22827
13786	0	0	Ki67+	 7068 22610
13787	0	0	Ki67+	 7102 22721
13788	0	0	Ki67+	 7103 22637
13789	0	0	Ki67+	 7157 22803
13790	0	0	Ki67+	 7159 22602
13791	0	0	Ki67+	 7169 22739
13792	0	0	Ki67+	 7172 22803
13793	0	0	Ki67+	 7178 22774
13794	0	0	Ki67+	 7185 22584
13795	0	0	Ki67+	 7185 22868
13796	0	0	Ki67+	 7190 22618
13797	0	0	Ki67+	 7197 22827
13798	0	0	Ki67+	 7204 22606
13799	0	0	Ki67+	 7205 22589
13800	0	0	Ki67+	 7211 22844
13801	0	0	Ki67+	 7218 22603
13802	0	0	Ki67+	 7219 22960
13803	0	0	Ki67+	 7224 22715
13804	0	0	Ki67+	 7225 22914
13805	0	0	Ki67+	 7228 22899
13806	0	0	Ki67+	 7229 22613
13807	0	0	Ki67+	 7239 22777
13808	0	0	Ki67+	 7239 22938
13809	0	0	Ki67+	 7241 22814
13810	0	0	Ki67+	 7249 22922
13811	0	0	Ki67+	 7274 22584
13812	0	0	Ki67+	 7292 23043
13813	0	0	Ki67+	 7295 22609
13814	0	0	Ki67+	 7323 22726
13815	0	0	Ki67+	 7331 22611
13816	0	0	Ki67+	 7352 22578
13817	0	0	Ki67+	 7353 22725
13818	0	0	Ki67+	 7358 23113
13819	0	0	Ki67+	 7360 22588
13820	0	0	Ki67+	 7363 22640
13821	0	0	Ki67+	 7373 22864
13822	0	0	Ki67+	 7385 22619
13823	0	0	Ki67+	 7387 22582
13824	0	0	Ki67+	 7390 23090
13825	0	0	Ki67+	 7393 23072
13826	0	0	Ki67+	 7393 23109
13827	0	0	Ki67+	 7400 22715
13828	0	0	Ki67+	 7404 22739
13829	0	0	Ki67+	 7413 23063
13830	0	0	Ki67+	 7415 23035
13831	0	0	Ki67+	 7419 22881
13832	0	0	Ki67+	 7441 23095
13833	0	0	Ki67+	 7450 23057
13834	0	0	Ki67+	 7451 23046
13835	0	0	Ki67+	 7472 23092
13836	0	0	Ki67+	 7493 22589
13837	0	0	Ki67+	 7507 22648
13838	0	0	Ki67+	 7511 22596
13839	0	0	Ki67+	 7517 22753
13840	0	0	Ki67+	 7525 22916
13841	0	0	Ki67+	 7548 23080
13842	0	0	Ki67+	 7554 22918
13843	0	0	Ki67+	 7555 22649
13844	0	0	Ki67+	 7559 22859
13845	0	0	Ki67+	 7570 22640
13846	0	0	Ki67+	 7589 22740
13847	0	0	Ki67+	 7604 23053
13848	0	0	Ki67+	 7607 23251
13849	0	0	Ki67+	 7609 22602
13850	0	0	Ki67+	 7627 23038
13851	0	0	Ki67+	 7630 23262
13852	0	0	Ki67+	 7647 23061
13853	0	0	Ki67+	 7656 23099
13854	0	0	Ki67+	 7664 23081
13855	0	0	Ki67+	 7697 9719
13856	0	0	Ki67+	 7699 9769
13857	0	0	Ki67+	 7711 9229
13858	0	0	Ki67+	 7713 9251
13859	0	0	Ki67+	 7719 9209
13860	0	0	Ki67+	 7722 9273
13861	0	0	Ki67+	 7723 9720
13862	0	0	Ki67+	 7725 9709
13863	0	0	Ki67+	 7730 9244
13864	0	0	Ki67+	 7736 9494
13865	0	0	Ki67+	 7737 9205
13866	0	0	Ki67+	 7738 9177
13867	0	0	Ki67+	 7738 9304
13868	0	0	Ki67+	 7752 9768
13869	0	0	Ki67+	 7756 9751
13870	0	0	Ki67+	 7759 9532
13871	0	0	Ki67+	 7761 9289
13872	0	0	Ki67+	 7765 9248
13873	0	0	Ki67+	 7766 9770
13874	0	0	Ki67+	 7768 9339
13875	0	0	Ki67+	 7770 9664
13876	0	0	Ki67+	 7774 9320
13877	0	0	Ki67+	 7779 9365
13878	0	0	Ki67+	 7785 9741
13879	0	0	Ki67+	 7787 9262
13880	0	0	Ki67+	 7790 9367
13881	0	0	Ki67+	 7791 9219
13882	0	0	Ki67+	 7792 9593
13883	0	0	Ki67+	 7795 9093
13884	0	0	Ki67+	 7795 9677
13885	0	0	Ki67+	 7796 9348
13886	0	0	Ki67+	 7796 9714
13887	0	0	Ki67+	 7803 9764
13888	0	0	Ki67+	 7804 9159
13889	0	0	Ki67+	 7805 9302
13890	0	0	Ki67+	 7813 9194
13891	0	0	Ki67+	 7814 9750
13892	0	0	Ki67+	 7816 9366
13893	0	0	Ki67+	 7817 9705
13894	0	0	Ki67+	 7818 9238
13895	0	0	Ki67+	 7819 9214
13896	0	0	Ki67+	 7823 9409
13897	0	0	Ki67+	 7830 9439
13898	0	0	Ki67+	 7839 9709
13899	0	0	Ki67+	 7840 9212
13900	0	0	Ki67+	 7840 9658
13901	0	0	Ki67+	 7842 9494
13902	0	0	Ki67+	 7845 9386
13903	0	0	Ki67+	 7850 9410
13904	0	0	Ki67+	 7851 9345
13905	0	0	Ki67+	 7854 9230
13906	0	0	Ki67+	 7854 9645
13907	0	0	Ki67+	 7856 9457
13908	0	0	Ki67+	 7858 9282
13909	0	0	Ki67+	 7875 9400
13910	0	0	Ki67+	 7876 9664
13911	0	0	Ki67+	 7878 9749
13912	0	0	Ki67+	 7879 9465
13913	0	0	Ki67+	 7882 9426
13914	0	0	Ki67+	 7885 9012
13915	0	0	Ki67+	 7890 9250
13916	0	0	Ki67+	 7891 9768
13917	0	0	Ki67+	 7896 9452
13918	0	0	Ki67+	 7898 9678
13919	0	0	Ki67+	 7899 9261
13920	0	0	Ki67+	 7902 9131
13921	0	0	Ki67+	 7908 9659
13922	0	0	Ki67+	 7909 9460
13923	0	0	Ki67+	 7910 9699
13924	0	0	Ki67+	 7911 9755
13925	0	0	Ki67+	 7916 9472
13926	0	0	Ki67+	 7916 9727
13927	0	0	Ki67+	 7919 9301
13928	0	0	Ki67+	 7920 9745
13929	0	0	Ki67+	 7926 9482
13930	0	0	Ki67+	 7927 9424
13931	0	0	Ki67+	 7930 9673
13932	0	0	Ki67+	 7932 9020
13933	0	0	Ki67+	 7933 9380
13934	0	0	Ki67+	 7934 9308
13935	0	0	Ki67+	 7938 9659
13936	0	0	Ki67+	 7939 9402
13937	0	0	Ki67+	 7939 9454
13938	0	0	Ki67+	 7939 9730
13939	0	0	Ki67+	 7943 9772
13940	0	0	Ki67+	 7945 9199
13941	0	0	Ki67+	 7947 9705
13942	0	0	Ki67+	 7948 9279
13943	0	0	Ki67+	 7948 9674
13944	0	0	Ki67+	 7952 9329
13945	0	0	Ki67+	 7953 9735
13946	0	0	Ki67+	 7956 9355
13947	0	0	Ki67+	 7956 9369
13948	0	0	Ki67+	 7957 9040
13949	0	0	Ki67+	 7964 9711
13950	0	0	Ki67+	 7965 9512
13951	0	0	Ki67+	 7966 9472
13952	0	0	Ki67+	 7971 9736
13953	0	0	Ki67+	 7974 9428
13954	0	0	Ki67+	 7980 9193
13955	0	0	Ki67+	 7983 9296
13956	0	0	Ki67+	 7986 9382
13957	0	0	Ki67+	 7988 9474
13958	0	0	Ki67+	 7989 9751
13959	0	0	Ki67+	 7997 9426
13960	0	0	Ki67+	 7997 9452
13961	0	0	Ki67+	 8009 9535
13962	0	0	Ki67+	 8010 9344
13963	0	0	Ki67+	 8010 9399
13964	0	0	Ki67+	 8010 9503
13965	0	0	Ki67+	 8011 9443
13966	0	0	Ki67+	 8014 9719
13967	0	0	Ki67+	 8018 9361
13968	0	0	Ki67+	 8024 9375
13969	0	0	Ki67+	 8027 9435
13970	0	0	Ki67+	 8035 9738
13971	0	0	Ki67+	 8036 9397
13972	0	0	Ki67+	 8037 9347
13973	0	0	Ki67+	 8039 8993
13974	0	0	Ki67+	 8043 9751
13975	0	0	Ki67+	 8043 9765
13976	0	0	Ki67+	 8051 9535
13977	0	0	Ki67+	 8055 9550
13978	0	0	Ki67+	 8063 9114
13979	0	0	Ki67+	 8063 9560
13980	0	0	Ki67+	 8065 9407
13981	0	0	Ki67+	 8072 9427
13982	0	0	Ki67+	 8082 9353
13983	0	0	Ki67+	 8089 9573
13984	0	0	Ki67+	 8096 9539
13985	0	0	Ki67+	 8097 9460
13986	0	0	Ki67+	 8104 9396
13987	0	0	Ki67+	 8117 9613
13988	0	0	Ki67+	 8127 9438
13989	0	0	Ki67+	 8136 9619
13990	0	0	Ki67+	 8137 9413
13991	0	0	Ki67+	 8142 9464
13992	0	0	Ki67+	 8148 9535
13993	0	0	Ki67+	 8149 9637
13994	0	0	Ki67+	 8150 9690
13995	0	0	Ki67+	 8158 9489
13996	0	0	Ki67+	 8159 9542
13997	0	0	Ki67+	 8168 9752
13998	0	0	Ki67+	 8172 9586
13999	0	0	Ki67+	 8176 9445
14000	0	0	Ki67+	 8176 9560
14001	0	0	Ki67+	 8181 9687
14002	0	0	Ki67+	 8185 9432
14003	0	0	Ki67+	 8186 9507
14004	0	0	Ki67+	 8188 9619
14005	0	0	Ki67+	 8194 9691
14006	0	0	Ki67+	 8198 9498
14007	0	0	Ki67+	 8202 9660
14008	0	0	Ki67+	 8205 9532
14009	0	0	Ki67+	 8214 9568
14010	0	0	Ki67+	 8227 9085
14011	0	0	Ki67+	 8236 9521
14012	0	0	Ki67+	 8238 9580
14013	0	0	Ki67+	 8241 9637
14014	0	0	Ki67+	 8242 9611
14015	0	0	Ki67+	 8247 9548
14016	0	0	Ki67+	 8250 9495
14017	0	0	Ki67+	 8250 9646
14018	0	0	Ki67+	 8250 9714
14019	0	0	Ki67+	 8252 9579
14020	0	0	Ki67+	 8257 9735
14021	0	0	Ki67+	 8261 9752
14022	0	0	Ki67+	 8267 9705
14023	0	0	Ki67+	 8279 9715
14024	0	0	Ki67+	 8281 9489
14025	0	0	Ki67+	 8281 9614
14026	0	0	Ki67+	 8282 9637
14027	0	0	Ki67+	 8285 9458
14028	0	0	Ki67+	 8285 9767
14029	0	0	Ki67+	 8291 9105
14030	0	0	Ki67+	 8293 9733
14031	0	0	Ki67+	 8299 9525
14032	0	0	Ki67+	 8300 9433
14033	0	0	Ki67+	 8300 9572
14034	0	0	Ki67+	 8300 9759
14035	0	0	Ki67+	 8302 9507
14036	0	0	Ki67+	 8316 9541
14037	0	0	Ki67+	 8321 9445
14038	0	0	Ki67+	 8324 9413
14039	0	0	Ki67+	 8333 9484
14040	0	0	Ki67+	 8340 9729
14041	0	0	Ki67+	 8343 9249
14042	0	0	Ki67+	 8355 9718
14043	0	0	Ki67+	 8365 9773
14044	0	0	Ki67+	 8367 9508
14045	0	0	Ki67+	 8375 9425
14046	0	0	Ki67+	 8375 9549
14047	0	0	Ki67+	 8377 9447
14048	0	0	Ki67+	 8386 9632
14049	0	0	Ki67+	 8387 9438
14050	0	0	Ki67+	 8397 9237
14051	0	0	Ki67+	 8400 9748
14052	0	0	Ki67+	 8403 9378
14053	0	0	Ki67+	 8405 9484
14054	0	0	Ki67+	 8406 9548
14055	0	0	Ki67+	 8406 9604
14056	0	0	Ki67+	 8407 9436
14057	0	0	Ki67+	 8411 9463
14058	0	0	Ki67+	 8414 9757
14059	0	0	Ki67+	 8421 9370
14060	0	0	Ki67+	 8422 9698
14061	0	0	Ki67+	 8427 9509
14062	0	0	Ki67+	 8432 9527
14063	0	0	Ki67+	 8435 9450
14064	0	0	Ki67+	 8439 9559
14065	0	0	Ki67+	 8441 9683
14066	0	0	Ki67+	 8451 9764
14067	0	0	Ki67+	 8453 9523
14068	0	0	Ki67+	 8460 9593
14069	0	0	Ki67+	 8477 9611
14070	0	0	Ki67+	 8478 9463
14071	0	0	Ki67+	 8480 9590
14072	0	0	Ki67+	 8484 9511
14073	0	0	Ki67+	 8492 9456
14074	0	0	Ki67+	 7701 9838
14075	0	0	Ki67+	 7701 9889
14076	0	0	Ki67+	 7702 10008
14077	0	0	Ki67+	 7709 10232
14078	0	0	Ki67+	 7715 10311
14079	0	0	Ki67+	 7719 10463
14080	0	0	Ki67+	 7721 10180
14081	0	0	Ki67+	 7722 10280
14082	0	0	Ki67+	 7723 9885
14083	0	0	Ki67+	 7723 10092
14084	0	0	Ki67+	 7723 10552
14085	0	0	Ki67+	 7725 9857
14086	0	0	Ki67+	 7727 10450
14087	0	0	Ki67+	 7728 10269
14088	0	0	Ki67+	 7730 9822
14089	0	0	Ki67+	 7733 9787
14090	0	0	Ki67+	 7737 10500
14091	0	0	Ki67+	 7738 9923
14092	0	0	Ki67+	 7741 10269
14093	0	0	Ki67+	 7742 9945
14094	0	0	Ki67+	 7744 10217
14095	0	0	Ki67+	 7745 10533
14096	0	0	Ki67+	 7748 9850
14097	0	0	Ki67+	 7748 10021
14098	0	0	Ki67+	 7748 10470
14099	0	0	Ki67+	 7752 10075
14100	0	0	Ki67+	 7753 9992
14101	0	0	Ki67+	 7754 9887
14102	0	0	Ki67+	 7755 10567
14103	0	0	Ki67+	 7761 10552
14104	0	0	Ki67+	 7762 9783
14105	0	0	Ki67+	 7763 10115
14106	0	0	Ki67+	 7765 10508
14107	0	0	Ki67+	 7770 10563
14108	0	0	Ki67+	 7771 9815
14109	0	0	Ki67+	 7775 9861
14110	0	0	Ki67+	 7777 10175
14111	0	0	Ki67+	 7777 10535
14112	0	0	Ki67+	 7784 9845
14113	0	0	Ki67+	 7784 9996
14114	0	0	Ki67+	 7790 10475
14115	0	0	Ki67+	 7792 10245
14116	0	0	Ki67+	 7793 9899
14117	0	0	Ki67+	 7794 10179
14118	0	0	Ki67+	 7796 9795
14119	0	0	Ki67+	 7798 10279
14120	0	0	Ki67+	 7803 9969
14121	0	0	Ki67+	 7803 10073
14122	0	0	Ki67+	 7806 10460
14123	0	0	Ki67+	 7810 9925
14124	0	0	Ki67+	 7811 9787
14125	0	0	Ki67+	 7812 9812
14126	0	0	Ki67+	 7814 9851
14127	0	0	Ki67+	 7814 10225
14128	0	0	Ki67+	 7815 10193
14129	0	0	Ki67+	 7815 10404
14130	0	0	Ki67+	 7821 10109
14131	0	0	Ki67+	 7822 9956
14132	0	0	Ki67+	 7822 10174
14133	0	0	Ki67+	 7827 10527
14134	0	0	Ki67+	 7828 9919
14135	0	0	Ki67+	 7828 10435
14136	0	0	Ki67+	 7829 9808
14137	0	0	Ki67+	 7830 9899
14138	0	0	Ki67+	 7830 10569
14139	0	0	Ki67+	 7832 10478
14140	0	0	Ki67+	 7833 10451
14141	0	0	Ki67+	 7836 10131
14142	0	0	Ki67+	 7842 9886
14143	0	0	Ki67+	 7846 10038
14144	0	0	Ki67+	 7851 9957
14145	0	0	Ki67+	 7853 10307
14146	0	0	Ki67+	 7859 9797
14147	0	0	Ki67+	 7861 10069
14148	0	0	Ki67+	 7861 10279
14149	0	0	Ki67+	 7866 9900
14150	0	0	Ki67+	 7868 9782
14151	0	0	Ki67+	 7868 9980
14152	0	0	Ki67+	 7869 10142
14153	0	0	Ki67+	 7871 10316
14154	0	0	Ki67+	 7877 10042
14155	0	0	Ki67+	 7877 10360
14156	0	0	Ki67+	 7878 10230
14157	0	0	Ki67+	 7884 9831
14158	0	0	Ki67+	 7884 9941
14159	0	0	Ki67+	 7884 9956
14160	0	0	Ki67+	 7884 10559
14161	0	0	Ki67+	 7889 9804
14162	0	0	Ki67+	 7889 9848
14163	0	0	Ki67+	 7890 10144
14164	0	0	Ki67+	 7899 9835
14165	0	0	Ki67+	 7902 10230
14166	0	0	Ki67+	 7903 9792
14167	0	0	Ki67+	 7907 10454
14168	0	0	Ki67+	 7908 10482
14169	0	0	Ki67+	 7912 10084
14170	0	0	Ki67+	 7916 9949
14171	0	0	Ki67+	 7917 10313
14172	0	0	Ki67+	 7918 10481
14173	0	0	Ki67+	 7918 10560
14174	0	0	Ki67+	 7919 9856
14175	0	0	Ki67+	 7920 10212
14176	0	0	Ki67+	 7931 9963
14177	0	0	Ki67+	 7934 10108
14178	0	0	Ki67+	 7936 9907
14179	0	0	Ki67+	 7937 10575
14180	0	0	Ki67+	 7939 9852
14181	0	0	Ki67+	 7940 10021
14182	0	0	Ki67+	 7940 10082
14183	0	0	Ki67+	 7941 9991
14184	0	0	Ki67+	 7942 10464
14185	0	0	Ki67+	 7944 9978
14186	0	0	Ki67+	 7950 9922
14187	0	0	Ki67+	 7950 10535
14188	0	0	Ki67+	 7953 9945
14189	0	0	Ki67+	 7956 10189
14190	0	0	Ki67+	 7971 9824
14191	0	0	Ki67+	 7973 10157
14192	0	0	Ki67+	 7975 10330
14193	0	0	Ki67+	 7978 10181
14194	0	0	Ki67+	 7980 9933
14195	0	0	Ki67+	 7980 9965
14196	0	0	Ki67+	 7981 10103
14197	0	0	Ki67+	 7983 9991
14198	0	0	Ki67+	 7983 10413
14199	0	0	Ki67+	 7986 9833
14200	0	0	Ki67+	 7988 9845
14201	0	0	Ki67+	 7997 9802
14202	0	0	Ki67+	 8000 10385
14203	0	0	Ki67+	 8002 10339
14204	0	0	Ki67+	 8005 9782
14205	0	0	Ki67+	 8007 10526
14206	0	0	Ki67+	 8009 9838
14207	0	0	Ki67+	 8011 10256
14208	0	0	Ki67+	 8019 9831
14209	0	0	Ki67+	 8021 10520
14210	0	0	Ki67+	 8022 10287
14211	0	0	Ki67+	 8026 9958
14212	0	0	Ki67+	 8028 9920
14213	0	0	Ki67+	 8028 9995
14214	0	0	Ki67+	 8032 10093
14215	0	0	Ki67+	 8036 9810
14216	0	0	Ki67+	 8038 10318
14217	0	0	Ki67+	 8039 10161
14218	0	0	Ki67+	 8043 10124
14219	0	0	Ki67+	 8052 10191
14220	0	0	Ki67+	 8053 9925
14221	0	0	Ki67+	 8054 9789
14222	0	0	Ki67+	 8056 9900
14223	0	0	Ki67+	 8056 10089
14224	0	0	Ki67+	 8058 10047
14225	0	0	Ki67+	 8058 10206
14226	0	0	Ki67+	 8060 9970
14227	0	0	Ki67+	 8061 10016
14228	0	0	Ki67+	 8064 10445
14229	0	0	Ki67+	 8064 10491
14230	0	0	Ki67+	 8066 10151
14231	0	0	Ki67+	 8072 9939
14232	0	0	Ki67+	 8076 10026
14233	0	0	Ki67+	 8076 10368
14234	0	0	Ki67+	 8077 9967
14235	0	0	Ki67+	 8081 10335
14236	0	0	Ki67+	 8085 10057
14237	0	0	Ki67+	 8093 9997
14238	0	0	Ki67+	 8099 10166
14239	0	0	Ki67+	 8100 9951
14240	0	0	Ki67+	 8100 10099
14241	0	0	Ki67+	 8101 10390
14242	0	0	Ki67+	 8105 9913
14243	0	0	Ki67+	 8105 10085
14244	0	0	Ki67+	 8106 10156
14245	0	0	Ki67+	 8109 10574
14246	0	0	Ki67+	 8113 9988
14247	0	0	Ki67+	 8116 10034
14248	0	0	Ki67+	 8120 10288
14249	0	0	Ki67+	 8122 10401
14250	0	0	Ki67+	 8130 9943
14251	0	0	Ki67+	 8133 10071
14252	0	0	Ki67+	 8137 10030
14253	0	0	Ki67+	 8140 9991
14254	0	0	Ki67+	 8143 10370
14255	0	0	Ki67+	 8148 10116
14256	0	0	Ki67+	 8148 10503
14257	0	0	Ki67+	 8156 10107
14258	0	0	Ki67+	 8160 10271
14259	0	0	Ki67+	 8162 10038
14260	0	0	Ki67+	 8172 9978
14261	0	0	Ki67+	 8175 10136
14262	0	0	Ki67+	 8176 9964
14263	0	0	Ki67+	 8178 10081
14264	0	0	Ki67+	 8178 10334
14265	0	0	Ki67+	 8182 10445
14266	0	0	Ki67+	 8183 10002
14267	0	0	Ki67+	 8187 10060
14268	0	0	Ki67+	 8190 10026
14269	0	0	Ki67+	 8190 10126
14270	0	0	Ki67+	 8192 9982
14271	0	0	Ki67+	 8203 10146
14272	0	0	Ki67+	 8203 10475
14273	0	0	Ki67+	 8206 9978
14274	0	0	Ki67+	 8210 10010
14275	0	0	Ki67+	 8211 10388
14276	0	0	Ki67+	 8214 10064
14277	0	0	Ki67+	 8216 9993
14278	0	0	Ki67+	 8220 9959
14279	0	0	Ki67+	 8229 10045
14280	0	0	Ki67+	 8238 10410
14281	0	0	Ki67+	 8242 9959
14282	0	0	Ki67+	 8247 10100
14283	0	0	Ki67+	 8251 10016
14284	0	0	Ki67+	 8255 9978
14285	0	0	Ki67+	 8261 10441
14286	0	0	Ki67+	 8263 10414
14287	0	0	Ki67+	 8272 10139
14288	0	0	Ki67+	 8274 10026
14289	0	0	Ki67+	 8274 10072
14290	0	0	Ki67+	 8276 10105
14291	0	0	Ki67+	 8281 10044
14292	0	0	Ki67+	 8287 10143
14293	0	0	Ki67+	 8288 10018
14294	0	0	Ki67+	 8288 10567
14295	0	0	Ki67+	 8306 10066
14296	0	0	Ki67+	 8311 10146
14297	0	0	Ki67+	 8312 10031
14298	0	0	Ki67+	 8316 10131
14299	0	0	Ki67+	 8319 10400
14300	0	0	Ki67+	 8320 10255
14301	0	0	Ki67+	 8328 10074
14302	0	0	Ki67+	 8328 10114
14303	0	0	Ki67+	 8328 10294
14304	0	0	Ki67+	 8329 10492
14305	0	0	Ki67+	 8332 10044
14306	0	0	Ki67+	 8344 10024
14307	0	0	Ki67+	 8352 10227
14308	0	0	Ki67+	 8358 10019
14309	0	0	Ki67+	 8359 9806
14310	0	0	Ki67+	 8360 10088
14311	0	0	Ki67+	 8371 10047
14312	0	0	Ki67+	 8372 10149
14313	0	0	Ki67+	 8373 10117
14314	0	0	Ki67+	 8376 10178
14315	0	0	Ki67+	 8380 10011
14316	0	0	Ki67+	 8380 10453
14317	0	0	Ki67+	 8384 9813
14318	0	0	Ki67+	 8384 10218
14319	0	0	Ki67+	 8391 9785
14320	0	0	Ki67+	 8391 9844
14321	0	0	Ki67+	 8395 9860
14322	0	0	Ki67+	 8395 10003
14323	0	0	Ki67+	 8395 10022
14324	0	0	Ki67+	 8398 10125
14325	0	0	Ki67+	 8405 10193
14326	0	0	Ki67+	 8407 9833
14327	0	0	Ki67+	 8413 10179
14328	0	0	Ki67+	 8413 10208
14329	0	0	Ki67+	 8414 9799
14330	0	0	Ki67+	 8419 10089
14331	0	0	Ki67+	 8422 9864
14332	0	0	Ki67+	 8424 10471
14333	0	0	Ki67+	 8427 10136
14334	0	0	Ki67+	 8429 9926
14335	0	0	Ki67+	 8430 10004
14336	0	0	Ki67+	 8430 10031
14337	0	0	Ki67+	 8434 10259
14338	0	0	Ki67+	 8450 10036
14339	0	0	Ki67+	 8451 9832
14340	0	0	Ki67+	 8454 10012
14341	0	0	Ki67+	 8454 10133
14342	0	0	Ki67+	 8455 10068
14343	0	0	Ki67+	 8455 10104
14344	0	0	Ki67+	 8456 9871
14345	0	0	Ki67+	 8458 9941
14346	0	0	Ki67+	 8464 9833
14347	0	0	Ki67+	 8465 10230
14348	0	0	Ki67+	 8465 10266
14349	0	0	Ki67+	 8466 10028
14350	0	0	Ki67+	 8467 10517
14351	0	0	Ki67+	 8469 9895
14352	0	0	Ki67+	 8477 9863
14353	0	0	Ki67+	 8479 10079
14354	0	0	Ki67+	 8483 10201
14355	0	0	Ki67+	 8486 9789
14356	0	0	Ki67+	 8487 10514
14357	0	0	Ki67+	 8489 10239
14358	0	0	Ki67+	 8492 10127
14359	0	0	Ki67+	 8492 10190
14360	0	0	Ki67+	 8495 10045
14361	0	0	Ki67+	 7714 10737
14362	0	0	Ki67+	 7722 10729
14363	0	0	Ki67+	 7735 10697
14364	0	0	Ki67+	 7753 10790
14365	0	0	Ki67+	 7764 10665
14366	0	0	Ki67+	 7769 10750
14367	0	0	Ki67+	 7774 10701
14368	0	0	Ki67+	 7781 10630
14369	0	0	Ki67+	 7789 10735
14370	0	0	Ki67+	 7789 11257
14371	0	0	Ki67+	 7799 10799
14372	0	0	Ki67+	 7812 10600
14373	0	0	Ki67+	 7816 10749
14374	0	0	Ki67+	 7817 10632
14375	0	0	Ki67+	 7818 10763
14376	0	0	Ki67+	 7821 10779
14377	0	0	Ki67+	 7825 10615
14378	0	0	Ki67+	 7833 11325
14379	0	0	Ki67+	 7837 10666
14380	0	0	Ki67+	 7842 10808
14381	0	0	Ki67+	 7854 10601
14382	0	0	Ki67+	 7855 10764
14383	0	0	Ki67+	 7868 10628
14384	0	0	Ki67+	 7868 10676
14385	0	0	Ki67+	 7874 10749
14386	0	0	Ki67+	 7887 10682
14387	0	0	Ki67+	 7887 10718
14388	0	0	Ki67+	 7890 10821
14389	0	0	Ki67+	 7894 10695
14390	0	0	Ki67+	 7898 10776
14391	0	0	Ki67+	 7900 11057
14392	0	0	Ki67+	 7907 10753
14393	0	0	Ki67+	 7917 10710
14394	0	0	Ki67+	 7921 10738
14395	0	0	Ki67+	 7922 10600
14396	0	0	Ki67+	 7924 10684
14397	0	0	Ki67+	 7938 11290
14398	0	0	Ki67+	 7942 10675
14399	0	0	Ki67+	 7949 10840
14400	0	0	Ki67+	 7950 10878
14401	0	0	Ki67+	 7962 10858
14402	0	0	Ki67+	 7978 10811
14403	0	0	Ki67+	 7979 10756
14404	0	0	Ki67+	 7982 10704
14405	0	0	Ki67+	 7989 10877
14406	0	0	Ki67+	 7992 10786
14407	0	0	Ki67+	 7993 10845
14408	0	0	Ki67+	 7998 10749
14409	0	0	Ki67+	 8004 10892
14410	0	0	Ki67+	 8004 11272
14411	0	0	Ki67+	 8016 10631
14412	0	0	Ki67+	 8037 10648
14413	0	0	Ki67+	 8042 10731
14414	0	0	Ki67+	 8057 10726
14415	0	0	Ki67+	 8070 10921
14416	0	0	Ki67+	 8088 10948
14417	0	0	Ki67+	 8096 10641
14418	0	0	Ki67+	 8096 10844
14419	0	0	Ki67+	 8098 10796
14420	0	0	Ki67+	 8110 10773
14421	0	0	Ki67+	 8115 10877
14422	0	0	Ki67+	 8123 10798
14423	0	0	Ki67+	 8148 11056
14424	0	0	Ki67+	 8167 10703
14425	0	0	Ki67+	 8167 10761
14426	0	0	Ki67+	 8171 10861
14427	0	0	Ki67+	 8184 10838
14428	0	0	Ki67+	 8193 10802
14429	0	0	Ki67+	 8195 10717
14430	0	0	Ki67+	 8201 10834
14431	0	0	Ki67+	 8204 10744
14432	0	0	Ki67+	 8205 10649
14433	0	0	Ki67+	 8228 10798
14434	0	0	Ki67+	 8228 10864
14435	0	0	Ki67+	 8231 10825
14436	0	0	Ki67+	 8245 10948
14437	0	0	Ki67+	 8247 10903
14438	0	0	Ki67+	 8251 10934
14439	0	0	Ki67+	 8254 10717
14440	0	0	Ki67+	 8259 10619
14441	0	0	Ki67+	 8281 10641
14442	0	0	Ki67+	 8283 10598
14443	0	0	Ki67+	 8290 10826
14444	0	0	Ki67+	 8300 10925
14445	0	0	Ki67+	 8301 10893
14446	0	0	Ki67+	 8302 10649
14447	0	0	Ki67+	 8302 10803
14448	0	0	Ki67+	 8310 10703
14449	0	0	Ki67+	 8311 10587
14450	0	0	Ki67+	 8312 10774
14451	0	0	Ki67+	 8314 10857
14452	0	0	Ki67+	 8320 10888
14453	0	0	Ki67+	 8331 10899
14454	0	0	Ki67+	 8333 10888
14455	0	0	Ki67+	 8334 10717
14456	0	0	Ki67+	 8340 10595
14457	0	0	Ki67+	 8341 10841
14458	0	0	Ki67+	 8349 10864
14459	0	0	Ki67+	 8361 10676
14460	0	0	Ki67+	 8363 10813
14461	0	0	Ki67+	 8366 10848
14462	0	0	Ki67+	 8375 10607
14463	0	0	Ki67+	 8398 10688
14464	0	0	Ki67+	 8403 10762
14465	0	0	Ki67+	 8419 10731
14466	0	0	Ki67+	 8434 11023
14467	0	0	Ki67+	 8447 10818
14468	0	0	Ki67+	 8449 10754
14469	0	0	Ki67+	 8452 10584
14470	0	0	Ki67+	 8459 11035
14471	0	0	Ki67+	 8466 10692
14472	0	0	Ki67+	 8469 11035
14473	0	0	Ki67+	 8472 10683
14474	0	0	Ki67+	 8488 10778
14475	0	0	Ki67+	 8492 10854
14476	0	0	Ki67+	 8494 10611
14477	0	0	Ki67+	 7701 11928
14478	0	0	Ki67+	 7702 11659
14479	0	0	Ki67+	 7705 11794
14480	0	0	Ki67+	 7707 11607
14481	0	0	Ki67+	 7707 11846
14482	0	0	Ki67+	 7708 11560
14483	0	0	Ki67+	 7708 11882
14484	0	0	Ki67+	 7709 11861
14485	0	0	Ki67+	 7709 12139
14486	0	0	Ki67+	 7710 11638
14487	0	0	Ki67+	 7710 11757
14488	0	0	Ki67+	 7713 11895
14489	0	0	Ki67+	 7714 11578
14490	0	0	Ki67+	 7714 11980
14491	0	0	Ki67+	 7717 11840
14492	0	0	Ki67+	 7721 11735
14493	0	0	Ki67+	 7721 11917
14494	0	0	Ki67+	 7722 11932
14495	0	0	Ki67+	 7727 11809
14496	0	0	Ki67+	 7728 11567
14497	0	0	Ki67+	 7728 11837
14498	0	0	Ki67+	 7729 11679
14499	0	0	Ki67+	 7733 11909
14500	0	0	Ki67+	 7734 11634
14501	0	0	Ki67+	 7737 11594
14502	0	0	Ki67+	 7737 11773
14503	0	0	Ki67+	 7743 11840
14504	0	0	Ki67+	 7743 11874
14505	0	0	Ki67+	 7743 11923
14506	0	0	Ki67+	 7746 12143
14507	0	0	Ki67+	 7753 11821
14508	0	0	Ki67+	 7762 11656
14509	0	0	Ki67+	 7765 11735
14510	0	0	Ki67+	 7768 11596
14511	0	0	Ki67+	 7771 11757
14512	0	0	Ki67+	 7773 11725
14513	0	0	Ki67+	 7774 11920
14514	0	0	Ki67+	 7775 11867
14515	0	0	Ki67+	 7778 11880
14516	0	0	Ki67+	 7780 11583
14517	0	0	Ki67+	 7784 11793
14518	0	0	Ki67+	 7785 11942
14519	0	0	Ki67+	 7787 11605
14520	0	0	Ki67+	 7787 11645
14521	0	0	Ki67+	 7788 11815
14522	0	0	Ki67+	 7795 11840
14523	0	0	Ki67+	 7796 11685
14524	0	0	Ki67+	 7800 11612
14525	0	0	Ki67+	 7803 11881
14526	0	0	Ki67+	 7805 11714
14527	0	0	Ki67+	 7805 11912
14528	0	0	Ki67+	 7806 11735
14529	0	0	Ki67+	 7810 11642
14530	0	0	Ki67+	 7811 11897
14531	0	0	Ki67+	 7812 11772
14532	0	0	Ki67+	 7812 11835
14533	0	0	Ki67+	 7812 12030
14534	0	0	Ki67+	 7814 11653
14535	0	0	Ki67+	 7817 11811
14536	0	0	Ki67+	 7819 11951
14537	0	0	Ki67+	 7822 11863
14538	0	0	Ki67+	 7825 11696
14539	0	0	Ki67+	 7834 11680
14540	0	0	Ki67+	 7837 11723
14541	0	0	Ki67+	 7839 11859
14542	0	0	Ki67+	 7841 11598
14543	0	0	Ki67+	 7843 11788
14544	0	0	Ki67+	 7844 11920
14545	0	0	Ki67+	 7846 11759
14546	0	0	Ki67+	 7846 11895
14547	0	0	Ki67+	 7852 11862
14548	0	0	Ki67+	 7852 11942
14549	0	0	Ki67+	 7862 11711
14550	0	0	Ki67+	 7868 11822
14551	0	0	Ki67+	 7868 11896
14552	0	0	Ki67+	 7877 11782
14553	0	0	Ki67+	 7883 11870
14554	0	0	Ki67+	 7886 11934
14555	0	0	Ki67+	 7890 11756
14556	0	0	Ki67+	 7890 11964
14557	0	0	Ki67+	 7897 11924
14558	0	0	Ki67+	 7898 11826
14559	0	0	Ki67+	 7900 11590
14560	0	0	Ki67+	 7903 11744
14561	0	0	Ki67+	 7906 11939
14562	0	0	Ki67+	 7909 11896
14563	0	0	Ki67+	 7910 11840
14564	0	0	Ki67+	 7915 11867
14565	0	0	Ki67+	 7916 11795
14566	0	0	Ki67+	 7917 12090
14567	0	0	Ki67+	 7921 11738
14568	0	0	Ki67+	 7923 11709
14569	0	0	Ki67+	 7928 11766
14570	0	0	Ki67+	 7935 11695
14571	0	0	Ki67+	 7935 11812
14572	0	0	Ki67+	 7945 11774
14573	0	0	Ki67+	 7945 11885
14574	0	0	Ki67+	 7946 11842
14575	0	0	Ki67+	 7955 11961
14576	0	0	Ki67+	 7957 11755
14577	0	0	Ki67+	 7964 11819
14578	0	0	Ki67+	 7970 11772
14579	0	0	Ki67+	 7976 11928
14580	0	0	Ki67+	 7989 11808
14581	0	0	Ki67+	 8000 11954
14582	0	0	Ki67+	 8006 11900
14583	0	0	Ki67+	 8008 11800
14584	0	0	Ki67+	 8042 11897
14585	0	0	Ki67+	 8050 11792
14586	0	0	Ki67+	 8059 11947
14587	0	0	Ki67+	 8061 12091
14588	0	0	Ki67+	 8064 11516
14589	0	0	Ki67+	 8064 11878
14590	0	0	Ki67+	 8065 12013
14591	0	0	Ki67+	 8112 11438
14592	0	0	Ki67+	 8145 11988
14593	0	0	Ki67+	 8177 11972
14594	0	0	Ki67+	 8214 11825
14595	0	0	Ki67+	 8223 11835
14596	0	0	Ki67+	 8279 12063
14597	0	0	Ki67+	 8310 11739
14598	0	0	Ki67+	 8361 12173
14599	0	0	Ki67+	 8373 11706
14600	0	0	Ki67+	 8378 11904
14601	0	0	Ki67+	 8435 12031
14602	0	0	Ki67+	 8440 12111
14603	0	0	Ki67+	 8446 12035
14604	0	0	Ki67+	 8446 12066
14605	0	0	Ki67+	 8457 12116
14606	0	0	Ki67+	 8460 12043
14607	0	0	Ki67+	 8466 12058
14608	0	0	Ki67+	 8472 12099
14609	0	0	Ki67+	 8477 12016
14610	0	0	Ki67+	 8477 12163
14611	0	0	Ki67+	 8483 12039
14612	0	0	Ki67+	 8486 11946
14613	0	0	Ki67+	 8487 11846
14614	0	0	Ki67+	 8489 11907
14615	0	0	Ki67+	 8491 12103
14616	0	0	Ki67+	 8495 12165
14617	0	0	Ki67+	 7697 12432
14618	0	0	Ki67+	 7697 12538
14619	0	0	Ki67+	 7705 12255
14620	0	0	Ki67+	 7705 12490
14621	0	0	Ki67+	 7707 12400
14622	0	0	Ki67+	 7707 12623
14623	0	0	Ki67+	 7708 12418
14624	0	0	Ki67+	 7718 12585
14625	0	0	Ki67+	 7718 12648
14626	0	0	Ki67+	 7721 12245
14627	0	0	Ki67+	 7722 12334
14628	0	0	Ki67+	 7725 12405
14629	0	0	Ki67+	 7726 12509
14630	0	0	Ki67+	 7727 12462
14631	0	0	Ki67+	 7735 12340
14632	0	0	Ki67+	 7737 12527
14633	0	0	Ki67+	 7742 12568
14634	0	0	Ki67+	 7745 12345
14635	0	0	Ki67+	 7751 12626
14636	0	0	Ki67+	 7763 12612
14637	0	0	Ki67+	 7775 12511
14638	0	0	Ki67+	 7776 12567
14639	0	0	Ki67+	 7779 12526
14640	0	0	Ki67+	 7792 12222
14641	0	0	Ki67+	 7795 12404
14642	0	0	Ki67+	 7801 12338
14643	0	0	Ki67+	 7802 12519
14644	0	0	Ki67+	 7806 12469
14645	0	0	Ki67+	 7807 12548
14646	0	0	Ki67+	 7808 12563
14647	0	0	Ki67+	 7809 12293
14648	0	0	Ki67+	 7822 12574
14649	0	0	Ki67+	 7823 12375
14650	0	0	Ki67+	 7832 12653
14651	0	0	Ki67+	 7833 12210
14652	0	0	Ki67+	 7833 12555
14653	0	0	Ki67+	 7834 12408
14654	0	0	Ki67+	 7835 12453
14655	0	0	Ki67+	 7841 12241
14656	0	0	Ki67+	 7843 12616
14657	0	0	Ki67+	 7844 12423
14658	0	0	Ki67+	 7849 12590
14659	0	0	Ki67+	 7878 12616
14660	0	0	Ki67+	 7880 12593
14661	0	0	Ki67+	 7888 12293
14662	0	0	Ki67+	 7892 12318
14663	0	0	Ki67+	 7895 12575
14664	0	0	Ki67+	 7897 12406
14665	0	0	Ki67+	 7898 12178
14666	0	0	Ki67+	 7900 12229
14667	0	0	Ki67+	 7902 12659
14668	0	0	Ki67+	 7903 12332
14669	0	0	Ki67+	 7912 12278
14670	0	0	Ki67+	 7913 12666
14671	0	0	Ki67+	 7918 12290
14672	0	0	Ki67+	 7935 12562
14673	0	0	Ki67+	 7940 12672
14674	0	0	Ki67+	 7942 12288
14675	0	0	Ki67+	 7946 12273
14676	0	0	Ki67+	 7946 12594
14677	0	0	Ki67+	 7959 12540
14678	0	0	Ki67+	 7970 12573
14679	0	0	Ki67+	 7978 12284
14680	0	0	Ki67+	 7979 12343
14681	0	0	Ki67+	 7981 12252
14682	0	0	Ki67+	 7981 12575
14683	0	0	Ki67+	 7989 12546
14684	0	0	Ki67+	 7995 12250
14685	0	0	Ki67+	 8001 12778
14686	0	0	Ki67+	 8005 12458
14687	0	0	Ki67+	 8009 12342
14688	0	0	Ki67+	 8013 12301
14689	0	0	Ki67+	 8015 12592
14690	0	0	Ki67+	 8017 12377
14691	0	0	Ki67+	 8018 12269
14692	0	0	Ki67+	 8022 12311
14693	0	0	Ki67+	 8023 12553
14694	0	0	Ki67+	 8025 12467
14695	0	0	Ki67+	 8029 12366
14696	0	0	Ki67+	 8032 12231
14697	0	0	Ki67+	 8044 12296
14698	0	0	Ki67+	 8045 12631
14699	0	0	Ki67+	 8049 12358
14700	0	0	Ki67+	 8050 12424
14701	0	0	Ki67+	 8051 12279
14702	0	0	Ki67+	 8055 12406
[truncated: 3,160,539 more chars]
