# Supplementary material for: Data-Driven Discovery of Immune Contexture Biomarkers
Source: Front Oncol. 2018 Dec 18;8:627. doi: 10.3389/fonc.2018.00627 (PMC6305402; doi:10.3389/fonc.2018.00627)
Supplement: Data Sheet 5.zip — MSI/MSS dataset, part 3/3. [file Data_Sheet_5.zip › MSIMSSDataset/89894_ImageObjects.txt]

barcode_target	F16-000128-1 [5 channels]
barcode_origin	0
workflow_target	CD8-CD3-CD4-Ki67-DAPI_generic.wsa 
workflow_target_version	 build f14999727a346af05f524693b44526002539cc76, workflows f149997 2016-05-23 with local changes
workflow_origin	0
workflow_origin_version	0
iH	27904
iW	73696
user	txdsapps
hostname	RPZMB000019

1	0	0	Ki67+	 3866 14508
2	0	0	Ki67+	 3940 14823
3	0	0	Ki67+	 4044 14646
4	0	0	Ki67+	 4058 14625
5	0	0	Ki67+	 4067 14684
6	0	0	Ki67+	 4077 14624
7	0	0	Ki67+	 4098 14704
8	0	0	Ki67+	 4100 14852
9	0	0	Ki67+	 4107 14923
10	0	0	Ki67+	 4125 14662
11	0	0	Ki67+	 3448 15656
12	0	0	Ki67+	 3784 15830
13	0	0	Ki67+	 3798 15551
14	0	0	Ki67+	 3870 15878
15	0	0	Ki67+	 3935 15927
16	0	0	Ki67+	 3978 15934
17	0	0	Ki67+	 4001 15964
18	0	0	Ki67+	 4023 16014
19	0	0	Ki67+	 3505 16571
20	0	0	Ki67+	 3525 16079
21	0	0	Ki67+	 3605 16233
22	0	0	Ki67+	 3636 16277
23	0	0	Ki67+	 3638 16246
24	0	0	Ki67+	 3671 16274
25	0	0	Ki67+	 3707 16271
26	0	0	Ki67+	 3762 16743
27	0	0	Ki67+	 3841 16522
28	0	0	Ki67+	 3872 16328
29	0	0	Ki67+	 3883 16535
30	0	0	Ki67+	 3913 16177
31	0	0	Ki67+	 3914 16206
32	0	0	Ki67+	 3945 16185
33	0	0	Ki67+	 3954 16214
34	0	0	Ki67+	 3980 16038
35	0	0	Ki67+	 4001 16147
36	0	0	Ki67+	 4002 16079
37	0	0	Ki67+	 4016 16114
38	0	0	Ki67+	 4030 16162
39	0	0	Ki67+	 4052 16116
40	0	0	Ki67+	 4057 16641
41	0	0	Ki67+	 4059 16612
42	0	0	Ki67+	 4063 16453
43	0	0	Ki67+	 4070 16152
44	0	0	Ki67+	 4081 16649
45	0	0	Ki67+	 4127 16645
46	0	0	Ki67+	 3657 16845
47	0	0	Ki67+	 3671 17182
48	0	0	Ki67+	 3701 17186
49	0	0	Ki67+	 3716 17231
50	0	0	Ki67+	 3720 17219
51	0	0	Ki67+	 3722 17186
52	0	0	Ki67+	 3752 17216
53	0	0	Ki67+	 3754 17475
54	0	0	Ki67+	 3762 17166
55	0	0	Ki67+	 3769 17455
56	0	0	Ki67+	 3770 17210
57	0	0	Ki67+	 3771 17488
58	0	0	Ki67+	 3777 17268
59	0	0	Ki67+	 3786 17519
60	0	0	Ki67+	 3790 17478
61	0	0	Ki67+	 3801 17203
62	0	0	Ki67+	 3806 17530
63	0	0	Ki67+	 3813 17275
64	0	0	Ki67+	 3814 17200
65	0	0	Ki67+	 3822 17472
66	0	0	Ki67+	 3826 17267
67	0	0	Ki67+	 3831 17310
68	0	0	Ki67+	 3835 17558
69	0	0	Ki67+	 3857 17324
70	0	0	Ki67+	 3861 17282
71	0	0	Ki67+	 3870 17311
72	0	0	Ki67+	 3872 17268
73	0	0	Ki67+	 3882 17539
74	0	0	Ki67+	 3886 17571
75	0	0	Ki67+	 3887 17290
76	0	0	Ki67+	 3896 17356
77	0	0	Ki67+	 3908 17527
78	0	0	Ki67+	 3912 17606
79	0	0	Ki67+	 3921 17321
80	0	0	Ki67+	 3921 17578
81	0	0	Ki67+	 3943 17531
82	0	0	Ki67+	 3952 17311
83	0	0	Ki67+	 3955 17293
84	0	0	Ki67+	 3960 17554
85	0	0	Ki67+	 3968 17040
86	0	0	Ki67+	 3975 17319
87	0	0	Ki67+	 3978 17300
88	0	0	Ki67+	 3987 17307
89	0	0	Ki67+	 3990 17339
90	0	0	Ki67+	 3992 17545
91	0	0	Ki67+	 3995 16922
92	0	0	Ki67+	 4007 16986
93	0	0	Ki67+	 4015 17314
94	0	0	Ki67+	 4023 17340
95	0	0	Ki67+	 4032 17563
96	0	0	Ki67+	 4047 17537
97	0	0	Ki67+	 4048 17297
98	0	0	Ki67+	 4052 17281
99	0	0	Ki67+	 4054 17262
100	0	0	Ki67+	 4070 17527
101	0	0	Ki67+	 4074 17613
102	0	0	Ki67+	 4075 17267
103	0	0	Ki67+	 4082 17301
104	0	0	Ki67+	 4089 17510
105	0	0	Ki67+	 4089 17543
106	0	0	Ki67+	 4092 17220
107	0	0	Ki67+	 4104 17288
108	0	0	Ki67+	 4106 17230
109	0	0	Ki67+	 4117 17254
110	0	0	Ki67+	 3967 17640
111	0	0	Ki67+	 3993 17647
112	0	0	Ki67+	 3994 17637
113	0	0	Ki67+	 4016 17673
114	0	0	Ki67+	 4028 17642
115	0	0	Ki67+	 4066 17672
116	0	0	Ki67+	 4094 17655
117	0	0	Ki67+	 4099 17687
118	0	0	Ki67+	 4123 17684
119	0	0	Ki67+	 4123 17694
120	0	0	Ki67+	 4126 17728
121	0	0	Ki67+	 4599 12651
122	0	0	Ki67+	 4632 12636
123	0	0	Ki67+	 4878 12193
124	0	0	Ki67+	 4902 12208
125	0	0	Ki67+	 4903 12174
126	0	0	Ki67+	 4904 12190
127	0	0	Ki67+	 4913 12067
128	0	0	Ki67+	 4922 12106
129	0	0	Ki67+	 4922 12216
130	0	0	Ki67+	 4496 13304
131	0	0	Ki67+	 4522 13313
132	0	0	Ki67+	 4535 13299
133	0	0	Ki67+	 4574 13289
134	0	0	Ki67+	 4577 12681
135	0	0	Ki67+	 4624 13448
136	0	0	Ki67+	 4631 13266
137	0	0	Ki67+	 4633 13252
138	0	0	Ki67+	 4651 12669
139	0	0	Ki67+	 4658 13248
140	0	0	Ki67+	 4670 13267
141	0	0	Ki67+	 4683 12661
142	0	0	Ki67+	 4683 13428
143	0	0	Ki67+	 4684 12675
144	0	0	Ki67+	 4688 13229
145	0	0	Ki67+	 4692 13294
146	0	0	Ki67+	 4700 13249
147	0	0	Ki67+	 4716 12676
148	0	0	Ki67+	 4719 13249
149	0	0	Ki67+	 4731 13284
150	0	0	Ki67+	 4731 13302
151	0	0	Ki67+	 4741 13409
152	0	0	Ki67+	 4746 13269
153	0	0	Ki67+	 4755 13295
154	0	0	Ki67+	 4756 13413
155	0	0	Ki67+	 4763 13288
156	0	0	Ki67+	 4764 13233
157	0	0	Ki67+	 4768 12699
158	0	0	Ki67+	 4770 12674
159	0	0	Ki67+	 4779 13214
160	0	0	Ki67+	 4792 13261
161	0	0	Ki67+	 4794 13304
162	0	0	Ki67+	 4797 13391
163	0	0	Ki67+	 4814 13400
164	0	0	Ki67+	 4820 12695
165	0	0	Ki67+	 4827 13224
166	0	0	Ki67+	 4829 13268
167	0	0	Ki67+	 4833 13252
168	0	0	Ki67+	 4840 13306
169	0	0	Ki67+	 4843 13387
170	0	0	Ki67+	 4845 12732
171	0	0	Ki67+	 4848 12747
172	0	0	Ki67+	 4855 13280
173	0	0	Ki67+	 4860 13218
174	0	0	Ki67+	 4860 13257
175	0	0	Ki67+	 4861 13437
176	0	0	Ki67+	 4882 13447
177	0	0	Ki67+	 4889 13432
178	0	0	Ki67+	 4899 12736
179	0	0	Ki67+	 4902 13257
180	0	0	Ki67+	 4904 13316
181	0	0	Ki67+	 4925 13216
182	0	0	Ki67+	 4926 13434
183	0	0	Ki67+	 4133 13953
184	0	0	Ki67+	 4438 13921
185	0	0	Ki67+	 4461 13506
186	0	0	Ki67+	 4479 13506
187	0	0	Ki67+	 4497 13481
188	0	0	Ki67+	 4498 13602
189	0	0	Ki67+	 4522 13493
190	0	0	Ki67+	 4604 13504
191	0	0	Ki67+	 4632 13608
192	0	0	Ki67+	 4661 14229
193	0	0	Ki67+	 4666 13466
194	0	0	Ki67+	 4680 14241
195	0	0	Ki67+	 4708 14244
196	0	0	Ki67+	 4713 14165
197	0	0	Ki67+	 4724 14247
198	0	0	Ki67+	 4735 14217
199	0	0	Ki67+	 4740 13517
200	0	0	Ki67+	 4766 14225
201	0	0	Ki67+	 4769 13503
202	0	0	Ki67+	 4777 14243
203	0	0	Ki67+	 4788 13545
204	0	0	Ki67+	 4801 13467
205	0	0	Ki67+	 4828 13627
206	0	0	Ki67+	 4831 13546
207	0	0	Ki67+	 4837 14248
208	0	0	Ki67+	 4840 13597
209	0	0	Ki67+	 4856 13766
210	0	0	Ki67+	 4863 13457
211	0	0	Ki67+	 4877 13581
212	0	0	Ki67+	 4897 13553
213	0	0	Ki67+	 4905 13634
214	0	0	Ki67+	 4921 13842
215	0	0	Ki67+	 4132 14694
216	0	0	Ki67+	 4134 14963
217	0	0	Ki67+	 4140 14654
218	0	0	Ki67+	 4144 14805
219	0	0	Ki67+	 4159 14634
220	0	0	Ki67+	 4174 14807
221	0	0	Ki67+	 4175 14865
222	0	0	Ki67+	 4182 14766
223	0	0	Ki67+	 4183 14619
224	0	0	Ki67+	 4184 14874
225	0	0	Ki67+	 4194 14831
226	0	0	Ki67+	 4205 14658
227	0	0	Ki67+	 4206 14849
228	0	0	Ki67+	 4212 14898
229	0	0	Ki67+	 4215 14887
230	0	0	Ki67+	 4217 14776
231	0	0	Ki67+	 4221 14788
232	0	0	Ki67+	 4226 14862
233	0	0	Ki67+	 4228 15005
234	0	0	Ki67+	 4230 14809
235	0	0	Ki67+	 4234 14897
236	0	0	Ki67+	 4240 14858
237	0	0	Ki67+	 4247 14885
238	0	0	Ki67+	 4252 14920
239	0	0	Ki67+	 4256 14645
240	0	0	Ki67+	 4256 14754
241	0	0	Ki67+	 4256 15038
242	0	0	Ki67+	 4262 14769
243	0	0	Ki67+	 4271 14889
244	0	0	Ki67+	 4272 14999
245	0	0	Ki67+	 4283 14918
246	0	0	Ki67+	 4288 15026
247	0	0	Ki67+	 4300 14770
248	0	0	Ki67+	 4304 14877
249	0	0	Ki67+	 4304 15013
250	0	0	Ki67+	 4306 14636
251	0	0	Ki67+	 4314 14900
252	0	0	Ki67+	 4326 14930
253	0	0	Ki67+	 4327 14594
254	0	0	Ki67+	 4327 14899
255	0	0	Ki67+	 4333 15017
256	0	0	Ki67+	 4341 14505
257	0	0	Ki67+	 4343 14812
258	0	0	Ki67+	 4350 14573
259	0	0	Ki67+	 4359 14924
260	0	0	Ki67+	 4361 14470
261	0	0	Ki67+	 4361 14813
262	0	0	Ki67+	 4361 15031
263	0	0	Ki67+	 4364 14790
264	0	0	Ki67+	 4365 14706
265	0	0	Ki67+	 4368 14487
266	0	0	Ki67+	 4368 14739
267	0	0	Ki67+	 4380 15036
268	0	0	Ki67+	 4383 14937
269	0	0	Ki67+	 4384 14703
270	0	0	Ki67+	 4384 14758
271	0	0	Ki67+	 4386 14908
272	0	0	Ki67+	 4388 14522
273	0	0	Ki67+	 4396 14479
274	0	0	Ki67+	 4399 14675
275	0	0	Ki67+	 4400 14733
276	0	0	Ki67+	 4401 14637
277	0	0	Ki67+	 4408 14794
278	0	0	Ki67+	 4412 14548
279	0	0	Ki67+	 4415 14682
280	0	0	Ki67+	 4425 14791
281	0	0	Ki67+	 4427 14711
282	0	0	Ki67+	 4432 14735
283	0	0	Ki67+	 4433 14905
284	0	0	Ki67+	 4439 14957
285	0	0	Ki67+	 4442 14717
286	0	0	Ki67+	 4443 14644
287	0	0	Ki67+	 4447 14455
288	0	0	Ki67+	 4448 14763
289	0	0	Ki67+	 4454 14679
290	0	0	Ki67+	 4455 14463
291	0	0	Ki67+	 4458 14707
292	0	0	Ki67+	 4464 14656
293	0	0	Ki67+	 4469 14455
294	0	0	Ki67+	 4473 14714
295	0	0	Ki67+	 4476 14975
296	0	0	Ki67+	 4477 14624
297	0	0	Ki67+	 4481 14747
298	0	0	Ki67+	 4482 14576
299	0	0	Ki67+	 4490 14929
300	0	0	Ki67+	 4491 14630
301	0	0	Ki67+	 4493 14676
302	0	0	Ki67+	 4495 14953
303	0	0	Ki67+	 4497 14429
304	0	0	Ki67+	 4505 14384
305	0	0	Ki67+	 4506 14638
306	0	0	Ki67+	 4506 14922
307	0	0	Ki67+	 4507 14769
308	0	0	Ki67+	 4511 14936
309	0	0	Ki67+	 4512 14972
310	0	0	Ki67+	 4514 14561
311	0	0	Ki67+	 4525 14430
312	0	0	Ki67+	 4525 14644
313	0	0	Ki67+	 4532 14536
314	0	0	Ki67+	 4537 14574
315	0	0	Ki67+	 4538 14383
316	0	0	Ki67+	 4549 14506
317	0	0	Ki67+	 4550 14997
318	0	0	Ki67+	 4553 14948
319	0	0	Ki67+	 4554 14438
320	0	0	Ki67+	 4563 14975
321	0	0	Ki67+	 4566 14561
322	0	0	Ki67+	 4578 15017
323	0	0	Ki67+	 4585 14588
324	0	0	Ki67+	 4594 14525
325	0	0	Ki67+	 4594 15012
326	0	0	Ki67+	 4594 15034
327	0	0	Ki67+	 4601 14477
328	0	0	Ki67+	 4606 14551
329	0	0	Ki67+	 4606 14731
330	0	0	Ki67+	 4621 14901
331	0	0	Ki67+	 4622 15044
332	0	0	Ki67+	 4623 15004
333	0	0	Ki67+	 4624 14388
334	0	0	Ki67+	 4637 14363
335	0	0	Ki67+	 4638 14475
336	0	0	Ki67+	 4638 14799
337	0	0	Ki67+	 4642 14340
338	0	0	Ki67+	 4646 14764
339	0	0	Ki67+	 4648 14495
340	0	0	Ki67+	 4650 14730
341	0	0	Ki67+	 4651 14794
342	0	0	Ki67+	 4651 14839
343	0	0	Ki67+	 4653 14828
344	0	0	Ki67+	 4654 15035
345	0	0	Ki67+	 4657 14337
346	0	0	Ki67+	 4664 14376
347	0	0	Ki67+	 4667 14869
348	0	0	Ki67+	 4668 14408
349	0	0	Ki67+	 4669 14759
350	0	0	Ki67+	 4676 14704
351	0	0	Ki67+	 4678 14369
352	0	0	Ki67+	 4679 14486
353	0	0	Ki67+	 4681 14855
354	0	0	Ki67+	 4685 14903
355	0	0	Ki67+	 4687 14827
356	0	0	Ki67+	 4690 14671
357	0	0	Ki67+	 4690 14710
358	0	0	Ki67+	 4691 14590
359	0	0	Ki67+	 4693 14396
360	0	0	Ki67+	 4693 14491
361	0	0	Ki67+	 4695 15033
362	0	0	Ki67+	 4698 14887
363	0	0	Ki67+	 4703 14760
364	0	0	Ki67+	 4705 14857
365	0	0	Ki67+	 4705 14924
366	0	0	Ki67+	 4708 14814
367	0	0	Ki67+	 4709 14681
368	0	0	Ki67+	 4711 14365
369	0	0	Ki67+	 4718 14437
370	0	0	Ki67+	 4718 14889
371	0	0	Ki67+	 4728 14879
372	0	0	Ki67+	 4735 14937
373	0	0	Ki67+	 4738 14756
374	0	0	Ki67+	 4744 14457
375	0	0	Ki67+	 4745 14259
376	0	0	Ki67+	 4746 14966
377	0	0	Ki67+	 4747 14676
378	0	0	Ki67+	 4748 14928
379	0	0	Ki67+	 4753 14706
380	0	0	Ki67+	 4760 14732
381	0	0	Ki67+	 4761 14776
382	0	0	Ki67+	 4764 14670
383	0	0	Ki67+	 4767 14508
384	0	0	Ki67+	 4770 14684
385	0	0	Ki67+	 4770 14973
386	0	0	Ki67+	 4771 14432
387	0	0	Ki67+	 4771 14817
388	0	0	Ki67+	 4772 14261
389	0	0	Ki67+	 4772 14751
390	0	0	Ki67+	 4774 14471
391	0	0	Ki67+	 4783 14993
392	0	0	Ki67+	 4789 14770
393	0	0	Ki67+	 4791 14409
394	0	0	Ki67+	 4794 14859
395	0	0	Ki67+	 4799 14261
396	0	0	Ki67+	 4799 14426
397	0	0	Ki67+	 4802 14473
398	0	0	Ki67+	 4802 14522
399	0	0	Ki67+	 4802 15034
400	0	0	Ki67+	 4804 14458
401	0	0	Ki67+	 4805 14785
402	0	0	Ki67+	 4809 14962
403	0	0	Ki67+	 4814 14498
404	0	0	Ki67+	 4815 14981
405	0	0	Ki67+	 4819 14814
406	0	0	Ki67+	 4825 14270
407	0	0	Ki67+	 4825 14859
408	0	0	Ki67+	 4825 15011
409	0	0	Ki67+	 4828 15053
410	0	0	Ki67+	 4834 14512
411	0	0	Ki67+	 4835 14547
412	0	0	Ki67+	 4837 14860
413	0	0	Ki67+	 4839 14457
414	0	0	Ki67+	 4843 14996
415	0	0	Ki67+	 4849 14343
416	0	0	Ki67+	 4849 14918
417	0	0	Ki67+	 4853 15043
418	0	0	Ki67+	 4855 14831
419	0	0	Ki67+	 4857 15030
420	0	0	Ki67+	 4860 14549
421	0	0	Ki67+	 4861 14922
422	0	0	Ki67+	 4864 14772
423	0	0	Ki67+	 4866 14500
424	0	0	Ki67+	 4871 14421
425	0	0	Ki67+	 4874 15014
426	0	0	Ki67+	 4876 14544
427	0	0	Ki67+	 4878 14844
428	0	0	Ki67+	 4881 14562
429	0	0	Ki67+	 4882 14751
430	0	0	Ki67+	 4885 14876
431	0	0	Ki67+	 4889 14944
432	0	0	Ki67+	 4892 14289
433	0	0	Ki67+	 4897 14484
434	0	0	Ki67+	 4901 14823
435	0	0	Ki67+	 4902 14679
436	0	0	Ki67+	 4903 14469
437	0	0	Ki67+	 4903 15016
438	0	0	Ki67+	 4905 14593
439	0	0	Ki67+	 4909 14774
440	0	0	Ki67+	 4913 14793
441	0	0	Ki67+	 4915 14270
442	0	0	Ki67+	 4920 14429
443	0	0	Ki67+	 4920 14865
444	0	0	Ki67+	 4920 14940
445	0	0	Ki67+	 4921 14902
446	0	0	Ki67+	 4925 14756
447	0	0	Ki67+	 4158 15399
448	0	0	Ki67+	 4189 15196
449	0	0	Ki67+	 4191 15210
450	0	0	Ki67+	 4199 15267
451	0	0	Ki67+	 4205 15086
452	0	0	Ki67+	 4205 15306
453	0	0	Ki67+	 4210 15065
454	0	0	Ki67+	 4216 15222
455	0	0	Ki67+	 4219 15086
456	0	0	Ki67+	 4225 15133
457	0	0	Ki67+	 4227 15248
458	0	0	Ki67+	 4230 15234
459	0	0	Ki67+	 4240 15405
460	0	0	Ki67+	 4241 15752
461	0	0	Ki67+	 4244 15331
462	0	0	Ki67+	 4246 15129
463	0	0	Ki67+	 4247 15776
464	0	0	Ki67+	 4258 15749
465	0	0	Ki67+	 4260 15075
466	0	0	Ki67+	 4265 15276
467	0	0	Ki67+	 4265 15811
468	0	0	Ki67+	 4269 15772
469	0	0	Ki67+	 4276 15387
470	0	0	Ki67+	 4278 15734
471	0	0	Ki67+	 4279 15117
472	0	0	Ki67+	 4282 15065
473	0	0	Ki67+	 4282 15090
474	0	0	Ki67+	 4282 15371
475	0	0	Ki67+	 4285 15442
476	0	0	Ki67+	 4294 15312
477	0	0	Ki67+	 4294 15383
478	0	0	Ki67+	 4295 15295
479	0	0	Ki67+	 4298 15747
480	0	0	Ki67+	 4300 15819
481	0	0	Ki67+	 4303 15121
482	0	0	Ki67+	 4305 15139
483	0	0	Ki67+	 4306 15466
484	0	0	Ki67+	 4307 15221
485	0	0	Ki67+	 4308 15847
486	0	0	Ki67+	 4311 15403
487	0	0	Ki67+	 4315 15062
488	0	0	Ki67+	 4315 15759
489	0	0	Ki67+	 4319 15494
490	0	0	Ki67+	 4323 15319
491	0	0	Ki67+	 4324 15476
492	0	0	Ki67+	 4325 15381
493	0	0	Ki67+	 4329 15085
494	0	0	Ki67+	 4330 15058
495	0	0	Ki67+	 4330 15254
496	0	0	Ki67+	 4333 15354
497	0	0	Ki67+	 4334 15144
498	0	0	Ki67+	 4335 15106
499	0	0	Ki67+	 4343 15077
500	0	0	Ki67+	 4343 15830
501	0	0	Ki67+	 4345 15532
502	0	0	Ki67+	 4350 15784
503	0	0	Ki67+	 4354 15144
504	0	0	Ki67+	 4355 15296
505	0	0	Ki67+	 4355 15774
506	0	0	Ki67+	 4357 15122
507	0	0	Ki67+	 4362 15261
508	0	0	Ki67+	 4371 15285
509	0	0	Ki67+	 4377 15596
510	0	0	Ki67+	 4381 15320
511	0	0	Ki67+	 4382 15226
512	0	0	Ki67+	 4382 15795
513	0	0	Ki67+	 4390 15083
514	0	0	Ki67+	 4392 15152
515	0	0	Ki67+	 4394 15121
516	0	0	Ki67+	 4398 15619
517	0	0	Ki67+	 4417 15094
518	0	0	Ki67+	 4417 15399
519	0	0	Ki67+	 4417 15810
520	0	0	Ki67+	 4424 15703
521	0	0	Ki67+	 4426 15829
522	0	0	Ki67+	 4429 15359
523	0	0	Ki67+	 4434 15157
524	0	0	Ki67+	 4434 15637
525	0	0	Ki67+	 4440 15133
526	0	0	Ki67+	 4443 15095
527	0	0	Ki67+	 4443 15537
528	0	0	Ki67+	 4445 15384
529	0	0	Ki67+	 4450 15844
530	0	0	Ki67+	 4451 15337
531	0	0	Ki67+	 4451 15353
532	0	0	Ki67+	 4452 15088
533	0	0	Ki67+	 4459 15160
534	0	0	Ki67+	 4460 15134
535	0	0	Ki67+	 4461 15655
536	0	0	Ki67+	 4466 15120
537	0	0	Ki67+	 4473 15380
538	0	0	Ki67+	 4482 15480
539	0	0	Ki67+	 4483 15080
540	0	0	Ki67+	 4484 15173
541	0	0	Ki67+	 4485 15150
542	0	0	Ki67+	 4486 15564
543	0	0	Ki67+	 4489 15852
544	0	0	Ki67+	 4499 15197
545	0	0	Ki67+	 4500 15416
546	0	0	Ki67+	 4509 15164
547	0	0	Ki67+	 4511 15481
548	0	0	Ki67+	 4514 15626
549	0	0	Ki67+	 4515 15502
550	0	0	Ki67+	 4517 15228
551	0	0	Ki67+	 4520 15206
552	0	0	Ki67+	 4527 15461
553	0	0	Ki67+	 4531 15317
554	0	0	Ki67+	 4536 15718
555	0	0	Ki67+	 4537 15605
556	0	0	Ki67+	 4538 15251
557	0	0	Ki67+	 4544 15178
558	0	0	Ki67+	 4546 15218
559	0	0	Ki67+	 4552 15154
560	0	0	Ki67+	 4560 15271
561	0	0	Ki67+	 4564 15292
562	0	0	Ki67+	 4568 15725
563	0	0	Ki67+	 4572 15236
564	0	0	Ki67+	 4574 15679
565	0	0	Ki67+	 4585 15685
566	0	0	Ki67+	 4592 15297
567	0	0	Ki67+	 4593 15279
568	0	0	Ki67+	 4594 15186
569	0	0	Ki67+	 4600 15261
570	0	0	Ki67+	 4601 15324
571	0	0	Ki67+	 4607 15301
572	0	0	Ki67+	 4616 15252
573	0	0	Ki67+	 4616 15352
574	0	0	Ki67+	 4627 15564
575	0	0	Ki67+	 4634 15362
576	0	0	Ki67+	 4643 15301
577	0	0	Ki67+	 4644 15596
578	0	0	Ki67+	 4648 15074
579	0	0	Ki67+	 4652 15253
580	0	0	Ki67+	 4661 15388
581	0	0	Ki67+	 4662 15580
582	0	0	Ki67+	 4663 15333
583	0	0	Ki67+	 4665 15285
584	0	0	Ki67+	 4673 15617
585	0	0	Ki67+	 4682 15136
586	0	0	Ki67+	 4683 15064
587	0	0	Ki67+	 4688 15577
588	0	0	Ki67+	 4692 15276
589	0	0	Ki67+	 4692 15349
590	0	0	Ki67+	 4692 15410
591	0	0	Ki67+	 4693 15336
592	0	0	Ki67+	 4694 15115
593	0	0	Ki67+	 4694 15635
594	0	0	Ki67+	 4697 15399
595	0	0	Ki67+	 4698 15321
596	0	0	Ki67+	 4702 15593
597	0	0	Ki67+	 4708 15681
598	0	0	Ki67+	 4711 15380
599	0	0	Ki67+	 4714 15438
600	0	0	Ki67+	 4718 15422
601	0	0	Ki67+	 4719 15298
602	0	0	Ki67+	 4721 15160
603	0	0	Ki67+	 4724 15122
604	0	0	Ki67+	 4724 15499
605	0	0	Ki67+	 4726 15710
606	0	0	Ki67+	 4727 15344
607	0	0	Ki67+	 4730 15410
608	0	0	Ki67+	 4733 15632
609	0	0	Ki67+	 4734 15286
610	0	0	Ki67+	 4735 15448
611	0	0	Ki67+	 4741 15305
612	0	0	Ki67+	 4741 15691
613	0	0	Ki67+	 4742 15336
614	0	0	Ki67+	 4743 15316
615	0	0	Ki67+	 4750 15134
616	0	0	Ki67+	 4755 15502
617	0	0	Ki67+	 4756 15344
618	0	0	Ki67+	 4760 15358
619	0	0	Ki67+	 4763 15156
620	0	0	Ki67+	 4766 15718
621	0	0	Ki67+	 4767 15438
622	0	0	Ki67+	 4775 15515
623	0	0	Ki67+	 4777 15323
624	0	0	Ki67+	 4794 15153
625	0	0	Ki67+	 4799 15717
626	0	0	Ki67+	 4800 15315
627	0	0	Ki67+	 4809 15605
628	0	0	Ki67+	 4812 15618
629	0	0	Ki67+	 4814 15377
630	0	0	Ki67+	 4815 15438
631	0	0	Ki67+	 4816 15273
632	0	0	Ki67+	 4833 15612
633	0	0	Ki67+	 4835 15734
634	0	0	Ki67+	 4844 15393
635	0	0	Ki67+	 4846 15439
636	0	0	Ki67+	 4852 15713
637	0	0	Ki67+	 4854 15639
638	0	0	Ki67+	 4855 15517
639	0	0	Ki67+	 4857 15667
640	0	0	Ki67+	 4857 15733
641	0	0	Ki67+	 4858 15488
642	0	0	Ki67+	 4872 15384
643	0	0	Ki67+	 4873 15101
644	0	0	Ki67+	 4873 15462
645	0	0	Ki67+	 4879 15088
646	0	0	Ki67+	 4879 15436
647	0	0	Ki67+	 4882 15658
648	0	0	Ki67+	 4883 15416
649	0	0	Ki67+	 4884 15637
650	0	0	Ki67+	 4885 15206
651	0	0	Ki67+	 4888 15715
652	0	0	Ki67+	 4889 15349
653	0	0	Ki67+	 4895 15217
654	0	0	Ki67+	 4895 15398
655	0	0	Ki67+	 4898 15324
656	0	0	Ki67+	 4902 15703
657	0	0	Ki67+	 4904 15490
658	0	0	Ki67+	 4904 15743
659	0	0	Ki67+	 4905 15334
660	0	0	Ki67+	 4905 15558
661	0	0	Ki67+	 4912 15437
662	0	0	Ki67+	 4913 15570
663	0	0	Ki67+	 4917 15081
664	0	0	Ki67+	 4918 15459
665	0	0	Ki67+	 4920 15528
666	0	0	Ki67+	 4141 16517
667	0	0	Ki67+	 4154 16627
668	0	0	Ki67+	 4175 16588
669	0	0	Ki67+	 4188 16587
670	0	0	Ki67+	 4194 16633
671	0	0	Ki67+	 4203 16588
672	0	0	Ki67+	 4224 16587
673	0	0	Ki67+	 4232 16627
674	0	0	Ki67+	 4250 16579
675	0	0	Ki67+	 4252 16641
676	0	0	Ki67+	 4278 16591
677	0	0	Ki67+	 4279 16641
678	0	0	Ki67+	 4282 16511
679	0	0	Ki67+	 4295 16572
680	0	0	Ki67+	 4303 16623
681	0	0	Ki67+	 4318 16329
682	0	0	Ki67+	 4327 16560
683	0	0	Ki67+	 4338 15891
684	0	0	Ki67+	 4339 16463
685	0	0	Ki67+	 4351 16619
686	0	0	Ki67+	 4352 15858
687	0	0	Ki67+	 4359 16356
688	0	0	Ki67+	 4361 16551
689	0	0	Ki67+	 4367 15876
690	0	0	Ki67+	 4396 15871
691	0	0	Ki67+	 4399 16372
692	0	0	Ki67+	 4401 16278
693	0	0	Ki67+	 4401 16316
694	0	0	Ki67+	 4402 15929
695	0	0	Ki67+	 4404 16405
696	0	0	Ki67+	 4413 16556
697	0	0	Ki67+	 4416 15928
698	0	0	Ki67+	 4419 16428
699	0	0	Ki67+	 4420 16263
700	0	0	Ki67+	 4439 16591
701	0	0	Ki67+	 4441 16248
702	0	0	Ki67+	 4441 16544
703	0	0	Ki67+	 4446 15934
704	0	0	Ki67+	 4446 16436
705	0	0	Ki67+	 4455 16364
706	0	0	Ki67+	 4460 16444
707	0	0	Ki67+	 4464 15969
708	0	0	Ki67+	 4474 16265
709	0	0	Ki67+	 4478 16433
710	0	0	Ki67+	 4484 16538
711	0	0	Ki67+	 4486 16338
712	0	0	Ki67+	 4487 16233
713	0	0	Ki67+	 4492 15979
714	0	0	Ki67+	 4499 16243
715	0	0	Ki67+	 4501 16432
716	0	0	Ki67+	 4504 16401
717	0	0	Ki67+	 4508 16543
718	0	0	Ki67+	 4516 16006
719	0	0	Ki67+	 4519 15873
720	0	0	Ki67+	 4519 15993
721	0	0	Ki67+	 4525 16216
722	0	0	Ki67+	 4527 15953
723	0	0	Ki67+	 4539 15978
724	0	0	Ki67+	 4539 16403
725	0	0	Ki67+	 4539 16420
726	0	0	Ki67+	 4553 16010
727	0	0	Ki67+	 4555 16270
728	0	0	Ki67+	 4561 15988
729	0	0	Ki67+	 4561 16222
730	0	0	Ki67+	 4563 15892
731	0	0	Ki67+	 4564 16580
732	0	0	Ki67+	 4573 16232
733	0	0	Ki67+	 4575 16422
734	0	0	Ki67+	 4577 15991
735	0	0	Ki67+	 4578 16312
736	0	0	Ki67+	 4584 15969
737	0	0	Ki67+	 4589 16413
738	0	0	Ki67+	 4593 16017
739	0	0	Ki67+	 4595 15907
740	0	0	Ki67+	 4606 16404
741	0	0	Ki67+	 4607 15994
742	0	0	Ki67+	 4610 16267
743	0	0	Ki67+	 4610 16524
744	0	0	Ki67+	 4622 16029
745	0	0	Ki67+	 4623 16418
746	0	0	Ki67+	 4633 16407
747	0	0	Ki67+	 4636 16210
748	0	0	Ki67+	 4639 16029
749	0	0	Ki67+	 4642 16268
750	0	0	Ki67+	 4652 15907
751	0	0	Ki67+	 4657 16410
752	0	0	Ki67+	 4659 15941
753	0	0	Ki67+	 4670 16235
754	0	0	Ki67+	 4676 16035
755	0	0	Ki67+	 4677 16405
756	0	0	Ki67+	 4684 16594
757	0	0	Ki67+	 4688 16279
758	0	0	Ki67+	 4690 16243
759	0	0	Ki67+	 4697 15920
760	0	0	Ki67+	 4702 16031
761	0	0	Ki67+	 4704 16406
762	0	0	Ki67+	 4710 16623
763	0	0	Ki67+	 4715 15930
764	0	0	Ki67+	 4720 16252
765	0	0	Ki67+	 4723 16501
766	0	0	Ki67+	 4725 16031
767	0	0	Ki67+	 4728 16392
768	0	0	Ki67+	 4740 16234
769	0	0	Ki67+	 4743 16488
770	0	0	Ki67+	 4751 16504
771	0	0	Ki67+	 4756 16039
772	0	0	Ki67+	 4758 16354
773	0	0	Ki67+	 4760 16557
774	0	0	Ki67+	 4762 16221
775	0	0	Ki67+	 4769 16595
776	0	0	Ki67+	 4770 16381
777	0	0	Ki67+	 4771 16538
778	0	0	Ki67+	 4774 16569
779	0	0	Ki67+	 4776 15948
780	0	0	Ki67+	 4776 16636
781	0	0	Ki67+	 4778 16494
782	0	0	Ki67+	 4778 16548
783	0	0	Ki67+	 4784 16211
784	0	0	Ki67+	 4787 16512
785	0	0	Ki67+	 4787 16611
786	0	0	Ki67+	 4789 16047
787	0	0	Ki67+	 4794 16367
788	0	0	Ki67+	 4795 16526
789	0	0	Ki67+	 4796 15943
790	0	0	Ki67+	 4799 16583
791	0	0	Ki67+	 4802 16230
792	0	0	Ki67+	 4821 16194
793	0	0	Ki67+	 4823 16206
794	0	0	Ki67+	 4824 15945
795	0	0	Ki67+	 4826 16046
796	0	0	Ki67+	 4830 16020
797	0	0	Ki67+	 4831 16475
798	0	0	Ki67+	 4835 16535
799	0	0	Ki67+	 4837 16191
800	0	0	Ki67+	 4842 16031
801	0	0	Ki67+	 4844 16497
802	0	0	Ki67+	 4846 16044
803	0	0	Ki67+	 4847 16560
804	0	0	Ki67+	 4852 15944
805	0	0	Ki67+	 4864 15949
806	0	0	Ki67+	 4882 16049
807	0	0	Ki67+	 4886 16570
808	0	0	Ki67+	 4887 15974
809	0	0	Ki67+	 4895 16553
810	0	0	Ki67+	 4897 15952
811	0	0	Ki67+	 4900 16361
812	0	0	Ki67+	 4905 16564
813	0	0	Ki67+	 4906 16048
814	0	0	Ki67+	 4919 16564
815	0	0	Ki67+	 4921 16366
816	0	0	Ki67+	 4923 15957
817	0	0	Ki67+	 4926 16497
818	0	0	Ki67+	 4134 17068
819	0	0	Ki67+	 4134 17454
820	0	0	Ki67+	 4136 17190
821	0	0	Ki67+	 4136 17246
822	0	0	Ki67+	 4142 17220
823	0	0	Ki67+	 4143 17439
824	0	0	Ki67+	 4149 17269
825	0	0	Ki67+	 4150 17422
826	0	0	Ki67+	 4154 16894
827	0	0	Ki67+	 4157 16904
828	0	0	Ki67+	 4164 17163
829	0	0	Ki67+	 4174 17200
830	0	0	Ki67+	 4184 17128
831	0	0	Ki67+	 4187 17158
832	0	0	Ki67+	 4188 17264
833	0	0	Ki67+	 4189 17424
834	0	0	Ki67+	 4197 17102
835	0	0	Ki67+	 4199 17443
836	0	0	Ki67+	 4221 17424
837	0	0	Ki67+	 4223 17246
838	0	0	Ki67+	 4224 17155
839	0	0	Ki67+	 4228 17411
840	0	0	Ki67+	 4235 17206
841	0	0	Ki67+	 4239 17394
842	0	0	Ki67+	 4243 17243
843	0	0	Ki67+	 4249 17354
844	0	0	Ki67+	 4250 17432
845	0	0	Ki67+	 4251 17023
846	0	0	Ki67+	 4252 17199
847	0	0	Ki67+	 4260 17158
848	0	0	Ki67+	 4261 17137
849	0	0	Ki67+	 4263 17369
850	0	0	Ki67+	 4266 16952
851	0	0	Ki67+	 4267 17169
852	0	0	Ki67+	 4267 17418
853	0	0	Ki67+	 4269 17403
854	0	0	Ki67+	 4277 17061
855	0	0	Ki67+	 4282 17148
856	0	0	Ki67+	 4287 16712
857	0	0	Ki67+	 4293 16870
858	0	0	Ki67+	 4294 17354
859	0	0	Ki67+	 4300 17328
860	0	0	Ki67+	 4302 17193
861	0	0	Ki67+	 4305 17393
862	0	0	Ki67+	 4308 17341
863	0	0	Ki67+	 4314 16990
864	0	0	Ki67+	 4322 17154
865	0	0	Ki67+	 4332 16744
866	0	0	Ki67+	 4332 17195
867	0	0	Ki67+	 4332 17260
868	0	0	Ki67+	 4333 17209
869	0	0	Ki67+	 4368 17341
870	0	0	Ki67+	 4374 16860
871	0	0	Ki67+	 4378 17062
872	0	0	Ki67+	 4379 17109
873	0	0	Ki67+	 4385 16748
874	0	0	Ki67+	 4385 16957
875	0	0	Ki67+	 4391 17164
876	0	0	Ki67+	 4395 17206
877	0	0	Ki67+	 4395 17249
878	0	0	Ki67+	 4399 16846
879	0	0	Ki67+	 4403 16811
880	0	0	Ki67+	 4404 16868
881	0	0	Ki67+	 4406 16989
882	0	0	Ki67+	 4412 17255
883	0	0	Ki67+	 4413 17106
884	0	0	Ki67+	 4413 17428
885	0	0	Ki67+	 4419 16810
886	0	0	Ki67+	 4419 17144
887	0	0	Ki67+	 4421 17445
888	0	0	Ki67+	 4423 16988
889	0	0	Ki67+	 4424 17302
890	0	0	Ki67+	 4427 17220
891	0	0	Ki67+	 4431 16782
892	0	0	Ki67+	 4431 17257
893	0	0	Ki67+	 4433 17008
894	0	0	Ki67+	 4439 16867
895	0	0	Ki67+	 4441 17077
896	0	0	Ki67+	 4442 16905
897	0	0	Ki67+	 4450 17136
898	0	0	Ki67+	 4452 17104
899	0	0	Ki67+	 4453 17325
900	0	0	Ki67+	 4455 17216
901	0	0	Ki67+	 4456 16973
902	0	0	Ki67+	 4458 16885
903	0	0	Ki67+	 4464 17021
904	0	0	Ki67+	 4464 17246
905	0	0	Ki67+	 4467 17322
906	0	0	Ki67+	 4470 16818
907	0	0	Ki67+	 4472 16806
908	0	0	Ki67+	 4476 17254
909	0	0	Ki67+	 4480 17167
910	0	0	Ki67+	 4482 16854
911	0	0	Ki67+	 4483 17388
912	0	0	Ki67+	 4489 16843
913	0	0	Ki67+	 4490 16994
914	0	0	Ki67+	 4493 16875
915	0	0	Ki67+	 4495 17044
916	0	0	Ki67+	 4496 17348
917	0	0	Ki67+	 4500 16852
918	0	0	Ki67+	 4500 16863
919	0	0	Ki67+	 4502 16990
920	0	0	Ki67+	 4507 17083
921	0	0	Ki67+	 4509 16788
922	0	0	Ki67+	 4513 17116
923	0	0	Ki67+	 4515 17140
924	0	0	Ki67+	 4516 16890
925	0	0	Ki67+	 4520 17172
926	0	0	Ki67+	 4520 17272
927	0	0	Ki67+	 4522 17148
928	0	0	Ki67+	 4522 17332
929	0	0	Ki67+	 4527 17078
930	0	0	Ki67+	 4528 17241
931	0	0	Ki67+	 4529 17051
932	0	0	Ki67+	 4530 17012
933	0	0	Ki67+	 4532 16670
934	0	0	Ki67+	 4536 17145
935	0	0	Ki67+	 4539 16843
936	0	0	Ki67+	 4541 17254
937	0	0	Ki67+	 4541 17300
938	0	0	Ki67+	 4543 17187
939	0	0	Ki67+	 4548 16937
940	0	0	Ki67+	 4548 17267
941	0	0	Ki67+	 4551 17075
942	0	0	Ki67+	 4558 17436
943	0	0	Ki67+	 4566 16906
944	0	0	Ki67+	 4567 16693
945	0	0	Ki67+	 4571 16857
946	0	0	Ki67+	 4573 16664
947	0	0	Ki67+	 4576 16868
948	0	0	Ki67+	 4578 16938
949	0	0	Ki67+	 4584 17331
950	0	0	Ki67+	 4584 17450
951	0	0	Ki67+	 4593 17342
952	0	0	Ki67+	 4598 16908
953	0	0	Ki67+	 4604 17431
954	0	0	Ki67+	 4605 16928
955	0	0	Ki67+	 4609 17332
956	0	0	Ki67+	 4618 17240
957	0	0	Ki67+	 4624 16816
958	0	0	Ki67+	 4626 16870
959	0	0	Ki67+	 4629 16836
960	0	0	Ki67+	 4630 16701
961	0	0	Ki67+	 4631 17273
962	0	0	Ki67+	 4635 16757
963	0	0	Ki67+	 4637 16896
964	0	0	Ki67+	 4639 17202
965	0	0	Ki67+	 4639 17451
966	0	0	Ki67+	 4646 16769
967	0	0	Ki67+	 4658 17198
968	0	0	Ki67+	 4658 17304
969	0	0	Ki67+	 4663 16803
970	0	0	Ki67+	 4671 16713
971	0	0	Ki67+	 4686 16731
972	0	0	Ki67+	 4688 17447
973	0	0	Ki67+	 4690 16810
974	0	0	Ki67+	 4691 17208
975	0	0	Ki67+	 4696 16766
976	0	0	Ki67+	 4697 16754
977	0	0	Ki67+	 4700 16948
978	0	0	Ki67+	 4703 17176
979	0	0	Ki67+	 4704 16830
980	0	0	Ki67+	 4715 16790
981	0	0	Ki67+	 4718 16883
982	0	0	Ki67+	 4718 17259
983	0	0	Ki67+	 4720 17429
984	0	0	Ki67+	 4725 17276
985	0	0	Ki67+	 4729 17286
986	0	0	Ki67+	 4730 17366
987	0	0	Ki67+	 4732 16724
988	0	0	Ki67+	 4734 16849
989	0	0	Ki67+	 4734 17238
990	0	0	Ki67+	 4738 17404
991	0	0	Ki67+	 4739 17267
992	0	0	Ki67+	 4744 16766
993	0	0	Ki67+	 4745 16734
994	0	0	Ki67+	 4748 17385
995	0	0	Ki67+	 4757 17210
996	0	0	Ki67+	 4760 16747
997	0	0	Ki67+	 4766 16789
998	0	0	Ki67+	 4767 16676
999	0	0	Ki67+	 4786 17167
1000	0	0	Ki67+	 4789 17179
1001	0	0	Ki67+	 4789 17373
1002	0	0	Ki67+	 4792 16710
1003	0	0	Ki67+	 4796 17200
1004	0	0	Ki67+	 4799 16815
1005	0	0	Ki67+	 4801 17222
1006	0	0	Ki67+	 4815 16705
1007	0	0	Ki67+	 4815 17378
1008	0	0	Ki67+	 4820 17231
1009	0	0	Ki67+	 4822 17154
1010	0	0	Ki67+	 4825 16690
1011	0	0	Ki67+	 4825 16803
1012	0	0	Ki67+	 4825 17220
1013	0	0	Ki67+	 4837 17412
1014	0	0	Ki67+	 4851 17158
1015	0	0	Ki67+	 4860 17123
1016	0	0	Ki67+	 4877 17197
1017	0	0	Ki67+	 4884 17165
1018	0	0	Ki67+	 4888 17241
1019	0	0	Ki67+	 4892 17218
1020	0	0	Ki67+	 4898 17267
1021	0	0	Ki67+	 4899 17286
1022	0	0	Ki67+	 4906 16902
1023	0	0	Ki67+	 4913 17162
1024	0	0	Ki67+	 4914 17406
1025	0	0	Ki67+	 4130 17489
1026	0	0	Ki67+	 4137 17652
1027	0	0	Ki67+	 4139 17667
1028	0	0	Ki67+	 4154 17710
1029	0	0	Ki67+	 4170 17462
1030	0	0	Ki67+	 4187 17462
1031	0	0	Ki67+	 4188 17712
1032	0	0	Ki67+	 4189 17665
1033	0	0	Ki67+	 4191 17698
1034	0	0	Ki67+	 4197 17686
1035	0	0	Ki67+	 4218 17666
1036	0	0	Ki67+	 4228 17790
1037	0	0	Ki67+	 4234 17694
1038	0	0	Ki67+	 4236 17559
1039	0	0	Ki67+	 4239 17645
1040	0	0	Ki67+	 4265 17627
1041	0	0	Ki67+	 4266 17607
1042	0	0	Ki67+	 4267 17684
1043	0	0	Ki67+	 4267 17800
1044	0	0	Ki67+	 4270 17694
1045	0	0	Ki67+	 4274 17644
1046	0	0	Ki67+	 4282 17616
1047	0	0	Ki67+	 4288 17700
1048	0	0	Ki67+	 4292 17686
1049	0	0	Ki67+	 4303 17591
1050	0	0	Ki67+	 4305 17553
1051	0	0	Ki67+	 4312 17698
1052	0	0	Ki67+	 4315 17598
1053	0	0	Ki67+	 4317 17565
1054	0	0	Ki67+	 4328 17546
1055	0	0	Ki67+	 4328 17769
1056	0	0	Ki67+	 4330 17679
1057	0	0	Ki67+	 4347 17554
1058	0	0	Ki67+	 4347 17788
1059	0	0	Ki67+	 4355 17676
1060	0	0	Ki67+	 4357 17578
1061	0	0	Ki67+	 4373 17784
1062	0	0	Ki67+	 4377 17559
1063	0	0	Ki67+	 4396 17486
1064	0	0	Ki67+	 4403 17620
1065	0	0	Ki67+	 4405 17457
1066	0	0	Ki67+	 4407 17636
1067	0	0	Ki67+	 4407 17688
1068	0	0	Ki67+	 4411 17656
1069	0	0	Ki67+	 4415 17472
1070	0	0	Ki67+	 4415 17526
1071	0	0	Ki67+	 4435 17604
1072	0	0	Ki67+	 4439 17622
1073	0	0	Ki67+	 4453 17533
1074	0	0	Ki67+	 4467 17617
1075	0	0	Ki67+	 4475 17661
1076	0	0	Ki67+	 4483 17582
1077	0	0	Ki67+	 4498 17890
1078	0	0	Ki67+	 4503 17577
1079	0	0	Ki67+	 4504 17565
1080	0	0	Ki67+	 4512 17900
1081	0	0	Ki67+	 4515 17529
1082	0	0	Ki67+	 4517 17719
1083	0	0	Ki67+	 4519 17878
1084	0	0	Ki67+	 4522 17745
1085	0	0	Ki67+	 4527 17705
1086	0	0	Ki67+	 4534 17599
1087	0	0	Ki67+	 4534 17879
1088	0	0	Ki67+	 4535 17521
1089	0	0	Ki67+	 4535 17563
1090	0	0	Ki67+	 4546 17553
1091	0	0	Ki67+	 4550 17717
1092	0	0	Ki67+	 4552 17589
1093	0	0	Ki67+	 4563 17884
1094	0	0	Ki67+	 4570 17585
1095	0	0	Ki67+	 4570 17724
1096	0	0	Ki67+	 4574 17766
1097	0	0	Ki67+	 4578 17887
1098	0	0	Ki67+	 4579 17460
1099	0	0	Ki67+	 4579 17568
1100	0	0	Ki67+	 4585 17770
1101	0	0	Ki67+	 4595 17463
1102	0	0	Ki67+	 4595 17651
1103	0	0	Ki67+	 4598 17699
1104	0	0	Ki67+	 4605 17893
1105	0	0	Ki67+	 4611 17676
1106	0	0	Ki67+	 4614 17701
1107	0	0	Ki67+	 4621 17732
1108	0	0	Ki67+	 4637 17762
1109	0	0	Ki67+	 4644 17681
1110	0	0	Ki67+	 4646 17698
1111	0	0	Ki67+	 4649 17641
1112	0	0	Ki67+	 4654 17749
1113	0	0	Ki67+	 4663 17630
1114	0	0	Ki67+	 4667 17641
1115	0	0	Ki67+	 4670 17718
1116	0	0	Ki67+	 4679 17526
1117	0	0	Ki67+	 4679 17686
1118	0	0	Ki67+	 4690 17605
1119	0	0	Ki67+	 4693 17653
1120	0	0	Ki67+	 4702 17710
1121	0	0	Ki67+	 4708 17633
1122	0	0	Ki67+	 4709 17522
1123	0	0	Ki67+	 4716 17761
1124	0	0	Ki67+	 4718 17488
1125	0	0	Ki67+	 4719 17707
1126	0	0	Ki67+	 4723 17587
1127	0	0	Ki67+	 4742 17789
1128	0	0	Ki67+	 4750 17607
1129	0	0	Ki67+	 4752 17712
1130	0	0	Ki67+	 4757 17799
1131	0	0	Ki67+	 4763 17704
1132	0	0	Ki67+	 4779 17634
1133	0	0	Ki67+	 4783 17575
1134	0	0	Ki67+	 4784 17496
1135	0	0	Ki67+	 4784 17679
1136	0	0	Ki67+	 4793 17803
1137	0	0	Ki67+	 4794 17769
1138	0	0	Ki67+	 4800 17934
1139	0	0	Ki67+	 4805 17766
1140	0	0	Ki67+	 4807 17633
1141	0	0	Ki67+	 4809 17551
1142	0	0	Ki67+	 4810 17665
1143	0	0	Ki67+	 4817 17681
1144	0	0	Ki67+	 4827 17790
1145	0	0	Ki67+	 4833 17567
1146	0	0	Ki67+	 4838 17661
1147	0	0	Ki67+	 4842 17762
1148	0	0	Ki67+	 4845 17697
1149	0	0	Ki67+	 4852 17798
1150	0	0	Ki67+	 4852 17820
1151	0	0	Ki67+	 4859 17595
1152	0	0	Ki67+	 4859 17683
1153	0	0	Ki67+	 4861 17655
1154	0	0	Ki67+	 4868 17620
1155	0	0	Ki67+	 4882 17825
1156	0	0	Ki67+	 4904 17657
1157	0	0	Ki67+	 4913 17804
1158	0	0	Ki67+	 5581 10322
1159	0	0	Ki67+	 5593 10235
1160	0	0	Ki67+	 5609 10342
1161	0	0	Ki67+	 5623 10270
1162	0	0	Ki67+	 5625 10242
1163	0	0	Ki67+	 5628 10317
1164	0	0	Ki67+	 5648 10262
1165	0	0	Ki67+	 5650 10225
1166	0	0	Ki67+	 5651 10322
1167	0	0	Ki67+	 5652 9843
1168	0	0	Ki67+	 5657 10285
1169	0	0	Ki67+	 5660 10251
1170	0	0	Ki67+	 5663 9775
1171	0	0	Ki67+	 5666 9888
1172	0	0	Ki67+	 5668 10215
1173	0	0	Ki67+	 5679 10289
1174	0	0	Ki67+	 5679 10306
1175	0	0	Ki67+	 5680 10347
1176	0	0	Ki67+	 5685 9908
1177	0	0	Ki67+	 5702 10304
1178	0	0	Ki67+	 5703 9874
1179	0	0	Ki67+	 5710 9628
1180	0	0	Ki67+	 5717 10326
1181	0	0	Ki67+	 5725 9889
1182	0	0	Ki67+	 5112 11043
1183	0	0	Ki67+	 5116 10954
1184	0	0	Ki67+	 5117 10995
1185	0	0	Ki67+	 5180 10758
1186	0	0	Ki67+	 5200 10759
1187	0	0	Ki67+	 5203 10744
1188	0	0	Ki67+	 5228 10811
1189	0	0	Ki67+	 5234 11071
1190	0	0	Ki67+	 5253 10831
1191	0	0	Ki67+	 5253 11095
1192	0	0	Ki67+	 5267 10602
1193	0	0	Ki67+	 5267 10917
1194	0	0	Ki67+	 5274 10841
1195	0	0	Ki67+	 5276 11094
1196	0	0	Ki67+	 5288 11141
1197	0	0	Ki67+	 5295 10883
1198	0	0	Ki67+	 5302 11136
1199	0	0	Ki67+	 5307 10943
1200	0	0	Ki67+	 5313 11057
1201	0	0	Ki67+	 5331 11144
1202	0	0	Ki67+	 5370 10940
1203	0	0	Ki67+	 5381 10989
1204	0	0	Ki67+	 5412 11022
1205	0	0	Ki67+	 5415 11000
1206	0	0	Ki67+	 5423 10973
1207	0	0	Ki67+	 5435 11019
1208	0	0	Ki67+	 5445 10653
1209	0	0	Ki67+	 5446 11003
1210	0	0	Ki67+	 5447 11042
1211	0	0	Ki67+	 5452 11067
1212	0	0	Ki67+	 5455 11032
1213	0	0	Ki67+	 5456 10551
1214	0	0	Ki67+	 5460 10651
1215	0	0	Ki67+	 5461 10677
1216	0	0	Ki67+	 5464 11111
1217	0	0	Ki67+	 5465 10619
1218	0	0	Ki67+	 5466 10585
1219	0	0	Ki67+	 5467 11099
1220	0	0	Ki67+	 5481 10600
1221	0	0	Ki67+	 5484 10749
1222	0	0	Ki67+	 5491 11127
1223	0	0	Ki67+	 5495 11081
1224	0	0	Ki67+	 5496 10539
1225	0	0	Ki67+	 5496 10671
1226	0	0	Ki67+	 5496 10730
1227	0	0	Ki67+	 5498 10715
1228	0	0	Ki67+	 5499 10754
1229	0	0	Ki67+	 5499 10896
1230	0	0	Ki67+	 5504 11005
1231	0	0	Ki67+	 5506 10618
1232	0	0	Ki67+	 5513 10930
1233	0	0	Ki67+	 5516 10589
1234	0	0	Ki67+	 5516 10949
1235	0	0	Ki67+	 5517 11071
1236	0	0	Ki67+	 5532 10774
1237	0	0	Ki67+	 5532 11137
1238	0	0	Ki67+	 5534 10562
1239	0	0	Ki67+	 5535 11037
1240	0	0	Ki67+	 5537 10951
1241	0	0	Ki67+	 5538 10701
1242	0	0	Ki67+	 5538 10747
1243	0	0	Ki67+	 5539 10969
1244	0	0	Ki67+	 5547 10795
1245	0	0	Ki67+	 5551 10961
1246	0	0	Ki67+	 5561 10927
1247	0	0	Ki67+	 5571 10826
1248	0	0	Ki67+	 5572 10938
1249	0	0	Ki67+	 5573 11078
1250	0	0	Ki67+	 5582 10708
1251	0	0	Ki67+	 5584 11112
1252	0	0	Ki67+	 5587 10831
1253	0	0	Ki67+	 5587 10849
1254	0	0	Ki67+	 5590 10799
1255	0	0	Ki67+	 5591 10920
1256	0	0	Ki67+	 5591 10976
1257	0	0	Ki67+	 5595 11063
1258	0	0	Ki67+	 5598 10724
1259	0	0	Ki67+	 5598 11139
1260	0	0	Ki67+	 5601 10695
1261	0	0	Ki67+	 5604 10982
1262	0	0	Ki67+	 5609 10835
1263	0	0	Ki67+	 5610 10744
1264	0	0	Ki67+	 5613 10959
1265	0	0	Ki67+	 5617 10696
1266	0	0	Ki67+	 5618 10994
1267	0	0	Ki67+	 5619 10938
1268	0	0	Ki67+	 5622 10854
1269	0	0	Ki67+	 5624 10685
1270	0	0	Ki67+	 5624 10802
1271	0	0	Ki67+	 5624 10875
1272	0	0	Ki67+	 5625 11074
1273	0	0	Ki67+	 5633 10735
1274	0	0	Ki67+	 5633 10767
1275	0	0	Ki67+	 5634 10710
1276	0	0	Ki67+	 5639 10361
1277	0	0	Ki67+	 5642 10831
1278	0	0	Ki67+	 5646 10956
1279	0	0	Ki67+	 5648 10877
1280	0	0	Ki67+	 5649 11033
1281	0	0	Ki67+	 5651 10750
1282	0	0	Ki67+	 5658 10827
1283	0	0	Ki67+	 5658 11071
1284	0	0	Ki67+	 5661 11006
1285	0	0	Ki67+	 5663 11082
1286	0	0	Ki67+	 5666 10765
1287	0	0	Ki67+	 5667 10729
1288	0	0	Ki67+	 5670 10803
1289	0	0	Ki67+	 5671 10353
1290	0	0	Ki67+	 5676 10828
1291	0	0	Ki67+	 5680 10387
1292	0	0	Ki67+	 5682 10988
1293	0	0	Ki67+	 5688 10522
1294	0	0	Ki67+	 5693 10418
1295	0	0	Ki67+	 5699 11084
1296	0	0	Ki67+	 5700 10494
1297	0	0	Ki67+	 5702 10996
1298	0	0	Ki67+	 5703 11031
1299	0	0	Ki67+	 5705 11069
1300	0	0	Ki67+	 5706 10380
1301	0	0	Ki67+	 5711 11131
1302	0	0	Ki67+	 5714 10618
1303	0	0	Ki67+	 5717 10357
1304	0	0	Ki67+	 5717 10515
1305	0	0	Ki67+	 5721 10596
1306	0	0	Ki67+	 5726 10894
1307	0	0	Ki67+	 4964 11655
1308	0	0	Ki67+	 4964 11902
1309	0	0	Ki67+	 4965 11561
1310	0	0	Ki67+	 4965 11609
1311	0	0	Ki67+	 4971 11626
1312	0	0	Ki67+	 4978 11933
1313	0	0	Ki67+	 4979 11733
1314	0	0	Ki67+	 4979 11796
1315	0	0	Ki67+	 4982 11759
1316	0	0	Ki67+	 4989 11651
1317	0	0	Ki67+	 4996 11752
1318	0	0	Ki67+	 4997 11559
1319	0	0	Ki67+	 5040 11515
1320	0	0	Ki67+	 5055 11895
1321	0	0	Ki67+	 5072 11233
1322	0	0	Ki67+	 5073 11293
1323	0	0	Ki67+	 5082 11788
1324	0	0	Ki67+	 5090 11510
1325	0	0	Ki67+	 5093 11742
1326	0	0	Ki67+	 5094 11775
1327	0	0	Ki67+	 5100 11802
1328	0	0	Ki67+	 5114 11720
1329	0	0	Ki67+	 5125 11760
1330	0	0	Ki67+	 5132 11777
1331	0	0	Ki67+	 5136 11872
1332	0	0	Ki67+	 5137 11422
1333	0	0	Ki67+	 5149 11672
1334	0	0	Ki67+	 5153 11712
1335	0	0	Ki67+	 5161 11677
1336	0	0	Ki67+	 5182 11758
1337	0	0	Ki67+	 5186 11779
1338	0	0	Ki67+	 5187 11724
1339	0	0	Ki67+	 5187 11826
1340	0	0	Ki67+	 5206 11780
1341	0	0	Ki67+	 5209 11829
1342	0	0	Ki67+	 5220 11763
1343	0	0	Ki67+	 5221 11807
1344	0	0	Ki67+	 5224 11887
1345	0	0	Ki67+	 5226 11858
1346	0	0	Ki67+	 5250 11837
1347	0	0	Ki67+	 5261 11805
1348	0	0	Ki67+	 5317 11180
1349	0	0	Ki67+	 5325 11874
1350	0	0	Ki67+	 5337 11209
1351	0	0	Ki67+	 5341 11246
1352	0	0	Ki67+	 5362 11269
1353	0	0	Ki67+	 5386 11261
1354	0	0	Ki67+	 5388 11314
1355	0	0	Ki67+	 5393 11291
1356	0	0	Ki67+	 5478 11591
1357	0	0	Ki67+	 5478 11610
1358	0	0	Ki67+	 5508 11603
1359	0	0	Ki67+	 5509 11619
1360	0	0	Ki67+	 5509 11665
1361	0	0	Ki67+	 5514 11693
1362	0	0	Ki67+	 5516 11595
1363	0	0	Ki67+	 5517 11727
1364	0	0	Ki67+	 5518 11637
1365	0	0	Ki67+	 5527 11427
1366	0	0	Ki67+	 5533 11608
1367	0	0	Ki67+	 5541 11166
1368	0	0	Ki67+	 5541 11765
1369	0	0	Ki67+	 5543 11644
1370	0	0	Ki67+	 5550 11703
1371	0	0	Ki67+	 5552 11617
1372	0	0	Ki67+	 5560 11729
1373	0	0	Ki67+	 5564 11771
1374	0	0	Ki67+	 5581 11804
1375	0	0	Ki67+	 5586 11585
1376	0	0	Ki67+	 5590 11385
1377	0	0	Ki67+	 5590 11878
1378	0	0	Ki67+	 5592 11803
1379	0	0	Ki67+	 5593 11597
1380	0	0	Ki67+	 5595 11611
1381	0	0	Ki67+	 5596 11911
1382	0	0	Ki67+	 5597 11766
1383	0	0	Ki67+	 5601 11427
1384	0	0	Ki67+	 5607 11413
1385	0	0	Ki67+	 5612 11372
1386	0	0	Ki67+	 5618 11767
1387	0	0	Ki67+	 5621 11433
1388	0	0	Ki67+	 5622 11934
1389	0	0	Ki67+	 5623 11589
1390	0	0	Ki67+	 5628 11894
1391	0	0	Ki67+	 5633 11869
1392	0	0	Ki67+	 5635 11409
1393	0	0	Ki67+	 5647 11625
1394	0	0	Ki67+	 5655 11941
1395	0	0	Ki67+	 5656 11905
1396	0	0	Ki67+	 5658 11895
1397	0	0	Ki67+	 5660 11601
1398	0	0	Ki67+	 5661 11432
1399	0	0	Ki67+	 5663 11615
1400	0	0	Ki67+	 5664 11836
1401	0	0	Ki67+	 5672 11901
1402	0	0	Ki67+	 5683 11405
1403	0	0	Ki67+	 5685 11941
1404	0	0	Ki67+	 5693 11626
1405	0	0	Ki67+	 5699 11441
1406	0	0	Ki67+	 5703 11605
1407	0	0	Ki67+	 5715 11365
1408	0	0	Ki67+	 5723 11819
1409	0	0	Ki67+	 4935 12153
1410	0	0	Ki67+	 4939 12121
1411	0	0	Ki67+	 4941 12736
1412	0	0	Ki67+	 4945 12721
1413	0	0	Ki67+	 4950 12214
1414	0	0	Ki67+	 4953 12185
1415	0	0	Ki67+	 4958 12151
1416	0	0	Ki67+	 4963 12138
1417	0	0	Ki67+	 4973 11968
1418	0	0	Ki67+	 4980 12200
1419	0	0	Ki67+	 4985 12015
1420	0	0	Ki67+	 4987 11984
1421	0	0	Ki67+	 5005 12018
1422	0	0	Ki67+	 5023 11985
1423	0	0	Ki67+	 5023 12050
1424	0	0	Ki67+	 5025 12036
1425	0	0	Ki67+	 5053 12059
1426	0	0	Ki67+	 5059 12015
1427	0	0	Ki67+	 5059 12073
1428	0	0	Ki67+	 5066 11964
1429	0	0	Ki67+	 5078 11980
1430	0	0	Ki67+	 5080 12028
1431	0	0	Ki67+	 5087 12054
1432	0	0	Ki67+	 5307 12009
1433	0	0	Ki67+	 5314 12036
1434	0	0	Ki67+	 5328 12022
1435	0	0	Ki67+	 5339 12556
1436	0	0	Ki67+	 5346 12098
1437	0	0	Ki67+	 5350 12537
1438	0	0	Ki67+	 5352 12073
1439	0	0	Ki67+	 5358 12011
1440	0	0	Ki67+	 5359 12154
1441	0	0	Ki67+	 5368 11981
1442	0	0	Ki67+	 5370 11995
1443	0	0	Ki67+	 5370 12242
1444	0	0	Ki67+	 5378 12132
1445	0	0	Ki67+	 5380 12272
1446	0	0	Ki67+	 5401 12227
1447	0	0	Ki67+	 5410 12261
1448	0	0	Ki67+	 5413 12020
1449	0	0	Ki67+	 5413 12082
1450	0	0	Ki67+	 5413 12124
1451	0	0	Ki67+	 5425 12170
1452	0	0	Ki67+	 5431 12343
1453	0	0	Ki67+	 5434 12004
1454	0	0	Ki67+	 5441 12125
1455	0	0	Ki67+	 5442 12059
1456	0	0	Ki67+	 5451 12215
1457	0	0	Ki67+	 5453 12313
1458	0	0	Ki67+	 5472 12281
1459	0	0	Ki67+	 5501 12295
1460	0	0	Ki67+	 5501 12413
1461	0	0	Ki67+	 5506 12396
1462	0	0	Ki67+	 5515 12337
1463	0	0	Ki67+	 5518 12276
1464	0	0	Ki67+	 5518 12362
1465	0	0	Ki67+	 5522 12735
1466	0	0	Ki67+	 5525 12437
1467	0	0	Ki67+	 5531 12289
1468	0	0	Ki67+	 5532 12319
1469	0	0	Ki67+	 5535 12427
1470	0	0	Ki67+	 5537 12748
1471	0	0	Ki67+	 5538 12718
1472	0	0	Ki67+	 5545 12360
1473	0	0	Ki67+	 5548 12392
1474	0	0	Ki67+	 5550 12457
1475	0	0	Ki67+	 5558 12678
1476	0	0	Ki67+	 5564 12285
1477	0	0	Ki67+	 5576 12738
1478	0	0	Ki67+	 5584 12722
1479	0	0	Ki67+	 5606 12656
1480	0	0	Ki67+	 5608 12439
1481	0	0	Ki67+	 5618 12728
1482	0	0	Ki67+	 5634 12714
1483	0	0	Ki67+	 5639 12031
1484	0	0	Ki67+	 5641 12329
1485	0	0	Ki67+	 5644 12158
1486	0	0	Ki67+	 5646 12495
1487	0	0	Ki67+	 5647 12114
1488	0	0	Ki67+	 5651 12014
1489	0	0	Ki67+	 5655 12746
1490	0	0	Ki67+	 5656 12146
1491	0	0	Ki67+	 5658 12383
1492	0	0	Ki67+	 5665 12176
1493	0	0	Ki67+	 5666 12482
1494	0	0	Ki67+	 5668 12026
1495	0	0	Ki67+	 5670 12453
1496	0	0	Ki67+	 5682 12164
1497	0	0	Ki67+	 5685 12565
1498	0	0	Ki67+	 5686 12379
1499	0	0	Ki67+	 5689 12051
1500	0	0	Ki67+	 5689 12421
1501	0	0	Ki67+	 5690 12133
1502	0	0	Ki67+	 5692 12583
1503	0	0	Ki67+	 5701 12091
1504	0	0	Ki67+	 5701 12106
1505	0	0	Ki67+	 5702 12406
1506	0	0	Ki67+	 5703 12536
1507	0	0	Ki67+	 5703 12568
1508	0	0	Ki67+	 5714 12103
1509	0	0	Ki67+	 5718 12137
1510	0	0	Ki67+	 5721 12524
1511	0	0	Ki67+	 4932 13412
1512	0	0	Ki67+	 4934 13246
1513	0	0	Ki67+	 4935 12781
1514	0	0	Ki67+	 4936 13282
1515	0	0	Ki67+	 4947 13460
1516	0	0	Ki67+	 4960 13237
1517	0	0	Ki67+	 4960 13470
1518	0	0	Ki67+	 4968 13370
1519	0	0	Ki67+	 4970 12763
1520	0	0	Ki67+	 4973 13436
1521	0	0	Ki67+	 4976 13417
1522	0	0	Ki67+	 4984 13191
1523	0	0	Ki67+	 4988 13413
1524	0	0	Ki67+	 4991 13527
1525	0	0	Ki67+	 4995 13239
1526	0	0	Ki67+	 4995 13307
1527	0	0	Ki67+	 4995 13384
1528	0	0	Ki67+	 4997 13453
1529	0	0	Ki67+	 5001 12753
1530	0	0	Ki67+	 5008 13268
1531	0	0	Ki67+	 5009 12789
1532	0	0	Ki67+	 5013 13379
1533	0	0	Ki67+	 5020 13312
1534	0	0	Ki67+	 5024 13360
1535	0	0	Ki67+	 5029 13428
1536	0	0	Ki67+	 5030 12758
1537	0	0	Ki67+	 5030 13212
1538	0	0	Ki67+	 5038 12816
1539	0	0	Ki67+	 5039 13392
1540	0	0	Ki67+	 5044 12799
1541	0	0	Ki67+	 5044 13291
1542	0	0	Ki67+	 5045 13021
1543	0	0	Ki67+	 5062 12805
1544	0	0	Ki67+	 5065 13347
1545	0	0	Ki67+	 5065 13385
1546	0	0	Ki67+	 5066 12823
1547	0	0	Ki67+	 5069 13370
1548	0	0	Ki67+	 5073 13338
1549	0	0	Ki67+	 5076 13232
1550	0	0	Ki67+	 5076 13424
1551	0	0	Ki67+	 5077 13207
1552	0	0	Ki67+	 5085 12813
1553	0	0	Ki67+	 5089 12831
1554	0	0	Ki67+	 5100 13422
1555	0	0	Ki67+	 5107 13290
1556	0	0	Ki67+	 5109 13465
1557	0	0	Ki67+	 5114 13354
1558	0	0	Ki67+	 5114 13390
1559	0	0	Ki67+	 5116 12792
1560	0	0	Ki67+	 5116 12902
1561	0	0	Ki67+	 5119 13224
1562	0	0	Ki67+	 5120 13284
1563	0	0	Ki67+	 5124 12835
1564	0	0	Ki67+	 5127 13404
1565	0	0	Ki67+	 5128 12861
1566	0	0	Ki67+	 5129 12785
1567	0	0	Ki67+	 5130 13175
1568	0	0	Ki67+	 5130 13423
1569	0	0	Ki67+	 5130 13498
1570	0	0	Ki67+	 5135 13216
1571	0	0	Ki67+	 5141 13387
1572	0	0	Ki67+	 5141 13458
1573	0	0	Ki67+	 5146 12867
1574	0	0	Ki67+	 5164 13293
1575	0	0	Ki67+	 5171 12879
1576	0	0	Ki67+	 5175 13494
1577	0	0	Ki67+	 5180 13546
1578	0	0	Ki67+	 5184 12831
1579	0	0	Ki67+	 5188 13428
1580	0	0	Ki67+	 5188 13479
1581	0	0	Ki67+	 5189 13225
1582	0	0	Ki67+	 5191 13204
1583	0	0	Ki67+	 5191 13457
1584	0	0	Ki67+	 5194 13173
1585	0	0	Ki67+	 5200 13392
1586	0	0	Ki67+	 5200 13525
1587	0	0	Ki67+	 5210 12872
1588	0	0	Ki67+	 5210 12899
1589	0	0	Ki67+	 5214 13541
1590	0	0	Ki67+	 5216 12853
1591	0	0	Ki67+	 5219 12913
1592	0	0	Ki67+	 5222 13400
1593	0	0	Ki67+	 5229 13355
1594	0	0	Ki67+	 5244 12945
1595	0	0	Ki67+	 5245 13187
1596	0	0	Ki67+	 5246 12852
1597	0	0	Ki67+	 5249 13532
1598	0	0	Ki67+	 5251 12862
1599	0	0	Ki67+	 5251 13544
1600	0	0	Ki67+	 5254 13501
1601	0	0	Ki67+	 5256 13338
1602	0	0	Ki67+	 5257 13372
1603	0	0	Ki67+	 5257 13397
1604	0	0	Ki67+	 5270 13227
1605	0	0	Ki67+	 5270 13512
1606	0	0	Ki67+	 5271 12845
1607	0	0	Ki67+	 5275 13425
1608	0	0	Ki67+	 5276 13174
1609	0	0	Ki67+	 5280 13315
1610	0	0	Ki67+	 5280 13479
1611	0	0	Ki67+	 5283 13528
1612	0	0	Ki67+	 5284 13542
1613	0	0	Ki67+	 5293 12888
1614	0	0	Ki67+	 5293 13301
1615	0	0	Ki67+	 5296 12930
1616	0	0	Ki67+	 5297 13232
1617	0	0	Ki67+	 5298 13386
1618	0	0	Ki67+	 5301 13432
1619	0	0	Ki67+	 5305 13402
1620	0	0	Ki67+	 5306 12905
1621	0	0	Ki67+	 5306 13478
1622	0	0	Ki67+	 5308 13213
1623	0	0	Ki67+	 5314 13347
1624	0	0	Ki67+	 5320 12955
1625	0	0	Ki67+	 5320 13389
1626	0	0	Ki67+	 5322 13300
1627	0	0	Ki67+	 5324 12940
1628	0	0	Ki67+	 5326 13238
1629	0	0	Ki67+	 5332 13459
1630	0	0	Ki67+	 5333 13408
1631	0	0	Ki67+	 5335 13253
1632	0	0	Ki67+	 5340 13225
1633	0	0	Ki67+	 5340 13345
1634	0	0	Ki67+	 5360 12986
1635	0	0	Ki67+	 5365 12927
1636	0	0	Ki67+	 5367 13505
1637	0	0	Ki67+	 5372 13472
1638	0	0	Ki67+	 5373 13361
1639	0	0	Ki67+	 5373 13442
1640	0	0	Ki67+	 5387 12990
1641	0	0	Ki67+	 5387 13527
1642	0	0	Ki67+	 5389 12964
1643	0	0	Ki67+	 5391 13474
1644	0	0	Ki67+	 5393 13024
1645	0	0	Ki67+	 5400 13443
1646	0	0	Ki67+	 5412 13237
1647	0	0	Ki67+	 5412 13395
1648	0	0	Ki67+	 5416 12957
1649	0	0	Ki67+	 5417 13363
1650	0	0	Ki67+	 5420 13453
1651	0	0	Ki67+	 5420 13492
1652	0	0	Ki67+	 5422 13442
1653	0	0	Ki67+	 5428 12930
1654	0	0	Ki67+	 5429 13508
1655	0	0	Ki67+	 5438 12998
1656	0	0	Ki67+	 5441 13315
1657	0	0	Ki67+	 5445 13410
1658	0	0	Ki67+	 5447 13485
1659	0	0	Ki67+	 5449 13358
1660	0	0	Ki67+	 5453 13001
1661	0	0	Ki67+	 5455 13528
1662	0	0	Ki67+	 5461 13044
1663	0	0	Ki67+	 5461 13471
1664	0	0	Ki67+	 5464 13023
1665	0	0	Ki67+	 5470 13362
1666	0	0	Ki67+	 5471 12976
1667	0	0	Ki67+	 5473 13422
1668	0	0	Ki67+	 5474 13083
1669	0	0	Ki67+	 5477 13441
1670	0	0	Ki67+	 5490 13066
1671	0	0	Ki67+	 5493 12787
1672	0	0	Ki67+	 5509 13470
1673	0	0	Ki67+	 5510 13410
1674	0	0	Ki67+	 5510 13527
1675	0	0	Ki67+	 5511 13378
1676	0	0	Ki67+	 5513 13100
1677	0	0	Ki67+	 5516 13483
1678	0	0	Ki67+	 5518 13429
1679	0	0	Ki67+	 5519 13370
1680	0	0	Ki67+	 5522 13514
1681	0	0	Ki67+	 5523 12767
1682	0	0	Ki67+	 5527 13050
1683	0	0	Ki67+	 5528 13037
1684	0	0	Ki67+	 5528 13118
1685	0	0	Ki67+	 5530 12793
1686	0	0	Ki67+	 5544 12765
1687	0	0	Ki67+	 5546 13100
1688	0	0	Ki67+	 5549 13126
1689	0	0	Ki67+	 5552 13316
1690	0	0	Ki67+	 5553 13406
1691	0	0	Ki67+	 5553 13522
1692	0	0	Ki67+	 5559 12822
1693	0	0	Ki67+	 5563 13359
1694	0	0	Ki67+	 5568 13451
1695	0	0	Ki67+	 5570 12809
1696	0	0	Ki67+	 5572 13424
1697	0	0	Ki67+	 5573 12796
1698	0	0	Ki67+	 5575 12846
1699	0	0	Ki67+	 5577 13121
1700	0	0	Ki67+	 5579 13038
1701	0	0	Ki67+	 5582 13099
1702	0	0	Ki67+	 5584 13484
1703	0	0	Ki67+	 5589 13079
1704	0	0	Ki67+	 5590 13390
1705	0	0	Ki67+	 5597 13159
1706	0	0	Ki67+	 5598 12850
1707	0	0	Ki67+	 5598 13141
1708	0	0	Ki67+	 5605 13012
1709	0	0	Ki67+	 5605 13418
1710	0	0	Ki67+	 5606 12755
1711	0	0	Ki67+	 5606 13493
1712	0	0	Ki67+	 5607 13438
1713	0	0	Ki67+	 5609 13480
1714	0	0	Ki67+	 5614 13048
1715	0	0	Ki67+	 5616 13523
1716	0	0	Ki67+	 5617 12811
1717	0	0	Ki67+	 5617 13354
1718	0	0	Ki67+	 5622 13333
1719	0	0	Ki67+	 5624 13105
1720	0	0	Ki67+	 5631 13145
1721	0	0	Ki67+	 5632 13089
1722	0	0	Ki67+	 5636 12795
1723	0	0	Ki67+	 5636 12867
1724	0	0	Ki67+	 5637 12770
1725	0	0	Ki67+	 5638 13125
1726	0	0	Ki67+	 5638 13513
1727	0	0	Ki67+	 5642 13494
1728	0	0	Ki67+	 5648 13303
1729	0	0	Ki67+	 5652 12830
1730	0	0	Ki67+	 5652 13056
1731	0	0	Ki67+	 5656 13125
1732	0	0	Ki67+	 5656 13420
1733	0	0	Ki67+	 5659 13041
1734	0	0	Ki67+	 5660 13361
1735	0	0	Ki67+	 5660 13380
1736	0	0	Ki67+	 5662 12852
1737	0	0	Ki67+	 5663 12841
1738	0	0	Ki67+	 5666 13176
1739	0	0	Ki67+	 5667 13477
1740	0	0	Ki67+	 5668 13151
1741	0	0	Ki67+	 5669 13523
1742	0	0	Ki67+	 5672 12791
1743	0	0	Ki67+	 5673 13091
1744	0	0	Ki67+	 5680 13071
1745	0	0	Ki67+	 5685 13038
1746	0	0	Ki67+	 5685 13333
1747	0	0	Ki67+	 5693 13175
1748	0	0	Ki67+	 5695 13117
1749	0	0	Ki67+	 5695 13127
1750	0	0	Ki67+	 5697 13342
1751	0	0	Ki67+	 5710 13387
1752	0	0	Ki67+	 5716 12853
1753	0	0	Ki67+	 5716 13193
1754	0	0	Ki67+	 5718 13071
1755	0	0	Ki67+	 5719 13164
1756	0	0	Ki67+	 5722 13464
1757	0	0	Ki67+	 5723 13115
1758	0	0	Ki67+	 5723 13425
1759	0	0	Ki67+	 4929 14308
1760	0	0	Ki67+	 4931 13619
1761	0	0	Ki67+	 4940 14283
1762	0	0	Ki67+	 4943 13878
1763	0	0	Ki67+	 4947 13643
1764	0	0	Ki67+	 4951 14321
1765	0	0	Ki67+	 4963 13654
1766	0	0	Ki67+	 4970 14321
1767	0	0	Ki67+	 4973 13557
1768	0	0	Ki67+	 4978 14292
1769	0	0	Ki67+	 4994 13815
1770	0	0	Ki67+	 4994 14314
1771	0	0	Ki67+	 4996 14333
1772	0	0	Ki67+	 4998 13576
1773	0	0	Ki67+	 5000 13564
1774	0	0	Ki67+	 5026 13869
1775	0	0	Ki67+	 5032 14327
1776	0	0	Ki67+	 5034 14344
1777	0	0	Ki67+	 5037 13644
1778	0	0	Ki67+	 5039 13914
1779	0	0	Ki67+	 5043 13754
1780	0	0	Ki67+	 5043 13797
1781	0	0	Ki67+	 5043 13867
1782	0	0	Ki67+	 5043 14327
1783	0	0	Ki67+	 5054 13835
1784	0	0	Ki67+	 5064 13923
1785	0	0	Ki67+	 5066 13842
1786	0	0	Ki67+	 5076 13886
1787	0	0	Ki67+	 5076 13904
1788	0	0	Ki67+	 5077 13598
1789	0	0	Ki67+	 5078 14347
1790	0	0	Ki67+	 5087 13705
1791	0	0	Ki67+	 5091 13744
1792	0	0	Ki67+	 5095 13843
1793	0	0	Ki67+	 5097 13952
1794	0	0	Ki67+	 5098 13968
1795	0	0	Ki67+	 5099 13786
1796	0	0	Ki67+	 5099 13928
1797	0	0	Ki67+	 5100 13717
1798	0	0	Ki67+	 5100 13801
1799	0	0	Ki67+	 5104 13887
1800	0	0	Ki67+	 5110 13622
1801	0	0	Ki67+	 5111 13593
1802	0	0	Ki67+	 5111 13747
1803	0	0	Ki67+	 5124 13881
1804	0	0	Ki67+	 5125 13893
1805	0	0	Ki67+	 5131 13810
1806	0	0	Ki67+	 5132 13847
1807	0	0	Ki67+	 5136 13942
1808	0	0	Ki67+	 5137 13645
1809	0	0	Ki67+	 5137 13907
1810	0	0	Ki67+	 5138 13978
1811	0	0	Ki67+	 5143 13728
1812	0	0	Ki67+	 5148 13751
1813	0	0	Ki67+	 5157 13810
1814	0	0	Ki67+	 5157 13883
1815	0	0	Ki67+	 5158 13658
1816	0	0	Ki67+	 5162 13744
1817	0	0	Ki67+	 5165 13899
1818	0	0	Ki67+	 5170 13866
1819	0	0	Ki67+	 5176 14022
1820	0	0	Ki67+	 5182 13829
1821	0	0	Ki67+	 5183 13945
1822	0	0	Ki67+	 5188 13654
1823	0	0	Ki67+	 5189 13691
1824	0	0	Ki67+	 5190 13889
1825	0	0	Ki67+	 5191 13612
1826	0	0	Ki67+	 5199 13774
1827	0	0	Ki67+	 5202 14022
1828	0	0	Ki67+	 5205 13625
1829	0	0	Ki67+	 5206 13830
1830	0	0	Ki67+	 5209 13747
1831	0	0	Ki67+	 5215 13905
1832	0	0	Ki67+	 5216 14061
1833	0	0	Ki67+	 5219 13946
1834	0	0	Ki67+	 5219 13989
1835	0	0	Ki67+	 5219 14044
1836	0	0	Ki67+	 5222 14099
1837	0	0	Ki67+	 5223 13873
1838	0	0	Ki67+	 5226 14025
1839	0	0	Ki67+	 5229 13674
1840	0	0	Ki67+	 5234 13639
1841	0	0	Ki67+	 5237 14063
1842	0	0	Ki67+	 5239 13815
1843	0	0	Ki67+	 5241 13960
1844	0	0	Ki67+	 5245 13895
1845	0	0	Ki67+	 5246 13944
1846	0	0	Ki67+	 5247 13854
1847	0	0	Ki67+	 5250 13979
1848	0	0	Ki67+	 5256 14131
1849	0	0	Ki67+	 5261 13778
1850	0	0	Ki67+	 5263 13857
1851	0	0	Ki67+	 5265 13580
1852	0	0	Ki67+	 5265 14115
1853	0	0	Ki67+	 5267 13999
1854	0	0	Ki67+	 5268 14049
1855	0	0	Ki67+	 5269 13555
1856	0	0	Ki67+	 5271 14071
1857	0	0	Ki67+	 5275 13717
1858	0	0	Ki67+	 5280 13844
1859	0	0	Ki67+	 5284 13813
1860	0	0	Ki67+	 5286 13894
1861	0	0	Ki67+	 5295 13784
1862	0	0	Ki67+	 5297 14110
1863	0	0	Ki67+	 5302 13577
1864	0	0	Ki67+	 5302 13865
1865	0	0	Ki67+	 5303 13728
1866	0	0	Ki67+	 5303 14022
1867	0	0	Ki67+	 5304 13965
1868	0	0	Ki67+	 5305 13688
1869	0	0	Ki67+	 5309 14072
1870	0	0	Ki67+	 5318 13740
1871	0	0	Ki67+	 5320 13961
1872	0	0	Ki67+	 5323 13921
1873	0	0	Ki67+	 5324 14022
1874	0	0	Ki67+	 5325 13566
1875	0	0	Ki67+	 5326 13769
1876	0	0	Ki67+	 5329 14011
1877	0	0	Ki67+	 5330 13800
1878	0	0	Ki67+	 5337 13814
1879	0	0	Ki67+	 5339 13865
1880	0	0	Ki67+	 5343 13832
1881	0	0	Ki67+	 5351 13939
1882	0	0	Ki67+	 5355 13559
1883	0	0	Ki67+	 5355 13966
1884	0	0	Ki67+	 5357 13755
1885	0	0	Ki67+	 5360 14105
1886	0	0	Ki67+	 5363 13648
1887	0	0	Ki67+	 5367 13902
1888	0	0	Ki67+	 5368 14009
1889	0	0	Ki67+	 5374 13818
1890	0	0	Ki67+	 5377 13568
1891	0	0	Ki67+	 5377 13953
1892	0	0	Ki67+	 5377 14096
1893	0	0	Ki67+	 5385 13924
1894	0	0	Ki67+	 5386 13995
1895	0	0	Ki67+	 5388 13630
1896	0	0	Ki67+	 5389 14245
1897	0	0	Ki67+	 5391 13837
1898	0	0	Ki67+	 5393 13895
1899	0	0	Ki67+	 5394 14051
1900	0	0	Ki67+	 5395 14140
1901	0	0	Ki67+	 5402 14197
1902	0	0	Ki67+	 5406 13703
1903	0	0	Ki67+	 5408 13553
1904	0	0	Ki67+	 5415 13966
1905	0	0	Ki67+	 5415 13979
1906	0	0	Ki67+	 5415 14116
1907	0	0	Ki67+	 5416 14090
1908	0	0	Ki67+	 5417 13939
1909	0	0	Ki67+	 5418 13616
1910	0	0	Ki67+	 5418 14059
1911	0	0	Ki67+	 5419 14213
1912	0	0	Ki67+	 5421 13806
1913	0	0	Ki67+	 5422 13731
1914	0	0	Ki67+	 5425 13562
1915	0	0	Ki67+	 5426 13674
1916	0	0	Ki67+	 5433 14030
1917	0	0	Ki67+	 5440 13887
1918	0	0	Ki67+	 5441 13634
1919	0	0	Ki67+	 5441 14058
1920	0	0	Ki67+	 5449 13846
1921	0	0	Ki67+	 5451 14324
1922	0	0	Ki67+	 5456 13621
1923	0	0	Ki67+	 5456 13738
1924	0	0	Ki67+	 5461 14159
1925	0	0	Ki67+	 5469 13656
1926	0	0	Ki67+	 5469 13710
1927	0	0	Ki67+	 5469 13916
1928	0	0	Ki67+	 5471 14114
1929	0	0	Ki67+	 5473 13988
1930	0	0	Ki67+	 5475 14077
1931	0	0	Ki67+	 5476 14331
1932	0	0	Ki67+	 5478 13628
1933	0	0	Ki67+	 5479 13942
1934	0	0	Ki67+	 5479 14015
1935	0	0	Ki67+	 5484 13795
1936	0	0	Ki67+	 5493 13597
1937	0	0	Ki67+	 5495 14161
1938	0	0	Ki67+	 5496 14341
1939	0	0	Ki67+	 5503 13771
1940	0	0	Ki67+	 5508 14099
1941	0	0	Ki67+	 5510 13995
1942	0	0	Ki67+	 5511 14062
1943	0	0	Ki67+	 5512 13880
1944	0	0	Ki67+	 5515 13865
1945	0	0	Ki67+	 5525 14345
1946	0	0	Ki67+	 5528 13868
1947	0	0	Ki67+	 5530 13803
1948	0	0	Ki67+	 5530 13881
1949	0	0	Ki67+	 5531 14089
1950	0	0	Ki67+	 5534 13621
1951	0	0	Ki67+	 5536 14024
1952	0	0	Ki67+	 5542 14298
1953	0	0	Ki67+	 5545 13774
1954	0	0	Ki67+	 5548 13666
1955	0	0	Ki67+	 5549 14036
1956	0	0	Ki67+	 5554 14077
1957	0	0	Ki67+	 5559 13635
1958	0	0	Ki67+	 5560 14302
1959	0	0	Ki67+	 5561 14349
1960	0	0	Ki67+	 5569 14332
1961	0	0	Ki67+	 5571 13815
1962	0	0	Ki67+	 5571 13866
1963	0	0	Ki67+	 5574 14143
1964	0	0	Ki67+	 5575 14178
1965	0	0	Ki67+	 5577 13644
1966	0	0	Ki67+	 5581 13617
1967	0	0	Ki67+	 5581 14094
1968	0	0	Ki67+	 5582 13925
1969	0	0	Ki67+	 5583 13740
1970	0	0	Ki67+	 5583 13778
1971	0	0	Ki67+	 5586 13653
1972	0	0	Ki67+	 5587 13939
1973	0	0	Ki67+	 5592 14024
1974	0	0	Ki67+	 5594 13874
1975	0	0	Ki67+	 5598 13970
1976	0	0	Ki67+	 5608 13591
1977	0	0	Ki67+	 5610 13868
1978	0	0	Ki67+	 5610 14086
1979	0	0	Ki67+	 5614 14140
1980	0	0	Ki67+	 5618 14167
1981	0	0	Ki67+	 5623 13622
1982	0	0	Ki67+	 5625 13926
1983	0	0	Ki67+	 5625 13964
1984	0	0	Ki67+	 5626 14100
1985	0	0	Ki67+	 5631 13822
1986	0	0	Ki67+	 5631 14053
1987	0	0	Ki67+	 5631 14118
1988	0	0	Ki67+	 5631 14178
1989	0	0	Ki67+	 5633 14338
1990	0	0	Ki67+	 5637 13936
1991	0	0	Ki67+	 5639 13868
1992	0	0	Ki67+	 5639 13986
1993	0	0	Ki67+	 5641 13958
1994	0	0	Ki67+	 5641 14292
1995	0	0	Ki67+	 5644 13789
1996	0	0	Ki67+	 5646 14072
1997	0	0	Ki67+	 5655 14155
1998	0	0	Ki67+	 5659 13611
1999	0	0	Ki67+	 5659 14306
2000	0	0	Ki67+	 5663 14345
2001	0	0	Ki67+	 5664 13884
2002	0	0	Ki67+	 5668 13632
2003	0	0	Ki67+	 5668 14267
2004	0	0	Ki67+	 5672 14115
2005	0	0	Ki67+	 5673 13669
2006	0	0	Ki67+	 5673 13927
2007	0	0	Ki67+	 5677 13683
2008	0	0	Ki67+	 5678 13970
2009	0	0	Ki67+	 5684 14053
2010	0	0	Ki67+	 5686 14138
2011	0	0	Ki67+	 5689 13921
2012	0	0	Ki67+	 5694 14174
2013	0	0	Ki67+	 5700 14250
2014	0	0	Ki67+	 5702 14222
2015	0	0	Ki67+	 5703 14184
2016	0	0	Ki67+	 5705 13886
2017	0	0	Ki67+	 5708 13615
2018	0	0	Ki67+	 5711 14080
2019	0	0	Ki67+	 5715 13950
2020	0	0	Ki67+	 5715 13987
2021	0	0	Ki67+	 5717 13883
2022	0	0	Ki67+	 5717 13913
2023	0	0	Ki67+	 5718 14291
2024	0	0	Ki67+	 5718 14315
2025	0	0	Ki67+	 5724 14248
2026	0	0	Ki67+	 4938 14721
2027	0	0	Ki67+	 4946 14451
2028	0	0	Ki67+	 4947 14866
2029	0	0	Ki67+	 4948 14764
2030	0	0	Ki67+	 4951 14550
2031	0	0	Ki67+	 4951 14847
2032	0	0	Ki67+	 4953 14588
2033	0	0	Ki67+	 4954 14934
2034	0	0	Ki67+	 4957 15123
2035	0	0	Ki67+	 4958 14873
2036	0	0	Ki67+	 4959 14830
2037	0	0	Ki67+	 4966 14664
2038	0	0	Ki67+	 4972 14745
2039	0	0	Ki67+	 4974 14791
2040	0	0	Ki67+	 4974 14830
2041	0	0	Ki67+	 4983 14914
2042	0	0	Ki67+	 4987 15149
2043	0	0	Ki67+	 4991 14596
2044	0	0	Ki67+	 4991 15129
2045	0	0	Ki67+	 4995 14954
2046	0	0	Ki67+	 5002 14558
2047	0	0	Ki67+	 5006 14786
2048	0	0	Ki67+	 5007 15028
2049	0	0	Ki67+	 5011 14869
2050	0	0	Ki67+	 5015 14892
2051	0	0	Ki67+	 5015 14962
2052	0	0	Ki67+	 5020 14597
2053	0	0	Ki67+	 5022 14469
2054	0	0	Ki67+	 5024 14484
2055	0	0	Ki67+	 5024 14907
2056	0	0	Ki67+	 5029 14742
2057	0	0	Ki67+	 5029 14814
2058	0	0	Ki67+	 5029 14865
2059	0	0	Ki67+	 5033 14658
2060	0	0	Ki67+	 5034 14902
2061	0	0	Ki67+	 5035 14573
2062	0	0	Ki67+	 5037 15075
2063	0	0	Ki67+	 5040 14940
2064	0	0	Ki67+	 5042 14448
2065	0	0	Ki67+	 5049 14960
2066	0	0	Ki67+	 5054 14549
2067	0	0	Ki67+	 5055 14613
2068	0	0	Ki67+	 5067 14569
2069	0	0	Ki67+	 5069 15142
2070	0	0	Ki67+	 5071 14600
2071	0	0	Ki67+	 5072 14471
2072	0	0	Ki67+	 5072 14931
2073	0	0	Ki67+	 5076 15120
2074	0	0	Ki67+	 5077 14786
2075	0	0	Ki67+	 5078 14960
2076	0	0	Ki67+	 5080 14808
2077	0	0	Ki67+	 5081 14555
2078	0	0	Ki67+	 5096 14488
2079	0	0	Ki67+	 5096 14803
2080	0	0	Ki67+	 5097 14788
2081	0	0	Ki67+	 5098 14907
2082	0	0	Ki67+	 5101 15056
2083	0	0	Ki67+	 5102 14565
2084	0	0	Ki67+	 5103 14473
2085	0	0	Ki67+	 5106 14597
2086	0	0	Ki67+	 5106 14939
2087	0	0	Ki67+	 5111 15091
2088	0	0	Ki67+	 5114 14958
2089	0	0	Ki67+	 5115 14905
2090	0	0	Ki67+	 5122 14741
2091	0	0	Ki67+	 5122 14765
2092	0	0	Ki67+	 5125 15137
2093	0	0	Ki67+	 5127 14586
2094	0	0	Ki67+	 5140 14942
2095	0	0	Ki67+	 5142 14971
2096	0	0	Ki67+	 5146 14589
2097	0	0	Ki67+	 5149 14859
2098	0	0	Ki67+	 5151 14544
2099	0	0	Ki67+	 5157 14824
2100	0	0	Ki67+	 5158 14391
2101	0	0	Ki67+	 5163 14907
2102	0	0	Ki67+	 5163 15068
2103	0	0	Ki67+	 5164 14503
2104	0	0	Ki67+	 5166 14931
2105	0	0	Ki67+	 5175 15102
2106	0	0	Ki67+	 5177 15118
2107	0	0	Ki67+	 5178 14571
2108	0	0	Ki67+	 5178 14872
2109	0	0	Ki67+	 5180 14829
2110	0	0	Ki67+	 5181 14976
2111	0	0	Ki67+	 5183 14759
2112	0	0	Ki67+	 5185 14801
2113	0	0	Ki67+	 5186 14508
2114	0	0	Ki67+	 5191 14916
2115	0	0	Ki67+	 5193 14548
2116	0	0	Ki67+	 5196 14737
2117	0	0	Ki67+	 5201 15056
2118	0	0	Ki67+	 5201 15147
2119	0	0	Ki67+	 5202 15098
2120	0	0	Ki67+	 5206 14771
2121	0	0	Ki67+	 5214 14737
2122	0	0	Ki67+	 5214 14952
2123	0	0	Ki67+	 5215 14839
2124	0	0	Ki67+	 5220 14568
2125	0	0	Ki67+	 5221 15125
2126	0	0	Ki67+	 5231 14804
2127	0	0	Ki67+	 5238 15090
2128	0	0	Ki67+	 5239 14548
2129	0	0	Ki67+	 5244 14783
2130	0	0	Ki67+	 5245 14867
2131	0	0	Ki67+	 5247 14902
2132	0	0	Ki67+	 5253 14803
2133	0	0	Ki67+	 5255 15119
2134	0	0	Ki67+	 5262 14960
2135	0	0	Ki67+	 5264 15131
2136	0	0	Ki67+	 5271 15104
2137	0	0	Ki67+	 5284 14698
2138	0	0	Ki67+	 5286 15150
2139	0	0	Ki67+	 5293 14942
2140	0	0	Ki67+	 5297 14745
2141	0	0	Ki67+	 5299 15137
2142	0	0	Ki67+	 5303 15117
2143	0	0	Ki67+	 5306 15087
2144	0	0	Ki67+	 5308 15004
2145	0	0	Ki67+	 5309 14831
2146	0	0	Ki67+	 5315 14889
2147	0	0	Ki67+	 5324 14932
2148	0	0	Ki67+	 5325 14979
2149	0	0	Ki67+	 5328 15005
2150	0	0	Ki67+	 5330 14736
2151	0	0	Ki67+	 5331 14746
2152	0	0	Ki67+	 5337 15114
2153	0	0	Ki67+	 5337 15131
2154	0	0	Ki67+	 5343 15031
2155	0	0	Ki67+	 5348 14935
2156	0	0	Ki67+	 5355 15013
2157	0	0	Ki67+	 5362 14825
2158	0	0	Ki67+	 5364 14861
2159	0	0	Ki67+	 5370 14792
2160	0	0	Ki67+	 5370 14907
2161	0	0	Ki67+	 5374 14976
2162	0	0	Ki67+	 5379 15113
2163	0	0	Ki67+	 5394 14721
2164	0	0	Ki67+	 5397 14807
2165	0	0	Ki67+	 5401 14703
2166	0	0	Ki67+	 5406 14773
2167	0	0	Ki67+	 5408 14941
2168	0	0	Ki67+	 5409 14999
2169	0	0	Ki67+	 5410 15135
2170	0	0	Ki67+	 5415 15062
2171	0	0	Ki67+	 5426 14917
2172	0	0	Ki67+	 5428 14861
2173	0	0	Ki67+	 5429 14770
2174	0	0	Ki67+	 5433 14791
2175	0	0	Ki67+	 5445 14981
2176	0	0	Ki67+	 5453 14752
2177	0	0	Ki67+	 5453 14811
2178	0	0	Ki67+	 5453 15067
2179	0	0	Ki67+	 5456 14775
2180	0	0	Ki67+	 5456 14852
2181	0	0	Ki67+	 5458 15024
2182	0	0	Ki67+	 5466 14800
2183	0	0	Ki67+	 5466 14842
2184	0	0	Ki67+	 5473 14993
2185	0	0	Ki67+	 5478 15114
2186	0	0	Ki67+	 5481 15069
2187	0	0	Ki67+	 5491 14823
2188	0	0	Ki67+	 5491 14877
2189	0	0	Ki67+	 5492 14783
2190	0	0	Ki67+	 5495 14861
2191	0	0	Ki67+	 5504 14933
2192	0	0	Ki67+	 5506 15124
2193	0	0	Ki67+	 5509 15103
2194	0	0	Ki67+	 5518 15001
2195	0	0	Ki67+	 5518 15127
2196	0	0	Ki67+	 5520 14965
2197	0	0	Ki67+	 5522 14890
2198	0	0	Ki67+	 5525 14784
2199	0	0	Ki67+	 5525 14990
2200	0	0	Ki67+	 5527 14919
2201	0	0	Ki67+	 5541 15051
2202	0	0	Ki67+	 5547 14445
2203	0	0	Ki67+	 5547 15009
2204	0	0	Ki67+	 5548 14870
2205	0	0	Ki67+	 5549 14399
2206	0	0	Ki67+	 5550 14810
2207	0	0	Ki67+	 5553 14385
2208	0	0	Ki67+	 5553 15094
2209	0	0	Ki67+	 5558 15037
2210	0	0	Ki67+	 5558 15104
2211	0	0	Ki67+	 5562 15076
2212	0	0	Ki67+	 5566 14379
2213	0	0	Ki67+	 5572 14921
2214	0	0	Ki67+	 5579 14407
2215	0	0	Ki67+	 5579 14787
2216	0	0	Ki67+	 5581 14471
2217	0	0	Ki67+	 5583 14441
2218	0	0	Ki67+	 5586 14941
2219	0	0	Ki67+	 5586 15107
2220	0	0	Ki67+	 5589 14861
2221	0	0	Ki67+	 5605 14872
2222	0	0	Ki67+	 5613 14857
2223	0	0	Ki67+	 5614 14939
2224	0	0	Ki67+	 5622 14914
2225	0	0	Ki67+	 5628 14396
2226	0	0	Ki67+	 5631 14425
2227	0	0	Ki67+	 5634 15043
2228	0	0	Ki67+	 5639 14877
2229	0	0	Ki67+	 5644 15151
2230	0	0	Ki67+	 5645 14478
2231	0	0	Ki67+	 5647 15109
2232	0	0	Ki67+	 5648 14849
2233	0	0	Ki67+	 5659 14371
2234	0	0	Ki67+	 5660 15043
2235	0	0	Ki67+	 5661 14974
2236	0	0	Ki67+	 5668 15020
2237	0	0	Ki67+	 5672 14534
2238	0	0	Ki67+	 5672 14571
2239	0	0	Ki67+	 5672 14880
2240	0	0	Ki67+	 5673 14449
2241	0	0	Ki67+	 5673 14508
2242	0	0	Ki67+	 5682 14893
2243	0	0	Ki67+	 5682 15063
2244	0	0	Ki67+	 5682 15134
2245	0	0	Ki67+	 5687 14566
2246	0	0	Ki67+	 5690 14929
2247	0	0	Ki67+	 5692 14867
2248	0	0	Ki67+	 5693 14430
2249	0	0	Ki67+	 5694 14523
2250	0	0	Ki67+	 5694 15014
2251	0	0	Ki67+	 5702 14487
2252	0	0	Ki67+	 5712 14686
2253	0	0	Ki67+	 5717 14965
2254	0	0	Ki67+	 5719 15132
2255	0	0	Ki67+	 5721 14803
2256	0	0	Ki67+	 5721 15061
2257	0	0	Ki67+	 5725 14540
2258	0	0	Ki67+	 5725 14948
2259	0	0	Ki67+	 5726 15009
2260	0	0	Ki67+	 5727 14359
2261	0	0	Ki67+	 4933 15459
2262	0	0	Ki67+	 4934 15352
2263	0	0	Ki67+	 4935 15708
2264	0	0	Ki67+	 4937 15435
2265	0	0	Ki67+	 4937 15738
2266	0	0	Ki67+	 4941 15717
2267	0	0	Ki67+	 4948 15531
2268	0	0	Ki67+	 4949 15409
2269	0	0	Ki67+	 4952 15486
2270	0	0	Ki67+	 4955 15380
2271	0	0	Ki67+	 4956 15165
2272	0	0	Ki67+	 4962 15237
2273	0	0	Ki67+	 4964 15442
2274	0	0	Ki67+	 4966 15202
2275	0	0	Ki67+	 4967 15706
2276	0	0	Ki67+	 4970 15645
2277	0	0	Ki67+	 4971 15176
2278	0	0	Ki67+	 4971 15411
2279	0	0	Ki67+	 4973 15370
2280	0	0	Ki67+	 4980 15441
2281	0	0	Ki67+	 4997 15314
2282	0	0	Ki67+	 5002 15216
2283	0	0	Ki67+	 5005 15251
2284	0	0	Ki67+	 5010 15197
2285	0	0	Ki67+	 5013 15164
2286	0	0	Ki67+	 5013 15699
2287	0	0	Ki67+	 5027 15363
2288	0	0	Ki67+	 5043 15208
2289	0	0	Ki67+	 5049 15182
2290	0	0	Ki67+	 5067 15587
2291	0	0	Ki67+	 5069 15300
2292	0	0	Ki67+	 5072 15275
2293	0	0	Ki67+	 5074 15619
2294	0	0	Ki67+	 5082 15533
2295	0	0	Ki67+	 5084 15181
2296	0	0	Ki67+	 5087 15273
2297	0	0	Ki67+	 5090 15612
2298	0	0	Ki67+	 5092 15232
2299	0	0	Ki67+	 5096 15591
2300	0	0	Ki67+	 5098 15205
2301	0	0	Ki67+	 5104 15690
2302	0	0	Ki67+	 5106 15167
2303	0	0	Ki67+	 5106 15527
2304	0	0	Ki67+	 5108 15714
2305	0	0	Ki67+	 5114 15559
2306	0	0	Ki67+	 5119 15384
2307	0	0	Ki67+	 5128 15362
2308	0	0	Ki67+	 5129 15284
2309	0	0	Ki67+	 5137 15259
2310	0	0	Ki67+	 5144 15219
2311	0	0	Ki67+	 5144 15544
2312	0	0	Ki67+	 5159 15213
2313	0	0	Ki67+	 5162 15783
2314	0	0	Ki67+	 5163 15753
2315	0	0	Ki67+	 5172 15577
2316	0	0	Ki67+	 5175 15177
2317	0	0	Ki67+	 5178 15767
2318	0	0	Ki67+	 5179 15220
2319	0	0	Ki67+	 5189 15792
2320	0	0	Ki67+	 5193 15726
2321	0	0	Ki67+	 5195 15700
2322	0	0	Ki67+	 5196 15584
2323	0	0	Ki67+	 5197 15783
2324	0	0	Ki67+	 5202 15506
2325	0	0	Ki67+	 5206 15722
2326	0	0	Ki67+	 5207 15609
2327	0	0	Ki67+	 5211 15166
2328	0	0	Ki67+	 5216 15480
2329	0	0	Ki67+	 5216 15815
2330	0	0	Ki67+	 5220 15544
2331	0	0	Ki67+	 5224 15639
2332	0	0	Ki67+	 5225 15443
2333	0	0	Ki67+	 5226 15563
2334	0	0	Ki67+	 5229 15408
2335	0	0	Ki67+	 5241 15350
2336	0	0	Ki67+	 5248 15503
2337	0	0	Ki67+	 5248 15573
2338	0	0	Ki67+	 5253 15832
2339	0	0	Ki67+	 5255 15464
2340	0	0	Ki67+	 5259 15705
2341	0	0	Ki67+	 5264 15281
2342	0	0	Ki67+	 5267 15530
2343	0	0	Ki67+	 5271 15402
2344	0	0	Ki67+	 5274 15631
2345	0	0	Ki67+	 5276 15504
2346	0	0	Ki67+	 5277 15462
2347	0	0	Ki67+	 5278 15828
2348	0	0	Ki67+	 5290 15430
2349	0	0	Ki67+	 5295 15786
2350	0	0	Ki67+	 5298 15304
2351	0	0	Ki67+	 5298 15628
2352	0	0	Ki67+	 5308 15193
2353	0	0	Ki67+	 5308 15663
2354	0	0	Ki67+	 5310 15408
2355	0	0	Ki67+	 5312 15811
2356	0	0	Ki67+	 5313 15503
2357	0	0	Ki67+	 5316 15688
2358	0	0	Ki67+	 5317 15161
2359	0	0	Ki67+	 5320 15519
2360	0	0	Ki67+	 5321 15890
2361	0	0	Ki67+	 5323 15473
2362	0	0	Ki67+	 5326 15446
2363	0	0	Ki67+	 5328 15661
2364	0	0	Ki67+	 5329 15788
2365	0	0	Ki67+	 5339 15761
2366	0	0	Ki67+	 5340 15857
2367	0	0	Ki67+	 5341 15899
2368	0	0	Ki67+	 5345 15208
2369	0	0	Ki67+	 5345 15465
2370	0	0	Ki67+	 5347 15185
2371	0	0	Ki67+	 5353 15699
2372	0	0	Ki67+	 5354 15826
2373	0	0	Ki67+	 5358 15792
2374	0	0	Ki67+	 5359 15620
2375	0	0	Ki67+	 5360 15673
2376	0	0	Ki67+	 5367 15202
2377	0	0	Ki67+	 5368 15214
2378	0	0	Ki67+	 5368 15455
2379	0	0	Ki67+	 5369 15426
2380	0	0	Ki67+	 5370 15230
2381	0	0	Ki67+	 5374 15497
2382	0	0	Ki67+	 5376 15305
2383	0	0	Ki67+	 5376 15781
2384	0	0	Ki67+	 5377 15860
2385	0	0	Ki67+	 5379 15697
2386	0	0	Ki67+	 5388 15789
2387	0	0	Ki67+	 5391 15742
2388	0	0	Ki67+	 5392 15887
2389	0	0	Ki67+	 5392 15921
2390	0	0	Ki67+	 5394 15805
2391	0	0	Ki67+	 5400 15460
2392	0	0	Ki67+	 5401 15497
2393	0	0	Ki67+	 5402 15884
2394	0	0	Ki67+	 5410 15855
2395	0	0	Ki67+	 5413 15937
2396	0	0	Ki67+	 5415 15829
2397	0	0	Ki67+	 5416 15923
2398	0	0	Ki67+	 5417 15689
2399	0	0	Ki67+	 5419 15718
2400	0	0	Ki67+	 5421 15678
2401	0	0	Ki67+	 5428 15181
2402	0	0	Ki67+	 5429 15942
2403	0	0	Ki67+	 5437 15163
2404	0	0	Ki67+	 5437 15483
2405	0	0	Ki67+	 5438 15891
2406	0	0	Ki67+	 5449 15940
2407	0	0	Ki67+	 5454 15201
2408	0	0	Ki67+	 5456 15660
2409	0	0	Ki67+	 5457 15534
2410	0	0	Ki67+	 5460 15176
2411	0	0	Ki67+	 5462 15247
2412	0	0	Ki67+	 5467 15679
2413	0	0	Ki67+	 5468 15410
2414	0	0	Ki67+	 5469 15566
2415	0	0	Ki67+	 5469 15822
2416	0	0	Ki67+	 5473 15203
2417	0	0	Ki67+	 5475 15900
2418	0	0	Ki67+	 5476 15263
2419	0	0	Ki67+	 5476 15553
2420	0	0	Ki67+	 5476 15720
2421	0	0	Ki67+	 5478 15773
2422	0	0	Ki67+	 5481 15453
2423	0	0	Ki67+	 5482 15915
2424	0	0	Ki67+	 5484 15745
2425	0	0	Ki67+	 5485 15527
2426	0	0	Ki67+	 5486 15860
2427	0	0	Ki67+	 5491 15185
2428	0	0	Ki67+	 5492 15384
2429	0	0	Ki67+	 5493 15924
2430	0	0	Ki67+	 5495 15354
2431	0	0	Ki67+	 5495 15751
2432	0	0	Ki67+	 5497 15475
2433	0	0	Ki67+	 5497 15740
2434	0	0	Ki67+	 5500 15244
2435	0	0	Ki67+	 5502 15455
2436	0	0	Ki67+	 5504 15503
2437	0	0	Ki67+	 5508 15562
2438	0	0	Ki67+	 5510 15837
2439	0	0	Ki67+	 5511 15528
2440	0	0	Ki67+	 5511 15665
2441	0	0	Ki67+	 5511 15893
2442	0	0	Ki67+	 5515 15677
2443	0	0	Ki67+	 5515 15926
2444	0	0	Ki67+	 5518 15446
2445	0	0	Ki67+	 5523 15426
2446	0	0	Ki67+	 5523 15641
2447	0	0	Ki67+	 5526 15326
2448	0	0	Ki67+	 5526 15880
2449	0	0	Ki67+	 5528 15480
2450	0	0	Ki67+	 5531 15617
2451	0	0	Ki67+	 5534 15679
2452	0	0	Ki67+	 5534 15947
2453	0	0	Ki67+	 5535 15647
2454	0	0	Ki67+	 5544 15349
2455	0	0	Ki67+	 5549 15466
2456	0	0	Ki67+	 5550 15388
2457	0	0	Ki67+	 5550 15507
2458	0	0	Ki67+	 5553 15880
2459	0	0	Ki67+	 5554 15921
2460	0	0	Ki67+	 5560 15302
2461	0	0	Ki67+	 5561 15458
2462	0	0	Ki67+	 5562 15495
2463	0	0	Ki67+	 5565 15596
2464	0	0	Ki67+	 5569 15252
2465	0	0	Ki67+	 5570 15723
2466	0	0	Ki67+	 5571 15393
2467	0	0	Ki67+	 5573 15691
2468	0	0	Ki67+	 5574 15315
2469	0	0	Ki67+	 5581 15375
2470	0	0	Ki67+	 5586 15303
2471	0	0	Ki67+	 5595 15345
2472	0	0	Ki67+	 5599 15324
2473	0	0	Ki67+	 5600 15303
2474	0	0	Ki67+	 5601 15456
2475	0	0	Ki67+	 5606 15925
2476	0	0	Ki67+	 5611 15785
2477	0	0	Ki67+	 5612 15888
2478	0	0	Ki67+	 5616 15936
2479	0	0	Ki67+	 5626 15849
2480	0	0	Ki67+	 5631 15436
2481	0	0	Ki67+	 5632 15766
2482	0	0	Ki67+	 5632 15925
2483	0	0	Ki67+	 5636 15182
2484	0	0	Ki67+	 5647 15881
2485	0	0	Ki67+	 5652 15830
2486	0	0	Ki67+	 5664 15783
2487	0	0	Ki67+	 5666 15393
2488	0	0	Ki67+	 5668 15630
2489	0	0	Ki67+	 5672 15154
2490	0	0	Ki67+	 5674 15661
2491	0	0	Ki67+	 5681 15163
2492	0	0	Ki67+	 5682 15321
2493	0	0	Ki67+	 5682 15749
2494	0	0	Ki67+	 5685 15899
2495	0	0	Ki67+	 5688 15864
2496	0	0	Ki67+	 5693 15344
2497	0	0	Ki67+	 5694 15574
2498	0	0	Ki67+	 5696 15888
2499	0	0	Ki67+	 5705 15351
2500	0	0	Ki67+	 5707 15732
2501	0	0	Ki67+	 5708 15406
2502	0	0	Ki67+	 5710 15555
2503	0	0	Ki67+	 5712 15184
2504	0	0	Ki67+	 5714 15790
2505	0	0	Ki67+	 5715 15842
2506	0	0	Ki67+	 5718 15368
2507	0	0	Ki67+	 5719 15416
2508	0	0	Ki67+	 5723 15381
2509	0	0	Ki67+	 4931 16664
2510	0	0	Ki67+	 4941 15961
2511	0	0	Ki67+	 4944 16499
2512	0	0	Ki67+	 4944 16518
2513	0	0	Ki67+	 4949 16347
2514	0	0	Ki67+	 4950 16364
2515	0	0	Ki67+	 4953 16064
2516	0	0	Ki67+	 4953 16481
2517	0	0	Ki67+	 4972 16364
2518	0	0	Ki67+	 4975 16103
2519	0	0	Ki67+	 4983 16178
2520	0	0	Ki67+	 4983 16194
2521	0	0	Ki67+	 4989 15977
2522	0	0	Ki67+	 4998 16539
2523	0	0	Ki67+	 5001 16371
2524	0	0	Ki67+	 5001 16558
2525	0	0	Ki67+	 5017 16533
2526	0	0	Ki67+	 5018 16369
2527	0	0	Ki67+	 5019 16732
2528	0	0	Ki67+	 5022 15983
2529	0	0	Ki67+	 5028 16216
2530	0	0	Ki67+	 5029 16077
2531	0	0	Ki67+	 5032 16252
2532	0	0	Ki67+	 5047 16362
2533	0	0	Ki67+	 5056 15984
2534	0	0	Ki67+	 5056 16067
2535	0	0	Ki67+	 5061 16034
2536	0	0	Ki67+	 5062 16366
2537	0	0	Ki67+	 5066 16077
2538	0	0	Ki67+	 5067 16212
2539	0	0	Ki67+	 5068 16527
2540	0	0	Ki67+	 5072 16716
2541	0	0	Ki67+	 5075 16378
2542	0	0	Ki67+	 5077 15992
2543	0	0	Ki67+	 5078 16195
2544	0	0	Ki67+	 5078 16502
2545	0	0	Ki67+	 5079 16567
2546	0	0	Ki67+	 5082 16722
2547	0	0	Ki67+	 5085 16009
2548	0	0	Ki67+	 5086 16557
2549	0	0	Ki67+	 5091 16628
2550	0	0	Ki67+	 5093 15998
2551	0	0	Ki67+	 5095 16659
2552	0	0	Ki67+	 5098 16680
2553	0	0	Ki67+	 5099 16389
2554	0	0	Ki67+	 5102 16094
2555	0	0	Ki67+	 5102 16226
2556	0	0	Ki67+	 5105 16361
2557	0	0	Ki67+	 5106 16511
2558	0	0	Ki67+	 5114 16292
2559	0	0	Ki67+	 5116 16194
2560	0	0	Ki67+	 5117 16570
2561	0	0	Ki67+	 5121 16004
2562	0	0	Ki67+	 5123 16650
2563	0	0	Ki67+	 5129 16103
2564	0	0	Ki67+	 5130 16616
2565	0	0	Ki67+	 5131 16541
2566	0	0	Ki67+	 5139 16016
2567	0	0	Ki67+	 5139 16206
2568	0	0	Ki67+	 5139 16717
2569	0	0	Ki67+	 5145 16035
2570	0	0	Ki67+	 5148 16576
2571	0	0	Ki67+	 5148 16597
2572	0	0	Ki67+	 5154 16279
2573	0	0	Ki67+	 5157 16358
2574	0	0	Ki67+	 5158 16546
2575	0	0	Ki67+	 5163 16727
2576	0	0	Ki67+	 5164 16103
2577	0	0	Ki67+	 5176 16353
2578	0	0	Ki67+	 5182 16313
2579	0	0	Ki67+	 5185 16019
2580	0	0	Ki67+	 5192 16375
2581	0	0	Ki67+	 5196 16209
2582	0	0	Ki67+	 5208 16325
2583	0	0	Ki67+	 5216 16048
2584	0	0	Ki67+	 5219 16338
2585	0	0	Ki67+	 5225 16214
2586	0	0	Ki67+	 5226 16113
2587	0	0	Ki67+	 5237 16071
2588	0	0	Ki67+	 5250 16324
2589	0	0	Ki67+	 5254 16312
2590	0	0	Ki67+	 5258 16088
2591	0	0	Ki67+	 5271 16308
2592	0	0	Ki67+	 5272 16094
2593	0	0	Ki67+	 5284 16008
2594	0	0	Ki67+	 5284 16307
2595	0	0	Ki67+	 5293 16040
2596	0	0	Ki67+	 5307 16018
2597	0	0	Ki67+	 5314 16044
2598	0	0	Ki67+	 5325 16025
2599	0	0	Ki67+	 5337 16056
2600	0	0	Ki67+	 5361 16024
2601	0	0	Ki67+	 5363 16065
2602	0	0	Ki67+	 5365 16080
2603	0	0	Ki67+	 5385 16097
2604	0	0	Ki67+	 5401 16749
2605	0	0	Ki67+	 5403 16035
2606	0	0	Ki67+	 5412 16108
2607	0	0	Ki67+	 5424 16045
2608	0	0	Ki67+	 5447 16060
2609	0	0	Ki67+	 5449 16125
2610	0	0	Ki67+	 5473 16073
2611	0	0	Ki67+	 5475 16130
2612	0	0	Ki67+	 5517 16144
2613	0	0	Ki67+	 5544 16151
2614	0	0	Ki67+	 5552 16090
2615	0	0	Ki67+	 5562 16370
2616	0	0	Ki67+	 5571 16160
2617	0	0	Ki67+	 5577 16387
2618	0	0	Ki67+	 5586 16355
2619	0	0	Ki67+	 5599 16414
2620	0	0	Ki67+	 5605 16366
2621	0	0	Ki67+	 5619 16171
2622	0	0	Ki67+	 5620 16347
2623	0	0	Ki67+	 5624 16423
2624	0	0	Ki67+	 5632 16354
2625	0	0	Ki67+	 5636 16109
2626	0	0	Ki67+	 5642 16430
2627	0	0	Ki67+	 5646 16341
2628	0	0	Ki67+	 5655 16173
2629	0	0	Ki67+	 5657 16117
2630	0	0	Ki67+	 5660 15953
2631	0	0	Ki67+	 5674 16446
2632	0	0	Ki67+	 5676 16332
2633	0	0	Ki67+	 5688 15982
2634	0	0	Ki67+	 5692 16451
2635	0	0	Ki67+	 5694 16134
2636	0	0	Ki67+	 5694 16182
2637	0	0	Ki67+	 5711 16335
2638	0	0	Ki67+	 5719 15988
2639	0	0	Ki67+	 5719 16454
2640	0	0	Ki67+	 5725 16147
2641	0	0	Ki67+	 5727 16189
2642	0	0	Ki67+	 4934 17336
2643	0	0	Ki67+	 4951 17252
2644	0	0	Ki67+	 4953 16801
2645	0	0	Ki67+	 4960 17130
2646	0	0	Ki67+	 4962 16768
2647	0	0	Ki67+	 4964 17325
2648	0	0	Ki67+	 4965 17520
2649	0	0	Ki67+	 4969 16777
2650	0	0	Ki67+	 4970 16829
2651	0	0	Ki67+	 4970 17210
2652	0	0	Ki67+	 4975 17143
2653	0	0	Ki67+	 4975 17412
2654	0	0	Ki67+	 4984 17118
2655	0	0	Ki67+	 4984 17533
2656	0	0	Ki67+	 4991 17316
2657	0	0	Ki67+	 4998 16815
2658	0	0	Ki67+	 5029 16939
2659	0	0	Ki67+	 5033 16926
2660	0	0	Ki67+	 5064 16892
2661	0	0	Ki67+	 5064 17182
2662	0	0	Ki67+	 5065 17037
2663	0	0	Ki67+	 5068 17332
2664	0	0	Ki67+	 5072 16957
2665	0	0	Ki67+	 5078 17008
2666	0	0	Ki67+	 5078 17120
2667	0	0	Ki67+	 5081 17048
2668	0	0	Ki67+	 5083 16918
2669	0	0	Ki67+	 5090 17536
2670	0	0	Ki67+	 5095 17329
2671	0	0	Ki67+	 5104 16774
2672	0	0	Ki67+	 5108 16958
2673	0	0	Ki67+	 5108 17538
2674	0	0	Ki67+	 5113 17520
2675	0	0	Ki67+	 5117 17150
2676	0	0	Ki67+	 5124 16886
2677	0	0	Ki67+	 5125 16924
2678	0	0	Ki67+	 5129 17506
2679	0	0	Ki67+	 5133 17402
2680	0	0	Ki67+	 5142 17356
2681	0	0	Ki67+	 5143 17416
2682	0	0	Ki67+	 5144 17053
2683	0	0	Ki67+	 5145 17475
2684	0	0	Ki67+	 5154 17316
2685	0	0	Ki67+	 5162 17486
2686	0	0	Ki67+	 5163 16930
2687	0	0	Ki67+	 5164 17147
2688	0	0	Ki67+	 5166 17369
2689	0	0	Ki67+	 5170 17064
2690	0	0	Ki67+	 5171 17179
2691	0	0	Ki67+	 5173 17349
2692	0	0	Ki67+	 5174 17094
2693	0	0	Ki67+	 5178 17434
2694	0	0	Ki67+	 5192 17065
2695	0	0	Ki67+	 5195 17263
2696	0	0	Ki67+	 5196 17357
2697	0	0	Ki67+	 5198 16905
2698	0	0	Ki67+	 5198 16993
2699	0	0	Ki67+	 5207 17309
2700	0	0	Ki67+	 5209 16939
2701	0	0	Ki67+	 5209 17089
2702	0	0	Ki67+	 5210 16924
2703	0	0	Ki67+	 5215 17121
2704	0	0	Ki67+	 5218 16957
2705	0	0	Ki67+	 5222 17269
2706	0	0	Ki67+	 5226 16863
2707	0	0	Ki67+	 5231 17168
2708	0	0	Ki67+	 5231 17276
2709	0	0	Ki67+	 5235 17212
2710	0	0	Ki67+	 5246 17237
2711	0	0	Ki67+	 5247 17123
2712	0	0	Ki67+	 5250 17164
2713	0	0	Ki67+	 5264 17201
2714	0	0	Ki67+	 5283 16840
2715	0	0	Ki67+	 5286 16970
2716	0	0	Ki67+	 5305 17533
2717	0	0	Ki67+	 5313 16808
2718	0	0	Ki67+	 5313 16823
2719	0	0	Ki67+	 5315 16876
2720	0	0	Ki67+	 5321 17510
2721	0	0	Ki67+	 5328 17182
2722	0	0	Ki67+	 5334 17466
2723	0	0	Ki67+	 5335 16927
2724	0	0	Ki67+	 5336 17241
2725	0	0	Ki67+	 5343 17535
2726	0	0	Ki67+	 5351 17212
2727	0	0	Ki67+	 5352 16925
2728	0	0	Ki67+	 5355 17451
2729	0	0	Ki67+	 5358 17171
2730	0	0	Ki67+	 5367 16901
2731	0	0	Ki67+	 5367 17511
2732	0	0	Ki67+	 5368 17398
2733	0	0	Ki67+	 5369 17043
2734	0	0	Ki67+	 5373 17254
2735	0	0	Ki67+	 5375 17382
2736	0	0	Ki67+	 5379 16827
2737	0	0	Ki67+	 5382 17475
2738	0	0	Ki67+	 5382 17542
2739	0	0	Ki67+	 5386 16809
2740	0	0	Ki67+	 5386 17527
2741	0	0	Ki67+	 5392 16786
2742	0	0	Ki67+	 5393 16917
2743	0	0	Ki67+	 5397 16880
2744	0	0	Ki67+	 5402 17544
2745	0	0	Ki67+	 5405 17498
2746	0	0	Ki67+	 5413 17364
2747	0	0	Ki67+	 5419 17470
2748	0	0	Ki67+	 5422 17445
2749	0	0	Ki67+	 5424 16918
2750	0	0	Ki67+	 5427 17196
2751	0	0	Ki67+	 5430 17121
2752	0	0	Ki67+	 5431 17489
2753	0	0	Ki67+	 5433 16890
2754	0	0	Ki67+	 5440 17226
2755	0	0	Ki67+	 5442 17453
2756	0	0	Ki67+	 5445 17533
2757	0	0	Ki67+	 5446 17103
2758	0	0	Ki67+	 5450 17117
2759	0	0	Ki67+	 5452 17409
2760	0	0	Ki67+	 5455 17207
2761	0	0	Ki67+	 5462 17463
2762	0	0	Ki67+	 5464 17385
2763	0	0	Ki67+	 5467 17495
2764	0	0	Ki67+	 5469 16852
2765	0	0	Ki67+	 5472 17436
2766	0	0	Ki67+	 5477 17185
2767	0	0	Ki67+	 5480 17443
2768	0	0	Ki67+	 5487 17136
2769	0	0	Ki67+	 5487 17423
2770	0	0	Ki67+	 5492 17512
2771	0	0	Ki67+	 5495 17468
2772	0	0	Ki67+	 5498 16892
2773	0	0	Ki67+	 5500 16869
2774	0	0	Ki67+	 5503 16851
2775	0	0	Ki67+	 5504 17170
2776	0	0	Ki67+	 5511 17020
2777	0	0	Ki67+	 5511 17204
2778	0	0	Ki67+	 5511 17503
2779	0	0	Ki67+	 5513 17443
2780	0	0	Ki67+	 5519 17517
2781	0	0	Ki67+	 5521 17473
2782	0	0	Ki67+	 5524 17253
2783	0	0	Ki67+	 5525 17201
2784	0	0	Ki67+	 5533 17398
2785	0	0	Ki67+	 5533 17444
2786	0	0	Ki67+	 5536 17382
2787	0	0	Ki67+	 5538 17481
2788	0	0	Ki67+	 5545 17187
2789	0	0	Ki67+	 5546 17403
2790	0	0	Ki67+	 5547 17499
2791	0	0	Ki67+	 5549 17013
2792	0	0	Ki67+	 5551 17176
2793	0	0	Ki67+	 5551 17246
2794	0	0	Ki67+	 5553 17424
2795	0	0	Ki67+	 5555 17460
2796	0	0	Ki67+	 5564 17213
2797	0	0	Ki67+	 5566 17484
2798	0	0	Ki67+	 5568 17330
2799	0	0	Ki67+	 5568 17433
2800	0	0	Ki67+	 5572 17386
2801	0	0	Ki67+	 5573 17529
2802	0	0	Ki67+	 5574 17366
2803	0	0	Ki67+	 5582 17403
2804	0	0	Ki67+	 5582 17549
2805	0	0	Ki67+	 5591 17443
2806	0	0	Ki67+	 5594 17409
2807	0	0	Ki67+	 5603 17500
2808	0	0	Ki67+	 5603 17539
2809	0	0	Ki67+	 5605 17343
2810	0	0	Ki67+	 5609 17384
2811	0	0	Ki67+	 5613 17429
2812	0	0	Ki67+	 5622 17534
2813	0	0	Ki67+	 5623 17367
2814	0	0	Ki67+	 5625 17400
2815	0	0	Ki67+	 5627 17418
2816	0	0	Ki67+	 5628 16854
2817	0	0	Ki67+	 5630 17297
2818	0	0	Ki67+	 5630 17326
2819	0	0	Ki67+	 5630 17511
2820	0	0	Ki67+	 5633 16843
2821	0	0	Ki67+	 5638 17523
2822	0	0	Ki67+	 5639 17389
2823	0	0	Ki67+	 5642 17356
2824	0	0	Ki67+	 5643 17045
2825	0	0	Ki67+	 5645 16927
2826	0	0	Ki67+	 5652 17488
2827	0	0	Ki67+	 5653 17188
2828	0	0	Ki67+	 5654 17344
2829	0	0	Ki67+	 5655 17223
2830	0	0	Ki67+	 5658 17292
2831	0	0	Ki67+	 5663 17386
2832	0	0	Ki67+	 5663 17423
2833	0	0	Ki67+	 5677 17491
2834	0	0	Ki67+	 5683 17026
2835	0	0	Ki67+	 5685 17357
2836	0	0	Ki67+	 5686 17266
2837	0	0	Ki67+	 5686 17318
2838	0	0	Ki67+	 5688 17237
2839	0	0	Ki67+	 5690 17300
2840	0	0	Ki67+	 5695 17211
2841	0	0	Ki67+	 5702 17272
2842	0	0	Ki67+	 5703 17340
2843	0	0	Ki67+	 5712 17172
2844	0	0	Ki67+	 5714 17311
2845	0	0	Ki67+	 5725 17200
2846	0	0	Ki67+	 5725 17327
2847	0	0	Ki67+	 4934 17662
2848	0	0	Ki67+	 4954 17798
2849	0	0	Ki67+	 4971 17781
2850	0	0	Ki67+	 4976 17561
2851	0	0	Ki67+	 4977 17808
2852	0	0	Ki67+	 4985 17689
2853	0	0	Ki67+	 4987 17756
2854	0	0	Ki67+	 4989 17678
2855	0	0	Ki67+	 4990 17662
2856	0	0	Ki67+	 4992 17814
2857	0	0	Ki67+	 5010 17722
2858	0	0	Ki67+	 5014 17575
2859	0	0	Ki67+	 5017 17647
2860	0	0	Ki67+	 5018 17561
2861	0	0	Ki67+	 5019 17802
2862	0	0	Ki67+	 5021 17770
2863	0	0	Ki67+	 5024 17592
2864	0	0	Ki67+	 5025 17629
2865	0	0	Ki67+	 5034 17695
2866	0	0	Ki67+	 5047 17565
2867	0	0	Ki67+	 5052 17723
2868	0	0	Ki67+	 5059 17653
2869	0	0	Ki67+	 5080 17686
2870	0	0	Ki67+	 5083 17579
2871	0	0	Ki67+	 5092 17630
2872	0	0	Ki67+	 5093 17658
2873	0	0	Ki67+	 5093 18095
2874	0	0	Ki67+	 5100 17595
2875	0	0	Ki67+	 5102 17581
2876	0	0	Ki67+	 5113 18052
2877	0	0	Ki67+	 5116 17638
2878	0	0	Ki67+	 5120 17612
2879	0	0	Ki67+	 5128 17571
2880	0	0	Ki67+	 5130 17986
2881	0	0	Ki67+	 5133 18021
2882	0	0	Ki67+	 5142 18029
2883	0	0	Ki67+	 5147 18047
2884	0	0	Ki67+	 5161 18003
2885	0	0	Ki67+	 5180 18017
2886	0	0	Ki67+	 5238 18101
2887	0	0	Ki67+	 5263 18009
2888	0	0	Ki67+	 5287 17964
2889	0	0	Ki67+	 5290 17572
2890	0	0	Ki67+	 5295 18058
2891	0	0	Ki67+	 5302 18041
2892	0	0	Ki67+	 5304 17597
2893	0	0	Ki67+	 5309 17937
2894	0	0	Ki67+	 5311 18097
2895	0	0	Ki67+	 5313 17625
2896	0	0	Ki67+	 5316 18116
2897	0	0	Ki67+	 5320 17934
2898	0	0	Ki67+	 5325 18061
2899	0	0	Ki67+	 5329 18095
2900	0	0	Ki67+	 5338 18088
2901	0	0	Ki67+	 5345 17598
2902	0	0	Ki67+	 5350 18111
2903	0	0	Ki67+	 5352 17637
2904	0	0	Ki67+	 5355 17914
2905	0	0	Ki67+	 5365 17665
2906	0	0	Ki67+	 5367 17613
2907	0	0	Ki67+	 5370 17937
2908	0	0	Ki67+	 5385 17660
2909	0	0	Ki67+	 5388 17912
2910	0	0	Ki67+	 5394 17601
2911	0	0	Ki67+	 5401 17631
2912	0	0	Ki67+	 5411 17599
2913	0	0	Ki67+	 5419 17649
2914	0	0	Ki67+	 5420 17589
2915	0	0	Ki67+	 5431 17555
2916	0	0	Ki67+	 5463 17564
2917	0	0	Ki67+	 5510 17557
2918	0	0	Ki67+	 5533 17919
2919	0	0	Ki67+	 5557 17577
2920	0	0	Ki67+	 5585 17732
2921	0	0	Ki67+	 5589 18148
2922	0	0	Ki67+	 5597 17750
2923	0	0	Ki67+	 5604 17949
2924	0	0	Ki67+	 5605 18068
2925	0	0	Ki67+	 5615 17979
2926	0	0	Ki67+	 5620 17933
2927	0	0	Ki67+	 5624 18308
2928	0	0	Ki67+	 5625 18007
2929	0	0	Ki67+	 5628 18288
2930	0	0	Ki67+	 5634 17962
2931	0	0	Ki67+	 5636 17569
2932	0	0	Ki67+	 5639 18050
2933	0	0	Ki67+	 5644 18314
2934	0	0	Ki67+	 5649 17969
2935	0	0	Ki67+	 5661 18060
2936	0	0	Ki67+	 5662 18002
2937	0	0	Ki67+	 5668 17943
2938	0	0	Ki67+	 5673 17680
2939	0	0	Ki67+	 5676 18292
2940	0	0	Ki67+	 5680 18005
2941	0	0	Ki67+	 5685 18244
2942	0	0	Ki67+	 5691 17762
2943	0	0	Ki67+	 5693 17797
2944	0	0	Ki67+	 5693 18259
2945	0	0	Ki67+	 5693 18326
2946	0	0	Ki67+	 5695 18316
2947	0	0	Ki67+	 5697 17647
2948	0	0	Ki67+	 5698 18296
2949	0	0	Ki67+	 5708 17754
2950	0	0	Ki67+	 5708 17866
2951	0	0	Ki67+	 5716 18238
2952	0	0	Ki67+	 5721 18220
2953	0	0	Ki67+	 5723 17677
2954	0	0	Ki67+	 6316 7941
2955	0	0	Ki67+	 6322 8035
2956	0	0	Ki67+	 6325 7975
2957	0	0	Ki67+	 6332 8044
2958	0	0	Ki67+	 6338 7985
2959	0	0	Ki67+	 6356 8026
2960	0	0	Ki67+	 6358 7883
2961	0	0	Ki67+	 6364 7904
2962	0	0	Ki67+	 6371 8064
2963	0	0	Ki67+	 6376 8084
2964	0	0	Ki67+	 6379 8109
2965	0	0	Ki67+	 6382 7875
2966	0	0	Ki67+	 6401 7808
2967	0	0	Ki67+	 6403 8112
2968	0	0	Ki67+	 6404 7784
2969	0	0	Ki67+	 6404 8144
2970	0	0	Ki67+	 6414 7873
2971	0	0	Ki67+	 6418 7527
2972	0	0	Ki67+	 6425 7726
2973	0	0	Ki67+	 6425 8088
2974	0	0	Ki67+	 6439 7784
2975	0	0	Ki67+	 6442 7597
2976	0	0	Ki67+	 6444 7873
2977	0	0	Ki67+	 6445 7755
2978	0	0	Ki67+	 6448 7721
2979	0	0	Ki67+	 6451 8077
2980	0	0	Ki67+	 6455 7499
2981	0	0	Ki67+	 6457 7627
2982	0	0	Ki67+	 6457 7904
2983	0	0	Ki67+	 6463 7761
2984	0	0	Ki67+	 6472 7493
2985	0	0	Ki67+	 6472 7590
2986	0	0	Ki67+	 6482 7527
2987	0	0	Ki67+	 6517 7687
2988	0	0	Ki67+	 6519 7520
2989	0	0	Ki67+	 6522 7571
2990	0	0	Ki67+	 6019 8903
2991	0	0	Ki67+	 6057 8922
2992	0	0	Ki67+	 6064 8953
2993	0	0	Ki67+	 6073 8886
2994	0	0	Ki67+	 6083 8852
2995	0	0	Ki67+	 6085 8915
2996	0	0	Ki67+	 6092 8948
2997	0	0	Ki67+	 6095 8850
2998	0	0	Ki67+	 6105 8892
2999	0	0	Ki67+	 6115 8959
3000	0	0	Ki67+	 6130 8919
3001	0	0	Ki67+	 6143 8904
3002	0	0	Ki67+	 6149 8965
3003	0	0	Ki67+	 6164 8931
3004	0	0	Ki67+	 6175 8911
3005	0	0	Ki67+	 6191 8887
3006	0	0	Ki67+	 6207 8910
3007	0	0	Ki67+	 6209 8935
3008	0	0	Ki67+	 6224 8926
3009	0	0	Ki67+	 6239 8910
3010	0	0	Ki67+	 6241 8954
3011	0	0	Ki67+	 6241 9039
3012	0	0	Ki67+	 6276 8899
3013	0	0	Ki67+	 6284 8919
3014	0	0	Ki67+	 6301 8937
3015	0	0	Ki67+	 6317 8970
3016	0	0	Ki67+	 6335 8988
3017	0	0	Ki67+	 6353 8919
3018	0	0	Ki67+	 6366 8925
3019	0	0	Ki67+	 6388 8960
3020	0	0	Ki67+	 6394 8904
3021	0	0	Ki67+	 6404 8973
3022	0	0	Ki67+	 6427 8986
3023	0	0	Ki67+	 6433 9013
3024	0	0	Ki67+	 6435 8968
3025	0	0	Ki67+	 6445 8929
3026	0	0	Ki67+	 6450 9038
3027	0	0	Ki67+	 6457 8977
3028	0	0	Ki67+	 6468 8916
3029	0	0	Ki67+	 6492 9015
3030	0	0	Ki67+	 6499 8455
3031	0	0	Ki67+	 6507 8986
3032	0	0	Ki67+	 6508 8485
3033	0	0	Ki67+	 6516 8805
3034	0	0	Ki67+	 5769 9794
3035	0	0	Ki67+	 5780 9776
3036	0	0	Ki67+	 5801 9784
3037	0	0	Ki67+	 5813 9805
3038	0	0	Ki67+	 5816 9828
3039	0	0	Ki67+	 5838 9784
3040	0	0	Ki67+	 5854 9837
3041	0	0	Ki67+	 5856 9817
3042	0	0	Ki67+	 5870 9255
3043	0	0	Ki67+	 5888 9279
3044	0	0	Ki67+	 5893 9834
3045	0	0	Ki67+	 5894 9246
3046	0	0	Ki67+	 5900 9237
3047	0	0	Ki67+	 5902 9308
3048	0	0	Ki67+	 5903 9333
3049	0	0	Ki67+	 5910 9293
3050	0	0	Ki67+	 5910 9402
3051	0	0	Ki67+	 5910 9830
3052	0	0	Ki67+	 5916 9276
3053	0	0	Ki67+	 5918 9248
3054	0	0	Ki67+	 5919 9183
3055	0	0	Ki67+	 5927 9295
3056	0	0	Ki67+	 5930 9331
3057	0	0	Ki67+	 5931 9400
3058	0	0	Ki67+	 5933 9485
3059	0	0	Ki67+	 5933 9499
3060	0	0	Ki67+	 5939 9445
3061	0	0	Ki67+	 5943 9210
3062	0	0	Ki67+	 5945 9140
3063	0	0	Ki67+	 5950 9156
3064	0	0	Ki67+	 5952 9830
3065	0	0	Ki67+	 5955 9819
3066	0	0	Ki67+	 5960 9100
3067	0	0	Ki67+	 5968 9130
3068	0	0	Ki67+	 5968 9426
3069	0	0	Ki67+	 5971 9188
3070	0	0	Ki67+	 5974 9526
3071	0	0	Ki67+	 5984 9237
3072	0	0	Ki67+	 5985 9422
3073	0	0	Ki67+	 5989 9205
3074	0	0	Ki67+	 5989 9514
3075	0	0	Ki67+	 5991 9467
3076	0	0	Ki67+	 5991 9563
3077	0	0	Ki67+	 5992 9837
3078	0	0	Ki67+	 5999 9452
3079	0	0	Ki67+	 6006 9513
3080	0	0	Ki67+	 6008 9554
3081	0	0	Ki67+	 6017 9176
3082	0	0	Ki67+	 6020 9141
3083	0	0	Ki67+	 6021 9462
3084	0	0	Ki67+	 6030 9591
3085	0	0	Ki67+	 6032 9512
3086	0	0	Ki67+	 6033 9210
3087	0	0	Ki67+	 6041 9193
3088	0	0	Ki67+	 6044 9280
3089	0	0	Ki67+	 6045 9516
3090	0	0	Ki67+	 6050 9551
3091	0	0	Ki67+	 6060 9236
3092	0	0	Ki67+	 6061 9660
3093	0	0	Ki67+	 6071 9210
3094	0	0	Ki67+	 6075 9642
3095	0	0	Ki67+	 6080 9552
3096	0	0	Ki67+	 6085 9585
3097	0	0	Ki67+	 6086 9229
3098	0	0	Ki67+	 6092 9312
3099	0	0	Ki67+	 6093 9688
3100	0	0	Ki67+	 6099 9184
3101	0	0	Ki67+	 6105 9670
3102	0	0	Ki67+	 6109 9265
3103	0	0	Ki67+	 6113 9565
3104	0	0	Ki67+	 6119 9331
3105	0	0	Ki67+	 6122 9637
3106	0	0	Ki67+	 6123 9355
3107	0	0	Ki67+	 6124 9730
3108	0	0	Ki67+	 6140 9345
3109	0	0	Ki67+	 6143 9627
3110	0	0	Ki67+	 6145 9245
3111	0	0	Ki67+	 6147 9327
3112	0	0	Ki67+	 6148 9280
3113	0	0	Ki67+	 6148 9717
3114	0	0	Ki67+	 6156 9057
3115	0	0	Ki67+	 6156 9654
3116	0	0	Ki67+	 6165 9648
3117	0	0	Ki67+	 6174 9587
3118	0	0	Ki67+	 6179 9721
3119	0	0	Ki67+	 6181 9525
3120	0	0	Ki67+	 6182 9275
3121	0	0	Ki67+	 6186 9441
3122	0	0	Ki67+	 6186 9455
3123	0	0	Ki67+	 6186 9649
3124	0	0	Ki67+	 6198 9685
3125	0	0	Ki67+	 6205 9715
3126	0	0	Ki67+	 6214 9670
3127	0	0	Ki67+	 6215 9091
3128	0	0	Ki67+	 6217 9473
3129	0	0	Ki67+	 6223 9305
3130	0	0	Ki67+	 6233 9301
3131	0	0	Ki67+	 6233 9679
3132	0	0	Ki67+	 6234 9322
3133	0	0	Ki67+	 6234 9648
3134	0	0	Ki67+	 6249 9491
3135	0	0	Ki67+	 6257 9073
3136	0	0	Ki67+	 6258 9281
3137	0	0	Ki67+	 6262 9125
3138	0	0	Ki67+	 6267 9702
3139	0	0	Ki67+	 6272 9161
3140	0	0	Ki67+	 6277 9106
3141	0	0	Ki67+	 6277 9689
3142	0	0	Ki67+	 6288 9497
3143	0	0	Ki67+	 6288 9675
3144	0	0	Ki67+	 6296 9170
3145	0	0	Ki67+	 6299 9485
3146	0	0	Ki67+	 6313 9189
3147	0	0	Ki67+	 6313 9498
3148	0	0	Ki67+	 6313 9688
3149	0	0	Ki67+	 6314 9108
3150	0	0	Ki67+	 6321 9155
3151	0	0	Ki67+	 6324 9718
3152	0	0	Ki67+	 6333 9196
3153	0	0	Ki67+	 6339 9487
3154	0	0	Ki67+	 6339 9710
3155	0	0	Ki67+	 6346 9680
3156	0	0	Ki67+	 6358 9113
3157	0	0	Ki67+	 6364 9535
3158	0	0	Ki67+	 6365 9507
3159	0	0	Ki67+	 6366 9066
3160	0	0	Ki67+	 6381 9205
3161	0	0	Ki67+	 6382 9813
3162	0	0	Ki67+	 6385 9679
3163	0	0	Ki67+	 6387 9748
3164	0	0	Ki67+	 6391 9096
3165	0	0	Ki67+	 6394 9130
3166	0	0	Ki67+	 6396 9165
3167	0	0	Ki67+	 6397 9064
3168	0	0	Ki67+	 6398 9522
3169	0	0	Ki67+	 6402 9534
3170	0	0	Ki67+	 6404 9658
3171	0	0	Ki67+	 6406 9796
3172	0	0	Ki67+	 6408 9104
3173	0	0	Ki67+	 6412 9227
3174	0	0	Ki67+	 6413 9329
3175	0	0	Ki67+	 6417 9761
3176	0	0	Ki67+	 6420 9187
3177	0	0	Ki67+	 6425 9739
3178	0	0	Ki67+	 6427 9077
3179	0	0	Ki67+	 6432 9223
3180	0	0	Ki67+	 6435 9727
3181	0	0	Ki67+	 6436 9793
3182	0	0	Ki67+	 6438 9115
3183	0	0	Ki67+	 6441 9503
3184	0	0	Ki67+	 6443 9160
3185	0	0	Ki67+	 6446 9740
3186	0	0	Ki67+	 6452 9386
3187	0	0	Ki67+	 6459 9721
3188	0	0	Ki67+	 6460 9073
3189	0	0	Ki67+	 6462 9405
3190	0	0	Ki67+	 6463 9516
3191	0	0	Ki67+	 6464 9832
3192	0	0	Ki67+	 6465 9770
3193	0	0	Ki67+	 6468 9192
3194	0	0	Ki67+	 6473 9219
3195	0	0	Ki67+	 6474 9127
3196	0	0	Ki67+	 6474 9376
3197	0	0	Ki67+	 6475 9105
3198	0	0	Ki67+	 6477 9454
3199	0	0	Ki67+	 6479 9482
3200	0	0	Ki67+	 6483 9436
3201	0	0	Ki67+	 6483 9750
3202	0	0	Ki67+	 6486 9122
3203	0	0	Ki67+	 6487 9241
3204	0	0	Ki67+	 6493 9533
3205	0	0	Ki67+	 6494 9469
3206	0	0	Ki67+	 6496 9386
3207	0	0	Ki67+	 6498 9264
3208	0	0	Ki67+	 6498 9433
3209	0	0	Ki67+	 6500 9721
3210	0	0	Ki67+	 6510 9143
3211	0	0	Ki67+	 6512 9305
3212	0	0	Ki67+	 6512 9519
3213	0	0	Ki67+	 6519 9098
3214	0	0	Ki67+	 6521 9750
3215	0	0	Ki67+	 6522 9278
3216	0	0	Ki67+	 6522 9799
3217	0	0	Ki67+	 6527 9231
3218	0	0	Ki67+	 5730 10453
3219	0	0	Ki67+	 5732 10289
3220	0	0	Ki67+	 5732 10624
3221	0	0	Ki67+	 5740 9905
3222	0	0	Ki67+	 5742 10379
3223	0	0	Ki67+	 5744 10562
3224	0	0	Ki67+	 5745 9918
3225	0	0	Ki67+	 5745 10410
3226	0	0	Ki67+	 5746 10532
3227	0	0	Ki67+	 5748 10330
3228	0	0	Ki67+	 5749 10267
3229	0	0	Ki67+	 5752 9868
3230	0	0	Ki67+	 5758 10295
3231	0	0	Ki67+	 5761 10492
3232	0	0	Ki67+	 5766 10438
3233	0	0	Ki67+	 5767 10474
3234	0	0	Ki67+	 5769 10336
3235	0	0	Ki67+	 5774 10459
3236	0	0	Ki67+	 5776 10348
3237	0	0	Ki67+	 5777 9927
3238	0	0	Ki67+	 5777 10401
3239	0	0	Ki67+	 5778 10370
3240	0	0	Ki67+	 5780 10563
3241	0	0	Ki67+	 5785 10500
3242	0	0	Ki67+	 5792 10533
3243	0	0	Ki67+	 5797 10391
3244	0	0	Ki67+	 5798 10623
3245	0	0	Ki67+	 5800 10344
3246	0	0	Ki67+	 5801 9985
3247	0	0	Ki67+	 5802 10594
3248	0	0	Ki67+	 5805 10435
3249	0	0	Ki67+	 5808 10561
3250	0	0	Ki67+	 5809 10415
3251	0	0	Ki67+	 5809 10505
3252	0	0	Ki67+	 5817 9926
3253	0	0	Ki67+	 5817 10479
3254	0	0	Ki67+	 5826 9905
3255	0	0	Ki67+	 5827 9998
3256	0	0	Ki67+	 5830 10337
3257	0	0	Ki67+	 5830 10361
3258	0	0	Ki67+	 5831 10391
3259	0	0	Ki67+	 5831 10516
3260	0	0	Ki67+	 5833 10451
3261	0	0	Ki67+	 5835 9981
3262	0	0	Ki67+	 5837 10598
3263	0	0	Ki67+	 5842 10445
3264	0	0	Ki67+	 5855 10012
3265	0	0	Ki67+	 5856 10324
3266	0	0	Ki67+	 5859 10462
3267	0	0	Ki67+	 5864 10507
3268	0	0	Ki67+	 5869 10606
3269	0	0	Ki67+	 5875 10619
3270	0	0	Ki67+	 5877 10459
3271	0	0	Ki67+	 5880 9984
3272	0	0	Ki67+	 5883 10335
3273	0	0	Ki67+	 5883 10524
3274	0	0	Ki67+	 5887 10466
3275	0	0	Ki67+	 5892 10570
3276	0	0	Ki67+	 5893 10013
3277	0	0	Ki67+	 5895 10604
3278	0	0	Ki67+	 5896 9859
3279	0	0	Ki67+	 5897 10624
3280	0	0	Ki67+	 5898 10485
3281	0	0	Ki67+	 5903 10428
3282	0	0	Ki67+	 5904 10017
3283	0	0	Ki67+	 5907 10053
3284	0	0	Ki67+	 5909 9985
3285	0	0	Ki67+	 5910 10502
3286	0	0	Ki67+	 5911 10597
3287	0	0	Ki67+	 5913 10062
3288	0	0	Ki67+	 5913 10541
3289	0	0	Ki67+	 5916 10354
3290	0	0	Ki67+	 5918 10612
3291	0	0	Ki67+	 5921 10444
3292	0	0	Ki67+	 5922 10557
3293	0	0	Ki67+	 5923 10458
3294	0	0	Ki67+	 5925 10012
3295	0	0	Ki67+	 5929 9867
3296	0	0	Ki67+	 5929 10605
3297	0	0	Ki67+	 5932 10053
3298	0	0	Ki67+	 5939 10410
3299	0	0	Ki67+	 5942 10520
3300	0	0	Ki67+	 5943 10078
3301	0	0	Ki67+	 5944 10383
3302	0	0	Ki67+	 5944 10586
3303	0	0	Ki67+	 5945 10024
3304	0	0	Ki67+	 5947 10398
3305	0	0	Ki67+	 5948 9879
3306	0	0	Ki67+	 5948 10576
3307	0	0	Ki67+	 5950 10112
3308	0	0	Ki67+	 5953 10542
3309	0	0	Ki67+	 5954 9900
3310	0	0	Ki67+	 5954 10465
3311	0	0	Ki67+	 5957 10639
3312	0	0	Ki67+	 5963 10065
3313	0	0	Ki67+	 5965 10526
3314	0	0	Ki67+	 5970 10380
3315	0	0	Ki67+	 5974 10390
3316	0	0	Ki67+	 5979 10106
3317	0	0	Ki67+	 5986 9858
3318	0	0	Ki67+	 5987 10375
3319	0	0	Ki67+	 5990 10620
3320	0	0	Ki67+	 5993 10559
3321	0	0	Ki67+	 5994 10099
3322	0	0	Ki67+	 5998 9906
3323	0	0	Ki67+	 6002 10442
3324	0	0	Ki67+	 6005 10176
3325	0	0	Ki67+	 6005 10377
3326	0	0	Ki67+	 6007 10143
3327	0	0	Ki67+	 6009 10117
3328	0	0	Ki67+	 6017 10410
3329	0	0	Ki67+	 6017 10613
3330	0	0	Ki67+	 6020 9855
3331	0	0	Ki67+	 6021 9893
3332	0	0	Ki67+	 6023 10113
3333	0	0	Ki67+	 6025 10560
3334	0	0	Ki67+	 6033 10437
3335	0	0	Ki67+	 6036 10381
3336	0	0	Ki67+	 6037 9927
3337	0	0	Ki67+	 6049 9897
3338	0	0	Ki67+	 6050 10589
3339	0	0	Ki67+	 6051 9866
3340	0	0	Ki67+	 6056 10199
3341	0	0	Ki67+	 6060 10409
3342	0	0	Ki67+	 6069 9868
3343	0	0	Ki67+	 6074 9914
3344	0	0	Ki67+	 6084 10190
3345	0	0	Ki67+	 6089 9888
3346	0	0	Ki67+	 6091 10201
3347	0	0	Ki67+	 6095 10428
3348	0	0	Ki67+	 6096 10414
3349	0	0	Ki67+	 6102 10158
3350	0	0	Ki67+	 6108 9924
3351	0	0	Ki67+	 6114 10244
3352	0	0	Ki67+	 6115 9868
3353	0	0	Ki67+	 6122 10421
3354	0	0	Ki67+	 6125 9920
3355	0	0	Ki67+	 6125 10439
3356	0	0	Ki67+	 6126 10452
3357	0	0	Ki67+	 6128 10215
3358	0	0	Ki67+	 6129 9901
3359	0	0	Ki67+	 6136 10253
3360	0	0	Ki67+	 6138 10229
3361	0	0	Ki67+	 6145 10219
3362	0	0	Ki67+	 6150 9883
3363	0	0	Ki67+	 6156 9904
3364	0	0	Ki67+	 6159 10284
3365	0	0	Ki67+	 6176 10223
3366	0	0	Ki67+	 6183 10248
3367	0	0	Ki67+	 6200 10211
3368	0	0	Ki67+	 6205 10499
3369	0	0	Ki67+	 6211 10225
3370	0	0	Ki67+	 6213 9994
3371	0	0	Ki67+	 6214 9974
3372	0	0	Ki67+	 6218 9961
3373	0	0	Ki67+	 6220 10514
3374	0	0	Ki67+	 6221 10290
3375	0	0	Ki67+	 6223 10496
3376	0	0	Ki67+	 6225 10251
3377	0	0	Ki67+	 6226 10330
3378	0	0	Ki67+	 6230 10548
3379	0	0	Ki67+	 6232 9978
3380	0	0	Ki67+	 6233 10219
3381	0	0	Ki67+	 6239 10508
3382	0	0	Ki67+	 6240 9935
3383	0	0	Ki67+	 6242 9917
3384	0	0	Ki67+	 6244 9956
3385	0	0	Ki67+	 6244 10319
3386	0	0	Ki67+	 6245 10526
3387	0	0	Ki67+	 6246 9984
3388	0	0	Ki67+	 6249 10558
3389	0	0	Ki67+	 6250 10266
3390	0	0	Ki67+	 6251 10246
3391	0	0	Ki67+	 6252 10540
3392	0	0	Ki67+	 6257 9881
3393	0	0	Ki67+	 6257 9933
3394	0	0	Ki67+	 6257 10258
3395	0	0	Ki67+	 6266 10236
3396	0	0	Ki67+	 6268 10002
3397	0	0	Ki67+	 6269 9977
3398	0	0	Ki67+	 6270 10583
3399	0	0	Ki67+	 6274 10290
3400	0	0	Ki67+	 6274 10547
3401	0	0	Ki67+	 6276 10246
3402	0	0	Ki67+	 6283 10337
3403	0	0	Ki67+	 6289 10279
3404	0	0	Ki67+	 6293 10576
3405	0	0	Ki67+	 6297 10011
3406	0	0	Ki67+	 6299 10031
3407	0	0	Ki67+	 6301 10595
3408	0	0	Ki67+	 6304 9953
3409	0	0	Ki67+	 6312 10260
3410	0	0	Ki67+	 6318 10292
3411	0	0	Ki67+	 6318 10353
3412	0	0	Ki67+	 6322 9967
3413	0	0	Ki67+	 6322 9988
3414	0	0	Ki67+	 6325 10596
3415	0	0	Ki67+	 6327 10563
3416	0	0	Ki67+	 6332 10378
3417	0	0	Ki67+	 6333 9949
3418	0	0	Ki67+	 6333 10345
3419	0	0	Ki67+	 6333 10547
3420	0	0	Ki67+	 6337 9998
3421	0	0	Ki67+	 6344 10027
3422	0	0	Ki67+	 6345 9968
3423	0	0	Ki67+	 6345 10046
3424	0	0	Ki67+	 6348 10312
3425	0	0	Ki67+	 6349 10596
3426	0	0	Ki67+	 6355 10296
3427	0	0	Ki67+	 6355 10408
3428	0	0	Ki67+	 6355 10576
3429	0	0	Ki67+	 6360 10615
3430	0	0	Ki67+	 6366 10320
3431	0	0	Ki67+	 6369 10414
3432	0	0	Ki67+	 6370 10014
3433	0	0	Ki67+	 6371 10061
3434	0	0	Ki67+	 6373 10379
3435	0	0	Ki67+	 6383 9985
3436	0	0	Ki67+	 6385 10046
3437	0	0	Ki67+	 6389 10025
3438	0	0	Ki67+	 6390 10621
3439	0	0	Ki67+	 6392 10141
3440	0	0	Ki67+	 6392 10276
3441	0	0	Ki67+	 6398 10604
3442	0	0	Ki67+	 6399 9895
3443	0	0	Ki67+	 6402 10273
3444	0	0	Ki67+	 6405 10384
3445	0	0	Ki67+	 6419 10625
3446	0	0	Ki67+	 6421 10309
3447	0	0	Ki67+	 6422 10098
3448	0	0	Ki67+	 6424 9880
3449	0	0	Ki67+	 6425 9908
3450	0	0	Ki67+	 6426 10020
3451	0	0	Ki67+	 6427 10352
3452	0	0	Ki67+	 6428 10056
3453	0	0	Ki67+	 6434 10447
3454	0	0	Ki67+	 6436 9924
3455	0	0	Ki67+	 6436 10037
3456	0	0	Ki67+	 6439 10296
3457	0	0	Ki67+	 6444 9865
3458	0	0	Ki67+	 6445 10631
3459	0	0	Ki67+	 6447 10094
3460	0	0	Ki67+	 6451 9920
3461	0	0	Ki67+	 6451 10117
3462	0	0	Ki67+	 6455 10450
3463	0	0	Ki67+	 6457 9869
3464	0	0	Ki67+	 6462 9937
3465	0	0	Ki67+	 6462 10065
3466	0	0	Ki67+	 6462 10407
3467	0	0	Ki67+	 6463 9884
3468	0	0	Ki67+	 6463 10330
3469	0	0	Ki67+	 6473 10124
3470	0	0	Ki67+	 6473 10457
3471	0	0	Ki67+	 6478 9863
3472	0	0	Ki67+	 6482 10398
3473	0	0	Ki67+	 6490 10467
3474	0	0	Ki67+	 6497 9948
3475	0	0	Ki67+	 6499 9873
3476	0	0	Ki67+	 6499 10420
3477	0	0	Ki67+	 6500 9904
3478	0	0	Ki67+	 6501 9973
3479	0	0	Ki67+	 6509 10629
3480	0	0	Ki67+	 6510 9926
3481	0	0	Ki67+	 6511 10112
3482	0	0	Ki67+	 6512 10364
3483	0	0	Ki67+	 6512 10443
3484	0	0	Ki67+	 6513 10255
3485	0	0	Ki67+	 6514 10081
3486	0	0	Ki67+	 6519 10003
3487	0	0	Ki67+	 6520 9948
3488	0	0	Ki67+	 6523 9899
3489	0	0	Ki67+	 6523 10404
3490	0	0	Ki67+	 6525 10135
3491	0	0	Ki67+	 5729 11062
3492	0	0	Ki67+	 5730 10830
3493	0	0	Ki67+	 5733 11381
3494	0	0	Ki67+	 5736 11030
3495	0	0	Ki67+	 5736 11141
3496	0	0	Ki67+	 5744 10648
3497	0	0	Ki67+	 5744 10911
3498	0	0	Ki67+	 5744 11013
3499	0	0	Ki67+	 5744 11415
3500	0	0	Ki67+	 5751 11181
3501	0	0	Ki67+	 5753 11392
3502	0	0	Ki67+	 5761 10816
3503	0	0	Ki67+	 5761 10934
3504	0	0	Ki67+	 5764 10880
3505	0	0	Ki67+	 5764 11080
3506	0	0	Ki67+	 5770 10851
3507	0	0	Ki67+	 5772 11196
3508	0	0	Ki67+	 5772 11421
3509	0	0	Ki67+	 5773 11127
3510	0	0	Ki67+	 5774 10779
3511	0	0	Ki67+	 5775 10922
3512	0	0	Ki67+	 5777 11360
3513	0	0	Ki67+	 5780 10822
3514	0	0	Ki67+	 5780 11063
3515	0	0	Ki67+	 5785 10881
3516	0	0	Ki67+	 5785 10900
3517	0	0	Ki67+	 5791 11412
3518	0	0	Ki67+	 5794 10816
3519	0	0	Ki67+	 5795 10952
3520	0	0	Ki67+	 5800 11177
3521	0	0	Ki67+	 5802 10853
3522	0	0	Ki67+	 5803 10787
3523	0	0	Ki67+	 5803 11198
3524	0	0	Ki67+	 5804 11093
3525	0	0	Ki67+	 5805 10911
3526	0	0	Ki67+	 5805 11364
3527	0	0	Ki67+	 5807 11041
3528	0	0	Ki67+	 5807 11117
3529	0	0	Ki67+	 5811 11152
3530	0	0	Ki67+	 5815 10994
3531	0	0	Ki67+	 5816 10923
3532	0	0	Ki67+	 5816 11053
3533	0	0	Ki67+	 5818 10946
3534	0	0	Ki67+	 5819 10843
3535	0	0	Ki67+	 5819 11399
3536	0	0	Ki67+	 5820 11100
3537	0	0	Ki67+	 5821 11301
3538	0	0	Ki67+	 5826 10658
3539	0	0	Ki67+	 5826 10786
3540	0	0	Ki67+	 5828 10817
3541	0	0	Ki67+	 5829 10983
3542	0	0	Ki67+	 5831 11003
3543	0	0	Ki67+	 5831 11184
3544	0	0	Ki67+	 5833 10954
3545	0	0	Ki67+	 5836 11333
3546	0	0	Ki67+	 5837 11216
3547	0	0	Ki67+	 5842 10902
3548	0	0	Ki67+	 5842 11155
3549	0	0	Ki67+	 5842 11386
3550	0	0	Ki67+	 5844 11362
3551	0	0	Ki67+	 5851 11409
3552	0	0	Ki67+	 5852 11066
3553	0	0	Ki67+	 5853 11008
3554	0	0	Ki67+	 5855 10656
3555	0	0	Ki67+	 5856 11316
3556	0	0	Ki67+	 5857 10853
3557	0	0	Ki67+	 5857 10965
3558	0	0	Ki67+	 5857 11031
3559	0	0	Ki67+	 5857 11208
3560	0	0	Ki67+	 5859 10730
3561	0	0	Ki67+	 5859 10797
3562	0	0	Ki67+	 5860 10880
3563	0	0	Ki67+	 5868 11326
3564	0	0	Ki67+	 5869 10764
3565	0	0	Ki67+	 5869 10916
3566	0	0	Ki67+	 5869 11347
3567	0	0	Ki67+	 5869 11370
3568	0	0	Ki67+	 5870 10945
3569	0	0	Ki67+	 5871 10827
3570	0	0	Ki67+	 5872 11099
3571	0	0	Ki67+	 5879 11242
3572	0	0	Ki67+	 5880 10781
3573	0	0	Ki67+	 5880 11179
3574	0	0	Ki67+	 5882 10697
3575	0	0	Ki67+	 5882 11028
3576	0	0	Ki67+	 5885 11361
3577	0	0	Ki67+	 5886 11017
3578	0	0	Ki67+	 5889 10813
3579	0	0	Ki67+	 5891 10928
3580	0	0	Ki67+	 5892 10861
3581	0	0	Ki67+	 5893 10988
3582	0	0	Ki67+	 5893 11066
3583	0	0	Ki67+	 5894 11340
3584	0	0	Ki67+	 5896 10899
3585	0	0	Ki67+	 5896 11097
3586	0	0	Ki67+	 5896 11262
3587	0	0	Ki67+	 5899 10785
3588	0	0	Ki67+	 5900 10683
3589	0	0	Ki67+	 5900 10959
3590	0	0	Ki67+	 5900 11308
3591	0	0	Ki67+	 5901 10653
3592	0	0	Ki67+	 5901 11202
3593	0	0	Ki67+	 5907 11175
3594	0	0	Ki67+	 5912 10699
3595	0	0	Ki67+	 5913 11227
3596	0	0	Ki67+	 5917 10851
3597	0	0	Ki67+	 5917 10993
3598	0	0	Ki67+	 5920 10888
3599	0	0	Ki67+	 5922 11017
3600	0	0	Ki67+	 5922 11329
3601	0	0	Ki67+	 5923 10722
3602	0	0	Ki67+	 5924 11312
3603	0	0	Ki67+	 5928 10752
3604	0	0	Ki67+	 5932 11039
3605	0	0	Ki67+	 5936 10670
3606	0	0	Ki67+	 5941 10882
3607	0	0	Ki67+	 5946 10711
3608	0	0	Ki67+	 5946 10844
3609	0	0	Ki67+	 5947 10934
3610	0	0	Ki67+	 5949 11315
3611	0	0	Ki67+	 5952 10732
3612	0	0	Ki67+	 5952 10906
3613	0	0	Ki67+	 5952 11069
3614	0	0	Ki67+	 5953 10770
3615	0	0	Ki67+	 5956 10863
3616	0	0	Ki67+	 5961 11035
3617	0	0	Ki67+	 5963 11239
3618	0	0	Ki67+	 5964 10688
3619	0	0	Ki67+	 5965 10950
3620	0	0	Ki67+	 5969 10661
3621	0	0	Ki67+	 5972 10757
3622	0	0	Ki67+	 5973 11276
3623	0	0	Ki67+	 5975 11198
3624	0	0	Ki67+	 5979 10715
3625	0	0	Ki67+	 5980 11048
3626	0	0	Ki67+	 5981 10880
3627	0	0	Ki67+	 5982 10654
3628	0	0	Ki67+	 5982 10983
3629	0	0	Ki67+	 5986 10819
3630	0	0	Ki67+	 5989 11105
3631	0	0	Ki67+	 5990 10794
3632	0	0	Ki67+	 5991 10670
3633	0	0	Ki67+	 5993 11051
3634	0	0	Ki67+	 5997 10690
3635	0	0	Ki67+	 6000 11008
3636	0	0	Ki67+	 6002 10728
3637	0	0	Ki67+	 6003 11097
3638	0	0	Ki67+	 6004 10960
3639	0	0	Ki67+	 6004 11025
3640	0	0	Ki67+	 6012 10856
3641	0	0	Ki67+	 6012 11162
3642	0	0	Ki67+	 6013 10835
3643	0	0	Ki67+	 6013 11120
3644	0	0	Ki67+	 6017 10658
3645	0	0	Ki67+	 6017 10761
3646	0	0	Ki67+	 6018 10888
3647	0	0	Ki67+	 6020 10931
3648	0	0	Ki67+	 6021 10786
3649	0	0	Ki67+	 6024 10696
3650	0	0	Ki67+	 6025 10955
3651	0	0	Ki67+	 6030 10906
3652	0	0	Ki67+	 6032 10980
3653	0	0	Ki67+	 6034 10851
3654	0	0	Ki67+	 6035 10885
3655	0	0	Ki67+	 6035 11001
3656	0	0	Ki67+	 6035 11149
3657	0	0	Ki67+	 6037 11199
3658	0	0	Ki67+	 6038 11117
3659	0	0	Ki67+	 6041 10915
3660	0	0	Ki67+	 6043 10842
3661	0	0	Ki67+	 6044 10750
3662	0	0	Ki67+	 6044 11029
3663	0	0	Ki67+	 6046 11093
3664	0	0	Ki67+	 6047 11071
3665	0	0	Ki67+	 6048 10655
3666	0	0	Ki67+	 6049 11283
3667	0	0	Ki67+	 6050 10692
3668	0	0	Ki67+	 6050 10945
3669	0	0	Ki67+	 6051 10777
3670	0	0	Ki67+	 6056 11210
3671	0	0	Ki67+	 6058 10840
3672	0	0	Ki67+	 6059 11186
3673	0	0	Ki67+	 6062 11301
3674	0	0	Ki67+	 6063 10664
3675	0	0	Ki67+	 6063 10905
3676	0	0	Ki67+	 6067 11245
3677	0	0	Ki67+	 6068 10731
3678	0	0	Ki67+	 6068 11265
3679	0	0	Ki67+	 6069 10747
3680	0	0	Ki67+	 6074 11060
3681	0	0	Ki67+	 6075 10817
3682	0	0	Ki67+	 6080 10928
3683	0	0	Ki67+	 6082 11045
3684	0	0	Ki67+	 6083 10857
3685	0	0	Ki67+	 6083 11094
3686	0	0	Ki67+	 6084 10695
3687	0	0	Ki67+	 6085 10782
3688	0	0	Ki67+	 6086 10985
3689	0	0	Ki67+	 6087 11160
3690	0	0	Ki67+	 6088 10888
3691	0	0	Ki67+	 6088 11350
3692	0	0	Ki67+	 6092 11333
3693	0	0	Ki67+	 6095 11222
3694	0	0	Ki67+	 6098 11278
3695	0	0	Ki67+	 6100 10811
3696	0	0	Ki67+	 6100 11166
3697	0	0	Ki67+	 6102 10892
3698	0	0	Ki67+	 6103 11123
3699	0	0	Ki67+	 6103 11254
3700	0	0	Ki67+	 6105 11024
3701	0	0	Ki67+	 6105 11069
3702	0	0	Ki67+	 6105 11200
3703	0	0	Ki67+	 6109 10654
3704	0	0	Ki67+	 6114 10762
3705	0	0	Ki67+	 6114 10957
3706	0	0	Ki67+	 6115 10917
3707	0	0	Ki67+	 6115 11134
3708	0	0	Ki67+	 6118 11223
3709	0	0	Ki67+	 6118 11392
3710	0	0	Ki67+	 6120 11345
3711	0	0	Ki67+	 6121 10993
3712	0	0	Ki67+	 6122 11040
3713	0	0	Ki67+	 6124 10892
3714	0	0	Ki67+	 6128 11244
3715	0	0	Ki67+	 6129 10727
3716	0	0	Ki67+	 6129 10831
3717	0	0	Ki67+	 6129 11184
3718	0	0	Ki67+	 6129 11304
3719	0	0	Ki67+	 6130 10815
3720	0	0	Ki67+	 6131 10700
3721	0	0	Ki67+	 6136 11200
3722	0	0	Ki67+	 6140 10874
3723	0	0	Ki67+	 6143 11028
3724	0	0	Ki67+	 6144 10963
3725	0	0	Ki67+	 6145 10707
3726	0	0	Ki67+	 6145 10745
3727	0	0	Ki67+	 6145 11072
3728	0	0	Ki67+	 6145 11409
3729	0	0	Ki67+	 6146 10912
3730	0	0	Ki67+	 6146 10950
3731	0	0	Ki67+	 6147 11182
3732	0	0	Ki67+	 6148 11378
3733	0	0	Ki67+	 6151 11097
3734	0	0	Ki67+	 6153 10664
3735	0	0	Ki67+	 6155 10815
3736	0	0	Ki67+	 6159 10849
3737	0	0	Ki67+	 6160 11002
3738	0	0	Ki67+	 6161 11229
3739	0	0	Ki67+	 6162 11324
3740	0	0	Ki67+	 6168 10790
3741	0	0	Ki67+	 6168 10857
3742	0	0	Ki67+	 6169 10886
3743	0	0	Ki67+	 6169 11362
3744	0	0	Ki67+	 6170 11202
3745	0	0	Ki67+	 6172 10727
3746	0	0	Ki67+	 6173 11028
3747	0	0	Ki67+	 6174 11041
3748	0	0	Ki67+	 6175 11244
3749	0	0	Ki67+	 6177 10972
3750	0	0	Ki67+	 6178 10927
3751	0	0	Ki67+	 6179 11107
3752	0	0	Ki67+	 6183 10834
3753	0	0	Ki67+	 6183 11141
3754	0	0	Ki67+	 6184 10766
3755	0	0	Ki67+	 6186 11404
3756	0	0	Ki67+	 6191 10844
3757	0	0	Ki67+	 6192 10978
3758	0	0	Ki67+	 6193 11019
3759	0	0	Ki67+	 6194 11151
3760	0	0	Ki67+	 6195 11295
3761	0	0	Ki67+	 6199 10931
3762	0	0	Ki67+	 6200 11405
3763	0	0	Ki67+	 6202 11357
3764	0	0	Ki67+	 6203 11091
3765	0	0	Ki67+	 6204 11341
3766	0	0	Ki67+	 6206 10904
3767	0	0	Ki67+	 6207 10741
3768	0	0	Ki67+	 6209 10774
3769	0	0	Ki67+	 6210 11384
3770	0	0	Ki67+	 6212 11201
3771	0	0	Ki67+	 6213 11427
3772	0	0	Ki67+	 6214 11023
3773	0	0	Ki67+	 6216 11325
3774	0	0	Ki67+	 6218 11113
3775	0	0	Ki67+	 6221 11074
3776	0	0	Ki67+	 6222 10857
3777	0	0	Ki67+	 6225 11250
3778	0	0	Ki67+	 6226 11226
3779	0	0	Ki67+	 6228 11405
3780	0	0	Ki67+	 6229 10922
3781	0	0	Ki67+	 6234 11129
3782	0	0	Ki67+	 6235 11341
3783	0	0	Ki67+	 6236 10999
3784	0	0	Ki67+	 6236 11094
3785	0	0	Ki67+	 6237 11028
3786	0	0	Ki67+	 6240 11381
3787	0	0	Ki67+	 6241 11043
3788	0	0	Ki67+	 6243 11188
3789	0	0	Ki67+	 6247 11063
3790	0	0	Ki67+	 6247 11135
3791	0	0	Ki67+	 6250 10794
3792	0	0	Ki67+	 6251 10641
3793	0	0	Ki67+	 6253 10867
3794	0	0	Ki67+	 6253 11082
3795	0	0	Ki67+	 6253 11171
3796	0	0	Ki67+	 6257 10839
3797	0	0	Ki67+	 6258 11116
3798	0	0	Ki67+	 6259 11211
3799	0	0	Ki67+	 6259 11227
3800	0	0	Ki67+	 6262 11290
3801	0	0	Ki67+	 6263 11023
3802	0	0	Ki67+	 6264 11310
3803	0	0	Ki67+	 6265 10986
3804	0	0	Ki67+	 6265 11438
3805	0	0	Ki67+	 6268 10775
3806	0	0	Ki67+	 6273 11345
3807	0	0	Ki67+	 6277 10996
3808	0	0	Ki67+	 6277 11032
3809	0	0	Ki67+	 6277 11378
3810	0	0	Ki67+	 6278 10867
3811	0	0	Ki67+	 6287 11128
3812	0	0	Ki67+	 6288 11099
3813	0	0	Ki67+	 6292 11178
3814	0	0	Ki67+	 6296 10895
3815	0	0	Ki67+	 6297 11416
3816	0	0	Ki67+	 6301 11399
3817	0	0	Ki67+	 6309 11040
3818	0	0	Ki67+	 6310 11064
3819	0	0	Ki67+	 6312 11408
3820	0	0	Ki67+	 6314 10988
3821	0	0	Ki67+	 6315 11439
3822	0	0	Ki67+	 6316 11097
3823	0	0	Ki67+	 6321 10846
3824	0	0	Ki67+	 6329 10888
3825	0	0	Ki67+	 6331 11134
3826	0	0	Ki67+	 6340 11047
3827	0	0	Ki67+	 6342 10934
3828	0	0	Ki67+	 6344 11395
3829	0	0	Ki67+	 6348 11369
3830	0	0	Ki67+	 6352 10963
3831	0	0	Ki67+	 6353 10899
3832	0	0	Ki67+	 6367 11322
3833	0	0	Ki67+	 6369 10905
3834	0	0	Ki67+	 6383 10687
3835	0	0	Ki67+	 6386 11345
3836	0	0	Ki67+	 6389 11396
3837	0	0	Ki67+	 6390 11315
3838	0	0	Ki67+	 6391 10920
3839	0	0	Ki67+	 6397 11438
3840	0	0	Ki67+	 6398 11288
3841	0	0	Ki67+	 6399 10877
3842	0	0	Ki67+	 6399 11372
3843	0	0	Ki67+	 6404 11424
3844	0	0	Ki67+	 6411 10675
3845	0	0	Ki67+	 6412 10645
3846	0	0	Ki67+	 6423 10969
3847	0	0	Ki67+	 6426 10659
3848	0	0	Ki67+	 6426 11331
3849	0	0	Ki67+	 6429 11371
3850	0	0	Ki67+	 6434 11358
3851	0	0	Ki67+	 6437 11401
3852	0	0	Ki67+	 6440 10699
3853	0	0	Ki67+	 6444 10719
3854	0	0	Ki67+	 6444 11294
3855	0	0	Ki67+	 6444 11376
3856	0	0	Ki67+	 6445 11426
3857	0	0	Ki67+	 6447 11093
3858	0	0	Ki67+	 6453 10798
3859	0	0	Ki67+	 6454 11282
3860	0	0	Ki67+	 6454 11328
3861	0	0	Ki67+	 6455 11403
3862	0	0	Ki67+	 6456 11416
3863	0	0	Ki67+	 6457 10894
3864	0	0	Ki67+	 6462 10740
3865	0	0	Ki67+	 6462 10768
3866	0	0	Ki67+	 6465 10656
3867	0	0	Ki67+	 6471 10710
3868	0	0	Ki67+	 6475 11382
3869	0	0	Ki67+	 6478 10678
3870	0	0	Ki67+	 6479 10747
3871	0	0	Ki67+	 6487 10650
3872	0	0	Ki67+	 6497 10696
3873	0	0	Ki67+	 6502 10724
3874	0	0	Ki67+	 6509 10819
3875	0	0	Ki67+	 6513 11369
3876	0	0	Ki67+	 6514 10750
3877	0	0	Ki67+	 6515 10667
3878	0	0	Ki67+	 6518 10679
3879	0	0	Ki67+	 6522 11023
3880	0	0	Ki67+	 6525 11087
3881	0	0	Ki67+	 6526 10865
3882	0	0	Ki67+	 5748 11873
3883	0	0	Ki67+	 5750 11784
3884	0	0	Ki67+	 5760 11869
3885	0	0	Ki67+	 5766 11879
3886	0	0	Ki67+	 5775 11824
3887	0	0	Ki67+	 5777 11624
3888	0	0	Ki67+	 5778 11804
3889	0	0	Ki67+	 5782 11856
3890	0	0	Ki67+	 5788 12090
3891	0	0	Ki67+	 5791 11926
3892	0	0	Ki67+	 5795 11644
3893	0	0	Ki67+	 5797 11809
3894	0	0	Ki67+	 5822 11944
3895	0	0	Ki67+	 5823 11985
3896	0	0	Ki67+	 5825 11908
3897	0	0	Ki67+	 5828 11627
3898	0	0	Ki67+	 5829 11583
3899	0	0	Ki67+	 5836 11678
3900	0	0	Ki67+	 5836 12143
3901	0	0	Ki67+	 5837 11640
3902	0	0	Ki67+	 5841 12019
3903	0	0	Ki67+	 5842 11600
3904	0	0	Ki67+	 5845 12124
3905	0	0	Ki67+	 5847 11889
3906	0	0	Ki67+	 5848 11541
3907	0	0	Ki67+	 5852 12081
3908	0	0	Ki67+	 5856 11674
3909	0	0	Ki67+	 5859 11568
3910	0	0	Ki67+	 5859 12118
3911	0	0	Ki67+	 5859 12174
3912	0	0	Ki67+	 5862 11949
3913	0	0	Ki67+	 5864 12080
3914	0	0	Ki67+	 5867 11972
3915	0	0	Ki67+	 5872 12045
3916	0	0	Ki67+	 5878 11907
3917	0	0	Ki67+	 5878 12146
3918	0	0	Ki67+	 5880 12095
3919	0	0	Ki67+	 5884 12007
3920	0	0	Ki67+	 5884 12202
3921	0	0	Ki67+	 5891 11940
3922	0	0	Ki67+	 5895 11918
3923	0	0	Ki67+	 5897 12072
3924	0	0	Ki67+	 5898 12000
3925	0	0	Ki67+	 5898 12173
3926	0	0	Ki67+	 5904 11967
3927	0	0	Ki67+	 5904 12229
3928	0	0	Ki67+	 5906 11551
3929	0	0	Ki67+	 5910 12087
3930	0	0	Ki67+	 5911 12123
3931	0	0	Ki67+	 5916 11867
3932	0	0	Ki67+	 5916 12051
3933	0	0	Ki67+	 5922 12206
3934	0	0	Ki67+	 5926 11924
3935	0	0	Ki67+	 5930 12178
3936	0	0	Ki67+	 5931 11942
3937	0	0	Ki67+	 5933 12022
3938	0	0	Ki67+	 5934 12069
3939	0	0	Ki67+	 5935 11842
3940	0	0	Ki67+	 5940 12105
3941	0	0	Ki67+	 5945 11796
3942	0	0	Ki67+	 5945 11871
3943	0	0	Ki67+	 5956 11955
3944	0	0	Ki67+	 5957 12041
3945	0	0	Ki67+	 5960 12017
3946	0	0	Ki67+	 5961 12161
3947	0	0	Ki67+	 5962 11737
3948	0	0	Ki67+	 5964 11811
3949	0	0	Ki67+	 5964 11874
3950	0	0	Ki67+	 5967 11928
3951	0	0	Ki67+	 5971 11663
3952	0	0	Ki67+	 5971 11984
3953	0	0	Ki67+	 5972 11890
3954	0	0	Ki67+	 5972 12186
3955	0	0	Ki67+	 5981 11850
3956	0	0	Ki67+	 5983 12041
3957	0	0	Ki67+	 5984 11838
3958	0	0	Ki67+	 5986 11954
3959	0	0	Ki67+	 5987 11910
3960	0	0	Ki67+	 5990 11623
3961	0	0	Ki67+	 5990 11722
3962	0	0	Ki67+	 5993 12007
3963	0	0	Ki67+	 5995 11559
3964	0	0	Ki67+	 5996 11837
3965	0	0	Ki67+	 5999 11985
3966	0	0	Ki67+	 6001 11812
3967	0	0	Ki67+	 6003 11778
3968	0	0	Ki67+	 6003 12151
3969	0	0	Ki67+	 6004 11660
3970	0	0	Ki67+	 6004 11735
3971	0	0	Ki67+	 6006 12068
3972	0	0	Ki67+	 6008 11865
3973	0	0	Ki67+	 6014 12176
3974	0	0	Ki67+	 6018 11560
3975	0	0	Ki67+	 6019 12036
3976	0	0	Ki67+	 6022 11994
3977	0	0	Ki67+	 6022 12227
3978	0	0	Ki67+	 6024 11655
3979	0	0	Ki67+	 6025 11740
3980	0	0	Ki67+	 6029 11809
3981	0	0	Ki67+	 6032 11839
3982	0	0	Ki67+	 6038 11627
3983	0	0	Ki67+	 6038 11673
3984	0	0	Ki67+	 6038 11776
3985	0	0	Ki67+	 6039 11859
3986	0	0	Ki67+	 6039 12058
3987	0	0	Ki67+	 6042 11977
3988	0	0	Ki67+	 6042 12025
3989	0	0	Ki67+	 6048 11565
3990	0	0	Ki67+	 6048 11709
3991	0	0	Ki67+	 6049 11792
3992	0	0	Ki67+	 6052 11597
3993	0	0	Ki67+	 6052 11901
3994	0	0	Ki67+	 6055 12070
3995	0	0	Ki67+	 6058 11947
3996	0	0	Ki67+	 6058 12126
3997	0	0	Ki67+	 6061 12224
3998	0	0	Ki67+	 6066 11762
3999	0	0	Ki67+	 6067 11819
4000	0	0	Ki67+	 6071 12146
4001	0	0	Ki67+	 6071 12166
4002	0	0	Ki67+	 6073 11567
4003	0	0	Ki67+	 6076 11625
4004	0	0	Ki67+	 6077 11777
4005	0	0	Ki67+	 6078 11598
4006	0	0	Ki67+	 6078 11738
4007	0	0	Ki67+	 6078 11885
4008	0	0	Ki67+	 6079 11922
4009	0	0	Ki67+	 6088 11571
4010	0	0	Ki67+	 6088 11908
4011	0	0	Ki67+	 6094 11599
4012	0	0	Ki67+	 6095 11699
4013	0	0	Ki67+	 6099 11545
4014	0	0	Ki67+	 6100 11625
4015	0	0	Ki67+	 6101 11652
4016	0	0	Ki67+	 6102 11781
4017	0	0	Ki67+	 6107 11746
4018	0	0	Ki67+	 6107 11809
4019	0	0	Ki67+	 6115 11627
4020	0	0	Ki67+	 6117 11595
4021	0	0	Ki67+	 6117 11672
4022	0	0	Ki67+	 6118 11559
4023	0	0	Ki67+	 6120 11855
4024	0	0	Ki67+	 6125 11582
4025	0	0	Ki67+	 6127 11541
4026	0	0	Ki67+	 6133 11835
4027	0	0	Ki67+	 6136 11613
4028	0	0	Ki67+	 6146 11641
4029	0	0	Ki67+	 6153 11537
4030	0	0	Ki67+	 6180 11569
4031	0	0	Ki67+	 6181 11615
4032	0	0	Ki67+	 6188 11631
4033	0	0	Ki67+	 6197 11597
4034	0	0	Ki67+	 6207 11862
4035	0	0	Ki67+	 6221 11895
4036	0	0	Ki67+	 6222 11940
4037	0	0	Ki67+	 6223 11782
4038	0	0	Ki67+	 6223 11819
4039	0	0	Ki67+	 6229 11955
4040	0	0	Ki67+	 6231 11933
4041	0	0	Ki67+	 6241 11804
4042	0	0	Ki67+	 6244 11789
4043	0	0	Ki67+	 6244 11840
4044	0	0	Ki67+	 6244 11901
4045	0	0	Ki67+	 6247 11865
4046	0	0	Ki67+	 6253 11950
4047	0	0	Ki67+	 6254 11762
4048	0	0	Ki67+	 6256 11819
4049	0	0	Ki67+	 6260 11977
4050	0	0	Ki67+	 6261 12207
4051	0	0	Ki67+	 6262 11779
4052	0	0	Ki67+	 6265 11911
4053	0	0	Ki67+	 6265 11999
4054	0	0	Ki67+	 6272 12104
4055	0	0	Ki67+	 6273 12071
4056	0	0	Ki67+	 6274 12168
4057	0	0	Ki67+	 6277 11866
4058	0	0	Ki67+	 6279 11799
4059	0	0	Ki67+	 6282 11957
4060	0	0	Ki67+	 6283 11841
4061	0	0	Ki67+	 6289 12044
4062	0	0	Ki67+	 6290 11770
4063	0	0	Ki67+	 6294 11987
4064	0	0	Ki67+	 6295 11919
4065	0	0	Ki67+	 6299 11802
4066	0	0	Ki67+	 6303 12079
4067	0	0	Ki67+	 6304 11788
4068	0	0	Ki67+	 6305 11831
4069	0	0	Ki67+	 6310 12049
4070	0	0	Ki67+	 6316 11846
4071	0	0	Ki67+	 6318 11968
4072	0	0	Ki67+	 6322 12232
4073	0	0	Ki67+	 6325 11711
4074	0	0	Ki67+	 6327 12022
4075	0	0	Ki67+	 6327 12115
4076	0	0	Ki67+	 6329 12138
4077	0	0	Ki67+	 6330 12004
4078	0	0	Ki67+	 6331 11806
4079	0	0	Ki67+	 6332 11837
4080	0	0	Ki67+	 6333 12075
4081	0	0	Ki67+	 6339 11745
4082	0	0	Ki67+	 6340 11772
4083	0	0	Ki67+	 6341 12008
4084	0	0	Ki67+	 6345 11926
4085	0	0	Ki67+	 6346 11759
4086	0	0	Ki67+	 6346 11873
4087	0	0	Ki67+	 6354 12036
4088	0	0	Ki67+	 6357 11971
4089	0	0	Ki67+	 6357 12235
4090	0	0	Ki67+	 6363 12116
4091	0	0	Ki67+	 6363 12193
4092	0	0	Ki67+	 6366 11802
4093	0	0	Ki67+	 6368 11445
4094	0	0	Ki67+	 6369 11779
4095	0	0	Ki67+	 6374 12069
4096	0	0	Ki67+	 6382 11980
4097	0	0	Ki67+	 6383 12215
4098	0	0	Ki67+	 6385 12123
4099	0	0	Ki67+	 6391 12231
4100	0	0	Ki67+	 6394 11717
4101	0	0	Ki67+	 6396 11852
4102	0	0	Ki67+	 6396 12050
4103	0	0	Ki67+	 6397 12166
4104	0	0	Ki67+	 6398 11955
4105	0	0	Ki67+	 6399 12148
4106	0	0	Ki67+	 6400 11770
4107	0	0	Ki67+	 6403 11789
4108	0	0	Ki67+	 6406 12086
4109	0	0	Ki67+	 6414 11992
4110	0	0	Ki67+	 6415 12120
4111	0	0	Ki67+	 6420 12201
4112	0	0	Ki67+	 6423 12154
4113	0	0	Ki67+	 6426 12032
4114	0	0	Ki67+	 6428 11737
4115	0	0	Ki67+	 6433 12085
4116	0	0	Ki67+	 6434 12226
4117	0	0	Ki67+	 6439 12025
4118	0	0	Ki67+	 6439 12171
4119	0	0	Ki67+	 6443 11760
4120	0	0	Ki67+	 6444 11821
4121	0	0	Ki67+	 6445 11701
4122	0	0	Ki67+	 6450 11844
4123	0	0	Ki67+	 6450 12123
4124	0	0	Ki67+	 6452 12231
4125	0	0	Ki67+	 6453 12206
4126	0	0	Ki67+	 6463 11716
4127	0	0	Ki67+	 6464 11891
4128	0	0	Ki67+	 6466 11795
4129	0	0	Ki67+	 6468 12079
4130	0	0	Ki67+	 6471 12145
4131	0	0	Ki67+	 6472 11752
4132	0	0	Ki67+	 6476 12158
4133	0	0	Ki67+	 6477 11450
4134	0	0	Ki67+	 6478 11681
4135	0	0	Ki67+	 6478 12113
4136	0	0	Ki67+	 6483 12197
4137	0	0	Ki67+	 6484 11441
4138	0	0	Ki67+	 6484 11469
4139	0	0	Ki67+	 6489 12093
4140	0	0	Ki67+	 6491 11666
4141	0	0	Ki67+	 6497 11713
4142	0	0	Ki67+	 6497 12055
4143	0	0	Ki67+	 6498 12216
4144	0	0	Ki67+	 6499 11751
4145	0	0	Ki67+	 6507 11664
4146	0	0	Ki67+	 6512 12135
4147	0	0	Ki67+	 5738 12879
4148	0	0	Ki67+	 5747 12894
4149	0	0	Ki67+	 5751 12562
4150	0	0	Ki67+	 5759 12501
4151	0	0	Ki67+	 5761 12463
4152	0	0	Ki67+	 5769 12580
4153	0	0	Ki67+	 5801 12579
4154	0	0	Ki67+	 5814 12607
4155	0	0	Ki67+	 5820 12524
4156	0	0	Ki67+	 5821 12570
4157	0	0	Ki67+	 5828 12540
4158	0	0	Ki67+	 5832 12517
4159	0	0	Ki67+	 5837 12789
4160	0	0	Ki67+	 5838 12823
4161	0	0	Ki67+	 5839 12569
4162	0	0	Ki67+	 5842 12907
4163	0	0	Ki67+	 5858 12615
4164	0	0	Ki67+	 5862 12591
4165	0	0	Ki67+	 5868 12843
4166	0	0	Ki67+	 5869 12557
4167	0	0	Ki67+	 5870 12543
4168	0	0	Ki67+	 5872 12906
4169	0	0	Ki67+	 5873 12831
4170	0	0	Ki67+	 5876 12864
4171	0	0	Ki67+	 5885 12652
4172	0	0	Ki67+	 5888 12622
4173	0	0	Ki67+	 5892 12942
4174	0	0	Ki67+	 5893 12598
4175	0	0	Ki67+	 5902 12537
4176	0	0	Ki67+	 5904 12857
4177	0	0	Ki67+	 5905 12520
4178	0	0	Ki67+	 5918 12911
4179	0	0	Ki67+	 5919 12566
4180	0	0	Ki67+	 5920 12591
4181	0	0	Ki67+	 5937 12954
4182	0	0	Ki67+	 5945 12508
4183	0	0	Ki67+	 5948 12540
4184	0	0	Ki67+	 5948 12571
4185	0	0	Ki67+	 5948 12650
4186	0	0	Ki67+	 5949 12617
4187	0	0	Ki67+	 5962 12278
4188	0	0	Ki67+	 5964 12569
4189	0	0	Ki67+	 5972 12540
4190	0	0	Ki67+	 5980 12282
4191	0	0	Ki67+	 5982 12603
4192	0	0	Ki67+	 5983 12512
4193	0	0	Ki67+	 5987 12913
4194	0	0	Ki67+	 5989 12967
4195	0	0	Ki67+	 5992 12581
4196	0	0	Ki67+	 5993 12668
4197	0	0	Ki67+	 5996 12249
4198	0	0	Ki67+	 5996 12644
4199	0	0	Ki67+	 5998 12949
4200	0	0	Ki67+	 6000 12835
4201	0	0	Ki67+	 6006 12612
4202	0	0	Ki67+	 6012 12556
4203	0	0	Ki67+	 6014 12851
4204	0	0	Ki67+	 6014 12881
4205	0	0	Ki67+	 6015 12266
4206	0	0	Ki67+	 6015 12642
4207	0	0	Ki67+	 6017 12529
4208	0	0	Ki67+	 6020 12669
4209	0	0	Ki67+	 6022 12291
4210	0	0	Ki67+	 6026 13016
4211	0	0	Ki67+	 6029 12323
4212	0	0	Ki67+	 6029 12975
4213	0	0	Ki67+	 6033 12589
4214	0	0	Ki67+	 6050 12245
4215	0	0	Ki67+	 6053 12302
4216	0	0	Ki67+	 6055 12596
4217	0	0	Ki67+	 6060 12573
4218	0	0	Ki67+	 6061 12932
4219	0	0	Ki67+	 6064 12656
4220	0	0	Ki67+	 6065 12669
4221	0	0	Ki67+	 6070 12273
4222	0	0	Ki67+	 6072 12917
4223	0	0	Ki67+	 6075 12986
4224	0	0	Ki67+	 6077 12313
4225	0	0	Ki67+	 6081 12547
4226	0	0	Ki67+	 6083 12676
4227	0	0	Ki67+	 6090 12595
4228	0	0	Ki67+	 6093 12691
4229	0	0	Ki67+	 6094 12645
4230	0	0	Ki67+	 6095 12664
4231	0	0	Ki67+	 6095 13014
4232	0	0	Ki67+	 6100 12996
4233	0	0	Ki67+	 6119 12659
4234	0	0	Ki67+	 6124 12608
4235	0	0	Ki67+	 6126 12536
4236	0	0	Ki67+	 6127 12921
4237	0	0	Ki67+	 6132 12683
4238	0	0	Ki67+	 6135 12964
4239	0	0	Ki67+	 6140 12578
4240	0	0	Ki67+	 6143 13007
4241	0	0	Ki67+	 6144 12669
4242	0	0	Ki67+	 6144 12679
4243	0	0	Ki67+	 6157 12859
4244	0	0	Ki67+	 6176 13017
4245	0	0	Ki67+	 6177 13034
4246	0	0	Ki67+	 6181 12702
4247	0	0	Ki67+	 6187 13004
4248	0	0	Ki67+	 6189 12680
4249	0	0	Ki67+	 6193 12667
4250	0	0	Ki67+	 6210 12673
4251	0	0	Ki67+	 6210 12754
4252	0	0	Ki67+	 6214 12742
4253	0	0	Ki67+	 6220 12780
4254	0	0	Ki67+	 6231 13026
4255	0	0	Ki67+	 6233 12651
4256	0	0	Ki67+	 6238 12688
4257	0	0	Ki67+	 6239 12599
4258	0	0	Ki67+	 6244 12625
4259	0	0	Ki67+	 6245 12730
4260	0	0	Ki67+	 6250 12752
4261	0	0	Ki67+	 6262 12777
4262	0	0	Ki67+	 6264 12794
4263	0	0	Ki67+	 6266 12759
4264	0	0	Ki67+	 6270 12333
4265	0	0	Ki67+	 6271 12276
4266	0	0	Ki67+	 6279 12658
4267	0	0	Ki67+	 6284 12743
4268	0	0	Ki67+	 6290 13010
4269	0	0	Ki67+	 6291 12274
4270	0	0	Ki67+	 6297 12651
4271	0	0	Ki67+	 6298 12296
4272	0	0	Ki67+	 6301 12337
4273	0	0	Ki67+	 6306 12828
4274	0	0	Ki67+	 6307 12375
4275	0	0	Ki67+	 6311 12729
4276	0	0	Ki67+	 6314 12796
4277	0	0	Ki67+	 6317 12399
4278	0	0	Ki67+	 6319 12434
4279	0	0	Ki67+	 6320 12700
4280	0	0	Ki67+	 6321 12337
4281	0	0	Ki67+	 6321 12778
4282	0	0	Ki67+	 6329 12720
4283	0	0	Ki67+	 6331 12269
4284	0	0	Ki67+	 6333 12763
4285	0	0	Ki67+	 6339 12328
4286	0	0	Ki67+	 6342 12784
4287	0	0	Ki67+	 6345 12694
4288	0	0	Ki67+	 6355 12494
4289	0	0	Ki67+	 6359 12338
4290	0	0	Ki67+	 6359 12575
4291	0	0	Ki67+	 6361 12740
4292	0	0	Ki67+	 6368 12412
4293	0	0	Ki67+	 6369 12383
4294	0	0	Ki67+	 6370 12835
4295	0	0	Ki67+	 6370 12861
4296	0	0	Ki67+	 6371 12369
4297	0	0	Ki67+	 6375 12507
4298	0	0	Ki67+	 6377 12791
4299	0	0	Ki67+	 6380 12556
4300	0	0	Ki67+	 6391 12873
4301	0	0	Ki67+	 6392 12861
4302	0	0	Ki67+	 6394 12428
4303	0	0	Ki67+	 6398 12265
4304	0	0	Ki67+	 6399 12901
4305	0	0	Ki67+	 6404 12415
4306	0	0	Ki67+	 6405 12570
4307	0	0	Ki67+	 6406 12519
4308	0	0	Ki67+	 6408 12328
4309	0	0	Ki67+	 6410 12676
4310	0	0	Ki67+	 6414 12910
4311	0	0	Ki67+	 6423 12258
4312	0	0	Ki67+	 6424 12567
4313	0	0	Ki67+	 6426 12384
4314	0	0	Ki67+	 6432 12393
4315	0	0	Ki67+	 6433 12560
4316	0	0	Ki67+	 6433 12633
4317	0	0	Ki67+	 6434 12845
4318	0	0	Ki67+	 6436 12882
4319	0	0	Ki67+	 6437 12293
4320	0	0	Ki67+	 6437 12706
4321	0	0	Ki67+	 6443 12525
4322	0	0	Ki67+	 6445 12906
4323	0	0	Ki67+	 6448 12820
4324	0	0	Ki67+	 6449 12861
4325	0	0	Ki67+	 6449 12936
4326	0	0	Ki67+	 6452 12361
4327	0	0	Ki67+	 6454 12726
4328	0	0	Ki67+	 6455 12447
4329	0	0	Ki67+	 6457 12329
4330	0	0	Ki67+	 6458 12458
4331	0	0	Ki67+	 6458 12782
4332	0	0	Ki67+	 6459 12669
4333	0	0	Ki67+	 6465 12399
4334	0	0	Ki67+	 6465 12915
4335	0	0	Ki67+	 6467 12560
4336	0	0	Ki67+	 6468 12522
4337	0	0	Ki67+	 6470 12948
4338	0	0	Ki67+	 6473 12569
4339	0	0	Ki67+	 6473 12713
4340	0	0	Ki67+	 6477 12804
4341	0	0	Ki67+	 6478 12884
4342	0	0	Ki67+	 6482 12489
4343	0	0	Ki67+	 6482 12751
4344	0	0	Ki67+	 6482 12846
4345	0	0	Ki67+	 6484 12401
4346	0	0	Ki67+	 6484 12507
4347	0	0	Ki67+	 6484 12905
4348	0	0	Ki67+	 6488 12252
4349	0	0	Ki67+	 6494 12593
4350	0	0	Ki67+	 6495 12702
4351	0	0	Ki67+	 6499 12633
4352	0	0	Ki67+	 6501 12809
4353	0	0	Ki67+	 6503 12901
4354	0	0	Ki67+	 6505 12581
4355	0	0	Ki67+	 6509 12592
4356	0	0	Ki67+	 6509 12734
4357	0	0	Ki67+	 6511 12885
4358	0	0	Ki67+	 6512 12762
4359	0	0	Ki67+	 6514 12924
4360	0	0	Ki67+	 6516 12684
4361	0	0	Ki67+	 6520 12655
4362	0	0	Ki67+	 6522 12269
4363	0	0	Ki67+	 6523 12834
4364	0	0	Ki67+	 6525 12852
4365	0	0	Ki67+	 6525 12964
4366	0	0	Ki67+	 6526 12595
4367	0	0	Ki67+	 6526 12717
4368	0	0	Ki67+	 6527 12555
4369	0	0	Ki67+	 5735 13085
4370	0	0	Ki67+	 5737 13237
4371	0	0	Ki67+	 5737 13657
4372	0	0	Ki67+	 5738 13329
4373	0	0	Ki67+	 5739 13624
4374	0	0	Ki67+	 5740 13498
4375	0	0	Ki67+	 5742 13686
4376	0	0	Ki67+	 5747 13138
4377	0	0	Ki67+	 5750 13117
4378	0	0	Ki67+	 5751 13178
4379	0	0	Ki67+	 5754 13399
4380	0	0	Ki67+	 5756 13432
4381	0	0	Ki67+	 5757 13155
4382	0	0	Ki67+	 5760 13452
4383	0	0	Ki67+	 5763 13383
4384	0	0	Ki67+	 5763 13662
4385	0	0	Ki67+	 5764 13207
4386	0	0	Ki67+	 5768 13631
4387	0	0	Ki67+	 5771 13181
4388	0	0	Ki67+	 5785 13420
4389	0	0	Ki67+	 5786 13459
4390	0	0	Ki67+	 5792 13726
4391	0	0	Ki67+	 5793 13152
4392	0	0	Ki67+	 5794 13135
4393	0	0	Ki67+	 5794 13402
4394	0	0	Ki67+	 5799 13385
4395	0	0	Ki67+	 5802 13118
4396	0	0	Ki67+	 5805 13134
4397	0	0	Ki67+	 5812 13443
4398	0	0	Ki67+	 5819 13710
4399	0	0	Ki67+	 5821 13684
4400	0	0	Ki67+	 5823 13425
4401	0	0	Ki67+	 5832 13447
4402	0	0	Ki67+	 5835 13548
4403	0	0	Ki67+	 5836 13437
4404	0	0	Ki67+	 5847 13658
4405	0	0	Ki67+	 5848 13528
4406	0	0	Ki67+	 5852 13410
4407	0	0	Ki67+	 5853 13715
4408	0	0	Ki67+	 5854 13235
4409	0	0	Ki67+	 5855 13692
4410	0	0	Ki67+	 5857 13191
4411	0	0	Ki67+	 5859 13212
4412	0	0	Ki67+	 5862 13506
4413	0	0	Ki67+	 5864 13453
4414	0	0	Ki67+	 5864 13538
4415	0	0	Ki67+	 5869 13397
4416	0	0	Ki67+	 5877 13384
4417	0	0	Ki67+	 5877 13533
4418	0	0	Ki67+	 5881 13440
4419	0	0	Ki67+	 5895 13465
4420	0	0	Ki67+	 5898 13559
4421	0	0	Ki67+	 5901 13229
4422	0	0	Ki67+	 5902 13501
4423	0	0	Ki67+	 5906 13488
4424	0	0	Ki67+	 5907 13387
4425	0	0	Ki67+	 5911 13448
4426	0	0	Ki67+	 5920 13441
4427	0	0	Ki67+	 5923 13179
4428	0	0	Ki67+	 5924 13204
4429	0	0	Ki67+	 5926 13798
4430	0	0	Ki67+	 5928 13765
4431	0	0	Ki67+	 5934 13822
4432	0	0	Ki67+	 5936 13405
4433	0	0	Ki67+	 5940 13460
4434	0	0	Ki67+	 5941 13527
4435	0	0	Ki67+	 5942 13214
4436	0	0	Ki67+	 5945 13598
4437	0	0	Ki67+	 5949 13508
4438	0	0	Ki67+	 5957 13249
4439	0	0	Ki67+	 5958 13777
4440	0	0	Ki67+	 5959 13760
4441	0	0	Ki67+	 5962 13261
4442	0	0	Ki67+	 5971 13532
4443	0	0	Ki67+	 5974 13476
4444	0	0	Ki67+	 5979 13552
4445	0	0	Ki67+	 5980 13511
4446	0	0	Ki67+	 5984 13224
4447	0	0	Ki67+	 5988 13156
4448	0	0	Ki67+	 5991 13269
4449	0	0	Ki67+	 5991 13571
4450	0	0	Ki67+	 5996 13816
4451	0	0	Ki67+	 6003 13261
4452	0	0	Ki67+	 6003 13541
4453	0	0	Ki67+	 6005 13197
4454	0	0	Ki67+	 6006 13752
4455	0	0	Ki67+	 6006 13782
4456	0	0	Ki67+	 6007 13485
4457	0	0	Ki67+	 6007 13733
4458	0	0	Ki67+	 6007 13832
4459	0	0	Ki67+	 6010 13354
4460	0	0	Ki67+	 6013 13810
4461	0	0	Ki67+	 6015 13513
4462	0	0	Ki67+	 6019 13495
4463	0	0	Ki67+	 6022 13229
4464	0	0	Ki67+	 6027 13451
4465	0	0	Ki67+	 6038 13264
4466	0	0	Ki67+	 6040 13253
4467	0	0	Ki67+	 6041 13516
4468	0	0	Ki67+	 6057 13263
4469	0	0	Ki67+	 6061 13612
4470	0	0	Ki67+	 6062 13252
4471	0	0	Ki67+	 6065 13270
4472	0	0	Ki67+	 6065 13323
4473	0	0	Ki67+	 6065 13631
4474	0	0	Ki67+	 6068 13058
4475	0	0	Ki67+	 6068 13604
4476	0	0	Ki67+	 6070 13554
4477	0	0	Ki67+	 6078 13481
4478	0	0	Ki67+	 6078 13526
4479	0	0	Ki67+	 6084 13467
4480	0	0	Ki67+	 6084 13572
4481	0	0	Ki67+	 6085 13225
4482	0	0	Ki67+	 6094 13250
4483	0	0	Ki67+	 6109 13641
4484	0	0	Ki67+	 6113 13684
4485	0	0	Ki67+	 6114 13503
4486	0	0	Ki67+	 6119 13547
4487	0	0	Ki67+	 6119 13625
4488	0	0	Ki67+	 6120 13488
4489	0	0	Ki67+	 6120 13676
4490	0	0	Ki67+	 6123 13042
4491	0	0	Ki67+	 6127 13532
4492	0	0	Ki67+	 6127 13578
4493	0	0	Ki67+	 6129 13247
4494	0	0	Ki67+	 6135 13591
4495	0	0	Ki67+	 6136 13119
4496	0	0	Ki67+	 6138 13712
4497	0	0	Ki67+	 6143 13103
4498	0	0	Ki67+	 6149 13622
4499	0	0	Ki67+	 6152 13143
4500	0	0	Ki67+	 6152 13569
4501	0	0	Ki67+	 6154 13338
4502	0	0	Ki67+	 6155 13597
4503	0	0	Ki67+	 6158 13320
4504	0	0	Ki67+	 6160 13053
4505	0	0	Ki67+	 6160 13131
4506	0	0	Ki67+	 6164 13655
4507	0	0	Ki67+	 6169 13116
4508	0	0	Ki67+	 6180 13078
4509	0	0	Ki67+	 6180 13633
4510	0	0	Ki67+	 6194 13054
4511	0	0	Ki67+	 6219 13819
4512	0	0	Ki67+	 6228 13358
4513	0	0	Ki67+	 6230 13059
4514	0	0	Ki67+	 6232 13112
4515	0	0	Ki67+	 6239 13742
4516	0	0	Ki67+	 6240 13048
4517	0	0	Ki67+	 6245 13642
4518	0	0	Ki67+	 6246 13151
4519	0	0	Ki67+	 6249 13170
4520	0	0	Ki67+	 6249 13632
4521	0	0	Ki67+	 6250 13089
4522	0	0	Ki67+	 6251 13217
4523	0	0	Ki67+	 6252 13618
4524	0	0	Ki67+	 6253 13689
4525	0	0	Ki67+	 6263 13667
4526	0	0	Ki67+	 6266 13129
4527	0	0	Ki67+	 6268 13352
4528	0	0	Ki67+	 6268 13766
4529	0	0	Ki67+	 6273 13606
4530	0	0	Ki67+	 6274 13204
4531	0	0	Ki67+	 6277 13588
4532	0	0	Ki67+	 6279 13329
4533	0	0	Ki67+	 6280 13381
4534	0	0	Ki67+	 6284 13651
4535	0	0	Ki67+	 6287 13834
4536	0	0	Ki67+	 6288 13558
4537	0	0	Ki67+	 6290 13168
4538	0	0	Ki67+	 6293 13698
4539	0	0	Ki67+	 6299 13127
4540	0	0	Ki67+	 6306 13752
4541	0	0	Ki67+	 6307 13678
4542	0	0	Ki67+	 6312 13105
4543	0	0	Ki67+	 6312 13187
4544	0	0	Ki67+	 6312 13200
4545	0	0	Ki67+	 6312 13634
4546	0	0	Ki67+	 6314 13624
4547	0	0	Ki67+	 6314 13760
4548	0	0	Ki67+	 6316 13119
4549	0	0	Ki67+	 6316 13745
4550	0	0	Ki67+	 6317 13554
4551	0	0	Ki67+	 6317 13707
4552	0	0	Ki67+	 6318 13574
4553	0	0	Ki67+	 6320 13172
4554	0	0	Ki67+	 6324 13100
4555	0	0	Ki67+	 6330 13175
4556	0	0	Ki67+	 6331 13161
4557	0	0	Ki67+	 6336 13106
4558	0	0	Ki67+	 6338 13808
4559	0	0	Ki67+	 6359 13530
4560	0	0	Ki67+	 6361 13629
4561	0	0	Ki67+	 6363 13691
4562	0	0	Ki67+	 6363 13807
4563	0	0	Ki67+	 6364 13283
4564	0	0	Ki67+	 6367 13718
4565	0	0	Ki67+	 6378 13758
4566	0	0	Ki67+	 6380 13594
4567	0	0	Ki67+	 6384 13623
4568	0	0	Ki67+	 6385 13643
4569	0	0	Ki67+	 6389 13217
4570	0	0	Ki67+	 6391 13718
4571	0	0	Ki67+	 6391 13755
4572	0	0	Ki67+	 6395 13203
4573	0	0	Ki67+	 6395 13673
4574	0	0	Ki67+	 6395 13811
4575	0	0	Ki67+	 6396 13793
4576	0	0	Ki67+	 6398 13310
4577	0	0	Ki67+	 6405 13264
4578	0	0	Ki67+	 6415 13613
4579	0	0	Ki67+	 6416 13696
4580	0	0	Ki67+	 6418 13649
4581	0	0	Ki67+	 6419 13627
4582	0	0	Ki67+	 6420 13777
4583	0	0	Ki67+	 6422 13750
4584	0	0	Ki67+	 6427 13197
4585	0	0	Ki67+	 6427 13222
4586	0	0	Ki67+	 6427 13684
4587	0	0	Ki67+	 6441 13182
4588	0	0	Ki67+	 6441 13756
4589	0	0	Ki67+	 6442 13286
4590	0	0	Ki67+	 6445 13735
4591	0	0	Ki67+	 6446 13633
4592	0	0	Ki67+	 6448 13816
4593	0	0	Ki67+	 6451 13791
4594	0	0	Ki67+	 6457 13700
4595	0	0	Ki67+	 6461 13638
4596	0	0	Ki67+	 6465 13237
4597	0	0	Ki67+	 6466 13724
4598	0	0	Ki67+	 6466 13767
4599	0	0	Ki67+	 6468 13272
4600	0	0	Ki67+	 6470 13309
4601	0	0	Ki67+	 6476 13217
4602	0	0	Ki67+	 6478 13780
4603	0	0	Ki67+	 6480 13248
4604	0	0	Ki67+	 6480 13687
4605	0	0	Ki67+	 6480 13794
4606	0	0	Ki67+	 6482 13301
4607	0	0	Ki67+	 6488 13646
4608	0	0	Ki67+	 6490 13627
4609	0	0	Ki67+	 6490 13732
4610	0	0	Ki67+	 6494 13612
4611	0	0	Ki67+	 6498 13697
4612	0	0	Ki67+	 6503 13747
4613	0	0	Ki67+	 6515 13346
4614	0	0	Ki67+	 6517 13275
4615	0	0	Ki67+	 6517 13658
4616	0	0	Ki67+	 6517 13702
4617	0	0	Ki67+	 6522 13724
4618	0	0	Ki67+	 6523 13772
4619	0	0	Ki67+	 6527 13398
4620	0	0	Ki67+	 5731 14090
4621	0	0	Ki67+	 5733 13997
4622	0	0	Ki67+	 5740 14154
4623	0	0	Ki67+	 5743 14566
4624	0	0	Ki67+	 5744 14487
4625	0	0	Ki67+	 5752 13961
4626	0	0	Ki67+	 5756 13951
4627	0	0	Ki67+	 5756 14087
4628	0	0	Ki67+	 5757 14436
4629	0	0	Ki67+	 5758 14179
4630	0	0	Ki67+	 5767 14101
4631	0	0	Ki67+	 5768 13994
4632	0	0	Ki67+	 5769 14544
4633	0	0	Ki67+	 5771 14504
4634	0	0	Ki67+	 5773 14585
4635	0	0	Ki67+	 5779 14149
4636	0	0	Ki67+	 5779 14447
4637	0	0	Ki67+	 5790 13978
4638	0	0	Ki67+	 5790 14199
4639	0	0	Ki67+	 5791 14143
4640	0	0	Ki67+	 5796 14247
4641	0	0	Ki67+	 5797 14177
4642	0	0	Ki67+	 5801 14073
4643	0	0	Ki67+	 5809 14245
4644	0	0	Ki67+	 5825 14028
4645	0	0	Ki67+	 5826 14197
4646	0	0	Ki67+	 5829 14132
4647	0	0	Ki67+	 5832 14015
4648	0	0	Ki67+	 5836 13883
4649	0	0	Ki67+	 5836 14098
4650	0	0	Ki67+	 5840 14216
4651	0	0	Ki67+	 5843 14257
4652	0	0	Ki67+	 5845 14071
4653	0	0	Ki67+	 5845 14355
4654	0	0	Ki67+	 5848 14051
4655	0	0	Ki67+	 5850 14133
4656	0	0	Ki67+	 5852 14039
4657	0	0	Ki67+	 5854 14541
4658	0	0	Ki67+	 5862 14182
4659	0	0	Ki67+	 5862 14377
4660	0	0	Ki67+	 5864 14218
4661	0	0	Ki67+	 5864 14323
4662	0	0	Ki67+	 5864 14447
4663	0	0	Ki67+	 5871 14200
4664	0	0	Ki67+	 5873 13980
4665	0	0	Ki67+	 5873 14256
4666	0	0	Ki67+	 5873 14290
4667	0	0	Ki67+	 5880 14005
4668	0	0	Ki67+	 5881 14543
4669	0	0	Ki67+	 5882 14401
4670	0	0	Ki67+	 5883 14051
4671	0	0	Ki67+	 5886 14582
4672	0	0	Ki67+	 5887 14039
4673	0	0	Ki67+	 5887 14124
4674	0	0	Ki67+	 5897 14000
4675	0	0	Ki67+	 5901 14017
4676	0	0	Ki67+	 5905 14627
4677	0	0	Ki67+	 5906 14534
4678	0	0	Ki67+	 5907 14359
4679	0	0	Ki67+	 5911 14570
4680	0	0	Ki67+	 5920 14336
4681	0	0	Ki67+	 5922 14475
4682	0	0	Ki67+	 5924 14306
4683	0	0	Ki67+	 5935 14529
4684	0	0	Ki67+	 5945 14495
4685	0	0	Ki67+	 5949 14555
4686	0	0	Ki67+	 5951 14364
4687	0	0	Ki67+	 5962 14602
4688	0	0	Ki67+	 5963 14245
4689	0	0	Ki67+	 5964 14423
4690	0	0	Ki67+	 5970 14553
4691	0	0	Ki67+	 5977 14510
4692	0	0	Ki67+	 5982 14526
4693	0	0	Ki67+	 5991 14604
4694	0	0	Ki67+	 5994 14376
4695	0	0	Ki67+	 5995 14056
4696	0	0	Ki67+	 5996 14168
4697	0	0	Ki67+	 5996 14201
4698	0	0	Ki67+	 5997 14233
4699	0	0	Ki67+	 6003 14417
4700	0	0	Ki67+	 6012 14221
4701	0	0	Ki67+	 6016 14069
4702	0	0	Ki67+	 6016 14114
4703	0	0	Ki67+	 6016 14250
4704	0	0	Ki67+	 6020 14362
4705	0	0	Ki67+	 6023 14097
4706	0	0	Ki67+	 6027 14616
4707	0	0	Ki67+	 6038 14133
4708	0	0	Ki67+	 6040 14493
4709	0	0	Ki67+	 6045 14115
4710	0	0	Ki67+	 6049 14232
4711	0	0	Ki67+	 6050 14155
4712	0	0	Ki67+	 6052 14082
4713	0	0	Ki67+	 6054 14296
4714	0	0	Ki67+	 6057 14034
4715	0	0	Ki67+	 6057 14063
4716	0	0	Ki67+	 6063 13868
4717	0	0	Ki67+	 6063 14595
4718	0	0	Ki67+	 6069 13851
4719	0	0	Ki67+	 6077 14093
4720	0	0	Ki67+	 6080 14277
4721	0	0	Ki67+	 6082 14186
4722	0	0	Ki67+	 6090 14014
4723	0	0	Ki67+	 6093 14217
4724	0	0	Ki67+	 6096 14319
4725	0	0	Ki67+	 6097 14157
4726	0	0	Ki67+	 6099 14304
4727	0	0	Ki67+	 6101 14244
4728	0	0	Ki67+	 6102 14093
4729	0	0	Ki67+	 6103 14186
4730	0	0	Ki67+	 6106 14137
4731	0	0	Ki67+	 6106 14339
4732	0	0	Ki67+	 6108 14365
4733	0	0	Ki67+	 6109 14041
4734	0	0	Ki67+	 6111 14021
4735	0	0	Ki67+	 6112 14266
4736	0	0	Ki67+	 6117 14210
4737	0	0	Ki67+	 6119 14228
4738	0	0	Ki67+	 6124 14072
4739	0	0	Ki67+	 6126 14137
4740	0	0	Ki67+	 6130 14399
4741	0	0	Ki67+	 6137 14418
4742	0	0	Ki67+	 6138 14385
4743	0	0	Ki67+	 6139 14307
4744	0	0	Ki67+	 6140 14407
4745	0	0	Ki67+	 6141 13885
4746	0	0	Ki67+	 6145 14188
4747	0	0	Ki67+	 6146 14124
4748	0	0	Ki67+	 6148 14216
4749	0	0	Ki67+	 6150 14004
4750	0	0	Ki67+	 6156 14115
4751	0	0	Ki67+	 6162 14050
4752	0	0	Ki67+	 6170 14175
4753	0	0	Ki67+	 6171 14467
4754	0	0	Ki67+	 6175 14033
4755	0	0	Ki67+	 6175 14076
4756	0	0	Ki67+	 6183 14218
4757	0	0	Ki67+	 6183 14441
4758	0	0	Ki67+	 6187 14184
4759	0	0	Ki67+	 6189 14094
4760	0	0	Ki67+	 6190 13978
4761	0	0	Ki67+	 6192 14058
4762	0	0	Ki67+	 6194 14501
4763	0	0	Ki67+	 6196 14016
4764	0	0	Ki67+	 6196 14491
4765	0	0	Ki67+	 6200 13968
4766	0	0	Ki67+	 6202 13898
4767	0	0	Ki67+	 6202 14417
4768	0	0	Ki67+	 6218 13988
4769	0	0	Ki67+	 6219 14608
4770	0	0	Ki67+	 6221 14476
4771	0	0	Ki67+	 6226 14446
4772	0	0	Ki67+	 6230 13852
4773	0	0	Ki67+	 6233 14053
4774	0	0	Ki67+	 6236 14032
4775	0	0	Ki67+	 6239 14111
4776	0	0	Ki67+	 6242 14354
4777	0	0	Ki67+	 6243 13939
4778	0	0	Ki67+	 6250 13981
4779	0	0	Ki67+	 6250 14397
4780	0	0	Ki67+	 6257 13965
4781	0	0	Ki67+	 6260 14466
4782	0	0	Ki67+	 6262 13925
4783	0	0	Ki67+	 6262 14453
4784	0	0	Ki67+	 6263 14399
4785	0	0	Ki67+	 6270 14035
4786	0	0	Ki67+	 6273 14499
4787	0	0	Ki67+	 6275 14111
4788	0	0	Ki67+	 6275 14520
4789	0	0	Ki67+	 6280 14063
4790	0	0	Ki67+	 6281 13852
4791	0	0	Ki67+	 6282 13923
4792	0	0	Ki67+	 6285 14083
4793	0	0	Ki67+	 6286 13986
4794	0	0	Ki67+	 6290 14067
4795	0	0	Ki67+	 6290 14258
4796	0	0	Ki67+	 6295 13950
4797	0	0	Ki67+	 6298 13853
4798	0	0	Ki67+	 6300 14309
4799	0	0	Ki67+	 6301 14026
4800	0	0	Ki67+	 6301 14524
4801	0	0	Ki67+	 6304 14493
4802	0	0	Ki67+	 6306 14082
4803	0	0	Ki67+	 6307 14275
4804	0	0	Ki67+	 6308 14115
4805	0	0	Ki67+	 6312 14336
4806	0	0	Ki67+	 6313 13969
4807	0	0	Ki67+	 6314 14573
4808	0	0	Ki67+	 6318 14052
4809	0	0	Ki67+	 6321 13905
4810	0	0	Ki67+	 6321 14439
4811	0	0	Ki67+	 6322 13928
4812	0	0	Ki67+	 6325 14405
4813	0	0	Ki67+	 6328 14472
4814	0	0	Ki67+	 6330 14077
4815	0	0	Ki67+	 6332 14156
4816	0	0	Ki67+	 6333 14108
4817	0	0	Ki67+	 6333 14279
4818	0	0	Ki67+	 6335 14258
4819	0	0	Ki67+	 6335 14492
4820	0	0	Ki67+	 6339 13919
4821	0	0	Ki67+	 6343 14527
4822	0	0	Ki67+	 6344 13978
4823	0	0	Ki67+	 6346 13881
4824	0	0	Ki67+	 6349 13914
4825	0	0	Ki67+	 6351 13955
4826	0	0	Ki67+	 6353 14445
4827	0	0	Ki67+	 6353 14464
4828	0	0	Ki67+	 6355 14053
4829	0	0	Ki67+	 6357 14095
4830	0	0	Ki67+	 6360 13905
4831	0	0	Ki67+	 6360 13931
4832	0	0	Ki67+	 6364 14367
4833	0	0	Ki67+	 6367 14118
4834	0	0	Ki67+	 6369 14029
4835	0	0	Ki67+	 6372 14514
4836	0	0	Ki67+	 6372 14567
4837	0	0	Ki67+	 6374 14504
4838	0	0	Ki67+	 6380 13877
4839	0	0	Ki67+	 6380 13985
4840	0	0	Ki67+	 6381 13865
4841	0	0	Ki67+	 6383 14305
4842	0	0	Ki67+	 6389 14344
4843	0	0	Ki67+	 6390 14012
4844	0	0	Ki67+	 6391 13940
4845	0	0	Ki67+	 6392 13915
4846	0	0	Ki67+	 6392 14275
4847	0	0	Ki67+	 6394 14091
4848	0	0	Ki67+	 6410 14311
4849	0	0	Ki67+	 6413 14087
4850	0	0	Ki67+	 6413 14255
4851	0	0	Ki67+	 6416 14048
4852	0	0	Ki67+	 6420 14555
4853	0	0	Ki67+	 6424 14283
4854	0	0	Ki67+	 6424 14537
4855	0	0	Ki67+	 6433 13930
4856	0	0	Ki67+	 6434 14362
4857	0	0	Ki67+	 6435 14372
4858	0	0	Ki67+	 6440 14247
4859	0	0	Ki67+	 6448 13934
4860	0	0	Ki67+	 6448 14082
4861	0	0	Ki67+	 6449 13970
4862	0	0	Ki67+	 6449 14344
4863	0	0	Ki67+	 6452 14013
4864	0	0	Ki67+	 6455 14495
4865	0	0	Ki67+	 6464 14580
4866	0	0	Ki67+	 6466 14610
4867	0	0	Ki67+	 6467 14441
4868	0	0	Ki67+	 6467 14538
4869	0	0	Ki67+	 6473 14328
4870	0	0	Ki67+	 6474 14301
4871	0	0	Ki67+	 6477 14622
4872	0	0	Ki67+	 6489 14262
4873	0	0	Ki67+	 6489 14598
4874	0	0	Ki67+	 6492 14496
4875	0	0	Ki67+	 6493 14464
4876	0	0	Ki67+	 6497 14424
4877	0	0	Ki67+	 6499 14565
4878	0	0	Ki67+	 6505 14546
4879	0	0	Ki67+	 6510 14435
4880	0	0	Ki67+	 6511 14620
4881	0	0	Ki67+	 6517 14604
4882	0	0	Ki67+	 6524 14344
4883	0	0	Ki67+	 6526 14292
4884	0	0	Ki67+	 5731 15069
4885	0	0	Ki67+	 5731 15425
4886	0	0	Ki67+	 5732 15106
4887	0	0	Ki67+	 5738 14819
4888	0	0	Ki67+	 5739 15400
4889	0	0	Ki67+	 5741 15361
4890	0	0	Ki67+	 5745 15313
4891	0	0	Ki67+	 5746 15170
4892	0	0	Ki67+	 5747 15075
4893	0	0	Ki67+	 5747 15136
4894	0	0	Ki67+	 5754 14982
4895	0	0	Ki67+	 5755 15356
4896	0	0	Ki67+	 5761 15422
4897	0	0	Ki67+	 5762 15327
4898	0	0	Ki67+	 5771 15104
4899	0	0	Ki67+	 5773 15008
4900	0	0	Ki67+	 5777 15359
4901	0	0	Ki67+	 5779 14958
4902	0	0	Ki67+	 5789 15169
4903	0	0	Ki67+	 5790 15417
4904	0	0	Ki67+	 5805 15428
4905	0	0	Ki67+	 5808 15192
4906	0	0	Ki67+	 5813 15331
4907	0	0	Ki67+	 5814 15075
4908	0	0	Ki67+	 5814 15149
4909	0	0	Ki67+	 5821 15356
4910	0	0	Ki67+	 5831 14663
4911	0	0	Ki67+	 5833 15379
4912	0	0	Ki67+	 5844 15050
4913	0	0	Ki67+	 5844 15364
4914	0	0	Ki67+	 5846 15020
4915	0	0	Ki67+	 5846 15161
4916	0	0	Ki67+	 5847 15099
4917	0	0	Ki67+	 5849 15231
4918	0	0	Ki67+	 5850 15131
4919	0	0	Ki67+	 5855 15081
4920	0	0	Ki67+	 5855 15170
4921	0	0	Ki67+	 5858 15002
4922	0	0	Ki67+	 5862 15193
4923	0	0	Ki67+	 5865 15206
4924	0	0	Ki67+	 5870 15185
4925	0	0	Ki67+	 5877 15424
4926	0	0	Ki67+	 5878 15130
4927	0	0	Ki67+	 5880 15388
4928	0	0	Ki67+	 5889 15419
4929	0	0	Ki67+	 5892 15166
4930	0	0	Ki67+	 5896 15328
4931	0	0	Ki67+	 5897 15237
4932	0	0	Ki67+	 5899 15374
4933	0	0	Ki67+	 5903 15188
4934	0	0	Ki67+	 5905 15394
4935	0	0	Ki67+	 5909 15270
4936	0	0	Ki67+	 5913 15109
4937	0	0	Ki67+	 5916 14644
4938	0	0	Ki67+	 5921 15095
4939	0	0	Ki67+	 5923 15240
4940	0	0	Ki67+	 5925 15149
4941	0	0	Ki67+	 5938 15390
4942	0	0	Ki67+	 5947 15411
4943	0	0	Ki67+	 5948 15239
4944	0	0	Ki67+	 5961 15370
4945	0	0	Ki67+	 5969 15235
4946	0	0	Ki67+	 5972 14725
4947	0	0	Ki67+	 5980 15086
4948	0	0	Ki67+	 5991 14695
4949	0	0	Ki67+	 5991 15410
4950	0	0	Ki67+	 5998 15210
4951	0	0	Ki67+	 6000 15400
4952	0	0	Ki67+	 6002 15183
4953	0	0	Ki67+	 6002 15234
4954	0	0	Ki67+	 6021 15228
4955	0	0	Ki67+	 6024 15424
4956	0	0	Ki67+	 6025 15205
4957	0	0	Ki67+	 6035 15234
4958	0	0	Ki67+	 6036 15215
4959	0	0	Ki67+	 6036 15409
4960	0	0	Ki67+	 6037 14687
4961	0	0	Ki67+	 6037 15090
4962	0	0	Ki67+	 6042 15299
4963	0	0	Ki67+	 6050 15225
4964	0	0	Ki67+	 6056 15207
4965	0	0	Ki67+	 6057 15431
4966	0	0	Ki67+	 6061 15421
4967	0	0	Ki67+	 6070 14688
4968	0	0	Ki67+	 6077 14700
4969	0	0	Ki67+	 6080 14750
4970	0	0	Ki67+	 6088 15208
4971	0	0	Ki67+	 6104 15323
4972	0	0	Ki67+	 6108 15410
4973	0	0	Ki67+	 6111 14764
4974	0	0	Ki67+	 6112 14915
4975	0	0	Ki67+	 6117 14968
4976	0	0	Ki67+	 6124 14956
4977	0	0	Ki67+	 6125 15284
4978	0	0	Ki67+	 6135 15009
4979	0	0	Ki67+	 6137 15271
4980	0	0	Ki67+	 6138 15289
4981	0	0	Ki67+	 6142 14925
4982	0	0	Ki67+	 6152 14645
4983	0	0	Ki67+	 6153 15036
4984	0	0	Ki67+	 6156 14771
4985	0	0	Ki67+	 6162 15022
4986	0	0	Ki67+	 6163 15045
4987	0	0	Ki67+	 6168 15303
4988	0	0	Ki67+	 6172 14881
4989	0	0	Ki67+	 6173 14840
4990	0	0	Ki67+	 6176 14870
4991	0	0	Ki67+	 6187 15337
4992	0	0	Ki67+	 6190 14796
4993	0	0	Ki67+	 6193 15070
4994	0	0	Ki67+	 6193 15300
4995	0	0	Ki67+	 6201 14909
4996	0	0	Ki67+	 6204 14893
4997	0	0	Ki67+	 6205 14744
4998	0	0	Ki67+	 6206 15358
4999	0	0	Ki67+	 6211 14712
5000	0	0	Ki67+	 6214 15433
5001	0	0	Ki67+	 6215 15326
5002	0	0	Ki67+	 6216 15077
5003	0	0	Ki67+	 6220 15351
5004	0	0	Ki67+	 6235 15369
5005	0	0	Ki67+	 6238 14935
5006	0	0	Ki67+	 6239 14837
5007	0	0	Ki67+	 6246 14851
5008	0	0	Ki67+	 6246 15084
5009	0	0	Ki67+	 6249 15331
5010	0	0	Ki67+	 6263 14955
5011	0	0	Ki67+	 6268 15363
5012	0	0	Ki67+	 6279 14758
5013	0	0	Ki67+	 6282 14787
5014	0	0	Ki67+	 6286 14745
5015	0	0	Ki67+	 6289 15396
5016	0	0	Ki67+	 6290 15438
5017	0	0	Ki67+	 6292 14982
5018	0	0	Ki67+	 6301 15008
5019	0	0	Ki67+	 6306 15185
5020	0	0	Ki67+	 6309 15375
5021	0	0	Ki67+	 6311 14764
5022	0	0	Ki67+	 6312 14812
5023	0	0	Ki67+	 6313 14855
5024	0	0	Ki67+	 6317 15349
5025	0	0	Ki67+	 6320 14694
5026	0	0	Ki67+	 6320 15230
5027	0	0	Ki67+	 6327 15070
5028	0	0	Ki67+	 6330 15337
5029	0	0	Ki67+	 6334 14696
5030	0	0	Ki67+	 6337 15353
5031	0	0	Ki67+	 6341 15059
5032	0	0	Ki67+	 6344 15396
5033	0	0	Ki67+	 6346 14819
5034	0	0	Ki67+	 6349 14688
5035	0	0	Ki67+	 6351 15086
5036	0	0	Ki67+	 6356 14889
5037	0	0	Ki67+	 6359 15135
5038	0	0	Ki67+	 6364 14694
5039	0	0	Ki67+	 6364 14940
5040	0	0	Ki67+	 6374 15328
5041	0	0	Ki67+	 6379 15177
5042	0	0	Ki67+	 6385 14907
5043	0	0	Ki67+	 6394 15257
5044	0	0	Ki67+	 6403 15017
5045	0	0	Ki67+	 6406 14958
5046	0	0	Ki67+	 6411 15236
5047	0	0	Ki67+	 6415 14743
5048	0	0	Ki67+	 6418 14929
5049	0	0	Ki67+	 6425 14720
5050	0	0	Ki67+	 6436 14732
5051	0	0	Ki67+	 6437 15112
5052	0	0	Ki67+	 6441 15011
5053	0	0	Ki67+	 6445 14923
5054	0	0	Ki67+	 6447 14759
5055	0	0	Ki67+	 6462 15138
5056	0	0	Ki67+	 6464 14758
5057	0	0	Ki67+	 6464 14985
5058	0	0	Ki67+	 6466 15120
5059	0	0	Ki67+	 6467 14787
5060	0	0	Ki67+	 6472 14881
5061	0	0	Ki67+	 6477 15342
5062	0	0	Ki67+	 6478 15181
5063	0	0	Ki67+	 6480 15105
5064	0	0	Ki67+	 6483 14825
5065	0	0	Ki67+	 6485 15412
5066	0	0	Ki67+	 6491 14767
5067	0	0	Ki67+	 6497 15357
5068	0	0	Ki67+	 6501 15422
5069	0	0	Ki67+	 6509 14859
5070	0	0	Ki67+	 6511 14645
5071	0	0	Ki67+	 6513 15102
5072	0	0	Ki67+	 6520 15393
5073	0	0	Ki67+	 6524 14653
5074	0	0	Ki67+	 6524 15181
5075	0	0	Ki67+	 6525 14899
5076	0	0	Ki67+	 6526 14850
5077	0	0	Ki67+	 5730 15916
5078	0	0	Ki67+	 5735 15776
5079	0	0	Ki67+	 5744 15731
5080	0	0	Ki67+	 5747 16192
5081	0	0	Ki67+	 5750 15683
5082	0	0	Ki67+	 5750 15969
5083	0	0	Ki67+	 5751 15700
5084	0	0	Ki67+	 5754 15857
5085	0	0	Ki67+	 5755 15765
5086	0	0	Ki67+	 5760 15836
5087	0	0	Ki67+	 5764 15776
5088	0	0	Ki67+	 5769 15743
5089	0	0	Ki67+	 5773 15713
5090	0	0	Ki67+	 5773 15893
5091	0	0	Ki67+	 5775 16190
5092	0	0	Ki67+	 5777 15865
5093	0	0	Ki67+	 5781 15802
5094	0	0	Ki67+	 5791 15725
5095	0	0	Ki67+	 5792 15756
5096	0	0	Ki67+	 5793 15903
5097	0	0	Ki67+	 5793 15974
5098	0	0	Ki67+	 5793 16173
5099	0	0	Ki67+	 5798 15958
5100	0	0	Ki67+	 5806 15941
5101	0	0	Ki67+	 5812 15870
5102	0	0	Ki67+	 5812 16019
5103	0	0	Ki67+	 5813 16006
5104	0	0	Ki67+	 5815 15772
5105	0	0	Ki67+	 5818 15984
5106	0	0	Ki67+	 5818 16193
5107	0	0	Ki67+	 5820 15585
5108	0	0	Ki67+	 5825 15841
5109	0	0	Ki67+	 5827 15566
5110	0	0	Ki67+	 5831 15623
5111	0	0	Ki67+	 5838 15907
5112	0	0	Ki67+	 5842 15874
5113	0	0	Ki67+	 5845 15686
5114	0	0	Ki67+	 5846 15950
5115	0	0	Ki67+	 5847 15577
5116	0	0	Ki67+	 5848 15604
5117	0	0	Ki67+	 5850 15716
5118	0	0	Ki67+	 5851 15441
5119	0	0	Ki67+	 5852 15900
5120	0	0	Ki67+	 5856 16081
5121	0	0	Ki67+	 5857 15666
5122	0	0	Ki67+	 5858 15461
5123	0	0	Ki67+	 5860 16051
5124	0	0	Ki67+	 5868 15711
5125	0	0	Ki67+	 5882 15719
5126	0	0	Ki67+	 5883 15701
5127	0	0	Ki67+	 5887 15741
5128	0	0	Ki67+	 5912 16069
5129	0	0	Ki67+	 5922 15581
5130	0	0	Ki67+	 5922 16096
5131	0	0	Ki67+	 5928 15682
5132	0	0	Ki67+	 5932 15485
5133	0	0	Ki67+	 5932 15652
5134	0	0	Ki67+	 5938 16071
5135	0	0	Ki67+	 5947 16101
5136	0	0	Ki67+	 5948 15451
5137	0	0	Ki67+	 5974 15478
5138	0	0	Ki67+	 5981 15712
5139	0	0	Ki67+	 5989 15928
5140	0	0	Ki67+	 5990 15999
5141	0	0	Ki67+	 5992 15962
5142	0	0	Ki67+	 6000 15863
5143	0	0	Ki67+	 6006 15506
5144	0	0	Ki67+	 6006 15734
5145	0	0	Ki67+	 6008 16018
5146	0	0	Ki67+	 6017 15983
5147	0	0	Ki67+	 6023 15469
5148	0	0	Ki67+	 6025 16042
5149	0	0	Ki67+	 6026 15881
5150	0	0	Ki67+	 6031 15652
5151	0	0	Ki67+	 6038 15907
5152	0	0	Ki67+	 6041 15766
5153	0	0	Ki67+	 6045 15620
5154	0	0	Ki67+	 6046 16011
5155	0	0	Ki67+	 6047 15957
5156	0	0	Ki67+	 6049 15791
5157	0	0	Ki67+	 6052 15986
5158	0	0	Ki67+	 6053 15556
5159	0	0	Ki67+	 6054 15695
5160	0	0	Ki67+	 6056 16000
5161	0	0	Ki67+	 6058 15913
5162	0	0	Ki67+	 6060 15656
5163	0	0	Ki67+	 6064 15487
5164	0	0	Ki67+	 6064 15632
5165	0	0	Ki67+	 6073 16066
5166	0	0	Ki67+	 6074 15688
5167	0	0	Ki67+	 6080 15858
5168	0	0	Ki67+	 6083 15730
5169	0	0	Ki67+	 6083 15874
5170	0	0	Ki67+	 6090 15674
5171	0	0	Ki67+	 6093 16077
5172	0	0	Ki67+	 6094 15456
5173	0	0	Ki67+	 6095 15938
5174	0	0	Ki67+	 6100 15984
5175	0	0	Ki67+	 6102 15756
5176	0	0	Ki67+	 6103 16138
5177	0	0	Ki67+	 6104 15995
5178	0	0	Ki67+	 6110 15844
5179	0	0	Ki67+	 6112 15486
5180	0	0	Ki67+	 6112 15772
5181	0	0	Ki67+	 6117 16017
5182	0	0	Ki67+	 6122 15688
5183	0	0	Ki67+	 6126 15671
5184	0	0	Ki67+	 6132 15598
5185	0	0	Ki67+	 6134 15696
5186	0	0	Ki67+	 6136 15974
5187	0	0	Ki67+	 6137 15868
5188	0	0	Ki67+	 6139 15493
5189	0	0	Ki67+	 6139 15937
5190	0	0	Ki67+	 6140 15623
5191	0	0	Ki67+	 6140 15998
5192	0	0	Ki67+	 6146 15804
5193	0	0	Ki67+	 6154 15442
5194	0	0	Ki67+	 6157 15944
5195	0	0	Ki67+	 6159 15784
5196	0	0	Ki67+	 6164 15502
5197	0	0	Ki67+	 6164 15747
5198	0	0	Ki67+	 6164 16026
5199	0	0	Ki67+	 6167 15994
5200	0	0	Ki67+	 6167 16013
5201	0	0	Ki67+	 6168 15821
5202	0	0	Ki67+	 6171 15918
5203	0	0	Ki67+	 6175 15770
5204	0	0	Ki67+	 6176 15598
5205	0	0	Ki67+	 6177 15676
5206	0	0	Ki67+	 6181 15472
5207	0	0	Ki67+	 6187 15641
5208	0	0	Ki67+	 6194 15900
5209	0	0	Ki67+	 6199 16042
5210	0	0	Ki67+	 6201 15800
5211	0	0	Ki67+	 6205 15662
5212	0	0	Ki67+	 6209 15613
5213	0	0	Ki67+	 6213 15722
5214	0	0	Ki67+	 6217 16025
5215	0	0	Ki67+	 6220 15858
5216	0	0	Ki67+	 6224 15901
5217	0	0	Ki67+	 6225 15843
5218	0	0	Ki67+	 6226 16070
5219	0	0	Ki67+	 6227 15698
5220	0	0	Ki67+	 6229 15807
5221	0	0	Ki67+	 6230 16037
5222	0	0	Ki67+	 6232 15719
5223	0	0	Ki67+	 6242 15649
5224	0	0	Ki67+	 6246 15473
5225	0	0	Ki67+	 6246 15835
5226	0	0	Ki67+	 6247 15443
5227	0	0	Ki67+	 6249 16030
5228	0	0	Ki67+	 6250 15698
5229	0	0	Ki67+	 6272 15715
5230	0	0	Ki67+	 6272 16101
5231	0	0	Ki67+	 6277 16005
5232	0	0	Ki67+	 6283 15929
5233	0	0	Ki67+	 6285 15698
5234	0	0	Ki67+	 6300 15460
5235	0	0	Ki67+	 6307 16061
5236	0	0	Ki67+	 6309 15995
5237	0	0	Ki67+	 6311 15494
5238	0	0	Ki67+	 6311 15931
5239	0	0	Ki67+	 6316 15783
5240	0	0	Ki67+	 6324 15662
5241	0	0	Ki67+	 6325 15859
5242	0	0	Ki67+	 6325 15890
5243	0	0	Ki67+	 6327 16019
5244	0	0	Ki67+	 6334 15946
5245	0	0	Ki67+	 6336 15871
5246	0	0	Ki67+	 6341 15843
5247	0	0	Ki67+	 6343 15615
5248	0	0	Ki67+	 6349 15465
5249	0	0	Ki67+	 6349 16013
5250	0	0	Ki67+	 6350 15674
5251	0	0	Ki67+	 6354 16038
5252	0	0	Ki67+	 6357 16079
5253	0	0	Ki67+	 6359 16063
5254	0	0	Ki67+	 6375 15613
5255	0	0	Ki67+	 6387 15959
5256	0	0	Ki67+	 6392 16070
5257	0	0	Ki67+	 6394 15628
5258	0	0	Ki67+	 6395 15595
5259	0	0	Ki67+	 6400 16004
5260	0	0	Ki67+	 6403 15673
5261	0	0	Ki67+	 6405 15698
5262	0	0	Ki67+	 6409 16048
5263	0	0	Ki67+	 6419 15972
5264	0	0	Ki67+	 6429 16106
5265	0	0	Ki67+	 6431 15500
5266	0	0	Ki67+	 6432 15627
5267	0	0	Ki67+	 6433 15657
5268	0	0	Ki67+	 6434 16074
5269	0	0	Ki67+	 6435 15967
5270	0	0	Ki67+	 6440 15514
5271	0	0	Ki67+	 6447 15994
5272	0	0	Ki67+	 6452 16113
5273	0	0	Ki67+	 6456 15544
5274	0	0	Ki67+	 6458 16024
5275	0	0	Ki67+	 6463 16037
5276	0	0	Ki67+	 6471 15543
5277	0	0	Ki67+	 6471 15980
5278	0	0	Ki67+	 6474 15611
5279	0	0	Ki67+	 6474 15654
5280	0	0	Ki67+	 6477 15561
5281	0	0	Ki67+	 6482 15453
5282	0	0	Ki67+	 6490 15522
5283	0	0	Ki67+	 6492 15872
5284	0	0	Ki67+	 6493 15538
5285	0	0	Ki67+	 6493 16086
5286	0	0	Ki67+	 6495 15581
5287	0	0	Ki67+	 6495 15886
5288	0	0	Ki67+	 6501 15909
5289	0	0	Ki67+	 6508 15770
5290	0	0	Ki67+	 6513 15453
5291	0	0	Ki67+	 6516 16012
5292	0	0	Ki67+	 6522 15723
5293	0	0	Ki67+	 6526 16116
5294	0	0	Ki67+	 6527 15753
5295	0	0	Ki67+	 5742 16448
5296	0	0	Ki67+	 5744 16973
5297	0	0	Ki67+	 5745 16337
5298	0	0	Ki67+	 5762 16454
5299	0	0	Ki67+	 5770 17011
5300	0	0	Ki67+	 5778 16350
5301	0	0	Ki67+	 5782 16445
5302	0	0	Ki67+	 5789 17017
5303	0	0	Ki67+	 5800 16449
5304	0	0	Ki67+	 5829 16356
5305	0	0	Ki67+	 5830 16928
5306	0	0	Ki67+	 5835 16944
5307	0	0	Ki67+	 5841 16369
5308	0	0	Ki67+	 5843 17001
5309	0	0	Ki67+	 5846 16446
5310	0	0	Ki67+	 5854 16356
5311	0	0	Ki67+	 5854 16880
5312	0	0	Ki67+	 5862 16893
5313	0	0	Ki67+	 5874 16361
5314	0	0	Ki67+	 5886 16785
5315	0	0	Ki67+	 5889 16798
5316	0	0	Ki67+	 5891 16850
5317	0	0	Ki67+	 5897 16362
5318	0	0	Ki67+	 5901 16872
5319	0	0	Ki67+	 5919 16457
5320	0	0	Ki67+	 5922 16803
5321	0	0	Ki67+	 5935 16376
5322	0	0	Ki67+	 5945 16464
5323	0	0	Ki67+	 5951 16824
5324	0	0	Ki67+	 5951 16935
5325	0	0	Ki67+	 5953 16967
5326	0	0	Ki67+	 5964 16453
5327	0	0	Ki67+	 5966 16387
5328	0	0	Ki67+	 5966 16666
5329	0	0	Ki67+	 5982 16743
5330	0	0	Ki67+	 5992 16888
5331	0	0	Ki67+	 5993 16769
5332	0	0	Ki67+	 5994 16386
5333	0	0	Ki67+	 5996 16923
5334	0	0	Ki67+	 6005 16434
5335	0	0	Ki67+	 6011 16402
5336	0	0	Ki67+	 6015 16569
5337	0	0	Ki67+	 6016 16872
5338	0	0	Ki67+	 6018 16621
5339	0	0	Ki67+	 6018 16848
5340	0	0	Ki67+	 6019 16902
5341	0	0	Ki67+	 6027 16674
5342	0	0	Ki67+	 6028 16738
5343	0	0	Ki67+	 6028 16809
5344	0	0	Ki67+	 6029 16611
5345	0	0	Ki67+	 6034 16433
5346	0	0	Ki67+	 6036 16696
5347	0	0	Ki67+	 6042 16560
5348	0	0	Ki67+	 6056 16794
5349	0	0	Ki67+	 6057 16597
5350	0	0	Ki67+	 6071 16702
5351	0	0	Ki67+	 6076 16841
5352	0	0	Ki67+	 6079 16871
5353	0	0	Ki67+	 6080 16545
5354	0	0	Ki67+	 6084 16974
5355	0	0	Ki67+	 6087 16528
5356	0	0	Ki67+	 6087 16608
5357	0	0	Ki67+	 6092 16966
5358	0	0	Ki67+	 6099 16775
5359	0	0	Ki67+	 6101 16737
5360	0	0	Ki67+	 6104 16672
5361	0	0	Ki67+	 6104 17016
5362	0	0	Ki67+	 6107 16920
5363	0	0	Ki67+	 6110 16687
5364	0	0	Ki67+	 6115 16548
5365	0	0	Ki67+	 6118 16591
5366	0	0	Ki67+	 6119 16791
5367	0	0	Ki67+	 6119 16958
5368	0	0	Ki67+	 6120 16904
5369	0	0	Ki67+	 6129 16997
5370	0	0	Ki67+	 6136 16935
5371	0	0	Ki67+	 6136 17029
5372	0	0	Ki67+	 6137 16763
5373	0	0	Ki67+	 6148 16887
5374	0	0	Ki67+	 6150 16942
5375	0	0	Ki67+	 6151 16793
5376	0	0	Ki67+	 6157 16989
5377	0	0	Ki67+	 6158 16876
5378	0	0	Ki67+	 6162 16643
5379	0	0	Ki67+	 6162 16777
5380	0	0	Ki67+	 6165 16976
5381	0	0	Ki67+	 6166 16841
5382	0	0	Ki67+	 6168 16830
5383	0	0	Ki67+	 6175 16689
5384	0	0	Ki67+	 6184 16756
5385	0	0	Ki67+	 6185 16829
5386	0	0	Ki67+	 6187 16927
5387	0	0	Ki67+	 6194 16880
5388	0	0	Ki67+	 6197 16562
5389	0	0	Ki67+	 6197 16612
5390	0	0	Ki67+	 6202 16739
5391	0	0	Ki67+	 6202 16843
5392	0	0	Ki67+	 6206 16768
5393	0	0	Ki67+	 6207 16598
5394	0	0	Ki67+	 6207 16724
5395	0	0	Ki67+	 6208 16635
5396	0	0	Ki67+	 6228 16576
5397	0	0	Ki67+	 6246 16762
5398	0	0	Ki67+	 6247 16522
5399	0	0	Ki67+	 6250 16540
5400	0	0	Ki67+	 6259 16788
5401	0	0	Ki67+	 6263 16748
5402	0	0	Ki67+	 6273 16972
5403	0	0	Ki67+	 6274 16515
5404	0	0	Ki67+	 6277 16534
5405	0	0	Ki67+	 6279 16576
5406	0	0	Ki67+	 6281 16587
5407	0	0	Ki67+	 6296 16711
5408	0	0	Ki67+	 6301 16546
5409	0	0	Ki67+	 6312 16744
5410	0	0	Ki67+	 6313 16861
5411	0	0	Ki67+	 6316 16630
5412	0	0	Ki67+	 6322 16732
5413	0	0	Ki67+	 6328 16571
5414	0	0	Ki67+	 6337 16551
5415	0	0	Ki67+	 6339 16605
5416	0	0	Ki67+	 6343 16826
5417	0	0	Ki67+	 6344 16296
5418	0	0	Ki67+	 6348 16848
5419	0	0	Ki67+	 6349 16969
5420	0	0	Ki67+	 6350 16733
5421	0	0	Ki67+	 6350 16900
5422	0	0	Ki67+	 6368 16920
5423	0	0	Ki67+	 6368 16994
5424	0	0	Ki67+	 6374 16694
5425	0	0	Ki67+	 6407 17014
5426	0	0	Ki67+	 6412 16826
5427	0	0	Ki67+	 6418 16615
5428	0	0	Ki67+	 6424 16849
5429	0	0	Ki67+	 6428 16562
5430	0	0	Ki67+	 6447 16836
5431	0	0	Ki67+	 6451 16569
5432	0	0	Ki67+	 6451 17011
5433	0	0	Ki67+	 6452 16551
5434	0	0	Ki67+	 6454 16726
5435	0	0	Ki67+	 6470 16773
5436	0	0	Ki67+	 6474 16804
5437	0	0	Ki67+	 6480 17024
5438	0	0	Ki67+	 6488 16577
5439	0	0	Ki67+	 6488 16647
5440	0	0	Ki67+	 6488 16829
5441	0	0	Ki67+	 6501 16981
5442	0	0	Ki67+	 6510 16829
5443	0	0	Ki67+	 6516 16803
5444	0	0	Ki67+	 6527 16276
5445	0	0	Ki67+	 5729 17795
5446	0	0	Ki67+	 5731 17576
5447	0	0	Ki67+	 5732 17263
5448	0	0	Ki67+	 5743 17596
5449	0	0	Ki67+	 5744 17547
5450	0	0	Ki67+	 5749 17281
5451	0	0	Ki67+	 5749 17776
5452	0	0	Ki67+	 5752 17169
5453	0	0	Ki67+	 5752 17204
5454	0	0	Ki67+	 5755 17232
5455	0	0	Ki67+	 5755 17598
5456	0	0	Ki67+	 5760 17829
5457	0	0	Ki67+	 5764 17267
5458	0	0	Ki67+	 5775 17540
5459	0	0	Ki67+	 5777 17228
5460	0	0	Ki67+	 5784 17525
5461	0	0	Ki67+	 5786 17559
5462	0	0	Ki67+	 5788 17203
5463	0	0	Ki67+	 5791 17597
5464	0	0	Ki67+	 5798 17176
5465	0	0	Ki67+	 5799 17233
5466	0	0	Ki67+	 5810 17174
5467	0	0	Ki67+	 5812 17496
5468	0	0	Ki67+	 5817 17547
5469	0	0	Ki67+	 5822 17506
5470	0	0	Ki67+	 5823 17747
5471	0	0	Ki67+	 5827 17207
5472	0	0	Ki67+	 5848 17476
5473	0	0	Ki67+	 5859 17515
5474	0	0	Ki67+	 5860 17142
5475	0	0	Ki67+	 5875 17456
5476	0	0	Ki67+	 5877 17399
5477	0	0	Ki67+	 5878 17422
5478	0	0	Ki67+	 5878 17559
5479	0	0	Ki67+	 5881 17519
5480	0	0	Ki67+	 5888 17491
5481	0	0	Ki67+	 5889 17502
5482	0	0	Ki67+	 5910 17403
5483	0	0	Ki67+	 5914 17498
5484	0	0	Ki67+	 5916 17772
5485	0	0	Ki67+	 5918 17455
5486	0	0	Ki67+	 5921 17424
5487	0	0	Ki67+	 5923 17369
5488	0	0	Ki67+	 5929 17790
5489	0	0	Ki67+	 5930 17749
5490	0	0	Ki67+	 5932 17515
5491	0	0	Ki67+	 5937 17430
5492	0	0	Ki67+	 5938 17475
5493	0	0	Ki67+	 5940 17759
5494	0	0	Ki67+	 5942 17689
5495	0	0	Ki67+	 5945 17295
5496	0	0	Ki67+	 5945 17332
5497	0	0	Ki67+	 5945 17769
5498	0	0	Ki67+	 5959 17393
5499	0	0	Ki67+	 5959 17824
5500	0	0	Ki67+	 5960 17719
5501	0	0	Ki67+	 5967 17315
5502	0	0	Ki67+	 5968 17360
5503	0	0	Ki67+	 5970 17457
5504	0	0	Ki67+	 5974 17657
5505	0	0	Ki67+	 5976 17438
5506	0	0	Ki67+	 5980 17784
5507	0	0	Ki67+	 5982 17380
5508	0	0	Ki67+	 5990 17665
5509	0	0	Ki67+	 5992 17630
5510	0	0	Ki67+	 5995 17412
5511	0	0	Ki67+	 5995 17803
5512	0	0	Ki67+	 5999 17716
5513	0	0	Ki67+	 6004 17680
5514	0	0	Ki67+	 6006 17442
5515	0	0	Ki67+	 6017 17369
5516	0	0	Ki67+	 6018 17621
5517	0	0	Ki67+	 6020 17661
5518	0	0	Ki67+	 6020 17761
5519	0	0	Ki67+	 6032 17802
5520	0	0	Ki67+	 6034 17639
5521	0	0	Ki67+	 6038 17320
5522	0	0	Ki67+	 6038 17416
5523	0	0	Ki67+	 6039 17776
5524	0	0	Ki67+	 6040 17342
5525	0	0	Ki67+	 6055 17360
5526	0	0	Ki67+	 6055 17596
5527	0	0	Ki67+	 6058 17677
5528	0	0	Ki67+	 6058 17810
5529	0	0	Ki67+	 6068 17357
5530	0	0	Ki67+	 6071 17753
5531	0	0	Ki67+	 6077 17344
5532	0	0	Ki67+	 6078 17625
5533	0	0	Ki67+	 6082 17699
5534	0	0	Ki67+	 6086 17761
5535	0	0	Ki67+	 6088 17654
5536	0	0	Ki67+	 6091 17730
5537	0	0	Ki67+	 6099 17662
5538	0	0	Ki67+	 6100 17060
5539	0	0	Ki67+	 6104 17739
5540	0	0	Ki67+	 6113 17591
5541	0	0	Ki67+	 6115 17256
5542	0	0	Ki67+	 6115 17285
5543	0	0	Ki67+	 6119 17450
5544	0	0	Ki67+	 6119 17633
5545	0	0	Ki67+	 6122 17711
5546	0	0	Ki67+	 6123 17431
5547	0	0	Ki67+	 6124 17684
5548	0	0	Ki67+	 6127 17541
5549	0	0	Ki67+	 6128 17073
5550	0	0	Ki67+	 6132 17264
5551	0	0	Ki67+	 6132 17307
5552	0	0	Ki67+	 6134 17372
5553	0	0	Ki67+	 6136 17654
5554	0	0	Ki67+	 6138 17570
5555	0	0	Ki67+	 6140 17443
5556	0	0	Ki67+	 6140 17600
5557	0	0	Ki67+	 6145 17207
5558	0	0	Ki67+	 6145 17245
5559	0	0	Ki67+	 6146 17280
5560	0	0	Ki67+	 6147 17405
5561	0	0	Ki67+	 6151 17511
5562	0	0	Ki67+	 6152 17470
5563	0	0	Ki67+	 6153 17070
5564	0	0	Ki67+	 6156 17252
5565	0	0	Ki67+	 6158 17634
5566	0	0	Ki67+	 6159 17212
5567	0	0	Ki67+	 6168 17421
5568	0	0	Ki67+	 6169 17582
5569	0	0	Ki67+	 6183 17590
5570	0	0	Ki67+	 6188 17196
5571	0	0	Ki67+	 6192 17054
5572	0	0	Ki67+	 6199 17143
5573	0	0	Ki67+	 6201 17401
5574	0	0	Ki67+	 6202 17516
5575	0	0	Ki67+	 6206 17532
5576	0	0	Ki67+	 6207 17049
5577	0	0	Ki67+	 6212 17100
5578	0	0	Ki67+	 6212 17285
5579	0	0	Ki67+	 6212 17413
5580	0	0	Ki67+	 6213 17341
5581	0	0	Ki67+	 6221 17352
5582	0	0	Ki67+	 6223 17324
5583	0	0	Ki67+	 6240 17356
5584	0	0	Ki67+	 6241 17264
5585	0	0	Ki67+	 6246 17648
5586	0	0	Ki67+	 6250 17083
5587	0	0	Ki67+	 6251 17417
5588	0	0	Ki67+	 6253 17392
5589	0	0	Ki67+	 6256 17619
5590	0	0	Ki67+	 6259 17289
5591	0	0	Ki67+	 6259 17317
5592	0	0	Ki67+	 6260 17640
5593	0	0	Ki67+	 6265 17589
5594	0	0	Ki67+	 6267 17330
5595	0	0	Ki67+	 6273 17751
5596	0	0	Ki67+	 6281 17248
5597	0	0	Ki67+	 6288 17378
5598	0	0	Ki67+	 6291 17263
5599	0	0	Ki67+	 6299 17516
5600	0	0	Ki67+	 6307 17504
5601	0	0	Ki67+	 6307 17744
5602	0	0	Ki67+	 6314 17085
5603	0	0	Ki67+	 6321 17077
5604	0	0	Ki67+	 6328 17507
5605	0	0	Ki67+	 6330 17055
5606	0	0	Ki67+	 6331 17522
5607	0	0	Ki67+	 6335 17457
5608	0	0	Ki67+	 6340 17436
5609	0	0	Ki67+	 6346 17055
5610	0	0	Ki67+	 6366 17217
5611	0	0	Ki67+	 6366 17263
5612	0	0	Ki67+	 6370 17444
5613	0	0	Ki67+	 6376 17383
5614	0	0	Ki67+	 6378 17484
5615	0	0	Ki67+	 6382 17410
5616	0	0	Ki67+	 6383 17222
5617	0	0	Ki67+	 6383 17290
5618	0	0	Ki67+	 6384 17524
5619	0	0	Ki67+	 6385 17265
5620	0	0	Ki67+	 6393 17275
5621	0	0	Ki67+	 6398 17209
5622	0	0	Ki67+	 6406 17496
5623	0	0	Ki67+	 6406 17532
5624	0	0	Ki67+	 6407 17178
5625	0	0	Ki67+	 6411 17384
5626	0	0	Ki67+	 6416 17238
5627	0	0	Ki67+	 6421 17393
5628	0	0	Ki67+	 6423 17205
5629	0	0	Ki67+	 6442 17640
5630	0	0	Ki67+	 6447 17749
5631	0	0	Ki67+	 6448 17159
5632	0	0	Ki67+	 6458 17095
5633	0	0	Ki67+	 6458 17656
5634	0	0	Ki67+	 6460 17562
5635	0	0	Ki67+	 6468 17047
5636	0	0	Ki67+	 6474 17125
5637	0	0	Ki67+	 6478 17185
5638	0	0	Ki67+	 6478 17279
5639	0	0	Ki67+	 6479 17263
5640	0	0	Ki67+	 6483 17430
5641	0	0	Ki67+	 6485 17147
5642	0	0	Ki67+	 6491 17401
5643	0	0	Ki67+	 6495 17514
5644	0	0	Ki67+	 6500 17123
5645	0	0	Ki67+	 6501 17256
5646	0	0	Ki67+	 6501 17693
5647	0	0	Ki67+	 6503 17392
5648	0	0	Ki67+	 6504 17049
5649	0	0	Ki67+	 6511 17146
5650	0	0	Ki67+	 6512 17409
5651	0	0	Ki67+	 6515 17441
5652	0	0	Ki67+	 5730 18264
5653	0	0	Ki67+	 5735 17880
5654	0	0	Ki67+	 5736 17868
5655	0	0	Ki67+	 5747 18223
5656	0	0	Ki67+	 5753 18376
5657	0	0	Ki67+	 5758 17903
5658	0	0	Ki67+	 5760 18272
5659	0	0	Ki67+	 5763 18258
5660	0	0	Ki67+	 5771 17869
5661	0	0	Ki67+	 5779 17925
5662	0	0	Ki67+	 5779 18360
5663	0	0	Ki67+	 5784 18371
5664	0	0	Ki67+	 5785 17866
5665	0	0	Ki67+	 5785 17899
5666	0	0	Ki67+	 5796 18243
5667	0	0	Ki67+	 5807 17947
5668	0	0	Ki67+	 5814 17873
5669	0	0	Ki67+	 5815 17960
5670	0	0	Ki67+	 5816 18336
5671	0	0	Ki67+	 5824 17915
5672	0	0	Ki67+	 5825 18371
5673	0	0	Ki67+	 5827 18227
5674	0	0	Ki67+	 5836 18335
5675	0	0	Ki67+	 5841 18319
5676	0	0	Ki67+	 5846 17861
5677	0	0	Ki67+	 5847 18397
5678	0	0	Ki67+	 5851 17897
5679	0	0	Ki67+	 5854 17916
5680	0	0	Ki67+	 5870 17960
5681	0	0	Ki67+	 5874 18260
5682	0	0	Ki67+	 5875 17917
5683	0	0	Ki67+	 5875 18287
5684	0	0	Ki67+	 5881 18304
5685	0	0	Ki67+	 5885 17911
5686	0	0	Ki67+	 5890 18412
5687	0	0	Ki67+	 5893 18383
5688	0	0	Ki67+	 5899 17938
5689	0	0	Ki67+	 5907 17867
5690	0	0	Ki67+	 5911 18414
5691	0	0	Ki67+	 5913 18273
5692	0	0	Ki67+	 5920 17903
5693	0	0	Ki67+	 5922 17952
5694	0	0	Ki67+	 5932 17911
5695	0	0	Ki67+	 5932 18271
5696	0	0	Ki67+	 5935 18247
5697	0	0	Ki67+	 5949 17946
5698	0	0	Ki67+	 5957 18304
5699	0	0	Ki67+	 5964 18406
5700	0	0	Ki67+	 5967 17900
5701	0	0	Ki67+	 5973 17974
5702	0	0	Ki67+	 5984 17953
5703	0	0	Ki67+	 5985 18423
5704	0	0	Ki67+	 5992 17916
5705	0	0	Ki67+	 6003 17872
5706	0	0	Ki67+	 6014 17881
5707	0	0	Ki67+	 6017 17919
5708	0	0	Ki67+	 6019 18419
5709	0	0	Ki67+	 6026 17935
5710	0	0	Ki67+	 6032 18379
5711	0	0	Ki67+	 6037 17863
5712	0	0	Ki67+	 6041 18389
5713	0	0	Ki67+	 6087 18407
5714	0	0	Ki67+	 6113 18324
5715	0	0	Ki67+	 6115 18373
5716	0	0	Ki67+	 6125 18365
5717	0	0	Ki67+	 6129 18383
5718	0	0	Ki67+	 6132 18407
5719	0	0	Ki67+	 6133 17892
5720	0	0	Ki67+	 6137 18336
5721	0	0	Ki67+	 6146 18217
5722	0	0	Ki67+	 6146 18259
5723	0	0	Ki67+	 6148 18374
5724	0	0	Ki67+	 6153 18166
5725	0	0	Ki67+	 6160 18358
5726	0	0	Ki67+	 6165 18244
5727	0	0	Ki67+	 6171 18293
5728	0	0	Ki67+	 6176 18325
5729	0	0	Ki67+	 6182 18360
5730	0	0	Ki67+	 6192 18324
5731	0	0	Ki67+	 6207 18344
5732	0	0	Ki67+	 6227 18284
5733	0	0	Ki67+	 6228 18342
5734	0	0	Ki67+	 6246 18179
5735	0	0	Ki67+	 6249 18089
5736	0	0	Ki67+	 6260 18234
5737	0	0	Ki67+	 6281 18507
5738	0	0	Ki67+	 6283 18270
5739	0	0	Ki67+	 6291 18315
5740	0	0	Ki67+	 6292 18252
5741	0	0	Ki67+	 6295 18467
5742	0	0	Ki67+	 6304 18285
5743	0	0	Ki67+	 6311 18169
5744	0	0	Ki67+	 6317 18414
5745	0	0	Ki67+	 6319 18383
5746	0	0	Ki67+	 6322 18198
5747	0	0	Ki67+	 6329 18130
5748	0	0	Ki67+	 6329 18360
5749	0	0	Ki67+	 6335 18336
5750	0	0	Ki67+	 6342 18372
5751	0	0	Ki67+	 6346 18389
5752	0	0	Ki67+	 6352 18144
5753	0	0	Ki67+	 6355 18164
5754	0	0	Ki67+	 6356 18335
5755	0	0	Ki67+	 6368 18361
5756	0	0	Ki67+	 6379 18336
5757	0	0	Ki67+	 6386 18388
5758	0	0	Ki67+	 6389 18326
5759	0	0	Ki67+	 6391 18364
5760	0	0	Ki67+	 6394 18378
5761	0	0	Ki67+	 6414 18450
5762	0	0	Ki67+	 6415 18469
5763	0	0	Ki67+	 6415 18490
5764	0	0	Ki67+	 6423 18393
5765	0	0	Ki67+	 6445 18285
5766	0	0	Ki67+	 6445 18440
5767	0	0	Ki67+	 6446 18361
5768	0	0	Ki67+	 6447 18467
5769	0	0	Ki67+	 6448 18450
5770	0	0	Ki67+	 6460 18419
5771	0	0	Ki67+	 6462 18313
5772	0	0	Ki67+	 6464 18449
5773	0	0	Ki67+	 6464 18496
5774	0	0	Ki67+	 6478 18500
5775	0	0	Ki67+	 6482 18527
5776	0	0	Ki67+	 6484 18399
5777	0	0	Ki67+	 6485 18492
5778	0	0	Ki67+	 6494 18514
5779	0	0	Ki67+	 6501 18317
5780	0	0	Ki67+	 6511 18340
5781	0	0	Ki67+	 6520 18251
5782	0	0	Ki67+	 6524 18430
5783	0	0	Ki67+	 6497 18652
5784	0	0	Ki67+	 6510 18667
5785	0	0	Ki67+	 6542 7610
5786	0	0	Ki67+	 6574 7584
5787	0	0	Ki67+	 6580 7433
5788	0	0	Ki67+	 6591 7553
5789	0	0	Ki67+	 6593 7542
5790	0	0	Ki67+	 6599 7588
5791	0	0	Ki67+	 6607 7510
5792	0	0	Ki67+	 6621 7609
5793	0	0	Ki67+	 6631 7597
5794	0	0	Ki67+	 6635 7562
5795	0	0	Ki67+	 6670 7587
5796	0	0	Ki67+	 6688 7587
5797	0	0	Ki67+	 6798 7130
5798	0	0	Ki67+	 6816 7133
5799	0	0	Ki67+	 6977 7368
5800	0	0	Ki67+	 7018 7457
5801	0	0	Ki67+	 7073 7489
5802	0	0	Ki67+	 7097 7565
5803	0	0	Ki67+	 7138 7206
5804	0	0	Ki67+	 7146 7305
5805	0	0	Ki67+	 7154 7288
5806	0	0	Ki67+	 7190 7232
5807	0	0	Ki67+	 7194 7337
5808	0	0	Ki67+	 7218 7348
5809	0	0	Ki67+	 7246 7367
5810	0	0	Ki67+	 7253 7391
5811	0	0	Ki67+	 7280 7290
5812	0	0	Ki67+	 7297 7498
5813	0	0	Ki67+	 7315 7514
5814	0	0	Ki67+	 7318 7543
5815	0	0	Ki67+	 7325 7528
5816	0	0	Ki67+	 6532 8311
5817	0	0	Ki67+	 6540 7681
5818	0	0	Ki67+	 6543 7917
5819	0	0	Ki67+	 6552 7631
5820	0	0	Ki67+	 6567 7989
5821	0	0	Ki67+	 6569 8057
5822	0	0	Ki67+	 6574 7619
5823	0	0	Ki67+	 6587 7975
5824	0	0	Ki67+	 6588 7911
5825	0	0	Ki67+	 6598 7995
5826	0	0	Ki67+	 6600 8090
5827	0	0	Ki67+	 6613 7935
5828	0	0	Ki67+	 6617 7978
5829	0	0	Ki67+	 6617 8377
5830	0	0	Ki67+	 6622 8061
5831	0	0	Ki67+	 6633 8374
5832	0	0	Ki67+	 6645 8001
5833	0	0	Ki67+	 6646 7942
5834	0	0	Ki67+	 6646 8396
5835	0	0	Ki67+	 6649 8382
5836	0	0	Ki67+	 6652 8031
5837	0	0	Ki67+	 6661 8396
5838	0	0	Ki67+	 6665 7631
5839	0	0	Ki67+	 6665 8333
5840	0	0	Ki67+	 6666 7994
5841	0	0	Ki67+	 6669 7667
5842	0	0	Ki67+	 6673 8057
5843	0	0	Ki67+	 6675 8023
5844	0	0	Ki67+	 6675 8355
5845	0	0	Ki67+	 6681 7624
5846	0	0	Ki67+	 6694 7685
5847	0	0	Ki67+	 6694 8097
5848	0	0	Ki67+	 6697 8401
5849	0	0	Ki67+	 6700 8068
5850	0	0	Ki67+	 6703 7641
5851	0	0	Ki67+	 6703 8194
5852	0	0	Ki67+	 6704 8001
5853	0	0	Ki67+	 6711 8132
5854	0	0	Ki67+	 6711 8226
5855	0	0	Ki67+	 6716 7693
5856	0	0	Ki67+	 6717 8038
5857	0	0	Ki67+	 6722 8377
5858	0	0	Ki67+	 6724 8257
5859	0	0	Ki67+	 6726 8159
5860	0	0	Ki67+	 6729 8096
5861	0	0	Ki67+	 6730 8207
5862	0	0	Ki67+	 6730 8341
5863	0	0	Ki67+	 6731 8078
5864	0	0	Ki67+	 6731 8117
5865	0	0	Ki67+	 6732 8304
5866	0	0	Ki67+	 6734 7653
5867	0	0	Ki67+	 6736 7999
5868	0	0	Ki67+	 6745 8223
5869	0	0	Ki67+	 6745 8401
5870	0	0	Ki67+	 6751 8319
5871	0	0	Ki67+	 6753 7864
5872	0	0	Ki67+	 6753 8056
5873	0	0	Ki67+	 6756 8375
5874	0	0	Ki67+	 6757 7971
5875	0	0	Ki67+	 6757 8131
5876	0	0	Ki67+	 6758 7940
5877	0	0	Ki67+	 6765 7896
5878	0	0	Ki67+	 6766 8141
5879	0	0	Ki67+	 6766 8204
5880	0	0	Ki67+	 6767 7644
5881	0	0	Ki67+	 6769 8007
5882	0	0	Ki67+	 6770 8089
5883	0	0	Ki67+	 6771 7952
5884	0	0	Ki67+	 6771 8174
5885	0	0	Ki67+	 6773 8117
5886	0	0	Ki67+	 6774 7913
5887	0	0	Ki67+	 6774 8333
5888	0	0	Ki67+	 6777 8161
5889	0	0	Ki67+	 6777 8187
5890	0	0	Ki67+	 6778 7696
5891	0	0	Ki67+	 6778 8034
5892	0	0	Ki67+	 6779 7849
5893	0	0	Ki67+	 6781 7826
5894	0	0	Ki67+	 6781 8276
5895	0	0	Ki67+	 6791 8056
5896	0	0	Ki67+	 6791 8225
5897	0	0	Ki67+	 6791 8410
5898	0	0	Ki67+	 6792 8360
5899	0	0	Ki67+	 6793 8378
5900	0	0	Ki67+	 6796 7924
5901	0	0	Ki67+	 6797 7982
5902	0	0	Ki67+	 6798 7665
5903	0	0	Ki67+	 6798 8294
5904	0	0	Ki67+	 6803 7956
5905	0	0	Ki67+	 6807 7770
5906	0	0	Ki67+	 6808 8071
5907	0	0	Ki67+	 6810 8027
5908	0	0	Ki67+	 6811 8091
5909	0	0	Ki67+	 6813 8301
5910	0	0	Ki67+	 6814 8208
5911	0	0	Ki67+	 6815 8146
5912	0	0	Ki67+	 6819 7772
5913	0	0	Ki67+	 6821 7793
5914	0	0	Ki67+	 6821 7909
5915	0	0	Ki67+	 6823 8395
5916	0	0	Ki67+	 6827 7955
5917	0	0	Ki67+	 6831 7839
5918	0	0	Ki67+	 6832 8340
5919	0	0	Ki67+	 6834 7933
5920	0	0	Ki67+	 6835 8070
5921	0	0	Ki67+	 6841 8105
5922	0	0	Ki67+	 6842 8043
5923	0	0	Ki67+	 6843 7748
5924	0	0	Ki67+	 6844 7840
5925	0	0	Ki67+	 6847 8228
5926	0	0	Ki67+	 6852 8048
5927	0	0	Ki67+	 6853 8132
5928	0	0	Ki67+	 6854 8093
5929	0	0	Ki67+	 6856 7978
5930	0	0	Ki67+	 6856 8353
5931	0	0	Ki67+	 6857 8262
5932	0	0	Ki67+	 6858 7843
5933	0	0	Ki67+	 6860 8116
5934	0	0	Ki67+	 6864 8159
5935	0	0	Ki67+	 6865 8089
5936	0	0	Ki67+	 6866 7979
5937	0	0	Ki67+	 6867 7775
5938	0	0	Ki67+	 6873 8103
5939	0	0	Ki67+	 6876 7713
5940	0	0	Ki67+	 6876 8010
5941	0	0	Ki67+	 6879 8211
5942	0	0	Ki67+	 6881 8341
5943	0	0	Ki67+	 6885 7819
5944	0	0	Ki67+	 6886 8360
5945	0	0	Ki67+	 6890 7745
5946	0	0	Ki67+	 6890 7833
5947	0	0	Ki67+	 6890 7967
5948	0	0	Ki67+	 6894 7856
5949	0	0	Ki67+	 6896 8093
5950	0	0	Ki67+	 6897 8149
5951	0	0	Ki67+	 6898 7681
5952	0	0	Ki67+	 6901 8238
5953	0	0	Ki67+	 6905 7800
5954	0	0	Ki67+	 6906 7671
5955	0	0	Ki67+	 6908 7871
5956	0	0	Ki67+	 6908 8109
5957	0	0	Ki67+	 6909 8290
5958	0	0	Ki67+	 6915 8341
5959	0	0	Ki67+	 6916 8399
5960	0	0	Ki67+	 6921 8088
5961	0	0	Ki67+	 6922 8360
5962	0	0	Ki67+	 6926 7739
5963	0	0	Ki67+	 6928 8308
5964	0	0	Ki67+	 6929 8065
5965	0	0	Ki67+	 6934 7859
5966	0	0	Ki67+	 6939 8159
5967	0	0	Ki67+	 6940 7791
5968	0	0	Ki67+	 6942 7826
5969	0	0	Ki67+	 6942 8125
5970	0	0	Ki67+	 6944 8361
5971	0	0	Ki67+	 6947 7746
5972	0	0	Ki67+	 6947 8188
5973	0	0	Ki67+	 6947 8221
5974	0	0	Ki67+	 6948 8399
5975	0	0	Ki67+	 6951 8321
5976	0	0	Ki67+	 6957 8058
5977	0	0	Ki67+	 6960 8386
5978	0	0	Ki67+	 6961 7826
5979	0	0	Ki67+	 6961 8249
5980	0	0	Ki67+	 6962 7810
5981	0	0	Ki67+	 6971 7996
5982	0	0	Ki67+	 6971 8150
5983	0	0	Ki67+	 6973 8194
5984	0	0	Ki67+	 6976 7713
5985	0	0	Ki67+	 6977 8378
5986	0	0	Ki67+	 6980 8029
5987	0	0	Ki67+	 6980 8328
5988	0	0	Ki67+	 6981 8103
5989	0	0	Ki67+	 6989 7747
5990	0	0	Ki67+	 6989 8352
5991	0	0	Ki67+	 6992 8055
5992	0	0	Ki67+	 6996 8378
5993	0	0	Ki67+	 6997 7970
5994	0	0	Ki67+	 7000 8126
5995	0	0	Ki67+	 7002 8036
5996	0	0	Ki67+	 7002 8100
5997	0	0	Ki67+	 7005 8006
5998	0	0	Ki67+	 7010 8055
5999	0	0	Ki67+	 7011 8195
6000	0	0	Ki67+	 7026 8109
6001	0	0	Ki67+	 7027 8405
6002	0	0	Ki67+	 7031 8079
6003	0	0	Ki67+	 7033 7986
6004	0	0	Ki67+	 7039 8030
6005	0	0	Ki67+	 7041 8106
6006	0	0	Ki67+	 7043 8397
6007	0	0	Ki67+	 7049 8064
6008	0	0	Ki67+	 7052 7993
6009	0	0	Ki67+	 7052 8076
6010	0	0	Ki67+	 7053 7949
6011	0	0	Ki67+	 7054 8371
6012	0	0	Ki67+	 7055 8016
6013	0	0	Ki67+	 7070 8357
6014	0	0	Ki67+	 7077 8232
6015	0	0	Ki67+	 7077 8401
6016	0	0	Ki67+	 7080 8077
6017	0	0	Ki67+	 7080 8388
6018	0	0	Ki67+	 7086 8261
6019	0	0	Ki67+	 7088 8106
6020	0	0	Ki67+	 7089 8039
6021	0	0	Ki67+	 7096 7958
6022	0	0	Ki67+	 7097 8174
6023	0	0	Ki67+	 7098 8365
6024	0	0	Ki67+	 7102 7990
6025	0	0	Ki67+	 7104 8242
6026	0	0	Ki67+	 7108 8018
6027	0	0	Ki67+	 7119 8085
6028	0	0	Ki67+	 7119 8262
6029	0	0	Ki67+	 7120 7964
6030	0	0	Ki67+	 7126 8048
6031	0	0	Ki67+	 7129 8032
6032	0	0	Ki67+	 7133 8356
6033	0	0	Ki67+	 7134 8183
6034	0	0	Ki67+	 7135 7985
6035	0	0	Ki67+	 7140 8001
6036	0	0	Ki67+	 7144 7956
6037	0	0	Ki67+	 7148 8284
6038	0	0	Ki67+	 7152 8070
6039	0	0	Ki67+	 7161 7643
6040	0	0	Ki67+	 7164 8110
6041	0	0	Ki67+	 7165 8048
6042	0	0	Ki67+	 7165 8317
6043	0	0	Ki67+	 7166 8005
6044	0	0	Ki67+	 7171 7991
6045	0	0	Ki67+	 7174 8089
6046	0	0	Ki67+	 7178 8137
6047	0	0	Ki67+	 7179 8202
6048	0	0	Ki67+	 7180 8175
6049	0	0	Ki67+	 7181 8052
6050	0	0	Ki67+	 7183 7967
6051	0	0	Ki67+	 7188 7681
6052	0	0	Ki67+	 7191 8078
6053	0	0	Ki67+	 7194 8155
6054	0	0	Ki67+	 7197 7987
6055	0	0	Ki67+	 7197 8024
6056	0	0	Ki67+	 7199 8046
6057	0	0	Ki67+	 7206 8103
6058	0	0	Ki67+	 7213 8070
6059	0	0	Ki67+	 7217 8126
6060	0	0	Ki67+	 7218 8159
6061	0	0	Ki67+	 7218 8204
6062	0	0	Ki67+	 7220 8323
6063	0	0	Ki67+	 7231 7720
6064	0	0	Ki67+	 7232 8099
6065	0	0	Ki67+	 7236 8129
6066	0	0	Ki67+	 7242 8021
6067	0	0	Ki67+	 7244 8165
6068	0	0	Ki67+	 7246 8119
6069	0	0	Ki67+	 7249 8068
6070	0	0	Ki67+	 7255 8256
6071	0	0	Ki67+	 7268 8190
6072	0	0	Ki67+	 7272 8139
6073	0	0	Ki67+	 7274 8160
6074	0	0	Ki67+	 7279 8260
6075	0	0	Ki67+	 7284 8228
6076	0	0	Ki67+	 7296 8100
6077	0	0	Ki67+	 7299 8184
6078	0	0	Ki67+	 7303 8365
6079	0	0	Ki67+	 7312 8137
6080	0	0	Ki67+	 7315 8212
6081	0	0	Ki67+	 7318 7942
6082	0	0	Ki67+	 7318 8364
6083	0	0	Ki67+	 6532 8946
6084	0	0	Ki67+	 6549 9085
6085	0	0	Ki67+	 6559 8937
6086	0	0	Ki67+	 6570 8456
6087	0	0	Ki67+	 6573 8987
6088	0	0	Ki67+	 6573 9085
6089	0	0	Ki67+	 6582 8924
6090	0	0	Ki67+	 6582 9150
6091	0	0	Ki67+	 6584 8976
6092	0	0	Ki67+	 6587 9001
6093	0	0	Ki67+	 6592 9131
6094	0	0	Ki67+	 6606 8976
6095	0	0	Ki67+	 6608 8438
6096	0	0	Ki67+	 6608 9017
6097	0	0	Ki67+	 6612 8484
6098	0	0	Ki67+	 6612 9003
6099	0	0	Ki67+	 6613 9168
6100	0	0	Ki67+	 6614 8927
6101	0	0	Ki67+	 6618 9147
6102	0	0	Ki67+	 6637 9004
6103	0	0	Ki67+	 6639 8472
6104	0	0	Ki67+	 6644 8512
6105	0	0	Ki67+	 6644 8963
6106	0	0	Ki67+	 6661 9195
6107	0	0	Ki67+	 6666 8932
6108	0	0	Ki67+	 6667 9161
6109	0	0	Ki67+	 6671 8489
6110	0	0	Ki67+	 6673 9213
6111	0	0	Ki67+	 6676 8422
6112	0	0	Ki67+	 6681 8965
6113	0	0	Ki67+	 6684 8521
6114	0	0	Ki67+	 6689 9139
6115	0	0	Ki67+	 6691 8952
6116	0	0	Ki67+	 6694 9177
6117	0	0	Ki67+	 6700 8549
6118	0	0	Ki67+	 6702 8437
6119	0	0	Ki67+	 6702 8983
6120	0	0	Ki67+	 6712 8944
6121	0	0	Ki67+	 6713 8487
6122	0	0	Ki67+	 6720 9182
6123	0	0	Ki67+	 6721 8448
6124	0	0	Ki67+	 6723 8956
6125	0	0	Ki67+	 6736 9200
6126	0	0	Ki67+	 6740 8547
6127	0	0	Ki67+	 6740 9100
6128	0	0	Ki67+	 6748 8981
6129	0	0	Ki67+	 6750 8553
6130	0	0	Ki67+	 6750 9132
6131	0	0	Ki67+	 6753 8467
6132	0	0	Ki67+	 6754 8420
6133	0	0	Ki67+	 6756 8611
6134	0	0	Ki67+	 6758 9096
6135	0	0	Ki67+	 6760 9197
6136	0	0	Ki67+	 6767 8617
6137	0	0	Ki67+	 6767 9006
6138	0	0	Ki67+	 6768 8971
6139	0	0	Ki67+	 6768 9168
6140	0	0	Ki67+	 6774 9062
6141	0	0	Ki67+	 6776 8945
6142	0	0	Ki67+	 6777 9180
6143	0	0	Ki67+	 6785 8445
6144	0	0	Ki67+	 6787 8989
6145	0	0	Ki67+	 6790 8786
6146	0	0	Ki67+	 6793 8547
6147	0	0	Ki67+	 6797 9050
6148	0	0	Ki67+	 6800 9084
6149	0	0	Ki67+	 6802 9113
6150	0	0	Ki67+	 6808 8470
6151	0	0	Ki67+	 6809 8557
6152	0	0	Ki67+	 6809 8748
6153	0	0	Ki67+	 6810 9018
6154	0	0	Ki67+	 6820 8505
6155	0	0	Ki67+	 6824 9008
6156	0	0	Ki67+	 6824 9169
6157	0	0	Ki67+	 6824 9208
6158	0	0	Ki67+	 6827 8426
6159	0	0	Ki67+	 6838 9169
6160	0	0	Ki67+	 6840 9143
6161	0	0	Ki67+	 6840 9201
6162	0	0	Ki67+	 6842 8487
6163	0	0	Ki67+	 6862 8553
6164	0	0	Ki67+	 6868 9122
6165	0	0	Ki67+	 6869 9159
6166	0	0	Ki67+	 6883 9092
6167	0	0	Ki67+	 6885 9151
6168	0	0	Ki67+	 6888 8497
6169	0	0	Ki67+	 6889 9185
6170	0	0	Ki67+	 6902 8474
6171	0	0	Ki67+	 6903 8497
6172	0	0	Ki67+	 6917 8869
6173	0	0	Ki67+	 6922 8483
6174	0	0	Ki67+	 6929 9147
6175	0	0	Ki67+	 6936 8467
6176	0	0	Ki67+	 6940 9181
6177	0	0	Ki67+	 6956 9142
6178	0	0	Ki67+	 6960 8542
6179	0	0	Ki67+	 6962 8967
6180	0	0	Ki67+	 6970 9192
6181	0	0	Ki67+	 6977 9164
6182	0	0	Ki67+	 6981 8999
6183	0	0	Ki67+	 6994 8964
6184	0	0	Ki67+	 6998 9029
6185	0	0	Ki67+	 6999 9164
6186	0	0	Ki67+	 7005 8433
6187	0	0	Ki67+	 7044 8878
6188	0	0	Ki67+	 7051 9099
6189	0	0	Ki67+	 7055 8965
6190	0	0	Ki67+	 7071 9072
6191	0	0	Ki67+	 7077 9144
6192	0	0	Ki67+	 7080 9026
6193	0	0	Ki67+	 7081 8992
6194	0	0	Ki67+	 7087 9083
6195	0	0	Ki67+	 7087 9117
6196	0	0	Ki67+	 7089 8798
6197	0	0	Ki67+	 7106 9049
6198	0	0	Ki67+	 7181 8872
6199	0	0	Ki67+	 7192 8509
6200	0	0	Ki67+	 7203 8709
6201	0	0	Ki67+	 7205 8628
6202	0	0	Ki67+	 7226 8698
6203	0	0	Ki67+	 7238 8736
6204	0	0	Ki67+	 7261 8727
6205	0	0	Ki67+	 7289 8918
6206	0	0	Ki67+	 7294 8702
6207	0	0	Ki67+	 7318 8674
6208	0	0	Ki67+	 7323 8429
6209	0	0	Ki67+	 6531 9396
6210	0	0	Ki67+	 6535 9782
6211	0	0	Ki67+	 6536 9484
6212	0	0	Ki67+	 6541 9526
6213	0	0	Ki67+	 6543 9994
6214	0	0	Ki67+	 6551 9292
6215	0	0	Ki67+	 6554 9913
6216	0	0	Ki67+	 6555 9259
6217	0	0	Ki67+	 6556 9509
6218	0	0	Ki67+	 6557 9759
6219	0	0	Ki67+	 6559 9388
6220	0	0	Ki67+	 6561 9806
6221	0	0	Ki67+	 6564 9836
6222	0	0	Ki67+	 6570 9231
6223	0	0	Ki67+	 6575 9276
6224	0	0	Ki67+	 6578 9339
6225	0	0	Ki67+	 6582 9781
6226	0	0	Ki67+	 6584 9823
6227	0	0	Ki67+	 6587 9349
6228	0	0	Ki67+	 6587 9923
6229	0	0	Ki67+	 6588 9308
6230	0	0	Ki67+	 6589 9510
6231	0	0	Ki67+	 6591 9386
6232	0	0	Ki67+	 6591 9422
6233	0	0	Ki67+	 6603 9462
6234	0	0	Ki67+	 6606 9262
6235	0	0	Ki67+	 6609 9881
6236	0	0	Ki67+	 6613 9762
6237	0	0	Ki67+	 6615 9485
6238	0	0	Ki67+	 6617 9284
6239	0	0	Ki67+	 6618 9538
6240	0	0	Ki67+	 6619 9450
6241	0	0	Ki67+	 6620 9359
6242	0	0	Ki67+	 6621 9306
6243	0	0	Ki67+	 6625 9747
6244	0	0	Ki67+	 6625 9873
6245	0	0	Ki67+	 6628 9789
6246	0	0	Ki67+	 6640 9329
6247	0	0	Ki67+	 6644 9430
6248	0	0	Ki67+	 6644 9765
6249	0	0	Ki67+	 6646 9374
6250	0	0	Ki67+	 6647 9860
6251	0	0	Ki67+	 6649 9893
6252	0	0	Ki67+	 6652 9347
6253	0	0	Ki67+	 6663 9368
6254	0	0	Ki67+	 6665 9384
6255	0	0	Ki67+	 6668 9826
6256	0	0	Ki67+	 6671 9314
6257	0	0	Ki67+	 6671 9444
6258	0	0	Ki67+	 6682 9364
6259	0	0	Ki67+	 6683 9408
6260	0	0	Ki67+	 6683 9488
6261	0	0	Ki67+	 6684 9832
6262	0	0	Ki67+	 6684 9880
6263	0	0	Ki67+	 6690 9497
6264	0	0	Ki67+	 6695 9327
6265	0	0	Ki67+	 6698 9339
6266	0	0	Ki67+	 6707 9386
6267	0	0	Ki67+	 6707 9437
6268	0	0	Ki67+	 6709 9357
6269	0	0	Ki67+	 6712 9901
6270	0	0	Ki67+	 6714 9402
6271	0	0	Ki67+	 6717 9498
6272	0	0	Ki67+	 6721 9959
6273	0	0	Ki67+	 6727 9840
6274	0	0	Ki67+	 6728 9994
6275	0	0	Ki67+	 6729 9409
6276	0	0	Ki67+	 6736 9462
6277	0	0	Ki67+	 6741 9389
6278	0	0	Ki67+	 6741 9868
6279	0	0	Ki67+	 6744 9909
6280	0	0	Ki67+	 6749 9401
6281	0	0	Ki67+	 6757 9340
6282	0	0	Ki67+	 6758 9968
6283	0	0	Ki67+	 6766 9310
6284	0	0	Ki67+	 6772 9985
6285	0	0	Ki67+	 6778 9888
6286	0	0	Ki67+	 6782 9371
6287	0	0	Ki67+	 6785 9419
6288	0	0	Ki67+	 6788 9918
6289	0	0	Ki67+	 6789 9283
6290	0	0	Ki67+	 6789 9399
6291	0	0	Ki67+	 6793 9427
6292	0	0	Ki67+	 6801 9379
6293	0	0	Ki67+	 6813 9232
6294	0	0	Ki67+	 6832 9241
6295	0	0	Ki67+	 6863 9217
6296	0	0	Ki67+	 6870 9252
6297	0	0	Ki67+	 6884 9275
6298	0	0	Ki67+	 6919 9233
6299	0	0	Ki67+	 6930 9618
6300	0	0	Ki67+	 6939 9781
6301	0	0	Ki67+	 6977 9246
6302	0	0	Ki67+	 6999 9221
6303	0	0	Ki67+	 7046 9554
6304	0	0	Ki67+	 7062 9641
6305	0	0	Ki67+	 7067 9554
6306	0	0	Ki67+	 7095 9935
6307	0	0	Ki67+	 7096 9425
6308	0	0	Ki67+	 7115 9703
6309	0	0	Ki67+	 7116 9509
6310	0	0	Ki67+	 7120 9452
6311	0	0	Ki67+	 7169 9699
6312	0	0	Ki67+	 7174 9675
6313	0	0	Ki67+	 7186 9661
6314	0	0	Ki67+	 7210 9977
6315	0	0	Ki67+	 7286 9812
6316	0	0	Ki67+	 7288 9638
6317	0	0	Ki67+	 7299 9860
6318	0	0	Ki67+	 7307 9824
6319	0	0	Ki67+	 6530 10442
6320	0	0	Ki67+	 6532 10490
6321	0	0	Ki67+	 6532 10708
6322	0	0	Ki67+	 6532 10784
6323	0	0	Ki67+	 6537 10353
6324	0	0	Ki67+	 6539 10397
6325	0	0	Ki67+	 6540 10100
6326	0	0	Ki67+	 6540 10637
6327	0	0	Ki67+	 6549 10716
6328	0	0	Ki67+	 6551 10645
6329	0	0	Ki67+	 6552 10436
6330	0	0	Ki67+	 6552 10741
6331	0	0	Ki67+	 6556 10173
6332	0	0	Ki67+	 6558 10130
6333	0	0	Ki67+	 6559 10083
6334	0	0	Ki67+	 6561 10489
6335	0	0	Ki67+	 6565 10408
6336	0	0	Ki67+	 6566 10768
6337	0	0	Ki67+	 6569 10093
6338	0	0	Ki67+	 6569 10470
6339	0	0	Ki67+	 6572 10691
6340	0	0	Ki67+	 6573 10127
6341	0	0	Ki67+	 6575 10162
6342	0	0	Ki67+	 6580 10747
6343	0	0	Ki67+	 6585 10067
6344	0	0	Ki67+	 6587 10500
6345	0	0	Ki67+	 6589 10416
6346	0	0	Ki67+	 6590 10145
6347	0	0	Ki67+	 6593 10719
6348	0	0	Ki67+	 6598 10477
6349	0	0	Ki67+	 6598 10700
6350	0	0	Ki67+	 6599 10785
6351	0	0	Ki67+	 6600 10490
6352	0	0	Ki67+	 6601 10448
6353	0	0	Ki67+	 6602 10189
6354	0	0	Ki67+	 6606 10092
6355	0	0	Ki67+	 6608 10437
6356	0	0	Ki67+	 6611 10199
6357	0	0	Ki67+	 6613 10746
6358	0	0	Ki67+	 6621 10150
6359	0	0	Ki67+	 6624 10114
6360	0	0	Ki67+	 6629 10444
6361	0	0	Ki67+	 6629 10520
6362	0	0	Ki67+	 6634 10772
6363	0	0	Ki67+	 6635 10180
6364	0	0	Ki67+	 6641 10488
6365	0	0	Ki67+	 6643 10083
6366	0	0	Ki67+	 6665 10466
6367	0	0	Ki67+	 6670 10210
6368	0	0	Ki67+	 6670 10506
6369	0	0	Ki67+	 6672 10065
6370	0	0	Ki67+	 6673 10251
6371	0	0	Ki67+	 6673 10451
6372	0	0	Ki67+	 6674 10562
6373	0	0	Ki67+	 6680 10164
6374	0	0	Ki67+	 6688 10434
6375	0	0	Ki67+	 6691 10557
6376	0	0	Ki67+	 6696 10221
6377	0	0	Ki67+	 6702 10471
6378	0	0	Ki67+	 6704 10192
6379	0	0	Ki67+	 6708 10028
6380	0	0	Ki67+	 6716 10445
6381	0	0	Ki67+	 6722 10232
6382	0	0	Ki67+	 6732 10188
6383	0	0	Ki67+	 6732 10551
6384	0	0	Ki67+	 6739 10490
6385	0	0	Ki67+	 6745 10221
6386	0	0	Ki67+	 6757 10025
6387	0	0	Ki67+	 6757 10126
6388	0	0	Ki67+	 6761 10544
6389	0	0	Ki67+	 6766 10499
6390	0	0	Ki67+	 6770 10108
6391	0	0	Ki67+	 6770 10476
6392	0	0	Ki67+	 6774 10244
6393	0	0	Ki67+	 6776 10585
6394	0	0	Ki67+	 6777 10452
6395	0	0	Ki67+	 6780 10260
6396	0	0	Ki67+	 6783 10125
6397	0	0	Ki67+	 6785 10098
6398	0	0	Ki67+	 6786 10470
6399	0	0	Ki67+	 6787 10519
6400	0	0	Ki67+	 6792 10204
6401	0	0	Ki67+	 6796 10506
6402	0	0	Ki67+	 6805 10522
6403	0	0	Ki67+	 6806 10132
6404	0	0	Ki67+	 6811 10272
6405	0	0	Ki67+	 6811 10618
6406	0	0	Ki67+	 6812 10227
6407	0	0	Ki67+	 6820 10257
6408	0	0	Ki67+	 6823 10536
6409	0	0	Ki67+	 6824 10484
6410	0	0	Ki67+	 6831 10475
6411	0	0	Ki67+	 6836 10102
6412	0	0	Ki67+	 6836 10569
6413	0	0	Ki67+	 6839 10340
6414	0	0	Ki67+	 6841 10296
6415	0	0	Ki67+	 6843 10130
6416	0	0	Ki67+	 6844 10269
6417	0	0	Ki67+	 6851 10559
6418	0	0	Ki67+	 6853 10514
6419	0	0	Ki67+	 6854 10325
6420	0	0	Ki67+	 6855 10262
6421	0	0	Ki67+	 6859 10597
6422	0	0	Ki67+	 6866 10540
6423	0	0	Ki67+	 6870 10105
6424	0	0	Ki67+	 6870 10158
6425	0	0	Ki67+	 6872 10620
6426	0	0	Ki67+	 6874 10367
6427	0	0	Ki67+	 6881 10491
6428	0	0	Ki67+	 6884 10573
6429	0	0	Ki67+	 6889 10387
6430	0	0	Ki67+	 6890 10307
6431	0	0	Ki67+	 6896 10556
6432	0	0	Ki67+	 6897 10035
6433	0	0	Ki67+	 6901 10643
6434	0	0	Ki67+	 6908 10296
6435	0	0	Ki67+	 6908 10581
6436	0	0	Ki67+	 6911 10718
6437	0	0	Ki67+	 6912 10316
6438	0	0	Ki67+	 6912 10617
6439	0	0	Ki67+	 6912 10800
6440	0	0	Ki67+	 6913 10155
6441	0	0	Ki67+	 6919 10191
6442	0	0	Ki67+	 6921 10071
6443	0	0	Ki67+	 6922 10540
6444	0	0	Ki67+	 6923 10141
6445	0	0	Ki67+	 6923 10228
6446	0	0	Ki67+	 6928 10678
6447	0	0	Ki67+	 6930 10065
6448	0	0	Ki67+	 6934 10732
6449	0	0	Ki67+	 6935 10211
6450	0	0	Ki67+	 6936 10800
6451	0	0	Ki67+	 6940 10031
6452	0	0	Ki67+	 6948 10603
6453	0	0	Ki67+	 6950 10632
6454	0	0	Ki67+	 6952 10659
6455	0	0	Ki67+	 6954 10019
6456	0	0	Ki67+	 6959 10130
6457	0	0	Ki67+	 6960 10809
6458	0	0	Ki67+	 6964 10161
6459	0	0	Ki67+	 6966 10743
6460	0	0	Ki67+	 6969 10779
6461	0	0	Ki67+	 6974 10580
6462	0	0	Ki67+	 6976 10728
6463	0	0	Ki67+	 6977 10118
6464	0	0	Ki67+	 6978 10702
6465	0	0	Ki67+	 6981 10230
6466	0	0	Ki67+	 6986 10623
6467	0	0	Ki67+	 6989 10195
6468	0	0	Ki67+	 6992 10758
6469	0	0	Ki67+	 7000 10184
6470	0	0	Ki67+	 7006 10768
6471	0	0	Ki67+	 7009 10304
6472	0	0	Ki67+	 7014 10407
6473	0	0	Ki67+	 7018 10263
6474	0	0	Ki67+	 7029 10803
6475	0	0	Ki67+	 7032 10438
6476	0	0	Ki67+	 7036 10540
6477	0	0	Ki67+	 7037 10761
6478	0	0	Ki67+	 7042 10430
6479	0	0	Ki67+	 7042 10675
6480	0	0	Ki67+	 7045 10172
6481	0	0	Ki67+	 7047 10233
6482	0	0	Ki67+	 7052 10244
6483	0	0	Ki67+	 7053 10703
6484	0	0	Ki67+	 7055 10220
6485	0	0	Ki67+	 7056 10760
6486	0	0	Ki67+	 7071 10462
6487	0	0	Ki67+	 7071 10647
6488	0	0	Ki67+	 7074 10365
6489	0	0	Ki67+	 7076 10309
6490	0	0	Ki67+	 7076 10678
6491	0	0	Ki67+	 7080 10780
6492	0	0	Ki67+	 7084 10289
6493	0	0	Ki67+	 7098 10356
6494	0	0	Ki67+	 7099 10793
6495	0	0	Ki67+	 7105 10453
6496	0	0	Ki67+	 7123 10431
6497	0	0	Ki67+	 7130 10764
6498	0	0	Ki67+	 7135 10366
6499	0	0	Ki67+	 7207 10588
6500	0	0	Ki67+	 7210 10737
6501	0	0	Ki67+	 7215 10608
6502	0	0	Ki67+	 7217 10631
6503	0	0	Ki67+	 7224 10654
6504	0	0	Ki67+	 7230 10766
6505	0	0	Ki67+	 7254 10787
6506	0	0	Ki67+	 7273 10758
6507	0	0	Ki67+	 7285 10798
6508	0	0	Ki67+	 6529 11344
6509	0	0	Ki67+	 6537 10853
6510	0	0	Ki67+	 6541 11053
6511	0	0	Ki67+	 6542 11452
6512	0	0	Ki67+	 6545 10985
6513	0	0	Ki67+	 6555 11157
6514	0	0	Ki67+	 6556 10846
6515	0	0	Ki67+	 6556 11201
6516	0	0	Ki67+	 6562 11042
6517	0	0	Ki67+	 6563 10860
6518	0	0	Ki67+	 6565 11356
6519	0	0	Ki67+	 6565 11401
6520	0	0	Ki67+	 6572 10974
6521	0	0	Ki67+	 6575 11032
6522	0	0	Ki67+	 6581 10857
6523	0	0	Ki67+	 6583 11084
6524	0	0	Ki67+	 6585 10825
6525	0	0	Ki67+	 6585 10948
6526	0	0	Ki67+	 6585 11441
6527	0	0	Ki67+	 6590 11002
6528	0	0	Ki67+	 6590 11426
6529	0	0	Ki67+	 6591 11160
6530	0	0	Ki67+	 6592 10849
6531	0	0	Ki67+	 6595 11459
6532	0	0	Ki67+	 6597 11193
6533	0	0	Ki67+	 6598 11046
6534	0	0	Ki67+	 6598 11130
6535	0	0	Ki67+	 6599 11367
6536	0	0	Ki67+	 6600 11228
6537	0	0	Ki67+	 6605 10968
6538	0	0	Ki67+	 6606 10950
6539	0	0	Ki67+	 6607 10880
6540	0	0	Ki67+	 6610 10981
6541	0	0	Ki67+	 6613 11086
6542	0	0	Ki67+	 6616 10899
6543	0	0	Ki67+	 6617 11150
6544	0	0	Ki67+	 6620 10840
6545	0	0	Ki67+	 6620 11062
6546	0	0	Ki67+	 6624 11194
6547	0	0	Ki67+	 6626 11476
6548	0	0	Ki67+	 6627 11402
6549	0	0	Ki67+	 6629 11488
6550	0	0	Ki67+	 6630 11415
6551	0	0	Ki67+	 6632 10941
6552	0	0	Ki67+	 6632 11352
6553	0	0	Ki67+	 6632 11369
6554	0	0	Ki67+	 6641 10867
6555	0	0	Ki67+	 6641 11222
6556	0	0	Ki67+	 6642 11411
6557	0	0	Ki67+	 6646 11170
6558	0	0	Ki67+	 6648 11013
6559	0	0	Ki67+	 6648 11076
6560	0	0	Ki67+	 6650 11141
6561	0	0	Ki67+	 6651 10972
6562	0	0	Ki67+	 6654 10893
6563	0	0	Ki67+	 6654 11061
6564	0	0	Ki67+	 6660 11234
6565	0	0	Ki67+	 6661 11022
6566	0	0	Ki67+	 6664 10862
6567	0	0	Ki67+	 6665 11487
6568	0	0	Ki67+	 6667 10834
6569	0	0	Ki67+	 6668 11446
6570	0	0	Ki67+	 6669 11317
6571	0	0	Ki67+	 6671 11346
6572	0	0	Ki67+	 6672 11048
6573	0	0	Ki67+	 6674 11097
6574	0	0	Ki67+	 6676 11164
6575	0	0	Ki67+	 6678 10965
6576	0	0	Ki67+	 6682 10927
6577	0	0	Ki67+	 6683 11440
6578	0	0	Ki67+	 6688 11241
6579	0	0	Ki67+	 6688 11367
6580	0	0	Ki67+	 6689 10879
6581	0	0	Ki67+	 6690 11084
6582	0	0	Ki67+	 6702 11214
6583	0	0	Ki67+	 6704 10853
6584	0	0	Ki67+	 6704 11101
6585	0	0	Ki67+	 6704 11431
6586	0	0	Ki67+	 6707 11261
6587	0	0	Ki67+	 6712 10975
6588	0	0	Ki67+	 6714 11497
6589	0	0	Ki67+	 6715 11123
6590	0	0	Ki67+	 6715 11246
6591	0	0	Ki67+	 6721 11403
6592	0	0	Ki67+	 6721 11441
6593	0	0	Ki67+	 6722 10921
6594	0	0	Ki67+	 6724 11100
6595	0	0	Ki67+	 6726 10864
6596	0	0	Ki67+	 6731 11467
6597	0	0	Ki67+	 6732 11318
6598	0	0	Ki67+	 6738 11265
6599	0	0	Ki67+	 6740 10861
6600	0	0	Ki67+	 6740 11126
6601	0	0	Ki67+	 6742 10986
6602	0	0	Ki67+	 6742 11379
6603	0	0	Ki67+	 6743 11342
6604	0	0	Ki67+	 6745 11249
6605	0	0	Ki67+	 6750 11095
6606	0	0	Ki67+	 6750 11490
6607	0	0	Ki67+	 6751 11320
6608	0	0	Ki67+	 6754 10955
6609	0	0	Ki67+	 6756 10941
6610	0	0	Ki67+	 6757 11452
6611	0	0	Ki67+	 6762 10896
6612	0	0	Ki67+	 6762 10909
6613	0	0	Ki67+	 6768 11151
6614	0	0	Ki67+	 6769 11468
6615	0	0	Ki67+	 6770 11393
6616	0	0	Ki67+	 6772 11371
6617	0	0	Ki67+	 6775 11121
6618	0	0	Ki67+	 6777 10988
6619	0	0	Ki67+	 6777 11264
6620	0	0	Ki67+	 6777 11358
6621	0	0	Ki67+	 6784 11343
6622	0	0	Ki67+	 6785 10960
6623	0	0	Ki67+	 6785 11251
6624	0	0	Ki67+	 6788 11366
6625	0	0	Ki67+	 6791 11045
6626	0	0	Ki67+	 6796 11061
6627	0	0	Ki67+	 6798 11494
6628	0	0	Ki67+	 6802 10976
6629	0	0	Ki67+	 6804 11244
6630	0	0	Ki67+	 6816 11358
6631	0	0	Ki67+	 6821 11380
6632	0	0	Ki67+	 6830 11029
6633	0	0	Ki67+	 6833 11054
6634	0	0	Ki67+	 6835 11332
6635	0	0	Ki67+	 6841 11396
6636	0	0	Ki67+	 6843 11024
6637	0	0	Ki67+	 6843 11473
6638	0	0	Ki67+	 6846 11359
6639	0	0	Ki67+	 6854 11105
6640	0	0	Ki67+	 6856 11167
6641	0	0	Ki67+	 6864 11220
6642	0	0	Ki67+	 6865 11062
6643	0	0	Ki67+	 6868 11319
6644	0	0	Ki67+	 6870 11141
6645	0	0	Ki67+	 6876 11420
6646	0	0	Ki67+	 6878 11178
6647	0	0	Ki67+	 6879 11106
6648	0	0	Ki67+	 6882 11210
6649	0	0	Ki67+	 6890 11395
6650	0	0	Ki67+	 6902 11416
6651	0	0	Ki67+	 6905 11106
6652	0	0	Ki67+	 6905 11233
6653	0	0	Ki67+	 6906 11165
6654	0	0	Ki67+	 6909 11348
6655	0	0	Ki67+	 6911 11196
6656	0	0	Ki67+	 6914 11378
6657	0	0	Ki67+	 6920 11128
6658	0	0	Ki67+	 6927 11529
6659	0	0	Ki67+	 6930 11160
6660	0	0	Ki67+	 6936 10828
6661	0	0	Ki67+	 6936 11188
6662	0	0	Ki67+	 6944 11529
6663	0	0	Ki67+	 6953 11275
6664	0	0	Ki67+	 6953 11588
6665	0	0	Ki67+	 6954 11409
6666	0	0	Ki67+	 6963 11395
6667	0	0	Ki67+	 6970 10885
6668	0	0	Ki67+	 6974 11496
6669	0	0	Ki67+	 6978 11221
6670	0	0	Ki67+	 6979 11402
6671	0	0	Ki67+	 6986 10848
6672	0	0	Ki67+	 6997 11355
6673	0	0	Ki67+	 7012 10845
6674	0	0	Ki67+	 7015 11380
6675	0	0	Ki67+	 7015 11468
6676	0	0	Ki67+	 7017 11508
6677	0	0	Ki67+	 7021 10821
6678	0	0	Ki67+	 7024 10899
6679	0	0	Ki67+	 7024 10987
6680	0	0	Ki67+	 7024 11422
6681	0	0	Ki67+	 7036 10968
6682	0	0	Ki67+	 7038 11375
6683	0	0	Ki67+	 7041 10878
6684	0	0	Ki67+	 7046 11013
6685	0	0	Ki67+	 7049 10895
6686	0	0	Ki67+	 7060 11341
6687	0	0	Ki67+	 7073 10983
6688	0	0	Ki67+	 7073 11097
6689	0	0	Ki67+	 7079 10996
6690	0	0	Ki67+	 7083 11372
6691	0	0	Ki67+	 7084 10849
6692	0	0	Ki67+	 7085 10882
6693	0	0	Ki67+	 7085 11045
6694	0	0	Ki67+	 7085 11341
6695	0	0	Ki67+	 7088 11584
6696	0	0	Ki67+	 7093 10995
6697	0	0	Ki67+	 7094 10823
6698	0	0	Ki67+	 7095 11041
6699	0	0	Ki67+	 7099 11319
6700	0	0	Ki67+	 7109 10957
6701	0	0	Ki67+	 7113 10858
6702	0	0	Ki67+	 7114 11479
6703	0	0	Ki67+	 7129 10953
6704	0	0	Ki67+	 7130 11446
6705	0	0	Ki67+	 7132 11044
6706	0	0	Ki67+	 7133 10970
6707	0	0	Ki67+	 7134 11252
6708	0	0	Ki67+	 7135 11211
6709	0	0	Ki67+	 7137 10920
6710	0	0	Ki67+	 7137 11473
6711	0	0	Ki67+	 7142 11009
6712	0	0	Ki67+	 7148 10845
6713	0	0	Ki67+	 7153 10963
6714	0	0	Ki67+	 7156 11195
6715	0	0	Ki67+	 7160 11163
6716	0	0	Ki67+	 7161 11425
6717	0	0	Ki67+	 7164 11010
6718	0	0	Ki67+	 7166 11198
6719	0	0	Ki67+	 7169 10840
6720	0	0	Ki67+	 7179 11239
6721	0	0	Ki67+	 7181 10945
6722	0	0	Ki67+	 7181 10981
6723	0	0	Ki67+	 7184 11184
6724	0	0	Ki67+	 7187 11291
6725	0	0	Ki67+	 7198 10957
6726	0	0	Ki67+	 7199 11202
6727	0	0	Ki67+	 7203 11072
6728	0	0	Ki67+	 7208 11336
6729	0	0	Ki67+	 7209 11158
6730	0	0	Ki67+	 7212 11193
6731	0	0	Ki67+	 7218 11217
6732	0	0	Ki67+	 7219 10921
6733	0	0	Ki67+	 7225 11005
6734	0	0	Ki67+	 7227 11290
6735	0	0	Ki67+	 7231 11097
6736	0	0	Ki67+	 7233 11190
6737	0	0	Ki67+	 7237 11262
6738	0	0	Ki67+	 7241 10984
6739	0	0	Ki67+	 7242 11083
6740	0	0	Ki67+	 7244 11274
6741	0	0	Ki67+	 7253 11319
6742	0	0	Ki67+	 7255 11201
6743	0	0	Ki67+	 7257 11173
6744	0	0	Ki67+	 7257 11239
6745	0	0	Ki67+	 7269 11311
6746	0	0	Ki67+	 7271 11039
6747	0	0	Ki67+	 7271 11217
6748	0	0	Ki67+	 7274 10835
6749	0	0	Ki67+	 7278 11374
6750	0	0	Ki67+	 7278 11410
6751	0	0	Ki67+	 7282 11393
6752	0	0	Ki67+	 7287 11241
6753	0	0	Ki67+	 7288 11285
6754	0	0	Ki67+	 7290 11144
6755	0	0	Ki67+	 7291 11337
6756	0	0	Ki67+	 7295 11174
6757	0	0	Ki67+	 7296 11041
6758	0	0	Ki67+	 7302 11201
6759	0	0	Ki67+	 7304 11103
6760	0	0	Ki67+	 7305 11306
6761	0	0	Ki67+	 7310 11396
6762	0	0	Ki67+	 7324 11364
6763	0	0	Ki67+	 6535 12402
6764	0	0	Ki67+	 6537 11687
6765	0	0	Ki67+	 6541 12151
6766	0	0	Ki67+	 6542 12361
6767	0	0	Ki67+	 6545 11728
6768	0	0	Ki67+	 6547 11929
6769	0	0	Ki67+	 6552 12395
6770	0	0	Ki67+	 6556 11650
6771	0	0	Ki67+	 6561 12248
6772	0	0	Ki67+	 6565 11920
6773	0	0	Ki67+	 6575 11751
6774	0	0	Ki67+	 6576 11690
6775	0	0	Ki67+	 6581 11733
6776	0	0	Ki67+	 6583 11666
6777	0	0	Ki67+	 6612 11655
6778	0	0	Ki67+	 6633 11736
6779	0	0	Ki67+	 6639 11656
6780	0	0	Ki67+	 6640 11669
6781	0	0	Ki67+	 6645 11714
6782	0	0	Ki67+	 6658 11755
6783	0	0	Ki67+	 6667 11793
6784	0	0	Ki67+	 6670 11915
6785	0	0	Ki67+	 6671 12135
6786	0	0	Ki67+	 6672 11686
6787	0	0	Ki67+	 6675 11708
6788	0	0	Ki67+	 6675 12373
6789	0	0	Ki67+	 6678 12224
6790	0	0	Ki67+	 6684 11738
6791	0	0	Ki67+	 6684 11889
6792	0	0	Ki67+	 6685 12184
6793	0	0	Ki67+	 6687 11694
6794	0	0	Ki67+	 6690 12411
6795	0	0	Ki67+	 6693 12103
6796	0	0	Ki67+	 6697 12252
6797	0	0	Ki67+	 6698 11933
6798	0	0	Ki67+	 6698 12177
6799	0	0	Ki67+	 6699 11795
6800	0	0	Ki67+	 6700 11920
6801	0	0	Ki67+	 6702 12145
6802	0	0	Ki67+	 6706 11857
6803	0	0	Ki67+	 6709 12034
6804	0	0	Ki67+	 6709 12091
6805	0	0	Ki67+	 6710 12409
6806	0	0	Ki67+	 6713 11888
6807	0	0	Ki67+	 6714 12326
6808	0	0	Ki67+	 6718 12108
6809	0	0	Ki67+	 6719 12133
6810	0	0	Ki67+	 6720 11746
6811	0	0	Ki67+	 6720 12380
6812	0	0	Ki67+	 6722 12017
6813	0	0	Ki67+	 6724 11935
6814	0	0	Ki67+	 6725 11961
6815	0	0	Ki67+	 6728 11832
6816	0	0	Ki67+	 6729 12291
6817	0	0	Ki67+	 6732 12326
6818	0	0	Ki67+	 6732 12348
6819	0	0	Ki67+	 6734 11919
6820	0	0	Ki67+	 6737 11867
6821	0	0	Ki67+	 6737 11984
6822	0	0	Ki67+	 6738 12195
6823	0	0	Ki67+	 6738 12265
6824	0	0	Ki67+	 6739 12063
6825	0	0	Ki67+	 6741 12213
6826	0	0	Ki67+	 6741 12239
6827	0	0	Ki67+	 6742 11801
6828	0	0	Ki67+	 6744 12140
6829	0	0	Ki67+	 6748 11876
6830	0	0	Ki67+	 6748 12304
6831	0	0	Ki67+	 6749 11764
6832	0	0	Ki67+	 6754 12389
6833	0	0	Ki67+	 6758 12414
6834	0	0	Ki67+	 6760 12273
6835	0	0	Ki67+	 6761 12035
6836	0	0	Ki67+	 6765 11846
6837	0	0	Ki67+	 6765 12356
6838	0	0	Ki67+	 6767 11989
6839	0	0	Ki67+	 6768 12212
6840	0	0	Ki67+	 6769 11901
6841	0	0	Ki67+	 6769 11955
6842	0	0	Ki67+	 6771 12311
6843	0	0	Ki67+	 6774 11821
6844	0	0	Ki67+	 6776 12157
6845	0	0	Ki67+	 6778 11943
6846	0	0	Ki67+	 6783 12377
6847	0	0	Ki67+	 6784 12408
6848	0	0	Ki67+	 6790 12113
6849	0	0	Ki67+	 6790 12184
6850	0	0	Ki67+	 6791 12254
6851	0	0	Ki67+	 6793 12283
6852	0	0	Ki67+	 6794 12234
6853	0	0	Ki67+	 6796 12316
6854	0	0	Ki67+	 6803 11907
6855	0	0	Ki67+	 6806 12205
6856	0	0	Ki67+	 6807 12359
6857	0	0	Ki67+	 6808 12415
6858	0	0	Ki67+	 6809 12099
6859	0	0	Ki67+	 6811 11985
6860	0	0	Ki67+	 6813 11933
6861	0	0	Ki67+	 6813 12063
6862	0	0	Ki67+	 6814 12046
6863	0	0	Ki67+	 6817 11831
6864	0	0	Ki67+	 6819 11889
6865	0	0	Ki67+	 6819 12219
6866	0	0	Ki67+	 6820 12236
6867	0	0	Ki67+	 6824 12160
6868	0	0	Ki67+	 6825 12008
6869	0	0	Ki67+	 6826 12127
6870	0	0	Ki67+	 6826 12366
6871	0	0	Ki67+	 6828 12338
6872	0	0	Ki67+	 6830 11960
6873	0	0	Ki67+	 6832 12194
6874	0	0	Ki67+	 6834 11881
6875	0	0	Ki67+	 6837 11916
6876	0	0	Ki67+	 6837 12248
6877	0	0	Ki67+	 6837 12401
6878	0	0	Ki67+	 6838 12027
6879	0	0	Ki67+	 6843 12139
6880	0	0	Ki67+	 6845 12266
6881	0	0	Ki67+	 6848 11942
6882	0	0	Ki67+	 6849 11980
6883	0	0	Ki67+	 6850 11881
6884	0	0	Ki67+	 6852 12376
6885	0	0	Ki67+	 6854 12366
6886	0	0	Ki67+	 6855 12196
6887	0	0	Ki67+	 6861 12042
6888	0	0	Ki67+	 6864 12310
6889	0	0	Ki67+	 6866 12162
6890	0	0	Ki67+	 6867 11920
6891	0	0	Ki67+	 6868 12109
6892	0	0	Ki67+	 6869 12152
6893	0	0	Ki67+	 6869 12343
6894	0	0	Ki67+	 6872 12066
6895	0	0	Ki67+	 6874 11994
6896	0	0	Ki67+	 6875 12219
6897	0	0	Ki67+	 6876 11889
6898	0	0	Ki67+	 6876 12139
6899	0	0	Ki67+	 6884 12373
6900	0	0	Ki67+	 6886 11892
6901	0	0	Ki67+	 6886 12019
6902	0	0	Ki67+	 6886 12302
6903	0	0	Ki67+	 6888 12409
6904	0	0	Ki67+	 6892 12265
6905	0	0	Ki67+	 6896 12175
6906	0	0	Ki67+	 6898 12045
6907	0	0	Ki67+	 6899 12312
6908	0	0	Ki67+	 6900 12077
6909	0	0	Ki67+	 6903 11930
6910	0	0	Ki67+	 6903 12256
6911	0	0	Ki67+	 6906 12105
6912	0	0	Ki67+	 6908 11959
6913	0	0	Ki67+	 6912 12390
6914	0	0	Ki67+	 6913 12226
6915	0	0	Ki67+	 6914 12081
6916	0	0	Ki67+	 6915 12294
6917	0	0	Ki67+	 6917 11995
6918	0	0	Ki67+	 6919 12195
6919	0	0	Ki67+	 6920 12141
6920	0	0	Ki67+	 6921 12108
6921	0	0	Ki67+	 6921 12332
6922	0	0	Ki67+	 6923 12369
6923	0	0	Ki67+	 6929 12283
6924	0	0	Ki67+	 6929 12406
6925	0	0	Ki67+	 6930 11968
6926	0	0	Ki67+	 6931 11650
6927	0	0	Ki67+	 6936 12237
6928	0	0	Ki67+	 6937 12173
6929	0	0	Ki67+	 6940 12031
6930	0	0	Ki67+	 6942 12083
6931	0	0	Ki67+	 6947 11954
6932	0	0	Ki67+	 6949 12106
6933	0	0	Ki67+	 6953 12058
6934	0	0	Ki67+	 6953 12259
6935	0	0	Ki67+	 6953 12348
6936	0	0	Ki67+	 6954 12302
6937	0	0	Ki67+	 6955 12128
6938	0	0	Ki67+	 6956 12272
6939	0	0	Ki67+	 6958 11757
6940	0	0	Ki67+	 6966 12330
6941	0	0	Ki67+	 6966 12382
6942	0	0	Ki67+	 6968 11642
6943	0	0	Ki67+	 6969 12012
6944	0	0	Ki67+	 6970 11740
6945	0	0	Ki67+	 6973 11666
6946	0	0	Ki67+	 6973 12196
6947	0	0	Ki67+	 6974 12167
6948	0	0	Ki67+	 6976 11798
6949	0	0	Ki67+	 6979 12284
6950	0	0	Ki67+	 6980 12071
6951	0	0	Ki67+	 6982 12138
6952	0	0	Ki67+	 6986 11683
6953	0	0	Ki67+	 6996 11782
6954	0	0	Ki67+	 6997 12293
6955	0	0	Ki67+	 6999 12214
6956	0	0	Ki67+	 7000 12116
6957	0	0	Ki67+	 7003 11644
6958	0	0	Ki67+	 7006 11768
6959	0	0	Ki67+	 7007 12142
6960	0	0	Ki67+	 7008 12401
6961	0	0	Ki67+	 7026 12381
6962	0	0	Ki67+	 7027 11793
6963	0	0	Ki67+	 7031 11757
6964	0	0	Ki67+	 7037 11626
6965	0	0	Ki67+	 7041 12411
6966	0	0	Ki67+	 7045 12398
6967	0	0	Ki67+	 7053 11820
6968	0	0	Ki67+	 7062 11827
6969	0	0	Ki67+	 7068 11782
6970	0	0	Ki67+	 7073 11752
6971	0	0	Ki67+	 7076 11725
6972	0	0	Ki67+	 7084 11742
6973	0	0	Ki67+	 7098 11816
6974	0	0	Ki67+	 7107 11843
6975	0	0	Ki67+	 7117 11870
6976	0	0	Ki67+	 7131 12087
6977	0	0	Ki67+	 7131 12193
6978	0	0	Ki67+	 7137 12069
6979	0	0	Ki67+	 7137 12128
6980	0	0	Ki67+	 7145 12162
6981	0	0	Ki67+	 7146 12251
6982	0	0	Ki67+	 7147 12186
6983	0	0	Ki67+	 7155 12132
6984	0	0	Ki67+	 7158 12208
6985	0	0	Ki67+	 7160 12166
6986	0	0	Ki67+	 7167 12222
6987	0	0	Ki67+	 7180 12391
6988	0	0	Ki67+	 7181 12341
6989	0	0	Ki67+	 7182 11928
6990	0	0	Ki67+	 7182 12205
6991	0	0	Ki67+	 7188 12250
6992	0	0	Ki67+	 7189 11917
6993	0	0	Ki67+	 7189 11940
6994	0	0	Ki67+	 7190 12154
6995	0	0	Ki67+	 7190 12286
6996	0	0	Ki67+	 7193 12407
6997	0	0	Ki67+	 7195 12222
6998	0	0	Ki67+	 7214 12240
6999	0	0	Ki67+	 7215 11938
7000	0	0	Ki67+	 7220 12371
7001	0	0	Ki67+	 7221 12267
7002	0	0	Ki67+	 7229 12322
7003	0	0	Ki67+	 7234 12286
7004	0	0	Ki67+	 7235 12337
7005	0	0	Ki67+	 7240 12228
7006	0	0	Ki67+	 7244 11909
7007	0	0	Ki67+	 7246 11943
7008	0	0	Ki67+	 7246 12406
7009	0	0	Ki67+	 7247 12355
7010	0	0	Ki67+	 7249 11886
7011	0	0	Ki67+	 7252 11861
7012	0	0	Ki67+	 7256 12135
7013	0	0	Ki67+	 7256 12379
7014	0	0	Ki67+	 7259 12267
7015	0	0	Ki67+	 7259 12302
7016	0	0	Ki67+	 7263 12331
7017	0	0	Ki67+	 7267 12157
7018	0	0	Ki67+	 7273 12298
7019	0	0	Ki67+	 7275 12120
7020	0	0	Ki67+	 7278 11876
7021	0	0	Ki67+	 7280 11902
7022	0	0	Ki67+	 7286 11815
7023	0	0	Ki67+	 7287 11847
7024	0	0	Ki67+	 7287 11965
7025	0	0	Ki67+	 7288 12385
7026	0	0	Ki67+	 7290 12135
7027	0	0	Ki67+	 7292 12191
7028	0	0	Ki67+	 7298 12205
7029	0	0	Ki67+	 7301 12029
7030	0	0	Ki67+	 7305 11984
7031	0	0	Ki67+	 7306 12171
7032	0	0	Ki67+	 7308 11824
7033	0	0	Ki67+	 7313 12324
7034	0	0	Ki67+	 7316 12136
7035	0	0	Ki67+	 7317 11888
7036	0	0	Ki67+	 7318 11672
7037	0	0	Ki67+	 7322 11716
7038	0	0	Ki67+	 6531 12953
7039	0	0	Ki67+	 6532 12704
7040	0	0	Ki67+	 6533 12520
7041	0	0	Ki67+	 6533 12801
7042	0	0	Ki67+	 6538 12878
7043	0	0	Ki67+	 6539 12738
7044	0	0	Ki67+	 6541 12929
7045	0	0	Ki67+	 6543 12625
7046	0	0	Ki67+	 6544 12941
7047	0	0	Ki67+	 6545 12673
7048	0	0	Ki67+	 6546 12778
7049	0	0	Ki67+	 6551 12859
7050	0	0	Ki67+	 6553 12825
7051	0	0	Ki67+	 6554 12657
7052	0	0	Ki67+	 6558 12680
7053	0	0	Ki67+	 6566 12884
7054	0	0	Ki67+	 6567 12745
7055	0	0	Ki67+	 6571 12914
7056	0	0	Ki67+	 6577 12980
7057	0	0	Ki67+	 6578 12800
7058	0	0	Ki67+	 6588 13008
7059	0	0	Ki67+	 6588 13047
7060	0	0	Ki67+	 6646 12824
7061	0	0	Ki67+	 6646 13035
7062	0	0	Ki67+	 6648 12911
7063	0	0	Ki67+	 6656 13139
7064	0	0	Ki67+	 6657 12832
7065	0	0	Ki67+	 6659 13079
7066	0	0	Ki67+	 6667 12770
7067	0	0	Ki67+	 6668 13115
7068	0	0	Ki67+	 6672 12922
7069	0	0	Ki67+	 6676 12754
7070	0	0	Ki67+	 6677 13031
7071	0	0	Ki67+	 6678 12990
7072	0	0	Ki67+	 6678 13214
7073	0	0	Ki67+	 6682 13183
7074	0	0	Ki67+	 6683 13071
7075	0	0	Ki67+	 6685 12815
7076	0	0	Ki67+	 6685 12941
7077	0	0	Ki67+	 6686 13140
7078	0	0	Ki67+	 6688 12457
7079	0	0	Ki67+	 6691 12535
7080	0	0	Ki67+	 6691 12837
7081	0	0	Ki67+	 6693 12487
7082	0	0	Ki67+	 6693 12511
7083	0	0	Ki67+	 6694 12445
7084	0	0	Ki67+	 6694 12706
7085	0	0	Ki67+	 6697 12600
7086	0	0	Ki67+	 6697 12777
7087	0	0	Ki67+	 6700 13109
7088	0	0	Ki67+	 6702 12805
7089	0	0	Ki67+	 6704 12998
7090	0	0	Ki67+	 6705 12968
7091	0	0	Ki67+	 6709 13166
7092	0	0	Ki67+	 6712 12639
7093	0	0	Ki67+	 6712 12896
7094	0	0	Ki67+	 6713 13100
7095	0	0	Ki67+	 6715 12755
7096	0	0	Ki67+	 6717 12877
7097	0	0	Ki67+	 6720 12590
7098	0	0	Ki67+	 6721 12998
7099	0	0	Ki67+	 6722 12475
7100	0	0	Ki67+	 6722 12929
7101	0	0	Ki67+	 6724 12978
7102	0	0	Ki67+	 6724 13033
7103	0	0	Ki67+	 6727 12544
7104	0	0	Ki67+	 6728 13097
7105	0	0	Ki67+	 6729 12439
7106	0	0	Ki67+	 6729 12511
7107	0	0	Ki67+	 6729 12570
7108	0	0	Ki67+	 6733 12629
7109	0	0	Ki67+	 6734 13141
7110	0	0	Ki67+	 6736 12694
7111	0	0	Ki67+	 6738 12853
7112	0	0	Ki67+	 6740 13076
7113	0	0	Ki67+	 6741 12905
7114	0	0	Ki67+	 6746 13115
7115	0	0	Ki67+	 6746 13158
7116	0	0	Ki67+	 6747 12927
7117	0	0	Ki67+	 6750 12471
7118	0	0	Ki67+	 6750 12577
7119	0	0	Ki67+	 6750 12607
7120	0	0	Ki67+	 6751 13193
7121	0	0	Ki67+	 6754 12728
7122	0	0	Ki67+	 6754 12913
7123	0	0	Ki67+	 6755 13019
7124	0	0	Ki67+	 6756 12568
7125	0	0	Ki67+	 6756 12990
7126	0	0	Ki67+	 6757 12827
7127	0	0	Ki67+	 6758 12807
7128	0	0	Ki67+	 6762 12447
7129	0	0	Ki67+	 6763 12486
7130	0	0	Ki67+	 6763 12864
7131	0	0	Ki67+	 6763 13062
7132	0	0	Ki67+	 6764 12668
7133	0	0	Ki67+	 6766 12547
7134	0	0	Ki67+	 6767 12848
7135	0	0	Ki67+	 6769 12886
7136	0	0	Ki67+	 6770 12508
7137	0	0	Ki67+	 6770 12611
7138	0	0	Ki67+	 6770 12949
7139	0	0	Ki67+	 6770 13166
7140	0	0	Ki67+	 6772 13126
7141	0	0	Ki67+	 6774 12697
7142	0	0	Ki67+	 6780 13151
7143	0	0	Ki67+	 6782 12649
7144	0	0	Ki67+	 6782 12901
7145	0	0	Ki67+	 6784 12479
7146	0	0	Ki67+	 6785 12572
7147	0	0	Ki67+	 6785 12930
7148	0	0	Ki67+	 6791 12422
7149	0	0	Ki67+	 6791 12514
7150	0	0	Ki67+	 6791 12675
7151	0	0	Ki67+	 6791 12967
7152	0	0	Ki67+	 6791 13175
7153	0	0	Ki67+	 6792 12619
7154	0	0	Ki67+	 6792 13013
7155	0	0	Ki67+	 6793 12754
7156	0	0	Ki67+	 6794 12852
7157	0	0	Ki67+	 6795 12826
7158	0	0	Ki67+	 6798 12731
7159	0	0	Ki67+	 6798 12804
7160	0	0	Ki67+	 6799 12562
7161	0	0	Ki67+	 6804 12550
7162	0	0	Ki67+	 6804 12591
7163	0	0	Ki67+	 6805 12453
7164	0	0	Ki67+	 6805 12927
7165	0	0	Ki67+	 6807 12978
7166	0	0	Ki67+	 6813 12652
7167	0	0	Ki67+	 6813 12713
7168	0	0	Ki67+	 6817 12483
7169	0	0	Ki67+	 6817 12494
7170	0	0	Ki67+	 6817 12786
7171	0	0	Ki67+	 6818 12885
7172	0	0	Ki67+	 6820 12685
7173	0	0	Ki67+	 6821 13152
7174	0	0	Ki67+	 6822 12529
7175	0	0	Ki67+	 6824 12518
7176	0	0	Ki67+	 6824 12841
7177	0	0	Ki67+	 6824 13005
7178	0	0	Ki67+	 6826 12617
7179	0	0	Ki67+	 6827 12958
7180	0	0	Ki67+	 6827 12986
7181	0	0	Ki67+	 6828 12753
7182	0	0	Ki67+	 6828 13199
7183	0	0	Ki67+	 6830 13082
7184	0	0	Ki67+	 6831 12581
7185	0	0	Ki67+	 6831 12813
7186	0	0	Ki67+	 6833 12944
7187	0	0	Ki67+	 6834 12883
7188	0	0	Ki67+	 6835 12424
7189	0	0	Ki67+	 6836 12700
7190	0	0	Ki67+	 6837 12505
7191	0	0	Ki67+	 6838 12906
7192	0	0	Ki67+	 6840 12756
7193	0	0	Ki67+	 6843 12780
7194	0	0	Ki67+	 6847 12547
7195	0	0	Ki67+	 6849 12521
7196	0	0	Ki67+	 6850 12806
7197	0	0	Ki67+	 6851 12590
7198	0	0	Ki67+	 6851 12821
7199	0	0	Ki67+	 6852 12460
7200	0	0	Ki67+	 6852 12475
7201	0	0	Ki67+	 6852 12889
7202	0	0	Ki67+	 6854 12794
7203	0	0	Ki67+	 6854 13146
7204	0	0	Ki67+	 6858 12635
7205	0	0	Ki67+	 6858 12968
7206	0	0	Ki67+	 6859 12545
7207	0	0	Ki67+	 6863 12573
7208	0	0	Ki67+	 6864 12600
7209	0	0	Ki67+	 6865 13203
7210	0	0	Ki67+	 6866 12858
7211	0	0	Ki67+	 6868 12510
7212	0	0	Ki67+	 6868 12943
7213	0	0	Ki67+	 6869 12795
7214	0	0	Ki67+	 6870 12584
7215	0	0	Ki67+	 6871 12658
7216	0	0	Ki67+	 6872 13113
7217	0	0	Ki67+	 6879 12520
7218	0	0	Ki67+	 6879 12618
7219	0	0	Ki67+	 6882 12772
7220	0	0	Ki67+	 6883 12873
7221	0	0	Ki67+	 6894 12802
7222	0	0	Ki67+	 6895 12442
7223	0	0	Ki67+	 6897 12456
7224	0	0	Ki67+	 6897 12546
7225	0	0	Ki67+	 6898 12983
7226	0	0	Ki67+	 6899 12589
7227	0	0	Ki67+	 6900 12728
7228	0	0	Ki67+	 6903 12954
7229	0	0	Ki67+	 6905 13003
7230	0	0	Ki67+	 6906 12904
7231	0	0	Ki67+	 6909 12508
7232	0	0	Ki67+	 6912 12649
7233	0	0	Ki67+	 6915 12494
7234	0	0	Ki67+	 6915 12624
7235	0	0	Ki67+	 6916 12967
7236	0	0	Ki67+	 6917 12777
7237	0	0	Ki67+	 6922 12595
7238	0	0	Ki67+	 6923 12670
7239	0	0	Ki67+	 6926 12550
7240	0	0	Ki67+	 6927 12830
7241	0	0	Ki67+	 6928 12714
7242	0	0	Ki67+	 6931 12936
7243	0	0	Ki67+	 6934 12435
7244	0	0	Ki67+	 6938 12896
7245	0	0	Ki67+	 6938 12951
7246	0	0	Ki67+	 6941 12770
7247	0	0	Ki67+	 6943 12686
7248	0	0	Ki67+	 6945 12532
7249	0	0	Ki67+	 6945 12725
7250	0	0	Ki67+	 6949 12634
7251	0	0	Ki67+	 6949 12653
7252	0	0	Ki67+	 6956 12418
7253	0	0	Ki67+	 6956 12567
7254	0	0	Ki67+	 6957 12714
7255	0	0	Ki67+	 6965 12594
7256	0	0	Ki67+	 6972 12507
7257	0	0	Ki67+	 6975 12425
7258	0	0	Ki67+	 6975 12653
7259	0	0	Ki67+	 6976 12750
7260	0	0	Ki67+	 6982 13196
7261	0	0	Ki67+	 6986 12684
7262	0	0	Ki67+	 6999 12557
7263	0	0	Ki67+	 7010 12487
7264	0	0	Ki67+	 7015 12537
7265	0	0	Ki67+	 7015 12594
7266	0	0	Ki67+	 7018 13213
7267	0	0	Ki67+	 7019 12474
7268	0	0	Ki67+	 7019 12751
7269	0	0	Ki67+	 7022 12576
7270	0	0	Ki67+	 7023 12497
7271	0	0	Ki67+	 7032 12527
7272	0	0	Ki67+	 7037 12591
7273	0	0	Ki67+	 7038 12463
7274	0	0	Ki67+	 7042 12790
7275	0	0	Ki67+	 7043 12543
7276	0	0	Ki67+	 7048 12443
7277	0	0	Ki67+	 7050 12639
7278	0	0	Ki67+	 7051 12859
7279	0	0	Ki67+	 7057 13183
7280	0	0	Ki67+	 7069 12732
7281	0	0	Ki67+	 7071 12851
7282	0	0	Ki67+	 7071 12921
7283	0	0	Ki67+	 7072 13083
7284	0	0	Ki67+	 7075 12785
7285	0	0	Ki67+	 7084 12636
7286	0	0	Ki67+	 7085 12743
7287	0	0	Ki67+	 7086 13146
7288	0	0	Ki67+	 7090 12621
7289	0	0	Ki67+	 7094 12731
7290	0	0	Ki67+	 7094 12843
7291	0	0	Ki67+	 7095 12608
7292	0	0	Ki67+	 7098 12911
7293	0	0	Ki67+	 7104 13161
7294	0	0	Ki67+	 7107 12761
7295	0	0	Ki67+	 7108 12872
7296	0	0	Ki67+	 7110 12688
7297	0	0	Ki67+	 7110 12891
7298	0	0	Ki67+	 7112 12833
7299	0	0	Ki67+	 7115 13147
7300	0	0	Ki67+	 7118 12660
7301	0	0	Ki67+	 7124 12847
7302	0	0	Ki67+	 7125 12761
7303	0	0	Ki67+	 7127 12940
7304	0	0	Ki67+	 7130 12616
7305	0	0	Ki67+	 7139 12731
7306	0	0	Ki67+	 7143 12972
7307	0	0	Ki67+	 7145 12911
7308	0	0	Ki67+	 7146 12761
7309	0	0	Ki67+	 7151 12671
7310	0	0	Ki67+	 7154 12594
7311	0	0	Ki67+	 7155 12717
7312	0	0	Ki67+	 7157 12560
7313	0	0	Ki67+	 7158 12839
7314	0	0	Ki67+	 7160 12874
7315	0	0	Ki67+	 7161 12897
7316	0	0	Ki67+	 7161 13006
7317	0	0	Ki67+	 7165 12442
7318	0	0	Ki67+	 7172 12640
7319	0	0	Ki67+	 7174 12981
7320	0	0	Ki67+	 7178 12560
7321	0	0	Ki67+	 7179 12897
7322	0	0	Ki67+	 7179 12938
7323	0	0	Ki67+	 7181 12916
7324	0	0	Ki67+	 7182 12699
7325	0	0	Ki67+	 7186 12581
7326	0	0	Ki67+	 7186 12863
7327	0	0	Ki67+	 7190 12425
7328	0	0	Ki67+	 7190 12723
7329	0	0	Ki67+	 7196 12967
7330	0	0	Ki67+	 7197 12465
7331	0	0	Ki67+	 7198 12670
7332	0	0	Ki67+	 7199 12896
7333	0	0	Ki67+	 7200 12635
7334	0	0	Ki67+	 7211 13017
7335	0	0	Ki67+	 7214 12434
7336	0	0	Ki67+	 7216 13034
7337	0	0	Ki67+	 7217 12931
7338	0	0	Ki67+	 7219 12968
7339	0	0	Ki67+	 7222 12525
7340	0	0	Ki67+	 7224 12989
7341	0	0	Ki67+	 7229 12916
7342	0	0	Ki67+	 7230 12612
7343	0	0	Ki67+	 7232 12580
7344	0	0	Ki67+	 7234 13041
7345	0	0	Ki67+	 7240 12501
7346	0	0	Ki67+	 7241 13010
7347	0	0	Ki67+	 7242 12453
7348	0	0	Ki67+	 7244 12654
7349	0	0	Ki67+	 7245 12563
7350	0	0	Ki67+	 7246 12686
7351	0	0	Ki67+	 7249 12474
7352	0	0	Ki67+	 7251 12635
7353	0	0	Ki67+	 7254 12427
7354	0	0	Ki67+	 7256 12609
7355	0	0	Ki67+	 7262 12438
7356	0	0	Ki67+	 7264 12917
7357	0	0	Ki67+	 7269 12670
7358	0	0	Ki67+	 7272 12975
7359	0	0	Ki67+	 7282 12884
7360	0	0	Ki67+	 7287 12952
7361	0	0	Ki67+	 7293 12880
7362	0	0	Ki67+	 7298 12703
7363	0	0	Ki67+	 7302 12855
7364	0	0	Ki67+	 7304 12910
7365	0	0	Ki67+	 7304 12977
7366	0	0	Ki67+	 7313 12569
7367	0	0	Ki67+	 7321 12871
7368	0	0	Ki67+	 7323 13008
7369	0	0	Ki67+	 7325 12801
7370	0	0	Ki67+	 7327 12944
7371	0	0	Ki67+	 6529 13299
7372	0	0	Ki67+	 6532 13674
7373	0	0	Ki67+	 6532 13745
7374	0	0	Ki67+	 6541 13690
7375	0	0	Ki67+	 6543 13995
7376	0	0	Ki67+	 6545 13608
7377	0	0	Ki67+	 6549 13408
7378	0	0	Ki67+	 6549 13634
7379	0	0	Ki67+	 6555 13988
7380	0	0	Ki67+	 6558 13394
7381	0	0	Ki67+	 6562 13342
7382	0	0	Ki67+	 6563 13674
7383	0	0	Ki67+	 6568 13723
7384	0	0	Ki67+	 6572 13328
7385	0	0	Ki67+	 6588 13751
7386	0	0	Ki67+	 6595 13344
7387	0	0	Ki67+	 6600 13366
7388	0	0	Ki67+	 6604 13721
7389	0	0	Ki67+	 6605 13694
7390	0	0	Ki67+	 6607 13785
7391	0	0	Ki67+	 6615 13420
7392	0	0	Ki67+	 6627 14004
7393	0	0	Ki67+	 6628 13652
7394	0	0	Ki67+	 6630 13937
7395	0	0	Ki67+	 6631 13444
7396	0	0	Ki67+	 6632 13963
7397	0	0	Ki67+	 6635 13377
7398	0	0	Ki67+	 6641 13698
7399	0	0	Ki67+	 6644 13671
7400	0	0	Ki67+	 6646 13426
7401	0	0	Ki67+	 6646 14013
7402	0	0	Ki67+	 6648 13736
7403	0	0	Ki67+	 6652 13758
7404	0	0	Ki67+	 6652 13790
7405	0	0	Ki67+	 6654 13454
7406	0	0	Ki67+	 6666 13483
7407	0	0	Ki67+	 6668 13403
7408	0	0	Ki67+	 6685 13417
7409	0	0	Ki67+	 6686 13786
7410	0	0	Ki67+	 6688 13730
7411	0	0	Ki67+	 6688 13753
7412	0	0	Ki67+	 6693 13442
7413	0	0	Ki67+	 6705 13434
7414	0	0	Ki67+	 6713 13744
7415	0	0	Ki67+	 6721 13827
7416	0	0	Ki67+	 6722 13438
7417	0	0	Ki67+	 6723 13710
7418	0	0	Ki67+	 6724 13244
7419	0	0	Ki67+	 6732 13219
7420	0	0	Ki67+	 6735 13283
7421	0	0	Ki67+	 6735 13482
7422	0	0	Ki67+	 6740 13677
7423	0	0	Ki67+	 6743 13318
7424	0	0	Ki67+	 6745 13267
7425	0	0	Ki67+	 6745 13305
7426	0	0	Ki67+	 6756 13231
7427	0	0	Ki67+	 6764 13492
7428	0	0	Ki67+	 6767 13720
7429	0	0	Ki67+	 6769 13698
7430	0	0	Ki67+	 6771 13223
7431	0	0	Ki67+	 6773 13585
7432	0	0	Ki67+	 6781 13692
7433	0	0	Ki67+	 6785 13467
7434	0	0	Ki67+	 6793 13317
7435	0	0	Ki67+	 6794 13785
7436	0	0	Ki67+	 6795 13388
7437	0	0	Ki67+	 6797 13728
7438	0	0	Ki67+	 6799 13369
7439	0	0	Ki67+	 6801 13768
7440	0	0	Ki67+	 6803 13803
7441	0	0	Ki67+	 6805 13720
7442	0	0	Ki67+	 6808 13384
7443	0	0	Ki67+	 6808 13697
7444	0	0	Ki67+	 6814 13355
7445	0	0	Ki67+	 6823 13546
7446	0	0	Ki67+	 6823 13561
7447	0	0	Ki67+	 6827 13411
7448	0	0	Ki67+	 6830 13308
7449	0	0	Ki67+	 6839 13859
7450	0	0	Ki67+	 6845 13554
7451	0	0	Ki67+	 6848 13587
7452	0	0	Ki67+	 6848 13851
7453	0	0	Ki67+	 6858 13340
7454	0	0	Ki67+	 6860 13302
7455	0	0	Ki67+	 6861 13601
7456	0	0	Ki67+	 6863 13273
7457	0	0	Ki67+	 6869 13817
7458	0	0	Ki67+	 6883 13312
7459	0	0	Ki67+	 6887 13861
7460	0	0	Ki67+	 6891 13775
7461	0	0	Ki67+	 6893 13275
7462	0	0	Ki67+	 6894 13347
7463	0	0	Ki67+	 6906 13312
7464	0	0	Ki67+	 6909 13746
7465	0	0	Ki67+	 6909 13825
7466	0	0	Ki67+	 6915 13576
7467	0	0	Ki67+	 6922 13809
7468	0	0	Ki67+	 6923 13269
7469	0	0	Ki67+	 6926 13882
7470	0	0	Ki67+	 6928 13793
7471	0	0	Ki67+	 6936 13859
7472	0	0	Ki67+	 6938 13798
7473	0	0	Ki67+	 6939 13902
7474	0	0	Ki67+	 6951 13884
7475	0	0	Ki67+	 6953 13835
7476	0	0	Ki67+	 6954 13774
7477	0	0	Ki67+	 6957 13728
7478	0	0	Ki67+	 6962 13922
7479	0	0	Ki67+	 6967 13909
7480	0	0	Ki67+	 7001 13902
7481	0	0	Ki67+	 7007 13875
7482	0	0	Ki67+	 7010 13865
7483	0	0	Ki67+	 7016 13244
7484	0	0	Ki67+	 7020 13262
7485	0	0	Ki67+	 7023 13529
7486	0	0	Ki67+	 7030 13815
7487	0	0	Ki67+	 7031 13930
7488	0	0	Ki67+	 7044 13655
7489	0	0	Ki67+	 7047 13347
7490	0	0	Ki67+	 7050 13232
7491	0	0	Ki67+	 7055 13528
7492	0	0	Ki67+	 7057 13798
7493	0	0	Ki67+	 7058 13324
7494	0	0	Ki67+	 7059 13516
7495	0	0	Ki67+	 7062 13235
7496	0	0	Ki67+	 7063 13764
7497	0	0	Ki67+	 7077 13384
7498	0	0	Ki67+	 7077 13919
7499	0	0	Ki67+	 7085 13489
7500	0	0	Ki67+	 7086 13290
7501	0	0	Ki67+	 7093 13808
7502	0	0	Ki67+	 7093 13824
7503	0	0	Ki67+	 7100 13838
7504	0	0	Ki67+	 7113 13390
7505	0	0	Ki67+	 7123 13474
7506	0	0	Ki67+	 7134 13839
7507	0	0	Ki67+	 7135 13993
7508	0	0	Ki67+	 7136 13341
7509	0	0	Ki67+	 7136 13442
7510	0	0	Ki67+	 7136 13853
7511	0	0	Ki67+	 7138 13396
7512	0	0	Ki67+	 7143 13778
7513	0	0	Ki67+	 7149 13885
7514	0	0	Ki67+	 7150 13808
7515	0	0	Ki67+	 7151 13875
7516	0	0	Ki67+	 7166 13456
7517	0	0	Ki67+	 7171 13432
7518	0	0	Ki67+	 7178 13920
7519	0	0	Ki67+	 7185 13357
7520	0	0	Ki67+	 7195 13427
7521	0	0	Ki67+	 7199 13323
7522	0	0	Ki67+	 7199 13378
7523	0	0	Ki67+	 7207 13911
7524	0	0	Ki67+	 7208 13927
7525	0	0	Ki67+	 7209 13453
7526	0	0	Ki67+	 7210 13863
7527	0	0	Ki67+	 7221 13396
7528	0	0	Ki67+	 7223 13537
7529	0	0	Ki67+	 7223 13827
7530	0	0	Ki67+	 7226 13513
7531	0	0	Ki67+	 7228 13710
7532	0	0	Ki67+	 7229 13920
7533	0	0	Ki67+	 7233 13793
7534	0	0	Ki67+	 7237 13509
7535	0	0	Ki67+	 7238 13463
7536	0	0	Ki67+	 7245 13402
7537	0	0	Ki67+	 7246 13436
7538	0	0	Ki67+	 7256 13456
7539	0	0	Ki67+	 7264 13724
7540	0	0	Ki67+	 7271 13447
7541	0	0	Ki67+	 7273 13871
7542	0	0	Ki67+	 7281 13847
7543	0	0	Ki67+	 7289 13280
7544	0	0	Ki67+	 7289 13374
7545	0	0	Ki67+	 7290 13265
7546	0	0	Ki67+	 7292 13566
7547	0	0	Ki67+	 7295 13331
7548	0	0	Ki67+	 7303 13395
7549	0	0	Ki67+	 7313 13468
7550	0	0	Ki67+	 7314 13819
7551	0	0	Ki67+	 7317 13887
7552	0	0	Ki67+	 7320 13316
7553	0	0	Ki67+	 7320 13532
7554	0	0	Ki67+	 7322 13907
7555	0	0	Ki67+	 6530 14587
7556	0	0	Ki67+	 6538 14376
7557	0	0	Ki67+	 6538 14621
7558	0	0	Ki67+	 6539 14314
7559	0	0	Ki67+	 6540 14178
7560	0	0	Ki67+	 6541 14238
7561	0	0	Ki67+	 6546 14428
7562	0	0	Ki67+	 6547 14266
7563	0	0	Ki67+	 6548 14206
7564	0	0	Ki67+	 6548 14497
7565	0	0	Ki67+	 6554 14286
7566	0	0	Ki67+	 6555 14049
7567	0	0	Ki67+	 6558 14197
7568	0	0	Ki67+	 6560 14028
7569	0	0	Ki67+	 6560 14314
7570	0	0	Ki67+	 6560 14638
7571	0	0	Ki67+	 6563 14625
7572	0	0	Ki67+	 6567 14252
7573	0	0	Ki67+	 6567 14654
7574	0	0	Ki67+	 6576 14223
7575	0	0	Ki67+	 6581 14173
7576	0	0	Ki67+	 6582 14390
7577	0	0	Ki67+	 6585 14346
7578	0	0	Ki67+	 6588 14019
7579	0	0	Ki67+	 6588 14465
7580	0	0	Ki67+	 6591 14268
7581	0	0	Ki67+	 6592 14639
7582	0	0	Ki67+	 6594 14623
7583	0	0	Ki67+	 6596 14441
7584	0	0	Ki67+	 6597 14212
7585	0	0	Ki67+	 6597 14491
7586	0	0	Ki67+	 6601 14235
7587	0	0	Ki67+	 6601 14647
7588	0	0	Ki67+	 6602 14602
7589	0	0	Ki67+	 6608 14195
7590	0	0	Ki67+	 6608 14571
7591	0	0	Ki67+	 6609 14335
7592	0	0	Ki67+	 6610 14667
7593	0	0	Ki67+	 6619 14617
7594	0	0	Ki67+	 6619 14643
7595	0	0	Ki67+	 6632 14458
7596	0	0	Ki67+	 6633 14599
7597	0	0	Ki67+	 6637 14431
7598	0	0	Ki67+	 6637 14574
7599	0	0	Ki67+	 6642 14557
7600	0	0	Ki67+	 6644 14620
7601	0	0	Ki67+	 6646 14256
7602	0	0	Ki67+	 6651 14206
7603	0	0	Ki67+	 6659 14478
7604	0	0	Ki67+	 6661 14402
7605	0	0	Ki67+	 6661 14651
7606	0	0	Ki67+	 6662 14286
7607	0	0	Ki67+	 6662 14586
7608	0	0	Ki67+	 6668 14532
7609	0	0	Ki67+	 6669 14176
7610	0	0	Ki67+	 6673 14213
7611	0	0	Ki67+	 6673 14795
7612	0	0	Ki67+	 6677 14624
7613	0	0	Ki67+	 6678 14286
7614	0	0	Ki67+	 6678 14705
7615	0	0	Ki67+	 6683 14450
7616	0	0	Ki67+	 6691 14296
7617	0	0	Ki67+	 6691 14433
7618	0	0	Ki67+	 6696 14257
7619	0	0	Ki67+	 6696 14480
7620	0	0	Ki67+	 6697 14423
7621	0	0	Ki67+	 6701 14386
7622	0	0	Ki67+	 6708 14095
7623	0	0	Ki67+	 6710 14510
7624	0	0	Ki67+	 6714 14356
7625	0	0	Ki67+	 6716 14661
7626	0	0	Ki67+	 6717 14214
7627	0	0	Ki67+	 6719 14751
7628	0	0	Ki67+	 6722 14115
7629	0	0	Ki67+	 6731 14604
7630	0	0	Ki67+	 6735 14721
7631	0	0	Ki67+	 6736 14149
7632	0	0	Ki67+	 6738 14242
7633	0	0	Ki67+	 6738 14595
7634	0	0	Ki67+	 6740 14427
7635	0	0	Ki67+	 6748 14328
7636	0	0	Ki67+	 6750 14265
7637	0	0	Ki67+	 6753 14814
7638	0	0	Ki67+	 6755 14120
7639	0	0	Ki67+	 6757 14417
7640	0	0	Ki67+	 6762 14212
7641	0	0	Ki67+	 6771 14138
7642	0	0	Ki67+	 6781 14750
7643	0	0	Ki67+	 6787 14701
7644	0	0	Ki67+	 6792 14737
7645	0	0	Ki67+	 6797 14634
7646	0	0	Ki67+	 6802 14208
7647	0	0	Ki67+	 6807 14193
7648	0	0	Ki67+	 6807 14301
7649	0	0	Ki67+	 6810 14766
7650	0	0	Ki67+	 6813 14606
7651	0	0	Ki67+	 6813 14793
7652	0	0	Ki67+	 6817 14275
7653	0	0	Ki67+	 6824 14722
7654	0	0	Ki67+	 6835 14239
7655	0	0	Ki67+	 6836 14341
7656	0	0	Ki67+	 6839 14316
7657	0	0	Ki67+	 6840 14220
7658	0	0	Ki67+	 6841 14590
7659	0	0	Ki67+	 6844 14624
7660	0	0	Ki67+	 6854 14757
7661	0	0	Ki67+	 6862 14697
7662	0	0	Ki67+	 6867 14216
7663	0	0	Ki67+	 6867 14230
7664	0	0	Ki67+	 6867 14277
7665	0	0	Ki67+	 6867 14738
7666	0	0	Ki67+	 6870 14519
7667	0	0	Ki67+	 6872 14318
7668	0	0	Ki67+	 6875 14630
7669	0	0	Ki67+	 6875 14647
7670	0	0	Ki67+	 6876 14265
7671	0	0	Ki67+	 6879 14298
7672	0	0	Ki67+	 6889 14608
7673	0	0	Ki67+	 6897 14763
7674	0	0	Ki67+	 6906 14789
7675	0	0	Ki67+	 6910 14661
7676	0	0	Ki67+	 6911 14707
7677	0	0	Ki67+	 6916 14288
7678	0	0	Ki67+	 6923 14472
7679	0	0	Ki67+	 6923 14544
7680	0	0	Ki67+	 6924 14609
7681	0	0	Ki67+	 6925 14695
7682	0	0	Ki67+	 6925 14760
7683	0	0	Ki67+	 6926 14319
7684	0	0	Ki67+	 6929 14575
7685	0	0	Ki67+	 6929 14625
7686	0	0	Ki67+	 6930 14271
7687	0	0	Ki67+	 6930 14743
7688	0	0	Ki67+	 6935 14584
7689	0	0	Ki67+	 6937 14300
7690	0	0	Ki67+	 6937 14813
7691	0	0	Ki67+	 6944 14212
7692	0	0	Ki67+	 6945 14671
7693	0	0	Ki67+	 6947 14140
7694	0	0	Ki67+	 6948 14650
7695	0	0	Ki67+	 6953 14345
7696	0	0	Ki67+	 6962 14335
7697	0	0	Ki67+	 6964 14162
7698	0	0	Ki67+	 6965 14732
7699	0	0	Ki67+	 6967 14719
7700	0	0	Ki67+	 6968 14325
7701	0	0	Ki67+	 6975 14115
7702	0	0	Ki67+	 6977 14228
7703	0	0	Ki67+	 6978 14306
7704	0	0	Ki67+	 6987 14528
7705	0	0	Ki67+	 6990 14451
7706	0	0	Ki67+	 6997 14785
7707	0	0	Ki67+	 6999 14796
7708	0	0	Ki67+	 7001 14445
7709	0	0	Ki67+	 7009 14549
7710	0	0	Ki67+	 7014 14492
7711	0	0	Ki67+	 7014 14668
7712	0	0	Ki67+	 7014 14787
7713	0	0	Ki67+	 7022 14238
7714	0	0	Ki67+	 7031 14358
7715	0	0	Ki67+	 7033 14679
7716	0	0	Ki67+	 7045 14358
7717	0	0	Ki67+	 7045 14563
7718	0	0	Ki67+	 7051 14765
7719	0	0	Ki67+	 7052 14265
7720	0	0	Ki67+	 7056 14323
7721	0	0	Ki67+	 7072 14478
7722	0	0	Ki67+	 7077 14771
7723	0	0	Ki67+	 7080 14213
7724	0	0	Ki67+	 7081 14448
7725	0	0	Ki67+	 7085 14273
7726	0	0	Ki67+	 7090 14574
7727	0	0	Ki67+	 7093 14558
7728	0	0	Ki67+	 7098 14320
7729	0	0	Ki67+	 7107 14301
7730	0	0	Ki67+	 7109 14429
7731	0	0	Ki67+	 7112 14389
7732	0	0	Ki67+	 7115 14132
7733	0	0	Ki67+	 7118 14148
7734	0	0	Ki67+	 7118 14220
7735	0	0	Ki67+	 7118 14568
7736	0	0	Ki67+	 7124 14582
7737	0	0	Ki67+	 7125 14418
7738	0	0	Ki67+	 7131 14487
7739	0	0	Ki67+	 7140 14553
7740	0	0	Ki67+	 7143 14571
7741	0	0	Ki67+	 7151 14489
7742	0	0	Ki67+	 7162 14481
7743	0	0	Ki67+	 7164 14536
7744	0	0	Ki67+	 7164 14571
7745	0	0	Ki67+	 7178 14195
7746	0	0	Ki67+	 7178 14432
7747	0	0	Ki67+	 7182 14287
7748	0	0	Ki67+	 7183 14241
7749	0	0	Ki67+	 7183 14469
7750	0	0	Ki67+	 7183 14601
7751	0	0	Ki67+	 7184 14422
7752	0	0	Ki67+	 7186 14631
7753	0	0	Ki67+	 7192 14209
7754	0	0	Ki67+	 7196 14677
7755	0	0	Ki67+	 7200 14229
7756	0	0	Ki67+	 7200 14652
7757	0	0	Ki67+	 7202 14188
7758	0	0	Ki67+	 7206 14449
7759	0	0	Ki67+	 7211 14489
7760	0	0	Ki67+	 7220 14526
7761	0	0	Ki67+	 7220 14662
7762	0	0	Ki67+	 7222 14679
7763	0	0	Ki67+	 7229 14340
7764	0	0	Ki67+	 7234 14634
7765	0	0	Ki67+	 7236 14232
7766	0	0	Ki67+	 7241 14528
7767	0	0	Ki67+	 7255 14509
7768	0	0	Ki67+	 7258 14520
7769	0	0	Ki67+	 7263 14629
7770	0	0	Ki67+	 7273 14125
7771	0	0	Ki67+	 7279 14555
7772	0	0	Ki67+	 7281 14079
7773	0	0	Ki67+	 7282 14259
7774	0	0	Ki67+	 7288 14115
7775	0	0	Ki67+	 7290 14319
7776	0	0	Ki67+	 7290 14537
7777	0	0	Ki67+	 7292 14058
7778	0	0	Ki67+	 7296 14279
7779	0	0	Ki67+	 7299 14592
7780	0	0	Ki67+	 7301 14145
7781	0	0	Ki67+	 7306 14416
7782	0	0	Ki67+	 7309 14342
7783	0	0	Ki67+	 7322 14271
7784	0	0	Ki67+	 7323 14636
7785	0	0	Ki67+	 7324 14598
7786	0	0	Ki67+	 7325 14363
7787	0	0	Ki67+	 7326 14178
7788	0	0	Ki67+	 6529 15459
7789	0	0	Ki67+	 6536 15401
7790	0	0	Ki67+	 6539 14883
7791	0	0	Ki67+	 6539 15007
7792	0	0	Ki67+	 6540 14995
7793	0	0	Ki67+	 6549 15518
7794	0	0	Ki67+	 6550 15571
7795	0	0	Ki67+	 6551 14853
7796	0	0	Ki67+	 6554 14888
7797	0	0	Ki67+	 6556 15475
7798	0	0	Ki67+	 6557 15205
7799	0	0	Ki67+	 6558 14923
7800	0	0	Ki67+	 6561 15188
7801	0	0	Ki67+	 6566 14913
7802	0	0	Ki67+	 6566 15408
7803	0	0	Ki67+	 6572 15256
7804	0	0	Ki67+	 6582 15523
7805	0	0	Ki67+	 6583 15492
7806	0	0	Ki67+	 6583 15538
7807	0	0	Ki67+	 6584 15577
7808	0	0	Ki67+	 6595 15323
7809	0	0	Ki67+	 6597 15545
7810	0	0	Ki67+	 6599 15248
7811	0	0	Ki67+	 6605 14958
7812	0	0	Ki67+	 6608 15384
7813	0	0	Ki67+	 6609 14856
7814	0	0	Ki67+	 6610 15209
7815	0	0	Ki67+	 6617 15612
7816	0	0	Ki67+	 6618 15538
7817	0	0	Ki67+	 6620 14881
7818	0	0	Ki67+	 6623 15566
7819	0	0	Ki67+	 6626 14904
7820	0	0	Ki67+	 6637 15334
7821	0	0	Ki67+	 6639 15469
7822	0	0	Ki67+	 6643 14947
7823	0	0	Ki67+	 6647 15532
7824	0	0	Ki67+	 6651 15283
7825	0	0	Ki67+	 6652 14954
7826	0	0	Ki67+	 6656 15028
7827	0	0	Ki67+	 6663 14902
7828	0	0	Ki67+	 6665 15200
7829	0	0	Ki67+	 6665 15456
7830	0	0	Ki67+	 6665 15476
7831	0	0	Ki67+	 6669 15363
7832	0	0	Ki67+	 6671 15216
7833	0	0	Ki67+	 6676 15300
7834	0	0	Ki67+	 6679 14851
7835	0	0	Ki67+	 6680 14876
7836	0	0	Ki67+	 6682 14930
7837	0	0	Ki67+	 6683 14897
7838	0	0	Ki67+	 6685 14829
7839	0	0	Ki67+	 6690 15217
7840	0	0	Ki67+	 6690 15244
7841	0	0	Ki67+	 6701 14910
7842	0	0	Ki67+	 6708 15589
7843	0	0	Ki67+	 6710 14876
7844	0	0	Ki67+	 6710 15459
7845	0	0	Ki67+	 6712 15182
7846	0	0	Ki67+	 6713 14955
7847	0	0	Ki67+	 6720 15260
7848	0	0	Ki67+	 6724 15494
7849	0	0	Ki67+	 6725 15477
7850	0	0	Ki67+	 6726 15555
7851	0	0	Ki67+	 6727 14840
7852	0	0	Ki67+	 6730 15099
7853	0	0	Ki67+	 6732 15538
7854	0	0	Ki67+	 6733 14926
7855	0	0	Ki67+	 6734 15290
7856	0	0	Ki67+	 6735 14903
7857	0	0	Ki67+	 6736 14913
7858	0	0	Ki67+	 6739 15553
7859	0	0	Ki67+	 6740 14884
7860	0	0	Ki67+	 6740 15200
7861	0	0	Ki67+	 6741 14951
7862	0	0	Ki67+	 6741 14995
7863	0	0	Ki67+	 6742 15530
7864	0	0	Ki67+	 6749 15016
7865	0	0	Ki67+	 6751 15064
7866	0	0	Ki67+	 6756 15350
7867	0	0	Ki67+	 6760 14850
7868	0	0	Ki67+	 6763 15100
7869	0	0	Ki67+	 6767 14903
7870	0	0	Ki67+	 6767 15579
7871	0	0	Ki67+	 6768 15119
7872	0	0	Ki67+	 6769 14930
7873	0	0	Ki67+	 6773 14955
7874	0	0	Ki67+	 6773 15552
7875	0	0	Ki67+	 6774 14881
7876	0	0	Ki67+	 6777 15058
7877	0	0	Ki67+	 6778 15159
7878	0	0	Ki67+	 6779 14931
7879	0	0	Ki67+	 6780 15509
7880	0	0	Ki67+	 6782 15112
7881	0	0	Ki67+	 6788 14983
7882	0	0	Ki67+	 6791 15082
7883	0	0	Ki67+	 6795 15337
7884	0	0	Ki67+	 6797 14902
7885	0	0	Ki67+	 6797 15118
7886	0	0	Ki67+	 6797 15154
7887	0	0	Ki67+	 6797 15454
7888	0	0	Ki67+	 6798 14876
7889	0	0	Ki67+	 6798 15015
7890	0	0	Ki67+	 6804 15057
7891	0	0	Ki67+	 6808 15431
7892	0	0	Ki67+	 6808 15535
7893	0	0	Ki67+	 6811 15103
7894	0	0	Ki67+	 6814 15143
7895	0	0	Ki67+	 6815 15187
7896	0	0	Ki67+	 6818 14832
7897	0	0	Ki67+	 6819 14969
7898	0	0	Ki67+	 6820 15071
7899	0	0	Ki67+	 6824 15042
7900	0	0	Ki67+	 6837 14835
7901	0	0	Ki67+	 6837 15204
7902	0	0	Ki67+	 6839 14993
7903	0	0	Ki67+	 6841 15014
7904	0	0	Ki67+	 6844 14968
7905	0	0	Ki67+	 6845 14856
7906	0	0	Ki67+	 6849 15161
7907	0	0	Ki67+	 6849 15256
7908	0	0	Ki67+	 6855 15152
7909	0	0	Ki67+	 6857 15552
7910	0	0	Ki67+	 6861 14883
7911	0	0	Ki67+	 6863 14822
7912	0	0	Ki67+	 6863 15245
7913	0	0	Ki67+	 6864 15012
7914	0	0	Ki67+	 6868 15185
7915	0	0	Ki67+	 6874 15513
7916	0	0	Ki67+	 6875 14965
7917	0	0	Ki67+	 6875 15497
7918	0	0	Ki67+	 6878 14996
7919	0	0	Ki67+	 6878 15326
7920	0	0	Ki67+	 6881 15110
7921	0	0	Ki67+	 6883 15218
7922	0	0	Ki67+	 6885 15304
7923	0	0	Ki67+	 6887 15081
7924	0	0	Ki67+	 6888 15347
7925	0	0	Ki67+	 6888 15362
7926	0	0	Ki67+	 6889 14905
7927	0	0	Ki67+	 6889 14977
7928	0	0	Ki67+	 6896 15203
7929	0	0	Ki67+	 6901 15055
7930	0	0	Ki67+	 6901 15134
7931	0	0	Ki67+	 6904 15249
7932	0	0	Ki67+	 6908 15607
7933	0	0	Ki67+	 6910 14825
7934	0	0	Ki67+	 6910 15596
7935	0	0	Ki67+	 6912 15186
7936	0	0	Ki67+	 6913 15004
7937	0	0	Ki67+	 6920 15093
7938	0	0	Ki67+	 6921 15037
7939	0	0	Ki67+	 6922 15304
7940	0	0	Ki67+	 6924 14967
7941	0	0	Ki67+	 6927 14876
7942	0	0	Ki67+	 6928 14907
7943	0	0	Ki67+	 6930 14854
7944	0	0	Ki67+	 6930 15210
7945	0	0	Ki67+	 6932 15158
7946	0	0	Ki67+	 6937 15286
7947	0	0	Ki67+	 6937 15605
7948	0	0	Ki67+	 6941 15018
7949	0	0	Ki67+	 6945 14840
7950	0	0	Ki67+	 6947 15291
7951	0	0	Ki67+	 6949 15430
7952	0	0	Ki67+	 6952 15158
7953	0	0	Ki67+	 6953 15251
7954	0	0	Ki67+	 6954 14887
7955	0	0	Ki67+	 6954 15369
7956	0	0	Ki67+	 6961 15143
7957	0	0	Ki67+	 6961 15403
7958	0	0	Ki67+	 6962 14945
7959	0	0	Ki67+	 6963 15198
7960	0	0	Ki67+	 6975 15175
7961	0	0	Ki67+	 6977 15590
7962	0	0	Ki67+	 6980 15049
7963	0	0	Ki67+	 6982 15614
7964	0	0	Ki67+	 6983 15082
7965	0	0	Ki67+	 6989 15400
7966	0	0	Ki67+	 6992 14855
7967	0	0	Ki67+	 6992 15195
7968	0	0	Ki67+	 6993 15388
7969	0	0	Ki67+	 6994 15149
7970	0	0	Ki67+	 6995 15436
7971	0	0	Ki67+	 7002 15557
7972	0	0	Ki67+	 7003 15365
7973	0	0	Ki67+	 7004 15586
7974	0	0	Ki67+	 7010 15286
7975	0	0	Ki67+	 7017 14996
7976	0	0	Ki67+	 7017 15154
7977	0	0	Ki67+	 7020 14929
7978	0	0	Ki67+	 7021 14981
7979	0	0	Ki67+	 7023 14962
7980	0	0	Ki67+	 7026 15018
7981	0	0	Ki67+	 7026 15175
7982	0	0	Ki67+	 7027 15054
7983	0	0	Ki67+	 7028 15233
7984	0	0	Ki67+	 7028 15266
7985	0	0	Ki67+	 7029 15378
7986	0	0	Ki67+	 7034 15341
7987	0	0	Ki67+	 7037 14985
7988	0	0	Ki67+	 7037 15465
7989	0	0	Ki67+	 7040 14955
7990	0	0	Ki67+	 7040 15079
7991	0	0	Ki67+	 7042 15323
7992	0	0	Ki67+	 7043 15383
7993	0	0	Ki67+	 7044 15442
7994	0	0	Ki67+	 7050 15109
7995	0	0	Ki67+	 7052 15215
7996	0	0	Ki67+	 7055 15069
7997	0	0	Ki67+	 7057 15360
7998	0	0	Ki67+	 7063 14868
7999	0	0	Ki67+	 7065 15489
8000	0	0	Ki67+	 7067 14879
8001	0	0	Ki67+	 7071 15018
8002	0	0	Ki67+	 7072 15102
8003	0	0	Ki67+	 7075 15448
8004	0	0	Ki67+	 7076 15140
8005	0	0	Ki67+	 7081 15011
8006	0	0	Ki67+	 7087 15347
8007	0	0	Ki67+	 7089 14880
8008	0	0	Ki67+	 7091 15009
8009	0	0	Ki67+	 7094 14850
8010	0	0	Ki67+	 7094 15435
8011	0	0	Ki67+	 7097 15073
8012	0	0	Ki67+	 7101 15100
8013	0	0	Ki67+	 7103 15140
8014	0	0	Ki67+	 7103 15390
8015	0	0	Ki67+	 7106 15499
8016	0	0	Ki67+	 7107 14874
8017	0	0	Ki67+	 7110 15368
8018	0	0	Ki67+	 7110 15614
8019	0	0	Ki67+	 7114 14857
8020	0	0	Ki67+	 7114 15140
8021	0	0	Ki67+	 7118 15087
8022	0	0	Ki67+	 7119 15595
8023	0	0	Ki67+	 7121 15073
8024	0	0	Ki67+	 7123 15232
8025	0	0	Ki67+	 7129 15203
8026	0	0	Ki67+	 7130 15463
8027	0	0	Ki67+	 7135 15075
8028	0	0	Ki67+	 7135 15598
8029	0	0	Ki67+	 7137 15498
8030	0	0	Ki67+	 7141 15438
8031	0	0	Ki67+	 7143 15113
8032	0	0	Ki67+	 7148 15249
8033	0	0	Ki67+	 7149 15222
8034	0	0	Ki67+	 7152 15190
8035	0	0	Ki67+	 7156 15098
8036	0	0	Ki67+	 7174 15212
8037	0	0	Ki67+	 7178 15156
8038	0	0	Ki67+	 7189 15440
8039	0	0	Ki67+	 7195 15116
8040	0	0	Ki67+	 7195 15428
8041	0	0	Ki67+	 7197 15372
8042	0	0	Ki67+	 7199 15500
8043	0	0	Ki67+	 7201 15262
8044	0	0	Ki67+	 7213 15194
8045	0	0	Ki67+	 7214 15156
8046	0	0	Ki67+	 7215 15228
8047	0	0	Ki67+	 7220 15481
8048	0	0	Ki67+	 7222 15254
8049	0	0	Ki67+	 7227 15391
8050	0	0	Ki67+	 7228 15203
8051	0	0	Ki67+	 7229 15226
8052	0	0	Ki67+	 7236 15511
8053	0	0	Ki67+	 7238 15129
8054	0	0	Ki67+	 7239 15500
8055	0	0	Ki67+	 7241 15232
8056	0	0	Ki67+	 7243 15389
8057	0	0	Ki67+	 7245 15291
8058	0	0	Ki67+	 7250 15113
8059	0	0	Ki67+	 7254 15359
8060	0	0	Ki67+	 7261 15277
8061	0	0	Ki67+	 7266 15211
8062	0	0	Ki67+	 7267 15441
8063	0	0	Ki67+	 7267 15479
8064	0	0	Ki67+	 7268 15153
8065	0	0	Ki67+	 7270 15189
8066	0	0	Ki67+	 7273 15248
8067	0	0	Ki67+	 7273 15530
8068	0	0	Ki67+	 7279 15555
8069	0	0	Ki67+	 7280 15139
8070	0	0	Ki67+	 7281 15162
8071	0	0	Ki67+	 7294 15491
8072	0	0	Ki67+	 7294 15524
8073	0	0	Ki67+	 7297 15169
8074	0	0	Ki67+	 7300 15226
8075	0	0	Ki67+	 7300 15262
8076	0	0	Ki67+	 7300 15288
8077	0	0	Ki67+	 7300 15452
8078	0	0	Ki67+	 7305 15250
8079	0	0	Ki67+	 7306 15433
8080	0	0	Ki67+	 7308 15133
8081	0	0	Ki67+	 7309 15280
8082	0	0	Ki67+	 7309 15418
8083	0	0	Ki67+	 7319 15527
8084	0	0	Ki67+	 7321 15317
8085	0	0	Ki67+	 7322 15119
8086	0	0	Ki67+	 7323 15208
8087	0	0	Ki67+	 7326 15192
8088	0	0	Ki67+	 7327 15460
8089	0	0	Ki67+	 6530 15703
8090	0	0	Ki67+	 6531 15802
8091	0	0	Ki67+	 6542 15838
8092	0	0	Ki67+	 6554 15856
8093	0	0	Ki67+	 6554 15985
8094	0	0	Ki67+	 6559 15877
8095	0	0	Ki67+	 6562 15719
8096	0	0	Ki67+	 6567 15760
8097	0	0	Ki67+	 6570 15851
8098	0	0	Ki67+	 6571 16035
8099	0	0	Ki67+	 6573 15805
8100	0	0	Ki67+	 6579 16012
8101	0	0	Ki67+	 6590 15739
8102	0	0	Ki67+	 6591 15850
8103	0	0	Ki67+	 6594 15714
8104	0	0	Ki67+	 6600 15658
8105	0	0	Ki67+	 6614 15781
8106	0	0	Ki67+	 6616 16097
8107	0	0	Ki67+	 6617 16128
8108	0	0	Ki67+	 6619 15723
8109	0	0	Ki67+	 6619 15840
8110	0	0	Ki67+	 6622 15850
8111	0	0	Ki67+	 6624 15688
8112	0	0	Ki67+	 6645 15865
8113	0	0	Ki67+	 6647 15735
8114	0	0	Ki67+	 6649 15618
8115	0	0	Ki67+	 6649 15703
8116	0	0	Ki67+	 6654 16114
8117	0	0	Ki67+	 6655 16256
8118	0	0	Ki67+	 6662 15927
8119	0	0	Ki67+	 6670 16167
8120	0	0	Ki67+	 6673 16183
8121	0	0	Ki67+	 6693 15683
8122	0	0	Ki67+	 6698 16133
8123	0	0	Ki67+	 6699 16185
8124	0	0	Ki67+	 6701 16146
8125	0	0	Ki67+	 6715 16254
8126	0	0	Ki67+	 6726 16160
8127	0	0	Ki67+	 6730 15781
8128	0	0	Ki67+	 6731 15694
8129	0	0	Ki67+	 6731 15841
8130	0	0	Ki67+	 6731 16176
8131	0	0	Ki67+	 6732 15766
8132	0	0	Ki67+	 6749 16118
8133	0	0	Ki67+	 6753 15812
8134	0	0	Ki67+	 6753 15835
8135	0	0	Ki67+	 6754 15739
8136	0	0	Ki67+	 6754 15790
8137	0	0	Ki67+	 6756 16213
8138	0	0	Ki67+	 6768 16051
8139	0	0	Ki67+	 6774 15753
8140	0	0	Ki67+	 6774 16120
8141	0	0	Ki67+	 6777 15731
8142	0	0	Ki67+	 6778 16011
8143	0	0	Ki67+	 6778 16367
8144	0	0	Ki67+	 6789 16118
8145	0	0	Ki67+	 6811 16142
8146	0	0	Ki67+	 6815 15994
8147	0	0	Ki67+	 6822 15971
8148	0	0	Ki67+	 6837 15893
8149	0	0	Ki67+	 6840 15964
8150	0	0	Ki67+	 6842 15760
8151	0	0	Ki67+	 6850 15937
8152	0	0	Ki67+	 6867 15623
8153	0	0	Ki67+	 6871 16129
8154	0	0	Ki67+	 6892 15845
8155	0	0	Ki67+	 6892 16117
8156	0	0	Ki67+	 6894 15824
8157	0	0	Ki67+	 6896 15936
8158	0	0	Ki67+	 6908 16028
8159	0	0	Ki67+	 6916 15773
8160	0	0	Ki67+	 6916 16283
8161	0	0	Ki67+	 6918 16137
8162	0	0	Ki67+	 6923 16108
8163	0	0	Ki67+	 6928 16021
8164	0	0	Ki67+	 6932 15652
8165	0	0	Ki67+	 6941 16007
8166	0	0	Ki67+	 6947 16116
8167	0	0	Ki67+	 6969 16017
8168	0	0	Ki67+	 6972 15905
8169	0	0	Ki67+	 6977 16080
8170	0	0	Ki67+	 6985 15664
8171	0	0	Ki67+	 7014 16064
8172	0	0	Ki67+	 7016 16368
8173	0	0	Ki67+	 7026 15781
8174	0	0	Ki67+	 7029 16056
8175	0	0	Ki67+	 7046 15674
8176	0	0	Ki67+	 7054 16269
8177	0	0	Ki67+	 7055 16143
8178	0	0	Ki67+	 7056 16286
8179	0	0	Ki67+	 7057 16357
8180	0	0	Ki67+	 7062 16127
8181	0	0	Ki67+	 7064 15695
8182	0	0	Ki67+	 7066 15682
8183	0	0	Ki67+	 7084 16015
8184	0	0	Ki67+	 7088 15958
8185	0	0	Ki67+	 7094 15939
8186	0	0	Ki67+	 7102 16368
8187	0	0	Ki67+	 7103 16060
8188	0	0	Ki67+	 7104 16235
8189	0	0	Ki67+	 7109 16380
8190	0	0	Ki67+	 7113 15999
8191	0	0	Ki67+	 7119 16248
8192	0	0	Ki67+	 7121 16153
8193	0	0	Ki67+	 7125 15619
8194	0	0	Ki67+	 7136 16345
8195	0	0	Ki67+	 7138 15723
8196	0	0	Ki67+	 7149 15904
8197	0	0	Ki67+	 7152 15921
8198	0	0	Ki67+	 7176 16235
8199	0	0	Ki67+	 7180 15869
8200	0	0	Ki67+	 7185 16243
8201	0	0	Ki67+	 7189 15712
8202	0	0	Ki67+	 7194 15697
8203	0	0	Ki67+	 7200 15883
8204	0	0	Ki67+	 7202 15664
8205	0	0	Ki67+	 7204 15644
8206	0	0	Ki67+	 7231 16105
8207	0	0	Ki67+	 7232 15642
8208	0	0	Ki67+	 7232 16229
8209	0	0	Ki67+	 7245 15736
8210	0	0	Ki67+	 7246 15621
8211	0	0	Ki67+	 7246 16119
8212	0	0	Ki67+	 7249 16102
8213	0	0	Ki67+	 7267 16151
8214	0	0	Ki67+	 7278 15859
8215	0	0	Ki67+	 7284 16205
8216	0	0	Ki67+	 7286 16148
8217	0	0	Ki67+	 7288 16316
8218	0	0	Ki67+	 7290 15665
8219	0	0	Ki67+	 7295 15655
8220	0	0	Ki67+	 7295 16285
8221	0	0	Ki67+	 7301 15851
8222	0	0	Ki67+	 7315 16216
8223	0	0	Ki67+	 7319 15679
8224	0	0	Ki67+	 7324 15874
8225	0	0	Ki67+	 7327 15854
8226	0	0	Ki67+	 7327 15899
8227	0	0	Ki67+	 6549 17154
8228	0	0	Ki67+	 6552 16552
8229	0	0	Ki67+	 6552 17138
8230	0	0	Ki67+	 6553 17028
8231	0	0	Ki67+	 6554 16588
8232	0	0	Ki67+	 6555 16535
8233	0	0	Ki67+	 6557 17096
8234	0	0	Ki67+	 6557 17178
8235	0	0	Ki67+	 6560 16612
8236	0	0	Ki67+	 6561 17068
8237	0	0	Ki67+	 6563 17105
8238	0	0	Ki67+	 6578 16559
8239	0	0	Ki67+	 6578 17115
8240	0	0	Ki67+	 6580 16964
8241	0	0	Ki67+	 6584 16849
8242	0	0	Ki67+	 6590 17071
8243	0	0	Ki67+	 6596 16944
8244	0	0	Ki67+	 6604 17096
8245	0	0	Ki67+	 6610 17069
8246	0	0	Ki67+	 6612 17050
8247	0	0	Ki67+	 6614 16956
8248	0	0	Ki67+	 6616 17108
8249	0	0	Ki67+	 6617 16713
8250	0	0	Ki67+	 6621 16858
8251	0	0	Ki67+	 6631 16818
8252	0	0	Ki67+	 6637 16708
8253	0	0	Ki67+	 6639 17051
8254	0	0	Ki67+	 6643 16969
8255	0	0	Ki67+	 6645 16923
8256	0	0	Ki67+	 6648 17214
8257	0	0	Ki67+	 6655 17042
8258	0	0	Ki67+	 6659 16817
8259	0	0	Ki67+	 6663 16864
8260	0	0	Ki67+	 6664 17072
8261	0	0	Ki67+	 6665 17214
8262	0	0	Ki67+	 6674 16745
8263	0	0	Ki67+	 6676 16834
8264	0	0	Ki67+	 6680 16861
8265	0	0	Ki67+	 6682 17196
8266	0	0	Ki67+	 6693 17128
8267	0	0	Ki67+	 6703 16723
8268	0	0	Ki67+	 6722 17017
8269	0	0	Ki67+	 6729 17181
8270	0	0	Ki67+	 6743 17213
8271	0	0	Ki67+	 6761 16677
8272	0	0	Ki67+	 6763 16986
8273	0	0	Ki67+	 6764 17138
8274	0	0	Ki67+	 6779 16847
8275	0	0	Ki67+	 6781 17163
8276	0	0	Ki67+	 6783 17178
8277	0	0	Ki67+	 6803 16917
8278	0	0	Ki67+	 6804 16746
8279	0	0	Ki67+	 6804 16792
8280	0	0	Ki67+	 6809 16835
8281	0	0	Ki67+	 6809 16941
8282	0	0	Ki67+	 6814 16953
8283	0	0	Ki67+	 6816 16986
8284	0	0	Ki67+	 6817 17161
8285	0	0	Ki67+	 6825 16998
8286	0	0	Ki67+	 6827 16649
8287	0	0	Ki67+	 6829 16982
8288	0	0	Ki67+	 6835 16927
8289	0	0	Ki67+	 6839 16768
8290	0	0	Ki67+	 6846 16811
8291	0	0	Ki67+	 6847 16681
8292	0	0	Ki67+	 6849 17213
8293	0	0	Ki67+	 6855 16657
8294	0	0	Ki67+	 6857 16735
8295	0	0	Ki67+	 6862 16624
8296	0	0	Ki67+	 6868 17185
8297	0	0	Ki67+	 6872 16927
8298	0	0	Ki67+	 6884 17204
8299	0	0	Ki67+	 6888 16759
8300	0	0	Ki67+	 6890 16950
8301	0	0	Ki67+	 6891 17139
8302	0	0	Ki67+	 6903 16736
8303	0	0	Ki67+	 6923 16942
8304	0	0	Ki67+	 6925 17164
8305	0	0	Ki67+	 6931 16790
8306	0	0	Ki67+	 6931 17102
8307	0	0	Ki67+	 6966 16724
8308	0	0	Ki67+	 6973 17180
8309	0	0	Ki67+	 6977 16942
8310	0	0	Ki67+	 6983 16908
8311	0	0	Ki67+	 6988 17150
8312	0	0	Ki67+	 6990 17123
8313	0	0	Ki67+	 6991 17205
8314	0	0	Ki67+	 7004 17177
8315	0	0	Ki67+	 7024 17113
8316	0	0	Ki67+	 7026 16778
8317	0	0	Ki67+	 7031 17206
8318	0	0	Ki67+	 7033 16821
8319	0	0	Ki67+	 7038 16516
8320	0	0	Ki67+	 7038 16777
8321	0	0	Ki67+	 7041 17139
8322	0	0	Ki67+	 7042 16901
8323	0	0	Ki67+	 7053 17112
8324	0	0	Ki67+	 7057 16893
8325	0	0	Ki67+	 7062 16826
8326	0	0	Ki67+	 7079 16944
8327	0	0	Ki67+	 7081 16777
8328	0	0	Ki67+	 7085 17058
8329	0	0	Ki67+	 7091 16809
8330	0	0	Ki67+	 7099 16693
8331	0	0	Ki67+	 7110 16966
8332	0	0	Ki67+	 7113 16917
8333	0	0	Ki67+	 7123 16932
8334	0	0	Ki67+	 7123 17183
8335	0	0	Ki67+	 7132 17197
8336	0	0	Ki67+	 7134 16887
8337	0	0	Ki67+	 7138 16808
8338	0	0	Ki67+	 7138 17157
8339	0	0	Ki67+	 7140 16938
8340	0	0	Ki67+	 7145 16906
8341	0	0	Ki67+	 7151 17168
8342	0	0	Ki67+	 7160 16937
8343	0	0	Ki67+	 7166 16970
8344	0	0	Ki67+	 7167 16834
8345	0	0	Ki67+	 7172 17098
8346	0	0	Ki67+	 7172 17180
8347	0	0	Ki67+	 7176 17064
8348	0	0	Ki67+	 7178 16911
8349	0	0	Ki67+	 7179 17086
8350	0	0	Ki67+	 7181 17165
8351	0	0	Ki67+	 7182 16961
8352	0	0	Ki67+	 7183 16719
8353	0	0	Ki67+	 7190 17134
8354	0	0	Ki67+	 7202 17077
8355	0	0	Ki67+	 7209 17103
8356	0	0	Ki67+	 7221 16924
8357	0	0	Ki67+	 7222 17115
8358	0	0	Ki67+	 7231 16897
8359	0	0	Ki67+	 7234 16919
8360	0	0	Ki67+	 7243 17017
8361	0	0	Ki67+	 7261 16861
8362	0	0	Ki67+	 7268 16831
8363	0	0	Ki67+	 7273 16907
8364	0	0	Ki67+	 7275 16963
8365	0	0	Ki67+	 7278 16792
8366	0	0	Ki67+	 7281 16767
8367	0	0	Ki67+	 7283 16817
8368	0	0	Ki67+	 7288 16955
8369	0	0	Ki67+	 7290 16993
8370	0	0	Ki67+	 7300 16746
8371	0	0	Ki67+	 7301 17069
8372	0	0	Ki67+	 7303 16929
8373	0	0	Ki67+	 7314 16967
8374	0	0	Ki67+	 7315 17023
8375	0	0	Ki67+	 7321 16947
8376	0	0	Ki67+	 7325 17012
8377	0	0	Ki67+	 6537 17418
8378	0	0	Ki67+	 6538 17439
8379	0	0	Ki67+	 6540 17376
8380	0	0	Ki67+	 6558 17442
8381	0	0	Ki67+	 6563 17641
8382	0	0	Ki67+	 6567 17359
8383	0	0	Ki67+	 6574 17409
8384	0	0	Ki67+	 6576 17314
8385	0	0	Ki67+	 6579 17648
8386	0	0	Ki67+	 6583 17281
8387	0	0	Ki67+	 6587 17327
8388	0	0	Ki67+	 6589 17440
8389	0	0	Ki67+	 6599 17380
8390	0	0	Ki67+	 6601 17251
8391	0	0	Ki67+	 6606 17300
8392	0	0	Ki67+	 6607 17266
8393	0	0	Ki67+	 6610 17285
8394	0	0	Ki67+	 6612 17369
8395	0	0	Ki67+	 6616 17343
8396	0	0	Ki67+	 6619 17324
8397	0	0	Ki67+	 6629 17370
8398	0	0	Ki67+	 6629 17511
8399	0	0	Ki67+	 6629 17590
8400	0	0	Ki67+	 6631 17262
8401	0	0	Ki67+	 6631 17522
8402	0	0	Ki67+	 6637 17353
8403	0	0	Ki67+	 6649 17275
8404	0	0	Ki67+	 6650 17467
8405	0	0	Ki67+	 6650 17581
8406	0	0	Ki67+	 6657 17295
8407	0	0	Ki67+	 6660 17504
8408	0	0	Ki67+	 6667 17302
8409	0	0	Ki67+	 6669 17967
8410	0	0	Ki67+	 6673 17557
8411	0	0	Ki67+	 6677 17222
8412	0	0	Ki67+	 6680 17543
8413	0	0	Ki67+	 6681 17703
8414	0	0	Ki67+	 6681 17940
8415	0	0	Ki67+	 6682 17868
8416	0	0	Ki67+	 6684 17915
8417	0	0	Ki67+	 6685 17995
8418	0	0	Ki67+	 6687 17857
8419	0	0	Ki67+	 6690 17458
8420	0	0	Ki67+	 6692 17223
8421	0	0	Ki67+	 6696 17906
8422	0	0	Ki67+	 6699 17479
8423	0	0	Ki67+	 6700 17878
8424	0	0	Ki67+	 6701 17552
8425	0	0	Ki67+	 6701 17973
8426	0	0	Ki67+	 6705 17984
8427	0	0	Ki67+	 6715 17496
8428	0	0	Ki67+	 6720 17859
8429	0	0	Ki67+	 6727 17445
8430	0	0	Ki67+	 6735 17422
8431	0	0	Ki67+	 6738 17503
8432	0	0	Ki67+	 6739 17249
8433	0	0	Ki67+	 6740 17922
8434	0	0	Ki67+	 6749 17274
8435	0	0	Ki67+	 6749 17597
8436	0	0	Ki67+	 6751 17579
8437	0	0	Ki67+	 6752 17926
8438	0	0	Ki67+	 6755 17531
8439	0	0	Ki67+	 6759 17851
8440	0	0	Ki67+	 6760 17437
8441	0	0	Ki67+	 6763 17477
8442	0	0	Ki67+	 6765 17424
8443	0	0	Ki67+	 6765 17800
8444	0	0	Ki67+	 6774 17566
8445	0	0	Ki67+	 6774 17581
8446	0	0	Ki67+	 6776 17893
8447	0	0	Ki67+	 6778 17260
8448	0	0	Ki67+	 6785 17975
8449	0	0	Ki67+	 6786 17224
8450	0	0	Ki67+	 6794 17431
8451	0	0	Ki67+	 6796 17915
8452	0	0	Ki67+	 6797 17543
8453	0	0	Ki67+	 6799 17930
8454	0	0	Ki67+	 6800 17816
8455	0	0	Ki67+	 6807 17590
8456	0	0	Ki67+	 6810 17616
8457	0	0	Ki67+	 6810 17833
8458	0	0	Ki67+	 6814 17489
8459	0	0	Ki67+	 6815 17284
8460	0	0	Ki67+	 6834 17553
8461	0	0	Ki67+	 6834 17796
8462	0	0	Ki67+	 6845 17953
8463	0	0	Ki67+	 6847 17908
8464	0	0	Ki67+	 6848 17612
8465	0	0	Ki67+	 6855 17931
8466	0	0	Ki67+	 6857 17537
8467	0	0	Ki67+	 6860 17852
8468	0	0	Ki67+	 6861 17499
8469	0	0	Ki67+	 6864 17574
8470	0	0	Ki67+	 6868 17463
8471	0	0	Ki67+	 6869 17226
8472	0	0	Ki67+	 6873 17305
8473	0	0	Ki67+	 6873 17796
8474	0	0	Ki67+	 6876 17831
8475	0	0	Ki67+	 6880 17891
8476	0	0	Ki67+	 6884 17934
8477	0	0	Ki67+	 6885 17519
8478	0	0	Ki67+	 6885 17815
8479	0	0	Ki67+	 6887 17561
8480	0	0	Ki67+	 6894 17619
8481	0	0	Ki67+	 6897 17292
8482	0	0	Ki67+	 6897 17728
8483	0	0	Ki67+	 6898 17890
8484	0	0	Ki67+	 6904 17836
8485	0	0	Ki67+	 6904 17854
8486	0	0	Ki67+	 6908 17600
8487	0	0	Ki67+	 6910 17626
8488	0	0	Ki67+	 6910 17645
8489	0	0	Ki67+	 6912 17521
8490	0	0	Ki67+	 6914 17500
8491	0	0	Ki67+	 6915 17280
8492	0	0	Ki67+	 6916 17364
8493	0	0	Ki67+	 6917 17386
8494	0	0	Ki67+	 6922 17490
8495	0	0	Ki67+	 6922 17813
8496	0	0	Ki67+	 6925 17658
8497	0	0	Ki67+	 6925 17865
8498	0	0	Ki67+	 6928 17854
8499	0	0	Ki67+	 6930 17647
8500	0	0	Ki67+	 6932 17575
8501	0	0	Ki67+	 6933 17952
8502	0	0	Ki67+	 6940 17448
8503	0	0	Ki67+	 6949 17549
8504	0	0	Ki67+	 6949 17916
8505	0	0	Ki67+	 6949 18008
8506	0	0	Ki67+	 6953 17527
8507	0	0	Ki67+	 6953 17667
8508	0	0	Ki67+	 6953 17783
8509	0	0	Ki67+	 6955 17619
8510	0	0	Ki67+	 6960 17601
8511	0	0	Ki67+	 6960 17653
8512	0	0	Ki67+	 6960 17690
8513	0	0	Ki67+	 6961 17461
8514	0	0	Ki67+	 6961 17823
8515	0	0	Ki67+	 6972 17218
8516	0	0	Ki67+	 6972 17673
8517	0	0	Ki67+	 6974 17597
8518	0	0	Ki67+	 6974 17998
8519	0	0	Ki67+	 6976 17516
8520	0	0	Ki67+	 6976 17567
8521	0	0	Ki67+	 6991 17945
8522	0	0	Ki67+	 6992 17842
8523	0	0	Ki67+	 6993 17302
8524	0	0	Ki67+	 6995 17806
8525	0	0	Ki67+	 7000 17877
8526	0	0	Ki67+	 7003 17837
8527	0	0	Ki67+	 7009 17607
8528	0	0	Ki67+	 7009 17637
8529	0	0	Ki67+	 7010 17578
8530	0	0	Ki67+	 7010 17979
8531	0	0	Ki67+	 7011 17618
8532	0	0	Ki67+	 7012 17294
8533	0	0	Ki67+	 7012 17656
8534	0	0	Ki67+	 7016 17545
8535	0	0	Ki67+	 7020 17864
8536	0	0	Ki67+	 7021 17268
8537	0	0	Ki67+	 7023 17825
8538	0	0	Ki67+	 7025 17908
8539	0	0	Ki67+	 7027 17798
8540	0	0	Ki67+	 7030 17950
8541	0	0	Ki67+	 7032 17553
8542	0	0	Ki67+	 7035 17369
8543	0	0	Ki67+	 7038 17749
8544	0	0	Ki67+	 7042 17351
8545	0	0	Ki67+	 7042 17584
8546	0	0	Ki67+	 7042 17632
8547	0	0	Ki67+	 7043 17934
8548	0	0	Ki67+	 7044 17856
8549	0	0	Ki67+	 7052 17977
8550	0	0	Ki67+	 7053 17267
8551	0	0	Ki67+	 7060 17345
8552	0	0	Ki67+	 7060 17546
8553	0	0	Ki67+	 7061 17513
8554	0	0	Ki67+	 7061 17876
8555	0	0	Ki67+	 7063 17604
8556	0	0	Ki67+	 7064 17569
8557	0	0	Ki67+	 7064 17924
8558	0	0	Ki67+	 7068 17324
8559	0	0	Ki67+	 7071 17848
8560	0	0	Ki67+	 7073 17238
8561	0	0	Ki67+	 7076 17889
8562	0	0	Ki67+	 7078 17830
8563	0	0	Ki67+	 7079 17902
8564	0	0	Ki67+	 7081 17615
8565	0	0	Ki67+	 7082 17959
8566	0	0	Ki67+	 7089 17868
8567	0	0	Ki67+	 7090 17397
8568	0	0	Ki67+	 7092 17559
8569	0	0	Ki67+	 7092 17651
8570	0	0	Ki67+	 7095 17934
8571	0	0	Ki67+	 7096 17527
8572	0	0	Ki67+	 7104 17370
8573	0	0	Ki67+	 7107 17713
8574	0	0	Ki67+	 7109 17620
8575	0	0	Ki67+	 7116 17549
8576	0	0	Ki67+	 7116 17978
8577	0	0	Ki67+	 7117 17336
8578	0	0	Ki67+	 7117 17566
8579	0	0	Ki67+	 7119 17325
8580	0	0	Ki67+	 7119 17430
8581	0	0	Ki67+	 7124 17400
8582	0	0	Ki67+	 7125 17287
8583	0	0	Ki67+	 7130 17592
8584	0	0	Ki67+	 7139 17296
8585	0	0	Ki67+	 7140 17310
8586	0	0	Ki67+	 7140 17574
8587	0	0	Ki67+	 7144 17724
8588	0	0	Ki67+	 7147 17507
8589	0	0	Ki67+	 7147 17661
8590	0	0	Ki67+	 7153 17355
8591	0	0	Ki67+	 7155 17336
8592	0	0	Ki67+	 7156 17540
8593	0	0	Ki67+	 7158 17636
8594	0	0	Ki67+	 7162 17365
8595	0	0	Ki67+	 7162 17398
8596	0	0	Ki67+	 7163 17602
8597	0	0	Ki67+	 7167 17719
8598	0	0	Ki67+	 7170 17695
8599	0	0	Ki67+	 7172 17500
8600	0	0	Ki67+	 7175 17644
8601	0	0	Ki67+	 7178 17531
8602	0	0	Ki67+	 7178 17608
8603	0	0	Ki67+	 7183 17372
8604	0	0	Ki67+	 7185 17672
8605	0	0	Ki67+	 7190 17580
8606	0	0	Ki67+	 7193 17688
8607	0	0	Ki67+	 7200 17297
8608	0	0	Ki67+	 7201 17850
8609	0	0	Ki67+	 7201 17935
8610	0	0	Ki67+	 7205 17906
8611	0	0	Ki67+	 7211 17975
8612	0	0	Ki67+	 7220 17650
8613	0	0	Ki67+	 7221 17486
8614	0	0	Ki67+	 7226 17345
8615	0	0	Ki67+	 7228 17968
8616	0	0	Ki67+	 7230 17592
8617	0	0	Ki67+	 7231 17681
8618	0	0	Ki67+	 7232 17938
8619	0	0	Ki67+	 7237 17869
8620	0	0	Ki67+	 7243 17355
8621	0	0	Ki67+	 7243 17571
8622	0	0	Ki67+	 7244 17988
8623	0	0	Ki67+	 7248 17521
8624	0	0	Ki67+	 7252 17363
8625	0	0	Ki67+	 7257 17828
8626	0	0	Ki67+	 7258 17699
8627	0	0	Ki67+	 7263 17618
8628	0	0	Ki67+	 7263 17942
8629	0	0	Ki67+	 7265 17350
8630	0	0	Ki67+	 7267 17749
8631	0	0	Ki67+	 7269 17549
8632	0	0	Ki67+	 7269 17738
8633	0	0	Ki67+	 7270 17806
8634	0	0	Ki67+	 7274 17992
8635	0	0	Ki67+	 7279 17680
8636	0	0	Ki67+	 7282 17250
8637	0	0	Ki67+	 7286 17963
8638	0	0	Ki67+	 7287 17329
8639	0	0	Ki67+	 7287 17500
8640	0	0	Ki67+	 7287 17844
8641	0	0	Ki67+	 7289 17295
8642	0	0	Ki67+	 7289 17699
8643	0	0	Ki67+	 7291 17268
8644	0	0	Ki67+	 7291 17884
8645	0	0	Ki67+	 7293 17644
8646	0	0	Ki67+	 7297 17546
8647	0	0	Ki67+	 7298 17903
8648	0	0	Ki67+	 7300 17768
8649	0	0	Ki67+	 7301 17938
8650	0	0	Ki67+	 7307 17804
8651	0	0	Ki67+	 7311 17965
8652	0	0	Ki67+	 7313 17574
8653	0	0	Ki67+	 7316 17660
8654	0	0	Ki67+	 7317 18015
8655	0	0	Ki67+	 7318 17916
8656	0	0	Ki67+	 7320 17534
8657	0	0	Ki67+	 7320 17632
8658	0	0	Ki67+	 7321 17361
8659	0	0	Ki67+	 7322 17288
8660	0	0	Ki67+	 7323 17849
8661	0	0	Ki67+	 7324 17710
8662	0	0	Ki67+	 7325 17686
8663	0	0	Ki67+	 6529 18456
8664	0	0	Ki67+	 6531 18341
8665	0	0	Ki67+	 6538 18667
8666	0	0	Ki67+	 6539 18331
8667	0	0	Ki67+	 6552 18439
8668	0	0	Ki67+	 6562 18481
8669	0	0	Ki67+	 6569 18469
8670	0	0	Ki67+	 6569 18677
8671	0	0	Ki67+	 6573 18612
8672	0	0	Ki67+	 6591 18521
8673	0	0	Ki67+	 6595 18146
8674	0	0	Ki67+	 6599 18332
8675	0	0	Ki67+	 6601 18421
8676	0	0	Ki67+	 6606 18284
8677	0	0	Ki67+	 6610 18531
8678	0	0	Ki67+	 6623 18334
8679	0	0	Ki67+	 6625 18424
8680	0	0	Ki67+	 6629 18499
8681	0	0	Ki67+	 6633 18596
8682	0	0	Ki67+	 6634 18300
8683	0	0	Ki67+	 6636 18553
8684	0	0	Ki67+	 6639 18440
8685	0	0	Ki67+	 6646 18573
8686	0	0	Ki67+	 6648 18476
8687	0	0	Ki67+	 6661 18513
8688	0	0	Ki67+	 6687 18421
8689	0	0	Ki67+	 6690 18438
8690	0	0	Ki67+	 6692 18481
8691	0	0	Ki67+	 6698 18515
8692	0	0	Ki67+	 6708 18547
8693	0	0	Ki67+	 6708 18681
8694	0	0	Ki67+	 6722 18285
8695	0	0	Ki67+	 6723 18682
8696	0	0	Ki67+	 6727 18597
8697	0	0	Ki67+	 6729 18504
8698	0	0	Ki67+	 6732 18478
8699	0	0	Ki67+	 6747 18220
8700	0	0	Ki67+	 6750 18237
8701	0	0	Ki67+	 6758 18592
8702	0	0	Ki67+	 6765 18024
8703	0	0	Ki67+	 6779 18675
8704	0	0	Ki67+	 6782 18604
8705	0	0	Ki67+	 6784 18525
8706	0	0	Ki67+	 6799 18703
8707	0	0	Ki67+	 6809 18587
8708	0	0	Ki67+	 6824 18774
8709	0	0	Ki67+	 6830 18706
8710	0	0	Ki67+	 6831 18683
8711	0	0	Ki67+	 6831 18747
8712	0	0	Ki67+	 6847 18783
8713	0	0	Ki67+	 6859 18502
8714	0	0	Ki67+	 6860 18752
8715	0	0	Ki67+	 6862 18378
8716	0	0	Ki67+	 6864 18805
8717	0	0	Ki67+	 6868 18328
8718	0	0	Ki67+	 6868 18726
8719	0	0	Ki67+	 6869 18545
8720	0	0	Ki67+	 6870 18497
8721	0	0	Ki67+	 6873 18412
8722	0	0	Ki67+	 6884 18575
8723	0	0	Ki67+	 6888 18788
8724	0	0	Ki67+	 6891 18360
8725	0	0	Ki67+	 6893 18413
8726	0	0	Ki67+	 6896 18380
8727	0	0	Ki67+	 6897 18319
8728	0	0	Ki67+	 6904 18266
8729	0	0	Ki67+	 6905 18196
8730	0	0	Ki67+	 6905 18745
8731	0	0	Ki67+	 6907 18564
8732	0	0	Ki67+	 6908 18181
8733	0	0	Ki67+	 6909 18793
8734	0	0	Ki67+	 6914 18357
8735	0	0	Ki67+	 6914 18539
8736	0	0	Ki67+	 6915 18424
8737	0	0	Ki67+	 6915 18772
8738	0	0	Ki67+	 6921 18368
8739	0	0	Ki67+	 6924 18250
8740	0	0	Ki67+	 6926 18489
8741	0	0	Ki67+	 6930 18587
8742	0	0	Ki67+	 6934 18301
8743	0	0	Ki67+	 6935 18805
8744	0	0	Ki67+	 6936 18232
8745	0	0	Ki67+	 6937 18748
8746	0	0	Ki67+	 6938 18331
8747	0	0	Ki67+	 6938 18549
8748	0	0	Ki67+	 6939 18407
8749	0	0	Ki67+	 6943 18422
8750	0	0	Ki67+	 6943 18575
8751	0	0	Ki67+	 6944 18345
8752	0	0	Ki67+	 6944 18465
8753	0	0	Ki67+	 6944 18771
8754	0	0	Ki67+	 6947 18203
8755	0	0	Ki67+	 6948 18051
8756	0	0	Ki67+	 6949 18279
8757	0	0	Ki67+	 6949 18524
8758	0	0	Ki67+	 6950 18488
8759	0	0	Ki67+	 6951 18296
8760	0	0	Ki67+	 6955 18087
8761	0	0	Ki67+	 6957 18130
8762	0	0	Ki67+	 6961 18035
8763	0	0	Ki67+	 6961 18565
8764	0	0	Ki67+	 6961 18770
8765	0	0	Ki67+	 6964 18111
8766	0	0	Ki67+	 6965 18327
8767	0	0	Ki67+	 6968 18301
8768	0	0	Ki67+	 6970 18421
8769	0	0	Ki67+	 6973 18614
8770	0	0	Ki67+	 6976 18469
8771	0	0	Ki67+	 6977 18811
8772	0	0	Ki67+	 6978 18171
8773	0	0	Ki67+	 6978 18373
8774	0	0	Ki67+	 6978 18433
8775	0	0	Ki67+	 6979 18553
8776	0	0	Ki67+	 6981 18211
8777	0	0	Ki67+	 6983 18082
8778	0	0	Ki67+	 6983 18235
8779	0	0	Ki67+	 6986 18795
8780	0	0	Ki67+	 6991 18261
8781	0	0	Ki67+	 6991 18426
8782	0	0	Ki67+	 6999 18286
8783	0	0	Ki67+	 7003 18021
8784	0	0	Ki67+	 7003 18328
8785	0	0	Ki67+	 7006 18098
8786	0	0	Ki67+	 7007 18815
8787	0	0	Ki67+	 7012 18036
8788	0	0	Ki67+	 7015 18076
8789	0	0	Ki67+	 7016 18214
8790	0	0	Ki67+	 7017 18123
8791	0	0	Ki67+	 7025 18132
8792	0	0	Ki67+	 7025 18194
8793	0	0	Ki67+	 7026 18177
8794	0	0	Ki67+	 7028 18071
8795	0	0	Ki67+	 7029 18283
8796	0	0	Ki67+	 7041 18083
8797	0	0	Ki67+	 7044 18198
8798	0	0	Ki67+	 7047 18140
8799	0	0	Ki67+	 7047 18257
8800	0	0	Ki67+	 7048 18024
8801	0	0	Ki67+	 7049 18112
8802	0	0	Ki67+	 7057 18178
8803	0	0	Ki67+	 7058 18052
8804	0	0	Ki67+	 7076 18079
8805	0	0	Ki67+	 7080 18093
8806	0	0	Ki67+	 7089 18055
8807	0	0	Ki67+	 7098 18018
8808	0	0	Ki67+	 7120 18036
8809	0	0	Ki67+	 7125 18428
8810	0	0	Ki67+	 7136 18213
8811	0	0	Ki67+	 7136 18353
8812	0	0	Ki67+	 7137 18265
8813	0	0	Ki67+	 7137 18407
8814	0	0	Ki67+	 7143 18500
8815	0	0	Ki67+	 7153 18473
8816	0	0	Ki67+	 7159 18509
8817	0	0	Ki67+	 7165 18191
8818	0	0	Ki67+	 7168 18455
8819	0	0	Ki67+	 7182 18537
8820	0	0	Ki67+	 7184 18300
8821	0	0	Ki67+	 7185 18493
8822	0	0	Ki67+	 7189 18367
8823	0	0	Ki67+	 7189 18431
8824	0	0	Ki67+	 7193 18393
8825	0	0	Ki67+	 7199 18524
8826	0	0	Ki67+	 7203 18491
8827	0	0	Ki67+	 7206 18044
8828	0	0	Ki67+	 7206 18573
8829	0	0	Ki67+	 7209 18457
8830	0	0	Ki67+	 7220 18150
8831	0	0	Ki67+	 7221 18338
8832	0	0	Ki67+	 7224 18626
8833	0	0	Ki67+	 7228 18374
8834	0	0	Ki67+	 7229 18426
8835	0	0	Ki67+	 7231 18359
8836	0	0	Ki67+	 7231 18480
8837	0	0	Ki67+	 7234 18211
8838	0	0	Ki67+	 7234 18524
8839	0	0	Ki67+	 7235 18027
8840	0	0	Ki67+	 7235 18321
8841	0	0	Ki67+	 7235 18553
8842	0	0	Ki67+	 7237 18111
8843	0	0	Ki67+	 7254 18637
8844	0	0	Ki67+	 7255 18334
8845	0	0	Ki67+	 7262 18446
8846	0	0	Ki67+	 7263 18251
8847	0	0	Ki67+	 7264 18493
8848	0	0	Ki67+	 7270 18150
8849	0	0	Ki67+	 7270 18294
8850	0	0	Ki67+	 7271 18537
8851	0	0	Ki67+	 7272 18328
8852	0	0	Ki67+	 7272 18631
8853	0	0	Ki67+	 7274 18281
8854	0	0	Ki67+	 7276 18026
8855	0	0	Ki67+	 7279 18090
8856	0	0	Ki67+	 7283 18791
8857	0	0	Ki67+	 7284 18501
8858	0	0	Ki67+	 7284 18664
8859	0	0	Ki67+	 7286 18122
8860	0	0	Ki67+	 7286 18740
8861	0	0	Ki67+	 7288 18403
8862	0	0	Ki67+	 7290 18175
8863	0	0	Ki67+	 7293 18455
8864	0	0	Ki67+	 7294 18478
8865	0	0	Ki67+	 7297 18307
8866	0	0	Ki67+	 7302 18352
8867	0	0	Ki67+	 7303 18626
8868	0	0	Ki67+	 7304 18261
8869	0	0	Ki67+	 7307 18291
8870	0	0	Ki67+	 7309 18697
8871	0	0	Ki67+	 7314 18103
8872	0	0	Ki67+	 7315 18149
8873	0	0	Ki67+	 7317 18779
8874	0	0	Ki67+	 7318 18115
8875	0	0	Ki67+	 7318 18430
8876	0	0	Ki67+	 7324 18657
8877	0	0	Ki67+	 7327 18073
8878	0	0	Ki67+	 6949 18828
8879	0	0	Ki67+	 7035 18828
8880	0	0	Ki67+	 7097 18852
8881	0	0	Ki67+	 7115 18830
8882	0	0	Ki67+	 7121 18865
8883	0	0	Ki67+	 7136 18840
8884	0	0	Ki67+	 7290 18847
8885	0	0	Ki67+	 7290 18881
8886	0	0	Ki67+	 7320 18884
8887	0	0	Ki67+	 7322 18841
8888	0	0	Ki67+	 7487 7111
8889	0	0	Ki67+	 7722 6900
8890	0	0	Ki67+	 7348 7539
8891	0	0	Ki67+	 7359 7605
8892	0	0	Ki67+	 7363 7806
8893	0	0	Ki67+	 7370 7562
8894	0	0	Ki67+	 7375 7618
8895	0	0	Ki67+	 7394 7591
8896	0	0	Ki67+	 7399 7210
8897	0	0	Ki67+	 7400 7683
8898	0	0	Ki67+	 7403 7637
8899	0	0	Ki67+	 7403 7718
8900	0	0	Ki67+	 7411 7231
8901	0	0	Ki67+	 7421 7736
8902	0	0	Ki67+	 7467 7834
8903	0	0	Ki67+	 7472 7817
8904	0	0	Ki67+	 7482 7850
8905	0	0	Ki67+	 7488 7832
8906	0	0	Ki67+	 7491 7894
8907	0	0	Ki67+	 7500 7278
8908	0	0	Ki67+	 7500 7865
8909	0	0	Ki67+	 7508 7948
8910	0	0	Ki67+	 7515 7893
8911	0	0	Ki67+	 7518 7495
8912	0	0	Ki67+	 7518 7525
8913	0	0	Ki67+	 7520 7540
8914	0	0	Ki67+	 7525 7246
8915	0	0	Ki67+	 7530 7428
8916	0	0	Ki67+	 7532 7930
8917	0	0	Ki67+	 7539 7552
8918	0	0	Ki67+	 7548 7488
8919	0	0	Ki67+	 7555 7589
8920	0	0	Ki67+	 7572 7586
8921	0	0	Ki67+	 7574 7779
8922	0	0	Ki67+	 7630 7676
8923	0	0	Ki67+	 7703 7752
8924	0	0	Ki67+	 7714 7342
8925	0	0	Ki67+	 7728 7296
8926	0	0	Ki67+	 7731 7324
8927	0	0	Ki67+	 7752 7456
8928	0	0	Ki67+	 7790 7448
8929	0	0	Ki67+	 7800 7749
8930	0	0	Ki67+	 7849 7444
8931	0	0	Ki67+	 7859 7729
8932	0	0	Ki67+	 7866 7470
8933	0	0	Ki67+	 7910 7642
8934	0	0	Ki67+	 7916 7773
8935	0	0	Ki67+	 7918 7693
8936	0	0	Ki67+	 7926 7562
8937	0	0	Ki67+	 7928 7756
8938	0	0	Ki67+	 7938 7673
8939	0	0	Ki67+	 7958 7637
8940	0	0	Ki67+	 7959 7647
8941	0	0	Ki67+	 7965 7619
8942	0	0	Ki67+	 7977 7627
8943	0	0	Ki67+	 7986 7644
8944	0	0	Ki67+	 7989 7607
8945	0	0	Ki67+	 8002 7588
8946	0	0	Ki67+	 8014 7684
8947	0	0	Ki67+	 8019 7737
8948	0	0	Ki67+	 8040 7692
8949	0	0	Ki67+	 8053 7598
8950	0	0	Ki67+	 8085 7627
8951	0	0	Ki67+	 8092 7966
8952	0	0	Ki67+	 8093 7664
8953	0	0	Ki67+	 8099 7599
8954	0	0	Ki67+	 8108 7587
8955	0	0	Ki67+	 8116 7623
8956	0	0	Ki67+	 8119 7564
8957	0	0	Ki67+	 8122 7536
8958	0	0	Ki67+	 8126 7500
8959	0	0	Ki67+	 7329 8116
8960	0	0	Ki67+	 7330 8654
8961	0	0	Ki67+	 7338 8152
8962	0	0	Ki67+	 7338 8229
8963	0	0	Ki67+	 7339 8623
8964	0	0	Ki67+	 7345 8167
8965	0	0	Ki67+	 7363 8059
8966	0	0	Ki67+	 7384 8273
8967	0	0	Ki67+	 7450 7973
8968	0	0	Ki67+	 7480 8055
8969	0	0	Ki67+	 7482 8083
8970	0	0	Ki67+	 7486 8517
8971	0	0	Ki67+	 7488 8006
8972	0	0	Ki67+	 7491 8077
8973	0	0	Ki67+	 7493 7980
8974	0	0	Ki67+	 7500 8109
8975	0	0	Ki67+	 7529 8126
8976	0	0	Ki67+	 7543 7983
8977	0	0	Ki67+	 7548 8020
8978	0	0	Ki67+	 7550 8136
8979	0	0	Ki67+	 7556 8005
8980	0	0	Ki67+	 7568 8164
8981	0	0	Ki67+	 7574 7991
8982	0	0	Ki67+	 7585 8023
8983	0	0	Ki67+	 7587 8139
8984	0	0	Ki67+	 7592 8170
8985	0	0	Ki67+	 7600 8030
8986	0	0	Ki67+	 7602 8664
8987	0	0	Ki67+	 7604 8071
8988	0	0	Ki67+	 7613 8147
8989	0	0	Ki67+	 7616 8652
8990	0	0	Ki67+	 7620 8160
8991	0	0	Ki67+	 7626 8116
8992	0	0	Ki67+	 7628 8633
8993	0	0	Ki67+	 7650 8091
8994	0	0	Ki67+	 7652 8634
8995	0	0	Ki67+	 7655 8133
8996	0	0	Ki67+	 7658 8117
8997	0	0	Ki67+	 7699 8631
8998	0	0	Ki67+	 7706 8751
8999	0	0	Ki67+	 7721 8619
9000	0	0	Ki67+	 7727 8135
9001	0	0	Ki67+	 7741 8031
9002	0	0	Ki67+	 7744 8622
9003	0	0	Ki67+	 7750 8229
9004	0	0	Ki67+	 7753 8335
9005	0	0	Ki67+	 7759 8366
9006	0	0	Ki67+	 7759 8633
9007	0	0	Ki67+	 7759 8746
9008	0	0	Ki67+	 7764 8306
9009	0	0	Ki67+	 7764 8655
9010	0	0	Ki67+	 7767 8265
9011	0	0	Ki67+	 7769 8344
9012	0	0	Ki67+	 7771 8380
9013	0	0	Ki67+	 7789 8637
9014	0	0	Ki67+	 7791 8755
9015	0	0	Ki67+	 7794 8195
9016	0	0	Ki67+	 7799 8398
9017	0	0	Ki67+	 7811 8434
9018	0	0	Ki67+	 7830 8450
9019	0	0	Ki67+	 7833 8250
9020	0	0	Ki67+	 7834 8662
9021	0	0	Ki67+	 7847 8269
9022	0	0	Ki67+	 7850 8457
9023	0	0	Ki67+	 7864 8672
9024	0	0	Ki67+	 7880 8486
9025	0	0	Ki67+	 7883 8330
9026	0	0	Ki67+	 7884 8304
9027	0	0	Ki67+	 7886 8712
9028	0	0	Ki67+	 7893 8494
9029	0	0	Ki67+	 7907 8062
9030	0	0	Ki67+	 7922 8521
9031	0	0	Ki67+	 7924 8730
9032	0	0	Ki67+	 7947 8756
9033	0	0	Ki67+	 7956 8531
9034	0	0	Ki67+	 7966 8691
9035	0	0	Ki67+	 7967 8600
9036	0	0	Ki67+	 7982 8386
9037	0	0	Ki67+	 7985 8553
9038	0	0	Ki67+	 7986 8423
9039	0	0	Ki67+	 8002 8400
9040	0	0	Ki67+	 8020 8425
9041	0	0	Ki67+	 8068 8044
9042	0	0	Ki67+	 8076 8489
9043	0	0	Ki67+	 8089 8598
9044	0	0	Ki67+	 7332 9382
9045	0	0	Ki67+	 7343 9401
9046	0	0	Ki67+	 7373 9260
9047	0	0	Ki67+	 7377 9216
9048	0	0	Ki67+	 7378 9127
9049	0	0	Ki67+	 7381 9164
9050	0	0	Ki67+	 7381 9397
9051	0	0	Ki67+	 7387 9301
9052	0	0	Ki67+	 7388 8912
9053	0	0	Ki67+	 7400 9411
9054	0	0	Ki67+	 7401 9230
9055	0	0	Ki67+	 7409 9113
9056	0	0	Ki67+	 7413 9181
9057	0	0	Ki67+	 7425 8785
9058	0	0	Ki67+	 7425 9340
9059	0	0	Ki67+	 7429 9398
9060	0	0	Ki67+	 7432 9302
9061	0	0	Ki67+	 7451 9128
9062	0	0	Ki67+	 7451 9178
9063	0	0	Ki67+	 7454 8787
9064	0	0	Ki67+	 7455 9509
9065	0	0	Ki67+	 7463 8941
9066	0	0	Ki67+	 7463 9102
9067	0	0	Ki67+	 7469 9160
9068	0	0	Ki67+	 7474 9205
9069	0	0	Ki67+	 7485 9173
9070	0	0	Ki67+	 7485 9485
9071	0	0	Ki67+	 7486 9131
9072	0	0	Ki67+	 7493 9084
9073	0	0	Ki67+	 7496 9128
9074	0	0	Ki67+	 7498 9044
9075	0	0	Ki67+	 7500 9146
9076	0	0	Ki67+	 7520 9242
9077	0	0	Ki67+	 7527 9189
9078	0	0	Ki67+	 7532 9100
9079	0	0	Ki67+	 7540 9479
9080	0	0	Ki67+	 7544 9123
9081	0	0	Ki67+	 7551 9134
9082	0	0	Ki67+	 7553 9062
9083	0	0	Ki67+	 7561 9119
9084	0	0	Ki67+	 7562 9208
9085	0	0	Ki67+	 7566 9287
9086	0	0	Ki67+	 7568 9131
9087	0	0	Ki67+	 7569 9175
9088	0	0	Ki67+	 7570 9035
9089	0	0	Ki67+	 7572 9149
9090	0	0	Ki67+	 7575 9451
9091	0	0	Ki67+	 7576 9390
9092	0	0	Ki67+	 7579 9170
9093	0	0	Ki67+	 7581 9244
9094	0	0	Ki67+	 7585 8980
9095	0	0	Ki67+	 7586 9084
9096	0	0	Ki67+	 7586 9197
9097	0	0	Ki67+	 7588 9109
9098	0	0	Ki67+	 7589 9160
9099	0	0	Ki67+	 7591 9392
9100	0	0	Ki67+	 7591 9488
9101	0	0	Ki67+	 7599 9522
9102	0	0	Ki67+	 7602 8789
9103	0	0	Ki67+	 7603 9057
9104	0	0	Ki67+	 7613 9252
9105	0	0	Ki67+	 7617 9146
9106	0	0	Ki67+	 7618 9190
9107	0	0	Ki67+	 7619 9109
9108	0	0	Ki67+	 7620 9048
9109	0	0	Ki67+	 7621 9326
9110	0	0	Ki67+	 7622 9219
9111	0	0	Ki67+	 7623 9495
9112	0	0	Ki67+	 7628 9480
9113	0	0	Ki67+	 7630 9357
9114	0	0	Ki67+	 7631 9074
9115	0	0	Ki67+	 7634 9013
9116	0	0	Ki67+	 7635 9274
9117	0	0	Ki67+	 7638 8947
9118	0	0	Ki67+	 7638 9127
9119	0	0	Ki67+	 7643 9355
9120	0	0	Ki67+	 7646 9474
9121	0	0	Ki67+	 7648 9207
9122	0	0	Ki67+	 7648 9501
9123	0	0	Ki67+	 7657 9264
9124	0	0	Ki67+	 7657 9391
9125	0	0	Ki67+	 7658 9493
9126	0	0	Ki67+	 7664 9216
9127	0	0	Ki67+	 7665 9092
9128	0	0	Ki67+	 7671 9471
9129	0	0	Ki67+	 7673 9013
9130	0	0	Ki67+	 7673 9197
9131	0	0	Ki67+	 7676 9181
9132	0	0	Ki67+	 7680 9415
9133	0	0	Ki67+	 7683 9252
9134	0	0	Ki67+	 7690 9016
9135	0	0	Ki67+	 7691 9215
9136	0	0	Ki67+	 7700 9067
9137	0	0	Ki67+	 7700 9333
9138	0	0	Ki67+	 7705 8927
9139	0	0	Ki67+	 7706 8988
9140	0	0	Ki67+	 7707 9397
9141	0	0	Ki67+	 7711 9492
9142	0	0	Ki67+	 7716 9276
9143	0	0	Ki67+	 7718 9019
9144	0	0	Ki67+	 7721 9428
9145	0	0	Ki67+	 7725 9069
9146	0	0	Ki67+	 7726 9392
9147	0	0	Ki67+	 7728 9122
9148	0	0	Ki67+	 7730 9208
9149	0	0	Ki67+	 7730 9509
9150	0	0	Ki67+	 7732 9471
9151	0	0	Ki67+	 7733 9173
9152	0	0	Ki67+	 7737 9094
9153	0	0	Ki67+	 7738 9448
9154	0	0	Ki67+	 7745 9206
9155	0	0	Ki67+	 7745 9412
9156	0	0	Ki67+	 7747 9500
9157	0	0	Ki67+	 7749 8940
9158	0	0	Ki67+	 7752 8997
9159	0	0	Ki67+	 7752 9050
9160	0	0	Ki67+	 7754 9181
9161	0	0	Ki67+	 7756 9230
9162	0	0	Ki67+	 7756 9334
9163	0	0	Ki67+	 7759 9116
9164	0	0	Ki67+	 7760 9031
9165	0	0	Ki67+	 7761 8914
9166	0	0	Ki67+	 7767 9175
9167	0	0	Ki67+	 7773 9350
9168	0	0	Ki67+	 7775 9267
9169	0	0	Ki67+	 7777 9238
9170	0	0	Ki67+	 7793 8897
9171	0	0	Ki67+	 7797 9229
9172	0	0	Ki67+	 7801 9047
9173	0	0	Ki67+	 7803 9274
9174	0	0	Ki67+	 7808 9113
9175	0	0	Ki67+	 7811 9215
9176	0	0	Ki67+	 7811 9330
9177	0	0	Ki67+	 7814 9237
9178	0	0	Ki67+	 7825 9015
9179	0	0	Ki67+	 7830 8781
9180	0	0	Ki67+	 7830 9151
9181	0	0	Ki67+	 7836 9221
9182	0	0	Ki67+	 7838 8996
9183	0	0	Ki67+	 7844 9189
9184	0	0	Ki67+	 7849 9006
9185	0	0	Ki67+	 7852 9052
9186	0	0	Ki67+	 7854 9081
9187	0	0	Ki67+	 7857 9223
9188	0	0	Ki67+	 7894 9135
9189	0	0	Ki67+	 7899 9559
9190	0	0	Ki67+	 7915 9438
9191	0	0	Ki67+	 7921 9344
9192	0	0	Ki67+	 7926 9529
9193	0	0	Ki67+	 7931 9466
9194	0	0	Ki67+	 7932 8782
9195	0	0	Ki67+	 7932 9412
9196	0	0	Ki67+	 7934 9313
9197	0	0	Ki67+	 7934 9499
9198	0	0	Ki67+	 7938 9360
9199	0	0	Ki67+	 7940 9531
9200	0	0	Ki67+	 7943 9157
9201	0	0	Ki67+	 7944 9143
9202	0	0	Ki67+	 7945 9461
9203	0	0	Ki67+	 7948 9059
9204	0	0	Ki67+	 7950 9226
9205	0	0	Ki67+	 7952 9470
9206	0	0	Ki67+	 7956 9048
9207	0	0	Ki67+	 7960 8795
9208	0	0	Ki67+	 7960 9104
9209	0	0	Ki67+	 7963 8785
9210	0	0	Ki67+	 7970 9501
9211	0	0	Ki67+	 7973 9364
9212	0	0	Ki67+	 7973 9416
9213	0	0	Ki67+	 7974 9465
9214	0	0	Ki67+	 7980 9026
9215	0	0	Ki67+	 7982 9300
9216	0	0	Ki67+	 7984 9331
9217	0	0	Ki67+	 7993 9309
9218	0	0	Ki67+	 7994 9355
9219	0	0	Ki67+	 7997 8973
9220	0	0	Ki67+	 7997 9122
9221	0	0	Ki67+	 8000 9215
9222	0	0	Ki67+	 8003 9382
9223	0	0	Ki67+	 8009 9441
9224	0	0	Ki67+	 8012 8958
9225	0	0	Ki67+	 8014 9097
9226	0	0	Ki67+	 8018 9477
9227	0	0	Ki67+	 8019 8984
9228	0	0	Ki67+	 8022 9043
9229	0	0	Ki67+	 8025 9503
9230	0	0	Ki67+	 8029 9413
9231	0	0	Ki67+	 8041 9140
9232	0	0	Ki67+	 8041 9166
9233	0	0	Ki67+	 8047 9481
9234	0	0	Ki67+	 8051 9124
9235	0	0	Ki67+	 8057 9515
9236	0	0	Ki67+	 8071 9150
9237	0	0	Ki67+	 8077 9091
9238	0	0	Ki67+	 8083 8984
9239	0	0	Ki67+	 8096 9343
9240	0	0	Ki67+	 8097 9125
9241	0	0	Ki67+	 8098 8969
9242	0	0	Ki67+	 8112 9320
9243	0	0	Ki67+	 8120 9350
9244	0	0	Ki67+	 7337 9783
9245	0	0	Ki67+	 7346 9752
9246	0	0	Ki67+	 7450 10128
9247	0	0	Ki67+	 7456 10275
9248	0	0	Ki67+	 7457 10325
9249	0	0	Ki67+	 7461 10311
9250	0	0	Ki67+	 7462 10351
9251	0	0	Ki67+	 7464 10097
9252	0	0	Ki67+	 7465 9590
9253	0	0	Ki67+	 7467 10299
9254	0	0	Ki67+	 7476 9644
9255	0	0	Ki67+	 7476 10217
9256	0	0	Ki67+	 7477 10075
9257	0	0	Ki67+	 7489 10053
9258	0	0	Ki67+	 7490 10357
9259	0	0	Ki67+	 7491 10134
9260	0	0	Ki67+	 7496 10330
9261	0	0	Ki67+	 7501 10108
9262	0	0	Ki67+	 7503 9616
9263	0	0	Ki67+	 7506 10216
9264	0	0	Ki67+	 7508 9661
9265	0	0	Ki67+	 7509 9694
9266	0	0	Ki67+	 7513 10073
9267	0	0	Ki67+	 7514 9764
9268	0	0	Ki67+	 7516 9728
9269	0	0	Ki67+	 7516 9994
9270	0	0	Ki67+	 7518 10316
9271	0	0	Ki67+	 7521 9627
9272	0	0	Ki67+	 7522 10143
9273	0	0	Ki67+	 7523 10111
9274	0	0	Ki67+	 7525 10033
9275	0	0	Ki67+	 7529 10295
9276	0	0	Ki67+	 7531 9745
9277	0	0	Ki67+	 7531 10314
9278	0	0	Ki67+	 7533 10091
9279	0	0	Ki67+	 7535 9772
9280	0	0	Ki67+	 7536 9639
9281	0	0	Ki67+	 7540 10215
9282	0	0	Ki67+	 7541 9986
9283	0	0	Ki67+	 7543 10062
9284	0	0	Ki67+	 7546 9703
9285	0	0	Ki67+	 7551 9774
9286	0	0	Ki67+	 7551 10349
9287	0	0	Ki67+	 7553 9810
9288	0	0	Ki67+	 7556 10166
9289	0	0	Ki67+	 7558 9884
9290	0	0	Ki67+	 7560 9852
9291	0	0	Ki67+	 7561 9581
9292	0	0	Ki67+	 7562 10287
9293	0	0	Ki67+	 7566 10020
9294	0	0	Ki67+	 7569 9984
9295	0	0	Ki67+	 7570 9632
9296	0	0	Ki67+	 7571 9951
9297	0	0	Ki67+	 7573 9794
9298	0	0	Ki67+	 7573 10048
9299	0	0	Ki67+	 7574 10141
9300	0	0	Ki67+	 7575 10060
9301	0	0	Ki67+	 7580 10107
9302	0	0	Ki67+	 7581 10168
9303	0	0	Ki67+	 7582 9901
9304	0	0	Ki67+	 7584 9914
9305	0	0	Ki67+	 7587 9571
9306	0	0	Ki67+	 7587 9948
9307	0	0	Ki67+	 7589 9644
9308	0	0	Ki67+	 7589 10257
9309	0	0	Ki67+	 7591 9858
9310	0	0	Ki67+	 7596 9775
9311	0	0	Ki67+	 7600 9742
9312	0	0	Ki67+	 7600 10197
9313	0	0	Ki67+	 7601 9655
9314	0	0	Ki67+	 7601 10071
9315	0	0	Ki67+	 7601 10220
9316	0	0	Ki67+	 7605 10087
9317	0	0	Ki67+	 7608 9707
9318	0	0	Ki67+	 7608 10019
9319	0	0	Ki67+	 7610 9677
9320	0	0	Ki67+	 7611 9792
9321	0	0	Ki67+	 7611 10034
9322	0	0	Ki67+	 7612 9600
9323	0	0	Ki67+	 7612 9903
9324	0	0	Ki67+	 7614 9813
9325	0	0	Ki67+	 7616 9753
9326	0	0	Ki67+	 7616 9986
9327	0	0	Ki67+	 7617 9635
9328	0	0	Ki67+	 7619 9847
9329	0	0	Ki67+	 7629 9873
9330	0	0	Ki67+	 7629 9953
9331	0	0	Ki67+	 7631 9681
9332	0	0	Ki67+	 7631 10080
9333	0	0	Ki67+	 7634 9589
9334	0	0	Ki67+	 7634 9899
9335	0	0	Ki67+	 7637 9721
9336	0	0	Ki67+	 7641 9850
9337	0	0	Ki67+	 7645 9983
9338	0	0	Ki67+	 7646 9629
9339	0	0	Ki67+	 7649 9775
9340	0	0	Ki67+	 7650 9612
9341	0	0	Ki67+	 7650 9744
9342	0	0	Ki67+	 7651 9668
9343	0	0	Ki67+	 7652 10351
9344	0	0	Ki67+	 7653 9648
9345	0	0	Ki67+	 7655 9799
9346	0	0	Ki67+	 7655 10211
9347	0	0	Ki67+	 7655 10245
9348	0	0	Ki67+	 7661 10282
9349	0	0	Ki67+	 7662 10127
9350	0	0	Ki67+	 7666 9807
9351	0	0	Ki67+	 7668 10347
9352	0	0	Ki67+	 7670 10183
9353	0	0	Ki67+	 7671 9689
9354	0	0	Ki67+	 7674 9743
9355	0	0	Ki67+	 7674 10239
9356	0	0	Ki67+	 7676 10276
9357	0	0	Ki67+	 7684 9577
9358	0	0	Ki67+	 7689 9710
9359	0	0	Ki67+	 7690 9621
9360	0	0	Ki67+	 7690 10221
9361	0	0	Ki67+	 7691 10043
9362	0	0	Ki67+	 7692 9672
9363	0	0	Ki67+	 7693 10127
9364	0	0	Ki67+	 7697 9644
9365	0	0	Ki67+	 7700 10172
9366	0	0	Ki67+	 7702 10024
9367	0	0	Ki67+	 7709 10107
9368	0	0	Ki67+	 7712 9735
9369	0	0	Ki67+	 7712 9958
9370	0	0	Ki67+	 7712 10001
9371	0	0	Ki67+	 7713 10180
9372	0	0	Ki67+	 7718 10135
9373	0	0	Ki67+	 7726 10186
9374	0	0	Ki67+	 7728 10161
9375	0	0	Ki67+	 7729 10222
9376	0	0	Ki67+	 7731 9984
9377	0	0	Ki67+	 7732 10020
9378	0	0	Ki67+	 7734 9571
9379	0	0	Ki67+	 7742 9959
9380	0	0	Ki67+	 7748 10098
9381	0	0	Ki67+	 7750 10119
9382	0	0	Ki67+	 7756 9781
9383	0	0	Ki67+	 7756 10004
9384	0	0	Ki67+	 7766 9961
9385	0	0	Ki67+	 7769 10182
9386	0	0	Ki67+	 7772 9869
9387	0	0	Ki67+	 7774 9735
9388	0	0	Ki67+	 7776 10012
9389	0	0	Ki67+	 7776 10115
9390	0	0	Ki67+	 7779 9821
9391	0	0	Ki67+	 7780 10146
9392	0	0	Ki67+	 7781 9928
9393	0	0	Ki67+	 7786 9896
9394	0	0	Ki67+	 7792 9656
9395	0	0	Ki67+	 7792 10077
9396	0	0	Ki67+	 7794 9629
9397	0	0	Ki67+	 7796 10057
9398	0	0	Ki67+	 7797 10026
9399	0	0	Ki67+	 7799 10006
9400	0	0	Ki67+	 7804 9684
9401	0	0	Ki67+	 7806 9794
9402	0	0	Ki67+	 7811 10007
9403	0	0	Ki67+	 7811 10041
9404	0	0	Ki67+	 7813 10086
9405	0	0	Ki67+	 7813 10126
9406	0	0	Ki67+	 7815 10183
9407	0	0	Ki67+	 7818 9797
9408	0	0	Ki67+	 7818 10162
9409	0	0	Ki67+	 7820 9676
9410	0	0	Ki67+	 7820 9889
9411	0	0	Ki67+	 7821 9943
9412	0	0	Ki67+	 7825 9850
9413	0	0	Ki67+	 7829 10012
9414	0	0	Ki67+	 7837 10035
9415	0	0	Ki67+	 7838 9735
9416	0	0	Ki67+	 7839 9684
9417	0	0	Ki67+	 7841 10102
9418	0	0	Ki67+	 7844 9630
9419	0	0	Ki67+	 7845 10122
9420	0	0	Ki67+	 7847 9815
9421	0	0	Ki67+	 7847 9887
9422	0	0	Ki67+	 7847 10072
9423	0	0	Ki67+	 7848 10174
9424	0	0	Ki67+	 7849 9785
9425	0	0	Ki67+	 7852 9993
9426	0	0	Ki67+	 7853 9856
9427	0	0	Ki67+	 7854 9707
9428	0	0	Ki67+	 7857 9970
9429	0	0	Ki67+	 7858 9756
9430	0	0	Ki67+	 7860 10039
9431	0	0	Ki67+	 7861 9900
9432	0	0	Ki67+	 7867 9591
9433	0	0	Ki67+	 7873 9769
9434	0	0	Ki67+	 7877 9969
9435	0	0	Ki67+	 7878 9739
9436	0	0	Ki67+	 7878 10005
9437	0	0	Ki67+	 7880 9701
9438	0	0	Ki67+	 7886 9605
9439	0	0	Ki67+	 7887 9664
9440	0	0	Ki67+	 7887 9871
9441	0	0	Ki67+	 7887 10040
9442	0	0	Ki67+	 7892 9908
9443	0	0	Ki67+	 7896 10032
9444	0	0	Ki67+	 7899 9651
9445	0	0	Ki67+	 7899 9759
9446	0	0	Ki67+	 7899 9985
9447	0	0	Ki67+	 7900 9673
9448	0	0	Ki67+	 7901 9878
9449	0	0	Ki67+	 7902 9712
9450	0	0	Ki67+	 7907 10066
9451	0	0	Ki67+	 7910 9785
9452	0	0	Ki67+	 7915 9978
9453	0	0	Ki67+	 7918 9922
9454	0	0	Ki67+	 7925 10077
9455	0	0	Ki67+	 7926 9694
9456	0	0	Ki67+	 7926 9752
9457	0	0	Ki67+	 7928 10003
9458	0	0	Ki67+	 7929 9983
9459	0	0	Ki67+	 7930 10038
9460	0	0	Ki67+	 7932 10232
9461	0	0	Ki67+	 7933 10027
9462	0	0	Ki67+	 7939 9841
9463	0	0	Ki67+	 7943 9745
9464	0	0	Ki67+	 7945 9671
9465	0	0	Ki67+	 7945 9786
9466	0	0	Ki67+	 7955 9639
9467	0	0	Ki67+	 7960 9668
9468	0	0	Ki67+	 7961 10006
9469	0	0	Ki67+	 7963 10191
9470	0	0	Ki67+	 7969 10298
9471	0	0	Ki67+	 7971 9599
9472	0	0	Ki67+	 7975 9612
9473	0	0	Ki67+	 7975 10053
9474	0	0	Ki67+	 7976 10022
9475	0	0	Ki67+	 7986 9618
9476	0	0	Ki67+	 7992 9683
9477	0	0	Ki67+	 7999 9588
9478	0	0	Ki67+	 8001 9618
9479	0	0	Ki67+	 8010 9709
9480	0	0	Ki67+	 8023 10211
9481	0	0	Ki67+	 8027 10157
9482	0	0	Ki67+	 8046 10332
9483	0	0	Ki67+	 8048 9707
9484	0	0	Ki67+	 8053 10221
9485	0	0	Ki67+	 8065 10116
9486	0	0	Ki67+	 8070 10264
9487	0	0	Ki67+	 8077 10333
9488	0	0	Ki67+	 8083 10310
9489	0	0	Ki67+	 8084 10250
9490	0	0	Ki67+	 8088 10340
9491	0	0	Ki67+	 8089 9865
9492	0	0	Ki67+	 8091 10093
9493	0	0	Ki67+	 8092 10124
9494	0	0	Ki67+	 8098 10309
9495	0	0	Ki67+	 8098 10358
9496	0	0	Ki67+	 8103 10020
9497	0	0	Ki67+	 8105 9796
9498	0	0	Ki67+	 8111 10162
9499	0	0	Ki67+	 8113 10216
9500	0	0	Ki67+	 8116 9888
9501	0	0	Ki67+	 8119 10072
9502	0	0	Ki67+	 8119 10189
9503	0	0	Ki67+	 8120 10055
9504	0	0	Ki67+	 8120 10104
9505	0	0	Ki67+	 8120 10132
9506	0	0	Ki67+	 8120 10259
9507	0	0	Ki67+	 8120 10307
9508	0	0	Ki67+	 8121 9760
9509	0	0	Ki67+	 8122 9783
9510	0	0	Ki67+	 8122 9823
9511	0	0	Ki67+	 8122 10044
9512	0	0	Ki67+	 8123 10332
9513	0	0	Ki67+	 8125 9693
9514	0	0	Ki67+	 7361 11166
9515	0	0	Ki67+	 7414 10450
9516	0	0	Ki67+	 7418 11164
9517	0	0	Ki67+	 7431 10443
9518	0	0	Ki67+	 7454 10416
9519	0	0	Ki67+	 7481 10400
9520	0	0	Ki67+	 7506 10962
9521	0	0	Ki67+	 7509 10568
9522	0	0	Ki67+	 7516 10598
9523	0	0	Ki67+	 7518 10460
9524	0	0	Ki67+	 7531 10661
9525	0	0	Ki67+	 7537 10576
9526	0	0	Ki67+	 7545 10434
9527	0	0	Ki67+	 7545 10641
9528	0	0	Ki67+	 7565 10377
9529	0	0	Ki67+	 7580 10375
9530	0	0	Ki67+	 7582 10619
9531	0	0	Ki67+	 7588 10394
9532	0	0	Ki67+	 7603 10390
9533	0	0	Ki67+	 7613 10595
9534	0	0	Ki67+	 7613 11066
9535	0	0	Ki67+	 7627 11043
9536	0	0	Ki67+	 7628 11016
9537	0	0	Ki67+	 7629 10573
9538	0	0	Ki67+	 7634 10623
9539	0	0	Ki67+	 7640 10659
9540	0	0	Ki67+	 7641 10753
9541	0	0	Ki67+	 7641 11087
9542	0	0	Ki67+	 7642 11053
9543	0	0	Ki67+	 7643 10699
9544	0	0	Ki67+	 7643 10812
9545	0	0	Ki67+	 7649 11104
9546	0	0	Ki67+	 7652 10646
9547	0	0	Ki67+	 7653 10592
9548	0	0	Ki67+	 7655 10692
9549	0	0	Ki67+	 7661 11039
9550	0	0	Ki67+	 7663 10728
9551	0	0	Ki67+	 7663 10792
9552	0	0	Ki67+	 7668 10376
9553	0	0	Ki67+	 7668 11072
9554	0	0	Ki67+	 7669 10675
9555	0	0	Ki67+	 7669 11015
9556	0	0	Ki67+	 7669 11110
9557	0	0	Ki67+	 7677 10408
9558	0	0	Ki67+	 7682 10373
9559	0	0	Ki67+	 7685 10670
9560	0	0	Ki67+	 7689 10821
9561	0	0	Ki67+	 7691 10772
9562	0	0	Ki67+	 7691 11136
9563	0	0	Ki67+	 7693 11008
9564	0	0	Ki67+	 7693 11039
9565	0	0	Ki67+	 7694 11105
9566	0	0	Ki67+	 7696 11072
9567	0	0	Ki67+	 7700 10760
9568	0	0	Ki67+	 7701 10804
9569	0	0	Ki67+	 7706 10412
9570	0	0	Ki67+	 7707 11126
9571	0	0	Ki67+	 7711 10749
9572	0	0	Ki67+	 7721 10701
9573	0	0	Ki67+	 7727 10394
9574	0	0	Ki67+	 7729 10792
9575	0	0	Ki67+	 7730 11055
9576	0	0	Ki67+	 7731 10687
9577	0	0	Ki67+	 7733 10662
9578	0	0	Ki67+	 7734 11123
9579	0	0	Ki67+	 7742 10779
9580	0	0	Ki67+	 7742 11140
9581	0	0	Ki67+	 7753 10770
9582	0	0	Ki67+	 7754 11024
9583	0	0	Ki67+	 7758 10415
9584	0	0	Ki67+	 7760 11113
9585	0	0	Ki67+	 7763 11158
9586	0	0	Ki67+	 7767 10376
9587	0	0	Ki67+	 7769 10425
9588	0	0	Ki67+	 7769 11002
9589	0	0	Ki67+	 7779 10699
9590	0	0	Ki67+	 7779 10888
9591	0	0	Ki67+	 7783 11130
9592	0	0	Ki67+	 7784 10395
9593	0	0	Ki67+	 7785 10486
9594	0	0	Ki67+	 7787 10881
9595	0	0	Ki67+	 7790 11033
9596	0	0	Ki67+	 7791 10690
9597	0	0	Ki67+	 7792 10654
9598	0	0	Ki67+	 7793 10915
9599	0	0	Ki67+	 7796 11123
9600	0	0	Ki67+	 7798 10462
9601	0	0	Ki67+	 7798 10868
9602	0	0	Ki67+	 7799 11010
9603	0	0	Ki67+	 7806 11098
9604	0	0	Ki67+	 7807 10675
9605	0	0	Ki67+	 7811 10741
9606	0	0	Ki67+	 7826 10384
9607	0	0	Ki67+	 7828 10440
9608	0	0	Ki67+	 7835 10372
9609	0	0	Ki67+	 7835 11097
9610	0	0	Ki67+	 7844 10791
9611	0	0	Ki67+	 7845 11055
9612	0	0	Ki67+	 7846 10426
9613	0	0	Ki67+	 7847 10454
9614	0	0	Ki67+	 7851 10497
9615	0	0	Ki67+	 7865 10472
9616	0	0	Ki67+	 7873 10862
9617	0	0	Ki67+	 7878 10497
9618	0	0	Ki67+	 7881 10762
9619	0	0	Ki67+	 7881 11007
9620	0	0	Ki67+	 7886 10806
9621	0	0	Ki67+	 7889 11083
9622	0	0	Ki67+	 7892 10789
9623	0	0	Ki67+	 7892 11046
9624	0	0	Ki67+	 7897 10410
9625	0	0	Ki67+	 7899 10458
9626	0	0	Ki67+	 7901 10844
9627	0	0	Ki67+	 7904 10427
9628	0	0	Ki67+	 7904 10665
9629	0	0	Ki67+	 7905 10824
9630	0	0	Ki67+	 7909 10996
9631	0	0	Ki67+	 7909 11090
9632	0	0	Ki67+	 7909 11110
9633	0	0	Ki67+	 7918 10503
9634	0	0	Ki67+	 7919 10747
9635	0	0	Ki67+	 7921 10485
9636	0	0	Ki67+	 7921 10770
9637	0	0	Ki67+	 7933 10847
9638	0	0	Ki67+	 7935 10443
9639	0	0	Ki67+	 7935 10808
9640	0	0	Ki67+	 7935 10909
9641	0	0	Ki67+	 7937 10636
9642	0	0	Ki67+	 7938 10486
9643	0	0	Ki67+	 7938 10922
9644	0	0	Ki67+	 7941 10818
9645	0	0	Ki67+	 7943 10882
9646	0	0	Ki67+	 7945 10432
9647	0	0	Ki67+	 7945 10752
9648	0	0	Ki67+	 7948 10401
9649	0	0	Ki67+	 7951 11089
9650	0	0	Ki67+	 7955 10644
9651	0	0	Ki67+	 7957 10676
9652	0	0	Ki67+	 7960 10512
9653	0	0	Ki67+	 7967 10476
9654	0	0	Ki67+	 7968 11012
9655	0	0	Ki67+	 7969 10384
9656	0	0	Ki67+	 7969 10434
9657	0	0	Ki67+	 7969 10684
9658	0	0	Ki67+	 7971 10745
9659	0	0	Ki67+	 7976 10462
9660	0	0	Ki67+	 7977 11028
9661	0	0	Ki67+	 7981 10636
9662	0	0	Ki67+	 7990 10507
9663	0	0	Ki67+	 7991 10540
9664	0	0	Ki67+	 7991 11091
9665	0	0	Ki67+	 7993 10668
9666	0	0	Ki67+	 7993 11032
9667	0	0	Ki67+	 7996 11051
9668	0	0	Ki67+	 7998 10497
9669	0	0	Ki67+	 7998 10696
9670	0	0	Ki67+	 8000 10461
9671	0	0	Ki67+	 8002 11022
9672	0	0	Ki67+	 8003 10396
9673	0	0	Ki67+	 8007 10373
9674	0	0	Ki67+	 8008 10423
9675	0	0	Ki67+	 8008 10844
9676	0	0	Ki67+	 8010 10820
9677	0	0	Ki67+	 8012 10669
9678	0	0	Ki67+	 8013 10875
9679	0	0	Ki67+	 8016 10551
9680	0	0	Ki67+	 8019 10885
9681	0	0	Ki67+	 8021 11078
9682	0	0	Ki67+	 8022 11058
9683	0	0	Ki67+	 8023 10472
9684	0	0	Ki67+	 8024 10646
9685	0	0	Ki67+	 8026 11034
9686	0	0	Ki67+	 8029 11013
9687	0	0	Ki67+	 8033 10759
9688	0	0	Ki67+	 8034 10500
9689	0	0	Ki67+	 8034 11042
9690	0	0	Ki67+	 8035 10819
9691	0	0	Ki67+	 8036 10875
9692	0	0	Ki67+	 8042 10531
9693	0	0	Ki67+	 8042 10996
9694	0	0	Ki67+	 8043 10787
9695	0	0	Ki67+	 8044 10400
9696	0	0	Ki67+	 8044 10850
9697	0	0	Ki67+	 8044 11079
9698	0	0	Ki67+	 8045 10684
9699	0	0	Ki67+	 8050 10415
9700	0	0	Ki67+	 8050 10450
9701	0	0	Ki67+	 8051 11046
9702	0	0	Ki67+	 8054 10485
9703	0	0	Ki67+	 8056 10727
9704	0	0	Ki67+	 8061 10779
9705	0	0	Ki67+	 8064 10552
9706	0	0	Ki67+	 8066 10742
9707	0	0	Ki67+	 8067 10500
9708	0	0	Ki67+	 8067 11028
9709	0	0	Ki67+	 8069 10484
9710	0	0	Ki67+	 8070 10517
9711	0	0	Ki67+	 8073 10673
9712	0	0	Ki67+	 8073 10797
9713	0	0	Ki67+	 8073 10858
9714	0	0	Ki67+	 8073 11145
9715	0	0	Ki67+	 8074 10760
9716	0	0	Ki67+	 8075 10645
9717	0	0	Ki67+	 8079 10528
9718	0	0	Ki67+	 8083 10826
9719	0	0	Ki67+	 8088 10802
9720	0	0	Ki67+	 8089 10462
9721	0	0	Ki67+	 8090 10411
9722	0	0	Ki67+	 8091 10392
9723	0	0	Ki67+	 8092 10998
9724	0	0	Ki67+	 8097 10430
9725	0	0	Ki67+	 8097 11013
9726	0	0	Ki67+	 8097 11152
9727	0	0	Ki67+	 8099 10550
9728	0	0	Ki67+	 8101 10488
9729	0	0	Ki67+	 8107 10513
9730	0	0	Ki67+	 8109 10455
9731	0	0	Ki67+	 8110 10395
9732	0	0	Ki67+	 8110 10705
9733	0	0	Ki67+	 8111 10847
9734	0	0	Ki67+	 8114 10986
9735	0	0	Ki67+	 8116 10828
9736	0	0	Ki67+	 8117 10583
9737	0	0	Ki67+	 8118 10771
9738	0	0	Ki67+	 8121 10564
9739	0	0	Ki67+	 8122 10678
9740	0	0	Ki67+	 8122 10885
9741	0	0	Ki67+	 8124 10507
9742	0	0	Ki67+	 8126 11102
9743	0	0	Ki67+	 7331 11335
9744	0	0	Ki67+	 7338 11682
9745	0	0	Ki67+	 7343 11839
9746	0	0	Ki67+	 7346 11432
9747	0	0	Ki67+	 7346 11576
9748	0	0	Ki67+	 7346 11873
9749	0	0	Ki67+	 7352 11356
9750	0	0	Ki67+	 7352 11645
9751	0	0	Ki67+	 7356 11197
9752	0	0	Ki67+	 7357 11417
9753	0	0	Ki67+	 7359 11708
9754	0	0	Ki67+	 7359 11855
9755	0	0	Ki67+	 7362 11326
9756	0	0	Ki67+	 7364 11540
9757	0	0	Ki67+	 7367 11387
9758	0	0	Ki67+	 7369 11618
9759	0	0	Ki67+	 7371 11899
9760	0	0	Ki67+	 7373 11444
9761	0	0	Ki67+	 7373 11686
9762	0	0	Ki67+	 7374 11400
9763	0	0	Ki67+	 7381 11375
9764	0	0	Ki67+	 7383 11308
9765	0	0	Ki67+	 7384 11780
9766	0	0	Ki67+	 7386 11624
9767	0	0	Ki67+	 7388 11427
9768	0	0	Ki67+	 7394 11865
9769	0	0	Ki67+	 7395 11243
9770	0	0	Ki67+	 7399 11345
9771	0	0	Ki67+	 7399 11463
9772	0	0	Ki67+	 7399 11628
9773	0	0	Ki67+	 7399 11649
9774	0	0	Ki67+	 7399 11951
9775	0	0	Ki67+	 7411 11275
9776	0	0	Ki67+	 7413 11301
9777	0	0	Ki67+	 7416 11693
9778	0	0	Ki67+	 7417 11343
9779	0	0	Ki67+	 7417 11900
9780	0	0	Ki67+	 7421 11479
9781	0	0	Ki67+	 7430 11305
9782	0	0	Ki67+	 7431 11263
9783	0	0	Ki67+	 7439 11372
9784	0	0	Ki67+	 7441 11460
9785	0	0	Ki67+	 7444 11823
9786	0	0	Ki67+	 7445 11480
9787	0	0	Ki67+	 7453 11560
9788	0	0	Ki67+	 7454 11431
9789	0	0	Ki67+	 7454 11763
9790	0	0	Ki67+	 7458 11285
9791	0	0	Ki67+	 7459 11485
9792	0	0	Ki67+	 7466 11897
9793	0	0	Ki67+	 7475 11960
9794	0	0	Ki67+	 7477 11329
9795	0	0	Ki67+	 7482 11933
9796	0	0	Ki67+	 7491 11814
9797	0	0	Ki67+	 7492 11930
9798	0	0	Ki67+	 7499 11304
9799	0	0	Ki67+	 7501 11372
9800	0	0	Ki67+	 7510 11890
9801	0	0	Ki67+	 7529 11817
9802	0	0	Ki67+	 7532 11831
9803	0	0	Ki67+	 7534 11946
9804	0	0	Ki67+	 7542 11420
9805	0	0	Ki67+	 7553 11668
9806	0	0	Ki67+	 7557 11954
9807	0	0	Ki67+	 7569 11914
9808	0	0	Ki67+	 7573 11802
9809	0	0	Ki67+	 7578 11490
9810	0	0	Ki67+	 7579 11931
9811	0	0	Ki67+	 7595 11679
9812	0	0	Ki67+	 7601 11465
9813	0	0	Ki67+	 7626 11596
9814	0	0	Ki67+	 7630 11703
9815	0	0	Ki67+	 7635 11615
9816	0	0	Ki67+	 7639 11919
9817	0	0	Ki67+	 7658 11714
9818	0	0	Ki67+	 7678 11171
9819	0	0	Ki67+	 7691 11817
9820	0	0	Ki67+	 7710 11197
9821	0	0	Ki67+	 7711 11674
9822	0	0	Ki67+	 7714 11957
9823	0	0	Ki67+	 7716 11692
9824	0	0	Ki67+	 7721 11236
9825	0	0	Ki67+	 7742 11196
9826	0	0	Ki67+	 7751 11215
9827	0	0	Ki67+	 7756 11637
9828	0	0	Ki67+	 7763 11861
9829	0	0	Ki67+	 7766 11965
9830	0	0	Ki67+	 7767 11698
9831	0	0	Ki67+	 7774 11667
9832	0	0	Ki67+	 7776 11186
9833	0	0	Ki67+	 7777 11295
9834	0	0	Ki67+	 7796 11311
9835	0	0	Ki67+	 7802 11181
9836	0	0	Ki67+	 7805 11275
9837	0	0	Ki67+	 7811 11219
9838	0	0	Ki67+	 7815 11244
9839	0	0	Ki67+	 7815 11384
9840	0	0	Ki67+	 7818 11290
9841	0	0	Ki67+	 7828 11365
9842	0	0	Ki67+	 7850 11359
9843	0	0	Ki67+	 7876 11452
9844	0	0	Ki67+	 7878 11345
9845	0	0	Ki67+	 7891 11858
9846	0	0	Ki67+	 7910 11491
9847	0	0	Ki67+	 7916 11322
9848	0	0	Ki67+	 7920 11856
9849	0	0	Ki67+	 7942 11418
9850	0	0	Ki67+	 7943 11871
9851	0	0	Ki67+	 7984 11263
9852	0	0	Ki67+	 7992 11201
9853	0	0	Ki67+	 7993 11169
9854	0	0	Ki67+	 7993 11473
9855	0	0	Ki67+	 8014 11890
9856	0	0	Ki67+	 8015 11207
9857	0	0	Ki67+	 8017 11655
9858	0	0	Ki67+	 8031 11476
9859	0	0	Ki67+	 8036 11662
9860	0	0	Ki67+	 8036 11679
9861	0	0	Ki67+	 8044 11639
9862	0	0	Ki67+	 8049 11866
9863	0	0	Ki67+	 8051 11180
9864	0	0	Ki67+	 8053 11497
9865	0	0	Ki67+	 8067 11176
9866	0	0	Ki67+	 8072 11690
9867	0	0	Ki67+	 8075 11829
9868	0	0	Ki67+	 8077 11454
9869	0	0	Ki67+	 8084 11341
9870	0	0	Ki67+	 8085 11669
9871	0	0	Ki67+	 8085 11687
9872	0	0	Ki67+	 8086 11208
9873	0	0	Ki67+	 8092 11797
9874	0	0	Ki67+	 8102 11453
9875	0	0	Ki67+	 8109 11856
9876	0	0	Ki67+	 8121 11739
9877	0	0	Ki67+	 8123 11262
9878	0	0	Ki67+	 7332 12213
9879	0	0	Ki67+	 7338 12511
9880	0	0	Ki67+	 7342 11982
9881	0	0	Ki67+	 7344 12021
9882	0	0	Ki67+	 7345 12145
9883	0	0	Ki67+	 7347 12045
9884	0	0	Ki67+	 7347 12550
9885	0	0	Ki67+	 7353 12767
9886	0	0	Ki67+	 7354 12175
9887	0	0	Ki67+	 7356 12074
9888	0	0	Ki67+	 7359 12728
9889	0	0	Ki67+	 7363 12213
9890	0	0	Ki67+	 7368 12066
9891	0	0	Ki67+	 7370 12185
9892	0	0	Ki67+	 7372 12002
9893	0	0	Ki67+	 7374 12227
9894	0	0	Ki67+	 7374 12678
9895	0	0	Ki67+	 7376 12078
9896	0	0	Ki67+	 7377 12449
9897	0	0	Ki67+	 7380 12702
9898	0	0	Ki67+	 7383 12022
9899	0	0	Ki67+	 7397 12129
9900	0	0	Ki67+	 7399 12104
9901	0	0	Ki67+	 7400 12056
9902	0	0	Ki67+	 7401 12722
9903	0	0	Ki67+	 7405 12750
9904	0	0	Ki67+	 7406 12300
9905	0	0	Ki67+	 7407 12252
9906	0	0	Ki67+	 7408 12215
9907	0	0	Ki67+	 7409 12119
9908	0	0	Ki67+	 7409 12671
9909	0	0	Ki67+	 7410 12061
9910	0	0	Ki67+	 7413 12319
9911	0	0	Ki67+	 7414 12625
9912	0	0	Ki67+	 7418 12182
9913	0	0	Ki67+	 7419 12100
9914	0	0	Ki67+	 7421 12759
9915	0	0	Ki67+	 7423 11986
9916	0	0	Ki67+	 7423 12207
9917	0	0	Ki67+	 7427 12410
9918	0	0	Ki67+	 7427 12650
9919	0	0	Ki67+	 7428 12148
9920	0	0	Ki67+	 7430 11973
9921	0	0	Ki67+	 7430 12498
9922	0	0	Ki67+	 7431 12598
9923	0	0	Ki67+	 7432 12694
9924	0	0	Ki67+	 7435 12114
9925	0	0	Ki67+	 7435 12484
9926	0	0	Ki67+	 7437 12610
9927	0	0	Ki67+	 7438 12229
9928	0	0	Ki67+	 7438 12263
9929	0	0	Ki67+	 7438 12325
9930	0	0	Ki67+	 7440 12660
9931	0	0	Ki67+	 7443 12071
9932	0	0	Ki67+	 7448 12251
9933	0	0	Ki67+	 7448 12511
9934	0	0	Ki67+	 7453 12568
9935	0	0	Ki67+	 7461 11985
9936	0	0	Ki67+	 7461 12532
9937	0	0	Ki67+	 7462 12214
9938	0	0	Ki67+	 7462 12338
9939	0	0	Ki67+	 7466 12706
9940	0	0	Ki67+	 7467 12642
9941	0	0	Ki67+	 7468 12154
9942	0	0	Ki67+	 7468 12270
9943	0	0	Ki67+	 7468 12387
9944	0	0	Ki67+	 7473 12000
9945	0	0	Ki67+	 7473 12747
9946	0	0	Ki67+	 7474 12251
9947	0	0	Ki67+	 7474 12680
9948	0	0	Ki67+	 7475 12593
9949	0	0	Ki67+	 7478 11985
9950	0	0	Ki67+	 7478 12398
9951	0	0	Ki67+	 7480 12096
9952	0	0	Ki67+	 7480 12347
9953	0	0	Ki67+	 7483 12230
9954	0	0	Ki67+	 7483 12502
9955	0	0	Ki67+	 7487 12143
9956	0	0	Ki67+	 7487 12439
9957	0	0	Ki67+	 7487 12541
9958	0	0	Ki67+	 7488 12066
9959	0	0	Ki67+	 7492 12163
9960	0	0	Ki67+	 7492 12598
9961	0	0	Ki67+	 7494 12634
9962	0	0	Ki67+	 7496 12255
9963	0	0	Ki67+	 7498 12119
9964	0	0	Ki67+	 7499 12342
9965	0	0	Ki67+	 7501 12287
9966	0	0	Ki67+	 7502 12650
9967	0	0	Ki67+	 7503 12453
9968	0	0	Ki67+	 7504 12359
9969	0	0	Ki67+	 7505 12480
9970	0	0	Ki67+	 7506 12568
9971	0	0	Ki67+	 7506 12693
9972	0	0	Ki67+	 7506 12722
9973	0	0	Ki67+	 7507 12186
9974	0	0	Ki67+	 7510 12314
9975	0	0	Ki67+	 7511 12151
9976	0	0	Ki67+	 7511 12438
9977	0	0	Ki67+	 7511 12671
9978	0	0	Ki67+	 7514 12519
9979	0	0	Ki67+	 7514 12599
9980	0	0	Ki67+	 7520 12091
9981	0	0	Ki67+	 7520 12119
9982	0	0	Ki67+	 7523 12618
9983	0	0	Ki67+	 7524 12035
9984	0	0	Ki67+	 7525 12581
9985	0	0	Ki67+	 7526 12506
9986	0	0	Ki67+	 7532 12362
9987	0	0	Ki67+	 7533 12405
9988	0	0	Ki67+	 7534 12295
9989	0	0	Ki67+	 7544 12215
9990	0	0	Ki67+	 7544 12638
9991	0	0	Ki67+	 7544 12659
9992	0	0	Ki67+	 7545 12461
9993	0	0	Ki67+	 7545 12593
9994	0	0	Ki67+	 7546 12742
9995	0	0	Ki67+	 7547 12156
9996	0	0	Ki67+	 7549 12507
9997	0	0	Ki67+	 7550 12253
9998	0	0	Ki67+	 7553 11979
9999	0	0	Ki67+	 7554 12427
10000	0	0	Ki67+	 7555 12124
10001	0	0	Ki67+	 7556 12385
10002	0	0	Ki67+	 7558 12027
10003	0	0	Ki67+	 7560 12094
10004	0	0	Ki67+	 7561 12300
10005	0	0	Ki67+	 7564 12056
10006	0	0	Ki67+	 7564 12477
10007	0	0	Ki67+	 7566 12002
10008	0	0	Ki67+	 7568 12180
10009	0	0	Ki67+	 7568 12208
10010	0	0	Ki67+	 7569 11983
10011	0	0	Ki67+	 7569 12319
10012	0	0	Ki67+	 7569 12627
10013	0	0	Ki67+	 7574 12098
10014	0	0	Ki67+	 7576 12599
10015	0	0	Ki67+	 7577 12405
10016	0	0	Ki67+	 7581 12163
10017	0	0	Ki67+	 7583 12499
10018	0	0	Ki67+	 7585 12526
10019	0	0	Ki67+	 7589 12359
10020	0	0	Ki67+	 7589 12593
10021	0	0	Ki67+	 7591 12178
10022	0	0	Ki67+	 7597 12152
10023	0	0	Ki67+	 7597 12207
10024	0	0	Ki67+	 7603 12237
10025	0	0	Ki67+	 7606 11999
10026	0	0	Ki67+	 7609 12159
10027	0	0	Ki67+	 7610 12411
10028	0	0	Ki67+	 7623 12175
10029	0	0	Ki67+	 7624 12287
10030	0	0	Ki67+	 7633 12013
10031	0	0	Ki67+	 7635 12077
10032	0	0	Ki67+	 7640 12224
10033	0	0	Ki67+	 7641 12192
10034	0	0	Ki67+	 7653 12180
10035	0	0	Ki67+	 7654 12209
10036	0	0	Ki67+	 7656 12158
10037	0	0	Ki67+	 7665 12040
10038	0	0	Ki67+	 7666 12235
10039	0	0	Ki67+	 7674 12743
10040	0	0	Ki67+	 7681 12204
10041	0	0	Ki67+	 7684 12066
10042	0	0	Ki67+	 7695 12207
10043	0	0	Ki67+	 7708 12715
10044	0	0	Ki67+	 7716 12760
10045	0	0	Ki67+	 7719 12002
10046	0	0	Ki67+	 7719 12170
10047	0	0	Ki67+	 7719 12707
10048	0	0	Ki67+	 7720 12199
10049	0	0	Ki67+	 7724 12669
10050	0	0	Ki67+	 7730 12128
10051	0	0	Ki67+	 7732 12096
10052	0	0	Ki67+	 7737 12757
10053	0	0	Ki67+	 7744 11989
10054	0	0	Ki67+	 7745 12020
10055	0	0	Ki67+	 7749 12700
10056	0	0	Ki67+	 7750 12724
10057	0	0	Ki67+	 7753 12172
10058	0	0	Ki67+	 7757 12653
10059	0	0	Ki67+	 7761 12089
10060	0	0	Ki67+	 7770 12145
10061	0	0	Ki67+	 7772 12256
10062	0	0	Ki67+	 7776 11978
10063	0	0	Ki67+	 7777 12736
10064	0	0	Ki67+	 7779 12713
10065	0	0	Ki67+	 7781 12145
10066	0	0	Ki67+	 7781 12654
10067	0	0	Ki67+	 7783 12123
10068	0	0	Ki67+	 7783 12627
10069	0	0	Ki67+	 7791 12015
10070	0	0	Ki67+	 7795 12090
10071	0	0	Ki67+	 7798 12641
10072	0	0	Ki67+	 7798 12723
10073	0	0	Ki67+	 7805 12026
10074	0	0	Ki67+	 7806 12074
10075	0	0	Ki67+	 7809 12754
10076	0	0	Ki67+	 7818 12661
10077	0	0	Ki67+	 7819 12110
10078	0	0	Ki67+	 7821 12752
10079	0	0	Ki67+	 7822 11985
10080	0	0	Ki67+	 7834 12077
10081	0	0	Ki67+	 7838 12643
10082	0	0	Ki67+	 7849 12095
10083	0	0	Ki67+	 7852 12664
10084	0	0	Ki67+	 7853 12708
10085	0	0	Ki67+	 7853 12756
10086	0	0	Ki67+	 7854 12002
10087	0	0	Ki67+	 7867 12723
10088	0	0	Ki67+	 7869 12755
10089	0	0	Ki67+	 7876 12690
10090	0	0	Ki67+	 7883 12740
10091	0	0	Ki67+	 7887 12663
10092	0	0	Ki67+	 7889 12610
10093	0	0	Ki67+	 7904 12719
10094	0	0	Ki67+	 7908 12025
10095	0	0	Ki67+	 7911 12045
10096	0	0	Ki67+	 7911 12735
10097	0	0	Ki67+	 7918 12419
10098	0	0	Ki67+	 7925 12645
10099	0	0	Ki67+	 7938 12438
10100	0	0	Ki67+	 7940 12708
10101	0	0	Ki67+	 7944 12723
10102	0	0	Ki67+	 7946 12315
10103	0	0	Ki67+	 7946 12362
10104	0	0	Ki67+	 7948 12673
10105	0	0	Ki67+	 7948 12740
10106	0	0	Ki67+	 7954 12293
10107	0	0	Ki67+	 7954 12441
10108	0	0	Ki67+	 7954 12489
10109	0	0	Ki67+	 7956 12733
10110	0	0	Ki67+	 7958 12664
10111	0	0	Ki67+	 7960 12763
10112	0	0	Ki67+	 7965 12249
10113	0	0	Ki67+	 7971 12392
10114	0	0	Ki67+	 7972 12319
10115	0	0	Ki67+	 7973 12478
10116	0	0	Ki67+	 7981 12360
10117	0	0	Ki67+	 7982 12568
10118	0	0	Ki67+	 7983 12733
10119	0	0	Ki67+	 7987 12631
10120	0	0	Ki67+	 7988 12449
10121	0	0	Ki67+	 7989 12488
10122	0	0	Ki67+	 7990 12615
10123	0	0	Ki67+	 7992 12267
10124	0	0	Ki67+	 7996 12337
10125	0	0	Ki67+	 7999 12135
10126	0	0	Ki67+	 8000 12313
10127	0	0	Ki67+	 8001 12386
10128	0	0	Ki67+	 8006 12221
10129	0	0	Ki67+	 8008 12414
10130	0	0	Ki67+	 8008 12528
10131	0	0	Ki67+	 8011 12620
10132	0	0	Ki67+	 8011 12718
10133	0	0	Ki67+	 8014 12104
10134	0	0	Ki67+	 8019 12586
10135	0	0	Ki67+	 8023 12435
10136	0	0	Ki67+	 8023 12456
10137	0	0	Ki67+	 8027 12505
10138	0	0	Ki67+	 8030 12741
10139	0	0	Ki67+	 8031 12630
10140	0	0	Ki67+	 8032 12397
10141	0	0	Ki67+	 8033 12474
10142	0	0	Ki67+	 8035 12110
10143	0	0	Ki67+	 8035 12197
10144	0	0	Ki67+	 8039 12604
10145	0	0	Ki67+	 8043 12432
10146	0	0	Ki67+	 8044 12093
10147	0	0	Ki67+	 8044 12262
10148	0	0	Ki67+	 8044 12361
10149	0	0	Ki67+	 8046 12228
10150	0	0	Ki67+	 8048 12490
10151	0	0	Ki67+	 8054 12462
10152	0	0	Ki67+	 8062 12430
10153	0	0	Ki67+	 8063 12099
10154	0	0	Ki67+	 8063 12337
10155	0	0	Ki67+	 8063 12554
10156	0	0	Ki67+	 8065 12399
10157	0	0	Ki67+	 8066 12461
10158	0	0	Ki67+	 8066 12755
10159	0	0	Ki67+	 8069 12262
10160	0	0	Ki67+	 8074 12486
10161	0	0	Ki67+	 8075 12134
10162	0	0	Ki67+	 8075 12408
10163	0	0	Ki67+	 8082 12366
10164	0	0	Ki67+	 8084 12547
10165	0	0	Ki67+	 8088 12191
10166	0	0	Ki67+	 8091 12077
10167	0	0	Ki67+	 8098 12744
10168	0	0	Ki67+	 8099 12217
10169	0	0	Ki67+	 8100 12438
10170	0	0	Ki67+	 8100 12583
10171	0	0	Ki67+	 8104 12486
10172	0	0	Ki67+	 8105 12517
10173	0	0	Ki67+	 8107 12564
10174	0	0	Ki67+	 8109 12344
10175	0	0	Ki67+	 8110 12413
10176	0	0	Ki67+	 8117 12030
10177	0	0	Ki67+	 8117 12633
10178	0	0	Ki67+	 8118 12366
10179	0	0	Ki67+	 8119 12758
10180	0	0	Ki67+	 8122 12519
10181	0	0	Ki67+	 7333 13344
10182	0	0	Ki67+	 7339 12872
10183	0	0	Ki67+	 7342 13516
10184	0	0	Ki67+	 7346 12910
10185	0	0	Ki67+	 7346 12951
10186	0	0	Ki67+	 7349 13243
10187	0	0	Ki67+	 7352 13133
10188	0	0	Ki67+	 7352 13298
10189	0	0	Ki67+	 7353 13174
10190	0	0	Ki67+	 7356 12819
10191	0	0	Ki67+	 7357 13500
10192	0	0	Ki67+	 7362 12920
10193	0	0	Ki67+	 7362 12960
10194	0	0	Ki67+	 7363 13099
10195	0	0	Ki67+	 7365 12987
10196	0	0	Ki67+	 7366 13560
10197	0	0	Ki67+	 7371 12786
10198	0	0	Ki67+	 7375 12843
10199	0	0	Ki67+	 7378 13320
10200	0	0	Ki67+	 7382 13174
10201	0	0	Ki67+	 7383 12810
10202	0	0	Ki67+	 7383 12884
10203	0	0	Ki67+	 7383 13524
10204	0	0	Ki67+	 7384 12903
10205	0	0	Ki67+	 7385 12964
10206	0	0	Ki67+	 7386 12776
10207	0	0	Ki67+	 7388 12933
10208	0	0	Ki67+	 7389 13143
10209	0	0	Ki67+	 7398 12853
10210	0	0	Ki67+	 7406 12913
10211	0	0	Ki67+	 7408 12943
10212	0	0	Ki67+	 7413 13295
10213	0	0	Ki67+	 7414 12887
10214	0	0	Ki67+	 7415 12825
10215	0	0	Ki67+	 7419 13224
10216	0	0	Ki67+	 7425 12884
10217	0	0	Ki67+	 7428 12818
10218	0	0	Ki67+	 7431 12912
10219	0	0	Ki67+	 7432 12970
10220	0	0	Ki67+	 7433 13121
10221	0	0	Ki67+	 7433 13140
10222	0	0	Ki67+	 7435 12848
10223	0	0	Ki67+	 7439 13537
10224	0	0	Ki67+	 7442 12789
10225	0	0	Ki67+	 7442 13343
10226	0	0	Ki67+	 7446 12822
10227	0	0	Ki67+	 7446 13423
10228	0	0	Ki67+	 7453 13192
10229	0	0	Ki67+	 7456 13135
10230	0	0	Ki67+	 7457 13359
10231	0	0	Ki67+	 7459 13389
10232	0	0	Ki67+	 7463 12847
10233	0	0	Ki67+	 7464 13333
10234	0	0	Ki67+	 7465 13202
10235	0	0	Ki67+	 7466 12931
10236	0	0	Ki67+	 7467 13356
10237	0	0	Ki67+	 7472 13380
10238	0	0	Ki67+	 7474 13405
10239	0	0	Ki67+	 7477 13286
10240	0	0	Ki67+	 7478 13417
10241	0	0	Ki67+	 7479 13471
10242	0	0	Ki67+	 7480 13440
10243	0	0	Ki67+	 7482 12916
10244	0	0	Ki67+	 7482 13240
10245	0	0	Ki67+	 7487 12964
10246	0	0	Ki67+	 7487 13105
10247	0	0	Ki67+	 7488 12878
10248	0	0	Ki67+	 7497 12784
10249	0	0	Ki67+	 7498 12874
10250	0	0	Ki67+	 7499 13277
10251	0	0	Ki67+	 7500 13372
10252	0	0	Ki67+	 7500 13423
10253	0	0	Ki67+	 7501 12824
10254	0	0	Ki67+	 7501 13454
10255	0	0	Ki67+	 7503 13075
10256	0	0	Ki67+	 7508 13135
10257	0	0	Ki67+	 7510 13502
10258	0	0	Ki67+	 7513 13232
10259	0	0	Ki67+	 7514 13165
10260	0	0	Ki67+	 7514 13340
10261	0	0	Ki67+	 7516 13188
10262	0	0	Ki67+	 7517 12861
10263	0	0	Ki67+	 7518 13153
10264	0	0	Ki67+	 7523 13414
10265	0	0	Ki67+	 7526 12892
10266	0	0	Ki67+	 7526 13458
10267	0	0	Ki67+	 7533 12771
10268	0	0	Ki67+	 7534 12943
10269	0	0	Ki67+	 7539 13452
10270	0	0	Ki67+	 7540 12806
10271	0	0	Ki67+	 7547 13498
10272	0	0	Ki67+	 7549 13252
10273	0	0	Ki67+	 7551 13219
10274	0	0	Ki67+	 7553 12895
10275	0	0	Ki67+	 7561 13136
10276	0	0	Ki67+	 7561 13415
10277	0	0	Ki67+	 7562 13171
10278	0	0	Ki67+	 7567 12812
10279	0	0	Ki67+	 7569 12925
10280	0	0	Ki67+	 7580 13388
10281	0	0	Ki67+	 7581 12854
10282	0	0	Ki67+	 7582 13501
10283	0	0	Ki67+	 7587 13167
10284	0	0	Ki67+	 7592 12896
10285	0	0	Ki67+	 7593 13241
10286	0	0	Ki67+	 7597 12911
10287	0	0	Ki67+	 7629 13280
10288	0	0	Ki67+	 7634 12808
10289	0	0	Ki67+	 7634 13301
10290	0	0	Ki67+	 7643 13464
10291	0	0	Ki67+	 7644 13311
10292	0	0	Ki67+	 7646 13217
10293	0	0	Ki67+	 7652 13234
10294	0	0	Ki67+	 7656 12782
10295	0	0	Ki67+	 7656 12878
10296	0	0	Ki67+	 7656 12901
10297	0	0	Ki67+	 7659 12922
10298	0	0	Ki67+	 7661 13459
10299	0	0	Ki67+	 7662 12827
10300	0	0	Ki67+	 7665 13524
10301	0	0	Ki67+	 7669 13379
10302	0	0	Ki67+	 7669 13451
10303	0	0	Ki67+	 7682 12866
10304	0	0	Ki67+	 7685 13494
10305	0	0	Ki67+	 7686 12812
10306	0	0	Ki67+	 7691 12852
10307	0	0	Ki67+	 7692 12941
10308	0	0	Ki67+	 7694 12895
10309	0	0	Ki67+	 7699 13303
10310	0	0	Ki67+	 7702 13510
10311	0	0	Ki67+	 7705 13192
10312	0	0	Ki67+	 7710 13453
10313	0	0	Ki67+	 7711 13321
10314	0	0	Ki67+	 7715 13416
10315	0	0	Ki67+	 7716 13222
10316	0	0	Ki67+	 7721 12857
10317	0	0	Ki67+	 7723 12889
10318	0	0	Ki67+	 7723 13230
10319	0	0	Ki67+	 7723 13491
10320	0	0	Ki67+	 7724 13255
10321	0	0	Ki67+	 7734 13426
10322	0	0	Ki67+	 7737 12799
10323	0	0	Ki67+	 7738 13213
10324	0	0	Ki67+	 7738 13292
10325	0	0	Ki67+	 7742 12848
10326	0	0	Ki67+	 7742 13509
10327	0	0	Ki67+	 7745 12940
10328	0	0	Ki67+	 7746 12781
10329	0	0	Ki67+	 7755 12820
10330	0	0	Ki67+	 7756 12865
10331	0	0	Ki67+	 7759 13240
10332	0	0	Ki67+	 7760 13556
10333	0	0	Ki67+	 7765 13129
10334	0	0	Ki67+	 7767 13147
10335	0	0	Ki67+	 7768 12945
10336	0	0	Ki67+	 7774 12769
10337	0	0	Ki67+	 7779 12937
10338	0	0	Ki67+	 7781 12815
10339	0	0	Ki67+	 7781 13275
10340	0	0	Ki67+	 7784 12908
10341	0	0	Ki67+	 7784 13543
10342	0	0	Ki67+	 7787 13315
10343	0	0	Ki67+	 7790 13439
10344	0	0	Ki67+	 7794 13171
10345	0	0	Ki67+	 7798 12957
10346	0	0	Ki67+	 7802 13125
10347	0	0	Ki67+	 7807 12771
10348	0	0	Ki67+	 7808 12850
10349	0	0	Ki67+	 7808 13204
10350	0	0	Ki67+	 7810 13134
10351	0	0	Ki67+	 7814 13541
10352	0	0	Ki67+	 7816 12902
10353	0	0	Ki67+	 7818 13091
10354	0	0	Ki67+	 7819 12782
10355	0	0	Ki67+	 7824 12947
10356	0	0	Ki67+	 7836 12824
10357	0	0	Ki67+	 7836 12868
10358	0	0	Ki67+	 7839 13287
10359	0	0	Ki67+	 7839 13430
10360	0	0	Ki67+	 7841 13008
10361	0	0	Ki67+	 7846 13411
10362	0	0	Ki67+	 7849 13316
10363	0	0	Ki67+	 7853 13085
10364	0	0	Ki67+	 7854 12785
10365	0	0	Ki67+	 7855 13023
10366	0	0	Ki67+	 7856 12902
10367	0	0	Ki67+	 7856 12979
10368	0	0	Ki67+	 7861 13000
10369	0	0	Ki67+	 7869 12846
10370	0	0	Ki67+	 7871 12939
10371	0	0	Ki67+	 7875 13432
10372	0	0	Ki67+	 7878 13420
10373	0	0	Ki67+	 7880 13307
10374	0	0	Ki67+	 7881 13321
10375	0	0	Ki67+	 7882 13490
10376	0	0	Ki67+	 7883 12880
10377	0	0	Ki67+	 7887 12968
10378	0	0	Ki67+	 7888 13039
10379	0	0	Ki67+	 7888 13408
10380	0	0	Ki67+	 7889 12897
10381	0	0	Ki67+	 7892 12801
10382	0	0	Ki67+	 7893 13252
10383	0	0	Ki67+	 7895 13519
10384	0	0	Ki67+	 7898 13132
10385	0	0	Ki67+	 7899 12993
10386	0	0	Ki67+	 7900 13039
10387	0	0	Ki67+	 7900 13279
10388	0	0	Ki67+	 7911 12905
10389	0	0	Ki67+	 7915 12779
10390	0	0	Ki67+	 7917 12965
10391	0	0	Ki67+	 7919 12822
10392	0	0	Ki67+	 7920 13266
10393	0	0	Ki67+	 7922 13295
10394	0	0	Ki67+	 7924 12914
10395	0	0	Ki67+	 7924 13279
10396	0	0	Ki67+	 7928 13000
10397	0	0	Ki67+	 7928 13036
10398	0	0	Ki67+	 7929 13197
10399	0	0	Ki67+	 7930 13018
10400	0	0	Ki67+	 7934 12822
10401	0	0	Ki67+	 7934 12889
10402	0	0	Ki67+	 7939 12956
10403	0	0	Ki67+	 7941 13434
10404	0	0	Ki67+	 7943 12858
10405	0	0	Ki67+	 7945 13565
10406	0	0	Ki67+	 7946 12788
10407	0	0	Ki67+	 7952 13159
10408	0	0	Ki67+	 7953 12908
10409	0	0	Ki67+	 7960 12810
10410	0	0	Ki67+	 7966 13206
10411	0	0	Ki67+	 7968 13551
10412	0	0	Ki67+	 7970 13494
10413	0	0	Ki67+	 7973 13407
10414	0	0	Ki67+	 7979 12868
10415	0	0	Ki67+	 7980 12795
10416	0	0	Ki67+	 7985 12780
10417	0	0	Ki67+	 7985 13005
10418	0	0	Ki67+	 7986 12987
10419	0	0	Ki67+	 7986 13566
10420	0	0	Ki67+	 7994 12867
10421	0	0	Ki67+	 7995 13163
10422	0	0	Ki67+	 7995 13293
10423	0	0	Ki67+	 7996 13150
10424	0	0	Ki67+	 7997 12839
10425	0	0	Ki67+	 7997 13178
10426	0	0	Ki67+	 7997 13269
10427	0	0	Ki67+	 7998 12820
10428	0	0	Ki67+	 8000 13050
10429	0	0	Ki67+	 8000 13065
10430	0	0	Ki67+	 8000 13531
10431	0	0	Ki67+	 8001 13257
10432	0	0	Ki67+	 8003 13008
10433	0	0	Ki67+	 8016 13162
10434	0	0	Ki67+	 8020 12785
10435	0	0	Ki67+	 8022 13042
10436	0	0	Ki67+	 8023 12813
10437	0	0	Ki67+	 8027 12891
10438	0	0	Ki67+	 8028 12977
10439	0	0	Ki67+	 8031 12826
10440	0	0	Ki67+	 8035 12774
10441	0	0	Ki67+	 8035 13199
10442	0	0	Ki67+	 8036 13000
10443	0	0	Ki67+	 8040 13290
10444	0	0	Ki67+	 8045 13355
10445	0	0	Ki67+	 8053 12798
10446	0	0	Ki67+	 8058 13011
10447	0	0	Ki67+	 8060 13213
10448	0	0	Ki67+	 8064 12819
10449	0	0	Ki67+	 8069 12970
10450	0	0	Ki67+	 8074 12812
10451	0	0	Ki67+	 8079 13310
10452	0	0	Ki67+	 8081 13056
10453	0	0	Ki67+	 8082 13190
10454	0	0	Ki67+	 8083 13341
10455	0	0	Ki67+	 8086 12836
10456	0	0	Ki67+	 8089 12898
10457	0	0	Ki67+	 8090 13219
10458	0	0	Ki67+	 8092 12991
10459	0	0	Ki67+	 8092 13023
10460	0	0	Ki67+	 8093 13052
10461	0	0	Ki67+	 8096 13085
10462	0	0	Ki67+	 8100 13201
10463	0	0	Ki67+	 8105 12861
10464	0	0	Ki67+	 8105 13245
10465	0	0	Ki67+	 8105 13386
10466	0	0	Ki67+	 8109 12935
10467	0	0	Ki67+	 8110 13037
10468	0	0	Ki67+	 8111 12961
10469	0	0	Ki67+	 8112 13189
10470	0	0	Ki67+	 8113 12827
10471	0	0	Ki67+	 8114 13230
10472	0	0	Ki67+	 8115 12771
10473	0	0	Ki67+	 8115 12915
10474	0	0	Ki67+	 8119 12816
10475	0	0	Ki67+	 8119 13012
10476	0	0	Ki67+	 8120 13072
10477	0	0	Ki67+	 7331 13755
10478	0	0	Ki67+	 7337 14163
10479	0	0	Ki67+	 7341 14048
10480	0	0	Ki67+	 7347 13887
10481	0	0	Ki67+	 7349 13584
10482	0	0	Ki67+	 7352 14098
10483	0	0	Ki67+	 7354 13796
10484	0	0	Ki67+	 7360 14232
10485	0	0	Ki67+	 7364 13841
10486	0	0	Ki67+	 7370 14297
10487	0	0	Ki67+	 7374 13900
10488	0	0	Ki67+	 7377 14336
10489	0	0	Ki67+	 7380 13872
10490	0	0	Ki67+	 7380 14209
10491	0	0	Ki67+	 7386 13770
10492	0	0	Ki67+	 7386 13984
10493	0	0	Ki67+	 7389 13731
10494	0	0	Ki67+	 7393 13581
10495	0	0	Ki67+	 7393 13818
10496	0	0	Ki67+	 7402 14107
10497	0	0	Ki67+	 7419 13951
10498	0	0	Ki67+	 7419 14054
10499	0	0	Ki67+	 7419 14118
10500	0	0	Ki67+	 7422 13588
10501	0	0	Ki67+	 7423 13916
10502	0	0	Ki67+	 7430 14027
10503	0	0	Ki67+	 7430 14299
10504	0	0	Ki67+	 7431 13605
10505	0	0	Ki67+	 7431 13904
10506	0	0	Ki67+	 7431 13987
10507	0	0	Ki67+	 7437 14058
10508	0	0	Ki67+	 7446 13586
10509	0	0	Ki67+	 7446 13698
10510	0	0	Ki67+	 7446 13788
10511	0	0	Ki67+	 7455 13884
10512	0	0	Ki67+	 7455 14241
10513	0	0	Ki67+	 7459 14148
10514	0	0	Ki67+	 7460 13781
10515	0	0	Ki67+	 7460 14064
10516	0	0	Ki67+	 7462 13596
10517	0	0	Ki67+	 7464 13762
10518	0	0	Ki67+	 7468 14213
10519	0	0	Ki67+	 7474 13952
10520	0	0	Ki67+	 7484 13989
10521	0	0	Ki67+	 7486 13773
10522	0	0	Ki67+	 7495 14066
10523	0	0	Ki67+	 7498 14163
10524	0	0	Ki67+	 7500 14311
10525	0	0	Ki67+	 7515 13756
10526	0	0	Ki67+	 7515 13909
10527	0	0	Ki67+	 7518 14055
10528	0	0	Ki67+	 7520 14315
10529	0	0	Ki67+	 7522 14340
10530	0	0	Ki67+	 7523 14220
10531	0	0	Ki67+	 7528 14156
10532	0	0	Ki67+	 7531 14116
10533	0	0	Ki67+	 7535 14262
10534	0	0	Ki67+	 7536 14004
10535	0	0	Ki67+	 7539 13769
10536	0	0	Ki67+	 7543 14087
10537	0	0	Ki67+	 7545 14360
10538	0	0	Ki67+	 7551 14223
10539	0	0	Ki67+	 7556 14321
10540	0	0	Ki67+	 7565 13935
10541	0	0	Ki67+	 7565 14280
10542	0	0	Ki67+	 7568 13924
10543	0	0	Ki67+	 7571 13873
10544	0	0	Ki67+	 7571 14020
10545	0	0	Ki67+	 7578 14276
10546	0	0	Ki67+	 7583 14325
10547	0	0	Ki67+	 7594 13930
10548	0	0	Ki67+	 7599 14309
10549	0	0	Ki67+	 7611 13627
10550	0	0	Ki67+	 7617 13958
10551	0	0	Ki67+	 7638 14366
10552	0	0	Ki67+	 7650 13927
10553	0	0	Ki67+	 7650 13958
10554	0	0	Ki67+	 7651 13896
10555	0	0	Ki67+	 7658 13936
10556	0	0	Ki67+	 7667 14263
10557	0	0	Ki67+	 7686 13766
10558	0	0	Ki67+	 7692 13920
10559	0	0	Ki67+	 7707 14001
10560	0	0	Ki67+	 7710 13881
10561	0	0	Ki67+	 7717 14336
10562	0	0	Ki67+	 7721 14081
10563	0	0	Ki67+	 7722 13775
10564	0	0	Ki67+	 7724 13809
10565	0	0	Ki67+	 7733 13770
10566	0	0	Ki67+	 7734 14038
10567	0	0	Ki67+	 7741 13875
10568	0	0	Ki67+	 7747 13898
10569	0	0	Ki67+	 7750 14190
10570	0	0	Ki67+	 7766 13900
10571	0	0	Ki67+	 7767 13861
10572	0	0	Ki67+	 7767 14203
10573	0	0	Ki67+	 7771 14146
10574	0	0	Ki67+	 7779 13868
10575	0	0	Ki67+	 7783 14213
10576	0	0	Ki67+	 7787 13582
10577	0	0	Ki67+	 7794 13572
10578	0	0	Ki67+	 7795 14145
10579	0	0	Ki67+	 7795 14222
10580	0	0	Ki67+	 7801 13815
10581	0	0	Ki67+	 7814 14062
10582	0	0	Ki67+	 7815 14251
10583	0	0	Ki67+	 7818 14188
10584	0	0	Ki67+	 7819 14125
10585	0	0	Ki67+	 7828 13822
10586	0	0	Ki67+	 7849 14127
10587	0	0	Ki67+	 7851 14292
10588	0	0	Ki67+	 7857 13901
10589	0	0	Ki67+	 7871 14089
10590	0	0	Ki67+	 7871 14186
10591	0	0	Ki67+	 7877 14038
10592	0	0	Ki67+	 7879 13890
10593	0	0	Ki67+	 7880 14257
10594	0	0	Ki67+	 7882 13572
10595	0	0	Ki67+	 7884 14207
10596	0	0	Ki67+	 7889 13905
10597	0	0	Ki67+	 7889 14107
10598	0	0	Ki67+	 7889 14178
10599	0	0	Ki67+	 7893 14269
10600	0	0	Ki67+	 7902 14238
10601	0	0	Ki67+	 7908 14201
10602	0	0	Ki67+	 7918 14319
10603	0	0	Ki67+	 7921 14147
10604	0	0	Ki67+	 7924 13616
10605	0	0	Ki67+	 7931 13922
10606	0	0	Ki67+	 7931 14285
10607	0	0	Ki67+	 7939 14241
10608	0	0	Ki67+	 7941 13887
10609	0	0	Ki67+	 7942 13640
10610	0	0	Ki67+	 7947 13940
10611	0	0	Ki67+	 7948 14305
10612	0	0	Ki67+	 7949 14255
10613	0	0	Ki67+	 7970 13591
10614	0	0	Ki67+	 7982 13682
10615	0	0	Ki67+	 7983 14163
10616	0	0	Ki67+	 7993 13611
10617	0	0	Ki67+	 8000 13705
10618	0	0	Ki67+	 8001 14184
10619	0	0	Ki67+	 8007 13848
10620	0	0	Ki67+	 8017 14059
10621	0	0	Ki67+	 8018 13999
10622	0	0	Ki67+	 8018 14085
10623	0	0	Ki67+	 8021 13595
10624	0	0	Ki67+	 8024 14286
10625	0	0	Ki67+	 8027 14120
10626	0	0	Ki67+	 8028 14247
10627	0	0	Ki67+	 8031 14043
10628	0	0	Ki67+	 8034 14215
10629	0	0	Ki67+	 8038 13686
10630	0	0	Ki67+	 8040 13581
10631	0	0	Ki67+	 8040 14009
10632	0	0	Ki67+	 8053 13645
10633	0	0	Ki67+	 8054 14218
10634	0	0	Ki67+	 8060 14317
10635	0	0	Ki67+	 8063 14286
10636	0	0	Ki67+	 8069 13631
10637	0	0	Ki67+	 8071 13696
10638	0	0	Ki67+	 8071 14007
10639	0	0	Ki67+	 8074 14348
10640	0	0	Ki67+	 8076 13762
10641	0	0	Ki67+	 8077 13817
10642	0	0	Ki67+	 8078 13649
10643	0	0	Ki67+	 8079 13721
10644	0	0	Ki67+	 8080 13943
10645	0	0	Ki67+	 8083 13775
10646	0	0	Ki67+	 8091 13682
10647	0	0	Ki67+	 8098 13635
10648	0	0	Ki67+	 8101 13877
10649	0	0	Ki67+	 8102 13740
10650	0	0	Ki67+	 8105 13809
10651	0	0	Ki67+	 8108 13782
10652	0	0	Ki67+	 8111 13718
10653	0	0	Ki67+	 8114 14163
10654	0	0	Ki67+	 8116 13728
10655	0	0	Ki67+	 8118 13771
10656	0	0	Ki67+	 8127 13696
10657	0	0	Ki67+	 8127 13751
10658	0	0	Ki67+	 7333 15144
10659	0	0	Ki67+	 7344 14553
10660	0	0	Ki67+	 7348 15167
10661	0	0	Ki67+	 7350 14401
10662	0	0	Ki67+	 7354 14595
10663	0	0	Ki67+	 7354 14802
10664	0	0	Ki67+	 7356 14787
10665	0	0	Ki67+	 7358 15064
10666	0	0	Ki67+	 7367 14914
10667	0	0	Ki67+	 7376 14800
10668	0	0	Ki67+	 7377 14781
10669	0	0	Ki67+	 7379 14695
10670	0	0	Ki67+	 7380 14884
10671	0	0	Ki67+	 7386 14731
10672	0	0	Ki67+	 7388 14597
10673	0	0	Ki67+	 7395 14394
10674	0	0	Ki67+	 7395 14929
10675	0	0	Ki67+	 7399 14671
10676	0	0	Ki67+	 7404 14600
10677	0	0	Ki67+	 7407 14952
10678	0	0	Ki67+	 7409 14706
10679	0	0	Ki67+	 7414 14636
10680	0	0	Ki67+	 7414 14899
10681	0	0	Ki67+	 7421 14935
10682	0	0	Ki67+	 7423 14439
10683	0	0	Ki67+	 7425 14377
10684	0	0	Ki67+	 7430 15010
10685	0	0	Ki67+	 7431 14914
10686	0	0	Ki67+	 7438 14985
10687	0	0	Ki67+	 7443 14383
10688	0	0	Ki67+	 7446 14462
10689	0	0	Ki67+	 7458 14412
10690	0	0	Ki67+	 7459 14940
10691	0	0	Ki67+	 7463 14439
10692	0	0	Ki67+	 7467 14622
10693	0	0	Ki67+	 7468 14759
10694	0	0	Ki67+	 7472 14522
10695	0	0	Ki67+	 7473 15020
10696	0	0	Ki67+	 7479 14906
10697	0	0	Ki67+	 7483 14616
10698	0	0	Ki67+	 7489 14759
10699	0	0	Ki67+	 7492 14995
10700	0	0	Ki67+	 7493 14544
10701	0	0	Ki67+	 7493 14776
10702	0	0	Ki67+	 7495 14943
10703	0	0	Ki67+	 7499 15068
10704	0	0	Ki67+	 7501 14442
10705	0	0	Ki67+	 7502 14489
10706	0	0	Ki67+	 7505 14831
10707	0	0	Ki67+	 7505 15054
10708	0	0	Ki67+	 7507 15030
10709	0	0	Ki67+	 7508 14521
10710	0	0	Ki67+	 7515 15154
10711	0	0	Ki67+	 7520 15014
10712	0	0	Ki67+	 7522 14497
10713	0	0	Ki67+	 7525 14784
10714	0	0	Ki67+	 7531 14767
10715	0	0	Ki67+	 7536 15064
10716	0	0	Ki67+	 7538 14587
10717	0	0	Ki67+	 7545 14854
10718	0	0	Ki67+	 7546 14832
10719	0	0	Ki67+	 7548 15040
10720	0	0	Ki67+	 7549 14570
10721	0	0	Ki67+	 7555 14504
10722	0	0	Ki67+	 7555 14623
10723	0	0	Ki67+	 7555 14918
10724	0	0	Ki67+	 7561 14516
10725	0	0	Ki67+	 7564 15088
10726	0	0	Ki67+	 7570 14927
10727	0	0	Ki67+	 7572 14373
10728	0	0	Ki67+	 7573 14426
10729	0	0	Ki67+	 7574 14619
10730	0	0	Ki67+	 7577 14393
10731	0	0	Ki67+	 7577 14854
10732	0	0	Ki67+	 7577 15056
10733	0	0	Ki67+	 7578 14570
10734	0	0	Ki67+	 7578 14680
10735	0	0	Ki67+	 7579 15004
10736	0	0	Ki67+	 7583 15162
10737	0	0	Ki67+	 7586 15035
10738	0	0	Ki67+	 7590 14677
10739	0	0	Ki67+	 7590 14689
10740	0	0	Ki67+	 7590 15151
10741	0	0	Ki67+	 7594 14519
10742	0	0	Ki67+	 7595 14917
10743	0	0	Ki67+	 7598 14543
10744	0	0	Ki67+	 7605 14699
10745	0	0	Ki67+	 7610 14974
10746	0	0	Ki67+	 7611 14578
10747	0	0	Ki67+	 7621 14744
10748	0	0	Ki67+	 7625 14718
10749	0	0	Ki67+	 7626 14419
10750	0	0	Ki67+	 7627 14785
10751	0	0	Ki67+	 7629 14620
10752	0	0	Ki67+	 7631 14668
10753	0	0	Ki67+	 7631 15006
10754	0	0	Ki67+	 7638 14387
10755	0	0	Ki67+	 7641 14816
10756	0	0	Ki67+	 7644 14720
10757	0	0	Ki67+	 7645 14965
10758	0	0	Ki67+	 7647 14618
10759	0	0	Ki67+	 7649 15100
10760	0	0	Ki67+	 7651 14669
10761	0	0	Ki67+	 7658 14684
10762	0	0	Ki67+	 7660 14648
10763	0	0	Ki67+	 7662 15083
10764	0	0	Ki67+	 7663 14477
10765	0	0	Ki67+	 7663 14801
10766	0	0	Ki67+	 7663 14965
10767	0	0	Ki67+	 7665 15127
10768	0	0	Ki67+	 7667 14831
10769	0	0	Ki67+	 7668 14458
10770	0	0	Ki67+	 7668 14980
10771	0	0	Ki67+	 7668 15026
10772	0	0	Ki67+	 7674 15110
10773	0	0	Ki67+	 7680 14385
10774	0	0	Ki67+	 7682 14551
10775	0	0	Ki67+	 7682 14784
10776	0	0	Ki67+	 7683 14654
10777	0	0	Ki67+	 7683 14872
10778	0	0	Ki67+	 7688 14670
10779	0	0	Ki67+	 7693 15122
10780	0	0	Ki67+	 7695 15011
10781	0	0	Ki67+	 7696 14716
10782	0	0	Ki67+	 7696 14819
10783	0	0	Ki67+	 7698 14467
10784	0	0	Ki67+	 7699 14510
10785	0	0	Ki67+	 7700 14542
10786	0	0	Ki67+	 7703 14939
10787	0	0	Ki67+	 7705 14854
10788	0	0	Ki67+	 7705 15047
10789	0	0	Ki67+	 7706 14894
10790	0	0	Ki67+	 7707 14382
10791	0	0	Ki67+	 7708 14740
10792	0	0	Ki67+	 7709 14837
10793	0	0	Ki67+	 7710 14492
10794	0	0	Ki67+	 7710 14689
10795	0	0	Ki67+	 7712 14771
10796	0	0	Ki67+	 7717 14905
10797	0	0	Ki67+	 7719 14513
10798	0	0	Ki67+	 7726 14762
10799	0	0	Ki67+	 7726 14971
10800	0	0	Ki67+	 7727 14951
10801	0	0	Ki67+	 7728 14856
10802	0	0	Ki67+	 7729 14570
10803	0	0	Ki67+	 7730 14815
10804	0	0	Ki67+	 7730 14877
10805	0	0	Ki67+	 7732 14437
10806	0	0	Ki67+	 7733 14370
10807	0	0	Ki67+	 7735 14990
10808	0	0	Ki67+	 7738 15026
10809	0	0	Ki67+	 7739 14824
10810	0	0	Ki67+	 7742 14780
10811	0	0	Ki67+	 7747 15071
10812	0	0	Ki67+	 7749 15059
10813	0	0	Ki67+	 7750 14941
10814	0	0	Ki67+	 7754 14734
10815	0	0	Ki67+	 7756 14991
10816	0	0	Ki67+	 7759 14922
10817	0	0	Ki67+	 7763 14768
10818	0	0	Ki67+	 7764 14475
10819	0	0	Ki67+	 7764 14864
10820	0	0	Ki67+	 7767 14795
10821	0	0	Ki67+	 7768 14705
10822	0	0	Ki67+	 7771 14970
10823	0	0	Ki67+	 7772 15160
10824	0	0	Ki67+	 7777 14742
10825	0	0	Ki67+	 7779 14892
10826	0	0	Ki67+	 7788 14845
10827	0	0	Ki67+	 7790 14468
10828	0	0	Ki67+	 7790 14509
10829	0	0	Ki67+	 7790 14916
10830	0	0	Ki67+	 7790 15003
10831	0	0	Ki67+	 7795 14540
10832	0	0	Ki67+	 7795 14951
10833	0	0	Ki67+	 7796 14927
10834	0	0	Ki67+	 7798 14781
10835	0	0	Ki67+	 7802 15033
10836	0	0	Ki67+	 7812 14908
10837	0	0	Ki67+	 7815 14457
10838	0	0	Ki67+	 7818 14978
10839	0	0	Ki67+	 7820 14860
10840	0	0	Ki67+	 7822 14940
10841	0	0	Ki67+	 7824 14746
10842	0	0	Ki67+	 7826 15128
10843	0	0	Ki67+	 7830 14516
10844	0	0	Ki67+	 7835 14720
10845	0	0	Ki67+	 7842 14508
10846	0	0	Ki67+	 7843 14743
10847	0	0	Ki67+	 7845 14600
10848	0	0	Ki67+	 7845 15105
10849	0	0	Ki67+	 7846 15137
10850	0	0	Ki67+	 7859 15006
10851	0	0	Ki67+	 7860 14433
10852	0	0	Ki67+	 7861 15144
10853	0	0	Ki67+	 7863 14531
10854	0	0	Ki67+	 7870 14710
10855	0	0	Ki67+	 7876 14603
10856	0	0	Ki67+	 7876 15103
10857	0	0	Ki67+	 7877 14745
10858	0	0	Ki67+	 7881 14633
10859	0	0	Ki67+	 7881 14690
10860	0	0	Ki67+	 7890 15000
10861	0	0	Ki67+	 7892 14565
10862	0	0	Ki67+	 7893 15124
10863	0	0	Ki67+	 7897 15077
10864	0	0	Ki67+	 7900 14463
10865	0	0	Ki67+	 7904 14608
10866	0	0	Ki67+	 7906 14766
10867	0	0	Ki67+	 7909 14401
10868	0	0	Ki67+	 7912 14695
10869	0	0	Ki67+	 7913 14531
10870	0	0	Ki67+	 7922 14370
10871	0	0	Ki67+	 7922 15015
10872	0	0	Ki67+	 7926 14571
10873	0	0	Ki67+	 7926 14997
10874	0	0	Ki67+	 7927 14738
10875	0	0	Ki67+	 7929 14826
10876	0	0	Ki67+	 7937 14884
10877	0	0	Ki67+	 7940 14681
10878	0	0	Ki67+	 7940 15044
10879	0	0	Ki67+	 7941 14718
10880	0	0	Ki67+	 7943 14813
10881	0	0	Ki67+	 7944 14766
10882	0	0	Ki67+	 7947 14585
10883	0	0	Ki67+	 7948 14854
10884	0	0	Ki67+	 7948 14963
10885	0	0	Ki67+	 7948 14982
10886	0	0	Ki67+	 7955 14727
10887	0	0	Ki67+	 7959 14437
10888	0	0	Ki67+	 7959 14830
10889	0	0	Ki67+	 7961 14642
10890	0	0	Ki67+	 7961 14946
10891	0	0	Ki67+	 7961 15007
10892	0	0	Ki67+	 7963 14574
10893	0	0	Ki67+	 7963 15103
10894	0	0	Ki67+	 7964 15048
10895	0	0	Ki67+	 7965 14971
10896	0	0	Ki67+	 7970 15068
10897	0	0	Ki67+	 7977 14535
10898	0	0	Ki67+	 7977 14820
10899	0	0	Ki67+	 7981 14456
10900	0	0	Ki67+	 7983 14408
10901	0	0	Ki67+	 7987 14744
10902	0	0	Ki67+	 7992 15015
10903	0	0	Ki67+	 7992 15159
10904	0	0	Ki67+	 7997 14723
10905	0	0	Ki67+	 7998 14692
10906	0	0	Ki67+	 7998 15101
10907	0	0	Ki67+	 8004 14403
10908	0	0	Ki67+	 8007 14859
10909	0	0	Ki67+	 8008 14371
10910	0	0	Ki67+	 8011 15118
10911	0	0	Ki67+	 8015 15057
10912	0	0	Ki67+	 8016 15029
10913	0	0	Ki67+	 8017 14426
10914	0	0	Ki67+	 8017 15130
10915	0	0	Ki67+	 8018 14783
10916	0	0	Ki67+	 8026 15070
10917	0	0	Ki67+	 8031 14827
10918	0	0	Ki67+	 8034 14989
10919	0	0	Ki67+	 8035 14508
10920	0	0	Ki67+	 8037 14748
10921	0	0	Ki67+	 8038 14681
10922	0	0	Ki67+	 8040 14650
10923	0	0	Ki67+	 8042 14791
10924	0	0	Ki67+	 8044 14463
10925	0	0	Ki67+	 8049 15095
10926	0	0	Ki67+	 8051 14702
10927	0	0	Ki67+	 8051 15080
10928	0	0	Ki67+	 8052 14438
10929	0	0	Ki67+	 8052 14738
10930	0	0	Ki67+	 8057 14857
10931	0	0	Ki67+	 8059 14553
10932	0	0	Ki67+	 8062 15122
10933	0	0	Ki67+	 8069 14483
10934	0	0	Ki67+	 8070 14829
10935	0	0	Ki67+	 8073 14447
10936	0	0	Ki67+	 8074 14577
10937	0	0	Ki67+	 8075 14375
10938	0	0	Ki67+	 8078 14798
10939	0	0	Ki67+	 8081 15093
10940	0	0	Ki67+	 8082 14417
10941	0	0	Ki67+	 8084 14751
10942	0	0	Ki67+	 8084 15064
10943	0	0	Ki67+	 8087 14785
10944	0	0	Ki67+	 8088 14558
10945	0	0	Ki67+	 8090 14406
10946	0	0	Ki67+	 8093 14721
10947	0	0	Ki67+	 8102 15124
10948	0	0	Ki67+	 8106 14583
10949	0	0	Ki67+	 8110 14466
10950	0	0	Ki67+	 8110 14831
10951	0	0	Ki67+	 8121 14549
10952	0	0	Ki67+	 8124 14869
10953	0	0	Ki67+	 7329 15438
10954	0	0	Ki67+	 7331 15963
10955	0	0	Ki67+	 7334 15511
10956	0	0	Ki67+	 7340 15261
10957	0	0	Ki67+	 7341 15532
10958	0	0	Ki67+	 7343 15235
10959	0	0	Ki67+	 7345 15487
10960	0	0	Ki67+	 7345 15925
10961	0	0	Ki67+	 7351 15226
10962	0	0	Ki67+	 7353 15318
10963	0	0	Ki67+	 7357 15858
10964	0	0	Ki67+	 7358 15344
10965	0	0	Ki67+	 7359 15216
10966	0	0	Ki67+	 7361 15282
10967	0	0	Ki67+	 7361 15876
10968	0	0	Ki67+	 7362 15453
10969	0	0	Ki67+	 7363 15429
10970	0	0	Ki67+	 7364 15303
10971	0	0	Ki67+	 7369 15951
10972	0	0	Ki67+	 7371 15708
10973	0	0	Ki67+	 7373 15472
10974	0	0	Ki67+	 7376 15449
10975	0	0	Ki67+	 7378 15244
10976	0	0	Ki67+	 7380 15340
10977	0	0	Ki67+	 7381 15623
10978	0	0	Ki67+	 7383 15363
10979	0	0	Ki67+	 7384 15274
10980	0	0	Ki67+	 7385 15680
10981	0	0	Ki67+	 7386 15841
10982	0	0	Ki67+	 7388 15518
10983	0	0	Ki67+	 7391 15495
10984	0	0	Ki67+	 7392 15222
10985	0	0	Ki67+	 7392 15661
10986	0	0	Ki67+	 7399 15607
10987	0	0	Ki67+	 7400 15717
10988	0	0	Ki67+	 7403 15701
10989	0	0	Ki67+	 7404 15891
10990	0	0	Ki67+	 7406 15842
10991	0	0	Ki67+	 7412 15858
10992	0	0	Ki67+	 7415 15232
10993	0	0	Ki67+	 7415 15517
10994	0	0	Ki67+	 7417 15565
10995	0	0	Ki67+	 7418 15200
10996	0	0	Ki67+	 7420 15916
10997	0	0	Ki67+	 7425 15217
10998	0	0	Ki67+	 7426 15930
10999	0	0	Ki67+	 7428 15527
11000	0	0	Ki67+	 7429 15472
11001	0	0	Ki67+	 7431 15460
11002	0	0	Ki67+	 7431 15888
11003	0	0	Ki67+	 7432 15842
11004	0	0	Ki67+	 7432 15853
11005	0	0	Ki67+	 7434 15260
11006	0	0	Ki67+	 7436 15205
11007	0	0	Ki67+	 7439 15297
11008	0	0	Ki67+	 7440 15171
11009	0	0	Ki67+	 7440 15683
11010	0	0	Ki67+	 7440 15828
11011	0	0	Ki67+	 7442 15321
11012	0	0	Ki67+	 7445 15847
11013	0	0	Ki67+	 7446 15668
11014	0	0	Ki67+	 7448 15339
11015	0	0	Ki67+	 7453 15279
11016	0	0	Ki67+	 7453 15480
11017	0	0	Ki67+	 7454 15491
11018	0	0	Ki67+	 7460 15890
11019	0	0	Ki67+	 7463 15527
11020	0	0	Ki67+	 7466 15702
11021	0	0	Ki67+	 7469 15256
11022	0	0	Ki67+	 7473 15505
11023	0	0	Ki67+	 7477 15950
11024	0	0	Ki67+	 7479 15264
11025	0	0	Ki67+	 7479 15306
11026	0	0	Ki67+	 7479 15519
11027	0	0	Ki67+	 7487 15320
11028	0	0	Ki67+	 7496 15846
11029	0	0	Ki67+	 7500 15427
11030	0	0	Ki67+	 7501 15643
11031	0	0	Ki67+	 7504 15192
11032	0	0	Ki67+	 7505 15492
11033	0	0	Ki67+	 7506 15461
11034	0	0	Ki67+	 7507 15353
11035	0	0	Ki67+	 7514 15516
11036	0	0	Ki67+	 7516 15268
11037	0	0	Ki67+	 7521 15828
11038	0	0	Ki67+	 7522 15315
11039	0	0	Ki67+	 7529 15373
11040	0	0	Ki67+	 7529 15859
11041	0	0	Ki67+	 7532 15422
11042	0	0	Ki67+	 7535 15411
11043	0	0	Ki67+	 7536 15443
11044	0	0	Ki67+	 7537 15337
11045	0	0	Ki67+	 7540 15891
11046	0	0	Ki67+	 7541 15282
11047	0	0	Ki67+	 7542 15325
11048	0	0	Ki67+	 7546 15485
11049	0	0	Ki67+	 7551 15358
11050	0	0	Ki67+	 7551 15432
11051	0	0	Ki67+	 7553 15262
11052	0	0	Ki67+	 7558 15925
11053	0	0	Ki67+	 7560 15395
11054	0	0	Ki67+	 7564 15943
11055	0	0	Ki67+	 7567 15284
11056	0	0	Ki67+	 7570 15848
11057	0	0	Ki67+	 7577 15357
11058	0	0	Ki67+	 7579 15487
11059	0	0	Ki67+	 7581 15430
11060	0	0	Ki67+	 7581 15829
11061	0	0	Ki67+	 7582 15470
11062	0	0	Ki67+	 7583 15647
11063	0	0	Ki67+	 7587 15459
11064	0	0	Ki67+	 7588 15305
11065	0	0	Ki67+	 7589 15259
11066	0	0	Ki67+	 7589 15382
11067	0	0	Ki67+	 7589 15892
11068	0	0	Ki67+	 7590 15639
11069	0	0	Ki67+	 7593 15931
11070	0	0	Ki67+	 7594 15398
11071	0	0	Ki67+	 7595 15492
11072	0	0	Ki67+	 7600 15219
11073	0	0	Ki67+	 7602 15372
11074	0	0	Ki67+	 7605 15580
11075	0	0	Ki67+	 7607 15942
11076	0	0	Ki67+	 7611 15467
11077	0	0	Ki67+	 7611 15959
11078	0	0	Ki67+	 7617 15708
11079	0	0	Ki67+	 7618 15415
11080	0	0	Ki67+	 7619 15350
11081	0	0	Ki67+	 7622 15365
11082	0	0	Ki67+	 7625 15536
11083	0	0	Ki67+	 7627 15212
11084	0	0	Ki67+	 7627 15609
11085	0	0	Ki67+	 7629 15384
11086	0	0	Ki67+	 7629 15826
11087	0	0	Ki67+	 7632 15255
11088	0	0	Ki67+	 7636 15589
11089	0	0	Ki67+	 7638 15236
11090	0	0	Ki67+	 7641 15178
11091	0	0	Ki67+	 7641 15312
11092	0	0	Ki67+	 7645 15437
11093	0	0	Ki67+	 7645 15866
11094	0	0	Ki67+	 7646 15423
11095	0	0	Ki67+	 7648 15458
11096	0	0	Ki67+	 7649 15891
11097	0	0	Ki67+	 7650 15223
11098	0	0	Ki67+	 7650 15584
11099	0	0	Ki67+	 7654 15350
11100	0	0	Ki67+	 7654 15678
11101	0	0	Ki67+	 7654 15710
11102	0	0	Ki67+	 7655 15811
11103	0	0	Ki67+	 7657 15646
11104	0	0	Ki67+	 7657 15922
11105	0	0	Ki67+	 7660 15382
11106	0	0	Ki67+	 7665 15565
11107	0	0	Ki67+	 7667 15292
11108	0	0	Ki67+	 7668 15211
11109	0	0	Ki67+	 7668 15323
11110	0	0	Ki67+	 7678 15342
11111	0	0	Ki67+	 7686 15433
11112	0	0	Ki67+	 7686 15444
11113	0	0	Ki67+	 7688 15254
11114	0	0	Ki67+	 7690 15342
11115	0	0	Ki67+	 7697 15802
11116	0	0	Ki67+	 7698 15283
11117	0	0	Ki67+	 7698 15451
11118	0	0	Ki67+	 7702 15221
11119	0	0	Ki67+	 7705 15293
11120	0	0	Ki67+	 7705 15434
11121	0	0	Ki67+	 7712 15863
11122	0	0	Ki67+	 7713 15852
11123	0	0	Ki67+	 7716 15452
11124	0	0	Ki67+	 7718 15188
11125	0	0	Ki67+	 7719 15265
11126	0	0	Ki67+	 7725 15655
11127	0	0	Ki67+	 7726 15361
11128	0	0	Ki67+	 7726 15457
11129	0	0	Ki67+	 7730 15266
11130	0	0	Ki67+	 7731 15623
11131	0	0	Ki67+	 7735 15392
11132	0	0	Ki67+	 7742 15214
11133	0	0	Ki67+	 7749 15431
11134	0	0	Ki67+	 7750 15309
11135	0	0	Ki67+	 7754 15186
11136	0	0	Ki67+	 7757 15787
11137	0	0	Ki67+	 7761 15406
11138	0	0	Ki67+	 7765 15879
11139	0	0	Ki67+	 7766 15433
11140	0	0	Ki67+	 7774 15665
11141	0	0	Ki67+	 7784 15937
11142	0	0	Ki67+	 7788 15606
11143	0	0	Ki67+	 7792 15953
11144	0	0	Ki67+	 7796 15652
11145	0	0	Ki67+	 7799 15962
11146	0	0	Ki67+	 7802 15784
11147	0	0	Ki67+	 7802 15892
11148	0	0	Ki67+	 7815 15413
11149	0	0	Ki67+	 7818 15753
11150	0	0	Ki67+	 7819 15438
11151	0	0	Ki67+	 7825 15817
11152	0	0	Ki67+	 7831 15383
11153	0	0	Ki67+	 7838 15850
11154	0	0	Ki67+	 7839 15341
11155	0	0	Ki67+	 7840 15750
11156	0	0	Ki67+	 7843 15765
11157	0	0	Ki67+	 7845 15622
11158	0	0	Ki67+	 7848 15377
11159	0	0	Ki67+	 7850 15392
11160	0	0	Ki67+	 7855 15200
11161	0	0	Ki67+	 7855 15332
11162	0	0	Ki67+	 7861 15408
11163	0	0	Ki67+	 7861 15751
11164	0	0	Ki67+	 7861 15823
11165	0	0	Ki67+	 7863 15390
11166	0	0	Ki67+	 7863 15586
11167	0	0	Ki67+	 7865 15883
11168	0	0	Ki67+	 7869 15659
11169	0	0	Ki67+	 7870 15842
11170	0	0	Ki67+	 7871 15344
11171	0	0	Ki67+	 7871 15632
11172	0	0	Ki67+	 7872 15176
11173	0	0	Ki67+	 7878 15733
11174	0	0	Ki67+	 7880 15647
11175	0	0	Ki67+	 7882 15213
11176	0	0	Ki67+	 7885 15243
11177	0	0	Ki67+	 7887 15930
11178	0	0	Ki67+	 7892 15809
11179	0	0	Ki67+	 7895 15183
11180	0	0	Ki67+	 7896 15579
11181	0	0	Ki67+	 7897 15258
11182	0	0	Ki67+	 7899 15302
11183	0	0	Ki67+	 7899 15833
11184	0	0	Ki67+	 7902 15226
11185	0	0	Ki67+	 7905 15618
11186	0	0	Ki67+	 7907 15254
11187	0	0	Ki67+	 7908 15545
11188	0	0	Ki67+	 7910 15358
11189	0	0	Ki67+	 7911 15275
11190	0	0	Ki67+	 7920 15515
11191	0	0	Ki67+	 7924 15304
11192	0	0	Ki67+	 7924 15720
11193	0	0	Ki67+	 7924 15898
11194	0	0	Ki67+	 7926 15363
11195	0	0	Ki67+	 7927 15382
11196	0	0	Ki67+	 7930 15734
11197	0	0	Ki67+	 7936 15530
11198	0	0	Ki67+	 7940 15322
11199	0	0	Ki67+	 7940 15554
11200	0	0	Ki67+	 7945 15779
11201	0	0	Ki67+	 7950 15336
11202	0	0	Ki67+	 7971 15562
11203	0	0	Ki67+	 7976 15472
11204	0	0	Ki67+	 7978 15674
11205	0	0	Ki67+	 7993 15486
11206	0	0	Ki67+	 7993 15643
11207	0	0	Ki67+	 8001 15307
11208	0	0	Ki67+	 8008 15731
11209	0	0	Ki67+	 8010 15319
11210	0	0	Ki67+	 8014 15741
11211	0	0	Ki67+	 8026 15511
11212	0	0	Ki67+	 8028 15917
11213	0	0	Ki67+	 8029 15289
11214	0	0	Ki67+	 8029 15479
11215	0	0	Ki67+	 8029 15492
11216	0	0	Ki67+	 8032 15660
11217	0	0	Ki67+	 8035 15182
11218	0	0	Ki67+	 8042 15306
11219	0	0	Ki67+	 8044 15679
11220	0	0	Ki67+	 8045 15463
11221	0	0	Ki67+	 8066 15247
11222	0	0	Ki67+	 8077 15262
11223	0	0	Ki67+	 8084 15893
11224	0	0	Ki67+	 8086 15920
11225	0	0	Ki67+	 8096 15902
11226	0	0	Ki67+	 8100 15460
11227	0	0	Ki67+	 8105 15854
11228	0	0	Ki67+	 8119 15401
11229	0	0	Ki67+	 8122 15790
11230	0	0	Ki67+	 8127 15881
11231	0	0	Ki67+	 7331 15995
11232	0	0	Ki67+	 7343 16198
11233	0	0	Ki67+	 7346 16230
11234	0	0	Ki67+	 7355 16148
11235	0	0	Ki67+	 7357 16060
11236	0	0	Ki67+	 7373 16265
11237	0	0	Ki67+	 7376 16766
11238	0	0	Ki67+	 7383 16627
11239	0	0	Ki67+	 7386 16311
11240	0	0	Ki67+	 7400 16062
11241	0	0	Ki67+	 7412 16202
11242	0	0	Ki67+	 7426 16121
11243	0	0	Ki67+	 7433 16311
11244	0	0	Ki67+	 7445 16269
11245	0	0	Ki67+	 7446 16482
11246	0	0	Ki67+	 7447 16062
11247	0	0	Ki67+	 7452 16742
11248	0	0	Ki67+	 7457 16729
11249	0	0	Ki67+	 7460 16228
11250	0	0	Ki67+	 7486 16132
11251	0	0	Ki67+	 7489 16201
11252	0	0	Ki67+	 7504 16478
11253	0	0	Ki67+	 7507 16068
11254	0	0	Ki67+	 7508 16053
11255	0	0	Ki67+	 7510 16146
11256	0	0	Ki67+	 7528 16299
11257	0	0	Ki67+	 7533 16209
11258	0	0	Ki67+	 7538 16288
11259	0	0	Ki67+	 7539 16069
11260	0	0	Ki67+	 7549 16259
11261	0	0	Ki67+	 7550 16141
11262	0	0	Ki67+	 7563 16102
11263	0	0	Ki67+	 7566 16286
11264	0	0	Ki67+	 7575 16061
11265	0	0	Ki67+	 7575 16072
11266	0	0	Ki67+	 7587 16121
11267	0	0	Ki67+	 7590 16277
11268	0	0	Ki67+	 7591 16173
11269	0	0	Ki67+	 7594 16021
11270	0	0	Ki67+	 7596 16289
11271	0	0	Ki67+	 7601 16252
11272	0	0	Ki67+	 7607 16055
11273	0	0	Ki67+	 7607 16223
11274	0	0	Ki67+	 7612 16759
11275	0	0	Ki67+	 7620 16741
11276	0	0	Ki67+	 7628 16254
11277	0	0	Ki67+	 7636 16230
11278	0	0	Ki67+	 7640 16325
11279	0	0	Ki67+	 7642 16113
11280	0	0	Ki67+	 7658 16228
11281	0	0	Ki67+	 7661 16188
11282	0	0	Ki67+	 7667 16218
11283	0	0	Ki67+	 7671 16154
11284	0	0	Ki67+	 7687 16154
11285	0	0	Ki67+	 7693 16247
11286	0	0	Ki67+	 7711 16324
11287	0	0	Ki67+	 7718 16186
11288	0	0	Ki67+	 7718 16227
11289	0	0	Ki67+	 7722 16170
11290	0	0	Ki67+	 7722 16344
11291	0	0	Ki67+	 7731 16287
11292	0	0	Ki67+	 7735 16755
11293	0	0	Ki67+	 7737 16190
11294	0	0	Ki67+	 7756 16054
11295	0	0	Ki67+	 7767 16497
11296	0	0	Ki67+	 7777 16059
11297	0	0	Ki67+	 7792 16527
11298	0	0	Ki67+	 7801 16251
11299	0	0	Ki67+	 7806 16185
11300	0	0	Ki67+	 7812 16054
11301	0	0	Ki67+	 7815 16294
11302	0	0	Ki67+	 7816 16280
11303	0	0	Ki67+	 7835 16254
11304	0	0	Ki67+	 7850 16239
11305	0	0	Ki67+	 7864 16263
11306	0	0	Ki67+	 7869 16704
11307	0	0	Ki67+	 7880 16169
11308	0	0	Ki67+	 7883 16182
11309	0	0	Ki67+	 7883 16765
11310	0	0	Ki67+	 7900 16137
11311	0	0	Ki67+	 7913 16138
11312	0	0	Ki67+	 7923 16209
11313	0	0	Ki67+	 7960 16181
11314	0	0	Ki67+	 7962 16194
11315	0	0	Ki67+	 7992 16172
11316	0	0	Ki67+	 7994 16107
11317	0	0	Ki67+	 7994 16259
11318	0	0	Ki67+	 7994 16306
11319	0	0	Ki67+	 8000 16191
11320	0	0	Ki67+	 8006 16277
11321	0	0	Ki67+	 8031 16324
11322	0	0	Ki67+	 8044 16354
11323	0	0	Ki67+	 8046 16386
11324	0	0	Ki67+	 8058 16184
11325	0	0	Ki67+	 8079 16612
11326	0	0	Ki67+	 8085 16266
11327	0	0	Ki67+	 8086 16279
11328	0	0	Ki67+	 8087 16408
11329	0	0	Ki67+	 8092 16072
11330	0	0	Ki67+	 8098 16492
11331	0	0	Ki67+	 8121 15969
11332	0	0	Ki67+	 7334 17509
11333	0	0	Ki67+	 7341 16836
11334	0	0	Ki67+	 7341 16966
11335	0	0	Ki67+	 7346 17318
11336	0	0	Ki67+	 7348 17335
11337	0	0	Ki67+	 7353 17366
11338	0	0	Ki67+	 7358 17354
11339	0	0	Ki67+	 7360 17277
11340	0	0	Ki67+	 7364 17550
11341	0	0	Ki67+	 7371 17258
11342	0	0	Ki67+	 7375 17027
11343	0	0	Ki67+	 7379 16993
11344	0	0	Ki67+	 7396 17262
11345	0	0	Ki67+	 7404 16944
11346	0	0	Ki67+	 7417 16958
11347	0	0	Ki67+	 7421 17030
11348	0	0	Ki67+	 7439 16829
11349	0	0	Ki67+	 7441 16944
11350	0	0	Ki67+	 7447 16817
11351	0	0	Ki67+	 7447 17433
11352	0	0	Ki67+	 7452 17009
11353	0	0	Ki67+	 7454 16781
11354	0	0	Ki67+	 7461 16883
11355	0	0	Ki67+	 7465 16833
11356	0	0	Ki67+	 7466 16769
11357	0	0	Ki67+	 7470 16959
11358	0	0	Ki67+	 7475 16811
11359	0	0	Ki67+	 7476 17445
11360	0	0	Ki67+	 7494 16941
11361	0	0	Ki67+	 7496 17025
11362	0	0	Ki67+	 7497 17509
11363	0	0	Ki67+	 7498 16992
11364	0	0	Ki67+	 7505 17489
11365	0	0	Ki67+	 7507 16884
11366	0	0	Ki67+	 7519 17442
11367	0	0	Ki67+	 7522 17398
11368	0	0	Ki67+	 7526 17470
11369	0	0	Ki67+	 7533 17372
11370	0	0	Ki67+	 7533 17506
11371	0	0	Ki67+	 7537 17438
11372	0	0	Ki67+	 7539 17411
11373	0	0	Ki67+	 7542 17329
11374	0	0	Ki67+	 7553 16935
11375	0	0	Ki67+	 7557 16966
11376	0	0	Ki67+	 7558 17419
11377	0	0	Ki67+	 7559 17323
11378	0	0	Ki67+	 7563 17375
11379	0	0	Ki67+	 7563 17450
11380	0	0	Ki67+	 7565 17394
11381	0	0	Ki67+	 7571 17567
11382	0	0	Ki67+	 7578 16870
11383	0	0	Ki67+	 7580 17531
11384	0	0	Ki67+	 7585 17418
11385	0	0	Ki67+	 7586 17058
11386	0	0	Ki67+	 7587 17263
11387	0	0	Ki67+	 7591 16799
11388	0	0	Ki67+	 7604 17528
11389	0	0	Ki67+	 7612 17385
11390	0	0	Ki67+	 7623 17018
11391	0	0	Ki67+	 7626 17028
11392	0	0	Ki67+	 7626 17506
11393	0	0	Ki67+	 7630 16936
11394	0	0	Ki67+	 7630 17551
11395	0	0	Ki67+	 7631 17271
11396	0	0	Ki67+	 7639 17311
11397	0	0	Ki67+	 7643 16993
11398	0	0	Ki67+	 7644 16857
11399	0	0	Ki67+	 7648 16887
11400	0	0	Ki67+	 7653 17344
11401	0	0	Ki67+	 7657 17507
11402	0	0	Ki67+	 7660 17457
11403	0	0	Ki67+	 7665 16866
11404	0	0	Ki67+	 7667 17309
11405	0	0	Ki67+	 7679 17027
11406	0	0	Ki67+	 7691 16982
11407	0	0	Ki67+	 7696 16947
11408	0	0	Ki67+	 7699 17058
11409	0	0	Ki67+	 7704 17044
11410	0	0	Ki67+	 7708 17007
11411	0	0	Ki67+	 7709 16772
11412	0	0	Ki67+	 7709 16825
11413	0	0	Ki67+	 7715 16939
11414	0	0	Ki67+	 7720 17021
11415	0	0	Ki67+	 7722 16974
11416	0	0	Ki67+	 7737 17247
11417	0	0	Ki67+	 7759 16984
11418	0	0	Ki67+	 7760 16809
11419	0	0	Ki67+	 7779 16948
11420	0	0	Ki67+	 7780 17562
11421	0	0	Ki67+	 7787 16885
11422	0	0	Ki67+	 7789 16849
11423	0	0	Ki67+	 7790 16975
11424	0	0	Ki67+	 7792 16901
11425	0	0	Ki67+	 7794 17236
11426	0	0	Ki67+	 7798 16953
11427	0	0	Ki67+	 7800 17040
11428	0	0	Ki67+	 7804 16811
11429	0	0	Ki67+	 7807 16994
11430	0	0	Ki67+	 7807 17027
11431	0	0	Ki67+	 7820 17295
11432	0	0	Ki67+	 7831 17203
11433	0	0	Ki67+	 7833 17224
11434	0	0	Ki67+	 7839 17435
11435	0	0	Ki67+	 7843 17259
11436	0	0	Ki67+	 7849 17122
11437	0	0	Ki67+	 7850 17470
11438	0	0	Ki67+	 7851 17306
11439	0	0	Ki67+	 7851 17406
11440	0	0	Ki67+	 7852 17386
11441	0	0	Ki67+	 7854 17078
11442	0	0	Ki67+	 7855 16985
11443	0	0	Ki67+	 7855 17279
11444	0	0	Ki67+	 7861 17246
11445	0	0	Ki67+	 7861 17322
11446	0	0	Ki67+	 7862 17342
11447	0	0	Ki67+	 7865 17429
11448	0	0	Ki67+	 7866 17208
11449	0	0	Ki67+	 7866 17487
11450	0	0	Ki67+	 7868 17084
11451	0	0	Ki67+	 7871 17266
11452	0	0	Ki67+	 7874 17365
11453	0	0	Ki67+	 7875 16811
11454	0	0	Ki67+	 7875 16848
11455	0	0	Ki67+	 7885 16792
11456	0	0	Ki67+	 7885 16812
11457	0	0	Ki67+	 7886 17033
11458	0	0	Ki67+	 7887 17412
11459	0	0	Ki67+	 7890 17209
11460	0	0	Ki67+	 7891 17392
11461	0	0	Ki67+	 7893 17309
11462	0	0	Ki67+	 7894 17437
11463	0	0	Ki67+	 7896 17459
11464	0	0	Ki67+	 7897 16849
11465	0	0	Ki67+	 7900 17260
11466	0	0	Ki67+	 7900 17496
11467	0	0	Ki67+	 7904 16828
11468	0	0	Ki67+	 7907 17368
11469	0	0	Ki67+	 7908 17518
11470	0	0	Ki67+	 7909 17278
11471	0	0	Ki67+	 7912 17165
11472	0	0	Ki67+	 7913 17306
11473	0	0	Ki67+	 7918 17011
11474	0	0	Ki67+	 7918 17450
11475	0	0	Ki67+	 7919 16801
11476	0	0	Ki67+	 7919 17032
11477	0	0	Ki67+	 7922 16861
11478	0	0	Ki67+	 7923 16972
11479	0	0	Ki67+	 7923 17482
11480	0	0	Ki67+	 7925 17509
11481	0	0	Ki67+	 7930 16992
11482	0	0	Ki67+	 7932 17140
11483	0	0	Ki67+	 7934 17093
11484	0	0	Ki67+	 7934 17236
11485	0	0	Ki67+	 7940 17299
11486	0	0	Ki67+	 7943 17158
11487	0	0	Ki67+	 7944 16827
11488	0	0	Ki67+	 7944 17014
11489	0	0	Ki67+	 7947 17440
11490	0	0	Ki67+	 7948 17345
11491	0	0	Ki67+	 7952 16994
11492	0	0	Ki67+	 7952 17111
11493	0	0	Ki67+	 7955 17473
11494	0	0	Ki67+	 7963 17197
11495	0	0	Ki67+	 7965 17421
11496	0	0	Ki67+	 7973 16978
11497	0	0	Ki67+	 7975 17374
11498	0	0	Ki67+	 7976 16869
11499	0	0	Ki67+	 7980 17101
11500	0	0	Ki67+	 7985 17355
11501	0	0	Ki67+	 7988 17444
11502	0	0	Ki67+	 7990 17407
11503	0	0	Ki67+	 7991 16864
11504	0	0	Ki67+	 7994 16851
11505	0	0	Ki67+	 7994 17242
11506	0	0	Ki67+	 7998 16989
11507	0	0	Ki67+	 8005 16893
11508	0	0	Ki67+	 8006 17205
11509	0	0	Ki67+	 8008 17129
11510	0	0	Ki67+	 8008 17337
11511	0	0	Ki67+	 8014 17298
11512	0	0	Ki67+	 8015 17016
11513	0	0	Ki67+	 8023 17082
11514	0	0	Ki67+	 8025 17246
11515	0	0	Ki67+	 8028 17352
11516	0	0	Ki67+	 8035 16988
11517	0	0	Ki67+	 8036 17265
11518	0	0	Ki67+	 8037 17361
11519	0	0	Ki67+	 8038 17536
11520	0	0	Ki67+	 8043 17340
11521	0	0	Ki67+	 8043 17516
11522	0	0	Ki67+	 8045 17076
11523	0	0	Ki67+	 8052 17001
11524	0	0	Ki67+	 8052 17050
11525	0	0	Ki67+	 8055 16824
11526	0	0	Ki67+	 8055 17352
11527	0	0	Ki67+	 8057 16911
11528	0	0	Ki67+	 8057 17204
11529	0	0	Ki67+	 8062 16886
11530	0	0	Ki67+	 8063 17342
11531	0	0	Ki67+	 8064 17305
11532	0	0	Ki67+	 8071 17151
11533	0	0	Ki67+	 8075 17314
11534	0	0	Ki67+	 8084 16841
11535	0	0	Ki67+	 8086 16813
11536	0	0	Ki67+	 8103 17530
11537	0	0	Ki67+	 8105 16906
11538	0	0	Ki67+	 8105 17202
11539	0	0	Ki67+	 8112 17563
11540	0	0	Ki67+	 8117 17475
11541	0	0	Ki67+	 8119 17247
11542	0	0	Ki67+	 7329 18158
11543	0	0	Ki67+	 7329 18215
11544	0	0	Ki67+	 7329 18319
11545	0	0	Ki67+	 7330 17980
11546	0	0	Ki67+	 7331 17754
11547	0	0	Ki67+	 7332 17766
11548	0	0	Ki67+	 7332 18339
11549	0	0	Ki67+	 7333 17946
11550	0	0	Ki67+	 7337 17642
11551	0	0	Ki67+	 7338 17594
11552	0	0	Ki67+	 7339 18099
11553	0	0	Ki67+	 7340 17733
11554	0	0	Ki67+	 7343 17862
11555	0	0	Ki67+	 7346 18307
11556	0	0	Ki67+	 7347 17661
11557	0	0	Ki67+	 7347 17907
11558	0	0	Ki67+	 7349 17828
11559	0	0	Ki67+	 7352 17999
11560	0	0	Ki67+	 7358 18123
11561	0	0	Ki67+	 7359 18048
11562	0	0	Ki67+	 7359 18159
11563	0	0	Ki67+	 7360 17733
11564	0	0	Ki67+	 7369 18059
11565	0	0	Ki67+	 7371 17861
11566	0	0	Ki67+	 7372 18030
11567	0	0	Ki67+	 7373 17682
11568	0	0	Ki67+	 7374 18162
11569	0	0	Ki67+	 7378 17751
11570	0	0	Ki67+	 7378 17787
11571	0	0	Ki67+	 7382 17715
11572	0	0	Ki67+	 7382 17921
11573	0	0	Ki67+	 7382 18055
11574	0	0	Ki67+	 7383 17807
11575	0	0	Ki67+	 7384 17587
11576	0	0	Ki67+	 7384 17639
11577	0	0	Ki67+	 7384 17696
11578	0	0	Ki67+	 7389 17609
11579	0	0	Ki67+	 7389 18135
11580	0	0	Ki67+	 7394 17936
11581	0	0	Ki67+	 7395 18018
11582	0	0	Ki67+	 7397 18225
11583	0	0	Ki67+	 7401 17896
11584	0	0	Ki67+	 7402 17992
11585	0	0	Ki67+	 7405 18044
11586	0	0	Ki67+	 7409 17814
11587	0	0	Ki67+	 7410 18005
11588	0	0	Ki67+	 7413 17713
11589	0	0	Ki67+	 7415 17730
11590	0	0	Ki67+	 7423 17624
11591	0	0	Ki67+	 7423 17914
11592	0	0	Ki67+	 7424 17958
11593	0	0	Ki67+	 7425 17647
11594	0	0	Ki67+	 7428 17843
11595	0	0	Ki67+	 7485 18267
11596	0	0	Ki67+	 7510 17917
11597	0	0	Ki67+	 7517 18031
11598	0	0	Ki67+	 7518 18003
11599	0	0	Ki67+	 7523 18070
11600	0	0	Ki67+	 7523 18180
11601	0	0	Ki67+	 7526 18099
11602	0	0	Ki67+	 7528 18015
11603	0	0	Ki67+	 7535 17967
11604	0	0	Ki67+	 7536 17689
11605	0	0	Ki67+	 7536 17726
11606	0	0	Ki67+	 7539 17844
11607	0	0	Ki67+	 7544 17808
11608	0	0	Ki67+	 7548 17606
11609	0	0	Ki67+	 7549 18051
11610	0	0	Ki67+	 7550 18137
11611	0	0	Ki67+	 7553 18117
11612	0	0	Ki67+	 7558 17810
11613	0	0	Ki67+	 7568 17868
11614	0	0	Ki67+	 7569 17608
11615	0	0	Ki67+	 7571 17650
11616	0	0	Ki67+	 7577 17713
11617	0	0	Ki67+	 7578 17806
11618	0	0	Ki67+	 7580 18042
11619	0	0	Ki67+	 7581 18134
11620	0	0	Ki67+	 7588 17698
11621	0	0	Ki67+	 7589 17575
11622	0	0	Ki67+	 7591 17771
11623	0	0	Ki67+	 7592 17630
11624	0	0	Ki67+	 7597 17618
11625	0	0	Ki67+	 7599 17847
11626	0	0	Ki67+	 7600 18139
11627	0	0	Ki67+	 7602 17835
11628	0	0	Ki67+	 7604 17679
11629	0	0	Ki67+	 7605 17873
11630	0	0	Ki67+	 7616 18112
11631	0	0	Ki67+	 7621 17638
11632	0	0	Ki67+	 7621 18016
11633	0	0	Ki67+	 7625 17888
11634	0	0	Ki67+	 7628 17649
11635	0	0	Ki67+	 7634 17610
11636	0	0	Ki67+	 7643 17738
11637	0	0	Ki67+	 7646 17819
11638	0	0	Ki67+	 7656 17982
11639	0	0	Ki67+	 7657 17648
11640	0	0	Ki67+	 7658 17810
11641	0	0	Ki67+	 7663 17828
11642	0	0	Ki67+	 7663 17944
11643	0	0	Ki67+	 7668 17676
11644	0	0	Ki67+	 7668 17976
11645	0	0	Ki67+	 7671 18071
11646	0	0	Ki67+	 7674 17631
11647	0	0	Ki67+	 7684 17796
11648	0	0	Ki67+	 7684 18253
11649	0	0	Ki67+	 7686 18151
11650	0	0	Ki67+	 7690 18119
11651	0	0	Ki67+	 7696 17696
11652	0	0	Ki67+	 7697 17763
11653	0	0	Ki67+	 7697 18293
11654	0	0	Ki67+	 7698 17589
11655	0	0	Ki67+	 7707 18314
11656	0	0	Ki67+	 7708 17654
11657	0	0	Ki67+	 7711 17724
11658	0	0	Ki67+	 7711 18342
11659	0	0	Ki67+	 7713 18258
11660	0	0	Ki67+	 7717 17819
11661	0	0	Ki67+	 7719 17609
11662	0	0	Ki67+	 7723 18164
11663	0	0	Ki67+	 7723 18191
11664	0	0	Ki67+	 7724 17791
11665	0	0	Ki67+	 7725 18335
11666	0	0	Ki67+	 7727 17694
11667	0	0	Ki67+	 7728 18208
11668	0	0	Ki67+	 7729 18104
11669	0	0	Ki67+	 7731 18017
11670	0	0	Ki67+	 7733 17668
11671	0	0	Ki67+	 7735 17623
11672	0	0	Ki67+	 7736 17990
11673	0	0	Ki67+	 7738 18135
11674	0	0	Ki67+	 7748 17815
11675	0	0	Ki67+	 7749 17710
11676	0	0	Ki67+	 7750 18041
11677	0	0	Ki67+	 7751 17942
11678	0	0	Ki67+	 7754 17780
11679	0	0	Ki67+	 7757 17931
11680	0	0	Ki67+	 7763 17673
11681	0	0	Ki67+	 7780 17801
11682	0	0	Ki67+	 7795 17849
11683	0	0	Ki67+	 7809 17820
11684	0	0	Ki67+	 7810 17804
11685	0	0	Ki67+	 7811 18321
11686	0	0	Ki67+	 7819 18054
11687	0	0	Ki67+	 7820 17784
11688	0	0	Ki67+	 7828 18188
11689	0	0	Ki67+	 7828 18322
11690	0	0	Ki67+	 7831 17756
11691	0	0	Ki67+	 7832 18296
11692	0	0	Ki67+	 7833 18096
11693	0	0	Ki67+	 7837 18043
11694	0	0	Ki67+	 7845 17944
11695	0	0	Ki67+	 7845 18110
11696	0	0	Ki67+	 7851 18300
11697	0	0	Ki67+	 7859 17787
11698	0	0	Ki67+	 7860 17848
11699	0	0	Ki67+	 7862 17828
11700	0	0	Ki67+	 7899 18157
11701	0	0	Ki67+	 7903 18277
11702	0	0	Ki67+	 7917 18029
11703	0	0	Ki67+	 7917 18046
11704	0	0	Ki67+	 7917 18178
11705	0	0	Ki67+	 7918 18168
11706	0	0	Ki67+	 7919 17978
11707	0	0	Ki67+	 7919 18295
11708	0	0	Ki67+	 7920 18222
11709	0	0	Ki67+	 7921 18284
11710	0	0	Ki67+	 7924 18337
11711	0	0	Ki67+	 7925 18108
11712	0	0	Ki67+	 7928 18068
11713	0	0	Ki67+	 7929 18022
11714	0	0	Ki67+	 7930 17872
11715	0	0	Ki67+	 7932 18147
11716	0	0	Ki67+	 7939 17790
11717	0	0	Ki67+	 7941 17987
11718	0	0	Ki67+	 7942 17590
11719	0	0	Ki67+	 7944 17999
11720	0	0	Ki67+	 7946 17902
11721	0	0	Ki67+	 7946 18185
11722	0	0	Ki67+	 7947 18140
11723	0	0	Ki67+	 7951 18276
11724	0	0	Ki67+	 7952 18039
11725	0	0	Ki67+	 7954 18294
11726	0	0	Ki67+	 7958 18231
11727	0	0	Ki67+	 7960 18073
11728	0	0	Ki67+	 7964 18367
11729	0	0	Ki67+	 7965 18345
11730	0	0	Ki67+	 7968 18173
11731	0	0	Ki67+	 7970 17894
11732	0	0	Ki67+	 7974 18008
11733	0	0	Ki67+	 7976 17969
11734	0	0	Ki67+	 7977 18193
11735	0	0	Ki67+	 7978 18203
11736	0	0	Ki67+	 7978 18286
11737	0	0	Ki67+	 7980 17843
11738	0	0	Ki67+	 7981 17931
11739	0	0	Ki67+	 7982 17804
11740	0	0	Ki67+	 7983 17919
11741	0	0	Ki67+	 7983 18066
11742	0	0	Ki67+	 7984 17765
11743	0	0	Ki67+	 7986 17980
11744	0	0	Ki67+	 7988 17735
11745	0	0	Ki67+	 7988 18292
11746	0	0	Ki67+	 7991 18138
11747	0	0	Ki67+	 7992 18097
11748	0	0	Ki67+	 7995 18238
11749	0	0	Ki67+	 8003 18201
11750	0	0	Ki67+	 8005 17592
11751	0	0	Ki67+	 8007 18152
11752	0	0	Ki67+	 8010 18052
11753	0	0	Ki67+	 8011 17799
11754	0	0	Ki67+	 8011 18342
11755	0	0	Ki67+	 8012 17630
11756	0	0	Ki67+	 8013 17748
11757	0	0	Ki67+	 8015 17674
11758	0	0	Ki67+	 8020 17715
11759	0	0	Ki67+	 8021 17868
11760	0	0	Ki67+	 8022 17898
11761	0	0	Ki67+	 8022 18324
11762	0	0	Ki67+	 8024 17782
11763	0	0	Ki67+	 8024 18123
11764	0	0	Ki67+	 8024 18298
11765	0	0	Ki67+	 8026 17968
11766	0	0	Ki67+	 8026 18033
11767	0	0	Ki67+	 8027 17587
11768	0	0	Ki67+	 8029 18081
11769	0	0	Ki67+	 8031 18194
11770	0	0	Ki67+	 8036 17598
11771	0	0	Ki67+	 8037 18005
11772	0	0	Ki67+	 8041 17842
11773	0	0	Ki67+	 8047 17892
11774	0	0	Ki67+	 8047 17955
11775	0	0	Ki67+	 8048 18275
11776	0	0	Ki67+	 8049 17924
11777	0	0	Ki67+	 8055 18307
11778	0	0	Ki67+	 8059 17859
11779	0	0	Ki67+	 8070 17695
11780	0	0	Ki67+	 8070 18277
11781	0	0	Ki67+	 8073 17630
11782	0	0	Ki67+	 8078 18250
11783	0	0	Ki67+	 8081 17787
11784	0	0	Ki67+	 8084 17935
11785	0	0	Ki67+	 8088 18027
11786	0	0	Ki67+	 8089 17834
11787	0	0	Ki67+	 8089 17863
11788	0	0	Ki67+	 8090 18098
11789	0	0	Ki67+	 8091 17764
11790	0	0	Ki67+	 8091 18257
11791	0	0	Ki67+	 8091 18291
11792	0	0	Ki67+	 8094 17647
11793	0	0	Ki67+	 8094 18205
11794	0	0	Ki67+	 8096 17616
11795	0	0	Ki67+	 8097 18055
11796	0	0	Ki67+	 8099 18161
11797	0	0	Ki67+	 8103 17810
11798	0	0	Ki67+	 8108 17836
11799	0	0	Ki67+	 8108 18141
11800	0	0	Ki67+	 8115 18266
11801	0	0	Ki67+	 8119 17685
11802	0	0	Ki67+	 8120 17832
11803	0	0	Ki67+	 8120 18186
11804	0	0	Ki67+	 8121 17649
11805	0	0	Ki67+	 7329 18747
11806	0	0	Ki67+	 7332 18664
11807	0	0	Ki67+	 7334 18393
11808	0	0	Ki67+	 7335 18868
11809	0	0	Ki67+	 7338 18837
11810	0	0	Ki67+	 7339 18777
11811	0	0	Ki67+	 7343 18824
11812	0	0	Ki67+	 7345 18633
11813	0	0	Ki67+	 7349 18659
11814	0	0	Ki67+	 7351 18801
11815	0	0	Ki67+	 7357 18745
11816	0	0	Ki67+	 7357 18850
11817	0	0	Ki67+	 7360 18865
11818	0	0	Ki67+	 7373 18841
11819	0	0	Ki67+	 7374 18642
11820	0	0	Ki67+	 7384 18874
11821	0	0	Ki67+	 7417 18874
11822	0	0	Ki67+	 7452 18430
11823	0	0	Ki67+	 7463 18500
11824	0	0	Ki67+	 7467 18471
11825	0	0	Ki67+	 7486 18420
11826	0	0	Ki67+	 7492 18510
11827	0	0	Ki67+	 7495 18392
11828	0	0	Ki67+	 7498 18464
11829	0	0	Ki67+	 7516 18443
11830	0	0	Ki67+	 7526 18520
11831	0	0	Ki67+	 7539 18502
11832	0	0	Ki67+	 7541 18446
11833	0	0	Ki67+	 7544 18560
11834	0	0	Ki67+	 7553 18517
11835	0	0	Ki67+	 7557 18471
11836	0	0	Ki67+	 7567 18562
11837	0	0	Ki67+	 7591 18468
11838	0	0	Ki67+	 7605 18402
11839	0	0	Ki67+	 7610 18534
11840	0	0	Ki67+	 7610 18563
11841	0	0	Ki67+	 7625 18403
11842	0	0	Ki67+	 7626 18518
11843	0	0	Ki67+	 7634 18557
11844	0	0	Ki67+	 7641 18513
11845	0	0	Ki67+	 7642 18664
11846	0	0	Ki67+	 7643 18386
11847	0	0	Ki67+	 7643 18542
11848	0	0	Ki67+	 7645 18599
11849	0	0	Ki67+	 7654 18694
11850	0	0	Ki67+	 7667 18584
11851	0	0	Ki67+	 7674 18542
11852	0	0	Ki67+	 7680 19143
11853	0	0	Ki67+	 7681 18634
11854	0	0	Ki67+	 7687 18650
11855	0	0	Ki67+	 7688 19076
11856	0	0	Ki67+	 7689 18677
11857	0	0	Ki67+	 7695 19133
11858	0	0	Ki67+	 7701 18530
11859	0	0	Ki67+	 7701 18572
11860	0	0	Ki67+	 7704 18609
11861	0	0	Ki67+	 7708 18694
11862	0	0	Ki67+	 7708 18730
11863	0	0	Ki67+	 7715 18376
11864	0	0	Ki67+	 7718 19129
11865	0	0	Ki67+	 7719 18528
11866	0	0	Ki67+	 7724 18569
11867	0	0	Ki67+	 7726 18643
11868	0	0	Ki67+	 7728 18673
11869	0	0	Ki67+	 7728 19154
11870	0	0	Ki67+	 7729 18732
11871	0	0	Ki67+	 7740 18728
11872	0	0	Ki67+	 7744 18805
11873	0	0	Ki67+	 7746 18781
11874	0	0	Ki67+	 7747 19126
11875	0	0	Ki67+	 7753 18871
11876	0	0	Ki67+	 7754 18649
11877	0	0	Ki67+	 7756 18618
11878	0	0	Ki67+	 7756 18828
11879	0	0	Ki67+	 7759 18675
11880	0	0	Ki67+	 7762 18637
11881	0	0	Ki67+	 7766 18825
11882	0	0	Ki67+	 7772 18596
11883	0	0	Ki67+	 7772 18848
11884	0	0	Ki67+	 7774 18944
11885	0	0	Ki67+	 7778 18890
11886	0	0	Ki67+	 7779 18912
11887	0	0	Ki67+	 7781 19129
11888	0	0	Ki67+	 7784 18773
11889	0	0	Ki67+	 7795 18800
11890	0	0	Ki67+	 7796 18616
11891	0	0	Ki67+	 7796 18750
11892	0	0	Ki67+	 7796 18838
11893	0	0	Ki67+	 7800 18522
11894	0	0	Ki67+	 7804 18869
11895	0	0	Ki67+	 7809 18909
11896	0	0	Ki67+	 7809 18932
11897	0	0	Ki67+	 7811 19164
11898	0	0	Ki67+	 7814 18550
11899	0	0	Ki67+	 7822 18609
11900	0	0	Ki67+	 7827 18624
11901	0	0	Ki67+	 7827 18909
11902	0	0	Ki67+	 7828 18525
11903	0	0	Ki67+	 7828 18797
11904	0	0	Ki67+	 7830 18843
11905	0	0	Ki67+	 7832 18421
11906	0	0	Ki67+	 7842 18473
11907	0	0	Ki67+	 7847 18556
11908	0	0	Ki67+	 7847 18877
11909	0	0	Ki67+	 7849 18785
11910	0	0	Ki67+	 7852 18890
11911	0	0	Ki67+	 7874 18640
11912	0	0	Ki67+	 7892 18489
11913	0	0	Ki67+	 7921 18962
11914	0	0	Ki67+	 7925 18628
11915	0	0	Ki67+	 7934 18694
11916	0	0	Ki67+	 7938 18938
11917	0	0	Ki67+	 7943 18609
11918	0	0	Ki67+	 7944 18772
11919	0	0	Ki67+	 7945 18578
11920	0	0	Ki67+	 7946 18642
11921	0	0	Ki67+	 7948 18827
11922	0	0	Ki67+	 7949 19163
11923	0	0	Ki67+	 7950 18398
11924	0	0	Ki67+	 7952 18887
11925	0	0	Ki67+	 7955 18674
11926	0	0	Ki67+	 7956 18843
11927	0	0	Ki67+	 7960 18919
11928	0	0	Ki67+	 7968 18871
11929	0	0	Ki67+	 7969 19128
11930	0	0	Ki67+	 7969 19160
11931	0	0	Ki67+	 7972 18598
11932	0	0	Ki67+	 7973 18523
11933	0	0	Ki67+	 7973 18920
11934	0	0	Ki67+	 7975 18897
11935	0	0	Ki67+	 7978 18632
11936	0	0	Ki67+	 7980 18867
11937	0	0	Ki67+	 7985 18464
11938	0	0	Ki67+	 7985 18694
11939	0	0	Ki67+	 7989 18446
11940	0	0	Ki67+	 7991 18474
11941	0	0	Ki67+	 7992 18428
11942	0	0	Ki67+	 7993 18411
11943	0	0	Ki67+	 8002 19135
11944	0	0	Ki67+	 8006 18585
11945	0	0	Ki67+	 8006 19163
11946	0	0	Ki67+	 8017 19152
11947	0	0	Ki67+	 8023 18457
11948	0	0	Ki67+	 8024 18736
11949	0	0	Ki67+	 8028 18506
11950	0	0	Ki67+	 8048 18701
11951	0	0	Ki67+	 8052 18470
11952	0	0	Ki67+	 8056 18731
11953	0	0	Ki67+	 8061 18445
11954	0	0	Ki67+	 8065 18499
11955	0	0	Ki67+	 8078 18484
11956	0	0	Ki67+	 8080 18449
11957	0	0	Ki67+	 8083 18372
11958	0	0	Ki67+	 8085 18528
11959	0	0	Ki67+	 8086 18400
11960	0	0	Ki67+	 8093 18473
11961	0	0	Ki67+	 8096 18616
11962	0	0	Ki67+	 8101 18508
11963	0	0	Ki67+	 8119 18490
11964	0	0	Ki67+	 8127 18505
11965	0	0	Ki67+	 7674 19176
11966	0	0	Ki67+	 7684 19187
11967	0	0	Ki67+	 7686 19214
11968	0	0	Ki67+	 7714 19221
11969	0	0	Ki67+	 7719 19186
11970	0	0	Ki67+	 7782 19231
11971	0	0	Ki67+	 7810 19243
11972	0	0	Ki67+	 7831 19253
11973	0	0	Ki67+	 7839 19268
11974	0	0	Ki67+	 7859 19226
11975	0	0	Ki67+	 7867 19264
11976	0	0	Ki67+	 7878 19265
11977	0	0	Ki67+	 7953 19181
11978	0	0	Ki67+	 7972 19206
11979	0	0	Ki67+	 7988 19187
11980	0	0	Ki67+	 8003 19274
11981	0	0	Ki67+	 8006 19320
11982	0	0	Ki67+	 8016 19203
11983	0	0	Ki67+	 8017 19274
11984	0	0	Ki67+	 8020 19311
11985	0	0	Ki67+	 8024 19184
11986	0	0	Ki67+	 8026 19236
11987	0	0	Ki67+	 8027 19365
11988	0	0	Ki67+	 8032 19512
11989	0	0	Ki67+	 8040 19490
11990	0	0	Ki67+	 8040 19556
11991	0	0	Ki67+	 8042 19388
11992	0	0	Ki67+	 8042 19535
11993	0	0	Ki67+	 8051 19308
11994	0	0	Ki67+	 8052 19415
11995	0	0	Ki67+	 8052 19583
11996	0	0	Ki67+	 8054 19221
11997	0	0	Ki67+	 8058 19271
11998	0	0	Ki67+	 8060 19249
11999	0	0	Ki67+	 8060 19435
12000	0	0	Ki67+	 8060 19559
12001	0	0	Ki67+	 8065 19473
12002	0	0	Ki67+	 8067 19302
12003	0	0	Ki67+	 8068 19596
12004	0	0	Ki67+	 8068 19613
12005	0	0	Ki67+	 8076 19216
12006	0	0	Ki67+	 8076 19551
12007	0	0	Ki67+	 8078 19503
12008	0	0	Ki67+	 8081 19204
12009	0	0	Ki67+	 8083 19332
12010	0	0	Ki67+	 8083 19386
12011	0	0	Ki67+	 8091 19522
12012	0	0	Ki67+	 8095 19368
12013	0	0	Ki67+	 8095 19656
12014	0	0	Ki67+	 8096 19434
12015	0	0	Ki67+	 8101 19598
12016	0	0	Ki67+	 8101 19627
12017	0	0	Ki67+	 8104 19477
12018	0	0	Ki67+	 8107 19273
12019	0	0	Ki67+	 8110 19202
12020	0	0	Ki67+	 8110 19555
12021	0	0	Ki67+	 8110 19612
12022	0	0	Ki67+	 8117 19522
12023	0	0	Ki67+	 8119 19503
12024	0	0	Ki67+	 8119 19579
12025	0	0	Ki67+	 8124 19472
12026	0	0	Ki67+	 8363 6839
12027	0	0	Ki67+	 8400 6777
12028	0	0	Ki67+	 8748 6791
12029	0	0	Ki67+	 8792 6697
12030	0	0	Ki67+	 8915 6455
12031	0	0	Ki67+	 8920 6818
12032	0	0	Ki67+	 8141 7481
12033	0	0	Ki67+	 8141 7584
12034	0	0	Ki67+	 8141 7603
12035	0	0	Ki67+	 8159 7581
12036	0	0	Ki67+	 8161 7563
12037	0	0	Ki67+	 8162 7441
12038	0	0	Ki67+	 8165 7408
12039	0	0	Ki67+	 8166 7379
12040	0	0	Ki67+	 8195 7525
12041	0	0	Ki67+	 8201 7447
12042	0	0	Ki67+	 8222 7327
12043	0	0	Ki67+	 8240 7327
12044	0	0	Ki67+	 8245 7523
12045	0	0	Ki67+	 8262 7070
12046	0	0	Ki67+	 8314 7502
12047	0	0	Ki67+	 8317 6900
12048	0	0	Ki67+	 8361 7625
12049	0	0	Ki67+	 8367 6850
12050	0	0	Ki67+	 8406 7399
12051	0	0	Ki67+	 8415 7503
12052	0	0	Ki67+	 8429 6885
12053	0	0	Ki67+	 8451 7309
12054	0	0	Ki67+	 8472 6938
12055	0	0	Ki67+	 8538 6998
12056	0	0	Ki67+	 8545 7008
12057	0	0	Ki67+	 8560 7021
12058	0	0	Ki67+	 8567 7007
12059	0	0	Ki67+	 8572 7145
12060	0	0	Ki67+	 8583 7024
12061	0	0	Ki67+	 8609 7021
12062	0	0	Ki67+	 8609 7279
12063	0	0	Ki67+	 8628 7019
12064	0	0	Ki67+	 8631 7047
12065	0	0	Ki67+	 8640 7621
12066	0	0	Ki67+	 8680 7418
12067	0	0	Ki67+	 8687 7202
12068	0	0	Ki67+	 8703 7611
12069	0	0	Ki67+	 8729 7297
12070	0	0	Ki67+	 8737 7267
12071	0	0	Ki67+	 8752 7582
12072	0	0	Ki67+	 8768 7637
12073	0	0	Ki67+	 8769 7136
12074	0	0	Ki67+	 8770 7352
12075	0	0	Ki67+	 8792 7641
12076	0	0	Ki67+	 8816 7639
12077	0	0	Ki67+	 8836 7608
12078	0	0	Ki67+	 8843 7235
12079	0	0	Ki67+	 8845 7633
12080	0	0	Ki67+	 8855 7115
12081	0	0	Ki67+	 8861 7292
12082	0	0	Ki67+	 8862 7214
12083	0	0	Ki67+	 8870 7245
12084	0	0	Ki67+	 8893 7639
12085	0	0	Ki67+	 8907 7072
12086	0	0	Ki67+	 8920 7112
12087	0	0	Ki67+	 8132 7752
12088	0	0	Ki67+	 8133 7703
12089	0	0	Ki67+	 8144 7748
12090	0	0	Ki67+	 8152 7652
12091	0	0	Ki67+	 8168 8129
12092	0	0	Ki67+	 8181 7848
12093	0	0	Ki67+	 8183 7785
12094	0	0	Ki67+	 8194 8034
12095	0	0	Ki67+	 8203 7987
12096	0	0	Ki67+	 8205 7852
12097	0	0	Ki67+	 8212 8011
12098	0	0	Ki67+	 8221 7834
12099	0	0	Ki67+	 8222 7704
12100	0	0	Ki67+	 8225 8059
12101	0	0	Ki67+	 8227 8045
12102	0	0	Ki67+	 8232 7854
12103	0	0	Ki67+	 8239 8210
12104	0	0	Ki67+	 8243 7828
12105	0	0	Ki67+	 8244 8082
12106	0	0	Ki67+	 8250 8236
12107	0	0	Ki67+	 8259 8110
12108	0	0	Ki67+	 8264 7767
12109	0	0	Ki67+	 8265 7814
12110	0	0	Ki67+	 8273 8137
12111	0	0	Ki67+	 8278 7778
12112	0	0	Ki67+	 8288 7706
12113	0	0	Ki67+	 8309 7715
12114	0	0	Ki67+	 8309 8200
12115	0	0	Ki67+	 8314 7693
12116	0	0	Ki67+	 8314 7728
12117	0	0	Ki67+	 8319 8100
12118	0	0	Ki67+	 8341 7677
12119	0	0	Ki67+	 8356 7955
12120	0	0	Ki67+	 8360 8272
12121	0	0	Ki67+	 8363 7657
12122	0	0	Ki67+	 8368 8033
12123	0	0	Ki67+	 8372 7989
12124	0	0	Ki67+	 8375 8285
12125	0	0	Ki67+	 8387 8314
12126	0	0	Ki67+	 8396 8342
12127	0	0	Ki67+	 8404 7922
12128	0	0	Ki67+	 8405 8178
12129	0	0	Ki67+	 8407 7891
12130	0	0	Ki67+	 8413 8029
12131	0	0	Ki67+	 8433 7869
12132	0	0	Ki67+	 8446 7733
12133	0	0	Ki67+	 8449 7964
12134	0	0	Ki67+	 8454 8136
12135	0	0	Ki67+	 8466 8439
12136	0	0	Ki67+	 8470 7971
12137	0	0	Ki67+	 8481 8431
12138	0	0	Ki67+	 8482 8117
12139	0	0	Ki67+	 8485 8128
12140	0	0	Ki67+	 8487 8201
12141	0	0	Ki67+	 8496 8113
12142	0	0	Ki67+	 8496 8246
12143	0	0	Ki67+	 8497 8133
12144	0	0	Ki67+	 8498 8008
12145	0	0	Ki67+	 8501 8446
12146	0	0	Ki67+	 8503 8199
12147	0	0	Ki67+	 8506 8046
12148	0	0	Ki67+	 8510 8233
12149	0	0	Ki67+	 8511 8149
12150	0	0	Ki67+	 8520 8115
12151	0	0	Ki67+	 8529 8132
12152	0	0	Ki67+	 8537 8188
12153	0	0	Ki67+	 8541 8247
12154	0	0	Ki67+	 8542 7984
12155	0	0	Ki67+	 8551 8221
12156	0	0	Ki67+	 8555 8180
12157	0	0	Ki67+	 8558 8136
12158	0	0	Ki67+	 8562 8302
12159	0	0	Ki67+	 8563 8054
12160	0	0	Ki67+	 8563 8207
12161	0	0	Ki67+	 8564 8273
12162	0	0	Ki67+	 8575 8199
12163	0	0	Ki67+	 8581 8390
12164	0	0	Ki67+	 8584 8230
12165	0	0	Ki67+	 8590 8248
12166	0	0	Ki67+	 8592 8340
12167	0	0	Ki67+	 8597 8317
12168	0	0	Ki67+	 8605 8262
12169	0	0	Ki67+	 8607 7748
12170	0	0	Ki67+	 8611 7881
12171	0	0	Ki67+	 8612 8275
12172	0	0	Ki67+	 8613 8361
12173	0	0	Ki67+	 8624 8328
12174	0	0	Ki67+	 8628 8185
12175	0	0	Ki67+	 8629 8233
12176	0	0	Ki67+	 8642 7907
12177	0	0	Ki67+	 8644 8379
12178	0	0	Ki67+	 8645 8389
12179	0	0	Ki67+	 8647 7924
12180	0	0	Ki67+	 8647 8335
12181	0	0	Ki67+	 8650 8016
12182	0	0	Ki67+	 8651 8207
12183	0	0	Ki67+	 8652 8255
12184	0	0	Ki67+	 8653 7913
12185	0	0	Ki67+	 8656 8288
12186	0	0	Ki67+	 8660 7992
12187	0	0	Ki67+	 8661 8362
12188	0	0	Ki67+	 8664 8229
12189	0	0	Ki67+	 8666 8270
12190	0	0	Ki67+	 8666 8398
12191	0	0	Ki67+	 8666 8441
12192	0	0	Ki67+	 8669 8425
12193	0	0	Ki67+	 8672 8311
12194	0	0	Ki67+	 8683 7996
12195	0	0	Ki67+	 8685 7885
12196	0	0	Ki67+	 8685 8258
12197	0	0	Ki67+	 8687 7748
12198	0	0	Ki67+	 8687 7787
12199	0	0	Ki67+	 8687 8349
12200	0	0	Ki67+	 8690 8051
12201	0	0	Ki67+	 8694 8289
12202	0	0	Ki67+	 8696 7940
12203	0	0	Ki67+	 8699 7816
12204	0	0	Ki67+	 8699 8311
12205	0	0	Ki67+	 8700 8428
12206	0	0	Ki67+	 8702 8265
12207	0	0	Ki67+	 8705 8016
12208	0	0	Ki67+	 8706 8284
12209	0	0	Ki67+	 8707 8340
12210	0	0	Ki67+	 8714 7890
12211	0	0	Ki67+	 8716 8311
12212	0	0	Ki67+	 8717 8027
12213	0	0	Ki67+	 8717 8053
12214	0	0	Ki67+	 8719 7704
12215	0	0	Ki67+	 8719 8077
12216	0	0	Ki67+	 8721 8170
12217	0	0	Ki67+	 8723 7941
12218	0	0	Ki67+	 8725 7763
12219	0	0	Ki67+	 8727 7784
12220	0	0	Ki67+	 8727 8139
12221	0	0	Ki67+	 8727 8248
12222	0	0	Ki67+	 8728 7971
12223	0	0	Ki67+	 8729 8006
12224	0	0	Ki67+	 8731 8022
12225	0	0	Ki67+	 8735 7825
12226	0	0	Ki67+	 8736 8333
12227	0	0	Ki67+	 8737 7910
12228	0	0	Ki67+	 8740 7948
12229	0	0	Ki67+	 8740 8289
12230	0	0	Ki67+	 8741 8129
12231	0	0	Ki67+	 8745 8084
12232	0	0	Ki67+	 8747 7962
12233	0	0	Ki67+	 8747 8177
12234	0	0	Ki67+	 8748 7768
12235	0	0	Ki67+	 8753 7850
12236	0	0	Ki67+	 8756 7988
12237	0	0	Ki67+	 8756 8068
12238	0	0	Ki67+	 8756 8376
12239	0	0	Ki67+	 8757 7889
12240	0	0	Ki67+	 8764 7670
12241	0	0	Ki67+	 8764 7814
12242	0	0	Ki67+	 8764 8419
12243	0	0	Ki67+	 8766 7693
12244	0	0	Ki67+	 8771 7904
12245	0	0	Ki67+	 8773 7851
12246	0	0	Ki67+	 8777 7659
12247	0	0	Ki67+	 8783 8075
12248	0	0	Ki67+	 8786 7709
12249	0	0	Ki67+	 8788 7764
12250	0	0	Ki67+	 8789 7818
12251	0	0	Ki67+	 8789 8400
12252	0	0	Ki67+	 8797 7674
12253	0	0	Ki67+	 8797 8436
12254	0	0	Ki67+	 8801 7866
12255	0	0	Ki67+	 8810 8386
12256	0	0	Ki67+	 8814 7701
12257	0	0	Ki67+	 8815 7760
12258	0	0	Ki67+	 8819 7838
12259	0	0	Ki67+	 8822 7903
12260	0	0	Ki67+	 8824 7726
12261	0	0	Ki67+	 8824 8063
12262	0	0	Ki67+	 8825 7919
12263	0	0	Ki67+	 8827 7662
12264	0	0	Ki67+	 8827 7867
12265	0	0	Ki67+	 8829 7796
12266	0	0	Ki67+	 8830 8394
12267	0	0	Ki67+	 8834 7762
12268	0	0	Ki67+	 8840 8286
12269	0	0	Ki67+	 8841 8403
12270	0	0	Ki67+	 8845 7722
12271	0	0	Ki67+	 8846 7768
12272	0	0	Ki67+	 8846 8027
12273	0	0	Ki67+	 8848 8186
12274	0	0	Ki67+	 8849 8055
12275	0	0	Ki67+	 8852 7654
12276	0	0	Ki67+	 8854 7914
12277	0	0	Ki67+	 8862 7875
12278	0	0	Ki67+	 8863 8038
12279	0	0	Ki67+	 8863 8192
12280	0	0	Ki67+	 8868 8315
12281	0	0	Ki67+	 8870 8274
12282	0	0	Ki67+	 8880 7796
12283	0	0	Ki67+	 8885 8184
12284	0	0	Ki67+	 8888 7650
12285	0	0	Ki67+	 8888 7928
12286	0	0	Ki67+	 8889 7733
12287	0	0	Ki67+	 8891 7886
12288	0	0	Ki67+	 8896 8019
12289	0	0	Ki67+	 8896 8255
12290	0	0	Ki67+	 8902 8044
12291	0	0	Ki67+	 8902 8438
12292	0	0	Ki67+	 8904 7875
12293	0	0	Ki67+	 8904 7933
12294	0	0	Ki67+	 8905 7664
12295	0	0	Ki67+	 8906 8157
12296	0	0	Ki67+	 8916 8203
12297	0	0	Ki67+	 8918 8150
12298	0	0	Ki67+	 8919 8035
12299	0	0	Ki67+	 8922 7898
12300	0	0	Ki67+	 8926 8018
12301	0	0	Ki67+	 8926 8257
12302	0	0	Ki67+	 8927 7796
12303	0	0	Ki67+	 8132 9008
12304	0	0	Ki67+	 8135 8820
12305	0	0	Ki67+	 8137 8564
12306	0	0	Ki67+	 8137 9204
12307	0	0	Ki67+	 8151 9076
12308	0	0	Ki67+	 8155 9058
12309	0	0	Ki67+	 8178 9105
12310	0	0	Ki67+	 8189 9067
12311	0	0	Ki67+	 8189 9240
12312	0	0	Ki67+	 8196 9154
12313	0	0	Ki67+	 8208 9105
12314	0	0	Ki67+	 8217 9039
12315	0	0	Ki67+	 8217 9095
12316	0	0	Ki67+	 8218 9188
12317	0	0	Ki67+	 8228 9061
12318	0	0	Ki67+	 8231 9212
12319	0	0	Ki67+	 8252 9094
12320	0	0	Ki67+	 8253 9081
12321	0	0	Ki67+	 8256 9131
12322	0	0	Ki67+	 8259 9182
12323	0	0	Ki67+	 8262 9207
12324	0	0	Ki67+	 8278 9083
12325	0	0	Ki67+	 8287 9038
12326	0	0	Ki67+	 8295 9112
12327	0	0	Ki67+	 8301 9192
12328	0	0	Ki67+	 8314 9179
12329	0	0	Ki67+	 8324 9138
12330	0	0	Ki67+	 8342 9127
12331	0	0	Ki67+	 8349 9186
12332	0	0	Ki67+	 8357 9244
12333	0	0	Ki67+	 8363 8670
12334	0	0	Ki67+	 8368 9209
12335	0	0	Ki67+	 8371 9231
12336	0	0	Ki67+	 8380 9105
12337	0	0	Ki67+	 8388 9195
12338	0	0	Ki67+	 8390 8705
12339	0	0	Ki67+	 8391 9214
12340	0	0	Ki67+	 8397 9130
12341	0	0	Ki67+	 8397 9144
12342	0	0	Ki67+	 8402 9166
12343	0	0	Ki67+	 8413 9237
12344	0	0	Ki67+	 8434 8722
12345	0	0	Ki67+	 8435 8639
12346	0	0	Ki67+	 8454 8630
12347	0	0	Ki67+	 8483 9192
12348	0	0	Ki67+	 8485 8735
12349	0	0	Ki67+	 8486 8590
12350	0	0	Ki67+	 8504 8606
12351	0	0	Ki67+	 8506 8658
12352	0	0	Ki67+	 8514 8461
12353	0	0	Ki67+	 8520 8667
12354	0	0	Ki67+	 8527 8763
12355	0	0	Ki67+	 8529 8613
12356	0	0	Ki67+	 8529 9072
12357	0	0	Ki67+	 8533 8492
12358	0	0	Ki67+	 8538 8586
12359	0	0	Ki67+	 8544 9210
12360	0	0	Ki67+	 8548 8778
12361	0	0	Ki67+	 8556 8509
12362	0	0	Ki67+	 8557 9082
12363	0	0	Ki67+	 8563 8587
12364	0	0	Ki67+	 8564 8530
12365	0	0	Ki67+	 8569 8498
12366	0	0	Ki67+	 8570 8699
12367	0	0	Ki67+	 8580 8552
12368	0	0	Ki67+	 8586 9105
12369	0	0	Ki67+	 8587 8693
12370	0	0	Ki67+	 8595 8589
12371	0	0	Ki67+	 8597 8453
12372	0	0	Ki67+	 8597 8626
12373	0	0	Ki67+	 8604 8804
12374	0	0	Ki67+	 8611 8721
12375	0	0	Ki67+	 8633 8737
12376	0	0	Ki67+	 8634 9247
12377	0	0	Ki67+	 8635 8581
12378	0	0	Ki67+	 8644 8763
12379	0	0	Ki67+	 8658 8640
12380	0	0	Ki67+	 8659 8846
12381	0	0	Ki67+	 8664 9193
12382	0	0	Ki67+	 8670 8760
12383	0	0	Ki67+	 8680 8862
12384	0	0	Ki67+	 8681 8449
12385	0	0	Ki67+	 8681 8783
12386	0	0	Ki67+	 8702 8473
12387	0	0	Ki67+	 8712 8812
12388	0	0	Ki67+	 8716 8486
12389	0	0	Ki67+	 8727 8884
12390	0	0	Ki67+	 8729 8607
12391	0	0	Ki67+	 8734 8465
12392	0	0	Ki67+	 8737 8864
12393	0	0	Ki67+	 8753 8504
12394	0	0	Ki67+	 8756 8872
12395	0	0	Ki67+	 8762 9163
12396	0	0	Ki67+	 8768 8510
12397	0	0	Ki67+	 8800 8741
12398	0	0	Ki67+	 8813 8841
12399	0	0	Ki67+	 8819 8551
12400	0	0	Ki67+	 8828 8859
12401	0	0	Ki67+	 8837 8494
12402	0	0	Ki67+	 8840 8483
12403	0	0	Ki67+	 8846 8521
12404	0	0	Ki67+	 8848 8824
12405	0	0	Ki67+	 8856 8758
12406	0	0	Ki67+	 8870 8747
12407	0	0	Ki67+	 8872 8488
12408	0	0	Ki67+	 8873 8939
12409	0	0	Ki67+	 8874 8599
12410	0	0	Ki67+	 8875 8519
12411	0	0	Ki67+	 8876 8848
12412	0	0	Ki67+	 8886 8904
12413	0	0	Ki67+	 8887 8572
12414	0	0	Ki67+	 8889 8850
12415	0	0	Ki67+	 8898 8559
12416	0	0	Ki67+	 8909 8584
12417	0	0	Ki67+	 8920 8507
12418	0	0	Ki67+	 8921 8839
12419	0	0	Ki67+	 8135 9740
12420	0	0	Ki67+	 8138 10021
12421	0	0	Ki67+	 8141 9713
12422	0	0	Ki67+	 8142 9824
12423	0	0	Ki67+	 8142 9926
12424	0	0	Ki67+	 8146 9869
12425	0	0	Ki67+	 8148 9631
12426	0	0	Ki67+	 8148 9987
12427	0	0	Ki67+	 8149 9785
12428	0	0	Ki67+	 8153 9369
12429	0	0	Ki67+	 8157 9330
12430	0	0	Ki67+	 8157 9519
12431	0	0	Ki67+	 8159 9969
12432	0	0	Ki67+	 8159 10017
12433	0	0	Ki67+	 8164 9679
12434	0	0	Ki67+	 8165 9591
12435	0	0	Ki67+	 8165 10004
12436	0	0	Ki67+	 8167 9826
12437	0	0	Ki67+	 8169 9697
12438	0	0	Ki67+	 8170 9885
12439	0	0	Ki67+	 8171 9803
12440	0	0	Ki67+	 8171 9919
12441	0	0	Ki67+	 8175 9390
12442	0	0	Ki67+	 8176 9598
12443	0	0	Ki67+	 8176 9635
12444	0	0	Ki67+	 8178 9442
12445	0	0	Ki67+	 8178 10047
12446	0	0	Ki67+	 8179 9854
12447	0	0	Ki67+	 8181 9572
12448	0	0	Ki67+	 8183 9372
12449	0	0	Ki67+	 8188 9687
12450	0	0	Ki67+	 8190 9825
12451	0	0	Ki67+	 8193 9422
12452	0	0	Ki67+	 8197 9469
12453	0	0	Ki67+	 8201 9650
12454	0	0	Ki67+	 8202 9962
12455	0	0	Ki67+	 8203 9607
12456	0	0	Ki67+	 8206 9790
12457	0	0	Ki67+	 8208 9503
12458	0	0	Ki67+	 8208 9663
12459	0	0	Ki67+	 8208 9888
12460	0	0	Ki67+	 8209 10025
12461	0	0	Ki67+	 8213 9937
12462	0	0	Ki67+	 8214 9991
12463	0	0	Ki67+	 8218 9635
12464	0	0	Ki67+	 8218 10042
12465	0	0	Ki67+	 8222 9332
12466	0	0	Ki67+	 8222 9865
12467	0	0	Ki67+	 8223 9441
12468	0	0	Ki67+	 8224 9711
12469	0	0	Ki67+	 8224 9889
12470	0	0	Ki67+	 8226 9673
12471	0	0	Ki67+	 8227 9781
12472	0	0	Ki67+	 8228 9537
12473	0	0	Ki67+	 8232 9604
12474	0	0	Ki67+	 8233 9575
12475	0	0	Ki67+	 8234 9509
12476	0	0	Ki67+	 8237 9453
12477	0	0	Ki67+	 8241 9737
12478	0	0	Ki67+	 8248 9307
12479	0	0	Ki67+	 8248 9960
12480	0	0	Ki67+	 8249 9702
12481	0	0	Ki67+	 8250 10025
12482	0	0	Ki67+	 8253 9992
12483	0	0	Ki67+	 8256 9912
12484	0	0	Ki67+	 8258 9523
12485	0	0	Ki67+	 8258 9599
12486	0	0	Ki67+	 8260 9252
12487	0	0	Ki67+	 8263 9486
12488	0	0	Ki67+	 8263 9974
12489	0	0	Ki67+	 8265 10018
12490	0	0	Ki67+	 8266 9540
12491	0	0	Ki67+	 8266 9629
12492	0	0	Ki67+	 8267 9704
12493	0	0	Ki67+	 8268 9941
12494	0	0	Ki67+	 8269 9754
12495	0	0	Ki67+	 8273 9732
12496	0	0	Ki67+	 8277 9949
12497	0	0	Ki67+	 8278 9682
12498	0	0	Ki67+	 8283 9572
12499	0	0	Ki67+	 8288 9818
12500	0	0	Ki67+	 8288 9877
12501	0	0	Ki67+	 8288 9976
12502	0	0	Ki67+	 8289 9318
12503	0	0	Ki67+	 8293 10008
12504	0	0	Ki67+	 8304 9629
12505	0	0	Ki67+	 8305 9267
12506	0	0	Ki67+	 8305 9866
12507	0	0	Ki67+	 8307 9346
12508	0	0	Ki67+	 8313 9988
12509	0	0	Ki67+	 8322 9555
12510	0	0	Ki67+	 8323 10034
12511	0	0	Ki67+	 8329 9308
12512	0	0	Ki67+	 8329 10006
12513	0	0	Ki67+	 8331 9338
12514	0	0	Ki67+	 8335 9359
12515	0	0	Ki67+	 8346 9351
12516	0	0	Ki67+	 8347 9260
12517	0	0	Ki67+	 8354 9419
12518	0	0	Ki67+	 8357 10042
12519	0	0	Ki67+	 8366 9309
12520	0	0	Ki67+	 8371 9286
12521	0	0	Ki67+	 8371 9398
12522	0	0	Ki67+	 8376 9470
12523	0	0	Ki67+	 8377 9427
12524	0	0	Ki67+	 8383 9290
12525	0	0	Ki67+	 8393 9251
12526	0	0	Ki67+	 8397 9409
12527	0	0	Ki67+	 8406 9321
12528	0	0	Ki67+	 8408 9438
12529	0	0	Ki67+	 8410 9492
12530	0	0	Ki67+	 8412 9475
12531	0	0	Ki67+	 8414 9369
12532	0	0	Ki67+	 8418 9267
12533	0	0	Ki67+	 8430 9485
12534	0	0	Ki67+	 8432 9255
12535	0	0	Ki67+	 8437 9382
12536	0	0	Ki67+	 8441 9416
12537	0	0	Ki67+	 8445 9483
12538	0	0	Ki67+	 8456 9408
12539	0	0	Ki67+	 8457 9451
12540	0	0	Ki67+	 8460 9338
12541	0	0	Ki67+	 8461 9310
12542	0	0	Ki67+	 8471 9334
12543	0	0	Ki67+	 8479 9401
12544	0	0	Ki67+	 8482 9425
12545	0	0	Ki67+	 8489 9524
12546	0	0	Ki67+	 8491 9342
12547	0	0	Ki67+	 8495 9286
12548	0	0	Ki67+	 8499 9376
12549	0	0	Ki67+	 8499 9639
12550	0	0	Ki67+	 8504 9398
12551	0	0	Ki67+	 8505 9597
12552	0	0	Ki67+	 8514 9505
12553	0	0	Ki67+	 8514 9661
12554	0	0	Ki67+	 8516 9533
12555	0	0	Ki67+	 8516 9570
12556	0	0	Ki67+	 8519 9449
12557	0	0	Ki67+	 8519 9616
12558	0	0	Ki67+	 8526 9296
12559	0	0	Ki67+	 8530 9461
12560	0	0	Ki67+	 8530 9585
12561	0	0	Ki67+	 8532 9314
12562	0	0	Ki67+	 8546 9542
12563	0	0	Ki67+	 8547 9633
12564	0	0	Ki67+	 8548 9600
12565	0	0	Ki67+	 8549 9618
12566	0	0	Ki67+	 8550 9668
12567	0	0	Ki67+	 8551 9712
12568	0	0	Ki67+	 8556 9576
12569	0	0	Ki67+	 8557 9541
12570	0	0	Ki67+	 8574 9694
12571	0	0	Ki67+	 8576 9606
12572	0	0	Ki67+	 8576 9888
12573	0	0	Ki67+	 8577 9474
12574	0	0	Ki67+	 8579 9642
12575	0	0	Ki67+	 8579 9833
12576	0	0	Ki67+	 8582 9796
12577	0	0	Ki67+	 8585 9370
12578	0	0	Ki67+	 8585 9657
12579	0	0	Ki67+	 8586 9930
12580	0	0	Ki67+	 8588 9915
12581	0	0	Ki67+	 8589 9731
12582	0	0	Ki67+	 8591 9766
12583	0	0	Ki67+	 8597 9703
12584	0	0	Ki67+	 8598 9593
12585	0	0	Ki67+	 8600 9311
12586	0	0	Ki67+	 8600 9887
12587	0	0	Ki67+	 8601 9634
12588	0	0	Ki67+	 8602 9930
12589	0	0	Ki67+	 8603 9675
12590	0	0	Ki67+	 8605 9840
12591	0	0	Ki67+	 8607 9777
12592	0	0	Ki67+	 8609 9600
12593	0	0	Ki67+	 8610 9332
12594	0	0	Ki67+	 8611 9737
12595	0	0	Ki67+	 8612 9532
12596	0	0	Ki67+	 8613 9368
12597	0	0	Ki67+	 8615 9663
12598	0	0	Ki67+	 8618 9977
12599	0	0	Ki67+	 8623 9713
12600	0	0	Ki67+	 8624 10024
12601	0	0	Ki67+	 8626 9436
12602	0	0	Ki67+	 8626 9994
12603	0	0	Ki67+	 8629 9799
12604	0	0	Ki67+	 8632 9958
12605	0	0	Ki67+	 8634 9708
12606	0	0	Ki67+	 8634 9914
12607	0	0	Ki67+	 8636 9758
12608	0	0	Ki67+	 8637 9691
12609	0	0	Ki67+	 8637 9856
12610	0	0	Ki67+	 8645 9364
12611	0	0	Ki67+	 8649 9700
12612	0	0	Ki67+	 8649 9857
12613	0	0	Ki67+	 8649 9934
12614	0	0	Ki67+	 8653 9726
12615	0	0	Ki67+	 8657 9765
12616	0	0	Ki67+	 8657 9792
12617	0	0	Ki67+	 8660 9889
12618	0	0	Ki67+	 8664 9540
12619	0	0	Ki67+	 8666 9453
12620	0	0	Ki67+	 8668 9934
12621	0	0	Ki67+	 8669 9347
12622	0	0	Ki67+	 8670 9494
12623	0	0	Ki67+	 8675 9267
12624	0	0	Ki67+	 8675 9806
12625	0	0	Ki67+	 8676 9986
12626	0	0	Ki67+	 8684 9426
12627	0	0	Ki67+	 8686 9537
12628	0	0	Ki67+	 8686 10044
12629	0	0	Ki67+	 8687 9284
12630	0	0	Ki67+	 8705 9662
12631	0	0	Ki67+	 8710 9265
12632	0	0	Ki67+	 8712 9318
12633	0	0	Ki67+	 8720 9404
12634	0	0	Ki67+	 8722 9519
12635	0	0	Ki67+	 8725 9283
12636	0	0	Ki67+	 8726 9264
12637	0	0	Ki67+	 8726 9322
12638	0	0	Ki67+	 8738 9749
12639	0	0	Ki67+	 8739 9670
12640	0	0	Ki67+	 8743 9313
12641	0	0	Ki67+	 8746 9362
12642	0	0	Ki67+	 8746 9708
12643	0	0	Ki67+	 8747 9637
12644	0	0	Ki67+	 8749 9532
12645	0	0	Ki67+	 8752 9291
12646	0	0	Ki67+	 8759 9747
12647	0	0	Ki67+	 8760 9664
12648	0	0	Ki67+	 8770 9705
12649	0	0	Ki67+	 8771 9380
12650	0	0	Ki67+	 8774 9926
12651	0	0	Ki67+	 8776 9652
12652	0	0	Ki67+	 8776 9898
12653	0	0	Ki67+	 8780 10014
12654	0	0	Ki67+	 8782 9914
12655	0	0	Ki67+	 8785 9768
12656	0	0	Ki67+	 8788 9804
12657	0	0	Ki67+	 8790 9616
12658	0	0	Ki67+	 8790 9826
12659	0	0	Ki67+	 8795 9364
12660	0	0	Ki67+	 8796 9760
12661	0	0	Ki67+	 8801 9412
12662	0	0	Ki67+	 8801 9869
12663	0	0	Ki67+	 8804 9497
12664	0	0	Ki67+	 8804 9933
12665	0	0	Ki67+	 8807 9680
12666	0	0	Ki67+	 8807 9725
12667	0	0	Ki67+	 8809 9384
12668	0	0	Ki67+	 8814 9971
12669	0	0	Ki67+	 8815 9875
12670	0	0	Ki67+	 8819 9811
12671	0	0	Ki67+	 8819 9912
12672	0	0	Ki67+	 8820 9425
12673	0	0	Ki67+	 8820 9931
12674	0	0	Ki67+	 8821 9648
12675	0	0	Ki67+	 8823 9373
12676	0	0	Ki67+	 8823 9779
12677	0	0	Ki67+	 8826 10002
12678	0	0	Ki67+	 8828 9958
12679	0	0	Ki67+	 8831 9411
12680	0	0	Ki67+	 8840 9552
12681	0	0	Ki67+	 8842 9722
12682	0	0	Ki67+	 8843 9529
12683	0	0	Ki67+	 8847 9918
12684	0	0	Ki67+	 8851 9978
12685	0	0	Ki67+	 8852 9377
12686	0	0	Ki67+	 8853 9519
12687	0	0	Ki67+	 8857 9875
12688	0	0	Ki67+	 8858 9481
12689	0	0	Ki67+	 8858 9948
12690	0	0	Ki67+	 8859 9529
12691	0	0	Ki67+	 8859 10012
12692	0	0	Ki67+	 8864 9580
12693	0	0	Ki67+	 8869 9372
12694	0	0	Ki67+	 8871 9543
12695	0	0	Ki67+	 8871 9792
12696	0	0	Ki67+	 8872 10034
12697	0	0	Ki67+	 8874 9855
12698	0	0	Ki67+	 8875 9503
12699	0	0	Ki67+	 8875 9925
12700	0	0	Ki67+	 8879 9953
12701	0	0	Ki67+	 8881 9886
12702	0	0	Ki67+	 8885 10034
12703	0	0	Ki67+	 8889 9529
12704	0	0	Ki67+	 8899 9620
12705	0	0	Ki67+	 8902 9631
12706	0	0	Ki67+	 8908 9979
12707	0	0	Ki67+	 8912 10030
12708	0	0	Ki67+	 8913 9605
12709	0	0	Ki67+	 8916 10005
12710	0	0	Ki67+	 8129 10440
12711	0	0	Ki67+	 8129 10492
12712	0	0	Ki67+	 8130 10158
12713	0	0	Ki67+	 8134 10545
12714	0	0	Ki67+	 8136 10470
12715	0	0	Ki67+	 8138 10204
12716	0	0	Ki67+	 8138 10349
12717	0	0	Ki67+	 8140 10263
12718	0	0	Ki67+	 8143 10190
12719	0	0	Ki67+	 8143 10489
12720	0	0	Ki67+	 8145 10596
12721	0	0	Ki67+	 8145 10790
12722	0	0	Ki67+	 8147 10214
12723	0	0	Ki67+	 8150 10161
12724	0	0	Ki67+	 8153 10086
12725	0	0	Ki67+	 8153 10116
12726	0	0	Ki67+	 8154 10055
12727	0	0	Ki67+	 8154 10074
12728	0	0	Ki67+	 8154 10258
12729	0	0	Ki67+	 8155 10673
12730	0	0	Ki67+	 8156 10515
12731	0	0	Ki67+	 8157 10131
12732	0	0	Ki67+	 8157 10551
12733	0	0	Ki67+	 8158 10565
12734	0	0	Ki67+	 8162 10319
12735	0	0	Ki67+	 8162 10531
12736	0	0	Ki67+	 8167 10417
12737	0	0	Ki67+	 8168 10471
12738	0	0	Ki67+	 8169 10236
12739	0	0	Ki67+	 8170 10573
12740	0	0	Ki67+	 8172 10293
12741	0	0	Ki67+	 8173 10208
12742	0	0	Ki67+	 8174 10163
12743	0	0	Ki67+	 8177 10272
12744	0	0	Ki67+	 8177 10498
12745	0	0	Ki67+	 8178 10760
12746	0	0	Ki67+	 8180 10194
12747	0	0	Ki67+	 8183 10347
12748	0	0	Ki67+	 8184 10419
12749	0	0	Ki67+	 8185 10404
12750	0	0	Ki67+	 8185 10438
12751	0	0	Ki67+	 8189 10255
12752	0	0	Ki67+	 8191 10080
12753	0	0	Ki67+	 8191 10475
12754	0	0	Ki67+	 8193 10131
12755	0	0	Ki67+	 8195 10175
12756	0	0	Ki67+	 8195 10511
12757	0	0	Ki67+	 8195 10838
12758	0	0	Ki67+	 8196 10156
12759	0	0	Ki67+	 8197 10117
12760	0	0	Ki67+	 8198 10290
12761	0	0	Ki67+	 8199 10434
12762	0	0	Ki67+	 8202 10270
12763	0	0	Ki67+	 8205 10444
12764	0	0	Ki67+	 8207 10050
12765	0	0	Ki67+	 8209 10085
12766	0	0	Ki67+	 8209 10736
12767	0	0	Ki67+	 8213 10064
12768	0	0	Ki67+	 8214 10371
12769	0	0	Ki67+	 8219 10301
12770	0	0	Ki67+	 8229 10464
12771	0	0	Ki67+	 8230 10147
12772	0	0	Ki67+	 8232 10353
12773	0	0	Ki67+	 8234 10161
12774	0	0	Ki67+	 8234 10739
12775	0	0	Ki67+	 8235 10174
12776	0	0	Ki67+	 8236 10215
12777	0	0	Ki67+	 8236 10274
12778	0	0	Ki67+	 8237 10055
12779	0	0	Ki67+	 8238 10247
12780	0	0	Ki67+	 8238 10647
12781	0	0	Ki67+	 8246 10288
12782	0	0	Ki67+	 8246 10667
12783	0	0	Ki67+	 8246 10748
12784	0	0	Ki67+	 8254 10705
12785	0	0	Ki67+	 8257 10770
12786	0	0	Ki67+	 8257 10817
12787	0	0	Ki67+	 8258 10407
12788	0	0	Ki67+	 8261 10171
12789	0	0	Ki67+	 8262 10474
12790	0	0	Ki67+	 8263 10229
12791	0	0	Ki67+	 8264 10620
12792	0	0	Ki67+	 8265 10287
12793	0	0	Ki67+	 8265 10353
12794	0	0	Ki67+	 8266 10787
12795	0	0	Ki67+	 8267 10094
12796	0	0	Ki67+	 8269 10073
12797	0	0	Ki67+	 8271 10258
12798	0	0	Ki67+	 8271 10520
12799	0	0	Ki67+	 8274 10541
12800	0	0	Ki67+	 8277 10832
12801	0	0	Ki67+	 8278 10374
12802	0	0	Ki67+	 8285 10203
12803	0	0	Ki67+	 8289 10243
12804	0	0	Ki67+	 8290 10114
12805	0	0	Ki67+	 8295 10148
12806	0	0	Ki67+	 8299 10805
12807	0	0	Ki67+	 8300 10072
12808	0	0	Ki67+	 8303 10096
12809	0	0	Ki67+	 8304 10302
12810	0	0	Ki67+	 8307 10183
12811	0	0	Ki67+	 8309 10285
12812	0	0	Ki67+	 8310 10370
12813	0	0	Ki67+	 8315 10421
12814	0	0	Ki67+	 8316 10145
12815	0	0	Ki67+	 8319 10057
12816	0	0	Ki67+	 8319 10224
12817	0	0	Ki67+	 8321 10165
12818	0	0	Ki67+	 8322 10109
12819	0	0	Ki67+	 8323 10264
12820	0	0	Ki67+	 8324 10295
12821	0	0	Ki67+	 8325 10698
12822	0	0	Ki67+	 8329 10183
12823	0	0	Ki67+	 8332 10249
12824	0	0	Ki67+	 8333 10216
12825	0	0	Ki67+	 8335 10057
12826	0	0	Ki67+	 8335 10470
12827	0	0	Ki67+	 8337 10079
12828	0	0	Ki67+	 8343 10139
12829	0	0	Ki67+	 8346 10251
12830	0	0	Ki67+	 8350 10281
12831	0	0	Ki67+	 8363 10143
12832	0	0	Ki67+	 8363 10221
12833	0	0	Ki67+	 8365 10168
12834	0	0	Ki67+	 8368 10067
12835	0	0	Ki67+	 8373 10444
12836	0	0	Ki67+	 8376 10243
12837	0	0	Ki67+	 8376 10372
12838	0	0	Ki67+	 8378 10096
12839	0	0	Ki67+	 8389 10118
12840	0	0	Ki67+	 8394 10224
12841	0	0	Ki67+	 8394 10274
12842	0	0	Ki67+	 8398 10182
12843	0	0	Ki67+	 8406 10140
12844	0	0	Ki67+	 8414 10354
12845	0	0	Ki67+	 8416 10810
12846	0	0	Ki67+	 8417 10332
12847	0	0	Ki67+	 8418 10443
12848	0	0	Ki67+	 8424 10580
12849	0	0	Ki67+	 8434 10418
12850	0	0	Ki67+	 8435 10798
12851	0	0	Ki67+	 8439 10336
12852	0	0	Ki67+	 8440 10703
12853	0	0	Ki67+	 8450 10800
12854	0	0	Ki67+	 8454 10703
12855	0	0	Ki67+	 8466 10619
12856	0	0	Ki67+	 8473 10324
12857	0	0	Ki67+	 8474 10668
12858	0	0	Ki67+	 8476 10792
12859	0	0	Ki67+	 8480 10819
12860	0	0	Ki67+	 8505 10506
12861	0	0	Ki67+	 8505 10520
12862	0	0	Ki67+	 8529 10798
12863	0	0	Ki67+	 8533 10722
12864	0	0	Ki67+	 8540 10316
12865	0	0	Ki67+	 8542 10301
12866	0	0	Ki67+	 8552 10768
12867	0	0	Ki67+	 8574 10534
12868	0	0	Ki67+	 8600 10473
12869	0	0	Ki67+	 8619 10765
12870	0	0	Ki67+	 8626 10821
12871	0	0	Ki67+	 8654 10803
12872	0	0	Ki67+	 8659 10731
12873	0	0	Ki67+	 8661 10772
12874	0	0	Ki67+	 8666 10055
12875	0	0	Ki67+	 8673 10130
12876	0	0	Ki67+	 8677 10194
12877	0	0	Ki67+	 8682 10167
12878	0	0	Ki67+	 8696 10824
12879	0	0	Ki67+	 8704 10133
12880	0	0	Ki67+	 8706 10165
12881	0	0	Ki67+	 8712 10240
12882	0	0	Ki67+	 8716 10640
12883	0	0	Ki67+	 8724 10303
12884	0	0	Ki67+	 8735 10654
12885	0	0	Ki67+	 8737 10264
12886	0	0	Ki67+	 8738 10159
12887	0	0	Ki67+	 8739 10129
12888	0	0	Ki67+	 8744 10286
12889	0	0	Ki67+	 8755 10238
12890	0	0	Ki67+	 8766 10366
12891	0	0	Ki67+	 8768 10284
12892	0	0	Ki67+	 8770 10239
12893	0	0	Ki67+	 8773 10667
12894	0	0	Ki67+	 8777 10388
12895	0	0	Ki67+	 8782 10847
12896	0	0	Ki67+	 8785 10692
12897	0	0	Ki67+	 8786 10453
12898	0	0	Ki67+	 8792 10484
12899	0	0	Ki67+	 8795 10724
12900	0	0	Ki67+	 8796 10063
12901	0	0	Ki67+	 8808 10457
12902	0	0	Ki67+	 8809 10421
12903	0	0	Ki67+	 8811 10082
12904	0	0	Ki67+	 8815 10445
12905	0	0	Ki67+	 8822 10123
12906	0	0	Ki67+	 8823 10074
12907	0	0	Ki67+	 8831 10546
12908	0	0	Ki67+	 8837 10058
12909	0	0	Ki67+	 8848 10362
12910	0	0	Ki67+	 8852 10590
12911	0	0	Ki67+	 8854 10113
12912	0	0	Ki67+	 8854 10175
12913	0	0	Ki67+	 8856 10754
12914	0	0	Ki67+	 8858 10243
12915	0	0	Ki67+	 8863 10817
12916	0	0	Ki67+	 8874 10613
12917	0	0	Ki67+	 8877 10650
12918	0	0	Ki67+	 8879 10061
12919	0	0	Ki67+	 8884 10169
12920	0	0	Ki67+	 8891 10780
12921	0	0	Ki67+	 8892 10798
12922	0	0	Ki67+	 8897 10060
12923	0	0	Ki67+	 8907 10825
12924	0	0	Ki67+	 8909 10679
12925	0	0	Ki67+	 8915 10137
12926	0	0	Ki67+	 8917 10297
12927	0	0	Ki67+	 8918 10626
12928	0	0	Ki67+	 8924 10835
12929	0	0	Ki67+	 8136 10861
12930	0	0	Ki67+	 8139 11415
12931	0	0	Ki67+	 8140 11139
12932	0	0	Ki67+	 8146 11321
12933	0	0	Ki67+	 8147 11153
12934	0	0	Ki67+	 8148 10896
12935	0	0	Ki67+	 8156 11397
12936	0	0	Ki67+	 8165 10871
12937	0	0	Ki67+	 8167 11125
12938	0	0	Ki67+	 8168 10855
12939	0	0	Ki67+	 8174 11091
12940	0	0	Ki67+	 8179 11037
12941	0	0	Ki67+	 8186 10925
12942	0	0	Ki67+	 8195 10910
12943	0	0	Ki67+	 8202 11101
12944	0	0	Ki67+	 8212 11078
12945	0	0	Ki67+	 8214 11607
12946	0	0	Ki67+	 8216 11128
12947	0	0	Ki67+	 8219 11093
12948	0	0	Ki67+	 8220 11398
12949	0	0	Ki67+	 8221 11553
12950	0	0	Ki67+	 8223 10939
12951	0	0	Ki67+	 8223 11068
12952	0	0	Ki67+	 8228 10960
12953	0	0	Ki67+	 8233 11466
12954	0	0	Ki67+	 8235 11187
12955	0	0	Ki67+	 8236 11015
12956	0	0	Ki67+	 8237 11640
12957	0	0	Ki67+	 8242 11117
12958	0	0	Ki67+	 8243 11084
12959	0	0	Ki67+	 8243 11502
12960	0	0	Ki67+	 8243 11553
12961	0	0	Ki67+	 8245 11387
12962	0	0	Ki67+	 8248 11186
12963	0	0	Ki67+	 8252 10882
12964	0	0	Ki67+	 8253 11285
12965	0	0	Ki67+	 8254 11075
12966	0	0	Ki67+	 8261 11053
12967	0	0	Ki67+	 8264 11226
12968	0	0	Ki67+	 8265 10980
12969	0	0	Ki67+	 8267 11299
12970	0	0	Ki67+	 8269 11186
12971	0	0	Ki67+	 8272 11253
12972	0	0	Ki67+	 8277 10872
12973	0	0	Ki67+	 8278 11062
12974	0	0	Ki67+	 8291 11222
12975	0	0	Ki67+	 8296 10857
12976	0	0	Ki67+	 8300 11124
12977	0	0	Ki67+	 8306 11251
12978	0	0	Ki67+	 8307 11088
12979	0	0	Ki67+	 8343 11423
12980	0	0	Ki67+	 8344 11354
12981	0	0	Ki67+	 8344 11511
12982	0	0	Ki67+	 8347 11456
12983	0	0	Ki67+	 8349 11556
12984	0	0	Ki67+	 8351 11007
12985	0	0	Ki67+	 8360 11388
12986	0	0	Ki67+	 8360 11601
12987	0	0	Ki67+	 8363 10959
12988	0	0	Ki67+	 8367 11334
12989	0	0	Ki67+	 8369 11295
12990	0	0	Ki67+	 8369 11509
12991	0	0	Ki67+	 8371 11354
12992	0	0	Ki67+	 8375 11457
12993	0	0	Ki67+	 8376 11610
12994	0	0	Ki67+	 8380 11398
12995	0	0	Ki67+	 8383 11427
12996	0	0	Ki67+	 8392 11582
12997	0	0	Ki67+	 8393 10975
12998	0	0	Ki67+	 8397 11348
12999	0	0	Ki67+	 8399 11301
13000	0	0	Ki67+	 8411 11330
13001	0	0	Ki67+	 8416 11445
13002	0	0	Ki67+	 8417 11247
13003	0	0	Ki67+	 8418 11544
13004	0	0	Ki67+	 8420 11563
13005	0	0	Ki67+	 8423 11532
13006	0	0	Ki67+	 8428 11469
13007	0	0	Ki67+	 8430 11416
13008	0	0	Ki67+	 8432 11383
13009	0	0	Ki67+	 8450 11284
13010	0	0	Ki67+	 8451 10884
13011	0	0	Ki67+	 8452 11310
13012	0	0	Ki67+	 8460 11452
13013	0	0	Ki67+	 8463 11420
13014	0	0	Ki67+	 8468 11589
13015	0	0	Ki67+	 8469 11465
13016	0	0	Ki67+	 8479 11504
13017	0	0	Ki67+	 8482 11242
13018	0	0	Ki67+	 8483 11340
13019	0	0	Ki67+	 8483 11614
13020	0	0	Ki67+	 8495 11602
13021	0	0	Ki67+	 8496 11630
13022	0	0	Ki67+	 8498 11475
13023	0	0	Ki67+	 8508 11206
13024	0	0	Ki67+	 8508 11425
13025	0	0	Ki67+	 8518 11287
13026	0	0	Ki67+	 8526 11235
13027	0	0	Ki67+	 8528 11052
13028	0	0	Ki67+	 8529 11163
13029	0	0	Ki67+	 8534 11207
13030	0	0	Ki67+	 8540 11019
13031	0	0	Ki67+	 8541 10996
13032	0	0	Ki67+	 8545 11181
13033	0	0	Ki67+	 8556 11248
13034	0	0	Ki67+	 8559 11280
13035	0	0	Ki67+	 8565 11045
13036	0	0	Ki67+	 8565 11136
13037	0	0	Ki67+	 8568 11218
13038	0	0	Ki67+	 8584 10910
13039	0	0	Ki67+	 8589 11029
13040	0	0	Ki67+	 8590 11009
13041	0	0	Ki67+	 8596 10889
13042	0	0	Ki67+	 8602 11024
13043	0	0	Ki67+	 8615 11215
13044	0	0	Ki67+	 8620 11199
13045	0	0	Ki67+	 8632 11054
13046	0	0	Ki67+	 8636 11476
13047	0	0	Ki67+	 8641 11147
13048	0	0	Ki67+	 8642 10970
13049	0	0	Ki67+	 8643 11362
13050	0	0	Ki67+	 8655 11037
13051	0	0	Ki67+	 8656 11366
13052	0	0	Ki67+	 8656 11382
13053	0	0	Ki67+	 8658 11431
13054	0	0	Ki67+	 8659 11517
13055	0	0	Ki67+	 8662 11484
13056	0	0	Ki67+	 8666 11335
13057	0	0	Ki67+	 8671 11468
13058	0	0	Ki67+	 8676 10858
13059	0	0	Ki67+	 8676 11361
13060	0	0	Ki67+	 8682 11443
13061	0	0	Ki67+	 8682 11505
13062	0	0	Ki67+	 8684 11014
13063	0	0	Ki67+	 8685 10945
13064	0	0	Ki67+	 8685 11352
13065	0	0	Ki67+	 8688 11307
13066	0	0	Ki67+	 8702 10942
13067	0	0	Ki67+	 8703 11004
13068	0	0	Ki67+	 8703 11060
13069	0	0	Ki67+	 8705 10923
13070	0	0	Ki67+	 8705 11347
13071	0	0	Ki67+	 8708 11404
13072	0	0	Ki67+	 8708 11461
13073	0	0	Ki67+	 8710 11630
13074	0	0	Ki67+	 8711 11163
13075	0	0	Ki67+	 8711 11328
13076	0	0	Ki67+	 8711 11433
13077	0	0	Ki67+	 8718 11552
13078	0	0	Ki67+	 8724 11186
13079	0	0	Ki67+	 8726 10937
13080	0	0	Ki67+	 8726 11282
13081	0	0	Ki67+	 8729 11517
13082	0	0	Ki67+	 8734 11036
13083	0	0	Ki67+	 8735 11550
13084	0	0	Ki67+	 8736 11300
13085	0	0	Ki67+	 8745 11004
13086	0	0	Ki67+	 8745 11446
13087	0	0	Ki67+	 8746 11476
13088	0	0	Ki67+	 8748 11388
13089	0	0	Ki67+	 8753 11265
13090	0	0	Ki67+	 8754 10949
13091	0	0	Ki67+	 8754 11301
13092	0	0	Ki67+	 8763 11284
13093	0	0	Ki67+	 8764 11429
13094	0	0	Ki67+	 8769 11507
13095	0	0	Ki67+	 8770 11544
13096	0	0	Ki67+	 8775 11331
13097	0	0	Ki67+	 8777 11069
13098	0	0	Ki67+	 8778 11463
13099	0	0	Ki67+	 8779 10992
13100	0	0	Ki67+	 8789 11308
13101	0	0	Ki67+	 8793 11585
13102	0	0	Ki67+	 8795 11466
13103	0	0	Ki67+	 8796 10976
13104	0	0	Ki67+	 8798 11379
13105	0	0	Ki67+	 8802 11511
13106	0	0	Ki67+	 8807 11337
13107	0	0	Ki67+	 8818 11501
13108	0	0	Ki67+	 8824 11293
13109	0	0	Ki67+	 8831 11281
13110	0	0	Ki67+	 8832 11352
13111	0	0	Ki67+	 8838 10978
13112	0	0	Ki67+	 8840 10878
13113	0	0	Ki67+	 8840 10962
13114	0	0	Ki67+	 8844 11570
13115	0	0	Ki67+	 8845 11349
13116	0	0	Ki67+	 8851 11389
13117	0	0	Ki67+	 8853 11556
13118	0	0	Ki67+	 8862 11295
13119	0	0	Ki67+	 8868 11328
13120	0	0	Ki67+	 8876 11420
13121	0	0	Ki67+	 8877 11145
13122	0	0	Ki67+	 8881 11296
13123	0	0	Ki67+	 8885 11639
13124	0	0	Ki67+	 8894 11131
13125	0	0	Ki67+	 8896 11375
13126	0	0	Ki67+	 8898 11113
13127	0	0	Ki67+	 8899 11572
13128	0	0	Ki67+	 8900 11347
13129	0	0	Ki67+	 8901 11598
13130	0	0	Ki67+	 8901 11645
13131	0	0	Ki67+	 8905 10984
13132	0	0	Ki67+	 8911 11141
13133	0	0	Ki67+	 8913 11325
13134	0	0	Ki67+	 8917 10983
13135	0	0	Ki67+	 8918 10943
13136	0	0	Ki67+	 8919 11064
13137	0	0	Ki67+	 8926 11313
13138	0	0	Ki67+	 8926 11353
13139	0	0	Ki67+	 8130 12113
13140	0	0	Ki67+	 8130 12419
13141	0	0	Ki67+	 8132 11733
13142	0	0	Ki67+	 8136 11767
13143	0	0	Ki67+	 8140 12344
13144	0	0	Ki67+	 8145 12247
13145	0	0	Ki67+	 8146 11720
13146	0	0	Ki67+	 8146 12042
13147	0	0	Ki67+	 8146 12428
13148	0	0	Ki67+	 8157 12104
13149	0	0	Ki67+	 8158 11819
13150	0	0	Ki67+	 8158 12339
13151	0	0	Ki67+	 8161 12438
13152	0	0	Ki67+	 8164 11724
13153	0	0	Ki67+	 8164 12042
13154	0	0	Ki67+	 8169 11783
13155	0	0	Ki67+	 8175 11756
13156	0	0	Ki67+	 8177 12167
13157	0	0	Ki67+	 8180 11804
13158	0	0	Ki67+	 8180 12094
13159	0	0	Ki67+	 8184 12444
13160	0	0	Ki67+	 8187 12271
13161	0	0	Ki67+	 8201 11758
13162	0	0	Ki67+	 8203 11740
13163	0	0	Ki67+	 8203 12197
13164	0	0	Ki67+	 8204 11692
13165	0	0	Ki67+	 8209 11819
13166	0	0	Ki67+	 8213 12445
13167	0	0	Ki67+	 8216 12133
13168	0	0	Ki67+	 8217 11783
13169	0	0	Ki67+	 8217 12206
13170	0	0	Ki67+	 8225 11804
13171	0	0	Ki67+	 8226 11652
13172	0	0	Ki67+	 8230 11724
13173	0	0	Ki67+	 8235 11761
13174	0	0	Ki67+	 8240 11669
13175	0	0	Ki67+	 8240 12103
13176	0	0	Ki67+	 8242 11698
13177	0	0	Ki67+	 8242 11742
13178	0	0	Ki67+	 8269 12095
13179	0	0	Ki67+	 8272 12126
13180	0	0	Ki67+	 8278 11991
13181	0	0	Ki67+	 8281 12447
13182	0	0	Ki67+	 8286 12109
13183	0	0	Ki67+	 8292 12131
13184	0	0	Ki67+	 8298 12088
13185	0	0	Ki67+	 8300 12423
13186	0	0	Ki67+	 8321 12123
13187	0	0	Ki67+	 8325 12445
13188	0	0	Ki67+	 8332 12426
13189	0	0	Ki67+	 8349 12109
13190	0	0	Ki67+	 8353 12432
13191	0	0	Ki67+	 8369 12370
13192	0	0	Ki67+	 8372 12228
13193	0	0	Ki67+	 8378 11674
13194	0	0	Ki67+	 8388 11716
13195	0	0	Ki67+	 8398 12435
13196	0	0	Ki67+	 8404 11654
13197	0	0	Ki67+	 8411 12424
13198	0	0	Ki67+	 8420 12394
13199	0	0	Ki67+	 8428 12380
13200	0	0	Ki67+	 8434 12425
13201	0	0	Ki67+	 8440 11671
13202	0	0	Ki67+	 8446 12227
13203	0	0	Ki67+	 8450 12054
13204	0	0	Ki67+	 8451 11655
13205	0	0	Ki67+	 8451 11791
13206	0	0	Ki67+	 8452 12271
13207	0	0	Ki67+	 8452 12380
13208	0	0	Ki67+	 8453 12400
13209	0	0	Ki67+	 8456 12179
13210	0	0	Ki67+	 8458 12040
13211	0	0	Ki67+	 8459 11985
13212	0	0	Ki67+	 8460 11969
13213	0	0	Ki67+	 8462 11779
13214	0	0	Ki67+	 8465 11649
13215	0	0	Ki67+	 8466 12298
13216	0	0	Ki67+	 8466 12349
13217	0	0	Ki67+	 8469 12312
13218	0	0	Ki67+	 8471 12243
13219	0	0	Ki67+	 8473 12150
13220	0	0	Ki67+	 8475 11759
13221	0	0	Ki67+	 8478 12328
13222	0	0	Ki67+	 8481 11874
13223	0	0	Ki67+	 8482 11692
13224	0	0	Ki67+	 8483 11846
13225	0	0	Ki67+	 8483 12380
13226	0	0	Ki67+	 8484 12137
13227	0	0	Ki67+	 8485 11800
13228	0	0	Ki67+	 8485 12408
13229	0	0	Ki67+	 8488 12169
13230	0	0	Ki67+	 8490 12015
13231	0	0	Ki67+	 8491 11862
13232	0	0	Ki67+	 8491 12297
13233	0	0	Ki67+	 8492 12436
13234	0	0	Ki67+	 8496 11666
13235	0	0	Ki67+	 8496 11788
13236	0	0	Ki67+	 8496 12353
13237	0	0	Ki67+	 8498 12386
13238	0	0	Ki67+	 8499 12062
13239	0	0	Ki67+	 8500 12072
13240	0	0	Ki67+	 8503 12246
13241	0	0	Ki67+	 8503 12312
13242	0	0	Ki67+	 8507 12195
13243	0	0	Ki67+	 8508 12438
13244	0	0	Ki67+	 8510 12147
13245	0	0	Ki67+	 8520 11787
13246	0	0	Ki67+	 8520 12265
13247	0	0	Ki67+	 8520 12301
13248	0	0	Ki67+	 8523 12338
13249	0	0	Ki67+	 8528 12232
13250	0	0	Ki67+	 8531 12402
13251	0	0	Ki67+	 8533 12204
13252	0	0	Ki67+	 8544 12278
13253	0	0	Ki67+	 8545 12140
13254	0	0	Ki67+	 8545 12239
13255	0	0	Ki67+	 8556 12105
13256	0	0	Ki67+	 8556 12360
13257	0	0	Ki67+	 8560 12273
13258	0	0	Ki67+	 8561 11733
13259	0	0	Ki67+	 8561 12428
13260	0	0	Ki67+	 8562 12075
13261	0	0	Ki67+	 8565 12217
13262	0	0	Ki67+	 8568 12261
13263	0	0	Ki67+	 8568 12347
13264	0	0	Ki67+	 8573 12169
13265	0	0	Ki67+	 8581 11794
13266	0	0	Ki67+	 8582 12406
13267	0	0	Ki67+	 8585 12159
13268	0	0	Ki67+	 8589 12192
13269	0	0	Ki67+	 8590 12361
13270	0	0	Ki67+	 8595 12270
13271	0	0	Ki67+	 8595 12288
13272	0	0	Ki67+	 8596 11828
13273	0	0	Ki67+	 8599 11882
13274	0	0	Ki67+	 8602 11766
13275	0	0	Ki67+	 8602 12297
13276	0	0	Ki67+	 8605 12270
13277	0	0	Ki67+	 8606 12353
13278	0	0	Ki67+	 8610 11750
13279	0	0	Ki67+	 8611 12382
13280	0	0	Ki67+	 8612 12402
13281	0	0	Ki67+	 8613 11810
13282	0	0	Ki67+	 8615 11858
13283	0	0	Ki67+	 8622 12314
13284	0	0	Ki67+	 8624 11818
13285	0	0	Ki67+	 8626 12241
13286	0	0	Ki67+	 8627 12446
13287	0	0	Ki67+	 8635 11993
13288	0	0	Ki67+	 8638 12276
13289	0	0	Ki67+	 8640 12307
13290	0	0	Ki67+	 8643 11879
13291	0	0	Ki67+	 8643 12341
13292	0	0	Ki67+	 8645 12390
13293	0	0	Ki67+	 8647 12363
13294	0	0	Ki67+	 8648 11795
13295	0	0	Ki67+	 8651 12414
13296	0	0	Ki67+	 8656 12429
13297	0	0	Ki67+	 8661 11857
13298	0	0	Ki67+	 8663 12281
13299	0	0	Ki67+	 8664 11911
13300	0	0	Ki67+	 8664 11972
13301	0	0	Ki67+	 8671 12364
13302	0	0	Ki67+	 8676 12075
13303	0	0	Ki67+	 8679 12427
13304	0	0	Ki67+	 8682 12308
13305	0	0	Ki67+	 8684 12325
13306	0	0	Ki67+	 8692 11943
13307	0	0	Ki67+	 8694 11786
13308	0	0	Ki67+	 8697 12388
13309	0	0	Ki67+	 8699 11863
13310	0	0	Ki67+	 8699 12023
13311	0	0	Ki67+	 8701 12055
13312	0	0	Ki67+	 8705 11933
13313	0	0	Ki67+	 8706 12170
13314	0	0	Ki67+	 8710 11778
13315	0	0	Ki67+	 8710 11961
13316	0	0	Ki67+	 8715 12050
13317	0	0	Ki67+	 8716 11856
13318	0	0	Ki67+	 8717 12018
13319	0	0	Ki67+	 8720 11766
13320	0	0	Ki67+	 8722 11899
13321	0	0	Ki67+	 8722 12097
13322	0	0	Ki67+	 8722 12400
13323	0	0	Ki67+	 8724 12424
13324	0	0	Ki67+	 8726 12356
13325	0	0	Ki67+	 8726 12368
13326	0	0	Ki67+	 8727 11922
13327	0	0	Ki67+	 8730 12141
13328	0	0	Ki67+	 8731 11821
13329	0	0	Ki67+	 8733 11763
13330	0	0	Ki67+	 8736 12083
13331	0	0	Ki67+	 8743 12027
13332	0	0	Ki67+	 8743 12252
13333	0	0	Ki67+	 8747 12436
13334	0	0	Ki67+	 8749 11943
13335	0	0	Ki67+	 8751 11830
13336	0	0	Ki67+	 8751 11869
13337	0	0	Ki67+	 8757 12016
13338	0	0	Ki67+	 8763 12446
13339	0	0	Ki67+	 8764 12131
13340	0	0	Ki67+	 8768 12171
13341	0	0	Ki67+	 8769 11857
13342	0	0	Ki67+	 8775 11933
13343	0	0	Ki67+	 8776 12251
13344	0	0	Ki67+	 8792 11883
13345	0	0	Ki67+	 8792 12141
13346	0	0	Ki67+	 8798 12153
13347	0	0	Ki67+	 8799 11872
13348	0	0	Ki67+	 8800 12105
13349	0	0	Ki67+	 8804 11995
13350	0	0	Ki67+	 8805 12037
13351	0	0	Ki67+	 8806 12270
13352	0	0	Ki67+	 8811 11945
13353	0	0	Ki67+	 8817 12134
13354	0	0	Ki67+	 8818 11710
13355	0	0	Ki67+	 8819 12341
13356	0	0	Ki67+	 8820 12145
13357	0	0	Ki67+	 8826 12214
13358	0	0	Ki67+	 8834 12122
13359	0	0	Ki67+	 8835 12362
13360	0	0	Ki67+	 8838 12233
13361	0	0	Ki67+	 8843 12310
13362	0	0	Ki67+	 8853 11811
13363	0	0	Ki67+	 8853 11859
13364	0	0	Ki67+	 8857 11762
13365	0	0	Ki67+	 8858 11661
13366	0	0	Ki67+	 8859 11835
13367	0	0	Ki67+	 8859 12209
13368	0	0	Ki67+	 8859 12225
13369	0	0	Ki67+	 8860 12070
13370	0	0	Ki67+	 8861 12036
13371	0	0	Ki67+	 8871 11897
13372	0	0	Ki67+	 8875 12043
13373	0	0	Ki67+	 8876 11945
13374	0	0	Ki67+	 8877 12214
13375	0	0	Ki67+	 8878 11853
13376	0	0	Ki67+	 8880 11743
13377	0	0	Ki67+	 8880 11880
13378	0	0	Ki67+	 8881 12249
13379	0	0	Ki67+	 8885 12086
13380	0	0	Ki67+	 8887 11661
13381	0	0	Ki67+	 8887 11998
13382	0	0	Ki67+	 8889 12067
13383	0	0	Ki67+	 8890 11903
13384	0	0	Ki67+	 8890 12356
13385	0	0	Ki67+	 8894 12403
13386	0	0	Ki67+	 8895 12115
13387	0	0	Ki67+	 8895 12145
13388	0	0	Ki67+	 8901 12154
13389	0	0	Ki67+	 8909 11719
13390	0	0	Ki67+	 8909 12389
13391	0	0	Ki67+	 8916 12067
13392	0	0	Ki67+	 8916 12110
13393	0	0	Ki67+	 8924 12349
13394	0	0	Ki67+	 8927 11904
13395	0	0	Ki67+	 8927 12383
13396	0	0	Ki67+	 8129 12988
13397	0	0	Ki67+	 8131 13083
13398	0	0	Ki67+	 8132 12576
13399	0	0	Ki67+	 8133 12926
13400	0	0	Ki67+	 8135 12484
13401	0	0	Ki67+	 8138 12806
13402	0	0	Ki67+	 8139 12449
13403	0	0	Ki67+	 8140 12515
13404	0	0	Ki67+	 8144 12478
13405	0	0	Ki67+	 8144 12676
13406	0	0	Ki67+	 8146 13084
13407	0	0	Ki67+	 8151 12822
13408	0	0	Ki67+	 8151 13035
13409	0	0	Ki67+	 8155 12759
13410	0	0	Ki67+	 8155 13005
13411	0	0	Ki67+	 8159 12532
13412	0	0	Ki67+	 8161 12936
13413	0	0	Ki67+	 8162 12570
13414	0	0	Ki67+	 8165 12697
13415	0	0	Ki67+	 8167 12619
13416	0	0	Ki67+	 8168 13227
13417	0	0	Ki67+	 8170 12520
13418	0	0	Ki67+	 8172 12797
13419	0	0	Ki67+	 8172 13061
13420	0	0	Ki67+	 8174 12468
13421	0	0	Ki67+	 8180 12528
13422	0	0	Ki67+	 8180 12580
13423	0	0	Ki67+	 8182 12629
13424	0	0	Ki67+	 8182 12825
13425	0	0	Ki67+	 8183 12906
13426	0	0	Ki67+	 8184 12852
13427	0	0	Ki67+	 8184 12963
13428	0	0	Ki67+	 8190 12480
13429	0	0	Ki67+	 8190 12604
13430	0	0	Ki67+	 8191 12518
13431	0	0	Ki67+	 8191 13027
13432	0	0	Ki67+	 8193 12564
13433	0	0	Ki67+	 8194 13008
13434	0	0	Ki67+	 8196 12535
13435	0	0	Ki67+	 8196 12946
13436	0	0	Ki67+	 8197 12664
13437	0	0	Ki67+	 8201 12688
13438	0	0	Ki67+	 8206 12591
13439	0	0	Ki67+	 8208 12794
13440	0	0	Ki67+	 8208 12847
13441	0	0	Ki67+	 8208 12899
13442	0	0	Ki67+	 8209 12638
13443	0	0	Ki67+	 8211 12556
13444	0	0	Ki67+	 8212 12605
13445	0	0	Ki67+	 8215 13089
13446	0	0	Ki67+	 8218 12496
13447	0	0	Ki67+	 8221 12764
13448	0	0	Ki67+	 8221 12930
13449	0	0	Ki67+	 8221 12999
13450	0	0	Ki67+	 8223 12684
13451	0	0	Ki67+	 8224 12464
13452	0	0	Ki67+	 8226 12526
13453	0	0	Ki67+	 8228 12576
13454	0	0	Ki67+	 8229 12843
13455	0	0	Ki67+	 8230 12507
13456	0	0	Ki67+	 8234 12786
13457	0	0	Ki67+	 8234 13065
13458	0	0	Ki67+	 8235 13043
13459	0	0	Ki67+	 8236 12450
13460	0	0	Ki67+	 8237 12548
13461	0	0	Ki67+	 8238 12697
13462	0	0	Ki67+	 8239 12907
13463	0	0	Ki67+	 8240 12616
13464	0	0	Ki67+	 8240 12748
13465	0	0	Ki67+	 8242 12659
13466	0	0	Ki67+	 8244 12493
13467	0	0	Ki67+	 8244 12584
13468	0	0	Ki67+	 8244 12880
13469	0	0	Ki67+	 8247 13100
13470	0	0	Ki67+	 8248 13003
13471	0	0	Ki67+	 8251 12831
13472	0	0	Ki67+	 8253 13164
13473	0	0	Ki67+	 8255 12500
13474	0	0	Ki67+	 8256 12672
13475	0	0	Ki67+	 8259 12458
13476	0	0	Ki67+	 8259 12536
13477	0	0	Ki67+	 8260 12587
13478	0	0	Ki67+	 8262 12855
13479	0	0	Ki67+	 8263 12512
13480	0	0	Ki67+	 8264 12802
13481	0	0	Ki67+	 8265 13002
13482	0	0	Ki67+	 8269 12944
13483	0	0	Ki67+	 8270 12926
13484	0	0	Ki67+	 8271 12496
13485	0	0	Ki67+	 8271 12679
13486	0	0	Ki67+	 8272 12980
13487	0	0	Ki67+	 8272 13025
13488	0	0	Ki67+	 8272 13053
13489	0	0	Ki67+	 8274 13068
13490	0	0	Ki67+	 8276 12536
13491	0	0	Ki67+	 8276 12894
13492	0	0	Ki67+	 8277 12631
13493	0	0	Ki67+	 8279 12812
13494	0	0	Ki67+	 8282 12869
13495	0	0	Ki67+	 8283 12576
13496	0	0	Ki67+	 8284 12709
13497	0	0	Ki67+	 8285 12847
13498	0	0	Ki67+	 8290 12471
13499	0	0	Ki67+	 8291 13016
13500	0	0	Ki67+	 8291 13194
13501	0	0	Ki67+	 8295 12510
13502	0	0	Ki67+	 8297 12874
13503	0	0	Ki67+	 8303 12520
13504	0	0	Ki67+	 8303 12562
13505	0	0	Ki67+	 8304 12849
13506	0	0	Ki67+	 8306 12935
13507	0	0	Ki67+	 8307 13038
13508	0	0	Ki67+	 8309 12771
13509	0	0	Ki67+	 8309 12810
13510	0	0	Ki67+	 8309 12963
13511	0	0	Ki67+	 8310 12668
13512	0	0	Ki67+	 8311 12643
13513	0	0	Ki67+	 8314 12590
13514	0	0	Ki67+	 8314 12833
13515	0	0	Ki67+	 8315 12541
13516	0	0	Ki67+	 8317 12988
13517	0	0	Ki67+	 8318 12493
13518	0	0	Ki67+	 8319 13010
13519	0	0	Ki67+	 8326 13195
13520	0	0	Ki67+	 8327 12598
13521	0	0	Ki67+	 8328 12465
13522	0	0	Ki67+	 8329 12653
13523	0	0	Ki67+	 8329 13063
13524	0	0	Ki67+	 8329 13226
13525	0	0	Ki67+	 8332 12676
13526	0	0	Ki67+	 8332 12874
13527	0	0	Ki67+	 8333 13093
13528	0	0	Ki67+	 8334 12915
13529	0	0	Ki67+	 8335 12727
13530	0	0	Ki67+	 8337 12518
13531	0	0	Ki67+	 8337 12578
13532	0	0	Ki67+	 8338 12663
13533	0	0	Ki67+	 8338 13036
13534	0	0	Ki67+	 8340 12766
13535	0	0	Ki67+	 8343 12624
13536	0	0	Ki67+	 8343 12851
13537	0	0	Ki67+	 8345 12819
13538	0	0	Ki67+	 8347 12915
13539	0	0	Ki67+	 8353 12869
13540	0	0	Ki67+	 8354 12609
13541	0	0	Ki67+	 8356 12791
13542	0	0	Ki67+	 8356 13198
13543	0	0	Ki67+	 8357 12553
13544	0	0	Ki67+	 8359 12974
13545	0	0	Ki67+	 8359 13062
13546	0	0	Ki67+	 8359 13162
13547	0	0	Ki67+	 8360 12521
13548	0	0	Ki67+	 8360 12666
13549	0	0	Ki67+	 8361 13046
13550	0	0	Ki67+	 8365 12633
13551	0	0	Ki67+	 8367 13008
13552	0	0	Ki67+	 8368 12685
13553	0	0	Ki67+	 8371 12451
13554	0	0	Ki67+	 8372 12894
13555	0	0	Ki67+	 8372 12929
13556	0	0	Ki67+	 8380 13104
13557	0	0	Ki67+	 8383 12650
13558	0	0	Ki67+	 8385 12905
13559	0	0	Ki67+	 8386 12542
13560	0	0	Ki67+	 8386 13015
13561	0	0	Ki67+	 8387 13052
13562	0	0	Ki67+	 8388 13179
13563	0	0	Ki67+	 8392 12946
13564	0	0	Ki67+	 8392 13196
13565	0	0	Ki67+	 8393 12976
13566	0	0	Ki67+	 8397 13219
13567	0	0	Ki67+	 8398 12556
13568	0	0	Ki67+	 8399 12478
13569	0	0	Ki67+	 8400 12493
13570	0	0	Ki67+	 8401 12729
13571	0	0	Ki67+	 8401 13048
13572	0	0	Ki67+	 8403 12902
13573	0	0	Ki67+	 8406 12684
13574	0	0	Ki67+	 8409 12876
13575	0	0	Ki67+	 8413 12802
13576	0	0	Ki67+	 8414 12609
13577	0	0	Ki67+	 8415 12784
13578	0	0	Ki67+	 8417 12851
13579	0	0	Ki67+	 8421 13208
13580	0	0	Ki67+	 8422 12646
13581	0	0	Ki67+	 8424 12454
13582	0	0	Ki67+	 8425 12484
13583	0	0	Ki67+	 8427 12516
13584	0	0	Ki67+	 8430 13247
13585	0	0	Ki67+	 8432 12578
13586	0	0	Ki67+	 8433 12700
13587	0	0	Ki67+	 8434 12721
13588	0	0	Ki67+	 8437 12978
13589	0	0	Ki67+	 8439 13185
13590	0	0	Ki67+	 8442 13046
13591	0	0	Ki67+	 8446 12637
13592	0	0	Ki67+	 8446 13065
13593	0	0	Ki67+	 8449 12729
13594	0	0	Ki67+	 8450 12956
13595	0	0	Ki67+	 8452 12544
13596	0	0	Ki67+	 8452 13013
13597	0	0	Ki67+	 8452 13106
13598	0	0	Ki67+	 8455 13044
13599	0	0	Ki67+	 8460 12793
13600	0	0	Ki67+	 8460 12859
13601	0	0	Ki67+	 8461 12824
13602	0	0	Ki67+	 8463 12636
13603	0	0	Ki67+	 8463 13052
13604	0	0	Ki67+	 8464 12918
13605	0	0	Ki67+	 8467 12473
13606	0	0	Ki67+	 8468 12595
13607	0	0	Ki67+	 8470 12461
13608	0	0	Ki67+	 8470 12904
13609	0	0	Ki67+	 8471 13030
13610	0	0	Ki67+	 8475 12992
13611	0	0	Ki67+	 8476 12486
13612	0	0	Ki67+	 8477 13169
13613	0	0	Ki67+	 8481 12944
13614	0	0	Ki67+	 8483 12512
13615	0	0	Ki67+	 8484 12741
13616	0	0	Ki67+	 8488 13206
13617	0	0	Ki67+	 8494 12695
13618	0	0	Ki67+	 8497 12910
13619	0	0	Ki67+	 8498 12880
13620	0	0	Ki67+	 8498 13018
13621	0	0	Ki67+	 8500 12595
13622	0	0	Ki67+	 8500 12815
13623	0	0	Ki67+	 8503 13052
13624	0	0	Ki67+	 8506 12566
13625	0	0	Ki67+	 8506 12623
13626	0	0	Ki67+	 8506 12866
13627	0	0	Ki67+	 8507 12847
13628	0	0	Ki67+	 8511 12886
13629	0	0	Ki67+	 8512 12658
13630	0	0	Ki67+	 8514 13163
13631	0	0	Ki67+	 8516 13061
13632	0	0	Ki67+	 8518 12618
13633	0	0	Ki67+	 8518 12803
13634	0	0	Ki67+	 8518 13192
13635	0	0	Ki67+	 8523 12635
13636	0	0	Ki67+	 8524 13030
13637	0	0	Ki67+	 8524 13049
13638	0	0	Ki67+	 8529 13012
13639	0	0	Ki67+	 8530 12809
13640	0	0	Ki67+	 8531 12506
13641	0	0	Ki67+	 8533 12855
13642	0	0	Ki67+	 8536 12918
13643	0	0	Ki67+	 8539 13071
13644	0	0	Ki67+	 8540 12663
13645	0	0	Ki67+	 8544 12588
13646	0	0	Ki67+	 8545 12634
13647	0	0	Ki67+	 8545 12902
13648	0	0	Ki67+	 8545 13177
13649	0	0	Ki67+	 8545 13195
13650	0	0	Ki67+	 8547 12703
13651	0	0	Ki67+	 8551 13019
13652	0	0	Ki67+	 8554 12549
13653	0	0	Ki67+	 8557 13161
13654	0	0	Ki67+	 8557 13220
13655	0	0	Ki67+	 8559 12843
13656	0	0	Ki67+	 8560 13040
13657	0	0	Ki67+	 8561 12934
13658	0	0	Ki67+	 8565 12452
13659	0	0	Ki67+	 8566 12603
13660	0	0	Ki67+	 8567 12574
13661	0	0	Ki67+	 8567 12649
13662	0	0	Ki67+	 8570 12503
13663	0	0	Ki67+	 8572 12895
13664	0	0	Ki67+	 8576 12745
13665	0	0	Ki67+	 8577 12710
13666	0	0	Ki67+	 8578 12676
13667	0	0	Ki67+	 8578 12990
13668	0	0	Ki67+	 8583 12825
13669	0	0	Ki67+	 8585 13178
13670	0	0	Ki67+	 8586 12925
13671	0	0	Ki67+	 8588 12546
13672	0	0	Ki67+	 8588 13079
13673	0	0	Ki67+	 8591 12667
13674	0	0	Ki67+	 8599 12588
13675	0	0	Ki67+	 8600 12881
13676	0	0	Ki67+	 8601 12983
13677	0	0	Ki67+	 8602 12488
13678	0	0	Ki67+	 8605 12454
13679	0	0	Ki67+	 8605 12629
13680	0	0	Ki67+	 8606 12665
13681	0	0	Ki67+	 8609 13167
13682	0	0	Ki67+	 8611 12910
13683	0	0	Ki67+	 8619 12559
13684	0	0	Ki67+	 8619 12707
13685	0	0	Ki67+	 8619 12751
13686	0	0	Ki67+	 8620 13130
13687	0	0	Ki67+	 8623 12518
13688	0	0	Ki67+	 8623 12651
13689	0	0	Ki67+	 8624 12490
13690	0	0	Ki67+	 8624 13073
13691	0	0	Ki67+	 8624 13247
13692	0	0	Ki67+	 8628 13004
13693	0	0	Ki67+	 8630 12465
13694	0	0	Ki67+	 8634 12730
13695	0	0	Ki67+	 8635 12974
13696	0	0	Ki67+	 8637 12660
13697	0	0	Ki67+	 8639 12574
13698	0	0	Ki67+	 8639 12614
13699	0	0	Ki67+	 8640 12854
13700	0	0	Ki67+	 8641 12710
13701	0	0	Ki67+	 8642 13232
13702	0	0	Ki67+	 8643 12893
13703	0	0	Ki67+	 8644 12524
13704	0	0	Ki67+	 8644 12824
13705	0	0	Ki67+	 8645 13118
13706	0	0	Ki67+	 8646 12585
13707	0	0	Ki67+	 8648 13041
13708	0	0	Ki67+	 8654 12452
13709	0	0	Ki67+	 8655 12923
13710	0	0	Ki67+	 8659 12868
13711	0	0	Ki67+	 8661 12947
13712	0	0	Ki67+	 8664 12997
13713	0	0	Ki67+	 8665 12767
13714	0	0	Ki67+	 8667 12470
13715	0	0	Ki67+	 8667 13091
13716	0	0	Ki67+	 8668 12539
13717	0	0	Ki67+	 8668 12747
13718	0	0	Ki67+	 8668 12934
13719	0	0	Ki67+	 8669 12622
13720	0	0	Ki67+	 8671 12902
13721	0	0	Ki67+	 8675 13036
13722	0	0	Ki67+	 8678 12710
13723	0	0	Ki67+	 8681 12950
13724	0	0	Ki67+	 8682 12969
13725	0	0	Ki67+	 8684 12721
13726	0	0	Ki67+	 8684 13247
13727	0	0	Ki67+	 8685 12480
13728	0	0	Ki67+	 8686 13138
13729	0	0	Ki67+	 8688 13053
13730	0	0	Ki67+	 8689 12457
13731	0	0	Ki67+	 8691 13009
13732	0	0	Ki67+	 8692 12837
13733	0	0	Ki67+	 8693 12543
13734	0	0	Ki67+	 8695 13098
13735	0	0	Ki67+	 8699 12621
13736	0	0	Ki67+	 8705 13119
13737	0	0	Ki67+	 8705 13230
13738	0	0	Ki67+	 8706 12492
13739	0	0	Ki67+	 8706 12517
13740	0	0	Ki67+	 8706 12577
13741	0	0	Ki67+	 8711 12916
13742	0	0	Ki67+	 8712 12626
13743	0	0	Ki67+	 8718 12735
13744	0	0	Ki67+	 8718 12995
13745	0	0	Ki67+	 8721 13055
13746	0	0	Ki67+	 8722 13158
13747	0	0	Ki67+	 8723 12456
13748	0	0	Ki67+	 8723 12532
13749	0	0	Ki67+	 8724 12705
13750	0	0	Ki67+	 8725 12954
13751	0	0	Ki67+	 8726 12551
13752	0	0	Ki67+	 8731 12590
13753	0	0	Ki67+	 8731 12607
13754	0	0	Ki67+	 8731 13137
13755	0	0	Ki67+	 8734 12941
13756	0	0	Ki67+	 8738 12698
13757	0	0	Ki67+	 8739 13104
13758	0	0	Ki67+	 8741 13166
13759	0	0	Ki67+	 8742 12626
13760	0	0	Ki67+	 8743 12913
13761	0	0	Ki67+	 8743 13036
13762	0	0	Ki67+	 8744 12758
13763	0	0	Ki67+	 8749 12536
13764	0	0	Ki67+	 8750 12789
13765	0	0	Ki67+	 8750 13082
13766	0	0	Ki67+	 8755 12916
13767	0	0	Ki67+	 8756 12576
13768	0	0	Ki67+	 8757 13098
13769	0	0	Ki67+	 8759 12609
13770	0	0	Ki67+	 8764 12643
13771	0	0	Ki67+	 8764 13185
13772	0	0	Ki67+	 8767 12710
13773	0	0	Ki67+	 8770 12548
13774	0	0	Ki67+	 8770 13101
13775	0	0	Ki67+	 8771 12514
13776	0	0	Ki67+	 8771 12743
13777	0	0	Ki67+	 8773 12688
13778	0	0	Ki67+	 8775 12678
13779	0	0	Ki67+	 8775 13199
13780	0	0	Ki67+	 8779 12789
13781	0	0	Ki67+	 8779 12808
13782	0	0	Ki67+	 8781 12602
13783	0	0	Ki67+	 8782 12978
13784	0	0	Ki67+	 8783 12651
13785	0	0	Ki67+	 8783 12917
13786	0	0	Ki67+	 8786 12571
13787	0	0	Ki67+	 8789 13123
13788	0	0	Ki67+	 8790 12502
13789	0	0	Ki67+	 8791 12465
13790	0	0	Ki67+	 8794 13091
13791	0	0	Ki67+	 8795 13038
13792	0	0	Ki67+	 8797 13063
13793	0	0	Ki67+	 8803 12776
13794	0	0	Ki67+	 8804 13181
13795	0	0	Ki67+	 8805 12717
13796	0	0	Ki67+	 8806 12809
13797	0	0	Ki67+	 8806 13159
13798	0	0	Ki67+	 8811 12835
13799	0	0	Ki67+	 8812 12945
13800	0	0	Ki67+	 8813 12682
13801	0	0	Ki67+	 8813 13243
13802	0	0	Ki67+	 8814 12747
13803	0	0	Ki67+	 8815 12567
13804	0	0	Ki67+	 8815 12800
13805	0	0	Ki67+	 8816 12609
13806	0	0	Ki67+	 8817 12669
13807	0	0	Ki67+	 8819 12972
13808	0	0	Ki67+	 8821 13061
13809	0	0	Ki67+	 8822 13167
13810	0	0	Ki67+	 8826 12757
13811	0	0	Ki67+	 8827 12684
13812	0	0	Ki67+	 8829 12572
13813	0	0	Ki67+	 8830 12811
13814	0	0	Ki67+	 8832 13116
13815	0	0	Ki67+	 8832 13186
13816	0	0	Ki67+	 8835 12530
13817	0	0	Ki67+	 8835 12636
13818	0	0	Ki67+	 8835 13153
13819	0	0	Ki67+	 8836 12740
13820	0	0	Ki67+	 8845 13127
13821	0	0	Ki67+	 8848 13163
13822	0	0	Ki67+	 8849 13079
13823	0	0	Ki67+	 8851 12665
13824	0	0	Ki67+	 8854 12554
13825	0	0	Ki67+	 8855 12978
13826	0	0	Ki67+	 8858 13208
13827	0	0	Ki67+	 8861 12812
13828	0	0	Ki67+	 8861 13089
13829	0	0	Ki67+	 8862 13058
13830	0	0	Ki67+	 8867 13240
13831	0	0	Ki67+	 8869 13103
13832	0	0	Ki67+	 8870 12582
13833	0	0	Ki67+	 8870 13184
13834	0	0	Ki67+	 8872 12500
13835	0	0	Ki67+	 8874 12683
13836	0	0	Ki67+	 8876 13074
13837	0	0	Ki67+	 8878 12594
13838	0	0	Ki67+	 8879 12666
13839	0	0	Ki67+	 8883 12709
13840	0	0	Ki67+	 8884 13209
13841	0	0	Ki67+	 8887 12492
13842	0	0	Ki67+	 8889 13030
13843	0	0	Ki67+	 8897 13092
13844	0	0	Ki67+	 8898 12687
13845	0	0	Ki67+	 8900 13184
13846	0	0	Ki67+	 8903 13119
13847	0	0	Ki67+	 8903 13219
13848	0	0	Ki67+	 8906 13160
13849	0	0	Ki67+	 8917 13243
13850	0	0	Ki67+	 8920 12638
13851	0	0	Ki67+	 8133 13329
13852	0	0	Ki67+	 8135 13441
13853	0	0	Ki67+	 8135 13812
13854	0	0	Ki67+	 8140 13741
13855	0	0	Ki67+	 8141 13259
13856	0	0	Ki67+	 8142 13656
13857	0	0	Ki67+	 8142 13721
13858	0	0	Ki67+	 8143 13676
13859	0	0	Ki67+	 8152 13841
13860	0	0	Ki67+	 8153 13711
13861	0	0	Ki67+	 8155 13355
13862	0	0	Ki67+	 8162 13861
13863	0	0	Ki67+	 8165 13332
13864	0	0	Ki67+	 8170 13359
13865	0	0	Ki67+	 8171 13294
13866	0	0	Ki67+	 8173 13253
13867	0	0	Ki67+	 8173 14016
13868	0	0	Ki67+	 8179 13838
13869	0	0	Ki67+	 8185 13491
13870	0	0	Ki67+	 8187 13346
13871	0	0	Ki67+	 8190 13375
13872	0	0	Ki67+	 8193 13293
13873	0	0	Ki67+	 8193 13462
13874	0	0	Ki67+	 8196 13281
13875	0	0	Ki67+	 8196 13812
13876	0	0	Ki67+	 8196 14019
13877	0	0	Ki67+	 8209 13320
13878	0	0	Ki67+	 8211 13396
13879	0	0	Ki67+	 8217 13552
13880	0	0	Ki67+	 8219 13387
13881	0	0	Ki67+	 8223 13343
13882	0	0	Ki67+	 8224 13544
13883	0	0	Ki67+	 8225 13981
13884	0	0	Ki67+	 8227 13285
13885	0	0	Ki67+	 8228 13358
13886	0	0	Ki67+	 8236 13661
13887	0	0	Ki67+	 8237 13329
13888	0	0	Ki67+	 8242 13502
13889	0	0	Ki67+	 8249 13647
13890	0	0	Ki67+	 8251 13451
13891	0	0	Ki67+	 8253 13962
13892	0	0	Ki67+	 8254 13334
13893	0	0	Ki67+	 8258 14019
13894	0	0	Ki67+	 8259 13488
13895	0	0	Ki67+	 8263 13980
13896	0	0	Ki67+	 8264 13501
13897	0	0	Ki67+	 8268 13346
13898	0	0	Ki67+	 8270 13456
13899	0	0	Ki67+	 8273 13601
13900	0	0	Ki67+	 8281 13532
13901	0	0	Ki67+	 8291 13433
13902	0	0	Ki67+	 8303 13557
13903	0	0	Ki67+	 8306 13375
13904	0	0	Ki67+	 8308 13951
13905	0	0	Ki67+	 8309 13496
13906	0	0	Ki67+	 8312 13849
13907	0	0	Ki67+	 8313 13582
13908	0	0	Ki67+	 8313 13605
13909	0	0	Ki67+	 8322 13892
13910	0	0	Ki67+	 8334 13513
13911	0	0	Ki67+	 8343 13272
13912	0	0	Ki67+	 8344 13913
13913	0	0	Ki67+	 8345 13504
13914	0	0	Ki67+	 8347 13457
13915	0	0	Ki67+	 8348 13568
13916	0	0	Ki67+	 8349 13424
13917	0	0	Ki67+	 8350 13825
13918	0	0	Ki67+	 8353 13841
13919	0	0	Ki67+	 8355 13612
13920	0	0	Ki67+	 8357 13451
13921	0	0	Ki67+	 8362 13828
13922	0	0	Ki67+	 8363 13296
13923	0	0	Ki67+	 8364 13601
13924	0	0	Ki67+	 8367 13277
13925	0	0	Ki67+	 8371 13673
13926	0	0	Ki67+	 8374 13489
13927	0	0	Ki67+	 8379 13557
13928	0	0	Ki67+	 8381 13836
13929	0	0	Ki67+	 8383 13347
13930	0	0	Ki67+	 8393 13361
13931	0	0	Ki67+	 8393 13611
13932	0	0	Ki67+	 8393 13971
13933	0	0	Ki67+	 8401 13651
13934	0	0	Ki67+	 8405 13299
13935	0	0	Ki67+	 8414 13322
13936	0	0	Ki67+	 8421 13606
13937	0	0	Ki67+	 8425 14031
13938	0	0	Ki67+	 8427 13581
13939	0	0	Ki67+	 8428 13376
13940	0	0	Ki67+	 8432 13392
13941	0	0	Ki67+	 8433 13954
13942	0	0	Ki67+	 8437 13940
13943	0	0	Ki67+	 8440 13306
13944	0	0	Ki67+	 8443 13443
13945	0	0	Ki67+	 8444 13328
13946	0	0	Ki67+	 8450 13528
13947	0	0	Ki67+	 8452 13905
13948	0	0	Ki67+	 8457 13970
13949	0	0	Ki67+	 8458 14032
13950	0	0	Ki67+	 8461 13358
13951	0	0	Ki67+	 8473 13473
13952	0	0	Ki67+	 8475 13521
13953	0	0	Ki67+	 8481 13342
13954	0	0	Ki67+	 8481 13959
13955	0	0	Ki67+	 8483 13325
13956	0	0	Ki67+	 8483 13551
13957	0	0	Ki67+	 8488 13428
13958	0	0	Ki67+	 8494 13498
13959	0	0	Ki67+	 8494 13580
13960	0	0	Ki67+	 8497 13353
13961	0	0	Ki67+	 8498 13984
13962	0	0	Ki67+	 8498 14032
13963	0	0	Ki67+	 8500 13873
13964	0	0	Ki67+	 8504 13388
13965	0	0	Ki67+	 8509 13465
13966	0	0	Ki67+	 8511 13331
13967	0	0	Ki67+	 8513 13516
13968	0	0	Ki67+	 8513 13551
13969	0	0	Ki67+	 8514 13359
13970	0	0	Ki67+	 8524 13976
13971	0	0	Ki67+	 8526 13280
13972	0	0	Ki67+	 8528 13536
13973	0	0	Ki67+	 8528 13548
13974	0	0	Ki67+	 8535 13255
13975	0	0	Ki67+	 8551 13269
13976	0	0	Ki67+	 8553 13288
13977	0	0	Ki67+	 8556 13335
13978	0	0	Ki67+	 8564 14036
13979	0	0	Ki67+	 8566 13497
13980	0	0	Ki67+	 8568 13946
13981	0	0	Ki67+	 8570 13396
13982	0	0	Ki67+	 8572 13436
13983	0	0	Ki67+	 8576 13283
13984	0	0	Ki67+	 8579 13597
13985	0	0	Ki67+	 8583 13498
13986	0	0	Ki67+	 8584 13275
13987	0	0	Ki67+	 8589 13347
13988	0	0	Ki67+	 8592 13287
13989	0	0	Ki67+	 8593 13249
13990	0	0	Ki67+	 8593 13506
13991	0	0	Ki67+	 8596 13559
13992	0	0	Ki67+	 8597 13438
13993	0	0	Ki67+	 8610 13447
13994	0	0	Ki67+	 8612 13568
13995	0	0	Ki67+	 8613 13316
13996	0	0	Ki67+	 8619 13388
13997	0	0	Ki67+	 8622 13266
13998	0	0	Ki67+	 8622 13467
13999	0	0	Ki67+	 8623 13399
14000	0	0	Ki67+	 8628 13436
14001	0	0	Ki67+	 8634 13504
14002	0	0	Ki67+	 8635 13287
14003	0	0	Ki67+	 8636 13343
14004	0	0	Ki67+	 8636 14028
14005	0	0	Ki67+	 8640 13597
14006	0	0	Ki67+	 8641 13389
14007	0	0	Ki67+	 8641 13574
14008	0	0	Ki67+	 8644 13624
14009	0	0	Ki67+	 8650 13308
14010	0	0	Ki67+	 8652 13425
14011	0	0	Ki67+	 8660 13576
14012	0	0	Ki67+	 8662 13626
14013	0	0	Ki67+	 8663 13492
14014	0	0	Ki67+	 8667 13602
14015	0	0	Ki67+	 8668 13262
14016	0	0	Ki67+	 8668 13380
14017	0	0	Ki67+	 8670 13950
14018	0	0	Ki67+	 8672 13973
14019	0	0	Ki67+	 8675 13353
14020	0	0	Ki67+	 8677 13582
14021	0	0	Ki67+	 8682 13932
14022	0	0	Ki67+	 8683 13859
14023	0	0	Ki67+	 8684 13299
14024	0	0	Ki67+	 8685 13647
14025	0	0	Ki67+	 8687 13337
14026	0	0	Ki67+	 8688 13962
14027	0	0	Ki67+	 8691 13615
14028	0	0	Ki67+	 8692 13313
14029	0	0	Ki67+	 8693 13513
14030	0	0	Ki67+	 8694 13381
14031	0	0	Ki67+	 8695 13363
14032	0	0	Ki67+	 8696 13736
14033	0	0	Ki67+	 8699 13586
14034	0	0	Ki67+	 8700 13288
14035	0	0	Ki67+	 8701 13500
14036	0	0	Ki67+	 8706 13931
14037	0	0	Ki67+	 8708 13623
14038	0	0	Ki67+	 8708 14038
14039	0	0	Ki67+	 8710 13411
14040	0	0	Ki67+	 8712 13819
14041	0	0	Ki67+	 8718 13288
14042	0	0	Ki67+	 8722 13250
14043	0	0	Ki67+	 8727 13483
14044	0	0	Ki67+	 8727 13617
14045	0	0	Ki67+	 8728 13371
14046	0	0	Ki67+	 8729 13350
14047	0	0	Ki67+	 8730 13462
14048	0	0	Ki67+	 8730 13516
14049	0	0	Ki67+	 8731 13411
14050	0	0	Ki67+	 8732 13267
14051	0	0	Ki67+	 8734 13527
14052	0	0	Ki67+	 8740 13445
14053	0	0	Ki67+	 8740 13985
14054	0	0	Ki67+	 8747 13325
14055	0	0	Ki67+	 8750 13776
14056	0	0	Ki67+	 8759 13403
14057	0	0	Ki67+	 8759 13978
14058	0	0	Ki67+	 8760 13491
14059	0	0	Ki67+	 8760 13512
14060	0	0	Ki67+	 8761 13450
14061	0	0	Ki67+	 8765 13649
14062	0	0	Ki67+	 8770 13283
14063	0	0	Ki67+	 8774 13365
14064	0	0	Ki67+	 8777 13296
14065	0	0	Ki67+	 8778 13353
14066	0	0	Ki67+	 8779 13710
14067	0	0	Ki67+	 8783 13390
14068	0	0	Ki67+	 8783 13480
14069	0	0	Ki67+	 8785 13448
14070	0	0	Ki67+	 8785 13547
14071	0	0	Ki67+	 8786 13463
14072	0	0	Ki67+	 8787 13643
14073	0	0	Ki67+	 8793 13318
14074	0	0	Ki67+	 8793 13411
14075	0	0	Ki67+	 8794 13436
14076	0	0	Ki67+	 8797 13679
14077	0	0	Ki67+	 8800 13926
14078	0	0	Ki67+	 8812 13509
14079	0	0	Ki67+	 8812 13541
14080	0	0	Ki67+	 8813 13827
14081	0	0	Ki67+	 8815 13555
14082	0	0	Ki67+	 8816 13686
14083	0	0	Ki67+	 8817 13407
14084	0	0	Ki67+	 8818 13361
14085	0	0	Ki67+	 8825 13785
14086	0	0	Ki67+	 8828 13437
14087	0	0	Ki67+	 8830 13508
14088	0	0	Ki67+	 8834 13804
14089	0	0	Ki67+	 8840 13657
14090	0	0	Ki67+	 8842 13571
14091	0	0	Ki67+	 8842 13686
14092	0	0	Ki67+	 8845 13538
14093	0	0	Ki67+	 8847 13429
14094	0	0	Ki67+	 8847 13499
14095	0	0	Ki67+	 8849 13588
14096	0	0	Ki67+	 8853 13475
14097	0	0	Ki67+	 8854 13362
14098	0	0	Ki67+	 8856 13730
14099	0	0	Ki67+	 8864 13385
14100	0	0	Ki67+	 8864 13404
14101	0	0	Ki67+	 8864 13689
14102	0	0	Ki67+	 8869 13442
14103	0	0	Ki67+	 8869 13852
14104	0	0	Ki67+	 8875 13515
14105	0	0	Ki67+	 8876 13480
14106	0	0	Ki67+	 8879 13560
14107	0	0	Ki67+	 8880 13528
14108	0	0	Ki67+	 8881 13706
14109	0	0	Ki67+	 8888 13400
14110	0	0	Ki67+	 8888 13544
14111	0	0	Ki67+	 8890 13366
14112	0	0	Ki67+	 8895 13614
14113	0	0	Ki67+	 8895 13875
14114	0	0	Ki67+	 8896 13624
14115	0	0	Ki67+	 8897 13721
14116	0	0	Ki67+	 8908 13750
14117	0	0	Ki67+	 8914 13889
14118	0	0	Ki67+	 8918 13385
14119	0	0	Ki67+	 8918 13512
14120	0	0	Ki67+	 8921 13866
14121	0	0	Ki67+	 8923 13594
14122	0	0	Ki67+	 8926 13308
14123	0	0	Ki67+	 8132 14800
14124	0	0	Ki67+	 8140 14593
14125	0	0	Ki67+	 8147 14778
14126	0	0	Ki67+	 8151 14393
14127	0	0	Ki67+	 8152 14080
14128	0	0	Ki67+	 8153 14292
14129	0	0	Ki67+	 8155 14139
14130	0	0	Ki67+	 8173 14184
14131	0	0	Ki67+	 8177 14570
14132	0	0	Ki67+	 8184 14172
14133	0	0	Ki67+	 8185 14773
14134	0	0	Ki67+	 8186 14369
14135	0	0	Ki67+	 8188 14425
14136	0	0	Ki67+	 8190 14083
14137	0	0	Ki67+	 8192 14215
14138	0	0	Ki67+	 8193 14335
14139	0	0	Ki67+	 8194 14594
14140	0	0	Ki67+	 8200 14645
14141	0	0	Ki67+	 8200 14760
14142	0	0	Ki67+	 8201 14458
14143	0	0	Ki67+	 8201 14783
14144	0	0	Ki67+	 8201 14842
14145	0	0	Ki67+	 8208 14709
14146	0	0	Ki67+	 8210 14773
14147	0	0	Ki67+	 8211 14207
14148	0	0	Ki67+	 8215 14289
14149	0	0	Ki67+	 8219 14555
14150	0	0	Ki67+	 8221 14419
14151	0	0	Ki67+	 8222 14665
14152	0	0	Ki67+	 8224 14500
14153	0	0	Ki67+	 8224 14586
14154	0	0	Ki67+	 8225 14156
14155	0	0	Ki67+	 8226 14237
14156	0	0	Ki67+	 8228 14111
14157	0	0	Ki67+	 8229 14799
14158	0	0	Ki67+	 8233 14560
14159	0	0	Ki67+	 8238 14249
14160	0	0	Ki67+	 8239 14191
14161	0	0	Ki67+	 8239 14214
14162	0	0	Ki67+	 8240 14668
14163	0	0	Ki67+	 8244 14636
14164	0	0	Ki67+	 8246 14456
14165	0	0	Ki67+	 8247 14812
14166	0	0	Ki67+	 8253 14782
14167	0	0	Ki67+	 8254 14420
14168	0	0	Ki67+	 8258 14204
14169	0	0	Ki67+	 8259 14266
14170	0	0	Ki67+	 8264 14064
14171	0	0	Ki67+	 8272 14804
14172	0	0	Ki67+	 8275 14084
14173	0	0	Ki67+	 8279 14186
14174	0	0	Ki67+	 8283 14393
14175	0	0	Ki67+	 8283 14593
14176	0	0	Ki67+	 8284 14423
14177	0	0	Ki67+	 8286 14782
14178	0	0	Ki67+	 8288 14699
14179	0	0	Ki67+	 8290 14520
14180	0	0	Ki67+	 8292 14836
14181	0	0	Ki67+	 8298 14807
14182	0	0	Ki67+	 8300 14272
14183	0	0	Ki67+	 8304 14251
14184	0	0	Ki67+	 8309 14696
14185	0	0	Ki67+	 8310 14177
14186	0	0	Ki67+	 8311 14506
14187	0	0	Ki67+	 8311 14583
14188	0	0	Ki67+	 8317 14304
14189	0	0	Ki67+	 8319 14243
14190	0	0	Ki67+	 8323 14483
14191	0	0	Ki67+	 8324 14384
14192	0	0	Ki67+	 8325 14433
14193	0	0	Ki67+	 8326 14831
14194	0	0	Ki67+	 8328 14713
14195	0	0	Ki67+	 8333 14810
14196	0	0	Ki67+	 8336 14166
14197	0	0	Ki67+	 8336 14218
14198	0	0	Ki67+	 8343 14260
14199	0	0	Ki67+	 8345 14122
14200	0	0	Ki67+	 8346 14071
14201	0	0	Ki67+	 8347 14297
14202	0	0	Ki67+	 8352 14094
14203	0	0	Ki67+	 8354 14840
14204	0	0	Ki67+	 8360 14526
14205	0	0	Ki67+	 8362 14480
14206	0	0	Ki67+	 8365 14150
14207	0	0	Ki67+	 8366 14164
14208	0	0	Ki67+	 8369 14100
14209	0	0	Ki67+	 8370 14231
14210	0	0	Ki67+	 8370 14457
14211	0	0	Ki67+	 8371 14074
14212	0	0	Ki67+	 8380 14641
14213	0	0	Ki67+	 8381 14100
14214	0	0	Ki67+	 8386 14129
14215	0	0	Ki67+	 8386 14354
14216	0	0	Ki67+	 8390 14198
14217	0	0	Ki67+	 8390 14239
14218	0	0	Ki67+	 8393 14174
14219	0	0	Ki67+	 8396 14574
14220	0	0	Ki67+	 8399 14282
14221	0	0	Ki67+	 8399 14821
14222	0	0	Ki67+	 8403 14533
14223	0	0	Ki67+	 8406 14244
14224	0	0	Ki67+	 8409 14065
14225	0	0	Ki67+	 8409 14093
14226	0	0	Ki67+	 8413 14734
14227	0	0	Ki67+	 8416 14369
14228	0	0	Ki67+	 8423 14133
14229	0	0	Ki67+	 8425 14157
14230	0	0	Ki67+	 8426 14356
14231	0	0	Ki67+	 8427 14267
14232	0	0	Ki67+	 8434 14061
14233	0	0	Ki67+	 8437 14586
14234	0	0	Ki67+	 8444 14560
14235	0	0	Ki67+	 8449 14383
14236	0	0	Ki67+	 8454 14843
14237	0	0	Ki67+	 8460 14086
14238	0	0	Ki67+	 8460 14412
14239	0	0	Ki67+	 8466 14329
14240	0	0	Ki67+	 8470 14093
14241	0	0	Ki67+	 8484 14741
14242	0	0	Ki67+	 8488 14136
14243	0	0	Ki67+	 8488 14626
14244	0	0	Ki67+	 8493 14590
14245	0	0	Ki67+	 8493 14721
14246	0	0	Ki67+	 8493 14752
14247	0	0	Ki67+	 8497 14151
14248	0	0	Ki67+	 8499 14571
14249	0	0	Ki67+	 8500 14053
14250	0	0	Ki67+	 8500 14637
14251	0	0	Ki67+	 8506 14620
14252	0	0	Ki67+	 8510 14369
14253	0	0	Ki67+	 8518 14564
14254	0	0	Ki67+	 8520 14591
14255	0	0	Ki67+	 8526 14354
14256	0	0	Ki67+	 8526 14748
14257	0	0	Ki67+	 8528 14053
14258	0	0	Ki67+	 8531 14142
14259	0	0	Ki67+	 8531 14389
14260	0	0	Ki67+	 8533 14567
14261	0	0	Ki67+	 8534 14428
14262	0	0	Ki67+	 8540 14368
14263	0	0	Ki67+	 8540 14703
14264	0	0	Ki67+	 8545 14247
14265	0	0	Ki67+	 8548 14068
14266	0	0	Ki67+	 8548 14358
14267	0	0	Ki67+	 8551 14397
14268	0	0	Ki67+	 8553 14612
14269	0	0	Ki67+	 8563 14585
14270	0	0	Ki67+	 8568 14368
14271	0	0	Ki67+	 8570 14475
14272	0	0	Ki67+	 8570 14551
14273	0	0	Ki67+	 8576 14080
14274	0	0	Ki67+	 8578 14114
14275	0	0	Ki67+	 8579 14728
14276	0	0	Ki67+	 8581 14138
14277	0	0	Ki67+	 8597 14102
14278	0	0	Ki67+	 8602 14071
14279	0	0	Ki67+	 8606 14133
14280	0	0	Ki67+	 8610 14425
14281	0	0	Ki67+	 8613 14738
14282	0	0	Ki67+	 8614 14619
14283	0	0	Ki67+	 8614 14630
14284	0	0	Ki67+	 8617 14230
14285	0	0	Ki67+	 8618 14416
14286	0	0	Ki67+	 8636 14661
14287	0	0	Ki67+	 8640 14685
14288	0	0	Ki67+	 8642 14177
14289	0	0	Ki67+	 8643 14295
14290	0	0	Ki67+	 8647 14208
14291	0	0	Ki67+	 8655 14284
14292	0	0	Ki67+	 8656 14474
14293	0	0	Ki67+	 8677 14171
14294	0	0	Ki67+	 8679 14448
14295	0	0	Ki67+	 8680 14226
14296	0	0	Ki67+	 8680 14382
14297	0	0	Ki67+	 8683 14156
14298	0	0	Ki67+	 8684 14543
14299	0	0	Ki67+	 8685 14056
14300	0	0	Ki67+	 8690 14249
14301	0	0	Ki67+	 8701 14128
14302	0	0	Ki67+	 8701 14228
14303	0	0	Ki67+	 8707 14787
14304	0	0	Ki67+	 8716 14256
14305	0	0	Ki67+	 8722 14669
14306	0	0	Ki67+	 8727 14779
14307	0	0	Ki67+	 8730 14825
14308	0	0	Ki67+	 8732 14689
14309	0	0	Ki67+	 8733 14140
14310	0	0	Ki67+	 8736 14225
14311	0	0	Ki67+	 8740 14605
14312	0	0	Ki67+	 8744 14276
14313	0	0	Ki67+	 8751 14182
14314	0	0	Ki67+	 8755 14552
14315	0	0	Ki67+	 8756 14713
14316	0	0	Ki67+	 8756 14781
14317	0	0	Ki67+	 8757 14612
14318	0	0	Ki67+	 8759 14226
14319	0	0	Ki67+	 8768 14565
14320	0	0	Ki67+	 8776 14642
14321	0	0	Ki67+	 8780 14150
14322	0	0	Ki67+	 8781 14234
14323	0	0	Ki67+	 8789 14840
14324	0	0	Ki67+	 8794 14271
14325	0	0	Ki67+	 8800 14207
14326	0	0	Ki67+	 8800 14661
14327	0	0	Ki67+	 8805 14813
14328	0	0	Ki67+	 8808 14321
14329	0	0	Ki67+	 8813 14685
14330	0	0	Ki67+	 8817 14616
14331	0	0	Ki67+	 8820 14410
14332	0	0	Ki67+	 8831 14329
14333	0	0	Ki67+	 8838 14604
14334	0	0	Ki67+	 8841 14427
14335	0	0	Ki67+	 8844 14068
14336	0	0	Ki67+	 8854 14383
14337	0	0	Ki67+	 8856 14635
14338	0	0	Ki67+	 8858 14064
14339	0	0	Ki67+	 8858 14261
14340	0	0	Ki67+	 8866 14049
14341	0	0	Ki67+	 8867 14809
14342	0	0	Ki67+	 8875 14610
14343	0	0	Ki67+	 8882 14659
14344	0	0	Ki67+	 8893 14266
14345	0	0	Ki67+	 8898 14320
14346	0	0	Ki67+	 8901 14095
14347	0	0	Ki67+	 8908 14298
14348	0	0	Ki67+	 8914 14177
14349	0	0	Ki67+	 8917 14668
14350	0	0	Ki67+	 8136 15078
14351	0	0	Ki67+	 8146 15048
14352	0	0	Ki67+	 8151 15218
14353	0	0	Ki67+	 8151 15609
14354	0	0	Ki67+	 8158 15445
14355	0	0	Ki67+	 8158 15626
14356	0	0	Ki67+	 8159 15461
14357	0	0	Ki67+	 8163 15241
14358	0	0	Ki67+	 8164 15055
14359	0	0	Ki67+	 8164 15092
14360	0	0	Ki67+	 8181 15580
14361	0	0	Ki67+	 8182 15613
14362	0	0	Ki67+	 8189 15123
14363	0	0	Ki67+	 8193 15053
14364	0	0	Ki67+	 8193 15456
14365	0	0	Ki67+	 8194 15409
14366	0	0	Ki67+	 8195 15094
14367	0	0	Ki67+	 8201 15485
14368	0	0	Ki67+	 8206 15124
14369	0	0	Ki67+	 8209 15014
14370	0	0	Ki67+	 8210 15098
14371	0	0	Ki67+	 8213 15170
14372	0	0	Ki67+	 8214 15336
14373	0	0	Ki67+	 8214 15631
14374	0	0	Ki67+	 8218 15204
14375	0	0	Ki67+	 8221 15428
14376	0	0	Ki67+	 8232 15100
14377	0	0	Ki67+	 8237 15070
14378	0	0	Ki67+	 8240 15364
14379	0	0	Ki67+	 8253 15137
14380	0	0	Ki67+	 8254 15203
14381	0	0	Ki67+	 8255 15215
14382	0	0	Ki67+	 8263 15113
14383	0	0	Ki67+	 8264 15377
14384	0	0	Ki67+	 8268 15400
14385	0	0	Ki67+	 8274 14856
14386	0	0	Ki67+	 8274 15195
14387	0	0	Ki67+	 8276 15064
14388	0	0	Ki67+	 8279 15130
14389	0	0	Ki67+	 8280 15025
14390	0	0	Ki67+	 8290 15076
14391	0	0	Ki67+	 8296 15463
14392	0	0	Ki67+	 8304 15335
14393	0	0	Ki67+	 8305 14851
14394	0	0	Ki67+	 8307 15185
14395	0	0	Ki67+	 8307 15368
14396	0	0	Ki67+	 8309 15116
14397	0	0	Ki67+	 8309 15400
14398	0	0	Ki67+	 8311 15315
14399	0	0	Ki67+	 8316 15134
14400	0	0	Ki67+	 8317 15549
14401	0	0	Ki67+	 8325 15112
14402	0	0	Ki67+	 8327 15577
14403	0	0	Ki67+	 8334 15372
14404	0	0	Ki67+	 8348 15323
14405	0	0	Ki67+	 8350 14850
14406	0	0	Ki67+	 8351 15035
14407	0	0	Ki67+	 8352 15370
14408	0	0	Ki67+	 8354 15017
14409	0	0	Ki67+	 8354 15340
14410	0	0	Ki67+	 8363 15057
14411	0	0	Ki67+	 8370 15517
14412	0	0	Ki67+	 8373 15549
14413	0	0	Ki67+	 8376 15580
14414	0	0	Ki67+	 8378 15035
14415	0	0	Ki67+	 8382 15519
14416	0	0	Ki67+	 8384 15097
14417	0	0	Ki67+	 8386 15388
14418	0	0	Ki67+	 8394 14875
14419	0	0	Ki67+	 8398 14891
14420	0	0	Ki67+	 8406 15428
14421	0	0	Ki67+	 8408 15402
14422	0	0	Ki67+	 8413 14878
14423	0	0	Ki67+	 8415 15121
14424	0	0	Ki67+	 8424 14997
14425	0	0	Ki67+	 8427 15516
14426	0	0	Ki67+	 8428 14937
14427	0	0	Ki67+	 8429 15535
14428	0	0	Ki67+	 8432 15055
14429	0	0	Ki67+	 8432 15117
14430	0	0	Ki67+	 8435 15027
14431	0	0	Ki67+	 8439 15328
14432	0	0	Ki67+	 8440 15147
14433	0	0	Ki67+	 8440 15305
14434	0	0	Ki67+	 8440 15364
14435	0	0	Ki67+	 8448 14869
14436	0	0	Ki67+	 8457 15445
14437	0	0	Ki67+	 8459 14949
14438	0	0	Ki67+	 8462 14921
14439	0	0	Ki67+	 8465 14910
14440	0	0	Ki67+	 8469 15061
14441	0	0	Ki67+	 8476 15107
14442	0	0	Ki67+	 8483 15141
14443	0	0	Ki67+	 8484 14936
14444	0	0	Ki67+	 8487 15540
14445	0	0	Ki67+	 8489 15562
14446	0	0	Ki67+	 8500 15645
14447	0	0	Ki67+	 8504 15510
14448	0	0	Ki67+	 8508 14968
14449	0	0	Ki67+	 8519 14984
14450	0	0	Ki67+	 8523 15644
14451	0	0	Ki67+	 8525 15631
14452	0	0	Ki67+	 8527 14997
14453	0	0	Ki67+	 8528 15123
14454	0	0	Ki67+	 8532 14952
14455	0	0	Ki67+	 8533 15064
14456	0	0	Ki67+	 8535 15518
14457	0	0	Ki67+	 8536 14901
14458	0	0	Ki67+	 8536 14976
14459	0	0	Ki67+	 8540 15088
14460	0	0	Ki67+	 8545 15117
14461	0	0	Ki67+	 8545 15478
14462	0	0	Ki67+	 8548 14954
14463	0	0	Ki67+	 8548 15380
14464	0	0	Ki67+	 8549 15028
14465	0	0	Ki67+	 8550 15401
14466	0	0	Ki67+	 8558 15350
14467	0	0	Ki67+	 8561 14999
14468	0	0	Ki67+	 8563 15335
14469	0	0	Ki67+	 8563 15534
14470	0	0	Ki67+	 8568 15084
14471	0	0	Ki67+	 8569 15501
14472	0	0	Ki67+	 8569 15643
14473	0	0	Ki67+	 8570 15322
14474	0	0	Ki67+	 8570 15560
14475	0	0	Ki67+	 8577 15018
14476	0	0	Ki67+	 8587 14996
14477	0	0	Ki67+	 8591 15367
14478	0	0	Ki67+	 8596 15094
14479	0	0	Ki67+	 8596 15532
14480	0	0	Ki67+	 8600 15545
14481	0	0	Ki67+	 8601 15062
14482	0	0	Ki67+	 8609 15007
14483	0	0	Ki67+	 8609 15030
14484	0	0	Ki67+	 8618 15351
14485	0	0	Ki67+	 8623 15329
14486	0	0	Ki67+	 8626 15536
14487	0	0	Ki67+	 8631 15513
14488	0	0	Ki67+	 8643 15399
14489	0	0	Ki67+	 8646 15527
14490	0	0	Ki67+	 8654 15636
14491	0	0	Ki67+	 8655 14859
14492	0	0	Ki67+	 8665 15577
14493	0	0	Ki67+	 8675 14904
14494	0	0	Ki67+	 8680 15628
14495	0	0	Ki67+	 8694 14856
14496	0	0	Ki67+	 8694 14917
14497	0	0	Ki67+	 8698 14878
14498	0	0	Ki67+	 8709 15465
14499	0	0	Ki67+	 8718 15300
14500	0	0	Ki67+	 8718 15446
14501	0	0	Ki67+	 8723 15526
14502	0	0	Ki67+	 8727 14896
14503	0	0	Ki67+	 8727 14938
14504	0	0	Ki67+	 8735 15556
14505	0	0	Ki67+	 8737 14965
14506	0	0	Ki67+	 8739 14923
14507	0	0	Ki67+	 8745 15023
14508	0	0	Ki67+	 8754 14895
14509	0	0	Ki67+	 8757 15040
14510	0	0	Ki67+	 8760 14879
14511	0	0	Ki67+	 8761 15511
14512	0	0	Ki67+	 8763 15490
14513	0	0	Ki67+	 8769 14986
14514	0	0	Ki67+	 8774 15543
14515	0	0	Ki67+	 8776 15026
14516	0	0	Ki67+	 8783 14979
14517	0	0	Ki67+	 8787 15510
14518	0	0	Ki67+	 8788 15044
14519	0	0	Ki67+	 8789 14883
14520	0	0	Ki67+	 8790 15452
14521	0	0	Ki67+	 8794 15433
14522	0	0	Ki67+	 8796 15491
14523	0	0	Ki67+	 8799 15032
14524	0	0	Ki67+	 8804 14852
14525	0	0	Ki67+	 8812 14909
14526	0	0	Ki67+	 8819 14874
14527	0	0	Ki67+	 8819 14969
14528	0	0	Ki67+	 8819 15448
14529	0	0	Ki67+	 8820 15121
14530	0	0	Ki67+	 8822 14934
14531	0	0	Ki67+	 8826 15373
14532	0	0	Ki67+	 8834 15354
14533	0	0	Ki67+	 8847 14989
14534	0	0	Ki67+	 8850 15031
14535	0	0	Ki67+	 8861 14990
14536	0	0	Ki67+	 8862 15630
14537	0	0	Ki67+	 8862 15644
14538	0	0	Ki67+	 8865 15087
14539	0	0	Ki67+	 8868 15577
14540	0	0	Ki67+	 8882 15077
14541	0	0	Ki67+	 8911 15591
14542	0	0	Ki67+	 8916 15020
14543	0	0	Ki67+	 8923 15258
14544	0	0	Ki67+	 8927 15237
14545	0	0	Ki67+	 8130 15941
14546	0	0	Ki67+	 8134 16086
14547	0	0	Ki67+	 8135 15815
14548	0	0	Ki67+	 8135 15845
14549	0	0	Ki67+	 8141 16318
14550	0	0	Ki67+	 8142 15983
14551	0	0	Ki67+	 8144 15961
14552	0	0	Ki67+	 8145 16188
14553	0	0	Ki67+	 8150 16036
14554	0	0	Ki67+	 8155 16313
14555	0	0	Ki67+	 8157 16141
14556	0	0	Ki67+	 8159 15790
14557	0	0	Ki67+	 8160 16353
14558	0	0	Ki67+	 8169 15959
14559	0	0	Ki67+	 8169 16110
14560	0	0	Ki67+	 8171 15980
14561	0	0	Ki67+	 8181 16172
14562	0	0	Ki67+	 8181 16284
14563	0	0	Ki67+	 8188 15768
14564	0	0	Ki67+	 8190 15729
14565	0	0	Ki67+	 8200 16161
14566	0	0	Ki67+	 8207 15750
14567	0	0	Ki67+	 8207 16116
14568	0	0	Ki67+	 8212 15961
14569	0	0	Ki67+	 8212 16240
14570	0	0	Ki67+	 8215 15977
14571	0	0	Ki67+	 8217 16206
14572	0	0	Ki67+	 8219 15904
14573	0	0	Ki67+	 8219 16358
14574	0	0	Ki67+	 8220 16180
14575	0	0	Ki67+	 8231 15718
14576	0	0	Ki67+	 8231 16388
14577	0	0	Ki67+	 8237 15936
14578	0	0	Ki67+	 8239 15976
14579	0	0	Ki67+	 8240 16328
14580	0	0	Ki67+	 8245 15713
14581	0	0	Ki67+	 8253 16443
14582	0	0	Ki67+	 8258 16116
14583	0	0	Ki67+	 8260 16359
14584	0	0	Ki67+	 8261 16080
14585	0	0	Ki67+	 8262 16183
14586	0	0	Ki67+	 8263 16091
14587	0	0	Ki67+	 8264 15746
14588	0	0	Ki67+	 8272 16130
14589	0	0	Ki67+	 8276 15778
14590	0	0	Ki67+	 8285 16194
14591	0	0	Ki67+	 8287 15941
14592	0	0	Ki67+	 8293 15897
14593	0	0	Ki67+	 8299 16305
14594	0	0	Ki67+	 8303 15750
14595	0	0	Ki67+	 8305 15762
14596	0	0	Ki67+	 8312 16289
14597	0	0	Ki67+	 8315 15944
14598	0	0	Ki67+	 8318 15968
14599	0	0	Ki67+	 8318 16235
14600	0	0	Ki67+	 8318 16262
14601	0	0	Ki67+	 8321 16094
14602	0	0	Ki67+	 8325 15721
14603	0	0	Ki67+	 8332 15761
14604	0	0	Ki67+	 8339 16317
14605	0	0	Ki67+	 8342 16102
14606	0	0	Ki67+	 8343 16078
14607	0	0	Ki67+	 8348 15706
14608	0	0	Ki67+	 8349 16363
14609	0	0	Ki67+	 8366 16337
14610	0	0	Ki67+	 8370 16293
14611	0	0	Ki67+	 8372 16384
14612	0	0	Ki67+	 8373 15731
14613	0	0	Ki67+	 8378 16339
14614	0	0	Ki67+	 8383 15929
14615	0	0	Ki67+	 8384 16316
14616	0	0	Ki67+	 8386 15690
14617	0	0	Ki67+	 8392 15702
14618	0	0	Ki67+	 8394 16093
14619	0	0	Ki67+	 8397 15958
14620	0	0	Ki67+	 8397 16121
14621	0	0	Ki67+	 8407 15726
14622	0	0	Ki67+	 8408 15883
14623	0	0	Ki67+	 8411 16285
14624	0	0	Ki67+	 8413 15832
14625	0	0	Ki67+	 8422 16346
14626	0	0	Ki67+	 8424 16119
14627	0	0	Ki67+	 8428 16198
14628	0	0	Ki67+	 8436 15747
14629	0	0	Ki67+	 8437 15864
14630	0	0	Ki67+	 8448 16328
14631	0	0	Ki67+	 8452 16162
14632	0	0	Ki67+	 8455 15653
14633	0	0	Ki67+	 8459 16099
14634	0	0	Ki67+	 8459 16139
14635	0	0	Ki67+	 8463 15840
14636	0	0	Ki67+	 8465 15673
14637	0	0	Ki67+	 8469 16191
14638	0	0	Ki67+	 8469 16293
14639	0	0	Ki67+	 8476 15863
14640	0	0	Ki67+	 8478 15670
14641	0	0	Ki67+	 8481 16229
14642	0	0	Ki67+	 8483 16397
14643	0	0	Ki67+	 8488 16157
14644	0	0	Ki67+	 8493 16208
14645	0	0	Ki67+	 8500 16077
14646	0	0	Ki67+	 8502 15898
14647	0	0	Ki67+	 8508 16122
14648	0	0	Ki67+	 8518 15864
14649	0	0	Ki67+	 8518 16374
14650	0	0	Ki67+	 8519 15836
14651	0	0	Ki67+	 8519 15926
14652	0	0	Ki67+	 8525 16390
14653	0	0	Ki67+	 8532 15666
14654	0	0	Ki67+	 8534 16317
14655	0	0	Ki67+	 8540 16354
14656	0	0	Ki67+	 8544 16386
14657	0	0	Ki67+	 8547 15882
14658	0	0	Ki67+	 8553 16146
14659	0	0	Ki67+	 8554 15911
14660	0	0	Ki67+	 8559 15830
14661	0	0	Ki67+	 8560 15773
14662	0	0	Ki67+	 8562 15814
14663	0	0	Ki67+	 8563 16309
14664	0	0	Ki67+	 8569 15683
14665	0	0	Ki67+	 8569 15847
14666	0	0	Ki67+	 8570 16372
14667	0	0	Ki67+	 8572 16262
14668	0	0	Ki67+	 8574 15917
14669	0	0	Ki67+	 8576 15770
14670	0	0	Ki67+	 8586 16046
14671	0	0	Ki67+	 8587 16105
14672	0	0	Ki67+	 8589 15670
14673	0	0	Ki67+	 8589 15815
14674	0	0	Ki67+	 8593 15828
14675	0	0	Ki67+	 8595 16129
14676	0	0	Ki67+	 8596 15844
14677	0	0	Ki67+	 8596 16074
14678	0	0	Ki67+	 8607 16110
14679	0	0	Ki67+	 8614 15840
14680	0	0	Ki67+	 8615 15656
14681	0	0	Ki67+	 8616 16042
14682	0	0	Ki67+	 8623 16128
14683	0	0	Ki67+	 8626 16077
14684	0	0	Ki67+	 8629 16093
14685	0	0	Ki67+	 8636 15857
14686	0	0	Ki67+	 8642 15743
14687	0	0	Ki67+	 8645 15699
14688	0	0	Ki67+	 8646 16052
14689	0	0	Ki67+	 8647 15884
14690	0	0	Ki67+	 8653 16080
14691	0	0	Ki67+	 8655 15776
14692	0	0	Ki67+	 8656 15702
14693	0	0	Ki67+	 8672 16017
14694	0	0	Ki67+	 8677 15729
14695	0	0	Ki67+	 8678 16044
14696	0	0	Ki67+	 8681 16140
14697	0	0	Ki67+	 8682 16097
14698	0	0	Ki67+	 8683 15688
14699	0	0	Ki67+	 8683 15862
14700	0	0	Ki67+	 8686 16343
14701	0	0	Ki67+	 8688 16002
14702	0	0	Ki67+	 8688 16221
14703	0	0	Ki67+	 8690 16020
14704	0	0	Ki67+	 8692 15655
14705	0	0	Ki67+	 8700 15671
14706	0	0	Ki67+	 8706 15702
14707	0	0	Ki67+	 8707 16294
14708	0	0	Ki67+	 8708 15742
14709	0	0	Ki67+	 8710 16068
14710	0	0	Ki67+	 8712 16306
14711	0	0	Ki67+	 8715 16339
14712	0	0	Ki67+	 8716 15880
14713	0	0	Ki67+	 8716 16359
14714	0	0	Ki67+	 8728 16128
14715	0	0	Ki67+	 8729 15828
14716	0	0	Ki67+	 8733 15987
14717	0	0	Ki67+	 8734 16011
14718	0	0	Ki67+	 8735 15843
14719	0	0	Ki67+	 8746 15814
14720	0	0	Ki67+	 8747 16069
14721	0	0	Ki67+	 8750 16042
14722	0	0	Ki67+	 8755 15832
14723	0	0	Ki67+	 8755 16213
14724	0	0	Ki67+	 8761 16141
14725	0	0	Ki67+	 8768 16044
14726	0	0	Ki67+	 8772 16083
14727	0	0	Ki67+	 8774 16105
14728	0	0	Ki67+	 8787 15787
14729	0	0	Ki67+	 8788 15812
14730	0	0	Ki67+	 8791 16314
14731	0	0	Ki67+	 8791 16342
14732	0	0	Ki67+	 8798 16272
14733	0	0	Ki67+	 8806 16101
14734	0	0	Ki67+	 8806 16338
14735	0	0	Ki67+	 8807 15786
14736	0	0	Ki67+	 8810 15806
14737	0	0	Ki67+	 8832 15767
14738	0	0	Ki67+	 8832 15790
14739	0	0	Ki67+	 8836 16122
14740	0	0	Ki67+	 8855 16262
14741	0	0	Ki67+	 8857 16239
14742	0	0	Ki67+	 8861 16034
14743	0	0	Ki67+	 8864 16004
[truncated: 1,832,510 more chars]
