# Supplementary material for: Data-Driven Discovery of Immune Contexture Biomarkers
Source: Front Oncol. 2018 Dec 18;8:627. doi: 10.3389/fonc.2018.00627 (PMC6305402; doi:10.3389/fonc.2018.00627)
Supplement: Data Sheet 5.zip — MSI/MSS dataset, part 3/3. [file Data_Sheet_5.zip › MSIMSSDataset/89895_ImageObjects.txt]

barcode_target	F16-000129 [5 channels]
barcode_origin	0
workflow_target	CD8-CD3-CD4-Ki67-DAPI_generic.wsa 
workflow_target_version	 build f14999727a346af05f524693b44526002539cc76, workflows f149997 2016-05-23 with local changes
workflow_origin	0
workflow_origin_version	0
iH	35072
iW	81104
user	txdsapps
hostname	RPZMB000021

1	0	0	Ki67+	 4964 23673
2	0	0	Ki67+	 5287 24197
3	0	0	Ki67+	 5297 24182
4	0	0	Ki67+	 5326 24210
5	0	0	Ki67+	 5518 24037
6	0	0	Ki67+	 5521 23948
7	0	0	Ki67+	 5560 24038
8	0	0	Ki67+	 5566 24074
9	0	0	Ki67+	 5574 24023
10	0	0	Ki67+	 5831 23197
11	0	0	Ki67+	 5832 23157
12	0	0	Ki67+	 6215 23562
13	0	0	Ki67+	 6311 23487
14	0	0	Ki67+	 6313 23526
15	0	0	Ki67+	 6327 23494
16	0	0	Ki67+	 6360 23526
17	0	0	Ki67+	 6416 23494
18	0	0	Ki67+	 6437 23284
19	0	0	Ki67+	 5886 24489
20	0	0	Ki67+	 5906 24538
21	0	0	Ki67+	 5926 24395
22	0	0	Ki67+	 5940 24387
23	0	0	Ki67+	 5940 24553
24	0	0	Ki67+	 5942 24473
25	0	0	Ki67+	 5954 24417
26	0	0	Ki67+	 5959 24445
27	0	0	Ki67+	 5960 24456
28	0	0	Ki67+	 5964 24371
29	0	0	Ki67+	 5968 24424
30	0	0	Ki67+	 5977 24396
31	0	0	Ki67+	 5987 24488
32	0	0	Ki67+	 6000 24540
33	0	0	Ki67+	 6009 24554
34	0	0	Ki67+	 6015 24394
35	0	0	Ki67+	 6015 24480
36	0	0	Ki67+	 6029 24337
37	0	0	Ki67+	 6034 24526
38	0	0	Ki67+	 6048 24410
39	0	0	Ki67+	 6058 24367
40	0	0	Ki67+	 6064 24381
41	0	0	Ki67+	 6067 24348
42	0	0	Ki67+	 6074 24460
43	0	0	Ki67+	 6078 24402
44	0	0	Ki67+	 6145 24457
45	0	0	Ki67+	 6248 24089
46	0	0	Ki67+	 6255 23947
47	0	0	Ki67+	 6448 24314
48	0	0	Ki67+	 5811 25019
49	0	0	Ki67+	 6169 24862
50	0	0	Ki67+	 6219 25058
51	0	0	Ki67+	 6261 25131
52	0	0	Ki67+	 6385 25154
53	0	0	Ki67+	 6429 24741
54	0	0	Ki67+	 6205 25434
55	0	0	Ki67+	 7188 17947
56	0	0	Ki67+	 7195 18059
57	0	0	Ki67+	 7121 22594
58	0	0	Ki67+	 6503 23400
59	0	0	Ki67+	 6544 23352
60	0	0	Ki67+	 6566 23928
61	0	0	Ki67+	 6838 23791
62	0	0	Ki67+	 6845 23579
63	0	0	Ki67+	 6852 23783
64	0	0	Ki67+	 7061 24058
65	0	0	Ki67+	 7103 24015
66	0	0	Ki67+	 7133 24160
67	0	0	Ki67+	 7191 24136
68	0	0	Ki67+	 7192 24154
69	0	0	Ki67+	 7154 24508
70	0	0	Ki67+	 6481 25934
71	0	0	Ki67+	 6783 25490
72	0	0	Ki67+	 6806 25532
73	0	0	Ki67+	 6831 25397
74	0	0	Ki67+	 6584 26252
75	0	0	Ki67+	 6652 26210
76	0	0	Ki67+	 6663 26318
77	0	0	Ki67+	 6763 26132
78	0	0	Ki67+	 6776 26049
79	0	0	Ki67+	 6781 26168
80	0	0	Ki67+	 7076 26634
81	0	0	Ki67+	 7077 26705
82	0	0	Ki67+	 7099 26704
83	0	0	Ki67+	 7107 26666
84	0	0	Ki67+	 7143 26456
85	0	0	Ki67+	 7155 26391
86	0	0	Ki67+	 7171 26718
87	0	0	Ki67+	 7193 26462
88	0	0	Ki67+	 7194 26354
89	0	0	Ki67+	 7194 26706
90	0	0	Ki67+	 7225 26505
91	0	0	Ki67+	 7257 26416
92	0	0	Ki67+	 7257 26475
93	0	0	Ki67+	 7262 26456
94	0	0	Ki67+	 7093 26809
95	0	0	Ki67+	 7097 26790
96	0	0	Ki67+	 7123 26759
97	0	0	Ki67+	 7197 26762
98	0	0	Ki67+	 7654 21886
99	0	0	Ki67+	 7806 23224
100	0	0	Ki67+	 7813 23210
101	0	0	Ki67+	 7830 23279
102	0	0	Ki67+	 7844 23039
103	0	0	Ki67+	 7849 23249
104	0	0	Ki67+	 7874 23280
105	0	0	Ki67+	 7876 23300
106	0	0	Ki67+	 7888 23294
107	0	0	Ki67+	 7900 23120
108	0	0	Ki67+	 7913 23076
109	0	0	Ki67+	 7920 23058
110	0	0	Ki67+	 8007 23187
111	0	0	Ki67+	 7501 24430
112	0	0	Ki67+	 7418 25763
113	0	0	Ki67+	 7444 25508
114	0	0	Ki67+	 7474 25566
115	0	0	Ki67+	 7478 25605
116	0	0	Ki67+	 7660 25626
117	0	0	Ki67+	 7705 25590
118	0	0	Ki67+	 7273 26294
119	0	0	Ki67+	 7275 26319
120	0	0	Ki67+	 7282 26551
121	0	0	Ki67+	 7298 26665
122	0	0	Ki67+	 7541 26573
123	0	0	Ki67+	 7557 26601
124	0	0	Ki67+	 7566 26638
125	0	0	Ki67+	 7571 26403
126	0	0	Ki67+	 7572 26445
127	0	0	Ki67+	 7574 26459
128	0	0	Ki67+	 7587 26452
129	0	0	Ki67+	 7650 26545
130	0	0	Ki67+	 7698 26396
131	0	0	Ki67+	 7727 26283
132	0	0	Ki67+	 7783 26263
133	0	0	Ki67+	 7788 26310
134	0	0	Ki67+	 7934 27582
135	0	0	Ki67+	 8348 16892
136	0	0	Ki67+	 8538 17658
137	0	0	Ki67+	 8543 17699
138	0	0	Ki67+	 8555 17665
139	0	0	Ki67+	 8559 17611
140	0	0	Ki67+	 8566 17811
141	0	0	Ki67+	 8579 17681
142	0	0	Ki67+	 8600 17659
143	0	0	Ki67+	 8610 17520
144	0	0	Ki67+	 8610 17713
145	0	0	Ki67+	 8613 17591
146	0	0	Ki67+	 8627 17533
147	0	0	Ki67+	 8627 17619
148	0	0	Ki67+	 8627 17739
149	0	0	Ki67+	 8634 17587
150	0	0	Ki67+	 8662 17483
151	0	0	Ki67+	 8674 17708
152	0	0	Ki67+	 8691 17501
153	0	0	Ki67+	 8707 17499
154	0	0	Ki67+	 8734 17545
155	0	0	Ki67+	 8748 17691
156	0	0	Ki67+	 8772 17486
157	0	0	Ki67+	 8772 17625
158	0	0	Ki67+	 8782 17530
159	0	0	Ki67+	 8784 17649
160	0	0	Ki67+	 8796 17483
161	0	0	Ki67+	 8810 17381
162	0	0	Ki67+	 8828 17635
163	0	0	Ki67+	 8833 17448
164	0	0	Ki67+	 8840 17614
165	0	0	Ki67+	 8856 17409
166	0	0	Ki67+	 8857 17454
167	0	0	Ki67+	 8516 18264
168	0	0	Ki67+	 8523 18321
169	0	0	Ki67+	 8532 18307
170	0	0	Ki67+	 8752 18723
171	0	0	Ki67+	 8747 18767
172	0	0	Ki67+	 8774 18775
173	0	0	Ki67+	 8779 18749
174	0	0	Ki67+	 8784 18859
175	0	0	Ki67+	 8804 18856
176	0	0	Ki67+	 8814 19064
177	0	0	Ki67+	 8832 19002
178	0	0	Ki67+	 8835 19121
179	0	0	Ki67+	 8838 18950
180	0	0	Ki67+	 8840 19101
181	0	0	Ki67+	 8139 19777
182	0	0	Ki67+	 8219 22515
183	0	0	Ki67+	 8358 23017
184	0	0	Ki67+	 8376 23058
185	0	0	Ki67+	 8384 22972
186	0	0	Ki67+	 8444 23480
187	0	0	Ki67+	 8455 23517
188	0	0	Ki67+	 8462 23496
189	0	0	Ki67+	 8761 23019
190	0	0	Ki67+	 8778 23003
191	0	0	Ki67+	 8068 23883
192	0	0	Ki67+	 8072 23818
193	0	0	Ki67+	 8078 23794
194	0	0	Ki67+	 8100 23808
195	0	0	Ki67+	 8107 23869
196	0	0	Ki67+	 8113 23786
197	0	0	Ki67+	 8132 23836
198	0	0	Ki67+	 8135 23864
199	0	0	Ki67+	 8136 23771
200	0	0	Ki67+	 8149 23765
201	0	0	Ki67+	 8149 23816
202	0	0	Ki67+	 8157 23904
203	0	0	Ki67+	 8165 23848
204	0	0	Ki67+	 8202 23839
205	0	0	Ki67+	 8217 23872
206	0	0	Ki67+	 8224 23794
207	0	0	Ki67+	 8226 23828
208	0	0	Ki67+	 8239 23842
209	0	0	Ki67+	 8250 23779
210	0	0	Ki67+	 8257 23816
211	0	0	Ki67+	 8266 23761
212	0	0	Ki67+	 8275 23730
213	0	0	Ki67+	 8278 23773
214	0	0	Ki67+	 8283 23789
215	0	0	Ki67+	 8723 24003
216	0	0	Ki67+	 8723 24126
217	0	0	Ki67+	 8731 24100
218	0	0	Ki67+	 8732 23985
219	0	0	Ki67+	 8732 24194
220	0	0	Ki67+	 8735 24171
221	0	0	Ki67+	 8741 24110
222	0	0	Ki67+	 8741 24184
223	0	0	Ki67+	 8744 24069
224	0	0	Ki67+	 8745 24234
225	0	0	Ki67+	 8747 24211
226	0	0	Ki67+	 8749 23972
227	0	0	Ki67+	 8750 24001
228	0	0	Ki67+	 8760 24089
229	0	0	Ki67+	 8761 24166
230	0	0	Ki67+	 8773 24194
231	0	0	Ki67+	 8775 24279
232	0	0	Ki67+	 8780 23953
233	0	0	Ki67+	 8783 24140
234	0	0	Ki67+	 8783 24226
235	0	0	Ki67+	 8802 24123
236	0	0	Ki67+	 8823 24220
237	0	0	Ki67+	 8848 24178
238	0	0	Ki67+	 8848 24206
239	0	0	Ki67+	 8848 24310
240	0	0	Ki67+	 8853 24237
241	0	0	Ki67+	 8863 24249
242	0	0	Ki67+	 8421 24932
243	0	0	Ki67+	 8841 25488
244	0	0	Ki67+	 8559 26680
245	0	0	Ki67+	 8717 26289
246	0	0	Ki67+	 8346 27199
247	0	0	Ki67+	 8888 17448
248	0	0	Ki67+	 8899 17463
249	0	0	Ki67+	 8920 17447
250	0	0	Ki67+	 9007 17379
251	0	0	Ki67+	 9177 17510
252	0	0	Ki67+	 9368 16790
253	0	0	Ki67+	 8882 17587
254	0	0	Ki67+	 8925 17631
255	0	0	Ki67+	 8926 17615
256	0	0	Ki67+	 8958 17654
257	0	0	Ki67+	 9003 17638
258	0	0	Ki67+	 9009 17651
259	0	0	Ki67+	 9083 18277
260	0	0	Ki67+	 9131 17584
261	0	0	Ki67+	 9149 18269
262	0	0	Ki67+	 9150 17582
263	0	0	Ki67+	 9152 18311
264	0	0	Ki67+	 9153 17565
265	0	0	Ki67+	 9166 17555
266	0	0	Ki67+	 9166 18281
267	0	0	Ki67+	 9193 18250
268	0	0	Ki67+	 9214 18240
269	0	0	Ki67+	 9277 18305
270	0	0	Ki67+	 9289 18261
271	0	0	Ki67+	 9319 18239
272	0	0	Ki67+	 9353 18286
273	0	0	Ki67+	 9389 18275
274	0	0	Ki67+	 8869 19096
275	0	0	Ki67+	 8882 19041
276	0	0	Ki67+	 8912 19097
277	0	0	Ki67+	 8915 19119
278	0	0	Ki67+	 8937 19101
279	0	0	Ki67+	 8977 19133
280	0	0	Ki67+	 8983 19104
281	0	0	Ki67+	 8990 19071
282	0	0	Ki67+	 9007 19065
283	0	0	Ki67+	 9015 19126
284	0	0	Ki67+	 9062 19118
285	0	0	Ki67+	 9064 19070
286	0	0	Ki67+	 9179 18940
287	0	0	Ki67+	 9182 18922
288	0	0	Ki67+	 9217 19126
289	0	0	Ki67+	 9218 19098
290	0	0	Ki67+	 9230 18886
291	0	0	Ki67+	 9230 19106
292	0	0	Ki67+	 9241 18345
293	0	0	Ki67+	 9250 18860
294	0	0	Ki67+	 9254 18962
295	0	0	Ki67+	 9268 19075
296	0	0	Ki67+	 9270 18889
297	0	0	Ki67+	 9270 18962
298	0	0	Ki67+	 9289 19025
299	0	0	Ki67+	 9307 18984
300	0	0	Ki67+	 9327 18352
301	0	0	Ki67+	 9361 18357
302	0	0	Ki67+	 8949 19156
303	0	0	Ki67+	 8970 19183
304	0	0	Ki67+	 9058 19186
305	0	0	Ki67+	 9060 19147
306	0	0	Ki67+	 9095 19190
307	0	0	Ki67+	 9118 19157
308	0	0	Ki67+	 9231 19138
309	0	0	Ki67+	 9292 21910
310	0	0	Ki67+	 9318 21768
311	0	0	Ki67+	 9340 21766
312	0	0	Ki67+	 9357 21782
313	0	0	Ki67+	 9358 21906
314	0	0	Ki67+	 9388 21772
315	0	0	Ki67+	 9391 21758
316	0	0	Ki67+	 9404 21808
317	0	0	Ki67+	 9411 21875
318	0	0	Ki67+	 9412 21744
319	0	0	Ki67+	 9414 21889
320	0	0	Ki67+	 9426 21843
321	0	0	Ki67+	 9443 21864
322	0	0	Ki67+	 9477 21846
323	0	0	Ki67+	 9477 21876
324	0	0	Ki67+	 9497 21823
325	0	0	Ki67+	 9002 23825
326	0	0	Ki67+	 9009 23817
327	0	0	Ki67+	 9017 23867
328	0	0	Ki67+	 9032 23921
329	0	0	Ki67+	 9036 23811
330	0	0	Ki67+	 9046 23923
331	0	0	Ki67+	 9051 23892
332	0	0	Ki67+	 8867 24161
333	0	0	Ki67+	 8870 24111
334	0	0	Ki67+	 8898 24124
335	0	0	Ki67+	 8901 24179
336	0	0	Ki67+	 8928 24118
337	0	0	Ki67+	 8930 24085
338	0	0	Ki67+	 8949 24081
339	0	0	Ki67+	 8977 24076
340	0	0	Ki67+	 8979 24054
341	0	0	Ki67+	 8994 24036
342	0	0	Ki67+	 9013 24000
343	0	0	Ki67+	 9024 23974
344	0	0	Ki67+	 9037 24001
345	0	0	Ki67+	 9050 23945
346	0	0	Ki67+	 9555 25370
347	0	0	Ki67+	 9025 26152
348	0	0	Ki67+	 9031 25956
349	0	0	Ki67+	 9031 26204
350	0	0	Ki67+	 9033 25899
351	0	0	Ki67+	 9047 26090
352	0	0	Ki67+	 9050 26237
353	0	0	Ki67+	 9052 26127
354	0	0	Ki67+	 9082 26057
355	0	0	Ki67+	 9098 26262
356	0	0	Ki67+	 9162 25749
357	0	0	Ki67+	 9169 25795
358	0	0	Ki67+	 9188 26127
359	0	0	Ki67+	 9200 25733
360	0	0	Ki67+	 9217 26234
361	0	0	Ki67+	 9222 26258
362	0	0	Ki67+	 9239 25744
363	0	0	Ki67+	 9263 25784
364	0	0	Ki67+	 9277 25684
365	0	0	Ki67+	 9277 25844
366	0	0	Ki67+	 9286 25803
367	0	0	Ki67+	 9344 25825
368	0	0	Ki67+	 9385 25645
369	0	0	Ki67+	 9430 25860
370	0	0	Ki67+	 9441 25877
371	0	0	Ki67+	 9464 25650
372	0	0	Ki67+	 9476 25870
373	0	0	Ki67+	 9527 25673
374	0	0	Ki67+	 9544 27859
375	0	0	Ki67+	 9562 27832
376	0	0	Ki67+	 9573 27911
377	0	0	Ki67+	 9655 27840
378	0	0	Ki67+	 9655 27860
379	0	0	Ki67+	 9523 28052
380	0	0	Ki67+	 9532 28101
381	0	0	Ki67+	 9546 28072
382	0	0	Ki67+	 9549 28092
383	0	0	Ki67+	 9552 27965
384	0	0	Ki67+	 9581 27981
385	0	0	Ki67+	 9598 28076
386	0	0	Ki67+	 9599 28281
387	0	0	Ki67+	 9617 28051
388	0	0	Ki67+	 9619 28012
389	0	0	Ki67+	 9622 27952
390	0	0	Ki67+	 9961 17054
391	0	0	Ki67+	 10290 16954
392	0	0	Ki67+	 9972 17350
393	0	0	Ki67+	 10008 17343
394	0	0	Ki67+	 10011 17300
395	0	0	Ki67+	 10018 17331
396	0	0	Ki67+	 10042 17289
397	0	0	Ki67+	 10043 17213
398	0	0	Ki67+	 10052 17362
399	0	0	Ki67+	 10061 17342
400	0	0	Ki67+	 10067 17365
401	0	0	Ki67+	 10090 17333
402	0	0	Ki67+	 10098 17205
403	0	0	Ki67+	 10098 17255
404	0	0	Ki67+	 10117 17359
405	0	0	Ki67+	 10145 17331
406	0	0	Ki67+	 10149 17479
407	0	0	Ki67+	 10350 17704
408	0	0	Ki67+	 10367 17690
409	0	0	Ki67+	 10368 17540
410	0	0	Ki67+	 10372 17626
411	0	0	Ki67+	 10376 17720
412	0	0	Ki67+	 10383 17694
413	0	0	Ki67+	 10386 17654
414	0	0	Ki67+	 10391 17612
415	0	0	Ki67+	 10392 17708
416	0	0	Ki67+	 10393 17626
417	0	0	Ki67+	 10400 17743
418	0	0	Ki67+	 10415 17606
419	0	0	Ki67+	 10416 17553
420	0	0	Ki67+	 10417 17661
421	0	0	Ki67+	 10423 17692
422	0	0	Ki67+	 10425 17704
423	0	0	Ki67+	 10427 17745
424	0	0	Ki67+	 10435 17641
425	0	0	Ki67+	 10445 17582
426	0	0	Ki67+	 10454 17568
427	0	0	Ki67+	 10454 17603
428	0	0	Ki67+	 10456 17535
429	0	0	Ki67+	 10386 21103
430	0	0	Ki67+	 10422 21091
431	0	0	Ki67+	 10426 21060
432	0	0	Ki67+	 10440 21042
433	0	0	Ki67+	 10446 20997
434	0	0	Ki67+	 10220 21467
435	0	0	Ki67+	 10238 21534
436	0	0	Ki67+	 10245 21370
437	0	0	Ki67+	 10245 21464
438	0	0	Ki67+	 10245 21930
439	0	0	Ki67+	 10263 21485
440	0	0	Ki67+	 10264 21904
441	0	0	Ki67+	 10278 21449
442	0	0	Ki67+	 10289 21376
443	0	0	Ki67+	 10293 21515
444	0	0	Ki67+	 10294 21206
445	0	0	Ki67+	 10307 21378
446	0	0	Ki67+	 10308 21205
447	0	0	Ki67+	 10309 21312
448	0	0	Ki67+	 10312 21533
449	0	0	Ki67+	 10320 21461
450	0	0	Ki67+	 10333 21154
451	0	0	Ki67+	 10334 21282
452	0	0	Ki67+	 10338 21216
453	0	0	Ki67+	 10350 21206
454	0	0	Ki67+	 10355 21432
455	0	0	Ki67+	 10355 21530
456	0	0	Ki67+	 10361 21331
457	0	0	Ki67+	 10364 21422
458	0	0	Ki67+	 10388 21519
459	0	0	Ki67+	 10390 21394
460	0	0	Ki67+	 10249 21990
461	0	0	Ki67+	 10263 21988
462	0	0	Ki67+	 10321 21982
463	0	0	Ki67+	 9824 24224
464	0	0	Ki67+	 9827 24305
465	0	0	Ki67+	 9831 24287
466	0	0	Ki67+	 9846 24152
467	0	0	Ki67+	 9853 24171
468	0	0	Ki67+	 9948 23916
469	0	0	Ki67+	 9967 23902
470	0	0	Ki67+	 10009 23929
471	0	0	Ki67+	 10022 23921
472	0	0	Ki67+	 10032 23912
473	0	0	Ki67+	 10041 23898
474	0	0	Ki67+	 10053 23945
475	0	0	Ki67+	 9814 24436
476	0	0	Ki67+	 9815 24343
477	0	0	Ki67+	 9826 24397
478	0	0	Ki67+	 9840 24456
479	0	0	Ki67+	 9867 24416
480	0	0	Ki67+	 9877 24477
481	0	0	Ki67+	 9884 24363
482	0	0	Ki67+	 9904 24439
483	0	0	Ki67+	 10244 24534
484	0	0	Ki67+	 10247 24558
485	0	0	Ki67+	 10248 24453
486	0	0	Ki67+	 10255 24527
487	0	0	Ki67+	 10256 24377
488	0	0	Ki67+	 10259 24409
489	0	0	Ki67+	 10269 24579
490	0	0	Ki67+	 10271 24542
491	0	0	Ki67+	 10277 24612
492	0	0	Ki67+	 10295 24562
493	0	0	Ki67+	 10307 24479
494	0	0	Ki67+	 10314 24492
495	0	0	Ki67+	 10330 24627
496	0	0	Ki67+	 10332 24610
497	0	0	Ki67+	 10357 24620
498	0	0	Ki67+	 10360 24403
499	0	0	Ki67+	 10360 24637
500	0	0	Ki67+	 10363 24481
501	0	0	Ki67+	 10376 24625
502	0	0	Ki67+	 10381 24491
503	0	0	Ki67+	 10394 24523
504	0	0	Ki67+	 10400 24455
505	0	0	Ki67+	 10402 24619
506	0	0	Ki67+	 10422 24513
507	0	0	Ki67+	 10039 25337
508	0	0	Ki67+	 10188 25817
509	0	0	Ki67+	 10191 25908
510	0	0	Ki67+	 10196 25842
511	0	0	Ki67+	 10207 25886
512	0	0	Ki67+	 10216 25809
513	0	0	Ki67+	 10222 25842
514	0	0	Ki67+	 10230 25904
515	0	0	Ki67+	 10282 25802
516	0	0	Ki67+	 10337 25928
517	0	0	Ki67+	 10378 25931
518	0	0	Ki67+	 10288 26316
519	0	0	Ki67+	 10293 26338
520	0	0	Ki67+	 10294 26245
521	0	0	Ki67+	 10299 26257
522	0	0	Ki67+	 10082 27082
523	0	0	Ki67+	 9705 28260
524	0	0	Ki67+	 9744 28270
525	0	0	Ki67+	 9789 28301
526	0	0	Ki67+	 9790 28262
527	0	0	Ki67+	 9859 28262
528	0	0	Ki67+	 9897 28321
529	0	0	Ki67+	 9923 28296
530	0	0	Ki67+	 9938 28202
531	0	0	Ki67+	 9951 28291
532	0	0	Ki67+	 10027 28265
533	0	0	Ki67+	 10036 28197
534	0	0	Ki67+	 10045 28228
535	0	0	Ki67+	 10047 28242
536	0	0	Ki67+	 10065 27780
537	0	0	Ki67+	 10075 27798
538	0	0	Ki67+	 10096 27769
539	0	0	Ki67+	 10098 27821
540	0	0	Ki67+	 10104 27800
541	0	0	Ki67+	 10116 27729
542	0	0	Ki67+	 10139 27830
543	0	0	Ki67+	 10169 27831
544	0	0	Ki67+	 10170 27815
545	0	0	Ki67+	 10195 27845
546	0	0	Ki67+	 10197 27784
547	0	0	Ki67+	 10218 27760
548	0	0	Ki67+	 10223 27824
549	0	0	Ki67+	 10228 27853
550	0	0	Ki67+	 10256 27812
551	0	0	Ki67+	 10263 27790
552	0	0	Ki67+	 10270 27884
553	0	0	Ki67+	 10270 28053
554	0	0	Ki67+	 10307 27845
555	0	0	Ki67+	 10366 28030
556	0	0	Ki67+	 10382 28007
557	0	0	Ki67+	 9696 28352
558	0	0	Ki67+	 9794 28346
559	0	0	Ki67+	 11044 16143
560	0	0	Ki67+	 11060 16117
561	0	0	Ki67+	 11111 16132
562	0	0	Ki67+	 11199 16123
563	0	0	Ki67+	 11231 16123
564	0	0	Ki67+	 10929 16290
565	0	0	Ki67+	 10976 16208
566	0	0	Ki67+	 10987 16258
567	0	0	Ki67+	 10989 16230
568	0	0	Ki67+	 11006 16256
569	0	0	Ki67+	 11011 16199
570	0	0	Ki67+	 11016 16216
571	0	0	Ki67+	 11020 16275
572	0	0	Ki67+	 11024 16234
573	0	0	Ki67+	 11050 16244
574	0	0	Ki67+	 11055 16202
575	0	0	Ki67+	 11059 16280
576	0	0	Ki67+	 11072 16209
577	0	0	Ki67+	 11080 16153
578	0	0	Ki67+	 11095 16282
579	0	0	Ki67+	 11106 16222
580	0	0	Ki67+	 11130 16186
581	0	0	Ki67+	 11130 16246
582	0	0	Ki67+	 11148 16252
583	0	0	Ki67+	 11182 16148
584	0	0	Ki67+	 11205 16194
585	0	0	Ki67+	 11211 16146
586	0	0	Ki67+	 11211 16250
587	0	0	Ki67+	 11227 16187
588	0	0	Ki67+	 10469 17701
589	0	0	Ki67+	 10471 17619
590	0	0	Ki67+	 10472 17658
591	0	0	Ki67+	 10481 17718
592	0	0	Ki67+	 10483 17502
593	0	0	Ki67+	 10491 17418
594	0	0	Ki67+	 10500 17537
595	0	0	Ki67+	 10503 17508
596	0	0	Ki67+	 10509 17591
597	0	0	Ki67+	 10517 17490
598	0	0	Ki67+	 10518 17530
599	0	0	Ki67+	 10519 17738
600	0	0	Ki67+	 10528 17391
601	0	0	Ki67+	 10583 17483
602	0	0	Ki67+	 10602 17497
603	0	0	Ki67+	 10613 17452
604	0	0	Ki67+	 10644 17403
605	0	0	Ki67+	 10685 17504
606	0	0	Ki67+	 10687 17471
607	0	0	Ki67+	 10718 17496
608	0	0	Ki67+	 10744 17448
609	0	0	Ki67+	 10754 17491
610	0	0	Ki67+	 10763 17481
611	0	0	Ki67+	 10772 17435
612	0	0	Ki67+	 10786 17454
613	0	0	Ki67+	 11244 17494
614	0	0	Ki67+	 11252 17516
615	0	0	Ki67+	 10475 17810
616	0	0	Ki67+	 10477 17854
617	0	0	Ki67+	 10480 17875
618	0	0	Ki67+	 10487 17759
619	0	0	Ki67+	 10490 17806
620	0	0	Ki67+	 10509 17856
621	0	0	Ki67+	 10510 17898
622	0	0	Ki67+	 10519 17759
623	0	0	Ki67+	 10520 17884
624	0	0	Ki67+	 10530 17772
625	0	0	Ki67+	 10533 17812
626	0	0	Ki67+	 10539 17879
627	0	0	Ki67+	 10539 17916
628	0	0	Ki67+	 10541 17852
629	0	0	Ki67+	 10548 17824
630	0	0	Ki67+	 10572 17908
631	0	0	Ki67+	 10574 17861
632	0	0	Ki67+	 10597 17948
633	0	0	Ki67+	 10626 17937
634	0	0	Ki67+	 10631 17950
635	0	0	Ki67+	 10633 17906
636	0	0	Ki67+	 10646 17894
637	0	0	Ki67+	 10666 17938
638	0	0	Ki67+	 10703 17883
639	0	0	Ki67+	 10720 17967
640	0	0	Ki67+	 10726 17933
641	0	0	Ki67+	 10736 17896
642	0	0	Ki67+	 10809 18045
643	0	0	Ki67+	 10843 17966
644	0	0	Ki67+	 10861 18018
645	0	0	Ki67+	 10870 18166
646	0	0	Ki67+	 10889 18227
647	0	0	Ki67+	 10907 18225
648	0	0	Ki67+	 10932 18081
649	0	0	Ki67+	 10939 18031
650	0	0	Ki67+	 10942 18067
651	0	0	Ki67+	 10947 18112
652	0	0	Ki67+	 10510 20937
653	0	0	Ki67+	 10529 20924
654	0	0	Ki67+	 10561 20927
655	0	0	Ki67+	 10605 20933
656	0	0	Ki67+	 10638 20910
657	0	0	Ki67+	 10647 20928
658	0	0	Ki67+	 10657 20886
659	0	0	Ki67+	 10681 20896
660	0	0	Ki67+	 10682 20938
661	0	0	Ki67+	 10694 20905
662	0	0	Ki67+	 10721 20914
663	0	0	Ki67+	 10749 20907
664	0	0	Ki67+	 10787 20915
665	0	0	Ki67+	 10793 20881
666	0	0	Ki67+	 10821 20864
667	0	0	Ki67+	 10847 20939
668	0	0	Ki67+	 10861 20892
669	0	0	Ki67+	 10866 20821
670	0	0	Ki67+	 10891 20869
671	0	0	Ki67+	 10893 20814
672	0	0	Ki67+	 10916 20807
673	0	0	Ki67+	 10944 20870
674	0	0	Ki67+	 10945 20774
675	0	0	Ki67+	 10955 20824
676	0	0	Ki67+	 10958 20810
677	0	0	Ki67+	 10960 20902
678	0	0	Ki67+	 10964 20876
679	0	0	Ki67+	 10978 20778
680	0	0	Ki67+	 10997 20767
681	0	0	Ki67+	 11012 20802
682	0	0	Ki67+	 11020 20757
683	0	0	Ki67+	 11080 20865
684	0	0	Ki67+	 11114 20879
685	0	0	Ki67+	 11115 20758
686	0	0	Ki67+	 11119 20926
687	0	0	Ki67+	 11134 20881
688	0	0	Ki67+	 11138 20855
689	0	0	Ki67+	 11144 20916
690	0	0	Ki67+	 11162 20875
691	0	0	Ki67+	 11173 20700
692	0	0	Ki67+	 11192 20866
693	0	0	Ki67+	 11203 20681
694	0	0	Ki67+	 11213 20847
695	0	0	Ki67+	 11215 20702
696	0	0	Ki67+	 11226 20867
697	0	0	Ki67+	 11233 20846
698	0	0	Ki67+	 11238 20815
699	0	0	Ki67+	 11250 20760
700	0	0	Ki67+	 11255 20860
701	0	0	Ki67+	 11261 20311
702	0	0	Ki67+	 10467 21024
703	0	0	Ki67+	 10486 20982
704	0	0	Ki67+	 10498 20983
705	0	0	Ki67+	 10501 21033
706	0	0	Ki67+	 10515 21061
707	0	0	Ki67+	 10519 20948
708	0	0	Ki67+	 10559 21047
709	0	0	Ki67+	 10574 21039
710	0	0	Ki67+	 10607 21054
711	0	0	Ki67+	 10660 20953
712	0	0	Ki67+	 10679 21805
713	0	0	Ki67+	 10938 22477
714	0	0	Ki67+	 11192 22203
715	0	0	Ki67+	 11254 22193
716	0	0	Ki67+	 10626 23587
717	0	0	Ki67+	 10644 23511
718	0	0	Ki67+	 10646 23586
719	0	0	Ki67+	 10685 23541
720	0	0	Ki67+	 10480 24185
721	0	0	Ki67+	 10486 24201
722	0	0	Ki67+	 10499 24163
723	0	0	Ki67+	 10562 24312
724	0	0	Ki67+	 10568 24213
725	0	0	Ki67+	 10591 24211
726	0	0	Ki67+	 10601 24318
727	0	0	Ki67+	 10614 24263
728	0	0	Ki67+	 10624 24294
729	0	0	Ki67+	 10681 24442
730	0	0	Ki67+	 10683 24412
731	0	0	Ki67+	 10701 24427
732	0	0	Ki67+	 10708 24399
733	0	0	Ki67+	 10743 24386
734	0	0	Ki67+	 10861 24565
735	0	0	Ki67+	 10882 24868
736	0	0	Ki67+	 11000 24820
737	0	0	Ki67+	 11008 24846
738	0	0	Ki67+	 11079 24703
739	0	0	Ki67+	 11095 24898
740	0	0	Ki67+	 11119 24794
741	0	0	Ki67+	 11167 24823
742	0	0	Ki67+	 10530 25450
743	0	0	Ki67+	 10880 26008
744	0	0	Ki67+	 10886 25990
745	0	0	Ki67+	 11159 26360
746	0	0	Ki67+	 10714 27954
747	0	0	Ki67+	 10753 28037
748	0	0	Ki67+	 10777 27915
749	0	0	Ki67+	 11419 15934
750	0	0	Ki67+	 11450 15934
751	0	0	Ki67+	 11520 15930
752	0	0	Ki67+	 11532 15829
753	0	0	Ki67+	 11532 15852
754	0	0	Ki67+	 11554 15906
755	0	0	Ki67+	 11563 15827
756	0	0	Ki67+	 11569 15843
757	0	0	Ki67+	 11579 15926
758	0	0	Ki67+	 11585 15830
759	0	0	Ki67+	 11586 15768
760	0	0	Ki67+	 11588 15858
761	0	0	Ki67+	 11597 15930
762	0	0	Ki67+	 11600 15772
763	0	0	Ki67+	 11608 15727
764	0	0	Ki67+	 11615 15826
765	0	0	Ki67+	 11621 15844
766	0	0	Ki67+	 11626 15866
767	0	0	Ki67+	 11627 15892
768	0	0	Ki67+	 11629 15744
769	0	0	Ki67+	 11639 15808
770	0	0	Ki67+	 11639 15838
771	0	0	Ki67+	 11652 15722
772	0	0	Ki67+	 11654 15802
773	0	0	Ki67+	 11659 15928
774	0	0	Ki67+	 11663 15908
775	0	0	Ki67+	 11668 15790
776	0	0	Ki67+	 11669 15717
777	0	0	Ki67+	 11679 15727
778	0	0	Ki67+	 11684 15509
779	0	0	Ki67+	 11689 15758
780	0	0	Ki67+	 11692 15842
781	0	0	Ki67+	 11695 15704
782	0	0	Ki67+	 11699 15821
783	0	0	Ki67+	 11714 15864
784	0	0	Ki67+	 11717 15889
785	0	0	Ki67+	 11727 15741
786	0	0	Ki67+	 11738 15704
787	0	0	Ki67+	 11746 15822
788	0	0	Ki67+	 11752 15802
789	0	0	Ki67+	 11753 15719
790	0	0	Ki67+	 11761 15766
791	0	0	Ki67+	 11773 15786
792	0	0	Ki67+	 11786 15748
793	0	0	Ki67+	 11793 15758
794	0	0	Ki67+	 11822 15768
795	0	0	Ki67+	 11920 15811
796	0	0	Ki67+	 11928 15695
797	0	0	Ki67+	 11937 15795
798	0	0	Ki67+	 11312 16162
799	0	0	Ki67+	 11327 16146
800	0	0	Ki67+	 11331 16069
801	0	0	Ki67+	 11335 16017
802	0	0	Ki67+	 11354 16041
803	0	0	Ki67+	 11359 15989
804	0	0	Ki67+	 11360 16124
805	0	0	Ki67+	 11364 16001
806	0	0	Ki67+	 11377 15988
807	0	0	Ki67+	 11389 15958
808	0	0	Ki67+	 11395 15940
809	0	0	Ki67+	 11398 15971
810	0	0	Ki67+	 11416 15957
811	0	0	Ki67+	 11429 15966
812	0	0	Ki67+	 11449 15958
813	0	0	Ki67+	 11470 16079
814	0	0	Ki67+	 11480 15951
815	0	0	Ki67+	 11507 15967
816	0	0	Ki67+	 11516 16088
817	0	0	Ki67+	 11532 15966
818	0	0	Ki67+	 11560 15949
819	0	0	Ki67+	 11563 16052
820	0	0	Ki67+	 11564 16036
821	0	0	Ki67+	 11576 15943
822	0	0	Ki67+	 11576 16048
823	0	0	Ki67+	 11577 15977
824	0	0	Ki67+	 11604 16046
825	0	0	Ki67+	 11610 16027
826	0	0	Ki67+	 11668 16016
827	0	0	Ki67+	 11670 15977
828	0	0	Ki67+	 11681 15942
829	0	0	Ki67+	 11690 15992
830	0	0	Ki67+	 11697 15964
831	0	0	Ki67+	 11709 15947
832	0	0	Ki67+	 11266 17471
833	0	0	Ki67+	 11281 17438
834	0	0	Ki67+	 11283 17477
835	0	0	Ki67+	 11322 17439
836	0	0	Ki67+	 11341 17474
837	0	0	Ki67+	 11460 17702
838	0	0	Ki67+	 11466 17600
839	0	0	Ki67+	 11501 17803
840	0	0	Ki67+	 11508 17733
841	0	0	Ki67+	 11515 17699
842	0	0	Ki67+	 11526 17635
843	0	0	Ki67+	 11527 17707
844	0	0	Ki67+	 11529 17743
845	0	0	Ki67+	 11531 17724
846	0	0	Ki67+	 11534 17787
847	0	0	Ki67+	 11573 17758
848	0	0	Ki67+	 11587 17780
849	0	0	Ki67+	 11760 18112
850	0	0	Ki67+	 11774 18050
851	0	0	Ki67+	 11790 18102
852	0	0	Ki67+	 11797 18111
853	0	0	Ki67+	 11806 17938
854	0	0	Ki67+	 11817 18145
855	0	0	Ki67+	 11828 17911
856	0	0	Ki67+	 11849 18048
857	0	0	Ki67+	 11859 18020
858	0	0	Ki67+	 11897 18018
859	0	0	Ki67+	 11898 18145
860	0	0	Ki67+	 11916 18074
861	0	0	Ki67+	 11924 18011
862	0	0	Ki67+	 11924 18144
863	0	0	Ki67+	 11947 18068
864	0	0	Ki67+	 11975 18035
865	0	0	Ki67+	 11976 18143
866	0	0	Ki67+	 12032 18141
867	0	0	Ki67+	 12042 18075
868	0	0	Ki67+	 12054 18123
869	0	0	Ki67+	 12058 18183
870	0	0	Ki67+	 12020 18645
871	0	0	Ki67+	 12063 18678
872	0	0	Ki67+	 11470 19829
873	0	0	Ki67+	 11607 19538
874	0	0	Ki67+	 11266 20734
875	0	0	Ki67+	 11325 20800
876	0	0	Ki67+	 11506 21233
877	0	0	Ki67+	 11514 21199
878	0	0	Ki67+	 11541 21212
879	0	0	Ki67+	 11582 21119
880	0	0	Ki67+	 11583 21255
881	0	0	Ki67+	 11589 21177
882	0	0	Ki67+	 11608 21197
883	0	0	Ki67+	 11624 21143
884	0	0	Ki67+	 11624 21171
885	0	0	Ki67+	 11652 21165
886	0	0	Ki67+	 11658 21138
887	0	0	Ki67+	 11723 21174
888	0	0	Ki67+	 11778 21035
889	0	0	Ki67+	 11795 21348
890	0	0	Ki67+	 11807 20931
891	0	0	Ki67+	 11812 21343
892	0	0	Ki67+	 11819 21064
893	0	0	Ki67+	 11833 21312
894	0	0	Ki67+	 11870 21101
895	0	0	Ki67+	 11884 21289
896	0	0	Ki67+	 11910 21046
897	0	0	Ki67+	 11933 21036
898	0	0	Ki67+	 11940 21336
899	0	0	Ki67+	 11324 22163
900	0	0	Ki67+	 11464 22108
901	0	0	Ki67+	 11507 22199
902	0	0	Ki67+	 11737 22287
903	0	0	Ki67+	 11745 22251
904	0	0	Ki67+	 11789 22298
905	0	0	Ki67+	 11944 22178
906	0	0	Ki67+	 11981 22195
907	0	0	Ki67+	 12004 22141
908	0	0	Ki67+	 12008 22172
909	0	0	Ki67+	 12020 22156
910	0	0	Ki67+	 12031 22126
911	0	0	Ki67+	 12046 22213
912	0	0	Ki67+	 12062 22185
913	0	0	Ki67+	 12063 22153
914	0	0	Ki67+	 11297 23484
915	0	0	Ki67+	 11321 23361
916	0	0	Ki67+	 11341 23486
917	0	0	Ki67+	 11356 23427
918	0	0	Ki67+	 11385 23378
919	0	0	Ki67+	 11481 23784
920	0	0	Ki67+	 11494 23918
921	0	0	Ki67+	 11517 23860
922	0	0	Ki67+	 11527 23889
923	0	0	Ki67+	 11825 23497
924	0	0	Ki67+	 11843 23436
925	0	0	Ki67+	 12034 23492
926	0	0	Ki67+	 12034 23525
927	0	0	Ki67+	 12052 23494
928	0	0	Ki67+	 12061 23525
929	0	0	Ki67+	 11520 23962
930	0	0	Ki67+	 11537 23990
931	0	0	Ki67+	 11553 23981
932	0	0	Ki67+	 11561 24022
933	0	0	Ki67+	 11564 23955
934	0	0	Ki67+	 11648 24033
935	0	0	Ki67+	 11662 24042
936	0	0	Ki67+	 11677 24033
937	0	0	Ki67+	 11697 24096
938	0	0	Ki67+	 11703 24032
939	0	0	Ki67+	 11725 24061
940	0	0	Ki67+	 11739 24065
941	0	0	Ki67+	 11758 24112
942	0	0	Ki67+	 11760 24099
943	0	0	Ki67+	 11785 24168
944	0	0	Ki67+	 11786 24123
945	0	0	Ki67+	 11821 24150
946	0	0	Ki67+	 11822 24165
947	0	0	Ki67+	 11831 24011
948	0	0	Ki67+	 11848 23995
949	0	0	Ki67+	 11862 24022
950	0	0	Ki67+	 11907 24034
951	0	0	Ki67+	 11539 26295
952	0	0	Ki67+	 11568 26315
953	0	0	Ki67+	 11584 26323
954	0	0	Ki67+	 11612 26289
955	0	0	Ki67+	 11633 26311
956	0	0	Ki67+	 11900 25918
957	0	0	Ki67+	 11936 25956
958	0	0	Ki67+	 11944 26049
959	0	0	Ki67+	 11951 26088
960	0	0	Ki67+	 11361 26665
961	0	0	Ki67+	 11380 26648
962	0	0	Ki67+	 11461 26744
963	0	0	Ki67+	 11477 26573
964	0	0	Ki67+	 11503 26808
965	0	0	Ki67+	 11517 26771
966	0	0	Ki67+	 11521 26832
967	0	0	Ki67+	 11628 26356
968	0	0	Ki67+	 11856 26440
969	0	0	Ki67+	 11915 26540
970	0	0	Ki67+	 11947 26569
971	0	0	Ki67+	 11969 26644
972	0	0	Ki67+	 11997 26368
973	0	0	Ki67+	 12056 26891
974	0	0	Ki67+	 12364 15460
975	0	0	Ki67+	 12390 15500
976	0	0	Ki67+	 12393 15437
977	0	0	Ki67+	 12396 15537
978	0	0	Ki67+	 12402 15614
979	0	0	Ki67+	 12404 15473
980	0	0	Ki67+	 12414 15639
981	0	0	Ki67+	 12417 15410
982	0	0	Ki67+	 12435 15580
983	0	0	Ki67+	 12475 15419
984	0	0	Ki67+	 12479 15595
985	0	0	Ki67+	 12505 15459
986	0	0	Ki67+	 12525 15555
987	0	0	Ki67+	 12541 15549
988	0	0	Ki67+	 12561 15496
989	0	0	Ki67+	 12564 15556
990	0	0	Ki67+	 12574 15602
991	0	0	Ki67+	 12578 15625
992	0	0	Ki67+	 12599 15661
993	0	0	Ki67+	 12611 15633
994	0	0	Ki67+	 12614 15659
995	0	0	Ki67+	 12383 15742
996	0	0	Ki67+	 12389 15710
997	0	0	Ki67+	 12396 15843
998	0	0	Ki67+	 12399 15777
999	0	0	Ki67+	 12400 15817
1000	0	0	Ki67+	 12408 15961
1001	0	0	Ki67+	 12411 15735
1002	0	0	Ki67+	 12415 15692
1003	0	0	Ki67+	 12416 15954
1004	0	0	Ki67+	 12418 15983
1005	0	0	Ki67+	 12420 15752
1006	0	0	Ki67+	 12420 15859
1007	0	0	Ki67+	 12421 15804
1008	0	0	Ki67+	 12422 15897
1009	0	0	Ki67+	 12422 16448
1010	0	0	Ki67+	 12427 16000
1011	0	0	Ki67+	 12429 15881
1012	0	0	Ki67+	 12430 16066
1013	0	0	Ki67+	 12433 15730
1014	0	0	Ki67+	 12435 15987
1015	0	0	Ki67+	 12443 16109
1016	0	0	Ki67+	 12443 16133
1017	0	0	Ki67+	 12451 15866
1018	0	0	Ki67+	 12452 16022
1019	0	0	Ki67+	 12454 15775
1020	0	0	Ki67+	 12454 16061
1021	0	0	Ki67+	 12458 16125
1022	0	0	Ki67+	 12459 16166
1023	0	0	Ki67+	 12476 16433
1024	0	0	Ki67+	 12483 15924
1025	0	0	Ki67+	 12485 15995
1026	0	0	Ki67+	 12497 16019
1027	0	0	Ki67+	 12498 15949
1028	0	0	Ki67+	 12502 16233
1029	0	0	Ki67+	 12507 15973
1030	0	0	Ki67+	 12510 16461
1031	0	0	Ki67+	 12518 16050
1032	0	0	Ki67+	 12521 15994
1033	0	0	Ki67+	 12522 16375
1034	0	0	Ki67+	 12524 15915
1035	0	0	Ki67+	 12546 16180
1036	0	0	Ki67+	 12559 16256
1037	0	0	Ki67+	 12568 16079
1038	0	0	Ki67+	 12573 16236
1039	0	0	Ki67+	 12578 16019
1040	0	0	Ki67+	 12580 15686
1041	0	0	Ki67+	 12587 15702
1042	0	0	Ki67+	 12591 16206
1043	0	0	Ki67+	 12600 16180
1044	0	0	Ki67+	 12601 15930
1045	0	0	Ki67+	 12603 15683
1046	0	0	Ki67+	 12606 16146
1047	0	0	Ki67+	 12608 16243
1048	0	0	Ki67+	 12609 15940
1049	0	0	Ki67+	 12609 16229
1050	0	0	Ki67+	 12610 15743
1051	0	0	Ki67+	 12613 15722
1052	0	0	Ki67+	 12615 15845
1053	0	0	Ki67+	 12617 15905
1054	0	0	Ki67+	 12624 15711
1055	0	0	Ki67+	 12624 15784
1056	0	0	Ki67+	 12628 15767
1057	0	0	Ki67+	 12628 15831
1058	0	0	Ki67+	 12639 15919
1059	0	0	Ki67+	 12644 15697
1060	0	0	Ki67+	 12647 15784
1061	0	0	Ki67+	 12650 15886
1062	0	0	Ki67+	 12652 15811
1063	0	0	Ki67+	 12657 15836
1064	0	0	Ki67+	 12701 17064
1065	0	0	Ki67+	 12733 17144
1066	0	0	Ki67+	 12743 17156
1067	0	0	Ki67+	 12779 17232
1068	0	0	Ki67+	 12832 17047
1069	0	0	Ki67+	 12856 17234
1070	0	0	Ki67+	 12068 18010
1071	0	0	Ki67+	 12078 18061
1072	0	0	Ki67+	 12087 18008
1073	0	0	Ki67+	 12066 18743
1074	0	0	Ki67+	 12068 18693
1075	0	0	Ki67+	 12080 18622
1076	0	0	Ki67+	 12083 18103
1077	0	0	Ki67+	 12083 18124
1078	0	0	Ki67+	 12100 18086
1079	0	0	Ki67+	 12112 18799
1080	0	0	Ki67+	 12118 18651
1081	0	0	Ki67+	 12132 18632
1082	0	0	Ki67+	 12153 18638
1083	0	0	Ki67+	 12178 18839
1084	0	0	Ki67+	 12179 18610
1085	0	0	Ki67+	 12193 18837
1086	0	0	Ki67+	 12201 18610
1087	0	0	Ki67+	 12213 18570
1088	0	0	Ki67+	 12214 18790
1089	0	0	Ki67+	 12235 18545
1090	0	0	Ki67+	 12236 18587
1091	0	0	Ki67+	 12238 18769
1092	0	0	Ki67+	 12243 18815
1093	0	0	Ki67+	 12262 18571
1094	0	0	Ki67+	 12265 18788
1095	0	0	Ki67+	 12278 18555
1096	0	0	Ki67+	 12280 18813
1097	0	0	Ki67+	 12292 18728
1098	0	0	Ki67+	 12293 18789
1099	0	0	Ki67+	 12299 18696
1100	0	0	Ki67+	 12301 18641
1101	0	0	Ki67+	 12310 18743
1102	0	0	Ki67+	 12318 18640
1103	0	0	Ki67+	 12321 18725
1104	0	0	Ki67+	 12329 18674
1105	0	0	Ki67+	 12332 18621
1106	0	0	Ki67+	 12343 18694
1107	0	0	Ki67+	 12349 18736
1108	0	0	Ki67+	 12356 18613
1109	0	0	Ki67+	 12358 18653
1110	0	0	Ki67+	 12366 19626
1111	0	0	Ki67+	 12369 19657
1112	0	0	Ki67+	 12394 19049
1113	0	0	Ki67+	 12395 19635
1114	0	0	Ki67+	 12406 19075
1115	0	0	Ki67+	 12407 19021
1116	0	0	Ki67+	 12414 19012
1117	0	0	Ki67+	 12414 19644
1118	0	0	Ki67+	 12429 19081
1119	0	0	Ki67+	 12470 19104
1120	0	0	Ki67+	 12488 18994
1121	0	0	Ki67+	 12493 18930
1122	0	0	Ki67+	 12493 19084
1123	0	0	Ki67+	 12525 19077
1124	0	0	Ki67+	 12533 19002
1125	0	0	Ki67+	 12541 19075
1126	0	0	Ki67+	 12555 19263
1127	0	0	Ki67+	 12309 19676
1128	0	0	Ki67+	 12327 19707
1129	0	0	Ki67+	 12355 19911
1130	0	0	Ki67+	 12362 19716
1131	0	0	Ki67+	 12379 19666
1132	0	0	Ki67+	 12389 20029
1133	0	0	Ki67+	 12401 19951
1134	0	0	Ki67+	 12404 19670
1135	0	0	Ki67+	 12416 19698
1136	0	0	Ki67+	 12448 20065
1137	0	0	Ki67+	 12456 20052
1138	0	0	Ki67+	 12477 19920
1139	0	0	Ki67+	 12499 19936
1140	0	0	Ki67+	 12502 19722
1141	0	0	Ki67+	 12508 20011
1142	0	0	Ki67+	 12525 20028
1143	0	0	Ki67+	 12550 19952
1144	0	0	Ki67+	 12569 19695
1145	0	0	Ki67+	 12585 19892
1146	0	0	Ki67+	 12605 19821
1147	0	0	Ki67+	 12657 21242
1148	0	0	Ki67+	 12678 21780
1149	0	0	Ki67+	 12079 22180
1150	0	0	Ki67+	 12090 22130
1151	0	0	Ki67+	 12204 22159
1152	0	0	Ki67+	 12292 22105
1153	0	0	Ki67+	 12295 22121
1154	0	0	Ki67+	 12303 22140
1155	0	0	Ki67+	 12443 22201
1156	0	0	Ki67+	 12445 22125
1157	0	0	Ki67+	 12446 22180
1158	0	0	Ki67+	 12451 22412
1159	0	0	Ki67+	 12468 22414
1160	0	0	Ki67+	 12474 22113
1161	0	0	Ki67+	 12478 22190
1162	0	0	Ki67+	 12478 22216
1163	0	0	Ki67+	 12481 22173
1164	0	0	Ki67+	 12482 22274
1165	0	0	Ki67+	 12486 22339
1166	0	0	Ki67+	 12486 22437
1167	0	0	Ki67+	 12498 22119
1168	0	0	Ki67+	 12504 22459
1169	0	0	Ki67+	 12513 22254
1170	0	0	Ki67+	 12520 22132
1171	0	0	Ki67+	 12522 22190
1172	0	0	Ki67+	 12522 22303
1173	0	0	Ki67+	 12534 22130
1174	0	0	Ki67+	 12534 22338
1175	0	0	Ki67+	 12536 22206
1176	0	0	Ki67+	 12542 22376
1177	0	0	Ki67+	 12549 22325
1178	0	0	Ki67+	 12557 22142
1179	0	0	Ki67+	 12566 22297
1180	0	0	Ki67+	 12568 22231
1181	0	0	Ki67+	 12569 22353
1182	0	0	Ki67+	 12571 22150
1183	0	0	Ki67+	 12646 22431
1184	0	0	Ki67+	 12813 22619
1185	0	0	Ki67+	 12837 22587
1186	0	0	Ki67+	 12091 23643
1187	0	0	Ki67+	 12109 23597
1188	0	0	Ki67+	 12184 22999
1189	0	0	Ki67+	 12211 22990
1190	0	0	Ki67+	 12221 22972
1191	0	0	Ki67+	 12224 23034
1192	0	0	Ki67+	 12233 23010
1193	0	0	Ki67+	 12242 23079
1194	0	0	Ki67+	 12276 23085
1195	0	0	Ki67+	 12458 23253
1196	0	0	Ki67+	 12472 23259
1197	0	0	Ki67+	 12484 23143
1198	0	0	Ki67+	 12498 23191
1199	0	0	Ki67+	 12516 23103
1200	0	0	Ki67+	 12526 23183
1201	0	0	Ki67+	 12527 23147
1202	0	0	Ki67+	 12531 23197
1203	0	0	Ki67+	 12561 23169
1204	0	0	Ki67+	 12581 23191
1205	0	0	Ki67+	 12636 23116
1206	0	0	Ki67+	 12690 23178
1207	0	0	Ki67+	 12773 23352
1208	0	0	Ki67+	 12783 23488
1209	0	0	Ki67+	 12793 23362
1210	0	0	Ki67+	 12801 22993
1211	0	0	Ki67+	 12803 23120
1212	0	0	Ki67+	 12809 23163
1213	0	0	Ki67+	 12827 23091
1214	0	0	Ki67+	 12828 23361
1215	0	0	Ki67+	 12831 23116
1216	0	0	Ki67+	 12836 23303
1217	0	0	Ki67+	 12838 23453
1218	0	0	Ki67+	 12845 23349
1219	0	0	Ki67+	 12848 23078
1220	0	0	Ki67+	 12849 23369
1221	0	0	Ki67+	 12850 23305
1222	0	0	Ki67+	 12855 23462
1223	0	0	Ki67+	 12859 23349
1224	0	0	Ki67+	 12152 23696
1225	0	0	Ki67+	 12162 23707
1226	0	0	Ki67+	 12210 23757
1227	0	0	Ki67+	 12217 23783
1228	0	0	Ki67+	 12229 23761
1229	0	0	Ki67+	 12275 23738
1230	0	0	Ki67+	 12310 23837
1231	0	0	Ki67+	 12329 23763
1232	0	0	Ki67+	 12081 25153
1233	0	0	Ki67+	 12229 24757
1234	0	0	Ki67+	 12276 25035
1235	0	0	Ki67+	 12345 24736
1236	0	0	Ki67+	 12359 25243
1237	0	0	Ki67+	 12464 25086
1238	0	0	Ki67+	 12638 24537
1239	0	0	Ki67+	 12300 25269
1240	0	0	Ki67+	 12356 25486
1241	0	0	Ki67+	 12373 25308
1242	0	0	Ki67+	 12079 26780
1243	0	0	Ki67+	 12805 26781
1244	0	0	Ki67+	 12073 26907
1245	0	0	Ki67+	 12109 26992
1246	0	0	Ki67+	 12153 27122
1247	0	0	Ki67+	 12170 27161
1248	0	0	Ki67+	 12173 27025
1249	0	0	Ki67+	 12189 27035
1250	0	0	Ki67+	 12213 28060
1251	0	0	Ki67+	 12235 27954
1252	0	0	Ki67+	 12236 28018
1253	0	0	Ki67+	 12253 27931
1254	0	0	Ki67+	 12268 28078
1255	0	0	Ki67+	 12288 27961
1256	0	0	Ki67+	 12304 27890
1257	0	0	Ki67+	 12304 28084
1258	0	0	Ki67+	 12311 27879
1259	0	0	Ki67+	 12311 28043
1260	0	0	Ki67+	 12322 27979
1261	0	0	Ki67+	 12322 28116
1262	0	0	Ki67+	 12330 27953
1263	0	0	Ki67+	 12332 27927
1264	0	0	Ki67+	 12346 28083
1265	0	0	Ki67+	 12349 27919
1266	0	0	Ki67+	 12356 28136
1267	0	0	Ki67+	 12364 27876
1268	0	0	Ki67+	 12382 27911
1269	0	0	Ki67+	 12395 27872
1270	0	0	Ki67+	 12403 27909
1271	0	0	Ki67+	 12404 28123
1272	0	0	Ki67+	 12419 28149
1273	0	0	Ki67+	 12424 27906
1274	0	0	Ki67+	 12426 27926
1275	0	0	Ki67+	 12451 27946
1276	0	0	Ki67+	 12455 27977
1277	0	0	Ki67+	 12463 28150
1278	0	0	Ki67+	 12477 27920
1279	0	0	Ki67+	 12489 28156
1280	0	0	Ki67+	 12508 27978
1281	0	0	Ki67+	 12526 28125
1282	0	0	Ki67+	 12571 28064
1283	0	0	Ki67+	 13340 15596
1284	0	0	Ki67+	 13378 15581
1285	0	0	Ki67+	 12872 17025
1286	0	0	Ki67+	 12876 17235
1287	0	0	Ki67+	 12955 17038
1288	0	0	Ki67+	 12970 17009
1289	0	0	Ki67+	 13387 18978
1290	0	0	Ki67+	 13427 18910
1291	0	0	Ki67+	 13448 18816
1292	0	0	Ki67+	 13658 18548
1293	0	0	Ki67+	 12919 19918
1294	0	0	Ki67+	 12933 19891
1295	0	0	Ki67+	 13476 19408
1296	0	0	Ki67+	 12994 20063
1297	0	0	Ki67+	 13017 20112
1298	0	0	Ki67+	 13054 20085
1299	0	0	Ki67+	 13060 20010
1300	0	0	Ki67+	 13077 20085
1301	0	0	Ki67+	 13086 20110
1302	0	0	Ki67+	 13092 20128
1303	0	0	Ki67+	 13095 20181
1304	0	0	Ki67+	 13209 20682
1305	0	0	Ki67+	 13253 20749
1306	0	0	Ki67+	 13272 20739
1307	0	0	Ki67+	 13282 20763
1308	0	0	Ki67+	 13443 20822
1309	0	0	Ki67+	 13446 20782
1310	0	0	Ki67+	 13494 20767
1311	0	0	Ki67+	 13112 22101
1312	0	0	Ki67+	 13313 21576
1313	0	0	Ki67+	 13558 21910
1314	0	0	Ki67+	 12892 23132
1315	0	0	Ki67+	 12909 23014
1316	0	0	Ki67+	 12917 22894
1317	0	0	Ki67+	 12938 23057
1318	0	0	Ki67+	 12960 23087
1319	0	0	Ki67+	 12968 23074
1320	0	0	Ki67+	 12974 23044
1321	0	0	Ki67+	 13002 23078
1322	0	0	Ki67+	 13018 23061
1323	0	0	Ki67+	 13248 22430
1324	0	0	Ki67+	 13253 22459
1325	0	0	Ki67+	 13600 22879
1326	0	0	Ki67+	 12890 23346
1327	0	0	Ki67+	 13082 24515
1328	0	0	Ki67+	 13084 23956
1329	0	0	Ki67+	 13098 24353
1330	0	0	Ki67+	 13101 24019
1331	0	0	Ki67+	 12887 26102
1332	0	0	Ki67+	 12894 26084
1333	0	0	Ki67+	 13016 26178
1334	0	0	Ki67+	 13041 26207
1335	0	0	Ki67+	 13459 26258
1336	0	0	Ki67+	 13355 26983
1337	0	0	Ki67+	 13374 26422
1338	0	0	Ki67+	 13486 27103
1339	0	0	Ki67+	 13537 27053
1340	0	0	Ki67+	 13567 27149
1341	0	0	Ki67+	 14343 12137
1342	0	0	Ki67+	 14444 11913
1343	0	0	Ki67+	 14191 12367
1344	0	0	Ki67+	 14253 12193
1345	0	0	Ki67+	 14302 12289
1346	0	0	Ki67+	 14331 12378
1347	0	0	Ki67+	 13785 14127
1348	0	0	Ki67+	 14267 13971
1349	0	0	Ki67+	 14277 14034
1350	0	0	Ki67+	 14290 14421
1351	0	0	Ki67+	 14308 14433
1352	0	0	Ki67+	 14319 13949
1353	0	0	Ki67+	 14412 14042
1354	0	0	Ki67+	 14427 14037
1355	0	0	Ki67+	 13746 14612
1356	0	0	Ki67+	 13746 14627
1357	0	0	Ki67+	 13757 14943
1358	0	0	Ki67+	 13772 14601
1359	0	0	Ki67+	 13790 14656
1360	0	0	Ki67+	 13803 14646
1361	0	0	Ki67+	 13813 14639
1362	0	0	Ki67+	 13815 14708
1363	0	0	Ki67+	 13869 14635
1364	0	0	Ki67+	 13875 14671
1365	0	0	Ki67+	 13892 14638
1366	0	0	Ki67+	 13938 14677
1367	0	0	Ki67+	 13941 14698
1368	0	0	Ki67+	 13959 14677
1369	0	0	Ki67+	 13969 14706
1370	0	0	Ki67+	 13998 14689
1371	0	0	Ki67+	 14010 14735
1372	0	0	Ki67+	 14029 14700
1373	0	0	Ki67+	 14035 14712
1374	0	0	Ki67+	 14065 14758
1375	0	0	Ki67+	 14092 14749
1376	0	0	Ki67+	 14098 14788
1377	0	0	Ki67+	 14101 14760
1378	0	0	Ki67+	 14112 14732
1379	0	0	Ki67+	 14112 14795
1380	0	0	Ki67+	 14120 14710
1381	0	0	Ki67+	 14126 14788
1382	0	0	Ki67+	 14181 14779
1383	0	0	Ki67+	 14181 14821
1384	0	0	Ki67+	 14217 14835
1385	0	0	Ki67+	 14268 14898
1386	0	0	Ki67+	 14281 14803
1387	0	0	Ki67+	 14287 14910
1388	0	0	Ki67+	 14300 14931
1389	0	0	Ki67+	 14347 14898
1390	0	0	Ki67+	 14355 14976
1391	0	0	Ki67+	 14370 14973
1392	0	0	Ki67+	 14430 14984
1393	0	0	Ki67+	 14448 14947
1394	0	0	Ki67+	 13959 15483
1395	0	0	Ki67+	 14164 15661
1396	0	0	Ki67+	 14332 18474
1397	0	0	Ki67+	 13939 21375
1398	0	0	Ki67+	 14045 21518
1399	0	0	Ki67+	 14036 22475
1400	0	0	Ki67+	 14038 22505
1401	0	0	Ki67+	 14043 22516
1402	0	0	Ki67+	 14057 22497
1403	0	0	Ki67+	 14087 22508
1404	0	0	Ki67+	 14108 22544
1405	0	0	Ki67+	 14192 22532
1406	0	0	Ki67+	 13673 22817
1407	0	0	Ki67+	 13879 22866
1408	0	0	Ki67+	 14009 22758
1409	0	0	Ki67+	 14370 23294
1410	0	0	Ki67+	 14388 23316
1411	0	0	Ki67+	 14428 23257
1412	0	0	Ki67+	 13720 23966
1413	0	0	Ki67+	 13730 24074
1414	0	0	Ki67+	 13739 24095
1415	0	0	Ki67+	 13761 23820
1416	0	0	Ki67+	 13763 23948
1417	0	0	Ki67+	 13779 23805
1418	0	0	Ki67+	 13797 24141
1419	0	0	Ki67+	 13820 24112
1420	0	0	Ki67+	 13829 23934
1421	0	0	Ki67+	 13833 23828
1422	0	0	Ki67+	 13843 23870
1423	0	0	Ki67+	 13861 23846
1424	0	0	Ki67+	 13890 24137
1425	0	0	Ki67+	 13898 24113
1426	0	0	Ki67+	 13907 24155
1427	0	0	Ki67+	 13994 24093
1428	0	0	Ki67+	 13994 24106
1429	0	0	Ki67+	 14026 24112
1430	0	0	Ki67+	 14038 24102
1431	0	0	Ki67+	 14057 24121
1432	0	0	Ki67+	 14103 24099
1433	0	0	Ki67+	 14109 24149
1434	0	0	Ki67+	 14216 24161
1435	0	0	Ki67+	 13737 24936
1436	0	0	Ki67+	 13746 24910
1437	0	0	Ki67+	 13753 24864
1438	0	0	Ki67+	 13756 24741
1439	0	0	Ki67+	 13758 24772
1440	0	0	Ki67+	 13776 24735
1441	0	0	Ki67+	 13794 24769
1442	0	0	Ki67+	 13798 24714
1443	0	0	Ki67+	 13803 24738
1444	0	0	Ki67+	 13814 24712
1445	0	0	Ki67+	 13821 24847
1446	0	0	Ki67+	 13830 24233
1447	0	0	Ki67+	 13831 24819
1448	0	0	Ki67+	 13852 24253
1449	0	0	Ki67+	 13856 24656
1450	0	0	Ki67+	 13886 24255
1451	0	0	Ki67+	 13905 24728
1452	0	0	Ki67+	 13907 24263
1453	0	0	Ki67+	 13930 24658
1454	0	0	Ki67+	 13940 24726
1455	0	0	Ki67+	 13967 24706
1456	0	0	Ki67+	 14037 24218
1457	0	0	Ki67+	 14242 24206
1458	0	0	Ki67+	 14248 24185
1459	0	0	Ki67+	 13684 25053
1460	0	0	Ki67+	 13707 25099
1461	0	0	Ki67+	 13707 25128
1462	0	0	Ki67+	 13708 25035
1463	0	0	Ki67+	 13727 24994
1464	0	0	Ki67+	 13738 25040
1465	0	0	Ki67+	 13739 25100
1466	0	0	Ki67+	 13741 25155
1467	0	0	Ki67+	 13742 25202
1468	0	0	Ki67+	 13754 25121
1469	0	0	Ki67+	 13756 25244
1470	0	0	Ki67+	 13760 25143
1471	0	0	Ki67+	 13763 25101
1472	0	0	Ki67+	 13766 25182
1473	0	0	Ki67+	 13776 25124
1474	0	0	Ki67+	 13776 25228
1475	0	0	Ki67+	 13777 25262
1476	0	0	Ki67+	 13780 25371
1477	0	0	Ki67+	 13786 25310
1478	0	0	Ki67+	 13787 25403
1479	0	0	Ki67+	 13793 25196
1480	0	0	Ki67+	 13804 25185
1481	0	0	Ki67+	 13813 25245
1482	0	0	Ki67+	 13815 25325
1483	0	0	Ki67+	 13819 25358
1484	0	0	Ki67+	 13821 25228
1485	0	0	Ki67+	 13826 25407
1486	0	0	Ki67+	 13829 25431
1487	0	0	Ki67+	 13836 25410
1488	0	0	Ki67+	 13851 25247
1489	0	0	Ki67+	 13851 25259
1490	0	0	Ki67+	 13865 25401
1491	0	0	Ki67+	 13866 25433
1492	0	0	Ki67+	 13878 25259
1493	0	0	Ki67+	 14195 25411
1494	0	0	Ki67+	 14197 25386
1495	0	0	Ki67+	 14205 25295
1496	0	0	Ki67+	 14210 25358
1497	0	0	Ki67+	 14224 25250
1498	0	0	Ki67+	 14225 25332
1499	0	0	Ki67+	 14231 25384
1500	0	0	Ki67+	 14233 25351
1501	0	0	Ki67+	 14250 25278
1502	0	0	Ki67+	 14254 25311
1503	0	0	Ki67+	 14254 25338
1504	0	0	Ki67+	 14272 25338
1505	0	0	Ki67+	 14285 25281
1506	0	0	Ki67+	 14295 25320
1507	0	0	Ki67+	 14300 25244
1508	0	0	Ki67+	 14318 25245
1509	0	0	Ki67+	 14323 25295
1510	0	0	Ki67+	 14329 25206
1511	0	0	Ki67+	 14357 25210
1512	0	0	Ki67+	 14406 25200
1513	0	0	Ki67+	 14419 25137
1514	0	0	Ki67+	 13985 26484
1515	0	0	Ki67+	 13691 27058
1516	0	0	Ki67+	 13733 27094
1517	0	0	Ki67+	 13737 27145
1518	0	0	Ki67+	 13744 27068
1519	0	0	Ki67+	 13794 27142
1520	0	0	Ki67+	 13799 27004
1521	0	0	Ki67+	 13808 26959
1522	0	0	Ki67+	 13832 26966
1523	0	0	Ki67+	 13840 27147
1524	0	0	Ki67+	 13852 26954
1525	0	0	Ki67+	 13865 27184
1526	0	0	Ki67+	 13888 27025
1527	0	0	Ki67+	 13918 27112
1528	0	0	Ki67+	 13925 27083
1529	0	0	Ki67+	 13967 28052
1530	0	0	Ki67+	 13680 28502
1531	0	0	Ki67+	 13684 28484
1532	0	0	Ki67+	 13711 28528
1533	0	0	Ki67+	 13729 28304
1534	0	0	Ki67+	 13738 28510
1535	0	0	Ki67+	 13751 28310
1536	0	0	Ki67+	 13764 28510
1537	0	0	Ki67+	 13781 28336
1538	0	0	Ki67+	 13793 28401
1539	0	0	Ki67+	 13798 28830
1540	0	0	Ki67+	 13818 28857
1541	0	0	Ki67+	 13827 28846
1542	0	0	Ki67+	 13829 28806
1543	0	0	Ki67+	 13833 28396
1544	0	0	Ki67+	 13860 28890
1545	0	0	Ki67+	 13892 28780
1546	0	0	Ki67+	 13903 28836
1547	0	0	Ki67+	 13916 28880
1548	0	0	Ki67+	 13917 28917
1549	0	0	Ki67+	 13925 28784
1550	0	0	Ki67+	 13941 28297
1551	0	0	Ki67+	 13941 28909
1552	0	0	Ki67+	 13952 28832
1553	0	0	Ki67+	 13952 28889
1554	0	0	Ki67+	 13960 28862
1555	0	0	Ki67+	 13969 28916
1556	0	0	Ki67+	 13975 28846
1557	0	0	Ki67+	 13992 28889
1558	0	0	Ki67+	 14001 28830
1559	0	0	Ki67+	 14031 28840
1560	0	0	Ki67+	 14034 28875
1561	0	0	Ki67+	 14045 28922
1562	0	0	Ki67+	 14063 28821
1563	0	0	Ki67+	 14071 28876
1564	0	0	Ki67+	 14072 28917
1565	0	0	Ki67+	 14104 28925
1566	0	0	Ki67+	 14106 28866
1567	0	0	Ki67+	 14111 28426
1568	0	0	Ki67+	 14125 28958
1569	0	0	Ki67+	 14129 28906
1570	0	0	Ki67+	 14129 28931
1571	0	0	Ki67+	 14133 28434
1572	0	0	Ki67+	 14147 28903
1573	0	0	Ki67+	 14148 28877
1574	0	0	Ki67+	 14165 28932
1575	0	0	Ki67+	 14182 28883
1576	0	0	Ki67+	 14219 28430
1577	0	0	Ki67+	 14219 28952
1578	0	0	Ki67+	 14227 28921
1579	0	0	Ki67+	 14233 28841
1580	0	0	Ki67+	 14244 28937
1581	0	0	Ki67+	 14259 28865
1582	0	0	Ki67+	 14282 28929
1583	0	0	Ki67+	 14282 28949
1584	0	0	Ki67+	 14285 28913
1585	0	0	Ki67+	 14290 28480
1586	0	0	Ki67+	 14513 11867
1587	0	0	Ki67+	 14552 11829
1588	0	0	Ki67+	 14677 11866
1589	0	0	Ki67+	 14694 11788
1590	0	0	Ki67+	 14775 11686
1591	0	0	Ki67+	 14693 12565
1592	0	0	Ki67+	 14779 12570
1593	0	0	Ki67+	 14783 12548
1594	0	0	Ki67+	 14856 12366
1595	0	0	Ki67+	 14979 12424
1596	0	0	Ki67+	 14765 13144
1597	0	0	Ki67+	 14476 14078
1598	0	0	Ki67+	 14485 14321
1599	0	0	Ki67+	 14534 14286
1600	0	0	Ki67+	 14620 14617
1601	0	0	Ki67+	 14626 14663
1602	0	0	Ki67+	 14639 14598
1603	0	0	Ki67+	 14652 14651
1604	0	0	Ki67+	 14670 14595
1605	0	0	Ki67+	 14686 14601
1606	0	0	Ki67+	 14694 14644
1607	0	0	Ki67+	 14695 14538
1608	0	0	Ki67+	 14724 14579
1609	0	0	Ki67+	 14750 14547
1610	0	0	Ki67+	 14767 14411
1611	0	0	Ki67+	 14772 14525
1612	0	0	Ki67+	 14772 14546
1613	0	0	Ki67+	 14589 14873
1614	0	0	Ki67+	 14605 14795
1615	0	0	Ki67+	 14608 14726
1616	0	0	Ki67+	 14609 14845
1617	0	0	Ki67+	 14611 14753
1618	0	0	Ki67+	 14612 14882
1619	0	0	Ki67+	 14614 14828
1620	0	0	Ki67+	 14622 14761
1621	0	0	Ki67+	 14624 14857
1622	0	0	Ki67+	 14633 14688
1623	0	0	Ki67+	 14634 14734
1624	0	0	Ki67+	 14642 14810
1625	0	0	Ki67+	 14650 14687
1626	0	0	Ki67+	 14652 14767
1627	0	0	Ki67+	 14660 14853
1628	0	0	Ki67+	 14664 14778
1629	0	0	Ki67+	 14665 14718
1630	0	0	Ki67+	 14672 14684
1631	0	0	Ki67+	 14675 14745
1632	0	0	Ki67+	 14680 14810
1633	0	0	Ki67+	 14692 14779
1634	0	0	Ki67+	 14696 14706
1635	0	0	Ki67+	 14895 17865
1636	0	0	Ki67+	 14907 17375
1637	0	0	Ki67+	 14921 17670
1638	0	0	Ki67+	 14933 17684
1639	0	0	Ki67+	 14951 17532
1640	0	0	Ki67+	 14965 17553
1641	0	0	Ki67+	 14966 17580
1642	0	0	Ki67+	 14978 17594
1643	0	0	Ki67+	 15011 17708
1644	0	0	Ki67+	 15167 17178
1645	0	0	Ki67+	 15177 17112
1646	0	0	Ki67+	 15187 17136
1647	0	0	Ki67+	 15212 17107
1648	0	0	Ki67+	 15223 17127
1649	0	0	Ki67+	 15226 17156
1650	0	0	Ki67+	 15068 18138
1651	0	0	Ki67+	 14743 19425
1652	0	0	Ki67+	 14581 19578
1653	0	0	Ki67+	 15006 19752
1654	0	0	Ki67+	 15023 19788
1655	0	0	Ki67+	 15023 19800
1656	0	0	Ki67+	 14669 21734
1657	0	0	Ki67+	 14608 22476
1658	0	0	Ki67+	 14611 22490
1659	0	0	Ki67+	 14638 22574
1660	0	0	Ki67+	 14706 22213
1661	0	0	Ki67+	 14469 23326
1662	0	0	Ki67+	 14489 23310
1663	0	0	Ki67+	 14493 23272
1664	0	0	Ki67+	 14529 23303
1665	0	0	Ki67+	 14533 23270
1666	0	0	Ki67+	 14545 23240
1667	0	0	Ki67+	 14557 23293
1668	0	0	Ki67+	 14568 23252
1669	0	0	Ki67+	 14587 23282
1670	0	0	Ki67+	 14614 23248
1671	0	0	Ki67+	 14621 23468
1672	0	0	Ki67+	 14653 23450
1673	0	0	Ki67+	 14664 23406
1674	0	0	Ki67+	 14665 23440
1675	0	0	Ki67+	 14671 23427
1676	0	0	Ki67+	 14681 23423
1677	0	0	Ki67+	 14715 23431
1678	0	0	Ki67+	 14725 23231
1679	0	0	Ki67+	 14748 23423
1680	0	0	Ki67+	 14765 23268
1681	0	0	Ki67+	 14773 23295
1682	0	0	Ki67+	 14774 23250
1683	0	0	Ki67+	 14777 23280
1684	0	0	Ki67+	 14780 23446
1685	0	0	Ki67+	 14799 23243
1686	0	0	Ki67+	 14810 23272
1687	0	0	Ki67+	 14831 23282
1688	0	0	Ki67+	 14836 23309
1689	0	0	Ki67+	 14837 23338
1690	0	0	Ki67+	 14845 23268
1691	0	0	Ki67+	 14866 23296
1692	0	0	Ki67+	 14869 23319
1693	0	0	Ki67+	 14880 23273
1694	0	0	Ki67+	 14890 23341
1695	0	0	Ki67+	 15162 22805
1696	0	0	Ki67+	 14694 23500
1697	0	0	Ki67+	 14768 23507
1698	0	0	Ki67+	 14714 25044
1699	0	0	Ki67+	 14720 25025
1700	0	0	Ki67+	 14811 25038
1701	0	0	Ki67+	 14849 25045
1702	0	0	Ki67+	 14852 25026
1703	0	0	Ki67+	 14903 24474
1704	0	0	Ki67+	 14903 25051
1705	0	0	Ki67+	 14929 24552
1706	0	0	Ki67+	 14934 24398
1707	0	0	Ki67+	 14958 24372
1708	0	0	Ki67+	 14974 24359
1709	0	0	Ki67+	 14987 24491
1710	0	0	Ki67+	 14993 24419
1711	0	0	Ki67+	 15052 24389
1712	0	0	Ki67+	 15055 24408
1713	0	0	Ki67+	 15062 24784
1714	0	0	Ki67+	 15070 24679
1715	0	0	Ki67+	 15073 24386
1716	0	0	Ki67+	 15089 24763
1717	0	0	Ki67+	 15090 24356
1718	0	0	Ki67+	 15098 24395
1719	0	0	Ki67+	 15099 24536
1720	0	0	Ki67+	 15104 24793
1721	0	0	Ki67+	 15114 24395
1722	0	0	Ki67+	 15118 24755
1723	0	0	Ki67+	 15122 24290
1724	0	0	Ki67+	 15126 24737
1725	0	0	Ki67+	 15131 24704
1726	0	0	Ki67+	 15138 24787
1727	0	0	Ki67+	 15144 24747
1728	0	0	Ki67+	 15147 24662
1729	0	0	Ki67+	 15155 24731
1730	0	0	Ki67+	 15162 24664
1731	0	0	Ki67+	 15173 24383
1732	0	0	Ki67+	 15173 24395
1733	0	0	Ki67+	 15173 24704
1734	0	0	Ki67+	 15202 24718
1735	0	0	Ki67+	 15252 24537
1736	0	0	Ki67+	 14532 25164
1737	0	0	Ki67+	 14542 25142
1738	0	0	Ki67+	 14722 25081
1739	0	0	Ki67+	 14740 25113
1740	0	0	Ki67+	 14743 25084
1741	0	0	Ki67+	 14761 25163
1742	0	0	Ki67+	 14774 25124
1743	0	0	Ki67+	 14818 25160
1744	0	0	Ki67+	 14961 25834
1745	0	0	Ki67+	 14989 25809
1746	0	0	Ki67+	 15034 25831
1747	0	0	Ki67+	 15095 26573
1748	0	0	Ki67+	 15253 27676
1749	0	0	Ki67+	 15529 11245
1750	0	0	Ki67+	 15537 11164
1751	0	0	Ki67+	 15700 11253
1752	0	0	Ki67+	 15704 11145
1753	0	0	Ki67+	 15833 11252
1754	0	0	Ki67+	 15949 11001
1755	0	0	Ki67+	 15967 11346
1756	0	0	Ki67+	 15321 12881
1757	0	0	Ki67+	 15891 12851
1758	0	0	Ki67+	 15663 15983
1759	0	0	Ki67+	 15743 15732
1760	0	0	Ki67+	 15954 16083
1761	0	0	Ki67+	 16009 16071
1762	0	0	Ki67+	 16045 16132
1763	0	0	Ki67+	 16060 16109
1764	0	0	Ki67+	 15425 16913
1765	0	0	Ki67+	 15473 16921
1766	0	0	Ki67+	 15494 16638
1767	0	0	Ki67+	 15507 16655
1768	0	0	Ki67+	 15515 16601
1769	0	0	Ki67+	 15533 16653
1770	0	0	Ki67+	 15550 16617
1771	0	0	Ki67+	 15550 16651
1772	0	0	Ki67+	 15564 16669
1773	0	0	Ki67+	 15571 16620
1774	0	0	Ki67+	 15582 16936
1775	0	0	Ki67+	 15585 16594
1776	0	0	Ki67+	 15590 16915
1777	0	0	Ki67+	 15598 16530
1778	0	0	Ki67+	 15608 16612
1779	0	0	Ki67+	 15620 16845
1780	0	0	Ki67+	 15620 16927
1781	0	0	Ki67+	 15662 16882
1782	0	0	Ki67+	 15663 16937
1783	0	0	Ki67+	 15684 16929
1784	0	0	Ki67+	 15692 16757
1785	0	0	Ki67+	 15692 16913
1786	0	0	Ki67+	 15695 16715
1787	0	0	Ki67+	 15699 16684
1788	0	0	Ki67+	 15707 16897
1789	0	0	Ki67+	 15716 16756
1790	0	0	Ki67+	 15717 16558
1791	0	0	Ki67+	 15725 16508
1792	0	0	Ki67+	 15726 16581
1793	0	0	Ki67+	 15728 16648
1794	0	0	Ki67+	 15739 16613
1795	0	0	Ki67+	 15747 16564
1796	0	0	Ki67+	 15751 16578
1797	0	0	Ki67+	 15754 16616
1798	0	0	Ki67+	 15792 16652
1799	0	0	Ki67+	 15792 16751
1800	0	0	Ki67+	 15794 16765
1801	0	0	Ki67+	 15817 16686
1802	0	0	Ki67+	 15818 16626
1803	0	0	Ki67+	 15823 16699
1804	0	0	Ki67+	 15828 16638
1805	0	0	Ki67+	 15828 16738
1806	0	0	Ki67+	 15834 16666
1807	0	0	Ki67+	 15835 16466
1808	0	0	Ki67+	 15862 16675
1809	0	0	Ki67+	 15901 16501
1810	0	0	Ki67+	 15916 16654
1811	0	0	Ki67+	 15924 16434
1812	0	0	Ki67+	 15932 16413
1813	0	0	Ki67+	 15955 16431
1814	0	0	Ki67+	 15958 16498
1815	0	0	Ki67+	 15960 16455
1816	0	0	Ki67+	 15969 16469
1817	0	0	Ki67+	 15983 16419
1818	0	0	Ki67+	 15987 16437
1819	0	0	Ki67+	 15995 16381
1820	0	0	Ki67+	 15267 17403
1821	0	0	Ki67+	 15279 17076
1822	0	0	Ki67+	 15279 17127
1823	0	0	Ki67+	 15296 17018
1824	0	0	Ki67+	 15299 17045
1825	0	0	Ki67+	 15311 17104
1826	0	0	Ki67+	 15337 17088
1827	0	0	Ki67+	 15339 17438
1828	0	0	Ki67+	 15351 17422
1829	0	0	Ki67+	 15373 17681
1830	0	0	Ki67+	 15380 17649
1831	0	0	Ki67+	 15401 17026
1832	0	0	Ki67+	 15408 17017
1833	0	0	Ki67+	 15428 17004
1834	0	0	Ki67+	 15468 16951
1835	0	0	Ki67+	 15569 16984
1836	0	0	Ki67+	 15603 16986
1837	0	0	Ki67+	 15614 16964
1838	0	0	Ki67+	 15708 17167
1839	0	0	Ki67+	 15798 17692
1840	0	0	Ki67+	 15833 17676
1841	0	0	Ki67+	 15872 17467
1842	0	0	Ki67+	 15875 17569
1843	0	0	Ki67+	 15891 17718
1844	0	0	Ki67+	 15905 17711
1845	0	0	Ki67+	 16023 17451
1846	0	0	Ki67+	 15962 20890
1847	0	0	Ki67+	 16036 20747
1848	0	0	Ki67+	 15472 22439
1849	0	0	Ki67+	 15944 22239
1850	0	0	Ki67+	 15963 22217
1851	0	0	Ki67+	 16028 22248
1852	0	0	Ki67+	 16035 22233
1853	0	0	Ki67+	 15727 23017
1854	0	0	Ki67+	 15268 24500
1855	0	0	Ki67+	 15272 24633
1856	0	0	Ki67+	 15284 24582
1857	0	0	Ki67+	 15610 27125
1858	0	0	Ki67+	 16085 10865
1859	0	0	Ki67+	 16173 10922
1860	0	0	Ki67+	 16419 10814
1861	0	0	Ki67+	 16178 11667
1862	0	0	Ki67+	 16373 11490
1863	0	0	Ki67+	 16168 11972
1864	0	0	Ki67+	 16186 12267
1865	0	0	Ki67+	 16736 12397
1866	0	0	Ki67+	 16761 12220
1867	0	0	Ki67+	 16323 15516
1868	0	0	Ki67+	 16480 15657
1869	0	0	Ki67+	 16494 15638
1870	0	0	Ki67+	 16504 15623
1871	0	0	Ki67+	 16510 15653
1872	0	0	Ki67+	 16539 15667
1873	0	0	Ki67+	 16568 15679
1874	0	0	Ki67+	 16594 15723
1875	0	0	Ki67+	 16608 15688
1876	0	0	Ki67+	 16628 15684
1877	0	0	Ki67+	 16644 15694
1878	0	0	Ki67+	 16654 15705
1879	0	0	Ki67+	 16086 16101
1880	0	0	Ki67+	 16132 16095
1881	0	0	Ki67+	 16159 16088
1882	0	0	Ki67+	 16209 16079
1883	0	0	Ki67+	 16443 16266
1884	0	0	Ki67+	 16127 17540
1885	0	0	Ki67+	 16309 17100
1886	0	0	Ki67+	 16613 17535
1887	0	0	Ki67+	 16751 17059
1888	0	0	Ki67+	 16776 17063
1889	0	0	Ki67+	 16580 17782
1890	0	0	Ki67+	 16608 17731
1891	0	0	Ki67+	 16609 17694
1892	0	0	Ki67+	 16671 17707
1893	0	0	Ki67+	 16728 17779
1894	0	0	Ki67+	 16738 18209
1895	0	0	Ki67+	 16739 18255
1896	0	0	Ki67+	 16759 18240
1897	0	0	Ki67+	 16775 18215
1898	0	0	Ki67+	 16789 17964
1899	0	0	Ki67+	 16790 18132
1900	0	0	Ki67+	 16794 17923
1901	0	0	Ki67+	 16812 18114
1902	0	0	Ki67+	 16817 17958
1903	0	0	Ki67+	 16823 18325
1904	0	0	Ki67+	 16853 18155
1905	0	0	Ki67+	 16823 19055
1906	0	0	Ki67+	 16825 18994
1907	0	0	Ki67+	 16831 18968
1908	0	0	Ki67+	 16847 18970
1909	0	0	Ki67+	 16859 19076
1910	0	0	Ki67+	 16708 19483
1911	0	0	Ki67+	 16719 19470
1912	0	0	Ki67+	 16720 19509
1913	0	0	Ki67+	 16740 19502
1914	0	0	Ki67+	 16764 19512
1915	0	0	Ki67+	 16802 19469
1916	0	0	Ki67+	 16818 19414
1917	0	0	Ki67+	 16824 19458
1918	0	0	Ki67+	 16849 19492
1919	0	0	Ki67+	 16548 20060
1920	0	0	Ki67+	 16719 20746
1921	0	0	Ki67+	 16327 22036
1922	0	0	Ki67+	 16334 22134
1923	0	0	Ki67+	 16347 22138
1924	0	0	Ki67+	 16365 22101
1925	0	0	Ki67+	 16370 21933
1926	0	0	Ki67+	 16370 22071
1927	0	0	Ki67+	 16377 21995
1928	0	0	Ki67+	 16380 21954
1929	0	0	Ki67+	 16385 22094
1930	0	0	Ki67+	 16502 23785
1931	0	0	Ki67+	 16669 23225
1932	0	0	Ki67+	 16604 26443
1933	0	0	Ki67+	 16640 26621
1934	0	0	Ki67+	 16707 26651
1935	0	0	Ki67+	 16731 26704
1936	0	0	Ki67+	 16766 26700
1937	0	0	Ki67+	 16832 26652
1938	0	0	Ki67+	 17037 10675
1939	0	0	Ki67+	 17104 10699
1940	0	0	Ki67+	 17661 10448
1941	0	0	Ki67+	 17653 11499
1942	0	0	Ki67+	 16956 12261
1943	0	0	Ki67+	 17142 12239
1944	0	0	Ki67+	 17303 11909
1945	0	0	Ki67+	 17325 12571
1946	0	0	Ki67+	 17567 14234
1947	0	0	Ki67+	 16943 14940
1948	0	0	Ki67+	 16984 15141
1949	0	0	Ki67+	 17242 15287
1950	0	0	Ki67+	 17453 15054
1951	0	0	Ki67+	 17469 15032
1952	0	0	Ki67+	 17483 15025
1953	0	0	Ki67+	 17498 15005
1954	0	0	Ki67+	 17533 15115
1955	0	0	Ki67+	 17602 15113
1956	0	0	Ki67+	 17659 15136
1957	0	0	Ki67+	 17379 16235
1958	0	0	Ki67+	 17379 16290
1959	0	0	Ki67+	 17395 16211
1960	0	0	Ki67+	 17405 16249
1961	0	0	Ki67+	 17409 16173
1962	0	0	Ki67+	 17459 16201
1963	0	0	Ki67+	 17480 16135
1964	0	0	Ki67+	 17482 16063
1965	0	0	Ki67+	 17543 16080
1966	0	0	Ki67+	 17563 16100
1967	0	0	Ki67+	 17565 16135
1968	0	0	Ki67+	 17574 16110
1969	0	0	Ki67+	 17577 15978
1970	0	0	Ki67+	 17582 15901
1971	0	0	Ki67+	 17593 16141
1972	0	0	Ki67+	 17595 15952
1973	0	0	Ki67+	 17607 15979
1974	0	0	Ki67+	 17608 15801
1975	0	0	Ki67+	 17612 16152
1976	0	0	Ki67+	 17619 15953
1977	0	0	Ki67+	 17621 15972
1978	0	0	Ki67+	 17625 16061
1979	0	0	Ki67+	 17629 15767
1980	0	0	Ki67+	 17633 15939
1981	0	0	Ki67+	 17633 15964
1982	0	0	Ki67+	 17635 15929
1983	0	0	Ki67+	 17645 15988
1984	0	0	Ki67+	 17660 15903
1985	0	0	Ki67+	 16868 17165
1986	0	0	Ki67+	 16903 17076
1987	0	0	Ki67+	 16907 17043
1988	0	0	Ki67+	 16910 17095
1989	0	0	Ki67+	 16916 17011
1990	0	0	Ki67+	 16929 17473
1991	0	0	Ki67+	 17106 17950
1992	0	0	Ki67+	 17112 17910
1993	0	0	Ki67+	 17113 17682
1994	0	0	Ki67+	 17123 17956
1995	0	0	Ki67+	 17124 17937
1996	0	0	Ki67+	 17473 17898
1997	0	0	Ki67+	 17587 17781
1998	0	0	Ki67+	 16878 18136
1999	0	0	Ki67+	 16888 18086
2000	0	0	Ki67+	 16888 18285
2001	0	0	Ki67+	 16895 18340
2002	0	0	Ki67+	 16896 18355
2003	0	0	Ki67+	 16905 18109
2004	0	0	Ki67+	 16916 18242
2005	0	0	Ki67+	 16922 18256
2006	0	0	Ki67+	 16926 18327
2007	0	0	Ki67+	 16943 18306
2008	0	0	Ki67+	 16956 18112
2009	0	0	Ki67+	 16959 18093
2010	0	0	Ki67+	 16969 18378
2011	0	0	Ki67+	 16973 18098
2012	0	0	Ki67+	 16981 18365
2013	0	0	Ki67+	 16982 18272
2014	0	0	Ki67+	 17002 18234
2015	0	0	Ki67+	 17005 18195
2016	0	0	Ki67+	 17007 18407
2017	0	0	Ki67+	 17018 18521
2018	0	0	Ki67+	 17027 18159
2019	0	0	Ki67+	 17042 18463
2020	0	0	Ki67+	 17044 18340
2021	0	0	Ki67+	 17045 18392
2022	0	0	Ki67+	 17051 18365
2023	0	0	Ki67+	 17054 18485
2024	0	0	Ki67+	 17059 18187
2025	0	0	Ki67+	 17059 18236
2026	0	0	Ki67+	 17069 18429
2027	0	0	Ki67+	 17076 18182
2028	0	0	Ki67+	 17082 17987
2029	0	0	Ki67+	 17091 18218
2030	0	0	Ki67+	 17091 18495
2031	0	0	Ki67+	 17100 18282
2032	0	0	Ki67+	 17108 18384
2033	0	0	Ki67+	 17118 18167
2034	0	0	Ki67+	 17130 18323
2035	0	0	Ki67+	 17133 18046
2036	0	0	Ki67+	 17134 18165
2037	0	0	Ki67+	 17154 18332
2038	0	0	Ki67+	 17192 18426
2039	0	0	Ki67+	 17382 18013
2040	0	0	Ki67+	 17454 18504
2041	0	0	Ki67+	 17489 18577
2042	0	0	Ki67+	 17580 18061
2043	0	0	Ki67+	 16871 19102
2044	0	0	Ki67+	 17163 19220
2045	0	0	Ki67+	 17378 18954
2046	0	0	Ki67+	 16906 19766
2047	0	0	Ki67+	 17592 22604
2048	0	0	Ki67+	 17611 22601
2049	0	0	Ki67+	 17659 23054
2050	0	0	Ki67+	 17218 24951
2051	0	0	Ki67+	 17232 24954
2052	0	0	Ki67+	 16866 26636
2053	0	0	Ki67+	 16883 26596
2054	0	0	Ki67+	 16887 26616
2055	0	0	Ki67+	 16890 26359
2056	0	0	Ki67+	 16891 26631
2057	0	0	Ki67+	 16916 26421
2058	0	0	Ki67+	 16936 26405
2059	0	0	Ki67+	 17227 27421
2060	0	0	Ki67+	 17999 10443
2061	0	0	Ki67+	 18421 10259
2062	0	0	Ki67+	 18446 10265
2063	0	0	Ki67+	 17829 10719
2064	0	0	Ki67+	 18068 11205
2065	0	0	Ki67+	 17778 11849
2066	0	0	Ki67+	 18261 13065
2067	0	0	Ki67+	 17772 15145
2068	0	0	Ki67+	 17921 15023
2069	0	0	Ki67+	 17925 15051
2070	0	0	Ki67+	 17940 15019
2071	0	0	Ki67+	 17959 15024
2072	0	0	Ki67+	 17981 15105
2073	0	0	Ki67+	 17995 15085
2074	0	0	Ki67+	 18027 15032
2075	0	0	Ki67+	 18035 14656
2076	0	0	Ki67+	 18150 14958
2077	0	0	Ki67+	 18169 14816
2078	0	0	Ki67+	 18182 14850
2079	0	0	Ki67+	 18190 14914
2080	0	0	Ki67+	 18235 15066
2081	0	0	Ki67+	 18251 14890
2082	0	0	Ki67+	 18262 14839
2083	0	0	Ki67+	 18311 14792
2084	0	0	Ki67+	 18369 14781
2085	0	0	Ki67+	 18377 14755
2086	0	0	Ki67+	 17665 16053
2087	0	0	Ki67+	 17678 15927
2088	0	0	Ki67+	 17679 15899
2089	0	0	Ki67+	 17689 15706
2090	0	0	Ki67+	 17691 15943
2091	0	0	Ki67+	 17694 15999
2092	0	0	Ki67+	 17695 15929
2093	0	0	Ki67+	 17696 15714
2094	0	0	Ki67+	 17698 16048
2095	0	0	Ki67+	 17703 15694
2096	0	0	Ki67+	 17708 15656
2097	0	0	Ki67+	 17741 15876
2098	0	0	Ki67+	 17745 15863
2099	0	0	Ki67+	 17748 15678
2100	0	0	Ki67+	 17754 15652
2101	0	0	Ki67+	 17774 15635
2102	0	0	Ki67+	 17774 15700
2103	0	0	Ki67+	 17785 15972
2104	0	0	Ki67+	 17787 15640
2105	0	0	Ki67+	 17796 15794
2106	0	0	Ki67+	 17798 15663
2107	0	0	Ki67+	 17804 15622
2108	0	0	Ki67+	 17811 15899
2109	0	0	Ki67+	 17815 15687
2110	0	0	Ki67+	 17816 15613
2111	0	0	Ki67+	 17829 15791
2112	0	0	Ki67+	 17834 15654
2113	0	0	Ki67+	 17843 15605
2114	0	0	Ki67+	 17848 15759
2115	0	0	Ki67+	 17848 15824
2116	0	0	Ki67+	 17854 15633
2117	0	0	Ki67+	 17859 15929
2118	0	0	Ki67+	 17875 15643
2119	0	0	Ki67+	 17881 15926
2120	0	0	Ki67+	 17884 15762
2121	0	0	Ki67+	 17887 15775
2122	0	0	Ki67+	 17888 15825
2123	0	0	Ki67+	 17909 15620
2124	0	0	Ki67+	 17915 15751
2125	0	0	Ki67+	 17916 15607
2126	0	0	Ki67+	 17923 15773
2127	0	0	Ki67+	 17936 15807
2128	0	0	Ki67+	 17970 15722
2129	0	0	Ki67+	 17976 15606
2130	0	0	Ki67+	 18002 15698
2131	0	0	Ki67+	 18029 15732
2132	0	0	Ki67+	 18049 16052
2133	0	0	Ki67+	 18085 15720
2134	0	0	Ki67+	 18092 15572
2135	0	0	Ki67+	 18115 15555
2136	0	0	Ki67+	 18159 15572
2137	0	0	Ki67+	 18160 15738
2138	0	0	Ki67+	 18375 15592
2139	0	0	Ki67+	 17924 16482
2140	0	0	Ki67+	 18050 16595
2141	0	0	Ki67+	 18055 16551
2142	0	0	Ki67+	 18061 16594
2143	0	0	Ki67+	 18062 16849
2144	0	0	Ki67+	 18067 16507
2145	0	0	Ki67+	 18080 16532
2146	0	0	Ki67+	 18082 16447
2147	0	0	Ki67+	 18088 16572
2148	0	0	Ki67+	 18095 16460
2149	0	0	Ki67+	 18097 16428
2150	0	0	Ki67+	 18107 16420
2151	0	0	Ki67+	 18111 16575
2152	0	0	Ki67+	 18125 16670
2153	0	0	Ki67+	 18138 16702
2154	0	0	Ki67+	 18139 16509
2155	0	0	Ki67+	 18142 16744
2156	0	0	Ki67+	 18146 16489
2157	0	0	Ki67+	 18159 16668
2158	0	0	Ki67+	 18164 16399
2159	0	0	Ki67+	 18167 16346
2160	0	0	Ki67+	 18173 16637
2161	0	0	Ki67+	 18181 16679
2162	0	0	Ki67+	 18187 16738
2163	0	0	Ki67+	 18194 16707
2164	0	0	Ki67+	 18196 16638
2165	0	0	Ki67+	 18196 16760
2166	0	0	Ki67+	 18199 16403
2167	0	0	Ki67+	 18204 16361
2168	0	0	Ki67+	 18210 16615
2169	0	0	Ki67+	 18217 16829
2170	0	0	Ki67+	 18222 16780
2171	0	0	Ki67+	 18226 16352
2172	0	0	Ki67+	 18228 16673
2173	0	0	Ki67+	 18234 16632
2174	0	0	Ki67+	 18243 16588
2175	0	0	Ki67+	 18247 16444
2176	0	0	Ki67+	 18248 16621
2177	0	0	Ki67+	 18250 16363
2178	0	0	Ki67+	 18252 16530
2179	0	0	Ki67+	 18255 16797
2180	0	0	Ki67+	 18256 16323
2181	0	0	Ki67+	 18262 16485
2182	0	0	Ki67+	 18262 16565
2183	0	0	Ki67+	 18267 16748
2184	0	0	Ki67+	 18271 16605
2185	0	0	Ki67+	 18274 16346
2186	0	0	Ki67+	 18285 16468
2187	0	0	Ki67+	 18285 16729
2188	0	0	Ki67+	 18295 16772
2189	0	0	Ki67+	 18297 16738
2190	0	0	Ki67+	 18301 16391
2191	0	0	Ki67+	 18303 16376
2192	0	0	Ki67+	 18309 16730
2193	0	0	Ki67+	 18313 16765
2194	0	0	Ki67+	 18318 16497
2195	0	0	Ki67+	 18320 16471
2196	0	0	Ki67+	 18322 16438
2197	0	0	Ki67+	 18322 16749
2198	0	0	Ki67+	 18328 16514
2199	0	0	Ki67+	 18330 16701
2200	0	0	Ki67+	 18331 16730
2201	0	0	Ki67+	 18342 16529
2202	0	0	Ki67+	 17810 17539
2203	0	0	Ki67+	 17746 18364
2204	0	0	Ki67+	 18093 18456
2205	0	0	Ki67+	 18131 18419
2206	0	0	Ki67+	 18153 18378
2207	0	0	Ki67+	 18212 18373
2208	0	0	Ki67+	 18222 18440
2209	0	0	Ki67+	 18235 18370
2210	0	0	Ki67+	 18242 18450
2211	0	0	Ki67+	 18244 18305
2212	0	0	Ki67+	 18261 18292
2213	0	0	Ki67+	 18269 18438
2214	0	0	Ki67+	 18275 18354
2215	0	0	Ki67+	 18277 18295
2216	0	0	Ki67+	 18277 18369
2217	0	0	Ki67+	 18304 18332
2218	0	0	Ki67+	 18309 18395
2219	0	0	Ki67+	 18313 18224
2220	0	0	Ki67+	 18313 18443
2221	0	0	Ki67+	 18336 18451
2222	0	0	Ki67+	 18338 18407
2223	0	0	Ki67+	 18352 18208
2224	0	0	Ki67+	 18379 18416
2225	0	0	Ki67+	 18395 18174
2226	0	0	Ki67+	 18399 18088
2227	0	0	Ki67+	 18399 18133
2228	0	0	Ki67+	 18401 18062
2229	0	0	Ki67+	 18407 17866
2230	0	0	Ki67+	 18413 18410
2231	0	0	Ki67+	 18416 18309
2232	0	0	Ki67+	 18431 18154
2233	0	0	Ki67+	 18435 18287
2234	0	0	Ki67+	 18437 18430
2235	0	0	Ki67+	 18441 18312
2236	0	0	Ki67+	 18445 18399
2237	0	0	Ki67+	 18446 18339
2238	0	0	Ki67+	 18450 18354
2239	0	0	Ki67+	 18454 18184
2240	0	0	Ki67+	 18456 18074
2241	0	0	Ki67+	 18458 18217
2242	0	0	Ki67+	 18459 18140
2243	0	0	Ki67+	 18462 18005
2244	0	0	Ki67+	 18462 18106
2245	0	0	Ki67+	 17887 18723
2246	0	0	Ki67+	 17976 18824
2247	0	0	Ki67+	 18065 19241
2248	0	0	Ki67+	 18075 19165
2249	0	0	Ki67+	 18086 19234
2250	0	0	Ki67+	 18104 19262
2251	0	0	Ki67+	 18127 19249
2252	0	0	Ki67+	 18147 19257
2253	0	0	Ki67+	 18162 19156
2254	0	0	Ki67+	 18185 19180
2255	0	0	Ki67+	 18202 19141
2256	0	0	Ki67+	 18210 19174
2257	0	0	Ki67+	 18215 18499
2258	0	0	Ki67+	 18234 19137
2259	0	0	Ki67+	 18242 19260
2260	0	0	Ki67+	 18267 19227
2261	0	0	Ki67+	 18274 19193
2262	0	0	Ki67+	 18280 18475
2263	0	0	Ki67+	 18285 18498
2264	0	0	Ki67+	 18290 19161
2265	0	0	Ki67+	 18300 19209
2266	0	0	Ki67+	 18300 19255
2267	0	0	Ki67+	 18302 19165
2268	0	0	Ki67+	 18305 19223
2269	0	0	Ki67+	 18306 19124
2270	0	0	Ki67+	 18318 19203
2271	0	0	Ki67+	 18325 19103
2272	0	0	Ki67+	 18328 19140
2273	0	0	Ki67+	 18329 18492
2274	0	0	Ki67+	 18343 19066
2275	0	0	Ki67+	 18354 19162
2276	0	0	Ki67+	 18357 19114
2277	0	0	Ki67+	 18359 19179
2278	0	0	Ki67+	 18370 18522
2279	0	0	Ki67+	 18382 19057
2280	0	0	Ki67+	 18382 19094
2281	0	0	Ki67+	 18382 19222
2282	0	0	Ki67+	 18384 18466
2283	0	0	Ki67+	 18388 19187
2284	0	0	Ki67+	 18398 18473
2285	0	0	Ki67+	 18399 19158
2286	0	0	Ki67+	 18400 18988
2287	0	0	Ki67+	 18401 19122
2288	0	0	Ki67+	 18404 19006
2289	0	0	Ki67+	 18406 19084
2290	0	0	Ki67+	 18406 19210
2291	0	0	Ki67+	 18411 19128
2292	0	0	Ki67+	 18414 18786
2293	0	0	Ki67+	 18418 18757
2294	0	0	Ki67+	 18421 18667
2295	0	0	Ki67+	 18421 19054
2296	0	0	Ki67+	 18422 18497
2297	0	0	Ki67+	 18425 18921
2298	0	0	Ki67+	 18426 18719
2299	0	0	Ki67+	 18432 18732
2300	0	0	Ki67+	 18432 19016
2301	0	0	Ki67+	 18444 18889
2302	0	0	Ki67+	 18446 18805
2303	0	0	Ki67+	 18447 18956
2304	0	0	Ki67+	 18457 18868
2305	0	0	Ki67+	 18460 18766
2306	0	0	Ki67+	 18462 18488
2307	0	0	Ki67+	 17971 19426
2308	0	0	Ki67+	 17976 19458
2309	0	0	Ki67+	 17979 19384
2310	0	0	Ki67+	 17989 19371
2311	0	0	Ki67+	 17994 19412
2312	0	0	Ki67+	 17994 19473
2313	0	0	Ki67+	 18003 19377
2314	0	0	Ki67+	 18004 19312
2315	0	0	Ki67+	 18020 19429
2316	0	0	Ki67+	 18026 19401
2317	0	0	Ki67+	 18033 19451
2318	0	0	Ki67+	 18044 19350
2319	0	0	Ki67+	 18055 20052
2320	0	0	Ki67+	 18057 19432
2321	0	0	Ki67+	 18058 19481
2322	0	0	Ki67+	 18062 19324
2323	0	0	Ki67+	 18076 19401
2324	0	0	Ki67+	 18079 19348
2325	0	0	Ki67+	 18079 19462
2326	0	0	Ki67+	 18088 19371
2327	0	0	Ki67+	 18089 19320
2328	0	0	Ki67+	 18094 19422
2329	0	0	Ki67+	 18097 19577
2330	0	0	Ki67+	 18105 19564
2331	0	0	Ki67+	 18108 19342
2332	0	0	Ki67+	 18118 19441
2333	0	0	Ki67+	 18118 19540
2334	0	0	Ki67+	 18129 19330
2335	0	0	Ki67+	 18135 19486
2336	0	0	Ki67+	 18138 19298
2337	0	0	Ki67+	 18141 19556
2338	0	0	Ki67+	 18143 19268
2339	0	0	Ki67+	 18144 19587
2340	0	0	Ki67+	 18145 19450
2341	0	0	Ki67+	 18153 19318
2342	0	0	Ki67+	 18154 19634
2343	0	0	Ki67+	 18159 19605
2344	0	0	Ki67+	 18160 19367
2345	0	0	Ki67+	 18165 19659
2346	0	0	Ki67+	 18167 19489
2347	0	0	Ki67+	 18180 19319
2348	0	0	Ki67+	 18185 19349
2349	0	0	Ki67+	 18188 19591
2350	0	0	Ki67+	 18191 19625
2351	0	0	Ki67+	 18194 19561
2352	0	0	Ki67+	 18195 19305
2353	0	0	Ki67+	 18196 19501
2354	0	0	Ki67+	 18197 19468
2355	0	0	Ki67+	 18207 19505
2356	0	0	Ki67+	 18211 19540
2357	0	0	Ki67+	 18223 19294
2358	0	0	Ki67+	 18243 19484
2359	0	0	Ki67+	 18243 19518
2360	0	0	Ki67+	 18244 19580
2361	0	0	Ki67+	 18251 19551
2362	0	0	Ki67+	 18253 19357
2363	0	0	Ki67+	 18260 19424
2364	0	0	Ki67+	 18266 19294
2365	0	0	Ki67+	 18247 20267
2366	0	0	Ki67+	 18300 20372
2367	0	0	Ki67+	 18348 20376
2368	0	0	Ki67+	 18386 20377
2369	0	0	Ki67+	 18421 20384
2370	0	0	Ki67+	 18454 20369
2371	0	0	Ki67+	 18449 21658
2372	0	0	Ki67+	 17757 22324
2373	0	0	Ki67+	 18105 22173
2374	0	0	Ki67+	 18336 22090
2375	0	0	Ki67+	 18374 21952
2376	0	0	Ki67+	 17696 22990
2377	0	0	Ki67+	 17699 23008
2378	0	0	Ki67+	 17712 23029
2379	0	0	Ki67+	 17720 23130
2380	0	0	Ki67+	 17756 22933
2381	0	0	Ki67+	 17773 23151
2382	0	0	Ki67+	 17821 23149
2383	0	0	Ki67+	 17831 22873
2384	0	0	Ki67+	 17837 23170
2385	0	0	Ki67+	 17862 22929
2386	0	0	Ki67+	 17871 23173
2387	0	0	Ki67+	 17885 23056
2388	0	0	Ki67+	 17890 22887
2389	0	0	Ki67+	 17906 22833
2390	0	0	Ki67+	 17937 23156
2391	0	0	Ki67+	 17981 23113
2392	0	0	Ki67+	 17992 22795
2393	0	0	Ki67+	 17998 22753
2394	0	0	Ki67+	 18001 22971
2395	0	0	Ki67+	 18002 22765
2396	0	0	Ki67+	 18002 22913
2397	0	0	Ki67+	 18005 23032
2398	0	0	Ki67+	 18013 22722
2399	0	0	Ki67+	 18017 22532
2400	0	0	Ki67+	 18019 22991
2401	0	0	Ki67+	 18020 22918
2402	0	0	Ki67+	 18037 22718
2403	0	0	Ki67+	 18043 22852
2404	0	0	Ki67+	 18046 23031
2405	0	0	Ki67+	 18058 22685
2406	0	0	Ki67+	 18071 22725
2407	0	0	Ki67+	 18086 22721
2408	0	0	Ki67+	 18091 22983
2409	0	0	Ki67+	 18106 22962
2410	0	0	Ki67+	 18109 22928
2411	0	0	Ki67+	 18109 22996
2412	0	0	Ki67+	 18110 22793
2413	0	0	Ki67+	 18118 22748
2414	0	0	Ki67+	 18120 22762
2415	0	0	Ki67+	 18120 22852
2416	0	0	Ki67+	 18135 22732
2417	0	0	Ki67+	 18143 22821
2418	0	0	Ki67+	 18148 22847
2419	0	0	Ki67+	 18167 22816
2420	0	0	Ki67+	 18179 22675
2421	0	0	Ki67+	 18197 22600
2422	0	0	Ki67+	 18218 22605
2423	0	0	Ki67+	 18225 22589
2424	0	0	Ki67+	 18232 22661
2425	0	0	Ki67+	 18236 22907
2426	0	0	Ki67+	 18237 22690
2427	0	0	Ki67+	 18240 22877
2428	0	0	Ki67+	 18247 22948
2429	0	0	Ki67+	 18249 23070
2430	0	0	Ki67+	 18255 22632
2431	0	0	Ki67+	 18255 22752
2432	0	0	Ki67+	 18260 23002
2433	0	0	Ki67+	 18264 22992
2434	0	0	Ki67+	 18269 22553
2435	0	0	Ki67+	 18282 22915
2436	0	0	Ki67+	 18289 22671
2437	0	0	Ki67+	 18289 22682
2438	0	0	Ki67+	 18289 22732
2439	0	0	Ki67+	 18289 23161
2440	0	0	Ki67+	 18298 22719
2441	0	0	Ki67+	 18306 22820
2442	0	0	Ki67+	 18314 22905
2443	0	0	Ki67+	 18314 23033
2444	0	0	Ki67+	 18327 23087
2445	0	0	Ki67+	 18334 23072
2446	0	0	Ki67+	 18338 22795
2447	0	0	Ki67+	 18354 23225
2448	0	0	Ki67+	 18362 22910
2449	0	0	Ki67+	 18370 23059
2450	0	0	Ki67+	 18394 22858
2451	0	0	Ki67+	 18407 22907
2452	0	0	Ki67+	 18419 22724
2453	0	0	Ki67+	 18419 22847
2454	0	0	Ki67+	 18422 22983
2455	0	0	Ki67+	 18446 22728
2456	0	0	Ki67+	 18457 22716
2457	0	0	Ki67+	 18162 28042
2458	0	0	Ki67+	 18147 28177
2459	0	0	Ki67+	 18189 28123
2460	0	0	Ki67+	 18219 28072
2461	0	0	Ki67+	 18870 10134
2462	0	0	Ki67+	 18735 10290
2463	0	0	Ki67+	 19023 11418
2464	0	0	Ki67+	 18605 13230
2465	0	0	Ki67+	 18766 13336
2466	0	0	Ki67+	 19009 12787
2467	0	0	Ki67+	 19107 13114
2468	0	0	Ki67+	 19154 13096
2469	0	0	Ki67+	 18987 14180
2470	0	0	Ki67+	 19010 14130
2471	0	0	Ki67+	 19084 14173
2472	0	0	Ki67+	 19179 14192
2473	0	0	Ki67+	 19193 13923
2474	0	0	Ki67+	 19204 14102
2475	0	0	Ki67+	 19222 14192
2476	0	0	Ki67+	 19228 14203
2477	0	0	Ki67+	 19232 14105
2478	0	0	Ki67+	 19237 14147
2479	0	0	Ki67+	 19255 13907
2480	0	0	Ki67+	 19255 14166
2481	0	0	Ki67+	 19260 13879
2482	0	0	Ki67+	 19260 14198
2483	0	0	Ki67+	 18552 14729
2484	0	0	Ki67+	 18732 14989
2485	0	0	Ki67+	 18733 14775
2486	0	0	Ki67+	 18733 14800
2487	0	0	Ki67+	 18741 14814
2488	0	0	Ki67+	 18760 14700
2489	0	0	Ki67+	 18767 14713
2490	0	0	Ki67+	 18769 14867
2491	0	0	Ki67+	 18770 14783
2492	0	0	Ki67+	 18772 14796
2493	0	0	Ki67+	 18789 14740
2494	0	0	Ki67+	 18792 14847
2495	0	0	Ki67+	 18801 14630
2496	0	0	Ki67+	 18807 14934
2497	0	0	Ki67+	 18810 14968
2498	0	0	Ki67+	 18812 14708
2499	0	0	Ki67+	 18815 14619
2500	0	0	Ki67+	 18817 15004
2501	0	0	Ki67+	 18823 14957
2502	0	0	Ki67+	 18827 14827
2503	0	0	Ki67+	 18835 14658
2504	0	0	Ki67+	 18835 14985
2505	0	0	Ki67+	 18842 14926
2506	0	0	Ki67+	 18846 14723
2507	0	0	Ki67+	 18850 15001
2508	0	0	Ki67+	 18853 14977
2509	0	0	Ki67+	 18855 14690
2510	0	0	Ki67+	 18870 14779
2511	0	0	Ki67+	 18876 15006
2512	0	0	Ki67+	 18878 14936
2513	0	0	Ki67+	 18901 14649
2514	0	0	Ki67+	 18901 14840
2515	0	0	Ki67+	 18903 14963
2516	0	0	Ki67+	 18922 14629
2517	0	0	Ki67+	 18927 14859
2518	0	0	Ki67+	 18935 14661
2519	0	0	Ki67+	 18935 14952
2520	0	0	Ki67+	 18946 14908
2521	0	0	Ki67+	 18955 14821
2522	0	0	Ki67+	 18961 14884
2523	0	0	Ki67+	 18967 14867
2524	0	0	Ki67+	 18985 14819
2525	0	0	Ki67+	 18987 14630
2526	0	0	Ki67+	 18988 14762
2527	0	0	Ki67+	 18993 14782
2528	0	0	Ki67+	 19011 14838
2529	0	0	Ki67+	 19013 14641
2530	0	0	Ki67+	 19045 14651
2531	0	0	Ki67+	 19055 14711
2532	0	0	Ki67+	 19056 14681
2533	0	0	Ki67+	 19061 14750
2534	0	0	Ki67+	 19070 14711
2535	0	0	Ki67+	 19159 14290
2536	0	0	Ki67+	 19235 14234
2537	0	0	Ki67+	 18601 15056
2538	0	0	Ki67+	 18625 15059
2539	0	0	Ki67+	 18789 15059
2540	0	0	Ki67+	 18823 15039
2541	0	0	Ki67+	 18842 15011
2542	0	0	Ki67+	 19015 15033
2543	0	0	Ki67+	 19101 15492
2544	0	0	Ki67+	 19258 15149
2545	0	0	Ki67+	 18778 16285
2546	0	0	Ki67+	 18784 16262
2547	0	0	Ki67+	 19008 16139
2548	0	0	Ki67+	 18533 16939
2549	0	0	Ki67+	 18549 16963
2550	0	0	Ki67+	 18566 16935
2551	0	0	Ki67+	 18582 16841
2552	0	0	Ki67+	 18582 16926
2553	0	0	Ki67+	 18588 16979
2554	0	0	Ki67+	 18605 16805
2555	0	0	Ki67+	 18621 17032
2556	0	0	Ki67+	 18624 16800
2557	0	0	Ki67+	 18631 16822
2558	0	0	Ki67+	 18636 16918
2559	0	0	Ki67+	 18639 16885
2560	0	0	Ki67+	 18659 16821
2561	0	0	Ki67+	 18670 16888
2562	0	0	Ki67+	 18713 17003
2563	0	0	Ki67+	 18784 16927
2564	0	0	Ki67+	 18813 16970
2565	0	0	Ki67+	 19093 17059
2566	0	0	Ki67+	 19107 17063
2567	0	0	Ki67+	 18465 18048
2568	0	0	Ki67+	 18476 18156
2569	0	0	Ki67+	 18488 17967
2570	0	0	Ki67+	 18490 18018
2571	0	0	Ki67+	 18499 18169
2572	0	0	Ki67+	 18509 18147
2573	0	0	Ki67+	 18510 18105
2574	0	0	Ki67+	 18511 18206
2575	0	0	Ki67+	 18512 17970
2576	0	0	Ki67+	 18527 18138
2577	0	0	Ki67+	 18532 17947
2578	0	0	Ki67+	 18533 17975
2579	0	0	Ki67+	 18533 18165
2580	0	0	Ki67+	 18539 18021
2581	0	0	Ki67+	 18550 17984
2582	0	0	Ki67+	 18550 18167
2583	0	0	Ki67+	 18553 18193
2584	0	0	Ki67+	 18555 17959
2585	0	0	Ki67+	 18590 18077
2586	0	0	Ki67+	 18607 18127
2587	0	0	Ki67+	 18613 18200
2588	0	0	Ki67+	 18614 18138
2589	0	0	Ki67+	 18626 18067
2590	0	0	Ki67+	 18653 18127
2591	0	0	Ki67+	 18694 17569
2592	0	0	Ki67+	 18796 17534
2593	0	0	Ki67+	 19147 17936
2594	0	0	Ki67+	 19150 17971
2595	0	0	Ki67+	 19155 17920
2596	0	0	Ki67+	 19160 17882
2597	0	0	Ki67+	 19163 17853
2598	0	0	Ki67+	 19165 17937
2599	0	0	Ki67+	 19166 18026
2600	0	0	Ki67+	 19177 17990
2601	0	0	Ki67+	 19178 17802
2602	0	0	Ki67+	 19182 17933
2603	0	0	Ki67+	 19194 17859
2604	0	0	Ki67+	 19197 17923
2605	0	0	Ki67+	 19200 17988
2606	0	0	Ki67+	 19210 18070
2607	0	0	Ki67+	 19211 17833
2608	0	0	Ki67+	 19212 17768
2609	0	0	Ki67+	 19221 17980
2610	0	0	Ki67+	 19232 18009
2611	0	0	Ki67+	 19232 18084
2612	0	0	Ki67+	 19254 18100
2613	0	0	Ki67+	 19263 18080
2614	0	0	Ki67+	 18465 18290
2615	0	0	Ki67+	 18475 18313
2616	0	0	Ki67+	 18479 18697
2617	0	0	Ki67+	 18479 18818
2618	0	0	Ki67+	 18480 18367
2619	0	0	Ki67+	 18483 18715
2620	0	0	Ki67+	 18483 18746
2621	0	0	Ki67+	 18486 18638
2622	0	0	Ki67+	 18492 18847
2623	0	0	Ki67+	 18493 18948
2624	0	0	Ki67+	 18495 18291
2625	0	0	Ki67+	 18495 18978
2626	0	0	Ki67+	 18499 18324
2627	0	0	Ki67+	 18512 18688
2628	0	0	Ki67+	 18513 18827
2629	0	0	Ki67+	 18515 18732
2630	0	0	Ki67+	 18517 18360
2631	0	0	Ki67+	 18518 18314
2632	0	0	Ki67+	 18519 18901
2633	0	0	Ki67+	 18529 19003
2634	0	0	Ki67+	 18531 18953
2635	0	0	Ki67+	 18533 18670
2636	0	0	Ki67+	 18535 18833
2637	0	0	Ki67+	 18543 18978
2638	0	0	Ki67+	 18547 18937
2639	0	0	Ki67+	 18549 18867
2640	0	0	Ki67+	 18554 18966
2641	0	0	Ki67+	 18588 18311
2642	0	0	Ki67+	 18591 18285
2643	0	0	Ki67+	 18601 18259
2644	0	0	Ki67+	 18608 18226
2645	0	0	Ki67+	 18640 18239
2646	0	0	Ki67+	 18734 18263
2647	0	0	Ki67+	 18790 18538
2648	0	0	Ki67+	 18822 18955
2649	0	0	Ki67+	 19001 18590
2650	0	0	Ki67+	 19085 18505
2651	0	0	Ki67+	 19109 18792
2652	0	0	Ki67+	 19162 18372
2653	0	0	Ki67+	 19166 18349
2654	0	0	Ki67+	 19170 18215
2655	0	0	Ki67+	 18475 19099
2656	0	0	Ki67+	 18519 19039
2657	0	0	Ki67+	 18520 19020
2658	0	0	Ki67+	 18522 19099
2659	0	0	Ki67+	 18543 19068
2660	0	0	Ki67+	 18548 19121
2661	0	0	Ki67+	 18554 19108
2662	0	0	Ki67+	 18564 19009
2663	0	0	Ki67+	 18579 19098
2664	0	0	Ki67+	 18747 19450
2665	0	0	Ki67+	 18771 19546
2666	0	0	Ki67+	 18794 19599
2667	0	0	Ki67+	 18805 19397
2668	0	0	Ki67+	 18812 19578
2669	0	0	Ki67+	 18831 19637
2670	0	0	Ki67+	 18841 19419
2671	0	0	Ki67+	 18851 19437
2672	0	0	Ki67+	 18854 19536
2673	0	0	Ki67+	 18875 19666
2674	0	0	Ki67+	 18876 19117
2675	0	0	Ki67+	 18876 19397
2676	0	0	Ki67+	 18877 19690
2677	0	0	Ki67+	 18879 19722
2678	0	0	Ki67+	 18882 19421
2679	0	0	Ki67+	 18883 19545
2680	0	0	Ki67+	 18897 19423
2681	0	0	Ki67+	 18902 19391
2682	0	0	Ki67+	 18905 19525
2683	0	0	Ki67+	 18906 19552
2684	0	0	Ki67+	 18925 19730
2685	0	0	Ki67+	 18935 19714
2686	0	0	Ki67+	 18940 19442
2687	0	0	Ki67+	 18945 19661
2688	0	0	Ki67+	 18962 19469
2689	0	0	Ki67+	 18965 19741
2690	0	0	Ki67+	 18999 19683
2691	0	0	Ki67+	 19014 19699
2692	0	0	Ki67+	 19017 19658
2693	0	0	Ki67+	 19019 19329
2694	0	0	Ki67+	 19034 19667
2695	0	0	Ki67+	 19036 19474
2696	0	0	Ki67+	 19039 19700
2697	0	0	Ki67+	 19049 19673
2698	0	0	Ki67+	 19058 19652
2699	0	0	Ki67+	 19060 19633
2700	0	0	Ki67+	 19082 19608
2701	0	0	Ki67+	 19082 19642
2702	0	0	Ki67+	 19086 19696
2703	0	0	Ki67+	 19100 19756
2704	0	0	Ki67+	 19116 19647
2705	0	0	Ki67+	 19119 19329
2706	0	0	Ki67+	 19123 19660
2707	0	0	Ki67+	 19133 19624
2708	0	0	Ki67+	 19163 19646
2709	0	0	Ki67+	 19175 19678
2710	0	0	Ki67+	 18583 20443
2711	0	0	Ki67+	 18584 20403
2712	0	0	Ki67+	 18704 21293
2713	0	0	Ki67+	 18851 20893
2714	0	0	Ki67+	 18861 20925
2715	0	0	Ki67+	 18879 21108
2716	0	0	Ki67+	 19124 20980
2717	0	0	Ki67+	 19134 20960
2718	0	0	Ki67+	 19225 21358
2719	0	0	Ki67+	 18586 21474
2720	0	0	Ki67+	 18592 21463
2721	0	0	Ki67+	 18640 21664
2722	0	0	Ki67+	 18657 21584
2723	0	0	Ki67+	 18694 21793
2724	0	0	Ki67+	 18713 21449
2725	0	0	Ki67+	 19237 21417
2726	0	0	Ki67+	 18979 22618
2727	0	0	Ki67+	 18980 22634
2728	0	0	Ki67+	 19079 22606
2729	0	0	Ki67+	 19199 22640
2730	0	0	Ki67+	 18720 23137
2731	0	0	Ki67+	 18838 25231
2732	0	0	Ki67+	 18845 25375
2733	0	0	Ki67+	 18861 25371
2734	0	0	Ki67+	 18868 25311
2735	0	0	Ki67+	 18871 25172
2736	0	0	Ki67+	 18883 25311
2737	0	0	Ki67+	 18890 25154
2738	0	0	Ki67+	 19013 25246
2739	0	0	Ki67+	 19014 25286
2740	0	0	Ki67+	 19014 25313
2741	0	0	Ki67+	 19018 25276
2742	0	0	Ki67+	 19028 25331
2743	0	0	Ki67+	 19032 25378
2744	0	0	Ki67+	 19038 24953
2745	0	0	Ki67+	 19041 25291
2746	0	0	Ki67+	 19042 25351
2747	0	0	Ki67+	 19063 24978
2748	0	0	Ki67+	 19065 25306
2749	0	0	Ki67+	 19072 25219
2750	0	0	Ki67+	 19072 25396
2751	0	0	Ki67+	 19088 25398
2752	0	0	Ki67+	 19107 24995
2753	0	0	Ki67+	 19112 25153
2754	0	0	Ki67+	 18857 25432
2755	0	0	Ki67+	 18885 25429
2756	0	0	Ki67+	 18906 25454
2757	0	0	Ki67+	 18912 25412
2758	0	0	Ki67+	 18947 25488
2759	0	0	Ki67+	 18951 25472
2760	0	0	Ki67+	 18957 25485
2761	0	0	Ki67+	 18993 25452
2762	0	0	Ki67+	 19009 25542
2763	0	0	Ki67+	 19009 25586
2764	0	0	Ki67+	 19034 25499
2765	0	0	Ki67+	 19050 25572
2766	0	0	Ki67+	 19060 25517
2767	0	0	Ki67+	 19067 25600
2768	0	0	Ki67+	 19073 25444
2769	0	0	Ki67+	 19074 25492
2770	0	0	Ki67+	 19094 25655
2771	0	0	Ki67+	 19101 25605
2772	0	0	Ki67+	 19102 25466
2773	0	0	Ki67+	 19114 25676
2774	0	0	Ki67+	 19263 25777
2775	0	0	Ki67+	 19166 29043
2776	0	0	Ki67+	 19252 28659
2777	0	0	Ki67+	 19370 10193
2778	0	0	Ki67+	 19509 12438
2779	0	0	Ki67+	 20029 11874
2780	0	0	Ki67+	 19265 14180
2781	0	0	Ki67+	 19275 14078
2782	0	0	Ki67+	 19291 14103
2783	0	0	Ki67+	 19304 13884
2784	0	0	Ki67+	 19320 13888
2785	0	0	Ki67+	 19320 14078
2786	0	0	Ki67+	 19331 14093
2787	0	0	Ki67+	 19332 14118
2788	0	0	Ki67+	 19338 13888
2789	0	0	Ki67+	 19340 14025
2790	0	0	Ki67+	 19348 14048
2791	0	0	Ki67+	 19358 14087
2792	0	0	Ki67+	 19370 14149
2793	0	0	Ki67+	 19371 14096
2794	0	0	Ki67+	 19377 13982
2795	0	0	Ki67+	 19380 14082
2796	0	0	Ki67+	 19384 13851
2797	0	0	Ki67+	 19384 14051
2798	0	0	Ki67+	 19389 14094
2799	0	0	Ki67+	 19393 14007
2800	0	0	Ki67+	 19394 13844
2801	0	0	Ki67+	 19406 13876
2802	0	0	Ki67+	 19421 14036
2803	0	0	Ki67+	 19432 14079
2804	0	0	Ki67+	 19441 14037
2805	0	0	Ki67+	 19445 13922
2806	0	0	Ki67+	 19446 14094
2807	0	0	Ki67+	 19451 13865
2808	0	0	Ki67+	 19451 14050
2809	0	0	Ki67+	 19453 13877
2810	0	0	Ki67+	 19456 13823
2811	0	0	Ki67+	 19458 13990
2812	0	0	Ki67+	 19476 14008
2813	0	0	Ki67+	 19479 14066
2814	0	0	Ki67+	 19492 14000
2815	0	0	Ki67+	 19494 14083
2816	0	0	Ki67+	 19508 13954
2817	0	0	Ki67+	 19514 14028
2818	0	0	Ki67+	 19541 14078
2819	0	0	Ki67+	 19545 14044
2820	0	0	Ki67+	 19550 13999
2821	0	0	Ki67+	 19565 14073
2822	0	0	Ki67+	 19566 14034
2823	0	0	Ki67+	 19578 13773
2824	0	0	Ki67+	 19597 14053
2825	0	0	Ki67+	 19598 14034
2826	0	0	Ki67+	 19621 13658
2827	0	0	Ki67+	 19628 13766
2828	0	0	Ki67+	 19633 14199
2829	0	0	Ki67+	 19637 13804
2830	0	0	Ki67+	 19646 14004
2831	0	0	Ki67+	 19651 13657
2832	0	0	Ki67+	 19655 13605
2833	0	0	Ki67+	 19665 13813
2834	0	0	Ki67+	 19689 13838
2835	0	0	Ki67+	 19689 14043
2836	0	0	Ki67+	 19690 14112
2837	0	0	Ki67+	 19691 14126
2838	0	0	Ki67+	 19696 13857
2839	0	0	Ki67+	 19700 13678
2840	0	0	Ki67+	 19707 13969
2841	0	0	Ki67+	 19713 13612
2842	0	0	Ki67+	 19713 14126
2843	0	0	Ki67+	 19723 14058
2844	0	0	Ki67+	 19729 14115
2845	0	0	Ki67+	 19730 13871
2846	0	0	Ki67+	 19736 13880
2847	0	0	Ki67+	 19737 14041
2848	0	0	Ki67+	 19763 13606
2849	0	0	Ki67+	 19788 13614
2850	0	0	Ki67+	 19792 13673
2851	0	0	Ki67+	 19798 13644
2852	0	0	Ki67+	 19799 14008
2853	0	0	Ki67+	 19810 13651
2854	0	0	Ki67+	 19823 13598
2855	0	0	Ki67+	 19824 13571
2856	0	0	Ki67+	 19824 13686
2857	0	0	Ki67+	 19825 13768
2858	0	0	Ki67+	 19845 13794
2859	0	0	Ki67+	 19855 13764
2860	0	0	Ki67+	 19864 13630
2861	0	0	Ki67+	 19874 13571
2862	0	0	Ki67+	 19878 13797
2863	0	0	Ki67+	 19889 13552
2864	0	0	Ki67+	 19892 13836
2865	0	0	Ki67+	 19906 13677
2866	0	0	Ki67+	 19911 13715
2867	0	0	Ki67+	 19919 13797
2868	0	0	Ki67+	 19919 13837
2869	0	0	Ki67+	 19920 13635
2870	0	0	Ki67+	 19933 13752
2871	0	0	Ki67+	 19941 13834
2872	0	0	Ki67+	 19970 13495
2873	0	0	Ki67+	 19971 13509
2874	0	0	Ki67+	 19989 13488
2875	0	0	Ki67+	 20003 13472
2876	0	0	Ki67+	 20020 13777
2877	0	0	Ki67+	 20029 13451
2878	0	0	Ki67+	 19464 14836
2879	0	0	Ki67+	 19470 14827
2880	0	0	Ki67+	 19554 14288
2881	0	0	Ki67+	 19568 14313
2882	0	0	Ki67+	 19579 14288
2883	0	0	Ki67+	 19593 14959
2884	0	0	Ki67+	 19628 14211
2885	0	0	Ki67+	 19885 14486
2886	0	0	Ki67+	 19894 14580
2887	0	0	Ki67+	 19894 14622
2888	0	0	Ki67+	 19903 14645
2889	0	0	Ki67+	 19910 14576
2890	0	0	Ki67+	 19930 14482
2891	0	0	Ki67+	 19932 14559
2892	0	0	Ki67+	 19935 14614
2893	0	0	Ki67+	 19957 14702
2894	0	0	Ki67+	 19959 14666
2895	0	0	Ki67+	 19960 14471
2896	0	0	Ki67+	 19963 14622
2897	0	0	Ki67+	 19964 14509
2898	0	0	Ki67+	 19985 14766
2899	0	0	Ki67+	 19989 14634
2900	0	0	Ki67+	 20012 14660
2901	0	0	Ki67+	 20016 14509
2902	0	0	Ki67+	 20022 14623
2903	0	0	Ki67+	 20027 14579
2904	0	0	Ki67+	 20041 14951
2905	0	0	Ki67+	 20047 14694
2906	0	0	Ki67+	 20052 14816
2907	0	0	Ki67+	 20053 14320
2908	0	0	Ki67+	 20054 14644
2909	0	0	Ki67+	 19560 15464
2910	0	0	Ki67+	 19562 15412
2911	0	0	Ki67+	 19566 15427
2912	0	0	Ki67+	 19578 15478
2913	0	0	Ki67+	 19580 15530
2914	0	0	Ki67+	 19581 15399
2915	0	0	Ki67+	 19586 15325
2916	0	0	Ki67+	 19587 15446
2917	0	0	Ki67+	 19589 15289
2918	0	0	Ki67+	 19589 15506
2919	0	0	Ki67+	 19590 15357
2920	0	0	Ki67+	 19592 15250
2921	0	0	Ki67+	 19592 15275
2922	0	0	Ki67+	 19602 15218
2923	0	0	Ki67+	 19609 15307
2924	0	0	Ki67+	 19612 15389
2925	0	0	Ki67+	 19615 15261
2926	0	0	Ki67+	 19616 15457
2927	0	0	Ki67+	 19618 15224
2928	0	0	Ki67+	 19620 15359
2929	0	0	Ki67+	 19621 15196
2930	0	0	Ki67+	 19624 15302
2931	0	0	Ki67+	 19624 15430
2932	0	0	Ki67+	 19628 15215
2933	0	0	Ki67+	 19629 15145
2934	0	0	Ki67+	 19629 15236
2935	0	0	Ki67+	 19630 15177
2936	0	0	Ki67+	 19631 15251
2937	0	0	Ki67+	 19634 15410
2938	0	0	Ki67+	 19645 15377
2939	0	0	Ki67+	 19646 15293
2940	0	0	Ki67+	 19650 15256
2941	0	0	Ki67+	 19658 15158
2942	0	0	Ki67+	 19658 15201
2943	0	0	Ki67+	 19663 15176
2944	0	0	Ki67+	 19672 15223
2945	0	0	Ki67+	 19678 15324
2946	0	0	Ki67+	 19695 15387
2947	0	0	Ki67+	 19712 15404
2948	0	0	Ki67+	 19725 15396
2949	0	0	Ki67+	 19729 15333
2950	0	0	Ki67+	 19733 15094
2951	0	0	Ki67+	 19744 15313
2952	0	0	Ki67+	 19747 15428
2953	0	0	Ki67+	 19748 15164
2954	0	0	Ki67+	 19750 15094
2955	0	0	Ki67+	 19757 15212
2956	0	0	Ki67+	 19759 15266
2957	0	0	Ki67+	 19779 15133
2958	0	0	Ki67+	 19784 15274
2959	0	0	Ki67+	 19788 15153
2960	0	0	Ki67+	 19795 15315
2961	0	0	Ki67+	 19804 15443
2962	0	0	Ki67+	 19805 15178
2963	0	0	Ki67+	 19806 15106
2964	0	0	Ki67+	 19815 15154
2965	0	0	Ki67+	 19818 15291
2966	0	0	Ki67+	 19820 15229
2967	0	0	Ki67+	 19826 15169
2968	0	0	Ki67+	 19840 15265
2969	0	0	Ki67+	 19845 15201
2970	0	0	Ki67+	 19852 15163
2971	0	0	Ki67+	 19854 15213
2972	0	0	Ki67+	 19855 15248
2973	0	0	Ki67+	 19858 15290
2974	0	0	Ki67+	 19864 15134
2975	0	0	Ki67+	 19872 15009
2976	0	0	Ki67+	 19875 15231
2977	0	0	Ki67+	 19877 15191
2978	0	0	Ki67+	 19881 15175
2979	0	0	Ki67+	 19882 15267
2980	0	0	Ki67+	 19893 15151
2981	0	0	Ki67+	 19905 15037
2982	0	0	Ki67+	 19906 15274
2983	0	0	Ki67+	 19913 15179
2984	0	0	Ki67+	 19914 15247
2985	0	0	Ki67+	 19922 15155
2986	0	0	Ki67+	 19943 15275
2987	0	0	Ki67+	 19948 15150
2988	0	0	Ki67+	 19951 15175
2989	0	0	Ki67+	 19960 15216
2990	0	0	Ki67+	 19967 15185
2991	0	0	Ki67+	 19977 15233
2992	0	0	Ki67+	 19990 15198
2993	0	0	Ki67+	 19990 15248
2994	0	0	Ki67+	 19995 15152
2995	0	0	Ki67+	 19997 15208
2996	0	0	Ki67+	 20015 15217
2997	0	0	Ki67+	 20017 15179
2998	0	0	Ki67+	 20024 15157
2999	0	0	Ki67+	 20042 15212
3000	0	0	Ki67+	 19527 16543
3001	0	0	Ki67+	 19546 16512
3002	0	0	Ki67+	 19553 16497
3003	0	0	Ki67+	 19561 16577
3004	0	0	Ki67+	 19573 16587
3005	0	0	Ki67+	 19573 16606
3006	0	0	Ki67+	 19579 16539
3007	0	0	Ki67+	 19594 16570
3008	0	0	Ki67+	 19602 16548
3009	0	0	Ki67+	 19604 16526
3010	0	0	Ki67+	 19614 16460
3011	0	0	Ki67+	 19621 16448
3012	0	0	Ki67+	 19637 16607
3013	0	0	Ki67+	 19685 16461
3014	0	0	Ki67+	 19694 16451
3015	0	0	Ki67+	 19706 16489
3016	0	0	Ki67+	 19724 16550
3017	0	0	Ki67+	 19727 16480
3018	0	0	Ki67+	 19727 16513
3019	0	0	Ki67+	 19728 16441
3020	0	0	Ki67+	 19758 16425
3021	0	0	Ki67+	 19763 16490
3022	0	0	Ki67+	 19784 16422
3023	0	0	Ki67+	 19788 16512
3024	0	0	Ki67+	 19820 16428
3025	0	0	Ki67+	 20015 15876
3026	0	0	Ki67+	 19416 17352
3027	0	0	Ki67+	 19505 16949
3028	0	0	Ki67+	 19561 17191
3029	0	0	Ki67+	 19570 17203
3030	0	0	Ki67+	 19589 16625
3031	0	0	Ki67+	 19697 16848
3032	0	0	Ki67+	 19697 17221
3033	0	0	Ki67+	 19700 17085
3034	0	0	Ki67+	 19731 16831
3035	0	0	Ki67+	 19742 16904
3036	0	0	Ki67+	 19742 17032
3037	0	0	Ki67+	 19744 16838
3038	0	0	Ki67+	 19754 16794
3039	0	0	Ki67+	 19756 16782
3040	0	0	Ki67+	 19764 16820
3041	0	0	Ki67+	 19767 16771
3042	0	0	Ki67+	 19782 16838
3043	0	0	Ki67+	 19784 16782
3044	0	0	Ki67+	 19785 17037
3045	0	0	Ki67+	 19789 16888
3046	0	0	Ki67+	 19796 16865
3047	0	0	Ki67+	 19797 16906
3048	0	0	Ki67+	 19798 17031
3049	0	0	Ki67+	 19802 16823
3050	0	0	Ki67+	 19802 16928
3051	0	0	Ki67+	 19808 16760
3052	0	0	Ki67+	 19812 16907
3053	0	0	Ki67+	 19812 17023
3054	0	0	Ki67+	 19817 16799
3055	0	0	Ki67+	 19820 17001
3056	0	0	Ki67+	 19822 16883
3057	0	0	Ki67+	 19824 16977
3058	0	0	Ki67+	 19830 16948
3059	0	0	Ki67+	 19835 16869
3060	0	0	Ki67+	 19842 17024
3061	0	0	Ki67+	 19845 16781
3062	0	0	Ki67+	 19854 16763
3063	0	0	Ki67+	 19858 17019
3064	0	0	Ki67+	 19861 16739
3065	0	0	Ki67+	 19869 16887
3066	0	0	Ki67+	 19883 16886
3067	0	0	Ki67+	 19886 16824
3068	0	0	Ki67+	 19888 16767
3069	0	0	Ki67+	 19894 16859
3070	0	0	Ki67+	 19900 16914
3071	0	0	Ki67+	 19903 16807
3072	0	0	Ki67+	 19906 16839
3073	0	0	Ki67+	 19910 16776
3074	0	0	Ki67+	 19912 16926
3075	0	0	Ki67+	 19913 17001
3076	0	0	Ki67+	 19917 16887
3077	0	0	Ki67+	 19920 16741
3078	0	0	Ki67+	 19924 16860
3079	0	0	Ki67+	 19928 16792
3080	0	0	Ki67+	 19930 16775
3081	0	0	Ki67+	 19933 16837
3082	0	0	Ki67+	 19947 16817
3083	0	0	Ki67+	 19956 16873
3084	0	0	Ki67+	 19956 16906
3085	0	0	Ki67+	 19958 16856
3086	0	0	Ki67+	 19961 16805
3087	0	0	Ki67+	 19969 16957
3088	0	0	Ki67+	 19969 16975
3089	0	0	Ki67+	 19976 16830
3090	0	0	Ki67+	 19982 16876
3091	0	0	Ki67+	 19988 16776
3092	0	0	Ki67+	 19992 17111
3093	0	0	Ki67+	 19996 16976
3094	0	0	Ki67+	 19997 16791
3095	0	0	Ki67+	 20000 16946
3096	0	0	Ki67+	 20002 17057
3097	0	0	Ki67+	 20009 16750
3098	0	0	Ki67+	 20009 16772
3099	0	0	Ki67+	 20010 16811
3100	0	0	Ki67+	 20010 17116
3101	0	0	Ki67+	 20015 16832
3102	0	0	Ki67+	 20027 16752
3103	0	0	Ki67+	 20029 16942
3104	0	0	Ki67+	 20033 17024
3105	0	0	Ki67+	 20039 16958
3106	0	0	Ki67+	 20042 16778
3107	0	0	Ki67+	 20042 16800
3108	0	0	Ki67+	 20050 16946
3109	0	0	Ki67+	 20057 16764
3110	0	0	Ki67+	 20059 17138
3111	0	0	Ki67+	 20060 16743
3112	0	0	Ki67+	 19278 18092
3113	0	0	Ki67+	 19280 17919
3114	0	0	Ki67+	 19283 18108
3115	0	0	Ki67+	 19298 17969
3116	0	0	Ki67+	 19323 17905
3117	0	0	Ki67+	 19327 18032
3118	0	0	Ki67+	 19367 17775
3119	0	0	Ki67+	 19371 17410
3120	0	0	Ki67+	 19436 17908
3121	0	0	Ki67+	 19452 17792
3122	0	0	Ki67+	 19505 17661
3123	0	0	Ki67+	 19508 17792
3124	0	0	Ki67+	 19843 17619
3125	0	0	Ki67+	 19894 17559
3126	0	0	Ki67+	 20037 17536
3127	0	0	Ki67+	 19329 19090
3128	0	0	Ki67+	 19388 19185
3129	0	0	Ki67+	 19527 19406
3130	0	0	Ki67+	 19591 19311
3131	0	0	Ki67+	 19782 19240
3132	0	0	Ki67+	 19827 19252
3133	0	0	Ki67+	 19865 19224
3134	0	0	Ki67+	 19891 19237
3135	0	0	Ki67+	 19906 19216
3136	0	0	Ki67+	 19913 19502
3137	0	0	Ki67+	 19923 19219
3138	0	0	Ki67+	 19929 19242
3139	0	0	Ki67+	 19951 19221
3140	0	0	Ki67+	 19958 19268
3141	0	0	Ki67+	 19969 19232
3142	0	0	Ki67+	 19973 19215
3143	0	0	Ki67+	 19989 19529
3144	0	0	Ki67+	 19994 19262
3145	0	0	Ki67+	 20047 19754
3146	0	0	Ki67+	 19551 20317
3147	0	0	Ki67+	 19859 20362
3148	0	0	Ki67+	 19939 19902
3149	0	0	Ki67+	 19953 19858
3150	0	0	Ki67+	 19987 20090
3151	0	0	Ki67+	 19992 20149
3152	0	0	Ki67+	 20003 20056
3153	0	0	Ki67+	 20005 20157
3154	0	0	Ki67+	 20015 20178
3155	0	0	Ki67+	 20017 20084
3156	0	0	Ki67+	 20018 20130
3157	0	0	Ki67+	 20031 20187
3158	0	0	Ki67+	 20038 20146
3159	0	0	Ki67+	 20043 20108
3160	0	0	Ki67+	 20058 20168
3161	0	0	Ki67+	 20060 20036
3162	0	0	Ki67+	 20062 20123
3163	0	0	Ki67+	 19270 21088
3164	0	0	Ki67+	 19381 21297
3165	0	0	Ki67+	 19390 21162
3166	0	0	Ki67+	 19461 21220
3167	0	0	Ki67+	 19484 21190
3168	0	0	Ki67+	 19493 21166
3169	0	0	Ki67+	 19510 21162
3170	0	0	Ki67+	 19708 20887
3171	0	0	Ki67+	 19308 22809
3172	0	0	Ki67+	 19728 22662
3173	0	0	Ki67+	 20004 25612
3174	0	0	Ki67+	 19447 27725
3175	0	0	Ki67+	 19550 28717
3176	0	0	Ki67+	 19579 28710
3177	0	0	Ki67+	 19371 29409
3178	0	0	Ki67+	 19403 29469
3179	0	0	Ki67+	 19419 29456
3180	0	0	Ki67+	 19422 29444
3181	0	0	Ki67+	 19450 29448
3182	0	0	Ki67+	 19459 29470
3183	0	0	Ki67+	 19479 29441
3184	0	0	Ki67+	 19854 29663
3185	0	0	Ki67+	 20546 10114
3186	0	0	Ki67+	 20447 13356
3187	0	0	Ki67+	 20451 13393
3188	0	0	Ki67+	 20469 13394
3189	0	0	Ki67+	 20492 13221
3190	0	0	Ki67+	 20494 13089
3191	0	0	Ki67+	 20502 13255
3192	0	0	Ki67+	 20517 13319
3193	0	0	Ki67+	 20517 13358
3194	0	0	Ki67+	 20522 13061
3195	0	0	Ki67+	 20522 13378
3196	0	0	Ki67+	 20523 13231
3197	0	0	Ki67+	 20524 13212
3198	0	0	Ki67+	 20526 13256
3199	0	0	Ki67+	 20530 13399
3200	0	0	Ki67+	 20534 13273
3201	0	0	Ki67+	 20538 13357
3202	0	0	Ki67+	 20539 13043
3203	0	0	Ki67+	 20548 13279
3204	0	0	Ki67+	 20551 13214
3205	0	0	Ki67+	 20557 13292
3206	0	0	Ki67+	 20558 13233
3207	0	0	Ki67+	 20559 13373
3208	0	0	Ki67+	 20566 13321
3209	0	0	Ki67+	 20586 13288
3210	0	0	Ki67+	 20592 13052
3211	0	0	Ki67+	 20601 13317
3212	0	0	Ki67+	 20622 13295
3213	0	0	Ki67+	 20635 13308
3214	0	0	Ki67+	 20645 13015
3215	0	0	Ki67+	 20646 13155
3216	0	0	Ki67+	 20649 13260
3217	0	0	Ki67+	 20651 13227
3218	0	0	Ki67+	 20653 13041
3219	0	0	Ki67+	 20658 13098
3220	0	0	Ki67+	 20659 13240
3221	0	0	Ki67+	 20659 13274
3222	0	0	Ki67+	 20666 13007
3223	0	0	Ki67+	 20668 13108
3224	0	0	Ki67+	 20671 13394
3225	0	0	Ki67+	 20673 13192
3226	0	0	Ki67+	 20675 13273
3227	0	0	Ki67+	 20683 13065
3228	0	0	Ki67+	 20684 13220
3229	0	0	Ki67+	 20686 13255
3230	0	0	Ki67+	 20697 13387
3231	0	0	Ki67+	 20701 13293
3232	0	0	Ki67+	 20720 12984
3233	0	0	Ki67+	 20720 13381
3234	0	0	Ki67+	 20751 13371
3235	0	0	Ki67+	 20757 13256
3236	0	0	Ki67+	 20757 13293
3237	0	0	Ki67+	 20758 13391
3238	0	0	Ki67+	 20761 13205
3239	0	0	Ki67+	 20762 12892
3240	0	0	Ki67+	 20762 13010
3241	0	0	Ki67+	 20762 13084
3242	0	0	Ki67+	 20764 13272
3243	0	0	Ki67+	 20768 13376
3244	0	0	Ki67+	 20769 13130
3245	0	0	Ki67+	 20771 13321
3246	0	0	Ki67+	 20774 13101
3247	0	0	Ki67+	 20779 13073
3248	0	0	Ki67+	 20779 13241
3249	0	0	Ki67+	 20781 13202
3250	0	0	Ki67+	 20789 13116
3251	0	0	Ki67+	 20794 13387
3252	0	0	Ki67+	 20805 12855
3253	0	0	Ki67+	 20805 13143
3254	0	0	Ki67+	 20806 13337
3255	0	0	Ki67+	 20808 13208
3256	0	0	Ki67+	 20823 13392
3257	0	0	Ki67+	 20824 13218
3258	0	0	Ki67+	 20828 13191
3259	0	0	Ki67+	 20831 13067
3260	0	0	Ki67+	 20836 12961
3261	0	0	Ki67+	 20839 12912
3262	0	0	Ki67+	 20840 12890
3263	0	0	Ki67+	 20841 12932
3264	0	0	Ki67+	 20843 13178
3265	0	0	Ki67+	 20844 12952
3266	0	0	Ki67+	 20844 13142
3267	0	0	Ki67+	 20850 13057
3268	0	0	Ki67+	 20851 13230
3269	0	0	Ki67+	 20853 13118
3270	0	0	Ki67+	 20855 13030
3271	0	0	Ki67+	 20856 13088
3272	0	0	Ki67+	 20860 12996
3273	0	0	Ki67+	 20860 13202
3274	0	0	Ki67+	 20862 13041
3275	0	0	Ki67+	 20863 13065
3276	0	0	Ki67+	 20069 13425
3277	0	0	Ki67+	 20083 13676
3278	0	0	Ki67+	 20085 13698
3279	0	0	Ki67+	 20089 13894
3280	0	0	Ki67+	 20110 13652
3281	0	0	Ki67+	 20111 13700
3282	0	0	Ki67+	 20114 13454
3283	0	0	Ki67+	 20115 13675
3284	0	0	Ki67+	 20120 14199
3285	0	0	Ki67+	 20125 14074
3286	0	0	Ki67+	 20128 13691
3287	0	0	Ki67+	 20131 14202
3288	0	0	Ki67+	 20134 13669
3289	0	0	Ki67+	 20138 14186
3290	0	0	Ki67+	 20142 13615
3291	0	0	Ki67+	 20148 13634
3292	0	0	Ki67+	 20153 13520
3293	0	0	Ki67+	 20154 14149
3294	0	0	Ki67+	 20156 13716
3295	0	0	Ki67+	 20158 14014
3296	0	0	Ki67+	 20159 13691
3297	0	0	Ki67+	 20166 14175
3298	0	0	Ki67+	 20172 13779
3299	0	0	Ki67+	 20181 13486
3300	0	0	Ki67+	 20182 13677
3301	0	0	Ki67+	 20187 13700
3302	0	0	Ki67+	 20187 14128
3303	0	0	Ki67+	 20190 13778
3304	0	0	Ki67+	 20196 13642
3305	0	0	Ki67+	 20197 14148
3306	0	0	Ki67+	 20202 14166
3307	0	0	Ki67+	 20205 13482
3308	0	0	Ki67+	 20207 13514
3309	0	0	Ki67+	 20212 13947
3310	0	0	Ki67+	 20213 13689
3311	0	0	Ki67+	 20215 13409
3312	0	0	Ki67+	 20217 13702
3313	0	0	Ki67+	 20226 13609
3314	0	0	Ki67+	 20228 14113
3315	0	0	Ki67+	 20231 14086
3316	0	0	Ki67+	 20235 13520
3317	0	0	Ki67+	 20244 14207
3318	0	0	Ki67+	 20252 14112
3319	0	0	Ki67+	 20263 14134
3320	0	0	Ki67+	 20265 13555
3321	0	0	Ki67+	 20266 13719
3322	0	0	Ki67+	 20279 14205
3323	0	0	Ki67+	 20280 14025
3324	0	0	Ki67+	 20286 14008
3325	0	0	Ki67+	 20295 14175
3326	0	0	Ki67+	 20300 14080
3327	0	0	Ki67+	 20303 14015
3328	0	0	Ki67+	 20308 14098
3329	0	0	Ki67+	 20313 14000
3330	0	0	Ki67+	 20322 14185
3331	0	0	Ki67+	 20342 13570
3332	0	0	Ki67+	 20343 14104
3333	0	0	Ki67+	 20349 14002
3334	0	0	Ki67+	 20369 14109
3335	0	0	Ki67+	 20369 14204
3336	0	0	Ki67+	 20372 13953
3337	0	0	Ki67+	 20380 13673
3338	0	0	Ki67+	 20384 13955
3339	0	0	Ki67+	 20385 13719
3340	0	0	Ki67+	 20388 14067
3341	0	0	Ki67+	 20390 14012
3342	0	0	Ki67+	 20394 13663
3343	0	0	Ki67+	 20397 13747
3344	0	0	Ki67+	 20398 13462
3345	0	0	Ki67+	 20410 14181
3346	0	0	Ki67+	 20413 14168
3347	0	0	Ki67+	 20414 13716
3348	0	0	Ki67+	 20414 14146
3349	0	0	Ki67+	 20416 13628
3350	0	0	Ki67+	 20421 13412
3351	0	0	Ki67+	 20425 13525
3352	0	0	Ki67+	 20425 13699
3353	0	0	Ki67+	 20427 13675
3354	0	0	Ki67+	 20428 13537
3355	0	0	Ki67+	 20433 13615
3356	0	0	Ki67+	 20435 14075
3357	0	0	Ki67+	 20437 13509
3358	0	0	Ki67+	 20438 13645
3359	0	0	Ki67+	 20443 14019
3360	0	0	Ki67+	 20450 13710
3361	0	0	Ki67+	 20460 14067
3362	0	0	Ki67+	 20462 14025
3363	0	0	Ki67+	 20477 13481
3364	0	0	Ki67+	 20478 14043
3365	0	0	Ki67+	 20485 14002
3366	0	0	Ki67+	 20499 13454
3367	0	0	Ki67+	 20505 13961
3368	0	0	Ki67+	 20505 14023
3369	0	0	Ki67+	 20514 13941
3370	0	0	Ki67+	 20515 13622
3371	0	0	Ki67+	 20516 13663
3372	0	0	Ki67+	 20517 14197
3373	0	0	Ki67+	 20520 14177
3374	0	0	Ki67+	 20530 13586
3375	0	0	Ki67+	 20532 13700
3376	0	0	Ki67+	 20540 14167
3377	0	0	Ki67+	 20541 13613
3378	0	0	Ki67+	 20547 13745
3379	0	0	Ki67+	 20548 13674
3380	0	0	Ki67+	 20553 13555
3381	0	0	Ki67+	 20553 14008
3382	0	0	Ki67+	 20560 13588
3383	0	0	Ki67+	 20560 13956
3384	0	0	Ki67+	 20567 13974
3385	0	0	Ki67+	 20569 13518
3386	0	0	Ki67+	 20576 13533
3387	0	0	Ki67+	 20579 13696
3388	0	0	Ki67+	 20579 14157
3389	0	0	Ki67+	 20587 13928
3390	0	0	Ki67+	 20587 13993
3391	0	0	Ki67+	 20589 13944
3392	0	0	Ki67+	 20598 14109
3393	0	0	Ki67+	 20598 14184
3394	0	0	Ki67+	 20601 13511
3395	0	0	Ki67+	 20606 13550
3396	0	0	Ki67+	 20609 13914
3397	0	0	Ki67+	 20617 13696
3398	0	0	Ki67+	 20628 14157
3399	0	0	Ki67+	 20634 13529
3400	0	0	Ki67+	 20634 14131
3401	0	0	Ki67+	 20643 13567
3402	0	0	Ki67+	 20650 13416
3403	0	0	Ki67+	 20650 13459
3404	0	0	Ki67+	 20651 13986
3405	0	0	Ki67+	 20658 14205
3406	0	0	Ki67+	 20659 14189
3407	0	0	Ki67+	 20665 14140
3408	0	0	Ki67+	 20666 13529
3409	0	0	Ki67+	 20666 13571
3410	0	0	Ki67+	 20671 13483
3411	0	0	Ki67+	 20676 14146
3412	0	0	Ki67+	 20681 13432
3413	0	0	Ki67+	 20686 13541
3414	0	0	Ki67+	 20686 13887
3415	0	0	Ki67+	 20688 13983
3416	0	0	Ki67+	 20688 14207
3417	0	0	Ki67+	 20691 14165
3418	0	0	Ki67+	 20692 13497
3419	0	0	Ki67+	 20692 13733
3420	0	0	Ki67+	 20702 13409
3421	0	0	Ki67+	 20706 13853
3422	0	0	Ki67+	 20709 14162
3423	0	0	Ki67+	 20715 14188
3424	0	0	Ki67+	 20723 13680
3425	0	0	Ki67+	 20723 13714
3426	0	0	Ki67+	 20725 13935
3427	0	0	Ki67+	 20727 13800
3428	0	0	Ki67+	 20728 13580
3429	0	0	Ki67+	 20736 13705
3430	0	0	Ki67+	 20736 13888
3431	0	0	Ki67+	 20736 13952
3432	0	0	Ki67+	 20737 13798
3433	0	0	Ki67+	 20737 14166
3434	0	0	Ki67+	 20740 13964
3435	0	0	Ki67+	 20742 13524
3436	0	0	Ki67+	 20749 14185
3437	0	0	Ki67+	 20751 14125
3438	0	0	Ki67+	 20752 13545
3439	0	0	Ki67+	 20752 13599
3440	0	0	Ki67+	 20771 13531
3441	0	0	Ki67+	 20780 13966
3442	0	0	Ki67+	 20784 13557
3443	0	0	Ki67+	 20786 14199
3444	0	0	Ki67+	 20789 13412
3445	0	0	Ki67+	 20793 13951
3446	0	0	Ki67+	 20794 13936
3447	0	0	Ki67+	 20795 13558
3448	0	0	Ki67+	 20806 13584
3449	0	0	Ki67+	 20812 13425
3450	0	0	Ki67+	 20815 14198
3451	0	0	Ki67+	 20817 13758
3452	0	0	Ki67+	 20826 13415
3453	0	0	Ki67+	 20834 13608
3454	0	0	Ki67+	 20835 13876
3455	0	0	Ki67+	 20837 13631
3456	0	0	Ki67+	 20849 13457
3457	0	0	Ki67+	 20851 13765
3458	0	0	Ki67+	 20856 13950
3459	0	0	Ki67+	 20856 13965
3460	0	0	Ki67+	 20066 14266
3461	0	0	Ki67+	 20071 14241
3462	0	0	Ki67+	 20073 14505
3463	0	0	Ki67+	 20081 14408
3464	0	0	Ki67+	 20100 14255
3465	0	0	Ki67+	 20101 14378
3466	0	0	Ki67+	 20104 14805
3467	0	0	Ki67+	 20107 14533
3468	0	0	Ki67+	 20113 14815
3469	0	0	Ki67+	 20115 14505
3470	0	0	Ki67+	 20122 14241
3471	0	0	Ki67+	 20134 14578
3472	0	0	Ki67+	 20146 14545
3473	0	0	Ki67+	 20151 14575
3474	0	0	Ki67+	 20155 14503
3475	0	0	Ki67+	 20156 14963
3476	0	0	Ki67+	 20159 14949
3477	0	0	Ki67+	 20167 14604
3478	0	0	Ki67+	 20167 14778
3479	0	0	Ki67+	 20179 14797
3480	0	0	Ki67+	 20180 14612
3481	0	0	Ki67+	 20180 14640
3482	0	0	Ki67+	 20182 14275
3483	0	0	Ki67+	 20186 14293
3484	0	0	Ki67+	 20186 14731
3485	0	0	Ki67+	 20187 14552
3486	0	0	Ki67+	 20189 14253
3487	0	0	Ki67+	 20192 14491
3488	0	0	Ki67+	 20193 14601
3489	0	0	Ki67+	 20194 14514
3490	0	0	Ki67+	 20201 14548
3491	0	0	Ki67+	 20201 14783
3492	0	0	Ki67+	 20203 14622
3493	0	0	Ki67+	 20205 14723
3494	0	0	Ki67+	 20216 14588
3495	0	0	Ki67+	 20219 14259
3496	0	0	Ki67+	 20222 14519
3497	0	0	Ki67+	 20225 14475
3498	0	0	Ki67+	 20228 14565
3499	0	0	Ki67+	 20228 14668
3500	0	0	Ki67+	 20228 14763
3501	0	0	Ki67+	 20238 14699
3502	0	0	Ki67+	 20239 14279
3503	0	0	Ki67+	 20242 14598
3504	0	0	Ki67+	 20247 14718
3505	0	0	Ki67+	 20248 14758
3506	0	0	Ki67+	 20251 14681
3507	0	0	Ki67+	 20256 14229
3508	0	0	Ki67+	 20256 14625
3509	0	0	Ki67+	 20257 14652
3510	0	0	Ki67+	 20260 14520
3511	0	0	Ki67+	 20260 14755
3512	0	0	Ki67+	 20262 14473
3513	0	0	Ki67+	 20263 14504
3514	0	0	Ki67+	 20264 14572
3515	0	0	Ki67+	 20266 14711
3516	0	0	Ki67+	 20268 14253
3517	0	0	Ki67+	 20273 14668
3518	0	0	Ki67+	 20274 14746
3519	0	0	Ki67+	 20278 14578
3520	0	0	Ki67+	 20286 14531
3521	0	0	Ki67+	 20287 14486
3522	0	0	Ki67+	 20287 14681
3523	0	0	Ki67+	 20290 14619
3524	0	0	Ki67+	 20297 14547
3525	0	0	Ki67+	 20300 14268
3526	0	0	Ki67+	 20302 14519
3527	0	0	Ki67+	 20306 14491
3528	0	0	Ki67+	 20312 14583
3529	0	0	Ki67+	 20323 14555
3530	0	0	Ki67+	 20326 14414
3531	0	0	Ki67+	 20332 14570
3532	0	0	Ki67+	 20333 14515
3533	0	0	Ki67+	 20336 14536
3534	0	0	Ki67+	 20346 14224
3535	0	0	Ki67+	 20370 14242
3536	0	0	Ki67+	 20370 14376
3537	0	0	Ki67+	 20393 14274
3538	0	0	Ki67+	 20393 14343
3539	0	0	Ki67+	 20406 14416
3540	0	0	Ki67+	 20420 14429
3541	0	0	Ki67+	 20427 14394
3542	0	0	Ki67+	 20437 14911
3543	0	0	Ki67+	 20441 14388
3544	0	0	Ki67+	 20457 14356
3545	0	0	Ki67+	 20459 14392
3546	0	0	Ki67+	 20463 14876
3547	0	0	Ki67+	 20474 14329
3548	0	0	Ki67+	 20474 14866
3549	0	0	Ki67+	 20476 14505
3550	0	0	Ki67+	 20480 14434
3551	0	0	Ki67+	 20490 14424
3552	0	0	Ki67+	 20490 14535
3553	0	0	Ki67+	 20491 14233
3554	0	0	Ki67+	 20494 14885
3555	0	0	Ki67+	 20497 14489
3556	0	0	Ki67+	 20499 14917
3557	0	0	Ki67+	 20500 14339
3558	0	0	Ki67+	 20506 14871
3559	0	0	Ki67+	 20511 14454
3560	0	0	Ki67+	 20513 14746
3561	0	0	Ki67+	 20519 14471
3562	0	0	Ki67+	 20523 14437
3563	0	0	Ki67+	 20524 14900
3564	0	0	Ki67+	 20533 14353
3565	0	0	Ki67+	 20540 14924
3566	0	0	Ki67+	 20542 14541
3567	0	0	Ki67+	 20543 14378
3568	0	0	Ki67+	 20550 14362
3569	0	0	Ki67+	 20551 14835
3570	0	0	Ki67+	 20554 14491
3571	0	0	Ki67+	 20555 14528
3572	0	0	Ki67+	 20558 14433
3573	0	0	Ki67+	 20563 14497
3574	0	0	Ki67+	 20563 14898
3575	0	0	Ki67+	 20574 14466
3576	0	0	Ki67+	 20575 14813
3577	0	0	Ki67+	 20578 14346
3578	0	0	Ki67+	 20578 14393
3579	0	0	Ki67+	 20578 14848
3580	0	0	Ki67+	 20580 14707
3581	0	0	Ki67+	 20580 14774
3582	0	0	Ki67+	 20581 14425
3583	0	0	Ki67+	 20581 14644
3584	0	0	Ki67+	 20587 14626
3585	0	0	Ki67+	 20588 14478
3586	0	0	Ki67+	 20588 14700
3587	0	0	Ki67+	 20596 14450
3588	0	0	Ki67+	 20600 14511
3589	0	0	Ki67+	 20603 14855
3590	0	0	Ki67+	 20605 14261
3591	0	0	Ki67+	 20605 14350
3592	0	0	Ki67+	 20605 14443
3593	0	0	Ki67+	 20607 14540
3594	0	0	Ki67+	 20609 14793
3595	0	0	Ki67+	 20610 14467
3596	0	0	Ki67+	 20610 14572
3597	0	0	Ki67+	 20613 14218
3598	0	0	Ki67+	 20623 14433
3599	0	0	Ki67+	 20623 14803
3600	0	0	Ki67+	 20626 14490
3601	0	0	Ki67+	 20627 14579
3602	0	0	Ki67+	 20628 14531
3603	0	0	Ki67+	 20636 14345
3604	0	0	Ki67+	 20637 14419
3605	0	0	Ki67+	 20637 14513
3606	0	0	Ki67+	 20638 14499
3607	0	0	Ki67+	 20643 14224
3608	0	0	Ki67+	 20643 14399
3609	0	0	Ki67+	 20652 14498
3610	0	0	Ki67+	 20671 14710
3611	0	0	Ki67+	 20677 14574
3612	0	0	Ki67+	 20678 14223
3613	0	0	Ki67+	 20682 14509
3614	0	0	Ki67+	 20688 14550
3615	0	0	Ki67+	 20690 14463
3616	0	0	Ki67+	 20694 14500
3617	0	0	Ki67+	 20699 14695
3618	0	0	Ki67+	 20709 14575
3619	0	0	Ki67+	 20711 14483
3620	0	0	Ki67+	 20715 14535
3621	0	0	Ki67+	 20719 14228
3622	0	0	Ki67+	 20723 14445
3623	0	0	Ki67+	 20724 14675
3624	0	0	Ki67+	 20724 14960
3625	0	0	Ki67+	 20727 14251
3626	0	0	Ki67+	 20739 14484
3627	0	0	Ki67+	 20739 14940
3628	0	0	Ki67+	 20741 14690
3629	0	0	Ki67+	 20745 14976
3630	0	0	Ki67+	 20746 14226
3631	0	0	Ki67+	 20746 14547
3632	0	0	Ki67+	 20758 14220
3633	0	0	Ki67+	 20758 14659
3634	0	0	Ki67+	 20762 14391
3635	0	0	Ki67+	 20763 14521
3636	0	0	Ki67+	 20765 14344
3637	0	0	Ki67+	 20768 14987
3638	0	0	Ki67+	 20771 14902
3639	0	0	Ki67+	 20772 14672
3640	0	0	Ki67+	 20774 14417
3641	0	0	Ki67+	 20775 14435
3642	0	0	Ki67+	 20779 14356
3643	0	0	Ki67+	 20780 14962
3644	0	0	Ki67+	 20784 14488
3645	0	0	Ki67+	 20790 14579
3646	0	0	Ki67+	 20794 14224
3647	0	0	Ki67+	 20795 14393
3648	0	0	Ki67+	 20800 14419
3649	0	0	Ki67+	 20801 14629
3650	0	0	Ki67+	 20804 14981
3651	0	0	Ki67+	 20808 14586
3652	0	0	Ki67+	 20809 14620
3653	0	0	Ki67+	 20810 14954
3654	0	0	Ki67+	 20813 14552
3655	0	0	Ki67+	 20821 14355
3656	0	0	Ki67+	 20822 14326
3657	0	0	Ki67+	 20832 14856
3658	0	0	Ki67+	 20834 14999
3659	0	0	Ki67+	 20836 14980
3660	0	0	Ki67+	 20837 14344
3661	0	0	Ki67+	 20837 14945
3662	0	0	Ki67+	 20838 14594
3663	0	0	Ki67+	 20841 14841
3664	0	0	Ki67+	 20842 14548
3665	0	0	Ki67+	 20851 14682
3666	0	0	Ki67+	 20852 14585
3667	0	0	Ki67+	 20852 14755
3668	0	0	Ki67+	 20858 14233
3669	0	0	Ki67+	 20858 14912
3670	0	0	Ki67+	 20859 14438
3671	0	0	Ki67+	 20860 14534
3672	0	0	Ki67+	 20861 14729
3673	0	0	Ki67+	 20862 14992
3674	0	0	Ki67+	 20065 15183
3675	0	0	Ki67+	 20116 15594
3676	0	0	Ki67+	 20176 15358
3677	0	0	Ki67+	 20503 15281
3678	0	0	Ki67+	 20565 15294
3679	0	0	Ki67+	 20566 15310
3680	0	0	Ki67+	 20595 15438
3681	0	0	Ki67+	 20597 15775
3682	0	0	Ki67+	 20604 15752
3683	0	0	Ki67+	 20664 15538
3684	0	0	Ki67+	 20693 15698
3685	0	0	Ki67+	 20696 15652
3686	0	0	Ki67+	 20702 15739
3687	0	0	Ki67+	 20710 15727
3688	0	0	Ki67+	 20714 15079
3689	0	0	Ki67+	 20739 15107
3690	0	0	Ki67+	 20751 15069
3691	0	0	Ki67+	 20785 15071
3692	0	0	Ki67+	 20787 15012
3693	0	0	Ki67+	 20789 15048
3694	0	0	Ki67+	 20812 15787
3695	0	0	Ki67+	 20815 15733
3696	0	0	Ki67+	 20821 15044
3697	0	0	Ki67+	 20821 15092
3698	0	0	Ki67+	 20831 15053
3699	0	0	Ki67+	 20839 15796
3700	0	0	Ki67+	 20842 15075
3701	0	0	Ki67+	 20844 15729
3702	0	0	Ki67+	 20848 15753
3703	0	0	Ki67+	 20854 15034
3704	0	0	Ki67+	 20161 16598
3705	0	0	Ki67+	 20173 16555
3706	0	0	Ki67+	 20176 16589
3707	0	0	Ki67+	 20183 16514
3708	0	0	Ki67+	 20191 16547
3709	0	0	Ki67+	 20195 16527
3710	0	0	Ki67+	 20204 16469
3711	0	0	Ki67+	 20211 16549
3712	0	0	Ki67+	 20222 16603
3713	0	0	Ki67+	 20230 16559
3714	0	0	Ki67+	 20232 16470
3715	0	0	Ki67+	 20235 16511
3716	0	0	Ki67+	 20243 16604
3717	0	0	Ki67+	 20244 16592
3718	0	0	Ki67+	 20248 16473
3719	0	0	Ki67+	 20249 15905
3720	0	0	Ki67+	 20249 16494
3721	0	0	Ki67+	 20259 16392
3722	0	0	Ki67+	 20259 16455
3723	0	0	Ki67+	 20263 16538
3724	0	0	Ki67+	 20267 16595
3725	0	0	Ki67+	 20270 16518
3726	0	0	Ki67+	 20274 16366
3727	0	0	Ki67+	 20283 16561
3728	0	0	Ki67+	 20294 16393
3729	0	0	Ki67+	 20294 16458
3730	0	0	Ki67+	 20295 16479
3731	0	0	Ki67+	 20300 16448
3732	0	0	Ki67+	 20301 16431
3733	0	0	Ki67+	 20302 16378
3734	0	0	Ki67+	 20302 16414
3735	0	0	Ki67+	 20309 16345
3736	0	0	Ki67+	 20312 16476
3737	0	0	Ki67+	 20315 16489
3738	0	0	Ki67+	 20318 15857
3739	0	0	Ki67+	 20321 16573
3740	0	0	Ki67+	 20325 16374
3741	0	0	Ki67+	 20325 16532
3742	0	0	Ki67+	 20327 16344
3743	0	0	Ki67+	 20334 16506
3744	0	0	Ki67+	 20335 16303
3745	0	0	Ki67+	 20335 16355
3746	0	0	Ki67+	 20337 16399
3747	0	0	Ki67+	 20347 16485
3748	0	0	Ki67+	 20352 16563
3749	0	0	Ki67+	 20363 16519
3750	0	0	Ki67+	 20377 16541
3751	0	0	Ki67+	 20378 16520
3752	0	0	Ki67+	 20380 16486
3753	0	0	Ki67+	 20399 16483
3754	0	0	Ki67+	 20400 16556
3755	0	0	Ki67+	 20418 16450
3756	0	0	Ki67+	 20442 16591
3757	0	0	Ki67+	 20577 16606
3758	0	0	Ki67+	 20589 16353
3759	0	0	Ki67+	 20654 16126
3760	0	0	Ki67+	 20693 16092
3761	0	0	Ki67+	 20694 16243
3762	0	0	Ki67+	 20708 16285
3763	0	0	Ki67+	 20723 16290
3764	0	0	Ki67+	 20738 15913
3765	0	0	Ki67+	 20745 15964
3766	0	0	Ki67+	 20749 16410
3767	0	0	Ki67+	 20759 15841
3768	0	0	Ki67+	 20762 16116
3769	0	0	Ki67+	 20813 16581
3770	0	0	Ki67+	 20822 15938
3771	0	0	Ki67+	 20851 16215
3772	0	0	Ki67+	 20861 16258
3773	0	0	Ki67+	 20862 16400
3774	0	0	Ki67+	 20077 17116
3775	0	0	Ki67+	 20081 16920
3776	0	0	Ki67+	 20082 16870
3777	0	0	Ki67+	 20083 17059
3778	0	0	Ki67+	 20087 16982
3779	0	0	Ki67+	 20088 16713
3780	0	0	Ki67+	 20090 16744
3781	0	0	Ki67+	 20101 17125
3782	0	0	Ki67+	 20106 16690
3783	0	0	Ki67+	 20110 16875
3784	0	0	Ki67+	 20114 16962
3785	0	0	Ki67+	 20119 16647
3786	0	0	Ki67+	 20123 16730
3787	0	0	Ki67+	 20123 17062
3788	0	0	Ki67+	 20126 16720
3789	0	0	Ki67+	 20128 17118
3790	0	0	Ki67+	 20129 16868
3791	0	0	Ki67+	 20130 17265
3792	0	0	Ki67+	 20134 17044
3793	0	0	Ki67+	 20135 16737
3794	0	0	Ki67+	 20137 17088
3795	0	0	Ki67+	 20140 16690
3796	0	0	Ki67+	 20141 16651
3797	0	0	Ki67+	 20144 16635
3798	0	0	Ki67+	 20144 16843
3799	0	0	Ki67+	 20145 16616
3800	0	0	Ki67+	 20146 17104
3801	0	0	Ki67+	 20150 16659
3802	0	0	Ki67+	 20152 16740
3803	0	0	Ki67+	 20162 17039
3804	0	0	Ki67+	 20163 16715
3805	0	0	Ki67+	 20164 16818
3806	0	0	Ki67+	 20166 17087
3807	0	0	Ki67+	 20171 16673
3808	0	0	Ki67+	 20171 16764
3809	0	0	Ki67+	 20175 16790
3810	0	0	Ki67+	 20175 16950
3811	0	0	Ki67+	 20179 16658
3812	0	0	Ki67+	 20182 17058
3813	0	0	Ki67+	 20185 16644
3814	0	0	Ki67+	 20187 16741
3815	0	0	Ki67+	 20191 17082
3816	0	0	Ki67+	 20194 16707
3817	0	0	Ki67+	 20194 16978
3818	0	0	Ki67+	 20198 16950
3819	0	0	Ki67+	 20198 17012
3820	0	0	Ki67+	 20199 16660
3821	0	0	Ki67+	 20199 16724
3822	0	0	Ki67+	 20201 16685
3823	0	0	Ki67+	 20205 17053
3824	0	0	Ki67+	 20212 16678
3825	0	0	Ki67+	 20221 16999
3826	0	0	Ki67+	 20225 16699
3827	0	0	Ki67+	 20227 17037
3828	0	0	Ki67+	 20237 16961
3829	0	0	Ki67+	 20244 17015
3830	0	0	Ki67+	 20256 16943
3831	0	0	Ki67+	 20256 17003
3832	0	0	Ki67+	 20260 16618
3833	0	0	Ki67+	 20261 16964
3834	0	0	Ki67+	 20265 17379
3835	0	0	Ki67+	 20268 17023
3836	0	0	Ki67+	 20268 17049
3837	0	0	Ki67+	 20270 17352
3838	0	0	Ki67+	 20276 17336
3839	0	0	Ki67+	 20286 16623
3840	0	0	Ki67+	 20290 17109
3841	0	0	Ki67+	 20299 16876
3842	0	0	Ki67+	 20302 17100
3843	0	0	Ki67+	 20308 17293
3844	0	0	Ki67+	 20314 16857
3845	0	0	Ki67+	 20325 17286
3846	0	0	Ki67+	 20331 16610
3847	0	0	Ki67+	 20335 17347
3848	0	0	Ki67+	 20347 17287
3849	0	0	Ki67+	 20347 17314
3850	0	0	Ki67+	 20365 17325
3851	0	0	Ki67+	 20373 17280
3852	0	0	Ki67+	 20377 16961
3853	0	0	Ki67+	 20378 17323
3854	0	0	Ki67+	 20386 16897
3855	0	0	Ki67+	 20386 17297
3856	0	0	Ki67+	 20394 17265
3857	0	0	Ki67+	 20395 16811
3858	0	0	Ki67+	 20396 17281
3859	0	0	Ki67+	 20413 17316
3860	0	0	Ki67+	 20416 16705
3861	0	0	Ki67+	 20419 16878
3862	0	0	Ki67+	 20424 16861
3863	0	0	Ki67+	 20429 16920
3864	0	0	Ki67+	 20430 16783
3865	0	0	Ki67+	 20433 17296
3866	0	0	Ki67+	 20435 16896
3867	0	0	Ki67+	 20445 16772
3868	0	0	Ki67+	 20455 16869
3869	0	0	Ki67+	 20459 17053
3870	0	0	Ki67+	 20463 17032
3871	0	0	Ki67+	 20469 16781
3872	0	0	Ki67+	 20480 16846
3873	0	0	Ki67+	 20481 17268
3874	0	0	Ki67+	 20484 17017
3875	0	0	Ki67+	 20484 17255
3876	0	0	Ki67+	 20491 17052
3877	0	0	Ki67+	 20501 16870
3878	0	0	Ki67+	 20504 16759
3879	0	0	Ki67+	 20512 16843
3880	0	0	Ki67+	 20515 17273
3881	0	0	Ki67+	 20522 17015
3882	0	0	Ki67+	 20523 16945
3883	0	0	Ki67+	 20528 16840
3884	0	0	Ki67+	 20537 16966
3885	0	0	Ki67+	 20542 16996
3886	0	0	Ki67+	 20543 17037
3887	0	0	Ki67+	 20546 16844
3888	0	0	Ki67+	 20558 16874
3889	0	0	Ki67+	 20559 17294
3890	0	0	Ki67+	 20560 16913
3891	0	0	Ki67+	 20561 16942
3892	0	0	Ki67+	 20564 16780
3893	0	0	Ki67+	 20564 17020
3894	0	0	Ki67+	 20565 17306
3895	0	0	Ki67+	 20566 16614
3896	0	0	Ki67+	 20571 16988
3897	0	0	Ki67+	 20581 16954
3898	0	0	Ki67+	 20582 17213
3899	0	0	Ki67+	 20585 16801
3900	0	0	Ki67+	 20585 16904
3901	0	0	Ki67+	 20595 16853
3902	0	0	Ki67+	 20597 17262
3903	0	0	Ki67+	 20602 17283
3904	0	0	Ki67+	 20605 16935
3905	0	0	Ki67+	 20607 16976
3906	0	0	Ki67+	 20610 16783
3907	0	0	Ki67+	 20610 16873
3908	0	0	Ki67+	 20618 16756
3909	0	0	Ki67+	 20631 16788
3910	0	0	Ki67+	 20632 16913
3911	0	0	Ki67+	 20633 16842
3912	0	0	Ki67+	 20637 17291
3913	0	0	Ki67+	 20649 17323
3914	0	0	Ki67+	 20650 16858
3915	0	0	Ki67+	 20653 16780
3916	0	0	Ki67+	 20656 16876
3917	0	0	Ki67+	 20658 17393
3918	0	0	Ki67+	 20688 17391
3919	0	0	Ki67+	 20695 17135
3920	0	0	Ki67+	 20700 17304
3921	0	0	Ki67+	 20711 17136
3922	0	0	Ki67+	 20750 17386
3923	0	0	Ki67+	 20751 17351
3924	0	0	Ki67+	 20771 16963
3925	0	0	Ki67+	 20775 16995
3926	0	0	Ki67+	 20779 17401
3927	0	0	Ki67+	 20854 17377
3928	0	0	Ki67+	 20863 17386
3929	0	0	Ki67+	 20209 17608
3930	0	0	Ki67+	 20228 17562
3931	0	0	Ki67+	 20275 17584
3932	0	0	Ki67+	 20293 17458
3933	0	0	Ki67+	 20294 17546
3934	0	0	Ki67+	 20313 17576
3935	0	0	Ki67+	 20323 17592
3936	0	0	Ki67+	 20335 17487
3937	0	0	Ki67+	 20335 17544
3938	0	0	Ki67+	 20344 17611
3939	0	0	Ki67+	 20368 17438
3940	0	0	Ki67+	 20371 17480
3941	0	0	Ki67+	 20371 17587
3942	0	0	Ki67+	 20376 17543
3943	0	0	Ki67+	 20384 17510
3944	0	0	Ki67+	 20388 17547
3945	0	0	Ki67+	 20393 17561
3946	0	0	Ki67+	 20406 17604
3947	0	0	Ki67+	 20422 17506
3948	0	0	Ki67+	 20427 17600
3949	0	0	Ki67+	 20433 17575
3950	0	0	Ki67+	 20437 17510
3951	0	0	Ki67+	 20445 17490
3952	0	0	Ki67+	 20472 17504
3953	0	0	Ki67+	 20472 17704
3954	0	0	Ki67+	 20482 17522
3955	0	0	Ki67+	 20490 17665
3956	0	0	Ki67+	 20493 17460
3957	0	0	Ki67+	 20506 17520
3958	0	0	Ki67+	 20507 17531
3959	0	0	Ki67+	 20509 17468
3960	0	0	Ki67+	 20521 17588
3961	0	0	Ki67+	 20532 17482
3962	0	0	Ki67+	 20559 17479
3963	0	0	Ki67+	 20575 17738
3964	0	0	Ki67+	 20591 17496
3965	0	0	Ki67+	 20603 17683
3966	0	0	Ki67+	 20604 17510
3967	0	0	Ki67+	 20605 17743
3968	0	0	Ki67+	 20608 17730
3969	0	0	Ki67+	 20609 17433
3970	0	0	Ki67+	 20618 17534
3971	0	0	Ki67+	 20622 17511
3972	0	0	Ki67+	 20634 17532
3973	0	0	Ki67+	 20647 17729
3974	0	0	Ki67+	 20649 17690
3975	0	0	Ki67+	 20652 17450
3976	0	0	Ki67+	 20668 17706
3977	0	0	Ki67+	 20672 17510
3978	0	0	Ki67+	 20685 17419
3979	0	0	Ki67+	 20686 17667
3980	0	0	Ki67+	 20718 17650
3981	0	0	Ki67+	 20735 17641
3982	0	0	Ki67+	 20740 18178
3983	0	0	Ki67+	 20742 17622
3984	0	0	Ki67+	 20750 18090
3985	0	0	Ki67+	 20759 17553
3986	0	0	Ki67+	 20761 17482
3987	0	0	Ki67+	 20763 18148
3988	0	0	Ki67+	 20768 17589
3989	0	0	Ki67+	 20768 18190
3990	0	0	Ki67+	 20771 18106
3991	0	0	Ki67+	 20779 18064
3992	0	0	Ki67+	 20781 17531
3993	0	0	Ki67+	 20782 18016
3994	0	0	Ki67+	 20786 17446
3995	0	0	Ki67+	 20790 17419
3996	0	0	Ki67+	 20790 17499
3997	0	0	Ki67+	 20791 17975
3998	0	0	Ki67+	 20795 17940
3999	0	0	Ki67+	 20795 17955
4000	0	0	Ki67+	 20795 17994
4001	0	0	Ki67+	 20796 17524
4002	0	0	Ki67+	 20799 17472
4003	0	0	Ki67+	 20805 17917
4004	0	0	Ki67+	 20812 17616
4005	0	0	Ki67+	 20813 17909
4006	0	0	Ki67+	 20815 17835
4007	0	0	Ki67+	 20817 17951
4008	0	0	Ki67+	 20818 17868
4009	0	0	Ki67+	 20833 17835
4010	0	0	Ki67+	 20836 17866
4011	0	0	Ki67+	 20840 17927
4012	0	0	Ki67+	 20845 17530
4013	0	0	Ki67+	 20848 17902
4014	0	0	Ki67+	 20854 17871
4015	0	0	Ki67+	 20546 18954
4016	0	0	Ki67+	 20665 18838
4017	0	0	Ki67+	 20717 18510
4018	0	0	Ki67+	 20718 18270
4019	0	0	Ki67+	 20720 18851
4020	0	0	Ki67+	 20722 18354
4021	0	0	Ki67+	 20723 18400
4022	0	0	Ki67+	 20726 18533
4023	0	0	Ki67+	 20735 18459
4024	0	0	Ki67+	 20742 18512
4025	0	0	Ki67+	 20748 18312
4026	0	0	Ki67+	 20754 18373
4027	0	0	Ki67+	 20762 18224
4028	0	0	Ki67+	 20768 18553
4029	0	0	Ki67+	 20770 18403
4030	0	0	Ki67+	 20779 18440
4031	0	0	Ki67+	 20784 18887
4032	0	0	Ki67+	 20789 18861
4033	0	0	Ki67+	 20792 18779
4034	0	0	Ki67+	 20795 18988
4035	0	0	Ki67+	 20802 18949
4036	0	0	Ki67+	 20805 18588
4037	0	0	Ki67+	 20805 18849
4038	0	0	Ki67+	 20809 18813
4039	0	0	Ki67+	 20809 18896
4040	0	0	Ki67+	 20818 18992
4041	0	0	Ki67+	 20824 18549
4042	0	0	Ki67+	 20829 18696
4043	0	0	Ki67+	 20832 18745
4044	0	0	Ki67+	 20836 18571
4045	0	0	Ki67+	 20837 18828
4046	0	0	Ki67+	 20838 18800
4047	0	0	Ki67+	 20841 18535
4048	0	0	Ki67+	 20845 18731
4049	0	0	Ki67+	 20850 19001
4050	0	0	Ki67+	 20852 18556
4051	0	0	Ki67+	 20854 18642
4052	0	0	Ki67+	 20855 18873
4053	0	0	Ki67+	 20077 19760
4054	0	0	Ki67+	 20088 19768
4055	0	0	Ki67+	 20094 19713
4056	0	0	Ki67+	 20111 19723
4057	0	0	Ki67+	 20118 19693
4058	0	0	Ki67+	 20125 19657
4059	0	0	Ki67+	 20132 19758
4060	0	0	Ki67+	 20133 19707
4061	0	0	Ki67+	 20136 19589
4062	0	0	Ki67+	 20146 19666
4063	0	0	Ki67+	 20153 19687
4064	0	0	Ki67+	 20190 19185
4065	0	0	Ki67+	 20194 19622
4066	0	0	Ki67+	 20199 19695
4067	0	0	Ki67+	 20205 19658
4068	0	0	Ki67+	 20209 19801
4069	0	0	Ki67+	 20216 19646
4070	0	0	Ki67+	 20217 19547
4071	0	0	Ki67+	 20219 19609
4072	0	0	Ki67+	 20220 19666
4073	0	0	Ki67+	 20237 19590
4074	0	0	Ki67+	 20238 19560
4075	0	0	Ki67+	 20247 19618
4076	0	0	Ki67+	 20266 19794
4077	0	0	Ki67+	 20272 19512
4078	0	0	Ki67+	 20277 19739
4079	0	0	Ki67+	 20280 19485
4080	0	0	Ki67+	 20285 19135
4081	0	0	Ki67+	 20287 19506
4082	0	0	Ki67+	 20309 19791
4083	0	0	Ki67+	 20312 19678
4084	0	0	Ki67+	 20312 19738
4085	0	0	Ki67+	 20314 19766
4086	0	0	Ki67+	 20326 19516
4087	0	0	Ki67+	 20328 19807
4088	0	0	Ki67+	 20334 19711
4089	0	0	Ki67+	 20337 19515
4090	0	0	Ki67+	 20337 19738
4091	0	0	Ki67+	 20339 19474
4092	0	0	Ki67+	 20346 19657
4093	0	0	Ki67+	 20351 19793
4094	0	0	Ki67+	 20354 19428
4095	0	0	Ki67+	 20359 19641
4096	0	0	Ki67+	 20361 19615
4097	0	0	Ki67+	 20363 19759
4098	0	0	Ki67+	 20367 19435
4099	0	0	Ki67+	 20371 19805
4100	0	0	Ki67+	 20373 19501
4101	0	0	Ki67+	 20374 19412
4102	0	0	Ki67+	 20375 19666
4103	0	0	Ki67+	 20375 19715
4104	0	0	Ki67+	 20387 19428
4105	0	0	Ki67+	 20390 19512
4106	0	0	Ki67+	 20391 19639
4107	0	0	Ki67+	 20396 19737
4108	0	0	Ki67+	 20397 19629
4109	0	0	Ki67+	 20400 19465
4110	0	0	Ki67+	 20408 19482
4111	0	0	Ki67+	 20425 19524
4112	0	0	Ki67+	 20438 19478
4113	0	0	Ki67+	 20439 19669
4114	0	0	Ki67+	 20440 19649
4115	0	0	Ki67+	 20448 19176
4116	0	0	Ki67+	 20455 19515
4117	0	0	Ki67+	 20460 19081
4118	0	0	Ki67+	 20466 19336
4119	0	0	Ki67+	 20471 19449
4120	0	0	Ki67+	 20471 19545
4121	0	0	Ki67+	 20479 19499
4122	0	0	Ki67+	 20488 19654
4123	0	0	Ki67+	 20491 19323
4124	0	0	Ki67+	 20501 19540
4125	0	0	Ki67+	 20502 19292
4126	0	0	Ki67+	 20503 19598
4127	0	0	Ki67+	 20507 19569
4128	0	0	Ki67+	 20512 19480
4129	0	0	Ki67+	 20513 19446
4130	0	0	Ki67+	 20518 19597
4131	0	0	Ki67+	 20522 19234
4132	0	0	Ki67+	 20527 19542
4133	0	0	Ki67+	 20529 19524
4134	0	0	Ki67+	 20536 19461
4135	0	0	Ki67+	 20546 19502
4136	0	0	Ki67+	 20549 19229
4137	0	0	Ki67+	 20555 19523
4138	0	0	Ki67+	 20556 19451
4139	0	0	Ki67+	 20557 19420
4140	0	0	Ki67+	 20559 19257
4141	0	0	Ki67+	 20559 19478
4142	0	0	Ki67+	 20559 19538
4143	0	0	Ki67+	 20573 19448
4144	0	0	Ki67+	 20573 19498
4145	0	0	Ki67+	 20576 19231
4146	0	0	Ki67+	 20579 19484
4147	0	0	Ki67+	 20589 19461
4148	0	0	Ki67+	 20589 19527
4149	0	0	Ki67+	 20603 19442
4150	0	0	Ki67+	 20614 19475
4151	0	0	Ki67+	 20615 19454
4152	0	0	Ki67+	 20617 19507
4153	0	0	Ki67+	 20620 19231
4154	0	0	Ki67+	 20623 19425
4155	0	0	Ki67+	 20629 19202
4156	0	0	Ki67+	 20631 19493
4157	0	0	Ki67+	 20632 19100
4158	0	0	Ki67+	 20639 19455
4159	0	0	Ki67+	 20644 19238
4160	0	0	Ki67+	 20652 19231
4161	0	0	Ki67+	 20656 19461
4162	0	0	Ki67+	 20664 19397
4163	0	0	Ki67+	 20674 19415
4164	0	0	Ki67+	 20684 19403
4165	0	0	Ki67+	 20690 19191
4166	0	0	Ki67+	 20690 19203
4167	0	0	Ki67+	 20694 19170
4168	0	0	Ki67+	 20713 19406
4169	0	0	Ki67+	 20718 19167
4170	0	0	Ki67+	 20733 19455
4171	0	0	Ki67+	 20738 19471
4172	0	0	Ki67+	 20740 19411
4173	0	0	Ki67+	 20742 19529
4174	0	0	Ki67+	 20745 19179
4175	0	0	Ki67+	 20770 19404
4176	0	0	Ki67+	 20780 19352
4177	0	0	Ki67+	 20783 19202
4178	0	0	Ki67+	 20783 19448
4179	0	0	Ki67+	 20792 19210
4180	0	0	Ki67+	 20792 19480
4181	0	0	Ki67+	 20796 19461
4182	0	0	Ki67+	 20797 19430
4183	0	0	Ki67+	 20809 19357
4184	0	0	Ki67+	 20827 19212
4185	0	0	Ki67+	 20827 19448
4186	0	0	Ki67+	 20827 19464
4187	0	0	Ki67+	 20836 19406
4188	0	0	Ki67+	 20852 19363
4189	0	0	Ki67+	 20854 19749
4190	0	0	Ki67+	 20067 20189
4191	0	0	Ki67+	 20075 19940
4192	0	0	Ki67+	 20086 19947
4193	0	0	Ki67+	 20086 20138
4194	0	0	Ki67+	 20087 19969
4195	0	0	Ki67+	 20090 19918
4196	0	0	Ki67+	 20100 19922
4197	0	0	Ki67+	 20101 20182
4198	0	0	Ki67+	 20104 20214
4199	0	0	Ki67+	 20105 20000
4200	0	0	Ki67+	 20106 19965
4201	0	0	Ki67+	 20116 19904
4202	0	0	Ki67+	 20116 20155
4203	0	0	Ki67+	 20118 20126
4204	0	0	Ki67+	 20128 20185
4205	0	0	Ki67+	 20135 20280
4206	0	0	Ki67+	 20136 19880
4207	0	0	Ki67+	 20137 19899
4208	0	0	Ki67+	 20137 20154
4209	0	0	Ki67+	 20153 19934
4210	0	0	Ki67+	 20157 19854
4211	0	0	Ki67+	 20161 20184
4212	0	0	Ki67+	 20164 19902
4213	0	0	Ki67+	 20165 19866
4214	0	0	Ki67+	 20172 19929
4215	0	0	Ki67+	 20200 19885
4216	0	0	Ki67+	 20236 19823
4217	0	0	Ki67+	 20236 19904
4218	0	0	Ki67+	 20264 19885
4219	0	0	Ki67+	 20280 19909
4220	0	0	Ki67+	 20299 19871
4221	0	0	Ki67+	 20301 19833
4222	0	0	Ki67+	 20342 19882
4223	0	0	Ki67+	 20354 20285
4224	0	0	Ki67+	 20403 20374
4225	0	0	Ki67+	 20420 20435
4226	0	0	Ki67+	 20424 20452
4227	0	0	Ki67+	 20437 20297
4228	0	0	Ki67+	 20440 20363
4229	0	0	Ki67+	 20454 20503
4230	0	0	Ki67+	 20467 20347
4231	0	0	Ki67+	 20469 20506
4232	0	0	Ki67+	 20472 20442
4233	0	0	Ki67+	 20476 20430
4234	0	0	Ki67+	 20484 20374
4235	0	0	Ki67+	 20515 20397
4236	0	0	Ki67+	 20518 20431
4237	0	0	Ki67+	 20520 20524
4238	0	0	Ki67+	 20530 20347
4239	0	0	Ki67+	 20536 20373
4240	0	0	Ki67+	 20541 20317
4241	0	0	Ki67+	 20547 20412
4242	0	0	Ki67+	 20554 20515
4243	0	0	Ki67+	 20559 20373
4244	0	0	Ki67+	 20578 20365
4245	0	0	Ki67+	 20583 20280
4246	0	0	Ki67+	 20592 20322
4247	0	0	Ki67+	 20611 20545
4248	0	0	Ki67+	 20617 20564
4249	0	0	Ki67+	 20618 20315
4250	0	0	Ki67+	 20626 20327
4251	0	0	Ki67+	 20629 20543
4252	0	0	Ki67+	 20637 20354
4253	0	0	Ki67+	 20648 20404
4254	0	0	Ki67+	 20658 20320
4255	0	0	Ki67+	 20665 20202
4256	0	0	Ki67+	 20678 20400
4257	0	0	Ki67+	 20692 20225
4258	0	0	Ki67+	 20701 20361
4259	0	0	Ki67+	 20705 20254
4260	0	0	Ki67+	 20727 20523
4261	0	0	Ki67+	 20735 20311
4262	0	0	Ki67+	 20747 20169
4263	0	0	Ki67+	 20750 20158
4264	0	0	Ki67+	 20751 19892
4265	0	0	Ki67+	 20766 20131
4266	0	0	Ki67+	 20766 20285
4267	0	0	Ki67+	 20776 20171
4268	0	0	Ki67+	 20793 20127
4269	0	0	Ki67+	 20803 20281
4270	0	0	Ki67+	 20816 20558
4271	0	0	Ki67+	 20818 20587
4272	0	0	Ki67+	 20824 20306
4273	0	0	Ki67+	 20829 20574
4274	0	0	Ki67+	 20831 20205
4275	0	0	Ki67+	 20834 20250
4276	0	0	Ki67+	 20846 20254
4277	0	0	Ki67+	 20846 20269
4278	0	0	Ki67+	 20855 20133
4279	0	0	Ki67+	 20855 20282
4280	0	0	Ki67+	 20253 20702
4281	0	0	Ki67+	 20292 20697
4282	0	0	Ki67+	 20300 20735
4283	0	0	Ki67+	 20342 20843
4284	0	0	Ki67+	 20647 20630
4285	0	0	Ki67+	 20863 20614
4286	0	0	Ki67+	 20732 25369
4287	0	0	Ki67+	 20740 24760
4288	0	0	Ki67+	 20445 27173
4289	0	0	Ki67+	 20502 27046
4290	0	0	Ki67+	 20522 27125
4291	0	0	Ki67+	 20548 27089
4292	0	0	Ki67+	 20571 27132
4293	0	0	Ki67+	 20855 27735
4294	0	0	Ki67+	 20862 27715
4295	0	0	Ki67+	 20250 30609
4296	0	0	Ki67+	 21116 10198
4297	0	0	Ki67+	 21300 10227
4298	0	0	Ki67+	 21640 10320
4299	0	0	Ki67+	 20913 12761
4300	0	0	Ki67+	 20930 12743
4301	0	0	Ki67+	 20948 12725
4302	0	0	Ki67+	 20984 12614
4303	0	0	Ki67+	 21246 12680
4304	0	0	Ki67+	 20871 13343
4305	0	0	Ki67+	 20871 13426
4306	0	0	Ki67+	 20880 13437
4307	0	0	Ki67+	 20882 13353
4308	0	0	Ki67+	 20884 13220
4309	0	0	Ki67+	 20885 13455
4310	0	0	Ki67+	 20887 13491
4311	0	0	Ki67+	 20889 13510
4312	0	0	Ki67+	 20890 13415
4313	0	0	Ki67+	 20893 13196
4314	0	0	Ki67+	 20909 13202
4315	0	0	Ki67+	 20911 13219
4316	0	0	Ki67+	 20914 13454
4317	0	0	Ki67+	 20918 13319
4318	0	0	Ki67+	 20921 13244
4319	0	0	Ki67+	 20921 13293
4320	0	0	Ki67+	 20925 13275
4321	0	0	Ki67+	 20928 13486
4322	0	0	Ki67+	 20929 13466
4323	0	0	Ki67+	 20942 13489
4324	0	0	Ki67+	 20942 13524
4325	0	0	Ki67+	 20951 13148
4326	0	0	Ki67+	 20958 13494
4327	0	0	Ki67+	 20968 13552
4328	0	0	Ki67+	 20978 13567
4329	0	0	Ki67+	 20990 13553
4330	0	0	Ki67+	 21003 13576
4331	0	0	Ki67+	 21010 13369
4332	0	0	Ki67+	 21012 13328
4333	0	0	Ki67+	 21031 13302
4334	0	0	Ki67+	 21039 13435
4335	0	0	Ki67+	 21040 13422
4336	0	0	Ki67+	 21045 13348
4337	0	0	Ki67+	 21047 13395
4338	0	0	Ki67+	 21065 13440
4339	0	0	Ki67+	 21066 13290
4340	0	0	Ki67+	 21066 13329
4341	0	0	Ki67+	 21077 13109
4342	0	0	Ki67+	 21077 13282
4343	0	0	Ki67+	 21080 13419
4344	0	0	Ki67+	 21084 13476
4345	0	0	Ki67+	 21086 13504
4346	0	0	Ki67+	 21095 13435
4347	0	0	Ki67+	 21103 13505
4348	0	0	Ki67+	 21105 13310
4349	0	0	Ki67+	 21111 13532
4350	0	0	Ki67+	 21120 13479
4351	0	0	Ki67+	 21126 13458
4352	0	0	Ki67+	 21133 13318
4353	0	0	Ki67+	 21134 13443
4354	0	0	Ki67+	 21135 13509
4355	0	0	Ki67+	 21138 13159
4356	0	0	Ki67+	 21141 13353
4357	0	0	Ki67+	 21141 13559
4358	0	0	Ki67+	 21143 13537
4359	0	0	Ki67+	 21158 13465
4360	0	0	Ki67+	 21161 13513
4361	0	0	Ki67+	 21164 13495
4362	0	0	Ki67+	 21168 13339
4363	0	0	Ki67+	 21171 13450
4364	0	0	Ki67+	 21172 13302
4365	0	0	Ki67+	 21176 13484
4366	0	0	Ki67+	 21179 13342
4367	0	0	Ki67+	 21180 13551
4368	0	0	Ki67+	 21188 13538
4369	0	0	Ki67+	 21192 13370
4370	0	0	Ki67+	 21200 13517
4371	0	0	Ki67+	 21203 13346
4372	0	0	Ki67+	 21203 13382
4373	0	0	Ki67+	 21212 13476
4374	0	0	Ki67+	 21217 13531
4375	0	0	Ki67+	 21225 13574
4376	0	0	Ki67+	 21229 13373
4377	0	0	Ki67+	 21242 13388
4378	0	0	Ki67+	 21243 13573
4379	0	0	Ki67+	 21248 13401
4380	0	0	Ki67+	 21249 13540
4381	0	0	Ki67+	 21280 13417
4382	0	0	Ki67+	 21283 13446
4383	0	0	Ki67+	 21285 13428
4384	0	0	Ki67+	 21297 12876
4385	0	0	Ki67+	 21311 13448
4386	0	0	Ki67+	 21315 12928
4387	0	0	Ki67+	 21325 13510
4388	0	0	Ki67+	 21327 12950
4389	0	0	Ki67+	 21330 13480
4390	0	0	Ki67+	 21339 12975
4391	0	0	Ki67+	 21339 13544
4392	0	0	Ki67+	 21340 13489
4393	0	0	Ki67+	 21352 12990
4394	0	0	Ki67+	 21353 13520
4395	0	0	Ki67+	 21359 13581
4396	0	0	Ki67+	 21367 13016
4397	0	0	Ki67+	 21368 13553
4398	0	0	Ki67+	 21370 13503
4399	0	0	Ki67+	 21370 13524
4400	0	0	Ki67+	 21377 13056
4401	0	0	Ki67+	 21386 13086
4402	0	0	Ki67+	 21387 13575
4403	0	0	Ki67+	 21398 13118
4404	0	0	Ki67+	 21401 13141
4405	0	0	Ki67+	 21401 13152
4406	0	0	Ki67+	 21416 13192
4407	0	0	Ki67+	 21418 13445
4408	0	0	Ki67+	 21422 12846
4409	0	0	Ki67+	 21422 13167
4410	0	0	Ki67+	 21436 13237
4411	0	0	Ki67+	 21439 13222
4412	0	0	Ki67+	 21440 12864
4413	0	0	Ki67+	 21440 13316
4414	0	0	Ki67+	 21445 12843
4415	0	0	Ki67+	 21450 13260
4416	0	0	Ki67+	 21466 13312
4417	0	0	Ki67+	 21467 13293
4418	0	0	Ki67+	 21471 13518
4419	0	0	Ki67+	 21478 13329
4420	0	0	Ki67+	 21479 13035
4421	0	0	Ki67+	 21488 13354
4422	0	0	Ki67+	 21494 13372
4423	0	0	Ki67+	 21503 13519
4424	0	0	Ki67+	 21507 13567
4425	0	0	Ki67+	 21512 12879
4426	0	0	Ki67+	 21532 13437
4427	0	0	Ki67+	 21541 12913
4428	0	0	Ki67+	 21564 13553
4429	0	0	Ki67+	 21564 13579
4430	0	0	Ki67+	 21577 12913
4431	0	0	Ki67+	 21579 13524
4432	0	0	Ki67+	 21580 13575
4433	0	0	Ki67+	 21629 12858
4434	0	0	Ki67+	 21650 12977
4435	0	0	Ki67+	 20874 14233
4436	0	0	Ki67+	 20916 13886
4437	0	0	Ki67+	 20924 13977
4438	0	0	Ki67+	 20950 13940
4439	0	0	Ki67+	 20959 14354
4440	0	0	Ki67+	 20962 13658
4441	0	0	Ki67+	 20978 14307
4442	0	0	Ki67+	 20982 13644
4443	0	0	Ki67+	 20989 13879
4444	0	0	Ki67+	 20994 13699
4445	0	0	Ki67+	 21000 13624
4446	0	0	Ki67+	 21001 13862
4447	0	0	Ki67+	 21008 13684
4448	0	0	Ki67+	 21010 13897
4449	0	0	Ki67+	 21018 13708
4450	0	0	Ki67+	 21028 13984
4451	0	0	Ki67+	 21032 13970
4452	0	0	Ki67+	 21040 13773
4453	0	0	Ki67+	 21042 14067
4454	0	0	Ki67+	 21045 13843
4455	0	0	Ki67+	 21047 14032
4456	0	0	Ki67+	 21052 13969
4457	0	0	Ki67+	 21053 13653
4458	0	0	Ki67+	 21062 14096
4459	0	0	Ki67+	 21065 14111
4460	0	0	Ki67+	 21071 14029
4461	0	0	Ki67+	 21097 13849
4462	0	0	Ki67+	 21116 13874
4463	0	0	Ki67+	 21141 13949
4464	0	0	Ki67+	 21150 13911
4465	0	0	Ki67+	 21155 13653
4466	0	0	Ki67+	 21157 13603
4467	0	0	Ki67+	 21170 13999
4468	0	0	Ki67+	 21177 14035
4469	0	0	Ki67+	 21180 13909
4470	0	0	Ki67+	 21182 13979
4471	0	0	Ki67+	 21185 13699
4472	0	0	Ki67+	 21196 13933
4473	0	0	Ki67+	 21197 13593
4474	0	0	Ki67+	 21201 13701
4475	0	0	Ki67+	 21203 13623
4476	0	0	Ki67+	 21203 14076
4477	0	0	Ki67+	 21212 13903
4478	0	0	Ki67+	 21214 13749
4479	0	0	Ki67+	 21215 14063
4480	0	0	Ki67+	 21218 13890
4481	0	0	Ki67+	 21218 14077
4482	0	0	Ki67+	 21225 13609
4483	0	0	Ki67+	 21228 14067
4484	0	0	Ki67+	 21229 13919
4485	0	0	Ki67+	 21229 13981
4486	0	0	Ki67+	 21230 13946
4487	0	0	Ki67+	 21237 13718
4488	0	0	Ki67+	 21238 13752
4489	0	0	Ki67+	 21253 13893
4490	0	0	Ki67+	 21254 13625
4491	0	0	Ki67+	 21254 13974
4492	0	0	Ki67+	 21261 13593
4493	0	0	Ki67+	 21263 13912
4494	0	0	Ki67+	 21266 13754
4495	0	0	Ki67+	 21269 14010
4496	0	0	Ki67+	 21270 13882
4497	0	0	Ki67+	 21270 13968
4498	0	0	Ki67+	 21274 14340
4499	0	0	Ki67+	 21277 13780
4500	0	0	Ki67+	 21278 13919
4501	0	0	Ki67+	 21282 13721
4502	0	0	Ki67+	 21282 14369
4503	0	0	Ki67+	 21283 14026
4504	0	0	Ki67+	 21287 13610
4505	0	0	Ki67+	 21294 14039
4506	0	0	Ki67+	 21296 13890
4507	0	0	Ki67+	 21296 14320
4508	0	0	Ki67+	 21301 13760
4509	0	0	Ki67+	 21302 13997
4510	0	0	Ki67+	 21304 13971
4511	0	0	Ki67+	 21306 14335
4512	0	0	Ki67+	 21308 13907
4513	0	0	Ki67+	 21309 13945
4514	0	0	Ki67+	 21311 13927
4515	0	0	Ki67+	 21314 13854
4516	0	0	Ki67+	 21316 13636
4517	0	0	Ki67+	 21321 13823
4518	0	0	Ki67+	 21327 13762
4519	0	0	Ki67+	 21327 13878
4520	0	0	Ki67+	 21329 13659
4521	0	0	Ki67+	 21330 14022
4522	0	0	Ki67+	 21337 13957
4523	0	0	Ki67+	 21338 13585
4524	0	0	Ki67+	 21339 13884
4525	0	0	Ki67+	 21350 14033
4526	0	0	Ki67+	 21352 13650
4527	0	0	Ki67+	 21353 14012
4528	0	0	Ki67+	 21354 13618
4529	0	0	Ki67+	 21354 13967
4530	0	0	Ki67+	 21355 13679
4531	0	0	Ki67+	 21364 13856
4532	0	0	Ki67+	 21364 14355
4533	0	0	Ki67+	 21369 13904
4534	0	0	Ki67+	 21371 13809
4535	0	0	Ki67+	 21372 13634
4536	0	0	Ki67+	 21374 13710
4537	0	0	Ki67+	 21378 13925
4538	0	0	Ki67+	 21383 14245
4539	0	0	Ki67+	 21385 13599
4540	0	0	Ki67+	 21387 13823
4541	0	0	Ki67+	 21388 13882
4542	0	0	Ki67+	 21389 13650
4543	0	0	Ki67+	 21390 13668
4544	0	0	Ki67+	 21392 13866
4545	0	0	Ki67+	 21392 14090
4546	0	0	Ki67+	 21397 13625
4547	0	0	Ki67+	 21398 13707
4548	0	0	Ki67+	 21399 13883
4549	0	0	Ki67+	 21402 14247
4550	0	0	Ki67+	 21408 13994
4551	0	0	Ki67+	 21408 14062
4552	0	0	Ki67+	 21410 13812
4553	0	0	Ki67+	 21413 13981
4554	0	0	Ki67+	 21420 13646
4555	0	0	Ki67+	 21421 13602
4556	0	0	Ki67+	 21424 13661
4557	0	0	Ki67+	 21428 13621
4558	0	0	Ki67+	 21429 13734
4559	0	0	Ki67+	 21431 14260
4560	0	0	Ki67+	 21433 13855
4561	0	0	Ki67+	 21434 13722
4562	0	0	Ki67+	 21437 13685
4563	0	0	Ki67+	 21439 13965
4564	0	0	Ki67+	 21443 14061
4565	0	0	Ki67+	 21443 14267
4566	0	0	Ki67+	 21453 14054
4567	0	0	Ki67+	 21455 13655
4568	0	0	Ki67+	 21455 13770
4569	0	0	Ki67+	 21461 13710
4570	0	0	Ki67+	 21462 14337
4571	0	0	Ki67+	 21463 13981
4572	0	0	Ki67+	 21470 13738
4573	0	0	Ki67+	 21470 13998
4574	0	0	Ki67+	 21471 13667
4575	0	0	Ki67+	 21473 13681
4576	0	0	Ki67+	 21474 14026
4577	0	0	Ki67+	 21476 14377
4578	0	0	Ki67+	 21488 14328
4579	0	0	Ki67+	 21489 13701
4580	0	0	Ki67+	 21492 14081
4581	0	0	Ki67+	 21496 13760
4582	0	0	Ki67+	 21498 13984
4583	0	0	Ki67+	 21501 14345
4584	0	0	Ki67+	 21502 13735
4585	0	0	Ki67+	 21502 14028
4586	0	0	Ki67+	 21506 14374
4587	0	0	Ki67+	 21508 14306
4588	0	0	Ki67+	 21511 13833
4589	0	0	Ki67+	 21516 13727
4590	0	0	Ki67+	 21517 13993
4591	0	0	Ki67+	 21522 14101
4592	0	0	Ki67+	 21528 13736
4593	0	0	Ki67+	 21529 14022
4594	0	0	Ki67+	 21531 13773
4595	0	0	Ki67+	 21532 13604
4596	0	0	Ki67+	 21537 13659
4597	0	0	Ki67+	 21537 13820
4598	0	0	Ki67+	 21540 14358
4599	0	0	Ki67+	 21547 13752
4600	0	0	Ki67+	 21549 13693
4601	0	0	Ki67+	 21552 14207
4602	0	0	Ki67+	 21556 13788
4603	0	0	Ki67+	 21566 13713
4604	0	0	Ki67+	 21566 14226
4605	0	0	Ki67+	 21570 13726
4606	0	0	Ki67+	 21571 13858
4607	0	0	Ki67+	 21575 14327
4608	0	0	Ki67+	 21577 13832
4609	0	0	Ki67+	 21586 13684
4610	0	0	Ki67+	 21588 13764
4611	0	0	Ki67+	 21589 14147
4612	0	0	Ki67+	 21595 13863
4613	0	0	Ki67+	 21597 13984
4614	0	0	Ki67+	 21598 14237
4615	0	0	Ki67+	 21599 13596
4616	0	0	Ki67+	 21602 13729
4617	0	0	Ki67+	 21607 13697
4618	0	0	Ki67+	 21614 13627
4619	0	0	Ki67+	 21631 13708
4620	0	0	Ki67+	 21636 13678
4621	0	0	Ki67+	 21636 13754
4622	0	0	Ki67+	 21651 13726
4623	0	0	Ki67+	 21660 13776
4624	0	0	Ki67+	 21660 14266
4625	0	0	Ki67+	 20867 14572
4626	0	0	Ki67+	 20867 14659
4627	0	0	Ki67+	 20867 14803
4628	0	0	Ki67+	 20869 14935
4629	0	0	Ki67+	 20876 14904
4630	0	0	Ki67+	 20878 14838
4631	0	0	Ki67+	 20879 14956
4632	0	0	Ki67+	 20880 14864
4633	0	0	Ki67+	 20882 14503
4634	0	0	Ki67+	 20883 14789
4635	0	0	Ki67+	 20887 14926
4636	0	0	Ki67+	 20890 15026
4637	0	0	Ki67+	 20891 14389
4638	0	0	Ki67+	 20895 14965
4639	0	0	Ki67+	 20896 14993
4640	0	0	Ki67+	 20905 14408
4641	0	0	Ki67+	 20905 14824
4642	0	0	Ki67+	 20912 14927
4643	0	0	Ki67+	 20914 14817
4644	0	0	Ki67+	 20920 14865
4645	0	0	Ki67+	 20929 14967
4646	0	0	Ki67+	 20935 14495
4647	0	0	Ki67+	 20936 14948
4648	0	0	Ki67+	 20946 14876
4649	0	0	Ki67+	 20946 14927
4650	0	0	Ki67+	 20950 14854
4651	0	0	Ki67+	 20953 14479
4652	0	0	Ki67+	 20956 14508
4653	0	0	Ki67+	 20958 14793
4654	0	0	Ki67+	 20963 14738
4655	0	0	Ki67+	 20971 14889
4656	0	0	Ki67+	 20974 14706
4657	0	0	Ki67+	 20981 14768
4658	0	0	Ki67+	 20984 14482
4659	0	0	Ki67+	 20984 14904
4660	0	0	Ki67+	 20988 14651
4661	0	0	Ki67+	 20988 14673
4662	0	0	Ki67+	 20988 14859
4663	0	0	Ki67+	 20992 14797
4664	0	0	Ki67+	 20996 14826
4665	0	0	Ki67+	 21004 14787
4666	0	0	Ki67+	 21005 14528
4667	0	0	Ki67+	 21008 14640
4668	0	0	Ki67+	 21011 14852
4669	0	0	Ki67+	 21016 14695
4670	0	0	Ki67+	 21016 14886
4671	0	0	Ki67+	 21018 14677
4672	0	0	Ki67+	 21022 14613
4673	0	0	Ki67+	 21029 14622
4674	0	0	Ki67+	 21034 14447
4675	0	0	Ki67+	 21041 14595
4676	0	0	Ki67+	 21043 14660
4677	0	0	Ki67+	 21048 14797
4678	0	0	Ki67+	 21048 14849
4679	0	0	Ki67+	 21058 14818
4680	0	0	Ki67+	 21058 14872
4681	0	0	Ki67+	 21059 14549
4682	0	0	Ki67+	 21063 14579
4683	0	0	Ki67+	 21068 14559
4684	0	0	Ki67+	 21073 14530
4685	0	0	Ki67+	 21077 14763
4686	0	0	Ki67+	 21094 14505
4687	0	0	Ki67+	 21111 14465
4688	0	0	Ki67+	 21114 14426
4689	0	0	Ki67+	 21120 14553
4690	0	0	Ki67+	 21126 14425
4691	0	0	Ki67+	 21129 14443
4692	0	0	Ki67+	 21136 14531
4693	0	0	Ki67+	 21139 14415
4694	0	0	Ki67+	 21149 14394
4695	0	0	Ki67+	 21158 14616
4696	0	0	Ki67+	 21176 14605
4697	0	0	Ki67+	 21188 14493
4698	0	0	Ki67+	 21193 14407
4699	0	0	Ki67+	 21215 14544
4700	0	0	Ki67+	 21222 14429
4701	0	0	Ki67+	 21224 14453
4702	0	0	Ki67+	 21225 14513
4703	0	0	Ki67+	 21249 14861
4704	0	0	Ki67+	 21249 14999
4705	0	0	Ki67+	 21258 14614
4706	0	0	Ki67+	 21260 14398
4707	0	0	Ki67+	 21262 14497
4708	0	0	Ki67+	 21264 14824
4709	0	0	Ki67+	 21269 14732
4710	0	0	Ki67+	 21276 14416
4711	0	0	Ki67+	 21278 14775
4712	0	0	Ki67+	 21285 14652
4713	0	0	Ki67+	 21285 14994
4714	0	0	Ki67+	 21286 14786
4715	0	0	Ki67+	 21291 14852
4716	0	0	Ki67+	 21301 14613
4717	0	0	Ki67+	 21301 14830
4718	0	0	Ki67+	 21304 14438
4719	0	0	Ki67+	 21307 14401
4720	0	0	Ki67+	 21309 14786
4721	0	0	Ki67+	 21313 14462
4722	0	0	Ki67+	 21314 14764
4723	0	0	Ki67+	 21315 14837
4724	0	0	Ki67+	 21315 14963
4725	0	0	Ki67+	 21323 14823
4726	0	0	Ki67+	 21334 14447
4727	0	0	Ki67+	 21337 14572
4728	0	0	Ki67+	 21339 14407
4729	0	0	Ki67+	 21339 14419
4730	0	0	Ki67+	 21343 14485
4731	0	0	Ki67+	 21343 14811
4732	0	0	Ki67+	 21358 14543
4733	0	0	Ki67+	 21360 14415
4734	0	0	Ki67+	 21364 14509
4735	0	0	Ki67+	 21366 14454
4736	0	0	Ki67+	 21367 14391
4737	0	0	Ki67+	 21372 14616
4738	0	0	Ki67+	 21372 15040
4739	0	0	Ki67+	 21374 14433
4740	0	0	Ki67+	 21374 14480
4741	0	0	Ki67+	 21375 14500
4742	0	0	Ki67+	 21380 15179
4743	0	0	Ki67+	 21385 14537
4744	0	0	Ki67+	 21386 15102
4745	0	0	Ki67+	 21392 14929
4746	0	0	Ki67+	 21395 14613
4747	0	0	Ki67+	 21396 14626
4748	0	0	Ki67+	 21398 14944
4749	0	0	Ki67+	 21401 14571
4750	0	0	Ki67+	 21406 15024
4751	0	0	Ki67+	 21408 14899
4752	0	0	Ki67+	 21408 15057
4753	0	0	Ki67+	 21413 14963
4754	0	0	Ki67+	 21417 14510
4755	0	0	Ki67+	 21419 14897
4756	0	0	Ki67+	 21421 14549
4757	0	0	Ki67+	 21425 14594
4758	0	0	Ki67+	 21429 14476
4759	0	0	Ki67+	 21429 14962
4760	0	0	Ki67+	 21431 15142
4761	0	0	Ki67+	 21434 15181
4762	0	0	Ki67+	 21435 14512
4763	0	0	Ki67+	 21440 14967
4764	0	0	Ki67+	 21443 14542
4765	0	0	Ki67+	 21444 14873
4766	0	0	Ki67+	 21446 14561
4767	0	0	Ki67+	 21450 14967
4768	0	0	Ki67+	 21452 15060
4769	0	0	Ki67+	 21464 14609
4770	0	0	Ki67+	 21465 14596
4771	0	0	Ki67+	 21465 15122
4772	0	0	Ki67+	 21468 14553
4773	0	0	Ki67+	 21469 14817
4774	0	0	Ki67+	 21472 15099
4775	0	0	Ki67+	 21478 14585
4776	0	0	Ki67+	 21480 14856
4777	0	0	Ki67+	 21485 15121
4778	0	0	Ki67+	 21491 14425
4779	0	0	Ki67+	 21493 14407
4780	0	0	Ki67+	 21509 14510
4781	0	0	Ki67+	 21514 14456
4782	0	0	Ki67+	 21516 14477
4783	0	0	Ki67+	 21521 14425
4784	0	0	Ki67+	 21522 15049
4785	0	0	Ki67+	 21531 15034
4786	0	0	Ki67+	 21535 14682
4787	0	0	Ki67+	 21540 14725
4788	0	0	Ki67+	 21541 14832
4789	0	0	Ki67+	 21545 15043
4790	0	0	Ki67+	 21548 14386
4791	0	0	Ki67+	 21554 14704
4792	0	0	Ki67+	 21558 14545
4793	0	0	Ki67+	 21566 15055
4794	0	0	Ki67+	 21569 15092
4795	0	0	Ki67+	 21571 14845
4796	0	0	Ki67+	 21578 15030
4797	0	0	Ki67+	 21578 15110
4798	0	0	Ki67+	 21582 15096
4799	0	0	Ki67+	 21584 14729
4800	0	0	Ki67+	 21585 14674
4801	0	0	Ki67+	 21602 14845
4802	0	0	Ki67+	 21605 14761
4803	0	0	Ki67+	 21606 14878
4804	0	0	Ki67+	 21608 15106
4805	0	0	Ki67+	 21610 15025
4806	0	0	Ki67+	 21613 14771
4807	0	0	Ki67+	 21616 14747
4808	0	0	Ki67+	 21616 15138
4809	0	0	Ki67+	 21627 14999
4810	0	0	Ki67+	 21629 15179
4811	0	0	Ki67+	 21631 14875
4812	0	0	Ki67+	 21634 14662
4813	0	0	Ki67+	 21634 14729
4814	0	0	Ki67+	 21638 15156
4815	0	0	Ki67+	 21640 14807
4816	0	0	Ki67+	 21648 14722
4817	0	0	Ki67+	 21649 15104
4818	0	0	Ki67+	 21650 15012
4819	0	0	Ki67+	 21656 14602
4820	0	0	Ki67+	 21660 14958
4821	0	0	Ki67+	 20872 15819
4822	0	0	Ki67+	 20878 15723
4823	0	0	Ki67+	 20878 15766
4824	0	0	Ki67+	 20885 15958
4825	0	0	Ki67+	 20895 15804
4826	0	0	Ki67+	 20899 15776
4827	0	0	Ki67+	 20904 15281
4828	0	0	Ki67+	 20913 15844
4829	0	0	Ki67+	 20925 15790
4830	0	0	Ki67+	 20929 15877
4831	0	0	Ki67+	 20936 15848
4832	0	0	Ki67+	 20951 15780
4833	0	0	Ki67+	 20952 15891
4834	0	0	Ki67+	 20955 15843
4835	0	0	Ki67+	 20959 15484
4836	0	0	Ki67+	 20976 15619
4837	0	0	Ki67+	 20983 15659
4838	0	0	Ki67+	 20984 15903
4839	0	0	Ki67+	 20988 15852
4840	0	0	Ki67+	 20991 15674
4841	0	0	Ki67+	 20995 15792
4842	0	0	Ki67+	 20999 15839
4843	0	0	Ki67+	 21002 15628
4844	0	0	Ki67+	 21008 15395
4845	0	0	Ki67+	 21008 15890
4846	0	0	Ki67+	 21011 15373
4847	0	0	Ki67+	 21025 15655
4848	0	0	Ki67+	 21031 15907
4849	0	0	Ki67+	 21038 15671
4850	0	0	Ki67+	 21048 15624
4851	0	0	Ki67+	 21054 15561
4852	0	0	Ki67+	 21058 15492
4853	0	0	Ki67+	 21059 15937
4854	0	0	Ki67+	 21063 15480
4855	0	0	Ki67+	 21083 15912
4856	0	0	Ki67+	 21101 15487
4857	0	0	Ki67+	 21110 15387
4858	0	0	Ki67+	 21113 15951
4859	0	0	Ki67+	 21127 15403
4860	0	0	Ki67+	 21129 15376
4861	0	0	Ki67+	 21141 15658
4862	0	0	Ki67+	 21141 15740
4863	0	0	Ki67+	 21143 15628
4864	0	0	Ki67+	 21147 15926
4865	0	0	Ki67+	 21150 15449
4866	0	0	Ki67+	 21164 15722
4867	0	0	Ki67+	 21168 15462
4868	0	0	Ki67+	 21172 15957
4869	0	0	Ki67+	 21174 15712
4870	0	0	Ki67+	 21177 15382
4871	0	0	Ki67+	 21179 15672
4872	0	0	Ki67+	 21180 15402
4873	0	0	Ki67+	 21194 15708
4874	0	0	Ki67+	 21194 15941
4875	0	0	Ki67+	 21199 15976
4876	0	0	Ki67+	 21200 15446
4877	0	0	Ki67+	 21205 15389
4878	0	0	Ki67+	 21205 15663
4879	0	0	Ki67+	 21220 15369
4880	0	0	Ki67+	 21221 15970
4881	0	0	Ki67+	 21233 15381
4882	0	0	Ki67+	 21240 15536
4883	0	0	Ki67+	 21263 15341
4884	0	0	Ki67+	 21273 15316
4885	0	0	Ki67+	 21274 15430
4886	0	0	Ki67+	 21277 15273
4887	0	0	Ki67+	 21280 15354
4888	0	0	Ki67+	 21285 15637
4889	0	0	Ki67+	 21288 15740
4890	0	0	Ki67+	 21292 15884
4891	0	0	Ki67+	 21294 15287
4892	0	0	Ki67+	 21300 15716
4893	0	0	Ki67+	 21314 15745
4894	0	0	Ki67+	 21314 15949
4895	0	0	Ki67+	 21319 15341
4896	0	0	Ki67+	 21322 15274
4897	0	0	Ki67+	 21323 15714
4898	0	0	Ki67+	 21336 15330
4899	0	0	Ki67+	 21341 15648
4900	0	0	Ki67+	 21343 15240
4901	0	0	Ki67+	 21348 15947
4902	0	0	Ki67+	 21352 15635
4903	0	0	Ki67+	 21353 15248
4904	0	0	Ki67+	 21353 15602
4905	0	0	Ki67+	 21355 15692
4906	0	0	Ki67+	 21361 15524
4907	0	0	Ki67+	 21363 15283
4908	0	0	Ki67+	 21363 15931
4909	0	0	Ki67+	 21367 15352
4910	0	0	Ki67+	 21368 15959
4911	0	0	Ki67+	 21372 15601
4912	0	0	Ki67+	 21381 15676
4913	0	0	Ki67+	 21386 15302
4914	0	0	Ki67+	 21399 15976
4915	0	0	Ki67+	 21401 15683
4916	0	0	Ki67+	 21407 15567
4917	0	0	Ki67+	 21418 15195
4918	0	0	Ki67+	 21418 15346
4919	0	0	Ki67+	 21419 15810
4920	0	0	Ki67+	 21421 15254
4921	0	0	Ki67+	 21426 15691
4922	0	0	Ki67+	 21428 15498
4923	0	0	Ki67+	 21434 15196
4924	0	0	Ki67+	 21436 15235
4925	0	0	Ki67+	 21436 15557
4926	0	0	Ki67+	 21439 15622
4927	0	0	Ki67+	 21441 15343
4928	0	0	Ki67+	 21446 15250
4929	0	0	Ki67+	 21461 15824
4930	0	0	Ki67+	 21470 15592
4931	0	0	Ki67+	 21479 15920
4932	0	0	Ki67+	 21483 15743
4933	0	0	Ki67+	 21490 15617
4934	0	0	Ki67+	 21491 15268
4935	0	0	Ki67+	 21493 15846
4936	0	0	Ki67+	 21494 15642
4937	0	0	Ki67+	 21495 15927
4938	0	0	Ki67+	 21506 15767
4939	0	0	Ki67+	 21509 15256
4940	0	0	Ki67+	 21509 15951
4941	0	0	Ki67+	 21510 15581
4942	0	0	Ki67+	 21510 15603
4943	0	0	Ki67+	 21515 15979
4944	0	0	Ki67+	 21517 15643
4945	0	0	Ki67+	 21522 15742
4946	0	0	Ki67+	 21522 15839
4947	0	0	Ki67+	 21523 15563
4948	0	0	Ki67+	 21527 15604
4949	0	0	Ki67+	 21529 15723
4950	0	0	Ki67+	 21540 15319
4951	0	0	Ki67+	 21543 15867
4952	0	0	Ki67+	 21552 15302
4953	0	0	Ki67+	 21553 15865
4954	0	0	Ki67+	 21567 15391
4955	0	0	Ki67+	 21571 15874
4956	0	0	Ki67+	 21607 15738
4957	0	0	Ki67+	 21611 15789
4958	0	0	Ki67+	 21613 15703
4959	0	0	Ki67+	 21614 15777
4960	0	0	Ki67+	 21630 15536
4961	0	0	Ki67+	 21633 15215
4962	0	0	Ki67+	 21635 15816
4963	0	0	Ki67+	 21642 15262
4964	0	0	Ki67+	 21653 15846
4965	0	0	Ki67+	 21654 15883
4966	0	0	Ki67+	 21662 15753
4967	0	0	Ki67+	 20872 16131
4968	0	0	Ki67+	 20878 16640
4969	0	0	Ki67+	 20878 16653
4970	0	0	Ki67+	 20878 16707
4971	0	0	Ki67+	 20891 16200
4972	0	0	Ki67+	 20896 16279
4973	0	0	Ki67+	 20920 16706
4974	0	0	Ki67+	 20927 16211
4975	0	0	Ki67+	 20939 16517
4976	0	0	Ki67+	 20959 16145
4977	0	0	Ki67+	 20960 16418
4978	0	0	Ki67+	 20964 16220
4979	0	0	Ki67+	 20977 16215
4980	0	0	Ki67+	 20983 16611
4981	0	0	Ki67+	 20984 16638
4982	0	0	Ki67+	 20985 16413
4983	0	0	Ki67+	 20995 16653
4984	0	0	Ki67+	 20996 16715
4985	0	0	Ki67+	 20998 16234
4986	0	0	Ki67+	 20999 16610
4987	0	0	Ki67+	 21000 16203
4988	0	0	Ki67+	 21008 16170
4989	0	0	Ki67+	 21014 16596
4990	0	0	Ki67+	 21014 16657
4991	0	0	Ki67+	 21022 16277
4992	0	0	Ki67+	 21027 16708
4993	0	0	Ki67+	 21029 16174
4994	0	0	Ki67+	 21035 16075
4995	0	0	Ki67+	 21035 16199
4996	0	0	Ki67+	 21035 16282
4997	0	0	Ki67+	 21036 16599
4998	0	0	Ki67+	 21040 16000
4999	0	0	Ki67+	 21041 16504
5000	0	0	Ki67+	 21043 16533
5001	0	0	Ki67+	 21044 16088
5002	0	0	Ki67+	 21049 16185
5003	0	0	Ki67+	 21055 16688
5004	0	0	Ki67+	 21058 15995
5005	0	0	Ki67+	 21059 16739
5006	0	0	Ki67+	 21070 16271
5007	0	0	Ki67+	 21077 16779
5008	0	0	Ki67+	 21082 16446
5009	0	0	Ki67+	 21083 16433
5010	0	0	Ki67+	 21083 16524
5011	0	0	Ki67+	 21090 16247
5012	0	0	Ki67+	 21091 15990
5013	0	0	Ki67+	 21091 16710
5014	0	0	Ki67+	 21099 16017
5015	0	0	Ki67+	 21099 16420
5016	0	0	Ki67+	 21101 16704
5017	0	0	Ki67+	 21104 16461
5018	0	0	Ki67+	 21111 16775
5019	0	0	Ki67+	 21115 16014
5020	0	0	Ki67+	 21123 16443
5021	0	0	Ki67+	 21127 16501
5022	0	0	Ki67+	 21129 16282
5023	0	0	Ki67+	 21139 16434
5024	0	0	Ki67+	 21141 16584
5025	0	0	Ki67+	 21142 16553
5026	0	0	Ki67+	 21143 16302
5027	0	0	Ki67+	 21146 16690
5028	0	0	Ki67+	 21151 16772
5029	0	0	Ki67+	 21152 16472
5030	0	0	Ki67+	 21156 16451
5031	0	0	Ki67+	 21158 16533
5032	0	0	Ki67+	 21158 16564
5033	0	0	Ki67+	 21160 16717
5034	0	0	Ki67+	 21170 15999
5035	0	0	Ki67+	 21170 16030
5036	0	0	Ki67+	 21178 16484
5037	0	0	Ki67+	 21186 16032
5038	0	0	Ki67+	 21188 16739
5039	0	0	Ki67+	 21189 16547
5040	0	0	Ki67+	 21192 16463
5041	0	0	Ki67+	 21202 16039
5042	0	0	Ki67+	 21205 16579
5043	0	0	Ki67+	 21206 16501
5044	0	0	Ki67+	 21206 16552
5045	0	0	Ki67+	 21213 16016
5046	0	0	Ki67+	 21216 16609
5047	0	0	Ki67+	 21226 16584
5048	0	0	Ki67+	 21227 16483
5049	0	0	Ki67+	 21241 16359
5050	0	0	Ki67+	 21241 16506
5051	0	0	Ki67+	 21246 16345
5052	0	0	Ki67+	 21258 16627
5053	0	0	Ki67+	 21262 16538
5054	0	0	Ki67+	 21273 16334
5055	0	0	Ki67+	 21273 16504
5056	0	0	Ki67+	 21273 16655
5057	0	0	Ki67+	 21280 16524
5058	0	0	Ki67+	 21282 16001
5059	0	0	Ki67+	 21291 16634
5060	0	0	Ki67+	 21294 16661
5061	0	0	Ki67+	 21298 16688
5062	0	0	Ki67+	 21303 16520
5063	0	0	Ki67+	 21304 16542
5064	0	0	Ki67+	 21311 16565
5065	0	0	Ki67+	 21323 16588
5066	0	0	Ki67+	 21334 16764
5067	0	0	Ki67+	 21335 16655
5068	0	0	Ki67+	 21348 16326
5069	0	0	Ki67+	 21349 16769
5070	0	0	Ki67+	 21354 16680
5071	0	0	Ki67+	 21359 16333
5072	0	0	Ki67+	 21368 16632
5073	0	0	Ki67+	 21379 16566
5074	0	0	Ki67+	 21383 16685
5075	0	0	Ki67+	 21388 16328
5076	0	0	Ki67+	 21391 16646
5077	0	0	Ki67+	 21394 16346
5078	0	0	Ki67+	 21397 16598
5079	0	0	Ki67+	 21405 16386
5080	0	0	Ki67+	 21416 16330
5081	0	0	Ki67+	 21419 16584
5082	0	0	Ki67+	 21424 16460
5083	0	0	Ki67+	 21425 16038
5084	0	0	Ki67+	 21430 16306
5085	0	0	Ki67+	 21430 16375
5086	0	0	Ki67+	 21432 16675
5087	0	0	Ki67+	 21435 16505
5088	0	0	Ki67+	 21439 16596
5089	0	0	Ki67+	 21441 16496
5090	0	0	Ki67+	 21443 16306
5091	0	0	Ki67+	 21445 16516
5092	0	0	Ki67+	 21446 16418
5093	0	0	Ki67+	 21449 16559
5094	0	0	Ki67+	 21450 16697
5095	0	0	Ki67+	 21451 16162
5096	0	0	Ki67+	 21453 16580
5097	0	0	Ki67+	 21456 16313
5098	0	0	Ki67+	 21457 16443
5099	0	0	Ki67+	 21461 16331
5100	0	0	Ki67+	 21465 16356
5101	0	0	Ki67+	 21474 16448
5102	0	0	Ki67+	 21474 16716
5103	0	0	Ki67+	 21479 16373
5104	0	0	Ki67+	 21479 16559
5105	0	0	Ki67+	 21480 16409
5106	0	0	Ki67+	 21484 16387
5107	0	0	Ki67+	 21484 16432
5108	0	0	Ki67+	 21486 16542
5109	0	0	Ki67+	 21497 16698
5110	0	0	Ki67+	 21498 16708
5111	0	0	Ki67+	 21502 16465
5112	0	0	Ki67+	 21502 16610
5113	0	0	Ki67+	 21504 16397
5114	0	0	Ki67+	 21507 16663
5115	0	0	Ki67+	 21520 16689
5116	0	0	Ki67+	 21520 16719
5117	0	0	Ki67+	 21534 16479
5118	0	0	Ki67+	 21540 16737
5119	0	0	Ki67+	 21543 16450
5120	0	0	Ki67+	 21545 16565
5121	0	0	Ki67+	 21547 16026
5122	0	0	Ki67+	 21547 16498
5123	0	0	Ki67+	 21550 16399
5124	0	0	Ki67+	 21554 16477
5125	0	0	Ki67+	 21559 16544
5126	0	0	Ki67+	 21561 16435
5127	0	0	Ki67+	 21566 16686
5128	0	0	Ki67+	 21567 16412
5129	0	0	Ki67+	 21569 16515
5130	0	0	Ki67+	 21571 16737
5131	0	0	Ki67+	 21572 16580
5132	0	0	Ki67+	 21577 16386
5133	0	0	Ki67+	 21578 16355
5134	0	0	Ki67+	 21578 16403
5135	0	0	Ki67+	 21581 16712
5136	0	0	Ki67+	 21586 16644
5137	0	0	Ki67+	 21588 16518
5138	0	0	Ki67+	 21591 16391
5139	0	0	Ki67+	 21595 16429
5140	0	0	Ki67+	 21602 16465
5141	0	0	Ki67+	 21611 16676
5142	0	0	Ki67+	 21617 16614
5143	0	0	Ki67+	 21618 16579
5144	0	0	Ki67+	 21623 16265
5145	0	0	Ki67+	 21626 16423
5146	0	0	Ki67+	 21629 16365
5147	0	0	Ki67+	 21631 16229
5148	0	0	Ki67+	 21634 16395
5149	0	0	Ki67+	 21635 16093
5150	0	0	Ki67+	 21641 16460
5151	0	0	Ki67+	 21653 16632
5152	0	0	Ki67+	 21656 16223
5153	0	0	Ki67+	 21656 16478
5154	0	0	Ki67+	 21657 16426
5155	0	0	Ki67+	 21657 16570
5156	0	0	Ki67+	 20871 17410
5157	0	0	Ki67+	 20877 17433
5158	0	0	Ki67+	 20898 17440
5159	0	0	Ki67+	 20904 17498
5160	0	0	Ki67+	 20907 17522
5161	0	0	Ki67+	 20914 17242
5162	0	0	Ki67+	 20914 17449
5163	0	0	Ki67+	 20915 17558
5164	0	0	Ki67+	 20918 16794
5165	0	0	Ki67+	 20935 17241
5166	0	0	Ki67+	 20953 17374
5167	0	0	Ki67+	 20954 17400
5168	0	0	Ki67+	 20970 17363
5169	0	0	Ki67+	 20984 17444
5170	0	0	Ki67+	 20992 17226
5171	0	0	Ki67+	 20992 17283
5172	0	0	Ki67+	 20993 16831
5173	0	0	Ki67+	 20996 16796
5174	0	0	Ki67+	 21002 16853
5175	0	0	Ki67+	 21006 16924
5176	0	0	Ki67+	 21007 17096
5177	0	0	Ki67+	 21007 17374
5178	0	0	Ki67+	 21013 17069
5179	0	0	Ki67+	 21017 16849
5180	0	0	Ki67+	 21018 16926
5181	0	0	Ki67+	 21021 17224
5182	0	0	Ki67+	 21025 17083
5183	0	0	Ki67+	 21027 16794
5184	0	0	Ki67+	 21030 17504
5185	0	0	Ki67+	 21032 16827
5186	0	0	Ki67+	 21039 16858
5187	0	0	Ki67+	 21039 17096
5188	0	0	Ki67+	 21042 16961
5189	0	0	Ki67+	 21042 17132
5190	0	0	Ki67+	 21048 17233
5191	0	0	Ki67+	 21048 17285
5192	0	0	Ki67+	 21050 16916
5193	0	0	Ki67+	 21054 17073
5194	0	0	Ki67+	 21054 17109
5195	0	0	Ki67+	 21057 17139
5196	0	0	Ki67+	 21058 17460
5197	0	0	Ki67+	 21066 17507
5198	0	0	Ki67+	 21067 16857
5199	0	0	Ki67+	 21068 16959
5200	0	0	Ki67+	 21073 17303
5201	0	0	Ki67+	 21075 17175
5202	0	0	Ki67+	 21076 17122
5203	0	0	Ki67+	 21083 17095
5204	0	0	Ki67+	 21088 17171
5205	0	0	Ki67+	 21088 17269
5206	0	0	Ki67+	 21090 16889
5207	0	0	Ki67+	 21098 16948
5208	0	0	Ki67+	 21100 17346
5209	0	0	Ki67+	 21101 17000
5210	0	0	Ki67+	 21105 17191
5211	0	0	Ki67+	 21105 17527
5212	0	0	Ki67+	 21109 17268
5213	0	0	Ki67+	 21112 16885
5214	0	0	Ki67+	 21115 17066
5215	0	0	Ki67+	 21116 16917
5216	0	0	Ki67+	 21116 17174
5217	0	0	Ki67+	 21121 16836
5218	0	0	Ki67+	 21121 17316
5219	0	0	Ki67+	 21122 16960
5220	0	0	Ki67+	 21125 17353
5221	0	0	Ki67+	 21127 17582
5222	0	0	Ki67+	 21128 17192
5223	0	0	Ki67+	 21128 17549
5224	0	0	Ki67+	 21130 17001
5225	0	0	Ki67+	 21131 16882
5226	0	0	Ki67+	 21134 16942
5227	0	0	Ki67+	 21137 17448
5228	0	0	Ki67+	 21138 17191
5229	0	0	Ki67+	 21138 17383
5230	0	0	Ki67+	 21140 16910
5231	0	0	Ki67+	 21143 16884
5232	0	0	Ki67+	 21144 17559
5233	0	0	Ki67+	 21147 17145
5234	0	0	Ki67+	 21150 17335
5235	0	0	Ki67+	 21150 17374
5236	0	0	Ki67+	 21152 16977
5237	0	0	Ki67+	 21152 17537
5238	0	0	Ki67+	 21156 17181
5239	0	0	Ki67+	 21161 17552
5240	0	0	Ki67+	 21163 17092
5241	0	0	Ki67+	 21163 17493
5242	0	0	Ki67+	 21165 16907
5243	0	0	Ki67+	 21167 17345
5244	0	0	Ki67+	 21168 17579
5245	0	0	Ki67+	 21170 17275
5246	0	0	Ki67+	 21175 17367
5247	0	0	Ki67+	 21175 17435
5248	0	0	Ki67+	 21175 17537
5249	0	0	Ki67+	 21176 16936
5250	0	0	Ki67+	 21176 17411
5251	0	0	Ki67+	 21180 17007
5252	0	0	Ki67+	 21180 17470
5253	0	0	Ki67+	 21181 17323
5254	0	0	Ki67+	 21190 17505
5255	0	0	Ki67+	 21191 17153
5256	0	0	Ki67+	 21193 16927
5257	0	0	Ki67+	 21196 17558
5258	0	0	Ki67+	 21197 16992
5259	0	0	Ki67+	 21199 17040
5260	0	0	Ki67+	 21199 17428
5261	0	0	Ki67+	 21202 17548
5262	0	0	Ki67+	 21206 17384
5263	0	0	Ki67+	 21209 17011
5264	0	0	Ki67+	 21212 17474
5265	0	0	Ki67+	 21212 17509
5266	0	0	Ki67+	 21215 17188
5267	0	0	Ki67+	 21217 17410
5268	0	0	Ki67+	 21218 17148
5269	0	0	Ki67+	 21218 17448
5270	0	0	Ki67+	 21220 17579
5271	0	0	Ki67+	 21221 16930
5272	0	0	Ki67+	 21226 17356
5273	0	0	Ki67+	 21226 17535
5274	0	0	Ki67+	 21227 17157
5275	0	0	Ki67+	 21228 17560
5276	0	0	Ki67+	 21229 17119
5277	0	0	Ki67+	 21232 16970
5278	0	0	Ki67+	 21236 17502
5279	0	0	Ki67+	 21237 17373
5280	0	0	Ki67+	 21239 17448
5281	0	0	Ki67+	 21241 17414
5282	0	0	Ki67+	 21242 17125
5283	0	0	Ki67+	 21249 16950
5284	0	0	Ki67+	 21250 17280
5285	0	0	Ki67+	 21251 17554
5286	0	0	Ki67+	 21254 16891
5287	0	0	Ki67+	 21255 17455
5288	0	0	Ki67+	 21259 16966
5289	0	0	Ki67+	 21259 17490
5290	0	0	Ki67+	 21263 17167
5291	0	0	Ki67+	 21264 17529
5292	0	0	Ki67+	 21265 16847
5293	0	0	Ki67+	 21266 17386
5294	0	0	Ki67+	 21267 17236
5295	0	0	Ki67+	 21269 17143
5296	0	0	Ki67+	 21273 17425
5297	0	0	Ki67+	 21276 17504
5298	0	0	Ki67+	 21277 17109
5299	0	0	Ki67+	 21277 17224
5300	0	0	Ki67+	 21280 17089
5301	0	0	Ki67+	 21281 17358
5302	0	0	Ki67+	 21281 17415
5303	0	0	Ki67+	 21284 16821
5304	0	0	Ki67+	 21286 16866
5305	0	0	Ki67+	 21288 17139
5306	0	0	Ki67+	 21290 17061
5307	0	0	Ki67+	 21293 17345
5308	0	0	Ki67+	 21298 17041
5309	0	0	Ki67+	 21299 17162
5310	0	0	Ki67+	 21301 17374
5311	0	0	Ki67+	 21301 17437
5312	0	0	Ki67+	 21303 16837
5313	0	0	Ki67+	 21304 17098
5314	0	0	Ki67+	 21310 17085
5315	0	0	Ki67+	 21318 17125
5316	0	0	Ki67+	 21326 17395
5317	0	0	Ki67+	 21329 17007
5318	0	0	Ki67+	 21329 17272
5319	0	0	Ki67+	 21337 17070
5320	0	0	Ki67+	 21347 17024
5321	0	0	Ki67+	 21348 17560
5322	0	0	Ki67+	 21352 17399
5323	0	0	Ki67+	 21357 17040
5324	0	0	Ki67+	 21364 16804
5325	0	0	Ki67+	 21374 16987
5326	0	0	Ki67+	 21375 17254
5327	0	0	Ki67+	 21375 17334
5328	0	0	Ki67+	 21375 17350
5329	0	0	Ki67+	 21375 17523
5330	0	0	Ki67+	 21377 16815
5331	0	0	Ki67+	 21381 17130
5332	0	0	Ki67+	 21384 17142
5333	0	0	Ki67+	 21385 17315
5334	0	0	Ki67+	 21388 17425
5335	0	0	Ki67+	 21388 17561
5336	0	0	Ki67+	 21391 17005
5337	0	0	Ki67+	 21395 16879
5338	0	0	Ki67+	 21397 17244
5339	0	0	Ki67+	 21400 16990
5340	0	0	Ki67+	 21400 17348
5341	0	0	Ki67+	 21407 16842
5342	0	0	Ki67+	 21416 17069
5343	0	0	Ki67+	 21420 17180
5344	0	0	Ki67+	 21424 16817
5345	0	0	Ki67+	 21424 17090
5346	0	0	Ki67+	 21425 16994
5347	0	0	Ki67+	 21433 16977
5348	0	0	Ki67+	 21433 17082
5349	0	0	Ki67+	 21436 17019
5350	0	0	Ki67+	 21441 17053
5351	0	0	Ki67+	 21451 17224
5352	0	0	Ki67+	 21464 17107
5353	0	0	Ki67+	 21465 17013
5354	0	0	Ki67+	 21475 17046
5355	0	0	Ki67+	 21476 16821
5356	0	0	Ki67+	 21476 16961
5357	0	0	Ki67+	 21477 16879
5358	0	0	Ki67+	 21477 17141
5359	0	0	Ki67+	 21478 17190
5360	0	0	Ki67+	 21481 17306
5361	0	0	Ki67+	 21486 17206
5362	0	0	Ki67+	 21489 16991
5363	0	0	Ki67+	 21490 17106
5364	0	0	Ki67+	 21491 17522
5365	0	0	Ki67+	 21492 16954
5366	0	0	Ki67+	 21495 17296
5367	0	0	Ki67+	 21501 17542
5368	0	0	Ki67+	 21511 16937
5369	0	0	Ki67+	 21518 17013
5370	0	0	Ki67+	 21522 17205
5371	0	0	Ki67+	 21523 16822
5372	0	0	Ki67+	 21523 17001
5373	0	0	Ki67+	 21524 16965
5374	0	0	Ki67+	 21532 17221
5375	0	0	Ki67+	 21547 16820
5376	0	0	Ki67+	 21551 16994
5377	0	0	Ki67+	 21568 17066
5378	0	0	Ki67+	 21583 16981
5379	0	0	Ki67+	 21593 16852
5380	0	0	Ki67+	 21597 17533
5381	0	0	Ki67+	 21599 16969
5382	0	0	Ki67+	 21607 17411
5383	0	0	Ki67+	 21610 16984
5384	0	0	Ki67+	 21627 17517
5385	0	0	Ki67+	 21646 17328
5386	0	0	Ki67+	 21650 17578
5387	0	0	Ki67+	 21654 17359
5388	0	0	Ki67+	 20881 18327
5389	0	0	Ki67+	 20885 18253
5390	0	0	Ki67+	 20886 17952
5391	0	0	Ki67+	 20890 18363
5392	0	0	Ki67+	 20894 18158
5393	0	0	Ki67+	 20897 18122
5394	0	0	Ki67+	 20898 17937
5395	0	0	Ki67+	 20898 18052
5396	0	0	Ki67+	 20901 18096
5397	0	0	Ki67+	 20908 18134
5398	0	0	Ki67+	 20908 18221
5399	0	0	Ki67+	 20908 18336
5400	0	0	Ki67+	 20909 18016
5401	0	0	Ki67+	 20910 17983
5402	0	0	Ki67+	 20912 18174
5403	0	0	Ki67+	 20913 18254
5404	0	0	Ki67+	 20917 18081
5405	0	0	Ki67+	 20918 18354
5406	0	0	Ki67+	 20919 17598
5407	0	0	Ki67+	 20921 18063
5408	0	0	Ki67+	 20925 18113
5409	0	0	Ki67+	 20932 18152
5410	0	0	Ki67+	 20932 18200
5411	0	0	Ki67+	 20935 18135
5412	0	0	Ki67+	 20936 17653
5413	0	0	Ki67+	 20936 18225
5414	0	0	Ki67+	 20937 18247
5415	0	0	Ki67+	 20941 18320
5416	0	0	Ki67+	 20945 18283
5417	0	0	Ki67+	 20946 18357
5418	0	0	Ki67+	 20987 17620
5419	0	0	Ki67+	 20994 17655
5420	0	0	Ki67+	 21006 17697
5421	0	0	Ki67+	 21012 17688
5422	0	0	Ki67+	 21015 17648
5423	0	0	Ki67+	 21021 17635
5424	0	0	Ki67+	 21055 17699
5425	0	0	Ki67+	 21069 17777
5426	0	0	Ki67+	 21080 18094
5427	0	0	Ki67+	 21086 17882
5428	0	0	Ki67+	 21098 17864
5429	0	0	Ki67+	 21099 17840
5430	0	0	Ki67+	 21099 17991
5431	0	0	Ki67+	 21114 17704
5432	0	0	Ki67+	 21114 17912
5433	0	0	Ki67+	 21115 17980
5434	0	0	Ki67+	 21117 17586
5435	0	0	Ki67+	 21131 17994
5436	0	0	Ki67+	 21135 18051
5437	0	0	Ki67+	 21136 17932
5438	0	0	Ki67+	 21138 17631
5439	0	0	Ki67+	 21140 17740
5440	0	0	Ki67+	 21141 17981
5441	0	0	Ki67+	 21145 17603
5442	0	0	Ki67+	 21148 18216
5443	0	0	Ki67+	 21151 18157
5444	0	0	Ki67+	 21153 18256
5445	0	0	Ki67+	 21154 17692
5446	0	0	Ki67+	 21157 17945
5447	0	0	Ki67+	 21157 18047
5448	0	0	Ki67+	 21157 18320
5449	0	0	Ki67+	 21161 17905
5450	0	0	Ki67+	 21163 17671
5451	0	0	Ki67+	 21166 17884
5452	0	0	Ki67+	 21168 17787
5453	0	0	Ki67+	 21170 17652
5454	0	0	Ki67+	 21171 17978
5455	0	0	Ki67+	 21173 18171
5456	0	0	Ki67+	 21178 18030
5457	0	0	Ki67+	 21180 17669
5458	0	0	Ki67+	 21180 18073
5459	0	0	Ki67+	 21182 17749
5460	0	0	Ki67+	 21184 18337
5461	0	0	Ki67+	 21188 17585
5462	0	0	Ki67+	 21189 17941
5463	0	0	Ki67+	 21194 17771
5464	0	0	Ki67+	 21204 17804
5465	0	0	Ki67+	 21205 17962
5466	0	0	Ki67+	 21206 17653
5467	0	0	Ki67+	 21206 18330
5468	0	0	Ki67+	 21207 18368
5469	0	0	Ki67+	 21209 18079
5470	0	0	Ki67+	 21211 17636
5471	0	0	Ki67+	 21218 18308
5472	0	0	Ki67+	 21219 17761
5473	0	0	Ki67+	 21220 17735
5474	0	0	Ki67+	 21222 17806
5475	0	0	Ki67+	 21227 18004
5476	0	0	Ki67+	 21231 18375
5477	0	0	Ki67+	 21232 17599
5478	0	0	Ki67+	 21239 17901
5479	0	0	Ki67+	 21240 18346
5480	0	0	Ki67+	 21241 17741
5481	0	0	Ki67+	 21244 18282
5482	0	0	Ki67+	 21244 18314
5483	0	0	Ki67+	 21262 17669
5484	0	0	Ki67+	 21263 17691
5485	0	0	Ki67+	 21276 18343
5486	0	0	Ki67+	 21278 17595
5487	0	0	Ki67+	 21278 18229
5488	0	0	Ki67+	 21279 17700
5489	0	0	Ki67+	 21279 18260
5490	0	0	Ki67+	 21283 17733
5491	0	0	Ki67+	 21286 18318
5492	0	0	Ki67+	 21294 18229
5493	0	0	Ki67+	 21296 17678
5494	0	0	Ki67+	 21296 18179
5495	0	0	Ki67+	 21298 17822
5496	0	0	Ki67+	 21300 18252
5497	0	0	Ki67+	 21301 17740
5498	0	0	Ki67+	 21309 18274
5499	0	0	Ki67+	 21312 18206
5500	0	0	Ki67+	 21314 17838
5501	0	0	Ki67+	 21322 18176
5502	0	0	Ki67+	 21329 18235
5503	0	0	Ki67+	 21331 17823
5504	0	0	Ki67+	 21341 17735
5505	0	0	Ki67+	 21354 18210
5506	0	0	Ki67+	 21364 17750
5507	0	0	Ki67+	 21365 18195
5508	0	0	Ki67+	 21366 17717
5509	0	0	Ki67+	 21372 18092
5510	0	0	Ki67+	 21373 17948
5511	0	0	Ki67+	 21379 17630
5512	0	0	Ki67+	 21386 18223
5513	0	0	Ki67+	 21392 18044
5514	0	0	Ki67+	 21395 18099
5515	0	0	Ki67+	 21397 17897
5516	0	0	Ki67+	 21400 17595
5517	0	0	Ki67+	 21402 18214
5518	0	0	Ki67+	 21411 18267
5519	0	0	Ki67+	 21416 18062
5520	0	0	Ki67+	 21419 18228
5521	0	0	Ki67+	 21420 17833
5522	0	0	Ki67+	 21421 18101
5523	0	0	Ki67+	 21422 18253
5524	0	0	Ki67+	 21435 18283
5525	0	0	Ki67+	 21437 18117
5526	0	0	Ki67+	 21437 18331
5527	0	0	Ki67+	 21439 18217
5528	0	0	Ki67+	 21447 17801
5529	0	0	Ki67+	 21449 18345
5530	0	0	Ki67+	 21450 18058
5531	0	0	Ki67+	 21451 17770
5532	0	0	Ki67+	 21451 18312
5533	0	0	Ki67+	 21452 18369
5534	0	0	Ki67+	 21458 17851
5535	0	0	Ki67+	 21458 18238
5536	0	0	Ki67+	 21461 18200
5537	0	0	Ki67+	 21464 17821
5538	0	0	Ki67+	 21465 18110
5539	0	0	Ki67+	 21467 18332
5540	0	0	Ki67+	 21469 18011
5541	0	0	Ki67+	 21470 17922
5542	0	0	Ki67+	 21471 18369
5543	0	0	Ki67+	 21473 17852
5544	0	0	Ki67+	 21474 17986
5545	0	0	Ki67+	 21477 17959
5546	0	0	Ki67+	 21477 18227
5547	0	0	Ki67+	 21480 18200
5548	0	0	Ki67+	 21481 18120
5549	0	0	Ki67+	 21482 18271
5550	0	0	Ki67+	 21482 18311
5551	0	0	Ki67+	 21486 18249
5552	0	0	Ki67+	 21492 17704
5553	0	0	Ki67+	 21495 17823
5554	0	0	Ki67+	 21502 17780
5555	0	0	Ki67+	 21504 18172
5556	0	0	Ki67+	 21506 18343
5557	0	0	Ki67+	 21507 18292
5558	0	0	Ki67+	 21516 18218
5559	0	0	Ki67+	 21520 17768
5560	0	0	Ki67+	 21535 17781
5561	0	0	Ki67+	 21537 18197
5562	0	0	Ki67+	 21541 18217
5563	0	0	Ki67+	 21552 17694
5564	0	0	Ki67+	 21562 18362
5565	0	0	Ki67+	 21570 18042
5566	0	0	Ki67+	 21577 17696
5567	0	0	Ki67+	 21627 18355
5568	0	0	Ki67+	 21629 18299
5569	0	0	Ki67+	 21633 18275
5570	0	0	Ki67+	 21637 18089
5571	0	0	Ki67+	 21638 18331
5572	0	0	Ki67+	 21652 17913
5573	0	0	Ki67+	 21657 18211
5574	0	0	Ki67+	 21660 18301
5575	0	0	Ki67+	 20867 18743
5576	0	0	Ki67+	 20867 18760
5577	0	0	Ki67+	 20872 18728
5578	0	0	Ki67+	 20883 18761
5579	0	0	Ki67+	 20901 18418
5580	0	0	Ki67+	 20902 18710
5581	0	0	Ki67+	 20913 18390
5582	0	0	Ki67+	 20917 18718
5583	0	0	Ki67+	 20918 18959
5584	0	0	Ki67+	 20919 18441
5585	0	0	Ki67+	 20923 18999
5586	0	0	Ki67+	 20930 18429
5587	0	0	Ki67+	 20932 18684
5588	0	0	Ki67+	 20944 18453
5589	0	0	Ki67+	 20947 18442
5590	0	0	Ki67+	 20969 18469
5591	0	0	Ki67+	 20983 18840
5592	0	0	Ki67+	 20995 18866
5593	0	0	Ki67+	 21011 18851
5594	0	0	Ki67+	 21023 18879
5595	0	0	Ki67+	 21038 18791
5596	0	0	Ki67+	 21040 18448
5597	0	0	Ki67+	 21046 18753
5598	0	0	Ki67+	 21051 18509
5599	0	0	Ki67+	 21053 18829
5600	0	0	Ki67+	 21055 18465
5601	0	0	Ki67+	 21062 18656
5602	0	0	Ki67+	 21063 18769
5603	0	0	Ki67+	 21067 18687
5604	0	0	Ki67+	 21068 18485
5605	0	0	Ki67+	 21068 18725
5606	0	0	Ki67+	 21073 18631
5607	0	0	Ki67+	 21076 18703
5608	0	0	Ki67+	 21080 18513
5609	0	0	Ki67+	 21083 18426
5610	0	0	Ki67+	 21086 18546
5611	0	0	Ki67+	 21088 18685
5612	0	0	Ki67+	 21090 18585
5613	0	0	Ki67+	 21091 18664
5614	0	0	Ki67+	 21092 18626
5615	0	0	Ki67+	 21133 19062
5616	0	0	Ki67+	 21136 19100
5617	0	0	Ki67+	 21136 19113
5618	0	0	Ki67+	 21142 18734
5619	0	0	Ki67+	 21148 18699
5620	0	0	Ki67+	 21163 18413
5621	0	0	Ki67+	 21171 18392
5622	0	0	Ki67+	 21178 18488
5623	0	0	Ki67+	 21181 19143
5624	0	0	Ki67+	 21181 19181
5625	0	0	Ki67+	 21190 18516
5626	0	0	Ki67+	 21191 18385
5627	0	0	Ki67+	 21199 18544
5628	0	0	Ki67+	 21200 19182
5629	0	0	Ki67+	 21209 18630
5630	0	0	Ki67+	 21210 18460
5631	0	0	Ki67+	 21212 19176
5632	0	0	Ki67+	 21214 18491
5633	0	0	Ki67+	 21216 18412
5634	0	0	Ki67+	 21216 18670
5635	0	0	Ki67+	 21220 18641
5636	0	0	Ki67+	 21222 18695
5637	0	0	Ki67+	 21223 18797
5638	0	0	Ki67+	 21224 18710
5639	0	0	Ki67+	 21224 18755
5640	0	0	Ki67+	 21227 18457
5641	0	0	Ki67+	 21234 18545
5642	0	0	Ki67+	 21234 18662
5643	0	0	Ki67+	 21253 18691
5644	0	0	Ki67+	 21262 18758
5645	0	0	Ki67+	 21265 18846
5646	0	0	Ki67+	 21283 18842
5647	0	0	Ki67+	 21289 18573
5648	0	0	Ki67+	 21291 18630
5649	0	0	Ki67+	 21308 18530
5650	0	0	Ki67+	 21320 18528
5651	0	0	Ki67+	 21320 18627
5652	0	0	Ki67+	 21321 18495
5653	0	0	Ki67+	 21333 18562
5654	0	0	Ki67+	 21336 18843
5655	0	0	Ki67+	 21337 19051
5656	0	0	Ki67+	 21340 18602
5657	0	0	Ki67+	 21342 19123
5658	0	0	Ki67+	 21343 18540
5659	0	0	Ki67+	 21343 18945
5660	0	0	Ki67+	 21349 18811
5661	0	0	Ki67+	 21351 19170
5662	0	0	Ki67+	 21356 18604
5663	0	0	Ki67+	 21358 18538
5664	0	0	Ki67+	 21358 18853
5665	0	0	Ki67+	 21358 18938
5666	0	0	Ki67+	 21363 18487
5667	0	0	Ki67+	 21364 19162
5668	0	0	Ki67+	 21365 18966
5669	0	0	Ki67+	 21368 18685
5670	0	0	Ki67+	 21369 18522
5671	0	0	Ki67+	 21369 19095
5672	0	0	Ki67+	 21370 18432
5673	0	0	Ki67+	 21371 18398
5674	0	0	Ki67+	 21373 18550
5675	0	0	Ki67+	 21373 18914
5676	0	0	Ki67+	 21375 18937
5677	0	0	Ki67+	 21377 18493
5678	0	0	Ki67+	 21379 18505
5679	0	0	Ki67+	 21383 18476
5680	0	0	Ki67+	 21385 18880
5681	0	0	Ki67+	 21386 18806
5682	0	0	Ki67+	 21392 18929
5683	0	0	Ki67+	 21396 18442
5684	0	0	Ki67+	 21397 18697
5685	0	0	Ki67+	 21399 18410
5686	0	0	Ki67+	 21400 18723
5687	0	0	Ki67+	 21401 18464
5688	0	0	Ki67+	 21402 18987
5689	0	0	Ki67+	 21403 18953
5690	0	0	Ki67+	 21406 18496
5691	0	0	Ki67+	 21410 18913
5692	0	0	Ki67+	 21411 19100
5693	0	0	Ki67+	 21416 18720
5694	0	0	Ki67+	 21416 18844
5695	0	0	Ki67+	 21417 18818
5696	0	0	Ki67+	 21423 18387
5697	0	0	Ki67+	 21424 18445
5698	0	0	Ki67+	 21424 18965
5699	0	0	Ki67+	 21429 18403
5700	0	0	Ki67+	 21430 18783
5701	0	0	Ki67+	 21430 19110
5702	0	0	Ki67+	 21432 18662
5703	0	0	Ki67+	 21432 19154
5704	0	0	Ki67+	 21433 18745
5705	0	0	Ki67+	 21435 18689
5706	0	0	Ki67+	 21437 18911
5707	0	0	Ki67+	 21439 19173
5708	0	0	Ki67+	 21442 18818
5709	0	0	Ki67+	 21443 18866
5710	0	0	Ki67+	 21444 19137
5711	0	0	Ki67+	 21447 18770
5712	0	0	Ki67+	 21448 18682
5713	0	0	Ki67+	 21449 18598
5714	0	0	Ki67+	 21449 18947
5715	0	0	Ki67+	 21451 18982
5716	0	0	Ki67+	 21455 18632
5717	0	0	Ki67+	 21459 18646
5718	0	0	Ki67+	 21459 19020
5719	0	0	Ki67+	 21459 19101
5720	0	0	Ki67+	 21460 18927
5721	0	0	Ki67+	 21461 19164
5722	0	0	Ki67+	 21464 18619
5723	0	0	Ki67+	 21465 19181
5724	0	0	Ki67+	 21470 19007
5725	0	0	Ki67+	 21471 19053
5726	0	0	Ki67+	 21472 18479
5727	0	0	Ki67+	 21472 18785
5728	0	0	Ki67+	 21472 18872
5729	0	0	Ki67+	 21475 18593
5730	0	0	Ki67+	 21476 18736
5731	0	0	Ki67+	 21478 18655
5732	0	0	Ki67+	 21478 19024
5733	0	0	Ki67+	 21480 19130
5734	0	0	Ki67+	 21483 18770
5735	0	0	Ki67+	 21483 18971
5736	0	0	Ki67+	 21484 18513
5737	0	0	Ki67+	 21484 18941
5738	0	0	Ki67+	 21486 19106
5739	0	0	Ki67+	 21489 18875
5740	0	0	Ki67+	 21491 18782
5741	0	0	Ki67+	 21495 18631
5742	0	0	Ki67+	 21497 18468
5743	0	0	Ki67+	 21499 18621
5744	0	0	Ki67+	 21500 18582
5745	0	0	Ki67+	 21506 18737
5746	0	0	Ki67+	 21507 18703
5747	0	0	Ki67+	 21511 18546
5748	0	0	Ki67+	 21516 18614
5749	0	0	Ki67+	 21521 18523
5750	0	0	Ki67+	 21528 18723
5751	0	0	Ki67+	 21559 18839
5752	0	0	Ki67+	 21624 18479
5753	0	0	Ki67+	 21625 18537
5754	0	0	Ki67+	 21632 18559
5755	0	0	Ki67+	 21633 18611
5756	0	0	Ki67+	 21637 18490
5757	0	0	Ki67+	 21648 18580
5758	0	0	Ki67+	 21649 18656
5759	0	0	Ki67+	 21651 18431
5760	0	0	Ki67+	 21652 18630
5761	0	0	Ki67+	 21654 18599
5762	0	0	Ki67+	 21656 18524
5763	0	0	Ki67+	 21660 18476
5764	0	0	Ki67+	 21660 18558
5765	0	0	Ki67+	 20873 19358
5766	0	0	Ki67+	 20873 19445
5767	0	0	Ki67+	 20876 19478
5768	0	0	Ki67+	 20876 19713
5769	0	0	Ki67+	 20883 19389
5770	0	0	Ki67+	 20886 19823
5771	0	0	Ki67+	 20894 19446
5772	0	0	Ki67+	 20899 19694
5773	0	0	Ki67+	 20903 19338
5774	0	0	Ki67+	 20914 19406
5775	0	0	Ki67+	 20915 19448
5776	0	0	Ki67+	 20915 19826
5777	0	0	Ki67+	 20917 19802
5778	0	0	Ki67+	 20929 19795
5779	0	0	Ki67+	 20932 19444
5780	0	0	Ki67+	 20944 19514
5781	0	0	Ki67+	 20948 19803
5782	0	0	Ki67+	 20949 19748
5783	0	0	Ki67+	 20951 19449
5784	0	0	Ki67+	 20952 19528
5785	0	0	Ki67+	 20952 19826
5786	0	0	Ki67+	 20971 19669
5787	0	0	Ki67+	 20974 19812
5788	0	0	Ki67+	 20979 19837
5789	0	0	Ki67+	 20984 19719
5790	0	0	Ki67+	 20991 19451
5791	0	0	Ki67+	 20992 19516
5792	0	0	Ki67+	 20993 19504
5793	0	0	Ki67+	 20993 19691
5794	0	0	Ki67+	 20998 19310
5795	0	0	Ki67+	 20998 19575
5796	0	0	Ki67+	 21004 19630
5797	0	0	Ki67+	 21005 19671
5798	0	0	Ki67+	 21007 19704
5799	0	0	Ki67+	 21008 19780
5800	0	0	Ki67+	 21012 19605
5801	0	0	Ki67+	 21013 19745
5802	0	0	Ki67+	 21014 19594
5803	0	0	Ki67+	 21015 19486
5804	0	0	Ki67+	 21031 19647
5805	0	0	Ki67+	 21031 19771
5806	0	0	Ki67+	 21040 19628
5807	0	0	Ki67+	 21040 19841
5808	0	0	Ki67+	 21047 19706
5809	0	0	Ki67+	 21048 19592
5810	0	0	Ki67+	 21052 19740
5811	0	0	Ki67+	 21061 19584
5812	0	0	Ki67+	 21062 19653
5813	0	0	Ki67+	 21071 19385
5814	0	0	Ki67+	 21076 19665
5815	0	0	Ki67+	 21082 19699
5816	0	0	Ki67+	 21082 19746
5817	0	0	Ki67+	 21094 19633
5818	0	0	Ki67+	 21097 19432
5819	0	0	Ki67+	 21099 19446
5820	0	0	Ki67+	 21108 19709
5821	0	0	Ki67+	 21122 19753
5822	0	0	Ki67+	 21161 19937
5823	0	0	Ki67+	 21207 19263
5824	0	0	Ki67+	 21260 19792
5825	0	0	Ki67+	 21262 19696
5826	0	0	Ki67+	 21291 19818
5827	0	0	Ki67+	 21296 19804
5828	0	0	Ki67+	 21312 19872
5829	0	0	Ki67+	 21318 19969
5830	0	0	Ki67+	 21322 19837
5831	0	0	Ki67+	 21322 19867
5832	0	0	Ki67+	 21344 19205
5833	0	0	Ki67+	 21354 19909
5834	0	0	Ki67+	 21355 19857
5835	0	0	Ki67+	 21374 19217
5836	0	0	Ki67+	 21380 19450
5837	0	0	Ki67+	 21393 19545
5838	0	0	Ki67+	 21397 19447
5839	0	0	Ki67+	 21400 19213
5840	0	0	Ki67+	 21401 19232
5841	0	0	Ki67+	 21404 19251
5842	0	0	Ki67+	 21409 19185
5843	0	0	Ki67+	 21413 19529
5844	0	0	Ki67+	 21414 19278
5845	0	0	Ki67+	 21427 19606
5846	0	0	Ki67+	 21432 19209
5847	0	0	Ki67+	 21432 19241
5848	0	0	Ki67+	 21432 19281
5849	0	0	Ki67+	 21436 19299
5850	0	0	Ki67+	 21444 19261
5851	0	0	Ki67+	 21459 19228
5852	0	0	Ki67+	 21464 19546
5853	0	0	Ki67+	 21471 19275
5854	0	0	Ki67+	 21473 19208
5855	0	0	Ki67+	 21477 19239
5856	0	0	Ki67+	 21477 19585
5857	0	0	Ki67+	 21480 19670
5858	0	0	Ki67+	 21500 19190
5859	0	0	Ki67+	 21501 19609
5860	0	0	Ki67+	 21510 19685
5861	0	0	Ki67+	 21516 19188
5862	0	0	Ki67+	 21519 19660
5863	0	0	Ki67+	 21521 19359
5864	0	0	Ki67+	 21524 19733
5865	0	0	Ki67+	 21526 19705
5866	0	0	Ki67+	 21544 19753
5867	0	0	Ki67+	 21545 19233
5868	0	0	Ki67+	 21546 19813
5869	0	0	Ki67+	 21553 19777
5870	0	0	Ki67+	 21554 19597
5871	0	0	Ki67+	 21555 19367
5872	0	0	Ki67+	 21559 19642
5873	0	0	Ki67+	 21560 19856
5874	0	0	Ki67+	 21563 19746
5875	0	0	Ki67+	 21572 19726
5876	0	0	Ki67+	 21575 19207
5877	0	0	Ki67+	 21576 19816
5878	0	0	Ki67+	 21581 19370
5879	0	0	Ki67+	 21581 19880
5880	0	0	Ki67+	 21583 19233
5881	0	0	Ki67+	 21592 19840
5882	0	0	Ki67+	 21595 19826
5883	0	0	Ki67+	 21599 19908
5884	0	0	Ki67+	 21600 19870
5885	0	0	Ki67+	 21601 19765
5886	0	0	Ki67+	 21611 19229
5887	0	0	Ki67+	 21612 19384
5888	0	0	Ki67+	 21617 19685
5889	0	0	Ki67+	 21621 19398
5890	0	0	Ki67+	 21626 19797
5891	0	0	Ki67+	 21637 19229
5892	0	0	Ki67+	 21662 19944
5893	0	0	Ki67+	 20873 20114
5894	0	0	Ki67+	 20917 20150
5895	0	0	Ki67+	 20921 20332
5896	0	0	Ki67+	 20946 20362
5897	0	0	Ki67+	 20955 20199
5898	0	0	Ki67+	 21002 20297
5899	0	0	Ki67+	 21025 20099
5900	0	0	Ki67+	 21025 20301
5901	0	0	Ki67+	 21026 20173
5902	0	0	Ki67+	 21040 20352
5903	0	0	Ki67+	 21046 20263
5904	0	0	Ki67+	 21057 20547
5905	0	0	Ki67+	 21058 20764
5906	0	0	Ki67+	 21060 20148
5907	0	0	Ki67+	 21065 20330
5908	0	0	Ki67+	 21067 20132
5909	0	0	Ki67+	 21071 20076
5910	0	0	Ki67+	 21072 20287
5911	0	0	Ki67+	 21077 20716
5912	0	0	Ki67+	 21078 20220
5913	0	0	Ki67+	 21083 20341
5914	0	0	Ki67+	 21084 20476
5915	0	0	Ki67+	 21090 20086
5916	0	0	Ki67+	 21091 20117
5917	0	0	Ki67+	 21091 20145
5918	0	0	Ki67+	 21095 20229
5919	0	0	Ki67+	 21104 20302
5920	0	0	Ki67+	 21108 20249
5921	0	0	Ki67+	 21110 20723
5922	0	0	Ki67+	 21116 20090
5923	0	0	Ki67+	 21120 20452
5924	0	0	Ki67+	 21124 20209
5925	0	0	Ki67+	 21125 20485
5926	0	0	Ki67+	 21128 20273
5927	0	0	Ki67+	 21129 20240
5928	0	0	Ki67+	 21131 20007
5929	0	0	Ki67+	 21134 20095
5930	0	0	Ki67+	 21139 20450
5931	0	0	Ki67+	 21151 20079
5932	0	0	Ki67+	 21161 20257
5933	0	0	Ki67+	 21162 20046
5934	0	0	Ki67+	 21176 20075
5935	0	0	Ki67+	 21185 20761
5936	0	0	Ki67+	 21204 20781
5937	0	0	Ki67+	 21226 20448
5938	0	0	Ki67+	 21260 20115
5939	0	0	Ki67+	 21270 20741
5940	0	0	Ki67+	 21272 20780
5941	0	0	Ki67+	 21275 20344
5942	0	0	Ki67+	 21276 20732
5943	0	0	Ki67+	 21283 20454
5944	0	0	Ki67+	 21287 20296
5945	0	0	Ki67+	 21293 19985
5946	0	0	Ki67+	 21293 20282
5947	0	0	Ki67+	 21295 20347
5948	0	0	Ki67+	 21312 20448
5949	0	0	Ki67+	 21314 20171
5950	0	0	Ki67+	 21315 20380
5951	0	0	Ki67+	 21318 20695
5952	0	0	Ki67+	 21330 20064
5953	0	0	Ki67+	 21332 20452
5954	0	0	Ki67+	 21335 20381
5955	0	0	Ki67+	 21354 19991
5956	0	0	Ki67+	 21356 20429
5957	0	0	Ki67+	 21369 19987
5958	0	0	Ki67+	 21369 20366
5959	0	0	Ki67+	 21376 20181
5960	0	0	Ki67+	 21378 20703
5961	0	0	Ki67+	 21407 19989
5962	0	0	Ki67+	 21412 20731
5963	0	0	Ki67+	 21431 20736
5964	0	0	Ki67+	 21435 20762
5965	0	0	Ki67+	 21441 20217
5966	0	0	Ki67+	 21449 20773
5967	0	0	Ki67+	 21463 20215
5968	0	0	Ki67+	 21490 20340
5969	0	0	Ki67+	 21502 20370
5970	0	0	Ki67+	 21511 20777
5971	0	0	Ki67+	 21531 20374
5972	0	0	Ki67+	 21542 20407
5973	0	0	Ki67+	 21561 20622
5974	0	0	Ki67+	 21566 20447
5975	0	0	Ki67+	 21621 20471
5976	0	0	Ki67+	 21624 20442
5977	0	0	Ki67+	 21638 20404
5978	0	0	Ki67+	 21640 20437
5979	0	0	Ki67+	 21650 20504
5980	0	0	Ki67+	 21660 20450
5981	0	0	Ki67+	 20888 21151
5982	0	0	Ki67+	 20925 21162
5983	0	0	Ki67+	 21201 20822
5984	0	0	Ki67+	 21265 20813
5985	0	0	Ki67+	 21268 21566
5986	0	0	Ki67+	 21296 20802
5987	0	0	Ki67+	 21314 20984
5988	0	0	Ki67+	 21334 20994
5989	0	0	Ki67+	 21386 21033
5990	0	0	Ki67+	 21398 21071
5991	0	0	Ki67+	 21425 20791
5992	0	0	Ki67+	 21427 21043
5993	0	0	Ki67+	 21441 20816
5994	0	0	Ki67+	 21453 20862
5995	0	0	Ki67+	 21483 20837
5996	0	0	Ki67+	 21486 21075
5997	0	0	Ki67+	 21501 21072
5998	0	0	Ki67+	 21523 20918
5999	0	0	Ki67+	 21524 21499
6000	0	0	Ki67+	 21575 20959
6001	0	0	Ki67+	 21585 21114
6002	0	0	Ki67+	 21590 20917
6003	0	0	Ki67+	 21596 21126
6004	0	0	Ki67+	 21600 20950
6005	0	0	Ki67+	 21614 20909
6006	0	0	Ki67+	 21630 20972
6007	0	0	Ki67+	 20946 24150
6008	0	0	Ki67+	 21560 25408
6009	0	0	Ki67+	 21387 26142
6010	0	0	Ki67+	 20867 27698
6011	0	0	Ki67+	 21257 27474
6012	0	0	Ki67+	 21140 27999
6013	0	0	Ki67+	 21542 30377
6014	0	0	Ki67+	 21581 30332
6015	0	0	Ki67+	 21601 30326
6016	0	0	Ki67+	 21647 30249
6017	0	0	Ki67+	 21657 30186
6018	0	0	Ki67+	 21661 30205
6019	0	0	Ki67+	 20948 31014
6020	0	0	Ki67+	 20949 30911
6021	0	0	Ki67+	 20964 30877
6022	0	0	Ki67+	 20976 30847
6023	0	0	Ki67+	 21044 30929
6024	0	0	Ki67+	 21229 30653
6025	0	0	Ki67+	 21249 30915
6026	0	0	Ki67+	 21259 30905
6027	0	0	Ki67+	 21307 30815
6028	0	0	Ki67+	 21322 30721
6029	0	0	Ki67+	 21347 30577
6030	0	0	Ki67+	 21362 30541
6031	0	0	Ki67+	 21373 30529
6032	0	0	Ki67+	 21374 30598
6033	0	0	Ki67+	 21404 30453
6034	0	0	Ki67+	 21437 30423
6035	0	0	Ki67+	 21455 30495
6036	0	0	Ki67+	 21470 30548
6037	0	0	Ki67+	 21481 30509
6038	0	0	Ki67+	 21741 10250
6039	0	0	Ki67+	 21735 10510
6040	0	0	Ki67+	 21699 13000
6041	0	0	Ki67+	 21991 13110
6042	0	0	Ki67+	 22314 13426
6043	0	0	Ki67+	 21668 13850
6044	0	0	Ki67+	 21672 13788
6045	0	0	Ki67+	 21679 13816
6046	0	0	Ki67+	 21684 13764
6047	0	0	Ki67+	 21688 14384
6048	0	0	Ki67+	 21697 14175
6049	0	0	Ki67+	 21711 14078
6050	0	0	Ki67+	 21714 14359
6051	0	0	Ki67+	 21745 14073
6052	0	0	Ki67+	 21750 14040
6053	0	0	Ki67+	 21760 14443
6054	0	0	Ki67+	 21782 14302
6055	0	0	Ki67+	 21783 14432
6056	0	0	Ki67+	 21788 14031
6057	0	0	Ki67+	 21805 14433
6058	0	0	Ki67+	 21847 14440
6059	0	0	Ki67+	 21852 14050
6060	0	0	Ki67+	 21855 14156
6061	0	0	Ki67+	 21866 14019
6062	0	0	Ki67+	 21867 14033
6063	0	0	Ki67+	 21886 14053
6064	0	0	Ki67+	 21897 14076
6065	0	0	Ki67+	 21901 14164
6066	0	0	Ki67+	 21901 14206
6067	0	0	Ki67+	 21922 14224
6068	0	0	Ki67+	 21934 14182
6069	0	0	Ki67+	 21940 14260
6070	0	0	Ki67+	 21955 14077
6071	0	0	Ki67+	 21958 14202
6072	0	0	Ki67+	 21961 14250
6073	0	0	Ki67+	 21964 14271
6074	0	0	Ki67+	 21988 14210
6075	0	0	Ki67+	 21989 14094
6076	0	0	Ki67+	 21993 14245
6077	0	0	Ki67+	 22002 14273
6078	0	0	Ki67+	 22006 13796
6079	0	0	Ki67+	 22007 14309
6080	0	0	Ki67+	 22008 14285
6081	0	0	Ki67+	 22010 13993
6082	0	0	Ki67+	 22022 13792
6083	0	0	Ki67+	 22026 14323
6084	0	0	Ki67+	 22031 14106
6085	0	0	Ki67+	 22034 14240
6086	0	0	Ki67+	 22038 13814
6087	0	0	Ki67+	 22044 14271
6088	0	0	Ki67+	 22050 14399
6089	0	0	Ki67+	 22069 14267
6090	0	0	Ki67+	 22096 13748
6091	0	0	Ki67+	 22097 14022
6092	0	0	Ki67+	 22116 14251
6093	0	0	Ki67+	 22122 14289
6094	0	0	Ki67+	 22133 14271
6095	0	0	Ki67+	 22134 14322
6096	0	0	Ki67+	 22154 14066
6097	0	0	Ki67+	 22170 14368
6098	0	0	Ki67+	 22172 14303
6099	0	0	Ki67+	 22177 14406
6100	0	0	Ki67+	 22190 14371
6101	0	0	Ki67+	 22191 14349
6102	0	0	Ki67+	 22193 14076
6103	0	0	Ki67+	 22201 14425
6104	0	0	Ki67+	 22213 14272
6105	0	0	Ki67+	 22224 14266
6106	0	0	Ki67+	 22224 14340
6107	0	0	Ki67+	 22236 14320
6108	0	0	Ki67+	 22267 14346
6109	0	0	Ki67+	 22338 14234
6110	0	0	Ki67+	 22358 14286
6111	0	0	Ki67+	 22361 14275
6112	0	0	Ki67+	 22362 14304
6113	0	0	Ki67+	 22381 14250
6114	0	0	Ki67+	 22384 14279
6115	0	0	Ki67+	 22398 14318
6116	0	0	Ki67+	 22411 14407
6117	0	0	Ki67+	 22414 14432
6118	0	0	Ki67+	 22433 14400
6119	0	0	Ki67+	 22435 14326
6120	0	0	Ki67+	 22444 14420
6121	0	0	Ki67+	 22453 14286
6122	0	0	Ki67+	 22458 14302
6123	0	0	Ki67+	 22458 14334
6124	0	0	Ki67+	 21666 14807
6125	0	0	Ki67+	 21678 14579
6126	0	0	Ki67+	 21684 14812
6127	0	0	Ki67+	 21685 15130
6128	0	0	Ki67+	 21689 14704
6129	0	0	Ki67+	 21694 14852
6130	0	0	Ki67+	 21700 14492
6131	0	0	Ki67+	 21700 14549
6132	0	0	Ki67+	 21702 15233
6133	0	0	Ki67+	 21707 14524
6134	0	0	Ki67+	 21708 14563
6135	0	0	Ki67+	 21708 14815
6136	0	0	Ki67+	 21708 14940
6137	0	0	Ki67+	 21713 14866
6138	0	0	Ki67+	 21713 15134
6139	0	0	Ki67+	 21716 14592
6140	0	0	Ki67+	 21718 15174
6141	0	0	Ki67+	 21719 14902
6142	0	0	Ki67+	 21720 14536
6143	0	0	Ki67+	 21723 14680
6144	0	0	Ki67+	 21723 14717
6145	0	0	Ki67+	 21725 14617
6146	0	0	Ki67+	 21727 14733
6147	0	0	Ki67+	 21729 14826
6148	0	0	Ki67+	 21734 14573
6149	0	0	Ki67+	 21736 14466
6150	0	0	Ki67+	 21743 14588
6151	0	0	Ki67+	 21746 14878
6152	0	0	Ki67+	 21748 14630
6153	0	0	Ki67+	 21748 14898
6154	0	0	Ki67+	 21756 14741
6155	0	0	Ki67+	 21759 14511
6156	0	0	Ki67+	 21762 14622
6157	0	0	Ki67+	 21763 14847
6158	0	0	Ki67+	 21775 14725
6159	0	0	Ki67+	 21776 14900
6160	0	0	Ki67+	 21788 14703
6161	0	0	Ki67+	 21790 14451
6162	0	0	Ki67+	 21791 14648
6163	0	0	Ki67+	 21796 14936
6164	0	0	Ki67+	 21801 14883
6165	0	0	Ki67+	 21804 14479
6166	0	0	Ki67+	 21806 14752
6167	0	0	Ki67+	 21806 15232
6168	0	0	Ki67+	 21812 14728
6169	0	0	Ki67+	 21814 14496
6170	0	0	Ki67+	 21817 14453
6171	0	0	Ki67+	 21822 15232
6172	0	0	Ki67+	 21824 15106
6173	0	0	Ki67+	 21826 15129
6174	0	0	Ki67+	 21828 14469
6175	0	0	Ki67+	 21829 14939
6176	0	0	Ki67+	 21831 15010
6177	0	0	Ki67+	 21834 14907
6178	0	0	Ki67+	 21836 14606
6179	0	0	Ki67+	 21841 14547
6180	0	0	Ki67+	 21846 15152
6181	0	0	Ki67+	 21847 14498
6182	0	0	Ki67+	 21847 14522
6183	0	0	Ki67+	 21850 14567
6184	0	0	Ki67+	 21850 15012
6185	0	0	Ki67+	 21851 14951
6186	0	0	Ki67+	 21854 14476
6187	0	0	Ki67+	 21854 15175
6188	0	0	Ki67+	 21855 14931
6189	0	0	Ki67+	 21857 14898
6190	0	0	Ki67+	 21858 14680
6191	0	0	Ki67+	 21859 14759
6192	0	0	Ki67+	 21860 14459
6193	0	0	Ki67+	 21865 14514
6194	0	0	Ki67+	 21865 14671
6195	0	0	Ki67+	 21866 14586
6196	0	0	Ki67+	 21867 15076
6197	0	0	Ki67+	 21868 14555
6198	0	0	Ki67+	 21868 14711
6199	0	0	Ki67+	 21869 15047
6200	0	0	Ki67+	 21870 14540
6201	0	0	Ki67+	 21871 14996
6202	0	0	Ki67+	 21871 15095
6203	0	0	Ki67+	 21873 14661
6204	0	0	Ki67+	 21873 15153
6205	0	0	Ki67+	 21879 14718
6206	0	0	Ki67+	 21882 14940
6207	0	0	Ki67+	 21887 14531
6208	0	0	Ki67+	 21887 14710
6209	0	0	Ki67+	 21890 15179
6210	0	0	Ki67+	 21892 14734
6211	0	0	Ki67+	 21903 15017
6212	0	0	Ki67+	 21908 15159
6213	0	0	Ki67+	 21909 14632
6214	0	0	Ki67+	 21911 14737
6215	0	0	Ki67+	 21913 14802
6216	0	0	Ki67+	 21916 15194
6217	0	0	Ki67+	 21918 14857
6218	0	0	Ki67+	 21919 14761
6219	0	0	Ki67+	 21923 15158
6220	0	0	Ki67+	 21926 14882
6221	0	0	Ki67+	 21928 14970
6222	0	0	Ki67+	 21929 14827
6223	0	0	Ki67+	 21932 15059
6224	0	0	Ki67+	 21933 14739
6225	0	0	Ki67+	 21938 14838
6226	0	0	Ki67+	 21944 14776
6227	0	0	Ki67+	 21945 14857
6228	0	0	Ki67+	 21951 15054
6229	0	0	Ki67+	 21953 14654
6230	0	0	Ki67+	 21955 15003
6231	0	0	Ki67+	 21971 15168
6232	0	0	Ki67+	 21972 14762
6233	0	0	Ki67+	 21975 14643
6234	0	0	Ki67+	 21975 14832
6235	0	0	Ki67+	 21975 15135
6236	0	0	Ki67+	 21981 15194
6237	0	0	Ki67+	 21986 14915
6238	0	0	Ki67+	 21989 15111
6239	0	0	Ki67+	 21990 14986
6240	0	0	Ki67+	 21992 14656
6241	0	0	Ki67+	 21997 14698
6242	0	0	Ki67+	 22004 15169
6243	0	0	Ki67+	 22005 15046
6244	0	0	Ki67+	 22008 15130
6245	0	0	Ki67+	 22009 15201
6246	0	0	Ki67+	 22015 14699
6247	0	0	Ki67+	 22018 15098
6248	0	0	Ki67+	 22023 14842
6249	0	0	Ki67+	 22028 14901
6250	0	0	Ki67+	 22029 14961
6251	0	0	Ki67+	 22031 15209
6252	0	0	Ki67+	 22036 14668
6253	0	0	Ki67+	 22040 15041
6254	0	0	Ki67+	 22041 14793
6255	0	0	Ki67+	 22043 14926
6256	0	0	Ki67+	 22043 15174
6257	0	0	Ki67+	 22047 14858
6258	0	0	Ki67+	 22048 15150
6259	0	0	Ki67+	 22056 14949
6260	0	0	Ki67+	 22065 15067
6261	0	0	Ki67+	 22065 15203
6262	0	0	Ki67+	 22066 15022
6263	0	0	Ki67+	 22069 15175
6264	0	0	Ki67+	 22072 14683
6265	0	0	Ki67+	 22074 14929
6266	0	0	Ki67+	 22076 14986
6267	0	0	Ki67+	 22083 15227
6268	0	0	Ki67+	 22086 14999
6269	0	0	Ki67+	 22089 14757
6270	0	0	Ki67+	 22091 14986
6271	0	0	Ki67+	 22092 14880
6272	0	0	Ki67+	 22108 15115
6273	0	0	Ki67+	 22112 14861
6274	0	0	Ki67+	 22113 14545
6275	0	0	Ki67+	 22113 15146
6276	0	0	Ki67+	 22118 14731
6277	0	0	Ki67+	 22121 14750
6278	0	0	Ki67+	 22124 15034
6279	0	0	Ki67+	 22128 15074
6280	0	0	Ki67+	 22131 15157
6281	0	0	Ki67+	 22139 14886
6282	0	0	Ki67+	 22139 15086
6283	0	0	Ki67+	 22141 14850
6284	0	0	Ki67+	 22142 15121
6285	0	0	Ki67+	 22144 14727
6286	0	0	Ki67+	 22144 14920
6287	0	0	Ki67+	 22144 15068
6288	0	0	Ki67+	 22149 15151
6289	0	0	Ki67+	 22153 14710
6290	0	0	Ki67+	 22159 14697
6291	0	0	Ki67+	 22159 14880
6292	0	0	Ki67+	 22160 14976
6293	0	0	Ki67+	 22165 14927
6294	0	0	Ki67+	 22167 14744
6295	0	0	Ki67+	 22168 14962
6296	0	0	Ki67+	 22168 15091
6297	0	0	Ki67+	 22173 15152
6298	0	0	Ki67+	 22174 14899
6299	0	0	Ki67+	 22175 14812
6300	0	0	Ki67+	 22187 14802
6301	0	0	Ki67+	 22188 14761
6302	0	0	Ki67+	 22196 14714
6303	0	0	Ki67+	 22196 14946
6304	0	0	Ki67+	 22202 14458
6305	0	0	Ki67+	 22206 15168
6306	0	0	Ki67+	 22210 14984
6307	0	0	Ki67+	 22214 14787
6308	0	0	Ki67+	 22215 14662
6309	0	0	Ki67+	 22216 15015
6310	0	0	Ki67+	 22217 14458
6311	0	0	Ki67+	 22220 14997
6312	0	0	Ki67+	 22234 14836
6313	0	0	Ki67+	 22235 14857
6314	0	0	Ki67+	 22246 14457
6315	0	0	Ki67+	 22246 14478
6316	0	0	Ki67+	 22247 15018
6317	0	0	Ki67+	 22248 14763
6318	0	0	Ki67+	 22254 15008
6319	0	0	Ki67+	 22263 14499
6320	0	0	Ki67+	 22266 14878
6321	0	0	Ki67+	 22266 15021
6322	0	0	Ki67+	 22267 14861
6323	0	0	Ki67+	 22268 14804
6324	0	0	Ki67+	 22274 14459
6325	0	0	Ki67+	 22274 14494
6326	0	0	Ki67+	 22282 14515
6327	0	0	Ki67+	 22286 14988
6328	0	0	Ki67+	 22294 14477
6329	0	0	Ki67+	 22299 14894
6330	0	0	Ki67+	 22300 14927
6331	0	0	Ki67+	 22301 15002
6332	0	0	Ki67+	 22302 14461
6333	0	0	Ki67+	 22304 15079
6334	0	0	Ki67+	 22306 14474
6335	0	0	Ki67+	 22306 14916
6336	0	0	Ki67+	 22319 15103
6337	0	0	Ki67+	 22323 14981
6338	0	0	Ki67+	 22331 14934
6339	0	0	Ki67+	 22342 14655
6340	0	0	Ki67+	 22343 15033
6341	0	0	Ki67+	 22351 14665
6342	0	0	Ki67+	 22360 14918
6343	0	0	Ki67+	 22362 15079
6344	0	0	Ki67+	 22365 14987
6345	0	0	Ki67+	 22367 14938
6346	0	0	Ki67+	 22381 14469
6347	0	0	Ki67+	 22395 15027
6348	0	0	Ki67+	 22398 14999
6349	0	0	Ki67+	 22399 14533
6350	0	0	Ki67+	 22404 14477
6351	0	0	Ki67+	 22405 14456
6352	0	0	Ki67+	 22416 14491
6353	0	0	Ki67+	 22418 14514
6354	0	0	Ki67+	 22422 15155
6355	0	0	Ki67+	 22429 15177
6356	0	0	Ki67+	 22432 14683
6357	0	0	Ki67+	 22437 14520
6358	0	0	Ki67+	 22441 14547
6359	0	0	Ki67+	 22450 15127
6360	0	0	Ki67+	 21671 15880
6361	0	0	Ki67+	 21681 15585
6362	0	0	Ki67+	 21684 15432
6363	0	0	Ki67+	 21692 15492
6364	0	0	Ki67+	 21707 15598
6365	0	0	Ki67+	 21712 15884
6366	0	0	Ki67+	 21714 15586
6367	0	0	Ki67+	 21721 15851
6368	0	0	Ki67+	 21726 15659
6369	0	0	Ki67+	 21727 15890
6370	0	0	Ki67+	 21735 15504
6371	0	0	Ki67+	 21736 15392
6372	0	0	Ki67+	 21742 15424
6373	0	0	Ki67+	 21743 15620
6374	0	0	Ki67+	 21744 15577
6375	0	0	Ki67+	 21745 15284
6376	0	0	Ki67+	 21746 15881
6377	0	0	Ki67+	 21749 15653
6378	0	0	Ki67+	 21750 15477
6379	0	0	Ki67+	 21751 15384
6380	0	0	Ki67+	 21751 15521
6381	0	0	Ki67+	 21757 15827
6382	0	0	Ki67+	 21759 15551
6383	0	0	Ki67+	 21762 15772
6384	0	0	Ki67+	 21766 15635
6385	0	0	Ki67+	 21767 15853
6386	0	0	Ki67+	 21770 15664
6387	0	0	Ki67+	 21777 15357
6388	0	0	Ki67+	 21785 15389
6389	0	0	Ki67+	 21789 15840
6390	0	0	Ki67+	 21790 15420
6391	0	0	Ki67+	 21791 15644
6392	0	0	Ki67+	 21792 15878
6393	0	0	Ki67+	 21793 15299
6394	0	0	Ki67+	 21796 15654
6395	0	0	Ki67+	 21803 15750
6396	0	0	Ki67+	 21805 15854
6397	0	0	Ki67+	 21814 15506
6398	0	0	Ki67+	 21818 15633
6399	0	0	Ki67+	 21818 15722
6400	0	0	Ki67+	 21821 15579
6401	0	0	Ki67+	 21823 15408
6402	0	0	Ki67+	 21823 15528
6403	0	0	Ki67+	 21826 15868
6404	0	0	Ki67+	 21840 15722
6405	0	0	Ki67+	 21841 15525
6406	0	0	Ki67+	 21842 15704
6407	0	0	Ki67+	 21851 15749
6408	0	0	Ki67+	 21854 15785
6409	0	0	Ki67+	 21862 15645
6410	0	0	Ki67+	 21862 16015
6411	0	0	Ki67+	 21863 15381
6412	0	0	Ki67+	 21867 15624
6413	0	0	Ki67+	 21870 15422
6414	0	0	Ki67+	 21875 15753
6415	0	0	Ki67+	 21879 15784
6416	0	0	Ki67+	 21882 15718
6417	0	0	Ki67+	 21886 15442
6418	0	0	Ki67+	 21891 15883
6419	0	0	Ki67+	 21893 15531
6420	0	0	Ki67+	 21902 15622
6421	0	0	Ki67+	 21907 15443
6422	0	0	Ki67+	 21909 15816
6423	0	0	Ki67+	 21913 15802
6424	0	0	Ki67+	 21914 15764
6425	0	0	Ki67+	 21919 15662
6426	0	0	Ki67+	 21919 15686
6427	0	0	Ki67+	 21920 15719
6428	0	0	Ki67+	 21921 15749
6429	0	0	Ki67+	 21936 15418
6430	0	0	Ki67+	 21940 15320
6431	0	0	Ki67+	 21941 15464
6432	0	0	Ki67+	 21944 15663
6433	0	0	Ki67+	 21948 15717
6434	0	0	Ki67+	 21950 15797
6435	0	0	Ki67+	 21952 15553
6436	0	0	Ki67+	 21956 15440
6437	0	0	Ki67+	 21957 15326
6438	0	0	Ki67+	 21957 15775
6439	0	0	Ki67+	 21958 15358
6440	0	0	Ki67+	 21960 15381
6441	0	0	Ki67+	 21960 15525
6442	0	0	Ki67+	 21972 15750
6443	0	0	Ki67+	 21974 15992
6444	0	0	Ki67+	 21975 15657
6445	0	0	Ki67+	 21984 15727
6446	0	0	Ki67+	 21986 15536
6447	0	0	Ki67+	 21995 15338
6448	0	0	Ki67+	 21997 15259
6449	0	0	Ki67+	 22003 15427
6450	0	0	Ki67+	 22010 15739
6451	0	0	Ki67+	 22016 15687
6452	0	0	Ki67+	 22018 15260
6453	0	0	Ki67+	 22019 16014
6454	0	0	Ki67+	 22020 15428
6455	0	0	Ki67+	 22021 15659
6456	0	0	Ki67+	 22027 15715
6457	0	0	Ki67+	 22030 15460
6458	0	0	Ki67+	 22030 15558
6459	0	0	Ki67+	 22043 15272
6460	0	0	Ki67+	 22046 15705
6461	0	0	Ki67+	 22047 15333
6462	0	0	Ki67+	 22047 15607
6463	0	0	Ki67+	 22053 15532
6464	0	0	Ki67+	 22059 15985
6465	0	0	Ki67+	 22061 15356
6466	0	0	Ki67+	 22061 15442
6467	0	0	Ki67+	 22061 15524
6468	0	0	Ki67+	 22061 15631
6469	0	0	Ki67+	 22067 15451
6470	0	0	Ki67+	 22068 15265
6471	0	0	Ki67+	 22070 16018
6472	0	0	Ki67+	 22071 15990
6473	0	0	Ki67+	 22076 15339
6474	0	0	Ki67+	 22083 15658
6475	0	0	Ki67+	 22086 15625
6476	0	0	Ki67+	 22088 15297
6477	0	0	Ki67+	 22088 15853
6478	0	0	Ki67+	 22091 15367
6479	0	0	Ki67+	 22099 15270
6480	0	0	Ki67+	 22102 15977
6481	0	0	Ki67+	 22103 15493
6482	0	0	Ki67+	 22105 15815
6483	0	0	Ki67+	 22107 15347
6484	0	0	Ki67+	 22107 15743
6485	0	0	Ki67+	 22109 15465
6486	0	0	Ki67+	 22111 15802
6487	0	0	Ki67+	 22115 15490
6488	0	0	Ki67+	 22117 15991
6489	0	0	Ki67+	 22118 15842
6490	0	0	Ki67+	 22120 15513
6491	0	0	Ki67+	 22125 15361
6492	0	0	Ki67+	 22129 15332
6493	0	0	Ki67+	 22130 15871
6494	0	0	Ki67+	 22133 15379
6495	0	0	Ki67+	 22145 15333
6496	0	0	Ki67+	 22152 15523
6497	0	0	Ki67+	 22157 15363
6498	0	0	Ki67+	 22158 15433
6499	0	0	Ki67+	 22159 16021
6500	0	0	Ki67+	 22160 15886
6501	0	0	Ki67+	 22169 15398
6502	0	0	Ki67+	 22169 15785
6503	0	0	Ki67+	 22174 15558
6504	0	0	Ki67+	 22177 15332
6505	0	0	Ki67+	 22186 15911
6506	0	0	Ki67+	 22188 16025
6507	0	0	Ki67+	 22189 15683
6508	0	0	Ki67+	 22191 15558
6509	0	0	Ki67+	 22191 15787
6510	0	0	Ki67+	 22192 15933
6511	0	0	Ki67+	 22200 15372
6512	0	0	Ki67+	 22202 15438
6513	0	0	Ki67+	 22203 15319
6514	0	0	Ki67+	 22203 15412
6515	0	0	Ki67+	 22205 16030
6516	0	0	Ki67+	 22212 15555
6517	0	0	Ki67+	 22217 15990
6518	0	0	Ki67+	 22222 15792
6519	0	0	Ki67+	 22226 15918
6520	0	0	Ki67+	 22239 15605
6521	0	0	Ki67+	 22239 15802
6522	0	0	Ki67+	 22244 15713
6523	0	0	Ki67+	 22253 16006
6524	0	0	Ki67+	 22256 15942
6525	0	0	Ki67+	 22257 15422
6526	0	0	Ki67+	 22273 15621
6527	0	0	Ki67+	 22274 15705
6528	0	0	Ki67+	 22277 15587
6529	0	0	Ki67+	 22282 15602
6530	0	0	Ki67+	 22289 15825
6531	0	0	Ki67+	 22292 15717
6532	0	0	Ki67+	 22294 15776
6533	0	0	Ki67+	 22296 15370
6534	0	0	Ki67+	 22301 15933
6535	0	0	Ki67+	 22303 15699
6536	0	0	Ki67+	 22309 15447
6537	0	0	Ki67+	 22314 15555
6538	0	0	Ki67+	 22316 15599
6539	0	0	Ki67+	 22319 15780
6540	0	0	Ki67+	 22327 15673
6541	0	0	Ki67+	 22329 15406
6542	0	0	Ki67+	 22331 15476
6543	0	0	Ki67+	 22338 15738
6544	0	0	Ki67+	 22344 15621
6545	0	0	Ki67+	 22346 15415
6546	0	0	Ki67+	 22350 15807
6547	0	0	Ki67+	 22354 15353
6548	0	0	Ki67+	 22361 15607
6549	0	0	Ki67+	 22362 15818
6550	0	0	Ki67+	 22378 15392
6551	0	0	Ki67+	 22385 15717
6552	0	0	Ki67+	 22387 15463
6553	0	0	Ki67+	 22389 15425
6554	0	0	Ki67+	 22393 15342
6555	0	0	Ki67+	 22394 15533
6556	0	0	Ki67+	 22396 15958
6557	0	0	Ki67+	 22407 15937
6558	0	0	Ki67+	 22415 15982
6559	0	0	Ki67+	 22421 15362
6560	0	0	Ki67+	 22422 15386
6561	0	0	Ki67+	 22422 15947
6562	0	0	Ki67+	 22423 15922
6563	0	0	Ki67+	 22444 15984
6564	0	0	Ki67+	 22452 15337
6565	0	0	Ki67+	 21665 16351
6566	0	0	Ki67+	 21679 16311
6567	0	0	Ki67+	 21682 16213
6568	0	0	Ki67+	 21691 16324
6569	0	0	Ki67+	 21712 16264
6570	0	0	Ki67+	 21712 16315
6571	0	0	Ki67+	 21712 16333
6572	0	0	Ki67+	 21715 16344
6573	0	0	Ki67+	 21721 16234
6574	0	0	Ki67+	 21737 16343
6575	0	0	Ki67+	 21745 16634
6576	0	0	Ki67+	 21758 16243
6577	0	0	Ki67+	 21773 16261
6578	0	0	Ki67+	 21773 16379
6579	0	0	Ki67+	 21775 16401
6580	0	0	Ki67+	 21777 16132
6581	0	0	Ki67+	 21785 16371
6582	0	0	Ki67+	 21787 16288
6583	0	0	Ki67+	 21790 16105
6584	0	0	Ki67+	 21799 16415
6585	0	0	Ki67+	 21808 16361
6586	0	0	Ki67+	 21810 16120
6587	0	0	Ki67+	 21816 16154
6588	0	0	Ki67+	 21817 16285
6589	0	0	Ki67+	 21827 16299
6590	0	0	Ki67+	 21836 16330
6591	0	0	Ki67+	 21838 16430
6592	0	0	Ki67+	 21846 16268
6593	0	0	Ki67+	 21849 16336
6594	0	0	Ki67+	 21851 16304
6595	0	0	Ki67+	 21868 16295
6596	0	0	Ki67+	 21872 16276
6597	0	0	Ki67+	 21882 16304
6598	0	0	Ki67+	 21883 16150
6599	0	0	Ki67+	 21890 16451
6600	0	0	Ki67+	 21895 16303
6601	0	0	Ki67+	 21910 16689
6602	0	0	Ki67+	 21913 16421
6603	0	0	Ki67+	 21914 16214
6604	0	0	Ki67+	 21931 16212
6605	0	0	Ki67+	 21934 16680
6606	0	0	Ki67+	 21948 16255
6607	0	0	Ki67+	 21955 16779
6608	0	0	Ki67+	 21964 16233
6609	0	0	Ki67+	 21964 16750
6610	0	0	Ki67+	 21979 16049
6611	0	0	Ki67+	 21980 16289
6612	0	0	Ki67+	 21982 16151
6613	0	0	Ki67+	 21983 16765
6614	0	0	Ki67+	 21987 16698
6615	0	0	Ki67+	 21991 16342
6616	0	0	Ki67+	 21996 16319
6617	0	0	Ki67+	 21999 16791
6618	0	0	Ki67+	 22001 16159
6619	0	0	Ki67+	 22005 16056
6620	0	0	Ki67+	 22011 16145
6621	0	0	Ki67+	 22011 16715
6622	0	0	Ki67+	 22021 16158
6623	0	0	Ki67+	 22027 16828
6624	0	0	Ki67+	 22043 16073
6625	0	0	Ki67+	 22048 16214
6626	0	0	Ki67+	 22053 16055
6627	0	0	Ki67+	 22055 16114
6628	0	0	Ki67+	 22057 16081
6629	0	0	Ki67+	 22057 16843
6630	0	0	Ki67+	 22062 16133
6631	0	0	Ki67+	 22078 16719
6632	0	0	Ki67+	 22078 16844
6633	0	0	Ki67+	 22080 16702
6634	0	0	Ki67+	 22085 16162
6635	0	0	Ki67+	 22090 16223
6636	0	0	Ki67+	 22092 16123
6637	0	0	Ki67+	 22092 16245
6638	0	0	Ki67+	 22093 16721
6639	0	0	Ki67+	 22096 16678
6640	0	0	Ki67+	 22103 16086
6641	0	0	Ki67+	 22105 16153
6642	0	0	Ki67+	 22106 16763
6643	0	0	Ki67+	 22107 16201
6644	0	0	Ki67+	 22114 16108
6645	0	0	Ki67+	 22130 16090
6646	0	0	Ki67+	 22137 16177
6647	0	0	Ki67+	 22146 16206
6648	0	0	Ki67+	 22148 16084
6649	0	0	Ki67+	 22152 16673
6650	0	0	Ki67+	 22157 16716
6651	0	0	Ki67+	 22160 16682
6652	0	0	Ki67+	 22167 16612
6653	0	0	Ki67+	 22169 16639
6654	0	0	Ki67+	 22170 16155
6655	0	0	Ki67+	 22172 16726
6656	0	0	Ki67+	 22175 16577
6657	0	0	Ki67+	 22175 16622
6658	0	0	Ki67+	 22180 16757
6659	0	0	Ki67+	 22191 16663
6660	0	0	Ki67+	 22196 16602
6661	0	0	Ki67+	 22203 16729
6662	0	0	Ki67+	 22230 16724
6663	0	0	Ki67+	 22231 16622
6664	0	0	Ki67+	 22242 16658
6665	0	0	Ki67+	 22261 16564
6666	0	0	Ki67+	 22283 16592
6667	0	0	Ki67+	 22296 16518
6668	0	0	Ki67+	 22303 16456
6669	0	0	Ki67+	 22304 16554
6670	0	0	Ki67+	 22311 16439
6671	0	0	Ki67+	 22311 16607
6672	0	0	Ki67+	 22320 16493
6673	0	0	Ki67+	 22325 16586
6674	0	0	Ki67+	 22330 16468
6675	0	0	Ki67+	 22331 16429
6676	0	0	Ki67+	 22332 16533
6677	0	0	Ki67+	 22344 16482
6678	0	0	Ki67+	 22347 16611
6679	0	0	Ki67+	 22348 16447
6680	0	0	Ki67+	 22349 16589
6681	0	0	Ki67+	 22350 16388
6682	0	0	Ki67+	 22354 16682
6683	0	0	Ki67+	 22358 16460
6684	0	0	Ki67+	 22358 16558
6685	0	0	Ki67+	 22360 16421
6686	0	0	Ki67+	 22361 16512
6687	0	0	Ki67+	 22362 16728
6688	0	0	Ki67+	 22376 16410
6689	0	0	Ki67+	 22385 16547
6690	0	0	Ki67+	 22387 16395
6691	0	0	Ki67+	 22388 16625
6692	0	0	Ki67+	 22390 16478
6693	0	0	Ki67+	 22393 16562
6694	0	0	Ki67+	 22393 16585
6695	0	0	Ki67+	 22397 16517
6696	0	0	Ki67+	 22407 16553
6697	0	0	Ki67+	 22416 16459
6698	0	0	Ki67+	 22418 16748
6699	0	0	Ki67+	 22426 16437
6700	0	0	Ki67+	 22439 16690
6701	0	0	Ki67+	 22442 16508
6702	0	0	Ki67+	 22450 16464
6703	0	0	Ki67+	 22458 16447
6704	0	0	Ki67+	 21667 17394
6705	0	0	Ki67+	 21671 17341
6706	0	0	Ki67+	 21673 17200
6707	0	0	Ki67+	 21677 17440
6708	0	0	Ki67+	 21681 17376
6709	0	0	Ki67+	 21691 17208
6710	0	0	Ki67+	 21691 17347
6711	0	0	Ki67+	 21706 17488
6712	0	0	Ki67+	 21708 17335
6713	0	0	Ki67+	 21709 17247
6714	0	0	Ki67+	 21715 17397
6715	0	0	Ki67+	 21718 17366
6716	0	0	Ki67+	 21720 17110
6717	0	0	Ki67+	 21739 17491
6718	0	0	Ki67+	 21743 17124
6719	0	0	Ki67+	 21745 17077
6720	0	0	Ki67+	 21753 17227
6721	0	0	Ki67+	 21762 17460
6722	0	0	Ki67+	 21774 17571
6723	0	0	Ki67+	 21782 17549
6724	0	0	Ki67+	 21786 17585
6725	0	0	Ki67+	 21790 17021
6726	0	0	Ki67+	 21797 17068
6727	0	0	Ki67+	 21805 17075
6728	0	0	Ki67+	 21816 17396
6729	0	0	Ki67+	 21829 17363
6730	0	0	Ki67+	 21836 17589
6731	0	0	Ki67+	 21854 17464
6732	0	0	Ki67+	 21859 17296
6733	0	0	Ki67+	 21861 17104
6734	0	0	Ki67+	 21864 17567
6735	0	0	Ki67+	 21873 17107
6736	0	0	Ki67+	 21878 17647
6737	0	0	Ki67+	 21882 17475
6738	0	0	Ki67+	 21933 17185
6739	0	0	Ki67+	 21939 17045
6740	0	0	Ki67+	 21940 17358
6741	0	0	Ki67+	 21964 16910
6742	0	0	Ki67+	 21966 17300
6743	0	0	Ki67+	 21969 17282
6744	0	0	Ki67+	 21972 16935
6745	0	0	Ki67+	 21973 17261
6746	0	0	Ki67+	 21986 17048
6747	0	0	Ki67+	 22011 16946
6748	0	0	Ki67+	 22019 16859
6749	0	0	Ki67+	 22062 17031
6750	0	0	Ki67+	 22070 16857
6751	0	0	Ki67+	 22078 17003
6752	0	0	Ki67+	 22084 17027
6753	0	0	Ki67+	 22097 16902
6754	0	0	Ki67+	 22107 16862
6755	0	0	Ki67+	 22111 17002
6756	0	0	Ki67+	 22112 17592
6757	0	0	Ki67+	 22121 16889
6758	0	0	Ki67+	 22124 16866
6759	0	0	Ki67+	 22127 16971
6760	0	0	Ki67+	 22138 17644
6761	0	0	Ki67+	 22140 17611
6762	0	0	Ki67+	 22144 16954
6763	0	0	Ki67+	 22149 17552
6764	0	0	Ki67+	 22151 17197
6765	0	0	Ki67+	 22151 17635
6766	0	0	Ki67+	 22158 17522
6767	0	0	Ki67+	 22166 17268
6768	0	0	Ki67+	 22168 17256
6769	0	0	Ki67+	 22182 17273
6770	0	0	Ki67+	 22190 17635
6771	0	0	Ki67+	 22201 17398
6772	0	0	Ki67+	 22206 17587
6773	0	0	Ki67+	 22210 17488
6774	0	0	Ki67+	 22219 17142
6775	0	0	Ki67+	 22219 17583
6776	0	0	Ki67+	 22223 16943
6777	0	0	Ki67+	 22225 16954
6778	0	0	Ki67+	 22235 17469
6779	0	0	Ki67+	 22292 17517
6780	0	0	Ki67+	 22320 17391
6781	0	0	Ki67+	 22330 17393
6782	0	0	Ki67+	 22338 17424
6783	0	0	Ki67+	 22349 17368
6784	0	0	Ki67+	 22350 17512
6785	0	0	Ki67+	 22365 17472
6786	0	0	Ki67+	 22366 17375
6787	0	0	Ki67+	 22366 17538
6788	0	0	Ki67+	 22368 17592
6789	0	0	Ki67+	 22369 17567
6790	0	0	Ki67+	 22371 17617
6791	0	0	Ki67+	 22381 17558
6792	0	0	Ki67+	 22384 17374
6793	0	0	Ki67+	 22385 17494
6794	0	0	Ki67+	 22386 17438
6795	0	0	Ki67+	 22392 17459
6796	0	0	Ki67+	 22393 17330
6797	0	0	Ki67+	 22398 17241
6798	0	0	Ki67+	 22398 17598
6799	0	0	Ki67+	 22400 17477
6800	0	0	Ki67+	 22404 17446
6801	0	0	Ki67+	 22408 17330
6802	0	0	Ki67+	 22411 17575
6803	0	0	Ki67+	 22415 17377
6804	0	0	Ki67+	 22415 17405
6805	0	0	Ki67+	 22421 17220
6806	0	0	Ki67+	 22421 17556
6807	0	0	Ki67+	 22423 17267
6808	0	0	Ki67+	 22424 17351
6809	0	0	Ki67+	 22425 17504
6810	0	0	Ki67+	 22427 17591
6811	0	0	Ki67+	 22437 17372
6812	0	0	Ki67+	 22443 17222
6813	0	0	Ki67+	 22443 17239
6814	0	0	Ki67+	 22443 17289
6815	0	0	Ki67+	 22451 17323
6816	0	0	Ki67+	 22454 17247
6817	0	0	Ki67+	 22456 17356
6818	0	0	Ki67+	 22460 16862
6819	0	0	Ki67+	 22461 17541
6820	0	0	Ki67+	 21668 18322
6821	0	0	Ki67+	 21672 18418
6822	0	0	Ki67+	 21681 18402
6823	0	0	Ki67+	 21682 18198
6824	0	0	Ki67+	 21683 18391
6825	0	0	Ki67+	 21687 18357
6826	0	0	Ki67+	 21690 18077
6827	0	0	Ki67+	 21698 18161
6828	0	0	Ki67+	 21704 18150
6829	0	0	Ki67+	 21711 18427
6830	0	0	Ki67+	 21712 18266
6831	0	0	Ki67+	 21716 18314
6832	0	0	Ki67+	 21716 18395
6833	0	0	Ki67+	 21722 18414
6834	0	0	Ki67+	 21734 18251
6835	0	0	Ki67+	 21735 18178
6836	0	0	Ki67+	 21739 18196
6837	0	0	Ki67+	 21746 18132
6838	0	0	Ki67+	 21754 18199
6839	0	0	Ki67+	 21764 18315
6840	0	0	Ki67+	 21787 17852
6841	0	0	Ki67+	 21791 18139
6842	0	0	Ki67+	 21793 17839
6843	0	0	Ki67+	 21800 18154
6844	0	0	Ki67+	 21821 18001
6845	0	0	Ki67+	 21839 18155
6846	0	0	Ki67+	 21849 18287
6847	0	0	Ki67+	 21853 18096
6848	0	0	Ki67+	 21870 17972
6849	0	0	Ki67+	 21881 18106
6850	0	0	Ki67+	 21902 17935
6851	0	0	Ki67+	 21917 17743
6852	0	0	Ki67+	 21918 17987
6853	0	0	Ki67+	 21923 17844
6854	0	0	Ki67+	 21936 17987
6855	0	0	Ki67+	 21943 17858
6856	0	0	Ki67+	 21953 17847
6857	0	0	Ki67+	 21961 17937
6858	0	0	Ki67+	 21965 18422
6859	0	0	Ki67+	 21967 17875
6860	0	0	Ki67+	 21971 17825
6861	0	0	Ki67+	 21987 18418
6862	0	0	Ki67+	 21996 18393
6863	0	0	Ki67+	 22005 17694
6864	0	0	Ki67+	 22015 18421
6865	0	0	Ki67+	 22022 18380
6866	0	0	Ki67+	 22033 18390
6867	0	0	Ki67+	 22035 17855
6868	0	0	Ki67+	 22036 18283
6869	0	0	Ki67+	 22082 18176
6870	0	0	Ki67+	 22085 17666
6871	0	0	Ki67+	 22090 18184
6872	0	0	Ki67+	 22104 18076
6873	0	0	Ki67+	 22106 17733
6874	0	0	Ki67+	 22107 18199
6875	0	0	Ki67+	 22114 17659
6876	0	0	Ki67+	 22116 17695
6877	0	0	Ki67+	 22138 18084
6878	0	0	Ki67+	 22138 18123
6879	0	0	Ki67+	 22139 18065
6880	0	0	Ki67+	 22152 18073
6881	0	0	Ki67+	 22152 18141
6882	0	0	Ki67+	 22157 18315
6883	0	0	Ki67+	 22162 17677
6884	0	0	Ki67+	 22165 17707
6885	0	0	Ki67+	 22168 17770
6886	0	0	Ki67+	 22182 18374
6887	0	0	Ki67+	 22208 18104
6888	0	0	Ki67+	 22212 18018
6889	0	0	Ki67+	 22213 18062
6890	0	0	Ki67+	 22226 18070
6891	0	0	Ki67+	 22228 18018
6892	0	0	Ki67+	 22236 17742
6893	0	0	Ki67+	 22269 18404
6894	0	0	Ki67+	 22272 18329
6895	0	0	Ki67+	 22302 17939
6896	0	0	Ki67+	 22320 18309
6897	0	0	Ki67+	 22348 18092
6898	0	0	Ki67+	 22370 18275
6899	0	0	Ki67+	 22372 18167
6900	0	0	Ki67+	 22375 18355
6901	0	0	Ki67+	 22378 18223
6902	0	0	Ki67+	 22391 18170
6903	0	0	Ki67+	 22402 18238
6904	0	0	Ki67+	 22406 18299
6905	0	0	Ki67+	 22408 18202
6906	0	0	Ki67+	 22418 18260
6907	0	0	Ki67+	 22421 18207
6908	0	0	Ki67+	 22429 17767
6909	0	0	Ki67+	 22429 18124
6910	0	0	Ki67+	 22433 17934
6911	0	0	Ki67+	 22433 18250
6912	0	0	Ki67+	 22434 18053
6913	0	0	Ki67+	 22441 18115
6914	0	0	Ki67+	 22442 18223
6915	0	0	Ki67+	 22445 18288
6916	0	0	Ki67+	 22451 17961
6917	0	0	Ki67+	 22451 18017
6918	0	0	Ki67+	 22454 18270
6919	0	0	Ki67+	 22459 18151
6920	0	0	Ki67+	 22462 17779
6921	0	0	Ki67+	 21666 18630
6922	0	0	Ki67+	 21667 18644
6923	0	0	Ki67+	 21671 18756
6924	0	0	Ki67+	 21680 18533
6925	0	0	Ki67+	 21681 18733
6926	0	0	Ki67+	 21685 18682
6927	0	0	Ki67+	 21692 18618
6928	0	0	Ki67+	 21692 19223
6929	0	0	Ki67+	 21694 18808
6930	0	0	Ki67+	 21696 18497
6931	0	0	Ki67+	 21698 18785
6932	0	0	Ki67+	 21701 18576
6933	0	0	Ki67+	 21701 19215
6934	0	0	Ki67+	 21705 18681
6935	0	0	Ki67+	 21713 18655
6936	0	0	Ki67+	 21716 18634
6937	0	0	Ki67+	 21721 19223
6938	0	0	Ki67+	 21722 18716
6939	0	0	Ki67+	 21724 18850
6940	0	0	Ki67+	 21733 18811
6941	0	0	Ki67+	 21746 18825
6942	0	0	Ki67+	 21749 18807
6943	0	0	Ki67+	 21750 18862
6944	0	0	Ki67+	 21751 18999
6945	0	0	Ki67+	 21752 19214
6946	0	0	Ki67+	 21760 18476
6947	0	0	Ki67+	 21771 18857
6948	0	0	Ki67+	 21792 18868
6949	0	0	Ki67+	 21835 18770
6950	0	0	Ki67+	 21837 19131
6951	0	0	Ki67+	 21843 19177
6952	0	0	Ki67+	 21846 18714
6953	0	0	Ki67+	 21859 18560
6954	0	0	Ki67+	 21859 19135
6955	0	0	Ki67+	 21870 18539
6956	0	0	Ki67+	 21875 18633
6957	0	0	Ki67+	 21878 18797
6958	0	0	Ki67+	 21880 18609
6959	0	0	Ki67+	 21890 19159
6960	0	0	Ki67+	 21892 18759
6961	0	0	Ki67+	 21900 18731
6962	0	0	Ki67+	 21903 19075
6963	0	0	Ki67+	 21907 18544
6964	0	0	Ki67+	 21914 18596
6965	0	0	Ki67+	 21917 19144
6966	0	0	Ki67+	 21922 18633
6967	0	0	Ki67+	 21933 18686
6968	0	0	Ki67+	 21935 18543
6969	0	0	Ki67+	 21936 18635
6970	0	0	Ki67+	 21938 18657
6971	0	0	Ki67+	 21949 18470
6972	0	0	Ki67+	 21950 18607
6973	0	0	Ki67+	 21955 18646
6974	0	0	Ki67+	 21971 19080
6975	0	0	Ki67+	 21973 18471
6976	0	0	Ki67+	 21973 18539
6977	0	0	Ki67+	 21981 19023
6978	0	0	Ki67+	 21982 18490
6979	0	0	Ki67+	 21987 18453
6980	0	0	Ki67+	 21994 18824
6981	0	0	Ki67+	 21997 18496
6982	0	0	Ki67+	 21998 19034
6983	0	0	Ki67+	 22000 18885
6984	0	0	Ki67+	 22009 18465
6985	0	0	Ki67+	 22014 18814
6986	0	0	Ki67+	 22023 18752
6987	0	0	Ki67+	 22024 18920
6988	0	0	Ki67+	 22028 18934
6989	0	0	Ki67+	 22052 18778
6990	0	0	Ki67+	 22065 18938
6991	0	0	Ki67+	 22079 19237
6992	0	0	Ki67+	 22091 18588
6993	0	0	Ki67+	 22095 19067
6994	0	0	Ki67+	 22101 18731
6995	0	0	Ki67+	 22108 19213
6996	0	0	Ki67+	 22110 18577
6997	0	0	Ki67+	 22113 18661
6998	0	0	Ki67+	 22122 18631
6999	0	0	Ki67+	 22129 19183
7000	0	0	Ki67+	 22130 19222
7001	0	0	Ki67+	 22136 18845
7002	0	0	Ki67+	 22139 18633
7003	0	0	Ki67+	 22142 18661
7004	0	0	Ki67+	 22144 19149
7005	0	0	Ki67+	 22145 18799
7006	0	0	Ki67+	 22155 19244
7007	0	0	Ki67+	 22159 18658
7008	0	0	Ki67+	 22159 18682
7009	0	0	Ki67+	 22159 19181
7010	0	0	Ki67+	 22160 18764
7011	0	0	Ki67+	 22163 18724
7012	0	0	Ki67+	 22164 18606
7013	0	0	Ki67+	 22164 19205
7014	0	0	Ki67+	 22171 18692
7015	0	0	Ki67+	 22172 18897
7016	0	0	Ki67+	 22173 18628
7017	0	0	Ki67+	 22174 19185
7018	0	0	Ki67+	 22191 18622
7019	0	0	Ki67+	 22192 18717
7020	0	0	Ki67+	 22197 18653
7021	0	0	Ki67+	 22202 18592
7022	0	0	Ki67+	 22203 18939
7023	0	0	Ki67+	 22205 19213
7024	0	0	Ki67+	 22207 19167
7025	0	0	Ki67+	 22214 18712
7026	0	0	Ki67+	 22216 18627
7027	0	0	Ki67+	 22232 19208
7028	0	0	Ki67+	 22233 18683
7029	0	0	Ki67+	 22234 18659
7030	0	0	Ki67+	 22241 18646
7031	0	0	Ki67+	 22241 18929
7032	0	0	Ki67+	 22241 19069
7033	0	0	Ki67+	 22243 19023
7034	0	0	Ki67+	 22245 19190
7035	0	0	Ki67+	 22249 18666
7036	0	0	Ki67+	 22251 19042
7037	0	0	Ki67+	 22252 18608
7038	0	0	Ki67+	 22256 18684
7039	0	0	Ki67+	 22257 19194
7040	0	0	Ki67+	 22264 18649
7041	0	0	Ki67+	 22275 19124
7042	0	0	Ki67+	 22277 19065
7043	0	0	Ki67+	 22279 18697
7044	0	0	Ki67+	 22282 19227
7045	0	0	Ki67+	 22290 18998
7046	0	0	Ki67+	 22291 18984
7047	0	0	Ki67+	 22304 18624
7048	0	0	Ki67+	 22305 18667
7049	0	0	Ki67+	 22311 19016
7050	0	0	Ki67+	 22315 18574
7051	0	0	Ki67+	 22320 18506
7052	0	0	Ki67+	 22328 18649
7053	0	0	Ki67+	 22329 18831
7054	0	0	Ki67+	 22330 18545
7055	0	0	Ki67+	 22332 18494
7056	0	0	Ki67+	 22332 18928
7057	0	0	Ki67+	 22336 19059
7058	0	0	Ki67+	 22351 18814
7059	0	0	Ki67+	 22352 19146
7060	0	0	Ki67+	 22358 18675
7061	0	0	Ki67+	 22365 18602
7062	0	0	Ki67+	 22366 18556
7063	0	0	Ki67+	 22386 18518
7064	0	0	Ki67+	 22387 18471
7065	0	0	Ki67+	 22392 19123
7066	0	0	Ki67+	 22398 18475
7067	0	0	Ki67+	 22430 19141
7068	0	0	Ki67+	 22439 19122
7069	0	0	Ki67+	 21671 20006
7070	0	0	Ki67+	 21681 19951
7071	0	0	Ki67+	 21685 19388
7072	0	0	Ki67+	 21685 19399
7073	0	0	Ki67+	 21686 19871
7074	0	0	Ki67+	 21687 19819
7075	0	0	Ki67+	 21710 19790
7076	0	0	Ki67+	 21715 19996
7077	0	0	Ki67+	 21718 20028
7078	0	0	Ki67+	 21722 19789
7079	0	0	Ki67+	 21724 19776
7080	0	0	Ki67+	 21733 19943
7081	0	0	Ki67+	 21739 19992
7082	0	0	Ki67+	 21740 19798
7083	0	0	Ki67+	 21740 20017
7084	0	0	Ki67+	 21744 19934
7085	0	0	Ki67+	 21753 20016
7086	0	0	Ki67+	 21768 19854
7087	0	0	Ki67+	 21769 19342
7088	0	0	Ki67+	 21788 19985
7089	0	0	Ki67+	 21789 19937
7090	0	0	Ki67+	 21791 20014
7091	0	0	Ki67+	 21792 19887
7092	0	0	Ki67+	 21793 19518
7093	0	0	Ki67+	 21801 19946
7094	0	0	Ki67+	 21810 19504
7095	0	0	Ki67+	 21811 19913
7096	0	0	Ki67+	 21828 20041
7097	0	0	Ki67+	 21831 19529
7098	0	0	Ki67+	 21831 19841
7099	0	0	Ki67+	 21832 19439
7100	0	0	Ki67+	 21834 19988
7101	0	0	Ki67+	 21836 19923
7102	0	0	Ki67+	 21850 20013
7103	0	0	Ki67+	 21851 19492
7104	0	0	Ki67+	 21857 19993
7105	0	0	Ki67+	 21858 19965
7106	0	0	Ki67+	 21874 19491
7107	0	0	Ki67+	 21879 19292
7108	0	0	Ki67+	 21887 19960
7109	0	0	Ki67+	 21889 20036
7110	0	0	Ki67+	 21892 19548
7111	0	0	Ki67+	 21906 19637
7112	0	0	Ki67+	 21910 19610
7113	0	0	Ki67+	 21915 19561
7114	0	0	Ki67+	 21928 19958
7115	0	0	Ki67+	 21928 19987
7116	0	0	Ki67+	 21935 19592
7117	0	0	Ki67+	 21937 19939
7118	0	0	Ki67+	 21950 19932
7119	0	0	Ki67+	 21968 19971
7120	0	0	Ki67+	 21972 19354
7121	0	0	Ki67+	 21972 19610
7122	0	0	Ki67+	 21980 19631
7123	0	0	Ki67+	 21987 19933
7124	0	0	Ki67+	 22005 20047
7125	0	0	Ki67+	 22050 19252
7126	0	0	Ki67+	 22077 19298
7127	0	0	Ki67+	 22080 19651
7128	0	0	Ki67+	 22101 19691
7129	0	0	Ki67+	 22102 19789
7130	0	0	Ki67+	 22110 19671
7131	0	0	Ki67+	 22113 19294
7132	0	0	Ki67+	 22114 19263
7133	0	0	Ki67+	 22116 19253
7134	0	0	Ki67+	 22122 19816
7135	0	0	Ki67+	 22132 19360
7136	0	0	Ki67+	 22134 19963
7137	0	0	Ki67+	 22138 19790
7138	0	0	Ki67+	 22139 19732
7139	0	0	Ki67+	 22140 19670
7140	0	0	Ki67+	 22142 19683
7141	0	0	Ki67+	 22143 19817
7142	0	0	Ki67+	 22144 19758
7143	0	0	Ki67+	 22156 19271
7144	0	0	Ki67+	 22161 19877
7145	0	0	Ki67+	 22162 19790
7146	0	0	Ki67+	 22170 19702
7147	0	0	Ki67+	 22171 19876
7148	0	0	Ki67+	 22180 19763
7149	0	0	Ki67+	 22181 19717
7150	0	0	Ki67+	 22181 19774
7151	0	0	Ki67+	 22195 19941
7152	0	0	Ki67+	 22210 19782
7153	0	0	Ki67+	 22223 19865
7154	0	0	Ki67+	 22226 20012
7155	0	0	Ki67+	 22230 19781
7156	0	0	Ki67+	 22234 19319
7157	0	0	Ki67+	 22242 19857
7158	0	0	Ki67+	 22243 19496
7159	0	0	Ki67+	 22251 19540
7160	0	0	Ki67+	 22253 19395
7161	0	0	Ki67+	 22257 19818
7162	0	0	Ki67+	 22259 19989
7163	0	0	Ki67+	 22279 19988
7164	0	0	Ki67+	 22291 19586
7165	0	0	Ki67+	 22303 19287
7166	0	0	Ki67+	 22305 19809
7167	0	0	Ki67+	 22319 19558
7168	0	0	Ki67+	 22334 19534
7169	0	0	Ki67+	 22338 19280
7170	0	0	Ki67+	 22345 19498
7171	0	0	Ki67+	 22357 19285
7172	0	0	Ki67+	 22369 19367
7173	0	0	Ki67+	 22369 19687
7174	0	0	Ki67+	 22373 19487
7175	0	0	Ki67+	 22376 19590
7176	0	0	Ki67+	 22397 19482
7177	0	0	Ki67+	 22400 19522
7178	0	0	Ki67+	 22402 19321
7179	0	0	Ki67+	 22403 19555
7180	0	0	Ki67+	 22403 19579
7181	0	0	Ki67+	 22405 19372
7182	0	0	Ki67+	 22410 19440
7183	0	0	Ki67+	 22425 19476
7184	0	0	Ki67+	 22426 19561
7185	0	0	Ki67+	 22428 19520
7186	0	0	Ki67+	 22431 19251
7187	0	0	Ki67+	 22443 19731
7188	0	0	Ki67+	 22450 19584
7189	0	0	Ki67+	 22455 19616
7190	0	0	Ki67+	 22458 19703
7191	0	0	Ki67+	 21679 20440
7192	0	0	Ki67+	 21699 20456
7193	0	0	Ki67+	 21700 20513
7194	0	0	Ki67+	 21716 20059
7195	0	0	Ki67+	 21732 20074
7196	0	0	Ki67+	 21755 20073
7197	0	0	Ki67+	 21761 20090
7198	0	0	Ki67+	 21798 20058
7199	0	0	Ki67+	 21822 20102
7200	0	0	Ki67+	 21832 20071
7201	0	0	Ki67+	 21851 20102
7202	0	0	Ki67+	 21863 20079
7203	0	0	Ki67+	 21863 20120
7204	0	0	Ki67+	 21873 20137
7205	0	0	Ki67+	 21879 20086
7206	0	0	Ki67+	 21891 20215
7207	0	0	Ki67+	 21898 20110
7208	0	0	Ki67+	 21902 20210
7209	0	0	Ki67+	 21904 20178
7210	0	0	Ki67+	 21911 20050
7211	0	0	Ki67+	 21913 20204
7212	0	0	Ki67+	 21922 20081
7213	0	0	Ki67+	 21925 20147
7214	0	0	Ki67+	 21930 20050
7215	0	0	Ki67+	 21934 20249
7216	0	0	Ki67+	 21946 20099
7217	0	0	Ki67+	 21950 20069
7218	0	0	Ki67+	 21964 20134
7219	0	0	Ki67+	 21964 20265
7220	0	0	Ki67+	 21971 20187
7221	0	0	Ki67+	 21977 20227
7222	0	0	Ki67+	 21978 20058
7223	0	0	Ki67+	 21980 20256
7224	0	0	Ki67+	 21997 20141
7225	0	0	Ki67+	 22002 20175
7226	0	0	Ki67+	 22015 20258
7227	0	0	Ki67+	 22016 20171
7228	0	0	Ki67+	 22017 20102
7229	0	0	Ki67+	 22022 20232
7230	0	0	Ki67+	 22030 20220
7231	0	0	Ki67+	 22039 20106
7232	0	0	Ki67+	 22040 20238
7233	0	0	Ki67+	 22049 20270
7234	0	0	Ki67+	 22053 20221
7235	0	0	Ki67+	 22054 20254
7236	0	0	Ki67+	 22055 20142
7237	0	0	Ki67+	 22064 20154
7238	0	0	Ki67+	 22163 20380
7239	0	0	Ki67+	 22179 20354
7240	0	0	Ki67+	 22207 20155
7241	0	0	Ki67+	 22209 20128
7242	0	0	Ki67+	 22233 20154
7243	0	0	Ki67+	 22243 20071
7244	0	0	Ki67+	 22259 20165
7245	0	0	Ki67+	 22279 20197
7246	0	0	Ki67+	 22302 20122
7247	0	0	Ki67+	 22303 20175
7248	0	0	Ki67+	 22307 20660
7249	0	0	Ki67+	 22316 20128
7250	0	0	Ki67+	 22332 20696
7251	0	0	Ki67+	 22344 20724
7252	0	0	Ki67+	 22369 20766
7253	0	0	Ki67+	 22372 20799
7254	0	0	Ki67+	 22380 20750
7255	0	0	Ki67+	 22387 20722
7256	0	0	Ki67+	 22395 20789
7257	0	0	Ki67+	 22416 20795
7258	0	0	Ki67+	 22419 20783
7259	0	0	Ki67+	 22439 20558
7260	0	0	Ki67+	 21676 20941
7261	0	0	Ki67+	 21678 20971
7262	0	0	Ki67+	 21737 21091
7263	0	0	Ki67+	 21798 21275
7264	0	0	Ki67+	 21852 21237
7265	0	0	Ki67+	 21880 21508
7266	0	0	Ki67+	 22462 20881
7267	0	0	Ki67+	 22072 22348
7268	0	0	Ki67+	 22269 22183
7269	0	0	Ki67+	 22273 22241
7270	0	0	Ki67+	 22293 22229
7271	0	0	Ki67+	 22296 21680
7272	0	0	Ki67+	 22323 22190
7273	0	0	Ki67+	 22338 22122
7274	0	0	Ki67+	 22338 22317
7275	0	0	Ki67+	 22340 22296
7276	0	0	Ki67+	 22350 22243
7277	0	0	Ki67+	 22351 21930
7278	0	0	Ki67+	 22356 22217
7279	0	0	Ki67+	 22361 22246
7280	0	0	Ki67+	 22365 22275
7281	0	0	Ki67+	 22369 22335
7282	0	0	Ki67+	 22389 22139
7283	0	0	Ki67+	 22390 22220
7284	0	0	Ki67+	 22396 22241
7285	0	0	Ki67+	 22400 21939
7286	0	0	Ki67+	 22402 22060
7287	0	0	Ki67+	 22408 21891
7288	0	0	Ki67+	 22422 22260
7289	0	0	Ki67+	 22422 22354
7290	0	0	Ki67+	 22424 21952
7291	0	0	Ki67+	 22427 22394
7292	0	0	Ki67+	 22428 21834
7293	0	0	Ki67+	 22429 22442
7294	0	0	Ki67+	 22433 22106
7295	0	0	Ki67+	 22434 21950
7296	0	0	Ki67+	 22439 21869
7297	0	0	Ki67+	 22440 21823
7298	0	0	Ki67+	 22442 22302
7299	0	0	Ki67+	 22444 22158
7300	0	0	Ki67+	 22458 22138
7301	0	0	Ki67+	 22462 21996
7302	0	0	Ki67+	 21779 23245
7303	0	0	Ki67+	 21841 23220
7304	0	0	Ki67+	 21864 23240
7305	0	0	Ki67+	 21875 23219
7306	0	0	Ki67+	 21915 23181
7307	0	0	Ki67+	 21924 23214
7308	0	0	Ki67+	 21934 23212
7309	0	0	Ki67+	 22023 23169
7310	0	0	Ki67+	 22029 23240
7311	0	0	Ki67+	 22207 22696
7312	0	0	Ki67+	 22401 22541
7313	0	0	Ki67+	 22424 22594
7314	0	0	Ki67+	 22427 22627
7315	0	0	Ki67+	 22445 22659
7316	0	0	Ki67+	 22445 22703
7317	0	0	Ki67+	 21713 23268
7318	0	0	Ki67+	 21718 23350
7319	0	0	Ki67+	 21754 23341
7320	0	0	Ki67+	 21754 23724
7321	0	0	Ki67+	 21768 23374
7322	0	0	Ki67+	 21777 23319
7323	0	0	Ki67+	 21787 23895
7324	0	0	Ki67+	 21795 23264
7325	0	0	Ki67+	 21815 23653
7326	0	0	Ki67+	 21842 23877
7327	0	0	Ki67+	 21843 23672
7328	0	0	Ki67+	 21869 23357
7329	0	0	Ki67+	 21876 23806
7330	0	0	Ki67+	 21879 23845
7331	0	0	Ki67+	 21896 23369
7332	0	0	Ki67+	 21901 23678
7333	0	0	Ki67+	 21904 23323
7334	0	0	Ki67+	 21907 23816
7335	0	0	Ki67+	 21915 23303
7336	0	0	Ki67+	 21918 23763
7337	0	0	Ki67+	 21939 23326
7338	0	0	Ki67+	 21939 23350
7339	0	0	Ki67+	 21951 23372
7340	0	0	Ki67+	 21981 23366
7341	0	0	Ki67+	 22056 23253
7342	0	0	Ki67+	 22060 23281
7343	0	0	Ki67+	 22396 24934
7344	0	0	Ki67+	 22325 29583
7345	0	0	Ki67+	 22328 29338
7346	0	0	Ki67+	 22422 29434
7347	0	0	Ki67+	 22431 29394
7348	0	0	Ki67+	 22463 29364
7349	0	0	Ki67+	 21696 30216
7350	0	0	Ki67+	 21738 30216
7351	0	0	Ki67+	 21765 30138
7352	0	0	Ki67+	 21786 30212
7353	0	0	Ki67+	 21815 30225
7354	0	0	Ki67+	 21945 30245
7355	0	0	Ki67+	 22041 30265
7356	0	0	Ki67+	 22056 30248
7357	0	0	Ki67+	 22339 29654
7358	0	0	Ki67+	 22353 29671
7359	0	0	Ki67+	 22396 29677
7360	0	0	Ki67+	 22417 29766
7361	0	0	Ki67+	 22432 29774
7362	0	0	Ki67+	 22025 31213
7363	0	0	Ki67+	 22036 31209
7364	0	0	Ki67+	 22114 31225
7365	0	0	Ki67+	 22140 31195
7366	0	0	Ki67+	 22158 31190
7367	0	0	Ki67+	 22187 31187
7368	0	0	Ki67+	 22219 30938
7369	0	0	Ki67+	 22228 30899
7370	0	0	Ki67+	 22234 31202
7371	0	0	Ki67+	 22247 31211
7372	0	0	Ki67+	 21916 32029
7373	0	0	Ki67+	 21935 32038
7374	0	0	Ki67+	 21946 31989
7375	0	0	Ki67+	 21950 31291
7376	0	0	Ki67+	 21957 31570
7377	0	0	Ki67+	 21970 31340
7378	0	0	Ki67+	 21985 31297
7379	0	0	Ki67+	 22004 31325
7380	0	0	Ki67+	 22006 31411
7381	0	0	Ki67+	 22010 32003
7382	0	0	Ki67+	 22041 31418
7383	0	0	Ki67+	 22045 31446
7384	0	0	Ki67+	 22052 31535
7385	0	0	Ki67+	 22065 31304
7386	0	0	Ki67+	 22065 31362
7387	0	0	Ki67+	 22067 31340
7388	0	0	Ki67+	 22071 31432
7389	0	0	Ki67+	 22094 31394
7390	0	0	Ki67+	 22137 31370
7391	0	0	Ki67+	 22210 31367
7392	0	0	Ki67+	 22236 31678
7393	0	0	Ki67+	 22245 31375
7394	0	0	Ki67+	 22278 31376
7395	0	0	Ki67+	 22278 31743
7396	0	0	Ki67+	 22302 31704
7397	0	0	Ki67+	 22315 31341
7398	0	0	Ki67+	 22336 31567
7399	0	0	Ki67+	 22348 31622
7400	0	0	Ki67+	 22356 31570
7401	0	0	Ki67+	 22366 31621
7402	0	0	Ki67+	 22371 31774
7403	0	0	Ki67+	 22380 31800
7404	0	0	Ki67+	 22392 31594
7405	0	0	Ki67+	 22393 31721
7406	0	0	Ki67+	 22407 31705
7407	0	0	Ki67+	 22408 31623
7408	0	0	Ki67+	 22421 31738
7409	0	0	Ki67+	 22429 31617
7410	0	0	Ki67+	 22462 31631
7411	0	0	Ki67+	 21888 32101
7412	0	0	Ki67+	 21903 32060
7413	0	0	Ki67+	 21965 32186
7414	0	0	Ki67+	 22021 32112
7415	0	0	Ki67+	 22060 32137
7416	0	0	Ki67+	 23049 13236
7417	0	0	Ki67+	 23090 13884
7418	0	0	Ki67+	 22468 14413
7419	0	0	Ki67+	 22470 14557
7420	0	0	Ki67+	 22470 14575
7421	0	0	Ki67+	 22477 14307
7422	0	0	Ki67+	 22486 14584
7423	0	0	Ki67+	 22488 14350
7424	0	0	Ki67+	 22490 14096
7425	0	0	Ki67+	 22491 14338
7426	0	0	Ki67+	 22492 14427
7427	0	0	Ki67+	 22505 14117
7428	0	0	Ki67+	 22509 14455
7429	0	0	Ki67+	 22510 14429
7430	0	0	Ki67+	 22513 14561
7431	0	0	Ki67+	 22517 14362
7432	0	0	Ki67+	 22520 14350
7433	0	0	Ki67+	 22526 14452
7434	0	0	Ki67+	 22534 14370
7435	0	0	Ki67+	 22538 14539
7436	0	0	Ki67+	 22540 14461
7437	0	0	Ki67+	 22541 14699
7438	0	0	Ki67+	 22543 14524
7439	0	0	Ki67+	 22544 14688
7440	0	0	Ki67+	 22550 14714
7441	0	0	Ki67+	 22553 14597
7442	0	0	Ki67+	 22554 14620
7443	0	0	Ki67+	 22555 14492
7444	0	0	Ki67+	 22557 14345
7445	0	0	Ki67+	 22572 14383
7446	0	0	Ki67+	 22573 14641
7447	0	0	Ki67+	 22577 14690
7448	0	0	Ki67+	 22582 14589
7449	0	0	Ki67+	 22587 14513
7450	0	0	Ki67+	 22588 14385
7451	0	0	Ki67+	 22599 14409
7452	0	0	Ki67+	 22601 14377
7453	0	0	Ki67+	 22603 14545
7454	0	0	Ki67+	 22604 14720
7455	0	0	Ki67+	 22606 14626
7456	0	0	Ki67+	 22609 14676
7457	0	0	Ki67+	 22612 14525
7458	0	0	Ki67+	 22615 14596
7459	0	0	Ki67+	 22615 14772
7460	0	0	Ki67+	 22617 14799
7461	0	0	Ki67+	 22619 14372
7462	0	0	Ki67+	 22625 14413
7463	0	0	Ki67+	 22627 14389
7464	0	0	Ki67+	 22627 14832
7465	0	0	Ki67+	 22630 14475
7466	0	0	Ki67+	 22630 14757
7467	0	0	Ki67+	 22634 14824
7468	0	0	Ki67+	 22635 14695
7469	0	0	Ki67+	 22640 14569
7470	0	0	Ki67+	 22645 14498
7471	0	0	Ki67+	 22646 14786
7472	0	0	Ki67+	 22652 14469
7473	0	0	Ki67+	 22652 14542
7474	0	0	Ki67+	 22655 14844
7475	0	0	Ki67+	 22657 14380
7476	0	0	Ki67+	 22657 14725
7477	0	0	Ki67+	 22658 14426
7478	0	0	Ki67+	 22660 14509
7479	0	0	Ki67+	 22660 14774
7480	0	0	Ki67+	 22666 14593
7481	0	0	Ki67+	 22666 14827
7482	0	0	Ki67+	 22668 14720
7483	0	0	Ki67+	 22669 14560
7484	0	0	Ki67+	 22669 14679
7485	0	0	Ki67+	 22669 14804
7486	0	0	Ki67+	 22680 14551
7487	0	0	Ki67+	 22684 14403
7488	0	0	Ki67+	 22687 14587
7489	0	0	Ki67+	 22689 14313
7490	0	0	Ki67+	 22696 14434
7491	0	0	Ki67+	 22698 14860
7492	0	0	Ki67+	 22705 14565
7493	0	0	Ki67+	 22708 14606
7494	0	0	Ki67+	 22709 14581
7495	0	0	Ki67+	 22714 14845
7496	0	0	Ki67+	 22717 14831
7497	0	0	Ki67+	 22721 14418
7498	0	0	Ki67+	 22722 14787
7499	0	0	Ki67+	 22725 14566
7500	0	0	Ki67+	 22725 14770
7501	0	0	Ki67+	 22726 14337
7502	0	0	Ki67+	 22727 14629
7503	0	0	Ki67+	 22730 14451
7504	0	0	Ki67+	 22738 14586
7505	0	0	Ki67+	 22739 14486
7506	0	0	Ki67+	 22740 14728
7507	0	0	Ki67+	 22742 14540
7508	0	0	Ki67+	 22744 14866
7509	0	0	Ki67+	 22747 14566
7510	0	0	Ki67+	 22750 14797
7511	0	0	Ki67+	 22752 14607
7512	0	0	Ki67+	 22753 14853
7513	0	0	Ki67+	 22759 14767
7514	0	0	Ki67+	 22762 14819
7515	0	0	Ki67+	 22764 14459
7516	0	0	Ki67+	 22767 14543
7517	0	0	Ki67+	 22769 14581
7518	0	0	Ki67+	 22769 14643
7519	0	0	Ki67+	 22770 14745
7520	0	0	Ki67+	 22772 14494
7521	0	0	Ki67+	 22774 14783
7522	0	0	Ki67+	 22778 14860
7523	0	0	Ki67+	 22785 14553
7524	0	0	Ki67+	 22789 14805
7525	0	0	Ki67+	 22792 14627
7526	0	0	Ki67+	 22798 14339
7527	0	0	Ki67+	 22798 14453
7528	0	0	Ki67+	 22799 14495
7529	0	0	Ki67+	 22799 14842
7530	0	0	Ki67+	 22800 14653
7531	0	0	Ki67+	 22800 14755
7532	0	0	Ki67+	 22802 14876
7533	0	0	Ki67+	 22814 14611
7534	0	0	Ki67+	 22819 14804
7535	0	0	Ki67+	 22826 14648
7536	0	0	Ki67+	 22827 14571
7537	0	0	Ki67+	 22831 14801
7538	0	0	Ki67+	 22834 14496
7539	0	0	Ki67+	 22835 14840
7540	0	0	Ki67+	 22843 14609
7541	0	0	Ki67+	 22851 14640
7542	0	0	Ki67+	 22853 14484
7543	0	0	Ki67+	 22860 14627
7544	0	0	Ki67+	 22864 14786
7545	0	0	Ki67+	 22865 14616
7546	0	0	Ki67+	 22866 14812
7547	0	0	Ki67+	 22871 14505
7548	0	0	Ki67+	 22871 14532
7549	0	0	Ki67+	 22881 14625
7550	0	0	Ki67+	 22882 14428
7551	0	0	Ki67+	 22886 14611
7552	0	0	Ki67+	 22892 14671
7553	0	0	Ki67+	 22894 14861
7554	0	0	Ki67+	 22915 14698
7555	0	0	Ki67+	 22916 14640
7556	0	0	Ki67+	 22919 14597
7557	0	0	Ki67+	 22927 14572
7558	0	0	Ki67+	 22930 14714
7559	0	0	Ki67+	 22947 14806
7560	0	0	Ki67+	 22964 14634
7561	0	0	Ki67+	 23019 14835
7562	0	0	Ki67+	 23172 14871
7563	0	0	Ki67+	 23175 14846
7564	0	0	Ki67+	 22469 15107
7565	0	0	Ki67+	 22491 15223
7566	0	0	Ki67+	 22494 15333
7567	0	0	Ki67+	 22494 15375
7568	0	0	Ki67+	 22500 15039
7569	0	0	Ki67+	 22512 15116
7570	0	0	Ki67+	 22524 15364
7571	0	0	Ki67+	 22526 15104
7572	0	0	Ki67+	 22532 15322
7573	0	0	Ki67+	 22533 14946
7574	0	0	Ki67+	 22536 15239
7575	0	0	Ki67+	 22546 15103
7576	0	0	Ki67+	 22546 15339
7577	0	0	Ki67+	 22548 15117
7578	0	0	Ki67+	 22549 15232
7579	0	0	Ki67+	 22562 15402
7580	0	0	Ki67+	 22563 15248
7581	0	0	Ki67+	 22567 15142
7582	0	0	Ki67+	 22573 15078
7583	0	0	Ki67+	 22584 15118
7584	0	0	Ki67+	 22587 15154
7585	0	0	Ki67+	 22591 15238
7586	0	0	Ki67+	 22594 15186
7587	0	0	Ki67+	 22599 15165
7588	0	0	Ki67+	 22604 15063
7589	0	0	Ki67+	 22606 15207
7590	0	0	Ki67+	 22606 15403
7591	0	0	Ki67+	 22610 15438
7592	0	0	Ki67+	 22613 15084
7593	0	0	Ki67+	 22613 15245
7594	0	0	Ki67+	 22616 15123
7595	0	0	Ki67+	 22620 15270
7596	0	0	Ki67+	 22622 15491
7597	0	0	Ki67+	 22625 15179
7598	0	0	Ki67+	 22627 15053
7599	0	0	Ki67+	 22628 15522
7600	0	0	Ki67+	 22632 15414
7601	0	0	Ki67+	 22634 15093
7602	0	0	Ki67+	 22634 15217
7603	0	0	Ki67+	 22636 15447
7604	0	0	Ki67+	 22636 15478
7605	0	0	Ki67+	 22645 15175
7606	0	0	Ki67+	 22647 15062
7607	0	0	Ki67+	 22649 15137
7608	0	0	Ki67+	 22651 15282
7609	0	0	Ki67+	 22652 15544
7610	0	0	Ki67+	 22655 15012
7611	0	0	Ki67+	 22662 15104
7612	0	0	Ki67+	 22663 15496
7613	0	0	Ki67+	 22664 15165
7614	0	0	Ki67+	 22670 15076
7615	0	0	Ki67+	 22670 15141
7616	0	0	Ki67+	 22670 15454
7617	0	0	Ki67+	 22676 15243
7618	0	0	Ki67+	 22677 15526
7619	0	0	Ki67+	 22682 15136
7620	0	0	Ki67+	 22683 15499
7621	0	0	Ki67+	 22688 15288
7622	0	0	Ki67+	 22691 15262
7623	0	0	Ki67+	 22691 15300
7624	0	0	Ki67+	 22692 15153
7625	0	0	Ki67+	 22695 14989
7626	0	0	Ki67+	 22696 15276
7627	0	0	Ki67+	 22697 15472
7628	0	0	Ki67+	 22704 15500
7629	0	0	Ki67+	 22710 15249
7630	0	0	Ki67+	 22717 15392
7631	0	0	Ki67+	 22720 15116
7632	0	0	Ki67+	 22723 15301
7633	0	0	Ki67+	 22726 15570
7634	0	0	Ki67+	 22729 15476
7635	0	0	Ki67+	 22733 15298
7636	0	0	Ki67+	 22737 15242
7637	0	0	Ki67+	 22743 14982
7638	0	0	Ki67+	 22748 15141
7639	0	0	Ki67+	 22748 15267
7640	0	0	Ki67+	 22752 15521
7641	0	0	Ki67+	 22754 14921
7642	0	0	Ki67+	 22754 15184
7643	0	0	Ki67+	 22756 15221
7644	0	0	Ki67+	 22760 15281
7645	0	0	Ki67+	 22766 14881
7646	0	0	Ki67+	 22766 15320
7647	0	0	Ki67+	 22774 15257
7648	0	0	Ki67+	 22781 15147
7649	0	0	Ki67+	 22783 15599
7650	0	0	Ki67+	 22785 15254
7651	0	0	Ki67+	 22788 15223
7652	0	0	Ki67+	 22790 15573
7653	0	0	Ki67+	 22792 15179
7654	0	0	Ki67+	 22793 14891
7655	0	0	Ki67+	 22793 14991
7656	0	0	Ki67+	 22796 15077
7657	0	0	Ki67+	 22801 14973
7658	0	0	Ki67+	 22801 15250
7659	0	0	Ki67+	 22804 15283
7660	0	0	Ki67+	 22805 15325
7661	0	0	Ki67+	 22809 14942
7662	0	0	Ki67+	 22809 15237
7663	0	0	Ki67+	 22811 15556
7664	0	0	Ki67+	 22818 15484
7665	0	0	Ki67+	 22820 15063
7666	0	0	Ki67+	 22823 15050
7667	0	0	Ki67+	 22823 15264
7668	0	0	Ki67+	 22824 15002
7669	0	0	Ki67+	 22824 15276
7670	0	0	Ki67+	 22825 14901
7671	0	0	Ki67+	 22837 14976
7672	0	0	Ki67+	 22838 15030
7673	0	0	Ki67+	 22839 15197
7674	0	0	Ki67+	 22845 14928
7675	0	0	Ki67+	 22849 14977
7676	0	0	Ki67+	 22852 14945
7677	0	0	Ki67+	 22854 15509
7678	0	0	Ki67+	 22858 14958
7679	0	0	Ki67+	 22861 15176
7680	0	0	Ki67+	 22864 14934
7681	0	0	Ki67+	 22867 15036
7682	0	0	Ki67+	 22868 14977
7683	0	0	Ki67+	 22868 15105
7684	0	0	Ki67+	 22868 15152
7685	0	0	Ki67+	 22869 15363
7686	0	0	Ki67+	 22874 15349
7687	0	0	Ki67+	 22882 14902
7688	0	0	Ki67+	 22884 15175
7689	0	0	Ki67+	 22887 14969
7690	0	0	Ki67+	 22893 15067
7691	0	0	Ki67+	 22895 14993
7692	0	0	Ki67+	 22895 15109
7693	0	0	Ki67+	 22896 15319
7694	0	0	Ki67+	 22899 15134
7695	0	0	Ki67+	 22899 15204
7696	0	0	Ki67+	 22899 15367
7697	0	0	Ki67+	 22902 15181
7698	0	0	Ki67+	 22902 15415
7699	0	0	Ki67+	 22904 14920
7700	0	0	Ki67+	 22905 14939
7701	0	0	Ki67+	 22913 15655
7702	0	0	Ki67+	 22915 14888
7703	0	0	Ki67+	 22916 15428
7704	0	0	Ki67+	 22916 15483
7705	0	0	Ki67+	 22918 15341
7706	0	0	Ki67+	 22920 15156
7707	0	0	Ki67+	 22921 15380
7708	0	0	Ki67+	 22921 15502
7709	0	0	Ki67+	 22927 15428
7710	0	0	Ki67+	 22932 15555
7711	0	0	Ki67+	 22934 15409
7712	0	0	Ki67+	 22936 15200
7713	0	0	Ki67+	 22937 15463
7714	0	0	Ki67+	 22944 15392
7715	0	0	Ki67+	 22947 15409
7716	0	0	Ki67+	 22957 15211
7717	0	0	Ki67+	 22957 15593
7718	0	0	Ki67+	 22957 15604
7719	0	0	Ki67+	 22963 15483
7720	0	0	Ki67+	 22976 15607
7721	0	0	Ki67+	 22979 15229
7722	0	0	Ki67+	 22986 15522
7723	0	0	Ki67+	 22997 15455
7724	0	0	Ki67+	 23005 15236
7725	0	0	Ki67+	 23008 15272
7726	0	0	Ki67+	 23008 15342
7727	0	0	Ki67+	 23012 15572
7728	0	0	Ki67+	 23015 15475
7729	0	0	Ki67+	 23040 15503
7730	0	0	Ki67+	 23041 15535
7731	0	0	Ki67+	 23047 15474
7732	0	0	Ki67+	 23056 15274
7733	0	0	Ki67+	 23059 15642
7734	0	0	Ki67+	 23062 15290
7735	0	0	Ki67+	 23070 15499
7736	0	0	Ki67+	 23073 15460
7737	0	0	Ki67+	 23073 15605
7738	0	0	Ki67+	 23076 15664
7739	0	0	Ki67+	 23086 15297
7740	0	0	Ki67+	 23087 15256
7741	0	0	Ki67+	 23088 15591
7742	0	0	Ki67+	 23089 15192
7743	0	0	Ki67+	 23091 15159
7744	0	0	Ki67+	 23096 15514
7745	0	0	Ki67+	 23099 15637
7746	0	0	Ki67+	 23101 15268
7747	0	0	Ki67+	 23101 15379
7748	0	0	Ki67+	 23104 15301
7749	0	0	Ki67+	 23110 15584
7750	0	0	Ki67+	 23110 15615
7751	0	0	Ki67+	 23112 15569
7752	0	0	Ki67+	 23114 15406
7753	0	0	Ki67+	 23116 15124
7754	0	0	Ki67+	 23118 15207
7755	0	0	Ki67+	 23120 15654
7756	0	0	Ki67+	 23121 15050
7757	0	0	Ki67+	 23123 15241
7758	0	0	Ki67+	 23124 15159
7759	0	0	Ki67+	 23127 15110
7760	0	0	Ki67+	 23129 15277
7761	0	0	Ki67+	 23129 15587
7762	0	0	Ki67+	 23132 15634
7763	0	0	Ki67+	 23134 14975
7764	0	0	Ki67+	 23135 15100
7765	0	0	Ki67+	 23135 15558
7766	0	0	Ki67+	 23135 15600
7767	0	0	Ki67+	 23143 15411
7768	0	0	Ki67+	 23149 15170
7769	0	0	Ki67+	 23152 15621
7770	0	0	Ki67+	 23153 15158
7771	0	0	Ki67+	 23156 15657
7772	0	0	Ki67+	 23160 15571
7773	0	0	Ki67+	 23168 15245
7774	0	0	Ki67+	 23172 15171
7775	0	0	Ki67+	 23175 15078
7776	0	0	Ki67+	 23175 15607
7777	0	0	Ki67+	 23177 15115
7778	0	0	Ki67+	 23179 15048
7779	0	0	Ki67+	 23179 15677
7780	0	0	Ki67+	 23180 15626
7781	0	0	Ki67+	 23182 15572
7782	0	0	Ki67+	 23185 15268
7783	0	0	Ki67+	 23191 15061
7784	0	0	Ki67+	 23194 15047
7785	0	0	Ki67+	 23197 15658
7786	0	0	Ki67+	 23198 15193
7787	0	0	Ki67+	 23198 15260
7788	0	0	Ki67+	 23203 15606
7789	0	0	Ki67+	 23203 15641
7790	0	0	Ki67+	 23205 15572
7791	0	0	Ki67+	 23212 15262
7792	0	0	Ki67+	 23215 15451
7793	0	0	Ki67+	 23229 15592
7794	0	0	Ki67+	 23260 15114
7795	0	0	Ki67+	 22494 16315
7796	0	0	Ki67+	 22514 15916
7797	0	0	Ki67+	 22534 16337
7798	0	0	Ki67+	 22588 16385
7799	0	0	Ki67+	 22590 16425
7800	0	0	Ki67+	 22592 16215
7801	0	0	Ki67+	 22622 16413
7802	0	0	Ki67+	 22626 16250
7803	0	0	Ki67+	 22651 16207
7804	0	0	Ki67+	 22651 16293
7805	0	0	Ki67+	 22655 16400
7806	0	0	Ki67+	 22658 16418
7807	0	0	Ki67+	 22664 16183
7808	0	0	Ki67+	 22671 16434
7809	0	0	Ki67+	 22674 16232
7810	0	0	Ki67+	 22684 16357
7811	0	0	Ki67+	 22684 16436
7812	0	0	Ki67+	 22689 16421
7813	0	0	Ki67+	 22699 16350
7814	0	0	Ki67+	 22702 16164
7815	0	0	Ki67+	 22708 16295
7816	0	0	Ki67+	 22715 16243
7817	0	0	Ki67+	 22720 16372
7818	0	0	Ki67+	 22721 16154
7819	0	0	Ki67+	 22737 16196
7820	0	0	Ki67+	 22741 16167
7821	0	0	Ki67+	 22743 16228
7822	0	0	Ki67+	 22750 16192
7823	0	0	Ki67+	 22750 16248
7824	0	0	Ki67+	 22756 16164
7825	0	0	Ki67+	 22758 16240
7826	0	0	Ki67+	 22759 16179
7827	0	0	Ki67+	 22762 16139
7828	0	0	Ki67+	 22767 16304
7829	0	0	Ki67+	 22781 16164
7830	0	0	Ki67+	 22787 16370
7831	0	0	Ki67+	 22795 16218
7832	0	0	Ki67+	 22800 16204
7833	0	0	Ki67+	 22814 16249
7834	0	0	Ki67+	 22825 15798
7835	0	0	Ki67+	 22836 16205
7836	0	0	Ki67+	 22840 16245
7837	0	0	Ki67+	 22849 15809
7838	0	0	Ki67+	 22856 16387
7839	0	0	Ki67+	 22863 16220
7840	0	0	Ki67+	 22866 16178
7841	0	0	Ki67+	 22884 16228
7842	0	0	Ki67+	 22891 16010
7843	0	0	Ki67+	 22892 16336
7844	0	0	Ki67+	 22901 16193
7845	0	0	Ki67+	 22912 16421
7846	0	0	Ki67+	 22918 15932
7847	0	0	Ki67+	 22923 16446
7848	0	0	Ki67+	 22924 16469
7849	0	0	Ki67+	 22940 16406
7850	0	0	Ki67+	 22954 16198
7851	0	0	Ki67+	 22960 15710
7852	0	0	Ki67+	 22964 16191
7853	0	0	Ki67+	 22967 16477
7854	0	0	Ki67+	 22979 16385
7855	0	0	Ki67+	 22980 16076
7856	0	0	Ki67+	 22984 15681
7857	0	0	Ki67+	 22992 16049
7858	0	0	Ki67+	 22997 15975
7859	0	0	Ki67+	 23006 16210
7860	0	0	Ki67+	 23009 16150
7861	0	0	Ki67+	 23011 16380
7862	0	0	Ki67+	 23015 15684
7863	0	0	Ki67+	 23019 15703
7864	0	0	Ki67+	 23024 15916
7865	0	0	Ki67+	 23028 16060
7866	0	0	Ki67+	 23029 16397
7867	0	0	Ki67+	 23037 15898
7868	0	0	Ki67+	 23041 15683
7869	0	0	Ki67+	 23045 15708
7870	0	0	Ki67+	 23053 16068
7871	0	0	Ki67+	 23054 16473
7872	0	0	Ki67+	 23056 15965
7873	0	0	Ki67+	 23060 15940
7874	0	0	Ki67+	 23062 16444
7875	0	0	Ki67+	 23065 15687
7876	0	0	Ki67+	 23074 15849
7877	0	0	Ki67+	 23076 16337
7878	0	0	Ki67+	 23087 16098
7879	0	0	Ki67+	 23098 15699
7880	0	0	Ki67+	 23103 16477
7881	0	0	Ki67+	 23105 16359
7882	0	0	Ki67+	 23128 15856
7883	0	0	Ki67+	 23130 16418
7884	0	0	Ki67+	 23134 15699
7885	0	0	Ki67+	 23136 16446
7886	0	0	Ki67+	 23138 15731
7887	0	0	Ki67+	 23146 15971
7888	0	0	Ki67+	 23150 16372
7889	0	0	Ki67+	 23165 15904
7890	0	0	Ki67+	 23166 16250
7891	0	0	Ki67+	 23167 16223
7892	0	0	Ki67+	 23168 15707
7893	0	0	Ki67+	 23169 16390
7894	0	0	Ki67+	 23176 16300
7895	0	0	Ki67+	 23179 15931
7896	0	0	Ki67+	 23186 16209
7897	0	0	Ki67+	 23198 15876
7898	0	0	Ki67+	 23201 15713
7899	0	0	Ki67+	 23206 16379
7900	0	0	Ki67+	 23211 16397
7901	0	0	Ki67+	 23217 16224
7902	0	0	Ki67+	 23221 16367
7903	0	0	Ki67+	 23232 16219
7904	0	0	Ki67+	 23235 15845
7905	0	0	Ki67+	 23238 16261
7906	0	0	Ki67+	 23241 16319
7907	0	0	Ki67+	 23246 16293
7908	0	0	Ki67+	 23259 16011
7909	0	0	Ki67+	 23262 15875
7910	0	0	Ki67+	 22467 16854
7911	0	0	Ki67+	 22484 17255
7912	0	0	Ki67+	 22490 16840
7913	0	0	Ki67+	 22491 16484
7914	0	0	Ki67+	 22496 17177
7915	0	0	Ki67+	 22500 16894
7916	0	0	Ki67+	 22508 16492
7917	0	0	Ki67+	 22511 17201
7918	0	0	Ki67+	 22514 17123
7919	0	0	Ki67+	 22514 17181
7920	0	0	Ki67+	 22515 16878
7921	0	0	Ki67+	 22525 16505
7922	0	0	Ki67+	 22526 17124
7923	0	0	Ki67+	 22528 17255
7924	0	0	Ki67+	 22531 16858
7925	0	0	Ki67+	 22537 17155
7926	0	0	Ki67+	 22542 17268
7927	0	0	Ki67+	 22544 17205
7928	0	0	Ki67+	 22553 16526
7929	0	0	Ki67+	 22558 17210
7930	0	0	Ki67+	 22560 17083
7931	0	0	Ki67+	 22567 17057
7932	0	0	Ki67+	 22570 17092
7933	0	0	Ki67+	 22571 17250
7934	0	0	Ki67+	 22583 17213
7935	0	0	Ki67+	 22589 17277
7936	0	0	Ki67+	 22590 17240
7937	0	0	Ki67+	 22596 17011
7938	0	0	Ki67+	 22600 17036
7939	0	0	Ki67+	 22619 17044
7940	0	0	Ki67+	 22627 17069
7941	0	0	Ki67+	 22647 16610
7942	0	0	Ki67+	 22650 16972
7943	0	0	Ki67+	 22655 16539
7944	0	0	Ki67+	 22665 17025
7945	0	0	Ki67+	 22668 17056
7946	0	0	Ki67+	 22669 17078
7947	0	0	Ki67+	 22678 16985
7948	0	0	Ki67+	 22679 17087
7949	0	0	Ki67+	 22681 16636
7950	0	0	Ki67+	 22688 17158
7951	0	0	Ki67+	 22691 16983
7952	0	0	Ki67+	 22701 16938
7953	0	0	Ki67+	 22702 16871
7954	0	0	Ki67+	 22702 16899
7955	0	0	Ki67+	 22718 16851
7956	0	0	Ki67+	 22723 17007
7957	0	0	Ki67+	 22725 16917
7958	0	0	Ki67+	 22727 17258
7959	0	0	Ki67+	 22734 16951
7960	0	0	Ki67+	 22737 17168
7961	0	0	Ki67+	 22737 17191
7962	0	0	Ki67+	 22742 16799
7963	0	0	Ki67+	 22744 16843
7964	0	0	Ki67+	 22752 17228
7965	0	0	Ki67+	 22753 16790
7966	0	0	Ki67+	 22755 16848
7967	0	0	Ki67+	 22759 17145
7968	0	0	Ki67+	 22761 16716
7969	0	0	Ki67+	 22767 16824
7970	0	0	Ki67+	 22768 17208
7971	0	0	Ki67+	 22770 16936
7972	0	0	Ki67+	 22772 16968
7973	0	0	Ki67+	 22774 16881
7974	0	0	Ki67+	 22778 16775
7975	0	0	Ki67+	 22779 17147
7976	0	0	Ki67+	 22780 16958
7977	0	0	Ki67+	 22780 17220
7978	0	0	Ki67+	 22784 16806
7979	0	0	Ki67+	 22785 17106
7980	0	0	Ki67+	 22785 17127
7981	0	0	Ki67+	 22786 16718
7982	0	0	Ki67+	 22787 16701
7983	0	0	Ki67+	 22788 17078
7984	0	0	Ki67+	 22788 17250
7985	0	0	Ki67+	 22791 17140
7986	0	0	Ki67+	 22793 17231
7987	0	0	Ki67+	 22797 17175
7988	0	0	Ki67+	 22799 16843
7989	0	0	Ki67+	 22802 16746
7990	0	0	Ki67+	 22804 16710
7991	0	0	Ki67+	 22805 16875
7992	0	0	Ki67+	 22806 17200
7993	0	0	Ki67+	 22813 16629
7994	0	0	Ki67+	 22815 17272
7995	0	0	Ki67+	 22817 17091
7996	0	0	Ki67+	 22818 16688
7997	0	0	Ki67+	 22820 16525
7998	0	0	Ki67+	 22822 16829
7999	0	0	Ki67+	 22823 17116
8000	0	0	Ki67+	 22824 17061
8001	0	0	Ki67+	 22825 16700
8002	0	0	Ki67+	 22829 16620
8003	0	0	Ki67+	 22829 17143
8004	0	0	Ki67+	 22838 16603
8005	0	0	Ki67+	 22850 16481
8006	0	0	Ki67+	 22850 16590
8007	0	0	Ki67+	 22852 16610
8008	0	0	Ki67+	 22854 17055
8009	0	0	Ki67+	 22854 17166
8010	0	0	Ki67+	 22857 17018
8011	0	0	Ki67+	 22861 16660
8012	0	0	Ki67+	 22864 17087
8013	0	0	Ki67+	 22871 16999
8014	0	0	Ki67+	 22881 16997
8015	0	0	Ki67+	 22883 17072
8016	0	0	Ki67+	 22888 16982
8017	0	0	Ki67+	 22894 17027
8018	0	0	Ki67+	 22896 16534
8019	0	0	Ki67+	 22900 16558
8020	0	0	Ki67+	 22902 16953
8021	0	0	Ki67+	 22907 17060
8022	0	0	Ki67+	 22909 17030
8023	0	0	Ki67+	 22917 16525
8024	0	0	Ki67+	 22924 17002
8025	0	0	Ki67+	 22926 17264
8026	0	0	Ki67+	 22928 16925
8027	0	0	Ki67+	 22938 16491
8028	0	0	Ki67+	 22939 17266
8029	0	0	Ki67+	 22943 16984
8030	0	0	Ki67+	 22945 16623
8031	0	0	Ki67+	 22945 16869
8032	0	0	Ki67+	 22946 17242
8033	0	0	Ki67+	 22948 17086
8034	0	0	Ki67+	 22956 16735
8035	0	0	Ki67+	 22958 16956
8036	0	0	Ki67+	 22965 16902
8037	0	0	Ki67+	 22966 16821
8038	0	0	Ki67+	 22971 17213
8039	0	0	Ki67+	 22977 17247
8040	0	0	Ki67+	 22979 17133
8041	0	0	Ki67+	 22987 17235
8042	0	0	Ki67+	 22988 16731
8043	0	0	Ki67+	 22990 16902
8044	0	0	Ki67+	 22994 16767
8045	0	0	Ki67+	 22995 16877
8046	0	0	Ki67+	 22996 16660
8047	0	0	Ki67+	 22996 17110
8048	0	0	Ki67+	 22999 16908
8049	0	0	Ki67+	 23001 16797
8050	0	0	Ki67+	 23004 16860
8051	0	0	Ki67+	 23008 16754
8052	0	0	Ki67+	 23015 17083
8053	0	0	Ki67+	 23015 17240
8054	0	0	Ki67+	 23027 17204
8055	0	0	Ki67+	 23030 17137
8056	0	0	Ki67+	 23042 17125
8057	0	0	Ki67+	 23042 17167
8058	0	0	Ki67+	 23044 17208
8059	0	0	Ki67+	 23045 16640
8060	0	0	Ki67+	 23045 16670
8061	0	0	Ki67+	 23046 16803
8062	0	0	Ki67+	 23058 17221
8063	0	0	Ki67+	 23063 17102
8064	0	0	Ki67+	 23068 16496
8065	0	0	Ki67+	 23068 16563
8066	0	0	Ki67+	 23068 16667
8067	0	0	Ki67+	 23071 16518
8068	0	0	Ki67+	 23076 17046
8069	0	0	Ki67+	 23080 16574
8070	0	0	Ki67+	 23082 16688
8071	0	0	Ki67+	 23083 16548
8072	0	0	Ki67+	 23083 16592
8073	0	0	Ki67+	 23088 17060
8074	0	0	Ki67+	 23093 16512
8075	0	0	Ki67+	 23093 17098
8076	0	0	Ki67+	 23099 16678
8077	0	0	Ki67+	 23102 16501
8078	0	0	Ki67+	 23107 17088
8079	0	0	Ki67+	 23108 17006
8080	0	0	Ki67+	 23109 16664
8081	0	0	Ki67+	 23112 16549
8082	0	0	Ki67+	 23113 17059
8083	0	0	Ki67+	 23120 17120
8084	0	0	Ki67+	 23121 16508
8085	0	0	Ki67+	 23123 16592
8086	0	0	Ki67+	 23123 17106
8087	0	0	Ki67+	 23124 17011
8088	0	0	Ki67+	 23125 16938
8089	0	0	Ki67+	 23127 17031
8090	0	0	Ki67+	 23128 16555
8091	0	0	Ki67+	 23132 16516
8092	0	0	Ki67+	 23134 16985
8093	0	0	Ki67+	 23142 16689
8094	0	0	Ki67+	 23146 16651
8095	0	0	Ki67+	 23146 17107
8096	0	0	Ki67+	 23146 17270
8097	0	0	Ki67+	 23147 16969
8098	0	0	Ki67+	 23153 16891
8099	0	0	Ki67+	 23157 17240
8100	0	0	Ki67+	 23158 17070
8101	0	0	Ki67+	 23169 17273
8102	0	0	Ki67+	 23171 17000
8103	0	0	Ki67+	 23171 17051
8104	0	0	Ki67+	 23184 17057
8105	0	0	Ki67+	 23188 17239
8106	0	0	Ki67+	 23188 17252
8107	0	0	Ki67+	 23190 16598
8108	0	0	Ki67+	 23192 16995
8109	0	0	Ki67+	 23196 16945
8110	0	0	Ki67+	 23198 16758
8111	0	0	Ki67+	 23198 16847
8112	0	0	Ki67+	 23201 16970
8113	0	0	Ki67+	 23208 16944
8114	0	0	Ki67+	 23208 17211
8115	0	0	Ki67+	 23211 16744
8116	0	0	Ki67+	 23220 17011
8117	0	0	Ki67+	 23222 16896
8118	0	0	Ki67+	 23226 16971
8119	0	0	Ki67+	 23236 16840
8120	0	0	Ki67+	 23238 16915
8121	0	0	Ki67+	 23239 16813
8122	0	0	Ki67+	 23249 16902
8123	0	0	Ki67+	 23250 17184
8124	0	0	Ki67+	 23256 16833
8125	0	0	Ki67+	 23256 16959
8126	0	0	Ki67+	 23257 17169
8127	0	0	Ki67+	 23263 16923
8128	0	0	Ki67+	 22467 17955
8129	0	0	Ki67+	 22467 18042
8130	0	0	Ki67+	 22470 18019
8131	0	0	Ki67+	 22475 17571
8132	0	0	Ki67+	 22476 18072
8133	0	0	Ki67+	 22477 17553
8134	0	0	Ki67+	 22480 17371
8135	0	0	Ki67+	 22481 17419
8136	0	0	Ki67+	 22489 17404
8137	0	0	Ki67+	 22493 17291
8138	0	0	Ki67+	 22499 17871
8139	0	0	Ki67+	 22501 17418
8140	0	0	Ki67+	 22504 18046
8141	0	0	Ki67+	 22510 17698
8142	0	0	Ki67+	 22510 17789
8143	0	0	Ki67+	 22514 17329
8144	0	0	Ki67+	 22521 17347
8145	0	0	Ki67+	 22525 17686
8146	0	0	Ki67+	 22526 17726
8147	0	0	Ki67+	 22536 17304
8148	0	0	Ki67+	 22540 17282
8149	0	0	Ki67+	 22547 17317
8150	0	0	Ki67+	 22550 17694
8151	0	0	Ki67+	 22555 17350
8152	0	0	Ki67+	 22558 17655
8153	0	0	Ki67+	 22572 17326
8154	0	0	Ki67+	 22575 17863
8155	0	0	Ki67+	 22579 17913
8156	0	0	Ki67+	 22582 17784
8157	0	0	Ki67+	 22584 17697
8158	0	0	Ki67+	 22603 17283
8159	0	0	Ki67+	 22615 17799
8160	0	0	Ki67+	 22621 17770
8161	0	0	Ki67+	 22622 17513
8162	0	0	Ki67+	 22627 17557
8163	0	0	Ki67+	 22627 17590
8164	0	0	Ki67+	 22629 17816
8165	0	0	Ki67+	 22630 17698
8166	0	0	Ki67+	 22635 17494
8167	0	0	Ki67+	 22656 17765
8168	0	0	Ki67+	 22657 17648
8169	0	0	Ki67+	 22662 17383
8170	0	0	Ki67+	 22664 17593
8171	0	0	Ki67+	 22665 17743
8172	0	0	Ki67+	 22668 17526
8173	0	0	Ki67+	 22670 17500
8174	0	0	Ki67+	 22672 17465
8175	0	0	Ki67+	 22674 17724
8176	0	0	Ki67+	 22674 17768
8177	0	0	Ki67+	 22679 17559
8178	0	0	Ki67+	 22686 17760
8179	0	0	Ki67+	 22687 17536
8180	0	0	Ki67+	 22699 17366
8181	0	0	Ki67+	 22702 17703
8182	0	0	Ki67+	 22703 17495
8183	0	0	Ki67+	 22706 17356
8184	0	0	Ki67+	 22710 17344
8185	0	0	Ki67+	 22712 17732
8186	0	0	Ki67+	 22715 17438
8187	0	0	Ki67+	 22715 17489
8188	0	0	Ki67+	 22716 17410
8189	0	0	Ki67+	 22733 17588
8190	0	0	Ki67+	 22738 17443
8191	0	0	Ki67+	 22738 17702
8192	0	0	Ki67+	 22748 17344
8193	0	0	Ki67+	 22756 17302
8194	0	0	Ki67+	 22759 17573
8195	0	0	Ki67+	 22765 17457
8196	0	0	Ki67+	 22768 17474
8197	0	0	Ki67+	 22768 18055
8198	0	0	Ki67+	 22775 17324
8199	0	0	Ki67+	 22779 17701
8200	0	0	Ki67+	 22780 17669
8201	0	0	Ki67+	 22786 18064
8202	0	0	Ki67+	 22797 17332
8203	0	0	Ki67+	 22803 17626
8204	0	0	Ki67+	 22808 17598
8205	0	0	Ki67+	 22810 17654
8206	0	0	Ki67+	 22811 17684
8207	0	0	Ki67+	 22817 17452
8208	0	0	Ki67+	 22823 17664
8209	0	0	Ki67+	 22826 17408
8210	0	0	Ki67+	 22833 17469
8211	0	0	Ki67+	 22834 17674
8212	0	0	Ki67+	 22837 17396
8213	0	0	Ki67+	 22841 17997
8214	0	0	Ki67+	 22841 18025
8215	0	0	Ki67+	 22855 17467
8216	0	0	Ki67+	 22862 17561
8217	0	0	Ki67+	 22863 17378
8218	0	0	Ki67+	 22863 17426
8219	0	0	Ki67+	 22863 17670
8220	0	0	Ki67+	 22876 17326
8221	0	0	Ki67+	 22878 17650
8222	0	0	Ki67+	 22883 17380
8223	0	0	Ki67+	 22885 17612
8224	0	0	Ki67+	 22899 17356
8225	0	0	Ki67+	 22903 17607
8226	0	0	Ki67+	 22910 17328
8227	0	0	Ki67+	 22917 18045
8228	0	0	Ki67+	 22919 17455
8229	0	0	Ki67+	 22923 17646
8230	0	0	Ki67+	 22928 17346
8231	0	0	Ki67+	 22930 17296
8232	0	0	Ki67+	 22932 17472
8233	0	0	Ki67+	 22935 18069
8234	0	0	Ki67+	 22936 17316
8235	0	0	Ki67+	 22940 17357
8236	0	0	Ki67+	 22946 17593
8237	0	0	Ki67+	 22948 17306
8238	0	0	Ki67+	 22951 18001
8239	0	0	Ki67+	 22953 18014
8240	0	0	Ki67+	 22958 17328
8241	0	0	Ki67+	 22961 17641
8242	0	0	Ki67+	 22962 17469
8243	0	0	Ki67+	 22968 17447
8244	0	0	Ki67+	 22969 17631
8245	0	0	Ki67+	 22973 17612
8246	0	0	Ki67+	 22980 17303
8247	0	0	Ki67+	 22983 17481
8248	0	0	Ki67+	 22988 17461
8249	0	0	Ki67+	 23000 17594
8250	0	0	Ki67+	 23009 17470
8251	0	0	Ki67+	 23010 17487
8252	0	0	Ki67+	 23013 17619
8253	0	0	Ki67+	 23018 17441
8254	0	0	Ki67+	 23021 17567
8255	0	0	Ki67+	 23040 17441
8256	0	0	Ki67+	 23047 17544
8257	0	0	Ki67+	 23051 17420
8258	0	0	Ki67+	 23061 17381
8259	0	0	Ki67+	 23069 17525
8260	0	0	Ki67+	 23071 17556
8261	0	0	Ki67+	 23085 17438
8262	0	0	Ki67+	 23091 17414
8263	0	0	Ki67+	 23093 17378
8264	0	0	Ki67+	 23097 17351
8265	0	0	Ki67+	 23103 17409
8266	0	0	Ki67+	 23104 17327
8267	0	0	Ki67+	 23104 17477
8268	0	0	Ki67+	 23105 17441
8269	0	0	Ki67+	 23107 17385
8270	0	0	Ki67+	 23118 17464
8271	0	0	Ki67+	 23120 17533
8272	0	0	Ki67+	 23121 17363
8273	0	0	Ki67+	 23121 17429
8274	0	0	Ki67+	 23148 17342
8275	0	0	Ki67+	 23148 18061
8276	0	0	Ki67+	 23149 17555
8277	0	0	Ki67+	 23156 17527
8278	0	0	Ki67+	 23158 17451
8279	0	0	Ki67+	 23158 17607
8280	0	0	Ki67+	 23159 17473
8281	0	0	Ki67+	 23161 17414
8282	0	0	Ki67+	 23163 17340
8283	0	0	Ki67+	 23175 18045
8284	0	0	Ki67+	 23176 17320
8285	0	0	Ki67+	 23179 17556
8286	0	0	Ki67+	 23181 17360
8287	0	0	Ki67+	 23186 17303
8288	0	0	Ki67+	 23186 17542
8289	0	0	Ki67+	 23190 17482
8290	0	0	Ki67+	 23218 17544
8291	0	0	Ki67+	 23219 17306
8292	0	0	Ki67+	 23246 17487
8293	0	0	Ki67+	 23254 17336
8294	0	0	Ki67+	 23258 17494
8295	0	0	Ki67+	 23259 17365
8296	0	0	Ki67+	 22467 18087
8297	0	0	Ki67+	 22468 18158
8298	0	0	Ki67+	 22481 18132
8299	0	0	Ki67+	 22484 18094
8300	0	0	Ki67+	 22561 18870
8301	0	0	Ki67+	 22564 18724
8302	0	0	Ki67+	 22566 18829
8303	0	0	Ki67+	 22575 18862
8304	0	0	Ki67+	 22584 18832
8305	0	0	Ki67+	 22586 18714
8306	0	0	Ki67+	 22607 18747
8307	0	0	Ki67+	 22614 18823
8308	0	0	Ki67+	 22620 18803
8309	0	0	Ki67+	 22624 18834
8310	0	0	Ki67+	 22630 18695
8311	0	0	Ki67+	 22633 18864
8312	0	0	Ki67+	 22649 18874
8313	0	0	Ki67+	 22651 18838
8314	0	0	Ki67+	 22651 18854
8315	0	0	Ki67+	 22653 18749
8316	0	0	Ki67+	 22659 18828
8317	0	0	Ki67+	 22664 18863
8318	0	0	Ki67+	 22668 18842
8319	0	0	Ki67+	 22680 18826
8320	0	0	Ki67+	 22680 18875
8321	0	0	Ki67+	 22690 18764
8322	0	0	Ki67+	 22695 18231
8323	0	0	Ki67+	 22711 18834
8324	0	0	Ki67+	 22719 18306
8325	0	0	Ki67+	 22721 18843
8326	0	0	Ki67+	 22724 18230
8327	0	0	Ki67+	 22727 18205
8328	0	0	Ki67+	 22733 18221
8329	0	0	Ki67+	 22741 18587
8330	0	0	Ki67+	 22760 18301
8331	0	0	Ki67+	 22767 18191
8332	0	0	Ki67+	 22768 18582
8333	0	0	Ki67+	 22775 18211
8334	0	0	Ki67+	 22782 18312
8335	0	0	Ki67+	 22793 18121
8336	0	0	Ki67+	 22797 18579
8337	0	0	Ki67+	 22798 18181
8338	0	0	Ki67+	 22799 18830
8339	0	0	Ki67+	 22809 18155
8340	0	0	Ki67+	 22814 18184
8341	0	0	Ki67+	 22815 18097
8342	0	0	Ki67+	 22817 18300
8343	0	0	Ki67+	 22821 18271
8344	0	0	Ki67+	 22825 18130
8345	0	0	Ki67+	 22847 18116
8346	0	0	Ki67+	 22852 18267
8347	0	0	Ki67+	 22854 18089
8348	0	0	Ki67+	 22855 18163
8349	0	0	Ki67+	 22867 18227
8350	0	0	Ki67+	 22875 18132
8351	0	0	Ki67+	 22887 18281
8352	0	0	Ki67+	 22898 18085
8353	0	0	Ki67+	 22904 18251
8354	0	0	Ki67+	 22908 18138
8355	0	0	Ki67+	 22955 18081
8356	0	0	Ki67+	 22957 18286
8357	0	0	Ki67+	 22970 18148
8358	0	0	Ki67+	 22973 18593
8359	0	0	Ki67+	 22983 18088
8360	0	0	Ki67+	 23002 18584
8361	0	0	Ki67+	 23005 18119
8362	0	0	Ki67+	 23009 18501
8363	0	0	Ki67+	 23012 18210
8364	0	0	Ki67+	 23023 18138
8365	0	0	Ki67+	 23027 18480
8366	0	0	Ki67+	 23033 18495
8367	0	0	Ki67+	 23036 18461
8368	0	0	Ki67+	 23039 18177
8369	0	0	Ki67+	 23039 18282
8370	0	0	Ki67+	 23045 18864
8371	0	0	Ki67+	 23046 18217
8372	0	0	Ki67+	 23047 18686
8373	0	0	Ki67+	 23049 18463
8374	0	0	Ki67+	 23049 18581
8375	0	0	Ki67+	 23059 18619
8376	0	0	Ki67+	 23061 18532
8377	0	0	Ki67+	 23063 18562
8378	0	0	Ki67+	 23068 18587
8379	0	0	Ki67+	 23070 18505
8380	0	0	Ki67+	 23073 18189
8381	0	0	Ki67+	 23074 18483
8382	0	0	Ki67+	 23081 18574
8383	0	0	Ki67+	 23089 18214
8384	0	0	Ki67+	 23091 18131
8385	0	0	Ki67+	 23093 18604
8386	0	0	Ki67+	 23101 18443
8387	0	0	Ki67+	 23106 18172
8388	0	0	Ki67+	 23109 18539
8389	0	0	Ki67+	 23110 18224
8390	0	0	Ki67+	 23110 18294
8391	0	0	Ki67+	 23114 18402
8392	0	0	Ki67+	 23116 18560
8393	0	0	Ki67+	 23119 18480
8394	0	0	Ki67+	 23119 18512
8395	0	0	Ki67+	 23120 18420
8396	0	0	Ki67+	 23124 18170
8397	0	0	Ki67+	 23126 18128
8398	0	0	Ki67+	 23139 18234
8399	0	0	Ki67+	 23144 18539
8400	0	0	Ki67+	 23145 18278
8401	0	0	Ki67+	 23145 18310
8402	0	0	Ki67+	 23145 18500
8403	0	0	Ki67+	 23146 18363
8404	0	0	Ki67+	 23156 18470
8405	0	0	Ki67+	 23157 18155
8406	0	0	Ki67+	 23158 18265
8407	0	0	Ki67+	 23163 18296
8408	0	0	Ki67+	 23163 18313
8409	0	0	Ki67+	 23167 18436
8410	0	0	Ki67+	 23173 18250
8411	0	0	Ki67+	 23177 18336
8412	0	0	Ki67+	 23180 18385
8413	0	0	Ki67+	 23183 18423
8414	0	0	Ki67+	 23186 18464
8415	0	0	Ki67+	 23193 18396
8416	0	0	Ki67+	 23195 18359
8417	0	0	Ki67+	 23198 18088
8418	0	0	Ki67+	 23202 18423
8419	0	0	Ki67+	 23205 18258
8420	0	0	Ki67+	 23207 18526
8421	0	0	Ki67+	 23208 18407
8422	0	0	Ki67+	 23217 18232
8423	0	0	Ki67+	 22480 19275
8424	0	0	Ki67+	 22498 18998
8425	0	0	Ki67+	 22511 19236
8426	0	0	Ki67+	 22511 19615
8427	0	0	Ki67+	 22520 18937
8428	0	0	Ki67+	 22534 19307
8429	0	0	Ki67+	 22536 19331
8430	0	0	Ki67+	 22549 19290
8431	0	0	Ki67+	 22550 19322
8432	0	0	Ki67+	 22556 19335
8433	0	0	Ki67+	 22559 18926
8434	0	0	Ki67+	 22561 19140
8435	0	0	Ki67+	 22599 19268
8436	0	0	Ki67+	 22602 18980
8437	0	0	Ki67+	 22602 19315
8438	0	0	Ki67+	 22605 18962
8439	0	0	Ki67+	 22609 18946
8440	0	0	Ki67+	 22610 19148
8441	0	0	Ki67+	 22613 18920
8442	0	0	Ki67+	 22616 19114
8443	0	0	Ki67+	 22619 19288
8444	0	0	Ki67+	 22626 18905
8445	0	0	Ki67+	 22630 18927
8446	0	0	Ki67+	 22630 19065
8447	0	0	Ki67+	 22632 18955
8448	0	0	Ki67+	 22636 19124
8449	0	0	Ki67+	 22643 19089
8450	0	0	Ki67+	 22647 19151
8451	0	0	Ki67+	 22651 19377
8452	0	0	Ki67+	 22657 18946
8453	0	0	Ki67+	 22657 19325
8454	0	0	Ki67+	 22659 19347
8455	0	0	Ki67+	 22660 18981
8456	0	0	Ki67+	 22667 18909
8457	0	0	Ki67+	 22669 18934
8458	0	0	Ki67+	 22679 19378
8459	0	0	Ki67+	 22680 19121
8460	0	0	Ki67+	 22689 19338
8461	0	0	Ki67+	 22696 19453
8462	0	0	Ki67+	 22697 19092
8463	0	0	Ki67+	 22700 18970
8464	0	0	Ki67+	 22708 19326
8465	0	0	Ki67+	 22717 18978
8466	0	0	Ki67+	 22720 19410
8467	0	0	Ki67+	 22724 19131
8468	0	0	Ki67+	 22726 18964
8469	0	0	Ki67+	 22726 19368
8470	0	0	Ki67+	 22728 19465
8471	0	0	Ki67+	 22738 19343
8472	0	0	Ki67+	 22741 19432
8473	0	0	Ki67+	 22744 19320
8474	0	0	Ki67+	 22750 19415
8475	0	0	Ki67+	 22754 19547
8476	0	0	Ki67+	 22755 18886
8477	0	0	Ki67+	 22780 19475
8478	0	0	Ki67+	 22787 19404
8479	0	0	Ki67+	 22793 19414
8480	0	0	Ki67+	 22803 19456
8481	0	0	Ki67+	 22803 19478
8482	0	0	Ki67+	 22808 19391
8483	0	0	Ki67+	 22809 19516
8484	0	0	Ki67+	 22826 19428
8485	0	0	Ki67+	 22829 19467
8486	0	0	Ki67+	 22836 19479
8487	0	0	Ki67+	 22847 19456
8488	0	0	Ki67+	 22859 19421
8489	0	0	Ki67+	 22861 18919
8490	0	0	Ki67+	 22868 19011
8491	0	0	Ki67+	 22879 19482
8492	0	0	Ki67+	 22883 19665
8493	0	0	Ki67+	 22888 19444
8494	0	0	Ki67+	 22897 19640
8495	0	0	Ki67+	 22904 19624
8496	0	0	Ki67+	 22906 19098
8497	0	0	Ki67+	 22914 19600
8498	0	0	Ki67+	 22921 19649
8499	0	0	Ki67+	 22922 19272
8500	0	0	Ki67+	 22922 19672
8501	0	0	Ki67+	 22942 19057
8502	0	0	Ki67+	 22942 19535
8503	0	0	Ki67+	 22944 19662
8504	0	0	Ki67+	 22953 19591
8505	0	0	Ki67+	 22957 19631
8506	0	0	Ki67+	 22967 19604
8507	0	0	Ki67+	 22968 19067
8508	0	0	Ki67+	 22969 19269
8509	0	0	Ki67+	 22970 19572
8510	0	0	Ki67+	 22979 19629
8511	0	0	Ki67+	 22988 19603
8512	0	0	Ki67+	 22995 18899
8513	0	0	Ki67+	 22998 19502
8514	0	0	Ki67+	 23001 19072
8515	0	0	Ki67+	 23005 19147
8516	0	0	Ki67+	 23007 19634
8517	0	0	Ki67+	 23013 19551
8518	0	0	Ki67+	 23016 19506
8519	0	0	Ki67+	 23018 19565
8520	0	0	Ki67+	 23021 19304
8521	0	0	Ki67+	 23026 19615
8522	0	0	Ki67+	 23030 19207
8523	0	0	Ki67+	 23030 19594
8524	0	0	Ki67+	 23034 19263
8525	0	0	Ki67+	 23036 19492
8526	0	0	Ki67+	 23040 19324
8527	0	0	Ki67+	 23041 19512
8528	0	0	Ki67+	 23047 19283
8529	0	0	Ki67+	 23052 19074
8530	0	0	Ki67+	 23054 19313
8531	0	0	Ki67+	 23059 19497
8532	0	0	Ki67+	 23063 19473
8533	0	0	Ki67+	 23064 19398
8534	0	0	Ki67+	 23069 19207
8535	0	0	Ki67+	 23071 19438
8536	0	0	Ki67+	 23072 19078
8537	0	0	Ki67+	 23076 19290
8538	0	0	Ki67+	 23084 19398
8539	0	0	Ki67+	 23099 19370
8540	0	0	Ki67+	 23100 19189
8541	0	0	Ki67+	 23102 19509
8542	0	0	Ki67+	 23104 19357
8543	0	0	Ki67+	 23110 19345
8544	0	0	Ki67+	 23115 19067
8545	0	0	Ki67+	 23116 19282
8546	0	0	Ki67+	 23119 19234
8547	0	0	Ki67+	 23121 19343
8548	0	0	Ki67+	 23127 19353
8549	0	0	Ki67+	 23129 19183
8550	0	0	Ki67+	 23133 18933
8551	0	0	Ki67+	 23135 19296
8552	0	0	Ki67+	 23144 19260
8553	0	0	Ki67+	 23145 19328
8554	0	0	Ki67+	 23147 19441
8555	0	0	Ki67+	 23163 19066
8556	0	0	Ki67+	 23164 19169
8557	0	0	Ki67+	 23183 19165
8558	0	0	Ki67+	 23197 19033
8559	0	0	Ki67+	 23211 19032
8560	0	0	Ki67+	 23227 19193
8561	0	0	Ki67+	 23230 19018
8562	0	0	Ki67+	 23231 19059
8563	0	0	Ki67+	 23236 19170
8564	0	0	Ki67+	 23238 19027
8565	0	0	Ki67+	 23243 19249
8566	0	0	Ki67+	 23257 19024
8567	0	0	Ki67+	 23258 19250
8568	0	0	Ki67+	 23260 18907
8569	0	0	Ki67+	 22638 20185
8570	0	0	Ki67+	 22642 20391
8571	0	0	Ki67+	 22642 20415
8572	0	0	Ki67+	 22728 20237
8573	0	0	Ki67+	 22761 20117
8574	0	0	Ki67+	 22856 19710
8575	0	0	Ki67+	 22903 19693
8576	0	0	Ki67+	 22910 19706
8577	0	0	Ki67+	 22922 19685
8578	0	0	Ki67+	 22929 19712
8579	0	0	Ki67+	 22931 19695
8580	0	0	Ki67+	 22967 20408
8581	0	0	Ki67+	 22971 20179
8582	0	0	Ki67+	 22976 20355
8583	0	0	Ki67+	 22994 20370
8584	0	0	Ki67+	 23100 20457
8585	0	0	Ki67+	 23119 20459
8586	0	0	Ki67+	 23170 20453
8587	0	0	Ki67+	 23181 20456
8588	0	0	Ki67+	 23197 20404
8589	0	0	Ki67+	 23200 20026
8590	0	0	Ki67+	 22493 21012
8591	0	0	Ki67+	 22514 21055
8592	0	0	Ki67+	 22516 20787
8593	0	0	Ki67+	 22519 21013
8594	0	0	Ki67+	 22522 21073
8595	0	0	Ki67+	 22529 20976
8596	0	0	Ki67+	 22545 20829
8597	0	0	Ki67+	 22547 21239
8598	0	0	Ki67+	 22554 21084
8599	0	0	Ki67+	 22560 20986
8600	0	0	Ki67+	 22560 21044
8601	0	0	Ki67+	 22560 21143
8602	0	0	Ki67+	 22561 20800
8603	0	0	Ki67+	 22576 20610
8604	0	0	Ki67+	 22579 20650
8605	0	0	Ki67+	 22582 20886
8606	0	0	Ki67+	 22582 21101
8607	0	0	Ki67+	 22583 20978
8608	0	0	Ki67+	 22584 21072
8609	0	0	Ki67+	 22587 20847
8610	0	0	Ki67+	 22594 20658
8611	0	0	Ki67+	 22594 21181
8612	0	0	Ki67+	 22612 20835
8613	0	0	Ki67+	 22614 20693
8614	0	0	Ki67+	 22620 21176
8615	0	0	Ki67+	 22627 21196
8616	0	0	Ki67+	 22635 20684
8617	0	0	Ki67+	 22650 20656
8618	0	0	Ki67+	 22652 21223
8619	0	0	Ki67+	 22663 21242
8620	0	0	Ki67+	 22676 20520
8621	0	0	Ki67+	 22679 21058
8622	0	0	Ki67+	 22688 20907
8623	0	0	Ki67+	 22694 21028
8624	0	0	Ki67+	 22698 21195
8625	0	0	Ki67+	 22698 21277
8626	0	0	Ki67+	 22701 21058
8627	0	0	Ki67+	 22712 20528
8628	0	0	Ki67+	 22712 20995
8629	0	0	Ki67+	 22714 21030
8630	0	0	Ki67+	 22715 20739
8631	0	0	Ki67+	 22717 20544
8632	0	0	Ki67+	 22730 20669
8633	0	0	Ki67+	 22734 20884
8634	0	0	Ki67+	 22736 21046
8635	0	0	Ki67+	 22740 20671
8636	0	0	Ki67+	 22743 20549
8637	0	0	Ki67+	 22744 20568
8638	0	0	Ki67+	 22744 20602
8639	0	0	Ki67+	 22745 20978
8640	0	0	Ki67+	 22757 21122
8641	0	0	Ki67+	 22762 20621
8642	0	0	Ki67+	 22766 20601
8643	0	0	Ki67+	 22812 21078
8644	0	0	Ki67+	 22816 21174
8645	0	0	Ki67+	 22833 21073
8646	0	0	Ki67+	 22846 21260
8647	0	0	Ki67+	 22895 20638
8648	0	0	Ki67+	 22896 21199
8649	0	0	Ki67+	 22897 20928
8650	0	0	Ki67+	 22901 20720
8651	0	0	Ki67+	 22911 20988
8652	0	0	Ki67+	 22916 20851
8653	0	0	Ki67+	 22917 21034
8654	0	0	Ki67+	 22920 20957
8655	0	0	Ki67+	 22927 20612
8656	0	0	Ki67+	 22935 20890
8657	0	0	Ki67+	 22941 20977
8658	0	0	Ki67+	 22947 20610
8659	0	0	Ki67+	 22947 20821
8660	0	0	Ki67+	 22950 20878
8661	0	0	Ki67+	 22952 20922
8662	0	0	Ki67+	 22955 20952
8663	0	0	Ki67+	 22967 20893
8664	0	0	Ki67+	 23036 21254
8665	0	0	Ki67+	 23048 20888
8666	0	0	Ki67+	 23059 20808
8667	0	0	Ki67+	 23066 20545
8668	0	0	Ki67+	 23076 21209
8669	0	0	Ki67+	 23085 20485
8670	0	0	Ki67+	 23086 20553
8671	0	0	Ki67+	 23087 20789
8672	0	0	Ki67+	 23088 21216
8673	0	0	Ki67+	 23100 20806
8674	0	0	Ki67+	 23101 21270
8675	0	0	Ki67+	 23121 21252
8676	0	0	Ki67+	 23136 20556
8677	0	0	Ki67+	 23156 20481
8678	0	0	Ki67+	 23162 21270
8679	0	0	Ki67+	 23170 21134
8680	0	0	Ki67+	 23175 21189
8681	0	0	Ki67+	 23176 20494
8682	0	0	Ki67+	 23181 20601
8683	0	0	Ki67+	 23184 21016
8684	0	0	Ki67+	 23188 21151
8685	0	0	Ki67+	 23190 21216
8686	0	0	Ki67+	 23206 21091
8687	0	0	Ki67+	 23209 21177
8688	0	0	Ki67+	 23212 21013
8689	0	0	Ki67+	 23214 21246
8690	0	0	Ki67+	 23218 20576
8691	0	0	Ki67+	 23220 20741
8692	0	0	Ki67+	 23230 21260
8693	0	0	Ki67+	 23231 21160
8694	0	0	Ki67+	 23233 21011
8695	0	0	Ki67+	 23233 21232
8696	0	0	Ki67+	 23239 21206
8697	0	0	Ki67+	 23253 20579
8698	0	0	Ki67+	 22483 22054
8699	0	0	Ki67+	 22484 21925
8700	0	0	Ki67+	 22526 21653
8701	0	0	Ki67+	 22537 21664
8702	0	0	Ki67+	 22548 21684
8703	0	0	Ki67+	 22559 21931
8704	0	0	Ki67+	 22571 22052
8705	0	0	Ki67+	 22577 21814
8706	0	0	Ki67+	 22582 21833
8707	0	0	Ki67+	 22584 21714
8708	0	0	Ki67+	 22600 21926
8709	0	0	Ki67+	 22603 21676
8710	0	0	Ki67+	 22607 21821
8711	0	0	Ki67+	 22612 21743
8712	0	0	Ki67+	 22612 22039
8713	0	0	Ki67+	 22613 21631
8714	0	0	Ki67+	 22633 21754
8715	0	0	Ki67+	 22639 21988
8716	0	0	Ki67+	 22650 21836
8717	0	0	Ki67+	 22660 21849
8718	0	0	Ki67+	 22691 21290
8719	0	0	Ki67+	 22701 21817
8720	0	0	Ki67+	 22703 21703
8721	0	0	Ki67+	 22710 21666
8722	0	0	Ki67+	 22723 21856
8723	0	0	Ki67+	 22731 21687
8724	0	0	Ki67+	 22736 21722
8725	0	0	Ki67+	 22740 21875
8726	0	0	Ki67+	 22741 21643
8727	0	0	Ki67+	 22747 21817
8728	0	0	Ki67+	 22750 21612
8729	0	0	Ki67+	 22758 21587
8730	0	0	Ki67+	 22759 21845
8731	0	0	Ki67+	 22763 21877
8732	0	0	Ki67+	 22768 21735
8733	0	0	Ki67+	 22771 21660
8734	0	0	Ki67+	 22776 21885
8735	0	0	Ki67+	 22782 21785
8736	0	0	Ki67+	 22814 22063
8737	0	0	Ki67+	 22846 21998
8738	0	0	Ki67+	 22853 22034
8739	0	0	Ki67+	 22858 21576
8740	0	0	Ki67+	 22861 21642
8741	0	0	Ki67+	 22863 22060
8742	0	0	Ki67+	 22878 21660
8743	0	0	Ki67+	 22879 21717
8744	0	0	Ki67+	 22879 21832
8745	0	0	Ki67+	 22880 22007
8746	0	0	Ki67+	 22885 21791
8747	0	0	Ki67+	 22895 22077
8748	0	0	Ki67+	 22917 21739
8749	0	0	Ki67+	 22919 21840
8750	0	0	Ki67+	 22923 21806
8751	0	0	Ki67+	 22928 21730
8752	0	0	Ki67+	 22932 21959
8753	0	0	Ki67+	 22937 21827
8754	0	0	Ki67+	 22945 21915
8755	0	0	Ki67+	 22946 21781
8756	0	0	Ki67+	 22949 21946
8757	0	0	Ki67+	 22955 21414
8758	0	0	Ki67+	 22955 21929
8759	0	0	Ki67+	 22960 21443
8760	0	0	Ki67+	 22977 21391
8761	0	0	Ki67+	 23019 21430
8762	0	0	Ki67+	 23029 21288
8763	0	0	Ki67+	 23036 21522
8764	0	0	Ki67+	 23040 21415
8765	0	0	Ki67+	 23042 21399
8766	0	0	Ki67+	 23048 21318
8767	0	0	Ki67+	 23056 21357
8768	0	0	Ki67+	 23069 21328
8769	0	0	Ki67+	 23069 21371
8770	0	0	Ki67+	 23074 21396
8771	0	0	Ki67+	 23074 21424
8772	0	0	Ki67+	 23075 21469
8773	0	0	Ki67+	 23092 21604
8774	0	0	Ki67+	 23094 21438
8775	0	0	Ki67+	 23097 21583
8776	0	0	Ki67+	 23103 21410
8777	0	0	Ki67+	 23104 21537
8778	0	0	Ki67+	 23106 21472
8779	0	0	Ki67+	 23111 21799
8780	0	0	Ki67+	 23112 21485
8781	0	0	Ki67+	 23116 21973
8782	0	0	Ki67+	 23119 21894
8783	0	0	Ki67+	 23122 21326
8784	0	0	Ki67+	 23122 21768
8785	0	0	Ki67+	 23123 21483
8786	0	0	Ki67+	 23124 21599
8787	0	0	Ki67+	 23126 21809
8788	0	0	Ki67+	 23127 21380
8789	0	0	Ki67+	 23128 21828
8790	0	0	Ki67+	 23131 21971
8791	0	0	Ki67+	 23132 21732
8792	0	0	Ki67+	 23132 22048
8793	0	0	Ki67+	 23136 21575
8794	0	0	Ki67+	 23138 21891
8795	0	0	Ki67+	 23141 21348
8796	0	0	Ki67+	 23141 21625
8797	0	0	Ki67+	 23143 21939
8798	0	0	Ki67+	 23143 22077
8799	0	0	Ki67+	 23144 21774
8800	0	0	Ki67+	 23144 21827
8801	0	0	Ki67+	 23146 21407
8802	0	0	Ki67+	 23151 21283
8803	0	0	Ki67+	 23154 21333
8804	0	0	Ki67+	 23154 22039
8805	0	0	Ki67+	 23159 21440
8806	0	0	Ki67+	 23159 22052
8807	0	0	Ki67+	 23161 21806
8808	0	0	Ki67+	 23162 21735
8809	0	0	Ki67+	 23162 21993
8810	0	0	Ki67+	 23163 21495
8811	0	0	Ki67+	 23167 21555
8812	0	0	Ki67+	 23167 21623
8813	0	0	Ki67+	 23167 21650
8814	0	0	Ki67+	 23167 21691
8815	0	0	Ki67+	 23173 21903
8816	0	0	Ki67+	 23174 21299
8817	0	0	Ki67+	 23179 21331
8818	0	0	Ki67+	 23181 22002
8819	0	0	Ki67+	 23186 22075
8820	0	0	Ki67+	 23189 21429
8821	0	0	Ki67+	 23189 21652
8822	0	0	Ki67+	 23190 21874
8823	0	0	Ki67+	 23191 21610
8824	0	0	Ki67+	 23191 21953
8825	0	0	Ki67+	 23193 21886
8826	0	0	Ki67+	 23193 21919
8827	0	0	Ki67+	 23196 21523
8828	0	0	Ki67+	 23197 22058
8829	0	0	Ki67+	 23199 21461
8830	0	0	Ki67+	 23200 21901
8831	0	0	Ki67+	 23203 21476
8832	0	0	Ki67+	 23206 21430
8833	0	0	Ki67+	 23209 21408
8834	0	0	Ki67+	 23210 21612
8835	0	0	Ki67+	 23210 21833
8836	0	0	Ki67+	 23211 21727
8837	0	0	Ki67+	 23218 21878
8838	0	0	Ki67+	 23218 21907
8839	0	0	Ki67+	 23224 21501
8840	0	0	Ki67+	 23225 21728
8841	0	0	Ki67+	 23228 21586
8842	0	0	Ki67+	 23236 21834
8843	0	0	Ki67+	 23239 21489
8844	0	0	Ki67+	 23246 21655
8845	0	0	Ki67+	 23250 21617
8846	0	0	Ki67+	 23251 21281
8847	0	0	Ki67+	 23253 21571
8848	0	0	Ki67+	 22466 22549
8849	0	0	Ki67+	 22470 22501
8850	0	0	Ki67+	 22472 22315
8851	0	0	Ki67+	 22474 22413
8852	0	0	Ki67+	 22474 22458
8853	0	0	Ki67+	 22480 22598
8854	0	0	Ki67+	 22486 22144
8855	0	0	Ki67+	 22486 22705
8856	0	0	Ki67+	 22489 22729
8857	0	0	Ki67+	 22497 22188
8858	0	0	Ki67+	 22509 22230
8859	0	0	Ki67+	 22520 22732
8860	0	0	Ki67+	 22522 22674
8861	0	0	Ki67+	 22527 22654
8862	0	0	Ki67+	 22531 22134
8863	0	0	Ki67+	 22546 22110
8864	0	0	Ki67+	 22547 22827
8865	0	0	Ki67+	 22549 22839
8866	0	0	Ki67+	 22557 22164
8867	0	0	Ki67+	 22558 22766
8868	0	0	Ki67+	 22560 22815
8869	0	0	Ki67+	 22577 22150
8870	0	0	Ki67+	 22588 22809
8871	0	0	Ki67+	 22594 22122
8872	0	0	Ki67+	 22594 22778
8873	0	0	Ki67+	 22595 22096
8874	0	0	Ki67+	 22608 22638
8875	0	0	Ki67+	 22609 22753
8876	0	0	Ki67+	 22613 22874
8877	0	0	Ki67+	 22631 22643
8878	0	0	Ki67+	 22632 22194
8879	0	0	Ki67+	 22634 22351
8880	0	0	Ki67+	 22636 22615
8881	0	0	Ki67+	 22640 22675
8882	0	0	Ki67+	 22640 22847
8883	0	0	Ki67+	 22649 22588
8884	0	0	Ki67+	 22649 22703
8885	0	0	Ki67+	 22654 22325
8886	0	0	Ki67+	 22654 22621
8887	0	0	Ki67+	 22657 22151
8888	0	0	Ki67+	 22666 22141
8889	0	0	Ki67+	 22671 22610
8890	0	0	Ki67+	 22680 22621
8891	0	0	Ki67+	 22685 22314
8892	0	0	Ki67+	 22685 22380
8893	0	0	Ki67+	 22685 22583
8894	0	0	Ki67+	 22691 22332
8895	0	0	Ki67+	 22692 22647
8896	0	0	Ki67+	 22696 22668
8897	0	0	Ki67+	 22706 22290
8898	0	0	Ki67+	 22708 22705
8899	0	0	Ki67+	 22716 22442
8900	0	0	Ki67+	 22717 22349
8901	0	0	Ki67+	 22718 22320
8902	0	0	Ki67+	 22725 22759
8903	0	0	Ki67+	 22729 22816
8904	0	0	Ki67+	 22730 22291
8905	0	0	Ki67+	 22730 22802
8906	0	0	Ki67+	 22733 22606
8907	0	0	Ki67+	 22736 22262
8908	0	0	Ki67+	 22741 22857
8909	0	0	Ki67+	 22743 22276
8910	0	0	Ki67+	 22743 22618
8911	0	0	Ki67+	 22744 22290
8912	0	0	Ki67+	 22744 22421
8913	0	0	Ki67+	 22745 22166
8914	0	0	Ki67+	 22746 22824
8915	0	0	Ki67+	 22749 22355
8916	0	0	Ki67+	 22751 22649
8917	0	0	Ki67+	 22753 22434
8918	0	0	Ki67+	 22758 22412
8919	0	0	Ki67+	 22764 22442
8920	0	0	Ki67+	 22769 22410
8921	0	0	Ki67+	 22773 22106
8922	0	0	Ki67+	 22781 22652
8923	0	0	Ki67+	 22786 22394
8924	0	0	Ki67+	 22794 22655
8925	0	0	Ki67+	 22797 22530
8926	0	0	Ki67+	 22799 22314
8927	0	0	Ki67+	 22802 22300
8928	0	0	Ki67+	 22807 22266
8929	0	0	Ki67+	 22808 22701
8930	0	0	Ki67+	 22813 22371
8931	0	0	Ki67+	 22813 22726
8932	0	0	Ki67+	 22816 22233
8933	0	0	Ki67+	 22825 22254
8934	0	0	Ki67+	 22840 22721
8935	0	0	Ki67+	 22847 22138
8936	0	0	Ki67+	 22863 22226
8937	0	0	Ki67+	 22864 22143
8938	0	0	Ki67+	 22868 22459
8939	0	0	Ki67+	 22870 22760
8940	0	0	Ki67+	 22871 22173
8941	0	0	Ki67+	 22877 22721
8942	0	0	Ki67+	 22880 22428
8943	0	0	Ki67+	 22881 22215
8944	0	0	Ki67+	 22883 22240
8945	0	0	Ki67+	 22893 22286
8946	0	0	Ki67+	 22907 22596
8947	0	0	Ki67+	 22912 22504
8948	0	0	Ki67+	 22912 22534
8949	0	0	Ki67+	 22916 22276
8950	0	0	Ki67+	 22919 22123
8951	0	0	Ki67+	 22921 22338
8952	0	0	Ki67+	 22921 22624
8953	0	0	Ki67+	 22924 22809
8954	0	0	Ki67+	 22930 22323
8955	0	0	Ki67+	 22930 22483
8956	0	0	Ki67+	 22931 22114
8957	0	0	Ki67+	 22934 22459
8958	0	0	Ki67+	 22936 22599
8959	0	0	Ki67+	 22962 22546
8960	0	0	Ki67+	 22966 22449
8961	0	0	Ki67+	 23123 22160
8962	0	0	Ki67+	 23130 22571
8963	0	0	Ki67+	 23139 22145
8964	0	0	Ki67+	 23143 22646
8965	0	0	Ki67+	 23169 22103
8966	0	0	Ki67+	 23176 22853
8967	0	0	Ki67+	 23192 22856
8968	0	0	Ki67+	 23196 22876
8969	0	0	Ki67+	 23216 22089
8970	0	0	Ki67+	 23222 22836
8971	0	0	Ki67+	 23226 22772
8972	0	0	Ki67+	 23227 22711
8973	0	0	Ki67+	 23228 22823
8974	0	0	Ki67+	 23231 22865
8975	0	0	Ki67+	 23237 22738
8976	0	0	Ki67+	 23244 22489
8977	0	0	Ki67+	 23250 22727
8978	0	0	Ki67+	 23251 22620
8979	0	0	Ki67+	 22514 23106
8980	0	0	Ki67+	 22620 22891
8981	0	0	Ki67+	 22660 22938
8982	0	0	Ki67+	 22668 22894
8983	0	0	Ki67+	 22688 22966
8984	0	0	Ki67+	 22692 22920
8985	0	0	Ki67+	 22709 22982
8986	0	0	Ki67+	 22816 23019
8987	0	0	Ki67+	 22821 23043
8988	0	0	Ki67+	 22824 22989
8989	0	0	Ki67+	 22835 22898
8990	0	0	Ki67+	 22835 22984
8991	0	0	Ki67+	 22842 22994
8992	0	0	Ki67+	 22992 23299
8993	0	0	Ki67+	 23031 23205
8994	0	0	Ki67+	 23037 23323
8995	0	0	Ki67+	 23041 23247
8996	0	0	Ki67+	 23049 23298
8997	0	0	Ki67+	 23066 23176
8998	0	0	Ki67+	 23083 23114
8999	0	0	Ki67+	 23084 23204
9000	0	0	Ki67+	 23092 23160
9001	0	0	Ki67+	 23100 23168
9002	0	0	Ki67+	 23102 23224
9003	0	0	Ki67+	 23115 23213
9004	0	0	Ki67+	 23122 23149
9005	0	0	Ki67+	 23123 23123
9006	0	0	Ki67+	 23146 23092
9007	0	0	Ki67+	 23150 23136
9008	0	0	Ki67+	 23151 23015
9009	0	0	Ki67+	 23160 23088
9010	0	0	Ki67+	 23161 23531
9011	0	0	Ki67+	 23167 23009
9012	0	0	Ki67+	 23172 22969
9013	0	0	Ki67+	 23175 23021
9014	0	0	Ki67+	 23183 23061
9015	0	0	Ki67+	 23189 22940
9016	0	0	Ki67+	 23193 23027
9017	0	0	Ki67+	 23194 22900
9018	0	0	Ki67+	 23197 22968
9019	0	0	Ki67+	 23202 23519
9020	0	0	Ki67+	 23203 23573
9021	0	0	Ki67+	 23216 22966
9022	0	0	Ki67+	 23220 22926
9023	0	0	Ki67+	 23243 22973
9024	0	0	Ki67+	 23244 23537
9025	0	0	Ki67+	 23245 23581
9026	0	0	Ki67+	 23256 23465
9027	0	0	Ki67+	 23261 23519
9028	0	0	Ki67+	 22652 24898
9029	0	0	Ki67+	 22652 24918
9030	0	0	Ki67+	 22768 25214
9031	0	0	Ki67+	 23252 25192
9032	0	0	Ki67+	 22908 25480
9033	0	0	Ki67+	 23050 29032
9034	0	0	Ki67+	 23057 29051
9035	0	0	Ki67+	 23069 28998
9036	0	0	Ki67+	 23089 29056
9037	0	0	Ki67+	 23107 29003
9038	0	0	Ki67+	 23118 29073
9039	0	0	Ki67+	 23137 28886
9040	0	0	Ki67+	 23145 28879
9041	0	0	Ki67+	 23161 28949
9042	0	0	Ki67+	 23178 28912
9043	0	0	Ki67+	 23244 29009
9044	0	0	Ki67+	 22509 29682
9045	0	0	Ki67+	 22534 29602
9046	0	0	Ki67+	 22542 29776
9047	0	0	Ki67+	 22548 29535
9048	0	0	Ki67+	 22548 29595
9049	0	0	Ki67+	 22548 29654
9050	0	0	Ki67+	 22560 29633
9051	0	0	Ki67+	 22591 29327
9052	0	0	Ki67+	 22603 29399
9053	0	0	Ki67+	 22607 29335
9054	0	0	Ki67+	 22707 29288
9055	0	0	Ki67+	 22544 30636
9056	0	0	Ki67+	 22885 30407
9057	0	0	Ki67+	 22895 30387
9058	0	0	Ki67+	 22898 30475
9059	0	0	Ki67+	 22918 30427
9060	0	0	Ki67+	 22931 30482
9061	0	0	Ki67+	 22944 30409
9062	0	0	Ki67+	 22971 30479
9063	0	0	Ki67+	 22469 31660
9064	0	0	Ki67+	 22548 31602
9065	0	0	Ki67+	 22584 31238
9066	0	0	Ki67+	 22596 31213
9067	0	0	Ki67+	 22623 31573
9068	0	0	Ki67+	 22631 31273
9069	0	0	Ki67+	 22637 31199
9070	0	0	Ki67+	 22641 31587
9071	0	0	Ki67+	 22655 31596
9072	0	0	Ki67+	 22696 31588
9073	0	0	Ki67+	 22701 31571
9074	0	0	Ki67+	 22734 31624
9075	0	0	Ki67+	 22743 31577
9076	0	0	Ki67+	 22768 31596
9077	0	0	Ki67+	 22776 31622
9078	0	0	Ki67+	 23074 31618
9079	0	0	Ki67+	 22537 31766
9080	0	0	Ki67+	 22575 31684
9081	0	0	Ki67+	 22606 31702
9082	0	0	Ki67+	 22636 31737
9083	0	0	Ki67+	 22664 32262
9084	0	0	Ki67+	 22722 32266
9085	0	0	Ki67+	 22932 31796
9086	0	0	Ki67+	 22948 31851
9087	0	0	Ki67+	 23084 31709
9088	0	0	Ki67+	 23712 12247
9089	0	0	Ki67+	 23746 12197
9090	0	0	Ki67+	 23977 11701
9091	0	0	Ki67+	 23427 13020
9092	0	0	Ki67+	 23445 12761
9093	0	0	Ki67+	 23765 12462
9094	0	0	Ki67+	 23769 12510
9095	0	0	Ki67+	 23780 13077
9096	0	0	Ki67+	 23797 13135
9097	0	0	Ki67+	 23805 13099
9098	0	0	Ki67+	 23832 12985
9099	0	0	Ki67+	 23851 13033
9100	0	0	Ki67+	 23856 13063
9101	0	0	Ki67+	 23867 13096
9102	0	0	Ki67+	 23868 12671
9103	0	0	Ki67+	 23871 13123
9104	0	0	Ki67+	 23872 13073
9105	0	0	Ki67+	 23885 13133
9106	0	0	Ki67+	 23917 12748
9107	0	0	Ki67+	 23920 12716
9108	0	0	Ki67+	 23508 13786
9109	0	0	Ki67+	 23536 13723
9110	0	0	Ki67+	 23543 13685
9111	0	0	Ki67+	 23547 13735
9112	0	0	Ki67+	 23560 13756
9113	0	0	Ki67+	 23567 13671
9114	0	0	Ki67+	 23569 13718
9115	0	0	Ki67+	 23582 13650
9116	0	0	Ki67+	 23582 13911
9117	0	0	Ki67+	 23583 13683
9118	0	0	Ki67+	 23586 13577
9119	0	0	Ki67+	 23591 13620
9120	0	0	Ki67+	 23595 13846
9121	0	0	Ki67+	 23602 13563
9122	0	0	Ki67+	 23603 13831
9123	0	0	Ki67+	 23605 13672
9124	0	0	Ki67+	 23612 13659
9125	0	0	Ki67+	 23613 13600
9126	0	0	Ki67+	 23615 13580
9127	0	0	Ki67+	 23618 13896
9128	0	0	Ki67+	 23620 13860
9129	0	0	Ki67+	 23624 13727
9130	0	0	Ki67+	 23624 13823
9131	0	0	Ki67+	 23627 13499
9132	0	0	Ki67+	 23628 13536
9133	0	0	Ki67+	 23632 13556
9134	0	0	Ki67+	 23633 13615
9135	0	0	Ki67+	 23633 13765
9136	0	0	Ki67+	 23639 13577
9137	0	0	Ki67+	 23641 13777
9138	0	0	Ki67+	 23651 13734
9139	0	0	Ki67+	 23652 13504
9140	0	0	Ki67+	 23655 13545
9141	0	0	Ki67+	 23657 13854
9142	0	0	Ki67+	 23657 13908
9143	0	0	Ki67+	 23658 13460
9144	0	0	Ki67+	 23659 13785
9145	0	0	Ki67+	 23663 13751
9146	0	0	Ki67+	 23666 13502
9147	0	0	Ki67+	 23671 13398
9148	0	0	Ki67+	 23674 13474
9149	0	0	Ki67+	 23677 13811
9150	0	0	Ki67+	 23685 13406
9151	0	0	Ki67+	 23686 13445
9152	0	0	Ki67+	 23686 13587
9153	0	0	Ki67+	 23692 13480
9154	0	0	Ki67+	 23692 13835
9155	0	0	Ki67+	 23695 13468
9156	0	0	Ki67+	 23696 13549
9157	0	0	Ki67+	 23696 13805
9158	0	0	Ki67+	 23698 13370
9159	0	0	Ki67+	 23700 13780
9160	0	0	Ki67+	 23701 13437
9161	0	0	Ki67+	 23702 13345
9162	0	0	Ki67+	 23702 13605
9163	0	0	Ki67+	 23703 13870
9164	0	0	Ki67+	 23715 13714
9165	0	0	Ki67+	 23716 13434
9166	0	0	Ki67+	 23717 13822
9167	0	0	Ki67+	 23720 13395
9168	0	0	Ki67+	 23720 13511
9169	0	0	Ki67+	 23721 13312
9170	0	0	Ki67+	 23723 13775
9171	0	0	Ki67+	 23725 13440
9172	0	0	Ki67+	 23727 13345
9173	0	0	Ki67+	 23728 13832
9174	0	0	Ki67+	 23733 13382
9175	0	0	Ki67+	 23734 13695
9176	0	0	Ki67+	 23735 13292
9177	0	0	Ki67+	 23736 13742
9178	0	0	Ki67+	 23737 13323
9179	0	0	Ki67+	 23739 13716
9180	0	0	Ki67+	 23739 13789
9181	0	0	Ki67+	 23742 13491
9182	0	0	Ki67+	 23746 13359
9183	0	0	Ki67+	 23748 13251
9184	0	0	Ki67+	 23755 13690
9185	0	0	Ki67+	 23762 13158
9186	0	0	Ki67+	 23762 13214
9187	0	0	Ki67+	 23762 13480
9188	0	0	Ki67+	 23763 13460
9189	0	0	Ki67+	 23764 13567
9190	0	0	Ki67+	 23765 13590
9191	0	0	Ki67+	 23768 13670
9192	0	0	Ki67+	 23770 13915
9193	0	0	Ki67+	 23775 13386
9194	0	0	Ki67+	 23783 13713
9195	0	0	Ki67+	 23791 13185
9196	0	0	Ki67+	 23793 13538
9197	0	0	Ki67+	 23795 13642
9198	0	0	Ki67+	 23795 13752
9199	0	0	Ki67+	 23800 13691
9200	0	0	Ki67+	 23803 13484
9201	0	0	Ki67+	 23804 13659
9202	0	0	Ki67+	 23810 13590
9203	0	0	Ki67+	 23811 13462
9204	0	0	Ki67+	 23814 13720
9205	0	0	Ki67+	 23815 13518
9206	0	0	Ki67+	 23818 13750
9207	0	0	Ki67+	 23822 13895
9208	0	0	Ki67+	 23831 13558
9209	0	0	Ki67+	 23832 13572
9210	0	0	Ki67+	 23833 13678
9211	0	0	Ki67+	 23833 13701
9212	0	0	Ki67+	 23839 13612
9213	0	0	Ki67+	 23843 13660
9214	0	0	Ki67+	 23852 13537
9215	0	0	Ki67+	 23855 13559
9216	0	0	Ki67+	 23859 13710
9217	0	0	Ki67+	 23862 13364
9218	0	0	Ki67+	 23866 13649
9219	0	0	Ki67+	 23868 13602
9220	0	0	Ki67+	 23869 13503
9221	0	0	Ki67+	 23872 13677
9222	0	0	Ki67+	 23879 13516
9223	0	0	Ki67+	 23880 13660
9224	0	0	Ki67+	 23881 13501
9225	0	0	Ki67+	 23887 13188
9226	0	0	Ki67+	 23887 13547
9227	0	0	Ki67+	 23888 13162
9228	0	0	Ki67+	 23894 13727
9229	0	0	Ki67+	 23896 13564
9230	0	0	Ki67+	 23898 13520
9231	0	0	Ki67+	 23911 13523
9232	0	0	Ki67+	 23916 13197
9233	0	0	Ki67+	 23919 13510
9234	0	0	Ki67+	 23921 13224
9235	0	0	Ki67+	 23927 13522
9236	0	0	Ki67+	 23935 13900
9237	0	0	Ki67+	 23936 13456
9238	0	0	Ki67+	 23936 13484
9239	0	0	Ki67+	 23938 13631
9240	0	0	Ki67+	 23941 13910
9241	0	0	Ki67+	 23942 13269
9242	0	0	Ki67+	 23955 13236
9243	0	0	Ki67+	 23959 13292
9244	0	0	Ki67+	 23964 13420
9245	0	0	Ki67+	 23968 13335
9246	0	0	Ki67+	 23969 13371
9247	0	0	Ki67+	 23969 13398
9248	0	0	Ki67+	 23972 13549
9249	0	0	Ki67+	 23981 13475
9250	0	0	Ki67+	 23984 13612
9251	0	0	Ki67+	 23994 13605
9252	0	0	Ki67+	 24008 13677
9253	0	0	Ki67+	 24009 13323
9254	0	0	Ki67+	 24041 13888
9255	0	0	Ki67+	 24043 13639
9256	0	0	Ki67+	 23476 14734
9257	0	0	Ki67+	 23492 14729
9258	0	0	Ki67+	 23495 14046
9259	0	0	Ki67+	 23505 14696
9260	0	0	Ki67+	 23508 14013
9261	0	0	Ki67+	 23514 14729
9262	0	0	Ki67+	 23519 14501
9263	0	0	Ki67+	 23524 13965
9264	0	0	Ki67+	 23524 14722
9265	0	0	Ki67+	 23531 14541
9266	0	0	Ki67+	 23538 14568
9267	0	0	Ki67+	 23541 14636
9268	0	0	Ki67+	 23547 14432
9269	0	0	Ki67+	 23562 14684
9270	0	0	Ki67+	 23565 14606
9271	0	0	Ki67+	 23576 14345
9272	0	0	Ki67+	 23578 14377
9273	0	0	Ki67+	 23579 14311
9274	0	0	Ki67+	 23582 14491
9275	0	0	Ki67+	 23583 14360
9276	0	0	Ki67+	 23585 14530
9277	0	0	Ki67+	 23589 14321
9278	0	0	Ki67+	 23599 14335
9279	0	0	Ki67+	 23613 13962
9280	0	0	Ki67+	 23621 14366
9281	0	0	Ki67+	 23623 14243
9282	0	0	Ki67+	 23634 14341
9283	0	0	Ki67+	 23635 14494
9284	0	0	Ki67+	 23638 14318
9285	0	0	Ki67+	 23648 14212
9286	0	0	Ki67+	 23652 14426
9287	0	0	Ki67+	 23653 14223
9288	0	0	Ki67+	 23654 14394
9289	0	0	Ki67+	 23656 14457
9290	0	0	Ki67+	 23658 14324
9291	0	0	Ki67+	 23659 14195
9292	0	0	Ki67+	 23675 14161
9293	0	0	Ki67+	 23676 14248
9294	0	0	Ki67+	 23683 14277
9295	0	0	Ki67+	 23683 14389
9296	0	0	Ki67+	 23693 14232
9297	0	0	Ki67+	 23695 14244
9298	0	0	Ki67+	 23699 14168
9299	0	0	Ki67+	 23702 14152
9300	0	0	Ki67+	 23708 14203
9301	0	0	Ki67+	 23709 14067
9302	0	0	Ki67+	 23710 14015
9303	0	0	Ki67+	 23728 14027
9304	0	0	Ki67+	 23746 13993
9305	0	0	Ki67+	 23748 14294
9306	0	0	Ki67+	 23754 13957
9307	0	0	Ki67+	 23768 14100
9308	0	0	Ki67+	 23797 14174
9309	0	0	Ki67+	 23801 14191
9310	0	0	Ki67+	 23832 14163
9311	0	0	Ki67+	 23856 14128
9312	0	0	Ki67+	 23858 14002
9313	0	0	Ki67+	 23863 13979
9314	0	0	Ki67+	 23871 14045
9315	0	0	Ki67+	 23899 14029
9316	0	0	Ki67+	 23971 13974
9317	0	0	Ki67+	 23272 15037
9318	0	0	Ki67+	 23275 15494
9319	0	0	Ki67+	 23276 15154
9320	0	0	Ki67+	 23297 15087
9321	0	0	Ki67+	 23298 15023
9322	0	0	Ki67+	 23301 15187
9323	0	0	Ki67+	 23308 14865
9324	0	0	Ki67+	 23309 15032
9325	0	0	Ki67+	 23310 15071
9326	0	0	Ki67+	 23316 15515
9327	0	0	Ki67+	 23324 14838
9328	0	0	Ki67+	 23326 15508
9329	0	0	Ki67+	 23334 15060
9330	0	0	Ki67+	 23338 14825
9331	0	0	Ki67+	 23344 14899
9332	0	0	Ki67+	 23356 14850
9333	0	0	Ki67+	 23357 14861
9334	0	0	Ki67+	 23359 15052
9335	0	0	Ki67+	 23361 14875
9336	0	0	Ki67+	 23373 14896
9337	0	0	Ki67+	 23382 14880
9338	0	0	Ki67+	 23382 14968
9339	0	0	Ki67+	 23382 14990
9340	0	0	Ki67+	 23390 14981
9341	0	0	Ki67+	 23397 14917
9342	0	0	Ki67+	 23423 15396
9343	0	0	Ki67+	 23427 15088
9344	0	0	Ki67+	 23433 14743
9345	0	0	Ki67+	 23437 14957
9346	0	0	Ki67+	 23439 14923
9347	0	0	Ki67+	 23446 14862
9348	0	0	Ki67+	 23447 14749
9349	0	0	Ki67+	 23449 15374
9350	0	0	Ki67+	 23452 14872
9351	0	0	Ki67+	 23453 14890
9352	0	0	Ki67+	 23467 14768
9353	0	0	Ki67+	 23468 14901
9354	0	0	Ki67+	 23473 14938
9355	0	0	Ki67+	 23476 14861
9356	0	0	Ki67+	 23478 14894
9357	0	0	Ki67+	 23478 14954
9358	0	0	Ki67+	 23486 14912
9359	0	0	Ki67+	 23487 14798
9360	0	0	Ki67+	 23498 14847
9361	0	0	Ki67+	 23499 14773
9362	0	0	Ki67+	 23506 14875
9363	0	0	Ki67+	 23513 14816
9364	0	0	Ki67+	 23513 14908
9365	0	0	Ki67+	 23518 14775
9366	0	0	Ki67+	 23520 14762
9367	0	0	Ki67+	 23520 14834
9368	0	0	Ki67+	 23523 14749
9369	0	0	Ki67+	 23525 14880
9370	0	0	Ki67+	 23536 14772
9371	0	0	Ki67+	 23551 14760
9372	0	0	Ki67+	 23574 15018
9373	0	0	Ki67+	 23622 14970
9374	0	0	Ki67+	 23901 15241
9375	0	0	Ki67+	 23912 15523
9376	0	0	Ki67+	 23970 14821
9377	0	0	Ki67+	 24026 15522
9378	0	0	Ki67+	 24031 15501
9379	0	0	Ki67+	 24033 15452
9380	0	0	Ki67+	 24056 15429
9381	0	0	Ki67+	 23273 15826
9382	0	0	Ki67+	 23274 15855
9383	0	0	Ki67+	 23293 15768
9384	0	0	Ki67+	 23294 15813
9385	0	0	Ki67+	 23425 16234
9386	0	0	Ki67+	 23428 15967
9387	0	0	Ki67+	 23432 16179
9388	0	0	Ki67+	 23468 16281
9389	0	0	Ki67+	 23496 16301
9390	0	0	Ki67+	 23510 16285
9391	0	0	Ki67+	 23528 16284
9392	0	0	Ki67+	 23529 16330
9393	0	0	Ki67+	 23550 16127
9394	0	0	Ki67+	 23555 16295
9395	0	0	Ki67+	 23559 16052
9396	0	0	Ki67+	 23560 16172
9397	0	0	Ki67+	 23563 16216
9398	0	0	Ki67+	 23566 16244
9399	0	0	Ki67+	 23570 16163
9400	0	0	Ki67+	 23582 16123
9401	0	0	Ki67+	 23588 16191
9402	0	0	Ki67+	 23590 16048
9403	0	0	Ki67+	 23590 16283
9404	0	0	Ki67+	 23592 16221
9405	0	0	Ki67+	 23593 15998
9406	0	0	Ki67+	 23597 16077
9407	0	0	Ki67+	 23599 16251
9408	0	0	Ki67+	 23600 16208
9409	0	0	Ki67+	 23610 16022
9410	0	0	Ki67+	 23610 16112
9411	0	0	Ki67+	 23614 16165
9412	0	0	Ki67+	 23614 16248
9413	0	0	Ki67+	 23624 16091
9414	0	0	Ki67+	 23625 16220
9415	0	0	Ki67+	 23626 15981
9416	0	0	Ki67+	 23630 15956
9417	0	0	Ki67+	 23636 15982
9418	0	0	Ki67+	 23639 16031
9419	0	0	Ki67+	 23640 16047
9420	0	0	Ki67+	 23642 16077
9421	0	0	Ki67+	 23645 16225
9422	0	0	Ki67+	 23649 16015
9423	0	0	Ki67+	 23670 16110
9424	0	0	Ki67+	 23672 15941
9425	0	0	Ki67+	 23672 15984
9426	0	0	Ki67+	 23672 16085
9427	0	0	Ki67+	 23672 16125
9428	0	0	Ki67+	 23674 16053
9429	0	0	Ki67+	 23676 15772
9430	0	0	Ki67+	 23700 15982
9431	0	0	Ki67+	 23701 16004
9432	0	0	Ki67+	 23705 15941
9433	0	0	Ki67+	 23712 16062
9434	0	0	Ki67+	 23723 16008
9435	0	0	Ki67+	 23729 15954
9436	0	0	Ki67+	 23740 16027
9437	0	0	Ki67+	 23748 15875
9438	0	0	Ki67+	 23748 15937
9439	0	0	Ki67+	 23755 16039
9440	0	0	Ki67+	 23756 16001
9441	0	0	Ki67+	 23762 16316
9442	0	0	Ki67+	 23764 15803
9443	0	0	Ki67+	 23765 15780
9444	0	0	Ki67+	 23766 16278
9445	0	0	Ki67+	 23771 15763
9446	0	0	Ki67+	 23771 15894
9447	0	0	Ki67+	 23772 15826
9448	0	0	Ki67+	 23775 16236
9449	0	0	Ki67+	 23780 15843
9450	0	0	Ki67+	 23780 15980
9451	0	0	Ki67+	 23783 16212
9452	0	0	Ki67+	 23784 15926
9453	0	0	Ki67+	 23786 16027
9454	0	0	Ki67+	 23793 15782
9455	0	0	Ki67+	 23796 16188
9456	0	0	Ki67+	 23798 15874
9457	0	0	Ki67+	 23801 16163
9458	0	0	Ki67+	 23804 16009
9459	0	0	Ki67+	 23808 15955
9460	0	0	Ki67+	 23808 16308
9461	0	0	Ki67+	 23809 15915
9462	0	0	Ki67+	 23813 16027
9463	0	0	Ki67+	 23813 16152
9464	0	0	Ki67+	 23814 15849
9465	0	0	Ki67+	 23817 15753
9466	0	0	Ki67+	 23818 15985
9467	0	0	Ki67+	 23820 15955
9468	0	0	Ki67+	 23826 16221
9469	0	0	Ki67+	 23827 15760
9470	0	0	Ki67+	 23827 15880
9471	0	0	Ki67+	 23834 16210
9472	0	0	Ki67+	 23838 15817
9473	0	0	Ki67+	 23838 15896
9474	0	0	Ki67+	 23838 16163
9475	0	0	Ki67+	 23840 15932
9476	0	0	Ki67+	 23841 16015
9477	0	0	Ki67+	 23844 15974
9478	0	0	Ki67+	 23846 15713
9479	0	0	Ki67+	 23851 15851
9480	0	0	Ki67+	 23853 16206
9481	0	0	Ki67+	 23859 15666
9482	0	0	Ki67+	 23861 15808
9483	0	0	Ki67+	 23862 15922
9484	0	0	Ki67+	 23863 15871
9485	0	0	Ki67+	 23868 15892
9486	0	0	Ki67+	 23869 15751
9487	0	0	Ki67+	 23870 16147
9488	0	0	Ki67+	 23871 15948
9489	0	0	Ki67+	 23873 16178
9490	0	0	Ki67+	 23876 15708
9491	0	0	Ki67+	 23877 15666
9492	0	0	Ki67+	 23880 15894
9493	0	0	Ki67+	 23882 16294
9494	0	0	Ki67+	 23883 15838
9495	0	0	Ki67+	 23883 16130
9496	0	0	Ki67+	 23888 15941
9497	0	0	Ki67+	 23889 15906
9498	0	0	Ki67+	 23894 15585
9499	0	0	Ki67+	 23894 15646
9500	0	0	Ki67+	 23895 16273
9501	0	0	Ki67+	 23900 15836
9502	0	0	Ki67+	 23904 15889
9503	0	0	Ki67+	 23906 16178
9504	0	0	Ki67+	 23907 15954
9505	0	0	Ki67+	 23909 15658
9506	0	0	Ki67+	 23909 15687
9507	0	0	Ki67+	 23909 16332
9508	0	0	Ki67+	 23910 15557
9509	0	0	Ki67+	 23911 16128
9510	0	0	Ki67+	 23911 16313
9511	0	0	Ki67+	 23916 15833
9512	0	0	Ki67+	 23918 15703
9513	0	0	Ki67+	 23923 15897
9514	0	0	Ki67+	 23923 16151
9515	0	0	Ki67+	 23925 15590
9516	0	0	Ki67+	 23928 16078
9517	0	0	Ki67+	 23929 16312
9518	0	0	Ki67+	 23933 15615
9519	0	0	Ki67+	 23935 16254
9520	0	0	Ki67+	 23939 15681
9521	0	0	Ki67+	 23942 15650
9522	0	0	Ki67+	 23942 16231
9523	0	0	Ki67+	 23943 16278
9524	0	0	Ki67+	 23945 15627
9525	0	0	Ki67+	 23948 15581
9526	0	0	Ki67+	 23952 16114
9527	0	0	Ki67+	 23958 16286
9528	0	0	Ki67+	 23958 16309
9529	0	0	Ki67+	 23961 16262
9530	0	0	Ki67+	 23963 16042
9531	0	0	Ki67+	 23965 16128
9532	0	0	Ki67+	 23970 16067
9533	0	0	Ki67+	 23971 15749
9534	0	0	Ki67+	 23973 15674
9535	0	0	Ki67+	 23974 15548
9536	0	0	Ki67+	 23975 15623
9537	0	0	Ki67+	 23979 15689
9538	0	0	Ki67+	 23980 16227
9539	0	0	Ki67+	 23987 15595
9540	0	0	Ki67+	 23988 16269
9541	0	0	Ki67+	 23997 16291
9542	0	0	Ki67+	 24005 15589
9543	0	0	Ki67+	 24009 16268
9544	0	0	Ki67+	 24013 16077
9545	0	0	Ki67+	 24014 15628
9546	0	0	Ki67+	 24014 16237
9547	0	0	Ki67+	 24016 16153
9548	0	0	Ki67+	 24017 16185
9549	0	0	Ki67+	 24026 16002
9550	0	0	Ki67+	 24028 16123
9551	0	0	Ki67+	 24030 15800
9552	0	0	Ki67+	 24031 16250
9553	0	0	Ki67+	 24038 16148
9554	0	0	Ki67+	 24038 16209
9555	0	0	Ki67+	 24043 15655
9556	0	0	Ki67+	 24045 15893
9557	0	0	Ki67+	 24051 15627
9558	0	0	Ki67+	 24052 15599
9559	0	0	Ki67+	 24056 16194
9560	0	0	Ki67+	 24059 16000
9561	0	0	Ki67+	 24059 16248
9562	0	0	Ki67+	 24060 15922
9563	0	0	Ki67+	 24060 16167
9564	0	0	Ki67+	 24061 16146
9565	0	0	Ki67+	 24061 16272
9566	0	0	Ki67+	 24062 15884
9567	0	0	Ki67+	 24063 15726
9568	0	0	Ki67+	 23265 16785
9569	0	0	Ki67+	 23265 16908
9570	0	0	Ki67+	 23267 16880
9571	0	0	Ki67+	 23272 16970
9572	0	0	Ki67+	 23280 16804
9573	0	0	Ki67+	 23292 16388
9574	0	0	Ki67+	 23302 16916
9575	0	0	Ki67+	 23305 16953
9576	0	0	Ki67+	 23306 16804
9577	0	0	Ki67+	 23309 16757
9578	0	0	Ki67+	 23321 16770
9579	0	0	Ki67+	 23340 16831
9580	0	0	Ki67+	 23341 16788
9581	0	0	Ki67+	 23343 16708
9582	0	0	Ki67+	 23346 16641
9583	0	0	Ki67+	 23352 16691
9584	0	0	Ki67+	 23356 16775
9585	0	0	Ki67+	 23358 16885
9586	0	0	Ki67+	 23370 16631
9587	0	0	Ki67+	 23370 16830
9588	0	0	Ki67+	 23381 16645
9589	0	0	Ki67+	 23387 16894
9590	0	0	Ki67+	 23388 16607
9591	0	0	Ki67+	 23390 16869
9592	0	0	Ki67+	 23395 16590
9593	0	0	Ki67+	 23396 16523
9594	0	0	Ki67+	 23396 16550
9595	0	0	Ki67+	 23402 16779
9596	0	0	Ki67+	 23406 16613
9597	0	0	Ki67+	 23407 16990
9598	0	0	Ki67+	 23413 16603
9599	0	0	Ki67+	 23415 16756
9600	0	0	Ki67+	 23419 16515
9601	0	0	Ki67+	 23421 16552
9602	0	0	Ki67+	 23422 16844
9603	0	0	Ki67+	 23423 16661
9604	0	0	Ki67+	 23424 16867
9605	0	0	Ki67+	 23426 16498
9606	0	0	Ki67+	 23432 16633
9607	0	0	Ki67+	 23439 16455
9608	0	0	Ki67+	 23441 16957
9609	0	0	Ki67+	 23446 16678
9610	0	0	Ki67+	 23448 16870
9611	0	0	Ki67+	 23448 16996
9612	0	0	Ki67+	 23449 16791
9613	0	0	Ki67+	 23453 16708
9614	0	0	Ki67+	 23454 16488
9615	0	0	Ki67+	 23461 16854
9616	0	0	Ki67+	 23466 16387
9617	0	0	Ki67+	 23466 16756
9618	0	0	Ki67+	 23467 16528
9619	0	0	Ki67+	 23472 16898
9620	0	0	Ki67+	 23473 16354
9621	0	0	Ki67+	 23473 17011
9622	0	0	Ki67+	 23474 16490
9623	0	0	Ki67+	 23475 16742
9624	0	0	Ki67+	 23475 16828
9625	0	0	Ki67+	 23479 16435
9626	0	0	Ki67+	 23479 16758
9627	0	0	Ki67+	 23484 16808
9628	0	0	Ki67+	 23489 16977
9629	0	0	Ki67+	 23490 16643
9630	0	0	Ki67+	 23490 16783
9631	0	0	Ki67+	 23496 16392
9632	0	0	Ki67+	 23496 16418
9633	0	0	Ki67+	 23500 16920
9634	0	0	Ki67+	 23501 16340
9635	0	0	Ki67+	 23505 16504
9636	0	0	Ki67+	 23505 16979
9637	0	0	Ki67+	 23511 16871
9638	0	0	Ki67+	 23514 16898
9639	0	0	Ki67+	 23514 17032
9640	0	0	Ki67+	 23516 16832
9641	0	0	Ki67+	 23518 16660
9642	0	0	Ki67+	 23518 16885
9643	0	0	Ki67+	 23521 16735
9644	0	0	Ki67+	 23522 16442
9645	0	0	Ki67+	 23523 16694
9646	0	0	Ki67+	 23527 16482
9647	0	0	Ki67+	 23530 16578
9648	0	0	Ki67+	 23530 16645
9649	0	0	Ki67+	 23531 16928
9650	0	0	Ki67+	 23531 17049
9651	0	0	Ki67+	 23533 16953
9652	0	0	Ki67+	 23535 16781
9653	0	0	Ki67+	 23536 16354
9654	0	0	Ki67+	 23536 16728
9655	0	0	Ki67+	 23537 16662
9656	0	0	Ki67+	 23538 16988
9657	0	0	Ki67+	 23541 16443
9658	0	0	Ki67+	 23542 16944
9659	0	0	Ki67+	 23543 16762
9660	0	0	Ki67+	 23544 16395
9661	0	0	Ki67+	 23545 16412
9662	0	0	Ki67+	 23552 16585
9663	0	0	Ki67+	 23554 17050
9664	0	0	Ki67+	 23560 16379
9665	0	0	Ki67+	 23560 17014
9666	0	0	Ki67+	 23563 16638
9667	0	0	Ki67+	 23564 16841
9668	0	0	Ki67+	 23565 16347
9669	0	0	Ki67+	 23565 16561
9670	0	0	Ki67+	 23565 16746
9671	0	0	Ki67+	 23566 16791
9672	0	0	Ki67+	 23571 16621
9673	0	0	Ki67+	 23573 16721
9674	0	0	Ki67+	 23574 16656
9675	0	0	Ki67+	 23574 16686
9676	0	0	Ki67+	 23577 17059
9677	0	0	Ki67+	 23581 16544
9678	0	0	Ki67+	 23585 16731
9679	0	0	Ki67+	 23585 16820
9680	0	0	Ki67+	 23586 16571
9681	0	0	Ki67+	 23588 16603
9682	0	0	Ki67+	 23590 17034
9683	0	0	Ki67+	 23594 17094
9684	0	0	Ki67+	 23596 16852
9685	0	0	Ki67+	 23601 17042
9686	0	0	Ki67+	 23603 16715
9687	0	0	Ki67+	 23603 16819
9688	0	0	Ki67+	 23608 16851
9689	0	0	Ki67+	 23609 16676
9690	0	0	Ki67+	 23618 16958
9691	0	0	Ki67+	 23621 17117
9692	0	0	Ki67+	 23627 17067
9693	0	0	Ki67+	 23628 16585
9694	0	0	Ki67+	 23633 16905
9695	0	0	Ki67+	 23633 17126
9696	0	0	Ki67+	 23636 16985
9697	0	0	Ki67+	 23639 16503
9698	0	0	Ki67+	 23639 16588
9699	0	0	Ki67+	 23640 16892
9700	0	0	Ki67+	 23643 16531
9701	0	0	Ki67+	 23653 16592
9702	0	0	Ki67+	 23658 16898
9703	0	0	Ki67+	 23659 17007
9704	0	0	Ki67+	 23660 16512
9705	0	0	Ki67+	 23664 16421
9706	0	0	Ki67+	 23667 16446
9707	0	0	Ki67+	 23667 16920
9708	0	0	Ki67+	 23672 17120
9709	0	0	Ki67+	 23678 16448
9710	0	0	Ki67+	 23680 16482
9711	0	0	Ki67+	 23685 16405
9712	0	0	Ki67+	 23685 16432
9713	0	0	Ki67+	 23690 17013
9714	0	0	Ki67+	 23692 17104
9715	0	0	Ki67+	 23693 16933
9716	0	0	Ki67+	 23694 16969
9717	0	0	Ki67+	 23706 16384
9718	0	0	Ki67+	 23706 17122
9719	0	0	Ki67+	 23711 16985
9720	0	0	Ki67+	 23714 17019
9721	0	0	Ki67+	 23717 16449
9722	0	0	Ki67+	 23725 17007
9723	0	0	Ki67+	 23726 16363
9724	0	0	Ki67+	 23742 16422
9725	0	0	Ki67+	 23753 16387
9726	0	0	Ki67+	 23775 16338
9727	0	0	Ki67+	 23792 16386
9728	0	0	Ki67+	 23794 16785
9729	0	0	Ki67+	 23797 16688
9730	0	0	Ki67+	 23813 16696
9731	0	0	Ki67+	 23825 16620
9732	0	0	Ki67+	 23828 16818
9733	0	0	Ki67+	 23829 16605
9734	0	0	Ki67+	 23831 16754
9735	0	0	Ki67+	 23833 16467
9736	0	0	Ki67+	 23840 16490
9737	0	0	Ki67+	 23841 16799
9738	0	0	Ki67+	 23842 16664
9739	0	0	Ki67+	 23848 16640
9740	0	0	Ki67+	 23850 16493
9741	0	0	Ki67+	 23851 16579
9742	0	0	Ki67+	 23854 16670
9743	0	0	Ki67+	 23865 16428
9744	0	0	Ki67+	 23865 16704
9745	0	0	Ki67+	 23867 16852
9746	0	0	Ki67+	 23869 16789
9747	0	0	Ki67+	 23871 16655
9748	0	0	Ki67+	 23875 16666
9749	0	0	Ki67+	 23878 16742
9750	0	0	Ki67+	 23879 16871
9751	0	0	Ki67+	 23880 16615
9752	0	0	Ki67+	 23884 16527
9753	0	0	Ki67+	 23886 16844
9754	0	0	Ki67+	 23887 16599
9755	0	0	Ki67+	 23889 16680
9756	0	0	Ki67+	 23891 16863
9757	0	0	Ki67+	 23893 16434
9758	0	0	Ki67+	 23894 16740
9759	0	0	Ki67+	 23900 16691
9760	0	0	Ki67+	 23901 16663
9761	0	0	Ki67+	 23901 16673
9762	0	0	Ki67+	 23906 16625
9763	0	0	Ki67+	 23909 16415
9764	0	0	Ki67+	 23915 16726
9765	0	0	Ki67+	 23918 16692
9766	0	0	Ki67+	 23919 16606
9767	0	0	Ki67+	 23923 16581
9768	0	0	Ki67+	 23926 16795
9769	0	0	Ki67+	 23928 16521
9770	0	0	Ki67+	 23929 16423
9771	0	0	Ki67+	 23929 16641
9772	0	0	Ki67+	 23931 16460
9773	0	0	Ki67+	 23931 16656
9774	0	0	Ki67+	 23933 16877
9775	0	0	Ki67+	 23940 16525
9776	0	0	Ki67+	 23943 16363
9777	0	0	Ki67+	 23949 16387
9778	0	0	Ki67+	 23950 16661
9779	0	0	Ki67+	 23953 16414
9780	0	0	Ki67+	 23955 16446
9781	0	0	Ki67+	 23955 16593
9782	0	0	Ki67+	 23961 16646
9783	0	0	Ki67+	 23964 16844
9784	0	0	Ki67+	 23966 16628
9785	0	0	Ki67+	 23968 16563
9786	0	0	Ki67+	 23973 16476
9787	0	0	Ki67+	 23973 16597
9788	0	0	Ki67+	 23974 16386
9789	0	0	Ki67+	 23975 16448
9790	0	0	Ki67+	 23975 16891
9791	0	0	Ki67+	 23977 16370
9792	0	0	Ki67+	 23981 16420
9793	0	0	Ki67+	 23981 16949
9794	0	0	Ki67+	 23987 16825
9795	0	0	Ki67+	 23992 16479
9796	0	0	Ki67+	 24000 16967
9797	0	0	Ki67+	 24001 16413
9798	0	0	Ki67+	 24003 16387
9799	0	0	Ki67+	 24008 16338
9800	0	0	Ki67+	 24012 17073
9801	0	0	Ki67+	 24017 16446
9802	0	0	Ki67+	 24020 16383
9803	0	0	Ki67+	 24026 16338
9804	0	0	Ki67+	 24030 16825
9805	0	0	Ki67+	 24031 16877
9806	0	0	Ki67+	 24038 16495
9807	0	0	Ki67+	 24041 16344
9808	0	0	Ki67+	 24041 17083
9809	0	0	Ki67+	 24045 16381
9810	0	0	Ki67+	 24049 16808
9811	0	0	Ki67+	 24049 16851
9812	0	0	Ki67+	 24050 16550
9813	0	0	Ki67+	 24051 16992
9814	0	0	Ki67+	 24057 16581
9815	0	0	Ki67+	 24057 16977
9816	0	0	Ki67+	 24060 17082
9817	0	0	Ki67+	 24061 17016
9818	0	0	Ki67+	 23272 17584
9819	0	0	Ki67+	 23302 17179
9820	0	0	Ki67+	 23307 17581
9821	0	0	Ki67+	 23318 17313
9822	0	0	Ki67+	 23329 17276
9823	0	0	Ki67+	 23337 17154
9824	0	0	Ki67+	 23351 17555
9825	0	0	Ki67+	 23353 17531
9826	0	0	Ki67+	 23361 17454
9827	0	0	Ki67+	 23368 17176
9828	0	0	Ki67+	 23376 17278
9829	0	0	Ki67+	 23381 17163
9830	0	0	Ki67+	 23392 17216
9831	0	0	Ki67+	 23402 17220
9832	0	0	Ki67+	 23404 17315
9833	0	0	Ki67+	 23416 17328
9834	0	0	Ki67+	 23460 17199
9835	0	0	Ki67+	 23464 17219
9836	0	0	Ki67+	 23471 17453
9837	0	0	Ki67+	 23472 17501
9838	0	0	Ki67+	 23482 17469
9839	0	0	Ki67+	 23484 17138
9840	0	0	Ki67+	 23492 17221
9841	0	0	Ki67+	 23499 17424
9842	0	0	Ki67+	 23505 17230
9843	0	0	Ki67+	 23509 17395
9844	0	0	Ki67+	 23511 17508
9845	0	0	Ki67+	 23513 17354
9846	0	0	Ki67+	 23527 17344
9847	0	0	Ki67+	 23528 17161
9848	0	0	Ki67+	 23533 17194
9849	0	0	Ki67+	 23533 17456
9850	0	0	Ki67+	 23537 17383
9851	0	0	Ki67+	 23544 17418
9852	0	0	Ki67+	 23570 17191
9853	0	0	Ki67+	 23573 17243
9854	0	0	Ki67+	 23597 17419
9855	0	0	Ki67+	 23597 17483
9856	0	0	Ki67+	 23598 17188
9857	0	0	Ki67+	 23611 17413
9858	0	0	Ki67+	 23617 17441
9859	0	0	Ki67+	 23621 17269
9860	0	0	Ki67+	 23631 17284
9861	0	0	Ki67+	 23653 17239
9862	0	0	Ki67+	 23664 17144
9863	0	0	Ki67+	 23666 17236
9864	0	0	Ki67+	 23674 17250
9865	0	0	Ki67+	 23674 17287
9866	0	0	Ki67+	 23675 17724
9867	0	0	Ki67+	 23677 17270
9868	0	0	Ki67+	 23687 17144
9869	0	0	Ki67+	 23689 17216
9870	0	0	Ki67+	 23691 17274
9871	0	0	Ki67+	 23697 17199
9872	0	0	Ki67+	 23698 17777
9873	0	0	Ki67+	 23715 17336
9874	0	0	Ki67+	 23722 17195
9875	0	0	Ki67+	 23725 17159
9876	0	0	Ki67+	 23742 17220
9877	0	0	Ki67+	 23751 17175
9878	0	0	Ki67+	 23751 17248
9879	0	0	Ki67+	 23767 17218
9880	0	0	Ki67+	 23768 17146
9881	0	0	Ki67+	 23775 17285
9882	0	0	Ki67+	 23777 17265
9883	0	0	Ki67+	 23804 17359
9884	0	0	Ki67+	 23825 17201
9885	0	0	Ki67+	 23825 17335
9886	0	0	Ki67+	 23832 17318
9887	0	0	Ki67+	 23837 17232
9888	0	0	Ki67+	 23842 17271
9889	0	0	Ki67+	 23883 17845
9890	0	0	Ki67+	 23886 17897
9891	0	0	Ki67+	 23902 17925
9892	0	0	Ki67+	 23979 17197
9893	0	0	Ki67+	 23986 17254
9894	0	0	Ki67+	 23320 18635
9895	0	0	Ki67+	 23412 18588
9896	0	0	Ki67+	 23414 18019
9897	0	0	Ki67+	 23424 18147
9898	0	0	Ki67+	 23430 18339
9899	0	0	Ki67+	 23435 18143
9900	0	0	Ki67+	 23494 18363
9901	0	0	Ki67+	 23520 18706
9902	0	0	Ki67+	 23596 18439
9903	0	0	Ki67+	 23607 18289
9904	0	0	Ki67+	 23618 18458
9905	0	0	Ki67+	 23626 18360
9906	0	0	Ki67+	 23638 18576
9907	0	0	Ki67+	 23643 18294
9908	0	0	Ki67+	 23649 18238
9909	0	0	Ki67+	 23684 18302
9910	0	0	Ki67+	 23719 18438
9911	0	0	Ki67+	 23742 18337
9912	0	0	Ki67+	 23747 18542
9913	0	0	Ki67+	 23749 18517
9914	0	0	Ki67+	 23751 18317
9915	0	0	Ki67+	 23770 18244
9916	0	0	Ki67+	 23778 18503
9917	0	0	Ki67+	 23785 18282
9918	0	0	Ki67+	 23804 18324
9919	0	0	Ki67+	 23805 18305
9920	0	0	Ki67+	 23809 18731
9921	0	0	Ki67+	 23811 18076
9922	0	0	Ki67+	 23819 18338
9923	0	0	Ki67+	 23828 18300
9924	0	0	Ki67+	 23829 18214
9925	0	0	Ki67+	 23831 18345
9926	0	0	Ki67+	 23844 18185
9927	0	0	Ki67+	 23845 18533
9928	0	0	Ki67+	 23853 18147
9929	0	0	Ki67+	 23861 18503
9930	0	0	Ki67+	 23862 18036
9931	0	0	Ki67+	 23864 18401
9932	0	0	Ki67+	 23867 18433
9933	0	0	Ki67+	 23869 18364
9934	0	0	Ki67+	 23870 18728
9935	0	0	Ki67+	 23875 18026
9936	0	0	Ki67+	 23878 18342
9937	0	0	Ki67+	 23880 18091
9938	0	0	Ki67+	 23882 18315
9939	0	0	Ki67+	 23895 18385
9940	0	0	Ki67+	 23898 17946
9941	0	0	Ki67+	 23899 18342
9942	0	0	Ki67+	 23902 17984
9943	0	0	Ki67+	 23902 18323
9944	0	0	Ki67+	 23906 18226
9945	0	0	Ki67+	 23914 18480
9946	0	0	Ki67+	 23927 18220
9947	0	0	Ki67+	 23933 18339
9948	0	0	Ki67+	 23935 18488
9949	0	0	Ki67+	 23962 18453
9950	0	0	Ki67+	 23969 18663
9951	0	0	Ki67+	 23975 18646
9952	0	0	Ki67+	 23989 18440
9953	0	0	Ki67+	 24008 18307
9954	0	0	Ki67+	 24012 18354
9955	0	0	Ki67+	 24027 18332
9956	0	0	Ki67+	 24031 18382
9957	0	0	Ki67+	 24032 18398
9958	0	0	Ki67+	 24050 18428
9959	0	0	Ki67+	 24059 18522
9960	0	0	Ki67+	 23284 19045
9961	0	0	Ki67+	 23290 19325
9962	0	0	Ki67+	 23293 19264
9963	0	0	Ki67+	 23297 18902
9964	0	0	Ki67+	 23301 18823
9965	0	0	Ki67+	 23301 19018
9966	0	0	Ki67+	 23305 19386
9967	0	0	Ki67+	 23314 19320
9968	0	0	Ki67+	 23315 19184
9969	0	0	Ki67+	 23336 19169
9970	0	0	Ki67+	 23345 19302
9971	0	0	Ki67+	 23351 19184
9972	0	0	Ki67+	 23360 18809
9973	0	0	Ki67+	 23362 19282
9974	0	0	Ki67+	 23375 19213
9975	0	0	Ki67+	 23375 19256
9976	0	0	Ki67+	 23379 19144
9977	0	0	Ki67+	 23384 18809
9978	0	0	Ki67+	 23396 19167
9979	0	0	Ki67+	 23401 19423
9980	0	0	Ki67+	 23401 19450
9981	0	0	Ki67+	 23412 18810
9982	0	0	Ki67+	 23415 19147
9983	0	0	Ki67+	 23418 19214
9984	0	0	Ki67+	 23434 19120
9985	0	0	Ki67+	 23454 19224
9986	0	0	Ki67+	 23464 18810
9987	0	0	Ki67+	 23503 19169
9988	0	0	Ki67+	 23509 19387
9989	0	0	Ki67+	 23510 18804
9990	0	0	Ki67+	 23517 19333
9991	0	0	Ki67+	 23522 19147
9992	0	0	Ki67+	 23524 19197
9993	0	0	Ki67+	 23525 18743
9994	0	0	Ki67+	 23529 18800
9995	0	0	Ki67+	 23544 18843
9996	0	0	Ki67+	 23549 19138
9997	0	0	Ki67+	 23549 19176
9998	0	0	Ki67+	 23562 18804
9999	0	0	Ki67+	 23570 18833
10000	0	0	Ki67+	 23572 19318
10001	0	0	Ki67+	 23576 19287
10002	0	0	Ki67+	 23580 19139
10003	0	0	Ki67+	 23603 19184
10004	0	0	Ki67+	 23612 19141
10005	0	0	Ki67+	 23635 19456
10006	0	0	Ki67+	 23650 18802
10007	0	0	Ki67+	 23654 19024
10008	0	0	Ki67+	 23663 19122
10009	0	0	Ki67+	 23668 19046
10010	0	0	Ki67+	 23672 18816
10011	0	0	Ki67+	 23685 19096
10012	0	0	Ki67+	 23693 19020
10013	0	0	Ki67+	 23709 19053
10014	0	0	Ki67+	 23738 18783
10015	0	0	Ki67+	 23740 18754
10016	0	0	Ki67+	 23751 18960
10017	0	0	Ki67+	 23760 19071
10018	0	0	Ki67+	 23770 18760
10019	0	0	Ki67+	 23780 19070
10020	0	0	Ki67+	 23789 18981
10021	0	0	Ki67+	 23795 18737
10022	0	0	Ki67+	 23820 19002
10023	0	0	Ki67+	 23821 19017
10024	0	0	Ki67+	 23834 18740
10025	0	0	Ki67+	 23838 19066
10026	0	0	Ki67+	 23841 19006
10027	0	0	Ki67+	 23842 18858
10028	0	0	Ki67+	 23845 19035
10029	0	0	Ki67+	 23849 19257
10030	0	0	Ki67+	 23857 18939
10031	0	0	Ki67+	 23865 19023
10032	0	0	Ki67+	 23869 19366
10033	0	0	Ki67+	 23873 18964
10034	0	0	Ki67+	 23874 19057
10035	0	0	Ki67+	 23883 19029
10036	0	0	Ki67+	 23884 18754
10037	0	0	Ki67+	 23884 18943
10038	0	0	Ki67+	 23893 19481
10039	0	0	Ki67+	 23897 19140
10040	0	0	Ki67+	 23900 19046
10041	0	0	Ki67+	 23903 18772
10042	0	0	Ki67+	 23912 19527
10043	0	0	Ki67+	 23922 18792
10044	0	0	Ki67+	 23922 18946
10045	0	0	Ki67+	 23925 19524
10046	0	0	Ki67+	 23933 18839
10047	0	0	Ki67+	 23941 18887
10048	0	0	Ki67+	 23949 19526
10049	0	0	Ki67+	 23951 18861
10050	0	0	Ki67+	 23956 18950
10051	0	0	Ki67+	 23957 19159
10052	0	0	Ki67+	 24041 19101
10053	0	0	Ki67+	 23302 20189
10054	0	0	Ki67+	 23304 19852
10055	0	0	Ki67+	 23305 19870
10056	0	0	Ki67+	 23307 19884
10057	0	0	Ki67+	 23314 20229
10058	0	0	Ki67+	 23321 20201
10059	0	0	Ki67+	 23344 20212
10060	0	0	Ki67+	 23350 19970
10061	0	0	Ki67+	 23358 20121
10062	0	0	Ki67+	 23358 20134
10063	0	0	Ki67+	 23361 20214
10064	0	0	Ki67+	 23363 20011
10065	0	0	Ki67+	 23373 19968
10066	0	0	Ki67+	 23380 20026
10067	0	0	Ki67+	 23385 19691
10068	0	0	Ki67+	 23385 20133
10069	0	0	Ki67+	 23388 19859
10070	0	0	Ki67+	 23401 19990
10071	0	0	Ki67+	 23406 20006
10072	0	0	Ki67+	 23423 19985
10073	0	0	Ki67+	 23428 20122
10074	0	0	Ki67+	 23430 19826
10075	0	0	Ki67+	 23436 19946
10076	0	0	Ki67+	 23437 19983
10077	0	0	Ki67+	 23439 20159
10078	0	0	Ki67+	 23442 19963
10079	0	0	Ki67+	 23444 20074
10080	0	0	Ki67+	 23447 19830
10081	0	0	Ki67+	 23449 19802
10082	0	0	Ki67+	 23450 19987
10083	0	0	Ki67+	 23456 19921
10084	0	0	Ki67+	 23466 20112
10085	0	0	Ki67+	 23477 20112
10086	0	0	Ki67+	 23477 20164
10087	0	0	Ki67+	 23478 19728
10088	0	0	Ki67+	 23478 20131
10089	0	0	Ki67+	 23495 19745
10090	0	0	Ki67+	 23504 20151
10091	0	0	Ki67+	 23506 20055
10092	0	0	Ki67+	 23512 19701
10093	0	0	Ki67+	 23512 19867
10094	0	0	Ki67+	 23525 20163
10095	0	0	Ki67+	 23526 19911
10096	0	0	Ki67+	 23530 19696
10097	0	0	Ki67+	 23535 19803
10098	0	0	Ki67+	 23540 19862
10099	0	0	Ki67+	 23552 19711
10100	0	0	Ki67+	 23556 19878
10101	0	0	Ki67+	 23562 19850
10102	0	0	Ki67+	 23563 19819
10103	0	0	Ki67+	 23563 20075
10104	0	0	Ki67+	 23587 20076
10105	0	0	Ki67+	 23590 19683
10106	0	0	Ki67+	 23594 19941
10107	0	0	Ki67+	 23595 19864
10108	0	0	Ki67+	 23596 19880
10109	0	0	Ki67+	 23598 19745
10110	0	0	Ki67+	 23602 20162
10111	0	0	Ki67+	 23606 20060
10112	0	0	Ki67+	 23609 19956
10113	0	0	Ki67+	 23610 19890
10114	0	0	Ki67+	 23613 19870
10115	0	0	Ki67+	 23616 19766
10116	0	0	Ki67+	 23618 19673
10117	0	0	Ki67+	 23623 19566
10118	0	0	Ki67+	 23625 19625
10119	0	0	Ki67+	 23627 19893
10120	0	0	Ki67+	 23634 19554
10121	0	0	Ki67+	 23637 19733
10122	0	0	Ki67+	 23646 20065
10123	0	0	Ki67+	 23647 19686
10124	0	0	Ki67+	 23653 19746
10125	0	0	Ki67+	 23655 19783
10126	0	0	Ki67+	 23659 19657
10127	0	0	Ki67+	 23662 19705
10128	0	0	Ki67+	 23665 19618
10129	0	0	Ki67+	 23668 20055
10130	0	0	Ki67+	 23669 19897
10131	0	0	Ki67+	 23670 20168
10132	0	0	Ki67+	 23671 19791
10133	0	0	Ki67+	 23673 19762
10134	0	0	Ki67+	 23682 19680
10135	0	0	Ki67+	 23683 19929
10136	0	0	Ki67+	 23687 19640
10137	0	0	Ki67+	 23693 19915
10138	0	0	Ki67+	 23694 19608
10139	0	0	Ki67+	 23704 19613
10140	0	0	Ki67+	 23708 19654
10141	0	0	Ki67+	 23710 19632
10142	0	0	Ki67+	 23791 19635
10143	0	0	Ki67+	 23808 19792
10144	0	0	Ki67+	 23809 19643
10145	0	0	Ki67+	 23868 19768
10146	0	0	Ki67+	 23893 19616
10147	0	0	Ki67+	 23895 19760
10148	0	0	Ki67+	 23896 19686
10149	0	0	Ki67+	 23902 19582
10150	0	0	Ki67+	 23905 19726
10151	0	0	Ki67+	 23906 19673
10152	0	0	Ki67+	 23918 20280
10153	0	0	Ki67+	 23921 19619
10154	0	0	Ki67+	 23930 20298
10155	0	0	Ki67+	 23933 19649
10156	0	0	Ki67+	 23937 19776
10157	0	0	Ki67+	 23938 20281
10158	0	0	Ki67+	 23945 19834
10159	0	0	Ki67+	 23947 19812
10160	0	0	Ki67+	 23948 19727
10161	0	0	Ki67+	 23955 19705
10162	0	0	Ki67+	 23961 19762
10163	0	0	Ki67+	 23970 19745
10164	0	0	Ki67+	 24004 19740
10165	0	0	Ki67+	 24011 19675
10166	0	0	Ki67+	 24023 19842
10167	0	0	Ki67+	 24043 19677
10168	0	0	Ki67+	 24049 19624
10169	0	0	Ki67+	 24051 19707
10170	0	0	Ki67+	 24058 19722
10171	0	0	Ki67+	 24059 19595
10172	0	0	Ki67+	 23271 20694
10173	0	0	Ki67+	 23278 20468
10174	0	0	Ki67+	 23281 20740
10175	0	0	Ki67+	 23283 20590
10176	0	0	Ki67+	 23294 20670
10177	0	0	Ki67+	 23310 20605
10178	0	0	Ki67+	 23328 20811
10179	0	0	Ki67+	 23350 20478
10180	0	0	Ki67+	 23359 20386
10181	0	0	Ki67+	 23370 21022
10182	0	0	Ki67+	 23372 20999
10183	0	0	Ki67+	 23374 20489
10184	0	0	Ki67+	 23384 21063
10185	0	0	Ki67+	 23398 21043
10186	0	0	Ki67+	 23412 20408
10187	0	0	Ki67+	 23417 20508
10188	0	0	Ki67+	 23428 20953
10189	0	0	Ki67+	 23431 20457
10190	0	0	Ki67+	 23432 21046
10191	0	0	Ki67+	 23436 21057
10192	0	0	Ki67+	 23438 20486
10193	0	0	Ki67+	 23441 20416
10194	0	0	Ki67+	 23446 20430
10195	0	0	Ki67+	 23449 21000
10196	0	0	Ki67+	 23453 21023
10197	0	0	Ki67+	 23458 20363
10198	0	0	Ki67+	 23459 21068
10199	0	0	Ki67+	 23461 20973
10200	0	0	Ki67+	 23462 21085
10201	0	0	Ki67+	 23468 20512
10202	0	0	Ki67+	 23471 20441
10203	0	0	Ki67+	 23479 20884
10204	0	0	Ki67+	 23482 20371
10205	0	0	Ki67+	 23484 20931
10206	0	0	Ki67+	 23484 21052
10207	0	0	Ki67+	 23489 20420
10208	0	0	Ki67+	 23492 20895
10209	0	0	Ki67+	 23494 20974
10210	0	0	Ki67+	 23495 21015
10211	0	0	Ki67+	 23499 20503
10212	0	0	Ki67+	 23500 20408
10213	0	0	Ki67+	 23507 20993
10214	0	0	Ki67+	 23508 21126
10215	0	0	Ki67+	 23512 21043
10216	0	0	Ki67+	 23515 20362
10217	0	0	Ki67+	 23515 20417
10218	0	0	Ki67+	 23521 20942
10219	0	0	Ki67+	 23529 20457
10220	0	0	Ki67+	 23540 20905
10221	0	0	Ki67+	 23547 20927
10222	0	0	Ki67+	 23566 20502
10223	0	0	Ki67+	 23569 20451
10224	0	0	Ki67+	 23570 20475
10225	0	0	Ki67+	 23604 20826
10226	0	0	Ki67+	 23610 20414
10227	0	0	Ki67+	 23630 20454
10228	0	0	Ki67+	 23653 20876
10229	0	0	Ki67+	 23660 20892
10230	0	0	Ki67+	 23709 20436
10231	0	0	Ki67+	 23719 20462
10232	0	0	Ki67+	 23732 21113
10233	0	0	Ki67+	 23735 20440
10234	0	0	Ki67+	 23747 20895
10235	0	0	Ki67+	 23756 20924
10236	0	0	Ki67+	 23757 20440
10237	0	0	Ki67+	 23786 20950
10238	0	0	Ki67+	 23792 20935
10239	0	0	Ki67+	 23824 20957
10240	0	0	Ki67+	 23826 20896
10241	0	0	Ki67+	 23860 20949
10242	0	0	Ki67+	 23860 20980
10243	0	0	Ki67+	 23867 20903
10244	0	0	Ki67+	 23898 20924
10245	0	0	Ki67+	 23914 21066
10246	0	0	Ki67+	 23923 20899
10247	0	0	Ki67+	 23937 20871
10248	0	0	Ki67+	 23939 21064
10249	0	0	Ki67+	 23941 21093
10250	0	0	Ki67+	 23951 20953
10251	0	0	Ki67+	 23955 20891
10252	0	0	Ki67+	 23970 21100
10253	0	0	Ki67+	 23970 21131
10254	0	0	Ki67+	 23971 20861
10255	0	0	Ki67+	 23971 20926
10256	0	0	Ki67+	 23974 20903
10257	0	0	Ki67+	 23981 21082
10258	0	0	Ki67+	 23983 20849
10259	0	0	Ki67+	 23983 20944
10260	0	0	Ki67+	 23996 21123
10261	0	0	Ki67+	 23998 20868
10262	0	0	Ki67+	 24008 20820
10263	0	0	Ki67+	 24010 20956
10264	0	0	Ki67+	 24024 20917
10265	0	0	Ki67+	 24025 21081
10266	0	0	Ki67+	 24035 20887
10267	0	0	Ki67+	 24036 20876
10268	0	0	Ki67+	 24037 20847
10269	0	0	Ki67+	 24042 21114
10270	0	0	Ki67+	 24047 20958
10271	0	0	Ki67+	 24057 21127
10272	0	0	Ki67+	 24058 20832
10273	0	0	Ki67+	 24060 20912
10274	0	0	Ki67+	 23266 21500
10275	0	0	Ki67+	 23275 21257
10276	0	0	Ki67+	 23282 21662
10277	0	0	Ki67+	 23284 21628
10278	0	0	Ki67+	 23287 21721
10279	0	0	Ki67+	 23310 21148
10280	0	0	Ki67+	 23359 21874
10281	0	0	Ki67+	 23362 21831
10282	0	0	Ki67+	 23369 21858
10283	0	0	Ki67+	 23372 21932
10284	0	0	Ki67+	 23378 21865
10285	0	0	Ki67+	 23390 21810
10286	0	0	Ki67+	 23392 21906
10287	0	0	Ki67+	 23396 21606
10288	0	0	Ki67+	 23400 21755
10289	0	0	Ki67+	 23405 21740
10290	0	0	Ki67+	 23411 21650
10291	0	0	Ki67+	 23419 21640
10292	0	0	Ki67+	 23419 21697
10293	0	0	Ki67+	 23421 21746
10294	0	0	Ki67+	 23425 21686
10295	0	0	Ki67+	 23433 21734
10296	0	0	Ki67+	 23436 21606
10297	0	0	Ki67+	 23437 21480
10298	0	0	Ki67+	 23438 21659
10299	0	0	Ki67+	 23438 21780
10300	0	0	Ki67+	 23438 21794
10301	0	0	Ki67+	 23445 21583
10302	0	0	Ki67+	 23448 21621
10303	0	0	Ki67+	 23454 21706
10304	0	0	Ki67+	 23467 21488
10305	0	0	Ki67+	 23472 21250
10306	0	0	Ki67+	 23475 21575
10307	0	0	Ki67+	 23480 21476
10308	0	0	Ki67+	 23489 21519
10309	0	0	Ki67+	 23490 21548
10310	0	0	Ki67+	 23498 21257
10311	0	0	Ki67+	 23499 21309
10312	0	0	Ki67+	 23502 21284
10313	0	0	Ki67+	 23503 21422
10314	0	0	Ki67+	 23507 21250
10315	0	0	Ki67+	 23516 21308
10316	0	0	Ki67+	 23516 21492
10317	0	0	Ki67+	 23538 21916
10318	0	0	Ki67+	 23560 21863
10319	0	0	Ki67+	 23561 21816
10320	0	0	Ki67+	 23570 21910
10321	0	0	Ki67+	 23591 21845
10322	0	0	Ki67+	 23602 21893
10323	0	0	Ki67+	 23613 21798
10324	0	0	Ki67+	 23617 21851
10325	0	0	Ki67+	 23618 21931
10326	0	0	Ki67+	 23630 21699
10327	0	0	Ki67+	 23636 21618
10328	0	0	Ki67+	 23636 21715
10329	0	0	Ki67+	 23648 21702
10330	0	0	Ki67+	 23657 21153
10331	0	0	Ki67+	 23660 21719
10332	0	0	Ki67+	 23662 21613
10333	0	0	Ki67+	 23677 21664
10334	0	0	Ki67+	 23679 21618
10335	0	0	Ki67+	 23683 21545
10336	0	0	Ki67+	 23691 21510
10337	0	0	Ki67+	 23694 21636
10338	0	0	Ki67+	 23698 21573
10339	0	0	Ki67+	 23706 21542
10340	0	0	Ki67+	 23713 21444
10341	0	0	Ki67+	 23713 21499
10342	0	0	Ki67+	 23714 21527
10343	0	0	Ki67+	 23731 21537
10344	0	0	Ki67+	 23732 21394
10345	0	0	Ki67+	 23738 21457
10346	0	0	Ki67+	 23740 21469
10347	0	0	Ki67+	 23748 21307
10348	0	0	Ki67+	 23754 21426
10349	0	0	Ki67+	 23769 21344
10350	0	0	Ki67+	 23776 21266
10351	0	0	Ki67+	 23784 21400
10352	0	0	Ki67+	 23789 21208
10353	0	0	Ki67+	 23790 21314
10354	0	0	Ki67+	 23795 21896
10355	0	0	Ki67+	 23803 21250
10356	0	0	Ki67+	 23812 21215
10357	0	0	Ki67+	 23815 21281
10358	0	0	Ki67+	 23818 21897
10359	0	0	Ki67+	 23827 21234
10360	0	0	Ki67+	 23827 21251
10361	0	0	Ki67+	 23827 21282
10362	0	0	Ki67+	 23833 21868
10363	0	0	Ki67+	 23837 21300
10364	0	0	Ki67+	 23844 21847
10365	0	0	Ki67+	 23853 21242
10366	0	0	Ki67+	 23853 21822
10367	0	0	Ki67+	 23856 21865
10368	0	0	Ki67+	 23856 21917
10369	0	0	Ki67+	 23866 21850
10370	0	0	Ki67+	 23873 21891
10371	0	0	Ki67+	 23874 21789
10372	0	0	Ki67+	 23920 21750
10373	0	0	Ki67+	 23927 21677
10374	0	0	Ki67+	 23940 21480
10375	0	0	Ki67+	 23943 21567
10376	0	0	Ki67+	 23944 21829
10377	0	0	Ki67+	 23949 21591
10378	0	0	Ki67+	 23951 21750
10379	0	0	Ki67+	 23953 21347
10380	0	0	Ki67+	 23953 21429
10381	0	0	Ki67+	 23953 21678
10382	0	0	Ki67+	 23962 21460
10383	0	0	Ki67+	 23964 21443
10384	0	0	Ki67+	 23970 21703
10385	0	0	Ki67+	 23970 21920
10386	0	0	Ki67+	 23976 21866
10387	0	0	Ki67+	 23977 21851
10388	0	0	Ki67+	 23979 21675
10389	0	0	Ki67+	 23980 21203
10390	0	0	Ki67+	 23980 21493
10391	0	0	Ki67+	 23981 21560
10392	0	0	Ki67+	 23982 21442
10393	0	0	Ki67+	 23984 21787
10394	0	0	Ki67+	 23985 21226
10395	0	0	Ki67+	 23987 21763
10396	0	0	Ki67+	 23988 21726
10397	0	0	Ki67+	 23990 21266
10398	0	0	Ki67+	 23990 21525
10399	0	0	Ki67+	 23991 21456
10400	0	0	Ki67+	 23996 21156
10401	0	0	Ki67+	 23996 21325
10402	0	0	Ki67+	 23996 21712
10403	0	0	Ki67+	 23998 21146
10404	0	0	Ki67+	 24004 21534
10405	0	0	Ki67+	 24009 21491
10406	0	0	Ki67+	 24012 21236
10407	0	0	Ki67+	 24013 21800
10408	0	0	Ki67+	 24021 21730
10409	0	0	Ki67+	 24022 21449
10410	0	0	Ki67+	 24023 21578
10411	0	0	Ki67+	 24026 21194
10412	0	0	Ki67+	 24033 21261
10413	0	0	Ki67+	 24035 21731
10414	0	0	Ki67+	 24036 21767
10415	0	0	Ki67+	 24037 21486
10416	0	0	Ki67+	 24037 21924
10417	0	0	Ki67+	 24041 21426
10418	0	0	Ki67+	 24043 21716
10419	0	0	Ki67+	 24046 21388
10420	0	0	Ki67+	 24055 21257
10421	0	0	Ki67+	 24056 21750
10422	0	0	Ki67+	 24059 21549
10423	0	0	Ki67+	 24060 21524
10424	0	0	Ki67+	 23265 22487
10425	0	0	Ki67+	 23267 22168
10426	0	0	Ki67+	 23267 22184
10427	0	0	Ki67+	 23271 22142
10428	0	0	Ki67+	 23274 22155
10429	0	0	Ki67+	 23277 22710
10430	0	0	Ki67+	 23281 22146
10431	0	0	Ki67+	 23290 22603
10432	0	0	Ki67+	 23291 22720
10433	0	0	Ki67+	 23293 22663
10434	0	0	Ki67+	 23297 22135
10435	0	0	Ki67+	 23299 22565
10436	0	0	Ki67+	 23301 22614
10437	0	0	Ki67+	 23305 22673
10438	0	0	Ki67+	 23306 22076
10439	0	0	Ki67+	 23309 22692
10440	0	0	Ki67+	 23310 22565
10441	0	0	Ki67+	 23311 22452
10442	0	0	Ki67+	 23312 22035
10443	0	0	Ki67+	 23312 22105
10444	0	0	Ki67+	 23313 22638
10445	0	0	Ki67+	 23316 22126
10446	0	0	Ki67+	 23322 21999
10447	0	0	Ki67+	 23322 22490
10448	0	0	Ki67+	 23322 22571
10449	0	0	Ki67+	 23325 22704
10450	0	0	Ki67+	 23330 22606
10451	0	0	Ki67+	 23331 21980
10452	0	0	Ki67+	 23333 22018
10453	0	0	Ki67+	 23335 22528
10454	0	0	Ki67+	 23335 22561
10455	0	0	Ki67+	 23337 22456
10456	0	0	Ki67+	 23338 22490
10457	0	0	Ki67+	 23348 22617
10458	0	0	Ki67+	 23349 21993
10459	0	0	Ki67+	 23360 22060
10460	0	0	Ki67+	 23366 22525
10461	0	0	Ki67+	 23370 22413
10462	0	0	Ki67+	 23375 21980
10463	0	0	Ki67+	 23383 22508
10464	0	0	Ki67+	 23386 22561
10465	0	0	Ki67+	 23390 22255
10466	0	0	Ki67+	 23390 22525
10467	0	0	Ki67+	 23393 22422
10468	0	0	Ki67+	 23398 22382
10469	0	0	Ki67+	 23404 22267
10470	0	0	Ki67+	 23410 22517
10471	0	0	Ki67+	 23412 22352
10472	0	0	Ki67+	 23415 22302
10473	0	0	Ki67+	 23415 22429
10474	0	0	Ki67+	 23419 22399
10475	0	0	Ki67+	 23426 22520
10476	0	0	Ki67+	 23430 22276
10477	0	0	Ki67+	 23435 22352
10478	0	0	Ki67+	 23438 22498
10479	0	0	Ki67+	 23442 22409
10480	0	0	Ki67+	 23445 22337
10481	0	0	Ki67+	 23446 22308
10482	0	0	Ki67+	 23450 22485
10483	0	0	Ki67+	 23453 22219
10484	0	0	Ki67+	 23453 22289
10485	0	0	Ki67+	 23456 22276
10486	0	0	Ki67+	 23460 22376
10487	0	0	Ki67+	 23469 22326
10488	0	0	Ki67+	 23471 22415
10489	0	0	Ki67+	 23473 22338
10490	0	0	Ki67+	 23492 22274
10491	0	0	Ki67+	 23500 22353
10492	0	0	Ki67+	 23523 22204
10493	0	0	Ki67+	 23549 22025
10494	0	0	Ki67+	 23554 22053
10495	0	0	Ki67+	 23570 22074
10496	0	0	Ki67+	 23577 21955
10497	0	0	Ki67+	 23578 21941
10498	0	0	Ki67+	 23591 22039
10499	0	0	Ki67+	 23608 21946
10500	0	0	Ki67+	 23668 22626
10501	0	0	Ki67+	 23675 22505
10502	0	0	Ki67+	 23677 22469
10503	0	0	Ki67+	 23677 22589
10504	0	0	Ki67+	 23682 22094
10505	0	0	Ki67+	 23688 22518
10506	0	0	Ki67+	 23694 22500
10507	0	0	Ki67+	 23696 22622
10508	0	0	Ki67+	 23698 22546
10509	0	0	Ki67+	 23700 22705
10510	0	0	Ki67+	 23705 22569
10511	0	0	Ki67+	 23711 22374
10512	0	0	Ki67+	 23712 22526
10513	0	0	Ki67+	 23718 22304
10514	0	0	Ki67+	 23720 22583
10515	0	0	Ki67+	 23729 22672
10516	0	0	Ki67+	 23732 22238
10517	0	0	Ki67+	 23732 22625
10518	0	0	Ki67+	 23737 22045
10519	0	0	Ki67+	 23742 22487
10520	0	0	Ki67+	 23750 22401
10521	0	0	Ki67+	 23751 22591
10522	0	0	Ki67+	 23754 22281
10523	0	0	Ki67+	 23763 22441
10524	0	0	Ki67+	 23768 22640
10525	0	0	Ki67+	 23775 22324
10526	0	0	Ki67+	 23782 22693
10527	0	0	Ki67+	 23786 22052
10528	0	0	Ki67+	 23787 22335
10529	0	0	Ki67+	 23795 21988
10530	0	0	Ki67+	 23796 22341
10531	0	0	Ki67+	 23796 22649
10532	0	0	Ki67+	 23804 22044
10533	0	0	Ki67+	 23806 22417
10534	0	0	Ki67+	 23807 21956
10535	0	0	Ki67+	 23809 22119
10536	0	0	Ki67+	 23809 22273
10537	0	0	Ki67+	 23819 22132
10538	0	0	Ki67+	 23828 22419
10539	0	0	Ki67+	 23831 22693
10540	0	0	Ki67+	 23839 22171
10541	0	0	Ki67+	 23841 22112
10542	0	0	Ki67+	 23848 22077
10543	0	0	Ki67+	 23850 22328
10544	0	0	Ki67+	 23850 22507
10545	0	0	Ki67+	 23853 22452
10546	0	0	Ki67+	 23867 22549
10547	0	0	Ki67+	 23883 21951
10548	0	0	Ki67+	 23886 22031
10549	0	0	Ki67+	 23892 22217
10550	0	0	Ki67+	 23895 21937
10551	0	0	Ki67+	 23900 22536
10552	0	0	Ki67+	 23906 22614
10553	0	0	Ki67+	 23909 22642
10554	0	0	Ki67+	 23921 22044
10555	0	0	Ki67+	 23933 22635
10556	0	0	Ki67+	 23934 22592
10557	0	0	Ki67+	 23943 21937
10558	0	0	Ki67+	 23948 22283
10559	0	0	Ki67+	 23960 21967
10560	0	0	Ki67+	 23961 22255
10561	0	0	Ki67+	 23963 22564
10562	0	0	Ki67+	 23972 22514
10563	0	0	Ki67+	 23973 22691
10564	0	0	Ki67+	 23974 22492
10565	0	0	Ki67+	 23977 22540
10566	0	0	Ki67+	 23987 22452
10567	0	0	Ki67+	 23987 22465
10568	0	0	Ki67+	 24020 22182
10569	0	0	Ki67+	 24024 22245
10570	0	0	Ki67+	 24026 22138
10571	0	0	Ki67+	 24044 22144
10572	0	0	Ki67+	 24048 21947
10573	0	0	Ki67+	 24048 21976
10574	0	0	Ki67+	 24049 22074
10575	0	0	Ki67+	 24052 22034
10576	0	0	Ki67+	 24059 22054
10577	0	0	Ki67+	 23289 23420
10578	0	0	Ki67+	 23300 22800
10579	0	0	Ki67+	 23304 23329
10580	0	0	Ki67+	 23309 23401
10581	0	0	Ki67+	 23311 23481
10582	0	0	Ki67+	 23335 23535
10583	0	0	Ki67+	 23357 23360
10584	0	0	Ki67+	 23358 23292
10585	0	0	Ki67+	 23381 23307
10586	0	0	Ki67+	 23400 23411
10587	0	0	Ki67+	 23409 23272
10588	0	0	Ki67+	 23409 23443
10589	0	0	Ki67+	 23417 23172
10590	0	0	Ki67+	 23419 23210
10591	0	0	Ki67+	 23427 23449
10592	0	0	Ki67+	 23437 23314
10593	0	0	Ki67+	 23438 23199
10594	0	0	Ki67+	 23439 23507
10595	0	0	Ki67+	 23440 23229
10596	0	0	Ki67+	 23442 23465
10597	0	0	Ki67+	 23448 23295
10598	0	0	Ki67+	 23450 23274
10599	0	0	Ki67+	 23466 23411
10600	0	0	Ki67+	 23470 23309
10601	0	0	Ki67+	 23472 23164
10602	0	0	Ki67+	 23484 23233
10603	0	0	Ki67+	 23488 23175
10604	0	0	Ki67+	 23546 22874
10605	0	0	Ki67+	 23556 23427
10606	0	0	Ki67+	 23568 23095
10607	0	0	Ki67+	 23580 23123
10608	0	0	Ki67+	 23588 23067
10609	0	0	Ki67+	 23592 23161
10610	0	0	Ki67+	 23596 23427
10611	0	0	Ki67+	 23596 23478
10612	0	0	Ki67+	 23599 23113
10613	0	0	Ki67+	 23604 23166
10614	0	0	Ki67+	 23606 23317
10615	0	0	Ki67+	 23610 23241
10616	0	0	Ki67+	 23614 22846
10617	0	0	Ki67+	 23618 23463
10618	0	0	Ki67+	 23618 23524
10619	0	0	Ki67+	 23619 23074
10620	0	0	Ki67+	 23619 23118
10621	0	0	Ki67+	 23621 23141
10622	0	0	Ki67+	 23628 22784
10623	0	0	Ki67+	 23631 23083
10624	0	0	Ki67+	 23632 22847
10625	0	0	Ki67+	 23634 23294
10626	0	0	Ki67+	 23636 23192
10627	0	0	Ki67+	 23640 23092
10628	0	0	Ki67+	 23640 23347
10629	0	0	Ki67+	 23641 22987
10630	0	0	Ki67+	 23641 23318
10631	0	0	Ki67+	 23651 23144
10632	0	0	Ki67+	 23654 23347
10633	0	0	Ki67+	 23659 22842
10634	0	0	Ki67+	 23659 23018
10635	0	0	Ki67+	 23660 23319
10636	0	0	Ki67+	 23661 23196
10637	0	0	Ki67+	 23667 23285
10638	0	0	Ki67+	 23668 23122
10639	0	0	Ki67+	 23669 23145
10640	0	0	Ki67+	 23671 22790
10641	0	0	Ki67+	 23680 23292
10642	0	0	Ki67+	 23683 23025
10643	0	0	Ki67+	 23684 23340
10644	0	0	Ki67+	 23686 22959
10645	0	0	Ki67+	 23687 22867
10646	0	0	Ki67+	 23690 23131
10647	0	0	Ki67+	 23693 23056
10648	0	0	Ki67+	 23696 23200
10649	0	0	Ki67+	 23697 22918
10650	0	0	Ki67+	 23698 22791
10651	0	0	Ki67+	 23701 23533
10652	0	0	Ki67+	 23703 23131
10653	0	0	Ki67+	 23704 23064
10654	0	0	Ki67+	 23707 23245
10655	0	0	Ki67+	 23709 22839
10656	0	0	Ki67+	 23715 23303
10657	0	0	Ki67+	 23717 22887
10658	0	0	Ki67+	 23725 22983
10659	0	0	Ki67+	 23725 23313
10660	0	0	Ki67+	 23727 22764
10661	0	0	Ki67+	 23730 23361
10662	0	0	Ki67+	 23735 23262
10663	0	0	Ki67+	 23737 22842
10664	0	0	Ki67+	 23739 23208
10665	0	0	Ki67+	 23744 23389
10666	0	0	Ki67+	 23749 22981
10667	0	0	Ki67+	 23752 22959
10668	0	0	Ki67+	 23755 22848
10669	0	0	Ki67+	 23758 23132
10670	0	0	Ki67+	 23764 23111
10671	0	0	Ki67+	 23765 23028
10672	0	0	Ki67+	 23765 23385
10673	0	0	Ki67+	 23770 23142
10674	0	0	Ki67+	 23773 23063
10675	0	0	Ki67+	 23774 23427
10676	0	0	Ki67+	 23775 22784
10677	0	0	Ki67+	 23777 22996
10678	0	0	Ki67+	 23782 22744
10679	0	0	Ki67+	 23782 22934
10680	0	0	Ki67+	 23784 23392
10681	0	0	Ki67+	 23787 22830
10682	0	0	Ki67+	 23787 23148
10683	0	0	Ki67+	 23789 23034
10684	0	0	Ki67+	 23791 23480
10685	0	0	Ki67+	 23793 22753
10686	0	0	Ki67+	 23794 23453
10687	0	0	Ki67+	 23796 23072
10688	0	0	Ki67+	 23804 22821
10689	0	0	Ki67+	 23814 22790
10690	0	0	Ki67+	 23821 22934
10691	0	0	Ki67+	 23825 22797
10692	0	0	Ki67+	 23371 24038
10693	0	0	Ki67+	 23489 23685
10694	0	0	Ki67+	 23500 23650
10695	0	0	Ki67+	 23510 23554
10696	0	0	Ki67+	 23513 23661
10697	0	0	Ki67+	 23518 23587
10698	0	0	Ki67+	 23522 23616
10699	0	0	Ki67+	 23649 23548
10700	0	0	Ki67+	 23651 23559
10701	0	0	Ki67+	 23770 24277
10702	0	0	Ki67+	 23791 24282
10703	0	0	Ki67+	 23817 24149
10704	0	0	Ki67+	 23858 24305
10705	0	0	Ki67+	 23899 24288
10706	0	0	Ki67+	 23910 24152
10707	0	0	Ki67+	 23911 24319
10708	0	0	Ki67+	 24022 23982
10709	0	0	Ki67+	 24022 24089
10710	0	0	Ki67+	 24023 24104
10711	0	0	Ki67+	 23837 24914
10712	0	0	Ki67+	 23838 24343
10713	0	0	Ki67+	 23867 24393
10714	0	0	Ki67+	 23872 24357
10715	0	0	Ki67+	 23881 24345
10716	0	0	Ki67+	 23902 24422
10717	0	0	Ki67+	 23922 24618
10718	0	0	Ki67+	 23945 24609
10719	0	0	Ki67+	 23958 24635
10720	0	0	Ki67+	 23974 24430
10721	0	0	Ki67+	 23974 24593
10722	0	0	Ki67+	 23976 24404
10723	0	0	Ki67+	 23981 24353
10724	0	0	Ki67+	 24022 24506
10725	0	0	Ki67+	 24026 24386
10726	0	0	Ki67+	 24036 24741
10727	0	0	Ki67+	 24045 24511
10728	0	0	Ki67+	 24046 24761
10729	0	0	Ki67+	 24057 24415
10730	0	0	Ki67+	 23844 25265
10731	0	0	Ki67+	 23641 26342
10732	0	0	Ki67+	 23839 26626
10733	0	0	Ki67+	 23369 27220
10734	0	0	Ki67+	 23660 26905
10735	0	0	Ki67+	 23704 27165
10736	0	0	Ki67+	 23764 28308
10737	0	0	Ki67+	 23765 28320
10738	0	0	Ki67+	 23809 28228
10739	0	0	Ki67+	 23818 28245
10740	0	0	Ki67+	 23824 28218
10741	0	0	Ki67+	 23833 28233
10742	0	0	Ki67+	 23847 28224
10743	0	0	Ki67+	 23868 27609
10744	0	0	Ki67+	 23813 28486
10745	0	0	Ki67+	 23935 28476
10746	0	0	Ki67+	 23444 29414
10747	0	0	Ki67+	 23446 29458
10748	0	0	Ki67+	 23518 29479
10749	0	0	Ki67+	 23745 29180
10750	0	0	Ki67+	 23791 29886
10751	0	0	Ki67+	 23695 30202
10752	0	0	Ki67+	 23728 30153
10753	0	0	Ki67+	 23750 30218
10754	0	0	Ki67+	 23760 30151
10755	0	0	Ki67+	 23803 30117
10756	0	0	Ki67+	 23845 30052
10757	0	0	Ki67+	 23865 30202
10758	0	0	Ki67+	 23894 30197
10759	0	0	Ki67+	 24060 30279
10760	0	0	Ki67+	 24529 11564
10761	0	0	Ki67+	 24534 11589
10762	0	0	Ki67+	 24616 11632
10763	0	0	Ki67+	 24693 11560
10764	0	0	Ki67+	 24779 11575
10765	0	0	Ki67+	 24462 12478
10766	0	0	Ki67+	 24482 12634
10767	0	0	Ki67+	 24488 12610
10768	0	0	Ki67+	 24591 12630
10769	0	0	Ki67+	 24616 12637
10770	0	0	Ki67+	 24618 12538
10771	0	0	Ki67+	 24643 12489
10772	0	0	Ki67+	 24643 12536
10773	0	0	Ki67+	 24644 12372
10774	0	0	Ki67+	 24650 12515
10775	0	0	Ki67+	 24659 12417
10776	0	0	Ki67+	 24668 12481
10777	0	0	Ki67+	 24672 12582
10778	0	0	Ki67+	 24688 12355
10779	0	0	Ki67+	 24699 12393
10780	0	0	Ki67+	 24704 12534
10781	0	0	Ki67+	 24707 12415
10782	0	0	Ki67+	 24710 12502
10783	0	0	Ki67+	 24711 12380
10784	0	0	Ki67+	 24718 12438
10785	0	0	Ki67+	 24718 12531
10786	0	0	Ki67+	 24722 12482
10787	0	0	Ki67+	 24745 12336
10788	0	0	Ki67+	 24756 12459
10789	0	0	Ki67+	 24760 12536
10790	0	0	Ki67+	 24765 12447
10791	0	0	Ki67+	 24776 12405
10792	0	0	Ki67+	 24779 12382
10793	0	0	Ki67+	 24799 12626
10794	0	0	Ki67+	 24802 12531
10795	0	0	Ki67+	 24806 12359
10796	0	0	Ki67+	 24812 12637
10797	0	0	Ki67+	 24825 12512
10798	0	0	Ki67+	 24829 12465
10799	0	0	Ki67+	 24829 12623
10800	0	0	Ki67+	 24854 12474
10801	0	0	Ki67+	 24070 13437
10802	0	0	Ki67+	 24259 13418
10803	0	0	Ki67+	 24277 13380
10804	0	0	Ki67+	 24305 13372
10805	0	0	Ki67+	 24331 13349
10806	0	0	Ki67+	 24343 13321
10807	0	0	Ki67+	 24346 13274
10808	0	0	Ki67+	 24354 13149
10809	0	0	Ki67+	 24354 13250
10810	0	0	Ki67+	 24362 13209
10811	0	0	Ki67+	 24362 13414
10812	0	0	Ki67+	 24378 13173
10813	0	0	Ki67+	 24390 13159
10814	0	0	Ki67+	 24402 13365
10815	0	0	Ki67+	 24406 13409
10816	0	0	Ki67+	 24407 13274
10817	0	0	Ki67+	 24416 13107
10818	0	0	Ki67+	 24420 13207
10819	0	0	Ki67+	 24425 13172
10820	0	0	Ki67+	 24427 13192
10821	0	0	Ki67+	 24431 13134
10822	0	0	Ki67+	 24431 13324
10823	0	0	Ki67+	 24437 13083
10824	0	0	Ki67+	 24440 13151
10825	0	0	Ki67+	 24441 12924
10826	0	0	Ki67+	 24447 13052
10827	0	0	Ki67+	 24449 12907
10828	0	0	Ki67+	 24461 13116
10829	0	0	Ki67+	 24462 13199
10830	0	0	Ki67+	 24463 13179
10831	0	0	Ki67+	 24464 13295
10832	0	0	Ki67+	 24467 12695
10833	0	0	Ki67+	 24467 12715
10834	0	0	Ki67+	 24470 12734
10835	0	0	Ki67+	 24471 12815
10836	0	0	Ki67+	 24471 13363
10837	0	0	Ki67+	 24476 13326
10838	0	0	Ki67+	 24478 12779
10839	0	0	Ki67+	 24484 12660
10840	0	0	Ki67+	 24485 13040
10841	0	0	Ki67+	 24487 13191
10842	0	0	Ki67+	 24492 13063
10843	0	0	Ki67+	 24493 13269
10844	0	0	Ki67+	 24495 13165
10845	0	0	Ki67+	 24496 12837
10846	0	0	Ki67+	 24502 12643
10847	0	0	Ki67+	 24503 13050
10848	0	0	Ki67+	 24506 13364
10849	0	0	Ki67+	 24508 13433
10850	0	0	Ki67+	 24509 12774
10851	0	0	Ki67+	 24512 12682
10852	0	0	Ki67+	 24513 13292
10853	0	0	Ki67+	 24514 13219
10854	0	0	Ki67+	 24515 12944
10855	0	0	Ki67+	 24521 13372
10856	0	0	Ki67+	 24522 13173
10857	0	0	Ki67+	 24522 13186
10858	0	0	Ki67+	 24522 13335
10859	0	0	Ki67+	 24530 12878
10860	0	0	Ki67+	 24530 13299
10861	0	0	Ki67+	 24530 13406
10862	0	0	Ki67+	 24537 12901
10863	0	0	Ki67+	 24539 12932
10864	0	0	Ki67+	 24542 12816
10865	0	0	Ki67+	 24542 12843
10866	0	0	Ki67+	 24548 12867
10867	0	0	Ki67+	 24557 12779
10868	0	0	Ki67+	 24562 13155
10869	0	0	Ki67+	 24565 13008
10870	0	0	Ki67+	 24568 12811
10871	0	0	Ki67+	 24570 12681
10872	0	0	Ki67+	 24572 12928
10873	0	0	Ki67+	 24577 12779
10874	0	0	Ki67+	 24581 12874
10875	0	0	Ki67+	 24586 13138
10876	0	0	Ki67+	 24588 12705
10877	0	0	Ki67+	 24590 12833
10878	0	0	Ki67+	 24595 12661
10879	0	0	Ki67+	 24605 12689
10880	0	0	Ki67+	 24606 13278
10881	0	0	Ki67+	 24607 12726
10882	0	0	Ki67+	 24608 12764
10883	0	0	Ki67+	 24625 12667
10884	0	0	Ki67+	 24625 12794
10885	0	0	Ki67+	 24626 12708
10886	0	0	Ki67+	 24633 12770
10887	0	0	Ki67+	 24642 12681
10888	0	0	Ki67+	 24642 12844
10889	0	0	Ki67+	 24656 12654
10890	0	0	Ki67+	 24688 13031
10891	0	0	Ki67+	 24691 13161
10892	0	0	Ki67+	 24721 13431
10893	0	0	Ki67+	 24744 13060
10894	0	0	Ki67+	 24776 12988
10895	0	0	Ki67+	 24780 13314
10896	0	0	Ki67+	 24788 12994
10897	0	0	Ki67+	 24073 13589
10898	0	0	Ki67+	 24073 13695
10899	0	0	Ki67+	 24094 13538
10900	0	0	Ki67+	 24096 13571
10901	0	0	Ki67+	 24132 13538
10902	0	0	Ki67+	 24138 13494
10903	0	0	Ki67+	 24145 13903
10904	0	0	Ki67+	 24148 13865
10905	0	0	Ki67+	 24184 13845
10906	0	0	Ki67+	 24218 13760
10907	0	0	Ki67+	 24219 13834
10908	0	0	Ki67+	 24222 13590
10909	0	0	Ki67+	 24232 13535
10910	0	0	Ki67+	 24232 13591
10911	0	0	Ki67+	 24234 13504
10912	0	0	Ki67+	 24239 13748
10913	0	0	Ki67+	 24255 13531
10914	0	0	Ki67+	 24266 13596
10915	0	0	Ki67+	 24272 13766
10916	0	0	Ki67+	 24302 13746
10917	0	0	Ki67+	 24317 13463
10918	0	0	Ki67+	 24340 13749
10919	0	0	Ki67+	 24359 13781
10920	0	0	Ki67+	 24395 14061
10921	0	0	Ki67+	 24455 13606
10922	0	0	Ki67+	 24472 13470
10923	0	0	Ki67+	 24477 13592
10924	0	0	Ki67+	 24489 13458
10925	0	0	Ki67+	 24496 13547
10926	0	0	Ki67+	 24498 13465
10927	0	0	Ki67+	 24617 13991
10928	0	0	Ki67+	 24633 13988
10929	0	0	Ki67+	 24065 15509
10930	0	0	Ki67+	 24065 15814
10931	0	0	Ki67+	 24066 15787
10932	0	0	Ki67+	 24067 15622
10933	0	0	Ki67+	 24073 15753
10934	0	0	Ki67+	 24074 15578
10935	0	0	Ki67+	 24075 15376
10936	0	0	Ki67+	 24076 15465
10937	0	0	Ki67+	 24084 15436
10938	0	0	Ki67+	 24084 15696
10939	0	0	Ki67+	 24086 15713
10940	0	0	Ki67+	 24088 15644
10941	0	0	Ki67+	 24094 15531
10942	0	0	Ki67+	 24104 15740
10943	0	0	Ki67+	 24105 15538
10944	0	0	Ki67+	 24106 15791
10945	0	0	Ki67+	 24110 15691
10946	0	0	Ki67+	 24116 15747
10947	0	0	Ki67+	 24121 15435
10948	0	0	Ki67+	 24121 15715
10949	0	0	Ki67+	 24123 15643
10950	0	0	Ki67+	 24123 15817
10951	0	0	Ki67+	 24126 15199
10952	0	0	Ki67+	 24138 15791
10953	0	0	Ki67+	 24142 15244
10954	0	0	Ki67+	 24148 15450
10955	0	0	Ki67+	 24149 15618
10956	0	0	Ki67+	 24162 15662
10957	0	0	Ki67+	 24167 15596
10958	0	0	Ki67+	 24168 15647
10959	0	0	Ki67+	 24173 15635
10960	0	0	Ki67+	 24174 15263
10961	0	0	Ki67+	 24183 15248
10962	0	0	Ki67+	 24349 15811
10963	0	0	Ki67+	 24368 15802
10964	0	0	Ki67+	 24381 15819
10965	0	0	Ki67+	 24398 15802
10966	0	0	Ki67+	 24414 15808
10967	0	0	Ki67+	 24435 15637
10968	0	0	Ki67+	 24442 15760
10969	0	0	Ki67+	 24455 15766
10970	0	0	Ki67+	 24463 15804
10971	0	0	Ki67+	 24470 15780
10972	0	0	Ki67+	 24489 15781
10973	0	0	Ki67+	 24511 15827
10974	0	0	Ki67+	 24516 15779
10975	0	0	Ki67+	 24524 15460
10976	0	0	Ki67+	 24526 15548
10977	0	0	Ki67+	 24549 15583
10978	0	0	Ki67+	 24570 15798
10979	0	0	Ki67+	 24577 15730
10980	0	0	Ki67+	 24585 15349
10981	0	0	Ki67+	 24589 15723
10982	0	0	Ki67+	 24617 15621
10983	0	0	Ki67+	 24620 15737
10984	0	0	Ki67+	 24622 15710
10985	0	0	Ki67+	 24637 15605
10986	0	0	Ki67+	 24639 15675
10987	0	0	Ki67+	 24641 15774
10988	0	0	Ki67+	 24644 15736
10989	0	0	Ki67+	 24652 15472
10990	0	0	Ki67+	 24655 15639
10991	0	0	Ki67+	 24659 15759
10992	0	0	Ki67+	 24670 15689
10993	0	0	Ki67+	 24673 15709
10994	0	0	Ki67+	 24675 15790
10995	0	0	Ki67+	 24676 15441
10996	0	0	Ki67+	 24676 15629
10997	0	0	Ki67+	 24678 15384
10998	0	0	Ki67+	 24678 15644
10999	0	0	Ki67+	 24681 15485
11000	0	0	Ki67+	 24687 15405
11001	0	0	Ki67+	 24689 15370
11002	0	0	Ki67+	 24689 15658
11003	0	0	Ki67+	 24691 15474
11004	0	0	Ki67+	 24704 15701
11005	0	0	Ki67+	 24705 15714
11006	0	0	Ki67+	 24706 15624
11007	0	0	Ki67+	 24706 15829
11008	0	0	Ki67+	 24710 15642
11009	0	0	Ki67+	 24711 15475
11010	0	0	Ki67+	 24713 15389
11011	0	0	Ki67+	 24713 15417
11012	0	0	Ki67+	 24718 15748
11013	0	0	Ki67+	 24721 15506
11014	0	0	Ki67+	 24723 15726
11015	0	0	Ki67+	 24724 15668
11016	0	0	Ki67+	 24729 15355
11017	0	0	Ki67+	 24730 15530
11018	0	0	Ki67+	 24733 15406
11019	0	0	Ki67+	 24733 15561
11020	0	0	Ki67+	 24734 15833
11021	0	0	Ki67+	 24738 15638
11022	0	0	Ki67+	 24738 15707
11023	0	0	Ki67+	 24739 15590
11024	0	0	Ki67+	 24754 15821
11025	0	0	Ki67+	 24757 15608
11026	0	0	Ki67+	 24762 15538
11027	0	0	Ki67+	 24766 15458
11028	0	0	Ki67+	 24769 15580
11029	0	0	Ki67+	 24771 15641
11030	0	0	Ki67+	 24774 15620
11031	0	0	Ki67+	 24783 15823
11032	0	0	Ki67+	 24784 15730
11033	0	0	Ki67+	 24784 15779
11034	0	0	Ki67+	 24792 15542
11035	0	0	Ki67+	 24797 15559
11036	0	0	Ki67+	 24811 15270
11037	0	0	Ki67+	 24811 15650
11038	0	0	Ki67+	 24812 15385
11039	0	0	Ki67+	 24815 15554
11040	0	0	Ki67+	 24818 15300
11041	0	0	Ki67+	 24834 15250
11042	0	0	Ki67+	 24839 15404
11043	0	0	Ki67+	 24847 15568
11044	0	0	Ki67+	 24849 15281
11045	0	0	Ki67+	 24855 15340
11046	0	0	Ki67+	 24857 15415
11047	0	0	Ki67+	 24858 15249
11048	0	0	Ki67+	 24861 15259
11049	0	0	Ki67+	 24067 16205
11050	0	0	Ki67+	 24069 16456
11051	0	0	Ki67+	 24070 16228
11052	0	0	Ki67+	 24075 16036
11053	0	0	Ki67+	 24078 16253
11054	0	0	Ki67+	 24081 15951
11055	0	0	Ki67+	 24081 16465
11056	0	0	Ki67+	 24084 15908
11057	0	0	Ki67+	 24086 15980
11058	0	0	Ki67+	 24086 16562
11059	0	0	Ki67+	 24089 16058
11060	0	0	Ki67+	 24093 15946
11061	0	0	Ki67+	 24096 15849
11062	0	0	Ki67+	 24100 16593
11063	0	0	Ki67+	 24104 15880
11064	0	0	Ki67+	 24106 16460
11065	0	0	Ki67+	 24109 15954
11066	0	0	Ki67+	 24112 16608
11067	0	0	Ki67+	 24137 16280
11068	0	0	Ki67+	 24142 16499
11069	0	0	Ki67+	 24144 16414
11070	0	0	Ki67+	 24151 16068
11071	0	0	Ki67+	 24159 16325
11072	0	0	Ki67+	 24165 15893
11073	0	0	Ki67+	 24166 15875
11074	0	0	Ki67+	 24178 16521
11075	0	0	Ki67+	 24188 16519
11076	0	0	Ki67+	 24203 16618
11077	0	0	Ki67+	 24214 16495
11078	0	0	Ki67+	 24216 16524
11079	0	0	Ki67+	 24222 16558
11080	0	0	Ki67+	 24226 16591
11081	0	0	Ki67+	 24244 16164
11082	0	0	Ki67+	 24253 16457
11083	0	0	Ki67+	 24278 15910
11084	0	0	Ki67+	 24295 16217
11085	0	0	Ki67+	 24306 16080
11086	0	0	Ki67+	 24307 16060
11087	0	0	Ki67+	 24316 15969
11088	0	0	Ki67+	 24328 16634
11089	0	0	Ki67+	 24338 16629
11090	0	0	Ki67+	 24344 16589
11091	0	0	Ki67+	 24350 15982
11092	0	0	Ki67+	 24352 16048
11093	0	0	Ki67+	 24354 16093
11094	0	0	Ki67+	 24355 16613
11095	0	0	Ki67+	 24361 16349
11096	0	0	Ki67+	 24362 16311
11097	0	0	Ki67+	 24369 16083
11098	0	0	Ki67+	 24371 16327
11099	0	0	Ki67+	 24375 16105
11100	0	0	Ki67+	 24377 15997
11101	0	0	Ki67+	 24381 15865
11102	0	0	Ki67+	 24385 16388
11103	0	0	Ki67+	 24386 16580
11104	0	0	Ki67+	 24389 15885
11105	0	0	Ki67+	 24396 16083
11106	0	0	Ki67+	 24400 15920
11107	0	0	Ki67+	 24402 16341
11108	0	0	Ki67+	 24406 15844
11109	0	0	Ki67+	 24406 16250
11110	0	0	Ki67+	 24414 15901
11111	0	0	Ki67+	 24414 16162
11112	0	0	Ki67+	 24416 16222
11113	0	0	Ki67+	 24419 16250
11114	0	0	Ki67+	 24423 16285
11115	0	0	Ki67+	 24429 15889
11116	0	0	Ki67+	 24430 16001
11117	0	0	Ki67+	 24435 16223
11118	0	0	Ki67+	 24437 15906
11119	0	0	Ki67+	 24438 15932
11120	0	0	Ki67+	 24443 16181
11121	0	0	Ki67+	 24444 16446
11122	0	0	Ki67+	 24445 15855
11123	0	0	Ki67+	 24451 16309
11124	0	0	Ki67+	 24451 16363
11125	0	0	Ki67+	 24452 15892
11126	0	0	Ki67+	 24460 15987
11127	0	0	Ki67+	 24462 16010
11128	0	0	Ki67+	 24463 16187
11129	0	0	Ki67+	 24465 16341
11130	0	0	Ki67+	 24471 15929
11131	0	0	Ki67+	 24472 16419
11132	0	0	Ki67+	 24474 16021
11133	0	0	Ki67+	 24476 16248
11134	0	0	Ki67+	 24477 16374
11135	0	0	Ki67+	 24478 15918
11136	0	0	Ki67+	 24479 15953
11137	0	0	Ki67+	 24480 16205
11138	0	0	Ki67+	 24481 16273
11139	0	0	Ki67+	 24486 15989
11140	0	0	Ki67+	 24486 16329
11141	0	0	Ki67+	 24489 16165
11142	0	0	Ki67+	 24489 16547
11143	0	0	Ki67+	 24492 16601
11144	0	0	Ki67+	 24499 16365
11145	0	0	Ki67+	 24501 16163
11146	0	0	Ki67+	 24502 16274
11147	0	0	Ki67+	 24503 16621
11148	0	0	Ki67+	 24504 15919
11149	0	0	Ki67+	 24504 16153
11150	0	0	Ki67+	 24508 16583
11151	0	0	Ki67+	 24509 15945
11152	0	0	Ki67+	 24509 15974
11153	0	0	Ki67+	 24513 16483
11154	0	0	Ki67+	 24516 16376
11155	0	0	Ki67+	 24521 16468
11156	0	0	Ki67+	 24526 16029
11157	0	0	Ki67+	 24526 16418
11158	0	0	Ki67+	 24528 16376
11159	0	0	Ki67+	 24532 15968
11160	0	0	Ki67+	 24545 15992
11161	0	0	Ki67+	 24553 16393
11162	0	0	Ki67+	 24554 16015
11163	0	0	Ki67+	 24560 16425
11164	0	0	Ki67+	 24562 16377
11165	0	0	Ki67+	 24569 16013
11166	0	0	Ki67+	 24570 16500
11167	0	0	Ki67+	 24576 16614
11168	0	0	Ki67+	 24580 15863
11169	0	0	Ki67+	 24586 16638
11170	0	0	Ki67+	 24598 16533
11171	0	0	Ki67+	 24600 16614
11172	0	0	Ki67+	 24604 16363
11173	0	0	Ki67+	 24619 16637
11174	0	0	Ki67+	 24635 16418
11175	0	0	Ki67+	 24639 16488
11176	0	0	Ki67+	 24647 16191
11177	0	0	Ki67+	 24651 16119
11178	0	0	Ki67+	 24653 15846
11179	0	0	Ki67+	 24661 16017
11180	0	0	Ki67+	 24662 15865
11181	0	0	Ki67+	 24662 16489
11182	0	0	Ki67+	 24665 15967
11183	0	0	Ki67+	 24673 16428
11184	0	0	Ki67+	 24674 16050
11185	0	0	Ki67+	 24685 15890
11186	0	0	Ki67+	 24688 16055
11187	0	0	Ki67+	 24693 16608
11188	0	0	Ki67+	 24702 16532
11189	0	0	Ki67+	 24705 15910
11190	0	0	Ki67+	 24707 16400
11191	0	0	Ki67+	 24713 15865
11192	0	0	Ki67+	 24719 16063
11193	0	0	Ki67+	 24724 16351
11194	0	0	Ki67+	 24726 15900
11195	0	0	Ki67+	 24733 16219
11196	0	0	Ki67+	 24738 15872
11197	0	0	Ki67+	 24739 16342
11198	0	0	Ki67+	 24740 15906
11199	0	0	Ki67+	 24743 16539
11200	0	0	Ki67+	 24745 15949
11201	0	0	Ki67+	 24748 16427
11202	0	0	Ki67+	 24754 15961
11203	0	0	Ki67+	 24756 16259
11204	0	0	Ki67+	 24757 15877
11205	0	0	Ki67+	 24758 16525
11206	0	0	Ki67+	 24769 15930
11207	0	0	Ki67+	 24776 15941
11208	0	0	Ki67+	 24777 15994
11209	0	0	Ki67+	 24780 15850
11210	0	0	Ki67+	 24786 15907
11211	0	0	Ki67+	 24792 16066
11212	0	0	Ki67+	 24795 15870
11213	0	0	Ki67+	 24806 15852
11214	0	0	Ki67+	 24817 16099
11215	0	0	Ki67+	 24073 16797
11216	0	0	Ki67+	 24074 17180
11217	0	0	Ki67+	 24077 16720
11218	0	0	Ki67+	 24081 17105
11219	0	0	Ki67+	 24083 16812
11220	0	0	Ki67+	 24083 16989
11221	0	0	Ki67+	 24084 16783
11222	0	0	Ki67+	 24085 17153
11223	0	0	Ki67+	 24090 16717
11224	0	0	Ki67+	 24091 16851
11225	0	0	Ki67+	 24093 16874
11226	0	0	Ki67+	 24094 16683
11227	0	0	Ki67+	 24097 16961
11228	0	0	Ki67+	 24101 17118
11229	0	0	Ki67+	 24104 16839
11230	0	0	Ki67+	 24104 17095
11231	0	0	Ki67+	 24106 16817
11232	0	0	Ki67+	 24113 16654
11233	0	0	Ki67+	 24118 16797
11234	0	0	Ki67+	 24118 16939
11235	0	0	Ki67+	 24122 17018
11236	0	0	Ki67+	 24123 17085
11237	0	0	Ki67+	 24126 16771
11238	0	0	Ki67+	 24133 16836
11239	0	0	Ki67+	 24134 16803
11240	0	0	Ki67+	 24136 17138
11241	0	0	Ki67+	 24148 16774
11242	0	0	Ki67+	 24154 16811
11243	0	0	Ki67+	 24189 16920
11244	0	0	Ki67+	 24200 17112
11245	0	0	Ki67+	 24220 16982
11246	0	0	Ki67+	 24222 17019
11247	0	0	Ki67+	 24229 17028
11248	0	0	Ki67+	 24237 16977
11249	0	0	Ki67+	 24239 16787
11250	0	0	Ki67+	 24239 16945
11251	0	0	Ki67+	 24247 16859
11252	0	0	Ki67+	 24251 16848
11253	0	0	Ki67+	 24252 16912
11254	0	0	Ki67+	 24255 17057
11255	0	0	Ki67+	 24264 17070
11256	0	0	Ki67+	 24267 17408
11257	0	0	Ki67+	 24268 16968
11258	0	0	Ki67+	 24268 17418
11259	0	0	Ki67+	 24271 16949
11260	0	0	Ki67+	 24286 16644
11261	0	0	Ki67+	 24288 17411
11262	0	0	Ki67+	 24298 16974
11263	0	0	Ki67+	 24303 16937
11264	0	0	Ki67+	 24304 16993
11265	0	0	Ki67+	 24311 16796
11266	0	0	Ki67+	 24316 16907
11267	0	0	Ki67+	 24317 16992
11268	0	0	Ki67+	 24318 16893
11269	0	0	Ki67+	 24327 16956
11270	0	0	Ki67+	 24328 16923
11271	0	0	Ki67+	 24332 16831
11272	0	0	Ki67+	 24334 16861
11273	0	0	Ki67+	 24339 16773
11274	0	0	Ki67+	 24342 16759
11275	0	0	Ki67+	 24345 16895
11276	0	0	Ki67+	 24345 16970
11277	0	0	Ki67+	 24347 16908
11278	0	0	Ki67+	 24348 16646
11279	0	0	Ki67+	 24356 16915
11280	0	0	Ki67+	 24359 16986
11281	0	0	Ki67+	 24362 16844
11282	0	0	Ki67+	 24364 16934
11283	0	0	Ki67+	 24368 16662
11284	0	0	Ki67+	 24373 17007
11285	0	0	Ki67+	 24378 16650
11286	0	0	Ki67+	 24380 16969
11287	0	0	Ki67+	 24386 16673
11288	0	0	Ki67+	 24392 16987
11289	0	0	Ki67+	 24402 16681
11290	0	0	Ki67+	 24405 16807
11291	0	0	Ki67+	 24407 16719
11292	0	0	Ki67+	 24417 16736
11293	0	0	Ki67+	 24422 17406
11294	0	0	Ki67+	 24430 16652
11295	0	0	Ki67+	 24432 16827
11296	0	0	Ki67+	 24436 16684
11297	0	0	Ki67+	 24442 16715
11298	0	0	Ki67+	 24448 17417
11299	0	0	Ki67+	 24455 16705
11300	0	0	Ki67+	 24455 16750
11301	0	0	Ki67+	 24461 16671
11302	0	0	Ki67+	 24461 16727
11303	0	0	Ki67+	 24484 16699
11304	0	0	Ki67+	 24487 16857
11305	0	0	Ki67+	 24489 16789
11306	0	0	Ki67+	 24494 16666
11307	0	0	Ki67+	 24497 16864
11308	0	0	Ki67+	 24498 16879
11309	0	0	Ki67+	 24510 16849
11310	0	0	Ki67+	 24511 16686
11311	0	0	Ki67+	 24512 16783
11312	0	0	Ki67+	 24522 17422
11313	0	0	Ki67+	 24525 16912
11314	0	0	Ki67+	 24531 16641
11315	0	0	Ki67+	 24534 16818
11316	0	0	Ki67+	 24539 16786
11317	0	0	Ki67+	 24540 17322
11318	0	0	Ki67+	 24542 16684
11319	0	0	Ki67+	 24543 16865
11320	0	0	Ki67+	 24547 16939
11321	0	0	Ki67+	 24561 16919
11322	0	0	Ki67+	 24564 16645
11323	0	0	Ki67+	 24564 17344
11324	0	0	Ki67+	 24568 16698
11325	0	0	Ki67+	 24574 16873
11326	0	0	Ki67+	 24577 17292
11327	0	0	Ki67+	 24578 17322
11328	0	0	Ki67+	 24585 17432
11329	0	0	Ki67+	 24586 16772
11330	0	0	Ki67+	 24593 16880
11331	0	0	Ki67+	 24597 16664
11332	0	0	Ki67+	 24608 16727
11333	0	0	Ki67+	 24610 17334
11334	0	0	Ki67+	 24612 16753
11335	0	0	Ki67+	 24612 16859
11336	0	0	Ki67+	 24617 16677
11337	0	0	Ki67+	 24634 16679
11338	0	0	Ki67+	 24636 17345
11339	0	0	Ki67+	 24638 16982
11340	0	0	Ki67+	 24649 17359
11341	0	0	Ki67+	 24653 16950
11342	0	0	Ki67+	 24660 16762
11343	0	0	Ki67+	 24667 16728
11344	0	0	Ki67+	 24669 17396
11345	0	0	Ki67+	 24682 16734
11346	0	0	Ki67+	 24688 16706
11347	0	0	Ki67+	 24688 16781
11348	0	0	Ki67+	 24688 16868
11349	0	0	Ki67+	 24694 16968
11350	0	0	Ki67+	 24706 16803
11351	0	0	Ki67+	 24711 17389
11352	0	0	Ki67+	 24712 16749
11353	0	0	Ki67+	 24721 17334
11354	0	0	Ki67+	 24723 16970
11355	0	0	Ki67+	 24726 16892
11356	0	0	Ki67+	 24727 17415
11357	0	0	Ki67+	 24728 17392
11358	0	0	Ki67+	 24731 16735
11359	0	0	Ki67+	 24736 16836
11360	0	0	Ki67+	 24738 16752
11361	0	0	Ki67+	 24742 16964
11362	0	0	Ki67+	 24745 16872
11363	0	0	Ki67+	 24754 17249
11364	0	0	Ki67+	 24756 16775
11365	0	0	Ki67+	 24762 16748
11366	0	0	Ki67+	 24779 16875
11367	0	0	Ki67+	 24784 17297
11368	0	0	Ki67+	 24788 17241
11369	0	0	Ki67+	 24791 16806
11370	0	0	Ki67+	 24796 16936
11371	0	0	Ki67+	 24811 16803
11372	0	0	Ki67+	 24815 17282
11373	0	0	Ki67+	 24823 16921
11374	0	0	Ki67+	 24825 17379
11375	0	0	Ki67+	 24830 16852
11376	0	0	Ki67+	 24831 17332
11377	0	0	Ki67+	 24836 17247
11378	0	0	Ki67+	 24851 17265
11379	0	0	Ki67+	 24854 16857
11380	0	0	Ki67+	 24856 16930
11381	0	0	Ki67+	 24858 17331
11382	0	0	Ki67+	 24858 17394
11383	0	0	Ki67+	 24191 17740
11384	0	0	Ki67+	 24204 17741
11385	0	0	Ki67+	 24205 18051
11386	0	0	Ki67+	 24215 18114
11387	0	0	Ki67+	 24220 17670
11388	0	0	Ki67+	 24228 17814
11389	0	0	Ki67+	 24246 17508
11390	0	0	Ki67+	 24247 17828
11391	0	0	Ki67+	 24257 17579
11392	0	0	Ki67+	 24267 18183
11393	0	0	Ki67+	 24268 17626
11394	0	0	Ki67+	 24270 18094
11395	0	0	Ki67+	 24281 17689
11396	0	0	Ki67+	 24283 17516
11397	0	0	Ki67+	 24284 17503
11398	0	0	Ki67+	 24289 17474
11399	0	0	Ki67+	 24299 17709
11400	0	0	Ki67+	 24300 17522
11401	0	0	Ki67+	 24302 18181
11402	0	0	Ki67+	 24304 17920
11403	0	0	Ki67+	 24307 17573
11404	0	0	Ki67+	 24308 17556
11405	0	0	Ki67+	 24308 18104
11406	0	0	Ki67+	 24308 18219
11407	0	0	Ki67+	 24319 17507
11408	0	0	Ki67+	 24321 17911
11409	0	0	Ki67+	 24324 18111
11410	0	0	Ki67+	 24330 17941
11411	0	0	Ki67+	 24335 17959
11412	0	0	Ki67+	 24340 17544
11413	0	0	Ki67+	 24340 17657
11414	0	0	Ki67+	 24346 18062
11415	0	0	Ki67+	 24349 18215
11416	0	0	Ki67+	 24353 17678
11417	0	0	Ki67+	 24356 18204
11418	0	0	Ki67+	 24364 17536
11419	0	0	Ki67+	 24364 17690
11420	0	0	Ki67+	 24364 17999
11421	0	0	Ki67+	 24368 18211
11422	0	0	Ki67+	 24369 17484
11423	0	0	Ki67+	 24370 17964
11424	0	0	Ki67+	 24377 17471
11425	0	0	Ki67+	 24380 18064
11426	0	0	Ki67+	 24381 17744
11427	0	0	Ki67+	 24391 17553
11428	0	0	Ki67+	 24393 17768
11429	0	0	Ki67+	 24395 17705
11430	0	0	Ki67+	 24402 17880
11431	0	0	Ki67+	 24404 17964
11432	0	0	Ki67+	 24410 18100
11433	0	0	Ki67+	 24412 17911
11434	0	0	Ki67+	 24413 17939
11435	0	0	Ki67+	 24413 18132
11436	0	0	Ki67+	 24433 17979
11437	0	0	Ki67+	 24437 18174
11438	0	0	Ki67+	 24440 17565
11439	0	0	Ki67+	 24440 17656
11440	0	0	Ki67+	 24440 17944
11441	0	0	Ki67+	 24446 17497
11442	0	0	Ki67+	 24446 18152
11443	0	0	Ki67+	 24447 18113
11444	0	0	Ki67+	 24452 17625
11445	0	0	Ki67+	 24458 17903
11446	0	0	Ki67+	 24460 17693
11447	0	0	Ki67+	 24467 18148
11448	0	0	Ki67+	 24474 17921
11449	0	0	Ki67+	 24474 18052
11450	0	0	Ki67+	 24481 17514
11451	0	0	Ki67+	 24482 18160
11452	0	0	Ki67+	 24484 17893
11453	0	0	Ki67+	 24486 17695
11454	0	0	Ki67+	 24487 17916
11455	0	0	Ki67+	 24487 18217
11456	0	0	Ki67+	 24488 17852
11457	0	0	Ki67+	 24489 17669
11458	0	0	Ki67+	 24490 18067
11459	0	0	Ki67+	 24491 17981
11460	0	0	Ki67+	 24496 17538
11461	0	0	Ki67+	 24497 17520
11462	0	0	Ki67+	 24501 17733
11463	0	0	Ki67+	 24503 17693
11464	0	0	Ki67+	 24504 18150
11465	0	0	Ki67+	 24511 18002
11466	0	0	Ki67+	 24512 17867
11467	0	0	Ki67+	 24517 17745
11468	0	0	Ki67+	 24517 17903
11469	0	0	Ki67+	 24520 17533
11470	0	0	Ki67+	 24522 18004
11471	0	0	Ki67+	 24526 18234
11472	0	0	Ki67+	 24527 17769
11473	0	0	Ki67+	 24533 17684
11474	0	0	Ki67+	 24533 18108
11475	0	0	Ki67+	 24540 17739
11476	0	0	Ki67+	 24544 18147
11477	0	0	Ki67+	 24546 18027
11478	0	0	Ki67+	 24551 17705
11479	0	0	Ki67+	 24551 17748
11480	0	0	Ki67+	 24553 18008
11481	0	0	Ki67+	 24554 17796
11482	0	0	Ki67+	 24555 17937
11483	0	0	Ki67+	 24558 18106
11484	0	0	Ki67+	 24567 18131
11485	0	0	Ki67+	 24571 17772
11486	0	0	Ki67+	 24572 17469
11487	0	0	Ki67+	 24572 17795
11488	0	0	Ki67+	 24579 17665
11489	0	0	Ki67+	 24579 17872
11490	0	0	Ki67+	 24581 18102
11491	0	0	Ki67+	 24582 18127
11492	0	0	Ki67+	 24585 18082
11493	0	0	Ki67+	 24586 17936
11494	0	0	Ki67+	 24592 18195
11495	0	0	Ki67+	 24594 17676
11496	0	0	Ki67+	 24595 17473
11497	0	0	Ki67+	 24595 18092
11498	0	0	Ki67+	 24599 17656
11499	0	0	Ki67+	 24603 17748
11500	0	0	Ki67+	 24610 17701
11501	0	0	Ki67+	 24615 17947
11502	0	0	Ki67+	 24618 18239
11503	0	0	Ki67+	 24621 17668
11504	0	0	Ki67+	 24631 17661
11505	0	0	Ki67+	 24631 17718
11506	0	0	Ki67+	 24631 17824
11507	0	0	Ki67+	 24638 17891
11508	0	0	Ki67+	 24640 17465
11509	0	0	Ki67+	 24642 17709
11510	0	0	Ki67+	 24652 17946
11511	0	0	Ki67+	 24652 18025
11512	0	0	Ki67+	 24652 18109
11513	0	0	Ki67+	 24654 17846
11514	0	0	Ki67+	 24658 18042
11515	0	0	Ki67+	 24659 17658
11516	0	0	Ki67+	 24659 17882
11517	0	0	Ki67+	 24664 18126
11518	0	0	Ki67+	 24668 18142
11519	0	0	Ki67+	 24671 17952
11520	0	0	Ki67+	 24678 17719
11521	0	0	Ki67+	 24678 18044
11522	0	0	Ki67+	 24681 17453
11523	0	0	Ki67+	 24683 17491
11524	0	0	Ki67+	 24686 17694
11525	0	0	Ki67+	 24686 17870
11526	0	0	Ki67+	 24690 17705
11527	0	0	Ki67+	 24694 18124
11528	0	0	Ki67+	 24698 17906
11529	0	0	Ki67+	 24700 17544
11530	0	0	Ki67+	 24702 18051
11531	0	0	Ki67+	 24703 17669
11532	0	0	Ki67+	 24704 18035
11533	0	0	Ki67+	 24706 17858
11534	0	0	Ki67+	 24711 17802
11535	0	0	Ki67+	 24711 18141
11536	0	0	Ki67+	 24714 18201
11537	0	0	Ki67+	 24715 17562
11538	0	0	Ki67+	 24716 17473
11539	0	0	Ki67+	 24719 18221
11540	0	0	Ki67+	 24721 18166
11541	0	0	Ki67+	 24724 17700
11542	0	0	Ki67+	 24728 17484
11543	0	0	Ki67+	 24729 18032
11544	0	0	Ki67+	 24733 18228
11545	0	0	Ki67+	 24738 17743
11546	0	0	Ki67+	 24738 18057
11547	0	0	Ki67+	 24740 18214
11548	0	0	Ki67+	 24741 17604
11549	0	0	Ki67+	 24741 17714
11550	0	0	Ki67+	 24742 17452
11551	0	0	Ki67+	 24742 18019
11552	0	0	Ki67+	 24750 17952
11553	0	0	Ki67+	 24756 18016
11554	0	0	Ki67+	 24759 17630
11555	0	0	Ki67+	 24761 17577
11556	0	0	Ki67+	 24765 17883
11557	0	0	Ki67+	 24766 17722
11558	0	0	Ki67+	 24771 17486
11559	0	0	Ki67+	 24774 18090
11560	0	0	Ki67+	 24775 18153
11561	0	0	Ki67+	 24776 17474
11562	0	0	Ki67+	 24778 17751
11563	0	0	Ki67+	 24783 18172
11564	0	0	Ki67+	 24788 17549
11565	0	0	Ki67+	 24789 17750
11566	0	0	Ki67+	 24794 17661
11567	0	0	Ki67+	 24796 17522
11568	0	0	Ki67+	 24798 17674
11569	0	0	Ki67+	 24801 17791
11570	0	0	Ki67+	 24804 18078
11571	0	0	Ki67+	 24805 17876
11572	0	0	Ki67+	 24805 18208
11573	0	0	Ki67+	 24812 17771
11574	0	0	Ki67+	 24815 17805
11575	0	0	Ki67+	 24816 18175
11576	0	0	Ki67+	 24817 17915
11577	0	0	Ki67+	 24819 17700
11578	0	0	Ki67+	 24823 18191
11579	0	0	Ki67+	 24824 18055
11580	0	0	Ki67+	 24826 17932
11581	0	0	Ki67+	 24827 17546
11582	0	0	Ki67+	 24830 17645
11583	0	0	Ki67+	 24832 17566
11584	0	0	Ki67+	 24835 18221
11585	0	0	Ki67+	 24838 17997
11586	0	0	Ki67+	 24840 17669
11587	0	0	Ki67+	 24845 17799
11588	0	0	Ki67+	 24845 18226
11589	0	0	Ki67+	 24848 17865
11590	0	0	Ki67+	 24851 17892
11591	0	0	Ki67+	 24854 17740
11592	0	0	Ki67+	 24857 18160
11593	0	0	Ki67+	 24859 17910
11594	0	0	Ki67+	 24860 18230
11595	0	0	Ki67+	 24861 17799
11596	0	0	Ki67+	 24861 18205
11597	0	0	Ki67+	 24065 18454
11598	0	0	Ki67+	 24071 18906
11599	0	0	Ki67+	 24083 18543
11600	0	0	Ki67+	 24103 18596
11601	0	0	Ki67+	 24111 18429
11602	0	0	Ki67+	 24115 18497
11603	0	0	Ki67+	 24139 18638
11604	0	0	Ki67+	 24144 18533
11605	0	0	Ki67+	 24149 18672
11606	0	0	Ki67+	 24170 19036
11607	0	0	Ki67+	 24181 18666
11608	0	0	Ki67+	 24194 18675
11609	0	0	Ki67+	 24214 18600
11610	0	0	Ki67+	 24223 18528
11611	0	0	Ki67+	 24224 18643
11612	0	0	Ki67+	 24224 18678
11613	0	0	Ki67+	 24232 18894
11614	0	0	Ki67+	 24266 18681
11615	0	0	Ki67+	 24332 18254
11616	0	0	Ki67+	 24335 18714
11617	0	0	Ki67+	 24337 19028
11618	0	0	Ki67+	 24340 18929
11619	0	0	Ki67+	 24345 18749
11620	0	0	Ki67+	 24352 18856
11621	0	0	Ki67+	 24354 18774
11622	0	0	Ki67+	 24361 18676
11623	0	0	Ki67+	 24366 18246
11624	0	0	Ki67+	 24367 18716
11625	0	0	Ki67+	 24373 18798
11626	0	0	Ki67+	 24377 18844
11627	0	0	Ki67+	 24377 18961
11628	0	0	Ki67+	 24378 19000
11629	0	0	Ki67+	 24381 18900
11630	0	0	Ki67+	 24381 19035
11631	0	0	Ki67+	 24387 19006
11632	0	0	Ki67+	 24393 18667
11633	0	0	Ki67+	 24396 18886
11634	0	0	Ki67+	 24396 18973
11635	0	0	Ki67+	 24399 18933
11636	0	0	Ki67+	 24401 18850
11637	0	0	Ki67+	 24402 18990
11638	0	0	Ki67+	 24410 18654
11639	0	0	Ki67+	 24411 18958
11640	0	0	Ki67+	 24413 18889
11641	0	0	Ki67+	 24414 18859
11642	0	0	Ki67+	 24419 19006
11643	0	0	Ki67+	 24422 18826
11644	0	0	Ki67+	 24433 18662
11645	0	0	Ki67+	 24450 18721
11646	0	0	Ki67+	 24454 18948
11647	0	0	Ki67+	 24459 18298
11648	0	0	Ki67+	 24460 18891
11649	0	0	Ki67+	 24465 18380
11650	0	0	Ki67+	 24465 18838
11651	0	0	Ki67+	 24467 18708
11652	0	0	Ki67+	 24467 18819
11653	0	0	Ki67+	 24468 18336
11654	0	0	Ki67+	 24469 18739
11655	0	0	Ki67+	 24470 18897
11656	0	0	Ki67+	 24499 18824
11657	0	0	Ki67+	 24499 18882
11658	0	0	Ki67+	 24501 18959
11659	0	0	Ki67+	 24503 18675
11660	0	0	Ki67+	 24506 18334
11661	0	0	Ki67+	 24507 18914
11662	0	0	Ki67+	 24516 18830
11663	0	0	Ki67+	 24517 19020
11664	0	0	Ki67+	 24523 18876
11665	0	0	Ki67+	 24524 18856
11666	0	0	Ki67+	 24524 18940
11667	0	0	Ki67+	 24526 18433
11668	0	0	Ki67+	 24528 19002
11669	0	0	Ki67+	 24537 18950
11670	0	0	Ki67+	 24543 18345
11671	0	0	Ki67+	 24546 18724
11672	0	0	Ki67+	 24548 18745
11673	0	0	Ki67+	 24563 18765
11674	0	0	Ki67+	 24564 19020
11675	0	0	Ki67+	 24566 18460
11676	0	0	Ki67+	 24568 18365
11677	0	0	Ki67+	 24585 18991
11678	0	0	Ki67+	 24586 18870
11679	0	0	Ki67+	 24595 18815
11680	0	0	Ki67+	 24603 19029
11681	0	0	Ki67+	 24604 19009
11682	0	0	Ki67+	 24605 18785
11683	0	0	Ki67+	 24606 18486
11684	0	0	Ki67+	 24607 18373
11685	0	0	Ki67+	 24615 18808
11686	0	0	Ki67+	 24626 18864
11687	0	0	Ki67+	 24629 19006
11688	0	0	Ki67+	 24630 18879
11689	0	0	Ki67+	 24636 18970
11690	0	0	Ki67+	 24638 18483
11691	0	0	Ki67+	 24639 18448
11692	0	0	Ki67+	 24640 18790
11693	0	0	Ki67+	 24653 18375
11694	0	0	Ki67+	 24661 18955
11695	0	0	Ki67+	 24663 18827
11696	0	0	Ki67+	 24664 18969
11697	0	0	Ki67+	 24665 18838
11698	0	0	Ki67+	 24669 18494
11699	0	0	Ki67+	 24670 19007
11700	0	0	Ki67+	 24678 18544
11701	0	0	Ki67+	 24680 18394
11702	0	0	Ki67+	 24684 18998
11703	0	0	Ki67+	 24685 18567
11704	0	0	Ki67+	 24690 18486
11705	0	0	Ki67+	 24695 18962
11706	0	0	Ki67+	 24705 18974
11707	0	0	Ki67+	 24712 18478
11708	0	0	Ki67+	 24716 18998
11709	0	0	Ki67+	 24717 18532
11710	0	0	Ki67+	 24724 18497
11711	0	0	Ki67+	 24725 18912
11712	0	0	Ki67+	 24734 18940
11713	0	0	Ki67+	 24745 18803
11714	0	0	Ki67+	 24753 18540
11715	0	0	Ki67+	 24753 18581
11716	0	0	Ki67+	 24759 18909
11717	0	0	Ki67+	 24761 18518
11718	0	0	Ki67+	 24782 18636
11719	0	0	Ki67+	 24792 18559
11720	0	0	Ki67+	 24814 18629
11721	0	0	Ki67+	 24821 18402
11722	0	0	Ki67+	 24822 18527
11723	0	0	Ki67+	 24835 18601
11724	0	0	Ki67+	 24845 18680
11725	0	0	Ki67+	 24069 19651
11726	0	0	Ki67+	 24072 19733
11727	0	0	Ki67+	 24073 19575
11728	0	0	Ki67+	 24078 19605
11729	0	0	Ki67+	 24087 19519
11730	0	0	Ki67+	 24087 19575
11731	0	0	Ki67+	 24087 19624
11732	0	0	Ki67+	 24105 19599
11733	0	0	Ki67+	 24114 19551
11734	0	0	Ki67+	 24122 19520
11735	0	0	Ki67+	 24146 19486
11736	0	0	Ki67+	 24171 19395
11737	0	0	Ki67+	 24184 19488
11738	0	0	Ki67+	 24185 19397
11739	0	0	Ki67+	 24225 19491
11740	0	0	Ki67+	 24227 19512
11741	0	0	Ki67+	 24246 19527
11742	0	0	Ki67+	 24255 19491
11743	0	0	Ki67+	 24294 19334
11744	0	0	Ki67+	 24301 19055
11745	0	0	Ki67+	 24379 19088
11746	0	0	Ki67+	 24394 19133
11747	0	0	Ki67+	 24398 19533
11748	0	0	Ki67+	 24402 19111
11749	0	0	Ki67+	 24403 19068
11750	0	0	Ki67+	 24443 19114
11751	0	0	Ki67+	 24464 19287
11752	0	0	Ki67+	 24479 19051
11753	0	0	Ki67+	 24539 19068
11754	0	0	Ki67+	 24567 19085
11755	0	0	Ki67+	 24579 19053
11756	0	0	Ki67+	 24602 19082
11757	0	0	Ki67+	 24608 19714
11758	0	0	Ki67+	 24216 20606
11759	0	0	Ki67+	 24217 20110
11760	0	0	Ki67+	 24270 20585
11761	0	0	Ki67+	 24283 20164
11762	0	0	Ki67+	 24346 20578
11763	0	0	Ki67+	 24376 20576
11764	0	0	Ki67+	 24402 20567
11765	0	0	Ki67+	 24425 20589
11766	0	0	Ki67+	 24435 20600
11767	0	0	Ki67+	 24439 20552
11768	0	0	Ki67+	 24454 20603
11769	0	0	Ki67+	 24480 20591
11770	0	0	Ki67+	 24515 20633
11771	0	0	Ki67+	 24522 20591
11772	0	0	Ki67+	 24523 20477
11773	0	0	Ki67+	 24529 20384
11774	0	0	Ki67+	 24542 20198
11775	0	0	Ki67+	 24554 20638
11776	0	0	Ki67+	 24558 20479
11777	0	0	Ki67+	 24558 20495
11778	0	0	Ki67+	 24564 20511
11779	0	0	Ki67+	 24575 20523
11780	0	0	Ki67+	 24587 20477
11781	0	0	Ki67+	 24603 20538
11782	0	0	Ki67+	 24623 20536
11783	0	0	Ki67+	 24632 20576
11784	0	0	Ki67+	 24633 20549
11785	0	0	Ki67+	 24653 20424
11786	0	0	Ki67+	 24660 20574
11787	0	0	Ki67+	 24665 20606
11788	0	0	Ki67+	 24675 20620
11789	0	0	Ki67+	 24684 20423
11790	0	0	Ki67+	 24684 20532
11791	0	0	Ki67+	 24698 20576
11792	0	0	Ki67+	 24701 20607
11793	0	0	Ki67+	 24704 20316
11794	0	0	Ki67+	 24705 20397
11795	0	0	Ki67+	 24711 20490
11796	0	0	Ki67+	 24711 20586
11797	0	0	Ki67+	 24732 20438
11798	0	0	Ki67+	 24740 20592
11799	0	0	Ki67+	 24742 20301
11800	0	0	Ki67+	 24748 20406
11801	0	0	Ki67+	 24754 20495
11802	0	0	Ki67+	 24762 20387
11803	0	0	Ki67+	 24774 20589
11804	0	0	Ki67+	 24785 20355
11805	0	0	Ki67+	 24794 20370
11806	0	0	Ki67+	 24799 20523
11807	0	0	Ki67+	 24803 20320
11808	0	0	Ki67+	 24819 20478
11809	0	0	Ki67+	 24828 20258
11810	0	0	Ki67+	 24846 20372
11811	0	0	Ki67+	 24862 20571
11812	0	0	Ki67+	 24065 20870
11813	0	0	Ki67+	 24068 21348
11814	0	0	Ki67+	 24073 21307
11815	0	0	Ki67+	 24075 20858
11816	0	0	Ki67+	 24080 21128
11817	0	0	Ki67+	 24082 21351
11818	0	0	Ki67+	 24085 21234
11819	0	0	Ki67+	 24090 20921
11820	0	0	Ki67+	 24095 21300
11821	0	0	Ki67+	 24098 20940
11822	0	0	Ki67+	 24100 20890
11823	0	0	Ki67+	 24105 21065
11824	0	0	Ki67+	 24108 21146
11825	0	0	Ki67+	 24108 21369
11826	0	0	Ki67+	 24114 20712
11827	0	0	Ki67+	 24117 21246
11828	0	0	Ki67+	 24124 21307
11829	0	0	Ki67+	 24126 21167
11830	0	0	Ki67+	 24127 21266
11831	0	0	Ki67+	 24142 21359
11832	0	0	Ki67+	 24143 20917
11833	0	0	Ki67+	 24155 20931
11834	0	0	Ki67+	 24156 21394
11835	0	0	Ki67+	 24165 21271
11836	0	0	Ki67+	 24171 21410
11837	0	0	Ki67+	 24182 21298
11838	0	0	Ki67+	 24183 21246
11839	0	0	Ki67+	 24189 21223
11840	0	0	Ki67+	 24209 21372
11841	0	0	Ki67+	 24232 20752
11842	0	0	Ki67+	 24248 20659
11843	0	0	Ki67+	 24250 20739
11844	0	0	Ki67+	 24261 20950
11845	0	0	Ki67+	 24283 21190
11846	0	0	Ki67+	 24293 20701
11847	0	0	Ki67+	 24303 20665
11848	0	0	Ki67+	 24307 20791
11849	0	0	Ki67+	 24314 20743
11850	0	0	Ki67+	 24322 20778
11851	0	0	Ki67+	 24327 20682
11852	0	0	Ki67+	 24328 20726
11853	0	0	Ki67+	 24328 20924
11854	0	0	Ki67+	 24337 20887
11855	0	0	Ki67+	 24339 20796
11856	0	0	Ki67+	 24350 20740
11857	0	0	Ki67+	 24359 20764
11858	0	0	Ki67+	 24363 20893
11859	0	0	Ki67+	 24378 20731
11860	0	0	Ki67+	 24380 20797
11861	0	0	Ki67+	 24380 20815
11862	0	0	Ki67+	 24386 20887
11863	0	0	Ki67+	 24398 20847
11864	0	0	Ki67+	 24404 20752
11865	0	0	Ki67+	 24405 20793
11866	0	0	Ki67+	 24406 20813
11867	0	0	Ki67+	 24434 20779
11868	0	0	Ki67+	 24436 20844
11869	0	0	Ki67+	 24442 20822
11870	0	0	Ki67+	 24448 20707
11871	0	0	Ki67+	 24455 20758
11872	0	0	Ki67+	 24456 21118
11873	0	0	Ki67+	 24462 20797
11874	0	0	Ki67+	 24465 20720
11875	0	0	Ki67+	 24484 20815
11876	0	0	Ki67+	 24485 20795
11877	0	0	Ki67+	 24489 20758
11878	0	0	Ki67+	 24491 20772
11879	0	0	Ki67+	 24501 20786
11880	0	0	Ki67+	 24514 20768
11881	0	0	Ki67+	 24519 21100
11882	0	0	Ki67+	 24531 21070
11883	0	0	Ki67+	 24561 20725
11884	0	0	Ki67+	 24571 20684
11885	0	0	Ki67+	 24578 20699
11886	0	0	Ki67+	 24595 21140
11887	0	0	Ki67+	 24637 20645
11888	0	0	Ki67+	 24710 21187
11889	0	0	Ki67+	 24711 21268
11890	0	0	Ki67+	 24714 21153
11891	0	0	Ki67+	 24719 20915
11892	0	0	Ki67+	 24725 21136
11893	0	0	Ki67+	 24728 20944
11894	0	0	Ki67+	 24728 21432
11895	0	0	Ki67+	 24731 21391
11896	0	0	Ki67+	 24737 20725
11897	0	0	Ki67+	 24737 21151
11898	0	0	Ki67+	 24740 21057
11899	0	0	Ki67+	 24743 21045
11900	0	0	Ki67+	 24747 21402
11901	0	0	Ki67+	 24749 21123
11902	0	0	Ki67+	 24753 20734
11903	0	0	Ki67+	 24753 20932
11904	0	0	Ki67+	 24759 20673
11905	0	0	Ki67+	 24764 21369
11906	0	0	Ki67+	 24768 20833
11907	0	0	Ki67+	 24771 21127
11908	0	0	Ki67+	 24774 21048
11909	0	0	Ki67+	 24776 21362
11910	0	0	Ki67+	 24777 20812
11911	0	0	Ki67+	 24779 20881
11912	0	0	Ki67+	 24780 20745
11913	0	0	Ki67+	 24781 21275
11914	0	0	Ki67+	 24782 20939
11915	0	0	Ki67+	 24783 20660
11916	0	0	Ki67+	 24783 20842
11917	0	0	Ki67+	 24785 21094
11918	0	0	Ki67+	 24792 21039
11919	0	0	Ki67+	 24793 21253
11920	0	0	Ki67+	 24794 20669
11921	0	0	Ki67+	 24798 20835
11922	0	0	Ki67+	 24799 21146
11923	0	0	Ki67+	 24800 21297
11924	0	0	Ki67+	 24801 20957
11925	0	0	Ki67+	 24803 20894
11926	0	0	Ki67+	 24803 21060
11927	0	0	Ki67+	 24806 20859
11928	0	0	Ki67+	 24806 21275
11929	0	0	Ki67+	 24807 21088
11930	0	0	Ki67+	 24807 21397
11931	0	0	Ki67+	 24809 20650
11932	0	0	Ki67+	 24817 21435
11933	0	0	Ki67+	 24820 20681
11934	0	0	Ki67+	 24823 20786
11935	0	0	Ki67+	 24824 21081
11936	0	0	Ki67+	 24824 21167
11937	0	0	Ki67+	 24824 21362
11938	0	0	Ki67+	 24828 20928
11939	0	0	Ki67+	 24833 20897
11940	0	0	Ki67+	 24833 21142
11941	0	0	Ki67+	 24834 21318
11942	0	0	Ki67+	 24836 21368
11943	0	0	Ki67+	 24837 20847
11944	0	0	Ki67+	 24843 20972
11945	0	0	Ki67+	 24845 20762
11946	0	0	Ki67+	 24846 20946
11947	0	0	Ki67+	 24850 20662
11948	0	0	Ki67+	 24850 21316
11949	0	0	Ki67+	 24854 21184
11950	0	0	Ki67+	 24859 20916
11951	0	0	Ki67+	 24863 20882
11952	0	0	Ki67+	 24065 22005
11953	0	0	Ki67+	 24071 21609
11954	0	0	Ki67+	 24072 21883
11955	0	0	Ki67+	 24074 22168
11956	0	0	Ki67+	 24075 21972
11957	0	0	Ki67+	 24077 21470
11958	0	0	Ki67+	 24087 21885
11959	0	0	Ki67+	 24088 22090
11960	0	0	Ki67+	 24090 21570
11961	0	0	Ki67+	 24091 22011
11962	0	0	Ki67+	 24091 22054
11963	0	0	Ki67+	 24094 21449
11964	0	0	Ki67+	 24100 21606
11965	0	0	Ki67+	 24101 21530
11966	0	0	Ki67+	 24102 22101
11967	0	0	Ki67+	 24103 21966
11968	0	0	Ki67+	 24104 21477
11969	0	0	Ki67+	 24109 21945
11970	0	0	Ki67+	 24114 22025
11971	0	0	Ki67+	 24122 21955
11972	0	0	Ki67+	 24135 21467
11973	0	0	Ki67+	 24147 21494
11974	0	0	Ki67+	 24401 21630
11975	0	0	Ki67+	 24409 21584
11976	0	0	Ki67+	 24414 21538
11977	0	0	Ki67+	 24461 21862
11978	0	0	Ki67+	 24465 21828
11979	0	0	Ki67+	 24510 21722
11980	0	0	Ki67+	 24637 22013
11981	0	0	Ki67+	 24637 22055
11982	0	0	Ki67+	 24646 22081
11983	0	0	Ki67+	 24654 21905
11984	0	0	Ki67+	 24655 22135
11985	0	0	Ki67+	 24656 21939
11986	0	0	Ki67+	 24656 22152
11987	0	0	Ki67+	 24657 21893
11988	0	0	Ki67+	 24657 22066
11989	0	0	Ki67+	 24663 22015
11990	0	0	Ki67+	 24668 21680
11991	0	0	Ki67+	 24668 21960
11992	0	0	Ki67+	 24670 21746
11993	0	0	Ki67+	 24680 22107
11994	0	0	Ki67+	 24685 21606
11995	0	0	Ki67+	 24685 21881
11996	0	0	Ki67+	 24687 21588
11997	0	0	Ki67+	 24691 21640
11998	0	0	Ki67+	 24694 21780
11999	0	0	Ki67+	 24695 21530
12000	0	0	Ki67+	 24695 21769
12001	0	0	Ki67+	 24697 21675
12002	0	0	Ki67+	 24697 21805
12003	0	0	Ki67+	 24700 22074
12004	0	0	Ki67+	 24701 22050
12005	0	0	Ki67+	 24704 21651
12006	0	0	Ki67+	 24705 21920
12007	0	0	Ki67+	 24707 21746
12008	0	0	Ki67+	 24707 21770
12009	0	0	Ki67+	 24710 21593
12010	0	0	Ki67+	 24710 21886
12011	0	0	Ki67+	 24711 21488
12012	0	0	Ki67+	 24712 21448
12013	0	0	Ki67+	 24716 21828
12014	0	0	Ki67+	 24718 21547
12015	0	0	Ki67+	 24720 22191
12016	0	0	Ki67+	 24721 21557
12017	0	0	Ki67+	 24722 21517
12018	0	0	Ki67+	 24724 21700
12019	0	0	Ki67+	 24724 22063
12020	0	0	Ki67+	 24731 21646
12021	0	0	Ki67+	 24735 21539
12022	0	0	Ki67+	 24739 21678
12023	0	0	Ki67+	 24739 22087
12024	0	0	Ki67+	 24740 21486
12025	0	0	Ki67+	 24740 21860
12026	0	0	Ki67+	 24740 22069
12027	0	0	Ki67+	 24748 22164
12028	0	0	Ki67+	 24751 21761
12029	0	0	Ki67+	 24751 21830
12030	0	0	Ki67+	 24752 21655
12031	0	0	Ki67+	 24757 21590
12032	0	0	Ki67+	 24758 22153
12033	0	0	Ki67+	 24763 22172
12034	0	0	Ki67+	 24765 21610
12035	0	0	Ki67+	 24765 21704
12036	0	0	Ki67+	 24768 21655
12037	0	0	Ki67+	 24773 21794
12038	0	0	Ki67+	 24774 22048
12039	0	0	Ki67+	 24776 21770
12040	0	0	Ki67+	 24778 22154
12041	0	0	Ki67+	 24779 21575
12042	0	0	Ki67+	 24786 21719
12043	0	0	Ki67+	 24787 21753
12044	0	0	Ki67+	 24788 21487
12045	0	0	Ki67+	 24790 21533
12046	0	0	Ki67+	 24791 22192
12047	0	0	Ki67+	 24792 22017
12048	0	0	Ki67+	 24803 21697
12049	0	0	Ki67+	 24805 21593
12050	0	0	Ki67+	 24806 22010
12051	0	0	Ki67+	 24818 21617
12052	0	0	Ki67+	 24819 22168
12053	0	0	Ki67+	 24823 21523
12054	0	0	Ki67+	 24825 21643
12055	0	0	Ki67+	 24825 21729
12056	0	0	Ki67+	 24828 21463
12057	0	0	Ki67+	 24828 21880
12058	0	0	Ki67+	 24834 21860
12059	0	0	Ki67+	 24841 22198
12060	0	0	Ki67+	 24842 21994
12061	0	0	Ki67+	 24843 21763
12062	0	0	Ki67+	 24847 21818
12063	0	0	Ki67+	 24853 21701
12064	0	0	Ki67+	 24853 21718
12065	0	0	Ki67+	 24856 21887
12066	0	0	Ki67+	 24861 21606
12067	0	0	Ki67+	 24862 21962
12068	0	0	Ki67+	 24863 21942
12069	0	0	Ki67+	 24559 22671
12070	0	0	Ki67+	 24568 22695
12071	0	0	Ki67+	 24573 22645
12072	0	0	Ki67+	 24578 22659
12073	0	0	Ki67+	 24596 22558
12074	0	0	Ki67+	 24606 22598
12075	0	0	Ki67+	 24607 22899
12076	0	0	Ki67+	 24608 22835
12077	0	0	Ki67+	 24612 22609
12078	0	0	Ki67+	 24614 22931
12079	0	0	Ki67+	 24620 22859
12080	0	0	Ki67+	 24621 22603
12081	0	0	Ki67+	 24623 22577
12082	0	0	Ki67+	 24625 22484
12083	0	0	Ki67+	 24633 22795
12084	0	0	Ki67+	 24635 22490
12085	0	0	Ki67+	 24641 22959
12086	0	0	Ki67+	 24651 22533
12087	0	0	Ki67+	 24654 22466
12088	0	0	Ki67+	 24661 22398
12089	0	0	Ki67+	 24662 22762
12090	0	0	Ki67+	 24670 22675
12091	0	0	Ki67+	 24673 22393
12092	0	0	Ki67+	 24673 22968
12093	0	0	Ki67+	 24680 22246
12094	0	0	Ki67+	 24684 22434
12095	0	0	Ki67+	 24684 22457
12096	0	0	Ki67+	 24686 22486
12097	0	0	Ki67+	 24687 22749
12098	0	0	Ki67+	 24691 22260
12099	0	0	Ki67+	 24692 22522
12100	0	0	Ki67+	 24698 22656
12101	0	0	Ki67+	 24706 22403
12102	0	0	Ki67+	 24708 22585
12103	0	0	Ki67+	 24710 22622
12104	0	0	Ki67+	 24724 22700
12105	0	0	Ki67+	 24725 22372
12106	0	0	Ki67+	 24729 22477
12107	0	0	Ki67+	 24730 22443
12108	0	0	Ki67+	 24730 22607
12109	0	0	Ki67+	 24731 22401
12110	0	0	Ki67+	 24734 22644
12111	0	0	Ki67+	 24735 22958
12112	0	0	Ki67+	 24740 22257
12113	0	0	Ki67+	 24747 22570
12114	0	0	Ki67+	 24747 22737
12115	0	0	Ki67+	 24748 22632
12116	0	0	Ki67+	 24751 22893
12117	0	0	Ki67+	 24752 22289
12118	0	0	Ki67+	 24753 22841
12119	0	0	Ki67+	 24757 22359
12120	0	0	Ki67+	 24760 22588
12121	0	0	Ki67+	 24761 22610
12122	0	0	Ki67+	 24761 22676
12123	0	0	Ki67+	 24764 22571
12124	0	0	Ki67+	 24765 22256
12125	0	0	Ki67+	 24765 22929
12126	0	0	Ki67+	 24767 22327
12127	0	0	Ki67+	 24771 22876
12128	0	0	Ki67+	 24772 22820
12129	0	0	Ki67+	 24772 22938
12130	0	0	Ki67+	 24773 22291
12131	0	0	Ki67+	 24773 22678
12132	0	0	Ki67+	 24780 22894
12133	0	0	Ki67+	 24781 22577
12134	0	0	Ki67+	 24782 22955
12135	0	0	Ki67+	 24783 22400
12136	0	0	Ki67+	 24792 22346
12137	0	0	Ki67+	 24792 22816
12138	0	0	Ki67+	 24792 22881
12139	0	0	Ki67+	 24799 22628
12140	0	0	Ki67+	 24802 22573
12141	0	0	Ki67+	 24806 22807
12142	0	0	Ki67+	 24806 22848
12143	0	0	Ki67+	 24807 22321
12144	0	0	Ki67+	 24810 22532
12145	0	0	Ki67+	 24811 22901
12146	0	0	Ki67+	 24813 22941
12147	0	0	Ki67+	 24814 22886
12148	0	0	Ki67+	 24822 22736
12149	0	0	Ki67+	 24823 22545
12150	0	0	Ki67+	 24824 22801
12151	0	0	Ki67+	 24830 22596
12152	0	0	Ki67+	 24833 22617
12153	0	0	Ki67+	 24838 22535
12154	0	0	Ki67+	 24844 22712
12155	0	0	Ki67+	 24844 22877
12156	0	0	Ki67+	 24846 22844
12157	0	0	Ki67+	 24848 22526
12158	0	0	Ki67+	 24850 22821
12159	0	0	Ki67+	 24861 22567
12160	0	0	Ki67+	 24862 22586
12161	0	0	Ki67+	 24863 22485
12162	0	0	Ki67+	 24863 22526
12163	0	0	Ki67+	 24327 23156
12164	0	0	Ki67+	 24580 23795
12165	0	0	Ki67+	 24636 23798
12166	0	0	Ki67+	 24671 23740
12167	0	0	Ki67+	 24687 23754
12168	0	0	Ki67+	 24690 23809
12169	0	0	Ki67+	 24701 23133
12170	0	0	Ki67+	 24711 23749
12171	0	0	Ki67+	 24742 23718
12172	0	0	Ki67+	 24750 23791
12173	0	0	Ki67+	 24814 23214
12174	0	0	Ki67+	 24814 23308
12175	0	0	Ki67+	 24814 23726
12176	0	0	Ki67+	 24817 23242
12177	0	0	Ki67+	 24819 23669
12178	0	0	Ki67+	 24834 23225
12179	0	0	Ki67+	 24842 23700
12180	0	0	Ki67+	 24843 23744
12181	0	0	Ki67+	 24845 23243
12182	0	0	Ki67+	 24857 23731
12183	0	0	Ki67+	 24070 23948
12184	0	0	Ki67+	 24071 24531
12185	0	0	Ki67+	 24072 23932
12186	0	0	Ki67+	 24081 23986
12187	0	0	Ki67+	 24090 24506
12188	0	0	Ki67+	 24107 24534
12189	0	0	Ki67+	 24111 24158
12190	0	0	Ki67+	 24114 24426
12191	0	0	Ki67+	 24116 24511
12192	0	0	Ki67+	 24125 23976
12193	0	0	Ki67+	 24131 23950
12194	0	0	Ki67+	 24135 24506
12195	0	0	Ki67+	 24142 24274
12196	0	0	Ki67+	 24153 24557
12197	0	0	Ki67+	 24160 24187
12198	0	0	Ki67+	 24168 24517
12199	0	0	Ki67+	 24170 24041
12200	0	0	Ki67+	 24174 24068
12201	0	0	Ki67+	 24181 24337
12202	0	0	Ki67+	 24182 24560
12203	0	0	Ki67+	 24190 24217
12204	0	0	Ki67+	 24191 24529
12205	0	0	Ki67+	 24203 24135
12206	0	0	Ki67+	 24211 23982
12207	0	0	Ki67+	 24211 24262
12208	0	0	Ki67+	 24212 24477
12209	0	0	Ki67+	 24213 24066
12210	0	0	Ki67+	 24214 24535
12211	0	0	Ki67+	 24220 24362
12212	0	0	Ki67+	 24224 23983
12213	0	0	Ki67+	 24227 24508
12214	0	0	Ki67+	 24231 23927
12215	0	0	Ki67+	 24232 24553
12216	0	0	Ki67+	 24245 24557
12217	0	0	Ki67+	 24255 24088
12218	0	0	Ki67+	 24264 24359
12219	0	0	Ki67+	 24265 24142
12220	0	0	Ki67+	 24267 24528
12221	0	0	Ki67+	 24279 24008
12222	0	0	Ki67+	 24283 24052
12223	0	0	Ki67+	 24293 23930
12224	0	0	Ki67+	 24296 24171
12225	0	0	Ki67+	 24298 24058
12226	0	0	Ki67+	 24299 24221
12227	0	0	Ki67+	 24338 24255
12228	0	0	Ki67+	 24362 24217
12229	0	0	Ki67+	 24367 24315
12230	0	0	Ki67+	 24394 24063
12231	0	0	Ki67+	 24401 24075
12232	0	0	Ki67+	 24403 24045
12233	0	0	Ki67+	 24420 24252
12234	0	0	Ki67+	 24428 24185
12235	0	0	Ki67+	 24437 24282
12236	0	0	Ki67+	 24444 24189
12237	0	0	Ki67+	 24445 24153
12238	0	0	Ki67+	 24455 24265
12239	0	0	Ki67+	 24456 23988
12240	0	0	Ki67+	 24465 24199
12241	0	0	Ki67+	 24502 24042
12242	0	0	Ki67+	 24548 24082
12243	0	0	Ki67+	 24552 23955
12244	0	0	Ki67+	 24559 23975
12245	0	0	Ki67+	 24568 24014
12246	0	0	Ki67+	 24579 23961
12247	0	0	Ki67+	 24583 23991
12248	0	0	Ki67+	 24587 24035
12249	0	0	Ki67+	 24599 23849
12250	0	0	Ki67+	 24599 23918
12251	0	0	Ki67+	 24613 24026
12252	0	0	Ki67+	 24623 24131
12253	0	0	Ki67+	 24633 23999
12254	0	0	Ki67+	 24637 24080
12255	0	0	Ki67+	 24644 24539
12256	0	0	Ki67+	 24648 24023
12257	0	0	Ki67+	 24649 24086
12258	0	0	Ki67+	 24701 23869
12259	0	0	Ki67+	 24725 24556
12260	0	0	Ki67+	 24751 23946
12261	0	0	Ki67+	 24768 24520
12262	0	0	Ki67+	 24781 24571
12263	0	0	Ki67+	 24782 24031
12264	0	0	Ki67+	 24790 23906
12265	0	0	Ki67+	 24790 24056
12266	0	0	Ki67+	 24793 24025
12267	0	0	Ki67+	 24811 24580
12268	0	0	Ki67+	 24814 24635
12269	0	0	Ki67+	 24817 23872
12270	0	0	Ki67+	 24817 24455
12271	0	0	Ki67+	 24826 24601
12272	0	0	Ki67+	 24829 24422
12273	0	0	Ki67+	 24841 24471
12274	0	0	Ki67+	 24843 24505
12275	0	0	Ki67+	 24852 23891
12276	0	0	Ki67+	 24852 24001
12277	0	0	Ki67+	 24856 24412
12278	0	0	Ki67+	 24856 24593
12279	0	0	Ki67+	 24861 24620
12280	0	0	Ki67+	 24075 24690
12281	0	0	Ki67+	 24101 24733
12282	0	0	Ki67+	 24152 24798
12283	0	0	Ki67+	 24157 24731
12284	0	0	Ki67+	 24180 24773
12285	0	0	Ki67+	 24182 25198
12286	0	0	Ki67+	 24182 25225
12287	0	0	Ki67+	 24190 24733
12288	0	0	Ki67+	 24208 24764
12289	0	0	Ki67+	 24236 24757
12290	0	0	Ki67+	 24237 24815
12291	0	0	Ki67+	 24240 25241
12292	0	0	Ki67+	 24253 24747
12293	0	0	Ki67+	 24256 24779
12294	0	0	Ki67+	 24260 24674
12295	0	0	Ki67+	 24263 24840
12296	0	0	Ki67+	 24266 24866
12297	0	0	Ki67+	 24288 24772
12298	0	0	Ki67+	 24350 24749
12299	0	0	Ki67+	 24360 24909
12300	0	0	Ki67+	 24378 24913
12301	0	0	Ki67+	 24381 24876
12302	0	0	Ki67+	 24413 24775
12303	0	0	Ki67+	 24417 24858
12304	0	0	Ki67+	 24424 24846
12305	0	0	Ki67+	 24450 24656
12306	0	0	Ki67+	 24450 24913
12307	0	0	Ki67+	 24451 24765
12308	0	0	Ki67+	 24460 24750
12309	0	0	Ki67+	 24557 24731
12310	0	0	Ki67+	 24573 24732
12311	0	0	Ki67+	 24578 24769
12312	0	0	Ki67+	 24617 24711
12313	0	0	Ki67+	 24617 24748
12314	0	0	Ki67+	 24676 24655
12315	0	0	Ki67+	 24686 24767
12316	0	0	Ki67+	 24694 24706
12317	0	0	Ki67+	 24705 24691
12318	0	0	Ki67+	 24710 24822
12319	0	0	Ki67+	 24714 24700
12320	0	0	Ki67+	 24756 24707
12321	0	0	Ki67+	 24772 25219
12322	0	0	Ki67+	 24284 27462
12323	0	0	Ki67+	 24573 28470
12324	0	0	Ki67+	 24668 28295
12325	0	0	Ki67+	 24675 28196
12326	0	0	Ki67+	 24677 28146
12327	0	0	Ki67+	 24702 28204
12328	0	0	Ki67+	 24733 28195
12329	0	0	Ki67+	 24750 28192
12330	0	0	Ki67+	 24766 28160
12331	0	0	Ki67+	 24771 28124
12332	0	0	Ki67+	 24804 28307
12333	0	0	Ki67+	 24813 28099
12334	0	0	Ki67+	 24822 28296
12335	0	0	Ki67+	 24826 28041
12336	0	0	Ki67+	 24835 28055
12337	0	0	Ki67+	 24843 28304
12338	0	0	Ki67+	 24845 28316
12339	0	0	Ki67+	 24146 29060
12340	0	0	Ki67+	 24165 29034
12341	0	0	Ki67+	 24170 29060
12342	0	0	Ki67+	 24173 29107
12343	0	0	Ki67+	 24196 29096
12344	0	0	Ki67+	 24203 29134
12345	0	0	Ki67+	 24232 29023
12346	0	0	Ki67+	 24245 29118
12347	0	0	Ki67+	 24260 29051
12348	0	0	Ki67+	 24630 28966
12349	0	0	Ki67+	 24065 29571
12350	0	0	Ki67+	 24079 29581
12351	0	0	Ki67+	 24082 29560
12352	0	0	Ki67+	 24082 29619
12353	0	0	Ki67+	 24082 29654
12354	0	0	Ki67+	 24100 29720
12355	0	0	Ki67+	 24101 29495
12356	0	0	Ki67+	 24106 29521
12357	0	0	Ki67+	 24116 29608
12358	0	0	Ki67+	 24121 29589
12359	0	0	Ki67+	 24140 29526
12360	0	0	Ki67+	 24140 29541
12361	0	0	Ki67+	 24156 29586
12362	0	0	Ki67+	 24161 29576
12363	0	0	Ki67+	 24249 29935
12364	0	0	Ki67+	 24302 29904
12365	0	0	Ki67+	 24156 30749
12366	0	0	Ki67+	 24162 30773
12367	0	0	Ki67+	 24669 30837
12368	0	0	Ki67+	 24685 30829
12369	0	0	Ki67+	 24711 30901
12370	0	0	Ki67+	 24726 30623
12371	0	0	Ki67+	 24736 30917
12372	0	0	Ki67+	 24744 30870
12373	0	0	Ki67+	 24877 11679
12374	0	0	Ki67+	 25157 11436
12375	0	0	Ki67+	 25211 11839
12376	0	0	Ki67+	 25219 11859
12377	0	0	Ki67+	 25340 11303
12378	0	0	Ki67+	 25391 11442
12379	0	0	Ki67+	 25639 11999
12380	0	0	Ki67+	 25643 11407
12381	0	0	Ki67+	 25652 11386
12382	0	0	Ki67+	 25657 11333
12383	0	0	Ki67+	 24872 12377
12384	0	0	Ki67+	 24878 12339
12385	0	0	Ki67+	 24881 12419
12386	0	0	Ki67+	 24885 12752
12387	0	0	Ki67+	 24891 12481
12388	0	0	Ki67+	 24897 12336
12389	0	0	Ki67+	 24899 12610
12390	0	0	Ki67+	 24903 12566
12391	0	0	Ki67+	 24909 12399
12392	0	0	Ki67+	 24911 12644
12393	0	0	Ki67+	 24912 12540
12394	0	0	Ki67+	 24916 12516
12395	0	0	Ki67+	 24918 12780
12396	0	0	Ki67+	 24919 12753
12397	0	0	Ki67+	 24923 12621
12398	0	0	Ki67+	 24924 12578
12399	0	0	Ki67+	 24925 12494
12400	0	0	Ki67+	 24928 12677
12401	0	0	Ki67+	 24930 12703
12402	0	0	Ki67+	 24932 12463
12403	0	0	Ki67+	 24940 12743
12404	0	0	Ki67+	 24941 12540
12405	0	0	Ki67+	 24941 12721
12406	0	0	Ki67+	 24943 12468
12407	0	0	Ki67+	 24944 12700
12408	0	0	Ki67+	 24945 12785
12409	0	0	Ki67+	 24946 12640
12410	0	0	Ki67+	 24946 12658
12411	0	0	Ki67+	 24955 12593
12412	0	0	Ki67+	 24961 12447
12413	0	0	Ki67+	 24973 12598
12414	0	0	Ki67+	 24973 12654
12415	0	0	Ki67+	 24974 12566
12416	0	0	Ki67+	 24987 12198
12417	0	0	Ki67+	 24993 12464
12418	0	0	Ki67+	 25000 12601
12419	0	0	Ki67+	 25004 12668
12420	0	0	Ki67+	 25007 12573
12421	0	0	Ki67+	 25017 12503
12422	0	0	Ki67+	 25035 12654
12423	0	0	Ki67+	 25036 12624
12424	0	0	Ki67+	 25058 12596
12425	0	0	Ki67+	 25068 12373
12426	0	0	Ki67+	 25125 12520
12427	0	0	Ki67+	 25130 12486
12428	0	0	Ki67+	 25304 12623
12429	0	0	Ki67+	 25311 12647
12430	0	0	Ki67+	 25329 12790
12431	0	0	Ki67+	 25348 12628
12432	0	0	Ki67+	 25376 12623
12433	0	0	Ki67+	 25378 12667
12434	0	0	Ki67+	 25392 12656
12435	0	0	Ki67+	 25395 12594
12436	0	0	Ki67+	 25401 12696
12437	0	0	Ki67+	 25408 12619
12438	0	0	Ki67+	 25430 12635
12439	0	0	Ki67+	 25431 12602
12440	0	0	Ki67+	 25444 12505
12441	0	0	Ki67+	 25445 12482
12442	0	0	Ki67+	 25474 12500
12443	0	0	Ki67+	 25475 12664
12444	0	0	Ki67+	 25493 12623
12445	0	0	Ki67+	 25504 12728
12446	0	0	Ki67+	 25515 12494
12447	0	0	Ki67+	 25536 12734
12448	0	0	Ki67+	 25549 12676
12449	0	0	Ki67+	 25561 12721
12450	0	0	Ki67+	 25581 12657
12451	0	0	Ki67+	 25585 12740
12452	0	0	Ki67+	 25596 12515
12453	0	0	Ki67+	 25609 12772
12454	0	0	Ki67+	 25609 12787
12455	0	0	Ki67+	 25620 12532
12456	0	0	Ki67+	 25647 12794
12457	0	0	Ki67+	 24874 12815
12458	0	0	Ki67+	 24877 12975
12459	0	0	Ki67+	 24878 12948
12460	0	0	Ki67+	 24880 12891
12461	0	0	Ki67+	 24891 12906
12462	0	0	Ki67+	 24898 13071
12463	0	0	Ki67+	 24903 13087
12464	0	0	Ki67+	 24912 12818
12465	0	0	Ki67+	 24921 13595
12466	0	0	Ki67+	 24924 12812
12467	0	0	Ki67+	 24925 12847
12468	0	0	Ki67+	 24926 12900
12469	0	0	Ki67+	 24930 13182
12470	0	0	Ki67+	 24938 13155
12471	0	0	Ki67+	 24954 13201
12472	0	0	Ki67+	 24957 13051
12473	0	0	Ki67+	 24969 13141
12474	0	0	Ki67+	 24971 13073
12475	0	0	Ki67+	 24983 13227
12476	0	0	Ki67+	 24985 13048
12477	0	0	Ki67+	 25003 13193
12478	0	0	Ki67+	 25025 13405
12479	0	0	Ki67+	 25034 12936
12480	0	0	Ki67+	 25043 13219
12481	0	0	Ki67+	 25046 12922
12482	0	0	Ki67+	 25046 13231
12483	0	0	Ki67+	 25050 13073
12484	0	0	Ki67+	 25057 13249
12485	0	0	Ki67+	 25057 13434
12486	0	0	Ki67+	 25058 13522
12487	0	0	Ki67+	 25064 13038
12488	0	0	Ki67+	 25067 13004
12489	0	0	Ki67+	 25076 12935
12490	0	0	Ki67+	 25080 13151
12491	0	0	Ki67+	 25081 13064
12492	0	0	Ki67+	 25083 13130
12493	0	0	Ki67+	 25092 13474
12494	0	0	Ki67+	 25096 12959
12495	0	0	Ki67+	 25098 13043
12496	0	0	Ki67+	 25099 13521
12497	0	0	Ki67+	 25112 13071
12498	0	0	Ki67+	 25114 13299
12499	0	0	Ki67+	 25114 13570
12500	0	0	Ki67+	 25117 12937
12501	0	0	Ki67+	 25118 13558
12502	0	0	Ki67+	 25121 13359
12503	0	0	Ki67+	 25122 13186
12504	0	0	Ki67+	 25125 13543
12505	0	0	Ki67+	 25128 13509
12506	0	0	Ki67+	 25131 13271
12507	0	0	Ki67+	 25131 13374
12508	0	0	Ki67+	 25143 13348
12509	0	0	Ki67+	 25146 13260
12510	0	0	Ki67+	 25147 13235
12511	0	0	Ki67+	 25173 13206
12512	0	0	Ki67+	 25178 13076
12513	0	0	Ki67+	 25188 13198
12514	0	0	Ki67+	 25192 13585
12515	0	0	Ki67+	 25195 13231
12516	0	0	Ki67+	 25197 13161
12517	0	0	Ki67+	 25202 13478
12518	0	0	Ki67+	 25203 13507
12519	0	0	Ki67+	 25213 13383
12520	0	0	Ki67+	 25216 13406
12521	0	0	Ki67+	 25221 13433
12522	0	0	Ki67+	 25222 13554
12523	0	0	Ki67+	 25224 13373
12524	0	0	Ki67+	 25233 13506
12525	0	0	Ki67+	 25244 13481
12526	0	0	Ki67+	 25248 13389
12527	0	0	Ki67+	 25250 13551
12528	0	0	Ki67+	 25253 13440
12529	0	0	Ki67+	 25262 13357
12530	0	0	Ki67+	 25264 13512
12531	0	0	Ki67+	 25268 13311
12532	0	0	Ki67+	 25271 13380
12533	0	0	Ki67+	 25279 13289
12534	0	0	Ki67+	 25290 13463
12535	0	0	Ki67+	 25297 13305
12536	0	0	Ki67+	 25309 12812
12537	0	0	Ki67+	 25323 12894
12538	0	0	Ki67+	 25326 12820
12539	0	0	Ki67+	 25327 13272
12540	0	0	Ki67+	 25330 13333
12541	0	0	Ki67+	 25333 13474
12542	0	0	Ki67+	 25338 13419
12543	0	0	Ki67+	 25342 12937
12544	0	0	Ki67+	 25347 12827
12545	0	0	Ki67+	 25352 13120
12546	0	0	Ki67+	 25366 13212
12547	0	0	Ki67+	 25368 13396
12548	0	0	Ki67+	 25374 13306
12549	0	0	Ki67+	 25376 13280
12550	0	0	Ki67+	 25377 13344
12551	0	0	Ki67+	 25377 13366
12552	0	0	Ki67+	 25378 13148
12553	0	0	Ki67+	 25378 13421
12554	0	0	Ki67+	 25382 13186
12555	0	0	Ki67+	 25384 13122
12556	0	0	Ki67+	 25385 13403
12557	0	0	Ki67+	 25399 12997
12558	0	0	Ki67+	 25400 13322
12559	0	0	Ki67+	 25401 12922
12560	0	0	Ki67+	 25405 13303
12561	0	0	Ki67+	 25406 13373
12562	0	0	Ki67+	 25407 13343
12563	0	0	Ki67+	 25408 13242
12564	0	0	Ki67+	 25425 12901
12565	0	0	Ki67+	 25425 13320
12566	0	0	Ki67+	 25427 12880
12567	0	0	Ki67+	 25428 13204
12568	0	0	Ki67+	 25430 12826
12569	0	0	Ki67+	 25435 13264
12570	0	0	Ki67+	 25439 12881
12571	0	0	Ki67+	 25441 12908
12572	0	0	Ki67+	 25442 13158
12573	0	0	Ki67+	 25446 13187
12574	0	0	Ki67+	 25447 12854
12575	0	0	Ki67+	 25448 13069
12576	0	0	Ki67+	 25460 12885
12577	0	0	Ki67+	 25460 13285
12578	0	0	Ki67+	 25461 13199
12579	0	0	Ki67+	 25470 12858
12580	0	0	Ki67+	 25478 13161
12581	0	0	Ki67+	 25505 12908
12582	0	0	Ki67+	 25519 13203
12583	0	0	Ki67+	 25531 13373
12584	0	0	Ki67+	 25534 13128
12585	0	0	Ki67+	 25549 13143
12586	0	0	Ki67+	 25559 12881
12587	0	0	Ki67+	 25611 13256
12588	0	0	Ki67+	 25641 13587
12589	0	0	Ki67+	 25643 13189
12590	0	0	Ki67+	 25654 13571
12591	0	0	Ki67+	 25661 12806
12592	0	0	Ki67+	 24903 13949
12593	0	0	Ki67+	 24906 13938
12594	0	0	Ki67+	 24977 13960
12595	0	0	Ki67+	 24999 13958
12596	0	0	Ki67+	 25026 13932
12597	0	0	Ki67+	 25044 13931
12598	0	0	Ki67+	 25049 13902
12599	0	0	Ki67+	 25063 14004
12600	0	0	Ki67+	 25094 13963
12601	0	0	Ki67+	 25102 13916
12602	0	0	Ki67+	 25110 13984
12603	0	0	Ki67+	 25111 13874
12604	0	0	Ki67+	 25120 13905
12605	0	0	Ki67+	 25124 14000
12606	0	0	Ki67+	 25131 13938
12607	0	0	Ki67+	 25136 13873
12608	0	0	Ki67+	 25138 13843
12609	0	0	Ki67+	 25140 13632
12610	0	0	Ki67+	 25163 13875
12611	0	0	Ki67+	 25166 13858
12612	0	0	Ki67+	 25173 13894
12613	0	0	Ki67+	 25176 13958
12614	0	0	Ki67+	 25184 13632
12615	0	0	Ki67+	 25189 13616
12616	0	0	Ki67+	 25196 13917
12617	0	0	Ki67+	 25199 13725
12618	0	0	Ki67+	 25212 13879
12619	0	0	Ki67+	 25228 13892
12620	0	0	Ki67+	 25251 13836
12621	0	0	Ki67+	 25283 13853
12622	0	0	Ki67+	 25309 14060
12623	0	0	Ki67+	 25317 13821
12624	0	0	Ki67+	 25417 13965
12625	0	0	Ki67+	 25423 13937
12626	0	0	Ki67+	 25455 13937
12627	0	0	Ki67+	 25459 13975
12628	0	0	Ki67+	 25505 13949
12629	0	0	Ki67+	 25533 13991
12630	0	0	Ki67+	 25579 13949
12631	0	0	Ki67+	 25613 13956
12632	0	0	Ki67+	 25620 13675
12633	0	0	Ki67+	 25628 13639
12634	0	0	Ki67+	 25629 13902
12635	0	0	Ki67+	 25027 15199
12636	0	0	Ki67+	 25029 15008
12637	0	0	Ki67+	 25036 15049
12638	0	0	Ki67+	 25040 15097
12639	0	0	Ki67+	 25051 15188
12640	0	0	Ki67+	 25054 14957
12641	0	0	Ki67+	 25061 14923
12642	0	0	Ki67+	 25074 14979
12643	0	0	Ki67+	 25108 15047
12644	0	0	Ki67+	 25112 15011
12645	0	0	Ki67+	 25114 15167
12646	0	0	Ki67+	 25117 15060
12647	0	0	Ki67+	 25121 14985
12648	0	0	Ki67+	 25124 14915
12649	0	0	Ki67+	 25129 15172
12650	0	0	Ki67+	 25160 15106
12651	0	0	Ki67+	 25178 15030
12652	0	0	Ki67+	 25186 14907
12653	0	0	Ki67+	 25190 15020
12654	0	0	Ki67+	 25192 15112
12655	0	0	Ki67+	 25195 15125
12656	0	0	Ki67+	 25203 15031
12657	0	0	Ki67+	 25218 14996
12658	0	0	Ki67+	 25227 15166
12659	0	0	Ki67+	 25237 15198
12660	0	0	Ki67+	 25266 15133
12661	0	0	Ki67+	 25272 15178
12662	0	0	Ki67+	 25280 15157
12663	0	0	Ki67+	 25281 15198
12664	0	0	Ki67+	 25295 14972
12665	0	0	Ki67+	 25296 15134
12666	0	0	Ki67+	 25314 14969
12667	0	0	Ki67+	 25318 14941
12668	0	0	Ki67+	 25365 14960
12669	0	0	Ki67+	 25381 14916
12670	0	0	Ki67+	 25427 14930
12671	0	0	Ki67+	 25429 14959
12672	0	0	Ki67+	 25437 14909
12673	0	0	Ki67+	 25453 14957
12674	0	0	Ki67+	 25469 15044
12675	0	0	Ki67+	 25471 15098
12676	0	0	Ki67+	 25473 14927
12677	0	0	Ki67+	 25477 14990
12678	0	0	Ki67+	 25490 15060
12679	0	0	Ki67+	 25490 15101
12680	0	0	Ki67+	 25512 14994
12681	0	0	Ki67+	 25515 14955
12682	0	0	Ki67+	 25516 15106
12683	0	0	Ki67+	 25525 15048
12684	0	0	Ki67+	 25535 15072
12685	0	0	Ki67+	 25538 15134
12686	0	0	Ki67+	 25543 15102
12687	0	0	Ki67+	 25544 14980
12688	0	0	Ki67+	 25549 14920
12689	0	0	Ki67+	 25565 14934
12690	0	0	Ki67+	 25585 15023
12691	0	0	Ki67+	 25588 15194
12692	0	0	Ki67+	 25597 14912
12693	0	0	Ki67+	 25605 15187
12694	0	0	Ki67+	 25611 14923
12695	0	0	Ki67+	 25635 15032
12696	0	0	Ki67+	 25637 15194
12697	0	0	Ki67+	 25647 15022
12698	0	0	Ki67+	 24867 15654
12699	0	0	Ki67+	 24872 15358
12700	0	0	Ki67+	 24885 15346
12701	0	0	Ki67+	 24886 15587
12702	0	0	Ki67+	 24895 15398
12703	0	0	Ki67+	 24899 15345
12704	0	0	Ki67+	 24899 15623
12705	0	0	Ki67+	 24904 15437
12706	0	0	Ki67+	 24911 15218
12707	0	0	Ki67+	 24930 15428
12708	0	0	Ki67+	 24943 15219
12709	0	0	Ki67+	 24957 15222
12710	0	0	Ki67+	 24998 15214
12711	0	0	Ki67+	 25023 15406
12712	0	0	Ki67+	 25033 15251
12713	0	0	Ki67+	 25039 15789
12714	0	0	Ki67+	 25108 15492
12715	0	0	Ki67+	 25110 15621
12716	0	0	Ki67+	 25117 15591
12717	0	0	Ki67+	 25122 15527
12718	0	0	Ki67+	 25124 15978
12719	0	0	Ki67+	 25130 15916
12720	0	0	Ki67+	 25135 15974
12721	0	0	Ki67+	 25137 15586
12722	0	0	Ki67+	 25137 15634
12723	0	0	Ki67+	 25137 15898
12724	0	0	Ki67+	 25142 15538
12725	0	0	Ki67+	 25143 15843
12726	0	0	Ki67+	 25146 15617
12727	0	0	Ki67+	 25149 15943
12728	0	0	Ki67+	 25152 15533
12729	0	0	Ki67+	 25156 15891
12730	0	0	Ki67+	 25173 15942
12731	0	0	Ki67+	 25175 15892
12732	0	0	Ki67+	 25185 15230
12733	0	0	Ki67+	 25201 15929
12734	0	0	Ki67+	 25203 15549
12735	0	0	Ki67+	 25203 15903
12736	0	0	Ki67+	 25217 15677
12737	0	0	Ki67+	 25222 15935
12738	0	0	Ki67+	 25238 15209
12739	0	0	Ki67+	 25238 15918
12740	0	0	Ki67+	 25245 15592
12741	0	0	Ki67+	 25246 15605
12742	0	0	Ki67+	 25257 15970
12743	0	0	Ki67+	 25258 15201
12744	0	0	Ki67+	 25267 15208
12745	0	0	Ki67+	 25267 15419
12746	0	0	Ki67+	 25268 15778
12747	0	0	Ki67+	 25269 15978
12748	0	0	Ki67+	 25297 15965
12749	0	0	Ki67+	 25298 15788
12750	0	0	Ki67+	 25304 15513
12751	0	0	Ki67+	 25317 15695
12752	0	0	Ki67+	 25328 15954
12753	0	0	Ki67+	 25336 15801
12754	0	0	Ki67+	 25341 15515
12755	0	0	Ki67+	 25343 15595
12756	0	0	Ki67+	 25352 15717
12757	0	0	Ki67+	 25359 15414
12758	0	0	Ki67+	 25364 15443
12759	0	0	Ki67+	 25366 15808
12760	0	0	Ki67+	 25366 15949
12761	0	0	Ki67+	 25368 15974
12762	0	0	Ki67+	 25370 15538
12763	0	0	Ki67+	 25377 15459
12764	0	0	Ki67+	 25383 15975
12765	0	0	Ki67+	 25392 15573
12766	0	0	Ki67+	 25392 15619
12767	0	0	Ki67+	 25396 15443
12768	0	0	Ki67+	 25397 15820
12769	0	0	Ki67+	 25410 15584
12770	0	0	Ki67+	 25414 15560
12771	0	0	Ki67+	 25419 15451
12772	0	0	Ki67+	 25420 15513
12773	0	0	Ki67+	 25428 15684
12774	0	0	Ki67+	 25434 15227
12775	0	0	Ki67+	 25444 15579
12776	0	0	Ki67+	 25454 15389
12777	0	0	Ki67+	 25455 15533
12778	0	0	Ki67+	 25458 15320
12779	0	0	Ki67+	 25467 15357
12780	0	0	Ki67+	 25467 15500
12781	0	0	Ki67+	 25470 15419
12782	0	0	Ki67+	 25476 15480
12783	0	0	Ki67+	 25477 15536
12784	0	0	Ki67+	 25478 15301
12785	0	0	Ki67+	 25479 15338
12786	0	0	Ki67+	 25484 15600
12787	0	0	Ki67+	 25486 15398
12788	0	0	Ki67+	 25494 15777
12789	0	0	Ki67+	 25495 15308
12790	0	0	Ki67+	 25498 15711
12791	0	0	Ki67+	 25499 15515
12792	0	0	Ki67+	 25500 15363
12793	0	0	Ki67+	 25505 15743
12794	0	0	Ki67+	 25505 15969
12795	0	0	Ki67+	 25507 15931
12796	0	0	Ki67+	 25508 15309
12797	0	0	Ki67+	 25511 15281
12798	0	0	Ki67+	 25513 15357
12799	0	0	Ki67+	 25514 15687
12800	0	0	Ki67+	 25517 15343
12801	0	0	Ki67+	 25521 15244
12802	0	0	Ki67+	 25528 15748
12803	0	0	Ki67+	 25529 15370
12804	0	0	Ki67+	 25533 15262
12805	0	0	Ki67+	 25534 15716
12806	0	0	Ki67+	 25542 15328
12807	0	0	Ki67+	 25546 15917
12808	0	0	Ki67+	 25548 15301
12809	0	0	Ki67+	 25549 15397
12810	0	0	Ki67+	 25550 15637
12811	0	0	Ki67+	 25551 15834
12812	0	0	Ki67+	 25551 15936
12813	0	0	Ki67+	 25562 15249
12814	0	0	Ki67+	 25562 15879
12815	0	0	Ki67+	 25564 15386
12816	0	0	Ki67+	 25566 15318
12817	0	0	Ki67+	 25573 15363
12818	0	0	Ki67+	 25576 15903
12819	0	0	Ki67+	 25577 15546
12820	0	0	Ki67+	 25580 15347
12821	0	0	Ki67+	 25581 15861
12822	0	0	Ki67+	 25591 15386
12823	0	0	Ki67+	 25595 15789
12824	0	0	Ki67+	 25597 15441
12825	0	0	Ki67+	 25610 15330
12826	0	0	Ki67+	 25612 15215
12827	0	0	Ki67+	 25621 15227
12828	0	0	Ki67+	 25626 15395
12829	0	0	Ki67+	 25637 15293
12830	0	0	Ki67+	 25645 15405
12831	0	0	Ki67+	 25651 15316
12832	0	0	Ki67+	 25654 15202
12833	0	0	Ki67+	 25658 15377
12834	0	0	Ki67+	 25658 15549
12835	0	0	Ki67+	 25660 15234
12836	0	0	Ki67+	 25150 16072
12837	0	0	Ki67+	 25159 16010
12838	0	0	Ki67+	 25165 16242
12839	0	0	Ki67+	 25168 16071
12840	0	0	Ki67+	 25176 16045
12841	0	0	Ki67+	 25180 16065
12842	0	0	Ki67+	 25187 16055
12843	0	0	Ki67+	 25190 16036
12844	0	0	Ki67+	 25200 16401
12845	0	0	Ki67+	 25201 16306
12846	0	0	Ki67+	 25209 16470
12847	0	0	Ki67+	 25211 16192
12848	0	0	Ki67+	 25213 16274
12849	0	0	Ki67+	 25221 16373
12850	0	0	Ki67+	 25231 16339
12851	0	0	Ki67+	 25235 16234
12852	0	0	Ki67+	 25235 16286
12853	0	0	Ki67+	 25244 16402
12854	0	0	Ki67+	 25248 16198
12855	0	0	Ki67+	 25248 16540
12856	0	0	Ki67+	 25250 16144
12857	0	0	Ki67+	 25264 16242
12858	0	0	Ki67+	 25267 16458
12859	0	0	Ki67+	 25271 16344
12860	0	0	Ki67+	 25272 16390
12861	0	0	Ki67+	 25276 16122
12862	0	0	Ki67+	 25280 16255
12863	0	0	Ki67+	 25283 16650
12864	0	0	Ki67+	 25284 16544
12865	0	0	Ki67+	 25288 16216
12866	0	0	Ki67+	 25293 16104
12867	0	0	Ki67+	 25299 16266
12868	0	0	Ki67+	 25302 16158
12869	0	0	Ki67+	 25302 16631
12870	0	0	Ki67+	 25310 16374
12871	0	0	Ki67+	 25310 16471
12872	0	0	Ki67+	 25313 16122
12873	0	0	Ki67+	 25316 16581
12874	0	0	Ki67+	 25327 16472
12875	0	0	Ki67+	 25327 16648
12876	0	0	Ki67+	 25328 16560
12877	0	0	Ki67+	 25328 16633
12878	0	0	Ki67+	 25333 16382
12879	0	0	Ki67+	 25335 16536
12880	0	0	Ki67+	 25337 16134
12881	0	0	Ki67+	 25345 16214
12882	0	0	Ki67+	 25348 16564
12883	0	0	Ki67+	 25357 16057
12884	0	0	Ki67+	 25359 16600
12885	0	0	Ki67+	 25359 16614
12886	0	0	Ki67+	 25361 16111
12887	0	0	Ki67+	 25366 16517
12888	0	0	Ki67+	 25371 16078
12889	0	0	Ki67+	 25371 16643
12890	0	0	Ki67+	 25373 16552
12891	0	0	Ki67+	 25374 16218
12892	0	0	Ki67+	 25375 16568
12893	0	0	Ki67+	 25378 16799
12894	0	0	Ki67+	 25379 16608
12895	0	0	Ki67+	 25384 16175
12896	0	0	Ki67+	 25388 16374
12897	0	0	Ki67+	 25389 16111
12898	0	0	Ki67+	 25392 16057
12899	0	0	Ki67+	 25392 16526
12900	0	0	Ki67+	 25394 16470
12901	0	0	Ki67+	 25397 16558
12902	0	0	Ki67+	 25400 16085
12903	0	0	Ki67+	 25404 16149
12904	0	0	Ki67+	 25410 16348
12905	0	0	Ki67+	 25411 16626
12906	0	0	Ki67+	 25415 16660
12907	0	0	Ki67+	 25418 16747
12908	0	0	Ki67+	 25422 16205
12909	0	0	Ki67+	 25423 16046
12910	0	0	Ki67+	 25423 16389
12911	0	0	Ki67+	 25441 16646
12912	0	0	Ki67+	 25442 16217
12913	0	0	Ki67+	 25442 16450
12914	0	0	Ki67+	 25447 16024
12915	0	0	Ki67+	 25450 16064
12916	0	0	Ki67+	 25452 16437
12917	0	0	Ki67+	 25452 16756
12918	0	0	Ki67+	 25454 16142
12919	0	0	Ki67+	 25469 16037
12920	0	0	Ki67+	 25470 16760
12921	0	0	Ki67+	 25475 16452
12922	0	0	Ki67+	 25481 16474
12923	0	0	Ki67+	 25482 16093
12924	0	0	Ki67+	 25487 16755
12925	0	0	Ki67+	 25496 16100
12926	0	0	Ki67+	 25496 16725
12927	0	0	Ki67+	 25498 16148
12928	0	0	Ki67+	 25516 16722
12929	0	0	Ki67+	 25531 16288
12930	0	0	Ki67+	 25558 16728
12931	0	0	Ki67+	 25582 16677
12932	0	0	Ki67+	 25616 16082
12933	0	0	Ki67+	 25642 16033
12934	0	0	Ki67+	 25656 16361
12935	0	0	Ki67+	 25657 16780
12936	0	0	Ki67+	 24866 17552
12937	0	0	Ki67+	 24880 17593
12938	0	0	Ki67+	 24887 17455
12939	0	0	Ki67+	 24895 17550
12940	0	0	Ki67+	 24897 17246
12941	0	0	Ki67+	 24904 17439
12942	0	0	Ki67+	 24914 17229
12943	0	0	Ki67+	 24923 17451
12944	0	0	Ki67+	 24928 17284
12945	0	0	Ki67+	 24929 17482
12946	0	0	Ki67+	 24936 17264
12947	0	0	Ki67+	 24940 17499
12948	0	0	Ki67+	 24945 17359
12949	0	0	Ki67+	 24946 17338
12950	0	0	Ki67+	 24948 17439
12951	0	0	Ki67+	 24951 17554
12952	0	0	Ki67+	 24954 17591
12953	0	0	Ki67+	 24960 17461
12954	0	0	Ki67+	 24965 17512
12955	0	0	Ki67+	 24966 17485
12956	0	0	Ki67+	 24969 17291
12957	0	0	Ki67+	 24971 17439
12958	0	0	Ki67+	 24973 17552
12959	0	0	Ki67+	 24986 17561
12960	0	0	Ki67+	 24988 17332
12961	0	0	Ki67+	 24991 17238
12962	0	0	Ki67+	 24994 17519
12963	0	0	Ki67+	 24997 17578
12964	0	0	Ki67+	 24999 17255
12965	0	0	Ki67+	 25004 17419
12966	0	0	Ki67+	 25014 17328
12967	0	0	Ki67+	 25029 17592
12968	0	0	Ki67+	 25033 17577
12969	0	0	Ki67+	 25045 17417
12970	0	0	Ki67+	 25052 17512
12971	0	0	Ki67+	 25058 17435
12972	0	0	Ki67+	 25062 17589
12973	0	0	Ki67+	 25066 17575
12974	0	0	Ki67+	 25073 17525
12975	0	0	Ki67+	 25090 17431
12976	0	0	Ki67+	 25093 16851
12977	0	0	Ki67+	 25095 17595
12978	0	0	Ki67+	 25103 17438
12979	0	0	Ki67+	 25109 17532
12980	0	0	Ki67+	 25114 17409
12981	0	0	Ki67+	 25125 17459
12982	0	0	Ki67+	 25133 17492
12983	0	0	Ki67+	 25135 17505
12984	0	0	Ki67+	 25135 17532
12985	0	0	Ki67+	 25154 17408
12986	0	0	Ki67+	 25168 17550
12987	0	0	Ki67+	 25173 17469
12988	0	0	Ki67+	 25173 17508
12989	0	0	Ki67+	 25177 17539
12990	0	0	Ki67+	 25191 17520
12991	0	0	Ki67+	 25194 17482
12992	0	0	Ki67+	 25206 17560
12993	0	0	Ki67+	 25222 17537
12994	0	0	Ki67+	 25225 17571
12995	0	0	Ki67+	 25228 17461
12996	0	0	Ki67+	 25229 17504
12997	0	0	Ki67+	 25229 17589
12998	0	0	Ki67+	 25244 17491
12999	0	0	Ki67+	 25246 17553
13000	0	0	Ki67+	 25253 17518
13001	0	0	Ki67+	 25274 17544
13002	0	0	Ki67+	 25289 17575
13003	0	0	Ki67+	 25290 17591
13004	0	0	Ki67+	 25295 17562
13005	0	0	Ki67+	 25318 17571
13006	0	0	Ki67+	 25329 17443
13007	0	0	Ki67+	 25370 17557
13008	0	0	Ki67+	 25374 16816
13009	0	0	Ki67+	 25376 17589
13010	0	0	Ki67+	 25379 17529
13011	0	0	Ki67+	 25389 17561
13012	0	0	Ki67+	 25404 16821
13013	0	0	Ki67+	 25406 16803
13014	0	0	Ki67+	 25423 16955
13015	0	0	Ki67+	 25425 16933
13016	0	0	Ki67+	 25428 17586
13017	0	0	Ki67+	 25429 16809
13018	0	0	Ki67+	 25440 16846
13019	0	0	Ki67+	 25453 16926
13020	0	0	Ki67+	 25476 16848
13021	0	0	Ki67+	 25477 16984
13022	0	0	Ki67+	 25477 17131
13023	0	0	Ki67+	 25496 17117
13024	0	0	Ki67+	 25500 16834
13025	0	0	Ki67+	 25501 16945
13026	0	0	Ki67+	 25501 17149
13027	0	0	Ki67+	 25503 17000
13028	0	0	Ki67+	 25511 17112
13029	0	0	Ki67+	 25516 16928
13030	0	0	Ki67+	 25520 16971
13031	0	0	Ki67+	 25527 16931
13032	0	0	Ki67+	 25530 16829
13033	0	0	Ki67+	 25530 17068
13034	0	0	Ki67+	 25538 17020
13035	0	0	Ki67+	 25539 16810
13036	0	0	Ki67+	 25540 17077
13037	0	0	Ki67+	 25542 17167
13038	0	0	Ki67+	 25546 16904
13039	0	0	Ki67+	 25553 17090
13040	0	0	Ki67+	 25557 17071
13041	0	0	Ki67+	 25561 16952
13042	0	0	Ki67+	 25562 16984
13043	0	0	Ki67+	 25562 17014
13044	0	0	Ki67+	 25562 17133
13045	0	0	Ki67+	 25568 16888
13046	0	0	Ki67+	 25572 16950
13047	0	0	Ki67+	 25601 17524
13048	0	0	Ki67+	 25618 16953
13049	0	0	Ki67+	 25641 16909
13050	0	0	Ki67+	 25660 16933
13051	0	0	Ki67+	 24865 17827
13052	0	0	Ki67+	 24866 17705
13053	0	0	Ki67+	 24866 18239
13054	0	0	Ki67+	 24867 17975
13055	0	0	Ki67+	 24867 18185
13056	0	0	Ki67+	 24869 17691
13057	0	0	Ki67+	 24870 17870
13058	0	0	Ki67+	 24878 17739
13059	0	0	Ki67+	 24885 17848
13060	0	0	Ki67+	 24887 17899
13061	0	0	Ki67+	 24888 17818
13062	0	0	Ki67+	 24888 17914
13063	0	0	Ki67+	 24891 17679
13064	0	0	Ki67+	 24897 17884
13065	0	0	Ki67+	 24899 17758
13066	0	0	Ki67+	 24901 18026
13067	0	0	Ki67+	 24908 17873
13068	0	0	Ki67+	 24909 17901
13069	0	0	Ki67+	 24912 17996
13070	0	0	Ki67+	 24917 18255
13071	0	0	Ki67+	 24917 18325
13072	0	0	Ki67+	 24924 17738
13073	0	0	Ki67+	 24926 17849
13074	0	0	Ki67+	 24930 17874
13075	0	0	Ki67+	 24931 17950
13076	0	0	Ki67+	 24931 18281
13077	0	0	Ki67+	 24937 18082
13078	0	0	Ki67+	 24941 18225
13079	0	0	Ki67+	 24945 17796
13080	0	0	Ki67+	 24954 17607
13081	0	0	Ki67+	 24954 18112
13082	0	0	Ki67+	 24955 18373
13083	0	0	Ki67+	 24956 17817
13084	0	0	Ki67+	 24956 17867
13085	0	0	Ki67+	 24956 18315
13086	0	0	Ki67+	 24960 18241
13087	0	0	Ki67+	 24961 17736
13088	0	0	Ki67+	 24961 17936
13089	0	0	Ki67+	 24967 18113
13090	0	0	Ki67+	 24967 18276
13091	0	0	Ki67+	 24969 17788
13092	0	0	Ki67+	 24975 17902
13093	0	0	Ki67+	 24977 18222
13094	0	0	Ki67+	 24978 18354
13095	0	0	Ki67+	 24982 17809
13096	0	0	Ki67+	 24985 17824
13097	0	0	Ki67+	 24988 18276
13098	0	0	Ki67+	 24992 17960
13099	0	0	Ki67+	 24992 18367
13100	0	0	Ki67+	 24997 18043
13101	0	0	Ki67+	 24999 18137
13102	0	0	Ki67+	 25000 17860
13103	0	0	Ki67+	 25001 17928
13104	0	0	Ki67+	 25003 17771
13105	0	0	Ki67+	 25005 17784
13106	0	0	Ki67+	 25026 18052
13107	0	0	Ki67+	 25036 17619
13108	0	0	Ki67+	 25040 18040
13109	0	0	Ki67+	 25041 17877
13110	0	0	Ki67+	 25041 18022
13111	0	0	Ki67+	 25048 18005
13112	0	0	Ki67+	 25049 18325
13113	0	0	Ki67+	 25051 18110
13114	0	0	Ki67+	 25063 17932
13115	0	0	Ki67+	 25068 17642
13116	0	0	Ki67+	 25080 18157
13117	0	0	Ki67+	 25089 17627
13118	0	0	Ki67+	 25096 17661
13119	0	0	Ki67+	 25105 18123
13120	0	0	Ki67+	 25106 17622
13121	0	0	Ki67+	 25109 18045
13122	0	0	Ki67+	 25111 17684
13123	0	0	Ki67+	 25113 17611
13124	0	0	Ki67+	 25113 18194
13125	0	0	Ki67+	 25114 18167
13126	0	0	Ki67+	 25117 18218
13127	0	0	Ki67+	 25120 17639
13128	0	0	Ki67+	 25125 18276
13129	0	0	Ki67+	 25135 17621
13130	0	0	Ki67+	 25135 17674
13131	0	0	Ki67+	 25138 17654
13132	0	0	Ki67+	 25140 17705
13133	0	0	Ki67+	 25140 18372
13134	0	0	Ki67+	 25146 18202
13135	0	0	Ki67+	 25153 18106
13136	0	0	Ki67+	 25156 17758
13137	0	0	Ki67+	 25157 18195
13138	0	0	Ki67+	 25165 18253
13139	0	0	Ki67+	 25166 18239
13140	0	0	Ki67+	 25166 18288
13141	0	0	Ki67+	 25174 18081
13142	0	0	Ki67+	 25177 17612
13143	0	0	Ki67+	 25180 18319
13144	0	0	Ki67+	 25182 18301
13145	0	0	Ki67+	 25190 18392
13146	0	0	Ki67+	 25193 18244
13147	0	0	Ki67+	 25196 17667
13148	0	0	Ki67+	 25201 18149
13149	0	0	Ki67+	 25204 18095
13150	0	0	Ki67+	 25209 18367
13151	0	0	Ki67+	 25210 18281
13152	0	0	Ki67+	 25211 18168
13153	0	0	Ki67+	 25217 18144
13154	0	0	Ki67+	 25227 18089
13155	0	0	Ki67+	 25227 18158
13156	0	0	Ki67+	 25232 18376
13157	0	0	Ki67+	 25235 17665
13158	0	0	Ki67+	 25241 17698
13159	0	0	Ki67+	 25244 18141
13160	0	0	Ki67+	 25250 17606
13161	0	0	Ki67+	 25254 18175
13162	0	0	Ki67+	 25254 18363
13163	0	0	Ki67+	 25257 17815
13164	0	0	Ki67+	 25258 17780
13165	0	0	Ki67+	 25260 18125
13166	0	0	Ki67+	 25266 17680
13167	0	0	Ki67+	 25267 17663
13168	0	0	Ki67+	 25268 18232
13169	0	0	Ki67+	 25269 18389
13170	0	0	Ki67+	 25283 17843
13171	0	0	Ki67+	 25285 17623
13172	0	0	Ki67+	 25286 17694
13173	0	0	Ki67+	 25289 17708
13174	0	0	Ki67+	 25291 18168
13175	0	0	Ki67+	 25293 17811
13176	0	0	Ki67+	 25294 18208
13177	0	0	Ki67+	 25295 17664
13178	0	0	Ki67+	 25302 17610
13179	0	0	Ki67+	 25302 17637
13180	0	0	Ki67+	 25305 18267
13181	0	0	Ki67+	 25312 17845
13182	0	0	Ki67+	 25315 18187
13183	0	0	Ki67+	 25322 17602
13184	0	0	Ki67+	 25333 17847
13185	0	0	Ki67+	 25337 17626
13186	0	0	Ki67+	 25345 17907
13187	0	0	Ki67+	 25350 18225
13188	0	0	Ki67+	 25364 17721
13189	0	0	Ki67+	 25364 17777
13190	0	0	Ki67+	 25373 17897
13191	0	0	Ki67+	 25374 17818
13192	0	0	Ki67+	 25376 17651
13193	0	0	Ki67+	 25376 17785
13194	0	0	Ki67+	 25380 18218
13195	0	0	Ki67+	 25383 18396
13196	0	0	Ki67+	 25384 17755
13197	0	0	Ki67+	 25387 17802
13198	0	0	Ki67+	 25388 18235
13199	0	0	Ki67+	 25391 17869
13200	0	0	Ki67+	 25397 17830
13201	0	0	Ki67+	 25408 18271
13202	0	0	Ki67+	 25410 17601
13203	0	0	Ki67+	 25412 17655
13204	0	0	Ki67+	 25413 17770
13205	0	0	Ki67+	 25419 18187
13206	0	0	Ki67+	 25419 18247
13207	0	0	Ki67+	 25424 18367
13208	0	0	Ki67+	 25425 17783
13209	0	0	Ki67+	 25429 18203
13210	0	0	Ki67+	 25431 18224
13211	0	0	Ki67+	 25439 17783
13212	0	0	Ki67+	 25440 17966
13213	0	0	Ki67+	 25447 17895
13214	0	0	Ki67+	 25452 17621
13215	0	0	Ki67+	 25452 17844
13216	0	0	Ki67+	 25456 18247
13217	0	0	Ki67+	 25457 17675
13218	0	0	Ki67+	 25461 18327
13219	0	0	Ki67+	 25466 17830
13220	0	0	Ki67+	 25466 18390
13221	0	0	Ki67+	 25476 17644
13222	0	0	Ki67+	 25479 17769
13223	0	0	Ki67+	 25480 17839
13224	0	0	Ki67+	 25481 18303
13225	0	0	Ki67+	 25486 18325
13226	0	0	Ki67+	 25487 17694
13227	0	0	Ki67+	 25490 18292
13228	0	0	Ki67+	 25491 17904
13229	0	0	Ki67+	 25491 18224
13230	0	0	Ki67+	 25493 18372
13231	0	0	Ki67+	 25496 17861
13232	0	0	Ki67+	 25498 18191
13233	0	0	Ki67+	 25501 17916
13234	0	0	Ki67+	 25502 17836
13235	0	0	Ki67+	 25504 17890
13236	0	0	Ki67+	 25506 18292
13237	0	0	Ki67+	 25507 17709
13238	0	0	Ki67+	 25508 18005
13239	0	0	Ki67+	 25509 17971
13240	0	0	Ki67+	 25512 18283
13241	0	0	Ki67+	 25515 18225
13242	0	0	Ki67+	 25519 17725
13243	0	0	Ki67+	 25523 17851
13244	0	0	Ki67+	 25525 17803
13245	0	0	Ki67+	 25527 17838
13246	0	0	Ki67+	 25531 17999
13247	0	0	Ki67+	 25532 18280
13248	0	0	Ki67+	 25533 17717
13249	0	0	Ki67+	 25537 18207
13250	0	0	Ki67+	 25540 17748
13251	0	0	Ki67+	 25550 17748
13252	0	0	Ki67+	 25553 17736
13253	0	0	Ki67+	 25555 17848
13254	0	0	Ki67+	 25557 18188
13255	0	0	Ki67+	 25561 18033
13256	0	0	Ki67+	 25562 17765
13257	0	0	Ki67+	 25566 17850
13258	0	0	Ki67+	 25569 18201
13259	0	0	Ki67+	 25578 17750
13260	0	0	Ki67+	 25581 18262
13261	0	0	Ki67+	 25582 17940
13262	0	0	Ki67+	 25587 17651
13263	0	0	Ki67+	 25590 17770
13264	0	0	Ki67+	 25591 17677
13265	0	0	Ki67+	 25601 18246
13266	0	0	Ki67+	 25603 17977
13267	0	0	Ki67+	 25607 17870
13268	0	0	Ki67+	 25609 17998
13269	0	0	Ki67+	 25613 17661
13270	0	0	Ki67+	 25613 18262
13271	0	0	Ki67+	 25619 17871
13272	0	0	Ki67+	 25626 18009
13273	0	0	Ki67+	 25634 17886
13274	0	0	Ki67+	 25638 17667
13275	0	0	Ki67+	 25643 18041
13276	0	0	Ki67+	 25645 18252
13277	0	0	Ki67+	 25646 18349
13278	0	0	Ki67+	 25651 17684
13279	0	0	Ki67+	 25661 18381
13280	0	0	Ki67+	 24869 18609
13281	0	0	Ki67+	 24869 18633
13282	0	0	Ki67+	 24884 18703
13283	0	0	Ki67+	 24885 18681
13284	0	0	Ki67+	 24886 18403
13285	0	0	Ki67+	 24914 18837
13286	0	0	Ki67+	 24920 18797
13287	0	0	Ki67+	 24921 18876
13288	0	0	Ki67+	 24925 18774
13289	0	0	Ki67+	 24938 18857
13290	0	0	Ki67+	 24949 18870
13291	0	0	Ki67+	 24953 18816
13292	0	0	Ki67+	 24959 18789
13293	0	0	Ki67+	 24962 18877
13294	0	0	Ki67+	 24979 18782
13295	0	0	Ki67+	 24997 18756
13296	0	0	Ki67+	 24999 18454
13297	0	0	Ki67+	 25003 18595
13298	0	0	Ki67+	 25010 18619
13299	0	0	Ki67+	 25013 18794
13300	0	0	Ki67+	 25023 18431
13301	0	0	Ki67+	 25023 18749
13302	0	0	Ki67+	 25028 18614
13303	0	0	Ki67+	 25029 18418
13304	0	0	Ki67+	 25041 18634
13305	0	0	Ki67+	 25042 18477
13306	0	0	Ki67+	 25052 18777
13307	0	0	Ki67+	 25069 18606
13308	0	0	Ki67+	 25074 18832
13309	0	0	Ki67+	 25075 18737
13310	0	0	Ki67+	 25076 18461
13311	0	0	Ki67+	 25079 18475
13312	0	0	Ki67+	 25079 18962
13313	0	0	Ki67+	 25084 18448
13314	0	0	Ki67+	 25087 18867
13315	0	0	Ki67+	 25092 18460
13316	0	0	Ki67+	 25093 18764
13317	0	0	Ki67+	 25095 18944
13318	0	0	Ki67+	 25097 18443
13319	0	0	Ki67+	 25098 19042
13320	0	0	Ki67+	 25104 18827
13321	0	0	Ki67+	 25109 19005
13322	0	0	Ki67+	 25112 18489
13323	0	0	Ki67+	 25112 18782
13324	0	0	Ki67+	 25113 18543
13325	0	0	Ki67+	 25127 18788
13326	0	0	Ki67+	 25130 18468
13327	0	0	Ki67+	 25131 18608
13328	0	0	Ki67+	 25132 18578
13329	0	0	Ki67+	 25135 18879
13330	0	0	Ki67+	 25136 18667
13331	0	0	Ki67+	 25136 19018
13332	0	0	Ki67+	 25141 18909
13333	0	0	Ki67+	 25151 19054
13334	0	0	Ki67+	 25154 18656
13335	0	0	Ki67+	 25158 18682
13336	0	0	Ki67+	 25158 18726
13337	0	0	Ki67+	 25159 18753
13338	0	0	Ki67+	 25159 18904
13339	0	0	Ki67+	 25165 18410
13340	0	0	Ki67+	 25176 18804
13341	0	0	Ki67+	 25178 18924
13342	0	0	Ki67+	 25189 18752
13343	0	0	Ki67+	 25190 18805
13344	0	0	Ki67+	 25191 18878
13345	0	0	Ki67+	 25194 19122
13346	0	0	Ki67+	 25201 18777
13347	0	0	Ki67+	 25204 18841
13348	0	0	Ki67+	 25212 18993
13349	0	0	Ki67+	 25213 19021
13350	0	0	Ki67+	 25217 19131
13351	0	0	Ki67+	 25218 18826
13352	0	0	Ki67+	 25222 18894
13353	0	0	Ki67+	 25229 18856
13354	0	0	Ki67+	 25231 18417
13355	0	0	Ki67+	 25233 18817
13356	0	0	Ki67+	 25239 18453
13357	0	0	Ki67+	 25239 18787
13358	0	0	Ki67+	 25244 18916
13359	0	0	Ki67+	 25258 18949
13360	0	0	Ki67+	 25268 18469
13361	0	0	Ki67+	 25273 18500
13362	0	0	Ki67+	 25281 18429
13363	0	0	Ki67+	 25282 19002
13364	0	0	Ki67+	 25285 19068
13365	0	0	Ki67+	 25292 19112
13366	0	0	Ki67+	 25297 19084
13367	0	0	Ki67+	 25318 18428
13368	0	0	Ki67+	 25322 18456
13369	0	0	Ki67+	 25325 18556
13370	0	0	Ki67+	 25326 18688
13371	0	0	Ki67+	 25326 18952
13372	0	0	Ki67+	 25329 18510
13373	0	0	Ki67+	 25330 18539
13374	0	0	Ki67+	 25331 18665
13375	0	0	Ki67+	 25332 18490
13376	0	0	Ki67+	 25339 19117
13377	0	0	Ki67+	 25342 19042
13378	0	0	Ki67+	 25347 18612
13379	0	0	Ki67+	 25354 18534
13380	0	0	Ki67+	 25354 19140
13381	0	0	Ki67+	 25355 18594
13382	0	0	Ki67+	 25362 18572
13383	0	0	Ki67+	 25362 18628
13384	0	0	Ki67+	 25377 18715
13385	0	0	Ki67+	 25379 19000
13386	0	0	Ki67+	 25385 18658
13387	0	0	Ki67+	 25385 18700
13388	0	0	Ki67+	 25399 18402
13389	0	0	Ki67+	 25402 18953
13390	0	0	Ki67+	 25406 19121
13391	0	0	Ki67+	 25417 18423
13392	0	0	Ki67+	 25418 18658
13393	0	0	Ki67+	 25420 19051
13394	0	0	Ki67+	 25430 18978
13395	0	0	Ki67+	 25431 18567
13396	0	0	Ki67+	 25434 19181
13397	0	0	Ki67+	 25440 19102
13398	0	0	Ki67+	 25442 18418
13399	0	0	Ki67+	 25445 18456
13400	0	0	Ki67+	 25447 19173
13401	0	0	Ki67+	 25452 18508
13402	0	0	Ki67+	 25459 18620
13403	0	0	Ki67+	 25491 18571
13404	0	0	Ki67+	 25494 18649
13405	0	0	Ki67+	 25496 18486
13406	0	0	Ki67+	 25501 18436
13407	0	0	Ki67+	 25506 18514
13408	0	0	Ki67+	 25509 18635
13409	0	0	Ki67+	 25514 18573
13410	0	0	Ki67+	 25525 18508
13411	0	0	Ki67+	 25525 18604
13412	0	0	Ki67+	 25538 18453
13413	0	0	Ki67+	 25538 18516
13414	0	0	Ki67+	 25551 18528
13415	0	0	Ki67+	 25560 18419
13416	0	0	Ki67+	 25569 18475
13417	0	0	Ki67+	 25593 18715
13418	0	0	Ki67+	 25599 18536
13419	0	0	Ki67+	 25601 18596
13420	0	0	Ki67+	 25601 18694
13421	0	0	Ki67+	 25606 18405
13422	0	0	Ki67+	 25609 18649
13423	0	0	Ki67+	 25610 18485
13424	0	0	Ki67+	 25622 18658
13425	0	0	Ki67+	 25630 18508
13426	0	0	Ki67+	 25640 18683
13427	0	0	Ki67+	 25648 18625
13428	0	0	Ki67+	 25656 18648
13429	0	0	Ki67+	 25075 19936
13430	0	0	Ki67+	 25114 19974
13431	0	0	Ki67+	 25130 19673
13432	0	0	Ki67+	 25131 19877
13433	0	0	Ki67+	 25137 19824
13434	0	0	Ki67+	 25142 19974
13435	0	0	Ki67+	 25143 19683
13436	0	0	Ki67+	 25144 19839
13437	0	0	Ki67+	 25152 19873
13438	0	0	Ki67+	 25166 19909
13439	0	0	Ki67+	 25170 19777
13440	0	0	Ki67+	 25182 19847
13441	0	0	Ki67+	 25193 19891
13442	0	0	Ki67+	 25195 19777
13443	0	0	Ki67+	 25196 19940
13444	0	0	Ki67+	 25198 19755
13445	0	0	Ki67+	 25200 19930
13446	0	0	Ki67+	 25210 19847
13447	0	0	Ki67+	 25219 19556
13448	0	0	Ki67+	 25228 19834
13449	0	0	Ki67+	 25236 19545
13450	0	0	Ki67+	 25239 19907
13451	0	0	Ki67+	 25240 19510
13452	0	0	Ki67+	 25255 19678
13453	0	0	Ki67+	 25256 19495
13454	0	0	Ki67+	 25260 19601
13455	0	0	Ki67+	 25267 19688
13456	0	0	Ki67+	 25272 19456
13457	0	0	Ki67+	 25286 19513
13458	0	0	Ki67+	 25291 19241
13459	0	0	Ki67+	 25300 19681
13460	0	0	Ki67+	 25305 19451
13461	0	0	Ki67+	 25309 19560
13462	0	0	Ki67+	 25314 19491
13463	0	0	Ki67+	 25327 19991
13464	0	0	Ki67+	 25334 19487
13465	0	0	Ki67+	 25343 19555
13466	0	0	Ki67+	 25359 19483
13467	0	0	Ki67+	 25361 19590
13468	0	0	Ki67+	 25364 19225
13469	0	0	Ki67+	 25370 19257
13470	0	0	Ki67+	 25450 19365
13471	0	0	Ki67+	 25663 19991
13472	0	0	Ki67+	 24868 20782
13473	0	0	Ki67+	 24869 20540
13474	0	0	Ki67+	 24870 20362
13475	0	0	Ki67+	 24874 20241
13476	0	0	Ki67+	 24887 20382
13477	0	0	Ki67+	 24893 20505
13478	0	0	Ki67+	 24894 20230
13479	0	0	Ki67+	 24896 20793
13480	0	0	Ki67+	 24901 20554
13481	0	0	Ki67+	 24915 20328
13482	0	0	Ki67+	 24922 20231
13483	0	0	Ki67+	 24925 20551
13484	0	0	Ki67+	 24938 20382
13485	0	0	Ki67+	 24939 20207
13486	0	0	Ki67+	 24956 20687
13487	0	0	Ki67+	 24960 20387
13488	0	0	Ki67+	 24961 20122
13489	0	0	Ki67+	 24961 20191
13490	0	0	Ki67+	 24961 20530
13491	0	0	Ki67+	 24972 20635
13492	0	0	Ki67+	 24973 20556
13493	0	0	Ki67+	 24981 20178
13494	0	0	Ki67+	 24984 20382
13495	0	0	Ki67+	 24986 20559
13496	0	0	Ki67+	 24991 20346
13497	0	0	Ki67+	 24995 20124
13498	0	0	Ki67+	 24995 20655
13499	0	0	Ki67+	 24997 20585
13500	0	0	Ki67+	 25004 20192
13501	0	0	Ki67+	 25006 20288
13502	0	0	Ki67+	 25011 20093
13503	0	0	Ki67+	 25014 20178
13504	0	0	Ki67+	 25025 20345
13505	0	0	Ki67+	 25030 20030
13506	0	0	Ki67+	 25034 20275
13507	0	0	Ki67+	 25041 20363
13508	0	0	Ki67+	 25043 20134
13509	0	0	Ki67+	 25049 20269
13510	0	0	Ki67+	 25051 20311
13511	0	0	Ki67+	 25065 20251
13512	0	0	Ki67+	 25070 20554
13513	0	0	Ki67+	 25071 20301
13514	0	0	Ki67+	 25071 20693
13515	0	0	Ki67+	 25072 20148
13516	0	0	Ki67+	 25072 20363
13517	0	0	Ki67+	 25072 20409
13518	0	0	Ki67+	 25076 20453
13519	0	0	Ki67+	 25077 20664
13520	0	0	Ki67+	 25081 20005
13521	0	0	Ki67+	 25095 20252
13522	0	0	Ki67+	 25096 20327
13523	0	0	Ki67+	 25100 20289
13524	0	0	Ki67+	 25104 20597
13525	0	0	Ki67+	 25106 20357
13526	0	0	Ki67+	 25108 20614
13527	0	0	Ki67+	 25121 20231
13528	0	0	Ki67+	 25121 20454
13529	0	0	Ki67+	 25129 20270
13530	0	0	Ki67+	 25130 20344
13531	0	0	Ki67+	 25149 20525
13532	0	0	Ki67+	 25154 20220
13533	0	0	Ki67+	 25154 20455
13534	0	0	Ki67+	 25155 20358
13535	0	0	Ki67+	 25161 20073
13536	0	0	Ki67+	 25184 20453
13537	0	0	Ki67+	 25186 20208
13538	0	0	Ki67+	 25189 20518
13539	0	0	Ki67+	 25199 20027
13540	0	0	Ki67+	 25240 20255
13541	0	0	Ki67+	 25251 20203
13542	0	0	Ki67+	 25606 20003
13543	0	0	Ki67+	 25606 20780
13544	0	0	Ki67+	 25614 20018
13545	0	0	Ki67+	 25617 20790
13546	0	0	Ki67+	 25621 20041
13547	0	0	Ki67+	 25626 20749
13548	0	0	Ki67+	 25637 20744
13549	0	0	Ki67+	 25645 20734
13550	0	0	Ki67+	 25648 20794
13551	0	0	Ki67+	 24873 20975
13552	0	0	Ki67+	 24873 21139
13553	0	0	Ki67+	 24875 21580
13554	0	0	Ki67+	 24880 20850
13555	0	0	Ki67+	 24884 20903
13556	0	0	Ki67+	 24886 21484
13557	0	0	Ki67+	 24887 21117
13558	0	0	Ki67+	 24887 21200
13559	0	0	Ki67+	 24894 21133
13560	0	0	Ki67+	 24895 21214
13561	0	0	Ki67+	 24903 21309
13562	0	0	Ki67+	 24905 20862
13563	0	0	Ki67+	 24907 21172
13564	0	0	Ki67+	 24912 20883
13565	0	0	Ki67+	 24912 20954
13566	0	0	Ki67+	 24916 20939
13567	0	0	Ki67+	 24916 20991
13568	0	0	Ki67+	 24917 21397
13569	0	0	Ki67+	 24921 20967
13570	0	0	Ki67+	 24928 20947
13571	0	0	Ki67+	 24931 21526
13572	0	0	Ki67+	 24937 21394
13573	0	0	Ki67+	 24938 21481
13574	0	0	Ki67+	 24944 21447
13575	0	0	Ki67+	 24946 21364
13576	0	0	Ki67+	 24947 21417
13577	0	0	Ki67+	 24948 21170
13578	0	0	Ki67+	 24952 20996
13579	0	0	Ki67+	 24957 21471
13580	0	0	Ki67+	 24966 21006
13581	0	0	Ki67+	 24970 21441
13582	0	0	Ki67+	 24978 21380
13583	0	0	Ki67+	 24979 20909
13584	0	0	Ki67+	 24994 20878
13585	0	0	Ki67+	 24999 21455
13586	0	0	Ki67+	 25007 21082
13587	0	0	Ki67+	 25013 20955
13588	0	0	Ki67+	 25024 21105
13589	0	0	Ki67+	 25032 21129
13590	0	0	Ki67+	 25035 21479
13591	0	0	Ki67+	 25036 21161
13592	0	0	Ki67+	 25040 21178
13593	0	0	Ki67+	 25046 20918
13594	0	0	Ki67+	 25046 21209
13595	0	0	Ki67+	 25053 21004
13596	0	0	Ki67+	 25059 21074
13597	0	0	Ki67+	 25060 21463
13598	0	0	Ki67+	 25061 21439
13599	0	0	Ki67+	 25068 21227
13600	0	0	Ki67+	 25069 20811
13601	0	0	Ki67+	 25074 21141
13602	0	0	Ki67+	 25075 20955
13603	0	0	Ki67+	 25075 21127
13604	0	0	Ki67+	 25079 21274
13605	0	0	Ki67+	 25082 21405
13606	0	0	Ki67+	 25085 21012
13607	0	0	Ki67+	 25088 21249
13608	0	0	Ki67+	 25092 21174
13609	0	0	Ki67+	 25097 21079
13610	0	0	Ki67+	 25098 21496
13611	0	0	Ki67+	 25100 21248
13612	0	0	Ki67+	 25100 21401
13613	0	0	Ki67+	 25102 21114
13614	0	0	Ki67+	 25105 21374
13615	0	0	Ki67+	 25112 21251
13616	0	0	Ki67+	 25112 21428
13617	0	0	Ki67+	 25121 21450
13618	0	0	Ki67+	 25123 21411
13619	0	0	Ki67+	 25127 21557
13620	0	0	Ki67+	 25129 21299
13621	0	0	Ki67+	 25129 21474
13622	0	0	Ki67+	 25131 21596
13623	0	0	Ki67+	 25133 21354
13624	0	0	Ki67+	 25144 21505
13625	0	0	Ki67+	 25145 21265
13626	0	0	Ki67+	 25148 21527
13627	0	0	Ki67+	 25161 21371
13628	0	0	Ki67+	 25163 21419
13629	0	0	Ki67+	 25181 21469
13630	0	0	Ki67+	 25188 21405
13631	0	0	Ki67+	 25195 21366
13632	0	0	Ki67+	 25199 21447
13633	0	0	Ki67+	 25211 21410
13634	0	0	Ki67+	 25536 21085
13635	0	0	Ki67+	 25557 20878
13636	0	0	Ki67+	 25560 21084
13637	0	0	Ki67+	 25577 20936
13638	0	0	Ki67+	 25580 20899
13639	0	0	Ki67+	 25583 20801
13640	0	0	Ki67+	 25597 20923
13641	0	0	Ki67+	 25599 20860
13642	0	0	Ki67+	 25601 20835
13643	0	0	Ki67+	 25608 20870
13644	0	0	Ki67+	 25622 20899
13645	0	0	Ki67+	 25622 21172
13646	0	0	Ki67+	 25628 20958
13647	0	0	Ki67+	 25629 20841
13648	0	0	Ki67+	 25629 20917
13649	0	0	Ki67+	 25638 20816
13650	0	0	Ki67+	 25643 21156
13651	0	0	Ki67+	 25645 21222
13652	0	0	Ki67+	 25649 20852
13653	0	0	Ki67+	 25650 21115
13654	0	0	Ki67+	 25651 20808
13655	0	0	Ki67+	 24871 21894
13656	0	0	Ki67+	 24874 21688
13657	0	0	Ki67+	 24876 21723
13658	0	0	Ki67+	 24882 21916
13659	0	0	Ki67+	 24886 21754
13660	0	0	Ki67+	 24886 22036
13661	0	0	Ki67+	 24889 21677
13662	0	0	Ki67+	 24892 21601
13663	0	0	Ki67+	 24894 21731
13664	0	0	Ki67+	 24896 21623
13665	0	0	Ki67+	 24896 21907
13666	0	0	Ki67+	 24897 21972
13667	0	0	Ki67+	 24901 21701
13668	0	0	Ki67+	 24902 22392
13669	0	0	Ki67+	 24903 21686
13670	0	0	Ki67+	 24903 21718
13671	0	0	Ki67+	 24906 22036
13672	0	0	Ki67+	 24910 22327
13673	0	0	Ki67+	 24912 22364
13674	0	0	Ki67+	 24913 21938
13675	0	0	Ki67+	 24918 21973
13676	0	0	Ki67+	 24922 22356
13677	0	0	Ki67+	 24927 22219
13678	0	0	Ki67+	 24928 21949
13679	0	0	Ki67+	 24931 21711
13680	0	0	Ki67+	 24932 22091
13681	0	0	Ki67+	 24940 21748
13682	0	0	Ki67+	 24941 22347
13683	0	0	Ki67+	 24944 21618
13684	0	0	Ki67+	 24945 21676
13685	0	0	Ki67+	 24945 22219
13686	0	0	Ki67+	 24949 22376
13687	0	0	Ki67+	 24953 22356
13688	0	0	Ki67+	 24959 21789
13689	0	0	Ki67+	 24959 21955
13690	0	0	Ki67+	 24960 21631
13691	0	0	Ki67+	 24962 21677
13692	0	0	Ki67+	 24967 21660
13693	0	0	Ki67+	 24967 22320
13694	0	0	Ki67+	 24968 22291
13695	0	0	Ki67+	 24970 22351
13696	0	0	Ki67+	 24977 21621
13697	0	0	Ki67+	 24980 21893
13698	0	0	Ki67+	 24982 21654
13699	0	0	Ki67+	 24986 21933
13700	0	0	Ki67+	 24992 21883
13701	0	0	Ki67+	 24999 21731
13702	0	0	Ki67+	 25001 21628
13703	0	0	Ki67+	 25004 21795
13704	0	0	Ki67+	 25005 22017
13705	0	0	Ki67+	 25012 22175
13706	0	0	Ki67+	 25012 22264
13707	0	0	Ki67+	 25019 21725
13708	0	0	Ki67+	 25020 22376
13709	0	0	Ki67+	 25027 22103
13710	0	0	Ki67+	 25027 22293
13711	0	0	Ki67+	 25036 22280
13712	0	0	Ki67+	 25039 21948
13713	0	0	Ki67+	 25041 21995
13714	0	0	Ki67+	 25046 21738
13715	0	0	Ki67+	 25047 21937
13716	0	0	Ki67+	 25052 22166
13717	0	0	Ki67+	 25068 21941
13718	0	0	Ki67+	 25088 22089
13719	0	0	Ki67+	 25093 22249
13720	0	0	Ki67+	 25104 21762
13721	0	0	Ki67+	 25114 21618
13722	0	0	Ki67+	 25115 21635
13723	0	0	Ki67+	 25132 22270
13724	0	0	Ki67+	 25166 22271
13725	0	0	Ki67+	 25623 21854
13726	0	0	Ki67+	 24877 22727
13727	0	0	Ki67+	 24877 22804
13728	0	0	Ki67+	 24881 22737
13729	0	0	Ki67+	 24882 22571
13730	0	0	Ki67+	 24882 22824
13731	0	0	Ki67+	 24886 22504
13732	0	0	Ki67+	 24888 22550
13733	0	0	Ki67+	 24889 22757
13734	0	0	Ki67+	 24901 22481
13735	0	0	Ki67+	 24906 22710
13736	0	0	Ki67+	 24906 22757
13737	0	0	Ki67+	 24913 22824
13738	0	0	Ki67+	 24914 22555
13739	0	0	Ki67+	 24916 22494
13740	0	0	Ki67+	 24920 22670
13741	0	0	Ki67+	 24921 22790
13742	0	0	Ki67+	 24926 22637
13743	0	0	Ki67+	 24934 22541
13744	0	0	Ki67+	 24937 22574
13745	0	0	Ki67+	 24939 22717
13746	0	0	Ki67+	 24955 22550
13747	0	0	Ki67+	 24961 22612
13748	0	0	Ki67+	 24964 22582
13749	0	0	Ki67+	 24968 22537
13750	0	0	Ki67+	 24970 22704
13751	0	0	Ki67+	 24973 22501
13752	0	0	Ki67+	 24973 22547
13753	0	0	Ki67+	 24979 22644
13754	0	0	Ki67+	 24986 22611
13755	0	0	Ki67+	 24988 22628
13756	0	0	Ki67+	 24995 22428
13757	0	0	Ki67+	 24995 22661
13758	0	0	Ki67+	 25002 22457
13759	0	0	Ki67+	 25003 22402
13760	0	0	Ki67+	 25004 22775
13761	0	0	Ki67+	 25026 22601
13762	0	0	Ki67+	 25028 22636
13763	0	0	Ki67+	 25031 22583
13764	0	0	Ki67+	 25032 22430
13765	0	0	Ki67+	 25056 22541
13766	0	0	Ki67+	 25064 23034
13767	0	0	Ki67+	 25066 22569
13768	0	0	Ki67+	 25128 22585
13769	0	0	Ki67+	 25152 22702
13770	0	0	Ki67+	 25170 22534
13771	0	0	Ki67+	 25171 22690
13772	0	0	Ki67+	 25184 22706
13773	0	0	Ki67+	 25198 22680
13774	0	0	Ki67+	 25199 22775
13775	0	0	Ki67+	 25203 22729
13776	0	0	Ki67+	 25207 22794
13777	0	0	Ki67+	 25210 22812
13778	0	0	Ki67+	 25211 22687
13779	0	0	Ki67+	 25220 22779
13780	0	0	Ki67+	 25225 22838
13781	0	0	Ki67+	 25229 22644
13782	0	0	Ki67+	 25230 22733
13783	0	0	Ki67+	 25231 22872
13784	0	0	Ki67+	 25245 22958
13785	0	0	Ki67+	 25248 22892
13786	0	0	Ki67+	 25250 22722
13787	0	0	Ki67+	 25256 22812
13788	0	0	Ki67+	 25261 23106
13789	0	0	Ki67+	 25265 23173
13790	0	0	Ki67+	 25272 23090
13791	0	0	Ki67+	 25275 22936
13792	0	0	Ki67+	 25283 22767
13793	0	0	Ki67+	 25295 22974
13794	0	0	Ki67+	 25297 23046
13795	0	0	Ki67+	 25299 22815
13796	0	0	Ki67+	 25304 23102
13797	0	0	Ki67+	 25305 23086
13798	0	0	Ki67+	 25309 23156
13799	0	0	Ki67+	 25315 22972
13800	0	0	Ki67+	 25316 22709
13801	0	0	Ki67+	 25318 22932
13802	0	0	Ki67+	 25319 23107
13803	0	0	Ki67+	 25320 22762
13804	0	0	Ki67+	 25322 22801
13805	0	0	Ki67+	 25325 23145
13806	0	0	Ki67+	 25338 23041
13807	0	0	Ki67+	 25344 23008
13808	0	0	Ki67+	 25347 22775
13809	0	0	Ki67+	 25349 22944
13810	0	0	Ki67+	 25352 22720
13811	0	0	Ki67+	 25366 22972
13812	0	0	Ki67+	 25368 22936
13813	0	0	Ki67+	 25372 22823
13814	0	0	Ki67+	 25385 23007
13815	0	0	Ki67+	 25388 22776
13816	0	0	Ki67+	 25391 22835
13817	0	0	Ki67+	 25396 22852
13818	0	0	Ki67+	 24865 23777
13819	0	0	Ki67+	 24868 23265
13820	0	0	Ki67+	 24869 23963
13821	0	0	Ki67+	 24873 23659
13822	0	0	Ki67+	 24877 23227
13823	0	0	Ki67+	 24889 23852
13824	0	0	Ki67+	 24904 23678
13825	0	0	Ki67+	 24906 23707
13826	0	0	Ki67+	 24907 23763
13827	0	0	Ki67+	 24918 23908
13828	0	0	Ki67+	 24922 23718
13829	0	0	Ki67+	 24934 23748
13830	0	0	Ki67+	 24936 23699
13831	0	0	Ki67+	 24939 23638
13832	0	0	Ki67+	 24945 23883
13833	0	0	Ki67+	 24963 23794
13834	0	0	Ki67+	 24974 23810
13835	0	0	Ki67+	 24975 23853
13836	0	0	Ki67+	 24995 23787
13837	0	0	Ki67+	 25004 23752
13838	0	0	Ki67+	 25007 23781
13839	0	0	Ki67+	 25012 23830
13840	0	0	Ki67+	 25016 23595
13841	0	0	Ki67+	 25030 23793
13842	0	0	Ki67+	 25031 23890
13843	0	0	Ki67+	 25039 23923
13844	0	0	Ki67+	 25039 23951
13845	0	0	Ki67+	 25051 23786
13846	0	0	Ki67+	 25074 23254
13847	0	0	Ki67+	 25077 23617
13848	0	0	Ki67+	 25077 23807
13849	0	0	Ki67+	 25084 23881
13850	0	0	Ki67+	 25087 23472
13851	0	0	Ki67+	 25101 23535
13852	0	0	Ki67+	 25101 23762
13853	0	0	Ki67+	 25112 23802
13854	0	0	Ki67+	 25126 23834
13855	0	0	Ki67+	 25133 23745
13856	0	0	Ki67+	 25144 23488
13857	0	0	Ki67+	 25147 23677
13858	0	0	Ki67+	 25147 23798
13859	0	0	Ki67+	 25153 23507
13860	0	0	Ki67+	 25167 23743
13861	0	0	Ki67+	 25171 23970
13862	0	0	Ki67+	 25176 23762
13863	0	0	Ki67+	 25183 23531
13864	0	0	Ki67+	 25199 23711
13865	0	0	Ki67+	 25207 23392
13866	0	0	Ki67+	 25215 23732
13867	0	0	Ki67+	 25216 23363
13868	0	0	Ki67+	 25221 23439
13869	0	0	Ki67+	 25234 23743
13870	0	0	Ki67+	 25248 23878
13871	0	0	Ki67+	 25249 23381
13872	0	0	Ki67+	 25258 23678
13873	0	0	Ki67+	 25259 23876
13874	0	0	Ki67+	 25264 23528
13875	0	0	Ki67+	 25265 23712
13876	0	0	Ki67+	 25276 23209
13877	0	0	Ki67+	 25281 23544
13878	0	0	Ki67+	 25284 23699
13879	0	0	Ki67+	 25291 23389
13880	0	0	Ki67+	 25298 23791
13881	0	0	Ki67+	 25300 23216
13882	0	0	Ki67+	 25315 23216
13883	0	0	Ki67+	 25320 23471
13884	0	0	Ki67+	 25329 23769
13885	0	0	Ki67+	 25335 23422
13886	0	0	Ki67+	 25361 23460
13887	0	0	Ki67+	 25521 23644
13888	0	0	Ki67+	 25542 23548
13889	0	0	Ki67+	 25629 23913
13890	0	0	Ki67+	 24869 24460
13891	0	0	Ki67+	 24873 24596
13892	0	0	Ki67+	 24907 24423
13893	0	0	Ki67+	 24914 24457
13894	0	0	Ki67+	 24917 24599
13895	0	0	Ki67+	 24922 24532
13896	0	0	Ki67+	 24930 24625
13897	0	0	Ki67+	 24932 24595
13898	0	0	Ki67+	 24954 24603
13899	0	0	Ki67+	 24958 24498
13900	0	0	Ki67+	 25003 24559
13901	0	0	Ki67+	 25011 24566
13902	0	0	Ki67+	 25028 24589
13903	0	0	Ki67+	 25045 24474
13904	0	0	Ki67+	 25052 24028
13905	0	0	Ki67+	 25053 24414
13906	0	0	Ki67+	 25090 24369
13907	0	0	Ki67+	 25090 24485
13908	0	0	Ki67+	 25104 24574
13909	0	0	Ki67+	 25109 24348
13910	0	0	Ki67+	 25110 24454
13911	0	0	Ki67+	 25128 24418
13912	0	0	Ki67+	 25132 24478
13913	0	0	Ki67+	 25136 24373
13914	0	0	Ki67+	 25136 24516
13915	0	0	Ki67+	 25138 24592
13916	0	0	Ki67+	 25157 24485
13917	0	0	Ki67+	 25179 24417
13918	0	0	Ki67+	 25180 24482
13919	0	0	Ki67+	 25182 24364
13920	0	0	Ki67+	 25192 24385
13921	0	0	Ki67+	 25199 24514
13922	0	0	Ki67+	 25211 24445
13923	0	0	Ki67+	 25238 24472
13924	0	0	Ki67+	 25248 24361
13925	0	0	Ki67+	 25251 24271
13926	0	0	Ki67+	 25260 24342
13927	0	0	Ki67+	 25274 24428
13928	0	0	Ki67+	 25278 24372
13929	0	0	Ki67+	 25306 24404
13930	0	0	Ki67+	 25313 24394
13931	0	0	Ki67+	 25327 24384
13932	0	0	Ki67+	 25327 24474
13933	0	0	Ki67+	 25341 24452
13934	0	0	Ki67+	 25343 24373
13935	0	0	Ki67+	 25366 24403
13936	0	0	Ki67+	 25380 24366
13937	0	0	Ki67+	 25403 24361
13938	0	0	Ki67+	 25411 24377
13939	0	0	Ki67+	 25420 24261
13940	0	0	Ki67+	 25432 24430
13941	0	0	Ki67+	 25437 24478
13942	0	0	Ki67+	 25441 24344
13943	0	0	Ki67+	 25447 24294
13944	0	0	Ki67+	 25447 24317
13945	0	0	Ki67+	 25447 24373
13946	0	0	Ki67+	 25455 24452
13947	0	0	Ki67+	 25459 24548
13948	0	0	Ki67+	 25461 24410
13949	0	0	Ki67+	 25472 24309
13950	0	0	Ki67+	 25475 24321
13951	0	0	Ki67+	 25476 24451
13952	0	0	Ki67+	 25480 24250
13953	0	0	Ki67+	 25481 24238
13954	0	0	Ki67+	 25486 24493
13955	0	0	Ki67+	 25496 24189
13956	0	0	Ki67+	 25500 24538
13957	0	0	Ki67+	 25504 24205
13958	0	0	Ki67+	 25506 24318
13959	0	0	Ki67+	 25514 24342
13960	0	0	Ki67+	 25517 24195
13961	0	0	Ki67+	 25531 24318
13962	0	0	Ki67+	 25540 24358
13963	0	0	Ki67+	 25541 24588
13964	0	0	Ki67+	 25545 24229
13965	0	0	Ki67+	 25551 24196
13966	0	0	Ki67+	 25554 24168
13967	0	0	Ki67+	 25569 24237
13968	0	0	Ki67+	 25570 24019
13969	0	0	Ki67+	 25579 24285
13970	0	0	Ki67+	 25594 24221
13971	0	0	Ki67+	 25607 24447
13972	0	0	Ki67+	 25611 24062
13973	0	0	Ki67+	 25617 24012
13974	0	0	Ki67+	 25617 24433
13975	0	0	Ki67+	 25618 24468
13976	0	0	Ki67+	 25627 24434
13977	0	0	Ki67+	 25632 24468
13978	0	0	Ki67+	 25647 24049
13979	0	0	Ki67+	 25647 24485
13980	0	0	Ki67+	 25156 25036
13981	0	0	Ki67+	 24871 28483
13982	0	0	Ki67+	 24889 28476
13983	0	0	Ki67+	 24914 28492
13984	0	0	Ki67+	 24919 28324
13985	0	0	Ki67+	 24926 28478
13986	0	0	Ki67+	 24952 28486
13987	0	0	Ki67+	 24997 28446
13988	0	0	Ki67+	 25007 28411
13989	0	0	Ki67+	 25009 28433
13990	0	0	Ki67+	 25233 28242
13991	0	0	Ki67+	 25307 28620
13992	0	0	Ki67+	 25308 28542
13993	0	0	Ki67+	 25309 28604
13994	0	0	Ki67+	 25332 28602
13995	0	0	Ki67+	 25333 28633
13996	0	0	Ki67+	 25374 28667
13997	0	0	Ki67+	 25413 28556
13998	0	0	Ki67+	 25419 28488
13999	0	0	Ki67+	 25433 28583
14000	0	0	Ki67+	 25438 28407
14001	0	0	Ki67+	 25448 28702
14002	0	0	Ki67+	 25450 28582
14003	0	0	Ki67+	 25466 28565
14004	0	0	Ki67+	 25468 28522
14005	0	0	Ki67+	 25492 28529
14006	0	0	Ki67+	 25495 28543
14007	0	0	Ki67+	 25529 28725
14008	0	0	Ki67+	 25565 28786
14009	0	0	Ki67+	 25588 28510
14010	0	0	Ki67+	 25639 28731
14011	0	0	Ki67+	 25645 28764
14012	0	0	Ki67+	 24892 29301
14013	0	0	Ki67+	 25333 29043
14014	0	0	Ki67+	 25384 29128
14015	0	0	Ki67+	 25399 29179
14016	0	0	Ki67+	 25421 29140
14017	0	0	Ki67+	 25422 29025
14018	0	0	Ki67+	 25438 29030
14019	0	0	Ki67+	 25457 29065
14020	0	0	Ki67+	 25460 29158
14021	0	0	Ki67+	 25469 29264
14022	0	0	Ki67+	 25469 29294
14023	0	0	Ki67+	 25482 29269
14024	0	0	Ki67+	 25049 30240
14025	0	0	Ki67+	 25105 29867
14026	0	0	Ki67+	 25121 30169
14027	0	0	Ki67+	 25291 29645
14028	0	0	Ki67+	 25471 30291
14029	0	0	Ki67+	 25655 29833
14030	0	0	Ki67+	 25177 30835
14031	0	0	Ki67+	 25269 30629
14032	0	0	Ki67+	 25407 30441
14033	0	0	Ki67+	 25668 12529
14034	0	0	Ki67+	 25670 12793
14035	0	0	Ki67+	 25681 12760
14036	0	0	Ki67+	 25685 12684
14037	0	0	Ki67+	 25686 12694
14038	0	0	Ki67+	 25692 12565
14039	0	0	Ki67+	 25692 12655
14040	0	0	Ki67+	 25703 12592
14041	0	0	Ki67+	 25716 12786
14042	0	0	Ki67+	 25726 12797
14043	0	0	Ki67+	 25727 12706
14044	0	0	Ki67+	 25729 12750
14045	0	0	Ki67+	 25733 12766
14046	0	0	Ki67+	 25734 12654
14047	0	0	Ki67+	 25737 12827
14048	0	0	Ki67+	 25738 12589
14049	0	0	Ki67+	 25741 12675
14050	0	0	Ki67+	 25743 12771
14051	0	0	Ki67+	 25745 12608
14052	0	0	Ki67+	 25756 12630
14053	0	0	Ki67+	 25758 12835
14054	0	0	Ki67+	 25763 12853
14055	0	0	Ki67+	 25764 12811
14056	0	0	Ki67+	 25773 12634
14057	0	0	Ki67+	 25774 12546
14058	0	0	Ki67+	 25784 12561
14059	0	0	Ki67+	 25794 12684
14060	0	0	Ki67+	 25799 12614
14061	0	0	Ki67+	 25808 12730
14062	0	0	Ki67+	 25814 12586
14063	0	0	Ki67+	 25819 12814
14064	0	0	Ki67+	 25823 12634
14065	0	0	Ki67+	 25824 13037
14066	0	0	Ki67+	 25832 12760
14067	0	0	Ki67+	 25835 12600
14068	0	0	Ki67+	 25839 12844
14069	0	0	Ki67+	 25853 12577
14070	0	0	Ki67+	 25890 12615
14071	0	0	Ki67+	 25909 12640
14072	0	0	Ki67+	 25923 12614
14073	0	0	Ki67+	 25924 12781
14074	0	0	Ki67+	 25928 12635
14075	0	0	Ki67+	 25930 12809
14076	0	0	Ki67+	 25930 12903
14077	0	0	Ki67+	 25932 12737
14078	0	0	Ki67+	 25942 12833
14079	0	0	Ki67+	 25942 12869
14080	0	0	Ki67+	 25945 12660
14081	0	0	Ki67+	 25949 12711
14082	0	0	Ki67+	 25971 12716
14083	0	0	Ki67+	 25980 12741
14084	0	0	Ki67+	 25994 12756
14085	0	0	Ki67+	 26003 12826
14086	0	0	Ki67+	 25675 13556
14087	0	0	Ki67+	 25684 13201
14088	0	0	Ki67+	 25684 13536
14089	0	0	Ki67+	 25708 13639
14090	0	0	Ki67+	 25729 13465
14091	0	0	Ki67+	 25731 13623
14092	0	0	Ki67+	 25731 13657
14093	0	0	Ki67+	 25737 13502
14094	0	0	Ki67+	 25746 13434
14095	0	0	Ki67+	 25751 13516
14096	0	0	Ki67+	 25756 13440
14097	0	0	Ki67+	 25757 13202
14098	0	0	Ki67+	 25771 13457
14099	0	0	Ki67+	 25778 13221
14100	0	0	Ki67+	 25779 13480
14101	0	0	Ki67+	 25780 13502
14102	0	0	Ki67+	 25802 13395
14103	0	0	Ki67+	 25812 13256
14104	0	0	Ki67+	 25816 13552
14105	0	0	Ki67+	 25842 13554
14106	0	0	Ki67+	 25847 13246
14107	0	0	Ki67+	 25858 13571
14108	0	0	Ki67+	 25881 13253
14109	0	0	Ki67+	 25958 13214
14110	0	0	Ki67+	 25965 13241
14111	0	0	Ki67+	 26054 13238
14112	0	0	Ki67+	 26094 13321
14113	0	0	Ki67+	 26099 13357
14114	0	0	Ki67+	 26188 13910
14115	0	0	Ki67+	 26201 13845
14116	0	0	Ki67+	 26204 13899
14117	0	0	Ki67+	 26225 13912
14118	0	0	Ki67+	 26231 13821
14119	0	0	Ki67+	 26236 13765
14120	0	0	Ki67+	 26240 13920
14121	0	0	Ki67+	 26245 13827
14122	0	0	Ki67+	 26247 13884
14123	0	0	Ki67+	 26248 13735
14124	0	0	Ki67+	 26253 13808
14125	0	0	Ki67+	 26259 13930
14126	0	0	Ki67+	 26262 13779
14127	0	0	Ki67+	 26264 13702
14128	0	0	Ki67+	 26283 13831
14129	0	0	Ki67+	 26285 13856
14130	0	0	Ki67+	 26287 13716
14131	0	0	Ki67+	 26306 13796
14132	0	0	Ki67+	 26308 13917
14133	0	0	Ki67+	 26316 13906
14134	0	0	Ki67+	 26317 13881
14135	0	0	Ki67+	 26322 13665
14136	0	0	Ki67+	 26322 13773
14137	0	0	Ki67+	 26326 13750
14138	0	0	Ki67+	 26339 13645
14139	0	0	Ki67+	 26345 13881
14140	0	0	Ki67+	 26346 13789
14141	0	0	Ki67+	 26350 13918
14142	0	0	Ki67+	 26364 13807
14143	0	0	Ki67+	 26370 13761
14144	0	0	Ki67+	 26372 13925
14145	0	0	Ki67+	 26374 13781
14146	0	0	Ki67+	 26377 13702
14147	0	0	Ki67+	 26387 13836
14148	0	0	Ki67+	 26390 13639
14149	0	0	Ki67+	 26392 13870
14150	0	0	Ki67+	 26401 13722
14151	0	0	Ki67+	 26403 13797
14152	0	0	Ki67+	 26411 13805
14153	0	0	Ki67+	 26427 13705
14154	0	0	Ki67+	 26433 13638
14155	0	0	Ki67+	 26435 13677
14156	0	0	Ki67+	 26435 13753
14157	0	0	Ki67+	 26445 13646
14158	0	0	Ki67+	 25861 14593
14159	0	0	Ki67+	 25946 14667
14160	0	0	Ki67+	 25960 14701
14161	0	0	Ki67+	 25966 14460
14162	0	0	Ki67+	 25974 14663
14163	0	0	Ki67+	 25981 14711
14164	0	0	Ki67+	 25985 14680
14165	0	0	Ki67+	 26018 14732
14166	0	0	Ki67+	 26043 14201
14167	0	0	Ki67+	 26043 14702
14168	0	0	Ki67+	 26044 14248
14169	0	0	Ki67+	 26059 14111
14170	0	0	Ki67+	 26066 14351
14171	0	0	Ki67+	 26073 14064
14172	0	0	Ki67+	 26074 14234
14173	0	0	Ki67+	 26082 14095
14174	0	0	Ki67+	 26088 14712
14175	0	0	Ki67+	 26100 14218
14176	0	0	Ki67+	 26100 14718
14177	0	0	Ki67+	 26102 14173
14178	0	0	Ki67+	 26104 14011
14179	0	0	Ki67+	 26108 13973
[truncated: 496,502 more chars]
