# Supplementary material for: Data-Driven Discovery of Immune Contexture Biomarkers
Source: Front Oncol. 2018 Dec 18;8:627. doi: 10.3389/fonc.2018.00627 (PMC6305402; doi:10.3389/fonc.2018.00627)
Supplement: Data Sheet 5.zip — MSI/MSS dataset, part 3/3. [file Data_Sheet_5.zip › MSIMSSDataset/89896_ImageObjects.txt]

barcode_target	F16-000130-1 [5 channels]
barcode_origin	0
workflow_target	CD8-CD3-CD4-Ki67-DAPI_generic.wsa 
workflow_target_version	 build f14999727a346af05f524693b44526002539cc76, workflows f149997 2016-05-23 with local changes
workflow_origin	0
workflow_origin_version	0
iH	20560
iW	35136
user	txdsapps
hostname	RPZMB000019

1	0	0	Ki67+	 1843 4634
2	0	0	Ki67+	 1850 4601
3	0	0	Ki67+	 1855 4562
4	0	0	Ki67+	 1866 4502
5	0	0	Ki67+	 1866 4592
6	0	0	Ki67+	 1868 4530
7	0	0	Ki67+	 1876 4624
8	0	0	Ki67+	 1878 4496
9	0	0	Ki67+	 1878 4595
10	0	0	Ki67+	 1880 4474
11	0	0	Ki67+	 1889 4566
12	0	0	Ki67+	 1894 4441
13	0	0	Ki67+	 1896 4615
14	0	0	Ki67+	 1898 4626
15	0	0	Ki67+	 1902 4531
16	0	0	Ki67+	 1910 4406
17	0	0	Ki67+	 1910 4491
18	0	0	Ki67+	 1916 4377
19	0	0	Ki67+	 1920 4593
20	0	0	Ki67+	 1926 4464
21	0	0	Ki67+	 1927 4558
22	0	0	Ki67+	 1932 4437
23	0	0	Ki67+	 1934 4350
24	0	0	Ki67+	 1710 5167
25	0	0	Ki67+	 1728 4919
26	0	0	Ki67+	 1729 5116
27	0	0	Ki67+	 1737 4907
28	0	0	Ki67+	 1747 5053
29	0	0	Ki67+	 1749 4897
30	0	0	Ki67+	 1752 4925
31	0	0	Ki67+	 1753 4868
32	0	0	Ki67+	 1754 4943
33	0	0	Ki67+	 1757 4827
34	0	0	Ki67+	 1759 5076
35	0	0	Ki67+	 1760 4860
36	0	0	Ki67+	 1762 4904
37	0	0	Ki67+	 1766 4988
38	0	0	Ki67+	 1769 5051
39	0	0	Ki67+	 1769 5142
40	0	0	Ki67+	 1773 4786
41	0	0	Ki67+	 1773 4913
42	0	0	Ki67+	 1775 5151
43	0	0	Ki67+	 1778 4851
44	0	0	Ki67+	 1780 5081
45	0	0	Ki67+	 1788 4921
46	0	0	Ki67+	 1791 5143
47	0	0	Ki67+	 1792 4976
48	0	0	Ki67+	 1793 4823
49	0	0	Ki67+	 1805 4831
50	0	0	Ki67+	 1806 4876
51	0	0	Ki67+	 1810 5170
52	0	0	Ki67+	 1816 4797
53	0	0	Ki67+	 1818 4771
54	0	0	Ki67+	 1818 4932
55	0	0	Ki67+	 1825 4954
56	0	0	Ki67+	 1826 4657
57	0	0	Ki67+	 1827 5066
58	0	0	Ki67+	 1828 4702
59	0	0	Ki67+	 1829 5155
60	0	0	Ki67+	 1830 4786
61	0	0	Ki67+	 1831 4920
62	0	0	Ki67+	 1835 4803
63	0	0	Ki67+	 1835 4851
64	0	0	Ki67+	 1839 4739
65	0	0	Ki67+	 1843 4717
66	0	0	Ki67+	 1844 5014
67	0	0	Ki67+	 1850 4673
68	0	0	Ki67+	 1851 5105
69	0	0	Ki67+	 1861 5161
70	0	0	Ki67+	 1862 4774
71	0	0	Ki67+	 1862 5087
72	0	0	Ki67+	 1868 4900
73	0	0	Ki67+	 1869 4655
74	0	0	Ki67+	 1876 4671
75	0	0	Ki67+	 1878 5037
76	0	0	Ki67+	 1880 4695
77	0	0	Ki67+	 1884 5122
78	0	0	Ki67+	 1886 5177
79	0	0	Ki67+	 1892 5084
80	0	0	Ki67+	 1895 5021
81	0	0	Ki67+	 1898 4654
82	0	0	Ki67+	 1899 5035
83	0	0	Ki67+	 1903 5095
84	0	0	Ki67+	 1907 5115
85	0	0	Ki67+	 1908 5021
86	0	0	Ki67+	 1910 5126
87	0	0	Ki67+	 1917 5057
88	0	0	Ki67+	 1919 4868
89	0	0	Ki67+	 1924 4800
90	0	0	Ki67+	 1927 5116
91	0	0	Ki67+	 1930 4901
92	0	0	Ki67+	 1624 5814
93	0	0	Ki67+	 1637 5716
94	0	0	Ki67+	 1641 5742
95	0	0	Ki67+	 1650 5711
96	0	0	Ki67+	 1671 5732
97	0	0	Ki67+	 1677 5698
98	0	0	Ki67+	 1677 5803
99	0	0	Ki67+	 1706 6222
100	0	0	Ki67+	 1714 5810
101	0	0	Ki67+	 1718 6215
102	0	0	Ki67+	 1735 5545
103	0	0	Ki67+	 1737 5589
104	0	0	Ki67+	 1737 6229
105	0	0	Ki67+	 1739 5810
106	0	0	Ki67+	 1750 5820
107	0	0	Ki67+	 1754 6236
108	0	0	Ki67+	 1760 5609
109	0	0	Ki67+	 1770 5505
110	0	0	Ki67+	 1773 6182
111	0	0	Ki67+	 1777 5667
112	0	0	Ki67+	 1785 5551
113	0	0	Ki67+	 1785 5582
114	0	0	Ki67+	 1792 5612
115	0	0	Ki67+	 1794 5535
116	0	0	Ki67+	 1794 5672
117	0	0	Ki67+	 1797 6081
118	0	0	Ki67+	 1802 6196
119	0	0	Ki67+	 1805 5508
120	0	0	Ki67+	 1807 6092
121	0	0	Ki67+	 1808 5598
122	0	0	Ki67+	 1808 6116
123	0	0	Ki67+	 1815 5559
124	0	0	Ki67+	 1824 5511
125	0	0	Ki67+	 1826 5530
126	0	0	Ki67+	 1833 5746
127	0	0	Ki67+	 1833 6169
128	0	0	Ki67+	 1835 5664
129	0	0	Ki67+	 1837 6136
130	0	0	Ki67+	 1838 5549
131	0	0	Ki67+	 1841 5775
132	0	0	Ki67+	 1842 5625
133	0	0	Ki67+	 1846 5606
134	0	0	Ki67+	 1846 6081
135	0	0	Ki67+	 1856 6187
136	0	0	Ki67+	 1859 5489
137	0	0	Ki67+	 1863 6139
138	0	0	Ki67+	 1865 5653
139	0	0	Ki67+	 1867 5598
140	0	0	Ki67+	 1868 5694
141	0	0	Ki67+	 1868 6106
142	0	0	Ki67+	 1870 6172
143	0	0	Ki67+	 1871 5633
144	0	0	Ki67+	 1877 5615
145	0	0	Ki67+	 1877 5781
146	0	0	Ki67+	 1880 5548
147	0	0	Ki67+	 1884 6131
148	0	0	Ki67+	 1888 5837
149	0	0	Ki67+	 1888 6188
150	0	0	Ki67+	 1889 5578
151	0	0	Ki67+	 1894 5547
152	0	0	Ki67+	 1895 5513
153	0	0	Ki67+	 1897 5561
154	0	0	Ki67+	 1897 5640
155	0	0	Ki67+	 1900 5628
156	0	0	Ki67+	 1901 5700
157	0	0	Ki67+	 1902 5811
158	0	0	Ki67+	 1903 6212
159	0	0	Ki67+	 1906 6153
160	0	0	Ki67+	 1908 5653
161	0	0	Ki67+	 1910 6138
162	0	0	Ki67+	 1914 5799
163	0	0	Ki67+	 1917 5621
164	0	0	Ki67+	 1918 6214
165	0	0	Ki67+	 1922 5593
166	0	0	Ki67+	 1923 5730
167	0	0	Ki67+	 1923 6120
168	0	0	Ki67+	 1925 6149
169	0	0	Ki67+	 1928 5549
170	0	0	Ki67+	 1931 6187
171	0	0	Ki67+	 1933 5701
172	0	0	Ki67+	 1518 6796
173	0	0	Ki67+	 1538 6764
174	0	0	Ki67+	 1564 6517
175	0	0	Ki67+	 1567 6753
176	0	0	Ki67+	 1582 6616
177	0	0	Ki67+	 1586 6744
178	0	0	Ki67+	 1609 6308
179	0	0	Ki67+	 1651 6710
180	0	0	Ki67+	 1655 6770
181	0	0	Ki67+	 1669 6467
182	0	0	Ki67+	 1683 6902
183	0	0	Ki67+	 1694 6346
184	0	0	Ki67+	 1718 6386
185	0	0	Ki67+	 1718 7022
186	0	0	Ki67+	 1755 6580
187	0	0	Ki67+	 1757 6617
188	0	0	Ki67+	 1773 6578
189	0	0	Ki67+	 1775 6331
190	0	0	Ki67+	 1777 6634
191	0	0	Ki67+	 1780 6563
192	0	0	Ki67+	 1783 6601
193	0	0	Ki67+	 1784 6973
194	0	0	Ki67+	 1785 6474
195	0	0	Ki67+	 1788 6690
196	0	0	Ki67+	 1791 6331
197	0	0	Ki67+	 1792 6501
198	0	0	Ki67+	 1797 6307
199	0	0	Ki67+	 1798 6760
200	0	0	Ki67+	 1798 6858
201	0	0	Ki67+	 1800 6649
202	0	0	Ki67+	 1806 6399
203	0	0	Ki67+	 1808 6491
204	0	0	Ki67+	 1810 6864
205	0	0	Ki67+	 1811 6901
206	0	0	Ki67+	 1813 6598
207	0	0	Ki67+	 1814 6339
208	0	0	Ki67+	 1817 6764
209	0	0	Ki67+	 1818 6676
210	0	0	Ki67+	 1820 6511
211	0	0	Ki67+	 1821 6623
212	0	0	Ki67+	 1825 6324
213	0	0	Ki67+	 1830 6486
214	0	0	Ki67+	 1833 6452
215	0	0	Ki67+	 1845 6521
216	0	0	Ki67+	 1847 6326
217	0	0	Ki67+	 1847 6902
218	0	0	Ki67+	 1848 6792
219	0	0	Ki67+	 1849 6436
220	0	0	Ki67+	 1851 6811
221	0	0	Ki67+	 1855 6837
222	0	0	Ki67+	 1860 6936
223	0	0	Ki67+	 1861 6325
224	0	0	Ki67+	 1864 6787
225	0	0	Ki67+	 1864 6986
226	0	0	Ki67+	 1868 6858
227	0	0	Ki67+	 1869 6340
228	0	0	Ki67+	 1870 6831
229	0	0	Ki67+	 1885 6902
230	0	0	Ki67+	 1886 6970
231	0	0	Ki67+	 1887 6580
232	0	0	Ki67+	 1888 6816
233	0	0	Ki67+	 1889 6451
234	0	0	Ki67+	 1890 6831
235	0	0	Ki67+	 1891 6508
236	0	0	Ki67+	 1891 6876
237	0	0	Ki67+	 1892 6751
238	0	0	Ki67+	 1893 6990
239	0	0	Ki67+	 1894 6353
240	0	0	Ki67+	 1896 6856
241	0	0	Ki67+	 1897 6843
242	0	0	Ki67+	 1898 6727
243	0	0	Ki67+	 1902 6332
244	0	0	Ki67+	 1903 6451
245	0	0	Ki67+	 1903 6893
246	0	0	Ki67+	 1903 6952
247	0	0	Ki67+	 1907 6606
248	0	0	Ki67+	 1907 6689
249	0	0	Ki67+	 1908 6780
250	0	0	Ki67+	 1911 6648
251	0	0	Ki67+	 1913 6544
252	0	0	Ki67+	 1917 6364
253	0	0	Ki67+	 1918 6455
254	0	0	Ki67+	 1920 6611
255	0	0	Ki67+	 1920 6979
256	0	0	Ki67+	 1927 6506
257	0	0	Ki67+	 1927 6749
258	0	0	Ki67+	 1932 6580
259	0	0	Ki67+	 1932 6925
260	0	0	Ki67+	 1935 6432
261	0	0	Ki67+	 1244 7551
262	0	0	Ki67+	 1278 7254
263	0	0	Ki67+	 1283 7280
264	0	0	Ki67+	 1286 7103
265	0	0	Ki67+	 1286 7229
266	0	0	Ki67+	 1287 7308
267	0	0	Ki67+	 1288 7474
268	0	0	Ki67+	 1292 7438
269	0	0	Ki67+	 1300 7299
270	0	0	Ki67+	 1302 7337
271	0	0	Ki67+	 1306 7126
272	0	0	Ki67+	 1313 7102
273	0	0	Ki67+	 1314 7217
274	0	0	Ki67+	 1326 7203
275	0	0	Ki67+	 1327 7463
276	0	0	Ki67+	 1328 7279
277	0	0	Ki67+	 1330 7302
278	0	0	Ki67+	 1356 7495
279	0	0	Ki67+	 1369 7452
280	0	0	Ki67+	 1372 7527
281	0	0	Ki67+	 1385 7473
282	0	0	Ki67+	 1407 7478
283	0	0	Ki67+	 1421 7550
284	0	0	Ki67+	 1440 7561
285	0	0	Ki67+	 1447 7734
286	0	0	Ki67+	 1470 7689
287	0	0	Ki67+	 1487 7068
288	0	0	Ki67+	 1490 7129
289	0	0	Ki67+	 1491 7675
290	0	0	Ki67+	 1500 7097
291	0	0	Ki67+	 1504 7082
292	0	0	Ki67+	 1508 7524
293	0	0	Ki67+	 1513 7164
294	0	0	Ki67+	 1518 7834
295	0	0	Ki67+	 1520 7057
296	0	0	Ki67+	 1520 7552
297	0	0	Ki67+	 1523 7608
298	0	0	Ki67+	 1526 7524
299	0	0	Ki67+	 1528 7086
300	0	0	Ki67+	 1529 7646
301	0	0	Ki67+	 1532 7257
302	0	0	Ki67+	 1539 7143
303	0	0	Ki67+	 1539 7685
304	0	0	Ki67+	 1542 7068
305	0	0	Ki67+	 1548 7551
306	0	0	Ki67+	 1549 7107
307	0	0	Ki67+	 1560 7666
308	0	0	Ki67+	 1564 7080
309	0	0	Ki67+	 1565 7768
310	0	0	Ki67+	 1566 7322
311	0	0	Ki67+	 1567 7549
312	0	0	Ki67+	 1570 7644
313	0	0	Ki67+	 1574 7173
314	0	0	Ki67+	 1574 7494
315	0	0	Ki67+	 1575 7678
316	0	0	Ki67+	 1583 7572
317	0	0	Ki67+	 1585 7152
318	0	0	Ki67+	 1586 7725
319	0	0	Ki67+	 1588 7070
320	0	0	Ki67+	 1593 7540
321	0	0	Ki67+	 1595 7629
322	0	0	Ki67+	 1601 7568
323	0	0	Ki67+	 1604 7170
324	0	0	Ki67+	 1608 7492
325	0	0	Ki67+	 1610 7815
326	0	0	Ki67+	 1613 7730
327	0	0	Ki67+	 1613 7751
328	0	0	Ki67+	 1616 7262
329	0	0	Ki67+	 1618 7630
330	0	0	Ki67+	 1618 7771
331	0	0	Ki67+	 1621 7499
332	0	0	Ki67+	 1622 7213
333	0	0	Ki67+	 1622 7550
334	0	0	Ki67+	 1631 7103
335	0	0	Ki67+	 1639 7598
336	0	0	Ki67+	 1647 7116
337	0	0	Ki67+	 1650 7524
338	0	0	Ki67+	 1651 7202
339	0	0	Ki67+	 1653 7830
340	0	0	Ki67+	 1654 7148
341	0	0	Ki67+	 1655 7728
342	0	0	Ki67+	 1657 7449
343	0	0	Ki67+	 1658 7808
344	0	0	Ki67+	 1662 7601
345	0	0	Ki67+	 1662 7790
346	0	0	Ki67+	 1665 7175
347	0	0	Ki67+	 1675 7187
348	0	0	Ki67+	 1676 7505
349	0	0	Ki67+	 1682 7820
350	0	0	Ki67+	 1686 7079
351	0	0	Ki67+	 1687 7699
352	0	0	Ki67+	 1689 7735
353	0	0	Ki67+	 1692 7527
354	0	0	Ki67+	 1693 7208
355	0	0	Ki67+	 1693 7787
356	0	0	Ki67+	 1695 7384
357	0	0	Ki67+	 1698 7753
358	0	0	Ki67+	 1702 7578
359	0	0	Ki67+	 1703 7190
360	0	0	Ki67+	 1704 7127
361	0	0	Ki67+	 1704 7692
362	0	0	Ki67+	 1709 7218
363	0	0	Ki67+	 1717 7830
364	0	0	Ki67+	 1718 7719
365	0	0	Ki67+	 1723 7150
366	0	0	Ki67+	 1723 7751
367	0	0	Ki67+	 1724 7615
368	0	0	Ki67+	 1728 7722
369	0	0	Ki67+	 1732 7119
370	0	0	Ki67+	 1737 7199
371	0	0	Ki67+	 1738 7427
372	0	0	Ki67+	 1738 7569
373	0	0	Ki67+	 1741 7512
374	0	0	Ki67+	 1742 7801
375	0	0	Ki67+	 1749 7101
376	0	0	Ki67+	 1749 7591
377	0	0	Ki67+	 1753 7133
378	0	0	Ki67+	 1754 7188
379	0	0	Ki67+	 1754 7219
380	0	0	Ki67+	 1762 7533
381	0	0	Ki67+	 1767 7813
382	0	0	Ki67+	 1770 7718
383	0	0	Ki67+	 1773 7669
384	0	0	Ki67+	 1774 7740
385	0	0	Ki67+	 1777 7146
386	0	0	Ki67+	 1779 7698
387	0	0	Ki67+	 1781 7210
388	0	0	Ki67+	 1781 7244
389	0	0	Ki67+	 1781 7786
390	0	0	Ki67+	 1794 7668
391	0	0	Ki67+	 1799 7149
392	0	0	Ki67+	 1800 7813
393	0	0	Ki67+	 1809 7239
394	0	0	Ki67+	 1809 7515
395	0	0	Ki67+	 1809 7764
396	0	0	Ki67+	 1810 7207
397	0	0	Ki67+	 1817 7643
398	0	0	Ki67+	 1818 7096
399	0	0	Ki67+	 1822 7200
400	0	0	Ki67+	 1825 7542
401	0	0	Ki67+	 1826 7105
402	0	0	Ki67+	 1827 7725
403	0	0	Ki67+	 1827 7800
404	0	0	Ki67+	 1830 7489
405	0	0	Ki67+	 1833 7193
406	0	0	Ki67+	 1835 7583
407	0	0	Ki67+	 1837 7215
408	0	0	Ki67+	 1840 7740
409	0	0	Ki67+	 1841 7243
410	0	0	Ki67+	 1842 7667
411	0	0	Ki67+	 1845 7083
412	0	0	Ki67+	 1848 7613
413	0	0	Ki67+	 1850 7563
414	0	0	Ki67+	 1850 7744
415	0	0	Ki67+	 1859 7710
416	0	0	Ki67+	 1860 7548
417	0	0	Ki67+	 1862 7385
418	0	0	Ki67+	 1867 7346
419	0	0	Ki67+	 1868 7596
420	0	0	Ki67+	 1869 7207
421	0	0	Ki67+	 1869 7653
422	0	0	Ki67+	 1870 7234
423	0	0	Ki67+	 1870 7780
424	0	0	Ki67+	 1873 7708
425	0	0	Ki67+	 1878 7551
426	0	0	Ki67+	 1886 7751
427	0	0	Ki67+	 1887 7667
428	0	0	Ki67+	 1889 7115
429	0	0	Ki67+	 1903 7597
430	0	0	Ki67+	 1903 7729
431	0	0	Ki67+	 1904 7631
432	0	0	Ki67+	 1907 7617
433	0	0	Ki67+	 1911 7533
434	0	0	Ki67+	 1918 7261
435	0	0	Ki67+	 1919 7739
436	0	0	Ki67+	 1925 7655
437	0	0	Ki67+	 1926 7556
438	0	0	Ki67+	 1928 7218
439	0	0	Ki67+	 1934 7770
440	0	0	Ki67+	 1280 8295
441	0	0	Ki67+	 1302 8013
442	0	0	Ki67+	 1313 7966
443	0	0	Ki67+	 1325 7984
444	0	0	Ki67+	 1328 7999
445	0	0	Ki67+	 1332 8089
446	0	0	Ki67+	 1335 8050
447	0	0	Ki67+	 1346 8394
448	0	0	Ki67+	 1350 7954
449	0	0	Ki67+	 1352 8058
450	0	0	Ki67+	 1356 8110
451	0	0	Ki67+	 1376 7963
452	0	0	Ki67+	 1377 7992
453	0	0	Ki67+	 1377 8394
454	0	0	Ki67+	 1385 8374
455	0	0	Ki67+	 1386 8098
456	0	0	Ki67+	 1391 7905
457	0	0	Ki67+	 1391 7966
458	0	0	Ki67+	 1392 7996
459	0	0	Ki67+	 1394 8294
460	0	0	Ki67+	 1402 8360
461	0	0	Ki67+	 1415 7994
462	0	0	Ki67+	 1415 8098
463	0	0	Ki67+	 1415 8402
464	0	0	Ki67+	 1416 7897
465	0	0	Ki67+	 1424 8124
466	0	0	Ki67+	 1425 7929
467	0	0	Ki67+	 1428 8033
468	0	0	Ki67+	 1434 8271
469	0	0	Ki67+	 1438 8400
470	0	0	Ki67+	 1440 7909
471	0	0	Ki67+	 1447 8311
472	0	0	Ki67+	 1453 7857
473	0	0	Ki67+	 1455 7991
474	0	0	Ki67+	 1460 7938
475	0	0	Ki67+	 1462 8197
476	0	0	Ki67+	 1466 8040
477	0	0	Ki67+	 1469 7895
478	0	0	Ki67+	 1471 8348
479	0	0	Ki67+	 1474 7994
480	0	0	Ki67+	 1474 8137
481	0	0	Ki67+	 1486 8219
482	0	0	Ki67+	 1488 7946
483	0	0	Ki67+	 1491 8317
484	0	0	Ki67+	 1493 8396
485	0	0	Ki67+	 1495 8165
486	0	0	Ki67+	 1496 7908
487	0	0	Ki67+	 1500 8193
488	0	0	Ki67+	 1501 8434
489	0	0	Ki67+	 1507 7949
490	0	0	Ki67+	 1507 8163
491	0	0	Ki67+	 1509 8002
492	0	0	Ki67+	 1511 8353
493	0	0	Ki67+	 1515 8389
494	0	0	Ki67+	 1521 7945
495	0	0	Ki67+	 1522 8158
496	0	0	Ki67+	 1523 7851
497	0	0	Ki67+	 1536 7969
498	0	0	Ki67+	 1540 8027
499	0	0	Ki67+	 1541 7841
500	0	0	Ki67+	 1549 8244
501	0	0	Ki67+	 1552 7873
502	0	0	Ki67+	 1559 7842
503	0	0	Ki67+	 1575 8288
504	0	0	Ki67+	 1579 7931
505	0	0	Ki67+	 1583 8251
506	0	0	Ki67+	 1589 7903
507	0	0	Ki67+	 1602 8038
508	0	0	Ki67+	 1603 7873
509	0	0	Ki67+	 1606 8257
510	0	0	Ki67+	 1610 7925
511	0	0	Ki67+	 1611 7893
512	0	0	Ki67+	 1621 8102
513	0	0	Ki67+	 1635 7868
514	0	0	Ki67+	 1640 7915
515	0	0	Ki67+	 1648 8082
516	0	0	Ki67+	 1659 7900
517	0	0	Ki67+	 1664 8061
518	0	0	Ki67+	 1664 8528
519	0	0	Ki67+	 1670 7944
520	0	0	Ki67+	 1671 7899
521	0	0	Ki67+	 1676 7956
522	0	0	Ki67+	 1678 8186
523	0	0	Ki67+	 1683 8075
524	0	0	Ki67+	 1686 7964
525	0	0	Ki67+	 1689 8378
526	0	0	Ki67+	 1699 7922
527	0	0	Ki67+	 1710 7939
528	0	0	Ki67+	 1729 8340
529	0	0	Ki67+	 1736 8179
530	0	0	Ki67+	 1739 7939
531	0	0	Ki67+	 1748 7864
532	0	0	Ki67+	 1749 7881
533	0	0	Ki67+	 1755 8152
534	0	0	Ki67+	 1761 8115
535	0	0	Ki67+	 1762 7987
536	0	0	Ki67+	 1768 8279
537	0	0	Ki67+	 1772 7937
538	0	0	Ki67+	 1772 8547
539	0	0	Ki67+	 1777 7894
540	0	0	Ki67+	 1778 7875
541	0	0	Ki67+	 1779 8168
542	0	0	Ki67+	 1784 8243
543	0	0	Ki67+	 1786 7959
544	0	0	Ki67+	 1792 8390
545	0	0	Ki67+	 1793 8286
546	0	0	Ki67+	 1797 7851
547	0	0	Ki67+	 1799 7972
548	0	0	Ki67+	 1803 8253
549	0	0	Ki67+	 1804 8440
550	0	0	Ki67+	 1808 8278
551	0	0	Ki67+	 1808 8323
552	0	0	Ki67+	 1812 8211
553	0	0	Ki67+	 1825 8238
554	0	0	Ki67+	 1825 8392
555	0	0	Ki67+	 1825 8470
556	0	0	Ki67+	 1827 8406
557	0	0	Ki67+	 1831 8308
558	0	0	Ki67+	 1832 8013
559	0	0	Ki67+	 1835 8428
560	0	0	Ki67+	 1839 8338
561	0	0	Ki67+	 1842 8277
562	0	0	Ki67+	 1843 7897
563	0	0	Ki67+	 1850 8377
564	0	0	Ki67+	 1852 8256
565	0	0	Ki67+	 1853 8331
566	0	0	Ki67+	 1853 8402
567	0	0	Ki67+	 1856 8200
568	0	0	Ki67+	 1858 7900
569	0	0	Ki67+	 1859 8448
570	0	0	Ki67+	 1860 8469
571	0	0	Ki67+	 1861 8308
572	0	0	Ki67+	 1862 7880
573	0	0	Ki67+	 1862 8359
574	0	0	Ki67+	 1867 7977
575	0	0	Ki67+	 1867 8282
576	0	0	Ki67+	 1874 7908
577	0	0	Ki67+	 1874 8425
578	0	0	Ki67+	 1877 8239
579	0	0	Ki67+	 1879 8394
580	0	0	Ki67+	 1879 8495
581	0	0	Ki67+	 1882 8193
582	0	0	Ki67+	 1883 8039
583	0	0	Ki67+	 1884 8162
584	0	0	Ki67+	 1892 8340
585	0	0	Ki67+	 1893 8297
586	0	0	Ki67+	 1894 8210
587	0	0	Ki67+	 1896 8376
588	0	0	Ki67+	 1903 7981
589	0	0	Ki67+	 1905 8241
590	0	0	Ki67+	 1906 8473
591	0	0	Ki67+	 1908 7923
592	0	0	Ki67+	 1909 8213
593	0	0	Ki67+	 1910 8327
594	0	0	Ki67+	 1912 8196
595	0	0	Ki67+	 1912 8494
596	0	0	Ki67+	 1914 8232
597	0	0	Ki67+	 1917 8301
598	0	0	Ki67+	 1929 8011
599	0	0	Ki67+	 1929 8257
600	0	0	Ki67+	 1933 8502
601	0	0	Ki67+	 1285 9105
602	0	0	Ki67+	 1295 9166
603	0	0	Ki67+	 1368 8942
604	0	0	Ki67+	 1377 8910
605	0	0	Ki67+	 1382 9152
606	0	0	Ki67+	 1394 8931
607	0	0	Ki67+	 1413 8922
608	0	0	Ki67+	 1427 8903
609	0	0	Ki67+	 1434 8785
610	0	0	Ki67+	 1441 8934
611	0	0	Ki67+	 1444 9083
612	0	0	Ki67+	 1447 9431
613	0	0	Ki67+	 1453 8959
614	0	0	Ki67+	 1459 9135
615	0	0	Ki67+	 1463 9079
616	0	0	Ki67+	 1464 9038
617	0	0	Ki67+	 1467 8918
618	0	0	Ki67+	 1473 9022
619	0	0	Ki67+	 1474 8906
620	0	0	Ki67+	 1481 8926
621	0	0	Ki67+	 1486 8938
622	0	0	Ki67+	 1486 9096
623	0	0	Ki67+	 1487 9047
624	0	0	Ki67+	 1507 8977
625	0	0	Ki67+	 1511 8829
626	0	0	Ki67+	 1519 9045
627	0	0	Ki67+	 1519 9088
628	0	0	Ki67+	 1523 9057
629	0	0	Ki67+	 1528 9008
630	0	0	Ki67+	 1536 8936
631	0	0	Ki67+	 1537 8962
632	0	0	Ki67+	 1541 8833
633	0	0	Ki67+	 1547 8704
634	0	0	Ki67+	 1547 9042
635	0	0	Ki67+	 1553 9136
636	0	0	Ki67+	 1554 9402
637	0	0	Ki67+	 1555 8949
638	0	0	Ki67+	 1561 8994
639	0	0	Ki67+	 1586 8960
640	0	0	Ki67+	 1598 8988
641	0	0	Ki67+	 1599 9203
642	0	0	Ki67+	 1603 8798
643	0	0	Ki67+	 1617 9147
644	0	0	Ki67+	 1622 8982
645	0	0	Ki67+	 1622 9190
646	0	0	Ki67+	 1633 8979
647	0	0	Ki67+	 1633 9153
648	0	0	Ki67+	 1643 8946
649	0	0	Ki67+	 1656 9014
650	0	0	Ki67+	 1659 9095
651	0	0	Ki67+	 1667 8959
652	0	0	Ki67+	 1668 8643
653	0	0	Ki67+	 1670 9043
654	0	0	Ki67+	 1701 8862
655	0	0	Ki67+	 1721 8931
656	0	0	Ki67+	 1738 8800
657	0	0	Ki67+	 1738 8843
658	0	0	Ki67+	 1740 8815
659	0	0	Ki67+	 1747 8919
660	0	0	Ki67+	 1755 8822
661	0	0	Ki67+	 1760 8779
662	0	0	Ki67+	 1760 9260
663	0	0	Ki67+	 1761 8754
664	0	0	Ki67+	 1773 8794
665	0	0	Ki67+	 1773 8842
666	0	0	Ki67+	 1773 8944
667	0	0	Ki67+	 1776 9133
668	0	0	Ki67+	 1780 8752
669	0	0	Ki67+	 1783 8841
670	0	0	Ki67+	 1783 8916
671	0	0	Ki67+	 1786 9422
672	0	0	Ki67+	 1790 8807
673	0	0	Ki67+	 1799 8793
674	0	0	Ki67+	 1804 8943
675	0	0	Ki67+	 1822 8940
676	0	0	Ki67+	 1822 9425
677	0	0	Ki67+	 1824 9408
678	0	0	Ki67+	 1847 8942
679	0	0	Ki67+	 1850 8762
680	0	0	Ki67+	 1850 8901
681	0	0	Ki67+	 1858 9381
682	0	0	Ki67+	 1862 9190
683	0	0	Ki67+	 1863 9416
684	0	0	Ki67+	 1869 8920
685	0	0	Ki67+	 1871 9436
686	0	0	Ki67+	 1873 8749
687	0	0	Ki67+	 1875 9190
688	0	0	Ki67+	 1885 8942
689	0	0	Ki67+	 1890 8693
690	0	0	Ki67+	 1892 8898
691	0	0	Ki67+	 1892 9401
692	0	0	Ki67+	 1897 8932
693	0	0	Ki67+	 1901 9083
694	0	0	Ki67+	 1902 8907
695	0	0	Ki67+	 1911 9356
696	0	0	Ki67+	 1917 9384
697	0	0	Ki67+	 1919 8764
698	0	0	Ki67+	 1927 8897
699	0	0	Ki67+	 1928 8659
700	0	0	Ki67+	 1931 8926
701	0	0	Ki67+	 1521 10058
702	0	0	Ki67+	 1530 9832
703	0	0	Ki67+	 1552 9792
704	0	0	Ki67+	 1575 9873
705	0	0	Ki67+	 1584 9609
706	0	0	Ki67+	 1585 9456
707	0	0	Ki67+	 1596 10099
708	0	0	Ki67+	 1600 9617
709	0	0	Ki67+	 1617 10195
710	0	0	Ki67+	 1631 9633
711	0	0	Ki67+	 1670 10194
712	0	0	Ki67+	 1672 9691
713	0	0	Ki67+	 1679 10114
714	0	0	Ki67+	 1689 10117
715	0	0	Ki67+	 1700 10195
716	0	0	Ki67+	 1701 9739
717	0	0	Ki67+	 1725 9503
718	0	0	Ki67+	 1726 10205
719	0	0	Ki67+	 1734 9517
720	0	0	Ki67+	 1740 9479
721	0	0	Ki67+	 1747 9445
722	0	0	Ki67+	 1747 9523
723	0	0	Ki67+	 1748 9470
724	0	0	Ki67+	 1750 10189
725	0	0	Ki67+	 1757 9496
726	0	0	Ki67+	 1763 9445
727	0	0	Ki67+	 1770 9493
728	0	0	Ki67+	 1775 9913
729	0	0	Ki67+	 1776 10185
730	0	0	Ki67+	 1779 9525
731	0	0	Ki67+	 1785 10238
732	0	0	Ki67+	 1786 9503
733	0	0	Ki67+	 1786 9900
734	0	0	Ki67+	 1787 9671
735	0	0	Ki67+	 1792 9455
736	0	0	Ki67+	 1793 9489
737	0	0	Ki67+	 1793 9692
738	0	0	Ki67+	 1798 9645
739	0	0	Ki67+	 1802 10192
740	0	0	Ki67+	 1804 9550
741	0	0	Ki67+	 1804 9608
742	0	0	Ki67+	 1807 9526
743	0	0	Ki67+	 1810 9472
744	0	0	Ki67+	 1811 9660
745	0	0	Ki67+	 1812 9507
746	0	0	Ki67+	 1814 9613
747	0	0	Ki67+	 1818 9688
748	0	0	Ki67+	 1818 9709
749	0	0	Ki67+	 1819 10207
750	0	0	Ki67+	 1820 9536
751	0	0	Ki67+	 1821 9637
752	0	0	Ki67+	 1822 9777
753	0	0	Ki67+	 1831 9787
754	0	0	Ki67+	 1832 9611
755	0	0	Ki67+	 1836 9450
756	0	0	Ki67+	 1836 9646
757	0	0	Ki67+	 1836 9770
758	0	0	Ki67+	 1838 9581
759	0	0	Ki67+	 1841 9467
760	0	0	Ki67+	 1841 9676
761	0	0	Ki67+	 1842 9536
762	0	0	Ki67+	 1842 9703
763	0	0	Ki67+	 1842 9928
764	0	0	Ki67+	 1843 9490
765	0	0	Ki67+	 1843 9748
766	0	0	Ki67+	 1851 9840
767	0	0	Ki67+	 1854 9669
768	0	0	Ki67+	 1857 9607
769	0	0	Ki67+	 1857 9772
770	0	0	Ki67+	 1859 9559
771	0	0	Ki67+	 1860 9729
772	0	0	Ki67+	 1862 10215
773	0	0	Ki67+	 1868 9795
774	0	0	Ki67+	 1872 9518
775	0	0	Ki67+	 1873 9748
776	0	0	Ki67+	 1874 9572
777	0	0	Ki67+	 1875 9661
778	0	0	Ki67+	 1875 9699
779	0	0	Ki67+	 1877 9475
780	0	0	Ki67+	 1877 9545
781	0	0	Ki67+	 1879 9686
782	0	0	Ki67+	 1880 9834
783	0	0	Ki67+	 1888 9774
784	0	0	Ki67+	 1892 9684
785	0	0	Ki67+	 1892 10233
786	0	0	Ki67+	 1895 9605
787	0	0	Ki67+	 1897 9733
788	0	0	Ki67+	 1899 9559
789	0	0	Ki67+	 1904 10205
790	0	0	Ki67+	 1908 9647
791	0	0	Ki67+	 1908 9700
792	0	0	Ki67+	 1909 9515
793	0	0	Ki67+	 1911 9481
794	0	0	Ki67+	 1911 9783
795	0	0	Ki67+	 1914 9576
796	0	0	Ki67+	 1918 9767
797	0	0	Ki67+	 1920 9731
798	0	0	Ki67+	 1927 9685
799	0	0	Ki67+	 1927 9825
800	0	0	Ki67+	 1928 9856
801	0	0	Ki67+	 1930 9475
802	0	0	Ki67+	 1932 9644
803	0	0	Ki67+	 1652 10288
804	0	0	Ki67+	 1670 10370
805	0	0	Ki67+	 1688 10353
806	0	0	Ki67+	 1721 10341
807	0	0	Ki67+	 1725 10366
808	0	0	Ki67+	 1747 10352
809	0	0	Ki67+	 1756 10387
810	0	0	Ki67+	 1758 10411
811	0	0	Ki67+	 1769 10450
812	0	0	Ki67+	 1834 10318
813	0	0	Ki67+	 1841 10246
814	0	0	Ki67+	 1847 10556
815	0	0	Ki67+	 1852 10271
816	0	0	Ki67+	 1858 10289
817	0	0	Ki67+	 1860 10705
818	0	0	Ki67+	 1862 10467
819	0	0	Ki67+	 1863 10502
820	0	0	Ki67+	 1867 10562
821	0	0	Ki67+	 1870 10597
822	0	0	Ki67+	 1878 10616
823	0	0	Ki67+	 1879 10300
824	0	0	Ki67+	 1883 10247
825	0	0	Ki67+	 1894 10536
826	0	0	Ki67+	 1895 10644
827	0	0	Ki67+	 1900 10321
828	0	0	Ki67+	 1900 10769
829	0	0	Ki67+	 1906 10445
830	0	0	Ki67+	 1917 10463
831	0	0	Ki67+	 1919 10251
832	0	0	Ki67+	 1920 10291
833	0	0	Ki67+	 1933 10308
834	0	0	Ki67+	 1926 11060
835	0	0	Ki67+	 2672 2852
836	0	0	Ki67+	 2212 3613
837	0	0	Ki67+	 2231 3582
838	0	0	Ki67+	 2238 3536
839	0	0	Ki67+	 2241 3691
840	0	0	Ki67+	 2242 3651
841	0	0	Ki67+	 2243 3744
842	0	0	Ki67+	 2248 3494
843	0	0	Ki67+	 2251 3677
844	0	0	Ki67+	 2254 3614
845	0	0	Ki67+	 2258 3775
846	0	0	Ki67+	 2262 3675
847	0	0	Ki67+	 2268 3571
848	0	0	Ki67+	 2273 3599
849	0	0	Ki67+	 2277 3661
850	0	0	Ki67+	 2278 3417
851	0	0	Ki67+	 2279 3617
852	0	0	Ki67+	 2283 3581
853	0	0	Ki67+	 2288 3511
854	0	0	Ki67+	 2298 3582
855	0	0	Ki67+	 2299 3643
856	0	0	Ki67+	 2302 3392
857	0	0	Ki67+	 2302 3442
858	0	0	Ki67+	 2304 3523
859	0	0	Ki67+	 2306 3557
860	0	0	Ki67+	 2311 3370
861	0	0	Ki67+	 2313 3424
862	0	0	Ki67+	 2313 3475
863	0	0	Ki67+	 2316 3527
864	0	0	Ki67+	 2319 3588
865	0	0	Ki67+	 2327 3388
866	0	0	Ki67+	 2336 3420
867	0	0	Ki67+	 2336 3680
868	0	0	Ki67+	 2340 3525
869	0	0	Ki67+	 2341 3311
870	0	0	Ki67+	 2342 3364
871	0	0	Ki67+	 2343 3438
872	0	0	Ki67+	 2345 3334
873	0	0	Ki67+	 2349 3518
874	0	0	Ki67+	 2350 3233
875	0	0	Ki67+	 2351 3401
876	0	0	Ki67+	 2355 3273
877	0	0	Ki67+	 2355 3500
878	0	0	Ki67+	 2356 3291
879	0	0	Ki67+	 2359 3412
880	0	0	Ki67+	 2363 3243
881	0	0	Ki67+	 2366 3211
882	0	0	Ki67+	 2368 3274
883	0	0	Ki67+	 2370 3317
884	0	0	Ki67+	 2372 3359
885	0	0	Ki67+	 2372 3501
886	0	0	Ki67+	 2373 3464
887	0	0	Ki67+	 2379 3247
888	0	0	Ki67+	 2386 3170
889	0	0	Ki67+	 2394 3308
890	0	0	Ki67+	 2396 3206
891	0	0	Ki67+	 2399 3252
892	0	0	Ki67+	 2399 3425
893	0	0	Ki67+	 2401 3483
894	0	0	Ki67+	 2402 3141
895	0	0	Ki67+	 2405 3289
896	0	0	Ki67+	 2412 3192
897	0	0	Ki67+	 2414 3215
898	0	0	Ki67+	 2419 3414
899	0	0	Ki67+	 2419 3443
900	0	0	Ki67+	 2421 3175
901	0	0	Ki67+	 2424 3119
902	0	0	Ki67+	 2424 3465
903	0	0	Ki67+	 2425 3269
904	0	0	Ki67+	 2426 3305
905	0	0	Ki67+	 2435 3419
906	0	0	Ki67+	 2440 3186
907	0	0	Ki67+	 2441 3215
908	0	0	Ki67+	 2445 3137
909	0	0	Ki67+	 2445 3197
910	0	0	Ki67+	 2448 3489
911	0	0	Ki67+	 2449 3453
912	0	0	Ki67+	 2454 3253
913	0	0	Ki67+	 2457 3125
914	0	0	Ki67+	 2461 3201
915	0	0	Ki67+	 2462 3531
916	0	0	Ki67+	 2463 3156
917	0	0	Ki67+	 2468 3480
918	0	0	Ki67+	 2471 3423
919	0	0	Ki67+	 2472 3499
920	0	0	Ki67+	 2476 3172
921	0	0	Ki67+	 2478 3230
922	0	0	Ki67+	 2478 3266
923	0	0	Ki67+	 2489 3502
924	0	0	Ki67+	 2494 3254
925	0	0	Ki67+	 2497 3459
926	0	0	Ki67+	 2498 3412
927	0	0	Ki67+	 2498 3531
928	0	0	Ki67+	 2506 3195
929	0	0	Ki67+	 2506 3388
930	0	0	Ki67+	 2506 3517
931	0	0	Ki67+	 2513 3571
932	0	0	Ki67+	 2515 3253
933	0	0	Ki67+	 2521 3604
934	0	0	Ki67+	 2522 3485
935	0	0	Ki67+	 2531 3553
936	0	0	Ki67+	 2534 3197
937	0	0	Ki67+	 2538 3590
938	0	0	Ki67+	 2543 3514
939	0	0	Ki67+	 2544 3182
940	0	0	Ki67+	 2544 3261
941	0	0	Ki67+	 2550 3379
942	0	0	Ki67+	 2550 3569
943	0	0	Ki67+	 2551 3226
944	0	0	Ki67+	 2553 3468
945	0	0	Ki67+	 2558 3192
946	0	0	Ki67+	 2558 3532
947	0	0	Ki67+	 2560 3623
948	0	0	Ki67+	 2562 3571
949	0	0	Ki67+	 2566 3597
950	0	0	Ki67+	 2569 3471
951	0	0	Ki67+	 2572 3242
952	0	0	Ki67+	 2579 3548
953	0	0	Ki67+	 2583 3729
954	0	0	Ki67+	 2587 3294
955	0	0	Ki67+	 2590 3259
956	0	0	Ki67+	 2591 3638
957	0	0	Ki67+	 2597 3534
958	0	0	Ki67+	 2600 3220
959	0	0	Ki67+	 2601 3589
960	0	0	Ki67+	 2603 3610
961	0	0	Ki67+	 2607 3560
962	0	0	Ki67+	 2611 3490
963	0	0	Ki67+	 2613 3298
964	0	0	Ki67+	 2617 3121
965	0	0	Ki67+	 2621 3569
966	0	0	Ki67+	 2624 3620
967	0	0	Ki67+	 2626 3203
968	0	0	Ki67+	 2629 3637
969	0	0	Ki67+	 2634 3296
970	0	0	Ki67+	 2637 3265
971	0	0	Ki67+	 2641 3520
972	0	0	Ki67+	 2642 3662
973	0	0	Ki67+	 2648 3595
974	0	0	Ki67+	 2649 3235
975	0	0	Ki67+	 2656 3554
976	0	0	Ki67+	 2660 3244
977	0	0	Ki67+	 2664 3311
978	0	0	Ki67+	 2668 3662
979	0	0	Ki67+	 2669 3178
980	0	0	Ki67+	 2676 3692
981	0	0	Ki67+	 2681 3267
982	0	0	Ki67+	 2681 3618
983	0	0	Ki67+	 2683 3221
984	0	0	Ki67+	 2683 3570
985	0	0	Ki67+	 2685 3177
986	0	0	Ki67+	 2697 3617
987	0	0	Ki67+	 2699 3231
988	0	0	Ki67+	 2704 3592
989	0	0	Ki67+	 2707 3758
990	0	0	Ki67+	 2710 3620
991	0	0	Ki67+	 2713 3667
992	0	0	Ki67+	 2716 3721
993	0	0	Ki67+	 2720 3311
994	0	0	Ki67+	 2726 3347
995	0	0	Ki67+	 2730 3634
996	0	0	Ki67+	 2731 3223
997	0	0	Ki67+	 1937 4414
998	0	0	Ki67+	 1937 4550
999	0	0	Ki67+	 1942 4311
1000	0	0	Ki67+	 1944 4526
1001	0	0	Ki67+	 1946 4380
1002	0	0	Ki67+	 1947 4511
1003	0	0	Ki67+	 1952 4284
1004	0	0	Ki67+	 1955 4351
1005	0	0	Ki67+	 1961 4511
1006	0	0	Ki67+	 1962 4420
1007	0	0	Ki67+	 1964 4455
1008	0	0	Ki67+	 1965 4322
1009	0	0	Ki67+	 1969 4246
1010	0	0	Ki67+	 1970 4301
1011	0	0	Ki67+	 1971 4480
1012	0	0	Ki67+	 1977 4431
1013	0	0	Ki67+	 1979 4276
1014	0	0	Ki67+	 1980 4304
1015	0	0	Ki67+	 1980 4377
1016	0	0	Ki67+	 1982 4223
1017	0	0	Ki67+	 1983 4207
1018	0	0	Ki67+	 1983 4467
1019	0	0	Ki67+	 1986 4337
1020	0	0	Ki67+	 2000 4258
1021	0	0	Ki67+	 2002 4295
1022	0	0	Ki67+	 2006 4544
1023	0	0	Ki67+	 2012 4230
1024	0	0	Ki67+	 2013 4205
1025	0	0	Ki67+	 2016 4383
1026	0	0	Ki67+	 2020 4349
1027	0	0	Ki67+	 2021 4363
1028	0	0	Ki67+	 2022 4531
1029	0	0	Ki67+	 2024 4326
1030	0	0	Ki67+	 2029 4177
1031	0	0	Ki67+	 2031 4494
1032	0	0	Ki67+	 2036 4265
1033	0	0	Ki67+	 2037 4360
1034	0	0	Ki67+	 2038 4136
1035	0	0	Ki67+	 2047 4232
1036	0	0	Ki67+	 2051 4539
1037	0	0	Ki67+	 2053 4213
1038	0	0	Ki67+	 2057 4099
1039	0	0	Ki67+	 2058 4168
1040	0	0	Ki67+	 2068 4284
1041	0	0	Ki67+	 2068 4538
1042	0	0	Ki67+	 2070 4108
1043	0	0	Ki67+	 2074 4136
1044	0	0	Ki67+	 2078 4094
1045	0	0	Ki67+	 2080 4233
1046	0	0	Ki67+	 2081 4261
1047	0	0	Ki67+	 2082 4191
1048	0	0	Ki67+	 2085 4551
1049	0	0	Ki67+	 2088 4152
1050	0	0	Ki67+	 2091 4088
1051	0	0	Ki67+	 2094 4051
1052	0	0	Ki67+	 2094 4118
1053	0	0	Ki67+	 2097 4552
1054	0	0	Ki67+	 2110 4109
1055	0	0	Ki67+	 2113 4069
1056	0	0	Ki67+	 2116 4121
1057	0	0	Ki67+	 2123 4098
1058	0	0	Ki67+	 2128 4016
1059	0	0	Ki67+	 2138 4188
1060	0	0	Ki67+	 2139 4070
1061	0	0	Ki67+	 2143 4209
1062	0	0	Ki67+	 2149 4081
1063	0	0	Ki67+	 2154 4052
1064	0	0	Ki67+	 2154 4130
1065	0	0	Ki67+	 2158 4180
1066	0	0	Ki67+	 2166 3877
1067	0	0	Ki67+	 2170 4086
1068	0	0	Ki67+	 2170 4210
1069	0	0	Ki67+	 2178 4054
1070	0	0	Ki67+	 2178 4117
1071	0	0	Ki67+	 2184 3837
1072	0	0	Ki67+	 2199 4242
1073	0	0	Ki67+	 2200 3858
1074	0	0	Ki67+	 2201 4160
1075	0	0	Ki67+	 2202 4213
1076	0	0	Ki67+	 2206 4024
1077	0	0	Ki67+	 2210 4131
1078	0	0	Ki67+	 2210 4246
1079	0	0	Ki67+	 2211 3823
1080	0	0	Ki67+	 2211 3927
1081	0	0	Ki67+	 2214 4014
1082	0	0	Ki67+	 2214 4118
1083	0	0	Ki67+	 2216 3856
1084	0	0	Ki67+	 2218 3874
1085	0	0	Ki67+	 2219 3795
1086	0	0	Ki67+	 2222 4066
1087	0	0	Ki67+	 2223 3916
1088	0	0	Ki67+	 2223 4178
1089	0	0	Ki67+	 2224 3955
1090	0	0	Ki67+	 2226 4151
1091	0	0	Ki67+	 2230 4047
1092	0	0	Ki67+	 2231 4016
1093	0	0	Ki67+	 2233 3840
1094	0	0	Ki67+	 2238 3961
1095	0	0	Ki67+	 2241 4040
1096	0	0	Ki67+	 2243 3864
1097	0	0	Ki67+	 2244 4212
1098	0	0	Ki67+	 2246 3894
1099	0	0	Ki67+	 2248 3836
1100	0	0	Ki67+	 2251 3790
1101	0	0	Ki67+	 2251 3974
1102	0	0	Ki67+	 2251 4064
1103	0	0	Ki67+	 2251 4124
1104	0	0	Ki67+	 2254 3927
1105	0	0	Ki67+	 2255 4179
1106	0	0	Ki67+	 2257 4104
1107	0	0	Ki67+	 2258 3823
1108	0	0	Ki67+	 2262 4152
1109	0	0	Ki67+	 2263 3842
1110	0	0	Ki67+	 2264 3978
1111	0	0	Ki67+	 2267 3956
1112	0	0	Ki67+	 2270 3855
1113	0	0	Ki67+	 2272 3792
1114	0	0	Ki67+	 2272 3925
1115	0	0	Ki67+	 2275 3913
1116	0	0	Ki67+	 2278 3900
1117	0	0	Ki67+	 2279 4191
1118	0	0	Ki67+	 2280 4059
1119	0	0	Ki67+	 2284 3942
1120	0	0	Ki67+	 2289 4107
1121	0	0	Ki67+	 2289 4265
1122	0	0	Ki67+	 2293 3988
1123	0	0	Ki67+	 2294 4024
1124	0	0	Ki67+	 2295 3854
1125	0	0	Ki67+	 2295 4089
1126	0	0	Ki67+	 2296 3959
1127	0	0	Ki67+	 2305 4133
1128	0	0	Ki67+	 2305 4268
1129	0	0	Ki67+	 2309 4255
1130	0	0	Ki67+	 2313 4202
1131	0	0	Ki67+	 2315 4167
1132	0	0	Ki67+	 2317 4013
1133	0	0	Ki67+	 2322 4215
1134	0	0	Ki67+	 2325 4262
1135	0	0	Ki67+	 2326 4141
1136	0	0	Ki67+	 2334 3974
1137	0	0	Ki67+	 2336 4009
1138	0	0	Ki67+	 2338 3863
1139	0	0	Ki67+	 2339 4293
1140	0	0	Ki67+	 2340 4322
1141	0	0	Ki67+	 2345 3955
1142	0	0	Ki67+	 2345 4195
1143	0	0	Ki67+	 2347 3830
1144	0	0	Ki67+	 2347 4230
1145	0	0	Ki67+	 2351 4000
1146	0	0	Ki67+	 2354 3987
1147	0	0	Ki67+	 2355 4159
1148	0	0	Ki67+	 2356 4021
1149	0	0	Ki67+	 2359 3931
1150	0	0	Ki67+	 2361 3848
1151	0	0	Ki67+	 2362 4337
1152	0	0	Ki67+	 2364 4056
1153	0	0	Ki67+	 2365 4203
1154	0	0	Ki67+	 2372 3877
1155	0	0	Ki67+	 2379 4172
1156	0	0	Ki67+	 2380 4327
1157	0	0	Ki67+	 2383 4254
1158	0	0	Ki67+	 2384 3982
1159	0	0	Ki67+	 2385 3935
1160	0	0	Ki67+	 2392 4041
1161	0	0	Ki67+	 2394 4012
1162	0	0	Ki67+	 2394 4224
1163	0	0	Ki67+	 2397 4213
1164	0	0	Ki67+	 2403 3933
1165	0	0	Ki67+	 2405 3873
1166	0	0	Ki67+	 2408 4247
1167	0	0	Ki67+	 2409 4164
1168	0	0	Ki67+	 2410 4339
1169	0	0	Ki67+	 2412 4368
1170	0	0	Ki67+	 2413 4236
1171	0	0	Ki67+	 2417 4179
1172	0	0	Ki67+	 2422 4266
1173	0	0	Ki67+	 2427 3975
1174	0	0	Ki67+	 2429 4250
1175	0	0	Ki67+	 2432 4044
1176	0	0	Ki67+	 2433 4213
1177	0	0	Ki67+	 2435 4092
1178	0	0	Ki67+	 2443 4006
1179	0	0	Ki67+	 2444 4380
1180	0	0	Ki67+	 2447 4233
1181	0	0	Ki67+	 2448 4358
1182	0	0	Ki67+	 2449 4174
1183	0	0	Ki67+	 2453 3910
1184	0	0	Ki67+	 2454 4267
1185	0	0	Ki67+	 2455 3943
1186	0	0	Ki67+	 2455 4387
1187	0	0	Ki67+	 2456 3975
1188	0	0	Ki67+	 2461 3865
1189	0	0	Ki67+	 2468 4208
1190	0	0	Ki67+	 2471 4284
1191	0	0	Ki67+	 2471 4547
1192	0	0	Ki67+	 2478 3998
1193	0	0	Ki67+	 2478 4207
1194	0	0	Ki67+	 2479 4269
1195	0	0	Ki67+	 2479 4407
1196	0	0	Ki67+	 2480 3969
1197	0	0	Ki67+	 2481 4233
1198	0	0	Ki67+	 2481 4373
1199	0	0	Ki67+	 2486 4188
1200	0	0	Ki67+	 2487 3927
1201	0	0	Ki67+	 2489 4053
1202	0	0	Ki67+	 2490 4354
1203	0	0	Ki67+	 2491 3940
1204	0	0	Ki67+	 2491 4271
1205	0	0	Ki67+	 2499 3971
1206	0	0	Ki67+	 2500 4306
1207	0	0	Ki67+	 2505 4395
1208	0	0	Ki67+	 2509 4212
1209	0	0	Ki67+	 2511 3977
1210	0	0	Ki67+	 2516 4227
1211	0	0	Ki67+	 2519 4264
1212	0	0	Ki67+	 2520 3933
1213	0	0	Ki67+	 2522 4385
1214	0	0	Ki67+	 2526 3947
1215	0	0	Ki67+	 2529 4372
1216	0	0	Ki67+	 2532 4235
1217	0	0	Ki67+	 2534 4210
1218	0	0	Ki67+	 2541 4262
1219	0	0	Ki67+	 2544 4329
1220	0	0	Ki67+	 2549 4077
1221	0	0	Ki67+	 2549 4402
1222	0	0	Ki67+	 2553 3992
1223	0	0	Ki67+	 2556 4367
1224	0	0	Ki67+	 2558 3959
1225	0	0	Ki67+	 2560 4308
1226	0	0	Ki67+	 2564 4225
1227	0	0	Ki67+	 2569 3982
1228	0	0	Ki67+	 2572 4411
1229	0	0	Ki67+	 2573 4269
1230	0	0	Ki67+	 2589 3965
1231	0	0	Ki67+	 2591 3879
1232	0	0	Ki67+	 2591 4382
1233	0	0	Ki67+	 2594 4275
1234	0	0	Ki67+	 2598 4426
1235	0	0	Ki67+	 2600 4226
1236	0	0	Ki67+	 2602 4456
1237	0	0	Ki67+	 2603 4328
1238	0	0	Ki67+	 2605 4252
1239	0	0	Ki67+	 2605 4354
1240	0	0	Ki67+	 2611 4398
1241	0	0	Ki67+	 2616 4276
1242	0	0	Ki67+	 2617 3972
1243	0	0	Ki67+	 2617 4373
1244	0	0	Ki67+	 2621 4447
1245	0	0	Ki67+	 2627 3962
1246	0	0	Ki67+	 2629 4348
1247	0	0	Ki67+	 2635 4390
1248	0	0	Ki67+	 2636 4242
1249	0	0	Ki67+	 2637 4298
1250	0	0	Ki67+	 2643 4468
1251	0	0	Ki67+	 2649 4222
1252	0	0	Ki67+	 2650 4411
1253	0	0	Ki67+	 2654 4259
1254	0	0	Ki67+	 2662 4377
1255	0	0	Ki67+	 2666 4494
1256	0	0	Ki67+	 2668 3967
1257	0	0	Ki67+	 2674 3998
1258	0	0	Ki67+	 2678 4216
1259	0	0	Ki67+	 2679 4299
1260	0	0	Ki67+	 2685 4392
1261	0	0	Ki67+	 2687 4263
1262	0	0	Ki67+	 2687 4379
1263	0	0	Ki67+	 2695 4241
1264	0	0	Ki67+	 2699 4513
1265	0	0	Ki67+	 2709 4237
1266	0	0	Ki67+	 2710 4375
1267	0	0	Ki67+	 2712 4555
1268	0	0	Ki67+	 2717 3990
1269	0	0	Ki67+	 2719 4220
1270	0	0	Ki67+	 2719 4271
1271	0	0	Ki67+	 2721 3850
1272	0	0	Ki67+	 2721 4426
1273	0	0	Ki67+	 2722 4345
1274	0	0	Ki67+	 2724 4529
1275	0	0	Ki67+	 2726 4503
1276	0	0	Ki67+	 2728 4566
1277	0	0	Ki67+	 2731 3806
1278	0	0	Ki67+	 1938 5166
1279	0	0	Ki67+	 1939 4930
1280	0	0	Ki67+	 1942 5073
1281	0	0	Ki67+	 1944 5129
1282	0	0	Ki67+	 1949 4777
1283	0	0	Ki67+	 1950 4971
1284	0	0	Ki67+	 1950 5098
1285	0	0	Ki67+	 1954 5084
1286	0	0	Ki67+	 1962 5200
1287	0	0	Ki67+	 1964 5057
1288	0	0	Ki67+	 1965 4755
1289	0	0	Ki67+	 1965 5139
1290	0	0	Ki67+	 1966 4893
1291	0	0	Ki67+	 1968 5026
1292	0	0	Ki67+	 1972 4788
1293	0	0	Ki67+	 1975 4817
1294	0	0	Ki67+	 1977 5149
1295	0	0	Ki67+	 1980 4769
1296	0	0	Ki67+	 1983 4836
1297	0	0	Ki67+	 1991 5175
1298	0	0	Ki67+	 1997 4874
1299	0	0	Ki67+	 1999 4779
1300	0	0	Ki67+	 2004 5217
1301	0	0	Ki67+	 2006 4903
1302	0	0	Ki67+	 2006 4929
1303	0	0	Ki67+	 2007 5138
1304	0	0	Ki67+	 2008 5064
1305	0	0	Ki67+	 2012 5024
1306	0	0	Ki67+	 2013 5241
1307	0	0	Ki67+	 2015 4868
1308	0	0	Ki67+	 2022 5182
1309	0	0	Ki67+	 2023 4810
1310	0	0	Ki67+	 2023 4969
1311	0	0	Ki67+	 2026 4843
1312	0	0	Ki67+	 2027 4914
1313	0	0	Ki67+	 2027 5007
1314	0	0	Ki67+	 2027 5105
1315	0	0	Ki67+	 2028 4947
1316	0	0	Ki67+	 2030 4887
1317	0	0	Ki67+	 2034 5233
1318	0	0	Ki67+	 2035 4804
1319	0	0	Ki67+	 2040 4934
1320	0	0	Ki67+	 2040 5213
1321	0	0	Ki67+	 2045 5148
1322	0	0	Ki67+	 2047 5090
1323	0	0	Ki67+	 2048 5183
1324	0	0	Ki67+	 2051 5207
1325	0	0	Ki67+	 2057 4857
1326	0	0	Ki67+	 2057 5083
1327	0	0	Ki67+	 2058 4907
1328	0	0	Ki67+	 2059 4978
1329	0	0	Ki67+	 2059 5125
1330	0	0	Ki67+	 2060 4845
1331	0	0	Ki67+	 2060 4956
1332	0	0	Ki67+	 2061 4868
1333	0	0	Ki67+	 2061 5227
1334	0	0	Ki67+	 2066 4944
1335	0	0	Ki67+	 2068 5035
1336	0	0	Ki67+	 2070 4630
1337	0	0	Ki67+	 2073 4888
1338	0	0	Ki67+	 2075 4833
1339	0	0	Ki67+	 2075 4983
1340	0	0	Ki67+	 2076 5239
1341	0	0	Ki67+	 2077 5254
1342	0	0	Ki67+	 2078 5196
1343	0	0	Ki67+	 2083 4911
1344	0	0	Ki67+	 2086 5271
1345	0	0	Ki67+	 2087 4851
1346	0	0	Ki67+	 2090 4966
1347	0	0	Ki67+	 2093 4874
1348	0	0	Ki67+	 2094 5024
1349	0	0	Ki67+	 2094 5205
1350	0	0	Ki67+	 2096 4925
1351	0	0	Ki67+	 2096 4947
1352	0	0	Ki67+	 2102 5269
1353	0	0	Ki67+	 2109 4929
1354	0	0	Ki67+	 2111 5171
1355	0	0	Ki67+	 2113 4864
1356	0	0	Ki67+	 2113 5011
1357	0	0	Ki67+	 2114 4988
1358	0	0	Ki67+	 2125 4887
1359	0	0	Ki67+	 2128 4872
1360	0	0	Ki67+	 2130 5165
1361	0	0	Ki67+	 2130 5230
1362	0	0	Ki67+	 2133 4930
1363	0	0	Ki67+	 2134 5035
1364	0	0	Ki67+	 2141 5250
1365	0	0	Ki67+	 2142 5304
1366	0	0	Ki67+	 2144 4751
1367	0	0	Ki67+	 2144 5287
1368	0	0	Ki67+	 2145 4985
1369	0	0	Ki67+	 2150 5187
1370	0	0	Ki67+	 2156 4957
1371	0	0	Ki67+	 2157 5215
1372	0	0	Ki67+	 2159 5175
1373	0	0	Ki67+	 2160 4905
1374	0	0	Ki67+	 2160 5017
1375	0	0	Ki67+	 2162 4614
1376	0	0	Ki67+	 2168 4865
1377	0	0	Ki67+	 2170 4696
1378	0	0	Ki67+	 2174 4851
1379	0	0	Ki67+	 2175 5266
1380	0	0	Ki67+	 2179 5154
1381	0	0	Ki67+	 2182 4958
1382	0	0	Ki67+	 2184 4892
1383	0	0	Ki67+	 2189 4934
1384	0	0	Ki67+	 2190 4882
1385	0	0	Ki67+	 2198 5196
1386	0	0	Ki67+	 2198 5218
1387	0	0	Ki67+	 2199 4990
1388	0	0	Ki67+	 2202 5102
1389	0	0	Ki67+	 2204 4849
1390	0	0	Ki67+	 2206 4701
1391	0	0	Ki67+	 2206 4717
1392	0	0	Ki67+	 2206 5340
1393	0	0	Ki67+	 2211 5307
1394	0	0	Ki67+	 2212 5011
1395	0	0	Ki67+	 2213 5320
1396	0	0	Ki67+	 2216 4973
1397	0	0	Ki67+	 2220 5263
1398	0	0	Ki67+	 2220 5299
1399	0	0	Ki67+	 2221 4874
1400	0	0	Ki67+	 2223 4902
1401	0	0	Ki67+	 2223 5340
1402	0	0	Ki67+	 2228 4755
1403	0	0	Ki67+	 2228 4953
1404	0	0	Ki67+	 2229 4845
1405	0	0	Ki67+	 2230 5330
1406	0	0	Ki67+	 2231 4934
1407	0	0	Ki67+	 2234 5092
1408	0	0	Ki67+	 2235 5134
1409	0	0	Ki67+	 2237 5224
1410	0	0	Ki67+	 2238 5123
1411	0	0	Ki67+	 2241 4985
1412	0	0	Ki67+	 2243 4947
1413	0	0	Ki67+	 2247 5171
1414	0	0	Ki67+	 2250 4924
1415	0	0	Ki67+	 2260 5354
1416	0	0	Ki67+	 2261 4899
1417	0	0	Ki67+	 2264 4936
1418	0	0	Ki67+	 2267 4810
1419	0	0	Ki67+	 2268 5079
1420	0	0	Ki67+	 2272 5126
1421	0	0	Ki67+	 2274 5152
1422	0	0	Ki67+	 2275 5008
1423	0	0	Ki67+	 2277 4932
1424	0	0	Ki67+	 2278 5095
1425	0	0	Ki67+	 2279 5176
1426	0	0	Ki67+	 2289 5335
1427	0	0	Ki67+	 2291 5367
1428	0	0	Ki67+	 2296 5190
1429	0	0	Ki67+	 2297 5353
1430	0	0	Ki67+	 2299 5055
1431	0	0	Ki67+	 2300 5099
1432	0	0	Ki67+	 2306 5135
1433	0	0	Ki67+	 2310 5158
1434	0	0	Ki67+	 2310 5354
1435	0	0	Ki67+	 2315 5332
1436	0	0	Ki67+	 2316 5252
1437	0	0	Ki67+	 2319 4953
1438	0	0	Ki67+	 2323 5083
1439	0	0	Ki67+	 2325 5202
1440	0	0	Ki67+	 2331 5182
1441	0	0	Ki67+	 2332 5112
1442	0	0	Ki67+	 2334 5338
1443	0	0	Ki67+	 2337 5144
1444	0	0	Ki67+	 2337 5171
1445	0	0	Ki67+	 2339 4708
1446	0	0	Ki67+	 2347 5128
1447	0	0	Ki67+	 2349 5093
1448	0	0	Ki67+	 2350 5071
1449	0	0	Ki67+	 2351 5153
1450	0	0	Ki67+	 2352 4817
1451	0	0	Ki67+	 2352 4997
1452	0	0	Ki67+	 2354 4896
1453	0	0	Ki67+	 2354 5262
1454	0	0	Ki67+	 2358 5162
1455	0	0	Ki67+	 2363 4785
1456	0	0	Ki67+	 2363 5097
1457	0	0	Ki67+	 2363 5185
1458	0	0	Ki67+	 2366 5073
1459	0	0	Ki67+	 2367 5151
1460	0	0	Ki67+	 2367 5237
1461	0	0	Ki67+	 2369 5269
1462	0	0	Ki67+	 2371 4737
1463	0	0	Ki67+	 2377 5022
1464	0	0	Ki67+	 2385 5007
1465	0	0	Ki67+	 2387 5138
1466	0	0	Ki67+	 2393 5360
1467	0	0	Ki67+	 2395 4703
1468	0	0	Ki67+	 2396 5309
1469	0	0	Ki67+	 2397 5256
1470	0	0	Ki67+	 2400 5055
1471	0	0	Ki67+	 2407 5183
1472	0	0	Ki67+	 2410 5370
1473	0	0	Ki67+	 2415 4749
1474	0	0	Ki67+	 2416 5023
1475	0	0	Ki67+	 2425 5057
1476	0	0	Ki67+	 2426 4968
1477	0	0	Ki67+	 2430 5125
1478	0	0	Ki67+	 2437 5173
1479	0	0	Ki67+	 2441 4778
1480	0	0	Ki67+	 2445 4951
1481	0	0	Ki67+	 2448 4892
1482	0	0	Ki67+	 2448 5152
1483	0	0	Ki67+	 2450 5056
1484	0	0	Ki67+	 2450 5264
1485	0	0	Ki67+	 2454 5130
1486	0	0	Ki67+	 2465 5198
1487	0	0	Ki67+	 2466 4829
1488	0	0	Ki67+	 2467 5104
1489	0	0	Ki67+	 2471 5368
1490	0	0	Ki67+	 2472 5021
1491	0	0	Ki67+	 2473 5043
1492	0	0	Ki67+	 2475 5002
1493	0	0	Ki67+	 2475 5232
1494	0	0	Ki67+	 2475 5302
1495	0	0	Ki67+	 2479 5032
1496	0	0	Ki67+	 2483 4959
1497	0	0	Ki67+	 2488 4985
1498	0	0	Ki67+	 2498 5332
1499	0	0	Ki67+	 2500 5233
1500	0	0	Ki67+	 2503 5135
1501	0	0	Ki67+	 2509 5194
1502	0	0	Ki67+	 2509 5297
1503	0	0	Ki67+	 2512 5174
1504	0	0	Ki67+	 2521 5055
1505	0	0	Ki67+	 2528 5241
1506	0	0	Ki67+	 2531 5309
1507	0	0	Ki67+	 2533 5145
1508	0	0	Ki67+	 2534 5273
1509	0	0	Ki67+	 2538 5346
1510	0	0	Ki67+	 2540 5035
1511	0	0	Ki67+	 2545 5007
1512	0	0	Ki67+	 2546 5176
1513	0	0	Ki67+	 2557 5202
1514	0	0	Ki67+	 2561 5092
1515	0	0	Ki67+	 2562 5291
1516	0	0	Ki67+	 2567 5261
1517	0	0	Ki67+	 2570 5238
1518	0	0	Ki67+	 2572 5014
1519	0	0	Ki67+	 2580 5184
1520	0	0	Ki67+	 2586 5373
1521	0	0	Ki67+	 2587 5102
1522	0	0	Ki67+	 2589 5024
1523	0	0	Ki67+	 2593 5166
1524	0	0	Ki67+	 2594 5202
1525	0	0	Ki67+	 2595 5255
1526	0	0	Ki67+	 2596 5115
1527	0	0	Ki67+	 2597 5217
1528	0	0	Ki67+	 2605 5285
1529	0	0	Ki67+	 2606 5361
1530	0	0	Ki67+	 2611 5051
1531	0	0	Ki67+	 2612 5160
1532	0	0	Ki67+	 2617 5083
1533	0	0	Ki67+	 2617 5185
1534	0	0	Ki67+	 2620 5209
1535	0	0	Ki67+	 2624 4671
1536	0	0	Ki67+	 2627 5047
1537	0	0	Ki67+	 2632 5124
1538	0	0	Ki67+	 2643 4650
1539	0	0	Ki67+	 2647 5240
1540	0	0	Ki67+	 2651 5133
1541	0	0	Ki67+	 2651 5338
1542	0	0	Ki67+	 2654 4655
1543	0	0	Ki67+	 2658 5109
1544	0	0	Ki67+	 2658 5297
1545	0	0	Ki67+	 2661 5171
1546	0	0	Ki67+	 2661 5201
1547	0	0	Ki67+	 2666 5234
1548	0	0	Ki67+	 2668 5094
1549	0	0	Ki67+	 2671 5254
1550	0	0	Ki67+	 2674 5197
1551	0	0	Ki67+	 2676 5077
1552	0	0	Ki67+	 2681 5314
1553	0	0	Ki67+	 2694 5245
1554	0	0	Ki67+	 2696 5105
1555	0	0	Ki67+	 2704 4582
1556	0	0	Ki67+	 2707 5086
1557	0	0	Ki67+	 2722 5209
1558	0	0	Ki67+	 2723 5057
1559	0	0	Ki67+	 2723 5143
1560	0	0	Ki67+	 2734 4976
1561	0	0	Ki67+	 1938 5650
1562	0	0	Ki67+	 1939 5632
1563	0	0	Ki67+	 1941 5805
1564	0	0	Ki67+	 1945 5831
1565	0	0	Ki67+	 1946 5530
1566	0	0	Ki67+	 1951 5691
1567	0	0	Ki67+	 1952 5981
1568	0	0	Ki67+	 1954 5894
1569	0	0	Ki67+	 1954 6175
1570	0	0	Ki67+	 1955 5770
1571	0	0	Ki67+	 1961 5808
1572	0	0	Ki67+	 1961 6155
1573	0	0	Ki67+	 1962 5661
1574	0	0	Ki67+	 1962 5723
1575	0	0	Ki67+	 1962 5854
1576	0	0	Ki67+	 1969 5626
1577	0	0	Ki67+	 1970 5909
1578	0	0	Ki67+	 1971 6174
1579	0	0	Ki67+	 1972 5501
1580	0	0	Ki67+	 1973 5606
1581	0	0	Ki67+	 1977 5540
1582	0	0	Ki67+	 1978 5719
1583	0	0	Ki67+	 1989 5778
1584	0	0	Ki67+	 1994 5881
1585	0	0	Ki67+	 1994 5895
1586	0	0	Ki67+	 1995 5930
1587	0	0	Ki67+	 1996 5591
1588	0	0	Ki67+	 1996 5650
1589	0	0	Ki67+	 1998 5737
1590	0	0	Ki67+	 1999 5693
1591	0	0	Ki67+	 2001 5630
1592	0	0	Ki67+	 2002 5754
1593	0	0	Ki67+	 2009 5535
1594	0	0	Ki67+	 2009 5924
1595	0	0	Ki67+	 2010 5514
1596	0	0	Ki67+	 2018 5620
1597	0	0	Ki67+	 2021 5530
1598	0	0	Ki67+	 2021 5930
1599	0	0	Ki67+	 2022 5402
1600	0	0	Ki67+	 2022 5754
1601	0	0	Ki67+	 2030 5590
1602	0	0	Ki67+	 2031 5878
1603	0	0	Ki67+	 2033 5671
1604	0	0	Ki67+	 2036 5544
1605	0	0	Ki67+	 2036 5683
1606	0	0	Ki67+	 2038 5693
1607	0	0	Ki67+	 2038 5912
1608	0	0	Ki67+	 2053 5548
1609	0	0	Ki67+	 2058 5947
1610	0	0	Ki67+	 2065 5910
1611	0	0	Ki67+	 2066 5626
1612	0	0	Ki67+	 2067 5685
1613	0	0	Ki67+	 2068 5559
1614	0	0	Ki67+	 2068 5886
1615	0	0	Ki67+	 2075 5843
1616	0	0	Ki67+	 2076 5918
1617	0	0	Ki67+	 2077 5985
1618	0	0	Ki67+	 2078 5602
1619	0	0	Ki67+	 2078 5652
1620	0	0	Ki67+	 2081 5678
1621	0	0	Ki67+	 2085 5774
1622	0	0	Ki67+	 2086 5551
1623	0	0	Ki67+	 2087 5590
1624	0	0	Ki67+	 2090 5889
1625	0	0	Ki67+	 2091 5812
1626	0	0	Ki67+	 2092 5654
1627	0	0	Ki67+	 2095 5624
1628	0	0	Ki67+	 2098 5863
1629	0	0	Ki67+	 2098 5952
1630	0	0	Ki67+	 2100 5579
1631	0	0	Ki67+	 2101 5969
1632	0	0	Ki67+	 2105 5626
1633	0	0	Ki67+	 2107 5922
1634	0	0	Ki67+	 2123 5808
1635	0	0	Ki67+	 2123 5877
1636	0	0	Ki67+	 2131 5598
1637	0	0	Ki67+	 2131 5912
1638	0	0	Ki67+	 2133 5665
1639	0	0	Ki67+	 2133 5960
1640	0	0	Ki67+	 2136 6016
1641	0	0	Ki67+	 2139 5629
1642	0	0	Ki67+	 2141 5705
1643	0	0	Ki67+	 2146 5584
1644	0	0	Ki67+	 2146 5908
1645	0	0	Ki67+	 2153 5993
1646	0	0	Ki67+	 2154 5818
1647	0	0	Ki67+	 2157 5915
1648	0	0	Ki67+	 2161 5651
1649	0	0	Ki67+	 2173 5849
1650	0	0	Ki67+	 2175 5633
1651	0	0	Ki67+	 2176 6019
1652	0	0	Ki67+	 2177 5679
1653	0	0	Ki67+	 2179 5576
1654	0	0	Ki67+	 2181 5723
1655	0	0	Ki67+	 2184 6004
1656	0	0	Ki67+	 2190 5694
1657	0	0	Ki67+	 2192 6045
1658	0	0	Ki67+	 2196 5851
1659	0	0	Ki67+	 2202 5612
1660	0	0	Ki67+	 2204 5896
1661	0	0	Ki67+	 2208 5829
1662	0	0	Ki67+	 2210 6017
1663	0	0	Ki67+	 2212 6116
1664	0	0	Ki67+	 2214 5717
1665	0	0	Ki67+	 2219 5600
1666	0	0	Ki67+	 2227 5860
1667	0	0	Ki67+	 2228 5959
1668	0	0	Ki67+	 2229 5617
1669	0	0	Ki67+	 2231 6037
1670	0	0	Ki67+	 2235 5689
1671	0	0	Ki67+	 2237 5830
1672	0	0	Ki67+	 2239 5462
1673	0	0	Ki67+	 2240 5590
1674	0	0	Ki67+	 2243 5495
1675	0	0	Ki67+	 2246 6087
1676	0	0	Ki67+	 2250 5992
1677	0	0	Ki67+	 2253 6121
1678	0	0	Ki67+	 2262 5702
1679	0	0	Ki67+	 2264 5609
1680	0	0	Ki67+	 2264 5627
1681	0	0	Ki67+	 2264 5941
1682	0	0	Ki67+	 2266 5822
1683	0	0	Ki67+	 2268 6001
1684	0	0	Ki67+	 2274 6138
1685	0	0	Ki67+	 2275 5858
1686	0	0	Ki67+	 2281 5551
1687	0	0	Ki67+	 2284 6104
1688	0	0	Ki67+	 2285 5842
1689	0	0	Ki67+	 2286 5814
1690	0	0	Ki67+	 2288 6138
1691	0	0	Ki67+	 2289 5594
1692	0	0	Ki67+	 2289 6086
1693	0	0	Ki67+	 2292 5999
1694	0	0	Ki67+	 2294 5716
1695	0	0	Ki67+	 2296 5801
1696	0	0	Ki67+	 2296 6148
1697	0	0	Ki67+	 2301 6033
1698	0	0	Ki67+	 2306 6148
1699	0	0	Ki67+	 2307 5620
1700	0	0	Ki67+	 2307 6110
1701	0	0	Ki67+	 2308 5603
1702	0	0	Ki67+	 2313 6134
1703	0	0	Ki67+	 2316 5830
1704	0	0	Ki67+	 2325 5813
1705	0	0	Ki67+	 2326 5613
1706	0	0	Ki67+	 2326 5638
1707	0	0	Ki67+	 2326 5845
1708	0	0	Ki67+	 2326 6152
1709	0	0	Ki67+	 2327 6000
1710	0	0	Ki67+	 2329 5721
1711	0	0	Ki67+	 2332 6164
1712	0	0	Ki67+	 2338 5846
1713	0	0	Ki67+	 2338 6130
1714	0	0	Ki67+	 2340 6073
1715	0	0	Ki67+	 2342 5721
1716	0	0	Ki67+	 2343 5653
1717	0	0	Ki67+	 2345 5603
1718	0	0	Ki67+	 2347 5957
1719	0	0	Ki67+	 2352 5873
1720	0	0	Ki67+	 2353 5804
1721	0	0	Ki67+	 2355 6077
1722	0	0	Ki67+	 2360 5380
1723	0	0	Ki67+	 2361 6165
1724	0	0	Ki67+	 2362 5693
1725	0	0	Ki67+	 2362 5998
1726	0	0	Ki67+	 2362 6027
1727	0	0	Ki67+	 2364 5601
1728	0	0	Ki67+	 2365 5634
1729	0	0	Ki67+	 2365 5651
1730	0	0	Ki67+	 2369 5965
1731	0	0	Ki67+	 2370 6055
1732	0	0	Ki67+	 2372 5828
1733	0	0	Ki67+	 2377 5846
1734	0	0	Ki67+	 2385 5662
1735	0	0	Ki67+	 2390 5614
1736	0	0	Ki67+	 2390 5817
1737	0	0	Ki67+	 2392 6041
1738	0	0	Ki67+	 2393 5680
1739	0	0	Ki67+	 2394 5798
1740	0	0	Ki67+	 2398 5635
1741	0	0	Ki67+	 2398 5840
1742	0	0	Ki67+	 2405 5659
1743	0	0	Ki67+	 2409 5936
1744	0	0	Ki67+	 2414 5906
1745	0	0	Ki67+	 2415 5717
1746	0	0	Ki67+	 2417 6169
1747	0	0	Ki67+	 2418 5988
1748	0	0	Ki67+	 2420 5448
1749	0	0	Ki67+	 2423 6052
1750	0	0	Ki67+	 2426 5538
1751	0	0	Ki67+	 2427 5668
1752	0	0	Ki67+	 2429 5811
1753	0	0	Ki67+	 2437 5840
1754	0	0	Ki67+	 2442 6017
1755	0	0	Ki67+	 2444 5980
1756	0	0	Ki67+	 2447 6102
1757	0	0	Ki67+	 2457 5739
1758	0	0	Ki67+	 2458 5409
1759	0	0	Ki67+	 2458 6022
1760	0	0	Ki67+	 2463 5707
1761	0	0	Ki67+	 2463 5866
1762	0	0	Ki67+	 2465 5808
1763	0	0	Ki67+	 2466 5826
1764	0	0	Ki67+	 2468 5941
1765	0	0	Ki67+	 2471 5991
1766	0	0	Ki67+	 2480 6062
1767	0	0	Ki67+	 2480 6076
1768	0	0	Ki67+	 2482 5894
1769	0	0	Ki67+	 2482 6099
1770	0	0	Ki67+	 2484 5819
1771	0	0	Ki67+	 2490 6040
1772	0	0	Ki67+	 2498 5848
1773	0	0	Ki67+	 2499 5713
1774	0	0	Ki67+	 2499 5740
1775	0	0	Ki67+	 2500 5836
1776	0	0	Ki67+	 2511 6083
1777	0	0	Ki67+	 2516 6049
1778	0	0	Ki67+	 2519 5500
1779	0	0	Ki67+	 2520 5726
1780	0	0	Ki67+	 2521 5966
1781	0	0	Ki67+	 2522 5486
1782	0	0	Ki67+	 2522 5519
1783	0	0	Ki67+	 2523 6039
1784	0	0	Ki67+	 2523 6140
1785	0	0	Ki67+	 2533 6171
1786	0	0	Ki67+	 2540 5511
1787	0	0	Ki67+	 2541 6046
1788	0	0	Ki67+	 2547 5922
1789	0	0	Ki67+	 2549 5944
1790	0	0	Ki67+	 2550 6020
1791	0	0	Ki67+	 2551 5745
1792	0	0	Ki67+	 2553 5904
1793	0	0	Ki67+	 2553 6065
1794	0	0	Ki67+	 2561 6093
1795	0	0	Ki67+	 2563 6133
1796	0	0	Ki67+	 2564 6106
1797	0	0	Ki67+	 2573 5938
1798	0	0	Ki67+	 2577 5525
1799	0	0	Ki67+	 2582 5975
1800	0	0	Ki67+	 2583 5919
1801	0	0	Ki67+	 2587 6054
1802	0	0	Ki67+	 2587 6078
1803	0	0	Ki67+	 2588 5521
1804	0	0	Ki67+	 2588 5788
1805	0	0	Ki67+	 2589 6105
1806	0	0	Ki67+	 2593 5965
1807	0	0	Ki67+	 2594 5765
1808	0	0	Ki67+	 2596 6017
1809	0	0	Ki67+	 2603 5979
1810	0	0	Ki67+	 2605 5865
1811	0	0	Ki67+	 2608 6109
1812	0	0	Ki67+	 2608 6124
1813	0	0	Ki67+	 2613 5486
1814	0	0	Ki67+	 2613 6174
1815	0	0	Ki67+	 2617 5776
1816	0	0	Ki67+	 2619 5981
1817	0	0	Ki67+	 2632 5806
1818	0	0	Ki67+	 2636 5429
1819	0	0	Ki67+	 2642 6167
1820	0	0	Ki67+	 2647 5392
1821	0	0	Ki67+	 2654 5658
1822	0	0	Ki67+	 2655 5732
1823	0	0	Ki67+	 2659 5760
1824	0	0	Ki67+	 2659 5800
1825	0	0	Ki67+	 2665 5733
1826	0	0	Ki67+	 2666 5905
1827	0	0	Ki67+	 2668 6141
1828	0	0	Ki67+	 2669 6173
1829	0	0	Ki67+	 2671 5666
1830	0	0	Ki67+	 2671 6113
1831	0	0	Ki67+	 2672 5760
1832	0	0	Ki67+	 2683 5817
1833	0	0	Ki67+	 2684 6080
1834	0	0	Ki67+	 2689 6137
1835	0	0	Ki67+	 2697 5779
1836	0	0	Ki67+	 2706 5750
1837	0	0	Ki67+	 2712 5401
1838	0	0	Ki67+	 2714 6160
1839	0	0	Ki67+	 2716 5825
1840	0	0	Ki67+	 2716 5965
1841	0	0	Ki67+	 2718 5815
1842	0	0	Ki67+	 2722 5767
1843	0	0	Ki67+	 2723 6172
1844	0	0	Ki67+	 2724 5538
1845	0	0	Ki67+	 2728 5825
1846	0	0	Ki67+	 2729 5752
1847	0	0	Ki67+	 1937 6538
1848	0	0	Ki67+	 1938 6672
1849	0	0	Ki67+	 1938 6788
1850	0	0	Ki67+	 1939 6833
1851	0	0	Ki67+	 1941 6733
1852	0	0	Ki67+	 1946 6445
1853	0	0	Ki67+	 1946 6492
1854	0	0	Ki67+	 1946 6813
1855	0	0	Ki67+	 1947 6381
1856	0	0	Ki67+	 1949 6358
1857	0	0	Ki67+	 1949 6934
1858	0	0	Ki67+	 1953 6860
1859	0	0	Ki67+	 1954 6577
1860	0	0	Ki67+	 1957 6599
1861	0	0	Ki67+	 1959 6836
1862	0	0	Ki67+	 1960 6619
1863	0	0	Ki67+	 1961 6475
1864	0	0	Ki67+	 1961 6670
1865	0	0	Ki67+	 1963 6374
1866	0	0	Ki67+	 1969 6265
1867	0	0	Ki67+	 1969 6571
1868	0	0	Ki67+	 1969 6635
1869	0	0	Ki67+	 1970 6709
1870	0	0	Ki67+	 1973 6774
1871	0	0	Ki67+	 1977 6932
1872	0	0	Ki67+	 1978 6731
1873	0	0	Ki67+	 1980 6200
1874	0	0	Ki67+	 1980 6244
1875	0	0	Ki67+	 1983 6858
1876	0	0	Ki67+	 1986 6750
1877	0	0	Ki67+	 1986 6877
1878	0	0	Ki67+	 1988 6313
1879	0	0	Ki67+	 1988 6955
1880	0	0	Ki67+	 1989 6373
1881	0	0	Ki67+	 1989 6394
1882	0	0	Ki67+	 1989 6831
1883	0	0	Ki67+	 1992 6263
1884	0	0	Ki67+	 1993 6285
1885	0	0	Ki67+	 1996 6777
1886	0	0	Ki67+	 2000 6541
1887	0	0	Ki67+	 2001 6585
1888	0	0	Ki67+	 2003 6516
1889	0	0	Ki67+	 2009 6764
1890	0	0	Ki67+	 2011 6217
1891	0	0	Ki67+	 2011 6893
1892	0	0	Ki67+	 2012 6270
1893	0	0	Ki67+	 2012 6585
1894	0	0	Ki67+	 2013 6465
1895	0	0	Ki67+	 2013 6860
1896	0	0	Ki67+	 2015 6748
1897	0	0	Ki67+	 2017 6382
1898	0	0	Ki67+	 2018 6530
1899	0	0	Ki67+	 2018 6559
1900	0	0	Ki67+	 2019 6830
1901	0	0	Ki67+	 2020 6416
1902	0	0	Ki67+	 2021 6650
1903	0	0	Ki67+	 2023 6719
1904	0	0	Ki67+	 2024 6799
1905	0	0	Ki67+	 2025 6701
1906	0	0	Ki67+	 2032 6814
1907	0	0	Ki67+	 2035 6780
1908	0	0	Ki67+	 2041 6873
1909	0	0	Ki67+	 2044 6889
1910	0	0	Ki67+	 2046 6843
1911	0	0	Ki67+	 2049 6401
1912	0	0	Ki67+	 2050 6583
1913	0	0	Ki67+	 2051 6439
1914	0	0	Ki67+	 2051 6659
1915	0	0	Ki67+	 2053 6920
1916	0	0	Ki67+	 2055 6772
1917	0	0	Ki67+	 2058 6282
1918	0	0	Ki67+	 2061 6814
1919	0	0	Ki67+	 2065 6389
1920	0	0	Ki67+	 2070 6681
1921	0	0	Ki67+	 2071 6905
1922	0	0	Ki67+	 2074 6274
1923	0	0	Ki67+	 2074 6850
1924	0	0	Ki67+	 2074 6932
1925	0	0	Ki67+	 2076 6289
1926	0	0	Ki67+	 2083 6817
1927	0	0	Ki67+	 2084 6870
1928	0	0	Ki67+	 2088 6557
1929	0	0	Ki67+	 2090 6419
1930	0	0	Ki67+	 2091 6953
1931	0	0	Ki67+	 2092 6769
1932	0	0	Ki67+	 2093 6330
1933	0	0	Ki67+	 2099 6487
1934	0	0	Ki67+	 2102 6582
1935	0	0	Ki67+	 2108 6941
1936	0	0	Ki67+	 2110 6479
1937	0	0	Ki67+	 2113 6453
1938	0	0	Ki67+	 2117 6292
1939	0	0	Ki67+	 2117 6798
1940	0	0	Ki67+	 2119 6266
1941	0	0	Ki67+	 2119 6893
1942	0	0	Ki67+	 2120 6788
1943	0	0	Ki67+	 2121 6439
1944	0	0	Ki67+	 2121 6964
1945	0	0	Ki67+	 2122 6850
1946	0	0	Ki67+	 2123 6917
1947	0	0	Ki67+	 2130 6971
1948	0	0	Ki67+	 2131 6699
1949	0	0	Ki67+	 2135 6646
1950	0	0	Ki67+	 2136 6862
1951	0	0	Ki67+	 2139 6333
1952	0	0	Ki67+	 2139 6468
1953	0	0	Ki67+	 2141 6934
1954	0	0	Ki67+	 2142 6795
1955	0	0	Ki67+	 2144 6818
1956	0	0	Ki67+	 2146 6313
1957	0	0	Ki67+	 2147 6669
1958	0	0	Ki67+	 2147 6883
1959	0	0	Ki67+	 2149 6373
1960	0	0	Ki67+	 2152 6342
1961	0	0	Ki67+	 2153 6945
1962	0	0	Ki67+	 2154 6966
1963	0	0	Ki67+	 2155 6912
1964	0	0	Ki67+	 2156 6357
1965	0	0	Ki67+	 2158 6497
1966	0	0	Ki67+	 2160 6303
1967	0	0	Ki67+	 2167 6382
1968	0	0	Ki67+	 2172 6507
1969	0	0	Ki67+	 2174 6535
1970	0	0	Ki67+	 2175 6303
1971	0	0	Ki67+	 2175 6876
1972	0	0	Ki67+	 2177 6574
1973	0	0	Ki67+	 2180 6256
1974	0	0	Ki67+	 2183 6795
1975	0	0	Ki67+	 2184 6472
1976	0	0	Ki67+	 2185 6320
1977	0	0	Ki67+	 2185 6838
1978	0	0	Ki67+	 2187 6373
1979	0	0	Ki67+	 2189 6598
1980	0	0	Ki67+	 2190 6584
1981	0	0	Ki67+	 2194 6494
1982	0	0	Ki67+	 2198 6877
1983	0	0	Ki67+	 2200 6765
1984	0	0	Ki67+	 2203 6351
1985	0	0	Ki67+	 2205 6561
1986	0	0	Ki67+	 2207 6860
1987	0	0	Ki67+	 2209 6528
1988	0	0	Ki67+	 2213 6881
1989	0	0	Ki67+	 2214 6263
1990	0	0	Ki67+	 2216 6335
1991	0	0	Ki67+	 2217 6409
1992	0	0	Ki67+	 2218 6612
1993	0	0	Ki67+	 2220 6355
1994	0	0	Ki67+	 2225 6445
1995	0	0	Ki67+	 2225 6954
1996	0	0	Ki67+	 2226 6539
1997	0	0	Ki67+	 2227 6592
1998	0	0	Ki67+	 2229 6608
1999	0	0	Ki67+	 2230 6689
2000	0	0	Ki67+	 2232 6904
2001	0	0	Ki67+	 2233 6557
2002	0	0	Ki67+	 2234 6838
2003	0	0	Ki67+	 2235 6337
2004	0	0	Ki67+	 2237 6390
2005	0	0	Ki67+	 2239 6809
2006	0	0	Ki67+	 2241 6468
2007	0	0	Ki67+	 2241 6913
2008	0	0	Ki67+	 2242 6433
2009	0	0	Ki67+	 2247 6591
2010	0	0	Ki67+	 2247 6865
2011	0	0	Ki67+	 2250 6632
2012	0	0	Ki67+	 2251 6700
2013	0	0	Ki67+	 2252 6665
2014	0	0	Ki67+	 2254 6413
2015	0	0	Ki67+	 2255 6352
2016	0	0	Ki67+	 2258 6596
2017	0	0	Ki67+	 2262 6962
2018	0	0	Ki67+	 2266 6467
2019	0	0	Ki67+	 2266 6746
2020	0	0	Ki67+	 2270 6377
2021	0	0	Ki67+	 2271 6695
2022	0	0	Ki67+	 2273 6579
2023	0	0	Ki67+	 2273 6711
2024	0	0	Ki67+	 2277 6599
2025	0	0	Ki67+	 2282 6439
2026	0	0	Ki67+	 2282 6727
2027	0	0	Ki67+	 2285 6874
2028	0	0	Ki67+	 2285 6906
2029	0	0	Ki67+	 2293 6655
2030	0	0	Ki67+	 2294 6725
2031	0	0	Ki67+	 2294 6831
2032	0	0	Ki67+	 2295 6639
2033	0	0	Ki67+	 2296 6955
2034	0	0	Ki67+	 2298 6697
2035	0	0	Ki67+	 2300 6684
2036	0	0	Ki67+	 2305 6758
2037	0	0	Ki67+	 2309 6877
2038	0	0	Ki67+	 2311 6462
2039	0	0	Ki67+	 2311 6730
2040	0	0	Ki67+	 2313 6603
2041	0	0	Ki67+	 2313 6644
2042	0	0	Ki67+	 2324 6763
2043	0	0	Ki67+	 2328 6255
2044	0	0	Ki67+	 2329 6409
2045	0	0	Ki67+	 2330 6724
2046	0	0	Ki67+	 2330 6974
2047	0	0	Ki67+	 2332 6910
2048	0	0	Ki67+	 2334 6685
2049	0	0	Ki67+	 2338 6899
2050	0	0	Ki67+	 2342 6651
2051	0	0	Ki67+	 2343 6547
2052	0	0	Ki67+	 2344 6680
2053	0	0	Ki67+	 2350 6442
2054	0	0	Ki67+	 2352 6666
2055	0	0	Ki67+	 2355 6742
2056	0	0	Ki67+	 2358 6429
2057	0	0	Ki67+	 2358 6631
2058	0	0	Ki67+	 2359 6189
2059	0	0	Ki67+	 2360 6476
2060	0	0	Ki67+	 2362 6708
2061	0	0	Ki67+	 2362 6768
2062	0	0	Ki67+	 2362 6792
2063	0	0	Ki67+	 2368 6671
2064	0	0	Ki67+	 2369 6935
2065	0	0	Ki67+	 2376 6956
2066	0	0	Ki67+	 2377 6732
2067	0	0	Ki67+	 2381 6193
2068	0	0	Ki67+	 2381 6458
2069	0	0	Ki67+	 2384 6778
2070	0	0	Ki67+	 2388 6649
2071	0	0	Ki67+	 2389 6494
2072	0	0	Ki67+	 2393 6522
2073	0	0	Ki67+	 2394 6753
2074	0	0	Ki67+	 2396 6955
2075	0	0	Ki67+	 2399 6787
2076	0	0	Ki67+	 2399 6890
2077	0	0	Ki67+	 2400 6448
2078	0	0	Ki67+	 2400 6680
2079	0	0	Ki67+	 2401 6590
2080	0	0	Ki67+	 2402 6193
2081	0	0	Ki67+	 2402 6217
2082	0	0	Ki67+	 2403 6937
2083	0	0	Ki67+	 2408 6712
2084	0	0	Ki67+	 2417 6476
2085	0	0	Ki67+	 2417 6747
2086	0	0	Ki67+	 2420 6223
2087	0	0	Ki67+	 2422 6539
2088	0	0	Ki67+	 2425 6902
2089	0	0	Ki67+	 2434 6568
2090	0	0	Ki67+	 2436 6769
2091	0	0	Ki67+	 2438 6494
2092	0	0	Ki67+	 2438 6522
2093	0	0	Ki67+	 2438 6595
2094	0	0	Ki67+	 2449 6553
2095	0	0	Ki67+	 2451 6211
2096	0	0	Ki67+	 2453 6534
2097	0	0	Ki67+	 2455 6234
2098	0	0	Ki67+	 2456 6246
2099	0	0	Ki67+	 2456 6707
2100	0	0	Ki67+	 2459 6734
2101	0	0	Ki67+	 2467 6507
2102	0	0	Ki67+	 2472 6605
2103	0	0	Ki67+	 2473 6788
2104	0	0	Ki67+	 2477 6654
2105	0	0	Ki67+	 2478 6268
2106	0	0	Ki67+	 2480 6754
2107	0	0	Ki67+	 2481 6208
2108	0	0	Ki67+	 2482 6484
2109	0	0	Ki67+	 2489 6289
2110	0	0	Ki67+	 2494 6636
2111	0	0	Ki67+	 2495 6729
2112	0	0	Ki67+	 2504 6550
2113	0	0	Ki67+	 2504 6793
2114	0	0	Ki67+	 2506 6295
2115	0	0	Ki67+	 2512 6264
2116	0	0	Ki67+	 2514 6574
2117	0	0	Ki67+	 2514 6775
2118	0	0	Ki67+	 2517 6611
2119	0	0	Ki67+	 2519 6596
2120	0	0	Ki67+	 2520 6807
2121	0	0	Ki67+	 2521 6290
2122	0	0	Ki67+	 2523 6276
2123	0	0	Ki67+	 2525 6323
2124	0	0	Ki67+	 2534 6249
2125	0	0	Ki67+	 2536 6281
2126	0	0	Ki67+	 2537 6264
2127	0	0	Ki67+	 2543 6966
2128	0	0	Ki67+	 2546 6798
2129	0	0	Ki67+	 2546 6821
2130	0	0	Ki67+	 2548 6204
2131	0	0	Ki67+	 2548 6881
2132	0	0	Ki67+	 2554 6613
2133	0	0	Ki67+	 2557 6314
2134	0	0	Ki67+	 2558 6721
2135	0	0	Ki67+	 2559 6642
2136	0	0	Ki67+	 2559 6810
2137	0	0	Ki67+	 2562 6298
2138	0	0	Ki67+	 2565 6599
2139	0	0	Ki67+	 2565 6886
2140	0	0	Ki67+	 2567 6354
2141	0	0	Ki67+	 2574 6267
2142	0	0	Ki67+	 2574 6611
2143	0	0	Ki67+	 2575 6694
2144	0	0	Ki67+	 2576 6286
2145	0	0	Ki67+	 2576 6796
2146	0	0	Ki67+	 2583 6835
2147	0	0	Ki67+	 2588 6966
2148	0	0	Ki67+	 2591 6824
2149	0	0	Ki67+	 2593 6317
2150	0	0	Ki67+	 2594 6253
2151	0	0	Ki67+	 2599 6363
2152	0	0	Ki67+	 2602 6811
2153	0	0	Ki67+	 2603 6852
2154	0	0	Ki67+	 2611 6350
2155	0	0	Ki67+	 2612 6198
2156	0	0	Ki67+	 2613 6831
2157	0	0	Ki67+	 2620 6298
2158	0	0	Ki67+	 2627 6653
2159	0	0	Ki67+	 2629 6682
2160	0	0	Ki67+	 2632 6217
2161	0	0	Ki67+	 2633 6700
2162	0	0	Ki67+	 2634 6971
2163	0	0	Ki67+	 2639 6444
2164	0	0	Ki67+	 2641 6841
2165	0	0	Ki67+	 2643 6246
2166	0	0	Ki67+	 2644 6389
2167	0	0	Ki67+	 2646 6683
2168	0	0	Ki67+	 2648 6355
2169	0	0	Ki67+	 2651 6719
2170	0	0	Ki67+	 2652 6368
2171	0	0	Ki67+	 2653 6423
2172	0	0	Ki67+	 2655 6451
2173	0	0	Ki67+	 2655 6871
2174	0	0	Ki67+	 2661 6710
2175	0	0	Ki67+	 2663 6205
2176	0	0	Ki67+	 2665 6326
2177	0	0	Ki67+	 2666 6261
2178	0	0	Ki67+	 2667 6483
2179	0	0	Ki67+	 2668 6686
2180	0	0	Ki67+	 2673 6851
2181	0	0	Ki67+	 2675 6249
2182	0	0	Ki67+	 2681 6890
2183	0	0	Ki67+	 2682 6469
2184	0	0	Ki67+	 2683 6303
2185	0	0	Ki67+	 2686 6380
2186	0	0	Ki67+	 2688 6489
2187	0	0	Ki67+	 2690 6365
2188	0	0	Ki67+	 2690 6409
2189	0	0	Ki67+	 2690 6868
2190	0	0	Ki67+	 2692 6973
2191	0	0	Ki67+	 2694 6769
2192	0	0	Ki67+	 2698 6440
2193	0	0	Ki67+	 2701 6212
2194	0	0	Ki67+	 2701 6302
2195	0	0	Ki67+	 2701 6913
2196	0	0	Ki67+	 2706 6279
2197	0	0	Ki67+	 2708 6737
2198	0	0	Ki67+	 2709 6390
2199	0	0	Ki67+	 2711 6401
2200	0	0	Ki67+	 2714 6216
2201	0	0	Ki67+	 2714 6239
2202	0	0	Ki67+	 2721 6273
2203	0	0	Ki67+	 2723 6499
2204	0	0	Ki67+	 2724 6410
2205	0	0	Ki67+	 2725 6789
2206	0	0	Ki67+	 2727 6306
2207	0	0	Ki67+	 2727 6741
2208	0	0	Ki67+	 2728 6519
2209	0	0	Ki67+	 2731 6246
2210	0	0	Ki67+	 1937 7633
2211	0	0	Ki67+	 1939 7563
2212	0	0	Ki67+	 1942 7619
2213	0	0	Ki67+	 1946 7659
2214	0	0	Ki67+	 1947 7011
2215	0	0	Ki67+	 1949 7268
2216	0	0	Ki67+	 1950 6977
2217	0	0	Ki67+	 1956 7506
2218	0	0	Ki67+	 1960 7751
2219	0	0	Ki67+	 1961 7529
2220	0	0	Ki67+	 1963 7227
2221	0	0	Ki67+	 1963 7588
2222	0	0	Ki67+	 1965 7772
2223	0	0	Ki67+	 1967 7028
2224	0	0	Ki67+	 1970 7659
2225	0	0	Ki67+	 1971 7537
2226	0	0	Ki67+	 1972 7011
2227	0	0	Ki67+	 1972 7374
2228	0	0	Ki67+	 1978 7700
2229	0	0	Ki67+	 1979 7191
2230	0	0	Ki67+	 1981 7531
2231	0	0	Ki67+	 1984 7127
2232	0	0	Ki67+	 1984 7756
2233	0	0	Ki67+	 1986 7213
2234	0	0	Ki67+	 1988 7015
2235	0	0	Ki67+	 1988 7578
2236	0	0	Ki67+	 1992 7380
2237	0	0	Ki67+	 1993 7622
2238	0	0	Ki67+	 1996 7723
2239	0	0	Ki67+	 2001 7548
2240	0	0	Ki67+	 2003 6993
2241	0	0	Ki67+	 2009 7002
2242	0	0	Ki67+	 2012 7191
2243	0	0	Ki67+	 2012 7681
2244	0	0	Ki67+	 2014 7760
2245	0	0	Ki67+	 2023 7647
2246	0	0	Ki67+	 2025 7524
2247	0	0	Ki67+	 2027 7281
2248	0	0	Ki67+	 2030 7760
2249	0	0	Ki67+	 2036 7226
2250	0	0	Ki67+	 2040 7522
2251	0	0	Ki67+	 2042 7642
2252	0	0	Ki67+	 2043 7564
2253	0	0	Ki67+	 2043 7673
2254	0	0	Ki67+	 2046 7612
2255	0	0	Ki67+	 2050 7711
2256	0	0	Ki67+	 2054 7544
2257	0	0	Ki67+	 2054 7673
2258	0	0	Ki67+	 2058 7005
2259	0	0	Ki67+	 2058 7485
2260	0	0	Ki67+	 2062 7204
2261	0	0	Ki67+	 2067 7571
2262	0	0	Ki67+	 2067 7743
2263	0	0	Ki67+	 2069 7694
2264	0	0	Ki67+	 2071 7166
2265	0	0	Ki67+	 2074 7060
2266	0	0	Ki67+	 2074 7278
2267	0	0	Ki67+	 2074 7531
2268	0	0	Ki67+	 2075 7228
2269	0	0	Ki67+	 2082 7710
2270	0	0	Ki67+	 2094 7773
2271	0	0	Ki67+	 2102 7486
2272	0	0	Ki67+	 2103 7687
2273	0	0	Ki67+	 2105 7500
2274	0	0	Ki67+	 2106 7270
2275	0	0	Ki67+	 2107 7616
2276	0	0	Ki67+	 2114 7662
2277	0	0	Ki67+	 2119 7248
2278	0	0	Ki67+	 2119 7555
2279	0	0	Ki67+	 2129 7547
2280	0	0	Ki67+	 2130 7588
2281	0	0	Ki67+	 2134 7053
2282	0	0	Ki67+	 2134 7657
2283	0	0	Ki67+	 2135 7718
2284	0	0	Ki67+	 2144 7585
2285	0	0	Ki67+	 2148 7064
2286	0	0	Ki67+	 2148 7760
2287	0	0	Ki67+	 2149 7558
2288	0	0	Ki67+	 2153 7568
2289	0	0	Ki67+	 2159 7696
2290	0	0	Ki67+	 2165 7284
2291	0	0	Ki67+	 2165 7657
2292	0	0	Ki67+	 2170 7721
2293	0	0	Ki67+	 2172 7511
2294	0	0	Ki67+	 2172 7607
2295	0	0	Ki67+	 2177 7379
2296	0	0	Ki67+	 2185 7631
2297	0	0	Ki67+	 2187 7376
2298	0	0	Ki67+	 2193 7417
2299	0	0	Ki67+	 2202 7294
2300	0	0	Ki67+	 2204 7401
2301	0	0	Ki67+	 2204 7656
2302	0	0	Ki67+	 2207 7574
2303	0	0	Ki67+	 2215 7388
2304	0	0	Ki67+	 2216 7437
2305	0	0	Ki67+	 2216 7773
2306	0	0	Ki67+	 2220 7494
2307	0	0	Ki67+	 2220 7658
2308	0	0	Ki67+	 2221 7354
2309	0	0	Ki67+	 2221 7508
2310	0	0	Ki67+	 2221 7582
2311	0	0	Ki67+	 2222 7326
2312	0	0	Ki67+	 2222 7624
2313	0	0	Ki67+	 2224 6985
2314	0	0	Ki67+	 2226 7760
2315	0	0	Ki67+	 2227 7683
2316	0	0	Ki67+	 2231 7406
2317	0	0	Ki67+	 2241 7398
2318	0	0	Ki67+	 2244 7527
2319	0	0	Ki67+	 2245 7770
2320	0	0	Ki67+	 2255 7437
2321	0	0	Ki67+	 2262 7711
2322	0	0	Ki67+	 2264 7272
2323	0	0	Ki67+	 2267 7419
2324	0	0	Ki67+	 2269 7289
2325	0	0	Ki67+	 2271 7614
2326	0	0	Ki67+	 2277 7455
2327	0	0	Ki67+	 2283 7635
2328	0	0	Ki67+	 2287 7325
2329	0	0	Ki67+	 2289 7509
2330	0	0	Ki67+	 2292 7207
2331	0	0	Ki67+	 2292 7593
2332	0	0	Ki67+	 2294 7274
2333	0	0	Ki67+	 2295 7449
2334	0	0	Ki67+	 2296 7404
2335	0	0	Ki67+	 2296 7603
2336	0	0	Ki67+	 2298 7351
2337	0	0	Ki67+	 2303 7420
2338	0	0	Ki67+	 2304 7435
2339	0	0	Ki67+	 2311 7580
2340	0	0	Ki67+	 2312 7470
2341	0	0	Ki67+	 2313 7117
2342	0	0	Ki67+	 2313 7605
2343	0	0	Ki67+	 2316 7251
2344	0	0	Ki67+	 2321 7144
2345	0	0	Ki67+	 2323 7087
2346	0	0	Ki67+	 2323 7221
2347	0	0	Ki67+	 2326 7594
2348	0	0	Ki67+	 2330 7532
2349	0	0	Ki67+	 2334 7400
2350	0	0	Ki67+	 2335 7547
2351	0	0	Ki67+	 2338 7001
2352	0	0	Ki67+	 2342 7313
2353	0	0	Ki67+	 2342 7596
2354	0	0	Ki67+	 2345 6985
2355	0	0	Ki67+	 2345 7495
2356	0	0	Ki67+	 2347 7629
2357	0	0	Ki67+	 2349 7266
2358	0	0	Ki67+	 2350 7250
2359	0	0	Ki67+	 2351 7198
2360	0	0	Ki67+	 2354 7153
2361	0	0	Ki67+	 2354 7603
2362	0	0	Ki67+	 2357 7590
2363	0	0	Ki67+	 2359 7380
2364	0	0	Ki67+	 2360 7282
2365	0	0	Ki67+	 2361 7112
2366	0	0	Ki67+	 2361 7492
2367	0	0	Ki67+	 2362 7201
2368	0	0	Ki67+	 2363 7023
2369	0	0	Ki67+	 2365 7295
2370	0	0	Ki67+	 2367 7176
2371	0	0	Ki67+	 2369 7637
2372	0	0	Ki67+	 2372 7649
2373	0	0	Ki67+	 2373 7466
2374	0	0	Ki67+	 2376 7080
2375	0	0	Ki67+	 2379 7109
2376	0	0	Ki67+	 2379 7271
2377	0	0	Ki67+	 2381 6990
2378	0	0	Ki67+	 2382 7303
2379	0	0	Ki67+	 2383 7124
2380	0	0	Ki67+	 2384 7647
2381	0	0	Ki67+	 2388 7140
2382	0	0	Ki67+	 2388 7198
2383	0	0	Ki67+	 2390 7501
2384	0	0	Ki67+	 2393 7537
2385	0	0	Ki67+	 2396 7642
2386	0	0	Ki67+	 2397 7285
2387	0	0	Ki67+	 2401 7227
2388	0	0	Ki67+	 2404 7661
2389	0	0	Ki67+	 2406 7269
2390	0	0	Ki67+	 2420 7648
2391	0	0	Ki67+	 2421 7486
2392	0	0	Ki67+	 2428 7661
2393	0	0	Ki67+	 2433 7140
2394	0	0	Ki67+	 2436 7111
2395	0	0	Ki67+	 2437 7612
2396	0	0	Ki67+	 2440 7126
2397	0	0	Ki67+	 2440 7172
2398	0	0	Ki67+	 2454 7099
2399	0	0	Ki67+	 2454 7501
2400	0	0	Ki67+	 2455 7477
2401	0	0	Ki67+	 2456 7342
2402	0	0	Ki67+	 2458 7152
2403	0	0	Ki67+	 2461 7227
2404	0	0	Ki67+	 2461 7670
2405	0	0	Ki67+	 2466 7121
2406	0	0	Ki67+	 2467 7593
2407	0	0	Ki67+	 2467 7696
2408	0	0	Ki67+	 2468 7626
2409	0	0	Ki67+	 2473 7157
2410	0	0	Ki67+	 2477 7578
2411	0	0	Ki67+	 2478 7008
2412	0	0	Ki67+	 2482 7436
2413	0	0	Ki67+	 2483 7147
2414	0	0	Ki67+	 2488 7051
2415	0	0	Ki67+	 2489 7470
2416	0	0	Ki67+	 2490 7518
2417	0	0	Ki67+	 2494 7084
2418	0	0	Ki67+	 2499 7591
2419	0	0	Ki67+	 2499 7640
2420	0	0	Ki67+	 2500 7697
2421	0	0	Ki67+	 2501 7684
2422	0	0	Ki67+	 2502 7113
2423	0	0	Ki67+	 2505 7373
2424	0	0	Ki67+	 2506 7160
2425	0	0	Ki67+	 2506 7190
2426	0	0	Ki67+	 2506 7341
2427	0	0	Ki67+	 2516 7037
2428	0	0	Ki67+	 2516 7363
2429	0	0	Ki67+	 2519 7407
2430	0	0	Ki67+	 2524 7433
2431	0	0	Ki67+	 2526 7640
2432	0	0	Ki67+	 2530 7140
2433	0	0	Ki67+	 2531 7378
2434	0	0	Ki67+	 2534 7304
2435	0	0	Ki67+	 2537 7686
2436	0	0	Ki67+	 2539 7280
2437	0	0	Ki67+	 2544 7046
2438	0	0	Ki67+	 2544 7653
2439	0	0	Ki67+	 2553 7424
2440	0	0	Ki67+	 2555 6984
2441	0	0	Ki67+	 2555 7325
2442	0	0	Ki67+	 2560 7675
2443	0	0	Ki67+	 2563 7400
2444	0	0	Ki67+	 2565 7291
2445	0	0	Ki67+	 2565 7379
2446	0	0	Ki67+	 2565 7691
2447	0	0	Ki67+	 2574 7020
2448	0	0	Ki67+	 2574 7278
2449	0	0	Ki67+	 2575 6990
2450	0	0	Ki67+	 2576 7366
2451	0	0	Ki67+	 2578 7417
2452	0	0	Ki67+	 2580 7300
2453	0	0	Ki67+	 2583 7349
2454	0	0	Ki67+	 2588 7089
2455	0	0	Ki67+	 2589 7627
2456	0	0	Ki67+	 2591 7657
2457	0	0	Ki67+	 2596 7334
2458	0	0	Ki67+	 2599 7015
2459	0	0	Ki67+	 2599 7082
2460	0	0	Ki67+	 2603 7003
2461	0	0	Ki67+	 2605 7357
2462	0	0	Ki67+	 2606 7773
2463	0	0	Ki67+	 2607 7259
2464	0	0	Ki67+	 2608 7400
2465	0	0	Ki67+	 2614 7680
2466	0	0	Ki67+	 2615 7243
2467	0	0	Ki67+	 2615 7329
2468	0	0	Ki67+	 2615 7430
2469	0	0	Ki67+	 2617 7384
2470	0	0	Ki67+	 2620 7214
2471	0	0	Ki67+	 2620 7715
2472	0	0	Ki67+	 2628 7297
2473	0	0	Ki67+	 2628 7732
2474	0	0	Ki67+	 2633 7395
2475	0	0	Ki67+	 2634 7682
2476	0	0	Ki67+	 2638 7206
2477	0	0	Ki67+	 2639 7565
2478	0	0	Ki67+	 2641 7168
2479	0	0	Ki67+	 2641 7259
2480	0	0	Ki67+	 2642 7464
2481	0	0	Ki67+	 2644 7765
2482	0	0	Ki67+	 2647 7655
2483	0	0	Ki67+	 2648 7710
2484	0	0	Ki67+	 2649 7321
2485	0	0	Ki67+	 2650 7132
2486	0	0	Ki67+	 2653 7691
2487	0	0	Ki67+	 2655 6999
2488	0	0	Ki67+	 2656 7053
2489	0	0	Ki67+	 2656 7358
2490	0	0	Ki67+	 2657 7387
2491	0	0	Ki67+	 2659 7198
2492	0	0	Ki67+	 2659 7745
2493	0	0	Ki67+	 2663 7630
2494	0	0	Ki67+	 2664 7243
2495	0	0	Ki67+	 2665 6981
2496	0	0	Ki67+	 2665 7441
2497	0	0	Ki67+	 2669 7050
2498	0	0	Ki67+	 2672 7642
2499	0	0	Ki67+	 2674 7622
2500	0	0	Ki67+	 2676 7673
2501	0	0	Ki67+	 2678 6980
2502	0	0	Ki67+	 2679 7219
2503	0	0	Ki67+	 2680 7697
2504	0	0	Ki67+	 2686 7186
2505	0	0	Ki67+	 2690 7241
2506	0	0	Ki67+	 2691 7368
2507	0	0	Ki67+	 2691 7725
2508	0	0	Ki67+	 2692 7394
2509	0	0	Ki67+	 2697 7032
2510	0	0	Ki67+	 2700 7050
2511	0	0	Ki67+	 2703 7209
2512	0	0	Ki67+	 2703 7283
2513	0	0	Ki67+	 2706 7007
2514	0	0	Ki67+	 2708 7298
2515	0	0	Ki67+	 2710 7108
2516	0	0	Ki67+	 2712 7416
2517	0	0	Ki67+	 2715 7766
2518	0	0	Ki67+	 2718 7510
2519	0	0	Ki67+	 2720 7273
2520	0	0	Ki67+	 2724 7402
2521	0	0	Ki67+	 2731 7005
2522	0	0	Ki67+	 2731 7336
2523	0	0	Ki67+	 2733 7673
2524	0	0	Ki67+	 1940 8234
2525	0	0	Ki67+	 1941 7940
2526	0	0	Ki67+	 1949 7819
2527	0	0	Ki67+	 1949 8256
2528	0	0	Ki67+	 1952 8286
2529	0	0	Ki67+	 1953 8006
2530	0	0	Ki67+	 1953 8236
2531	0	0	Ki67+	 1956 8308
2532	0	0	Ki67+	 1956 8514
2533	0	0	Ki67+	 1957 8035
2534	0	0	Ki67+	 1959 7802
2535	0	0	Ki67+	 1962 7833
2536	0	0	Ki67+	 1964 7998
2537	0	0	Ki67+	 1965 8368
2538	0	0	Ki67+	 1966 8485
2539	0	0	Ki67+	 1967 7946
2540	0	0	Ki67+	 1974 7933
2541	0	0	Ki67+	 1976 8259
2542	0	0	Ki67+	 1979 7963
2543	0	0	Ki67+	 1979 8215
2544	0	0	Ki67+	 1986 7796
2545	0	0	Ki67+	 1988 7818
2546	0	0	Ki67+	 1990 7933
2547	0	0	Ki67+	 1991 8230
2548	0	0	Ki67+	 1991 8499
2549	0	0	Ki67+	 1995 7896
2550	0	0	Ki67+	 1995 8523
2551	0	0	Ki67+	 1996 7810
2552	0	0	Ki67+	 1996 8045
2553	0	0	Ki67+	 1996 8219
2554	0	0	Ki67+	 2002 7972
2555	0	0	Ki67+	 2002 8163
2556	0	0	Ki67+	 2009 8016
2557	0	0	Ki67+	 2013 8232
2558	0	0	Ki67+	 2014 8097
2559	0	0	Ki67+	 2023 7998
2560	0	0	Ki67+	 2025 7855
2561	0	0	Ki67+	 2025 7975
2562	0	0	Ki67+	 2026 8487
2563	0	0	Ki67+	 2028 8525
2564	0	0	Ki67+	 2029 8235
2565	0	0	Ki67+	 2035 7798
2566	0	0	Ki67+	 2040 8474
2567	0	0	Ki67+	 2050 7864
2568	0	0	Ki67+	 2050 8483
2569	0	0	Ki67+	 2054 8103
2570	0	0	Ki67+	 2059 7818
2571	0	0	Ki67+	 2062 8531
2572	0	0	Ki67+	 2064 7879
2573	0	0	Ki67+	 2066 7851
2574	0	0	Ki67+	 2066 8234
2575	0	0	Ki67+	 2069 8378
2576	0	0	Ki67+	 2070 7891
2577	0	0	Ki67+	 2075 8342
2578	0	0	Ki67+	 2082 8280
2579	0	0	Ki67+	 2082 8492
2580	0	0	Ki67+	 2089 7803
2581	0	0	Ki67+	 2100 7842
2582	0	0	Ki67+	 2104 8241
2583	0	0	Ki67+	 2109 7890
2584	0	0	Ki67+	 2111 7816
2585	0	0	Ki67+	 2115 8270
2586	0	0	Ki67+	 2117 8242
2587	0	0	Ki67+	 2118 7783
2588	0	0	Ki67+	 2128 8409
2589	0	0	Ki67+	 2129 8281
2590	0	0	Ki67+	 2131 8258
2591	0	0	Ki67+	 2139 7826
2592	0	0	Ki67+	 2143 8512
2593	0	0	Ki67+	 2153 7785
2594	0	0	Ki67+	 2156 7906
2595	0	0	Ki67+	 2157 8262
2596	0	0	Ki67+	 2157 8417
2597	0	0	Ki67+	 2161 7861
2598	0	0	Ki67+	 2162 7830
2599	0	0	Ki67+	 2168 8501
2600	0	0	Ki67+	 2175 7902
2601	0	0	Ki67+	 2178 8483
2602	0	0	Ki67+	 2181 7817
2603	0	0	Ki67+	 2185 8286
2604	0	0	Ki67+	 2187 8318
2605	0	0	Ki67+	 2189 8353
2606	0	0	Ki67+	 2193 7899
2607	0	0	Ki67+	 2193 8479
2608	0	0	Ki67+	 2194 7807
2609	0	0	Ki67+	 2197 8503
2610	0	0	Ki67+	 2198 7836
2611	0	0	Ki67+	 2207 8393
2612	0	0	Ki67+	 2211 8344
2613	0	0	Ki67+	 2220 8427
2614	0	0	Ki67+	 2221 7804
2615	0	0	Ki67+	 2225 8498
2616	0	0	Ki67+	 2227 7869
2617	0	0	Ki67+	 2230 8468
2618	0	0	Ki67+	 2234 7839
2619	0	0	Ki67+	 2239 8340
2620	0	0	Ki67+	 2241 7894
2621	0	0	Ki67+	 2251 8328
2622	0	0	Ki67+	 2251 8410
2623	0	0	Ki67+	 2252 8463
2624	0	0	Ki67+	 2255 8445
2625	0	0	Ki67+	 2264 7811
2626	0	0	Ki67+	 2266 7850
2627	0	0	Ki67+	 2268 8354
2628	0	0	Ki67+	 2271 8477
2629	0	0	Ki67+	 2277 8340
2630	0	0	Ki67+	 2279 7790
2631	0	0	Ki67+	 2281 8443
2632	0	0	Ki67+	 2283 8395
2633	0	0	Ki67+	 2284 7886
2634	0	0	Ki67+	 2292 7799
2635	0	0	Ki67+	 2292 8202
2636	0	0	Ki67+	 2295 7848
2637	0	0	Ki67+	 2295 8440
2638	0	0	Ki67+	 2301 8357
2639	0	0	Ki67+	 2302 7860
2640	0	0	Ki67+	 2309 8462
2641	0	0	Ki67+	 2316 8443
2642	0	0	Ki67+	 2319 8411
2643	0	0	Ki67+	 2344 8383
2644	0	0	Ki67+	 2345 8436
2645	0	0	Ki67+	 2360 8519
2646	0	0	Ki67+	 2367 8260
2647	0	0	Ki67+	 2376 8327
2648	0	0	Ki67+	 2442 8080
2649	0	0	Ki67+	 2445 8026
2650	0	0	Ki67+	 2460 8104
2651	0	0	Ki67+	 2477 8008
2652	0	0	Ki67+	 2489 8073
2653	0	0	Ki67+	 2490 8040
2654	0	0	Ki67+	 2507 8085
2655	0	0	Ki67+	 2511 8045
2656	0	0	Ki67+	 2524 7939
2657	0	0	Ki67+	 2527 8060
2658	0	0	Ki67+	 2531 8014
2659	0	0	Ki67+	 2533 7795
2660	0	0	Ki67+	 2537 7922
2661	0	0	Ki67+	 2537 8173
2662	0	0	Ki67+	 2552 8111
2663	0	0	Ki67+	 2565 8046
2664	0	0	Ki67+	 2570 8057
2665	0	0	Ki67+	 2575 8095
2666	0	0	Ki67+	 2581 8556
2667	0	0	Ki67+	 2586 8176
2668	0	0	Ki67+	 2590 8042
2669	0	0	Ki67+	 2590 8115
2670	0	0	Ki67+	 2603 8372
2671	0	0	Ki67+	 2608 8135
2672	0	0	Ki67+	 2609 8014
2673	0	0	Ki67+	 2612 7833
2674	0	0	Ki67+	 2622 7909
2675	0	0	Ki67+	 2629 8158
2676	0	0	Ki67+	 2635 8031
2677	0	0	Ki67+	 2635 8076
2678	0	0	Ki67+	 2641 8050
2679	0	0	Ki67+	 2648 8147
2680	0	0	Ki67+	 2657 8082
2681	0	0	Ki67+	 2668 8052
2682	0	0	Ki67+	 2670 8451
2683	0	0	Ki67+	 2672 7779
2684	0	0	Ki67+	 2679 8062
2685	0	0	Ki67+	 2697 8062
2686	0	0	Ki67+	 2698 8194
2687	0	0	Ki67+	 2707 7922
2688	0	0	Ki67+	 2719 8158
2689	0	0	Ki67+	 2720 8097
2690	0	0	Ki67+	 2720 8455
2691	0	0	Ki67+	 2728 7777
2692	0	0	Ki67+	 1943 8938
2693	0	0	Ki67+	 1945 9004
2694	0	0	Ki67+	 1947 8864
2695	0	0	Ki67+	 1950 9354
2696	0	0	Ki67+	 1953 8907
2697	0	0	Ki67+	 1962 8890
2698	0	0	Ki67+	 1962 8936
2699	0	0	Ki67+	 1965 8871
2700	0	0	Ki67+	 1967 8906
2701	0	0	Ki67+	 1974 9035
2702	0	0	Ki67+	 1981 9317
2703	0	0	Ki67+	 1987 9368
2704	0	0	Ki67+	 1989 8835
2705	0	0	Ki67+	 1989 8883
2706	0	0	Ki67+	 1994 8846
2707	0	0	Ki67+	 1998 8910
2708	0	0	Ki67+	 1998 9351
2709	0	0	Ki67+	 2007 8654
2710	0	0	Ki67+	 2008 8799
2711	0	0	Ki67+	 2017 8649
2712	0	0	Ki67+	 2017 8822
2713	0	0	Ki67+	 2025 8886
2714	0	0	Ki67+	 2029 8834
2715	0	0	Ki67+	 2029 9366
2716	0	0	Ki67+	 2044 8823
2717	0	0	Ki67+	 2051 9358
2718	0	0	Ki67+	 2056 8707
2719	0	0	Ki67+	 2057 8801
2720	0	0	Ki67+	 2058 8644
2721	0	0	Ki67+	 2062 8836
2722	0	0	Ki67+	 2063 8910
2723	0	0	Ki67+	 2071 8886
2724	0	0	Ki67+	 2085 8617
2725	0	0	Ki67+	 2088 8798
2726	0	0	Ki67+	 2097 8973
2727	0	0	Ki67+	 2102 8826
2728	0	0	Ki67+	 2106 8858
2729	0	0	Ki67+	 2112 8965
2730	0	0	Ki67+	 2123 8844
2731	0	0	Ki67+	 2126 8784
2732	0	0	Ki67+	 2129 8865
2733	0	0	Ki67+	 2131 8815
2734	0	0	Ki67+	 2139 9283
2735	0	0	Ki67+	 2162 8925
2736	0	0	Ki67+	 2173 9137
2737	0	0	Ki67+	 2179 8824
2738	0	0	Ki67+	 2196 8887
2739	0	0	Ki67+	 2197 9131
2740	0	0	Ki67+	 2266 8785
2741	0	0	Ki67+	 2296 9176
2742	0	0	Ki67+	 2325 9084
2743	0	0	Ki67+	 2346 9261
2744	0	0	Ki67+	 2347 9088
2745	0	0	Ki67+	 2361 9051
2746	0	0	Ki67+	 2366 9204
2747	0	0	Ki67+	 2376 9256
2748	0	0	Ki67+	 2416 9222
2749	0	0	Ki67+	 2419 8714
2750	0	0	Ki67+	 2422 9240
2751	0	0	Ki67+	 2425 9266
2752	0	0	Ki67+	 2435 9208
2753	0	0	Ki67+	 2448 9197
2754	0	0	Ki67+	 2449 9298
2755	0	0	Ki67+	 2453 9220
2756	0	0	Ki67+	 2456 9263
2757	0	0	Ki67+	 2468 9373
2758	0	0	Ki67+	 2471 9225
2759	0	0	Ki67+	 2481 9203
2760	0	0	Ki67+	 2482 9288
2761	0	0	Ki67+	 2482 9358
2762	0	0	Ki67+	 2483 9274
2763	0	0	Ki67+	 2484 8875
2764	0	0	Ki67+	 2493 9315
2765	0	0	Ki67+	 2499 9244
2766	0	0	Ki67+	 2501 9303
2767	0	0	Ki67+	 2505 9217
2768	0	0	Ki67+	 2511 9197
2769	0	0	Ki67+	 2515 9344
2770	0	0	Ki67+	 2519 9280
2771	0	0	Ki67+	 2529 8717
2772	0	0	Ki67+	 2533 9237
2773	0	0	Ki67+	 2539 9356
2774	0	0	Ki67+	 2540 9279
2775	0	0	Ki67+	 2543 9199
2776	0	0	Ki67+	 2546 9181
2777	0	0	Ki67+	 2546 9373
2778	0	0	Ki67+	 2553 8717
2779	0	0	Ki67+	 2564 9337
2780	0	0	Ki67+	 2565 9269
2781	0	0	Ki67+	 2570 8870
2782	0	0	Ki67+	 2576 9194
2783	0	0	Ki67+	 2577 9250
2784	0	0	Ki67+	 2577 9365
2785	0	0	Ki67+	 2586 9289
2786	0	0	Ki67+	 2592 9334
2787	0	0	Ki67+	 2594 9169
2788	0	0	Ki67+	 2596 9200
2789	0	0	Ki67+	 2606 9266
2790	0	0	Ki67+	 2617 9163
2791	0	0	Ki67+	 2620 9350
2792	0	0	Ki67+	 2627 9171
2793	0	0	Ki67+	 2650 9248
2794	0	0	Ki67+	 2660 9267
2795	0	0	Ki67+	 2662 9236
2796	0	0	Ki67+	 2672 9225
2797	0	0	Ki67+	 2680 9161
2798	0	0	Ki67+	 2682 8602
2799	0	0	Ki67+	 2683 9145
2800	0	0	Ki67+	 2693 9225
2801	0	0	Ki67+	 2705 9225
2802	0	0	Ki67+	 2715 8749
2803	0	0	Ki67+	 2715 9177
2804	0	0	Ki67+	 2719 9220
2805	0	0	Ki67+	 2721 9153
2806	0	0	Ki67+	 2728 9251
2807	0	0	Ki67+	 2729 9167
2808	0	0	Ki67+	 2732 9213
2809	0	0	Ki67+	 1940 9704
2810	0	0	Ki67+	 1941 9751
2811	0	0	Ki67+	 1945 9381
2812	0	0	Ki67+	 1945 9671
2813	0	0	Ki67+	 1950 9732
2814	0	0	Ki67+	 1956 9799
2815	0	0	Ki67+	 1956 9930
2816	0	0	Ki67+	 1957 9748
2817	0	0	Ki67+	 1959 9827
2818	0	0	Ki67+	 1962 9633
2819	0	0	Ki67+	 1963 9391
2820	0	0	Ki67+	 1965 9650
2821	0	0	Ki67+	 1965 9776
2822	0	0	Ki67+	 1966 9587
2823	0	0	Ki67+	 1974 9566
2824	0	0	Ki67+	 1979 9605
2825	0	0	Ki67+	 1987 9811
2826	0	0	Ki67+	 1988 9729
2827	0	0	Ki67+	 1989 9683
2828	0	0	Ki67+	 1991 9401
2829	0	0	Ki67+	 1992 9498
2830	0	0	Ki67+	 1993 9750
2831	0	0	Ki67+	 1993 9781
2832	0	0	Ki67+	 1993 9856
2833	0	0	Ki67+	 1993 9872
2834	0	0	Ki67+	 1999 9562
2835	0	0	Ki67+	 2000 9626
2836	0	0	Ki67+	 2007 9695
2837	0	0	Ki67+	 2011 9627
2838	0	0	Ki67+	 2012 9742
2839	0	0	Ki67+	 2012 9776
2840	0	0	Ki67+	 2012 9971
2841	0	0	Ki67+	 2016 9900
2842	0	0	Ki67+	 2019 9803
2843	0	0	Ki67+	 2020 9442
2844	0	0	Ki67+	 2021 9572
2845	0	0	Ki67+	 2021 9597
2846	0	0	Ki67+	 2025 9755
2847	0	0	Ki67+	 2030 9717
2848	0	0	Ki67+	 2031 9385
2849	0	0	Ki67+	 2032 9836
2850	0	0	Ki67+	 2033 9861
2851	0	0	Ki67+	 2034 9817
2852	0	0	Ki67+	 2035 9912
2853	0	0	Ki67+	 2038 9538
2854	0	0	Ki67+	 2044 9684
2855	0	0	Ki67+	 2046 9782
2856	0	0	Ki67+	 2047 9473
2857	0	0	Ki67+	 2048 9403
2858	0	0	Ki67+	 2048 9941
2859	0	0	Ki67+	 2049 9635
2860	0	0	Ki67+	 2049 9804
2861	0	0	Ki67+	 2051 9507
2862	0	0	Ki67+	 2051 9720
2863	0	0	Ki67+	 2052 9767
2864	0	0	Ki67+	 2054 9867
2865	0	0	Ki67+	 2054 9964
2866	0	0	Ki67+	 2056 9443
2867	0	0	Ki67+	 2056 9846
2868	0	0	Ki67+	 2058 9516
2869	0	0	Ki67+	 2060 9551
2870	0	0	Ki67+	 2060 9796
2871	0	0	Ki67+	 2065 9566
2872	0	0	Ki67+	 2065 9751
2873	0	0	Ki67+	 2067 9810
2874	0	0	Ki67+	 2068 9670
2875	0	0	Ki67+	 2069 9405
2876	0	0	Ki67+	 2070 9729
2877	0	0	Ki67+	 2071 9828
2878	0	0	Ki67+	 2072 9442
2879	0	0	Ki67+	 2076 9705
2880	0	0	Ki67+	 2077 9868
2881	0	0	Ki67+	 2077 9904
2882	0	0	Ki67+	 2078 9883
2883	0	0	Ki67+	 2079 9383
2884	0	0	Ki67+	 2080 9476
2885	0	0	Ki67+	 2080 9509
2886	0	0	Ki67+	 2087 9735
2887	0	0	Ki67+	 2088 9939
2888	0	0	Ki67+	 2089 9785
2889	0	0	Ki67+	 2089 9843
2890	0	0	Ki67+	 2090 9519
2891	0	0	Ki67+	 2090 9634
2892	0	0	Ki67+	 2096 9918
2893	0	0	Ki67+	 2098 9553
2894	0	0	Ki67+	 2100 9818
2895	0	0	Ki67+	 2101 9397
2896	0	0	Ki67+	 2102 9523
2897	0	0	Ki67+	 2103 9443
2898	0	0	Ki67+	 2105 9432
2899	0	0	Ki67+	 2107 9782
2900	0	0	Ki67+	 2112 9389
2901	0	0	Ki67+	 2113 9707
2902	0	0	Ki67+	 2113 9831
2903	0	0	Ki67+	 2114 9871
2904	0	0	Ki67+	 2115 9505
2905	0	0	Ki67+	 2115 9669
2906	0	0	Ki67+	 2119 9912
2907	0	0	Ki67+	 2121 9555
2908	0	0	Ki67+	 2122 9393
2909	0	0	Ki67+	 2123 9956
2910	0	0	Ki67+	 2126 9640
2911	0	0	Ki67+	 2126 9758
2912	0	0	Ki67+	 2131 9463
2913	0	0	Ki67+	 2131 9899
2914	0	0	Ki67+	 2133 9805
2915	0	0	Ki67+	 2134 9412
2916	0	0	Ki67+	 2135 9864
2917	0	0	Ki67+	 2135 9946
2918	0	0	Ki67+	 2135 9973
2919	0	0	Ki67+	 2139 9530
2920	0	0	Ki67+	 2139 9828
2921	0	0	Ki67+	 2142 9559
2922	0	0	Ki67+	 2146 9416
2923	0	0	Ki67+	 2146 9457
2924	0	0	Ki67+	 2150 10166
2925	0	0	Ki67+	 2151 9982
2926	0	0	Ki67+	 2154 9764
2927	0	0	Ki67+	 2156 9946
2928	0	0	Ki67+	 2157 9446
2929	0	0	Ki67+	 2161 9535
2930	0	0	Ki67+	 2161 9869
2931	0	0	Ki67+	 2165 9482
2932	0	0	Ki67+	 2165 9509
2933	0	0	Ki67+	 2165 9896
2934	0	0	Ki67+	 2166 9423
2935	0	0	Ki67+	 2166 9790
2936	0	0	Ki67+	 2167 9451
2937	0	0	Ki67+	 2170 9863
2938	0	0	Ki67+	 2175 9752
2939	0	0	Ki67+	 2175 9957
2940	0	0	Ki67+	 2176 9846
2941	0	0	Ki67+	 2181 9820
2942	0	0	Ki67+	 2182 9584
2943	0	0	Ki67+	 2183 9724
2944	0	0	Ki67+	 2184 9918
2945	0	0	Ki67+	 2187 9531
2946	0	0	Ki67+	 2189 9768
2947	0	0	Ki67+	 2189 9857
2948	0	0	Ki67+	 2190 9521
2949	0	0	Ki67+	 2192 9564
2950	0	0	Ki67+	 2197 9489
2951	0	0	Ki67+	 2198 9819
2952	0	0	Ki67+	 2199 9459
2953	0	0	Ki67+	 2199 9534
2954	0	0	Ki67+	 2202 9956
2955	0	0	Ki67+	 2204 9912
2956	0	0	Ki67+	 2205 9441
2957	0	0	Ki67+	 2206 9852
2958	0	0	Ki67+	 2207 9940
2959	0	0	Ki67+	 2209 9810
2960	0	0	Ki67+	 2210 9507
2961	0	0	Ki67+	 2211 9740
2962	0	0	Ki67+	 2212 9974
2963	0	0	Ki67+	 2213 9794
2964	0	0	Ki67+	 2214 9568
2965	0	0	Ki67+	 2214 9779
2966	0	0	Ki67+	 2215 9440
2967	0	0	Ki67+	 2216 9832
2968	0	0	Ki67+	 2219 9595
2969	0	0	Ki67+	 2221 9495
2970	0	0	Ki67+	 2222 9812
2971	0	0	Ki67+	 2227 9459
2972	0	0	Ki67+	 2234 9530
2973	0	0	Ki67+	 2234 9724
2974	0	0	Ki67+	 2235 9645
2975	0	0	Ki67+	 2237 10163
2976	0	0	Ki67+	 2238 9962
2977	0	0	Ki67+	 2242 9946
2978	0	0	Ki67+	 2243 9628
2979	0	0	Ki67+	 2243 9828
2980	0	0	Ki67+	 2243 9929
2981	0	0	Ki67+	 2244 9548
2982	0	0	Ki67+	 2245 9586
2983	0	0	Ki67+	 2245 10145
2984	0	0	Ki67+	 2250 9772
2985	0	0	Ki67+	 2251 9963
2986	0	0	Ki67+	 2254 9517
2987	0	0	Ki67+	 2254 10132
2988	0	0	Ki67+	 2256 9485
2989	0	0	Ki67+	 2256 9947
2990	0	0	Ki67+	 2260 10158
2991	0	0	Ki67+	 2268 9509
2992	0	0	Ki67+	 2270 9571
2993	0	0	Ki67+	 2270 9826
2994	0	0	Ki67+	 2271 9972
2995	0	0	Ki67+	 2272 9614
2996	0	0	Ki67+	 2272 10092
2997	0	0	Ki67+	 2273 9475
2998	0	0	Ki67+	 2273 9601
2999	0	0	Ki67+	 2275 9933
3000	0	0	Ki67+	 2276 10144
3001	0	0	Ki67+	 2281 9508
3002	0	0	Ki67+	 2285 9552
3003	0	0	Ki67+	 2288 9802
3004	0	0	Ki67+	 2290 9974
3005	0	0	Ki67+	 2291 9628
3006	0	0	Ki67+	 2293 9475
3007	0	0	Ki67+	 2293 9504
3008	0	0	Ki67+	 2293 9812
3009	0	0	Ki67+	 2293 10110
3010	0	0	Ki67+	 2294 10171
3011	0	0	Ki67+	 2300 9575
3012	0	0	Ki67+	 2301 9757
3013	0	0	Ki67+	 2301 9791
3014	0	0	Ki67+	 2303 9601
3015	0	0	Ki67+	 2304 10014
3016	0	0	Ki67+	 2306 9776
3017	0	0	Ki67+	 2311 9832
3018	0	0	Ki67+	 2312 9511
3019	0	0	Ki67+	 2314 9497
3020	0	0	Ki67+	 2315 9527
3021	0	0	Ki67+	 2315 9921
3022	0	0	Ki67+	 2317 9440
3023	0	0	Ki67+	 2319 9728
3024	0	0	Ki67+	 2320 9568
3025	0	0	Ki67+	 2321 9962
3026	0	0	Ki67+	 2324 9629
3027	0	0	Ki67+	 2324 9897
3028	0	0	Ki67+	 2325 9935
3029	0	0	Ki67+	 2326 9781
3030	0	0	Ki67+	 2328 9925
3031	0	0	Ki67+	 2330 9589
3032	0	0	Ki67+	 2330 10161
3033	0	0	Ki67+	 2335 9879
3034	0	0	Ki67+	 2339 9537
3035	0	0	Ki67+	 2344 9430
3036	0	0	Ki67+	 2346 10056
3037	0	0	Ki67+	 2347 9582
3038	0	0	Ki67+	 2347 9767
3039	0	0	Ki67+	 2350 9965
3040	0	0	Ki67+	 2350 10140
3041	0	0	Ki67+	 2352 9631
3042	0	0	Ki67+	 2352 9884
3043	0	0	Ki67+	 2360 10072
3044	0	0	Ki67+	 2362 9927
3045	0	0	Ki67+	 2363 9672
3046	0	0	Ki67+	 2364 9425
3047	0	0	Ki67+	 2368 9967
3048	0	0	Ki67+	 2376 9942
3049	0	0	Ki67+	 2376 10061
3050	0	0	Ki67+	 2379 9591
3051	0	0	Ki67+	 2379 9638
3052	0	0	Ki67+	 2393 9544
3053	0	0	Ki67+	 2399 9906
3054	0	0	Ki67+	 2400 9963
3055	0	0	Ki67+	 2402 9884
3056	0	0	Ki67+	 2404 9859
3057	0	0	Ki67+	 2407 9636
3058	0	0	Ki67+	 2407 10167
3059	0	0	Ki67+	 2408 9576
3060	0	0	Ki67+	 2411 10040
3061	0	0	Ki67+	 2416 10053
3062	0	0	Ki67+	 2422 9939
3063	0	0	Ki67+	 2427 10161
3064	0	0	Ki67+	 2434 9417
3065	0	0	Ki67+	 2434 9968
3066	0	0	Ki67+	 2436 9884
3067	0	0	Ki67+	 2437 9697
3068	0	0	Ki67+	 2437 10030
3069	0	0	Ki67+	 2439 9933
3070	0	0	Ki67+	 2449 9399
3071	0	0	Ki67+	 2451 9881
3072	0	0	Ki67+	 2453 9958
3073	0	0	Ki67+	 2456 9930
3074	0	0	Ki67+	 2460 9716
3075	0	0	Ki67+	 2465 9801
3076	0	0	Ki67+	 2466 9583
3077	0	0	Ki67+	 2468 10128
3078	0	0	Ki67+	 2472 9756
3079	0	0	Ki67+	 2473 9426
3080	0	0	Ki67+	 2476 9550
3081	0	0	Ki67+	 2476 9727
3082	0	0	Ki67+	 2479 9864
3083	0	0	Ki67+	 2484 9768
3084	0	0	Ki67+	 2484 9956
3085	0	0	Ki67+	 2485 9793
3086	0	0	Ki67+	 2488 9838
3087	0	0	Ki67+	 2490 9894
3088	0	0	Ki67+	 2490 10060
3089	0	0	Ki67+	 2493 9699
3090	0	0	Ki67+	 2500 10085
3091	0	0	Ki67+	 2501 9927
3092	0	0	Ki67+	 2503 9743
3093	0	0	Ki67+	 2505 9911
3094	0	0	Ki67+	 2507 9941
3095	0	0	Ki67+	 2512 9590
3096	0	0	Ki67+	 2513 9505
3097	0	0	Ki67+	 2517 9652
3098	0	0	Ki67+	 2517 9785
3099	0	0	Ki67+	 2518 10165
3100	0	0	Ki67+	 2521 9545
3101	0	0	Ki67+	 2522 9940
3102	0	0	Ki67+	 2523 9391
3103	0	0	Ki67+	 2523 10068
3104	0	0	Ki67+	 2528 9462
3105	0	0	Ki67+	 2531 9568
3106	0	0	Ki67+	 2534 9851
3107	0	0	Ki67+	 2534 9871
3108	0	0	Ki67+	 2544 9662
3109	0	0	Ki67+	 2547 9834
3110	0	0	Ki67+	 2552 9947
3111	0	0	Ki67+	 2556 9848
3112	0	0	Ki67+	 2557 9399
3113	0	0	Ki67+	 2557 9619
3114	0	0	Ki67+	 2558 9418
3115	0	0	Ki67+	 2558 9877
3116	0	0	Ki67+	 2561 9558
3117	0	0	Ki67+	 2561 9905
3118	0	0	Ki67+	 2564 9540
3119	0	0	Ki67+	 2571 9618
3120	0	0	Ki67+	 2574 9389
3121	0	0	Ki67+	 2574 9602
3122	0	0	Ki67+	 2575 9719
3123	0	0	Ki67+	 2575 9807
3124	0	0	Ki67+	 2576 9691
3125	0	0	Ki67+	 2580 10027
3126	0	0	Ki67+	 2581 9662
3127	0	0	Ki67+	 2583 9797
3128	0	0	Ki67+	 2585 9891
3129	0	0	Ki67+	 2585 9909
3130	0	0	Ki67+	 2589 10118
3131	0	0	Ki67+	 2590 9856
3132	0	0	Ki67+	 2591 9563
3133	0	0	Ki67+	 2592 9423
3134	0	0	Ki67+	 2596 9740
3135	0	0	Ki67+	 2596 10050
3136	0	0	Ki67+	 2596 10070
3137	0	0	Ki67+	 2597 9824
3138	0	0	Ki67+	 2599 9813
3139	0	0	Ki67+	 2601 9593
3140	0	0	Ki67+	 2602 9838
3141	0	0	Ki67+	 2607 10090
3142	0	0	Ki67+	 2610 9472
3143	0	0	Ki67+	 2611 9745
3144	0	0	Ki67+	 2612 9823
3145	0	0	Ki67+	 2613 10056
3146	0	0	Ki67+	 2614 9894
3147	0	0	Ki67+	 2615 9409
3148	0	0	Ki67+	 2619 9652
3149	0	0	Ki67+	 2620 9685
3150	0	0	Ki67+	 2620 9855
3151	0	0	Ki67+	 2621 9875
3152	0	0	Ki67+	 2624 10057
3153	0	0	Ki67+	 2626 9764
3154	0	0	Ki67+	 2630 9536
3155	0	0	Ki67+	 2635 10086
3156	0	0	Ki67+	 2637 10037
3157	0	0	Ki67+	 2638 9709
3158	0	0	Ki67+	 2638 10142
3159	0	0	Ki67+	 2640 9474
3160	0	0	Ki67+	 2641 9613
3161	0	0	Ki67+	 2641 10069
3162	0	0	Ki67+	 2645 9397
3163	0	0	Ki67+	 2647 9801
3164	0	0	Ki67+	 2650 9741
3165	0	0	Ki67+	 2650 9821
3166	0	0	Ki67+	 2651 9676
3167	0	0	Ki67+	 2653 9430
3168	0	0	Ki67+	 2661 9808
3169	0	0	Ki67+	 2664 10112
3170	0	0	Ki67+	 2669 10155
3171	0	0	Ki67+	 2670 10033
3172	0	0	Ki67+	 2673 9639
3173	0	0	Ki67+	 2676 9450
3174	0	0	Ki67+	 2679 9699
3175	0	0	Ki67+	 2681 10076
3176	0	0	Ki67+	 2685 10106
3177	0	0	Ki67+	 2693 9792
3178	0	0	Ki67+	 2696 9415
3179	0	0	Ki67+	 2697 9393
3180	0	0	Ki67+	 2697 9517
3181	0	0	Ki67+	 2697 10115
3182	0	0	Ki67+	 2698 10143
3183	0	0	Ki67+	 2709 10074
3184	0	0	Ki67+	 2721 10089
3185	0	0	Ki67+	 2721 10147
3186	0	0	Ki67+	 2725 9445
3187	0	0	Ki67+	 2727 10072
3188	0	0	Ki67+	 1937 10219
3189	0	0	Ki67+	 1938 10711
3190	0	0	Ki67+	 1940 10351
3191	0	0	Ki67+	 1946 10446
3192	0	0	Ki67+	 1949 10291
3193	0	0	Ki67+	 1953 10739
3194	0	0	Ki67+	 1954 10706
3195	0	0	Ki67+	 1959 10785
3196	0	0	Ki67+	 1963 10319
3197	0	0	Ki67+	 1964 10874
3198	0	0	Ki67+	 1965 10347
3199	0	0	Ki67+	 1973 10337
3200	0	0	Ki67+	 1983 10370
3201	0	0	Ki67+	 1984 10772
3202	0	0	Ki67+	 1984 10898
3203	0	0	Ki67+	 1985 10391
3204	0	0	Ki67+	 1991 10881
3205	0	0	Ki67+	 1992 10746
3206	0	0	Ki67+	 1996 10710
3207	0	0	Ki67+	 1998 10371
3208	0	0	Ki67+	 2000 10781
3209	0	0	Ki67+	 2001 10897
3210	0	0	Ki67+	 2004 10320
3211	0	0	Ki67+	 2004 10651
3212	0	0	Ki67+	 2004 10845
3213	0	0	Ki67+	 2010 10343
3214	0	0	Ki67+	 2011 10752
3215	0	0	Ki67+	 2012 10693
3216	0	0	Ki67+	 2018 10311
3217	0	0	Ki67+	 2020 10862
3218	0	0	Ki67+	 2022 10353
3219	0	0	Ki67+	 2022 10762
3220	0	0	Ki67+	 2025 10830
3221	0	0	Ki67+	 2031 10377
3222	0	0	Ki67+	 2042 10807
3223	0	0	Ki67+	 2047 10325
3224	0	0	Ki67+	 2049 10652
3225	0	0	Ki67+	 2052 10807
3226	0	0	Ki67+	 2057 10340
3227	0	0	Ki67+	 2060 10850
3228	0	0	Ki67+	 2061 10365
3229	0	0	Ki67+	 2063 10295
3230	0	0	Ki67+	 2063 10879
3231	0	0	Ki67+	 2071 10276
3232	0	0	Ki67+	 2074 10634
3233	0	0	Ki67+	 2075 10324
3234	0	0	Ki67+	 2075 10842
3235	0	0	Ki67+	 2077 10260
3236	0	0	Ki67+	 2078 10686
3237	0	0	Ki67+	 2081 10818
3238	0	0	Ki67+	 2085 10868
3239	0	0	Ki67+	 2091 10371
3240	0	0	Ki67+	 2091 10664
3241	0	0	Ki67+	 2092 10353
3242	0	0	Ki67+	 2096 10585
3243	0	0	Ki67+	 2098 10298
3244	0	0	Ki67+	 2099 10323
3245	0	0	Ki67+	 2099 10841
3246	0	0	Ki67+	 2102 10597
3247	0	0	Ki67+	 2104 10496
3248	0	0	Ki67+	 2109 10367
3249	0	0	Ki67+	 2109 10639
3250	0	0	Ki67+	 2112 10900
3251	0	0	Ki67+	 2113 10383
3252	0	0	Ki67+	 2115 10872
3253	0	0	Ki67+	 2125 10300
3254	0	0	Ki67+	 2126 10681
3255	0	0	Ki67+	 2127 10274
3256	0	0	Ki67+	 2129 10479
3257	0	0	Ki67+	 2130 10334
3258	0	0	Ki67+	 2130 10380
3259	0	0	Ki67+	 2130 10750
3260	0	0	Ki67+	 2133 10790
3261	0	0	Ki67+	 2135 10502
3262	0	0	Ki67+	 2136 10323
3263	0	0	Ki67+	 2138 10243
3264	0	0	Ki67+	 2142 10631
3265	0	0	Ki67+	 2142 10671
3266	0	0	Ki67+	 2142 10923
3267	0	0	Ki67+	 2144 10491
3268	0	0	Ki67+	 2148 10974
3269	0	0	Ki67+	 2149 10296
3270	0	0	Ki67+	 2151 10717
3271	0	0	Ki67+	 2155 10462
3272	0	0	Ki67+	 2157 10665
3273	0	0	Ki67+	 2157 10680
3274	0	0	Ki67+	 2160 10318
3275	0	0	Ki67+	 2160 10505
3276	0	0	Ki67+	 2162 10762
3277	0	0	Ki67+	 2163 10478
3278	0	0	Ki67+	 2166 10307
3279	0	0	Ki67+	 2168 10428
3280	0	0	Ki67+	 2174 10968
3281	0	0	Ki67+	 2175 10929
3282	0	0	Ki67+	 2180 10444
3283	0	0	Ki67+	 2182 10693
3284	0	0	Ki67+	 2186 10405
3285	0	0	Ki67+	 2186 10725
3286	0	0	Ki67+	 2188 10968
3287	0	0	Ki67+	 2189 10639
3288	0	0	Ki67+	 2191 10562
3289	0	0	Ki67+	 2202 10485
3290	0	0	Ki67+	 2203 10643
3291	0	0	Ki67+	 2205 10673
3292	0	0	Ki67+	 2206 10789
3293	0	0	Ki67+	 2209 10528
3294	0	0	Ki67+	 2212 10719
3295	0	0	Ki67+	 2215 10402
3296	0	0	Ki67+	 2219 10511
3297	0	0	Ki67+	 2221 10544
3298	0	0	Ki67+	 2221 10863
3299	0	0	Ki67+	 2226 10379
3300	0	0	Ki67+	 2226 10667
3301	0	0	Ki67+	 2226 10759
3302	0	0	Ki67+	 2231 10467
3303	0	0	Ki67+	 2231 10832
3304	0	0	Ki67+	 2233 10792
3305	0	0	Ki67+	 2237 10814
3306	0	0	Ki67+	 2240 10353
3307	0	0	Ki67+	 2242 10636
3308	0	0	Ki67+	 2243 10880
3309	0	0	Ki67+	 2245 10855
3310	0	0	Ki67+	 2251 10502
3311	0	0	Ki67+	 2251 10733
3312	0	0	Ki67+	 2255 10706
3313	0	0	Ki67+	 2257 10663
3314	0	0	Ki67+	 2259 10759
3315	0	0	Ki67+	 2263 10812
3316	0	0	Ki67+	 2267 10642
3317	0	0	Ki67+	 2270 10190
3318	0	0	Ki67+	 2271 10741
3319	0	0	Ki67+	 2275 10768
3320	0	0	Ki67+	 2275 10845
3321	0	0	Ki67+	 2277 10247
3322	0	0	Ki67+	 2278 10516
3323	0	0	Ki67+	 2278 10924
3324	0	0	Ki67+	 2283 10635
3325	0	0	Ki67+	 2284 10547
3326	0	0	Ki67+	 2284 10878
3327	0	0	Ki67+	 2285 10799
3328	0	0	Ki67+	 2289 10648
3329	0	0	Ki67+	 2289 10723
3330	0	0	Ki67+	 2291 10739
3331	0	0	Ki67+	 2296 10471
3332	0	0	Ki67+	 2299 10497
3333	0	0	Ki67+	 2299 10833
3334	0	0	Ki67+	 2307 10950
3335	0	0	Ki67+	 2311 10523
3336	0	0	Ki67+	 2311 10891
3337	0	0	Ki67+	 2312 10251
3338	0	0	Ki67+	 2312 10538
3339	0	0	Ki67+	 2312 10715
3340	0	0	Ki67+	 2312 10929
3341	0	0	Ki67+	 2313 10909
3342	0	0	Ki67+	 2314 10819
3343	0	0	Ki67+	 2315 10671
3344	0	0	Ki67+	 2317 10728
3345	0	0	Ki67+	 2322 10852
3346	0	0	Ki67+	 2323 10213
3347	0	0	Ki67+	 2323 10777
3348	0	0	Ki67+	 2323 10950
3349	0	0	Ki67+	 2325 10479
3350	0	0	Ki67+	 2330 10183
3351	0	0	Ki67+	 2330 10733
3352	0	0	Ki67+	 2332 10842
3353	0	0	Ki67+	 2334 10640
3354	0	0	Ki67+	 2336 10251
3355	0	0	Ki67+	 2337 10965
3356	0	0	Ki67+	 2339 10466
3357	0	0	Ki67+	 2340 10542
3358	0	0	Ki67+	 2342 10208
3359	0	0	Ki67+	 2342 10835
3360	0	0	Ki67+	 2345 10518
3361	0	0	Ki67+	 2345 10874
3362	0	0	Ki67+	 2346 10924
3363	0	0	Ki67+	 2349 10314
3364	0	0	Ki67+	 2350 10329
3365	0	0	Ki67+	 2351 10491
3366	0	0	Ki67+	 2358 10888
3367	0	0	Ki67+	 2360 10426
3368	0	0	Ki67+	 2362 10324
3369	0	0	Ki67+	 2364 10868
3370	0	0	Ki67+	 2366 10714
3371	0	0	Ki67+	 2366 10828
3372	0	0	Ki67+	 2369 10308
3373	0	0	Ki67+	 2372 10217
3374	0	0	Ki67+	 2375 10931
3375	0	0	Ki67+	 2385 10846
3376	0	0	Ki67+	 2390 10216
3377	0	0	Ki67+	 2394 10324
3378	0	0	Ki67+	 2399 10964
3379	0	0	Ki67+	 2401 10371
3380	0	0	Ki67+	 2401 10414
3381	0	0	Ki67+	 2402 10199
3382	0	0	Ki67+	 2403 10188
3383	0	0	Ki67+	 2403 10312
3384	0	0	Ki67+	 2407 10516
3385	0	0	Ki67+	 2415 10429
3386	0	0	Ki67+	 2416 10960
3387	0	0	Ki67+	 2417 10332
3388	0	0	Ki67+	 2418 10387
3389	0	0	Ki67+	 2421 10350
3390	0	0	Ki67+	 2427 10455
3391	0	0	Ki67+	 2431 10216
3392	0	0	Ki67+	 2434 10417
3393	0	0	Ki67+	 2435 10357
3394	0	0	Ki67+	 2438 10600
3395	0	0	Ki67+	 2438 10947
3396	0	0	Ki67+	 2441 10345
3397	0	0	Ki67+	 2442 10371
3398	0	0	Ki67+	 2443 10532
3399	0	0	Ki67+	 2444 10186
3400	0	0	Ki67+	 2450 10219
3401	0	0	Ki67+	 2461 10591
3402	0	0	Ki67+	 2464 10473
3403	0	0	Ki67+	 2466 10432
3404	0	0	Ki67+	 2467 10581
3405	0	0	Ki67+	 2469 10350
3406	0	0	Ki67+	 2469 10830
3407	0	0	Ki67+	 2472 10317
3408	0	0	Ki67+	 2473 10862
3409	0	0	Ki67+	 2475 10188
3410	0	0	Ki67+	 2475 10511
3411	0	0	Ki67+	 2476 10808
3412	0	0	Ki67+	 2477 10406
3413	0	0	Ki67+	 2482 10594
3414	0	0	Ki67+	 2483 10648
3415	0	0	Ki67+	 2486 10382
3416	0	0	Ki67+	 2487 10552
3417	0	0	Ki67+	 2487 10615
3418	0	0	Ki67+	 2496 10845
3419	0	0	Ki67+	 2497 10796
3420	0	0	Ki67+	 2498 10382
3421	0	0	Ki67+	 2499 10669
3422	0	0	Ki67+	 2501 10513
3423	0	0	Ki67+	 2505 10450
3424	0	0	Ki67+	 2505 10482
3425	0	0	Ki67+	 2509 10611
3426	0	0	Ki67+	 2510 10410
3427	0	0	Ki67+	 2510 10718
3428	0	0	Ki67+	 2511 10197
3429	0	0	Ki67+	 2513 10218
3430	0	0	Ki67+	 2513 10351
3431	0	0	Ki67+	 2514 10833
3432	0	0	Ki67+	 2516 10755
3433	0	0	Ki67+	 2519 10655
3434	0	0	Ki67+	 2519 10844
3435	0	0	Ki67+	 2520 10569
3436	0	0	Ki67+	 2522 10776
3437	0	0	Ki67+	 2525 10224
3438	0	0	Ki67+	 2529 10717
3439	0	0	Ki67+	 2533 10192
3440	0	0	Ki67+	 2533 10215
3441	0	0	Ki67+	 2534 10426
3442	0	0	Ki67+	 2534 10476
3443	0	0	Ki67+	 2534 10740
3444	0	0	Ki67+	 2535 10665
3445	0	0	Ki67+	 2536 10594
3446	0	0	Ki67+	 2538 10360
3447	0	0	Ki67+	 2538 10545
3448	0	0	Ki67+	 2538 10694
3449	0	0	Ki67+	 2539 10452
3450	0	0	Ki67+	 2540 10247
3451	0	0	Ki67+	 2543 10777
3452	0	0	Ki67+	 2546 10645
3453	0	0	Ki67+	 2546 10712
3454	0	0	Ki67+	 2548 10423
3455	0	0	Ki67+	 2552 10740
3456	0	0	Ki67+	 2554 10519
3457	0	0	Ki67+	 2555 10944
3458	0	0	Ki67+	 2561 10839
3459	0	0	Ki67+	 2562 10428
3460	0	0	Ki67+	 2562 10718
3461	0	0	Ki67+	 2563 10486
3462	0	0	Ki67+	 2564 10201
3463	0	0	Ki67+	 2564 10579
3464	0	0	Ki67+	 2570 10751
3465	0	0	Ki67+	 2571 10686
3466	0	0	Ki67+	 2573 10626
3467	0	0	Ki67+	 2575 10669
3468	0	0	Ki67+	 2577 10449
3469	0	0	Ki67+	 2579 10605
3470	0	0	Ki67+	 2581 10842
3471	0	0	Ki67+	 2582 10641
3472	0	0	Ki67+	 2590 10720
3473	0	0	Ki67+	 2591 10538
3474	0	0	Ki67+	 2591 10788
3475	0	0	Ki67+	 2593 10213
3476	0	0	Ki67+	 2595 10476
3477	0	0	Ki67+	 2596 10413
3478	0	0	Ki67+	 2597 10837
3479	0	0	Ki67+	 2598 10198
3480	0	0	Ki67+	 2600 10514
3481	0	0	Ki67+	 2602 10263
3482	0	0	Ki67+	 2603 10613
3483	0	0	Ki67+	 2605 10466
3484	0	0	Ki67+	 2605 10495
3485	0	0	Ki67+	 2607 10666
3486	0	0	Ki67+	 2616 10511
3487	0	0	Ki67+	 2617 10222
3488	0	0	Ki67+	 2617 10279
3489	0	0	Ki67+	 2617 10444
3490	0	0	Ki67+	 2619 10793
3491	0	0	Ki67+	 2625 10422
3492	0	0	Ki67+	 2626 10824
3493	0	0	Ki67+	 2628 10239
3494	0	0	Ki67+	 2629 10476
3495	0	0	Ki67+	 2629 10637
3496	0	0	Ki67+	 2629 10655
3497	0	0	Ki67+	 2631 10218
3498	0	0	Ki67+	 2637 10245
3499	0	0	Ki67+	 2642 10512
3500	0	0	Ki67+	 2644 10743
3501	0	0	Ki67+	 2646 10696
3502	0	0	Ki67+	 2648 10445
3503	0	0	Ki67+	 2649 10281
3504	0	0	Ki67+	 2652 10802
3505	0	0	Ki67+	 2654 10263
3506	0	0	Ki67+	 2654 10678
3507	0	0	Ki67+	 2655 10470
3508	0	0	Ki67+	 2657 10251
3509	0	0	Ki67+	 2659 10556
3510	0	0	Ki67+	 2665 10854
3511	0	0	Ki67+	 2669 10515
3512	0	0	Ki67+	 2672 10584
3513	0	0	Ki67+	 2672 10716
3514	0	0	Ki67+	 2674 10553
3515	0	0	Ki67+	 2675 10744
3516	0	0	Ki67+	 2675 10909
3517	0	0	Ki67+	 2676 10780
3518	0	0	Ki67+	 2678 10615
3519	0	0	Ki67+	 2680 10286
3520	0	0	Ki67+	 2683 10638
3521	0	0	Ki67+	 2684 10527
3522	0	0	Ki67+	 2689 10423
3523	0	0	Ki67+	 2690 10954
3524	0	0	Ki67+	 2692 10453
3525	0	0	Ki67+	 2692 10486
3526	0	0	Ki67+	 2694 10747
3527	0	0	Ki67+	 2696 10823
3528	0	0	Ki67+	 2700 10612
3529	0	0	Ki67+	 2701 10440
3530	0	0	Ki67+	 2704 10467
3531	0	0	Ki67+	 2705 10702
3532	0	0	Ki67+	 2706 10529
3533	0	0	Ki67+	 2706 10662
3534	0	0	Ki67+	 2706 10904
3535	0	0	Ki67+	 2708 10513
3536	0	0	Ki67+	 2710 10287
3537	0	0	Ki67+	 2712 10311
3538	0	0	Ki67+	 2715 10428
3539	0	0	Ki67+	 2717 10262
3540	0	0	Ki67+	 2718 10230
3541	0	0	Ki67+	 2718 10299
3542	0	0	Ki67+	 2720 10726
3543	0	0	Ki67+	 2723 10321
3544	0	0	Ki67+	 2724 10664
3545	0	0	Ki67+	 2725 10471
3546	0	0	Ki67+	 2059 11334
3547	0	0	Ki67+	 2080 11339
3548	0	0	Ki67+	 2104 11315
3549	0	0	Ki67+	 2120 11061
3550	0	0	Ki67+	 2135 11450
3551	0	0	Ki67+	 2139 11316
3552	0	0	Ki67+	 2148 11011
3553	0	0	Ki67+	 2150 11468
3554	0	0	Ki67+	 2173 11303
3555	0	0	Ki67+	 2174 11425
3556	0	0	Ki67+	 2175 11013
3557	0	0	Ki67+	 2184 11471
3558	0	0	Ki67+	 2189 10981
3559	0	0	Ki67+	 2189 11449
3560	0	0	Ki67+	 2191 11054
3561	0	0	Ki67+	 2196 11067
3562	0	0	Ki67+	 2203 11037
3563	0	0	Ki67+	 2207 11310
3564	0	0	Ki67+	 2211 11086
3565	0	0	Ki67+	 2217 11399
3566	0	0	Ki67+	 2219 10995
3567	0	0	Ki67+	 2220 11434
3568	0	0	Ki67+	 2220 11469
3569	0	0	Ki67+	 2222 11371
3570	0	0	Ki67+	 2224 11457
3571	0	0	Ki67+	 2226 11075
3572	0	0	Ki67+	 2226 11635
3573	0	0	Ki67+	 2227 11057
3574	0	0	Ki67+	 2231 11600
3575	0	0	Ki67+	 2231 11754
3576	0	0	Ki67+	 2236 11654
3577	0	0	Ki67+	 2238 11693
3578	0	0	Ki67+	 2239 11621
3579	0	0	Ki67+	 2241 11039
3580	0	0	Ki67+	 2246 11370
3581	0	0	Ki67+	 2248 11389
3582	0	0	Ki67+	 2250 11702
3583	0	0	Ki67+	 2251 11299
3584	0	0	Ki67+	 2253 11077
3585	0	0	Ki67+	 2253 11420
3586	0	0	Ki67+	 2255 11027
3587	0	0	Ki67+	 2261 11674
3588	0	0	Ki67+	 2269 11006
3589	0	0	Ki67+	 2275 11048
3590	0	0	Ki67+	 2276 11710
3591	0	0	Ki67+	 2277 11758
3592	0	0	Ki67+	 2279 11132
3593	0	0	Ki67+	 2280 11362
3594	0	0	Ki67+	 2281 11388
3595	0	0	Ki67+	 2281 11637
3596	0	0	Ki67+	 2284 10979
3597	0	0	Ki67+	 2286 11170
3598	0	0	Ki67+	 2289 11569
3599	0	0	Ki67+	 2290 11078
3600	0	0	Ki67+	 2291 11373
3601	0	0	Ki67+	 2293 11095
3602	0	0	Ki67+	 2302 11014
3603	0	0	Ki67+	 2306 11353
3604	0	0	Ki67+	 2310 11752
3605	0	0	Ki67+	 2311 11432
3606	0	0	Ki67+	 2315 11317
3607	0	0	Ki67+	 2316 11130
3608	0	0	Ki67+	 2317 11087
3609	0	0	Ki67+	 2317 11383
3610	0	0	Ki67+	 2317 11565
3611	0	0	Ki67+	 2320 11402
3612	0	0	Ki67+	 2320 11624
3613	0	0	Ki67+	 2322 11418
3614	0	0	Ki67+	 2325 11644
3615	0	0	Ki67+	 2326 11366
3616	0	0	Ki67+	 2328 10996
3617	0	0	Ki67+	 2328 11148
3618	0	0	Ki67+	 2334 11184
3619	0	0	Ki67+	 2334 11558
3620	0	0	Ki67+	 2336 11401
3621	0	0	Ki67+	 2341 11147
3622	0	0	Ki67+	 2341 11292
3623	0	0	Ki67+	 2347 11060
3624	0	0	Ki67+	 2349 11437
3625	0	0	Ki67+	 2349 11631
3626	0	0	Ki67+	 2351 11608
3627	0	0	Ki67+	 2353 11128
3628	0	0	Ki67+	 2358 11165
3629	0	0	Ki67+	 2360 11576
3630	0	0	Ki67+	 2362 11553
3631	0	0	Ki67+	 2362 11658
3632	0	0	Ki67+	 2365 11461
3633	0	0	Ki67+	 2366 11133
3634	0	0	Ki67+	 2367 10979
3635	0	0	Ki67+	 2368 10993
3636	0	0	Ki67+	 2368 11151
3637	0	0	Ki67+	 2369 11329
3638	0	0	Ki67+	 2370 11435
3639	0	0	Ki67+	 2383 11196
3640	0	0	Ki67+	 2385 11048
3641	0	0	Ki67+	 2386 11004
3642	0	0	Ki67+	 2387 11457
3643	0	0	Ki67+	 2388 10991
3644	0	0	Ki67+	 2389 11301
3645	0	0	Ki67+	 2389 11484
3646	0	0	Ki67+	 2393 10977
3647	0	0	Ki67+	 2393 11767
3648	0	0	Ki67+	 2394 11163
3649	0	0	Ki67+	 2394 11324
3650	0	0	Ki67+	 2395 11018
3651	0	0	Ki67+	 2401 11146
3652	0	0	Ki67+	 2402 11130
3653	0	0	Ki67+	 2405 11183
3654	0	0	Ki67+	 2407 11218
3655	0	0	Ki67+	 2417 11227
3656	0	0	Ki67+	 2422 11773
3657	0	0	Ki67+	 2423 11057
3658	0	0	Ki67+	 2426 11457
3659	0	0	Ki67+	 2427 11017
3660	0	0	Ki67+	 2428 11326
3661	0	0	Ki67+	 2429 11365
3662	0	0	Ki67+	 2429 11481
3663	0	0	Ki67+	 2431 11193
3664	0	0	Ki67+	 2437 11149
3665	0	0	Ki67+	 2443 11033
3666	0	0	Ki67+	 2445 11643
3667	0	0	Ki67+	 2446 11002
3668	0	0	Ki67+	 2446 11356
3669	0	0	Ki67+	 2450 11153
3670	0	0	Ki67+	 2451 11308
3671	0	0	Ki67+	 2452 11274
3672	0	0	Ki67+	 2452 11488
3673	0	0	Ki67+	 2454 11201
3674	0	0	Ki67+	 2466 10977
3675	0	0	Ki67+	 2467 10995
3676	0	0	Ki67+	 2467 11700
3677	0	0	Ki67+	 2468 11035
3678	0	0	Ki67+	 2470 11203
3679	0	0	Ki67+	 2471 11338
3680	0	0	Ki67+	 2474 11007
3681	0	0	Ki67+	 2478 11068
3682	0	0	Ki67+	 2479 11296
3683	0	0	Ki67+	 2483 11200
3684	0	0	Ki67+	 2488 11320
3685	0	0	Ki67+	 2489 11181
3686	0	0	Ki67+	 2495 11150
3687	0	0	Ki67+	 2505 11071
3688	0	0	Ki67+	 2512 11032
3689	0	0	Ki67+	 2514 11154
3690	0	0	Ki67+	 2515 10998
3691	0	0	Ki67+	 2515 11293
3692	0	0	Ki67+	 2521 11350
3693	0	0	Ki67+	 2524 11028
3694	0	0	Ki67+	 2526 10980
3695	0	0	Ki67+	 2528 11132
3696	0	0	Ki67+	 2528 11292
3697	0	0	Ki67+	 2528 11440
3698	0	0	Ki67+	 2529 11077
3699	0	0	Ki67+	 2529 11270
3700	0	0	Ki67+	 2534 11330
3701	0	0	Ki67+	 2534 11398
3702	0	0	Ki67+	 2539 11154
3703	0	0	Ki67+	 2545 11025
3704	0	0	Ki67+	 2545 11133
3705	0	0	Ki67+	 2548 11599
3706	0	0	Ki67+	 2550 11271
3707	0	0	Ki67+	 2550 11309
3708	0	0	Ki67+	 2551 11119
3709	0	0	Ki67+	 2551 11430
3710	0	0	Ki67+	 2553 11467
3711	0	0	Ki67+	 2560 11532
3712	0	0	Ki67+	 2560 11573
3713	0	0	Ki67+	 2561 11065
3714	0	0	Ki67+	 2562 11625
3715	0	0	Ki67+	 2563 10999
3716	0	0	Ki67+	 2563 11122
3717	0	0	Ki67+	 2570 11459
3718	0	0	Ki67+	 2571 11264
3719	0	0	Ki67+	 2573 11380
3720	0	0	Ki67+	 2573 11658
3721	0	0	Ki67+	 2577 11231
3722	0	0	Ki67+	 2577 11590
3723	0	0	Ki67+	 2578 11343
3724	0	0	Ki67+	 2579 11544
3725	0	0	Ki67+	 2580 11502
3726	0	0	Ki67+	 2581 11450
3727	0	0	Ki67+	 2582 11060
3728	0	0	Ki67+	 2584 11027
3729	0	0	Ki67+	 2584 11414
3730	0	0	Ki67+	 2590 11580
3731	0	0	Ki67+	 2594 11441
3732	0	0	Ki67+	 2595 11285
3733	0	0	Ki67+	 2596 11202
3734	0	0	Ki67+	 2603 11332
3735	0	0	Ki67+	 2605 11683
3736	0	0	Ki67+	 2606 11570
3737	0	0	Ki67+	 2606 11651
3738	0	0	Ki67+	 2609 11623
3739	0	0	Ki67+	 2612 11212
3740	0	0	Ki67+	 2612 11233
3741	0	0	Ki67+	 2617 11531
3742	0	0	Ki67+	 2619 11698
3743	0	0	Ki67+	 2620 11181
3744	0	0	Ki67+	 2623 11483
3745	0	0	Ki67+	 2625 11716
3746	0	0	Ki67+	 2627 11151
3747	0	0	Ki67+	 2628 11242
3748	0	0	Ki67+	 2633 11564
3749	0	0	Ki67+	 2633 11608
3750	0	0	Ki67+	 2634 11170
3751	0	0	Ki67+	 2635 11506
3752	0	0	Ki67+	 2635 11548
3753	0	0	Ki67+	 2640 11633
3754	0	0	Ki67+	 2642 11657
3755	0	0	Ki67+	 2645 11585
3756	0	0	Ki67+	 2647 11471
3757	0	0	Ki67+	 2649 11230
3758	0	0	Ki67+	 2652 11548
3759	0	0	Ki67+	 2654 11739
3760	0	0	Ki67+	 2655 11365
3761	0	0	Ki67+	 2656 11628
3762	0	0	Ki67+	 2657 11042
3763	0	0	Ki67+	 2657 11700
3764	0	0	Ki67+	 2659 11187
3765	0	0	Ki67+	 2659 11340
3766	0	0	Ki67+	 2659 11533
3767	0	0	Ki67+	 2660 11296
3768	0	0	Ki67+	 2661 11496
3769	0	0	Ki67+	 2668 11266
3770	0	0	Ki67+	 2670 11124
3771	0	0	Ki67+	 2670 11677
3772	0	0	Ki67+	 2672 11512
3773	0	0	Ki67+	 2674 10984
3774	0	0	Ki67+	 2674 11643
3775	0	0	Ki67+	 2676 11160
3776	0	0	Ki67+	 2676 11750
3777	0	0	Ki67+	 2681 11605
3778	0	0	Ki67+	 2682 11457
3779	0	0	Ki67+	 2682 11765
3780	0	0	Ki67+	 2686 11368
3781	0	0	Ki67+	 2689 11723
3782	0	0	Ki67+	 2690 11321
3783	0	0	Ki67+	 2692 11337
3784	0	0	Ki67+	 2693 11305
3785	0	0	Ki67+	 2695 11469
3786	0	0	Ki67+	 2698 11258
3787	0	0	Ki67+	 2698 11568
3788	0	0	Ki67+	 2699 10985
3789	0	0	Ki67+	 2699 11113
3790	0	0	Ki67+	 2700 11503
3791	0	0	Ki67+	 2701 11610
3792	0	0	Ki67+	 2701 11741
3793	0	0	Ki67+	 2705 11538
3794	0	0	Ki67+	 2705 11638
3795	0	0	Ki67+	 2706 11133
3796	0	0	Ki67+	 2707 11677
3797	0	0	Ki67+	 2711 11439
3798	0	0	Ki67+	 2712 11695
3799	0	0	Ki67+	 2712 11727
3800	0	0	Ki67+	 2718 11667
3801	0	0	Ki67+	 2720 11410
3802	0	0	Ki67+	 2723 11298
3803	0	0	Ki67+	 2723 11394
3804	0	0	Ki67+	 2723 11468
3805	0	0	Ki67+	 2726 11726
3806	0	0	Ki67+	 2727 11109
3807	0	0	Ki67+	 2727 11597
3808	0	0	Ki67+	 2731 11272
3809	0	0	Ki67+	 2732 11139
3810	0	0	Ki67+	 2733 11687
3811	0	0	Ki67+	 2734 11341
3812	0	0	Ki67+	 2734 11539
3813	0	0	Ki67+	 2273 11813
3814	0	0	Ki67+	 2297 11838
3815	0	0	Ki67+	 2299 11787
3816	0	0	Ki67+	 2304 11894
3817	0	0	Ki67+	 2309 11823
3818	0	0	Ki67+	 2311 11936
3819	0	0	Ki67+	 2337 11818
3820	0	0	Ki67+	 2354 11866
3821	0	0	Ki67+	 2354 11916
3822	0	0	Ki67+	 2360 11961
3823	0	0	Ki67+	 2364 11896
3824	0	0	Ki67+	 2364 11987
3825	0	0	Ki67+	 2365 11932
3826	0	0	Ki67+	 2367 12063
3827	0	0	Ki67+	 2374 11916
3828	0	0	Ki67+	 2379 11850
3829	0	0	Ki67+	 2380 11837
3830	0	0	Ki67+	 2385 11973
3831	0	0	Ki67+	 2385 12083
3832	0	0	Ki67+	 2386 11941
3833	0	0	Ki67+	 2395 12062
3834	0	0	Ki67+	 2403 11796
3835	0	0	Ki67+	 2403 12009
3836	0	0	Ki67+	 2405 11926
3837	0	0	Ki67+	 2406 12104
3838	0	0	Ki67+	 2410 12074
3839	0	0	Ki67+	 2412 12040
3840	0	0	Ki67+	 2415 11966
3841	0	0	Ki67+	 2416 11920
3842	0	0	Ki67+	 2422 12136
3843	0	0	Ki67+	 2424 11822
3844	0	0	Ki67+	 2424 11862
3845	0	0	Ki67+	 2427 12057
3846	0	0	Ki67+	 2428 12096
3847	0	0	Ki67+	 2429 11959
3848	0	0	Ki67+	 2429 12078
3849	0	0	Ki67+	 2431 11908
3850	0	0	Ki67+	 2432 11803
3851	0	0	Ki67+	 2439 12179
3852	0	0	Ki67+	 2440 12111
3853	0	0	Ki67+	 2441 12167
3854	0	0	Ki67+	 2442 12140
3855	0	0	Ki67+	 2444 11882
3856	0	0	Ki67+	 2445 12212
3857	0	0	Ki67+	 2448 11958
3858	0	0	Ki67+	 2448 12131
3859	0	0	Ki67+	 2458 12250
3860	0	0	Ki67+	 2459 12292
3861	0	0	Ki67+	 2462 12137
3862	0	0	Ki67+	 2463 11808
3863	0	0	Ki67+	 2466 12164
3864	0	0	Ki67+	 2468 11929
3865	0	0	Ki67+	 2479 12203
3866	0	0	Ki67+	 2482 12032
3867	0	0	Ki67+	 2484 12070
3868	0	0	Ki67+	 2487 12273
3869	0	0	Ki67+	 2492 12091
3870	0	0	Ki67+	 2494 12230
3871	0	0	Ki67+	 2501 12031
3872	0	0	Ki67+	 2506 12118
3873	0	0	Ki67+	 2513 12040
3874	0	0	Ki67+	 2515 11889
3875	0	0	Ki67+	 2522 11869
3876	0	0	Ki67+	 2523 12064
3877	0	0	Ki67+	 2524 12031
3878	0	0	Ki67+	 2525 11957
3879	0	0	Ki67+	 2527 12139
3880	0	0	Ki67+	 2528 11975
3881	0	0	Ki67+	 2529 12089
3882	0	0	Ki67+	 2540 12294
3883	0	0	Ki67+	 2542 11897
3884	0	0	Ki67+	 2543 11994
3885	0	0	Ki67+	 2543 12232
3886	0	0	Ki67+	 2549 12089
3887	0	0	Ki67+	 2553 11883
3888	0	0	Ki67+	 2553 11906
3889	0	0	Ki67+	 2554 11864
3890	0	0	Ki67+	 2565 12204
3891	0	0	Ki67+	 2610 12221
3892	0	0	Ki67+	 2614 11971
3893	0	0	Ki67+	 2625 12015
3894	0	0	Ki67+	 2632 11947
3895	0	0	Ki67+	 2643 12448
3896	0	0	Ki67+	 2651 12357
3897	0	0	Ki67+	 2659 11984
3898	0	0	Ki67+	 2661 11968
3899	0	0	Ki67+	 2661 12018
3900	0	0	Ki67+	 2661 12197
3901	0	0	Ki67+	 2665 12177
3902	0	0	Ki67+	 2670 12000
3903	0	0	Ki67+	 2670 12406
3904	0	0	Ki67+	 2675 12044
3905	0	0	Ki67+	 2675 12217
3906	0	0	Ki67+	 2677 11877
3907	0	0	Ki67+	 2677 12092
3908	0	0	Ki67+	 2679 12153
3909	0	0	Ki67+	 2679 12261
3910	0	0	Ki67+	 2682 12019
3911	0	0	Ki67+	 2686 11833
3912	0	0	Ki67+	 2686 12436
3913	0	0	Ki67+	 2687 12414
3914	0	0	Ki67+	 2688 11805
3915	0	0	Ki67+	 2688 12003
3916	0	0	Ki67+	 2693 12163
3917	0	0	Ki67+	 2694 11925
3918	0	0	Ki67+	 2694 11969
3919	0	0	Ki67+	 2695 12109
3920	0	0	Ki67+	 2697 12127
3921	0	0	Ki67+	 2702 12218
3922	0	0	Ki67+	 2703 12176
3923	0	0	Ki67+	 2705 11782
3924	0	0	Ki67+	 2705 12258
3925	0	0	Ki67+	 2708 11969
3926	0	0	Ki67+	 2711 12050
3927	0	0	Ki67+	 2711 12080
3928	0	0	Ki67+	 2713 12015
3929	0	0	Ki67+	 2713 12164
3930	0	0	Ki67+	 2715 11822
3931	0	0	Ki67+	 2716 11996
3932	0	0	Ki67+	 2719 12265
3933	0	0	Ki67+	 2720 12224
3934	0	0	Ki67+	 2721 11874
3935	0	0	Ki67+	 2729 12021
3936	0	0	Ki67+	 2729 12237
3937	0	0	Ki67+	 2733 12217
3938	0	0	Ki67+	 2735 12192
3939	0	0	Ki67+	 2697 12590
3940	0	0	Ki67+	 2732 12647
3941	0	0	Ki67+	 3387 1775
3942	0	0	Ki67+	 3400 1773
3943	0	0	Ki67+	 3523 1784
3944	0	0	Ki67+	 2784 2529
3945	0	0	Ki67+	 2796 2517
3946	0	0	Ki67+	 2804 2483
3947	0	0	Ki67+	 2818 2529
3948	0	0	Ki67+	 2819 2556
3949	0	0	Ki67+	 2828 2494
3950	0	0	Ki67+	 2835 2475
3951	0	0	Ki67+	 2840 2455
3952	0	0	Ki67+	 2840 2524
3953	0	0	Ki67+	 2849 2557
3954	0	0	Ki67+	 2856 2527
3955	0	0	Ki67+	 2866 2479
3956	0	0	Ki67+	 2868 2504
3957	0	0	Ki67+	 2873 2532
3958	0	0	Ki67+	 2874 2396
3959	0	0	Ki67+	 2893 2506
3960	0	0	Ki67+	 2894 2551
3961	0	0	Ki67+	 2897 2564
3962	0	0	Ki67+	 2903 2447
3963	0	0	Ki67+	 2905 2422
3964	0	0	Ki67+	 2908 2393
3965	0	0	Ki67+	 2920 2488
3966	0	0	Ki67+	 2922 2572
3967	0	0	Ki67+	 2926 2435
3968	0	0	Ki67+	 2927 2526
3969	0	0	Ki67+	 2930 2467
3970	0	0	Ki67+	 2935 2379
3971	0	0	Ki67+	 2937 2579
3972	0	0	Ki67+	 2939 2357
3973	0	0	Ki67+	 2940 2322
3974	0	0	Ki67+	 2948 2468
3975	0	0	Ki67+	 2949 2558
3976	0	0	Ki67+	 2950 2380
3977	0	0	Ki67+	 2953 2534
3978	0	0	Ki67+	 2954 2486
3979	0	0	Ki67+	 2959 2410
3980	0	0	Ki67+	 2968 2558
3981	0	0	Ki67+	 2973 2369
3982	0	0	Ki67+	 2973 2402
3983	0	0	Ki67+	 2974 2333
3984	0	0	Ki67+	 2974 2588
3985	0	0	Ki67+	 2976 2308
3986	0	0	Ki67+	 2984 2342
3987	0	0	Ki67+	 2985 2556
3988	0	0	Ki67+	 2986 2512
3989	0	0	Ki67+	 2988 2411
3990	0	0	Ki67+	 2990 2380
3991	0	0	Ki67+	 2990 2435
3992	0	0	Ki67+	 2993 2477
3993	0	0	Ki67+	 3003 2299
3994	0	0	Ki67+	 3004 2550
3995	0	0	Ki67+	 3009 2362
3996	0	0	Ki67+	 3015 2175
3997	0	0	Ki67+	 3016 2407
3998	0	0	Ki67+	 3017 2461
3999	0	0	Ki67+	 3017 2577
4000	0	0	Ki67+	 3020 2268
4001	0	0	Ki67+	 3022 2508
4002	0	0	Ki67+	 3026 2432
4003	0	0	Ki67+	 3029 2476
4004	0	0	Ki67+	 3039 2374
4005	0	0	Ki67+	 3039 2533
4006	0	0	Ki67+	 3043 2481
4007	0	0	Ki67+	 3045 2410
4008	0	0	Ki67+	 3052 2446
4009	0	0	Ki67+	 3057 2385
4010	0	0	Ki67+	 3061 2522
4011	0	0	Ki67+	 3063 2255
4012	0	0	Ki67+	 3063 2552
4013	0	0	Ki67+	 3065 2468
4014	0	0	Ki67+	 3069 2288
4015	0	0	Ki67+	 3071 2490
4016	0	0	Ki67+	 3080 2246
4017	0	0	Ki67+	 3081 2410
4018	0	0	Ki67+	 3082 2387
4019	0	0	Ki67+	 3083 2569
4020	0	0	Ki67+	 3087 2461
4021	0	0	Ki67+	 3092 2240
4022	0	0	Ki67+	 3092 2588
4023	0	0	Ki67+	 3096 2450
4024	0	0	Ki67+	 3096 2470
4025	0	0	Ki67+	 3097 2273
4026	0	0	Ki67+	 3097 2508
4027	0	0	Ki67+	 3098 2323
4028	0	0	Ki67+	 3111 2254
4029	0	0	Ki67+	 3115 2210
4030	0	0	Ki67+	 3115 2383
4031	0	0	Ki67+	 3116 2287
4032	0	0	Ki67+	 3125 2195
4033	0	0	Ki67+	 3126 2233
4034	0	0	Ki67+	 3134 2504
4035	0	0	Ki67+	 3136 2402
4036	0	0	Ki67+	 3138 2536
4037	0	0	Ki67+	 3139 2226
4038	0	0	Ki67+	 3139 2259
4039	0	0	Ki67+	 3142 2195
4040	0	0	Ki67+	 3143 2443
4041	0	0	Ki67+	 3147 2292
4042	0	0	Ki67+	 3150 2463
4043	0	0	Ki67+	 3150 2560
4044	0	0	Ki67+	 3162 2523
4045	0	0	Ki67+	 3163 2542
4046	0	0	Ki67+	 3164 2585
4047	0	0	Ki67+	 3165 2303
4048	0	0	Ki67+	 3165 2378
4049	0	0	Ki67+	 3166 2444
4050	0	0	Ki67+	 3167 2219
4051	0	0	Ki67+	 3169 2330
4052	0	0	Ki67+	 3170 2489
4053	0	0	Ki67+	 3170 2561
4054	0	0	Ki67+	 3173 2229
4055	0	0	Ki67+	 3174 2257
4056	0	0	Ki67+	 3174 2276
4057	0	0	Ki67+	 3175 2362
4058	0	0	Ki67+	 3180 2533
4059	0	0	Ki67+	 3183 2315
4060	0	0	Ki67+	 3187 2400
4061	0	0	Ki67+	 3190 2250
4062	0	0	Ki67+	 3190 2489
4063	0	0	Ki67+	 3191 2300
4064	0	0	Ki67+	 3191 2363
4065	0	0	Ki67+	 3193 2284
4066	0	0	Ki67+	 3193 2451
4067	0	0	Ki67+	 3194 2432
4068	0	0	Ki67+	 3197 2507
4069	0	0	Ki67+	 3204 2570
4070	0	0	Ki67+	 3206 2331
4071	0	0	Ki67+	 3207 2301
4072	0	0	Ki67+	 3208 2377
4073	0	0	Ki67+	 3209 2399
4074	0	0	Ki67+	 3212 2229
4075	0	0	Ki67+	 3214 2425
4076	0	0	Ki67+	 3217 2473
4077	0	0	Ki67+	 3218 2262
4078	0	0	Ki67+	 3223 2439
4079	0	0	Ki67+	 3225 2591
4080	0	0	Ki67+	 3226 2394
4081	0	0	Ki67+	 3229 2243
4082	0	0	Ki67+	 3231 2258
4083	0	0	Ki67+	 3233 2206
4084	0	0	Ki67+	 3234 2366
4085	0	0	Ki67+	 3236 2506
4086	0	0	Ki67+	 3238 2558
4087	0	0	Ki67+	 3239 2339
4088	0	0	Ki67+	 3240 2441
4089	0	0	Ki67+	 3257 2500
4090	0	0	Ki67+	 3260 2387
4091	0	0	Ki67+	 3261 2579
4092	0	0	Ki67+	 3269 2253
4093	0	0	Ki67+	 3271 2441
4094	0	0	Ki67+	 3279 2525
4095	0	0	Ki67+	 3282 2304
4096	0	0	Ki67+	 3282 2397
4097	0	0	Ki67+	 3283 1839
4098	0	0	Ki67+	 3283 2472
4099	0	0	Ki67+	 3285 2437
4100	0	0	Ki67+	 3288 2282
4101	0	0	Ki67+	 3288 2344
4102	0	0	Ki67+	 3288 2504
4103	0	0	Ki67+	 3291 2567
4104	0	0	Ki67+	 3297 2310
4105	0	0	Ki67+	 3297 2389
4106	0	0	Ki67+	 3299 2018
4107	0	0	Ki67+	 3307 2582
4108	0	0	Ki67+	 3310 2524
4109	0	0	Ki67+	 3315 2377
4110	0	0	Ki67+	 3315 2443
4111	0	0	Ki67+	 3317 2329
4112	0	0	Ki67+	 3320 2485
4113	0	0	Ki67+	 3334 2406
4114	0	0	Ki67+	 3344 2520
4115	0	0	Ki67+	 3347 2341
4116	0	0	Ki67+	 3348 2474
4117	0	0	Ki67+	 3349 1968
4118	0	0	Ki67+	 3349 2030
4119	0	0	Ki67+	 3354 2003
4120	0	0	Ki67+	 3357 2379
4121	0	0	Ki67+	 3360 1969
4122	0	0	Ki67+	 3362 2031
4123	0	0	Ki67+	 3362 2521
4124	0	0	Ki67+	 3372 1938
4125	0	0	Ki67+	 3375 2367
4126	0	0	Ki67+	 3377 2344
4127	0	0	Ki67+	 3384 2552
4128	0	0	Ki67+	 3388 2569
4129	0	0	Ki67+	 3395 2370
4130	0	0	Ki67+	 3400 1918
4131	0	0	Ki67+	 3405 1890
4132	0	0	Ki67+	 3406 2563
4133	0	0	Ki67+	 3408 2589
4134	0	0	Ki67+	 3422 1883
4135	0	0	Ki67+	 3426 1913
4136	0	0	Ki67+	 3430 1865
4137	0	0	Ki67+	 3439 1901
4138	0	0	Ki67+	 3454 1824
4139	0	0	Ki67+	 3454 1852
4140	0	0	Ki67+	 3454 1905
4141	0	0	Ki67+	 3464 1875
4142	0	0	Ki67+	 3474 2177
4143	0	0	Ki67+	 3484 1836
4144	0	0	Ki67+	 3498 2228
4145	0	0	Ki67+	 3508 2207
4146	0	0	Ki67+	 3512 2099
4147	0	0	Ki67+	 3513 2233
4148	0	0	Ki67+	 3515 2167
4149	0	0	Ki67+	 3515 2563
4150	0	0	Ki67+	 3525 2190
4151	0	0	Ki67+	 3534 2225
4152	0	0	Ki67+	 3535 2291
4153	0	0	Ki67+	 2743 3368
4154	0	0	Ki67+	 2747 3308
4155	0	0	Ki67+	 2771 3367
4156	0	0	Ki67+	 2777 3350
4157	0	0	Ki67+	 2783 3282
4158	0	0	Ki67+	 2786 3297
4159	0	0	Ki67+	 2806 3329
4160	0	0	Ki67+	 2821 3295
4161	0	0	Ki67+	 2823 3374
4162	0	0	Ki67+	 2833 2722
4163	0	0	Ki67+	 2839 3321
4164	0	0	Ki67+	 2849 3380
4165	0	0	Ki67+	 2854 3350
4166	0	0	Ki67+	 2864 3313
4167	0	0	Ki67+	 2868 3376
4168	0	0	Ki67+	 2891 2673
4169	0	0	Ki67+	 2895 3321
4170	0	0	Ki67+	 2904 2594
4171	0	0	Ki67+	 2913 2620
4172	0	0	Ki67+	 2935 2597
4173	0	0	Ki67+	 2936 2982
4174	0	0	Ki67+	 2941 2634
4175	0	0	Ki67+	 2941 2971
4176	0	0	Ki67+	 2944 3027
4177	0	0	Ki67+	 2952 2979
4178	0	0	Ki67+	 2954 3365
4179	0	0	Ki67+	 2968 3369
4180	0	0	Ki67+	 2972 3047
4181	0	0	Ki67+	 2973 3067
4182	0	0	Ki67+	 2978 2618
4183	0	0	Ki67+	 2982 2656
4184	0	0	Ki67+	 2999 2727
4185	0	0	Ki67+	 3000 2753
4186	0	0	Ki67+	 3006 2619
4187	0	0	Ki67+	 3007 2784
4188	0	0	Ki67+	 3009 3391
4189	0	0	Ki67+	 3010 2675
4190	0	0	Ki67+	 3010 2705
4191	0	0	Ki67+	 3023 3306
4192	0	0	Ki67+	 3028 2596
4193	0	0	Ki67+	 3031 2810
4194	0	0	Ki67+	 3032 2632
4195	0	0	Ki67+	 3034 2759
4196	0	0	Ki67+	 3040 2690
4197	0	0	Ki67+	 3045 3324
4198	0	0	Ki67+	 3050 2837
4199	0	0	Ki67+	 3053 2797
4200	0	0	Ki67+	 3060 2768
4201	0	0	Ki67+	 3065 2868
4202	0	0	Ki67+	 3068 2784
4203	0	0	Ki67+	 3069 2842
4204	0	0	Ki67+	 3072 2628
4205	0	0	Ki67+	 3073 2737
4206	0	0	Ki67+	 3074 2716
4207	0	0	Ki67+	 3085 3342
4208	0	0	Ki67+	 3086 2891
4209	0	0	Ki67+	 3087 2761
4210	0	0	Ki67+	 3088 2786
4211	0	0	Ki67+	 3090 2915
4212	0	0	Ki67+	 3100 2836
4213	0	0	Ki67+	 3102 2674
4214	0	0	Ki67+	 3102 3317
4215	0	0	Ki67+	 3105 2908
4216	0	0	Ki67+	 3108 2933
4217	0	0	Ki67+	 3108 3266
4218	0	0	Ki67+	 3110 2594
4219	0	0	Ki67+	 3111 2617
4220	0	0	Ki67+	 3113 2795
4221	0	0	Ki67+	 3116 2704
4222	0	0	Ki67+	 3116 2871
4223	0	0	Ki67+	 3121 2813
4224	0	0	Ki67+	 3122 2957
4225	0	0	Ki67+	 3128 3184
4226	0	0	Ki67+	 3132 2726
4227	0	0	Ki67+	 3132 2834
4228	0	0	Ki67+	 3134 2619
4229	0	0	Ki67+	 3135 2647
4230	0	0	Ki67+	 3135 2918
4231	0	0	Ki67+	 3137 2899
4232	0	0	Ki67+	 3137 3071
4233	0	0	Ki67+	 3138 2751
4234	0	0	Ki67+	 3142 2682
4235	0	0	Ki67+	 3144 2989
4236	0	0	Ki67+	 3147 2843
4237	0	0	Ki67+	 3149 3188
4238	0	0	Ki67+	 3150 2793
4239	0	0	Ki67+	 3156 2909
4240	0	0	Ki67+	 3158 2747
4241	0	0	Ki67+	 3160 2709
4242	0	0	Ki67+	 3162 2675
4243	0	0	Ki67+	 3162 2776
4244	0	0	Ki67+	 3163 2871
4245	0	0	Ki67+	 3166 2928
4246	0	0	Ki67+	 3168 2982
4247	0	0	Ki67+	 3172 2807
4248	0	0	Ki67+	 3174 2831
4249	0	0	Ki67+	 3178 2711
4250	0	0	Ki67+	 3183 3016
4251	0	0	Ki67+	 3187 2853
4252	0	0	Ki67+	 3189 2740
4253	0	0	Ki67+	 3189 2960
4254	0	0	Ki67+	 3194 2824
4255	0	0	Ki67+	 3196 2602
4256	0	0	Ki67+	 3196 3027
4257	0	0	Ki67+	 3199 2936
4258	0	0	Ki67+	 3203 2706
4259	0	0	Ki67+	 3203 2871
4260	0	0	Ki67+	 3207 2752
4261	0	0	Ki67+	 3207 2900
4262	0	0	Ki67+	 3207 2922
4263	0	0	Ki67+	 3211 2658
4264	0	0	Ki67+	 3213 3015
4265	0	0	Ki67+	 3214 2994
4266	0	0	Ki67+	 3216 3044
4267	0	0	Ki67+	 3218 2950
4268	0	0	Ki67+	 3226 2621
4269	0	0	Ki67+	 3230 2800
4270	0	0	Ki67+	 3233 2987
4271	0	0	Ki67+	 3235 2757
4272	0	0	Ki67+	 3239 2974
4273	0	0	Ki67+	 3246 2870
4274	0	0	Ki67+	 3247 2598
4275	0	0	Ki67+	 3252 3019
4276	0	0	Ki67+	 3255 2800
4277	0	0	Ki67+	 3257 2627
4278	0	0	Ki67+	 3262 3067
4279	0	0	Ki67+	 3264 2888
4280	0	0	Ki67+	 3267 2812
4281	0	0	Ki67+	 3269 2689
4282	0	0	Ki67+	 3269 2846
4283	0	0	Ki67+	 3272 3004
4284	0	0	Ki67+	 3273 2754
4285	0	0	Ki67+	 3273 2934
4286	0	0	Ki67+	 3279 3065
4287	0	0	Ki67+	 3283 3076
4288	0	0	Ki67+	 3285 2609
4289	0	0	Ki67+	 3285 2814
4290	0	0	Ki67+	 3286 2639
4291	0	0	Ki67+	 3291 2998
4292	0	0	Ki67+	 3291 3039
4293	0	0	Ki67+	 3293 2684
4294	0	0	Ki67+	 3293 2977
4295	0	0	Ki67+	 3294 2892
4296	0	0	Ki67+	 3301 2617
4297	0	0	Ki67+	 3304 2749
4298	0	0	Ki67+	 3304 2837
4299	0	0	Ki67+	 3307 2647
4300	0	0	Ki67+	 3311 3080
4301	0	0	Ki67+	 3316 2890
4302	0	0	Ki67+	 3318 3101
4303	0	0	Ki67+	 3319 2721
4304	0	0	Ki67+	 3320 2761
4305	0	0	Ki67+	 3320 3035
4306	0	0	Ki67+	 3322 2910
4307	0	0	Ki67+	 3328 3353
4308	0	0	Ki67+	 3330 2737
4309	0	0	Ki67+	 3331 2712
4310	0	0	Ki67+	 3331 2799
4311	0	0	Ki67+	 3333 2821
4312	0	0	Ki67+	 3337 2602
4313	0	0	Ki67+	 3337 3052
4314	0	0	Ki67+	 3340 2642
4315	0	0	Ki67+	 3340 3113
4316	0	0	Ki67+	 3340 3209
4317	0	0	Ki67+	 3349 2753
4318	0	0	Ki67+	 3351 2627
4319	0	0	Ki67+	 3351 2785
4320	0	0	Ki67+	 3351 2939
4321	0	0	Ki67+	 3354 2649
4322	0	0	Ki67+	 3355 2719
4323	0	0	Ki67+	 3355 3086
4324	0	0	Ki67+	 3355 3111
4325	0	0	Ki67+	 3355 3222
4326	0	0	Ki67+	 3360 2845
4327	0	0	Ki67+	 3362 2607
4328	0	0	Ki67+	 3366 2970
4329	0	0	Ki67+	 3369 2935
4330	0	0	Ki67+	 3370 2997
4331	0	0	Ki67+	 3371 2867
4332	0	0	Ki67+	 3372 3094
4333	0	0	Ki67+	 3373 2837
4334	0	0	Ki67+	 3375 3332
4335	0	0	Ki67+	 3379 3118
4336	0	0	Ki67+	 3380 2750
4337	0	0	Ki67+	 3382 2648
4338	0	0	Ki67+	 3383 3139
4339	0	0	Ki67+	 3388 2953
4340	0	0	Ki67+	 3388 3004
4341	0	0	Ki67+	 3388 3339
4342	0	0	Ki67+	 3389 2660
4343	0	0	Ki67+	 3390 2895
4344	0	0	Ki67+	 3391 2691
4345	0	0	Ki67+	 3392 2858
4346	0	0	Ki67+	 3395 3134
4347	0	0	Ki67+	 3398 2973
4348	0	0	Ki67+	 3398 3021
4349	0	0	Ki67+	 3399 2796
4350	0	0	Ki67+	 3399 2933
4351	0	0	Ki67+	 3402 2946
4352	0	0	Ki67+	 3405 3112
4353	0	0	Ki67+	 3407 3144
4354	0	0	Ki67+	 3409 3124
4355	0	0	Ki67+	 3414 2784
4356	0	0	Ki67+	 3416 2810
4357	0	0	Ki67+	 3419 2912
4358	0	0	Ki67+	 3422 2653
4359	0	0	Ki67+	 3422 2677
4360	0	0	Ki67+	 3422 2996
4361	0	0	Ki67+	 3434 2964
4362	0	0	Ki67+	 3436 2905
4363	0	0	Ki67+	 3436 3168
4364	0	0	Ki67+	 3437 2628
4365	0	0	Ki67+	 3439 3096
4366	0	0	Ki67+	 3440 3023
4367	0	0	Ki67+	 3441 2839
4368	0	0	Ki67+	 3442 2678
4369	0	0	Ki67+	 3447 2725
4370	0	0	Ki67+	 3450 3063
4371	0	0	Ki67+	 3450 3142
4372	0	0	Ki67+	 3451 2866
4373	0	0	Ki67+	 3451 3023
4374	0	0	Ki67+	 3451 3167
4375	0	0	Ki67+	 3458 2924
4376	0	0	Ki67+	 3459 3305
4377	0	0	Ki67+	 3464 2735
4378	0	0	Ki67+	 3464 2852
4379	0	0	Ki67+	 3464 3214
4380	0	0	Ki67+	 3465 2701
4381	0	0	Ki67+	 3466 3066
4382	0	0	Ki67+	 3467 2825
4383	0	0	Ki67+	 3472 3009
4384	0	0	Ki67+	 3476 2975
4385	0	0	Ki67+	 3484 3143
4386	0	0	Ki67+	 3492 2830
4387	0	0	Ki67+	 3495 2884
4388	0	0	Ki67+	 3497 3179
4389	0	0	Ki67+	 3504 2756
4390	0	0	Ki67+	 3505 2840
4391	0	0	Ki67+	 3507 3008
4392	0	0	Ki67+	 3509 3070
4393	0	0	Ki67+	 3511 2989
4394	0	0	Ki67+	 3515 2943
4395	0	0	Ki67+	 3516 2976
4396	0	0	Ki67+	 3522 2895
4397	0	0	Ki67+	 3522 2963
4398	0	0	Ki67+	 3525 3047
4399	0	0	Ki67+	 3526 2856
4400	0	0	Ki67+	 3529 3002
4401	0	0	Ki67+	 3530 2792
4402	0	0	Ki67+	 3531 3087
4403	0	0	Ki67+	 3534 2829
4404	0	0	Ki67+	 3534 3118
4405	0	0	Ki67+	 2742 3698
4406	0	0	Ki67+	 2745 4010
4407	0	0	Ki67+	 2747 3741
4408	0	0	Ki67+	 2753 3717
4409	0	0	Ki67+	 2754 3394
4410	0	0	Ki67+	 2754 3608
4411	0	0	Ki67+	 2758 3651
4412	0	0	Ki67+	 2763 3759
4413	0	0	Ki67+	 2771 3620
4414	0	0	Ki67+	 2774 3582
4415	0	0	Ki67+	 2780 4026
4416	0	0	Ki67+	 2781 3740
4417	0	0	Ki67+	 2786 3650
4418	0	0	Ki67+	 2791 3515
4419	0	0	Ki67+	 2794 3400
4420	0	0	Ki67+	 2795 3638
4421	0	0	Ki67+	 2802 3431
4422	0	0	Ki67+	 2808 4048
4423	0	0	Ki67+	 2809 3765
4424	0	0	Ki67+	 2814 3782
4425	0	0	Ki67+	 2818 4063
4426	0	0	Ki67+	 2820 4101
4427	0	0	Ki67+	 2826 4018
4428	0	0	Ki67+	 2835 3474
4429	0	0	Ki67+	 2835 3808
4430	0	0	Ki67+	 2835 4069
4431	0	0	Ki67+	 2836 4125
4432	0	0	Ki67+	 2837 3653
4433	0	0	Ki67+	 2841 3828
4434	0	0	Ki67+	 2842 3682
4435	0	0	Ki67+	 2847 4120
4436	0	0	Ki67+	 2849 3781
4437	0	0	Ki67+	 2851 3826
4438	0	0	Ki67+	 2851 4016
4439	0	0	Ki67+	 2859 4044
4440	0	0	Ki67+	 2861 4084
4441	0	0	Ki67+	 2864 3457
4442	0	0	Ki67+	 2872 3832
4443	0	0	Ki67+	 2879 4034
4444	0	0	Ki67+	 2879 4081
4445	0	0	Ki67+	 2883 3691
4446	0	0	Ki67+	 2883 3708
4447	0	0	Ki67+	 2883 4057
4448	0	0	Ki67+	 2884 4006
4449	0	0	Ki67+	 2886 4137
4450	0	0	Ki67+	 2889 3864
4451	0	0	Ki67+	 2893 3675
4452	0	0	Ki67+	 2893 3814
4453	0	0	Ki67+	 2898 4003
4454	0	0	Ki67+	 2899 3973
4455	0	0	Ki67+	 2901 4110
4456	0	0	Ki67+	 2904 3465
4457	0	0	Ki67+	 2909 3892
4458	0	0	Ki67+	 2909 4012
4459	0	0	Ki67+	 2911 4047
4460	0	0	Ki67+	 2911 4099
4461	0	0	Ki67+	 2913 3845
4462	0	0	Ki67+	 2914 3435
4463	0	0	Ki67+	 2916 3694
4464	0	0	Ki67+	 2922 4123
4465	0	0	Ki67+	 2923 3750
4466	0	0	Ki67+	 2924 3467
4467	0	0	Ki67+	 2925 3846
4468	0	0	Ki67+	 2927 3724
4469	0	0	Ki67+	 2930 3934
4470	0	0	Ki67+	 2930 4095
4471	0	0	Ki67+	 2931 3981
4472	0	0	Ki67+	 2932 3489
4473	0	0	Ki67+	 2935 3502
4474	0	0	Ki67+	 2941 3723
4475	0	0	Ki67+	 2945 4133
4476	0	0	Ki67+	 2946 4096
4477	0	0	Ki67+	 2949 3865
4478	0	0	Ki67+	 2951 3530
4479	0	0	Ki67+	 2951 4008
4480	0	0	Ki67+	 2953 3954
4481	0	0	Ki67+	 2955 3741
4482	0	0	Ki67+	 2957 3616
4483	0	0	Ki67+	 2960 3411
4484	0	0	Ki67+	 2961 3507
4485	0	0	Ki67+	 2961 4104
4486	0	0	Ki67+	 2964 3491
4487	0	0	Ki67+	 2965 3889
4488	0	0	Ki67+	 2967 3770
4489	0	0	Ki67+	 2970 4061
4490	0	0	Ki67+	 2978 3879
4491	0	0	Ki67+	 2980 3793
4492	0	0	Ki67+	 2980 4085
4493	0	0	Ki67+	 2982 3448
4494	0	0	Ki67+	 2982 3737
4495	0	0	Ki67+	 2982 4033
4496	0	0	Ki67+	 2986 3427
4497	0	0	Ki67+	 2986 3489
4498	0	0	Ki67+	 2986 3914
4499	0	0	Ki67+	 2992 3517
4500	0	0	Ki67+	 2992 3998
4501	0	0	Ki67+	 2993 4124
4502	0	0	Ki67+	 2994 3755
4503	0	0	Ki67+	 2997 4067
4504	0	0	Ki67+	 3006 3727
4505	0	0	Ki67+	 3009 3783
4506	0	0	Ki67+	 3009 4096
4507	0	0	Ki67+	 3010 3979
4508	0	0	Ki67+	 3011 3528
4509	0	0	Ki67+	 3012 3464
4510	0	0	Ki67+	 3020 3507
4511	0	0	Ki67+	 3021 3845
4512	0	0	Ki67+	 3022 3801
4513	0	0	Ki67+	 3023 3927
4514	0	0	Ki67+	 3027 3415
4515	0	0	Ki67+	 3028 4095
4516	0	0	Ki67+	 3029 3763
4517	0	0	Ki67+	 3034 3824
4518	0	0	Ki67+	 3036 3798
4519	0	0	Ki67+	 3040 4024
4520	0	0	Ki67+	 3047 3848
4521	0	0	Ki67+	 3047 3956
4522	0	0	Ki67+	 3048 3482
4523	0	0	Ki67+	 3049 3515
4524	0	0	Ki67+	 3049 3537
4525	0	0	Ki67+	 3050 4176
4526	0	0	Ki67+	 3054 3775
4527	0	0	Ki67+	 3055 3601
4528	0	0	Ki67+	 3057 3458
4529	0	0	Ki67+	 3057 4019
4530	0	0	Ki67+	 3059 3825
4531	0	0	Ki67+	 3059 3842
4532	0	0	Ki67+	 3065 3789
4533	0	0	Ki67+	 3066 4030
4534	0	0	Ki67+	 3069 3819
4535	0	0	Ki67+	 3070 4051
4536	0	0	Ki67+	 3084 3964
4537	0	0	Ki67+	 3086 3815
4538	0	0	Ki67+	 3096 3780
4539	0	0	Ki67+	 3096 3810
4540	0	0	Ki67+	 3096 3837
4541	0	0	Ki67+	 3099 4119
4542	0	0	Ki67+	 3101 4059
4543	0	0	Ki67+	 3102 3895
4544	0	0	Ki67+	 3108 3947
4545	0	0	Ki67+	 3108 4009
4546	0	0	Ki67+	 3116 3966
4547	0	0	Ki67+	 3117 3442
4548	0	0	Ki67+	 3120 3618
4549	0	0	Ki67+	 3121 4133
4550	0	0	Ki67+	 3122 3591
4551	0	0	Ki67+	 3126 4162
4552	0	0	Ki67+	 3127 3493
4553	0	0	Ki67+	 3131 3642
4554	0	0	Ki67+	 3131 3980
4555	0	0	Ki67+	 3133 3574
4556	0	0	Ki67+	 3144 4115
4557	0	0	Ki67+	 3146 4021
4558	0	0	Ki67+	 3149 4177
4559	0	0	Ki67+	 3153 3859
4560	0	0	Ki67+	 3154 3541
4561	0	0	Ki67+	 3155 4155
4562	0	0	Ki67+	 3158 4007
4563	0	0	Ki67+	 3161 4034
4564	0	0	Ki67+	 3171 4125
4565	0	0	Ki67+	 3173 3990
4566	0	0	Ki67+	 3173 4110
4567	0	0	Ki67+	 3179 3499
4568	0	0	Ki67+	 3181 3485
4569	0	0	Ki67+	 3188 3907
4570	0	0	Ki67+	 3195 3529
4571	0	0	Ki67+	 3197 3894
4572	0	0	Ki67+	 3201 4138
4573	0	0	Ki67+	 3204 3960
4574	0	0	Ki67+	 3205 3705
4575	0	0	Ki67+	 3207 3525
4576	0	0	Ki67+	 3211 3485
4577	0	0	Ki67+	 3211 4001
4578	0	0	Ki67+	 3221 4179
4579	0	0	Ki67+	 3223 3964
4580	0	0	Ki67+	 3226 3487
4581	0	0	Ki67+	 3226 4142
4582	0	0	Ki67+	 3227 3832
4583	0	0	Ki67+	 3227 3933
4584	0	0	Ki67+	 3231 3610
4585	0	0	Ki67+	 3232 3471
4586	0	0	Ki67+	 3237 3990
4587	0	0	Ki67+	 3240 3857
4588	0	0	Ki67+	 3247 3501
4589	0	0	Ki67+	 3250 4129
4590	0	0	Ki67+	 3252 4161
4591	0	0	Ki67+	 3255 3464
4592	0	0	Ki67+	 3259 4121
4593	0	0	Ki67+	 3260 3642
4594	0	0	Ki67+	 3260 3896
4595	0	0	Ki67+	 3260 3934
4596	0	0	Ki67+	 3261 4000
4597	0	0	Ki67+	 3262 3961
4598	0	0	Ki67+	 3264 4154
4599	0	0	Ki67+	 3266 3833
4600	0	0	Ki67+	 3270 4170
4601	0	0	Ki67+	 3271 3736
4602	0	0	Ki67+	 3272 4099
4603	0	0	Ki67+	 3275 3942
4604	0	0	Ki67+	 3276 3980
4605	0	0	Ki67+	 3279 4015
4606	0	0	Ki67+	 3285 4141
4607	0	0	Ki67+	 3286 3997
4608	0	0	Ki67+	 3289 3892
4609	0	0	Ki67+	 3292 3541
4610	0	0	Ki67+	 3292 3832
4611	0	0	Ki67+	 3296 3961
4612	0	0	Ki67+	 3302 3492
4613	0	0	Ki67+	 3307 3941
4614	0	0	Ki67+	 3308 3573
4615	0	0	Ki67+	 3310 4002
4616	0	0	Ki67+	 3316 4162
4617	0	0	Ki67+	 3317 3893
4618	0	0	Ki67+	 3317 4087
4619	0	0	Ki67+	 3319 3456
4620	0	0	Ki67+	 3321 3743
4621	0	0	Ki67+	 3321 4149
4622	0	0	Ki67+	 3322 3533
4623	0	0	Ki67+	 3326 3993
4624	0	0	Ki67+	 3334 3501
4625	0	0	Ki67+	 3336 3653
4626	0	0	Ki67+	 3342 3702
4627	0	0	Ki67+	 3342 3932
4628	0	0	Ki67+	 3344 3576
4629	0	0	Ki67+	 3347 3538
4630	0	0	Ki67+	 3348 3489
4631	0	0	Ki67+	 3354 4008
4632	0	0	Ki67+	 3356 3973
4633	0	0	Ki67+	 3360 3504
4634	0	0	Ki67+	 3362 3524
4635	0	0	Ki67+	 3365 3553
4636	0	0	Ki67+	 3374 4053
4637	0	0	Ki67+	 3375 3596
4638	0	0	Ki67+	 3380 3776
4639	0	0	Ki67+	 3382 3929
4640	0	0	Ki67+	 3383 3489
4641	0	0	Ki67+	 3384 4168
4642	0	0	Ki67+	 3393 3567
4643	0	0	Ki67+	 3394 4136
4644	0	0	Ki67+	 3397 3487
4645	0	0	Ki67+	 3410 3510
4646	0	0	Ki67+	 3410 4031
4647	0	0	Ki67+	 3413 3784
4648	0	0	Ki67+	 3415 4053
4649	0	0	Ki67+	 3417 3984
4650	0	0	Ki67+	 3418 3654
4651	0	0	Ki67+	 3421 3941
4652	0	0	Ki67+	 3427 3491
4653	0	0	Ki67+	 3428 3542
4654	0	0	Ki67+	 3431 3853
4655	0	0	Ki67+	 3434 3977
4656	0	0	Ki67+	 3437 4087
4657	0	0	Ki67+	 3439 3825
4658	0	0	Ki67+	 3443 4180
4659	0	0	Ki67+	 3451 3495
4660	0	0	Ki67+	 3452 3974
4661	0	0	Ki67+	 3459 4056
4662	0	0	Ki67+	 3462 3518
4663	0	0	Ki67+	 3468 3571
4664	0	0	Ki67+	 3468 3594
4665	0	0	Ki67+	 3469 3806
4666	0	0	Ki67+	 3473 3959
4667	0	0	Ki67+	 3474 3495
4668	0	0	Ki67+	 3474 3685
4669	0	0	Ki67+	 3475 4125
4670	0	0	Ki67+	 3476 4032
4671	0	0	Ki67+	 3484 3994
4672	0	0	Ki67+	 3486 3577
4673	0	0	Ki67+	 3493 3934
4674	0	0	Ki67+	 3494 3689
4675	0	0	Ki67+	 3495 3554
4676	0	0	Ki67+	 3505 3508
4677	0	0	Ki67+	 3505 4043
4678	0	0	Ki67+	 3506 3696
4679	0	0	Ki67+	 3511 3604
4680	0	0	Ki67+	 3513 3948
4681	0	0	Ki67+	 3515 3590
4682	0	0	Ki67+	 3517 3976
4683	0	0	Ki67+	 3522 3912
4684	0	0	Ki67+	 3523 3737
4685	0	0	Ki67+	 3526 4042
4686	0	0	Ki67+	 2737 4328
4687	0	0	Ki67+	 2739 4295
4688	0	0	Ki67+	 2744 4378
4689	0	0	Ki67+	 2745 4505
4690	0	0	Ki67+	 2749 4541
4691	0	0	Ki67+	 2751 4257
4692	0	0	Ki67+	 2758 4415
4693	0	0	Ki67+	 2760 4553
4694	0	0	Ki67+	 2762 4302
4695	0	0	Ki67+	 2763 4392
4696	0	0	Ki67+	 2768 4520
4697	0	0	Ki67+	 2771 4473
4698	0	0	Ki67+	 2772 4351
4699	0	0	Ki67+	 2777 4241
4700	0	0	Ki67+	 2778 4275
4701	0	0	Ki67+	 2784 4319
4702	0	0	Ki67+	 2789 4562
4703	0	0	Ki67+	 2794 4414
4704	0	0	Ki67+	 2795 4526
4705	0	0	Ki67+	 2795 4904
4706	0	0	Ki67+	 2801 4391
4707	0	0	Ki67+	 2803 4561
4708	0	0	Ki67+	 2803 4646
4709	0	0	Ki67+	 2810 4339
4710	0	0	Ki67+	 2815 4266
4711	0	0	Ki67+	 2816 4283
4712	0	0	Ki67+	 2816 4418
4713	0	0	Ki67+	 2818 4369
4714	0	0	Ki67+	 2820 4565
4715	0	0	Ki67+	 2827 4545
4716	0	0	Ki67+	 2833 4388
4717	0	0	Ki67+	 2834 4367
4718	0	0	Ki67+	 2837 4565
4719	0	0	Ki67+	 2838 4230
4720	0	0	Ki67+	 2842 4246
4721	0	0	Ki67+	 2844 4304
4722	0	0	Ki67+	 2845 4338
4723	0	0	Ki67+	 2848 4272
4724	0	0	Ki67+	 2856 4678
4725	0	0	Ki67+	 2864 4230
4726	0	0	Ki67+	 2864 4345
4727	0	0	Ki67+	 2864 4586
4728	0	0	Ki67+	 2865 4376
4729	0	0	Ki67+	 2876 4250
4730	0	0	Ki67+	 2878 4402
4731	0	0	Ki67+	 2879 4717
4732	0	0	Ki67+	 2885 4218
4733	0	0	Ki67+	 2887 4363
4734	0	0	Ki67+	 2887 4422
4735	0	0	Ki67+	 2892 4339
4736	0	0	Ki67+	 2893 4587
4737	0	0	Ki67+	 2898 4730
4738	0	0	Ki67+	 2904 4211
4739	0	0	Ki67+	 2904 4378
4740	0	0	Ki67+	 2906 4245
4741	0	0	Ki67+	 2906 4324
4742	0	0	Ki67+	 2906 4933
4743	0	0	Ki67+	 2912 4397
4744	0	0	Ki67+	 2922 4352
4745	0	0	Ki67+	 2923 4227
4746	0	0	Ki67+	 2925 4587
4747	0	0	Ki67+	 2926 4576
4748	0	0	Ki67+	 2929 4246
4749	0	0	Ki67+	 2942 4381
4750	0	0	Ki67+	 2943 4399
4751	0	0	Ki67+	 2944 4274
4752	0	0	Ki67+	 2944 4333
4753	0	0	Ki67+	 2947 4244
4754	0	0	Ki67+	 2948 4345
4755	0	0	Ki67+	 2960 4600
4756	0	0	Ki67+	 2962 4207
4757	0	0	Ki67+	 2970 4400
4758	0	0	Ki67+	 2974 4850
4759	0	0	Ki67+	 2978 4486
4760	0	0	Ki67+	 2978 4766
4761	0	0	Ki67+	 2978 4928
4762	0	0	Ki67+	 2979 4341
4763	0	0	Ki67+	 2981 4275
4764	0	0	Ki67+	 2986 4364
4765	0	0	Ki67+	 2987 4234
4766	0	0	Ki67+	 2991 4844
4767	0	0	Ki67+	 2993 4587
4768	0	0	Ki67+	 3001 4630
4769	0	0	Ki67+	 3005 4604
4770	0	0	Ki67+	 3017 4267
4771	0	0	Ki67+	 3021 4213
4772	0	0	Ki67+	 3024 4349
4773	0	0	Ki67+	 3033 4274
4774	0	0	Ki67+	 3041 4205
4775	0	0	Ki67+	 3045 4242
4776	0	0	Ki67+	 3049 4587
4777	0	0	Ki67+	 3051 4684
4778	0	0	Ki67+	 3058 4743
4779	0	0	Ki67+	 3059 4238
4780	0	0	Ki67+	 3062 4827
4781	0	0	Ki67+	 3076 4600
4782	0	0	Ki67+	 3076 4674
4783	0	0	Ki67+	 3077 4213
4784	0	0	Ki67+	 3081 4764
4785	0	0	Ki67+	 3091 4587
4786	0	0	Ki67+	 3093 4639
4787	0	0	Ki67+	 3103 4685
4788	0	0	Ki67+	 3112 4616
4789	0	0	Ki67+	 3113 4900
4790	0	0	Ki67+	 3115 4206
4791	0	0	Ki67+	 3116 4267
4792	0	0	Ki67+	 3119 4633
4793	0	0	Ki67+	 3121 4221
4794	0	0	Ki67+	 3122 4685
4795	0	0	Ki67+	 3124 4576
4796	0	0	Ki67+	 3127 4589
4797	0	0	Ki67+	 3128 4260
4798	0	0	Ki67+	 3131 4194
4799	0	0	Ki67+	 3131 4698
4800	0	0	Ki67+	 3131 4874
4801	0	0	Ki67+	 3144 4602
4802	0	0	Ki67+	 3146 4698
4803	0	0	Ki67+	 3150 4647
4804	0	0	Ki67+	 3157 4262
4805	0	0	Ki67+	 3159 4415
4806	0	0	Ki67+	 3162 4706
4807	0	0	Ki67+	 3167 4663
4808	0	0	Ki67+	 3167 4718
4809	0	0	Ki67+	 3175 4625
4810	0	0	Ki67+	 3183 4646
4811	0	0	Ki67+	 3183 4706
4812	0	0	Ki67+	 3190 4740
4813	0	0	Ki67+	 3207 4665
4814	0	0	Ki67+	 3208 4489
4815	0	0	Ki67+	 3209 4236
4816	0	0	Ki67+	 3211 4756
4817	0	0	Ki67+	 3213 4616
4818	0	0	Ki67+	 3216 4653
4819	0	0	Ki67+	 3221 4680
4820	0	0	Ki67+	 3228 4272
4821	0	0	Ki67+	 3232 4224
4822	0	0	Ki67+	 3246 4805
4823	0	0	Ki67+	 3250 4632
4824	0	0	Ki67+	 3250 4663
4825	0	0	Ki67+	 3254 4792
4826	0	0	Ki67+	 3260 4702
4827	0	0	Ki67+	 3270 4610
4828	0	0	Ki67+	 3271 4688
4829	0	0	Ki67+	 3274 4654
4830	0	0	Ki67+	 3275 4201
4831	0	0	Ki67+	 3275 4787
4832	0	0	Ki67+	 3277 4823
4833	0	0	Ki67+	 3283 4702
4834	0	0	Ki67+	 3286 4530
4835	0	0	Ki67+	 3286 4673
4836	0	0	Ki67+	 3288 4754
4837	0	0	Ki67+	 3293 4637
4838	0	0	Ki67+	 3300 4665
4839	0	0	Ki67+	 3300 4834
4840	0	0	Ki67+	 3301 4195
4841	0	0	Ki67+	 3306 4259
4842	0	0	Ki67+	 3308 4428
4843	0	0	Ki67+	 3308 4743
4844	0	0	Ki67+	 3310 4541
4845	0	0	Ki67+	 3311 4271
4846	0	0	Ki67+	 3313 4496
4847	0	0	Ki67+	 3313 4696
4848	0	0	Ki67+	 3313 4786
4849	0	0	Ki67+	 3320 4205
4850	0	0	Ki67+	 3321 4638
4851	0	0	Ki67+	 3327 4835
4852	0	0	Ki67+	 3329 4810
4853	0	0	Ki67+	 3331 4649
4854	0	0	Ki67+	 3332 4871
4855	0	0	Ki67+	 3337 4768
4856	0	0	Ki67+	 3341 4820
4857	0	0	Ki67+	 3345 4660
4858	0	0	Ki67+	 3346 4513
4859	0	0	Ki67+	 3349 4706
4860	0	0	Ki67+	 3353 4931
4861	0	0	Ki67+	 3355 4232
4862	0	0	Ki67+	 3355 4652
4863	0	0	Ki67+	 3357 4603
4864	0	0	Ki67+	 3363 4824
4865	0	0	Ki67+	 3366 4922
4866	0	0	Ki67+	 3373 4913
4867	0	0	Ki67+	 3377 4803
4868	0	0	Ki67+	 3378 4757
4869	0	0	Ki67+	 3384 4841
4870	0	0	Ki67+	 3388 4789
4871	0	0	Ki67+	 3392 4803
4872	0	0	Ki67+	 3394 4835
4873	0	0	Ki67+	 3403 4656
4874	0	0	Ki67+	 3406 4862
4875	0	0	Ki67+	 3407 4715
4876	0	0	Ki67+	 3412 4694
4877	0	0	Ki67+	 3423 4835
4878	0	0	Ki67+	 3424 4856
4879	0	0	Ki67+	 3431 4780
4880	0	0	Ki67+	 3441 4660
4881	0	0	Ki67+	 3444 4693
4882	0	0	Ki67+	 3444 4920
4883	0	0	Ki67+	 3446 4792
4884	0	0	Ki67+	 3446 4975
4885	0	0	Ki67+	 3449 4306
4886	0	0	Ki67+	 3453 4633
4887	0	0	Ki67+	 3455 4851
4888	0	0	Ki67+	 3456 4199
4889	0	0	Ki67+	 3456 4865
4890	0	0	Ki67+	 3461 4510
4891	0	0	Ki67+	 3463 4274
4892	0	0	Ki67+	 3467 4786
4893	0	0	Ki67+	 3470 4918
4894	0	0	Ki67+	 3471 4672
4895	0	0	Ki67+	 3473 4693
4896	0	0	Ki67+	 3477 4891
4897	0	0	Ki67+	 3477 4984
4898	0	0	Ki67+	 3480 4810
4899	0	0	Ki67+	 3480 4850
4900	0	0	Ki67+	 3481 4647
4901	0	0	Ki67+	 3485 4960
4902	0	0	Ki67+	 3490 4442
4903	0	0	Ki67+	 3496 4709
4904	0	0	Ki67+	 3498 4259
4905	0	0	Ki67+	 3498 4934
4906	0	0	Ki67+	 3503 4841
4907	0	0	Ki67+	 3504 4204
4908	0	0	Ki67+	 3505 4237
4909	0	0	Ki67+	 3511 4633
4910	0	0	Ki67+	 3519 4285
4911	0	0	Ki67+	 3521 4227
4912	0	0	Ki67+	 3523 4371
4913	0	0	Ki67+	 3524 4253
4914	0	0	Ki67+	 3526 4408
4915	0	0	Ki67+	 3531 4932
4916	0	0	Ki67+	 3532 4464
4917	0	0	Ki67+	 3532 4841
4918	0	0	Ki67+	 2738 5068
4919	0	0	Ki67+	 2750 5329
4920	0	0	Ki67+	 2764 5385
4921	0	0	Ki67+	 2770 5177
4922	0	0	Ki67+	 2781 5133
4923	0	0	Ki67+	 2790 5117
4924	0	0	Ki67+	 2796 5242
4925	0	0	Ki67+	 2808 5353
4926	0	0	Ki67+	 2820 5296
4927	0	0	Ki67+	 2827 5785
4928	0	0	Ki67+	 2846 5075
4929	0	0	Ki67+	 2851 5292
4930	0	0	Ki67+	 2856 5357
4931	0	0	Ki67+	 2861 5290
4932	0	0	Ki67+	 2864 5364
4933	0	0	Ki67+	 2874 5361
4934	0	0	Ki67+	 2875 5154
4935	0	0	Ki67+	 2883 5144
4936	0	0	Ki67+	 2887 5349
4937	0	0	Ki67+	 2893 5124
4938	0	0	Ki67+	 2894 5324
4939	0	0	Ki67+	 2900 5376
4940	0	0	Ki67+	 2902 5423
4941	0	0	Ki67+	 2906 5347
4942	0	0	Ki67+	 2925 5285
4943	0	0	Ki67+	 2942 5297
4944	0	0	Ki67+	 2953 5058
4945	0	0	Ki67+	 2981 5402
4946	0	0	Ki67+	 2984 5384
4947	0	0	Ki67+	 2994 5210
4948	0	0	Ki67+	 2995 5157
4949	0	0	Ki67+	 3014 5377
4950	0	0	Ki67+	 3021 5559
4951	0	0	Ki67+	 3033 5288
4952	0	0	Ki67+	 3039 5243
4953	0	0	Ki67+	 3045 5702
4954	0	0	Ki67+	 3047 5257
4955	0	0	Ki67+	 3050 5197
4956	0	0	Ki67+	 3059 5440
4957	0	0	Ki67+	 3060 5459
4958	0	0	Ki67+	 3061 5034
4959	0	0	Ki67+	 3066 5495
4960	0	0	Ki67+	 3069 5252
4961	0	0	Ki67+	 3074 5186
4962	0	0	Ki67+	 3074 5472
4963	0	0	Ki67+	 3080 5135
4964	0	0	Ki67+	 3086 5171
4965	0	0	Ki67+	 3088 5271
4966	0	0	Ki67+	 3097 5465
4967	0	0	Ki67+	 3112 5499
4968	0	0	Ki67+	 3119 5516
4969	0	0	Ki67+	 3128 5441
4970	0	0	Ki67+	 3139 5295
4971	0	0	Ki67+	 3169 5274
4972	0	0	Ki67+	 3180 5304
4973	0	0	Ki67+	 3193 5125
4974	0	0	Ki67+	 3195 5232
4975	0	0	Ki67+	 3197 5471
4976	0	0	Ki67+	 3200 5304
4977	0	0	Ki67+	 3204 5258
4978	0	0	Ki67+	 3217 5217
4979	0	0	Ki67+	 3222 5510
4980	0	0	Ki67+	 3224 5480
4981	0	0	Ki67+	 3225 5283
4982	0	0	Ki67+	 3232 5457
4983	0	0	Ki67+	 3246 5556
4984	0	0	Ki67+	 3248 5186
4985	0	0	Ki67+	 3263 5260
4986	0	0	Ki67+	 3267 5531
4987	0	0	Ki67+	 3281 5250
4988	0	0	Ki67+	 3294 5464
4989	0	0	Ki67+	 3309 5212
4990	0	0	Ki67+	 3317 5178
4991	0	0	Ki67+	 3322 5390
4992	0	0	Ki67+	 3344 5271
4993	0	0	Ki67+	 3354 5253
4994	0	0	Ki67+	 3357 5329
4995	0	0	Ki67+	 3358 5421
4996	0	0	Ki67+	 3363 5595
4997	0	0	Ki67+	 3368 5397
4998	0	0	Ki67+	 3379 5569
4999	0	0	Ki67+	 3385 5539
5000	0	0	Ki67+	 3405 5639
5001	0	0	Ki67+	 3406 5337
5002	0	0	Ki67+	 3406 5621
5003	0	0	Ki67+	 3426 5325
5004	0	0	Ki67+	 3433 5582
5005	0	0	Ki67+	 3435 5171
5006	0	0	Ki67+	 3439 5607
5007	0	0	Ki67+	 3442 5650
5008	0	0	Ki67+	 3465 5577
5009	0	0	Ki67+	 3469 5638
5010	0	0	Ki67+	 3489 5736
5011	0	0	Ki67+	 3490 5705
5012	0	0	Ki67+	 3493 5625
5013	0	0	Ki67+	 3496 5763
5014	0	0	Ki67+	 3501 5605
5015	0	0	Ki67+	 3507 5233
5016	0	0	Ki67+	 3509 5666
5017	0	0	Ki67+	 3519 5452
5018	0	0	Ki67+	 3525 5636
5019	0	0	Ki67+	 3526 5736
5020	0	0	Ki67+	 2738 6162
5021	0	0	Ki67+	 2740 6217
5022	0	0	Ki67+	 2740 6498
5023	0	0	Ki67+	 2742 6422
5024	0	0	Ki67+	 2749 6257
5025	0	0	Ki67+	 2749 6305
5026	0	0	Ki67+	 2749 6451
5027	0	0	Ki67+	 2750 6186
5028	0	0	Ki67+	 2757 6211
5029	0	0	Ki67+	 2759 6152
5030	0	0	Ki67+	 2760 6367
5031	0	0	Ki67+	 2761 6018
5032	0	0	Ki67+	 2766 6539
5033	0	0	Ki67+	 2769 6042
5034	0	0	Ki67+	 2772 6160
5035	0	0	Ki67+	 2773 6248
5036	0	0	Ki67+	 2773 6510
5037	0	0	Ki67+	 2776 5867
5038	0	0	Ki67+	 2780 6292
5039	0	0	Ki67+	 2781 6022
5040	0	0	Ki67+	 2782 6383
5041	0	0	Ki67+	 2785 6327
5042	0	0	Ki67+	 2785 6473
5043	0	0	Ki67+	 2787 5888
5044	0	0	Ki67+	 2795 6550
5045	0	0	Ki67+	 2797 6286
5046	0	0	Ki67+	 2799 6569
5047	0	0	Ki67+	 2800 5855
5048	0	0	Ki67+	 2802 6326
5049	0	0	Ki67+	 2805 6487
5050	0	0	Ki67+	 2808 6143
5051	0	0	Ki67+	 2810 5891
5052	0	0	Ki67+	 2810 6366
5053	0	0	Ki67+	 2816 6304
5054	0	0	Ki67+	 2819 6424
5055	0	0	Ki67+	 2822 6329
5056	0	0	Ki67+	 2822 6355
5057	0	0	Ki67+	 2823 6288
5058	0	0	Ki67+	 2825 5902
5059	0	0	Ki67+	 2828 6451
5060	0	0	Ki67+	 2836 5917
5061	0	0	Ki67+	 2836 6468
5062	0	0	Ki67+	 2837 6384
5063	0	0	Ki67+	 2845 6312
5064	0	0	Ki67+	 2846 5830
5065	0	0	Ki67+	 2847 6327
5066	0	0	Ki67+	 2847 6485
5067	0	0	Ki67+	 2850 6381
5068	0	0	Ki67+	 2857 6443
5069	0	0	Ki67+	 2865 5883
5070	0	0	Ki67+	 2866 6498
5071	0	0	Ki67+	 2869 5800
5072	0	0	Ki67+	 2873 6388
5073	0	0	Ki67+	 2878 5824
5074	0	0	Ki67+	 2880 6446
5075	0	0	Ki67+	 2882 5977
5076	0	0	Ki67+	 2890 5944
5077	0	0	Ki67+	 2892 5910
5078	0	0	Ki67+	 2892 6054
5079	0	0	Ki67+	 2893 5859
5080	0	0	Ki67+	 2894 6199
5081	0	0	Ki67+	 2903 6036
5082	0	0	Ki67+	 2904 5905
5083	0	0	Ki67+	 2906 5959
5084	0	0	Ki67+	 2907 6194
5085	0	0	Ki67+	 2914 6207
5086	0	0	Ki67+	 2915 5972
5087	0	0	Ki67+	 2919 6012
5088	0	0	Ki67+	 2922 5820
5089	0	0	Ki67+	 2923 5852
5090	0	0	Ki67+	 2924 5948
5091	0	0	Ki67+	 2926 5793
5092	0	0	Ki67+	 2929 6099
5093	0	0	Ki67+	 2931 6050
5094	0	0	Ki67+	 2932 6073
5095	0	0	Ki67+	 2933 5905
5096	0	0	Ki67+	 2933 6224
5097	0	0	Ki67+	 2941 5853
5098	0	0	Ki67+	 2944 6118
5099	0	0	Ki67+	 2951 5978
5100	0	0	Ki67+	 2953 6027
5101	0	0	Ki67+	 2955 5912
5102	0	0	Ki67+	 2960 6137
5103	0	0	Ki67+	 2963 6500
5104	0	0	Ki67+	 2964 6094
5105	0	0	Ki67+	 2966 5822
5106	0	0	Ki67+	 2966 6117
5107	0	0	Ki67+	 2968 5879
5108	0	0	Ki67+	 2976 6011
5109	0	0	Ki67+	 2977 5811
5110	0	0	Ki67+	 2990 5814
5111	0	0	Ki67+	 2991 6119
5112	0	0	Ki67+	 2993 5877
5113	0	0	Ki67+	 2993 5893
5114	0	0	Ki67+	 2997 6069
5115	0	0	Ki67+	 2998 5834
5116	0	0	Ki67+	 2999 6407
5117	0	0	Ki67+	 3004 6035
5118	0	0	Ki67+	 3005 5928
5119	0	0	Ki67+	 3006 6288
5120	0	0	Ki67+	 3009 5914
5121	0	0	Ki67+	 3009 6109
5122	0	0	Ki67+	 3014 5873
5123	0	0	Ki67+	 3018 6441
5124	0	0	Ki67+	 3021 6264
5125	0	0	Ki67+	 3030 5846
5126	0	0	Ki67+	 3030 6064
5127	0	0	Ki67+	 3032 6089
5128	0	0	Ki67+	 3032 6279
5129	0	0	Ki67+	 3033 6457
5130	0	0	Ki67+	 3038 6431
5131	0	0	Ki67+	 3042 5923
5132	0	0	Ki67+	 3044 6119
5133	0	0	Ki67+	 3046 6342
5134	0	0	Ki67+	 3050 6098
5135	0	0	Ki67+	 3053 6065
5136	0	0	Ki67+	 3055 6315
5137	0	0	Ki67+	 3055 6507
5138	0	0	Ki67+	 3058 6207
5139	0	0	Ki67+	 3058 6396
5140	0	0	Ki67+	 3063 5967
5141	0	0	Ki67+	 3064 5888
5142	0	0	Ki67+	 3064 5907
5143	0	0	Ki67+	 3067 6276
5144	0	0	Ki67+	 3067 6492
5145	0	0	Ki67+	 3068 6351
5146	0	0	Ki67+	 3072 6090
5147	0	0	Ki67+	 3072 6317
5148	0	0	Ki67+	 3072 6455
5149	0	0	Ki67+	 3076 5969
5150	0	0	Ki67+	 3079 6134
5151	0	0	Ki67+	 3080 6070
5152	0	0	Ki67+	 3083 6427
5153	0	0	Ki67+	 3084 6380
5154	0	0	Ki67+	 3086 6150
5155	0	0	Ki67+	 3087 5971
5156	0	0	Ki67+	 3089 6180
5157	0	0	Ki67+	 3091 6365
5158	0	0	Ki67+	 3092 6210
5159	0	0	Ki67+	 3093 6233
5160	0	0	Ki67+	 3096 5906
5161	0	0	Ki67+	 3096 6392
5162	0	0	Ki67+	 3100 6118
5163	0	0	Ki67+	 3106 6535
5164	0	0	Ki67+	 3107 5954
5165	0	0	Ki67+	 3107 6243
5166	0	0	Ki67+	 3107 6478
5167	0	0	Ki67+	 3107 6497
5168	0	0	Ki67+	 3110 6331
5169	0	0	Ki67+	 3114 6016
5170	0	0	Ki67+	 3116 5968
5171	0	0	Ki67+	 3119 6194
5172	0	0	Ki67+	 3120 6229
5173	0	0	Ki67+	 3125 6337
5174	0	0	Ki67+	 3126 6538
5175	0	0	Ki67+	 3127 6512
5176	0	0	Ki67+	 3132 6385
5177	0	0	Ki67+	 3134 5925
5178	0	0	Ki67+	 3136 6053
5179	0	0	Ki67+	 3137 5955
5180	0	0	Ki67+	 3142 6210
5181	0	0	Ki67+	 3144 6176
5182	0	0	Ki67+	 3144 6515
5183	0	0	Ki67+	 3145 6004
5184	0	0	Ki67+	 3149 5898
5185	0	0	Ki67+	 3149 6289
5186	0	0	Ki67+	 3151 6486
5187	0	0	Ki67+	 3152 5956
5188	0	0	Ki67+	 3155 6535
5189	0	0	Ki67+	 3165 6477
5190	0	0	Ki67+	 3167 6048
5191	0	0	Ki67+	 3168 6235
5192	0	0	Ki67+	 3171 6192
5193	0	0	Ki67+	 3172 6536
5194	0	0	Ki67+	 3173 5965
5195	0	0	Ki67+	 3174 6095
5196	0	0	Ki67+	 3177 5978
5197	0	0	Ki67+	 3192 6008
5198	0	0	Ki67+	 3192 6221
5199	0	0	Ki67+	 3193 6510
5200	0	0	Ki67+	 3199 6320
5201	0	0	Ki67+	 3201 6201
5202	0	0	Ki67+	 3202 6464
5203	0	0	Ki67+	 3203 6340
5204	0	0	Ki67+	 3205 6421
5205	0	0	Ki67+	 3206 6018
5206	0	0	Ki67+	 3207 6075
5207	0	0	Ki67+	 3210 6443
5208	0	0	Ki67+	 3215 5986
5209	0	0	Ki67+	 3218 6144
5210	0	0	Ki67+	 3220 6175
5211	0	0	Ki67+	 3220 6278
5212	0	0	Ki67+	 3221 6437
5213	0	0	Ki67+	 3222 6036
5214	0	0	Ki67+	 3223 6009
5215	0	0	Ki67+	 3230 6256
5216	0	0	Ki67+	 3232 6240
5217	0	0	Ki67+	 3233 6462
5218	0	0	Ki67+	 3237 6408
5219	0	0	Ki67+	 3246 5922
5220	0	0	Ki67+	 3247 6270
5221	0	0	Ki67+	 3248 6135
5222	0	0	Ki67+	 3254 6181
5223	0	0	Ki67+	 3254 6500
5224	0	0	Ki67+	 3257 6445
5225	0	0	Ki67+	 3260 6480
5226	0	0	Ki67+	 3263 5999
5227	0	0	Ki67+	 3267 5970
5228	0	0	Ki67+	 3271 5907
5229	0	0	Ki67+	 3273 6439
5230	0	0	Ki67+	 3275 6389
5231	0	0	Ki67+	 3276 6356
5232	0	0	Ki67+	 3280 6403
5233	0	0	Ki67+	 3281 5991
5234	0	0	Ki67+	 3281 6207
5235	0	0	Ki67+	 3282 6328
5236	0	0	Ki67+	 3288 5977
5237	0	0	Ki67+	 3288 6490
5238	0	0	Ki67+	 3289 6468
5239	0	0	Ki67+	 3290 6554
5240	0	0	Ki67+	 3294 6024
5241	0	0	Ki67+	 3300 5968
5242	0	0	Ki67+	 3303 6216
5243	0	0	Ki67+	 3303 6388
5244	0	0	Ki67+	 3306 6252
5245	0	0	Ki67+	 3307 6355
5246	0	0	Ki67+	 3314 6447
5247	0	0	Ki67+	 3315 6341
5248	0	0	Ki67+	 3319 6080
5249	0	0	Ki67+	 3324 5907
5250	0	0	Ki67+	 3328 6206
5251	0	0	Ki67+	 3331 6365
5252	0	0	Ki67+	 3333 6183
5253	0	0	Ki67+	 3334 6071
5254	0	0	Ki67+	 3334 6308
5255	0	0	Ki67+	 3335 5942
5256	0	0	Ki67+	 3336 6264
5257	0	0	Ki67+	 3337 5908
5258	0	0	Ki67+	 3339 6404
5259	0	0	Ki67+	 3341 6418
5260	0	0	Ki67+	 3343 6280
5261	0	0	Ki67+	 3344 6016
5262	0	0	Ki67+	 3348 5997
5263	0	0	Ki67+	 3348 6196
5264	0	0	Ki67+	 3350 6247
5265	0	0	Ki67+	 3357 6352
5266	0	0	Ki67+	 3360 6517
5267	0	0	Ki67+	 3361 6056
5268	0	0	Ki67+	 3361 6497
5269	0	0	Ki67+	 3364 6386
5270	0	0	Ki67+	 3365 6329
5271	0	0	Ki67+	 3373 6365
5272	0	0	Ki67+	 3374 6524
5273	0	0	Ki67+	 3377 6289
5274	0	0	Ki67+	 3379 5982
5275	0	0	Ki67+	 3380 6265
5276	0	0	Ki67+	 3385 6057
5277	0	0	Ki67+	 3385 6499
5278	0	0	Ki67+	 3386 5934
5279	0	0	Ki67+	 3389 6447
5280	0	0	Ki67+	 3394 6263
5281	0	0	Ki67+	 3395 6238
5282	0	0	Ki67+	 3395 6379
5283	0	0	Ki67+	 3399 6431
5284	0	0	Ki67+	 3401 5987
5285	0	0	Ki67+	 3401 6464
5286	0	0	Ki67+	 3404 6287
5287	0	0	Ki67+	 3407 6377
5288	0	0	Ki67+	 3409 6400
5289	0	0	Ki67+	 3410 6569
5290	0	0	Ki67+	 3412 6049
5291	0	0	Ki67+	 3415 6423
5292	0	0	Ki67+	 3416 6365
5293	0	0	Ki67+	 3417 6017
5294	0	0	Ki67+	 3418 6219
5295	0	0	Ki67+	 3420 6523
5296	0	0	Ki67+	 3423 6456
5297	0	0	Ki67+	 3424 6312
5298	0	0	Ki67+	 3429 6417
5299	0	0	Ki67+	 3431 6378
5300	0	0	Ki67+	 3431 6557
5301	0	0	Ki67+	 3432 5977
5302	0	0	Ki67+	 3440 6369
5303	0	0	Ki67+	 3444 6482
5304	0	0	Ki67+	 3444 6576
5305	0	0	Ki67+	 3445 6278
5306	0	0	Ki67+	 3449 6553
5307	0	0	Ki67+	 3451 6539
5308	0	0	Ki67+	 3453 6196
5309	0	0	Ki67+	 3454 6417
5310	0	0	Ki67+	 3455 6061
5311	0	0	Ki67+	 3459 6450
5312	0	0	Ki67+	 3460 5980
5313	0	0	Ki67+	 3460 6373
5314	0	0	Ki67+	 3470 5933
5315	0	0	Ki67+	 3470 6213
5316	0	0	Ki67+	 3474 6543
5317	0	0	Ki67+	 3474 6584
5318	0	0	Ki67+	 3476 6041
5319	0	0	Ki67+	 3477 6104
5320	0	0	Ki67+	 3486 6334
5321	0	0	Ki67+	 3490 6112
5322	0	0	Ki67+	 3493 6570
5323	0	0	Ki67+	 3505 6412
5324	0	0	Ki67+	 3513 6396
5325	0	0	Ki67+	 3521 6512
5326	0	0	Ki67+	 3522 6414
5327	0	0	Ki67+	 3525 6282
5328	0	0	Ki67+	 2738 7025
5329	0	0	Ki67+	 2740 7314
5330	0	0	Ki67+	 2741 7148
5331	0	0	Ki67+	 2750 6749
5332	0	0	Ki67+	 2754 7283
5333	0	0	Ki67+	 2762 6928
5334	0	0	Ki67+	 2765 7170
5335	0	0	Ki67+	 2765 7374
5336	0	0	Ki67+	 2767 6909
5337	0	0	Ki67+	 2771 6787
5338	0	0	Ki67+	 2771 7297
5339	0	0	Ki67+	 2772 7267
5340	0	0	Ki67+	 2777 7334
5341	0	0	Ki67+	 2781 6766
5342	0	0	Ki67+	 2784 6928
5343	0	0	Ki67+	 2792 6909
5344	0	0	Ki67+	 2793 7391
5345	0	0	Ki67+	 2797 7352
5346	0	0	Ki67+	 2809 7242
5347	0	0	Ki67+	 2810 6920
5348	0	0	Ki67+	 2811 7117
5349	0	0	Ki67+	 2811 7310
5350	0	0	Ki67+	 2812 6785
5351	0	0	Ki67+	 2812 6831
5352	0	0	Ki67+	 2812 7175
5353	0	0	Ki67+	 2814 7075
5354	0	0	Ki67+	 2814 7143
5355	0	0	Ki67+	 2816 7328
5356	0	0	Ki67+	 2824 7279
5357	0	0	Ki67+	 2826 7302
5358	0	0	Ki67+	 2831 7142
5359	0	0	Ki67+	 2832 7106
5360	0	0	Ki67+	 2832 7353
5361	0	0	Ki67+	 2834 6899
5362	0	0	Ki67+	 2835 7153
5363	0	0	Ki67+	 2836 6865
5364	0	0	Ki67+	 2841 6824
5365	0	0	Ki67+	 2843 7066
5366	0	0	Ki67+	 2843 7248
5367	0	0	Ki67+	 2849 7269
5368	0	0	Ki67+	 2850 6898
5369	0	0	Ki67+	 2852 7304
5370	0	0	Ki67+	 2853 7364
5371	0	0	Ki67+	 2860 6848
5372	0	0	Ki67+	 2860 7101
5373	0	0	Ki67+	 2860 7111
5374	0	0	Ki67+	 2865 7018
5375	0	0	Ki67+	 2867 7224
5376	0	0	Ki67+	 2874 7146
5377	0	0	Ki67+	 2874 7343
5378	0	0	Ki67+	 2875 7265
5379	0	0	Ki67+	 2876 7068
5380	0	0	Ki67+	 2879 7309
5381	0	0	Ki67+	 2890 6694
5382	0	0	Ki67+	 2890 7201
5383	0	0	Ki67+	 2891 7119
5384	0	0	Ki67+	 2892 7104
5385	0	0	Ki67+	 2892 7250
5386	0	0	Ki67+	 2897 7211
5387	0	0	Ki67+	 2900 7362
5388	0	0	Ki67+	 2901 7339
5389	0	0	Ki67+	 2904 7313
5390	0	0	Ki67+	 2914 6872
5391	0	0	Ki67+	 2914 7271
5392	0	0	Ki67+	 2915 7284
5393	0	0	Ki67+	 2920 7301
5394	0	0	Ki67+	 2923 7372
5395	0	0	Ki67+	 2926 6949
5396	0	0	Ki67+	 2929 7322
5397	0	0	Ki67+	 2930 7098
5398	0	0	Ki67+	 2932 7214
5399	0	0	Ki67+	 2935 7287
5400	0	0	Ki67+	 2936 7068
5401	0	0	Ki67+	 2941 7115
5402	0	0	Ki67+	 2943 7194
5403	0	0	Ki67+	 2947 7209
5404	0	0	Ki67+	 2947 7356
5405	0	0	Ki67+	 2948 7389
5406	0	0	Ki67+	 2951 6635
5407	0	0	Ki67+	 2963 7149
5408	0	0	Ki67+	 2966 7047
5409	0	0	Ki67+	 2966 7179
5410	0	0	Ki67+	 2970 7096
5411	0	0	Ki67+	 2981 7062
5412	0	0	Ki67+	 2981 7316
5413	0	0	Ki67+	 2991 7103
5414	0	0	Ki67+	 2997 7175
5415	0	0	Ki67+	 2999 7144
5416	0	0	Ki67+	 3004 7220
5417	0	0	Ki67+	 3004 7342
5418	0	0	Ki67+	 3005 7247
5419	0	0	Ki67+	 3010 6656
5420	0	0	Ki67+	 3010 7205
5421	0	0	Ki67+	 3026 7205
5422	0	0	Ki67+	 3032 7376
5423	0	0	Ki67+	 3043 7163
5424	0	0	Ki67+	 3046 7237
5425	0	0	Ki67+	 3052 7354
5426	0	0	Ki67+	 3061 6648
5427	0	0	Ki67+	 3073 7384
5428	0	0	Ki67+	 3075 7195
5429	0	0	Ki67+	 3076 7246
5430	0	0	Ki67+	 3087 7215
5431	0	0	Ki67+	 3090 7288
5432	0	0	Ki67+	 3102 7247
5433	0	0	Ki67+	 3105 7389
5434	0	0	Ki67+	 3112 7333
5435	0	0	Ki67+	 3122 7277
5436	0	0	Ki67+	 3129 7313
5437	0	0	Ki67+	 3137 7269
5438	0	0	Ki67+	 3138 7339
5439	0	0	Ki67+	 3142 7366
5440	0	0	Ki67+	 3144 7176
5441	0	0	Ki67+	 3149 7320
5442	0	0	Ki67+	 3157 7275
5443	0	0	Ki67+	 3157 7355
5444	0	0	Ki67+	 3158 6687
5445	0	0	Ki67+	 3177 7317
5446	0	0	Ki67+	 3192 7375
5447	0	0	Ki67+	 3263 6889
5448	0	0	Ki67+	 3268 6877
5449	0	0	Ki67+	 3306 6905
5450	0	0	Ki67+	 3338 6831
5451	0	0	Ki67+	 3352 6926
5452	0	0	Ki67+	 3356 6890
5453	0	0	Ki67+	 3361 6602
5454	0	0	Ki67+	 3362 6644
5455	0	0	Ki67+	 3366 6962
5456	0	0	Ki67+	 3408 7266
5457	0	0	Ki67+	 3421 7350
5458	0	0	Ki67+	 3450 7009
5459	0	0	Ki67+	 3458 6844
5460	0	0	Ki67+	 3459 7230
5461	0	0	Ki67+	 3465 6889
5462	0	0	Ki67+	 3478 6853
5463	0	0	Ki67+	 3483 6818
5464	0	0	Ki67+	 3485 6973
5465	0	0	Ki67+	 3488 6653
5466	0	0	Ki67+	 3497 6814
5467	0	0	Ki67+	 3497 6867
5468	0	0	Ki67+	 3498 7028
5469	0	0	Ki67+	 3506 7099
5470	0	0	Ki67+	 3511 6916
5471	0	0	Ki67+	 3512 6865
5472	0	0	Ki67+	 3516 6981
5473	0	0	Ki67+	 3518 6624
5474	0	0	Ki67+	 3528 6873
5475	0	0	Ki67+	 3528 6909
5476	0	0	Ki67+	 3530 6848
5477	0	0	Ki67+	 3531 6951
5478	0	0	Ki67+	 2743 7855
5479	0	0	Ki67+	 2749 7469
5480	0	0	Ki67+	 2749 7604
5481	0	0	Ki67+	 2751 7721
5482	0	0	Ki67+	 2755 7635
5483	0	0	Ki67+	 2763 7498
5484	0	0	Ki67+	 2765 7466
5485	0	0	Ki67+	 2768 7405
5486	0	0	Ki67+	 2776 7663
5487	0	0	Ki67+	 2777 7577
5488	0	0	Ki67+	 2780 7423
5489	0	0	Ki67+	 2780 7552
5490	0	0	Ki67+	 2780 7610
5491	0	0	Ki67+	 2784 7706
5492	0	0	Ki67+	 2790 7529
5493	0	0	Ki67+	 2797 7637
5494	0	0	Ki67+	 2801 7503
5495	0	0	Ki67+	 2806 7475
5496	0	0	Ki67+	 2806 7611
5497	0	0	Ki67+	 2807 7577
5498	0	0	Ki67+	 2809 7436
5499	0	0	Ki67+	 2811 7410
5500	0	0	Ki67+	 2811 7562
5501	0	0	Ki67+	 2819 8131
5502	0	0	Ki67+	 2826 7527
5503	0	0	Ki67+	 2829 7584
5504	0	0	Ki67+	 2831 7628
5505	0	0	Ki67+	 2831 7708
5506	0	0	Ki67+	 2832 7457
5507	0	0	Ki67+	 2833 7473
5508	0	0	Ki67+	 2845 7398
5509	0	0	Ki67+	 2849 7428
5510	0	0	Ki67+	 2851 7516
5511	0	0	Ki67+	 2853 7664
5512	0	0	Ki67+	 2854 7496
5513	0	0	Ki67+	 2855 7593
5514	0	0	Ki67+	 2858 7565
5515	0	0	Ki67+	 2862 7521
5516	0	0	Ki67+	 2863 7480
5517	0	0	Ki67+	 2865 7790
5518	0	0	Ki67+	 2866 7422
5519	0	0	Ki67+	 2866 7623
5520	0	0	Ki67+	 2874 7635
5521	0	0	Ki67+	 2874 7954
5522	0	0	Ki67+	 2876 7680
5523	0	0	Ki67+	 2878 7467
5524	0	0	Ki67+	 2880 7447
5525	0	0	Ki67+	 2880 7708
5526	0	0	Ki67+	 2881 7393
5527	0	0	Ki67+	 2881 7984
5528	0	0	Ki67+	 2882 7436
5529	0	0	Ki67+	 2883 7896
5530	0	0	Ki67+	 2886 7566
5531	0	0	Ki67+	 2888 7405
5532	0	0	Ki67+	 2890 7536
5533	0	0	Ki67+	 2894 7431
5534	0	0	Ki67+	 2905 7912
5535	0	0	Ki67+	 2906 7598
5536	0	0	Ki67+	 2906 7727
5537	0	0	Ki67+	 2908 7462
5538	0	0	Ki67+	 2908 7930
5539	0	0	Ki67+	 2910 7684
5540	0	0	Ki67+	 2912 7393
5541	0	0	Ki67+	 2913 7587
5542	0	0	Ki67+	 2916 7539
5543	0	0	Ki67+	 2918 7662
5544	0	0	Ki67+	 2922 7503
5545	0	0	Ki67+	 2922 7570
5546	0	0	Ki67+	 2922 7623
5547	0	0	Ki67+	 2923 7926
5548	0	0	Ki67+	 2932 8016
5549	0	0	Ki67+	 2937 7695
5550	0	0	Ki67+	 2942 7540
5551	0	0	Ki67+	 2942 7665
5552	0	0	Ki67+	 2943 7602
5553	0	0	Ki67+	 2944 7726
5554	0	0	Ki67+	 2944 8026
5555	0	0	Ki67+	 2946 7764
5556	0	0	Ki67+	 2946 7917
5557	0	0	Ki67+	 2947 8184
5558	0	0	Ki67+	 2948 7574
5559	0	0	Ki67+	 2950 7418
5560	0	0	Ki67+	 2953 7640
5561	0	0	Ki67+	 2955 7972
5562	0	0	Ki67+	 2958 7450
5563	0	0	Ki67+	 2958 8007
5564	0	0	Ki67+	 2964 7712
5565	0	0	Ki67+	 2964 7761
5566	0	0	Ki67+	 2965 7512
5567	0	0	Ki67+	 2968 7607
5568	0	0	Ki67+	 2969 7897
5569	0	0	Ki67+	 2969 7930
5570	0	0	Ki67+	 2970 7574
5571	0	0	Ki67+	 2972 7531
5572	0	0	Ki67+	 2976 7401
5573	0	0	Ki67+	 2980 7636
5574	0	0	Ki67+	 2982 7471
5575	0	0	Ki67+	 2988 7930
5576	0	0	Ki67+	 2989 7962
5577	0	0	Ki67+	 2990 7588
5578	0	0	Ki67+	 2991 7521
5579	0	0	Ki67+	 2999 7425
5580	0	0	Ki67+	 3001 7483
5581	0	0	Ki67+	 3006 7560
5582	0	0	Ki67+	 3006 7896
5583	0	0	Ki67+	 3007 7929
5584	0	0	Ki67+	 3018 7460
5585	0	0	Ki67+	 3018 7547
5586	0	0	Ki67+	 3018 7600
5587	0	0	Ki67+	 3018 8030
5588	0	0	Ki67+	 3023 7499
5589	0	0	Ki67+	 3025 7935
5590	0	0	Ki67+	 3030 7578
5591	0	0	Ki67+	 3032 8049
5592	0	0	Ki67+	 3034 7427
5593	0	0	Ki67+	 3036 7731
5594	0	0	Ki67+	 3041 7395
5595	0	0	Ki67+	 3042 8032
5596	0	0	Ki67+	 3043 7538
5597	0	0	Ki67+	 3045 7614
5598	0	0	Ki67+	 3047 7511
5599	0	0	Ki67+	 3048 7668
5600	0	0	Ki67+	 3052 8060
5601	0	0	Ki67+	 3059 7474
5602	0	0	Ki67+	 3062 7912
5603	0	0	Ki67+	 3063 8005
5604	0	0	Ki67+	 3071 7628
5605	0	0	Ki67+	 3075 8051
5606	0	0	Ki67+	 3077 7507
5607	0	0	Ki67+	 3077 7601
5608	0	0	Ki67+	 3078 7565
5609	0	0	Ki67+	 3086 7536
5610	0	0	Ki67+	 3091 8036
5611	0	0	Ki67+	 3092 7422
5612	0	0	Ki67+	 3093 7483
5613	0	0	Ki67+	 3094 7918
5614	0	0	Ki67+	 3095 7563
5615	0	0	Ki67+	 3100 7539
5616	0	0	Ki67+	 3100 7630
5617	0	0	Ki67+	 3101 7957
5618	0	0	Ki67+	 3102 7591
5619	0	0	Ki67+	 3114 7549
5620	0	0	Ki67+	 3117 7510
5621	0	0	Ki67+	 3128 7420
5622	0	0	Ki67+	 3134 7537
5623	0	0	Ki67+	 3139 7500
5624	0	0	Ki67+	 3153 7403
5625	0	0	Ki67+	 3154 7486
5626	0	0	Ki67+	 3156 7428
5627	0	0	Ki67+	 3159 7563
5628	0	0	Ki67+	 3171 7460
5629	0	0	Ki67+	 3175 7393
5630	0	0	Ki67+	 3185 7491
5631	0	0	Ki67+	 3203 7503
5632	0	0	Ki67+	 3208 7518
5633	0	0	Ki67+	 3263 8103
5634	0	0	Ki67+	 3280 8186
5635	0	0	Ki67+	 3288 8082
5636	0	0	Ki67+	 3292 7659
5637	0	0	Ki67+	 3305 7652
5638	0	0	Ki67+	 2738 8751
5639	0	0	Ki67+	 2772 8870
5640	0	0	Ki67+	 2814 8582
5641	0	0	Ki67+	 2887 8204
5642	0	0	Ki67+	 2929 8213
5643	0	0	Ki67+	 2935 8895
5644	0	0	Ki67+	 2945 8330
5645	0	0	Ki67+	 2949 8374
5646	0	0	Ki67+	 3012 8669
5647	0	0	Ki67+	 3037 8306
5648	0	0	Ki67+	 3082 8340
5649	0	0	Ki67+	 3136 8990
5650	0	0	Ki67+	 3162 8304
5651	0	0	Ki67+	 3180 8981
5652	0	0	Ki67+	 3188 8741
5653	0	0	Ki67+	 3191 8336
5654	0	0	Ki67+	 3196 8981
5655	0	0	Ki67+	 3227 8639
5656	0	0	Ki67+	 3233 8828
5657	0	0	Ki67+	 3266 8474
5658	0	0	Ki67+	 3275 8692
5659	0	0	Ki67+	 3278 8967
5660	0	0	Ki67+	 3281 8472
5661	0	0	Ki67+	 3296 8488
5662	0	0	Ki67+	 3311 8476
5663	0	0	Ki67+	 3333 8939
5664	0	0	Ki67+	 3349 8518
5665	0	0	Ki67+	 3349 8708
5666	0	0	Ki67+	 3351 8656
5667	0	0	Ki67+	 3381 8663
5668	0	0	Ki67+	 3381 8696
5669	0	0	Ki67+	 3396 8904
5670	0	0	Ki67+	 3417 8693
5671	0	0	Ki67+	 3447 8460
5672	0	0	Ki67+	 3462 8326
5673	0	0	Ki67+	 3480 8881
5674	0	0	Ki67+	 3482 8859
5675	0	0	Ki67+	 3497 8752
5676	0	0	Ki67+	 2742 9143
5677	0	0	Ki67+	 2744 9196
5678	0	0	Ki67+	 2745 9361
5679	0	0	Ki67+	 2746 9180
5680	0	0	Ki67+	 2757 9424
5681	0	0	Ki67+	 2760 9239
5682	0	0	Ki67+	 2765 9364
5683	0	0	Ki67+	 2769 9251
5684	0	0	Ki67+	 2775 9454
5685	0	0	Ki67+	 2781 9250
5686	0	0	Ki67+	 2788 9208
5687	0	0	Ki67+	 2790 9291
5688	0	0	Ki67+	 2791 9271
5689	0	0	Ki67+	 2802 9232
5690	0	0	Ki67+	 2811 9244
5691	0	0	Ki67+	 2815 9566
5692	0	0	Ki67+	 2819 9632
5693	0	0	Ki67+	 2824 9787
5694	0	0	Ki67+	 2827 9450
5695	0	0	Ki67+	 2830 9286
5696	0	0	Ki67+	 2835 9439
5697	0	0	Ki67+	 2835 9563
5698	0	0	Ki67+	 2837 9406
5699	0	0	Ki67+	 2843 9367
5700	0	0	Ki67+	 2850 9258
5701	0	0	Ki67+	 2854 9098
5702	0	0	Ki67+	 2855 9573
5703	0	0	Ki67+	 2855 9761
5704	0	0	Ki67+	 2856 9447
5705	0	0	Ki67+	 2859 9318
5706	0	0	Ki67+	 2861 9399
5707	0	0	Ki67+	 2868 9425
5708	0	0	Ki67+	 2869 9294
5709	0	0	Ki67+	 2870 9068
5710	0	0	Ki67+	 2871 9377
5711	0	0	Ki67+	 2876 9747
5712	0	0	Ki67+	 2881 9422
5713	0	0	Ki67+	 2882 9385
5714	0	0	Ki67+	 2885 9706
5715	0	0	Ki67+	 2885 9787
5716	0	0	Ki67+	 2887 9490
5717	0	0	Ki67+	 2891 9439
5718	0	0	Ki67+	 2897 9220
5719	0	0	Ki67+	 2897 9718
5720	0	0	Ki67+	 2903 9752
5721	0	0	Ki67+	 2914 9486
5722	0	0	Ki67+	 2915 9245
5723	0	0	Ki67+	 2924 9294
5724	0	0	Ki67+	 2924 9692
5725	0	0	Ki67+	 2928 9252
5726	0	0	Ki67+	 2929 9703
5727	0	0	Ki67+	 2933 9311
5728	0	0	Ki67+	 2934 9746
5729	0	0	Ki67+	 2936 9330
5730	0	0	Ki67+	 2939 9381
5731	0	0	Ki67+	 2943 9507
5732	0	0	Ki67+	 2945 9684
5733	0	0	Ki67+	 2946 9697
5734	0	0	Ki67+	 2947 9476
5735	0	0	Ki67+	 2950 9546
5736	0	0	Ki67+	 2950 9714
5737	0	0	Ki67+	 2952 9264
5738	0	0	Ki67+	 2956 9295
5739	0	0	Ki67+	 2966 9690
5740	0	0	Ki67+	 2967 9018
5741	0	0	Ki67+	 2974 9415
5742	0	0	Ki67+	 2974 9666
5743	0	0	Ki67+	 2984 9433
5744	0	0	Ki67+	 2986 9249
5745	0	0	Ki67+	 2989 9488
5746	0	0	Ki67+	 2991 9742
5747	0	0	Ki67+	 2992 9757
5748	0	0	Ki67+	 2999 9725
5749	0	0	Ki67+	 3004 9406
5750	0	0	Ki67+	 3006 9785
5751	0	0	Ki67+	 3007 9693
5752	0	0	Ki67+	 3009 9738
5753	0	0	Ki67+	 3015 9337
5754	0	0	Ki67+	 3015 9544
5755	0	0	Ki67+	 3020 9590
5756	0	0	Ki67+	 3024 9493
5757	0	0	Ki67+	 3027 9384
5758	0	0	Ki67+	 3028 9777
5759	0	0	Ki67+	 3029 9509
5760	0	0	Ki67+	 3030 9606
5761	0	0	Ki67+	 3033 9461
5762	0	0	Ki67+	 3037 9550
5763	0	0	Ki67+	 3037 9790
5764	0	0	Ki67+	 3039 9153
5765	0	0	Ki67+	 3040 9406
5766	0	0	Ki67+	 3044 9732
5767	0	0	Ki67+	 3045 9506
5768	0	0	Ki67+	 3048 9350
5769	0	0	Ki67+	 3049 9334
5770	0	0	Ki67+	 3051 9568
5771	0	0	Ki67+	 3053 9655
5772	0	0	Ki67+	 3060 9512
5773	0	0	Ki67+	 3062 9479
5774	0	0	Ki67+	 3062 9555
5775	0	0	Ki67+	 3065 9636
5776	0	0	Ki67+	 3073 9451
5777	0	0	Ki67+	 3078 9500
5778	0	0	Ki67+	 3082 9410
5779	0	0	Ki67+	 3083 9767
5780	0	0	Ki67+	 3087 9690
5781	0	0	Ki67+	 3090 9484
5782	0	0	Ki67+	 3090 9533
5783	0	0	Ki67+	 3095 9607
5784	0	0	Ki67+	 3097 9697
5785	0	0	Ki67+	 3100 9499
5786	0	0	Ki67+	 3102 9281
5787	0	0	Ki67+	 3115 9012
5788	0	0	Ki67+	 3118 9456
5789	0	0	Ki67+	 3121 9617
5790	0	0	Ki67+	 3122 9384
5791	0	0	Ki67+	 3128 9042
5792	0	0	Ki67+	 3130 9015
5793	0	0	Ki67+	 3130 9282
5794	0	0	Ki67+	 3131 9779
5795	0	0	Ki67+	 3132 9544
5796	0	0	Ki67+	 3132 9687
5797	0	0	Ki67+	 3135 9653
5798	0	0	Ki67+	 3136 9733
5799	0	0	Ki67+	 3138 9072
5800	0	0	Ki67+	 3139 9611
5801	0	0	Ki67+	 3146 9698
5802	0	0	Ki67+	 3148 9633
5803	0	0	Ki67+	 3153 9615
5804	0	0	Ki67+	 3155 9398
5805	0	0	Ki67+	 3155 9676
5806	0	0	Ki67+	 3167 9713
5807	0	0	Ki67+	 3169 9201
5808	0	0	Ki67+	 3174 9760
5809	0	0	Ki67+	 3187 9098
5810	0	0	Ki67+	 3205 9729
5811	0	0	Ki67+	 3205 9766
5812	0	0	Ki67+	 3208 9485
5813	0	0	Ki67+	 3212 9404
5814	0	0	Ki67+	 3216 9636
5815	0	0	Ki67+	 3228 9336
5816	0	0	Ki67+	 3235 9706
5817	0	0	Ki67+	 3238 9130
5818	0	0	Ki67+	 3243 9719
5819	0	0	Ki67+	 3256 9068
5820	0	0	Ki67+	 3256 9090
5821	0	0	Ki67+	 3265 9354
5822	0	0	Ki67+	 3266 9676
5823	0	0	Ki67+	 3276 9095
5824	0	0	Ki67+	 3279 9613
5825	0	0	Ki67+	 3284 9704
5826	0	0	Ki67+	 3288 9733
5827	0	0	Ki67+	 3289 9660
5828	0	0	Ki67+	 3289 9682
5829	0	0	Ki67+	 3295 9138
5830	0	0	Ki67+	 3303 9669
5831	0	0	Ki67+	 3317 9179
5832	0	0	Ki67+	 3319 9113
5833	0	0	Ki67+	 3341 8995
5834	0	0	Ki67+	 3349 9613
5835	0	0	Ki67+	 3356 9443
5836	0	0	Ki67+	 3363 9702
5837	0	0	Ki67+	 3367 9508
5838	0	0	Ki67+	 3375 9166
5839	0	0	Ki67+	 3380 9726
5840	0	0	Ki67+	 3381 9091
5841	0	0	Ki67+	 3382 9060
5842	0	0	Ki67+	 3383 9470
5843	0	0	Ki67+	 3388 9401
5844	0	0	Ki67+	 3395 9091
5845	0	0	Ki67+	 3398 9145
5846	0	0	Ki67+	 3399 9470
5847	0	0	Ki67+	 3402 9078
5848	0	0	Ki67+	 3402 9691
5849	0	0	Ki67+	 3404 9444
5850	0	0	Ki67+	 3417 9710
5851	0	0	Ki67+	 3420 9557
5852	0	0	Ki67+	 3424 9435
5853	0	0	Ki67+	 3425 9422
5854	0	0	Ki67+	 3425 9679
5855	0	0	Ki67+	 3432 9464
5856	0	0	Ki67+	 3435 9177
5857	0	0	Ki67+	 3437 9503
5858	0	0	Ki67+	 3441 9691
5859	0	0	Ki67+	 3443 9536
5860	0	0	Ki67+	 3444 9549
5861	0	0	Ki67+	 3447 9585
5862	0	0	Ki67+	 3455 9346
5863	0	0	Ki67+	 3462 9699
5864	0	0	Ki67+	 3467 9745
5865	0	0	Ki67+	 3472 9505
5866	0	0	Ki67+	 3475 9563
5867	0	0	Ki67+	 3489 9568
5868	0	0	Ki67+	 3489 9724
5869	0	0	Ki67+	 3490 9092
5870	0	0	Ki67+	 3493 9294
5871	0	0	Ki67+	 3496 9457
5872	0	0	Ki67+	 3503 9422
5873	0	0	Ki67+	 3513 9502
5874	0	0	Ki67+	 3529 9021
5875	0	0	Ki67+	 3529 9521
5876	0	0	Ki67+	 2739 10288
5877	0	0	Ki67+	 2741 10503
5878	0	0	Ki67+	 2746 10330
5879	0	0	Ki67+	 2747 10226
5880	0	0	Ki67+	 2751 10130
5881	0	0	Ki67+	 2751 10462
5882	0	0	Ki67+	 2752 10309
5883	0	0	Ki67+	 2753 10112
5884	0	0	Ki67+	 2755 10266
5885	0	0	Ki67+	 2757 10089
5886	0	0	Ki67+	 2761 10591
5887	0	0	Ki67+	 2765 10487
5888	0	0	Ki67+	 2774 10153
5889	0	0	Ki67+	 2782 10304
5890	0	0	Ki67+	 2789 10076
5891	0	0	Ki67+	 2791 10123
5892	0	0	Ki67+	 2792 10138
5893	0	0	Ki67+	 2793 10443
5894	0	0	Ki67+	 2796 10065
5895	0	0	Ki67+	 2801 9865
5896	0	0	Ki67+	 2807 10534
5897	0	0	Ki67+	 2814 10293
5898	0	0	Ki67+	 2817 10163
5899	0	0	Ki67+	 2818 10077
5900	0	0	Ki67+	 2821 10318
5901	0	0	Ki67+	 2827 10557
5902	0	0	Ki67+	 2828 10124
5903	0	0	Ki67+	 2831 9980
5904	0	0	Ki67+	 2832 9854
5905	0	0	Ki67+	 2838 10486
5906	0	0	Ki67+	 2841 9981
5907	0	0	Ki67+	 2848 9794
5908	0	0	Ki67+	 2853 10149
5909	0	0	Ki67+	 2859 10113
5910	0	0	Ki67+	 2861 10459
5911	0	0	Ki67+	 2861 10571
5912	0	0	Ki67+	 2864 10507
5913	0	0	Ki67+	 2868 10139
5914	0	0	Ki67+	 2868 10166
5915	0	0	Ki67+	 2876 10561
5916	0	0	Ki67+	 2882 9801
5917	0	0	Ki67+	 2888 10538
5918	0	0	Ki67+	 2890 9865
5919	0	0	Ki67+	 2900 10159
5920	0	0	Ki67+	 2913 10182
5921	0	0	Ki67+	 2916 10551
5922	0	0	Ki67+	 2924 9840
5923	0	0	Ki67+	 2935 10589
5924	0	0	Ki67+	 2952 10563
5925	0	0	Ki67+	 2956 9895
5926	0	0	Ki67+	 2957 10541
5927	0	0	Ki67+	 2966 10253
5928	0	0	Ki67+	 2968 10322
5929	0	0	Ki67+	 2970 10533
5930	0	0	Ki67+	 2971 9973
5931	0	0	Ki67+	 2972 9861
5932	0	0	Ki67+	 2976 9892
5933	0	0	Ki67+	 2976 9925
5934	0	0	Ki67+	 2978 9833
5935	0	0	Ki67+	 2978 9907
5936	0	0	Ki67+	 2981 10512
5937	0	0	Ki67+	 2985 10476
5938	0	0	Ki67+	 2991 9806
5939	0	0	Ki67+	 2993 9950
5940	0	0	Ki67+	 2995 10547
5941	0	0	Ki67+	 2999 9830
5942	0	0	Ki67+	 3005 9868
5943	0	0	Ki67+	 3006 9839
5944	0	0	Ki67+	 3009 10552
5945	0	0	Ki67+	 3012 10119
5946	0	0	Ki67+	 3012 10168
5947	0	0	Ki67+	 3016 10140
5948	0	0	Ki67+	 3018 9801
5949	0	0	Ki67+	 3019 10018
5950	0	0	Ki67+	 3023 9843
5951	0	0	Ki67+	 3024 9910
5952	0	0	Ki67+	 3024 9950
5953	0	0	Ki67+	 3025 10471
5954	0	0	Ki67+	 3027 10584
5955	0	0	Ki67+	 3034 10117
5956	0	0	Ki67+	 3041 9963
5957	0	0	Ki67+	 3041 9995
5958	0	0	Ki67+	 3043 10580
5959	0	0	Ki67+	 3044 10133
5960	0	0	Ki67+	 3045 10397
5961	0	0	Ki67+	 3047 10208
5962	0	0	Ki67+	 3048 9941
5963	0	0	Ki67+	 3048 10330
5964	0	0	Ki67+	 3055 10116
5965	0	0	Ki67+	 3059 10096
5966	0	0	Ki67+	 3059 10450
5967	0	0	Ki67+	 3060 10217
5968	0	0	Ki67+	 3068 9842
5969	0	0	Ki67+	 3069 10355
5970	0	0	Ki67+	 3076 10199
5971	0	0	Ki67+	 3077 10022
5972	0	0	Ki67+	 3077 10133
5973	0	0	Ki67+	 3078 10004
5974	0	0	Ki67+	 3082 9796
5975	0	0	Ki67+	 3082 9970
5976	0	0	Ki67+	 3082 10366
5977	0	0	Ki67+	 3089 9859
5978	0	0	Ki67+	 3100 10143
5979	0	0	Ki67+	 3101 9827
5980	0	0	Ki67+	 3102 9848
5981	0	0	Ki67+	 3102 9948
5982	0	0	Ki67+	 3102 9968
5983	0	0	Ki67+	 3102 10409
5984	0	0	Ki67+	 3105 9866
5985	0	0	Ki67+	 3107 10225
5986	0	0	Ki67+	 3108 9929
5987	0	0	Ki67+	 3116 10458
5988	0	0	Ki67+	 3118 9925
5989	0	0	Ki67+	 3118 10360
5990	0	0	Ki67+	 3119 10108
5991	0	0	Ki67+	 3124 9851
5992	0	0	Ki67+	 3125 10068
5993	0	0	Ki67+	 3126 10220
5994	0	0	Ki67+	 3129 10385
5995	0	0	Ki67+	 3132 10175
5996	0	0	Ki67+	 3132 10432
5997	0	0	Ki67+	 3138 9808
5998	0	0	Ki67+	 3138 9825
5999	0	0	Ki67+	 3140 9835
6000	0	0	Ki67+	 3150 10550
6001	0	0	Ki67+	 3154 9859
6002	0	0	Ki67+	 3162 9874
6003	0	0	Ki67+	 3162 10093
6004	0	0	Ki67+	 3165 10381
6005	0	0	Ki67+	 3165 10590
6006	0	0	Ki67+	 3166 9822
6007	0	0	Ki67+	 3167 9811
6008	0	0	Ki67+	 3171 10070
6009	0	0	Ki67+	 3174 10559
6010	0	0	Ki67+	 3180 10498
6011	0	0	Ki67+	 3184 9929
6012	0	0	Ki67+	 3190 10192
6013	0	0	Ki67+	 3197 10076
6014	0	0	Ki67+	 3198 9993
6015	0	0	Ki67+	 3210 9876
6016	0	0	Ki67+	 3212 10546
6017	0	0	Ki67+	 3216 10170
6018	0	0	Ki67+	 3217 10311
6019	0	0	Ki67+	 3218 10323
6020	0	0	Ki67+	 3222 10336
6021	0	0	Ki67+	 3223 9911
6022	0	0	Ki67+	 3224 10519
6023	0	0	Ki67+	 3231 10456
6024	0	0	Ki67+	 3232 10557
6025	0	0	Ki67+	 3235 10488
6026	0	0	Ki67+	 3236 10072
6027	0	0	Ki67+	 3237 10101
6028	0	0	Ki67+	 3240 9822
6029	0	0	Ki67+	 3240 10353
6030	0	0	Ki67+	 3241 9878
6031	0	0	Ki67+	 3243 9975
6032	0	0	Ki67+	 3244 10572
6033	0	0	Ki67+	 3245 9901
6034	0	0	Ki67+	 3249 10032
6035	0	0	Ki67+	 3251 10007
6036	0	0	Ki67+	 3252 10341
6037	0	0	Ki67+	 3257 9805
6038	0	0	Ki67+	 3260 10314
6039	0	0	Ki67+	 3263 10130
6040	0	0	Ki67+	 3264 9875
6041	0	0	Ki67+	 3265 10463
6042	0	0	Ki67+	 3265 10532
6043	0	0	Ki67+	 3268 9984
6044	0	0	Ki67+	 3269 10379
6045	0	0	Ki67+	 3272 10013
6046	0	0	Ki67+	 3274 9931
6047	0	0	Ki67+	 3279 10541
6048	0	0	Ki67+	 3280 10495
6049	0	0	Ki67+	 3289 10053
6050	0	0	Ki67+	 3292 10353
6051	0	0	Ki67+	 3292 10383
6052	0	0	Ki67+	 3293 9954
6053	0	0	Ki67+	 3295 10461
6054	0	0	Ki67+	 3297 10339
6055	0	0	Ki67+	 3302 10301
6056	0	0	Ki67+	 3304 10149
6057	0	0	Ki67+	 3304 10538
6058	0	0	Ki67+	 3308 10175
6059	0	0	Ki67+	 3314 9964
6060	0	0	Ki67+	 3314 10472
6061	0	0	Ki67+	 3319 9804
6062	0	0	Ki67+	 3321 9954
6063	0	0	Ki67+	 3325 10495
6064	0	0	Ki67+	 3330 10374
6065	0	0	Ki67+	 3334 10155
6066	0	0	Ki67+	 3337 9982
6067	0	0	Ki67+	 3338 10095
6068	0	0	Ki67+	 3344 10345
6069	0	0	Ki67+	 3349 10079
6070	0	0	Ki67+	 3356 10303
6071	0	0	Ki67+	 3357 10254
6072	0	0	Ki67+	 3357 10317
6073	0	0	Ki67+	 3371 9940
6074	0	0	Ki67+	 3383 9963
6075	0	0	Ki67+	 3384 9842
6076	0	0	Ki67+	 3388 9905
6077	0	0	Ki67+	 3388 10462
6078	0	0	Ki67+	 3389 10055
6079	0	0	Ki67+	 3402 9937
6080	0	0	Ki67+	 3404 9820
6081	0	0	Ki67+	 3409 10090
6082	0	0	Ki67+	 3410 9949
6083	0	0	Ki67+	 3426 10260
6084	0	0	Ki67+	 3428 9805
6085	0	0	Ki67+	 3436 9836
6086	0	0	Ki67+	 3440 10077
6087	0	0	Ki67+	 3441 10113
6088	0	0	Ki67+	 3450 9826
6089	0	0	Ki67+	 3450 10282
6090	0	0	Ki67+	 3451 9923
6091	0	0	Ki67+	 3452 9996
6092	0	0	Ki67+	 3455 9813
6093	0	0	Ki67+	 3456 10341
6094	0	0	Ki67+	 3464 10299
6095	0	0	Ki67+	 3466 10465
6096	0	0	Ki67+	 3468 10419
6097	0	0	Ki67+	 3471 10125
6098	0	0	Ki67+	 3476 10167
6099	0	0	Ki67+	 3477 9909
6100	0	0	Ki67+	 3480 9826
6101	0	0	Ki67+	 3480 10116
6102	0	0	Ki67+	 3480 10339
6103	0	0	Ki67+	 3485 10097
6104	0	0	Ki67+	 3491 9968
6105	0	0	Ki67+	 3492 9934
6106	0	0	Ki67+	 3493 10021
6107	0	0	Ki67+	 3496 10200
6108	0	0	Ki67+	 3501 9799
6109	0	0	Ki67+	 3509 9989
6110	0	0	Ki67+	 3513 10406
6111	0	0	Ki67+	 3514 10335
6112	0	0	Ki67+	 3517 10032
6113	0	0	Ki67+	 3520 9947
6114	0	0	Ki67+	 3523 10002
6115	0	0	Ki67+	 3524 10181
6116	0	0	Ki67+	 3527 9989
6117	0	0	Ki67+	 3534 10547
6118	0	0	Ki67+	 2737 10883
6119	0	0	Ki67+	 2737 11167
6120	0	0	Ki67+	 2739 10851
6121	0	0	Ki67+	 2740 10977
6122	0	0	Ki67+	 2746 10697
6123	0	0	Ki67+	 2746 11249
6124	0	0	Ki67+	 2747 10655
6125	0	0	Ki67+	 2747 11035
6126	0	0	Ki67+	 2750 11002
6127	0	0	Ki67+	 2750 11107
6128	0	0	Ki67+	 2750 11135
6129	0	0	Ki67+	 2750 11386
6130	0	0	Ki67+	 2752 10904
6131	0	0	Ki67+	 2753 11292
6132	0	0	Ki67+	 2757 10963
6133	0	0	Ki67+	 2758 10685
6134	0	0	Ki67+	 2760 11306
6135	0	0	Ki67+	 2762 10619
6136	0	0	Ki67+	 2763 10802
6137	0	0	Ki67+	 2764 10823
6138	0	0	Ki67+	 2764 11244
6139	0	0	Ki67+	 2767 10717
6140	0	0	Ki67+	 2768 11188
6141	0	0	Ki67+	 2768 11214
6142	0	0	Ki67+	 2770 11266
6143	0	0	Ki67+	 2774 11377
6144	0	0	Ki67+	 2776 11007
6145	0	0	Ki67+	 2777 11159
6146	0	0	Ki67+	 2781 10861
6147	0	0	Ki67+	 2786 11105
6148	0	0	Ki67+	 2787 10771
6149	0	0	Ki67+	 2791 11161
6150	0	0	Ki67+	 2792 10838
6151	0	0	Ki67+	 2797 10872
6152	0	0	Ki67+	 2799 11023
6153	0	0	Ki67+	 2799 11182
6154	0	0	Ki67+	 2799 11217
6155	0	0	Ki67+	 2799 11244
6156	0	0	Ki67+	 2800 11379
6157	0	0	Ki67+	 2801 10957
6158	0	0	Ki67+	 2803 10808
6159	0	0	Ki67+	 2803 10898
6160	0	0	Ki67+	 2807 10624
6161	0	0	Ki67+	 2807 11003
6162	0	0	Ki67+	 2810 10737
6163	0	0	Ki67+	 2812 11016
6164	0	0	Ki67+	 2813 10847
6165	0	0	Ki67+	 2813 11372
6166	0	0	Ki67+	 2814 10811
6167	0	0	Ki67+	 2815 10766
6168	0	0	Ki67+	 2816 11391
6169	0	0	Ki67+	 2822 11035
6170	0	0	Ki67+	 2824 11195
6171	0	0	Ki67+	 2824 11230
6172	0	0	Ki67+	 2826 10726
6173	0	0	Ki67+	 2831 10747
6174	0	0	Ki67+	 2839 10920
6175	0	0	Ki67+	 2840 10988
6176	0	0	Ki67+	 2846 11147
6177	0	0	Ki67+	 2851 11386
6178	0	0	Ki67+	 2853 10789
6179	0	0	Ki67+	 2853 10842
6180	0	0	Ki67+	 2859 11011
6181	0	0	Ki67+	 2861 11359
6182	0	0	Ki67+	 2865 10982
6183	0	0	Ki67+	 2869 10623
6184	0	0	Ki67+	 2873 11261
6185	0	0	Ki67+	 2875 10938
6186	0	0	Ki67+	 2882 11072
6187	0	0	Ki67+	 2885 11004
6188	0	0	Ki67+	 2891 10975
6189	0	0	Ki67+	 2893 10835
6190	0	0	Ki67+	 2894 11030
6191	0	0	Ki67+	 2901 11388
6192	0	0	Ki67+	 2903 10737
6193	0	0	Ki67+	 2909 10849
6194	0	0	Ki67+	 2913 10947
6195	0	0	Ki67+	 2914 11184
6196	0	0	Ki67+	 2915 10638
6197	0	0	Ki67+	 2917 11093
6198	0	0	Ki67+	 2919 10970
6199	0	0	Ki67+	 2921 11163
6200	0	0	Ki67+	 2925 10719
6201	0	0	Ki67+	 2926 11362
6202	0	0	Ki67+	 2927 11054
6203	0	0	Ki67+	 2928 11039
6204	0	0	Ki67+	 2928 11091
6205	0	0	Ki67+	 2929 10740
6206	0	0	Ki67+	 2940 11391
6207	0	0	Ki67+	 2941 11025
6208	0	0	Ki67+	 2949 11079
6209	0	0	Ki67+	 2949 11379
6210	0	0	Ki67+	 2951 10963
6211	0	0	Ki67+	 2954 10706
6212	0	0	Ki67+	 2954 10723
6213	0	0	Ki67+	 2957 10746
6214	0	0	Ki67+	 2961 10623
6215	0	0	Ki67+	 2962 10997
6216	0	0	Ki67+	 2967 11053
6217	0	0	Ki67+	 2967 11125
6218	0	0	Ki67+	 2970 11199
6219	0	0	Ki67+	 2974 10862
6220	0	0	Ki67+	 2974 10976
6221	0	0	Ki67+	 2977 11369
6222	0	0	Ki67+	 2982 10855
6223	0	0	Ki67+	 2985 10765
6224	0	0	Ki67+	 2988 10904
6225	0	0	Ki67+	 2989 11073
6226	0	0	Ki67+	 2991 10794
6227	0	0	Ki67+	 2995 10751
6228	0	0	Ki67+	 2996 10875
6229	0	0	Ki67+	 2999 11052
6230	0	0	Ki67+	 3000 11156
6231	0	0	Ki67+	 3001 10819
6232	0	0	Ki67+	 3002 10851
6233	0	0	Ki67+	 3003 10984
6234	0	0	Ki67+	 3010 10791
6235	0	0	Ki67+	 3013 11151
6236	0	0	Ki67+	 3013 11391
6237	0	0	Ki67+	 3014 10912
6238	0	0	Ki67+	 3020 11022
6239	0	0	Ki67+	 3021 10668
6240	0	0	Ki67+	 3021 11121
6241	0	0	Ki67+	 3021 11171
6242	0	0	Ki67+	 3022 11087
6243	0	0	Ki67+	 3022 11101
6244	0	0	Ki67+	 3023 10777
6245	0	0	Ki67+	 3023 11050
6246	0	0	Ki67+	 3027 10813
6247	0	0	Ki67+	 3031 10872
6248	0	0	Ki67+	 3033 10844
6249	0	0	Ki67+	 3035 11129
6250	0	0	Ki67+	 3036 11025
6251	0	0	Ki67+	 3037 10603
6252	0	0	Ki67+	 3037 10795
6253	0	0	Ki67+	 3037 10990
6254	0	0	Ki67+	 3046 10977
6255	0	0	Ki67+	 3050 10780
6256	0	0	Ki67+	 3051 11103
6257	0	0	Ki67+	 3058 10905
6258	0	0	Ki67+	 3059 10945
6259	0	0	Ki67+	 3060 11041
6260	0	0	Ki67+	 3060 11185
6261	0	0	Ki67+	 3067 10930
6262	0	0	Ki67+	 3074 10672
6263	0	0	Ki67+	 3074 10873
6264	0	0	Ki67+	 3076 11209
6265	0	0	Ki67+	 3077 10838
6266	0	0	Ki67+	 3078 11094
6267	0	0	Ki67+	 3082 11268
6268	0	0	Ki67+	 3085 10921
6269	0	0	Ki67+	 3085 11143
6270	0	0	Ki67+	 3088 10958
6271	0	0	Ki67+	 3091 10900
6272	0	0	Ki67+	 3091 11038
6273	0	0	Ki67+	 3093 11187
6274	0	0	Ki67+	 3098 10887
6275	0	0	Ki67+	 3099 11277
6276	0	0	Ki67+	 3104 10908
6277	0	0	Ki67+	 3117 10940
6278	0	0	Ki67+	 3119 11167
6279	0	0	Ki67+	 3122 10972
6280	0	0	Ki67+	 3123 11031
6281	0	0	Ki67+	 3136 11222
6282	0	0	Ki67+	 3145 11162
6283	0	0	Ki67+	 3151 11180
6284	0	0	Ki67+	 3152 10960
6285	0	0	Ki67+	 3153 10931
6286	0	0	Ki67+	 3153 11231
6287	0	0	Ki67+	 3158 10729
6288	0	0	Ki67+	 3159 10615
6289	0	0	Ki67+	 3165 11180
6290	0	0	Ki67+	 3166 11206
6291	0	0	Ki67+	 3167 10755
6292	0	0	Ki67+	 3178 11161
6293	0	0	Ki67+	 3184 11122
6294	0	0	Ki67+	 3186 11268
6295	0	0	Ki67+	 3190 10962
6296	0	0	Ki67+	 3192 11169
6297	0	0	Ki67+	 3192 11204
6298	0	0	Ki67+	 3201 11075
6299	0	0	Ki67+	 3202 11234
6300	0	0	Ki67+	 3207 11031
6301	0	0	Ki67+	 3211 10706
6302	0	0	Ki67+	 3213 11095
6303	0	0	Ki67+	 3214 10656
6304	0	0	Ki67+	 3221 10923
6305	0	0	Ki67+	 3223 10955
6306	0	0	Ki67+	 3230 11082
6307	0	0	Ki67+	 3232 11348
6308	0	0	Ki67+	 3235 11265
6309	0	0	Ki67+	 3236 10796
6310	0	0	Ki67+	 3236 11023
6311	0	0	Ki67+	 3241 10667
6312	0	0	Ki67+	 3242 10626
6313	0	0	Ki67+	 3245 11111
6314	0	0	Ki67+	 3246 11001
6315	0	0	Ki67+	 3253 11135
6316	0	0	Ki67+	 3255 11066
6317	0	0	Ki67+	 3259 11102
6318	0	0	Ki67+	 3261 10854
6319	0	0	Ki67+	 3262 10708
6320	0	0	Ki67+	 3265 11225
6321	0	0	Ki67+	 3266 11051
6322	0	0	Ki67+	 3266 11272
6323	0	0	Ki67+	 3271 10902
6324	0	0	Ki67+	 3271 11122
6325	0	0	Ki67+	 3275 10695
6326	0	0	Ki67+	 3289 11123
6327	0	0	Ki67+	 3293 11184
6328	0	0	Ki67+	 3295 11099
6329	0	0	Ki67+	 3297 11044
6330	0	0	Ki67+	 3298 11165
6331	0	0	Ki67+	 3303 11354
6332	0	0	Ki67+	 3304 11024
6333	0	0	Ki67+	 3308 11067
6334	0	0	Ki67+	 3312 11038
6335	0	0	Ki67+	 3320 11169
6336	0	0	Ki67+	 3321 11233
6337	0	0	Ki67+	 3322 11119
6338	0	0	Ki67+	 3324 11331
6339	0	0	Ki67+	 3328 11060
6340	0	0	Ki67+	 3331 11156
6341	0	0	Ki67+	 3332 11102
6342	0	0	Ki67+	 3332 11291
6343	0	0	Ki67+	 3343 11187
6344	0	0	Ki67+	 3344 11310
6345	0	0	Ki67+	 3345 11101
6346	0	0	Ki67+	 3347 11139
6347	0	0	Ki67+	 3352 10652
6348	0	0	Ki67+	 3352 10705
6349	0	0	Ki67+	 3356 11158
6350	0	0	Ki67+	 3359 11050
6351	0	0	Ki67+	 3365 11329
6352	0	0	Ki67+	 3366 11040
6353	0	0	Ki67+	 3368 10712
6354	0	0	Ki67+	 3369 10724
6355	0	0	Ki67+	 3372 11112
6356	0	0	Ki67+	 3384 10637
6357	0	0	Ki67+	 3386 11299
6358	0	0	Ki67+	 3398 11171
6359	0	0	Ki67+	 3402 10773
6360	0	0	Ki67+	 3404 11187
6361	0	0	Ki67+	 3405 11339
6362	0	0	Ki67+	 3407 11227
6363	0	0	Ki67+	 3408 10804
6364	0	0	Ki67+	 3409 10730
6365	0	0	Ki67+	 3422 11139
6366	0	0	Ki67+	 3426 10811
6367	0	0	Ki67+	 3427 11173
6368	0	0	Ki67+	 3433 10705
6369	0	0	Ki67+	 3440 11127
6370	0	0	Ki67+	 3446 11163
6371	0	0	Ki67+	 3449 10815
6372	0	0	Ki67+	 3450 10712
6373	0	0	Ki67+	 3450 11259
6374	0	0	Ki67+	 3454 10676
6375	0	0	Ki67+	 3456 10734
6376	0	0	Ki67+	 3468 11225
6377	0	0	Ki67+	 3471 10716
6378	0	0	Ki67+	 3472 10851
6379	0	0	Ki67+	 3478 11222
6380	0	0	Ki67+	 3483 10643
6381	0	0	Ki67+	 3484 11152
6382	0	0	Ki67+	 3487 10805
6383	0	0	Ki67+	 3497 11267
6384	0	0	Ki67+	 3503 11201
6385	0	0	Ki67+	 3505 10746
6386	0	0	Ki67+	 3508 11252
6387	0	0	Ki67+	 3516 10984
6388	0	0	Ki67+	 3521 10601
6389	0	0	Ki67+	 3525 10815
6390	0	0	Ki67+	 3531 11239
6391	0	0	Ki67+	 2738 11801
6392	0	0	Ki67+	 2738 12123
6393	0	0	Ki67+	 2739 11447
6394	0	0	Ki67+	 2739 11650
6395	0	0	Ki67+	 2739 11757
6396	0	0	Ki67+	 2744 11846
6397	0	0	Ki67+	 2744 11992
6398	0	0	Ki67+	 2745 11740
6399	0	0	Ki67+	 2748 11781
6400	0	0	Ki67+	 2748 12085
6401	0	0	Ki67+	 2754 11859
6402	0	0	Ki67+	 2756 11424
6403	0	0	Ki67+	 2756 11468
6404	0	0	Ki67+	 2757 11929
6405	0	0	Ki67+	 2762 11642
6406	0	0	Ki67+	 2763 11523
6407	0	0	Ki67+	 2763 11691
6408	0	0	Ki67+	 2763 12161
6409	0	0	Ki67+	 2763 12181
6410	0	0	Ki67+	 2764 11810
6411	0	0	Ki67+	 2764 12030
6412	0	0	Ki67+	 2765 11605
6413	0	0	Ki67+	 2766 11705
6414	0	0	Ki67+	 2767 11494
6415	0	0	Ki67+	 2770 11985
6416	0	0	Ki67+	 2774 11571
6417	0	0	Ki67+	 2774 11663
6418	0	0	Ki67+	 2774 12102
6419	0	0	Ki67+	 2783 11813
6420	0	0	Ki67+	 2784 11460
6421	0	0	Ki67+	 2786 12057
6422	0	0	Ki67+	 2788 11641
6423	0	0	Ki67+	 2789 11661
6424	0	0	Ki67+	 2790 11421
6425	0	0	Ki67+	 2793 11799
6426	0	0	Ki67+	 2796 11853
6427	0	0	Ki67+	 2797 11833
6428	0	0	Ki67+	 2800 11762
6429	0	0	Ki67+	 2801 12006
6430	0	0	Ki67+	 2802 11544
6431	0	0	Ki67+	 2809 11813
6432	0	0	Ki67+	 2809 11950
6433	0	0	Ki67+	 2809 12108
6434	0	0	Ki67+	 2810 11794
6435	0	0	Ki67+	 2815 11686
6436	0	0	Ki67+	 2815 11997
6437	0	0	Ki67+	 2819 11844
6438	0	0	Ki67+	 2824 12083
6439	0	0	Ki67+	 2830 11848
6440	0	0	Ki67+	 2835 11429
6441	0	0	Ki67+	 2835 11784
6442	0	0	Ki67+	 2835 12113
6443	0	0	Ki67+	 2836 12185
6444	0	0	Ki67+	 2838 11540
6445	0	0	Ki67+	 2838 11613
6446	0	0	Ki67+	 2839 11763
6447	0	0	Ki67+	 2843 11909
6448	0	0	Ki67+	 2844 11878
6449	0	0	Ki67+	 2846 11658
6450	0	0	Ki67+	 2849 11486
6451	0	0	Ki67+	 2850 11516
6452	0	0	Ki67+	 2850 11574
6453	0	0	Ki67+	 2852 11847
6454	0	0	Ki67+	 2852 11998
6455	0	0	Ki67+	 2854 11546
6456	0	0	Ki67+	 2854 12022
6457	0	0	Ki67+	 2857 11617
6458	0	0	Ki67+	 2860 12178
6459	0	0	Ki67+	 2861 12099
6460	0	0	Ki67+	 2864 12130
6461	0	0	Ki67+	 2869 12068
6462	0	0	Ki67+	 2870 11783
6463	0	0	Ki67+	 2873 11920
6464	0	0	Ki67+	 2873 11935
6465	0	0	Ki67+	 2874 11810
6466	0	0	Ki67+	 2874 11845
6467	0	0	Ki67+	 2880 11641
6468	0	0	Ki67+	 2880 11670
6469	0	0	Ki67+	 2881 11870
6470	0	0	Ki67+	 2881 12120
6471	0	0	Ki67+	 2882 11543
6472	0	0	Ki67+	 2884 11896
6473	0	0	Ki67+	 2886 11500
6474	0	0	Ki67+	 2887 11611
6475	0	0	Ki67+	 2889 11736
6476	0	0	Ki67+	 2891 11474
6477	0	0	Ki67+	 2893 11554
6478	0	0	Ki67+	 2893 11675
6479	0	0	Ki67+	 2896 11570
6480	0	0	Ki67+	 2896 11717
6481	0	0	Ki67+	 2897 11417
6482	0	0	Ki67+	 2897 12145
6483	0	0	Ki67+	 2898 11837
6484	0	0	Ki67+	 2900 11587
6485	0	0	Ki67+	 2902 12093
6486	0	0	Ki67+	 2904 11558
6487	0	0	Ki67+	 2907 11500
6488	0	0	Ki67+	 2908 11906
6489	0	0	Ki67+	 2910 11607
6490	0	0	Ki67+	 2910 11641
6491	0	0	Ki67+	 2911 11930
6492	0	0	Ki67+	 2912 12051
6493	0	0	Ki67+	 2913 11578
6494	0	0	Ki67+	 2913 11717
6495	0	0	Ki67+	 2915 11739
6496	0	0	Ki67+	 2920 11888
6497	0	0	Ki67+	 2924 11503
6498	0	0	Ki67+	 2924 11546
6499	0	0	Ki67+	 2927 11411
6500	0	0	Ki67+	 2927 11606
6501	0	0	Ki67+	 2930 11686
6502	0	0	Ki67+	 2933 12023
6503	0	0	Ki67+	 2935 11925
6504	0	0	Ki67+	 2939 12162
6505	0	0	Ki67+	 2943 11632
6506	0	0	Ki67+	 2943 11696
6507	0	0	Ki67+	 2946 11615
6508	0	0	Ki67+	 2946 11724
6509	0	0	Ki67+	 2946 11753
6510	0	0	Ki67+	 2947 11910
6511	0	0	Ki67+	 2950 12081
6512	0	0	Ki67+	 2954 11886
6513	0	0	Ki67+	 2956 11589
6514	0	0	Ki67+	 2956 12125
6515	0	0	Ki67+	 2958 12036
6516	0	0	Ki67+	 2961 11533
6517	0	0	Ki67+	 2961 11781
6518	0	0	Ki67+	 2961 12082
6519	0	0	Ki67+	 2962 11614
6520	0	0	Ki67+	 2971 11905
6521	0	0	Ki67+	 2972 11492
6522	0	0	Ki67+	 2972 11650
6523	0	0	Ki67+	 2973 11406
6524	0	0	Ki67+	 2973 11687
6525	0	0	Ki67+	 2973 11853
6526	0	0	Ki67+	 2978 11394
6527	0	0	Ki67+	 2980 11735
6528	0	0	Ki67+	 2982 11421
6529	0	0	Ki67+	 2984 12075
6530	0	0	Ki67+	 2986 11893
6531	0	0	Ki67+	 2987 12123
6532	0	0	Ki67+	 2988 11706
6533	0	0	Ki67+	 2989 11757
6534	0	0	Ki67+	 2994 11669
6535	0	0	Ki67+	 3000 12111
6536	0	0	Ki67+	 3001 12152
6537	0	0	Ki67+	 3002 12042
6538	0	0	Ki67+	 3004 11447
6539	0	0	Ki67+	 3005 11885
6540	0	0	Ki67+	 3007 12186
6541	0	0	Ki67+	 3009 12016
6542	0	0	Ki67+	 3012 11735
6543	0	0	Ki67+	 3017 11811
6544	0	0	Ki67+	 3019 12081
6545	0	0	Ki67+	 3022 11744
6546	0	0	Ki67+	 3022 11780
6547	0	0	Ki67+	 3025 11704
6548	0	0	Ki67+	 3026 11537
6549	0	0	Ki67+	 3032 11793
6550	0	0	Ki67+	 3032 11843
6551	0	0	Ki67+	 3038 11833
6552	0	0	Ki67+	 3043 11734
6553	0	0	Ki67+	 3044 12035
6554	0	0	Ki67+	 3044 12064
6555	0	0	Ki67+	 3045 11770
6556	0	0	Ki67+	 3046 11472
6557	0	0	Ki67+	 3051 12181
6558	0	0	Ki67+	 3053 12113
6559	0	0	Ki67+	 3054 12025
6560	0	0	Ki67+	 3060 12035
6561	0	0	Ki67+	 3063 12084
6562	0	0	Ki67+	 3067 12052
6563	0	0	Ki67+	 3069 11533
6564	0	0	Ki67+	 3070 11646
6565	0	0	Ki67+	 3070 12162
6566	0	0	Ki67+	 3078 12135
6567	0	0	Ki67+	 3081 11631
6568	0	0	Ki67+	 3081 12027
6569	0	0	Ki67+	 3085 12087
6570	0	0	Ki67+	 3090 11660
6571	0	0	Ki67+	 3093 12128
6572	0	0	Ki67+	 3094 11533
6573	0	0	Ki67+	 3096 12168
6574	0	0	Ki67+	 3099 11563
6575	0	0	Ki67+	 3100 11604
6576	0	0	Ki67+	 3104 11506
6577	0	0	Ki67+	 3105 11655
6578	0	0	Ki67+	 3108 11461
6579	0	0	Ki67+	 3110 11687
6580	0	0	Ki67+	 3113 11517
6581	0	0	Ki67+	 3116 12054
6582	0	0	Ki67+	 3117 11498
6583	0	0	Ki67+	 3117 12117
6584	0	0	Ki67+	 3125 11541
6585	0	0	Ki67+	 3126 11570
6586	0	0	Ki67+	 3129 12177
6587	0	0	Ki67+	 3136 11633
6588	0	0	Ki67+	 3136 11703
6589	0	0	Ki67+	 3139 11494
6590	0	0	Ki67+	 3139 12018
6591	0	0	Ki67+	 3140 12080
6592	0	0	Ki67+	 3140 12164
6593	0	0	Ki67+	 3143 11669
6594	0	0	Ki67+	 3152 12015
6595	0	0	Ki67+	 3155 11526
6596	0	0	Ki67+	 3164 11682
6597	0	0	Ki67+	 3172 11512
6598	0	0	Ki67+	 3173 11478
6599	0	0	Ki67+	 3175 11664
6600	0	0	Ki67+	 3186 11521
6601	0	0	Ki67+	 3193 11679
6602	0	0	Ki67+	 3213 11580
6603	0	0	Ki67+	 3214 12021
6604	0	0	Ki67+	 3215 11945
6605	0	0	Ki67+	 3216 11871
6606	0	0	Ki67+	 3218 11930
6607	0	0	Ki67+	 3220 11898
6608	0	0	Ki67+	 3223 11820
6609	0	0	Ki67+	 3224 11836
6610	0	0	Ki67+	 3226 11633
6611	0	0	Ki67+	 3230 11575
6612	0	0	Ki67+	 3230 11590
6613	0	0	Ki67+	 3230 11786
6614	0	0	Ki67+	 3230 12010
6615	0	0	Ki67+	 3233 11993
6616	0	0	Ki67+	 3235 11951
6617	0	0	Ki67+	 3237 12062
6618	0	0	Ki67+	 3238 12119
6619	0	0	Ki67+	 3240 11538
6620	0	0	Ki67+	 3242 11899
6621	0	0	Ki67+	 3242 11926
6622	0	0	Ki67+	 3245 11882
6623	0	0	Ki67+	 3246 11439
6624	0	0	Ki67+	 3246 11769
6625	0	0	Ki67+	 3249 11454
6626	0	0	Ki67+	 3249 11852
6627	0	0	Ki67+	 3250 12035
6628	0	0	Ki67+	 3252 12103
6629	0	0	Ki67+	 3254 11573
6630	0	0	Ki67+	 3255 11980
6631	0	0	Ki67+	 3255 12148
6632	0	0	Ki67+	 3261 12013
6633	0	0	Ki67+	 3263 11458
6634	0	0	Ki67+	 3264 11866
6635	0	0	Ki67+	 3264 12191
6636	0	0	Ki67+	 3267 11915
6637	0	0	Ki67+	 3267 12071
6638	0	0	Ki67+	 3269 11856
6639	0	0	Ki67+	 3269 11940
6640	0	0	Ki67+	 3271 12051
6641	0	0	Ki67+	 3273 11776
6642	0	0	Ki67+	 3273 11803
6643	0	0	Ki67+	 3274 11962
6644	0	0	Ki67+	 3276 11824
6645	0	0	Ki67+	 3276 12131
6646	0	0	Ki67+	 3283 12113
6647	0	0	Ki67+	 3286 11900
6648	0	0	Ki67+	 3286 12146
6649	0	0	Ki67+	 3287 11995
6650	0	0	Ki67+	 3295 11551
6651	0	0	Ki67+	 3296 11856
6652	0	0	Ki67+	 3299 11738
6653	0	0	Ki67+	 3299 11784
6654	0	0	Ki67+	 3300 11976
6655	0	0	Ki67+	 3303 12076
6656	0	0	Ki67+	 3306 11822
6657	0	0	Ki67+	 3309 12015
6658	0	0	Ki67+	 3311 11890
6659	0	0	Ki67+	 3312 12029
6660	0	0	Ki67+	 3313 11807
6661	0	0	Ki67+	 3315 12181
6662	0	0	Ki67+	 3317 11922
6663	0	0	Ki67+	 3317 12039
6664	0	0	Ki67+	 3319 12102
6665	0	0	Ki67+	 3321 12133
6666	0	0	Ki67+	 3330 12034
6667	0	0	Ki67+	 3332 12085
6668	0	0	Ki67+	 3334 11508
6669	0	0	Ki67+	 3345 11869
6670	0	0	Ki67+	 3350 11925
6671	0	0	Ki67+	 3367 11825
6672	0	0	Ki67+	 3369 11518
6673	0	0	Ki67+	 3378 11729
6674	0	0	Ki67+	 3378 11933
6675	0	0	Ki67+	 3382 11981
6676	0	0	Ki67+	 3383 12049
6677	0	0	Ki67+	 3387 11696
6678	0	0	Ki67+	 3389 11845
6679	0	0	Ki67+	 3391 11889
6680	0	0	Ki67+	 3396 11799
6681	0	0	Ki67+	 3397 12023
6682	0	0	Ki67+	 3399 11452
6683	0	0	Ki67+	 3399 11919
6684	0	0	Ki67+	 3404 11727
6685	0	0	Ki67+	 3408 11863
6686	0	0	Ki67+	 3408 11973
6687	0	0	Ki67+	 3409 11758
6688	0	0	Ki67+	 3411 11811
6689	0	0	Ki67+	 3415 11932
6690	0	0	Ki67+	 3419 11883
6691	0	0	Ki67+	 3420 12093
6692	0	0	Ki67+	 3421 11785
6693	0	0	Ki67+	 3421 11843
6694	0	0	Ki67+	 3422 12035
6695	0	0	Ki67+	 3423 11521
6696	0	0	Ki67+	 3424 11904
6697	0	0	Ki67+	 3426 12046
6698	0	0	Ki67+	 3427 11950
6699	0	0	Ki67+	 3434 11754
6700	0	0	Ki67+	 3435 11784
6701	0	0	Ki67+	 3436 12138
6702	0	0	Ki67+	 3437 11862
6703	0	0	Ki67+	 3440 11891
6704	0	0	Ki67+	 3444 11795
6705	0	0	Ki67+	 3445 11872
6706	0	0	Ki67+	 3447 11987
6707	0	0	Ki67+	 3449 12072
6708	0	0	Ki67+	 3453 11761
6709	0	0	Ki67+	 3453 12141
6710	0	0	Ki67+	 3455 12022
6711	0	0	Ki67+	 3456 11860
6712	0	0	Ki67+	 3460 11940
6713	0	0	Ki67+	 3461 11874
6714	0	0	Ki67+	 3462 12077
6715	0	0	Ki67+	 3464 11846
6716	0	0	Ki67+	 3464 11991
6717	0	0	Ki67+	 3466 11439
6718	0	0	Ki67+	 3467 12130
6719	0	0	Ki67+	 3468 11966
6720	0	0	Ki67+	 3468 12179
6721	0	0	Ki67+	 3472 11894
6722	0	0	Ki67+	 3474 12154
6723	0	0	Ki67+	 3478 12068
6724	0	0	Ki67+	 3485 11529
6725	0	0	Ki67+	 3489 11428
6726	0	0	Ki67+	 3491 11956
6727	0	0	Ki67+	 3496 12177
6728	0	0	Ki67+	 3499 12119
6729	0	0	Ki67+	 3500 11452
6730	0	0	Ki67+	 3501 11988
6731	0	0	Ki67+	 3504 12138
6732	0	0	Ki67+	 3509 12037
6733	0	0	Ki67+	 3511 11565
6734	0	0	Ki67+	 3521 11942
6735	0	0	Ki67+	 3521 12060
6736	0	0	Ki67+	 3530 11660
6737	0	0	Ki67+	 3530 12189
6738	0	0	Ki67+	 3534 12115
6739	0	0	Ki67+	 3534 12152
6740	0	0	Ki67+	 2740 12244
6741	0	0	Ki67+	 2742 12261
6742	0	0	Ki67+	 2742 12563
6743	0	0	Ki67+	 2748 12598
6744	0	0	Ki67+	 2752 12298
6745	0	0	Ki67+	 2753 12201
6746	0	0	Ki67+	 2766 12619
6747	0	0	Ki67+	 2767 12269
6748	0	0	Ki67+	 2773 12322
6749	0	0	Ki67+	 2780 12545
6750	0	0	Ki67+	 2781 12204
6751	0	0	Ki67+	 2785 12298
6752	0	0	Ki67+	 2785 12679
6753	0	0	Ki67+	 2787 12431
6754	0	0	Ki67+	 2790 12729
6755	0	0	Ki67+	 2791 12277
6756	0	0	Ki67+	 2791 12701
6757	0	0	Ki67+	 2802 12462
6758	0	0	Ki67+	 2808 12292
6759	0	0	Ki67+	 2812 12559
6760	0	0	Ki67+	 2812 12578
6761	0	0	Ki67+	 2814 12662
6762	0	0	Ki67+	 2815 12251
6763	0	0	Ki67+	 2820 12327
6764	0	0	Ki67+	 2821 12454
6765	0	0	Ki67+	 2826 12264
6766	0	0	Ki67+	 2833 12576
6767	0	0	Ki67+	 2833 12605
6768	0	0	Ki67+	 2836 12647
6769	0	0	Ki67+	 2838 12541
6770	0	0	Ki67+	 2842 12293
6771	0	0	Ki67+	 2844 12233
6772	0	0	Ki67+	 2848 12461
6773	0	0	Ki67+	 2850 12473
6774	0	0	Ki67+	 2853 12405
6775	0	0	Ki67+	 2856 12590
6776	0	0	Ki67+	 2859 12271
6777	0	0	Ki67+	 2860 12349
6778	0	0	Ki67+	 2861 12442
6779	0	0	Ki67+	 2864 12314
6780	0	0	Ki67+	 2871 12504
6781	0	0	Ki67+	 2873 12285
6782	0	0	Ki67+	 2873 12333
6783	0	0	Ki67+	 2873 12378
6784	0	0	Ki67+	 2873 12539
6785	0	0	Ki67+	 2875 12574
6786	0	0	Ki67+	 2884 12588
6787	0	0	Ki67+	 2887 12463
6788	0	0	Ki67+	 2890 12396
6789	0	0	Ki67+	 2892 12196
6790	0	0	Ki67+	 2893 12233
6791	0	0	Ki67+	 2896 12302
6792	0	0	Ki67+	 2900 12503
6793	0	0	Ki67+	 2901 12646
6794	0	0	Ki67+	 2903 12377
6795	0	0	Ki67+	 2904 12424
6796	0	0	Ki67+	 2906 12818
6797	0	0	Ki67+	 2908 12335
6798	0	0	Ki67+	 2911 12195
6799	0	0	Ki67+	 2912 12218
6800	0	0	Ki67+	 2915 12261
6801	0	0	Ki67+	 2915 12462
6802	0	0	Ki67+	 2915 12561
6803	0	0	Ki67+	 2916 12846
6804	0	0	Ki67+	 2917 12754
6805	0	0	Ki67+	 2922 12734
6806	0	0	Ki67+	 2923 12271
6807	0	0	Ki67+	 2925 12432
6808	0	0	Ki67+	 2928 12475
6809	0	0	Ki67+	 2929 12312
6810	0	0	Ki67+	 2929 12344
6811	0	0	Ki67+	 2932 12628
6812	0	0	Ki67+	 2933 12236
6813	0	0	Ki67+	 2935 12369
6814	0	0	Ki67+	 2935 12745
6815	0	0	Ki67+	 2935 12889
6816	0	0	Ki67+	 2936 12915
6817	0	0	Ki67+	 2938 12780
6818	0	0	Ki67+	 2939 12526
6819	0	0	Ki67+	 2942 12321
6820	0	0	Ki67+	 2946 12210
6821	0	0	Ki67+	 2946 12276
6822	0	0	Ki67+	 2948 12842
6823	0	0	Ki67+	 2949 12623
6824	0	0	Ki67+	 2950 12725
6825	0	0	Ki67+	 2951 12456
6826	0	0	Ki67+	 2951 12578
6827	0	0	Ki67+	 2952 12226
6828	0	0	Ki67+	 2955 12525
6829	0	0	Ki67+	 2956 12792
6830	0	0	Ki67+	 2956 12869
6831	0	0	Ki67+	 2959 12436
6832	0	0	Ki67+	 2964 12899
6833	0	0	Ki67+	 2965 12400
6834	0	0	Ki67+	 2967 12810
6835	0	0	Ki67+	 2968 12358
6836	0	0	Ki67+	 2971 12503
6837	0	0	Ki67+	 2973 12246
6838	0	0	Ki67+	 2973 12558
6839	0	0	Ki67+	 2973 12709
6840	0	0	Ki67+	 2978 12544
6841	0	0	Ki67+	 2978 12613
6842	0	0	Ki67+	 2979 12455
6843	0	0	Ki67+	 2980 12509
6844	0	0	Ki67+	 2985 12812
6845	0	0	Ki67+	 2991 12484
6846	0	0	Ki67+	 2996 12355
6847	0	0	Ki67+	 2997 12839
6848	0	0	Ki67+	 2998 12878
6849	0	0	Ki67+	 2999 12795
6850	0	0	Ki67+	 3000 12329
6851	0	0	Ki67+	 3001 12702
6852	0	0	Ki67+	 3003 12435
6853	0	0	Ki67+	 3007 12804
6854	0	0	Ki67+	 3010 12412
6855	0	0	Ki67+	 3010 12692
6856	0	0	Ki67+	 3010 12754
6857	0	0	Ki67+	 3015 12821
6858	0	0	Ki67+	 3016 12507
6859	0	0	Ki67+	 3017 12287
6860	0	0	Ki67+	 3018 12620
6861	0	0	Ki67+	 3023 12443
6862	0	0	Ki67+	 3025 12473
6863	0	0	Ki67+	 3029 12759
6864	0	0	Ki67+	 3030 12797
6865	0	0	Ki67+	 3032 12281
6866	0	0	Ki67+	 3033 12537
6867	0	0	Ki67+	 3035 12784
6868	0	0	Ki67+	 3037 12555
6869	0	0	Ki67+	 3039 12363
6870	0	0	Ki67+	 3039 12631
6871	0	0	Ki67+	 3039 12693
6872	0	0	Ki67+	 3045 12762
6873	0	0	Ki67+	 3047 12592
6874	0	0	Ki67+	 3049 12260
6875	0	0	Ki67+	 3055 12399
6876	0	0	Ki67+	 3057 12723
6877	0	0	Ki67+	 3060 12538
6878	0	0	Ki67+	 3063 12514
6879	0	0	Ki67+	 3063 12649
6880	0	0	Ki67+	 3064 12931
6881	0	0	Ki67+	 3065 12280
6882	0	0	Ki67+	 3078 12237
6883	0	0	Ki67+	 3078 12612
6884	0	0	Ki67+	 3078 12643
6885	0	0	Ki67+	 3078 12935
6886	0	0	Ki67+	 3082 12408
6887	0	0	Ki67+	 3086 12361
6888	0	0	Ki67+	 3086 12448
6889	0	0	Ki67+	 3088 12685
6890	0	0	Ki67+	 3091 12286
6891	0	0	Ki67+	 3094 12201
6892	0	0	Ki67+	 3094 12576
6893	0	0	Ki67+	 3096 12723
6894	0	0	Ki67+	 3097 12418
6895	0	0	Ki67+	 3098 12548
6896	0	0	Ki67+	 3100 12342
6897	0	0	Ki67+	 3101 12603
6898	0	0	Ki67+	 3103 12436
6899	0	0	Ki67+	 3103 12735
6900	0	0	Ki67+	 3108 12391
6901	0	0	Ki67+	 3111 12620
6902	0	0	Ki67+	 3111 12675
6903	0	0	Ki67+	 3112 12285
6904	0	0	Ki67+	 3119 12261
6905	0	0	Ki67+	 3121 12428
6906	0	0	Ki67+	 3121 12644
6907	0	0	Ki67+	 3124 12612
6908	0	0	Ki67+	 3124 12711
6909	0	0	Ki67+	 3127 12582
6910	0	0	Ki67+	 3128 12773
6911	0	0	Ki67+	 3129 12334
6912	0	0	Ki67+	 3129 12694
6913	0	0	Ki67+	 3134 12303
6914	0	0	Ki67+	 3136 12659
6915	0	0	Ki67+	 3136 12784
6916	0	0	Ki67+	 3137 12451
6917	0	0	Ki67+	 3141 12378
6918	0	0	Ki67+	 3143 12324
6919	0	0	Ki67+	 3143 12694
6920	0	0	Ki67+	 3146 12496
6921	0	0	Ki67+	 3146 12738
6922	0	0	Ki67+	 3147 12404
6923	0	0	Ki67+	 3152 12529
6924	0	0	Ki67+	 3155 12760
6925	0	0	Ki67+	 3157 12294
6926	0	0	Ki67+	 3158 12424
6927	0	0	Ki67+	 3158 12712
6928	0	0	Ki67+	 3162 12341
6929	0	0	Ki67+	 3163 12967
6930	0	0	Ki67+	 3164 12641
6931	0	0	Ki67+	 3164 12942
6932	0	0	Ki67+	 3166 12749
6933	0	0	Ki67+	 3170 12685
6934	0	0	Ki67+	 3173 12579
6935	0	0	Ki67+	 3175 12708
6936	0	0	Ki67+	 3176 12413
6937	0	0	Ki67+	 3178 12500
6938	0	0	Ki67+	 3179 12338
6939	0	0	Ki67+	 3181 12447
6940	0	0	Ki67+	 3185 12738
6941	0	0	Ki67+	 3189 12988
6942	0	0	Ki67+	 3193 12410
6943	0	0	Ki67+	 3193 12613
6944	0	0	Ki67+	 3198 12686
6945	0	0	Ki67+	 3198 12747
6946	0	0	Ki67+	 3203 12540
6947	0	0	Ki67+	 3204 12703
6948	0	0	Ki67+	 3205 12425
6949	0	0	Ki67+	 3208 12732
6950	0	0	Ki67+	 3210 12635
6951	0	0	Ki67+	 3213 12482
6952	0	0	Ki67+	 3215 12758
6953	0	0	Ki67+	 3219 12661
6954	0	0	Ki67+	 3222 12979
6955	0	0	Ki67+	 3223 12375
6956	0	0	Ki67+	 3225 12693
6957	0	0	Ki67+	 3230 12746
6958	0	0	Ki67+	 3231 12529
6959	0	0	Ki67+	 3234 12596
6960	0	0	Ki67+	 3237 12450
6961	0	0	Ki67+	 3241 12929
6962	0	0	Ki67+	 3242 12415
6963	0	0	Ki67+	 3243 12820
6964	0	0	Ki67+	 3244 12463
6965	0	0	Ki67+	 3248 12543
6966	0	0	Ki67+	 3252 12722
6967	0	0	Ki67+	 3252 12982
6968	0	0	Ki67+	 3254 12669
6969	0	0	Ki67+	 3254 12692
6970	0	0	Ki67+	 3257 12440
6971	0	0	Ki67+	 3257 12947
6972	0	0	Ki67+	 3262 12484
6973	0	0	Ki67+	 3263 12513
6974	0	0	Ki67+	 3267 12247
6975	0	0	Ki67+	 3268 12417
6976	0	0	Ki67+	 3270 12560
6977	0	0	Ki67+	 3279 12888
6978	0	0	Ki67+	 3281 12440
6979	0	0	Ki67+	 3282 12223
6980	0	0	Ki67+	 3287 12453
6981	0	0	Ki67+	 3289 12539
6982	0	0	Ki67+	 3290 12499
6983	0	0	Ki67+	 3294 12835
6984	0	0	Ki67+	 3295 12284
6985	0	0	Ki67+	 3296 12669
6986	0	0	Ki67+	 3299 12969
6987	0	0	Ki67+	 3305 12255
6988	0	0	Ki67+	 3305 12574
6989	0	0	Ki67+	 3308 12482
6990	0	0	Ki67+	 3310 12503
6991	0	0	Ki67+	 3310 12622
6992	0	0	Ki67+	 3310 12975
6993	0	0	Ki67+	 3311 12838
6994	0	0	Ki67+	 3311 12885
6995	0	0	Ki67+	 3314 12934
6996	0	0	Ki67+	 3318 12669
6997	0	0	Ki67+	 3320 12248
6998	0	0	Ki67+	 3321 12213
6999	0	0	Ki67+	 3323 12962
7000	0	0	Ki67+	 3325 12497
7001	0	0	Ki67+	 3328 12483
7002	0	0	Ki67+	 3328 12599
7003	0	0	Ki67+	 3330 12536
7004	0	0	Ki67+	 3335 12231
7005	0	0	Ki67+	 3344 12428
7006	0	0	Ki67+	 3344 12796
7007	0	0	Ki67+	 3349 12259
7008	0	0	Ki67+	 3350 12837
7009	0	0	Ki67+	 3352 12581
7010	0	0	Ki67+	 3352 12767
7011	0	0	Ki67+	 3352 12915
7012	0	0	Ki67+	 3355 12827
7013	0	0	Ki67+	 3356 12274
7014	0	0	Ki67+	 3358 12334
7015	0	0	Ki67+	 3358 12541
7016	0	0	Ki67+	 3358 12808
7017	0	0	Ki67+	 3358 12878
7018	0	0	Ki67+	 3359 12736
7019	0	0	Ki67+	 3360 12225
7020	0	0	Ki67+	 3361 12424
7021	0	0	Ki67+	 3365 12942
7022	0	0	Ki67+	 3366 12252
7023	0	0	Ki67+	 3367 12791
7024	0	0	Ki67+	 3368 12707
7025	0	0	Ki67+	 3372 12680
7026	0	0	Ki67+	 3374 12348
7027	0	0	Ki67+	 3377 12987
7028	0	0	Ki67+	 3378 12280
7029	0	0	Ki67+	 3380 12224
7030	0	0	Ki67+	 3385 12919
7031	0	0	Ki67+	 3388 12371
7032	0	0	Ki67+	 3388 12828
7033	0	0	Ki67+	 3389 12642
7034	0	0	Ki67+	 3389 12771
7035	0	0	Ki67+	 3389 12893
7036	0	0	Ki67+	 3390 12723
7037	0	0	Ki67+	 3392 12656
7038	0	0	Ki67+	 3393 12751
7039	0	0	Ki67+	 3394 12361
7040	0	0	Ki67+	 3394 12945
7041	0	0	Ki67+	 3401 12613
7042	0	0	Ki67+	 3402 12238
7043	0	0	Ki67+	 3410 12950
7044	0	0	Ki67+	 3412 12376
7045	0	0	Ki67+	 3412 12689
7046	0	0	Ki67+	 3414 12337
7047	0	0	Ki67+	 3415 12817
7048	0	0	Ki67+	 3417 12908
7049	0	0	Ki67+	 3421 12198
7050	0	0	Ki67+	 3422 12749
7051	0	0	Ki67+	 3424 12724
7052	0	0	Ki67+	 3425 12600
7053	0	0	Ki67+	 3426 12347
7054	0	0	Ki67+	 3426 12617
7055	0	0	Ki67+	 3432 12265
7056	0	0	Ki67+	 3435 12288
7057	0	0	Ki67+	 3437 12926
7058	0	0	Ki67+	 3441 12805
7059	0	0	Ki67+	 3442 12853
7060	0	0	Ki67+	 3443 12332
7061	0	0	Ki67+	 3449 12873
7062	0	0	Ki67+	 3455 12276
7063	0	0	Ki67+	 3456 12828
7064	0	0	Ki67+	 3458 12382
7065	0	0	Ki67+	 3458 12405
7066	0	0	Ki67+	 3461 12316
7067	0	0	Ki67+	 3462 12326
7068	0	0	Ki67+	 3462 12428
7069	0	0	Ki67+	 3468 12880
7070	0	0	Ki67+	 3470 12346
7071	0	0	Ki67+	 3472 12297
7072	0	0	Ki67+	 3473 12972
7073	0	0	Ki67+	 3475 12563
7074	0	0	Ki67+	 3476 12212
7075	0	0	Ki67+	 3477 12753
7076	0	0	Ki67+	 3478 12393
7077	0	0	Ki67+	 3478 12858
7078	0	0	Ki67+	 3479 12784
7079	0	0	Ki67+	 3480 12840
7080	0	0	Ki67+	 3481 12367
7081	0	0	Ki67+	 3482 12583
7082	0	0	Ki67+	 3486 12625
7083	0	0	Ki67+	 3488 12947
7084	0	0	Ki67+	 3491 12801
7085	0	0	Ki67+	 3492 12323
7086	0	0	Ki67+	 3495 12410
7087	0	0	Ki67+	 3495 12431
7088	0	0	Ki67+	 3495 12652
7089	0	0	Ki67+	 3498 12609
7090	0	0	Ki67+	 3499 12354
7091	0	0	Ki67+	 3503 12384
7092	0	0	Ki67+	 3503 12870
7093	0	0	Ki67+	 3505 12232
7094	0	0	Ki67+	 3505 12988
7095	0	0	Ki67+	 3506 12729
7096	0	0	Ki67+	 3510 12709
7097	0	0	Ki67+	 3511 12197
7098	0	0	Ki67+	 3511 12588
7099	0	0	Ki67+	 3511 12849
7100	0	0	Ki67+	 3517 12761
7101	0	0	Ki67+	 3520 12708
7102	0	0	Ki67+	 3522 12358
7103	0	0	Ki67+	 3522 12547
7104	0	0	Ki67+	 3522 12609
7105	0	0	Ki67+	 3522 12826
7106	0	0	Ki67+	 3523 12308
7107	0	0	Ki67+	 3525 12219
7108	0	0	Ki67+	 3525 12418
7109	0	0	Ki67+	 3526 12635
7110	0	0	Ki67+	 3527 12388
7111	0	0	Ki67+	 3528 12671
7112	0	0	Ki67+	 3529 12332
7113	0	0	Ki67+	 3533 12805
7114	0	0	Ki67+	 3534 12623
7115	0	0	Ki67+	 3534 12778
7116	0	0	Ki67+	 3535 12587
7117	0	0	Ki67+	 3031 13073
7118	0	0	Ki67+	 3060 13080
7119	0	0	Ki67+	 3099 13165
7120	0	0	Ki67+	 3104 13033
7121	0	0	Ki67+	 3105 13121
7122	0	0	Ki67+	 3122 13072
7123	0	0	Ki67+	 3127 13099
7124	0	0	Ki67+	 3141 13100
7125	0	0	Ki67+	 3162 13058
7126	0	0	Ki67+	 3169 13015
7127	0	0	Ki67+	 3173 13093
7128	0	0	Ki67+	 3174 13133
7129	0	0	Ki67+	 3185 13056
7130	0	0	Ki67+	 3196 13074
7131	0	0	Ki67+	 3200 13025
7132	0	0	Ki67+	 3200 13132
7133	0	0	Ki67+	 3232 13084
7134	0	0	Ki67+	 3233 13067
7135	0	0	Ki67+	 3240 13037
7136	0	0	Ki67+	 3245 13121
7137	0	0	Ki67+	 3254 13154
7138	0	0	Ki67+	 3259 12994
7139	0	0	Ki67+	 3267 13135
7140	0	0	Ki67+	 3278 13325
7141	0	0	Ki67+	 3280 13138
7142	0	0	Ki67+	 3295 13046
7143	0	0	Ki67+	 3296 13096
7144	0	0	Ki67+	 3298 13004
7145	0	0	Ki67+	 3304 13117
7146	0	0	Ki67+	 3309 13053
7147	0	0	Ki67+	 3321 13092
7148	0	0	Ki67+	 3321 13125
7149	0	0	Ki67+	 3331 13029
7150	0	0	Ki67+	 3333 13261
7151	0	0	Ki67+	 3336 13107
7152	0	0	Ki67+	 3340 13052
7153	0	0	Ki67+	 3342 13131
7154	0	0	Ki67+	 3348 13245
7155	0	0	Ki67+	 3349 13092
7156	0	0	Ki67+	 3353 13076
7157	0	0	Ki67+	 3354 13279
7158	0	0	Ki67+	 3367 13123
7159	0	0	Ki67+	 3368 13022
7160	0	0	Ki67+	 3378 13111
7161	0	0	Ki67+	 3380 13049
7162	0	0	Ki67+	 3397 13023
7163	0	0	Ki67+	 3403 13456
7164	0	0	Ki67+	 3406 13119
7165	0	0	Ki67+	 3409 13063
7166	0	0	Ki67+	 3416 13094
7167	0	0	Ki67+	 3424 13165
7168	0	0	Ki67+	 3434 13060
7169	0	0	Ki67+	 3436 13136
7170	0	0	Ki67+	 3437 13029
7171	0	0	Ki67+	 3443 13007
7172	0	0	Ki67+	 3446 13094
7173	0	0	Ki67+	 3456 13129
7174	0	0	Ki67+	 3459 13069
7175	0	0	Ki67+	 3462 13052
7176	0	0	Ki67+	 3462 13140
7177	0	0	Ki67+	 3466 13535
7178	0	0	Ki67+	 3470 13447
7179	0	0	Ki67+	 3472 13069
7180	0	0	Ki67+	 3474 13028
7181	0	0	Ki67+	 3474 13556
7182	0	0	Ki67+	 3475 12994
7183	0	0	Ki67+	 3475 13507
7184	0	0	Ki67+	 3476 13005
7185	0	0	Ki67+	 3476 13099
7186	0	0	Ki67+	 3479 13399
7187	0	0	Ki67+	 3482 13476
7188	0	0	Ki67+	 3490 13465
7189	0	0	Ki67+	 3490 13539
7190	0	0	Ki67+	 3493 13059
7191	0	0	Ki67+	 3496 13131
7192	0	0	Ki67+	 3497 13437
7193	0	0	Ki67+	 3504 13597
7194	0	0	Ki67+	 3506 13017
7195	0	0	Ki67+	 3506 13562
7196	0	0	Ki67+	 3508 13028
7197	0	0	Ki67+	 3508 13066
7198	0	0	Ki67+	 3511 13144
7199	0	0	Ki67+	 3512 13105
7200	0	0	Ki67+	 3513 13517
7201	0	0	Ki67+	 3517 13637
7202	0	0	Ki67+	 3518 13551
7203	0	0	Ki67+	 3519 13054
7204	0	0	Ki67+	 3519 13179
7205	0	0	Ki67+	 3521 13028
7206	0	0	Ki67+	 3521 13378
7207	0	0	Ki67+	 3522 13441
7208	0	0	Ki67+	 3524 13145
7209	0	0	Ki67+	 3530 13582
7210	0	0	Ki67+	 3531 13396
7211	0	0	Ki67+	 3532 13360
7212	0	0	Ki67+	 3532 13598
7213	0	0	Ki67+	 3535 13463
7214	0	0	Ki67+	 3535 13496
7215	0	0	Ki67+	 3761 1055
7216	0	0	Ki67+	 3783 1026
7217	0	0	Ki67+	 3805 993
7218	0	0	Ki67+	 3820 977
7219	0	0	Ki67+	 3825 1102
7220	0	0	Ki67+	 3832 1051
7221	0	0	Ki67+	 3833 1018
7222	0	0	Ki67+	 3838 1086
7223	0	0	Ki67+	 3840 958
7224	0	0	Ki67+	 3850 1009
7225	0	0	Ki67+	 3859 1063
7226	0	0	Ki67+	 3863 938
7227	0	0	Ki67+	 3865 990
7228	0	0	Ki67+	 3866 1032
7229	0	0	Ki67+	 3866 1093
7230	0	0	Ki67+	 3872 1064
7231	0	0	Ki67+	 3888 916
7232	0	0	Ki67+	 3888 1100
7233	0	0	Ki67+	 3891 1120
7234	0	0	Ki67+	 3906 897
7235	0	0	Ki67+	 3914 1117
7236	0	0	Ki67+	 3919 972
7237	0	0	Ki67+	 3922 957
7238	0	0	Ki67+	 3929 1131
7239	0	0	Ki67+	 3937 957
7240	0	0	Ki67+	 3938 927
7241	0	0	Ki67+	 3940 857
7242	0	0	Ki67+	 3942 1148
7243	0	0	Ki67+	 3946 998
7244	0	0	Ki67+	 3952 971
7245	0	0	Ki67+	 3959 826
7246	0	0	Ki67+	 3959 1028
7247	0	0	Ki67+	 3960 1126
7248	0	0	Ki67+	 3962 930
7249	0	0	Ki67+	 3968 1151
7250	0	0	Ki67+	 3970 991
7251	0	0	Ki67+	 3980 1080
7252	0	0	Ki67+	 3982 790
7253	0	0	Ki67+	 3983 955
7254	0	0	Ki67+	 3983 1100
7255	0	0	Ki67+	 3986 1014
7256	0	0	Ki67+	 3989 927
7257	0	0	Ki67+	 3993 1081
7258	0	0	Ki67+	 3994 947
7259	0	0	Ki67+	 3998 1062
7260	0	0	Ki67+	 4006 797
7261	0	0	Ki67+	 4006 1133
7262	0	0	Ki67+	 4011 902
7263	0	0	Ki67+	 4015 954
7264	0	0	Ki67+	 4016 966
7265	0	0	Ki67+	 4017 1073
7266	0	0	Ki67+	 4022 865
7267	0	0	Ki67+	 4027 1108
7268	0	0	Ki67+	 4032 1156
7269	0	0	Ki67+	 4034 850
7270	0	0	Ki67+	 4034 1064
7271	0	0	Ki67+	 4034 1187
7272	0	0	Ki67+	 4036 834
7273	0	0	Ki67+	 4039 892
7274	0	0	Ki67+	 4040 999
7275	0	0	Ki67+	 4041 1044
7276	0	0	Ki67+	 4042 980
7277	0	0	Ki67+	 4047 1075
7278	0	0	Ki67+	 4050 1202
7279	0	0	Ki67+	 4051 1139
7280	0	0	Ki67+	 4055 1227
7281	0	0	Ki67+	 4059 1175
7282	0	0	Ki67+	 4063 1015
7283	0	0	Ki67+	 4063 1047
7284	0	0	Ki67+	 4064 843
7285	0	0	Ki67+	 4065 1086
7286	0	0	Ki67+	 4070 881
7287	0	0	Ki67+	 4076 943
7288	0	0	Ki67+	 4076 1193
7289	0	0	Ki67+	 4077 1028
7290	0	0	Ki67+	 4080 815
7291	0	0	Ki67+	 4080 1116
7292	0	0	Ki67+	 4083 791
7293	0	0	Ki67+	 4086 917
7294	0	0	Ki67+	 4091 1058
7295	0	0	Ki67+	 4094 1085
7296	0	0	Ki67+	 4096 1225
7297	0	0	Ki67+	 4099 1144
7298	0	0	Ki67+	 4101 843
7299	0	0	Ki67+	 4101 919
7300	0	0	Ki67+	 4104 1112
7301	0	0	Ki67+	 4109 963
7302	0	0	Ki67+	 4111 932
7303	0	0	Ki67+	 4113 909
7304	0	0	Ki67+	 4117 1226
7305	0	0	Ki67+	 4119 989
7306	0	0	Ki67+	 4124 1055
7307	0	0	Ki67+	 4126 1023
7308	0	0	Ki67+	 4127 857
7309	0	0	Ki67+	 4128 906
7310	0	0	Ki67+	 4128 1000
7311	0	0	Ki67+	 4134 1137
7312	0	0	Ki67+	 4137 972
7313	0	0	Ki67+	 4140 855
7314	0	0	Ki67+	 4140 1097
7315	0	0	Ki67+	 4147 798
7316	0	0	Ki67+	 4149 934
7317	0	0	Ki67+	 4156 1222
7318	0	0	Ki67+	 4156 1241
7319	0	0	Ki67+	 4157 927
7320	0	0	Ki67+	 4158 820
7321	0	0	Ki67+	 4158 1140
7322	0	0	Ki67+	 4160 1053
7323	0	0	Ki67+	 4160 1160
7324	0	0	Ki67+	 4161 1091
7325	0	0	Ki67+	 4162 1196
7326	0	0	Ki67+	 4164 868
7327	0	0	Ki67+	 4166 949
7328	0	0	Ki67+	 4167 837
7329	0	0	Ki67+	 4175 850
7330	0	0	Ki67+	 4180 788
7331	0	0	Ki67+	 4180 825
7332	0	0	Ki67+	 4180 923
7333	0	0	Ki67+	 4181 936
7334	0	0	Ki67+	 4184 1122
7335	0	0	Ki67+	 4186 1042
7336	0	0	Ki67+	 4198 1007
7337	0	0	Ki67+	 4201 1226
7338	0	0	Ki67+	 4202 1199
7339	0	0	Ki67+	 4210 955
7340	0	0	Ki67+	 4210 995
7341	0	0	Ki67+	 4211 1082
7342	0	0	Ki67+	 4214 1244
7343	0	0	Ki67+	 4230 1128
7344	0	0	Ki67+	 4240 1164
7345	0	0	Ki67+	 4241 1038
7346	0	0	Ki67+	 4248 1090
7347	0	0	Ki67+	 4248 1129
7348	0	0	Ki67+	 4254 1223
7349	0	0	Ki67+	 4255 915
7350	0	0	Ki67+	 4263 1000
7351	0	0	Ki67+	 4268 1076
7352	0	0	Ki67+	 4269 1218
7353	0	0	Ki67+	 4270 1091
7354	0	0	Ki67+	 4278 650
7355	0	0	Ki67+	 4279 1011
7356	0	0	Ki67+	 4279 1111
7357	0	0	Ki67+	 4280 1236
7358	0	0	Ki67+	 4283 1203
7359	0	0	Ki67+	 4285 1217
7360	0	0	Ki67+	 4287 1035
7361	0	0	Ki67+	 4289 1148
7362	0	0	Ki67+	 4299 1113
7363	0	0	Ki67+	 4301 1036
7364	0	0	Ki67+	 4301 1139
7365	0	0	Ki67+	 4303 1084
7366	0	0	Ki67+	 4306 1233
7367	0	0	Ki67+	 4309 1005
7368	0	0	Ki67+	 4311 653
7369	0	0	Ki67+	 4311 1174
7370	0	0	Ki67+	 4312 795
7371	0	0	Ki67+	 4313 749
7372	0	0	Ki67+	 4317 835
7373	0	0	Ki67+	 4318 812
7374	0	0	Ki67+	 4320 850
7375	0	0	Ki67+	 4322 741
7376	0	0	Ki67+	 4324 773
7377	0	0	Ki67+	 4325 871
7378	0	0	Ki67+	 4328 494
7379	0	0	Ki67+	 4328 789
7380	0	0	Ki67+	 4329 1217
7381	0	0	Ki67+	 4330 1072
7382	0	0	Ki67+	 4332 1102
7383	0	0	Ki67+	 4332 1166
7384	0	0	Ki67+	 4332 1205
7385	0	0	Ki67+	 3538 1812
7386	0	0	Ki67+	 3540 1770
7387	0	0	Ki67+	 3565 1781
7388	0	0	Ki67+	 3574 1551
7389	0	0	Ki67+	 3574 1652
7390	0	0	Ki67+	 3583 1562
7391	0	0	Ki67+	 3592 1494
7392	0	0	Ki67+	 3592 1578
7393	0	0	Ki67+	 3608 1627
7394	0	0	Ki67+	 3609 1538
7395	0	0	Ki67+	 3612 1588
7396	0	0	Ki67+	 3622 1612
7397	0	0	Ki67+	 3630 1769
7398	0	0	Ki67+	 3648 1773
7399	0	0	Ki67+	 3680 1510
7400	0	0	Ki67+	 3691 1789
7401	0	0	Ki67+	 3692 1468
7402	0	0	Ki67+	 3702 1444
7403	0	0	Ki67+	 3710 1468
7404	0	0	Ki67+	 3710 1529
7405	0	0	Ki67+	 3728 1501
7406	0	0	Ki67+	 3741 1758
7407	0	0	Ki67+	 3742 1296
7408	0	0	Ki67+	 3750 1455
7409	0	0	Ki67+	 3751 1774
7410	0	0	Ki67+	 3759 1503
7411	0	0	Ki67+	 3767 1486
7412	0	0	Ki67+	 3772 1812
7413	0	0	Ki67+	 3788 1497
7414	0	0	Ki67+	 3788 1787
7415	0	0	Ki67+	 3789 1823
7416	0	0	Ki67+	 3798 1503
7417	0	0	Ki67+	 3799 1517
7418	0	0	Ki67+	 3803 1450
7419	0	0	Ki67+	 3804 1816
7420	0	0	Ki67+	 3819 1586
7421	0	0	Ki67+	 3820 1712
7422	0	0	Ki67+	 3824 1535
7423	0	0	Ki67+	 3825 1565
7424	0	0	Ki67+	 3827 1523
7425	0	0	Ki67+	 3828 1805
7426	0	0	Ki67+	 3832 1853
7427	0	0	Ki67+	 3836 1871
7428	0	0	Ki67+	 3839 1564
7429	0	0	Ki67+	 3841 1430
7430	0	0	Ki67+	 3848 1463
7431	0	0	Ki67+	 3854 1620
7432	0	0	Ki67+	 3860 1571
7433	0	0	Ki67+	 3861 1474
7434	0	0	Ki67+	 3864 1864
7435	0	0	Ki67+	 3866 1459
7436	0	0	Ki67+	 3866 1545
7437	0	0	Ki67+	 3882 1839
7438	0	0	Ki67+	 3883 1426
7439	0	0	Ki67+	 3883 1575
7440	0	0	Ki67+	 3886 1591
7441	0	0	Ki67+	 3890 1854
7442	0	0	Ki67+	 3894 1444
7443	0	0	Ki67+	 3895 1910
7444	0	0	Ki67+	 3899 1390
7445	0	0	Ki67+	 3904 1458
7446	0	0	Ki67+	 3905 1557
7447	0	0	Ki67+	 3906 1932
7448	0	0	Ki67+	 3907 1895
7449	0	0	Ki67+	 3912 1602
7450	0	0	Ki67+	 3916 1502
7451	0	0	Ki67+	 3917 1444
7452	0	0	Ki67+	 3917 1583
7453	0	0	Ki67+	 3931 1463
7454	0	0	Ki67+	 3931 1567
7455	0	0	Ki67+	 3931 1946
7456	0	0	Ki67+	 3932 1600
7457	0	0	Ki67+	 3934 1914
7458	0	0	Ki67+	 3940 1973
7459	0	0	Ki67+	 3945 1442
7460	0	0	Ki67+	 3947 1482
7461	0	0	Ki67+	 3947 1998
7462	0	0	Ki67+	 3948 1512
7463	0	0	Ki67+	 3949 1930
7464	0	0	Ki67+	 3953 1619
7465	0	0	Ki67+	 3954 1598
7466	0	0	Ki67+	 3957 1943
7467	0	0	Ki67+	 3967 1481
7468	0	0	Ki67+	 3968 1465
7469	0	0	Ki67+	 3968 1504
7470	0	0	Ki67+	 3969 1887
7471	0	0	Ki67+	 3974 1622
7472	0	0	Ki67+	 3976 1609
7473	0	0	Ki67+	 3978 1574
7474	0	0	Ki67+	 3981 2003
7475	0	0	Ki67+	 3982 1497
7476	0	0	Ki67+	 3987 1522
7477	0	0	Ki67+	 3989 1969
7478	0	0	Ki67+	 3992 1617
7479	0	0	Ki67+	 3995 1467
7480	0	0	Ki67+	 3996 1637
7481	0	0	Ki67+	 3997 1551
7482	0	0	Ki67+	 4010 1571
7483	0	0	Ki67+	 4010 2024
7484	0	0	Ki67+	 4012 1900
7485	0	0	Ki67+	 4013 1988
7486	0	0	Ki67+	 4014 1316
7487	0	0	Ki67+	 4014 1638
7488	0	0	Ki67+	 4015 1501
7489	0	0	Ki67+	 4016 1910
7490	0	0	Ki67+	 4018 1666
7491	0	0	Ki67+	 4022 1520
7492	0	0	Ki67+	 4023 1566
7493	0	0	Ki67+	 4023 1595
7494	0	0	Ki67+	 4023 1883
7495	0	0	Ki67+	 4028 1983
7496	0	0	Ki67+	 4033 1928
7497	0	0	Ki67+	 4034 1505
7498	0	0	Ki67+	 4034 1535
7499	0	0	Ki67+	 4034 1574
7500	0	0	Ki67+	 4037 1640
7501	0	0	Ki67+	 4039 1890
7502	0	0	Ki67+	 4044 1990
7503	0	0	Ki67+	 4045 1609
7504	0	0	Ki67+	 4045 1668
7505	0	0	Ki67+	 4047 1697
7506	0	0	Ki67+	 4050 1560
7507	0	0	Ki67+	 4051 2007
7508	0	0	Ki67+	 4052 2043
7509	0	0	Ki67+	 4055 1508
7510	0	0	Ki67+	 4056 1962
7511	0	0	Ki67+	 4057 1914
7512	0	0	Ki67+	 4058 1645
7513	0	0	Ki67+	 4061 1542
7514	0	0	Ki67+	 4061 1768
7515	0	0	Ki67+	 4062 1295
7516	0	0	Ki67+	 4063 1746
7517	0	0	Ki67+	 4064 1519
7518	0	0	Ki67+	 4064 1717
7519	0	0	Ki67+	 4068 1876
7520	0	0	Ki67+	 4068 1890
7521	0	0	Ki67+	 4069 1934
7522	0	0	Ki67+	 4074 1682
7523	0	0	Ki67+	 4075 1753
7524	0	0	Ki67+	 4076 1588
7525	0	0	Ki67+	 4076 1630
7526	0	0	Ki67+	 4077 1253
7527	0	0	Ki67+	 4078 1486
7528	0	0	Ki67+	 4079 1896
7529	0	0	Ki67+	 4082 1728
7530	0	0	Ki67+	 4083 1566
7531	0	0	Ki67+	 4085 1997
7532	0	0	Ki67+	 4085 2037
7533	0	0	Ki67+	 4088 1578
7534	0	0	Ki67+	 4094 1547
7535	0	0	Ki67+	 4097 1674
7536	0	0	Ki67+	 4097 1701
7537	0	0	Ki67+	 4098 1973
7538	0	0	Ki67+	 4099 1291
7539	0	0	Ki67+	 4101 2035
7540	0	0	Ki67+	 4102 1917
7541	0	0	Ki67+	 4103 1265
7542	0	0	Ki67+	 4103 1855
7543	0	0	Ki67+	 4105 1625
7544	0	0	Ki67+	 4105 1787
7545	0	0	Ki67+	 4107 1835
7546	0	0	Ki67+	 4108 1570
7547	0	0	Ki67+	 4113 1682
7548	0	0	Ki67+	 4113 1749
7549	0	0	Ki67+	 4113 1956
7550	0	0	Ki67+	 4114 1641
7551	0	0	Ki67+	 4114 1726
7552	0	0	Ki67+	 4115 1296
7553	0	0	Ki67+	 4115 1906
7554	0	0	Ki67+	 4120 1597
7555	0	0	Ki67+	 4121 1318
7556	0	0	Ki67+	 4124 1699
7557	0	0	Ki67+	 4124 2002
7558	0	0	Ki67+	 4126 1765
7559	0	0	Ki67+	 4129 1656
7560	0	0	Ki67+	 4131 1876
7561	0	0	Ki67+	 4131 1954
7562	0	0	Ki67+	 4136 1340
7563	0	0	Ki67+	 4138 1783
7564	0	0	Ki67+	 4139 1697
7565	0	0	Ki67+	 4140 1905
7566	0	0	Ki67+	 4141 1834
7567	0	0	Ki67+	 4142 1270
7568	0	0	Ki67+	 4142 2024
7569	0	0	Ki67+	 4143 1813
7570	0	0	Ki67+	 4144 1994
7571	0	0	Ki67+	 4145 1661
7572	0	0	Ki67+	 4146 1298
7573	0	0	Ki67+	 4146 1750
7574	0	0	Ki67+	 4148 1891
7575	0	0	Ki67+	 4149 1626
7576	0	0	Ki67+	 4153 1680
7577	0	0	Ki67+	 4162 1707
7578	0	0	Ki67+	 4163 1322
7579	0	0	Ki67+	 4163 1764
7580	0	0	Ki67+	 4164 1377
7581	0	0	Ki67+	 4164 1396
7582	0	0	Ki67+	 4164 1919
7583	0	0	Ki67+	 4165 1578
7584	0	0	Ki67+	 4166 1941
7585	0	0	Ki67+	 4167 1871
7586	0	0	Ki67+	 4170 1641
7587	0	0	Ki67+	 4171 1804
7588	0	0	Ki67+	 4172 1286
7589	0	0	Ki67+	 4172 1435
7590	0	0	Ki67+	 4172 1996
7591	0	0	Ki67+	 4173 1609
7592	0	0	Ki67+	 4174 1780
7593	0	0	Ki67+	 4174 1843
7594	0	0	Ki67+	 4175 1423
7595	0	0	Ki67+	 4181 1354
7596	0	0	Ki67+	 4181 1897
7597	0	0	Ki67+	 4184 2002
7598	0	0	Ki67+	 4185 1336
7599	0	0	Ki67+	 4186 2037
7600	0	0	Ki67+	 4187 1252
7601	0	0	Ki67+	 4189 1584
7602	0	0	Ki67+	 4189 1756
7603	0	0	Ki67+	 4190 1303
7604	0	0	Ki67+	 4190 1620
7605	0	0	Ki67+	 4192 1816
7606	0	0	Ki67+	 4196 1670
7607	0	0	Ki67+	 4197 1700
7608	0	0	Ki67+	 4198 1393
7609	0	0	Ki67+	 4198 1736
7610	0	0	Ki67+	 4199 1374
7611	0	0	Ki67+	 4201 1413
7612	0	0	Ki67+	 4202 1462
7613	0	0	Ki67+	 4205 1970
7614	0	0	Ki67+	 4206 1715
7615	0	0	Ki67+	 4206 2011
7616	0	0	Ki67+	 4207 1746
7617	0	0	Ki67+	 4208 1390
7618	0	0	Ki67+	 4208 1643
7619	0	0	Ki67+	 4210 1789
7620	0	0	Ki67+	 4212 1326
7621	0	0	Ki67+	 4212 1477
7622	0	0	Ki67+	 4213 1300
7623	0	0	Ki67+	 4214 1848
7624	0	0	Ki67+	 4214 1929
7625	0	0	Ki67+	 4215 1279
7626	0	0	Ki67+	 4216 1819
7627	0	0	Ki67+	 4218 1602
7628	0	0	Ki67+	 4219 1991
7629	0	0	Ki67+	 4223 1501
7630	0	0	Ki67+	 4223 1687
7631	0	0	Ki67+	 4225 1342
7632	0	0	Ki67+	 4225 1667
7633	0	0	Ki67+	 4225 1712
7634	0	0	Ki67+	 4227 1424
7635	0	0	Ki67+	 4227 1781
7636	0	0	Ki67+	 4228 1958
7637	0	0	Ki67+	 4233 1745
7638	0	0	Ki67+	 4235 2010
7639	0	0	Ki67+	 4236 1445
7640	0	0	Ki67+	 4236 1635
7641	0	0	Ki67+	 4236 1876
7642	0	0	Ki67+	 4236 2046
7643	0	0	Ki67+	 4237 1317
7644	0	0	Ki67+	 4238 1376
7645	0	0	Ki67+	 4239 1612
7646	0	0	Ki67+	 4239 1708
7647	0	0	Ki67+	 4243 1839
7648	0	0	Ki67+	 4244 1920
7649	0	0	Ki67+	 4245 1461
7650	0	0	Ki67+	 4245 1784
7651	0	0	Ki67+	 4247 1516
7652	0	0	Ki67+	 4247 1809
7653	0	0	Ki67+	 4247 2046
7654	0	0	Ki67+	 4248 1251
7655	0	0	Ki67+	 4253 1819
7656	0	0	Ki67+	 4254 1493
7657	0	0	Ki67+	 4255 1293
7658	0	0	Ki67+	 4255 1447
7659	0	0	Ki67+	 4255 1624
7660	0	0	Ki67+	 4257 1384
7661	0	0	Ki67+	 4262 1313
7662	0	0	Ki67+	 4262 1744
7663	0	0	Ki67+	 4262 1902
7664	0	0	Ki67+	 4265 1276
7665	0	0	Ki67+	 4268 1408
7666	0	0	Ki67+	 4272 1721
7667	0	0	Ki67+	 4275 1779
7668	0	0	Ki67+	 4275 1884
7669	0	0	Ki67+	 4278 1345
7670	0	0	Ki67+	 4280 1543
7671	0	0	Ki67+	 4281 1433
7672	0	0	Ki67+	 4282 1661
7673	0	0	Ki67+	 4284 1641
7674	0	0	Ki67+	 4288 1423
7675	0	0	Ki67+	 4292 1315
7676	0	0	Ki67+	 4293 1664
7677	0	0	Ki67+	 4294 1460
7678	0	0	Ki67+	 4297 1805
7679	0	0	Ki67+	 4299 1495
7680	0	0	Ki67+	 4305 1977
7681	0	0	Ki67+	 4306 1256
7682	0	0	Ki67+	 4306 1792
7683	0	0	Ki67+	 4309 1562
7684	0	0	Ki67+	 4309 2031
7685	0	0	Ki67+	 4314 1522
7686	0	0	Ki67+	 4319 1536
7687	0	0	Ki67+	 4319 1644
7688	0	0	Ki67+	 4324 1578
7689	0	0	Ki67+	 4325 1676
7690	0	0	Ki67+	 4325 1993
7691	0	0	Ki67+	 4326 1315
7692	0	0	Ki67+	 4330 1343
7693	0	0	Ki67+	 4333 1464
7694	0	0	Ki67+	 4334 1716
7695	0	0	Ki67+	 4334 2026
7696	0	0	Ki67+	 3537 2185
7697	0	0	Ki67+	 3542 2665
7698	0	0	Ki67+	 3543 2805
7699	0	0	Ki67+	 3544 2712
7700	0	0	Ki67+	 3546 2473
7701	0	0	Ki67+	 3547 2581
7702	0	0	Ki67+	 3550 2734
7703	0	0	Ki67+	 3551 2260
7704	0	0	Ki67+	 3554 2829
7705	0	0	Ki67+	 3563 2457
7706	0	0	Ki67+	 3563 2628
7707	0	0	Ki67+	 3566 2688
7708	0	0	Ki67+	 3570 2309
7709	0	0	Ki67+	 3575 2503
7710	0	0	Ki67+	 3576 2594
7711	0	0	Ki67+	 3577 2350
7712	0	0	Ki67+	 3577 2477
7713	0	0	Ki67+	 3578 2223
7714	0	0	Ki67+	 3581 2270
7715	0	0	Ki67+	 3582 2204
7716	0	0	Ki67+	 3585 2524
7717	0	0	Ki67+	 3585 2669
7718	0	0	Ki67+	 3597 2747
7719	0	0	Ki67+	 3598 2328
7720	0	0	Ki67+	 3601 2799
7721	0	0	Ki67+	 3605 2553
7722	0	0	Ki67+	 3605 2573
7723	0	0	Ki67+	 3609 2301
7724	0	0	Ki67+	 3612 2356
7725	0	0	Ki67+	 3618 2434
7726	0	0	Ki67+	 3620 2381
7727	0	0	Ki67+	 3626 2615
7728	0	0	Ki67+	 3630 2795
7729	0	0	Ki67+	 3635 2514
7730	0	0	Ki67+	 3637 2753
7731	0	0	Ki67+	 3641 2251
7732	0	0	Ki67+	 3646 2290
7733	0	0	Ki67+	 3646 2699
7734	0	0	Ki67+	 3647 2404
7735	0	0	Ki67+	 3654 2506
7736	0	0	Ki67+	 3654 2541
7737	0	0	Ki67+	 3656 2473
7738	0	0	Ki67+	 3661 2367
7739	0	0	Ki67+	 3662 2405
7740	0	0	Ki67+	 3664 2480
7741	0	0	Ki67+	 3665 2822
7742	0	0	Ki67+	 3672 2517
7743	0	0	Ki67+	 3675 2613
7744	0	0	Ki67+	 3678 2650
7745	0	0	Ki67+	 3679 2590
7746	0	0	Ki67+	 3681 2541
7747	0	0	Ki67+	 3683 2381
7748	0	0	Ki67+	 3689 2451
7749	0	0	Ki67+	 3689 2642
7750	0	0	Ki67+	 3703 2499
7751	0	0	Ki67+	 3704 2442
7752	0	0	Ki67+	 3706 2762
7753	0	0	Ki67+	 3710 2530
7754	0	0	Ki67+	 3714 2236
7755	0	0	Ki67+	 3714 2475
7756	0	0	Ki67+	 3715 2587
7757	0	0	Ki67+	 3722 2160
7758	0	0	Ki67+	 3727 2845
7759	0	0	Ki67+	 3729 2211
7760	0	0	Ki67+	 3730 2646
7761	0	0	Ki67+	 3731 2775
7762	0	0	Ki67+	 3733 2722
7763	0	0	Ki67+	 3735 2552
7764	0	0	Ki67+	 3736 2382
7765	0	0	Ki67+	 3737 2574
7766	0	0	Ki67+	 3737 2705
7767	0	0	Ki67+	 3738 2242
7768	0	0	Ki67+	 3738 2363
7769	0	0	Ki67+	 3740 2605
7770	0	0	Ki67+	 3741 2142
7771	0	0	Ki67+	 3742 2170
7772	0	0	Ki67+	 3745 2343
7773	0	0	Ki67+	 3746 2507
7774	0	0	Ki67+	 3760 2283
7775	0	0	Ki67+	 3760 2572
7776	0	0	Ki67+	 3761 2613
7777	0	0	Ki67+	 3762 2655
7778	0	0	Ki67+	 3771 2579
7779	0	0	Ki67+	 3773 2754
7780	0	0	Ki67+	 3775 2269
7781	0	0	Ki67+	 3780 2279
7782	0	0	Ki67+	 3781 2775
7783	0	0	Ki67+	 3799 2491
7784	0	0	Ki67+	 3803 2606
7785	0	0	Ki67+	 3806 2638
7786	0	0	Ki67+	 3810 2411
7787	0	0	Ki67+	 3812 2771
7788	0	0	Ki67+	 3813 2718
7789	0	0	Ki67+	 3815 2478
7790	0	0	Ki67+	 3823 2424
7791	0	0	Ki67+	 3830 2799
7792	0	0	Ki67+	 3831 2739
7793	0	0	Ki67+	 3832 2837
7794	0	0	Ki67+	 3833 2763
7795	0	0	Ki67+	 3840 2200
7796	0	0	Ki67+	 3841 2543
7797	0	0	Ki67+	 3846 2793
7798	0	0	Ki67+	 3847 2527
7799	0	0	Ki67+	 3859 2305
7800	0	0	Ki67+	 3868 2674
7801	0	0	Ki67+	 3869 2272
7802	0	0	Ki67+	 3872 2836
7803	0	0	Ki67+	 3874 2517
7804	0	0	Ki67+	 3905 2601
7805	0	0	Ki67+	 3915 2586
7806	0	0	Ki67+	 3915 2781
7807	0	0	Ki67+	 3924 2602
7808	0	0	Ki67+	 3931 2623
7809	0	0	Ki67+	 3942 2572
7810	0	0	Ki67+	 3962 2797
7811	0	0	Ki67+	 3966 2821
7812	0	0	Ki67+	 3969 2071
7813	0	0	Ki67+	 3973 2544
7814	0	0	Ki67+	 3976 2701
7815	0	0	Ki67+	 3979 2450
7816	0	0	Ki67+	 3989 2461
7817	0	0	Ki67+	 4000 2678
7818	0	0	Ki67+	 4001 2421
7819	0	0	Ki67+	 4002 2537
7820	0	0	Ki67+	 4015 2626
7821	0	0	Ki67+	 4016 2121
7822	0	0	Ki67+	 4017 2649
7823	0	0	Ki67+	 4028 2413
7824	0	0	Ki67+	 4030 2488
7825	0	0	Ki67+	 4032 2076
7826	0	0	Ki67+	 4034 2054
7827	0	0	Ki67+	 4034 2817
7828	0	0	Ki67+	 4045 2829
7829	0	0	Ki67+	 4051 2064
7830	0	0	Ki67+	 4051 2443
7831	0	0	Ki67+	 4052 2505
7832	0	0	Ki67+	 4052 2657
7833	0	0	Ki67+	 4053 2464
7834	0	0	Ki67+	 4060 2405
7835	0	0	Ki67+	 4065 2328
7836	0	0	Ki67+	 4068 2289
7837	0	0	Ki67+	 4070 2306
7838	0	0	Ki67+	 4070 2842
7839	0	0	Ki67+	 4071 2742
7840	0	0	Ki67+	 4076 2511
7841	0	0	Ki67+	 4076 2712
7842	0	0	Ki67+	 4077 2167
7843	0	0	Ki67+	 4077 2422
7844	0	0	Ki67+	 4079 2269
7845	0	0	Ki67+	 4081 2680
7846	0	0	Ki67+	 4084 2079
7847	0	0	Ki67+	 4087 2063
7848	0	0	Ki67+	 4100 2721
7849	0	0	Ki67+	 4102 2381
7850	0	0	Ki67+	 4103 2125
7851	0	0	Ki67+	 4103 2299
7852	0	0	Ki67+	 4104 2221
7853	0	0	Ki67+	 4105 2092
7854	0	0	Ki67+	 4113 2479
7855	0	0	Ki67+	 4114 2693
7856	0	0	Ki67+	 4117 2358
7857	0	0	Ki67+	 4120 2771
7858	0	0	Ki67+	 4128 2541
7859	0	0	Ki67+	 4133 2787
7860	0	0	Ki67+	 4139 2084
7861	0	0	Ki67+	 4139 2458
7862	0	0	Ki67+	 4139 2739
7863	0	0	Ki67+	 4140 2168
7864	0	0	Ki67+	 4141 2240
7865	0	0	Ki67+	 4143 2775
7866	0	0	Ki67+	 4145 2558
7867	0	0	Ki67+	 4147 2431
7868	0	0	Ki67+	 4153 2469
7869	0	0	Ki67+	 4155 2287
7870	0	0	Ki67+	 4155 2607
7871	0	0	Ki67+	 4160 2440
7872	0	0	Ki67+	 4160 2632
7873	0	0	Ki67+	 4162 2367
7874	0	0	Ki67+	 4167 2096
7875	0	0	Ki67+	 4167 2566
7876	0	0	Ki67+	 4177 2381
7877	0	0	Ki67+	 4178 2597
7878	0	0	Ki67+	 4181 2371
7879	0	0	Ki67+	 4181 2392
7880	0	0	Ki67+	 4184 2069
7881	0	0	Ki67+	 4190 2746
7882	0	0	Ki67+	 4192 2839
7883	0	0	Ki67+	 4193 2174
7884	0	0	Ki67+	 4195 2091
7885	0	0	Ki67+	 4196 2625
7886	0	0	Ki67+	 4197 2767
7887	0	0	Ki67+	 4200 2530
7888	0	0	Ki67+	 4200 2783
7889	0	0	Ki67+	 4201 2235
7890	0	0	Ki67+	 4204 2111
7891	0	0	Ki67+	 4211 2754
7892	0	0	Ki67+	 4212 2411
7893	0	0	Ki67+	 4216 2111
7894	0	0	Ki67+	 4217 2643
7895	0	0	Ki67+	 4218 2072
7896	0	0	Ki67+	 4219 2837
7897	0	0	Ki67+	 4222 2596
7898	0	0	Ki67+	 4224 2663
7899	0	0	Ki67+	 4228 2084
7900	0	0	Ki67+	 4235 2460
7901	0	0	Ki67+	 4238 2655
7902	0	0	Ki67+	 4238 2693
7903	0	0	Ki67+	 4240 2410
7904	0	0	Ki67+	 4241 2833
7905	0	0	Ki67+	 4243 2170
7906	0	0	Ki67+	 4244 2061
7907	0	0	Ki67+	 4245 2530
7908	0	0	Ki67+	 4249 2101
7909	0	0	Ki67+	 4259 2498
7910	0	0	Ki67+	 4263 2064
7911	0	0	Ki67+	 4263 2218
7912	0	0	Ki67+	 4266 2091
7913	0	0	Ki67+	 4275 2204
7914	0	0	Ki67+	 4277 2624
7915	0	0	Ki67+	 4284 2133
7916	0	0	Ki67+	 4284 2612
7917	0	0	Ki67+	 4288 2079
7918	0	0	Ki67+	 4289 2663
7919	0	0	Ki67+	 4290 2178
7920	0	0	Ki67+	 4296 2437
7921	0	0	Ki67+	 4298 2700
7922	0	0	Ki67+	 4305 2738
7923	0	0	Ki67+	 4307 2329
7924	0	0	Ki67+	 4311 2198
7925	0	0	Ki67+	 4318 2558
7926	0	0	Ki67+	 4320 2676
7927	0	0	Ki67+	 4320 2771
7928	0	0	Ki67+	 4324 2719
7929	0	0	Ki67+	 4325 2325
7930	0	0	Ki67+	 4326 2074
7931	0	0	Ki67+	 4327 2492
7932	0	0	Ki67+	 4334 2370
7933	0	0	Ki67+	 3537 3550
7934	0	0	Ki67+	 3539 2884
7935	0	0	Ki67+	 3539 3031
7936	0	0	Ki67+	 3543 3103
7937	0	0	Ki67+	 3548 2915
7938	0	0	Ki67+	 3549 2988
7939	0	0	Ki67+	 3551 2963
7940	0	0	Ki67+	 3553 2853
7941	0	0	Ki67+	 3555 3075
7942	0	0	Ki67+	 3561 3605
7943	0	0	Ki67+	 3567 3547
7944	0	0	Ki67+	 3568 3016
7945	0	0	Ki67+	 3570 3149
7946	0	0	Ki67+	 3571 3204
7947	0	0	Ki67+	 3572 2891
7948	0	0	Ki67+	 3576 2939
7949	0	0	Ki67+	 3582 3231
7950	0	0	Ki67+	 3583 3108
7951	0	0	Ki67+	 3584 2917
7952	0	0	Ki67+	 3585 3162
7953	0	0	Ki67+	 3585 3545
7954	0	0	Ki67+	 3588 3076
7955	0	0	Ki67+	 3595 3151
7956	0	0	Ki67+	 3595 3633
7957	0	0	Ki67+	 3600 3583
7958	0	0	Ki67+	 3602 2950
7959	0	0	Ki67+	 3602 3199
7960	0	0	Ki67+	 3604 3164
7961	0	0	Ki67+	 3604 3278
7962	0	0	Ki67+	 3605 3251
7963	0	0	Ki67+	 3611 2927
7964	0	0	Ki67+	 3614 2892
7965	0	0	Ki67+	 3615 3586
7966	0	0	Ki67+	 3618 2970
7967	0	0	Ki67+	 3619 3195
7968	0	0	Ki67+	 3624 3120
7969	0	0	Ki67+	 3627 3565
7970	0	0	Ki67+	 3628 3593
7971	0	0	Ki67+	 3630 2997
7972	0	0	Ki67+	 3632 3334
7973	0	0	Ki67+	 3633 3221
7974	0	0	Ki67+	 3634 3053
7975	0	0	Ki67+	 3638 2948
7976	0	0	Ki67+	 3641 3027
7977	0	0	Ki67+	 3643 2974
7978	0	0	Ki67+	 3643 3187
7979	0	0	Ki67+	 3645 2859
7980	0	0	Ki67+	 3646 3248
7981	0	0	Ki67+	 3650 3395
7982	0	0	Ki67+	 3653 3041
7983	0	0	Ki67+	 3656 3022
7984	0	0	Ki67+	 3656 3121
7985	0	0	Ki67+	 3658 2993
7986	0	0	Ki67+	 3659 2969
7987	0	0	Ki67+	 3661 3078
7988	0	0	Ki67+	 3661 3445
7989	0	0	Ki67+	 3662 2870
7990	0	0	Ki67+	 3673 3395
7991	0	0	Ki67+	 3677 3046
7992	0	0	Ki67+	 3685 3093
7993	0	0	Ki67+	 3690 3408
7994	0	0	Ki67+	 3692 2850
7995	0	0	Ki67+	 3694 3428
7996	0	0	Ki67+	 3696 3069
7997	0	0	Ki67+	 3701 2896
7998	0	0	Ki67+	 3701 2949
7999	0	0	Ki67+	 3708 2883
8000	0	0	Ki67+	 3708 3621
8001	0	0	Ki67+	 3713 3392
8002	0	0	Ki67+	 3714 3596
8003	0	0	Ki67+	 3715 3132
8004	0	0	Ki67+	 3715 3292
8005	0	0	Ki67+	 3716 3172
8006	0	0	Ki67+	 3720 3631
8007	0	0	Ki67+	 3727 3445
8008	0	0	Ki67+	 3734 3480
8009	0	0	Ki67+	 3737 3591
8010	0	0	Ki67+	 3739 3098
8011	0	0	Ki67+	 3742 3317
8012	0	0	Ki67+	 3753 3057
8013	0	0	Ki67+	 3754 2876
8014	0	0	Ki67+	 3758 3434
8015	0	0	Ki67+	 3760 3373
8016	0	0	Ki67+	 3764 3079
8017	0	0	Ki67+	 3765 2900
8018	0	0	Ki67+	 3765 3647
8019	0	0	Ki67+	 3766 3179
8020	0	0	Ki67+	 3767 3461
8021	0	0	Ki67+	 3768 3623
8022	0	0	Ki67+	 3770 3358
8023	0	0	Ki67+	 3785 3422
8024	0	0	Ki67+	 3787 3457
8025	0	0	Ki67+	 3789 2874
8026	0	0	Ki67+	 3789 3056
8027	0	0	Ki67+	 3795 3203
8028	0	0	Ki67+	 3796 3478
8029	0	0	Ki67+	 3797 2917
8030	0	0	Ki67+	 3798 2981
8031	0	0	Ki67+	 3803 3297
8032	0	0	Ki67+	 3805 3101
8033	0	0	Ki67+	 3809 3023
8034	0	0	Ki67+	 3812 3377
8035	0	0	Ki67+	 3813 3436
8036	0	0	Ki67+	 3817 3456
8037	0	0	Ki67+	 3821 2933
8038	0	0	Ki67+	 3826 3104
8039	0	0	Ki67+	 3826 3647
8040	0	0	Ki67+	 3830 3495
8041	0	0	Ki67+	 3838 2880
8042	0	0	Ki67+	 3843 2996
8043	0	0	Ki67+	 3852 3641
8044	0	0	Ki67+	 3853 3486
8045	0	0	Ki67+	 3854 3434
8046	0	0	Ki67+	 3855 3452
8047	0	0	Ki67+	 3857 2950
8048	0	0	Ki67+	 3857 3256
8049	0	0	Ki67+	 3863 3403
8050	0	0	Ki67+	 3870 2973
8051	0	0	Ki67+	 3874 3418
8052	0	0	Ki67+	 3875 3309
8053	0	0	Ki67+	 3876 2891
8054	0	0	Ki67+	 3878 3254
8055	0	0	Ki67+	 3880 3025
8056	0	0	Ki67+	 3880 3244
8057	0	0	Ki67+	 3882 3450
8058	0	0	Ki67+	 3885 3382
8059	0	0	Ki67+	 3886 2950
8060	0	0	Ki67+	 3888 3326
8061	0	0	Ki67+	 3892 3173
8062	0	0	Ki67+	 3892 3239
8063	0	0	Ki67+	 3900 3155
8064	0	0	Ki67+	 3903 3043
8065	0	0	Ki67+	 3904 3090
8066	0	0	Ki67+	 3904 3178
8067	0	0	Ki67+	 3905 2977
8068	0	0	Ki67+	 3906 3348
8069	0	0	Ki67+	 3908 3408
8070	0	0	Ki67+	 3914 2938
8071	0	0	Ki67+	 3918 2986
8072	0	0	Ki67+	 3923 3002
8073	0	0	Ki67+	 3926 3093
8074	0	0	Ki67+	 3927 3400
8075	0	0	Ki67+	 3928 3232
8076	0	0	Ki67+	 3932 3488
8077	0	0	Ki67+	 3935 3478
8078	0	0	Ki67+	 3937 2920
8079	0	0	Ki67+	 3939 3025
8080	0	0	Ki67+	 3940 3254
8081	0	0	Ki67+	 3940 3507
8082	0	0	Ki67+	 3945 2984
8083	0	0	Ki67+	 3949 3120
8084	0	0	Ki67+	 3951 3151
8085	0	0	Ki67+	 3953 3425
8086	0	0	Ki67+	 3962 3240
8087	0	0	Ki67+	 3965 3216
8088	0	0	Ki67+	 3967 3405
8089	0	0	Ki67+	 3970 3016
8090	0	0	Ki67+	 3976 3043
8091	0	0	Ki67+	 3979 3214
8092	0	0	Ki67+	 3986 2884
8093	0	0	Ki67+	 3989 3477
8094	0	0	Ki67+	 3994 3428
8095	0	0	Ki67+	 3997 3173
8096	0	0	Ki67+	 4000 2957
8097	0	0	Ki67+	 4000 3306
8098	0	0	Ki67+	 4002 3029
8099	0	0	Ki67+	 4003 3188
8100	0	0	Ki67+	 4004 2998
8101	0	0	Ki67+	 4004 3235
8102	0	0	Ki67+	 4016 3253
8103	0	0	Ki67+	 4020 3506
8104	0	0	Ki67+	 4022 3466
8105	0	0	Ki67+	 4023 3495
8106	0	0	Ki67+	 4026 2969
8107	0	0	Ki67+	 4030 3029
8108	0	0	Ki67+	 4030 3336
8109	0	0	Ki67+	 4031 2884
8110	0	0	Ki67+	 4031 3246
8111	0	0	Ki67+	 4033 3406
8112	0	0	Ki67+	 4036 3448
8113	0	0	Ki67+	 4039 3487
8114	0	0	Ki67+	 4043 3008
8115	0	0	Ki67+	 4047 2929
8116	0	0	Ki67+	 4047 2945
8117	0	0	Ki67+	 4047 3236
8118	0	0	Ki67+	 4047 3414
8119	0	0	Ki67+	 4052 3179
8120	0	0	Ki67+	 4054 3532
8121	0	0	Ki67+	 4058 3428
8122	0	0	Ki67+	 4063 3195
8123	0	0	Ki67+	 4069 3341
8124	0	0	Ki67+	 4074 2925
8125	0	0	Ki67+	 4074 3284
8126	0	0	Ki67+	 4082 3517
8127	0	0	Ki67+	 4084 3199
8128	0	0	Ki67+	 4086 3267
8129	0	0	Ki67+	 4087 3050
8130	0	0	Ki67+	 4091 3218
8131	0	0	Ki67+	 4091 3481
8132	0	0	Ki67+	 4098 3444
8133	0	0	Ki67+	 4100 3291
8134	0	0	Ki67+	 4101 3507
8135	0	0	Ki67+	 4112 2910
8136	0	0	Ki67+	 4112 3248
8137	0	0	Ki67+	 4113 3433
8138	0	0	Ki67+	 4117 3471
8139	0	0	Ki67+	 4119 3261
8140	0	0	Ki67+	 4122 2932
8141	0	0	Ki67+	 4122 3385
8142	0	0	Ki67+	 4128 3291
8143	0	0	Ki67+	 4129 3193
8144	0	0	Ki67+	 4134 3515
8145	0	0	Ki67+	 4138 3003
8146	0	0	Ki67+	 4139 3502
8147	0	0	Ki67+	 4139 3564
8148	0	0	Ki67+	 4140 3181
8149	0	0	Ki67+	 4142 3472
8150	0	0	Ki67+	 4144 3237
8151	0	0	Ki67+	 4146 3441
8152	0	0	Ki67+	 4150 3489
8153	0	0	Ki67+	 4153 3208
8154	0	0	Ki67+	 4153 3267
8155	0	0	Ki67+	 4154 3554
8156	0	0	Ki67+	 4158 3036
8157	0	0	Ki67+	 4161 2968
8158	0	0	Ki67+	 4163 3299
8159	0	0	Ki67+	 4165 3529
8160	0	0	Ki67+	 4170 3358
8161	0	0	Ki67+	 4171 2977
8162	0	0	Ki67+	 4172 3012
8163	0	0	Ki67+	 4178 3033
8164	0	0	Ki67+	 4182 3438
8165	0	0	Ki67+	 4183 2998
8166	0	0	Ki67+	 4191 3315
8167	0	0	Ki67+	 4192 3114
8168	0	0	Ki67+	 4194 3344
8169	0	0	Ki67+	 4194 3509
8170	0	0	Ki67+	 4195 3257
8171	0	0	Ki67+	 4196 3592
8172	0	0	Ki67+	 4200 3567
8173	0	0	Ki67+	 4202 3289
8174	0	0	Ki67+	 4205 3326
8175	0	0	Ki67+	 4205 3367
8176	0	0	Ki67+	 4211 3472
8177	0	0	Ki67+	 4213 3571
8178	0	0	Ki67+	 4213 3583
8179	0	0	Ki67+	 4214 3602
8180	0	0	Ki67+	 4219 3203
8181	0	0	Ki67+	 4221 2876
8182	0	0	Ki67+	 4224 3232
8183	0	0	Ki67+	 4226 3485
8184	0	0	Ki67+	 4228 3266
8185	0	0	Ki67+	 4234 3298
8186	0	0	Ki67+	 4235 3194
8187	0	0	Ki67+	 4238 2873
8188	0	0	Ki67+	 4238 3166
8189	0	0	Ki67+	 4239 3336
8190	0	0	Ki67+	 4240 2859
8191	0	0	Ki67+	 4245 3294
8192	0	0	Ki67+	 4249 3596
8193	0	0	Ki67+	 4250 3611
8194	0	0	Ki67+	 4251 3239
8195	0	0	Ki67+	 4251 3269
8196	0	0	Ki67+	 4254 3204
8197	0	0	Ki67+	 4255 3317
8198	0	0	Ki67+	 4256 3554
8199	0	0	Ki67+	 4261 3187
8200	0	0	Ki67+	 4265 3428
8201	0	0	Ki67+	 4267 2863
8202	0	0	Ki67+	 4271 3267
8203	0	0	Ki67+	 4271 3374
8204	0	0	Ki67+	 4272 3595
8205	0	0	Ki67+	 4273 3218
8206	0	0	Ki67+	 4275 3615
8207	0	0	Ki67+	 4282 3309
8208	0	0	Ki67+	 4284 3584
8209	0	0	Ki67+	 4287 3251
8210	0	0	Ki67+	 4290 3268
8211	0	0	Ki67+	 4290 3386
8212	0	0	Ki67+	 4294 3537
8213	0	0	Ki67+	 4297 3314
8214	0	0	Ki67+	 4298 2869
8215	0	0	Ki67+	 4301 3591
8216	0	0	Ki67+	 4304 2885
8217	0	0	Ki67+	 4305 3625
8218	0	0	Ki67+	 4306 3293
8219	0	0	Ki67+	 4306 3373
8220	0	0	Ki67+	 4311 2867
8221	0	0	Ki67+	 4311 3247
8222	0	0	Ki67+	 4315 3180
8223	0	0	Ki67+	 4316 3586
8224	0	0	Ki67+	 4318 3313
8225	0	0	Ki67+	 4319 3617
8226	0	0	Ki67+	 4320 3210
8227	0	0	Ki67+	 4329 3272
8228	0	0	Ki67+	 4331 3156
8229	0	0	Ki67+	 4335 3358
8230	0	0	Ki67+	 3537 4132
8231	0	0	Ki67+	 3548 4261
8232	0	0	Ki67+	 3550 4352
8233	0	0	Ki67+	 3551 4215
8234	0	0	Ki67+	 3552 4413
8235	0	0	Ki67+	 3553 4192
8236	0	0	Ki67+	 3553 4444
8237	0	0	Ki67+	 3558 3780
8238	0	0	Ki67+	 3571 4372
8239	0	0	Ki67+	 3577 4041
8240	0	0	Ki67+	 3579 4208
8241	0	0	Ki67+	 3580 3838
8242	0	0	Ki67+	 3580 4364
8243	0	0	Ki67+	 3589 3755
8244	0	0	Ki67+	 3589 4234
8245	0	0	Ki67+	 3591 4111
8246	0	0	Ki67+	 3592 4032
8247	0	0	Ki67+	 3593 4351
8248	0	0	Ki67+	 3594 4404
8249	0	0	Ki67+	 3598 4362
8250	0	0	Ki67+	 3601 4303
8251	0	0	Ki67+	 3610 3944
8252	0	0	Ki67+	 3615 3765
8253	0	0	Ki67+	 3616 3692
8254	0	0	Ki67+	 3620 4340
8255	0	0	Ki67+	 3624 4042
8256	0	0	Ki67+	 3626 4124
8257	0	0	Ki67+	 3627 4416
8258	0	0	Ki67+	 3628 4438
8259	0	0	Ki67+	 3632 3729
8260	0	0	Ki67+	 3634 4160
8261	0	0	Ki67+	 3637 4298
8262	0	0	Ki67+	 3641 3983
8263	0	0	Ki67+	 3642 3721
8264	0	0	Ki67+	 3643 4333
8265	0	0	Ki67+	 3647 3961
8266	0	0	Ki67+	 3652 4065
8267	0	0	Ki67+	 3653 4391
8268	0	0	Ki67+	 3657 3884
8269	0	0	Ki67+	 3657 4150
8270	0	0	Ki67+	 3659 3918
8271	0	0	Ki67+	 3660 3862
8272	0	0	Ki67+	 3661 4350
8273	0	0	Ki67+	 3665 4202
8274	0	0	Ki67+	 3666 4020
8275	0	0	Ki67+	 3667 4416
8276	0	0	Ki67+	 3675 3889
8277	0	0	Ki67+	 3680 3767
8278	0	0	Ki67+	 3686 3930
8279	0	0	Ki67+	 3690 4033
8280	0	0	Ki67+	 3690 4387
8281	0	0	Ki67+	 3692 3832
8282	0	0	Ki67+	 3696 3846
8283	0	0	Ki67+	 3697 4363
8284	0	0	Ki67+	 3704 3933
8285	0	0	Ki67+	 3706 3961
8286	0	0	Ki67+	 3706 4423
8287	0	0	Ki67+	 3721 4368
8288	0	0	Ki67+	 3722 3883
8289	0	0	Ki67+	 3722 4380
8290	0	0	Ki67+	 3723 3847
8291	0	0	Ki67+	 3729 3679
8292	0	0	Ki67+	 3729 4389
8293	0	0	Ki67+	 3731 3934
8294	0	0	Ki67+	 3738 3758
8295	0	0	Ki67+	 3742 4421
8296	0	0	Ki67+	 3744 4442
8297	0	0	Ki67+	 3745 4230
8298	0	0	Ki67+	 3748 4125
8299	0	0	Ki67+	 3749 3898
8300	0	0	Ki67+	 3754 4070
8301	0	0	Ki67+	 3758 3935
8302	0	0	Ki67+	 3758 3964
8303	0	0	Ki67+	 3761 3841
8304	0	0	Ki67+	 3764 3669
8305	0	0	Ki67+	 3771 3978
8306	0	0	Ki67+	 3772 4298
8307	0	0	Ki67+	 3777 4002
8308	0	0	Ki67+	 3777 4171
8309	0	0	Ki67+	 3778 4055
8310	0	0	Ki67+	 3779 3890
8311	0	0	Ki67+	 3782 3818
8312	0	0	Ki67+	 3787 4285
8313	0	0	Ki67+	 3792 4227
8314	0	0	Ki67+	 3799 3980
8315	0	0	Ki67+	 3800 3849
8316	0	0	Ki67+	 3805 4064
8317	0	0	Ki67+	 3811 4253
8318	0	0	Ki67+	 3812 3835
8319	0	0	Ki67+	 3817 4002
8320	0	0	Ki67+	 3821 3662
8321	0	0	Ki67+	 3821 4295
8322	0	0	Ki67+	 3822 3989
8323	0	0	Ki67+	 3835 3722
8324	0	0	Ki67+	 3838 3856
8325	0	0	Ki67+	 3839 4447
8326	0	0	Ki67+	 3843 3825
8327	0	0	Ki67+	 3847 4003
8328	0	0	Ki67+	 3854 4289
8329	0	0	Ki67+	 3859 4077
8330	0	0	Ki67+	 3859 4336
8331	0	0	Ki67+	 3860 3955
8332	0	0	Ki67+	 3885 4023
8333	0	0	Ki67+	 3886 4048
8334	0	0	Ki67+	 3891 3892
8335	0	0	Ki67+	 3891 4245
8336	0	0	Ki67+	 3892 3861
8337	0	0	Ki67+	 3900 3950
8338	0	0	Ki67+	 3905 3719
8339	0	0	Ki67+	 3906 3853
8340	0	0	Ki67+	 3909 4300
8341	0	0	Ki67+	 3911 3696
8342	0	0	Ki67+	 3914 4369
8343	0	0	Ki67+	 3915 3731
8344	0	0	Ki67+	 3923 4376
8345	0	0	Ki67+	 3925 3828
8346	0	0	Ki67+	 3927 4437
8347	0	0	Ki67+	 3930 3876
8348	0	0	Ki67+	 3930 4282
8349	0	0	Ki67+	 3933 3892
8350	0	0	Ki67+	 3935 4227
8351	0	0	Ki67+	 3936 4124
8352	0	0	Ki67+	 3937 3903
8353	0	0	Ki67+	 3937 4214
8354	0	0	Ki67+	 3938 4265
8355	0	0	Ki67+	 3944 4307
8356	0	0	Ki67+	 3948 4235
8357	0	0	Ki67+	 3950 3821
8358	0	0	Ki67+	 3954 3918
8359	0	0	Ki67+	 3956 4343
8360	0	0	Ki67+	 3963 3877
8361	0	0	Ki67+	 3972 3813
8362	0	0	Ki67+	 3975 4262
8363	0	0	Ki67+	 3976 4204
8364	0	0	Ki67+	 3982 4388
8365	0	0	Ki67+	 3986 3906
8366	0	0	Ki67+	 3989 3980
8367	0	0	Ki67+	 3989 4266
8368	0	0	Ki67+	 4001 4377
8369	0	0	Ki67+	 4003 3822
8370	0	0	Ki67+	 4015 4229
8371	0	0	Ki67+	 4016 4346
8372	0	0	Ki67+	 4017 4414
8373	0	0	Ki67+	 4018 4151
8374	0	0	Ki67+	 4021 3914
8375	0	0	Ki67+	 4024 4305
8376	0	0	Ki67+	 4030 4034
8377	0	0	Ki67+	 4034 4146
8378	0	0	Ki67+	 4038 4380
8379	0	0	Ki67+	 4047 3791
8380	0	0	Ki67+	 4058 4132
8381	0	0	Ki67+	 4059 3731
8382	0	0	Ki67+	 4060 4373
8383	0	0	Ki67+	 4061 4297
8384	0	0	Ki67+	 4061 4323
8385	0	0	Ki67+	 4066 4048
8386	0	0	Ki67+	 4074 4018
8387	0	0	Ki67+	 4075 4230
8388	0	0	Ki67+	 4083 3971
8389	0	0	Ki67+	 4083 4411
8390	0	0	Ki67+	 4085 3797
8391	0	0	Ki67+	 4091 4101
8392	0	0	Ki67+	 4098 4241
8393	0	0	Ki67+	 4099 3790
8394	0	0	Ki67+	 4111 3925
8395	0	0	Ki67+	 4112 4329
8396	0	0	Ki67+	 4113 3782
8397	0	0	Ki67+	 4113 4220
8398	0	0	Ki67+	 4115 3939
8399	0	0	Ki67+	 4120 4142
8400	0	0	Ki67+	 4121 4288
8401	0	0	Ki67+	 4129 3964
8402	0	0	Ki67+	 4131 3998
8403	0	0	Ki67+	 4133 4414
8404	0	0	Ki67+	 4134 4053
8405	0	0	Ki67+	 4139 3803
8406	0	0	Ki67+	 4155 4378
8407	0	0	Ki67+	 4158 4421
8408	0	0	Ki67+	 4160 3961
8409	0	0	Ki67+	 4160 4411
8410	0	0	Ki67+	 4161 4133
8411	0	0	Ki67+	 4161 4436
8412	0	0	Ki67+	 4170 4273
8413	0	0	Ki67+	 4171 3959
8414	0	0	Ki67+	 4173 4195
8415	0	0	Ki67+	 4174 3980
8416	0	0	Ki67+	 4179 4110
8417	0	0	Ki67+	 4182 4093
8418	0	0	Ki67+	 4185 4007
8419	0	0	Ki67+	 4185 4369
8420	0	0	Ki67+	 4186 4028
8421	0	0	Ki67+	 4198 4387
8422	0	0	Ki67+	 4199 4416
8423	0	0	Ki67+	 4205 4025
8424	0	0	Ki67+	 4205 4241
8425	0	0	Ki67+	 4213 4190
8426	0	0	Ki67+	 4214 4424
8427	0	0	Ki67+	 4220 3988
8428	0	0	Ki67+	 4225 4352
8429	0	0	Ki67+	 4226 4116
8430	0	0	Ki67+	 4229 4038
8431	0	0	Ki67+	 4229 4246
8432	0	0	Ki67+	 4231 4210
8433	0	0	Ki67+	 4233 4302
8434	0	0	Ki67+	 4242 4150
8435	0	0	Ki67+	 4242 4393
8436	0	0	Ki67+	 4243 4286
8437	0	0	Ki67+	 4244 4269
8438	0	0	Ki67+	 4248 4009
8439	0	0	Ki67+	 4249 4302
8440	0	0	Ki67+	 4251 4032
8441	0	0	Ki67+	 4256 4442
8442	0	0	Ki67+	 4259 4232
8443	0	0	Ki67+	 4261 3983
8444	0	0	Ki67+	 4265 4206
8445	0	0	Ki67+	 4267 4012
8446	0	0	Ki67+	 4271 4102
8447	0	0	Ki67+	 4272 4195
8448	0	0	Ki67+	 4281 4145
8449	0	0	Ki67+	 4285 4069
8450	0	0	Ki67+	 4287 4043
8451	0	0	Ki67+	 4287 4123
8452	0	0	Ki67+	 4288 3976
8453	0	0	Ki67+	 4295 4428
8454	0	0	Ki67+	 4299 4321
8455	0	0	Ki67+	 4308 4288
8456	0	0	Ki67+	 4310 4209
8457	0	0	Ki67+	 4314 4078
8458	0	0	Ki67+	 4315 4187
8459	0	0	Ki67+	 4324 3977
8460	0	0	Ki67+	 4324 4318
8461	0	0	Ki67+	 4325 4442
8462	0	0	Ki67+	 4328 4074
8463	0	0	Ki67+	 4328 4156
8464	0	0	Ki67+	 4329 4050
8465	0	0	Ki67+	 4332 4211
8466	0	0	Ki67+	 3538 4771
8467	0	0	Ki67+	 3554 4749
8468	0	0	Ki67+	 3562 4952
8469	0	0	Ki67+	 3564 4643
8470	0	0	Ki67+	 3564 5202
8471	0	0	Ki67+	 3565 4963
8472	0	0	Ki67+	 3571 4893
8473	0	0	Ki67+	 3572 4851
8474	0	0	Ki67+	 3575 4513
8475	0	0	Ki67+	 3578 4675
8476	0	0	Ki67+	 3582 4453
8477	0	0	Ki67+	 3582 4493
8478	0	0	Ki67+	 3586 4708
8479	0	0	Ki67+	 3587 4776
8480	0	0	Ki67+	 3591 4903
8481	0	0	Ki67+	 3596 4758
8482	0	0	Ki67+	 3597 4636
8483	0	0	Ki67+	 3597 4977
8484	0	0	Ki67+	 3601 4685
8485	0	0	Ki67+	 3603 4476
8486	0	0	Ki67+	 3606 4920
8487	0	0	Ki67+	 3609 4532
8488	0	0	Ki67+	 3612 4796
8489	0	0	Ki67+	 3612 5022
8490	0	0	Ki67+	 3613 4519
8491	0	0	Ki67+	 3615 4728
8492	0	0	Ki67+	 3617 4876
8493	0	0	Ki67+	 3617 4954
8494	0	0	Ki67+	 3618 4456
8495	0	0	Ki67+	 3620 4537
8496	0	0	Ki67+	 3623 4742
8497	0	0	Ki67+	 3623 4973
8498	0	0	Ki67+	 3629 4767
8499	0	0	Ki67+	 3634 4487
8500	0	0	Ki67+	 3642 4538
8501	0	0	Ki67+	 3643 4679
8502	0	0	Ki67+	 3646 4899
8503	0	0	Ki67+	 3648 4491
8504	0	0	Ki67+	 3649 4724
8505	0	0	Ki67+	 3649 5020
8506	0	0	Ki67+	 3652 4955
8507	0	0	Ki67+	 3654 4924
8508	0	0	Ki67+	 3656 4673
8509	0	0	Ki67+	 3657 4992
8510	0	0	Ki67+	 3658 4966
8511	0	0	Ki67+	 3659 4692
8512	0	0	Ki67+	 3661 4800
8513	0	0	Ki67+	 3662 4753
8514	0	0	Ki67+	 3662 4861
8515	0	0	Ki67+	 3665 4607
8516	0	0	Ki67+	 3666 4485
8517	0	0	Ki67+	 3668 4511
8518	0	0	Ki67+	 3669 4885
8519	0	0	Ki67+	 3674 4951
8520	0	0	Ki67+	 3674 4988
8521	0	0	Ki67+	 3680 4450
8522	0	0	Ki67+	 3686 4564
8523	0	0	Ki67+	 3686 4728
8524	0	0	Ki67+	 3688 4957
8525	0	0	Ki67+	 3694 4892
8526	0	0	Ki67+	 3696 4451
8527	0	0	Ki67+	 3696 4981
8528	0	0	Ki67+	 3697 4913
8529	0	0	Ki67+	 3699 4661
8530	0	0	Ki67+	 3703 4783
8531	0	0	Ki67+	 3708 4627
8532	0	0	Ki67+	 3709 4488
8533	0	0	Ki67+	 3709 4990
8534	0	0	Ki67+	 3713 4935
8535	0	0	Ki67+	 3713 5239
8536	0	0	Ki67+	 3719 4735
8537	0	0	Ki67+	 3719 4756
8538	0	0	Ki67+	 3722 4987
8539	0	0	Ki67+	 3724 4887
8540	0	0	Ki67+	 3731 4548
8541	0	0	Ki67+	 3731 4580
8542	0	0	Ki67+	 3732 4924
8543	0	0	Ki67+	 3733 4911
8544	0	0	Ki67+	 3737 4492
8545	0	0	Ki67+	 3738 4504
8546	0	0	Ki67+	 3739 4692
8547	0	0	Ki67+	 3740 4848
8548	0	0	Ki67+	 3742 4663
8549	0	0	Ki67+	 3742 5219
8550	0	0	Ki67+	 3745 4822
8551	0	0	Ki67+	 3749 4752
8552	0	0	Ki67+	 3751 4543
8553	0	0	Ki67+	 3752 4971
8554	0	0	Ki67+	 3753 4771
8555	0	0	Ki67+	 3755 4707
8556	0	0	Ki67+	 3759 4760
8557	0	0	Ki67+	 3764 4882
8558	0	0	Ki67+	 3768 4822
8559	0	0	Ki67+	 3771 4504
8560	0	0	Ki67+	 3782 4818
8561	0	0	Ki67+	 3787 4490
8562	0	0	Ki67+	 3791 4501
8563	0	0	Ki67+	 3792 4541
8564	0	0	Ki67+	 3793 4942
8565	0	0	Ki67+	 3795 4899
8566	0	0	Ki67+	 3800 4460
8567	0	0	Ki67+	 3806 4586
8568	0	0	Ki67+	 3807 4572
8569	0	0	Ki67+	 3814 4885
8570	0	0	Ki67+	 3820 4601
8571	0	0	Ki67+	 3826 4925
8572	0	0	Ki67+	 3828 4962
8573	0	0	Ki67+	 3839 4787
8574	0	0	Ki67+	 3845 4524
8575	0	0	Ki67+	 3849 4567
8576	0	0	Ki67+	 3853 5087
8577	0	0	Ki67+	 3854 4817
8578	0	0	Ki67+	 3858 4941
8579	0	0	Ki67+	 3863 4930
8580	0	0	Ki67+	 3893 4469
8581	0	0	Ki67+	 3894 4562
8582	0	0	Ki67+	 3904 4532
8583	0	0	Ki67+	 3911 4606
8584	0	0	Ki67+	 3924 4611
8585	0	0	Ki67+	 3925 4918
8586	0	0	Ki67+	 3933 4470
8587	0	0	Ki67+	 3952 4620
8588	0	0	Ki67+	 3962 4887
8589	0	0	Ki67+	 3971 4570
8590	0	0	Ki67+	 3972 4618
8591	0	0	Ki67+	 3982 4521
8592	0	0	Ki67+	 4005 4611
8593	0	0	Ki67+	 4007 4480
8594	0	0	Ki67+	 4008 4553
8595	0	0	Ki67+	 4009 4537
8596	0	0	Ki67+	 4018 4521
8597	0	0	Ki67+	 4029 4510
8598	0	0	Ki67+	 4031 4629
8599	0	0	Ki67+	 4045 4552
8600	0	0	Ki67+	 4064 4804
8601	0	0	Ki67+	 4066 4456
8602	0	0	Ki67+	 4078 4490
8603	0	0	Ki67+	 4079 4776
8604	0	0	Ki67+	 4082 4455
8605	0	0	Ki67+	 4085 4828
8606	0	0	Ki67+	 4095 4461
8607	0	0	Ki67+	 4110 4542
8608	0	0	Ki67+	 4132 4782
8609	0	0	Ki67+	 4134 4508
8610	0	0	Ki67+	 4142 4464
8611	0	0	Ki67+	 4166 5092
8612	0	0	Ki67+	 4173 4502
8613	0	0	Ki67+	 4192 4479
8614	0	0	Ki67+	 4202 4764
8615	0	0	Ki67+	 4202 5135
8616	0	0	Ki67+	 4205 4453
8617	0	0	Ki67+	 4212 4534
8618	0	0	Ki67+	 4223 4542
8619	0	0	Ki67+	 4226 4493
8620	0	0	Ki67+	 4245 4513
8621	0	0	Ki67+	 4250 5190
8622	0	0	Ki67+	 4266 4490
8623	0	0	Ki67+	 4280 4451
8624	0	0	Ki67+	 4281 4540
8625	0	0	Ki67+	 4289 4930
8626	0	0	Ki67+	 4300 5187
8627	0	0	Ki67+	 4301 4536
8628	0	0	Ki67+	 4302 4520
8629	0	0	Ki67+	 4309 4477
8630	0	0	Ki67+	 4313 4567
8631	0	0	Ki67+	 4324 4594
8632	0	0	Ki67+	 3538 5671
8633	0	0	Ki67+	 3551 5703
8634	0	0	Ki67+	 3551 5794
8635	0	0	Ki67+	 3552 5657
8636	0	0	Ki67+	 3553 5831
8637	0	0	Ki67+	 3554 5675
8638	0	0	Ki67+	 3555 5626
8639	0	0	Ki67+	 3569 5327
8640	0	0	Ki67+	 3571 6034
8641	0	0	Ki67+	 3576 5775
8642	0	0	Ki67+	 3579 5698
8643	0	0	Ki67+	 3581 5431
8644	0	0	Ki67+	 3583 6044
8645	0	0	Ki67+	 3590 5339
8646	0	0	Ki67+	 3591 5430
8647	0	0	Ki67+	 3593 5669
8648	0	0	Ki67+	 3594 5803
8649	0	0	Ki67+	 3597 5723
8650	0	0	Ki67+	 3603 5897
8651	0	0	Ki67+	 3612 5693
8652	0	0	Ki67+	 3622 5425
8653	0	0	Ki67+	 3625 5765
8654	0	0	Ki67+	 3637 6032
8655	0	0	Ki67+	 3639 5792
8656	0	0	Ki67+	 3643 6042
8657	0	0	Ki67+	 3647 5696
8658	0	0	Ki67+	 3663 5414
8659	0	0	Ki67+	 3679 5757
8660	0	0	Ki67+	 3684 5815
8661	0	0	Ki67+	 3688 5598
8662	0	0	Ki67+	 3692 5576
8663	0	0	Ki67+	 3698 5790
8664	0	0	Ki67+	 3698 5846
8665	0	0	Ki67+	 3708 5824
8666	0	0	Ki67+	 3709 5634
8667	0	0	Ki67+	 3732 5665
8668	0	0	Ki67+	 3740 5863
8669	0	0	Ki67+	 3743 5635
8670	0	0	Ki67+	 3753 5612
8671	0	0	Ki67+	 3759 5669
8672	0	0	Ki67+	 3776 5708
8673	0	0	Ki67+	 3776 5757
8674	0	0	Ki67+	 3791 5398
8675	0	0	Ki67+	 3792 5684
8676	0	0	Ki67+	 3796 5637
8677	0	0	Ki67+	 3804 5693
8678	0	0	Ki67+	 3814 5756
8679	0	0	Ki67+	 3817 5659
8680	0	0	Ki67+	 3820 5880
8681	0	0	Ki67+	 3829 5590
8682	0	0	Ki67+	 3829 5850
8683	0	0	Ki67+	 3833 5639
8684	0	0	Ki67+	 3844 5780
8685	0	0	Ki67+	 3850 5620
8686	0	0	Ki67+	 3851 5833
8687	0	0	Ki67+	 3878 5351
8688	0	0	Ki67+	 3884 5794
8689	0	0	Ki67+	 3896 5637
8690	0	0	Ki67+	 3904 5689
8691	0	0	Ki67+	 3907 5713
8692	0	0	Ki67+	 3914 5642
8693	0	0	Ki67+	 3919 5661
8694	0	0	Ki67+	 3921 5752
8695	0	0	Ki67+	 3929 5770
8696	0	0	Ki67+	 3931 5696
8697	0	0	Ki67+	 3936 5665
8698	0	0	Ki67+	 3939 5718
8699	0	0	Ki67+	 3940 5536
8700	0	0	Ki67+	 3947 5546
8701	0	0	Ki67+	 3947 5744
8702	0	0	Ki67+	 3948 5762
8703	0	0	Ki67+	 3954 5667
8704	0	0	Ki67+	 3975 5775
8705	0	0	Ki67+	 3977 5793
8706	0	0	Ki67+	 3989 5709
8707	0	0	Ki67+	 3995 5648
8708	0	0	Ki67+	 3998 5742
8709	0	0	Ki67+	 3998 6015
8710	0	0	Ki67+	 3999 5843
8711	0	0	Ki67+	 4006 5684
8712	0	0	Ki67+	 4017 5626
8713	0	0	Ki67+	 4018 5647
8714	0	0	Ki67+	 4020 5776
8715	0	0	Ki67+	 4025 5268
8716	0	0	Ki67+	 4025 5694
8717	0	0	Ki67+	 4027 5609
8718	0	0	Ki67+	 4028 5908
8719	0	0	Ki67+	 4061 5765
8720	0	0	Ki67+	 4061 5822
8721	0	0	Ki67+	 4081 5847
8722	0	0	Ki67+	 4085 5809
8723	0	0	Ki67+	 4107 5530
8724	0	0	Ki67+	 4116 5789
8725	0	0	Ki67+	 4148 5729
8726	0	0	Ki67+	 4156 5383
8727	0	0	Ki67+	 4171 5265
8728	0	0	Ki67+	 4172 5677
8729	0	0	Ki67+	 4173 5893
8730	0	0	Ki67+	 4175 5961
8731	0	0	Ki67+	 4179 5588
8732	0	0	Ki67+	 4183 5913
8733	0	0	Ki67+	 4193 5565
8734	0	0	Ki67+	 4195 5780
8735	0	0	Ki67+	 4199 5748
8736	0	0	Ki67+	 4200 5682
8737	0	0	Ki67+	 4216 5709
8738	0	0	Ki67+	 4219 5286
8739	0	0	Ki67+	 4219 5678
8740	0	0	Ki67+	 4225 5816
8741	0	0	Ki67+	 4236 5561
8742	0	0	Ki67+	 4240 5706
8743	0	0	Ki67+	 4245 5727
8744	0	0	Ki67+	 4247 5305
8745	0	0	Ki67+	 4247 5561
8746	0	0	Ki67+	 4261 5799
8747	0	0	Ki67+	 4272 5456
8748	0	0	Ki67+	 4272 5815
8749	0	0	Ki67+	 4275 5778
8750	0	0	Ki67+	 4278 5721
8751	0	0	Ki67+	 4279 5757
8752	0	0	Ki67+	 4280 5846
8753	0	0	Ki67+	 4283 5497
8754	0	0	Ki67+	 4288 5866
8755	0	0	Ki67+	 4296 5514
8756	0	0	Ki67+	 4296 5575
8757	0	0	Ki67+	 4296 5793
8758	0	0	Ki67+	 4297 5447
8759	0	0	Ki67+	 4297 5541
8760	0	0	Ki67+	 4305 5809
8761	0	0	Ki67+	 4309 5841
8762	0	0	Ki67+	 4312 5359
8763	0	0	Ki67+	 4313 5820
8764	0	0	Ki67+	 4314 5467
8765	0	0	Ki67+	 4315 5859
8766	0	0	Ki67+	 4316 5403
8767	0	0	Ki67+	 4317 5796
8768	0	0	Ki67+	 4321 5728
8769	0	0	Ki67+	 4324 5688
8770	0	0	Ki67+	 4327 5545
8771	0	0	Ki67+	 4330 5331
8772	0	0	Ki67+	 4331 6044
8773	0	0	Ki67+	 4334 5362
8774	0	0	Ki67+	 4335 5459
8775	0	0	Ki67+	 3539 6369
8776	0	0	Ki67+	 3544 6236
8777	0	0	Ki67+	 3546 6449
8778	0	0	Ki67+	 3550 6285
8779	0	0	Ki67+	 3551 6483
8780	0	0	Ki67+	 3553 6829
8781	0	0	Ki67+	 3555 6063
8782	0	0	Ki67+	 3555 6387
8783	0	0	Ki67+	 3555 6526
8784	0	0	Ki67+	 3565 6136
8785	0	0	Ki67+	 3565 6471
8786	0	0	Ki67+	 3566 6257
8787	0	0	Ki67+	 3567 6324
8788	0	0	Ki67+	 3567 6414
8789	0	0	Ki67+	 3570 6097
8790	0	0	Ki67+	 3571 6208
8791	0	0	Ki67+	 3576 6607
8792	0	0	Ki67+	 3577 6248
8793	0	0	Ki67+	 3577 6502
8794	0	0	Ki67+	 3577 6834
8795	0	0	Ki67+	 3579 6629
8796	0	0	Ki67+	 3580 6315
8797	0	0	Ki67+	 3581 6186
8798	0	0	Ki67+	 3581 6555
8799	0	0	Ki67+	 3596 6500
8800	0	0	Ki67+	 3597 6432
8801	0	0	Ki67+	 3597 6833
8802	0	0	Ki67+	 3600 6399
8803	0	0	Ki67+	 3605 6456
8804	0	0	Ki67+	 3611 6264
8805	0	0	Ki67+	 3614 6807
8806	0	0	Ki67+	 3615 6169
8807	0	0	Ki67+	 3622 6226
8808	0	0	Ki67+	 3625 6262
8809	0	0	Ki67+	 3629 6838
8810	0	0	Ki67+	 3631 6422
8811	0	0	Ki67+	 3633 6331
8812	0	0	Ki67+	 3634 6276
8813	0	0	Ki67+	 3636 6822
8814	0	0	Ki67+	 3637 6227
8815	0	0	Ki67+	 3639 6460
8816	0	0	Ki67+	 3639 6478
8817	0	0	Ki67+	 3641 6309
8818	0	0	Ki67+	 3644 6207
8819	0	0	Ki67+	 3644 6257
8820	0	0	Ki67+	 3644 6843
8821	0	0	Ki67+	 3646 6575
8822	0	0	Ki67+	 3648 6284
8823	0	0	Ki67+	 3648 6422
8824	0	0	Ki67+	 3648 6789
8825	0	0	Ki67+	 3652 6510
8826	0	0	Ki67+	 3655 6447
8827	0	0	Ki67+	 3658 6235
8828	0	0	Ki67+	 3658 6829
8829	0	0	Ki67+	 3667 6804
8830	0	0	Ki67+	 3673 6772
8831	0	0	Ki67+	 3676 6404
8832	0	0	Ki67+	 3679 6735
8833	0	0	Ki67+	 3680 6287
8834	0	0	Ki67+	 3681 6796
8835	0	0	Ki67+	 3682 6416
8836	0	0	Ki67+	 3685 6470
8837	0	0	Ki67+	 3685 6832
8838	0	0	Ki67+	 3692 6729
8839	0	0	Ki67+	 3694 6279
8840	0	0	Ki67+	 3697 6460
8841	0	0	Ki67+	 3697 6719
8842	0	0	Ki67+	 3704 6396
8843	0	0	Ki67+	 3704 6438
8844	0	0	Ki67+	 3708 6315
8845	0	0	Ki67+	 3708 6423
8846	0	0	Ki67+	 3709 6452
8847	0	0	Ki67+	 3709 6766
8848	0	0	Ki67+	 3717 6746
8849	0	0	Ki67+	 3718 6829
8850	0	0	Ki67+	 3731 6223
8851	0	0	Ki67+	 3733 6467
8852	0	0	Ki67+	 3735 6698
8853	0	0	Ki67+	 3735 6753
8854	0	0	Ki67+	 3735 6793
8855	0	0	Ki67+	 3736 6425
8856	0	0	Ki67+	 3739 6358
8857	0	0	Ki67+	 3740 6384
8858	0	0	Ki67+	 3744 6276
8859	0	0	Ki67+	 3748 6438
8860	0	0	Ki67+	 3751 6777
8861	0	0	Ki67+	 3753 6379
8862	0	0	Ki67+	 3754 6729
8863	0	0	Ki67+	 3755 6762
8864	0	0	Ki67+	 3758 6653
8865	0	0	Ki67+	 3759 6680
8866	0	0	Ki67+	 3761 6448
8867	0	0	Ki67+	 3765 6816
8868	0	0	Ki67+	 3766 6248
8869	0	0	Ki67+	 3768 6411
8870	0	0	Ki67+	 3769 6217
8871	0	0	Ki67+	 3769 6730
8872	0	0	Ki67+	 3775 6234
8873	0	0	Ki67+	 3777 6277
8874	0	0	Ki67+	 3777 6624
8875	0	0	Ki67+	 3780 6750
8876	0	0	Ki67+	 3781 6355
8877	0	0	Ki67+	 3784 6187
8878	0	0	Ki67+	 3784 6258
8879	0	0	Ki67+	 3784 6646
8880	0	0	Ki67+	 3785 6831
8881	0	0	Ki67+	 3794 6385
8882	0	0	Ki67+	 3797 6223
8883	0	0	Ki67+	 3798 6172
8884	0	0	Ki67+	 3805 6846
8885	0	0	Ki67+	 3806 6630
8886	0	0	Ki67+	 3806 6800
8887	0	0	Ki67+	 3807 6345
8888	0	0	Ki67+	 3810 6601
8889	0	0	Ki67+	 3811 6693
8890	0	0	Ki67+	 3814 6315
8891	0	0	Ki67+	 3816 6766
8892	0	0	Ki67+	 3818 6296
8893	0	0	Ki67+	 3826 6789
8894	0	0	Ki67+	 3833 6662
8895	0	0	Ki67+	 3835 6683
8896	0	0	Ki67+	 3836 6605
8897	0	0	Ki67+	 3837 6840
8898	0	0	Ki67+	 3842 6233
8899	0	0	Ki67+	 3842 6753
8900	0	0	Ki67+	 3848 6204
8901	0	0	Ki67+	 3849 6777
8902	0	0	Ki67+	 3854 6688
8903	0	0	Ki67+	 3856 6640
8904	0	0	Ki67+	 3866 6729
8905	0	0	Ki67+	 3869 6234
8906	0	0	Ki67+	 3874 6792
8907	0	0	Ki67+	 3880 6626
8908	0	0	Ki67+	 3887 6670
8909	0	0	Ki67+	 3915 6641
8910	0	0	Ki67+	 3917 6556
8911	0	0	Ki67+	 3926 6683
8912	0	0	Ki67+	 3930 6667
8913	0	0	Ki67+	 3932 6823
8914	0	0	Ki67+	 3933 6051
8915	0	0	Ki67+	 3939 6535
8916	0	0	Ki67+	 3940 6604
8917	0	0	Ki67+	 3943 6835
8918	0	0	Ki67+	 3952 6801
8919	0	0	Ki67+	 3954 6738
8920	0	0	Ki67+	 3960 6587
8921	0	0	Ki67+	 3961 6696
8922	0	0	Ki67+	 3983 6288
8923	0	0	Ki67+	 3984 6562
8924	0	0	Ki67+	 3990 6507
8925	0	0	Ki67+	 4000 6519
8926	0	0	Ki67+	 4002 6658
8927	0	0	Ki67+	 4003 6783
8928	0	0	Ki67+	 4012 6678
8929	0	0	Ki67+	 4013 6746
8930	0	0	Ki67+	 4020 6507
8931	0	0	Ki67+	 4022 6580
8932	0	0	Ki67+	 4023 6477
8933	0	0	Ki67+	 4023 6753
8934	0	0	Ki67+	 4027 6562
8935	0	0	Ki67+	 4038 6691
8936	0	0	Ki67+	 4040 6634
8937	0	0	Ki67+	 4041 6470
8938	0	0	Ki67+	 4049 6566
8939	0	0	Ki67+	 4054 6669
8940	0	0	Ki67+	 4056 6716
8941	0	0	Ki67+	 4057 6748
8942	0	0	Ki67+	 4060 6615
8943	0	0	Ki67+	 4066 6481
8944	0	0	Ki67+	 4080 6753
8945	0	0	Ki67+	 4082 6472
8946	0	0	Ki67+	 4087 6530
8947	0	0	Ki67+	 4099 6609
8948	0	0	Ki67+	 4102 6670
8949	0	0	Ki67+	 4109 6502
8950	0	0	Ki67+	 4123 6687
8951	0	0	Ki67+	 4135 6485
8952	0	0	Ki67+	 4141 6604
8953	0	0	Ki67+	 4148 6505
8954	0	0	Ki67+	 4149 6458
8955	0	0	Ki67+	 4152 6538
8956	0	0	Ki67+	 4156 6635
8957	0	0	Ki67+	 4157 6572
8958	0	0	Ki67+	 4161 6604
8959	0	0	Ki67+	 4165 6681
8960	0	0	Ki67+	 4166 6624
8961	0	0	Ki67+	 4169 6480
8962	0	0	Ki67+	 4171 6515
8963	0	0	Ki67+	 4171 6575
8964	0	0	Ki67+	 4183 6630
8965	0	0	Ki67+	 4193 6192
8966	0	0	Ki67+	 4193 6693
8967	0	0	Ki67+	 4198 6559
8968	0	0	Ki67+	 4198 6595
8969	0	0	Ki67+	 4211 6702
8970	0	0	Ki67+	 4215 6568
8971	0	0	Ki67+	 4224 6596
8972	0	0	Ki67+	 4235 6588
8973	0	0	Ki67+	 4242 6687
8974	0	0	Ki67+	 4335 6536
8975	0	0	Ki67+	 3537 7133
8976	0	0	Ki67+	 3544 6986
8977	0	0	Ki67+	 3554 6929
8978	0	0	Ki67+	 3560 7353
8979	0	0	Ki67+	 3562 6897
8980	0	0	Ki67+	 3563 7395
8981	0	0	Ki67+	 3564 6870
8982	0	0	Ki67+	 3566 6977
8983	0	0	Ki67+	 3566 7409
8984	0	0	Ki67+	 3569 6888
8985	0	0	Ki67+	 3582 6878
8986	0	0	Ki67+	 3589 6916
8987	0	0	Ki67+	 3591 6962
8988	0	0	Ki67+	 3603 6923
8989	0	0	Ki67+	 3607 6866
8990	0	0	Ki67+	 3626 6945
8991	0	0	Ki67+	 3628 6898
8992	0	0	Ki67+	 3634 6876
8993	0	0	Ki67+	 3635 6978
8994	0	0	Ki67+	 3645 6926
8995	0	0	Ki67+	 3649 6994
8996	0	0	Ki67+	 3655 6901
8997	0	0	Ki67+	 3656 7403
8998	0	0	Ki67+	 3667 6865
8999	0	0	Ki67+	 3678 6940
9000	0	0	Ki67+	 3678 7646
9001	0	0	Ki67+	 3680 7092
9002	0	0	Ki67+	 3683 7285
9003	0	0	Ki67+	 3685 6977
9004	0	0	Ki67+	 3687 7321
9005	0	0	Ki67+	 3694 6915
9006	0	0	Ki67+	 3694 7057
9007	0	0	Ki67+	 3698 7075
9008	0	0	Ki67+	 3701 7139
9009	0	0	Ki67+	 3708 7245
9010	0	0	Ki67+	 3709 7326
9011	0	0	Ki67+	 3710 6858
9012	0	0	Ki67+	 3712 7366
9013	0	0	Ki67+	 3713 7111
9014	0	0	Ki67+	 3713 7266
9015	0	0	Ki67+	 3713 7288
9016	0	0	Ki67+	 3717 7076
9017	0	0	Ki67+	 3717 7156
9018	0	0	Ki67+	 3718 6900
9019	0	0	Ki67+	 3726 7242
9020	0	0	Ki67+	 3730 7048
9021	0	0	Ki67+	 3735 7007
9022	0	0	Ki67+	 3735 7154
9023	0	0	Ki67+	 3735 7400
9024	0	0	Ki67+	 3743 7218
9025	0	0	Ki67+	 3744 7105
9026	0	0	Ki67+	 3744 7316
9027	0	0	Ki67+	 3744 7355
9028	0	0	Ki67+	 3752 7372
9029	0	0	Ki67+	 3754 6883
9030	0	0	Ki67+	 3756 7341
9031	0	0	Ki67+	 3758 7225
9032	0	0	Ki67+	 3758 7243
9033	0	0	Ki67+	 3769 7328
9034	0	0	Ki67+	 3774 7298
9035	0	0	Ki67+	 3777 7211
9036	0	0	Ki67+	 3788 7358
9037	0	0	Ki67+	 3793 7407
9038	0	0	Ki67+	 3802 7290
9039	0	0	Ki67+	 3805 7427
9040	0	0	Ki67+	 3810 7268
9041	0	0	Ki67+	 3816 7420
9042	0	0	Ki67+	 3819 7024
9043	0	0	Ki67+	 3822 7369
9044	0	0	Ki67+	 3838 7424
9045	0	0	Ki67+	 3857 7346
9046	0	0	Ki67+	 3860 7405
9047	0	0	Ki67+	 3860 7469
9048	0	0	Ki67+	 3861 7443
9049	0	0	Ki67+	 3868 7030
9050	0	0	Ki67+	 3873 7464
9051	0	0	Ki67+	 3883 7297
9052	0	0	Ki67+	 3884 7198
9053	0	0	Ki67+	 3886 7394
9054	0	0	Ki67+	 3896 7332
9055	0	0	Ki67+	 3899 7000
9056	0	0	Ki67+	 3915 7246
9057	0	0	Ki67+	 3921 6883
9058	0	0	Ki67+	 3921 7031
9059	0	0	Ki67+	 3924 6999
9060	0	0	Ki67+	 3933 6970
9061	0	0	Ki67+	 3933 7035
9062	0	0	Ki67+	 3934 6915
9063	0	0	Ki67+	 3937 7108
9064	0	0	Ki67+	 3946 7089
9065	0	0	Ki67+	 3947 6997
9066	0	0	Ki67+	 3949 6932
9067	0	0	Ki67+	 3954 7254
9068	0	0	Ki67+	 3956 7121
9069	0	0	Ki67+	 3958 6890
9070	0	0	Ki67+	 3958 7290
9071	0	0	Ki67+	 3959 7309
9072	0	0	Ki67+	 3967 7082
9073	0	0	Ki67+	 3976 7137
9074	0	0	Ki67+	 3981 7003
9075	0	0	Ki67+	 3988 7481
9076	0	0	Ki67+	 3992 7340
9077	0	0	Ki67+	 3993 7300
9078	0	0	Ki67+	 3995 7310
9079	0	0	Ki67+	 3997 7033
9080	0	0	Ki67+	 4000 6966
9081	0	0	Ki67+	 4005 7137
9082	0	0	Ki67+	 4008 7109
9083	0	0	Ki67+	 4009 6855
9084	0	0	Ki67+	 4009 7082
9085	0	0	Ki67+	 4016 6981
9086	0	0	Ki67+	 4030 7049
9087	0	0	Ki67+	 4032 7115
9088	0	0	Ki67+	 4041 6876
9089	0	0	Ki67+	 4042 7020
9090	0	0	Ki67+	 4046 7094
9091	0	0	Ki67+	 4049 7130
9092	0	0	Ki67+	 4061 7113
9093	0	0	Ki67+	 4062 6972
9094	0	0	Ki67+	 4068 7045
9095	0	0	Ki67+	 4076 6941
9096	0	0	Ki67+	 4076 7497
9097	0	0	Ki67+	 4078 7064
9098	0	0	Ki67+	 4079 7485
9099	0	0	Ki67+	 4089 6986
9100	0	0	Ki67+	 4090 7466
9101	0	0	Ki67+	 4092 7481
9102	0	0	Ki67+	 4093 6914
9103	0	0	Ki67+	 4094 7424
9104	0	0	Ki67+	 4094 7519
9105	0	0	Ki67+	 4096 6939
9106	0	0	Ki67+	 4096 7351
9107	0	0	Ki67+	 4105 6965
9108	0	0	Ki67+	 4107 6910
9109	0	0	Ki67+	 4110 7361
9110	0	0	Ki67+	 4111 7176
9111	0	0	Ki67+	 4112 6870
9112	0	0	Ki67+	 4113 7400
9113	0	0	Ki67+	 4117 7012
9114	0	0	Ki67+	 4119 7451
9115	0	0	Ki67+	 4123 6905
9116	0	0	Ki67+	 4124 7468
9117	0	0	Ki67+	 4125 7343
9118	0	0	Ki67+	 4126 7087
9119	0	0	Ki67+	 4127 7493
9120	0	0	Ki67+	 4130 7512
9121	0	0	Ki67+	 4140 7000
9122	0	0	Ki67+	 4141 7443
9123	0	0	Ki67+	 4141 7463
9124	0	0	Ki67+	 4142 7048
9125	0	0	Ki67+	 4146 7023
9126	0	0	Ki67+	 4150 7129
9127	0	0	Ki67+	 4164 7435
9128	0	0	Ki67+	 4165 7079
9129	0	0	Ki67+	 4166 6948
9130	0	0	Ki67+	 4168 6935
9131	0	0	Ki67+	 4169 6894
9132	0	0	Ki67+	 4169 7016
9133	0	0	Ki67+	 4169 7198
9134	0	0	Ki67+	 4170 7518
9135	0	0	Ki67+	 4171 7365
9136	0	0	Ki67+	 4171 7468
9137	0	0	Ki67+	 4175 7056
9138	0	0	Ki67+	 4185 7446
9139	0	0	Ki67+	 4187 6993
9140	0	0	Ki67+	 4191 7219
9141	0	0	Ki67+	 4195 7477
9142	0	0	Ki67+	 4198 7078
9143	0	0	Ki67+	 4205 6975
9144	0	0	Ki67+	 4205 7461
9145	0	0	Ki67+	 4207 7442
9146	0	0	Ki67+	 4207 7517
9147	0	0	Ki67+	 4210 7087
9148	0	0	Ki67+	 4210 7432
9149	0	0	Ki67+	 4218 6952
9150	0	0	Ki67+	 4219 7333
9151	0	0	Ki67+	 4221 7148
9152	0	0	Ki67+	 4241 7259
9153	0	0	Ki67+	 4254 7138
9154	0	0	Ki67+	 4257 7400
9155	0	0	Ki67+	 4259 7411
9156	0	0	Ki67+	 4269 7014
9157	0	0	Ki67+	 4269 7150
9158	0	0	Ki67+	 4270 7116
9159	0	0	Ki67+	 4271 7405
9160	0	0	Ki67+	 4273 7433
9161	0	0	Ki67+	 4276 7526
9162	0	0	Ki67+	 4285 7507
9163	0	0	Ki67+	 4289 7610
9164	0	0	Ki67+	 4295 7480
9165	0	0	Ki67+	 4299 7544
9166	0	0	Ki67+	 4300 7502
9167	0	0	Ki67+	 4304 7418
9168	0	0	Ki67+	 4306 7599
9169	0	0	Ki67+	 4307 7016
9170	0	0	Ki67+	 4319 7395
9171	0	0	Ki67+	 4323 7109
9172	0	0	Ki67+	 4327 7563
9173	0	0	Ki67+	 4332 7518
9174	0	0	Ki67+	 3554 7783
9175	0	0	Ki67+	 3645 8041
9176	0	0	Ki67+	 3650 8024
9177	0	0	Ki67+	 3683 7863
9178	0	0	Ki67+	 3692 8177
9179	0	0	Ki67+	 3699 7823
9180	0	0	Ki67+	 3782 8222
9181	0	0	Ki67+	 3866 7729
9182	0	0	Ki67+	 3884 8344
9183	0	0	Ki67+	 3949 7811
9184	0	0	Ki67+	 4008 8091
9185	0	0	Ki67+	 4123 7843
9186	0	0	Ki67+	 4215 8418
9187	0	0	Ki67+	 4236 8425
9188	0	0	Ki67+	 4244 8402
9189	0	0	Ki67+	 4267 8415
9190	0	0	Ki67+	 4278 8397
9191	0	0	Ki67+	 4287 8441
9192	0	0	Ki67+	 4316 8024
9193	0	0	Ki67+	 3542 9082
9194	0	0	Ki67+	 3568 8919
9195	0	0	Ki67+	 3570 8810
9196	0	0	Ki67+	 3571 9146
9197	0	0	Ki67+	 3577 9181
9198	0	0	Ki67+	 3578 8980
9199	0	0	Ki67+	 3582 8949
9200	0	0	Ki67+	 3583 9081
9201	0	0	Ki67+	 3586 8640
9202	0	0	Ki67+	 3591 9124
9203	0	0	Ki67+	 3599 9077
9204	0	0	Ki67+	 3609 9049
9205	0	0	Ki67+	 3625 8792
9206	0	0	Ki67+	 3643 8871
9207	0	0	Ki67+	 3658 8779
9208	0	0	Ki67+	 3670 8623
9209	0	0	Ki67+	 3671 9175
9210	0	0	Ki67+	 3685 8767
9211	0	0	Ki67+	 3689 8659
9212	0	0	Ki67+	 3693 9049
9213	0	0	Ki67+	 3701 8605
9214	0	0	Ki67+	 3714 8629
9215	0	0	Ki67+	 3716 8920
9216	0	0	Ki67+	 3718 8596
9217	0	0	Ki67+	 3724 8605
9218	0	0	Ki67+	 3724 9246
9219	0	0	Ki67+	 3727 8967
9220	0	0	Ki67+	 3742 8941
9221	0	0	Ki67+	 3756 8853
9222	0	0	Ki67+	 3760 9027
9223	0	0	Ki67+	 3763 8938
9224	0	0	Ki67+	 3770 8963
9225	0	0	Ki67+	 3774 8837
9226	0	0	Ki67+	 3774 9089
9227	0	0	Ki67+	 3799 8778
9228	0	0	Ki67+	 3800 9233
9229	0	0	Ki67+	 3805 8962
9230	0	0	Ki67+	 3814 9180
9231	0	0	Ki67+	 3817 9045
9232	0	0	Ki67+	 3822 9231
9233	0	0	Ki67+	 3844 8844
9234	0	0	Ki67+	 3845 8692
9235	0	0	Ki67+	 3845 8995
9236	0	0	Ki67+	 3846 8630
9237	0	0	Ki67+	 3846 9059
9238	0	0	Ki67+	 3852 9030
9239	0	0	Ki67+	 3854 8831
9240	0	0	Ki67+	 3857 8875
9241	0	0	Ki67+	 3860 8970
9242	0	0	Ki67+	 3865 8624
9243	0	0	Ki67+	 3868 8578
9244	0	0	Ki67+	 3877 9057
9245	0	0	Ki67+	 3887 8624
9246	0	0	Ki67+	 3887 9008
9247	0	0	Ki67+	 3896 8892
9248	0	0	Ki67+	 3912 8663
9249	0	0	Ki67+	 3924 8892
9250	0	0	Ki67+	 3926 9077
9251	0	0	Ki67+	 3929 8649
9252	0	0	Ki67+	 3939 8611
9253	0	0	Ki67+	 3944 9068
9254	0	0	Ki67+	 3952 8675
9255	0	0	Ki67+	 3953 9017
9256	0	0	Ki67+	 3954 8907
9257	0	0	Ki67+	 3955 9089
9258	0	0	Ki67+	 3956 8638
9259	0	0	Ki67+	 3956 9079
9260	0	0	Ki67+	 3960 8868
9261	0	0	Ki67+	 3964 8856
9262	0	0	Ki67+	 3968 9214
9263	0	0	Ki67+	 3970 8756
9264	0	0	Ki67+	 3974 9062
9265	0	0	Ki67+	 3977 9193
9266	0	0	Ki67+	 3981 9088
9267	0	0	Ki67+	 3995 9085
9268	0	0	Ki67+	 4010 8479
9269	0	0	Ki67+	 4010 9057
9270	0	0	Ki67+	 4013 9021
9271	0	0	Ki67+	 4016 8638
9272	0	0	Ki67+	 4021 9071
9273	0	0	Ki67+	 4053 9141
9274	0	0	Ki67+	 4055 8584
9275	0	0	Ki67+	 4055 9051
9276	0	0	Ki67+	 4058 8941
9277	0	0	Ki67+	 4069 8604
9278	0	0	Ki67+	 4070 8924
9279	0	0	Ki67+	 4075 8913
9280	0	0	Ki67+	 4078 8629
9281	0	0	Ki67+	 4084 9066
9282	0	0	Ki67+	 4089 9086
9283	0	0	Ki67+	 4099 9048
9284	0	0	Ki67+	 4114 8767
9285	0	0	Ki67+	 4118 9081
9286	0	0	Ki67+	 4125 8531
9287	0	0	Ki67+	 4126 8955
9288	0	0	Ki67+	 4129 8719
9289	0	0	Ki67+	 4133 8484
9290	0	0	Ki67+	 4135 8591
9291	0	0	Ki67+	 4137 8452
9292	0	0	Ki67+	 4140 8510
9293	0	0	Ki67+	 4153 8931
9294	0	0	Ki67+	 4156 8531
9295	0	0	Ki67+	 4159 8912
9296	0	0	Ki67+	 4170 8708
9297	0	0	Ki67+	 4172 8970
9298	0	0	Ki67+	 4178 8629
9299	0	0	Ki67+	 4179 8746
9300	0	0	Ki67+	 4179 9033
9301	0	0	Ki67+	 4181 8767
9302	0	0	Ki67+	 4182 8528
9303	0	0	Ki67+	 4185 8686
9304	0	0	Ki67+	 4186 8701
9305	0	0	Ki67+	 4188 8928
9306	0	0	Ki67+	 4193 8462
9307	0	0	Ki67+	 4199 8762
9308	0	0	Ki67+	 4201 8710
9309	0	0	Ki67+	 4202 8627
9310	0	0	Ki67+	 4203 9056
9311	0	0	Ki67+	 4206 8609
9312	0	0	Ki67+	 4207 8933
9313	0	0	Ki67+	 4208 8493
9314	0	0	Ki67+	 4212 8734
9315	0	0	Ki67+	 4220 8922
9316	0	0	Ki67+	 4223 8944
9317	0	0	Ki67+	 4224 8649
9318	0	0	Ki67+	 4226 8480
9319	0	0	Ki67+	 4233 8765
9320	0	0	Ki67+	 4244 8617
9321	0	0	Ki67+	 4249 8936
9322	0	0	Ki67+	 4251 9148
9323	0	0	Ki67+	 4257 9233
9324	0	0	Ki67+	 4261 8964
9325	0	0	Ki67+	 4264 9149
9326	0	0	Ki67+	 4272 8638
9327	0	0	Ki67+	 4272 9130
9328	0	0	Ki67+	 4277 8612
9329	0	0	Ki67+	 4286 8924
9330	0	0	Ki67+	 4287 9160
9331	0	0	Ki67+	 4289 8623
9332	0	0	Ki67+	 4291 8724
9333	0	0	Ki67+	 4295 9119
9334	0	0	Ki67+	 4297 9169
9335	0	0	Ki67+	 4298 9003
9336	0	0	Ki67+	 4298 9214
9337	0	0	Ki67+	 4299 8763
9338	0	0	Ki67+	 4302 9229
9339	0	0	Ki67+	 4303 9089
9340	0	0	Ki67+	 4306 9121
9341	0	0	Ki67+	 4309 8979
9342	0	0	Ki67+	 4317 9076
9343	0	0	Ki67+	 4319 8657
9344	0	0	Ki67+	 4327 9089
9345	0	0	Ki67+	 4328 8801
9346	0	0	Ki67+	 4330 8672
9347	0	0	Ki67+	 4333 8510
9348	0	0	Ki67+	 4333 9212
9349	0	0	Ki67+	 4334 9056
9350	0	0	Ki67+	 3537 9984
9351	0	0	Ki67+	 3553 9409
9352	0	0	Ki67+	 3560 9342
9353	0	0	Ki67+	 3565 9976
9354	0	0	Ki67+	 3571 9944
9355	0	0	Ki67+	 3579 10029
9356	0	0	Ki67+	 3590 10024
9357	0	0	Ki67+	 3607 10047
9358	0	0	Ki67+	 3611 9940
9359	0	0	Ki67+	 3618 9883
9360	0	0	Ki67+	 3622 10013
9361	0	0	Ki67+	 3629 9687
9362	0	0	Ki67+	 3630 9657
9363	0	0	Ki67+	 3632 10032
9364	0	0	Ki67+	 3634 9981
9365	0	0	Ki67+	 3649 9735
9366	0	0	Ki67+	 3653 9608
9367	0	0	Ki67+	 3657 9633
9368	0	0	Ki67+	 3660 9408
9369	0	0	Ki67+	 3660 9655
9370	0	0	Ki67+	 3660 9695
9371	0	0	Ki67+	 3663 9727
9372	0	0	Ki67+	 3668 10035
9373	0	0	Ki67+	 3671 9453
9374	0	0	Ki67+	 3679 9787
9375	0	0	Ki67+	 3680 9667
9376	0	0	Ki67+	 3682 9807
9377	0	0	Ki67+	 3684 9909
9378	0	0	Ki67+	 3691 9645
9379	0	0	Ki67+	 3692 9878
9380	0	0	Ki67+	 3701 9657
9381	0	0	Ki67+	 3704 9338
9382	0	0	Ki67+	 3714 9358
9383	0	0	Ki67+	 3719 9731
9384	0	0	Ki67+	 3729 9746
9385	0	0	Ki67+	 3734 9709
9386	0	0	Ki67+	 3735 9952
9387	0	0	Ki67+	 3737 9420
9388	0	0	Ki67+	 3761 9643
9389	0	0	Ki67+	 3765 9985
9390	0	0	Ki67+	 3766 9701
9391	0	0	Ki67+	 3798 9592
9392	0	0	Ki67+	 3804 9991
9393	0	0	Ki67+	 3814 9261
9394	0	0	Ki67+	 3823 9344
9395	0	0	Ki67+	 3858 9352
9396	0	0	Ki67+	 3865 9722
9397	0	0	Ki67+	 3867 9661
9398	0	0	Ki67+	 3870 9868
9399	0	0	Ki67+	 3881 9917
9400	0	0	Ki67+	 3883 9695
9401	0	0	Ki67+	 3890 9560
9402	0	0	Ki67+	 3894 9340
9403	0	0	Ki67+	 3894 9918
9404	0	0	Ki67+	 3897 9637
9405	0	0	Ki67+	 3897 9725
9406	0	0	Ki67+	 3902 9676
9407	0	0	Ki67+	 3905 9583
9408	0	0	Ki67+	 3907 9604
9409	0	0	Ki67+	 3911 9923
9410	0	0	Ki67+	 3915 9668
9411	0	0	Ki67+	 3918 9712
9412	0	0	Ki67+	 3929 9686
9413	0	0	Ki67+	 3944 9514
9414	0	0	Ki67+	 3949 9947
9415	0	0	Ki67+	 3951 9611
9416	0	0	Ki67+	 3957 9386
9417	0	0	Ki67+	 3957 9623
9418	0	0	Ki67+	 3959 9837
9419	0	0	Ki67+	 3968 9610
9420	0	0	Ki67+	 3968 9631
9421	0	0	Ki67+	 3972 9937
9422	0	0	Ki67+	 3973 9412
9423	0	0	Ki67+	 3977 9823
9424	0	0	Ki67+	 3983 10005
9425	0	0	Ki67+	 3984 9670
9426	0	0	Ki67+	 3987 9451
9427	0	0	Ki67+	 3987 9935
9428	0	0	Ki67+	 3991 9994
9429	0	0	Ki67+	 3995 9588
9430	0	0	Ki67+	 3998 9942
9431	0	0	Ki67+	 4004 9606
9432	0	0	Ki67+	 4027 9299
9433	0	0	Ki67+	 4035 9315
9434	0	0	Ki67+	 4058 9503
9435	0	0	Ki67+	 4069 9875
9436	0	0	Ki67+	 4070 9803
9437	0	0	Ki67+	 4120 9923
9438	0	0	Ki67+	 4121 9697
9439	0	0	Ki67+	 4129 9785
9440	0	0	Ki67+	 4154 9721
9441	0	0	Ki67+	 4160 9738
9442	0	0	Ki67+	 4163 9873
9443	0	0	Ki67+	 4164 9780
9444	0	0	Ki67+	 4193 9684
9445	0	0	Ki67+	 4197 9751
9446	0	0	Ki67+	 4202 9647
9447	0	0	Ki67+	 4202 9667
9448	0	0	Ki67+	 4203 9905
9449	0	0	Ki67+	 4212 9937
9450	0	0	Ki67+	 4223 9732
9451	0	0	Ki67+	 4225 9877
9452	0	0	Ki67+	 4237 9711
9453	0	0	Ki67+	 4240 9663
9454	0	0	Ki67+	 4241 9693
9455	0	0	Ki67+	 4244 9875
9456	0	0	Ki67+	 4259 10019
9457	0	0	Ki67+	 4274 9879
9458	0	0	Ki67+	 4280 9968
9459	0	0	Ki67+	 4281 9837
9460	0	0	Ki67+	 4284 9667
9461	0	0	Ki67+	 4288 9297
9462	0	0	Ki67+	 4294 9259
9463	0	0	Ki67+	 4295 9895
9464	0	0	Ki67+	 4296 9620
9465	0	0	Ki67+	 4298 9554
9466	0	0	Ki67+	 4304 9597
9467	0	0	Ki67+	 4307 9988
9468	0	0	Ki67+	 4310 9253
9469	0	0	Ki67+	 4311 9555
9470	0	0	Ki67+	 4312 9529
9471	0	0	Ki67+	 4313 9340
9472	0	0	Ki67+	 4318 9925
9473	0	0	Ki67+	 4322 9313
9474	0	0	Ki67+	 4323 9289
9475	0	0	Ki67+	 4326 9943
9476	0	0	Ki67+	 4330 9999
9477	0	0	Ki67+	 4332 9906
9478	0	0	Ki67+	 3539 10314
9479	0	0	Ki67+	 3541 10141
9480	0	0	Ki67+	 3541 10723
9481	0	0	Ki67+	 3543 10333
9482	0	0	Ki67+	 3560 10150
9483	0	0	Ki67+	 3560 10329
9484	0	0	Ki67+	 3567 10072
9485	0	0	Ki67+	 3568 10409
9486	0	0	Ki67+	 3569 10300
9487	0	0	Ki67+	 3576 10281
9488	0	0	Ki67+	 3579 10255
9489	0	0	Ki67+	 3582 10432
9490	0	0	Ki67+	 3586 10068
9491	0	0	Ki67+	 3586 10289
9492	0	0	Ki67+	 3589 10234
9493	0	0	Ki67+	 3590 10325
9494	0	0	Ki67+	 3591 10258
9495	0	0	Ki67+	 3592 10191
9496	0	0	Ki67+	 3594 10400
9497	0	0	Ki67+	 3600 10124
9498	0	0	Ki67+	 3603 10455
9499	0	0	Ki67+	 3609 10267
9500	0	0	Ki67+	 3610 10374
9501	0	0	Ki67+	 3612 10319
9502	0	0	Ki67+	 3613 10120
9503	0	0	Ki67+	 3620 10094
9504	0	0	Ki67+	 3622 10197
9505	0	0	Ki67+	 3623 10634
9506	0	0	Ki67+	 3624 10128
9507	0	0	Ki67+	 3634 10398
9508	0	0	Ki67+	 3637 10425
9509	0	0	Ki67+	 3645 10615
9510	0	0	Ki67+	 3649 10136
9511	0	0	Ki67+	 3649 10212
9512	0	0	Ki67+	 3651 10105
9513	0	0	Ki67+	 3654 10078
9514	0	0	Ki67+	 3656 10269
9515	0	0	Ki67+	 3658 10696
9516	0	0	Ki67+	 3659 10649
9517	0	0	Ki67+	 3660 10088
9518	0	0	Ki67+	 3663 10112
9519	0	0	Ki67+	 3665 10688
9520	0	0	Ki67+	 3668 10770
9521	0	0	Ki67+	 3670 10135
9522	0	0	Ki67+	 3672 10246
9523	0	0	Ki67+	 3676 10680
9524	0	0	Ki67+	 3680 10095
9525	0	0	Ki67+	 3683 10155
9526	0	0	Ki67+	 3685 10113
9527	0	0	Ki67+	 3692 10722
9528	0	0	Ki67+	 3694 10353
9529	0	0	Ki67+	 3695 10752
9530	0	0	Ki67+	 3698 10424
9531	0	0	Ki67+	 3699 10174
9532	0	0	Ki67+	 3700 10122
9533	0	0	Ki67+	 3702 10290
9534	0	0	Ki67+	 3703 10145
9535	0	0	Ki67+	 3706 10242
9536	0	0	Ki67+	 3716 10563
9537	0	0	Ki67+	 3717 10318
9538	0	0	Ki67+	 3718 10146
9539	0	0	Ki67+	 3727 10202
9540	0	0	Ki67+	 3733 10391
9541	0	0	Ki67+	 3737 10248
9542	0	0	Ki67+	 3738 10205
9543	0	0	Ki67+	 3740 10173
9544	0	0	Ki67+	 3742 10129
9545	0	0	Ki67+	 3743 10707
9546	0	0	Ki67+	 3746 10454
9547	0	0	Ki67+	 3747 10547
9548	0	0	Ki67+	 3750 10585
9549	0	0	Ki67+	 3755 10526
9550	0	0	Ki67+	 3757 10247
9551	0	0	Ki67+	 3763 10140
9552	0	0	Ki67+	 3763 10591
9553	0	0	Ki67+	 3777 10302
9554	0	0	Ki67+	 3781 10541
9555	0	0	Ki67+	 3782 10574
9556	0	0	Ki67+	 3788 10336
9557	0	0	Ki67+	 3794 10635
9558	0	0	Ki67+	 3796 10516
9559	0	0	Ki67+	 3799 10311
9560	0	0	Ki67+	 3808 10166
9561	0	0	Ki67+	 3812 10538
9562	0	0	Ki67+	 3813 10192
9563	0	0	Ki67+	 3816 10592
9564	0	0	Ki67+	 3820 10498
9565	0	0	Ki67+	 3824 10216
9566	0	0	Ki67+	 3827 10333
9567	0	0	Ki67+	 3828 10196
9568	0	0	Ki67+	 3837 10684
9569	0	0	Ki67+	 3839 10061
9570	0	0	Ki67+	 3839 10253
9571	0	0	Ki67+	 3844 10828
9572	0	0	Ki67+	 3846 10186
9573	0	0	Ki67+	 3853 10169
9574	0	0	Ki67+	 3853 10500
9575	0	0	Ki67+	 3855 10750
9576	0	0	Ki67+	 3856 10217
9577	0	0	Ki67+	 3857 10706
9578	0	0	Ki67+	 3858 10519
9579	0	0	Ki67+	 3864 10820
9580	0	0	Ki67+	 3872 10747
9581	0	0	Ki67+	 3873 10718
9582	0	0	Ki67+	 3874 10504
9583	0	0	Ki67+	 3877 10696
9584	0	0	Ki67+	 3880 10055
9585	0	0	Ki67+	 3880 10479
9586	0	0	Ki67+	 3883 10088
9587	0	0	Ki67+	 3888 10150
9588	0	0	Ki67+	 3890 10825
9589	0	0	Ki67+	 3891 10262
9590	0	0	Ki67+	 3895 10704
9591	0	0	Ki67+	 3897 10643
9592	0	0	Ki67+	 3897 10754
9593	0	0	Ki67+	 3899 10212
9594	0	0	Ki67+	 3905 10088
9595	0	0	Ki67+	 3909 10834
9596	0	0	Ki67+	 3910 10497
9597	0	0	Ki67+	 3910 10678
9598	0	0	Ki67+	 3911 10806
9599	0	0	Ki67+	 3913 10189
9600	0	0	Ki67+	 3917 10161
9601	0	0	Ki67+	 3919 10252
9602	0	0	Ki67+	 3920 10785
9603	0	0	Ki67+	 3922 10676
9604	0	0	Ki67+	 3923 10111
9605	0	0	Ki67+	 3923 10724
9606	0	0	Ki67+	 3924 10543
9607	0	0	Ki67+	 3926 10487
9608	0	0	Ki67+	 3927 10236
9609	0	0	Ki67+	 3928 10807
9610	0	0	Ki67+	 3930 10608
9611	0	0	Ki67+	 3938 10650
9612	0	0	Ki67+	 3943 10701
9613	0	0	Ki67+	 3946 10118
9614	0	0	Ki67+	 3947 10777
9615	0	0	Ki67+	 3948 10329
9616	0	0	Ki67+	 3948 10542
9617	0	0	Ki67+	 3948 10583
9618	0	0	Ki67+	 3948 10835
9619	0	0	Ki67+	 3949 10206
9620	0	0	Ki67+	 3955 10641
9621	0	0	Ki67+	 3957 10496
9622	0	0	Ki67+	 3961 10678
9623	0	0	Ki67+	 3966 10239
9624	0	0	Ki67+	 3967 10845
9625	0	0	Ki67+	 3969 10196
9626	0	0	Ki67+	 3976 10263
9627	0	0	Ki67+	 3976 10676
9628	0	0	Ki67+	 3976 10716
9629	0	0	Ki67+	 3978 10612
9630	0	0	Ki67+	 3979 10517
9631	0	0	Ki67+	 3980 10285
9632	0	0	Ki67+	 3980 10558
9633	0	0	Ki67+	 3982 10575
9634	0	0	Ki67+	 3984 10836
9635	0	0	Ki67+	 3987 10638
9636	0	0	Ki67+	 3990 10567
9637	0	0	Ki67+	 3991 10699
9638	0	0	Ki67+	 3994 10546
9639	0	0	Ki67+	 3997 10804
9640	0	0	Ki67+	 4003 10772
9641	0	0	Ki67+	 4005 10227
9642	0	0	Ki67+	 4011 10618
9643	0	0	Ki67+	 4011 10721
9644	0	0	Ki67+	 4017 10818
9645	0	0	Ki67+	 4019 10298
9646	0	0	Ki67+	 4032 10608
9647	0	0	Ki67+	 4047 10607
9648	0	0	Ki67+	 4062 10435
9649	0	0	Ki67+	 4085 10409
9650	0	0	Ki67+	 4106 10394
9651	0	0	Ki67+	 4111 10646
9652	0	0	Ki67+	 4120 10653
9653	0	0	Ki67+	 4123 10310
9654	0	0	Ki67+	 4125 10622
9655	0	0	Ki67+	 4137 10651
9656	0	0	Ki67+	 4142 10624
9657	0	0	Ki67+	 4144 10317
9658	0	0	Ki67+	 4144 10350
9659	0	0	Ki67+	 4149 10382
9660	0	0	Ki67+	 4150 10194
9661	0	0	Ki67+	 4153 10604
9662	0	0	Ki67+	 4153 10686
9663	0	0	Ki67+	 4158 10638
9664	0	0	Ki67+	 4163 10428
9665	0	0	Ki67+	 4163 10657
9666	0	0	Ki67+	 4164 10472
9667	0	0	Ki67+	 4165 10722
9668	0	0	Ki67+	 4169 10541
9669	0	0	Ki67+	 4177 10636
9670	0	0	Ki67+	 4183 10760
9671	0	0	Ki67+	 4191 10563
9672	0	0	Ki67+	 4194 10529
9673	0	0	Ki67+	 4195 10729
9674	0	0	Ki67+	 4199 10608
9675	0	0	Ki67+	 4204 10595
9676	0	0	Ki67+	 4205 10425
9677	0	0	Ki67+	 4205 10746
9678	0	0	Ki67+	 4206 10668
9679	0	0	Ki67+	 4210 10693
9680	0	0	Ki67+	 4210 10729
9681	0	0	Ki67+	 4213 10507
9682	0	0	Ki67+	 4221 10419
9683	0	0	Ki67+	 4221 10551
9684	0	0	Ki67+	 4222 10522
9685	0	0	Ki67+	 4227 10568
9686	0	0	Ki67+	 4233 10443
9687	0	0	Ki67+	 4236 10646
9688	0	0	Ki67+	 4238 10462
9689	0	0	Ki67+	 4240 10534
9690	0	0	Ki67+	 4251 10710
9691	0	0	Ki67+	 4252 10562
9692	0	0	Ki67+	 4254 10609
9693	0	0	Ki67+	 4257 10750
9694	0	0	Ki67+	 4273 10589
9695	0	0	Ki67+	 4273 10636
9696	0	0	Ki67+	 4274 10818
9697	0	0	Ki67+	 4279 10548
9698	0	0	Ki67+	 4283 10768
9699	0	0	Ki67+	 4291 10456
9700	0	0	Ki67+	 4293 10692
9701	0	0	Ki67+	 4294 10476
9702	0	0	Ki67+	 4296 10603
9703	0	0	Ki67+	 4300 10731
9704	0	0	Ki67+	 4304 10668
9705	0	0	Ki67+	 4313 10810
9706	0	0	Ki67+	 4318 10526
9707	0	0	Ki67+	 4322 10493
9708	0	0	Ki67+	 4325 10735
9709	0	0	Ki67+	 4328 10679
9710	0	0	Ki67+	 4329 10625
9711	0	0	Ki67+	 4330 10612
9712	0	0	Ki67+	 4331 10695
9713	0	0	Ki67+	 4333 10646
9714	0	0	Ki67+	 4333 10840
9715	0	0	Ki67+	 4334 10509
9716	0	0	Ki67+	 3538 11639
9717	0	0	Ki67+	 3541 11563
9718	0	0	Ki67+	 3545 10900
9719	0	0	Ki67+	 3547 11207
9720	0	0	Ki67+	 3548 11303
9721	0	0	Ki67+	 3551 11421
9722	0	0	Ki67+	 3552 11347
9723	0	0	Ki67+	 3557 11640
9724	0	0	Ki67+	 3569 11337
9725	0	0	Ki67+	 3571 11578
9726	0	0	Ki67+	 3574 11459
9727	0	0	Ki67+	 3576 11626
9728	0	0	Ki67+	 3578 10881
9729	0	0	Ki67+	 3579 11322
9730	0	0	Ki67+	 3581 10903
9731	0	0	Ki67+	 3581 11416
9732	0	0	Ki67+	 3584 11186
9733	0	0	Ki67+	 3591 11544
9734	0	0	Ki67+	 3594 11391
9735	0	0	Ki67+	 3599 10884
9736	0	0	Ki67+	 3600 11620
9737	0	0	Ki67+	 3608 11018
9738	0	0	Ki67+	 3611 10951
9739	0	0	Ki67+	 3613 10918
9740	0	0	Ki67+	 3619 11377
9741	0	0	Ki67+	 3625 10914
9742	0	0	Ki67+	 3625 10980
9743	0	0	Ki67+	 3626 11309
9744	0	0	Ki67+	 3627 11416
9745	0	0	Ki67+	 3631 11456
9746	0	0	Ki67+	 3635 11511
9747	0	0	Ki67+	 3641 10939
9748	0	0	Ki67+	 3646 11580
9749	0	0	Ki67+	 3647 11025
9750	0	0	Ki67+	 3649 10894
9751	0	0	Ki67+	 3660 10889
9752	0	0	Ki67+	 3660 11467
9753	0	0	Ki67+	 3663 10904
9754	0	0	Ki67+	 3675 11639
9755	0	0	Ki67+	 3676 11450
9756	0	0	Ki67+	 3678 10944
9757	0	0	Ki67+	 3682 11518
9758	0	0	Ki67+	 3682 11569
9759	0	0	Ki67+	 3686 11558
9760	0	0	Ki67+	 3689 10923
9761	0	0	Ki67+	 3693 10886
9762	0	0	Ki67+	 3708 11552
9763	0	0	Ki67+	 3709 11460
9764	0	0	Ki67+	 3709 11629
9765	0	0	Ki67+	 3710 10907
9766	0	0	Ki67+	 3716 11582
9767	0	0	Ki67+	 3718 11514
9768	0	0	Ki67+	 3718 11596
9769	0	0	Ki67+	 3728 11027
9770	0	0	Ki67+	 3735 11504
9771	0	0	Ki67+	 3737 11468
9772	0	0	Ki67+	 3746 11171
9773	0	0	Ki67+	 3751 11451
9774	0	0	Ki67+	 3752 11030
9775	0	0	Ki67+	 3760 11567
9776	0	0	Ki67+	 3761 11487
9777	0	0	Ki67+	 3765 11067
9778	0	0	Ki67+	 3770 11398
9779	0	0	Ki67+	 3771 11512
9780	0	0	Ki67+	 3783 10982
9781	0	0	Ki67+	 3784 11053
9782	0	0	Ki67+	 3791 11532
9783	0	0	Ki67+	 3793 11625
9784	0	0	Ki67+	 3795 11490
9785	0	0	Ki67+	 3815 11072
9786	0	0	Ki67+	 3822 11547
9787	0	0	Ki67+	 3840 11050
9788	0	0	Ki67+	 3844 10880
9789	0	0	Ki67+	 3848 10854
9790	0	0	Ki67+	 3882 10860
9791	0	0	Ki67+	 3908 10883
9792	0	0	Ki67+	 3919 10859
9793	0	0	Ki67+	 3925 11558
9794	0	0	Ki67+	 3927 11335
9795	0	0	Ki67+	 3931 11577
9796	0	0	Ki67+	 3936 11645
9797	0	0	Ki67+	 3940 11344
9798	0	0	Ki67+	 3943 11361
9799	0	0	Ki67+	 3948 11646
9800	0	0	Ki67+	 3963 11642
9801	0	0	Ki67+	 3964 11038
9802	0	0	Ki67+	 3971 11383
9803	0	0	Ki67+	 3977 11359
9804	0	0	Ki67+	 3978 11422
9805	0	0	Ki67+	 3984 11342
9806	0	0	Ki67+	 3988 11331
9807	0	0	Ki67+	 3998 11414
9808	0	0	Ki67+	 4008 11346
9809	0	0	Ki67+	 4033 11602
9810	0	0	Ki67+	 4040 11361
9811	0	0	Ki67+	 4052 11456
9812	0	0	Ki67+	 4072 11305
9813	0	0	Ki67+	 4089 11386
9814	0	0	Ki67+	 4094 11209
9815	0	0	Ki67+	 4103 11489
9816	0	0	Ki67+	 4112 11176
9817	0	0	Ki67+	 4120 11155
9818	0	0	Ki67+	 4127 11567
9819	0	0	Ki67+	 4134 11363
9820	0	0	Ki67+	 4150 11212
9821	0	0	Ki67+	 4165 11113
9822	0	0	Ki67+	 4176 11632
9823	0	0	Ki67+	 4185 11595
9824	0	0	Ki67+	 4197 11392
9825	0	0	Ki67+	 4224 11048
9826	0	0	Ki67+	 4269 11433
9827	0	0	Ki67+	 4279 10876
9828	0	0	Ki67+	 4285 11545
9829	0	0	Ki67+	 4286 11575
9830	0	0	Ki67+	 4310 11504
9831	0	0	Ki67+	 4316 11625
9832	0	0	Ki67+	 4320 11385
9833	0	0	Ki67+	 4333 10953
9834	0	0	Ki67+	 3543 12254
9835	0	0	Ki67+	 3546 12133
9836	0	0	Ki67+	 3553 12001
9837	0	0	Ki67+	 3553 12429
9838	0	0	Ki67+	 3556 11743
9839	0	0	Ki67+	 3561 12324
9840	0	0	Ki67+	 3565 12138
9841	0	0	Ki67+	 3566 12214
9842	0	0	Ki67+	 3576 11743
9843	0	0	Ki67+	 3581 12318
9844	0	0	Ki67+	 3586 12194
9845	0	0	Ki67+	 3588 12420
9846	0	0	Ki67+	 3591 11800
9847	0	0	Ki67+	 3592 12176
9848	0	0	Ki67+	 3593 12213
9849	0	0	Ki67+	 3594 11840
9850	0	0	Ki67+	 3595 11749
9851	0	0	Ki67+	 3596 12237
9852	0	0	Ki67+	 3598 12361
9853	0	0	Ki67+	 3603 12437
9854	0	0	Ki67+	 3611 12375
9855	0	0	Ki67+	 3613 11745
9856	0	0	Ki67+	 3613 11857
9857	0	0	Ki67+	 3616 11718
9858	0	0	Ki67+	 3619 12203
9859	0	0	Ki67+	 3619 12433
9860	0	0	Ki67+	 3620 11812
9861	0	0	Ki67+	 3621 12400
9862	0	0	Ki67+	 3623 12184
9863	0	0	Ki67+	 3624 12024
9864	0	0	Ki67+	 3627 12419
9865	0	0	Ki67+	 3628 12251
9866	0	0	Ki67+	 3630 11783
9867	0	0	Ki67+	 3631 12355
9868	0	0	Ki67+	 3632 12233
9869	0	0	Ki67+	 3638 11866
9870	0	0	Ki67+	 3639 11845
9871	0	0	Ki67+	 3641 11650
9872	0	0	Ki67+	 3643 11990
9873	0	0	Ki67+	 3643 12401
9874	0	0	Ki67+	 3647 12186
9875	0	0	Ki67+	 3656 11885
9876	0	0	Ki67+	 3658 11739
9877	0	0	Ki67+	 3659 12251
9878	0	0	Ki67+	 3661 12360
9879	0	0	Ki67+	 3669 11836
9880	0	0	Ki67+	 3669 11866
9881	0	0	Ki67+	 3671 12401
9882	0	0	Ki67+	 3671 12420
9883	0	0	Ki67+	 3673 11654
9884	0	0	Ki67+	 3679 12257
9885	0	0	Ki67+	 3680 11681
9886	0	0	Ki67+	 3682 11780
9887	0	0	Ki67+	 3683 12242
9888	0	0	Ki67+	 3689 12428
9889	0	0	Ki67+	 3690 12195
9890	0	0	Ki67+	 3693 11754
9891	0	0	Ki67+	 3694 11730
9892	0	0	Ki67+	 3695 11702
9893	0	0	Ki67+	 3696 11677
9894	0	0	Ki67+	 3696 11942
9895	0	0	Ki67+	 3697 11907
9896	0	0	Ki67+	 3704 11933
9897	0	0	Ki67+	 3704 12354
9898	0	0	Ki67+	 3705 11668
9899	0	0	Ki67+	 3705 12287
9900	0	0	Ki67+	 3712 11705
9901	0	0	Ki67+	 3715 12209
9902	0	0	Ki67+	 3717 12249
9903	0	0	Ki67+	 3717 12397
9904	0	0	Ki67+	 3719 11755
9905	0	0	Ki67+	 3722 12409
9906	0	0	Ki67+	 3724 12360
9907	0	0	Ki67+	 3725 11702
9908	0	0	Ki67+	 3725 11786
9909	0	0	Ki67+	 3735 12217
9910	0	0	Ki67+	 3736 11836
9911	0	0	Ki67+	 3737 12439
9912	0	0	Ki67+	 3738 11676
9913	0	0	Ki67+	 3738 11773
9914	0	0	Ki67+	 3738 12268
9915	0	0	Ki67+	 3740 11741
9916	0	0	Ki67+	 3750 12215
9917	0	0	Ki67+	 3752 11824
9918	0	0	Ki67+	 3755 11705
9919	0	0	Ki67+	 3759 12418
9920	0	0	Ki67+	 3760 11957
9921	0	0	Ki67+	 3764 11755
9922	0	0	Ki67+	 3770 11821
9923	0	0	Ki67+	 3772 11854
9924	0	0	Ki67+	 3773 12447
9925	0	0	Ki67+	 3778 11740
9926	0	0	Ki67+	 3778 11870
9927	0	0	Ki67+	 3779 11778
9928	0	0	Ki67+	 3783 12421
9929	0	0	Ki67+	 3784 11968
9930	0	0	Ki67+	 3793 11806
9931	0	0	Ki67+	 3796 11823
9932	0	0	Ki67+	 3796 12198
9933	0	0	Ki67+	 3803 11996
9934	0	0	Ki67+	 3810 12307
9935	0	0	Ki67+	 3816 11887
9936	0	0	Ki67+	 3817 12253
9937	0	0	Ki67+	 3819 12162
9938	0	0	Ki67+	 3820 12272
9939	0	0	Ki67+	 3824 12438
9940	0	0	Ki67+	 3828 12406
9941	0	0	Ki67+	 3830 12207
9942	0	0	Ki67+	 3830 12217
9943	0	0	Ki67+	 3831 12331
9944	0	0	Ki67+	 3837 12384
9945	0	0	Ki67+	 3840 12351
9946	0	0	Ki67+	 3840 12447
9947	0	0	Ki67+	 3841 12215
9948	0	0	Ki67+	 3842 12246
9949	0	0	Ki67+	 3842 12303
9950	0	0	Ki67+	 3854 12242
9951	0	0	Ki67+	 3855 12079
9952	0	0	Ki67+	 3856 12252
9953	0	0	Ki67+	 3858 12344
9954	0	0	Ki67+	 3861 12329
9955	0	0	Ki67+	 3865 12419
9956	0	0	Ki67+	 3878 12325
9957	0	0	Ki67+	 3881 12061
9958	0	0	Ki67+	 3885 11719
9959	0	0	Ki67+	 3889 11831
9960	0	0	Ki67+	 3892 12094
9961	0	0	Ki67+	 3895 11705
9962	0	0	Ki67+	 3902 12082
9963	0	0	Ki67+	 3903 11754
9964	0	0	Ki67+	 3905 12115
9965	0	0	Ki67+	 3907 12056
9966	0	0	Ki67+	 3907 12142
9967	0	0	Ki67+	 3907 12264
9968	0	0	Ki67+	 3921 12351
9969	0	0	Ki67+	 3924 12095
9970	0	0	Ki67+	 3929 12065
9971	0	0	Ki67+	 3931 12155
9972	0	0	Ki67+	 3931 12432
9973	0	0	Ki67+	 3933 12404
9974	0	0	Ki67+	 3935 11962
9975	0	0	Ki67+	 3940 12136
9976	0	0	Ki67+	 3940 12340
9977	0	0	Ki67+	 3943 12447
9978	0	0	Ki67+	 3950 12423
9979	0	0	Ki67+	 3951 11707
9980	0	0	Ki67+	 3952 12340
9981	0	0	Ki67+	 3955 11759
9982	0	0	Ki67+	 3955 12400
9983	0	0	Ki67+	 3957 12121
9984	0	0	Ki67+	 3958 11793
9985	0	0	Ki67+	 3961 12177
9986	0	0	Ki67+	 3964 12137
9987	0	0	Ki67+	 3964 12331
9988	0	0	Ki67+	 3966 12386
9989	0	0	Ki67+	 3976 12162
9990	0	0	Ki67+	 3978 12178
9991	0	0	Ki67+	 3982 12373
9992	0	0	Ki67+	 3983 12130
9993	0	0	Ki67+	 3983 12362
9994	0	0	Ki67+	 3985 11693
9995	0	0	Ki67+	 3987 11710
9996	0	0	Ki67+	 3990 11797
9997	0	0	Ki67+	 3990 12155
9998	0	0	Ki67+	 3993 11748
9999	0	0	Ki67+	 3993 12200
10000	0	0	Ki67+	 4011 11772
10001	0	0	Ki67+	 4013 12080
10002	0	0	Ki67+	 4014 12067
10003	0	0	Ki67+	 4015 12181
10004	0	0	Ki67+	 4018 12224
10005	0	0	Ki67+	 4023 11738
10006	0	0	Ki67+	 4025 12184
10007	0	0	Ki67+	 4028 12233
10008	0	0	Ki67+	 4036 11943
10009	0	0	Ki67+	 4036 11955
10010	0	0	Ki67+	 4038 12205
10011	0	0	Ki67+	 4043 12231
10012	0	0	Ki67+	 4046 12174
10013	0	0	Ki67+	 4049 12253
10014	0	0	Ki67+	 4055 11976
10015	0	0	Ki67+	 4055 12107
10016	0	0	Ki67+	 4061 12299
10017	0	0	Ki67+	 4062 12037
10018	0	0	Ki67+	 4066 12097
10019	0	0	Ki67+	 4066 12143
10020	0	0	Ki67+	 4066 12225
10021	0	0	Ki67+	 4070 12001
10022	0	0	Ki67+	 4084 12305
10023	0	0	Ki67+	 4086 12062
10024	0	0	Ki67+	 4087 11994
10025	0	0	Ki67+	 4088 12112
10026	0	0	Ki67+	 4092 12016
10027	0	0	Ki67+	 4095 12028
10028	0	0	Ki67+	 4095 12124
10029	0	0	Ki67+	 4097 11996
10030	0	0	Ki67+	 4103 12166
10031	0	0	Ki67+	 4108 12335
10032	0	0	Ki67+	 4110 12314
10033	0	0	Ki67+	 4114 12384
10034	0	0	Ki67+	 4116 11766
10035	0	0	Ki67+	 4118 12275
10036	0	0	Ki67+	 4119 11993
10037	0	0	Ki67+	 4120 11798
10038	0	0	Ki67+	 4123 12102
10039	0	0	Ki67+	 4124 12192
10040	0	0	Ki67+	 4143 12017
10041	0	0	Ki67+	 4144 12328
10042	0	0	Ki67+	 4148 12113
10043	0	0	Ki67+	 4150 12433
10044	0	0	Ki67+	 4151 12396
10045	0	0	Ki67+	 4151 12413
10046	0	0	Ki67+	 4154 11754
10047	0	0	Ki67+	 4154 12305
10048	0	0	Ki67+	 4156 11654
10049	0	0	Ki67+	 4163 12059
10050	0	0	Ki67+	 4164 12030
10051	0	0	Ki67+	 4167 12147
10052	0	0	Ki67+	 4169 12363
10053	0	0	Ki67+	 4172 12401
10054	0	0	Ki67+	 4173 11792
10055	0	0	Ki67+	 4173 12337
10056	0	0	Ki67+	 4174 12286
10057	0	0	Ki67+	 4175 11693
10058	0	0	Ki67+	 4176 12431
10059	0	0	Ki67+	 4179 12052
10060	0	0	Ki67+	 4180 12164
10061	0	0	Ki67+	 4181 12030
10062	0	0	Ki67+	 4182 12112
10063	0	0	Ki67+	 4184 12236
10064	0	0	Ki67+	 4185 11781
10065	0	0	Ki67+	 4187 11889
10066	0	0	Ki67+	 4190 12249
10067	0	0	Ki67+	 4194 11912
10068	0	0	Ki67+	 4198 12364
10069	0	0	Ki67+	 4200 12030
10070	0	0	Ki67+	 4205 12170
10071	0	0	Ki67+	 4206 12331
10072	0	0	Ki67+	 4210 12386
10073	0	0	Ki67+	 4214 11702
10074	0	0	Ki67+	 4214 12429
10075	0	0	Ki67+	 4222 11900
10076	0	0	Ki67+	 4224 12415
10077	0	0	Ki67+	 4226 12156
10078	0	0	Ki67+	 4227 12073
10079	0	0	Ki67+	 4230 12436
10080	0	0	Ki67+	 4233 11707
10081	0	0	Ki67+	 4233 12230
10082	0	0	Ki67+	 4234 12415
10083	0	0	Ki67+	 4239 11822
10084	0	0	Ki67+	 4240 12145
10085	0	0	Ki67+	 4242 12274
10086	0	0	Ki67+	 4244 12106
10087	0	0	Ki67+	 4245 11673
10088	0	0	Ki67+	 4248 11795
10089	0	0	Ki67+	 4249 12171
10090	0	0	Ki67+	 4250 12255
10091	0	0	Ki67+	 4254 12192
10092	0	0	Ki67+	 4256 12066
10093	0	0	Ki67+	 4256 12398
10094	0	0	Ki67+	 4258 12433
10095	0	0	Ki67+	 4263 11899
10096	0	0	Ki67+	 4266 11698
10097	0	0	Ki67+	 4268 11946
10098	0	0	Ki67+	 4269 12150
10099	0	0	Ki67+	 4270 12282
10100	0	0	Ki67+	 4272 12432
10101	0	0	Ki67+	 4275 12214
10102	0	0	Ki67+	 4277 11965
10103	0	0	Ki67+	 4277 12256
10104	0	0	Ki67+	 4278 12270
10105	0	0	Ki67+	 4279 12186
10106	0	0	Ki67+	 4284 12246
10107	0	0	Ki67+	 4285 12408
10108	0	0	Ki67+	 4292 12284
10109	0	0	Ki67+	 4297 12246
10110	0	0	Ki67+	 4301 12333
10111	0	0	Ki67+	 4305 11823
10112	0	0	Ki67+	 4308 12304
10113	0	0	Ki67+	 4311 12213
10114	0	0	Ki67+	 4316 12243
10115	0	0	Ki67+	 4318 12387
10116	0	0	Ki67+	 4320 12228
10117	0	0	Ki67+	 4328 12118
10118	0	0	Ki67+	 4334 12253
10119	0	0	Ki67+	 3538 12751
10120	0	0	Ki67+	 3545 13163
10121	0	0	Ki67+	 3547 12568
10122	0	0	Ki67+	 3547 12919
10123	0	0	Ki67+	 3548 12997
10124	0	0	Ki67+	 3550 12693
10125	0	0	Ki67+	 3550 13029
10126	0	0	Ki67+	 3552 12720
10127	0	0	Ki67+	 3552 13192
10128	0	0	Ki67+	 3554 13103
10129	0	0	Ki67+	 3555 12642
10130	0	0	Ki67+	 3558 13055
10131	0	0	Ki67+	 3559 12919
10132	0	0	Ki67+	 3559 13129
10133	0	0	Ki67+	 3560 13210
10134	0	0	Ki67+	 3563 12752
10135	0	0	Ki67+	 3564 12535
10136	0	0	Ki67+	 3564 12588
10137	0	0	Ki67+	 3565 12561
10138	0	0	Ki67+	 3568 12808
10139	0	0	Ki67+	 3572 12704
10140	0	0	Ki67+	 3573 13167
10141	0	0	Ki67+	 3574 12674
10142	0	0	Ki67+	 3575 12790
10143	0	0	Ki67+	 3575 13060
10144	0	0	Ki67+	 3575 13235
10145	0	0	Ki67+	 3581 13015
10146	0	0	Ki67+	 3581 13109
10147	0	0	Ki67+	 3586 13196
10148	0	0	Ki67+	 3588 13067
10149	0	0	Ki67+	 3589 12632
10150	0	0	Ki67+	 3592 12484
10151	0	0	Ki67+	 3593 12840
10152	0	0	Ki67+	 3596 12903
10153	0	0	Ki67+	 3598 13175
10154	0	0	Ki67+	 3600 13191
10155	0	0	Ki67+	 3601 12717
10156	0	0	Ki67+	 3602 12745
10157	0	0	Ki67+	 3603 13074
10158	0	0	Ki67+	 3603 13220
10159	0	0	Ki67+	 3604 12815
10160	0	0	Ki67+	 3604 12883
10161	0	0	Ki67+	 3606 12452
10162	0	0	Ki67+	 3610 12789
10163	0	0	Ki67+	 3611 13138
10164	0	0	Ki67+	 3613 12939
10165	0	0	Ki67+	 3613 12982
10166	0	0	Ki67+	 3613 13122
10167	0	0	Ki67+	 3620 13166
10168	0	0	Ki67+	 3621 12866
10169	0	0	Ki67+	 3623 12732
10170	0	0	Ki67+	 3623 13231
10171	0	0	Ki67+	 3624 12894
10172	0	0	Ki67+	 3628 12814
10173	0	0	Ki67+	 3628 13196
10174	0	0	Ki67+	 3629 12911
10175	0	0	Ki67+	 3632 12718
10176	0	0	Ki67+	 3637 12957
10177	0	0	Ki67+	 3640 13222
10178	0	0	Ki67+	 3641 12771
10179	0	0	Ki67+	 3641 13038
10180	0	0	Ki67+	 3642 12836
10181	0	0	Ki67+	 3646 12458
10182	0	0	Ki67+	 3647 13189
10183	0	0	Ki67+	 3648 12644
10184	0	0	Ki67+	 3648 12857
10185	0	0	Ki67+	 3649 12870
10186	0	0	Ki67+	 3654 12938
10187	0	0	Ki67+	 3659 12991
10188	0	0	Ki67+	 3660 13195
10189	0	0	Ki67+	 3661 12755
10190	0	0	Ki67+	 3661 12886
10191	0	0	Ki67+	 3662 12831
10192	0	0	Ki67+	 3663 12970
10193	0	0	Ki67+	 3664 12858
10194	0	0	Ki67+	 3666 12950
10195	0	0	Ki67+	 3669 12783
10196	0	0	Ki67+	 3670 13022
10197	0	0	Ki67+	 3670 13124
10198	0	0	Ki67+	 3671 12911
10199	0	0	Ki67+	 3671 13068
10200	0	0	Ki67+	 3679 12824
10201	0	0	Ki67+	 3686 12449
10202	0	0	Ki67+	 3688 13111
10203	0	0	Ki67+	 3690 12851
10204	0	0	Ki67+	 3691 12994
10205	0	0	Ki67+	 3693 12966
10206	0	0	Ki67+	 3693 13023
10207	0	0	Ki67+	 3696 13126
10208	0	0	Ki67+	 3696 13238
10209	0	0	Ki67+	 3697 12816
10210	0	0	Ki67+	 3697 13099
10211	0	0	Ki67+	 3699 12491
10212	0	0	Ki67+	 3701 13162
10213	0	0	Ki67+	 3703 13224
10214	0	0	Ki67+	 3707 12926
10215	0	0	Ki67+	 3707 12948
10216	0	0	Ki67+	 3707 13088
10217	0	0	Ki67+	 3708 12875
10218	0	0	Ki67+	 3709 12514
10219	0	0	Ki67+	 3712 12529
10220	0	0	Ki67+	 3713 13197
10221	0	0	Ki67+	 3714 12470
10222	0	0	Ki67+	 3715 13144
10223	0	0	Ki67+	 3716 12985
10224	0	0	Ki67+	 3717 12858
10225	0	0	Ki67+	 3717 13049
10226	0	0	Ki67+	 3719 12511
10227	0	0	Ki67+	 3723 12772
10228	0	0	Ki67+	 3723 13119
10229	0	0	Ki67+	 3726 12909
10230	0	0	Ki67+	 3727 12570
10231	0	0	Ki67+	 3727 13211
10232	0	0	Ki67+	 3728 13004
10233	0	0	Ki67+	 3729 12618
10234	0	0	Ki67+	 3731 12882
10235	0	0	Ki67+	 3732 12653
10236	0	0	Ki67+	 3732 13076
10237	0	0	Ki67+	 3733 13175
10238	0	0	Ki67+	 3736 12947
10239	0	0	Ki67+	 3738 12571
10240	0	0	Ki67+	 3741 13064
10241	0	0	Ki67+	 3742 12680
10242	0	0	Ki67+	 3744 13007
10243	0	0	Ki67+	 3747 12522
10244	0	0	Ki67+	 3747 12703
10245	0	0	Ki67+	 3748 13047
10246	0	0	Ki67+	 3751 13234
10247	0	0	Ki67+	 3753 12588
10248	0	0	Ki67+	 3754 13114
10249	0	0	Ki67+	 3756 12995
10250	0	0	Ki67+	 3757 13138
10251	0	0	Ki67+	 3759 12491
10252	0	0	Ki67+	 3760 13034
10253	0	0	Ki67+	 3760 13058
10254	0	0	Ki67+	 3761 12607
10255	0	0	Ki67+	 3761 13153
10256	0	0	Ki67+	 3762 12550
10257	0	0	Ki67+	 3762 12645
10258	0	0	Ki67+	 3765 12668
10259	0	0	Ki67+	 3767 12579
10260	0	0	Ki67+	 3767 12709
10261	0	0	Ki67+	 3776 12540
10262	0	0	Ki67+	 3777 12497
10263	0	0	Ki67+	 3778 12624
10264	0	0	Ki67+	 3778 12692
10265	0	0	Ki67+	 3780 12576
10266	0	0	Ki67+	 3787 13227
10267	0	0	Ki67+	 3789 12600
10268	0	0	Ki67+	 3796 12480
10269	0	0	Ki67+	 3797 12689
10270	0	0	Ki67+	 3799 12548
10271	0	0	Ki67+	 3799 12633
10272	0	0	Ki67+	 3800 12565
10273	0	0	Ki67+	 3803 12657
10274	0	0	Ki67+	 3810 12757
10275	0	0	Ki67+	 3810 12977
10276	0	0	Ki67+	 3812 12735
10277	0	0	Ki67+	 3812 13196
10278	0	0	Ki67+	 3817 12602
10279	0	0	Ki67+	 3821 12452
10280	0	0	Ki67+	 3822 12795
10281	0	0	Ki67+	 3823 13222
10282	0	0	Ki67+	 3829 12672
10283	0	0	Ki67+	 3831 12646
10284	0	0	Ki67+	 3833 12577
10285	0	0	Ki67+	 3836 13119
10286	0	0	Ki67+	 3837 12488
10287	0	0	Ki67+	 3839 12690
10288	0	0	Ki67+	 3839 12708
10289	0	0	Ki67+	 3841 12742
10290	0	0	Ki67+	 3842 12567
10291	0	0	Ki67+	 3842 12769
10292	0	0	Ki67+	 3843 13172
10293	0	0	Ki67+	 3843 13195
10294	0	0	Ki67+	 3844 13236
10295	0	0	Ki67+	 3849 12622
10296	0	0	Ki67+	 3849 12735
10297	0	0	Ki67+	 3849 12847
10298	0	0	Ki67+	 3850 12670
10299	0	0	Ki67+	 3854 12816
10300	0	0	Ki67+	 3855 12606
10301	0	0	Ki67+	 3856 12744
10302	0	0	Ki67+	 3860 12686
10303	0	0	Ki67+	 3862 12554
10304	0	0	Ki67+	 3865 12752
10305	0	0	Ki67+	 3865 12853
10306	0	0	Ki67+	 3866 12660
10307	0	0	Ki67+	 3868 12475
10308	0	0	Ki67+	 3869 13204
10309	0	0	Ki67+	 3870 12593
10310	0	0	Ki67+	 3871 12511
10311	0	0	Ki67+	 3871 13168
10312	0	0	Ki67+	 3871 13229
10313	0	0	Ki67+	 3876 12527
10314	0	0	Ki67+	 3877 12766
10315	0	0	Ki67+	 3878 12721
10316	0	0	Ki67+	 3880 12821
10317	0	0	Ki67+	 3882 12500
10318	0	0	Ki67+	 3882 12542
10319	0	0	Ki67+	 3882 13010
10320	0	0	Ki67+	 3886 12839
10321	0	0	Ki67+	 3888 12790
10322	0	0	Ki67+	 3889 13201
10323	0	0	Ki67+	 3890 12688
10324	0	0	Ki67+	 3890 13046
10325	0	0	Ki67+	 3891 12874
10326	0	0	Ki67+	 3893 12749
10327	0	0	Ki67+	 3893 12950
10328	0	0	Ki67+	 3893 13021
10329	0	0	Ki67+	 3894 12908
10330	0	0	Ki67+	 3894 12971
10331	0	0	Ki67+	 3894 13069
10332	0	0	Ki67+	 3895 12666
10333	0	0	Ki67+	 3895 13169
10334	0	0	Ki67+	 3896 12769
10335	0	0	Ki67+	 3896 13213
10336	0	0	Ki67+	 3899 12524
10337	0	0	Ki67+	 3900 13135
10338	0	0	Ki67+	 3903 12578
10339	0	0	Ki67+	 3910 12929
10340	0	0	Ki67+	 3910 13000
10341	0	0	Ki67+	 3910 13025
10342	0	0	Ki67+	 3911 13236
10343	0	0	Ki67+	 3912 13066
10344	0	0	Ki67+	 3913 12814
10345	0	0	Ki67+	 3916 12676
10346	0	0	Ki67+	 3917 12979
10347	0	0	Ki67+	 3920 12859
10348	0	0	Ki67+	 3921 13192
10349	0	0	Ki67+	 3923 13024
10350	0	0	Ki67+	 3926 13169
10351	0	0	Ki67+	 3927 12740
10352	0	0	Ki67+	 3927 12898
10353	0	0	Ki67+	 3928 12777
10354	0	0	Ki67+	 3931 13214
10355	0	0	Ki67+	 3932 13045
10356	0	0	Ki67+	 3933 12953
10357	0	0	Ki67+	 3934 12821
10358	0	0	Ki67+	 3936 13017
10359	0	0	Ki67+	 3940 12479
10360	0	0	Ki67+	 3943 12570
10361	0	0	Ki67+	 3944 12788
10362	0	0	Ki67+	 3944 12862
10363	0	0	Ki67+	 3947 12920
10364	0	0	Ki67+	 3947 13022
10365	0	0	Ki67+	 3947 13175
10366	0	0	Ki67+	 3950 12834
10367	0	0	Ki67+	 3950 12972
10368	0	0	Ki67+	 3951 12503
10369	0	0	Ki67+	 3953 12473
10370	0	0	Ki67+	 3955 12532
10371	0	0	Ki67+	 3955 12617
10372	0	0	Ki67+	 3956 13158
10373	0	0	Ki67+	 3959 13067
10374	0	0	Ki67+	 3961 12870
10375	0	0	Ki67+	 3962 12994
10376	0	0	Ki67+	 3963 12924
10377	0	0	Ki67+	 3969 12508
10378	0	0	Ki67+	 3970 12951
10379	0	0	Ki67+	 3970 13035
10380	0	0	Ki67+	 3970 13055
10381	0	0	Ki67+	 3970 13226
10382	0	0	Ki67+	 3973 12793
10383	0	0	Ki67+	 3973 12902
10384	0	0	Ki67+	 3974 12815
10385	0	0	Ki67+	 3975 13021
10386	0	0	Ki67+	 3976 12759
10387	0	0	Ki67+	 3978 13187
10388	0	0	Ki67+	 3979 12663
10389	0	0	Ki67+	 3980 12624
10390	0	0	Ki67+	 3981 12850
10391	0	0	Ki67+	 3984 12728
10392	0	0	Ki67+	 3984 12810
10393	0	0	Ki67+	 3985 13173
10394	0	0	Ki67+	 3987 12523
10395	0	0	Ki67+	 3991 12882
10396	0	0	Ki67+	 3993 12987
10397	0	0	Ki67+	 3994 13230
10398	0	0	Ki67+	 3995 12706
10399	0	0	Ki67+	 3996 12660
10400	0	0	Ki67+	 3997 12959
10401	0	0	Ki67+	 3999 13191
10402	0	0	Ki67+	 4002 12838
10403	0	0	Ki67+	 4002 13053
10404	0	0	Ki67+	 4006 12997
10405	0	0	Ki67+	 4009 12467
10406	0	0	Ki67+	 4009 12810
10407	0	0	Ki67+	 4010 12874
10408	0	0	Ki67+	 4012 13044
10409	0	0	Ki67+	 4013 12512
10410	0	0	Ki67+	 4015 13246
10411	0	0	Ki67+	 4016 12585
10412	0	0	Ki67+	 4017 12540
10413	0	0	Ki67+	 4022 12615
10414	0	0	Ki67+	 4022 12732
10415	0	0	Ki67+	 4024 12518
10416	0	0	Ki67+	 4026 12706
10417	0	0	Ki67+	 4028 13160
10418	0	0	Ki67+	 4029 13003
10419	0	0	Ki67+	 4031 12648
10420	0	0	Ki67+	 4031 12677
10421	0	0	Ki67+	 4032 12886
10422	0	0	Ki67+	 4033 12939
10423	0	0	Ki67+	 4034 12578
10424	0	0	Ki67+	 4039 12497
10425	0	0	Ki67+	 4040 13018
10426	0	0	Ki67+	 4042 13209
10427	0	0	Ki67+	 4050 12743
10428	0	0	Ki67+	 4053 12643
10429	0	0	Ki67+	 4053 12719
10430	0	0	Ki67+	 4055 12792
10431	0	0	Ki67+	 4055 13008
10432	0	0	Ki67+	 4056 12495
10433	0	0	Ki67+	 4064 13212
10434	0	0	Ki67+	 4066 12699
10435	0	0	Ki67+	 4068 12617
10436	0	0	Ki67+	 4069 13188
10437	0	0	Ki67+	 4074 12854
10438	0	0	Ki67+	 4075 12635
10439	0	0	Ki67+	 4076 12744
10440	0	0	Ki67+	 4077 12667
10441	0	0	Ki67+	 4077 12977
10442	0	0	Ki67+	 4085 12969
10443	0	0	Ki67+	 4090 12695
10444	0	0	Ki67+	 4093 12943
10445	0	0	Ki67+	 4095 12752
10446	0	0	Ki67+	 4096 12878
10447	0	0	Ki67+	 4099 12676
10448	0	0	Ki67+	 4099 12797
10449	0	0	Ki67+	 4099 12855
10450	0	0	Ki67+	 4102 13178
10451	0	0	Ki67+	 4107 12732
10452	0	0	Ki67+	 4111 12778
10453	0	0	Ki67+	 4112 12871
10454	0	0	Ki67+	 4117 13032
10455	0	0	Ki67+	 4120 12710
10456	0	0	Ki67+	 4126 12734
10457	0	0	Ki67+	 4128 12513
10458	0	0	Ki67+	 4128 13070
10459	0	0	Ki67+	 4134 13012
10460	0	0	Ki67+	 4136 13175
10461	0	0	Ki67+	 4137 13099
10462	0	0	Ki67+	 4140 13069
10463	0	0	Ki67+	 4145 13116
10464	0	0	Ki67+	 4154 13145
10465	0	0	Ki67+	 4156 12539
10466	0	0	Ki67+	 4156 12978
10467	0	0	Ki67+	 4158 13107
10468	0	0	Ki67+	 4159 12450
10469	0	0	Ki67+	 4164 12765
10470	0	0	Ki67+	 4165 13094
10471	0	0	Ki67+	 4168 13189
10472	0	0	Ki67+	 4180 13077
10473	0	0	Ki67+	 4181 13153
10474	0	0	Ki67+	 4185 12994
10475	0	0	Ki67+	 4186 12958
10476	0	0	Ki67+	 4192 13108
10477	0	0	Ki67+	 4193 12600
10478	0	0	Ki67+	 4196 12549
10479	0	0	Ki67+	 4196 13084
10480	0	0	Ki67+	 4197 13177
10481	0	0	Ki67+	 4202 12922
10482	0	0	Ki67+	 4208 12705
10483	0	0	Ki67+	 4214 13049
10484	0	0	Ki67+	 4215 12944
10485	0	0	Ki67+	 4217 12623
10486	0	0	Ki67+	 4220 12578
10487	0	0	Ki67+	 4223 13147
10488	0	0	Ki67+	 4224 12645
10489	0	0	Ki67+	 4224 13081
10490	0	0	Ki67+	 4224 13100
10491	0	0	Ki67+	 4230 12590
10492	0	0	Ki67+	 4230 13053
10493	0	0	Ki67+	 4233 12901
10494	0	0	Ki67+	 4236 12870
10495	0	0	Ki67+	 4236 13130
10496	0	0	Ki67+	 4237 13225
10497	0	0	Ki67+	 4239 12639
10498	0	0	Ki67+	 4245 12455
10499	0	0	Ki67+	 4250 12480
10500	0	0	Ki67+	 4250 13065
10501	0	0	Ki67+	 4257 12612
10502	0	0	Ki67+	 4257 12905
10503	0	0	Ki67+	 4260 13105
10504	0	0	Ki67+	 4260 13133
10505	0	0	Ki67+	 4263 12851
10506	0	0	Ki67+	 4270 12613
10507	0	0	Ki67+	 4278 12889
10508	0	0	Ki67+	 4285 12587
10509	0	0	Ki67+	 4285 13131
10510	0	0	Ki67+	 4287 12651
10511	0	0	Ki67+	 4287 13099
10512	0	0	Ki67+	 4288 12616
10513	0	0	Ki67+	 4289 12939
10514	0	0	Ki67+	 4293 13176
10515	0	0	Ki67+	 4294 12966
10516	0	0	Ki67+	 4296 12522
10517	0	0	Ki67+	 4296 12839
10518	0	0	Ki67+	 4301 13098
10519	0	0	Ki67+	 4302 13072
10520	0	0	Ki67+	 4305 12627
10521	0	0	Ki67+	 4306 12645
10522	0	0	Ki67+	 4306 12927
10523	0	0	Ki67+	 4310 13001
10524	0	0	Ki67+	 4312 12943
10525	0	0	Ki67+	 4313 12836
10526	0	0	Ki67+	 4319 12896
10527	0	0	Ki67+	 4319 13068
10528	0	0	Ki67+	 4321 13040
10529	0	0	Ki67+	 4322 12510
10530	0	0	Ki67+	 4325 13081
10531	0	0	Ki67+	 4328 13119
10532	0	0	Ki67+	 4329 12592
10533	0	0	Ki67+	 4329 12971
10534	0	0	Ki67+	 4331 12542
10535	0	0	Ki67+	 4331 13060
10536	0	0	Ki67+	 3541 13408
10537	0	0	Ki67+	 3551 13276
10538	0	0	Ki67+	 3553 13536
10539	0	0	Ki67+	 3553 13615
10540	0	0	Ki67+	 3553 13673
10541	0	0	Ki67+	 3554 13704
10542	0	0	Ki67+	 3556 13328
10543	0	0	Ki67+	 3557 13379
10544	0	0	Ki67+	 3560 13310
10545	0	0	Ki67+	 3562 13362
10546	0	0	Ki67+	 3564 13729
10547	0	0	Ki67+	 3567 13479
10548	0	0	Ki67+	 3567 13583
10549	0	0	Ki67+	 3570 13622
10550	0	0	Ki67+	 3571 13268
10551	0	0	Ki67+	 3572 13570
10552	0	0	Ki67+	 3575 13301
10553	0	0	Ki67+	 3575 13646
10554	0	0	Ki67+	 3576 13772
10555	0	0	Ki67+	 3578 13680
10556	0	0	Ki67+	 3580 13290
10557	0	0	Ki67+	 3584 13590
10558	0	0	Ki67+	 3585 13358
10559	0	0	Ki67+	 3585 13737
10560	0	0	Ki67+	 3587 13467
10561	0	0	Ki67+	 3594 13762
10562	0	0	Ki67+	 3597 13662
10563	0	0	Ki67+	 3598 13702
10564	0	0	Ki67+	 3601 13622
10565	0	0	Ki67+	 3604 13562
10566	0	0	Ki67+	 3606 13321
10567	0	0	Ki67+	 3609 13493
10568	0	0	Ki67+	 3612 13653
10569	0	0	Ki67+	 3612 13760
10570	0	0	Ki67+	 3617 13683
10571	0	0	Ki67+	 3618 13298
10572	0	0	Ki67+	 3619 13272
10573	0	0	Ki67+	 3619 13597
10574	0	0	Ki67+	 3622 13614
10575	0	0	Ki67+	 3623 13669
10576	0	0	Ki67+	 3624 13716
10577	0	0	Ki67+	 3625 13538
10578	0	0	Ki67+	 3631 13898
10579	0	0	Ki67+	 3632 13628
10580	0	0	Ki67+	 3639 13704
10581	0	0	Ki67+	 3646 13350
10582	0	0	Ki67+	 3647 13735
10583	0	0	Ki67+	 3651 13516
10584	0	0	Ki67+	 3652 13621
10585	0	0	Ki67+	 3653 13671
10586	0	0	Ki67+	 3653 13801
10587	0	0	Ki67+	 3656 13714
10588	0	0	Ki67+	 3657 13641
10589	0	0	Ki67+	 3658 13934
10590	0	0	Ki67+	 3659 13900
10591	0	0	Ki67+	 3665 13846
10592	0	0	Ki67+	 3671 13495
10593	0	0	Ki67+	 3671 13538
10594	0	0	Ki67+	 3672 13824
10595	0	0	Ki67+	 3673 13297
10596	0	0	Ki67+	 3673 13570
10597	0	0	Ki67+	 3675 13871
10598	0	0	Ki67+	 3677 13675
10599	0	0	Ki67+	 3681 13802
10600	0	0	Ki67+	 3684 13711
10601	0	0	Ki67+	 3685 13444
10602	0	0	Ki67+	 3685 13978
10603	0	0	Ki67+	 3687 13265
10604	0	0	Ki67+	 3687 13855
10605	0	0	Ki67+	 3689 13421
10606	0	0	Ki67+	 3689 14007
10607	0	0	Ki67+	 3690 13638
10608	0	0	Ki67+	 3691 13664
10609	0	0	Ki67+	 3692 13954
10610	0	0	Ki67+	 3693 13872
10611	0	0	Ki67+	 3695 13740
10612	0	0	Ki67+	 3697 13401
10613	0	0	Ki67+	 3697 13832
10614	0	0	Ki67+	 3700 13472
10615	0	0	Ki67+	 3701 13562
10616	0	0	Ki67+	 3702 13797
10617	0	0	Ki67+	 3708 13695
10618	0	0	Ki67+	 3709 13424
10619	0	0	Ki67+	 3709 13955
10620	0	0	Ki67+	 3710 13251
10621	0	0	Ki67+	 3710 13609
10622	0	0	Ki67+	 3712 13856
10623	0	0	Ki67+	 3713 13301
10624	0	0	Ki67+	 3715 14029
10625	0	0	Ki67+	 3718 13472
10626	0	0	Ki67+	 3718 13991
10627	0	0	Ki67+	 3720 13376
10628	0	0	Ki67+	 3723 13668
10629	0	0	Ki67+	 3724 13544
10630	0	0	Ki67+	 3729 14009
10631	0	0	Ki67+	 3730 13303
10632	0	0	Ki67+	 3730 13444
10633	0	0	Ki67+	 3732 13648
10634	0	0	Ki67+	 3733 13341
10635	0	0	Ki67+	 3737 13570
10636	0	0	Ki67+	 3742 13401
10637	0	0	Ki67+	 3744 13522
10638	0	0	Ki67+	 3745 13262
10639	0	0	Ki67+	 3749 13301
10640	0	0	Ki67+	 3749 13569
10641	0	0	Ki67+	 3751 13360
10642	0	0	Ki67+	 3754 13280
10643	0	0	Ki67+	 3754 13325
10644	0	0	Ki67+	 3757 13468
10645	0	0	Ki67+	 3757 14032
10646	0	0	Ki67+	 3758 13420
10647	0	0	Ki67+	 3760 13456
10648	0	0	Ki67+	 3760 13563
10649	0	0	Ki67+	 3770 13299
10650	0	0	Ki67+	 3770 13437
10651	0	0	Ki67+	 3771 13251
10652	0	0	Ki67+	 3774 13489
10653	0	0	Ki67+	 3775 13392
10654	0	0	Ki67+	 3777 13509
10655	0	0	Ki67+	 3780 13284
10656	0	0	Ki67+	 3782 13539
10657	0	0	Ki67+	 3785 13350
10658	0	0	Ki67+	 3789 13260
10659	0	0	Ki67+	 3789 13321
10660	0	0	Ki67+	 3790 13512
10661	0	0	Ki67+	 3794 13464
10662	0	0	Ki67+	 3798 13411
10663	0	0	Ki67+	 3798 13548
10664	0	0	Ki67+	 3801 13509
10665	0	0	Ki67+	 3805 13370
10666	0	0	Ki67+	 3813 13284
10667	0	0	Ki67+	 3814 13458
10668	0	0	Ki67+	 3818 13476
10669	0	0	Ki67+	 3819 13313
10670	0	0	Ki67+	 3822 13575
10671	0	0	Ki67+	 3829 13366
10672	0	0	Ki67+	 3830 13379
10673	0	0	Ki67+	 3830 13445
10674	0	0	Ki67+	 3836 13314
10675	0	0	Ki67+	 3837 13414
10676	0	0	Ki67+	 3838 13262
10677	0	0	Ki67+	 3840 13342
10678	0	0	Ki67+	 3843 13490
10679	0	0	Ki67+	 3849 13299
10680	0	0	Ki67+	 3849 13470
10681	0	0	Ki67+	 3853 13438
10682	0	0	Ki67+	 3863 13278
10683	0	0	Ki67+	 3863 13402
10684	0	0	Ki67+	 3864 13458
10685	0	0	Ki67+	 3866 13256
10686	0	0	Ki67+	 3866 13381
10687	0	0	Ki67+	 3871 13645
10688	0	0	Ki67+	 3880 13251
10689	0	0	Ki67+	 3881 13321
10690	0	0	Ki67+	 3889 13420
10691	0	0	Ki67+	 3889 13446
10692	0	0	Ki67+	 3889 14005
10693	0	0	Ki67+	 3890 13271
10694	0	0	Ki67+	 3891 13752
10695	0	0	Ki67+	 3891 13779
10696	0	0	Ki67+	 3892 13300
10697	0	0	Ki67+	 3897 13850
10698	0	0	Ki67+	 3898 13736
10699	0	0	Ki67+	 3898 13796
10700	0	0	Ki67+	 3898 13908
10701	0	0	Ki67+	 3902 13318
10702	0	0	Ki67+	 3902 13562
10703	0	0	Ki67+	 3902 13716
10704	0	0	Ki67+	 3906 13389
10705	0	0	Ki67+	 3908 13623
10706	0	0	Ki67+	 3909 13665
10707	0	0	Ki67+	 3910 13983
10708	0	0	Ki67+	 3911 13842
10709	0	0	Ki67+	 3913 13956
10710	0	0	Ki67+	 3915 13907
10711	0	0	Ki67+	 3917 13746
10712	0	0	Ki67+	 3921 13304
10713	0	0	Ki67+	 3921 13329
10714	0	0	Ki67+	 3922 13613
10715	0	0	Ki67+	 3924 13279
10716	0	0	Ki67+	 3924 13773
10717	0	0	Ki67+	 3925 13360
10718	0	0	Ki67+	 3925 13420
10719	0	0	Ki67+	 3925 13872
10720	0	0	Ki67+	 3927 13893
10721	0	0	Ki67+	 3929 13926
10722	0	0	Ki67+	 3931 13592
10723	0	0	Ki67+	 3933 13991
10724	0	0	Ki67+	 3934 13702
10725	0	0	Ki67+	 3935 13816
10726	0	0	Ki67+	 3935 14008
10727	0	0	Ki67+	 3938 13263
10728	0	0	Ki67+	 3938 13624
10729	0	0	Ki67+	 3939 13845
10730	0	0	Ki67+	 3941 13387
10731	0	0	Ki67+	 3941 13657
10732	0	0	Ki67+	 3944 13253
10733	0	0	Ki67+	 3944 13603
10734	0	0	Ki67+	 3947 13919
10735	0	0	Ki67+	 3948 13737
10736	0	0	Ki67+	 3948 14041
10737	0	0	Ki67+	 3949 13686
10738	0	0	Ki67+	 3951 13389
10739	0	0	Ki67+	 3959 13256
10740	0	0	Ki67+	 3959 13935
10741	0	0	Ki67+	 3960 13369
10742	0	0	Ki67+	 3960 13977
10743	0	0	Ki67+	 3961 13637
10744	0	0	Ki67+	 3961 13712
10745	0	0	Ki67+	 3962 13596
10746	0	0	Ki67+	 3962 13765
10747	0	0	Ki67+	 3962 13881
10748	0	0	Ki67+	 3963 13563
10749	0	0	Ki67+	 3963 13946
10750	0	0	Ki67+	 3967 13813
10751	0	0	Ki67+	 3968 13457
10752	0	0	Ki67+	 3970 13660
10753	0	0	Ki67+	 3973 13619
10754	0	0	Ki67+	 3975 13982
10755	0	0	Ki67+	 3976 13956
10756	0	0	Ki67+	 3978 14022
10757	0	0	Ki67+	 3979 13372
10758	0	0	Ki67+	 3982 13700
10759	0	0	Ki67+	 3982 13729
10760	0	0	Ki67+	 3983 13819
10761	0	0	Ki67+	 3985 13284
10762	0	0	Ki67+	 3987 13318
10763	0	0	Ki67+	 3988 13251
10764	0	0	Ki67+	 3988 13903
10765	0	0	Ki67+	 3990 13773
10766	0	0	Ki67+	 3991 13595
10767	0	0	Ki67+	 3994 13346
10768	0	0	Ki67+	 3996 13548
10769	0	0	Ki67+	 3997 13870
10770	0	0	Ki67+	 3999 13942
10771	0	0	Ki67+	 3999 13993
10772	0	0	Ki67+	 4000 13254
10773	0	0	Ki67+	 4006 13708
10774	0	0	Ki67+	 4008 13294
10775	0	0	Ki67+	 4012 13278
10776	0	0	Ki67+	 4013 13801
10777	0	0	Ki67+	 4016 13677
10778	0	0	Ki67+	 4018 13832
10779	0	0	Ki67+	 4018 13980
10780	0	0	Ki67+	 4019 13586
10781	0	0	Ki67+	 4021 13561
10782	0	0	Ki67+	 4021 13744
10783	0	0	Ki67+	 4021 13923
10784	0	0	Ki67+	 4022 14012
10785	0	0	Ki67+	 4023 13640
10786	0	0	Ki67+	 4024 13942
10787	0	0	Ki67+	 4025 13596
10788	0	0	Ki67+	 4025 13617
10789	0	0	Ki67+	 4027 13718
10790	0	0	Ki67+	 4034 13585
10791	0	0	Ki67+	 4036 13532
10792	0	0	Ki67+	 4037 13684
10793	0	0	Ki67+	 4041 13265
10794	0	0	Ki67+	 4041 13903
10795	0	0	Ki67+	 4047 13633
10796	0	0	Ki67+	 4048 13734
10797	0	0	Ki67+	 4048 13814
10798	0	0	Ki67+	 4050 13955
10799	0	0	Ki67+	 4055 13558
10800	0	0	Ki67+	 4056 13589
10801	0	0	Ki67+	 4057 13675
10802	0	0	Ki67+	 4058 13693
10803	0	0	Ki67+	 4059 13761
10804	0	0	Ki67+	 4059 13805
10805	0	0	Ki67+	 4063 13922
10806	0	0	Ki67+	 4066 13891
10807	0	0	Ki67+	 4066 13997
10808	0	0	Ki67+	 4067 13647
10809	0	0	Ki67+	 4067 13714
10810	0	0	Ki67+	 4069 13520
10811	0	0	Ki67+	 4071 13664
10812	0	0	Ki67+	 4071 13874
10813	0	0	Ki67+	 4072 13609
10814	0	0	Ki67+	 4072 14036
10815	0	0	Ki67+	 4074 13826
10816	0	0	Ki67+	 4077 13950
10817	0	0	Ki67+	 4080 13900
10818	0	0	Ki67+	 4081 13788
10819	0	0	Ki67+	 4086 13550
10820	0	0	Ki67+	 4088 13642
10821	0	0	Ki67+	 4091 13596
10822	0	0	Ki67+	 4091 13713
10823	0	0	Ki67+	 4098 13705
10824	0	0	Ki67+	 4099 13505
10825	0	0	Ki67+	 4099 13755
10826	0	0	Ki67+	 4099 14014
10827	0	0	Ki67+	 4100 13623
10828	0	0	Ki67+	 4102 13648
10829	0	0	Ki67+	 4103 13956
10830	0	0	Ki67+	 4104 13473
10831	0	0	Ki67+	 4105 13546
10832	0	0	Ki67+	 4105 13679
10833	0	0	Ki67+	 4106 13942
10834	0	0	Ki67+	 4110 13907
10835	0	0	Ki67+	 4113 13486
10836	0	0	Ki67+	 4114 13565
10837	0	0	Ki67+	 4114 13814
10838	0	0	Ki67+	 4114 13852
10839	0	0	Ki67+	 4117 13755
10840	0	0	Ki67+	 4117 14029
10841	0	0	Ki67+	 4118 13713
10842	0	0	Ki67+	 4120 13879
10843	0	0	Ki67+	 4123 13599
10844	0	0	Ki67+	 4123 13640
10845	0	0	Ki67+	 4124 13788
10846	0	0	Ki67+	 4126 13573
10847	0	0	Ki67+	 4126 13937
10848	0	0	Ki67+	 4128 13769
10849	0	0	Ki67+	 4131 13458
10850	0	0	Ki67+	 4131 13857
10851	0	0	Ki67+	 4134 13544
10852	0	0	Ki67+	 4134 13703
10853	0	0	Ki67+	 4140 13892
10854	0	0	Ki67+	 4141 13495
10855	0	0	Ki67+	 4141 13789
10856	0	0	Ki67+	 4145 13448
10857	0	0	Ki67+	 4146 13742
10858	0	0	Ki67+	 4146 13993
10859	0	0	Ki67+	 4147 13549
10860	0	0	Ki67+	 4150 13840
10861	0	0	Ki67+	 4150 13923
10862	0	0	Ki67+	 4154 13965
10863	0	0	Ki67+	 4157 13603
10864	0	0	Ki67+	 4159 13508
10865	0	0	Ki67+	 4159 13652
10866	0	0	Ki67+	 4162 14024
10867	0	0	Ki67+	 4163 13751
10868	0	0	Ki67+	 4165 13870
10869	0	0	Ki67+	 4166 13576
10870	0	0	Ki67+	 4166 13701
10871	0	0	Ki67+	 4167 13993
10872	0	0	Ki67+	 4168 13544
10873	0	0	Ki67+	 4170 13456
10874	0	0	Ki67+	 4170 13718
10875	0	0	Ki67+	 4171 13636
10876	0	0	Ki67+	 4172 13681
10877	0	0	Ki67+	 4175 13926
10878	0	0	Ki67+	 4176 13484
10879	0	0	Ki67+	 4176 13790
10880	0	0	Ki67+	 4178 13472
10881	0	0	Ki67+	 4178 13542
10882	0	0	Ki67+	 4178 13842
10883	0	0	Ki67+	 4184 14039
10884	0	0	Ki67+	 4188 13592
10885	0	0	Ki67+	 4189 13935
10886	0	0	Ki67+	 4191 13707
10887	0	0	Ki67+	 4193 13773
10888	0	0	Ki67+	 4194 13644
10889	0	0	Ki67+	 4194 13668
10890	0	0	Ki67+	 4194 13815
10891	0	0	Ki67+	 4194 13847
10892	0	0	Ki67+	 4196 13548
10893	0	0	Ki67+	 4197 13883
10894	0	0	Ki67+	 4202 13560
10895	0	0	Ki67+	 4208 13999
10896	0	0	Ki67+	 4210 13435
10897	0	0	Ki67+	 4212 13319
10898	0	0	Ki67+	 4215 13791
10899	0	0	Ki67+	 4216 13746
10900	0	0	Ki67+	 4218 13809
10901	0	0	Ki67+	 4218 13919
10902	0	0	Ki67+	 4219 13636
10903	0	0	Ki67+	 4221 13986
10904	0	0	Ki67+	 4222 13544
10905	0	0	Ki67+	 4222 13655
10906	0	0	Ki67+	 4225 14011
10907	0	0	Ki67+	 4226 13455
10908	0	0	Ki67+	 4226 13483
10909	0	0	Ki67+	 4227 13516
10910	0	0	Ki67+	 4227 13687
10911	0	0	Ki67+	 4227 13902
10912	0	0	Ki67+	 4229 13377
10913	0	0	Ki67+	 4231 13627
10914	0	0	Ki67+	 4231 13735
10915	0	0	Ki67+	 4233 13435
10916	0	0	Ki67+	 4235 13411
10917	0	0	Ki67+	 4235 13667
10918	0	0	Ki67+	 4236 13923
10919	0	0	Ki67+	 4237 13772
10920	0	0	Ki67+	 4239 13561
10921	0	0	Ki67+	 4240 13496
10922	0	0	Ki67+	 4242 13513
10923	0	0	Ki67+	 4244 13633
10924	0	0	Ki67+	 4244 13949
10925	0	0	Ki67+	 4246 13995
10926	0	0	Ki67+	 4252 13467
10927	0	0	Ki67+	 4254 13480
10928	0	0	Ki67+	 4256 13774
10929	0	0	Ki67+	 4257 13730
10930	0	0	Ki67+	 4258 13512
10931	0	0	Ki67+	 4260 13387
10932	0	0	Ki67+	 4260 13623
10933	0	0	Ki67+	 4260 14025
10934	0	0	Ki67+	 4261 13654
10935	0	0	Ki67+	 4261 13686
10936	0	0	Ki67+	 4261 13931
10937	0	0	Ki67+	 4262 13748
10938	0	0	Ki67+	 4265 13602
10939	0	0	Ki67+	 4267 14002
10940	0	0	Ki67+	 4268 13816
10941	0	0	Ki67+	 4269 13440
10942	0	0	Ki67+	 4274 13837
10943	0	0	Ki67+	 4275 13554
10944	0	0	Ki67+	 4277 13957
10945	0	0	Ki67+	 4281 13520
10946	0	0	Ki67+	 4282 13566
10947	0	0	Ki67+	 4285 13695
10948	0	0	Ki67+	 4285 13809
10949	0	0	Ki67+	 4285 14021
10950	0	0	Ki67+	 4287 13740
10951	0	0	Ki67+	 4289 13973
10952	0	0	Ki67+	 4293 13788
10953	0	0	Ki67+	 4295 13486
10954	0	0	Ki67+	 4298 13750
10955	0	0	Ki67+	 4299 13581
10956	0	0	Ki67+	 4301 13725
10957	0	0	Ki67+	 4302 13966
10958	0	0	Ki67+	 4311 13780
10959	0	0	Ki67+	 4318 13838
10960	0	0	Ki67+	 4318 14041
10961	0	0	Ki67+	 4321 13745
10962	0	0	Ki67+	 4326 13824
10963	0	0	Ki67+	 4330 14004
10964	0	0	Ki67+	 4334 13973
10965	0	0	Ki67+	 4335 13697
10966	0	0	Ki67+	 3722 14055
10967	0	0	Ki67+	 3727 14088
10968	0	0	Ki67+	 3739 14067
10969	0	0	Ki67+	 3759 14088
10970	0	0	Ki67+	 3763 14062
10971	0	0	Ki67+	 3816 14052
10972	0	0	Ki67+	 3861 14090
10973	0	0	Ki67+	 3873 14134
10974	0	0	Ki67+	 3885 14058
10975	0	0	Ki67+	 3889 14093
10976	0	0	Ki67+	 3902 14049
10977	0	0	Ki67+	 3902 14112
10978	0	0	Ki67+	 3905 14099
10979	0	0	Ki67+	 3909 14125
10980	0	0	Ki67+	 3912 14060
10981	0	0	Ki67+	 3924 14218
10982	0	0	Ki67+	 3939 14107
10983	0	0	Ki67+	 3940 14149
10984	0	0	Ki67+	 3942 14166
10985	0	0	Ki67+	 3953 14070
10986	0	0	Ki67+	 3965 14268
10987	0	0	Ki67+	 3975 14181
10988	0	0	Ki67+	 3975 14208
10989	0	0	Ki67+	 3986 14091
10990	0	0	Ki67+	 4001 14291
10991	0	0	Ki67+	 4007 14180
10992	0	0	Ki67+	 4011 14086
10993	0	0	Ki67+	 4011 14267
10994	0	0	Ki67+	 4020 14366
10995	0	0	Ki67+	 4028 14148
10996	0	0	Ki67+	 4028 14319
10997	0	0	Ki67+	 4034 14259
10998	0	0	Ki67+	 4036 14295
10999	0	0	Ki67+	 4042 14332
11000	0	0	Ki67+	 4044 14114
11001	0	0	Ki67+	 4046 14371
11002	0	0	Ki67+	 4048 14402
11003	0	0	Ki67+	 4055 14242
11004	0	0	Ki67+	 4056 14216
11005	0	0	Ki67+	 4059 14192
11006	0	0	Ki67+	 4060 14420
11007	0	0	Ki67+	 4066 14057
11008	0	0	Ki67+	 4069 14358
11009	0	0	Ki67+	 4072 14395
11010	0	0	Ki67+	 4079 14197
11011	0	0	Ki67+	 4085 14139
11012	0	0	Ki67+	 4090 14264
11013	0	0	Ki67+	 4093 14228
11014	0	0	Ki67+	 4102 14172
11015	0	0	Ki67+	 4102 14218
11016	0	0	Ki67+	 4104 14326
11017	0	0	Ki67+	 4108 14122
11018	0	0	Ki67+	 4108 14155
11019	0	0	Ki67+	 4109 14307
11020	0	0	Ki67+	 4110 14361
11021	0	0	Ki67+	 4112 14249
11022	0	0	Ki67+	 4120 14213
11023	0	0	Ki67+	 4125 14234
11024	0	0	Ki67+	 4129 14179
11025	0	0	Ki67+	 4129 14367
11026	0	0	Ki67+	 4131 14197
11027	0	0	Ki67+	 4132 14135
11028	0	0	Ki67+	 4138 14297
11029	0	0	Ki67+	 4150 14232
11030	0	0	Ki67+	 4160 14170
11031	0	0	Ki67+	 4164 14114
11032	0	0	Ki67+	 4167 14239
11033	0	0	Ki67+	 4167 14257
11034	0	0	Ki67+	 4170 14153
11035	0	0	Ki67+	 4171 14197
11036	0	0	Ki67+	 4174 14296
11037	0	0	Ki67+	 4174 14355
11038	0	0	Ki67+	 4176 14334
11039	0	0	Ki67+	 4185 14211
11040	0	0	Ki67+	 4186 14056
11041	0	0	Ki67+	 4187 14125
11042	0	0	Ki67+	 4189 14356
11043	0	0	Ki67+	 4193 14170
11044	0	0	Ki67+	 4197 14060
11045	0	0	Ki67+	 4204 14109
11046	0	0	Ki67+	 4207 14166
11047	0	0	Ki67+	 4207 14347
11048	0	0	Ki67+	 4209 14145
11049	0	0	Ki67+	 4210 14309
11050	0	0	Ki67+	 4216 14245
11051	0	0	Ki67+	 4216 14272
11052	0	0	Ki67+	 4219 14189
11053	0	0	Ki67+	 4228 14103
11054	0	0	Ki67+	 4229 14307
11055	0	0	Ki67+	 4235 14054
11056	0	0	Ki67+	 4235 14339
11057	0	0	Ki67+	 4237 14126
11058	0	0	Ki67+	 4237 14323
11059	0	0	Ki67+	 4240 14271
11060	0	0	Ki67+	 4244 14147
11061	0	0	Ki67+	 4250 14173
11062	0	0	Ki67+	 4253 14078
11063	0	0	Ki67+	 4257 14130
11064	0	0	Ki67+	 4260 14261
11065	0	0	Ki67+	 4277 14273
11066	0	0	Ki67+	 4279 14173
11067	0	0	Ki67+	 4280 14054
11068	0	0	Ki67+	 4287 14113
11069	0	0	Ki67+	 4291 14133
11070	0	0	Ki67+	 4292 14144
11071	0	0	Ki67+	 4293 14172
11072	0	0	Ki67+	 4295 14053
11073	0	0	Ki67+	 4316 14511
11074	0	0	Ki67+	 4319 14081
11075	0	0	Ki67+	 4319 14177
11076	0	0	Ki67+	 4321 14130
11077	0	0	Ki67+	 4325 14215
11078	0	0	Ki67+	 4327 14121
11079	0	0	Ki67+	 4340 900
11080	0	0	Ki67+	 4346 703
11081	0	0	Ki67+	 4350 767
11082	0	0	Ki67+	 4353 935
11083	0	0	Ki67+	 4355 615
11084	0	0	Ki67+	 4355 729
11085	0	0	Ki67+	 4356 746
11086	0	0	Ki67+	 4362 700
11087	0	0	Ki67+	 4363 847
11088	0	0	Ki67+	 4363 901
11089	0	0	Ki67+	 4364 875
11090	0	0	Ki67+	 4366 789
11091	0	0	Ki67+	 4368 650
11092	0	0	Ki67+	 4372 825
11093	0	0	Ki67+	 4373 933
11094	0	0	Ki67+	 4374 966
11095	0	0	Ki67+	 4376 614
11096	0	0	Ki67+	 4376 725
11097	0	0	Ki67+	 4380 1000
11098	0	0	Ki67+	 4383 445
11099	0	0	Ki67+	 4383 569
11100	0	0	Ki67+	 4384 776
11101	0	0	Ki67+	 4385 751
11102	0	0	Ki67+	 4388 585
11103	0	0	Ki67+	 4388 917
11104	0	0	Ki67+	 4391 708
11105	0	0	Ki67+	 4392 956
11106	0	0	Ki67+	 4402 551
11107	0	0	Ki67+	 4402 989
11108	0	0	Ki67+	 4404 725
11109	0	0	Ki67+	 4404 773
11110	0	0	Ki67+	 4406 1028
11111	0	0	Ki67+	 4406 1049
11112	0	0	Ki67+	 4408 626
11113	0	0	Ki67+	 4411 689
11114	0	0	Ki67+	 4412 980
11115	0	0	Ki67+	 4413 757
11116	0	0	Ki67+	 4415 935
11117	0	0	Ki67+	 4422 686
11118	0	0	Ki67+	 4423 419
11119	0	0	Ki67+	 4426 1049
11120	0	0	Ki67+	 4429 652
11121	0	0	Ki67+	 4430 712
11122	0	0	Ki67+	 4431 947
11123	0	0	Ki67+	 4435 767
11124	0	0	Ki67+	 4436 777
11125	0	0	Ki67+	 4437 575
11126	0	0	Ki67+	 4438 612
11127	0	0	Ki67+	 4438 1074
11128	0	0	Ki67+	 4439 395
11129	0	0	Ki67+	 4439 730
11130	0	0	Ki67+	 4440 682
11131	0	0	Ki67+	 4451 412
11132	0	0	Ki67+	 4453 700
11133	0	0	Ki67+	 4455 793
11134	0	0	Ki67+	 4456 626
11135	0	0	Ki67+	 4464 769
11136	0	0	Ki67+	 4464 1096
11137	0	0	Ki67+	 4465 549
11138	0	0	Ki67+	 4469 1068
11139	0	0	Ki67+	 4475 1040
11140	0	0	Ki67+	 4477 678
11141	0	0	Ki67+	 4480 1060
11142	0	0	Ki67+	 4481 773
11143	0	0	Ki67+	 4482 1095
11144	0	0	Ki67+	 4484 592
11145	0	0	Ki67+	 4484 807
11146	0	0	Ki67+	 4487 738
11147	0	0	Ki67+	 4491 567
11148	0	0	Ki67+	 4492 631
11149	0	0	Ki67+	 4497 557
11150	0	0	Ki67+	 4498 675
11151	0	0	Ki67+	 4498 802
11152	0	0	Ki67+	 4502 700
11153	0	0	Ki67+	 4503 762
11154	0	0	Ki67+	 4505 502
11155	0	0	Ki67+	 4505 610
11156	0	0	Ki67+	 4513 533
11157	0	0	Ki67+	 4517 597
11158	0	0	Ki67+	 4518 1042
11159	0	0	Ki67+	 4520 560
11160	0	0	Ki67+	 4520 765
11161	0	0	Ki67+	 4526 495
11162	0	0	Ki67+	 4532 471
11163	0	0	Ki67+	 4532 701
11164	0	0	Ki67+	 4534 735
11165	0	0	Ki67+	 4537 837
11166	0	0	Ki67+	 4538 537
11167	0	0	Ki67+	 4538 805
11168	0	0	Ki67+	 4541 586
11169	0	0	Ki67+	 4542 419
11170	0	0	Ki67+	 4545 439
11171	0	0	Ki67+	 4546 605
11172	0	0	Ki67+	 4550 771
11173	0	0	Ki67+	 4551 830
11174	0	0	Ki67+	 4554 802
11175	0	0	Ki67+	 4557 396
11176	0	0	Ki67+	 4558 415
11177	0	0	Ki67+	 4562 589
11178	0	0	Ki67+	 4567 821
11179	0	0	Ki67+	 4569 453
11180	0	0	Ki67+	 4571 769
11181	0	0	Ki67+	 4573 542
11182	0	0	Ki67+	 4576 515
11183	0	0	Ki67+	 4577 572
11184	0	0	Ki67+	 4585 447
11185	0	0	Ki67+	 4592 391
11186	0	0	Ki67+	 4592 475
11187	0	0	Ki67+	 4592 768
11188	0	0	Ki67+	 4593 465
11189	0	0	Ki67+	 4594 890
11190	0	0	Ki67+	 4595 585
11191	0	0	Ki67+	 4604 800
11192	0	0	Ki67+	 4604 829
11193	0	0	Ki67+	 4608 396
11194	0	0	Ki67+	 4608 549
11195	0	0	Ki67+	 4609 841
11196	0	0	Ki67+	 4612 491
11197	0	0	Ki67+	 4614 919
11198	0	0	Ki67+	 4617 753
11199	0	0	Ki67+	 4622 438
11200	0	0	Ki67+	 4624 448
11201	0	0	Ki67+	 4624 935
11202	0	0	Ki67+	 4626 779
11203	0	0	Ki67+	 4627 482
11204	0	0	Ki67+	 4627 550
11205	0	0	Ki67+	 4635 559
11206	0	0	Ki67+	 4641 876
11207	0	0	Ki67+	 4642 395
11208	0	0	Ki67+	 4643 932
11209	0	0	Ki67+	 4644 529
11210	0	0	Ki67+	 4645 800
11211	0	0	Ki67+	 4651 432
11212	0	0	Ki67+	 4655 469
11213	0	0	Ki67+	 4655 736
11214	0	0	Ki67+	 4658 560
11215	0	0	Ki67+	 4659 578
11216	0	0	Ki67+	 4661 872
11217	0	0	Ki67+	 4666 771
11218	0	0	Ki67+	 4666 913
11219	0	0	Ki67+	 4667 839
11220	0	0	Ki67+	 4671 392
11221	0	0	Ki67+	 4673 720
11222	0	0	Ki67+	 4676 442
11223	0	0	Ki67+	 4688 861
11224	0	0	Ki67+	 4688 878
11225	0	0	Ki67+	 4689 572
11226	0	0	Ki67+	 4690 465
11227	0	0	Ki67+	 4690 752
11228	0	0	Ki67+	 4690 772
11229	0	0	Ki67+	 4694 724
11230	0	0	Ki67+	 4697 436
11231	0	0	Ki67+	 4698 597
11232	0	0	Ki67+	 4702 382
11233	0	0	Ki67+	 4703 563
11234	0	0	Ki67+	 4705 711
11235	0	0	Ki67+	 4705 913
11236	0	0	Ki67+	 4706 814
11237	0	0	Ki67+	 4709 758
11238	0	0	Ki67+	 4712 879
11239	0	0	Ki67+	 4713 658
11240	0	0	Ki67+	 4714 842
11241	0	0	Ki67+	 4719 457
11242	0	0	Ki67+	 4719 489
11243	0	0	Ki67+	 4722 708
11244	0	0	Ki67+	 4724 686
11245	0	0	Ki67+	 4726 726
11246	0	0	Ki67+	 4729 615
11247	0	0	Ki67+	 4730 650
11248	0	0	Ki67+	 4730 1043
11249	0	0	Ki67+	 4731 903
11250	0	0	Ki67+	 4732 925
11251	0	0	Ki67+	 4734 858
11252	0	0	Ki67+	 4741 788
11253	0	0	Ki67+	 4742 651
11254	0	0	Ki67+	 4746 713
11255	0	0	Ki67+	 4747 842
11256	0	0	Ki67+	 4749 690
11257	0	0	Ki67+	 4750 638
11258	0	0	Ki67+	 4752 423
11259	0	0	Ki67+	 4753 454
11260	0	0	Ki67+	 4754 852
11261	0	0	Ki67+	 4755 807
11262	0	0	Ki67+	 4756 480
11263	0	0	Ki67+	 4758 919
11264	0	0	Ki67+	 4759 883
11265	0	0	Ki67+	 4767 421
11266	0	0	Ki67+	 4771 846
11267	0	0	Ki67+	 4771 966
11268	0	0	Ki67+	 4772 998
11269	0	0	Ki67+	 4774 791
11270	0	0	Ki67+	 4774 816
11271	0	0	Ki67+	 4779 442
11272	0	0	Ki67+	 4780 477
11273	0	0	Ki67+	 4783 908
11274	0	0	Ki67+	 4787 961
11275	0	0	Ki67+	 4790 805
11276	0	0	Ki67+	 4790 860
11277	0	0	Ki67+	 4791 437
11278	0	0	Ki67+	 4792 407
11279	0	0	Ki67+	 4793 830
11280	0	0	Ki67+	 4794 922
11281	0	0	Ki67+	 4795 883
11282	0	0	Ki67+	 4795 1024
11283	0	0	Ki67+	 4795 1058
11284	0	0	Ki67+	 4796 450
11285	0	0	Ki67+	 4803 392
11286	0	0	Ki67+	 4810 479
11287	0	0	Ki67+	 4811 420
11288	0	0	Ki67+	 4814 892
11289	0	0	Ki67+	 4818 439
11290	0	0	Ki67+	 4818 812
11291	0	0	Ki67+	 4820 917
11292	0	0	Ki67+	 4822 980
11293	0	0	Ki67+	 4826 935
11294	0	0	Ki67+	 4827 835
11295	0	0	Ki67+	 4828 449
11296	0	0	Ki67+	 4828 905
11297	0	0	Ki67+	 4829 864
11298	0	0	Ki67+	 4835 851
11299	0	0	Ki67+	 4837 897
11300	0	0	Ki67+	 4839 1026
11301	0	0	Ki67+	 4840 501
11302	0	0	Ki67+	 4841 1069
11303	0	0	Ki67+	 4842 478
11304	0	0	Ki67+	 4842 956
11305	0	0	Ki67+	 4847 403
11306	0	0	Ki67+	 4847 441
11307	0	0	Ki67+	 4847 831
11308	0	0	Ki67+	 4848 1002
11309	0	0	Ki67+	 4853 931
11310	0	0	Ki67+	 4855 851
11311	0	0	Ki67+	 4862 813
11312	0	0	Ki67+	 4862 1054
11313	0	0	Ki67+	 4865 415
11314	0	0	Ki67+	 4865 1088
11315	0	0	Ki67+	 4870 493
11316	0	0	Ki67+	 4870 976
11317	0	0	Ki67+	 4871 928
11318	0	0	Ki67+	 4873 448
11319	0	0	Ki67+	 4874 885
11320	0	0	Ki67+	 4875 950
11321	0	0	Ki67+	 4876 1020
11322	0	0	Ki67+	 4878 767
11323	0	0	Ki67+	 4881 488
11324	0	0	Ki67+	 4884 824
11325	0	0	Ki67+	 4887 461
11326	0	0	Ki67+	 4888 789
11327	0	0	Ki67+	 4889 1037
11328	0	0	Ki67+	 4891 340
11329	0	0	Ki67+	 4893 926
11330	0	0	Ki67+	 4895 742
11331	0	0	Ki67+	 4895 1027
11332	0	0	Ki67+	 4895 1070
11333	0	0	Ki67+	 4896 497
11334	0	0	Ki67+	 4898 854
11335	0	0	Ki67+	 4900 962
11336	0	0	Ki67+	 4900 989
11337	0	0	Ki67+	 4901 761
11338	0	0	Ki67+	 4903 826
11339	0	0	Ki67+	 4907 895
11340	0	0	Ki67+	 4908 458
11341	0	0	Ki67+	 4910 1020
11342	0	0	Ki67+	 4912 1102
11343	0	0	Ki67+	 4913 793
11344	0	0	Ki67+	 4915 1048
11345	0	0	Ki67+	 4922 958
11346	0	0	Ki67+	 4923 855
11347	0	0	Ki67+	 4924 944
11348	0	0	Ki67+	 4924 996
11349	0	0	Ki67+	 4926 739
11350	0	0	Ki67+	 4926 885
11351	0	0	Ki67+	 4928 774
11352	0	0	Ki67+	 4929 325
11353	0	0	Ki67+	 4929 918
11354	0	0	Ki67+	 4931 388
11355	0	0	Ki67+	 4931 982
11356	0	0	Ki67+	 4932 818
11357	0	0	Ki67+	 4941 649
11358	0	0	Ki67+	 4941 744
11359	0	0	Ki67+	 4941 1071
11360	0	0	Ki67+	 4944 368
11361	0	0	Ki67+	 4945 940
11362	0	0	Ki67+	 4947 971
11363	0	0	Ki67+	 4948 718
11364	0	0	Ki67+	 4950 793
11365	0	0	Ki67+	 4950 1101
11366	0	0	Ki67+	 4952 872
11367	0	0	Ki67+	 4954 763
11368	0	0	Ki67+	 4961 729
11369	0	0	Ki67+	 4962 906
11370	0	0	Ki67+	 4962 964
11371	0	0	Ki67+	 4962 982
11372	0	0	Ki67+	 4965 1020
11373	0	0	Ki67+	 4966 387
11374	0	0	Ki67+	 4966 854
11375	0	0	Ki67+	 4966 1088
11376	0	0	Ki67+	 4967 810
11377	0	0	Ki67+	 4969 1045
11378	0	0	Ki67+	 4970 709
11379	0	0	Ki67+	 4975 785
11380	0	0	Ki67+	 4977 931
11381	0	0	Ki67+	 4982 757
11382	0	0	Ki67+	 4986 731
11383	0	0	Ki67+	 4986 881
11384	0	0	Ki67+	 4988 801
11385	0	0	Ki67+	 4990 990
11386	0	0	Ki67+	 4991 448
11387	0	0	Ki67+	 4991 969
11388	0	0	Ki67+	 4991 1003
11389	0	0	Ki67+	 4992 416
11390	0	0	Ki67+	 4994 848
11391	0	0	Ki67+	 4994 866
11392	0	0	Ki67+	 4995 779
11393	0	0	Ki67+	 4995 1045
11394	0	0	Ki67+	 4996 953
11395	0	0	Ki67+	 5000 710
11396	0	0	Ki67+	 5000 1068
11397	0	0	Ki67+	 5002 1079
11398	0	0	Ki67+	 5003 407
11399	0	0	Ki67+	 5005 905
11400	0	0	Ki67+	 5005 1018
11401	0	0	Ki67+	 5006 472
11402	0	0	Ki67+	 5007 447
11403	0	0	Ki67+	 5008 429
11404	0	0	Ki67+	 5012 378
11405	0	0	Ki67+	 5013 865
11406	0	0	Ki67+	 5014 336
11407	0	0	Ki67+	 5014 757
11408	0	0	Ki67+	 5016 990
11409	0	0	Ki67+	 5022 1089
11410	0	0	Ki67+	 5026 920
11411	0	0	Ki67+	 5027 774
11412	0	0	Ki67+	 5028 1000
11413	0	0	Ki67+	 5030 819
11414	0	0	Ki67+	 5031 365
11415	0	0	Ki67+	 5031 930
11416	0	0	Ki67+	 5031 1031
11417	0	0	Ki67+	 5033 756
11418	0	0	Ki67+	 5033 1064
11419	0	0	Ki67+	 5034 399
11420	0	0	Ki67+	 5034 729
11421	0	0	Ki67+	 5036 427
11422	0	0	Ki67+	 5037 891
11423	0	0	Ki67+	 5037 963
11424	0	0	Ki67+	 5038 452
11425	0	0	Ki67+	 5046 788
11426	0	0	Ki67+	 5046 1005
11427	0	0	Ki67+	 5052 730
11428	0	0	Ki67+	 5055 397
11429	0	0	Ki67+	 5055 888
11430	0	0	Ki67+	 5065 349
11431	0	0	Ki67+	 5065 492
11432	0	0	Ki67+	 5065 767
11433	0	0	Ki67+	 5065 1096
11434	0	0	Ki67+	 5066 643
11435	0	0	Ki67+	 5067 812
11436	0	0	Ki67+	 5068 856
11437	0	0	Ki67+	 5069 1034
11438	0	0	Ki67+	 5070 984
11439	0	0	Ki67+	 5071 479
11440	0	0	Ki67+	 5071 731
11441	0	0	Ki67+	 5072 935
11442	0	0	Ki67+	 5075 372
11443	0	0	Ki67+	 5075 1077
11444	0	0	Ki67+	 5081 421
11445	0	0	Ki67+	 5081 1000
11446	0	0	Ki67+	 5082 922
11447	0	0	Ki67+	 5082 1046
11448	0	0	Ki67+	 5084 349
11449	0	0	Ki67+	 5084 961
11450	0	0	Ki67+	 5085 782
11451	0	0	Ki67+	 5086 555
11452	0	0	Ki67+	 5087 764
11453	0	0	Ki67+	 5088 455
11454	0	0	Ki67+	 5088 1020
11455	0	0	Ki67+	 5090 482
11456	0	0	Ki67+	 5092 539
11457	0	0	Ki67+	 5094 467
11458	0	0	Ki67+	 5095 817
11459	0	0	Ki67+	 5096 884
11460	0	0	Ki67+	 5097 448
11461	0	0	Ki67+	 5098 1065
11462	0	0	Ki67+	 5101 911
11463	0	0	Ki67+	 5104 507
11464	0	0	Ki67+	 5104 855
11465	0	0	Ki67+	 5106 403
11466	0	0	Ki67+	 5107 932
11467	0	0	Ki67+	 5108 949
11468	0	0	Ki67+	 5108 1023
11469	0	0	Ki67+	 5112 478
11470	0	0	Ki67+	 5112 628
11471	0	0	Ki67+	 5113 336
11472	0	0	Ki67+	 5113 611
11473	0	0	Ki67+	 5114 783
11474	0	0	Ki67+	 5114 1007
11475	0	0	Ki67+	 5115 803
11476	0	0	Ki67+	 5116 921
11477	0	0	Ki67+	 5117 515
11478	0	0	Ki67+	 5117 1097
11479	0	0	Ki67+	 5121 1031
11480	0	0	Ki67+	 5122 422
11481	0	0	Ki67+	 5122 446
11482	0	0	Ki67+	 5123 1050
11483	0	0	Ki67+	 5125 398
11484	0	0	Ki67+	 5125 572
11485	0	0	Ki67+	 5126 356
11486	0	0	Ki67+	 5127 861
11487	0	0	Ki67+	 5128 972
11488	0	0	Ki67+	 5129 839
11489	0	0	Ki67+	 5134 654
11490	0	0	Ki67+	 4339 1646
11491	0	0	Ki67+	 4342 1582
11492	0	0	Ki67+	 4343 1235
11493	0	0	Ki67+	 4343 1706
11494	0	0	Ki67+	 4344 1793
11495	0	0	Ki67+	 4344 1828
11496	0	0	Ki67+	 4345 1299
11497	0	0	Ki67+	 4345 1422
11498	0	0	Ki67+	 4345 1546
11499	0	0	Ki67+	 4346 1501
11500	0	0	Ki67+	 4350 1119
11501	0	0	Ki67+	 4352 1386
11502	0	0	Ki67+	 4353 1661
11503	0	0	Ki67+	 4354 1144
11504	0	0	Ki67+	 4355 1314
11505	0	0	Ki67+	 4357 1725
11506	0	0	Ki67+	 4359 1263
11507	0	0	Ki67+	 4360 1347
11508	0	0	Ki67+	 4360 1608
11509	0	0	Ki67+	 4360 1807
11510	0	0	Ki67+	 4361 1304
11511	0	0	Ki67+	 4362 1169
11512	0	0	Ki67+	 4362 1424
11513	0	0	Ki67+	 4363 1764
11514	0	0	Ki67+	 4364 1693
11515	0	0	Ki67+	 4365 1208
11516	0	0	Ki67+	 4367 1458
11517	0	0	Ki67+	 4367 1880
11518	0	0	Ki67+	 4368 1381
11519	0	0	Ki67+	 4368 1591
11520	0	0	Ki67+	 4370 1806
11521	0	0	Ki67+	 4370 1846
11522	0	0	Ki67+	 4376 1234
11523	0	0	Ki67+	 4379 1163
11524	0	0	Ki67+	 4379 1552
11525	0	0	Ki67+	 4381 1202
11526	0	0	Ki67+	 4382 1611
11527	0	0	Ki67+	 4382 1723
11528	0	0	Ki67+	 4384 1358
11529	0	0	Ki67+	 4387 1320
11530	0	0	Ki67+	 4387 1423
11531	0	0	Ki67+	 4388 1535
11532	0	0	Ki67+	 4388 1771
11533	0	0	Ki67+	 4390 1294
11534	0	0	Ki67+	 4392 1747
11535	0	0	Ki67+	 4395 1800
11536	0	0	Ki67+	 4399 1201
11537	0	0	Ki67+	 4400 1245
11538	0	0	Ki67+	 4400 1840
11539	0	0	Ki67+	 4402 1186
11540	0	0	Ki67+	 4402 1377
11541	0	0	Ki67+	 4402 1571
11542	0	0	Ki67+	 4402 1868
11543	0	0	Ki67+	 4403 1894
11544	0	0	Ki67+	 4404 1388
11545	0	0	Ki67+	 4404 1689
11546	0	0	Ki67+	 4405 1229
11547	0	0	Ki67+	 4406 1722
11548	0	0	Ki67+	 4407 1274
11549	0	0	Ki67+	 4411 1697
11550	0	0	Ki67+	 4413 1480
11551	0	0	Ki67+	 4414 1339
11552	0	0	Ki67+	 4414 1552
11553	0	0	Ki67+	 4414 1599
11554	0	0	Ki67+	 4419 1309
11555	0	0	Ki67+	 4419 1763
11556	0	0	Ki67+	 4420 1514
11557	0	0	Ki67+	 4420 1867
11558	0	0	Ki67+	 4421 1361
11559	0	0	Ki67+	 4421 1845
11560	0	0	Ki67+	 4422 1403
11561	0	0	Ki67+	 4424 1789
11562	0	0	Ki67+	 4427 1274
11563	0	0	Ki67+	 4427 1597
11564	0	0	Ki67+	 4428 1612
11565	0	0	Ki67+	 4428 1895
11566	0	0	Ki67+	 4432 1450
11567	0	0	Ki67+	 4437 1487
11568	0	0	Ki67+	 4438 1571
11569	0	0	Ki67+	 4442 1587
11570	0	0	Ki67+	 4443 1248
11571	0	0	Ki67+	 4443 1308
11572	0	0	Ki67+	 4446 1392
11573	0	0	Ki67+	 4449 1546
11574	0	0	Ki67+	 4450 1477
11575	0	0	Ki67+	 4450 1500
11576	0	0	Ki67+	 4451 1409
11577	0	0	Ki67+	 4452 1568
11578	0	0	Ki67+	 4453 1348
11579	0	0	Ki67+	 4455 1290
11580	0	0	Ki67+	 4458 1519
11581	0	0	Ki67+	 4460 1442
11582	0	0	Ki67+	 4465 1501
11583	0	0	Ki67+	 4469 1150
11584	0	0	Ki67+	 4473 1739
11585	0	0	Ki67+	 4474 1797
11586	0	0	Ki67+	 4475 1816
11587	0	0	Ki67+	 4476 1455
11588	0	0	Ki67+	 4476 1569
11589	0	0	Ki67+	 4478 1646
11590	0	0	Ki67+	 4480 1319
11591	0	0	Ki67+	 4482 1346
11592	0	0	Ki67+	 4482 1856
11593	0	0	Ki67+	 4483 1777
11594	0	0	Ki67+	 4485 1251
11595	0	0	Ki67+	 4487 1597
11596	0	0	Ki67+	 4490 1173
11597	0	0	Ki67+	 4491 1116
11598	0	0	Ki67+	 4491 1886
11599	0	0	Ki67+	 4494 1805
11600	0	0	Ki67+	 4495 1867
11601	0	0	Ki67+	 4496 1673
11602	0	0	Ki67+	 4498 1161
11603	0	0	Ki67+	 4498 1592
11604	0	0	Ki67+	 4498 1724
11605	0	0	Ki67+	 4498 1772
11606	0	0	Ki67+	 4500 1138
11607	0	0	Ki67+	 4502 1568
11608	0	0	Ki67+	 4502 1629
11609	0	0	Ki67+	 4503 1607
11610	0	0	Ki67+	 4504 1851
11611	0	0	Ki67+	 4506 1749
11612	0	0	Ki67+	 4511 1149
11613	0	0	Ki67+	 4511 1670
11614	0	0	Ki67+	 4512 1173
11615	0	0	Ki67+	 4512 1796
11616	0	0	Ki67+	 4513 1821
11617	0	0	Ki67+	 4513 1871
11618	0	0	Ki67+	 4517 1212
11619	0	0	Ki67+	 4517 1746
11620	0	0	Ki67+	 4517 1765
11621	0	0	Ki67+	 4521 1526
11622	0	0	Ki67+	 4525 1543
11623	0	0	Ki67+	 4526 1202
11624	0	0	Ki67+	 4527 1234
11625	0	0	Ki67+	 4528 1272
11626	0	0	Ki67+	 4530 1765
11627	0	0	Ki67+	 4532 1259
11628	0	0	Ki67+	 4532 1824
11629	0	0	Ki67+	 4533 1124
11630	0	0	Ki67+	 4538 1745
11631	0	0	Ki67+	 4539 1106
11632	0	0	Ki67+	 4544 1515
11633	0	0	Ki67+	 4548 1547
11634	0	0	Ki67+	 4549 1834
11635	0	0	Ki67+	 4551 1313
11636	0	0	Ki67+	 4551 1533
11637	0	0	Ki67+	 4552 1594
11638	0	0	Ki67+	 4552 1807
11639	0	0	Ki67+	 4561 1545
11640	0	0	Ki67+	 4564 1292
11641	0	0	Ki67+	 4564 1527
11642	0	0	Ki67+	 4568 1224
11643	0	0	Ki67+	 4572 1385
11644	0	0	Ki67+	 4578 1265
11645	0	0	Ki67+	 4578 1632
11646	0	0	Ki67+	 4582 1747
11647	0	0	Ki67+	 4583 1351
11648	0	0	Ki67+	 4584 1321
11649	0	0	Ki67+	 4584 1873
11650	0	0	Ki67+	 4585 1559
11651	0	0	Ki67+	 4598 1291
11652	0	0	Ki67+	 4606 1274
11653	0	0	Ki67+	 4607 1193
11654	0	0	Ki67+	 4608 1258
11655	0	0	Ki67+	 4608 1717
11656	0	0	Ki67+	 4609 1669
11657	0	0	Ki67+	 4609 1889
11658	0	0	Ki67+	 4610 1345
11659	0	0	Ki67+	 4622 1304
11660	0	0	Ki67+	 4625 1479
11661	0	0	Ki67+	 4626 1500
11662	0	0	Ki67+	 4629 1758
11663	0	0	Ki67+	 4634 1381
11664	0	0	Ki67+	 4635 1888
11665	0	0	Ki67+	 4639 1261
11666	0	0	Ki67+	 4639 1358
11667	0	0	Ki67+	 4640 1306
11668	0	0	Ki67+	 4640 1484
11669	0	0	Ki67+	 4643 1868
11670	0	0	Ki67+	 4644 1707
11671	0	0	Ki67+	 4644 1737
11672	0	0	Ki67+	 4645 1791
11673	0	0	Ki67+	 4646 1336
11674	0	0	Ki67+	 4648 1507
11675	0	0	Ki67+	 4657 1289
11676	0	0	Ki67+	 4658 1607
11677	0	0	Ki67+	 4660 1531
11678	0	0	Ki67+	 4666 1477
11679	0	0	Ki67+	 4670 1494
11680	0	0	Ki67+	 4672 1233
11681	0	0	Ki67+	 4674 1769
11682	0	0	Ki67+	 4675 1290
11683	0	0	Ki67+	 4675 1595
11684	0	0	Ki67+	 4678 1509
11685	0	0	Ki67+	 4680 1433
11686	0	0	Ki67+	 4681 1403
11687	0	0	Ki67+	 4682 1642
11688	0	0	Ki67+	 4685 1348
11689	0	0	Ki67+	 4685 1570
11690	0	0	Ki67+	 4689 1817
11691	0	0	Ki67+	 4701 1322
11692	0	0	Ki67+	 4702 1633
11693	0	0	Ki67+	 4703 1538
11694	0	0	Ki67+	 4704 1515
11695	0	0	Ki67+	 4705 1753
11696	0	0	Ki67+	 4707 1597
11697	0	0	Ki67+	 4708 1614
11698	0	0	Ki67+	 4708 1855
11699	0	0	Ki67+	 4710 1407
11700	0	0	Ki67+	 4712 1243
11701	0	0	Ki67+	 4714 1554
11702	0	0	Ki67+	 4714 1667
11703	0	0	Ki67+	 4715 1703
11704	0	0	Ki67+	 4719 1800
11705	0	0	Ki67+	 4720 1861
11706	0	0	Ki67+	 4722 1360
11707	0	0	Ki67+	 4726 1842
11708	0	0	Ki67+	 4729 1645
11709	0	0	Ki67+	 4731 1577
11710	0	0	Ki67+	 4734 1246
11711	0	0	Ki67+	 4735 1336
11712	0	0	Ki67+	 4735 1403
11713	0	0	Ki67+	 4735 1514
11714	0	0	Ki67+	 4735 1530
11715	0	0	Ki67+	 4738 1306
11716	0	0	Ki67+	 4743 1551
11717	0	0	Ki67+	 4744 1615
11718	0	0	Ki67+	 4748 1534
11719	0	0	Ki67+	 4748 1673
11720	0	0	Ki67+	 4748 1861
11721	0	0	Ki67+	 4753 1507
11722	0	0	Ki67+	 4753 1596
11723	0	0	Ki67+	 4754 1272
11724	0	0	Ki67+	 4754 1895
11725	0	0	Ki67+	 4756 1805
11726	0	0	Ki67+	 4762 1315
11727	0	0	Ki67+	 4766 1359
11728	0	0	Ki67+	 4769 1263
11729	0	0	Ki67+	 4769 1837
11730	0	0	Ki67+	 4773 1311
11731	0	0	Ki67+	 4775 1403
11732	0	0	Ki67+	 4775 1576
11733	0	0	Ki67+	 4776 1392
11734	0	0	Ki67+	 4780 1682
11735	0	0	Ki67+	 4781 1434
11736	0	0	Ki67+	 4785 1382
11737	0	0	Ki67+	 4786 1648
11738	0	0	Ki67+	 4789 1540
11739	0	0	Ki67+	 4791 1303
11740	0	0	Ki67+	 4791 1585
11741	0	0	Ki67+	 4793 1600
11742	0	0	Ki67+	 4794 1403
11743	0	0	Ki67+	 4795 1351
11744	0	0	Ki67+	 4809 1731
11745	0	0	Ki67+	 4810 1635
11746	0	0	Ki67+	 4810 1855
11747	0	0	Ki67+	 4811 1451
11748	0	0	Ki67+	 4812 1596
11749	0	0	Ki67+	 4812 1694
11750	0	0	Ki67+	 4813 1328
11751	0	0	Ki67+	 4815 1552
11752	0	0	Ki67+	 4815 1617
11753	0	0	Ki67+	 4819 1656
11754	0	0	Ki67+	 4823 1382
11755	0	0	Ki67+	 4826 1277
11756	0	0	Ki67+	 4826 1415
11757	0	0	Ki67+	 4826 1586
11758	0	0	Ki67+	 4832 1473
11759	0	0	Ki67+	 4838 1567
11760	0	0	Ki67+	 4838 1630
11761	0	0	Ki67+	 4839 1325
11762	0	0	Ki67+	 4841 1489
11763	0	0	Ki67+	 4843 1615
11764	0	0	Ki67+	 4848 1890
11765	0	0	Ki67+	 4849 1737
11766	0	0	Ki67+	 4853 1417
11767	0	0	Ki67+	 4853 1447
11768	0	0	Ki67+	 4862 1589
11769	0	0	Ki67+	 4863 1578
11770	0	0	Ki67+	 4864 1452
11771	0	0	Ki67+	 4866 1113
11772	0	0	Ki67+	 4867 1292
11773	0	0	Ki67+	 4867 1371
11774	0	0	Ki67+	 4867 1605
11775	0	0	Ki67+	 4871 1640
11776	0	0	Ki67+	 4872 1868
11777	0	0	Ki67+	 4875 1481
11778	0	0	Ki67+	 4880 1468
11779	0	0	Ki67+	 4885 1355
11780	0	0	Ki67+	 4888 1397
11781	0	0	Ki67+	 4893 1419
11782	0	0	Ki67+	 4897 1490
11783	0	0	Ki67+	 4897 1546
11784	0	0	Ki67+	 4898 1370
11785	0	0	Ki67+	 4900 1589
11786	0	0	Ki67+	 4903 1847
11787	0	0	Ki67+	 4906 1880
11788	0	0	Ki67+	 4909 1441
11789	0	0	Ki67+	 4910 1459
11790	0	0	Ki67+	 4911 1896
11791	0	0	Ki67+	 4912 1400
11792	0	0	Ki67+	 4915 1127
11793	0	0	Ki67+	 4916 1180
11794	0	0	Ki67+	 4921 1628
11795	0	0	Ki67+	 4923 1405
11796	0	0	Ki67+	 4924 1595
11797	0	0	Ki67+	 4924 1735
11798	0	0	Ki67+	 4925 1481
11799	0	0	Ki67+	 4931 1660
11800	0	0	Ki67+	 4934 1119
11801	0	0	Ki67+	 4938 1707
11802	0	0	Ki67+	 4940 1689
11803	0	0	Ki67+	 4945 1454
11804	0	0	Ki67+	 4948 1418
11805	0	0	Ki67+	 4951 1588
11806	0	0	Ki67+	 4954 1152
11807	0	0	Ki67+	 4956 1200
11808	0	0	Ki67+	 4958 1135
11809	0	0	Ki67+	 4959 1346
11810	0	0	Ki67+	 4959 1508
11811	0	0	Ki67+	 4960 1468
11812	0	0	Ki67+	 4962 1626
11813	0	0	Ki67+	 4964 1747
11814	0	0	Ki67+	 4969 1381
11815	0	0	Ki67+	 4972 1170
11816	0	0	Ki67+	 4972 1467
11817	0	0	Ki67+	 4973 1144
11818	0	0	Ki67+	 4974 1437
11819	0	0	Ki67+	 4975 1616
11820	0	0	Ki67+	 4976 1716
11821	0	0	Ki67+	 4977 1488
11822	0	0	Ki67+	 4982 1669
11823	0	0	Ki67+	 4983 1523
11824	0	0	Ki67+	 4984 1105
11825	0	0	Ki67+	 4988 1356
11826	0	0	Ki67+	 4989 1467
11827	0	0	Ki67+	 4991 1895
11828	0	0	Ki67+	 4993 1185
11829	0	0	Ki67+	 4993 1770
11830	0	0	Ki67+	 4995 1286
11831	0	0	Ki67+	 4996 1256
11832	0	0	Ki67+	 4998 1145
11833	0	0	Ki67+	 4998 1215
11834	0	0	Ki67+	 5003 1634
11835	0	0	Ki67+	 5003 1741
11836	0	0	Ki67+	 5005 1840
11837	0	0	Ki67+	 5006 1383
11838	0	0	Ki67+	 5008 1438
11839	0	0	Ki67+	 5009 1504
11840	0	0	Ki67+	 5010 1697
11841	0	0	Ki67+	 5011 1788
11842	0	0	Ki67+	 5012 1160
11843	0	0	Ki67+	 5017 1122
11844	0	0	Ki67+	 5017 1147
11845	0	0	Ki67+	 5017 1275
11846	0	0	Ki67+	 5018 1881
11847	0	0	Ki67+	 5022 1186
11848	0	0	Ki67+	 5024 1208
11849	0	0	Ki67+	 5029 1261
11850	0	0	Ki67+	 5030 1525
11851	0	0	Ki67+	 5031 1229
11852	0	0	Ki67+	 5032 1180
11853	0	0	Ki67+	 5032 1466
11854	0	0	Ki67+	 5034 1816
11855	0	0	Ki67+	 5036 1140
11856	0	0	Ki67+	 5036 1636
11857	0	0	Ki67+	 5037 1509
11858	0	0	Ki67+	 5038 1687
11859	0	0	Ki67+	 5043 1113
11860	0	0	Ki67+	 5045 1272
11861	0	0	Ki67+	 5045 1798
11862	0	0	Ki67+	 5048 1428
11863	0	0	Ki67+	 5048 1715
11864	0	0	Ki67+	 5050 1533
11865	0	0	Ki67+	 5050 1884
11866	0	0	Ki67+	 5052 1204
11867	0	0	Ki67+	 5052 1664
11868	0	0	Ki67+	 5054 1173
11869	0	0	Ki67+	 5057 1626
11870	0	0	Ki67+	 5058 1144
11871	0	0	Ki67+	 5058 1848
11872	0	0	Ki67+	 5059 1458
11873	0	0	Ki67+	 5062 1740
11874	0	0	Ki67+	 5063 1492
11875	0	0	Ki67+	 5065 1397
11876	0	0	Ki67+	 5067 1423
11877	0	0	Ki67+	 5069 1711
11878	0	0	Ki67+	 5070 1243
11879	0	0	Ki67+	 5071 1118
11880	0	0	Ki67+	 5075 1760
11881	0	0	Ki67+	 5075 1860
11882	0	0	Ki67+	 5078 1830
11883	0	0	Ki67+	 5079 1280
11884	0	0	Ki67+	 5079 1303
11885	0	0	Ki67+	 5079 1517
11886	0	0	Ki67+	 5080 1218
11887	0	0	Ki67+	 5085 1155
11888	0	0	Ki67+	 5085 1190
11889	0	0	Ki67+	 5087 1796
11890	0	0	Ki67+	 5088 1480
11891	0	0	Ki67+	 5091 1858
11892	0	0	Ki67+	 5092 1136
11893	0	0	Ki67+	 5092 1765
11894	0	0	Ki67+	 5093 1432
11895	0	0	Ki67+	 5096 1708
11896	0	0	Ki67+	 5097 1531
11897	0	0	Ki67+	 5099 1244
11898	0	0	Ki67+	 5100 1112
11899	0	0	Ki67+	 5100 1812
11900	0	0	Ki67+	 5107 1495
11901	0	0	Ki67+	 5108 1276
11902	0	0	Ki67+	 5110 1192
11903	0	0	Ki67+	 5110 1462
11904	0	0	Ki67+	 5111 1513
11905	0	0	Ki67+	 5112 1802
11906	0	0	Ki67+	 5114 1168
11907	0	0	Ki67+	 5114 1744
11908	0	0	Ki67+	 5114 1888
11909	0	0	Ki67+	 5115 1310
11910	0	0	Ki67+	 5116 1213
11911	0	0	Ki67+	 5118 1245
11912	0	0	Ki67+	 5118 1370
11913	0	0	Ki67+	 5118 1829
11914	0	0	Ki67+	 5122 1426
11915	0	0	Ki67+	 5129 1136
11916	0	0	Ki67+	 5134 1252
11917	0	0	Ki67+	 5134 1518
11918	0	0	Ki67+	 4338 2111
11919	0	0	Ki67+	 4338 2678
11920	0	0	Ki67+	 4340 2135
11921	0	0	Ki67+	 4344 2296
11922	0	0	Ki67+	 4345 2330
11923	0	0	Ki67+	 4346 1908
11924	0	0	Ki67+	 4346 2179
11925	0	0	Ki67+	 4348 2464
11926	0	0	Ki67+	 4350 2679
11927	0	0	Ki67+	 4351 2407
11928	0	0	Ki67+	 4352 2448
11929	0	0	Ki67+	 4355 2375
11930	0	0	Ki67+	 4358 2491
11931	0	0	Ki67+	 4365 1930
11932	0	0	Ki67+	 4366 1966
11933	0	0	Ki67+	 4372 2478
11934	0	0	Ki67+	 4375 2016
11935	0	0	Ki67+	 4375 2076
11936	0	0	Ki67+	 4375 2120
11937	0	0	Ki67+	 4376 2458
11938	0	0	Ki67+	 4377 2191
11939	0	0	Ki67+	 4380 2041
11940	0	0	Ki67+	 4382 2394
11941	0	0	Ki67+	 4383 2703
11942	0	0	Ki67+	 4389 2186
11943	0	0	Ki67+	 4390 1960
11944	0	0	Ki67+	 4390 2432
11945	0	0	Ki67+	 4393 2019
11946	0	0	Ki67+	 4393 2510
11947	0	0	Ki67+	 4398 1929
11948	0	0	Ki67+	 4399 2039
11949	0	0	Ki67+	 4406 2050
11950	0	0	Ki67+	 4406 2588
11951	0	0	Ki67+	 4407 2068
11952	0	0	Ki67+	 4412 2178
11953	0	0	Ki67+	 4412 2203
11954	0	0	Ki67+	 4414 2006
11955	0	0	Ki67+	 4415 2650
11956	0	0	Ki67+	 4418 2102
11957	0	0	Ki67+	 4418 2481
11958	0	0	Ki67+	 4418 2673
11959	0	0	Ki67+	 4419 2232
11960	0	0	Ki67+	 4420 1968
11961	0	0	Ki67+	 4420 2391
11962	0	0	Ki67+	 4421 2038
11963	0	0	Ki67+	 4431 2063
11964	0	0	Ki67+	 4435 2028
11965	0	0	Ki67+	 4435 2191
11966	0	0	Ki67+	 4436 2507
11967	0	0	Ki67+	 4442 2100
11968	0	0	Ki67+	 4443 2526
11969	0	0	Ki67+	 4449 2164
11970	0	0	Ki67+	 4454 2224
11971	0	0	Ki67+	 4455 2394
11972	0	0	Ki67+	 4459 2148
11973	0	0	Ki67+	 4467 2220
11974	0	0	Ki67+	 4468 2410
11975	0	0	Ki67+	 4468 2595
11976	0	0	Ki67+	 4469 2429
11977	0	0	Ki67+	 4471 2271
11978	0	0	Ki67+	 4473 2393
11979	0	0	Ki67+	 4476 2198
11980	0	0	Ki67+	 4476 2496
11981	0	0	Ki67+	 4479 2304
11982	0	0	Ki67+	 4481 2006
11983	0	0	Ki67+	 4483 1979
11984	0	0	Ki67+	 4483 2359
11985	0	0	Ki67+	 4484 1920
11986	0	0	Ki67+	 4484 2544
11987	0	0	Ki67+	 4485 2487
11988	0	0	Ki67+	 4489 2029
11989	0	0	Ki67+	 4492 2410
11990	0	0	Ki67+	 4502 2116
11991	0	0	Ki67+	 4502 2134
11992	0	0	Ki67+	 4509 1993
11993	0	0	Ki67+	 4509 2179
11994	0	0	Ki67+	 4509 2436
11995	0	0	Ki67+	 4509 2462
11996	0	0	Ki67+	 4510 2415
11997	0	0	Ki67+	 4514 2309
11998	0	0	Ki67+	 4518 1912
11999	0	0	Ki67+	 4518 2272
12000	0	0	Ki67+	 4520 2338
12001	0	0	Ki67+	 4524 1980
12002	0	0	Ki67+	 4524 2379
12003	0	0	Ki67+	 4526 2022
12004	0	0	Ki67+	 4526 2072
12005	0	0	Ki67+	 4527 2116
12006	0	0	Ki67+	 4530 2309
12007	0	0	Ki67+	 4534 2095
12008	0	0	Ki67+	 4534 2578
12009	0	0	Ki67+	 4534 2701
12010	0	0	Ki67+	 4538 2393
12011	0	0	Ki67+	 4539 1930
12012	0	0	Ki67+	 4541 2076
12013	0	0	Ki67+	 4542 2670
12014	0	0	Ki67+	 4546 1950
12015	0	0	Ki67+	 4547 2317
12016	0	0	Ki67+	 4549 2429
12017	0	0	Ki67+	 4558 2026
12018	0	0	Ki67+	 4558 2696
12019	0	0	Ki67+	 4564 2189
12020	0	0	Ki67+	 4569 2132
12021	0	0	Ki67+	 4571 2378
12022	0	0	Ki67+	 4572 2682
12023	0	0	Ki67+	 4575 2082
12024	0	0	Ki67+	 4578 2447
12025	0	0	Ki67+	 4579 2126
12026	0	0	Ki67+	 4579 2632
12027	0	0	Ki67+	 4588 2160
12028	0	0	Ki67+	 4588 2616
12029	0	0	Ki67+	 4590 2174
12030	0	0	Ki67+	 4590 2571
12031	0	0	Ki67+	 4591 2479
12032	0	0	Ki67+	 4594 2198
12033	0	0	Ki67+	 4599 2693
12034	0	0	Ki67+	 4608 2576
12035	0	0	Ki67+	 4632 2627
12036	0	0	Ki67+	 4634 2245
12037	0	0	Ki67+	 4656 1945
12038	0	0	Ki67+	 4658 2065
12039	0	0	Ki67+	 4663 1919
12040	0	0	Ki67+	 4674 1969
12041	0	0	Ki67+	 4677 2066
12042	0	0	Ki67+	 4679 2592
12043	0	0	Ki67+	 4683 2154
12044	0	0	Ki67+	 4684 2191
12045	0	0	Ki67+	 4685 2251
12046	0	0	Ki67+	 4686 2611
12047	0	0	Ki67+	 4692 2050
12048	0	0	Ki67+	 4693 2211
12049	0	0	Ki67+	 4698 2298
12050	0	0	Ki67+	 4704 2064
12051	0	0	Ki67+	 4706 2586
12052	0	0	Ki67+	 4710 2083
12053	0	0	Ki67+	 4716 1942
12054	0	0	Ki67+	 4718 2573
12055	0	0	Ki67+	 4728 2118
12056	0	0	Ki67+	 4735 2393
12057	0	0	Ki67+	 4736 2064
12058	0	0	Ki67+	 4746 2462
12059	0	0	Ki67+	 4749 2497
12060	0	0	Ki67+	 4754 2312
12061	0	0	Ki67+	 4766 2548
12062	0	0	Ki67+	 4767 2323
12063	0	0	Ki67+	 4769 1923
12064	0	0	Ki67+	 4779 2463
12065	0	0	Ki67+	 4782 2123
12066	0	0	Ki67+	 4786 2381
12067	0	0	Ki67+	 4793 2517
12068	0	0	Ki67+	 4793 2567
12069	0	0	Ki67+	 4802 2420
12070	0	0	Ki67+	 4806 2335
12071	0	0	Ki67+	 4812 2037
12072	0	0	Ki67+	 4814 2627
12073	0	0	Ki67+	 4817 2364
12074	0	0	Ki67+	 4821 2449
12075	0	0	Ki67+	 4824 2547
12076	0	0	Ki67+	 4825 1994
12077	0	0	Ki67+	 4827 2473
12078	0	0	Ki67+	 4834 2190
12079	0	0	Ki67+	 4837 2702
12080	0	0	Ki67+	 4841 1939
12081	0	0	Ki67+	 4842 2200
12082	0	0	Ki67+	 4843 2404
12083	0	0	Ki67+	 4844 2484
12084	0	0	Ki67+	 4845 2380
12085	0	0	Ki67+	 4845 2507
12086	0	0	Ki67+	 4849 2338
12087	0	0	Ki67+	 4849 2447
12088	0	0	Ki67+	 4850 1910
12089	0	0	Ki67+	 4850 2147
12090	0	0	Ki67+	 4857 1997
12091	0	0	Ki67+	 4860 2267
12092	0	0	Ki67+	 4862 2502
12093	0	0	Ki67+	 4865 1943
12094	0	0	Ki67+	 4866 2660
12095	0	0	Ki67+	 4868 2051
12096	0	0	Ki67+	 4868 2308
12097	0	0	Ki67+	 4869 2485
12098	0	0	Ki67+	 4874 2544
12099	0	0	Ki67+	 4874 2580
12100	0	0	Ki67+	 4878 2349
12101	0	0	Ki67+	 4878 2523
12102	0	0	Ki67+	 4882 2025
12103	0	0	Ki67+	 4888 2555
12104	0	0	Ki67+	 4890 2302
12105	0	0	Ki67+	 4891 2506
12106	0	0	Ki67+	 4894 2483
12107	0	0	Ki67+	 4896 1905
12108	0	0	Ki67+	 4896 2375
12109	0	0	Ki67+	 4901 2446
12110	0	0	Ki67+	 4907 2542
12111	0	0	Ki67+	 4909 2242
12112	0	0	Ki67+	 4910 2407
12113	0	0	Ki67+	 4910 2424
12114	0	0	Ki67+	 4913 2338
12115	0	0	Ki67+	 4918 2053
12116	0	0	Ki67+	 4919 2524
12117	0	0	Ki67+	 4919 2619
12118	0	0	Ki67+	 4922 2203
12119	0	0	Ki67+	 4934 2494
12120	0	0	Ki67+	 4943 2010
12121	0	0	Ki67+	 4943 2673
12122	0	0	Ki67+	 4951 2469
12123	0	0	Ki67+	 4952 2264
12124	0	0	Ki67+	 4961 2317
12125	0	0	Ki67+	 4961 2400
12126	0	0	Ki67+	 4964 2278
12127	0	0	Ki67+	 4966 2526
12128	0	0	Ki67+	 4967 2536
12129	0	0	Ki67+	 4971 2347
12130	0	0	Ki67+	 4973 2417
12131	0	0	Ki67+	 4978 1925
12132	0	0	Ki67+	 4986 2397
12133	0	0	Ki67+	 4989 1964
12134	0	0	Ki67+	 4999 2509
12135	0	0	Ki67+	 5001 2268
12136	0	0	Ki67+	 5009 2377
12137	0	0	Ki67+	 5013 2459
12138	0	0	Ki67+	 5015 2401
12139	0	0	Ki67+	 5018 2429
12140	0	0	Ki67+	 5022 2483
12141	0	0	Ki67+	 5023 1962
12142	0	0	Ki67+	 5024 1905
12143	0	0	Ki67+	 5029 1926
12144	0	0	Ki67+	 5029 2018
12145	0	0	Ki67+	 5039 1998
12146	0	0	Ki67+	 5040 2042
12147	0	0	Ki67+	 5053 1907
12148	0	0	Ki67+	 5059 2411
12149	0	0	Ki67+	 5060 1923
12150	0	0	Ki67+	 5060 1959
12151	0	0	Ki67+	 5069 2244
12152	0	0	Ki67+	 5070 2007
12153	0	0	Ki67+	 5073 2389
12154	0	0	Ki67+	 5077 1925
12155	0	0	Ki67+	 5085 1987
12156	0	0	Ki67+	 5096 2040
12157	0	0	Ki67+	 5098 2546
12158	0	0	Ki67+	 5101 1914
12159	0	0	Ki67+	 5103 2516
12160	0	0	Ki67+	 5108 2059
12161	0	0	Ki67+	 5112 2096
12162	0	0	Ki67+	 5113 1988
12163	0	0	Ki67+	 5116 2045
12164	0	0	Ki67+	 5124 1914
12165	0	0	Ki67+	 5124 1969
12166	0	0	Ki67+	 5132 1939
12167	0	0	Ki67+	 4337 3250
12168	0	0	Ki67+	 4338 3377
12169	0	0	Ki67+	 4339 2945
12170	0	0	Ki67+	 4341 2888
12171	0	0	Ki67+	 4342 2858
12172	0	0	Ki67+	 4342 3328
12173	0	0	Ki67+	 4342 3437
12174	0	0	Ki67+	 4343 2824
12175	0	0	Ki67+	 4343 2922
12176	0	0	Ki67+	 4350 3235
12177	0	0	Ki67+	 4350 3296
12178	0	0	Ki67+	 4351 2736
12179	0	0	Ki67+	 4353 3183
12180	0	0	Ki67+	 4360 2724
12181	0	0	Ki67+	 4360 2760
12182	0	0	Ki67+	 4364 3207
12183	0	0	Ki67+	 4366 3338
12184	0	0	Ki67+	 4374 2916
12185	0	0	Ki67+	 4375 3277
12186	0	0	Ki67+	 4376 2728
12187	0	0	Ki67+	 4376 3433
12188	0	0	Ki67+	 4380 3401
12189	0	0	Ki67+	 4382 3308
12190	0	0	Ki67+	 4385 2841
12191	0	0	Ki67+	 4386 3237
12192	0	0	Ki67+	 4387 2979
12193	0	0	Ki67+	 4387 3391
12194	0	0	Ki67+	 4389 2811
12195	0	0	Ki67+	 4391 2761
12196	0	0	Ki67+	 4391 3323
12197	0	0	Ki67+	 4393 3411
12198	0	0	Ki67+	 4395 2790
12199	0	0	Ki67+	 4396 2851
12200	0	0	Ki67+	 4396 3471
12201	0	0	Ki67+	 4406 3267
12202	0	0	Ki67+	 4406 3330
12203	0	0	Ki67+	 4406 3369
12204	0	0	Ki67+	 4410 3437
12205	0	0	Ki67+	 4415 3417
12206	0	0	Ki67+	 4416 2993
12207	0	0	Ki67+	 4420 2915
12208	0	0	Ki67+	 4420 2948
12209	0	0	Ki67+	 4426 2897
12210	0	0	Ki67+	 4432 3490
12211	0	0	Ki67+	 4434 3342
12212	0	0	Ki67+	 4435 3431
12213	0	0	Ki67+	 4439 2948
12214	0	0	Ki67+	 4444 2743
12215	0	0	Ki67+	 4444 2888
12216	0	0	Ki67+	 4444 3478
12217	0	0	Ki67+	 4446 3453
12218	0	0	Ki67+	 4449 3000
12219	0	0	Ki67+	 4456 3397
12220	0	0	Ki67+	 4457 3016
12221	0	0	Ki67+	 4457 3485
12222	0	0	Ki67+	 4459 3382
12223	0	0	Ki67+	 4463 3353
12224	0	0	Ki67+	 4464 2771
12225	0	0	Ki67+	 4464 3461
12226	0	0	Ki67+	 4467 3421
12227	0	0	Ki67+	 4468 3494
12228	0	0	Ki67+	 4470 3317
12229	0	0	Ki67+	 4471 2740
12230	0	0	Ki67+	 4480 3338
12231	0	0	Ki67+	 4483 3438
12232	0	0	Ki67+	 4490 3377
12233	0	0	Ki67+	 4492 2937
12234	0	0	Ki67+	 4492 3408
12235	0	0	Ki67+	 4496 2957
12236	0	0	Ki67+	 4498 2812
12237	0	0	Ki67+	 4501 2772
12238	0	0	Ki67+	 4504 3031
12239	0	0	Ki67+	 4505 2747
12240	0	0	Ki67+	 4507 3065
12241	0	0	Ki67+	 4509 3456
12242	0	0	Ki67+	 4510 3422
12243	0	0	Ki67+	 4518 3371
12244	0	0	Ki67+	 4518 3403
12245	0	0	Ki67+	 4523 2836
12246	0	0	Ki67+	 4528 3074
12247	0	0	Ki67+	 4530 2923
12248	0	0	Ki67+	 4530 3016
12249	0	0	Ki67+	 4532 2722
12250	0	0	Ki67+	 4534 2969
12251	0	0	Ki67+	 4536 3066
12252	0	0	Ki67+	 4536 3467
12253	0	0	Ki67+	 4539 3492
12254	0	0	Ki67+	 4541 2876
12255	0	0	Ki67+	 4548 2851
12256	0	0	Ki67+	 4548 2862
12257	0	0	Ki67+	 4548 3040
12258	0	0	Ki67+	 4554 2814
12259	0	0	Ki67+	 4554 2939
12260	0	0	Ki67+	 4554 2997
12261	0	0	Ki67+	 4554 3432
12262	0	0	Ki67+	 4559 2950
12263	0	0	Ki67+	 4562 3491
12264	0	0	Ki67+	 4565 3470
12265	0	0	Ki67+	 4570 3009
12266	0	0	Ki67+	 4571 2987
12267	0	0	Ki67+	 4573 2921
12268	0	0	Ki67+	 4578 3480
12269	0	0	Ki67+	 4579 2953
12270	0	0	Ki67+	 4585 2718
12271	0	0	Ki67+	 4591 2756
12272	0	0	Ki67+	 4592 2830
12273	0	0	Ki67+	 4599 2734
12274	0	0	Ki67+	 4599 2797
12275	0	0	Ki67+	 4599 2930
12276	0	0	Ki67+	 4602 3103
12277	0	0	Ki67+	 4605 2849
12278	0	0	Ki67+	 4607 2999
12279	0	0	Ki67+	 4609 2755
12280	0	0	Ki67+	 4610 3031
12281	0	0	Ki67+	 4612 3055
12282	0	0	Ki67+	 4614 2917
12283	0	0	Ki67+	 4615 2979
12284	0	0	Ki67+	 4621 2826
12285	0	0	Ki67+	 4623 2937
12286	0	0	Ki67+	 4625 3018
12287	0	0	Ki67+	 4630 2985
12288	0	0	Ki67+	 4633 3011
12289	0	0	Ki67+	 4633 3104
12290	0	0	Ki67+	 4634 2756
12291	0	0	Ki67+	 4634 3069
12292	0	0	Ki67+	 4642 3094
12293	0	0	Ki67+	 4644 2956
12294	0	0	Ki67+	 4645 2828
12295	0	0	Ki67+	 4650 3007
12296	0	0	Ki67+	 4651 3043
12297	0	0	Ki67+	 4661 3126
12298	0	0	Ki67+	 4665 2774
12299	0	0	Ki67+	 4667 3060
12300	0	0	Ki67+	 4670 3035
12301	0	0	Ki67+	 4672 2878
12302	0	0	Ki67+	 4672 3001
12303	0	0	Ki67+	 4674 3017
12304	0	0	Ki67+	 4676 3110
12305	0	0	Ki67+	 4677 2975
12306	0	0	Ki67+	 4684 2936
12307	0	0	Ki67+	 4684 3058
12308	0	0	Ki67+	 4685 3014
12309	0	0	Ki67+	 4687 3087
12310	0	0	Ki67+	 4689 2895
12311	0	0	Ki67+	 4693 2799
12312	0	0	Ki67+	 4699 2837
12313	0	0	Ki67+	 4700 2778
12314	0	0	Ki67+	 4704 3010
12315	0	0	Ki67+	 4706 3114
12316	0	0	Ki67+	 4710 3135
12317	0	0	Ki67+	 4711 3155
12318	0	0	Ki67+	 4714 3020
12319	0	0	Ki67+	 4715 2878
12320	0	0	Ki67+	 4721 2917
12321	0	0	Ki67+	 4722 3042
12322	0	0	Ki67+	 4722 3084
12323	0	0	Ki67+	 4726 3142
12324	0	0	Ki67+	 4726 3164
12325	0	0	Ki67+	 4727 3070
12326	0	0	Ki67+	 4733 2997
12327	0	0	Ki67+	 4742 2891
12328	0	0	Ki67+	 4753 2943
12329	0	0	Ki67+	 4753 2965
12330	0	0	Ki67+	 4753 3155
12331	0	0	Ki67+	 4765 2983
12332	0	0	Ki67+	 4769 3127
12333	0	0	Ki67+	 4770 3009
12334	0	0	Ki67+	 4772 3048
12335	0	0	Ki67+	 4783 2712
12336	0	0	Ki67+	 4783 3006
12337	0	0	Ki67+	 4832 3158
12338	0	0	Ki67+	 4855 2895
12339	0	0	Ki67+	 4877 3051
12340	0	0	Ki67+	 4888 3054
12341	0	0	Ki67+	 4913 2760
12342	0	0	Ki67+	 4914 2795
12343	0	0	Ki67+	 4919 2809
12344	0	0	Ki67+	 4929 2829
12345	0	0	Ki67+	 4942 2772
12346	0	0	Ki67+	 4944 2795
12347	0	0	Ki67+	 4946 3336
12348	0	0	Ki67+	 4947 2720
12349	0	0	Ki67+	 4971 2830
12350	0	0	Ki67+	 4979 2871
12351	0	0	Ki67+	 4989 2804
12352	0	0	Ki67+	 5000 2785
12353	0	0	Ki67+	 5015 2850
12354	0	0	Ki67+	 5016 2956
12355	0	0	Ki67+	 5027 2784
12356	0	0	Ki67+	 5029 2961
12357	0	0	Ki67+	 5047 2941
12358	0	0	Ki67+	 5055 2985
12359	0	0	Ki67+	 5062 2973
12360	0	0	Ki67+	 5075 2798
12361	0	0	Ki67+	 5081 2918
12362	0	0	Ki67+	 5086 3015
12363	0	0	Ki67+	 5092 2747
12364	0	0	Ki67+	 5099 3008
12365	0	0	Ki67+	 5101 2801
12366	0	0	Ki67+	 5106 2935
12367	0	0	Ki67+	 5107 2971
12368	0	0	Ki67+	 5108 3037
12369	0	0	Ki67+	 5120 2906
12370	0	0	Ki67+	 5129 2824
12371	0	0	Ki67+	 5131 2925
12372	0	0	Ki67+	 5133 2720
12373	0	0	Ki67+	 5134 2752
12374	0	0	Ki67+	 4340 4157
12375	0	0	Ki67+	 4342 3629
12376	0	0	Ki67+	 4352 3585
12377	0	0	Ki67+	 4355 3613
12378	0	0	Ki67+	 4356 4252
12379	0	0	Ki67+	 4357 4205
12380	0	0	Ki67+	 4359 4159
12381	0	0	Ki67+	 4360 4303
12382	0	0	Ki67+	 4364 3632
12383	0	0	Ki67+	 4366 3585
12384	0	0	Ki67+	 4368 4076
12385	0	0	Ki67+	 4370 3506
12386	0	0	Ki67+	 4389 4076
12387	0	0	Ki67+	 4391 4287
12388	0	0	Ki67+	 4396 3596
12389	0	0	Ki67+	 4401 3627
12390	0	0	Ki67+	 4412 4290
12391	0	0	Ki67+	 4421 3514
12392	0	0	Ki67+	 4421 3636
12393	0	0	Ki67+	 4421 3907
12394	0	0	Ki67+	 4422 4267
12395	0	0	Ki67+	 4444 3525
12396	0	0	Ki67+	 4446 3613
12397	0	0	Ki67+	 4448 4232
12398	0	0	Ki67+	 4462 3623
12399	0	0	Ki67+	 4463 3830
12400	0	0	Ki67+	 4477 3570
12401	0	0	Ki67+	 4482 3517
12402	0	0	Ki67+	 4516 3638
12403	0	0	Ki67+	 4520 4112
12404	0	0	Ki67+	 4534 3530
12405	0	0	Ki67+	 4550 3521
12406	0	0	Ki67+	 4565 3513
12407	0	0	Ki67+	 4624 3605
12408	0	0	Ki67+	 4653 4043
12409	0	0	Ki67+	 4681 3779
12410	0	0	Ki67+	 4702 4123
12411	0	0	Ki67+	 4795 4170
12412	0	0	Ki67+	 4833 3772
12413	0	0	Ki67+	 4848 3825
12414	0	0	Ki67+	 4851 3764
12415	0	0	Ki67+	 4858 3738
12416	0	0	Ki67+	 4885 3753
12417	0	0	Ki67+	 4889 3725
12418	0	0	Ki67+	 4905 3851
12419	0	0	Ki67+	 4917 3807
12420	0	0	Ki67+	 4924 3692
12421	0	0	Ki67+	 4932 3744
12422	0	0	Ki67+	 4936 3784
12423	0	0	Ki67+	 4945 3754
12424	0	0	Ki67+	 4945 4220
12425	0	0	Ki67+	 4951 3869
12426	0	0	Ki67+	 4962 3741
12427	0	0	Ki67+	 4962 3859
12428	0	0	Ki67+	 4964 3781
12429	0	0	Ki67+	 4968 3699
12430	0	0	Ki67+	 4976 3902
12431	0	0	Ki67+	 4977 3828
12432	0	0	Ki67+	 4979 3922
12433	0	0	Ki67+	 4984 3714
12434	0	0	Ki67+	 4992 4144
12435	0	0	Ki67+	 5001 3772
12436	0	0	Ki67+	 5006 3698
12437	0	0	Ki67+	 5014 4229
12438	0	0	Ki67+	 5018 3909
12439	0	0	Ki67+	 5021 3740
12440	0	0	Ki67+	 5040 3754
12441	0	0	Ki67+	 5045 3856
12442	0	0	Ki67+	 5053 3764
12443	0	0	Ki67+	 5096 3550
12444	0	0	Ki67+	 5124 3775
12445	0	0	Ki67+	 5130 3803
12446	0	0	Ki67+	 4337 4387
12447	0	0	Ki67+	 4337 4468
12448	0	0	Ki67+	 4346 4414
12449	0	0	Ki67+	 4352 4507
12450	0	0	Ki67+	 4357 4384
12451	0	0	Ki67+	 4360 4434
12452	0	0	Ki67+	 4362 4395
12453	0	0	Ki67+	 4368 4377
12454	0	0	Ki67+	 4370 4492
12455	0	0	Ki67+	 4385 4453
12456	0	0	Ki67+	 4388 4394
12457	0	0	Ki67+	 4389 4330
12458	0	0	Ki67+	 4395 4308
12459	0	0	Ki67+	 4396 4423
12460	0	0	Ki67+	 4402 4328
12461	0	0	Ki67+	 4411 4488
12462	0	0	Ki67+	 4413 4423
12463	0	0	Ki67+	 4415 4315
12464	0	0	Ki67+	 4419 4387
12465	0	0	Ki67+	 4420 4451
12466	0	0	Ki67+	 4423 4345
12467	0	0	Ki67+	 4428 4369
12468	0	0	Ki67+	 4431 4417
12469	0	0	Ki67+	 4439 4454
12470	0	0	Ki67+	 4448 4330
12471	0	0	Ki67+	 4451 4347
12472	0	0	Ki67+	 4457 4424
12473	0	0	Ki67+	 4461 4392
12474	0	0	Ki67+	 4462 4374
12475	0	0	Ki67+	 4465 4812
12476	0	0	Ki67+	 4665 5030
12477	0	0	Ki67+	 4666 4416
12478	0	0	Ki67+	 4682 4448
12479	0	0	Ki67+	 4692 4317
12480	0	0	Ki67+	 4696 4443
12481	0	0	Ki67+	 4696 4745
12482	0	0	Ki67+	 4701 5021
12483	0	0	Ki67+	 4708 4462
12484	0	0	Ki67+	 4738 4521
12485	0	0	Ki67+	 4750 4401
12486	0	0	Ki67+	 4797 4468
12487	0	0	Ki67+	 4805 4329
12488	0	0	Ki67+	 4807 4582
12489	0	0	Ki67+	 4892 4458
12490	0	0	Ki67+	 4896 4338
12491	0	0	Ki67+	 4924 4660
12492	0	0	Ki67+	 5063 4352
12493	0	0	Ki67+	 5095 4433
12494	0	0	Ki67+	 4341 5332
12495	0	0	Ki67+	 4348 5410
12496	0	0	Ki67+	 4354 5521
12497	0	0	Ki67+	 4358 5623
12498	0	0	Ki67+	 4359 5485
12499	0	0	Ki67+	 4362 5236
12500	0	0	Ki67+	 4367 5367
12501	0	0	Ki67+	 4371 5749
12502	0	0	Ki67+	 4375 5531
12503	0	0	Ki67+	 4381 5346
12504	0	0	Ki67+	 4395 5388
12505	0	0	Ki67+	 4398 5318
12506	0	0	Ki67+	 4402 5452
12507	0	0	Ki67+	 4402 5715
12508	0	0	Ki67+	 4405 5514
12509	0	0	Ki67+	 4410 5470
12510	0	0	Ki67+	 4412 5794
12511	0	0	Ki67+	 4420 5438
12512	0	0	Ki67+	 4421 5585
12513	0	0	Ki67+	 4422 5758
12514	0	0	Ki67+	 4426 5411
12515	0	0	Ki67+	 4429 5825
12516	0	0	Ki67+	 4437 5353
12517	0	0	Ki67+	 4439 5154
12518	0	0	Ki67+	 4441 5680
12519	0	0	Ki67+	 4441 5832
12520	0	0	Ki67+	 4443 5559
12521	0	0	Ki67+	 4444 5638
12522	0	0	Ki67+	 4445 5476
12523	0	0	Ki67+	 4445 5621
12524	0	0	Ki67+	 4457 5545
12525	0	0	Ki67+	 4466 5406
12526	0	0	Ki67+	 4467 5711
12527	0	0	Ki67+	 4468 5631
12528	0	0	Ki67+	 4470 5565
12529	0	0	Ki67+	 4472 5369
12530	0	0	Ki67+	 4473 5311
12531	0	0	Ki67+	 4474 5466
12532	0	0	Ki67+	 4484 5357
12533	0	0	Ki67+	 4484 5872
12534	0	0	Ki67+	 4487 5638
12535	0	0	Ki67+	 4489 5836
12536	0	0	Ki67+	 4491 5569
12537	0	0	Ki67+	 4492 5346
12538	0	0	Ki67+	 4497 5382
12539	0	0	Ki67+	 4497 5550
12540	0	0	Ki67+	 4500 5125
12541	0	0	Ki67+	 4500 5846
12542	0	0	Ki67+	 4501 5601
12543	0	0	Ki67+	 4504 5486
12544	0	0	Ki67+	 4508 5622
12545	0	0	Ki67+	 4508 5677
12546	0	0	Ki67+	 4510 5462
12547	0	0	Ki67+	 4512 5173
12548	0	0	Ki67+	 4516 5553
12549	0	0	Ki67+	 4516 5642
12550	0	0	Ki67+	 4526 5561
12551	0	0	Ki67+	 4527 5519
12552	0	0	Ki67+	 4530 5371
12553	0	0	Ki67+	 4533 5475
12554	0	0	Ki67+	 4538 5660
12555	0	0	Ki67+	 4541 5591
12556	0	0	Ki67+	 4542 5467
12557	0	0	Ki67+	 4545 5679
12558	0	0	Ki67+	 4549 5502
12559	0	0	Ki67+	 4551 5565
12560	0	0	Ki67+	 4553 5447
12561	0	0	Ki67+	 4562 5396
12562	0	0	Ki67+	 4562 5595
12563	0	0	Ki67+	 4566 5495
12564	0	0	Ki67+	 4567 5658
12565	0	0	Ki67+	 4569 5518
12566	0	0	Ki67+	 4571 5615
12567	0	0	Ki67+	 4579 5426
12568	0	0	Ki67+	 4579 5539
12569	0	0	Ki67+	 4580 5499
12570	0	0	Ki67+	 4583 5598
12571	0	0	Ki67+	 4591 5664
12572	0	0	Ki67+	 4593 5618
12573	0	0	Ki67+	 4596 5426
12574	0	0	Ki67+	 4607 5643
12575	0	0	Ki67+	 4609 5494
12576	0	0	Ki67+	 4611 5585
12577	0	0	Ki67+	 4613 5519
12578	0	0	Ki67+	 4616 5704
12579	0	0	Ki67+	 4623 5600
12580	0	0	Ki67+	 4623 5652
12581	0	0	Ki67+	 4626 5420
12582	0	0	Ki67+	 4631 5557
12583	0	0	Ki67+	 4632 5437
12584	0	0	Ki67+	 4634 5614
12585	0	0	Ki67+	 4638 5456
12586	0	0	Ki67+	 4640 5581
12587	0	0	Ki67+	 4646 5533
12588	0	0	Ki67+	 4652 5427
12589	0	0	Ki67+	 4652 5442
12590	0	0	Ki67+	 4654 5622
12591	0	0	Ki67+	 4658 5457
12592	0	0	Ki67+	 4663 5558
12593	0	0	Ki67+	 4663 5590
12594	0	0	Ki67+	 4668 5468
12595	0	0	Ki67+	 4674 5482
12596	0	0	Ki67+	 4674 5525
12597	0	0	Ki67+	 4676 5389
12598	0	0	Ki67+	 4679 5432
12599	0	0	Ki67+	 4701 5461
12600	0	0	Ki67+	 4702 5553
12601	0	0	Ki67+	 4710 5377
12602	0	0	Ki67+	 4715 5524
12603	0	0	Ki67+	 4721 5323
12604	0	0	Ki67+	 4721 5549
12605	0	0	Ki67+	 4728 5484
12606	0	0	Ki67+	 4737 5506
12607	0	0	Ki67+	 4748 5521
12608	0	0	Ki67+	 4749 5313
12609	0	0	Ki67+	 4752 5437
12610	0	0	Ki67+	 4753 5880
12611	0	0	Ki67+	 4758 5485
12612	0	0	Ki67+	 4764 5286
12613	0	0	Ki67+	 4768 5856
12614	0	0	Ki67+	 4770 5411
12615	0	0	Ki67+	 4774 5254
12616	0	0	Ki67+	 4776 5217
12617	0	0	Ki67+	 4777 5841
12618	0	0	Ki67+	 4784 5900
12619	0	0	Ki67+	 4786 5764
12620	0	0	Ki67+	 4787 5453
12621	0	0	Ki67+	 4791 5780
12622	0	0	Ki67+	 4791 5869
12623	0	0	Ki67+	 4798 5364
12624	0	0	Ki67+	 4802 5403
12625	0	0	Ki67+	 4805 5429
12626	0	0	Ki67+	 4807 5328
12627	0	0	Ki67+	 4807 5373
12628	0	0	Ki67+	 4809 5894
12629	0	0	Ki67+	 4811 5873
12630	0	0	Ki67+	 4813 5849
12631	0	0	Ki67+	 4816 5142
12632	0	0	Ki67+	 4817 5438
12633	0	0	Ki67+	 4818 5341
12634	0	0	Ki67+	 4818 5740
12635	0	0	Ki67+	 4825 5422
12636	0	0	Ki67+	 4825 5796
12637	0	0	Ki67+	 4835 5379
12638	0	0	Ki67+	 4838 5899
12639	0	0	Ki67+	 4843 5760
12640	0	0	Ki67+	 4845 5318
12641	0	0	Ki67+	 4846 5403
12642	0	0	Ki67+	 4850 5829
12643	0	0	Ki67+	 4852 5693
12644	0	0	Ki67+	 4852 5781
12645	0	0	Ki67+	 4855 5335
12646	0	0	Ki67+	 4855 5354
12647	0	0	Ki67+	 4857 5756
12648	0	0	Ki67+	 4865 5737
12649	0	0	Ki67+	 4867 5707
12650	0	0	Ki67+	 4871 5370
12651	0	0	Ki67+	 4879 5805
12652	0	0	Ki67+	 4881 5342
12653	0	0	Ki67+	 4887 5239
12654	0	0	Ki67+	 4892 5164
12655	0	0	Ki67+	 4899 5695
12656	0	0	Ki67+	 4900 5771
12657	0	0	Ki67+	 4903 5275
12658	0	0	Ki67+	 4905 5733
12659	0	0	Ki67+	 4910 5108
12660	0	0	Ki67+	 4917 5736
12661	0	0	Ki67+	 4920 5281
12662	0	0	Ki67+	 4920 5704
12663	0	0	Ki67+	 4935 5126
12664	0	0	Ki67+	 4939 5643
12665	0	0	Ki67+	 4946 5765
12666	0	0	Ki67+	 4949 5675
12667	0	0	Ki67+	 4956 5774
12668	0	0	Ki67+	 4957 5711
12669	0	0	Ki67+	 4959 5685
12670	0	0	Ki67+	 4990 5255
12671	0	0	Ki67+	 5022 5883
12672	0	0	Ki67+	 5030 5844
12673	0	0	Ki67+	 5038 5890
12674	0	0	Ki67+	 5042 5584
12675	0	0	Ki67+	 5048 5646
12676	0	0	Ki67+	 5056 5598
12677	0	0	Ki67+	 5058 5534
12678	0	0	Ki67+	 5063 5621
12679	0	0	Ki67+	 5097 5479
12680	0	0	Ki67+	 5122 5721
12681	0	0	Ki67+	 4351 6570
12682	0	0	Ki67+	 4353 6462
12683	0	0	Ki67+	 4363 6243
12684	0	0	Ki67+	 4367 6472
12685	0	0	Ki67+	 4379 6452
12686	0	0	Ki67+	 4384 6516
12687	0	0	Ki67+	 4394 6693
12688	0	0	Ki67+	 4398 6467
12689	0	0	Ki67+	 4398 6593
12690	0	0	Ki67+	 4398 6633
12691	0	0	Ki67+	 4400 6503
12692	0	0	Ki67+	 4404 6429
12693	0	0	Ki67+	 4411 6519
12694	0	0	Ki67+	 4422 6677
12695	0	0	Ki67+	 4428 6444
12696	0	0	Ki67+	 4428 6481
12697	0	0	Ki67+	 4438 6418
12698	0	0	Ki67+	 4444 6649
12699	0	0	Ki67+	 4446 6437
12700	0	0	Ki67+	 4446 6530
12701	0	0	Ki67+	 4454 6181
12702	0	0	Ki67+	 4459 6472
12703	0	0	Ki67+	 4464 6570
12704	0	0	Ki67+	 4467 6509
12705	0	0	Ki67+	 4467 6690
12706	0	0	Ki67+	 4482 6701
12707	0	0	Ki67+	 4487 6514
12708	0	0	Ki67+	 4493 6453
12709	0	0	Ki67+	 4508 6487
12710	0	0	Ki67+	 4524 6631
12711	0	0	Ki67+	 4540 6542
12712	0	0	Ki67+	 4542 6514
12713	0	0	Ki67+	 4545 6427
12714	0	0	Ki67+	 4545 6605
12715	0	0	Ki67+	 4547 6646
12716	0	0	Ki67+	 4551 6443
12717	0	0	Ki67+	 4554 6674
12718	0	0	Ki67+	 4556 6491
12719	0	0	Ki67+	 4568 6534
12720	0	0	Ki67+	 4580 6642
12721	0	0	Ki67+	 4584 6664
12722	0	0	Ki67+	 4585 6425
12723	0	0	Ki67+	 4586 6541
12724	0	0	Ki67+	 4591 6476
12725	0	0	Ki67+	 4600 6675
12726	0	0	Ki67+	 4612 6428
12727	0	0	Ki67+	 4629 6462
12728	0	0	Ki67+	 4629 6482
12729	0	0	Ki67+	 4629 6688
12730	0	0	Ki67+	 4634 6441
12731	0	0	Ki67+	 4647 6431
12732	0	0	Ki67+	 4652 6471
12733	0	0	Ki67+	 4653 6673
12734	0	0	Ki67+	 4660 6517
12735	0	0	Ki67+	 4663 6480
12736	0	0	Ki67+	 4669 6635
12737	0	0	Ki67+	 4673 6646
12738	0	0	Ki67+	 4677 6501
12739	0	0	Ki67+	 4680 6452
12740	0	0	Ki67+	 4681 6437
12741	0	0	Ki67+	 4685 6475
12742	0	0	Ki67+	 4686 6675
12743	0	0	Ki67+	 4704 6458
12744	0	0	Ki67+	 4709 6648
12745	0	0	Ki67+	 4713 6502
12746	0	0	Ki67+	 4719 6458
12747	0	0	Ki67+	 4723 6163
12748	0	0	Ki67+	 4724 6678
12749	0	0	Ki67+	 4726 6489
12750	0	0	Ki67+	 4730 6467
12751	0	0	Ki67+	 4739 5984
12752	0	0	Ki67+	 4745 6455
12753	0	0	Ki67+	 4751 6518
12754	0	0	Ki67+	 4755 6698
12755	0	0	Ki67+	 4765 6513
12756	0	0	Ki67+	 4775 5930
12757	0	0	Ki67+	 4775 6556
12758	0	0	Ki67+	 4776 6470
12759	0	0	Ki67+	 4780 5983
12760	0	0	Ki67+	 4791 6669
12761	0	0	Ki67+	 4800 6062
12762	0	0	Ki67+	 4812 5950
12763	0	0	Ki67+	 4813 6611
12764	0	0	Ki67+	 4833 6600
12765	0	0	Ki67+	 4838 6062
12766	0	0	Ki67+	 4841 6658
12767	0	0	Ki67+	 4845 6038
12768	0	0	Ki67+	 4845 6115
12769	0	0	Ki67+	 4851 6490
12770	0	0	Ki67+	 4854 6556
12771	0	0	Ki67+	 4857 6606
12772	0	0	Ki67+	 4859 6526
12773	0	0	Ki67+	 4865 6112
12774	0	0	Ki67+	 4867 6085
12775	0	0	Ki67+	 4868 6608
12776	0	0	Ki67+	 4872 6508
12777	0	0	Ki67+	 4881 6527
12778	0	0	Ki67+	 4886 5946
12779	0	0	Ki67+	 4889 6100
12780	0	0	Ki67+	 4896 6063
12781	0	0	Ki67+	 4904 6576
12782	0	0	Ki67+	 4908 5999
12783	0	0	Ki67+	 4910 5933
12784	0	0	Ki67+	 4915 6035
12785	0	0	Ki67+	 4918 6653
12786	0	0	Ki67+	 4919 6305
12787	0	0	Ki67+	 4921 5921
12788	0	0	Ki67+	 4924 6491
12789	0	0	Ki67+	 4931 6066
12790	0	0	Ki67+	 4934 5963
12791	0	0	Ki67+	 4935 6121
12792	0	0	Ki67+	 4939 6049
12793	0	0	Ki67+	 4942 6536
12794	0	0	Ki67+	 4950 6065
12795	0	0	Ki67+	 4956 6497
12796	0	0	Ki67+	 4964 6053
12797	0	0	Ki67+	 4966 6106
12798	0	0	Ki67+	 4967 6573
12799	0	0	Ki67+	 4976 6121
12800	0	0	Ki67+	 4977 5938
12801	0	0	Ki67+	 4987 6087
12802	0	0	Ki67+	 5005 5955
12803	0	0	Ki67+	 5006 6093
12804	0	0	Ki67+	 5008 6017
12805	0	0	Ki67+	 5008 6138
12806	0	0	Ki67+	 5010 6039
12807	0	0	Ki67+	 5013 6066
12808	0	0	Ki67+	 5019 6232
12809	0	0	Ki67+	 5020 6124
12810	0	0	Ki67+	 5022 6146
12811	0	0	Ki67+	 5022 6199
12812	0	0	Ki67+	 5029 6134
12813	0	0	Ki67+	 5033 5978
12814	0	0	Ki67+	 5035 6107
12815	0	0	Ki67+	 5038 6029
12816	0	0	Ki67+	 5040 6191
12817	0	0	Ki67+	 5051 6069
12818	0	0	Ki67+	 5059 6159
12819	0	0	Ki67+	 5064 6034
12820	0	0	Ki67+	 5065 6150
12821	0	0	Ki67+	 5075 5927
12822	0	0	Ki67+	 5080 6142
12823	0	0	Ki67+	 5081 6093
12824	0	0	Ki67+	 5085 6246
12825	0	0	Ki67+	 5093 6150
12826	0	0	Ki67+	 5093 6211
12827	0	0	Ki67+	 5098 6078
12828	0	0	Ki67+	 5111 6179
12829	0	0	Ki67+	 5114 6042
12830	0	0	Ki67+	 5116 6107
12831	0	0	Ki67+	 5123 6076
12832	0	0	Ki67+	 5127 6151
12833	0	0	Ki67+	 5129 6208
12834	0	0	Ki67+	 5133 6136
12835	0	0	Ki67+	 4337 7338
12836	0	0	Ki67+	 4345 6763
12837	0	0	Ki67+	 4350 7490
12838	0	0	Ki67+	 4361 7234
12839	0	0	Ki67+	 4363 6923
12840	0	0	Ki67+	 4363 7121
12841	0	0	Ki67+	 4364 6709
12842	0	0	Ki67+	 4364 7458
12843	0	0	Ki67+	 4385 7124
12844	0	0	Ki67+	 4388 6963
12845	0	0	Ki67+	 4390 6754
12846	0	0	Ki67+	 4398 7005
12847	0	0	Ki67+	 4399 7310
12848	0	0	Ki67+	 4400 6708
12849	0	0	Ki67+	 4402 7115
12850	0	0	Ki67+	 4404 6980
12851	0	0	Ki67+	 4417 6768
12852	0	0	Ki67+	 4421 7140
12853	0	0	Ki67+	 4431 6764
12854	0	0	Ki67+	 4432 7146
12855	0	0	Ki67+	 4436 6707
12856	0	0	Ki67+	 4436 7464
12857	0	0	Ki67+	 4441 7027
12858	0	0	Ki67+	 4446 7466
12859	0	0	Ki67+	 4447 6974
12860	0	0	Ki67+	 4455 6811
12861	0	0	Ki67+	 4457 6730
12862	0	0	Ki67+	 4463 6769
12863	0	0	Ki67+	 4464 6994
12864	0	0	Ki67+	 4470 7100
12865	0	0	Ki67+	 4474 7489
12866	0	0	Ki67+	 4482 6987
12867	0	0	Ki67+	 4487 7252
12868	0	0	Ki67+	 4488 6748
12869	0	0	Ki67+	 4489 7084
12870	0	0	Ki67+	 4491 7110
12871	0	0	Ki67+	 4493 7050
12872	0	0	Ki67+	 4495 7231
12873	0	0	Ki67+	 4497 6776
12874	0	0	Ki67+	 4504 6971
12875	0	0	Ki67+	 4505 7110
12876	0	0	Ki67+	 4512 7219
12877	0	0	Ki67+	 4520 7241
12878	0	0	Ki67+	 4521 7062
12879	0	0	Ki67+	 4524 7014
12880	0	0	Ki67+	 4526 7310
12881	0	0	Ki67+	 4528 7092
12882	0	0	Ki67+	 4528 7105
12883	0	0	Ki67+	 4528 7211
12884	0	0	Ki67+	 4532 7281
12885	0	0	Ki67+	 4533 7143
12886	0	0	Ki67+	 4540 7010
12887	0	0	Ki67+	 4543 7256
12888	0	0	Ki67+	 4547 6804
12889	0	0	Ki67+	 4548 7055
12890	0	0	Ki67+	 4550 7082
12891	0	0	Ki67+	 4553 7166
12892	0	0	Ki67+	 4561 7064
12893	0	0	Ki67+	 4567 6865
12894	0	0	Ki67+	 4568 7437
12895	0	0	Ki67+	 4572 6711
12896	0	0	Ki67+	 4577 6837
12897	0	0	Ki67+	 4578 7059
12898	0	0	Ki67+	 4601 6706
12899	0	0	Ki67+	 4606 6723
12900	0	0	Ki67+	 4619 6709
12901	0	0	Ki67+	 4642 6762
12902	0	0	Ki67+	 4652 6894
12903	0	0	Ki67+	 4665 6822
12904	0	0	Ki67+	 4667 6918
12905	0	0	Ki67+	 4673 6772
12906	0	0	Ki67+	 4675 6849
12907	0	0	Ki67+	 4683 6914
12908	0	0	Ki67+	 4699 7164
12909	0	0	Ki67+	 4703 6843
12910	0	0	Ki67+	 4709 6801
12911	0	0	Ki67+	 4714 6733
12912	0	0	Ki67+	 4720 6861
12913	0	0	Ki67+	 4729 6725
12914	0	0	Ki67+	 4738 6889
12915	0	0	Ki67+	 4744 7288
12916	0	0	Ki67+	 4749 6721
12917	0	0	Ki67+	 4762 7412
12918	0	0	Ki67+	 4765 7270
12919	0	0	Ki67+	 4772 7311
12920	0	0	Ki67+	 4781 6726
12921	0	0	Ki67+	 4781 7335
12922	0	0	Ki67+	 4787 7480
12923	0	0	Ki67+	 4797 6855
12924	0	0	Ki67+	 4798 7290
12925	0	0	Ki67+	 4799 6881
12926	0	0	Ki67+	 4806 6822
12927	0	0	Ki67+	 4806 7497
12928	0	0	Ki67+	 4811 6779
12929	0	0	Ki67+	 4812 6861
12930	0	0	Ki67+	 4812 7285
12931	0	0	Ki67+	 4812 7349
12932	0	0	Ki67+	 4814 6721
12933	0	0	Ki67+	 4816 7494
12934	0	0	Ki67+	 4818 7471
12935	0	0	Ki67+	 4826 6786
12936	0	0	Ki67+	 4828 7368
12937	0	0	Ki67+	 4829 7472
12938	0	0	Ki67+	 4832 6730
12939	0	0	Ki67+	 4836 6772
12940	0	0	Ki67+	 4836 6835
12941	0	0	Ki67+	 4843 7468
12942	0	0	Ki67+	 4844 7494
12943	0	0	Ki67+	 4847 6784
12944	0	0	Ki67+	 4851 7362
12945	0	0	Ki67+	 4859 7396
12946	0	0	Ki67+	 4859 7473
12947	0	0	Ki67+	 4860 7452
12948	0	0	Ki67+	 4871 7333
12949	0	0	Ki67+	 4876 6723
12950	0	0	Ki67+	 4880 7387
12951	0	0	Ki67+	 4947 7403
12952	0	0	Ki67+	 5010 7138
12953	0	0	Ki67+	 5095 7030
12954	0	0	Ki67+	 4338 7575
12955	0	0	Ki67+	 4346 7534
12956	0	0	Ki67+	 4352 7584
12957	0	0	Ki67+	 4362 7555
12958	0	0	Ki67+	 4365 7613
12959	0	0	Ki67+	 4368 7511
12960	0	0	Ki67+	 4371 7590
12961	0	0	Ki67+	 4376 7639
12962	0	0	Ki67+	 4383 7551
12963	0	0	Ki67+	 4387 7596
12964	0	0	Ki67+	 4397 7522
12965	0	0	Ki67+	 4398 7578
12966	0	0	Ki67+	 4420 7602
12967	0	0	Ki67+	 4433 7618
12968	0	0	Ki67+	 4444 7572
12969	0	0	Ki67+	 4460 7639
12970	0	0	Ki67+	 4462 7517
12971	0	0	Ki67+	 4462 7544
12972	0	0	Ki67+	 4464 7590
12973	0	0	Ki67+	 4464 7627
12974	0	0	Ki67+	 4468 7573
12975	0	0	Ki67+	 4487 7628
12976	0	0	Ki67+	 4546 7596
12977	0	0	Ki67+	 4547 7638
12978	0	0	Ki67+	 4549 7621
12979	0	0	Ki67+	 4565 7838
12980	0	0	Ki67+	 4576 7566
12981	0	0	Ki67+	 4576 7587
12982	0	0	Ki67+	 4592 7587
12983	0	0	Ki67+	 4593 7522
12984	0	0	Ki67+	 4596 8274
12985	0	0	Ki67+	 4597 7604
12986	0	0	Ki67+	 4630 8261
12987	0	0	Ki67+	 4633 8180
12988	0	0	Ki67+	 4641 7909
12989	0	0	Ki67+	 4648 8303
12990	0	0	Ki67+	 4653 8241
12991	0	0	Ki67+	 4688 7508
12992	0	0	Ki67+	 4697 8178
12993	0	0	Ki67+	 4709 8249
12994	0	0	Ki67+	 4724 8148
12995	0	0	Ki67+	 4730 8221
12996	0	0	Ki67+	 4743 8188
12997	0	0	Ki67+	 4752 8157
12998	0	0	Ki67+	 4752 8249
12999	0	0	Ki67+	 4767 8156
13000	0	0	Ki67+	 4771 8182
13001	0	0	Ki67+	 4789 8277
13002	0	0	Ki67+	 4790 8251
13003	0	0	Ki67+	 4792 8200
13004	0	0	Ki67+	 4801 8161
13005	0	0	Ki67+	 4801 8228
13006	0	0	Ki67+	 4811 8121
13007	0	0	Ki67+	 4812 8106
13008	0	0	Ki67+	 4847 8172
13009	0	0	Ki67+	 4866 8281
13010	0	0	Ki67+	 4877 8247
13011	0	0	Ki67+	 5131 7741
13012	0	0	Ki67+	 4348 8442
13013	0	0	Ki67+	 4353 8646
13014	0	0	Ki67+	 4363 8631
13015	0	0	Ki67+	 4364 8417
13016	0	0	Ki67+	 4380 8728
13017	0	0	Ki67+	 4382 8379
13018	0	0	Ki67+	 4387 8504
13019	0	0	Ki67+	 4388 8479
13020	0	0	Ki67+	 4392 8434
13021	0	0	Ki67+	 4398 8476
13022	0	0	Ki67+	 4402 8418
13023	0	0	Ki67+	 4407 8718
13024	0	0	Ki67+	 4411 8452
13025	0	0	Ki67+	 4411 9036
13026	0	0	Ki67+	 4416 8518
13027	0	0	Ki67+	 4421 8384
13028	0	0	Ki67+	 4424 8532
13029	0	0	Ki67+	 4430 9066
13030	0	0	Ki67+	 4444 8633
13031	0	0	Ki67+	 4445 8505
13032	0	0	Ki67+	 4446 8436
13033	0	0	Ki67+	 4447 8491
13034	0	0	Ki67+	 4448 8712
13035	0	0	Ki67+	 4450 8834
13036	0	0	Ki67+	 4454 9053
13037	0	0	Ki67+	 4457 9093
13038	0	0	Ki67+	 4458 8392
13039	0	0	Ki67+	 4461 8382
13040	0	0	Ki67+	 4468 8836
13041	0	0	Ki67+	 4471 8699
13042	0	0	Ki67+	 4475 8367
13043	0	0	Ki67+	 4479 8625
13044	0	0	Ki67+	 4487 8839
13045	0	0	Ki67+	 4493 8676
13046	0	0	Ki67+	 4494 9057
13047	0	0	Ki67+	 4497 8852
13048	0	0	Ki67+	 4507 8816
13049	0	0	Ki67+	 4508 8548
13050	0	0	Ki67+	 4524 8556
13051	0	0	Ki67+	 4524 8600
13052	0	0	Ki67+	 4525 8394
13053	0	0	Ki67+	 4526 8701
13054	0	0	Ki67+	 4527 8369
13055	0	0	Ki67+	 4528 8651
13056	0	0	Ki67+	 4535 8480
13057	0	0	Ki67+	 4539 8558
13058	0	0	Ki67+	 4557 8593
13059	0	0	Ki67+	 4568 8428
13060	0	0	Ki67+	 4571 8534
13061	0	0	Ki67+	 4584 8703
13062	0	0	Ki67+	 4601 8317
13063	0	0	Ki67+	 4607 8329
13064	0	0	Ki67+	 4611 8507
13065	0	0	Ki67+	 4614 8378
13066	0	0	Ki67+	 4614 8537
13067	0	0	Ki67+	 4617 8456
13068	0	0	Ki67+	 4617 8622
13069	0	0	Ki67+	 4618 8346
13070	0	0	Ki67+	 4620 8485
13071	0	0	Ki67+	 4632 8362
13072	0	0	Ki67+	 4639 8381
13073	0	0	Ki67+	 4641 8516
13074	0	0	Ki67+	 4648 8316
13075	0	0	Ki67+	 4651 8456
13076	0	0	Ki67+	 4652 8381
13077	0	0	Ki67+	 4652 8537
13078	0	0	Ki67+	 4670 8474
13079	0	0	Ki67+	 4674 8450
13080	0	0	Ki67+	 4676 8488
13081	0	0	Ki67+	 4676 8831
13082	0	0	Ki67+	 4677 9090
13083	0	0	Ki67+	 4678 8818
13084	0	0	Ki67+	 4680 9013
13085	0	0	Ki67+	 4681 8553
13086	0	0	Ki67+	 4681 8696
13087	0	0	Ki67+	 4681 8801
13088	0	0	Ki67+	 4685 8500
13089	0	0	Ki67+	 4685 8993
13090	0	0	Ki67+	 4696 8592
13091	0	0	Ki67+	 4696 8805
13092	0	0	Ki67+	 4696 8823
13093	0	0	Ki67+	 4696 9013
13094	0	0	Ki67+	 4697 9099
13095	0	0	Ki67+	 4702 8361
13096	0	0	Ki67+	 4703 8566
13097	0	0	Ki67+	 4704 8794
13098	0	0	Ki67+	 4704 8848
13099	0	0	Ki67+	 4706 8331
13100	0	0	Ki67+	 4707 9017
13101	0	0	Ki67+	 4708 8588
13102	0	0	Ki67+	 4708 8968
13103	0	0	Ki67+	 4714 8456
13104	0	0	Ki67+	 4714 8979
13105	0	0	Ki67+	 4717 8666
13106	0	0	Ki67+	 4721 8429
13107	0	0	Ki67+	 4733 8416
13108	0	0	Ki67+	 4741 8791
13109	0	0	Ki67+	 4746 8456
13110	0	0	Ki67+	 4753 8984
13111	0	0	Ki67+	 4754 8392
13112	0	0	Ki67+	 4755 8572
13113	0	0	Ki67+	 4757 8796
13114	0	0	Ki67+	 4758 8543
13115	0	0	Ki67+	 4760 8465
13116	0	0	Ki67+	 4763 8335
13117	0	0	Ki67+	 4763 9015
13118	0	0	Ki67+	 4764 8945
13119	0	0	Ki67+	 4767 8983
13120	0	0	Ki67+	 4782 8538
13121	0	0	Ki67+	 4784 8404
13122	0	0	Ki67+	 4789 8689
13123	0	0	Ki67+	 4790 8521
13124	0	0	Ki67+	 4795 8731
13125	0	0	Ki67+	 4800 8341
13126	0	0	Ki67+	 4805 8575
13127	0	0	Ki67+	 4807 8545
13128	0	0	Ki67+	 4812 8767
13129	0	0	Ki67+	 4814 8501
13130	0	0	Ki67+	 4814 9016
13131	0	0	Ki67+	 4817 8430
13132	0	0	Ki67+	 4819 8707
13133	0	0	Ki67+	 4825 9065
13134	0	0	Ki67+	 4828 8973
13135	0	0	Ki67+	 4832 8731
13136	0	0	Ki67+	 4832 9008
13137	0	0	Ki67+	 4834 8411
13138	0	0	Ki67+	 4834 8717
13139	0	0	Ki67+	 4835 8573
13140	0	0	Ki67+	 4837 8693
13141	0	0	Ki67+	 4841 8327
13142	0	0	Ki67+	 4844 8544
13143	0	0	Ki67+	 4846 8931
13144	0	0	Ki67+	 4847 8717
13145	0	0	Ki67+	 4855 8353
13146	0	0	Ki67+	 4863 8997
13147	0	0	Ki67+	 4865 8956
13148	0	0	Ki67+	 4865 9014
13149	0	0	Ki67+	 4868 9044
13150	0	0	Ki67+	 4871 8387
13151	0	0	Ki67+	 4873 8358
13152	0	0	Ki67+	 4873 8470
13153	0	0	Ki67+	 4873 8710
13154	0	0	Ki67+	 4880 9088
13155	0	0	Ki67+	 4885 8486
13156	0	0	Ki67+	 4886 8352
13157	0	0	Ki67+	 4889 8940
13158	0	0	Ki67+	 4890 8697
13159	0	0	Ki67+	 4898 9076
13160	0	0	Ki67+	 4900 8633
13161	0	0	Ki67+	 4904 8483
13162	0	0	Ki67+	 4914 8988
13163	0	0	Ki67+	 4918 9078
13164	0	0	Ki67+	 4919 8939
13165	0	0	Ki67+	 4922 9019
13166	0	0	Ki67+	 4924 8481
13167	0	0	Ki67+	 4925 8660
13168	0	0	Ki67+	 4929 9055
13169	0	0	Ki67+	 4932 9004
13170	0	0	Ki67+	 4938 8933
13171	0	0	Ki67+	 4938 9067
13172	0	0	Ki67+	 4939 9100
13173	0	0	Ki67+	 4946 8996
13174	0	0	Ki67+	 4948 9084
13175	0	0	Ki67+	 4950 9046
13176	0	0	Ki67+	 4958 8919
13177	0	0	Ki67+	 4960 9023
13178	0	0	Ki67+	 4966 9000
13179	0	0	Ki67+	 4967 8929
13180	0	0	Ki67+	 4968 8614
13181	0	0	Ki67+	 4968 8957
13182	0	0	Ki67+	 4972 8471
13183	0	0	Ki67+	 4976 8945
13184	0	0	Ki67+	 4978 8900
13185	0	0	Ki67+	 4981 9027
13186	0	0	Ki67+	 4982 9082
13187	0	0	Ki67+	 5000 8964
13188	0	0	Ki67+	 5011 9058
13189	0	0	Ki67+	 5015 8902
13190	0	0	Ki67+	 5026 8970
13191	0	0	Ki67+	 5053 9079
13192	0	0	Ki67+	 5065 9068
13193	0	0	Ki67+	 5084 9013
13194	0	0	Ki67+	 5085 8519
13195	0	0	Ki67+	 5089 9081
13196	0	0	Ki67+	 4340 9131
13197	0	0	Ki67+	 4340 9778
13198	0	0	Ki67+	 4341 9191
13199	0	0	Ki67+	 4341 9526
13200	0	0	Ki67+	 4341 9671
13201	0	0	Ki67+	 4350 9345
13202	0	0	Ki67+	 4350 9807
13203	0	0	Ki67+	 4351 9212
13204	0	0	Ki67+	 4351 9242
13205	0	0	Ki67+	 4360 9720
13206	0	0	Ki67+	 4363 9304
13207	0	0	Ki67+	 4364 9838
13208	0	0	Ki67+	 4365 9542
13209	0	0	Ki67+	 4371 9868
13210	0	0	Ki67+	 4376 9784
13211	0	0	Ki67+	 4377 9607
13212	0	0	Ki67+	 4378 9745
13213	0	0	Ki67+	 4379 9261
13214	0	0	Ki67+	 4386 9687
13215	0	0	Ki67+	 4388 9598
13216	0	0	Ki67+	 4391 9704
13217	0	0	Ki67+	 4394 9381
13218	0	0	Ki67+	 4397 9808
13219	0	0	Ki67+	 4398 9541
13220	0	0	Ki67+	 4399 9871
13221	0	0	Ki67+	 4402 9726
13222	0	0	Ki67+	 4402 9758
13223	0	0	Ki67+	 4408 9834
13224	0	0	Ki67+	 4409 9667
13225	0	0	Ki67+	 4409 9798
13226	0	0	Ki67+	 4410 9322
13227	0	0	Ki67+	 4410 9406
13228	0	0	Ki67+	 4415 9857
13229	0	0	Ki67+	 4419 9521
13230	0	0	Ki67+	 4423 9650
13231	0	0	Ki67+	 4428 9740
13232	0	0	Ki67+	 4428 9888
13233	0	0	Ki67+	 4433 9359
13234	0	0	Ki67+	 4433 9533
13235	0	0	Ki67+	 4440 9294
13236	0	0	Ki67+	 4441 9805
13237	0	0	Ki67+	 4446 9483
13238	0	0	Ki67+	 4447 9788
13239	0	0	Ki67+	 4449 9653
13240	0	0	Ki67+	 4451 9748
13241	0	0	Ki67+	 4454 9707
13242	0	0	Ki67+	 4459 9239
13243	0	0	Ki67+	 4459 9824
13244	0	0	Ki67+	 4460 9135
13245	0	0	Ki67+	 4462 9488
13246	0	0	Ki67+	 4463 9295
13247	0	0	Ki67+	 4470 9832
13248	0	0	Ki67+	 4471 9728
13249	0	0	Ki67+	 4472 9686
13250	0	0	Ki67+	 4473 9258
13251	0	0	Ki67+	 4477 9107
13252	0	0	Ki67+	 4477 9849
13253	0	0	Ki67+	 4478 9461
13254	0	0	Ki67+	 4483 9353
13255	0	0	Ki67+	 4497 9815
13256	0	0	Ki67+	 4501 9782
13257	0	0	Ki67+	 4503 9429
13258	0	0	Ki67+	 4507 9888
13259	0	0	Ki67+	 4508 9167
13260	0	0	Ki67+	 4515 9757
13261	0	0	Ki67+	 4518 9416
13262	0	0	Ki67+	 4521 9261
13263	0	0	Ki67+	 4521 9391
13264	0	0	Ki67+	 4522 9801
13265	0	0	Ki67+	 4523 9370
13266	0	0	Ki67+	 4525 9166
13267	0	0	Ki67+	 4532 9817
13268	0	0	Ki67+	 4544 9310
13269	0	0	Ki67+	 4548 9397
13270	0	0	Ki67+	 4553 9342
13271	0	0	Ki67+	 4557 9832
13272	0	0	Ki67+	 4592 9557
13273	0	0	Ki67+	 4594 9163
13274	0	0	Ki67+	 4597 9136
13275	0	0	Ki67+	 4609 9556
13276	0	0	Ki67+	 4622 9593
13277	0	0	Ki67+	 4631 9457
13278	0	0	Ki67+	 4638 9158
13279	0	0	Ki67+	 4642 9199
13280	0	0	Ki67+	 4662 9187
13281	0	0	Ki67+	 4663 9113
13282	0	0	Ki67+	 4663 9151
13283	0	0	Ki67+	 4676 9461
13284	0	0	Ki67+	 4681 9213
13285	0	0	Ki67+	 4681 9550
13286	0	0	Ki67+	 4699 9156
13287	0	0	Ki67+	 4699 9586
13288	0	0	Ki67+	 4699 9777
13289	0	0	Ki67+	 4700 9118
13290	0	0	Ki67+	 4701 9669
13291	0	0	Ki67+	 4708 9685
13292	0	0	Ki67+	 4711 9199
13293	0	0	Ki67+	 4715 9121
13294	0	0	Ki67+	 4727 9137
13295	0	0	Ki67+	 4733 9220
13296	0	0	Ki67+	 4736 9280
13297	0	0	Ki67+	 4739 9253
13298	0	0	Ki67+	 4743 9265
13299	0	0	Ki67+	 4758 9343
13300	0	0	Ki67+	 4760 9222
13301	0	0	Ki67+	 4772 9186
13302	0	0	Ki67+	 4776 9460
13303	0	0	Ki67+	 4778 9623
13304	0	0	Ki67+	 4781 9250
13305	0	0	Ki67+	 4781 9575
13306	0	0	Ki67+	 4784 9411
13307	0	0	Ki67+	 4786 9298
13308	0	0	Ki67+	 4794 9618
13309	0	0	Ki67+	 4798 9218
13310	0	0	Ki67+	 4802 9591
13311	0	0	Ki67+	 4804 9541
13312	0	0	Ki67+	 4807 9631
13313	0	0	Ki67+	 4811 9284
13314	0	0	Ki67+	 4814 9194
13315	0	0	Ki67+	 4814 9499
13316	0	0	Ki67+	 4818 9146
13317	0	0	Ki67+	 4818 9241
13318	0	0	Ki67+	 4823 9167
13319	0	0	Ki67+	 4828 9262
13320	0	0	Ki67+	 4830 9447
13321	0	0	Ki67+	 4831 9231
13322	0	0	Ki67+	 4832 9480
13323	0	0	Ki67+	 4842 9198
13324	0	0	Ki67+	 4849 9110
13325	0	0	Ki67+	 4865 9228
13326	0	0	Ki67+	 4867 9847
13327	0	0	Ki67+	 4873 9449
13328	0	0	Ki67+	 4873 9586
13329	0	0	Ki67+	 4875 9117
13330	0	0	Ki67+	 4880 9425
13331	0	0	Ki67+	 4884 9306
13332	0	0	Ki67+	 4887 9234
13333	0	0	Ki67+	 4888 9195
13334	0	0	Ki67+	 4904 9286
13335	0	0	Ki67+	 4907 9119
13336	0	0	Ki67+	 4911 9148
13337	0	0	Ki67+	 4916 9615
13338	0	0	Ki67+	 4919 9243
13339	0	0	Ki67+	 4924 9659
13340	0	0	Ki67+	 4924 9887
13341	0	0	Ki67+	 4926 9846
13342	0	0	Ki67+	 4929 9220
13343	0	0	Ki67+	 4940 9256
13344	0	0	Ki67+	 4948 9192
13345	0	0	Ki67+	 4967 9276
13346	0	0	Ki67+	 4975 9862
13347	0	0	Ki67+	 4977 9222
13348	0	0	Ki67+	 4983 9777
13349	0	0	Ki67+	 4993 9320
13350	0	0	Ki67+	 4994 9127
13351	0	0	Ki67+	 4996 9270
13352	0	0	Ki67+	 4999 9285
13353	0	0	Ki67+	 5003 9713
13354	0	0	Ki67+	 5005 9109
13355	0	0	Ki67+	 5007 9165
13356	0	0	Ki67+	 5018 9248
13357	0	0	Ki67+	 5020 9164
13358	0	0	Ki67+	 5022 9136
13359	0	0	Ki67+	 5030 9254
13360	0	0	Ki67+	 5033 9826
13361	0	0	Ki67+	 5034 9206
13362	0	0	Ki67+	 5037 9116
13363	0	0	Ki67+	 5046 9737
13364	0	0	Ki67+	 5051 9795
13365	0	0	Ki67+	 5053 9172
13366	0	0	Ki67+	 5058 9306
13367	0	0	Ki67+	 5062 9232
13368	0	0	Ki67+	 5068 9125
13369	0	0	Ki67+	 5069 9729
13370	0	0	Ki67+	 5071 9820
13371	0	0	Ki67+	 5071 9880
13372	0	0	Ki67+	 5076 9204
13373	0	0	Ki67+	 5079 9180
13374	0	0	Ki67+	 5081 9319
13375	0	0	Ki67+	 5084 9815
13376	0	0	Ki67+	 5092 9197
13377	0	0	Ki67+	 5093 9128
13378	0	0	Ki67+	 5096 9158
13379	0	0	Ki67+	 5096 9656
13380	0	0	Ki67+	 5100 9725
13381	0	0	Ki67+	 5100 9756
13382	0	0	Ki67+	 5101 9901
13383	0	0	Ki67+	 5104 9246
13384	0	0	Ki67+	 5111 9168
13385	0	0	Ki67+	 5112 9376
13386	0	0	Ki67+	 5119 9155
13387	0	0	Ki67+	 5124 9773
13388	0	0	Ki67+	 5126 9899
13389	0	0	Ki67+	 5131 9391
13390	0	0	Ki67+	 5132 9806
13391	0	0	Ki67+	 5134 9471
13392	0	0	Ki67+	 4355 10700
13393	0	0	Ki67+	 4356 10065
13394	0	0	Ki67+	 4362 10035
13395	0	0	Ki67+	 4368 10536
13396	0	0	Ki67+	 4381 10001
13397	0	0	Ki67+	 4385 10044
13398	0	0	Ki67+	 4397 10576
13399	0	0	Ki67+	 4402 9977
13400	0	0	Ki67+	 4407 10552
13401	0	0	Ki67+	 4408 10001
13402	0	0	Ki67+	 4430 10557
13403	0	0	Ki67+	 4433 10356
13404	0	0	Ki67+	 4440 10304
13405	0	0	Ki67+	 4440 10586
13406	0	0	Ki67+	 4441 10604
13407	0	0	Ki67+	 4453 10345
13408	0	0	Ki67+	 4469 10193
13409	0	0	Ki67+	 4476 9945
13410	0	0	Ki67+	 4480 10621
13411	0	0	Ki67+	 4486 10033
13412	0	0	Ki67+	 4487 9914
13413	0	0	Ki67+	 4497 10177
13414	0	0	Ki67+	 4500 10656
13415	0	0	Ki67+	 4510 10620
13416	0	0	Ki67+	 4510 10634
13417	0	0	Ki67+	 4514 10393
13418	0	0	Ki67+	 4550 10219
13419	0	0	Ki67+	 4551 10296
13420	0	0	Ki67+	 4579 10171
13421	0	0	Ki67+	 4587 10253
13422	0	0	Ki67+	 4608 10323
13423	0	0	Ki67+	 4609 10244
13424	0	0	Ki67+	 4615 10186
13425	0	0	Ki67+	 4640 10239
13426	0	0	Ki67+	 4641 10274
13427	0	0	Ki67+	 4642 10015
13428	0	0	Ki67+	 4647 10211
13429	0	0	Ki67+	 4648 10411
13430	0	0	Ki67+	 4652 10078
13431	0	0	Ki67+	 4653 10318
13432	0	0	Ki67+	 4654 10107
13433	0	0	Ki67+	 4660 10093
13434	0	0	Ki67+	 4663 10461
13435	0	0	Ki67+	 4665 10406
13436	0	0	Ki67+	 4675 10417
13437	0	0	Ki67+	 4682 10242
13438	0	0	Ki67+	 4683 10082
13439	0	0	Ki67+	 4687 10094
13440	0	0	Ki67+	 4690 10379
13441	0	0	Ki67+	 4693 10272
13442	0	0	Ki67+	 4698 10158
13443	0	0	Ki67+	 4706 10403
13444	0	0	Ki67+	 4725 10138
13445	0	0	Ki67+	 4736 10307
13446	0	0	Ki67+	 4746 10255
13447	0	0	Ki67+	 4748 9945
13448	0	0	Ki67+	 4753 10381
13449	0	0	Ki67+	 4766 10247
13450	0	0	Ki67+	 4780 10106
13451	0	0	Ki67+	 4812 10381
13452	0	0	Ki67+	 4813 10146
13453	0	0	Ki67+	 4819 10019
13454	0	0	Ki67+	 4849 10368
13455	0	0	Ki67+	 4867 10333
13456	0	0	Ki67+	 4869 10255
13457	0	0	Ki67+	 4872 9909
13458	0	0	Ki67+	 4881 10339
13459	0	0	Ki67+	 4892 10291
13460	0	0	Ki67+	 4899 10316
13461	0	0	Ki67+	 4905 10381
13462	0	0	Ki67+	 4928 9906
13463	0	0	Ki67+	 4928 10503
13464	0	0	Ki67+	 4931 10366
13465	0	0	Ki67+	 4935 10290
13466	0	0	Ki67+	 4940 10158
13467	0	0	Ki67+	 4942 10359
13468	0	0	Ki67+	 4943 10643
13469	0	0	Ki67+	 4955 10462
13470	0	0	Ki67+	 4967 10576
13471	0	0	Ki67+	 4968 9907
13472	0	0	Ki67+	 4979 10335
13473	0	0	Ki67+	 4996 10374
13474	0	0	Ki67+	 4998 10302
13475	0	0	Ki67+	 5012 10405
13476	0	0	Ki67+	 5016 10469
13477	0	0	Ki67+	 5017 10254
13478	0	0	Ki67+	 5017 10509
13479	0	0	Ki67+	 5028 9963
13480	0	0	Ki67+	 5028 10420
13481	0	0	Ki67+	 5028 10448
13482	0	0	Ki67+	 5034 10513
13483	0	0	Ki67+	 5048 10254
13484	0	0	Ki67+	 5052 9986
13485	0	0	Ki67+	 5054 10211
13486	0	0	Ki67+	 5054 10503
13487	0	0	Ki67+	 5055 9954
13488	0	0	Ki67+	 5055 10455
13489	0	0	Ki67+	 5073 10173
13490	0	0	Ki67+	 5075 10245
13491	0	0	Ki67+	 5075 10433
13492	0	0	Ki67+	 5078 9911
13493	0	0	Ki67+	 5080 9930
13494	0	0	Ki67+	 5080 10410
13495	0	0	Ki67+	 5080 10486
13496	0	0	Ki67+	 5086 10141
13497	0	0	Ki67+	 5088 10124
13498	0	0	Ki67+	 5097 10383
13499	0	0	Ki67+	 5104 10178
13500	0	0	Ki67+	 5110 10420
13501	0	0	Ki67+	 5112 10496
13502	0	0	Ki67+	 5115 10454
13503	0	0	Ki67+	 5116 10364
13504	0	0	Ki67+	 5119 9925
13505	0	0	Ki67+	 5121 10215
13506	0	0	Ki67+	 5132 9920
13507	0	0	Ki67+	 4341 11201
13508	0	0	Ki67+	 4347 10821
13509	0	0	Ki67+	 4356 11371
13510	0	0	Ki67+	 4360 10852
13511	0	0	Ki67+	 4367 10997
13512	0	0	Ki67+	 4377 11362
13513	0	0	Ki67+	 4379 10927
13514	0	0	Ki67+	 4405 10868
13515	0	0	Ki67+	 4405 10897
13516	0	0	Ki67+	 4490 11299
13517	0	0	Ki67+	 4509 11280
13518	0	0	Ki67+	 4511 11135
13519	0	0	Ki67+	 4570 11270
13520	0	0	Ki67+	 4576 11028
13521	0	0	Ki67+	 4581 11228
13522	0	0	Ki67+	 4591 11216
13523	0	0	Ki67+	 4620 11341
13524	0	0	Ki67+	 4620 11361
13525	0	0	Ki67+	 4623 10753
13526	0	0	Ki67+	 4647 11162
13527	0	0	Ki67+	 4653 10834
13528	0	0	Ki67+	 4681 10811
13529	0	0	Ki67+	 4689 10796
13530	0	0	Ki67+	 4689 11483
13531	0	0	Ki67+	 4712 10858
13532	0	0	Ki67+	 4726 10988
13533	0	0	Ki67+	 4741 11338
13534	0	0	Ki67+	 4850 11360
13535	0	0	Ki67+	 4887 10989
13536	0	0	Ki67+	 4939 11272
13537	0	0	Ki67+	 4942 10726
13538	0	0	Ki67+	 4947 10964
13539	0	0	Ki67+	 4965 10715
13540	0	0	Ki67+	 4965 10752
13541	0	0	Ki67+	 4977 10718
13542	0	0	Ki67+	 4983 11482
13543	0	0	Ki67+	 4988 10759
13544	0	0	Ki67+	 4989 10737
13545	0	0	Ki67+	 4994 11501
13546	0	0	Ki67+	 5016 10764
13547	0	0	Ki67+	 5019 11340
13548	0	0	Ki67+	 5036 10732
13549	0	0	Ki67+	 5043 10710
13550	0	0	Ki67+	 5046 10782
13551	0	0	Ki67+	 5056 10732
13552	0	0	Ki67+	 5059 10788
13553	0	0	Ki67+	 5061 10768
13554	0	0	Ki67+	 5083 10738
13555	0	0	Ki67+	 5084 10965
13556	0	0	Ki67+	 5100 10747
13557	0	0	Ki67+	 5107 10775
13558	0	0	Ki67+	 5111 10753
13559	0	0	Ki67+	 5123 11407
13560	0	0	Ki67+	 4338 11877
13561	0	0	Ki67+	 4350 11890
13562	0	0	Ki67+	 4351 12202
13563	0	0	Ki67+	 4357 12218
13564	0	0	Ki67+	 4362 11892
13565	0	0	Ki67+	 4401 11829
13566	0	0	Ki67+	 4439 11728
13567	0	0	Ki67+	 4447 12260
13568	0	0	Ki67+	 4451 11653
13569	0	0	Ki67+	 4451 12280
13570	0	0	Ki67+	 4455 12181
13571	0	0	Ki67+	 4460 12166
13572	0	0	Ki67+	 4463 12249
13573	0	0	Ki67+	 4464 11689
13574	0	0	Ki67+	 4483 12207
13575	0	0	Ki67+	 4493 12170
13576	0	0	Ki67+	 4498 11681
13577	0	0	Ki67+	 4502 12180
13578	0	0	Ki67+	 4517 12181
13579	0	0	Ki67+	 4520 11647
13580	0	0	Ki67+	 4528 11848
13581	0	0	Ki67+	 4529 12255
13582	0	0	Ki67+	 4533 12273
13583	0	0	Ki67+	 4585 11570
13584	0	0	Ki67+	 4608 12059
13585	0	0	Ki67+	 4628 12204
13586	0	0	Ki67+	 4643 11816
13587	0	0	Ki67+	 4660 12124
13588	0	0	Ki67+	 4708 11625
13589	0	0	Ki67+	 4716 11895
13590	0	0	Ki67+	 4718 11884
13591	0	0	Ki67+	 4721 11761
13592	0	0	Ki67+	 4766 12256
13593	0	0	Ki67+	 4807 12248
13594	0	0	Ki67+	 4837 11676
13595	0	0	Ki67+	 4838 12247
13596	0	0	Ki67+	 4838 12299
13597	0	0	Ki67+	 4847 11833
13598	0	0	Ki67+	 4849 12269
13599	0	0	Ki67+	 4851 12242
13600	0	0	Ki67+	 4853 11926
13601	0	0	Ki67+	 4857 11899
13602	0	0	Ki67+	 4863 12220
13603	0	0	Ki67+	 4870 11849
13604	0	0	Ki67+	 4887 12280
13605	0	0	Ki67+	 4892 11797
13606	0	0	Ki67+	 4896 12265
13607	0	0	Ki67+	 4901 12251
13608	0	0	Ki67+	 4904 11754
13609	0	0	Ki67+	 4905 11835
13610	0	0	Ki67+	 4908 11768
13611	0	0	Ki67+	 4914 12295
13612	0	0	Ki67+	 4942 12302
13613	0	0	Ki67+	 4955 12283
13614	0	0	Ki67+	 4959 12120
13615	0	0	Ki67+	 4962 11894
13616	0	0	Ki67+	 4977 12201
13617	0	0	Ki67+	 4981 11780
13618	0	0	Ki67+	 4983 11821
13619	0	0	Ki67+	 5008 11771
13620	0	0	Ki67+	 5013 12227
13621	0	0	Ki67+	 5030 12034
13622	0	0	Ki67+	 5036 11876
13623	0	0	Ki67+	 5037 12016
13624	0	0	Ki67+	 5062 12016
13625	0	0	Ki67+	 5066 11972
13626	0	0	Ki67+	 5084 11934
13627	0	0	Ki67+	 5095 11977
13628	0	0	Ki67+	 5099 11558
13629	0	0	Ki67+	 5100 11537
13630	0	0	Ki67+	 5107 11962
13631	0	0	Ki67+	 5108 11768
13632	0	0	Ki67+	 5116 11848
13633	0	0	Ki67+	 5124 12021
13634	0	0	Ki67+	 4343 12428
13635	0	0	Ki67+	 4343 12917
13636	0	0	Ki67+	 4344 12996
13637	0	0	Ki67+	 4345 12605
13638	0	0	Ki67+	 4345 12878
13639	0	0	Ki67+	 4345 12893
13640	0	0	Ki67+	 4346 13098
13641	0	0	Ki67+	 4348 12788
13642	0	0	Ki67+	 4352 12850
13643	0	0	Ki67+	 4354 13071
13644	0	0	Ki67+	 4355 12472
13645	0	0	Ki67+	 4358 12828
13646	0	0	Ki67+	 4359 12495
13647	0	0	Ki67+	 4360 12960
13648	0	0	Ki67+	 4361 13025
13649	0	0	Ki67+	 4363 12676
13650	0	0	Ki67+	 4365 12558
13651	0	0	Ki67+	 4367 12884
13652	0	0	Ki67+	 4369 12996
13653	0	0	Ki67+	 4370 12352
13654	0	0	Ki67+	 4371 12585
13655	0	0	Ki67+	 4374 12460
13656	0	0	Ki67+	 4385 12308
13657	0	0	Ki67+	 4385 12856
13658	0	0	Ki67+	 4387 12545
13659	0	0	Ki67+	 4387 13094
13660	0	0	Ki67+	 4389 12794
13661	0	0	Ki67+	 4389 12814
13662	0	0	Ki67+	 4389 12967
13663	0	0	Ki67+	 4391 13017
13664	0	0	Ki67+	 4393 12767
13665	0	0	Ki67+	 4393 12913
13666	0	0	Ki67+	 4396 13062
13667	0	0	Ki67+	 4401 12514
13668	0	0	Ki67+	 4401 12938
13669	0	0	Ki67+	 4412 12913
13670	0	0	Ki67+	 4412 12972
13671	0	0	Ki67+	 4412 13098
13672	0	0	Ki67+	 4413 12541
13673	0	0	Ki67+	 4418 12793
13674	0	0	Ki67+	 4425 12412
13675	0	0	Ki67+	 4426 13049
13676	0	0	Ki67+	 4427 12770
13677	0	0	Ki67+	 4427 12955
13678	0	0	Ki67+	 4434 12324
13679	0	0	Ki67+	 4435 12805
13680	0	0	Ki67+	 4438 12400
13681	0	0	Ki67+	 4438 13048
13682	0	0	Ki67+	 4439 12507
13683	0	0	Ki67+	 4441 12455
13684	0	0	Ki67+	 4444 12948
13685	0	0	Ki67+	 4449 13006
13686	0	0	Ki67+	 4451 13023
13687	0	0	Ki67+	 4453 12396
13688	0	0	Ki67+	 4454 12972
13689	0	0	Ki67+	 4455 12829
13690	0	0	Ki67+	 4461 12417
13691	0	0	Ki67+	 4463 12771
13692	0	0	Ki67+	 4464 12880
13693	0	0	Ki67+	 4472 12455
13694	0	0	Ki67+	 4474 12735
13695	0	0	Ki67+	 4477 12984
13696	0	0	Ki67+	 4483 12828
13697	0	0	Ki67+	 4484 12882
13698	0	0	Ki67+	 4485 12380
13699	0	0	Ki67+	 4487 12435
13700	0	0	Ki67+	 4489 12469
13701	0	0	Ki67+	 4490 12408
13702	0	0	Ki67+	 4490 12949
13703	0	0	Ki67+	 4491 12913
13704	0	0	Ki67+	 4492 12788
13705	0	0	Ki67+	 4498 12978
13706	0	0	Ki67+	 4502 12498
13707	0	0	Ki67+	 4505 12861
13708	0	0	Ki67+	 4509 12331
13709	0	0	Ki67+	 4516 12883
13710	0	0	Ki67+	 4522 12778
13711	0	0	Ki67+	 4522 13002
13712	0	0	Ki67+	 4526 12461
13713	0	0	Ki67+	 4528 12853
13714	0	0	Ki67+	 4528 12938
13715	0	0	Ki67+	 4529 12816
13716	0	0	Ki67+	 4529 12907
13717	0	0	Ki67+	 4531 13083
13718	0	0	Ki67+	 4533 12486
13719	0	0	Ki67+	 4535 12327
13720	0	0	Ki67+	 4535 12433
13721	0	0	Ki67+	 4539 13101
13722	0	0	Ki67+	 4541 12414
13723	0	0	Ki67+	 4542 12874
13724	0	0	Ki67+	 4547 12751
13725	0	0	Ki67+	 4552 12790
13726	0	0	Ki67+	 4555 12967
13727	0	0	Ki67+	 4556 12931
13728	0	0	Ki67+	 4558 12990
13729	0	0	Ki67+	 4559 13030
13730	0	0	Ki67+	 4560 12745
13731	0	0	Ki67+	 4565 12720
13732	0	0	Ki67+	 4570 12955
13733	0	0	Ki67+	 4571 13023
13734	0	0	Ki67+	 4574 12405
13735	0	0	Ki67+	 4578 12745
13736	0	0	Ki67+	 4580 12923
13737	0	0	Ki67+	 4590 12378
13738	0	0	Ki67+	 4592 13026
13739	0	0	Ki67+	 4596 12719
13740	0	0	Ki67+	 4596 12770
13741	0	0	Ki67+	 4602 13018
13742	0	0	Ki67+	 4604 12926
13743	0	0	Ki67+	 4607 12736
13744	0	0	Ki67+	 4612 12953
13745	0	0	Ki67+	 4616 12976
13746	0	0	Ki67+	 4617 12406
13747	0	0	Ki67+	 4619 12597
13748	0	0	Ki67+	 4619 12841
13749	0	0	Ki67+	 4621 12872
13750	0	0	Ki67+	 4629 12898
13751	0	0	Ki67+	 4632 13043
13752	0	0	Ki67+	 4636 12361
13753	0	0	Ki67+	 4641 12941
13754	0	0	Ki67+	 4644 12995
13755	0	0	Ki67+	 4644 13028
13756	0	0	Ki67+	 4645 12478
13757	0	0	Ki67+	 4647 12774
13758	0	0	Ki67+	 4648 12931
13759	0	0	Ki67+	 4651 12742
13760	0	0	Ki67+	 4653 12441
13761	0	0	Ki67+	 4654 12806
13762	0	0	Ki67+	 4655 13042
13763	0	0	Ki67+	 4656 12412
13764	0	0	Ki67+	 4657 12901
13765	0	0	Ki67+	 4658 12834
13766	0	0	Ki67+	 4661 12998
13767	0	0	Ki67+	 4669 12305
13768	0	0	Ki67+	 4669 12874
13769	0	0	Ki67+	 4672 12956
13770	0	0	Ki67+	 4674 12730
13771	0	0	Ki67+	 4685 13000
13772	0	0	Ki67+	 4686 12932
13773	0	0	Ki67+	 4690 12795
13774	0	0	Ki67+	 4692 12453
13775	0	0	Ki67+	 4693 12827
13776	0	0	Ki67+	 4695 12843
13777	0	0	Ki67+	 4700 12942
13778	0	0	Ki67+	 4703 12918
13779	0	0	Ki67+	 4704 12736
13780	0	0	Ki67+	 4704 13029
13781	0	0	Ki67+	 4705 12761
13782	0	0	Ki67+	 4706 12978
13783	0	0	Ki67+	 4708 12818
13784	0	0	Ki67+	 4714 12447
13785	0	0	Ki67+	 4720 12894
13786	0	0	Ki67+	 4722 12955
13787	0	0	Ki67+	 4725 12921
13788	0	0	Ki67+	 4726 13003
13789	0	0	Ki67+	 4731 12413
13790	0	0	Ki67+	 4734 12875
13791	0	0	Ki67+	 4737 12468
13792	0	0	Ki67+	 4744 12937
13793	0	0	Ki67+	 4745 12688
13794	0	0	Ki67+	 4748 12718
13795	0	0	Ki67+	 4752 13006
13796	0	0	Ki67+	 4753 13025
13797	0	0	Ki67+	 4754 12922
13798	0	0	Ki67+	 4757 12807
13799	0	0	Ki67+	 4763 12441
13800	0	0	Ki67+	 4770 12919
13801	0	0	Ki67+	 4772 12944
13802	0	0	Ki67+	 4778 12984
13803	0	0	Ki67+	 4780 13021
13804	0	0	Ki67+	 4781 13000
13805	0	0	Ki67+	 4793 13021
13806	0	0	Ki67+	 4804 12981
13807	0	0	Ki67+	 4812 12970
13808	0	0	Ki67+	 4824 13015
13809	0	0	Ki67+	 4839 12919
13810	0	0	Ki67+	 4843 12404
13811	0	0	Ki67+	 4848 13001
13812	0	0	Ki67+	 4849 13015
13813	0	0	Ki67+	 4858 12428
13814	0	0	Ki67+	 4867 12941
13815	0	0	Ki67+	 4870 12984
13816	0	0	Ki67+	 4870 12998
13817	0	0	Ki67+	 4873 12923
13818	0	0	Ki67+	 4877 12600
13819	0	0	Ki67+	 4886 12520
13820	0	0	Ki67+	 4895 12673
13821	0	0	Ki67+	 4901 12555
13822	0	0	Ki67+	 4903 12380
13823	0	0	Ki67+	 4904 12919
13824	0	0	Ki67+	 4904 12979
13825	0	0	Ki67+	 4907 12990
13826	0	0	Ki67+	 4909 12592
13827	0	0	Ki67+	 4915 12753
13828	0	0	Ki67+	 4916 12364
13829	0	0	Ki67+	 4921 13008
13830	0	0	Ki67+	 4923 13051
13831	0	0	Ki67+	 4924 12408
13832	0	0	Ki67+	 4937 12369
13833	0	0	Ki67+	 4937 12593
13834	0	0	Ki67+	 4938 12968
13835	0	0	Ki67+	 4942 12477
13836	0	0	Ki67+	 4945 12944
13837	0	0	Ki67+	 4949 12985
13838	0	0	Ki67+	 4952 12914
13839	0	0	Ki67+	 4962 13028
13840	0	0	Ki67+	 4971 12377
13841	0	0	Ki67+	 4971 12953
13842	0	0	Ki67+	 4977 12535
13843	0	0	Ki67+	 4978 12332
13844	0	0	Ki67+	 4980 12978
13845	0	0	Ki67+	 4982 12450
13846	0	0	Ki67+	 4986 12941
13847	0	0	Ki67+	 4999 12902
13848	0	0	Ki67+	 5000 12309
13849	0	0	Ki67+	 5002 13002
13850	0	0	Ki67+	 5004 13059
13851	0	0	Ki67+	 5010 12454
13852	0	0	Ki67+	 5016 12974
13853	0	0	Ki67+	 5020 12357
13854	0	0	Ki67+	 5021 12927
13855	0	0	Ki67+	 5023 12336
13856	0	0	Ki67+	 5023 12557
13857	0	0	Ki67+	 5026 12324
13858	0	0	Ki67+	 5028 13033
13859	0	0	Ki67+	 5029 13011
13860	0	0	Ki67+	 5031 12449
13861	0	0	Ki67+	 5034 12900
13862	0	0	Ki67+	 5041 12323
13863	0	0	Ki67+	 5042 13075
13864	0	0	Ki67+	 5045 12381
13865	0	0	Ki67+	 5048 12896
13866	0	0	Ki67+	 5052 12405
13867	0	0	Ki67+	 5053 12923
13868	0	0	Ki67+	 5055 12445
13869	0	0	Ki67+	 5056 13102
13870	0	0	Ki67+	 5061 12937
13871	0	0	Ki67+	 5063 12363
13872	0	0	Ki67+	 5063 13012
13873	0	0	Ki67+	 5088 12893
13874	0	0	Ki67+	 5095 12906
13875	0	0	Ki67+	 5096 12972
13876	0	0	Ki67+	 5097 12947
13877	0	0	Ki67+	 5112 13001
13878	0	0	Ki67+	 5120 12934
13879	0	0	Ki67+	 5128 12964
13880	0	0	Ki67+	 5130 12934
13881	0	0	Ki67+	 5135 12984
13882	0	0	Ki67+	 4338 13717
13883	0	0	Ki67+	 4342 13749
13884	0	0	Ki67+	 4342 13804
13885	0	0	Ki67+	 4353 13282
13886	0	0	Ki67+	 4356 13633
13887	0	0	Ki67+	 4357 13691
13888	0	0	Ki67+	 4358 13774
13889	0	0	Ki67+	 4360 13747
13890	0	0	Ki67+	 4361 13814
13891	0	0	Ki67+	 4365 13715
13892	0	0	Ki67+	 4365 13830
13893	0	0	Ki67+	 4367 13377
13894	0	0	Ki67+	 4371 13739
13895	0	0	Ki67+	 4373 13700
13896	0	0	Ki67+	 4374 13785
13897	0	0	Ki67+	 4382 13833
13898	0	0	Ki67+	 4386 13776
13899	0	0	Ki67+	 4386 13811
13900	0	0	Ki67+	 4390 13617
13901	0	0	Ki67+	 4393 13750
13902	0	0	Ki67+	 4399 13716
13903	0	0	Ki67+	 4405 13148
13904	0	0	Ki67+	 4407 13786
13905	0	0	Ki67+	 4417 13172
13906	0	0	Ki67+	 4418 13121
13907	0	0	Ki67+	 4428 13883
13908	0	0	Ki67+	 4433 13871
13909	0	0	Ki67+	 4439 13179
13910	0	0	Ki67+	 4440 13887
13911	0	0	Ki67+	 4446 13129
13912	0	0	Ki67+	 4446 13900
13913	0	0	Ki67+	 4457 13586
13914	0	0	Ki67+	 4459 13183
13915	0	0	Ki67+	 4461 13792
13916	0	0	Ki67+	 4467 13156
13917	0	0	Ki67+	 4483 13148
13918	0	0	Ki67+	 4484 13502
13919	0	0	Ki67+	 4486 13116
13920	0	0	Ki67+	 4488 13891
13921	0	0	Ki67+	 4495 13598
13922	0	0	Ki67+	 4500 13849
13923	0	0	Ki67+	 4503 13896
13924	0	0	Ki67+	 4508 13109
13925	0	0	Ki67+	 4511 13273
13926	0	0	Ki67+	 4530 13723
13927	0	0	Ki67+	 4545 13342
13928	0	0	Ki67+	 4545 13879
13929	0	0	Ki67+	 4552 13237
13930	0	0	Ki67+	 4554 13833
13931	0	0	Ki67+	 4556 13415
13932	0	0	Ki67+	 4566 13260
13933	0	0	Ki67+	 4571 13337
13934	0	0	Ki67+	 4572 13206
13935	0	0	Ki67+	 4572 13655
13936	0	0	Ki67+	 4576 13231
13937	0	0	Ki67+	 4579 13854
13938	0	0	Ki67+	 4580 13454
13939	0	0	Ki67+	 4583 13110
13940	0	0	Ki67+	 4586 13410
13941	0	0	Ki67+	 4586 13820
13942	0	0	Ki67+	 4588 13888
13943	0	0	Ki67+	 4589 13719
13944	0	0	Ki67+	 4598 13220
13945	0	0	Ki67+	 4601 13809
13946	0	0	Ki67+	 4608 13317
13947	0	0	Ki67+	 4608 13364
13948	0	0	Ki67+	 4612 13408
13949	0	0	Ki67+	 4613 13866
13950	0	0	Ki67+	 4617 13181
13951	0	0	Ki67+	 4618 13894
13952	0	0	Ki67+	 4619 13487
13953	0	0	Ki67+	 4619 13819
13954	0	0	Ki67+	 4624 13601
13955	0	0	Ki67+	 4631 13294
13956	0	0	Ki67+	 4636 13331
13957	0	0	Ki67+	 4636 13475
13958	0	0	Ki67+	 4639 13633
13959	0	0	Ki67+	 4640 13418
13960	0	0	Ki67+	 4641 13578
13961	0	0	Ki67+	 4643 13593
13962	0	0	Ki67+	 4643 13891
13963	0	0	Ki67+	 4644 13196
13964	0	0	Ki67+	 4644 13207
13965	0	0	Ki67+	 4648 13795
13966	0	0	Ki67+	 4651 13446
13967	0	0	Ki67+	 4654 13326
13968	0	0	Ki67+	 4654 13501
13969	0	0	Ki67+	 4656 13216
13970	0	0	Ki67+	 4662 13800
13971	0	0	Ki67+	 4672 13422
13972	0	0	Ki67+	 4672 13501
13973	0	0	Ki67+	 4672 13775
13974	0	0	Ki67+	 4676 13115
13975	0	0	Ki67+	 4679 13330
13976	0	0	Ki67+	 4679 13528
13977	0	0	Ki67+	 4680 13290
13978	0	0	Ki67+	 4688 13797
13979	0	0	Ki67+	 4689 13322
13980	0	0	Ki67+	 4690 13455
13981	0	0	Ki67+	 4693 13484
13982	0	0	Ki67+	 4697 13818
13983	0	0	Ki67+	 4700 13600
13984	0	0	Ki67+	 4702 13443
13985	0	0	Ki67+	 4704 13564
13986	0	0	Ki67+	 4705 13417
13987	0	0	Ki67+	 4705 13774
13988	0	0	Ki67+	 4709 13611
13989	0	0	Ki67+	 4712 13861
13990	0	0	Ki67+	 4713 13388
13991	0	0	Ki67+	 4713 13835
13992	0	0	Ki67+	 4714 13585
13993	0	0	Ki67+	 4714 13805
13994	0	0	Ki67+	 4720 13396
13995	0	0	Ki67+	 4723 13471
13996	0	0	Ki67+	 4728 13634
13997	0	0	Ki67+	 4730 13533
13998	0	0	Ki67+	 4732 13432
13999	0	0	Ki67+	 4737 13876
14000	0	0	Ki67+	 4741 13487
14001	0	0	Ki67+	 4742 13697
14002	0	0	Ki67+	 4745 13852
14003	0	0	Ki67+	 4748 13559
14004	0	0	Ki67+	 4752 13831
14005	0	0	Ki67+	 4758 13801
14006	0	0	Ki67+	 4761 13530
14007	0	0	Ki67+	 4763 13468
14008	0	0	Ki67+	 4765 13876
14009	0	0	Ki67+	 4766 13481
14010	0	0	Ki67+	 4772 13593
14011	0	0	Ki67+	 4778 13521
14012	0	0	Ki67+	 4778 13874
14013	0	0	Ki67+	 4782 13269
14014	0	0	Ki67+	 4782 13413
14015	0	0	Ki67+	 4782 13842
14016	0	0	Ki67+	 4787 13809
14017	0	0	Ki67+	 4792 13571
14018	0	0	Ki67+	 4796 13835
14019	0	0	Ki67+	 4798 13630
14020	0	0	Ki67+	 4800 13496
14021	0	0	Ki67+	 4800 13899
14022	0	0	Ki67+	 4801 13602
14023	0	0	Ki67+	 4803 13409
14024	0	0	Ki67+	 4806 13437
14025	0	0	Ki67+	 4806 13515
14026	0	0	Ki67+	 4807 13454
14027	0	0	Ki67+	 4815 13474
14028	0	0	Ki67+	 4818 13563
14029	0	0	Ki67+	 4818 13615
14030	0	0	Ki67+	 4819 13298
14031	0	0	Ki67+	 4819 13527
14032	0	0	Ki67+	 4824 13868
14033	0	0	Ki67+	 4826 13589
14034	0	0	Ki67+	 4827 13438
14035	0	0	Ki67+	 4829 13302
14036	0	0	Ki67+	 4832 13336
14037	0	0	Ki67+	 4834 13639
14038	0	0	Ki67+	 4835 13558
14039	0	0	Ki67+	 4836 13507
14040	0	0	Ki67+	 4843 13469
14041	0	0	Ki67+	 4845 13332
14042	0	0	Ki67+	 4847 13448
14043	0	0	Ki67+	 4848 13596
14044	0	0	Ki67+	 4852 13561
14045	0	0	Ki67+	 4853 13191
14046	0	0	Ki67+	 4853 13539
14047	0	0	Ki67+	 4858 13617
14048	0	0	Ki67+	 4859 13369
14049	0	0	Ki67+	 4872 13496
14050	0	0	Ki67+	 4874 13315
14051	0	0	Ki67+	 4877 13407
14052	0	0	Ki67+	 4881 13258
14053	0	0	Ki67+	 4883 13597
14054	0	0	Ki67+	 4885 13151
14055	0	0	Ki67+	 4889 13587
14056	0	0	Ki67+	 4892 13469
14057	0	0	Ki67+	 4892 13491
14058	0	0	Ki67+	 4897 13386
14059	0	0	Ki67+	 4897 13533
14060	0	0	Ki67+	 4898 13334
14061	0	0	Ki67+	 4899 13569
14062	0	0	Ki67+	 4900 13307
14063	0	0	Ki67+	 4903 13695
14064	0	0	Ki67+	 4904 13582
14065	0	0	Ki67+	 4906 13354
14066	0	0	Ki67+	 4907 13297
14067	0	0	Ki67+	 4914 13529
14068	0	0	Ki67+	 4920 13563
14069	0	0	Ki67+	 4921 13465
14070	0	0	Ki67+	 4921 13510
14071	0	0	Ki67+	 4922 13319
14072	0	0	Ki67+	 4926 13544
14073	0	0	Ki67+	 4930 13359
14074	0	0	Ki67+	 4931 13303
14075	0	0	Ki67+	 4937 13285
14076	0	0	Ki67+	 4939 13496
14077	0	0	Ki67+	 4941 13296
14078	0	0	Ki67+	 4946 13525
14079	0	0	Ki67+	 4950 13350
14080	0	0	Ki67+	 4960 13483
14081	0	0	Ki67+	 5011 13248
14082	0	0	Ki67+	 5012 13277
14083	0	0	Ki67+	 5050 13169
14084	0	0	Ki67+	 5058 13686
14085	0	0	Ki67+	 5071 13522
14086	0	0	Ki67+	 5079 13281
14087	0	0	Ki67+	 5085 13180
14088	0	0	Ki67+	 5094 13142
14089	0	0	Ki67+	 5105 13320
14090	0	0	Ki67+	 5117 13754
14091	0	0	Ki67+	 5131 13230
14092	0	0	Ki67+	 4352 14327
14093	0	0	Ki67+	 4353 14104
14094	0	0	Ki67+	 4354 14149
14095	0	0	Ki67+	 4359 14178
14096	0	0	Ki67+	 4360 14219
14097	0	0	Ki67+	 4362 14012
14098	0	0	Ki67+	 4364 13977
14099	0	0	Ki67+	 4368 14130
14100	0	0	Ki67+	 4375 14219
14101	0	0	Ki67+	 4381 14109
14102	0	0	Ki67+	 4381 14141
14103	0	0	Ki67+	 4387 14543
14104	0	0	Ki67+	 4388 14167
14105	0	0	Ki67+	 4390 14007
14106	0	0	Ki67+	 4391 13961
14107	0	0	Ki67+	 4392 13973
14108	0	0	Ki67+	 4394 14222
14109	0	0	Ki67+	 4399 14138
14110	0	0	Ki67+	 4406 14195
14111	0	0	Ki67+	 4408 13971
14112	0	0	Ki67+	 4410 14119
14113	0	0	Ki67+	 4412 13949
14114	0	0	Ki67+	 4414 14147
14115	0	0	Ki67+	 4420 14030
14116	0	0	Ki67+	 4423 13920
14117	0	0	Ki67+	 4425 14188
14118	0	0	Ki67+	 4430 14099
14119	0	0	Ki67+	 4430 14132
14120	0	0	Ki67+	 4436 14015
14121	0	0	Ki67+	 4440 13940
14122	0	0	Ki67+	 4441 14313
14123	0	0	Ki67+	 4445 13998
14124	0	0	Ki67+	 4445 14105
14125	0	0	Ki67+	 4446 14078
14126	0	0	Ki67+	 4447 14188
14127	0	0	Ki67+	 4449 14160
14128	0	0	Ki67+	 4455 14060
14129	0	0	Ki67+	 4459 13966
14130	0	0	Ki67+	 4465 14041
14131	0	0	Ki67+	 4465 14149
14132	0	0	Ki67+	 4474 14123
14133	0	0	Ki67+	 4476 14179
14134	0	0	Ki67+	 4479 14063
14135	0	0	Ki67+	 4481 13960
14136	0	0	Ki67+	 4485 14133
14137	0	0	Ki67+	 4486 13990
14138	0	0	Ki67+	 4486 14353
14139	0	0	Ki67+	 4497 14058
14140	0	0	Ki67+	 4499 14028
14141	0	0	Ki67+	 4499 14089
14142	0	0	Ki67+	 4499 14213
14143	0	0	Ki67+	 4500 14155
14144	0	0	Ki67+	 4501 13933
14145	0	0	Ki67+	 4502 14012
14146	0	0	Ki67+	 4504 14184
14147	0	0	Ki67+	 4507 14364
14148	0	0	Ki67+	 4508 14049
14149	0	0	Ki67+	 4509 13972
14150	0	0	Ki67+	 4512 14142
14151	0	0	Ki67+	 4513 14113
14152	0	0	Ki67+	 4515 13913
14153	0	0	Ki67+	 4525 13943
14154	0	0	Ki67+	 4528 14305
14155	0	0	Ki67+	 4529 13925
14156	0	0	Ki67+	 4529 14067
14157	0	0	Ki67+	 4530 14033
14158	0	0	Ki67+	 4530 14203
14159	0	0	Ki67+	 4531 14174
14160	0	0	Ki67+	 4531 14353
14161	0	0	Ki67+	 4532 14095
14162	0	0	Ki67+	 4537 14124
14163	0	0	Ki67+	 4538 13997
14164	0	0	Ki67+	 4539 14149
14165	0	0	Ki67+	 4544 13956
14166	0	0	Ki67+	 4550 13920
14167	0	0	Ki67+	 4553 14006
14168	0	0	Ki67+	 4560 14041
14169	0	0	Ki67+	 4564 13916
14170	0	0	Ki67+	 4564 14102
14171	0	0	Ki67+	 4566 14133
14172	0	0	Ki67+	 4567 13977
14173	0	0	Ki67+	 4570 14158
14174	0	0	Ki67+	 4571 14146
14175	0	0	Ki67+	 4572 14063
14176	0	0	Ki67+	 4575 14095
14177	0	0	Ki67+	 4576 14188
14178	0	0	Ki67+	 4581 13954
14179	0	0	Ki67+	 4581 14254
14180	0	0	Ki67+	 4583 14165
14181	0	0	Ki67+	 4588 14001
14182	0	0	Ki67+	 4595 14073
14183	0	0	Ki67+	 4596 13957
14184	0	0	Ki67+	 4605 14061
14185	0	0	Ki67+	 4605 14099
14186	0	0	Ki67+	 4606 14134
14187	0	0	Ki67+	 4606 14168
14188	0	0	Ki67+	 4607 14190
14189	0	0	Ki67+	 4612 13933
14190	0	0	Ki67+	 4614 13987
14191	0	0	Ki67+	 4614 14030
14192	0	0	Ki67+	 4631 14008
14193	0	0	Ki67+	 4634 14123
14194	0	0	Ki67+	 4638 14142
14195	0	0	Ki67+	 4640 13925
14196	0	0	Ki67+	 4641 14090
14197	0	0	Ki67+	 4644 14058
14198	0	0	Ki67+	 4645 13991
14199	0	0	Ki67+	 4646 14186
14200	0	0	Ki67+	 4649 13971
14201	0	0	Ki67+	 4655 13931
14202	0	0	Ki67+	 4656 14145
14203	0	0	Ki67+	 4661 13907
14204	0	0	Ki67+	 4661 14014
14205	0	0	Ki67+	 4663 13950
14206	0	0	Ki67+	 4666 14359
14207	0	0	Ki67+	 4668 14125
14208	0	0	Ki67+	 4670 14086
14209	0	0	Ki67+	 4671 14151
14210	0	0	Ki67+	 4672 14171
14211	0	0	Ki67+	 4682 13979
14212	0	0	Ki67+	 4684 14068
14213	0	0	Ki67+	 4688 14053
14214	0	0	Ki67+	 4688 14118
14215	0	0	Ki67+	 4692 13986
14216	0	0	Ki67+	 4692 14149
14217	0	0	Ki67+	 4697 13933
14218	0	0	Ki67+	 4703 13917
14219	0	0	Ki67+	 4709 14033
14220	0	0	Ki67+	 4714 13973
14221	0	0	Ki67+	 4725 14488
14222	0	0	Ki67+	 4727 14136
14223	0	0	Ki67+	 4732 13987
14224	0	0	Ki67+	 4732 14081
14225	0	0	Ki67+	 4733 14054
14226	0	0	Ki67+	 4738 13931
14227	0	0	Ki67+	 4744 13905
14228	0	0	Ki67+	 4744 14105
14229	0	0	Ki67+	 4748 14048
14230	0	0	Ki67+	 4752 13952
14231	0	0	Ki67+	 4752 14686
14232	0	0	Ki67+	 4773 13921
14233	0	0	Ki67+	 4774 14263
14234	0	0	Ki67+	 4778 13993
14235	0	0	Ki67+	 4786 13959
14236	0	0	Ki67+	 4786 14680
14237	0	0	Ki67+	 4792 13937
14238	0	0	Ki67+	 4797 14633
14239	0	0	Ki67+	 4806 13911
14240	0	0	Ki67+	 4812 13967
14241	0	0	Ki67+	 4813 14643
14242	0	0	Ki67+	 4818 14677
14243	0	0	Ki67+	 4823 13922
14244	0	0	Ki67+	 4824 14626
14245	0	0	Ki67+	 4833 14633
14246	0	0	Ki67+	 4835 14689
14247	0	0	Ki67+	 4846 14658
14248	0	0	Ki67+	 4859 14680
14249	0	0	Ki67+	 4860 14622
14250	0	0	Ki67+	 4867 14700
14251	0	0	Ki67+	 4881 14624
14252	0	0	Ki67+	 4882 14584
14253	0	0	Ki67+	 4882 14657
14254	0	0	Ki67+	 4887 14567
14255	0	0	Ki67+	 4890 14209
14256	0	0	Ki67+	 4907 14425
14257	0	0	Ki67+	 4916 14591
14258	0	0	Ki67+	 4917 14654
14259	0	0	Ki67+	 4919 14611
14260	0	0	Ki67+	 4926 14627
14261	0	0	Ki67+	 4935 14551
14262	0	0	Ki67+	 4937 14529
14263	0	0	Ki67+	 4951 13999
14264	0	0	Ki67+	 4954 14629
14265	0	0	Ki67+	 4956 14592
14266	0	0	Ki67+	 4961 14319
14267	0	0	Ki67+	 4966 14535
14268	0	0	Ki67+	 4970 14250
14269	0	0	Ki67+	 4973 14507
14270	0	0	Ki67+	 4980 14314
14271	0	0	Ki67+	 4980 14331
14272	0	0	Ki67+	 4981 14561
14273	0	0	Ki67+	 4995 14232
14274	0	0	Ki67+	 5012 14497
14275	0	0	Ki67+	 5014 14036
14276	0	0	Ki67+	 5018 14461
14277	0	0	Ki67+	 5028 14014
14278	0	0	Ki67+	 5032 14207
14279	0	0	Ki67+	 5034 14384
14280	0	0	Ki67+	 5037 14589
14281	0	0	Ki67+	 5044 14452
14282	0	0	Ki67+	 5055 14603
14283	0	0	Ki67+	 5059 14491
14284	0	0	Ki67+	 5067 14640
14285	0	0	Ki67+	 5069 14427
14286	0	0	Ki67+	 5070 14250
14287	0	0	Ki67+	 5079 14406
14288	0	0	Ki67+	 5082 14191
14289	0	0	Ki67+	 5094 14444
14290	0	0	Ki67+	 5110 14121
14291	0	0	Ki67+	 5110 14383
14292	0	0	Ki67+	 5110 14425
14293	0	0	Ki67+	 5112 14405
14294	0	0	Ki67+	 5113 14109
14295	0	0	Ki67+	 5128 14638
14296	0	0	Ki67+	 5132 14542
14297	0	0	Ki67+	 5133 14120
14298	0	0	Ki67+	 4409 14725
14299	0	0	Ki67+	 4663 14882
14300	0	0	Ki67+	 4686 14878
14301	0	0	Ki67+	 4692 14802
14302	0	0	Ki67+	 4701 14771
14303	0	0	Ki67+	 4701 14836
14304	0	0	Ki67+	 4717 14866
14305	0	0	Ki67+	 4719 14788
14306	0	0	Ki67+	 4738 14744
14307	0	0	Ki67+	 4741 14812
14308	0	0	Ki67+	 4749 14866
14309	0	0	Ki67+	 4758 14729
14310	0	0	Ki67+	 4762 14887
14311	0	0	Ki67+	 4765 14711
14312	0	0	Ki67+	 4793 14759
14313	0	0	Ki67+	 4796 14832
14314	0	0	Ki67+	 4801 14868
14315	0	0	Ki67+	 4822 14832
14316	0	0	Ki67+	 4833 14724
14317	0	0	Ki67+	 4833 14860
14318	0	0	Ki67+	 4856 14712
14319	0	0	Ki67+	 4859 14842
14320	0	0	Ki67+	 4882 14784
14321	0	0	Ki67+	 4891 14838
14322	0	0	Ki67+	 4898 15039
14323	0	0	Ki67+	 4905 14892
14324	0	0	Ki67+	 4910 15065
14325	0	0	Ki67+	 4912 14870
14326	0	0	Ki67+	 4913 14773
14327	0	0	Ki67+	 4917 14792
14328	0	0	Ki67+	 4918 14945
14329	0	0	Ki67+	 4923 15038
14330	0	0	Ki67+	 4927 14844
14331	0	0	Ki67+	 4932 14876
14332	0	0	Ki67+	 4936 15011
14333	0	0	Ki67+	 4938 15045
14334	0	0	Ki67+	 4942 15075
14335	0	0	Ki67+	 4952 15082
14336	0	0	Ki67+	 4954 14806
14337	0	0	Ki67+	 4954 14885
14338	0	0	Ki67+	 4958 14856
14339	0	0	Ki67+	 4963 14795
14340	0	0	Ki67+	 4964 14893
14341	0	0	Ki67+	 4968 14861
14342	0	0	Ki67+	 4968 15090
14343	0	0	Ki67+	 4971 14928
14344	0	0	Ki67+	 4976 14950
14345	0	0	Ki67+	 4978 14762
14346	0	0	Ki67+	 4982 14785
14347	0	0	Ki67+	 4983 14745
14348	0	0	Ki67+	 4983 14823
14349	0	0	Ki67+	 4987 14723
14350	0	0	Ki67+	 4991 15055
14351	0	0	Ki67+	 4996 14806
14352	0	0	Ki67+	 4997 14988
14353	0	0	Ki67+	 4998 14864
14354	0	0	Ki67+	 4998 15091
14355	0	0	Ki67+	 5007 14906
14356	0	0	Ki67+	 5007 14948
14357	0	0	Ki67+	 5008 14744
14358	0	0	Ki67+	 5020 14772
14359	0	0	Ki67+	 5020 15106
14360	0	0	Ki67+	 5025 14727
14361	0	0	Ki67+	 5031 14747
14362	0	0	Ki67+	 5034 15084
14363	0	0	Ki67+	 5039 14882
14364	0	0	Ki67+	 5039 15030
14365	0	0	Ki67+	 5045 15055
14366	0	0	Ki67+	 5049 14907
14367	0	0	Ki67+	 5051 14850
14368	0	0	Ki67+	 5051 15108
14369	0	0	Ki67+	 5052 14757
14370	0	0	Ki67+	 5053 15002
14371	0	0	Ki67+	 5057 14970
14372	0	0	Ki67+	 5058 14718
14373	0	0	Ki67+	 5063 14893
14374	0	0	Ki67+	 5064 15052
14375	0	0	Ki67+	 5071 15094
14376	0	0	Ki67+	 5077 14965
14377	0	0	Ki67+	 5081 14739
14378	0	0	Ki67+	 5083 14952
14379	0	0	Ki67+	 5088 14991
14380	0	0	Ki67+	 5088 15120
14381	0	0	Ki67+	 5090 15023
14382	0	0	Ki67+	 5097 14860
14383	0	0	Ki67+	 5099 14886
14384	0	0	Ki67+	 5101 14919
14385	0	0	Ki67+	 5101 14940
14386	0	0	Ki67+	 5105 15084
14387	0	0	Ki67+	 5108 14712
14388	0	0	Ki67+	 5109 14987
14389	0	0	Ki67+	 5110 14997
14390	0	0	Ki67+	 5111 14726
14391	0	0	Ki67+	 5112 15110
14392	0	0	Ki67+	 5114 15064
14393	0	0	Ki67+	 5115 14781
14394	0	0	Ki67+	 5117 15038
14395	0	0	Ki67+	 5118 14896
14396	0	0	Ki67+	 5121 14709
14397	0	0	Ki67+	 5125 14973
14398	0	0	Ki67+	 5126 14866
14399	0	0	Ki67+	 5132 14839
14400	0	0	Ki67+	 5132 15025
14401	0	0	Ki67+	 5133 14950
14402	0	0	Ki67+	 5137 991
14403	0	0	Ki67+	 5138 497
14404	0	0	Ki67+	 5139 465
14405	0	0	Ki67+	 5139 786
14406	0	0	Ki67+	 5140 922
14407	0	0	Ki67+	 5140 1019
14408	0	0	Ki67+	 5141 406
14409	0	0	Ki67+	 5142 818
14410	0	0	Ki67+	 5143 1078
14411	0	0	Ki67+	 5144 899
14412	0	0	Ki67+	 5146 547
14413	0	0	Ki67+	 5147 324
14414	0	0	Ki67+	 5150 629
14415	0	0	Ki67+	 5153 435
14416	0	0	Ki67+	 5153 950
14417	0	0	Ki67+	 5154 1072
14418	0	0	Ki67+	 5155 844
14419	0	0	Ki67+	 5156 798
14420	0	0	Ki67+	 5157 1041
14421	0	0	Ki67+	 5158 598
14422	0	0	Ki67+	 5159 473
14423	0	0	Ki67+	 5159 831
14424	0	0	Ki67+	 5160 895
14425	0	0	Ki67+	 5166 435
14426	0	0	Ki67+	 5167 329
14427	0	0	Ki67+	 5167 666
14428	0	0	Ki67+	 5168 377
14429	0	0	Ki67+	 5168 401
14430	0	0	Ki67+	 5169 562
14431	0	0	Ki67+	 5171 1008
14432	0	0	Ki67+	 5175 498
14433	0	0	Ki67+	 5176 637
14434	0	0	Ki67+	 5177 649
14435	0	0	Ki67+	 5182 979
14436	0	0	Ki67+	 5183 795
14437	0	0	Ki67+	 5187 1062
14438	0	0	Ki67+	 5188 1011
14439	0	0	Ki67+	 5189 534
14440	0	0	Ki67+	 5189 554
14441	0	0	Ki67+	 5190 446
14442	0	0	Ki67+	 5194 609
14443	0	0	Ki67+	 5196 681
14444	0	0	Ki67+	 5196 851
14445	0	0	Ki67+	 5196 1003
14446	0	0	Ki67+	 5198 321
14447	0	0	Ki67+	 5198 950
14448	0	0	Ki67+	 5198 1083
14449	0	0	Ki67+	 5201 565
14450	0	0	Ki67+	 5201 989
14451	0	0	Ki67+	 5202 811
14452	0	0	Ki67+	 5203 653
14453	0	0	Ki67+	 5203 923
14454	0	0	Ki67+	 5204 618
14455	0	0	Ki67+	 5205 1052
14456	0	0	Ki67+	 5207 872
14457	0	0	Ki67+	 5209 634
14458	0	0	Ki67+	 5212 505
14459	0	0	Ki67+	 5214 1040
14460	0	0	Ki67+	 5215 1093
14461	0	0	Ki67+	 5216 1065
14462	0	0	Ki67+	 5220 608
14463	0	0	Ki67+	 5223 321
14464	0	0	Ki67+	 5223 838
14465	0	0	Ki67+	 5225 548
14466	0	0	Ki67+	 5226 986
14467	0	0	Ki67+	 5230 866
14468	0	0	Ki67+	 5233 670
14469	0	0	Ki67+	 5238 801
14470	0	0	Ki67+	 5239 811
14471	0	0	Ki67+	 5240 1006
14472	0	0	Ki67+	 5242 510
14473	0	0	Ki67+	 5245 698
14474	0	0	Ki67+	 5245 830
14475	0	0	Ki67+	 5249 612
14476	0	0	Ki67+	 5253 918
14477	0	0	Ki67+	 5253 1023
14478	0	0	Ki67+	 5253 1052
14479	0	0	Ki67+	 5257 849
14480	0	0	Ki67+	 5258 314
14481	0	0	Ki67+	 5261 524
14482	0	0	Ki67+	 5262 792
14483	0	0	Ki67+	 5265 558
14484	0	0	Ki67+	 5266 598
14485	0	0	Ki67+	 5266 628
14486	0	0	Ki67+	 5266 660
14487	0	0	Ki67+	 5269 498
14488	0	0	Ki67+	 5269 1062
14489	0	0	Ki67+	 5272 975
14490	0	0	Ki67+	 5272 1079
14491	0	0	Ki67+	 5273 831
14492	0	0	Ki67+	 5274 696
14493	0	0	Ki67+	 5274 875
14494	0	0	Ki67+	 5278 793
14495	0	0	Ki67+	 5280 308
14496	0	0	Ki67+	 5281 653
14497	0	0	Ki67+	 5281 847
14498	0	0	Ki67+	 5283 908
14499	0	0	Ki67+	 5287 483
14500	0	0	Ki67+	 5287 600
14501	0	0	Ki67+	 5291 989
14502	0	0	Ki67+	 5292 353
14503	0	0	Ki67+	 5294 544
14504	0	0	Ki67+	 5294 574
14505	0	0	Ki67+	 5294 685
14506	0	0	Ki67+	 5296 608
14507	0	0	Ki67+	 5296 920
14508	0	0	Ki67+	 5298 879
14509	0	0	Ki67+	 5299 895
14510	0	0	Ki67+	 5303 506
14511	0	0	Ki67+	 5305 948
14512	0	0	Ki67+	 5308 862
14513	0	0	Ki67+	 5309 650
14514	0	0	Ki67+	 5311 880
14515	0	0	Ki67+	 5312 458
14516	0	0	Ki67+	 5316 521
14517	0	0	Ki67+	 5320 596
14518	0	0	Ki67+	 5320 889
14519	0	0	Ki67+	 5320 1037
14520	0	0	Ki67+	 5321 1005
14521	0	0	Ki67+	 5324 322
14522	0	0	Ki67+	 5324 557
14523	0	0	Ki67+	 5326 857
14524	0	0	Ki67+	 5327 926
14525	0	0	Ki67+	 5327 1093
14526	0	0	Ki67+	 5333 832
14527	0	0	Ki67+	 5334 480
14528	0	0	Ki67+	 5334 912
14529	0	0	Ki67+	 5339 618
14530	0	0	Ki67+	 5340 866
14531	0	0	Ki67+	 5342 468
14532	0	0	Ki67+	 5343 327
14533	0	0	Ki67+	 5344 1053
14534	0	0	Ki67+	 5352 567
14535	0	0	Ki67+	 5354 881
14536	0	0	Ki67+	 5364 528
14537	0	0	Ki67+	 5367 484
14538	0	0	Ki67+	 5367 951
14539	0	0	Ki67+	 5368 613
14540	0	0	Ki67+	 5369 502
14541	0	0	Ki67+	 5373 346
14542	0	0	Ki67+	 5373 984
14543	0	0	Ki67+	 5376 893
14544	0	0	Ki67+	 5386 320
14545	0	0	Ki67+	 5386 932
14546	0	0	Ki67+	 5390 485
14547	0	0	Ki67+	 5393 519
14548	0	0	Ki67+	 5399 980
14549	0	0	Ki67+	 5400 510
14550	0	0	Ki67+	 5401 605
14551	0	0	Ki67+	 5404 1017
14552	0	0	Ki67+	 5406 911
14553	0	0	Ki67+	 5406 945
14554	0	0	Ki67+	 5407 487
14555	0	0	Ki67+	 5407 526
14556	0	0	Ki67+	 5407 692
14557	0	0	Ki67+	 5410 336
14558	0	0	Ki67+	 5411 350
14559	0	0	Ki67+	 5411 876
14560	0	0	Ki67+	 5414 985
14561	0	0	Ki67+	 5423 310
14562	0	0	Ki67+	 5424 586
14563	0	0	Ki67+	 5424 660
14564	0	0	Ki67+	 5425 1102
14565	0	0	Ki67+	 5427 847
14566	0	0	Ki67+	 5428 878
14567	0	0	Ki67+	 5429 514
14568	0	0	Ki67+	 5429 898
14569	0	0	Ki67+	 5431 643
14570	0	0	Ki67+	 5433 827
14571	0	0	Ki67+	 5433 950
14572	0	0	Ki67+	 5435 369
14573	0	0	Ki67+	 5437 1003
14574	0	0	Ki67+	 5439 333
14575	0	0	Ki67+	 5445 936
14576	0	0	Ki67+	 5447 617
14577	0	0	Ki67+	 5448 862
14578	0	0	Ki67+	 5451 491
14579	0	0	Ki67+	 5452 536
14580	0	0	Ki67+	 5453 330
14581	0	0	Ki67+	 5453 571
14582	0	0	Ki67+	 5456 459
14583	0	0	Ki67+	 5459 356
14584	0	0	Ki67+	 5461 930
14585	0	0	Ki67+	 5464 817
14586	0	0	Ki67+	 5469 698
14587	0	0	Ki67+	 5469 1026
14588	0	0	Ki67+	 5471 891
14589	0	0	Ki67+	 5473 374
14590	0	0	Ki67+	 5475 351
14591	0	0	Ki67+	 5476 514
14592	0	0	Ki67+	 5478 676
14593	0	0	Ki67+	 5479 710
14594	0	0	Ki67+	 5479 1012
14595	0	0	Ki67+	 5480 477
14596	0	0	Ki67+	 5481 582
14597	0	0	Ki67+	 5481 742
14598	0	0	Ki67+	 5482 957
14599	0	0	Ki67+	 5483 974
14600	0	0	Ki67+	 5484 324
14601	0	0	Ki67+	 5484 922
14602	0	0	Ki67+	 5489 549
14603	0	0	Ki67+	 5490 341
14604	0	0	Ki67+	 5491 634
14605	0	0	Ki67+	 5491 864
14606	0	0	Ki67+	 5495 806
14607	0	0	Ki67+	 5502 613
14608	0	0	Ki67+	 5502 954
14609	0	0	Ki67+	 5508 359
14610	0	0	Ki67+	 5508 369
14611	0	0	Ki67+	 5511 496
14612	0	0	Ki67+	 5512 578
14613	0	0	Ki67+	 5513 541
14614	0	0	Ki67+	 5515 860
14615	0	0	Ki67+	 5516 527
14616	0	0	Ki67+	 5518 329
14617	0	0	Ki67+	 5519 667
14618	0	0	Ki67+	 5519 1073
14619	0	0	Ki67+	 5521 726
14620	0	0	Ki67+	 5528 382
14621	0	0	Ki67+	 5530 634
14622	0	0	Ki67+	 5531 1094
14623	0	0	Ki67+	 5532 410
14624	0	0	Ki67+	 5533 887
14625	0	0	Ki67+	 5534 539
14626	0	0	Ki67+	 5538 554
14627	0	0	Ki67+	 5539 585
14628	0	0	Ki67+	 5542 852
14629	0	0	Ki67+	 5543 346
14630	0	0	Ki67+	 5543 921
14631	0	0	Ki67+	 5545 678
14632	0	0	Ki67+	 5545 710
14633	0	0	Ki67+	 5548 842
14634	0	0	Ki67+	 5549 603
14635	0	0	Ki67+	 5551 396
14636	0	0	Ki67+	 5552 746
14637	0	0	Ki67+	 5553 809
14638	0	0	Ki67+	 5555 908
14639	0	0	Ki67+	 5559 557
14640	0	0	Ki67+	 5559 860
14641	0	0	Ki67+	 5560 755
14642	0	0	Ki67+	 5563 885
14643	0	0	Ki67+	 5565 523
14644	0	0	Ki67+	 5567 370
14645	0	0	Ki67+	 5568 963
14646	0	0	Ki67+	 5569 570
14647	0	0	Ki67+	 5569 731
14648	0	0	Ki67+	 5570 633
14649	0	0	Ki67+	 5573 774
14650	0	0	Ki67+	 5574 1082
14651	0	0	Ki67+	 5576 354
14652	0	0	Ki67+	 5578 552
14653	0	0	Ki67+	 5578 606
14654	0	0	Ki67+	 5579 786
14655	0	0	Ki67+	 5580 724
14656	0	0	Ki67+	 5581 692
14657	0	0	Ki67+	 5583 478
14658	0	0	Ki67+	 5584 309
14659	0	0	Ki67+	 5584 761
14660	0	0	Ki67+	 5587 440
14661	0	0	Ki67+	 5589 891
14662	0	0	Ki67+	 5590 947
14663	0	0	Ki67+	 5591 346
14664	0	0	Ki67+	 5594 662
14665	0	0	Ki67+	 5594 917
14666	0	0	Ki67+	 5596 627
14667	0	0	Ki67+	 5599 381
14668	0	0	Ki67+	 5600 1062
14669	0	0	Ki67+	 5601 1096
14670	0	0	Ki67+	 5602 555
14671	0	0	Ki67+	 5603 318
14672	0	0	Ki67+	 5606 991
14673	0	0	Ki67+	 5606 1022
14674	0	0	Ki67+	 5613 754
14675	0	0	Ki67+	 5613 1062
14676	0	0	Ki67+	 5614 581
14677	0	0	Ki67+	 5615 563
14678	0	0	Ki67+	 5616 619
14679	0	0	Ki67+	 5617 356
14680	0	0	Ki67+	 5618 335
14681	0	0	Ki67+	 5618 692
14682	0	0	Ki67+	 5622 789
14683	0	0	Ki67+	 5622 963
14684	0	0	Ki67+	 5625 383
14685	0	0	Ki67+	 5625 399
14686	0	0	Ki67+	 5625 523
14687	0	0	Ki67+	 5628 335
14688	0	0	Ki67+	 5628 736
14689	0	0	Ki67+	 5630 1019
14690	0	0	Ki67+	 5632 776
14691	0	0	Ki67+	 5635 657
14692	0	0	Ki67+	 5636 378
14693	0	0	Ki67+	 5636 1063
14694	0	0	Ki67+	 5642 399
14695	0	0	Ki67+	 5645 535
14696	0	0	Ki67+	 5645 650
14697	0	0	Ki67+	 5654 638
14698	0	0	Ki67+	 5658 777
14699	0	0	Ki67+	 5660 589
14700	0	0	Ki67+	 5664 708
14701	0	0	Ki67+	 5665 533
14702	0	0	Ki67+	 5668 665
14703	0	0	Ki67+	 5670 748
14704	0	0	Ki67+	 5671 564
14705	0	0	Ki67+	 5676 554
14706	0	0	Ki67+	 5677 690
14707	0	0	Ki67+	 5681 385
14708	0	0	Ki67+	 5682 349
14709	0	0	Ki67+	 5685 650
14710	0	0	Ki67+	 5689 615
14711	0	0	Ki67+	 5690 715
14712	0	0	Ki67+	 5695 583
14713	0	0	Ki67+	 5696 704
14714	0	0	Ki67+	 5702 353
14715	0	0	Ki67+	 5702 446
14716	0	0	Ki67+	 5702 650
14717	0	0	Ki67+	 5703 748
14718	0	0	Ki67+	 5708 403
14719	0	0	Ki67+	 5711 739
14720	0	0	Ki67+	 5712 770
14721	0	0	Ki67+	 5714 712
14722	0	0	Ki67+	 5720 542
14723	0	0	Ki67+	 5721 399
14724	0	0	Ki67+	 5721 746
14725	0	0	Ki67+	 5724 674
14726	0	0	Ki67+	 5725 625
14727	0	0	Ki67+	 5726 766
14728	0	0	Ki67+	 5728 800
14729	0	0	Ki67+	 5729 657
14730	0	0	Ki67+	 5731 422
14731	0	0	Ki67+	 5734 738
14732	0	0	Ki67+	 5736 674
14733	0	0	Ki67+	 5746 600
14734	0	0	Ki67+	 5749 709
14735	0	0	Ki67+	 5754 668
14736	0	0	Ki67+	 5756 1036
14737	0	0	Ki67+	 5765 628
14738	0	0	Ki67+	 5768 679
14739	0	0	Ki67+	 5776 948
14740	0	0	Ki67+	 5778 758
14741	0	0	Ki67+	 5778 791
14742	0	0	Ki67+	 5780 1026
14743	0	0	Ki67+	 5782 631
14744	0	0	Ki67+	 5789 687
14745	0	0	Ki67+	 5789 1068
14746	0	0	Ki67+	 5794 580
14747	0	0	Ki67+	 5794 709
14748	0	0	Ki67+	 5803 970
14749	0	0	Ki67+	 5808 658
14750	0	0	Ki67+	 5809 1012
14751	0	0	Ki67+	 5813 940
14752	0	0	Ki67+	 5819 1079
14753	0	0	Ki67+	 5825 833
14754	0	0	Ki67+	 5833 934
14755	0	0	Ki67+	 5835 1000
14756	0	0	Ki67+	 5839 971
14757	0	0	Ki67+	 5843 712
14758	0	0	Ki67+	 5843 784
14759	0	0	Ki67+	 5843 1018
14760	0	0	Ki67+	 5844 883
14761	0	0	Ki67+	 5844 1073
14762	0	0	Ki67+	 5846 1101
14763	0	0	Ki67+	 5847 946
14764	0	0	Ki67+	 5850 960
14765	0	0	Ki67+	 5850 993
14766	0	0	Ki67+	 5855 917
14767	0	0	Ki67+	 5860 1028
14768	0	0	Ki67+	 5861 834
14769	0	0	Ki67+	 5862 785
14770	0	0	Ki67+	 5865 951
14771	0	0	Ki67+	 5871 893
14772	0	0	Ki67+	 5872 977
14773	0	0	Ki67+	 5873 1005
14774	0	0	Ki67+	 5878 850
14775	0	0	Ki67+	 5880 1084
14776	0	0	Ki67+	 5881 885
14777	0	0	Ki67+	 5882 784
14778	0	0	Ki67+	 5882 824
14779	0	0	Ki67+	 5887 993
14780	0	0	Ki67+	 5887 1032
14781	0	0	Ki67+	 5890 910
14782	0	0	Ki67+	 5890 1071
14783	0	0	Ki67+	 5892 953
14784	0	0	Ki67+	 5893 768
14785	0	0	Ki67+	 5896 939
14786	0	0	Ki67+	 5901 805
14787	0	0	Ki67+	 5901 874
14788	0	0	Ki67+	 5902 1064
14789	0	0	Ki67+	 5905 908
14790	0	0	Ki67+	 5906 847
14791	0	0	Ki67+	 5907 362
14792	0	0	Ki67+	 5910 733
14793	0	0	Ki67+	 5910 1013
14794	0	0	Ki67+	 5914 1035
14795	0	0	Ki67+	 5919 942
14796	0	0	Ki67+	 5920 768
14797	0	0	Ki67+	 5920 963
14798	0	0	Ki67+	 5921 398
14799	0	0	Ki67+	 5925 912
14800	0	0	Ki67+	 5927 863
14801	0	0	Ki67+	 5927 893
14802	0	0	Ki67+	 5930 1098
14803	0	0	Ki67+	 5932 1068
14804	0	0	Ki67+	 5934 381
14805	0	0	Ki67+	 5137 1497
14806	0	0	Ki67+	 5139 1479
14807	0	0	Ki67+	 5141 1879
14808	0	0	Ki67+	 5143 1443
14809	0	0	Ki67+	 5145 1279
14810	0	0	Ki67+	 5147 1209
14811	0	0	Ki67+	 5148 1245
14812	0	0	Ki67+	 5148 1300
14813	0	0	Ki67+	 5156 1149
14814	0	0	Ki67+	 5157 1163
14815	0	0	Ki67+	 5158 1472
14816	0	0	Ki67+	 5162 1415
14817	0	0	Ki67+	 5163 1184
14818	0	0	Ki67+	 5163 1890
14819	0	0	Ki67+	 5165 1202
14820	0	0	Ki67+	 5170 1430
14821	0	0	Ki67+	 5172 1115
14822	0	0	Ki67+	 5172 1502
14823	0	0	Ki67+	 5175 1160
14824	0	0	Ki67+	 5178 1714
14825	0	0	Ki67+	 5181 1240
14826	0	0	Ki67+	 5181 1270
14827	0	0	Ki67+	 5181 1458
14828	0	0	Ki67+	 5185 1756
14829	0	0	Ki67+	 5186 1733
14830	0	0	Ki67+	 5188 1110
14831	0	0	Ki67+	 5188 1130
14832	0	0	Ki67+	 5192 1665
14833	0	0	Ki67+	 5193 1695
14834	0	0	Ki67+	 5194 1716
14835	0	0	Ki67+	 5195 1176
14836	0	0	Ki67+	 5195 1220
14837	0	0	Ki67+	 5196 1166
14838	0	0	Ki67+	 5196 1199
14839	0	0	Ki67+	 5198 1137
14840	0	0	Ki67+	 5199 1383
14841	0	0	Ki67+	 5201 1437
14842	0	0	Ki67+	 5207 1687
14843	0	0	Ki67+	 5209 1387
14844	0	0	Ki67+	 5219 1807
14845	0	0	Ki67+	 5221 1723
14846	0	0	Ki67+	 5224 1462
14847	0	0	Ki67+	 5228 1431
14848	0	0	Ki67+	 5228 1757
14849	0	0	Ki67+	 5231 1699
14850	0	0	Ki67+	 5233 1200
14851	0	0	Ki67+	 5233 1577
14852	0	0	Ki67+	 5233 1598
14853	0	0	Ki67+	 5238 1439
14854	0	0	Ki67+	 5238 1635
14855	0	0	Ki67+	 5244 1327
14856	0	0	Ki67+	 5245 1140
14857	0	0	Ki67+	 5247 1292
14858	0	0	Ki67+	 5247 1803
14859	0	0	Ki67+	 5249 1120
14860	0	0	Ki67+	 5250 1504
14861	0	0	Ki67+	 5251 1603
14862	0	0	Ki67+	 5252 1755
14863	0	0	Ki67+	 5254 1367
14864	0	0	Ki67+	 5256 1141
14865	0	0	Ki67+	 5256 1395
14866	0	0	Ki67+	 5256 1411
14867	0	0	Ki67+	 5261 1832
14868	0	0	Ki67+	 5262 1250
14869	0	0	Ki67+	 5262 1616
14870	0	0	Ki67+	 5267 1347
14871	0	0	Ki67+	 5268 1798
14872	0	0	Ki67+	 5272 1373
14873	0	0	Ki67+	 5272 1867
14874	0	0	Ki67+	 5273 1306
14875	0	0	Ki67+	 5274 1816
14876	0	0	Ki67+	 5276 1578
14877	0	0	Ki67+	 5280 1611
14878	0	0	Ki67+	 5280 1665
14879	0	0	Ki67+	 5281 1448
14880	0	0	Ki67+	 5281 1798
14881	0	0	Ki67+	 5281 1876
14882	0	0	Ki67+	 5283 1114
14883	0	0	Ki67+	 5287 1839
14884	0	0	Ki67+	 5291 1328
14885	0	0	Ki67+	 5297 1604
14886	0	0	Ki67+	 5300 1314
14887	0	0	Ki67+	 5301 1130
14888	0	0	Ki67+	 5301 1825
14889	0	0	Ki67+	 5304 1158
14890	0	0	Ki67+	 5307 1903
14891	0	0	Ki67+	 5313 1452
14892	0	0	Ki67+	 5313 1774
14893	0	0	Ki67+	 5314 1287
14894	0	0	Ki67+	 5315 1126
14895	0	0	Ki67+	 5316 1864
14896	0	0	Ki67+	 5320 1244
14897	0	0	Ki67+	 5321 1798
14898	0	0	Ki67+	 5322 1894
14899	0	0	Ki67+	 5323 1255
14900	0	0	Ki67+	 5325 1164
14901	0	0	Ki67+	 5325 1822
14902	0	0	Ki67+	 5327 1696
14903	0	0	Ki67+	 5337 1501
14904	0	0	Ki67+	 5340 1550
14905	0	0	Ki67+	 5344 1197
14906	0	0	Ki67+	 5347 1237
14907	0	0	Ki67+	 5347 1603
14908	0	0	Ki67+	 5348 1668
14909	0	0	Ki67+	 5350 1177
14910	0	0	Ki67+	 5350 1219
14911	0	0	Ki67+	 5350 1726
14912	0	0	Ki67+	 5351 1857
14913	0	0	Ki67+	 5357 1300
14914	0	0	Ki67+	 5367 1580
14915	0	0	Ki67+	 5373 1634
14916	0	0	Ki67+	 5374 1655
14917	0	0	Ki67+	 5377 1750
14918	0	0	Ki67+	 5383 1139
14919	0	0	Ki67+	 5384 1282
14920	0	0	Ki67+	 5384 1766
14921	0	0	Ki67+	 5386 1229
14922	0	0	Ki67+	 5389 1294
14923	0	0	Ki67+	 5391 1591
14924	0	0	Ki67+	 5391 1623
14925	0	0	Ki67+	 5396 1691
14926	0	0	Ki67+	 5399 1246
14927	0	0	Ki67+	 5399 1708
14928	0	0	Ki67+	 5400 1641
14929	0	0	Ki67+	 5402 1561
14930	0	0	Ki67+	 5403 1658
14931	0	0	Ki67+	 5407 1173
14932	0	0	Ki67+	 5408 1725
14933	0	0	Ki67+	 5409 1428
14934	0	0	Ki67+	 5414 1601
14935	0	0	Ki67+	 5423 1678
14936	0	0	Ki67+	 5423 1739
14937	0	0	Ki67+	 5423 1769
14938	0	0	Ki67+	 5428 1211
14939	0	0	Ki67+	 5430 1631
14940	0	0	Ki67+	 5431 1722
14941	0	0	Ki67+	 5432 1602
14942	0	0	Ki67+	 5436 1261
14943	0	0	Ki67+	 5436 1616
14944	0	0	Ki67+	 5437 1523
14945	0	0	Ki67+	 5439 1291
14946	0	0	Ki67+	 5439 1788
14947	0	0	Ki67+	 5448 1572
14948	0	0	Ki67+	 5448 1646
14949	0	0	Ki67+	 5452 1821
14950	0	0	Ki67+	 5453 1700
14951	0	0	Ki67+	 5455 1517
14952	0	0	Ki67+	 5455 1734
14953	0	0	Ki67+	 5457 1842
14954	0	0	Ki67+	 5460 1642
14955	0	0	Ki67+	 5460 1783
14956	0	0	Ki67+	 5469 1247
14957	0	0	Ki67+	 5471 1769
14958	0	0	Ki67+	 5472 1281
14959	0	0	Ki67+	 5477 1664
14960	0	0	Ki67+	 5477 1714
14961	0	0	Ki67+	 5479 1546
14962	0	0	Ki67+	 5483 1533
14963	0	0	Ki67+	 5484 1600
14964	0	0	Ki67+	 5484 1686
14965	0	0	Ki67+	 5488 1744
14966	0	0	Ki67+	 5488 1835
14967	0	0	Ki67+	 5496 1269
14968	0	0	Ki67+	 5497 1672
14969	0	0	Ki67+	 5499 1183
14970	0	0	Ki67+	 5500 1787
14971	0	0	Ki67+	 5504 1713
14972	0	0	Ki67+	 5505 1831
14973	0	0	Ki67+	 5506 1546
14974	0	0	Ki67+	 5513 1262
14975	0	0	Ki67+	 5515 1774
14976	0	0	Ki67+	 5523 1205
14977	0	0	Ki67+	 5524 1672
14978	0	0	Ki67+	 5524 1762
14979	0	0	Ki67+	 5525 1137
14980	0	0	Ki67+	 5525 1744
14981	0	0	Ki67+	 5527 1630
14982	0	0	Ki67+	 5529 1606
14983	0	0	Ki67+	 5537 1670
14984	0	0	Ki67+	 5538 1686
14985	0	0	Ki67+	 5538 1831
14986	0	0	Ki67+	 5540 1145
14987	0	0	Ki67+	 5541 1708
14988	0	0	Ki67+	 5544 1774
14989	0	0	Ki67+	 5546 1529
14990	0	0	Ki67+	 5546 1625
14991	0	0	Ki67+	 5546 1658
14992	0	0	Ki67+	 5548 1796
14993	0	0	Ki67+	 5551 1110
14994	0	0	Ki67+	 5555 1677
14995	0	0	Ki67+	 5557 1607
14996	0	0	Ki67+	 5561 1177
14997	0	0	Ki67+	 5562 1564
14998	0	0	Ki67+	 5566 1120
14999	0	0	Ki67+	 5571 1747
15000	0	0	Ki67+	 5572 1673
15001	0	0	Ki67+	 5578 1188
15002	0	0	Ki67+	 5578 1623
15003	0	0	Ki67+	 5579 1113
15004	0	0	Ki67+	 5579 1157
15005	0	0	Ki67+	 5581 1541
15006	0	0	Ki67+	 5584 1594
15007	0	0	Ki67+	 5585 1695
15008	0	0	Ki67+	 5590 1903
15009	0	0	Ki67+	 5596 1169
15010	0	0	Ki67+	 5596 1567
15011	0	0	Ki67+	 5598 1487
15012	0	0	Ki67+	 5601 1131
15013	0	0	Ki67+	 5602 1545
15014	0	0	Ki67+	 5609 1625
15015	0	0	Ki67+	 5609 1701
15016	0	0	Ki67+	 5611 1656
15017	0	0	Ki67+	 5615 1137
15018	0	0	Ki67+	 5630 1109
15019	0	0	Ki67+	 5644 1701
15020	0	0	Ki67+	 5653 1673
15021	0	0	Ki67+	 5654 1432
15022	0	0	Ki67+	 5659 1403
15023	0	0	Ki67+	 5664 1508
15024	0	0	Ki67+	 5674 1571
15025	0	0	Ki67+	 5674 1670
15026	0	0	Ki67+	 5684 1605
15027	0	0	Ki67+	 5696 1241
15028	0	0	Ki67+	 5702 1583
15029	0	0	Ki67+	 5710 1162
15030	0	0	Ki67+	 5713 1447
15031	0	0	Ki67+	 5714 1496
15032	0	0	Ki67+	 5720 1615
15033	0	0	Ki67+	 5726 1471
15034	0	0	Ki67+	 5727 1555
15035	0	0	Ki67+	 5728 1516
15036	0	0	Ki67+	 5736 1588
15037	0	0	Ki67+	 5739 1145
15038	0	0	Ki67+	 5741 1856
15039	0	0	Ki67+	 5745 1342
15040	0	0	Ki67+	 5746 1564
15041	0	0	Ki67+	 5747 1157
15042	0	0	Ki67+	 5751 1514
15043	0	0	Ki67+	 5752 1365
15044	0	0	Ki67+	 5756 1428
15045	0	0	Ki67+	 5757 1455
15046	0	0	Ki67+	 5759 1545
15047	0	0	Ki67+	 5763 1487
15048	0	0	Ki67+	 5764 1187
15049	0	0	Ki67+	 5773 1257
15050	0	0	Ki67+	 5781 1372
15051	0	0	Ki67+	 5784 1157
15052	0	0	Ki67+	 5785 1235
15053	0	0	Ki67+	 5787 1875
15054	0	0	Ki67+	 5790 1390
15055	0	0	Ki67+	 5790 1478
15056	0	0	Ki67+	 5792 1295
15057	0	0	Ki67+	 5793 1191
15058	0	0	Ki67+	 5799 1402
15059	0	0	Ki67+	 5801 1450
15060	0	0	Ki67+	 5803 1137
15061	0	0	Ki67+	 5803 1428
15062	0	0	Ki67+	 5803 1489
15063	0	0	Ki67+	 5806 1116
15064	0	0	Ki67+	 5806 1253
15065	0	0	Ki67+	 5806 1376
15066	0	0	Ki67+	 5807 1150
15067	0	0	Ki67+	 5811 1218
15068	0	0	Ki67+	 5813 1531
[truncated: 3,032,415 more chars]
