# Supplementary material for: Data-Driven Discovery of Immune Contexture Biomarkers
Source: Front Oncol. 2018 Dec 18;8:627. doi: 10.3389/fonc.2018.00627 (PMC6305402; doi:10.3389/fonc.2018.00627)
Supplement: Data Sheet 5.zip — MSI/MSS dataset, part 3/3. [file Data_Sheet_5.zip › MSIMSSDataset/89897_ImageObjects.txt]

barcode_target	F16-000131 [5 channels]
barcode_origin	0
workflow_target	CD8-CD3-CD4-Ki67-DAPI_generic.wsa 
workflow_target_version	 build f14999727a346af05f524693b44526002539cc76, workflows f149997 2016-05-23 with local changes
workflow_origin	0
workflow_origin_version	0
iH	38912
iW	92080
user	txdsapps
hostname	RPZMB000020

1	0	0	Ki67+	 7376 20322
2	0	0	Ki67+	 7384 19997
3	0	0	Ki67+	 7417 19973
4	0	0	Ki67+	 7430 20267
5	0	0	Ki67+	 7615 21300
6	0	0	Ki67+	 7618 21256
7	0	0	Ki67+	 7648 21260
8	0	0	Ki67+	 7653 21296
9	0	0	Ki67+	 7674 21322
10	0	0	Ki67+	 7682 21239
11	0	0	Ki67+	 7696 21282
12	0	0	Ki67+	 7699 21345
13	0	0	Ki67+	 7705 21368
14	0	0	Ki67+	 7708 21308
15	0	0	Ki67+	 7729 21290
16	0	0	Ki67+	 7736 21262
17	0	0	Ki67+	 7742 21285
18	0	0	Ki67+	 7753 21403
19	0	0	Ki67+	 7759 21290
20	0	0	Ki67+	 7766 21405
21	0	0	Ki67+	 7775 21303
22	0	0	Ki67+	 7778 21260
23	0	0	Ki67+	 7791 21262
24	0	0	Ki67+	 7791 21399
25	0	0	Ki67+	 7792 21333
26	0	0	Ki67+	 7796 21299
27	0	0	Ki67+	 7804 21426
28	0	0	Ki67+	 7813 21241
29	0	0	Ki67+	 7816 21397
30	0	0	Ki67+	 7830 21326
31	0	0	Ki67+	 7835 21298
32	0	0	Ki67+	 7835 21390
33	0	0	Ki67+	 7842 21239
34	0	0	Ki67+	 7855 21428
35	0	0	Ki67+	 7860 21227
36	0	0	Ki67+	 7861 21367
37	0	0	Ki67+	 7864 21337
38	0	0	Ki67+	 7869 21205
39	0	0	Ki67+	 7870 21382
40	0	0	Ki67+	 7882 21254
41	0	0	Ki67+	 7882 21349
42	0	0	Ki67+	 7889 21240
43	0	0	Ki67+	 7907 21220
44	0	0	Ki67+	 7907 21403
45	0	0	Ki67+	 7790 21458
46	0	0	Ki67+	 7831 21509
47	0	0	Ki67+	 7842 21474
48	0	0	Ki67+	 7843 21441
49	0	0	Ki67+	 7858 21478
50	0	0	Ki67+	 7865 21531
51	0	0	Ki67+	 7878 21449
52	0	0	Ki67+	 7895 21497
53	0	0	Ki67+	 7906 21452
54	0	0	Ki67+	 7466 28263
55	0	0	Ki67+	 7492 28264
56	0	0	Ki67+	 7501 28255
57	0	0	Ki67+	 7521 28236
58	0	0	Ki67+	 7540 28236
59	0	0	Ki67+	 7554 28248
60	0	0	Ki67+	 7572 28253
61	0	0	Ki67+	 7605 28150
62	0	0	Ki67+	 7613 28187
63	0	0	Ki67+	 7631 28221
64	0	0	Ki67+	 7633 28258
65	0	0	Ki67+	 7645 28214
66	0	0	Ki67+	 7660 28181
67	0	0	Ki67+	 7660 28252
68	0	0	Ki67+	 7681 28259
69	0	0	Ki67+	 7693 28136
70	0	0	Ki67+	 7725 28228
71	0	0	Ki67+	 7731 28135
72	0	0	Ki67+	 7735 28205
73	0	0	Ki67+	 7738 28151
74	0	0	Ki67+	 7744 28167
75	0	0	Ki67+	 7774 28157
76	0	0	Ki67+	 7802 28206
77	0	0	Ki67+	 7830 28227
78	0	0	Ki67+	 7858 28212
79	0	0	Ki67+	 7860 28230
80	0	0	Ki67+	 7916 28224
81	0	0	Ki67+	 7413 28600
82	0	0	Ki67+	 7421 28468
83	0	0	Ki67+	 7424 28377
84	0	0	Ki67+	 7424 28405
85	0	0	Ki67+	 7426 28342
86	0	0	Ki67+	 7430 28548
87	0	0	Ki67+	 7433 28304
88	0	0	Ki67+	 7435 28580
89	0	0	Ki67+	 7436 28438
90	0	0	Ki67+	 7442 28556
91	0	0	Ki67+	 7443 28478
92	0	0	Ki67+	 7451 28519
93	0	0	Ki67+	 7452 28362
94	0	0	Ki67+	 7455 28551
95	0	0	Ki67+	 7457 28305
96	0	0	Ki67+	 7468 28527
97	0	0	Ki67+	 7470 28494
98	0	0	Ki67+	 7471 28333
99	0	0	Ki67+	 7474 28445
100	0	0	Ki67+	 7484 28500
101	0	0	Ki67+	 7487 28314
102	0	0	Ki67+	 7492 28332
103	0	0	Ki67+	 7499 28386
104	0	0	Ki67+	 7500 28273
105	0	0	Ki67+	 7506 28412
106	0	0	Ki67+	 7517 28280
107	0	0	Ki67+	 7522 28326
108	0	0	Ki67+	 7522 28425
109	0	0	Ki67+	 7525 28357
110	0	0	Ki67+	 7530 28306
111	0	0	Ki67+	 7534 28403
112	0	0	Ki67+	 7542 28360
113	0	0	Ki67+	 7545 28308
114	0	0	Ki67+	 7553 28780
115	0	0	Ki67+	 7555 28829
116	0	0	Ki67+	 7558 28290
117	0	0	Ki67+	 7565 28758
118	0	0	Ki67+	 7589 28288
119	0	0	Ki67+	 7591 28276
120	0	0	Ki67+	 7600 28319
121	0	0	Ki67+	 7603 28336
122	0	0	Ki67+	 7615 28316
123	0	0	Ki67+	 7634 28344
124	0	0	Ki67+	 7637 28366
125	0	0	Ki67+	 7650 28312
126	0	0	Ki67+	 7652 28375
127	0	0	Ki67+	 7653 28341
128	0	0	Ki67+	 7655 28292
129	0	0	Ki67+	 7671 28310
130	0	0	Ki67+	 7740 28333
131	0	0	Ki67+	 7756 28302
132	0	0	Ki67+	 7765 28313
133	0	0	Ki67+	 7788 28995
134	0	0	Ki67+	 7794 29007
135	0	0	Ki67+	 7825 28318
136	0	0	Ki67+	 7837 28321
137	0	0	Ki67+	 7869 28281
138	0	0	Ki67+	 7904 28284
139	0	0	Ki67+	 7916 28827
140	0	0	Ki67+	 7705 29647
141	0	0	Ki67+	 7801 29685
142	0	0	Ki67+	 7809 29705
143	0	0	Ki67+	 7819 29611
144	0	0	Ki67+	 7819 29651
145	0	0	Ki67+	 7841 29614
146	0	0	Ki67+	 7910 29761
147	0	0	Ki67+	 7664 30171
148	0	0	Ki67+	 7669 30127
149	0	0	Ki67+	 7674 30020
150	0	0	Ki67+	 7676 30140
151	0	0	Ki67+	 7676 30160
152	0	0	Ki67+	 7677 30008
153	0	0	Ki67+	 7683 29966
154	0	0	Ki67+	 7703 30041
155	0	0	Ki67+	 7709 30004
156	0	0	Ki67+	 7710 29993
157	0	0	Ki67+	 7719 30023
158	0	0	Ki67+	 7720 30123
159	0	0	Ki67+	 7727 30031
160	0	0	Ki67+	 7727 30084
161	0	0	Ki67+	 7727 30173
162	0	0	Ki67+	 7729 30453
163	0	0	Ki67+	 7731 30068
164	0	0	Ki67+	 7732 29988
165	0	0	Ki67+	 7740 29960
166	0	0	Ki67+	 7747 30119
167	0	0	Ki67+	 7750 30031
168	0	0	Ki67+	 7751 30422
169	0	0	Ki67+	 7756 30173
170	0	0	Ki67+	 7757 30000
171	0	0	Ki67+	 7758 30160
172	0	0	Ki67+	 7763 29971
173	0	0	Ki67+	 7765 30081
174	0	0	Ki67+	 7768 30061
175	0	0	Ki67+	 7782 30441
176	0	0	Ki67+	 7787 29987
177	0	0	Ki67+	 7799 30096
178	0	0	Ki67+	 7818 30048
179	0	0	Ki67+	 7839 30110
180	0	0	Ki67+	 7841 30068
181	0	0	Ki67+	 7845 30091
182	0	0	Ki67+	 7870 30136
183	0	0	Ki67+	 7879 30095
184	0	0	Ki67+	 7884 30136
185	0	0	Ki67+	 7886 30075
186	0	0	Ki67+	 7904 29893
187	0	0	Ki67+	 7912 30062
188	0	0	Ki67+	 8611 19418
189	0	0	Ki67+	 8715 18747
190	0	0	Ki67+	 8718 18872
191	0	0	Ki67+	 8718 18966
192	0	0	Ki67+	 8591 20063
193	0	0	Ki67+	 8601 20211
194	0	0	Ki67+	 8629 19895
195	0	0	Ki67+	 8633 20112
196	0	0	Ki67+	 8642 20054
197	0	0	Ki67+	 8645 20068
198	0	0	Ki67+	 8661 20232
199	0	0	Ki67+	 8662 20153
200	0	0	Ki67+	 8666 20138
201	0	0	Ki67+	 8690 20104
202	0	0	Ki67+	 8699 20150
203	0	0	Ki67+	 8703 20118
204	0	0	Ki67+	 8710 20073
205	0	0	Ki67+	 8713 20129
206	0	0	Ki67+	 8153 21047
207	0	0	Ki67+	 8195 21001
208	0	0	Ki67+	 8200 20968
209	0	0	Ki67+	 8215 21032
210	0	0	Ki67+	 8218 20980
211	0	0	Ki67+	 8243 21033
212	0	0	Ki67+	 8251 21010
213	0	0	Ki67+	 8254 20911
214	0	0	Ki67+	 8256 20959
215	0	0	Ki67+	 8257 20884
216	0	0	Ki67+	 8284 21049
217	0	0	Ki67+	 8288 20992
218	0	0	Ki67+	 8293 20929
219	0	0	Ki67+	 8316 21025
220	0	0	Ki67+	 8317 20861
221	0	0	Ki67+	 8325 20986
222	0	0	Ki67+	 8350 20981
223	0	0	Ki67+	 8381 20947
224	0	0	Ki67+	 8385 21023
225	0	0	Ki67+	 8389 20899
226	0	0	Ki67+	 8396 20866
227	0	0	Ki67+	 8401 21010
228	0	0	Ki67+	 8407 20930
229	0	0	Ki67+	 8423 20909
230	0	0	Ki67+	 8429 20649
231	0	0	Ki67+	 8429 20748
232	0	0	Ki67+	 8439 20554
233	0	0	Ki67+	 8443 20647
234	0	0	Ki67+	 8453 20889
235	0	0	Ki67+	 8461 20724
236	0	0	Ki67+	 8464 20926
237	0	0	Ki67+	 8465 20610
238	0	0	Ki67+	 8478 20773
239	0	0	Ki67+	 8480 20852
240	0	0	Ki67+	 8481 20886
241	0	0	Ki67+	 8484 20598
242	0	0	Ki67+	 8493 20843
243	0	0	Ki67+	 8494 20791
244	0	0	Ki67+	 8500 20912
245	0	0	Ki67+	 8501 20890
246	0	0	Ki67+	 8506 20459
247	0	0	Ki67+	 8508 20874
248	0	0	Ki67+	 8515 20516
249	0	0	Ki67+	 8525 20502
250	0	0	Ki67+	 8527 20439
251	0	0	Ki67+	 8534 20469
252	0	0	Ki67+	 8534 20782
253	0	0	Ki67+	 8536 20746
254	0	0	Ki67+	 8539 20705
255	0	0	Ki67+	 8539 20977
256	0	0	Ki67+	 8540 20911
257	0	0	Ki67+	 8540 21035
258	0	0	Ki67+	 8543 21045
259	0	0	Ki67+	 8548 20444
260	0	0	Ki67+	 8549 20790
261	0	0	Ki67+	 8552 20997
262	0	0	Ki67+	 8557 20869
263	0	0	Ki67+	 8558 20574
264	0	0	Ki67+	 8558 20703
265	0	0	Ki67+	 8563 20690
266	0	0	Ki67+	 8565 20770
267	0	0	Ki67+	 8570 21013
268	0	0	Ki67+	 8571 20398
269	0	0	Ki67+	 8572 20714
270	0	0	Ki67+	 8579 21001
271	0	0	Ki67+	 8581 20497
272	0	0	Ki67+	 8583 20931
273	0	0	Ki67+	 8584 20301
274	0	0	Ki67+	 8585 20545
275	0	0	Ki67+	 8591 20434
276	0	0	Ki67+	 8591 20471
277	0	0	Ki67+	 8594 20330
278	0	0	Ki67+	 8595 20767
279	0	0	Ki67+	 8602 20994
280	0	0	Ki67+	 8603 20886
281	0	0	Ki67+	 8606 20536
282	0	0	Ki67+	 8612 20408
283	0	0	Ki67+	 8613 20786
284	0	0	Ki67+	 8616 20889
285	0	0	Ki67+	 8618 20512
286	0	0	Ki67+	 8621 20816
287	0	0	Ki67+	 8623 20571
288	0	0	Ki67+	 8623 20768
289	0	0	Ki67+	 8626 20703
290	0	0	Ki67+	 8626 20856
291	0	0	Ki67+	 8634 20269
292	0	0	Ki67+	 8638 20399
293	0	0	Ki67+	 8638 20924
294	0	0	Ki67+	 8641 21013
295	0	0	Ki67+	 8644 20784
296	0	0	Ki67+	 8645 20500
297	0	0	Ki67+	 8646 20660
298	0	0	Ki67+	 8649 20772
299	0	0	Ki67+	 8653 20855
300	0	0	Ki67+	 8655 21004
301	0	0	Ki67+	 8658 20558
302	0	0	Ki67+	 8662 20375
303	0	0	Ki67+	 8662 21019
304	0	0	Ki67+	 8663 20706
305	0	0	Ki67+	 8665 20967
306	0	0	Ki67+	 8667 20935
307	0	0	Ki67+	 8669 20403
308	0	0	Ki67+	 8670 20321
309	0	0	Ki67+	 8671 20790
310	0	0	Ki67+	 8674 20742
311	0	0	Ki67+	 8675 20414
312	0	0	Ki67+	 8677 20292
313	0	0	Ki67+	 8684 20496
314	0	0	Ki67+	 8684 20674
315	0	0	Ki67+	 8691 20414
316	0	0	Ki67+	 8696 20758
317	0	0	Ki67+	 8702 20448
318	0	0	Ki67+	 8706 20724
319	0	0	Ki67+	 8709 20608
320	0	0	Ki67+	 8709 20642
321	0	0	Ki67+	 8713 20498
322	0	0	Ki67+	 8714 20741
323	0	0	Ki67+	 7921 21443
324	0	0	Ki67+	 7924 21320
325	0	0	Ki67+	 7926 21501
326	0	0	Ki67+	 7927 21383
327	0	0	Ki67+	 7927 21535
328	0	0	Ki67+	 7927 21557
329	0	0	Ki67+	 7933 21238
330	0	0	Ki67+	 7934 21179
331	0	0	Ki67+	 7939 21418
332	0	0	Ki67+	 7944 21230
333	0	0	Ki67+	 7944 21398
334	0	0	Ki67+	 7945 21474
335	0	0	Ki67+	 7949 21341
336	0	0	Ki67+	 7954 21541
337	0	0	Ki67+	 7955 21271
338	0	0	Ki67+	 7958 21510
339	0	0	Ki67+	 7963 21409
340	0	0	Ki67+	 7976 21322
341	0	0	Ki67+	 7976 21375
342	0	0	Ki67+	 7984 21432
343	0	0	Ki67+	 7989 21543
344	0	0	Ki67+	 7993 21414
345	0	0	Ki67+	 7997 21489
346	0	0	Ki67+	 8002 21332
347	0	0	Ki67+	 8004 21469
348	0	0	Ki67+	 8016 21382
349	0	0	Ki67+	 8031 21209
350	0	0	Ki67+	 8035 21461
351	0	0	Ki67+	 8038 21406
352	0	0	Ki67+	 8038 21494
353	0	0	Ki67+	 8043 21138
354	0	0	Ki67+	 8046 21248
355	0	0	Ki67+	 8048 21411
356	0	0	Ki67+	 8048 21517
357	0	0	Ki67+	 8063 21377
358	0	0	Ki67+	 8065 21476
359	0	0	Ki67+	 8069 21209
360	0	0	Ki67+	 8082 21138
361	0	0	Ki67+	 8084 21438
362	0	0	Ki67+	 8085 21156
363	0	0	Ki67+	 8102 21132
364	0	0	Ki67+	 8103 21426
365	0	0	Ki67+	 8107 21093
366	0	0	Ki67+	 8110 21472
367	0	0	Ki67+	 8118 21167
368	0	0	Ki67+	 8125 21570
369	0	0	Ki67+	 8132 21407
370	0	0	Ki67+	 8136 21367
371	0	0	Ki67+	 8137 21174
372	0	0	Ki67+	 8137 21291
373	0	0	Ki67+	 8146 21306
374	0	0	Ki67+	 8148 21068
375	0	0	Ki67+	 8153 21429
376	0	0	Ki67+	 8165 21062
377	0	0	Ki67+	 8168 21081
378	0	0	Ki67+	 8173 21298
379	0	0	Ki67+	 8183 21379
380	0	0	Ki67+	 8189 21337
381	0	0	Ki67+	 8193 21393
382	0	0	Ki67+	 8195 21192
383	0	0	Ki67+	 8205 21148
384	0	0	Ki67+	 8205 21391
385	0	0	Ki67+	 8207 21069
386	0	0	Ki67+	 8207 21322
387	0	0	Ki67+	 8229 21318
388	0	0	Ki67+	 8233 21254
389	0	0	Ki67+	 8235 21276
390	0	0	Ki67+	 8238 21241
391	0	0	Ki67+	 8239 21208
392	0	0	Ki67+	 8250 21085
393	0	0	Ki67+	 8253 21248
394	0	0	Ki67+	 8258 21298
395	0	0	Ki67+	 8260 21275
396	0	0	Ki67+	 8269 21347
397	0	0	Ki67+	 8278 21441
398	0	0	Ki67+	 8282 21166
399	0	0	Ki67+	 8284 21322
400	0	0	Ki67+	 8288 21334
401	0	0	Ki67+	 8295 21188
402	0	0	Ki67+	 8296 21235
403	0	0	Ki67+	 8301 21367
404	0	0	Ki67+	 8306 21149
405	0	0	Ki67+	 8308 21115
406	0	0	Ki67+	 8312 21067
407	0	0	Ki67+	 8316 21215
408	0	0	Ki67+	 8316 21330
409	0	0	Ki67+	 8320 21320
410	0	0	Ki67+	 8325 21247
411	0	0	Ki67+	 8328 21070
412	0	0	Ki67+	 8330 21177
413	0	0	Ki67+	 8335 21137
414	0	0	Ki67+	 8340 21253
415	0	0	Ki67+	 8345 21116
416	0	0	Ki67+	 8355 21144
417	0	0	Ki67+	 8358 21227
418	0	0	Ki67+	 8368 21178
419	0	0	Ki67+	 8370 21199
420	0	0	Ki67+	 8391 21114
421	0	0	Ki67+	 8394 21170
422	0	0	Ki67+	 8397 21253
423	0	0	Ki67+	 8399 21216
424	0	0	Ki67+	 8403 21122
425	0	0	Ki67+	 8411 21087
426	0	0	Ki67+	 8422 21102
427	0	0	Ki67+	 8422 21186
428	0	0	Ki67+	 8433 21263
429	0	0	Ki67+	 8437 21150
430	0	0	Ki67+	 8443 21184
431	0	0	Ki67+	 8464 21128
432	0	0	Ki67+	 8466 21214
433	0	0	Ki67+	 8475 21077
434	0	0	Ki67+	 8476 21136
435	0	0	Ki67+	 8476 21189
436	0	0	Ki67+	 8519 21078
437	0	0	Ki67+	 8525 21156
438	0	0	Ki67+	 8532 21274
439	0	0	Ki67+	 8536 21107
440	0	0	Ki67+	 8540 21119
441	0	0	Ki67+	 8544 21817
442	0	0	Ki67+	 8563 21145
443	0	0	Ki67+	 8566 21803
444	0	0	Ki67+	 8569 21104
445	0	0	Ki67+	 8573 21061
446	0	0	Ki67+	 8595 21137
447	0	0	Ki67+	 8611 21124
448	0	0	Ki67+	 8625 21079
449	0	0	Ki67+	 8627 21061
450	0	0	Ki67+	 8642 21423
451	0	0	Ki67+	 8655 21676
452	0	0	Ki67+	 8666 21545
453	0	0	Ki67+	 8691 21361
454	0	0	Ki67+	 8713 21358
455	0	0	Ki67+	 8125 22151
456	0	0	Ki67+	 8159 22086
457	0	0	Ki67+	 8165 22101
458	0	0	Ki67+	 8213 22097
459	0	0	Ki67+	 8215 22125
460	0	0	Ki67+	 8215 22173
461	0	0	Ki67+	 8239 22125
462	0	0	Ki67+	 8242 22101
463	0	0	Ki67+	 8288 22194
464	0	0	Ki67+	 8294 22039
465	0	0	Ki67+	 8294 22097
466	0	0	Ki67+	 8297 22120
467	0	0	Ki67+	 8301 22290
468	0	0	Ki67+	 8312 22390
469	0	0	Ki67+	 8315 22003
470	0	0	Ki67+	 8322 22126
471	0	0	Ki67+	 8343 22154
472	0	0	Ki67+	 8345 22085
473	0	0	Ki67+	 8345 22181
474	0	0	Ki67+	 8352 22107
475	0	0	Ki67+	 8373 22167
476	0	0	Ki67+	 8387 22214
477	0	0	Ki67+	 8398 22040
478	0	0	Ki67+	 8404 22185
479	0	0	Ki67+	 8441 21869
480	0	0	Ki67+	 8452 22160
481	0	0	Ki67+	 8481 22169
482	0	0	Ki67+	 8490 22080
483	0	0	Ki67+	 8501 22036
484	0	0	Ki67+	 8519 22166
485	0	0	Ki67+	 8532 22190
486	0	0	Ki67+	 8543 22022
487	0	0	Ki67+	 8543 22183
488	0	0	Ki67+	 8548 22128
489	0	0	Ki67+	 8549 22073
490	0	0	Ki67+	 8555 22110
491	0	0	Ki67+	 8559 21983
492	0	0	Ki67+	 8563 22157
493	0	0	Ki67+	 8564 22023
494	0	0	Ki67+	 8567 22061
495	0	0	Ki67+	 8567 22119
496	0	0	Ki67+	 8575 22140
497	0	0	Ki67+	 8577 21996
498	0	0	Ki67+	 8577 22073
499	0	0	Ki67+	 8584 22151
500	0	0	Ki67+	 8587 21962
501	0	0	Ki67+	 8598 21986
502	0	0	Ki67+	 8608 22098
503	0	0	Ki67+	 8612 21951
504	0	0	Ki67+	 8614 21964
505	0	0	Ki67+	 8615 22011
506	0	0	Ki67+	 8617 22160
507	0	0	Ki67+	 8633 22003
508	0	0	Ki67+	 8645 22115
509	0	0	Ki67+	 8646 21952
510	0	0	Ki67+	 8648 22135
511	0	0	Ki67+	 8652 21937
512	0	0	Ki67+	 8659 22012
513	0	0	Ki67+	 8660 21971
514	0	0	Ki67+	 8664 21903
515	0	0	Ki67+	 8687 21882
516	0	0	Ki67+	 7986 28220
517	0	0	Ki67+	 8160 28155
518	0	0	Ki67+	 8183 28147
519	0	0	Ki67+	 8242 28335
520	0	0	Ki67+	 8248 28314
521	0	0	Ki67+	 8271 28337
522	0	0	Ki67+	 8276 28303
523	0	0	Ki67+	 8306 28324
524	0	0	Ki67+	 8324 28324
525	0	0	Ki67+	 8405 28302
526	0	0	Ki67+	 8425 28329
527	0	0	Ki67+	 8459 28341
528	0	0	Ki67+	 8546 28344
529	0	0	Ki67+	 7999 28624
530	0	0	Ki67+	 8004 28583
531	0	0	Ki67+	 8011 28612
532	0	0	Ki67+	 8055 28655
533	0	0	Ki67+	 8065 28547
534	0	0	Ki67+	 8075 28650
535	0	0	Ki67+	 8081 28622
536	0	0	Ki67+	 8087 28647
537	0	0	Ki67+	 8088 28703
538	0	0	Ki67+	 8092 28539
539	0	0	Ki67+	 8096 28718
540	0	0	Ki67+	 8098 28683
541	0	0	Ki67+	 8106 28628
542	0	0	Ki67+	 8108 28649
543	0	0	Ki67+	 8109 28563
544	0	0	Ki67+	 8115 28549
545	0	0	Ki67+	 8125 28725
546	0	0	Ki67+	 8126 28601
547	0	0	Ki67+	 8132 28648
548	0	0	Ki67+	 8135 28738
549	0	0	Ki67+	 8144 28592
550	0	0	Ki67+	 8161 28540
551	0	0	Ki67+	 8162 28605
552	0	0	Ki67+	 8165 28555
553	0	0	Ki67+	 8172 28569
554	0	0	Ki67+	 8172 28634
555	0	0	Ki67+	 8177 28719
556	0	0	Ki67+	 8183 28657
557	0	0	Ki67+	 8183 28692
558	0	0	Ki67+	 8209 28745
559	0	0	Ki67+	 8210 28708
560	0	0	Ki67+	 8212 28648
561	0	0	Ki67+	 8212 28693
562	0	0	Ki67+	 8218 28568
563	0	0	Ki67+	 8244 28625
564	0	0	Ki67+	 8244 28758
565	0	0	Ki67+	 8247 28730
566	0	0	Ki67+	 8252 28576
567	0	0	Ki67+	 8259 28709
568	0	0	Ki67+	 8272 28750
569	0	0	Ki67+	 8277 28655
570	0	0	Ki67+	 8278 28366
571	0	0	Ki67+	 8285 28669
572	0	0	Ki67+	 8290 28390
573	0	0	Ki67+	 8291 28731
574	0	0	Ki67+	 8293 28421
575	0	0	Ki67+	 8298 28695
576	0	0	Ki67+	 8302 28622
577	0	0	Ki67+	 8307 28364
578	0	0	Ki67+	 8307 28402
579	0	0	Ki67+	 8311 28742
580	0	0	Ki67+	 8321 28648
581	0	0	Ki67+	 8324 28626
582	0	0	Ki67+	 8327 28682
583	0	0	Ki67+	 8328 28604
584	0	0	Ki67+	 8333 28748
585	0	0	Ki67+	 8337 28383
586	0	0	Ki67+	 8346 28486
587	0	0	Ki67+	 8349 28407
588	0	0	Ki67+	 8350 28703
589	0	0	Ki67+	 8351 28368
590	0	0	Ki67+	 8354 28642
591	0	0	Ki67+	 8356 28429
592	0	0	Ki67+	 8358 28548
593	0	0	Ki67+	 8362 28415
594	0	0	Ki67+	 8362 28587
595	0	0	Ki67+	 8364 28450
596	0	0	Ki67+	 8364 28657
597	0	0	Ki67+	 8365 28732
598	0	0	Ki67+	 8372 28695
599	0	0	Ki67+	 8374 28618
600	0	0	Ki67+	 8379 28632
601	0	0	Ki67+	 8380 28550
602	0	0	Ki67+	 8380 28663
603	0	0	Ki67+	 8380 28712
604	0	0	Ki67+	 8386 28589
605	0	0	Ki67+	 8388 28398
606	0	0	Ki67+	 8390 28687
607	0	0	Ki67+	 8391 28560
608	0	0	Ki67+	 8402 28522
609	0	0	Ki67+	 8403 28437
610	0	0	Ki67+	 8404 28492
611	0	0	Ki67+	 8411 28366
612	0	0	Ki67+	 8413 28397
613	0	0	Ki67+	 8428 28555
614	0	0	Ki67+	 8429 29145
615	0	0	Ki67+	 8438 28521
616	0	0	Ki67+	 8440 28449
617	0	0	Ki67+	 8441 28463
618	0	0	Ki67+	 8446 28364
619	0	0	Ki67+	 8450 28395
620	0	0	Ki67+	 8460 28423
621	0	0	Ki67+	 8466 28470
622	0	0	Ki67+	 8470 28511
623	0	0	Ki67+	 8470 28568
624	0	0	Ki67+	 8471 28498
625	0	0	Ki67+	 8484 28372
626	0	0	Ki67+	 8485 28723
627	0	0	Ki67+	 8486 28403
628	0	0	Ki67+	 8488 28439
629	0	0	Ki67+	 8489 28356
630	0	0	Ki67+	 8500 28534
631	0	0	Ki67+	 8501 28475
632	0	0	Ki67+	 8510 28484
633	0	0	Ki67+	 8511 29095
634	0	0	Ki67+	 8523 28387
635	0	0	Ki67+	 8536 28444
636	0	0	Ki67+	 8540 28499
637	0	0	Ki67+	 8544 28406
638	0	0	Ki67+	 8555 28439
639	0	0	Ki67+	 8555 28616
640	0	0	Ki67+	 8556 28532
641	0	0	Ki67+	 8561 28379
642	0	0	Ki67+	 8568 28513
643	0	0	Ki67+	 8578 28558
644	0	0	Ki67+	 8585 28628
645	0	0	Ki67+	 8587 28485
646	0	0	Ki67+	 8589 28536
647	0	0	Ki67+	 8601 28575
648	0	0	Ki67+	 8603 28486
649	0	0	Ki67+	 8605 28447
650	0	0	Ki67+	 8609 28749
651	0	0	Ki67+	 8616 28420
652	0	0	Ki67+	 8617 28469
653	0	0	Ki67+	 8617 28506
654	0	0	Ki67+	 8624 28634
655	0	0	Ki67+	 8632 28583
656	0	0	Ki67+	 8635 28470
657	0	0	Ki67+	 8637 28555
658	0	0	Ki67+	 8642 28774
659	0	0	Ki67+	 8643 28442
660	0	0	Ki67+	 8652 28652
661	0	0	Ki67+	 8653 28605
662	0	0	Ki67+	 8655 28637
663	0	0	Ki67+	 8657 28533
664	0	0	Ki67+	 8667 28617
665	0	0	Ki67+	 8673 28504
666	0	0	Ki67+	 8677 28464
667	0	0	Ki67+	 8678 28651
668	0	0	Ki67+	 8690 28659
669	0	0	Ki67+	 8693 28586
670	0	0	Ki67+	 8695 28530
671	0	0	Ki67+	 8696 28479
672	0	0	Ki67+	 8699 28497
673	0	0	Ki67+	 8702 28568
674	0	0	Ki67+	 8708 28580
675	0	0	Ki67+	 8708 28620
676	0	0	Ki67+	 8713 28638
677	0	0	Ki67+	 8719 28440
678	0	0	Ki67+	 7973 29704
679	0	0	Ki67+	 7979 29913
680	0	0	Ki67+	 7986 29874
681	0	0	Ki67+	 7993 29755
682	0	0	Ki67+	 7994 29662
683	0	0	Ki67+	 7996 29926
684	0	0	Ki67+	 7999 29840
685	0	0	Ki67+	 8001 29778
686	0	0	Ki67+	 8005 29652
687	0	0	Ki67+	 8010 29801
688	0	0	Ki67+	 8016 29702
689	0	0	Ki67+	 8025 29545
690	0	0	Ki67+	 8029 29829
691	0	0	Ki67+	 8039 29684
692	0	0	Ki67+	 8039 29724
693	0	0	Ki67+	 8043 29749
694	0	0	Ki67+	 8043 29878
695	0	0	Ki67+	 8057 29617
696	0	0	Ki67+	 8060 29669
697	0	0	Ki67+	 8073 29865
698	0	0	Ki67+	 8081 29624
699	0	0	Ki67+	 8097 29750
700	0	0	Ki67+	 8102 29948
701	0	0	Ki67+	 8106 29733
702	0	0	Ki67+	 8110 29622
703	0	0	Ki67+	 8111 29866
704	0	0	Ki67+	 8117 29657
705	0	0	Ki67+	 8122 29851
706	0	0	Ki67+	 8123 29864
707	0	0	Ki67+	 8129 29896
708	0	0	Ki67+	 8137 29731
709	0	0	Ki67+	 8137 29756
710	0	0	Ki67+	 8142 29641
711	0	0	Ki67+	 8145 29853
712	0	0	Ki67+	 8145 29903
713	0	0	Ki67+	 8155 29863
714	0	0	Ki67+	 8156 29613
715	0	0	Ki67+	 8158 29914
716	0	0	Ki67+	 8163 29943
717	0	0	Ki67+	 8173 29915
718	0	0	Ki67+	 8175 29315
719	0	0	Ki67+	 8183 29673
720	0	0	Ki67+	 8185 29794
721	0	0	Ki67+	 8187 29706
722	0	0	Ki67+	 8199 29741
723	0	0	Ki67+	 8215 29863
724	0	0	Ki67+	 8218 29761
725	0	0	Ki67+	 8218 29841
726	0	0	Ki67+	 8218 29893
727	0	0	Ki67+	 8223 29934
728	0	0	Ki67+	 8230 29789
729	0	0	Ki67+	 8245 29916
730	0	0	Ki67+	 8249 29761
731	0	0	Ki67+	 8250 29749
732	0	0	Ki67+	 8254 29733
733	0	0	Ki67+	 8260 29948
734	0	0	Ki67+	 8262 29741
735	0	0	Ki67+	 8276 29749
736	0	0	Ki67+	 8281 29794
737	0	0	Ki67+	 8290 29922
738	0	0	Ki67+	 8293 29760
739	0	0	Ki67+	 8300 29821
740	0	0	Ki67+	 8304 29934
741	0	0	Ki67+	 8312 29804
742	0	0	Ki67+	 8322 29822
743	0	0	Ki67+	 8328 29790
744	0	0	Ki67+	 8335 29914
745	0	0	Ki67+	 8342 29887
746	0	0	Ki67+	 8357 29946
747	0	0	Ki67+	 8419 29757
748	0	0	Ki67+	 8430 29474
749	0	0	Ki67+	 8432 29292
750	0	0	Ki67+	 8442 29801
751	0	0	Ki67+	 8447 29758
752	0	0	Ki67+	 8449 29877
753	0	0	Ki67+	 8480 29836
754	0	0	Ki67+	 8483 29816
755	0	0	Ki67+	 8504 29776
756	0	0	Ki67+	 8508 29786
757	0	0	Ki67+	 8513 29704
758	0	0	Ki67+	 8514 29682
759	0	0	Ki67+	 8515 29876
760	0	0	Ki67+	 8522 29730
761	0	0	Ki67+	 8522 29890
762	0	0	Ki67+	 8523 29665
763	0	0	Ki67+	 8523 29772
764	0	0	Ki67+	 8527 29642
765	0	0	Ki67+	 8538 29792
766	0	0	Ki67+	 8540 29863
767	0	0	Ki67+	 8545 29633
768	0	0	Ki67+	 8553 29583
769	0	0	Ki67+	 8555 29736
770	0	0	Ki67+	 8564 29757
771	0	0	Ki67+	 8570 29599
772	0	0	Ki67+	 8571 29650
773	0	0	Ki67+	 8573 29830
774	0	0	Ki67+	 8585 29745
775	0	0	Ki67+	 8590 29911
776	0	0	Ki67+	 8593 29795
777	0	0	Ki67+	 8596 29676
778	0	0	Ki67+	 8596 29702
779	0	0	Ki67+	 8598 29836
780	0	0	Ki67+	 8608 29632
781	0	0	Ki67+	 8615 29862
782	0	0	Ki67+	 8618 29774
783	0	0	Ki67+	 8624 29723
784	0	0	Ki67+	 8627 29733
785	0	0	Ki67+	 8629 29679
786	0	0	Ki67+	 8639 29780
787	0	0	Ki67+	 8645 29711
788	0	0	Ki67+	 8649 29600
789	0	0	Ki67+	 8652 29514
790	0	0	Ki67+	 8660 29853
791	0	0	Ki67+	 8666 29680
792	0	0	Ki67+	 8666 29822
793	0	0	Ki67+	 8672 29497
794	0	0	Ki67+	 8673 29454
795	0	0	Ki67+	 8694 29810
796	0	0	Ki67+	 8704 29580
797	0	0	Ki67+	 8705 29465
798	0	0	Ki67+	 8707 29560
799	0	0	Ki67+	 8711 29426
800	0	0	Ki67+	 8715 29604
801	0	0	Ki67+	 7921 30018
802	0	0	Ki67+	 7923 30108
803	0	0	Ki67+	 7923 30266
804	0	0	Ki67+	 7929 30165
805	0	0	Ki67+	 7951 30184
806	0	0	Ki67+	 7961 30013
807	0	0	Ki67+	 7968 30156
808	0	0	Ki67+	 7975 30010
809	0	0	Ki67+	 7975 30024
810	0	0	Ki67+	 7982 30069
811	0	0	Ki67+	 8000 30324
812	0	0	Ki67+	 8001 29954
813	0	0	Ki67+	 8005 30284
814	0	0	Ki67+	 8006 30033
815	0	0	Ki67+	 8008 29988
816	0	0	Ki67+	 8017 30028
817	0	0	Ki67+	 8045 30105
818	0	0	Ki67+	 8046 30258
819	0	0	Ki67+	 8064 30188
820	0	0	Ki67+	 8065 30030
821	0	0	Ki67+	 8066 30056
822	0	0	Ki67+	 8074 30135
823	0	0	Ki67+	 8074 30208
824	0	0	Ki67+	 8089 29992
825	0	0	Ki67+	 8100 30037
826	0	0	Ki67+	 8101 30289
827	0	0	Ki67+	 8104 30009
828	0	0	Ki67+	 8105 29998
829	0	0	Ki67+	 8119 30183
830	0	0	Ki67+	 8141 30064
831	0	0	Ki67+	 8141 30179
832	0	0	Ki67+	 8150 30047
833	0	0	Ki67+	 8154 30030
834	0	0	Ki67+	 8156 30111
835	0	0	Ki67+	 8156 30202
836	0	0	Ki67+	 8163 30248
837	0	0	Ki67+	 8189 30218
838	0	0	Ki67+	 8202 29953
839	0	0	Ki67+	 8205 30066
840	0	0	Ki67+	 8233 29957
841	0	0	Ki67+	 8247 30397
842	0	0	Ki67+	 8250 29960
843	0	0	Ki67+	 8270 29959
844	0	0	Ki67+	 8292 30165
845	0	0	Ki67+	 8293 30019
846	0	0	Ki67+	 8340 30009
847	0	0	Ki67+	 8361 30057
848	0	0	Ki67+	 8366 30023
849	0	0	Ki67+	 8415 30406
850	0	0	Ki67+	 8490 29960
851	0	0	Ki67+	 8721 18831
852	0	0	Ki67+	 8743 18911
853	0	0	Ki67+	 8758 18876
854	0	0	Ki67+	 8761 18606
855	0	0	Ki67+	 8765 18791
856	0	0	Ki67+	 8771 18814
857	0	0	Ki67+	 8784 19004
858	0	0	Ki67+	 8789 18588
859	0	0	Ki67+	 8789 18910
860	0	0	Ki67+	 8790 18925
861	0	0	Ki67+	 8804 18709
862	0	0	Ki67+	 8804 19027
863	0	0	Ki67+	 8805 18746
864	0	0	Ki67+	 8807 18764
865	0	0	Ki67+	 8811 18955
866	0	0	Ki67+	 8837 18802
867	0	0	Ki67+	 8852 18578
868	0	0	Ki67+	 8872 18753
869	0	0	Ki67+	 8894 18599
870	0	0	Ki67+	 8904 18616
871	0	0	Ki67+	 8908 18596
872	0	0	Ki67+	 8912 18747
873	0	0	Ki67+	 8931 18661
874	0	0	Ki67+	 8931 18699
875	0	0	Ki67+	 8951 18834
876	0	0	Ki67+	 8968 18627
877	0	0	Ki67+	 8983 18685
878	0	0	Ki67+	 8991 18591
879	0	0	Ki67+	 8995 18728
880	0	0	Ki67+	 9017 18626
881	0	0	Ki67+	 9018 18664
882	0	0	Ki67+	 9141 18893
883	0	0	Ki67+	 9188 18768
884	0	0	Ki67+	 9245 18909
885	0	0	Ki67+	 9272 18790
886	0	0	Ki67+	 9281 18969
887	0	0	Ki67+	 9337 18896
888	0	0	Ki67+	 8751 19760
889	0	0	Ki67+	 8753 19513
890	0	0	Ki67+	 8755 19496
891	0	0	Ki67+	 8761 19099
892	0	0	Ki67+	 8761 19799
893	0	0	Ki67+	 8762 19082
894	0	0	Ki67+	 8766 19631
895	0	0	Ki67+	 8767 19170
896	0	0	Ki67+	 8777 19809
897	0	0	Ki67+	 8789 19582
898	0	0	Ki67+	 8793 19169
899	0	0	Ki67+	 8794 19140
900	0	0	Ki67+	 8804 19362
901	0	0	Ki67+	 8805 19477
902	0	0	Ki67+	 8806 19293
903	0	0	Ki67+	 8807 19409
904	0	0	Ki67+	 8808 19438
905	0	0	Ki67+	 8809 19466
906	0	0	Ki67+	 8812 19203
907	0	0	Ki67+	 8814 19337
908	0	0	Ki67+	 8818 19450
909	0	0	Ki67+	 8819 19546
910	0	0	Ki67+	 8822 19317
911	0	0	Ki67+	 8825 19220
912	0	0	Ki67+	 8825 19252
913	0	0	Ki67+	 8825 19375
914	0	0	Ki67+	 8829 19137
915	0	0	Ki67+	 8830 19585
916	0	0	Ki67+	 8833 19539
917	0	0	Ki67+	 8835 19218
918	0	0	Ki67+	 8835 19284
919	0	0	Ki67+	 8837 19153
920	0	0	Ki67+	 8838 19261
921	0	0	Ki67+	 8844 19100
922	0	0	Ki67+	 8847 19362
923	0	0	Ki67+	 8849 19135
924	0	0	Ki67+	 8855 19479
925	0	0	Ki67+	 8855 19514
926	0	0	Ki67+	 8856 19322
927	0	0	Ki67+	 8857 19820
928	0	0	Ki67+	 8862 19099
929	0	0	Ki67+	 8866 19197
930	0	0	Ki67+	 8868 19181
931	0	0	Ki67+	 8870 19234
932	0	0	Ki67+	 8870 19446
933	0	0	Ki67+	 8874 19400
934	0	0	Ki67+	 8874 19573
935	0	0	Ki67+	 8879 19202
936	0	0	Ki67+	 8883 19292
937	0	0	Ki67+	 8884 19527
938	0	0	Ki67+	 8890 19173
939	0	0	Ki67+	 8891 19143
940	0	0	Ki67+	 8893 19306
941	0	0	Ki67+	 8899 19593
942	0	0	Ki67+	 8902 19214
943	0	0	Ki67+	 8905 19238
944	0	0	Ki67+	 8915 19304
945	0	0	Ki67+	 8916 19452
946	0	0	Ki67+	 8926 19539
947	0	0	Ki67+	 8927 19381
948	0	0	Ki67+	 8933 19412
949	0	0	Ki67+	 8933 19494
950	0	0	Ki67+	 8939 19464
951	0	0	Ki67+	 8957 19498
952	0	0	Ki67+	 8964 19557
953	0	0	Ki67+	 8978 19750
954	0	0	Ki67+	 8995 19570
955	0	0	Ki67+	 8999 19453
956	0	0	Ki67+	 9002 19484
957	0	0	Ki67+	 9015 19750
958	0	0	Ki67+	 9017 19405
959	0	0	Ki67+	 9024 19517
960	0	0	Ki67+	 9025 19438
961	0	0	Ki67+	 9043 19472
962	0	0	Ki67+	 9044 19632
963	0	0	Ki67+	 9051 19450
964	0	0	Ki67+	 9053 19341
965	0	0	Ki67+	 9055 19511
966	0	0	Ki67+	 9064 19666
967	0	0	Ki67+	 9065 19474
968	0	0	Ki67+	 9067 19616
969	0	0	Ki67+	 9068 19363
970	0	0	Ki67+	 9074 19443
971	0	0	Ki67+	 9077 19569
972	0	0	Ki67+	 9078 19368
973	0	0	Ki67+	 9084 19410
974	0	0	Ki67+	 9086 19339
975	0	0	Ki67+	 9094 19230
976	0	0	Ki67+	 9095 19273
977	0	0	Ki67+	 9101 19668
978	0	0	Ki67+	 9119 19228
979	0	0	Ki67+	 9121 19465
980	0	0	Ki67+	 9129 19683
981	0	0	Ki67+	 9132 19630
982	0	0	Ki67+	 9138 19199
983	0	0	Ki67+	 9140 19323
984	0	0	Ki67+	 9146 19363
985	0	0	Ki67+	 9153 19625
986	0	0	Ki67+	 9159 19239
987	0	0	Ki67+	 9159 19304
988	0	0	Ki67+	 9160 19351
989	0	0	Ki67+	 9162 19638
990	0	0	Ki67+	 9168 19251
991	0	0	Ki67+	 9178 19362
992	0	0	Ki67+	 9181 19193
993	0	0	Ki67+	 9181 19473
994	0	0	Ki67+	 9183 19609
995	0	0	Ki67+	 9189 19396
996	0	0	Ki67+	 9193 19616
997	0	0	Ki67+	 9199 19592
998	0	0	Ki67+	 9212 19273
999	0	0	Ki67+	 9221 19311
1000	0	0	Ki67+	 9226 19297
1001	0	0	Ki67+	 9235 19655
1002	0	0	Ki67+	 9247 19173
1003	0	0	Ki67+	 9275 19479
1004	0	0	Ki67+	 9301 19119
1005	0	0	Ki67+	 9302 19513
1006	0	0	Ki67+	 9314 19592
1007	0	0	Ki67+	 9330 19096
1008	0	0	Ki67+	 9342 19610
1009	0	0	Ki67+	 9349 19452
1010	0	0	Ki67+	 9359 19092
1011	0	0	Ki67+	 9363 19225
1012	0	0	Ki67+	 9369 19717
1013	0	0	Ki67+	 9372 19171
1014	0	0	Ki67+	 9372 19397
1015	0	0	Ki67+	 9378 19418
1016	0	0	Ki67+	 9379 19235
1017	0	0	Ki67+	 9396 19171
1018	0	0	Ki67+	 9404 19471
1019	0	0	Ki67+	 9406 19307
1020	0	0	Ki67+	 9415 19205
1021	0	0	Ki67+	 9420 19193
1022	0	0	Ki67+	 9423 19228
1023	0	0	Ki67+	 9448 19822
1024	0	0	Ki67+	 9474 19789
1025	0	0	Ki67+	 9480 19616
1026	0	0	Ki67+	 9506 19819
1027	0	0	Ki67+	 9515 19772
1028	0	0	Ki67+	 9519 19788
1029	0	0	Ki67+	 8721 20316
1030	0	0	Ki67+	 8723 20617
1031	0	0	Ki67+	 8725 20215
1032	0	0	Ki67+	 8730 20447
1033	0	0	Ki67+	 8731 20279
1034	0	0	Ki67+	 8742 20416
1035	0	0	Ki67+	 8745 20103
1036	0	0	Ki67+	 8753 20234
1037	0	0	Ki67+	 8757 20382
1038	0	0	Ki67+	 8758 20194
1039	0	0	Ki67+	 8759 20065
1040	0	0	Ki67+	 8759 20332
1041	0	0	Ki67+	 8760 19930
1042	0	0	Ki67+	 8764 20560
1043	0	0	Ki67+	 8772 20118
1044	0	0	Ki67+	 8774 19844
1045	0	0	Ki67+	 8776 20573
1046	0	0	Ki67+	 8777 20136
1047	0	0	Ki67+	 8781 20428
1048	0	0	Ki67+	 8787 20454
1049	0	0	Ki67+	 8788 20242
1050	0	0	Ki67+	 8792 20376
1051	0	0	Ki67+	 8795 20198
1052	0	0	Ki67+	 8806 20074
1053	0	0	Ki67+	 8807 20121
1054	0	0	Ki67+	 8808 20062
1055	0	0	Ki67+	 8808 20158
1056	0	0	Ki67+	 8808 20248
1057	0	0	Ki67+	 8808 20425
1058	0	0	Ki67+	 8811 20222
1059	0	0	Ki67+	 8815 19983
1060	0	0	Ki67+	 8817 20171
1061	0	0	Ki67+	 8823 20433
1062	0	0	Ki67+	 8824 20159
1063	0	0	Ki67+	 8826 20286
1064	0	0	Ki67+	 8826 20505
1065	0	0	Ki67+	 8836 20202
1066	0	0	Ki67+	 8837 20097
1067	0	0	Ki67+	 8839 20330
1068	0	0	Ki67+	 8840 20340
1069	0	0	Ki67+	 8846 20500
1070	0	0	Ki67+	 8853 20377
1071	0	0	Ki67+	 8854 20636
1072	0	0	Ki67+	 8886 20464
1073	0	0	Ki67+	 8887 20622
1074	0	0	Ki67+	 8917 20564
1075	0	0	Ki67+	 9022 20024
1076	0	0	Ki67+	 9024 20011
1077	0	0	Ki67+	 9044 20037
1078	0	0	Ki67+	 9056 19917
1079	0	0	Ki67+	 9057 19929
1080	0	0	Ki67+	 9057 19982
1081	0	0	Ki67+	 9066 20113
1082	0	0	Ki67+	 9087 20288
1083	0	0	Ki67+	 9152 19998
1084	0	0	Ki67+	 9155 20080
1085	0	0	Ki67+	 9167 20029
1086	0	0	Ki67+	 9220 20555
1087	0	0	Ki67+	 9278 19914
1088	0	0	Ki67+	 9282 20047
1089	0	0	Ki67+	 9284 20016
1090	0	0	Ki67+	 9297 20100
1091	0	0	Ki67+	 9305 19905
1092	0	0	Ki67+	 9311 20053
1093	0	0	Ki67+	 9318 20086
1094	0	0	Ki67+	 9351 19936
1095	0	0	Ki67+	 9359 20035
1096	0	0	Ki67+	 9360 19908
1097	0	0	Ki67+	 9364 19883
1098	0	0	Ki67+	 9368 19935
1099	0	0	Ki67+	 9387 20061
1100	0	0	Ki67+	 9388 19851
1101	0	0	Ki67+	 9410 19850
1102	0	0	Ki67+	 9424 19895
1103	0	0	Ki67+	 9458 19902
1104	0	0	Ki67+	 9471 20449
1105	0	0	Ki67+	 9472 19885
1106	0	0	Ki67+	 9481 19875
1107	0	0	Ki67+	 9503 20573
1108	0	0	Ki67+	 8725 20678
1109	0	0	Ki67+	 8725 21320
1110	0	0	Ki67+	 8738 20642
1111	0	0	Ki67+	 8739 20724
1112	0	0	Ki67+	 8754 20799
1113	0	0	Ki67+	 8757 20755
1114	0	0	Ki67+	 8763 20844
1115	0	0	Ki67+	 8779 20766
1116	0	0	Ki67+	 8779 20790
1117	0	0	Ki67+	 8783 20695
1118	0	0	Ki67+	 8793 21250
1119	0	0	Ki67+	 8795 20813
1120	0	0	Ki67+	 8795 21324
1121	0	0	Ki67+	 8805 20753
1122	0	0	Ki67+	 8824 20740
1123	0	0	Ki67+	 8828 20700
1124	0	0	Ki67+	 8830 20895
1125	0	0	Ki67+	 8845 21364
1126	0	0	Ki67+	 8847 20682
1127	0	0	Ki67+	 8848 20802
1128	0	0	Ki67+	 8849 20722
1129	0	0	Ki67+	 8851 21402
1130	0	0	Ki67+	 8853 21256
1131	0	0	Ki67+	 8856 21423
1132	0	0	Ki67+	 8857 20656
1133	0	0	Ki67+	 8862 20804
1134	0	0	Ki67+	 8863 21313
1135	0	0	Ki67+	 8864 21271
1136	0	0	Ki67+	 8866 21238
1137	0	0	Ki67+	 8867 21363
1138	0	0	Ki67+	 8869 21344
1139	0	0	Ki67+	 8873 20789
1140	0	0	Ki67+	 8875 20641
1141	0	0	Ki67+	 8887 21395
1142	0	0	Ki67+	 8904 21383
1143	0	0	Ki67+	 8910 21263
1144	0	0	Ki67+	 8939 21321
1145	0	0	Ki67+	 8999 21213
1146	0	0	Ki67+	 9079 21401
1147	0	0	Ki67+	 9082 21272
1148	0	0	Ki67+	 9085 21079
1149	0	0	Ki67+	 9132 21259
1150	0	0	Ki67+	 9147 21238
1151	0	0	Ki67+	 9149 21081
1152	0	0	Ki67+	 9192 20995
1153	0	0	Ki67+	 9202 21038
1154	0	0	Ki67+	 8721 21919
1155	0	0	Ki67+	 8729 21961
1156	0	0	Ki67+	 8730 21978
1157	0	0	Ki67+	 8744 21934
1158	0	0	Ki67+	 8749 21828
1159	0	0	Ki67+	 8749 21876
1160	0	0	Ki67+	 8762 21868
1161	0	0	Ki67+	 8767 21910
1162	0	0	Ki67+	 8768 21967
1163	0	0	Ki67+	 8768 22004
1164	0	0	Ki67+	 8783 21944
1165	0	0	Ki67+	 8796 21992
1166	0	0	Ki67+	 8797 21885
1167	0	0	Ki67+	 8798 22026
1168	0	0	Ki67+	 8804 21871
1169	0	0	Ki67+	 8810 21883
1170	0	0	Ki67+	 8819 22046
1171	0	0	Ki67+	 8820 22060
1172	0	0	Ki67+	 8822 21754
1173	0	0	Ki67+	 8824 21804
1174	0	0	Ki67+	 8837 22006
1175	0	0	Ki67+	 8839 21856
1176	0	0	Ki67+	 8841 21908
1177	0	0	Ki67+	 8843 21868
1178	0	0	Ki67+	 8854 21799
1179	0	0	Ki67+	 8854 22036
1180	0	0	Ki67+	 8856 21920
1181	0	0	Ki67+	 8863 21941
1182	0	0	Ki67+	 8867 22021
1183	0	0	Ki67+	 8874 21987
1184	0	0	Ki67+	 8883 21856
1185	0	0	Ki67+	 8885 22023
1186	0	0	Ki67+	 8887 21987
1187	0	0	Ki67+	 8891 21749
1188	0	0	Ki67+	 8912 21832
1189	0	0	Ki67+	 8917 22020
1190	0	0	Ki67+	 8927 21689
1191	0	0	Ki67+	 8942 22009
1192	0	0	Ki67+	 8944 21668
1193	0	0	Ki67+	 8947 21943
1194	0	0	Ki67+	 8952 21779
1195	0	0	Ki67+	 8960 21901
1196	0	0	Ki67+	 8964 21724
1197	0	0	Ki67+	 8966 21748
1198	0	0	Ki67+	 8972 21702
1199	0	0	Ki67+	 8977 21820
1200	0	0	Ki67+	 8979 21775
1201	0	0	Ki67+	 8983 21633
1202	0	0	Ki67+	 8985 21736
1203	0	0	Ki67+	 8989 21918
1204	0	0	Ki67+	 8996 21692
1205	0	0	Ki67+	 8997 21883
1206	0	0	Ki67+	 9007 21846
1207	0	0	Ki67+	 9011 21798
1208	0	0	Ki67+	 9012 21664
1209	0	0	Ki67+	 9021 21688
1210	0	0	Ki67+	 9032 21893
1211	0	0	Ki67+	 9043 21562
1212	0	0	Ki67+	 9045 21701
1213	0	0	Ki67+	 9045 21851
1214	0	0	Ki67+	 9046 21720
1215	0	0	Ki67+	 9046 21837
1216	0	0	Ki67+	 9051 21581
1217	0	0	Ki67+	 9069 21762
1218	0	0	Ki67+	 9069 21861
1219	0	0	Ki67+	 9074 21572
1220	0	0	Ki67+	 9077 21538
1221	0	0	Ki67+	 9085 21583
1222	0	0	Ki67+	 9087 21805
1223	0	0	Ki67+	 9100 21728
1224	0	0	Ki67+	 9102 21782
1225	0	0	Ki67+	 9110 21791
1226	0	0	Ki67+	 9113 21569
1227	0	0	Ki67+	 9117 22089
1228	0	0	Ki67+	 9118 21718
1229	0	0	Ki67+	 9124 21760
1230	0	0	Ki67+	 9124 22010
1231	0	0	Ki67+	 9138 21525
1232	0	0	Ki67+	 9138 21734
1233	0	0	Ki67+	 9148 22021
1234	0	0	Ki67+	 9152 21670
1235	0	0	Ki67+	 9153 21582
1236	0	0	Ki67+	 9154 21745
1237	0	0	Ki67+	 9157 21991
1238	0	0	Ki67+	 9160 22006
1239	0	0	Ki67+	 9183 21717
1240	0	0	Ki67+	 9195 21632
1241	0	0	Ki67+	 9198 21645
1242	0	0	Ki67+	 9201 22027
1243	0	0	Ki67+	 9205 21871
1244	0	0	Ki67+	 9206 21914
1245	0	0	Ki67+	 9222 21633
1246	0	0	Ki67+	 9229 21648
1247	0	0	Ki67+	 9231 21966
1248	0	0	Ki67+	 9237 22017
1249	0	0	Ki67+	 9247 21978
1250	0	0	Ki67+	 9253 21948
1251	0	0	Ki67+	 9261 22020
1252	0	0	Ki67+	 9267 22003
1253	0	0	Ki67+	 9284 21482
1254	0	0	Ki67+	 9284 21765
1255	0	0	Ki67+	 9306 21957
1256	0	0	Ki67+	 9317 21934
1257	0	0	Ki67+	 9325 21916
1258	0	0	Ki67+	 9330 21942
1259	0	0	Ki67+	 9332 21992
1260	0	0	Ki67+	 9353 21639
1261	0	0	Ki67+	 9358 21763
1262	0	0	Ki67+	 9359 21918
1263	0	0	Ki67+	 9360 21521
1264	0	0	Ki67+	 9360 21579
1265	0	0	Ki67+	 9379 22007
1266	0	0	Ki67+	 9380 21991
1267	0	0	Ki67+	 9385 21938
1268	0	0	Ki67+	 9394 21473
1269	0	0	Ki67+	 9396 21624
1270	0	0	Ki67+	 9432 22035
1271	0	0	Ki67+	 9437 22093
1272	0	0	Ki67+	 9444 22078
1273	0	0	Ki67+	 9445 22103
1274	0	0	Ki67+	 9446 22122
1275	0	0	Ki67+	 9450 21967
1276	0	0	Ki67+	 9479 22030
1277	0	0	Ki67+	 9509 22038
1278	0	0	Ki67+	 9511 21954
1279	0	0	Ki67+	 9516 21969
1280	0	0	Ki67+	 9188 22982
1281	0	0	Ki67+	 9265 22878
1282	0	0	Ki67+	 9290 22914
1283	0	0	Ki67+	 9342 22896
1284	0	0	Ki67+	 9348 22906
1285	0	0	Ki67+	 9098 23248
1286	0	0	Ki67+	 9111 23345
1287	0	0	Ki67+	 9129 23127
1288	0	0	Ki67+	 9134 23138
1289	0	0	Ki67+	 9146 23373
1290	0	0	Ki67+	 9150 23110
1291	0	0	Ki67+	 9180 23081
1292	0	0	Ki67+	 9182 23185
1293	0	0	Ki67+	 9185 23197
1294	0	0	Ki67+	 9186 23106
1295	0	0	Ki67+	 9199 23075
1296	0	0	Ki67+	 9202 23435
1297	0	0	Ki67+	 9202 23495
1298	0	0	Ki67+	 9210 23277
1299	0	0	Ki67+	 9217 23422
1300	0	0	Ki67+	 9238 23354
1301	0	0	Ki67+	 9243 23386
1302	0	0	Ki67+	 9249 23504
1303	0	0	Ki67+	 9250 23671
1304	0	0	Ki67+	 9255 23042
1305	0	0	Ki67+	 9255 23197
1306	0	0	Ki67+	 9261 23351
1307	0	0	Ki67+	 9267 23170
1308	0	0	Ki67+	 9271 23660
1309	0	0	Ki67+	 9275 23393
1310	0	0	Ki67+	 9278 23688
1311	0	0	Ki67+	 9285 23308
1312	0	0	Ki67+	 9287 23131
1313	0	0	Ki67+	 9293 23450
1314	0	0	Ki67+	 9296 23343
1315	0	0	Ki67+	 9299 23673
1316	0	0	Ki67+	 9299 23685
1317	0	0	Ki67+	 9306 23384
1318	0	0	Ki67+	 9333 23570
1319	0	0	Ki67+	 9336 23442
1320	0	0	Ki67+	 9353 23350
1321	0	0	Ki67+	 9362 23604
1322	0	0	Ki67+	 9369 23411
1323	0	0	Ki67+	 9375 23452
1324	0	0	Ki67+	 9380 23332
1325	0	0	Ki67+	 9393 23371
1326	0	0	Ki67+	 9395 23527
1327	0	0	Ki67+	 9407 23560
1328	0	0	Ki67+	 9409 23397
1329	0	0	Ki67+	 9418 23804
1330	0	0	Ki67+	 9436 23282
1331	0	0	Ki67+	 9446 23536
1332	0	0	Ki67+	 9455 23673
1333	0	0	Ki67+	 9463 23287
1334	0	0	Ki67+	 9470 23496
1335	0	0	Ki67+	 9474 23298
1336	0	0	Ki67+	 9480 23513
1337	0	0	Ki67+	 9488 23673
1338	0	0	Ki67+	 9502 23526
1339	0	0	Ki67+	 9508 23672
1340	0	0	Ki67+	 9516 23504
1341	0	0	Ki67+	 9518 23046
1342	0	0	Ki67+	 9145 24862
1343	0	0	Ki67+	 9154 24822
1344	0	0	Ki67+	 9163 24880
1345	0	0	Ki67+	 9203 24854
1346	0	0	Ki67+	 9205 24827
1347	0	0	Ki67+	 9213 24790
1348	0	0	Ki67+	 9234 24813
1349	0	0	Ki67+	 9259 25036
1350	0	0	Ki67+	 9285 24849
1351	0	0	Ki67+	 9289 24918
1352	0	0	Ki67+	 9311 25216
1353	0	0	Ki67+	 9350 25284
1354	0	0	Ki67+	 9363 25342
1355	0	0	Ki67+	 9364 24963
1356	0	0	Ki67+	 9367 25302
1357	0	0	Ki67+	 9387 24851
1358	0	0	Ki67+	 9391 24990
1359	0	0	Ki67+	 9396 24887
1360	0	0	Ki67+	 9396 25378
1361	0	0	Ki67+	 9400 24926
1362	0	0	Ki67+	 9405 24874
1363	0	0	Ki67+	 9418 25018
1364	0	0	Ki67+	 9419 24980
1365	0	0	Ki67+	 9445 24883
1366	0	0	Ki67+	 9448 25013
1367	0	0	Ki67+	 9450 24806
1368	0	0	Ki67+	 9452 24976
1369	0	0	Ki67+	 9468 24920
1370	0	0	Ki67+	 9473 25427
1371	0	0	Ki67+	 9494 24988
1372	0	0	Ki67+	 9494 25033
1373	0	0	Ki67+	 9517 25039
1374	0	0	Ki67+	 9467 25537
1375	0	0	Ki67+	 9450 26560
1376	0	0	Ki67+	 8743 27222
1377	0	0	Ki67+	 8721 28617
1378	0	0	Ki67+	 8723 28540
1379	0	0	Ki67+	 8727 28508
1380	0	0	Ki67+	 8731 28469
1381	0	0	Ki67+	 8739 28429
1382	0	0	Ki67+	 8741 28575
1383	0	0	Ki67+	 8755 28477
1384	0	0	Ki67+	 8758 28547
1385	0	0	Ki67+	 8762 28505
1386	0	0	Ki67+	 8768 28626
1387	0	0	Ki67+	 8771 28600
1388	0	0	Ki67+	 8778 28580
1389	0	0	Ki67+	 8788 28475
1390	0	0	Ki67+	 8799 28504
1391	0	0	Ki67+	 8821 28539
1392	0	0	Ki67+	 8838 28529
1393	0	0	Ki67+	 8858 28538
1394	0	0	Ki67+	 8894 28491
1395	0	0	Ki67+	 8901 28575
1396	0	0	Ki67+	 8901 28603
1397	0	0	Ki67+	 8958 28624
1398	0	0	Ki67+	 8969 28601
1399	0	0	Ki67+	 8970 28552
1400	0	0	Ki67+	 8980 28616
1401	0	0	Ki67+	 8989 28600
1402	0	0	Ki67+	 8994 28624
1403	0	0	Ki67+	 9000 28608
1404	0	0	Ki67+	 9025 28486
1405	0	0	Ki67+	 9043 28570
1406	0	0	Ki67+	 9048 28588
1407	0	0	Ki67+	 9063 28608
1408	0	0	Ki67+	 9070 28585
1409	0	0	Ki67+	 9086 28557
1410	0	0	Ki67+	 9090 28582
1411	0	0	Ki67+	 9101 28625
1412	0	0	Ki67+	 9103 28584
1413	0	0	Ki67+	 9120 28556
1414	0	0	Ki67+	 9128 28534
1415	0	0	Ki67+	 9131 28606
1416	0	0	Ki67+	 9140 28503
1417	0	0	Ki67+	 9140 28628
1418	0	0	Ki67+	 9149 28559
1419	0	0	Ki67+	 9169 28486
1420	0	0	Ki67+	 9170 28542
1421	0	0	Ki67+	 9189 28494
1422	0	0	Ki67+	 9191 28530
1423	0	0	Ki67+	 9192 28516
1424	0	0	Ki67+	 9193 28587
1425	0	0	Ki67+	 9194 28568
1426	0	0	Ki67+	 9208 28607
1427	0	0	Ki67+	 9228 28575
1428	0	0	Ki67+	 9240 28316
1429	0	0	Ki67+	 9254 28601
1430	0	0	Ki67+	 9260 28547
1431	0	0	Ki67+	 9277 28569
1432	0	0	Ki67+	 9293 28483
1433	0	0	Ki67+	 9355 28468
1434	0	0	Ki67+	 9373 28472
1435	0	0	Ki67+	 9461 28539
1436	0	0	Ki67+	 9467 28582
1437	0	0	Ki67+	 8730 28667
1438	0	0	Ki67+	 8732 29434
1439	0	0	Ki67+	 8740 28697
1440	0	0	Ki67+	 8746 29420
1441	0	0	Ki67+	 8756 28655
1442	0	0	Ki67+	 8757 28715
1443	0	0	Ki67+	 8758 28689
1444	0	0	Ki67+	 8770 28641
1445	0	0	Ki67+	 8783 28705
1446	0	0	Ki67+	 8785 28683
1447	0	0	Ki67+	 8799 29427
1448	0	0	Ki67+	 8806 28706
1449	0	0	Ki67+	 8808 28755
1450	0	0	Ki67+	 8845 28686
1451	0	0	Ki67+	 8847 28675
1452	0	0	Ki67+	 8847 28739
1453	0	0	Ki67+	 8855 29201
1454	0	0	Ki67+	 8857 29390
1455	0	0	Ki67+	 8866 28727
1456	0	0	Ki67+	 8867 29433
1457	0	0	Ki67+	 8873 28696
1458	0	0	Ki67+	 8885 28752
1459	0	0	Ki67+	 8891 29406
1460	0	0	Ki67+	 8893 28644
1461	0	0	Ki67+	 8896 28893
1462	0	0	Ki67+	 8908 28897
1463	0	0	Ki67+	 8911 28743
1464	0	0	Ki67+	 8915 28698
1465	0	0	Ki67+	 8931 29348
1466	0	0	Ki67+	 8942 29286
1467	0	0	Ki67+	 8965 29424
1468	0	0	Ki67+	 8965 29437
1469	0	0	Ki67+	 8976 29417
1470	0	0	Ki67+	 9003 29417
1471	0	0	Ki67+	 9060 29432
1472	0	0	Ki67+	 9089 28691
1473	0	0	Ki67+	 9089 29382
1474	0	0	Ki67+	 9091 28650
1475	0	0	Ki67+	 9105 29390
1476	0	0	Ki67+	 9116 29357
1477	0	0	Ki67+	 9121 28727
1478	0	0	Ki67+	 9128 28704
1479	0	0	Ki67+	 9129 28665
1480	0	0	Ki67+	 9131 28653
1481	0	0	Ki67+	 9148 28739
1482	0	0	Ki67+	 9166 29320
1483	0	0	Ki67+	 9166 29346
1484	0	0	Ki67+	 9182 28960
1485	0	0	Ki67+	 9183 28745
1486	0	0	Ki67+	 9186 29413
1487	0	0	Ki67+	 9188 28732
1488	0	0	Ki67+	 9196 28661
1489	0	0	Ki67+	 9201 29434
1490	0	0	Ki67+	 9210 28781
1491	0	0	Ki67+	 9222 29342
1492	0	0	Ki67+	 9223 29277
1493	0	0	Ki67+	 9224 28689
1494	0	0	Ki67+	 9227 29364
1495	0	0	Ki67+	 9237 29384
1496	0	0	Ki67+	 9239 28720
1497	0	0	Ki67+	 9249 29295
1498	0	0	Ki67+	 9250 28698
1499	0	0	Ki67+	 9252 28683
1500	0	0	Ki67+	 9260 29378
1501	0	0	Ki67+	 9272 29297
1502	0	0	Ki67+	 9276 28843
1503	0	0	Ki67+	 9276 29344
1504	0	0	Ki67+	 9280 29371
1505	0	0	Ki67+	 9281 28817
1506	0	0	Ki67+	 9282 28774
1507	0	0	Ki67+	 9285 28664
1508	0	0	Ki67+	 9287 28674
1509	0	0	Ki67+	 9289 28688
1510	0	0	Ki67+	 9293 28752
1511	0	0	Ki67+	 9294 28719
1512	0	0	Ki67+	 9296 28656
1513	0	0	Ki67+	 9297 28771
1514	0	0	Ki67+	 9319 28661
1515	0	0	Ki67+	 9324 28751
1516	0	0	Ki67+	 9329 28703
1517	0	0	Ki67+	 9332 29301
1518	0	0	Ki67+	 9333 28665
1519	0	0	Ki67+	 9334 29284
1520	0	0	Ki67+	 9335 28804
1521	0	0	Ki67+	 9343 29346
1522	0	0	Ki67+	 9358 29394
1523	0	0	Ki67+	 9363 29310
1524	0	0	Ki67+	 9382 28859
1525	0	0	Ki67+	 9387 28824
1526	0	0	Ki67+	 9390 29314
1527	0	0	Ki67+	 9396 28803
1528	0	0	Ki67+	 9404 28892
1529	0	0	Ki67+	 9432 28672
1530	0	0	Ki67+	 9443 29316
1531	0	0	Ki67+	 9447 28900
1532	0	0	Ki67+	 9454 28885
1533	0	0	Ki67+	 9455 28872
1534	0	0	Ki67+	 9459 29311
1535	0	0	Ki67+	 9466 28896
1536	0	0	Ki67+	 9466 28907
1537	0	0	Ki67+	 9473 28758
1538	0	0	Ki67+	 9478 28904
1539	0	0	Ki67+	 9480 28850
1540	0	0	Ki67+	 9483 28835
1541	0	0	Ki67+	 9484 28701
1542	0	0	Ki67+	 9499 28942
1543	0	0	Ki67+	 9502 28745
1544	0	0	Ki67+	 9507 28700
1545	0	0	Ki67+	 9507 28845
1546	0	0	Ki67+	 9512 28952
1547	0	0	Ki67+	 9518 28866
1548	0	0	Ki67+	 8723 29770
1549	0	0	Ki67+	 8725 29533
1550	0	0	Ki67+	 8728 29664
1551	0	0	Ki67+	 8731 29703
1552	0	0	Ki67+	 8733 29734
1553	0	0	Ki67+	 8746 29638
1554	0	0	Ki67+	 8746 29707
1555	0	0	Ki67+	 8748 29515
1556	0	0	Ki67+	 8752 29472
1557	0	0	Ki67+	 8754 29763
1558	0	0	Ki67+	 8757 29599
1559	0	0	Ki67+	 8759 29659
1560	0	0	Ki67+	 8764 29749
1561	0	0	Ki67+	 8766 29564
1562	0	0	Ki67+	 8768 29638
1563	0	0	Ki67+	 8770 29499
1564	0	0	Ki67+	 8772 29761
1565	0	0	Ki67+	 8774 29673
1566	0	0	Ki67+	 8776 29470
1567	0	0	Ki67+	 8782 29516
1568	0	0	Ki67+	 8784 29595
1569	0	0	Ki67+	 8786 29748
1570	0	0	Ki67+	 8788 29565
1571	0	0	Ki67+	 8811 29719
1572	0	0	Ki67+	 8812 29640
1573	0	0	Ki67+	 8814 29683
1574	0	0	Ki67+	 8818 29584
1575	0	0	Ki67+	 8820 29658
1576	0	0	Ki67+	 8833 29526
1577	0	0	Ki67+	 8833 29608
1578	0	0	Ki67+	 8834 29441
1579	0	0	Ki67+	 8834 29621
1580	0	0	Ki67+	 8834 29696
1581	0	0	Ki67+	 8838 29540
1582	0	0	Ki67+	 8845 29463
1583	0	0	Ki67+	 8853 29520
1584	0	0	Ki67+	 8861 29570
1585	0	0	Ki67+	 8861 29631
1586	0	0	Ki67+	 8868 29605
1587	0	0	Ki67+	 8875 29704
1588	0	0	Ki67+	 8876 29497
1589	0	0	Ki67+	 8883 29664
1590	0	0	Ki67+	 8911 29479
1591	0	0	Ki67+	 8912 29625
1592	0	0	Ki67+	 8928 29514
1593	0	0	Ki67+	 8943 29478
1594	0	0	Ki67+	 8950 29599
1595	0	0	Ki67+	 8953 29565
1596	0	0	Ki67+	 8953 29676
1597	0	0	Ki67+	 8961 29658
1598	0	0	Ki67+	 8963 29497
1599	0	0	Ki67+	 8969 29528
1600	0	0	Ki67+	 8980 29518
1601	0	0	Ki67+	 8980 29563
1602	0	0	Ki67+	 8999 29522
1603	0	0	Ki67+	 9002 29549
1604	0	0	Ki67+	 9003 29486
1605	0	0	Ki67+	 9009 29452
1606	0	0	Ki67+	 9010 29665
1607	0	0	Ki67+	 9018 29626
1608	0	0	Ki67+	 9019 29607
1609	0	0	Ki67+	 9022 29575
1610	0	0	Ki67+	 9024 29464
1611	0	0	Ki67+	 9026 29504
1612	0	0	Ki67+	 9027 29559
1613	0	0	Ki67+	 9029 29982
1614	0	0	Ki67+	 9056 29595
1615	0	0	Ki67+	 9057 29471
1616	0	0	Ki67+	 9065 29494
1617	0	0	Ki67+	 9071 29564
1618	0	0	Ki67+	 9079 29628
1619	0	0	Ki67+	 9084 29642
1620	0	0	Ki67+	 9122 29658
1621	0	0	Ki67+	 9142 29574
1622	0	0	Ki67+	 9351 29835
1623	0	0	Ki67+	 9385 29691
1624	0	0	Ki67+	 9396 29666
1625	0	0	Ki67+	 9445 29451
1626	0	0	Ki67+	 9475 29591
1627	0	0	Ki67+	 9479 29797
1628	0	0	Ki67+	 9493 29772
1629	0	0	Ki67+	 9510 29838
1630	0	0	Ki67+	 8749 30388
1631	0	0	Ki67+	 9617 18727
1632	0	0	Ki67+	 9633 18655
1633	0	0	Ki67+	 9633 18741
1634	0	0	Ki67+	 9640 18693
1635	0	0	Ki67+	 9664 18576
1636	0	0	Ki67+	 9665 18690
1637	0	0	Ki67+	 9672 18653
1638	0	0	Ki67+	 9675 18755
1639	0	0	Ki67+	 9699 18633
1640	0	0	Ki67+	 9823 18657
1641	0	0	Ki67+	 9876 18716
1642	0	0	Ki67+	 9879 18706
1643	0	0	Ki67+	 9913 18691
1644	0	0	Ki67+	 9916 18674
1645	0	0	Ki67+	 9918 18738
1646	0	0	Ki67+	 10001 18544
1647	0	0	Ki67+	 10021 18542
1648	0	0	Ki67+	 10030 18560
1649	0	0	Ki67+	 10048 18543
1650	0	0	Ki67+	 9554 18990
1651	0	0	Ki67+	 9555 19042
1652	0	0	Ki67+	 9558 18895
1653	0	0	Ki67+	 9568 18816
1654	0	0	Ki67+	 9569 18843
1655	0	0	Ki67+	 9583 18794
1656	0	0	Ki67+	 9587 18878
1657	0	0	Ki67+	 9612 19115
1658	0	0	Ki67+	 9615 18813
1659	0	0	Ki67+	 9615 18949
1660	0	0	Ki67+	 9620 18863
1661	0	0	Ki67+	 9625 19187
1662	0	0	Ki67+	 9629 18776
1663	0	0	Ki67+	 9630 18815
1664	0	0	Ki67+	 9635 19171
1665	0	0	Ki67+	 9647 18910
1666	0	0	Ki67+	 9661 18870
1667	0	0	Ki67+	 9661 18949
1668	0	0	Ki67+	 9662 18934
1669	0	0	Ki67+	 9672 18911
1670	0	0	Ki67+	 9675 18795
1671	0	0	Ki67+	 9685 18837
1672	0	0	Ki67+	 9694 18968
1673	0	0	Ki67+	 9699 18849
1674	0	0	Ki67+	 9707 18920
1675	0	0	Ki67+	 9712 18886
1676	0	0	Ki67+	 9715 18900
1677	0	0	Ki67+	 9723 18982
1678	0	0	Ki67+	 9746 18873
1679	0	0	Ki67+	 9774 19446
1680	0	0	Ki67+	 9783 19055
1681	0	0	Ki67+	 9801 19275
1682	0	0	Ki67+	 9851 19050
1683	0	0	Ki67+	 9855 19072
1684	0	0	Ki67+	 9858 18804
1685	0	0	Ki67+	 9863 18853
1686	0	0	Ki67+	 9874 18899
1687	0	0	Ki67+	 9875 18957
1688	0	0	Ki67+	 9894 18871
1689	0	0	Ki67+	 9894 18884
1690	0	0	Ki67+	 9925 18776
1691	0	0	Ki67+	 10077 19405
1692	0	0	Ki67+	 10190 19137
1693	0	0	Ki67+	 10196 19561
1694	0	0	Ki67+	 10204 19315
1695	0	0	Ki67+	 10243 19302
1696	0	0	Ki67+	 10267 19505
1697	0	0	Ki67+	 10270 19560
1698	0	0	Ki67+	 10295 19532
1699	0	0	Ki67+	 10296 19546
1700	0	0	Ki67+	 9541 19974
1701	0	0	Ki67+	 9544 19750
1702	0	0	Ki67+	 9544 19770
1703	0	0	Ki67+	 9547 20001
1704	0	0	Ki67+	 9562 19811
1705	0	0	Ki67+	 9568 19962
1706	0	0	Ki67+	 9571 19789
1707	0	0	Ki67+	 9573 19838
1708	0	0	Ki67+	 9581 19940
1709	0	0	Ki67+	 9582 19815
1710	0	0	Ki67+	 9582 19913
1711	0	0	Ki67+	 9583 19748
1712	0	0	Ki67+	 9583 19898
1713	0	0	Ki67+	 9584 19831
1714	0	0	Ki67+	 9616 19722
1715	0	0	Ki67+	 9628 19902
1716	0	0	Ki67+	 9637 20240
1717	0	0	Ki67+	 9645 20281
1718	0	0	Ki67+	 9647 19730
1719	0	0	Ki67+	 9650 19747
1720	0	0	Ki67+	 9654 20116
1721	0	0	Ki67+	 9657 19771
1722	0	0	Ki67+	 9670 19760
1723	0	0	Ki67+	 9671 19709
1724	0	0	Ki67+	 9693 19811
1725	0	0	Ki67+	 9694 19857
1726	0	0	Ki67+	 9710 19795
1727	0	0	Ki67+	 9724 19730
1728	0	0	Ki67+	 9765 20312
1729	0	0	Ki67+	 9794 20088
1730	0	0	Ki67+	 9809 20109
1731	0	0	Ki67+	 9819 20073
1732	0	0	Ki67+	 9826 20255
1733	0	0	Ki67+	 9830 20243
1734	0	0	Ki67+	 9838 20312
1735	0	0	Ki67+	 9845 20332
1736	0	0	Ki67+	 9855 20089
1737	0	0	Ki67+	 9868 20321
1738	0	0	Ki67+	 9879 20307
1739	0	0	Ki67+	 9882 20291
1740	0	0	Ki67+	 9886 19579
1741	0	0	Ki67+	 9909 20195
1742	0	0	Ki67+	 9927 20088
1743	0	0	Ki67+	 9949 20166
1744	0	0	Ki67+	 9976 19862
1745	0	0	Ki67+	 9987 19851
1746	0	0	Ki67+	 10054 19783
1747	0	0	Ki67+	 10054 19935
1748	0	0	Ki67+	 10065 19979
1749	0	0	Ki67+	 10077 19709
1750	0	0	Ki67+	 10078 19874
1751	0	0	Ki67+	 10089 19736
1752	0	0	Ki67+	 10089 19974
1753	0	0	Ki67+	 10090 19645
1754	0	0	Ki67+	 10091 19886
1755	0	0	Ki67+	 10105 19717
1756	0	0	Ki67+	 10109 20246
1757	0	0	Ki67+	 10110 19677
1758	0	0	Ki67+	 10110 19888
1759	0	0	Ki67+	 10111 19872
1760	0	0	Ki67+	 10112 19758
1761	0	0	Ki67+	 10112 19997
1762	0	0	Ki67+	 10113 19929
1763	0	0	Ki67+	 10116 19788
1764	0	0	Ki67+	 10116 19826
1765	0	0	Ki67+	 10122 19860
1766	0	0	Ki67+	 10127 19914
1767	0	0	Ki67+	 10132 19984
1768	0	0	Ki67+	 10132 20006
1769	0	0	Ki67+	 10134 19656
1770	0	0	Ki67+	 10136 19643
1771	0	0	Ki67+	 10141 19752
1772	0	0	Ki67+	 10143 19913
1773	0	0	Ki67+	 10143 19936
1774	0	0	Ki67+	 10162 19619
1775	0	0	Ki67+	 10167 19847
1776	0	0	Ki67+	 10170 19890
1777	0	0	Ki67+	 10175 19876
1778	0	0	Ki67+	 10177 19940
1779	0	0	Ki67+	 10178 19651
1780	0	0	Ki67+	 10178 19816
1781	0	0	Ki67+	 10179 19620
1782	0	0	Ki67+	 10180 19604
1783	0	0	Ki67+	 10186 19730
1784	0	0	Ki67+	 10189 19902
1785	0	0	Ki67+	 10190 19574
1786	0	0	Ki67+	 10191 19743
1787	0	0	Ki67+	 10193 19685
1788	0	0	Ki67+	 10198 19794
1789	0	0	Ki67+	 10206 19746
1790	0	0	Ki67+	 10207 19977
1791	0	0	Ki67+	 10208 20003
1792	0	0	Ki67+	 10217 19753
1793	0	0	Ki67+	 10218 19599
1794	0	0	Ki67+	 10222 20215
1795	0	0	Ki67+	 10234 19674
1796	0	0	Ki67+	 10234 20001
1797	0	0	Ki67+	 10236 20015
1798	0	0	Ki67+	 10240 19785
1799	0	0	Ki67+	 10242 19632
1800	0	0	Ki67+	 10248 19572
1801	0	0	Ki67+	 10250 19588
1802	0	0	Ki67+	 10253 20212
1803	0	0	Ki67+	 10255 19957
1804	0	0	Ki67+	 10256 19681
1805	0	0	Ki67+	 10256 20191
1806	0	0	Ki67+	 10257 19920
1807	0	0	Ki67+	 10262 19968
1808	0	0	Ki67+	 10266 20013
1809	0	0	Ki67+	 10268 20220
1810	0	0	Ki67+	 10269 19726
1811	0	0	Ki67+	 10270 19609
1812	0	0	Ki67+	 10271 19901
1813	0	0	Ki67+	 10273 19775
1814	0	0	Ki67+	 10274 19595
1815	0	0	Ki67+	 10275 20186
1816	0	0	Ki67+	 10280 19971
1817	0	0	Ki67+	 10282 20010
1818	0	0	Ki67+	 10283 19714
1819	0	0	Ki67+	 10288 19626
1820	0	0	Ki67+	 10290 19606
1821	0	0	Ki67+	 10290 19675
1822	0	0	Ki67+	 10291 20193
1823	0	0	Ki67+	 10293 19782
1824	0	0	Ki67+	 10293 19992
1825	0	0	Ki67+	 10294 20178
1826	0	0	Ki67+	 10300 19768
1827	0	0	Ki67+	 10303 19636
1828	0	0	Ki67+	 10311 19959
1829	0	0	Ki67+	 10312 19910
1830	0	0	Ki67+	 10315 19780
1831	0	0	Ki67+	 9548 20681
1832	0	0	Ki67+	 9624 20796
1833	0	0	Ki67+	 9632 20851
1834	0	0	Ki67+	 9641 20865
1835	0	0	Ki67+	 9668 20632
1836	0	0	Ki67+	 9678 20669
1837	0	0	Ki67+	 9688 20667
1838	0	0	Ki67+	 9688 20715
1839	0	0	Ki67+	 9692 20754
1840	0	0	Ki67+	 9692 20811
1841	0	0	Ki67+	 9702 20820
1842	0	0	Ki67+	 9740 20392
1843	0	0	Ki67+	 9745 20892
1844	0	0	Ki67+	 9767 20782
1845	0	0	Ki67+	 9781 20870
1846	0	0	Ki67+	 9782 20783
1847	0	0	Ki67+	 9784 20884
1848	0	0	Ki67+	 9787 20396
1849	0	0	Ki67+	 9788 20753
1850	0	0	Ki67+	 9795 20830
1851	0	0	Ki67+	 9813 20905
1852	0	0	Ki67+	 9824 20727
1853	0	0	Ki67+	 9846 20778
1854	0	0	Ki67+	 9856 20790
1855	0	0	Ki67+	 9861 20753
1856	0	0	Ki67+	 9864 20771
1857	0	0	Ki67+	 9872 20785
1858	0	0	Ki67+	 9875 20806
1859	0	0	Ki67+	 9876 20754
1860	0	0	Ki67+	 9889 20650
1861	0	0	Ki67+	 9898 20805
1862	0	0	Ki67+	 9898 20949
1863	0	0	Ki67+	 9900 20774
1864	0	0	Ki67+	 9903 20454
1865	0	0	Ki67+	 9905 21116
1866	0	0	Ki67+	 9912 20943
1867	0	0	Ki67+	 9914 21034
1868	0	0	Ki67+	 9918 20627
1869	0	0	Ki67+	 9927 20529
1870	0	0	Ki67+	 9927 20759
1871	0	0	Ki67+	 9927 20968
1872	0	0	Ki67+	 9928 21045
1873	0	0	Ki67+	 9928 21072
1874	0	0	Ki67+	 9931 20581
1875	0	0	Ki67+	 9932 20812
1876	0	0	Ki67+	 9934 21022
1877	0	0	Ki67+	 9937 21096
1878	0	0	Ki67+	 9943 20850
1879	0	0	Ki67+	 9947 20523
1880	0	0	Ki67+	 9948 21109
1881	0	0	Ki67+	 9951 20747
1882	0	0	Ki67+	 9952 20563
1883	0	0	Ki67+	 9954 20672
1884	0	0	Ki67+	 9957 20660
1885	0	0	Ki67+	 9961 20811
1886	0	0	Ki67+	 9966 20728
1887	0	0	Ki67+	 9968 20967
1888	0	0	Ki67+	 9970 20885
1889	0	0	Ki67+	 9978 20782
1890	0	0	Ki67+	 9982 21087
1891	0	0	Ki67+	 9983 20544
1892	0	0	Ki67+	 9989 20649
1893	0	0	Ki67+	 9990 20739
1894	0	0	Ki67+	 9998 20709
1895	0	0	Ki67+	 9999 21165
1896	0	0	Ki67+	 10007 21152
1897	0	0	Ki67+	 10008 20722
1898	0	0	Ki67+	 10010 21088
1899	0	0	Ki67+	 10023 21081
1900	0	0	Ki67+	 10026 20976
1901	0	0	Ki67+	 10030 21044
1902	0	0	Ki67+	 10035 21142
1903	0	0	Ki67+	 10050 21012
1904	0	0	Ki67+	 10053 20583
1905	0	0	Ki67+	 10054 21135
1906	0	0	Ki67+	 10059 20986
1907	0	0	Ki67+	 10061 20566
1908	0	0	Ki67+	 10067 20469
1909	0	0	Ki67+	 10076 21053
1910	0	0	Ki67+	 10083 21105
1911	0	0	Ki67+	 10090 20551
1912	0	0	Ki67+	 10093 21083
1913	0	0	Ki67+	 10102 20584
1914	0	0	Ki67+	 10102 21046
1915	0	0	Ki67+	 10108 20554
1916	0	0	Ki67+	 10110 20462
1917	0	0	Ki67+	 10111 21117
1918	0	0	Ki67+	 10112 20698
1919	0	0	Ki67+	 10126 21165
1920	0	0	Ki67+	 10131 20576
1921	0	0	Ki67+	 10134 20802
1922	0	0	Ki67+	 10135 21095
1923	0	0	Ki67+	 10147 21030
1924	0	0	Ki67+	 10152 21121
1925	0	0	Ki67+	 10156 21165
1926	0	0	Ki67+	 10160 21048
1927	0	0	Ki67+	 10171 21095
1928	0	0	Ki67+	 10172 20619
1929	0	0	Ki67+	 10178 21128
1930	0	0	Ki67+	 10183 20715
1931	0	0	Ki67+	 10184 21026
1932	0	0	Ki67+	 10188 20558
1933	0	0	Ki67+	 10197 21067
1934	0	0	Ki67+	 10208 21078
1935	0	0	Ki67+	 10210 21158
1936	0	0	Ki67+	 10211 20659
1937	0	0	Ki67+	 10220 20637
1938	0	0	Ki67+	 10221 21047
1939	0	0	Ki67+	 10223 21129
1940	0	0	Ki67+	 10228 20670
1941	0	0	Ki67+	 10229 20753
1942	0	0	Ki67+	 10231 20713
1943	0	0	Ki67+	 10232 20551
1944	0	0	Ki67+	 10235 21050
1945	0	0	Ki67+	 10236 20616
1946	0	0	Ki67+	 10237 20656
1947	0	0	Ki67+	 10247 20720
1948	0	0	Ki67+	 10252 20688
1949	0	0	Ki67+	 10266 20969
1950	0	0	Ki67+	 10271 20707
1951	0	0	Ki67+	 10285 20636
1952	0	0	Ki67+	 10289 20620
1953	0	0	Ki67+	 10291 20751
1954	0	0	Ki67+	 10295 20917
1955	0	0	Ki67+	 10295 20982
1956	0	0	Ki67+	 10297 21134
1957	0	0	Ki67+	 10298 20854
1958	0	0	Ki67+	 10302 21090
1959	0	0	Ki67+	 10309 20715
1960	0	0	Ki67+	 10309 21156
1961	0	0	Ki67+	 10313 20848
1962	0	0	Ki67+	 10316 20900
1963	0	0	Ki67+	 9522 21493
1964	0	0	Ki67+	 9575 21610
1965	0	0	Ki67+	 9578 21928
1966	0	0	Ki67+	 9591 21943
1967	0	0	Ki67+	 9622 21743
1968	0	0	Ki67+	 9660 21931
1969	0	0	Ki67+	 9683 21957
1970	0	0	Ki67+	 9701 21913
1971	0	0	Ki67+	 9737 21449
1972	0	0	Ki67+	 9743 21962
1973	0	0	Ki67+	 9749 21814
1974	0	0	Ki67+	 9753 21948
1975	0	0	Ki67+	 9758 21961
1976	0	0	Ki67+	 9791 21962
1977	0	0	Ki67+	 9800 21523
1978	0	0	Ki67+	 9838 21388
1979	0	0	Ki67+	 9842 21348
1980	0	0	Ki67+	 9929 21706
1981	0	0	Ki67+	 9946 21203
1982	0	0	Ki67+	 9953 21905
1983	0	0	Ki67+	 9964 21194
1984	0	0	Ki67+	 9975 21178
1985	0	0	Ki67+	 9982 21224
1986	0	0	Ki67+	 9993 21940
1987	0	0	Ki67+	 9998 21240
1988	0	0	Ki67+	 10001 21195
1989	0	0	Ki67+	 10008 21231
1990	0	0	Ki67+	 10020 21191
1991	0	0	Ki67+	 10020 21242
1992	0	0	Ki67+	 10025 21227
1993	0	0	Ki67+	 10041 21747
1994	0	0	Ki67+	 10057 21786
1995	0	0	Ki67+	 10066 21218
1996	0	0	Ki67+	 10068 21801
1997	0	0	Ki67+	 10069 21854
1998	0	0	Ki67+	 10078 21259
1999	0	0	Ki67+	 10099 21868
2000	0	0	Ki67+	 10112 21919
2001	0	0	Ki67+	 10117 21214
2002	0	0	Ki67+	 10120 21196
2003	0	0	Ki67+	 10124 21600
2004	0	0	Ki67+	 10124 21899
2005	0	0	Ki67+	 10125 21514
2006	0	0	Ki67+	 10126 21181
2007	0	0	Ki67+	 10130 21948
2008	0	0	Ki67+	 10135 21243
2009	0	0	Ki67+	 10138 21224
2010	0	0	Ki67+	 10142 21937
2011	0	0	Ki67+	 10151 21967
2012	0	0	Ki67+	 10153 21927
2013	0	0	Ki67+	 10158 21903
2014	0	0	Ki67+	 10166 21338
2015	0	0	Ki67+	 10170 21936
2016	0	0	Ki67+	 10174 21911
2017	0	0	Ki67+	 10185 21189
2018	0	0	Ki67+	 10188 21206
2019	0	0	Ki67+	 10199 21923
2020	0	0	Ki67+	 10201 21948
2021	0	0	Ki67+	 10226 21445
2022	0	0	Ki67+	 10244 21445
2023	0	0	Ki67+	 10249 21197
2024	0	0	Ki67+	 10257 21217
2025	0	0	Ki67+	 10305 21965
2026	0	0	Ki67+	 10308 21879
2027	0	0	Ki67+	 10309 21201
2028	0	0	Ki67+	 9523 21985
2029	0	0	Ki67+	 9534 22081
2030	0	0	Ki67+	 9551 22009
2031	0	0	Ki67+	 9554 22052
2032	0	0	Ki67+	 9557 22096
2033	0	0	Ki67+	 9563 22063
2034	0	0	Ki67+	 9573 21981
2035	0	0	Ki67+	 9581 21993
2036	0	0	Ki67+	 9582 22079
2037	0	0	Ki67+	 9590 22056
2038	0	0	Ki67+	 9612 21977
2039	0	0	Ki67+	 9667 22003
2040	0	0	Ki67+	 9683 21977
2041	0	0	Ki67+	 9735 22072
2042	0	0	Ki67+	 9755 22024
2043	0	0	Ki67+	 9759 22051
2044	0	0	Ki67+	 9774 22001
2045	0	0	Ki67+	 9774 22086
2046	0	0	Ki67+	 9776 22052
2047	0	0	Ki67+	 9786 22044
2048	0	0	Ki67+	 9790 22016
2049	0	0	Ki67+	 9809 21990
2050	0	0	Ki67+	 9811 21974
2051	0	0	Ki67+	 9854 22002
2052	0	0	Ki67+	 9854 22022
2053	0	0	Ki67+	 9867 22066
2054	0	0	Ki67+	 9872 22008
2055	0	0	Ki67+	 9873 22546
2056	0	0	Ki67+	 9876 22020
2057	0	0	Ki67+	 9897 22072
2058	0	0	Ki67+	 9909 22017
2059	0	0	Ki67+	 9910 22088
2060	0	0	Ki67+	 9911 22034
2061	0	0	Ki67+	 9916 22058
2062	0	0	Ki67+	 9935 22012
2063	0	0	Ki67+	 9939 22030
2064	0	0	Ki67+	 9975 22046
2065	0	0	Ki67+	 9993 22037
2066	0	0	Ki67+	 9995 22131
2067	0	0	Ki67+	 9998 22067
2068	0	0	Ki67+	 9999 22080
2069	0	0	Ki67+	 10016 22107
2070	0	0	Ki67+	 10024 22061
2071	0	0	Ki67+	 10025 22122
2072	0	0	Ki67+	 10046 22042
2073	0	0	Ki67+	 10049 21999
2074	0	0	Ki67+	 10054 22054
2075	0	0	Ki67+	 10059 22066
2076	0	0	Ki67+	 10063 22111
2077	0	0	Ki67+	 10070 22022
2078	0	0	Ki67+	 10078 21985
2079	0	0	Ki67+	 10078 22140
2080	0	0	Ki67+	 10090 22097
2081	0	0	Ki67+	 10115 22027
2082	0	0	Ki67+	 10126 22104
2083	0	0	Ki67+	 10133 22118
2084	0	0	Ki67+	 10140 22068
2085	0	0	Ki67+	 10147 22037
2086	0	0	Ki67+	 10154 21991
2087	0	0	Ki67+	 10164 22075
2088	0	0	Ki67+	 10181 22123
2089	0	0	Ki67+	 10184 21975
2090	0	0	Ki67+	 10194 22054
2091	0	0	Ki67+	 10200 21986
2092	0	0	Ki67+	 10217 21994
2093	0	0	Ki67+	 10222 22016
2094	0	0	Ki67+	 10222 22154
2095	0	0	Ki67+	 10224 22093
2096	0	0	Ki67+	 10224 22117
2097	0	0	Ki67+	 10237 21970
2098	0	0	Ki67+	 10238 22120
2099	0	0	Ki67+	 10245 22141
2100	0	0	Ki67+	 10246 21982
2101	0	0	Ki67+	 10261 22157
2102	0	0	Ki67+	 10263 22016
2103	0	0	Ki67+	 10264 22036
2104	0	0	Ki67+	 10297 22217
2105	0	0	Ki67+	 10302 22180
2106	0	0	Ki67+	 10308 22088
2107	0	0	Ki67+	 10308 22196
2108	0	0	Ki67+	 10309 22222
2109	0	0	Ki67+	 10314 22184
2110	0	0	Ki67+	 10315 22242
2111	0	0	Ki67+	 10318 22023
2112	0	0	Ki67+	 9527 23564
2113	0	0	Ki67+	 9528 22923
2114	0	0	Ki67+	 9532 23051
2115	0	0	Ki67+	 9538 23257
2116	0	0	Ki67+	 9540 23026
2117	0	0	Ki67+	 9545 23043
2118	0	0	Ki67+	 9550 22963
2119	0	0	Ki67+	 9559 23027
2120	0	0	Ki67+	 9574 23016
2121	0	0	Ki67+	 9577 23027
2122	0	0	Ki67+	 9586 23067
2123	0	0	Ki67+	 9596 23129
2124	0	0	Ki67+	 9598 23105
2125	0	0	Ki67+	 9600 23512
2126	0	0	Ki67+	 9602 23056
2127	0	0	Ki67+	 9615 22982
2128	0	0	Ki67+	 9630 23122
2129	0	0	Ki67+	 9646 23253
2130	0	0	Ki67+	 9652 23267
2131	0	0	Ki67+	 9659 22984
2132	0	0	Ki67+	 9661 23042
2133	0	0	Ki67+	 9662 23248
2134	0	0	Ki67+	 9679 23094
2135	0	0	Ki67+	 9688 23066
2136	0	0	Ki67+	 9706 23212
2137	0	0	Ki67+	 9707 23132
2138	0	0	Ki67+	 9713 23113
2139	0	0	Ki67+	 9720 23340
2140	0	0	Ki67+	 9722 23014
2141	0	0	Ki67+	 9722 23220
2142	0	0	Ki67+	 9734 23313
2143	0	0	Ki67+	 9737 23335
2144	0	0	Ki67+	 9747 23501
2145	0	0	Ki67+	 9754 23218
2146	0	0	Ki67+	 9765 23116
2147	0	0	Ki67+	 9765 23340
2148	0	0	Ki67+	 9779 23325
2149	0	0	Ki67+	 9781 23080
2150	0	0	Ki67+	 9790 23289
2151	0	0	Ki67+	 9795 23279
2152	0	0	Ki67+	 9816 23090
2153	0	0	Ki67+	 9828 23194
2154	0	0	Ki67+	 9840 23499
2155	0	0	Ki67+	 9856 23083
2156	0	0	Ki67+	 9861 23124
2157	0	0	Ki67+	 9874 23112
2158	0	0	Ki67+	 9878 23175
2159	0	0	Ki67+	 9885 23193
2160	0	0	Ki67+	 9885 23238
2161	0	0	Ki67+	 9892 23138
2162	0	0	Ki67+	 9921 23206
2163	0	0	Ki67+	 9922 23107
2164	0	0	Ki67+	 9931 23098
2165	0	0	Ki67+	 9934 23166
2166	0	0	Ki67+	 9935 23256
2167	0	0	Ki67+	 9944 23244
2168	0	0	Ki67+	 9946 23209
2169	0	0	Ki67+	 9948 23108
2170	0	0	Ki67+	 9953 23033
2171	0	0	Ki67+	 9965 23213
2172	0	0	Ki67+	 9980 23088
2173	0	0	Ki67+	 9994 23218
2174	0	0	Ki67+	 9997 23138
2175	0	0	Ki67+	 10006 23204
2176	0	0	Ki67+	 10008 23183
2177	0	0	Ki67+	 10021 23163
2178	0	0	Ki67+	 10034 23374
2179	0	0	Ki67+	 10035 23409
2180	0	0	Ki67+	 10054 23400
2181	0	0	Ki67+	 10061 23295
2182	0	0	Ki67+	 10068 23395
2183	0	0	Ki67+	 10075 23190
2184	0	0	Ki67+	 10080 23413
2185	0	0	Ki67+	 10091 23318
2186	0	0	Ki67+	 10092 23171
2187	0	0	Ki67+	 10097 23303
2188	0	0	Ki67+	 10105 23132
2189	0	0	Ki67+	 10108 23454
2190	0	0	Ki67+	 10109 23303
2191	0	0	Ki67+	 10114 23266
2192	0	0	Ki67+	 10117 23320
2193	0	0	Ki67+	 10121 23392
2194	0	0	Ki67+	 10125 23177
2195	0	0	Ki67+	 10125 23299
2196	0	0	Ki67+	 10128 23109
2197	0	0	Ki67+	 10133 22992
2198	0	0	Ki67+	 10139 23090
2199	0	0	Ki67+	 10139 23143
2200	0	0	Ki67+	 10155 23125
2201	0	0	Ki67+	 10156 23300
2202	0	0	Ki67+	 10171 23333
2203	0	0	Ki67+	 10173 23149
2204	0	0	Ki67+	 10184 23146
2205	0	0	Ki67+	 10184 23235
2206	0	0	Ki67+	 10188 23318
2207	0	0	Ki67+	 10198 23214
2208	0	0	Ki67+	 10202 23262
2209	0	0	Ki67+	 10204 23307
2210	0	0	Ki67+	 10210 23138
2211	0	0	Ki67+	 10220 23383
2212	0	0	Ki67+	 10247 23556
2213	0	0	Ki67+	 10255 23256
2214	0	0	Ki67+	 10261 23175
2215	0	0	Ki67+	 10263 23356
2216	0	0	Ki67+	 10266 23483
2217	0	0	Ki67+	 10267 23305
2218	0	0	Ki67+	 10276 23219
2219	0	0	Ki67+	 10278 23200
2220	0	0	Ki67+	 10278 23389
2221	0	0	Ki67+	 10280 23279
2222	0	0	Ki67+	 10285 23319
2223	0	0	Ki67+	 10296 23315
2224	0	0	Ki67+	 10297 23350
2225	0	0	Ki67+	 10305 23225
2226	0	0	Ki67+	 10307 23368
2227	0	0	Ki67+	 10309 23347
2228	0	0	Ki67+	 10311 23196
2229	0	0	Ki67+	 10312 23262
2230	0	0	Ki67+	 10315 23407
2231	0	0	Ki67+	 9528 23758
2232	0	0	Ki67+	 9563 23745
2233	0	0	Ki67+	 9563 23793
2234	0	0	Ki67+	 9567 23733
2235	0	0	Ki67+	 9586 23780
2236	0	0	Ki67+	 9598 23740
2237	0	0	Ki67+	 9607 23843
2238	0	0	Ki67+	 9635 23873
2239	0	0	Ki67+	 9643 23713
2240	0	0	Ki67+	 9647 23827
2241	0	0	Ki67+	 9655 23737
2242	0	0	Ki67+	 9658 23826
2243	0	0	Ki67+	 9659 23680
2244	0	0	Ki67+	 9659 23716
2245	0	0	Ki67+	 9661 23781
2246	0	0	Ki67+	 9668 23701
2247	0	0	Ki67+	 9676 23734
2248	0	0	Ki67+	 9681 23785
2249	0	0	Ki67+	 9697 23859
2250	0	0	Ki67+	 9699 23713
2251	0	0	Ki67+	 9714 23737
2252	0	0	Ki67+	 9715 23812
2253	0	0	Ki67+	 9716 23758
2254	0	0	Ki67+	 9723 23790
2255	0	0	Ki67+	 9737 23840
2256	0	0	Ki67+	 9740 23856
2257	0	0	Ki67+	 9741 23786
2258	0	0	Ki67+	 9746 23757
2259	0	0	Ki67+	 9750 23880
2260	0	0	Ki67+	 9754 23715
2261	0	0	Ki67+	 9772 23872
2262	0	0	Ki67+	 9773 23739
2263	0	0	Ki67+	 9773 23843
2264	0	0	Ki67+	 9781 23918
2265	0	0	Ki67+	 9790 23747
2266	0	0	Ki67+	 9792 23846
2267	0	0	Ki67+	 9799 23899
2268	0	0	Ki67+	 9814 23919
2269	0	0	Ki67+	 9816 23648
2270	0	0	Ki67+	 9817 23879
2271	0	0	Ki67+	 9822 23951
2272	0	0	Ki67+	 9825 23864
2273	0	0	Ki67+	 9847 23886
2274	0	0	Ki67+	 9850 23771
2275	0	0	Ki67+	 9853 23834
2276	0	0	Ki67+	 9854 23816
2277	0	0	Ki67+	 9860 23893
2278	0	0	Ki67+	 9935 23941
2279	0	0	Ki67+	 9938 23927
2280	0	0	Ki67+	 9951 23867
2281	0	0	Ki67+	 9961 23944
2282	0	0	Ki67+	 9974 23841
2283	0	0	Ki67+	 9979 23873
2284	0	0	Ki67+	 9988 23968
2285	0	0	Ki67+	 9992 23854
2286	0	0	Ki67+	 10006 23839
2287	0	0	Ki67+	 10012 23888
2288	0	0	Ki67+	 10024 23918
2289	0	0	Ki67+	 10027 23867
2290	0	0	Ki67+	 10032 23893
2291	0	0	Ki67+	 10038 23839
2292	0	0	Ki67+	 10047 23910
2293	0	0	Ki67+	 10050 23886
2294	0	0	Ki67+	 10059 23857
2295	0	0	Ki67+	 10066 23875
2296	0	0	Ki67+	 10068 23901
2297	0	0	Ki67+	 10112 23977
2298	0	0	Ki67+	 10120 23988
2299	0	0	Ki67+	 10122 23897
2300	0	0	Ki67+	 10123 23925
2301	0	0	Ki67+	 10125 23942
2302	0	0	Ki67+	 10132 23723
2303	0	0	Ki67+	 10133 23913
2304	0	0	Ki67+	 10152 23725
2305	0	0	Ki67+	 10168 23845
2306	0	0	Ki67+	 10175 23736
2307	0	0	Ki67+	 10183 23835
2308	0	0	Ki67+	 10184 23796
2309	0	0	Ki67+	 10190 23706
2310	0	0	Ki67+	 10209 23707
2311	0	0	Ki67+	 10212 23777
2312	0	0	Ki67+	 10215 23946
2313	0	0	Ki67+	 10223 23810
2314	0	0	Ki67+	 10224 23696
2315	0	0	Ki67+	 10224 23904
2316	0	0	Ki67+	 10225 23722
2317	0	0	Ki67+	 10247 23740
2318	0	0	Ki67+	 10248 23851
2319	0	0	Ki67+	 10261 23721
2320	0	0	Ki67+	 10266 24014
2321	0	0	Ki67+	 10271 23763
2322	0	0	Ki67+	 10306 23998
2323	0	0	Ki67+	 10307 23714
2324	0	0	Ki67+	 10314 23821
2325	0	0	Ki67+	 9534 25010
2326	0	0	Ki67+	 9549 25034
2327	0	0	Ki67+	 9571 24989
2328	0	0	Ki67+	 9645 25012
2329	0	0	Ki67+	 9654 24994
2330	0	0	Ki67+	 9683 24961
2331	0	0	Ki67+	 9684 24994
2332	0	0	Ki67+	 9686 24839
2333	0	0	Ki67+	 9697 24816
2334	0	0	Ki67+	 9709 24932
2335	0	0	Ki67+	 9718 24842
2336	0	0	Ki67+	 9737 25142
2337	0	0	Ki67+	 9741 24942
2338	0	0	Ki67+	 9822 24966
2339	0	0	Ki67+	 9840 24938
2340	0	0	Ki67+	 9853 24981
2341	0	0	Ki67+	 9874 24988
2342	0	0	Ki67+	 9886 25128
2343	0	0	Ki67+	 9889 24993
2344	0	0	Ki67+	 9904 24985
2345	0	0	Ki67+	 9906 25130
2346	0	0	Ki67+	 9913 24860
2347	0	0	Ki67+	 9938 24914
2348	0	0	Ki67+	 9962 24936
2349	0	0	Ki67+	 9971 25002
2350	0	0	Ki67+	 9973 24941
2351	0	0	Ki67+	 9996 25000
2352	0	0	Ki67+	 10002 25023
2353	0	0	Ki67+	 10016 25009
2354	0	0	Ki67+	 10023 25046
2355	0	0	Ki67+	 10024 24955
2356	0	0	Ki67+	 10031 25165
2357	0	0	Ki67+	 10039 25005
2358	0	0	Ki67+	 10042 25053
2359	0	0	Ki67+	 10043 24957
2360	0	0	Ki67+	 10050 25079
2361	0	0	Ki67+	 10056 25050
2362	0	0	Ki67+	 10062 24972
2363	0	0	Ki67+	 10066 25004
2364	0	0	Ki67+	 10070 25061
2365	0	0	Ki67+	 10074 25166
2366	0	0	Ki67+	 10104 25120
2367	0	0	Ki67+	 10120 25154
2368	0	0	Ki67+	 10123 25025
2369	0	0	Ki67+	 10139 24952
2370	0	0	Ki67+	 10142 24977
2371	0	0	Ki67+	 10154 24919
2372	0	0	Ki67+	 10169 24951
2373	0	0	Ki67+	 10173 24980
2374	0	0	Ki67+	 10176 25130
2375	0	0	Ki67+	 10177 24920
2376	0	0	Ki67+	 10181 24969
2377	0	0	Ki67+	 10185 24941
2378	0	0	Ki67+	 10186 25115
2379	0	0	Ki67+	 10222 25000
2380	0	0	Ki67+	 10257 25143
2381	0	0	Ki67+	 9544 25491
2382	0	0	Ki67+	 9559 25563
2383	0	0	Ki67+	 9567 25192
2384	0	0	Ki67+	 9599 25515
2385	0	0	Ki67+	 9630 25490
2386	0	0	Ki67+	 9638 25403
2387	0	0	Ki67+	 9641 25491
2388	0	0	Ki67+	 9664 25568
2389	0	0	Ki67+	 9670 25516
2390	0	0	Ki67+	 9695 25519
2391	0	0	Ki67+	 9727 25543
2392	0	0	Ki67+	 9745 25641
2393	0	0	Ki67+	 9751 25590
2394	0	0	Ki67+	 9793 25551
2395	0	0	Ki67+	 9801 25570
2396	0	0	Ki67+	 9816 25537
2397	0	0	Ki67+	 9818 25641
2398	0	0	Ki67+	 9825 25579
2399	0	0	Ki67+	 9830 25608
2400	0	0	Ki67+	 9868 25566
2401	0	0	Ki67+	 9876 25557
2402	0	0	Ki67+	 9897 25579
2403	0	0	Ki67+	 9899 25564
2404	0	0	Ki67+	 9918 25630
2405	0	0	Ki67+	 9929 25557
2406	0	0	Ki67+	 9951 25608
2407	0	0	Ki67+	 9953 25659
2408	0	0	Ki67+	 9960 25573
2409	0	0	Ki67+	 9963 25652
2410	0	0	Ki67+	 9967 25665
2411	0	0	Ki67+	 9974 25565
2412	0	0	Ki67+	 9986 25609
2413	0	0	Ki67+	 9997 25574
2414	0	0	Ki67+	 10003 25650
2415	0	0	Ki67+	 10016 25611
2416	0	0	Ki67+	 10022 25275
2417	0	0	Ki67+	 10023 25565
2418	0	0	Ki67+	 10033 25673
2419	0	0	Ki67+	 10035 25647
2420	0	0	Ki67+	 10043 25665
2421	0	0	Ki67+	 10047 25579
2422	0	0	Ki67+	 10054 25850
2423	0	0	Ki67+	 10057 25219
2424	0	0	Ki67+	 10059 25640
2425	0	0	Ki67+	 10073 25607
2426	0	0	Ki67+	 10081 25254
2427	0	0	Ki67+	 10081 25275
2428	0	0	Ki67+	 10091 25268
2429	0	0	Ki67+	 10112 25699
2430	0	0	Ki67+	 10121 25545
2431	0	0	Ki67+	 10133 25655
2432	0	0	Ki67+	 10139 25232
2433	0	0	Ki67+	 10141 25192
2434	0	0	Ki67+	 10143 25669
2435	0	0	Ki67+	 10152 25704
2436	0	0	Ki67+	 10153 25314
2437	0	0	Ki67+	 10158 25266
2438	0	0	Ki67+	 10165 25206
2439	0	0	Ki67+	 10167 25719
2440	0	0	Ki67+	 10170 25702
2441	0	0	Ki67+	 10174 25347
2442	0	0	Ki67+	 10175 25289
2443	0	0	Ki67+	 10176 25313
2444	0	0	Ki67+	 10184 25384
2445	0	0	Ki67+	 10195 25324
2446	0	0	Ki67+	 10198 25687
2447	0	0	Ki67+	 10200 25527
2448	0	0	Ki67+	 10206 25343
2449	0	0	Ki67+	 10211 25242
2450	0	0	Ki67+	 10214 25207
2451	0	0	Ki67+	 10219 25663
2452	0	0	Ki67+	 10220 25310
2453	0	0	Ki67+	 10225 25686
2454	0	0	Ki67+	 10233 25386
2455	0	0	Ki67+	 10236 25345
2456	0	0	Ki67+	 10238 25173
2457	0	0	Ki67+	 10238 25245
2458	0	0	Ki67+	 10246 25410
2459	0	0	Ki67+	 10253 25384
2460	0	0	Ki67+	 10259 25688
2461	0	0	Ki67+	 10261 25365
2462	0	0	Ki67+	 10263 25419
2463	0	0	Ki67+	 10278 25268
2464	0	0	Ki67+	 10283 25426
2465	0	0	Ki67+	 10289 25346
2466	0	0	Ki67+	 10289 25663
2467	0	0	Ki67+	 10295 25705
2468	0	0	Ki67+	 10297 25373
2469	0	0	Ki67+	 10298 25413
2470	0	0	Ki67+	 10300 25313
2471	0	0	Ki67+	 10300 25656
2472	0	0	Ki67+	 10309 25667
2473	0	0	Ki67+	 9557 26574
2474	0	0	Ki67+	 9600 26543
2475	0	0	Ki67+	 9610 26580
2476	0	0	Ki67+	 9640 26729
2477	0	0	Ki67+	 9665 26738
2478	0	0	Ki67+	 9670 26601
2479	0	0	Ki67+	 9694 26748
2480	0	0	Ki67+	 9724 26611
2481	0	0	Ki67+	 9737 26575
2482	0	0	Ki67+	 9875 26547
2483	0	0	Ki67+	 9894 26542
2484	0	0	Ki67+	 9910 26678
2485	0	0	Ki67+	 9976 26674
2486	0	0	Ki67+	 9996 26673
2487	0	0	Ki67+	 10001 26707
2488	0	0	Ki67+	 10031 26727
2489	0	0	Ki67+	 10038 26695
2490	0	0	Ki67+	 10049 26664
2491	0	0	Ki67+	 10080 26692
2492	0	0	Ki67+	 10096 26665
2493	0	0	Ki67+	 10108 26695
2494	0	0	Ki67+	 10303 26732
2495	0	0	Ki67+	 9709 26804
2496	0	0	Ki67+	 9725 26827
2497	0	0	Ki67+	 9729 26853
2498	0	0	Ki67+	 9736 26838
2499	0	0	Ki67+	 9742 26800
2500	0	0	Ki67+	 9747 26770
2501	0	0	Ki67+	 9792 26792
2502	0	0	Ki67+	 9804 26884
2503	0	0	Ki67+	 9821 26801
2504	0	0	Ki67+	 9829 26898
2505	0	0	Ki67+	 9840 26853
2506	0	0	Ki67+	 9845 26926
2507	0	0	Ki67+	 9858 26859
2508	0	0	Ki67+	 9868 26887
2509	0	0	Ki67+	 9877 26862
2510	0	0	Ki67+	 9878 26909
2511	0	0	Ki67+	 9894 26886
2512	0	0	Ki67+	 9904 26923
2513	0	0	Ki67+	 9916 26879
2514	0	0	Ki67+	 9918 26922
2515	0	0	Ki67+	 9947 26920
2516	0	0	Ki67+	 9955 26983
2517	0	0	Ki67+	 9974 26787
2518	0	0	Ki67+	 9976 26967
2519	0	0	Ki67+	 9988 26909
2520	0	0	Ki67+	 9994 26934
2521	0	0	Ki67+	 9996 26966
2522	0	0	Ki67+	 10009 26924
2523	0	0	Ki67+	 10012 27014
2524	0	0	Ki67+	 10015 26964
2525	0	0	Ki67+	 10054 26974
2526	0	0	Ki67+	 10075 27047
2527	0	0	Ki67+	 10085 26981
2528	0	0	Ki67+	 10085 27065
2529	0	0	Ki67+	 10109 27036
2530	0	0	Ki67+	 10113 27077
2531	0	0	Ki67+	 10114 27054
2532	0	0	Ki67+	 10126 27044
2533	0	0	Ki67+	 10135 27080
2534	0	0	Ki67+	 10164 27061
2535	0	0	Ki67+	 10181 27093
2536	0	0	Ki67+	 10191 27053
2537	0	0	Ki67+	 10199 27131
2538	0	0	Ki67+	 10201 27099
2539	0	0	Ki67+	 10212 27066
2540	0	0	Ki67+	 9531 28843
2541	0	0	Ki67+	 9541 28781
2542	0	0	Ki67+	 9544 28870
2543	0	0	Ki67+	 9545 28791
2544	0	0	Ki67+	 9545 28960
2545	0	0	Ki67+	 9550 28845
2546	0	0	Ki67+	 9556 28907
2547	0	0	Ki67+	 9562 28934
2548	0	0	Ki67+	 9570 28846
2549	0	0	Ki67+	 9577 28669
2550	0	0	Ki67+	 9577 28983
2551	0	0	Ki67+	 9583 28920
2552	0	0	Ki67+	 9585 28794
2553	0	0	Ki67+	 9598 28848
2554	0	0	Ki67+	 9612 28874
2555	0	0	Ki67+	 9617 28957
2556	0	0	Ki67+	 9634 28931
2557	0	0	Ki67+	 9635 28948
2558	0	0	Ki67+	 9639 29103
2559	0	0	Ki67+	 9640 28759
2560	0	0	Ki67+	 9651 28750
2561	0	0	Ki67+	 9652 28808
2562	0	0	Ki67+	 9664 28659
2563	0	0	Ki67+	 9671 28920
2564	0	0	Ki67+	 9672 28670
2565	0	0	Ki67+	 9696 28655
2566	0	0	Ki67+	 9731 28941
2567	0	0	Ki67+	 9733 28866
2568	0	0	Ki67+	 9738 28885
2569	0	0	Ki67+	 9744 28937
2570	0	0	Ki67+	 9750 28909
2571	0	0	Ki67+	 9752 28892
2572	0	0	Ki67+	 9760 28708
2573	0	0	Ki67+	 9771 28866
2574	0	0	Ki67+	 9772 28978
2575	0	0	Ki67+	 9779 28938
2576	0	0	Ki67+	 9786 29126
2577	0	0	Ki67+	 9807 28889
2578	0	0	Ki67+	 9807 28944
2579	0	0	Ki67+	 9817 28958
2580	0	0	Ki67+	 9823 28923
2581	0	0	Ki67+	 9824 28753
2582	0	0	Ki67+	 9826 28853
2583	0	0	Ki67+	 9837 28936
2584	0	0	Ki67+	 9850 28954
2585	0	0	Ki67+	 9851 28940
2586	0	0	Ki67+	 9854 28845
2587	0	0	Ki67+	 9854 28905
2588	0	0	Ki67+	 9855 28870
2589	0	0	Ki67+	 9861 28979
2590	0	0	Ki67+	 9862 28819
2591	0	0	Ki67+	 9878 28898
2592	0	0	Ki67+	 9897 28939
2593	0	0	Ki67+	 9928 28957
2594	0	0	Ki67+	 9948 28899
2595	0	0	Ki67+	 9954 28932
2596	0	0	Ki67+	 9977 28942
2597	0	0	Ki67+	 9983 28927
2598	0	0	Ki67+	 9996 28869
2599	0	0	Ki67+	 10032 28908
2600	0	0	Ki67+	 10093 28921
2601	0	0	Ki67+	 10188 29004
2602	0	0	Ki67+	 9527 29912
2603	0	0	Ki67+	 9528 29753
2604	0	0	Ki67+	 9530 29680
2605	0	0	Ki67+	 9541 29739
2606	0	0	Ki67+	 9550 29644
2607	0	0	Ki67+	 9550 29658
2608	0	0	Ki67+	 9554 29763
2609	0	0	Ki67+	 9559 29734
2610	0	0	Ki67+	 9566 29796
2611	0	0	Ki67+	 9569 29863
2612	0	0	Ki67+	 9583 29728
2613	0	0	Ki67+	 9587 29813
2614	0	0	Ki67+	 9599 29772
2615	0	0	Ki67+	 9605 29849
2616	0	0	Ki67+	 9607 29885
2617	0	0	Ki67+	 9610 29731
2618	0	0	Ki67+	 9630 29830
2619	0	0	Ki67+	 9632 29735
2620	0	0	Ki67+	 9636 29872
2621	0	0	Ki67+	 9643 29787
2622	0	0	Ki67+	 9664 29753
2623	0	0	Ki67+	 9665 29819
2624	0	0	Ki67+	 9671 29791
2625	0	0	Ki67+	 9681 29928
2626	0	0	Ki67+	 9697 29619
2627	0	0	Ki67+	 9697 29879
2628	0	0	Ki67+	 9700 29754
2629	0	0	Ki67+	 9700 29945
2630	0	0	Ki67+	 9704 29810
2631	0	0	Ki67+	 9705 29707
2632	0	0	Ki67+	 9722 29855
2633	0	0	Ki67+	 9724 29698
2634	0	0	Ki67+	 9739 29697
2635	0	0	Ki67+	 9745 29706
2636	0	0	Ki67+	 9747 29613
2637	0	0	Ki67+	 9754 29829
2638	0	0	Ki67+	 9757 29771
2639	0	0	Ki67+	 9762 29731
2640	0	0	Ki67+	 9764 29555
2641	0	0	Ki67+	 9770 29854
2642	0	0	Ki67+	 9781 29821
2643	0	0	Ki67+	 9783 29722
2644	0	0	Ki67+	 9786 29775
2645	0	0	Ki67+	 9791 29799
2646	0	0	Ki67+	 9792 29754
2647	0	0	Ki67+	 9793 29905
2648	0	0	Ki67+	 9802 29869
2649	0	0	Ki67+	 9803 29813
2650	0	0	Ki67+	 9805 29857
2651	0	0	Ki67+	 9809 29927
2652	0	0	Ki67+	 9813 29941
2653	0	0	Ki67+	 9816 29761
2654	0	0	Ki67+	 9819 29778
2655	0	0	Ki67+	 9829 29827
2656	0	0	Ki67+	 9837 29691
2657	0	0	Ki67+	 9844 29731
2658	0	0	Ki67+	 9852 29768
2659	0	0	Ki67+	 9854 29852
2660	0	0	Ki67+	 9856 29753
2661	0	0	Ki67+	 9865 29881
2662	0	0	Ki67+	 9870 29692
2663	0	0	Ki67+	 9889 29336
2664	0	0	Ki67+	 9893 29623
2665	0	0	Ki67+	 9898 29605
2666	0	0	Ki67+	 9901 29729
2667	0	0	Ki67+	 9905 29706
2668	0	0	Ki67+	 9907 29346
2669	0	0	Ki67+	 9920 29661
2670	0	0	Ki67+	 9921 29795
2671	0	0	Ki67+	 9926 29916
2672	0	0	Ki67+	 9935 29765
2673	0	0	Ki67+	 9937 29742
2674	0	0	Ki67+	 9937 29856
2675	0	0	Ki67+	 9939 29871
2676	0	0	Ki67+	 9944 29697
2677	0	0	Ki67+	 9946 29770
2678	0	0	Ki67+	 9947 29935
2679	0	0	Ki67+	 9947 29964
2680	0	0	Ki67+	 9951 29643
2681	0	0	Ki67+	 9953 29625
2682	0	0	Ki67+	 9959 29802
2683	0	0	Ki67+	 9966 29672
2684	0	0	Ki67+	 9967 29826
2685	0	0	Ki67+	 9973 29878
2686	0	0	Ki67+	 9974 29814
2687	0	0	Ki67+	 9976 29850
2688	0	0	Ki67+	 9982 29921
2689	0	0	Ki67+	 9984 29766
2690	0	0	Ki67+	 9985 29685
2691	0	0	Ki67+	 9987 29606
2692	0	0	Ki67+	 9989 29781
2693	0	0	Ki67+	 9989 29956
2694	0	0	Ki67+	 9995 29636
2695	0	0	Ki67+	 9995 29650
2696	0	0	Ki67+	 10004 29949
2697	0	0	Ki67+	 10007 29761
2698	0	0	Ki67+	 10009 29660
2699	0	0	Ki67+	 10009 29851
2700	0	0	Ki67+	 10013 29815
2701	0	0	Ki67+	 10013 29907
2702	0	0	Ki67+	 10014 29622
2703	0	0	Ki67+	 10016 29702
2704	0	0	Ki67+	 10018 29959
2705	0	0	Ki67+	 10028 29864
2706	0	0	Ki67+	 10034 29877
2707	0	0	Ki67+	 10035 29920
2708	0	0	Ki67+	 10037 29669
2709	0	0	Ki67+	 10040 29628
2710	0	0	Ki67+	 10040 29774
2711	0	0	Ki67+	 10045 29685
2712	0	0	Ki67+	 10047 29820
2713	0	0	Ki67+	 10049 29734
2714	0	0	Ki67+	 10055 29948
2715	0	0	Ki67+	 10059 29734
2716	0	0	Ki67+	 10062 29674
2717	0	0	Ki67+	 10064 29701
2718	0	0	Ki67+	 10076 29930
2719	0	0	Ki67+	 10078 29878
2720	0	0	Ki67+	 10080 29952
2721	0	0	Ki67+	 10084 29842
2722	0	0	Ki67+	 10085 29719
2723	0	0	Ki67+	 10086 29829
2724	0	0	Ki67+	 10087 29680
2725	0	0	Ki67+	 10088 29798
2726	0	0	Ki67+	 10090 29771
2727	0	0	Ki67+	 10107 29688
2728	0	0	Ki67+	 10109 29762
2729	0	0	Ki67+	 10114 29714
2730	0	0	Ki67+	 10116 29804
2731	0	0	Ki67+	 10132 29706
2732	0	0	Ki67+	 10133 29717
2733	0	0	Ki67+	 10134 29758
2734	0	0	Ki67+	 10137 29963
2735	0	0	Ki67+	 10143 29778
2736	0	0	Ki67+	 10143 29940
2737	0	0	Ki67+	 10146 29720
2738	0	0	Ki67+	 10159 29875
2739	0	0	Ki67+	 10162 29896
2740	0	0	Ki67+	 10164 29769
2741	0	0	Ki67+	 10189 29556
2742	0	0	Ki67+	 9730 29993
2743	0	0	Ki67+	 9762 29972
2744	0	0	Ki67+	 9785 29974
2745	0	0	Ki67+	 9862 29995
2746	0	0	Ki67+	 9869 30044
2747	0	0	Ki67+	 9881 30018
2748	0	0	Ki67+	 9891 30035
2749	0	0	Ki67+	 9920 30057
2750	0	0	Ki67+	 9925 30026
2751	0	0	Ki67+	 9930 29985
2752	0	0	Ki67+	 9933 30100
2753	0	0	Ki67+	 9934 30130
2754	0	0	Ki67+	 9951 30050
2755	0	0	Ki67+	 9958 30029
2756	0	0	Ki67+	 9960 29980
2757	0	0	Ki67+	 9961 30043
2758	0	0	Ki67+	 9988 30012
2759	0	0	Ki67+	 9996 30134
2760	0	0	Ki67+	 10010 30033
2761	0	0	Ki67+	 10016 29995
2762	0	0	Ki67+	 10019 30149
2763	0	0	Ki67+	 10032 30053
2764	0	0	Ki67+	 10043 29980
2765	0	0	Ki67+	 10067 29985
2766	0	0	Ki67+	 10100 29979
2767	0	0	Ki67+	 10113 30050
2768	0	0	Ki67+	 10133 30039
2769	0	0	Ki67+	 10140 30005
2770	0	0	Ki67+	 10140 30418
2771	0	0	Ki67+	 10168 30127
2772	0	0	Ki67+	 10176 30243
2773	0	0	Ki67+	 10182 30127
2774	0	0	Ki67+	 10185 30058
2775	0	0	Ki67+	 10203 30164
2776	0	0	Ki67+	 10215 30058
2777	0	0	Ki67+	 10221 30069
2778	0	0	Ki67+	 10265 30198
2779	0	0	Ki67+	 10269 30090
2780	0	0	Ki67+	 10273 30205
2781	0	0	Ki67+	 10278 30242
2782	0	0	Ki67+	 10294 30126
2783	0	0	Ki67+	 10479 18457
2784	0	0	Ki67+	 10553 18370
2785	0	0	Ki67+	 10616 18482
2786	0	0	Ki67+	 10631 18385
2787	0	0	Ki67+	 10824 18469
2788	0	0	Ki67+	 11003 18244
2789	0	0	Ki67+	 11047 18493
2790	0	0	Ki67+	 11057 18467
2791	0	0	Ki67+	 11092 18511
2792	0	0	Ki67+	 11097 18427
2793	0	0	Ki67+	 11104 18505
2794	0	0	Ki67+	 10491 18643
2795	0	0	Ki67+	 10496 18971
2796	0	0	Ki67+	 10516 19256
2797	0	0	Ki67+	 10596 18919
2798	0	0	Ki67+	 10620 19262
2799	0	0	Ki67+	 10651 18623
2800	0	0	Ki67+	 10780 19295
2801	0	0	Ki67+	 10794 19263
2802	0	0	Ki67+	 10798 19308
2803	0	0	Ki67+	 10804 19261
2804	0	0	Ki67+	 10810 19284
2805	0	0	Ki67+	 10821 19250
2806	0	0	Ki67+	 10848 19267
2807	0	0	Ki67+	 10850 19281
2808	0	0	Ki67+	 10854 19120
2809	0	0	Ki67+	 10863 19113
2810	0	0	Ki67+	 10864 19249
2811	0	0	Ki67+	 10875 19300
2812	0	0	Ki67+	 10889 19266
2813	0	0	Ki67+	 10891 19286
2814	0	0	Ki67+	 10917 19234
2815	0	0	Ki67+	 10926 19255
2816	0	0	Ki67+	 10938 19303
2817	0	0	Ki67+	 10952 19229
2818	0	0	Ki67+	 10953 19272
2819	0	0	Ki67+	 10954 19205
2820	0	0	Ki67+	 10962 19311
2821	0	0	Ki67+	 10970 19246
2822	0	0	Ki67+	 10976 19216
2823	0	0	Ki67+	 10984 19228
2824	0	0	Ki67+	 10990 19205
2825	0	0	Ki67+	 10994 19302
2826	0	0	Ki67+	 11014 19254
2827	0	0	Ki67+	 11022 19293
2828	0	0	Ki67+	 11027 19307
2829	0	0	Ki67+	 11028 19280
2830	0	0	Ki67+	 11036 19190
2831	0	0	Ki67+	 11037 19202
2832	0	0	Ki67+	 11043 19276
2833	0	0	Ki67+	 11053 18516
2834	0	0	Ki67+	 11065 19305
2835	0	0	Ki67+	 11083 18693
2836	0	0	Ki67+	 11090 19148
2837	0	0	Ki67+	 11091 19208
2838	0	0	Ki67+	 11099 19307
2839	0	0	Ki67+	 11100 19246
2840	0	0	Ki67+	 11103 19260
2841	0	0	Ki67+	 11111 19184
2842	0	0	Ki67+	 11113 18538
2843	0	0	Ki67+	 11113 18583
2844	0	0	Ki67+	 11116 19207
2845	0	0	Ki67+	 10322 19593
2846	0	0	Ki67+	 10323 19672
2847	0	0	Ki67+	 10325 19795
2848	0	0	Ki67+	 10326 19898
2849	0	0	Ki67+	 10331 19561
2850	0	0	Ki67+	 10337 19916
2851	0	0	Ki67+	 10339 19490
2852	0	0	Ki67+	 10343 19741
2853	0	0	Ki67+	 10345 19875
2854	0	0	Ki67+	 10347 19681
2855	0	0	Ki67+	 10354 19460
2856	0	0	Ki67+	 10355 19805
2857	0	0	Ki67+	 10356 19654
2858	0	0	Ki67+	 10359 19610
2859	0	0	Ki67+	 10361 19978
2860	0	0	Ki67+	 10364 19848
2861	0	0	Ki67+	 10373 19493
2862	0	0	Ki67+	 10374 19518
2863	0	0	Ki67+	 10381 19583
2864	0	0	Ki67+	 10381 19697
2865	0	0	Ki67+	 10381 19960
2866	0	0	Ki67+	 10385 19558
2867	0	0	Ki67+	 10386 19683
2868	0	0	Ki67+	 10386 20014
2869	0	0	Ki67+	 10401 19425
2870	0	0	Ki67+	 10403 19585
2871	0	0	Ki67+	 10403 19681
2872	0	0	Ki67+	 10403 19785
2873	0	0	Ki67+	 10404 19852
2874	0	0	Ki67+	 10407 19831
2875	0	0	Ki67+	 10414 19603
2876	0	0	Ki67+	 10414 19982
2877	0	0	Ki67+	 10419 20021
2878	0	0	Ki67+	 10421 19992
2879	0	0	Ki67+	 10432 19877
2880	0	0	Ki67+	 10435 19574
2881	0	0	Ki67+	 10438 19499
2882	0	0	Ki67+	 10439 19951
2883	0	0	Ki67+	 10444 19476
2884	0	0	Ki67+	 10446 19719
2885	0	0	Ki67+	 10452 19857
2886	0	0	Ki67+	 10463 19447
2887	0	0	Ki67+	 10465 19574
2888	0	0	Ki67+	 10473 19607
2889	0	0	Ki67+	 10477 19749
2890	0	0	Ki67+	 10479 19736
2891	0	0	Ki67+	 10479 19764
2892	0	0	Ki67+	 10486 19647
2893	0	0	Ki67+	 10487 19360
2894	0	0	Ki67+	 10488 19471
2895	0	0	Ki67+	 10491 19865
2896	0	0	Ki67+	 10499 19714
2897	0	0	Ki67+	 10512 19759
2898	0	0	Ki67+	 10515 19686
2899	0	0	Ki67+	 10515 19799
2900	0	0	Ki67+	 10517 20002
2901	0	0	Ki67+	 10518 20085
2902	0	0	Ki67+	 10525 19966
2903	0	0	Ki67+	 10527 19948
2904	0	0	Ki67+	 10536 19707
2905	0	0	Ki67+	 10537 19717
2906	0	0	Ki67+	 10537 19743
2907	0	0	Ki67+	 10542 19469
2908	0	0	Ki67+	 10542 19784
2909	0	0	Ki67+	 10560 19672
2910	0	0	Ki67+	 10563 19446
2911	0	0	Ki67+	 10563 19823
2912	0	0	Ki67+	 10572 19674
2913	0	0	Ki67+	 10572 19946
2914	0	0	Ki67+	 10572 19962
2915	0	0	Ki67+	 10589 19702
2916	0	0	Ki67+	 10592 19843
2917	0	0	Ki67+	 10599 19872
2918	0	0	Ki67+	 10600 19612
2919	0	0	Ki67+	 10605 19949
2920	0	0	Ki67+	 10607 19980
2921	0	0	Ki67+	 10614 19895
2922	0	0	Ki67+	 10616 19459
2923	0	0	Ki67+	 10620 19495
2924	0	0	Ki67+	 10622 19472
2925	0	0	Ki67+	 10630 19432
2926	0	0	Ki67+	 10631 19679
2927	0	0	Ki67+	 10638 20022
2928	0	0	Ki67+	 10639 19568
2929	0	0	Ki67+	 10640 19829
2930	0	0	Ki67+	 10640 19853
2931	0	0	Ki67+	 10642 19455
2932	0	0	Ki67+	 10648 19585
2933	0	0	Ki67+	 10654 19563
2934	0	0	Ki67+	 10654 19828
2935	0	0	Ki67+	 10654 19994
2936	0	0	Ki67+	 10656 19850
2937	0	0	Ki67+	 10657 19389
2938	0	0	Ki67+	 10658 19497
2939	0	0	Ki67+	 10661 19439
2940	0	0	Ki67+	 10661 19784
2941	0	0	Ki67+	 10662 19674
2942	0	0	Ki67+	 10671 19586
2943	0	0	Ki67+	 10672 19627
2944	0	0	Ki67+	 10675 19836
2945	0	0	Ki67+	 10677 19467
2946	0	0	Ki67+	 10677 20036
2947	0	0	Ki67+	 10678 19430
2948	0	0	Ki67+	 10679 19383
2949	0	0	Ki67+	 10680 19368
2950	0	0	Ki67+	 10683 19931
2951	0	0	Ki67+	 10683 19972
2952	0	0	Ki67+	 10686 19790
2953	0	0	Ki67+	 10688 19586
2954	0	0	Ki67+	 10688 20056
2955	0	0	Ki67+	 10689 19432
2956	0	0	Ki67+	 10689 19772
2957	0	0	Ki67+	 10691 20038
2958	0	0	Ki67+	 10696 19623
2959	0	0	Ki67+	 10698 19350
2960	0	0	Ki67+	 10699 19367
2961	0	0	Ki67+	 10701 19910
2962	0	0	Ki67+	 10701 19976
2963	0	0	Ki67+	 10703 19768
2964	0	0	Ki67+	 10704 19614
2965	0	0	Ki67+	 10707 19437
2966	0	0	Ki67+	 10709 20066
2967	0	0	Ki67+	 10711 20050
2968	0	0	Ki67+	 10712 19544
2969	0	0	Ki67+	 10716 19766
2970	0	0	Ki67+	 10719 19859
2971	0	0	Ki67+	 10725 19848
2972	0	0	Ki67+	 10726 19585
2973	0	0	Ki67+	 10727 19403
2974	0	0	Ki67+	 10728 19320
2975	0	0	Ki67+	 10728 19909
2976	0	0	Ki67+	 10729 19739
2977	0	0	Ki67+	 10729 19868
2978	0	0	Ki67+	 10730 19477
2979	0	0	Ki67+	 10736 19393
2980	0	0	Ki67+	 10741 19439
2981	0	0	Ki67+	 10742 19948
2982	0	0	Ki67+	 10743 19352
2983	0	0	Ki67+	 10745 19384
2984	0	0	Ki67+	 10752 20041
2985	0	0	Ki67+	 10753 19456
2986	0	0	Ki67+	 10753 19912
2987	0	0	Ki67+	 10756 19865
2988	0	0	Ki67+	 10757 19554
2989	0	0	Ki67+	 10762 19987
2990	0	0	Ki67+	 10764 19834
2991	0	0	Ki67+	 10764 20027
2992	0	0	Ki67+	 10766 20011
2993	0	0	Ki67+	 10767 19498
2994	0	0	Ki67+	 10768 19762
2995	0	0	Ki67+	 10770 19942
2996	0	0	Ki67+	 10776 20020
2997	0	0	Ki67+	 10779 19980
2998	0	0	Ki67+	 10787 19471
2999	0	0	Ki67+	 10792 20034
3000	0	0	Ki67+	 10796 19490
3001	0	0	Ki67+	 10798 19899
3002	0	0	Ki67+	 10799 19680
3003	0	0	Ki67+	 10806 19517
3004	0	0	Ki67+	 10808 19892
3005	0	0	Ki67+	 10810 20005
3006	0	0	Ki67+	 10818 19958
3007	0	0	Ki67+	 10819 20013
3008	0	0	Ki67+	 10823 19941
3009	0	0	Ki67+	 10825 19463
3010	0	0	Ki67+	 10830 19795
3011	0	0	Ki67+	 10837 19501
3012	0	0	Ki67+	 10837 19993
3013	0	0	Ki67+	 10843 19963
3014	0	0	Ki67+	 10847 19742
3015	0	0	Ki67+	 10858 19472
3016	0	0	Ki67+	 10861 19380
3017	0	0	Ki67+	 10863 19695
3018	0	0	Ki67+	 10870 19418
3019	0	0	Ki67+	 10877 19313
3020	0	0	Ki67+	 10878 19867
3021	0	0	Ki67+	 10878 19887
3022	0	0	Ki67+	 10881 19423
3023	0	0	Ki67+	 10884 19757
3024	0	0	Ki67+	 10887 19623
3025	0	0	Ki67+	 10888 19980
3026	0	0	Ki67+	 10890 19393
3027	0	0	Ki67+	 10893 19729
3028	0	0	Ki67+	 10893 19772
3029	0	0	Ki67+	 10903 19865
3030	0	0	Ki67+	 10903 19904
3031	0	0	Ki67+	 10903 19915
3032	0	0	Ki67+	 10911 20012
3033	0	0	Ki67+	 10915 19993
3034	0	0	Ki67+	 10924 19735
3035	0	0	Ki67+	 10926 19954
3036	0	0	Ki67+	 10931 19770
3037	0	0	Ki67+	 10937 19924
3038	0	0	Ki67+	 10941 19413
3039	0	0	Ki67+	 10945 20046
3040	0	0	Ki67+	 10946 20011
3041	0	0	Ki67+	 10952 19950
3042	0	0	Ki67+	 10963 19767
3043	0	0	Ki67+	 10967 19351
3044	0	0	Ki67+	 10972 19820
3045	0	0	Ki67+	 10972 19874
3046	0	0	Ki67+	 10979 19929
3047	0	0	Ki67+	 10983 19771
3048	0	0	Ki67+	 10990 19963
3049	0	0	Ki67+	 10990 20049
3050	0	0	Ki67+	 10994 19883
3051	0	0	Ki67+	 10999 19824
3052	0	0	Ki67+	 11000 19345
3053	0	0	Ki67+	 11006 19854
3054	0	0	Ki67+	 11019 19966
3055	0	0	Ki67+	 11021 19773
3056	0	0	Ki67+	 11029 19335
3057	0	0	Ki67+	 11030 19369
3058	0	0	Ki67+	 11033 19836
3059	0	0	Ki67+	 11033 20016
3060	0	0	Ki67+	 11034 19797
3061	0	0	Ki67+	 11038 19328
3062	0	0	Ki67+	 11039 19921
3063	0	0	Ki67+	 11048 19883
3064	0	0	Ki67+	 11049 19779
3065	0	0	Ki67+	 11049 19897
3066	0	0	Ki67+	 11050 19942
3067	0	0	Ki67+	 11052 19709
3068	0	0	Ki67+	 11052 19796
3069	0	0	Ki67+	 11053 19982
3070	0	0	Ki67+	 11056 19744
3071	0	0	Ki67+	 11057 19862
3072	0	0	Ki67+	 11073 19726
3073	0	0	Ki67+	 11074 19846
3074	0	0	Ki67+	 11079 19401
3075	0	0	Ki67+	 11080 19822
3076	0	0	Ki67+	 11081 19379
3077	0	0	Ki67+	 11086 19799
3078	0	0	Ki67+	 11087 19329
3079	0	0	Ki67+	 11094 20100
3080	0	0	Ki67+	 11097 19362
3081	0	0	Ki67+	 11098 19912
3082	0	0	Ki67+	 11099 19813
3083	0	0	Ki67+	 11103 19889
3084	0	0	Ki67+	 11111 19424
3085	0	0	Ki67+	 11115 19797
3086	0	0	Ki67+	 11116 19409
3087	0	0	Ki67+	 10330 20712
3088	0	0	Ki67+	 10332 20762
3089	0	0	Ki67+	 10335 20193
3090	0	0	Ki67+	 10338 20213
3091	0	0	Ki67+	 10341 20894
3092	0	0	Ki67+	 10342 20791
3093	0	0	Ki67+	 10346 20757
3094	0	0	Ki67+	 10363 20787
3095	0	0	Ki67+	 10363 20901
3096	0	0	Ki67+	 10374 20827
3097	0	0	Ki67+	 10379 20806
3098	0	0	Ki67+	 10395 20892
3099	0	0	Ki67+	 10400 20834
3100	0	0	Ki67+	 10407 20896
3101	0	0	Ki67+	 10413 20856
3102	0	0	Ki67+	 10422 20712
3103	0	0	Ki67+	 10424 20145
3104	0	0	Ki67+	 10432 20904
3105	0	0	Ki67+	 10433 20627
3106	0	0	Ki67+	 10435 20605
3107	0	0	Ki67+	 10442 20728
3108	0	0	Ki67+	 10446 20608
3109	0	0	Ki67+	 10447 20687
3110	0	0	Ki67+	 10453 20167
3111	0	0	Ki67+	 10496 20740
3112	0	0	Ki67+	 10499 20591
3113	0	0	Ki67+	 10511 20263
3114	0	0	Ki67+	 10517 20719
3115	0	0	Ki67+	 10524 20240
3116	0	0	Ki67+	 10526 20169
3117	0	0	Ki67+	 10548 20621
3118	0	0	Ki67+	 10554 20740
3119	0	0	Ki67+	 10557 20713
3120	0	0	Ki67+	 10563 20655
3121	0	0	Ki67+	 10566 20571
3122	0	0	Ki67+	 10568 20310
3123	0	0	Ki67+	 10574 20674
3124	0	0	Ki67+	 10584 20235
3125	0	0	Ki67+	 10600 20678
3126	0	0	Ki67+	 10602 20648
3127	0	0	Ki67+	 10603 20162
3128	0	0	Ki67+	 10606 20138
3129	0	0	Ki67+	 10609 20840
3130	0	0	Ki67+	 10611 20204
3131	0	0	Ki67+	 10618 20180
3132	0	0	Ki67+	 10623 20144
3133	0	0	Ki67+	 10625 20591
3134	0	0	Ki67+	 10628 20164
3135	0	0	Ki67+	 10630 20216
3136	0	0	Ki67+	 10633 20832
3137	0	0	Ki67+	 10645 20199
3138	0	0	Ki67+	 10646 20631
3139	0	0	Ki67+	 10649 20821
3140	0	0	Ki67+	 10651 20559
3141	0	0	Ki67+	 10651 20735
3142	0	0	Ki67+	 10652 20574
3143	0	0	Ki67+	 10654 20174
3144	0	0	Ki67+	 10654 20863
3145	0	0	Ki67+	 10659 20526
3146	0	0	Ki67+	 10660 20509
3147	0	0	Ki67+	 10664 20155
3148	0	0	Ki67+	 10664 20668
3149	0	0	Ki67+	 10673 20187
3150	0	0	Ki67+	 10674 20160
3151	0	0	Ki67+	 10677 20603
3152	0	0	Ki67+	 10683 20543
3153	0	0	Ki67+	 10689 20666
3154	0	0	Ki67+	 10691 20179
3155	0	0	Ki67+	 10691 20655
3156	0	0	Ki67+	 10692 20632
3157	0	0	Ki67+	 10697 20536
3158	0	0	Ki67+	 10700 20493
3159	0	0	Ki67+	 10703 20546
3160	0	0	Ki67+	 10704 20633
3161	0	0	Ki67+	 10709 20796
3162	0	0	Ki67+	 10714 20520
3163	0	0	Ki67+	 10714 20784
3164	0	0	Ki67+	 10716 20636
3165	0	0	Ki67+	 10716 20695
3166	0	0	Ki67+	 10717 20671
3167	0	0	Ki67+	 10719 20308
3168	0	0	Ki67+	 10723 20737
3169	0	0	Ki67+	 10726 20620
3170	0	0	Ki67+	 10730 20697
3171	0	0	Ki67+	 10732 20723
3172	0	0	Ki67+	 10735 20821
3173	0	0	Ki67+	 10740 20530
3174	0	0	Ki67+	 10746 20764
3175	0	0	Ki67+	 10748 20857
3176	0	0	Ki67+	 10752 20680
3177	0	0	Ki67+	 10755 20525
3178	0	0	Ki67+	 10756 20552
3179	0	0	Ki67+	 10760 20538
3180	0	0	Ki67+	 10761 20711
3181	0	0	Ki67+	 10769 20775
3182	0	0	Ki67+	 10770 20614
3183	0	0	Ki67+	 10773 20431
3184	0	0	Ki67+	 10773 20852
3185	0	0	Ki67+	 10776 20488
3186	0	0	Ki67+	 10784 20541
3187	0	0	Ki67+	 10784 20683
3188	0	0	Ki67+	 10787 20897
3189	0	0	Ki67+	 10789 20741
3190	0	0	Ki67+	 10792 20832
3191	0	0	Ki67+	 10796 20814
3192	0	0	Ki67+	 10798 20653
3193	0	0	Ki67+	 10798 20682
3194	0	0	Ki67+	 10830 20900
3195	0	0	Ki67+	 10834 20685
3196	0	0	Ki67+	 10844 20558
3197	0	0	Ki67+	 10849 20664
3198	0	0	Ki67+	 10882 20739
3199	0	0	Ki67+	 10889 20691
3200	0	0	Ki67+	 10890 20607
3201	0	0	Ki67+	 10906 20535
3202	0	0	Ki67+	 10908 20485
3203	0	0	Ki67+	 10917 20780
3204	0	0	Ki67+	 10921 20749
3205	0	0	Ki67+	 10930 20734
3206	0	0	Ki67+	 10939 20164
3207	0	0	Ki67+	 10943 20518
3208	0	0	Ki67+	 10944 20789
3209	0	0	Ki67+	 10955 20771
3210	0	0	Ki67+	 10956 20701
3211	0	0	Ki67+	 10957 20611
3212	0	0	Ki67+	 10958 20843
3213	0	0	Ki67+	 10965 20730
3214	0	0	Ki67+	 10976 20766
3215	0	0	Ki67+	 10981 20728
3216	0	0	Ki67+	 10986 20657
3217	0	0	Ki67+	 10989 20680
3218	0	0	Ki67+	 10989 20698
3219	0	0	Ki67+	 10989 20789
3220	0	0	Ki67+	 11016 20226
3221	0	0	Ki67+	 11018 20605
3222	0	0	Ki67+	 11021 20671
3223	0	0	Ki67+	 11038 20339
3224	0	0	Ki67+	 11060 20417
3225	0	0	Ki67+	 11074 20618
3226	0	0	Ki67+	 11091 20622
3227	0	0	Ki67+	 11092 20665
3228	0	0	Ki67+	 11098 20900
3229	0	0	Ki67+	 11109 20822
3230	0	0	Ki67+	 10329 21048
3231	0	0	Ki67+	 10332 20977
3232	0	0	Ki67+	 10336 21160
3233	0	0	Ki67+	 10344 21182
3234	0	0	Ki67+	 10345 20945
3235	0	0	Ki67+	 10358 21107
3236	0	0	Ki67+	 10364 20939
3237	0	0	Ki67+	 10366 21140
3238	0	0	Ki67+	 10375 21053
3239	0	0	Ki67+	 10375 21147
3240	0	0	Ki67+	 10383 21248
3241	0	0	Ki67+	 10385 21072
3242	0	0	Ki67+	 10390 21011
3243	0	0	Ki67+	 10395 21031
3244	0	0	Ki67+	 10395 21042
3245	0	0	Ki67+	 10401 20935
3246	0	0	Ki67+	 10401 21126
3247	0	0	Ki67+	 10406 21037
3248	0	0	Ki67+	 10421 21101
3249	0	0	Ki67+	 10422 20966
3250	0	0	Ki67+	 10438 21007
3251	0	0	Ki67+	 10439 20937
3252	0	0	Ki67+	 10457 21039
3253	0	0	Ki67+	 10459 20992
3254	0	0	Ki67+	 10469 21040
3255	0	0	Ki67+	 10479 20964
3256	0	0	Ki67+	 10480 21015
3257	0	0	Ki67+	 10493 21000
3258	0	0	Ki67+	 10522 21559
3259	0	0	Ki67+	 10540 21248
3260	0	0	Ki67+	 10558 21259
3261	0	0	Ki67+	 10566 21625
3262	0	0	Ki67+	 10589 21654
3263	0	0	Ki67+	 10628 21330
3264	0	0	Ki67+	 10686 21350
3265	0	0	Ki67+	 10863 21229
3266	0	0	Ki67+	 10913 21284
3267	0	0	Ki67+	 10934 21711
3268	0	0	Ki67+	 11057 21405
3269	0	0	Ki67+	 11060 21199
3270	0	0	Ki67+	 11061 21525
3271	0	0	Ki67+	 11079 21184
3272	0	0	Ki67+	 10328 22016
3273	0	0	Ki67+	 10336 21983
3274	0	0	Ki67+	 10347 22240
3275	0	0	Ki67+	 10352 22109
3276	0	0	Ki67+	 10355 22001
3277	0	0	Ki67+	 10357 22151
3278	0	0	Ki67+	 10358 22017
3279	0	0	Ki67+	 10359 22063
3280	0	0	Ki67+	 10384 22036
3281	0	0	Ki67+	 10390 21952
3282	0	0	Ki67+	 10392 22105
3283	0	0	Ki67+	 10393 22015
3284	0	0	Ki67+	 10398 22084
3285	0	0	Ki67+	 10407 21790
3286	0	0	Ki67+	 10408 22111
3287	0	0	Ki67+	 10421 21983
3288	0	0	Ki67+	 10425 22061
3289	0	0	Ki67+	 10434 22035
3290	0	0	Ki67+	 10441 22067
3291	0	0	Ki67+	 10446 22009
3292	0	0	Ki67+	 10452 22045
3293	0	0	Ki67+	 10452 22122
3294	0	0	Ki67+	 10453 22035
3295	0	0	Ki67+	 10469 22164
3296	0	0	Ki67+	 10474 21839
3297	0	0	Ki67+	 10480 22128
3298	0	0	Ki67+	 10482 21918
3299	0	0	Ki67+	 10483 22224
3300	0	0	Ki67+	 10493 21950
3301	0	0	Ki67+	 10494 21962
3302	0	0	Ki67+	 10500 21999
3303	0	0	Ki67+	 10503 22088
3304	0	0	Ki67+	 10507 22123
3305	0	0	Ki67+	 10522 22246
3306	0	0	Ki67+	 10533 21955
3307	0	0	Ki67+	 10533 22119
3308	0	0	Ki67+	 10535 21760
3309	0	0	Ki67+	 10538 21893
3310	0	0	Ki67+	 10542 21971
3311	0	0	Ki67+	 10553 21847
3312	0	0	Ki67+	 10553 22203
3313	0	0	Ki67+	 10567 21882
3314	0	0	Ki67+	 10570 22007
3315	0	0	Ki67+	 10580 22164
3316	0	0	Ki67+	 10588 22194
3317	0	0	Ki67+	 10589 21869
3318	0	0	Ki67+	 10589 22089
3319	0	0	Ki67+	 10597 22160
3320	0	0	Ki67+	 10615 22159
3321	0	0	Ki67+	 10621 22184
3322	0	0	Ki67+	 10631 21912
3323	0	0	Ki67+	 10632 21922
3324	0	0	Ki67+	 10642 22060
3325	0	0	Ki67+	 10652 22097
3326	0	0	Ki67+	 10653 21874
3327	0	0	Ki67+	 10656 21939
3328	0	0	Ki67+	 10660 22176
3329	0	0	Ki67+	 10661 21859
3330	0	0	Ki67+	 10667 21970
3331	0	0	Ki67+	 10672 21878
3332	0	0	Ki67+	 10678 22189
3333	0	0	Ki67+	 10680 21860
3334	0	0	Ki67+	 10680 21964
3335	0	0	Ki67+	 10690 21910
3336	0	0	Ki67+	 10701 22001
3337	0	0	Ki67+	 10705 22055
3338	0	0	Ki67+	 10727 22129
3339	0	0	Ki67+	 10728 22038
3340	0	0	Ki67+	 10736 22051
3341	0	0	Ki67+	 10740 22165
3342	0	0	Ki67+	 10753 21988
3343	0	0	Ki67+	 10759 22202
3344	0	0	Ki67+	 10764 22223
3345	0	0	Ki67+	 10767 21913
3346	0	0	Ki67+	 10770 22167
3347	0	0	Ki67+	 10775 21951
3348	0	0	Ki67+	 10778 22155
3349	0	0	Ki67+	 10780 21996
3350	0	0	Ki67+	 10780 22209
3351	0	0	Ki67+	 10784 22135
3352	0	0	Ki67+	 10790 22149
3353	0	0	Ki67+	 10792 21979
3354	0	0	Ki67+	 10794 22185
3355	0	0	Ki67+	 10798 21957
3356	0	0	Ki67+	 10856 22061
3357	0	0	Ki67+	 10870 22022
3358	0	0	Ki67+	 10874 22093
3359	0	0	Ki67+	 10881 21998
3360	0	0	Ki67+	 10885 22008
3361	0	0	Ki67+	 10889 22191
3362	0	0	Ki67+	 10891 22036
3363	0	0	Ki67+	 10895 22158
3364	0	0	Ki67+	 10898 22093
3365	0	0	Ki67+	 10907 21997
3366	0	0	Ki67+	 10912 22112
3367	0	0	Ki67+	 10912 22163
3368	0	0	Ki67+	 10913 22028
3369	0	0	Ki67+	 10914 22198
3370	0	0	Ki67+	 10922 22134
3371	0	0	Ki67+	 10924 22166
3372	0	0	Ki67+	 10933 22042
3373	0	0	Ki67+	 10936 22270
3374	0	0	Ki67+	 10940 22023
3375	0	0	Ki67+	 10949 22094
3376	0	0	Ki67+	 10961 22078
3377	0	0	Ki67+	 10969 22113
3378	0	0	Ki67+	 10973 22221
3379	0	0	Ki67+	 10977 22094
3380	0	0	Ki67+	 10984 22251
3381	0	0	Ki67+	 10985 21937
3382	0	0	Ki67+	 10990 21962
3383	0	0	Ki67+	 10996 22008
3384	0	0	Ki67+	 10997 22030
3385	0	0	Ki67+	 11001 22059
3386	0	0	Ki67+	 11007 22125
3387	0	0	Ki67+	 11008 22033
3388	0	0	Ki67+	 11008 22084
3389	0	0	Ki67+	 11014 21987
3390	0	0	Ki67+	 11020 21906
3391	0	0	Ki67+	 11024 22046
3392	0	0	Ki67+	 11032 22081
3393	0	0	Ki67+	 11032 22153
3394	0	0	Ki67+	 11036 21969
3395	0	0	Ki67+	 11047 22129
3396	0	0	Ki67+	 11048 22075
3397	0	0	Ki67+	 11065 21921
3398	0	0	Ki67+	 11078 22051
3399	0	0	Ki67+	 11078 22180
3400	0	0	Ki67+	 11081 21935
3401	0	0	Ki67+	 11082 22025
3402	0	0	Ki67+	 11084 21945
3403	0	0	Ki67+	 11085 21989
3404	0	0	Ki67+	 11099 22155
3405	0	0	Ki67+	 11100 22138
3406	0	0	Ki67+	 11106 22110
3407	0	0	Ki67+	 11111 22165
3408	0	0	Ki67+	 11117 22134
3409	0	0	Ki67+	 11119 22111
3410	0	0	Ki67+	 10366 23297
3411	0	0	Ki67+	 10393 23206
3412	0	0	Ki67+	 10421 23263
3413	0	0	Ki67+	 10434 23223
3414	0	0	Ki67+	 10448 23280
3415	0	0	Ki67+	 10455 23245
3416	0	0	Ki67+	 10459 23291
3417	0	0	Ki67+	 10479 23204
3418	0	0	Ki67+	 10491 23179
3419	0	0	Ki67+	 10496 23280
3420	0	0	Ki67+	 10498 23299
3421	0	0	Ki67+	 10499 22965
3422	0	0	Ki67+	 10527 23252
3423	0	0	Ki67+	 10527 23300
3424	0	0	Ki67+	 10545 23160
3425	0	0	Ki67+	 10547 23172
3426	0	0	Ki67+	 10549 23024
3427	0	0	Ki67+	 10549 23127
3428	0	0	Ki67+	 10572 23196
3429	0	0	Ki67+	 10574 23170
3430	0	0	Ki67+	 10583 23271
3431	0	0	Ki67+	 10586 23168
3432	0	0	Ki67+	 10587 23188
3433	0	0	Ki67+	 10603 23233
3434	0	0	Ki67+	 10605 23187
3435	0	0	Ki67+	 10617 23271
3436	0	0	Ki67+	 10621 23151
3437	0	0	Ki67+	 10638 22988
3438	0	0	Ki67+	 10640 23178
3439	0	0	Ki67+	 10643 23058
3440	0	0	Ki67+	 10647 23119
3441	0	0	Ki67+	 10652 23241
3442	0	0	Ki67+	 10659 23216
3443	0	0	Ki67+	 10671 23245
3444	0	0	Ki67+	 10673 23220
3445	0	0	Ki67+	 10699 23275
3446	0	0	Ki67+	 10699 23286
3447	0	0	Ki67+	 10719 23232
3448	0	0	Ki67+	 10735 23290
3449	0	0	Ki67+	 10743 23272
3450	0	0	Ki67+	 10744 23232
3451	0	0	Ki67+	 10744 23301
3452	0	0	Ki67+	 10751 23286
3453	0	0	Ki67+	 10784 23225
3454	0	0	Ki67+	 10788 23121
3455	0	0	Ki67+	 10788 23177
3456	0	0	Ki67+	 10801 23300
3457	0	0	Ki67+	 10804 23183
3458	0	0	Ki67+	 10823 23268
3459	0	0	Ki67+	 10868 23129
3460	0	0	Ki67+	 10881 23267
3461	0	0	Ki67+	 10888 23286
3462	0	0	Ki67+	 10910 23255
3463	0	0	Ki67+	 10915 23116
3464	0	0	Ki67+	 10932 23076
3465	0	0	Ki67+	 10953 23083
3466	0	0	Ki67+	 10962 23214
3467	0	0	Ki67+	 10969 23114
3468	0	0	Ki67+	 10970 23276
3469	0	0	Ki67+	 10973 23177
3470	0	0	Ki67+	 10975 23065
3471	0	0	Ki67+	 10982 23114
3472	0	0	Ki67+	 10994 23139
3473	0	0	Ki67+	 10996 23297
3474	0	0	Ki67+	 11020 23173
3475	0	0	Ki67+	 11039 23130
3476	0	0	Ki67+	 11044 23113
3477	0	0	Ki67+	 11051 23065
3478	0	0	Ki67+	 11061 23127
3479	0	0	Ki67+	 11062 23102
3480	0	0	Ki67+	 11068 23209
3481	0	0	Ki67+	 11069 23037
3482	0	0	Ki67+	 11070 23241
3483	0	0	Ki67+	 11075 23269
3484	0	0	Ki67+	 11077 23192
3485	0	0	Ki67+	 11089 23076
3486	0	0	Ki67+	 11090 23252
3487	0	0	Ki67+	 11093 23043
3488	0	0	Ki67+	 11096 23284
3489	0	0	Ki67+	 11099 23111
3490	0	0	Ki67+	 11099 23310
3491	0	0	Ki67+	 11109 23052
3492	0	0	Ki67+	 11109 23147
3493	0	0	Ki67+	 10321 23344
3494	0	0	Ki67+	 10321 24008
3495	0	0	Ki67+	 10322 23869
3496	0	0	Ki67+	 10328 23379
3497	0	0	Ki67+	 10330 23365
3498	0	0	Ki67+	 10337 23784
3499	0	0	Ki67+	 10345 23883
3500	0	0	Ki67+	 10351 23670
3501	0	0	Ki67+	 10354 23403
3502	0	0	Ki67+	 10356 23993
3503	0	0	Ki67+	 10362 23384
3504	0	0	Ki67+	 10362 23771
3505	0	0	Ki67+	 10362 23798
3506	0	0	Ki67+	 10368 23931
3507	0	0	Ki67+	 10369 23838
3508	0	0	Ki67+	 10372 23913
3509	0	0	Ki67+	 10380 23939
3510	0	0	Ki67+	 10408 23778
3511	0	0	Ki67+	 10408 23796
3512	0	0	Ki67+	 10427 23404
3513	0	0	Ki67+	 10431 23595
3514	0	0	Ki67+	 10442 23346
3515	0	0	Ki67+	 10458 23372
3516	0	0	Ki67+	 10461 23417
3517	0	0	Ki67+	 10462 23877
3518	0	0	Ki67+	 10473 23409
3519	0	0	Ki67+	 10481 23898
3520	0	0	Ki67+	 10491 23862
3521	0	0	Ki67+	 10497 24080
3522	0	0	Ki67+	 10504 23948
3523	0	0	Ki67+	 10521 23849
3524	0	0	Ki67+	 10521 24082
3525	0	0	Ki67+	 10525 23784
3526	0	0	Ki67+	 10530 23954
3527	0	0	Ki67+	 10532 23913
3528	0	0	Ki67+	 10538 23816
3529	0	0	Ki67+	 10541 23330
3530	0	0	Ki67+	 10547 23957
3531	0	0	Ki67+	 10549 23851
3532	0	0	Ki67+	 10551 23921
3533	0	0	Ki67+	 10551 23969
3534	0	0	Ki67+	 10555 23470
3535	0	0	Ki67+	 10561 23814
3536	0	0	Ki67+	 10563 23725
3537	0	0	Ki67+	 10565 23824
3538	0	0	Ki67+	 10565 23957
3539	0	0	Ki67+	 10581 23848
3540	0	0	Ki67+	 10583 23333
3541	0	0	Ki67+	 10583 23834
3542	0	0	Ki67+	 10588 23903
3543	0	0	Ki67+	 10593 23930
3544	0	0	Ki67+	 10595 23328
3545	0	0	Ki67+	 10596 23869
3546	0	0	Ki67+	 10599 23854
3547	0	0	Ki67+	 10601 23504
3548	0	0	Ki67+	 10606 23365
3549	0	0	Ki67+	 10609 23881
3550	0	0	Ki67+	 10612 23961
3551	0	0	Ki67+	 10615 23852
3552	0	0	Ki67+	 10618 23791
3553	0	0	Ki67+	 10619 23932
3554	0	0	Ki67+	 10622 23863
3555	0	0	Ki67+	 10628 23999
3556	0	0	Ki67+	 10632 23939
3557	0	0	Ki67+	 10633 23926
3558	0	0	Ki67+	 10651 24026
3559	0	0	Ki67+	 10653 23800
3560	0	0	Ki67+	 10654 23360
3561	0	0	Ki67+	 10656 23879
3562	0	0	Ki67+	 10664 23994
3563	0	0	Ki67+	 10669 23878
3564	0	0	Ki67+	 10673 23920
3565	0	0	Ki67+	 10675 23377
3566	0	0	Ki67+	 10676 23932
3567	0	0	Ki67+	 10679 23828
3568	0	0	Ki67+	 10680 23318
3569	0	0	Ki67+	 10680 23331
3570	0	0	Ki67+	 10680 24036
3571	0	0	Ki67+	 10682 23839
3572	0	0	Ki67+	 10682 23891
3573	0	0	Ki67+	 10684 23946
3574	0	0	Ki67+	 10684 24018
3575	0	0	Ki67+	 10693 23792
3576	0	0	Ki67+	 10695 23825
3577	0	0	Ki67+	 10698 23863
3578	0	0	Ki67+	 10699 23720
3579	0	0	Ki67+	 10700 23841
3580	0	0	Ki67+	 10703 24040
3581	0	0	Ki67+	 10706 23648
3582	0	0	Ki67+	 10707 23937
3583	0	0	Ki67+	 10712 23769
3584	0	0	Ki67+	 10724 23791
3585	0	0	Ki67+	 10724 24067
3586	0	0	Ki67+	 10725 23824
3587	0	0	Ki67+	 10727 23945
3588	0	0	Ki67+	 10728 23338
3589	0	0	Ki67+	 10732 24007
3590	0	0	Ki67+	 10735 23789
3591	0	0	Ki67+	 10735 23985
3592	0	0	Ki67+	 10744 23976
3593	0	0	Ki67+	 10749 24004
3594	0	0	Ki67+	 10754 23805
3595	0	0	Ki67+	 10759 23926
3596	0	0	Ki67+	 10765 24045
3597	0	0	Ki67+	 10768 23506
3598	0	0	Ki67+	 10769 23997
3599	0	0	Ki67+	 10769 24026
3600	0	0	Ki67+	 10771 23367
3601	0	0	Ki67+	 10771 23886
3602	0	0	Ki67+	 10772 23965
3603	0	0	Ki67+	 10774 24095
3604	0	0	Ki67+	 10775 23797
3605	0	0	Ki67+	 10790 23370
3606	0	0	Ki67+	 10792 23802
3607	0	0	Ki67+	 10792 24078
3608	0	0	Ki67+	 10793 23390
3609	0	0	Ki67+	 10795 24031
3610	0	0	Ki67+	 10797 23422
3611	0	0	Ki67+	 10803 23356
3612	0	0	Ki67+	 10808 23898
3613	0	0	Ki67+	 10809 23912
3614	0	0	Ki67+	 10815 23841
3615	0	0	Ki67+	 10820 23408
3616	0	0	Ki67+	 10823 23454
3617	0	0	Ki67+	 10827 23951
3618	0	0	Ki67+	 10838 23806
3619	0	0	Ki67+	 10843 23425
3620	0	0	Ki67+	 10845 23338
3621	0	0	Ki67+	 10845 23873
3622	0	0	Ki67+	 10848 23846
3623	0	0	Ki67+	 10866 23397
3624	0	0	Ki67+	 10867 23797
3625	0	0	Ki67+	 10870 23320
3626	0	0	Ki67+	 10871 23437
3627	0	0	Ki67+	 10872 23918
3628	0	0	Ki67+	 10873 24070
3629	0	0	Ki67+	 10881 23835
3630	0	0	Ki67+	 10883 23854
3631	0	0	Ki67+	 10891 23979
3632	0	0	Ki67+	 10892 23329
3633	0	0	Ki67+	 10898 23362
3634	0	0	Ki67+	 10901 23691
3635	0	0	Ki67+	 10902 23392
3636	0	0	Ki67+	 10907 24024
3637	0	0	Ki67+	 10908 23829
3638	0	0	Ki67+	 10915 23389
3639	0	0	Ki67+	 10917 23415
3640	0	0	Ki67+	 10920 23934
3641	0	0	Ki67+	 10923 23881
3642	0	0	Ki67+	 10925 23868
3643	0	0	Ki67+	 10925 24075
3644	0	0	Ki67+	 10926 24109
3645	0	0	Ki67+	 10934 24066
3646	0	0	Ki67+	 10935 23341
3647	0	0	Ki67+	 10935 24076
3648	0	0	Ki67+	 10936 23395
3649	0	0	Ki67+	 10940 23376
3650	0	0	Ki67+	 10947 23984
3651	0	0	Ki67+	 10951 23964
3652	0	0	Ki67+	 10970 23411
3653	0	0	Ki67+	 10972 24070
3654	0	0	Ki67+	 10975 24003
3655	0	0	Ki67+	 10978 23387
3656	0	0	Ki67+	 10978 23432
3657	0	0	Ki67+	 10983 23984
3658	0	0	Ki67+	 10988 24075
3659	0	0	Ki67+	 10994 23401
3660	0	0	Ki67+	 11004 23934
3661	0	0	Ki67+	 11006 24059
3662	0	0	Ki67+	 11012 23960
3663	0	0	Ki67+	 11019 24015
3664	0	0	Ki67+	 11020 24028
3665	0	0	Ki67+	 11021 23976
3666	0	0	Ki67+	 11023 23943
3667	0	0	Ki67+	 11028 24068
3668	0	0	Ki67+	 11038 23446
3669	0	0	Ki67+	 11041 24007
3670	0	0	Ki67+	 11042 23973
3671	0	0	Ki67+	 11047 23361
3672	0	0	Ki67+	 11049 23346
3673	0	0	Ki67+	 11055 23706
3674	0	0	Ki67+	 11059 23973
3675	0	0	Ki67+	 11068 23988
3676	0	0	Ki67+	 11069 23331
3677	0	0	Ki67+	 11074 24034
3678	0	0	Ki67+	 11091 23831
3679	0	0	Ki67+	 11092 23999
3680	0	0	Ki67+	 11094 23346
3681	0	0	Ki67+	 11096 23584
3682	0	0	Ki67+	 11096 23881
3683	0	0	Ki67+	 11099 24069
3684	0	0	Ki67+	 11100 24059
3685	0	0	Ki67+	 11108 23340
3686	0	0	Ki67+	 11108 24014
3687	0	0	Ki67+	 10796 24123
3688	0	0	Ki67+	 10864 24119
3689	0	0	Ki67+	 10969 24126
3690	0	0	Ki67+	 11011 24195
3691	0	0	Ki67+	 11030 24130
3692	0	0	Ki67+	 10325 25265
3693	0	0	Ki67+	 10327 25371
3694	0	0	Ki67+	 10330 25183
3695	0	0	Ki67+	 10345 25174
3696	0	0	Ki67+	 10349 25221
3697	0	0	Ki67+	 10354 25247
3698	0	0	Ki67+	 10355 25360
3699	0	0	Ki67+	 10355 25379
3700	0	0	Ki67+	 10362 25291
3701	0	0	Ki67+	 10363 25427
3702	0	0	Ki67+	 10368 25380
3703	0	0	Ki67+	 10370 25341
3704	0	0	Ki67+	 10371 25412
3705	0	0	Ki67+	 10378 25374
3706	0	0	Ki67+	 10379 25179
3707	0	0	Ki67+	 10381 25238
3708	0	0	Ki67+	 10384 25269
3709	0	0	Ki67+	 10385 25450
3710	0	0	Ki67+	 10389 25054
3711	0	0	Ki67+	 10389 25117
3712	0	0	Ki67+	 10391 25152
3713	0	0	Ki67+	 10395 25203
3714	0	0	Ki67+	 10396 25414
3715	0	0	Ki67+	 10397 25314
3716	0	0	Ki67+	 10397 25386
3717	0	0	Ki67+	 10399 25137
3718	0	0	Ki67+	 10407 25150
3719	0	0	Ki67+	 10416 25390
3720	0	0	Ki67+	 10422 25176
3721	0	0	Ki67+	 10422 25230
3722	0	0	Ki67+	 10422 25501
3723	0	0	Ki67+	 10433 25305
3724	0	0	Ki67+	 10434 25172
3725	0	0	Ki67+	 10443 25296
3726	0	0	Ki67+	 10448 25165
3727	0	0	Ki67+	 10458 25331
3728	0	0	Ki67+	 10470 25324
3729	0	0	Ki67+	 10475 25304
3730	0	0	Ki67+	 10482 25251
3731	0	0	Ki67+	 10482 25274
3732	0	0	Ki67+	 10504 25394
3733	0	0	Ki67+	 10511 25226
3734	0	0	Ki67+	 10511 25322
3735	0	0	Ki67+	 10518 25407
3736	0	0	Ki67+	 10524 25257
3737	0	0	Ki67+	 10533 25391
3738	0	0	Ki67+	 10542 25422
3739	0	0	Ki67+	 10556 25409
3740	0	0	Ki67+	 10560 25259
3741	0	0	Ki67+	 10562 25277
3742	0	0	Ki67+	 10562 25390
3743	0	0	Ki67+	 10563 25227
3744	0	0	Ki67+	 10569 25408
3745	0	0	Ki67+	 10588 25338
3746	0	0	Ki67+	 10595 25378
3747	0	0	Ki67+	 10596 25303
3748	0	0	Ki67+	 10596 25406
3749	0	0	Ki67+	 10604 25137
3750	0	0	Ki67+	 10607 25110
3751	0	0	Ki67+	 10607 25347
3752	0	0	Ki67+	 10611 25391
3753	0	0	Ki67+	 10620 25283
3754	0	0	Ki67+	 10622 25185
3755	0	0	Ki67+	 10636 25387
3756	0	0	Ki67+	 10638 25315
3757	0	0	Ki67+	 10638 25345
3758	0	0	Ki67+	 10643 25255
3759	0	0	Ki67+	 10646 25219
3760	0	0	Ki67+	 10660 25125
3761	0	0	Ki67+	 10677 25704
3762	0	0	Ki67+	 10678 25197
3763	0	0	Ki67+	 10685 25341
3764	0	0	Ki67+	 10686 25239
3765	0	0	Ki67+	 10687 25276
3766	0	0	Ki67+	 10697 25265
3767	0	0	Ki67+	 10701 25231
3768	0	0	Ki67+	 10701 25304
3769	0	0	Ki67+	 10704 25342
3770	0	0	Ki67+	 10722 25347
3771	0	0	Ki67+	 10726 25336
3772	0	0	Ki67+	 10735 25376
3773	0	0	Ki67+	 10736 25270
3774	0	0	Ki67+	 10736 25302
3775	0	0	Ki67+	 10741 25402
3776	0	0	Ki67+	 10750 25239
3777	0	0	Ki67+	 10754 25272
3778	0	0	Ki67+	 10756 25339
3779	0	0	Ki67+	 10762 25509
3780	0	0	Ki67+	 10765 25390
3781	0	0	Ki67+	 10767 25370
3782	0	0	Ki67+	 10771 25270
3783	0	0	Ki67+	 10780 25401
3784	0	0	Ki67+	 10782 25310
3785	0	0	Ki67+	 10788 25206
3786	0	0	Ki67+	 10789 25514
3787	0	0	Ki67+	 10790 25357
3788	0	0	Ki67+	 10794 25245
3789	0	0	Ki67+	 10796 25150
3790	0	0	Ki67+	 10796 25195
3791	0	0	Ki67+	 10796 25709
3792	0	0	Ki67+	 10798 25258
3793	0	0	Ki67+	 10801 25218
3794	0	0	Ki67+	 10824 25100
3795	0	0	Ki67+	 10825 25193
3796	0	0	Ki67+	 10827 25345
3797	0	0	Ki67+	 10831 25181
3798	0	0	Ki67+	 10835 25276
3799	0	0	Ki67+	 10843 25307
3800	0	0	Ki67+	 10843 25438
3801	0	0	Ki67+	 10856 25366
3802	0	0	Ki67+	 10856 25397
3803	0	0	Ki67+	 10858 25184
3804	0	0	Ki67+	 10867 25370
3805	0	0	Ki67+	 10869 25332
3806	0	0	Ki67+	 10870 25448
3807	0	0	Ki67+	 10873 25430
3808	0	0	Ki67+	 10878 25125
3809	0	0	Ki67+	 10879 25314
3810	0	0	Ki67+	 10881 25228
3811	0	0	Ki67+	 10894 25406
3812	0	0	Ki67+	 10896 25203
3813	0	0	Ki67+	 10896 25378
3814	0	0	Ki67+	 10905 25253
3815	0	0	Ki67+	 10913 25337
3816	0	0	Ki67+	 10914 25368
3817	0	0	Ki67+	 10922 25254
3818	0	0	Ki67+	 10922 25479
3819	0	0	Ki67+	 10923 25435
3820	0	0	Ki67+	 10926 25338
3821	0	0	Ki67+	 10927 25126
3822	0	0	Ki67+	 10929 25395
3823	0	0	Ki67+	 10938 25181
3824	0	0	Ki67+	 10940 25221
3825	0	0	Ki67+	 10950 25626
3826	0	0	Ki67+	 10960 25319
3827	0	0	Ki67+	 10963 25199
3828	0	0	Ki67+	 10963 25261
3829	0	0	Ki67+	 10965 25460
3830	0	0	Ki67+	 10973 25613
3831	0	0	Ki67+	 10978 25325
3832	0	0	Ki67+	 10986 25138
3833	0	0	Ki67+	 10986 25613
3834	0	0	Ki67+	 10992 25424
3835	0	0	Ki67+	 10994 25394
3836	0	0	Ki67+	 10994 25460
3837	0	0	Ki67+	 10995 25248
3838	0	0	Ki67+	 11003 25168
3839	0	0	Ki67+	 11005 25458
3840	0	0	Ki67+	 11025 25310
3841	0	0	Ki67+	 11025 25424
3842	0	0	Ki67+	 11027 25371
3843	0	0	Ki67+	 11031 25247
3844	0	0	Ki67+	 11039 25308
3845	0	0	Ki67+	 11048 25435
3846	0	0	Ki67+	 11055 25175
3847	0	0	Ki67+	 11062 25415
3848	0	0	Ki67+	 11067 25369
3849	0	0	Ki67+	 11069 25391
3850	0	0	Ki67+	 11072 25342
3851	0	0	Ki67+	 11081 25365
3852	0	0	Ki67+	 11110 25563
3853	0	0	Ki67+	 11111 25499
3854	0	0	Ki67+	 11112 25227
3855	0	0	Ki67+	 10349 25767
3856	0	0	Ki67+	 10361 25741
3857	0	0	Ki67+	 10367 25757
3858	0	0	Ki67+	 10374 25776
3859	0	0	Ki67+	 10397 25848
3860	0	0	Ki67+	 10710 25742
3861	0	0	Ki67+	 10758 25937
3862	0	0	Ki67+	 10793 26050
3863	0	0	Ki67+	 10805 26046
3864	0	0	Ki67+	 10816 25876
3865	0	0	Ki67+	 10844 26033
3866	0	0	Ki67+	 10868 26162
3867	0	0	Ki67+	 10896 25893
3868	0	0	Ki67+	 10913 25896
3869	0	0	Ki67+	 10923 26304
3870	0	0	Ki67+	 10948 25861
3871	0	0	Ki67+	 10976 26211
3872	0	0	Ki67+	 11003 26208
3873	0	0	Ki67+	 11019 26104
3874	0	0	Ki67+	 11020 26239
3875	0	0	Ki67+	 11025 26207
3876	0	0	Ki67+	 11026 26266
3877	0	0	Ki67+	 11060 26293
3878	0	0	Ki67+	 11061 26188
3879	0	0	Ki67+	 11086 26338
3880	0	0	Ki67+	 11087 26326
3881	0	0	Ki67+	 11096 26167
3882	0	0	Ki67+	 11104 26210
3883	0	0	Ki67+	 11106 26149
3884	0	0	Ki67+	 11106 26334
3885	0	0	Ki67+	 11107 26160
3886	0	0	Ki67+	 11110 26247
3887	0	0	Ki67+	 11113 26300
3888	0	0	Ki67+	 11115 26042
3889	0	0	Ki67+	 11118 26158
3890	0	0	Ki67+	 10358 27171
3891	0	0	Ki67+	 10364 26635
3892	0	0	Ki67+	 10447 27242
3893	0	0	Ki67+	 10454 26764
3894	0	0	Ki67+	 10474 26777
3895	0	0	Ki67+	 10481 27229
3896	0	0	Ki67+	 10490 27265
3897	0	0	Ki67+	 10514 26740
3898	0	0	Ki67+	 10521 27273
3899	0	0	Ki67+	 10525 26873
3900	0	0	Ki67+	 10530 27261
3901	0	0	Ki67+	 10537 27291
3902	0	0	Ki67+	 10569 27303
3903	0	0	Ki67+	 10687 26687
3904	0	0	Ki67+	 10704 26990
3905	0	0	Ki67+	 10705 26742
3906	0	0	Ki67+	 10713 26824
3907	0	0	Ki67+	 10718 26848
3908	0	0	Ki67+	 10749 26873
3909	0	0	Ki67+	 10756 26863
3910	0	0	Ki67+	 10785 26885
3911	0	0	Ki67+	 10792 26857
3912	0	0	Ki67+	 10803 26900
3913	0	0	Ki67+	 10804 26882
3914	0	0	Ki67+	 10813 26828
3915	0	0	Ki67+	 10839 26867
3916	0	0	Ki67+	 10845 26880
3917	0	0	Ki67+	 10866 26872
3918	0	0	Ki67+	 10872 26814
3919	0	0	Ki67+	 10906 26831
3920	0	0	Ki67+	 10933 26960
3921	0	0	Ki67+	 10943 26940
3922	0	0	Ki67+	 10959 26872
3923	0	0	Ki67+	 10962 26964
3924	0	0	Ki67+	 10999 26986
3925	0	0	Ki67+	 11025 26948
3926	0	0	Ki67+	 11085 27183
3927	0	0	Ki67+	 11114 26931
3928	0	0	Ki67+	 11117 26898
3929	0	0	Ki67+	 10603 27349
3930	0	0	Ki67+	 10644 27339
3931	0	0	Ki67+	 10673 27354
3932	0	0	Ki67+	 10678 27382
3933	0	0	Ki67+	 10721 27411
3934	0	0	Ki67+	 10782 27461
3935	0	0	Ki67+	 10792 27426
3936	0	0	Ki67+	 10950 27447
3937	0	0	Ki67+	 11057 27536
3938	0	0	Ki67+	 10695 28500
3939	0	0	Ki67+	 10852 29332
3940	0	0	Ki67+	 10859 29420
3941	0	0	Ki67+	 10877 29370
3942	0	0	Ki67+	 10933 29267
3943	0	0	Ki67+	 10977 29308
3944	0	0	Ki67+	 10986 29407
3945	0	0	Ki67+	 10999 29421
3946	0	0	Ki67+	 11031 29291
3947	0	0	Ki67+	 11060 29382
3948	0	0	Ki67+	 11082 29277
3949	0	0	Ki67+	 11087 29255
3950	0	0	Ki67+	 11098 29221
3951	0	0	Ki67+	 11113 29220
3952	0	0	Ki67+	 11119 29272
3953	0	0	Ki67+	 10335 30202
3954	0	0	Ki67+	 10582 32441
3955	0	0	Ki67+	 10777 32313
3956	0	0	Ki67+	 10815 32391
3957	0	0	Ki67+	 10877 32371
3958	0	0	Ki67+	 11139 18383
3959	0	0	Ki67+	 11187 18384
3960	0	0	Ki67+	 11208 18352
3961	0	0	Ki67+	 11255 18424
3962	0	0	Ki67+	 11263 18298
3963	0	0	Ki67+	 11288 18245
3964	0	0	Ki67+	 11307 18301
3965	0	0	Ki67+	 11315 18287
3966	0	0	Ki67+	 11325 18295
3967	0	0	Ki67+	 11328 18308
3968	0	0	Ki67+	 11337 18431
3969	0	0	Ki67+	 11343 18267
3970	0	0	Ki67+	 11348 18414
3971	0	0	Ki67+	 11395 18414
3972	0	0	Ki67+	 11403 18223
3973	0	0	Ki67+	 11408 18346
3974	0	0	Ki67+	 11446 18211
3975	0	0	Ki67+	 11454 18342
3976	0	0	Ki67+	 11461 18286
3977	0	0	Ki67+	 11466 18418
3978	0	0	Ki67+	 11480 18396
3979	0	0	Ki67+	 11497 18380
3980	0	0	Ki67+	 11515 18416
3981	0	0	Ki67+	 11517 18341
3982	0	0	Ki67+	 11522 18203
3983	0	0	Ki67+	 11530 18427
3984	0	0	Ki67+	 11535 18362
3985	0	0	Ki67+	 11547 18393
3986	0	0	Ki67+	 11558 18205
3987	0	0	Ki67+	 11563 18347
3988	0	0	Ki67+	 11578 18431
3989	0	0	Ki67+	 11581 18174
3990	0	0	Ki67+	 11589 18183
3991	0	0	Ki67+	 11605 18405
3992	0	0	Ki67+	 11608 18342
3993	0	0	Ki67+	 11623 18409
3994	0	0	Ki67+	 11629 18383
3995	0	0	Ki67+	 11636 18266
3996	0	0	Ki67+	 11638 18178
3997	0	0	Ki67+	 11642 18352
3998	0	0	Ki67+	 11652 18237
3999	0	0	Ki67+	 11656 18298
4000	0	0	Ki67+	 11660 18374
4001	0	0	Ki67+	 11671 18416
4002	0	0	Ki67+	 11681 18169
4003	0	0	Ki67+	 11683 18347
4004	0	0	Ki67+	 11687 18375
4005	0	0	Ki67+	 11690 18231
4006	0	0	Ki67+	 11695 18423
4007	0	0	Ki67+	 11696 18185
4008	0	0	Ki67+	 11718 18141
4009	0	0	Ki67+	 11720 18422
4010	0	0	Ki67+	 11721 18171
4011	0	0	Ki67+	 11741 18238
4012	0	0	Ki67+	 11744 18117
4013	0	0	Ki67+	 11744 18374
4014	0	0	Ki67+	 11751 18359
4015	0	0	Ki67+	 11767 18400
4016	0	0	Ki67+	 11769 18139
4017	0	0	Ki67+	 11772 18151
4018	0	0	Ki67+	 11778 18375
4019	0	0	Ki67+	 11786 18139
4020	0	0	Ki67+	 11790 18359
4021	0	0	Ki67+	 11792 18110
4022	0	0	Ki67+	 11805 18410
4023	0	0	Ki67+	 11806 17675
4024	0	0	Ki67+	 11809 18139
4025	0	0	Ki67+	 11817 17769
4026	0	0	Ki67+	 11821 18355
4027	0	0	Ki67+	 11822 18106
4028	0	0	Ki67+	 11822 18183
4029	0	0	Ki67+	 11831 18311
4030	0	0	Ki67+	 11841 18328
4031	0	0	Ki67+	 11844 18138
4032	0	0	Ki67+	 11852 18112
4033	0	0	Ki67+	 11864 18097
4034	0	0	Ki67+	 11874 18341
4035	0	0	Ki67+	 11874 18379
4036	0	0	Ki67+	 11877 18266
4037	0	0	Ki67+	 11879 18329
4038	0	0	Ki67+	 11887 18254
4039	0	0	Ki67+	 11893 18302
4040	0	0	Ki67+	 11898 18109
4041	0	0	Ki67+	 11902 18336
4042	0	0	Ki67+	 11905 18126
4043	0	0	Ki67+	 11906 18277
4044	0	0	Ki67+	 11909 18393
4045	0	0	Ki67+	 11914 18095
4046	0	0	Ki67+	 11915 18380
4047	0	0	Ki67+	 11124 18439
4048	0	0	Ki67+	 11126 19047
4049	0	0	Ki67+	 11137 19090
4050	0	0	Ki67+	 11151 19212
4051	0	0	Ki67+	 11152 18483
4052	0	0	Ki67+	 11157 18580
4053	0	0	Ki67+	 11166 18974
4054	0	0	Ki67+	 11168 18443
4055	0	0	Ki67+	 11174 19196
4056	0	0	Ki67+	 11188 19199
4057	0	0	Ki67+	 11195 19220
4058	0	0	Ki67+	 11196 18510
4059	0	0	Ki67+	 11205 19190
4060	0	0	Ki67+	 11224 18494
4061	0	0	Ki67+	 11226 18471
4062	0	0	Ki67+	 11237 19213
4063	0	0	Ki67+	 11243 18454
4064	0	0	Ki67+	 11264 18530
4065	0	0	Ki67+	 11287 19127
4066	0	0	Ki67+	 11298 18515
4067	0	0	Ki67+	 11301 18613
4068	0	0	Ki67+	 11305 19231
4069	0	0	Ki67+	 11314 18469
4070	0	0	Ki67+	 11316 18520
4071	0	0	Ki67+	 11332 18557
4072	0	0	Ki67+	 11334 18530
4073	0	0	Ki67+	 11347 18439
4074	0	0	Ki67+	 11359 18444
4075	0	0	Ki67+	 11359 18574
4076	0	0	Ki67+	 11366 18498
4077	0	0	Ki67+	 11388 18444
4078	0	0	Ki67+	 11393 18542
4079	0	0	Ki67+	 11402 18672
4080	0	0	Ki67+	 11407 18465
4081	0	0	Ki67+	 11424 18542
4082	0	0	Ki67+	 11428 18459
4083	0	0	Ki67+	 11432 18515
4084	0	0	Ki67+	 11453 18455
4085	0	0	Ki67+	 11453 18495
4086	0	0	Ki67+	 11480 18469
4087	0	0	Ki67+	 11483 18489
4088	0	0	Ki67+	 11492 18501
4089	0	0	Ki67+	 11495 18439
4090	0	0	Ki67+	 11502 19170
4091	0	0	Ki67+	 11531 18464
4092	0	0	Ki67+	 11544 18486
4093	0	0	Ki67+	 11547 18469
4094	0	0	Ki67+	 11549 18444
4095	0	0	Ki67+	 11560 18461
4096	0	0	Ki67+	 11564 18491
4097	0	0	Ki67+	 11565 18508
4098	0	0	Ki67+	 11566 18624
4099	0	0	Ki67+	 11589 18519
4100	0	0	Ki67+	 11595 18504
4101	0	0	Ki67+	 11621 19147
4102	0	0	Ki67+	 11622 18468
4103	0	0	Ki67+	 11624 18480
4104	0	0	Ki67+	 11630 18508
4105	0	0	Ki67+	 11630 19139
4106	0	0	Ki67+	 11635 18490
4107	0	0	Ki67+	 11654 18736
4108	0	0	Ki67+	 11656 18485
4109	0	0	Ki67+	 11669 18434
4110	0	0	Ki67+	 11686 18452
4111	0	0	Ki67+	 11716 18483
4112	0	0	Ki67+	 11718 18448
4113	0	0	Ki67+	 11720 19216
4114	0	0	Ki67+	 11727 18737
4115	0	0	Ki67+	 11732 18454
4116	0	0	Ki67+	 11732 19062
4117	0	0	Ki67+	 11747 18739
4118	0	0	Ki67+	 11748 19183
4119	0	0	Ki67+	 11751 19165
4120	0	0	Ki67+	 11756 19190
4121	0	0	Ki67+	 11771 19213
4122	0	0	Ki67+	 11795 19171
4123	0	0	Ki67+	 11807 19154
4124	0	0	Ki67+	 11808 19168
4125	0	0	Ki67+	 11817 19212
4126	0	0	Ki67+	 11830 19165
4127	0	0	Ki67+	 11863 19213
4128	0	0	Ki67+	 11882 19118
4129	0	0	Ki67+	 11882 19171
4130	0	0	Ki67+	 11895 19181
4131	0	0	Ki67+	 11902 19150
4132	0	0	Ki67+	 11906 18443
4133	0	0	Ki67+	 11912 19215
4134	0	0	Ki67+	 11915 19123
4135	0	0	Ki67+	 11122 19348
4136	0	0	Ki67+	 11130 19388
4137	0	0	Ki67+	 11132 19763
4138	0	0	Ki67+	 11133 19849
4139	0	0	Ki67+	 11135 19862
4140	0	0	Ki67+	 11139 19669
4141	0	0	Ki67+	 11139 19880
4142	0	0	Ki67+	 11141 19782
4143	0	0	Ki67+	 11143 19701
4144	0	0	Ki67+	 11145 19325
4145	0	0	Ki67+	 11147 19381
4146	0	0	Ki67+	 11153 19933
4147	0	0	Ki67+	 11154 19343
4148	0	0	Ki67+	 11154 19396
4149	0	0	Ki67+	 11158 19849
4150	0	0	Ki67+	 11164 19325
4151	0	0	Ki67+	 11166 19661
4152	0	0	Ki67+	 11170 19255
4153	0	0	Ki67+	 11175 19278
4154	0	0	Ki67+	 11178 19485
4155	0	0	Ki67+	 11180 19858
4156	0	0	Ki67+	 11180 19873
4157	0	0	Ki67+	 11190 19917
4158	0	0	Ki67+	 11192 19342
4159	0	0	Ki67+	 11199 19841
4160	0	0	Ki67+	 11204 19359
4161	0	0	Ki67+	 11207 19793
4162	0	0	Ki67+	 11214 19253
4163	0	0	Ki67+	 11216 19280
4164	0	0	Ki67+	 11221 19378
4165	0	0	Ki67+	 11223 19267
4166	0	0	Ki67+	 11225 19960
4167	0	0	Ki67+	 11226 19943
4168	0	0	Ki67+	 11238 19408
4169	0	0	Ki67+	 11238 19882
4170	0	0	Ki67+	 11238 19997
4171	0	0	Ki67+	 11240 19375
4172	0	0	Ki67+	 11245 19249
4173	0	0	Ki67+	 11253 19378
4174	0	0	Ki67+	 11259 19857
4175	0	0	Ki67+	 11263 19396
4176	0	0	Ki67+	 11267 19822
4177	0	0	Ki67+	 11272 19711
4178	0	0	Ki67+	 11275 19303
4179	0	0	Ki67+	 11279 19270
4180	0	0	Ki67+	 11281 19246
4181	0	0	Ki67+	 11282 19925
4182	0	0	Ki67+	 11284 19389
4183	0	0	Ki67+	 11286 19976
4184	0	0	Ki67+	 11288 19818
4185	0	0	Ki67+	 11294 19254
4186	0	0	Ki67+	 11297 19785
4187	0	0	Ki67+	 11299 19240
4188	0	0	Ki67+	 11300 19290
4189	0	0	Ki67+	 11300 19808
4190	0	0	Ki67+	 11306 19954
4191	0	0	Ki67+	 11309 19331
4192	0	0	Ki67+	 11312 19935
4193	0	0	Ki67+	 11314 19788
4194	0	0	Ki67+	 11318 20024
4195	0	0	Ki67+	 11322 19950
4196	0	0	Ki67+	 11325 19679
4197	0	0	Ki67+	 11327 19924
4198	0	0	Ki67+	 11330 19383
4199	0	0	Ki67+	 11331 19892
4200	0	0	Ki67+	 11332 19841
4201	0	0	Ki67+	 11332 19960
4202	0	0	Ki67+	 11333 19347
4203	0	0	Ki67+	 11333 19903
4204	0	0	Ki67+	 11339 19792
4205	0	0	Ki67+	 11347 19654
4206	0	0	Ki67+	 11352 19309
4207	0	0	Ki67+	 11352 19963
4208	0	0	Ki67+	 11354 19948
4209	0	0	Ki67+	 11358 19359
4210	0	0	Ki67+	 11359 19810
4211	0	0	Ki67+	 11360 19260
4212	0	0	Ki67+	 11362 19345
4213	0	0	Ki67+	 11362 19649
4214	0	0	Ki67+	 11363 19828
4215	0	0	Ki67+	 11364 19283
4216	0	0	Ki67+	 11372 19719
4217	0	0	Ki67+	 11376 19700
4218	0	0	Ki67+	 11377 19816
4219	0	0	Ki67+	 11382 19964
4220	0	0	Ki67+	 11383 19952
4221	0	0	Ki67+	 11386 19740
4222	0	0	Ki67+	 11388 19657
4223	0	0	Ki67+	 11392 19961
4224	0	0	Ki67+	 11393 19254
4225	0	0	Ki67+	 11396 19310
4226	0	0	Ki67+	 11400 19273
4227	0	0	Ki67+	 11410 19851
4228	0	0	Ki67+	 11411 19364
4229	0	0	Ki67+	 11411 19837
4230	0	0	Ki67+	 11411 19935
4231	0	0	Ki67+	 11413 19387
4232	0	0	Ki67+	 11425 19313
4233	0	0	Ki67+	 11425 19365
4234	0	0	Ki67+	 11426 19718
4235	0	0	Ki67+	 11430 19425
4236	0	0	Ki67+	 11430 19743
4237	0	0	Ki67+	 11431 19299
4238	0	0	Ki67+	 11437 19825
4239	0	0	Ki67+	 11444 19925
4240	0	0	Ki67+	 11448 19626
4241	0	0	Ki67+	 11450 19735
4242	0	0	Ki67+	 11453 19823
4243	0	0	Ki67+	 11454 19708
4244	0	0	Ki67+	 11455 19309
4245	0	0	Ki67+	 11456 19351
4246	0	0	Ki67+	 11461 19648
4247	0	0	Ki67+	 11466 19767
4248	0	0	Ki67+	 11471 19340
4249	0	0	Ki67+	 11474 19637
4250	0	0	Ki67+	 11476 19396
4251	0	0	Ki67+	 11478 19744
4252	0	0	Ki67+	 11480 19768
4253	0	0	Ki67+	 11487 19943
4254	0	0	Ki67+	 11492 19903
4255	0	0	Ki67+	 11498 19859
4256	0	0	Ki67+	 11501 19924
4257	0	0	Ki67+	 11514 19838
4258	0	0	Ki67+	 11526 19744
4259	0	0	Ki67+	 11529 19880
4260	0	0	Ki67+	 11534 19906
4261	0	0	Ki67+	 11535 19477
4262	0	0	Ki67+	 11542 19334
4263	0	0	Ki67+	 11544 19420
4264	0	0	Ki67+	 11545 19346
4265	0	0	Ki67+	 11545 19410
4266	0	0	Ki67+	 11550 19705
4267	0	0	Ki67+	 11554 19877
4268	0	0	Ki67+	 11556 19760
4269	0	0	Ki67+	 11574 19828
4270	0	0	Ki67+	 11576 19322
4271	0	0	Ki67+	 11576 19333
4272	0	0	Ki67+	 11577 19405
4273	0	0	Ki67+	 11579 19393
4274	0	0	Ki67+	 11584 19855
4275	0	0	Ki67+	 11587 19827
4276	0	0	Ki67+	 11592 19580
4277	0	0	Ki67+	 11603 19704
4278	0	0	Ki67+	 11605 19870
4279	0	0	Ki67+	 11611 19861
4280	0	0	Ki67+	 11614 19353
4281	0	0	Ki67+	 11619 19684
4282	0	0	Ki67+	 11620 19393
4283	0	0	Ki67+	 11627 19412
4284	0	0	Ki67+	 11630 19472
4285	0	0	Ki67+	 11633 19614
4286	0	0	Ki67+	 11635 19329
4287	0	0	Ki67+	 11641 19704
4288	0	0	Ki67+	 11646 19490
4289	0	0	Ki67+	 11650 19353
4290	0	0	Ki67+	 11657 19862
4291	0	0	Ki67+	 11661 19420
4292	0	0	Ki67+	 11667 19757
4293	0	0	Ki67+	 11671 19317
4294	0	0	Ki67+	 11674 19329
4295	0	0	Ki67+	 11676 19344
4296	0	0	Ki67+	 11679 19450
4297	0	0	Ki67+	 11681 19667
4298	0	0	Ki67+	 11692 19409
4299	0	0	Ki67+	 11699 19372
4300	0	0	Ki67+	 11703 19356
4301	0	0	Ki67+	 11704 19297
4302	0	0	Ki67+	 11705 19482
4303	0	0	Ki67+	 11706 19279
4304	0	0	Ki67+	 11706 19888
4305	0	0	Ki67+	 11711 19239
4306	0	0	Ki67+	 11712 19365
4307	0	0	Ki67+	 11713 19778
4308	0	0	Ki67+	 11716 19492
4309	0	0	Ki67+	 11718 19293
4310	0	0	Ki67+	 11721 19396
4311	0	0	Ki67+	 11723 19755
4312	0	0	Ki67+	 11726 19372
4313	0	0	Ki67+	 11735 19278
4314	0	0	Ki67+	 11735 19420
4315	0	0	Ki67+	 11736 19238
4316	0	0	Ki67+	 11737 19811
4317	0	0	Ki67+	 11741 19863
4318	0	0	Ki67+	 11743 19897
4319	0	0	Ki67+	 11744 19363
4320	0	0	Ki67+	 11746 19799
4321	0	0	Ki67+	 11749 19241
4322	0	0	Ki67+	 11750 19272
4323	0	0	Ki67+	 11751 19877
4324	0	0	Ki67+	 11756 19376
4325	0	0	Ki67+	 11758 19429
4326	0	0	Ki67+	 11766 19269
4327	0	0	Ki67+	 11769 19896
4328	0	0	Ki67+	 11777 19330
4329	0	0	Ki67+	 11778 19749
4330	0	0	Ki67+	 11778 19880
4331	0	0	Ki67+	 11784 19655
4332	0	0	Ki67+	 11786 19266
4333	0	0	Ki67+	 11788 19676
4334	0	0	Ki67+	 11788 19845
4335	0	0	Ki67+	 11792 19400
4336	0	0	Ki67+	 11793 19709
4337	0	0	Ki67+	 11799 19354
4338	0	0	Ki67+	 11800 19272
4339	0	0	Ki67+	 11800 19312
4340	0	0	Ki67+	 11801 19411
4341	0	0	Ki67+	 11804 19254
4342	0	0	Ki67+	 11805 19661
4343	0	0	Ki67+	 11806 19815
4344	0	0	Ki67+	 11807 19605
4345	0	0	Ki67+	 11812 19747
4346	0	0	Ki67+	 11813 19345
4347	0	0	Ki67+	 11815 19440
4348	0	0	Ki67+	 11817 19537
4349	0	0	Ki67+	 11818 19788
4350	0	0	Ki67+	 11821 19373
4351	0	0	Ki67+	 11821 19626
4352	0	0	Ki67+	 11822 19332
4353	0	0	Ki67+	 11826 19438
4354	0	0	Ki67+	 11829 19766
4355	0	0	Ki67+	 11830 19242
4356	0	0	Ki67+	 11837 19427
4357	0	0	Ki67+	 11837 19911
4358	0	0	Ki67+	 11841 19507
4359	0	0	Ki67+	 11847 19650
4360	0	0	Ki67+	 11849 19576
4361	0	0	Ki67+	 11854 19626
4362	0	0	Ki67+	 11859 19718
4363	0	0	Ki67+	 11860 19429
4364	0	0	Ki67+	 11868 19236
4365	0	0	Ki67+	 11869 19328
4366	0	0	Ki67+	 11869 19354
4367	0	0	Ki67+	 11870 19275
4368	0	0	Ki67+	 11873 19507
4369	0	0	Ki67+	 11879 19254
4370	0	0	Ki67+	 11881 19299
4371	0	0	Ki67+	 11889 19833
4372	0	0	Ki67+	 11897 19321
4373	0	0	Ki67+	 11902 19650
4374	0	0	Ki67+	 11906 19826
4375	0	0	Ki67+	 11908 19284
4376	0	0	Ki67+	 11908 19752
4377	0	0	Ki67+	 11910 19326
4378	0	0	Ki67+	 11911 19841
4379	0	0	Ki67+	 11912 19259
4380	0	0	Ki67+	 11916 19347
4381	0	0	Ki67+	 11919 19583
4382	0	0	Ki67+	 11122 20782
4383	0	0	Ki67+	 11148 20719
4384	0	0	Ki67+	 11177 20494
4385	0	0	Ki67+	 11182 20545
4386	0	0	Ki67+	 11185 20821
4387	0	0	Ki67+	 11196 20434
4388	0	0	Ki67+	 11196 20590
4389	0	0	Ki67+	 11207 20525
4390	0	0	Ki67+	 11209 20660
4391	0	0	Ki67+	 11214 20473
4392	0	0	Ki67+	 11219 20536
4393	0	0	Ki67+	 11220 20555
4394	0	0	Ki67+	 11221 20222
4395	0	0	Ki67+	 11227 20399
4396	0	0	Ki67+	 11227 20620
4397	0	0	Ki67+	 11229 20641
4398	0	0	Ki67+	 11235 20221
4399	0	0	Ki67+	 11236 20405
4400	0	0	Ki67+	 11236 20547
4401	0	0	Ki67+	 11240 20666
4402	0	0	Ki67+	 11250 20646
4403	0	0	Ki67+	 11251 20465
4404	0	0	Ki67+	 11251 20510
4405	0	0	Ki67+	 11257 20278
4406	0	0	Ki67+	 11261 20530
4407	0	0	Ki67+	 11268 20514
4408	0	0	Ki67+	 11268 20595
4409	0	0	Ki67+	 11271 20691
4410	0	0	Ki67+	 11274 20474
4411	0	0	Ki67+	 11275 20303
4412	0	0	Ki67+	 11279 20611
4413	0	0	Ki67+	 11281 20415
4414	0	0	Ki67+	 11283 20289
4415	0	0	Ki67+	 11283 20489
4416	0	0	Ki67+	 11284 20595
4417	0	0	Ki67+	 11286 20474
4418	0	0	Ki67+	 11286 20705
4419	0	0	Ki67+	 11287 20660
4420	0	0	Ki67+	 11293 20565
4421	0	0	Ki67+	 11297 20587
4422	0	0	Ki67+	 11300 20625
4423	0	0	Ki67+	 11302 20685
4424	0	0	Ki67+	 11303 20308
4425	0	0	Ki67+	 11304 20431
4426	0	0	Ki67+	 11308 20338
4427	0	0	Ki67+	 11310 20268
4428	0	0	Ki67+	 11312 20529
4429	0	0	Ki67+	 11313 20160
4430	0	0	Ki67+	 11313 20499
4431	0	0	Ki67+	 11318 20298
4432	0	0	Ki67+	 11320 20321
4433	0	0	Ki67+	 11320 20336
4434	0	0	Ki67+	 11320 20608
4435	0	0	Ki67+	 11322 20521
4436	0	0	Ki67+	 11323 20680
4437	0	0	Ki67+	 11332 20492
4438	0	0	Ki67+	 11336 20675
4439	0	0	Ki67+	 11337 20458
4440	0	0	Ki67+	 11344 20274
4441	0	0	Ki67+	 11345 20562
4442	0	0	Ki67+	 11348 20719
4443	0	0	Ki67+	 11350 20541
4444	0	0	Ki67+	 11352 20321
4445	0	0	Ki67+	 11354 20137
4446	0	0	Ki67+	 11355 20703
4447	0	0	Ki67+	 11364 20570
4448	0	0	Ki67+	 11366 20149
4449	0	0	Ki67+	 11369 20538
4450	0	0	Ki67+	 11369 20610
4451	0	0	Ki67+	 11379 20574
4452	0	0	Ki67+	 11384 20668
4453	0	0	Ki67+	 11386 20474
4454	0	0	Ki67+	 11393 20621
4455	0	0	Ki67+	 11405 20425
4456	0	0	Ki67+	 11406 20548
4457	0	0	Ki67+	 11409 20444
4458	0	0	Ki67+	 11409 20617
4459	0	0	Ki67+	 11414 20516
4460	0	0	Ki67+	 11417 20499
4461	0	0	Ki67+	 11423 20731
4462	0	0	Ki67+	 11426 20618
4463	0	0	Ki67+	 11428 20450
4464	0	0	Ki67+	 11432 20655
4465	0	0	Ki67+	 11432 20696
4466	0	0	Ki67+	 11441 20490
4467	0	0	Ki67+	 11442 20242
4468	0	0	Ki67+	 11442 20415
4469	0	0	Ki67+	 11450 20701
4470	0	0	Ki67+	 11460 20384
4471	0	0	Ki67+	 11464 20409
4472	0	0	Ki67+	 11465 20509
4473	0	0	Ki67+	 11471 20231
4474	0	0	Ki67+	 11475 20447
4475	0	0	Ki67+	 11475 20740
4476	0	0	Ki67+	 11477 20622
4477	0	0	Ki67+	 11478 20482
4478	0	0	Ki67+	 11483 20381
4479	0	0	Ki67+	 11489 20492
4480	0	0	Ki67+	 11509 20458
4481	0	0	Ki67+	 11511 20830
4482	0	0	Ki67+	 11513 20345
4483	0	0	Ki67+	 11513 20390
4484	0	0	Ki67+	 11522 20686
4485	0	0	Ki67+	 11527 20238
4486	0	0	Ki67+	 11527 20493
4487	0	0	Ki67+	 11530 20409
4488	0	0	Ki67+	 11534 20249
4489	0	0	Ki67+	 11534 20399
4490	0	0	Ki67+	 11542 20223
4491	0	0	Ki67+	 11543 20282
4492	0	0	Ki67+	 11543 20701
4493	0	0	Ki67+	 11545 20612
4494	0	0	Ki67+	 11551 20256
4495	0	0	Ki67+	 11552 20400
4496	0	0	Ki67+	 11554 20697
4497	0	0	Ki67+	 11558 20717
4498	0	0	Ki67+	 11565 20307
4499	0	0	Ki67+	 11567 20197
4500	0	0	Ki67+	 11571 20407
4501	0	0	Ki67+	 11574 20341
4502	0	0	Ki67+	 11574 20616
4503	0	0	Ki67+	 11584 20472
4504	0	0	Ki67+	 11588 20699
4505	0	0	Ki67+	 11599 20640
4506	0	0	Ki67+	 11600 20276
4507	0	0	Ki67+	 11601 20404
4508	0	0	Ki67+	 11602 20682
4509	0	0	Ki67+	 11610 20780
4510	0	0	Ki67+	 11612 20349
4511	0	0	Ki67+	 11612 20422
4512	0	0	Ki67+	 11613 20337
4513	0	0	Ki67+	 11617 20506
4514	0	0	Ki67+	 11617 20642
4515	0	0	Ki67+	 11618 20591
4516	0	0	Ki67+	 11619 20696
4517	0	0	Ki67+	 11620 20539
4518	0	0	Ki67+	 11622 20453
4519	0	0	Ki67+	 11626 20673
4520	0	0	Ki67+	 11640 20634
4521	0	0	Ki67+	 11644 20584
4522	0	0	Ki67+	 11645 20696
4523	0	0	Ki67+	 11649 20277
4524	0	0	Ki67+	 11656 20615
4525	0	0	Ki67+	 11660 20339
4526	0	0	Ki67+	 11665 20449
4527	0	0	Ki67+	 11665 20556
4528	0	0	Ki67+	 11666 20349
4529	0	0	Ki67+	 11667 20583
4530	0	0	Ki67+	 11674 20254
4531	0	0	Ki67+	 11677 20195
4532	0	0	Ki67+	 11677 20587
4533	0	0	Ki67+	 11678 20178
4534	0	0	Ki67+	 11679 20727
4535	0	0	Ki67+	 11682 20519
4536	0	0	Ki67+	 11683 20614
4537	0	0	Ki67+	 11685 20370
4538	0	0	Ki67+	 11685 20445
4539	0	0	Ki67+	 11687 20554
4540	0	0	Ki67+	 11698 20333
4541	0	0	Ki67+	 11698 20419
4542	0	0	Ki67+	 11701 20290
4543	0	0	Ki67+	 11702 20646
4544	0	0	Ki67+	 11704 20573
4545	0	0	Ki67+	 11706 20604
4546	0	0	Ki67+	 11710 20485
4547	0	0	Ki67+	 11712 20466
4548	0	0	Ki67+	 11712 20523
4549	0	0	Ki67+	 11716 20363
4550	0	0	Ki67+	 11719 20678
4551	0	0	Ki67+	 11724 20350
4552	0	0	Ki67+	 11727 20603
4553	0	0	Ki67+	 11728 20616
4554	0	0	Ki67+	 11728 20814
4555	0	0	Ki67+	 11729 20498
4556	0	0	Ki67+	 11736 20263
4557	0	0	Ki67+	 11738 20509
4558	0	0	Ki67+	 11739 20175
4559	0	0	Ki67+	 11743 20496
4560	0	0	Ki67+	 11749 20320
4561	0	0	Ki67+	 11751 20201
4562	0	0	Ki67+	 11758 20654
4563	0	0	Ki67+	 11761 20508
4564	0	0	Ki67+	 11769 20381
4565	0	0	Ki67+	 11771 20438
4566	0	0	Ki67+	 11776 20308
4567	0	0	Ki67+	 11780 20230
4568	0	0	Ki67+	 11780 20421
4569	0	0	Ki67+	 11782 20287
4570	0	0	Ki67+	 11783 20159
4571	0	0	Ki67+	 11786 20593
4572	0	0	Ki67+	 11788 20374
4573	0	0	Ki67+	 11795 20653
4574	0	0	Ki67+	 11796 20482
4575	0	0	Ki67+	 11797 20221
4576	0	0	Ki67+	 11797 20616
4577	0	0	Ki67+	 11803 20457
4578	0	0	Ki67+	 11806 20427
4579	0	0	Ki67+	 11807 20598
4580	0	0	Ki67+	 11808 20582
4581	0	0	Ki67+	 11817 20489
4582	0	0	Ki67+	 11821 20319
4583	0	0	Ki67+	 11824 20197
4584	0	0	Ki67+	 11824 20590
4585	0	0	Ki67+	 11825 20172
4586	0	0	Ki67+	 11825 20519
4587	0	0	Ki67+	 11827 20643
4588	0	0	Ki67+	 11829 20402
4589	0	0	Ki67+	 11833 20669
4590	0	0	Ki67+	 11835 20226
4591	0	0	Ki67+	 11836 20252
4592	0	0	Ki67+	 11837 20426
4593	0	0	Ki67+	 11839 20133
4594	0	0	Ki67+	 11844 20294
4595	0	0	Ki67+	 11845 20445
4596	0	0	Ki67+	 11845 20541
4597	0	0	Ki67+	 11849 20502
4598	0	0	Ki67+	 11850 20622
4599	0	0	Ki67+	 11854 20466
4600	0	0	Ki67+	 11854 20611
4601	0	0	Ki67+	 11860 20650
4602	0	0	Ki67+	 11871 20545
4603	0	0	Ki67+	 11872 20266
4604	0	0	Ki67+	 11874 20435
4605	0	0	Ki67+	 11875 20584
4606	0	0	Ki67+	 11877 20530
4607	0	0	Ki67+	 11882 20405
4608	0	0	Ki67+	 11883 20205
4609	0	0	Ki67+	 11888 20519
4610	0	0	Ki67+	 11894 20555
4611	0	0	Ki67+	 11896 20323
4612	0	0	Ki67+	 11899 20480
4613	0	0	Ki67+	 11907 20266
4614	0	0	Ki67+	 11907 20472
4615	0	0	Ki67+	 11908 20436
4616	0	0	Ki67+	 11910 20375
4617	0	0	Ki67+	 11911 20552
4618	0	0	Ki67+	 11915 20407
4619	0	0	Ki67+	 11209 21562
4620	0	0	Ki67+	 11215 21034
4621	0	0	Ki67+	 11248 21553
4622	0	0	Ki67+	 11270 21071
4623	0	0	Ki67+	 11273 21174
4624	0	0	Ki67+	 11284 21103
4625	0	0	Ki67+	 11287 21559
4626	0	0	Ki67+	 11288 21069
4627	0	0	Ki67+	 11308 21053
4628	0	0	Ki67+	 11311 21153
4629	0	0	Ki67+	 11326 21546
4630	0	0	Ki67+	 11358 21086
4631	0	0	Ki67+	 11358 21490
4632	0	0	Ki67+	 11360 21568
4633	0	0	Ki67+	 11365 21033
4634	0	0	Ki67+	 11378 21493
4635	0	0	Ki67+	 11379 21506
4636	0	0	Ki67+	 11385 20860
4637	0	0	Ki67+	 11398 21067
4638	0	0	Ki67+	 11398 21167
4639	0	0	Ki67+	 11410 21492
4640	0	0	Ki67+	 11413 20888
4641	0	0	Ki67+	 11414 21140
4642	0	0	Ki67+	 11415 21545
4643	0	0	Ki67+	 11420 21082
4644	0	0	Ki67+	 11427 21155
4645	0	0	Ki67+	 11434 21049
4646	0	0	Ki67+	 11435 21147
4647	0	0	Ki67+	 11438 21484
4648	0	0	Ki67+	 11439 21373
4649	0	0	Ki67+	 11444 21065
4650	0	0	Ki67+	 11451 21284
4651	0	0	Ki67+	 11453 21165
4652	0	0	Ki67+	 11454 21514
4653	0	0	Ki67+	 11468 21455
4654	0	0	Ki67+	 11471 21157
4655	0	0	Ki67+	 11475 21110
4656	0	0	Ki67+	 11475 21279
4657	0	0	Ki67+	 11479 21062
4658	0	0	Ki67+	 11485 20962
4659	0	0	Ki67+	 11487 21184
4660	0	0	Ki67+	 11487 21468
4661	0	0	Ki67+	 11495 21550
4662	0	0	Ki67+	 11506 21165
4663	0	0	Ki67+	 11515 21042
4664	0	0	Ki67+	 11515 21521
4665	0	0	Ki67+	 11517 21056
4666	0	0	Ki67+	 11519 21545
4667	0	0	Ki67+	 11527 21416
4668	0	0	Ki67+	 11530 21056
4669	0	0	Ki67+	 11537 21541
4670	0	0	Ki67+	 11540 21385
4671	0	0	Ki67+	 11543 20943
4672	0	0	Ki67+	 11545 21005
4673	0	0	Ki67+	 11553 21421
4674	0	0	Ki67+	 11555 21120
4675	0	0	Ki67+	 11557 21181
4676	0	0	Ki67+	 11559 20849
4677	0	0	Ki67+	 11559 21037
4678	0	0	Ki67+	 11568 21056
4679	0	0	Ki67+	 11575 21027
4680	0	0	Ki67+	 11576 21360
4681	0	0	Ki67+	 11577 21400
4682	0	0	Ki67+	 11581 21124
4683	0	0	Ki67+	 11584 21070
4684	0	0	Ki67+	 11589 20946
4685	0	0	Ki67+	 11590 21000
4686	0	0	Ki67+	 11590 21369
4687	0	0	Ki67+	 11593 20980
4688	0	0	Ki67+	 11593 21046
4689	0	0	Ki67+	 11599 21174
4690	0	0	Ki67+	 11602 21517
4691	0	0	Ki67+	 11603 21414
4692	0	0	Ki67+	 11605 20981
4693	0	0	Ki67+	 11616 21152
4694	0	0	Ki67+	 11623 21040
4695	0	0	Ki67+	 11626 20983
4696	0	0	Ki67+	 11639 21108
4697	0	0	Ki67+	 11643 21495
4698	0	0	Ki67+	 11644 21202
4699	0	0	Ki67+	 11646 21006
4700	0	0	Ki67+	 11650 21116
4701	0	0	Ki67+	 11650 21215
4702	0	0	Ki67+	 11657 20976
4703	0	0	Ki67+	 11659 21159
4704	0	0	Ki67+	 11660 21208
4705	0	0	Ki67+	 11661 21020
4706	0	0	Ki67+	 11673 21046
4707	0	0	Ki67+	 11679 21002
4708	0	0	Ki67+	 11684 21185
4709	0	0	Ki67+	 11686 20977
4710	0	0	Ki67+	 11688 21159
4711	0	0	Ki67+	 11700 21011
4712	0	0	Ki67+	 11701 21040
4713	0	0	Ki67+	 11713 21554
4714	0	0	Ki67+	 11714 21375
4715	0	0	Ki67+	 11727 21151
4716	0	0	Ki67+	 11729 21041
4717	0	0	Ki67+	 11729 21178
4718	0	0	Ki67+	 11732 21052
4719	0	0	Ki67+	 11736 21164
4720	0	0	Ki67+	 11739 21554
4721	0	0	Ki67+	 11741 20996
4722	0	0	Ki67+	 11745 21118
4723	0	0	Ki67+	 11748 20985
4724	0	0	Ki67+	 11749 21128
4725	0	0	Ki67+	 11770 21631
4726	0	0	Ki67+	 11772 21179
4727	0	0	Ki67+	 11776 21191
4728	0	0	Ki67+	 11788 21629
4729	0	0	Ki67+	 11795 21000
4730	0	0	Ki67+	 11815 21575
4731	0	0	Ki67+	 11826 21237
4732	0	0	Ki67+	 11859 21040
4733	0	0	Ki67+	 11874 21086
4734	0	0	Ki67+	 11883 21050
4735	0	0	Ki67+	 11891 21204
4736	0	0	Ki67+	 11892 21590
4737	0	0	Ki67+	 11896 21167
4738	0	0	Ki67+	 11898 20992
4739	0	0	Ki67+	 11917 21415
4740	0	0	Ki67+	 11123 22092
4741	0	0	Ki67+	 11130 22219
4742	0	0	Ki67+	 11133 22177
4743	0	0	Ki67+	 11142 21930
4744	0	0	Ki67+	 11147 21951
4745	0	0	Ki67+	 11164 22123
4746	0	0	Ki67+	 11167 22106
4747	0	0	Ki67+	 11174 21731
4748	0	0	Ki67+	 11175 22048
4749	0	0	Ki67+	 11184 22133
4750	0	0	Ki67+	 11185 21860
4751	0	0	Ki67+	 11186 22097
4752	0	0	Ki67+	 11192 22224
4753	0	0	Ki67+	 11198 22118
4754	0	0	Ki67+	 11202 21934
4755	0	0	Ki67+	 11202 21994
4756	0	0	Ki67+	 11208 22040
4757	0	0	Ki67+	 11208 22057
4758	0	0	Ki67+	 11208 22071
4759	0	0	Ki67+	 11210 21942
4760	0	0	Ki67+	 11211 21810
4761	0	0	Ki67+	 11224 22057
4762	0	0	Ki67+	 11235 22113
4763	0	0	Ki67+	 11239 22010
4764	0	0	Ki67+	 11248 22169
4765	0	0	Ki67+	 11249 21936
4766	0	0	Ki67+	 11249 22058
4767	0	0	Ki67+	 11252 22128
4768	0	0	Ki67+	 11254 22183
4769	0	0	Ki67+	 11257 22091
4770	0	0	Ki67+	 11272 21941
4771	0	0	Ki67+	 11275 22015
4772	0	0	Ki67+	 11290 21934
4773	0	0	Ki67+	 11293 22030
4774	0	0	Ki67+	 11293 22076
4775	0	0	Ki67+	 11293 22114
4776	0	0	Ki67+	 11294 22051
4777	0	0	Ki67+	 11297 22191
4778	0	0	Ki67+	 11299 21953
4779	0	0	Ki67+	 11302 21900
4780	0	0	Ki67+	 11326 21965
4781	0	0	Ki67+	 11326 22116
4782	0	0	Ki67+	 11328 22233
4783	0	0	Ki67+	 11330 22065
4784	0	0	Ki67+	 11333 22086
4785	0	0	Ki67+	 11337 22106
4786	0	0	Ki67+	 11337 22217
4787	0	0	Ki67+	 11343 22145
4788	0	0	Ki67+	 11359 21985
4789	0	0	Ki67+	 11361 22085
4790	0	0	Ki67+	 11361 22099
4791	0	0	Ki67+	 11363 22233
4792	0	0	Ki67+	 11381 22190
4793	0	0	Ki67+	 11385 22003
4794	0	0	Ki67+	 11400 22188
4795	0	0	Ki67+	 11402 21921
4796	0	0	Ki67+	 11406 22177
4797	0	0	Ki67+	 11416 21988
4798	0	0	Ki67+	 11430 21925
4799	0	0	Ki67+	 11450 21894
4800	0	0	Ki67+	 11458 21933
4801	0	0	Ki67+	 11470 21907
4802	0	0	Ki67+	 11472 22095
4803	0	0	Ki67+	 11473 21862
4804	0	0	Ki67+	 11477 21876
4805	0	0	Ki67+	 11483 22218
4806	0	0	Ki67+	 11489 22020
4807	0	0	Ki67+	 11491 22352
4808	0	0	Ki67+	 11502 21652
4809	0	0	Ki67+	 11502 21912
4810	0	0	Ki67+	 11505 21928
4811	0	0	Ki67+	 11518 22173
4812	0	0	Ki67+	 11520 21874
4813	0	0	Ki67+	 11526 21914
4814	0	0	Ki67+	 11528 22039
4815	0	0	Ki67+	 11531 22019
4816	0	0	Ki67+	 11542 22014
4817	0	0	Ki67+	 11545 21996
4818	0	0	Ki67+	 11546 21961
4819	0	0	Ki67+	 11549 21911
4820	0	0	Ki67+	 11553 21926
4821	0	0	Ki67+	 11562 22029
4822	0	0	Ki67+	 11574 21908
4823	0	0	Ki67+	 11576 21879
4824	0	0	Ki67+	 11577 22041
4825	0	0	Ki67+	 11584 21942
4826	0	0	Ki67+	 11591 21904
4827	0	0	Ki67+	 11604 21986
4828	0	0	Ki67+	 11606 21924
4829	0	0	Ki67+	 11609 22024
4830	0	0	Ki67+	 11611 21966
4831	0	0	Ki67+	 11613 22157
4832	0	0	Ki67+	 11615 22099
4833	0	0	Ki67+	 11619 21937
4834	0	0	Ki67+	 11636 21978
4835	0	0	Ki67+	 11639 22021
4836	0	0	Ki67+	 11654 22046
4837	0	0	Ki67+	 11664 22113
4838	0	0	Ki67+	 11687 22164
4839	0	0	Ki67+	 11688 22202
4840	0	0	Ki67+	 11701 22214
4841	0	0	Ki67+	 11704 22155
4842	0	0	Ki67+	 11705 22046
4843	0	0	Ki67+	 11714 21961
4844	0	0	Ki67+	 11735 22013
4845	0	0	Ki67+	 11737 21937
4846	0	0	Ki67+	 11740 22050
4847	0	0	Ki67+	 11742 22003
4848	0	0	Ki67+	 11743 21928
4849	0	0	Ki67+	 11746 22041
4850	0	0	Ki67+	 11758 22005
4851	0	0	Ki67+	 11765 22042
4852	0	0	Ki67+	 11771 21921
4853	0	0	Ki67+	 11773 21951
4854	0	0	Ki67+	 11777 21974
4855	0	0	Ki67+	 11780 22008
4856	0	0	Ki67+	 11781 21752
4857	0	0	Ki67+	 11781 22039
4858	0	0	Ki67+	 11781 22086
4859	0	0	Ki67+	 11786 21764
4860	0	0	Ki67+	 11793 22070
4861	0	0	Ki67+	 11795 21949
4862	0	0	Ki67+	 11806 22022
4863	0	0	Ki67+	 11810 22004
4864	0	0	Ki67+	 11812 21983
4865	0	0	Ki67+	 11813 21958
4866	0	0	Ki67+	 11827 21980
4867	0	0	Ki67+	 11827 22097
4868	0	0	Ki67+	 11832 21924
4869	0	0	Ki67+	 11834 22001
4870	0	0	Ki67+	 11835 21958
4871	0	0	Ki67+	 11846 21886
4872	0	0	Ki67+	 11850 21952
4873	0	0	Ki67+	 11852 21828
4874	0	0	Ki67+	 11866 21828
4875	0	0	Ki67+	 11870 21911
4876	0	0	Ki67+	 11873 21848
4877	0	0	Ki67+	 11874 21869
4878	0	0	Ki67+	 11877 21647
4879	0	0	Ki67+	 11877 22012
4880	0	0	Ki67+	 11879 22123
4881	0	0	Ki67+	 11880 22043
4882	0	0	Ki67+	 11882 21842
4883	0	0	Ki67+	 11895 21803
4884	0	0	Ki67+	 11895 21897
4885	0	0	Ki67+	 11896 21979
4886	0	0	Ki67+	 11897 21919
4887	0	0	Ki67+	 11899 22191
4888	0	0	Ki67+	 11902 21824
4889	0	0	Ki67+	 11903 21963
4890	0	0	Ki67+	 11909 22064
4891	0	0	Ki67+	 11909 22157
4892	0	0	Ki67+	 11915 21771
4893	0	0	Ki67+	 11145 23159
4894	0	0	Ki67+	 11156 23132
4895	0	0	Ki67+	 11184 23187
4896	0	0	Ki67+	 11201 23160
4897	0	0	Ki67+	 11212 23005
4898	0	0	Ki67+	 11216 23179
4899	0	0	Ki67+	 11222 23139
4900	0	0	Ki67+	 11231 23096
4901	0	0	Ki67+	 11238 23026
4902	0	0	Ki67+	 11244 23067
4903	0	0	Ki67+	 11246 22957
4904	0	0	Ki67+	 11251 23107
4905	0	0	Ki67+	 11251 23152
4906	0	0	Ki67+	 11256 23021
4907	0	0	Ki67+	 11263 22961
4908	0	0	Ki67+	 11271 23093
4909	0	0	Ki67+	 11272 22948
4910	0	0	Ki67+	 11288 23164
4911	0	0	Ki67+	 11289 22964
4912	0	0	Ki67+	 11307 22885
4913	0	0	Ki67+	 11308 22957
4914	0	0	Ki67+	 11316 23074
4915	0	0	Ki67+	 11319 23095
4916	0	0	Ki67+	 11323 22860
4917	0	0	Ki67+	 11326 23003
4918	0	0	Ki67+	 11334 23048
4919	0	0	Ki67+	 11334 23087
4920	0	0	Ki67+	 11337 23200
4921	0	0	Ki67+	 11338 22942
4922	0	0	Ki67+	 11341 23059
4923	0	0	Ki67+	 11342 22824
4924	0	0	Ki67+	 11355 23035
4925	0	0	Ki67+	 11369 22792
4926	0	0	Ki67+	 11398 22988
4927	0	0	Ki67+	 11400 22900
4928	0	0	Ki67+	 11400 23022
4929	0	0	Ki67+	 11400 23175
4930	0	0	Ki67+	 11404 22965
4931	0	0	Ki67+	 11418 22950
4932	0	0	Ki67+	 11427 22889
4933	0	0	Ki67+	 11430 22910
4934	0	0	Ki67+	 11434 22960
4935	0	0	Ki67+	 11435 22864
4936	0	0	Ki67+	 11439 22777
4937	0	0	Ki67+	 11451 22875
4938	0	0	Ki67+	 11453 22951
4939	0	0	Ki67+	 11470 22760
4940	0	0	Ki67+	 11482 22810
4941	0	0	Ki67+	 11482 22825
4942	0	0	Ki67+	 11485 23098
4943	0	0	Ki67+	 11489 22757
4944	0	0	Ki67+	 11489 23111
4945	0	0	Ki67+	 11490 22707
4946	0	0	Ki67+	 11491 22937
4947	0	0	Ki67+	 11492 22865
4948	0	0	Ki67+	 11495 22955
4949	0	0	Ki67+	 11503 22898
4950	0	0	Ki67+	 11520 22907
4951	0	0	Ki67+	 11537 22889
4952	0	0	Ki67+	 11542 22753
4953	0	0	Ki67+	 11548 23140
4954	0	0	Ki67+	 11554 22762
4955	0	0	Ki67+	 11558 23114
4956	0	0	Ki67+	 11563 22747
4957	0	0	Ki67+	 11563 22783
4958	0	0	Ki67+	 11565 23187
4959	0	0	Ki67+	 11579 23155
4960	0	0	Ki67+	 11580 22654
4961	0	0	Ki67+	 11581 23203
4962	0	0	Ki67+	 11592 22708
4963	0	0	Ki67+	 11610 22707
4964	0	0	Ki67+	 11618 23107
4965	0	0	Ki67+	 11638 23112
4966	0	0	Ki67+	 11642 22708
4967	0	0	Ki67+	 11667 23059
4968	0	0	Ki67+	 11668 22980
4969	0	0	Ki67+	 11679 23109
4970	0	0	Ki67+	 11707 22922
4971	0	0	Ki67+	 11711 23123
4972	0	0	Ki67+	 11714 23183
4973	0	0	Ki67+	 11724 22907
4974	0	0	Ki67+	 11726 23213
4975	0	0	Ki67+	 11730 22957
4976	0	0	Ki67+	 11738 23131
4977	0	0	Ki67+	 11759 23025
4978	0	0	Ki67+	 11763 23094
4979	0	0	Ki67+	 11766 23167
4980	0	0	Ki67+	 11767 23224
4981	0	0	Ki67+	 11768 23184
4982	0	0	Ki67+	 11775 22973
4983	0	0	Ki67+	 11782 23105
4984	0	0	Ki67+	 11784 22910
4985	0	0	Ki67+	 11786 23147
4986	0	0	Ki67+	 11786 23193
4987	0	0	Ki67+	 11803 23121
4988	0	0	Ki67+	 11809 23186
4989	0	0	Ki67+	 11810 22988
4990	0	0	Ki67+	 11815 22945
4991	0	0	Ki67+	 11818 23156
4992	0	0	Ki67+	 11822 22844
4993	0	0	Ki67+	 11830 23186
4994	0	0	Ki67+	 11835 23099
4995	0	0	Ki67+	 11845 22950
4996	0	0	Ki67+	 11847 22920
4997	0	0	Ki67+	 11853 23143
4998	0	0	Ki67+	 11854 23045
4999	0	0	Ki67+	 11857 23129
5000	0	0	Ki67+	 11864 23190
5001	0	0	Ki67+	 11876 23077
5002	0	0	Ki67+	 11879 23026
5003	0	0	Ki67+	 11880 22804
5004	0	0	Ki67+	 11880 22897
5005	0	0	Ki67+	 11883 22867
5006	0	0	Ki67+	 11886 22911
5007	0	0	Ki67+	 11890 22986
5008	0	0	Ki67+	 11893 22948
5009	0	0	Ki67+	 11893 23080
5010	0	0	Ki67+	 11894 23067
5011	0	0	Ki67+	 11900 23026
5012	0	0	Ki67+	 11903 22993
5013	0	0	Ki67+	 11909 22957
5014	0	0	Ki67+	 11910 22939
5015	0	0	Ki67+	 11914 23124
5016	0	0	Ki67+	 11916 22886
5017	0	0	Ki67+	 11121 23854
5018	0	0	Ki67+	 11130 23888
5019	0	0	Ki67+	 11151 23237
5020	0	0	Ki67+	 11167 23259
5021	0	0	Ki67+	 11172 23824
5022	0	0	Ki67+	 11186 23823
5023	0	0	Ki67+	 11189 23812
5024	0	0	Ki67+	 11207 23282
5025	0	0	Ki67+	 11211 23865
5026	0	0	Ki67+	 11222 23862
5027	0	0	Ki67+	 11223 23893
5028	0	0	Ki67+	 11227 23262
5029	0	0	Ki67+	 11228 23827
5030	0	0	Ki67+	 11238 23851
5031	0	0	Ki67+	 11238 23871
5032	0	0	Ki67+	 11243 23266
5033	0	0	Ki67+	 11244 23908
5034	0	0	Ki67+	 11254 23851
5035	0	0	Ki67+	 11259 23939
5036	0	0	Ki67+	 11260 23420
5037	0	0	Ki67+	 11260 23917
5038	0	0	Ki67+	 11268 24001
5039	0	0	Ki67+	 11274 23871
5040	0	0	Ki67+	 11280 23916
5041	0	0	Ki67+	 11282 24009
5042	0	0	Ki67+	 11285 23858
5043	0	0	Ki67+	 11293 23930
5044	0	0	Ki67+	 11298 23531
5045	0	0	Ki67+	 11298 23864
5046	0	0	Ki67+	 11302 23888
5047	0	0	Ki67+	 11306 24018
5048	0	0	Ki67+	 11322 23425
5049	0	0	Ki67+	 11322 23987
5050	0	0	Ki67+	 11331 24009
5051	0	0	Ki67+	 11337 23840
5052	0	0	Ki67+	 11340 23868
5053	0	0	Ki67+	 11340 23988
5054	0	0	Ki67+	 11344 23941
5055	0	0	Ki67+	 11349 23801
5056	0	0	Ki67+	 11361 23898
5057	0	0	Ki67+	 11365 23981
5058	0	0	Ki67+	 11378 23886
5059	0	0	Ki67+	 11394 23970
5060	0	0	Ki67+	 11403 23884
5061	0	0	Ki67+	 11404 23873
5062	0	0	Ki67+	 11410 24006
5063	0	0	Ki67+	 11413 23801
5064	0	0	Ki67+	 11413 23920
5065	0	0	Ki67+	 11432 23982
5066	0	0	Ki67+	 11443 23835
5067	0	0	Ki67+	 11467 23834
5068	0	0	Ki67+	 11469 23978
5069	0	0	Ki67+	 11470 23854
5070	0	0	Ki67+	 11472 23934
5071	0	0	Ki67+	 11484 23884
5072	0	0	Ki67+	 11492 23993
5073	0	0	Ki67+	 11493 23768
5074	0	0	Ki67+	 11498 23832
5075	0	0	Ki67+	 11504 23852
5076	0	0	Ki67+	 11520 23861
5077	0	0	Ki67+	 11521 23883
5078	0	0	Ki67+	 11530 23817
5079	0	0	Ki67+	 11532 23833
5080	0	0	Ki67+	 11536 23883
5081	0	0	Ki67+	 11536 23930
5082	0	0	Ki67+	 11552 23789
5083	0	0	Ki67+	 11552 23884
5084	0	0	Ki67+	 11559 23834
5085	0	0	Ki67+	 11567 23925
5086	0	0	Ki67+	 11568 23693
5087	0	0	Ki67+	 11568 23788
5088	0	0	Ki67+	 11574 23876
5089	0	0	Ki67+	 11576 23773
5090	0	0	Ki67+	 11582 23899
5091	0	0	Ki67+	 11592 23879
5092	0	0	Ki67+	 11600 23826
5093	0	0	Ki67+	 11600 23920
5094	0	0	Ki67+	 11602 23807
5095	0	0	Ki67+	 11605 23986
5096	0	0	Ki67+	 11608 23404
5097	0	0	Ki67+	 11611 23756
5098	0	0	Ki67+	 11617 23784
5099	0	0	Ki67+	 11617 23887
5100	0	0	Ki67+	 11620 23810
5101	0	0	Ki67+	 11622 23939
5102	0	0	Ki67+	 11623 23753
5103	0	0	Ki67+	 11639 23750
5104	0	0	Ki67+	 11639 24018
5105	0	0	Ki67+	 11648 23827
5106	0	0	Ki67+	 11653 23251
5107	0	0	Ki67+	 11653 23856
5108	0	0	Ki67+	 11655 23805
5109	0	0	Ki67+	 11656 23766
5110	0	0	Ki67+	 11659 23961
5111	0	0	Ki67+	 11669 23769
5112	0	0	Ki67+	 11676 23799
5113	0	0	Ki67+	 11681 23838
5114	0	0	Ki67+	 11682 23857
5115	0	0	Ki67+	 11682 23964
5116	0	0	Ki67+	 11697 23249
5117	0	0	Ki67+	 11710 23895
5118	0	0	Ki67+	 11720 23858
5119	0	0	Ki67+	 11730 23892
5120	0	0	Ki67+	 11730 23911
5121	0	0	Ki67+	 11743 23944
5122	0	0	Ki67+	 11744 23250
5123	0	0	Ki67+	 11759 23637
5124	0	0	Ki67+	 11785 23263
5125	0	0	Ki67+	 11806 23932
5126	0	0	Ki67+	 11812 23807
5127	0	0	Ki67+	 11819 23860
5128	0	0	Ki67+	 11819 23875
5129	0	0	Ki67+	 11829 23925
5130	0	0	Ki67+	 11832 23952
5131	0	0	Ki67+	 11836 23839
5132	0	0	Ki67+	 11841 23794
5133	0	0	Ki67+	 11845 23858
5134	0	0	Ki67+	 11852 23897
5135	0	0	Ki67+	 11854 23950
5136	0	0	Ki67+	 11856 23806
5137	0	0	Ki67+	 11859 23920
5138	0	0	Ki67+	 11865 23880
5139	0	0	Ki67+	 11866 23828
5140	0	0	Ki67+	 11875 23834
5141	0	0	Ki67+	 11876 23949
5142	0	0	Ki67+	 11880 23927
5143	0	0	Ki67+	 11882 23852
5144	0	0	Ki67+	 11883 23915
5145	0	0	Ki67+	 11892 23956
5146	0	0	Ki67+	 11910 23377
5147	0	0	Ki67+	 11910 23933
5148	0	0	Ki67+	 11910 23958
5149	0	0	Ki67+	 11919 23977
5150	0	0	Ki67+	 11213 24152
5151	0	0	Ki67+	 11216 24192
5152	0	0	Ki67+	 11269 24143
5153	0	0	Ki67+	 11499 24052
5154	0	0	Ki67+	 11658 24781
5155	0	0	Ki67+	 11661 24709
5156	0	0	Ki67+	 11665 24732
5157	0	0	Ki67+	 11673 24791
5158	0	0	Ki67+	 11674 24692
5159	0	0	Ki67+	 11686 24810
5160	0	0	Ki67+	 11687 24789
5161	0	0	Ki67+	 11696 24698
5162	0	0	Ki67+	 11698 24718
5163	0	0	Ki67+	 11704 24800
5164	0	0	Ki67+	 11708 24828
5165	0	0	Ki67+	 11711 24726
5166	0	0	Ki67+	 11727 24711
5167	0	0	Ki67+	 11737 24791
5168	0	0	Ki67+	 11744 24772
5169	0	0	Ki67+	 11749 24715
5170	0	0	Ki67+	 11760 24825
5171	0	0	Ki67+	 11789 24781
5172	0	0	Ki67+	 11802 24641
5173	0	0	Ki67+	 11821 24790
5174	0	0	Ki67+	 11830 24779
5175	0	0	Ki67+	 11852 24792
5176	0	0	Ki67+	 11853 24820
5177	0	0	Ki67+	 11868 24751
5178	0	0	Ki67+	 11887 24816
5179	0	0	Ki67+	 11894 24734
5180	0	0	Ki67+	 11900 24773
5181	0	0	Ki67+	 11912 24776
5182	0	0	Ki67+	 11129 25193
5183	0	0	Ki67+	 11133 25499
5184	0	0	Ki67+	 11134 25374
5185	0	0	Ki67+	 11143 25387
5186	0	0	Ki67+	 11156 25394
5187	0	0	Ki67+	 11161 25348
5188	0	0	Ki67+	 11173 25329
5189	0	0	Ki67+	 11173 25394
5190	0	0	Ki67+	 11183 25346
5191	0	0	Ki67+	 11185 25397
5192	0	0	Ki67+	 11225 25598
5193	0	0	Ki67+	 11240 25279
5194	0	0	Ki67+	 11253 25066
5195	0	0	Ki67+	 11264 25251
5196	0	0	Ki67+	 11276 25173
5197	0	0	Ki67+	 11278 25272
5198	0	0	Ki67+	 11281 25226
5199	0	0	Ki67+	 11294 25248
5200	0	0	Ki67+	 11295 25273
5201	0	0	Ki67+	 11313 25272
5202	0	0	Ki67+	 11314 25246
5203	0	0	Ki67+	 11315 25315
5204	0	0	Ki67+	 11326 25325
5205	0	0	Ki67+	 11339 25287
5206	0	0	Ki67+	 11346 25323
5207	0	0	Ki67+	 11361 25293
5208	0	0	Ki67+	 11380 25304
5209	0	0	Ki67+	 11389 25253
5210	0	0	Ki67+	 11392 25309
5211	0	0	Ki67+	 11400 25443
5212	0	0	Ki67+	 11402 25194
5213	0	0	Ki67+	 11402 25321
5214	0	0	Ki67+	 11407 25235
5215	0	0	Ki67+	 11412 25253
5216	0	0	Ki67+	 11412 25297
5217	0	0	Ki67+	 11429 25351
5218	0	0	Ki67+	 11442 25207
5219	0	0	Ki67+	 11449 25044
5220	0	0	Ki67+	 11454 25154
5221	0	0	Ki67+	 11463 25080
5222	0	0	Ki67+	 11465 25041
5223	0	0	Ki67+	 11466 25348
5224	0	0	Ki67+	 11467 25124
5225	0	0	Ki67+	 11479 25080
5226	0	0	Ki67+	 11480 25214
5227	0	0	Ki67+	 11490 25072
5228	0	0	Ki67+	 11495 25360
5229	0	0	Ki67+	 11521 25203
5230	0	0	Ki67+	 11526 25289
5231	0	0	Ki67+	 11527 25007
5232	0	0	Ki67+	 11534 25329
5233	0	0	Ki67+	 11536 25194
5234	0	0	Ki67+	 11542 25217
5235	0	0	Ki67+	 11544 25339
5236	0	0	Ki67+	 11550 25317
5237	0	0	Ki67+	 11557 25206
5238	0	0	Ki67+	 11563 25096
5239	0	0	Ki67+	 11567 25303
5240	0	0	Ki67+	 11576 25161
5241	0	0	Ki67+	 11579 25247
5242	0	0	Ki67+	 11580 25331
5243	0	0	Ki67+	 11585 25182
5244	0	0	Ki67+	 11587 25102
5245	0	0	Ki67+	 11605 25257
5246	0	0	Ki67+	 11610 25412
5247	0	0	Ki67+	 11626 25152
5248	0	0	Ki67+	 11632 25266
5249	0	0	Ki67+	 11644 25054
5250	0	0	Ki67+	 11644 25135
5251	0	0	Ki67+	 11657 25038
5252	0	0	Ki67+	 11662 25063
5253	0	0	Ki67+	 11665 25250
5254	0	0	Ki67+	 11667 25097
5255	0	0	Ki67+	 11678 25138
5256	0	0	Ki67+	 11678 25151
5257	0	0	Ki67+	 11690 25172
5258	0	0	Ki67+	 11712 25123
5259	0	0	Ki67+	 11729 25258
5260	0	0	Ki67+	 11731 25137
5261	0	0	Ki67+	 11736 25230
5262	0	0	Ki67+	 11739 25240
5263	0	0	Ki67+	 11741 25058
5264	0	0	Ki67+	 11742 25079
5265	0	0	Ki67+	 11746 25094
5266	0	0	Ki67+	 11750 25169
5267	0	0	Ki67+	 11756 24837
5268	0	0	Ki67+	 11790 24848
5269	0	0	Ki67+	 11795 25384
5270	0	0	Ki67+	 11804 25480
5271	0	0	Ki67+	 11819 24834
5272	0	0	Ki67+	 11830 24862
5273	0	0	Ki67+	 11848 24871
5274	0	0	Ki67+	 11872 24875
5275	0	0	Ki67+	 11891 24883
5276	0	0	Ki67+	 11892 24975
5277	0	0	Ki67+	 11897 24859
5278	0	0	Ki67+	 11898 25095
5279	0	0	Ki67+	 11910 24888
5280	0	0	Ki67+	 11124 26341
5281	0	0	Ki67+	 11133 26260
5282	0	0	Ki67+	 11134 26210
5283	0	0	Ki67+	 11138 26294
5284	0	0	Ki67+	 11143 26353
5285	0	0	Ki67+	 11149 26250
5286	0	0	Ki67+	 11159 26177
5287	0	0	Ki67+	 11163 26204
5288	0	0	Ki67+	 11166 26341
5289	0	0	Ki67+	 11168 26367
5290	0	0	Ki67+	 11171 26282
5291	0	0	Ki67+	 11174 26232
5292	0	0	Ki67+	 11176 26391
5293	0	0	Ki67+	 11184 26287
5294	0	0	Ki67+	 11196 26175
5295	0	0	Ki67+	 11199 26277
5296	0	0	Ki67+	 11202 26355
5297	0	0	Ki67+	 11203 26201
5298	0	0	Ki67+	 11211 26133
5299	0	0	Ki67+	 11216 26239
5300	0	0	Ki67+	 11217 26187
5301	0	0	Ki67+	 11223 26150
5302	0	0	Ki67+	 11229 26222
5303	0	0	Ki67+	 11233 26282
5304	0	0	Ki67+	 11233 26354
5305	0	0	Ki67+	 11235 26297
5306	0	0	Ki67+	 11264 26234
5307	0	0	Ki67+	 11269 26274
5308	0	0	Ki67+	 11284 26310
5309	0	0	Ki67+	 11297 26298
5310	0	0	Ki67+	 11306 26227
5311	0	0	Ki67+	 11313 26239
5312	0	0	Ki67+	 11316 26278
5313	0	0	Ki67+	 11331 26194
5314	0	0	Ki67+	 11353 26271
5315	0	0	Ki67+	 11353 26301
5316	0	0	Ki67+	 11368 26249
5317	0	0	Ki67+	 11379 26192
5318	0	0	Ki67+	 11384 26423
5319	0	0	Ki67+	 11389 26325
5320	0	0	Ki67+	 11390 25949
5321	0	0	Ki67+	 11398 26251
5322	0	0	Ki67+	 11405 26415
5323	0	0	Ki67+	 11407 26218
5324	0	0	Ki67+	 11407 26290
5325	0	0	Ki67+	 11409 26182
5326	0	0	Ki67+	 11416 26341
5327	0	0	Ki67+	 11418 26373
5328	0	0	Ki67+	 11421 26284
5329	0	0	Ki67+	 11423 26215
5330	0	0	Ki67+	 11427 26240
5331	0	0	Ki67+	 11435 26370
5332	0	0	Ki67+	 11436 26381
5333	0	0	Ki67+	 11437 26414
5334	0	0	Ki67+	 11439 26208
5335	0	0	Ki67+	 11443 26279
5336	0	0	Ki67+	 11455 26237
5337	0	0	Ki67+	 11459 26284
5338	0	0	Ki67+	 11461 25992
5339	0	0	Ki67+	 11474 26341
5340	0	0	Ki67+	 11482 26198
5341	0	0	Ki67+	 11485 26265
5342	0	0	Ki67+	 11493 26395
5343	0	0	Ki67+	 11496 26203
5344	0	0	Ki67+	 11497 26273
5345	0	0	Ki67+	 11497 26295
5346	0	0	Ki67+	 11505 26361
5347	0	0	Ki67+	 11528 26368
5348	0	0	Ki67+	 11530 26408
5349	0	0	Ki67+	 11533 26331
5350	0	0	Ki67+	 11536 26307
5351	0	0	Ki67+	 11549 26358
5352	0	0	Ki67+	 11551 26247
5353	0	0	Ki67+	 11551 26275
5354	0	0	Ki67+	 11553 26395
5355	0	0	Ki67+	 11558 26405
5356	0	0	Ki67+	 11564 26344
5357	0	0	Ki67+	 11579 26381
5358	0	0	Ki67+	 11583 26266
5359	0	0	Ki67+	 11589 26320
5360	0	0	Ki67+	 11609 26387
5361	0	0	Ki67+	 11628 26264
5362	0	0	Ki67+	 11629 26369
5363	0	0	Ki67+	 11638 26300
5364	0	0	Ki67+	 11642 26288
5365	0	0	Ki67+	 11642 26356
5366	0	0	Ki67+	 11681 26341
5367	0	0	Ki67+	 11683 26374
5368	0	0	Ki67+	 11688 26167
5369	0	0	Ki67+	 11700 26329
5370	0	0	Ki67+	 11715 26387
5371	0	0	Ki67+	 11721 26328
5372	0	0	Ki67+	 11725 25992
5373	0	0	Ki67+	 11726 26343
5374	0	0	Ki67+	 11741 25851
5375	0	0	Ki67+	 11745 26341
5376	0	0	Ki67+	 11746 26426
5377	0	0	Ki67+	 11755 25855
5378	0	0	Ki67+	 11775 26420
5379	0	0	Ki67+	 11820 26401
5380	0	0	Ki67+	 11822 26229
5381	0	0	Ki67+	 11842 26372
5382	0	0	Ki67+	 11849 26419
5383	0	0	Ki67+	 11866 26047
5384	0	0	Ki67+	 11871 26372
5385	0	0	Ki67+	 11893 26413
5386	0	0	Ki67+	 11902 26426
5387	0	0	Ki67+	 11906 26403
5388	0	0	Ki67+	 11910 25861
5389	0	0	Ki67+	 11129 26958
5390	0	0	Ki67+	 11135 27135
5391	0	0	Ki67+	 11146 26914
5392	0	0	Ki67+	 11149 26902
5393	0	0	Ki67+	 11179 26849
5394	0	0	Ki67+	 11192 27149
5395	0	0	Ki67+	 11216 27126
5396	0	0	Ki67+	 11357 27071
5397	0	0	Ki67+	 11430 27128
5398	0	0	Ki67+	 11448 27166
5399	0	0	Ki67+	 11452 26436
5400	0	0	Ki67+	 11461 27086
5401	0	0	Ki67+	 11500 26442
5402	0	0	Ki67+	 11504 27103
5403	0	0	Ki67+	 11518 27146
5404	0	0	Ki67+	 11525 27000
5405	0	0	Ki67+	 11529 27107
5406	0	0	Ki67+	 11535 27171
5407	0	0	Ki67+	 11546 26451
5408	0	0	Ki67+	 11550 26982
5409	0	0	Ki67+	 11556 27190
5410	0	0	Ki67+	 11584 27195
5411	0	0	Ki67+	 11587 27184
5412	0	0	Ki67+	 11602 27150
5413	0	0	Ki67+	 11611 26438
5414	0	0	Ki67+	 11616 27083
5415	0	0	Ki67+	 11621 27120
5416	0	0	Ki67+	 11642 27216
5417	0	0	Ki67+	 11646 27096
5418	0	0	Ki67+	 11650 27151
5419	0	0	Ki67+	 11651 26445
5420	0	0	Ki67+	 11651 26640
5421	0	0	Ki67+	 11656 27080
5422	0	0	Ki67+	 11659 26435
5423	0	0	Ki67+	 11670 26632
5424	0	0	Ki67+	 11709 26536
5425	0	0	Ki67+	 11718 27223
5426	0	0	Ki67+	 11731 27219
5427	0	0	Ki67+	 11741 27204
5428	0	0	Ki67+	 11749 27228
5429	0	0	Ki67+	 11756 27207
5430	0	0	Ki67+	 11766 26576
5431	0	0	Ki67+	 11774 26454
5432	0	0	Ki67+	 11780 26606
5433	0	0	Ki67+	 11793 27143
5434	0	0	Ki67+	 11799 26469
5435	0	0	Ki67+	 11800 26598
5436	0	0	Ki67+	 11817 26486
5437	0	0	Ki67+	 11826 26445
5438	0	0	Ki67+	 11829 26465
5439	0	0	Ki67+	 11843 26505
5440	0	0	Ki67+	 11860 26605
5441	0	0	Ki67+	 11875 26672
5442	0	0	Ki67+	 11887 26533
5443	0	0	Ki67+	 11888 26597
5444	0	0	Ki67+	 11897 26492
5445	0	0	Ki67+	 11897 26613
5446	0	0	Ki67+	 11900 26594
5447	0	0	Ki67+	 11903 27197
5448	0	0	Ki67+	 11908 26625
5449	0	0	Ki67+	 11911 26570
5450	0	0	Ki67+	 11913 26466
5451	0	0	Ki67+	 11913 27224
5452	0	0	Ki67+	 11914 27171
5453	0	0	Ki67+	 11916 27207
5454	0	0	Ki67+	 11917 27118
5455	0	0	Ki67+	 11918 27190
5456	0	0	Ki67+	 11130 27585
5457	0	0	Ki67+	 11141 27595
5458	0	0	Ki67+	 11145 27272
5459	0	0	Ki67+	 11199 28005
5460	0	0	Ki67+	 11361 27883
5461	0	0	Ki67+	 11372 27967
5462	0	0	Ki67+	 11392 27912
5463	0	0	Ki67+	 11475 27485
5464	0	0	Ki67+	 11509 28020
5465	0	0	Ki67+	 11524 27534
5466	0	0	Ki67+	 11544 27525
5467	0	0	Ki67+	 11650 27890
5468	0	0	Ki67+	 11673 27658
5469	0	0	Ki67+	 11676 27602
5470	0	0	Ki67+	 11706 27240
5471	0	0	Ki67+	 11738 27267
5472	0	0	Ki67+	 11772 27254
5473	0	0	Ki67+	 11788 27826
5474	0	0	Ki67+	 11796 27617
5475	0	0	Ki67+	 11877 28021
5476	0	0	Ki67+	 11899 28019
5477	0	0	Ki67+	 11916 27685
5478	0	0	Ki67+	 11163 28281
5479	0	0	Ki67+	 11198 28265
5480	0	0	Ki67+	 11210 28270
5481	0	0	Ki67+	 11267 28304
5482	0	0	Ki67+	 11277 28274
5483	0	0	Ki67+	 11326 28307
5484	0	0	Ki67+	 11335 28327
5485	0	0	Ki67+	 11347 28236
5486	0	0	Ki67+	 11347 28277
5487	0	0	Ki67+	 11404 28270
5488	0	0	Ki67+	 11439 28216
5489	0	0	Ki67+	 11446 28265
5490	0	0	Ki67+	 11452 28377
5491	0	0	Ki67+	 11472 28246
5492	0	0	Ki67+	 11476 28308
5493	0	0	Ki67+	 11500 28223
5494	0	0	Ki67+	 11529 28075
5495	0	0	Ki67+	 11552 28331
5496	0	0	Ki67+	 11559 28217
5497	0	0	Ki67+	 11565 28461
5498	0	0	Ki67+	 11566 28382
5499	0	0	Ki67+	 11569 28492
5500	0	0	Ki67+	 11581 28223
5501	0	0	Ki67+	 11584 28448
5502	0	0	Ki67+	 11590 28190
5503	0	0	Ki67+	 11605 28076
5504	0	0	Ki67+	 11605 28368
5505	0	0	Ki67+	 11608 28399
5506	0	0	Ki67+	 11614 28229
5507	0	0	Ki67+	 11614 28435
5508	0	0	Ki67+	 11622 28315
5509	0	0	Ki67+	 11624 28197
5510	0	0	Ki67+	 11626 28526
5511	0	0	Ki67+	 11630 28227
5512	0	0	Ki67+	 11632 28356
5513	0	0	Ki67+	 11633 28373
5514	0	0	Ki67+	 11642 28447
5515	0	0	Ki67+	 11644 28407
5516	0	0	Ki67+	 11650 28288
5517	0	0	Ki67+	 11652 28492
5518	0	0	Ki67+	 11652 28800
5519	0	0	Ki67+	 11656 28250
5520	0	0	Ki67+	 11657 28472
5521	0	0	Ki67+	 11658 28443
5522	0	0	Ki67+	 11660 28280
5523	0	0	Ki67+	 11663 28502
5524	0	0	Ki67+	 11670 28197
5525	0	0	Ki67+	 11671 28369
5526	0	0	Ki67+	 11677 28337
5527	0	0	Ki67+	 11680 28537
5528	0	0	Ki67+	 11686 28378
5529	0	0	Ki67+	 11690 28483
5530	0	0	Ki67+	 11691 28206
5531	0	0	Ki67+	 11700 28494
5532	0	0	Ki67+	 11701 28268
5533	0	0	Ki67+	 11705 28253
5534	0	0	Ki67+	 11709 28545
5535	0	0	Ki67+	 11713 28420
5536	0	0	Ki67+	 11714 28529
5537	0	0	Ki67+	 11716 28322
5538	0	0	Ki67+	 11718 28177
5539	0	0	Ki67+	 11727 28791
5540	0	0	Ki67+	 11729 28396
5541	0	0	Ki67+	 11732 28365
5542	0	0	Ki67+	 11732 28825
5543	0	0	Ki67+	 11736 28499
5544	0	0	Ki67+	 11741 28263
5545	0	0	Ki67+	 11741 28401
5546	0	0	Ki67+	 11751 28302
5547	0	0	Ki67+	 11752 28316
5548	0	0	Ki67+	 11756 28824
5549	0	0	Ki67+	 11761 28286
5550	0	0	Ki67+	 11767 28361
5551	0	0	Ki67+	 11768 28484
5552	0	0	Ki67+	 11778 28201
5553	0	0	Ki67+	 11780 28351
5554	0	0	Ki67+	 11785 28308
5555	0	0	Ki67+	 11788 28446
5556	0	0	Ki67+	 11790 28063
5557	0	0	Ki67+	 11790 28391
5558	0	0	Ki67+	 11792 28150
5559	0	0	Ki67+	 11792 28765
5560	0	0	Ki67+	 11797 28480
5561	0	0	Ki67+	 11799 28074
5562	0	0	Ki67+	 11803 28459
5563	0	0	Ki67+	 11803 28748
5564	0	0	Ki67+	 11804 28290
5565	0	0	Ki67+	 11809 28437
5566	0	0	Ki67+	 11810 28061
5567	0	0	Ki67+	 11813 28189
5568	0	0	Ki67+	 11813 28374
5569	0	0	Ki67+	 11815 28347
5570	0	0	Ki67+	 11826 28305
5571	0	0	Ki67+	 11826 28379
5572	0	0	Ki67+	 11831 28137
5573	0	0	Ki67+	 11848 28316
5574	0	0	Ki67+	 11856 28300
5575	0	0	Ki67+	 11858 28137
5576	0	0	Ki67+	 11858 28160
5577	0	0	Ki67+	 11865 28329
5578	0	0	Ki67+	 11869 28168
5579	0	0	Ki67+	 11875 28079
5580	0	0	Ki67+	 11877 28122
5581	0	0	Ki67+	 11882 28222
5582	0	0	Ki67+	 11885 28212
5583	0	0	Ki67+	 11896 28222
5584	0	0	Ki67+	 11900 28321
5585	0	0	Ki67+	 11902 28184
5586	0	0	Ki67+	 11903 28255
5587	0	0	Ki67+	 11910 28057
5588	0	0	Ki67+	 11919 28174
5589	0	0	Ki67+	 11919 28256
5590	0	0	Ki67+	 11141 29290
5591	0	0	Ki67+	 11143 29276
5592	0	0	Ki67+	 11154 29291
5593	0	0	Ki67+	 11174 29263
5594	0	0	Ki67+	 11174 29343
5595	0	0	Ki67+	 11190 29317
5596	0	0	Ki67+	 11201 29360
5597	0	0	Ki67+	 11228 29348
5598	0	0	Ki67+	 11243 29300
5599	0	0	Ki67+	 11246 29584
5600	0	0	Ki67+	 11249 29259
5601	0	0	Ki67+	 11260 29330
5602	0	0	Ki67+	 11266 29315
5603	0	0	Ki67+	 11268 29275
5604	0	0	Ki67+	 11274 29252
5605	0	0	Ki67+	 11275 29556
5606	0	0	Ki67+	 11282 29616
5607	0	0	Ki67+	 11292 29261
5608	0	0	Ki67+	 11293 29388
5609	0	0	Ki67+	 11301 29316
5610	0	0	Ki67+	 11302 29564
5611	0	0	Ki67+	 11302 29585
5612	0	0	Ki67+	 11309 29344
5613	0	0	Ki67+	 11328 29367
5614	0	0	Ki67+	 11330 29312
5615	0	0	Ki67+	 11333 29383
5616	0	0	Ki67+	 11336 29574
5617	0	0	Ki67+	 11351 29264
5618	0	0	Ki67+	 11357 29344
5619	0	0	Ki67+	 11359 29301
5620	0	0	Ki67+	 11361 29363
5621	0	0	Ki67+	 11373 29204
5622	0	0	Ki67+	 11376 29544
5623	0	0	Ki67+	 11380 29160
5624	0	0	Ki67+	 11381 29298
5625	0	0	Ki67+	 11398 29352
5626	0	0	Ki67+	 11400 29331
5627	0	0	Ki67+	 11402 29440
5628	0	0	Ki67+	 11404 29318
5629	0	0	Ki67+	 11407 29563
5630	0	0	Ki67+	 11412 29277
5631	0	0	Ki67+	 11413 29580
5632	0	0	Ki67+	 11415 29394
5633	0	0	Ki67+	 11416 29265
5634	0	0	Ki67+	 11418 29314
5635	0	0	Ki67+	 11426 29386
5636	0	0	Ki67+	 11428 29589
5637	0	0	Ki67+	 11437 29568
5638	0	0	Ki67+	 11445 29410
5639	0	0	Ki67+	 11445 29631
5640	0	0	Ki67+	 11447 29373
5641	0	0	Ki67+	 11448 29541
5642	0	0	Ki67+	 11461 29600
5643	0	0	Ki67+	 11464 29577
5644	0	0	Ki67+	 11465 29549
5645	0	0	Ki67+	 11469 29591
5646	0	0	Ki67+	 11478 29330
5647	0	0	Ki67+	 11482 29374
5648	0	0	Ki67+	 11487 29616
5649	0	0	Ki67+	 11488 29205
5650	0	0	Ki67+	 11488 29286
5651	0	0	Ki67+	 11496 29306
5652	0	0	Ki67+	 11497 29592
5653	0	0	Ki67+	 11498 29558
5654	0	0	Ki67+	 11499 29206
5655	0	0	Ki67+	 11504 29337
5656	0	0	Ki67+	 11513 29372
5657	0	0	Ki67+	 11514 29278
5658	0	0	Ki67+	 11516 29174
5659	0	0	Ki67+	 11531 29585
5660	0	0	Ki67+	 11536 29247
5661	0	0	Ki67+	 11540 29603
5662	0	0	Ki67+	 11542 29366
5663	0	0	Ki67+	 11545 29203
5664	0	0	Ki67+	 11545 29554
5665	0	0	Ki67+	 11547 29219
5666	0	0	Ki67+	 11558 29320
5667	0	0	Ki67+	 11558 29615
5668	0	0	Ki67+	 11560 29400
5669	0	0	Ki67+	 11563 29558
5670	0	0	Ki67+	 11572 29368
5671	0	0	Ki67+	 11580 29441
5672	0	0	Ki67+	 11592 29416
5673	0	0	Ki67+	 11599 29577
5674	0	0	Ki67+	 11600 29241
5675	0	0	Ki67+	 11601 29327
5676	0	0	Ki67+	 11602 29406
5677	0	0	Ki67+	 11604 29290
5678	0	0	Ki67+	 11604 29433
5679	0	0	Ki67+	 11607 29589
5680	0	0	Ki67+	 11612 29298
5681	0	0	Ki67+	 11616 29265
5682	0	0	Ki67+	 11620 29412
5683	0	0	Ki67+	 11625 29075
5684	0	0	Ki67+	 11628 29427
5685	0	0	Ki67+	 11628 29628
5686	0	0	Ki67+	 11636 29239
5687	0	0	Ki67+	 11639 29394
5688	0	0	Ki67+	 11654 29318
5689	0	0	Ki67+	 11656 29380
5690	0	0	Ki67+	 11663 29400
5691	0	0	Ki67+	 11667 29540
5692	0	0	Ki67+	 11673 29350
5693	0	0	Ki67+	 11675 29384
5694	0	0	Ki67+	 11678 29297
5695	0	0	Ki67+	 11679 29254
5696	0	0	Ki67+	 11684 29375
5697	0	0	Ki67+	 11688 29261
5698	0	0	Ki67+	 11689 29223
5699	0	0	Ki67+	 11690 29338
5700	0	0	Ki67+	 11690 29412
5701	0	0	Ki67+	 11693 29079
5702	0	0	Ki67+	 11699 29207
5703	0	0	Ki67+	 11703 29355
5704	0	0	Ki67+	 11707 29110
5705	0	0	Ki67+	 11711 29267
5706	0	0	Ki67+	 11716 28959
5707	0	0	Ki67+	 11716 29237
5708	0	0	Ki67+	 11725 28916
5709	0	0	Ki67+	 11726 28857
5710	0	0	Ki67+	 11727 29100
5711	0	0	Ki67+	 11727 29314
5712	0	0	Ki67+	 11731 29390
5713	0	0	Ki67+	 11732 28989
5714	0	0	Ki67+	 11733 29177
5715	0	0	Ki67+	 11733 29350
5716	0	0	Ki67+	 11734 29197
5717	0	0	Ki67+	 11735 29131
5718	0	0	Ki67+	 11736 29041
5719	0	0	Ki67+	 11739 29286
5720	0	0	Ki67+	 11741 29409
5721	0	0	Ki67+	 11742 29151
5722	0	0	Ki67+	 11747 29381
5723	0	0	Ki67+	 11751 28888
5724	0	0	Ki67+	 11754 29170
5725	0	0	Ki67+	 11757 29266
5726	0	0	Ki67+	 11760 29161
5727	0	0	Ki67+	 11763 29394
5728	0	0	Ki67+	 11764 28995
5729	0	0	Ki67+	 11765 29357
5730	0	0	Ki67+	 11775 29185
5731	0	0	Ki67+	 11777 29127
5732	0	0	Ki67+	 11779 29253
5733	0	0	Ki67+	 11779 29307
5734	0	0	Ki67+	 11781 28937
5735	0	0	Ki67+	 11787 28982
5736	0	0	Ki67+	 11787 29197
5737	0	0	Ki67+	 11793 28892
5738	0	0	Ki67+	 11793 29135
5739	0	0	Ki67+	 11793 29359
5740	0	0	Ki67+	 11797 29297
5741	0	0	Ki67+	 11799 29167
5742	0	0	Ki67+	 11803 29245
5743	0	0	Ki67+	 11805 29326
5744	0	0	Ki67+	 11814 29032
5745	0	0	Ki67+	 11817 29126
5746	0	0	Ki67+	 11819 29095
5747	0	0	Ki67+	 11821 28929
5748	0	0	Ki67+	 11821 28968
5749	0	0	Ki67+	 11822 29364
5750	0	0	Ki67+	 11823 28910
5751	0	0	Ki67+	 11830 28990
5752	0	0	Ki67+	 11835 29323
5753	0	0	Ki67+	 11841 29010
5754	0	0	Ki67+	 11841 29059
5755	0	0	Ki67+	 11845 29207
5756	0	0	Ki67+	 11850 29241
5757	0	0	Ki67+	 11853 29267
5758	0	0	Ki67+	 11855 28981
5759	0	0	Ki67+	 11859 29082
5760	0	0	Ki67+	 11862 29120
5761	0	0	Ki67+	 11864 29151
5762	0	0	Ki67+	 11868 28981
5763	0	0	Ki67+	 11874 29262
5764	0	0	Ki67+	 11876 28956
5765	0	0	Ki67+	 11887 29115
5766	0	0	Ki67+	 11888 29003
5767	0	0	Ki67+	 11890 28902
5768	0	0	Ki67+	 11891 29215
5769	0	0	Ki67+	 11892 29024
5770	0	0	Ki67+	 11894 29169
5771	0	0	Ki67+	 11897 28883
5772	0	0	Ki67+	 11898 29072
5773	0	0	Ki67+	 11902 29214
5774	0	0	Ki67+	 11904 29136
5775	0	0	Ki67+	 11904 29174
5776	0	0	Ki67+	 11907 29028
5777	0	0	Ki67+	 11910 28913
5778	0	0	Ki67+	 11910 28996
5779	0	0	Ki67+	 11913 28933
5780	0	0	Ki67+	 11914 29081
5781	0	0	Ki67+	 11918 29035
5782	0	0	Ki67+	 11918 29152
5783	0	0	Ki67+	 11919 29008
5784	0	0	Ki67+	 11179 29679
5785	0	0	Ki67+	 11222 29703
5786	0	0	Ki67+	 11264 29657
5787	0	0	Ki67+	 11299 29668
5788	0	0	Ki67+	 11302 29655
5789	0	0	Ki67+	 11331 29677
5790	0	0	Ki67+	 11347 29658
5791	0	0	Ki67+	 11350 29700
5792	0	0	Ki67+	 11373 29957
5793	0	0	Ki67+	 11383 29752
5794	0	0	Ki67+	 11390 29712
5795	0	0	Ki67+	 11401 29666
5796	0	0	Ki67+	 11403 29696
5797	0	0	Ki67+	 11414 29725
5798	0	0	Ki67+	 11419 29701
5799	0	0	Ki67+	 11437 29737
5800	0	0	Ki67+	 11443 29653
5801	0	0	Ki67+	 11486 30064
5802	0	0	Ki67+	 11491 29659
5803	0	0	Ki67+	 11498 30069
5804	0	0	Ki67+	 11498 30080
5805	0	0	Ki67+	 11514 29642
5806	0	0	Ki67+	 11518 29783
5807	0	0	Ki67+	 11526 29691
5808	0	0	Ki67+	 11531 29755
5809	0	0	Ki67+	 11532 29640
5810	0	0	Ki67+	 11552 29897
5811	0	0	Ki67+	 11553 29673
5812	0	0	Ki67+	 11555 29810
5813	0	0	Ki67+	 11567 29747
5814	0	0	Ki67+	 11571 29894
5815	0	0	Ki67+	 11574 29691
5816	0	0	Ki67+	 11576 29856
5817	0	0	Ki67+	 11578 29916
5818	0	0	Ki67+	 11581 29763
5819	0	0	Ki67+	 11581 30068
5820	0	0	Ki67+	 11593 29810
5821	0	0	Ki67+	 11595 29654
5822	0	0	Ki67+	 11597 29702
5823	0	0	Ki67+	 11597 29728
5824	0	0	Ki67+	 11597 29758
5825	0	0	Ki67+	 11603 29737
5826	0	0	Ki67+	 11605 29673
5827	0	0	Ki67+	 11609 29913
5828	0	0	Ki67+	 11618 29806
5829	0	0	Ki67+	 11627 29670
5830	0	0	Ki67+	 11636 29887
5831	0	0	Ki67+	 11637 29922
5832	0	0	Ki67+	 11642 29747
5833	0	0	Ki67+	 11642 29939
5834	0	0	Ki67+	 11671 29917
5835	0	0	Ki67+	 11749 29666
5836	0	0	Ki67+	 11783 29780
5837	0	0	Ki67+	 11835 30273
5838	0	0	Ki67+	 11836 30021
5839	0	0	Ki67+	 11265 31685
5840	0	0	Ki67+	 11625 31959
5841	0	0	Ki67+	 11644 31849
5842	0	0	Ki67+	 11673 31864
5843	0	0	Ki67+	 11680 31809
5844	0	0	Ki67+	 11695 31848
5845	0	0	Ki67+	 11695 31863
5846	0	0	Ki67+	 11711 31709
5847	0	0	Ki67+	 11715 31806
5848	0	0	Ki67+	 11717 31676
5849	0	0	Ki67+	 11873 31834
5850	0	0	Ki67+	 11569 32169
5851	0	0	Ki67+	 11592 32265
5852	0	0	Ki67+	 11942 18101
5853	0	0	Ki67+	 11985 18244
5854	0	0	Ki67+	 11987 18005
5855	0	0	Ki67+	 11990 17976
5856	0	0	Ki67+	 11995 18277
5857	0	0	Ki67+	 12003 18234
5858	0	0	Ki67+	 12031 18217
5859	0	0	Ki67+	 12040 17983
5860	0	0	Ki67+	 12044 18012
5861	0	0	Ki67+	 12048 18052
5862	0	0	Ki67+	 12060 18271
5863	0	0	Ki67+	 12073 18019
5864	0	0	Ki67+	 12074 18263
5865	0	0	Ki67+	 12085 17977
5866	0	0	Ki67+	 12092 18254
5867	0	0	Ki67+	 12101 18007
5868	0	0	Ki67+	 12107 18172
5869	0	0	Ki67+	 12116 18095
5870	0	0	Ki67+	 12121 18196
5871	0	0	Ki67+	 12121 18287
5872	0	0	Ki67+	 12128 18232
5873	0	0	Ki67+	 12130 17922
5874	0	0	Ki67+	 12133 18278
5875	0	0	Ki67+	 12146 17917
5876	0	0	Ki67+	 12146 18181
5877	0	0	Ki67+	 12148 18230
5878	0	0	Ki67+	 12149 18159
5879	0	0	Ki67+	 12163 18252
5880	0	0	Ki67+	 12168 18023
5881	0	0	Ki67+	 12169 18194
5882	0	0	Ki67+	 12180 18141
5883	0	0	Ki67+	 12196 18149
5884	0	0	Ki67+	 12204 18245
5885	0	0	Ki67+	 12220 18121
5886	0	0	Ki67+	 12229 17644
5887	0	0	Ki67+	 12234 18007
5888	0	0	Ki67+	 12234 18148
5889	0	0	Ki67+	 12237 18184
5890	0	0	Ki67+	 12253 17931
5891	0	0	Ki67+	 12259 18130
5892	0	0	Ki67+	 12263 18168
5893	0	0	Ki67+	 12268 18207
5894	0	0	Ki67+	 12272 17930
5895	0	0	Ki67+	 12272 18113
5896	0	0	Ki67+	 12282 17941
5897	0	0	Ki67+	 12291 18265
5898	0	0	Ki67+	 12294 18235
5899	0	0	Ki67+	 12301 17606
5900	0	0	Ki67+	 12319 18220
5901	0	0	Ki67+	 12352 18074
5902	0	0	Ki67+	 12353 18226
5903	0	0	Ki67+	 12361 18180
5904	0	0	Ki67+	 12364 17573
5905	0	0	Ki67+	 12373 17591
5906	0	0	Ki67+	 12382 18208
5907	0	0	Ki67+	 12383 18162
5908	0	0	Ki67+	 12387 18027
5909	0	0	Ki67+	 12397 18126
5910	0	0	Ki67+	 12399 17828
5911	0	0	Ki67+	 12406 17924
5912	0	0	Ki67+	 12414 18126
5913	0	0	Ki67+	 12424 18188
5914	0	0	Ki67+	 12436 17914
5915	0	0	Ki67+	 12439 17535
5916	0	0	Ki67+	 12461 18194
5917	0	0	Ki67+	 12466 18166
5918	0	0	Ki67+	 12468 18124
5919	0	0	Ki67+	 12499 17953
5920	0	0	Ki67+	 12506 18100
5921	0	0	Ki67+	 12513 18145
5922	0	0	Ki67+	 12521 17918
5923	0	0	Ki67+	 12523 18094
5924	0	0	Ki67+	 12527 18132
5925	0	0	Ki67+	 12535 18175
5926	0	0	Ki67+	 12540 17821
5927	0	0	Ki67+	 12544 17916
5928	0	0	Ki67+	 12546 17929
5929	0	0	Ki67+	 12561 18169
5930	0	0	Ki67+	 12562 18099
5931	0	0	Ki67+	 12594 18011
5932	0	0	Ki67+	 12596 17913
5933	0	0	Ki67+	 12606 18138
5934	0	0	Ki67+	 12611 17952
5935	0	0	Ki67+	 12614 18109
5936	0	0	Ki67+	 12615 17928
5937	0	0	Ki67+	 12616 18042
5938	0	0	Ki67+	 12621 17940
5939	0	0	Ki67+	 12627 17828
5940	0	0	Ki67+	 12629 18070
5941	0	0	Ki67+	 12631 17922
5942	0	0	Ki67+	 12631 18126
5943	0	0	Ki67+	 12644 18080
5944	0	0	Ki67+	 12660 17925
5945	0	0	Ki67+	 12668 18165
5946	0	0	Ki67+	 12669 18200
5947	0	0	Ki67+	 12671 18118
5948	0	0	Ki67+	 12674 17929
5949	0	0	Ki67+	 12684 17513
5950	0	0	Ki67+	 12693 18138
5951	0	0	Ki67+	 12695 17760
5952	0	0	Ki67+	 12698 17889
5953	0	0	Ki67+	 12698 18154
5954	0	0	Ki67+	 12706 17785
5955	0	0	Ki67+	 12716 17796
5956	0	0	Ki67+	 12716 18123
5957	0	0	Ki67+	 11922 18399
5958	0	0	Ki67+	 11934 18383
5959	0	0	Ki67+	 11956 18311
5960	0	0	Ki67+	 11958 18301
5961	0	0	Ki67+	 11980 18316
5962	0	0	Ki67+	 11983 18384
5963	0	0	Ki67+	 11988 18338
5964	0	0	Ki67+	 12013 18368
5965	0	0	Ki67+	 12020 18354
5966	0	0	Ki67+	 12053 18326
5967	0	0	Ki67+	 12072 18310
5968	0	0	Ki67+	 12079 19013
5969	0	0	Ki67+	 12081 18362
5970	0	0	Ki67+	 12108 18303
5971	0	0	Ki67+	 12108 18321
5972	0	0	Ki67+	 12153 18847
5973	0	0	Ki67+	 12175 18705
5974	0	0	Ki67+	 12177 19028
5975	0	0	Ki67+	 12213 18637
5976	0	0	Ki67+	 12230 18775
5977	0	0	Ki67+	 12232 19065
5978	0	0	Ki67+	 12237 18665
5979	0	0	Ki67+	 12248 19004
5980	0	0	Ki67+	 12265 18974
5981	0	0	Ki67+	 12271 19063
5982	0	0	Ki67+	 12275 18634
5983	0	0	Ki67+	 12275 19041
5984	0	0	Ki67+	 12277 18994
5985	0	0	Ki67+	 12286 18955
5986	0	0	Ki67+	 12287 19060
5987	0	0	Ki67+	 12293 19077
5988	0	0	Ki67+	 12303 18981
5989	0	0	Ki67+	 12311 18320
5990	0	0	Ki67+	 12320 19085
5991	0	0	Ki67+	 12329 18999
5992	0	0	Ki67+	 12332 19082
5993	0	0	Ki67+	 12339 18982
5994	0	0	Ki67+	 12340 19032
5995	0	0	Ki67+	 12344 18964
5996	0	0	Ki67+	 12349 18998
5997	0	0	Ki67+	 12350 19048
5998	0	0	Ki67+	 12352 18952
5999	0	0	Ki67+	 12356 19033
6000	0	0	Ki67+	 12359 18998
6001	0	0	Ki67+	 12361 18935
6002	0	0	Ki67+	 12365 18945
6003	0	0	Ki67+	 12367 18457
6004	0	0	Ki67+	 12391 18665
6005	0	0	Ki67+	 12391 19016
6006	0	0	Ki67+	 12393 18824
6007	0	0	Ki67+	 12395 19004
6008	0	0	Ki67+	 12411 19077
6009	0	0	Ki67+	 12412 18591
6010	0	0	Ki67+	 12417 19032
6011	0	0	Ki67+	 12430 19085
6012	0	0	Ki67+	 12431 18937
6013	0	0	Ki67+	 12445 19064
6014	0	0	Ki67+	 12450 18937
6015	0	0	Ki67+	 12464 18742
6016	0	0	Ki67+	 12481 18891
6017	0	0	Ki67+	 12497 18967
6018	0	0	Ki67+	 12499 18807
6019	0	0	Ki67+	 12549 18589
6020	0	0	Ki67+	 12614 19067
6021	0	0	Ki67+	 12616 18453
6022	0	0	Ki67+	 12641 19011
6023	0	0	Ki67+	 12712 18486
6024	0	0	Ki67+	 11921 19701
6025	0	0	Ki67+	 11926 19262
6026	0	0	Ki67+	 11930 19789
6027	0	0	Ki67+	 11936 19834
6028	0	0	Ki67+	 11937 19821
6029	0	0	Ki67+	 11938 19163
6030	0	0	Ki67+	 11940 19661
6031	0	0	Ki67+	 11948 19131
6032	0	0	Ki67+	 11948 19150
6033	0	0	Ki67+	 11948 19762
6034	0	0	Ki67+	 11953 19591
6035	0	0	Ki67+	 11954 19228
6036	0	0	Ki67+	 11954 19815
6037	0	0	Ki67+	 11960 19199
6038	0	0	Ki67+	 11961 19331
6039	0	0	Ki67+	 11962 19286
6040	0	0	Ki67+	 11968 19793
6041	0	0	Ki67+	 11969 19150
6042	0	0	Ki67+	 11970 19136
6043	0	0	Ki67+	 11970 19693
6044	0	0	Ki67+	 11971 19220
6045	0	0	Ki67+	 11974 19305
6046	0	0	Ki67+	 11977 19728
6047	0	0	Ki67+	 11987 19553
6048	0	0	Ki67+	 11988 19764
6049	0	0	Ki67+	 11995 19582
6050	0	0	Ki67+	 11995 19673
6051	0	0	Ki67+	 11996 19641
6052	0	0	Ki67+	 12003 19138
6053	0	0	Ki67+	 12003 19748
6054	0	0	Ki67+	 12004 19382
6055	0	0	Ki67+	 12013 19712
6056	0	0	Ki67+	 12016 19187
6057	0	0	Ki67+	 12016 19346
6058	0	0	Ki67+	 12017 19205
6059	0	0	Ki67+	 12019 19293
6060	0	0	Ki67+	 12020 19236
6061	0	0	Ki67+	 12031 19254
6062	0	0	Ki67+	 12031 19266
6063	0	0	Ki67+	 12036 19699
6064	0	0	Ki67+	 12039 19136
6065	0	0	Ki67+	 12040 19601
6066	0	0	Ki67+	 12043 19321
6067	0	0	Ki67+	 12045 19518
6068	0	0	Ki67+	 12047 19548
6069	0	0	Ki67+	 12047 19848
6070	0	0	Ki67+	 12058 19608
6071	0	0	Ki67+	 12063 19828
6072	0	0	Ki67+	 12064 19816
6073	0	0	Ki67+	 12066 19508
6074	0	0	Ki67+	 12070 19436
6075	0	0	Ki67+	 12074 19277
6076	0	0	Ki67+	 12078 19298
6077	0	0	Ki67+	 12079 19636
6078	0	0	Ki67+	 12083 19266
6079	0	0	Ki67+	 12085 19843
6080	0	0	Ki67+	 12085 19856
6081	0	0	Ki67+	 12088 19782
6082	0	0	Ki67+	 12090 19668
6083	0	0	Ki67+	 12092 19713
6084	0	0	Ki67+	 12094 19336
6085	0	0	Ki67+	 12105 19550
6086	0	0	Ki67+	 12107 19523
6087	0	0	Ki67+	 12107 19669
6088	0	0	Ki67+	 12114 19629
6089	0	0	Ki67+	 12115 19639
6090	0	0	Ki67+	 12118 19674
6091	0	0	Ki67+	 12118 19758
6092	0	0	Ki67+	 12119 19848
6093	0	0	Ki67+	 12121 19267
6094	0	0	Ki67+	 12123 19593
6095	0	0	Ki67+	 12127 19531
6096	0	0	Ki67+	 12131 19719
6097	0	0	Ki67+	 12133 19467
6098	0	0	Ki67+	 12133 19816
6099	0	0	Ki67+	 12137 19586
6100	0	0	Ki67+	 12141 19324
6101	0	0	Ki67+	 12141 19701
6102	0	0	Ki67+	 12145 19663
6103	0	0	Ki67+	 12146 19396
6104	0	0	Ki67+	 12150 19346
6105	0	0	Ki67+	 12152 19266
6106	0	0	Ki67+	 12152 19589
6107	0	0	Ki67+	 12155 19749
6108	0	0	Ki67+	 12156 19498
6109	0	0	Ki67+	 12164 19784
6110	0	0	Ki67+	 12165 19266
6111	0	0	Ki67+	 12166 19670
6112	0	0	Ki67+	 12167 19299
6113	0	0	Ki67+	 12167 19813
6114	0	0	Ki67+	 12171 19755
6115	0	0	Ki67+	 12172 19713
6116	0	0	Ki67+	 12173 19279
6117	0	0	Ki67+	 12178 19222
6118	0	0	Ki67+	 12180 19779
6119	0	0	Ki67+	 12188 19280
6120	0	0	Ki67+	 12188 19679
6121	0	0	Ki67+	 12192 19529
6122	0	0	Ki67+	 12193 19134
6123	0	0	Ki67+	 12193 19625
6124	0	0	Ki67+	 12197 19577
6125	0	0	Ki67+	 12202 19810
6126	0	0	Ki67+	 12205 19675
6127	0	0	Ki67+	 12206 19298
6128	0	0	Ki67+	 12206 19544
6129	0	0	Ki67+	 12206 19615
6130	0	0	Ki67+	 12208 19360
6131	0	0	Ki67+	 12208 19733
6132	0	0	Ki67+	 12211 19775
6133	0	0	Ki67+	 12220 19689
6134	0	0	Ki67+	 12223 19414
6135	0	0	Ki67+	 12227 19320
6136	0	0	Ki67+	 12230 19649
6137	0	0	Ki67+	 12233 19604
6138	0	0	Ki67+	 12233 19798
6139	0	0	Ki67+	 12234 19845
6140	0	0	Ki67+	 12242 19554
6141	0	0	Ki67+	 12245 19782
6142	0	0	Ki67+	 12248 19686
6143	0	0	Ki67+	 12249 19461
6144	0	0	Ki67+	 12249 19489
6145	0	0	Ki67+	 12252 19348
6146	0	0	Ki67+	 12253 19742
6147	0	0	Ki67+	 12255 19203
6148	0	0	Ki67+	 12263 19580
6149	0	0	Ki67+	 12267 19390
6150	0	0	Ki67+	 12269 19223
6151	0	0	Ki67+	 12274 19442
6152	0	0	Ki67+	 12281 19679
6153	0	0	Ki67+	 12283 19200
6154	0	0	Ki67+	 12284 19532
6155	0	0	Ki67+	 12295 19528
6156	0	0	Ki67+	 12299 19319
6157	0	0	Ki67+	 12299 19691
6158	0	0	Ki67+	 12313 19537
6159	0	0	Ki67+	 12314 19298
6160	0	0	Ki67+	 12317 19683
6161	0	0	Ki67+	 12319 19189
6162	0	0	Ki67+	 12326 19613
6163	0	0	Ki67+	 12353 19680
6164	0	0	Ki67+	 12355 19167
6165	0	0	Ki67+	 12361 19491
6166	0	0	Ki67+	 12363 19096
6167	0	0	Ki67+	 12364 19424
6168	0	0	Ki67+	 12365 19223
6169	0	0	Ki67+	 12366 19404
6170	0	0	Ki67+	 12367 19211
6171	0	0	Ki67+	 12371 19682
6172	0	0	Ki67+	 12372 19551
6173	0	0	Ki67+	 12386 19673
6174	0	0	Ki67+	 12393 19099
6175	0	0	Ki67+	 12396 19501
6176	0	0	Ki67+	 12404 19555
6177	0	0	Ki67+	 12409 19093
6178	0	0	Ki67+	 12425 19516
6179	0	0	Ki67+	 12427 19481
6180	0	0	Ki67+	 12427 19670
6181	0	0	Ki67+	 12428 19341
6182	0	0	Ki67+	 12434 19626
6183	0	0	Ki67+	 12435 19746
6184	0	0	Ki67+	 12443 19564
6185	0	0	Ki67+	 12454 19781
6186	0	0	Ki67+	 12455 19631
6187	0	0	Ki67+	 12456 19506
6188	0	0	Ki67+	 12458 19542
6189	0	0	Ki67+	 12458 19610
6190	0	0	Ki67+	 12458 19664
6191	0	0	Ki67+	 12461 19737
6192	0	0	Ki67+	 12466 19249
6193	0	0	Ki67+	 12473 19561
6194	0	0	Ki67+	 12473 19709
6195	0	0	Ki67+	 12478 19325
6196	0	0	Ki67+	 12480 19283
6197	0	0	Ki67+	 12486 19794
6198	0	0	Ki67+	 12487 19138
6199	0	0	Ki67+	 12487 19603
6200	0	0	Ki67+	 12489 19565
6201	0	0	Ki67+	 12491 19378
6202	0	0	Ki67+	 12492 19635
6203	0	0	Ki67+	 12495 19125
6204	0	0	Ki67+	 12496 19200
6205	0	0	Ki67+	 12496 19424
6206	0	0	Ki67+	 12497 19322
6207	0	0	Ki67+	 12503 19570
6208	0	0	Ki67+	 12505 19239
6209	0	0	Ki67+	 12511 19688
6210	0	0	Ki67+	 12513 19707
6211	0	0	Ki67+	 12515 19516
6212	0	0	Ki67+	 12516 19836
6213	0	0	Ki67+	 12517 19180
6214	0	0	Ki67+	 12518 19456
6215	0	0	Ki67+	 12526 19365
6216	0	0	Ki67+	 12527 19773
6217	0	0	Ki67+	 12530 19457
6218	0	0	Ki67+	 12532 19303
6219	0	0	Ki67+	 12538 19270
6220	0	0	Ki67+	 12540 19166
6221	0	0	Ki67+	 12543 19186
6222	0	0	Ki67+	 12546 19568
6223	0	0	Ki67+	 12549 19296
6224	0	0	Ki67+	 12549 19685
6225	0	0	Ki67+	 12552 19669
6226	0	0	Ki67+	 12554 19533
6227	0	0	Ki67+	 12554 19758
6228	0	0	Ki67+	 12561 19241
6229	0	0	Ki67+	 12567 19745
6230	0	0	Ki67+	 12568 19163
6231	0	0	Ki67+	 12576 19389
6232	0	0	Ki67+	 12576 19444
6233	0	0	Ki67+	 12577 19543
6234	0	0	Ki67+	 12577 19665
6235	0	0	Ki67+	 12583 19363
6236	0	0	Ki67+	 12584 19346
6237	0	0	Ki67+	 12588 19269
6238	0	0	Ki67+	 12592 19191
6239	0	0	Ki67+	 12593 19553
6240	0	0	Ki67+	 12596 19710
6241	0	0	Ki67+	 12597 19211
6242	0	0	Ki67+	 12597 19537
6243	0	0	Ki67+	 12601 19349
6244	0	0	Ki67+	 12601 19479
6245	0	0	Ki67+	 12607 19409
6246	0	0	Ki67+	 12612 19681
6247	0	0	Ki67+	 12618 19492
6248	0	0	Ki67+	 12620 19216
6249	0	0	Ki67+	 12620 19437
6250	0	0	Ki67+	 12623 19234
6251	0	0	Ki67+	 12626 19269
6252	0	0	Ki67+	 12627 19375
6253	0	0	Ki67+	 12632 19159
6254	0	0	Ki67+	 12634 19651
6255	0	0	Ki67+	 12636 19105
6256	0	0	Ki67+	 12636 19340
6257	0	0	Ki67+	 12637 19179
6258	0	0	Ki67+	 12642 19420
6259	0	0	Ki67+	 12654 19374
6260	0	0	Ki67+	 12656 19409
6261	0	0	Ki67+	 12662 19461
6262	0	0	Ki67+	 12665 19139
6263	0	0	Ki67+	 12679 19512
6264	0	0	Ki67+	 12688 19716
6265	0	0	Ki67+	 12695 19501
6266	0	0	Ki67+	 12700 19427
6267	0	0	Ki67+	 12702 19190
6268	0	0	Ki67+	 12702 19518
6269	0	0	Ki67+	 12706 19446
6270	0	0	Ki67+	 12708 19229
6271	0	0	Ki67+	 12711 19531
6272	0	0	Ki67+	 11923 20319
6273	0	0	Ki67+	 11932 20378
6274	0	0	Ki67+	 11938 20555
6275	0	0	Ki67+	 11944 20374
6276	0	0	Ki67+	 11946 20519
6277	0	0	Ki67+	 11951 20471
6278	0	0	Ki67+	 11958 20147
6279	0	0	Ki67+	 11962 20458
6280	0	0	Ki67+	 11981 20230
6281	0	0	Ki67+	 11987 20424
6282	0	0	Ki67+	 11988 20317
6283	0	0	Ki67+	 11989 20557
6284	0	0	Ki67+	 11996 20248
6285	0	0	Ki67+	 11997 20409
6286	0	0	Ki67+	 11998 20541
6287	0	0	Ki67+	 11999 20286
6288	0	0	Ki67+	 12003 20617
6289	0	0	Ki67+	 12014 20586
6290	0	0	Ki67+	 12021 20400
6291	0	0	Ki67+	 12023 20211
6292	0	0	Ki67+	 12029 20565
6293	0	0	Ki67+	 12030 20266
6294	0	0	Ki67+	 12031 19929
6295	0	0	Ki67+	 12032 20167
6296	0	0	Ki67+	 12038 20082
6297	0	0	Ki67+	 12040 20445
6298	0	0	Ki67+	 12042 20100
6299	0	0	Ki67+	 12044 20542
6300	0	0	Ki67+	 12047 20207
6301	0	0	Ki67+	 12048 20247
6302	0	0	Ki67+	 12051 20236
6303	0	0	Ki67+	 12052 20091
6304	0	0	Ki67+	 12053 20385
6305	0	0	Ki67+	 12065 20109
6306	0	0	Ki67+	 12085 20400
6307	0	0	Ki67+	 12090 20272
6308	0	0	Ki67+	 12095 20488
6309	0	0	Ki67+	 12096 20588
6310	0	0	Ki67+	 12097 20067
6311	0	0	Ki67+	 12102 20368
6312	0	0	Ki67+	 12104 20207
6313	0	0	Ki67+	 12105 20168
6314	0	0	Ki67+	 12105 20601
6315	0	0	Ki67+	 12107 20088
6316	0	0	Ki67+	 12117 20607
6317	0	0	Ki67+	 12117 20622
6318	0	0	Ki67+	 12119 20054
6319	0	0	Ki67+	 12124 20448
6320	0	0	Ki67+	 12129 20069
6321	0	0	Ki67+	 12129 20393
6322	0	0	Ki67+	 12131 20583
6323	0	0	Ki67+	 12131 20607
6324	0	0	Ki67+	 12132 20231
6325	0	0	Ki67+	 12140 20419
6326	0	0	Ki67+	 12140 20529
6327	0	0	Ki67+	 12141 20477
6328	0	0	Ki67+	 12142 20043
6329	0	0	Ki67+	 12143 20462
6330	0	0	Ki67+	 12146 20136
6331	0	0	Ki67+	 12155 20157
6332	0	0	Ki67+	 12156 20580
6333	0	0	Ki67+	 12161 20336
6334	0	0	Ki67+	 12162 20446
6335	0	0	Ki67+	 12162 20459
6336	0	0	Ki67+	 12163 20617
6337	0	0	Ki67+	 12167 20400
6338	0	0	Ki67+	 12171 20043
6339	0	0	Ki67+	 12176 20406
6340	0	0	Ki67+	 12178 20149
6341	0	0	Ki67+	 12179 20165
6342	0	0	Ki67+	 12179 20322
6343	0	0	Ki67+	 12180 20090
6344	0	0	Ki67+	 12180 20461
6345	0	0	Ki67+	 12185 20449
6346	0	0	Ki67+	 12186 20513
6347	0	0	Ki67+	 12186 20605
6348	0	0	Ki67+	 12189 20199
6349	0	0	Ki67+	 12189 20566
6350	0	0	Ki67+	 12195 20367
6351	0	0	Ki67+	 12198 20510
6352	0	0	Ki67+	 12200 20049
6353	0	0	Ki67+	 12202 20450
6354	0	0	Ki67+	 12205 20409
6355	0	0	Ki67+	 12208 20137
6356	0	0	Ki67+	 12210 20101
6357	0	0	Ki67+	 12214 20082
6358	0	0	Ki67+	 12216 20544
6359	0	0	Ki67+	 12218 20059
6360	0	0	Ki67+	 12220 20571
6361	0	0	Ki67+	 12226 20454
6362	0	0	Ki67+	 12226 20482
6363	0	0	Ki67+	 12232 20203
6364	0	0	Ki67+	 12232 20440
6365	0	0	Ki67+	 12237 20529
6366	0	0	Ki67+	 12244 20441
6367	0	0	Ki67+	 12244 20577
6368	0	0	Ki67+	 12253 20082
6369	0	0	Ki67+	 12256 20430
6370	0	0	Ki67+	 12258 20467
6371	0	0	Ki67+	 12260 20100
6372	0	0	Ki67+	 12260 20500
6373	0	0	Ki67+	 12261 20530
6374	0	0	Ki67+	 12264 20456
6375	0	0	Ki67+	 12266 20057
6376	0	0	Ki67+	 12270 20563
6377	0	0	Ki67+	 12271 20493
6378	0	0	Ki67+	 12273 20518
6379	0	0	Ki67+	 12278 20429
6380	0	0	Ki67+	 12283 20148
6381	0	0	Ki67+	 12290 20519
6382	0	0	Ki67+	 12290 20550
6383	0	0	Ki67+	 12295 20534
6384	0	0	Ki67+	 12299 20143
6385	0	0	Ki67+	 12303 20178
6386	0	0	Ki67+	 12306 20344
6387	0	0	Ki67+	 12310 20475
6388	0	0	Ki67+	 12313 20160
6389	0	0	Ki67+	 12318 20446
6390	0	0	Ki67+	 12319 19952
6391	0	0	Ki67+	 12321 20396
6392	0	0	Ki67+	 12327 20097
6393	0	0	Ki67+	 12330 20153
6394	0	0	Ki67+	 12344 19978
6395	0	0	Ki67+	 12345 20422
6396	0	0	Ki67+	 12346 20596
6397	0	0	Ki67+	 12349 20433
6398	0	0	Ki67+	 12360 20515
6399	0	0	Ki67+	 12362 20388
6400	0	0	Ki67+	 12366 20033
6401	0	0	Ki67+	 12370 20480
6402	0	0	Ki67+	 12376 20458
6403	0	0	Ki67+	 12379 20399
6404	0	0	Ki67+	 12381 20014
6405	0	0	Ki67+	 12381 20081
6406	0	0	Ki67+	 12384 20559
6407	0	0	Ki67+	 12388 20022
6408	0	0	Ki67+	 12390 19997
6409	0	0	Ki67+	 12390 20505
6410	0	0	Ki67+	 12391 20210
6411	0	0	Ki67+	 12392 20123
6412	0	0	Ki67+	 12394 20545
6413	0	0	Ki67+	 12397 20175
6414	0	0	Ki67+	 12397 20395
6415	0	0	Ki67+	 12405 20091
6416	0	0	Ki67+	 12407 20229
6417	0	0	Ki67+	 12409 20123
6418	0	0	Ki67+	 12409 20189
6419	0	0	Ki67+	 12416 20154
6420	0	0	Ki67+	 12417 20052
6421	0	0	Ki67+	 12422 20227
6422	0	0	Ki67+	 12423 20409
6423	0	0	Ki67+	 12423 20574
6424	0	0	Ki67+	 12425 20554
6425	0	0	Ki67+	 12432 19968
6426	0	0	Ki67+	 12432 20063
6427	0	0	Ki67+	 12433 20185
6428	0	0	Ki67+	 12435 19986
6429	0	0	Ki67+	 12438 20229
6430	0	0	Ki67+	 12443 20021
6431	0	0	Ki67+	 12443 20403
6432	0	0	Ki67+	 12443 20537
6433	0	0	Ki67+	 12448 20207
6434	0	0	Ki67+	 12449 20421
6435	0	0	Ki67+	 12452 20014
6436	0	0	Ki67+	 12454 20524
6437	0	0	Ki67+	 12459 20551
6438	0	0	Ki67+	 12460 19934
6439	0	0	Ki67+	 12461 19997
6440	0	0	Ki67+	 12467 20398
6441	0	0	Ki67+	 12468 20120
6442	0	0	Ki67+	 12483 20515
6443	0	0	Ki67+	 12485 20124
6444	0	0	Ki67+	 12492 20564
6445	0	0	Ki67+	 12497 20357
6446	0	0	Ki67+	 12499 20579
6447	0	0	Ki67+	 12500 20420
6448	0	0	Ki67+	 12505 20030
6449	0	0	Ki67+	 12508 20412
6450	0	0	Ki67+	 12509 20572
6451	0	0	Ki67+	 12511 20073
6452	0	0	Ki67+	 12513 20558
6453	0	0	Ki67+	 12517 20016
6454	0	0	Ki67+	 12518 20485
6455	0	0	Ki67+	 12525 20037
6456	0	0	Ki67+	 12551 20544
6457	0	0	Ki67+	 12554 19955
6458	0	0	Ki67+	 12557 20008
6459	0	0	Ki67+	 12560 19981
6460	0	0	Ki67+	 12560 20027
6461	0	0	Ki67+	 12560 20577
6462	0	0	Ki67+	 12569 20513
6463	0	0	Ki67+	 12574 20530
6464	0	0	Ki67+	 12576 19966
6465	0	0	Ki67+	 12577 20049
6466	0	0	Ki67+	 12581 20571
6467	0	0	Ki67+	 12585 20516
6468	0	0	Ki67+	 12590 20526
6469	0	0	Ki67+	 12591 20087
6470	0	0	Ki67+	 12593 19957
6471	0	0	Ki67+	 12593 20106
6472	0	0	Ki67+	 12595 20014
6473	0	0	Ki67+	 12600 20598
6474	0	0	Ki67+	 12607 20000
6475	0	0	Ki67+	 12613 20579
6476	0	0	Ki67+	 12614 20468
6477	0	0	Ki67+	 12619 20290
6478	0	0	Ki67+	 12620 20550
6479	0	0	Ki67+	 12628 20119
6480	0	0	Ki67+	 12629 20031
6481	0	0	Ki67+	 12637 20010
6482	0	0	Ki67+	 12638 19976
6483	0	0	Ki67+	 12641 19952
6484	0	0	Ki67+	 12648 20205
6485	0	0	Ki67+	 12658 20487
6486	0	0	Ki67+	 12662 19898
6487	0	0	Ki67+	 12666 19999
6488	0	0	Ki67+	 12669 20122
6489	0	0	Ki67+	 12676 20256
6490	0	0	Ki67+	 12682 20031
6491	0	0	Ki67+	 12688 20615
6492	0	0	Ki67+	 12690 20228
6493	0	0	Ki67+	 12697 20015
6494	0	0	Ki67+	 12700 20061
6495	0	0	Ki67+	 12701 20260
6496	0	0	Ki67+	 12703 20285
6497	0	0	Ki67+	 12705 20119
6498	0	0	Ki67+	 12706 20103
6499	0	0	Ki67+	 12707 20008
6500	0	0	Ki67+	 12709 19975
6501	0	0	Ki67+	 12711 20070
6502	0	0	Ki67+	 12711 20536
6503	0	0	Ki67+	 12713 20303
6504	0	0	Ki67+	 12719 19958
6505	0	0	Ki67+	 12719 20547
6506	0	0	Ki67+	 11921 21200
6507	0	0	Ki67+	 11932 21471
6508	0	0	Ki67+	 11935 21056
6509	0	0	Ki67+	 11940 21165
6510	0	0	Ki67+	 11944 20763
6511	0	0	Ki67+	 11947 21206
6512	0	0	Ki67+	 11958 21062
6513	0	0	Ki67+	 11963 21444
6514	0	0	Ki67+	 11966 21391
6515	0	0	Ki67+	 11972 21225
6516	0	0	Ki67+	 11977 21206
6517	0	0	Ki67+	 11981 21442
6518	0	0	Ki67+	 11984 21457
6519	0	0	Ki67+	 11993 21169
6520	0	0	Ki67+	 11994 21414
6521	0	0	Ki67+	 11995 21184
6522	0	0	Ki67+	 11996 21437
6523	0	0	Ki67+	 11998 21386
6524	0	0	Ki67+	 12005 21341
6525	0	0	Ki67+	 12022 21059
6526	0	0	Ki67+	 12029 21389
6527	0	0	Ki67+	 12030 21474
6528	0	0	Ki67+	 12035 21094
6529	0	0	Ki67+	 12039 21156
6530	0	0	Ki67+	 12041 21438
6531	0	0	Ki67+	 12048 21102
6532	0	0	Ki67+	 12054 21412
6533	0	0	Ki67+	 12058 21217
6534	0	0	Ki67+	 12066 21059
6535	0	0	Ki67+	 12066 21392
6536	0	0	Ki67+	 12066 21423
6537	0	0	Ki67+	 12066 21465
6538	0	0	Ki67+	 12070 21230
6539	0	0	Ki67+	 12072 21071
6540	0	0	Ki67+	 12076 21471
6541	0	0	Ki67+	 12080 21135
6542	0	0	Ki67+	 12082 21007
6543	0	0	Ki67+	 12084 21396
6544	0	0	Ki67+	 12097 21044
6545	0	0	Ki67+	 12104 21399
6546	0	0	Ki67+	 12108 21075
6547	0	0	Ki67+	 12108 21209
6548	0	0	Ki67+	 12110 21109
6549	0	0	Ki67+	 12117 21457
6550	0	0	Ki67+	 12121 21192
6551	0	0	Ki67+	 12122 21074
6552	0	0	Ki67+	 12124 20965
6553	0	0	Ki67+	 12129 21409
6554	0	0	Ki67+	 12133 21045
6555	0	0	Ki67+	 12135 20961
6556	0	0	Ki67+	 12138 21222
6557	0	0	Ki67+	 12146 21125
6558	0	0	Ki67+	 12146 21445
6559	0	0	Ki67+	 12152 21477
6560	0	0	Ki67+	 12154 21429
6561	0	0	Ki67+	 12157 21076
6562	0	0	Ki67+	 12158 21180
6563	0	0	Ki67+	 12158 21251
6564	0	0	Ki67+	 12161 21027
6565	0	0	Ki67+	 12163 21459
6566	0	0	Ki67+	 12166 21043
6567	0	0	Ki67+	 12167 21236
6568	0	0	Ki67+	 12180 21437
6569	0	0	Ki67+	 12187 21249
6570	0	0	Ki67+	 12189 21179
6571	0	0	Ki67+	 12194 21458
6572	0	0	Ki67+	 12197 21046
6573	0	0	Ki67+	 12198 21478
6574	0	0	Ki67+	 12202 21072
6575	0	0	Ki67+	 12209 21212
6576	0	0	Ki67+	 12209 21222
6577	0	0	Ki67+	 12212 21110
6578	0	0	Ki67+	 12216 21037
6579	0	0	Ki67+	 12220 21081
6580	0	0	Ki67+	 12225 21233
6581	0	0	Ki67+	 12228 21222
6582	0	0	Ki67+	 12237 21273
6583	0	0	Ki67+	 12239 21185
6584	0	0	Ki67+	 12240 21014
6585	0	0	Ki67+	 12249 21126
6586	0	0	Ki67+	 12269 21268
6587	0	0	Ki67+	 12290 21191
6588	0	0	Ki67+	 12291 21137
6589	0	0	Ki67+	 12291 21236
6590	0	0	Ki67+	 12293 21029
6591	0	0	Ki67+	 12306 20742
6592	0	0	Ki67+	 12316 21010
6593	0	0	Ki67+	 12323 21130
6594	0	0	Ki67+	 12331 21298
6595	0	0	Ki67+	 12335 21032
6596	0	0	Ki67+	 12336 21013
6597	0	0	Ki67+	 12336 21263
6598	0	0	Ki67+	 12341 20793
6599	0	0	Ki67+	 12344 21075
6600	0	0	Ki67+	 12344 21227
6601	0	0	Ki67+	 12358 21026
6602	0	0	Ki67+	 12358 21154
6603	0	0	Ki67+	 12362 20808
6604	0	0	Ki67+	 12363 21100
6605	0	0	Ki67+	 12367 21125
6606	0	0	Ki67+	 12371 21157
6607	0	0	Ki67+	 12373 21276
6608	0	0	Ki67+	 12381 21126
6609	0	0	Ki67+	 12382 21259
6610	0	0	Ki67+	 12384 21100
6611	0	0	Ki67+	 12386 21232
6612	0	0	Ki67+	 12388 21007
6613	0	0	Ki67+	 12391 21070
6614	0	0	Ki67+	 12396 21108
6615	0	0	Ki67+	 12400 21020
6616	0	0	Ki67+	 12403 21301
6617	0	0	Ki67+	 12409 21346
6618	0	0	Ki67+	 12412 21283
6619	0	0	Ki67+	 12415 21078
6620	0	0	Ki67+	 12416 21119
6621	0	0	Ki67+	 12427 21075
6622	0	0	Ki67+	 12430 21326
6623	0	0	Ki67+	 12436 21038
6624	0	0	Ki67+	 12443 21012
6625	0	0	Ki67+	 12447 21335
6626	0	0	Ki67+	 12448 21255
6627	0	0	Ki67+	 12448 21272
6628	0	0	Ki67+	 12448 21313
6629	0	0	Ki67+	 12456 21201
6630	0	0	Ki67+	 12458 21141
6631	0	0	Ki67+	 12468 21093
6632	0	0	Ki67+	 12475 21335
6633	0	0	Ki67+	 12479 21015
6634	0	0	Ki67+	 12479 21220
6635	0	0	Ki67+	 12481 21278
6636	0	0	Ki67+	 12481 21321
6637	0	0	Ki67+	 12483 21050
6638	0	0	Ki67+	 12507 21170
6639	0	0	Ki67+	 12509 21309
6640	0	0	Ki67+	 12512 21122
6641	0	0	Ki67+	 12513 21043
6642	0	0	Ki67+	 12514 21269
6643	0	0	Ki67+	 12524 21045
6644	0	0	Ki67+	 12525 21344
6645	0	0	Ki67+	 12527 21023
6646	0	0	Ki67+	 12535 21265
6647	0	0	Ki67+	 12537 21349
6648	0	0	Ki67+	 12544 21455
6649	0	0	Ki67+	 12547 21040
6650	0	0	Ki67+	 12547 21321
6651	0	0	Ki67+	 12548 20957
6652	0	0	Ki67+	 12548 21163
6653	0	0	Ki67+	 12556 21382
6654	0	0	Ki67+	 12557 21172
6655	0	0	Ki67+	 12557 21235
6656	0	0	Ki67+	 12559 21067
6657	0	0	Ki67+	 12560 21126
6658	0	0	Ki67+	 12570 21370
6659	0	0	Ki67+	 12573 21240
6660	0	0	Ki67+	 12578 21348
6661	0	0	Ki67+	 12587 21056
6662	0	0	Ki67+	 12588 21249
6663	0	0	Ki67+	 12595 21105
6664	0	0	Ki67+	 12598 21224
6665	0	0	Ki67+	 12601 21148
6666	0	0	Ki67+	 12607 20949
6667	0	0	Ki67+	 12612 21413
6668	0	0	Ki67+	 12616 21351
6669	0	0	Ki67+	 12618 21040
6670	0	0	Ki67+	 12624 21375
6671	0	0	Ki67+	 12625 21086
6672	0	0	Ki67+	 12637 21381
6673	0	0	Ki67+	 12647 21120
6674	0	0	Ki67+	 12649 21133
6675	0	0	Ki67+	 12650 21359
6676	0	0	Ki67+	 12660 21081
6677	0	0	Ki67+	 12663 21334
6678	0	0	Ki67+	 12665 21351
6679	0	0	Ki67+	 12681 21096
6680	0	0	Ki67+	 12688 21113
6681	0	0	Ki67+	 12689 21063
6682	0	0	Ki67+	 12691 21098
6683	0	0	Ki67+	 12695 21317
6684	0	0	Ki67+	 12700 20797
6685	0	0	Ki67+	 12700 21379
6686	0	0	Ki67+	 12702 21358
6687	0	0	Ki67+	 12714 21267
6688	0	0	Ki67+	 12717 21121
6689	0	0	Ki67+	 12719 21383
6690	0	0	Ki67+	 11925 21987
6691	0	0	Ki67+	 11935 21553
6692	0	0	Ki67+	 11940 22121
6693	0	0	Ki67+	 11943 21823
6694	0	0	Ki67+	 11944 21928
6695	0	0	Ki67+	 11944 22043
6696	0	0	Ki67+	 11946 21851
6697	0	0	Ki67+	 11948 21726
6698	0	0	Ki67+	 11948 22009
6699	0	0	Ki67+	 11952 22082
6700	0	0	Ki67+	 11956 21830
6701	0	0	Ki67+	 11966 21516
6702	0	0	Ki67+	 11968 21913
6703	0	0	Ki67+	 11968 22057
6704	0	0	Ki67+	 11969 22242
6705	0	0	Ki67+	 11971 21973
6706	0	0	Ki67+	 11971 22003
6707	0	0	Ki67+	 11974 22031
6708	0	0	Ki67+	 11975 22110
6709	0	0	Ki67+	 11978 21708
6710	0	0	Ki67+	 11978 21824
6711	0	0	Ki67+	 11984 22236
6712	0	0	Ki67+	 11988 22215
6713	0	0	Ki67+	 11993 21545
6714	0	0	Ki67+	 11996 22064
6715	0	0	Ki67+	 12001 22162
6716	0	0	Ki67+	 12003 21884
6717	0	0	Ki67+	 12004 21914
6718	0	0	Ki67+	 12009 21869
6719	0	0	Ki67+	 12010 21896
6720	0	0	Ki67+	 12012 21826
6721	0	0	Ki67+	 12014 22035
6722	0	0	Ki67+	 12017 21883
6723	0	0	Ki67+	 12018 22017
6724	0	0	Ki67+	 12019 21573
6725	0	0	Ki67+	 12026 21921
6726	0	0	Ki67+	 12027 21940
6727	0	0	Ki67+	 12027 21980
6728	0	0	Ki67+	 12027 22027
6729	0	0	Ki67+	 12030 21544
6730	0	0	Ki67+	 12035 21871
6731	0	0	Ki67+	 12037 22150
6732	0	0	Ki67+	 12040 21497
6733	0	0	Ki67+	 12045 21897
6734	0	0	Ki67+	 12046 21942
6735	0	0	Ki67+	 12047 21560
6736	0	0	Ki67+	 12047 22182
6737	0	0	Ki67+	 12048 22069
6738	0	0	Ki67+	 12050 22105
6739	0	0	Ki67+	 12053 22049
6740	0	0	Ki67+	 12055 22009
6741	0	0	Ki67+	 12057 22179
6742	0	0	Ki67+	 12061 22136
6743	0	0	Ki67+	 12066 22261
6744	0	0	Ki67+	 12068 22085
6745	0	0	Ki67+	 12069 21983
6746	0	0	Ki67+	 12074 22021
6747	0	0	Ki67+	 12083 22058
6748	0	0	Ki67+	 12084 21508
6749	0	0	Ki67+	 12086 22165
6750	0	0	Ki67+	 12090 22180
6751	0	0	Ki67+	 12094 22212
6752	0	0	Ki67+	 12095 21994
6753	0	0	Ki67+	 12098 21588
6754	0	0	Ki67+	 12098 22173
6755	0	0	Ki67+	 12099 22227
6756	0	0	Ki67+	 12100 22070
6757	0	0	Ki67+	 12102 22263
6758	0	0	Ki67+	 12103 21958
6759	0	0	Ki67+	 12106 21927
6760	0	0	Ki67+	 12108 22102
6761	0	0	Ki67+	 12109 22148
6762	0	0	Ki67+	 12120 21928
6763	0	0	Ki67+	 12124 22153
6764	0	0	Ki67+	 12126 22216
6765	0	0	Ki67+	 12128 21613
6766	0	0	Ki67+	 12130 21918
6767	0	0	Ki67+	 12132 22007
6768	0	0	Ki67+	 12133 22250
6769	0	0	Ki67+	 12134 21505
6770	0	0	Ki67+	 12138 22035
6771	0	0	Ki67+	 12141 21952
6772	0	0	Ki67+	 12143 21931
6773	0	0	Ki67+	 12145 22124
6774	0	0	Ki67+	 12148 22035
6775	0	0	Ki67+	 12148 22232
6776	0	0	Ki67+	 12149 22174
6777	0	0	Ki67+	 12155 22076
6778	0	0	Ki67+	 12156 21955
6779	0	0	Ki67+	 12156 22151
6780	0	0	Ki67+	 12159 21539
6781	0	0	Ki67+	 12160 22210
6782	0	0	Ki67+	 12162 22062
6783	0	0	Ki67+	 12162 22175
6784	0	0	Ki67+	 12170 21543
6785	0	0	Ki67+	 12170 22020
6786	0	0	Ki67+	 12172 21973
6787	0	0	Ki67+	 12176 22005
6788	0	0	Ki67+	 12178 21651
6789	0	0	Ki67+	 12178 22112
6790	0	0	Ki67+	 12178 22216
6791	0	0	Ki67+	 12180 22044
6792	0	0	Ki67+	 12186 21494
6793	0	0	Ki67+	 12186 21949
6794	0	0	Ki67+	 12189 22076
6795	0	0	Ki67+	 12190 22130
6796	0	0	Ki67+	 12191 21658
6797	0	0	Ki67+	 12191 22025
6798	0	0	Ki67+	 12192 21986
6799	0	0	Ki67+	 12197 22191
6800	0	0	Ki67+	 12203 22077
6801	0	0	Ki67+	 12208 21602
6802	0	0	Ki67+	 12209 22027
6803	0	0	Ki67+	 12210 22216
6804	0	0	Ki67+	 12211 22236
6805	0	0	Ki67+	 12212 22054
6806	0	0	Ki67+	 12214 21563
6807	0	0	Ki67+	 12215 21530
6808	0	0	Ki67+	 12216 22191
6809	0	0	Ki67+	 12219 22118
6810	0	0	Ki67+	 12220 22080
6811	0	0	Ki67+	 12224 21599
6812	0	0	Ki67+	 12224 22207
6813	0	0	Ki67+	 12226 21627
6814	0	0	Ki67+	 12226 22159
6815	0	0	Ki67+	 12228 21615
6816	0	0	Ki67+	 12228 22180
6817	0	0	Ki67+	 12231 22020
6818	0	0	Ki67+	 12233 21918
6819	0	0	Ki67+	 12234 22259
6820	0	0	Ki67+	 12235 21561
6821	0	0	Ki67+	 12237 21606
6822	0	0	Ki67+	 12242 22104
6823	0	0	Ki67+	 12242 22138
6824	0	0	Ki67+	 12245 21515
6825	0	0	Ki67+	 12245 22242
6826	0	0	Ki67+	 12249 21968
6827	0	0	Ki67+	 12249 21985
6828	0	0	Ki67+	 12249 22229
6829	0	0	Ki67+	 12250 22060
6830	0	0	Ki67+	 12257 21913
6831	0	0	Ki67+	 12258 21595
6832	0	0	Ki67+	 12258 22172
6833	0	0	Ki67+	 12259 21978
6834	0	0	Ki67+	 12259 22051
6835	0	0	Ki67+	 12259 22206
6836	0	0	Ki67+	 12265 22097
6837	0	0	Ki67+	 12265 22272
6838	0	0	Ki67+	 12267 21635
6839	0	0	Ki67+	 12268 21535
6840	0	0	Ki67+	 12270 22024
6841	0	0	Ki67+	 12271 22142
6842	0	0	Ki67+	 12272 21963
6843	0	0	Ki67+	 12275 21980
6844	0	0	Ki67+	 12276 22106
6845	0	0	Ki67+	 12282 21959
6846	0	0	Ki67+	 12283 22228
6847	0	0	Ki67+	 12288 22022
6848	0	0	Ki67+	 12291 22090
6849	0	0	Ki67+	 12292 22105
6850	0	0	Ki67+	 12292 22142
6851	0	0	Ki67+	 12301 21516
6852	0	0	Ki67+	 12307 21991
6853	0	0	Ki67+	 12308 21661
6854	0	0	Ki67+	 12315 22057
6855	0	0	Ki67+	 12318 21968
6856	0	0	Ki67+	 12319 22223
6857	0	0	Ki67+	 12329 22252
6858	0	0	Ki67+	 12331 22014
6859	0	0	Ki67+	 12332 22151
6860	0	0	Ki67+	 12339 22041
6861	0	0	Ki67+	 12340 22203
6862	0	0	Ki67+	 12343 22145
6863	0	0	Ki67+	 12345 21820
6864	0	0	Ki67+	 12345 22028
6865	0	0	Ki67+	 12345 22129
6866	0	0	Ki67+	 12346 21991
6867	0	0	Ki67+	 12349 22196
6868	0	0	Ki67+	 12350 22243
6869	0	0	Ki67+	 12352 21835
6870	0	0	Ki67+	 12352 22156
6871	0	0	Ki67+	 12365 22149
6872	0	0	Ki67+	 12371 22165
6873	0	0	Ki67+	 12371 22187
6874	0	0	Ki67+	 12374 22115
6875	0	0	Ki67+	 12377 22271
6876	0	0	Ki67+	 12378 22131
6877	0	0	Ki67+	 12395 22162
6878	0	0	Ki67+	 12396 22242
6879	0	0	Ki67+	 12407 22233
6880	0	0	Ki67+	 12421 21868
6881	0	0	Ki67+	 12433 22284
6882	0	0	Ki67+	 12443 22245
6883	0	0	Ki67+	 12486 22103
6884	0	0	Ki67+	 12512 22215
6885	0	0	Ki67+	 12515 22285
6886	0	0	Ki67+	 12533 22254
6887	0	0	Ki67+	 12545 22244
6888	0	0	Ki67+	 12549 22211
6889	0	0	Ki67+	 12555 22191
6890	0	0	Ki67+	 12555 22266
6891	0	0	Ki67+	 12563 22249
6892	0	0	Ki67+	 12576 22240
6893	0	0	Ki67+	 12579 22279
6894	0	0	Ki67+	 12583 21634
6895	0	0	Ki67+	 12604 22228
6896	0	0	Ki67+	 12604 22250
6897	0	0	Ki67+	 12622 22162
6898	0	0	Ki67+	 12624 22269
6899	0	0	Ki67+	 12658 22269
6900	0	0	Ki67+	 12696 21784
6901	0	0	Ki67+	 12712 21726
6902	0	0	Ki67+	 11925 22930
6903	0	0	Ki67+	 11932 22980
6904	0	0	Ki67+	 11932 23082
6905	0	0	Ki67+	 11940 22297
6906	0	0	Ki67+	 11962 23001
6907	0	0	Ki67+	 11963 23045
6908	0	0	Ki67+	 11964 22292
6909	0	0	Ki67+	 11969 22900
6910	0	0	Ki67+	 12041 23039
6911	0	0	Ki67+	 12081 22299
6912	0	0	Ki67+	 12090 22898
6913	0	0	Ki67+	 12091 22923
6914	0	0	Ki67+	 12100 22831
6915	0	0	Ki67+	 12101 22313
6916	0	0	Ki67+	 12117 22320
6917	0	0	Ki67+	 12121 23024
6918	0	0	Ki67+	 12126 22332
6919	0	0	Ki67+	 12136 22449
6920	0	0	Ki67+	 12137 22754
6921	0	0	Ki67+	 12141 22976
6922	0	0	Ki67+	 12151 22994
6923	0	0	Ki67+	 12153 22354
6924	0	0	Ki67+	 12155 22336
6925	0	0	Ki67+	 12160 22790
6926	0	0	Ki67+	 12168 22916
6927	0	0	Ki67+	 12185 22972
6928	0	0	Ki67+	 12191 22326
6929	0	0	Ki67+	 12197 22996
6930	0	0	Ki67+	 12200 22927
6931	0	0	Ki67+	 12205 22335
6932	0	0	Ki67+	 12217 23039
6933	0	0	Ki67+	 12221 22480
6934	0	0	Ki67+	 12223 22305
6935	0	0	Ki67+	 12223 22973
6936	0	0	Ki67+	 12227 22854
6937	0	0	Ki67+	 12228 22916
6938	0	0	Ki67+	 12233 22538
6939	0	0	Ki67+	 12235 22289
6940	0	0	Ki67+	 12236 22678
6941	0	0	Ki67+	 12237 22426
6942	0	0	Ki67+	 12239 22918
6943	0	0	Ki67+	 12258 22329
6944	0	0	Ki67+	 12259 22341
6945	0	0	Ki67+	 12266 22721
6946	0	0	Ki67+	 12268 22739
6947	0	0	Ki67+	 12269 22321
6948	0	0	Ki67+	 12276 22370
6949	0	0	Ki67+	 12281 22747
6950	0	0	Ki67+	 12285 22325
6951	0	0	Ki67+	 12297 22732
6952	0	0	Ki67+	 12304 22379
6953	0	0	Ki67+	 12305 22346
6954	0	0	Ki67+	 12312 22301
6955	0	0	Ki67+	 12316 22353
6956	0	0	Ki67+	 12325 23078
6957	0	0	Ki67+	 12336 22384
6958	0	0	Ki67+	 12340 22332
6959	0	0	Ki67+	 12348 23067
6960	0	0	Ki67+	 12369 22355
6961	0	0	Ki67+	 12369 22380
6962	0	0	Ki67+	 12384 22614
6963	0	0	Ki67+	 12388 22713
6964	0	0	Ki67+	 12391 22673
6965	0	0	Ki67+	 12396 22324
6966	0	0	Ki67+	 12396 22611
6967	0	0	Ki67+	 12405 22310
6968	0	0	Ki67+	 12408 22672
6969	0	0	Ki67+	 12419 22630
6970	0	0	Ki67+	 12420 22558
6971	0	0	Ki67+	 12433 22708
6972	0	0	Ki67+	 12442 22407
6973	0	0	Ki67+	 12443 22429
6974	0	0	Ki67+	 12445 22679
6975	0	0	Ki67+	 12454 22430
6976	0	0	Ki67+	 12454 22708
6977	0	0	Ki67+	 12456 22533
6978	0	0	Ki67+	 12464 22654
6979	0	0	Ki67+	 12465 22401
6980	0	0	Ki67+	 12465 22621
6981	0	0	Ki67+	 12467 22756
6982	0	0	Ki67+	 12469 22573
6983	0	0	Ki67+	 12471 22531
6984	0	0	Ki67+	 12473 22778
6985	0	0	Ki67+	 12480 22754
6986	0	0	Ki67+	 12487 22315
6987	0	0	Ki67+	 12487 22532
6988	0	0	Ki67+	 12488 22438
6989	0	0	Ki67+	 12490 22337
6990	0	0	Ki67+	 12497 22720
6991	0	0	Ki67+	 12507 22692
6992	0	0	Ki67+	 12510 22373
6993	0	0	Ki67+	 12518 22774
6994	0	0	Ki67+	 12526 22297
6995	0	0	Ki67+	 12537 22342
6996	0	0	Ki67+	 12543 22425
6997	0	0	Ki67+	 12543 22667
6998	0	0	Ki67+	 12551 22564
6999	0	0	Ki67+	 12561 22439
7000	0	0	Ki67+	 12568 22400
7001	0	0	Ki67+	 12575 22302
7002	0	0	Ki67+	 12577 22480
7003	0	0	Ki67+	 12585 22564
7004	0	0	Ki67+	 12591 23062
7005	0	0	Ki67+	 12592 22488
7006	0	0	Ki67+	 12592 22531
7007	0	0	Ki67+	 12594 22378
7008	0	0	Ki67+	 12602 22324
7009	0	0	Ki67+	 12603 22568
7010	0	0	Ki67+	 12606 22533
7011	0	0	Ki67+	 12610 23051
7012	0	0	Ki67+	 12612 22494
7013	0	0	Ki67+	 12614 22294
7014	0	0	Ki67+	 12614 22308
7015	0	0	Ki67+	 12616 22598
7016	0	0	Ki67+	 12618 22392
7017	0	0	Ki67+	 12623 23072
7018	0	0	Ki67+	 12624 22639
7019	0	0	Ki67+	 12625 22310
7020	0	0	Ki67+	 12628 22502
7021	0	0	Ki67+	 12630 22357
7022	0	0	Ki67+	 12632 22387
7023	0	0	Ki67+	 12632 23008
7024	0	0	Ki67+	 12634 22522
7025	0	0	Ki67+	 12634 22596
7026	0	0	Ki67+	 12634 22694
7027	0	0	Ki67+	 12637 22331
7028	0	0	Ki67+	 12641 22290
7029	0	0	Ki67+	 12642 22496
7030	0	0	Ki67+	 12647 22561
7031	0	0	Ki67+	 12651 22296
7032	0	0	Ki67+	 12655 22451
7033	0	0	Ki67+	 12657 22355
7034	0	0	Ki67+	 12663 22513
7035	0	0	Ki67+	 12664 22683
7036	0	0	Ki67+	 12666 22306
7037	0	0	Ki67+	 12666 22642
7038	0	0	Ki67+	 12673 22446
7039	0	0	Ki67+	 12673 22594
7040	0	0	Ki67+	 12677 22352
7041	0	0	Ki67+	 12681 22326
7042	0	0	Ki67+	 12682 22478
7043	0	0	Ki67+	 12683 22302
7044	0	0	Ki67+	 12685 22556
7045	0	0	Ki67+	 12685 22677
7046	0	0	Ki67+	 12697 22549
7047	0	0	Ki67+	 12702 22595
7048	0	0	Ki67+	 12703 22437
7049	0	0	Ki67+	 12706 22984
7050	0	0	Ki67+	 11933 23127
7051	0	0	Ki67+	 11936 23108
7052	0	0	Ki67+	 11939 23253
7053	0	0	Ki67+	 11948 23108
7054	0	0	Ki67+	 11949 23258
7055	0	0	Ki67+	 11951 23734
7056	0	0	Ki67+	 11954 23131
7057	0	0	Ki67+	 11955 23401
7058	0	0	Ki67+	 11966 23230
7059	0	0	Ki67+	 11972 23279
7060	0	0	Ki67+	 11984 23146
7061	0	0	Ki67+	 11992 23828
7062	0	0	Ki67+	 11997 23091
7063	0	0	Ki67+	 11997 23105
7064	0	0	Ki67+	 12003 23117
7065	0	0	Ki67+	 12004 23790
7066	0	0	Ki67+	 12008 23877
7067	0	0	Ki67+	 12023 23123
7068	0	0	Ki67+	 12034 23866
7069	0	0	Ki67+	 12035 23154
7070	0	0	Ki67+	 12059 23879
7071	0	0	Ki67+	 12146 23849
7072	0	0	Ki67+	 12198 23883
7073	0	0	Ki67+	 12222 23887
7074	0	0	Ki67+	 12255 23581
7075	0	0	Ki67+	 12300 23770
7076	0	0	Ki67+	 12343 23361
7077	0	0	Ki67+	 12347 23331
7078	0	0	Ki67+	 12356 23111
7079	0	0	Ki67+	 12380 23532
7080	0	0	Ki67+	 12412 23877
7081	0	0	Ki67+	 12430 23127
7082	0	0	Ki67+	 12454 23813
7083	0	0	Ki67+	 12474 23286
7084	0	0	Ki67+	 12487 23422
7085	0	0	Ki67+	 12517 23371
7086	0	0	Ki67+	 12524 23812
7087	0	0	Ki67+	 12535 23341
7088	0	0	Ki67+	 12540 23357
7089	0	0	Ki67+	 12550 23141
7090	0	0	Ki67+	 12559 23233
7091	0	0	Ki67+	 12570 23151
7092	0	0	Ki67+	 12583 23098
7093	0	0	Ki67+	 12583 23235
7094	0	0	Ki67+	 12588 23193
7095	0	0	Ki67+	 12591 23156
7096	0	0	Ki67+	 12592 23292
7097	0	0	Ki67+	 12594 23125
7098	0	0	Ki67+	 12597 23273
7099	0	0	Ki67+	 12601 23195
7100	0	0	Ki67+	 12629 23312
7101	0	0	Ki67+	 12631 23260
7102	0	0	Ki67+	 12635 23183
7103	0	0	Ki67+	 12644 23295
7104	0	0	Ki67+	 12652 23321
7105	0	0	Ki67+	 12665 23242
7106	0	0	Ki67+	 12668 23303
7107	0	0	Ki67+	 12692 23100
7108	0	0	Ki67+	 12693 23221
7109	0	0	Ki67+	 12703 23707
7110	0	0	Ki67+	 12712 23823
7111	0	0	Ki67+	 12717 23147
7112	0	0	Ki67+	 11963 23967
7113	0	0	Ki67+	 11971 24290
7114	0	0	Ki67+	 11979 24684
7115	0	0	Ki67+	 11993 23943
7116	0	0	Ki67+	 11993 23989
7117	0	0	Ki67+	 11995 23920
7118	0	0	Ki67+	 11998 24081
7119	0	0	Ki67+	 12010 23914
7120	0	0	Ki67+	 12011 23973
7121	0	0	Ki67+	 12024 23955
7122	0	0	Ki67+	 12025 24033
7123	0	0	Ki67+	 12037 23904
7124	0	0	Ki67+	 12039 23952
7125	0	0	Ki67+	 12040 24086
7126	0	0	Ki67+	 12052 23917
7127	0	0	Ki67+	 12054 24054
7128	0	0	Ki67+	 12056 23971
7129	0	0	Ki67+	 12057 24080
7130	0	0	Ki67+	 12057 24142
7131	0	0	Ki67+	 12063 23945
7132	0	0	Ki67+	 12069 24082
7133	0	0	Ki67+	 12071 23927
7134	0	0	Ki67+	 12085 23982
7135	0	0	Ki67+	 12094 23937
7136	0	0	Ki67+	 12099 23908
7137	0	0	Ki67+	 12111 24099
7138	0	0	Ki67+	 12113 24047
7139	0	0	Ki67+	 12114 23930
7140	0	0	Ki67+	 12132 23961
7141	0	0	Ki67+	 12140 24123
7142	0	0	Ki67+	 12146 23904
7143	0	0	Ki67+	 12146 24101
7144	0	0	Ki67+	 12149 24024
7145	0	0	Ki67+	 12151 23956
7146	0	0	Ki67+	 12158 24042
7147	0	0	Ki67+	 12160 23926
7148	0	0	Ki67+	 12160 24010
7149	0	0	Ki67+	 12165 23947
7150	0	0	Ki67+	 12165 23978
7151	0	0	Ki67+	 12182 23947
7152	0	0	Ki67+	 12190 23911
7153	0	0	Ki67+	 12199 23976
7154	0	0	Ki67+	 12207 24052
7155	0	0	Ki67+	 12208 23934
7156	0	0	Ki67+	 12225 24049
7157	0	0	Ki67+	 12235 24023
7158	0	0	Ki67+	 12240 23925
7159	0	0	Ki67+	 12249 23988
7160	0	0	Ki67+	 12249 24029
7161	0	0	Ki67+	 12251 23937
7162	0	0	Ki67+	 12261 23919
7163	0	0	Ki67+	 12261 24041
7164	0	0	Ki67+	 12264 23893
7165	0	0	Ki67+	 12267 23941
7166	0	0	Ki67+	 12267 24005
7167	0	0	Ki67+	 12282 23957
7168	0	0	Ki67+	 12287 24045
7169	0	0	Ki67+	 12288 23906
7170	0	0	Ki67+	 12294 23944
7171	0	0	Ki67+	 12295 23985
7172	0	0	Ki67+	 12317 24109
7173	0	0	Ki67+	 12320 23937
7174	0	0	Ki67+	 12333 23977
7175	0	0	Ki67+	 12335 24075
7176	0	0	Ki67+	 12349 23956
7177	0	0	Ki67+	 12353 23910
7178	0	0	Ki67+	 12353 24031
7179	0	0	Ki67+	 12360 24083
7180	0	0	Ki67+	 12383 23942
7181	0	0	Ki67+	 12388 23889
7182	0	0	Ki67+	 12407 24061
7183	0	0	Ki67+	 12411 23912
7184	0	0	Ki67+	 12416 23988
7185	0	0	Ki67+	 12423 23931
7186	0	0	Ki67+	 12425 23955
7187	0	0	Ki67+	 12427 24092
7188	0	0	Ki67+	 12442 23899
7189	0	0	Ki67+	 12442 24006
7190	0	0	Ki67+	 12444 24051
7191	0	0	Ki67+	 12444 24088
7192	0	0	Ki67+	 12445 23915
7193	0	0	Ki67+	 12458 23963
7194	0	0	Ki67+	 12458 24110
7195	0	0	Ki67+	 12460 23930
7196	0	0	Ki67+	 12461 23916
7197	0	0	Ki67+	 12464 24018
7198	0	0	Ki67+	 12475 23998
7199	0	0	Ki67+	 12480 23984
7200	0	0	Ki67+	 12495 24082
7201	0	0	Ki67+	 12501 23913
7202	0	0	Ki67+	 12503 23967
7203	0	0	Ki67+	 12510 24043
7204	0	0	Ki67+	 12512 24003
7205	0	0	Ki67+	 12517 23896
7206	0	0	Ki67+	 12519 23928
7207	0	0	Ki67+	 12535 23922
7208	0	0	Ki67+	 12535 23943
7209	0	0	Ki67+	 12536 24107
7210	0	0	Ki67+	 12538 24073
7211	0	0	Ki67+	 12545 23930
7212	0	0	Ki67+	 12551 23984
7213	0	0	Ki67+	 12551 24079
7214	0	0	Ki67+	 12562 24063
7215	0	0	Ki67+	 12569 24022
7216	0	0	Ki67+	 12574 23957
7217	0	0	Ki67+	 12574 24002
7218	0	0	Ki67+	 12576 23892
7219	0	0	Ki67+	 12576 24098
7220	0	0	Ki67+	 12581 23971
7221	0	0	Ki67+	 12587 24679
7222	0	0	Ki67+	 12593 24050
7223	0	0	Ki67+	 12598 23972
7224	0	0	Ki67+	 12605 24035
7225	0	0	Ki67+	 12606 24081
7226	0	0	Ki67+	 12609 23913
7227	0	0	Ki67+	 12614 24100
7228	0	0	Ki67+	 12616 23970
7229	0	0	Ki67+	 12621 24039
7230	0	0	Ki67+	 12632 24084
7231	0	0	Ki67+	 12633 23995
7232	0	0	Ki67+	 12644 24001
7233	0	0	Ki67+	 12655 23929
7234	0	0	Ki67+	 12661 24034
7235	0	0	Ki67+	 12669 23994
7236	0	0	Ki67+	 12671 24091
7237	0	0	Ki67+	 12677 24047
7238	0	0	Ki67+	 12690 24015
7239	0	0	Ki67+	 12699 24119
7240	0	0	Ki67+	 12699 24276
7241	0	0	Ki67+	 12707 24088
7242	0	0	Ki67+	 12708 23961
7243	0	0	Ki67+	 12716 24094
7244	0	0	Ki67+	 12719 23993
7245	0	0	Ki67+	 11924 24880
7246	0	0	Ki67+	 11924 25296
7247	0	0	Ki67+	 11942 24793
7248	0	0	Ki67+	 11947 24873
7249	0	0	Ki67+	 11947 24897
7250	0	0	Ki67+	 11952 25207
7251	0	0	Ki67+	 11957 24958
7252	0	0	Ki67+	 11972 24919
7253	0	0	Ki67+	 11982 24893
7254	0	0	Ki67+	 11989 24851
7255	0	0	Ki67+	 11991 24807
7256	0	0	Ki67+	 11997 24945
7257	0	0	Ki67+	 12016 24796
7258	0	0	Ki67+	 12032 24955
7259	0	0	Ki67+	 12033 25216
7260	0	0	Ki67+	 12034 25017
7261	0	0	Ki67+	 12053 24935
7262	0	0	Ki67+	 12054 24832
7263	0	0	Ki67+	 12065 24916
7264	0	0	Ki67+	 12065 24933
7265	0	0	Ki67+	 12070 24964
7266	0	0	Ki67+	 12097 24965
7267	0	0	Ki67+	 12103 24771
7268	0	0	Ki67+	 12106 24942
7269	0	0	Ki67+	 12108 24868
7270	0	0	Ki67+	 12124 24863
7271	0	0	Ki67+	 12125 25048
7272	0	0	Ki67+	 12133 24940
7273	0	0	Ki67+	 12146 24778
7274	0	0	Ki67+	 12150 24980
7275	0	0	Ki67+	 12160 24904
7276	0	0	Ki67+	 12164 24842
7277	0	0	Ki67+	 12164 25266
7278	0	0	Ki67+	 12171 24947
7279	0	0	Ki67+	 12174 24962
7280	0	0	Ki67+	 12185 24907
7281	0	0	Ki67+	 12192 25031
7282	0	0	Ki67+	 12201 24977
7283	0	0	Ki67+	 12204 24785
7284	0	0	Ki67+	 12206 24844
7285	0	0	Ki67+	 12208 24860
7286	0	0	Ki67+	 12213 24921
7287	0	0	Ki67+	 12215 24897
7288	0	0	Ki67+	 12219 24837
7289	0	0	Ki67+	 12221 25002
7290	0	0	Ki67+	 12222 24864
7291	0	0	Ki67+	 12222 25204
7292	0	0	Ki67+	 12223 24819
7293	0	0	Ki67+	 12227 24778
7294	0	0	Ki67+	 12234 24965
7295	0	0	Ki67+	 12256 24813
7296	0	0	Ki67+	 12263 24932
7297	0	0	Ki67+	 12265 25100
7298	0	0	Ki67+	 12271 24978
7299	0	0	Ki67+	 12272 24850
7300	0	0	Ki67+	 12274 25087
7301	0	0	Ki67+	 12278 24957
7302	0	0	Ki67+	 12279 24930
7303	0	0	Ki67+	 12284 24797
7304	0	0	Ki67+	 12285 24997
7305	0	0	Ki67+	 12286 24877
7306	0	0	Ki67+	 12290 25024
7307	0	0	Ki67+	 12299 24957
7308	0	0	Ki67+	 12300 24762
7309	0	0	Ki67+	 12302 24804
7310	0	0	Ki67+	 12304 25008
7311	0	0	Ki67+	 12305 24907
7312	0	0	Ki67+	 12315 24734
7313	0	0	Ki67+	 12328 24939
7314	0	0	Ki67+	 12330 25014
7315	0	0	Ki67+	 12355 24847
7316	0	0	Ki67+	 12359 24859
7317	0	0	Ki67+	 12369 24812
7318	0	0	Ki67+	 12379 24861
7319	0	0	Ki67+	 12389 24800
7320	0	0	Ki67+	 12397 24756
7321	0	0	Ki67+	 12401 25032
7322	0	0	Ki67+	 12405 24844
7323	0	0	Ki67+	 12421 24826
7324	0	0	Ki67+	 12421 24943
7325	0	0	Ki67+	 12428 24851
7326	0	0	Ki67+	 12431 24895
7327	0	0	Ki67+	 12434 24997
7328	0	0	Ki67+	 12436 24983
7329	0	0	Ki67+	 12437 24913
7330	0	0	Ki67+	 12447 24824
7331	0	0	Ki67+	 12448 24885
7332	0	0	Ki67+	 12454 24849
7333	0	0	Ki67+	 12472 24916
7334	0	0	Ki67+	 12481 24900
7335	0	0	Ki67+	 12500 25183
7336	0	0	Ki67+	 12501 24875
7337	0	0	Ki67+	 12504 24842
7338	0	0	Ki67+	 12506 25031
7339	0	0	Ki67+	 12513 25010
7340	0	0	Ki67+	 12519 24985
7341	0	0	Ki67+	 12528 25054
7342	0	0	Ki67+	 12530 24929
7343	0	0	Ki67+	 12553 24988
7344	0	0	Ki67+	 12588 24975
7345	0	0	Ki67+	 12591 24998
7346	0	0	Ki67+	 12595 25036
7347	0	0	Ki67+	 12606 24794
7348	0	0	Ki67+	 12619 24892
7349	0	0	Ki67+	 12629 25341
7350	0	0	Ki67+	 12668 24800
7351	0	0	Ki67+	 12668 24869
7352	0	0	Ki67+	 12678 24903
7353	0	0	Ki67+	 12694 24910
7354	0	0	Ki67+	 12701 24781
7355	0	0	Ki67+	 12704 25307
7356	0	0	Ki67+	 12706 25047
7357	0	0	Ki67+	 12714 24969
7358	0	0	Ki67+	 11941 25892
7359	0	0	Ki67+	 11958 25889
7360	0	0	Ki67+	 11977 26089
7361	0	0	Ki67+	 12015 25697
7362	0	0	Ki67+	 12056 25855
7363	0	0	Ki67+	 12087 26211
7364	0	0	Ki67+	 12132 25595
7365	0	0	Ki67+	 12142 25881
7366	0	0	Ki67+	 12167 25877
7367	0	0	Ki67+	 12241 26263
7368	0	0	Ki67+	 12496 26242
7369	0	0	Ki67+	 12542 26052
7370	0	0	Ki67+	 12645 25504
7371	0	0	Ki67+	 12651 26269
7372	0	0	Ki67+	 11929 26611
7373	0	0	Ki67+	 11931 26523
7374	0	0	Ki67+	 11953 26484
7375	0	0	Ki67+	 11954 26614
7376	0	0	Ki67+	 11956 26464
7377	0	0	Ki67+	 11962 26558
7378	0	0	Ki67+	 11963 26671
7379	0	0	Ki67+	 11970 26612
7380	0	0	Ki67+	 11974 26312
7381	0	0	Ki67+	 11978 26517
7382	0	0	Ki67+	 11987 26546
7383	0	0	Ki67+	 11988 26803
7384	0	0	Ki67+	 11990 26323
7385	0	0	Ki67+	 11997 26714
7386	0	0	Ki67+	 12000 26467
7387	0	0	Ki67+	 12016 26621
7388	0	0	Ki67+	 12032 26516
7389	0	0	Ki67+	 12032 26533
7390	0	0	Ki67+	 12034 26592
7391	0	0	Ki67+	 12051 26698
7392	0	0	Ki67+	 12052 26552
7393	0	0	Ki67+	 12078 26433
7394	0	0	Ki67+	 12092 26482
7395	0	0	Ki67+	 12095 26514
7396	0	0	Ki67+	 12104 26570
7397	0	0	Ki67+	 12113 26622
7398	0	0	Ki67+	 12118 26541
7399	0	0	Ki67+	 12152 26570
7400	0	0	Ki67+	 12159 26556
7401	0	0	Ki67+	 12170 26433
7402	0	0	Ki67+	 12187 26392
7403	0	0	Ki67+	 12201 26600
7404	0	0	Ki67+	 12210 26577
7405	0	0	Ki67+	 12226 26605
7406	0	0	Ki67+	 12246 26677
7407	0	0	Ki67+	 12270 26657
7408	0	0	Ki67+	 12279 26629
7409	0	0	Ki67+	 12282 26378
7410	0	0	Ki67+	 12286 26646
7411	0	0	Ki67+	 12298 26719
7412	0	0	Ki67+	 12314 27018
7413	0	0	Ki67+	 12320 26629
7414	0	0	Ki67+	 12323 26346
7415	0	0	Ki67+	 12325 27045
7416	0	0	Ki67+	 12333 26712
7417	0	0	Ki67+	 12336 26897
7418	0	0	Ki67+	 12339 27035
7419	0	0	Ki67+	 12343 26345
7420	0	0	Ki67+	 12369 26357
7421	0	0	Ki67+	 12373 26747
7422	0	0	Ki67+	 12374 26937
7423	0	0	Ki67+	 12404 26359
7424	0	0	Ki67+	 12452 26947
7425	0	0	Ki67+	 12455 27077
7426	0	0	Ki67+	 12459 26733
7427	0	0	Ki67+	 12485 26502
7428	0	0	Ki67+	 12501 26582
7429	0	0	Ki67+	 12559 26307
7430	0	0	Ki67+	 12607 26306
7431	0	0	Ki67+	 12620 26653
7432	0	0	Ki67+	 12635 26524
7433	0	0	Ki67+	 12637 26916
7434	0	0	Ki67+	 12656 26681
7435	0	0	Ki67+	 12661 26894
7436	0	0	Ki67+	 12663 26570
7437	0	0	Ki67+	 12671 26505
7438	0	0	Ki67+	 12678 26562
7439	0	0	Ki67+	 12695 26616
7440	0	0	Ki67+	 12701 26953
7441	0	0	Ki67+	 12704 26606
7442	0	0	Ki67+	 12711 26632
7443	0	0	Ki67+	 11942 27559
7444	0	0	Ki67+	 11945 27159
7445	0	0	Ki67+	 11976 27683
7446	0	0	Ki67+	 11992 27149
7447	0	0	Ki67+	 12010 27216
7448	0	0	Ki67+	 12020 27283
7449	0	0	Ki67+	 12024 27304
7450	0	0	Ki67+	 12034 27302
7451	0	0	Ki67+	 12042 27488
7452	0	0	Ki67+	 12043 27779
7453	0	0	Ki67+	 12051 27298
7454	0	0	Ki67+	 12058 27267
7455	0	0	Ki67+	 12082 27292
7456	0	0	Ki67+	 12103 27882
7457	0	0	Ki67+	 12105 27780
7458	0	0	Ki67+	 12109 27214
7459	0	0	Ki67+	 12122 27256
7460	0	0	Ki67+	 12123 27287
7461	0	0	Ki67+	 12143 27202
7462	0	0	Ki67+	 12151 27223
7463	0	0	Ki67+	 12153 27265
7464	0	0	Ki67+	 12159 27276
7465	0	0	Ki67+	 12183 27394
7466	0	0	Ki67+	 12211 27297
7467	0	0	Ki67+	 12247 27165
7468	0	0	Ki67+	 12270 27139
7469	0	0	Ki67+	 12290 27844
7470	0	0	Ki67+	 12299 27859
7471	0	0	Ki67+	 12305 27140
7472	0	0	Ki67+	 12308 27114
7473	0	0	Ki67+	 12326 27233
7474	0	0	Ki67+	 12339 27247
7475	0	0	Ki67+	 12358 27260
7476	0	0	Ki67+	 12372 27250
7477	0	0	Ki67+	 12386 27234
7478	0	0	Ki67+	 12394 27256
7479	0	0	Ki67+	 12394 27755
7480	0	0	Ki67+	 12408 27234
7481	0	0	Ki67+	 12431 27294
7482	0	0	Ki67+	 12435 27267
7483	0	0	Ki67+	 12447 27241
7484	0	0	Ki67+	 12455 27141
7485	0	0	Ki67+	 12471 27130
7486	0	0	Ki67+	 12500 27345
7487	0	0	Ki67+	 12501 27780
7488	0	0	Ki67+	 12501 27847
7489	0	0	Ki67+	 12502 27321
7490	0	0	Ki67+	 12509 27879
7491	0	0	Ki67+	 12513 27236
7492	0	0	Ki67+	 12519 27156
7493	0	0	Ki67+	 12540 27315
7494	0	0	Ki67+	 12552 27311
7495	0	0	Ki67+	 12557 27351
7496	0	0	Ki67+	 12574 27320
7497	0	0	Ki67+	 12590 27288
7498	0	0	Ki67+	 12619 27738
7499	0	0	Ki67+	 12639 27340
7500	0	0	Ki67+	 12640 27408
7501	0	0	Ki67+	 12671 27421
7502	0	0	Ki67+	 12681 27259
7503	0	0	Ki67+	 12683 27279
7504	0	0	Ki67+	 12690 27210
7505	0	0	Ki67+	 12695 27442
7506	0	0	Ki67+	 12699 27228
7507	0	0	Ki67+	 11923 28290
7508	0	0	Ki67+	 11935 28201
7509	0	0	Ki67+	 11942 28055
7510	0	0	Ki67+	 11944 28351
7511	0	0	Ki67+	 11947 28317
7512	0	0	Ki67+	 11949 28161
7513	0	0	Ki67+	 11954 28056
7514	0	0	Ki67+	 11954 28228
7515	0	0	Ki67+	 11960 28253
7516	0	0	Ki67+	 11987 28072
7517	0	0	Ki67+	 12003 28121
7518	0	0	Ki67+	 12008 28200
7519	0	0	Ki67+	 12013 28152
7520	0	0	Ki67+	 12019 28073
7521	0	0	Ki67+	 12024 28046
7522	0	0	Ki67+	 12039 28064
7523	0	0	Ki67+	 12047 28193
7524	0	0	Ki67+	 12053 28207
7525	0	0	Ki67+	 12074 28143
7526	0	0	Ki67+	 12074 28185
7527	0	0	Ki67+	 12078 28236
7528	0	0	Ki67+	 12096 28171
7529	0	0	Ki67+	 12105 28095
7530	0	0	Ki67+	 12105 28218
7531	0	0	Ki67+	 12110 28145
7532	0	0	Ki67+	 12111 28124
7533	0	0	Ki67+	 12112 28194
7534	0	0	Ki67+	 12124 28244
7535	0	0	Ki67+	 12127 28416
7536	0	0	Ki67+	 12133 28180
7537	0	0	Ki67+	 12143 28252
7538	0	0	Ki67+	 12147 28108
7539	0	0	Ki67+	 12147 28227
7540	0	0	Ki67+	 12170 28152
7541	0	0	Ki67+	 12174 28125
7542	0	0	Ki67+	 12174 28213
7543	0	0	Ki67+	 12178 28240
7544	0	0	Ki67+	 12180 28193
7545	0	0	Ki67+	 12198 28108
7546	0	0	Ki67+	 12201 28478
7547	0	0	Ki67+	 12204 28346
7548	0	0	Ki67+	 12205 28158
7549	0	0	Ki67+	 12214 28185
7550	0	0	Ki67+	 12222 28093
7551	0	0	Ki67+	 12222 28219
7552	0	0	Ki67+	 12248 28206
7553	0	0	Ki67+	 12254 28108
7554	0	0	Ki67+	 12254 28227
7555	0	0	Ki67+	 12272 28182
7556	0	0	Ki67+	 12273 28444
7557	0	0	Ki67+	 12275 28221
7558	0	0	Ki67+	 12285 28163
7559	0	0	Ki67+	 12290 28522
7560	0	0	Ki67+	 12295 28134
7561	0	0	Ki67+	 12308 28187
7562	0	0	Ki67+	 12321 28146
7563	0	0	Ki67+	 12324 27938
7564	0	0	Ki67+	 12329 28414
7565	0	0	Ki67+	 12338 27959
7566	0	0	Ki67+	 12340 27936
7567	0	0	Ki67+	 12340 28156
7568	0	0	Ki67+	 12349 27970
7569	0	0	Ki67+	 12358 27940
7570	0	0	Ki67+	 12362 28010
7571	0	0	Ki67+	 12371 27979
7572	0	0	Ki67+	 12371 28204
7573	0	0	Ki67+	 12374 27957
7574	0	0	Ki67+	 12378 28241
7575	0	0	Ki67+	 12383 28154
7576	0	0	Ki67+	 12402 28198
7577	0	0	Ki67+	 12406 28222
7578	0	0	Ki67+	 12410 28255
7579	0	0	Ki67+	 12416 28007
7580	0	0	Ki67+	 12418 28153
7581	0	0	Ki67+	 12427 28093
7582	0	0	Ki67+	 12439 28203
7583	0	0	Ki67+	 12443 28226
7584	0	0	Ki67+	 12445 28269
7585	0	0	Ki67+	 12446 27995
7586	0	0	Ki67+	 12448 28172
7587	0	0	Ki67+	 12456 28298
7588	0	0	Ki67+	 12457 28234
7589	0	0	Ki67+	 12468 27979
7590	0	0	Ki67+	 12480 28180
7591	0	0	Ki67+	 12482 28257
7592	0	0	Ki67+	 12482 28296
7593	0	0	Ki67+	 12485 27905
7594	0	0	Ki67+	 12494 28330
7595	0	0	Ki67+	 12503 28294
7596	0	0	Ki67+	 12536 28325
7597	0	0	Ki67+	 12584 28328
7598	0	0	Ki67+	 12592 28350
7599	0	0	Ki67+	 12613 28321
7600	0	0	Ki67+	 12620 28120
7601	0	0	Ki67+	 12622 28295
7602	0	0	Ki67+	 12635 28362
7603	0	0	Ki67+	 12639 27926
7604	0	0	Ki67+	 12652 28333
7605	0	0	Ki67+	 12652 28423
7606	0	0	Ki67+	 12654 28303
7607	0	0	Ki67+	 12671 28366
7608	0	0	Ki67+	 12675 27994
7609	0	0	Ki67+	 12678 28444
7610	0	0	Ki67+	 12689 28391
7611	0	0	Ki67+	 12715 28360
7612	0	0	Ki67+	 12715 28386
7613	0	0	Ki67+	 11922 29057
7614	0	0	Ki67+	 11927 28966
7615	0	0	Ki67+	 11932 29037
7616	0	0	Ki67+	 11936 29178
7617	0	0	Ki67+	 11939 29164
7618	0	0	Ki67+	 11945 28993
7619	0	0	Ki67+	 11948 28945
7620	0	0	Ki67+	 11950 29112
7621	0	0	Ki67+	 11953 29084
7622	0	0	Ki67+	 11964 28984
7623	0	0	Ki67+	 11997 29346
7624	0	0	Ki67+	 12058 29009
7625	0	0	Ki67+	 12130 29325
7626	0	0	Ki67+	 12152 29317
7627	0	0	Ki67+	 12156 29429
7628	0	0	Ki67+	 12303 29365
7629	0	0	Ki67+	 12324 29343
7630	0	0	Ki67+	 12332 29355
7631	0	0	Ki67+	 12360 29396
7632	0	0	Ki67+	 12373 29340
7633	0	0	Ki67+	 12391 29348
7634	0	0	Ki67+	 12396 29335
7635	0	0	Ki67+	 12398 29402
7636	0	0	Ki67+	 12409 29328
7637	0	0	Ki67+	 12409 29370
7638	0	0	Ki67+	 12428 29323
7639	0	0	Ki67+	 12431 29379
7640	0	0	Ki67+	 12458 29338
7641	0	0	Ki67+	 12491 29330
7642	0	0	Ki67+	 12511 29351
7643	0	0	Ki67+	 12514 29309
7644	0	0	Ki67+	 12523 29296
7645	0	0	Ki67+	 12535 28980
7646	0	0	Ki67+	 12536 29309
7647	0	0	Ki67+	 12547 29006
7648	0	0	Ki67+	 12557 29026
7649	0	0	Ki67+	 12563 29302
7650	0	0	Ki67+	 12574 29236
7651	0	0	Ki67+	 12578 29204
7652	0	0	Ki67+	 12583 29058
7653	0	0	Ki67+	 12584 29243
7654	0	0	Ki67+	 12593 29221
7655	0	0	Ki67+	 12601 29168
7656	0	0	Ki67+	 12602 28763
7657	0	0	Ki67+	 12610 29075
7658	0	0	Ki67+	 12611 29192
7659	0	0	Ki67+	 12615 29061
7660	0	0	Ki67+	 12621 28761
7661	0	0	Ki67+	 12627 29025
7662	0	0	Ki67+	 12627 29090
7663	0	0	Ki67+	 12630 29202
7664	0	0	Ki67+	 12638 28740
7665	0	0	Ki67+	 12642 28767
7666	0	0	Ki67+	 12647 28752
7667	0	0	Ki67+	 12686 28771
7668	0	0	Ki67+	 12694 28746
7669	0	0	Ki67+	 11962 30133
7670	0	0	Ki67+	 11966 29626
7671	0	0	Ki67+	 12027 30038
7672	0	0	Ki67+	 12028 30273
7673	0	0	Ki67+	 12043 30110
7674	0	0	Ki67+	 12051 30032
7675	0	0	Ki67+	 12063 30071
7676	0	0	Ki67+	 12068 30125
7677	0	0	Ki67+	 12077 30057
7678	0	0	Ki67+	 12077 30072
7679	0	0	Ki67+	 12111 29885
7680	0	0	Ki67+	 12112 30006
7681	0	0	Ki67+	 12127 29997
7682	0	0	Ki67+	 12142 29809
7683	0	0	Ki67+	 12142 29872
7684	0	0	Ki67+	 12143 30021
7685	0	0	Ki67+	 12146 29761
7686	0	0	Ki67+	 12146 29896
7687	0	0	Ki67+	 12153 29920
7688	0	0	Ki67+	 12157 29974
7689	0	0	Ki67+	 12158 29792
7690	0	0	Ki67+	 12162 30005
7691	0	0	Ki67+	 12164 29826
7692	0	0	Ki67+	 12165 29846
7693	0	0	Ki67+	 12170 29878
7694	0	0	Ki67+	 12170 30100
7695	0	0	Ki67+	 12172 29796
7696	0	0	Ki67+	 12174 29768
7697	0	0	Ki67+	 12177 29934
7698	0	0	Ki67+	 12177 29953
7699	0	0	Ki67+	 12179 30234
7700	0	0	Ki67+	 12182 30267
7701	0	0	Ki67+	 12185 29881
7702	0	0	Ki67+	 12186 30193
7703	0	0	Ki67+	 12189 30059
7704	0	0	Ki67+	 12193 29923
7705	0	0	Ki67+	 12193 30007
7706	0	0	Ki67+	 12194 29778
7707	0	0	Ki67+	 12197 29815
7708	0	0	Ki67+	 12197 29842
7709	0	0	Ki67+	 12197 30173
7710	0	0	Ki67+	 12200 29705
7711	0	0	Ki67+	 12204 29982
7712	0	0	Ki67+	 12210 30029
7713	0	0	Ki67+	 12212 29807
7714	0	0	Ki67+	 12212 30101
7715	0	0	Ki67+	 12213 30209
7716	0	0	Ki67+	 12220 29707
7717	0	0	Ki67+	 12220 30253
7718	0	0	Ki67+	 12221 30187
7719	0	0	Ki67+	 12222 29892
7720	0	0	Ki67+	 12224 29983
7721	0	0	Ki67+	 12229 29780
7722	0	0	Ki67+	 12233 29973
7723	0	0	Ki67+	 12235 29823
7724	0	0	Ki67+	 12236 30196
7725	0	0	Ki67+	 12239 29743
7726	0	0	Ki67+	 12240 29662
7727	0	0	Ki67+	 12245 29806
7728	0	0	Ki67+	 12248 29633
7729	0	0	Ki67+	 12252 30285
7730	0	0	Ki67+	 12254 29779
7731	0	0	Ki67+	 12255 30254
7732	0	0	Ki67+	 12256 30191
7733	0	0	Ki67+	 12257 29884
7734	0	0	Ki67+	 12262 29834
7735	0	0	Ki67+	 12265 30242
7736	0	0	Ki67+	 12266 29969
7737	0	0	Ki67+	 12272 29729
7738	0	0	Ki67+	 12272 29793
7739	0	0	Ki67+	 12272 29866
7740	0	0	Ki67+	 12277 29759
7741	0	0	Ki67+	 12279 30198
7742	0	0	Ki67+	 12281 29721
7743	0	0	Ki67+	 12284 29937
7744	0	0	Ki67+	 12287 30230
7745	0	0	Ki67+	 12292 29658
7746	0	0	Ki67+	 12294 29677
7747	0	0	Ki67+	 12298 29808
7748	0	0	Ki67+	 12300 29838
7749	0	0	Ki67+	 12300 30273
7750	0	0	Ki67+	 12302 30231
7751	0	0	Ki67+	 12306 29881
7752	0	0	Ki67+	 12313 29722
7753	0	0	Ki67+	 12313 29943
7754	0	0	Ki67+	 12319 29624
7755	0	0	Ki67+	 12320 29655
7756	0	0	Ki67+	 12330 29763
7757	0	0	Ki67+	 12330 29803
7758	0	0	Ki67+	 12331 29618
7759	0	0	Ki67+	 12333 29731
7760	0	0	Ki67+	 12337 29845
7761	0	0	Ki67+	 12339 29687
7762	0	0	Ki67+	 12344 29644
7763	0	0	Ki67+	 12344 30239
7764	0	0	Ki67+	 12345 29886
7765	0	0	Ki67+	 12349 29722
7766	0	0	Ki67+	 12353 29756
7767	0	0	Ki67+	 12361 29876
7768	0	0	Ki67+	 12362 29645
7769	0	0	Ki67+	 12372 29625
7770	0	0	Ki67+	 12375 29674
7771	0	0	Ki67+	 12375 29742
7772	0	0	Ki67+	 12378 29607
7773	0	0	Ki67+	 12384 29736
7774	0	0	Ki67+	 12384 29819
7775	0	0	Ki67+	 12384 29846
7776	0	0	Ki67+	 12395 30234
7777	0	0	Ki67+	 12400 29629
7778	0	0	Ki67+	 12413 30191
7779	0	0	Ki67+	 12420 29612
7780	0	0	Ki67+	 12429 29620
7781	0	0	Ki67+	 12432 29637
7782	0	0	Ki67+	 12435 30237
7783	0	0	Ki67+	 12451 29734
7784	0	0	Ki67+	 12455 30170
7785	0	0	Ki67+	 12456 29568
7786	0	0	Ki67+	 12462 29617
7787	0	0	Ki67+	 12462 29651
7788	0	0	Ki67+	 12466 29688
7789	0	0	Ki67+	 12466 29707
7790	0	0	Ki67+	 12467 29838
7791	0	0	Ki67+	 12473 29608
7792	0	0	Ki67+	 12476 30242
7793	0	0	Ki67+	 12477 29644
7794	0	0	Ki67+	 12477 30142
7795	0	0	Ki67+	 12478 29868
7796	0	0	Ki67+	 12481 29792
7797	0	0	Ki67+	 12486 29777
7798	0	0	Ki67+	 12488 29690
7799	0	0	Ki67+	 12490 29824
7800	0	0	Ki67+	 12497 30229
7801	0	0	Ki67+	 12498 30128
7802	0	0	Ki67+	 12500 29577
7803	0	0	Ki67+	 12500 29665
7804	0	0	Ki67+	 12501 29549
7805	0	0	Ki67+	 12501 29775
7806	0	0	Ki67+	 12505 29806
7807	0	0	Ki67+	 12511 29890
7808	0	0	Ki67+	 12514 29773
7809	0	0	Ki67+	 12515 29618
7810	0	0	Ki67+	 12521 29732
7811	0	0	Ki67+	 12527 29754
7812	0	0	Ki67+	 12528 29805
7813	0	0	Ki67+	 12531 29726
7814	0	0	Ki67+	 12533 29847
7815	0	0	Ki67+	 12544 29573
7816	0	0	Ki67+	 12546 29842
7817	0	0	Ki67+	 12548 29827
7818	0	0	Ki67+	 12551 29876
7819	0	0	Ki67+	 12553 30194
7820	0	0	Ki67+	 12554 30168
7821	0	0	Ki67+	 12555 29769
7822	0	0	Ki67+	 12558 29747
7823	0	0	Ki67+	 12565 29583
7824	0	0	Ki67+	 12566 29598
7825	0	0	Ki67+	 12570 29876
7826	0	0	Ki67+	 12576 29704
7827	0	0	Ki67+	 12582 29846
7828	0	0	Ki67+	 12584 29533
7829	0	0	Ki67+	 12584 29776
7830	0	0	Ki67+	 12585 29675
7831	0	0	Ki67+	 12586 29580
7832	0	0	Ki67+	 12590 29752
7833	0	0	Ki67+	 12595 29688
7834	0	0	Ki67+	 12596 29821
7835	0	0	Ki67+	 12596 30150
7836	0	0	Ki67+	 12599 29854
7837	0	0	Ki67+	 12600 30025
7838	0	0	Ki67+	 12602 30258
7839	0	0	Ki67+	 12606 29559
7840	0	0	Ki67+	 12606 29630
7841	0	0	Ki67+	 12606 29668
7842	0	0	Ki67+	 12606 29802
7843	0	0	Ki67+	 12607 29733
7844	0	0	Ki67+	 12612 29600
7845	0	0	Ki67+	 12612 30174
7846	0	0	Ki67+	 12625 29536
7847	0	0	Ki67+	 12631 29784
7848	0	0	Ki67+	 12632 29840
7849	0	0	Ki67+	 12636 29762
7850	0	0	Ki67+	 12637 29612
7851	0	0	Ki67+	 12640 29828
7852	0	0	Ki67+	 12649 29505
7853	0	0	Ki67+	 12660 29738
7854	0	0	Ki67+	 12666 30143
7855	0	0	Ki67+	 12669 30233
7856	0	0	Ki67+	 12699 30246
7857	0	0	Ki67+	 12706 29744
7858	0	0	Ki67+	 11930 30327
7859	0	0	Ki67+	 11939 30305
7860	0	0	Ki67+	 12181 30290
7861	0	0	Ki67+	 12276 30319
7862	0	0	Ki67+	 12291 30327
7863	0	0	Ki67+	 12341 30975
7864	0	0	Ki67+	 12362 30341
7865	0	0	Ki67+	 12386 30783
7866	0	0	Ki67+	 12398 30718
7867	0	0	Ki67+	 12408 30299
7868	0	0	Ki67+	 12447 30365
7869	0	0	Ki67+	 12463 30472
7870	0	0	Ki67+	 12509 30326
7871	0	0	Ki67+	 12512 30295
7872	0	0	Ki67+	 12526 30986
7873	0	0	Ki67+	 12553 30990
7874	0	0	Ki67+	 12587 30630
7875	0	0	Ki67+	 12588 30686
7876	0	0	Ki67+	 12603 30690
7877	0	0	Ki67+	 12614 31075
7878	0	0	Ki67+	 12620 31033
7879	0	0	Ki67+	 12642 31045
7880	0	0	Ki67+	 12666 31071
7881	0	0	Ki67+	 12672 30329
7882	0	0	Ki67+	 12674 31025
7883	0	0	Ki67+	 12678 31087
7884	0	0	Ki67+	 12685 31042
7885	0	0	Ki67+	 12695 31003
7886	0	0	Ki67+	 12709 31021
7887	0	0	Ki67+	 12714 31053
7888	0	0	Ki67+	 11968 31531
7889	0	0	Ki67+	 11975 31577
7890	0	0	Ki67+	 11979 31528
7891	0	0	Ki67+	 11999 31486
7892	0	0	Ki67+	 12016 31602
7893	0	0	Ki67+	 12018 31515
7894	0	0	Ki67+	 12041 31559
7895	0	0	Ki67+	 12078 31372
7896	0	0	Ki67+	 12099 31462
7897	0	0	Ki67+	 12149 31430
7898	0	0	Ki67+	 12172 31380
7899	0	0	Ki67+	 12201 31404
7900	0	0	Ki67+	 12211 31369
7901	0	0	Ki67+	 12222 31322
7902	0	0	Ki67+	 12240 31275
7903	0	0	Ki67+	 12252 31370
7904	0	0	Ki67+	 12258 31301
7905	0	0	Ki67+	 12264 31254
7906	0	0	Ki67+	 12269 31312
7907	0	0	Ki67+	 12275 31233
7908	0	0	Ki67+	 12285 31270
7909	0	0	Ki67+	 12290 31632
7910	0	0	Ki67+	 12293 31390
7911	0	0	Ki67+	 12295 31235
7912	0	0	Ki67+	 12298 31294
7913	0	0	Ki67+	 12303 31591
7914	0	0	Ki67+	 12305 31620
7915	0	0	Ki67+	 12315 31523
7916	0	0	Ki67+	 12318 31300
7917	0	0	Ki67+	 12318 31635
7918	0	0	Ki67+	 12326 31338
7919	0	0	Ki67+	 12326 31541
7920	0	0	Ki67+	 12330 31869
7921	0	0	Ki67+	 12343 31383
7922	0	0	Ki67+	 12360 31185
7923	0	0	Ki67+	 12370 31392
7924	0	0	Ki67+	 12370 31865
7925	0	0	Ki67+	 12387 31328
7926	0	0	Ki67+	 12391 31346
7927	0	0	Ki67+	 12393 31795
7928	0	0	Ki67+	 12395 31846
7929	0	0	Ki67+	 12397 31299
7930	0	0	Ki67+	 12397 31810
7931	0	0	Ki67+	 12399 31214
7932	0	0	Ki67+	 12403 31493
7933	0	0	Ki67+	 12408 31778
7934	0	0	Ki67+	 12409 31328
7935	0	0	Ki67+	 12410 31391
7936	0	0	Ki67+	 12411 31285
7937	0	0	Ki67+	 12412 31795
7938	0	0	Ki67+	 12425 31251
7939	0	0	Ki67+	 12425 31283
7940	0	0	Ki67+	 12430 31169
7941	0	0	Ki67+	 12439 31246
7942	0	0	Ki67+	 12444 31210
7943	0	0	Ki67+	 12449 31258
7944	0	0	Ki67+	 12452 31170
7945	0	0	Ki67+	 12462 31300
7946	0	0	Ki67+	 12465 31356
7947	0	0	Ki67+	 12470 31198
7948	0	0	Ki67+	 12477 31247
7949	0	0	Ki67+	 12496 31318
7950	0	0	Ki67+	 12500 31254
7951	0	0	Ki67+	 12529 31222
7952	0	0	Ki67+	 12531 31786
7953	0	0	Ki67+	 12532 31108
7954	0	0	Ki67+	 12540 31166
7955	0	0	Ki67+	 12541 31202
7956	0	0	Ki67+	 12568 31151
7957	0	0	Ki67+	 12568 31272
7958	0	0	Ki67+	 12568 31880
7959	0	0	Ki67+	 12581 31238
7960	0	0	Ki67+	 12586 31270
7961	0	0	Ki67+	 12592 31231
7962	0	0	Ki67+	 12595 31116
7963	0	0	Ki67+	 12595 31250
7964	0	0	Ki67+	 12600 31728
7965	0	0	Ki67+	 12602 31759
7966	0	0	Ki67+	 12603 31841
7967	0	0	Ki67+	 12604 31791
7968	0	0	Ki67+	 12608 31674
7969	0	0	Ki67+	 12617 31868
7970	0	0	Ki67+	 12625 31633
7971	0	0	Ki67+	 12634 31800
7972	0	0	Ki67+	 12636 31724
7973	0	0	Ki67+	 12638 31647
7974	0	0	Ki67+	 12638 31824
7975	0	0	Ki67+	 12641 31616
7976	0	0	Ki67+	 12645 31218
7977	0	0	Ki67+	 12645 31858
7978	0	0	Ki67+	 12646 31169
7979	0	0	Ki67+	 12647 31120
7980	0	0	Ki67+	 12647 31545
7981	0	0	Ki67+	 12648 31560
7982	0	0	Ki67+	 12652 31151
7983	0	0	Ki67+	 12655 31130
7984	0	0	Ki67+	 12656 31094
7985	0	0	Ki67+	 12656 31205
7986	0	0	Ki67+	 12656 31488
7987	0	0	Ki67+	 12656 31803
7988	0	0	Ki67+	 12658 31249
7989	0	0	Ki67+	 12660 31829
7990	0	0	Ki67+	 12666 31163
7991	0	0	Ki67+	 12669 31474
7992	0	0	Ki67+	 12671 31761
7993	0	0	Ki67+	 12672 31554
7994	0	0	Ki67+	 12672 31588
7995	0	0	Ki67+	 12674 31361
7996	0	0	Ki67+	 12676 31112
7997	0	0	Ki67+	 12678 31510
7998	0	0	Ki67+	 12678 31683
7999	0	0	Ki67+	 12679 31212
8000	0	0	Ki67+	 12682 31600
8001	0	0	Ki67+	 12692 31448
8002	0	0	Ki67+	 12693 31732
8003	0	0	Ki67+	 12694 31363
8004	0	0	Ki67+	 12694 31524
8005	0	0	Ki67+	 12701 31158
8006	0	0	Ki67+	 12701 31495
8007	0	0	Ki67+	 12705 31556
8008	0	0	Ki67+	 12708 31390
8009	0	0	Ki67+	 12708 31649
8010	0	0	Ki67+	 12710 31090
8011	0	0	Ki67+	 12149 32290
8012	0	0	Ki67+	 12190 32321
8013	0	0	Ki67+	 12213 32016
8014	0	0	Ki67+	 12215 32323
8015	0	0	Ki67+	 12303 32527
8016	0	0	Ki67+	 12367 32604
8017	0	0	Ki67+	 12379 32570
8018	0	0	Ki67+	 12384 32474
8019	0	0	Ki67+	 12389 32489
8020	0	0	Ki67+	 12389 32545
8021	0	0	Ki67+	 12397 32082
8022	0	0	Ki67+	 12401 32441
8023	0	0	Ki67+	 12402 32414
8024	0	0	Ki67+	 12402 32484
8025	0	0	Ki67+	 12404 32568
8026	0	0	Ki67+	 12406 32526
8027	0	0	Ki67+	 12415 32403
8028	0	0	Ki67+	 12424 32421
8029	0	0	Ki67+	 12452 32491
8030	0	0	Ki67+	 12453 32432
8031	0	0	Ki67+	 12453 32617
8032	0	0	Ki67+	 12470 32523
8033	0	0	Ki67+	 12517 32474
8034	0	0	Ki67+	 12522 32512
8035	0	0	Ki67+	 12524 32546
8036	0	0	Ki67+	 12531 32447
8037	0	0	Ki67+	 12555 32493
8038	0	0	Ki67+	 12557 32456
8039	0	0	Ki67+	 12563 32517
8040	0	0	Ki67+	 12570 32472
8041	0	0	Ki67+	 12609 31894
8042	0	0	Ki67+	 12648 32215
8043	0	0	Ki67+	 12655 32185
8044	0	0	Ki67+	 12204 32790
8045	0	0	Ki67+	 12724 18051
8046	0	0	Ki67+	 12726 18095
8047	0	0	Ki67+	 12741 18101
8048	0	0	Ki67+	 12805 17712
8049	0	0	Ki67+	 12809 18064
8050	0	0	Ki67+	 12813 17669
8051	0	0	Ki67+	 12814 17771
8052	0	0	Ki67+	 12821 18054
8053	0	0	Ki67+	 12828 17963
8054	0	0	Ki67+	 12843 17686
8055	0	0	Ki67+	 12845 17697
8056	0	0	Ki67+	 12850 17789
8057	0	0	Ki67+	 12908 17838
8058	0	0	Ki67+	 12912 17604
8059	0	0	Ki67+	 12913 17592
8060	0	0	Ki67+	 12928 18005
8061	0	0	Ki67+	 12932 17799
8062	0	0	Ki67+	 12940 17990
8063	0	0	Ki67+	 12963 17914
8064	0	0	Ki67+	 12963 17928
8065	0	0	Ki67+	 13006 17955
8066	0	0	Ki67+	 13032 17923
8067	0	0	Ki67+	 13032 17975
8068	0	0	Ki67+	 13042 17839
8069	0	0	Ki67+	 13047 18124
8070	0	0	Ki67+	 13059 17906
8071	0	0	Ki67+	 13065 17921
8072	0	0	Ki67+	 13072 17970
8073	0	0	Ki67+	 13083 18057
8074	0	0	Ki67+	 13088 18095
8075	0	0	Ki67+	 13103 18115
8076	0	0	Ki67+	 13104 17912
8077	0	0	Ki67+	 13105 17954
8078	0	0	Ki67+	 13115 17915
8079	0	0	Ki67+	 13164 18101
8080	0	0	Ki67+	 13170 18029
8081	0	0	Ki67+	 13174 17576
8082	0	0	Ki67+	 13186 18002
8083	0	0	Ki67+	 13189 17574
8084	0	0	Ki67+	 13196 18120
8085	0	0	Ki67+	 13199 18060
8086	0	0	Ki67+	 13202 18082
8087	0	0	Ki67+	 13227 17558
8088	0	0	Ki67+	 13283 17541
8089	0	0	Ki67+	 13329 17471
8090	0	0	Ki67+	 13384 17497
8091	0	0	Ki67+	 13403 17546
8092	0	0	Ki67+	 13467 17809
8093	0	0	Ki67+	 13484 17795
8094	0	0	Ki67+	 13488 17839
8095	0	0	Ki67+	 13505 17877
8096	0	0	Ki67+	 13506 17812
8097	0	0	Ki67+	 13506 17852
8098	0	0	Ki67+	 13511 17543
8099	0	0	Ki67+	 13519 17893
8100	0	0	Ki67+	 12727 18356
8101	0	0	Ki67+	 12754 18388
8102	0	0	Ki67+	 12764 18355
8103	0	0	Ki67+	 12773 18167
8104	0	0	Ki67+	 12781 18653
8105	0	0	Ki67+	 12796 18453
8106	0	0	Ki67+	 12816 18396
8107	0	0	Ki67+	 12823 18879
8108	0	0	Ki67+	 12839 18443
8109	0	0	Ki67+	 12846 18324
8110	0	0	Ki67+	 12849 18736
8111	0	0	Ki67+	 12884 18574
8112	0	0	Ki67+	 12886 18489
8113	0	0	Ki67+	 12887 18724
8114	0	0	Ki67+	 12913 18279
8115	0	0	Ki67+	 12982 18538
8116	0	0	Ki67+	 13027 18954
8117	0	0	Ki67+	 13058 18521
8118	0	0	Ki67+	 13103 18615
8119	0	0	Ki67+	 13166 18800
8120	0	0	Ki67+	 13228 18758
8121	0	0	Ki67+	 13245 18761
8122	0	0	Ki67+	 13257 18675
8123	0	0	Ki67+	 13261 18185
8124	0	0	Ki67+	 13264 18215
8125	0	0	Ki67+	 13288 18897
8126	0	0	Ki67+	 13289 18680
8127	0	0	Ki67+	 13296 18825
8128	0	0	Ki67+	 13375 18283
8129	0	0	Ki67+	 13377 18848
8130	0	0	Ki67+	 13393 18897
8131	0	0	Ki67+	 13427 18497
8132	0	0	Ki67+	 13443 18474
8133	0	0	Ki67+	 13452 18532
8134	0	0	Ki67+	 13454 18329
8135	0	0	Ki67+	 13456 18429
8136	0	0	Ki67+	 13464 18508
8137	0	0	Ki67+	 13476 18758
8138	0	0	Ki67+	 13478 18318
8139	0	0	Ki67+	 13484 18878
8140	0	0	Ki67+	 13488 18258
8141	0	0	Ki67+	 13492 18272
8142	0	0	Ki67+	 13496 18521
8143	0	0	Ki67+	 13501 18262
8144	0	0	Ki67+	 13519 18287
8145	0	0	Ki67+	 12727 19532
8146	0	0	Ki67+	 12729 19511
8147	0	0	Ki67+	 12732 19116
8148	0	0	Ki67+	 12738 19322
8149	0	0	Ki67+	 12740 19135
8150	0	0	Ki67+	 12743 19086
8151	0	0	Ki67+	 12748 19102
8152	0	0	Ki67+	 12749 19155
8153	0	0	Ki67+	 12758 19494
8154	0	0	Ki67+	 12763 19078
8155	0	0	Ki67+	 12764 19242
8156	0	0	Ki67+	 12769 19183
8157	0	0	Ki67+	 12774 19530
8158	0	0	Ki67+	 12778 19351
8159	0	0	Ki67+	 12780 19094
8160	0	0	Ki67+	 12788 19413
8161	0	0	Ki67+	 12792 19380
8162	0	0	Ki67+	 12797 19330
8163	0	0	Ki67+	 12799 19349
8164	0	0	Ki67+	 12799 19464
8165	0	0	Ki67+	 12824 19454
8166	0	0	Ki67+	 12825 19105
8167	0	0	Ki67+	 12826 19421
8168	0	0	Ki67+	 12838 19181
8169	0	0	Ki67+	 12841 19264
8170	0	0	Ki67+	 12842 19127
8171	0	0	Ki67+	 12848 19357
8172	0	0	Ki67+	 12850 19141
8173	0	0	Ki67+	 12856 19153
8174	0	0	Ki67+	 12857 19377
8175	0	0	Ki67+	 12858 19336
8176	0	0	Ki67+	 12862 19282
8177	0	0	Ki67+	 12862 19321
8178	0	0	Ki67+	 12863 19179
8179	0	0	Ki67+	 12865 19053
8180	0	0	Ki67+	 12865 19090
8181	0	0	Ki67+	 12867 19359
8182	0	0	Ki67+	 12868 19231
8183	0	0	Ki67+	 12870 19104
8184	0	0	Ki67+	 12873 19063
8185	0	0	Ki67+	 12874 19403
8186	0	0	Ki67+	 12881 19265
8187	0	0	Ki67+	 12885 19028
8188	0	0	Ki67+	 12886 19094
8189	0	0	Ki67+	 12887 19499
8190	0	0	Ki67+	 12889 19147
8191	0	0	Ki67+	 12889 19375
8192	0	0	Ki67+	 12913 19187
8193	0	0	Ki67+	 12914 19272
8194	0	0	Ki67+	 12915 19101
8195	0	0	Ki67+	 12921 19029
8196	0	0	Ki67+	 12938 19203
8197	0	0	Ki67+	 12943 19163
8198	0	0	Ki67+	 12945 19149
8199	0	0	Ki67+	 12949 19101
8200	0	0	Ki67+	 12961 19118
8201	0	0	Ki67+	 12978 19074
8202	0	0	Ki67+	 12995 19261
8203	0	0	Ki67+	 12997 19145
8204	0	0	Ki67+	 12999 19303
8205	0	0	Ki67+	 13005 19105
8206	0	0	Ki67+	 13008 19289
8207	0	0	Ki67+	 13028 19071
8208	0	0	Ki67+	 13030 19163
8209	0	0	Ki67+	 13034 19254
8210	0	0	Ki67+	 13054 19394
8211	0	0	Ki67+	 13067 19111
8212	0	0	Ki67+	 13068 19093
8213	0	0	Ki67+	 13068 19443
8214	0	0	Ki67+	 13074 19427
8215	0	0	Ki67+	 13081 19180
8216	0	0	Ki67+	 13082 19196
8217	0	0	Ki67+	 13091 19411
8218	0	0	Ki67+	 13098 19173
8219	0	0	Ki67+	 13107 19696
8220	0	0	Ki67+	 13112 19377
8221	0	0	Ki67+	 13117 19217
8222	0	0	Ki67+	 13117 19331
8223	0	0	Ki67+	 13130 19162
8224	0	0	Ki67+	 13135 19574
8225	0	0	Ki67+	 13137 19542
8226	0	0	Ki67+	 13142 19206
8227	0	0	Ki67+	 13148 19662
8228	0	0	Ki67+	 13150 19617
8229	0	0	Ki67+	 13152 19163
8230	0	0	Ki67+	 13157 19651
8231	0	0	Ki67+	 13158 19548
8232	0	0	Ki67+	 13162 19510
8233	0	0	Ki67+	 13168 19711
8234	0	0	Ki67+	 13177 19530
8235	0	0	Ki67+	 13180 19662
8236	0	0	Ki67+	 13181 19600
8237	0	0	Ki67+	 13182 19499
8238	0	0	Ki67+	 13187 19696
8239	0	0	Ki67+	 13189 19735
8240	0	0	Ki67+	 13201 19528
8241	0	0	Ki67+	 13201 19644
8242	0	0	Ki67+	 13204 19596
8243	0	0	Ki67+	 13210 19722
8244	0	0	Ki67+	 13216 19580
8245	0	0	Ki67+	 13216 19626
8246	0	0	Ki67+	 13231 19029
8247	0	0	Ki67+	 13236 19416
8248	0	0	Ki67+	 13241 19434
8249	0	0	Ki67+	 13241 19527
8250	0	0	Ki67+	 13243 19561
8251	0	0	Ki67+	 13244 19471
8252	0	0	Ki67+	 13245 19517
8253	0	0	Ki67+	 13255 19055
8254	0	0	Ki67+	 13258 19756
8255	0	0	Ki67+	 13259 19220
8256	0	0	Ki67+	 13261 19569
8257	0	0	Ki67+	 13262 19406
8258	0	0	Ki67+	 13269 19520
8259	0	0	Ki67+	 13274 19663
8260	0	0	Ki67+	 13276 19491
8261	0	0	Ki67+	 13282 19387
8262	0	0	Ki67+	 13291 19232
8263	0	0	Ki67+	 13294 19729
8264	0	0	Ki67+	 13295 19679
8265	0	0	Ki67+	 13306 19461
8266	0	0	Ki67+	 13306 19634
8267	0	0	Ki67+	 13313 19285
8268	0	0	Ki67+	 13326 19724
8269	0	0	Ki67+	 13330 19539
8270	0	0	Ki67+	 13338 19436
8271	0	0	Ki67+	 13339 19415
8272	0	0	Ki67+	 13343 19047
8273	0	0	Ki67+	 13348 19077
8274	0	0	Ki67+	 13348 19596
8275	0	0	Ki67+	 13358 19552
8276	0	0	Ki67+	 13369 19440
8277	0	0	Ki67+	 13371 19419
8278	0	0	Ki67+	 13373 19499
8279	0	0	Ki67+	 13381 19261
8280	0	0	Ki67+	 13386 19174
8281	0	0	Ki67+	 13392 19460
8282	0	0	Ki67+	 13396 19553
8283	0	0	Ki67+	 13397 19415
8284	0	0	Ki67+	 13397 19510
8285	0	0	Ki67+	 13402 19672
8286	0	0	Ki67+	 13412 19471
8287	0	0	Ki67+	 13415 19622
8288	0	0	Ki67+	 13425 19422
8289	0	0	Ki67+	 13427 19485
8290	0	0	Ki67+	 13427 19573
8291	0	0	Ki67+	 13431 19437
8292	0	0	Ki67+	 13432 19452
8293	0	0	Ki67+	 13435 19540
8294	0	0	Ki67+	 13439 19517
8295	0	0	Ki67+	 13442 18985
8296	0	0	Ki67+	 13448 19208
8297	0	0	Ki67+	 13450 19130
8298	0	0	Ki67+	 13452 19010
8299	0	0	Ki67+	 13452 19516
8300	0	0	Ki67+	 13453 19499
8301	0	0	Ki67+	 13454 19184
8302	0	0	Ki67+	 13454 19583
8303	0	0	Ki67+	 13457 19657
8304	0	0	Ki67+	 13458 19437
8305	0	0	Ki67+	 13471 19689
8306	0	0	Ki67+	 13473 19577
8307	0	0	Ki67+	 13475 19438
8308	0	0	Ki67+	 13478 19658
8309	0	0	Ki67+	 13483 19457
8310	0	0	Ki67+	 13488 19435
8311	0	0	Ki67+	 13490 19504
8312	0	0	Ki67+	 13491 19521
8313	0	0	Ki67+	 13492 19693
8314	0	0	Ki67+	 13494 19473
8315	0	0	Ki67+	 13494 19611
8316	0	0	Ki67+	 13497 19415
8317	0	0	Ki67+	 13503 19448
8318	0	0	Ki67+	 13509 19202
8319	0	0	Ki67+	 13511 19321
8320	0	0	Ki67+	 13512 19578
8321	0	0	Ki67+	 13516 19556
8322	0	0	Ki67+	 13517 19358
8323	0	0	Ki67+	 12723 20529
8324	0	0	Ki67+	 12728 20039
8325	0	0	Ki67+	 12735 19966
8326	0	0	Ki67+	 12742 20108
8327	0	0	Ki67+	 12745 20510
8328	0	0	Ki67+	 12748 20095
8329	0	0	Ki67+	 12749 20059
8330	0	0	Ki67+	 12765 20057
8331	0	0	Ki67+	 12768 20023
8332	0	0	Ki67+	 12775 20001
8333	0	0	Ki67+	 12783 20019
8334	0	0	Ki67+	 12790 20076
8335	0	0	Ki67+	 12797 19833
8336	0	0	Ki67+	 12801 20146
8337	0	0	Ki67+	 12812 20012
8338	0	0	Ki67+	 12820 20068
8339	0	0	Ki67+	 12820 20102
8340	0	0	Ki67+	 12831 20541
8341	0	0	Ki67+	 12836 20486
8342	0	0	Ki67+	 12838 20554
8343	0	0	Ki67+	 12852 20009
8344	0	0	Ki67+	 12856 20120
8345	0	0	Ki67+	 12860 19763
8346	0	0	Ki67+	 12869 20004
8347	0	0	Ki67+	 12876 20354
8348	0	0	Ki67+	 12882 20082
8349	0	0	Ki67+	 12887 20104
8350	0	0	Ki67+	 12897 20045
8351	0	0	Ki67+	 12901 20034
8352	0	0	Ki67+	 12908 20118
8353	0	0	Ki67+	 12909 20065
8354	0	0	Ki67+	 12939 20235
8355	0	0	Ki67+	 12940 20096
8356	0	0	Ki67+	 12941 20205
8357	0	0	Ki67+	 12950 20067
8358	0	0	Ki67+	 12953 20209
8359	0	0	Ki67+	 12953 20249
8360	0	0	Ki67+	 12959 19827
8361	0	0	Ki67+	 12960 20232
8362	0	0	Ki67+	 12973 20201
8363	0	0	Ki67+	 12975 20084
8364	0	0	Ki67+	 12977 20158
8365	0	0	Ki67+	 12987 20215
8366	0	0	Ki67+	 12989 20175
8367	0	0	Ki67+	 12995 19804
8368	0	0	Ki67+	 13000 20068
8369	0	0	Ki67+	 13004 20092
8370	0	0	Ki67+	 13014 19900
8371	0	0	Ki67+	 13014 20201
8372	0	0	Ki67+	 13020 20069
8373	0	0	Ki67+	 13020 20174
8374	0	0	Ki67+	 13025 20021
8375	0	0	Ki67+	 13037 19834
8376	0	0	Ki67+	 13041 19869
8377	0	0	Ki67+	 13041 20098
8378	0	0	Ki67+	 13051 20185
8379	0	0	Ki67+	 13061 20144
8380	0	0	Ki67+	 13088 20183
8381	0	0	Ki67+	 13098 20107
8382	0	0	Ki67+	 13099 19991
8383	0	0	Ki67+	 13117 20135
8384	0	0	Ki67+	 13118 20213
8385	0	0	Ki67+	 13126 20174
8386	0	0	Ki67+	 13133 20012
8387	0	0	Ki67+	 13134 19997
8388	0	0	Ki67+	 13148 20008
8389	0	0	Ki67+	 13148 20237
8390	0	0	Ki67+	 13150 20136
8391	0	0	Ki67+	 13154 20029
8392	0	0	Ki67+	 13159 20015
8393	0	0	Ki67+	 13164 20070
8394	0	0	Ki67+	 13176 20258
8395	0	0	Ki67+	 13190 20230
8396	0	0	Ki67+	 13195 20026
8397	0	0	Ki67+	 13195 20216
8398	0	0	Ki67+	 13200 20073
8399	0	0	Ki67+	 13201 19886
8400	0	0	Ki67+	 13203 20190
8401	0	0	Ki67+	 13204 20240
8402	0	0	Ki67+	 13215 20235
8403	0	0	Ki67+	 13216 20277
8404	0	0	Ki67+	 13222 20051
8405	0	0	Ki67+	 13225 19905
8406	0	0	Ki67+	 13225 20137
8407	0	0	Ki67+	 13230 19952
8408	0	0	Ki67+	 13245 20209
8409	0	0	Ki67+	 13247 20158
8410	0	0	Ki67+	 13251 19808
8411	0	0	Ki67+	 13251 20051
8412	0	0	Ki67+	 13261 20255
8413	0	0	Ki67+	 13284 20128
8414	0	0	Ki67+	 13284 20230
8415	0	0	Ki67+	 13289 20289
8416	0	0	Ki67+	 13290 20260
8417	0	0	Ki67+	 13297 19825
8418	0	0	Ki67+	 13300 19771
8419	0	0	Ki67+	 13305 20438
8420	0	0	Ki67+	 13314 20328
8421	0	0	Ki67+	 13316 20427
8422	0	0	Ki67+	 13324 19827
8423	0	0	Ki67+	 13330 20384
8424	0	0	Ki67+	 13332 19853
8425	0	0	Ki67+	 13333 19811
8426	0	0	Ki67+	 13344 19852
8427	0	0	Ki67+	 13344 20372
8428	0	0	Ki67+	 13355 19781
8429	0	0	Ki67+	 13355 20430
8430	0	0	Ki67+	 13368 20306
8431	0	0	Ki67+	 13373 19860
8432	0	0	Ki67+	 13379 19826
8433	0	0	Ki67+	 13384 20364
8434	0	0	Ki67+	 13385 20501
8435	0	0	Ki67+	 13401 20518
8436	0	0	Ki67+	 13408 19810
8437	0	0	Ki67+	 13409 19877
8438	0	0	Ki67+	 13434 19898
8439	0	0	Ki67+	 13435 19810
8440	0	0	Ki67+	 13463 20278
8441	0	0	Ki67+	 13478 19782
8442	0	0	Ki67+	 13482 19895
8443	0	0	Ki67+	 13497 20327
8444	0	0	Ki67+	 13501 20260
8445	0	0	Ki67+	 13501 20287
8446	0	0	Ki67+	 13502 19916
8447	0	0	Ki67+	 13513 19931
8448	0	0	Ki67+	 12735 21325
8449	0	0	Ki67+	 12738 20599
8450	0	0	Ki67+	 12745 21302
8451	0	0	Ki67+	 12746 21215
8452	0	0	Ki67+	 12759 21184
8453	0	0	Ki67+	 12766 20609
8454	0	0	Ki67+	 12769 21100
8455	0	0	Ki67+	 12770 20714
8456	0	0	Ki67+	 12775 21200
8457	0	0	Ki67+	 12776 21356
8458	0	0	Ki67+	 12786 21323
8459	0	0	Ki67+	 12787 20592
8460	0	0	Ki67+	 12792 21243
8461	0	0	Ki67+	 12797 21280
8462	0	0	Ki67+	 12818 20741
8463	0	0	Ki67+	 12819 21340
8464	0	0	Ki67+	 12822 21066
8465	0	0	Ki67+	 12825 21246
8466	0	0	Ki67+	 12829 21115
8467	0	0	Ki67+	 12831 20628
8468	0	0	Ki67+	 12831 21169
8469	0	0	Ki67+	 12832 21293
8470	0	0	Ki67+	 12833 21279
8471	0	0	Ki67+	 12836 21073
8472	0	0	Ki67+	 12849 21357
8473	0	0	Ki67+	 12855 21109
8474	0	0	Ki67+	 12856 21263
8475	0	0	Ki67+	 12867 21315
8476	0	0	Ki67+	 12869 21331
8477	0	0	Ki67+	 12881 21278
8478	0	0	Ki67+	 12886 20883
8479	0	0	Ki67+	 12887 20587
8480	0	0	Ki67+	 12894 20617
8481	0	0	Ki67+	 12894 21094
8482	0	0	Ki67+	 12915 20623
8483	0	0	Ki67+	 12920 20797
8484	0	0	Ki67+	 12921 21332
8485	0	0	Ki67+	 12940 21096
8486	0	0	Ki67+	 12942 21146
8487	0	0	Ki67+	 12942 21228
8488	0	0	Ki67+	 12946 21136
8489	0	0	Ki67+	 12946 21299
8490	0	0	Ki67+	 12951 20603
8491	0	0	Ki67+	 12953 21155
8492	0	0	Ki67+	 12986 21105
8493	0	0	Ki67+	 12986 21120
8494	0	0	Ki67+	 12988 21224
8495	0	0	Ki67+	 12991 21328
8496	0	0	Ki67+	 13007 21131
8497	0	0	Ki67+	 13015 21174
8498	0	0	Ki67+	 13021 21325
8499	0	0	Ki67+	 13022 21349
8500	0	0	Ki67+	 13031 21128
8501	0	0	Ki67+	 13033 21149
8502	0	0	Ki67+	 13033 21212
8503	0	0	Ki67+	 13036 20841
8504	0	0	Ki67+	 13041 21239
8505	0	0	Ki67+	 13053 21112
8506	0	0	Ki67+	 13054 21153
8507	0	0	Ki67+	 13056 21194
8508	0	0	Ki67+	 13068 21272
8509	0	0	Ki67+	 13072 21326
8510	0	0	Ki67+	 13082 21166
8511	0	0	Ki67+	 13091 20609
8512	0	0	Ki67+	 13097 21116
8513	0	0	Ki67+	 13110 21131
8514	0	0	Ki67+	 13112 21189
8515	0	0	Ki67+	 13116 21149
8516	0	0	Ki67+	 13117 21250
8517	0	0	Ki67+	 13121 20595
8518	0	0	Ki67+	 13127 21203
8519	0	0	Ki67+	 13141 20646
8520	0	0	Ki67+	 13141 20892
8521	0	0	Ki67+	 13151 21153
8522	0	0	Ki67+	 13151 21173
8523	0	0	Ki67+	 13153 20902
8524	0	0	Ki67+	 13158 21141
8525	0	0	Ki67+	 13160 21209
8526	0	0	Ki67+	 13165 21178
8527	0	0	Ki67+	 13173 21257
8528	0	0	Ki67+	 13176 21156
8529	0	0	Ki67+	 13176 21171
8530	0	0	Ki67+	 13183 21102
8531	0	0	Ki67+	 13191 21150
8532	0	0	Ki67+	 13193 21289
8533	0	0	Ki67+	 13199 20647
8534	0	0	Ki67+	 13199 21110
8535	0	0	Ki67+	 13202 21233
8536	0	0	Ki67+	 13225 21183
8537	0	0	Ki67+	 13240 21155
8538	0	0	Ki67+	 13244 21132
8539	0	0	Ki67+	 13250 20656
8540	0	0	Ki67+	 13261 21202
8541	0	0	Ki67+	 13264 20627
8542	0	0	Ki67+	 13265 21228
8543	0	0	Ki67+	 13276 21168
8544	0	0	Ki67+	 13277 21154
8545	0	0	Ki67+	 13278 21214
8546	0	0	Ki67+	 13278 21248
8547	0	0	Ki67+	 13278 21310
8548	0	0	Ki67+	 13300 20647
8549	0	0	Ki67+	 13301 21235
8550	0	0	Ki67+	 13308 21261
8551	0	0	Ki67+	 13313 20642
8552	0	0	Ki67+	 13314 20695
8553	0	0	Ki67+	 13314 21183
8554	0	0	Ki67+	 13314 21284
8555	0	0	Ki67+	 13315 20682
8556	0	0	Ki67+	 13316 21166
8557	0	0	Ki67+	 13324 21225
8558	0	0	Ki67+	 13332 21052
8559	0	0	Ki67+	 13337 21299
8560	0	0	Ki67+	 13340 21263
8561	0	0	Ki67+	 13348 21221
8562	0	0	Ki67+	 13351 21321
8563	0	0	Ki67+	 13353 21350
8564	0	0	Ki67+	 13355 21067
8565	0	0	Ki67+	 13360 21284
8566	0	0	Ki67+	 13367 20918
8567	0	0	Ki67+	 13369 20669
8568	0	0	Ki67+	 13374 20728
8569	0	0	Ki67+	 13386 21306
8570	0	0	Ki67+	 13387 20697
8571	0	0	Ki67+	 13388 21356
8572	0	0	Ki67+	 13392 21194
8573	0	0	Ki67+	 13394 21135
8574	0	0	Ki67+	 13399 20645
8575	0	0	Ki67+	 13406 20891
8576	0	0	Ki67+	 13412 21231
8577	0	0	Ki67+	 13413 21062
8578	0	0	Ki67+	 13421 21250
8579	0	0	Ki67+	 13424 21309
8580	0	0	Ki67+	 13429 21268
8581	0	0	Ki67+	 13435 21224
8582	0	0	Ki67+	 13446 21254
8583	0	0	Ki67+	 13455 20890
8584	0	0	Ki67+	 13464 20634
8585	0	0	Ki67+	 13465 20740
8586	0	0	Ki67+	 13465 21278
8587	0	0	Ki67+	 13474 21300
8588	0	0	Ki67+	 13477 21242
8589	0	0	Ki67+	 13478 21347
8590	0	0	Ki67+	 13479 21229
8591	0	0	Ki67+	 13497 20921
8592	0	0	Ki67+	 13501 21296
8593	0	0	Ki67+	 13503 20732
8594	0	0	Ki67+	 13504 21308
8595	0	0	Ki67+	 13506 21250
8596	0	0	Ki67+	 12730 22158
8597	0	0	Ki67+	 12731 21828
8598	0	0	Ki67+	 12741 21879
8599	0	0	Ki67+	 12750 21402
8600	0	0	Ki67+	 12751 21412
8601	0	0	Ki67+	 12758 21938
8602	0	0	Ki67+	 12771 21372
8603	0	0	Ki67+	 12784 22023
8604	0	0	Ki67+	 12794 21412
8605	0	0	Ki67+	 12833 21365
8606	0	0	Ki67+	 12837 21401
8607	0	0	Ki67+	 12856 21427
8608	0	0	Ki67+	 12861 21407
8609	0	0	Ki67+	 12870 21371
8610	0	0	Ki67+	 12890 21479
8611	0	0	Ki67+	 12890 21502
8612	0	0	Ki67+	 12909 21421
8613	0	0	Ki67+	 12911 21495
8614	0	0	Ki67+	 12913 21399
8615	0	0	Ki67+	 12916 21483
8616	0	0	Ki67+	 12922 21760
8617	0	0	Ki67+	 12924 21976
8618	0	0	Ki67+	 12931 21499
8619	0	0	Ki67+	 12937 21427
8620	0	0	Ki67+	 12952 21652
8621	0	0	Ki67+	 12965 21430
8622	0	0	Ki67+	 12966 21470
8623	0	0	Ki67+	 12967 21452
8624	0	0	Ki67+	 12969 21973
8625	0	0	Ki67+	 12971 21379
8626	0	0	Ki67+	 12990 21424
8627	0	0	Ki67+	 12993 21960
8628	0	0	Ki67+	 13004 21490
8629	0	0	Ki67+	 13018 21875
8630	0	0	Ki67+	 13019 21378
8631	0	0	Ki67+	 13020 21395
8632	0	0	Ki67+	 13021 21434
8633	0	0	Ki67+	 13022 21955
8634	0	0	Ki67+	 13024 22123
8635	0	0	Ki67+	 13031 21458
8636	0	0	Ki67+	 13034 21520
8637	0	0	Ki67+	 13035 21507
8638	0	0	Ki67+	 13041 22036
8639	0	0	Ki67+	 13044 21954
8640	0	0	Ki67+	 13045 22079
8641	0	0	Ki67+	 13046 21427
8642	0	0	Ki67+	 13050 21991
8643	0	0	Ki67+	 13054 21388
8644	0	0	Ki67+	 13055 22041
8645	0	0	Ki67+	 13058 21957
8646	0	0	Ki67+	 13060 21485
8647	0	0	Ki67+	 13063 22019
8648	0	0	Ki67+	 13072 21506
8649	0	0	Ki67+	 13083 21467
8650	0	0	Ki67+	 13084 21410
8651	0	0	Ki67+	 13084 21434
8652	0	0	Ki67+	 13090 21956
8653	0	0	Ki67+	 13092 22082
8654	0	0	Ki67+	 13101 21363
8655	0	0	Ki67+	 13112 21471
8656	0	0	Ki67+	 13114 21485
8657	0	0	Ki67+	 13122 22110
8658	0	0	Ki67+	 13123 21434
8659	0	0	Ki67+	 13123 21847
8660	0	0	Ki67+	 13124 21881
8661	0	0	Ki67+	 13127 22100
8662	0	0	Ki67+	 13138 21393
8663	0	0	Ki67+	 13143 21882
8664	0	0	Ki67+	 13148 21501
8665	0	0	Ki67+	 13152 21864
8666	0	0	Ki67+	 13153 21425
8667	0	0	Ki67+	 13153 21439
8668	0	0	Ki67+	 13160 22117
8669	0	0	Ki67+	 13162 21446
8670	0	0	Ki67+	 13164 21463
8671	0	0	Ki67+	 13164 21928
8672	0	0	Ki67+	 13170 22081
8673	0	0	Ki67+	 13178 21880
8674	0	0	Ki67+	 13180 22120
8675	0	0	Ki67+	 13187 22041
8676	0	0	Ki67+	 13191 21501
8677	0	0	Ki67+	 13192 21844
8678	0	0	Ki67+	 13196 21527
8679	0	0	Ki67+	 13199 21979
8680	0	0	Ki67+	 13206 22081
8681	0	0	Ki67+	 13215 22116
8682	0	0	Ki67+	 13222 21978
8683	0	0	Ki67+	 13224 22098
8684	0	0	Ki67+	 13225 21503
8685	0	0	Ki67+	 13226 22034
8686	0	0	Ki67+	 13235 21947
8687	0	0	Ki67+	 13241 21429
8688	0	0	Ki67+	 13245 21516
8689	0	0	Ki67+	 13247 22087
8690	0	0	Ki67+	 13260 21687
8691	0	0	Ki67+	 13266 21362
8692	0	0	Ki67+	 13266 21504
8693	0	0	Ki67+	 13279 21493
8694	0	0	Ki67+	 13280 21391
8695	0	0	Ki67+	 13288 22004
8696	0	0	Ki67+	 13296 22064
8697	0	0	Ki67+	 13305 21995
8698	0	0	Ki67+	 13310 22066
8699	0	0	Ki67+	 13318 21407
8700	0	0	Ki67+	 13318 21420
8701	0	0	Ki67+	 13331 21408
8702	0	0	Ki67+	 13335 21487
8703	0	0	Ki67+	 13339 21973
8704	0	0	Ki67+	 13343 21691
8705	0	0	Ki67+	 13356 21387
8706	0	0	Ki67+	 13359 21437
8707	0	0	Ki67+	 13366 21511
8708	0	0	Ki67+	 13366 21792
8709	0	0	Ki67+	 13368 21753
8710	0	0	Ki67+	 13378 21485
8711	0	0	Ki67+	 13383 21371
8712	0	0	Ki67+	 13400 21971
8713	0	0	Ki67+	 13404 21463
8714	0	0	Ki67+	 13404 21541
8715	0	0	Ki67+	 13405 21512
8716	0	0	Ki67+	 13409 21500
8717	0	0	Ki67+	 13411 22025
8718	0	0	Ki67+	 13442 21513
8719	0	0	Ki67+	 13444 21380
8720	0	0	Ki67+	 13447 21930
8721	0	0	Ki67+	 13459 21561
8722	0	0	Ki67+	 13465 21407
8723	0	0	Ki67+	 13475 21363
8724	0	0	Ki67+	 13476 21498
8725	0	0	Ki67+	 13479 21439
8726	0	0	Ki67+	 13492 21777
8727	0	0	Ki67+	 13496 21590
8728	0	0	Ki67+	 13500 21395
8729	0	0	Ki67+	 13505 21474
8730	0	0	Ki67+	 13508 21587
8731	0	0	Ki67+	 13509 21489
8732	0	0	Ki67+	 12741 22494
8733	0	0	Ki67+	 12744 22947
8734	0	0	Ki67+	 12776 22260
8735	0	0	Ki67+	 12777 22951
8736	0	0	Ki67+	 12807 22278
8737	0	0	Ki67+	 12814 22651
8738	0	0	Ki67+	 12814 22948
8739	0	0	Ki67+	 12820 22285
8740	0	0	Ki67+	 12844 22561
8741	0	0	Ki67+	 12844 22943
8742	0	0	Ki67+	 12903 22919
8743	0	0	Ki67+	 12909 22704
8744	0	0	Ki67+	 12917 22932
8745	0	0	Ki67+	 12931 22797
8746	0	0	Ki67+	 12937 22938
8747	0	0	Ki67+	 12949 22935
8748	0	0	Ki67+	 12950 22648
8749	0	0	Ki67+	 12956 22951
8750	0	0	Ki67+	 12959 22468
8751	0	0	Ki67+	 12961 22813
8752	0	0	Ki67+	 12985 22657
8753	0	0	Ki67+	 12988 22836
8754	0	0	Ki67+	 12999 22853
8755	0	0	Ki67+	 13002 22306
8756	0	0	Ki67+	 13003 22944
8757	0	0	Ki67+	 13009 22698
8758	0	0	Ki67+	 13017 22648
8759	0	0	Ki67+	 13029 22876
8760	0	0	Ki67+	 13032 22959
8761	0	0	Ki67+	 13034 22657
8762	0	0	Ki67+	 13034 22707
8763	0	0	Ki67+	 13038 22620
8764	0	0	Ki67+	 13046 22682
8765	0	0	Ki67+	 13050 22699
8766	0	0	Ki67+	 13050 22739
8767	0	0	Ki67+	 13056 22437
8768	0	0	Ki67+	 13062 22633
8769	0	0	Ki67+	 13066 22754
8770	0	0	Ki67+	 13070 22699
8771	0	0	Ki67+	 13084 22758
8772	0	0	Ki67+	 13085 22724
8773	0	0	Ki67+	 13091 22624
8774	0	0	Ki67+	 13093 22286
8775	0	0	Ki67+	 13094 22677
8776	0	0	Ki67+	 13096 22832
8777	0	0	Ki67+	 13104 22801
8778	0	0	Ki67+	 13115 22763
8779	0	0	Ki67+	 13117 22846
8780	0	0	Ki67+	 13119 22799
8781	0	0	Ki67+	 13142 22749
8782	0	0	Ki67+	 13155 22694
8783	0	0	Ki67+	 13161 22834
8784	0	0	Ki67+	 13164 22818
8785	0	0	Ki67+	 13167 22656
8786	0	0	Ki67+	 13174 22738
8787	0	0	Ki67+	 13175 22749
8788	0	0	Ki67+	 13175 22881
8789	0	0	Ki67+	 13177 22699
8790	0	0	Ki67+	 13178 22327
8791	0	0	Ki67+	 13178 22660
8792	0	0	Ki67+	 13184 22738
8793	0	0	Ki67+	 13186 22251
8794	0	0	Ki67+	 13186 22684
8795	0	0	Ki67+	 13186 22785
8796	0	0	Ki67+	 13188 22389
8797	0	0	Ki67+	 13193 22618
8798	0	0	Ki67+	 13207 22609
8799	0	0	Ki67+	 13208 22192
8800	0	0	Ki67+	 13213 22890
8801	0	0	Ki67+	 13223 22694
8802	0	0	Ki67+	 13234 22739
8803	0	0	Ki67+	 13240 22803
8804	0	0	Ki67+	 13245 22351
8805	0	0	Ki67+	 13248 22775
8806	0	0	Ki67+	 13251 22653
8807	0	0	Ki67+	 13251 22883
8808	0	0	Ki67+	 13255 22503
8809	0	0	Ki67+	 13256 22745
8810	0	0	Ki67+	 13261 22700
8811	0	0	Ki67+	 13265 22920
8812	0	0	Ki67+	 13266 22778
8813	0	0	Ki67+	 13267 22820
8814	0	0	Ki67+	 13269 22733
8815	0	0	Ki67+	 13273 22695
8816	0	0	Ki67+	 13276 22283
8817	0	0	Ki67+	 13285 22677
8818	0	0	Ki67+	 13287 22860
8819	0	0	Ki67+	 13293 22530
8820	0	0	Ki67+	 13304 22938
8821	0	0	Ki67+	 13307 22292
8822	0	0	Ki67+	 13310 22917
8823	0	0	Ki67+	 13317 22698
8824	0	0	Ki67+	 13320 22714
8825	0	0	Ki67+	 13323 22755
8826	0	0	Ki67+	 13325 22858
8827	0	0	Ki67+	 13327 22776
8828	0	0	Ki67+	 13330 22365
8829	0	0	Ki67+	 13335 22693
8830	0	0	Ki67+	 13337 22813
8831	0	0	Ki67+	 13340 22709
8832	0	0	Ki67+	 13342 22901
8833	0	0	Ki67+	 13344 22920
8834	0	0	Ki67+	 13349 22285
8835	0	0	Ki67+	 13351 22700
8836	0	0	Ki67+	 13361 22935
8837	0	0	Ki67+	 13362 22781
8838	0	0	Ki67+	 13364 22880
8839	0	0	Ki67+	 13372 22738
8840	0	0	Ki67+	 13375 22358
8841	0	0	Ki67+	 13377 22896
8842	0	0	Ki67+	 13378 22838
8843	0	0	Ki67+	 13380 22753
8844	0	0	Ki67+	 13385 22907
8845	0	0	Ki67+	 13386 22924
8846	0	0	Ki67+	 13394 22736
8847	0	0	Ki67+	 13396 22772
8848	0	0	Ki67+	 13406 22874
8849	0	0	Ki67+	 13410 22754
8850	0	0	Ki67+	 13415 22852
8851	0	0	Ki67+	 13420 22805
8852	0	0	Ki67+	 13422 22943
8853	0	0	Ki67+	 13443 22354
8854	0	0	Ki67+	 13454 22894
8855	0	0	Ki67+	 13455 22926
8856	0	0	Ki67+	 13469 22516
8857	0	0	Ki67+	 13475 22916
8858	0	0	Ki67+	 13487 22908
8859	0	0	Ki67+	 13489 22895
8860	0	0	Ki67+	 13498 22718
8861	0	0	Ki67+	 13502 22775
8862	0	0	Ki67+	 13508 22494
8863	0	0	Ki67+	 13511 22941
8864	0	0	Ki67+	 13515 22317
8865	0	0	Ki67+	 13518 22279
8866	0	0	Ki67+	 12725 23213
8867	0	0	Ki67+	 12729 23148
8868	0	0	Ki67+	 12735 23255
8869	0	0	Ki67+	 12735 23356
8870	0	0	Ki67+	 12739 23398
8871	0	0	Ki67+	 12746 23415
8872	0	0	Ki67+	 12753 23016
8873	0	0	Ki67+	 12753 23201
8874	0	0	Ki67+	 12753 23216
8875	0	0	Ki67+	 12755 23005
8876	0	0	Ki67+	 12763 23244
8877	0	0	Ki67+	 12771 23311
8878	0	0	Ki67+	 12773 23023
8879	0	0	Ki67+	 12774 23241
8880	0	0	Ki67+	 12783 23209
8881	0	0	Ki67+	 12783 23595
8882	0	0	Ki67+	 12784 22966
8883	0	0	Ki67+	 12784 23295
8884	0	0	Ki67+	 12797 23237
8885	0	0	Ki67+	 12801 23405
8886	0	0	Ki67+	 12808 23240
8887	0	0	Ki67+	 12815 23420
8888	0	0	Ki67+	 12821 22974
8889	0	0	Ki67+	 12823 23367
8890	0	0	Ki67+	 12824 23307
8891	0	0	Ki67+	 12835 23350
8892	0	0	Ki67+	 12835 23383
8893	0	0	Ki67+	 12837 23265
8894	0	0	Ki67+	 12854 23425
8895	0	0	Ki67+	 12871 23478
8896	0	0	Ki67+	 12876 22998
8897	0	0	Ki67+	 12877 23333
8898	0	0	Ki67+	 12879 23288
8899	0	0	Ki67+	 12885 23423
8900	0	0	Ki67+	 12900 22971
8901	0	0	Ki67+	 12905 23012
8902	0	0	Ki67+	 12905 23392
8903	0	0	Ki67+	 12906 23376
8904	0	0	Ki67+	 12907 23288
8905	0	0	Ki67+	 12913 23339
8906	0	0	Ki67+	 12919 23402
8907	0	0	Ki67+	 12920 23388
8908	0	0	Ki67+	 12924 23257
8909	0	0	Ki67+	 12926 23368
8910	0	0	Ki67+	 12932 23416
8911	0	0	Ki67+	 12933 23035
8912	0	0	Ki67+	 12936 23381
8913	0	0	Ki67+	 12937 23369
8914	0	0	Ki67+	 12941 23296
8915	0	0	Ki67+	 12945 23005
8916	0	0	Ki67+	 12948 23394
8917	0	0	Ki67+	 12949 23244
8918	0	0	Ki67+	 12952 23384
8919	0	0	Ki67+	 12961 23290
8920	0	0	Ki67+	 12970 23356
8921	0	0	Ki67+	 12973 23379
8922	0	0	Ki67+	 12976 23023
8923	0	0	Ki67+	 12977 23317
8924	0	0	Ki67+	 12986 23267
8925	0	0	Ki67+	 12991 23254
8926	0	0	Ki67+	 12999 22962
8927	0	0	Ki67+	 13009 23320
8928	0	0	Ki67+	 13011 23257
8929	0	0	Ki67+	 13014 23015
8930	0	0	Ki67+	 13015 23278
8931	0	0	Ki67+	 13019 23393
8932	0	0	Ki67+	 13025 23324
8933	0	0	Ki67+	 13027 22981
8934	0	0	Ki67+	 13029 22992
8935	0	0	Ki67+	 13037 23332
8936	0	0	Ki67+	 13039 23044
8937	0	0	Ki67+	 13041 23741
8938	0	0	Ki67+	 13052 23022
8939	0	0	Ki67+	 13057 23034
8940	0	0	Ki67+	 13062 23355
8941	0	0	Ki67+	 13063 23465
8942	0	0	Ki67+	 13070 23068
8943	0	0	Ki67+	 13075 23296
8944	0	0	Ki67+	 13075 23354
8945	0	0	Ki67+	 13076 23394
8946	0	0	Ki67+	 13082 23322
8947	0	0	Ki67+	 13083 23070
8948	0	0	Ki67+	 13095 23371
8949	0	0	Ki67+	 13099 23351
8950	0	0	Ki67+	 13113 23375
8951	0	0	Ki67+	 13114 23400
8952	0	0	Ki67+	 13130 23379
8953	0	0	Ki67+	 13132 23228
8954	0	0	Ki67+	 13141 23145
8955	0	0	Ki67+	 13146 23002
8956	0	0	Ki67+	 13147 23391
8957	0	0	Ki67+	 13150 23348
8958	0	0	Ki67+	 13159 23421
8959	0	0	Ki67+	 13161 23250
8960	0	0	Ki67+	 13162 23284
8961	0	0	Ki67+	 13171 22992
8962	0	0	Ki67+	 13185 23525
8963	0	0	Ki67+	 13186 23411
8964	0	0	Ki67+	 13194 22972
8965	0	0	Ki67+	 13208 22980
8966	0	0	Ki67+	 13213 23244
8967	0	0	Ki67+	 13234 23272
8968	0	0	Ki67+	 13237 23262
8969	0	0	Ki67+	 13239 23295
8970	0	0	Ki67+	 13242 23448
8971	0	0	Ki67+	 13243 23351
8972	0	0	Ki67+	 13246 23285
8973	0	0	Ki67+	 13248 23008
8974	0	0	Ki67+	 13255 23553
8975	0	0	Ki67+	 13269 23199
8976	0	0	Ki67+	 13277 23033
8977	0	0	Ki67+	 13280 23413
8978	0	0	Ki67+	 13284 23046
8979	0	0	Ki67+	 13284 23314
8980	0	0	Ki67+	 13285 23300
8981	0	0	Ki67+	 13289 23181
8982	0	0	Ki67+	 13299 23668
8983	0	0	Ki67+	 13300 23018
8984	0	0	Ki67+	 13301 23395
8985	0	0	Ki67+	 13307 23292
8986	0	0	Ki67+	 13307 23313
8987	0	0	Ki67+	 13316 23249
8988	0	0	Ki67+	 13317 23398
8989	0	0	Ki67+	 13318 23344
8990	0	0	Ki67+	 13326 23141
8991	0	0	Ki67+	 13328 23357
8992	0	0	Ki67+	 13338 23091
8993	0	0	Ki67+	 13344 23058
8994	0	0	Ki67+	 13348 23307
8995	0	0	Ki67+	 13353 23376
8996	0	0	Ki67+	 13359 23363
8997	0	0	Ki67+	 13360 23226
8998	0	0	Ki67+	 13366 23328
8999	0	0	Ki67+	 13369 23209
9000	0	0	Ki67+	 13373 23264
9001	0	0	Ki67+	 13375 23083
9002	0	0	Ki67+	 13386 23256
9003	0	0	Ki67+	 13389 22979
9004	0	0	Ki67+	 13393 22964
9005	0	0	Ki67+	 13399 23332
9006	0	0	Ki67+	 13400 23348
9007	0	0	Ki67+	 13411 23336
9008	0	0	Ki67+	 13430 22968
9009	0	0	Ki67+	 13433 23256
9010	0	0	Ki67+	 13443 23014
9011	0	0	Ki67+	 13449 23291
9012	0	0	Ki67+	 13452 22984
9013	0	0	Ki67+	 13453 22970
9014	0	0	Ki67+	 13467 22974
9015	0	0	Ki67+	 13477 23235
9016	0	0	Ki67+	 13479 23017
9017	0	0	Ki67+	 13479 23277
9018	0	0	Ki67+	 13492 23326
9019	0	0	Ki67+	 13493 23316
9020	0	0	Ki67+	 13504 22999
9021	0	0	Ki67+	 13508 23349
9022	0	0	Ki67+	 13518 22987
9023	0	0	Ki67+	 12725 24022
9024	0	0	Ki67+	 12725 24039
9025	0	0	Ki67+	 12725 24164
9026	0	0	Ki67+	 12742 24027
9027	0	0	Ki67+	 12745 24083
9028	0	0	Ki67+	 12761 24210
9029	0	0	Ki67+	 12764 24110
9030	0	0	Ki67+	 12766 24341
9031	0	0	Ki67+	 12769 24055
9032	0	0	Ki67+	 12775 24212
9033	0	0	Ki67+	 12779 24141
9034	0	0	Ki67+	 12780 24181
9035	0	0	Ki67+	 12790 24077
9036	0	0	Ki67+	 12794 24211
9037	0	0	Ki67+	 12813 24120
9038	0	0	Ki67+	 12821 24108
9039	0	0	Ki67+	 12824 24194
9040	0	0	Ki67+	 12827 24084
9041	0	0	Ki67+	 12835 24415
9042	0	0	Ki67+	 12850 24101
9043	0	0	Ki67+	 12852 24166
9044	0	0	Ki67+	 12855 24532
9045	0	0	Ki67+	 12857 24155
9046	0	0	Ki67+	 12862 24200
9047	0	0	Ki67+	 12865 24127
9048	0	0	Ki67+	 12868 24316
9049	0	0	Ki67+	 12869 23914
9050	0	0	Ki67+	 12869 24115
9051	0	0	Ki67+	 12871 24472
9052	0	0	Ki67+	 12872 24177
9053	0	0	Ki67+	 12887 24316
9054	0	0	Ki67+	 12888 24203
9055	0	0	Ki67+	 12893 24161
9056	0	0	Ki67+	 12898 24195
9057	0	0	Ki67+	 12913 24148
9058	0	0	Ki67+	 12921 24219
9059	0	0	Ki67+	 12935 24206
9060	0	0	Ki67+	 12935 24251
9061	0	0	Ki67+	 12938 24187
9062	0	0	Ki67+	 12938 24400
9063	0	0	Ki67+	 12942 24487
9064	0	0	Ki67+	 12944 24157
9065	0	0	Ki67+	 12945 24135
9066	0	0	Ki67+	 12946 24255
9067	0	0	Ki67+	 12951 24314
9068	0	0	Ki67+	 12956 24202
9069	0	0	Ki67+	 12960 24154
9070	0	0	Ki67+	 12964 24449
9071	0	0	Ki67+	 12967 24487
9072	0	0	Ki67+	 12968 24180
9073	0	0	Ki67+	 12970 24161
9074	0	0	Ki67+	 12978 24372
9075	0	0	Ki67+	 12978 24508
9076	0	0	Ki67+	 12981 24280
9077	0	0	Ki67+	 12981 24454
9078	0	0	Ki67+	 12986 24247
9079	0	0	Ki67+	 12987 24319
9080	0	0	Ki67+	 12989 24194
9081	0	0	Ki67+	 12990 24526
9082	0	0	Ki67+	 13002 24296
9083	0	0	Ki67+	 13003 23972
9084	0	0	Ki67+	 13003 24366
9085	0	0	Ki67+	 13005 23905
9086	0	0	Ki67+	 13011 24263
9087	0	0	Ki67+	 13013 24219
9088	0	0	Ki67+	 13013 24460
9089	0	0	Ki67+	 13014 24426
9090	0	0	Ki67+	 13015 24513
9091	0	0	Ki67+	 13019 24326
9092	0	0	Ki67+	 13025 24425
9093	0	0	Ki67+	 13027 24554
9094	0	0	Ki67+	 13035 24264
9095	0	0	Ki67+	 13044 24366
9096	0	0	Ki67+	 13044 24520
9097	0	0	Ki67+	 13050 24410
9098	0	0	Ki67+	 13057 24544
9099	0	0	Ki67+	 13057 24559
9100	0	0	Ki67+	 13061 24100
9101	0	0	Ki67+	 13061 24339
9102	0	0	Ki67+	 13065 24309
9103	0	0	Ki67+	 13071 24463
9104	0	0	Ki67+	 13076 24390
9105	0	0	Ki67+	 13077 24497
9106	0	0	Ki67+	 13089 24339
9107	0	0	Ki67+	 13090 24388
9108	0	0	Ki67+	 13093 24311
9109	0	0	Ki67+	 13103 24472
9110	0	0	Ki67+	 13106 24175
9111	0	0	Ki67+	 13108 24430
9112	0	0	Ki67+	 13124 24485
9113	0	0	Ki67+	 13138 24066
9114	0	0	Ki67+	 13139 23879
9115	0	0	Ki67+	 13149 23989
9116	0	0	Ki67+	 13154 23887
9117	0	0	Ki67+	 13160 24468
9118	0	0	Ki67+	 13168 24169
9119	0	0	Ki67+	 13172 23851
9120	0	0	Ki67+	 13173 24333
9121	0	0	Ki67+	 13175 23923
9122	0	0	Ki67+	 13177 24377
9123	0	0	Ki67+	 13185 24410
9124	0	0	Ki67+	 13188 23867
9125	0	0	Ki67+	 13198 24298
9126	0	0	Ki67+	 13205 24377
9127	0	0	Ki67+	 13210 24334
9128	0	0	Ki67+	 13213 24223
9129	0	0	Ki67+	 13218 24271
9130	0	0	Ki67+	 13218 24430
9131	0	0	Ki67+	 13222 24397
9132	0	0	Ki67+	 13222 24442
9133	0	0	Ki67+	 13226 24232
9134	0	0	Ki67+	 13229 23862
9135	0	0	Ki67+	 13229 24290
9136	0	0	Ki67+	 13231 24371
9137	0	0	Ki67+	 13232 24405
9138	0	0	Ki67+	 13232 24464
9139	0	0	Ki67+	 13233 23901
9140	0	0	Ki67+	 13234 24007
9141	0	0	Ki67+	 13242 23976
9142	0	0	Ki67+	 13244 24266
9143	0	0	Ki67+	 13246 23931
9144	0	0	Ki67+	 13249 24426
9145	0	0	Ki67+	 13256 24012
9146	0	0	Ki67+	 13257 23799
9147	0	0	Ki67+	 13261 24233
9148	0	0	Ki67+	 13262 23930
9149	0	0	Ki67+	 13264 23993
9150	0	0	Ki67+	 13273 23800
9151	0	0	Ki67+	 13277 23954
9152	0	0	Ki67+	 13282 23882
9153	0	0	Ki67+	 13289 23812
9154	0	0	Ki67+	 13289 23980
9155	0	0	Ki67+	 13292 24028
9156	0	0	Ki67+	 13297 23891
9157	0	0	Ki67+	 13304 23827
9158	0	0	Ki67+	 13305 23963
9159	0	0	Ki67+	 13307 24226
9160	0	0	Ki67+	 13314 24310
9161	0	0	Ki67+	 13316 23877
9162	0	0	Ki67+	 13316 23893
9163	0	0	Ki67+	 13320 23927
9164	0	0	Ki67+	 13320 24350
9165	0	0	Ki67+	 13320 24362
9166	0	0	Ki67+	 13322 24244
9167	0	0	Ki67+	 13323 23770
9168	0	0	Ki67+	 13327 23986
9169	0	0	Ki67+	 13331 23878
9170	0	0	Ki67+	 13331 24064
9171	0	0	Ki67+	 13332 24017
9172	0	0	Ki67+	 13337 23775
9173	0	0	Ki67+	 13337 24218
9174	0	0	Ki67+	 13358 24046
9175	0	0	Ki67+	 13361 23960
9176	0	0	Ki67+	 13362 24029
9177	0	0	Ki67+	 13368 23918
9178	0	0	Ki67+	 13368 23996
9179	0	0	Ki67+	 13369 23843
9180	0	0	Ki67+	 13375 24127
9181	0	0	Ki67+	 13377 24107
9182	0	0	Ki67+	 13379 24068
9183	0	0	Ki67+	 13381 23979
9184	0	0	Ki67+	 13385 23848
9185	0	0	Ki67+	 13391 23898
9186	0	0	Ki67+	 13394 24010
9187	0	0	Ki67+	 13395 23791
9188	0	0	Ki67+	 13396 24111
9189	0	0	Ki67+	 13399 24034
9190	0	0	Ki67+	 13404 23903
9191	0	0	Ki67+	 13404 23982
9192	0	0	Ki67+	 13404 24539
9193	0	0	Ki67+	 13405 24092
9194	0	0	Ki67+	 13407 23807
9195	0	0	Ki67+	 13408 23850
9196	0	0	Ki67+	 13409 23944
9197	0	0	Ki67+	 13417 24096
9198	0	0	Ki67+	 13418 23794
9199	0	0	Ki67+	 13418 24049
9200	0	0	Ki67+	 13427 24010
9201	0	0	Ki67+	 13431 24148
9202	0	0	Ki67+	 13433 24040
9203	0	0	Ki67+	 13436 24055
9204	0	0	Ki67+	 13438 23811
9205	0	0	Ki67+	 13439 24113
9206	0	0	Ki67+	 13447 23894
9207	0	0	Ki67+	 13448 23789
9208	0	0	Ki67+	 13450 24073
9209	0	0	Ki67+	 13453 23859
9210	0	0	Ki67+	 13454 23819
9211	0	0	Ki67+	 13455 23801
9212	0	0	Ki67+	 13471 24100
9213	0	0	Ki67+	 13472 24135
9214	0	0	Ki67+	 13477 24149
9215	0	0	Ki67+	 13486 23866
9216	0	0	Ki67+	 13496 23827
9217	0	0	Ki67+	 13502 24117
9218	0	0	Ki67+	 13503 23885
9219	0	0	Ki67+	 13511 24100
9220	0	0	Ki67+	 13511 24168
9221	0	0	Ki67+	 13514 23973
9222	0	0	Ki67+	 13515 24115
9223	0	0	Ki67+	 13515 24151
9224	0	0	Ki67+	 13518 24023
9225	0	0	Ki67+	 12721 24872
9226	0	0	Ki67+	 12742 25007
9227	0	0	Ki67+	 12743 25019
9228	0	0	Ki67+	 12755 24924
9229	0	0	Ki67+	 12756 25047
9230	0	0	Ki67+	 12763 24947
9231	0	0	Ki67+	 12775 25326
9232	0	0	Ki67+	 12776 25053
9233	0	0	Ki67+	 12782 25018
9234	0	0	Ki67+	 12786 24942
9235	0	0	Ki67+	 12786 24977
9236	0	0	Ki67+	 12790 24800
9237	0	0	Ki67+	 12803 24729
9238	0	0	Ki67+	 12808 24906
9239	0	0	Ki67+	 12809 25018
9240	0	0	Ki67+	 12809 25237
9241	0	0	Ki67+	 12812 24959
9242	0	0	Ki67+	 12819 24807
9243	0	0	Ki67+	 12824 24889
9244	0	0	Ki67+	 12824 25149
9245	0	0	Ki67+	 12827 25012
9246	0	0	Ki67+	 12834 24583
9247	0	0	Ki67+	 12835 24987
9248	0	0	Ki67+	 12838 24787
9249	0	0	Ki67+	 12849 24885
9250	0	0	Ki67+	 12853 24955
9251	0	0	Ki67+	 12856 25036
9252	0	0	Ki67+	 12860 24856
9253	0	0	Ki67+	 12870 24988
9254	0	0	Ki67+	 12872 24622
9255	0	0	Ki67+	 12877 24684
9256	0	0	Ki67+	 12877 24696
9257	0	0	Ki67+	 12877 24891
9258	0	0	Ki67+	 12877 24965
9259	0	0	Ki67+	 12882 24586
9260	0	0	Ki67+	 12892 24974
9261	0	0	Ki67+	 12899 24923
9262	0	0	Ki67+	 12900 24598
9263	0	0	Ki67+	 12906 24569
9264	0	0	Ki67+	 12907 24871
9265	0	0	Ki67+	 12908 24788
9266	0	0	Ki67+	 12913 24733
9267	0	0	Ki67+	 12915 24945
9268	0	0	Ki67+	 12918 24668
9269	0	0	Ki67+	 12923 24885
9270	0	0	Ki67+	 12929 24788
9271	0	0	Ki67+	 12939 24910
9272	0	0	Ki67+	 12940 24564
9273	0	0	Ki67+	 12941 24680
9274	0	0	Ki67+	 12944 24879
9275	0	0	Ki67+	 12946 24715
9276	0	0	Ki67+	 12947 24619
9277	0	0	Ki67+	 12950 24888
9278	0	0	Ki67+	 12959 24770
9279	0	0	Ki67+	 12965 24881
9280	0	0	Ki67+	 12968 24744
9281	0	0	Ki67+	 12980 24582
9282	0	0	Ki67+	 12985 24860
9283	0	0	Ki67+	 12987 24562
9284	0	0	Ki67+	 12987 24674
9285	0	0	Ki67+	 12998 24613
9286	0	0	Ki67+	 13000 24746
9287	0	0	Ki67+	 13001 24686
9288	0	0	Ki67+	 13008 24888
9289	0	0	Ki67+	 13017 24754
9290	0	0	Ki67+	 13022 24719
9291	0	0	Ki67+	 13022 24780
9292	0	0	Ki67+	 13032 24671
9293	0	0	Ki67+	 13041 24750
9294	0	0	Ki67+	 13048 24592
9295	0	0	Ki67+	 13053 24622
9296	0	0	Ki67+	 13067 25089
9297	0	0	Ki67+	 13076 24572
9298	0	0	Ki67+	 13082 24602
9299	0	0	Ki67+	 13086 24888
9300	0	0	Ki67+	 13108 24571
9301	0	0	Ki67+	 13142 24842
9302	0	0	Ki67+	 13146 25133
9303	0	0	Ki67+	 13153 25183
9304	0	0	Ki67+	 13158 25054
9305	0	0	Ki67+	 13166 24952
9306	0	0	Ki67+	 13170 24986
9307	0	0	Ki67+	 13173 24937
9308	0	0	Ki67+	 13182 25160
9309	0	0	Ki67+	 13183 24937
9310	0	0	Ki67+	 13184 24955
9311	0	0	Ki67+	 13189 25044
9312	0	0	Ki67+	 13199 25000
9313	0	0	Ki67+	 13200 24691
9314	0	0	Ki67+	 13200 24842
9315	0	0	Ki67+	 13200 25202
9316	0	0	Ki67+	 13202 24871
9317	0	0	Ki67+	 13202 24942
9318	0	0	Ki67+	 13205 24814
9319	0	0	Ki67+	 13211 25186
9320	0	0	Ki67+	 13213 24883
9321	0	0	Ki67+	 13214 25061
9322	0	0	Ki67+	 13218 24840
9323	0	0	Ki67+	 13218 24901
9324	0	0	Ki67+	 13218 25008
9325	0	0	Ki67+	 13218 25049
9326	0	0	Ki67+	 13223 24984
9327	0	0	Ki67+	 13225 24862
9328	0	0	Ki67+	 13233 25012
9329	0	0	Ki67+	 13238 24994
9330	0	0	Ki67+	 13240 24653
9331	0	0	Ki67+	 13240 25241
9332	0	0	Ki67+	 13241 25074
9333	0	0	Ki67+	 13248 24744
9334	0	0	Ki67+	 13248 25107
9335	0	0	Ki67+	 13250 24955
9336	0	0	Ki67+	 13250 25184
9337	0	0	Ki67+	 13251 24763
9338	0	0	Ki67+	 13251 24936
9339	0	0	Ki67+	 13254 24814
9340	0	0	Ki67+	 13256 24887
9341	0	0	Ki67+	 13257 25283
9342	0	0	Ki67+	 13268 25051
9343	0	0	Ki67+	 13273 24792
9344	0	0	Ki67+	 13274 24702
9345	0	0	Ki67+	 13276 24969
9346	0	0	Ki67+	 13277 25007
9347	0	0	Ki67+	 13277 25104
9348	0	0	Ki67+	 13278 25093
9349	0	0	Ki67+	 13286 24932
9350	0	0	Ki67+	 13287 24666
9351	0	0	Ki67+	 13287 25011
9352	0	0	Ki67+	 13292 24999
9353	0	0	Ki67+	 13292 25282
9354	0	0	Ki67+	 13293 24832
9355	0	0	Ki67+	 13294 25170
9356	0	0	Ki67+	 13296 25044
9357	0	0	Ki67+	 13296 25146
9358	0	0	Ki67+	 13298 24987
9359	0	0	Ki67+	 13300 24871
9360	0	0	Ki67+	 13300 25136
9361	0	0	Ki67+	 13305 24919
9362	0	0	Ki67+	 13306 25258
9363	0	0	Ki67+	 13308 25216
9364	0	0	Ki67+	 13309 24696
9365	0	0	Ki67+	 13311 24782
9366	0	0	Ki67+	 13312 25039
9367	0	0	Ki67+	 13312 25311
9368	0	0	Ki67+	 13313 24833
9369	0	0	Ki67+	 13321 25026
9370	0	0	Ki67+	 13322 25220
9371	0	0	Ki67+	 13323 24745
9372	0	0	Ki67+	 13327 24855
9373	0	0	Ki67+	 13327 24935
9374	0	0	Ki67+	 13328 25230
9375	0	0	Ki67+	 13332 24709
9376	0	0	Ki67+	 13333 24650
9377	0	0	Ki67+	 13333 24952
9378	0	0	Ki67+	 13336 24887
9379	0	0	Ki67+	 13339 24799
9380	0	0	Ki67+	 13339 25255
9381	0	0	Ki67+	 13341 25092
9382	0	0	Ki67+	 13344 25221
9383	0	0	Ki67+	 13347 24819
9384	0	0	Ki67+	 13353 24792
9385	0	0	Ki67+	 13357 24708
9386	0	0	Ki67+	 13357 25052
9387	0	0	Ki67+	 13358 25165
9388	0	0	Ki67+	 13359 25133
9389	0	0	Ki67+	 13360 24846
9390	0	0	Ki67+	 13362 25249
9391	0	0	Ki67+	 13363 24875
9392	0	0	Ki67+	 13365 25152
9393	0	0	Ki67+	 13368 25265
9394	0	0	Ki67+	 13371 24995
9395	0	0	Ki67+	 13371 25047
9396	0	0	Ki67+	 13373 25018
9397	0	0	Ki67+	 13373 25141
9398	0	0	Ki67+	 13376 24730
9399	0	0	Ki67+	 13376 24766
9400	0	0	Ki67+	 13378 25073
9401	0	0	Ki67+	 13379 24920
9402	0	0	Ki67+	 13381 24825
9403	0	0	Ki67+	 13382 24811
9404	0	0	Ki67+	 13385 24861
9405	0	0	Ki67+	 13387 25229
9406	0	0	Ki67+	 13389 24971
9407	0	0	Ki67+	 13395 24798
9408	0	0	Ki67+	 13396 24851
9409	0	0	Ki67+	 13403 25232
9410	0	0	Ki67+	 13406 24704
9411	0	0	Ki67+	 13407 25243
9412	0	0	Ki67+	 13409 25156
9413	0	0	Ki67+	 13412 25101
9414	0	0	Ki67+	 13415 25190
9415	0	0	Ki67+	 13419 25051
9416	0	0	Ki67+	 13426 24802
9417	0	0	Ki67+	 13427 24655
9418	0	0	Ki67+	 13429 24706
9419	0	0	Ki67+	 13429 24742
9420	0	0	Ki67+	 13429 24840
9421	0	0	Ki67+	 13429 25144
9422	0	0	Ki67+	 13435 25155
9423	0	0	Ki67+	 13439 24782
9424	0	0	Ki67+	 13444 24757
9425	0	0	Ki67+	 13447 24808
9426	0	0	Ki67+	 13449 25285
9427	0	0	Ki67+	 13452 25199
9428	0	0	Ki67+	 13457 25162
9429	0	0	Ki67+	 13457 25245
9430	0	0	Ki67+	 13459 24709
9431	0	0	Ki67+	 13462 24849
9432	0	0	Ki67+	 13463 25146
9433	0	0	Ki67+	 13463 25280
9434	0	0	Ki67+	 13465 24673
9435	0	0	Ki67+	 13467 24660
9436	0	0	Ki67+	 13468 24822
9437	0	0	Ki67+	 13470 25229
9438	0	0	Ki67+	 13471 24649
9439	0	0	Ki67+	 13483 24735
9440	0	0	Ki67+	 13487 25188
9441	0	0	Ki67+	 13488 24690
9442	0	0	Ki67+	 13491 24749
9443	0	0	Ki67+	 13493 24652
9444	0	0	Ki67+	 13495 24719
9445	0	0	Ki67+	 13495 25176
9446	0	0	Ki67+	 13496 25241
9447	0	0	Ki67+	 13497 24784
9448	0	0	Ki67+	 13501 24705
9449	0	0	Ki67+	 13512 24665
9450	0	0	Ki67+	 13512 24743
9451	0	0	Ki67+	 13512 25016
9452	0	0	Ki67+	 13519 24826
9453	0	0	Ki67+	 12748 25888
9454	0	0	Ki67+	 12817 26131
9455	0	0	Ki67+	 12850 25690
9456	0	0	Ki67+	 12851 26133
9457	0	0	Ki67+	 12862 25971
9458	0	0	Ki67+	 12894 25835
9459	0	0	Ki67+	 12908 25922
9460	0	0	Ki67+	 12972 25795
9461	0	0	Ki67+	 13082 25645
9462	0	0	Ki67+	 13106 26143
9463	0	0	Ki67+	 13113 26030
9464	0	0	Ki67+	 13135 26116
9465	0	0	Ki67+	 13193 25380
9466	0	0	Ki67+	 13210 26154
9467	0	0	Ki67+	 13216 26127
9468	0	0	Ki67+	 13223 26109
9469	0	0	Ki67+	 13227 26124
9470	0	0	Ki67+	 13231 25683
9471	0	0	Ki67+	 13241 25411
9472	0	0	Ki67+	 13255 25557
9473	0	0	Ki67+	 13265 25403
9474	0	0	Ki67+	 13288 25412
9475	0	0	Ki67+	 13338 26156
9476	0	0	Ki67+	 13480 25492
9477	0	0	Ki67+	 13492 25418
9478	0	0	Ki67+	 12721 26613
9479	0	0	Ki67+	 12724 26507
9480	0	0	Ki67+	 12730 26479
9481	0	0	Ki67+	 12754 26546
9482	0	0	Ki67+	 12761 26687
9483	0	0	Ki67+	 12762 26423
9484	0	0	Ki67+	 12770 26662
9485	0	0	Ki67+	 12784 26498
9486	0	0	Ki67+	 12794 26720
9487	0	0	Ki67+	 12800 26677
9488	0	0	Ki67+	 12808 26482
9489	0	0	Ki67+	 12833 26511
9490	0	0	Ki67+	 12837 26643
9491	0	0	Ki67+	 12856 26619
9492	0	0	Ki67+	 12863 26600
9493	0	0	Ki67+	 12863 26701
9494	0	0	Ki67+	 12869 26190
9495	0	0	Ki67+	 12881 26601
9496	0	0	Ki67+	 12884 26882
9497	0	0	Ki67+	 12885 26586
9498	0	0	Ki67+	 12889 26685
9499	0	0	Ki67+	 12895 26546
9500	0	0	Ki67+	 12903 26661
9501	0	0	Ki67+	 12911 26200
9502	0	0	Ki67+	 12916 26665
9503	0	0	Ki67+	 12918 26542
9504	0	0	Ki67+	 12925 26649
9505	0	0	Ki67+	 12955 26572
9506	0	0	Ki67+	 12956 26677
9507	0	0	Ki67+	 12961 26622
9508	0	0	Ki67+	 12966 26280
9509	0	0	Ki67+	 12968 26635
9510	0	0	Ki67+	 12989 26655
9511	0	0	Ki67+	 13005 26586
9512	0	0	Ki67+	 13032 26699
9513	0	0	Ki67+	 13034 26547
9514	0	0	Ki67+	 13040 26227
9515	0	0	Ki67+	 13052 26657
9516	0	0	Ki67+	 13053 26798
9517	0	0	Ki67+	 13058 26251
9518	0	0	Ki67+	 13065 26391
9519	0	0	Ki67+	 13070 26544
9520	0	0	Ki67+	 13077 26571
9521	0	0	Ki67+	 13079 26786
9522	0	0	Ki67+	 13080 26734
9523	0	0	Ki67+	 13087 26589
9524	0	0	Ki67+	 13089 26648
9525	0	0	Ki67+	 13107 26676
9526	0	0	Ki67+	 13115 26269
9527	0	0	Ki67+	 13129 26400
9528	0	0	Ki67+	 13135 26372
9529	0	0	Ki67+	 13136 26785
9530	0	0	Ki67+	 13143 26515
9531	0	0	Ki67+	 13143 26739
9532	0	0	Ki67+	 13144 26831
9533	0	0	Ki67+	 13146 26668
9534	0	0	Ki67+	 13162 26771
9535	0	0	Ki67+	 13168 26794
9536	0	0	Ki67+	 13169 26820
9537	0	0	Ki67+	 13177 26473
9538	0	0	Ki67+	 13188 26734
9539	0	0	Ki67+	 13192 26758
9540	0	0	Ki67+	 13217 26540
9541	0	0	Ki67+	 13219 26747
9542	0	0	Ki67+	 13221 26370
9543	0	0	Ki67+	 13221 26394
9544	0	0	Ki67+	 13223 26163
9545	0	0	Ki67+	 13226 26934
9546	0	0	Ki67+	 13245 26761
9547	0	0	Ki67+	 13250 26727
9548	0	0	Ki67+	 13261 26832
9549	0	0	Ki67+	 13267 26856
9550	0	0	Ki67+	 13282 26721
9551	0	0	Ki67+	 13282 26814
9552	0	0	Ki67+	 13284 26832
9553	0	0	Ki67+	 13287 26568
9554	0	0	Ki67+	 13313 26865
9555	0	0	Ki67+	 13331 26611
9556	0	0	Ki67+	 13345 26854
9557	0	0	Ki67+	 13348 26767
9558	0	0	Ki67+	 13350 26755
9559	0	0	Ki67+	 13354 26743
9560	0	0	Ki67+	 13374 26706
9561	0	0	Ki67+	 13383 26722
9562	0	0	Ki67+	 13388 26770
9563	0	0	Ki67+	 13389 26549
9564	0	0	Ki67+	 13391 26757
9565	0	0	Ki67+	 13393 26813
9566	0	0	Ki67+	 13393 26855
9567	0	0	Ki67+	 13398 26719
9568	0	0	Ki67+	 13399 26799
9569	0	0	Ki67+	 13410 26816
9570	0	0	Ki67+	 13414 26729
9571	0	0	Ki67+	 13419 26837
9572	0	0	Ki67+	 13423 26718
9573	0	0	Ki67+	 13423 26871
9574	0	0	Ki67+	 13424 26818
9575	0	0	Ki67+	 13427 26435
9576	0	0	Ki67+	 13431 26741
9577	0	0	Ki67+	 13437 26782
9578	0	0	Ki67+	 13444 26391
9579	0	0	Ki67+	 13453 26708
9580	0	0	Ki67+	 13453 26764
9581	0	0	Ki67+	 13470 26600
9582	0	0	Ki67+	 13474 26742
9583	0	0	Ki67+	 13485 26608
9584	0	0	Ki67+	 13487 26302
9585	0	0	Ki67+	 12721 27245
9586	0	0	Ki67+	 12733 27447
9587	0	0	Ki67+	 12737 27339
9588	0	0	Ki67+	 12744 27220
9589	0	0	Ki67+	 12745 27233
9590	0	0	Ki67+	 12773 26973
9591	0	0	Ki67+	 12773 27474
9592	0	0	Ki67+	 12777 27392
9593	0	0	Ki67+	 12779 27232
9594	0	0	Ki67+	 12801 27490
9595	0	0	Ki67+	 12807 27503
9596	0	0	Ki67+	 12809 27464
9597	0	0	Ki67+	 12816 27018
9598	0	0	Ki67+	 12852 27306
9599	0	0	Ki67+	 12853 27267
9600	0	0	Ki67+	 12855 27317
9601	0	0	Ki67+	 12867 27520
9602	0	0	Ki67+	 12898 27155
9603	0	0	Ki67+	 12902 27568
9604	0	0	Ki67+	 12903 27530
9605	0	0	Ki67+	 12916 27474
9606	0	0	Ki67+	 12917 27334
9607	0	0	Ki67+	 12950 27354
9608	0	0	Ki67+	 12951 27332
9609	0	0	Ki67+	 12952 27288
9610	0	0	Ki67+	 12964 27506
9611	0	0	Ki67+	 12964 27632
9612	0	0	Ki67+	 12983 27345
9613	0	0	Ki67+	 12985 27378
9614	0	0	Ki67+	 12985 27644
9615	0	0	Ki67+	 12994 27271
9616	0	0	Ki67+	 12998 27437
9617	0	0	Ki67+	 13003 27401
9618	0	0	Ki67+	 13028 27556
9619	0	0	Ki67+	 13039 27363
9620	0	0	Ki67+	 13072 27355
9621	0	0	Ki67+	 13083 27737
9622	0	0	Ki67+	 13087 27708
9623	0	0	Ki67+	 13099 27746
9624	0	0	Ki67+	 13122 27557
9625	0	0	Ki67+	 13184 27207
9626	0	0	Ki67+	 13190 27416
9627	0	0	Ki67+	 13210 27519
9628	0	0	Ki67+	 13212 27554
9629	0	0	Ki67+	 13220 27442
9630	0	0	Ki67+	 13233 27354
9631	0	0	Ki67+	 13236 27739
9632	0	0	Ki67+	 13237 27501
9633	0	0	Ki67+	 13240 27448
9634	0	0	Ki67+	 13257 27187
9635	0	0	Ki67+	 13262 27469
9636	0	0	Ki67+	 13272 27501
9637	0	0	Ki67+	 13283 27529
9638	0	0	Ki67+	 13290 27722
9639	0	0	Ki67+	 13291 27658
9640	0	0	Ki67+	 13316 27673
9641	0	0	Ki67+	 13320 27272
9642	0	0	Ki67+	 13322 27540
9643	0	0	Ki67+	 13325 27614
9644	0	0	Ki67+	 13338 27719
9645	0	0	Ki67+	 13340 27393
9646	0	0	Ki67+	 13342 27735
9647	0	0	Ki67+	 13356 27163
9648	0	0	Ki67+	 13375 27257
9649	0	0	Ki67+	 13380 27590
9650	0	0	Ki67+	 13387 27684
9651	0	0	Ki67+	 13401 27701
9652	0	0	Ki67+	 13408 27582
9653	0	0	Ki67+	 13413 27593
9654	0	0	Ki67+	 13413 27609
9655	0	0	Ki67+	 13435 27445
9656	0	0	Ki67+	 13452 27628
9657	0	0	Ki67+	 13460 27214
9658	0	0	Ki67+	 13463 27290
9659	0	0	Ki67+	 13464 27303
9660	0	0	Ki67+	 13466 27752
9661	0	0	Ki67+	 13468 27402
9662	0	0	Ki67+	 13472 27218
9663	0	0	Ki67+	 13472 27718
9664	0	0	Ki67+	 13477 27367
9665	0	0	Ki67+	 13482 27076
9666	0	0	Ki67+	 13499 27731
9667	0	0	Ki67+	 13501 27378
9668	0	0	Ki67+	 12723 28454
9669	0	0	Ki67+	 12728 28032
9670	0	0	Ki67+	 12731 28366
9671	0	0	Ki67+	 12732 28462
9672	0	0	Ki67+	 12734 27918
9673	0	0	Ki67+	 12749 28381
9674	0	0	Ki67+	 12764 28400
9675	0	0	Ki67+	 12771 28409
9676	0	0	Ki67+	 12779 28333
9677	0	0	Ki67+	 12792 28222
9678	0	0	Ki67+	 12794 28344
9679	0	0	Ki67+	 12797 28046
9680	0	0	Ki67+	 12800 28062
9681	0	0	Ki67+	 12800 28365
9682	0	0	Ki67+	 12800 28421
9683	0	0	Ki67+	 12809 28447
9684	0	0	Ki67+	 12811 28535
9685	0	0	Ki67+	 12821 28387
9686	0	0	Ki67+	 12826 28437
9687	0	0	Ki67+	 12831 28344
9688	0	0	Ki67+	 12831 28402
9689	0	0	Ki67+	 12838 28450
9690	0	0	Ki67+	 12845 28495
9691	0	0	Ki67+	 12847 28373
9692	0	0	Ki67+	 12867 28445
9693	0	0	Ki67+	 12882 28412
9694	0	0	Ki67+	 12893 28247
9695	0	0	Ki67+	 12905 28502
9696	0	0	Ki67+	 12907 28454
9697	0	0	Ki67+	 12927 28521
9698	0	0	Ki67+	 12929 28435
9699	0	0	Ki67+	 12929 28501
9700	0	0	Ki67+	 12952 28499
9701	0	0	Ki67+	 12959 28480
9702	0	0	Ki67+	 12960 28531
9703	0	0	Ki67+	 12964 28517
9704	0	0	Ki67+	 13032 28095
9705	0	0	Ki67+	 13101 27776
9706	0	0	Ki67+	 13198 27829
9707	0	0	Ki67+	 13204 28240
9708	0	0	Ki67+	 13208 28197
9709	0	0	Ki67+	 13224 28368
9710	0	0	Ki67+	 13228 28230
9711	0	0	Ki67+	 13247 28247
9712	0	0	Ki67+	 13248 28325
9713	0	0	Ki67+	 13255 28316
9714	0	0	Ki67+	 13258 28211
9715	0	0	Ki67+	 13277 28246
9716	0	0	Ki67+	 13281 28317
9717	0	0	Ki67+	 13284 28354
9718	0	0	Ki67+	 13289 27772
9719	0	0	Ki67+	 13291 28186
9720	0	0	Ki67+	 13296 28310
9721	0	0	Ki67+	 13298 27793
9722	0	0	Ki67+	 13311 27773
9723	0	0	Ki67+	 13343 28299
9724	0	0	Ki67+	 13354 28351
9725	0	0	Ki67+	 13366 28305
9726	0	0	Ki67+	 13367 28323
9727	0	0	Ki67+	 13377 27774
9728	0	0	Ki67+	 13382 28255
9729	0	0	Ki67+	 13394 28274
9730	0	0	Ki67+	 13406 27780
9731	0	0	Ki67+	 13421 28147
9732	0	0	Ki67+	 13449 28311
9733	0	0	Ki67+	 13465 28300
9734	0	0	Ki67+	 13469 27824
9735	0	0	Ki67+	 13475 28312
9736	0	0	Ki67+	 13477 28339
9737	0	0	Ki67+	 13481 28365
9738	0	0	Ki67+	 13486 28329
9739	0	0	Ki67+	 13499 28357
9740	0	0	Ki67+	 13519 27821
9741	0	0	Ki67+	 13519 27838
9742	0	0	Ki67+	 12793 29020
9743	0	0	Ki67+	 12800 28979
9744	0	0	Ki67+	 12809 28943
9745	0	0	Ki67+	 12828 29131
9746	0	0	Ki67+	 12851 29137
9747	0	0	Ki67+	 12954 28998
9748	0	0	Ki67+	 12984 29153
9749	0	0	Ki67+	 12992 28583
9750	0	0	Ki67+	 13043 29111
9751	0	0	Ki67+	 13087 28622
9752	0	0	Ki67+	 13294 29110
9753	0	0	Ki67+	 13312 29121
9754	0	0	Ki67+	 13332 29120
9755	0	0	Ki67+	 13462 28963
9756	0	0	Ki67+	 12726 29719
9757	0	0	Ki67+	 12729 29738
9758	0	0	Ki67+	 12732 29628
9759	0	0	Ki67+	 12745 29697
9760	0	0	Ki67+	 12885 29658
9761	0	0	Ki67+	 12903 29598
9762	0	0	Ki67+	 13047 29823
9763	0	0	Ki67+	 13067 29632
9764	0	0	Ki67+	 13088 30082
9765	0	0	Ki67+	 13095 29658
9766	0	0	Ki67+	 13097 29643
9767	0	0	Ki67+	 13134 29773
9768	0	0	Ki67+	 13187 29711
9769	0	0	Ki67+	 13238 29712
9770	0	0	Ki67+	 13256 29730
9771	0	0	Ki67+	 13265 29683
9772	0	0	Ki67+	 13270 29725
9773	0	0	Ki67+	 13274 29497
9774	0	0	Ki67+	 13276 29458
9775	0	0	Ki67+	 13281 29651
9776	0	0	Ki67+	 13289 29526
9777	0	0	Ki67+	 13289 29692
9778	0	0	Ki67+	 13295 29469
9779	0	0	Ki67+	 13295 29560
9780	0	0	Ki67+	 13305 29726
9781	0	0	Ki67+	 13314 29709
9782	0	0	Ki67+	 13316 29495
9783	0	0	Ki67+	 13332 29393
9784	0	0	Ki67+	 13334 29405
9785	0	0	Ki67+	 13334 29463
9786	0	0	Ki67+	 13364 29641
9787	0	0	Ki67+	 13378 29682
9788	0	0	Ki67+	 13400 29672
9789	0	0	Ki67+	 13405 29432
9790	0	0	Ki67+	 13414 29655
9791	0	0	Ki67+	 13424 29401
9792	0	0	Ki67+	 13442 29459
9793	0	0	Ki67+	 13445 29552
9794	0	0	Ki67+	 13448 29364
9795	0	0	Ki67+	 13455 29418
9796	0	0	Ki67+	 13461 29511
9797	0	0	Ki67+	 13476 29407
9798	0	0	Ki67+	 13478 29504
9799	0	0	Ki67+	 13479 29581
9800	0	0	Ki67+	 13483 29473
9801	0	0	Ki67+	 13499 29402
9802	0	0	Ki67+	 13501 29444
9803	0	0	Ki67+	 13512 29571
9804	0	0	Ki67+	 13513 29498
9805	0	0	Ki67+	 13513 29524
9806	0	0	Ki67+	 13515 29369
9807	0	0	Ki67+	 12721 30792
9808	0	0	Ki67+	 12724 30940
9809	0	0	Ki67+	 12730 30380
9810	0	0	Ki67+	 12742 30338
9811	0	0	Ki67+	 12755 30418
9812	0	0	Ki67+	 12769 30506
9813	0	0	Ki67+	 12774 30478
9814	0	0	Ki67+	 12784 30407
9815	0	0	Ki67+	 12797 30343
9816	0	0	Ki67+	 12804 30315
9817	0	0	Ki67+	 12810 30341
9818	0	0	Ki67+	 12812 30434
9819	0	0	Ki67+	 12832 30533
9820	0	0	Ki67+	 12835 30388
9821	0	0	Ki67+	 12835 30578
9822	0	0	Ki67+	 12837 30351
9823	0	0	Ki67+	 12843 30428
9824	0	0	Ki67+	 12850 30322
9825	0	0	Ki67+	 12851 30469
9826	0	0	Ki67+	 12853 30563
9827	0	0	Ki67+	 12857 30588
9828	0	0	Ki67+	 12865 30489
9829	0	0	Ki67+	 12868 30942
9830	0	0	Ki67+	 12871 30415
9831	0	0	Ki67+	 12873 30373
9832	0	0	Ki67+	 12873 30548
9833	0	0	Ki67+	 12879 30277
9834	0	0	Ki67+	 12880 30302
9835	0	0	Ki67+	 12884 30597
9836	0	0	Ki67+	 12888 30397
9837	0	0	Ki67+	 12890 30202
9838	0	0	Ki67+	 12891 30338
9839	0	0	Ki67+	 12891 30559
9840	0	0	Ki67+	 12893 30611
9841	0	0	Ki67+	 12895 30455
9842	0	0	Ki67+	 12900 30374
9843	0	0	Ki67+	 12906 30421
9844	0	0	Ki67+	 12912 30333
9845	0	0	Ki67+	 12923 30431
9846	0	0	Ki67+	 12932 30365
9847	0	0	Ki67+	 12932 30399
9848	0	0	Ki67+	 12933 30490
9849	0	0	Ki67+	 12937 30629
9850	0	0	Ki67+	 12938 30341
9851	0	0	Ki67+	 12940 30309
9852	0	0	Ki67+	 12943 30522
9853	0	0	Ki67+	 12963 30385
9854	0	0	Ki67+	 12968 30498
9855	0	0	Ki67+	 12969 30334
9856	0	0	Ki67+	 12972 30370
9857	0	0	Ki67+	 12972 30513
9858	0	0	Ki67+	 12987 30363
9859	0	0	Ki67+	 12990 30469
9860	0	0	Ki67+	 12992 30427
9861	0	0	Ki67+	 12993 30579
9862	0	0	Ki67+	 12994 30545
9863	0	0	Ki67+	 12996 30505
9864	0	0	Ki67+	 13014 30733
9865	0	0	Ki67+	 13015 30447
9866	0	0	Ki67+	 13034 30400
9867	0	0	Ki67+	 13035 30440
9868	0	0	Ki67+	 13038 30570
9869	0	0	Ki67+	 13044 30511
9870	0	0	Ki67+	 13056 30692
9871	0	0	Ki67+	 13057 30471
9872	0	0	Ki67+	 13062 30569
9873	0	0	Ki67+	 13068 30858
9874	0	0	Ki67+	 13070 30585
9875	0	0	Ki67+	 13071 30641
9876	0	0	Ki67+	 13087 30469
9877	0	0	Ki67+	 13090 30524
9878	0	0	Ki67+	 13091 30457
9879	0	0	Ki67+	 13098 30616
9880	0	0	Ki67+	 13099 30949
9881	0	0	Ki67+	 13114 30539
9882	0	0	Ki67+	 13127 30429
9883	0	0	Ki67+	 13144 30439
9884	0	0	Ki67+	 13145 30946
9885	0	0	Ki67+	 13153 30464
9886	0	0	Ki67+	 13153 30496
9887	0	0	Ki67+	 13163 30787
9888	0	0	Ki67+	 13165 30589
9889	0	0	Ki67+	 13173 30509
9890	0	0	Ki67+	 13187 30483
9891	0	0	Ki67+	 13196 30523
9892	0	0	Ki67+	 13203 30438
9893	0	0	Ki67+	 13216 30466
9894	0	0	Ki67+	 13222 30476
9895	0	0	Ki67+	 13223 30523
9896	0	0	Ki67+	 13226 30596
9897	0	0	Ki67+	 13232 30502
9898	0	0	Ki67+	 13242 30438
9899	0	0	Ki67+	 13246 30614
9900	0	0	Ki67+	 13247 30462
9901	0	0	Ki67+	 13248 30639
9902	0	0	Ki67+	 13249 30503
9903	0	0	Ki67+	 13249 30515
9904	0	0	Ki67+	 13252 30654
9905	0	0	Ki67+	 13265 30552
9906	0	0	Ki67+	 13270 30514
9907	0	0	Ki67+	 13274 30419
9908	0	0	Ki67+	 13274 30655
9909	0	0	Ki67+	 13275 30479
9910	0	0	Ki67+	 13275 30593
9911	0	0	Ki67+	 13280 30513
9912	0	0	Ki67+	 13284 30529
9913	0	0	Ki67+	 13287 30445
9914	0	0	Ki67+	 13297 30410
9915	0	0	Ki67+	 13308 30514
9916	0	0	Ki67+	 13309 30671
9917	0	0	Ki67+	 13323 30441
9918	0	0	Ki67+	 13325 30422
9919	0	0	Ki67+	 13329 30542
9920	0	0	Ki67+	 13329 30581
9921	0	0	Ki67+	 13331 30389
9922	0	0	Ki67+	 13333 30557
9923	0	0	Ki67+	 13334 30645
9924	0	0	Ki67+	 13341 30590
9925	0	0	Ki67+	 13343 30563
9926	0	0	Ki67+	 13359 30470
9927	0	0	Ki67+	 13366 30871
9928	0	0	Ki67+	 13370 30426
9929	0	0	Ki67+	 13373 30660
9930	0	0	Ki67+	 13390 30647
9931	0	0	Ki67+	 13398 30627
9932	0	0	Ki67+	 13400 30558
9933	0	0	Ki67+	 13402 30529
9934	0	0	Ki67+	 13403 30476
9935	0	0	Ki67+	 13406 30487
9936	0	0	Ki67+	 13413 30585
9937	0	0	Ki67+	 13424 30646
9938	0	0	Ki67+	 13431 30435
9939	0	0	Ki67+	 13431 30482
9940	0	0	Ki67+	 13440 30426
9941	0	0	Ki67+	 13448 30443
9942	0	0	Ki67+	 13460 30897
9943	0	0	Ki67+	 13471 30635
9944	0	0	Ki67+	 13472 30491
9945	0	0	Ki67+	 13473 30576
9946	0	0	Ki67+	 13475 30469
9947	0	0	Ki67+	 13484 30549
9948	0	0	Ki67+	 13485 30430
9949	0	0	Ki67+	 13485 30500
9950	0	0	Ki67+	 13495 30463
9951	0	0	Ki67+	 13496 30575
9952	0	0	Ki67+	 13499 30483
9953	0	0	Ki67+	 13502 30594
9954	0	0	Ki67+	 13509 30418
9955	0	0	Ki67+	 13511 30573
9956	0	0	Ki67+	 13519 30601
9957	0	0	Ki67+	 12721 31097
9958	0	0	Ki67+	 12724 31286
9959	0	0	Ki67+	 12727 31002
9960	0	0	Ki67+	 12727 31388
9961	0	0	Ki67+	 12731 31039
9962	0	0	Ki67+	 12733 31691
9963	0	0	Ki67+	 12735 31184
9964	0	0	Ki67+	 12735 31750
9965	0	0	Ki67+	 12737 31318
9966	0	0	Ki67+	 12740 31473
9967	0	0	Ki67+	 12742 31057
9968	0	0	Ki67+	 12744 31263
9969	0	0	Ki67+	 12745 31624
9970	0	0	Ki67+	 12749 30967
9971	0	0	Ki67+	 12751 31726
9972	0	0	Ki67+	 12753 31515
9973	0	0	Ki67+	 12755 31604
9974	0	0	Ki67+	 12756 31277
9975	0	0	Ki67+	 12756 31528
9976	0	0	Ki67+	 12757 31136
9977	0	0	Ki67+	 12757 31632
9978	0	0	Ki67+	 12762 31250
9979	0	0	Ki67+	 12764 31011
9980	0	0	Ki67+	 12768 31238
9981	0	0	Ki67+	 12769 31521
9982	0	0	Ki67+	 12774 31559
9983	0	0	Ki67+	 12776 31015
9984	0	0	Ki67+	 12780 30972
9985	0	0	Ki67+	 12784 31655
9986	0	0	Ki67+	 12788 31073
9987	0	0	Ki67+	 12788 31626
9988	0	0	Ki67+	 12791 31059
9989	0	0	Ki67+	 12795 30994
9990	0	0	Ki67+	 12795 31278
9991	0	0	Ki67+	 12811 31245
9992	0	0	Ki67+	 12818 31033
9993	0	0	Ki67+	 12821 31555
9994	0	0	Ki67+	 12823 31205
9995	0	0	Ki67+	 12828 31443
9996	0	0	Ki67+	 12830 31382
9997	0	0	Ki67+	 12830 31569
9998	0	0	Ki67+	 12832 31254
9999	0	0	Ki67+	 12833 31055
10000	0	0	Ki67+	 12835 31220
10001	0	0	Ki67+	 12837 31193
10002	0	0	Ki67+	 12838 31372
10003	0	0	Ki67+	 12839 31539
10004	0	0	Ki67+	 12843 31403
10005	0	0	Ki67+	 12851 31465
10006	0	0	Ki67+	 12862 31386
10007	0	0	Ki67+	 12869 31330
10008	0	0	Ki67+	 12870 31171
10009	0	0	Ki67+	 12872 31219
10010	0	0	Ki67+	 12884 31175
10011	0	0	Ki67+	 12884 31404
10012	0	0	Ki67+	 12885 31370
10013	0	0	Ki67+	 12886 31228
10014	0	0	Ki67+	 12888 31004
10015	0	0	Ki67+	 12892 31330
10016	0	0	Ki67+	 12893 31470
10017	0	0	Ki67+	 12908 31143
10018	0	0	Ki67+	 12914 31017
10019	0	0	Ki67+	 12914 31356
10020	0	0	Ki67+	 12921 31186
10021	0	0	Ki67+	 12922 31148
10022	0	0	Ki67+	 12922 31216
10023	0	0	Ki67+	 12925 31033
10024	0	0	Ki67+	 12931 30999
10025	0	0	Ki67+	 12939 31354
10026	0	0	Ki67+	 12945 31183
10027	0	0	Ki67+	 12954 31254
10028	0	0	Ki67+	 12956 31029
10029	0	0	Ki67+	 12962 31010
10030	0	0	Ki67+	 12963 31264
10031	0	0	Ki67+	 12963 31444
10032	0	0	Ki67+	 12964 31155
10033	0	0	Ki67+	 12964 31244
10034	0	0	Ki67+	 12969 31405
10035	0	0	Ki67+	 12972 31318
10036	0	0	Ki67+	 12978 31007
10037	0	0	Ki67+	 12988 31286
10038	0	0	Ki67+	 13004 31256
10039	0	0	Ki67+	 13022 31226
10040	0	0	Ki67+	 13026 31123
10041	0	0	Ki67+	 13030 30994
10042	0	0	Ki67+	 13031 31193
10043	0	0	Ki67+	 13036 31098
10044	0	0	Ki67+	 13038 31153
10045	0	0	Ki67+	 13039 31234
10046	0	0	Ki67+	 13053 31070
10047	0	0	Ki67+	 13065 31046
10048	0	0	Ki67+	 13067 31131
10049	0	0	Ki67+	 13071 31198
10050	0	0	Ki67+	 13077 31039
10051	0	0	Ki67+	 13088 31226
10052	0	0	Ki67+	 13105 31161
10053	0	0	Ki67+	 13110 31023
10054	0	0	Ki67+	 13111 31085
10055	0	0	Ki67+	 13116 31100
10056	0	0	Ki67+	 13134 31124
10057	0	0	Ki67+	 13136 31089
10058	0	0	Ki67+	 13146 30997
10059	0	0	Ki67+	 13147 31134
10060	0	0	Ki67+	 13148 31114
10061	0	0	Ki67+	 13154 31038
10062	0	0	Ki67+	 13154 31062
10063	0	0	Ki67+	 13161 31000
10064	0	0	Ki67+	 13161 31123
10065	0	0	Ki67+	 13165 31098
10066	0	0	Ki67+	 13167 31173
10067	0	0	Ki67+	 13180 31103
10068	0	0	Ki67+	 13189 31031
10069	0	0	Ki67+	 13201 31063
10070	0	0	Ki67+	 13216 30999
10071	0	0	Ki67+	 13218 31046
10072	0	0	Ki67+	 13224 31240
10073	0	0	Ki67+	 13239 31327
10074	0	0	Ki67+	 13245 30980
10075	0	0	Ki67+	 13245 31238
10076	0	0	Ki67+	 13251 31204
10077	0	0	Ki67+	 13258 30970
10078	0	0	Ki67+	 13261 31014
10079	0	0	Ki67+	 13262 31055
10080	0	0	Ki67+	 13268 31330
10081	0	0	Ki67+	 13272 31217
10082	0	0	Ki67+	 13273 31011
10083	0	0	Ki67+	 13278 31128
10084	0	0	Ki67+	 13279 30996
10085	0	0	Ki67+	 13279 31176
10086	0	0	Ki67+	 13282 31153
10087	0	0	Ki67+	 13284 31196
10088	0	0	Ki67+	 13289 30964
10089	0	0	Ki67+	 13294 31170
10090	0	0	Ki67+	 13297 31347
10091	0	0	Ki67+	 13300 31310
10092	0	0	Ki67+	 13301 31331
10093	0	0	Ki67+	 13306 31290
10094	0	0	Ki67+	 13310 30984
10095	0	0	Ki67+	 13312 31103
10096	0	0	Ki67+	 13319 31167
10097	0	0	Ki67+	 13326 31321
10098	0	0	Ki67+	 13327 31089
10099	0	0	Ki67+	 13327 31297
10100	0	0	Ki67+	 13328 31004
10101	0	0	Ki67+	 13339 31013
10102	0	0	Ki67+	 13342 30966
10103	0	0	Ki67+	 13345 31699
10104	0	0	Ki67+	 13369 31144
10105	0	0	Ki67+	 13370 31321
10106	0	0	Ki67+	 13376 31120
10107	0	0	Ki67+	 13382 31146
10108	0	0	Ki67+	 13382 31270
10109	0	0	Ki67+	 13386 31125
10110	0	0	Ki67+	 13388 31227
10111	0	0	Ki67+	 13394 31207
10112	0	0	Ki67+	 13406 31273
10113	0	0	Ki67+	 13423 31145
10114	0	0	Ki67+	 13434 31222
10115	0	0	Ki67+	 13446 31068
10116	0	0	Ki67+	 13446 31246
10117	0	0	Ki67+	 13453 31174
10118	0	0	Ki67+	 13459 31030
10119	0	0	Ki67+	 13479 31128
10120	0	0	Ki67+	 13481 31063
10121	0	0	Ki67+	 13481 31091
10122	0	0	Ki67+	 13482 31107
10123	0	0	Ki67+	 13501 31116
10124	0	0	Ki67+	 13510 31084
10125	0	0	Ki67+	 13516 31071
10126	0	0	Ki67+	 13518 31049
10127	0	0	Ki67+	 13130 31938
10128	0	0	Ki67+	 13151 31971
10129	0	0	Ki67+	 13190 31905
10130	0	0	Ki67+	 13258 31906
10131	0	0	Ki67+	 13261 31880
10132	0	0	Ki67+	 13262 31929
10133	0	0	Ki67+	 13273 31900
10134	0	0	Ki67+	 13284 31856
10135	0	0	Ki67+	 13316 31869
10136	0	0	Ki67+	 13322 31765
10137	0	0	Ki67+	 13328 31877
10138	0	0	Ki67+	 13331 31829
10139	0	0	Ki67+	 13359 31875
10140	0	0	Ki67+	 13391 32109
10141	0	0	Ki67+	 13400 31928
10142	0	0	Ki67+	 13413 31894
10143	0	0	Ki67+	 13421 31901
10144	0	0	Ki67+	 13429 31983
10145	0	0	Ki67+	 13439 31868
10146	0	0	Ki67+	 13454 31931
10147	0	0	Ki67+	 13475 31874
10148	0	0	Ki67+	 13481 31920
10149	0	0	Ki67+	 13483 31889
10150	0	0	Ki67+	 13542 17812
10151	0	0	Ki67+	 13558 17871
10152	0	0	Ki67+	 13560 17783
10153	0	0	Ki67+	 13562 17909
10154	0	0	Ki67+	 13566 17833
10155	0	0	Ki67+	 13567 17753
10156	0	0	Ki67+	 13567 17879
10157	0	0	Ki67+	 13572 17864
10158	0	0	Ki67+	 13574 18038
10159	0	0	Ki67+	 13585 17897
10160	0	0	Ki67+	 13588 18007
10161	0	0	Ki67+	 13603 17417
10162	0	0	Ki67+	 13609 17779
10163	0	0	Ki67+	 13615 17754
10164	0	0	Ki67+	 13627 17349
10165	0	0	Ki67+	 13637 17933
10166	0	0	Ki67+	 13640 17960
10167	0	0	Ki67+	 13642 17730
10168	0	0	Ki67+	 13649 17450
10169	0	0	Ki67+	 13649 17776
10170	0	0	Ki67+	 13660 17795
10171	0	0	Ki67+	 13661 17727
10172	0	0	Ki67+	 13665 17760
10173	0	0	Ki67+	 13667 17467
10174	0	0	Ki67+	 13667 17821
10175	0	0	Ki67+	 13671 17883
10176	0	0	Ki67+	 13678 17705
10177	0	0	Ki67+	 13690 17797
10178	0	0	Ki67+	 13691 17844
10179	0	0	Ki67+	 13698 17774
10180	0	0	Ki67+	 13704 17758
10181	0	0	Ki67+	 13719 17777
10182	0	0	Ki67+	 13728 17924
10183	0	0	Ki67+	 13730 17852
10184	0	0	Ki67+	 13733 17742
10185	0	0	Ki67+	 13747 17745
10186	0	0	Ki67+	 13752 17768
10187	0	0	Ki67+	 13766 17379
10188	0	0	Ki67+	 13772 17821
10189	0	0	Ki67+	 13779 17728
10190	0	0	Ki67+	 13781 17911
10191	0	0	Ki67+	 13802 17735
10192	0	0	Ki67+	 13813 17930
10193	0	0	Ki67+	 13815 17803
10194	0	0	Ki67+	 13816 17835
10195	0	0	Ki67+	 13832 17767
10196	0	0	Ki67+	 13835 17856
10197	0	0	Ki67+	 13853 17885
10198	0	0	Ki67+	 13855 17806
10199	0	0	Ki67+	 13857 17986
10200	0	0	Ki67+	 13862 17786
10201	0	0	Ki67+	 13862 17820
10202	0	0	Ki67+	 13879 17462
10203	0	0	Ki67+	 13889 17783
10204	0	0	Ki67+	 13914 17497
10205	0	0	Ki67+	 13935 17808
10206	0	0	Ki67+	 13979 17899
10207	0	0	Ki67+	 13984 17883
10208	0	0	Ki67+	 14000 17817
10209	0	0	Ki67+	 14016 18024
10210	0	0	Ki67+	 14022 18057
10211	0	0	Ki67+	 14031 17833
10212	0	0	Ki67+	 14076 17918
10213	0	0	Ki67+	 14099 17970
10214	0	0	Ki67+	 14105 17932
10215	0	0	Ki67+	 14127 17734
10216	0	0	Ki67+	 14136 17334
10217	0	0	Ki67+	 14180 17629
10218	0	0	Ki67+	 14286 17849
10219	0	0	Ki67+	 14293 17880
10220	0	0	Ki67+	 14319 17962
10221	0	0	Ki67+	 13521 18461
10222	0	0	Ki67+	 13524 18494
10223	0	0	Ki67+	 13526 18513
10224	0	0	Ki67+	 13530 18261
10225	0	0	Ki67+	 13534 18220
10226	0	0	Ki67+	 13534 18574
10227	0	0	Ki67+	 13535 18277
10228	0	0	Ki67+	 13546 18539
10229	0	0	Ki67+	 13549 18526
10230	0	0	Ki67+	 13565 18581
10231	0	0	Ki67+	 13573 18559
10232	0	0	Ki67+	 13579 18458
10233	0	0	Ki67+	 13581 18592
10234	0	0	Ki67+	 13594 18139
10235	0	0	Ki67+	 13599 18570
10236	0	0	Ki67+	 13608 18589
10237	0	0	Ki67+	 13614 18193
10238	0	0	Ki67+	 13615 18182
10239	0	0	Ki67+	 13622 18245
10240	0	0	Ki67+	 13623 18525
10241	0	0	Ki67+	 13633 18204
10242	0	0	Ki67+	 13638 18587
10243	0	0	Ki67+	 13640 18796
10244	0	0	Ki67+	 13650 18598
10245	0	0	Ki67+	 13658 18224
10246	0	0	Ki67+	 13663 18148
10247	0	0	Ki67+	 13667 18553
10248	0	0	Ki67+	 13673 18535
10249	0	0	Ki67+	 13679 18208
10250	0	0	Ki67+	 13680 18173
10251	0	0	Ki67+	 13681 18592
10252	0	0	Ki67+	 13685 18243
10253	0	0	Ki67+	 13688 18643
10254	0	0	Ki67+	 13698 18592
10255	0	0	Ki67+	 13702 18642
10256	0	0	Ki67+	 13704 18609
10257	0	0	Ki67+	 13708 18556
10258	0	0	Ki67+	 13709 18756
10259	0	0	Ki67+	 13721 18503
10260	0	0	Ki67+	 13725 18550
10261	0	0	Ki67+	 13733 18471
10262	0	0	Ki67+	 13733 18598
10263	0	0	Ki67+	 13734 18656
10264	0	0	Ki67+	 13738 18638
10265	0	0	Ki67+	 13741 18402
10266	0	0	Ki67+	 13744 18226
10267	0	0	Ki67+	 13749 18571
10268	0	0	Ki67+	 13749 18588
10269	0	0	Ki67+	 13752 18513
10270	0	0	Ki67+	 13755 18384
10271	0	0	Ki67+	 13755 18433
10272	0	0	Ki67+	 13768 18185
10273	0	0	Ki67+	 13771 18660
10274	0	0	Ki67+	 13773 18163
10275	0	0	Ki67+	 13775 18600
10276	0	0	Ki67+	 13776 18632
10277	0	0	Ki67+	 13781 18588
10278	0	0	Ki67+	 13782 18471
10279	0	0	Ki67+	 13789 18656
10280	0	0	Ki67+	 13791 18257
10281	0	0	Ki67+	 13794 18221
10282	0	0	Ki67+	 13798 18617
10283	0	0	Ki67+	 13800 18588
10284	0	0	Ki67+	 13801 18551
10285	0	0	Ki67+	 13809 18658
10286	0	0	Ki67+	 13811 18092
10287	0	0	Ki67+	 13813 18102
10288	0	0	Ki67+	 13820 18446
10289	0	0	Ki67+	 13822 18598
10290	0	0	Ki67+	 13826 18212
10291	0	0	Ki67+	 13830 18489
10292	0	0	Ki67+	 13831 18644
10293	0	0	Ki67+	 13834 18162
10294	0	0	Ki67+	 13841 18643
10295	0	0	Ki67+	 13842 18552
10296	0	0	Ki67+	 13843 18538
10297	0	0	Ki67+	 13849 18235
10298	0	0	Ki67+	 13851 18506
10299	0	0	Ki67+	 13851 18621
10300	0	0	Ki67+	 13857 18158
10301	0	0	Ki67+	 13858 18566
10302	0	0	Ki67+	 13860 18202
10303	0	0	Ki67+	 13862 18479
10304	0	0	Ki67+	 13863 18687
10305	0	0	Ki67+	 13871 18197
10306	0	0	Ki67+	 13871 18644
10307	0	0	Ki67+	 13875 18626
10308	0	0	Ki67+	 13879 18241
10309	0	0	Ki67+	 13880 18176
10310	0	0	Ki67+	 13881 18420
10311	0	0	Ki67+	 13886 18592
10312	0	0	Ki67+	 13894 18467
10313	0	0	Ki67+	 13897 18254
10314	0	0	Ki67+	 13898 18158
10315	0	0	Ki67+	 13902 18085
10316	0	0	Ki67+	 13903 18099
10317	0	0	Ki67+	 13904 18782
10318	0	0	Ki67+	 13905 18227
10319	0	0	Ki67+	 13906 18711
10320	0	0	Ki67+	 13911 18327
10321	0	0	Ki67+	 13915 18517
10322	0	0	Ki67+	 13916 18137
10323	0	0	Ki67+	 13918 18434
10324	0	0	Ki67+	 13919 18159
10325	0	0	Ki67+	 13931 18107
10326	0	0	Ki67+	 13933 18462
10327	0	0	Ki67+	 13937 18280
10328	0	0	Ki67+	 13938 18416
10329	0	0	Ki67+	 13938 18618
10330	0	0	Ki67+	 13943 18682
10331	0	0	Ki67+	 13945 18574
10332	0	0	Ki67+	 13953 18560
10333	0	0	Ki67+	 13960 18475
10334	0	0	Ki67+	 13962 18519
10335	0	0	Ki67+	 13963 18181
10336	0	0	Ki67+	 13964 18459
10337	0	0	Ki67+	 13964 18534
10338	0	0	Ki67+	 13964 18599
10339	0	0	Ki67+	 13970 18155
10340	0	0	Ki67+	 13980 18599
10341	0	0	Ki67+	 13983 18631
10342	0	0	Ki67+	 13997 18508
10343	0	0	Ki67+	 14000 18233
10344	0	0	Ki67+	 14003 18527
10345	0	0	Ki67+	 14006 18085
10346	0	0	Ki67+	 14034 18769
10347	0	0	Ki67+	 14037 18855
10348	0	0	Ki67+	 14044 18371
10349	0	0	Ki67+	 14044 18611
10350	0	0	Ki67+	 14052 18706
10351	0	0	Ki67+	 14055 18686
10352	0	0	Ki67+	 14059 18823
10353	0	0	Ki67+	 14068 18493
10354	0	0	Ki67+	 14104 18535
10355	0	0	Ki67+	 14117 18141
10356	0	0	Ki67+	 14128 18326
10357	0	0	Ki67+	 14138 18360
10358	0	0	Ki67+	 14205 18783
10359	0	0	Ki67+	 14236 18718
10360	0	0	Ki67+	 14254 18713
10361	0	0	Ki67+	 14274 18394
10362	0	0	Ki67+	 14275 18383
10363	0	0	Ki67+	 14290 18390
10364	0	0	Ki67+	 14293 18357
10365	0	0	Ki67+	 14295 18434
10366	0	0	Ki67+	 14300 18392
10367	0	0	Ki67+	 14307 18227
10368	0	0	Ki67+	 13521 19595
10369	0	0	Ki67+	 13522 19513
10370	0	0	Ki67+	 13524 19467
10371	0	0	Ki67+	 13527 19565
10372	0	0	Ki67+	 13528 19380
10373	0	0	Ki67+	 13530 19327
10374	0	0	Ki67+	 13531 19288
10375	0	0	Ki67+	 13537 19438
10376	0	0	Ki67+	 13537 19626
10377	0	0	Ki67+	 13541 19585
10378	0	0	Ki67+	 13543 19416
10379	0	0	Ki67+	 13544 19284
10380	0	0	Ki67+	 13546 19482
10381	0	0	Ki67+	 13549 19494
10382	0	0	Ki67+	 13552 19448
10383	0	0	Ki67+	 13556 19346
10384	0	0	Ki67+	 13557 19435
10385	0	0	Ki67+	 13564 19543
10386	0	0	Ki67+	 13567 19421
10387	0	0	Ki67+	 13567 19507
10388	0	0	Ki67+	 13569 19264
10389	0	0	Ki67+	 13580 19427
10390	0	0	Ki67+	 13580 19618
10391	0	0	Ki67+	 13581 19367
10392	0	0	Ki67+	 13582 19310
10393	0	0	Ki67+	 13583 19399
10394	0	0	Ki67+	 13584 19652
10395	0	0	Ki67+	 13587 19545
10396	0	0	Ki67+	 13588 19587
10397	0	0	Ki67+	 13589 19450
10398	0	0	Ki67+	 13591 19272
10399	0	0	Ki67+	 13592 19486
10400	0	0	Ki67+	 13593 19332
10401	0	0	Ki67+	 13603 19574
10402	0	0	Ki67+	 13614 19638
10403	0	0	Ki67+	 13618 19398
10404	0	0	Ki67+	 13619 19587
10405	0	0	Ki67+	 13621 19414
10406	0	0	Ki67+	 13621 19470
10407	0	0	Ki67+	 13627 19599
10408	0	0	Ki67+	 13631 19286
10409	0	0	Ki67+	 13631 19518
10410	0	0	Ki67+	 13633 19401
10411	0	0	Ki67+	 13636 19326
10412	0	0	Ki67+	 13638 19411
10413	0	0	Ki67+	 13643 19256
10414	0	0	Ki67+	 13647 19488
10415	0	0	Ki67+	 13648 19348
10416	0	0	Ki67+	 13649 19398
10417	0	0	Ki67+	 13661 19323
10418	0	0	Ki67+	 13662 19305
10419	0	0	Ki67+	 13668 19501
10420	0	0	Ki67+	 13672 19563
10421	0	0	Ki67+	 13673 19458
10422	0	0	Ki67+	 13674 19412
10423	0	0	Ki67+	 13681 19489
10424	0	0	Ki67+	 13684 19291
10425	0	0	Ki67+	 13690 19526
10426	0	0	Ki67+	 13691 19311
10427	0	0	Ki67+	 13724 19336
10428	0	0	Ki67+	 13726 19489
10429	0	0	Ki67+	 13726 19549
10430	0	0	Ki67+	 13738 19578
10431	0	0	Ki67+	 13739 19520
10432	0	0	Ki67+	 13750 19239
10433	0	0	Ki67+	 13772 19451
10434	0	0	Ki67+	 13777 19534
10435	0	0	Ki67+	 13800 19119
10436	0	0	Ki67+	 13805 19413
10437	0	0	Ki67+	 13813 19501
10438	0	0	Ki67+	 13813 19661
10439	0	0	Ki67+	 13818 19487
10440	0	0	Ki67+	 13826 19615
10441	0	0	Ki67+	 13841 19411
10442	0	0	Ki67+	 13844 18910
10443	0	0	Ki67+	 13844 19171
10444	0	0	Ki67+	 13849 19600
10445	0	0	Ki67+	 13850 19546
10446	0	0	Ki67+	 13893 19548
10447	0	0	Ki67+	 13893 19561
10448	0	0	Ki67+	 13901 19474
10449	0	0	Ki67+	 13957 19344
10450	0	0	Ki67+	 13963 19306
10451	0	0	Ki67+	 13976 19159
10452	0	0	Ki67+	 13980 19523
10453	0	0	Ki67+	 13984 19182
10454	0	0	Ki67+	 13985 19644
10455	0	0	Ki67+	 13990 19073
10456	0	0	Ki67+	 14016 19555
10457	0	0	Ki67+	 14038 19484
10458	0	0	Ki67+	 14046 19326
10459	0	0	Ki67+	 14048 19306
10460	0	0	Ki67+	 14052 19206
10461	0	0	Ki67+	 14053 18882
10462	0	0	Ki67+	 14054 19193
10463	0	0	Ki67+	 14067 18908
10464	0	0	Ki67+	 14067 19284
10465	0	0	Ki67+	 14082 19232
10466	0	0	Ki67+	 14083 19323
10467	0	0	Ki67+	 14083 19365
10468	0	0	Ki67+	 14087 18952
10469	0	0	Ki67+	 14107 19130
10470	0	0	Ki67+	 14107 19386
10471	0	0	Ki67+	 14111 19298
10472	0	0	Ki67+	 14112 19246
10473	0	0	Ki67+	 14113 19576
10474	0	0	Ki67+	 14123 19033
10475	0	0	Ki67+	 14123 19414
10476	0	0	Ki67+	 14129 19324
10477	0	0	Ki67+	 14141 19381
10478	0	0	Ki67+	 14148 19352
10479	0	0	Ki67+	 14161 19298
10480	0	0	Ki67+	 14161 19331
10481	0	0	Ki67+	 14170 19313
10482	0	0	Ki67+	 14197 19399
10483	0	0	Ki67+	 14221 19283
10484	0	0	Ki67+	 14276 19162
10485	0	0	Ki67+	 14294 19110
10486	0	0	Ki67+	 14301 19234
10487	0	0	Ki67+	 14306 19418
10488	0	0	Ki67+	 14312 18900
10489	0	0	Ki67+	 14312 18965
10490	0	0	Ki67+	 13521 20317
10491	0	0	Ki67+	 13525 20282
10492	0	0	Ki67+	 13531 20325
10493	0	0	Ki67+	 13539 19668
10494	0	0	Ki67+	 13567 19689
10495	0	0	Ki67+	 13590 19687
10496	0	0	Ki67+	 13602 20446
10497	0	0	Ki67+	 13629 20449
10498	0	0	Ki67+	 13636 20439
10499	0	0	Ki67+	 13705 19817
10500	0	0	Ki67+	 13718 19894
10501	0	0	Ki67+	 13738 20426
10502	0	0	Ki67+	 13742 19892
10503	0	0	Ki67+	 13744 19784
10504	0	0	Ki67+	 13745 19711
10505	0	0	Ki67+	 13751 19904
10506	0	0	Ki67+	 13754 19865
10507	0	0	Ki67+	 13755 19736
10508	0	0	Ki67+	 13756 19834
10509	0	0	Ki67+	 13770 19862
10510	0	0	Ki67+	 13779 19888
10511	0	0	Ki67+	 13784 19699
10512	0	0	Ki67+	 13791 19891
10513	0	0	Ki67+	 13806 19892
10514	0	0	Ki67+	 13816 20062
10515	0	0	Ki67+	 13822 19927
10516	0	0	Ki67+	 13825 19938
10517	0	0	Ki67+	 13835 19991
10518	0	0	Ki67+	 13839 19940
10519	0	0	Ki67+	 13839 20088
10520	0	0	Ki67+	 13862 19978
10521	0	0	Ki67+	 13873 19840
10522	0	0	Ki67+	 13890 19974
10523	0	0	Ki67+	 13893 19682
10524	0	0	Ki67+	 13899 19786
10525	0	0	Ki67+	 13904 19982
10526	0	0	Ki67+	 13908 19865
10527	0	0	Ki67+	 13909 19910
10528	0	0	Ki67+	 13917 19831
10529	0	0	Ki67+	 13917 19946
10530	0	0	Ki67+	 13918 19896
10531	0	0	Ki67+	 13938 19777
10532	0	0	Ki67+	 13942 19680
10533	0	0	Ki67+	 13945 19894
10534	0	0	Ki67+	 13945 19904
10535	0	0	Ki67+	 13961 19717
10536	0	0	Ki67+	 13986 19880
10537	0	0	Ki67+	 13988 19824
10538	0	0	Ki67+	 14000 19905
10539	0	0	Ki67+	 14003 19926
10540	0	0	Ki67+	 14003 19964
10541	0	0	Ki67+	 14007 19818
10542	0	0	Ki67+	 14007 19858
10543	0	0	Ki67+	 14031 19836
10544	0	0	Ki67+	 14041 19807
10545	0	0	Ki67+	 14057 19750
10546	0	0	Ki67+	 14072 19933
10547	0	0	Ki67+	 14082 19899
10548	0	0	Ki67+	 14089 19981
10549	0	0	Ki67+	 14099 19956
10550	0	0	Ki67+	 14113 20196
10551	0	0	Ki67+	 14119 20130
10552	0	0	Ki67+	 14120 19843
10553	0	0	Ki67+	 14120 19919
10554	0	0	Ki67+	 14120 20143
10555	0	0	Ki67+	 14124 20171
10556	0	0	Ki67+	 14125 20194
10557	0	0	Ki67+	 14128 20011
10558	0	0	Ki67+	 14129 20115
10559	0	0	Ki67+	 14132 20054
10560	0	0	Ki67+	 14133 20086
10561	0	0	Ki67+	 14134 19999
10562	0	0	Ki67+	 14137 19905
10563	0	0	Ki67+	 14138 19875
10564	0	0	Ki67+	 14142 20160
10565	0	0	Ki67+	 14143 20147
10566	0	0	Ki67+	 14150 20051
10567	0	0	Ki67+	 14152 20166
10568	0	0	Ki67+	 14153 20214
10569	0	0	Ki67+	 14164 19779
10570	0	0	Ki67+	 14172 20100
10571	0	0	Ki67+	 14187 20103
10572	0	0	Ki67+	 14189 20137
10573	0	0	Ki67+	 14189 20224
10574	0	0	Ki67+	 14192 20173
10575	0	0	Ki67+	 14193 20262
10576	0	0	Ki67+	 14199 19761
10577	0	0	Ki67+	 14199 20062
10578	0	0	Ki67+	 14205 19968
10579	0	0	Ki67+	 14207 19830
10580	0	0	Ki67+	 14224 19902
10581	0	0	Ki67+	 14230 20340
10582	0	0	Ki67+	 14231 19816
10583	0	0	Ki67+	 14232 19806
10584	0	0	Ki67+	 14233 20284
10585	0	0	Ki67+	 14234 19796
10586	0	0	Ki67+	 14237 20040
10587	0	0	Ki67+	 14241 20107
10588	0	0	Ki67+	 14243 20350
10589	0	0	Ki67+	 14251 20060
10590	0	0	Ki67+	 14258 19925
10591	0	0	Ki67+	 14259 19937
10592	0	0	Ki67+	 14260 20309
10593	0	0	Ki67+	 14261 20177
10594	0	0	Ki67+	 14265 19887
10595	0	0	Ki67+	 14277 19916
10596	0	0	Ki67+	 14278 20272
10597	0	0	Ki67+	 14279 19821
10598	0	0	Ki67+	 14279 20374
10599	0	0	Ki67+	 14280 20147
10600	0	0	Ki67+	 14282 20126
10601	0	0	Ki67+	 14283 20328
10602	0	0	Ki67+	 14286 19800
10603	0	0	Ki67+	 14286 20083
10604	0	0	Ki67+	 14287 19994
10605	0	0	Ki67+	 14289 19939
10606	0	0	Ki67+	 14298 20231
10607	0	0	Ki67+	 14298 20370
10608	0	0	Ki67+	 14300 20394
10609	0	0	Ki67+	 14301 20167
10610	0	0	Ki67+	 14302 19835
10611	0	0	Ki67+	 14302 20207
10612	0	0	Ki67+	 14302 20384
10613	0	0	Ki67+	 14302 20445
10614	0	0	Ki67+	 14304 20100
10615	0	0	Ki67+	 14306 20321
10616	0	0	Ki67+	 14309 20040
10617	0	0	Ki67+	 14313 20146
10618	0	0	Ki67+	 14313 20371
10619	0	0	Ki67+	 14315 19828
10620	0	0	Ki67+	 13545 20595
10621	0	0	Ki67+	 13560 20626
10622	0	0	Ki67+	 13565 21258
10623	0	0	Ki67+	 13577 20531
10624	0	0	Ki67+	 13577 20593
10625	0	0	Ki67+	 13583 20569
10626	0	0	Ki67+	 13587 20761
10627	0	0	Ki67+	 13588 20581
10628	0	0	Ki67+	 13602 20558
10629	0	0	Ki67+	 13625 20952
10630	0	0	Ki67+	 13627 21135
10631	0	0	Ki67+	 13636 21175
10632	0	0	Ki67+	 13656 21092
10633	0	0	Ki67+	 13658 21045
10634	0	0	Ki67+	 13665 20557
10635	0	0	Ki67+	 13671 20585
10636	0	0	Ki67+	 13675 20692
10637	0	0	Ki67+	 13676 20498
10638	0	0	Ki67+	 13678 20709
10639	0	0	Ki67+	 13680 20485
10640	0	0	Ki67+	 13699 20734
10641	0	0	Ki67+	 13705 21129
10642	0	0	Ki67+	 13717 21009
10643	0	0	Ki67+	 13719 20700
10644	0	0	Ki67+	 13720 20739
10645	0	0	Ki67+	 13721 20921
10646	0	0	Ki67+	 13725 20687
10647	0	0	Ki67+	 13731 21113
10648	0	0	Ki67+	 13740 21080
10649	0	0	Ki67+	 13763 20545
10650	0	0	Ki67+	 13765 20750
10651	0	0	Ki67+	 13774 21051
10652	0	0	Ki67+	 13779 20958
10653	0	0	Ki67+	 13781 20748
10654	0	0	Ki67+	 13794 20777
10655	0	0	Ki67+	 13799 21019
10656	0	0	Ki67+	 13805 20690
10657	0	0	Ki67+	 13817 20793
10658	0	0	Ki67+	 13828 20581
10659	0	0	Ki67+	 13838 20818
10660	0	0	Ki67+	 13854 21259
10661	0	0	Ki67+	 13867 20925
10662	0	0	Ki67+	 13872 20816
10663	0	0	Ki67+	 13903 20769
10664	0	0	Ki67+	 13920 20781
10665	0	0	Ki67+	 13925 20572
10666	0	0	Ki67+	 13928 20594
10667	0	0	Ki67+	 13930 20800
10668	0	0	Ki67+	 13932 20695
10669	0	0	Ki67+	 13935 20722
10670	0	0	Ki67+	 13939 20778
10671	0	0	Ki67+	 13942 20677
10672	0	0	Ki67+	 13945 20594
10673	0	0	Ki67+	 13953 20631
10674	0	0	Ki67+	 13958 20645
10675	0	0	Ki67+	 13963 20603
10676	0	0	Ki67+	 14002 21231
10677	0	0	Ki67+	 14006 21066
10678	0	0	Ki67+	 14021 20756
10679	0	0	Ki67+	 14023 20806
10680	0	0	Ki67+	 14031 20736
10681	0	0	Ki67+	 14042 21094
10682	0	0	Ki67+	 14049 21133
10683	0	0	Ki67+	 14052 20748
10684	0	0	Ki67+	 14056 20698
10685	0	0	Ki67+	 14081 21189
10686	0	0	Ki67+	 14086 20546
10687	0	0	Ki67+	 14095 20818
10688	0	0	Ki67+	 14125 20825
10689	0	0	Ki67+	 14127 20484
10690	0	0	Ki67+	 14139 20725
10691	0	0	Ki67+	 14142 20826
10692	0	0	Ki67+	 14149 20471
10693	0	0	Ki67+	 14150 20618
10694	0	0	Ki67+	 14154 20887
10695	0	0	Ki67+	 14158 20907
10696	0	0	Ki67+	 14173 20584
10697	0	0	Ki67+	 14178 20706
10698	0	0	Ki67+	 14199 20681
10699	0	0	Ki67+	 14216 20682
10700	0	0	Ki67+	 14222 20705
10701	0	0	Ki67+	 14231 20780
10702	0	0	Ki67+	 14234 20634
10703	0	0	Ki67+	 14234 20739
10704	0	0	Ki67+	 14237 20604
10705	0	0	Ki67+	 14241 20494
10706	0	0	Ki67+	 14248 20509
10707	0	0	Ki67+	 14248 20646
10708	0	0	Ki67+	 14249 20562
10709	0	0	Ki67+	 14262 20502
10710	0	0	Ki67+	 14265 20593
10711	0	0	Ki67+	 14269 20668
10712	0	0	Ki67+	 14270 20574
10713	0	0	Ki67+	 14274 20738
10714	0	0	Ki67+	 14276 20633
10715	0	0	Ki67+	 14280 20600
10716	0	0	Ki67+	 14286 20495
10717	0	0	Ki67+	 14288 20505
10718	0	0	Ki67+	 14289 20638
10719	0	0	Ki67+	 14291 20828
10720	0	0	Ki67+	 14300 20641
10721	0	0	Ki67+	 14304 20966
10722	0	0	Ki67+	 14312 20536
10723	0	0	Ki67+	 13525 21357
10724	0	0	Ki67+	 13525 21579
10725	0	0	Ki67+	 13529 21288
10726	0	0	Ki67+	 13531 21436
10727	0	0	Ki67+	 13531 21762
10728	0	0	Ki67+	 13534 21324
10729	0	0	Ki67+	 13536 21740
10730	0	0	Ki67+	 13537 21390
10731	0	0	Ki67+	 13549 21497
10732	0	0	Ki67+	 13552 21925
10733	0	0	Ki67+	 13556 21816
10734	0	0	Ki67+	 13557 21563
10735	0	0	Ki67+	 13560 21553
10736	0	0	Ki67+	 13561 21362
10737	0	0	Ki67+	 13566 21694
10738	0	0	Ki67+	 13567 21279
10739	0	0	Ki67+	 13567 21305
10740	0	0	Ki67+	 13572 21471
10741	0	0	Ki67+	 13573 21621
10742	0	0	Ki67+	 13575 21488
10743	0	0	Ki67+	 13578 21522
10744	0	0	Ki67+	 13581 21391
10745	0	0	Ki67+	 13585 21556
10746	0	0	Ki67+	 13586 21608
10747	0	0	Ki67+	 13590 21501
10748	0	0	Ki67+	 13592 21337
10749	0	0	Ki67+	 13596 21846
10750	0	0	Ki67+	 13597 21597
10751	0	0	Ki67+	 13598 21655
10752	0	0	Ki67+	 13605 21471
10753	0	0	Ki67+	 13608 21353
10754	0	0	Ki67+	 13611 21446
10755	0	0	Ki67+	 13613 21395
10756	0	0	Ki67+	 13617 21512
10757	0	0	Ki67+	 13617 21546
10758	0	0	Ki67+	 13619 22059
10759	0	0	Ki67+	 13620 21750
10760	0	0	Ki67+	 13631 21603
10761	0	0	Ki67+	 13634 21446
10762	0	0	Ki67+	 13634 21974
10763	0	0	Ki67+	 13643 21423
10764	0	0	Ki67+	 13643 21479
10765	0	0	Ki67+	 13647 21573
10766	0	0	Ki67+	 13649 21547
10767	0	0	Ki67+	 13653 21496
10768	0	0	Ki67+	 13660 21450
10769	0	0	Ki67+	 13665 21663
10770	0	0	Ki67+	 13678 21457
10771	0	0	Ki67+	 13687 21499
10772	0	0	Ki67+	 13691 21534
10773	0	0	Ki67+	 13694 21425
10774	0	0	Ki67+	 13712 21634
10775	0	0	Ki67+	 13726 21591
10776	0	0	Ki67+	 13744 21476
10777	0	0	Ki67+	 13744 21792
10778	0	0	Ki67+	 13748 21461
10779	0	0	Ki67+	 13750 21849
10780	0	0	Ki67+	 13755 21470
10781	0	0	Ki67+	 13755 21495
10782	0	0	Ki67+	 13757 21626
10783	0	0	Ki67+	 13762 21857
10784	0	0	Ki67+	 13763 21870
10785	0	0	Ki67+	 13768 21530
10786	0	0	Ki67+	 13769 21552
10787	0	0	Ki67+	 13772 21485
10788	0	0	Ki67+	 13786 21579
10789	0	0	Ki67+	 13789 21513
10790	0	0	Ki67+	 13795 21532
10791	0	0	Ki67+	 13803 21559
10792	0	0	Ki67+	 13806 21866
10793	0	0	Ki67+	 13808 21496
10794	0	0	Ki67+	 13809 21513
10795	0	0	Ki67+	 13817 21595
10796	0	0	Ki67+	 13817 21642
10797	0	0	Ki67+	 13826 21912
10798	0	0	Ki67+	 13830 21867
10799	0	0	Ki67+	 13831 21525
10800	0	0	Ki67+	 13833 21688
10801	0	0	Ki67+	 13834 21473
10802	0	0	Ki67+	 13839 21907
10803	0	0	Ki67+	 13841 21322
10804	0	0	Ki67+	 13845 21566
10805	0	0	Ki67+	 13845 21612
10806	0	0	Ki67+	 13845 21660
10807	0	0	Ki67+	 13846 21796
10808	0	0	Ki67+	 13847 21508
10809	0	0	Ki67+	 13847 21862
10810	0	0	Ki67+	 13853 21753
10811	0	0	Ki67+	 13857 21542
10812	0	0	Ki67+	 13858 21904
10813	0	0	Ki67+	 13860 21370
10814	0	0	Ki67+	 13863 21929
10815	0	0	Ki67+	 13866 21724
10816	0	0	Ki67+	 13870 21880
10817	0	0	Ki67+	 13875 21601
10818	0	0	Ki67+	 13877 21871
10819	0	0	Ki67+	 13878 21305
10820	0	0	Ki67+	 13878 21550
10821	0	0	Ki67+	 13880 21664
10822	0	0	Ki67+	 13885 21710
10823	0	0	Ki67+	 13887 21915
10824	0	0	Ki67+	 13888 21891
10825	0	0	Ki67+	 13889 21655
10826	0	0	Ki67+	 13892 21542
10827	0	0	Ki67+	 13895 21508
10828	0	0	Ki67+	 13895 21683
10829	0	0	Ki67+	 13896 21750
10830	0	0	Ki67+	 13897 21436
10831	0	0	Ki67+	 13897 21620
10832	0	0	Ki67+	 13901 21631
10833	0	0	Ki67+	 13902 21920
10834	0	0	Ki67+	 13907 21651
10835	0	0	Ki67+	 13909 21586
10836	0	0	Ki67+	 13910 21682
10837	0	0	Ki67+	 13914 21827
10838	0	0	Ki67+	 13922 21709
10839	0	0	Ki67+	 13924 21689
10840	0	0	Ki67+	 13925 21607
10841	0	0	Ki67+	 13927 21466
10842	0	0	Ki67+	 13929 21958
10843	0	0	Ki67+	 13931 21749
10844	0	0	Ki67+	 13932 21494
10845	0	0	Ki67+	 13934 21579
10846	0	0	Ki67+	 13936 21654
10847	0	0	Ki67+	 13950 21481
10848	0	0	Ki67+	 13952 21962
10849	0	0	Ki67+	 13957 21754
10850	0	0	Ki67+	 13960 21942
10851	0	0	Ki67+	 13961 21512
10852	0	0	Ki67+	 13964 21563
10853	0	0	Ki67+	 13965 21627
10854	0	0	Ki67+	 13970 21667
10855	0	0	Ki67+	 13970 21737
10856	0	0	Ki67+	 13971 21462
10857	0	0	Ki67+	 13977 21624
10858	0	0	Ki67+	 13977 21993
10859	0	0	Ki67+	 13984 21612
10860	0	0	Ki67+	 13986 21970
10861	0	0	Ki67+	 13992 21743
10862	0	0	Ki67+	 13993 21710
10863	0	0	Ki67+	 13998 21591
10864	0	0	Ki67+	 14001 21823
10865	0	0	Ki67+	 14001 21859
10866	0	0	Ki67+	 14004 21467
10867	0	0	Ki67+	 14011 21732
10868	0	0	Ki67+	 14012 21601
10869	0	0	Ki67+	 14016 21822
10870	0	0	Ki67+	 14018 21570
10871	0	0	Ki67+	 14021 21759
10872	0	0	Ki67+	 14022 21966
10873	0	0	Ki67+	 14024 21935
10874	0	0	Ki67+	 14025 21989
10875	0	0	Ki67+	 14028 21854
10876	0	0	Ki67+	 14034 21599
10877	0	0	Ki67+	 14035 21681
10878	0	0	Ki67+	 14043 21570
10879	0	0	Ki67+	 14047 21970
10880	0	0	Ki67+	 14048 21510
10881	0	0	Ki67+	 14049 21983
10882	0	0	Ki67+	 14055 21459
10883	0	0	Ki67+	 14055 21683
10884	0	0	Ki67+	 14055 21944
10885	0	0	Ki67+	 14066 21667
10886	0	0	Ki67+	 14074 21735
10887	0	0	Ki67+	 14075 21607
10888	0	0	Ki67+	 14076 21954
10889	0	0	Ki67+	 14079 21975
10890	0	0	Ki67+	 14081 21496
10891	0	0	Ki67+	 14086 21684
10892	0	0	Ki67+	 14092 21923
10893	0	0	Ki67+	 14096 21678
10894	0	0	Ki67+	 14099 21439
10895	0	0	Ki67+	 14099 21908
10896	0	0	Ki67+	 14101 21877
10897	0	0	Ki67+	 14109 21488
10898	0	0	Ki67+	 14111 21549
10899	0	0	Ki67+	 14132 21668
10900	0	0	Ki67+	 14141 21482
10901	0	0	Ki67+	 14145 21470
10902	0	0	Ki67+	 14159 21681
10903	0	0	Ki67+	 14159 21949
10904	0	0	Ki67+	 14162 21640
10905	0	0	Ki67+	 14178 21454
10906	0	0	Ki67+	 14180 21414
10907	0	0	Ki67+	 14182 21519
10908	0	0	Ki67+	 14184 21474
10909	0	0	Ki67+	 14184 21983
10910	0	0	Ki67+	 14193 21654
10911	0	0	Ki67+	 14201 21485
10912	0	0	Ki67+	 14207 21524
10913	0	0	Ki67+	 14212 21543
10914	0	0	Ki67+	 14214 21467
10915	0	0	Ki67+	 14215 22053
10916	0	0	Ki67+	 14222 21531
10917	0	0	Ki67+	 14227 21981
10918	0	0	Ki67+	 14232 21478
10919	0	0	Ki67+	 14232 21616
10920	0	0	Ki67+	 14237 21762
10921	0	0	Ki67+	 14242 21863
10922	0	0	Ki67+	 14245 21659
10923	0	0	Ki67+	 14245 22028
10924	0	0	Ki67+	 14246 21582
10925	0	0	Ki67+	 14255 21650
10926	0	0	Ki67+	 14264 21666
10927	0	0	Ki67+	 14267 21546
10928	0	0	Ki67+	 14281 21712
10929	0	0	Ki67+	 14283 21496
10930	0	0	Ki67+	 14284 21541
10931	0	0	Ki67+	 14286 21919
10932	0	0	Ki67+	 14292 21602
10933	0	0	Ki67+	 14293 21424
10934	0	0	Ki67+	 14298 21948
10935	0	0	Ki67+	 14300 21875
10936	0	0	Ki67+	 14307 21987
10937	0	0	Ki67+	 14312 21910
10938	0	0	Ki67+	 14312 21955
10939	0	0	Ki67+	 14314 22046
10940	0	0	Ki67+	 14319 21691
10941	0	0	Ki67+	 14319 22021
10942	0	0	Ki67+	 13530 22624
10943	0	0	Ki67+	 13535 22444
10944	0	0	Ki67+	 13553 22456
10945	0	0	Ki67+	 13574 22619
10946	0	0	Ki67+	 13590 22373
10947	0	0	Ki67+	 13616 22748
10948	0	0	Ki67+	 13622 22790
10949	0	0	Ki67+	 13624 22629
10950	0	0	Ki67+	 13630 22113
10951	0	0	Ki67+	 13630 22856
10952	0	0	Ki67+	 13684 22187
10953	0	0	Ki67+	 13704 22785
10954	0	0	Ki67+	 13796 22176
10955	0	0	Ki67+	 13797 22247
10956	0	0	Ki67+	 13817 22769
10957	0	0	Ki67+	 13837 22537
10958	0	0	Ki67+	 13859 22310
10959	0	0	Ki67+	 13860 22167
10960	0	0	Ki67+	 13869 22597
10961	0	0	Ki67+	 13881 22643
10962	0	0	Ki67+	 13891 22630
10963	0	0	Ki67+	 13902 22404
10964	0	0	Ki67+	 13927 22602
10965	0	0	Ki67+	 13929 22666
10966	0	0	Ki67+	 13942 22345
10967	0	0	Ki67+	 13959 22657
10968	0	0	Ki67+	 13962 22670
10969	0	0	Ki67+	 13970 22185
10970	0	0	Ki67+	 13971 22691
10971	0	0	Ki67+	 13979 22523
10972	0	0	Ki67+	 13980 22623
10973	0	0	Ki67+	 13981 22187
10974	0	0	Ki67+	 13985 22637
10975	0	0	Ki67+	 13994 22686
10976	0	0	Ki67+	 14009 22620
10977	0	0	Ki67+	 14015 22645
10978	0	0	Ki67+	 14015 22706
10979	0	0	Ki67+	 14024 22172
10980	0	0	Ki67+	 14025 22687
10981	0	0	Ki67+	 14029 22326
10982	0	0	Ki67+	 14041 22711
10983	0	0	Ki67+	 14054 22594
10984	0	0	Ki67+	 14056 22630
10985	0	0	Ki67+	 14070 22594
10986	0	0	Ki67+	 14076 22370
10987	0	0	Ki67+	 14078 22384
10988	0	0	Ki67+	 14084 22700
10989	0	0	Ki67+	 14090 22663
10990	0	0	Ki67+	 14093 22708
10991	0	0	Ki67+	 14096 22611
10992	0	0	Ki67+	 14097 22622
10993	0	0	Ki67+	 14116 22701
10994	0	0	Ki67+	 14116 22798
10995	0	0	Ki67+	 14118 22661
10996	0	0	Ki67+	 14128 22711
10997	0	0	Ki67+	 14131 22640
10998	0	0	Ki67+	 14135 22729
10999	0	0	Ki67+	 14136 22611
11000	0	0	Ki67+	 14136 22691
11001	0	0	Ki67+	 14139 22765
11002	0	0	Ki67+	 14154 22722
11003	0	0	Ki67+	 14157 22637
11004	0	0	Ki67+	 14162 22537
11005	0	0	Ki67+	 14167 22621
11006	0	0	Ki67+	 14168 22135
11007	0	0	Ki67+	 14169 22694
11008	0	0	Ki67+	 14177 22609
11009	0	0	Ki67+	 14179 22639
11010	0	0	Ki67+	 14184 22100
11011	0	0	Ki67+	 14191 22789
11012	0	0	Ki67+	 14193 22622
11013	0	0	Ki67+	 14203 22647
11014	0	0	Ki67+	 14212 22724
11015	0	0	Ki67+	 14215 22228
11016	0	0	Ki67+	 14219 22799
11017	0	0	Ki67+	 14223 22662
11018	0	0	Ki67+	 14225 22612
11019	0	0	Ki67+	 14227 22699
11020	0	0	Ki67+	 14231 22722
11021	0	0	Ki67+	 14234 22405
11022	0	0	Ki67+	 14243 22692
11023	0	0	Ki67+	 14243 22786
11024	0	0	Ki67+	 14246 22643
11025	0	0	Ki67+	 14265 22754
11026	0	0	Ki67+	 14265 22810
11027	0	0	Ki67+	 14267 22374
11028	0	0	Ki67+	 14267 22729
11029	0	0	Ki67+	 14271 22819
11030	0	0	Ki67+	 14272 22633
11031	0	0	Ki67+	 14283 22830
11032	0	0	Ki67+	 14285 22735
11033	0	0	Ki67+	 14290 22813
11034	0	0	Ki67+	 14296 22836
11035	0	0	Ki67+	 14300 22661
11036	0	0	Ki67+	 14304 22642
11037	0	0	Ki67+	 14307 22826
11038	0	0	Ki67+	 14311 22433
11039	0	0	Ki67+	 14314 22130
11040	0	0	Ki67+	 14315 22118
11041	0	0	Ki67+	 14319 22850
11042	0	0	Ki67+	 13522 23233
11043	0	0	Ki67+	 13524 23294
11044	0	0	Ki67+	 13527 23047
11045	0	0	Ki67+	 13528 23209
11046	0	0	Ki67+	 13529 23036
11047	0	0	Ki67+	 13535 22949
11048	0	0	Ki67+	 13536 23020
11049	0	0	Ki67+	 13547 23315
11050	0	0	Ki67+	 13551 23007
11051	0	0	Ki67+	 13571 22985
11052	0	0	Ki67+	 13580 23025
11053	0	0	Ki67+	 13582 22985
11054	0	0	Ki67+	 13594 23189
11055	0	0	Ki67+	 13594 23217
11056	0	0	Ki67+	 13596 23348
11057	0	0	Ki67+	 13600 23071
11058	0	0	Ki67+	 13610 23327
11059	0	0	Ki67+	 13613 23123
11060	0	0	Ki67+	 13618 23218
11061	0	0	Ki67+	 13619 22975
11062	0	0	Ki67+	 13621 22991
11063	0	0	Ki67+	 13625 23128
11064	0	0	Ki67+	 13632 23085
11065	0	0	Ki67+	 13636 23041
11066	0	0	Ki67+	 13638 23337
11067	0	0	Ki67+	 13645 23569
11068	0	0	Ki67+	 13648 22951
11069	0	0	Ki67+	 13651 22965
11070	0	0	Ki67+	 13653 23005
11071	0	0	Ki67+	 13654 23301
11072	0	0	Ki67+	 13656 23056
11073	0	0	Ki67+	 13656 23561
11074	0	0	Ki67+	 13665 23293
11075	0	0	Ki67+	 13672 23131
11076	0	0	Ki67+	 13672 23346
11077	0	0	Ki67+	 13676 23334
11078	0	0	Ki67+	 13683 23052
11079	0	0	Ki67+	 13687 23005
11080	0	0	Ki67+	 13689 23276
11081	0	0	Ki67+	 13689 23288
11082	0	0	Ki67+	 13693 22972
11083	0	0	Ki67+	 13695 22937
11084	0	0	Ki67+	 13697 23023
11085	0	0	Ki67+	 13698 23197
11086	0	0	Ki67+	 13699 23261
11087	0	0	Ki67+	 13703 23272
11088	0	0	Ki67+	 13717 23278
11089	0	0	Ki67+	 13720 23291
11090	0	0	Ki67+	 13734 23016
11091	0	0	Ki67+	 13734 23309
11092	0	0	Ki67+	 13735 23239
11093	0	0	Ki67+	 13735 23646
11094	0	0	Ki67+	 13752 22992
11095	0	0	Ki67+	 13758 23283
11096	0	0	Ki67+	 13758 23301
11097	0	0	Ki67+	 13760 22933
11098	0	0	Ki67+	 13767 23187
11099	0	0	Ki67+	 13768 23224
11100	0	0	Ki67+	 13779 22927
11101	0	0	Ki67+	 13779 23007
11102	0	0	Ki67+	 13779 23256
11103	0	0	Ki67+	 13783 22896
11104	0	0	Ki67+	 13787 23265
11105	0	0	Ki67+	 13796 22932
11106	0	0	Ki67+	 13796 23302
11107	0	0	Ki67+	 13798 22921
11108	0	0	Ki67+	 13799 23423
11109	0	0	Ki67+	 13802 22885
11110	0	0	Ki67+	 13806 22967
11111	0	0	Ki67+	 13807 23158
11112	0	0	Ki67+	 13808 23238
11113	0	0	Ki67+	 13808 23283
11114	0	0	Ki67+	 13809 23384
11115	0	0	Ki67+	 13811 22945
11116	0	0	Ki67+	 13817 23161
11117	0	0	Ki67+	 13818 23340
11118	0	0	Ki67+	 13827 23509
11119	0	0	Ki67+	 13829 23208
11120	0	0	Ki67+	 13833 23279
11121	0	0	Ki67+	 13833 23481
11122	0	0	Ki67+	 13834 23346
11123	0	0	Ki67+	 13837 23017
11124	0	0	Ki67+	 13843 23032
11125	0	0	Ki67+	 13849 22990
11126	0	0	Ki67+	 13849 23408
11127	0	0	Ki67+	 13853 23221
11128	0	0	Ki67+	 13856 23272
11129	0	0	Ki67+	 13866 23412
11130	0	0	Ki67+	 13867 23367
11131	0	0	Ki67+	 13878 23255
11132	0	0	Ki67+	 13879 23319
11133	0	0	Ki67+	 13912 23278
11134	0	0	Ki67+	 13916 23224
11135	0	0	Ki67+	 13945 23282
11136	0	0	Ki67+	 13953 23202
11137	0	0	Ki67+	 13955 23238
11138	0	0	Ki67+	 13960 23054
11139	0	0	Ki67+	 13960 23372
11140	0	0	Ki67+	 13967 23298
11141	0	0	Ki67+	 13982 23039
11142	0	0	Ki67+	 13985 23270
11143	0	0	Ki67+	 13990 23050
11144	0	0	Ki67+	 13996 23280
11145	0	0	Ki67+	 13996 23451
11146	0	0	Ki67+	 14005 23331
11147	0	0	Ki67+	 14010 23474
11148	0	0	Ki67+	 14016 23090
11149	0	0	Ki67+	 14017 23107
11150	0	0	Ki67+	 14038 23430
11151	0	0	Ki67+	 14039 23362
11152	0	0	Ki67+	 14045 23380
11153	0	0	Ki67+	 14056 23181
11154	0	0	Ki67+	 14056 23314
11155	0	0	Ki67+	 14058 23416
11156	0	0	Ki67+	 14066 23289
11157	0	0	Ki67+	 14076 23345
11158	0	0	Ki67+	 14083 23393
11159	0	0	Ki67+	 14094 23368
11160	0	0	Ki67+	 14098 23475
11161	0	0	Ki67+	 14115 23287
11162	0	0	Ki67+	 14115 23305
11163	0	0	Ki67+	 14128 23301
11164	0	0	Ki67+	 14152 23306
11165	0	0	Ki67+	 14177 23432
11166	0	0	Ki67+	 14181 23660
11167	0	0	Ki67+	 14188 23377
11168	0	0	Ki67+	 14219 23420
11169	0	0	Ki67+	 14229 23270
11170	0	0	Ki67+	 14243 23647
11171	0	0	Ki67+	 14246 23294
11172	0	0	Ki67+	 14281 23214
11173	0	0	Ki67+	 14287 23593
11174	0	0	Ki67+	 14293 23050
11175	0	0	Ki67+	 14294 23564
11176	0	0	Ki67+	 14312 23332
11177	0	0	Ki67+	 13524 24082
11178	0	0	Ki67+	 13531 24186
11179	0	0	Ki67+	 13532 24044
11180	0	0	Ki67+	 13534 23831
11181	0	0	Ki67+	 13535 23841
11182	0	0	Ki67+	 13535 24143
11183	0	0	Ki67+	 13538 24073
11184	0	0	Ki67+	 13541 24099
11185	0	0	Ki67+	 13548 24018
11186	0	0	Ki67+	 13549 24227
11187	0	0	Ki67+	 13558 24175
11188	0	0	Ki67+	 13559 24116
11189	0	0	Ki67+	 13566 24240
11190	0	0	Ki67+	 13567 23840
11191	0	0	Ki67+	 13570 23918
11192	0	0	Ki67+	 13571 24088
11193	0	0	Ki67+	 13576 24205
11194	0	0	Ki67+	 13579 23857
11195	0	0	Ki67+	 13581 23878
11196	0	0	Ki67+	 13590 23948
11197	0	0	Ki67+	 13593 24136
11198	0	0	Ki67+	 13593 24259
11199	0	0	Ki67+	 13594 24205
11200	0	0	Ki67+	 13600 23871
11201	0	0	Ki67+	 13601 24160
11202	0	0	Ki67+	 13603 24194
11203	0	0	Ki67+	 13608 23908
11204	0	0	Ki67+	 13615 24267
11205	0	0	Ki67+	 13616 23973
11206	0	0	Ki67+	 13618 24231
11207	0	0	Ki67+	 13621 23815
11208	0	0	Ki67+	 13626 24267
11209	0	0	Ki67+	 13628 24144
11210	0	0	Ki67+	 13634 24095
11211	0	0	Ki67+	 13639 23992
11212	0	0	Ki67+	 13646 23941
11213	0	0	Ki67+	 13654 24073
11214	0	0	Ki67+	 13655 24262
11215	0	0	Ki67+	 13658 23875
11216	0	0	Ki67+	 13658 23908
11217	0	0	Ki67+	 13660 23766
11218	0	0	Ki67+	 13664 23956
11219	0	0	Ki67+	 13664 24308
11220	0	0	Ki67+	 13666 24045
11221	0	0	Ki67+	 13669 23932
11222	0	0	Ki67+	 13672 24016
11223	0	0	Ki67+	 13673 24157
11224	0	0	Ki67+	 13674 24341
11225	0	0	Ki67+	 13675 24235
11226	0	0	Ki67+	 13680 24035
11227	0	0	Ki67+	 13680 24186
11228	0	0	Ki67+	 13685 23931
11229	0	0	Ki67+	 13687 23896
11230	0	0	Ki67+	 13687 24161
11231	0	0	Ki67+	 13691 24343
11232	0	0	Ki67+	 13693 24243
11233	0	0	Ki67+	 13696 24039
11234	0	0	Ki67+	 13697 24310
11235	0	0	Ki67+	 13699 24103
11236	0	0	Ki67+	 13699 24205
11237	0	0	Ki67+	 13704 24056
11238	0	0	Ki67+	 13704 24385
11239	0	0	Ki67+	 13705 23805
11240	0	0	Ki67+	 13705 24138
11241	0	0	Ki67+	 13706 24338
11242	0	0	Ki67+	 13710 24165
11243	0	0	Ki67+	 13714 23872
11244	0	0	Ki67+	 13714 24259
11245	0	0	Ki67+	 13718 24420
11246	0	0	Ki67+	 13723 24163
11247	0	0	Ki67+	 13724 23924
11248	0	0	Ki67+	 13724 24221
11249	0	0	Ki67+	 13725 24205
11250	0	0	Ki67+	 13725 24288
11251	0	0	Ki67+	 13726 24120
11252	0	0	Ki67+	 13728 24402
11253	0	0	Ki67+	 13730 23971
11254	0	0	Ki67+	 13731 24007
11255	0	0	Ki67+	 13733 24361
11256	0	0	Ki67+	 13734 23900
11257	0	0	Ki67+	 13736 24155
11258	0	0	Ki67+	 13741 24088
11259	0	0	Ki67+	 13743 24312
11260	0	0	Ki67+	 13744 23994
11261	0	0	Ki67+	 13746 23804
11262	0	0	Ki67+	 13746 24222
11263	0	0	Ki67+	 13747 24066
11264	0	0	Ki67+	 13747 24183
11265	0	0	Ki67+	 13748 24143
11266	0	0	Ki67+	 13748 24171
11267	0	0	Ki67+	 13749 23914
11268	0	0	Ki67+	 13750 24406
11269	0	0	Ki67+	 13762 24203
11270	0	0	Ki67+	 13762 24241
11271	0	0	Ki67+	 13766 24047
11272	0	0	Ki67+	 13767 23918
11273	0	0	Ki67+	 13769 24124
11274	0	0	Ki67+	 13769 24223
11275	0	0	Ki67+	 13775 24066
11276	0	0	Ki67+	 13777 24370
11277	0	0	Ki67+	 13777 24453
11278	0	0	Ki67+	 13778 24089
11279	0	0	Ki67+	 13778 24150
11280	0	0	Ki67+	 13779 23941
11281	0	0	Ki67+	 13779 24304
11282	0	0	Ki67+	 13782 24240
11283	0	0	Ki67+	 13788 24005
11284	0	0	Ki67+	 13789 23944
11285	0	0	Ki67+	 13790 24065
11286	0	0	Ki67+	 13790 24089
11287	0	0	Ki67+	 13793 24325
11288	0	0	Ki67+	 13795 24348
11289	0	0	Ki67+	 13807 23857
11290	0	0	Ki67+	 13807 23974
11291	0	0	Ki67+	 13809 24332
11292	0	0	Ki67+	 13812 24029
11293	0	0	Ki67+	 13814 24451
11294	0	0	Ki67+	 13816 24252
11295	0	0	Ki67+	 13817 23987
11296	0	0	Ki67+	 13820 24136
11297	0	0	Ki67+	 13821 24069
11298	0	0	Ki67+	 13825 23929
11299	0	0	Ki67+	 13825 24312
11300	0	0	Ki67+	 13827 24018
11301	0	0	Ki67+	 13827 24054
11302	0	0	Ki67+	 13839 23735
11303	0	0	Ki67+	 13839 24350
11304	0	0	Ki67+	 13844 24025
11305	0	0	Ki67+	 13845 23950
11306	0	0	Ki67+	 13845 24236
11307	0	0	Ki67+	 13847 24388
11308	0	0	Ki67+	 13850 23926
11309	0	0	Ki67+	 13854 24276
11310	0	0	Ki67+	 13855 24040
11311	0	0	Ki67+	 13860 23976
11312	0	0	Ki67+	 13860 23991
11313	0	0	Ki67+	 13861 24207
11314	0	0	Ki67+	 13861 24347
11315	0	0	Ki67+	 13864 24405
11316	0	0	Ki67+	 13877 24253
11317	0	0	Ki67+	 13877 24448
11318	0	0	Ki67+	 13879 23988
11319	0	0	Ki67+	 13882 24387
11320	0	0	Ki67+	 13884 24014
11321	0	0	Ki67+	 13885 23927
11322	0	0	Ki67+	 13893 23968
11323	0	0	Ki67+	 13893 24184
11324	0	0	Ki67+	 13897 24348
11325	0	0	Ki67+	 13904 23951
11326	0	0	Ki67+	 13904 23982
11327	0	0	Ki67+	 13911 24398
11328	0	0	Ki67+	 13914 23917
11329	0	0	Ki67+	 13919 23998
11330	0	0	Ki67+	 13943 23959
11331	0	0	Ki67+	 13944 23921
11332	0	0	Ki67+	 13964 23887
11333	0	0	Ki67+	 13971 23762
11334	0	0	Ki67+	 13978 23966
11335	0	0	Ki67+	 13983 24110
11336	0	0	Ki67+	 13984 24146
11337	0	0	Ki67+	 13994 24293
11338	0	0	Ki67+	 13999 23969
11339	0	0	Ki67+	 14002 23937
11340	0	0	Ki67+	 14006 24252
11341	0	0	Ki67+	 14010 24102
11342	0	0	Ki67+	 14024 23965
11343	0	0	Ki67+	 14030 23923
11344	0	0	Ki67+	 14033 23839
11345	0	0	Ki67+	 14041 24315
11346	0	0	Ki67+	 14046 23931
11347	0	0	Ki67+	 14047 23880
11348	0	0	Ki67+	 14053 24444
11349	0	0	Ki67+	 14054 24008
11350	0	0	Ki67+	 14055 23983
11351	0	0	Ki67+	 14061 23832
11352	0	0	Ki67+	 14062 24319
11353	0	0	Ki67+	 14072 23958
11354	0	0	Ki67+	 14073 23926
11355	0	0	Ki67+	 14087 23856
11356	0	0	Ki67+	 14089 23911
11357	0	0	Ki67+	 14092 23870
11358	0	0	Ki67+	 14113 24088
11359	0	0	Ki67+	 14113 24308
11360	0	0	Ki67+	 14115 23946
11361	0	0	Ki67+	 14117 24456
11362	0	0	Ki67+	 14119 23911
11363	0	0	Ki67+	 14131 24046
11364	0	0	Ki67+	 14132 24195
11365	0	0	Ki67+	 14135 23855
11366	0	0	Ki67+	 14141 24362
11367	0	0	Ki67+	 14149 23956
11368	0	0	Ki67+	 14152 24100
11369	0	0	Ki67+	 14154 24021
11370	0	0	Ki67+	 14155 24199
11371	0	0	Ki67+	 14156 23895
11372	0	0	Ki67+	 14159 23943
11373	0	0	Ki67+	 14160 23933
11374	0	0	Ki67+	 14161 23847
11375	0	0	Ki67+	 14181 23978
11376	0	0	Ki67+	 14186 24176
11377	0	0	Ki67+	 14191 23892
11378	0	0	Ki67+	 14196 24451
11379	0	0	Ki67+	 14197 24167
11380	0	0	Ki67+	 14198 23875
11381	0	0	Ki67+	 14212 24208
11382	0	0	Ki67+	 14217 24037
11383	0	0	Ki67+	 14218 23896
11384	0	0	Ki67+	 14220 24193
11385	0	0	Ki67+	 14223 24027
11386	0	0	Ki67+	 14232 23943
11387	0	0	Ki67+	 14235 24074
11388	0	0	Ki67+	 14253 24197
11389	0	0	Ki67+	 14259 24184
11390	0	0	Ki67+	 14264 23951
11391	0	0	Ki67+	 14272 24161
11392	0	0	Ki67+	 14276 24129
11393	0	0	Ki67+	 14280 24114
11394	0	0	Ki67+	 14290 24215
11395	0	0	Ki67+	 14296 23906
11396	0	0	Ki67+	 14305 24188
11397	0	0	Ki67+	 14307 24091
11398	0	0	Ki67+	 14315 24034
11399	0	0	Ki67+	 14316 23881
11400	0	0	Ki67+	 14316 23952
11401	0	0	Ki67+	 14316 24161
11402	0	0	Ki67+	 13528 24786
11403	0	0	Ki67+	 13528 25184
11404	0	0	Ki67+	 13535 25082
11405	0	0	Ki67+	 13542 25100
11406	0	0	Ki67+	 13543 24770
11407	0	0	Ki67+	 13545 25250
11408	0	0	Ki67+	 13546 25035
11409	0	0	Ki67+	 13550 25240
11410	0	0	Ki67+	 13555 25210
11411	0	0	Ki67+	 13557 24800
11412	0	0	Ki67+	 13558 24729
11413	0	0	Ki67+	 13559 24565
11414	0	0	Ki67+	 13559 24744
11415	0	0	Ki67+	 13566 25042
11416	0	0	Ki67+	 13572 24793
11417	0	0	Ki67+	 13577 24826
11418	0	0	Ki67+	 13581 25251
11419	0	0	Ki67+	 13583 24890
11420	0	0	Ki67+	 13590 25086
11421	0	0	Ki67+	 13597 24839
11422	0	0	Ki67+	 13623 24789
11423	0	0	Ki67+	 13626 25244
11424	0	0	Ki67+	 13627 25099
11425	0	0	Ki67+	 13630 25191
11426	0	0	Ki67+	 13635 24831
11427	0	0	Ki67+	 13635 25263
11428	0	0	Ki67+	 13644 24848
11429	0	0	Ki67+	 13648 25251
11430	0	0	Ki67+	 13650 24784
11431	0	0	Ki67+	 13658 24822
11432	0	0	Ki67+	 13660 25132
11433	0	0	Ki67+	 13661 25194
11434	0	0	Ki67+	 13663 24474
11435	0	0	Ki67+	 13668 24875
11436	0	0	Ki67+	 13676 25158
11437	0	0	Ki67+	 13679 24855
11438	0	0	Ki67+	 13679 25244
11439	0	0	Ki67+	 13680 24786
11440	0	0	Ki67+	 13693 25231
11441	0	0	Ki67+	 13697 24810
11442	0	0	Ki67+	 13704 24920
11443	0	0	Ki67+	 13710 24823
11444	0	0	Ki67+	 13717 24916
11445	0	0	Ki67+	 13722 25189
11446	0	0	Ki67+	 13723 24859
11447	0	0	Ki67+	 13724 25233
11448	0	0	Ki67+	 13729 25108
11449	0	0	Ki67+	 13730 24908
11450	0	0	Ki67+	 13735 24872
11451	0	0	Ki67+	 13747 24567
11452	0	0	Ki67+	 13747 25112
11453	0	0	Ki67+	 13750 25148
11454	0	0	Ki67+	 13751 25188
11455	0	0	Ki67+	 13756 25225
11456	0	0	Ki67+	 13766 25259
11457	0	0	Ki67+	 13767 24516
11458	0	0	Ki67+	 13767 24897
11459	0	0	Ki67+	 13771 24539
11460	0	0	Ki67+	 13776 24875
11461	0	0	Ki67+	 13780 25226
11462	0	0	Ki67+	 13781 24899
11463	0	0	Ki67+	 13785 24614
11464	0	0	Ki67+	 13786 24509
11465	0	0	Ki67+	 13805 24711
11466	0	0	Ki67+	 13815 25243
11467	0	0	Ki67+	 13817 24496
11468	0	0	Ki67+	 13823 25261
11469	0	0	Ki67+	 13845 25192
11470	0	0	Ki67+	 13851 24660
11471	0	0	Ki67+	 13852 25228
11472	0	0	Ki67+	 13859 24712
11473	0	0	Ki67+	 13859 24771
11474	0	0	Ki67+	 13863 24485
11475	0	0	Ki67+	 13863 24497
11476	0	0	Ki67+	 13874 24764
11477	0	0	Ki67+	 13881 25261
11478	0	0	Ki67+	 13887 25250
11479	0	0	Ki67+	 13891 24487
11480	0	0	Ki67+	 13910 24503
11481	0	0	Ki67+	 13911 24474
11482	0	0	Ki67+	 13912 25258
11483	0	0	Ki67+	 13913 25220
11484	0	0	Ki67+	 13920 24752
11485	0	0	Ki67+	 13923 24890
11486	0	0	Ki67+	 13926 25224
11487	0	0	Ki67+	 13936 24704
11488	0	0	Ki67+	 13939 25261
11489	0	0	Ki67+	 13970 24891
11490	0	0	Ki67+	 13992 25117
11491	0	0	Ki67+	 13998 25255
11492	0	0	Ki67+	 14001 24571
11493	0	0	Ki67+	 14013 25015
11494	0	0	Ki67+	 14013 25200
11495	0	0	Ki67+	 14021 24803
11496	0	0	Ki67+	 14023 24684
11497	0	0	Ki67+	 14035 24647
11498	0	0	Ki67+	 14036 25062
11499	0	0	Ki67+	 14044 24788
11500	0	0	Ki67+	 14051 25088
11501	0	0	Ki67+	 14065 24994
11502	0	0	Ki67+	 14067 24837
11503	0	0	Ki67+	 14075 24637
11504	0	0	Ki67+	 14079 24794
11505	0	0	Ki67+	 14094 24844
11506	0	0	Ki67+	 14097 24636
11507	0	0	Ki67+	 14106 24617
11508	0	0	Ki67+	 14113 25144
11509	0	0	Ki67+	 14152 24611
11510	0	0	Ki67+	 14154 24714
11511	0	0	Ki67+	 14163 24959
11512	0	0	Ki67+	 14164 24859
11513	0	0	Ki67+	 14178 24895
11514	0	0	Ki67+	 14182 24858
11515	0	0	Ki67+	 14194 24665
11516	0	0	Ki67+	 14198 24963
11517	0	0	Ki67+	 14212 24901
11518	0	0	Ki67+	 14214 24667
11519	0	0	Ki67+	 14214 24836
11520	0	0	Ki67+	 14221 24817
11521	0	0	Ki67+	 14227 25216
11522	0	0	Ki67+	 14234 24818
11523	0	0	Ki67+	 14244 24892
11524	0	0	Ki67+	 14253 24934
11525	0	0	Ki67+	 14261 24731
11526	0	0	Ki67+	 14262 24632
11527	0	0	Ki67+	 14308 25110
11528	0	0	Ki67+	 14317 24908
11529	0	0	Ki67+	 13550 25301
11530	0	0	Ki67+	 13551 25275
11531	0	0	Ki67+	 13558 25914
11532	0	0	Ki67+	 13565 25308
11533	0	0	Ki67+	 13567 25280
11534	0	0	Ki67+	 13581 25315
11535	0	0	Ki67+	 13583 25345
11536	0	0	Ki67+	 13602 25268
11537	0	0	Ki67+	 13602 25444
11538	0	0	Ki67+	 13609 25341
11539	0	0	Ki67+	 13610 25289
11540	0	0	Ki67+	 13612 25315
11541	0	0	Ki67+	 13625 25278
11542	0	0	Ki67+	 13627 25639
11543	0	0	Ki67+	 13628 25325
11544	0	0	Ki67+	 13645 25381
11545	0	0	Ki67+	 13654 25345
11546	0	0	Ki67+	 13658 25281
11547	0	0	Ki67+	 13667 25750
11548	0	0	Ki67+	 13679 25368
11549	0	0	Ki67+	 13689 25367
11550	0	0	Ki67+	 13691 25292
11551	0	0	Ki67+	 13703 25266
11552	0	0	Ki67+	 13717 25389
11553	0	0	Ki67+	 13740 25267
11554	0	0	Ki67+	 13743 25434
11555	0	0	Ki67+	 13751 25405
11556	0	0	Ki67+	 13764 25298
11557	0	0	Ki67+	 13768 25428
11558	0	0	Ki67+	 13772 25350
11559	0	0	Ki67+	 13776 25297
11560	0	0	Ki67+	 13785 25991
11561	0	0	Ki67+	 13786 25382
11562	0	0	Ki67+	 13788 25308
11563	0	0	Ki67+	 13790 25914
11564	0	0	Ki67+	 13794 25496
11565	0	0	Ki67+	 13810 25344
11566	0	0	Ki67+	 13812 25273
11567	0	0	Ki67+	 13817 25306
11568	0	0	Ki67+	 13821 25408
11569	0	0	Ki67+	 13832 25437
11570	0	0	Ki67+	 13833 25404
11571	0	0	Ki67+	 13844 25392
11572	0	0	Ki67+	 13844 25510
11573	0	0	Ki67+	 13847 25463
11574	0	0	Ki67+	 13853 25522
11575	0	0	Ki67+	 13855 25307
11576	0	0	Ki67+	 13860 25346
11577	0	0	Ki67+	 13860 25506
11578	0	0	Ki67+	 13866 25425
11579	0	0	Ki67+	 13870 25390
11580	0	0	Ki67+	 13871 25559
11581	0	0	Ki67+	 13875 25503
11582	0	0	Ki67+	 13878 25311
11583	0	0	Ki67+	 13879 25378
11584	0	0	Ki67+	 13879 25466
11585	0	0	Ki67+	 13881 25520
11586	0	0	Ki67+	 13894 25474
11587	0	0	Ki67+	 13898 25342
11588	0	0	Ki67+	 13904 25543
11589	0	0	Ki67+	 13906 25468
11590	0	0	Ki67+	 13906 25494
11591	0	0	Ki67+	 13919 25433
11592	0	0	Ki67+	 13924 25374
11593	0	0	Ki67+	 13927 25540
11594	0	0	Ki67+	 13930 25557
11595	0	0	Ki67+	 13932 25307
11596	0	0	Ki67+	 13936 25494
11597	0	0	Ki67+	 13943 25458
11598	0	0	Ki67+	 13947 25351
11599	0	0	Ki67+	 13953 25301
11600	0	0	Ki67+	 13956 25484
11601	0	0	Ki67+	 13958 25623
11602	0	0	Ki67+	 13961 25460
11603	0	0	Ki67+	 13966 25380
11604	0	0	Ki67+	 13966 25427
11605	0	0	Ki67+	 13972 25566
11606	0	0	Ki67+	 13974 25395
11607	0	0	Ki67+	 13977 25537
11608	0	0	Ki67+	 13979 25322
11609	0	0	Ki67+	 13981 25349
11610	0	0	Ki67+	 13983 25278
11611	0	0	Ki67+	 13989 25584
11612	0	0	Ki67+	 13989 25905
11613	0	0	Ki67+	 13990 25444
11614	0	0	Ki67+	 13991 25362
11615	0	0	Ki67+	 13991 25377
11616	0	0	Ki67+	 13995 25493
11617	0	0	Ki67+	 14000 25562
11618	0	0	Ki67+	 14009 25579
11619	0	0	Ki67+	 14009 25791
11620	0	0	Ki67+	 14010 25460
11621	0	0	Ki67+	 14013 25950
11622	0	0	Ki67+	 14014 25678
11623	0	0	Ki67+	 14019 25450
11624	0	0	Ki67+	 14020 25501
11625	0	0	Ki67+	 14032 25443
11626	0	0	Ki67+	 14033 25587
11627	0	0	Ki67+	 14034 25383
11628	0	0	Ki67+	 14041 25549
11629	0	0	Ki67+	 14042 25577
11630	0	0	Ki67+	 14044 25508
11631	0	0	Ki67+	 14045 25696
11632	0	0	Ki67+	 14050 25422
11633	0	0	Ki67+	 14050 25480
11634	0	0	Ki67+	 14053 25326
11635	0	0	Ki67+	 14055 25280
11636	0	0	Ki67+	 14057 25375
11637	0	0	Ki67+	 14062 25471
11638	0	0	Ki67+	 14069 25551
11639	0	0	Ki67+	 14070 25598
11640	0	0	Ki67+	 14071 25799
11641	0	0	Ki67+	 14072 25574
11642	0	0	Ki67+	 14077 25514
11643	0	0	Ki67+	 14091 25621
11644	0	0	Ki67+	 14100 25551
11645	0	0	Ki67+	 14102 25309
11646	0	0	Ki67+	 14106 25473
11647	0	0	Ki67+	 14118 25381
11648	0	0	Ki67+	 14119 25371
11649	0	0	Ki67+	 14139 25408
11650	0	0	Ki67+	 14140 25585
11651	0	0	Ki67+	 14150 25357
11652	0	0	Ki67+	 14150 25555
11653	0	0	Ki67+	 14152 25459
11654	0	0	Ki67+	 14160 25593
11655	0	0	Ki67+	 14166 25967
11656	0	0	Ki67+	 14168 25271
11657	0	0	Ki67+	 14181 25443
11658	0	0	Ki67+	 14226 25321
11659	0	0	Ki67+	 14229 25456
11660	0	0	Ki67+	 14234 25709
11661	0	0	Ki67+	 14250 25553
11662	0	0	Ki67+	 14277 25473
11663	0	0	Ki67+	 14288 25551
11664	0	0	Ki67+	 14292 25420
11665	0	0	Ki67+	 13526 26818
11666	0	0	Ki67+	 13530 26856
11667	0	0	Ki67+	 13543 26771
11668	0	0	Ki67+	 13543 26813
11669	0	0	Ki67+	 13551 26824
11670	0	0	Ki67+	 13553 26813
11671	0	0	Ki67+	 13566 26762
11672	0	0	Ki67+	 13568 26203
11673	0	0	Ki67+	 13580 26844
11674	0	0	Ki67+	 13585 26654
11675	0	0	Ki67+	 13587 26746
11676	0	0	Ki67+	 13594 26314
11677	0	0	Ki67+	 13602 26803
11678	0	0	Ki67+	 13605 26438
11679	0	0	Ki67+	 13622 26797
11680	0	0	Ki67+	 13628 26833
11681	0	0	Ki67+	 13642 26707
11682	0	0	Ki67+	 13645 26843
11683	0	0	Ki67+	 13658 26822
11684	0	0	Ki67+	 13674 26309
11685	0	0	Ki67+	 13689 26771
11686	0	0	Ki67+	 13697 26811
11687	0	0	Ki67+	 13697 26821
11688	0	0	Ki67+	 13699 26323
11689	0	0	Ki67+	 13718 26682
11690	0	0	Ki67+	 13727 26831
11691	0	0	Ki67+	 13736 26089
11692	0	0	Ki67+	 13751 26767
11693	0	0	Ki67+	 13757 26380
11694	0	0	Ki67+	 13762 26857
11695	0	0	Ki67+	 13768 26706
11696	0	0	Ki67+	 13771 26362
11697	0	0	Ki67+	 13779 26399
11698	0	0	Ki67+	 13781 26858
11699	0	0	Ki67+	 13783 26719
11700	0	0	Ki67+	 13788 26774
11701	0	0	Ki67+	 13802 26313
11702	0	0	Ki67+	 13803 26688
11703	0	0	Ki67+	 13813 26743
11704	0	0	Ki67+	 13816 26757
11705	0	0	Ki67+	 13817 26437
11706	0	0	Ki67+	 13834 26237
11707	0	0	Ki67+	 13838 26731
11708	0	0	Ki67+	 13839 26715
11709	0	0	Ki67+	 13840 26691
11710	0	0	Ki67+	 13859 26463
11711	0	0	Ki67+	 13873 26696
11712	0	0	Ki67+	 13891 26715
11713	0	0	Ki67+	 13894 26431
11714	0	0	Ki67+	 13898 26293
11715	0	0	Ki67+	 13900 26589
11716	0	0	Ki67+	 13908 26790
11717	0	0	Ki67+	 13909 26720
11718	0	0	Ki67+	 13909 26753
11719	0	0	Ki67+	 13921 26826
11720	0	0	Ki67+	 13924 26733
11721	0	0	Ki67+	 13931 26816
11722	0	0	Ki67+	 13937 26550
11723	0	0	Ki67+	 13945 26593
11724	0	0	Ki67+	 13966 26576
11725	0	0	Ki67+	 13969 26756
11726	0	0	Ki67+	 13975 26169
11727	0	0	Ki67+	 13982 26624
11728	0	0	Ki67+	 14022 26635
11729	0	0	Ki67+	 14023 26275
11730	0	0	Ki67+	 14036 26840
11731	0	0	Ki67+	 14040 26667
11732	0	0	Ki67+	 14087 26681
11733	0	0	Ki67+	 14097 26104
11734	0	0	Ki67+	 14100 26856
11735	0	0	Ki67+	 14108 26107
11736	0	0	Ki67+	 14109 26193
11737	0	0	Ki67+	 14132 26845
11738	0	0	Ki67+	 14138 26704
11739	0	0	Ki67+	 14150 26842
11740	0	0	Ki67+	 14164 26559
11741	0	0	Ki67+	 14176 26618
11742	0	0	Ki67+	 14187 26707
11743	0	0	Ki67+	 14194 26642
11744	0	0	Ki67+	 14195 26196
11745	0	0	Ki67+	 14224 26780
11746	0	0	Ki67+	 14239 26629
11747	0	0	Ki67+	 14240 26550
11748	0	0	Ki67+	 14247 26451
11749	0	0	Ki67+	 14250 26775
11750	0	0	Ki67+	 14256 26491
11751	0	0	Ki67+	 14309 26693
11752	0	0	Ki67+	 14312 26728
11753	0	0	Ki67+	 13525 26890
11754	0	0	Ki67+	 13563 27474
11755	0	0	Ki67+	 13566 26902
11756	0	0	Ki67+	 13566 27646
11757	0	0	Ki67+	 13586 27166
11758	0	0	Ki67+	 13588 27352
11759	0	0	Ki67+	 13602 27307
11760	0	0	Ki67+	 13603 26903
11761	0	0	Ki67+	 13615 26874
11762	0	0	Ki67+	 13622 27119
11763	0	0	Ki67+	 13626 26886
11764	0	0	Ki67+	 13644 27504
11765	0	0	Ki67+	 13648 26923
11766	0	0	Ki67+	 13657 26868
11767	0	0	Ki67+	 13657 27513
11768	0	0	Ki67+	 13663 27170
11769	0	0	Ki67+	 13664 26903
11770	0	0	Ki67+	 13668 27005
11771	0	0	Ki67+	 13690 27647
11772	0	0	Ki67+	 13692 27084
11773	0	0	Ki67+	 13697 26945
11774	0	0	Ki67+	 13702 27649
11775	0	0	Ki67+	 13708 26867
11776	0	0	Ki67+	 13708 27078
11777	0	0	Ki67+	 13711 26973
11778	0	0	Ki67+	 13717 27001
11779	0	0	Ki67+	 13737 26974
11780	0	0	Ki67+	 13739 26932
11781	0	0	Ki67+	 13745 27020
11782	0	0	Ki67+	 13758 27028
11783	0	0	Ki67+	 13759 27013
11784	0	0	Ki67+	 13788 26873
11785	0	0	Ki67+	 13807 26923
11786	0	0	Ki67+	 13816 27033
11787	0	0	Ki67+	 13825 27608
11788	0	0	Ki67+	 13830 27069
11789	0	0	Ki67+	 13839 26982
11790	0	0	Ki67+	 13847 26878
11791	0	0	Ki67+	 13866 26995
11792	0	0	Ki67+	 13879 27104
11793	0	0	Ki67+	 13880 26976
11794	0	0	Ki67+	 13884 27231
11795	0	0	Ki67+	 13897 27100
11796	0	0	Ki67+	 13898 27006
11797	0	0	Ki67+	 13907 26953
11798	0	0	Ki67+	 13923 27085
11799	0	0	Ki67+	 13929 27147
11800	0	0	Ki67+	 13930 27257
11801	0	0	Ki67+	 13935 27050
11802	0	0	Ki67+	 13940 27186
11803	0	0	Ki67+	 13943 27154
11804	0	0	Ki67+	 13943 27379
11805	0	0	Ki67+	 13954 27077
11806	0	0	Ki67+	 13958 26935
11807	0	0	Ki67+	 13961 26925
11808	0	0	Ki67+	 13964 27057
11809	0	0	Ki67+	 13967 27067
11810	0	0	Ki67+	 13968 27438
11811	0	0	Ki67+	 13969 26944
11812	0	0	Ki67+	 13969 27524
11813	0	0	Ki67+	 13971 27380
11814	0	0	Ki67+	 13974 26926
11815	0	0	Ki67+	 13985 27192
11816	0	0	Ki67+	 13986 27138
11817	0	0	Ki67+	 13992 26988
11818	0	0	Ki67+	 13997 27492
11819	0	0	Ki67+	 14011 26913
11820	0	0	Ki67+	 14020 27209
11821	0	0	Ki67+	 14020 27224
11822	0	0	Ki67+	 14025 26868
11823	0	0	Ki67+	 14026 27318
11824	0	0	Ki67+	 14027 26918
11825	0	0	Ki67+	 14032 26899
11826	0	0	Ki67+	 14036 26865
11827	0	0	Ki67+	 14039 26998
11828	0	0	Ki67+	 14048 27236
11829	0	0	Ki67+	 14049 26937
11830	0	0	Ki67+	 14054 27090
11831	0	0	Ki67+	 14066 27074
11832	0	0	Ki67+	 14066 27129
11833	0	0	Ki67+	 14067 27403
11834	0	0	Ki67+	 14069 27379
11835	0	0	Ki67+	 14070 27425
11836	0	0	Ki67+	 14073 27571
11837	0	0	Ki67+	 14084 26934
11838	0	0	Ki67+	 14087 26893
11839	0	0	Ki67+	 14089 27105
11840	0	0	Ki67+	 14108 26893
11841	0	0	Ki67+	 14108 27599
11842	0	0	Ki67+	 14116 27454
11843	0	0	Ki67+	 14120 26999
11844	0	0	Ki67+	 14137 27178
11845	0	0	Ki67+	 14144 27223
11846	0	0	Ki67+	 14146 27038
11847	0	0	Ki67+	 14147 27594
11848	0	0	Ki67+	 14154 27417
11849	0	0	Ki67+	 14172 26896
11850	0	0	Ki67+	 14174 27057
11851	0	0	Ki67+	 14186 27195
11852	0	0	Ki67+	 14188 27163
11853	0	0	Ki67+	 14191 26992
11854	0	0	Ki67+	 14198 26884
11855	0	0	Ki67+	 14198 26973
11856	0	0	Ki67+	 14205 27049
11857	0	0	Ki67+	 14207 27245
11858	0	0	Ki67+	 14209 27160
11859	0	0	Ki67+	 14214 27036
11860	0	0	Ki67+	 14223 26962
11861	0	0	Ki67+	 14223 27203
11862	0	0	Ki67+	 14226 27192
11863	0	0	Ki67+	 14227 27425
11864	0	0	Ki67+	 14230 27231
11865	0	0	Ki67+	 14235 26934
11866	0	0	Ki67+	 14237 26887
11867	0	0	Ki67+	 14241 26916
11868	0	0	Ki67+	 14243 27155
11869	0	0	Ki67+	 14245 27193
11870	0	0	Ki67+	 14251 26869
11871	0	0	Ki67+	 14252 26931
11872	0	0	Ki67+	 14255 26951
11873	0	0	Ki67+	 14264 27085
11874	0	0	Ki67+	 14272 26905
11875	0	0	Ki67+	 14282 27124
11876	0	0	Ki67+	 14295 27020
11877	0	0	Ki67+	 14296 26907
11878	0	0	Ki67+	 14298 27221
11879	0	0	Ki67+	 14300 27114
11880	0	0	Ki67+	 14301 27002
11881	0	0	Ki67+	 14311 26876
11882	0	0	Ki67+	 14316 27242
11883	0	0	Ki67+	 13524 27778
11884	0	0	Ki67+	 13527 27767
11885	0	0	Ki67+	 13547 27802
11886	0	0	Ki67+	 13559 27925
11887	0	0	Ki67+	 13564 27666
11888	0	0	Ki67+	 13564 28262
11889	0	0	Ki67+	 13564 28295
11890	0	0	Ki67+	 13566 27801
11891	0	0	Ki67+	 13575 28049
11892	0	0	Ki67+	 13580 28290
11893	0	0	Ki67+	 13585 28087
11894	0	0	Ki67+	 13592 27749
11895	0	0	Ki67+	 13633 27684
11896	0	0	Ki67+	 13675 28018
11897	0	0	Ki67+	 13687 27962
11898	0	0	Ki67+	 13698 27872
11899	0	0	Ki67+	 13705 27685
11900	0	0	Ki67+	 13721 28248
11901	0	0	Ki67+	 13815 27938
11902	0	0	Ki67+	 13818 27784
11903	0	0	Ki67+	 13823 27964
11904	0	0	Ki67+	 13832 27843
11905	0	0	Ki67+	 13839 27750
11906	0	0	Ki67+	 13852 27921
11907	0	0	Ki67+	 13860 28282
11908	0	0	Ki67+	 13865 27936
11909	0	0	Ki67+	 13871 27916
11910	0	0	Ki67+	 13872 27736
11911	0	0	Ki67+	 13884 27908
11912	0	0	Ki67+	 13920 27805
11913	0	0	Ki67+	 13954 27751
11914	0	0	Ki67+	 13983 27817
11915	0	0	Ki67+	 13987 28015
11916	0	0	Ki67+	 14000 28107
11917	0	0	Ki67+	 14038 28209
11918	0	0	Ki67+	 14068 27718
11919	0	0	Ki67+	 14069 27672
11920	0	0	Ki67+	 14076 27841
11921	0	0	Ki67+	 14144 27699
11922	0	0	Ki67+	 14146 27725
11923	0	0	Ki67+	 14163 27688
11924	0	0	Ki67+	 14189 27681
11925	0	0	Ki67+	 14189 28195
11926	0	0	Ki67+	 14205 27753
11927	0	0	Ki67+	 14223 27683
11928	0	0	Ki67+	 14223 27848
11929	0	0	Ki67+	 14227 28248
11930	0	0	Ki67+	 14235 27865
11931	0	0	Ki67+	 14253 27845
11932	0	0	Ki67+	 14255 27810
11933	0	0	Ki67+	 14258 27715
11934	0	0	Ki67+	 14271 27736
11935	0	0	Ki67+	 14278 28222
11936	0	0	Ki67+	 14285 28049
11937	0	0	Ki67+	 14285 28072
11938	0	0	Ki67+	 14287 28100
11939	0	0	Ki67+	 14289 27827
11940	0	0	Ki67+	 14294 27786
11941	0	0	Ki67+	 13584 29222
11942	0	0	Ki67+	 13947 28500
11943	0	0	Ki67+	 13526 29486
11944	0	0	Ki67+	 13526 29619
11945	0	0	Ki67+	 13541 29384
11946	0	0	Ki67+	 13547 29532
11947	0	0	Ki67+	 13549 29600
11948	0	0	Ki67+	 13555 29632
11949	0	0	Ki67+	 13558 29518
11950	0	0	Ki67+	 13561 29911
11951	0	0	Ki67+	 13567 29487
11952	0	0	Ki67+	 13579 29438
11953	0	0	Ki67+	 13580 29566
11954	0	0	Ki67+	 13581 29549
11955	0	0	Ki67+	 13585 29424
11956	0	0	Ki67+	 13585 29642
11957	0	0	Ki67+	 13593 29737
11958	0	0	Ki67+	 13607 29500
11959	0	0	Ki67+	 13618 29530
11960	0	0	Ki67+	 13618 29545
11961	0	0	Ki67+	 13630 29441
11962	0	0	Ki67+	 13634 29505
11963	0	0	Ki67+	 13637 29640
11964	0	0	Ki67+	 13648 29538
11965	0	0	Ki67+	 13689 29641
11966	0	0	Ki67+	 13689 29677
11967	0	0	Ki67+	 13697 29684
11968	0	0	Ki67+	 13714 29702
11969	0	0	Ki67+	 13721 29660
11970	0	0	Ki67+	 13742 29707
11971	0	0	Ki67+	 13750 29685
11972	0	0	Ki67+	 13752 29671
11973	0	0	Ki67+	 13755 29596
11974	0	0	Ki67+	 13758 29734
11975	0	0	Ki67+	 13760 29719
11976	0	0	Ki67+	 13785 29691
11977	0	0	Ki67+	 13813 29705
11978	0	0	Ki67+	 13820 29602
11979	0	0	Ki67+	 13826 29676
11980	0	0	Ki67+	 13838 29630
11981	0	0	Ki67+	 13863 29629
11982	0	0	Ki67+	 13864 29641
11983	0	0	Ki67+	 13888 29750
11984	0	0	Ki67+	 13907 29288
11985	0	0	Ki67+	 13908 29797
11986	0	0	Ki67+	 13910 29831
11987	0	0	Ki67+	 13911 29692
11988	0	0	Ki67+	 13912 29366
11989	0	0	Ki67+	 13926 29743
11990	0	0	Ki67+	 13931 29341
11991	0	0	Ki67+	 13931 29672
11992	0	0	Ki67+	 13934 29811
11993	0	0	Ki67+	 13935 29749
11994	0	0	Ki67+	 13937 29823
11995	0	0	Ki67+	 13954 29720
11996	0	0	Ki67+	 13956 29679
11997	0	0	Ki67+	 13962 29762
11998	0	0	Ki67+	 13976 29676
11999	0	0	Ki67+	 13978 29736
12000	0	0	Ki67+	 13983 29661
12001	0	0	Ki67+	 13985 29718
12002	0	0	Ki67+	 13987 29822
12003	0	0	Ki67+	 13989 29867
12004	0	0	Ki67+	 13990 29279
12005	0	0	Ki67+	 13996 29805
12006	0	0	Ki67+	 14000 29732
12007	0	0	Ki67+	 14000 29745
12008	0	0	Ki67+	 14008 29666
12009	0	0	Ki67+	 14009 29870
12010	0	0	Ki67+	 14013 29830
12011	0	0	Ki67+	 14016 29769
12012	0	0	Ki67+	 14020 29357
12013	0	0	Ki67+	 14022 29791
12014	0	0	Ki67+	 14029 29871
12015	0	0	Ki67+	 14036 29737
12016	0	0	Ki67+	 14040 29770
12017	0	0	Ki67+	 14041 29713
12018	0	0	Ki67+	 14044 29810
12019	0	0	Ki67+	 14064 29778
12020	0	0	Ki67+	 14065 29666
12021	0	0	Ki67+	 14068 29811
12022	0	0	Ki67+	 14074 29741
12023	0	0	Ki67+	 14083 29447
12024	0	0	Ki67+	 14090 29815
12025	0	0	Ki67+	 14091 29680
12026	0	0	Ki67+	 14092 29714
12027	0	0	Ki67+	 14096 29662
12028	0	0	Ki67+	 14118 29783
12029	0	0	Ki67+	 14118 29831
12030	0	0	Ki67+	 14120 29678
12031	0	0	Ki67+	 14122 29735
12032	0	0	Ki67+	 14127 29650
12033	0	0	Ki67+	 14130 29675
12034	0	0	Ki67+	 14133 29712
12035	0	0	Ki67+	 14138 29865
12036	0	0	Ki67+	 14146 29532
12037	0	0	Ki67+	 14151 29866
12038	0	0	Ki67+	 14152 29787
12039	0	0	Ki67+	 14153 29646
12040	0	0	Ki67+	 14171 29691
12041	0	0	Ki67+	 14172 29815
12042	0	0	Ki67+	 14187 29727
12043	0	0	Ki67+	 14192 29637
12044	0	0	Ki67+	 14197 29751
12045	0	0	Ki67+	 14204 29694
12046	0	0	Ki67+	 14221 29777
12047	0	0	Ki67+	 14224 29753
12048	0	0	Ki67+	 14228 29697
12049	0	0	Ki67+	 14232 29531
12050	0	0	Ki67+	 14257 29681
12051	0	0	Ki67+	 14259 29723
12052	0	0	Ki67+	 14261 29670
12053	0	0	Ki67+	 14264 29769
12054	0	0	Ki67+	 14269 29639
12055	0	0	Ki67+	 14270 29622
12056	0	0	Ki67+	 14283 29798
12057	0	0	Ki67+	 14291 29732
12058	0	0	Ki67+	 14293 29699
12059	0	0	Ki67+	 14302 29658
12060	0	0	Ki67+	 14319 29696
12061	0	0	Ki67+	 13526 30521
12062	0	0	Ki67+	 13527 30436
12063	0	0	Ki67+	 13537 30498
12064	0	0	Ki67+	 13543 30477
12065	0	0	Ki67+	 13546 30435
12066	0	0	Ki67+	 13547 30526
12067	0	0	Ki67+	 13551 30118
12068	0	0	Ki67+	 13560 30518
12069	0	0	Ki67+	 13568 30506
12070	0	0	Ki67+	 13568 30646
12071	0	0	Ki67+	 13573 30547
12072	0	0	Ki67+	 13574 30603
12073	0	0	Ki67+	 13590 30461
12074	0	0	Ki67+	 13591 30488
12075	0	0	Ki67+	 13593 30505
12076	0	0	Ki67+	 13596 30421
12077	0	0	Ki67+	 13602 30393
12078	0	0	Ki67+	 13604 30592
12079	0	0	Ki67+	 13608 30626
12080	0	0	Ki67+	 13615 30618
12081	0	0	Ki67+	 13619 30474
12082	0	0	Ki67+	 13627 30579
12083	0	0	Ki67+	 13628 30402
12084	0	0	Ki67+	 13629 30351
12085	0	0	Ki67+	 13630 30374
12086	0	0	Ki67+	 13640 30551
12087	0	0	Ki67+	 13642 30624
12088	0	0	Ki67+	 13654 30567
12089	0	0	Ki67+	 13655 30468
12090	0	0	Ki67+	 13658 30388
12091	0	0	Ki67+	 13659 30425
12092	0	0	Ki67+	 13669 30495
12093	0	0	Ki67+	 13671 30348
12094	0	0	Ki67+	 13674 30383
12095	0	0	Ki67+	 13683 30450
12096	0	0	Ki67+	 13684 30393
12097	0	0	Ki67+	 13686 30329
12098	0	0	Ki67+	 13688 30354
12099	0	0	Ki67+	 13706 30383
12100	0	0	Ki67+	 13707 30399
12101	0	0	Ki67+	 13707 30454
12102	0	0	Ki67+	 13711 30550
12103	0	0	Ki67+	 13721 30322
12104	0	0	Ki67+	 13729 30369
12105	0	0	Ki67+	 13730 30413
12106	0	0	Ki67+	 13738 30378
12107	0	0	Ki67+	 13746 30482
12108	0	0	Ki67+	 13756 30450
12109	0	0	Ki67+	 13758 30250
12110	0	0	Ki67+	 13758 30625
12111	0	0	Ki67+	 13761 30558
12112	0	0	Ki67+	 13762 30408
12113	0	0	Ki67+	 13764 30540
12114	0	0	Ki67+	 13770 30464
12115	0	0	Ki67+	 13772 30422
12116	0	0	Ki67+	 13776 30295
12117	0	0	Ki67+	 13797 30311
12118	0	0	Ki67+	 13800 30531
12119	0	0	Ki67+	 13803 30829
12120	0	0	Ki67+	 13807 30126
12121	0	0	Ki67+	 13808 30602
12122	0	0	Ki67+	 13817 30629
12123	0	0	Ki67+	 13826 30365
12124	0	0	Ki67+	 13827 30564
12125	0	0	Ki67+	 13842 30321
12126	0	0	Ki67+	 13843 30628
12127	0	0	Ki67+	 13846 30296
12128	0	0	Ki67+	 13852 30533
12129	0	0	Ki67+	 13858 30551
12130	0	0	Ki67+	 13862 30334
12131	0	0	Ki67+	 13870 30309
12132	0	0	Ki67+	 13876 30262
12133	0	0	Ki67+	 13887 30275
12134	0	0	Ki67+	 13895 30378
12135	0	0	Ki67+	 13914 30497
12136	0	0	Ki67+	 13916 30268
12137	0	0	Ki67+	 13921 30285
12138	0	0	Ki67+	 13921 30308
12139	0	0	Ki67+	 13935 30253
12140	0	0	Ki67+	 13944 30357
12141	0	0	Ki67+	 13945 30253
12142	0	0	Ki67+	 13950 30344
12143	0	0	Ki67+	 13961 30305
12144	0	0	Ki67+	 13966 30374
12145	0	0	Ki67+	 13967 30609
12146	0	0	Ki67+	 13989 30585
12147	0	0	Ki67+	 13991 30433
12148	0	0	Ki67+	 14002 30381
12149	0	0	Ki67+	 14008 30454
12150	0	0	Ki67+	 14011 30777
12151	0	0	Ki67+	 14014 30855
12152	0	0	Ki67+	 14036 30457
12153	0	0	Ki67+	 14037 30407
12154	0	0	Ki67+	 14048 30754
12155	0	0	Ki67+	 14054 30502
12156	0	0	Ki67+	 14054 30530
12157	0	0	Ki67+	 14057 30561
12158	0	0	Ki67+	 14058 30489
12159	0	0	Ki67+	 14059 30834
12160	0	0	Ki67+	 14065 30723
12161	0	0	Ki67+	 14072 30840
12162	0	0	Ki67+	 14083 30488
12163	0	0	Ki67+	 14084 30798
12164	0	0	Ki67+	 14085 30644
12165	0	0	Ki67+	 14086 30814
12166	0	0	Ki67+	 14097 30201
12167	0	0	Ki67+	 14099 30829
12168	0	0	Ki67+	 14100 30777
12169	0	0	Ki67+	 14116 30544
12170	0	0	Ki67+	 14117 30733
12171	0	0	Ki67+	 14121 30485
12172	0	0	Ki67+	 14122 30500
12173	0	0	Ki67+	 14122 30698
12174	0	0	Ki67+	 14130 30798
12175	0	0	Ki67+	 14131 30557
12176	0	0	Ki67+	 14153 30820
12177	0	0	Ki67+	 14154 30523
12178	0	0	Ki67+	 14155 30836
12179	0	0	Ki67+	 14161 30695
12180	0	0	Ki67+	 14162 30771
12181	0	0	Ki67+	 14164 30735
12182	0	0	Ki67+	 14174 30774
12183	0	0	Ki67+	 14183 30812
12184	0	0	Ki67+	 14186 30725
12185	0	0	Ki67+	 14197 30701
12186	0	0	Ki67+	 14202 30631
12187	0	0	Ki67+	 14206 30747
12188	0	0	Ki67+	 14213 30613
12189	0	0	Ki67+	 14219 30556
12190	0	0	Ki67+	 14222 30619
12191	0	0	Ki67+	 14229 30517
12192	0	0	Ki67+	 14235 30541
12193	0	0	Ki67+	 14238 30589
12194	0	0	Ki67+	 14238 30734
12195	0	0	Ki67+	 14240 30747
12196	0	0	Ki67+	 14245 30696
12197	0	0	Ki67+	 14253 30550
12198	0	0	Ki67+	 14269 30523
12199	0	0	Ki67+	 14270 30590
12200	0	0	Ki67+	 14273 30743
12201	0	0	Ki67+	 14277 30372
12202	0	0	Ki67+	 14277 30683
12203	0	0	Ki67+	 14283 30494
12204	0	0	Ki67+	 14287 30658
12205	0	0	Ki67+	 14292 30519
12206	0	0	Ki67+	 14296 30607
12207	0	0	Ki67+	 14308 30747
12208	0	0	Ki67+	 14310 30693
12209	0	0	Ki67+	 14319 30481
12210	0	0	Ki67+	 13531 31072
12211	0	0	Ki67+	 13552 31069
12212	0	0	Ki67+	 13558 31028
12213	0	0	Ki67+	 13560 30977
12214	0	0	Ki67+	 13562 31098
12215	0	0	Ki67+	 13566 31117
12216	0	0	Ki67+	 13572 31086
12217	0	0	Ki67+	 13582 31096
12218	0	0	Ki67+	 13596 31104
12219	0	0	Ki67+	 13607 31033
12220	0	0	Ki67+	 13642 31065
12221	0	0	Ki67+	 13642 31077
12222	0	0	Ki67+	 13670 31009
12223	0	0	Ki67+	 13671 30949
12224	0	0	Ki67+	 13672 31104
12225	0	0	Ki67+	 13672 31549
12226	0	0	Ki67+	 13674 30992
12227	0	0	Ki67+	 13697 31079
12228	0	0	Ki67+	 13697 31295
12229	0	0	Ki67+	 13707 30975
12230	0	0	Ki67+	 13708 30945
12231	0	0	Ki67+	 13712 31283
12232	0	0	Ki67+	 13720 30926
12233	0	0	Ki67+	 13722 31254
12234	0	0	Ki67+	 13729 30878
12235	0	0	Ki67+	 13733 30971
12236	0	0	Ki67+	 13744 30957
12237	0	0	Ki67+	 13746 31029
12238	0	0	Ki67+	 13748 31044
12239	0	0	Ki67+	 13779 30969
12240	0	0	Ki67+	 13790 31001
12241	0	0	Ki67+	 13797 30927
12242	0	0	Ki67+	 13798 31628
12243	0	0	Ki67+	 13813 31074
12244	0	0	Ki67+	 13813 31593
12245	0	0	Ki67+	 13826 31095
12246	0	0	Ki67+	 13826 31608
12247	0	0	Ki67+	 13828 31654
12248	0	0	Ki67+	 13829 30922
12249	0	0	Ki67+	 13837 31519
12250	0	0	Ki67+	 13839 31064
12251	0	0	Ki67+	 13840 31580
12252	0	0	Ki67+	 13842 31031
12253	0	0	Ki67+	 13843 31558
12254	0	0	Ki67+	 13843 31610
12255	0	0	Ki67+	 13846 31658
12256	0	0	Ki67+	 13855 31534
12257	0	0	Ki67+	 13855 31641
12258	0	0	Ki67+	 13858 30891
12259	0	0	Ki67+	 13861 31616
12260	0	0	Ki67+	 13862 31103
12261	0	0	Ki67+	 13862 31565
12262	0	0	Ki67+	 13872 30980
12263	0	0	Ki67+	 13874 31516
12264	0	0	Ki67+	 13877 30997
12265	0	0	Ki67+	 13881 30882
12266	0	0	Ki67+	 13896 31608
12267	0	0	Ki67+	 13897 31553
12268	0	0	Ki67+	 13902 31498
12269	0	0	Ki67+	 13910 31004
12270	0	0	Ki67+	 13913 31617
12271	0	0	Ki67+	 13927 31089
12272	0	0	Ki67+	 13933 31497
12273	0	0	Ki67+	 13934 31486
12274	0	0	Ki67+	 13934 31593
12275	0	0	Ki67+	 13935 31026
12276	0	0	Ki67+	 13938 31062
12277	0	0	Ki67+	 13940 30981
12278	0	0	Ki67+	 13957 31574
12279	0	0	Ki67+	 13958 31556
12280	0	0	Ki67+	 13960 30921
12281	0	0	Ki67+	 13963 30946
12282	0	0	Ki67+	 13965 30988
12283	0	0	Ki67+	 13965 31488
12284	0	0	Ki67+	 13966 31652
12285	0	0	Ki67+	 13979 31034
12286	0	0	Ki67+	 13984 31492
12287	0	0	Ki67+	 13991 31019
12288	0	0	Ki67+	 13992 30953
12289	0	0	Ki67+	 13994 31002
12290	0	0	Ki67+	 13995 31486
12291	0	0	Ki67+	 13997 30934
12292	0	0	Ki67+	 13998 31529
12293	0	0	Ki67+	 14014 30897
12294	0	0	Ki67+	 14015 31390
12295	0	0	Ki67+	 14016 30998
12296	0	0	Ki67+	 14017 30887
12297	0	0	Ki67+	 14030 31481
12298	0	0	Ki67+	 14032 30976
12299	0	0	Ki67+	 14032 31512
12300	0	0	Ki67+	 14034 30923
12301	0	0	Ki67+	 14049 30871
12302	0	0	Ki67+	 14050 31477
12303	0	0	Ki67+	 14055 30885
12304	0	0	Ki67+	 14058 30951
12305	0	0	Ki67+	 14065 31456
12306	0	0	Ki67+	 14066 30934
12307	0	0	Ki67+	 14081 30866
12308	0	0	Ki67+	 14090 31437
12309	0	0	Ki67+	 14094 30924
12310	0	0	Ki67+	 14098 31460
12311	0	0	Ki67+	 14105 31120
12312	0	0	Ki67+	 14115 30909
12313	0	0	Ki67+	 14122 30875
12314	0	0	Ki67+	 14127 31332
12315	0	0	Ki67+	 14141 31500
12316	0	0	Ki67+	 14147 31463
12317	0	0	Ki67+	 14150 31430
12318	0	0	Ki67+	 14152 31501
12319	0	0	Ki67+	 14168 31466
12320	0	0	Ki67+	 14205 31395
12321	0	0	Ki67+	 14208 31439
12322	0	0	Ki67+	 14244 31376
12323	0	0	Ki67+	 14245 30885
12324	0	0	Ki67+	 14259 31156
12325	0	0	Ki67+	 14266 31371
12326	0	0	Ki67+	 14278 31404
12327	0	0	Ki67+	 14281 31326
12328	0	0	Ki67+	 14293 31359
12329	0	0	Ki67+	 14294 31296
12330	0	0	Ki67+	 14310 31305
12331	0	0	Ki67+	 13632 31903
12332	0	0	Ki67+	 13668 31877
12333	0	0	Ki67+	 13674 31950
12334	0	0	Ki67+	 13677 31937
12335	0	0	Ki67+	 13684 31851
12336	0	0	Ki67+	 13692 31923
12337	0	0	Ki67+	 13713 31858
12338	0	0	Ki67+	 13721 31870
12339	0	0	Ki67+	 13721 31912
12340	0	0	Ki67+	 13728 31960
12341	0	0	Ki67+	 13735 31813
12342	0	0	Ki67+	 13743 31836
12343	0	0	Ki67+	 13752 31864
12344	0	0	Ki67+	 13755 31877
12345	0	0	Ki67+	 13755 31979
12346	0	0	Ki67+	 13759 31966
12347	0	0	Ki67+	 13763 31842
12348	0	0	Ki67+	 13776 31852
12349	0	0	Ki67+	 13777 31768
12350	0	0	Ki67+	 13779 31822
12351	0	0	Ki67+	 13793 31774
12352	0	0	Ki67+	 13794 31733
12353	0	0	Ki67+	 13813 31819
12354	0	0	Ki67+	 13815 31694
12355	0	0	Ki67+	 13815 31732
12356	0	0	Ki67+	 13822 31864
12357	0	0	Ki67+	 13838 31773
12358	0	0	Ki67+	 13842 31718
12359	0	0	Ki67+	 13842 31905
12360	0	0	Ki67+	 13858 31911
12361	0	0	Ki67+	 13863 31688
12362	0	0	Ki67+	 13866 31896
12363	0	0	Ki67+	 13868 31830
12364	0	0	Ki67+	 13869 31866
12365	0	0	Ki67+	 13871 31755
12366	0	0	Ki67+	 13874 31779
12367	0	0	Ki67+	 13882 31864
12368	0	0	Ki67+	 13884 31727
12369	0	0	Ki67+	 13900 31831
12370	0	0	Ki67+	 13918 31747
12371	0	0	Ki67+	 13929 31758
12372	0	0	Ki67+	 13944 31721
12373	0	0	Ki67+	 13959 31699
12374	0	0	Ki67+	 14268 31950
12375	0	0	Ki67+	 14309 32008
12376	0	0	Ki67+	 14354 17973
12377	0	0	Ki67+	 14362 17905
12378	0	0	Ki67+	 14366 17979
12379	0	0	Ki67+	 14375 17945
12380	0	0	Ki67+	 14383 17589
12381	0	0	Ki67+	 14397 17555
12382	0	0	Ki67+	 14401 17884
12383	0	0	Ki67+	 14415 17840
12384	0	0	Ki67+	 14420 17795
12385	0	0	Ki67+	 14421 17806
12386	0	0	Ki67+	 14474 17464
12387	0	0	Ki67+	 14496 17801
12388	0	0	Ki67+	 14499 17563
12389	0	0	Ki67+	 14499 17783
12390	0	0	Ki67+	 14500 17721
12391	0	0	Ki67+	 14506 17884
12392	0	0	Ki67+	 14511 17625
12393	0	0	Ki67+	 14518 17560
12394	0	0	Ki67+	 14520 17603
12395	0	0	Ki67+	 14528 17729
12396	0	0	Ki67+	 14530 17682
12397	0	0	Ki67+	 14565 17707
12398	0	0	Ki67+	 14566 17741
12399	0	0	Ki67+	 14572 17661
12400	0	0	Ki67+	 14579 17673
12401	0	0	Ki67+	 14584 17512
12402	0	0	Ki67+	 14625 17733
12403	0	0	Ki67+	 14662 17923
12404	0	0	Ki67+	 14677 17828
12405	0	0	Ki67+	 14682 17951
12406	0	0	Ki67+	 14694 17849
12407	0	0	Ki67+	 14709 18021
12408	0	0	Ki67+	 14730 17971
12409	0	0	Ki67+	 14731 18016
12410	0	0	Ki67+	 14732 18002
12411	0	0	Ki67+	 14736 17951
12412	0	0	Ki67+	 14768 17446
12413	0	0	Ki67+	 14768 17917
12414	0	0	Ki67+	 14774 17933
12415	0	0	Ki67+	 14811 18031
12416	0	0	Ki67+	 14836 17890
12417	0	0	Ki67+	 14841 17833
12418	0	0	Ki67+	 14856 17414
12419	0	0	Ki67+	 14922 17784
12420	0	0	Ki67+	 14925 17833
12421	0	0	Ki67+	 14930 17885
12422	0	0	Ki67+	 14934 17322
12423	0	0	Ki67+	 14934 17748
12424	0	0	Ki67+	 14937 17959
12425	0	0	Ki67+	 14956 17718
12426	0	0	Ki67+	 14957 17358
12427	0	0	Ki67+	 14962 17852
12428	0	0	Ki67+	 14963 17820
12429	0	0	Ki67+	 14966 17403
12430	0	0	Ki67+	 14966 17806
12431	0	0	Ki67+	 14968 17778
12432	0	0	Ki67+	 14979 17400
12433	0	0	Ki67+	 14983 17694
12434	0	0	Ki67+	 14992 17742
12435	0	0	Ki67+	 14994 17776
12436	0	0	Ki67+	 14995 17822
12437	0	0	Ki67+	 14996 17806
12438	0	0	Ki67+	 15008 17419
12439	0	0	Ki67+	 15017 17907
12440	0	0	Ki67+	 15020 17805
12441	0	0	Ki67+	 15028 17975
12442	0	0	Ki67+	 15036 17621
12443	0	0	Ki67+	 15040 17930
12444	0	0	Ki67+	 15042 17448
12445	0	0	Ki67+	 15044 17802
12446	0	0	Ki67+	 15047 17789
12447	0	0	Ki67+	 15049 17835
12448	0	0	Ki67+	 15073 17816
12449	0	0	Ki67+	 15078 17940
12450	0	0	Ki67+	 15083 17594
12451	0	0	Ki67+	 15083 17779
12452	0	0	Ki67+	 15085 17612
12453	0	0	Ki67+	 15086 17834
12454	0	0	Ki67+	 15087 18031
12455	0	0	Ki67+	 15093 17796
12456	0	0	Ki67+	 15102 17677
12457	0	0	Ki67+	 15103 17997
12458	0	0	Ki67+	 15108 17638
12459	0	0	Ki67+	 15111 17820
12460	0	0	Ki67+	 15112 17567
12461	0	0	Ki67+	 15113 17553
12462	0	0	Ki67+	 14322 18382
12463	0	0	Ki67+	 14329 18306
12464	0	0	Ki67+	 14329 18415
12465	0	0	Ki67+	 14331 18318
12466	0	0	Ki67+	 14346 18829
12467	0	0	Ki67+	 14352 18272
12468	0	0	Ki67+	 14354 18562
12469	0	0	Ki67+	 14366 18510
12470	0	0	Ki67+	 14368 18526
12471	0	0	Ki67+	 14379 18571
12472	0	0	Ki67+	 14390 18589
12473	0	0	Ki67+	 14392 18364
12474	0	0	Ki67+	 14394 18376
12475	0	0	Ki67+	 14395 18469
12476	0	0	Ki67+	 14395 18491
12477	0	0	Ki67+	 14400 18575
12478	0	0	Ki67+	 14401 18555
12479	0	0	Ki67+	 14403 18514
12480	0	0	Ki67+	 14411 18418
12481	0	0	Ki67+	 14413 18473
12482	0	0	Ki67+	 14414 18428
12483	0	0	Ki67+	 14419 18656
12484	0	0	Ki67+	 14427 18508
12485	0	0	Ki67+	 14428 18548
12486	0	0	Ki67+	 14429 18362
12487	0	0	Ki67+	 14429 18377
12488	0	0	Ki67+	 14431 18486
12489	0	0	Ki67+	 14439 18266
12490	0	0	Ki67+	 14456 18413
12491	0	0	Ki67+	 14461 18650
12492	0	0	Ki67+	 14472 18553
12493	0	0	Ki67+	 14489 18682
12494	0	0	Ki67+	 14492 18476
12495	0	0	Ki67+	 14493 18580
12496	0	0	Ki67+	 14495 18464
12497	0	0	Ki67+	 14504 18640
12498	0	0	Ki67+	 14506 18673
12499	0	0	Ki67+	 14507 18477
12500	0	0	Ki67+	 14512 18555
12501	0	0	Ki67+	 14516 18574
12502	0	0	Ki67+	 14518 18489
12503	0	0	Ki67+	 14520 18459
12504	0	0	Ki67+	 14533 18664
12505	0	0	Ki67+	 14538 18530
12506	0	0	Ki67+	 14539 18632
12507	0	0	Ki67+	 14542 18305
12508	0	0	Ki67+	 14543 18587
12509	0	0	Ki67+	 14543 18597
12510	0	0	Ki67+	 14547 18365
12511	0	0	Ki67+	 14553 18304
12512	0	0	Ki67+	 14555 18409
12513	0	0	Ki67+	 14565 18625
12514	0	0	Ki67+	 14587 18542
12515	0	0	Ki67+	 14596 18368
12516	0	0	Ki67+	 14641 18693
12517	0	0	Ki67+	 14665 18417
12518	0	0	Ki67+	 14685 18102
12519	0	0	Ki67+	 14697 18632
12520	0	0	Ki67+	 14698 18642
12521	0	0	Ki67+	 14709 18068
12522	0	0	Ki67+	 14717 18569
12523	0	0	Ki67+	 14736 18577
12524	0	0	Ki67+	 14742 18543
12525	0	0	Ki67+	 14781 18681
12526	0	0	Ki67+	 14834 18644
12527	0	0	Ki67+	 14835 18726
12528	0	0	Ki67+	 14886 18843
12529	0	0	Ki67+	 14890 18815
12530	0	0	Ki67+	 14903 18781
12531	0	0	Ki67+	 14904 18143
12532	0	0	Ki67+	 14941 18842
12533	0	0	Ki67+	 14966 18846
12534	0	0	Ki67+	 14970 18193
12535	0	0	Ki67+	 14979 18228
12536	0	0	Ki67+	 14983 18149
12537	0	0	Ki67+	 14985 18253
12538	0	0	Ki67+	 14985 18797
12539	0	0	Ki67+	 14990 18853
12540	0	0	Ki67+	 14999 18166
12541	0	0	Ki67+	 15001 18151
12542	0	0	Ki67+	 15010 18825
12543	0	0	Ki67+	 15011 18215
12544	0	0	Ki67+	 15016 18684
12545	0	0	Ki67+	 15041 18267
12546	0	0	Ki67+	 15046 18227
12547	0	0	Ki67+	 15048 18739
12548	0	0	Ki67+	 15062 18138
12549	0	0	Ki67+	 15068 18348
12550	0	0	Ki67+	 15088 18282
12551	0	0	Ki67+	 15100 18253
12552	0	0	Ki67+	 15102 18216
12553	0	0	Ki67+	 15103 18301
12554	0	0	Ki67+	 15109 18188
12555	0	0	Ki67+	 15109 18323
12556	0	0	Ki67+	 15117 18199
12557	0	0	Ki67+	 14327 19485
12558	0	0	Ki67+	 14344 19533
12559	0	0	Ki67+	 14350 19143
12560	0	0	Ki67+	 14362 19209
12561	0	0	Ki67+	 14370 19265
12562	0	0	Ki67+	 14378 19148
12563	0	0	Ki67+	 14379 19193
12564	0	0	Ki67+	 14406 19159
12565	0	0	Ki67+	 14420 19159
12566	0	0	Ki67+	 14439 19219
12567	0	0	Ki67+	 14464 19002
12568	0	0	Ki67+	 14464 19016
12569	0	0	Ki67+	 14478 19132
12570	0	0	Ki67+	 14481 19563
12571	0	0	Ki67+	 14494 18967
12572	0	0	Ki67+	 14505 19416
12573	0	0	Ki67+	 14539 19567
12574	0	0	Ki67+	 14547 19581
12575	0	0	Ki67+	 14548 19518
12576	0	0	Ki67+	 14583 19281
12577	0	0	Ki67+	 14621 19209
12578	0	0	Ki67+	 14635 19026
12579	0	0	Ki67+	 14639 19200
12580	0	0	Ki67+	 14645 18906
12581	0	0	Ki67+	 14648 19222
12582	0	0	Ki67+	 14658 19240
12583	0	0	Ki67+	 14664 19123
12584	0	0	Ki67+	 14683 19148
12585	0	0	Ki67+	 14692 19132
12586	0	0	Ki67+	 14709 19037
12587	0	0	Ki67+	 14733 19256
12588	0	0	Ki67+	 14733 19272
12589	0	0	Ki67+	 14764 19189
12590	0	0	Ki67+	 14785 19521
12591	0	0	Ki67+	 14800 19639
12592	0	0	Ki67+	 14809 19511
12593	0	0	Ki67+	 14838 19642
12594	0	0	Ki67+	 14871 18979
12595	0	0	Ki67+	 14880 19398
12596	0	0	Ki67+	 14881 18951
12597	0	0	Ki67+	 14885 19015
12598	0	0	Ki67+	 14888 18979
12599	0	0	Ki67+	 14901 19572
12600	0	0	Ki67+	 14908 19548
12601	0	0	Ki67+	 14916 19602
12602	0	0	Ki67+	 14923 18967
12603	0	0	Ki67+	 14923 19047
12604	0	0	Ki67+	 14934 19408
12605	0	0	Ki67+	 14951 18873
12606	0	0	Ki67+	 14956 18966
12607	0	0	Ki67+	 14961 19613
12608	0	0	Ki67+	 14962 18932
12609	0	0	Ki67+	 14974 19182
12610	0	0	Ki67+	 14993 19250
12611	0	0	Ki67+	 15001 19262
12612	0	0	Ki67+	 15006 18887
12613	0	0	Ki67+	 15008 19528
12614	0	0	Ki67+	 15013 19128
12615	0	0	Ki67+	 15014 19494
12616	0	0	Ki67+	 15035 18981
12617	0	0	Ki67+	 15076 19062
12618	0	0	Ki67+	 15084 19575
12619	0	0	Ki67+	 15096 19613
12620	0	0	Ki67+	 15097 19067
12621	0	0	Ki67+	 14321 20111
12622	0	0	Ki67+	 14322 19866
12623	0	0	Ki67+	 14325 20009
12624	0	0	Ki67+	 14329 19989
12625	0	0	Ki67+	 14331 20245
12626	0	0	Ki67+	 14340 19969
12627	0	0	Ki67+	 14340 20254
12628	0	0	Ki67+	 14356 20096
12629	0	0	Ki67+	 14357 20416
12630	0	0	Ki67+	 14360 20457
12631	0	0	Ki67+	 14362 20017
12632	0	0	Ki67+	 14373 20206
12633	0	0	Ki67+	 14375 20227
12634	0	0	Ki67+	 14382 19979
12635	0	0	Ki67+	 14422 20311
12636	0	0	Ki67+	 14425 19704
12637	0	0	Ki67+	 14439 19692
12638	0	0	Ki67+	 14443 20250
12639	0	0	Ki67+	 14450 19986
12640	0	0	Ki67+	 14462 19865
12641	0	0	Ki67+	 14462 20303
12642	0	0	Ki67+	 14465 19717
12643	0	0	Ki67+	 14480 19824
12644	0	0	Ki67+	 14480 19899
12645	0	0	Ki67+	 14483 19942
12646	0	0	Ki67+	 14486 20355
12647	0	0	Ki67+	 14492 19880
12648	0	0	Ki67+	 14498 19851
12649	0	0	Ki67+	 14509 19839
12650	0	0	Ki67+	 14510 19946
12651	0	0	Ki67+	 14523 19846
12652	0	0	Ki67+	 14528 20136
12653	0	0	Ki67+	 14531 19877
12654	0	0	Ki67+	 14538 20138
12655	0	0	Ki67+	 14550 19787
12656	0	0	Ki67+	 14553 20157
12657	0	0	Ki67+	 14554 20396
12658	0	0	Ki67+	 14557 20103
12659	0	0	Ki67+	 14558 20019
12660	0	0	Ki67+	 14560 19923
12661	0	0	Ki67+	 14569 19811
12662	0	0	Ki67+	 14569 20450
12663	0	0	Ki67+	 14572 19853
12664	0	0	Ki67+	 14578 20239
12665	0	0	Ki67+	 14579 19880
12666	0	0	Ki67+	 14590 20091
12667	0	0	Ki67+	 14591 19905
12668	0	0	Ki67+	 14600 20443
12669	0	0	Ki67+	 14603 20143
12670	0	0	Ki67+	 14607 20459
12671	0	0	Ki67+	 14612 19812
12672	0	0	Ki67+	 14626 20432
12673	0	0	Ki67+	 14630 19925
12674	0	0	Ki67+	 14635 20122
12675	0	0	Ki67+	 14636 20150
12676	0	0	Ki67+	 14636 20217
12677	0	0	Ki67+	 14643 19906
12678	0	0	Ki67+	 14677 19854
12679	0	0	Ki67+	 14699 20373
12680	0	0	Ki67+	 14784 20328
12681	0	0	Ki67+	 14823 20375
12682	0	0	Ki67+	 14827 20343
12683	0	0	Ki67+	 14865 20041
12684	0	0	Ki67+	 14904 20042
12685	0	0	Ki67+	 14932 19974
12686	0	0	Ki67+	 14940 20363
12687	0	0	Ki67+	 14945 20312
12688	0	0	Ki67+	 14972 19875
12689	0	0	Ki67+	 14975 20434
12690	0	0	Ki67+	 15006 20153
12691	0	0	Ki67+	 15023 20025
12692	0	0	Ki67+	 15024 19888
12693	0	0	Ki67+	 15048 20217
12694	0	0	Ki67+	 15065 20314
12695	0	0	Ki67+	 15077 20341
12696	0	0	Ki67+	 15112 19815
12697	0	0	Ki67+	 15115 20157
12698	0	0	Ki67+	 15117 20388
12699	0	0	Ki67+	 14322 20471
12700	0	0	Ki67+	 14323 20950
12701	0	0	Ki67+	 14331 21103
12702	0	0	Ki67+	 14358 20468
12703	0	0	Ki67+	 14361 20682
12704	0	0	Ki67+	 14372 21202
12705	0	0	Ki67+	 14374 20830
12706	0	0	Ki67+	 14376 21151
12707	0	0	Ki67+	 14378 20874
12708	0	0	Ki67+	 14380 20850
12709	0	0	Ki67+	 14380 20895
12710	0	0	Ki67+	 14386 20828
12711	0	0	Ki67+	 14392 20954
12712	0	0	Ki67+	 14393 20895
12713	0	0	Ki67+	 14396 21126
12714	0	0	Ki67+	 14404 20954
12715	0	0	Ki67+	 14410 20977
12716	0	0	Ki67+	 14410 21008
12717	0	0	Ki67+	 14421 20928
12718	0	0	Ki67+	 14423 20901
12719	0	0	Ki67+	 14427 20969
12720	0	0	Ki67+	 14427 21153
12721	0	0	Ki67+	 14437 20946
12722	0	0	Ki67+	 14441 20840
12723	0	0	Ki67+	 14449 20732
12724	0	0	Ki67+	 14450 20475
12725	0	0	Ki67+	 14476 21011
12726	0	0	Ki67+	 14477 20986
12727	0	0	Ki67+	 14486 21037
12728	0	0	Ki67+	 14510 20662
12729	0	0	Ki67+	 14510 20901
12730	0	0	Ki67+	 14511 20987
12731	0	0	Ki67+	 14515 21001
12732	0	0	Ki67+	 14518 20869
12733	0	0	Ki67+	 14520 20687
12734	0	0	Ki67+	 14520 20938
12735	0	0	Ki67+	 14522 20737
12736	0	0	Ki67+	 14528 20466
12737	0	0	Ki67+	 14528 21073
12738	0	0	Ki67+	 14529 20961
12739	0	0	Ki67+	 14532 20928
12740	0	0	Ki67+	 14534 20659
12741	0	0	Ki67+	 14535 20683
12742	0	0	Ki67+	 14544 21195
12743	0	0	Ki67+	 14545 20861
12744	0	0	Ki67+	 14546 20928
12745	0	0	Ki67+	 14554 20752
12746	0	0	Ki67+	 14554 20886
12747	0	0	Ki67+	 14556 20499
12748	0	0	Ki67+	 14562 21163
12749	0	0	Ki67+	 14568 20924
12750	0	0	Ki67+	 14575 20865
12751	0	0	Ki67+	 14580 20745
12752	0	0	Ki67+	 14584 20891
12753	0	0	Ki67+	 14589 21111
12754	0	0	Ki67+	 14592 20985
12755	0	0	Ki67+	 14593 20509
12756	0	0	Ki67+	 14593 20959
12757	0	0	Ki67+	 14594 21030
12758	0	0	Ki67+	 14596 20491
12759	0	0	Ki67+	 14604 20928
12760	0	0	Ki67+	 14619 20907
12761	0	0	Ki67+	 14626 20574
12762	0	0	Ki67+	 14629 20644
12763	0	0	Ki67+	 14630 21222
12764	0	0	Ki67+	 14635 20604
12765	0	0	Ki67+	 14638 20489
12766	0	0	Ki67+	 14641 20879
12767	0	0	Ki67+	 14643 20926
12768	0	0	Ki67+	 14661 20486
12769	0	0	Ki67+	 14662 20503
12770	0	0	Ki67+	 14666 20573
12771	0	0	Ki67+	 14667 20963
12772	0	0	Ki67+	 14670 20981
12773	0	0	Ki67+	 14686 21035
12774	0	0	Ki67+	 14693 20981
12775	0	0	Ki67+	 14702 21009
12776	0	0	Ki67+	 14717 20779
12777	0	0	Ki67+	 14717 21013
12778	0	0	Ki67+	 14719 20995
12779	0	0	Ki67+	 14724 20721
12780	0	0	Ki67+	 14725 20654
12781	0	0	Ki67+	 14728 20731
12782	0	0	Ki67+	 14736 21206
12783	0	0	Ki67+	 14738 20678
12784	0	0	Ki67+	 14739 20549
12785	0	0	Ki67+	 14743 20793
12786	0	0	Ki67+	 14743 20977
12787	0	0	Ki67+	 14743 21158
12788	0	0	Ki67+	 14746 21120
12789	0	0	Ki67+	 14767 20836
12790	0	0	Ki67+	 14769 20682
12791	0	0	Ki67+	 14772 20910
12792	0	0	Ki67+	 14773 21038
12793	0	0	Ki67+	 14773 21145
12794	0	0	Ki67+	 14789 21095
12795	0	0	Ki67+	 14790 21073
12796	0	0	Ki67+	 14795 21143
12797	0	0	Ki67+	 14797 20889
12798	0	0	Ki67+	 14801 20705
12799	0	0	Ki67+	 14802 20906
12800	0	0	Ki67+	 14804 20954
12801	0	0	Ki67+	 14810 20808
12802	0	0	Ki67+	 14810 20868
12803	0	0	Ki67+	 14810 21049
12804	0	0	Ki67+	 14811 20684
12805	0	0	Ki67+	 14823 20948
12806	0	0	Ki67+	 14827 20990
12807	0	0	Ki67+	 14832 20740
12808	0	0	Ki67+	 14832 20936
12809	0	0	Ki67+	 14832 21233
12810	0	0	Ki67+	 14862 21175
12811	0	0	Ki67+	 14865 21233
12812	0	0	Ki67+	 14891 21226
12813	0	0	Ki67+	 14923 21244
12814	0	0	Ki67+	 14969 20759
12815	0	0	Ki67+	 14991 20687
12816	0	0	Ki67+	 15009 20936
12817	0	0	Ki67+	 15048 21034
12818	0	0	Ki67+	 15054 20528
12819	0	0	Ki67+	 15073 21036
12820	0	0	Ki67+	 15075 21178
12821	0	0	Ki67+	 15077 20506
12822	0	0	Ki67+	 15081 21045
12823	0	0	Ki67+	 15084 20987
12824	0	0	Ki67+	 15092 21031
12825	0	0	Ki67+	 14325 22044
12826	0	0	Ki67+	 14336 22004
12827	0	0	Ki67+	 14341 22063
12828	0	0	Ki67+	 14343 21910
12829	0	0	Ki67+	 14343 21955
12830	0	0	Ki67+	 14351 21901
12831	0	0	Ki67+	 14354 21923
12832	0	0	Ki67+	 14356 21647
12833	0	0	Ki67+	 14360 22041
12834	0	0	Ki67+	 14362 21663
12835	0	0	Ki67+	 14363 21993
12836	0	0	Ki67+	 14369 21894
12837	0	0	Ki67+	 14376 21682
12838	0	0	Ki67+	 14385 21894
12839	0	0	Ki67+	 14385 22034
12840	0	0	Ki67+	 14389 22045
12841	0	0	Ki67+	 14393 21982
12842	0	0	Ki67+	 14396 21597
12843	0	0	Ki67+	 14405 22036
12844	0	0	Ki67+	 14407 21947
12845	0	0	Ki67+	 14417 21931
12846	0	0	Ki67+	 14418 21289
12847	0	0	Ki67+	 14418 22004
12848	0	0	Ki67+	 14434 21955
12849	0	0	Ki67+	 14443 21935
12850	0	0	Ki67+	 14446 22022
12851	0	0	Ki67+	 14448 21563
12852	0	0	Ki67+	 14450 21784
12853	0	0	Ki67+	 14453 21997
12854	0	0	Ki67+	 14457 22028
12855	0	0	Ki67+	 14480 21615
12856	0	0	Ki67+	 14480 21626
12857	0	0	Ki67+	 14485 21450
12858	0	0	Ki67+	 14490 21998
12859	0	0	Ki67+	 14491 22054
12860	0	0	Ki67+	 14493 21682
12861	0	0	Ki67+	 14498 21626
12862	0	0	Ki67+	 14504 21504
12863	0	0	Ki67+	 14515 21336
12864	0	0	Ki67+	 14535 22009
12865	0	0	Ki67+	 14557 21713
12866	0	0	Ki67+	 14569 21841
12867	0	0	Ki67+	 14579 21742
12868	0	0	Ki67+	 14584 21809
12869	0	0	Ki67+	 14591 21767
12870	0	0	Ki67+	 14601 21991
12871	0	0	Ki67+	 14607 21716
12872	0	0	Ki67+	 14608 21901
12873	0	0	Ki67+	 14613 21817
12874	0	0	Ki67+	 14613 22031
12875	0	0	Ki67+	 14619 21745
12876	0	0	Ki67+	 14622 21713
12877	0	0	Ki67+	 14633 21497
12878	0	0	Ki67+	 14634 21459
12879	0	0	Ki67+	 14639 21957
12880	0	0	Ki67+	 14647 21742
12881	0	0	Ki67+	 14650 21483
12882	0	0	Ki67+	 14656 21926
12883	0	0	Ki67+	 14657 21879
12884	0	0	Ki67+	 14663 22034
12885	0	0	Ki67+	 14673 21363
12886	0	0	Ki67+	 14673 21387
12887	0	0	Ki67+	 14675 21573
12888	0	0	Ki67+	 14681 21558
12889	0	0	Ki67+	 14681 21928
12890	0	0	Ki67+	 14683 21614
12891	0	0	Ki67+	 14683 21629
12892	0	0	Ki67+	 14695 21694
12893	0	0	Ki67+	 14710 21632
12894	0	0	Ki67+	 14717 21701
12895	0	0	Ki67+	 14724 21593
12896	0	0	Ki67+	 14731 21560
12897	0	0	Ki67+	 14736 21572
12898	0	0	Ki67+	 14739 21906
12899	0	0	Ki67+	 14742 21728
12900	0	0	Ki67+	 14747 21558
12901	0	0	Ki67+	 14749 22049
12902	0	0	Ki67+	 14754 21992
12903	0	0	Ki67+	 14757 22025
12904	0	0	Ki67+	 14758 21624
12905	0	0	Ki67+	 14768 21580
12906	0	0	Ki67+	 14780 22035
12907	0	0	Ki67+	 14788 21543
12908	0	0	Ki67+	 14790 22015
12909	0	0	Ki67+	 14794 21490
12910	0	0	Ki67+	 14800 21547
12911	0	0	Ki67+	 14801 21653
12912	0	0	Ki67+	 14801 21729
12913	0	0	Ki67+	 14804 21519
12914	0	0	Ki67+	 14807 21564
12915	0	0	Ki67+	 14810 21759
12916	0	0	Ki67+	 14822 21851
12917	0	0	Ki67+	 14827 21615
12918	0	0	Ki67+	 14836 21875
12919	0	0	Ki67+	 14845 22046
12920	0	0	Ki67+	 14848 21484
12921	0	0	Ki67+	 14856 21602
12922	0	0	Ki67+	 14861 21650
12923	0	0	Ki67+	 14878 21876
12924	0	0	Ki67+	 14882 21770
12925	0	0	Ki67+	 14886 21609
12926	0	0	Ki67+	 14889 21504
12927	0	0	Ki67+	 14896 21644
12928	0	0	Ki67+	 14899 21482
12929	0	0	Ki67+	 14902 21703
12930	0	0	Ki67+	 14908 21830
12931	0	0	Ki67+	 14911 21604
12932	0	0	Ki67+	 14913 21786
12933	0	0	Ki67+	 14916 21990
12934	0	0	Ki67+	 14925 21833
12935	0	0	Ki67+	 14926 21443
12936	0	0	Ki67+	 14926 21792
12937	0	0	Ki67+	 14935 21729
12938	0	0	Ki67+	 14938 21801
12939	0	0	Ki67+	 14940 21709
12940	0	0	Ki67+	 14942 21607
12941	0	0	Ki67+	 14946 22022
12942	0	0	Ki67+	 14952 21761
12943	0	0	Ki67+	 14952 21829
12944	0	0	Ki67+	 14953 21428
12945	0	0	Ki67+	 14959 21922
12946	0	0	Ki67+	 14969 21595
12947	0	0	Ki67+	 14970 21849
12948	0	0	Ki67+	 14973 21716
12949	0	0	Ki67+	 14976 21665
12950	0	0	Ki67+	 14978 21640
12951	0	0	Ki67+	 14984 21813
12952	0	0	Ki67+	 14985 21610
12953	0	0	Ki67+	 14991 21865
12954	0	0	Ki67+	 14992 21673
12955	0	0	Ki67+	 14998 21694
12956	0	0	Ki67+	 15002 21561
12957	0	0	Ki67+	 15005 21915
12958	0	0	Ki67+	 15007 21814
12959	0	0	Ki67+	 15008 21857
12960	0	0	Ki67+	 15009 21691
12961	0	0	Ki67+	 15010 21973
12962	0	0	Ki67+	 15012 21747
12963	0	0	Ki67+	 15013 21900
12964	0	0	Ki67+	 15016 21628
12965	0	0	Ki67+	 15020 21712
12966	0	0	Ki67+	 15024 21921
12967	0	0	Ki67+	 15030 21909
12968	0	0	Ki67+	 15030 21992
12969	0	0	Ki67+	 15031 21654
12970	0	0	Ki67+	 15048 21604
12971	0	0	Ki67+	 15048 21688
12972	0	0	Ki67+	 15050 21712
12973	0	0	Ki67+	 15063 21667
12974	0	0	Ki67+	 15070 21686
12975	0	0	Ki67+	 15074 21511
12976	0	0	Ki67+	 15086 21503
12977	0	0	Ki67+	 15089 21659
12978	0	0	Ki67+	 15089 22036
12979	0	0	Ki67+	 15096 22022
12980	0	0	Ki67+	 15107 21645
12981	0	0	Ki67+	 15116 21774
12982	0	0	Ki67+	 15116 21801
12983	0	0	Ki67+	 15117 21850
12984	0	0	Ki67+	 15119 21836
12985	0	0	Ki67+	 14324 22775
12986	0	0	Ki67+	 14327 22714
12987	0	0	Ki67+	 14328 22741
12988	0	0	Ki67+	 14331 22684
12989	0	0	Ki67+	 14335 22771
12990	0	0	Ki67+	 14338 22100
12991	0	0	Ki67+	 14340 22150
12992	0	0	Ki67+	 14344 22823
12993	0	0	Ki67+	 14347 22699
12994	0	0	Ki67+	 14347 22729
12995	0	0	Ki67+	 14359 22133
12996	0	0	Ki67+	 14359 22751
12997	0	0	Ki67+	 14365 22172
12998	0	0	Ki67+	 14372 22811
12999	0	0	Ki67+	 14374 22164
13000	0	0	Ki67+	 14376 22840
13001	0	0	Ki67+	 14377 22791
13002	0	0	Ki67+	 14378 22130
13003	0	0	Ki67+	 14385 22801
13004	0	0	Ki67+	 14387 22738
13005	0	0	Ki67+	 14391 22124
13006	0	0	Ki67+	 14414 22134
13007	0	0	Ki67+	 14419 22079
13008	0	0	Ki67+	 14419 22114
13009	0	0	Ki67+	 14420 22736
13010	0	0	Ki67+	 14424 22837
13011	0	0	Ki67+	 14425 22066
13012	0	0	Ki67+	 14442 22262
13013	0	0	Ki67+	 14450 22758
13014	0	0	Ki67+	 14450 22812
13015	0	0	Ki67+	 14451 22607
13016	0	0	Ki67+	 14451 22786
13017	0	0	Ki67+	 14455 22069
13018	0	0	Ki67+	 14459 22085
13019	0	0	Ki67+	 14479 22138
13020	0	0	Ki67+	 14479 22861
13021	0	0	Ki67+	 14487 22123
13022	0	0	Ki67+	 14513 22131
13023	0	0	Ki67+	 14515 22154
13024	0	0	Ki67+	 14523 22099
13025	0	0	Ki67+	 14546 22124
13026	0	0	Ki67+	 14554 22098
13027	0	0	Ki67+	 14556 22068
13028	0	0	Ki67+	 14564 22123
13029	0	0	Ki67+	 14566 22811
13030	0	0	Ki67+	 14577 22312
13031	0	0	Ki67+	 14586 22494
13032	0	0	Ki67+	 14588 22108
13033	0	0	Ki67+	 14605 22277
13034	0	0	Ki67+	 14608 22200
13035	0	0	Ki67+	 14617 22537
13036	0	0	Ki67+	 14655 22332
13037	0	0	Ki67+	 14657 22163
13038	0	0	Ki67+	 14658 22192
13039	0	0	Ki67+	 14659 22259
13040	0	0	Ki67+	 14667 22213
13041	0	0	Ki67+	 14670 22138
13042	0	0	Ki67+	 14685 22169
13043	0	0	Ki67+	 14707 22112
13044	0	0	Ki67+	 14708 22200
13045	0	0	Ki67+	 14733 22070
13046	0	0	Ki67+	 14737 22201
13047	0	0	Ki67+	 14738 22413
13048	0	0	Ki67+	 14739 22181
13049	0	0	Ki67+	 14756 22089
13050	0	0	Ki67+	 14756 22154
13051	0	0	Ki67+	 14764 22166
13052	0	0	Ki67+	 14767 22205
13053	0	0	Ki67+	 14783 22402
13054	0	0	Ki67+	 14788 22197
13055	0	0	Ki67+	 14798 22184
13056	0	0	Ki67+	 14805 22141
13057	0	0	Ki67+	 14810 22245
13058	0	0	Ki67+	 14819 22077
13059	0	0	Ki67+	 14837 22247
13060	0	0	Ki67+	 14838 22197
13061	0	0	Ki67+	 14862 22221
13062	0	0	Ki67+	 14862 22277
13063	0	0	Ki67+	 14878 22813
13064	0	0	Ki67+	 14880 22243
13065	0	0	Ki67+	 14893 22093
13066	0	0	Ki67+	 14906 22311
13067	0	0	Ki67+	 14906 22328
13068	0	0	Ki67+	 14917 22136
13069	0	0	Ki67+	 14926 22443
13070	0	0	Ki67+	 14933 22253
13071	0	0	Ki67+	 14934 22196
13072	0	0	Ki67+	 14940 22580
13073	0	0	Ki67+	 14941 22276
13074	0	0	Ki67+	 14953 22257
13075	0	0	Ki67+	 14956 22236
13076	0	0	Ki67+	 14961 22414
13077	0	0	Ki67+	 14963 22118
13078	0	0	Ki67+	 14965 22789
13079	0	0	Ki67+	 14967 22595
13080	0	0	Ki67+	 14970 22319
13081	0	0	Ki67+	 14974 22457
13082	0	0	Ki67+	 14975 22177
13083	0	0	Ki67+	 14979 22376
13084	0	0	Ki67+	 14988 22313
13085	0	0	Ki67+	 15012 22204
13086	0	0	Ki67+	 15025 22214
13087	0	0	Ki67+	 15046 22242
13088	0	0	Ki67+	 15061 22258
13089	0	0	Ki67+	 15063 22159
13090	0	0	Ki67+	 15065 22332
13091	0	0	Ki67+	 15067 22352
13092	0	0	Ki67+	 15074 22473
13093	0	0	Ki67+	 15082 22462
13094	0	0	Ki67+	 15085 22201
13095	0	0	Ki67+	 15086 22234
13096	0	0	Ki67+	 15106 22379
13097	0	0	Ki67+	 15111 22253
13098	0	0	Ki67+	 15114 22460
13099	0	0	Ki67+	 15119 22101
13100	0	0	Ki67+	 14353 22962
13101	0	0	Ki67+	 14364 22952
13102	0	0	Ki67+	 14372 22964
13103	0	0	Ki67+	 14398 22909
13104	0	0	Ki67+	 14410 22866
13105	0	0	Ki67+	 14416 22879
13106	0	0	Ki67+	 14419 22984
13107	0	0	Ki67+	 14423 23573
13108	0	0	Ki67+	 14431 23128
13109	0	0	Ki67+	 14432 23451
13110	0	0	Ki67+	 14433 22930
13111	0	0	Ki67+	 14433 23069
13112	0	0	Ki67+	 14443 22913
13113	0	0	Ki67+	 14445 23036
13114	0	0	Ki67+	 14449 22938
13115	0	0	Ki67+	 14453 23283
13116	0	0	Ki67+	 14457 23140
13117	0	0	Ki67+	 14458 22884
13118	0	0	Ki67+	 14459 23324
13119	0	0	Ki67+	 14462 22915
13120	0	0	Ki67+	 14470 23005
13121	0	0	Ki67+	 14476 22872
13122	0	0	Ki67+	 14483 23080
13123	0	0	Ki67+	 14510 23146
13124	0	0	Ki67+	 14525 23162
13125	0	0	Ki67+	 14530 23145
13126	0	0	Ki67+	 14535 23084
13127	0	0	Ki67+	 14545 23120
13128	0	0	Ki67+	 14546 23029
13129	0	0	Ki67+	 14547 23040
13130	0	0	Ki67+	 14547 23312
13131	0	0	Ki67+	 14551 23266
13132	0	0	Ki67+	 14552 23190
13133	0	0	Ki67+	 14560 23305
13134	0	0	Ki67+	 14566 23051
13135	0	0	Ki67+	 14571 23322
13136	0	0	Ki67+	 14580 23224
13137	0	0	Ki67+	 14583 23046
13138	0	0	Ki67+	 14587 23353
13139	0	0	Ki67+	 14590 22986
13140	0	0	Ki67+	 14592 23258
13141	0	0	Ki67+	 14594 22968
13142	0	0	Ki67+	 14599 23078
13143	0	0	Ki67+	 14599 23227
13144	0	0	Ki67+	 14600 23356
13145	0	0	Ki67+	 14603 23000
13146	0	0	Ki67+	 14605 23054
13147	0	0	Ki67+	 14615 22977
13148	0	0	Ki67+	 14623 23002
13149	0	0	Ki67+	 14630 22927
13150	0	0	Ki67+	 14636 23041
13151	0	0	Ki67+	 14638 23353
13152	0	0	Ki67+	 14640 23221
13153	0	0	Ki67+	 14646 23210
13154	0	0	Ki67+	 14647 23402
13155	0	0	Ki67+	 14653 22975
13156	0	0	Ki67+	 14664 23412
13157	0	0	Ki67+	 14672 23342
13158	0	0	Ki67+	 14674 23185
13159	0	0	Ki67+	 14675 23367
13160	0	0	Ki67+	 14680 23405
13161	0	0	Ki67+	 14683 22930
13162	0	0	Ki67+	 14692 23093
13163	0	0	Ki67+	 14695 22948
13164	0	0	Ki67+	 14700 23411
13165	0	0	Ki67+	 14704 23361
13166	0	0	Ki67+	 14709 23133
13167	0	0	Ki67+	 14712 23178
13168	0	0	Ki67+	 14719 22998
13169	0	0	Ki67+	 14723 23143
13170	0	0	Ki67+	 14731 23129
13171	0	0	Ki67+	 14734 23093
13172	0	0	Ki67+	 14735 23185
13173	0	0	Ki67+	 14736 23074
13174	0	0	Ki67+	 14751 23190
13175	0	0	Ki67+	 14766 23194
13176	0	0	Ki67+	 14772 23094
13177	0	0	Ki67+	 14772 23156
13178	0	0	Ki67+	 14790 23004
13179	0	0	Ki67+	 14798 22958
13180	0	0	Ki67+	 14804 23172
13181	0	0	Ki67+	 14811 23019
13182	0	0	Ki67+	 14813 23441
13183	0	0	Ki67+	 14815 23133
13184	0	0	Ki67+	 14826 23018
13185	0	0	Ki67+	 14827 23008
13186	0	0	Ki67+	 14832 23252
13187	0	0	Ki67+	 14845 23034
13188	0	0	Ki67+	 14893 23012
13189	0	0	Ki67+	 14895 22995
13190	0	0	Ki67+	 14911 23151
13191	0	0	Ki67+	 14914 23008
13192	0	0	Ki67+	 14924 23432
13193	0	0	Ki67+	 14928 23381
13194	0	0	Ki67+	 14945 23393
13195	0	0	Ki67+	 14954 23384
13196	0	0	Ki67+	 14957 23046
13197	0	0	Ki67+	 15002 23431
13198	0	0	Ki67+	 15010 23032
13199	0	0	Ki67+	 15057 23354
13200	0	0	Ki67+	 15067 23443
13201	0	0	Ki67+	 14325 23924
13202	0	0	Ki67+	 14326 23841
13203	0	0	Ki67+	 14329 24167
13204	0	0	Ki67+	 14331 23977
13205	0	0	Ki67+	 14331 24112
13206	0	0	Ki67+	 14333 24201
13207	0	0	Ki67+	 14334 23875
13208	0	0	Ki67+	 14339 24150
13209	0	0	Ki67+	 14355 24184
13210	0	0	Ki67+	 14358 24202
13211	0	0	Ki67+	 14361 23954
13212	0	0	Ki67+	 14377 24162
13213	0	0	Ki67+	 14386 24101
13214	0	0	Ki67+	 14394 24219
13215	0	0	Ki67+	 14404 23845
13216	0	0	Ki67+	 14405 24214
13217	0	0	Ki67+	 14407 23943
13218	0	0	Ki67+	 14425 24303
13219	0	0	Ki67+	 14428 23893
13220	0	0	Ki67+	 14428 24024
13221	0	0	Ki67+	 14431 24096
13222	0	0	Ki67+	 14431 24442
13223	0	0	Ki67+	 14434 24429
13224	0	0	Ki67+	 14438 24130
13225	0	0	Ki67+	 14444 24170
13226	0	0	Ki67+	 14460 24412
13227	0	0	Ki67+	 14461 24219
13228	0	0	Ki67+	 14476 24146
13229	0	0	Ki67+	 14478 24094
13230	0	0	Ki67+	 14483 24193
13231	0	0	Ki67+	 14485 24068
13232	0	0	Ki67+	 14485 24249
13233	0	0	Ki67+	 14486 24052
13234	0	0	Ki67+	 14498 24188
13235	0	0	Ki67+	 14501 23790
13236	0	0	Ki67+	 14501 24201
13237	0	0	Ki67+	 14505 23825
13238	0	0	Ki67+	 14506 23756
13239	0	0	Ki67+	 14511 24103
13240	0	0	Ki67+	 14513 23794
13241	0	0	Ki67+	 14514 24183
13242	0	0	Ki67+	 14516 24368
13243	0	0	Ki67+	 14526 24172
13244	0	0	Ki67+	 14529 23804
13245	0	0	Ki67+	 14535 24404
13246	0	0	Ki67+	 14537 23748
13247	0	0	Ki67+	 14539 23888
13248	0	0	Ki67+	 14541 24214
13249	0	0	Ki67+	 14541 24247
13250	0	0	Ki67+	 14542 24270
13251	0	0	Ki67+	 14563 24048
13252	0	0	Ki67+	 14565 23941
13253	0	0	Ki67+	 14568 24060
13254	0	0	Ki67+	 14570 23747
13255	0	0	Ki67+	 14570 23761
13256	0	0	Ki67+	 14571 23779
13257	0	0	Ki67+	 14573 24219
13258	0	0	Ki67+	 14584 24267
13259	0	0	Ki67+	 14585 23984
13260	0	0	Ki67+	 14590 24400
13261	0	0	Ki67+	 14591 24043
13262	0	0	Ki67+	 14592 23933
13263	0	0	Ki67+	 14597 23742
13264	0	0	Ki67+	 14599 23948
13265	0	0	Ki67+	 14605 24266
13266	0	0	Ki67+	 14606 23791
13267	0	0	Ki67+	 14616 23985
13268	0	0	Ki67+	 14622 24388
13269	0	0	Ki67+	 14625 23829
13270	0	0	Ki67+	 14626 24059
13271	0	0	Ki67+	 14627 24360
13272	0	0	Ki67+	 14628 23740
13273	0	0	Ki67+	 14628 23889
13274	0	0	Ki67+	 14628 24031
13275	0	0	Ki67+	 14636 23805
13276	0	0	Ki67+	 14636 23912
13277	0	0	Ki67+	 14639 23816
13278	0	0	Ki67+	 14641 24289
13279	0	0	Ki67+	 14646 24132
13280	0	0	Ki67+	 14649 24233
13281	0	0	Ki67+	 14651 24030
13282	0	0	Ki67+	 14659 24008
13283	0	0	Ki67+	 14659 24453
13284	0	0	Ki67+	 14663 24142
13285	0	0	Ki67+	 14665 24323
13286	0	0	Ki67+	 14667 23797
13287	0	0	Ki67+	 14667 23971
13288	0	0	Ki67+	 14668 24243
13289	0	0	Ki67+	 14670 23813
13290	0	0	Ki67+	 14672 24177
13291	0	0	Ki67+	 14679 23790
13292	0	0	Ki67+	 14681 24044
13293	0	0	Ki67+	 14687 23886
13294	0	0	Ki67+	 14693 24161
13295	0	0	Ki67+	 14695 24201
13296	0	0	Ki67+	 14697 23958
13297	0	0	Ki67+	 14698 24054
13298	0	0	Ki67+	 14703 24025
13299	0	0	Ki67+	 14703 24270
13300	0	0	Ki67+	 14707 23800
13301	0	0	Ki67+	 14712 24198
13302	0	0	Ki67+	 14714 23860
13303	0	0	Ki67+	 14718 24302
13304	0	0	Ki67+	 14722 24332
13305	0	0	Ki67+	 14724 24078
13306	0	0	Ki67+	 14729 24154
13307	0	0	Ki67+	 14731 24190
13308	0	0	Ki67+	 14734 24290
13309	0	0	Ki67+	 14736 24055
13310	0	0	Ki67+	 14738 23862
13311	0	0	Ki67+	 14739 24249
13312	0	0	Ki67+	 14740 23955
13313	0	0	Ki67+	 14740 24024
13314	0	0	Ki67+	 14743 24350
13315	0	0	Ki67+	 14744 24203
13316	0	0	Ki67+	 14744 24305
13317	0	0	Ki67+	 14761 24220
13318	0	0	Ki67+	 14763 24141
13319	0	0	Ki67+	 14766 23992
13320	0	0	Ki67+	 14770 24299
13321	0	0	Ki67+	 14771 24160
13322	0	0	Ki67+	 14774 24040
13323	0	0	Ki67+	 14780 24083
13324	0	0	Ki67+	 14782 24029
13325	0	0	Ki67+	 14786 24304
13326	0	0	Ki67+	 14790 24246
13327	0	0	Ki67+	 14793 24186
13328	0	0	Ki67+	 14797 23951
13329	0	0	Ki67+	 14798 24215
13330	0	0	Ki67+	 14803 24148
13331	0	0	Ki67+	 14806 23863
13332	0	0	Ki67+	 14809 23945
13333	0	0	Ki67+	 14813 23893
13334	0	0	Ki67+	 14814 24215
13335	0	0	Ki67+	 14830 23873
13336	0	0	Ki67+	 14836 24396
13337	0	0	Ki67+	 14837 23940
13338	0	0	Ki67+	 14842 23902
13339	0	0	Ki67+	 14853 24124
13340	0	0	Ki67+	 14856 24420
13341	0	0	Ki67+	 14863 24389
13342	0	0	Ki67+	 14885 24035
13343	0	0	Ki67+	 14894 24117
13344	0	0	Ki67+	 14894 24198
13345	0	0	Ki67+	 14896 23927
13346	0	0	Ki67+	 14899 24045
13347	0	0	Ki67+	 14901 23951
13348	0	0	Ki67+	 14904 23861
13349	0	0	Ki67+	 14907 24008
13350	0	0	Ki67+	 14907 24071
13351	0	0	Ki67+	 14912 24058
13352	0	0	Ki67+	 14917 24355
13353	0	0	Ki67+	 14926 24088
13354	0	0	Ki67+	 14929 24133
13355	0	0	Ki67+	 14930 24153
13356	0	0	Ki67+	 14931 23936
13357	0	0	Ki67+	 14931 24360
13358	0	0	Ki67+	 14940 24200
13359	0	0	Ki67+	 14949 24112
13360	0	0	Ki67+	 14964 24092
13361	0	0	Ki67+	 14971 24182
13362	0	0	Ki67+	 14983 24094
13363	0	0	Ki67+	 14991 24190
13364	0	0	Ki67+	 14993 24213
13365	0	0	Ki67+	 15004 24161
13366	0	0	Ki67+	 15005 23958
13367	0	0	Ki67+	 15005 24246
13368	0	0	Ki67+	 15015 24170
13369	0	0	Ki67+	 15060 24045
13370	0	0	Ki67+	 15063 24160
13371	0	0	Ki67+	 15103 24196
13372	0	0	Ki67+	 14325 25174
13373	0	0	Ki67+	 14339 25184
13374	0	0	Ki67+	 14343 25151
13375	0	0	Ki67+	 14344 25124
13376	0	0	Ki67+	 14378 25152
13377	0	0	Ki67+	 14384 24957
13378	0	0	Ki67+	 14428 25140
13379	0	0	Ki67+	 14429 24474
13380	0	0	Ki67+	 14430 25004
13381	0	0	Ki67+	 14431 25068
13382	0	0	Ki67+	 14445 25006
13383	0	0	Ki67+	 14450 24683
13384	0	0	Ki67+	 14457 24512
13385	0	0	Ki67+	 14463 25192
13386	0	0	Ki67+	 14465 24797
13387	0	0	Ki67+	 14475 24476
13388	0	0	Ki67+	 14484 24773
13389	0	0	Ki67+	 14494 24811
13390	0	0	Ki67+	 14497 24862
13391	0	0	Ki67+	 14529 24621
13392	0	0	Ki67+	 14537 24644
13393	0	0	Ki67+	 14538 24611
13394	0	0	Ki67+	 14546 24591
13395	0	0	Ki67+	 14551 25192
13396	0	0	Ki67+	 14553 24807
13397	0	0	Ki67+	 14560 25161
13398	0	0	Ki67+	 14567 25022
13399	0	0	Ki67+	 14582 24818
13400	0	0	Ki67+	 14582 25244
13401	0	0	Ki67+	 14616 24821
13402	0	0	Ki67+	 14626 24703
13403	0	0	Ki67+	 14630 24581
13404	0	0	Ki67+	 14633 24601
13405	0	0	Ki67+	 14637 24505
13406	0	0	Ki67+	 14637 25061
13407	0	0	Ki67+	 14640 24479
13408	0	0	Ki67+	 14643 24878
13409	0	0	Ki67+	 14647 24628
13410	0	0	Ki67+	 14652 24907
13411	0	0	Ki67+	 14655 24557
13412	0	0	Ki67+	 14657 24474
13413	0	0	Ki67+	 14657 24500
13414	0	0	Ki67+	 14662 24662
13415	0	0	Ki67+	 14663 24574
13416	0	0	Ki67+	 14669 25147
13417	0	0	Ki67+	 14670 24532
13418	0	0	Ki67+	 14683 24843
13419	0	0	Ki67+	 14703 25040
13420	0	0	Ki67+	 14709 25009
13421	0	0	Ki67+	 14711 25094
13422	0	0	Ki67+	 14717 25140
13423	0	0	Ki67+	 14722 24879
13424	0	0	Ki67+	 14724 25117
13425	0	0	Ki67+	 14725 25056
13426	0	0	Ki67+	 14725 25180
13427	0	0	Ki67+	 14728 24972
13428	0	0	Ki67+	 14738 24520
13429	0	0	Ki67+	 14739 25171
13430	0	0	Ki67+	 14752 25112
13431	0	0	Ki67+	 14753 25035
13432	0	0	Ki67+	 14764 25129
13433	0	0	Ki67+	 14778 25232
13434	0	0	Ki67+	 14819 24642
13435	0	0	Ki67+	 14825 24729
13436	0	0	Ki67+	 14856 24787
13437	0	0	Ki67+	 14890 24928
13438	0	0	Ki67+	 14920 25262
13439	0	0	Ki67+	 14934 24832
13440	0	0	Ki67+	 14941 24562
13441	0	0	Ki67+	 14949 25064
13442	0	0	Ki67+	 14987 24845
13443	0	0	Ki67+	 15034 24849
13444	0	0	Ki67+	 15044 25160
13445	0	0	Ki67+	 15058 24794
13446	0	0	Ki67+	 15093 24857
13447	0	0	Ki67+	 15108 24556
13448	0	0	Ki67+	 14331 25564
13449	0	0	Ki67+	 14404 25921
13450	0	0	Ki67+	 14488 25855
13451	0	0	Ki67+	 14507 25498
13452	0	0	Ki67+	 14563 25628
13453	0	0	Ki67+	 14605 25504
13454	0	0	Ki67+	 14655 25388
13455	0	0	Ki67+	 14682 25336
13456	0	0	Ki67+	 14694 25970
13457	0	0	Ki67+	 14695 25300
13458	0	0	Ki67+	 14695 26018
13459	0	0	Ki67+	 14709 25974
13460	0	0	Ki67+	 14711 26009
13461	0	0	Ki67+	 14712 25336
13462	0	0	Ki67+	 14713 25320
13463	0	0	Ki67+	 14748 25837
13464	0	0	Ki67+	 14795 25268
13465	0	0	Ki67+	 14807 25288
13466	0	0	Ki67+	 14808 25751
13467	0	0	Ki67+	 14809 25690
13468	0	0	Ki67+	 14811 26029
13469	0	0	Ki67+	 14874 25587
13470	0	0	Ki67+	 14877 25828
13471	0	0	Ki67+	 14921 25870
13472	0	0	Ki67+	 14942 25861
13473	0	0	Ki67+	 14958 25360
13474	0	0	Ki67+	 15025 25315
13475	0	0	Ki67+	 14346 26084
13476	0	0	Ki67+	 14364 26298
13477	0	0	Ki67+	 14372 26848
13478	0	0	Ki67+	 14384 26446
13479	0	0	Ki67+	 14395 26641
13480	0	0	Ki67+	 14395 26756
13481	0	0	Ki67+	 14400 26780
13482	0	0	Ki67+	 14403 26695
13483	0	0	Ki67+	 14404 26652
13484	0	0	Ki67+	 14409 26712
13485	0	0	Ki67+	 14419 26510
13486	0	0	Ki67+	 14427 26839
13487	0	0	Ki67+	 14437 26495
13488	0	0	Ki67+	 14437 26676
13489	0	0	Ki67+	 14442 26732
13490	0	0	Ki67+	 14444 26211
13491	0	0	Ki67+	 14447 26711
13492	0	0	Ki67+	 14451 26863
13493	0	0	Ki67+	 14454 26822
13494	0	0	Ki67+	 14460 26233
13495	0	0	Ki67+	 14461 26857
13496	0	0	Ki67+	 14479 26822
13497	0	0	Ki67+	 14502 26719
13498	0	0	Ki67+	 14503 26762
13499	0	0	Ki67+	 14509 26850
13500	0	0	Ki67+	 14521 26652
13501	0	0	Ki67+	 14522 26764
13502	0	0	Ki67+	 14538 26679
13503	0	0	Ki67+	 14543 26801
13504	0	0	Ki67+	 14551 26836
13505	0	0	Ki67+	 14558 26615
13506	0	0	Ki67+	 14568 26704
13507	0	0	Ki67+	 14571 26104
13508	0	0	Ki67+	 14574 26693
13509	0	0	Ki67+	 14574 26725
13510	0	0	Ki67+	 14603 26605
13511	0	0	Ki67+	 14611 26681
13512	0	0	Ki67+	 14620 26817
13513	0	0	Ki67+	 14622 26439
13514	0	0	Ki67+	 14636 26681
13515	0	0	Ki67+	 14643 26660
13516	0	0	Ki67+	 14660 26519
13517	0	0	Ki67+	 14663 26756
13518	0	0	Ki67+	 14667 26544
13519	0	0	Ki67+	 14668 26851
13520	0	0	Ki67+	 14671 26601
13521	0	0	Ki67+	 14684 26733
13522	0	0	Ki67+	 14687 26676
13523	0	0	Ki67+	 14694 26511
13524	0	0	Ki67+	 14712 26766
13525	0	0	Ki67+	 14719 26416
13526	0	0	Ki67+	 14743 26830
13527	0	0	Ki67+	 14749 26709
13528	0	0	Ki67+	 14755 26846
13529	0	0	Ki67+	 14767 26783
13530	0	0	Ki67+	 14787 26273
13531	0	0	Ki67+	 14789 26620
13532	0	0	Ki67+	 14803 26837
13533	0	0	Ki67+	 14825 26778
13534	0	0	Ki67+	 14825 26802
13535	0	0	Ki67+	 14843 26810
13536	0	0	Ki67+	 14850 26834
13537	0	0	Ki67+	 14879 26849
13538	0	0	Ki67+	 14884 26672
13539	0	0	Ki67+	 14894 26814
13540	0	0	Ki67+	 14895 26827
13541	0	0	Ki67+	 14912 26711
13542	0	0	Ki67+	 14918 26557
13543	0	0	Ki67+	 14928 26592
13544	0	0	Ki67+	 14936 26284
13545	0	0	Ki67+	 14957 26251
13546	0	0	Ki67+	 14998 26542
13547	0	0	Ki67+	 15000 26430
13548	0	0	Ki67+	 15012 26551
13549	0	0	Ki67+	 15016 26536
13550	0	0	Ki67+	 15021 26211
13551	0	0	Ki67+	 15025 26738
13552	0	0	Ki67+	 15051 26862
13553	0	0	Ki67+	 15056 26188
13554	0	0	Ki67+	 15065 26207
13555	0	0	Ki67+	 15099 26184
13556	0	0	Ki67+	 15119 26230
13557	0	0	Ki67+	 14326 27014
13558	0	0	Ki67+	 14330 26909
13559	0	0	Ki67+	 14338 27074
13560	0	0	Ki67+	 14351 27180
13561	0	0	Ki67+	 14351 27397
13562	0	0	Ki67+	 14353 26910
13563	0	0	Ki67+	 14354 27224
13564	0	0	Ki67+	 14355 26898
13565	0	0	Ki67+	 14364 27232
13566	0	0	Ki67+	 14374 27092
13567	0	0	Ki67+	 14375 27029
13568	0	0	Ki67+	 14376 27215
13569	0	0	Ki67+	 14384 27625
13570	0	0	Ki67+	 14385 27256
13571	0	0	Ki67+	 14389 26882
13572	0	0	Ki67+	 14400 27013
13573	0	0	Ki67+	 14403 27515
13574	0	0	Ki67+	 14404 26953
13575	0	0	Ki67+	 14415 26888
13576	0	0	Ki67+	 14416 27342
13577	0	0	Ki67+	 14418 27456
13578	0	0	Ki67+	 14424 27163
13579	0	0	Ki67+	 14443 27659
13580	0	0	Ki67+	 14450 27618
13581	0	0	Ki67+	 14466 26997
13582	0	0	Ki67+	 14467 26983
13583	0	0	Ki67+	 14473 27112
13584	0	0	Ki67+	 14479 27258
13585	0	0	Ki67+	 14481 27078
13586	0	0	Ki67+	 14507 27052
13587	0	0	Ki67+	 14513 27311
13588	0	0	Ki67+	 14515 27003
13589	0	0	Ki67+	 14516 27061
13590	0	0	Ki67+	 14516 27298
13591	0	0	Ki67+	 14531 27048
13592	0	0	Ki67+	 14534 26998
13593	0	0	Ki67+	 14548 27263
13594	0	0	Ki67+	 14553 26871
13595	0	0	Ki67+	 14573 26996
13596	0	0	Ki67+	 14601 26952
13597	0	0	Ki67+	 14608 26940
13598	0	0	Ki67+	 14622 26893
13599	0	0	Ki67+	 14639 26927
13600	0	0	Ki67+	 14646 26917
13601	0	0	Ki67+	 14654 26888
13602	0	0	Ki67+	 14680 27094
13603	0	0	Ki67+	 14688 26895
13604	0	0	Ki67+	 14719 27377
13605	0	0	Ki67+	 14749 27208
13606	0	0	Ki67+	 14759 27470
13607	0	0	Ki67+	 14799 26989
13608	0	0	Ki67+	 14808 27251
13609	0	0	Ki67+	 14835 27178
13610	0	0	Ki67+	 14835 27206
13611	0	0	Ki67+	 14842 26981
13612	0	0	Ki67+	 14844 26941
13613	0	0	Ki67+	 14849 27251
13614	0	0	Ki67+	 14864 27407
13615	0	0	Ki67+	 14879 26905
13616	0	0	Ki67+	 14882 27372
13617	0	0	Ki67+	 14901 27377
13618	0	0	Ki67+	 14906 27361
13619	0	0	Ki67+	 14926 27520
13620	0	0	Ki67+	 14930 27076
13621	0	0	Ki67+	 14942 27528
13622	0	0	Ki67+	 14945 27367
13623	0	0	Ki67+	 14967 26944
13624	0	0	Ki67+	 14974 27635
13625	0	0	Ki67+	 14979 27153
13626	0	0	Ki67+	 14990 27064
13627	0	0	Ki67+	 14993 27113
13628	0	0	Ki67+	 14996 26900
13629	0	0	Ki67+	 14999 27161
13630	0	0	Ki67+	 15014 26981
13631	0	0	Ki67+	 15016 27079
13632	0	0	Ki67+	 15018 26895
13633	0	0	Ki67+	 15030 27193
13634	0	0	Ki67+	 15031 27008
13635	0	0	Ki67+	 15032 26997
13636	0	0	Ki67+	 15049 27097
13637	0	0	Ki67+	 15053 27025
13638	0	0	Ki67+	 15065 27227
13639	0	0	Ki67+	 15074 26996
13640	0	0	Ki67+	 15075 27048
13641	0	0	Ki67+	 15076 26965
13642	0	0	Ki67+	 15091 26986
13643	0	0	Ki67+	 15102 27574
13644	0	0	Ki67+	 15103 27212
13645	0	0	Ki67+	 15118 27013
13646	0	0	Ki67+	 15119 27312
13647	0	0	Ki67+	 14332 27781
13648	0	0	Ki67+	 14359 27968
13649	0	0	Ki67+	 14367 27951
13650	0	0	Ki67+	 14374 27869
13651	0	0	Ki67+	 14386 27821
13652	0	0	Ki67+	 14397 28258
13653	0	0	Ki67+	 14407 27995
13654	0	0	Ki67+	 14420 27951
13655	0	0	Ki67+	 14435 28023
13656	0	0	Ki67+	 14449 27985
13657	0	0	Ki67+	 14450 28446
13658	0	0	Ki67+	 14496 28138
13659	0	0	Ki67+	 14499 27999
13660	0	0	Ki67+	 14512 27867
13661	0	0	Ki67+	 14519 28156
13662	0	0	Ki67+	 14526 28410
13663	0	0	Ki67+	 14548 28134
13664	0	0	Ki67+	 14552 28001
13665	0	0	Ki67+	 14577 27972
13666	0	0	Ki67+	 14580 27943
13667	0	0	Ki67+	 14581 27923
13668	0	0	Ki67+	 14585 27912
13669	0	0	Ki67+	 14585 28155
13670	0	0	Ki67+	 14587 28063
13671	0	0	Ki67+	 14596 27925
13672	0	0	Ki67+	 14604 28150
13673	0	0	Ki67+	 14610 27873
13674	0	0	Ki67+	 14639 28188
13675	0	0	Ki67+	 14644 28125
13676	0	0	Ki67+	 14656 28184
13677	0	0	Ki67+	 14658 27878
13678	0	0	Ki67+	 14665 27697
13679	0	0	Ki67+	 14677 27878
13680	0	0	Ki67+	 14683 27808
13681	0	0	Ki67+	 14688 28067
13682	0	0	Ki67+	 14694 28050
13683	0	0	Ki67+	 14700 28200
13684	0	0	Ki67+	 14701 27910
13685	0	0	Ki67+	 14703 27737
13686	0	0	Ki67+	 14710 27785
13687	0	0	Ki67+	 14714 28313
13688	0	0	Ki67+	 14716 27774
13689	0	0	Ki67+	 14717 28052
13690	0	0	Ki67+	 14720 28187
13691	0	0	Ki67+	 14723 28061
13692	0	0	Ki67+	 14726 27744
13693	0	0	Ki67+	 14727 28145
13694	0	0	Ki67+	 14732 27756
13695	0	0	Ki67+	 14747 28038
13696	0	0	Ki67+	 14757 28180
13697	0	0	Ki67+	 14773 27898
13698	0	0	Ki67+	 14781 28197
13699	0	0	Ki67+	 14784 28088
13700	0	0	Ki67+	 14797 27946
13701	0	0	Ki67+	 14801 28136
13702	0	0	Ki67+	 14801 28161
13703	0	0	Ki67+	 14815 28234
13704	0	0	Ki67+	 14824 28227
13705	0	0	Ki67+	 14833 28344
13706	0	0	Ki67+	 14857 28082
13707	0	0	Ki67+	 14862 28152
13708	0	0	Ki67+	 14865 27983
13709	0	0	Ki67+	 14867 28197
13710	0	0	Ki67+	 14899 28217
13711	0	0	Ki67+	 14905 28013
13712	0	0	Ki67+	 14905 28158
13713	0	0	Ki67+	 14912 28112
13714	0	0	Ki67+	 14918 28085
13715	0	0	Ki67+	 14919 28160
13716	0	0	Ki67+	 14924 27999
13717	0	0	Ki67+	 14929 27739
13718	0	0	Ki67+	 14937 28223
13719	0	0	Ki67+	 14941 28064
13720	0	0	Ki67+	 14949 28434
13721	0	0	Ki67+	 14955 27989
13722	0	0	Ki67+	 14971 28210
13723	0	0	Ki67+	 14986 28177
13724	0	0	Ki67+	 14993 27998
13725	0	0	Ki67+	 14995 28030
13726	0	0	Ki67+	 15002 28062
13727	0	0	Ki67+	 15020 28146
13728	0	0	Ki67+	 15022 27713
13729	0	0	Ki67+	 15047 28188
13730	0	0	Ki67+	 15083 27952
13731	0	0	Ki67+	 14752 28747
13732	0	0	Ki67+	 14922 28808
13733	0	0	Ki67+	 14950 28508
13734	0	0	Ki67+	 15044 28471
13735	0	0	Ki67+	 14321 29743
13736	0	0	Ki67+	 14323 29733
13737	0	0	Ki67+	 14349 29776
13738	0	0	Ki67+	 14365 29614
13739	0	0	Ki67+	 14368 29671
13740	0	0	Ki67+	 14373 29786
13741	0	0	Ki67+	 14378 29759
13742	0	0	Ki67+	 14389 29699
13743	0	0	Ki67+	 14401 29779
13744	0	0	Ki67+	 14404 29818
13745	0	0	Ki67+	 14411 29765
13746	0	0	Ki67+	 14419 29682
13747	0	0	Ki67+	 14421 29700
13748	0	0	Ki67+	 14453 29682
13749	0	0	Ki67+	 14453 29755
13750	0	0	Ki67+	 14479 29767
13751	0	0	Ki67+	 14509 29780
13752	0	0	Ki67+	 14514 29709
13753	0	0	Ki67+	 14576 29755
13754	0	0	Ki67+	 14589 30009
13755	0	0	Ki67+	 14597 29751
13756	0	0	Ki67+	 14689 29697
13757	0	0	Ki67+	 14693 29742
13758	0	0	Ki67+	 14789 29673
13759	0	0	Ki67+	 14811 29690
13760	0	0	Ki67+	 14812 29411
13761	0	0	Ki67+	 14818 29677
13762	0	0	Ki67+	 14820 29771
13763	0	0	Ki67+	 14829 29422
13764	0	0	Ki67+	 14861 29821
13765	0	0	Ki67+	 14867 29762
13766	0	0	Ki67+	 14873 29728
13767	0	0	Ki67+	 14875 29820
13768	0	0	Ki67+	 14877 29674
13769	0	0	Ki67+	 14886 29859
13770	0	0	Ki67+	 14889 29720
13771	0	0	Ki67+	 14893 29793
13772	0	0	Ki67+	 14906 29829
13773	0	0	Ki67+	 14907 29747
13774	0	0	Ki67+	 14908 29783
13775	0	0	Ki67+	 14916 29664
13776	0	0	Ki67+	 14919 29719
13777	0	0	Ki67+	 14922 29788
13778	0	0	Ki67+	 14935 29826
13779	0	0	Ki67+	 14941 29687
13780	0	0	Ki67+	 14945 29797
13781	0	0	Ki67+	 14945 29886
13782	0	0	Ki67+	 14953 29725
13783	0	0	Ki67+	 14962 29828
13784	0	0	Ki67+	 14968 29937
13785	0	0	Ki67+	 14973 29887
13786	0	0	Ki67+	 14982 29913
13787	0	0	Ki67+	 14984 29931
13788	0	0	Ki67+	 14985 29800
13789	0	0	Ki67+	 15007 29917
13790	0	0	Ki67+	 15008 29875
13791	0	0	Ki67+	 15014 29930
13792	0	0	Ki67+	 15014 29948
13793	0	0	Ki67+	 15030 29849
13794	0	0	Ki67+	 15033 29807
13795	0	0	Ki67+	 15039 29885
13796	0	0	Ki67+	 15040 29947
13797	0	0	Ki67+	 15047 29775
13798	0	0	Ki67+	 15050 29792
13799	0	0	Ki67+	 15054 29841
13800	0	0	Ki67+	 15063 29808
13801	0	0	Ki67+	 15081 29991
13802	0	0	Ki67+	 15082 29777
13803	0	0	Ki67+	 15088 29800
13804	0	0	Ki67+	 15110 29660
13805	0	0	Ki67+	 14321 30683
13806	0	0	Ki67+	 14326 30582
13807	0	0	Ki67+	 14330 30454
13808	0	0	Ki67+	 14341 30619
13809	0	0	Ki67+	 14343 30696
13810	0	0	Ki67+	 14349 30557
13811	0	0	Ki67+	 14350 30479
13812	0	0	Ki67+	 14351 30526
13813	0	0	Ki67+	 14355 30240
13814	0	0	Ki67+	 14364 30650
13815	0	0	Ki67+	 14366 30309
13816	0	0	Ki67+	 14370 30549
13817	0	0	Ki67+	 14370 30705
13818	0	0	Ki67+	 14372 30523
13819	0	0	Ki67+	 14374 30683
13820	0	0	Ki67+	 14378 30614
13821	0	0	Ki67+	 14380 30744
13822	0	0	Ki67+	 14382 30580
13823	0	0	Ki67+	 14386 30474
13824	0	0	Ki67+	 14389 30700
13825	0	0	Ki67+	 14398 30628
13826	0	0	Ki67+	 14398 30649
13827	0	0	Ki67+	 14408 30746
13828	0	0	Ki67+	 14411 30686
13829	0	0	Ki67+	 14412 30573
13830	0	0	Ki67+	 14413 30520
13831	0	0	Ki67+	 14414 30457
13832	0	0	Ki67+	 14428 30695
13833	0	0	Ki67+	 14428 30708
13834	0	0	Ki67+	 14430 30622
13835	0	0	Ki67+	 14431 30465
13836	0	0	Ki67+	 14434 30739
13837	0	0	Ki67+	 14440 30673
13838	0	0	Ki67+	 14441 30478
13839	0	0	Ki67+	 14444 30528
13840	0	0	Ki67+	 14448 30590
13841	0	0	Ki67+	 14452 30111
13842	0	0	Ki67+	 14454 30609
13843	0	0	Ki67+	 14458 30573
13844	0	0	Ki67+	 14459 30695
13845	0	0	Ki67+	 14467 30717
13846	0	0	Ki67+	 14469 30414
13847	0	0	Ki67+	 14470 30488
13848	0	0	Ki67+	 14470 30507
13849	0	0	Ki67+	 14471 30313
13850	0	0	Ki67+	 14476 30669
13851	0	0	Ki67+	 14477 30701
13852	0	0	Ki67+	 14480 30435
13853	0	0	Ki67+	 14485 30415
13854	0	0	Ki67+	 14486 30374
13855	0	0	Ki67+	 14492 30441
13856	0	0	Ki67+	 14497 30417
13857	0	0	Ki67+	 14497 30649
13858	0	0	Ki67+	 14502 30481
13859	0	0	Ki67+	 14507 30516
13860	0	0	Ki67+	 14511 30628
13861	0	0	Ki67+	 14516 30408
13862	0	0	Ki67+	 14518 30474
13863	0	0	Ki67+	 14521 30537
13864	0	0	Ki67+	 14524 30630
13865	0	0	Ki67+	 14525 30648
13866	0	0	Ki67+	 14527 30354
13867	0	0	Ki67+	 14531 30393
13868	0	0	Ki67+	 14533 30437
13869	0	0	Ki67+	 14535 30593
13870	0	0	Ki67+	 14554 30534
13871	0	0	Ki67+	 14556 30587
13872	0	0	Ki67+	 14558 30455
13873	0	0	Ki67+	 14558 30655
13874	0	0	Ki67+	 14563 30483
13875	0	0	Ki67+	 14567 30139
13876	0	0	Ki67+	 14568 30343
13877	0	0	Ki67+	 14570 30636
13878	0	0	Ki67+	 14581 30402
13879	0	0	Ki67+	 14583 30649
13880	0	0	Ki67+	 14591 30557
13881	0	0	Ki67+	 14597 30310
13882	0	0	Ki67+	 14601 30391
13883	0	0	Ki67+	 14602 30449
13884	0	0	Ki67+	 14609 30347
13885	0	0	Ki67+	 14614 30362
13886	0	0	Ki67+	 14620 30568
13887	0	0	Ki67+	 14626 30304
13888	0	0	Ki67+	 14627 30519
13889	0	0	Ki67+	 14638 30298
13890	0	0	Ki67+	 14644 30466
13891	0	0	Ki67+	 14649 30388
13892	0	0	Ki67+	 14659 30462
13893	0	0	Ki67+	 14660 30265
13894	0	0	Ki67+	 14660 30333
13895	0	0	Ki67+	 14661 30772
13896	0	0	Ki67+	 14665 30636
13897	0	0	Ki67+	 14667 30254
13898	0	0	Ki67+	 14667 30811
13899	0	0	Ki67+	 14670 30403
13900	0	0	Ki67+	 14670 30790
13901	0	0	Ki67+	 14685 30308
13902	0	0	Ki67+	 14685 30352
13903	0	0	Ki67+	 14686 30376
13904	0	0	Ki67+	 14691 30606
13905	0	0	Ki67+	 14692 30756
13906	0	0	Ki67+	 14700 30369
13907	0	0	Ki67+	 14702 30270
13908	0	0	Ki67+	 14704 30706
13909	0	0	Ki67+	 14704 30741
13910	0	0	Ki67+	 14705 30239
13911	0	0	Ki67+	 14707 30795
13912	0	0	Ki67+	 14711 30629
13913	0	0	Ki67+	 14718 30826
13914	0	0	Ki67+	 14733 30755
13915	0	0	Ki67+	 14734 30616
13916	0	0	Ki67+	 14737 30827
13917	0	0	Ki67+	 14741 30734
13918	0	0	Ki67+	 14742 30412
13919	0	0	Ki67+	 14750 30640
13920	0	0	Ki67+	 14756 30694
13921	0	0	Ki67+	 14757 30800
13922	0	0	Ki67+	 14764 30371
13923	0	0	Ki67+	 14768 30632
13924	0	0	Ki67+	 14776 30741
13925	0	0	Ki67+	 14777 30835
13926	0	0	Ki67+	 14780 30789
13927	0	0	Ki67+	 14786 30282
13928	0	0	Ki67+	 14787 30427
13929	0	0	Ki67+	 14789 30342
13930	0	0	Ki67+	 14792 30780
13931	0	0	Ki67+	 14794 30409
13932	0	0	Ki67+	 14796 30815
13933	0	0	Ki67+	 14802 30298
13934	0	0	Ki67+	 14802 30673
13935	0	0	Ki67+	 14804 30315
13936	0	0	Ki67+	 14807 30852
13937	0	0	Ki67+	 14811 30267
13938	0	0	Ki67+	 14814 30787
13939	0	0	Ki67+	 14821 30821
13940	0	0	Ki67+	 14824 30667
13941	0	0	Ki67+	 14824 30746
13942	0	0	Ki67+	 14827 30319
13943	0	0	Ki67+	 14827 30390
13944	0	0	Ki67+	 14829 30622
13945	0	0	Ki67+	 14841 30732
13946	0	0	Ki67+	 14841 30824
13947	0	0	Ki67+	 14843 30584
13948	0	0	Ki67+	 14843 30612
13949	0	0	Ki67+	 14843 30783
13950	0	0	Ki67+	 14845 30437
13951	0	0	Ki67+	 14848 30716
13952	0	0	Ki67+	 14849 30378
13953	0	0	Ki67+	 14855 30654
13954	0	0	Ki67+	 14856 30423
13955	0	0	Ki67+	 14861 30686
13956	0	0	Ki67+	 14861 30772
13957	0	0	Ki67+	 14862 30635
13958	0	0	Ki67+	 14865 30065
13959	0	0	Ki67+	 14870 30581
13960	0	0	Ki67+	 14872 30447
13961	0	0	Ki67+	 14874 30405
13962	0	0	Ki67+	 14876 30732
13963	0	0	Ki67+	 14878 30562
13964	0	0	Ki67+	 14879 30796
13965	0	0	Ki67+	 14880 30268
13966	0	0	Ki67+	 14883 30623
13967	0	0	Ki67+	 14889 30594
13968	0	0	Ki67+	 14892 30193
13969	0	0	Ki67+	 14894 30668
13970	0	0	Ki67+	 14896 30248
13971	0	0	Ki67+	 14900 30549
13972	0	0	Ki67+	 14900 30633
13973	0	0	Ki67+	 14902 30585
13974	0	0	Ki67+	 14904 30722
13975	0	0	Ki67+	 14918 30523
13976	0	0	Ki67+	 14919 30612
13977	0	0	Ki67+	 14922 30205
13978	0	0	Ki67+	 14927 30550
13979	0	0	Ki67+	 14929 30574
13980	0	0	Ki67+	 14931 30700
13981	0	0	Ki67+	 14932 30659
13982	0	0	Ki67+	 14934 30717
13983	0	0	Ki67+	 14941 30621
13984	0	0	Ki67+	 14946 30350
13985	0	0	Ki67+	 14948 30492
13986	0	0	Ki67+	 14950 30538
13987	0	0	Ki67+	 14951 30418
13988	0	0	Ki67+	 14953 30574
13989	0	0	Ki67+	 14960 30372
13990	0	0	Ki67+	 14970 30553
13991	0	0	Ki67+	 14980 30266
13992	0	0	Ki67+	 14994 30237
13993	0	0	Ki67+	 14999 30357
13994	0	0	Ki67+	 15001 30254
13995	0	0	Ki67+	 15005 30288
13996	0	0	Ki67+	 15046 30347
13997	0	0	Ki67+	 15054 30101
13998	0	0	Ki67+	 14323 31285
13999	0	0	Ki67+	 14326 31460
14000	0	0	Ki67+	 14328 31390
14001	0	0	Ki67+	 14334 31326
14002	0	0	Ki67+	 14344 31261
14003	0	0	Ki67+	 14351 31463
14004	0	0	Ki67+	 14355 31278
14005	0	0	Ki67+	 14355 31360
14006	0	0	Ki67+	 14358 31431
14007	0	0	Ki67+	 14368 31342
14008	0	0	Ki67+	 14373 31320
14009	0	0	Ki67+	 14373 31494
14010	0	0	Ki67+	 14380 31243
14011	0	0	Ki67+	 14390 31424
14012	0	0	Ki67+	 14395 31490
14013	0	0	Ki67+	 14402 31222
14014	0	0	Ki67+	 14406 31240
14015	0	0	Ki67+	 14412 31369
14016	0	0	Ki67+	 14415 31417
14017	0	0	Ki67+	 14416 31321
14018	0	0	Ki67+	 14419 31257
14019	0	0	Ki67+	 14433 31396
14020	0	0	Ki67+	 14436 31180
14021	0	0	Ki67+	 14439 31416
14022	0	0	Ki67+	 14446 31228
14023	0	0	Ki67+	 14447 31190
14024	0	0	Ki67+	 14455 31439
14025	0	0	Ki67+	 14460 31262
14026	0	0	Ki67+	 14462 31346
14027	0	0	Ki67+	 14467 31425
14028	0	0	Ki67+	 14473 31153
14029	0	0	Ki67+	 14480 31209
14030	0	0	Ki67+	 14490 31183
14031	0	0	Ki67+	 14501 31120
14032	0	0	Ki67+	 14501 31192
14033	0	0	Ki67+	 14501 31251
14034	0	0	Ki67+	 14504 31413
14035	0	0	Ki67+	 14507 31172
14036	0	0	Ki67+	 14510 31156
14037	0	0	Ki67+	 14511 31328
14038	0	0	Ki67+	 14525 31341
14039	0	0	Ki67+	 14526 31291
14040	0	0	Ki67+	 14528 31232
14041	0	0	Ki67+	 14554 31313
14042	0	0	Ki67+	 14558 31224
14043	0	0	Ki67+	 14570 31246
14044	0	0	Ki67+	 14577 31279
14045	0	0	Ki67+	 14578 31323
14046	0	0	Ki67+	 14583 31663
14047	0	0	Ki67+	 14599 31640
14048	0	0	Ki67+	 14600 31228
14049	0	0	Ki67+	 14608 31263
14050	0	0	Ki67+	 14613 31250
14051	0	0	Ki67+	 14617 31640
14052	0	0	Ki67+	 14618 31576
14053	0	0	Ki67+	 14621 31200
14054	0	0	Ki67+	 14633 31243
14055	0	0	Ki67+	 14643 31577
14056	0	0	Ki67+	 14644 31625
14057	0	0	Ki67+	 14657 31215
14058	0	0	Ki67+	 14661 31538
14059	0	0	Ki67+	 14662 31513
14060	0	0	Ki67+	 14673 31477
14061	0	0	Ki67+	 14684 31447
14062	0	0	Ki67+	 14693 31245
14063	0	0	Ki67+	 14695 31473
14064	0	0	Ki67+	 14696 31214
14065	0	0	Ki67+	 14710 31507
14066	0	0	Ki67+	 14717 31485
14067	0	0	Ki67+	 14720 31376
14068	0	0	Ki67+	 14721 31440
14069	0	0	Ki67+	 14735 31468
14070	0	0	Ki67+	 14738 30885
14071	0	0	Ki67+	 14767 31085
14072	0	0	Ki67+	 14776 30876
14073	0	0	Ki67+	 14780 31162
14074	0	0	Ki67+	 14794 31163
14075	0	0	Ki67+	 14805 31196
14076	0	0	Ki67+	 14808 30869
14077	0	0	Ki67+	 14827 31372
14078	0	0	Ki67+	 14847 31377
14079	0	0	Ki67+	 14906 31106
14080	0	0	Ki67+	 14955 30896
14081	0	0	Ki67+	 14979 31233
14082	0	0	Ki67+	 15008 31144
14083	0	0	Ki67+	 15047 31246
14084	0	0	Ki67+	 15118 31102
14085	0	0	Ki67+	 14326 32034
14086	0	0	Ki67+	 14347 32010
14087	0	0	Ki67+	 14355 31964
14088	0	0	Ki67+	 14359 31979
14089	0	0	Ki67+	 14375 31917
14090	0	0	Ki67+	 14376 32028
14091	0	0	Ki67+	 14393 31963
14092	0	0	Ki67+	 14396 31877
14093	0	0	Ki67+	 14398 31991
14094	0	0	Ki67+	 14412 31969
14095	0	0	Ki67+	 14413 31867
14096	0	0	Ki67+	 14419 31954
14097	0	0	Ki67+	 14431 31914
14098	0	0	Ki67+	 14433 31885
14099	0	0	Ki67+	 14437 31932
14100	0	0	Ki67+	 14454 31894
14101	0	0	Ki67+	 14461 31808
14102	0	0	Ki67+	 14468 31867
14103	0	0	Ki67+	 14480 31801
14104	0	0	Ki67+	 14486 31829
14105	0	0	Ki67+	 14498 31751
14106	0	0	Ki67+	 14513 31796
14107	0	0	Ki67+	 14516 31718
14108	0	0	Ki67+	 14544 31769
14109	0	0	Ki67+	 14551 31715
14110	0	0	Ki67+	 14557 31755
14111	0	0	Ki67+	 15137 17363
14112	0	0	Ki67+	 15149 17739
14113	0	0	Ki67+	 15155 17630
14114	0	0	Ki67+	 15158 17677
14115	0	0	Ki67+	 15163 17665
14116	0	0	Ki67+	 15179 17638
14117	0	0	Ki67+	 15192 17747
14118	0	0	Ki67+	 15198 17728
14119	0	0	Ki67+	 15218 17662
14120	0	0	Ki67+	 15219 17723
14121	0	0	Ki67+	 15221 17736
14122	0	0	Ki67+	 15223 17805
14123	0	0	Ki67+	 15240 17856
14124	0	0	Ki67+	 15251 17744
14125	0	0	Ki67+	 15253 17443
14126	0	0	Ki67+	 15254 17657
14127	0	0	Ki67+	 15254 17815
14128	0	0	Ki67+	 15261 17884
14129	0	0	Ki67+	 15262 17694
14130	0	0	Ki67+	 15267 17845
14131	0	0	Ki67+	 15270 17651
14132	0	0	Ki67+	 15275 17751
14133	0	0	Ki67+	 15281 17710
14134	0	0	Ki67+	 15282 17908
14135	0	0	Ki67+	 15298 17923
14136	0	0	Ki67+	 15299 17844
14137	0	0	Ki67+	 15303 17883
14138	0	0	Ki67+	 15305 17627
14139	0	0	Ki67+	 15312 17774
14140	0	0	Ki67+	 15314 17851
14141	0	0	Ki67+	 15314 17877
14142	0	0	Ki67+	 15319 17796
14143	0	0	Ki67+	 15329 17700
14144	0	0	Ki67+	 15335 17724
14145	0	0	Ki67+	 15348 17839
14146	0	0	Ki67+	 15348 18010
14147	0	0	Ki67+	 15354 17999
14148	0	0	Ki67+	 15373 17870
14149	0	0	Ki67+	 15377 17887
14150	0	0	Ki67+	 15382 18036
14151	0	0	Ki67+	 15383 17931
14152	0	0	Ki67+	 15384 17979
14153	0	0	Ki67+	 15390 17788
14154	0	0	Ki67+	 15393 17945
14155	0	0	Ki67+	 15403 17758
14156	0	0	Ki67+	 15403 17986
14157	0	0	Ki67+	 15420 17759
14158	0	0	Ki67+	 15433 17806
14159	0	0	Ki67+	 15461 17611
14160	0	0	Ki67+	 15465 17845
14161	0	0	Ki67+	 15475 17870
14162	0	0	Ki67+	 15493 18043
14163	0	0	Ki67+	 15497 18015
14164	0	0	Ki67+	 15501 17327
14165	0	0	Ki67+	 15510 18011
14166	0	0	Ki67+	 15511 17590
14167	0	0	Ki67+	 15525 17919
14168	0	0	Ki67+	 15525 18053
14169	0	0	Ki67+	 15529 18040
14170	0	0	Ki67+	 15555 17457
14171	0	0	Ki67+	 15568 18041
14172	0	0	Ki67+	 15575 17968
14173	0	0	Ki67+	 15576 17901
14174	0	0	Ki67+	 15577 17418
14175	0	0	Ki67+	 15588 17976
14176	0	0	Ki67+	 15600 18028
14177	0	0	Ki67+	 15638 17945
14178	0	0	Ki67+	 15639 17990
14179	0	0	Ki67+	 15651 18037
14180	0	0	Ki67+	 15670 18003
14181	0	0	Ki67+	 15682 17559
14182	0	0	Ki67+	 15870 17971
14183	0	0	Ki67+	 15874 17487
14184	0	0	Ki67+	 15901 17338
14185	0	0	Ki67+	 15124 18407
14186	0	0	Ki67+	 15127 18245
14187	0	0	Ki67+	 15134 18218
14188	0	0	Ki67+	 15140 18274
14189	0	0	Ki67+	 15143 18356
14190	0	0	Ki67+	 15156 18523
14191	0	0	Ki67+	 15158 18326
14192	0	0	Ki67+	 15179 18160
14193	0	0	Ki67+	 15189 18207
14194	0	0	Ki67+	 15189 18520
14195	0	0	Ki67+	 15203 18565
14196	0	0	Ki67+	 15215 18500
14197	0	0	Ki67+	 15215 18583
14198	0	0	Ki67+	 15221 18568
14199	0	0	Ki67+	 15243 18456
14200	0	0	Ki67+	 15244 18567
14201	0	0	Ki67+	 15251 18359
14202	0	0	Ki67+	 15257 18602
14203	0	0	Ki67+	 15262 18565
14204	0	0	Ki67+	 15269 18554
14205	0	0	Ki67+	 15270 18532
14206	0	0	Ki67+	 15287 18550
14207	0	0	Ki67+	 15289 18691
14208	0	0	Ki67+	 15301 18417
14209	0	0	Ki67+	 15302 18688
14210	0	0	Ki67+	 15313 18474
14211	0	0	Ki67+	 15328 18836
14212	0	0	Ki67+	 15334 18456
14213	0	0	Ki67+	 15338 18519
14214	0	0	Ki67+	 15343 18591
14215	0	0	Ki67+	 15355 18550
14216	0	0	Ki67+	 15361 18445
14217	0	0	Ki67+	 15368 18406
14218	0	0	Ki67+	 15369 18086
14219	0	0	Ki67+	 15377 18862
14220	0	0	Ki67+	 15382 18068
14221	0	0	Ki67+	 15393 18480
14222	0	0	Ki67+	 15397 18087
14223	0	0	Ki67+	 15428 18223
14224	0	0	Ki67+	 15452 18120
14225	0	0	Ki67+	 15462 18074
14226	0	0	Ki67+	 15464 18108
14227	0	0	Ki67+	 15472 18133
14228	0	0	Ki67+	 15491 18459
14229	0	0	Ki67+	 15507 18093
14230	0	0	Ki67+	 15511 18473
14231	0	0	Ki67+	 15513 18453
14232	0	0	Ki67+	 15513 18492
14233	0	0	Ki67+	 15516 18347
14234	0	0	Ki67+	 15517 18100
14235	0	0	Ki67+	 15517 18277
14236	0	0	Ki67+	 15520 18462
14237	0	0	Ki67+	 15524 18331
14238	0	0	Ki67+	 15547 18352
14239	0	0	Ki67+	 15548 18288
14240	0	0	Ki67+	 15550 18257
14241	0	0	Ki67+	 15560 18287
14242	0	0	Ki67+	 15563 18188
[truncated: 3,866,607 more chars]
