# Supplementary material for: Data-Driven Discovery of Immune Contexture Biomarkers
Source: Front Oncol. 2018 Dec 18;8:627. doi: 10.3389/fonc.2018.00627 (PMC6305402; doi:10.3389/fonc.2018.00627)
Supplement: Data Sheet 5.zip — MSI/MSS dataset, part 3/3. [file Data_Sheet_5.zip › MSIMSSDataset/89898_ImageObjects.txt]

barcode_target	F16-000132-1 [5 channels]
barcode_origin	0
workflow_target	CD8-CD3-CD4-Ki67-DAPI_generic.wsa 
workflow_target_version	 build f14999727a346af05f524693b44526002539cc76, workflows f149997 2016-05-23 with local changes
workflow_origin	0
workflow_origin_version	0
iH	18688
iW	68160
user	txdsapps
hostname	RPZMB000018

1	0	0	Ki67+	 563 7923
2	0	0	Ki67+	 577 7775
3	0	0	Ki67+	 598 7777
4	0	0	Ki67+	 632 7786
5	0	0	Ki67+	 648 7667
6	0	0	Ki67+	 648 7727
7	0	0	Ki67+	 649 7807
8	0	0	Ki67+	 650 7652
9	0	0	Ki67+	 657 7775
10	0	0	Ki67+	 664 7667
11	0	0	Ki67+	 670 7685
12	0	0	Ki67+	 698 7592
13	0	0	Ki67+	 700 7651
14	0	0	Ki67+	 704 7778
15	0	0	Ki67+	 708 7718
16	0	0	Ki67+	 713 7707
17	0	0	Ki67+	 720 7529
18	0	0	Ki67+	 720 7756
19	0	0	Ki67+	 726 7557
20	0	0	Ki67+	 727 7772
21	0	0	Ki67+	 740 7720
22	0	0	Ki67+	 744 7515
23	0	0	Ki67+	 748 7528
24	0	0	Ki67+	 748 7828
25	0	0	Ki67+	 752 7851
26	0	0	Ki67+	 753 7741
27	0	0	Ki67+	 756 7764
28	0	0	Ki67+	 764 7875
29	0	0	Ki67+	 765 7822
30	0	0	Ki67+	 767 7567
31	0	0	Ki67+	 768 7528
32	0	0	Ki67+	 768 7803
33	0	0	Ki67+	 770 7833
34	0	0	Ki67+	 771 7617
35	0	0	Ki67+	 773 7683
36	0	0	Ki67+	 776 7652
37	0	0	Ki67+	 776 7751
38	0	0	Ki67+	 779 7699
39	0	0	Ki67+	 785 7551
40	0	0	Ki67+	 785 7730
41	0	0	Ki67+	 786 7899
42	0	0	Ki67+	 791 7850
43	0	0	Ki67+	 792 7610
44	0	0	Ki67+	 796 7597
45	0	0	Ki67+	 796 7903
46	0	0	Ki67+	 797 7803
47	0	0	Ki67+	 800 7678
48	0	0	Ki67+	 801 7787
49	0	0	Ki67+	 805 7752
50	0	0	Ki67+	 807 7562
51	0	0	Ki67+	 811 7532
52	0	0	Ki67+	 813 7824
53	0	0	Ki67+	 817 7708
54	0	0	Ki67+	 819 7596
55	0	0	Ki67+	 821 7553
56	0	0	Ki67+	 822 7854
57	0	0	Ki67+	 823 7504
58	0	0	Ki67+	 824 7790
59	0	0	Ki67+	 825 7722
60	0	0	Ki67+	 825 7894
61	0	0	Ki67+	 827 7461
62	0	0	Ki67+	 832 7834
63	0	0	Ki67+	 833 7571
64	0	0	Ki67+	 835 7652
65	0	0	Ki67+	 841 7606
66	0	0	Ki67+	 845 7440
67	0	0	Ki67+	 845 7562
68	0	0	Ki67+	 848 7867
69	0	0	Ki67+	 849 7919
70	0	0	Ki67+	 850 7809
71	0	0	Ki67+	 850 7901
72	0	0	Ki67+	 858 7800
73	0	0	Ki67+	 859 7704
74	0	0	Ki67+	 862 7783
75	0	0	Ki67+	 863 7515
76	0	0	Ki67+	 863 7597
77	0	0	Ki67+	 863 7644
78	0	0	Ki67+	 865 7500
79	0	0	Ki67+	 865 7577
80	0	0	Ki67+	 867 7661
81	0	0	Ki67+	 867 7693
82	0	0	Ki67+	 867 7718
83	0	0	Ki67+	 873 7786
84	0	0	Ki67+	 873 7914
85	0	0	Ki67+	 876 7803
86	0	0	Ki67+	 877 7887
87	0	0	Ki67+	 879 7540
88	0	0	Ki67+	 886 7775
89	0	0	Ki67+	 891 7690
90	0	0	Ki67+	 897 7801
91	0	0	Ki67+	 901 7910
92	0	0	Ki67+	 902 7610
93	0	0	Ki67+	 906 7836
94	0	0	Ki67+	 910 7667
95	0	0	Ki67+	 915 7879
96	0	0	Ki67+	 916 7530
97	0	0	Ki67+	 916 7827
98	0	0	Ki67+	 923 7899
99	0	0	Ki67+	 935 7845
100	0	0	Ki67+	 940 7873
101	0	0	Ki67+	 940 7894
102	0	0	Ki67+	 953 7888
103	0	0	Ki67+	 959 7777
104	0	0	Ki67+	 959 7832
105	0	0	Ki67+	 969 7878
106	0	0	Ki67+	 971 7511
107	0	0	Ki67+	 972 7598
108	0	0	Ki67+	 975 7726
109	0	0	Ki67+	 978 7346
110	0	0	Ki67+	 978 7580
111	0	0	Ki67+	 982 7776
112	0	0	Ki67+	 982 7846
113	0	0	Ki67+	 993 7757
114	0	0	Ki67+	 994 7800
115	0	0	Ki67+	 995 7865
116	0	0	Ki67+	 997 7926
117	0	0	Ki67+	 999 7671
118	0	0	Ki67+	 1007 7398
119	0	0	Ki67+	 1012 7426
120	0	0	Ki67+	 1036 7442
121	0	0	Ki67+	 1043 7522
122	0	0	Ki67+	 1043 7585
123	0	0	Ki67+	 1043 7623
124	0	0	Ki67+	 1057 7500
125	0	0	Ki67+	 1073 7564
126	0	0	Ki67+	 1077 7644
127	0	0	Ki67+	 1081 7433
128	0	0	Ki67+	 1086 7498
129	0	0	Ki67+	 1109 7626
130	0	0	Ki67+	 1116 7652
131	0	0	Ki67+	 1123 7462
132	0	0	Ki67+	 1125 7659
133	0	0	Ki67+	 1133 7216
134	0	0	Ki67+	 1134 7632
135	0	0	Ki67+	 1137 7490
136	0	0	Ki67+	 1151 7619
137	0	0	Ki67+	 1154 7680
138	0	0	Ki67+	 1168 7471
139	0	0	Ki67+	 1170 7612
140	0	0	Ki67+	 1175 7564
141	0	0	Ki67+	 1181 7590
142	0	0	Ki67+	 1190 7659
143	0	0	Ki67+	 1190 7714
144	0	0	Ki67+	 1195 7902
145	0	0	Ki67+	 416 8416
146	0	0	Ki67+	 419 8267
147	0	0	Ki67+	 428 8322
148	0	0	Ki67+	 448 8050
149	0	0	Ki67+	 448 8124
150	0	0	Ki67+	 455 8144
151	0	0	Ki67+	 468 8036
152	0	0	Ki67+	 473 8381
153	0	0	Ki67+	 476 8081
154	0	0	Ki67+	 476 8402
155	0	0	Ki67+	 479 8104
156	0	0	Ki67+	 485 8163
157	0	0	Ki67+	 488 8381
158	0	0	Ki67+	 489 8054
159	0	0	Ki67+	 490 8043
160	0	0	Ki67+	 490 8072
161	0	0	Ki67+	 498 8719
162	0	0	Ki67+	 499 8343
163	0	0	Ki67+	 501 8160
164	0	0	Ki67+	 503 8011
165	0	0	Ki67+	 504 8133
166	0	0	Ki67+	 509 8699
167	0	0	Ki67+	 510 8438
168	0	0	Ki67+	 511 8098
169	0	0	Ki67+	 515 8734
170	0	0	Ki67+	 517 8040
171	0	0	Ki67+	 524 8030
172	0	0	Ki67+	 525 8433
173	0	0	Ki67+	 528 8386
174	0	0	Ki67+	 532 8407
175	0	0	Ki67+	 532 8716
176	0	0	Ki67+	 533 8148
177	0	0	Ki67+	 533 8464
178	0	0	Ki67+	 535 8433
179	0	0	Ki67+	 537 8137
180	0	0	Ki67+	 537 8197
181	0	0	Ki67+	 541 8074
182	0	0	Ki67+	 550 8186
183	0	0	Ki67+	 551 8026
184	0	0	Ki67+	 554 8161
185	0	0	Ki67+	 554 8380
186	0	0	Ki67+	 565 7965
187	0	0	Ki67+	 565 8410
188	0	0	Ki67+	 566 8394
189	0	0	Ki67+	 570 7948
190	0	0	Ki67+	 573 8300
191	0	0	Ki67+	 576 8029
192	0	0	Ki67+	 579 8335
193	0	0	Ki67+	 580 8112
194	0	0	Ki67+	 583 8193
195	0	0	Ki67+	 589 8571
196	0	0	Ki67+	 592 8440
197	0	0	Ki67+	 594 8451
198	0	0	Ki67+	 602 8292
199	0	0	Ki67+	 602 8397
200	0	0	Ki67+	 604 8720
201	0	0	Ki67+	 612 7979
202	0	0	Ki67+	 616 8153
203	0	0	Ki67+	 616 8417
204	0	0	Ki67+	 619 8076
205	0	0	Ki67+	 621 8139
206	0	0	Ki67+	 622 8244
207	0	0	Ki67+	 625 8042
208	0	0	Ki67+	 625 8059
209	0	0	Ki67+	 625 8108
210	0	0	Ki67+	 628 8122
211	0	0	Ki67+	 637 8354
212	0	0	Ki67+	 638 8108
213	0	0	Ki67+	 646 8165
214	0	0	Ki67+	 647 8521
215	0	0	Ki67+	 650 8046
216	0	0	Ki67+	 650 8078
217	0	0	Ki67+	 651 8089
218	0	0	Ki67+	 654 8115
219	0	0	Ki67+	 654 8403
220	0	0	Ki67+	 658 8140
221	0	0	Ki67+	 665 8006
222	0	0	Ki67+	 672 8421
223	0	0	Ki67+	 676 8313
224	0	0	Ki67+	 678 8341
225	0	0	Ki67+	 679 8112
226	0	0	Ki67+	 682 8379
227	0	0	Ki67+	 683 8399
228	0	0	Ki67+	 684 8159
229	0	0	Ki67+	 687 8073
230	0	0	Ki67+	 692 8041
231	0	0	Ki67+	 696 8423
232	0	0	Ki67+	 707 8135
233	0	0	Ki67+	 710 8294
234	0	0	Ki67+	 710 8362
235	0	0	Ki67+	 710 8716
236	0	0	Ki67+	 711 8390
237	0	0	Ki67+	 712 8196
238	0	0	Ki67+	 714 8103
239	0	0	Ki67+	 719 8320
240	0	0	Ki67+	 721 8179
241	0	0	Ki67+	 723 8021
242	0	0	Ki67+	 725 8414
243	0	0	Ki67+	 727 8062
244	0	0	Ki67+	 729 8108
245	0	0	Ki67+	 736 8380
246	0	0	Ki67+	 737 8197
247	0	0	Ki67+	 742 8090
248	0	0	Ki67+	 742 8707
249	0	0	Ki67+	 747 8018
250	0	0	Ki67+	 747 8729
251	0	0	Ki67+	 750 8129
252	0	0	Ki67+	 750 8294
253	0	0	Ki67+	 751 8044
254	0	0	Ki67+	 753 8169
255	0	0	Ki67+	 753 8349
256	0	0	Ki67+	 755 8306
257	0	0	Ki67+	 757 8188
258	0	0	Ki67+	 760 8392
259	0	0	Ki67+	 761 8376
260	0	0	Ki67+	 768 8306
261	0	0	Ki67+	 772 8710
262	0	0	Ki67+	 773 8148
263	0	0	Ki67+	 773 8204
264	0	0	Ki67+	 780 8095
265	0	0	Ki67+	 780 8227
266	0	0	Ki67+	 782 8183
267	0	0	Ki67+	 788 8078
268	0	0	Ki67+	 790 8138
269	0	0	Ki67+	 791 8372
270	0	0	Ki67+	 793 8039
271	0	0	Ki67+	 793 8391
272	0	0	Ki67+	 794 8223
273	0	0	Ki67+	 797 8717
274	0	0	Ki67+	 799 8079
275	0	0	Ki67+	 800 8329
276	0	0	Ki67+	 801 8702
277	0	0	Ki67+	 805 8353
278	0	0	Ki67+	 816 8194
279	0	0	Ki67+	 821 8167
280	0	0	Ki67+	 827 8060
281	0	0	Ki67+	 829 8402
282	0	0	Ki67+	 830 8134
283	0	0	Ki67+	 833 8454
284	0	0	Ki67+	 838 8091
285	0	0	Ki67+	 843 8224
286	0	0	Ki67+	 843 8394
287	0	0	Ki67+	 846 8355
288	0	0	Ki67+	 847 8057
289	0	0	Ki67+	 851 8032
290	0	0	Ki67+	 852 8726
291	0	0	Ki67+	 853 8160
292	0	0	Ki67+	 863 8067
293	0	0	Ki67+	 865 8189
294	0	0	Ki67+	 868 8327
295	0	0	Ki67+	 874 8123
296	0	0	Ki67+	 875 8384
297	0	0	Ki67+	 875 8396
298	0	0	Ki67+	 879 8708
299	0	0	Ki67+	 883 8453
300	0	0	Ki67+	 888 8054
301	0	0	Ki67+	 889 8016
302	0	0	Ki67+	 891 8094
303	0	0	Ki67+	 891 8159
304	0	0	Ki67+	 892 8120
305	0	0	Ki67+	 903 8030
306	0	0	Ki67+	 903 8192
307	0	0	Ki67+	 906 8309
308	0	0	Ki67+	 910 8398
309	0	0	Ki67+	 911 8069
310	0	0	Ki67+	 919 8208
311	0	0	Ki67+	 921 8145
312	0	0	Ki67+	 922 8180
313	0	0	Ki67+	 927 8371
314	0	0	Ki67+	 935 8424
315	0	0	Ki67+	 940 8090
316	0	0	Ki67+	 943 8236
317	0	0	Ki67+	 946 8164
318	0	0	Ki67+	 950 8071
319	0	0	Ki67+	 950 8358
320	0	0	Ki67+	 952 8133
321	0	0	Ki67+	 964 8165
322	0	0	Ki67+	 964 8328
323	0	0	Ki67+	 970 8191
324	0	0	Ki67+	 971 8400
325	0	0	Ki67+	 974 8292
326	0	0	Ki67+	 976 8377
327	0	0	Ki67+	 977 8053
328	0	0	Ki67+	 977 8082
329	0	0	Ki67+	 978 8120
330	0	0	Ki67+	 979 8029
331	0	0	Ki67+	 985 8424
332	0	0	Ki67+	 986 8345
333	0	0	Ki67+	 988 8683
334	0	0	Ki67+	 993 8165
335	0	0	Ki67+	 994 8398
336	0	0	Ki67+	 1003 8092
337	0	0	Ki67+	 1004 8185
338	0	0	Ki67+	 1005 8122
339	0	0	Ki67+	 1006 8568
340	0	0	Ki67+	 1007 8410
341	0	0	Ki67+	 1009 8052
342	0	0	Ki67+	 1013 8028
343	0	0	Ki67+	 1014 8200
344	0	0	Ki67+	 1018 8100
345	0	0	Ki67+	 1020 8708
346	0	0	Ki67+	 1022 8571
347	0	0	Ki67+	 1023 8139
348	0	0	Ki67+	 1024 8508
349	0	0	Ki67+	 1027 8690
350	0	0	Ki67+	 1029 8316
351	0	0	Ki67+	 1037 8613
352	0	0	Ki67+	 1040 8276
353	0	0	Ki67+	 1040 8291
354	0	0	Ki67+	 1040 8592
355	0	0	Ki67+	 1041 8498
356	0	0	Ki67+	 1050 8030
357	0	0	Ki67+	 1052 8222
358	0	0	Ki67+	 1054 8069
359	0	0	Ki67+	 1062 8044
360	0	0	Ki67+	 1062 8605
361	0	0	Ki67+	 1063 8353
362	0	0	Ki67+	 1063 8526
363	0	0	Ki67+	 1064 8331
364	0	0	Ki67+	 1067 8495
365	0	0	Ki67+	 1067 8682
366	0	0	Ki67+	 1068 8473
367	0	0	Ki67+	 1072 8370
368	0	0	Ki67+	 1075 8636
369	0	0	Ki67+	 1080 8703
370	0	0	Ki67+	 1085 8290
371	0	0	Ki67+	 1087 8566
372	0	0	Ki67+	 1087 8619
373	0	0	Ki67+	 1093 8489
374	0	0	Ki67+	 1098 8681
375	0	0	Ki67+	 1098 8729
376	0	0	Ki67+	 1103 8032
377	0	0	Ki67+	 1106 8353
378	0	0	Ki67+	 1106 8610
379	0	0	Ki67+	 1112 8452
380	0	0	Ki67+	 1112 8559
381	0	0	Ki67+	 1112 8590
382	0	0	Ki67+	 1112 8697
383	0	0	Ki67+	 1113 8110
384	0	0	Ki67+	 1115 8046
385	0	0	Ki67+	 1117 8474
386	0	0	Ki67+	 1118 8259
387	0	0	Ki67+	 1120 8531
388	0	0	Ki67+	 1126 8340
389	0	0	Ki67+	 1128 8444
390	0	0	Ki67+	 1129 8708
391	0	0	Ki67+	 1131 8022
392	0	0	Ki67+	 1132 8592
393	0	0	Ki67+	 1132 8616
394	0	0	Ki67+	 1133 8479
395	0	0	Ki67+	 1136 8130
396	0	0	Ki67+	 1136 8504
397	0	0	Ki67+	 1141 8102
398	0	0	Ki67+	 1146 8551
399	0	0	Ki67+	 1147 8059
400	0	0	Ki67+	 1147 8076
401	0	0	Ki67+	 1148 8573
402	0	0	Ki67+	 1149 8440
403	0	0	Ki67+	 1149 8712
404	0	0	Ki67+	 1150 8485
405	0	0	Ki67+	 1151 8662
406	0	0	Ki67+	 1156 8044
407	0	0	Ki67+	 1158 8649
408	0	0	Ki67+	 1161 8428
409	0	0	Ki67+	 1162 8460
410	0	0	Ki67+	 1164 8118
411	0	0	Ki67+	 1164 8482
412	0	0	Ki67+	 1164 8516
413	0	0	Ki67+	 1169 8549
414	0	0	Ki67+	 1172 8565
415	0	0	Ki67+	 1173 8689
416	0	0	Ki67+	 1179 8649
417	0	0	Ki67+	 1183 8711
418	0	0	Ki67+	 1186 7944
419	0	0	Ki67+	 1188 8149
420	0	0	Ki67+	 1192 7977
421	0	0	Ki67+	 1192 8440
422	0	0	Ki67+	 1193 8465
423	0	0	Ki67+	 1194 8414
424	0	0	Ki67+	 1194 8630
425	0	0	Ki67+	 1199 8584
426	0	0	Ki67+	 421 8900
427	0	0	Ki67+	 425 8852
428	0	0	Ki67+	 430 9176
429	0	0	Ki67+	 441 9117
430	0	0	Ki67+	 445 8871
431	0	0	Ki67+	 447 8920
432	0	0	Ki67+	 447 8976
433	0	0	Ki67+	 450 8828
434	0	0	Ki67+	 462 9043
435	0	0	Ki67+	 469 8757
436	0	0	Ki67+	 475 9149
437	0	0	Ki67+	 476 9285
438	0	0	Ki67+	 482 9507
439	0	0	Ki67+	 483 9481
440	0	0	Ki67+	 487 8794
441	0	0	Ki67+	 497 8758
442	0	0	Ki67+	 502 9506
443	0	0	Ki67+	 505 8904
444	0	0	Ki67+	 507 9083
445	0	0	Ki67+	 515 8946
446	0	0	Ki67+	 517 8787
447	0	0	Ki67+	 525 8764
448	0	0	Ki67+	 525 8983
449	0	0	Ki67+	 530 9284
450	0	0	Ki67+	 533 9531
451	0	0	Ki67+	 535 9446
452	0	0	Ki67+	 537 9024
453	0	0	Ki67+	 537 9102
454	0	0	Ki67+	 537 9255
455	0	0	Ki67+	 538 8815
456	0	0	Ki67+	 541 9190
457	0	0	Ki67+	 541 9404
458	0	0	Ki67+	 542 8902
459	0	0	Ki67+	 545 9520
460	0	0	Ki67+	 546 9448
461	0	0	Ki67+	 548 8786
462	0	0	Ki67+	 548 9499
463	0	0	Ki67+	 551 8854
464	0	0	Ki67+	 551 8933
465	0	0	Ki67+	 553 9293
466	0	0	Ki67+	 556 8904
467	0	0	Ki67+	 556 9412
468	0	0	Ki67+	 562 9191
469	0	0	Ki67+	 563 8766
470	0	0	Ki67+	 566 8831
471	0	0	Ki67+	 566 8937
472	0	0	Ki67+	 570 8781
473	0	0	Ki67+	 570 8803
474	0	0	Ki67+	 570 9257
475	0	0	Ki67+	 572 8995
476	0	0	Ki67+	 572 9223
477	0	0	Ki67+	 573 8862
478	0	0	Ki67+	 573 9041
479	0	0	Ki67+	 575 9074
480	0	0	Ki67+	 576 9446
481	0	0	Ki67+	 579 8842
482	0	0	Ki67+	 581 9161
483	0	0	Ki67+	 583 9491
484	0	0	Ki67+	 584 9034
485	0	0	Ki67+	 584 9100
486	0	0	Ki67+	 586 9527
487	0	0	Ki67+	 587 9321
488	0	0	Ki67+	 591 8766
489	0	0	Ki67+	 592 9087
490	0	0	Ki67+	 592 9423
491	0	0	Ki67+	 595 9238
492	0	0	Ki67+	 598 9295
493	0	0	Ki67+	 599 9111
494	0	0	Ki67+	 602 9468
495	0	0	Ki67+	 607 9480
496	0	0	Ki67+	 615 8826
497	0	0	Ki67+	 615 8894
498	0	0	Ki67+	 616 8843
499	0	0	Ki67+	 617 9216
500	0	0	Ki67+	 618 9180
501	0	0	Ki67+	 619 8921
502	0	0	Ki67+	 620 9402
503	0	0	Ki67+	 622 9097
504	0	0	Ki67+	 625 8805
505	0	0	Ki67+	 625 8959
506	0	0	Ki67+	 625 9532
507	0	0	Ki67+	 629 9212
508	0	0	Ki67+	 630 8766
509	0	0	Ki67+	 632 9422
510	0	0	Ki67+	 637 8746
511	0	0	Ki67+	 638 9483
512	0	0	Ki67+	 642 9225
513	0	0	Ki67+	 642 9265
514	0	0	Ki67+	 643 9522
515	0	0	Ki67+	 645 9376
516	0	0	Ki67+	 645 9455
517	0	0	Ki67+	 646 8870
518	0	0	Ki67+	 648 8827
519	0	0	Ki67+	 650 8900
520	0	0	Ki67+	 653 8926
521	0	0	Ki67+	 657 8782
522	0	0	Ki67+	 660 9402
523	0	0	Ki67+	 660 9482
524	0	0	Ki67+	 663 8851
525	0	0	Ki67+	 664 9247
526	0	0	Ki67+	 666 9094
527	0	0	Ki67+	 668 9411
528	0	0	Ki67+	 669 9526
529	0	0	Ki67+	 671 9447
530	0	0	Ki67+	 672 8982
531	0	0	Ki67+	 672 9133
532	0	0	Ki67+	 674 9003
533	0	0	Ki67+	 677 8824
534	0	0	Ki67+	 678 9073
535	0	0	Ki67+	 678 9497
536	0	0	Ki67+	 680 9510
537	0	0	Ki67+	 683 8745
538	0	0	Ki67+	 683 8775
539	0	0	Ki67+	 689 9044
540	0	0	Ki67+	 693 8880
541	0	0	Ki67+	 694 8930
542	0	0	Ki67+	 699 8813
543	0	0	Ki67+	 701 9455
544	0	0	Ki67+	 703 9044
545	0	0	Ki67+	 703 9080
546	0	0	Ki67+	 705 8767
547	0	0	Ki67+	 710 8982
548	0	0	Ki67+	 711 8741
549	0	0	Ki67+	 714 9055
550	0	0	Ki67+	 714 9399
551	0	0	Ki67+	 716 8901
552	0	0	Ki67+	 716 9026
553	0	0	Ki67+	 717 9484
554	0	0	Ki67+	 719 8793
555	0	0	Ki67+	 728 8836
556	0	0	Ki67+	 733 8749
557	0	0	Ki67+	 733 9413
558	0	0	Ki67+	 736 8867
559	0	0	Ki67+	 738 8819
560	0	0	Ki67+	 740 9502
561	0	0	Ki67+	 743 8787
562	0	0	Ki67+	 746 9160
563	0	0	Ki67+	 751 8861
564	0	0	Ki67+	 758 9480
565	0	0	Ki67+	 767 8836
566	0	0	Ki67+	 768 9135
567	0	0	Ki67+	 771 9443
568	0	0	Ki67+	 772 9455
569	0	0	Ki67+	 780 8798
570	0	0	Ki67+	 781 8872
571	0	0	Ki67+	 783 8750
572	0	0	Ki67+	 787 8809
573	0	0	Ki67+	 789 9199
574	0	0	Ki67+	 795 9135
575	0	0	Ki67+	 796 9473
576	0	0	Ki67+	 799 9155
577	0	0	Ki67+	 800 8788
578	0	0	Ki67+	 802 8768
579	0	0	Ki67+	 802 9185
580	0	0	Ki67+	 807 8843
581	0	0	Ki67+	 811 9118
582	0	0	Ki67+	 811 9194
583	0	0	Ki67+	 814 8803
584	0	0	Ki67+	 822 8830
585	0	0	Ki67+	 829 8798
586	0	0	Ki67+	 829 8899
587	0	0	Ki67+	 832 9143
588	0	0	Ki67+	 832 9183
589	0	0	Ki67+	 835 8880
590	0	0	Ki67+	 836 8841
591	0	0	Ki67+	 836 9210
592	0	0	Ki67+	 842 9337
593	0	0	Ki67+	 844 8753
594	0	0	Ki67+	 845 9156
595	0	0	Ki67+	 854 8811
596	0	0	Ki67+	 855 9433
597	0	0	Ki67+	 857 8914
598	0	0	Ki67+	 858 9125
599	0	0	Ki67+	 859 9100
600	0	0	Ki67+	 863 8828
601	0	0	Ki67+	 865 9115
602	0	0	Ki67+	 867 9200
603	0	0	Ki67+	 871 8753
604	0	0	Ki67+	 871 9149
605	0	0	Ki67+	 875 9185
606	0	0	Ki67+	 881 8784
607	0	0	Ki67+	 891 8843
608	0	0	Ki67+	 895 8904
609	0	0	Ki67+	 898 9267
610	0	0	Ki67+	 899 8888
611	0	0	Ki67+	 905 8920
612	0	0	Ki67+	 907 8820
613	0	0	Ki67+	 914 9374
614	0	0	Ki67+	 921 9193
615	0	0	Ki67+	 922 9416
616	0	0	Ki67+	 925 9159
617	0	0	Ki67+	 927 8849
618	0	0	Ki67+	 930 8905
619	0	0	Ki67+	 931 8944
620	0	0	Ki67+	 936 9113
621	0	0	Ki67+	 937 9135
622	0	0	Ki67+	 950 8879
623	0	0	Ki67+	 953 8805
624	0	0	Ki67+	 955 8827
625	0	0	Ki67+	 962 8931
626	0	0	Ki67+	 963 8842
627	0	0	Ki67+	 963 8903
628	0	0	Ki67+	 968 8876
629	0	0	Ki67+	 970 9188
630	0	0	Ki67+	 980 8814
631	0	0	Ki67+	 991 9078
632	0	0	Ki67+	 992 9046
633	0	0	Ki67+	 1003 8820
634	0	0	Ki67+	 1003 8895
635	0	0	Ki67+	 1004 8798
636	0	0	Ki67+	 1007 9189
637	0	0	Ki67+	 1018 8918
638	0	0	Ki67+	 1020 9037
639	0	0	Ki67+	 1020 9116
640	0	0	Ki67+	 1026 8821
641	0	0	Ki67+	 1028 8758
642	0	0	Ki67+	 1028 9086
643	0	0	Ki67+	 1029 8871
644	0	0	Ki67+	 1029 9069
645	0	0	Ki67+	 1030 9311
646	0	0	Ki67+	 1034 9226
647	0	0	Ki67+	 1034 9275
648	0	0	Ki67+	 1035 8740
649	0	0	Ki67+	 1037 8787
650	0	0	Ki67+	 1038 9106
651	0	0	Ki67+	 1039 9128
652	0	0	Ki67+	 1044 8762
653	0	0	Ki67+	 1044 9169
654	0	0	Ki67+	 1056 8739
655	0	0	Ki67+	 1056 9193
656	0	0	Ki67+	 1063 8862
657	0	0	Ki67+	 1065 8783
658	0	0	Ki67+	 1072 9080
659	0	0	Ki67+	 1075 9133
660	0	0	Ki67+	 1076 9017
661	0	0	Ki67+	 1077 9105
662	0	0	Ki67+	 1079 8808
663	0	0	Ki67+	 1094 8835
664	0	0	Ki67+	 1094 8891
665	0	0	Ki67+	 1095 9145
666	0	0	Ki67+	 1095 9202
667	0	0	Ki67+	 1102 9316
668	0	0	Ki67+	 1104 9102
669	0	0	Ki67+	 1105 9130
670	0	0	Ki67+	 1107 9144
671	0	0	Ki67+	 1109 9004
672	0	0	Ki67+	 1111 8796
673	0	0	Ki67+	 1115 8777
674	0	0	Ki67+	 1115 9059
675	0	0	Ki67+	 1120 8742
676	0	0	Ki67+	 1121 9273
677	0	0	Ki67+	 1122 8907
678	0	0	Ki67+	 1123 8962
679	0	0	Ki67+	 1125 9166
680	0	0	Ki67+	 1127 9027
681	0	0	Ki67+	 1134 8823
682	0	0	Ki67+	 1134 9155
683	0	0	Ki67+	 1139 8893
684	0	0	Ki67+	 1139 9085
685	0	0	Ki67+	 1140 9134
686	0	0	Ki67+	 1147 8935
687	0	0	Ki67+	 1148 9190
688	0	0	Ki67+	 1156 8993
689	0	0	Ki67+	 1156 9110
690	0	0	Ki67+	 1159 9158
691	0	0	Ki67+	 1160 9062
692	0	0	Ki67+	 1162 8783
693	0	0	Ki67+	 1162 9023
694	0	0	Ki67+	 1170 8935
695	0	0	Ki67+	 1172 8790
696	0	0	Ki67+	 1176 8984
697	0	0	Ki67+	 1178 8956
698	0	0	Ki67+	 1178 9027
699	0	0	Ki67+	 1181 8898
700	0	0	Ki67+	 1193 8930
701	0	0	Ki67+	 1194 9069
702	0	0	Ki67+	 1199 8901
703	0	0	Ki67+	 431 9558
704	0	0	Ki67+	 432 9633
705	0	0	Ki67+	 482 9620
706	0	0	Ki67+	 528 9636
707	0	0	Ki67+	 539 9569
708	0	0	Ki67+	 547 9612
709	0	0	Ki67+	 555 9663
710	0	0	Ki67+	 563 9609
711	0	0	Ki67+	 570 9554
712	0	0	Ki67+	 579 9657
713	0	0	Ki67+	 580 10220
714	0	0	Ki67+	 581 9579
715	0	0	Ki67+	 589 9674
716	0	0	Ki67+	 591 9547
717	0	0	Ki67+	 595 10237
718	0	0	Ki67+	 598 9605
719	0	0	Ki67+	 600 9639
720	0	0	Ki67+	 610 9583
721	0	0	Ki67+	 612 9554
722	0	0	Ki67+	 616 10214
723	0	0	Ki67+	 626 9745
724	0	0	Ki67+	 627 10206
725	0	0	Ki67+	 630 9578
726	0	0	Ki67+	 643 10223
727	0	0	Ki67+	 645 9590
728	0	0	Ki67+	 648 9717
729	0	0	Ki67+	 674 9745
730	0	0	Ki67+	 675 10177
731	0	0	Ki67+	 677 9557
732	0	0	Ki67+	 682 10144
733	0	0	Ki67+	 689 9630
734	0	0	Ki67+	 689 10166
735	0	0	Ki67+	 701 9761
736	0	0	Ki67+	 702 10166
737	0	0	Ki67+	 704 9619
738	0	0	Ki67+	 707 9692
739	0	0	Ki67+	 715 9727
740	0	0	Ki67+	 717 9552
741	0	0	Ki67+	 721 10111
742	0	0	Ki67+	 731 9740
743	0	0	Ki67+	 738 10117
744	0	0	Ki67+	 740 9723
745	0	0	Ki67+	 742 9637
746	0	0	Ki67+	 751 9721
747	0	0	Ki67+	 759 10132
748	0	0	Ki67+	 767 9707
749	0	0	Ki67+	 772 10136
750	0	0	Ki67+	 789 9740
751	0	0	Ki67+	 802 10223
752	0	0	Ki67+	 808 9724
753	0	0	Ki67+	 813 10246
754	0	0	Ki67+	 820 9715
755	0	0	Ki67+	 836 9712
756	0	0	Ki67+	 866 10249
757	0	0	Ki67+	 895 10194
758	0	0	Ki67+	 898 9609
759	0	0	Ki67+	 912 9673
760	0	0	Ki67+	 927 9623
761	0	0	Ki67+	 927 9723
762	0	0	Ki67+	 934 9688
763	0	0	Ki67+	 941 10084
764	0	0	Ki67+	 962 10195
765	0	0	Ki67+	 963 9617
766	0	0	Ki67+	 972 10275
767	0	0	Ki67+	 991 10079
768	0	0	Ki67+	 1013 10087
769	0	0	Ki67+	 1017 10160
770	0	0	Ki67+	 1019 10140
771	0	0	Ki67+	 1037 10002
772	0	0	Ki67+	 1072 10106
773	0	0	Ki67+	 1086 10124
774	0	0	Ki67+	 1100 9621
775	0	0	Ki67+	 1117 9932
776	0	0	Ki67+	 1129 9995
777	0	0	Ki67+	 1145 9932
778	0	0	Ki67+	 1152 9653
779	0	0	Ki67+	 1164 9557
780	0	0	Ki67+	 1172 9633
781	0	0	Ki67+	 1186 9602
782	0	0	Ki67+	 1187 10048
783	0	0	Ki67+	 1191 9576
784	0	0	Ki67+	 1191 10014
785	0	0	Ki67+	 1193 10060
786	0	0	Ki67+	 780 10372
787	0	0	Ki67+	 810 10357
788	0	0	Ki67+	 812 10594
789	0	0	Ki67+	 820 10803
790	0	0	Ki67+	 825 10635
791	0	0	Ki67+	 827 10364
792	0	0	Ki67+	 827 10619
793	0	0	Ki67+	 848 10743
794	0	0	Ki67+	 866 10626
795	0	0	Ki67+	 868 10883
796	0	0	Ki67+	 881 10946
797	0	0	Ki67+	 899 10740
798	0	0	Ki67+	 901 10797
799	0	0	Ki67+	 909 10920
800	0	0	Ki67+	 940 10922
801	0	0	Ki67+	 947 10995
802	0	0	Ki67+	 955 10447
803	0	0	Ki67+	 961 10974
804	0	0	Ki67+	 971 10487
805	0	0	Ki67+	 974 10961
806	0	0	Ki67+	 976 10428
807	0	0	Ki67+	 980 10992
808	0	0	Ki67+	 983 10867
809	0	0	Ki67+	 991 10823
810	0	0	Ki67+	 1002 10922
811	0	0	Ki67+	 1004 10779
812	0	0	Ki67+	 1005 10712
813	0	0	Ki67+	 1011 10892
814	0	0	Ki67+	 1012 10982
815	0	0	Ki67+	 1013 10855
816	0	0	Ki67+	 1014 10412
817	0	0	Ki67+	 1015 10808
818	0	0	Ki67+	 1016 10744
819	0	0	Ki67+	 1019 10695
820	0	0	Ki67+	 1023 10832
821	0	0	Ki67+	 1027 10937
822	0	0	Ki67+	 1029 10783
823	0	0	Ki67+	 1032 10666
824	0	0	Ki67+	 1035 10875
825	0	0	Ki67+	 1037 10469
826	0	0	Ki67+	 1040 11017
827	0	0	Ki67+	 1041 10453
828	0	0	Ki67+	 1042 10769
829	0	0	Ki67+	 1043 10847
830	0	0	Ki67+	 1047 11039
831	0	0	Ki67+	 1049 10692
832	0	0	Ki67+	 1051 10982
833	0	0	Ki67+	 1053 10654
834	0	0	Ki67+	 1056 10924
835	0	0	Ki67+	 1057 11007
836	0	0	Ki67+	 1063 10791
837	0	0	Ki67+	 1065 10956
838	0	0	Ki67+	 1071 10935
839	0	0	Ki67+	 1072 10856
840	0	0	Ki67+	 1073 11130
841	0	0	Ki67+	 1074 10902
842	0	0	Ki67+	 1075 11026
843	0	0	Ki67+	 1076 10811
844	0	0	Ki67+	 1082 11056
845	0	0	Ki67+	 1083 10754
846	0	0	Ki67+	 1085 10796
847	0	0	Ki67+	 1085 11100
848	0	0	Ki67+	 1086 10667
849	0	0	Ki67+	 1089 10834
850	0	0	Ki67+	 1091 10623
851	0	0	Ki67+	 1097 10937
852	0	0	Ki67+	 1103 10746
853	0	0	Ki67+	 1104 10777
854	0	0	Ki67+	 1107 10905
855	0	0	Ki67+	 1108 10417
856	0	0	Ki67+	 1111 10862
857	0	0	Ki67+	 1112 10706
858	0	0	Ki67+	 1113 10763
859	0	0	Ki67+	 1113 10981
860	0	0	Ki67+	 1115 11130
861	0	0	Ki67+	 1116 10575
862	0	0	Ki67+	 1118 10820
863	0	0	Ki67+	 1119 11089
864	0	0	Ki67+	 1121 10667
865	0	0	Ki67+	 1127 10615
866	0	0	Ki67+	 1129 10564
867	0	0	Ki67+	 1129 10700
868	0	0	Ki67+	 1132 10954
869	0	0	Ki67+	 1133 10786
870	0	0	Ki67+	 1133 10878
871	0	0	Ki67+	 1133 10926
872	0	0	Ki67+	 1137 10730
873	0	0	Ki67+	 1137 10813
874	0	0	Ki67+	 1137 10903
875	0	0	Ki67+	 1138 10511
876	0	0	Ki67+	 1139 10846
877	0	0	Ki67+	 1141 11019
878	0	0	Ki67+	 1143 10490
879	0	0	Ki67+	 1143 10981
880	0	0	Ki67+	 1146 11107
881	0	0	Ki67+	 1148 11118
882	0	0	Ki67+	 1150 10451
883	0	0	Ki67+	 1151 11068
884	0	0	Ki67+	 1156 10544
885	0	0	Ki67+	 1156 10998
886	0	0	Ki67+	 1157 10868
887	0	0	Ki67+	 1158 11101
888	0	0	Ki67+	 1161 10645
889	0	0	Ki67+	 1161 10717
890	0	0	Ki67+	 1162 10755
891	0	0	Ki67+	 1163 10800
892	0	0	Ki67+	 1164 10956
893	0	0	Ki67+	 1166 11091
894	0	0	Ki67+	 1168 10928
895	0	0	Ki67+	 1169 10834
896	0	0	Ki67+	 1170 10681
897	0	0	Ki67+	 1170 10981
898	0	0	Ki67+	 1174 11026
899	0	0	Ki67+	 1176 11072
900	0	0	Ki67+	 1180 10472
901	0	0	Ki67+	 1180 10847
902	0	0	Ki67+	 1184 10793
903	0	0	Ki67+	 1184 10900
904	0	0	Ki67+	 1185 11045
905	0	0	Ki67+	 1189 11080
906	0	0	Ki67+	 1191 10708
907	0	0	Ki67+	 1196 10876
908	0	0	Ki67+	 1198 10819
909	0	0	Ki67+	 1148 11149
910	0	0	Ki67+	 1161 11154
911	0	0	Ki67+	 1169 11144
912	0	0	Ki67+	 1417 6915
913	0	0	Ki67+	 1421 6991
914	0	0	Ki67+	 1479 6908
915	0	0	Ki67+	 1484 6933
916	0	0	Ki67+	 1508 7000
917	0	0	Ki67+	 1527 6755
918	0	0	Ki67+	 1560 6905
919	0	0	Ki67+	 1587 6830
920	0	0	Ki67+	 1645 6916
921	0	0	Ki67+	 1681 6978
922	0	0	Ki67+	 1700 6850
923	0	0	Ki67+	 1727 6975
924	0	0	Ki67+	 1748 6890
925	0	0	Ki67+	 1762 6938
926	0	0	Ki67+	 1773 6954
927	0	0	Ki67+	 1782 6944
928	0	0	Ki67+	 1784 6979
929	0	0	Ki67+	 1810 6790
930	0	0	Ki67+	 1840 6900
931	0	0	Ki67+	 1859 6973
932	0	0	Ki67+	 1860 6528
933	0	0	Ki67+	 1870 6907
934	0	0	Ki67+	 1873 6842
935	0	0	Ki67+	 1878 6651
936	0	0	Ki67+	 1899 6877
937	0	0	Ki67+	 1900 6656
938	0	0	Ki67+	 1906 6970
939	0	0	Ki67+	 1912 6899
940	0	0	Ki67+	 1915 6854
941	0	0	Ki67+	 1929 6920
942	0	0	Ki67+	 1952 6950
943	0	0	Ki67+	 1985 6637
944	0	0	Ki67+	 1989 6619
945	0	0	Ki67+	 1998 6541
946	0	0	Ki67+	 1207 7683
947	0	0	Ki67+	 1215 7434
948	0	0	Ki67+	 1224 7627
949	0	0	Ki67+	 1226 7484
950	0	0	Ki67+	 1227 7659
951	0	0	Ki67+	 1232 7733
952	0	0	Ki67+	 1234 7420
953	0	0	Ki67+	 1245 7235
954	0	0	Ki67+	 1249 7739
955	0	0	Ki67+	 1250 7685
956	0	0	Ki67+	 1251 7412
957	0	0	Ki67+	 1258 7485
958	0	0	Ki67+	 1260 7472
959	0	0	Ki67+	 1263 7435
960	0	0	Ki67+	 1266 7712
961	0	0	Ki67+	 1267 7653
962	0	0	Ki67+	 1282 7691
963	0	0	Ki67+	 1289 7461
964	0	0	Ki67+	 1289 7739
965	0	0	Ki67+	 1292 7676
966	0	0	Ki67+	 1294 7268
967	0	0	Ki67+	 1302 7383
968	0	0	Ki67+	 1303 7701
969	0	0	Ki67+	 1303 7719
970	0	0	Ki67+	 1309 7576
971	0	0	Ki67+	 1319 7590
972	0	0	Ki67+	 1332 7698
973	0	0	Ki67+	 1332 7801
974	0	0	Ki67+	 1335 7207
975	0	0	Ki67+	 1335 7729
976	0	0	Ki67+	 1342 7493
977	0	0	Ki67+	 1363 7700
978	0	0	Ki67+	 1370 7721
979	0	0	Ki67+	 1376 7454
980	0	0	Ki67+	 1380 7495
981	0	0	Ki67+	 1382 7363
982	0	0	Ki67+	 1393 7701
983	0	0	Ki67+	 1398 7645
984	0	0	Ki67+	 1404 7020
985	0	0	Ki67+	 1411 7573
986	0	0	Ki67+	 1414 7251
987	0	0	Ki67+	 1416 7490
988	0	0	Ki67+	 1419 7698
989	0	0	Ki67+	 1421 7674
990	0	0	Ki67+	 1422 7688
991	0	0	Ki67+	 1423 7509
992	0	0	Ki67+	 1436 7662
993	0	0	Ki67+	 1445 7679
994	0	0	Ki67+	 1448 7464
995	0	0	Ki67+	 1452 7566
996	0	0	Ki67+	 1453 7440
997	0	0	Ki67+	 1453 7770
998	0	0	Ki67+	 1454 7492
999	0	0	Ki67+	 1459 7019
1000	0	0	Ki67+	 1464 7790
1001	0	0	Ki67+	 1468 7398
1002	0	0	Ki67+	 1471 7580
1003	0	0	Ki67+	 1474 7515
1004	0	0	Ki67+	 1477 7742
1005	0	0	Ki67+	 1478 7652
1006	0	0	Ki67+	 1478 7764
1007	0	0	Ki67+	 1481 7595
1008	0	0	Ki67+	 1483 7490
1009	0	0	Ki67+	 1485 7225
1010	0	0	Ki67+	 1488 7437
1011	0	0	Ki67+	 1489 7768
1012	0	0	Ki67+	 1490 7449
1013	0	0	Ki67+	 1493 7180
1014	0	0	Ki67+	 1497 7726
1015	0	0	Ki67+	 1502 7739
1016	0	0	Ki67+	 1511 7206
1017	0	0	Ki67+	 1513 7037
1018	0	0	Ki67+	 1514 7484
1019	0	0	Ki67+	 1516 7783
1020	0	0	Ki67+	 1523 7530
1021	0	0	Ki67+	 1523 7733
1022	0	0	Ki67+	 1524 7650
1023	0	0	Ki67+	 1526 7712
1024	0	0	Ki67+	 1527 7268
1025	0	0	Ki67+	 1531 7773
1026	0	0	Ki67+	 1544 7504
1027	0	0	Ki67+	 1545 7551
1028	0	0	Ki67+	 1552 7712
1029	0	0	Ki67+	 1552 7728
1030	0	0	Ki67+	 1555 7743
1031	0	0	Ki67+	 1568 7473
1032	0	0	Ki67+	 1569 7526
1033	0	0	Ki67+	 1570 7040
1034	0	0	Ki67+	 1575 7558
1035	0	0	Ki67+	 1581 7540
1036	0	0	Ki67+	 1583 7434
1037	0	0	Ki67+	 1586 7710
1038	0	0	Ki67+	 1587 7255
1039	0	0	Ki67+	 1589 7633
1040	0	0	Ki67+	 1589 7733
1041	0	0	Ki67+	 1595 7802
1042	0	0	Ki67+	 1597 7748
1043	0	0	Ki67+	 1603 7765
1044	0	0	Ki67+	 1616 7211
1045	0	0	Ki67+	 1619 7580
1046	0	0	Ki67+	 1620 7562
1047	0	0	Ki67+	 1642 7741
1048	0	0	Ki67+	 1648 7448
1049	0	0	Ki67+	 1649 7724
1050	0	0	Ki67+	 1651 7712
1051	0	0	Ki67+	 1654 7752
1052	0	0	Ki67+	 1654 7768
1053	0	0	Ki67+	 1655 7799
1054	0	0	Ki67+	 1659 7735
1055	0	0	Ki67+	 1665 7251
1056	0	0	Ki67+	 1683 7491
1057	0	0	Ki67+	 1704 7620
1058	0	0	Ki67+	 1706 7187
1059	0	0	Ki67+	 1706 7596
1060	0	0	Ki67+	 1707 7247
1061	0	0	Ki67+	 1708 7467
1062	0	0	Ki67+	 1708 7798
1063	0	0	Ki67+	 1722 7544
1064	0	0	Ki67+	 1726 7599
1065	0	0	Ki67+	 1744 7659
1066	0	0	Ki67+	 1749 7697
1067	0	0	Ki67+	 1751 7776
1068	0	0	Ki67+	 1757 7489
1069	0	0	Ki67+	 1760 7573
1070	0	0	Ki67+	 1761 7602
1071	0	0	Ki67+	 1762 7792
1072	0	0	Ki67+	 1765 7192
1073	0	0	Ki67+	 1765 7230
1074	0	0	Ki67+	 1765 7253
1075	0	0	Ki67+	 1767 7209
1076	0	0	Ki67+	 1769 7129
1077	0	0	Ki67+	 1787 7503
1078	0	0	Ki67+	 1791 7625
1079	0	0	Ki67+	 1792 7186
1080	0	0	Ki67+	 1801 7531
1081	0	0	Ki67+	 1804 7244
1082	0	0	Ki67+	 1804 7676
1083	0	0	Ki67+	 1806 7633
1084	0	0	Ki67+	 1807 7565
1085	0	0	Ki67+	 1808 7604
1086	0	0	Ki67+	 1816 7644
1087	0	0	Ki67+	 1826 7680
1088	0	0	Ki67+	 1828 7177
1089	0	0	Ki67+	 1830 7703
1090	0	0	Ki67+	 1837 7632
1091	0	0	Ki67+	 1837 7652
1092	0	0	Ki67+	 1838 7105
1093	0	0	Ki67+	 1840 7123
1094	0	0	Ki67+	 1840 7620
1095	0	0	Ki67+	 1840 7680
1096	0	0	Ki67+	 1842 7250
1097	0	0	Ki67+	 1846 7729
1098	0	0	Ki67+	 1848 7551
1099	0	0	Ki67+	 1848 7689
1100	0	0	Ki67+	 1854 7641
1101	0	0	Ki67+	 1861 7588
1102	0	0	Ki67+	 1862 7629
1103	0	0	Ki67+	 1863 7457
1104	0	0	Ki67+	 1867 7599
1105	0	0	Ki67+	 1880 7477
1106	0	0	Ki67+	 1886 7621
1107	0	0	Ki67+	 1890 7102
1108	0	0	Ki67+	 1894 7711
1109	0	0	Ki67+	 1896 7726
1110	0	0	Ki67+	 1901 7763
1111	0	0	Ki67+	 1907 7492
1112	0	0	Ki67+	 1920 7023
1113	0	0	Ki67+	 1921 7786
1114	0	0	Ki67+	 1922 7701
1115	0	0	Ki67+	 1926 7767
1116	0	0	Ki67+	 1934 7520
1117	0	0	Ki67+	 1940 7233
1118	0	0	Ki67+	 1952 7737
1119	0	0	Ki67+	 1955 7216
1120	0	0	Ki67+	 1961 7129
1121	0	0	Ki67+	 1961 7755
1122	0	0	Ki67+	 1965 7195
1123	0	0	Ki67+	 1971 7789
1124	0	0	Ki67+	 1978 7559
1125	0	0	Ki67+	 1981 7527
1126	0	0	Ki67+	 1981 7735
1127	0	0	Ki67+	 1987 7167
1128	0	0	Ki67+	 1995 7218
1129	0	0	Ki67+	 1201 7985
1130	0	0	Ki67+	 1202 8532
1131	0	0	Ki67+	 1204 8239
1132	0	0	Ki67+	 1206 7956
1133	0	0	Ki67+	 1211 8177
1134	0	0	Ki67+	 1213 7917
1135	0	0	Ki67+	 1213 8145
1136	0	0	Ki67+	 1219 8521
1137	0	0	Ki67+	 1220 8249
1138	0	0	Ki67+	 1221 7974
1139	0	0	Ki67+	 1221 8572
1140	0	0	Ki67+	 1223 8439
1141	0	0	Ki67+	 1227 7849
1142	0	0	Ki67+	 1230 8172
1143	0	0	Ki67+	 1231 8542
1144	0	0	Ki67+	 1236 7973
1145	0	0	Ki67+	 1236 8215
1146	0	0	Ki67+	 1236 8455
1147	0	0	Ki67+	 1239 8514
1148	0	0	Ki67+	 1241 8031
1149	0	0	Ki67+	 1243 8403
1150	0	0	Ki67+	 1248 7984
1151	0	0	Ki67+	 1254 8566
1152	0	0	Ki67+	 1257 7942
1153	0	0	Ki67+	 1260 7902
1154	0	0	Ki67+	 1265 8051
1155	0	0	Ki67+	 1266 8516
1156	0	0	Ki67+	 1267 7859
1157	0	0	Ki67+	 1267 8482
1158	0	0	Ki67+	 1269 8589
1159	0	0	Ki67+	 1271 8015
1160	0	0	Ki67+	 1271 8063
1161	0	0	Ki67+	 1271 8133
1162	0	0	Ki67+	 1274 7930
1163	0	0	Ki67+	 1274 8425
1164	0	0	Ki67+	 1275 7894
1165	0	0	Ki67+	 1279 8330
1166	0	0	Ki67+	 1280 8100
1167	0	0	Ki67+	 1281 7829
1168	0	0	Ki67+	 1286 7979
1169	0	0	Ki67+	 1289 8014
1170	0	0	Ki67+	 1290 8464
1171	0	0	Ki67+	 1292 8604
1172	0	0	Ki67+	 1296 8048
1173	0	0	Ki67+	 1296 8511
1174	0	0	Ki67+	 1297 8555
1175	0	0	Ki67+	 1304 8535
1176	0	0	Ki67+	 1312 7914
1177	0	0	Ki67+	 1313 8012
1178	0	0	Ki67+	 1315 7899
1179	0	0	Ki67+	 1316 8588
1180	0	0	Ki67+	 1317 7955
1181	0	0	Ki67+	 1317 8443
1182	0	0	Ki67+	 1322 7927
1183	0	0	Ki67+	 1322 8066
1184	0	0	Ki67+	 1328 8024
1185	0	0	Ki67+	 1329 8098
1186	0	0	Ki67+	 1330 8388
1187	0	0	Ki67+	 1331 8518
1188	0	0	Ki67+	 1334 7857
1189	0	0	Ki67+	 1336 8291
1190	0	0	Ki67+	 1336 8445
1191	0	0	Ki67+	 1337 7824
1192	0	0	Ki67+	 1341 8424
1193	0	0	Ki67+	 1342 8103
1194	0	0	Ki67+	 1346 8533
1195	0	0	Ki67+	 1351 8508
1196	0	0	Ki67+	 1355 8417
1197	0	0	Ki67+	 1356 8485
1198	0	0	Ki67+	 1361 8066
1199	0	0	Ki67+	 1363 8381
1200	0	0	Ki67+	 1365 7864
1201	0	0	Ki67+	 1367 7890
1202	0	0	Ki67+	 1372 8055
1203	0	0	Ki67+	 1378 7919
1204	0	0	Ki67+	 1380 8527
1205	0	0	Ki67+	 1382 7973
1206	0	0	Ki67+	 1384 8468
1207	0	0	Ki67+	 1385 8504
1208	0	0	Ki67+	 1386 8577
1209	0	0	Ki67+	 1387 7991
1210	0	0	Ki67+	 1387 8558
1211	0	0	Ki67+	 1391 8144
1212	0	0	Ki67+	 1392 8439
1213	0	0	Ki67+	 1393 7849
1214	0	0	Ki67+	 1396 8260
1215	0	0	Ki67+	 1398 7871
1216	0	0	Ki67+	 1400 8415
1217	0	0	Ki67+	 1402 8570
1218	0	0	Ki67+	 1404 7919
1219	0	0	Ki67+	 1407 8483
1220	0	0	Ki67+	 1408 7824
1221	0	0	Ki67+	 1408 8597
1222	0	0	Ki67+	 1411 8448
1223	0	0	Ki67+	 1413 8538
1224	0	0	Ki67+	 1415 8515
1225	0	0	Ki67+	 1418 8148
1226	0	0	Ki67+	 1418 8159
1227	0	0	Ki67+	 1424 7818
1228	0	0	Ki67+	 1424 7833
1229	0	0	Ki67+	 1425 8127
1230	0	0	Ki67+	 1427 8096
1231	0	0	Ki67+	 1428 8164
1232	0	0	Ki67+	 1433 7858
1233	0	0	Ki67+	 1436 7830
1234	0	0	Ki67+	 1437 8510
1235	0	0	Ki67+	 1442 8595
1236	0	0	Ki67+	 1443 8479
1237	0	0	Ki67+	 1444 7959
1238	0	0	Ki67+	 1444 7986
1239	0	0	Ki67+	 1446 8071
1240	0	0	Ki67+	 1452 8577
1241	0	0	Ki67+	 1453 7878
1242	0	0	Ki67+	 1453 8411
1243	0	0	Ki67+	 1453 8530
1244	0	0	Ki67+	 1455 7861
1245	0	0	Ki67+	 1460 7899
1246	0	0	Ki67+	 1463 8531
1247	0	0	Ki67+	 1464 8481
1248	0	0	Ki67+	 1465 8137
1249	0	0	Ki67+	 1468 7930
1250	0	0	Ki67+	 1468 7945
1251	0	0	Ki67+	 1468 7978
1252	0	0	Ki67+	 1470 7851
1253	0	0	Ki67+	 1470 8460
1254	0	0	Ki67+	 1472 8431
1255	0	0	Ki67+	 1472 8508
1256	0	0	Ki67+	 1475 8025
1257	0	0	Ki67+	 1480 8516
1258	0	0	Ki67+	 1481 7880
1259	0	0	Ki67+	 1482 8586
1260	0	0	Ki67+	 1484 8379
1261	0	0	Ki67+	 1485 8151
1262	0	0	Ki67+	 1485 8567
1263	0	0	Ki67+	 1489 8102
1264	0	0	Ki67+	 1491 7823
1265	0	0	Ki67+	 1491 8078
1266	0	0	Ki67+	 1497 7972
1267	0	0	Ki67+	 1498 8498
1268	0	0	Ki67+	 1502 7882
1269	0	0	Ki67+	 1512 7921
1270	0	0	Ki67+	 1517 8120
1271	0	0	Ki67+	 1520 7941
1272	0	0	Ki67+	 1520 8145
1273	0	0	Ki67+	 1521 8017
1274	0	0	Ki67+	 1528 8163
1275	0	0	Ki67+	 1529 8489
1276	0	0	Ki67+	 1531 8517
1277	0	0	Ki67+	 1531 8565
1278	0	0	Ki67+	 1532 7817
1279	0	0	Ki67+	 1534 8129
1280	0	0	Ki67+	 1535 8030
1281	0	0	Ki67+	 1536 8433
1282	0	0	Ki67+	 1547 8543
1283	0	0	Ki67+	 1557 8363
1284	0	0	Ki67+	 1558 7981
1285	0	0	Ki67+	 1560 8527
1286	0	0	Ki67+	 1565 8069
1287	0	0	Ki67+	 1569 8139
1288	0	0	Ki67+	 1571 7835
1289	0	0	Ki67+	 1572 8014
1290	0	0	Ki67+	 1574 8095
1291	0	0	Ki67+	 1580 8437
1292	0	0	Ki67+	 1581 8040
1293	0	0	Ki67+	 1583 7891
1294	0	0	Ki67+	 1584 8518
1295	0	0	Ki67+	 1588 8464
1296	0	0	Ki67+	 1591 8493
1297	0	0	Ki67+	 1598 7823
1298	0	0	Ki67+	 1599 8023
1299	0	0	Ki67+	 1601 8489
1300	0	0	Ki67+	 1602 7919
1301	0	0	Ki67+	 1604 8410
1302	0	0	Ki67+	 1606 8131
1303	0	0	Ki67+	 1606 8437
1304	0	0	Ki67+	 1607 8563
1305	0	0	Ki67+	 1608 7955
1306	0	0	Ki67+	 1609 7862
1307	0	0	Ki67+	 1611 8380
1308	0	0	Ki67+	 1615 8125
1309	0	0	Ki67+	 1616 8099
1310	0	0	Ki67+	 1617 7972
1311	0	0	Ki67+	 1620 8397
1312	0	0	Ki67+	 1623 8515
1313	0	0	Ki67+	 1627 8471
1314	0	0	Ki67+	 1628 7815
1315	0	0	Ki67+	 1629 8065
1316	0	0	Ki67+	 1632 7865
1317	0	0	Ki67+	 1633 8028
1318	0	0	Ki67+	 1636 8454
1319	0	0	Ki67+	 1638 7906
1320	0	0	Ki67+	 1640 7833
1321	0	0	Ki67+	 1642 7941
1322	0	0	Ki67+	 1649 7903
1323	0	0	Ki67+	 1651 8396
1324	0	0	Ki67+	 1655 8515
1325	0	0	Ki67+	 1656 8054
1326	0	0	Ki67+	 1658 8135
1327	0	0	Ki67+	 1661 7987
1328	0	0	Ki67+	 1662 7920
1329	0	0	Ki67+	 1664 8113
1330	0	0	Ki67+	 1666 8495
1331	0	0	Ki67+	 1669 7994
1332	0	0	Ki67+	 1672 7869
1333	0	0	Ki67+	 1673 8384
1334	0	0	Ki67+	 1674 8407
1335	0	0	Ki67+	 1675 7881
1336	0	0	Ki67+	 1675 8455
1337	0	0	Ki67+	 1676 7841
1338	0	0	Ki67+	 1677 8127
1339	0	0	Ki67+	 1680 8550
1340	0	0	Ki67+	 1681 7937
1341	0	0	Ki67+	 1684 8031
1342	0	0	Ki67+	 1685 7819
1343	0	0	Ki67+	 1686 8089
1344	0	0	Ki67+	 1692 8524
1345	0	0	Ki67+	 1693 8436
1346	0	0	Ki67+	 1695 8012
1347	0	0	Ki67+	 1699 8462
1348	0	0	Ki67+	 1700 7860
1349	0	0	Ki67+	 1700 8033
1350	0	0	Ki67+	 1701 8359
1351	0	0	Ki67+	 1702 8068
1352	0	0	Ki67+	 1707 7820
1353	0	0	Ki67+	 1707 8081
1354	0	0	Ki67+	 1708 7968
1355	0	0	Ki67+	 1709 8009
1356	0	0	Ki67+	 1710 7848
1357	0	0	Ki67+	 1714 8096
1358	0	0	Ki67+	 1715 8463
1359	0	0	Ki67+	 1717 8044
1360	0	0	Ki67+	 1719 7868
1361	0	0	Ki67+	 1721 8531
1362	0	0	Ki67+	 1722 8574
1363	0	0	Ki67+	 1725 7952
1364	0	0	Ki67+	 1726 8481
1365	0	0	Ki67+	 1727 8054
1366	0	0	Ki67+	 1731 8284
1367	0	0	Ki67+	 1732 7921
1368	0	0	Ki67+	 1733 8407
1369	0	0	Ki67+	 1736 8000
1370	0	0	Ki67+	 1736 8539
1371	0	0	Ki67+	 1741 8394
1372	0	0	Ki67+	 1741 8447
1373	0	0	Ki67+	 1743 7953
1374	0	0	Ki67+	 1747 7863
1375	0	0	Ki67+	 1750 8111
1376	0	0	Ki67+	 1753 7975
1377	0	0	Ki67+	 1753 8326
1378	0	0	Ki67+	 1753 8491
1379	0	0	Ki67+	 1754 7905
1380	0	0	Ki67+	 1754 8282
1381	0	0	Ki67+	 1756 7932
1382	0	0	Ki67+	 1759 7952
1383	0	0	Ki67+	 1760 7824
1384	0	0	Ki67+	 1763 8437
1385	0	0	Ki67+	 1765 8558
1386	0	0	Ki67+	 1766 8327
1387	0	0	Ki67+	 1767 7855
1388	0	0	Ki67+	 1768 8410
1389	0	0	Ki67+	 1771 8080
1390	0	0	Ki67+	 1782 8475
1391	0	0	Ki67+	 1782 8527
1392	0	0	Ki67+	 1786 8356
1393	0	0	Ki67+	 1788 8571
1394	0	0	Ki67+	 1789 8441
1395	0	0	Ki67+	 1792 7941
1396	0	0	Ki67+	 1793 8047
1397	0	0	Ki67+	 1794 8116
1398	0	0	Ki67+	 1794 8295
1399	0	0	Ki67+	 1795 7998
1400	0	0	Ki67+	 1797 8396
1401	0	0	Ki67+	 1799 8464
1402	0	0	Ki67+	 1804 8239
1403	0	0	Ki67+	 1804 8519
1404	0	0	Ki67+	 1810 8541
1405	0	0	Ki67+	 1811 8399
1406	0	0	Ki67+	 1815 8367
1407	0	0	Ki67+	 1816 7846
1408	0	0	Ki67+	 1821 8434
1409	0	0	Ki67+	 1823 8491
1410	0	0	Ki67+	 1826 8451
1411	0	0	Ki67+	 1842 8455
1412	0	0	Ki67+	 1845 8482
1413	0	0	Ki67+	 1852 8334
1414	0	0	Ki67+	 1853 7852
1415	0	0	Ki67+	 1853 8475
1416	0	0	Ki67+	 1854 7888
1417	0	0	Ki67+	 1855 8415
1418	0	0	Ki67+	 1855 8438
1419	0	0	Ki67+	 1855 8526
1420	0	0	Ki67+	 1857 8395
1421	0	0	Ki67+	 1857 8500
1422	0	0	Ki67+	 1858 8109
1423	0	0	Ki67+	 1860 8307
1424	0	0	Ki67+	 1862 8363
1425	0	0	Ki67+	 1862 8514
1426	0	0	Ki67+	 1866 7914
1427	0	0	Ki67+	 1869 8552
1428	0	0	Ki67+	 1872 8314
1429	0	0	Ki67+	 1874 8389
1430	0	0	Ki67+	 1880 8534
1431	0	0	Ki67+	 1881 8423
1432	0	0	Ki67+	 1882 7894
1433	0	0	Ki67+	 1889 8375
1434	0	0	Ki67+	 1894 8039
1435	0	0	Ki67+	 1897 8049
1436	0	0	Ki67+	 1898 8325
1437	0	0	Ki67+	 1899 7883
1438	0	0	Ki67+	 1906 8473
1439	0	0	Ki67+	 1907 7857
1440	0	0	Ki67+	 1908 8510
1441	0	0	Ki67+	 1910 8394
1442	0	0	Ki67+	 1916 8283
1443	0	0	Ki67+	 1919 8422
1444	0	0	Ki67+	 1920 8530
1445	0	0	Ki67+	 1920 8599
1446	0	0	Ki67+	 1930 8059
1447	0	0	Ki67+	 1931 8585
1448	0	0	Ki67+	 1932 8495
1449	0	0	Ki67+	 1933 8452
1450	0	0	Ki67+	 1936 8332
1451	0	0	Ki67+	 1937 8301
1452	0	0	Ki67+	 1937 8416
1453	0	0	Ki67+	 1938 8351
1454	0	0	Ki67+	 1941 8547
1455	0	0	Ki67+	 1946 8580
1456	0	0	Ki67+	 1947 8429
1457	0	0	Ki67+	 1950 8459
1458	0	0	Ki67+	 1953 8377
1459	0	0	Ki67+	 1954 8392
1460	0	0	Ki67+	 1964 8266
1461	0	0	Ki67+	 1966 8323
1462	0	0	Ki67+	 1968 8299
1463	0	0	Ki67+	 1969 7817
1464	0	0	Ki67+	 1969 7828
1465	0	0	Ki67+	 1969 8532
1466	0	0	Ki67+	 1972 8420
1467	0	0	Ki67+	 1976 8377
1468	0	0	Ki67+	 1977 8349
1469	0	0	Ki67+	 1980 8095
1470	0	0	Ki67+	 1982 8468
1471	0	0	Ki67+	 1985 8333
1472	0	0	Ki67+	 1997 8413
1473	0	0	Ki67+	 1201 9037
1474	0	0	Ki67+	 1204 9003
1475	0	0	Ki67+	 1211 9118
1476	0	0	Ki67+	 1212 8669
1477	0	0	Ki67+	 1215 8840
1478	0	0	Ki67+	 1217 8745
1479	0	0	Ki67+	 1217 9079
1480	0	0	Ki67+	 1219 8724
1481	0	0	Ki67+	 1222 8617
1482	0	0	Ki67+	 1222 9131
1483	0	0	Ki67+	 1223 8914
1484	0	0	Ki67+	 1224 9400
1485	0	0	Ki67+	 1226 8954
1486	0	0	Ki67+	 1232 9106
1487	0	0	Ki67+	 1233 8692
1488	0	0	Ki67+	 1234 8747
1489	0	0	Ki67+	 1234 9032
1490	0	0	Ki67+	 1236 8872
1491	0	0	Ki67+	 1241 8675
1492	0	0	Ki67+	 1242 9171
1493	0	0	Ki67+	 1243 8990
1494	0	0	Ki67+	 1244 9078
1495	0	0	Ki67+	 1246 8779
1496	0	0	Ki67+	 1247 8643
1497	0	0	Ki67+	 1247 8847
1498	0	0	Ki67+	 1247 8883
1499	0	0	Ki67+	 1250 9019
1500	0	0	Ki67+	 1254 9336
1501	0	0	Ki67+	 1255 8796
1502	0	0	Ki67+	 1255 9094
1503	0	0	Ki67+	 1258 8783
1504	0	0	Ki67+	 1259 9041
1505	0	0	Ki67+	 1259 9164
1506	0	0	Ki67+	 1260 8911
1507	0	0	Ki67+	 1261 8656
1508	0	0	Ki67+	 1261 8821
1509	0	0	Ki67+	 1263 8932
1510	0	0	Ki67+	 1266 8752
1511	0	0	Ki67+	 1271 9096
1512	0	0	Ki67+	 1273 8621
1513	0	0	Ki67+	 1273 8669
1514	0	0	Ki67+	 1273 8876
1515	0	0	Ki67+	 1279 8711
1516	0	0	Ki67+	 1283 8994
1517	0	0	Ki67+	 1292 8850
1518	0	0	Ki67+	 1292 8911
1519	0	0	Ki67+	 1293 8768
1520	0	0	Ki67+	 1296 8811
1521	0	0	Ki67+	 1297 8749
1522	0	0	Ki67+	 1300 8871
1523	0	0	Ki67+	 1301 8641
1524	0	0	Ki67+	 1301 8724
1525	0	0	Ki67+	 1304 8984
1526	0	0	Ki67+	 1306 9356
1527	0	0	Ki67+	 1307 8953
1528	0	0	Ki67+	 1308 8779
1529	0	0	Ki67+	 1311 8715
1530	0	0	Ki67+	 1312 8886
1531	0	0	Ki67+	 1313 8826
1532	0	0	Ki67+	 1313 9337
1533	0	0	Ki67+	 1316 8998
1534	0	0	Ki67+	 1321 8933
1535	0	0	Ki67+	 1321 9030
1536	0	0	Ki67+	 1324 8751
1537	0	0	Ki67+	 1325 8682
1538	0	0	Ki67+	 1330 8979
1539	0	0	Ki67+	 1335 9006
1540	0	0	Ki67+	 1336 8698
1541	0	0	Ki67+	 1337 8873
1542	0	0	Ki67+	 1338 9334
1543	0	0	Ki67+	 1339 8903
1544	0	0	Ki67+	 1341 8805
1545	0	0	Ki67+	 1347 8649
1546	0	0	Ki67+	 1347 8749
1547	0	0	Ki67+	 1350 8675
1548	0	0	Ki67+	 1351 8909
1549	0	0	Ki67+	 1352 8944
1550	0	0	Ki67+	 1354 8776
1551	0	0	Ki67+	 1361 8883
1552	0	0	Ki67+	 1368 8985
1553	0	0	Ki67+	 1370 8721
1554	0	0	Ki67+	 1371 8766
1555	0	0	Ki67+	 1371 8963
1556	0	0	Ki67+	 1372 8825
1557	0	0	Ki67+	 1372 8933
1558	0	0	Ki67+	 1382 8932
1559	0	0	Ki67+	 1387 8914
1560	0	0	Ki67+	 1394 9010
1561	0	0	Ki67+	 1399 9394
1562	0	0	Ki67+	 1402 8866
1563	0	0	Ki67+	 1402 9142
1564	0	0	Ki67+	 1411 9064
1565	0	0	Ki67+	 1412 8909
1566	0	0	Ki67+	 1413 8806
1567	0	0	Ki67+	 1414 8753
1568	0	0	Ki67+	 1415 8941
1569	0	0	Ki67+	 1417 8988
1570	0	0	Ki67+	 1419 8962
1571	0	0	Ki67+	 1420 8871
1572	0	0	Ki67+	 1421 9324
1573	0	0	Ki67+	 1423 9000
1574	0	0	Ki67+	 1426 8838
1575	0	0	Ki67+	 1430 8766
1576	0	0	Ki67+	 1433 9032
1577	0	0	Ki67+	 1436 8990
1578	0	0	Ki67+	 1438 8900
1579	0	0	Ki67+	 1439 8818
1580	0	0	Ki67+	 1443 8784
1581	0	0	Ki67+	 1447 8945
1582	0	0	Ki67+	 1449 9356
1583	0	0	Ki67+	 1450 9311
1584	0	0	Ki67+	 1451 8908
1585	0	0	Ki67+	 1454 8879
1586	0	0	Ki67+	 1457 9014
1587	0	0	Ki67+	 1461 9342
1588	0	0	Ki67+	 1462 8979
1589	0	0	Ki67+	 1462 9043
1590	0	0	Ki67+	 1468 8861
1591	0	0	Ki67+	 1469 9016
1592	0	0	Ki67+	 1470 8831
1593	0	0	Ki67+	 1475 8620
1594	0	0	Ki67+	 1479 8941
1595	0	0	Ki67+	 1484 8972
1596	0	0	Ki67+	 1491 8880
1597	0	0	Ki67+	 1493 8957
1598	0	0	Ki67+	 1496 8860
1599	0	0	Ki67+	 1497 9041
1600	0	0	Ki67+	 1500 8797
1601	0	0	Ki67+	 1504 8985
1602	0	0	Ki67+	 1506 8841
1603	0	0	Ki67+	 1509 8919
1604	0	0	Ki67+	 1512 8830
1605	0	0	Ki67+	 1513 9026
1606	0	0	Ki67+	 1514 8773
1607	0	0	Ki67+	 1515 8943
1608	0	0	Ki67+	 1517 8752
1609	0	0	Ki67+	 1518 8880
1610	0	0	Ki67+	 1524 8983
1611	0	0	Ki67+	 1526 9362
1612	0	0	Ki67+	 1527 9335
1613	0	0	Ki67+	 1531 8780
1614	0	0	Ki67+	 1535 8821
1615	0	0	Ki67+	 1539 9305
1616	0	0	Ki67+	 1540 8965
1617	0	0	Ki67+	 1542 8861
1618	0	0	Ki67+	 1542 8996
1619	0	0	Ki67+	 1544 9357
1620	0	0	Ki67+	 1548 8898
1621	0	0	Ki67+	 1556 8936
1622	0	0	Ki67+	 1557 8757
1623	0	0	Ki67+	 1563 8811
1624	0	0	Ki67+	 1567 8853
1625	0	0	Ki67+	 1576 8764
1626	0	0	Ki67+	 1580 8924
1627	0	0	Ki67+	 1584 8967
1628	0	0	Ki67+	 1584 9278
1629	0	0	Ki67+	 1585 9296
1630	0	0	Ki67+	 1587 8800
1631	0	0	Ki67+	 1588 8889
1632	0	0	Ki67+	 1592 8942
1633	0	0	Ki67+	 1594 8830
1634	0	0	Ki67+	 1600 8859
1635	0	0	Ki67+	 1601 9315
1636	0	0	Ki67+	 1604 8790
1637	0	0	Ki67+	 1604 8812
1638	0	0	Ki67+	 1612 9376
1639	0	0	Ki67+	 1615 8900
1640	0	0	Ki67+	 1617 8980
1641	0	0	Ki67+	 1619 8781
1642	0	0	Ki67+	 1620 8750
1643	0	0	Ki67+	 1620 8831
1644	0	0	Ki67+	 1622 9397
1645	0	0	Ki67+	 1625 8862
1646	0	0	Ki67+	 1627 8903
1647	0	0	Ki67+	 1628 9306
1648	0	0	Ki67+	 1643 8808
1649	0	0	Ki67+	 1645 8949
1650	0	0	Ki67+	 1647 8838
1651	0	0	Ki67+	 1647 9209
1652	0	0	Ki67+	 1650 8882
1653	0	0	Ki67+	 1650 9405
1654	0	0	Ki67+	 1658 8909
1655	0	0	Ki67+	 1663 8852
1656	0	0	Ki67+	 1664 8880
1657	0	0	Ki67+	 1670 8803
1658	0	0	Ki67+	 1676 8900
1659	0	0	Ki67+	 1677 8783
1660	0	0	Ki67+	 1679 8870
1661	0	0	Ki67+	 1684 8823
1662	0	0	Ki67+	 1699 8844
1663	0	0	Ki67+	 1700 8773
1664	0	0	Ki67+	 1704 9250
1665	0	0	Ki67+	 1711 9288
1666	0	0	Ki67+	 1712 8904
1667	0	0	Ki67+	 1717 8873
1668	0	0	Ki67+	 1720 8930
1669	0	0	Ki67+	 1731 8922
1670	0	0	Ki67+	 1733 9398
1671	0	0	Ki67+	 1734 8759
1672	0	0	Ki67+	 1737 8808
1673	0	0	Ki67+	 1744 8837
1674	0	0	Ki67+	 1745 8884
1675	0	0	Ki67+	 1752 8936
1676	0	0	Ki67+	 1753 9361
1677	0	0	Ki67+	 1757 8820
1678	0	0	Ki67+	 1760 8871
1679	0	0	Ki67+	 1767 9299
1680	0	0	Ki67+	 1770 8926
1681	0	0	Ki67+	 1770 9316
1682	0	0	Ki67+	 1771 8867
1683	0	0	Ki67+	 1771 9335
1684	0	0	Ki67+	 1773 9393
1685	0	0	Ki67+	 1774 8732
1686	0	0	Ki67+	 1776 8767
1687	0	0	Ki67+	 1778 8899
1688	0	0	Ki67+	 1780 9081
1689	0	0	Ki67+	 1781 8841
1690	0	0	Ki67+	 1791 8880
1691	0	0	Ki67+	 1792 9257
1692	0	0	Ki67+	 1802 8912
1693	0	0	Ki67+	 1803 8747
1694	0	0	Ki67+	 1804 8980
1695	0	0	Ki67+	 1806 8769
1696	0	0	Ki67+	 1809 8801
1697	0	0	Ki67+	 1809 8827
1698	0	0	Ki67+	 1813 8723
1699	0	0	Ki67+	 1813 8861
1700	0	0	Ki67+	 1816 8777
1701	0	0	Ki67+	 1817 8922
1702	0	0	Ki67+	 1824 8788
1703	0	0	Ki67+	 1824 9342
1704	0	0	Ki67+	 1829 8876
1705	0	0	Ki67+	 1829 8909
1706	0	0	Ki67+	 1831 9202
1707	0	0	Ki67+	 1840 8822
1708	0	0	Ki67+	 1840 8845
1709	0	0	Ki67+	 1843 8769
1710	0	0	Ki67+	 1843 9226
1711	0	0	Ki67+	 1848 9258
1712	0	0	Ki67+	 1852 8718
1713	0	0	Ki67+	 1853 9278
1714	0	0	Ki67+	 1857 8886
1715	0	0	Ki67+	 1861 9161
1716	0	0	Ki67+	 1863 8790
1717	0	0	Ki67+	 1868 9219
1718	0	0	Ki67+	 1869 8830
1719	0	0	Ki67+	 1871 9316
1720	0	0	Ki67+	 1880 8913
1721	0	0	Ki67+	 1882 8747
1722	0	0	Ki67+	 1884 8861
1723	0	0	Ki67+	 1885 8969
1724	0	0	Ki67+	 1889 8780
1725	0	0	Ki67+	 1891 8875
1726	0	0	Ki67+	 1908 9285
1727	0	0	Ki67+	 1917 8931
1728	0	0	Ki67+	 1919 8787
1729	0	0	Ki67+	 1923 8859
1730	0	0	Ki67+	 1924 8902
1731	0	0	Ki67+	 1926 8827
1732	0	0	Ki67+	 1943 9143
1733	0	0	Ki67+	 1948 8741
1734	0	0	Ki67+	 1950 9246
1735	0	0	Ki67+	 1957 8926
1736	0	0	Ki67+	 1958 9213
1737	0	0	Ki67+	 1962 9193
1738	0	0	Ki67+	 1976 9265
1739	0	0	Ki67+	 1980 8885
1740	0	0	Ki67+	 1983 8790
1741	0	0	Ki67+	 1998 9270
1742	0	0	Ki67+	 1214 9928
1743	0	0	Ki67+	 1216 10006
1744	0	0	Ki67+	 1222 10017
1745	0	0	Ki67+	 1226 9478
1746	0	0	Ki67+	 1237 10016
1747	0	0	Ki67+	 1239 9915
1748	0	0	Ki67+	 1241 9467
1749	0	0	Ki67+	 1243 9524
1750	0	0	Ki67+	 1246 9967
1751	0	0	Ki67+	 1247 9561
1752	0	0	Ki67+	 1252 9502
1753	0	0	Ki67+	 1252 10008
1754	0	0	Ki67+	 1258 10042
1755	0	0	Ki67+	 1267 9492
1756	0	0	Ki67+	 1291 9411
1757	0	0	Ki67+	 1292 9459
1758	0	0	Ki67+	 1301 9946
1759	0	0	Ki67+	 1305 9531
1760	0	0	Ki67+	 1307 9886
1761	0	0	Ki67+	 1311 9994
1762	0	0	Ki67+	 1312 9439
1763	0	0	Ki67+	 1316 10022
1764	0	0	Ki67+	 1317 10111
1765	0	0	Ki67+	 1320 9529
1766	0	0	Ki67+	 1333 9454
1767	0	0	Ki67+	 1345 9982
1768	0	0	Ki67+	 1377 9437
1769	0	0	Ki67+	 1386 9496
1770	0	0	Ki67+	 1389 10002
1771	0	0	Ki67+	 1407 9470
1772	0	0	Ki67+	 1409 9867
1773	0	0	Ki67+	 1412 9486
1774	0	0	Ki67+	 1414 9526
1775	0	0	Ki67+	 1415 9431
1776	0	0	Ki67+	 1416 9776
1777	0	0	Ki67+	 1438 9447
1778	0	0	Ki67+	 1439 9473
1779	0	0	Ki67+	 1444 9892
1780	0	0	Ki67+	 1450 9504
1781	0	0	Ki67+	 1450 9784
1782	0	0	Ki67+	 1452 9470
1783	0	0	Ki67+	 1452 10084
1784	0	0	Ki67+	 1462 9906
1785	0	0	Ki67+	 1464 9831
1786	0	0	Ki67+	 1496 9735
1787	0	0	Ki67+	 1501 9455
1788	0	0	Ki67+	 1505 9465
1789	0	0	Ki67+	 1511 9495
1790	0	0	Ki67+	 1524 9462
1791	0	0	Ki67+	 1562 9427
1792	0	0	Ki67+	 1583 9891
1793	0	0	Ki67+	 1598 9952
1794	0	0	Ki67+	 1599 9410
1795	0	0	Ki67+	 1610 9424
1796	0	0	Ki67+	 1634 9429
1797	0	0	Ki67+	 1640 10104
1798	0	0	Ki67+	 1668 9698
1799	0	0	Ki67+	 1674 10161
1800	0	0	Ki67+	 1689 9589
1801	0	0	Ki67+	 1694 9639
1802	0	0	Ki67+	 1698 10149
1803	0	0	Ki67+	 1705 9499
1804	0	0	Ki67+	 1709 10121
1805	0	0	Ki67+	 1718 9870
1806	0	0	Ki67+	 1720 9609
1807	0	0	Ki67+	 1730 9472
1808	0	0	Ki67+	 1732 9618
1809	0	0	Ki67+	 1744 10149
1810	0	0	Ki67+	 1751 9626
1811	0	0	Ki67+	 1753 9729
1812	0	0	Ki67+	 1758 10079
1813	0	0	Ki67+	 1761 10123
1814	0	0	Ki67+	 1764 10026
1815	0	0	Ki67+	 1764 10154
1816	0	0	Ki67+	 1772 9581
1817	0	0	Ki67+	 1773 9917
1818	0	0	Ki67+	 1776 9778
1819	0	0	Ki67+	 1777 9740
1820	0	0	Ki67+	 1781 10051
1821	0	0	Ki67+	 1784 9539
1822	0	0	Ki67+	 1790 9750
1823	0	0	Ki67+	 1794 10175
1824	0	0	Ki67+	 1795 10097
1825	0	0	Ki67+	 1797 9521
1826	0	0	Ki67+	 1806 10107
1827	0	0	Ki67+	 1818 9590
1828	0	0	Ki67+	 1820 9637
1829	0	0	Ki67+	 1828 9517
1830	0	0	Ki67+	 1829 10074
1831	0	0	Ki67+	 1830 10023
1832	0	0	Ki67+	 1833 9644
1833	0	0	Ki67+	 1836 10129
1834	0	0	Ki67+	 1839 9787
1835	0	0	Ki67+	 1841 9945
1836	0	0	Ki67+	 1855 9492
1837	0	0	Ki67+	 1861 9615
1838	0	0	Ki67+	 1864 9557
1839	0	0	Ki67+	 1868 9981
1840	0	0	Ki67+	 1870 9940
1841	0	0	Ki67+	 1876 9529
1842	0	0	Ki67+	 1876 9627
1843	0	0	Ki67+	 1877 10014
1844	0	0	Ki67+	 1900 9731
1845	0	0	Ki67+	 1901 9968
1846	0	0	Ki67+	 1902 9913
1847	0	0	Ki67+	 1905 9773
1848	0	0	Ki67+	 1908 9540
1849	0	0	Ki67+	 1909 10189
1850	0	0	Ki67+	 1910 9936
1851	0	0	Ki67+	 1919 9526
1852	0	0	Ki67+	 1928 10054
1853	0	0	Ki67+	 1928 10170
1854	0	0	Ki67+	 1936 10127
1855	0	0	Ki67+	 1940 9428
1856	0	0	Ki67+	 1944 9461
1857	0	0	Ki67+	 1944 10096
1858	0	0	Ki67+	 1956 10071
1859	0	0	Ki67+	 1958 9608
1860	0	0	Ki67+	 1959 10174
1861	0	0	Ki67+	 1962 10124
1862	0	0	Ki67+	 1963 9496
1863	0	0	Ki67+	 1964 9548
1864	0	0	Ki67+	 1967 10036
1865	0	0	Ki67+	 1974 10105
1866	0	0	Ki67+	 1976 10089
1867	0	0	Ki67+	 1978 9553
1868	0	0	Ki67+	 1980 9449
1869	0	0	Ki67+	 1981 9425
1870	0	0	Ki67+	 1981 10048
1871	0	0	Ki67+	 1983 9572
1872	0	0	Ki67+	 1989 9491
1873	0	0	Ki67+	 1991 10071
1874	0	0	Ki67+	 1992 9836
1875	0	0	Ki67+	 1206 10567
1876	0	0	Ki67+	 1207 10843
1877	0	0	Ki67+	 1209 10457
1878	0	0	Ki67+	 1210 10964
1879	0	0	Ki67+	 1211 10711
1880	0	0	Ki67+	 1211 10900
1881	0	0	Ki67+	 1215 10819
1882	0	0	Ki67+	 1218 10939
1883	0	0	Ki67+	 1223 10785
1884	0	0	Ki67+	 1224 10979
1885	0	0	Ki67+	 1225 10856
1886	0	0	Ki67+	 1227 10433
1887	0	0	Ki67+	 1228 10466
1888	0	0	Ki67+	 1232 10913
1889	0	0	Ki67+	 1235 10256
1890	0	0	Ki67+	 1235 10501
1891	0	0	Ki67+	 1240 10829
1892	0	0	Ki67+	 1243 10450
1893	0	0	Ki67+	 1243 10557
1894	0	0	Ki67+	 1247 10811
1895	0	0	Ki67+	 1248 10753
1896	0	0	Ki67+	 1255 10827
1897	0	0	Ki67+	 1258 10861
1898	0	0	Ki67+	 1259 10214
1899	0	0	Ki67+	 1259 10932
1900	0	0	Ki67+	 1261 10547
1901	0	0	Ki67+	 1262 10949
1902	0	0	Ki67+	 1266 10516
1903	0	0	Ki67+	 1266 10737
1904	0	0	Ki67+	 1266 10998
1905	0	0	Ki67+	 1267 10694
1906	0	0	Ki67+	 1271 10795
1907	0	0	Ki67+	 1273 10616
1908	0	0	Ki67+	 1277 10630
1909	0	0	Ki67+	 1278 10514
1910	0	0	Ki67+	 1279 10499
1911	0	0	Ki67+	 1280 10442
1912	0	0	Ki67+	 1280 10569
1913	0	0	Ki67+	 1282 10539
1914	0	0	Ki67+	 1287 10990
1915	0	0	Ki67+	 1288 10737
1916	0	0	Ki67+	 1288 10808
1917	0	0	Ki67+	 1288 10842
1918	0	0	Ki67+	 1289 10881
1919	0	0	Ki67+	 1290 10922
1920	0	0	Ki67+	 1293 10681
1921	0	0	Ki67+	 1293 10895
1922	0	0	Ki67+	 1300 10405
1923	0	0	Ki67+	 1300 10743
1924	0	0	Ki67+	 1301 10969
1925	0	0	Ki67+	 1306 10320
1926	0	0	Ki67+	 1307 10376
1927	0	0	Ki67+	 1308 10835
1928	0	0	Ki67+	 1309 10576
1929	0	0	Ki67+	 1310 10938
1930	0	0	Ki67+	 1312 10871
1931	0	0	Ki67+	 1314 10775
1932	0	0	Ki67+	 1315 10809
1933	0	0	Ki67+	 1318 10792
1934	0	0	Ki67+	 1322 10909
1935	0	0	Ki67+	 1324 10339
1936	0	0	Ki67+	 1327 10520
1937	0	0	Ki67+	 1330 10293
1938	0	0	Ki67+	 1331 10305
1939	0	0	Ki67+	 1334 10547
1940	0	0	Ki67+	 1334 10655
1941	0	0	Ki67+	 1338 10595
1942	0	0	Ki67+	 1340 10511
1943	0	0	Ki67+	 1340 10953
1944	0	0	Ki67+	 1345 10868
1945	0	0	Ki67+	 1347 10798
1946	0	0	Ki67+	 1348 10569
1947	0	0	Ki67+	 1348 10627
1948	0	0	Ki67+	 1349 10531
1949	0	0	Ki67+	 1352 10552
1950	0	0	Ki67+	 1353 10785
1951	0	0	Ki67+	 1354 10684
1952	0	0	Ki67+	 1354 10979
1953	0	0	Ki67+	 1359 10919
1954	0	0	Ki67+	 1360 10340
1955	0	0	Ki67+	 1361 10948
1956	0	0	Ki67+	 1362 10519
1957	0	0	Ki67+	 1362 10796
1958	0	0	Ki67+	 1364 10269
1959	0	0	Ki67+	 1364 10990
1960	0	0	Ki67+	 1369 10890
1961	0	0	Ki67+	 1370 10316
1962	0	0	Ki67+	 1371 10297
1963	0	0	Ki67+	 1373 10501
1964	0	0	Ki67+	 1374 10598
1965	0	0	Ki67+	 1374 10651
1966	0	0	Ki67+	 1376 10515
1967	0	0	Ki67+	 1376 10687
1968	0	0	Ki67+	 1381 10707
1969	0	0	Ki67+	 1384 10568
1970	0	0	Ki67+	 1385 10624
1971	0	0	Ki67+	 1387 10643
1972	0	0	Ki67+	 1392 10544
1973	0	0	Ki67+	 1396 10360
1974	0	0	Ki67+	 1399 10498
1975	0	0	Ki67+	 1402 10730
1976	0	0	Ki67+	 1407 10552
1977	0	0	Ki67+	 1407 10707
1978	0	0	Ki67+	 1408 10518
1979	0	0	Ki67+	 1410 10596
1980	0	0	Ki67+	 1413 10645
1981	0	0	Ki67+	 1414 10675
1982	0	0	Ki67+	 1422 10357
1983	0	0	Ki67+	 1425 10341
1984	0	0	Ki67+	 1427 10581
1985	0	0	Ki67+	 1432 10311
1986	0	0	Ki67+	 1437 10325
1987	0	0	Ki67+	 1446 10824
1988	0	0	Ki67+	 1450 10550
1989	0	0	Ki67+	 1453 10695
1990	0	0	Ki67+	 1455 10663
1991	0	0	Ki67+	 1456 10577
1992	0	0	Ki67+	 1461 10596
1993	0	0	Ki67+	 1463 10355
1994	0	0	Ki67+	 1466 10376
1995	0	0	Ki67+	 1468 10611
1996	0	0	Ki67+	 1471 10828
1997	0	0	Ki67+	 1475 10623
1998	0	0	Ki67+	 1478 10565
1999	0	0	Ki67+	 1481 10686
2000	0	0	Ki67+	 1488 10616
2001	0	0	Ki67+	 1495 10516
2002	0	0	Ki67+	 1497 10541
2003	0	0	Ki67+	 1500 10623
2004	0	0	Ki67+	 1507 10276
2005	0	0	Ki67+	 1509 10533
2006	0	0	Ki67+	 1509 10576
2007	0	0	Ki67+	 1509 10644
2008	0	0	Ki67+	 1509 10834
2009	0	0	Ki67+	 1511 10334
2010	0	0	Ki67+	 1511 10678
2011	0	0	Ki67+	 1515 10625
2012	0	0	Ki67+	 1521 10551
2013	0	0	Ki67+	 1523 10689
2014	0	0	Ki67+	 1529 10353
2015	0	0	Ki67+	 1532 10503
2016	0	0	Ki67+	 1540 10569
2017	0	0	Ki67+	 1542 10277
2018	0	0	Ki67+	 1547 10646
2019	0	0	Ki67+	 1558 10243
2020	0	0	Ki67+	 1559 10534
2021	0	0	Ki67+	 1565 10257
2022	0	0	Ki67+	 1565 10546
2023	0	0	Ki67+	 1567 10597
2024	0	0	Ki67+	 1568 11007
2025	0	0	Ki67+	 1577 10498
2026	0	0	Ki67+	 1577 10992
2027	0	0	Ki67+	 1580 10624
2028	0	0	Ki67+	 1595 10482
2029	0	0	Ki67+	 1599 10264
2030	0	0	Ki67+	 1609 10512
2031	0	0	Ki67+	 1611 10348
2032	0	0	Ki67+	 1612 10209
2033	0	0	Ki67+	 1614 10285
2034	0	0	Ki67+	 1619 10226
2035	0	0	Ki67+	 1619 11005
2036	0	0	Ki67+	 1624 10306
2037	0	0	Ki67+	 1626 10253
2038	0	0	Ki67+	 1633 10287
2039	0	0	Ki67+	 1637 10249
2040	0	0	Ki67+	 1639 10939
2041	0	0	Ki67+	 1644 10302
2042	0	0	Ki67+	 1648 10621
2043	0	0	Ki67+	 1649 10222
2044	0	0	Ki67+	 1649 10342
2045	0	0	Ki67+	 1652 10267
2046	0	0	Ki67+	 1652 10500
2047	0	0	Ki67+	 1658 10322
2048	0	0	Ki67+	 1660 10460
2049	0	0	Ki67+	 1661 10253
2050	0	0	Ki67+	 1662 10350
2051	0	0	Ki67+	 1667 10845
2052	0	0	Ki67+	 1672 10519
2053	0	0	Ki67+	 1673 10300
2054	0	0	Ki67+	 1674 10884
2055	0	0	Ki67+	 1676 10921
2056	0	0	Ki67+	 1689 10228
2057	0	0	Ki67+	 1691 10468
2058	0	0	Ki67+	 1699 10553
2059	0	0	Ki67+	 1716 10545
2060	0	0	Ki67+	 1725 10287
2061	0	0	Ki67+	 1727 10905
2062	0	0	Ki67+	 1731 11007
2063	0	0	Ki67+	 1732 10820
2064	0	0	Ki67+	 1734 10861
2065	0	0	Ki67+	 1743 10407
2066	0	0	Ki67+	 1745 10261
2067	0	0	Ki67+	 1748 10517
2068	0	0	Ki67+	 1752 10869
2069	0	0	Ki67+	 1756 10931
2070	0	0	Ki67+	 1761 10823
2071	0	0	Ki67+	 1763 10553
2072	0	0	Ki67+	 1763 11007
2073	0	0	Ki67+	 1764 10754
2074	0	0	Ki67+	 1767 10215
2075	0	0	Ki67+	 1780 10655
2076	0	0	Ki67+	 1783 10734
2077	0	0	Ki67+	 1787 10345
2078	0	0	Ki67+	 1795 10360
2079	0	0	Ki67+	 1799 10977
2080	0	0	Ki67+	 1803 10705
2081	0	0	Ki67+	 1805 10384
2082	0	0	Ki67+	 1806 10515
2083	0	0	Ki67+	 1806 10991
2084	0	0	Ki67+	 1810 10762
2085	0	0	Ki67+	 1816 10463
2086	0	0	Ki67+	 1820 10414
2087	0	0	Ki67+	 1823 10707
2088	0	0	Ki67+	 1828 10510
2089	0	0	Ki67+	 1828 10740
2090	0	0	Ki67+	 1830 10489
2091	0	0	Ki67+	 1835 10926
2092	0	0	Ki67+	 1837 10498
2093	0	0	Ki67+	 1839 10455
2094	0	0	Ki67+	 1849 10416
2095	0	0	Ki67+	 1849 10946
2096	0	0	Ki67+	 1850 10308
2097	0	0	Ki67+	 1850 10430
2098	0	0	Ki67+	 1854 10472
2099	0	0	Ki67+	 1854 10799
2100	0	0	Ki67+	 1857 10393
2101	0	0	Ki67+	 1862 10946
2102	0	0	Ki67+	 1864 10350
2103	0	0	Ki67+	 1864 10447
2104	0	0	Ki67+	 1871 10414
2105	0	0	Ki67+	 1874 10444
2106	0	0	Ki67+	 1877 10976
2107	0	0	Ki67+	 1879 10460
2108	0	0	Ki67+	 1900 10703
2109	0	0	Ki67+	 1901 10774
2110	0	0	Ki67+	 1906 10401
2111	0	0	Ki67+	 1911 10978
2112	0	0	Ki67+	 1912 10863
2113	0	0	Ki67+	 1918 10421
2114	0	0	Ki67+	 1927 10876
2115	0	0	Ki67+	 1929 10409
2116	0	0	Ki67+	 1933 10839
2117	0	0	Ki67+	 1939 10349
2118	0	0	Ki67+	 1948 10490
2119	0	0	Ki67+	 1949 10364
2120	0	0	Ki67+	 1953 10251
2121	0	0	Ki67+	 1957 10213
2122	0	0	Ki67+	 1965 11003
2123	0	0	Ki67+	 1966 10319
2124	0	0	Ki67+	 1973 10578
2125	0	0	Ki67+	 1974 10278
2126	0	0	Ki67+	 1976 10986
2127	0	0	Ki67+	 1980 10225
2128	0	0	Ki67+	 1986 10291
2129	0	0	Ki67+	 1995 10562
2130	0	0	Ki67+	 1207 11372
2131	0	0	Ki67+	 1208 11059
2132	0	0	Ki67+	 1232 11032
2133	0	0	Ki67+	 1238 11411
2134	0	0	Ki67+	 1246 11434
2135	0	0	Ki67+	 1269 11161
2136	0	0	Ki67+	 1279 11017
2137	0	0	Ki67+	 1301 11165
2138	0	0	Ki67+	 1314 11151
2139	0	0	Ki67+	 1318 11442
2140	0	0	Ki67+	 1390 11570
2141	0	0	Ki67+	 1396 11539
2142	0	0	Ki67+	 1407 11460
2143	0	0	Ki67+	 1417 11546
2144	0	0	Ki67+	 1423 11570
2145	0	0	Ki67+	 1437 11596
2146	0	0	Ki67+	 1445 11479
2147	0	0	Ki67+	 1447 11515
2148	0	0	Ki67+	 1458 11485
2149	0	0	Ki67+	 1468 11458
2150	0	0	Ki67+	 1472 11593
2151	0	0	Ki67+	 1486 11480
2152	0	0	Ki67+	 1490 11544
2153	0	0	Ki67+	 1496 11725
2154	0	0	Ki67+	 1506 11633
2155	0	0	Ki67+	 1508 11420
2156	0	0	Ki67+	 1512 11682
2157	0	0	Ki67+	 1519 11620
2158	0	0	Ki67+	 1521 11596
2159	0	0	Ki67+	 1525 11575
2160	0	0	Ki67+	 1526 11106
2161	0	0	Ki67+	 1530 11240
2162	0	0	Ki67+	 1540 11133
2163	0	0	Ki67+	 1540 11443
2164	0	0	Ki67+	 1542 11178
2165	0	0	Ki67+	 1544 11549
2166	0	0	Ki67+	 1546 11072
2167	0	0	Ki67+	 1546 11205
2168	0	0	Ki67+	 1549 11626
2169	0	0	Ki67+	 1554 11044
2170	0	0	Ki67+	 1556 11087
2171	0	0	Ki67+	 1557 11651
2172	0	0	Ki67+	 1559 11558
2173	0	0	Ki67+	 1562 11127
2174	0	0	Ki67+	 1572 11176
2175	0	0	Ki67+	 1577 11158
2176	0	0	Ki67+	 1580 11636
2177	0	0	Ki67+	 1581 11101
2178	0	0	Ki67+	 1581 11264
2179	0	0	Ki67+	 1584 11025
2180	0	0	Ki67+	 1591 11287
2181	0	0	Ki67+	 1593 11190
2182	0	0	Ki67+	 1595 11109
2183	0	0	Ki67+	 1596 11467
2184	0	0	Ki67+	 1599 11063
2185	0	0	Ki67+	 1605 11136
2186	0	0	Ki67+	 1610 11240
2187	0	0	Ki67+	 1612 11060
2188	0	0	Ki67+	 1613 11101
2189	0	0	Ki67+	 1616 11145
2190	0	0	Ki67+	 1617 11263
2191	0	0	Ki67+	 1617 11442
2192	0	0	Ki67+	 1630 11024
2193	0	0	Ki67+	 1631 11067
2194	0	0	Ki67+	 1631 11178
2195	0	0	Ki67+	 1636 11479
2196	0	0	Ki67+	 1640 11286
2197	0	0	Ki67+	 1642 11435
2198	0	0	Ki67+	 1647 11192
2199	0	0	Ki67+	 1656 11037
2200	0	0	Ki67+	 1667 11130
2201	0	0	Ki67+	 1670 11301
2202	0	0	Ki67+	 1674 11026
2203	0	0	Ki67+	 1682 11200
2204	0	0	Ki67+	 1688 11087
2205	0	0	Ki67+	 1689 11248
2206	0	0	Ki67+	 1692 11142
2207	0	0	Ki67+	 1697 11019
2208	0	0	Ki67+	 1700 11310
2209	0	0	Ki67+	 1701 11469
2210	0	0	Ki67+	 1703 11009
2211	0	0	Ki67+	 1709 11109
2212	0	0	Ki67+	 1713 11065
2213	0	0	Ki67+	 1719 11199
2214	0	0	Ki67+	 1725 11563
2215	0	0	Ki67+	 1731 11084
2216	0	0	Ki67+	 1738 11118
2217	0	0	Ki67+	 1740 11036
2218	0	0	Ki67+	 1742 11200
2219	0	0	Ki67+	 1743 11574
2220	0	0	Ki67+	 1756 11510
2221	0	0	Ki67+	 1757 11053
2222	0	0	Ki67+	 1762 11117
2223	0	0	Ki67+	 1764 11563
2224	0	0	Ki67+	 1765 11597
2225	0	0	Ki67+	 1766 11034
2226	0	0	Ki67+	 1771 11187
2227	0	0	Ki67+	 1782 11595
2228	0	0	Ki67+	 1800 11074
2229	0	0	Ki67+	 1801 11203
2230	0	0	Ki67+	 1809 11225
2231	0	0	Ki67+	 1819 11543
2232	0	0	Ki67+	 1823 11121
2233	0	0	Ki67+	 1825 11133
2234	0	0	Ki67+	 1833 11235
2235	0	0	Ki67+	 1850 11145
2236	0	0	Ki67+	 1854 11550
2237	0	0	Ki67+	 1869 11086
2238	0	0	Ki67+	 1870 11049
2239	0	0	Ki67+	 1873 11462
2240	0	0	Ki67+	 1879 11511
2241	0	0	Ki67+	 1881 11099
2242	0	0	Ki67+	 1889 11414
2243	0	0	Ki67+	 1891 11023
2244	0	0	Ki67+	 1891 11263
2245	0	0	Ki67+	 1891 11534
2246	0	0	Ki67+	 1897 11519
2247	0	0	Ki67+	 1899 11153
2248	0	0	Ki67+	 1905 11112
2249	0	0	Ki67+	 1907 11454
2250	0	0	Ki67+	 1913 11440
2251	0	0	Ki67+	 1919 11028
2252	0	0	Ki67+	 1921 11048
2253	0	0	Ki67+	 1942 11396
2254	0	0	Ki67+	 1946 11667
2255	0	0	Ki67+	 1954 11385
2256	0	0	Ki67+	 1966 11385
2257	0	0	Ki67+	 1966 11396
2258	0	0	Ki67+	 1969 11453
2259	0	0	Ki67+	 1980 11133
2260	0	0	Ki67+	 1988 11275
2261	0	0	Ki67+	 1950 12107
2262	0	0	Ki67+	 1971 12116
2263	0	0	Ki67+	 2057 6212
2264	0	0	Ki67+	 2072 6165
2265	0	0	Ki67+	 2095 6161
2266	0	0	Ki67+	 2098 6196
2267	0	0	Ki67+	 2108 6179
2268	0	0	Ki67+	 2140 6200
2269	0	0	Ki67+	 2170 6190
2270	0	0	Ki67+	 2172 6172
2271	0	0	Ki67+	 2176 6223
2272	0	0	Ki67+	 2202 6179
2273	0	0	Ki67+	 2205 5985
2274	0	0	Ki67+	 2223 6201
2275	0	0	Ki67+	 2284 5882
2276	0	0	Ki67+	 2300 5878
2277	0	0	Ki67+	 2302 5838
2278	0	0	Ki67+	 2312 5899
2279	0	0	Ki67+	 2314 5842
2280	0	0	Ki67+	 2323 5822
2281	0	0	Ki67+	 2334 5807
2282	0	0	Ki67+	 2336 5883
2283	0	0	Ki67+	 2342 5860
2284	0	0	Ki67+	 2358 5789
2285	0	0	Ki67+	 2361 5776
2286	0	0	Ki67+	 2367 5919
2287	0	0	Ki67+	 2369 5822
2288	0	0	Ki67+	 2371 5861
2289	0	0	Ki67+	 2372 5895
2290	0	0	Ki67+	 2375 5736
2291	0	0	Ki67+	 2386 5770
2292	0	0	Ki67+	 2390 5884
2293	0	0	Ki67+	 2391 5850
2294	0	0	Ki67+	 2399 5798
2295	0	0	Ki67+	 2405 5734
2296	0	0	Ki67+	 2408 5895
2297	0	0	Ki67+	 2412 6221
2298	0	0	Ki67+	 2415 5798
2299	0	0	Ki67+	 2423 5859
2300	0	0	Ki67+	 2428 5681
2301	0	0	Ki67+	 2428 5844
2302	0	0	Ki67+	 2432 5764
2303	0	0	Ki67+	 2442 5833
2304	0	0	Ki67+	 2447 5896
2305	0	0	Ki67+	 2449 5854
2306	0	0	Ki67+	 2450 5796
2307	0	0	Ki67+	 2461 5827
2308	0	0	Ki67+	 2467 5654
2309	0	0	Ki67+	 2467 5857
2310	0	0	Ki67+	 2469 5685
2311	0	0	Ki67+	 2476 5705
2312	0	0	Ki67+	 2480 5622
2313	0	0	Ki67+	 2491 6221
2314	0	0	Ki67+	 2497 5608
2315	0	0	Ki67+	 2518 5639
2316	0	0	Ki67+	 2522 5729
2317	0	0	Ki67+	 2532 5618
2318	0	0	Ki67+	 2537 5750
2319	0	0	Ki67+	 2543 6188
2320	0	0	Ki67+	 2551 5608
2321	0	0	Ki67+	 2555 5658
2322	0	0	Ki67+	 2560 6190
2323	0	0	Ki67+	 2562 6223
2324	0	0	Ki67+	 2568 5638
2325	0	0	Ki67+	 2578 5666
2326	0	0	Ki67+	 2583 6219
2327	0	0	Ki67+	 2586 6195
2328	0	0	Ki67+	 2597 5596
2329	0	0	Ki67+	 2598 5541
2330	0	0	Ki67+	 2610 5700
2331	0	0	Ki67+	 2618 5674
2332	0	0	Ki67+	 2622 6211
2333	0	0	Ki67+	 2630 5528
2334	0	0	Ki67+	 2639 5682
2335	0	0	Ki67+	 2650 5693
2336	0	0	Ki67+	 2651 5715
2337	0	0	Ki67+	 2652 5523
2338	0	0	Ki67+	 2660 5536
2339	0	0	Ki67+	 2667 5668
2340	0	0	Ki67+	 2676 5826
2341	0	0	Ki67+	 2678 5480
2342	0	0	Ki67+	 2679 5790
2343	0	0	Ki67+	 2681 5650
2344	0	0	Ki67+	 2682 5515
2345	0	0	Ki67+	 2686 5764
2346	0	0	Ki67+	 2688 5684
2347	0	0	Ki67+	 2692 5855
2348	0	0	Ki67+	 2695 5531
2349	0	0	Ki67+	 2695 5806
2350	0	0	Ki67+	 2696 5618
2351	0	0	Ki67+	 2700 5562
2352	0	0	Ki67+	 2704 5483
2353	0	0	Ki67+	 2706 5888
2354	0	0	Ki67+	 2710 5825
2355	0	0	Ki67+	 2711 5714
2356	0	0	Ki67+	 2721 6024
2357	0	0	Ki67+	 2725 5543
2358	0	0	Ki67+	 2728 5905
2359	0	0	Ki67+	 2732 5506
2360	0	0	Ki67+	 2733 6043
2361	0	0	Ki67+	 2735 5962
2362	0	0	Ki67+	 2738 6061
2363	0	0	Ki67+	 2740 6113
2364	0	0	Ki67+	 2743 5984
2365	0	0	Ki67+	 2746 5936
2366	0	0	Ki67+	 2747 5896
2367	0	0	Ki67+	 2753 6030
2368	0	0	Ki67+	 2753 6069
2369	0	0	Ki67+	 2754 6006
2370	0	0	Ki67+	 2756 5547
2371	0	0	Ki67+	 2761 6083
2372	0	0	Ki67+	 2762 5684
2373	0	0	Ki67+	 2765 5477
2374	0	0	Ki67+	 2765 5974
2375	0	0	Ki67+	 2767 5516
2376	0	0	Ki67+	 2768 5962
2377	0	0	Ki67+	 2771 5489
2378	0	0	Ki67+	 2776 5920
2379	0	0	Ki67+	 2777 5864
2380	0	0	Ki67+	 2778 5881
2381	0	0	Ki67+	 2780 6105
2382	0	0	Ki67+	 2781 6065
2383	0	0	Ki67+	 2786 5540
2384	0	0	Ki67+	 2789 5940
2385	0	0	Ki67+	 2792 5922
2386	0	0	Ki67+	 2797 6085
2387	0	0	Ki67+	 2008 6493
2388	0	0	Ki67+	 2011 6641
2389	0	0	Ki67+	 2012 6682
2390	0	0	Ki67+	 2025 6611
2391	0	0	Ki67+	 2035 6907
2392	0	0	Ki67+	 2045 6648
2393	0	0	Ki67+	 2046 6586
2394	0	0	Ki67+	 2049 6414
2395	0	0	Ki67+	 2049 6856
2396	0	0	Ki67+	 2068 6627
2397	0	0	Ki67+	 2070 6441
2398	0	0	Ki67+	 2070 6870
2399	0	0	Ki67+	 2073 6541
2400	0	0	Ki67+	 2075 6839
2401	0	0	Ki67+	 2077 6801
2402	0	0	Ki67+	 2086 6863
2403	0	0	Ki67+	 2087 6583
2404	0	0	Ki67+	 2099 6663
2405	0	0	Ki67+	 2099 6959
2406	0	0	Ki67+	 2103 6530
2407	0	0	Ki67+	 2104 6322
2408	0	0	Ki67+	 2110 6881
2409	0	0	Ki67+	 2114 6307
2410	0	0	Ki67+	 2114 6812
2411	0	0	Ki67+	 2115 6926
2412	0	0	Ki67+	 2121 6666
2413	0	0	Ki67+	 2123 6532
2414	0	0	Ki67+	 2126 7021
2415	0	0	Ki67+	 2127 6963
2416	0	0	Ki67+	 2128 6302
2417	0	0	Ki67+	 2128 6554
2418	0	0	Ki67+	 2133 6650
2419	0	0	Ki67+	 2134 6571
2420	0	0	Ki67+	 2135 6870
2421	0	0	Ki67+	 2151 6478
2422	0	0	Ki67+	 2162 6976
2423	0	0	Ki67+	 2163 6542
2424	0	0	Ki67+	 2165 6254
2425	0	0	Ki67+	 2165 6618
2426	0	0	Ki67+	 2168 6947
2427	0	0	Ki67+	 2169 6898
2428	0	0	Ki67+	 2178 6873
2429	0	0	Ki67+	 2182 6953
2430	0	0	Ki67+	 2185 6258
2431	0	0	Ki67+	 2189 6896
2432	0	0	Ki67+	 2191 6929
2433	0	0	Ki67+	 2204 6347
2434	0	0	Ki67+	 2209 6540
2435	0	0	Ki67+	 2210 6225
2436	0	0	Ki67+	 2210 6670
2437	0	0	Ki67+	 2211 6704
2438	0	0	Ki67+	 2212 6859
2439	0	0	Ki67+	 2221 6635
2440	0	0	Ki67+	 2223 6512
2441	0	0	Ki67+	 2227 6917
2442	0	0	Ki67+	 2242 6402
2443	0	0	Ki67+	 2243 6598
2444	0	0	Ki67+	 2244 6958
2445	0	0	Ki67+	 2246 6291
2446	0	0	Ki67+	 2253 6273
2447	0	0	Ki67+	 2253 6717
2448	0	0	Ki67+	 2254 6349
2449	0	0	Ki67+	 2267 6417
2450	0	0	Ki67+	 2267 6691
2451	0	0	Ki67+	 2270 6235
2452	0	0	Ki67+	 2270 6720
2453	0	0	Ki67+	 2271 6673
2454	0	0	Ki67+	 2272 6951
2455	0	0	Ki67+	 2279 6553
2456	0	0	Ki67+	 2283 6230
2457	0	0	Ki67+	 2284 6926
2458	0	0	Ki67+	 2286 6944
2459	0	0	Ki67+	 2288 6334
2460	0	0	Ki67+	 2289 6701
2461	0	0	Ki67+	 2292 6264
2462	0	0	Ki67+	 2292 6365
2463	0	0	Ki67+	 2295 6293
2464	0	0	Ki67+	 2296 6884
2465	0	0	Ki67+	 2300 6855
2466	0	0	Ki67+	 2303 6960
2467	0	0	Ki67+	 2308 6818
2468	0	0	Ki67+	 2309 6970
2469	0	0	Ki67+	 2316 6766
2470	0	0	Ki67+	 2325 6411
2471	0	0	Ki67+	 2327 6322
2472	0	0	Ki67+	 2328 6881
2473	0	0	Ki67+	 2332 6765
2474	0	0	Ki67+	 2334 6358
2475	0	0	Ki67+	 2334 6939
2476	0	0	Ki67+	 2335 6299
2477	0	0	Ki67+	 2335 6623
2478	0	0	Ki67+	 2341 6838
2479	0	0	Ki67+	 2342 6799
2480	0	0	Ki67+	 2343 6668
2481	0	0	Ki67+	 2344 7001
2482	0	0	Ki67+	 2345 6746
2483	0	0	Ki67+	 2347 6906
2484	0	0	Ki67+	 2348 6420
2485	0	0	Ki67+	 2349 6791
2486	0	0	Ki67+	 2356 6321
2487	0	0	Ki67+	 2357 6865
2488	0	0	Ki67+	 2358 6303
2489	0	0	Ki67+	 2360 6937
2490	0	0	Ki67+	 2367 6970
2491	0	0	Ki67+	 2368 6616
2492	0	0	Ki67+	 2368 6880
2493	0	0	Ki67+	 2368 6916
2494	0	0	Ki67+	 2369 6592
2495	0	0	Ki67+	 2369 6993
2496	0	0	Ki67+	 2374 6780
2497	0	0	Ki67+	 2381 6799
2498	0	0	Ki67+	 2384 6757
2499	0	0	Ki67+	 2384 6930
2500	0	0	Ki67+	 2385 6440
2501	0	0	Ki67+	 2387 6837
2502	0	0	Ki67+	 2387 6964
2503	0	0	Ki67+	 2389 6270
2504	0	0	Ki67+	 2395 6765
2505	0	0	Ki67+	 2399 6389
2506	0	0	Ki67+	 2399 6979
2507	0	0	Ki67+	 2400 6779
2508	0	0	Ki67+	 2400 6863
2509	0	0	Ki67+	 2406 6889
2510	0	0	Ki67+	 2408 6998
2511	0	0	Ki67+	 2409 6427
2512	0	0	Ki67+	 2412 6941
2513	0	0	Ki67+	 2413 6753
2514	0	0	Ki67+	 2421 6265
2515	0	0	Ki67+	 2421 6902
2516	0	0	Ki67+	 2422 6830
2517	0	0	Ki67+	 2423 6406
2518	0	0	Ki67+	 2427 6364
2519	0	0	Ki67+	 2430 6928
2520	0	0	Ki67+	 2431 6462
2521	0	0	Ki67+	 2432 6438
2522	0	0	Ki67+	 2434 7004
2523	0	0	Ki67+	 2435 6281
2524	0	0	Ki67+	 2436 6334
2525	0	0	Ki67+	 2438 6909
2526	0	0	Ki67+	 2442 6587
2527	0	0	Ki67+	 2443 6870
2528	0	0	Ki67+	 2445 6965
2529	0	0	Ki67+	 2447 6281
2530	0	0	Ki67+	 2450 6261
2531	0	0	Ki67+	 2450 6977
2532	0	0	Ki67+	 2451 6309
2533	0	0	Ki67+	 2453 6375
2534	0	0	Ki67+	 2453 6386
2535	0	0	Ki67+	 2458 6601
2536	0	0	Ki67+	 2459 6230
2537	0	0	Ki67+	 2459 6943
2538	0	0	Ki67+	 2460 6824
2539	0	0	Ki67+	 2462 6342
2540	0	0	Ki67+	 2463 6436
2541	0	0	Ki67+	 2463 6722
2542	0	0	Ki67+	 2464 6244
2543	0	0	Ki67+	 2467 7006
2544	0	0	Ki67+	 2468 6748
2545	0	0	Ki67+	 2474 6470
2546	0	0	Ki67+	 2476 6952
2547	0	0	Ki67+	 2478 6929
2548	0	0	Ki67+	 2479 6979
2549	0	0	Ki67+	 2483 6796
2550	0	0	Ki67+	 2484 6282
2551	0	0	Ki67+	 2484 6453
2552	0	0	Ki67+	 2485 6314
2553	0	0	Ki67+	 2486 6618
2554	0	0	Ki67+	 2487 6263
2555	0	0	Ki67+	 2487 6825
2556	0	0	Ki67+	 2488 6898
2557	0	0	Ki67+	 2492 7017
2558	0	0	Ki67+	 2495 6956
2559	0	0	Ki67+	 2502 6416
2560	0	0	Ki67+	 2505 6877
2561	0	0	Ki67+	 2507 6443
2562	0	0	Ki67+	 2507 6812
2563	0	0	Ki67+	 2508 6296
2564	0	0	Ki67+	 2510 6982
2565	0	0	Ki67+	 2511 6971
2566	0	0	Ki67+	 2512 6912
2567	0	0	Ki67+	 2519 6838
2568	0	0	Ki67+	 2519 6943
2569	0	0	Ki67+	 2524 6747
2570	0	0	Ki67+	 2525 6367
2571	0	0	Ki67+	 2527 6775
2572	0	0	Ki67+	 2527 6974
2573	0	0	Ki67+	 2528 6392
2574	0	0	Ki67+	 2528 6439
2575	0	0	Ki67+	 2532 6914
2576	0	0	Ki67+	 2535 6960
2577	0	0	Ki67+	 2535 7006
2578	0	0	Ki67+	 2539 6341
2579	0	0	Ki67+	 2541 6818
2580	0	0	Ki67+	 2542 6883
2581	0	0	Ki67+	 2543 6420
2582	0	0	Ki67+	 2543 6612
2583	0	0	Ki67+	 2544 6852
2584	0	0	Ki67+	 2551 6304
2585	0	0	Ki67+	 2557 6904
2586	0	0	Ki67+	 2558 6348
2587	0	0	Ki67+	 2561 6931
2588	0	0	Ki67+	 2563 6395
2589	0	0	Ki67+	 2563 6431
2590	0	0	Ki67+	 2569 6875
2591	0	0	Ki67+	 2572 6992
2592	0	0	Ki67+	 2574 6329
2593	0	0	Ki67+	 2574 6959
2594	0	0	Ki67+	 2575 7018
2595	0	0	Ki67+	 2576 6402
2596	0	0	Ki67+	 2585 6926
2597	0	0	Ki67+	 2586 6842
2598	0	0	Ki67+	 2588 6744
2599	0	0	Ki67+	 2588 6777
2600	0	0	Ki67+	 2589 6374
2601	0	0	Ki67+	 2595 6226
2602	0	0	Ki67+	 2595 6350
2603	0	0	Ki67+	 2595 6885
2604	0	0	Ki67+	 2597 6960
2605	0	0	Ki67+	 2598 6851
2606	0	0	Ki67+	 2599 6806
2607	0	0	Ki67+	 2603 6307
2608	0	0	Ki67+	 2607 6922
2609	0	0	Ki67+	 2612 6226
2610	0	0	Ki67+	 2617 6328
2611	0	0	Ki67+	 2619 6855
2612	0	0	Ki67+	 2622 6526
2613	0	0	Ki67+	 2623 7010
2614	0	0	Ki67+	 2628 6914
2615	0	0	Ki67+	 2628 6940
2616	0	0	Ki67+	 2632 6378
2617	0	0	Ki67+	 2632 6639
2618	0	0	Ki67+	 2640 6506
2619	0	0	Ki67+	 2641 6308
2620	0	0	Ki67+	 2641 6992
2621	0	0	Ki67+	 2643 6228
2622	0	0	Ki67+	 2651 6345
2623	0	0	Ki67+	 2654 6476
2624	0	0	Ki67+	 2656 6306
2625	0	0	Ki67+	 2659 6428
2626	0	0	Ki67+	 2660 6250
2627	0	0	Ki67+	 2661 6387
2628	0	0	Ki67+	 2663 6914
2629	0	0	Ki67+	 2664 6299
2630	0	0	Ki67+	 2667 6460
2631	0	0	Ki67+	 2667 6512
2632	0	0	Ki67+	 2669 6415
2633	0	0	Ki67+	 2671 6377
2634	0	0	Ki67+	 2673 6943
2635	0	0	Ki67+	 2673 7023
2636	0	0	Ki67+	 2678 6446
2637	0	0	Ki67+	 2679 6351
2638	0	0	Ki67+	 2679 6915
2639	0	0	Ki67+	 2681 6267
2640	0	0	Ki67+	 2691 6538
2641	0	0	Ki67+	 2710 6493
2642	0	0	Ki67+	 2717 7003
2643	0	0	Ki67+	 2725 6435
2644	0	0	Ki67+	 2730 6496
2645	0	0	Ki67+	 2731 6447
2646	0	0	Ki67+	 2741 6389
2647	0	0	Ki67+	 2757 6325
2648	0	0	Ki67+	 2776 6488
2649	0	0	Ki67+	 2780 6334
2650	0	0	Ki67+	 2781 6351
2651	0	0	Ki67+	 2782 6410
2652	0	0	Ki67+	 2787 6593
2653	0	0	Ki67+	 2788 6437
2654	0	0	Ki67+	 2790 6660
2655	0	0	Ki67+	 2791 6606
2656	0	0	Ki67+	 2792 6644
2657	0	0	Ki67+	 2010 7761
2658	0	0	Ki67+	 2017 7161
2659	0	0	Ki67+	 2026 7253
2660	0	0	Ki67+	 2028 7655
2661	0	0	Ki67+	 2029 7499
2662	0	0	Ki67+	 2033 7241
2663	0	0	Ki67+	 2033 7292
2664	0	0	Ki67+	 2035 7608
2665	0	0	Ki67+	 2039 7703
2666	0	0	Ki67+	 2043 7222
2667	0	0	Ki67+	 2049 7735
2668	0	0	Ki67+	 2050 7182
2669	0	0	Ki67+	 2050 7309
2670	0	0	Ki67+	 2054 7813
2671	0	0	Ki67+	 2056 7322
2672	0	0	Ki67+	 2058 7157
2673	0	0	Ki67+	 2058 7690
2674	0	0	Ki67+	 2065 7263
2675	0	0	Ki67+	 2066 7671
2676	0	0	Ki67+	 2066 7719
2677	0	0	Ki67+	 2067 7636
2678	0	0	Ki67+	 2071 7236
2679	0	0	Ki67+	 2071 7575
2680	0	0	Ki67+	 2080 7351
2681	0	0	Ki67+	 2085 7313
2682	0	0	Ki67+	 2086 7675
2683	0	0	Ki67+	 2092 7118
2684	0	0	Ki67+	 2100 7670
2685	0	0	Ki67+	 2126 7807
2686	0	0	Ki67+	 2133 7788
2687	0	0	Ki67+	 2134 7669
2688	0	0	Ki67+	 2140 7025
2689	0	0	Ki67+	 2141 7801
2690	0	0	Ki67+	 2142 7617
2691	0	0	Ki67+	 2146 7253
2692	0	0	Ki67+	 2146 7270
2693	0	0	Ki67+	 2147 7382
2694	0	0	Ki67+	 2160 7299
2695	0	0	Ki67+	 2160 7628
2696	0	0	Ki67+	 2162 7715
2697	0	0	Ki67+	 2163 7189
2698	0	0	Ki67+	 2163 7364
2699	0	0	Ki67+	 2175 7577
2700	0	0	Ki67+	 2182 7355
2701	0	0	Ki67+	 2183 7324
2702	0	0	Ki67+	 2185 7344
2703	0	0	Ki67+	 2187 7259
2704	0	0	Ki67+	 2187 7289
2705	0	0	Ki67+	 2196 7661
2706	0	0	Ki67+	 2212 7241
2707	0	0	Ki67+	 2213 7375
2708	0	0	Ki67+	 2215 7217
2709	0	0	Ki67+	 2219 7231
2710	0	0	Ki67+	 2226 7681
2711	0	0	Ki67+	 2237 7370
2712	0	0	Ki67+	 2245 7263
2713	0	0	Ki67+	 2251 7086
2714	0	0	Ki67+	 2256 7041
2715	0	0	Ki67+	 2263 7533
2716	0	0	Ki67+	 2265 7730
2717	0	0	Ki67+	 2266 7346
2718	0	0	Ki67+	 2272 7140
2719	0	0	Ki67+	 2276 7116
2720	0	0	Ki67+	 2291 7093
2721	0	0	Ki67+	 2293 7157
2722	0	0	Ki67+	 2296 7788
2723	0	0	Ki67+	 2300 7127
2724	0	0	Ki67+	 2305 7184
2725	0	0	Ki67+	 2311 7198
2726	0	0	Ki67+	 2311 7300
2727	0	0	Ki67+	 2312 7736
2728	0	0	Ki67+	 2313 7374
2729	0	0	Ki67+	 2317 7099
2730	0	0	Ki67+	 2318 7148
2731	0	0	Ki67+	 2319 7312
2732	0	0	Ki67+	 2321 7706
2733	0	0	Ki67+	 2322 7200
2734	0	0	Ki67+	 2332 7040
2735	0	0	Ki67+	 2332 7603
2736	0	0	Ki67+	 2334 7068
2737	0	0	Ki67+	 2335 7688
2738	0	0	Ki67+	 2336 7165
2739	0	0	Ki67+	 2338 7380
2740	0	0	Ki67+	 2340 7096
2741	0	0	Ki67+	 2344 7809
2742	0	0	Ki67+	 2345 7229
2743	0	0	Ki67+	 2345 7248
2744	0	0	Ki67+	 2352 7121
2745	0	0	Ki67+	 2352 7204
2746	0	0	Ki67+	 2355 7167
2747	0	0	Ki67+	 2359 7153
2748	0	0	Ki67+	 2362 7080
2749	0	0	Ki67+	 2367 7393
2750	0	0	Ki67+	 2368 7299
2751	0	0	Ki67+	 2369 7098
2752	0	0	Ki67+	 2370 7209
2753	0	0	Ki67+	 2371 7135
2754	0	0	Ki67+	 2372 7822
2755	0	0	Ki67+	 2374 7177
2756	0	0	Ki67+	 2376 7697
2757	0	0	Ki67+	 2377 7034
2758	0	0	Ki67+	 2378 7056
2759	0	0	Ki67+	 2382 7331
2760	0	0	Ki67+	 2382 7637
2761	0	0	Ki67+	 2382 7748
2762	0	0	Ki67+	 2386 7609
2763	0	0	Ki67+	 2387 7678
2764	0	0	Ki67+	 2388 7246
2765	0	0	Ki67+	 2388 7800
2766	0	0	Ki67+	 2391 7384
2767	0	0	Ki67+	 2393 7160
2768	0	0	Ki67+	 2394 7122
2769	0	0	Ki67+	 2396 7228
2770	0	0	Ki67+	 2397 7280
2771	0	0	Ki67+	 2398 7793
2772	0	0	Ki67+	 2400 7241
2773	0	0	Ki67+	 2400 7771
2774	0	0	Ki67+	 2403 7058
2775	0	0	Ki67+	 2403 7351
2776	0	0	Ki67+	 2404 7311
2777	0	0	Ki67+	 2408 7094
2778	0	0	Ki67+	 2413 7037
2779	0	0	Ki67+	 2415 7141
2780	0	0	Ki67+	 2416 7394
2781	0	0	Ki67+	 2417 7292
2782	0	0	Ki67+	 2419 7259
2783	0	0	Ki67+	 2419 7344
2784	0	0	Ki67+	 2421 7112
2785	0	0	Ki67+	 2423 7810
2786	0	0	Ki67+	 2425 7094
2787	0	0	Ki67+	 2428 7314
2788	0	0	Ki67+	 2429 7220
2789	0	0	Ki67+	 2431 7176
2790	0	0	Ki67+	 2453 7109
2791	0	0	Ki67+	 2454 7152
2792	0	0	Ki67+	 2456 7070
2793	0	0	Ki67+	 2461 7200
2794	0	0	Ki67+	 2462 7748
2795	0	0	Ki67+	 2463 7309
2796	0	0	Ki67+	 2465 7296
2797	0	0	Ki67+	 2467 7262
2798	0	0	Ki67+	 2476 7032
2799	0	0	Ki67+	 2478 7176
2800	0	0	Ki67+	 2479 7782
2801	0	0	Ki67+	 2480 7050
2802	0	0	Ki67+	 2480 7127
2803	0	0	Ki67+	 2482 7629
2804	0	0	Ki67+	 2484 7379
2805	0	0	Ki67+	 2484 7409
2806	0	0	Ki67+	 2485 7098
2807	0	0	Ki67+	 2488 7651
2808	0	0	Ki67+	 2495 7234
2809	0	0	Ki67+	 2497 7207
2810	0	0	Ki67+	 2504 7078
2811	0	0	Ki67+	 2509 7121
2812	0	0	Ki67+	 2509 7304
2813	0	0	Ki67+	 2511 7192
2814	0	0	Ki67+	 2512 7034
2815	0	0	Ki67+	 2512 7217
2816	0	0	Ki67+	 2514 7153
2817	0	0	Ki67+	 2522 7256
2818	0	0	Ki67+	 2522 7324
2819	0	0	Ki67+	 2522 7628
2820	0	0	Ki67+	 2524 7646
2821	0	0	Ki67+	 2527 7589
2822	0	0	Ki67+	 2527 7755
2823	0	0	Ki67+	 2532 7069
2824	0	0	Ki67+	 2537 7107
2825	0	0	Ki67+	 2542 7389
2826	0	0	Ki67+	 2543 7422
2827	0	0	Ki67+	 2546 7096
2828	0	0	Ki67+	 2546 7238
2829	0	0	Ki67+	 2551 7266
2830	0	0	Ki67+	 2552 7036
2831	0	0	Ki67+	 2554 7176
2832	0	0	Ki67+	 2559 7127
2833	0	0	Ki67+	 2560 7331
2834	0	0	Ki67+	 2561 7214
2835	0	0	Ki67+	 2562 7160
2836	0	0	Ki67+	 2563 7313
2837	0	0	Ki67+	 2567 7111
2838	0	0	Ki67+	 2573 7052
2839	0	0	Ki67+	 2575 7084
2840	0	0	Ki67+	 2575 7189
2841	0	0	Ki67+	 2575 7473
2842	0	0	Ki67+	 2577 7245
2843	0	0	Ki67+	 2580 7618
2844	0	0	Ki67+	 2590 7131
2845	0	0	Ki67+	 2591 7047
2846	0	0	Ki67+	 2591 7769
2847	0	0	Ki67+	 2596 7145
2848	0	0	Ki67+	 2596 7311
2849	0	0	Ki67+	 2605 7093
2850	0	0	Ki67+	 2606 7568
2851	0	0	Ki67+	 2606 7652
2852	0	0	Ki67+	 2611 7308
2853	0	0	Ki67+	 2612 7289
2854	0	0	Ki67+	 2615 7028
2855	0	0	Ki67+	 2616 7250
2856	0	0	Ki67+	 2616 7470
2857	0	0	Ki67+	 2617 7581
2858	0	0	Ki67+	 2618 7184
2859	0	0	Ki67+	 2618 7601
2860	0	0	Ki67+	 2620 7766
2861	0	0	Ki67+	 2621 7038
2862	0	0	Ki67+	 2626 7144
2863	0	0	Ki67+	 2632 7077
2864	0	0	Ki67+	 2632 7715
2865	0	0	Ki67+	 2634 7054
2866	0	0	Ki67+	 2634 7110
2867	0	0	Ki67+	 2634 7385
2868	0	0	Ki67+	 2641 7199
2869	0	0	Ki67+	 2644 7584
2870	0	0	Ki67+	 2645 7237
2871	0	0	Ki67+	 2649 7724
2872	0	0	Ki67+	 2656 7161
2873	0	0	Ki67+	 2657 7072
2874	0	0	Ki67+	 2659 7046
2875	0	0	Ki67+	 2662 7648
2876	0	0	Ki67+	 2663 7140
2877	0	0	Ki67+	 2666 7200
2878	0	0	Ki67+	 2667 7446
2879	0	0	Ki67+	 2667 7459
2880	0	0	Ki67+	 2668 7100
2881	0	0	Ki67+	 2669 7639
2882	0	0	Ki67+	 2671 7395
2883	0	0	Ki67+	 2672 7025
2884	0	0	Ki67+	 2674 7800
2885	0	0	Ki67+	 2675 7652
2886	0	0	Ki67+	 2677 7075
2887	0	0	Ki67+	 2677 7207
2888	0	0	Ki67+	 2688 7030
2889	0	0	Ki67+	 2692 7098
2890	0	0	Ki67+	 2694 7155
2891	0	0	Ki67+	 2695 7437
2892	0	0	Ki67+	 2695 7488
2893	0	0	Ki67+	 2695 7726
2894	0	0	Ki67+	 2701 7122
2895	0	0	Ki67+	 2702 7194
2896	0	0	Ki67+	 2705 7075
2897	0	0	Ki67+	 2709 7359
2898	0	0	Ki67+	 2715 7129
2899	0	0	Ki67+	 2716 7602
2900	0	0	Ki67+	 2716 7797
2901	0	0	Ki67+	 2721 7465
2902	0	0	Ki67+	 2726 7068
2903	0	0	Ki67+	 2732 7382
2904	0	0	Ki67+	 2738 7113
2905	0	0	Ki67+	 2743 7587
2906	0	0	Ki67+	 2744 7094
2907	0	0	Ki67+	 2745 7451
2908	0	0	Ki67+	 2747 7423
2909	0	0	Ki67+	 2749 7075
2910	0	0	Ki67+	 2749 7164
2911	0	0	Ki67+	 2754 7656
2912	0	0	Ki67+	 2754 7687
2913	0	0	Ki67+	 2756 7083
2914	0	0	Ki67+	 2756 7557
2915	0	0	Ki67+	 2760 7123
2916	0	0	Ki67+	 2762 7046
2917	0	0	Ki67+	 2762 7393
2918	0	0	Ki67+	 2764 7766
2919	0	0	Ki67+	 2765 7344
2920	0	0	Ki67+	 2767 7570
2921	0	0	Ki67+	 2776 7337
2922	0	0	Ki67+	 2781 7601
2923	0	0	Ki67+	 2783 7452
2924	0	0	Ki67+	 2787 7050
2925	0	0	Ki67+	 2787 7418
2926	0	0	Ki67+	 2791 7818
2927	0	0	Ki67+	 2798 7096
2928	0	0	Ki67+	 2002 8458
2929	0	0	Ki67+	 2009 8318
2930	0	0	Ki67+	 2014 8261
2931	0	0	Ki67+	 2020 8361
2932	0	0	Ki67+	 2025 8457
2933	0	0	Ki67+	 2029 8419
2934	0	0	Ki67+	 2033 8498
2935	0	0	Ki67+	 2035 8373
2936	0	0	Ki67+	 2036 8466
2937	0	0	Ki67+	 2037 8616
2938	0	0	Ki67+	 2045 8258
2939	0	0	Ki67+	 2051 8451
2940	0	0	Ki67+	 2057 8589
2941	0	0	Ki67+	 2058 8120
2942	0	0	Ki67+	 2060 8305
2943	0	0	Ki67+	 2064 8537
2944	0	0	Ki67+	 2066 8476
2945	0	0	Ki67+	 2067 8324
2946	0	0	Ki67+	 2070 8043
2947	0	0	Ki67+	 2070 8463
2948	0	0	Ki67+	 2073 8380
2949	0	0	Ki67+	 2074 8515
2950	0	0	Ki67+	 2081 8590
2951	0	0	Ki67+	 2081 8615
2952	0	0	Ki67+	 2101 8505
2953	0	0	Ki67+	 2108 8441
2954	0	0	Ki67+	 2110 8157
2955	0	0	Ki67+	 2113 8453
2956	0	0	Ki67+	 2114 7998
2957	0	0	Ki67+	 2115 8569
2958	0	0	Ki67+	 2118 7836
2959	0	0	Ki67+	 2118 8506
2960	0	0	Ki67+	 2122 8529
2961	0	0	Ki67+	 2138 8403
2962	0	0	Ki67+	 2152 8541
2963	0	0	Ki67+	 2157 7938
2964	0	0	Ki67+	 2161 8489
2965	0	0	Ki67+	 2162 8345
2966	0	0	Ki67+	 2170 7928
2967	0	0	Ki67+	 2170 8259
2968	0	0	Ki67+	 2176 8417
2969	0	0	Ki67+	 2180 8267
2970	0	0	Ki67+	 2181 7847
2971	0	0	Ki67+	 2183 7953
2972	0	0	Ki67+	 2191 8596
2973	0	0	Ki67+	 2196 7977
2974	0	0	Ki67+	 2212 8339
2975	0	0	Ki67+	 2218 8016
2976	0	0	Ki67+	 2218 8257
2977	0	0	Ki67+	 2222 7943
2978	0	0	Ki67+	 2224 7957
2979	0	0	Ki67+	 2226 7998
2980	0	0	Ki67+	 2229 8031
2981	0	0	Ki67+	 2232 7920
2982	0	0	Ki67+	 2235 8213
2983	0	0	Ki67+	 2235 8302
2984	0	0	Ki67+	 2245 7879
2985	0	0	Ki67+	 2245 8236
2986	0	0	Ki67+	 2246 8135
2987	0	0	Ki67+	 2247 7923
2988	0	0	Ki67+	 2247 8310
2989	0	0	Ki67+	 2251 7857
2990	0	0	Ki67+	 2258 8030
2991	0	0	Ki67+	 2274 7982
2992	0	0	Ki67+	 2278 7921
2993	0	0	Ki67+	 2282 8219
2994	0	0	Ki67+	 2287 8267
2995	0	0	Ki67+	 2288 8610
2996	0	0	Ki67+	 2295 7945
2997	0	0	Ki67+	 2295 8165
2998	0	0	Ki67+	 2298 8194
2999	0	0	Ki67+	 2299 7958
3000	0	0	Ki67+	 2303 8290
3001	0	0	Ki67+	 2307 7901
3002	0	0	Ki67+	 2308 7925
3003	0	0	Ki67+	 2318 8290
3004	0	0	Ki67+	 2319 8067
3005	0	0	Ki67+	 2320 8152
3006	0	0	Ki67+	 2323 8258
3007	0	0	Ki67+	 2330 8186
3008	0	0	Ki67+	 2335 7955
3009	0	0	Ki67+	 2337 7935
3010	0	0	Ki67+	 2341 7896
3011	0	0	Ki67+	 2341 8239
3012	0	0	Ki67+	 2345 8288
3013	0	0	Ki67+	 2347 8260
3014	0	0	Ki67+	 2349 8066
3015	0	0	Ki67+	 2355 7851
3016	0	0	Ki67+	 2355 8373
3017	0	0	Ki67+	 2357 7917
3018	0	0	Ki67+	 2361 8226
3019	0	0	Ki67+	 2362 8154
3020	0	0	Ki67+	 2363 8115
3021	0	0	Ki67+	 2364 8321
3022	0	0	Ki67+	 2367 7942
3023	0	0	Ki67+	 2369 8173
3024	0	0	Ki67+	 2373 7974
3025	0	0	Ki67+	 2373 8355
3026	0	0	Ki67+	 2380 7870
3027	0	0	Ki67+	 2380 8274
3028	0	0	Ki67+	 2382 8249
3029	0	0	Ki67+	 2384 7850
3030	0	0	Ki67+	 2388 8216
3031	0	0	Ki67+	 2390 8304
3032	0	0	Ki67+	 2391 8439
3033	0	0	Ki67+	 2394 7890
3034	0	0	Ki67+	 2398 8180
3035	0	0	Ki67+	 2399 7826
3036	0	0	Ki67+	 2402 8137
3037	0	0	Ki67+	 2404 7998
3038	0	0	Ki67+	 2404 8390
3039	0	0	Ki67+	 2415 7860
3040	0	0	Ki67+	 2415 7914
3041	0	0	Ki67+	 2415 8282
3042	0	0	Ki67+	 2415 8346
3043	0	0	Ki67+	 2424 8372
3044	0	0	Ki67+	 2424 8463
3045	0	0	Ki67+	 2425 8247
3046	0	0	Ki67+	 2431 8140
3047	0	0	Ki67+	 2435 7870
3048	0	0	Ki67+	 2436 8230
3049	0	0	Ki67+	 2436 8354
3050	0	0	Ki67+	 2437 8389
3051	0	0	Ki67+	 2438 8620
3052	0	0	Ki67+	 2439 8215
3053	0	0	Ki67+	 2442 7895
3054	0	0	Ki67+	 2442 8306
3055	0	0	Ki67+	 2444 8405
3056	0	0	Ki67+	 2453 8155
3057	0	0	Ki67+	 2455 8382
3058	0	0	Ki67+	 2457 7843
3059	0	0	Ki67+	 2457 8216
3060	0	0	Ki67+	 2460 7891
3061	0	0	Ki67+	 2465 7926
3062	0	0	Ki67+	 2465 7980
3063	0	0	Ki67+	 2465 8468
3064	0	0	Ki67+	 2466 8314
3065	0	0	Ki67+	 2468 7851
3066	0	0	Ki67+	 2468 8249
3067	0	0	Ki67+	 2471 7952
3068	0	0	Ki67+	 2473 8200
3069	0	0	Ki67+	 2475 8213
3070	0	0	Ki67+	 2477 8169
3071	0	0	Ki67+	 2477 8489
3072	0	0	Ki67+	 2480 8291
3073	0	0	Ki67+	 2485 8097
3074	0	0	Ki67+	 2486 7929
3075	0	0	Ki67+	 2488 7858
3076	0	0	Ki67+	 2489 8424
3077	0	0	Ki67+	 2490 7910
3078	0	0	Ki67+	 2491 8413
3079	0	0	Ki67+	 2499 8320
3080	0	0	Ki67+	 2499 8437
3081	0	0	Ki67+	 2503 8469
3082	0	0	Ki67+	 2507 7880
3083	0	0	Ki67+	 2510 8229
3084	0	0	Ki67+	 2516 8144
3085	0	0	Ki67+	 2517 8613
3086	0	0	Ki67+	 2519 8443
3087	0	0	Ki67+	 2524 8223
3088	0	0	Ki67+	 2527 7911
3089	0	0	Ki67+	 2528 8194
3090	0	0	Ki67+	 2529 7958
3091	0	0	Ki67+	 2530 8604
3092	0	0	Ki67+	 2535 8422
3093	0	0	Ki67+	 2542 7921
3094	0	0	Ki67+	 2544 8375
3095	0	0	Ki67+	 2546 8215
3096	0	0	Ki67+	 2547 8247
3097	0	0	Ki67+	 2549 8316
3098	0	0	Ki67+	 2563 8211
3099	0	0	Ki67+	 2568 8316
3100	0	0	Ki67+	 2568 8380
3101	0	0	Ki67+	 2576 8348
3102	0	0	Ki67+	 2578 7847
3103	0	0	Ki67+	 2580 8277
3104	0	0	Ki67+	 2581 8233
3105	0	0	Ki67+	 2587 8299
3106	0	0	Ki67+	 2591 8272
3107	0	0	Ki67+	 2603 8244
3108	0	0	Ki67+	 2603 8424
3109	0	0	Ki67+	 2608 8407
3110	0	0	Ki67+	 2621 8214
3111	0	0	Ki67+	 2621 8288
3112	0	0	Ki67+	 2623 8168
3113	0	0	Ki67+	 2626 8136
3114	0	0	Ki67+	 2629 7859
3115	0	0	Ki67+	 2629 8261
3116	0	0	Ki67+	 2631 8372
3117	0	0	Ki67+	 2632 8208
3118	0	0	Ki67+	 2639 8301
3119	0	0	Ki67+	 2652 7845
3120	0	0	Ki67+	 2653 7992
3121	0	0	Ki67+	 2653 8159
3122	0	0	Ki67+	 2654 8230
3123	0	0	Ki67+	 2656 8043
3124	0	0	Ki67+	 2656 8308
3125	0	0	Ki67+	 2657 8089
3126	0	0	Ki67+	 2657 8271
3127	0	0	Ki67+	 2658 8580
3128	0	0	Ki67+	 2659 8207
3129	0	0	Ki67+	 2660 7901
3130	0	0	Ki67+	 2660 8602
3131	0	0	Ki67+	 2669 8390
3132	0	0	Ki67+	 2670 8263
3133	0	0	Ki67+	 2671 8594
3134	0	0	Ki67+	 2672 7915
3135	0	0	Ki67+	 2674 8341
3136	0	0	Ki67+	 2676 8570
3137	0	0	Ki67+	 2679 7859
3138	0	0	Ki67+	 2681 8031
3139	0	0	Ki67+	 2683 8079
3140	0	0	Ki67+	 2695 7964
3141	0	0	Ki67+	 2697 8329
3142	0	0	Ki67+	 2701 8355
3143	0	0	Ki67+	 2702 8555
3144	0	0	Ki67+	 2706 8373
3145	0	0	Ki67+	 2707 8110
3146	0	0	Ki67+	 2708 8193
3147	0	0	Ki67+	 2710 8570
3148	0	0	Ki67+	 2711 7904
3149	0	0	Ki67+	 2712 7825
3150	0	0	Ki67+	 2712 8045
3151	0	0	Ki67+	 2713 8528
3152	0	0	Ki67+	 2714 8133
3153	0	0	Ki67+	 2716 7874
3154	0	0	Ki67+	 2716 8309
3155	0	0	Ki67+	 2718 7976
3156	0	0	Ki67+	 2719 8234
3157	0	0	Ki67+	 2720 8168
3158	0	0	Ki67+	 2726 7941
3159	0	0	Ki67+	 2726 8010
3160	0	0	Ki67+	 2728 8226
3161	0	0	Ki67+	 2729 8364
3162	0	0	Ki67+	 2730 8593
3163	0	0	Ki67+	 2733 8540
3164	0	0	Ki67+	 2734 7961
3165	0	0	Ki67+	 2741 8001
3166	0	0	Ki67+	 2743 8263
3167	0	0	Ki67+	 2747 8115
3168	0	0	Ki67+	 2748 8087
3169	0	0	Ki67+	 2750 8569
3170	0	0	Ki67+	 2751 8613
3171	0	0	Ki67+	 2753 8030
3172	0	0	Ki67+	 2759 8227
3173	0	0	Ki67+	 2761 7875
3174	0	0	Ki67+	 2762 7946
3175	0	0	Ki67+	 2763 8074
3176	0	0	Ki67+	 2764 8524
3177	0	0	Ki67+	 2770 8103
3178	0	0	Ki67+	 2774 8016
3179	0	0	Ki67+	 2779 8569
3180	0	0	Ki67+	 2795 8191
3181	0	0	Ki67+	 2798 8027
3182	0	0	Ki67+	 2799 7953
3183	0	0	Ki67+	 2002 8865
3184	0	0	Ki67+	 2015 9190
3185	0	0	Ki67+	 2017 8905
3186	0	0	Ki67+	 2018 8684
3187	0	0	Ki67+	 2021 9169
3188	0	0	Ki67+	 2024 8886
3189	0	0	Ki67+	 2025 9212
3190	0	0	Ki67+	 2025 9238
3191	0	0	Ki67+	 2027 8628
3192	0	0	Ki67+	 2029 8662
3193	0	0	Ki67+	 2035 8784
3194	0	0	Ki67+	 2036 9401
3195	0	0	Ki67+	 2046 8687
3196	0	0	Ki67+	 2051 8802
3197	0	0	Ki67+	 2053 9176
3198	0	0	Ki67+	 2053 9421
3199	0	0	Ki67+	 2054 8884
3200	0	0	Ki67+	 2061 8926
3201	0	0	Ki67+	 2063 8701
3202	0	0	Ki67+	 2064 9228
3203	0	0	Ki67+	 2067 9265
3204	0	0	Ki67+	 2074 8898
3205	0	0	Ki67+	 2076 9422
3206	0	0	Ki67+	 2077 8667
3207	0	0	Ki67+	 2078 8655
3208	0	0	Ki67+	 2079 8937
3209	0	0	Ki67+	 2086 8761
3210	0	0	Ki67+	 2086 9313
3211	0	0	Ki67+	 2088 8712
3212	0	0	Ki67+	 2093 8891
3213	0	0	Ki67+	 2093 8961
3214	0	0	Ki67+	 2095 8647
3215	0	0	Ki67+	 2109 9300
3216	0	0	Ki67+	 2114 8682
3217	0	0	Ki67+	 2120 8974
3218	0	0	Ki67+	 2128 8940
3219	0	0	Ki67+	 2139 8789
3220	0	0	Ki67+	 2139 9112
3221	0	0	Ki67+	 2141 9386
3222	0	0	Ki67+	 2143 8685
3223	0	0	Ki67+	 2144 8973
3224	0	0	Ki67+	 2149 8757
3225	0	0	Ki67+	 2154 9186
3226	0	0	Ki67+	 2155 8720
3227	0	0	Ki67+	 2157 8907
3228	0	0	Ki67+	 2158 9421
3229	0	0	Ki67+	 2163 8945
3230	0	0	Ki67+	 2166 8920
3231	0	0	Ki67+	 2167 9016
3232	0	0	Ki67+	 2169 9382
3233	0	0	Ki67+	 2174 8963
3234	0	0	Ki67+	 2182 9147
3235	0	0	Ki67+	 2184 9228
3236	0	0	Ki67+	 2187 8737
3237	0	0	Ki67+	 2193 8888
3238	0	0	Ki67+	 2193 9212
3239	0	0	Ki67+	 2195 8854
3240	0	0	Ki67+	 2198 8926
3241	0	0	Ki67+	 2198 9287
3242	0	0	Ki67+	 2199 9157
3243	0	0	Ki67+	 2205 9359
3244	0	0	Ki67+	 2207 8722
3245	0	0	Ki67+	 2208 9419
3246	0	0	Ki67+	 2210 8941
3247	0	0	Ki67+	 2217 8862
3248	0	0	Ki67+	 2220 8684
3249	0	0	Ki67+	 2220 8958
3250	0	0	Ki67+	 2225 9384
3251	0	0	Ki67+	 2226 9149
3252	0	0	Ki67+	 2227 8739
3253	0	0	Ki67+	 2237 9194
3254	0	0	Ki67+	 2237 9362
3255	0	0	Ki67+	 2241 8684
3256	0	0	Ki67+	 2245 8835
3257	0	0	Ki67+	 2249 9381
3258	0	0	Ki67+	 2250 8934
3259	0	0	Ki67+	 2252 9186
3260	0	0	Ki67+	 2253 9312
3261	0	0	Ki67+	 2254 9151
3262	0	0	Ki67+	 2256 9173
3263	0	0	Ki67+	 2260 8941
3264	0	0	Ki67+	 2266 8733
3265	0	0	Ki67+	 2267 8890
3266	0	0	Ki67+	 2269 8720
3267	0	0	Ki67+	 2271 9324
3268	0	0	Ki67+	 2273 8966
3269	0	0	Ki67+	 2274 8946
3270	0	0	Ki67+	 2276 8658
3271	0	0	Ki67+	 2279 9200
3272	0	0	Ki67+	 2281 8916
3273	0	0	Ki67+	 2282 9175
3274	0	0	Ki67+	 2283 9119
3275	0	0	Ki67+	 2285 8719
3276	0	0	Ki67+	 2291 8897
3277	0	0	Ki67+	 2291 9165
3278	0	0	Ki67+	 2292 8851
3279	0	0	Ki67+	 2297 9147
3280	0	0	Ki67+	 2301 9199
3281	0	0	Ki67+	 2303 8935
3282	0	0	Ki67+	 2305 8714
3283	0	0	Ki67+	 2310 9128
3284	0	0	Ki67+	 2314 8681
3285	0	0	Ki67+	 2314 9174
3286	0	0	Ki67+	 2330 8862
3287	0	0	Ki67+	 2331 8701
3288	0	0	Ki67+	 2332 8678
3289	0	0	Ki67+	 2333 8917
3290	0	0	Ki67+	 2334 9162
3291	0	0	Ki67+	 2338 8937
3292	0	0	Ki67+	 2339 8666
3293	0	0	Ki67+	 2346 8653
3294	0	0	Ki67+	 2349 8896
3295	0	0	Ki67+	 2352 8727
3296	0	0	Ki67+	 2355 8945
3297	0	0	Ki67+	 2357 8834
3298	0	0	Ki67+	 2360 8883
3299	0	0	Ki67+	 2360 8999
3300	0	0	Ki67+	 2361 9012
3301	0	0	Ki67+	 2365 8861
3302	0	0	Ki67+	 2374 8890
3303	0	0	Ki67+	 2378 8862
3304	0	0	Ki67+	 2378 8962
3305	0	0	Ki67+	 2378 9031
3306	0	0	Ki67+	 2379 8985
3307	0	0	Ki67+	 2383 8838
3308	0	0	Ki67+	 2390 8705
3309	0	0	Ki67+	 2391 8888
3310	0	0	Ki67+	 2394 9035
3311	0	0	Ki67+	 2400 8676
3312	0	0	Ki67+	 2409 9047
3313	0	0	Ki67+	 2410 8845
3314	0	0	Ki67+	 2415 8765
3315	0	0	Ki67+	 2417 8666
3316	0	0	Ki67+	 2417 8914
3317	0	0	Ki67+	 2419 8651
3318	0	0	Ki67+	 2419 9393
3319	0	0	Ki67+	 2429 9027
3320	0	0	Ki67+	 2430 8883
3321	0	0	Ki67+	 2434 8812
3322	0	0	Ki67+	 2436 9000
3323	0	0	Ki67+	 2441 8680
3324	0	0	Ki67+	 2441 8781
3325	0	0	Ki67+	 2441 8850
3326	0	0	Ki67+	 2441 9054
3327	0	0	Ki67+	 2449 8905
3328	0	0	Ki67+	 2452 8938
3329	0	0	Ki67+	 2454 8970
3330	0	0	Ki67+	 2459 9050
3331	0	0	Ki67+	 2466 8775
3332	0	0	Ki67+	 2466 9018
3333	0	0	Ki67+	 2470 8748
3334	0	0	Ki67+	 2472 8996
3335	0	0	Ki67+	 2472 9352
3336	0	0	Ki67+	 2473 8834
3337	0	0	Ki67+	 2476 8697
3338	0	0	Ki67+	 2477 8664
3339	0	0	Ki67+	 2478 8963
3340	0	0	Ki67+	 2481 9038
3341	0	0	Ki67+	 2486 9403
3342	0	0	Ki67+	 2489 9017
3343	0	0	Ki67+	 2494 8857
3344	0	0	Ki67+	 2496 9356
3345	0	0	Ki67+	 2497 9391
3346	0	0	Ki67+	 2498 8928
3347	0	0	Ki67+	 2499 8635
3348	0	0	Ki67+	 2500 8789
3349	0	0	Ki67+	 2504 8987
3350	0	0	Ki67+	 2512 9330
3351	0	0	Ki67+	 2513 8815
3352	0	0	Ki67+	 2515 8963
3353	0	0	Ki67+	 2520 9378
3354	0	0	Ki67+	 2526 9007
3355	0	0	Ki67+	 2526 9042
3356	0	0	Ki67+	 2529 8848
3357	0	0	Ki67+	 2531 8876
3358	0	0	Ki67+	 2539 9292
3359	0	0	Ki67+	 2540 8639
3360	0	0	Ki67+	 2541 9411
3361	0	0	Ki67+	 2542 8790
3362	0	0	Ki67+	 2549 9019
3363	0	0	Ki67+	 2552 8921
3364	0	0	Ki67+	 2559 8828
3365	0	0	Ki67+	 2559 9297
3366	0	0	Ki67+	 2560 8868
3367	0	0	Ki67+	 2563 9263
3368	0	0	Ki67+	 2564 8964
3369	0	0	Ki67+	 2565 8628
3370	0	0	Ki67+	 2568 8810
3371	0	0	Ki67+	 2574 8943
3372	0	0	Ki67+	 2574 8995
3373	0	0	Ki67+	 2577 8817
3374	0	0	Ki67+	 2583 8680
3375	0	0	Ki67+	 2589 8789
3376	0	0	Ki67+	 2589 8965
3377	0	0	Ki67+	 2589 9307
3378	0	0	Ki67+	 2590 9234
3379	0	0	Ki67+	 2591 8699
3380	0	0	Ki67+	 2600 8899
3381	0	0	Ki67+	 2604 9013
3382	0	0	Ki67+	 2605 8645
3383	0	0	Ki67+	 2605 9396
3384	0	0	Ki67+	 2609 9270
3385	0	0	Ki67+	 2611 8802
3386	0	0	Ki67+	 2613 8723
3387	0	0	Ki67+	 2613 8939
3388	0	0	Ki67+	 2614 9409
3389	0	0	Ki67+	 2615 9319
3390	0	0	Ki67+	 2618 8642
3391	0	0	Ki67+	 2624 8787
3392	0	0	Ki67+	 2624 8980
3393	0	0	Ki67+	 2624 9350
3394	0	0	Ki67+	 2627 8919
3395	0	0	Ki67+	 2627 8953
3396	0	0	Ki67+	 2628 8814
3397	0	0	Ki67+	 2628 9228
3398	0	0	Ki67+	 2638 8772
3399	0	0	Ki67+	 2640 9272
3400	0	0	Ki67+	 2643 8995
3401	0	0	Ki67+	 2647 8783
3402	0	0	Ki67+	 2647 9361
3403	0	0	Ki67+	 2648 8969
3404	0	0	Ki67+	 2654 9348
3405	0	0	Ki67+	 2660 8809
3406	0	0	Ki67+	 2665 9193
3407	0	0	Ki67+	 2667 8824
3408	0	0	Ki67+	 2671 9205
3409	0	0	Ki67+	 2673 9001
3410	0	0	Ki67+	 2675 8964
3411	0	0	Ki67+	 2679 8668
3412	0	0	Ki67+	 2679 9285
3413	0	0	Ki67+	 2681 8631
3414	0	0	Ki67+	 2682 8780
3415	0	0	Ki67+	 2683 8840
3416	0	0	Ki67+	 2692 8966
3417	0	0	Ki67+	 2693 8752
3418	0	0	Ki67+	 2693 8889
3419	0	0	Ki67+	 2695 9185
3420	0	0	Ki67+	 2696 8982
3421	0	0	Ki67+	 2697 8685
3422	0	0	Ki67+	 2700 8780
3423	0	0	Ki67+	 2702 8858
3424	0	0	Ki67+	 2702 8939
3425	0	0	Ki67+	 2720 9422
3426	0	0	Ki67+	 2723 9146
3427	0	0	Ki67+	 2724 8846
3428	0	0	Ki67+	 2727 8742
3429	0	0	Ki67+	 2728 9169
3430	0	0	Ki67+	 2730 8871
3431	0	0	Ki67+	 2731 8911
3432	0	0	Ki67+	 2732 8804
3433	0	0	Ki67+	 2739 8965
3434	0	0	Ki67+	 2742 8903
3435	0	0	Ki67+	 2743 8928
3436	0	0	Ki67+	 2748 8789
3437	0	0	Ki67+	 2748 9163
3438	0	0	Ki67+	 2752 8631
3439	0	0	Ki67+	 2754 8662
3440	0	0	Ki67+	 2754 8961
3441	0	0	Ki67+	 2755 9232
3442	0	0	Ki67+	 2767 9122
3443	0	0	Ki67+	 2768 8676
3444	0	0	Ki67+	 2769 8921
3445	0	0	Ki67+	 2771 8637
3446	0	0	Ki67+	 2771 9225
3447	0	0	Ki67+	 2775 8747
3448	0	0	Ki67+	 2775 8759
3449	0	0	Ki67+	 2783 8860
3450	0	0	Ki67+	 2785 9163
3451	0	0	Ki67+	 2788 8895
3452	0	0	Ki67+	 2788 8938
3453	0	0	Ki67+	 2793 8665
3454	0	0	Ki67+	 2795 9281
3455	0	0	Ki67+	 2796 9412
3456	0	0	Ki67+	 2004 9855
3457	0	0	Ki67+	 2010 9820
3458	0	0	Ki67+	 2011 10045
3459	0	0	Ki67+	 2016 9545
3460	0	0	Ki67+	 2016 9794
3461	0	0	Ki67+	 2020 10102
3462	0	0	Ki67+	 2021 9434
3463	0	0	Ki67+	 2021 9989
3464	0	0	Ki67+	 2022 9460
3465	0	0	Ki67+	 2027 9513
3466	0	0	Ki67+	 2031 10198
3467	0	0	Ki67+	 2032 9743
3468	0	0	Ki67+	 2035 9721
3469	0	0	Ki67+	 2042 9752
3470	0	0	Ki67+	 2042 10036
3471	0	0	Ki67+	 2042 10099
3472	0	0	Ki67+	 2043 10165
3473	0	0	Ki67+	 2046 9780
3474	0	0	Ki67+	 2058 10219
3475	0	0	Ki67+	 2060 9718
3476	0	0	Ki67+	 2063 9731
3477	0	0	Ki67+	 2065 9517
3478	0	0	Ki67+	 2065 10095
3479	0	0	Ki67+	 2067 9749
3480	0	0	Ki67+	 2068 9501
3481	0	0	Ki67+	 2070 10188
3482	0	0	Ki67+	 2071 10131
3483	0	0	Ki67+	 2077 10141
3484	0	0	Ki67+	 2092 9690
3485	0	0	Ki67+	 2104 9487
3486	0	0	Ki67+	 2107 9754
3487	0	0	Ki67+	 2108 9738
3488	0	0	Ki67+	 2109 9446
3489	0	0	Ki67+	 2115 9663
3490	0	0	Ki67+	 2127 9507
3491	0	0	Ki67+	 2128 9689
3492	0	0	Ki67+	 2131 9467
3493	0	0	Ki67+	 2137 9480
3494	0	0	Ki67+	 2138 9658
3495	0	0	Ki67+	 2142 9705
3496	0	0	Ki67+	 2157 9664
3497	0	0	Ki67+	 2161 9753
3498	0	0	Ki67+	 2164 9826
3499	0	0	Ki67+	 2164 10004
3500	0	0	Ki67+	 2167 9780
3501	0	0	Ki67+	 2171 9878
3502	0	0	Ki67+	 2173 10162
3503	0	0	Ki67+	 2174 10200
3504	0	0	Ki67+	 2175 9857
3505	0	0	Ki67+	 2175 9973
3506	0	0	Ki67+	 2176 9475
3507	0	0	Ki67+	 2183 9879
3508	0	0	Ki67+	 2183 9981
3509	0	0	Ki67+	 2188 9709
3510	0	0	Ki67+	 2189 10130
3511	0	0	Ki67+	 2193 9447
3512	0	0	Ki67+	 2194 9793
3513	0	0	Ki67+	 2198 9693
3514	0	0	Ki67+	 2200 9731
3515	0	0	Ki67+	 2210 9730
3516	0	0	Ki67+	 2214 9775
3517	0	0	Ki67+	 2214 9978
3518	0	0	Ki67+	 2218 9431
3519	0	0	Ki67+	 2219 9671
3520	0	0	Ki67+	 2225 9996
3521	0	0	Ki67+	 2226 10072
3522	0	0	Ki67+	 2232 10031
3523	0	0	Ki67+	 2235 9674
3524	0	0	Ki67+	 2237 9761
3525	0	0	Ki67+	 2237 9814
3526	0	0	Ki67+	 2252 9805
3527	0	0	Ki67+	 2254 9650
3528	0	0	Ki67+	 2262 9629
3529	0	0	Ki67+	 2262 9948
3530	0	0	Ki67+	 2264 9976
3531	0	0	Ki67+	 2266 9820
3532	0	0	Ki67+	 2267 9669
3533	0	0	Ki67+	 2267 9735
3534	0	0	Ki67+	 2270 9880
3535	0	0	Ki67+	 2281 9633
3536	0	0	Ki67+	 2285 9707
3537	0	0	Ki67+	 2289 9644
3538	0	0	Ki67+	 2290 9796
3539	0	0	Ki67+	 2293 9856
3540	0	0	Ki67+	 2294 9951
3541	0	0	Ki67+	 2296 9654
3542	0	0	Ki67+	 2297 9964
3543	0	0	Ki67+	 2301 9726
3544	0	0	Ki67+	 2303 9643
3545	0	0	Ki67+	 2310 9774
3546	0	0	Ki67+	 2316 9627
3547	0	0	Ki67+	 2317 9658
3548	0	0	Ki67+	 2318 9760
3549	0	0	Ki67+	 2322 9584
3550	0	0	Ki67+	 2322 9646
3551	0	0	Ki67+	 2323 9568
3552	0	0	Ki67+	 2332 9619
3553	0	0	Ki67+	 2334 9786
3554	0	0	Ki67+	 2340 9922
3555	0	0	Ki67+	 2341 9608
3556	0	0	Ki67+	 2342 9493
3557	0	0	Ki67+	 2345 9548
3558	0	0	Ki67+	 2345 9639
3559	0	0	Ki67+	 2349 9745
3560	0	0	Ki67+	 2350 9702
3561	0	0	Ki67+	 2352 9801
3562	0	0	Ki67+	 2354 9778
3563	0	0	Ki67+	 2358 9502
3564	0	0	Ki67+	 2359 9832
3565	0	0	Ki67+	 2359 9871
3566	0	0	Ki67+	 2362 9620
3567	0	0	Ki67+	 2364 9770
3568	0	0	Ki67+	 2369 9472
3569	0	0	Ki67+	 2369 9825
3570	0	0	Ki67+	 2373 9876
3571	0	0	Ki67+	 2374 9505
3572	0	0	Ki67+	 2375 9658
3573	0	0	Ki67+	 2375 9793
3574	0	0	Ki67+	 2381 9856
3575	0	0	Ki67+	 2383 9762
3576	0	0	Ki67+	 2385 9632
3577	0	0	Ki67+	 2387 9936
3578	0	0	Ki67+	 2389 9786
3579	0	0	Ki67+	 2396 9926
3580	0	0	Ki67+	 2401 9742
3581	0	0	Ki67+	 2406 9808
3582	0	0	Ki67+	 2408 9715
3583	0	0	Ki67+	 2409 9886
3584	0	0	Ki67+	 2412 9794
3585	0	0	Ki67+	 2412 9933
3586	0	0	Ki67+	 2414 9612
3587	0	0	Ki67+	 2415 9740
3588	0	0	Ki67+	 2415 9817
3589	0	0	Ki67+	 2417 9773
3590	0	0	Ki67+	 2420 9445
3591	0	0	Ki67+	 2434 9426
3592	0	0	Ki67+	 2434 9645
3593	0	0	Ki67+	 2435 9837
3594	0	0	Ki67+	 2438 9901
3595	0	0	Ki67+	 2441 9597
3596	0	0	Ki67+	 2442 9531
3597	0	0	Ki67+	 2442 9807
3598	0	0	Ki67+	 2444 9781
3599	0	0	Ki67+	 2444 9885
3600	0	0	Ki67+	 2447 9929
3601	0	0	Ki67+	 2452 9666
3602	0	0	Ki67+	 2454 9487
3603	0	0	Ki67+	 2458 9697
3604	0	0	Ki67+	 2462 9548
3605	0	0	Ki67+	 2462 9815
3606	0	0	Ki67+	 2464 9599
3607	0	0	Ki67+	 2465 9854
3608	0	0	Ki67+	 2469 9731
3609	0	0	Ki67+	 2476 9891
3610	0	0	Ki67+	 2485 9534
3611	0	0	Ki67+	 2488 9830
3612	0	0	Ki67+	 2493 9640
3613	0	0	Ki67+	 2495 9761
3614	0	0	Ki67+	 2498 9848
3615	0	0	Ki67+	 2502 9691
3616	0	0	Ki67+	 2503 9469
3617	0	0	Ki67+	 2503 9487
3618	0	0	Ki67+	 2503 9881
3619	0	0	Ki67+	 2504 9602
3620	0	0	Ki67+	 2508 9615
3621	0	0	Ki67+	 2509 9705
3622	0	0	Ki67+	 2512 9520
3623	0	0	Ki67+	 2512 9692
3624	0	0	Ki67+	 2514 9433
3625	0	0	Ki67+	 2514 9563
3626	0	0	Ki67+	 2528 9584
3627	0	0	Ki67+	 2528 9785
3628	0	0	Ki67+	 2537 10033
3629	0	0	Ki67+	 2539 9569
3630	0	0	Ki67+	 2541 9513
3631	0	0	Ki67+	 2541 9862
3632	0	0	Ki67+	 2543 9617
3633	0	0	Ki67+	 2544 9886
3634	0	0	Ki67+	 2550 9842
3635	0	0	Ki67+	 2551 10020
3636	0	0	Ki67+	 2552 9680
3637	0	0	Ki67+	 2554 9436
3638	0	0	Ki67+	 2556 9594
3639	0	0	Ki67+	 2557 10191
3640	0	0	Ki67+	 2560 10202
3641	0	0	Ki67+	 2562 9677
3642	0	0	Ki67+	 2563 9634
3643	0	0	Ki67+	 2565 9469
3644	0	0	Ki67+	 2567 10174
3645	0	0	Ki67+	 2569 9873
3646	0	0	Ki67+	 2572 9514
3647	0	0	Ki67+	 2573 9624
3648	0	0	Ki67+	 2573 10151
3649	0	0	Ki67+	 2575 9656
3650	0	0	Ki67+	 2578 9892
3651	0	0	Ki67+	 2579 10213
3652	0	0	Ki67+	 2583 9565
3653	0	0	Ki67+	 2583 9823
3654	0	0	Ki67+	 2584 9434
3655	0	0	Ki67+	 2589 10223
3656	0	0	Ki67+	 2595 9858
3657	0	0	Ki67+	 2596 9714
3658	0	0	Ki67+	 2598 9601
3659	0	0	Ki67+	 2601 9626
3660	0	0	Ki67+	 2601 10182
3661	0	0	Ki67+	 2602 9744
3662	0	0	Ki67+	 2604 9887
3663	0	0	Ki67+	 2607 9809
3664	0	0	Ki67+	 2611 9738
3665	0	0	Ki67+	 2612 9590
3666	0	0	Ki67+	 2612 9833
3667	0	0	Ki67+	 2614 10119
3668	0	0	Ki67+	 2615 9700
3669	0	0	Ki67+	 2616 9815
3670	0	0	Ki67+	 2617 9619
3671	0	0	Ki67+	 2617 9891
3672	0	0	Ki67+	 2624 10148
3673	0	0	Ki67+	 2625 9596
3674	0	0	Ki67+	 2626 9872
3675	0	0	Ki67+	 2628 9847
3676	0	0	Ki67+	 2632 9483
3677	0	0	Ki67+	 2636 10118
3678	0	0	Ki67+	 2641 9760
3679	0	0	Ki67+	 2642 10132
3680	0	0	Ki67+	 2644 10221
3681	0	0	Ki67+	 2645 9451
3682	0	0	Ki67+	 2645 10153
3683	0	0	Ki67+	 2653 10184
3684	0	0	Ki67+	 2656 9710
3685	0	0	Ki67+	 2662 9797
3686	0	0	Ki67+	 2662 10102
3687	0	0	Ki67+	 2665 9667
3688	0	0	Ki67+	 2666 9604
3689	0	0	Ki67+	 2670 9773
3690	0	0	Ki67+	 2671 10166
3691	0	0	Ki67+	 2673 9644
3692	0	0	Ki67+	 2674 9742
3693	0	0	Ki67+	 2676 9816
3694	0	0	Ki67+	 2677 9591
3695	0	0	Ki67+	 2678 9628
3696	0	0	Ki67+	 2681 9698
3697	0	0	Ki67+	 2682 10096
3698	0	0	Ki67+	 2685 9756
3699	0	0	Ki67+	 2687 9652
3700	0	0	Ki67+	 2687 9810
3701	0	0	Ki67+	 2687 9823
3702	0	0	Ki67+	 2688 9529
3703	0	0	Ki67+	 2688 9731
3704	0	0	Ki67+	 2691 10128
3705	0	0	Ki67+	 2693 10098
3706	0	0	Ki67+	 2694 10160
3707	0	0	Ki67+	 2696 9714
3708	0	0	Ki67+	 2699 9609
3709	0	0	Ki67+	 2700 9634
3710	0	0	Ki67+	 2701 9570
3711	0	0	Ki67+	 2705 9448
3712	0	0	Ki67+	 2708 9479
3713	0	0	Ki67+	 2708 9622
3714	0	0	Ki67+	 2712 9673
3715	0	0	Ki67+	 2714 10126
3716	0	0	Ki67+	 2715 9730
3717	0	0	Ki67+	 2721 9762
3718	0	0	Ki67+	 2724 9510
3719	0	0	Ki67+	 2724 9647
3720	0	0	Ki67+	 2729 9708
3721	0	0	Ki67+	 2731 9480
3722	0	0	Ki67+	 2732 10063
3723	0	0	Ki67+	 2733 9605
3724	0	0	Ki67+	 2733 10047
3725	0	0	Ki67+	 2733 10194
3726	0	0	Ki67+	 2734 9462
3727	0	0	Ki67+	 2737 10085
3728	0	0	Ki67+	 2745 9816
3729	0	0	Ki67+	 2747 9530
3730	0	0	Ki67+	 2756 9522
3731	0	0	Ki67+	 2760 9490
3732	0	0	Ki67+	 2760 9686
3733	0	0	Ki67+	 2762 9815
3734	0	0	Ki67+	 2763 10122
3735	0	0	Ki67+	 2764 9672
3736	0	0	Ki67+	 2765 9793
3737	0	0	Ki67+	 2766 9475
3738	0	0	Ki67+	 2769 9629
3739	0	0	Ki67+	 2769 9768
3740	0	0	Ki67+	 2771 9446
3741	0	0	Ki67+	 2772 10034
3742	0	0	Ki67+	 2775 9616
3743	0	0	Ki67+	 2776 9570
3744	0	0	Ki67+	 2784 10018
3745	0	0	Ki67+	 2786 10114
3746	0	0	Ki67+	 2788 9483
3747	0	0	Ki67+	 2789 9590
3748	0	0	Ki67+	 2789 9924
3749	0	0	Ki67+	 2791 9654
3750	0	0	Ki67+	 2792 9544
3751	0	0	Ki67+	 2792 10170
3752	0	0	Ki67+	 2795 9432
3753	0	0	Ki67+	 2795 9530
3754	0	0	Ki67+	 2795 9766
3755	0	0	Ki67+	 2005 10710
3756	0	0	Ki67+	 2015 10758
3757	0	0	Ki67+	 2032 10727
3758	0	0	Ki67+	 2033 10256
3759	0	0	Ki67+	 2040 10763
3760	0	0	Ki67+	 2056 10502
3761	0	0	Ki67+	 2057 10901
3762	0	0	Ki67+	 2069 10638
3763	0	0	Ki67+	 2070 10797
3764	0	0	Ki67+	 2070 10879
3765	0	0	Ki67+	 2072 10766
3766	0	0	Ki67+	 2093 10654
3767	0	0	Ki67+	 2095 10824
3768	0	0	Ki67+	 2113 11013
3769	0	0	Ki67+	 2120 10756
3770	0	0	Ki67+	 2122 10791
3771	0	0	Ki67+	 2123 10736
3772	0	0	Ki67+	 2128 10230
3773	0	0	Ki67+	 2133 10700
3774	0	0	Ki67+	 2141 10680
3775	0	0	Ki67+	 2145 10627
3776	0	0	Ki67+	 2147 10612
3777	0	0	Ki67+	 2153 10732
3778	0	0	Ki67+	 2156 10656
3779	0	0	Ki67+	 2158 10751
3780	0	0	Ki67+	 2164 10242
3781	0	0	Ki67+	 2164 10834
3782	0	0	Ki67+	 2165 10556
3783	0	0	Ki67+	 2176 10695
3784	0	0	Ki67+	 2177 10723
3785	0	0	Ki67+	 2178 10368
3786	0	0	Ki67+	 2183 10684
3787	0	0	Ki67+	 2190 10731
3788	0	0	Ki67+	 2195 10585
3789	0	0	Ki67+	 2199 10763
3790	0	0	Ki67+	 2204 10815
3791	0	0	Ki67+	 2215 10644
3792	0	0	Ki67+	 2229 10757
3793	0	0	Ki67+	 2236 10505
3794	0	0	Ki67+	 2248 10517
3795	0	0	Ki67+	 2248 10588
3796	0	0	Ki67+	 2252 10610
3797	0	0	Ki67+	 2252 10727
3798	0	0	Ki67+	 2254 10526
3799	0	0	Ki67+	 2256 10630
3800	0	0	Ki67+	 2266 10677
3801	0	0	Ki67+	 2276 10446
3802	0	0	Ki67+	 2282 10533
3803	0	0	Ki67+	 2290 10621
3804	0	0	Ki67+	 2293 10677
3805	0	0	Ki67+	 2294 10558
3806	0	0	Ki67+	 2296 10493
3807	0	0	Ki67+	 2310 10639
3808	0	0	Ki67+	 2314 10607
3809	0	0	Ki67+	 2318 10732
3810	0	0	Ki67+	 2319 10409
3811	0	0	Ki67+	 2319 10470
3812	0	0	Ki67+	 2338 10502
3813	0	0	Ki67+	 2339 10447
3814	0	0	Ki67+	 2344 10403
3815	0	0	Ki67+	 2354 10538
3816	0	0	Ki67+	 2354 10576
3817	0	0	Ki67+	 2384 10463
3818	0	0	Ki67+	 2406 10379
3819	0	0	Ki67+	 2425 10468
3820	0	0	Ki67+	 2429 10310
3821	0	0	Ki67+	 2435 10356
3822	0	0	Ki67+	 2450 10333
3823	0	0	Ki67+	 2464 10362
3824	0	0	Ki67+	 2475 10310
3825	0	0	Ki67+	 2482 10398
3826	0	0	Ki67+	 2492 10347
3827	0	0	Ki67+	 2504 10292
3828	0	0	Ki67+	 2554 10358
3829	0	0	Ki67+	 2562 10319
3830	0	0	Ki67+	 2566 10247
3831	0	0	Ki67+	 2613 10227
3832	0	0	Ki67+	 2689 10227
3833	0	0	Ki67+	 2714 10247
3834	0	0	Ki67+	 2750 10301
3835	0	0	Ki67+	 2797 10311
3836	0	0	Ki67+	 2797 10356
3837	0	0	Ki67+	 2797 10906
3838	0	0	Ki67+	 2798 10324
3839	0	0	Ki67+	 2004 11302
3840	0	0	Ki67+	 2022 11160
3841	0	0	Ki67+	 2024 11387
3842	0	0	Ki67+	 2064 11270
3843	0	0	Ki67+	 2093 11728
3844	0	0	Ki67+	 2116 11207
3845	0	0	Ki67+	 2148 11194
3846	0	0	Ki67+	 2183 11202
3847	0	0	Ki67+	 2202 11708
3848	0	0	Ki67+	 2206 11137
3849	0	0	Ki67+	 2207 11098
3850	0	0	Ki67+	 2212 11079
3851	0	0	Ki67+	 2236 11581
3852	0	0	Ki67+	 2269 11744
3853	0	0	Ki67+	 2282 11564
3854	0	0	Ki67+	 2284 11574
3855	0	0	Ki67+	 2294 11775
3856	0	0	Ki67+	 2298 11552
3857	0	0	Ki67+	 2315 11552
3858	0	0	Ki67+	 2323 11561
3859	0	0	Ki67+	 2331 11422
3860	0	0	Ki67+	 2337 11536
3861	0	0	Ki67+	 2338 11707
3862	0	0	Ki67+	 2339 11812
3863	0	0	Ki67+	 2341 11767
3864	0	0	Ki67+	 2365 11762
3865	0	0	Ki67+	 2374 11801
3866	0	0	Ki67+	 2379 11723
3867	0	0	Ki67+	 2380 11436
3868	0	0	Ki67+	 2383 11635
3869	0	0	Ki67+	 2394 11420
3870	0	0	Ki67+	 2395 11763
3871	0	0	Ki67+	 2397 11734
3872	0	0	Ki67+	 2416 11450
3873	0	0	Ki67+	 2417 11581
3874	0	0	Ki67+	 2421 11762
3875	0	0	Ki67+	 2442 11766
3876	0	0	Ki67+	 2442 11816
3877	0	0	Ki67+	 2457 11523
3878	0	0	Ki67+	 2469 11811
3879	0	0	Ki67+	 2476 11522
3880	0	0	Ki67+	 2478 11670
3881	0	0	Ki67+	 2479 11611
3882	0	0	Ki67+	 2487 11493
3883	0	0	Ki67+	 2487 11637
3884	0	0	Ki67+	 2489 11681
3885	0	0	Ki67+	 2495 11760
3886	0	0	Ki67+	 2525 11580
3887	0	0	Ki67+	 2529 11564
3888	0	0	Ki67+	 2532 11806
3889	0	0	Ki67+	 2533 11684
3890	0	0	Ki67+	 2538 11770
3891	0	0	Ki67+	 2539 11737
3892	0	0	Ki67+	 2542 11607
3893	0	0	Ki67+	 2545 11539
3894	0	0	Ki67+	 2549 11575
3895	0	0	Ki67+	 2550 11397
3896	0	0	Ki67+	 2552 11327
3897	0	0	Ki67+	 2556 11298
3898	0	0	Ki67+	 2558 11603
3899	0	0	Ki67+	 2558 11723
3900	0	0	Ki67+	 2570 11667
3901	0	0	Ki67+	 2575 11786
3902	0	0	Ki67+	 2579 11311
3903	0	0	Ki67+	 2582 11632
3904	0	0	Ki67+	 2584 11373
3905	0	0	Ki67+	 2587 11742
3906	0	0	Ki67+	 2588 11437
3907	0	0	Ki67+	 2588 11600
3908	0	0	Ki67+	 2591 11616
3909	0	0	Ki67+	 2596 11706
3910	0	0	Ki67+	 2598 11517
3911	0	0	Ki67+	 2606 11756
3912	0	0	Ki67+	 2613 11579
3913	0	0	Ki67+	 2616 11612
3914	0	0	Ki67+	 2617 11473
3915	0	0	Ki67+	 2621 11720
3916	0	0	Ki67+	 2623 11534
3917	0	0	Ki67+	 2629 11312
3918	0	0	Ki67+	 2632 11563
3919	0	0	Ki67+	 2639 11672
3920	0	0	Ki67+	 2640 11307
3921	0	0	Ki67+	 2641 11492
3922	0	0	Ki67+	 2646 11690
3923	0	0	Ki67+	 2647 11366
3924	0	0	Ki67+	 2647 11644
3925	0	0	Ki67+	 2647 11740
3926	0	0	Ki67+	 2654 11525
3927	0	0	Ki67+	 2657 11189
3928	0	0	Ki67+	 2673 11499
3929	0	0	Ki67+	 2678 11582
3930	0	0	Ki67+	 2680 11566
3931	0	0	Ki67+	 2681 11282
3932	0	0	Ki67+	 2683 11695
3933	0	0	Ki67+	 2690 11634
3934	0	0	Ki67+	 2695 11499
3935	0	0	Ki67+	 2696 11553
3936	0	0	Ki67+	 2697 11664
3937	0	0	Ki67+	 2703 11795
3938	0	0	Ki67+	 2706 11697
3939	0	0	Ki67+	 2710 11723
3940	0	0	Ki67+	 2722 11640
3941	0	0	Ki67+	 2726 11624
3942	0	0	Ki67+	 2730 11583
3943	0	0	Ki67+	 2734 11507
3944	0	0	Ki67+	 2741 11121
3945	0	0	Ki67+	 2746 11528
3946	0	0	Ki67+	 2746 11617
3947	0	0	Ki67+	 2749 11237
3948	0	0	Ki67+	 2750 11286
3949	0	0	Ki67+	 2752 11148
3950	0	0	Ki67+	 2753 11660
3951	0	0	Ki67+	 2759 11343
3952	0	0	Ki67+	 2760 11551
3953	0	0	Ki67+	 2763 11758
3954	0	0	Ki67+	 2774 11429
3955	0	0	Ki67+	 2778 11331
3956	0	0	Ki67+	 2785 11257
3957	0	0	Ki67+	 2786 11782
3958	0	0	Ki67+	 2788 11200
3959	0	0	Ki67+	 2789 11227
3960	0	0	Ki67+	 2792 11773
3961	0	0	Ki67+	 2795 11444
3962	0	0	Ki67+	 2797 11263
3963	0	0	Ki67+	 2797 11320
3964	0	0	Ki67+	 2032 12239
3965	0	0	Ki67+	 2033 12218
3966	0	0	Ki67+	 2054 12269
3967	0	0	Ki67+	 2074 12340
3968	0	0	Ki67+	 2089 12320
3969	0	0	Ki67+	 2100 11980
3970	0	0	Ki67+	 2109 12366
3971	0	0	Ki67+	 2121 12354
3972	0	0	Ki67+	 2122 12017
3973	0	0	Ki67+	 2129 12205
3974	0	0	Ki67+	 2130 11987
3975	0	0	Ki67+	 2133 12570
3976	0	0	Ki67+	 2137 12396
3977	0	0	Ki67+	 2138 11998
3978	0	0	Ki67+	 2146 12550
3979	0	0	Ki67+	 2149 12492
3980	0	0	Ki67+	 2153 12522
3981	0	0	Ki67+	 2163 12538
3982	0	0	Ki67+	 2168 11954
3983	0	0	Ki67+	 2174 12399
3984	0	0	Ki67+	 2187 12455
3985	0	0	Ki67+	 2188 12414
3986	0	0	Ki67+	 2194 12567
3987	0	0	Ki67+	 2203 12544
3988	0	0	Ki67+	 2205 12558
3989	0	0	Ki67+	 2208 12429
3990	0	0	Ki67+	 2209 11996
3991	0	0	Ki67+	 2213 12020
3992	0	0	Ki67+	 2253 12546
3993	0	0	Ki67+	 2267 12524
3994	0	0	Ki67+	 2279 12294
3995	0	0	Ki67+	 2299 12293
3996	0	0	Ki67+	 2304 12306
3997	0	0	Ki67+	 2308 12071
3998	0	0	Ki67+	 2312 12272
3999	0	0	Ki67+	 2314 12382
4000	0	0	Ki67+	 2315 12466
4001	0	0	Ki67+	 2325 12512
4002	0	0	Ki67+	 2330 12295
4003	0	0	Ki67+	 2336 11980
4004	0	0	Ki67+	 2336 12313
4005	0	0	Ki67+	 2337 12410
4006	0	0	Ki67+	 2337 12450
4007	0	0	Ki67+	 2343 12326
4008	0	0	Ki67+	 2351 12570
4009	0	0	Ki67+	 2352 11828
4010	0	0	Ki67+	 2355 12336
4011	0	0	Ki67+	 2356 11843
4012	0	0	Ki67+	 2357 12429
4013	0	0	Ki67+	 2360 12141
4014	0	0	Ki67+	 2365 12460
4015	0	0	Ki67+	 2365 12545
4016	0	0	Ki67+	 2369 11875
4017	0	0	Ki67+	 2373 12441
4018	0	0	Ki67+	 2387 11958
4019	0	0	Ki67+	 2392 12237
4020	0	0	Ki67+	 2399 11885
4021	0	0	Ki67+	 2407 12474
4022	0	0	Ki67+	 2411 12012
4023	0	0	Ki67+	 2420 11974
4024	0	0	Ki67+	 2420 12423
4025	0	0	Ki67+	 2432 12434
4026	0	0	Ki67+	 2439 12388
4027	0	0	Ki67+	 2445 11981
4028	0	0	Ki67+	 2447 12109
4029	0	0	Ki67+	 2448 12506
4030	0	0	Ki67+	 2454 12446
4031	0	0	Ki67+	 2457 12421
4032	0	0	Ki67+	 2458 12322
4033	0	0	Ki67+	 2490 11832
4034	0	0	Ki67+	 2492 12215
4035	0	0	Ki67+	 2502 12099
4036	0	0	Ki67+	 2533 11901
4037	0	0	Ki67+	 2542 11998
4038	0	0	Ki67+	 2547 12013
4039	0	0	Ki67+	 2569 11857
4040	0	0	Ki67+	 2571 12061
4041	0	0	Ki67+	 2580 12039
4042	0	0	Ki67+	 2605 12026
4043	0	0	Ki67+	 2607 12046
4044	0	0	Ki67+	 2612 11926
4045	0	0	Ki67+	 2623 12030
4046	0	0	Ki67+	 2636 12050
4047	0	0	Ki67+	 2640 11924
4048	0	0	Ki67+	 2647 12028
4049	0	0	Ki67+	 2656 11997
4050	0	0	Ki67+	 2656 12062
4051	0	0	Ki67+	 2660 11889
4052	0	0	Ki67+	 2673 12148
4053	0	0	Ki67+	 2676 12030
4054	0	0	Ki67+	 2677 11997
4055	0	0	Ki67+	 2695 11878
4056	0	0	Ki67+	 2708 11995
4057	0	0	Ki67+	 2711 12304
4058	0	0	Ki67+	 2713 11828
4059	0	0	Ki67+	 2715 12112
4060	0	0	Ki67+	 2721 12223
4061	0	0	Ki67+	 2723 12077
4062	0	0	Ki67+	 2725 12267
4063	0	0	Ki67+	 2726 12163
4064	0	0	Ki67+	 2731 11887
4065	0	0	Ki67+	 2746 11845
4066	0	0	Ki67+	 2749 12155
4067	0	0	Ki67+	 2771 12077
4068	0	0	Ki67+	 2781 11856
4069	0	0	Ki67+	 2781 12102
4070	0	0	Ki67+	 2799 12103
4071	0	0	Ki67+	 2801 6117
4072	0	0	Ki67+	 2806 5830
4073	0	0	Ki67+	 2808 5974
4074	0	0	Ki67+	 2809 6003
4075	0	0	Ki67+	 2813 6109
4076	0	0	Ki67+	 2816 6083
4077	0	0	Ki67+	 2819 5928
4078	0	0	Ki67+	 2824 6104
4079	0	0	Ki67+	 2827 6133
4080	0	0	Ki67+	 2829 6068
4081	0	0	Ki67+	 2835 5796
4082	0	0	Ki67+	 2844 6108
4083	0	0	Ki67+	 2845 6007
4084	0	0	Ki67+	 2849 6137
4085	0	0	Ki67+	 2856 5917
4086	0	0	Ki67+	 2856 5951
4087	0	0	Ki67+	 2865 6137
4088	0	0	Ki67+	 2866 5852
4089	0	0	Ki67+	 2871 6088
4090	0	0	Ki67+	 2885 5593
4091	0	0	Ki67+	 2885 5796
4092	0	0	Ki67+	 2886 6079
4093	0	0	Ki67+	 2888 6109
4094	0	0	Ki67+	 2889 5826
4095	0	0	Ki67+	 2889 6135
4096	0	0	Ki67+	 2892 5729
4097	0	0	Ki67+	 2895 5966
4098	0	0	Ki67+	 2897 5756
4099	0	0	Ki67+	 2900 5795
4100	0	0	Ki67+	 2902 5768
4101	0	0	Ki67+	 2904 6070
4102	0	0	Ki67+	 2904 6158
4103	0	0	Ki67+	 2909 5555
4104	0	0	Ki67+	 2917 5591
4105	0	0	Ki67+	 2920 6100
4106	0	0	Ki67+	 2922 5700
4107	0	0	Ki67+	 2924 5835
4108	0	0	Ki67+	 2927 6035
4109	0	0	Ki67+	 2928 6120
4110	0	0	Ki67+	 2933 5679
4111	0	0	Ki67+	 2933 5865
4112	0	0	Ki67+	 2935 6158
4113	0	0	Ki67+	 2941 5593
4114	0	0	Ki67+	 2943 6120
4115	0	0	Ki67+	 2946 5615
4116	0	0	Ki67+	 2951 5965
4117	0	0	Ki67+	 2954 5562
4118	0	0	Ki67+	 2958 5621
4119	0	0	Ki67+	 2960 6118
4120	0	0	Ki67+	 2961 6153
4121	0	0	Ki67+	 2962 5672
4122	0	0	Ki67+	 2962 5848
4123	0	0	Ki67+	 2962 5901
4124	0	0	Ki67+	 2968 6066
4125	0	0	Ki67+	 2969 5742
4126	0	0	Ki67+	 2975 5863
4127	0	0	Ki67+	 2978 5607
4128	0	0	Ki67+	 2982 5568
4129	0	0	Ki67+	 2985 5971
4130	0	0	Ki67+	 2987 5682
4131	0	0	Ki67+	 2993 6222
4132	0	0	Ki67+	 2994 5593
4133	0	0	Ki67+	 2997 6046
4134	0	0	Ki67+	 2998 5711
4135	0	0	Ki67+	 3008 6024
4136	0	0	Ki67+	 3009 6118
4137	0	0	Ki67+	 3012 5847
4138	0	0	Ki67+	 3015 6135
4139	0	0	Ki67+	 3022 5684
4140	0	0	Ki67+	 3022 6014
4141	0	0	Ki67+	 3023 6092
4142	0	0	Ki67+	 3027 5833
4143	0	0	Ki67+	 3028 5910
4144	0	0	Ki67+	 3039 5828
4145	0	0	Ki67+	 3043 5706
4146	0	0	Ki67+	 3046 5695
4147	0	0	Ki67+	 3049 6116
4148	0	0	Ki67+	 3054 6196
4149	0	0	Ki67+	 3055 5788
4150	0	0	Ki67+	 3060 6095
4151	0	0	Ki67+	 3063 5963
4152	0	0	Ki67+	 3065 6211
4153	0	0	Ki67+	 3066 5719
4154	0	0	Ki67+	 3068 6077
4155	0	0	Ki67+	 3072 5772
4156	0	0	Ki67+	 3072 5951
4157	0	0	Ki67+	 3074 6117
4158	0	0	Ki67+	 3079 5743
4159	0	0	Ki67+	 3084 5968
4160	0	0	Ki67+	 3085 6099
4161	0	0	Ki67+	 3090 6201
4162	0	0	Ki67+	 3104 6092
4163	0	0	Ki67+	 3111 5926
4164	0	0	Ki67+	 3112 6055
4165	0	0	Ki67+	 3114 5968
4166	0	0	Ki67+	 3115 5884
4167	0	0	Ki67+	 3123 6066
4168	0	0	Ki67+	 3125 6013
4169	0	0	Ki67+	 3127 5893
4170	0	0	Ki67+	 3128 6204
4171	0	0	Ki67+	 3135 6024
4172	0	0	Ki67+	 3137 6049
4173	0	0	Ki67+	 3148 5968
4174	0	0	Ki67+	 3150 6017
4175	0	0	Ki67+	 3152 5873
4176	0	0	Ki67+	 3153 6202
4177	0	0	Ki67+	 3158 6136
4178	0	0	Ki67+	 3161 5928
4179	0	0	Ki67+	 3161 5989
4180	0	0	Ki67+	 3164 5978
4181	0	0	Ki67+	 3165 6055
4182	0	0	Ki67+	 3177 6001
4183	0	0	Ki67+	 3192 5994
4184	0	0	Ki67+	 3193 5901
4185	0	0	Ki67+	 3198 5692
4186	0	0	Ki67+	 3198 6167
4187	0	0	Ki67+	 3203 5965
4188	0	0	Ki67+	 3210 5725
4189	0	0	Ki67+	 3219 5790
4190	0	0	Ki67+	 3233 5644
4191	0	0	Ki67+	 3233 5722
4192	0	0	Ki67+	 3235 5662
4193	0	0	Ki67+	 3237 5703
4194	0	0	Ki67+	 3238 5989
4195	0	0	Ki67+	 3240 6014
4196	0	0	Ki67+	 3248 6034
4197	0	0	Ki67+	 3251 5730
4198	0	0	Ki67+	 3253 5701
4199	0	0	Ki67+	 3254 5603
4200	0	0	Ki67+	 3258 5758
4201	0	0	Ki67+	 3269 5612
4202	0	0	Ki67+	 3274 5882
4203	0	0	Ki67+	 3275 5759
4204	0	0	Ki67+	 3276 5677
4205	0	0	Ki67+	 3277 6032
4206	0	0	Ki67+	 3289 5733
4207	0	0	Ki67+	 3289 5797
4208	0	0	Ki67+	 3289 6093
4209	0	0	Ki67+	 3292 6012
4210	0	0	Ki67+	 3294 5623
4211	0	0	Ki67+	 3294 5720
4212	0	0	Ki67+	 3305 5647
4213	0	0	Ki67+	 3308 5672
4214	0	0	Ki67+	 3309 6079
4215	0	0	Ki67+	 3313 6110
4216	0	0	Ki67+	 3316 6045
4217	0	0	Ki67+	 3316 6149
4218	0	0	Ki67+	 3318 5939
4219	0	0	Ki67+	 3327 6141
4220	0	0	Ki67+	 3340 6061
4221	0	0	Ki67+	 3344 5767
4222	0	0	Ki67+	 3352 5717
4223	0	0	Ki67+	 3352 5954
4224	0	0	Ki67+	 3353 5699
4225	0	0	Ki67+	 3359 5752
4226	0	0	Ki67+	 3363 5960
4227	0	0	Ki67+	 3367 6174
4228	0	0	Ki67+	 3370 6158
4229	0	0	Ki67+	 3377 6028
4230	0	0	Ki67+	 3379 5737
4231	0	0	Ki67+	 3387 6206
4232	0	0	Ki67+	 3393 5738
4233	0	0	Ki67+	 3395 6012
4234	0	0	Ki67+	 3400 5801
4235	0	0	Ki67+	 3402 5965
4236	0	0	Ki67+	 3404 5994
4237	0	0	Ki67+	 3404 6199
4238	0	0	Ki67+	 3406 6125
4239	0	0	Ki67+	 3407 5760
4240	0	0	Ki67+	 3407 6143
4241	0	0	Ki67+	 3411 5822
4242	0	0	Ki67+	 3415 5787
4243	0	0	Ki67+	 3416 5665
4244	0	0	Ki67+	 3418 5854
4245	0	0	Ki67+	 3419 5763
4246	0	0	Ki67+	 3422 5870
4247	0	0	Ki67+	 3435 5673
4248	0	0	Ki67+	 3436 5964
4249	0	0	Ki67+	 3436 6124
4250	0	0	Ki67+	 3438 6147
4251	0	0	Ki67+	 3443 5736
4252	0	0	Ki67+	 3445 5861
4253	0	0	Ki67+	 3451 5766
4254	0	0	Ki67+	 3452 5883
4255	0	0	Ki67+	 3458 5789
4256	0	0	Ki67+	 3458 5848
4257	0	0	Ki67+	 3459 6108
4258	0	0	Ki67+	 3467 5806
4259	0	0	Ki67+	 3471 5821
4260	0	0	Ki67+	 3473 6088
4261	0	0	Ki67+	 3479 5697
4262	0	0	Ki67+	 3486 5800
4263	0	0	Ki67+	 3490 5732
4264	0	0	Ki67+	 3501 5812
4265	0	0	Ki67+	 3514 6094
4266	0	0	Ki67+	 3542 6032
4267	0	0	Ki67+	 3543 6077
4268	0	0	Ki67+	 3552 6201
4269	0	0	Ki67+	 3559 6149
4270	0	0	Ki67+	 3560 6000
4271	0	0	Ki67+	 3561 5813
4272	0	0	Ki67+	 3572 6057
4273	0	0	Ki67+	 3577 6027
4274	0	0	Ki67+	 3584 5854
4275	0	0	Ki67+	 2807 6298
4276	0	0	Ki67+	 2809 6411
4277	0	0	Ki67+	 2809 6637
4278	0	0	Ki67+	 2813 6560
4279	0	0	Ki67+	 2814 6672
4280	0	0	Ki67+	 2816 6327
4281	0	0	Ki67+	 2816 7018
4282	0	0	Ki67+	 2829 6355
4283	0	0	Ki67+	 2831 6381
4284	0	0	Ki67+	 2833 6438
4285	0	0	Ki67+	 2834 6505
4286	0	0	Ki67+	 2842 6645
4287	0	0	Ki67+	 2842 7022
4288	0	0	Ki67+	 2844 6416
4289	0	0	Ki67+	 2845 6344
4290	0	0	Ki67+	 2851 6548
4291	0	0	Ki67+	 2851 6572
4292	0	0	Ki67+	 2853 6443
4293	0	0	Ki67+	 2856 6474
4294	0	0	Ki67+	 2856 6495
4295	0	0	Ki67+	 2859 6559
4296	0	0	Ki67+	 2867 6527
4297	0	0	Ki67+	 2876 6384
4298	0	0	Ki67+	 2876 6559
4299	0	0	Ki67+	 2877 6345
4300	0	0	Ki67+	 2878 6726
4301	0	0	Ki67+	 2880 6356
4302	0	0	Ki67+	 2884 6501
4303	0	0	Ki67+	 2885 6300
4304	0	0	Ki67+	 2889 6556
4305	0	0	Ki67+	 2892 6719
4306	0	0	Ki67+	 2895 6390
4307	0	0	Ki67+	 2899 6441
4308	0	0	Ki67+	 2903 6704
4309	0	0	Ki67+	 2908 6326
4310	0	0	Ki67+	 2908 6416
4311	0	0	Ki67+	 2910 6526
4312	0	0	Ki67+	 2916 6298
4313	0	0	Ki67+	 2917 6381
4314	0	0	Ki67+	 2918 6510
4315	0	0	Ki67+	 2925 6446
4316	0	0	Ki67+	 2928 6901
4317	0	0	Ki67+	 2929 6512
4318	0	0	Ki67+	 2930 6278
4319	0	0	Ki67+	 2931 6954
4320	0	0	Ki67+	 2934 6484
4321	0	0	Ki67+	 2939 6990
4322	0	0	Ki67+	 2941 6927
4323	0	0	Ki67+	 2944 6233
4324	0	0	Ki67+	 2944 6412
4325	0	0	Ki67+	 2947 6248
4326	0	0	Ki67+	 2947 6696
4327	0	0	Ki67+	 2951 6299
4328	0	0	Ki67+	 2954 6902
4329	0	0	Ki67+	 2957 6732
4330	0	0	Ki67+	 2958 6433
4331	0	0	Ki67+	 2958 6475
4332	0	0	Ki67+	 2958 6926
4333	0	0	Ki67+	 2959 6453
4334	0	0	Ki67+	 2960 6548
4335	0	0	Ki67+	 2962 6240
4336	0	0	Ki67+	 2962 6333
4337	0	0	Ki67+	 2962 6353
4338	0	0	Ki67+	 2965 6914
4339	0	0	Ki67+	 2966 6262
4340	0	0	Ki67+	 2967 6951
4341	0	0	Ki67+	 2969 6231
4342	0	0	Ki67+	 2970 6979
4343	0	0	Ki67+	 2973 6502
4344	0	0	Ki67+	 2973 6523
4345	0	0	Ki67+	 2973 6737
4346	0	0	Ki67+	 2974 6882
4347	0	0	Ki67+	 2977 6321
4348	0	0	Ki67+	 2980 6575
4349	0	0	Ki67+	 2983 6443
4350	0	0	Ki67+	 2983 6898
4351	0	0	Ki67+	 2984 6551
4352	0	0	Ki67+	 2989 6247
4353	0	0	Ki67+	 2989 6934
4354	0	0	Ki67+	 2990 6285
4355	0	0	Ki67+	 2990 6751
4356	0	0	Ki67+	 2991 6462
4357	0	0	Ki67+	 2993 6580
4358	0	0	Ki67+	 2996 6604
4359	0	0	Ki67+	 3000 6349
4360	0	0	Ki67+	 3000 6706
4361	0	0	Ki67+	 3003 6315
4362	0	0	Ki67+	 3004 6630
4363	0	0	Ki67+	 3005 6517
4364	0	0	Ki67+	 3005 6565
4365	0	0	Ki67+	 3006 6400
4366	0	0	Ki67+	 3008 6502
4367	0	0	Ki67+	 3009 6278
4368	0	0	Ki67+	 3011 6430
4369	0	0	Ki67+	 3011 6474
4370	0	0	Ki67+	 3014 6609
4371	0	0	Ki67+	 3018 6231
4372	0	0	Ki67+	 3026 6272
4373	0	0	Ki67+	 3030 6608
4374	0	0	Ki67+	 3031 6885
4375	0	0	Ki67+	 3033 6453
4376	0	0	Ki67+	 3034 6736
4377	0	0	Ki67+	 3037 6641
4378	0	0	Ki67+	 3037 6659
4379	0	0	Ki67+	 3038 6408
4380	0	0	Ki67+	 3038 6529
4381	0	0	Ki67+	 3041 6300
4382	0	0	Ki67+	 3044 6560
4383	0	0	Ki67+	 3044 6709
4384	0	0	Ki67+	 3046 6459
4385	0	0	Ki67+	 3046 6582
4386	0	0	Ki67+	 3049 6901
4387	0	0	Ki67+	 3054 6618
4388	0	0	Ki67+	 3057 6256
4389	0	0	Ki67+	 3057 6914
4390	0	0	Ki67+	 3058 6751
4391	0	0	Ki67+	 3060 6591
4392	0	0	Ki67+	 3063 6786
4393	0	0	Ki67+	 3063 6883
4394	0	0	Ki67+	 3064 6928
4395	0	0	Ki67+	 3068 6640
4396	0	0	Ki67+	 3068 6733
4397	0	0	Ki67+	 3072 6314
4398	0	0	Ki67+	 3072 6657
4399	0	0	Ki67+	 3073 6347
4400	0	0	Ki67+	 3075 6982
4401	0	0	Ki67+	 3076 7005
4402	0	0	Ki67+	 3077 6553
4403	0	0	Ki67+	 3078 6387
4404	0	0	Ki67+	 3079 6863
4405	0	0	Ki67+	 3080 6240
4406	0	0	Ki67+	 3085 6698
4407	0	0	Ki67+	 3086 6343
4408	0	0	Ki67+	 3088 6260
4409	0	0	Ki67+	 3089 6761
4410	0	0	Ki67+	 3091 6370
4411	0	0	Ki67+	 3093 6938
4412	0	0	Ki67+	 3094 6735
4413	0	0	Ki67+	 3096 6958
4414	0	0	Ki67+	 3098 6665
4415	0	0	Ki67+	 3101 6746
4416	0	0	Ki67+	 3108 6978
4417	0	0	Ki67+	 3109 6579
4418	0	0	Ki67+	 3116 6639
4419	0	0	Ki67+	 3116 6815
4420	0	0	Ki67+	 3126 6781
4421	0	0	Ki67+	 3127 6831
4422	0	0	Ki67+	 3130 6927
4423	0	0	Ki67+	 3132 6234
4424	0	0	Ki67+	 3134 6633
4425	0	0	Ki67+	 3135 6653
4426	0	0	Ki67+	 3138 6948
4427	0	0	Ki67+	 3145 6675
4428	0	0	Ki67+	 3149 6646
4429	0	0	Ki67+	 3151 6534
4430	0	0	Ki67+	 3155 7002
4431	0	0	Ki67+	 3159 6289
4432	0	0	Ki67+	 3162 6812
4433	0	0	Ki67+	 3163 6614
4434	0	0	Ki67+	 3163 6769
4435	0	0	Ki67+	 3167 6679
4436	0	0	Ki67+	 3172 6501
4437	0	0	Ki67+	 3172 6989
4438	0	0	Ki67+	 3177 6335
4439	0	0	Ki67+	 3180 6300
4440	0	0	Ki67+	 3181 6649
4441	0	0	Ki67+	 3181 6852
4442	0	0	Ki67+	 3185 6787
4443	0	0	Ki67+	 3190 6517
4444	0	0	Ki67+	 3190 6627
4445	0	0	Ki67+	 3193 6949
4446	0	0	Ki67+	 3197 6561
4447	0	0	Ki67+	 3197 6643
4448	0	0	Ki67+	 3199 6809
4449	0	0	Ki67+	 3201 6833
4450	0	0	Ki67+	 3202 6261
4451	0	0	Ki67+	 3202 7023
4452	0	0	Ki67+	 3204 6908
4453	0	0	Ki67+	 3207 6330
4454	0	0	Ki67+	 3211 6400
4455	0	0	Ki67+	 3219 6802
4456	0	0	Ki67+	 3222 6323
4457	0	0	Ki67+	 3223 6825
4458	0	0	Ki67+	 3227 6994
4459	0	0	Ki67+	 3228 6355
4460	0	0	Ki67+	 3228 6635
4461	0	0	Ki67+	 3229 6422
4462	0	0	Ki67+	 3229 6888
4463	0	0	Ki67+	 3230 6230
4464	0	0	Ki67+	 3230 6556
4465	0	0	Ki67+	 3230 7010
4466	0	0	Ki67+	 3234 6378
4467	0	0	Ki67+	 3234 6508
4468	0	0	Ki67+	 3235 6774
4469	0	0	Ki67+	 3237 6915
4470	0	0	Ki67+	 3237 6928
4471	0	0	Ki67+	 3238 6524
4472	0	0	Ki67+	 3242 6486
4473	0	0	Ki67+	 3245 6322
4474	0	0	Ki67+	 3247 6261
4475	0	0	Ki67+	 3248 6897
4476	0	0	Ki67+	 3249 6863
4477	0	0	Ki67+	 3251 6665
4478	0	0	Ki67+	 3254 6495
4479	0	0	Ki67+	 3254 6534
4480	0	0	Ki67+	 3258 6428
4481	0	0	Ki67+	 3262 6294
4482	0	0	Ki67+	 3264 6792
4483	0	0	Ki67+	 3272 6974
4484	0	0	Ki67+	 3273 6741
4485	0	0	Ki67+	 3274 6279
4486	0	0	Ki67+	 3275 6817
4487	0	0	Ki67+	 3280 6265
4488	0	0	Ki67+	 3282 6682
4489	0	0	Ki67+	 3283 6540
4490	0	0	Ki67+	 3284 6433
4491	0	0	Ki67+	 3286 6566
4492	0	0	Ki67+	 3293 6717
4493	0	0	Ki67+	 3296 6268
4494	0	0	Ki67+	 3297 6410
4495	0	0	Ki67+	 3299 7000
4496	0	0	Ki67+	 3301 6290
4497	0	0	Ki67+	 3301 6666
4498	0	0	Ki67+	 3306 6382
4499	0	0	Ki67+	 3310 6269
4500	0	0	Ki67+	 3312 6747
4501	0	0	Ki67+	 3319 6326
4502	0	0	Ki67+	 3320 6816
4503	0	0	Ki67+	 3320 6984
4504	0	0	Ki67+	 3321 6781
4505	0	0	Ki67+	 3323 6634
4506	0	0	Ki67+	 3324 6957
4507	0	0	Ki67+	 3328 6304
4508	0	0	Ki67+	 3330 6807
4509	0	0	Ki67+	 3331 6417
4510	0	0	Ki67+	 3333 6682
4511	0	0	Ki67+	 3336 6734
4512	0	0	Ki67+	 3336 6749
4513	0	0	Ki67+	 3342 6706
4514	0	0	Ki67+	 3346 6356
4515	0	0	Ki67+	 3348 6626
4516	0	0	Ki67+	 3348 6776
4517	0	0	Ki67+	 3348 6819
4518	0	0	Ki67+	 3349 6311
4519	0	0	Ki67+	 3350 6735
4520	0	0	Ki67+	 3352 6290
4521	0	0	Ki67+	 3356 6966
4522	0	0	Ki67+	 3357 6433
4523	0	0	Ki67+	 3363 6547
4524	0	0	Ki67+	 3367 6864
4525	0	0	Ki67+	 3368 6850
4526	0	0	Ki67+	 3372 6663
4527	0	0	Ki67+	 3372 6724
4528	0	0	Ki67+	 3374 6301
4529	0	0	Ki67+	 3376 6742
4530	0	0	Ki67+	 3376 6997
4531	0	0	Ki67+	 3379 6818
4532	0	0	Ki67+	 3381 6317
4533	0	0	Ki67+	 3382 6983
4534	0	0	Ki67+	 3385 6398
4535	0	0	Ki67+	 3387 6415
4536	0	0	Ki67+	 3395 6667
4537	0	0	Ki67+	 3395 6713
4538	0	0	Ki67+	 3398 6841
4539	0	0	Ki67+	 3403 6807
4540	0	0	Ki67+	 3411 6356
4541	0	0	Ki67+	 3411 6446
4542	0	0	Ki67+	 3422 6663
4543	0	0	Ki67+	 3425 6516
4544	0	0	Ki67+	 3426 6820
4545	0	0	Ki67+	 3429 6410
4546	0	0	Ki67+	 3432 6365
4547	0	0	Ki67+	 3432 6391
4548	0	0	Ki67+	 3432 6500
4549	0	0	Ki67+	 3432 6863
4550	0	0	Ki67+	 3436 7014
4551	0	0	Ki67+	 3448 6737
4552	0	0	Ki67+	 3448 6837
4553	0	0	Ki67+	 3449 6460
4554	0	0	Ki67+	 3450 6723
4555	0	0	Ki67+	 3455 6394
4556	0	0	Ki67+	 3455 6626
4557	0	0	Ki67+	 3456 6500
4558	0	0	Ki67+	 3456 6650
4559	0	0	Ki67+	 3457 6373
4560	0	0	Ki67+	 3459 7010
4561	0	0	Ki67+	 3463 6425
4562	0	0	Ki67+	 3463 6873
4563	0	0	Ki67+	 3475 6456
4564	0	0	Ki67+	 3478 6487
4565	0	0	Ki67+	 3480 6824
4566	0	0	Ki67+	 3481 6553
4567	0	0	Ki67+	 3483 6858
4568	0	0	Ki67+	 3484 6427
4569	0	0	Ki67+	 3484 6665
4570	0	0	Ki67+	 3485 6783
4571	0	0	Ki67+	 3492 6916
4572	0	0	Ki67+	 3496 6454
4573	0	0	Ki67+	 3496 6952
4574	0	0	Ki67+	 3496 7006
4575	0	0	Ki67+	 3500 6723
4576	0	0	Ki67+	 3502 6905
4577	0	0	Ki67+	 3506 6569
4578	0	0	Ki67+	 3508 6484
4579	0	0	Ki67+	 3512 6526
4580	0	0	Ki67+	 3512 6651
4581	0	0	Ki67+	 3516 6916
4582	0	0	Ki67+	 3517 6422
4583	0	0	Ki67+	 3517 6680
4584	0	0	Ki67+	 3518 6731
4585	0	0	Ki67+	 3518 6819
4586	0	0	Ki67+	 3522 6792
4587	0	0	Ki67+	 3523 6459
4588	0	0	Ki67+	 3530 6844
4589	0	0	Ki67+	 3535 6968
4590	0	0	Ki67+	 3541 6739
4591	0	0	Ki67+	 3543 6528
4592	0	0	Ki67+	 3547 6795
4593	0	0	Ki67+	 3547 6818
4594	0	0	Ki67+	 3549 6915
4595	0	0	Ki67+	 3557 6494
4596	0	0	Ki67+	 3558 6730
4597	0	0	Ki67+	 3559 6939
4598	0	0	Ki67+	 3568 6954
4599	0	0	Ki67+	 3572 6529
4600	0	0	Ki67+	 3573 6942
4601	0	0	Ki67+	 3575 6606
4602	0	0	Ki67+	 3577 6515
4603	0	0	Ki67+	 3578 6618
4604	0	0	Ki67+	 3581 6792
4605	0	0	Ki67+	 3582 6930
4606	0	0	Ki67+	 3585 6960
4607	0	0	Ki67+	 3590 6533
4608	0	0	Ki67+	 3590 6743
4609	0	0	Ki67+	 3592 6574
4610	0	0	Ki67+	 3593 7021
4611	0	0	Ki67+	 3595 6963
4612	0	0	Ki67+	 3596 6633
4613	0	0	Ki67+	 2804 7416
4614	0	0	Ki67+	 2806 7474
4615	0	0	Ki67+	 2806 7515
4616	0	0	Ki67+	 2810 7635
4617	0	0	Ki67+	 2813 7069
4618	0	0	Ki67+	 2815 7528
4619	0	0	Ki67+	 2816 7104
4620	0	0	Ki67+	 2816 7653
4621	0	0	Ki67+	 2817 7431
4622	0	0	Ki67+	 2828 7108
4623	0	0	Ki67+	 2828 7404
4624	0	0	Ki67+	 2834 7081
4625	0	0	Ki67+	 2834 7669
4626	0	0	Ki67+	 2839 7056
4627	0	0	Ki67+	 2839 7178
4628	0	0	Ki67+	 2840 7579
4629	0	0	Ki67+	 2848 7534
4630	0	0	Ki67+	 2850 7199
4631	0	0	Ki67+	 2853 7104
4632	0	0	Ki67+	 2854 7518
4633	0	0	Ki67+	 2867 7627
4634	0	0	Ki67+	 2867 7664
4635	0	0	Ki67+	 2870 7545
4636	0	0	Ki67+	 2875 7416
4637	0	0	Ki67+	 2885 7096
4638	0	0	Ki67+	 2886 7594
4639	0	0	Ki67+	 2888 7169
4640	0	0	Ki67+	 2892 7611
4641	0	0	Ki67+	 2899 7483
4642	0	0	Ki67+	 2907 7567
4643	0	0	Ki67+	 2916 7362
4644	0	0	Ki67+	 2928 7307
4645	0	0	Ki67+	 2931 7351
4646	0	0	Ki67+	 2932 7581
4647	0	0	Ki67+	 2941 7266
4648	0	0	Ki67+	 2945 7205
4649	0	0	Ki67+	 2953 7628
4650	0	0	Ki67+	 2954 7215
4651	0	0	Ki67+	 2956 7394
4652	0	0	Ki67+	 2967 7467
4653	0	0	Ki67+	 2969 7137
4654	0	0	Ki67+	 2970 7531
4655	0	0	Ki67+	 2970 7665
4656	0	0	Ki67+	 2974 7544
4657	0	0	Ki67+	 2979 7089
4658	0	0	Ki67+	 2984 7042
4659	0	0	Ki67+	 2987 7202
4660	0	0	Ki67+	 2989 7262
4661	0	0	Ki67+	 2994 7434
4662	0	0	Ki67+	 2997 7621
4663	0	0	Ki67+	 3003 7239
4664	0	0	Ki67+	 3011 7408
4665	0	0	Ki67+	 3017 7152
4666	0	0	Ki67+	 3026 7108
4667	0	0	Ki67+	 3026 7725
4668	0	0	Ki67+	 3031 7472
4669	0	0	Ki67+	 3034 7030
4670	0	0	Ki67+	 3037 7055
4671	0	0	Ki67+	 3042 7186
4672	0	0	Ki67+	 3044 7046
4673	0	0	Ki67+	 3054 7140
4674	0	0	Ki67+	 3054 7483
4675	0	0	Ki67+	 3063 7044
4676	0	0	Ki67+	 3070 7078
4677	0	0	Ki67+	 3071 7151
4678	0	0	Ki67+	 3072 7533
4679	0	0	Ki67+	 3081 7623
4680	0	0	Ki67+	 3084 7221
4681	0	0	Ki67+	 3088 7154
4682	0	0	Ki67+	 3090 7130
4683	0	0	Ki67+	 3093 7431
4684	0	0	Ki67+	 3107 7277
4685	0	0	Ki67+	 3112 7131
4686	0	0	Ki67+	 3113 7221
4687	0	0	Ki67+	 3114 7208
4688	0	0	Ki67+	 3115 7364
4689	0	0	Ki67+	 3120 7095
4690	0	0	Ki67+	 3124 7077
4691	0	0	Ki67+	 3133 7183
4692	0	0	Ki67+	 3133 7733
4693	0	0	Ki67+	 3142 7663
4694	0	0	Ki67+	 3146 7123
4695	0	0	Ki67+	 3153 7603
4696	0	0	Ki67+	 3153 7640
4697	0	0	Ki67+	 3155 7776
4698	0	0	Ki67+	 3157 7681
4699	0	0	Ki67+	 3173 7617
4700	0	0	Ki67+	 3174 7168
4701	0	0	Ki67+	 3175 7234
4702	0	0	Ki67+	 3177 7715
4703	0	0	Ki67+	 3178 7795
4704	0	0	Ki67+	 3179 7690
4705	0	0	Ki67+	 3189 7029
4706	0	0	Ki67+	 3189 7067
4707	0	0	Ki67+	 3194 7138
4708	0	0	Ki67+	 3194 7756
4709	0	0	Ki67+	 3198 7670
4710	0	0	Ki67+	 3202 7650
4711	0	0	Ki67+	 3204 7036
4712	0	0	Ki67+	 3204 7165
4713	0	0	Ki67+	 3208 7201
4714	0	0	Ki67+	 3209 7307
4715	0	0	Ki67+	 3210 7622
4716	0	0	Ki67+	 3211 7730
4717	0	0	Ki67+	 3219 7784
4718	0	0	Ki67+	 3221 7117
4719	0	0	Ki67+	 3225 7686
4720	0	0	Ki67+	 3228 7707
4721	0	0	Ki67+	 3231 7265
4722	0	0	Ki67+	 3232 7098
4723	0	0	Ki67+	 3234 7767
4724	0	0	Ki67+	 3235 7606
4725	0	0	Ki67+	 3243 7643
4726	0	0	Ki67+	 3250 7305
4727	0	0	Ki67+	 3252 7116
4728	0	0	Ki67+	 3253 7149
4729	0	0	Ki67+	 3253 7740
4730	0	0	Ki67+	 3258 7635
4731	0	0	Ki67+	 3263 7682
4732	0	0	Ki67+	 3276 7140
4733	0	0	Ki67+	 3280 7651
4734	0	0	Ki67+	 3284 7751
4735	0	0	Ki67+	 3299 7061
4736	0	0	Ki67+	 3300 7551
4737	0	0	Ki67+	 3301 7678
4738	0	0	Ki67+	 3328 7108
4739	0	0	Ki67+	 3335 7815
4740	0	0	Ki67+	 3342 7068
4741	0	0	Ki67+	 3343 7117
4742	0	0	Ki67+	 3357 7678
4743	0	0	Ki67+	 3360 7033
4744	0	0	Ki67+	 3360 7786
4745	0	0	Ki67+	 3363 7387
4746	0	0	Ki67+	 3366 7247
4747	0	0	Ki67+	 3371 7690
4748	0	0	Ki67+	 3376 7637
4749	0	0	Ki67+	 3383 7041
4750	0	0	Ki67+	 3384 7578
4751	0	0	Ki67+	 3385 7768
4752	0	0	Ki67+	 3386 7804
4753	0	0	Ki67+	 3386 7817
4754	0	0	Ki67+	 3392 7673
4755	0	0	Ki67+	 3394 7361
4756	0	0	Ki67+	 3395 7408
4757	0	0	Ki67+	 3398 7604
4758	0	0	Ki67+	 3400 7427
4759	0	0	Ki67+	 3404 7265
4760	0	0	Ki67+	 3407 7387
4761	0	0	Ki67+	 3411 7153
4762	0	0	Ki67+	 3415 7055
4763	0	0	Ki67+	 3417 7109
4764	0	0	Ki67+	 3427 7066
4765	0	0	Ki67+	 3428 7523
4766	0	0	Ki67+	 3436 7055
4767	0	0	Ki67+	 3440 7690
4768	0	0	Ki67+	 3442 7598
4769	0	0	Ki67+	 3446 7553
4770	0	0	Ki67+	 3456 7256
4771	0	0	Ki67+	 3466 7700
4772	0	0	Ki67+	 3468 7781
4773	0	0	Ki67+	 3469 7615
4774	0	0	Ki67+	 3474 7137
4775	0	0	Ki67+	 3480 7270
4776	0	0	Ki67+	 3482 7810
4777	0	0	Ki67+	 3487 7046
4778	0	0	Ki67+	 3489 7362
4779	0	0	Ki67+	 3492 7704
4780	0	0	Ki67+	 3495 7766
4781	0	0	Ki67+	 3496 7078
4782	0	0	Ki67+	 3501 7575
4783	0	0	Ki67+	 3511 7655
4784	0	0	Ki67+	 3513 7794
4785	0	0	Ki67+	 3527 7206
4786	0	0	Ki67+	 3528 7186
4787	0	0	Ki67+	 3529 7271
4788	0	0	Ki67+	 3534 7143
4789	0	0	Ki67+	 3538 7363
4790	0	0	Ki67+	 3542 7129
4791	0	0	Ki67+	 3547 7619
4792	0	0	Ki67+	 3548 7608
4793	0	0	Ki67+	 3550 7675
4794	0	0	Ki67+	 3552 7319
4795	0	0	Ki67+	 3567 7142
4796	0	0	Ki67+	 3567 7716
4797	0	0	Ki67+	 3573 7673
4798	0	0	Ki67+	 3583 7038
4799	0	0	Ki67+	 3596 7154
4800	0	0	Ki67+	 3598 7369
4801	0	0	Ki67+	 2805 8069
4802	0	0	Ki67+	 2809 8202
4803	0	0	Ki67+	 2813 8142
4804	0	0	Ki67+	 2816 8098
4805	0	0	Ki67+	 2821 8157
4806	0	0	Ki67+	 2824 7976
4807	0	0	Ki67+	 2825 8497
4808	0	0	Ki67+	 2825 8578
4809	0	0	Ki67+	 2827 8614
4810	0	0	Ki67+	 2829 8593
4811	0	0	Ki67+	 2830 8126
4812	0	0	Ki67+	 2832 8038
4813	0	0	Ki67+	 2832 8176
4814	0	0	Ki67+	 2832 8556
4815	0	0	Ki67+	 2834 7938
4816	0	0	Ki67+	 2841 8198
4817	0	0	Ki67+	 2843 8525
4818	0	0	Ki67+	 2844 8105
4819	0	0	Ki67+	 2846 7934
4820	0	0	Ki67+	 2847 8484
4821	0	0	Ki67+	 2848 8079
4822	0	0	Ki67+	 2852 8012
4823	0	0	Ki67+	 2853 8582
4824	0	0	Ki67+	 2858 8550
4825	0	0	Ki67+	 2859 7971
4826	0	0	Ki67+	 2859 8131
4827	0	0	Ki67+	 2859 8160
4828	0	0	Ki67+	 2862 8493
4829	0	0	Ki67+	 2863 7942
4830	0	0	Ki67+	 2865 8218
4831	0	0	Ki67+	 2872 8197
4832	0	0	Ki67+	 2873 8504
4833	0	0	Ki67+	 2875 8554
4834	0	0	Ki67+	 2876 8088
4835	0	0	Ki67+	 2877 8526
4836	0	0	Ki67+	 2881 7913
4837	0	0	Ki67+	 2883 8019
4838	0	0	Ki67+	 2885 8054
4839	0	0	Ki67+	 2886 7992
4840	0	0	Ki67+	 2887 8466
4841	0	0	Ki67+	 2889 8554
4842	0	0	Ki67+	 2894 8120
4843	0	0	Ki67+	 2905 8241
4844	0	0	Ki67+	 2905 8506
4845	0	0	Ki67+	 2910 8556
4846	0	0	Ki67+	 2911 8089
4847	0	0	Ki67+	 2912 8493
4848	0	0	Ki67+	 2919 7978
4849	0	0	Ki67+	 2919 8015
4850	0	0	Ki67+	 2924 8028
4851	0	0	Ki67+	 2925 7943
4852	0	0	Ki67+	 2925 8151
4853	0	0	Ki67+	 2932 8471
4854	0	0	Ki67+	 2932 8510
4855	0	0	Ki67+	 2937 8621
4856	0	0	Ki67+	 2944 8527
4857	0	0	Ki67+	 2945 8506
4858	0	0	Ki67+	 2952 8215
4859	0	0	Ki67+	 2955 8013
4860	0	0	Ki67+	 2955 8060
4861	0	0	Ki67+	 2957 8541
4862	0	0	Ki67+	 2961 8462
4863	0	0	Ki67+	 2964 8149
4864	0	0	Ki67+	 2965 8483
4865	0	0	Ki67+	 2968 7982
4866	0	0	Ki67+	 2969 8074
4867	0	0	Ki67+	 2971 8122
4868	0	0	Ki67+	 2977 8572
4869	0	0	Ki67+	 2978 8229
4870	0	0	Ki67+	 2980 8521
4871	0	0	Ki67+	 2984 7919
4872	0	0	Ki67+	 2986 7985
4873	0	0	Ki67+	 2988 7909
4874	0	0	Ki67+	 2992 7958
4875	0	0	Ki67+	 2994 8483
4876	0	0	Ki67+	 2999 8193
4877	0	0	Ki67+	 3000 8144
4878	0	0	Ki67+	 3005 8531
4879	0	0	Ki67+	 3006 7932
4880	0	0	Ki67+	 3008 8079
4881	0	0	Ki67+	 3008 8164
4882	0	0	Ki67+	 3009 8584
4883	0	0	Ki67+	 3012 8200
4884	0	0	Ki67+	 3014 8558
4885	0	0	Ki67+	 3017 8086
4886	0	0	Ki67+	 3018 7984
4887	0	0	Ki67+	 3027 8182
4888	0	0	Ki67+	 3033 8089
4889	0	0	Ki67+	 3035 7952
4890	0	0	Ki67+	 3039 7905
4891	0	0	Ki67+	 3040 8124
4892	0	0	Ki67+	 3041 8014
4893	0	0	Ki67+	 3042 7924
4894	0	0	Ki67+	 3053 8166
4895	0	0	Ki67+	 3054 7887
4896	0	0	Ki67+	 3054 8130
4897	0	0	Ki67+	 3056 8479
4898	0	0	Ki67+	 3056 8517
4899	0	0	Ki67+	 3062 8441
4900	0	0	Ki67+	 3063 8022
4901	0	0	Ki67+	 3064 7991
4902	0	0	Ki67+	 3065 7958
4903	0	0	Ki67+	 3068 7901
4904	0	0	Ki67+	 3069 8086
4905	0	0	Ki67+	 3072 8213
4906	0	0	Ki67+	 3075 8119
4907	0	0	Ki67+	 3078 8003
4908	0	0	Ki67+	 3079 8192
4909	0	0	Ki67+	 3081 8063
4910	0	0	Ki67+	 3082 8414
4911	0	0	Ki67+	 3083 8249
4912	0	0	Ki67+	 3083 8455
4913	0	0	Ki67+	 3085 8430
4914	0	0	Ki67+	 3092 8102
4915	0	0	Ki67+	 3097 7887
4916	0	0	Ki67+	 3098 8024
4917	0	0	Ki67+	 3101 8049
4918	0	0	Ki67+	 3101 8165
4919	0	0	Ki67+	 3101 8240
4920	0	0	Ki67+	 3105 8437
4921	0	0	Ki67+	 3106 7909
4922	0	0	Ki67+	 3111 7878
4923	0	0	Ki67+	 3114 8197
4924	0	0	Ki67+	 3119 8422
4925	0	0	Ki67+	 3120 8070
4926	0	0	Ki67+	 3120 8509
4927	0	0	Ki67+	 3123 7852
4928	0	0	Ki67+	 3123 7943
4929	0	0	Ki67+	 3127 8242
4930	0	0	Ki67+	 3131 8186
4931	0	0	Ki67+	 3133 8443
4932	0	0	Ki67+	 3134 8537
4933	0	0	Ki67+	 3135 7970
4934	0	0	Ki67+	 3135 8108
4935	0	0	Ki67+	 3138 8153
4936	0	0	Ki67+	 3145 8092
4937	0	0	Ki67+	 3151 7878
4938	0	0	Ki67+	 3151 8219
4939	0	0	Ki67+	 3152 8049
4940	0	0	Ki67+	 3152 8567
4941	0	0	Ki67+	 3153 7932
4942	0	0	Ki67+	 3154 8002
4943	0	0	Ki67+	 3155 7902
4944	0	0	Ki67+	 3155 8557
4945	0	0	Ki67+	 3156 8190
4946	0	0	Ki67+	 3156 8235
4947	0	0	Ki67+	 3158 8032
4948	0	0	Ki67+	 3160 8420
4949	0	0	Ki67+	 3166 8010
4950	0	0	Ki67+	 3166 8221
4951	0	0	Ki67+	 3166 8540
4952	0	0	Ki67+	 3170 8497
4953	0	0	Ki67+	 3172 8181
4954	0	0	Ki67+	 3174 7954
4955	0	0	Ki67+	 3177 8528
4956	0	0	Ki67+	 3178 8545
4957	0	0	Ki67+	 3179 8097
4958	0	0	Ki67+	 3180 7905
4959	0	0	Ki67+	 3184 7857
4960	0	0	Ki67+	 3184 8126
4961	0	0	Ki67+	 3192 8371
4962	0	0	Ki67+	 3195 8022
4963	0	0	Ki67+	 3195 8141
4964	0	0	Ki67+	 3196 7855
4965	0	0	Ki67+	 3196 7982
4966	0	0	Ki67+	 3199 8072
4967	0	0	Ki67+	 3201 7955
4968	0	0	Ki67+	 3203 8052
4969	0	0	Ki67+	 3207 7904
4970	0	0	Ki67+	 3208 7869
4971	0	0	Ki67+	 3213 8553
4972	0	0	Ki67+	 3217 8198
4973	0	0	Ki67+	 3218 8110
4974	0	0	Ki67+	 3222 8464
4975	0	0	Ki67+	 3223 7936
4976	0	0	Ki67+	 3223 8172
4977	0	0	Ki67+	 3228 7878
4978	0	0	Ki67+	 3228 7949
4979	0	0	Ki67+	 3228 7989
4980	0	0	Ki67+	 3233 8137
4981	0	0	Ki67+	 3237 7912
4982	0	0	Ki67+	 3237 8459
4983	0	0	Ki67+	 3240 8192
4984	0	0	Ki67+	 3241 7927
4985	0	0	Ki67+	 3243 7977
4986	0	0	Ki67+	 3247 8435
4987	0	0	Ki67+	 3248 8470
4988	0	0	Ki67+	 3249 8048
4989	0	0	Ki67+	 3251 8373
4990	0	0	Ki67+	 3251 8523
4991	0	0	Ki67+	 3253 7963
4992	0	0	Ki67+	 3256 7918
4993	0	0	Ki67+	 3256 8101
4994	0	0	Ki67+	 3267 7825
4995	0	0	Ki67+	 3270 8114
4996	0	0	Ki67+	 3272 7931
4997	0	0	Ki67+	 3272 8069
4998	0	0	Ki67+	 3272 8434
4999	0	0	Ki67+	 3273 8147
5000	0	0	Ki67+	 3273 8405
5001	0	0	Ki67+	 3274 8514
5002	0	0	Ki67+	 3277 8299
5003	0	0	Ki67+	 3285 7975
5004	0	0	Ki67+	 3286 8577
5005	0	0	Ki67+	 3294 8026
5006	0	0	Ki67+	 3296 8008
5007	0	0	Ki67+	 3304 8293
5008	0	0	Ki67+	 3305 8098
5009	0	0	Ki67+	 3309 8439
5010	0	0	Ki67+	 3320 8364
5011	0	0	Ki67+	 3323 8323
5012	0	0	Ki67+	 3340 8365
5013	0	0	Ki67+	 3343 8040
5014	0	0	Ki67+	 3345 7981
5015	0	0	Ki67+	 3350 7966
5016	0	0	Ki67+	 3356 8261
5017	0	0	Ki67+	 3360 7846
5018	0	0	Ki67+	 3362 8523
5019	0	0	Ki67+	 3368 8060
5020	0	0	Ki67+	 3369 8331
5021	0	0	Ki67+	 3371 7844
5022	0	0	Ki67+	 3382 8032
5023	0	0	Ki67+	 3389 8063
5024	0	0	Ki67+	 3394 8440
5025	0	0	Ki67+	 3395 8281
5026	0	0	Ki67+	 3397 8241
5027	0	0	Ki67+	 3404 7979
5028	0	0	Ki67+	 3404 7992
5029	0	0	Ki67+	 3408 8322
5030	0	0	Ki67+	 3410 8080
5031	0	0	Ki67+	 3411 8037
5032	0	0	Ki67+	 3413 7839
5033	0	0	Ki67+	 3417 8340
5034	0	0	Ki67+	 3426 8239
5035	0	0	Ki67+	 3431 8369
5036	0	0	Ki67+	 3432 8450
5037	0	0	Ki67+	 3433 7992
5038	0	0	Ki67+	 3434 8074
5039	0	0	Ki67+	 3441 8485
5040	0	0	Ki67+	 3449 8070
5041	0	0	Ki67+	 3455 8446
5042	0	0	Ki67+	 3468 8440
5043	0	0	Ki67+	 3469 8478
5044	0	0	Ki67+	 3475 8297
5045	0	0	Ki67+	 3484 8442
5046	0	0	Ki67+	 3489 8058
5047	0	0	Ki67+	 3490 8084
5048	0	0	Ki67+	 3492 8336
5049	0	0	Ki67+	 3494 8248
5050	0	0	Ki67+	 3499 8594
5051	0	0	Ki67+	 3503 7988
5052	0	0	Ki67+	 3506 8198
5053	0	0	Ki67+	 3511 8039
5054	0	0	Ki67+	 3512 8237
5055	0	0	Ki67+	 3512 8328
5056	0	0	Ki67+	 3519 8300
5057	0	0	Ki67+	 3520 8268
5058	0	0	Ki67+	 3530 8210
5059	0	0	Ki67+	 3531 7966
5060	0	0	Ki67+	 3535 7987
5061	0	0	Ki67+	 3543 8034
5062	0	0	Ki67+	 3544 8416
5063	0	0	Ki67+	 3557 8337
5064	0	0	Ki67+	 3560 8207
5065	0	0	Ki67+	 3561 8428
5066	0	0	Ki67+	 3563 8392
5067	0	0	Ki67+	 3570 8361
5068	0	0	Ki67+	 3571 8290
5069	0	0	Ki67+	 3572 7989
5070	0	0	Ki67+	 3572 8033
5071	0	0	Ki67+	 3577 8073
5072	0	0	Ki67+	 3578 7974
5073	0	0	Ki67+	 3579 8452
5074	0	0	Ki67+	 3584 8014
5075	0	0	Ki67+	 3584 8347
5076	0	0	Ki67+	 3589 7997
5077	0	0	Ki67+	 3593 8189
5078	0	0	Ki67+	 2811 9126
5079	0	0	Ki67+	 2812 8927
5080	0	0	Ki67+	 2813 8794
5081	0	0	Ki67+	 2815 8823
5082	0	0	Ki67+	 2815 8849
5083	0	0	Ki67+	 2815 9174
5084	0	0	Ki67+	 2818 9324
5085	0	0	Ki67+	 2822 9114
5086	0	0	Ki67+	 2823 8780
5087	0	0	Ki67+	 2826 9344
5088	0	0	Ki67+	 2831 8875
5089	0	0	Ki67+	 2832 9393
5090	0	0	Ki67+	 2834 8715
5091	0	0	Ki67+	 2834 9094
5092	0	0	Ki67+	 2834 9376
5093	0	0	Ki67+	 2835 9303
5094	0	0	Ki67+	 2836 8734
5095	0	0	Ki67+	 2837 9292
5096	0	0	Ki67+	 2838 9242
5097	0	0	Ki67+	 2838 9366
5098	0	0	Ki67+	 2843 8701
5099	0	0	Ki67+	 2843 9260
5100	0	0	Ki67+	 2846 8778
5101	0	0	Ki67+	 2848 8891
5102	0	0	Ki67+	 2848 9144
5103	0	0	Ki67+	 2849 9350
5104	0	0	Ki67+	 2856 8834
5105	0	0	Ki67+	 2860 8734
5106	0	0	Ki67+	 2861 8691
5107	0	0	Ki67+	 2863 9072
5108	0	0	Ki67+	 2867 9189
5109	0	0	Ki67+	 2868 9247
5110	0	0	Ki67+	 2870 8876
5111	0	0	Ki67+	 2870 9172
5112	0	0	Ki67+	 2870 9375
5113	0	0	Ki67+	 2872 9205
5114	0	0	Ki67+	 2872 9410
5115	0	0	Ki67+	 2874 9291
5116	0	0	Ki67+	 2876 9319
5117	0	0	Ki67+	 2878 9072
5118	0	0	Ki67+	 2878 9093
5119	0	0	Ki67+	 2881 8726
5120	0	0	Ki67+	 2887 9350
5121	0	0	Ki67+	 2889 8697
5122	0	0	Ki67+	 2889 9262
5123	0	0	Ki67+	 2896 8788
5124	0	0	Ki67+	 2896 8855
5125	0	0	Ki67+	 2902 9384
5126	0	0	Ki67+	 2905 9086
5127	0	0	Ki67+	 2906 8874
5128	0	0	Ki67+	 2909 8687
5129	0	0	Ki67+	 2910 9367
5130	0	0	Ki67+	 2915 9420
5131	0	0	Ki67+	 2916 9061
5132	0	0	Ki67+	 2916 9192
5133	0	0	Ki67+	 2916 9240
5134	0	0	Ki67+	 2918 9325
5135	0	0	Ki67+	 2922 9076
5136	0	0	Ki67+	 2922 9373
5137	0	0	Ki67+	 2924 8714
5138	0	0	Ki67+	 2925 9048
5139	0	0	Ki67+	 2927 9199
5140	0	0	Ki67+	 2929 9216
5141	0	0	Ki67+	 2931 8862
5142	0	0	Ki67+	 2933 9105
5143	0	0	Ki67+	 2933 9340
5144	0	0	Ki67+	 2934 8756
5145	0	0	Ki67+	 2934 9311
5146	0	0	Ki67+	 2936 9271
5147	0	0	Ki67+	 2945 8715
5148	0	0	Ki67+	 2945 9147
5149	0	0	Ki67+	 2947 9393
5150	0	0	Ki67+	 2948 9362
5151	0	0	Ki67+	 2951 9069
5152	0	0	Ki67+	 2952 8786
5153	0	0	Ki67+	 2953 9128
5154	0	0	Ki67+	 2955 8759
5155	0	0	Ki67+	 2961 8840
5156	0	0	Ki67+	 2961 9378
5157	0	0	Ki67+	 2962 9223
5158	0	0	Ki67+	 2962 9250
5159	0	0	Ki67+	 2963 9041
5160	0	0	Ki67+	 2965 9291
5161	0	0	Ki67+	 2966 8730
5162	0	0	Ki67+	 2968 8915
5163	0	0	Ki67+	 2969 8786
5164	0	0	Ki67+	 2973 9081
5165	0	0	Ki67+	 2978 9340
5166	0	0	Ki67+	 2980 8775
5167	0	0	Ki67+	 2993 9125
5168	0	0	Ki67+	 2995 9241
5169	0	0	Ki67+	 2996 8746
5170	0	0	Ki67+	 2996 9284
5171	0	0	Ki67+	 3004 9207
5172	0	0	Ki67+	 3011 8757
5173	0	0	Ki67+	 3011 8780
5174	0	0	Ki67+	 3011 9283
5175	0	0	Ki67+	 3015 9096
5176	0	0	Ki67+	 3018 9384
5177	0	0	Ki67+	 3021 9208
5178	0	0	Ki67+	 3023 9338
5179	0	0	Ki67+	 3030 9326
5180	0	0	Ki67+	 3037 9182
5181	0	0	Ki67+	 3037 9193
5182	0	0	Ki67+	 3038 9236
5183	0	0	Ki67+	 3044 9325
5184	0	0	Ki67+	 3045 9247
5185	0	0	Ki67+	 3048 9402
5186	0	0	Ki67+	 3050 8708
5187	0	0	Ki67+	 3055 9077
5188	0	0	Ki67+	 3056 9311
5189	0	0	Ki67+	 3058 9120
5190	0	0	Ki67+	 3059 9359
5191	0	0	Ki67+	 3063 9340
5192	0	0	Ki67+	 3068 9184
5193	0	0	Ki67+	 3074 9301
5194	0	0	Ki67+	 3077 9032
5195	0	0	Ki67+	 3077 9133
5196	0	0	Ki67+	 3082 9086
5197	0	0	Ki67+	 3084 9272
5198	0	0	Ki67+	 3084 9313
5199	0	0	Ki67+	 3089 9114
5200	0	0	Ki67+	 3089 9368
5201	0	0	Ki67+	 3092 9168
5202	0	0	Ki67+	 3093 9049
5203	0	0	Ki67+	 3094 9340
5204	0	0	Ki67+	 3096 8801
5205	0	0	Ki67+	 3097 9142
5206	0	0	Ki67+	 3097 9214
5207	0	0	Ki67+	 3098 9153
5208	0	0	Ki67+	 3103 9246
5209	0	0	Ki67+	 3105 9173
5210	0	0	Ki67+	 3109 9200
5211	0	0	Ki67+	 3110 9061
5212	0	0	Ki67+	 3115 9092
5213	0	0	Ki67+	 3118 9109
5214	0	0	Ki67+	 3124 9196
5215	0	0	Ki67+	 3126 9052
5216	0	0	Ki67+	 3127 9077
5217	0	0	Ki67+	 3129 9107
5218	0	0	Ki67+	 3135 9088
5219	0	0	Ki67+	 3136 9147
5220	0	0	Ki67+	 3136 9247
5221	0	0	Ki67+	 3138 9213
5222	0	0	Ki67+	 3142 9016
5223	0	0	Ki67+	 3142 9026
5224	0	0	Ki67+	 3146 9180
5225	0	0	Ki67+	 3146 9243
5226	0	0	Ki67+	 3162 9001
5227	0	0	Ki67+	 3172 9212
5228	0	0	Ki67+	 3173 8972
5229	0	0	Ki67+	 3176 9416
5230	0	0	Ki67+	 3177 8891
5231	0	0	Ki67+	 3177 9181
5232	0	0	Ki67+	 3183 9086
5233	0	0	Ki67+	 3188 9065
5234	0	0	Ki67+	 3200 9014
5235	0	0	Ki67+	 3200 9196
5236	0	0	Ki67+	 3200 9220
5237	0	0	Ki67+	 3202 9352
5238	0	0	Ki67+	 3204 8992
5239	0	0	Ki67+	 3205 9082
5240	0	0	Ki67+	 3206 9252
5241	0	0	Ki67+	 3208 9031
5242	0	0	Ki67+	 3219 9218
5243	0	0	Ki67+	 3221 8992
5244	0	0	Ki67+	 3222 8965
5245	0	0	Ki67+	 3223 9187
5246	0	0	Ki67+	 3227 9114
5247	0	0	Ki67+	 3234 9072
5248	0	0	Ki67+	 3234 9175
5249	0	0	Ki67+	 3235 9389
5250	0	0	Ki67+	 3236 9230
5251	0	0	Ki67+	 3245 9201
5252	0	0	Ki67+	 3246 9005
5253	0	0	Ki67+	 3248 8976
5254	0	0	Ki67+	 3256 8957
5255	0	0	Ki67+	 3259 9295
5256	0	0	Ki67+	 3264 9110
5257	0	0	Ki67+	 3267 8982
5258	0	0	Ki67+	 3270 9294
5259	0	0	Ki67+	 3277 9347
5260	0	0	Ki67+	 3278 8960
5261	0	0	Ki67+	 3287 9329
5262	0	0	Ki67+	 3293 9363
5263	0	0	Ki67+	 3297 8984
5264	0	0	Ki67+	 3299 9218
5265	0	0	Ki67+	 3300 9278
5266	0	0	Ki67+	 3307 9022
5267	0	0	Ki67+	 3307 9110
5268	0	0	Ki67+	 3307 9302
5269	0	0	Ki67+	 3307 9401
5270	0	0	Ki67+	 3307 9422
5271	0	0	Ki67+	 3308 8903
5272	0	0	Ki67+	 3308 8949
5273	0	0	Ki67+	 3309 9199
5274	0	0	Ki67+	 3309 9382
5275	0	0	Ki67+	 3310 9268
5276	0	0	Ki67+	 3313 9334
5277	0	0	Ki67+	 3323 8974
5278	0	0	Ki67+	 3323 9248
5279	0	0	Ki67+	 3324 9209
5280	0	0	Ki67+	 3325 8993
5281	0	0	Ki67+	 3327 9299
5282	0	0	Ki67+	 3327 9371
5283	0	0	Ki67+	 3328 9400
5284	0	0	Ki67+	 3329 9009
5285	0	0	Ki67+	 3330 9051
5286	0	0	Ki67+	 3336 9161
5287	0	0	Ki67+	 3337 9351
5288	0	0	Ki67+	 3344 9211
5289	0	0	Ki67+	 3346 8738
5290	0	0	Ki67+	 3347 8958
5291	0	0	Ki67+	 3348 9371
5292	0	0	Ki67+	 3349 9320
5293	0	0	Ki67+	 3350 9173
5294	0	0	Ki67+	 3353 9040
5295	0	0	Ki67+	 3353 9198
5296	0	0	Ki67+	 3353 9400
5297	0	0	Ki67+	 3357 9078
5298	0	0	Ki67+	 3365 9137
5299	0	0	Ki67+	 3368 9353
5300	0	0	Ki67+	 3371 8955
5301	0	0	Ki67+	 3372 8994
5302	0	0	Ki67+	 3379 9189
5303	0	0	Ki67+	 3380 9264
5304	0	0	Ki67+	 3380 9370
5305	0	0	Ki67+	 3383 9010
5306	0	0	Ki67+	 3384 9380
5307	0	0	Ki67+	 3385 9153
5308	0	0	Ki67+	 3388 9328
5309	0	0	Ki67+	 3388 9421
5310	0	0	Ki67+	 3390 9179
5311	0	0	Ki67+	 3390 9242
5312	0	0	Ki67+	 3394 9207
5313	0	0	Ki67+	 3400 9269
5314	0	0	Ki67+	 3404 8957
5315	0	0	Ki67+	 3404 9079
5316	0	0	Ki67+	 3407 9367
5317	0	0	Ki67+	 3410 8971
5318	0	0	Ki67+	 3412 9230
5319	0	0	Ki67+	 3413 9177
5320	0	0	Ki67+	 3414 9264
5321	0	0	Ki67+	 3416 9025
5322	0	0	Ki67+	 3421 9407
5323	0	0	Ki67+	 3422 9061
5324	0	0	Ki67+	 3425 9286
5325	0	0	Ki67+	 3426 9121
5326	0	0	Ki67+	 3426 9196
5327	0	0	Ki67+	 3428 9331
5328	0	0	Ki67+	 3435 8974
5329	0	0	Ki67+	 3435 9377
5330	0	0	Ki67+	 3436 8951
5331	0	0	Ki67+	 3444 9353
5332	0	0	Ki67+	 3448 8987
5333	0	0	Ki67+	 3453 8929
5334	0	0	Ki67+	 3455 9059
5335	0	0	Ki67+	 3466 9006
5336	0	0	Ki67+	 3467 9049
5337	0	0	Ki67+	 3475 8975
5338	0	0	Ki67+	 3482 9008
5339	0	0	Ki67+	 3487 8920
5340	0	0	Ki67+	 3493 8909
5341	0	0	Ki67+	 3497 9003
5342	0	0	Ki67+	 3502 8974
5343	0	0	Ki67+	 3508 8986
5344	0	0	Ki67+	 3536 8903
5345	0	0	Ki67+	 3537 8875
5346	0	0	Ki67+	 3541 8839
5347	0	0	Ki67+	 3547 8772
5348	0	0	Ki67+	 3550 8870
5349	0	0	Ki67+	 3558 8832
5350	0	0	Ki67+	 3567 8823
5351	0	0	Ki67+	 3567 8878
5352	0	0	Ki67+	 3575 8782
5353	0	0	Ki67+	 3589 8992
5354	0	0	Ki67+	 3595 8784
5355	0	0	Ki67+	 2804 9679
5356	0	0	Ki67+	 2804 9724
5357	0	0	Ki67+	 2804 10024
5358	0	0	Ki67+	 2805 9515
5359	0	0	Ki67+	 2805 9551
5360	0	0	Ki67+	 2805 9983
5361	0	0	Ki67+	 2806 9569
5362	0	0	Ki67+	 2812 10099
5363	0	0	Ki67+	 2818 9518
5364	0	0	Ki67+	 2823 9486
5365	0	0	Ki67+	 2825 9589
5366	0	0	Ki67+	 2828 9538
5367	0	0	Ki67+	 2828 10147
5368	0	0	Ki67+	 2831 9726
5369	0	0	Ki67+	 2833 9686
5370	0	0	Ki67+	 2833 9997
5371	0	0	Ki67+	 2834 9573
5372	0	0	Ki67+	 2838 9430
5373	0	0	Ki67+	 2839 10128
5374	0	0	Ki67+	 2843 9555
5375	0	0	Ki67+	 2847 9454
5376	0	0	Ki67+	 2848 9606
5377	0	0	Ki67+	 2849 9697
5378	0	0	Ki67+	 2850 9681
5379	0	0	Ki67+	 2853 9582
5380	0	0	Ki67+	 2855 9650
5381	0	0	Ki67+	 2858 9511
5382	0	0	Ki67+	 2863 10102
5383	0	0	Ki67+	 2864 9523
5384	0	0	Ki67+	 2864 10140
5385	0	0	Ki67+	 2865 9484
5386	0	0	Ki67+	 2869 9882
5387	0	0	Ki67+	 2876 9968
5388	0	0	Ki67+	 2877 9546
5389	0	0	Ki67+	 2878 9460
5390	0	0	Ki67+	 2879 9944
5391	0	0	Ki67+	 2881 9437
5392	0	0	Ki67+	 2883 9835
5393	0	0	Ki67+	 2886 9492
5394	0	0	Ki67+	 2891 9519
5395	0	0	Ki67+	 2891 9543
5396	0	0	Ki67+	 2894 9573
5397	0	0	Ki67+	 2896 10131
5398	0	0	Ki67+	 2898 9450
5399	0	0	Ki67+	 2902 9526
5400	0	0	Ki67+	 2903 9833
5401	0	0	Ki67+	 2913 9656
5402	0	0	Ki67+	 2918 9597
5403	0	0	Ki67+	 2919 9479
5404	0	0	Ki67+	 2919 9742
5405	0	0	Ki67+	 2920 9538
5406	0	0	Ki67+	 2920 10178
5407	0	0	Ki67+	 2926 9509
5408	0	0	Ki67+	 2926 10164
5409	0	0	Ki67+	 2927 9825
5410	0	0	Ki67+	 2928 9561
5411	0	0	Ki67+	 2929 9426
5412	0	0	Ki67+	 2929 9846
5413	0	0	Ki67+	 2931 10121
5414	0	0	Ki67+	 2938 9729
5415	0	0	Ki67+	 2944 10143
5416	0	0	Ki67+	 2944 10204
5417	0	0	Ki67+	 2951 9524
5418	0	0	Ki67+	 2953 9501
5419	0	0	Ki67+	 2969 9693
5420	0	0	Ki67+	 2971 9451
5421	0	0	Ki67+	 2977 9913
5422	0	0	Ki67+	 2977 9933
5423	0	0	Ki67+	 2983 10112
5424	0	0	Ki67+	 2994 10019
5425	0	0	Ki67+	 2998 9674
5426	0	0	Ki67+	 3001 9851
5427	0	0	Ki67+	 3009 9486
5428	0	0	Ki67+	 3011 10107
5429	0	0	Ki67+	 3012 9735
5430	0	0	Ki67+	 3018 9921
5431	0	0	Ki67+	 3021 10071
5432	0	0	Ki67+	 3023 9770
5433	0	0	Ki67+	 3024 9955
5434	0	0	Ki67+	 3026 9620
5435	0	0	Ki67+	 3030 9858
5436	0	0	Ki67+	 3039 9777
5437	0	0	Ki67+	 3040 9790
5438	0	0	Ki67+	 3041 9465
5439	0	0	Ki67+	 3044 10202
5440	0	0	Ki67+	 3045 9577
5441	0	0	Ki67+	 3050 10155
5442	0	0	Ki67+	 3056 10171
5443	0	0	Ki67+	 3057 9952
5444	0	0	Ki67+	 3063 9915
5445	0	0	Ki67+	 3068 10153
5446	0	0	Ki67+	 3078 9835
5447	0	0	Ki67+	 3081 10203
5448	0	0	Ki67+	 3089 10175
5449	0	0	Ki67+	 3092 9843
5450	0	0	Ki67+	 3117 9742
5451	0	0	Ki67+	 3124 9547
5452	0	0	Ki67+	 3127 9808
5453	0	0	Ki67+	 3127 10188
5454	0	0	Ki67+	 3130 9688
5455	0	0	Ki67+	 3142 9726
5456	0	0	Ki67+	 3145 10180
5457	0	0	Ki67+	 3148 9434
5458	0	0	Ki67+	 3148 9695
5459	0	0	Ki67+	 3155 9443
5460	0	0	Ki67+	 3155 10147
5461	0	0	Ki67+	 3156 9498
5462	0	0	Ki67+	 3158 9650
5463	0	0	Ki67+	 3158 9686
5464	0	0	Ki67+	 3159 9486
5465	0	0	Ki67+	 3185 9445
5466	0	0	Ki67+	 3190 9638
5467	0	0	Ki67+	 3202 9518
5468	0	0	Ki67+	 3205 9679
5469	0	0	Ki67+	 3207 9532
5470	0	0	Ki67+	 3208 9482
5471	0	0	Ki67+	 3222 9472
5472	0	0	Ki67+	 3230 9510
5473	0	0	Ki67+	 3250 9500
5474	0	0	Ki67+	 3259 9642
5475	0	0	Ki67+	 3265 9456
5476	0	0	Ki67+	 3273 10215
5477	0	0	Ki67+	 3294 9528
5478	0	0	Ki67+	 3305 9448
5479	0	0	Ki67+	 3311 10193
5480	0	0	Ki67+	 3315 9489
5481	0	0	Ki67+	 3318 10203
5482	0	0	Ki67+	 3330 10154
5483	0	0	Ki67+	 3343 10187
5484	0	0	Ki67+	 3344 9465
5485	0	0	Ki67+	 3351 9500
5486	0	0	Ki67+	 3360 10199
5487	0	0	Ki67+	 3361 9426
5488	0	0	Ki67+	 3372 10173
5489	0	0	Ki67+	 3376 9450
5490	0	0	Ki67+	 3392 10220
5491	0	0	Ki67+	 3404 9470
5492	0	0	Ki67+	 3411 10171
5493	0	0	Ki67+	 3414 10220
5494	0	0	Ki67+	 3440 10182
5495	0	0	Ki67+	 3445 10131
5496	0	0	Ki67+	 3452 9868
5497	0	0	Ki67+	 3460 10215
5498	0	0	Ki67+	 3474 9876
5499	0	0	Ki67+	 3479 10148
5500	0	0	Ki67+	 3483 10177
5501	0	0	Ki67+	 3511 9819
5502	0	0	Ki67+	 3515 9720
5503	0	0	Ki67+	 3532 10077
5504	0	0	Ki67+	 3539 10189
5505	0	0	Ki67+	 3541 9698
5506	0	0	Ki67+	 3548 9991
5507	0	0	Ki67+	 3554 10207
5508	0	0	Ki67+	 3556 10025
5509	0	0	Ki67+	 3565 9427
5510	0	0	Ki67+	 3566 10067
5511	0	0	Ki67+	 3577 10108
5512	0	0	Ki67+	 3583 10018
5513	0	0	Ki67+	 3583 10091
5514	0	0	Ki67+	 3583 10197
5515	0	0	Ki67+	 3594 10044
5516	0	0	Ki67+	 3595 10084
5517	0	0	Ki67+	 2803 10406
5518	0	0	Ki67+	 2803 10452
5519	0	0	Ki67+	 2832 10998
5520	0	0	Ki67+	 2833 10362
5521	0	0	Ki67+	 2836 10427
5522	0	0	Ki67+	 2839 10272
5523	0	0	Ki67+	 2847 11012
5524	0	0	Ki67+	 2850 10447
5525	0	0	Ki67+	 2857 10355
5526	0	0	Ki67+	 2868 10886
5527	0	0	Ki67+	 2880 10877
5528	0	0	Ki67+	 2893 10814
5529	0	0	Ki67+	 2904 10757
5530	0	0	Ki67+	 2919 11005
5531	0	0	Ki67+	 2924 10340
5532	0	0	Ki67+	 2940 10868
5533	0	0	Ki67+	 2944 10781
5534	0	0	Ki67+	 2944 10984
5535	0	0	Ki67+	 2947 10282
5536	0	0	Ki67+	 2951 11021
5537	0	0	Ki67+	 2953 10804
5538	0	0	Ki67+	 2964 10700
5539	0	0	Ki67+	 2978 11013
5540	0	0	Ki67+	 2979 10714
5541	0	0	Ki67+	 2983 10971
5542	0	0	Ki67+	 2986 10991
5543	0	0	Ki67+	 2993 10766
5544	0	0	Ki67+	 2994 10745
5545	0	0	Ki67+	 2996 10588
5546	0	0	Ki67+	 3002 10957
5547	0	0	Ki67+	 3003 10633
5548	0	0	Ki67+	 3014 10959
5549	0	0	Ki67+	 3018 10933
5550	0	0	Ki67+	 3019 10797
5551	0	0	Ki67+	 3021 10995
5552	0	0	Ki67+	 3030 10921
5553	0	0	Ki67+	 3034 10967
5554	0	0	Ki67+	 3040 10392
5555	0	0	Ki67+	 3042 10574
5556	0	0	Ki67+	 3043 10993
5557	0	0	Ki67+	 3049 10939
5558	0	0	Ki67+	 3062 10663
5559	0	0	Ki67+	 3066 10588
5560	0	0	Ki67+	 3071 10956
5561	0	0	Ki67+	 3076 10890
5562	0	0	Ki67+	 3084 10702
5563	0	0	Ki67+	 3091 10857
5564	0	0	Ki67+	 3092 10329
5565	0	0	Ki67+	 3093 10935
5566	0	0	Ki67+	 3101 10620
5567	0	0	Ki67+	 3102 10832
5568	0	0	Ki67+	 3109 10775
5569	0	0	Ki67+	 3110 10907
5570	0	0	Ki67+	 3111 10876
5571	0	0	Ki67+	 3121 10669
5572	0	0	Ki67+	 3128 10787
5573	0	0	Ki67+	 3130 10531
5574	0	0	Ki67+	 3130 10610
5575	0	0	Ki67+	 3136 11009
5576	0	0	Ki67+	 3139 10843
5577	0	0	Ki67+	 3140 10884
5578	0	0	Ki67+	 3145 10259
5579	0	0	Ki67+	 3148 10849
5580	0	0	Ki67+	 3150 10659
5581	0	0	Ki67+	 3150 10960
5582	0	0	Ki67+	 3151 10700
5583	0	0	Ki67+	 3155 10563
5584	0	0	Ki67+	 3164 10569
5585	0	0	Ki67+	 3164 10834
5586	0	0	Ki67+	 3167 10627
5587	0	0	Ki67+	 3168 10774
5588	0	0	Ki67+	 3171 10801
5589	0	0	Ki67+	 3178 10972
5590	0	0	Ki67+	 3179 10544
5591	0	0	Ki67+	 3183 10930
5592	0	0	Ki67+	 3186 10572
5593	0	0	Ki67+	 3186 10613
5594	0	0	Ki67+	 3187 10839
5595	0	0	Ki67+	 3187 11022
5596	0	0	Ki67+	 3189 10513
5597	0	0	Ki67+	 3194 10663
5598	0	0	Ki67+	 3200 10746
5599	0	0	Ki67+	 3205 10645
5600	0	0	Ki67+	 3205 10967
5601	0	0	Ki67+	 3206 10602
5602	0	0	Ki67+	 3206 11013
5603	0	0	Ki67+	 3208 10480
5604	0	0	Ki67+	 3208 10537
5605	0	0	Ki67+	 3214 10410
5606	0	0	Ki67+	 3216 10460
5607	0	0	Ki67+	 3221 10759
5608	0	0	Ki67+	 3221 10815
5609	0	0	Ki67+	 3224 10473
5610	0	0	Ki67+	 3224 10842
5611	0	0	Ki67+	 3227 10884
5612	0	0	Ki67+	 3228 10562
5613	0	0	Ki67+	 3232 10725
5614	0	0	Ki67+	 3232 10930
5615	0	0	Ki67+	 3233 10592
5616	0	0	Ki67+	 3245 10659
5617	0	0	Ki67+	 3246 10538
5618	0	0	Ki67+	 3247 10329
5619	0	0	Ki67+	 3247 10947
5620	0	0	Ki67+	 3249 10625
5621	0	0	Ki67+	 3250 10489
5622	0	0	Ki67+	 3252 10883
5623	0	0	Ki67+	 3254 10574
5624	0	0	Ki67+	 3254 10983
5625	0	0	Ki67+	 3258 11015
5626	0	0	Ki67+	 3259 10710
5627	0	0	Ki67+	 3262 10320
5628	0	0	Ki67+	 3262 10473
5629	0	0	Ki67+	 3266 10669
5630	0	0	Ki67+	 3267 10275
5631	0	0	Ki67+	 3269 10748
5632	0	0	Ki67+	 3270 10339
5633	0	0	Ki67+	 3270 10815
5634	0	0	Ki67+	 3272 10570
5635	0	0	Ki67+	 3273 10523
5636	0	0	Ki67+	 3273 10541
5637	0	0	Ki67+	 3275 10789
5638	0	0	Ki67+	 3278 10609
5639	0	0	Ki67+	 3281 10995
5640	0	0	Ki67+	 3282 10420
5641	0	0	Ki67+	 3282 10702
5642	0	0	Ki67+	 3286 10544
5643	0	0	Ki67+	 3288 10860
5644	0	0	Ki67+	 3288 11020
5645	0	0	Ki67+	 3295 10314
5646	0	0	Ki67+	 3296 10235
5647	0	0	Ki67+	 3296 10943
5648	0	0	Ki67+	 3297 10493
5649	0	0	Ki67+	 3299 10564
5650	0	0	Ki67+	 3299 10798
5651	0	0	Ki67+	 3302 10752
5652	0	0	Ki67+	 3307 10438
5653	0	0	Ki67+	 3307 10464
5654	0	0	Ki67+	 3307 10736
5655	0	0	Ki67+	 3308 10284
5656	0	0	Ki67+	 3308 10845
5657	0	0	Ki67+	 3310 10963
5658	0	0	Ki67+	 3311 10825
5659	0	0	Ki67+	 3311 10871
5660	0	0	Ki67+	 3314 11002
5661	0	0	Ki67+	 3315 10259
5662	0	0	Ki67+	 3319 10898
5663	0	0	Ki67+	 3328 10711
5664	0	0	Ki67+	 3330 10972
5665	0	0	Ki67+	 3331 10769
5666	0	0	Ki67+	 3331 10849
5667	0	0	Ki67+	 3331 10891
5668	0	0	Ki67+	 3333 10788
5669	0	0	Ki67+	 3334 10509
5670	0	0	Ki67+	 3336 10647
5671	0	0	Ki67+	 3339 10928
5672	0	0	Ki67+	 3347 10236
5673	0	0	Ki67+	 3348 10884
5674	0	0	Ki67+	 3353 10267
5675	0	0	Ki67+	 3353 10983
5676	0	0	Ki67+	 3354 10689
5677	0	0	Ki67+	 3358 10677
5678	0	0	Ki67+	 3360 10903
5679	0	0	Ki67+	 3361 10820
5680	0	0	Ki67+	 3363 10842
5681	0	0	Ki67+	 3363 10938
5682	0	0	Ki67+	 3364 10756
5683	0	0	Ki67+	 3365 10243
5684	0	0	Ki67+	 3366 10520
5685	0	0	Ki67+	 3369 10722
5686	0	0	Ki67+	 3375 10250
5687	0	0	Ki67+	 3375 10857
5688	0	0	Ki67+	 3378 10270
5689	0	0	Ki67+	 3379 10967
5690	0	0	Ki67+	 3381 10848
5691	0	0	Ki67+	 3382 10714
5692	0	0	Ki67+	 3387 10505
5693	0	0	Ki67+	 3388 10284
5694	0	0	Ki67+	 3388 10689
5695	0	0	Ki67+	 3389 10388
5696	0	0	Ki67+	 3389 10883
5697	0	0	Ki67+	 3390 10812
5698	0	0	Ki67+	 3395 10707
5699	0	0	Ki67+	 3397 10933
5700	0	0	Ki67+	 3399 10300
5701	0	0	Ki67+	 3402 10961
5702	0	0	Ki67+	 3403 10824
5703	0	0	Ki67+	 3403 10999
5704	0	0	Ki67+	 3407 10783
5705	0	0	Ki67+	 3409 10295
5706	0	0	Ki67+	 3409 10334
5707	0	0	Ki67+	 3409 10676
5708	0	0	Ki67+	 3413 10708
5709	0	0	Ki67+	 3413 10945
5710	0	0	Ki67+	 3415 10421
5711	0	0	Ki67+	 3417 10891
5712	0	0	Ki67+	 3418 10860
5713	0	0	Ki67+	 3424 10251
5714	0	0	Ki67+	 3427 10692
5715	0	0	Ki67+	 3429 10916
5716	0	0	Ki67+	 3431 10298
5717	0	0	Ki67+	 3431 10310
5718	0	0	Ki67+	 3436 10673
5719	0	0	Ki67+	 3439 10774
5720	0	0	Ki67+	 3441 10823
5721	0	0	Ki67+	 3443 10907
5722	0	0	Ki67+	 3444 10811
5723	0	0	Ki67+	 3446 10245
5724	0	0	Ki67+	 3446 10453
5725	0	0	Ki67+	 3448 10880
5726	0	0	Ki67+	 3454 11000
5727	0	0	Ki67+	 3455 10722
5728	0	0	Ki67+	 3457 10859
5729	0	0	Ki67+	 3459 10680
5730	0	0	Ki67+	 3461 10283
5731	0	0	Ki67+	 3464 11001
5732	0	0	Ki67+	 3465 10829
5733	0	0	Ki67+	 3466 10320
5734	0	0	Ki67+	 3466 10660
5735	0	0	Ki67+	 3467 10844
5736	0	0	Ki67+	 3468 10815
5737	0	0	Ki67+	 3470 10619
5738	0	0	Ki67+	 3471 10791
5739	0	0	Ki67+	 3472 10760
5740	0	0	Ki67+	 3474 10869
5741	0	0	Ki67+	 3475 10708
5742	0	0	Ki67+	 3482 10984
5743	0	0	Ki67+	 3484 10771
5744	0	0	Ki67+	 3485 10292
5745	0	0	Ki67+	 3486 10844
5746	0	0	Ki67+	 3488 10726
5747	0	0	Ki67+	 3488 10819
5748	0	0	Ki67+	 3489 10866
5749	0	0	Ki67+	 3491 11006
5750	0	0	Ki67+	 3495 10347
5751	0	0	Ki67+	 3495 10669
5752	0	0	Ki67+	 3500 10269
5753	0	0	Ki67+	 3500 10986
5754	0	0	Ki67+	 3501 10743
5755	0	0	Ki67+	 3503 10338
5756	0	0	Ki67+	 3503 10407
5757	0	0	Ki67+	 3503 10948
5758	0	0	Ki67+	 3504 10679
5759	0	0	Ki67+	 3505 10247
5760	0	0	Ki67+	 3512 11018
5761	0	0	Ki67+	 3513 10314
5762	0	0	Ki67+	 3513 10804
5763	0	0	Ki67+	 3513 10834
5764	0	0	Ki67+	 3515 10779
5765	0	0	Ki67+	 3517 10862
5766	0	0	Ki67+	 3518 10696
5767	0	0	Ki67+	 3518 10970
5768	0	0	Ki67+	 3520 10711
5769	0	0	Ki67+	 3521 10264
5770	0	0	Ki67+	 3528 10812
5771	0	0	Ki67+	 3534 10261
5772	0	0	Ki67+	 3535 10615
5773	0	0	Ki67+	 3536 10706
5774	0	0	Ki67+	 3537 10339
5775	0	0	Ki67+	 3539 10727
5776	0	0	Ki67+	 3539 10806
5777	0	0	Ki67+	 3542 10791
5778	0	0	Ki67+	 3543 10303
5779	0	0	Ki67+	 3551 10271
5780	0	0	Ki67+	 3553 10743
5781	0	0	Ki67+	 3553 10761
5782	0	0	Ki67+	 3555 10971
5783	0	0	Ki67+	 3555 11018
5784	0	0	Ki67+	 3562 10313
5785	0	0	Ki67+	 3564 10790
5786	0	0	Ki67+	 3569 10235
5787	0	0	Ki67+	 3570 10762
5788	0	0	Ki67+	 3574 11001
5789	0	0	Ki67+	 3577 10733
5790	0	0	Ki67+	 3581 10393
5791	0	0	Ki67+	 3587 10252
5792	0	0	Ki67+	 3592 10647
5793	0	0	Ki67+	 3596 10238
5794	0	0	Ki67+	 2803 11129
5795	0	0	Ki67+	 2810 11147
5796	0	0	Ki67+	 2812 11771
5797	0	0	Ki67+	 2815 11308
5798	0	0	Ki67+	 2819 11513
5799	0	0	Ki67+	 2819 11658
5800	0	0	Ki67+	 2822 11353
5801	0	0	Ki67+	 2823 11184
5802	0	0	Ki67+	 2828 11679
5803	0	0	Ki67+	 2833 11821
5804	0	0	Ki67+	 2840 11111
5805	0	0	Ki67+	 2840 11244
5806	0	0	Ki67+	 2840 11474
5807	0	0	Ki67+	 2841 11268
5808	0	0	Ki67+	 2842 11321
5809	0	0	Ki67+	 2843 11093
5810	0	0	Ki67+	 2846 11075
5811	0	0	Ki67+	 2849 11176
5812	0	0	Ki67+	 2852 11109
5813	0	0	Ki67+	 2852 11154
5814	0	0	Ki67+	 2852 11802
5815	0	0	Ki67+	 2854 11613
5816	0	0	Ki67+	 2855 11501
5817	0	0	Ki67+	 2856 11068
5818	0	0	Ki67+	 2859 11221
5819	0	0	Ki67+	 2865 11089
5820	0	0	Ki67+	 2865 11511
5821	0	0	Ki67+	 2868 11041
5822	0	0	Ki67+	 2868 11077
5823	0	0	Ki67+	 2868 11473
5824	0	0	Ki67+	 2869 11762
5825	0	0	Ki67+	 2873 11425
5826	0	0	Ki67+	 2878 11042
5827	0	0	Ki67+	 2879 11327
5828	0	0	Ki67+	 2893 11454
5829	0	0	Ki67+	 2895 11212
5830	0	0	Ki67+	 2897 11276
5831	0	0	Ki67+	 2903 11610
5832	0	0	Ki67+	 2904 11292
5833	0	0	Ki67+	 2920 11302
5834	0	0	Ki67+	 2928 11564
5835	0	0	Ki67+	 2938 11367
5836	0	0	Ki67+	 2943 11344
5837	0	0	Ki67+	 2944 11430
5838	0	0	Ki67+	 2945 11079
5839	0	0	Ki67+	 2945 11275
5840	0	0	Ki67+	 2950 11585
5841	0	0	Ki67+	 2956 11210
5842	0	0	Ki67+	 2959 11308
5843	0	0	Ki67+	 2960 11064
5844	0	0	Ki67+	 2961 11369
5845	0	0	Ki67+	 2965 11032
5846	0	0	Ki67+	 2969 11499
5847	0	0	Ki67+	 2975 11433
5848	0	0	Ki67+	 2978 11567
5849	0	0	Ki67+	 2980 11410
5850	0	0	Ki67+	 2981 11277
5851	0	0	Ki67+	 2989 11766
5852	0	0	Ki67+	 2994 11413
5853	0	0	Ki67+	 2997 11371
5854	0	0	Ki67+	 3001 11400
5855	0	0	Ki67+	 3001 11492
5856	0	0	Ki67+	 3002 11524
5857	0	0	Ki67+	 3003 11263
5858	0	0	Ki67+	 3016 11266
5859	0	0	Ki67+	 3016 11523
5860	0	0	Ki67+	 3024 11469
5861	0	0	Ki67+	 3025 11387
5862	0	0	Ki67+	 3026 11288
5863	0	0	Ki67+	 3030 11305
5864	0	0	Ki67+	 3031 11373
5865	0	0	Ki67+	 3032 11574
5866	0	0	Ki67+	 3039 11266
5867	0	0	Ki67+	 3045 11082
5868	0	0	Ki67+	 3052 11176
5869	0	0	Ki67+	 3052 11723
5870	0	0	Ki67+	 3053 11736
5871	0	0	Ki67+	 3056 11431
5872	0	0	Ki67+	 3059 11213
5873	0	0	Ki67+	 3073 11446
5874	0	0	Ki67+	 3078 11114
5875	0	0	Ki67+	 3079 11263
5876	0	0	Ki67+	 3079 11350
5877	0	0	Ki67+	 3080 11315
5878	0	0	Ki67+	 3082 11471
5879	0	0	Ki67+	 3085 11295
5880	0	0	Ki67+	 3087 11176
5881	0	0	Ki67+	 3094 11252
5882	0	0	Ki67+	 3096 11381
5883	0	0	Ki67+	 3097 11354
5884	0	0	Ki67+	 3098 11408
5885	0	0	Ki67+	 3099 11167
5886	0	0	Ki67+	 3100 11131
5887	0	0	Ki67+	 3101 11326
5888	0	0	Ki67+	 3104 11309
5889	0	0	Ki67+	 3106 11216
5890	0	0	Ki67+	 3108 11257
5891	0	0	Ki67+	 3113 11102
5892	0	0	Ki67+	 3116 11595
5893	0	0	Ki67+	 3117 11085
5894	0	0	Ki67+	 3119 11131
5895	0	0	Ki67+	 3120 11333
5896	0	0	Ki67+	 3125 11212
5897	0	0	Ki67+	 3128 11196
5898	0	0	Ki67+	 3133 11285
5899	0	0	Ki67+	 3134 11055
5900	0	0	Ki67+	 3135 11251
5901	0	0	Ki67+	 3135 11590
5902	0	0	Ki67+	 3138 11233
5903	0	0	Ki67+	 3143 11266
5904	0	0	Ki67+	 3144 11129
5905	0	0	Ki67+	 3148 11437
5906	0	0	Ki67+	 3151 11359
5907	0	0	Ki67+	 3153 11297
5908	0	0	Ki67+	 3157 11061
5909	0	0	Ki67+	 3158 11165
5910	0	0	Ki67+	 3159 11188
5911	0	0	Ki67+	 3161 11223
5912	0	0	Ki67+	 3161 11416
5913	0	0	Ki67+	 3165 11541
5914	0	0	Ki67+	 3171 11286
5915	0	0	Ki67+	 3174 11098
5916	0	0	Ki67+	 3174 11266
5917	0	0	Ki67+	 3176 11416
5918	0	0	Ki67+	 3179 11170
5919	0	0	Ki67+	 3181 11142
5920	0	0	Ki67+	 3181 11554
5921	0	0	Ki67+	 3182 11316
5922	0	0	Ki67+	 3183 11251
5923	0	0	Ki67+	 3183 11283
5924	0	0	Ki67+	 3189 11397
5925	0	0	Ki67+	 3189 11583
5926	0	0	Ki67+	 3190 11340
5927	0	0	Ki67+	 3194 11321
5928	0	0	Ki67+	 3194 11384
5929	0	0	Ki67+	 3196 11103
5930	0	0	Ki67+	 3206 11183
5931	0	0	Ki67+	 3209 11198
5932	0	0	Ki67+	 3213 11040
5933	0	0	Ki67+	 3214 11351
5934	0	0	Ki67+	 3216 11233
5935	0	0	Ki67+	 3217 11370
5936	0	0	Ki67+	 3220 11132
5937	0	0	Ki67+	 3223 11580
5938	0	0	Ki67+	 3226 11206
5939	0	0	Ki67+	 3228 11177
5940	0	0	Ki67+	 3231 11071
5941	0	0	Ki67+	 3232 11221
5942	0	0	Ki67+	 3233 11158
5943	0	0	Ki67+	 3243 11123
5944	0	0	Ki67+	 3246 11204
5945	0	0	Ki67+	 3247 11027
5946	0	0	Ki67+	 3247 11103
5947	0	0	Ki67+	 3248 11163
5948	0	0	Ki67+	 3250 11350
5949	0	0	Ki67+	 3259 11338
5950	0	0	Ki67+	 3260 11786
5951	0	0	Ki67+	 3264 11081
5952	0	0	Ki67+	 3268 11051
5953	0	0	Ki67+	 3269 11132
5954	0	0	Ki67+	 3275 11733
5955	0	0	Ki67+	 3280 11092
5956	0	0	Ki67+	 3282 11074
5957	0	0	Ki67+	 3284 11143
5958	0	0	Ki67+	 3293 11687
5959	0	0	Ki67+	 3295 11411
5960	0	0	Ki67+	 3296 11120
5961	0	0	Ki67+	 3298 11062
5962	0	0	Ki67+	 3298 11101
5963	0	0	Ki67+	 3298 11447
5964	0	0	Ki67+	 3298 11707
5965	0	0	Ki67+	 3308 11655
5966	0	0	Ki67+	 3309 11443
5967	0	0	Ki67+	 3313 11038
5968	0	0	Ki67+	 3316 11067
5969	0	0	Ki67+	 3316 11390
5970	0	0	Ki67+	 3318 11749
5971	0	0	Ki67+	 3319 11120
5972	0	0	Ki67+	 3327 11410
5973	0	0	Ki67+	 3329 11431
5974	0	0	Ki67+	 3336 11400
5975	0	0	Ki67+	 3336 11417
5976	0	0	Ki67+	 3337 11039
5977	0	0	Ki67+	 3340 11053
5978	0	0	Ki67+	 3353 11027
5979	0	0	Ki67+	 3359 11402
5980	0	0	Ki67+	 3359 11474
5981	0	0	Ki67+	 3360 11640
5982	0	0	Ki67+	 3363 11672
5983	0	0	Ki67+	 3371 11437
5984	0	0	Ki67+	 3398 11417
5985	0	0	Ki67+	 3414 11170
5986	0	0	Ki67+	 3426 11158
5987	0	0	Ki67+	 3428 11066
5988	0	0	Ki67+	 3431 11209
5989	0	0	Ki67+	 3441 11370
5990	0	0	Ki67+	 3442 11030
5991	0	0	Ki67+	 3456 11044
5992	0	0	Ki67+	 3460 11182
5993	0	0	Ki67+	 3460 11375
5994	0	0	Ki67+	 3472 11371
5995	0	0	Ki67+	 3475 11037
5996	0	0	Ki67+	 3476 11387
5997	0	0	Ki67+	 3483 11170
5998	0	0	Ki67+	 3492 11793
5999	0	0	Ki67+	 3494 11106
6000	0	0	Ki67+	 3494 11669
6001	0	0	Ki67+	 3497 11129
6002	0	0	Ki67+	 3498 11093
6003	0	0	Ki67+	 3499 11262
6004	0	0	Ki67+	 3505 11157
6005	0	0	Ki67+	 3506 11073
6006	0	0	Ki67+	 3506 11733
6007	0	0	Ki67+	 3509 11201
6008	0	0	Ki67+	 3514 11117
6009	0	0	Ki67+	 3515 11744
6010	0	0	Ki67+	 3516 11180
6011	0	0	Ki67+	 3520 11649
6012	0	0	Ki67+	 3531 11127
6013	0	0	Ki67+	 3531 11663
6014	0	0	Ki67+	 3531 11713
6015	0	0	Ki67+	 3534 11752
6016	0	0	Ki67+	 3553 11132
6017	0	0	Ki67+	 3559 11663
6018	0	0	Ki67+	 3561 11726
6019	0	0	Ki67+	 3568 11493
6020	0	0	Ki67+	 3569 11764
6021	0	0	Ki67+	 3571 11683
6022	0	0	Ki67+	 3588 11510
6023	0	0	Ki67+	 3589 11053
6024	0	0	Ki67+	 3589 11168
6025	0	0	Ki67+	 3589 11706
6026	0	0	Ki67+	 3590 11691
6027	0	0	Ki67+	 3595 11754
6028	0	0	Ki67+	 3596 11816
6029	0	0	Ki67+	 2808 11888
6030	0	0	Ki67+	 2809 12117
6031	0	0	Ki67+	 2839 11889
6032	0	0	Ki67+	 2898 11873
6033	0	0	Ki67+	 2944 12012
6034	0	0	Ki67+	 3012 12262
6035	0	0	Ki67+	 3017 12238
6036	0	0	Ki67+	 3062 12195
6037	0	0	Ki67+	 3073 12202
6038	0	0	Ki67+	 3086 12537
6039	0	0	Ki67+	 3116 12542
6040	0	0	Ki67+	 3123 12407
6041	0	0	Ki67+	 3131 12114
6042	0	0	Ki67+	 3134 12239
6043	0	0	Ki67+	 3147 12424
6044	0	0	Ki67+	 3154 12463
6045	0	0	Ki67+	 3158 12577
6046	0	0	Ki67+	 3165 12324
6047	0	0	Ki67+	 3169 11903
6048	0	0	Ki67+	 3188 12437
6049	0	0	Ki67+	 3192 12468
6050	0	0	Ki67+	 3194 12142
6051	0	0	Ki67+	 3204 12415
6052	0	0	Ki67+	 3211 12380
6053	0	0	Ki67+	 3215 12575
6054	0	0	Ki67+	 3221 12461
6055	0	0	Ki67+	 3235 12451
6056	0	0	Ki67+	 3240 12483
6057	0	0	Ki67+	 3243 12458
6058	0	0	Ki67+	 3252 12314
6059	0	0	Ki67+	 3253 12069
6060	0	0	Ki67+	 3261 12081
6061	0	0	Ki67+	 3265 11987
6062	0	0	Ki67+	 3270 12358
6063	0	0	Ki67+	 3271 12132
6064	0	0	Ki67+	 3276 12423
6065	0	0	Ki67+	 3282 12466
6066	0	0	Ki67+	 3288 12248
6067	0	0	Ki67+	 3290 12304
6068	0	0	Ki67+	 3294 12212
6069	0	0	Ki67+	 3299 12378
6070	0	0	Ki67+	 3303 12193
6071	0	0	Ki67+	 3303 12441
6072	0	0	Ki67+	 3307 12348
6073	0	0	Ki67+	 3308 12031
6074	0	0	Ki67+	 3311 12015
6075	0	0	Ki67+	 3313 12325
6076	0	0	Ki67+	 3319 12230
6077	0	0	Ki67+	 3325 12419
6078	0	0	Ki67+	 3328 12309
6079	0	0	Ki67+	 3328 12390
6080	0	0	Ki67+	 3330 12200
6081	0	0	Ki67+	 3331 12259
6082	0	0	Ki67+	 3331 12362
6083	0	0	Ki67+	 3346 12371
6084	0	0	Ki67+	 3355 12236
6085	0	0	Ki67+	 3358 12329
6086	0	0	Ki67+	 3359 12300
6087	0	0	Ki67+	 3368 12482
6088	0	0	Ki67+	 3375 12275
6089	0	0	Ki67+	 3384 12474
6090	0	0	Ki67+	 3388 12259
6091	0	0	Ki67+	 3394 12327
6092	0	0	Ki67+	 3399 12184
6093	0	0	Ki67+	 3409 12004
6094	0	0	Ki67+	 3409 12293
6095	0	0	Ki67+	 3417 12080
6096	0	0	Ki67+	 3419 12222
6097	0	0	Ki67+	 3421 12060
6098	0	0	Ki67+	 3424 12330
6099	0	0	Ki67+	 3426 12133
6100	0	0	Ki67+	 3429 12200
6101	0	0	Ki67+	 3436 12530
6102	0	0	Ki67+	 3439 12001
6103	0	0	Ki67+	 3439 12312
6104	0	0	Ki67+	 3442 12054
6105	0	0	Ki67+	 3443 12336
6106	0	0	Ki67+	 3445 12616
6107	0	0	Ki67+	 3447 12090
6108	0	0	Ki67+	 3450 12020
6109	0	0	Ki67+	 3452 12239
6110	0	0	Ki67+	 3461 12276
6111	0	0	Ki67+	 3463 11875
6112	0	0	Ki67+	 3464 12071
6113	0	0	Ki67+	 3468 12227
6114	0	0	Ki67+	 3472 11889
6115	0	0	Ki67+	 3475 11836
6116	0	0	Ki67+	 3475 12036
6117	0	0	Ki67+	 3478 11946
6118	0	0	Ki67+	 3479 12173
6119	0	0	Ki67+	 3480 11967
6120	0	0	Ki67+	 3486 11897
6121	0	0	Ki67+	 3488 12055
6122	0	0	Ki67+	 3491 12122
6123	0	0	Ki67+	 3499 11923
6124	0	0	Ki67+	 3501 12036
6125	0	0	Ki67+	 3502 12179
6126	0	0	Ki67+	 3504 12274
6127	0	0	Ki67+	 3514 12301
6128	0	0	Ki67+	 3515 12540
6129	0	0	Ki67+	 3517 12199
6130	0	0	Ki67+	 3518 12001
6131	0	0	Ki67+	 3519 11931
6132	0	0	Ki67+	 3521 12257
6133	0	0	Ki67+	 3527 12236
6134	0	0	Ki67+	 3530 12207
6135	0	0	Ki67+	 3538 11966
6136	0	0	Ki67+	 3538 11996
6137	0	0	Ki67+	 3539 12261
6138	0	0	Ki67+	 3542 12281
6139	0	0	Ki67+	 3543 12308
6140	0	0	Ki67+	 3548 12184
6141	0	0	Ki67+	 3557 12240
6142	0	0	Ki67+	 3558 12297
6143	0	0	Ki67+	 3561 12202
6144	0	0	Ki67+	 3572 12262
6145	0	0	Ki67+	 3573 12343
6146	0	0	Ki67+	 3575 11956
6147	0	0	Ki67+	 3580 12277
6148	0	0	Ki67+	 3583 12235
6149	0	0	Ki67+	 3584 12323
6150	0	0	Ki67+	 3587 11982
6151	0	0	Ki67+	 3587 12170
6152	0	0	Ki67+	 3590 12248
6153	0	0	Ki67+	 3590 12562
6154	0	0	Ki67+	 3591 12156
6155	0	0	Ki67+	 3596 12018
6156	0	0	Ki67+	 3599 12293
6157	0	0	Ki67+	 2886 13032
6158	0	0	Ki67+	 2893 13001
6159	0	0	Ki67+	 2900 12968
6160	0	0	Ki67+	 2917 12938
6161	0	0	Ki67+	 2924 12909
6162	0	0	Ki67+	 2924 12995
6163	0	0	Ki67+	 2935 13091
6164	0	0	Ki67+	 2945 12996
6165	0	0	Ki67+	 2946 12883
6166	0	0	Ki67+	 2946 13120
6167	0	0	Ki67+	 2947 13028
6168	0	0	Ki67+	 2950 12921
6169	0	0	Ki67+	 2959 12864
6170	0	0	Ki67+	 2965 12988
6171	0	0	Ki67+	 2972 13034
6172	0	0	Ki67+	 2974 12953
6173	0	0	Ki67+	 2977 13101
6174	0	0	Ki67+	 2983 13166
6175	0	0	Ki67+	 2987 12784
6176	0	0	Ki67+	 2988 12960
6177	0	0	Ki67+	 2989 12890
6178	0	0	Ki67+	 2990 12801
6179	0	0	Ki67+	 2996 13222
6180	0	0	Ki67+	 3010 12879
6181	0	0	Ki67+	 3026 13100
6182	0	0	Ki67+	 3028 12893
6183	0	0	Ki67+	 3028 12964
6184	0	0	Ki67+	 3028 13162
6185	0	0	Ki67+	 3029 12779
6186	0	0	Ki67+	 3035 12844
6187	0	0	Ki67+	 3070 12791
6188	0	0	Ki67+	 3100 13157
6189	0	0	Ki67+	 3101 13214
6190	0	0	Ki67+	 3103 13327
6191	0	0	Ki67+	 3107 12654
6192	0	0	Ki67+	 3110 13191
6193	0	0	Ki67+	 3123 12666
6194	0	0	Ki67+	 3147 12916
6195	0	0	Ki67+	 3154 13088
6196	0	0	Ki67+	 3156 13234
6197	0	0	Ki67+	 3156 13322
6198	0	0	Ki67+	 3158 12651
6199	0	0	Ki67+	 3167 13176
6200	0	0	Ki67+	 3168 12773
6201	0	0	Ki67+	 3168 13149
6202	0	0	Ki67+	 3177 13231
6203	0	0	Ki67+	 3207 13223
6204	0	0	Ki67+	 3259 12872
6205	0	0	Ki67+	 3268 12864
6206	0	0	Ki67+	 3284 12967
6207	0	0	Ki67+	 3292 12810
6208	0	0	Ki67+	 3295 13399
6209	0	0	Ki67+	 3308 12653
6210	0	0	Ki67+	 3314 12783
6211	0	0	Ki67+	 3336 13029
6212	0	0	Ki67+	 3339 13104
6213	0	0	Ki67+	 3342 12756
6214	0	0	Ki67+	 3355 12758
6215	0	0	Ki67+	 3363 12728
6216	0	0	Ki67+	 3376 13069
6217	0	0	Ki67+	 3389 13172
6218	0	0	Ki67+	 3395 13111
6219	0	0	Ki67+	 3395 13409
6220	0	0	Ki67+	 3396 13305
6221	0	0	Ki67+	 3396 13387
6222	0	0	Ki67+	 3407 13386
6223	0	0	Ki67+	 3408 13065
6224	0	0	Ki67+	 3414 13148
6225	0	0	Ki67+	 3421 12655
6226	0	0	Ki67+	 3423 13319
6227	0	0	Ki67+	 3425 12627
6228	0	0	Ki67+	 3436 12639
6229	0	0	Ki67+	 3483 13088
6230	0	0	Ki67+	 3484 13323
6231	0	0	Ki67+	 3496 13266
6232	0	0	Ki67+	 3497 13284
6233	0	0	Ki67+	 3498 13347
6234	0	0	Ki67+	 3499 13146
6235	0	0	Ki67+	 3503 13069
6236	0	0	Ki67+	 3507 13357
6237	0	0	Ki67+	 3517 13269
6238	0	0	Ki67+	 3523 13244
6239	0	0	Ki67+	 3526 13275
6240	0	0	Ki67+	 3529 13104
6241	0	0	Ki67+	 3529 13168
6242	0	0	Ki67+	 3532 13348
6243	0	0	Ki67+	 3538 13399
6244	0	0	Ki67+	 3539 13265
6245	0	0	Ki67+	 3541 13366
6246	0	0	Ki67+	 3554 13228
6247	0	0	Ki67+	 3554 13398
6248	0	0	Ki67+	 3558 13340
6249	0	0	Ki67+	 3562 13247
6250	0	0	Ki67+	 3566 13374
6251	0	0	Ki67+	 3569 13137
6252	0	0	Ki67+	 3572 12655
6253	0	0	Ki67+	 3576 13215
6254	0	0	Ki67+	 3580 12674
6255	0	0	Ki67+	 3580 12833
6256	0	0	Ki67+	 3585 12750
6257	0	0	Ki67+	 3585 13292
6258	0	0	Ki67+	 3586 12628
6259	0	0	Ki67+	 3587 12726
6260	0	0	Ki67+	 3588 13141
6261	0	0	Ki67+	 3593 12707
6262	0	0	Ki67+	 3593 13215
6263	0	0	Ki67+	 3595 13301
6264	0	0	Ki67+	 3596 12681
6265	0	0	Ki67+	 3472 13561
6266	0	0	Ki67+	 3576 13592
6267	0	0	Ki67+	 3596 13557
6268	0	0	Ki67+	 3602 6138
6269	0	0	Ki67+	 3604 5835
6270	0	0	Ki67+	 3604 6203
6271	0	0	Ki67+	 3606 6093
6272	0	0	Ki67+	 3607 5963
6273	0	0	Ki67+	 3611 5939
6274	0	0	Ki67+	 3612 6174
6275	0	0	Ki67+	 3614 5997
6276	0	0	Ki67+	 3616 5923
6277	0	0	Ki67+	 3618 6110
6278	0	0	Ki67+	 3629 6070
6279	0	0	Ki67+	 3636 6039
6280	0	0	Ki67+	 3637 5965
6281	0	0	Ki67+	 3641 6006
6282	0	0	Ki67+	 3644 5934
6283	0	0	Ki67+	 3651 6052
6284	0	0	Ki67+	 3658 6087
6285	0	0	Ki67+	 3662 6005
6286	0	0	Ki67+	 3675 6061
6287	0	0	Ki67+	 3687 5963
6288	0	0	Ki67+	 3688 5931
6289	0	0	Ki67+	 3688 6164
6290	0	0	Ki67+	 3689 5998
6291	0	0	Ki67+	 3709 6170
6292	0	0	Ki67+	 3713 6078
6293	0	0	Ki67+	 3721 6088
6294	0	0	Ki67+	 3734 6132
6295	0	0	Ki67+	 3753 6153
6296	0	0	Ki67+	 3757 6068
6297	0	0	Ki67+	 3765 6168
6298	0	0	Ki67+	 3766 6052
6299	0	0	Ki67+	 3766 6200
6300	0	0	Ki67+	 3787 6049
6301	0	0	Ki67+	 3807 6168
6302	0	0	Ki67+	 3815 6144
6303	0	0	Ki67+	 3835 6056
6304	0	0	Ki67+	 3845 6076
6305	0	0	Ki67+	 3845 6101
6306	0	0	Ki67+	 3867 6210
6307	0	0	Ki67+	 3882 6152
6308	0	0	Ki67+	 3925 6211
6309	0	0	Ki67+	 3939 6188
6310	0	0	Ki67+	 3965 6201
6311	0	0	Ki67+	 3981 6183
6312	0	0	Ki67+	 3984 5698
6313	0	0	Ki67+	 4028 5788
6314	0	0	Ki67+	 4038 6062
6315	0	0	Ki67+	 4067 6045
6316	0	0	Ki67+	 4073 6120
6317	0	0	Ki67+	 4085 6088
6318	0	0	Ki67+	 4094 6184
6319	0	0	Ki67+	 4111 6194
6320	0	0	Ki67+	 4113 6117
6321	0	0	Ki67+	 4137 5997
6322	0	0	Ki67+	 4165 6055
6323	0	0	Ki67+	 4183 6096
6324	0	0	Ki67+	 4185 6011
6325	0	0	Ki67+	 4190 6149
6326	0	0	Ki67+	 4194 6180
6327	0	0	Ki67+	 4199 6073
6328	0	0	Ki67+	 4200 6039
6329	0	0	Ki67+	 4206 6172
6330	0	0	Ki67+	 4217 5969
6331	0	0	Ki67+	 4219 6158
6332	0	0	Ki67+	 4221 6078
6333	0	0	Ki67+	 4239 6196
6334	0	0	Ki67+	 4240 6108
6335	0	0	Ki67+	 4253 6065
6336	0	0	Ki67+	 4263 6066
6337	0	0	Ki67+	 4265 6042
6338	0	0	Ki67+	 4270 6084
6339	0	0	Ki67+	 4278 6011
6340	0	0	Ki67+	 4286 6215
6341	0	0	Ki67+	 4297 6092
6342	0	0	Ki67+	 4300 6157
6343	0	0	Ki67+	 4337 6116
6344	0	0	Ki67+	 4340 6168
6345	0	0	Ki67+	 4341 6145
6346	0	0	Ki67+	 4347 6067
6347	0	0	Ki67+	 4348 6197
6348	0	0	Ki67+	 4354 6177
6349	0	0	Ki67+	 4356 6038
6350	0	0	Ki67+	 4362 5951
6351	0	0	Ki67+	 4387 6039
6352	0	0	Ki67+	 4394 6094
6353	0	0	Ki67+	 4398 6134
6354	0	0	Ki67+	 3608 6741
6355	0	0	Ki67+	 3609 6243
6356	0	0	Ki67+	 3609 7007
6357	0	0	Ki67+	 3611 6608
6358	0	0	Ki67+	 3613 7023
6359	0	0	Ki67+	 3618 6972
6360	0	0	Ki67+	 3622 6544
6361	0	0	Ki67+	 3626 6688
6362	0	0	Ki67+	 3628 6665
6363	0	0	Ki67+	 3628 7015
6364	0	0	Ki67+	 3631 6571
6365	0	0	Ki67+	 3634 6629
6366	0	0	Ki67+	 3634 6882
6367	0	0	Ki67+	 3634 6985
6368	0	0	Ki67+	 3635 6956
6369	0	0	Ki67+	 3638 6607
6370	0	0	Ki67+	 3641 6328
6371	0	0	Ki67+	 3642 6658
6372	0	0	Ki67+	 3643 7002
6373	0	0	Ki67+	 3645 6694
6374	0	0	Ki67+	 3646 6600
6375	0	0	Ki67+	 3646 6680
6376	0	0	Ki67+	 3654 6667
6377	0	0	Ki67+	 3657 6640
6378	0	0	Ki67+	 3670 6995
6379	0	0	Ki67+	 3675 6905
6380	0	0	Ki67+	 3678 6366
6381	0	0	Ki67+	 3679 6927
6382	0	0	Ki67+	 3689 6245
6383	0	0	Ki67+	 3693 6977
6384	0	0	Ki67+	 3703 6965
6385	0	0	Ki67+	 3707 6823
6386	0	0	Ki67+	 3710 6847
6387	0	0	Ki67+	 3716 6397
6388	0	0	Ki67+	 3721 6903
6389	0	0	Ki67+	 3723 6805
6390	0	0	Ki67+	 3723 6855
6391	0	0	Ki67+	 3725 6432
6392	0	0	Ki67+	 3734 7019
6393	0	0	Ki67+	 3741 6824
6394	0	0	Ki67+	 3744 6856
6395	0	0	Ki67+	 3745 6792
6396	0	0	Ki67+	 3746 6751
6397	0	0	Ki67+	 3749 6997
6398	0	0	Ki67+	 3756 6781
6399	0	0	Ki67+	 3763 6934
6400	0	0	Ki67+	 3765 6887
6401	0	0	Ki67+	 3768 6828
6402	0	0	Ki67+	 3771 6773
6403	0	0	Ki67+	 3772 6817
6404	0	0	Ki67+	 3772 6982
6405	0	0	Ki67+	 3773 6920
6406	0	0	Ki67+	 3775 7001
6407	0	0	Ki67+	 3776 6805
6408	0	0	Ki67+	 3779 6962
6409	0	0	Ki67+	 3783 6233
6410	0	0	Ki67+	 3787 6871
6411	0	0	Ki67+	 3788 6887
6412	0	0	Ki67+	 3791 6828
6413	0	0	Ki67+	 3794 6728
6414	0	0	Ki67+	 3794 6849
6415	0	0	Ki67+	 3795 6413
6416	0	0	Ki67+	 3804 6973
6417	0	0	Ki67+	 3806 6793
6418	0	0	Ki67+	 3815 6744
6419	0	0	Ki67+	 3816 6811
6420	0	0	Ki67+	 3817 6999
6421	0	0	Ki67+	 3823 6856
6422	0	0	Ki67+	 3828 6718
6423	0	0	Ki67+	 3828 6889
6424	0	0	Ki67+	 3837 6731
6425	0	0	Ki67+	 3838 6693
6426	0	0	Ki67+	 3841 6828
6427	0	0	Ki67+	 3845 6885
6428	0	0	Ki67+	 3848 6757
6429	0	0	Ki67+	 3848 6987
6430	0	0	Ki67+	 3866 6679
6431	0	0	Ki67+	 3870 6950
6432	0	0	Ki67+	 3887 6869
6433	0	0	Ki67+	 3888 6374
6434	0	0	Ki67+	 3888 6787
6435	0	0	Ki67+	 3890 6980
6436	0	0	Ki67+	 3905 6957
6437	0	0	Ki67+	 3911 6930
6438	0	0	Ki67+	 3912 6698
6439	0	0	Ki67+	 3913 6942
6440	0	0	Ki67+	 3918 6658
6441	0	0	Ki67+	 3924 6785
6442	0	0	Ki67+	 3930 6963
6443	0	0	Ki67+	 3941 6940
6444	0	0	Ki67+	 3948 6698
6445	0	0	Ki67+	 3953 6659
6446	0	0	Ki67+	 3957 6757
6447	0	0	Ki67+	 3961 6966
6448	0	0	Ki67+	 3968 6248
6449	0	0	Ki67+	 3981 6258
6450	0	0	Ki67+	 3982 6688
6451	0	0	Ki67+	 3982 7008
6452	0	0	Ki67+	 4010 6888
6453	0	0	Ki67+	 4017 6713
6454	0	0	Ki67+	 4021 6724
6455	0	0	Ki67+	 4051 6884
6456	0	0	Ki67+	 4069 6920
6457	0	0	Ki67+	 4077 6650
6458	0	0	Ki67+	 4084 6737
6459	0	0	Ki67+	 4084 6894
6460	0	0	Ki67+	 4089 6913
6461	0	0	Ki67+	 4093 6661
6462	0	0	Ki67+	 4094 6225
6463	0	0	Ki67+	 4094 6761
6464	0	0	Ki67+	 4096 6704
6465	0	0	Ki67+	 4096 6819
6466	0	0	Ki67+	 4104 6598
6467	0	0	Ki67+	 4108 6794
6468	0	0	Ki67+	 4108 6930
6469	0	0	Ki67+	 4109 6628
6470	0	0	Ki67+	 4112 6642
6471	0	0	Ki67+	 4119 6563
6472	0	0	Ki67+	 4119 6858
6473	0	0	Ki67+	 4122 6712
6474	0	0	Ki67+	 4124 6577
6475	0	0	Ki67+	 4130 6739
6476	0	0	Ki67+	 4135 6651
6477	0	0	Ki67+	 4136 6894
6478	0	0	Ki67+	 4148 6789
6479	0	0	Ki67+	 4162 6819
6480	0	0	Ki67+	 4163 6653
6481	0	0	Ki67+	 4165 6888
6482	0	0	Ki67+	 4167 6854
6483	0	0	Ki67+	 4169 6676
6484	0	0	Ki67+	 4178 6795
6485	0	0	Ki67+	 4179 6690
6486	0	0	Ki67+	 4187 6566
6487	0	0	Ki67+	 4194 6599
6488	0	0	Ki67+	 4203 6868
6489	0	0	Ki67+	 4207 6609
6490	0	0	Ki67+	 4209 6848
6491	0	0	Ki67+	 4210 6666
6492	0	0	Ki67+	 4213 6991
6493	0	0	Ki67+	 4215 6772
6494	0	0	Ki67+	 4218 6886
6495	0	0	Ki67+	 4219 6833
6496	0	0	Ki67+	 4221 6801
6497	0	0	Ki67+	 4222 6542
6498	0	0	Ki67+	 4240 6649
6499	0	0	Ki67+	 4243 6594
6500	0	0	Ki67+	 4247 6700
6501	0	0	Ki67+	 4248 6507
6502	0	0	Ki67+	 4249 6610
6503	0	0	Ki67+	 4255 6558
6504	0	0	Ki67+	 4259 6571
6505	0	0	Ki67+	 4260 6653
6506	0	0	Ki67+	 4262 6836
6507	0	0	Ki67+	 4267 6960
6508	0	0	Ki67+	 4268 6685
6509	0	0	Ki67+	 4276 6536
6510	0	0	Ki67+	 4278 6669
6511	0	0	Ki67+	 4280 6501
6512	0	0	Ki67+	 4282 6968
6513	0	0	Ki67+	 4283 6591
6514	0	0	Ki67+	 4284 6828
6515	0	0	Ki67+	 4285 6989
6516	0	0	Ki67+	 4288 6639
6517	0	0	Ki67+	 4292 6778
6518	0	0	Ki67+	 4294 6516
6519	0	0	Ki67+	 4296 6500
6520	0	0	Ki67+	 4302 6654
6521	0	0	Ki67+	 4305 6519
6522	0	0	Ki67+	 4306 6671
6523	0	0	Ki67+	 4306 6706
6524	0	0	Ki67+	 4313 6646
6525	0	0	Ki67+	 4315 6969
6526	0	0	Ki67+	 4328 6677
6527	0	0	Ki67+	 4328 6842
6528	0	0	Ki67+	 4331 6612
6529	0	0	Ki67+	 4334 6582
6530	0	0	Ki67+	 4334 6651
6531	0	0	Ki67+	 4335 6743
6532	0	0	Ki67+	 4336 6987
6533	0	0	Ki67+	 4347 6771
6534	0	0	Ki67+	 4347 6817
6535	0	0	Ki67+	 4354 6584
6536	0	0	Ki67+	 4357 6931
6537	0	0	Ki67+	 4362 6617
6538	0	0	Ki67+	 4362 6647
6539	0	0	Ki67+	 4368 6752
6540	0	0	Ki67+	 4368 7013
6541	0	0	Ki67+	 4369 6905
6542	0	0	Ki67+	 4374 6791
6543	0	0	Ki67+	 4383 6596
6544	0	0	Ki67+	 4385 6897
6545	0	0	Ki67+	 4386 6627
6546	0	0	Ki67+	 4387 6989
6547	0	0	Ki67+	 4388 6572
6548	0	0	Ki67+	 4398 6919
6549	0	0	Ki67+	 3608 7052
6550	0	0	Ki67+	 3627 7091
6551	0	0	Ki67+	 3647 7039
6552	0	0	Ki67+	 3650 7096
6553	0	0	Ki67+	 3652 7028
6554	0	0	Ki67+	 3655 7278
6555	0	0	Ki67+	 3664 7071
6556	0	0	Ki67+	 3664 7792
6557	0	0	Ki67+	 3667 7161
6558	0	0	Ki67+	 3687 7511
6559	0	0	Ki67+	 3691 7812
6560	0	0	Ki67+	 3693 7092
6561	0	0	Ki67+	 3711 7118
6562	0	0	Ki67+	 3714 7050
6563	0	0	Ki67+	 3721 7760
6564	0	0	Ki67+	 3726 7169
6565	0	0	Ki67+	 3727 7780
6566	0	0	Ki67+	 3736 7088
6567	0	0	Ki67+	 3744 7418
6568	0	0	Ki67+	 3754 7057
6569	0	0	Ki67+	 3754 7406
6570	0	0	Ki67+	 3760 7068
6571	0	0	Ki67+	 3769 7055
6572	0	0	Ki67+	 3772 7258
6573	0	0	Ki67+	 3778 7440
6574	0	0	Ki67+	 3785 7767
6575	0	0	Ki67+	 3793 7270
6576	0	0	Ki67+	 3804 7230
6577	0	0	Ki67+	 3808 7249
6578	0	0	Ki67+	 3818 7757
6579	0	0	Ki67+	 3821 7783
6580	0	0	Ki67+	 3832 7298
6581	0	0	Ki67+	 3837 7313
6582	0	0	Ki67+	 3841 7355
6583	0	0	Ki67+	 3847 7748
6584	0	0	Ki67+	 3862 7214
6585	0	0	Ki67+	 3887 7790
6586	0	0	Ki67+	 3914 7810
6587	0	0	Ki67+	 3918 7159
6588	0	0	Ki67+	 3930 7252
6589	0	0	Ki67+	 3942 7796
6590	0	0	Ki67+	 3943 7823
6591	0	0	Ki67+	 3945 7212
6592	0	0	Ki67+	 3946 7163
6593	0	0	Ki67+	 3950 7260
6594	0	0	Ki67+	 3951 7183
6595	0	0	Ki67+	 3951 7322
6596	0	0	Ki67+	 3953 7801
6597	0	0	Ki67+	 3955 7348
6598	0	0	Ki67+	 3961 7619
6599	0	0	Ki67+	 3970 7191
6600	0	0	Ki67+	 3970 7652
6601	0	0	Ki67+	 3975 7587
6602	0	0	Ki67+	 3976 7275
6603	0	0	Ki67+	 3978 7784
6604	0	0	Ki67+	 3985 7814
6605	0	0	Ki67+	 3999 7121
6606	0	0	Ki67+	 4003 7683
6607	0	0	Ki67+	 4005 7482
6608	0	0	Ki67+	 4006 7163
6609	0	0	Ki67+	 4009 7625
6610	0	0	Ki67+	 4010 7788
6611	0	0	Ki67+	 4012 7595
6612	0	0	Ki67+	 4014 7557
6613	0	0	Ki67+	 4015 7684
6614	0	0	Ki67+	 4016 7368
6615	0	0	Ki67+	 4019 7391
6616	0	0	Ki67+	 4021 7328
6617	0	0	Ki67+	 4022 7121
6618	0	0	Ki67+	 4024 7360
6619	0	0	Ki67+	 4027 7308
6620	0	0	Ki67+	 4038 7104
6621	0	0	Ki67+	 4046 7647
6622	0	0	Ki67+	 4061 7548
6623	0	0	Ki67+	 4062 7381
6624	0	0	Ki67+	 4062 7814
6625	0	0	Ki67+	 4086 7531
6626	0	0	Ki67+	 4088 7252
6627	0	0	Ki67+	 4088 7661
6628	0	0	Ki67+	 4093 7214
6629	0	0	Ki67+	 4095 7103
6630	0	0	Ki67+	 4098 7599
6631	0	0	Ki67+	 4106 7525
6632	0	0	Ki67+	 4108 7652
6633	0	0	Ki67+	 4113 7197
6634	0	0	Ki67+	 4115 7054
6635	0	0	Ki67+	 4119 7545
6636	0	0	Ki67+	 4124 7072
6637	0	0	Ki67+	 4135 7097
6638	0	0	Ki67+	 4135 7546
6639	0	0	Ki67+	 4137 7134
6640	0	0	Ki67+	 4141 7562
6641	0	0	Ki67+	 4145 7060
6642	0	0	Ki67+	 4160 7109
6643	0	0	Ki67+	 4161 7817
6644	0	0	Ki67+	 4168 7344
6645	0	0	Ki67+	 4169 7053
6646	0	0	Ki67+	 4173 7300
6647	0	0	Ki67+	 4195 7168
6648	0	0	Ki67+	 4195 7332
6649	0	0	Ki67+	 4206 7676
6650	0	0	Ki67+	 4208 7689
6651	0	0	Ki67+	 4211 7806
6652	0	0	Ki67+	 4217 7765
6653	0	0	Ki67+	 4224 7733
6654	0	0	Ki67+	 4243 7660
6655	0	0	Ki67+	 4257 7753
6656	0	0	Ki67+	 4269 7631
6657	0	0	Ki67+	 4278 7146
6658	0	0	Ki67+	 4278 7159
6659	0	0	Ki67+	 4279 7745
6660	0	0	Ki67+	 4280 7798
6661	0	0	Ki67+	 4286 7680
6662	0	0	Ki67+	 4295 7752
6663	0	0	Ki67+	 4300 7130
6664	0	0	Ki67+	 4314 7341
6665	0	0	Ki67+	 4314 7737
6666	0	0	Ki67+	 4320 7168
6667	0	0	Ki67+	 4329 7557
6668	0	0	Ki67+	 4334 7714
6669	0	0	Ki67+	 4335 7680
6670	0	0	Ki67+	 4336 7129
6671	0	0	Ki67+	 4344 7587
6672	0	0	Ki67+	 4348 7154
6673	0	0	Ki67+	 4349 7697
6674	0	0	Ki67+	 4354 7639
6675	0	0	Ki67+	 4359 7180
6676	0	0	Ki67+	 4360 7694
6677	0	0	Ki67+	 4362 7476
6678	0	0	Ki67+	 4368 7066
6679	0	0	Ki67+	 4372 7823
6680	0	0	Ki67+	 4375 7041
6681	0	0	Ki67+	 4383 7139
6682	0	0	Ki67+	 4387 7221
6683	0	0	Ki67+	 4389 7071
6684	0	0	Ki67+	 4393 7043
6685	0	0	Ki67+	 4396 7810
6686	0	0	Ki67+	 3601 8418
6687	0	0	Ki67+	 3603 8043
6688	0	0	Ki67+	 3605 8325
6689	0	0	Ki67+	 3613 8396
6690	0	0	Ki67+	 3614 8012
6691	0	0	Ki67+	 3617 7996
6692	0	0	Ki67+	 3617 8172
6693	0	0	Ki67+	 3621 7940
6694	0	0	Ki67+	 3626 8024
6695	0	0	Ki67+	 3627 8440
6696	0	0	Ki67+	 3629 8038
6697	0	0	Ki67+	 3636 8060
6698	0	0	Ki67+	 3643 7992
6699	0	0	Ki67+	 3646 7933
6700	0	0	Ki67+	 3646 8333
6701	0	0	Ki67+	 3647 8255
6702	0	0	Ki67+	 3652 7844
6703	0	0	Ki67+	 3656 8021
6704	0	0	Ki67+	 3656 8062
6705	0	0	Ki67+	 3658 8303
6706	0	0	Ki67+	 3659 8180
6707	0	0	Ki67+	 3660 8363
6708	0	0	Ki67+	 3660 8534
6709	0	0	Ki67+	 3661 8437
6710	0	0	Ki67+	 3663 8544
6711	0	0	Ki67+	 3666 7963
6712	0	0	Ki67+	 3667 8004
6713	0	0	Ki67+	 3667 8113
6714	0	0	Ki67+	 3673 7888
6715	0	0	Ki67+	 3673 8385
6716	0	0	Ki67+	 3677 8067
6717	0	0	Ki67+	 3678 7843
6718	0	0	Ki67+	 3687 8052
6719	0	0	Ki67+	 3691 8280
6720	0	0	Ki67+	 3692 8175
6721	0	0	Ki67+	 3695 8110
6722	0	0	Ki67+	 3696 8136
6723	0	0	Ki67+	 3697 7860
6724	0	0	Ki67+	 3697 7944
6725	0	0	Ki67+	 3697 8068
6726	0	0	Ki67+	 3697 8242
6727	0	0	Ki67+	 3699 8434
6728	0	0	Ki67+	 3706 7981
6729	0	0	Ki67+	 3710 7938
6730	0	0	Ki67+	 3711 7851
6731	0	0	Ki67+	 3711 7956
6732	0	0	Ki67+	 3715 8388
6733	0	0	Ki67+	 3718 8356
6734	0	0	Ki67+	 3726 8113
6735	0	0	Ki67+	 3733 8342
6736	0	0	Ki67+	 3737 8296
6737	0	0	Ki67+	 3739 8061
6738	0	0	Ki67+	 3741 8380
6739	0	0	Ki67+	 3743 8155
6740	0	0	Ki67+	 3746 7988
6741	0	0	Ki67+	 3747 8269
6742	0	0	Ki67+	 3750 7920
6743	0	0	Ki67+	 3753 8044
6744	0	0	Ki67+	 3753 8159
6745	0	0	Ki67+	 3757 8106
6746	0	0	Ki67+	 3759 8066
6747	0	0	Ki67+	 3766 8217
6748	0	0	Ki67+	 3770 7867
6749	0	0	Ki67+	 3773 8407
6750	0	0	Ki67+	 3781 8311
6751	0	0	Ki67+	 3784 8360
6752	0	0	Ki67+	 3787 8097
6753	0	0	Ki67+	 3792 8207
6754	0	0	Ki67+	 3792 8401
6755	0	0	Ki67+	 3796 8000
6756	0	0	Ki67+	 3796 8224
6757	0	0	Ki67+	 3797 8320
6758	0	0	Ki67+	 3798 7965
6759	0	0	Ki67+	 3799 8287
6760	0	0	Ki67+	 3805 8240
6761	0	0	Ki67+	 3809 8057
6762	0	0	Ki67+	 3811 7843
6763	0	0	Ki67+	 3811 8395
6764	0	0	Ki67+	 3814 8249
6765	0	0	Ki67+	 3814 8316
6766	0	0	Ki67+	 3823 7899
6767	0	0	Ki67+	 3823 8360
6768	0	0	Ki67+	 3827 8213
6769	0	0	Ki67+	 3829 8023
6770	0	0	Ki67+	 3833 8323
6771	0	0	Ki67+	 3843 8289
6772	0	0	Ki67+	 3847 7923
6773	0	0	Ki67+	 3849 8261
6774	0	0	Ki67+	 3864 8204
6775	0	0	Ki67+	 3867 7859
6776	0	0	Ki67+	 3870 7927
6777	0	0	Ki67+	 3878 7833
6778	0	0	Ki67+	 3878 7899
6779	0	0	Ki67+	 3884 8285
6780	0	0	Ki67+	 3886 8298
6781	0	0	Ki67+	 3887 7874
6782	0	0	Ki67+	 3888 8231
6783	0	0	Ki67+	 3892 7933
6784	0	0	Ki67+	 3894 8190
6785	0	0	Ki67+	 3896 8206
6786	0	0	Ki67+	 3904 8285
6787	0	0	Ki67+	 3910 8259
6788	0	0	Ki67+	 3916 7863
6789	0	0	Ki67+	 3917 7952
6790	0	0	Ki67+	 3919 8215
6791	0	0	Ki67+	 3924 8244
6792	0	0	Ki67+	 3925 7857
6793	0	0	Ki67+	 3925 7921
6794	0	0	Ki67+	 3926 8389
6795	0	0	Ki67+	 3927 8225
6796	0	0	Ki67+	 3931 8356
6797	0	0	Ki67+	 3933 8210
6798	0	0	Ki67+	 3937 8427
6799	0	0	Ki67+	 3943 7863
6800	0	0	Ki67+	 3945 7894
6801	0	0	Ki67+	 3955 7932
6802	0	0	Ki67+	 3955 8132
6803	0	0	Ki67+	 3955 8363
6804	0	0	Ki67+	 3971 7893
6805	0	0	Ki67+	 3971 8154
6806	0	0	Ki67+	 3971 8298
6807	0	0	Ki67+	 3972 7825
6808	0	0	Ki67+	 3979 8211
6809	0	0	Ki67+	 3998 8151
6810	0	0	Ki67+	 4001 7848
6811	0	0	Ki67+	 4010 7831
6812	0	0	Ki67+	 4017 8167
6813	0	0	Ki67+	 4018 7861
6814	0	0	Ki67+	 4018 7885
6815	0	0	Ki67+	 4018 8195
6816	0	0	Ki67+	 4026 7828
6817	0	0	Ki67+	 4027 7898
6818	0	0	Ki67+	 4028 8245
6819	0	0	Ki67+	 4028 8344
6820	0	0	Ki67+	 4029 7866
6821	0	0	Ki67+	 4043 8322
6822	0	0	Ki67+	 4048 7839
6823	0	0	Ki67+	 4048 8164
6824	0	0	Ki67+	 4056 8215
6825	0	0	Ki67+	 4062 7831
6826	0	0	Ki67+	 4062 7877
6827	0	0	Ki67+	 4062 7921
6828	0	0	Ki67+	 4063 7943
6829	0	0	Ki67+	 4067 7853
6830	0	0	Ki67+	 4068 8224
6831	0	0	Ki67+	 4078 8283
6832	0	0	Ki67+	 4078 8323
6833	0	0	Ki67+	 4083 7843
6834	0	0	Ki67+	 4088 8189
6835	0	0	Ki67+	 4094 7907
6836	0	0	Ki67+	 4113 8170
6837	0	0	Ki67+	 4115 7944
6838	0	0	Ki67+	 4121 8231
6839	0	0	Ki67+	 4129 8126
6840	0	0	Ki67+	 4134 7958
6841	0	0	Ki67+	 4145 7843
6842	0	0	Ki67+	 4145 8197
6843	0	0	Ki67+	 4157 7918
6844	0	0	Ki67+	 4162 8140
6845	0	0	Ki67+	 4174 7832
6846	0	0	Ki67+	 4175 7874
6847	0	0	Ki67+	 4177 8222
6848	0	0	Ki67+	 4191 7832
6849	0	0	Ki67+	 4194 8161
6850	0	0	Ki67+	 4202 8252
6851	0	0	Ki67+	 4202 8281
6852	0	0	Ki67+	 4203 7828
6853	0	0	Ki67+	 4208 7863
6854	0	0	Ki67+	 4221 7828
6855	0	0	Ki67+	 4232 8079
6856	0	0	Ki67+	 4238 8258
6857	0	0	Ki67+	 4241 8246
6858	0	0	Ki67+	 4248 8275
6859	0	0	Ki67+	 4253 7837
6860	0	0	Ki67+	 4256 8207
6861	0	0	Ki67+	 4257 8244
6862	0	0	Ki67+	 4265 8118
6863	0	0	Ki67+	 4266 8184
6864	0	0	Ki67+	 4270 7944
6865	0	0	Ki67+	 4273 8195
6866	0	0	Ki67+	 4275 7964
6867	0	0	Ki67+	 4275 8094
6868	0	0	Ki67+	 4277 7881
6869	0	0	Ki67+	 4278 8112
6870	0	0	Ki67+	 4283 8152
6871	0	0	Ki67+	 4285 7827
6872	0	0	Ki67+	 4295 7935
6873	0	0	Ki67+	 4298 8464
6874	0	0	Ki67+	 4303 7831
6875	0	0	Ki67+	 4305 7964
6876	0	0	Ki67+	 4308 8189
6877	0	0	Ki67+	 4312 8153
6878	0	0	Ki67+	 4314 8209
6879	0	0	Ki67+	 4317 7976
6880	0	0	Ki67+	 4321 8134
6881	0	0	Ki67+	 4322 7926
6882	0	0	Ki67+	 4328 8582
6883	0	0	Ki67+	 4337 8182
6884	0	0	Ki67+	 4338 7851
6885	0	0	Ki67+	 4339 7892
6886	0	0	Ki67+	 4339 8028
6887	0	0	Ki67+	 4342 8212
6888	0	0	Ki67+	 4365 7943
6889	0	0	Ki67+	 4366 7854
6890	0	0	Ki67+	 4368 7962
6891	0	0	Ki67+	 4370 8231
6892	0	0	Ki67+	 4371 8029
6893	0	0	Ki67+	 4376 8198
6894	0	0	Ki67+	 4377 8176
6895	0	0	Ki67+	 4386 7906
6896	0	0	Ki67+	 4388 8109
6897	0	0	Ki67+	 4389 7939
6898	0	0	Ki67+	 4391 8137
6899	0	0	Ki67+	 4396 8053
6900	0	0	Ki67+	 4397 7852
6901	0	0	Ki67+	 4397 8216
6902	0	0	Ki67+	 3601 8871
6903	0	0	Ki67+	 3605 9387
6904	0	0	Ki67+	 3611 8735
6905	0	0	Ki67+	 3626 9249
6906	0	0	Ki67+	 3631 8760
6907	0	0	Ki67+	 3631 9062
6908	0	0	Ki67+	 3633 8928
6909	0	0	Ki67+	 3633 9148
6910	0	0	Ki67+	 3637 8789
6911	0	0	Ki67+	 3638 8843
6912	0	0	Ki67+	 3643 8737
6913	0	0	Ki67+	 3648 8896
6914	0	0	Ki67+	 3652 8874
6915	0	0	Ki67+	 3655 9132
6916	0	0	Ki67+	 3659 8914
6917	0	0	Ki67+	 3659 9031
6918	0	0	Ki67+	 3662 8790
6919	0	0	Ki67+	 3664 9008
6920	0	0	Ki67+	 3667 8901
6921	0	0	Ki67+	 3669 9086
6922	0	0	Ki67+	 3671 8736
6923	0	0	Ki67+	 3671 8751
6924	0	0	Ki67+	 3673 9338
6925	0	0	Ki67+	 3685 8880
6926	0	0	Ki67+	 3687 8772
6927	0	0	Ki67+	 3693 8841
6928	0	0	Ki67+	 3693 9147
6929	0	0	Ki67+	 3700 8985
6930	0	0	Ki67+	 3707 8736
6931	0	0	Ki67+	 3710 8941
6932	0	0	Ki67+	 3712 8989
6933	0	0	Ki67+	 3712 9209
6934	0	0	Ki67+	 3714 9334
6935	0	0	Ki67+	 3719 9031
6936	0	0	Ki67+	 3719 9346
6937	0	0	Ki67+	 3723 9112
6938	0	0	Ki67+	 3726 8914
6939	0	0	Ki67+	 3728 8930
6940	0	0	Ki67+	 3728 9097
6941	0	0	Ki67+	 3734 8953
6942	0	0	Ki67+	 3736 9141
6943	0	0	Ki67+	 3739 9003
6944	0	0	Ki67+	 3743 9229
6945	0	0	Ki67+	 3746 9047
6946	0	0	Ki67+	 3747 9217
6947	0	0	Ki67+	 3750 9127
6948	0	0	Ki67+	 3751 9018
6949	0	0	Ki67+	 3755 8954
6950	0	0	Ki67+	 3755 9304
6951	0	0	Ki67+	 3756 9008
6952	0	0	Ki67+	 3768 9386
6953	0	0	Ki67+	 3770 9137
6954	0	0	Ki67+	 3779 9380
6955	0	0	Ki67+	 3780 9414
6956	0	0	Ki67+	 3785 9304
6957	0	0	Ki67+	 3799 8736
6958	0	0	Ki67+	 3804 8857
6959	0	0	Ki67+	 3815 8779
6960	0	0	Ki67+	 3818 9379
6961	0	0	Ki67+	 3822 8998
6962	0	0	Ki67+	 3823 8859
6963	0	0	Ki67+	 3825 9039
6964	0	0	Ki67+	 3826 8888
6965	0	0	Ki67+	 3828 8919
6966	0	0	Ki67+	 3832 8980
6967	0	0	Ki67+	 3834 8957
6968	0	0	Ki67+	 3837 9071
6969	0	0	Ki67+	 3839 8858
6970	0	0	Ki67+	 3840 8829
6971	0	0	Ki67+	 3841 8883
6972	0	0	Ki67+	 3844 8782
6973	0	0	Ki67+	 3844 9392
6974	0	0	Ki67+	 3859 8807
6975	0	0	Ki67+	 3864 8987
6976	0	0	Ki67+	 3869 8836
6977	0	0	Ki67+	 3870 8944
6978	0	0	Ki67+	 3876 8717
6979	0	0	Ki67+	 3879 9150
6980	0	0	Ki67+	 3884 8737
6981	0	0	Ki67+	 3884 8955
6982	0	0	Ki67+	 3895 8761
6983	0	0	Ki67+	 3897 8772
6984	0	0	Ki67+	 3906 8687
6985	0	0	Ki67+	 3907 8721
6986	0	0	Ki67+	 3911 8736
6987	0	0	Ki67+	 3916 8976
6988	0	0	Ki67+	 3921 8769
6989	0	0	Ki67+	 3923 9392
6990	0	0	Ki67+	 3936 8763
6991	0	0	Ki67+	 3940 9184
6992	0	0	Ki67+	 3941 8677
6993	0	0	Ki67+	 3942 8939
6994	0	0	Ki67+	 3945 8688
6995	0	0	Ki67+	 3945 8967
6996	0	0	Ki67+	 3946 8721
6997	0	0	Ki67+	 3955 8947
6998	0	0	Ki67+	 3962 8929
6999	0	0	Ki67+	 3971 8696
7000	0	0	Ki67+	 3971 9182
7001	0	0	Ki67+	 3983 8868
7002	0	0	Ki67+	 3985 8663
7003	0	0	Ki67+	 3985 8841
7004	0	0	Ki67+	 3989 9016
7005	0	0	Ki67+	 4000 8964
7006	0	0	Ki67+	 4001 8927
7007	0	0	Ki67+	 4002 8686
7008	0	0	Ki67+	 4003 8802
7009	0	0	Ki67+	 4004 8877
7010	0	0	Ki67+	 4005 8815
7011	0	0	Ki67+	 4006 8948
7012	0	0	Ki67+	 4020 8779
7013	0	0	Ki67+	 4024 8733
7014	0	0	Ki67+	 4025 8936
7015	0	0	Ki67+	 4026 8908
7016	0	0	Ki67+	 4030 8676
7017	0	0	Ki67+	 4032 9012
7018	0	0	Ki67+	 4035 8700
7019	0	0	Ki67+	 4043 8879
7020	0	0	Ki67+	 4044 8718
7021	0	0	Ki67+	 4044 9022
7022	0	0	Ki67+	 4045 8929
7023	0	0	Ki67+	 4045 9192
7024	0	0	Ki67+	 4049 8771
7025	0	0	Ki67+	 4053 8730
7026	0	0	Ki67+	 4062 9046
7027	0	0	Ki67+	 4063 9110
7028	0	0	Ki67+	 4088 8796
7029	0	0	Ki67+	 4097 8750
7030	0	0	Ki67+	 4103 8918
7031	0	0	Ki67+	 4109 9213
7032	0	0	Ki67+	 4111 8716
7033	0	0	Ki67+	 4118 8911
7034	0	0	Ki67+	 4122 9204
7035	0	0	Ki67+	 4123 9139
7036	0	0	Ki67+	 4126 8823
7037	0	0	Ki67+	 4126 8857
7038	0	0	Ki67+	 4129 9120
7039	0	0	Ki67+	 4136 8704
7040	0	0	Ki67+	 4138 8798
7041	0	0	Ki67+	 4138 8925
7042	0	0	Ki67+	 4142 8942
7043	0	0	Ki67+	 4144 9141
7044	0	0	Ki67+	 4145 8891
7045	0	0	Ki67+	 4147 9009
7046	0	0	Ki67+	 4154 8787
7047	0	0	Ki67+	 4155 8831
7048	0	0	Ki67+	 4161 9176
7049	0	0	Ki67+	 4162 8923
7050	0	0	Ki67+	 4172 8936
7051	0	0	Ki67+	 4172 9031
7052	0	0	Ki67+	 4178 8704
7053	0	0	Ki67+	 4180 8722
7054	0	0	Ki67+	 4180 8999
7055	0	0	Ki67+	 4185 9214
7056	0	0	Ki67+	 4189 8803
7057	0	0	Ki67+	 4190 9052
7058	0	0	Ki67+	 4192 8987
7059	0	0	Ki67+	 4194 8838
7060	0	0	Ki67+	 4195 8672
7061	0	0	Ki67+	 4205 9230
7062	0	0	Ki67+	 4206 8759
7063	0	0	Ki67+	 4210 8888
7064	0	0	Ki67+	 4210 9122
7065	0	0	Ki67+	 4210 9288
7066	0	0	Ki67+	 4212 9033
7067	0	0	Ki67+	 4213 8740
7068	0	0	Ki67+	 4217 9007
7069	0	0	Ki67+	 4219 9207
7070	0	0	Ki67+	 4220 8822
7071	0	0	Ki67+	 4220 8864
7072	0	0	Ki67+	 4220 9100
7073	0	0	Ki67+	 4223 8768
7074	0	0	Ki67+	 4234 9189
7075	0	0	Ki67+	 4235 8853
7076	0	0	Ki67+	 4238 8995
7077	0	0	Ki67+	 4244 9351
7078	0	0	Ki67+	 4252 9226
7079	0	0	Ki67+	 4261 9326
7080	0	0	Ki67+	 4269 9133
7081	0	0	Ki67+	 4273 9399
7082	0	0	Ki67+	 4274 8698
7083	0	0	Ki67+	 4277 8844
7084	0	0	Ki67+	 4278 9303
7085	0	0	Ki67+	 4280 8804
7086	0	0	Ki67+	 4282 8907
7087	0	0	Ki67+	 4283 9095
7088	0	0	Ki67+	 4284 9420
7089	0	0	Ki67+	 4289 8861
7090	0	0	Ki67+	 4291 8844
7091	0	0	Ki67+	 4298 8990
7092	0	0	Ki67+	 4298 9014
7093	0	0	Ki67+	 4301 9155
7094	0	0	Ki67+	 4303 9281
7095	0	0	Ki67+	 4304 8880
7096	0	0	Ki67+	 4309 8804
7097	0	0	Ki67+	 4309 9169
7098	0	0	Ki67+	 4311 8760
7099	0	0	Ki67+	 4311 9116
7100	0	0	Ki67+	 4313 9290
7101	0	0	Ki67+	 4321 9325
7102	0	0	Ki67+	 4323 9033
7103	0	0	Ki67+	 4326 9157
7104	0	0	Ki67+	 4328 9257
7105	0	0	Ki67+	 4332 8781
7106	0	0	Ki67+	 4332 8860
7107	0	0	Ki67+	 4335 8975
7108	0	0	Ki67+	 4335 9018
7109	0	0	Ki67+	 4336 9415
7110	0	0	Ki67+	 4337 8754
7111	0	0	Ki67+	 4340 8848
7112	0	0	Ki67+	 4342 9098
7113	0	0	Ki67+	 4343 8872
7114	0	0	Ki67+	 4346 8791
7115	0	0	Ki67+	 4347 8816
7116	0	0	Ki67+	 4350 9160
7117	0	0	Ki67+	 4355 9386
7118	0	0	Ki67+	 4357 9241
7119	0	0	Ki67+	 4358 9133
7120	0	0	Ki67+	 4358 9353
7121	0	0	Ki67+	 4359 8806
7122	0	0	Ki67+	 4359 9267
7123	0	0	Ki67+	 4362 8981
7124	0	0	Ki67+	 4364 8949
7125	0	0	Ki67+	 4373 8794
7126	0	0	Ki67+	 4386 9024
7127	0	0	Ki67+	 4386 9257
7128	0	0	Ki67+	 4388 9047
7129	0	0	Ki67+	 4389 9386
7130	0	0	Ki67+	 4392 8815
7131	0	0	Ki67+	 4397 9076
7132	0	0	Ki67+	 3606 10155
7133	0	0	Ki67+	 3606 10183
7134	0	0	Ki67+	 3612 10201
7135	0	0	Ki67+	 3621 10022
7136	0	0	Ki67+	 3640 9873
7137	0	0	Ki67+	 3640 9950
7138	0	0	Ki67+	 3644 9773
7139	0	0	Ki67+	 3644 10205
7140	0	0	Ki67+	 3645 10108
7141	0	0	Ki67+	 3648 9963
7142	0	0	Ki67+	 3649 10041
7143	0	0	Ki67+	 3672 10153
7144	0	0	Ki67+	 3674 9776
7145	0	0	Ki67+	 3676 10193
7146	0	0	Ki67+	 3679 9936
7147	0	0	Ki67+	 3682 9880
7148	0	0	Ki67+	 3689 10177
7149	0	0	Ki67+	 3695 9896
7150	0	0	Ki67+	 3696 9782
7151	0	0	Ki67+	 3698 9839
7152	0	0	Ki67+	 3704 9921
7153	0	0	Ki67+	 3705 10201
7154	0	0	Ki67+	 3707 10187
7155	0	0	Ki67+	 3709 10149
7156	0	0	Ki67+	 3710 10059
7157	0	0	Ki67+	 3713 9760
7158	0	0	Ki67+	 3718 9872
7159	0	0	Ki67+	 3719 10031
7160	0	0	Ki67+	 3722 10013
7161	0	0	Ki67+	 3724 9724
7162	0	0	Ki67+	 3731 10198
7163	0	0	Ki67+	 3733 10125
7164	0	0	Ki67+	 3734 10026
7165	0	0	Ki67+	 3737 9968
7166	0	0	Ki67+	 3739 10186
7167	0	0	Ki67+	 3740 9780
7168	0	0	Ki67+	 3740 9892
7169	0	0	Ki67+	 3743 9989
7170	0	0	Ki67+	 3744 9663
7171	0	0	Ki67+	 3744 9927
7172	0	0	Ki67+	 3744 10155
7173	0	0	Ki67+	 3745 9766
7174	0	0	Ki67+	 3760 9678
7175	0	0	Ki67+	 3764 9873
7176	0	0	Ki67+	 3764 10041
7177	0	0	Ki67+	 3770 9773
7178	0	0	Ki67+	 3773 10002
7179	0	0	Ki67+	 3775 9926
7180	0	0	Ki67+	 3775 9968
7181	0	0	Ki67+	 3779 10221
7182	0	0	Ki67+	 3783 9870
7183	0	0	Ki67+	 3784 9899
7184	0	0	Ki67+	 3784 10149
7185	0	0	Ki67+	 3785 9947
7186	0	0	Ki67+	 3785 10125
7187	0	0	Ki67+	 3788 9659
7188	0	0	Ki67+	 3791 10166
7189	0	0	Ki67+	 3792 9720
7190	0	0	Ki67+	 3792 9811
7191	0	0	Ki67+	 3795 9483
7192	0	0	Ki67+	 3795 9841
7193	0	0	Ki67+	 3797 9637
7194	0	0	Ki67+	 3798 9757
7195	0	0	Ki67+	 3798 10207
7196	0	0	Ki67+	 3804 9882
7197	0	0	Ki67+	 3805 9906
7198	0	0	Ki67+	 3806 9804
7199	0	0	Ki67+	 3809 9692
7200	0	0	Ki67+	 3813 10083
7201	0	0	Ki67+	 3814 9816
7202	0	0	Ki67+	 3815 9949
7203	0	0	Ki67+	 3816 10121
7204	0	0	Ki67+	 3820 9493
7205	0	0	Ki67+	 3821 10150
7206	0	0	Ki67+	 3822 9740
7207	0	0	Ki67+	 3823 9802
7208	0	0	Ki67+	 3824 9890
7209	0	0	Ki67+	 3826 9847
7210	0	0	Ki67+	 3828 9701
7211	0	0	Ki67+	 3831 9963
7212	0	0	Ki67+	 3832 9826
7213	0	0	Ki67+	 3834 9859
7214	0	0	Ki67+	 3835 10067
7215	0	0	Ki67+	 3837 9674
7216	0	0	Ki67+	 3837 9769
7217	0	0	Ki67+	 3839 9458
7218	0	0	Ki67+	 3839 9746
7219	0	0	Ki67+	 3840 9940
7220	0	0	Ki67+	 3841 10165
7221	0	0	Ki67+	 3845 10141
7222	0	0	Ki67+	 3847 9646
7223	0	0	Ki67+	 3849 9894
7224	0	0	Ki67+	 3856 9681
7225	0	0	Ki67+	 3859 10091
7226	0	0	Ki67+	 3861 10052
7227	0	0	Ki67+	 3864 9831
7228	0	0	Ki67+	 3864 9978
7229	0	0	Ki67+	 3866 10174
7230	0	0	Ki67+	 3867 10220
7231	0	0	Ki67+	 3868 10140
7232	0	0	Ki67+	 3871 9781
7233	0	0	Ki67+	 3872 10098
7234	0	0	Ki67+	 3875 9800
7235	0	0	Ki67+	 3877 9909
7236	0	0	Ki67+	 3879 9866
7237	0	0	Ki67+	 3885 9476
7238	0	0	Ki67+	 3886 10130
7239	0	0	Ki67+	 3887 9846
7240	0	0	Ki67+	 3887 9992
7241	0	0	Ki67+	 3889 10084
7242	0	0	Ki67+	 3893 10033
7243	0	0	Ki67+	 3897 10147
7244	0	0	Ki67+	 3899 9811
7245	0	0	Ki67+	 3899 10176
7246	0	0	Ki67+	 3903 9954
7247	0	0	Ki67+	 3904 9875
7248	0	0	Ki67+	 3905 10010
7249	0	0	Ki67+	 3905 10064
7250	0	0	Ki67+	 3910 9830
7251	0	0	Ki67+	 3910 9894
7252	0	0	Ki67+	 3921 9654
7253	0	0	Ki67+	 3922 9769
7254	0	0	Ki67+	 3923 10021
7255	0	0	Ki67+	 3924 9565
7256	0	0	Ki67+	 3924 9624
7257	0	0	Ki67+	 3926 9923
7258	0	0	Ki67+	 3932 9845
7259	0	0	Ki67+	 3935 10085
7260	0	0	Ki67+	 3937 9987
7261	0	0	Ki67+	 3937 10167
7262	0	0	Ki67+	 3939 9956
7263	0	0	Ki67+	 3945 9814
7264	0	0	Ki67+	 3945 10139
7265	0	0	Ki67+	 3948 9871
7266	0	0	Ki67+	 3949 10117
7267	0	0	Ki67+	 3955 9848
7268	0	0	Ki67+	 3956 9965
7269	0	0	Ki67+	 3958 9762
7270	0	0	Ki67+	 3958 9926
7271	0	0	Ki67+	 3960 10081
7272	0	0	Ki67+	 3963 9907
7273	0	0	Ki67+	 3966 10110
7274	0	0	Ki67+	 3971 9945
7275	0	0	Ki67+	 3971 10157
7276	0	0	Ki67+	 3972 9740
7277	0	0	Ki67+	 3973 9921
7278	0	0	Ki67+	 3974 10098
7279	0	0	Ki67+	 3977 10055
7280	0	0	Ki67+	 3978 9818
7281	0	0	Ki67+	 3979 9864
7282	0	0	Ki67+	 3980 9647
7283	0	0	Ki67+	 3980 10083
7284	0	0	Ki67+	 3982 9535
7285	0	0	Ki67+	 3985 10172
7286	0	0	Ki67+	 3987 9960
7287	0	0	Ki67+	 3987 10213
7288	0	0	Ki67+	 3988 9989
7289	0	0	Ki67+	 3989 9485
7290	0	0	Ki67+	 3989 10110
7291	0	0	Ki67+	 3991 10197
7292	0	0	Ki67+	 3994 9767
7293	0	0	Ki67+	 3996 9640
7294	0	0	Ki67+	 3996 9888
7295	0	0	Ki67+	 4001 10161
7296	0	0	Ki67+	 4002 9692
7297	0	0	Ki67+	 4002 9994
7298	0	0	Ki67+	 4004 10070
7299	0	0	Ki67+	 4006 9866
7300	0	0	Ki67+	 4009 9926
7301	0	0	Ki67+	 4010 9659
7302	0	0	Ki67+	 4011 10022
7303	0	0	Ki67+	 4015 9938
7304	0	0	Ki67+	 4017 10062
7305	0	0	Ki67+	 4024 10146
7306	0	0	Ki67+	 4025 10082
7307	0	0	Ki67+	 4026 9975
7308	0	0	Ki67+	 4028 9542
7309	0	0	Ki67+	 4031 9865
7310	0	0	Ki67+	 4031 10168
7311	0	0	Ki67+	 4032 10109
7312	0	0	Ki67+	 4034 10030
7313	0	0	Ki67+	 4034 10073
7314	0	0	Ki67+	 4035 10143
7315	0	0	Ki67+	 4039 9487
7316	0	0	Ki67+	 4043 9684
7317	0	0	Ki67+	 4046 10073
7318	0	0	Ki67+	 4055 10156
7319	0	0	Ki67+	 4058 10002
7320	0	0	Ki67+	 4066 10015
7321	0	0	Ki67+	 4066 10045
7322	0	0	Ki67+	 4067 9646
7323	0	0	Ki67+	 4075 9675
7324	0	0	Ki67+	 4075 10139
7325	0	0	Ki67+	 4078 10083
7326	0	0	Ki67+	 4078 10212
7327	0	0	Ki67+	 4089 9488
7328	0	0	Ki67+	 4091 10119
7329	0	0	Ki67+	 4093 9755
7330	0	0	Ki67+	 4096 10181
7331	0	0	Ki67+	 4099 9877
7332	0	0	Ki67+	 4099 10105
7333	0	0	Ki67+	 4102 9472
7334	0	0	Ki67+	 4102 10168
7335	0	0	Ki67+	 4103 10057
7336	0	0	Ki67+	 4106 10138
7337	0	0	Ki67+	 4109 10199
7338	0	0	Ki67+	 4110 9825
7339	0	0	Ki67+	 4118 9605
7340	0	0	Ki67+	 4124 10084
7341	0	0	Ki67+	 4127 9518
7342	0	0	Ki67+	 4128 9478
7343	0	0	Ki67+	 4129 9630
7344	0	0	Ki67+	 4130 9761
7345	0	0	Ki67+	 4130 10156
7346	0	0	Ki67+	 4132 9546
7347	0	0	Ki67+	 4135 10029
7348	0	0	Ki67+	 4135 10116
7349	0	0	Ki67+	 4136 9471
7350	0	0	Ki67+	 4137 9787
7351	0	0	Ki67+	 4142 10131
7352	0	0	Ki67+	 4145 9559
7353	0	0	Ki67+	 4147 10101
7354	0	0	Ki67+	 4149 9510
7355	0	0	Ki67+	 4154 10067
7356	0	0	Ki67+	 4160 9786
7357	0	0	Ki67+	 4162 10140
7358	0	0	Ki67+	 4162 10221
7359	0	0	Ki67+	 4166 9762
7360	0	0	Ki67+	 4170 9470
7361	0	0	Ki67+	 4172 10188
7362	0	0	Ki67+	 4179 9783
7363	0	0	Ki67+	 4182 9969
7364	0	0	Ki67+	 4184 9805
7365	0	0	Ki67+	 4186 9456
7366	0	0	Ki67+	 4190 9837
7367	0	0	Ki67+	 4191 10171
7368	0	0	Ki67+	 4192 9951
7369	0	0	Ki67+	 4195 9513
7370	0	0	Ki67+	 4200 9547
7371	0	0	Ki67+	 4200 10064
7372	0	0	Ki67+	 4203 10213
7373	0	0	Ki67+	 4205 10186
7374	0	0	Ki67+	 4208 9989
7375	0	0	Ki67+	 4208 10038
7376	0	0	Ki67+	 4208 10153
7377	0	0	Ki67+	 4210 9830
7378	0	0	Ki67+	 4211 9533
7379	0	0	Ki67+	 4215 10131
7380	0	0	Ki67+	 4215 10167
7381	0	0	Ki67+	 4218 9955
7382	0	0	Ki67+	 4220 9938
7383	0	0	Ki67+	 4226 10013
7384	0	0	Ki67+	 4226 10032
7385	0	0	Ki67+	 4227 10152
7386	0	0	Ki67+	 4228 10213
7387	0	0	Ki67+	 4242 10180
7388	0	0	Ki67+	 4246 10110
7389	0	0	Ki67+	 4247 10076
7390	0	0	Ki67+	 4250 9976
7391	0	0	Ki67+	 4254 10051
7392	0	0	Ki67+	 4258 10016
7393	0	0	Ki67+	 4266 9846
7394	0	0	Ki67+	 4272 9888
7395	0	0	Ki67+	 4272 9972
7396	0	0	Ki67+	 4281 10214
7397	0	0	Ki67+	 4290 10062
7398	0	0	Ki67+	 4293 10083
7399	0	0	Ki67+	 4302 10019
7400	0	0	Ki67+	 4305 10159
7401	0	0	Ki67+	 4307 9856
7402	0	0	Ki67+	 4307 9931
7403	0	0	Ki67+	 4312 9443
7404	0	0	Ki67+	 4317 10037
7405	0	0	Ki67+	 4322 9847
7406	0	0	Ki67+	 4328 9980
7407	0	0	Ki67+	 4332 9959
7408	0	0	Ki67+	 4338 9852
7409	0	0	Ki67+	 4338 9888
7410	0	0	Ki67+	 4351 9989
7411	0	0	Ki67+	 4355 9877
7412	0	0	Ki67+	 4356 10197
7413	0	0	Ki67+	 4369 9873
7414	0	0	Ki67+	 4369 9900
7415	0	0	Ki67+	 4375 10037
7416	0	0	Ki67+	 4380 9841
7417	0	0	Ki67+	 4381 9860
7418	0	0	Ki67+	 4383 9822
7419	0	0	Ki67+	 4387 10004
7420	0	0	Ki67+	 3623 10962
7421	0	0	Ki67+	 3639 10241
7422	0	0	Ki67+	 3643 10272
7423	0	0	Ki67+	 3647 10797
7424	0	0	Ki67+	 3653 10981
7425	0	0	Ki67+	 3657 10754
7426	0	0	Ki67+	 3660 10939
7427	0	0	Ki67+	 3666 10821
7428	0	0	Ki67+	 3667 10248
7429	0	0	Ki67+	 3667 10959
7430	0	0	Ki67+	 3668 10772
7431	0	0	Ki67+	 3669 10363
7432	0	0	Ki67+	 3670 10225
7433	0	0	Ki67+	 3670 10317
7434	0	0	Ki67+	 3671 10732
7435	0	0	Ki67+	 3672 10804
7436	0	0	Ki67+	 3675 10350
7437	0	0	Ki67+	 3681 10293
7438	0	0	Ki67+	 3684 10362
7439	0	0	Ki67+	 3686 10927
7440	0	0	Ki67+	 3687 10825
7441	0	0	Ki67+	 3690 10245
7442	0	0	Ki67+	 3691 10287
7443	0	0	Ki67+	 3693 10261
7444	0	0	Ki67+	 3695 10467
7445	0	0	Ki67+	 3698 10714
7446	0	0	Ki67+	 3698 10753
7447	0	0	Ki67+	 3701 10841
7448	0	0	Ki67+	 3702 10972
7449	0	0	Ki67+	 3703 10233
7450	0	0	Ki67+	 3703 10304
7451	0	0	Ki67+	 3703 10338
7452	0	0	Ki67+	 3705 10797
7453	0	0	Ki67+	 3712 10730
7454	0	0	Ki67+	 3712 10765
7455	0	0	Ki67+	 3717 10712
7456	0	0	Ki67+	 3718 10553
7457	0	0	Ki67+	 3721 10231
7458	0	0	Ki67+	 3721 10292
7459	0	0	Ki67+	 3721 10804
7460	0	0	Ki67+	 3722 10851
7461	0	0	Ki67+	 3726 10477
7462	0	0	Ki67+	 3726 10538
7463	0	0	Ki67+	 3728 10283
7464	0	0	Ki67+	 3730 10314
7465	0	0	Ki67+	 3732 10348
7466	0	0	Ki67+	 3733 10710
7467	0	0	Ki67+	 3734 10258
7468	0	0	Ki67+	 3738 10765
7469	0	0	Ki67+	 3740 10272
7470	0	0	Ki67+	 3743 10564
7471	0	0	Ki67+	 3743 10831
7472	0	0	Ki67+	 3744 10518
7473	0	0	Ki67+	 3746 10788
7474	0	0	Ki67+	 3750 10470
7475	0	0	Ki67+	 3751 10436
7476	0	0	Ki67+	 3751 10725
7477	0	0	Ki67+	 3752 10805
7478	0	0	Ki67+	 3753 10853
7479	0	0	Ki67+	 3754 10286
7480	0	0	Ki67+	 3755 10368
7481	0	0	Ki67+	 3755 10532
7482	0	0	Ki67+	 3755 10745
7483	0	0	Ki67+	 3756 10261
7484	0	0	Ki67+	 3758 10554
7485	0	0	Ki67+	 3764 10712
7486	0	0	Ki67+	 3764 10775
7487	0	0	Ki67+	 3769 10513
7488	0	0	Ki67+	 3772 10827
7489	0	0	Ki67+	 3773 10331
7490	0	0	Ki67+	 3775 10764
7491	0	0	Ki67+	 3776 10609
7492	0	0	Ki67+	 3778 10587
7493	0	0	Ki67+	 3778 10712
7494	0	0	Ki67+	 3778 10793
7495	0	0	Ki67+	 3779 10303
7496	0	0	Ki67+	 3780 10538
7497	0	0	Ki67+	 3781 10843
7498	0	0	Ki67+	 3787 10820
7499	0	0	Ki67+	 3788 10250
7500	0	0	Ki67+	 3788 10624
7501	0	0	Ki67+	 3789 10524
7502	0	0	Ki67+	 3793 10570
7503	0	0	Ki67+	 3795 10858
7504	0	0	Ki67+	 3796 10235
7505	0	0	Ki67+	 3797 10318
7506	0	0	Ki67+	 3800 10716
7507	0	0	Ki67+	 3801 10467
7508	0	0	Ki67+	 3802 10792
7509	0	0	Ki67+	 3803 10941
7510	0	0	Ki67+	 3804 10749
7511	0	0	Ki67+	 3805 10334
7512	0	0	Ki67+	 3805 10652
7513	0	0	Ki67+	 3811 10555
7514	0	0	Ki67+	 3811 10727
7515	0	0	Ki67+	 3813 10574
7516	0	0	Ki67+	 3816 10235
7517	0	0	Ki67+	 3816 10837
7518	0	0	Ki67+	 3818 10525
7519	0	0	Ki67+	 3820 10353
7520	0	0	Ki67+	 3820 10609
7521	0	0	Ki67+	 3822 10632
7522	0	0	Ki67+	 3823 10777
7523	0	0	Ki67+	 3826 10798
7524	0	0	Ki67+	 3828 10971
7525	0	0	Ki67+	 3828 10985
7526	0	0	Ki67+	 3830 10254
7527	0	0	Ki67+	 3830 10874
7528	0	0	Ki67+	 3837 10350
7529	0	0	Ki67+	 3838 10414
7530	0	0	Ki67+	 3841 10322
7531	0	0	Ki67+	 3842 10624
7532	0	0	Ki67+	 3844 10570
7533	0	0	Ki67+	 3847 10482
7534	0	0	Ki67+	 3847 10836
7535	0	0	Ki67+	 3848 10863
7536	0	0	Ki67+	 3851 10418
7537	0	0	Ki67+	 3856 10279
7538	0	0	Ki67+	 3856 10795
7539	0	0	Ki67+	 3857 10814
7540	0	0	Ki67+	 3860 10357
7541	0	0	Ki67+	 3861 10510
7542	0	0	Ki67+	 3861 10981
7543	0	0	Ki67+	 3862 10992
7544	0	0	Ki67+	 3869 10398
7545	0	0	Ki67+	 3869 10433
7546	0	0	Ki67+	 3870 10303
7547	0	0	Ki67+	 3871 10753
7548	0	0	Ki67+	 3873 10967
7549	0	0	Ki67+	 3875 10275
7550	0	0	Ki67+	 3875 10596
7551	0	0	Ki67+	 3876 10235
7552	0	0	Ki67+	 3876 10555
7553	0	0	Ki67+	 3879 10837
7554	0	0	Ki67+	 3880 10796
7555	0	0	Ki67+	 3881 10883
7556	0	0	Ki67+	 3883 10489
7557	0	0	Ki67+	 3885 11010
7558	0	0	Ki67+	 3886 10537
7559	0	0	Ki67+	 3888 10738
7560	0	0	Ki67+	 3890 10263
7561	0	0	Ki67+	 3890 10821
7562	0	0	Ki67+	 3891 10755
7563	0	0	Ki67+	 3895 10612
7564	0	0	Ki67+	 3899 10850
7565	0	0	Ki67+	 3900 10298
7566	0	0	Ki67+	 3900 10773
7567	0	0	Ki67+	 3902 10945
7568	0	0	Ki67+	 3907 10410
7569	0	0	Ki67+	 3907 10604
7570	0	0	Ki67+	 3908 10258
7571	0	0	Ki67+	 3910 10639
7572	0	0	Ki67+	 3911 10480
7573	0	0	Ki67+	 3911 10740
7574	0	0	Ki67+	 3913 10553
7575	0	0	Ki67+	 3914 10769
7576	0	0	Ki67+	 3915 10833
7577	0	0	Ki67+	 3915 10944
7578	0	0	Ki67+	 3916 10284
7579	0	0	Ki67+	 3918 11023
7580	0	0	Ki67+	 3920 10806
7581	0	0	Ki67+	 3921 10383
7582	0	0	Ki67+	 3923 10861
7583	0	0	Ki67+	 3923 10877
7584	0	0	Ki67+	 3928 10992
7585	0	0	Ki67+	 3930 10508
7586	0	0	Ki67+	 3932 10745
7587	0	0	Ki67+	 3933 10252
7588	0	0	Ki67+	 3934 10544
7589	0	0	Ki67+	 3934 10634
7590	0	0	Ki67+	 3939 10770
7591	0	0	Ki67+	 3943 10295
7592	0	0	Ki67+	 3943 10976
7593	0	0	Ki67+	 3944 10544
7594	0	0	Ki67+	 3944 10670
7595	0	0	Ki67+	 3945 10660
7596	0	0	Ki67+	 3947 10743
7597	0	0	Ki67+	 3947 10946
7598	0	0	Ki67+	 3948 10790
7599	0	0	Ki67+	 3948 10826
7600	0	0	Ki67+	 3950 10572
7601	0	0	Ki67+	 3951 10599
7602	0	0	Ki67+	 3953 10810
7603	0	0	Ki67+	 3957 11008
7604	0	0	Ki67+	 3958 10992
7605	0	0	Ki67+	 3959 10495
7606	0	0	Ki67+	 3959 10861
7607	0	0	Ki67+	 3962 10828
7608	0	0	Ki67+	 3963 10298
7609	0	0	Ki67+	 3963 10661
7610	0	0	Ki67+	 3966 10769
7611	0	0	Ki67+	 3970 10231
7612	0	0	Ki67+	 3971 10740
7613	0	0	Ki67+	 3972 10628
7614	0	0	Ki67+	 3975 11010
7615	0	0	Ki67+	 3979 10942
7616	0	0	Ki67+	 3981 10478
7617	0	0	Ki67+	 3981 10583
7618	0	0	Ki67+	 3982 10648
7619	0	0	Ki67+	 3986 10372
7620	0	0	Ki67+	 3986 10416
7621	0	0	Ki67+	 3986 10995
7622	0	0	Ki67+	 3987 10864
7623	0	0	Ki67+	 3988 10505
7624	0	0	Ki67+	 3992 10815
7625	0	0	Ki67+	 3993 10361
7626	0	0	Ki67+	 3993 10475
7627	0	0	Ki67+	 3993 10616
7628	0	0	Ki67+	 3993 10847
7629	0	0	Ki67+	 3994 10968
7630	0	0	Ki67+	 3996 10403
7631	0	0	Ki67+	 3999 10432
7632	0	0	Ki67+	 3999 10782
7633	0	0	Ki67+	 4000 10603
7634	0	0	Ki67+	 4001 11023
7635	0	0	Ki67+	 4003 10747
7636	0	0	Ki67+	 4006 10587
7637	0	0	Ki67+	 4009 10339
7638	0	0	Ki67+	 4009 10866
7639	0	0	Ki67+	 4009 10961
7640	0	0	Ki67+	 4011 10253
7641	0	0	Ki67+	 4011 10570
7642	0	0	Ki67+	 4013 10632
7643	0	0	Ki67+	 4013 10881
7644	0	0	Ki67+	 4014 10829
7645	0	0	Ki67+	 4015 10377
7646	0	0	Ki67+	 4017 10497
7647	0	0	Ki67+	 4019 10768
7648	0	0	Ki67+	 4022 10787
7649	0	0	Ki67+	 4024 10307
7650	0	0	Ki67+	 4024 10474
7651	0	0	Ki67+	 4024 10855
7652	0	0	Ki67+	 4026 10446
7653	0	0	Ki67+	 4030 10575
7654	0	0	Ki67+	 4032 10745
7655	0	0	Ki67+	 4033 10283
7656	0	0	Ki67+	 4033 10803
7657	0	0	Ki67+	 4035 10963
7658	0	0	Ki67+	 4035 11003
7659	0	0	Ki67+	 4036 10874
7660	0	0	Ki67+	 4037 10355
7661	0	0	Ki67+	 4038 10411
7662	0	0	Ki67+	 4038 10523
7663	0	0	Ki67+	 4038 10662
7664	0	0	Ki67+	 4040 10388
7665	0	0	Ki67+	 4040 10756
7666	0	0	Ki67+	 4042 10323
7667	0	0	Ki67+	 4044 10619
7668	0	0	Ki67+	 4047 10826
7669	0	0	Ki67+	 4049 10645
7670	0	0	Ki67+	 4051 10494
7671	0	0	Ki67+	 4051 10854
7672	0	0	Ki67+	 4054 10231
7673	0	0	Ki67+	 4054 10784
7674	0	0	Ki67+	 4055 10838
7675	0	0	Ki67+	 4057 10407
7676	0	0	Ki67+	 4058 10294
7677	0	0	Ki67+	 4058 10328
7678	0	0	Ki67+	 4060 10874
7679	0	0	Ki67+	 4061 10958
7680	0	0	Ki67+	 4062 10438
7681	0	0	Ki67+	 4063 10536
7682	0	0	Ki67+	 4064 10359
7683	0	0	Ki67+	 4068 10277
7684	0	0	Ki67+	 4071 10399
7685	0	0	Ki67+	 4075 10810
7686	0	0	Ki67+	 4081 10320
7687	0	0	Ki67+	 4083 10843
7688	0	0	Ki67+	 4084 10876
7689	0	0	Ki67+	 4084 10958
7690	0	0	Ki67+	 4085 10464
7691	0	0	Ki67+	 4086 10745
7692	0	0	Ki67+	 4091 10885
7693	0	0	Ki67+	 4093 10726
7694	0	0	Ki67+	 4095 10986
7695	0	0	Ki67+	 4096 10783
7696	0	0	Ki67+	 4097 10826
7697	0	0	Ki67+	 4099 10537
7698	0	0	Ki67+	 4103 10566
7699	0	0	Ki67+	 4104 10762
7700	0	0	Ki67+	 4114 10419
7701	0	0	Ki67+	 4114 10862
7702	0	0	Ki67+	 4116 10354
7703	0	0	Ki67+	 4121 10810
7704	0	0	Ki67+	 4121 10982
7705	0	0	Ki67+	 4122 10542
7706	0	0	Ki67+	 4122 10567
7707	0	0	Ki67+	 4122 10792
7708	0	0	Ki67+	 4123 10594
7709	0	0	Ki67+	 4125 10323
7710	0	0	Ki67+	 4125 10397
7711	0	0	Ki67+	 4126 10485
7712	0	0	Ki67+	 4127 10358
7713	0	0	Ki67+	 4127 10891
7714	0	0	Ki67+	 4130 10849
7715	0	0	Ki67+	 4133 10294
7716	0	0	Ki67+	 4134 10833
7717	0	0	Ki67+	 4140 10331
7718	0	0	Ki67+	 4141 10434
7719	0	0	Ki67+	 4143 10254
7720	0	0	Ki67+	 4143 10886
7721	0	0	Ki67+	 4143 11002
7722	0	0	Ki67+	 4145 10622
7723	0	0	Ki67+	 4145 10935
7724	0	0	Ki67+	 4149 10840
7725	0	0	Ki67+	 4151 10824
7726	0	0	Ki67+	 4152 10278
7727	0	0	Ki67+	 4152 10863
7728	0	0	Ki67+	 4153 10241
7729	0	0	Ki67+	 4158 10313
7730	0	0	Ki67+	 4159 10597
7731	0	0	Ki67+	 4166 10262
7732	0	0	Ki67+	 4166 10686
7733	0	0	Ki67+	 4166 10917
7734	0	0	Ki67+	 4174 10248
7735	0	0	Ki67+	 4181 10547
7736	0	0	Ki67+	 4182 10844
7737	0	0	Ki67+	 4183 10307
7738	0	0	Ki67+	 4183 10611
7739	0	0	Ki67+	 4187 10529
7740	0	0	Ki67+	 4187 10934
7741	0	0	Ki67+	 4188 10453
7742	0	0	Ki67+	 4188 10645
7743	0	0	Ki67+	 4194 10906
7744	0	0	Ki67+	 4195 10264
7745	0	0	Ki67+	 4197 10620
7746	0	0	Ki67+	 4201 10868
7747	0	0	Ki67+	 4202 10944
7748	0	0	Ki67+	 4208 10435
7749	0	0	Ki67+	 4208 10677
7750	0	0	Ki67+	 4210 10261
7751	0	0	Ki67+	 4210 10582
7752	0	0	Ki67+	 4212 10925
7753	0	0	Ki67+	 4213 10315
7754	0	0	Ki67+	 4213 10405
7755	0	0	Ki67+	 4214 10247
7756	0	0	Ki67+	 4214 10959
7757	0	0	Ki67+	 4216 10288
7758	0	0	Ki67+	 4217 10763
7759	0	0	Ki67+	 4220 10753
7760	0	0	Ki67+	 4221 10813
7761	0	0	Ki67+	 4222 10863
7762	0	0	Ki67+	 4224 10500
7763	0	0	Ki67+	 4224 10612
7764	0	0	Ki67+	 4224 10676
7765	0	0	Ki67+	 4224 10888
7766	0	0	Ki67+	 4225 10664
7767	0	0	Ki67+	 4229 10917
7768	0	0	Ki67+	 4231 10720
7769	0	0	Ki67+	 4233 10774
7770	0	0	Ki67+	 4235 10284
7771	0	0	Ki67+	 4238 10821
7772	0	0	Ki67+	 4239 10927
7773	0	0	Ki67+	 4244 10376
7774	0	0	Ki67+	 4244 10439
7775	0	0	Ki67+	 4244 10844
7776	0	0	Ki67+	 4246 10686
7777	0	0	Ki67+	 4248 10956
7778	0	0	Ki67+	 4249 10896
7779	0	0	Ki67+	 4252 10664
7780	0	0	Ki67+	 4253 10561
7781	0	0	Ki67+	 4253 10645
7782	0	0	Ki67+	 4253 10855
7783	0	0	Ki67+	 4254 10498
7784	0	0	Ki67+	 4255 10524
7785	0	0	Ki67+	 4257 10737
7786	0	0	Ki67+	 4258 10255
7787	0	0	Ki67+	 4262 10794
7788	0	0	Ki67+	 4263 10353
7789	0	0	Ki67+	 4264 10928
7790	0	0	Ki67+	 4267 10703
7791	0	0	Ki67+	 4268 10754
7792	0	0	Ki67+	 4269 10625
7793	0	0	Ki67+	 4269 10874
7794	0	0	Ki67+	 4270 10600
7795	0	0	Ki67+	 4270 10990
7796	0	0	Ki67+	 4274 10293
7797	0	0	Ki67+	 4275 10385
7798	0	0	Ki67+	 4277 10854
7799	0	0	Ki67+	 4277 10961
7800	0	0	Ki67+	 4278 10277
7801	0	0	Ki67+	 4278 10460
7802	0	0	Ki67+	 4280 10517
7803	0	0	Ki67+	 4280 10690
7804	0	0	Ki67+	 4283 10661
7805	0	0	Ki67+	 4284 10433
7806	0	0	Ki67+	 4287 10561
7807	0	0	Ki67+	 4287 10891
7808	0	0	Ki67+	 4289 10484
7809	0	0	Ki67+	 4292 10966
7810	0	0	Ki67+	 4295 10940
7811	0	0	Ki67+	 4298 10915
7812	0	0	Ki67+	 4298 11014
7813	0	0	Ki67+	 4299 10338
7814	0	0	Ki67+	 4300 10714
7815	0	0	Ki67+	 4304 10836
7816	0	0	Ki67+	 4305 10987
7817	0	0	Ki67+	 4309 10555
7818	0	0	Ki67+	 4311 10316
7819	0	0	Ki67+	 4312 10395
7820	0	0	Ki67+	 4312 10439
7821	0	0	Ki67+	 4312 10948
7822	0	0	Ki67+	 4315 10515
7823	0	0	Ki67+	 4317 10844
7824	0	0	Ki67+	 4319 10361
7825	0	0	Ki67+	 4321 10429
7826	0	0	Ki67+	 4322 10760
7827	0	0	Ki67+	 4322 10888
7828	0	0	Ki67+	 4323 10535
7829	0	0	Ki67+	 4325 10478
7830	0	0	Ki67+	 4327 10595
7831	0	0	Ki67+	 4327 10689
7832	0	0	Ki67+	 4331 10627
7833	0	0	Ki67+	 4331 10987
7834	0	0	Ki67+	 4333 10664
7835	0	0	Ki67+	 4342 10505
7836	0	0	Ki67+	 4343 10920
7837	0	0	Ki67+	 4345 10379
7838	0	0	Ki67+	 4347 10459
7839	0	0	Ki67+	 4347 10520
7840	0	0	Ki67+	 4348 10363
7841	0	0	Ki67+	 4351 10818
7842	0	0	Ki67+	 4352 10736
7843	0	0	Ki67+	 4352 11023
7844	0	0	Ki67+	 4353 10554
7845	0	0	Ki67+	 4355 10227
7846	0	0	Ki67+	 4356 10670
7847	0	0	Ki67+	 4361 10581
7848	0	0	Ki67+	 4362 10887
7849	0	0	Ki67+	 4366 10996
7850	0	0	Ki67+	 4367 10931
7851	0	0	Ki67+	 4369 10396
7852	0	0	Ki67+	 4371 10310
7853	0	0	Ki67+	 4371 10642
7854	0	0	Ki67+	 4372 10496
7855	0	0	Ki67+	 4375 10542
7856	0	0	Ki67+	 4377 10864
7857	0	0	Ki67+	 4379 10528
7858	0	0	Ki67+	 4380 10595
7859	0	0	Ki67+	 4380 10966
7860	0	0	Ki67+	 4381 10787
7861	0	0	Ki67+	 4382 10749
7862	0	0	Ki67+	 4383 10235
7863	0	0	Ki67+	 4385 10254
7864	0	0	Ki67+	 4385 10428
7865	0	0	Ki67+	 4387 10911
7866	0	0	Ki67+	 4391 10369
7867	0	0	Ki67+	 4391 10472
7868	0	0	Ki67+	 4391 10816
7869	0	0	Ki67+	 4393 10944
7870	0	0	Ki67+	 4393 11020
7871	0	0	Ki67+	 4394 10295
7872	0	0	Ki67+	 4398 10726
7873	0	0	Ki67+	 4399 10676
7874	0	0	Ki67+	 3605 11420
7875	0	0	Ki67+	 3608 11453
7876	0	0	Ki67+	 3609 11043
7877	0	0	Ki67+	 3610 11109
7878	0	0	Ki67+	 3614 11508
7879	0	0	Ki67+	 3616 11646
7880	0	0	Ki67+	 3618 11703
7881	0	0	Ki67+	 3619 11723
7882	0	0	Ki67+	 3620 11526
7883	0	0	Ki67+	 3624 11539
7884	0	0	Ki67+	 3629 11600
7885	0	0	Ki67+	 3633 11424
7886	0	0	Ki67+	 3635 11788
7887	0	0	Ki67+	 3637 11054
7888	0	0	Ki67+	 3639 11733
7889	0	0	Ki67+	 3643 11164
7890	0	0	Ki67+	 3643 11481
7891	0	0	Ki67+	 3648 11699
7892	0	0	Ki67+	 3653 11407
7893	0	0	Ki67+	 3655 11618
7894	0	0	Ki67+	 3656 11249
7895	0	0	Ki67+	 3656 11557
7896	0	0	Ki67+	 3657 11644
7897	0	0	Ki67+	 3659 11534
7898	0	0	Ki67+	 3660 11751
7899	0	0	Ki67+	 3663 11131
7900	0	0	Ki67+	 3670 11394
7901	0	0	Ki67+	 3672 11344
7902	0	0	Ki67+	 3674 11087
7903	0	0	Ki67+	 3674 11155
7904	0	0	Ki67+	 3674 11504
7905	0	0	Ki67+	 3683 11545
7906	0	0	Ki67+	 3684 11473
7907	0	0	Ki67+	 3692 11402
7908	0	0	Ki67+	 3692 11442
7909	0	0	Ki67+	 3699 11732
7910	0	0	Ki67+	 3700 11313
7911	0	0	Ki67+	 3700 11571
7912	0	0	Ki67+	 3701 11064
7913	0	0	Ki67+	 3707 11554
7914	0	0	Ki67+	 3708 11484
7915	0	0	Ki67+	 3709 11419
7916	0	0	Ki67+	 3713 11708
7917	0	0	Ki67+	 3718 11375
7918	0	0	Ki67+	 3718 11620
7919	0	0	Ki67+	 3722 11679
7920	0	0	Ki67+	 3723 11499
7921	0	0	Ki67+	 3724 11435
7922	0	0	Ki67+	 3729 11306
7923	0	0	Ki67+	 3729 11518
7924	0	0	Ki67+	 3731 11801
7925	0	0	Ki67+	 3735 11291
7926	0	0	Ki67+	 3736 11324
7927	0	0	Ki67+	 3739 11049
7928	0	0	Ki67+	 3740 11339
7929	0	0	Ki67+	 3742 11461
7930	0	0	Ki67+	 3744 11632
7931	0	0	Ki67+	 3746 11367
7932	0	0	Ki67+	 3749 11670
7933	0	0	Ki67+	 3756 11583
7934	0	0	Ki67+	 3758 11491
7935	0	0	Ki67+	 3763 11291
7936	0	0	Ki67+	 3763 11605
7937	0	0	Ki67+	 3763 11799
7938	0	0	Ki67+	 3767 11550
7939	0	0	Ki67+	 3771 11453
7940	0	0	Ki67+	 3772 11579
7941	0	0	Ki67+	 3775 11512
7942	0	0	Ki67+	 3776 11811
7943	0	0	Ki67+	 3777 11251
7944	0	0	Ki67+	 3777 11389
7945	0	0	Ki67+	 3777 11673
7946	0	0	Ki67+	 3778 11615
7947	0	0	Ki67+	 3790 11514
7948	0	0	Ki67+	 3793 11124
7949	0	0	Ki67+	 3793 11396
7950	0	0	Ki67+	 3796 11276
7951	0	0	Ki67+	 3799 11137
7952	0	0	Ki67+	 3800 11545
7953	0	0	Ki67+	 3800 11794
7954	0	0	Ki67+	 3801 11479
7955	0	0	Ki67+	 3802 11252
7956	0	0	Ki67+	 3803 11443
7957	0	0	Ki67+	 3805 11407
7958	0	0	Ki67+	 3806 11431
7959	0	0	Ki67+	 3811 11127
7960	0	0	Ki67+	 3816 11336
7961	0	0	Ki67+	 3822 11112
7962	0	0	Ki67+	 3827 11762
7963	0	0	Ki67+	 3831 11724
7964	0	0	Ki67+	 3836 11072
7965	0	0	Ki67+	 3839 11298
7966	0	0	Ki67+	 3847 11261
7967	0	0	Ki67+	 3851 11147
7968	0	0	Ki67+	 3852 11355
7969	0	0	Ki67+	 3867 11303
7970	0	0	Ki67+	 3867 11359
7971	0	0	Ki67+	 3876 11033
7972	0	0	Ki67+	 3877 11815
7973	0	0	Ki67+	 3878 11416
7974	0	0	Ki67+	 3879 11384
7975	0	0	Ki67+	 3885 11251
7976	0	0	Ki67+	 3886 11071
7977	0	0	Ki67+	 3892 11268
7978	0	0	Ki67+	 3895 11804
7979	0	0	Ki67+	 3898 11045
7980	0	0	Ki67+	 3900 11783
7981	0	0	Ki67+	 3901 11304
7982	0	0	Ki67+	 3901 11404
7983	0	0	Ki67+	 3912 11686
7984	0	0	Ki67+	 3918 11079
7985	0	0	Ki67+	 3918 11241
7986	0	0	Ki67+	 3919 11191
7987	0	0	Ki67+	 3919 11329
7988	0	0	Ki67+	 3923 11366
7989	0	0	Ki67+	 3924 11768
7990	0	0	Ki67+	 3925 11808
7991	0	0	Ki67+	 3935 11205
7992	0	0	Ki67+	 3935 11792
7993	0	0	Ki67+	 3937 11250
7994	0	0	Ki67+	 3943 11769
7995	0	0	Ki67+	 3944 11377
7996	0	0	Ki67+	 3951 11496
7997	0	0	Ki67+	 3952 11323
7998	0	0	Ki67+	 3959 11351
7999	0	0	Ki67+	 3960 11183
8000	0	0	Ki67+	 3961 11820
8001	0	0	Ki67+	 3965 11271
8002	0	0	Ki67+	 3968 11191
8003	0	0	Ki67+	 3969 11338
8004	0	0	Ki67+	 3972 11311
8005	0	0	Ki67+	 3974 11741
8006	0	0	Ki67+	 3975 11782
8007	0	0	Ki67+	 3976 11083
8008	0	0	Ki67+	 3976 11362
8009	0	0	Ki67+	 3978 11302
8010	0	0	Ki67+	 3985 11810
8011	0	0	Ki67+	 3986 11147
8012	0	0	Ki67+	 3986 11227
8013	0	0	Ki67+	 3991 11036
8014	0	0	Ki67+	 3997 11314
8015	0	0	Ki67+	 4000 11058
8016	0	0	Ki67+	 4005 11231
8017	0	0	Ki67+	 4008 11172
8018	0	0	Ki67+	 4008 11263
8019	0	0	Ki67+	 4008 11346
8020	0	0	Ki67+	 4009 11746
8021	0	0	Ki67+	 4010 11279
8022	0	0	Ki67+	 4012 11775
8023	0	0	Ki67+	 4013 11124
8024	0	0	Ki67+	 4013 11217
8025	0	0	Ki67+	 4017 11288
8026	0	0	Ki67+	 4025 11155
8027	0	0	Ki67+	 4027 11089
8028	0	0	Ki67+	 4029 11232
8029	0	0	Ki67+	 4029 11270
8030	0	0	Ki67+	 4031 11035
8031	0	0	Ki67+	 4031 11803
8032	0	0	Ki67+	 4032 11321
8033	0	0	Ki67+	 4033 11664
8034	0	0	Ki67+	 4034 11176
8035	0	0	Ki67+	 4035 11214
8036	0	0	Ki67+	 4036 11072
8037	0	0	Ki67+	 4036 11772
8038	0	0	Ki67+	 4042 11121
8039	0	0	Ki67+	 4049 11062
8040	0	0	Ki67+	 4050 11182
8041	0	0	Ki67+	 4054 11707
8042	0	0	Ki67+	 4055 11123
8043	0	0	Ki67+	 4055 11299
8044	0	0	Ki67+	 4057 11749
8045	0	0	Ki67+	 4058 11206
8046	0	0	Ki67+	 4059 11822
8047	0	0	Ki67+	 4067 11158
8048	0	0	Ki67+	 4068 11251
8049	0	0	Ki67+	 4069 11216
8050	0	0	Ki67+	 4070 11716
8051	0	0	Ki67+	 4070 11767
8052	0	0	Ki67+	 4072 11232
8053	0	0	Ki67+	 4077 11081
8054	0	0	Ki67+	 4079 11793
8055	0	0	Ki67+	 4087 11141
8056	0	0	Ki67+	 4088 11245
8057	0	0	Ki67+	 4088 11823
8058	0	0	Ki67+	 4090 11025
8059	0	0	Ki67+	 4090 11192
8060	0	0	Ki67+	 4092 11700
8061	0	0	Ki67+	 4092 11782
8062	0	0	Ki67+	 4097 11519
8063	0	0	Ki67+	 4098 11231
8064	0	0	Ki67+	 4103 11163
8065	0	0	Ki67+	 4107 11506
8066	0	0	Ki67+	 4112 11689
8067	0	0	Ki67+	 4113 11728
8068	0	0	Ki67+	 4117 11814
8069	0	0	Ki67+	 4118 11083
8070	0	0	Ki67+	 4118 11101
8071	0	0	Ki67+	 4119 11747
8072	0	0	Ki67+	 4120 11212
8073	0	0	Ki67+	 4124 11056
8074	0	0	Ki67+	 4125 11705
8075	0	0	Ki67+	 4127 11136
8076	0	0	Ki67+	 4137 11195
8077	0	0	Ki67+	 4139 11182
8078	0	0	Ki67+	 4140 11091
8079	0	0	Ki67+	 4141 11026
8080	0	0	Ki67+	 4141 11822
8081	0	0	Ki67+	 4142 11757
8082	0	0	Ki67+	 4143 11685
8083	0	0	Ki67+	 4143 11725
8084	0	0	Ki67+	 4146 11804
8085	0	0	Ki67+	 4154 11118
8086	0	0	Ki67+	 4156 11625
8087	0	0	Ki67+	 4157 11049
8088	0	0	Ki67+	 4159 11734
8089	0	0	Ki67+	 4160 11636
8090	0	0	Ki67+	 4166 11084
8091	0	0	Ki67+	 4168 11772
8092	0	0	Ki67+	 4170 11800
8093	0	0	Ki67+	 4174 11128
8094	0	0	Ki67+	 4183 11075
8095	0	0	Ki67+	 4183 11772
8096	0	0	Ki67+	 4186 11033
8097	0	0	Ki67+	 4187 11103
8098	0	0	Ki67+	 4188 11793
8099	0	0	Ki67+	 4298 11061
8100	0	0	Ki67+	 4315 11204
8101	0	0	Ki67+	 4324 11026
8102	0	0	Ki67+	 4329 11209
8103	0	0	Ki67+	 4331 11162
8104	0	0	Ki67+	 4343 11065
8105	0	0	Ki67+	 4345 11190
8106	0	0	Ki67+	 4348 11113
8107	0	0	Ki67+	 4353 11038
8108	0	0	Ki67+	 4358 11172
8109	0	0	Ki67+	 4358 11215
8110	0	0	Ki67+	 4359 11124
8111	0	0	Ki67+	 4362 11158
8112	0	0	Ki67+	 4369 11081
8113	0	0	Ki67+	 4372 11053
8114	0	0	Ki67+	 4376 11110
8115	0	0	Ki67+	 4377 11364
8116	0	0	Ki67+	 4379 11246
8117	0	0	Ki67+	 4380 11130
8118	0	0	Ki67+	 4384 11195
8119	0	0	Ki67+	 4385 11061
8120	0	0	Ki67+	 4387 11180
8121	0	0	Ki67+	 4388 11155
8122	0	0	Ki67+	 4391 11073
8123	0	0	Ki67+	 4398 11105
8124	0	0	Ki67+	 4399 11507
8125	0	0	Ki67+	 3605 12591
8126	0	0	Ki67+	 3606 11962
8127	0	0	Ki67+	 3606 12610
8128	0	0	Ki67+	 3609 12622
8129	0	0	Ki67+	 3610 11990
8130	0	0	Ki67+	 3615 12068
8131	0	0	Ki67+	 3615 12333
8132	0	0	Ki67+	 3617 12567
8133	0	0	Ki67+	 3624 12271
8134	0	0	Ki67+	 3624 12588
8135	0	0	Ki67+	 3628 11914
8136	0	0	Ki67+	 3631 12316
8137	0	0	Ki67+	 3634 12139
8138	0	0	Ki67+	 3636 12196
8139	0	0	Ki67+	 3638 12114
8140	0	0	Ki67+	 3640 12267
8141	0	0	Ki67+	 3644 11977
8142	0	0	Ki67+	 3648 12563
8143	0	0	Ki67+	 3650 12327
8144	0	0	Ki67+	 3658 12280
8145	0	0	Ki67+	 3660 12232
8146	0	0	Ki67+	 3677 11908
8147	0	0	Ki67+	 3677 12018
8148	0	0	Ki67+	 3678 11889
8149	0	0	Ki67+	 3682 11974
8150	0	0	Ki67+	 3684 12246
8151	0	0	Ki67+	 3688 12190
8152	0	0	Ki67+	 3693 11858
8153	0	0	Ki67+	 3693 12307
8154	0	0	Ki67+	 3699 12617
8155	0	0	Ki67+	 3701 12209
8156	0	0	Ki67+	 3703 11934
8157	0	0	Ki67+	 3703 11968
8158	0	0	Ki67+	 3706 12258
8159	0	0	Ki67+	 3707 12379
8160	0	0	Ki67+	 3709 11855
8161	0	0	Ki67+	 3711 11909
8162	0	0	Ki67+	 3713 12045
8163	0	0	Ki67+	 3715 12242
8164	0	0	Ki67+	 3719 12178
8165	0	0	Ki67+	 3720 11978
8166	0	0	Ki67+	 3721 12003
8167	0	0	Ki67+	 3721 12291
8168	0	0	Ki67+	 3729 11967
8169	0	0	Ki67+	 3731 11906
8170	0	0	Ki67+	 3731 12019
8171	0	0	Ki67+	 3731 12138
8172	0	0	Ki67+	 3733 12258
8173	0	0	Ki67+	 3741 11832
8174	0	0	Ki67+	 3741 12278
8175	0	0	Ki67+	 3745 12061
8176	0	0	Ki67+	 3752 12292
8177	0	0	Ki67+	 3753 12265
8178	0	0	Ki67+	 3753 12617
8179	0	0	Ki67+	 3755 12030
8180	0	0	Ki67+	 3755 12247
8181	0	0	Ki67+	 3757 12209
8182	0	0	Ki67+	 3758 11927
8183	0	0	Ki67+	 3759 12575
8184	0	0	Ki67+	 3764 11865
8185	0	0	Ki67+	 3766 12265
8186	0	0	Ki67+	 3767 12011
8187	0	0	Ki67+	 3770 11908
8188	0	0	Ki67+	 3777 12178
8189	0	0	Ki67+	 3782 12553
8190	0	0	Ki67+	 3785 11848
8191	0	0	Ki67+	 3785 12587
8192	0	0	Ki67+	 3786 12567
8193	0	0	Ki67+	 3788 12616
8194	0	0	Ki67+	 3790 11974
8195	0	0	Ki67+	 3795 12532
8196	0	0	Ki67+	 3797 12214
8197	0	0	Ki67+	 3801 11886
8198	0	0	Ki67+	 3803 12427
8199	0	0	Ki67+	 3804 12244
8200	0	0	Ki67+	 3804 12274
8201	0	0	Ki67+	 3806 12504
8202	0	0	Ki67+	 3813 11830
8203	0	0	Ki67+	 3815 12179
8204	0	0	Ki67+	 3816 12275
8205	0	0	Ki67+	 3818 11863
8206	0	0	Ki67+	 3818 12027
8207	0	0	Ki67+	 3822 12583
8208	0	0	Ki67+	 3823 12610
8209	0	0	Ki67+	 3827 12200
8210	0	0	Ki67+	 3834 12515
8211	0	0	Ki67+	 3837 12482
8212	0	0	Ki67+	 3838 12110
8213	0	0	Ki67+	 3845 11848
8214	0	0	Ki67+	 3847 12075
8215	0	0	Ki67+	 3847 12522
8216	0	0	Ki67+	 3848 12044
8217	0	0	Ki67+	 3848 12552
8218	0	0	Ki67+	 3851 12010
8219	0	0	Ki67+	 3851 12603
8220	0	0	Ki67+	 3853 11873
8221	0	0	Ki67+	 3853 12584
8222	0	0	Ki67+	 3854 12251
8223	0	0	Ki67+	 3855 12534
8224	0	0	Ki67+	 3858 12474
8225	0	0	Ki67+	 3860 12223
8226	0	0	Ki67+	 3865 12049
8227	0	0	Ki67+	 3865 12485
8228	0	0	Ki67+	 3868 12006
8229	0	0	Ki67+	 3879 11991
8230	0	0	Ki67+	 3879 12234
8231	0	0	Ki67+	 3880 12022
8232	0	0	Ki67+	 3881 12201
8233	0	0	Ki67+	 3883 12055
8234	0	0	Ki67+	 3885 12542
8235	0	0	Ki67+	 3887 11841
8236	0	0	Ki67+	 3887 12598
8237	0	0	Ki67+	 3891 11903
8238	0	0	Ki67+	 3893 12224
8239	0	0	Ki67+	 3897 12477
8240	0	0	Ki67+	 3904 11964
8241	0	0	Ki67+	 3907 12478
8242	0	0	Ki67+	 3907 12502
8243	0	0	Ki67+	 3909 11826
8244	0	0	Ki67+	 3914 12013
8245	0	0	Ki67+	 3914 12211
8246	0	0	Ki67+	 3915 11935
8247	0	0	Ki67+	 3917 12576
8248	0	0	Ki67+	 3918 11872
8249	0	0	Ki67+	 3918 12105
8250	0	0	Ki67+	 3919 12048
8251	0	0	Ki67+	 3920 11840
8252	0	0	Ki67+	 3925 12509
8253	0	0	Ki67+	 3927 12020
8254	0	0	Ki67+	 3930 12447
8255	0	0	Ki67+	 3932 11896
8256	0	0	Ki67+	 3932 12616
8257	0	0	Ki67+	 3935 12109
8258	0	0	Ki67+	 3938 11827
8259	0	0	Ki67+	 3941 12048
8260	0	0	Ki67+	 3943 12433
8261	0	0	Ki67+	 3945 11858
8262	0	0	Ki67+	 3945 12470
8263	0	0	Ki67+	 3953 12572
8264	0	0	Ki67+	 3953 12622
8265	0	0	Ki67+	 3956 11899
8266	0	0	Ki67+	 3956 12524
8267	0	0	Ki67+	 3958 12441
8268	0	0	Ki67+	 3960 12550
8269	0	0	Ki67+	 3968 12465
8270	0	0	Ki67+	 3973 11879
8271	0	0	Ki67+	 3981 12571
8272	0	0	Ki67+	 3982 12516
8273	0	0	Ki67+	 3983 11837
8274	0	0	Ki67+	 3985 12433
8275	0	0	Ki67+	 3987 11858
8276	0	0	Ki67+	 3988 12464
8277	0	0	Ki67+	 3988 12549
8278	0	0	Ki67+	 3991 11932
8279	0	0	Ki67+	 3995 12401
8280	0	0	Ki67+	 3998 12449
8281	0	0	Ki67+	 4005 12620
8282	0	0	Ki67+	 4006 11955
8283	0	0	Ki67+	 4007 11876
8284	0	0	Ki67+	 4008 12515
8285	0	0	Ki67+	 4011 12416
8286	0	0	Ki67+	 4013 12474
8287	0	0	Ki67+	 4014 12449
8288	0	0	Ki67+	 4014 12486
8289	0	0	Ki67+	 4017 12583
8290	0	0	Ki67+	 4019 12406
8291	0	0	Ki67+	 4022 12570
8292	0	0	Ki67+	 4023 12541
8293	0	0	Ki67+	 4026 11828
8294	0	0	Ki67+	 4028 12466
8295	0	0	Ki67+	 4033 12289
8296	0	0	Ki67+	 4034 12491
8297	0	0	Ki67+	 4038 11912
8298	0	0	Ki67+	 4038 12408
8299	0	0	Ki67+	 4039 11847
8300	0	0	Ki67+	 4039 12439
8301	0	0	Ki67+	 4041 12622
8302	0	0	Ki67+	 4042 11932
8303	0	0	Ki67+	 4044 12272
8304	0	0	Ki67+	 4053 12550
8305	0	0	Ki67+	 4055 11948
8306	0	0	Ki67+	 4056 12416
8307	0	0	Ki67+	 4057 11975
8308	0	0	Ki67+	 4060 11873
8309	0	0	Ki67+	 4060 12572
8310	0	0	Ki67+	 4060 12602
8311	0	0	Ki67+	 4062 12458
8312	0	0	Ki67+	 4064 12524
8313	0	0	Ki67+	 4065 12432
8314	0	0	Ki67+	 4068 12417
8315	0	0	Ki67+	 4068 12586
8316	0	0	Ki67+	 4069 11962
8317	0	0	Ki67+	 4073 12499
8318	0	0	Ki67+	 4077 11832
8319	0	0	Ki67+	 4085 11860
8320	0	0	Ki67+	 4085 11879
8321	0	0	Ki67+	 4089 12485
8322	0	0	Ki67+	 4091 12623
8323	0	0	Ki67+	 4093 12546
8324	0	0	Ki67+	 4096 12463
8325	0	0	Ki67+	 4096 12587
8326	0	0	Ki67+	 4099 12050
8327	0	0	Ki67+	 4100 12500
8328	0	0	Ki67+	 4108 12478
8329	0	0	Ki67+	 4110 11917
8330	0	0	Ki67+	 4120 11911
8331	0	0	Ki67+	 4121 11860
8332	0	0	Ki67+	 4121 12443
8333	0	0	Ki67+	 4121 12566
8334	0	0	Ki67+	 4126 12507
8335	0	0	Ki67+	 4130 12547
8336	0	0	Ki67+	 4132 11849
8337	0	0	Ki67+	 4135 11837
8338	0	0	Ki67+	 4143 12550
8339	0	0	Ki67+	 4144 11874
8340	0	0	Ki67+	 4144 11889
8341	0	0	Ki67+	 4146 12138
8342	0	0	Ki67+	 4146 12467
8343	0	0	Ki67+	 4151 12577
8344	0	0	Ki67+	 4154 12490
8345	0	0	Ki67+	 4157 11891
8346	0	0	Ki67+	 4158 12037
8347	0	0	Ki67+	 4158 12473
8348	0	0	Ki67+	 4161 11921
8349	0	0	Ki67+	 4165 11853
8350	0	0	Ki67+	 4169 12509
8351	0	0	Ki67+	 4189 11936
8352	0	0	Ki67+	 4199 12621
8353	0	0	Ki67+	 4228 12617
8354	0	0	Ki67+	 4244 12528
8355	0	0	Ki67+	 4248 12602
8356	0	0	Ki67+	 4255 12460
8357	0	0	Ki67+	 4265 12618
8358	0	0	Ki67+	 4281 12436
8359	0	0	Ki67+	 4285 12476
8360	0	0	Ki67+	 4285 12522
8361	0	0	Ki67+	 4296 12414
8362	0	0	Ki67+	 4296 12542
8363	0	0	Ki67+	 4298 12584
8364	0	0	Ki67+	 4300 12477
8365	0	0	Ki67+	 4306 12391
8366	0	0	Ki67+	 4310 12526
8367	0	0	Ki67+	 4317 12516
8368	0	0	Ki67+	 4317 12623
8369	0	0	Ki67+	 4321 12452
8370	0	0	Ki67+	 4326 12557
8371	0	0	Ki67+	 4330 12604
8372	0	0	Ki67+	 4335 12617
8373	0	0	Ki67+	 4337 12567
8374	0	0	Ki67+	 4342 12407
8375	0	0	Ki67+	 4343 12336
8376	0	0	Ki67+	 4343 12433
8377	0	0	Ki67+	 4349 12470
8378	0	0	Ki67+	 4351 12356
8379	0	0	Ki67+	 4358 12494
8380	0	0	Ki67+	 4359 12540
8381	0	0	Ki67+	 4361 12216
8382	0	0	Ki67+	 4362 12560
8383	0	0	Ki67+	 4367 12410
8384	0	0	Ki67+	 4368 12329
8385	0	0	Ki67+	 4370 12588
8386	0	0	Ki67+	 4375 12378
8387	0	0	Ki67+	 4377 12490
8388	0	0	Ki67+	 4378 12517
8389	0	0	Ki67+	 4383 12348
8390	0	0	Ki67+	 3602 12664
8391	0	0	Ki67+	 3602 13154
8392	0	0	Ki67+	 3602 13233
8393	0	0	Ki67+	 3604 13128
8394	0	0	Ki67+	 3605 12871
8395	0	0	Ki67+	 3605 13398
8396	0	0	Ki67+	 3606 12643
8397	0	0	Ki67+	 3607 13366
8398	0	0	Ki67+	 3614 12906
8399	0	0	Ki67+	 3614 12928
8400	0	0	Ki67+	 3617 13217
8401	0	0	Ki67+	 3620 13017
8402	0	0	Ki67+	 3621 13289
8403	0	0	Ki67+	 3621 13413
8404	0	0	Ki67+	 3623 13318
8405	0	0	Ki67+	 3628 13133
8406	0	0	Ki67+	 3629 12669
8407	0	0	Ki67+	 3630 13336
8408	0	0	Ki67+	 3631 12839
8409	0	0	Ki67+	 3633 13144
8410	0	0	Ki67+	 3633 13257
8411	0	0	Ki67+	 3635 13225
8412	0	0	Ki67+	 3636 13063
8413	0	0	Ki67+	 3640 12726
8414	0	0	Ki67+	 3644 12757
8415	0	0	Ki67+	 3644 12903
8416	0	0	Ki67+	 3644 13411
8417	0	0	Ki67+	 3645 12703
8418	0	0	Ki67+	 3645 12996
8419	0	0	Ki67+	 3646 13392
8420	0	0	Ki67+	 3647 12864
8421	0	0	Ki67+	 3647 13007
8422	0	0	Ki67+	 3649 12806
8423	0	0	Ki67+	 3652 13309
8424	0	0	Ki67+	 3654 12626
8425	0	0	Ki67+	 3655 13134
8426	0	0	Ki67+	 3657 12748
8427	0	0	Ki67+	 3658 12868
8428	0	0	Ki67+	 3658 13279
8429	0	0	Ki67+	 3662 12677
8430	0	0	Ki67+	 3662 12815
8431	0	0	Ki67+	 3663 13055
8432	0	0	Ki67+	 3664 12770
8433	0	0	Ki67+	 3666 12708
8434	0	0	Ki67+	 3666 12850
8435	0	0	Ki67+	 3666 13108
8436	0	0	Ki67+	 3666 13324
8437	0	0	Ki67+	 3668 13379
8438	0	0	Ki67+	 3669 13408
8439	0	0	Ki67+	 3670 12664
8440	0	0	Ki67+	 3670 13025
8441	0	0	Ki67+	 3671 13278
8442	0	0	Ki67+	 3672 12724
8443	0	0	Ki67+	 3676 13112
8444	0	0	Ki67+	 3677 13082
8445	0	0	Ki67+	 3679 13048
8446	0	0	Ki67+	 3681 12787
8447	0	0	Ki67+	 3685 13342
8448	0	0	Ki67+	 3686 13383
8449	0	0	Ki67+	 3687 12936
8450	0	0	Ki67+	 3687 12988
8451	0	0	Ki67+	 3689 13322
8452	0	0	Ki67+	 3690 12702
8453	0	0	Ki67+	 3690 13094
8454	0	0	Ki67+	 3692 12770
8455	0	0	Ki67+	 3694 13261
8456	0	0	Ki67+	 3697 12630
8457	0	0	Ki67+	 3697 12657
8458	0	0	Ki67+	 3697 13298
8459	0	0	Ki67+	 3702 13355
8460	0	0	Ki67+	 3707 12696
8461	0	0	Ki67+	 3707 12729
8462	0	0	Ki67+	 3707 12921
8463	0	0	Ki67+	 3708 13146
8464	0	0	Ki67+	 3709 13250
8465	0	0	Ki67+	 3709 13344
8466	0	0	Ki67+	 3710 12803
8467	0	0	Ki67+	 3717 12627
8468	0	0	Ki67+	 3720 12672
8469	0	0	Ki67+	 3720 13391
8470	0	0	Ki67+	 3721 12749
8471	0	0	Ki67+	 3722 13052
8472	0	0	Ki67+	 3725 13354
8473	0	0	Ki67+	 3727 13290
8474	0	0	Ki67+	 3728 12780
8475	0	0	Ki67+	 3728 13277
8476	0	0	Ki67+	 3733 12715
8477	0	0	Ki67+	 3733 13389
8478	0	0	Ki67+	 3736 12649
8479	0	0	Ki67+	 3736 12941
8480	0	0	Ki67+	 3737 13329
8481	0	0	Ki67+	 3739 13312
8482	0	0	Ki67+	 3743 13067
8483	0	0	Ki67+	 3747 12851
8484	0	0	Ki67+	 3751 12971
8485	0	0	Ki67+	 3755 13350
8486	0	0	Ki67+	 3757 13293
8487	0	0	Ki67+	 3757 13368
8488	0	0	Ki67+	 3758 12684
8489	0	0	Ki67+	 3761 13386
8490	0	0	Ki67+	 3766 13134
8491	0	0	Ki67+	 3768 12726
8492	0	0	Ki67+	 3768 13244
8493	0	0	Ki67+	 3770 12927
8494	0	0	Ki67+	 3770 13319
8495	0	0	Ki67+	 3771 12651
8496	0	0	Ki67+	 3776 13341
8497	0	0	Ki67+	 3777 13372
8498	0	0	Ki67+	 3777 13385
8499	0	0	Ki67+	 3779 12677
8500	0	0	Ki67+	 3779 12702
8501	0	0	Ki67+	 3780 13269
8502	0	0	Ki67+	 3782 12976
8503	0	0	Ki67+	 3785 13082
8504	0	0	Ki67+	 3785 13296
8505	0	0	Ki67+	 3786 13414
8506	0	0	Ki67+	 3787 12636
8507	0	0	Ki67+	 3787 12694
8508	0	0	Ki67+	 3792 12813
8509	0	0	Ki67+	 3794 12913
8510	0	0	Ki67+	 3794 12974
8511	0	0	Ki67+	 3798 13337
8512	0	0	Ki67+	 3803 12871
8513	0	0	Ki67+	 3811 13313
8514	0	0	Ki67+	 3811 13388
8515	0	0	Ki67+	 3813 12726
8516	0	0	Ki67+	 3813 12970
8517	0	0	Ki67+	 3813 13360
8518	0	0	Ki67+	 3816 12892
8519	0	0	Ki67+	 3818 13267
8520	0	0	Ki67+	 3822 12865
8521	0	0	Ki67+	 3823 12667
8522	0	0	Ki67+	 3825 13020
8523	0	0	Ki67+	 3826 12826
8524	0	0	Ki67+	 3829 12797
8525	0	0	Ki67+	 3829 13030
8526	0	0	Ki67+	 3833 13276
8527	0	0	Ki67+	 3834 13172
8528	0	0	Ki67+	 3835 12698
8529	0	0	Ki67+	 3836 13345
8530	0	0	Ki67+	 3837 13012
8531	0	0	Ki67+	 3837 13200
8532	0	0	Ki67+	 3843 12648
8533	0	0	Ki67+	 3845 13316
8534	0	0	Ki67+	 3845 13378
8535	0	0	Ki67+	 3847 13247
8536	0	0	Ki67+	 3850 13138
8537	0	0	Ki67+	 3851 12915
8538	0	0	Ki67+	 3855 13186
8539	0	0	Ki67+	 3856 12757
8540	0	0	Ki67+	 3856 13224
8541	0	0	Ki67+	 3861 12993
8542	0	0	Ki67+	 3862 13298
8543	0	0	Ki67+	 3864 13161
8544	0	0	Ki67+	 3865 13131
8545	0	0	Ki67+	 3865 13236
8546	0	0	Ki67+	 3866 12648
8547	0	0	Ki67+	 3871 12687
8548	0	0	Ki67+	 3871 13285
8549	0	0	Ki67+	 3874 12847
8550	0	0	Ki67+	 3874 12947
8551	0	0	Ki67+	 3875 12703
8552	0	0	Ki67+	 3876 12914
8553	0	0	Ki67+	 3879 13274
8554	0	0	Ki67+	 3881 12887
8555	0	0	Ki67+	 3882 13081
8556	0	0	Ki67+	 3882 13188
8557	0	0	Ki67+	 3883 13097
8558	0	0	Ki67+	 3884 12648
8559	0	0	Ki67+	 3886 13216
8560	0	0	Ki67+	 3887 12800
8561	0	0	Ki67+	 3889 13124
8562	0	0	Ki67+	 3891 12730
8563	0	0	Ki67+	 3893 12969
8564	0	0	Ki67+	 3895 12918
8565	0	0	Ki67+	 3896 12740
8566	0	0	Ki67+	 3896 13375
8567	0	0	Ki67+	 3898 12767
8568	0	0	Ki67+	 3898 13168
8569	0	0	Ki67+	 3899 12819
8570	0	0	Ki67+	 3899 13302
8571	0	0	Ki67+	 3903 12865
8572	0	0	Ki67+	 3903 13059
8573	0	0	Ki67+	 3904 12652
8574	0	0	Ki67+	 3905 13246
8575	0	0	Ki67+	 3906 12690
8576	0	0	Ki67+	 3907 12942
8577	0	0	Ki67+	 3907 13042
8578	0	0	Ki67+	 3910 13168
8579	0	0	Ki67+	 3910 13199
8580	0	0	Ki67+	 3912 13234
8581	0	0	Ki67+	 3913 12746
8582	0	0	Ki67+	 3913 12834
8583	0	0	Ki67+	 3913 13061
8584	0	0	Ki67+	 3913 13340
8585	0	0	Ki67+	 3915 12915
8586	0	0	Ki67+	 3916 12926
8587	0	0	Ki67+	 3919 12797
8588	0	0	Ki67+	 3920 13266
8589	0	0	Ki67+	 3922 13115
8590	0	0	Ki67+	 3924 13091
8591	0	0	Ki67+	 3926 12753
8592	0	0	Ki67+	 3927 13001
8593	0	0	Ki67+	 3927 13404
8594	0	0	Ki67+	 3928 12884
8595	0	0	Ki67+	 3929 12736
8596	0	0	Ki67+	 3929 12868
8597	0	0	Ki67+	 3930 13308
8598	0	0	Ki67+	 3932 12829
8599	0	0	Ki67+	 3932 13137
8600	0	0	Ki67+	 3936 12706
8601	0	0	Ki67+	 3936 13332
8602	0	0	Ki67+	 3937 13023
8603	0	0	Ki67+	 3937 13056
8604	0	0	Ki67+	 3938 13114
8605	0	0	Ki67+	 3942 12774
8606	0	0	Ki67+	 3943 12627
8607	0	0	Ki67+	 3944 12680
8608	0	0	Ki67+	 3944 12731
8609	0	0	Ki67+	 3945 13210
8610	0	0	Ki67+	 3950 12850
8611	0	0	Ki67+	 3950 13260
8612	0	0	Ki67+	 3952 13420
8613	0	0	Ki67+	 3959 13391
8614	0	0	Ki67+	 3962 13378
8615	0	0	Ki67+	 3964 12915
8616	0	0	Ki67+	 3964 12987
8617	0	0	Ki67+	 3964 13019
8618	0	0	Ki67+	 3965 12815
8619	0	0	Ki67+	 3969 12831
8620	0	0	Ki67+	 3969 13185
8621	0	0	Ki67+	 3970 13041
8622	0	0	Ki67+	 3970 13157
8623	0	0	Ki67+	 3970 13359
8624	0	0	Ki67+	 3972 12783
8625	0	0	Ki67+	 3976 12640
8626	0	0	Ki67+	 3978 13230
8627	0	0	Ki67+	 3980 13268
8628	0	0	Ki67+	 3981 13051
8629	0	0	Ki67+	 3982 13020
8630	0	0	Ki67+	 3984 12764
8631	0	0	Ki67+	 3985 13190
8632	0	0	Ki67+	 3987 12648
8633	0	0	Ki67+	 3987 13355
8634	0	0	Ki67+	 3989 12672
8635	0	0	Ki67+	 3994 13062
8636	0	0	Ki67+	 3997 13005
8637	0	0	Ki67+	 3999 13088
8638	0	0	Ki67+	 3999 13328
8639	0	0	Ki67+	 3999 13418
8640	0	0	Ki67+	 4000 12660
8641	0	0	Ki67+	 4000 12807
8642	0	0	Ki67+	 4003 12683
8643	0	0	Ki67+	 4003 12710
8644	0	0	Ki67+	 4004 12733
8645	0	0	Ki67+	 4006 13041
8646	0	0	Ki67+	 4008 12778
8647	0	0	Ki67+	 4010 13241
8648	0	0	Ki67+	 4014 12898
8649	0	0	Ki67+	 4016 12698
8650	0	0	Ki67+	 4017 12931
8651	0	0	Ki67+	 4024 13198
8652	0	0	Ki67+	 4028 13013
8653	0	0	Ki67+	 4029 13349
8654	0	0	Ki67+	 4030 12940
8655	0	0	Ki67+	 4034 12653
8656	0	0	Ki67+	 4035 12908
8657	0	0	Ki67+	 4036 13420
8658	0	0	Ki67+	 4040 12691
8659	0	0	Ki67+	 4040 13287
8660	0	0	Ki67+	 4041 13093
8661	0	0	Ki67+	 4041 13373
8662	0	0	Ki67+	 4042 12745
8663	0	0	Ki67+	 4042 13164
8664	0	0	Ki67+	 4044 12713
8665	0	0	Ki67+	 4044 12999
8666	0	0	Ki67+	 4047 12919
8667	0	0	Ki67+	 4048 13041
8668	0	0	Ki67+	 4049 13187
8669	0	0	Ki67+	 4053 12683
8670	0	0	Ki67+	 4059 13092
8671	0	0	Ki67+	 4063 13411
8672	0	0	Ki67+	 4065 13162
8673	0	0	Ki67+	 4069 13058
8674	0	0	Ki67+	 4069 13141
8675	0	0	Ki67+	 4069 13206
8676	0	0	Ki67+	 4070 12999
8677	0	0	Ki67+	 4074 12846
8678	0	0	Ki67+	 4075 13014
8679	0	0	Ki67+	 4076 13240
8680	0	0	Ki67+	 4077 12823
8681	0	0	Ki67+	 4077 13277
8682	0	0	Ki67+	 4079 12973
8683	0	0	Ki67+	 4079 13253
8684	0	0	Ki67+	 4081 13309
8685	0	0	Ki67+	 4085 13345
8686	0	0	Ki67+	 4087 12825
8687	0	0	Ki67+	 4090 13098
8688	0	0	Ki67+	 4092 13354
8689	0	0	Ki67+	 4098 12973
8690	0	0	Ki67+	 4098 13316
8691	0	0	Ki67+	 4103 13024
8692	0	0	Ki67+	 4104 12736
8693	0	0	Ki67+	 4107 12720
8694	0	0	Ki67+	 4107 12782
8695	0	0	Ki67+	 4107 12889
8696	0	0	Ki67+	 4108 13415
8697	0	0	Ki67+	 4109 12764
8698	0	0	Ki67+	 4109 12944
8699	0	0	Ki67+	 4110 12839
8700	0	0	Ki67+	 4113 13260
8701	0	0	Ki67+	 4115 12920
8702	0	0	Ki67+	 4115 13321
8703	0	0	Ki67+	 4119 13249
8704	0	0	Ki67+	 4121 12797
8705	0	0	Ki67+	 4121 13290
8706	0	0	Ki67+	 4121 13346
8707	0	0	Ki67+	 4122 12874
8708	0	0	Ki67+	 4124 12685
8709	0	0	Ki67+	 4125 12914
8710	0	0	Ki67+	 4126 13022
8711	0	0	Ki67+	 4128 13219
8712	0	0	Ki67+	 4136 12766
8713	0	0	Ki67+	 4137 12803
8714	0	0	Ki67+	 4139 13254
8715	0	0	Ki67+	 4141 13414
8716	0	0	Ki67+	 4142 12735
8717	0	0	Ki67+	 4143 12661
8718	0	0	Ki67+	 4143 12817
8719	0	0	Ki67+	 4143 12861
8720	0	0	Ki67+	 4143 12946
8721	0	0	Ki67+	 4149 13289
8722	0	0	Ki67+	 4150 12639
8723	0	0	Ki67+	 4150 13327
8724	0	0	Ki67+	 4153 13182
8725	0	0	Ki67+	 4154 12933
8726	0	0	Ki67+	 4156 12707
8727	0	0	Ki67+	 4158 13415
8728	0	0	Ki67+	 4159 13221
8729	0	0	Ki67+	 4161 13164
8730	0	0	Ki67+	 4163 13302
8731	0	0	Ki67+	 4166 13358
8732	0	0	Ki67+	 4169 12888
8733	0	0	Ki67+	 4170 12830
8734	0	0	Ki67+	 4171 12651
8735	0	0	Ki67+	 4171 13379
8736	0	0	Ki67+	 4172 12780
8737	0	0	Ki67+	 4173 13393
8738	0	0	Ki67+	 4184 12919
8739	0	0	Ki67+	 4185 12965
8740	0	0	Ki67+	 4186 12708
8741	0	0	Ki67+	 4190 12659
8742	0	0	Ki67+	 4191 12732
8743	0	0	Ki67+	 4191 13326
8744	0	0	Ki67+	 4193 13263
8745	0	0	Ki67+	 4194 13350
8746	0	0	Ki67+	 4196 12850
8747	0	0	Ki67+	 4198 12672
8748	0	0	Ki67+	 4199 12981
8749	0	0	Ki67+	 4202 13058
8750	0	0	Ki67+	 4203 12695
8751	0	0	Ki67+	 4204 13274
8752	0	0	Ki67+	 4204 13410
8753	0	0	Ki67+	 4205 12956
8754	0	0	Ki67+	 4206 12818
8755	0	0	Ki67+	 4206 12913
8756	0	0	Ki67+	 4210 13371
8757	0	0	Ki67+	 4215 13084
8758	0	0	Ki67+	 4215 13392
8759	0	0	Ki67+	 4216 13015
8760	0	0	Ki67+	 4217 13232
8761	0	0	Ki67+	 4219 13137
8762	0	0	Ki67+	 4221 13286
8763	0	0	Ki67+	 4222 13147
8764	0	0	Ki67+	 4224 13214
8765	0	0	Ki67+	 4225 12855
8766	0	0	Ki67+	 4228 12739
8767	0	0	Ki67+	 4229 12991
8768	0	0	Ki67+	 4229 13184
8769	0	0	Ki67+	 4231 12959
8770	0	0	Ki67+	 4234 13377
8771	0	0	Ki67+	 4236 13346
8772	0	0	Ki67+	 4237 12796
8773	0	0	Ki67+	 4238 13069
8774	0	0	Ki67+	 4239 12867
8775	0	0	Ki67+	 4240 13268
8776	0	0	Ki67+	 4244 12631
8777	0	0	Ki67+	 4244 12667
8778	0	0	Ki67+	 4246 13312
8779	0	0	Ki67+	 4249 12902
8780	0	0	Ki67+	 4250 13026
8781	0	0	Ki67+	 4252 12933
8782	0	0	Ki67+	 4252 13179
8783	0	0	Ki67+	 4258 12782
8784	0	0	Ki67+	 4258 12989
8785	0	0	Ki67+	 4259 12805
8786	0	0	Ki67+	 4260 13059
8787	0	0	Ki67+	 4261 13149
8788	0	0	Ki67+	 4264 13091
8789	0	0	Ki67+	 4269 12818
8790	0	0	Ki67+	 4271 13314
8791	0	0	Ki67+	 4274 12857
8792	0	0	Ki67+	 4275 13248
8793	0	0	Ki67+	 4277 12923
8794	0	0	Ki67+	 4279 12949
8795	0	0	Ki67+	 4280 13347
8796	0	0	Ki67+	 4281 13112
8797	0	0	Ki67+	 4283 12781
8798	0	0	Ki67+	 4283 13277
8799	0	0	Ki67+	 4284 13056
8800	0	0	Ki67+	 4284 13311
8801	0	0	Ki67+	 4290 12934
8802	0	0	Ki67+	 4291 13012
8803	0	0	Ki67+	 4292 13188
8804	0	0	Ki67+	 4294 12794
8805	0	0	Ki67+	 4294 13329
8806	0	0	Ki67+	 4301 12971
8807	0	0	Ki67+	 4306 13298
8808	0	0	Ki67+	 4313 12983
8809	0	0	Ki67+	 4314 13037
8810	0	0	Ki67+	 4315 12888
8811	0	0	Ki67+	 4317 12827
8812	0	0	Ki67+	 4320 13410
8813	0	0	Ki67+	 4323 12982
8814	0	0	Ki67+	 4325 12681
8815	0	0	Ki67+	 4325 13281
8816	0	0	Ki67+	 4328 13057
8817	0	0	Ki67+	 4330 12966
8818	0	0	Ki67+	 4330 13004
8819	0	0	Ki67+	 4334 13310
8820	0	0	Ki67+	 4335 13373
8821	0	0	Ki67+	 4336 13413
8822	0	0	Ki67+	 4339 12914
8823	0	0	Ki67+	 4350 12676
8824	0	0	Ki67+	 4358 12727
8825	0	0	Ki67+	 4362 12743
8826	0	0	Ki67+	 4363 13385
8827	0	0	Ki67+	 4383 12875
8828	0	0	Ki67+	 4391 12689
8829	0	0	Ki67+	 3605 13564
8830	0	0	Ki67+	 3612 13472
8831	0	0	Ki67+	 3612 13578
8832	0	0	Ki67+	 3619 13501
8833	0	0	Ki67+	 3633 13534
8834	0	0	Ki67+	 3638 13482
8835	0	0	Ki67+	 3646 13588
8836	0	0	Ki67+	 3653 13431
8837	0	0	Ki67+	 3669 13622
8838	0	0	Ki67+	 3673 13440
8839	0	0	Ki67+	 3679 13552
8840	0	0	Ki67+	 3680 13581
8841	0	0	Ki67+	 3681 13429
8842	0	0	Ki67+	 3688 13645
8843	0	0	Ki67+	 3702 13470
8844	0	0	Ki67+	 3702 13659
8845	0	0	Ki67+	 3703 13440
8846	0	0	Ki67+	 3719 13631
8847	0	0	Ki67+	 3721 13499
8848	0	0	Ki67+	 3722 13515
8849	0	0	Ki67+	 3724 13571
8850	0	0	Ki67+	 3730 13459
8851	0	0	Ki67+	 3732 13645
8852	0	0	Ki67+	 3737 13581
8853	0	0	Ki67+	 3738 13535
8854	0	0	Ki67+	 3743 13514
8855	0	0	Ki67+	 3744 13631
8856	0	0	Ki67+	 3752 13727
8857	0	0	Ki67+	 3766 13682
8858	0	0	Ki67+	 3772 13442
8859	0	0	Ki67+	 3776 13465
8860	0	0	Ki67+	 3783 13631
8861	0	0	Ki67+	 3784 13594
8862	0	0	Ki67+	 3786 13505
8863	0	0	Ki67+	 3797 13474
8864	0	0	Ki67+	 3804 13550
8865	0	0	Ki67+	 3804 13643
8866	0	0	Ki67+	 3810 13604
8867	0	0	Ki67+	 3810 13666
8868	0	0	Ki67+	 3811 13433
8869	0	0	Ki67+	 3824 13522
8870	0	0	Ki67+	 3836 13483
8871	0	0	Ki67+	 3843 13644
8872	0	0	Ki67+	 3845 13539
8873	0	0	Ki67+	 3859 13484
8874	0	0	Ki67+	 3860 13496
8875	0	0	Ki67+	 3862 13633
8876	0	0	Ki67+	 3866 13567
8877	0	0	Ki67+	 3885 13616
8878	0	0	Ki67+	 3901 13539
8879	0	0	Ki67+	 3913 13436
8880	0	0	Ki67+	 3921 13726
8881	0	0	Ki67+	 3925 13460
8882	0	0	Ki67+	 3935 13520
8883	0	0	Ki67+	 3936 13434
8884	0	0	Ki67+	 3954 13463
8885	0	0	Ki67+	 3954 13490
8886	0	0	Ki67+	 3955 13509
8887	0	0	Ki67+	 3955 13582
8888	0	0	Ki67+	 3959 13746
8889	0	0	Ki67+	 3977 13512
8890	0	0	Ki67+	 3982 13470
8891	0	0	Ki67+	 3982 13561
8892	0	0	Ki67+	 3989 13523
8893	0	0	Ki67+	 3991 13482
8894	0	0	Ki67+	 3995 13677
8895	0	0	Ki67+	 3997 13549
8896	0	0	Ki67+	 4012 13712
8897	0	0	Ki67+	 4017 13446
8898	0	0	Ki67+	 4018 13463
8899	0	0	Ki67+	 4019 13693
8900	0	0	Ki67+	 4025 13516
8901	0	0	Ki67+	 4025 13606
8902	0	0	Ki67+	 4026 13670
8903	0	0	Ki67+	 4030 13594
8904	0	0	Ki67+	 4036 13473
8905	0	0	Ki67+	 4053 13440
8906	0	0	Ki67+	 4053 13513
8907	0	0	Ki67+	 4060 13553
8908	0	0	Ki67+	 4067 13470
8909	0	0	Ki67+	 4076 13494
8910	0	0	Ki67+	 4083 13546
8911	0	0	Ki67+	 4083 13667
8912	0	0	Ki67+	 4085 13428
8913	0	0	Ki67+	 4086 13713
8914	0	0	Ki67+	 4087 13874
8915	0	0	Ki67+	 4091 13617
8916	0	0	Ki67+	 4097 13462
8917	0	0	Ki67+	 4100 13586
8918	0	0	Ki67+	 4101 13501
8919	0	0	Ki67+	 4106 13755
8920	0	0	Ki67+	 4109 13559
8921	0	0	Ki67+	 4110 13640
8922	0	0	Ki67+	 4111 13797
8923	0	0	Ki67+	 4112 13722
8924	0	0	Ki67+	 4114 13530
8925	0	0	Ki67+	 4117 13439
8926	0	0	Ki67+	 4121 13679
8927	0	0	Ki67+	 4123 13819
8928	0	0	Ki67+	 4127 13713
8929	0	0	Ki67+	 4136 13598
8930	0	0	Ki67+	 4140 13632
8931	0	0	Ki67+	 4149 13540
8932	0	0	Ki67+	 4152 13577
8933	0	0	Ki67+	 4154 13673
8934	0	0	Ki67+	 4158 13687
8935	0	0	Ki67+	 4163 13614
8936	0	0	Ki67+	 4167 13502
8937	0	0	Ki67+	 4167 13850
8938	0	0	Ki67+	 4168 13738
8939	0	0	Ki67+	 4169 13558
8940	0	0	Ki67+	 4174 13651
8941	0	0	Ki67+	 4175 13616
8942	0	0	Ki67+	 4177 13526
8943	0	0	Ki67+	 4177 13841
8944	0	0	Ki67+	 4182 13787
8945	0	0	Ki67+	 4183 13597
8946	0	0	Ki67+	 4183 13711
8947	0	0	Ki67+	 4186 13755
8948	0	0	Ki67+	 4188 13443
8949	0	0	Ki67+	 4190 13582
8950	0	0	Ki67+	 4198 13561
8951	0	0	Ki67+	 4200 13675
8952	0	0	Ki67+	 4203 13538
8953	0	0	Ki67+	 4206 13725
8954	0	0	Ki67+	 4207 13428
8955	0	0	Ki67+	 4207 13811
8956	0	0	Ki67+	 4208 13461
8957	0	0	Ki67+	 4209 13640
8958	0	0	Ki67+	 4210 13599
8959	0	0	Ki67+	 4217 13518
8960	0	0	Ki67+	 4222 13545
8961	0	0	Ki67+	 4230 13499
8962	0	0	Ki67+	 4233 13585
8963	0	0	Ki67+	 4236 13666
8964	0	0	Ki67+	 4238 13485
8965	0	0	Ki67+	 4238 13538
8966	0	0	Ki67+	 4240 13470
8967	0	0	Ki67+	 4245 13512
8968	0	0	Ki67+	 4259 13489
8969	0	0	Ki67+	 4259 13604
8970	0	0	Ki67+	 4261 13693
8971	0	0	Ki67+	 4264 13565
8972	0	0	Ki67+	 4265 13445
8973	0	0	Ki67+	 4272 13469
8974	0	0	Ki67+	 4274 13524
8975	0	0	Ki67+	 4278 13498
8976	0	0	Ki67+	 4289 13629
8977	0	0	Ki67+	 4295 13593
8978	0	0	Ki67+	 4306 13536
8979	0	0	Ki67+	 4313 13439
8980	0	0	Ki67+	 4330 13467
8981	0	0	Ki67+	 4347 13442
8982	0	0	Ki67+	 4412 5989
8983	0	0	Ki67+	 4413 6557
8984	0	0	Ki67+	 4415 5965
8985	0	0	Ki67+	 4416 6090
8986	0	0	Ki67+	 4422 6029
8987	0	0	Ki67+	 4427 6002
8988	0	0	Ki67+	 4450 5948
8989	0	0	Ki67+	 4473 6008
8990	0	0	Ki67+	 4481 5956
8991	0	0	Ki67+	 4482 6028
8992	0	0	Ki67+	 4518 5953
8993	0	0	Ki67+	 4528 5906
8994	0	0	Ki67+	 4541 5918
8995	0	0	Ki67+	 4555 6542
8996	0	0	Ki67+	 4573 5931
8997	0	0	Ki67+	 4592 6537
8998	0	0	Ki67+	 4599 5924
8999	0	0	Ki67+	 4624 5908
9000	0	0	Ki67+	 4647 5927
9001	0	0	Ki67+	 4673 5936
9002	0	0	Ki67+	 4679 6533
9003	0	0	Ki67+	 4688 6554
9004	0	0	Ki67+	 4723 6553
9005	0	0	Ki67+	 4740 6535
9006	0	0	Ki67+	 4744 6493
9007	0	0	Ki67+	 4761 6544
9008	0	0	Ki67+	 4776 6465
9009	0	0	Ki67+	 4781 6511
9010	0	0	Ki67+	 4795 6557
9011	0	0	Ki67+	 4812 6502
9012	0	0	Ki67+	 4831 6504
9013	0	0	Ki67+	 4851 6412
9014	0	0	Ki67+	 4860 6466
9015	0	0	Ki67+	 4868 6442
9016	0	0	Ki67+	 4881 6449
9017	0	0	Ki67+	 4887 6458
9018	0	0	Ki67+	 4905 6483
9019	0	0	Ki67+	 4914 6448
9020	0	0	Ki67+	 4926 6504
9021	0	0	Ki67+	 4943 6507
9022	0	0	Ki67+	 4953 6516
9023	0	0	Ki67+	 4973 6088
9024	0	0	Ki67+	 4991 6144
9025	0	0	Ki67+	 5000 6094
9026	0	0	Ki67+	 5009 6125
9027	0	0	Ki67+	 5015 6152
9028	0	0	Ki67+	 5015 6467
9029	0	0	Ki67+	 5021 6433
9030	0	0	Ki67+	 5024 6191
9031	0	0	Ki67+	 5025 6230
9032	0	0	Ki67+	 5028 6102
9033	0	0	Ki67+	 5033 6403
9034	0	0	Ki67+	 5034 6433
9035	0	0	Ki67+	 5037 6258
9036	0	0	Ki67+	 5039 6296
9037	0	0	Ki67+	 5044 6171
9038	0	0	Ki67+	 5047 6310
9039	0	0	Ki67+	 5047 6328
9040	0	0	Ki67+	 5048 6404
9041	0	0	Ki67+	 5058 6243
9042	0	0	Ki67+	 5059 6345
9043	0	0	Ki67+	 5075 6275
9044	0	0	Ki67+	 5079 6301
9045	0	0	Ki67+	 5080 6288
9046	0	0	Ki67+	 5143 6542
9047	0	0	Ki67+	 5173 6547
9048	0	0	Ki67+	 4401 6987
9049	0	0	Ki67+	 4402 7105
9050	0	0	Ki67+	 4408 6657
9051	0	0	Ki67+	 4409 7063
9052	0	0	Ki67+	 4417 6909
9053	0	0	Ki67+	 4419 7078
9054	0	0	Ki67+	 4423 7029
9055	0	0	Ki67+	 4424 6937
9056	0	0	Ki67+	 4425 7125
9057	0	0	Ki67+	 4426 6688
9058	0	0	Ki67+	 4427 6746
9059	0	0	Ki67+	 4427 6991
9060	0	0	Ki67+	 4429 6718
9061	0	0	Ki67+	 4430 7066
9062	0	0	Ki67+	 4432 6859
9063	0	0	Ki67+	 4432 7247
9064	0	0	Ki67+	 4441 6916
9065	0	0	Ki67+	 4444 6768
9066	0	0	Ki67+	 4445 6957
9067	0	0	Ki67+	 4446 6787
9068	0	0	Ki67+	 4446 7258
9069	0	0	Ki67+	 4447 6882
9070	0	0	Ki67+	 4449 7109
9071	0	0	Ki67+	 4449 7242
9072	0	0	Ki67+	 4453 6597
9073	0	0	Ki67+	 4454 6646
9074	0	0	Ki67+	 4455 6919
9075	0	0	Ki67+	 4458 6787
9076	0	0	Ki67+	 4458 7088
9077	0	0	Ki67+	 4461 6716
9078	0	0	Ki67+	 4462 7057
9079	0	0	Ki67+	 4463 6899
9080	0	0	Ki67+	 4465 6667
9081	0	0	Ki67+	 4466 7115
9082	0	0	Ki67+	 4470 6649
9083	0	0	Ki67+	 4476 7090
9084	0	0	Ki67+	 4481 7251
9085	0	0	Ki67+	 4483 6931
9086	0	0	Ki67+	 4483 7236
9087	0	0	Ki67+	 4484 6738
9088	0	0	Ki67+	 4486 6861
9089	0	0	Ki67+	 4488 7152
9090	0	0	Ki67+	 4494 7065
9091	0	0	Ki67+	 4496 6912
9092	0	0	Ki67+	 4497 7183
9093	0	0	Ki67+	 4499 7118
9094	0	0	Ki67+	 4503 6724
9095	0	0	Ki67+	 4503 6803
9096	0	0	Ki67+	 4507 6847
9097	0	0	Ki67+	 4507 7248
9098	0	0	Ki67+	 4509 7177
9099	0	0	Ki67+	 4510 6943
9100	0	0	Ki67+	 4513 7137
9101	0	0	Ki67+	 4514 7024
9102	0	0	Ki67+	 4514 7114
9103	0	0	Ki67+	 4515 6738
9104	0	0	Ki67+	 4518 6981
9105	0	0	Ki67+	 4518 7087
9106	0	0	Ki67+	 4519 6685
9107	0	0	Ki67+	 4522 6696
9108	0	0	Ki67+	 4523 7197
9109	0	0	Ki67+	 4533 6592
9110	0	0	Ki67+	 4539 6608
9111	0	0	Ki67+	 4544 6678
9112	0	0	Ki67+	 4548 6950
9113	0	0	Ki67+	 4559 6576
9114	0	0	Ki67+	 4559 6642
9115	0	0	Ki67+	 4565 6711
9116	0	0	Ki67+	 4568 6659
9117	0	0	Ki67+	 4575 6617
9118	0	0	Ki67+	 4580 6925
9119	0	0	Ki67+	 4583 7145
9120	0	0	Ki67+	 4585 6643
9121	0	0	Ki67+	 4591 7017
9122	0	0	Ki67+	 4593 7051
9123	0	0	Ki67+	 4602 6592
9124	0	0	Ki67+	 4612 6570
9125	0	0	Ki67+	 4618 7355
9126	0	0	Ki67+	 4620 6650
9127	0	0	Ki67+	 4623 7083
9128	0	0	Ki67+	 4625 6683
9129	0	0	Ki67+	 4626 6857
9130	0	0	Ki67+	 4627 6618
9131	0	0	Ki67+	 4630 6919
9132	0	0	Ki67+	 4632 6887
9133	0	0	Ki67+	 4633 6797
9134	0	0	Ki67+	 4641 7043
9135	0	0	Ki67+	 4649 7076
9136	0	0	Ki67+	 4650 6840
9137	0	0	Ki67+	 4653 6861
9138	0	0	Ki67+	 4657 6660
9139	0	0	Ki67+	 4657 7122
9140	0	0	Ki67+	 4658 6561
9141	0	0	Ki67+	 4663 7109
9142	0	0	Ki67+	 4665 6815
9143	0	0	Ki67+	 4668 6848
9144	0	0	Ki67+	 4671 6955
9145	0	0	Ki67+	 4674 6864
9146	0	0	Ki67+	 4678 6908
9147	0	0	Ki67+	 4679 6929
9148	0	0	Ki67+	 4680 6585
9149	0	0	Ki67+	 4682 7048
9150	0	0	Ki67+	 4684 7143
9151	0	0	Ki67+	 4685 6670
9152	0	0	Ki67+	 4690 6612
9153	0	0	Ki67+	 4691 6985
9154	0	0	Ki67+	 4698 6827
9155	0	0	Ki67+	 4698 7105
9156	0	0	Ki67+	 4703 6849
9157	0	0	Ki67+	 4708 6786
9158	0	0	Ki67+	 4708 6929
9159	0	0	Ki67+	 4710 6768
9160	0	0	Ki67+	 4710 7342
9161	0	0	Ki67+	 4711 6732
9162	0	0	Ki67+	 4717 6589
9163	0	0	Ki67+	 4718 6972
9164	0	0	Ki67+	 4721 7103
9165	0	0	Ki67+	 4729 6796
9166	0	0	Ki67+	 4732 6579
9167	0	0	Ki67+	 4739 6633
9168	0	0	Ki67+	 4739 6918
9169	0	0	Ki67+	 4743 6594
9170	0	0	Ki67+	 4743 6760
9171	0	0	Ki67+	 4748 6891
9172	0	0	Ki67+	 4754 6749
9173	0	0	Ki67+	 4756 6793
9174	0	0	Ki67+	 4756 7156
9175	0	0	Ki67+	 4763 6871
9176	0	0	Ki67+	 4764 6564
9177	0	0	Ki67+	 4771 6614
9178	0	0	Ki67+	 4772 6757
9179	0	0	Ki67+	 4772 6795
9180	0	0	Ki67+	 4774 6834
9181	0	0	Ki67+	 4776 6779
9182	0	0	Ki67+	 4777 7325
9183	0	0	Ki67+	 4778 6594
9184	0	0	Ki67+	 4784 6882
9185	0	0	Ki67+	 4793 7356
9186	0	0	Ki67+	 4794 6582
9187	0	0	Ki67+	 4797 7124
9188	0	0	Ki67+	 4814 7311
9189	0	0	Ki67+	 4814 7323
9190	0	0	Ki67+	 4819 7149
9191	0	0	Ki67+	 4821 6732
9192	0	0	Ki67+	 4821 6843
9193	0	0	Ki67+	 4823 6828
9194	0	0	Ki67+	 4824 6781
9195	0	0	Ki67+	 4826 7098
9196	0	0	Ki67+	 4829 6723
9197	0	0	Ki67+	 4832 6797
9198	0	0	Ki67+	 4834 6918
9199	0	0	Ki67+	 4837 6890
9200	0	0	Ki67+	 4848 7071
9201	0	0	Ki67+	 4852 6746
9202	0	0	Ki67+	 4853 6888
9203	0	0	Ki67+	 4855 6934
9204	0	0	Ki67+	 4857 6910
9205	0	0	Ki67+	 4859 6793
9206	0	0	Ki67+	 4860 6826
9207	0	0	Ki67+	 4863 6768
9208	0	0	Ki67+	 4864 6846
9209	0	0	Ki67+	 4865 7025
9210	0	0	Ki67+	 4866 6749
9211	0	0	Ki67+	 4867 7157
9212	0	0	Ki67+	 4876 6837
9213	0	0	Ki67+	 4883 6899
9214	0	0	Ki67+	 4888 6720
9215	0	0	Ki67+	 4888 7129
9216	0	0	Ki67+	 4890 6766
9217	0	0	Ki67+	 4891 6963
9218	0	0	Ki67+	 4891 7143
9219	0	0	Ki67+	 4898 7096
9220	0	0	Ki67+	 4908 6807
9221	0	0	Ki67+	 4913 6774
9222	0	0	Ki67+	 4915 6848
9223	0	0	Ki67+	 4916 6814
9224	0	0	Ki67+	 4923 7095
9225	0	0	Ki67+	 4945 6864
9226	0	0	Ki67+	 4945 7348
9227	0	0	Ki67+	 4947 6915
9228	0	0	Ki67+	 4949 7145
9229	0	0	Ki67+	 4951 6887
9230	0	0	Ki67+	 4952 7029
9231	0	0	Ki67+	 4953 6822
9232	0	0	Ki67+	 4953 7010
9233	0	0	Ki67+	 4955 6851
9234	0	0	Ki67+	 4957 6757
9235	0	0	Ki67+	 4957 6781
9236	0	0	Ki67+	 4959 6715
9237	0	0	Ki67+	 4961 6897
9238	0	0	Ki67+	 4967 6994
9239	0	0	Ki67+	 4972 6848
9240	0	0	Ki67+	 4974 6800
9241	0	0	Ki67+	 4977 6703
9242	0	0	Ki67+	 4977 7097
9243	0	0	Ki67+	 4980 6791
9244	0	0	Ki67+	 4980 6881
9245	0	0	Ki67+	 4982 7109
9246	0	0	Ki67+	 4985 6813
9247	0	0	Ki67+	 4985 6904
9248	0	0	Ki67+	 4989 6845
9249	0	0	Ki67+	 4989 7347
9250	0	0	Ki67+	 4991 6784
9251	0	0	Ki67+	 4994 7132
9252	0	0	Ki67+	 4999 6741
9253	0	0	Ki67+	 5000 6729
9254	0	0	Ki67+	 5002 6841
9255	0	0	Ki67+	 5004 6777
9256	0	0	Ki67+	 5007 6806
9257	0	0	Ki67+	 5008 6850
9258	0	0	Ki67+	 5008 6869
9259	0	0	Ki67+	 5011 6924
9260	0	0	Ki67+	 5014 6715
9261	0	0	Ki67+	 5016 6627
9262	0	0	Ki67+	 5018 6677
9263	0	0	Ki67+	 5022 6811
9264	0	0	Ki67+	 5024 6693
9265	0	0	Ki67+	 5024 6736
9266	0	0	Ki67+	 5024 6781
9267	0	0	Ki67+	 5025 6918
9268	0	0	Ki67+	 5026 6665
9269	0	0	Ki67+	 5029 6893
9270	0	0	Ki67+	 5030 7113
9271	0	0	Ki67+	 5035 6614
9272	0	0	Ki67+	 5039 7250
9273	0	0	Ki67+	 5040 6947
9274	0	0	Ki67+	 5042 6795
9275	0	0	Ki67+	 5043 6849
9276	0	0	Ki67+	 5048 6702
9277	0	0	Ki67+	 5049 6636
9278	0	0	Ki67+	 5050 6685
9279	0	0	Ki67+	 5050 6880
9280	0	0	Ki67+	 5051 6651
9281	0	0	Ki67+	 5054 6896
9282	0	0	Ki67+	 5054 7355
9283	0	0	Ki67+	 5055 6761
9284	0	0	Ki67+	 5059 6980
9285	0	0	Ki67+	 5061 6736
9286	0	0	Ki67+	 5063 6818
9287	0	0	Ki67+	 5065 6718
9288	0	0	Ki67+	 5070 6861
9289	0	0	Ki67+	 5074 6955
9290	0	0	Ki67+	 5076 6874
9291	0	0	Ki67+	 5081 6795
9292	0	0	Ki67+	 5085 6638
9293	0	0	Ki67+	 5086 6664
9294	0	0	Ki67+	 5090 6881
9295	0	0	Ki67+	 5090 7052
9296	0	0	Ki67+	 5097 6739
9297	0	0	Ki67+	 5098 6627
9298	0	0	Ki67+	 5098 6687
9299	0	0	Ki67+	 5099 6927
9300	0	0	Ki67+	 5100 6909
9301	0	0	Ki67+	 5105 7062
9302	0	0	Ki67+	 5108 6991
9303	0	0	Ki67+	 5114 6643
9304	0	0	Ki67+	 5124 6717
9305	0	0	Ki67+	 5126 6681
9306	0	0	Ki67+	 5130 7041
9307	0	0	Ki67+	 5132 6770
9308	0	0	Ki67+	 5132 7289
9309	0	0	Ki67+	 5135 6958
9310	0	0	Ki67+	 5136 6729
9311	0	0	Ki67+	 5136 6789
9312	0	0	Ki67+	 5138 7311
9313	0	0	Ki67+	 5139 6916
9314	0	0	Ki67+	 5141 6683
9315	0	0	Ki67+	 5143 6819
9316	0	0	Ki67+	 5146 7300
9317	0	0	Ki67+	 5147 6710
9318	0	0	Ki67+	 5147 7272
9319	0	0	Ki67+	 5149 6775
9320	0	0	Ki67+	 5150 6663
9321	0	0	Ki67+	 5150 6744
9322	0	0	Ki67+	 5150 7337
9323	0	0	Ki67+	 5151 6791
9324	0	0	Ki67+	 5154 7358
9325	0	0	Ki67+	 5158 6833
9326	0	0	Ki67+	 5160 6624
9327	0	0	Ki67+	 5160 6806
9328	0	0	Ki67+	 5163 7268
9329	0	0	Ki67+	 5166 6861
9330	0	0	Ki67+	 5170 6590
9331	0	0	Ki67+	 5173 6696
9332	0	0	Ki67+	 5179 7313
9333	0	0	Ki67+	 5180 6875
9334	0	0	Ki67+	 5182 6642
9335	0	0	Ki67+	 5186 7268
9336	0	0	Ki67+	 5187 7328
9337	0	0	Ki67+	 5188 6739
9338	0	0	Ki67+	 5190 6703
9339	0	0	Ki67+	 5195 6670
9340	0	0	Ki67+	 5198 6901
9341	0	0	Ki67+	 5199 6751
9342	0	0	Ki67+	 4415 7488
9343	0	0	Ki67+	 4416 7792
9344	0	0	Ki67+	 4416 8030
9345	0	0	Ki67+	 4422 7620
9346	0	0	Ki67+	 4424 8083
9347	0	0	Ki67+	 4426 7870
9348	0	0	Ki67+	 4428 7854
9349	0	0	Ki67+	 4428 7897
9350	0	0	Ki67+	 4431 7564
9351	0	0	Ki67+	 4435 8066
9352	0	0	Ki67+	 4436 8125
9353	0	0	Ki67+	 4439 7901
9354	0	0	Ki67+	 4443 7797
9355	0	0	Ki67+	 4444 7877
9356	0	0	Ki67+	 4446 7846
9357	0	0	Ki67+	 4446 7995
9358	0	0	Ki67+	 4447 8017
9359	0	0	Ki67+	 4449 8041
9360	0	0	Ki67+	 4460 7694
9361	0	0	Ki67+	 4460 8122
9362	0	0	Ki67+	 4462 7814
9363	0	0	Ki67+	 4462 7934
9364	0	0	Ki67+	 4467 7868
9365	0	0	Ki67+	 4471 8062
9366	0	0	Ki67+	 4471 8140
9367	0	0	Ki67+	 4474 7526
9368	0	0	Ki67+	 4476 7635
9369	0	0	Ki67+	 4476 8016
9370	0	0	Ki67+	 4485 7939
9371	0	0	Ki67+	 4485 8113
9372	0	0	Ki67+	 4488 7960
9373	0	0	Ki67+	 4496 7513
9374	0	0	Ki67+	 4497 7548
9375	0	0	Ki67+	 4500 7641
9376	0	0	Ki67+	 4501 8138
9377	0	0	Ki67+	 4502 8036
9378	0	0	Ki67+	 4509 7884
9379	0	0	Ki67+	 4509 8060
9380	0	0	Ki67+	 4511 7605
9381	0	0	Ki67+	 4514 7470
9382	0	0	Ki67+	 4515 7909
9383	0	0	Ki67+	 4517 8150
9384	0	0	Ki67+	 4522 7925
9385	0	0	Ki67+	 4522 8087
9386	0	0	Ki67+	 4524 7659
9387	0	0	Ki67+	 4525 7494
9388	0	0	Ki67+	 4527 8115
9389	0	0	Ki67+	 4529 7401
9390	0	0	Ki67+	 4533 8128
9391	0	0	Ki67+	 4536 7764
9392	0	0	Ki67+	 4537 7506
9393	0	0	Ki67+	 4538 7792
9394	0	0	Ki67+	 4539 7429
9395	0	0	Ki67+	 4542 7995
9396	0	0	Ki67+	 4553 7467
9397	0	0	Ki67+	 4557 7750
9398	0	0	Ki67+	 4557 7936
9399	0	0	Ki67+	 4558 7713
9400	0	0	Ki67+	 4560 7376
9401	0	0	Ki67+	 4561 7782
9402	0	0	Ki67+	 4566 7478
9403	0	0	Ki67+	 4568 7517
9404	0	0	Ki67+	 4569 7454
9405	0	0	Ki67+	 4569 7961
9406	0	0	Ki67+	 4569 8022
9407	0	0	Ki67+	 4578 8084
9408	0	0	Ki67+	 4579 7402
9409	0	0	Ki67+	 4582 8057
9410	0	0	Ki67+	 4588 7560
9411	0	0	Ki67+	 4592 7436
9412	0	0	Ki67+	 4592 7754
9413	0	0	Ki67+	 4592 7920
9414	0	0	Ki67+	 4593 7572
9415	0	0	Ki67+	 4595 7369
9416	0	0	Ki67+	 4599 7986
9417	0	0	Ki67+	 4601 8060
9418	0	0	Ki67+	 4603 7944
9419	0	0	Ki67+	 4607 7977
9420	0	0	Ki67+	 4608 7998
9421	0	0	Ki67+	 4613 7775
9422	0	0	Ki67+	 4614 7385
9423	0	0	Ki67+	 4616 7461
9424	0	0	Ki67+	 4616 7500
9425	0	0	Ki67+	 4616 7837
9426	0	0	Ki67+	 4616 7885
9427	0	0	Ki67+	 4617 7908
9428	0	0	Ki67+	 4622 7984
9429	0	0	Ki67+	 4623 7766
9430	0	0	Ki67+	 4625 8036
9431	0	0	Ki67+	 4626 8008
9432	0	0	Ki67+	 4630 7880
9433	0	0	Ki67+	 4631 7414
9434	0	0	Ki67+	 4633 7962
9435	0	0	Ki67+	 4634 7804
9436	0	0	Ki67+	 4639 7742
9437	0	0	Ki67+	 4640 7394
9438	0	0	Ki67+	 4641 7868
9439	0	0	Ki67+	 4644 7430
9440	0	0	Ki67+	 4652 7488
9441	0	0	Ki67+	 4657 7780
9442	0	0	Ki67+	 4660 7832
9443	0	0	Ki67+	 4661 7632
9444	0	0	Ki67+	 4661 7694
9445	0	0	Ki67+	 4664 7678
9446	0	0	Ki67+	 4669 7549
9447	0	0	Ki67+	 4672 7687
9448	0	0	Ki67+	 4674 7870
9449	0	0	Ki67+	 4685 7477
9450	0	0	Ki67+	 4685 7512
9451	0	0	Ki67+	 4685 7614
9452	0	0	Ki67+	 4687 7819
9453	0	0	Ki67+	 4689 7387
9454	0	0	Ki67+	 4689 7795
9455	0	0	Ki67+	 4691 7751
9456	0	0	Ki67+	 4698 7444
9457	0	0	Ki67+	 4698 7729
9458	0	0	Ki67+	 4704 7849
9459	0	0	Ki67+	 4704 7859
9460	0	0	Ki67+	 4708 7826
9461	0	0	Ki67+	 4709 7753
9462	0	0	Ki67+	 4711 7408
9463	0	0	Ki67+	 4714 7694
9464	0	0	Ki67+	 4714 7859
9465	0	0	Ki67+	 4715 7722
9466	0	0	Ki67+	 4719 7766
9467	0	0	Ki67+	 4720 7806
9468	0	0	Ki67+	 4724 7382
9469	0	0	Ki67+	 4729 7504
9470	0	0	Ki67+	 4733 7600
9471	0	0	Ki67+	 4734 7696
9472	0	0	Ki67+	 4735 7761
9473	0	0	Ki67+	 4737 7386
9474	0	0	Ki67+	 4738 7870
9475	0	0	Ki67+	 4739 7398
9476	0	0	Ki67+	 4745 7366
9477	0	0	Ki67+	 4747 7435
9478	0	0	Ki67+	 4748 7720
9479	0	0	Ki67+	 4749 7778
9480	0	0	Ki67+	 4753 7414
9481	0	0	Ki67+	 4753 7750
9482	0	0	Ki67+	 4755 7393
9483	0	0	Ki67+	 4755 7465
9484	0	0	Ki67+	 4756 7691
9485	0	0	Ki67+	 4764 7486
9486	0	0	Ki67+	 4766 7598
9487	0	0	Ki67+	 4776 7374
9488	0	0	Ki67+	 4781 7418
9489	0	0	Ki67+	 4790 7386
9490	0	0	Ki67+	 4792 7600
9491	0	0	Ki67+	 4794 7664
9492	0	0	Ki67+	 4797 7433
9493	0	0	Ki67+	 4797 7446
9494	0	0	Ki67+	 4802 7527
9495	0	0	Ki67+	 4803 7362
9496	0	0	Ki67+	 4804 7469
9497	0	0	Ki67+	 4804 7579
9498	0	0	Ki67+	 4805 7654
9499	0	0	Ki67+	 4810 7616
9500	0	0	Ki67+	 4817 7442
9501	0	0	Ki67+	 4822 7492
9502	0	0	Ki67+	 4824 7575
9503	0	0	Ki67+	 4825 7405
9504	0	0	Ki67+	 4831 7457
9505	0	0	Ki67+	 4834 7381
9506	0	0	Ki67+	 4835 7549
9507	0	0	Ki67+	 4838 7567
9508	0	0	Ki67+	 4844 7778
9509	0	0	Ki67+	 4844 7823
9510	0	0	Ki67+	 4846 7443
9511	0	0	Ki67+	 4847 7629
9512	0	0	Ki67+	 4847 7651
9513	0	0	Ki67+	 4849 7567
9514	0	0	Ki67+	 4852 7496
9515	0	0	Ki67+	 4854 7541
9516	0	0	Ki67+	 4854 7801
9517	0	0	Ki67+	 4857 7761
9518	0	0	Ki67+	 4859 7675
9519	0	0	Ki67+	 4863 7523
9520	0	0	Ki67+	 4864 7770
9521	0	0	Ki67+	 4866 7843
9522	0	0	Ki67+	 4875 7427
9523	0	0	Ki67+	 4876 7544
9524	0	0	Ki67+	 4877 7608
9525	0	0	Ki67+	 4878 7753
9526	0	0	Ki67+	 4880 7828
9527	0	0	Ki67+	 4882 7805
9528	0	0	Ki67+	 4883 7739
9529	0	0	Ki67+	 4889 7625
9530	0	0	Ki67+	 4889 7877
9531	0	0	Ki67+	 4891 7694
9532	0	0	Ki67+	 4897 7770
9533	0	0	Ki67+	 4899 7550
9534	0	0	Ki67+	 4910 7535
9535	0	0	Ki67+	 4911 7778
9536	0	0	Ki67+	 4913 7679
9537	0	0	Ki67+	 4913 7825
9538	0	0	Ki67+	 4916 7743
9539	0	0	Ki67+	 4917 7365
9540	0	0	Ki67+	 4918 7871
9541	0	0	Ki67+	 4922 7718
9542	0	0	Ki67+	 4924 7783
9543	0	0	Ki67+	 4925 7452
9544	0	0	Ki67+	 4926 7404
9545	0	0	Ki67+	 4931 7504
9546	0	0	Ki67+	 4933 7663
9547	0	0	Ki67+	 4935 7386
9548	0	0	Ki67+	 4938 7423
9549	0	0	Ki67+	 4942 7477
9550	0	0	Ki67+	 4945 8083
9551	0	0	Ki67+	 4946 7897
9552	0	0	Ki67+	 4947 7583
9553	0	0	Ki67+	 4948 7824
9554	0	0	Ki67+	 4950 7750
9555	0	0	Ki67+	 4953 7702
9556	0	0	Ki67+	 4957 7526
9557	0	0	Ki67+	 4958 7417
9558	0	0	Ki67+	 4959 7789
9559	0	0	Ki67+	 4960 7847
9560	0	0	Ki67+	 4961 7866
9561	0	0	Ki67+	 4975 7401
9562	0	0	Ki67+	 4981 7441
9563	0	0	Ki67+	 4981 7476
9564	0	0	Ki67+	 4985 7778
9565	0	0	Ki67+	 4986 7577
9566	0	0	Ki67+	 4986 7822
9567	0	0	Ki67+	 4989 7657
9568	0	0	Ki67+	 4993 7867
9569	0	0	Ki67+	 4994 7898
9570	0	0	Ki67+	 4997 7505
9571	0	0	Ki67+	 4998 7726
9572	0	0	Ki67+	 4998 8019
9573	0	0	Ki67+	 5000 7775
9574	0	0	Ki67+	 5003 7383
9575	0	0	Ki67+	 5013 7408
9576	0	0	Ki67+	 5013 7656
9577	0	0	Ki67+	 5014 7836
9578	0	0	Ki67+	 5014 8153
9579	0	0	Ki67+	 5016 7443
9580	0	0	Ki67+	 5016 7476
9581	0	0	Ki67+	 5022 7862
9582	0	0	Ki67+	 5023 7983
9583	0	0	Ki67+	 5026 7460
9584	0	0	Ki67+	 5026 7899
9585	0	0	Ki67+	 5031 7417
9586	0	0	Ki67+	 5032 7844
9587	0	0	Ki67+	 5032 8009
9588	0	0	Ki67+	 5032 8073
9589	0	0	Ki67+	 5034 7826
9590	0	0	Ki67+	 5038 7365
9591	0	0	Ki67+	 5042 7487
9592	0	0	Ki67+	 5043 8093
9593	0	0	Ki67+	 5044 7956
9594	0	0	Ki67+	 5049 7797
9595	0	0	Ki67+	 5049 7939
9596	0	0	Ki67+	 5055 7534
9597	0	0	Ki67+	 5056 8079
9598	0	0	Ki67+	 5059 8148
9599	0	0	Ki67+	 5061 7889
9600	0	0	Ki67+	 5062 7511
9601	0	0	Ki67+	 5062 7855
9602	0	0	Ki67+	 5064 7824
9603	0	0	Ki67+	 5064 8014
9604	0	0	Ki67+	 5068 7387
9605	0	0	Ki67+	 5068 7934
9606	0	0	Ki67+	 5073 7878
9607	0	0	Ki67+	 5081 7437
9608	0	0	Ki67+	 5081 7492
9609	0	0	Ki67+	 5085 7949
9610	0	0	Ki67+	 5087 7462
9611	0	0	Ki67+	 5088 8091
9612	0	0	Ki67+	 5089 8147
9613	0	0	Ki67+	 5093 8110
9614	0	0	Ki67+	 5096 7492
9615	0	0	Ki67+	 5098 7926
9616	0	0	Ki67+	 5100 7844
9617	0	0	Ki67+	 5106 7872
9618	0	0	Ki67+	 5109 8054
9619	0	0	Ki67+	 5119 7374
9620	0	0	Ki67+	 5121 8098
9621	0	0	Ki67+	 5123 7992
9622	0	0	Ki67+	 5125 7408
9623	0	0	Ki67+	 5128 8153
9624	0	0	Ki67+	 5129 7498
9625	0	0	Ki67+	 5136 8089
9626	0	0	Ki67+	 5137 8116
9627	0	0	Ki67+	 5140 7384
9628	0	0	Ki67+	 5140 8065
9629	0	0	Ki67+	 5141 8011
9630	0	0	Ki67+	 5143 7453
9631	0	0	Ki67+	 5155 7419
9632	0	0	Ki67+	 5159 7402
9633	0	0	Ki67+	 5159 8111
9634	0	0	Ki67+	 5167 8151
9635	0	0	Ki67+	 5168 7973
9636	0	0	Ki67+	 5169 7466
9637	0	0	Ki67+	 5169 7508
9638	0	0	Ki67+	 5170 8067
9639	0	0	Ki67+	 5177 7997
9640	0	0	Ki67+	 5179 7485
9641	0	0	Ki67+	 5181 7448
9642	0	0	Ki67+	 5183 8058
9643	0	0	Ki67+	 5191 7991
9644	0	0	Ki67+	 5192 8094
9645	0	0	Ki67+	 4403 8171
9646	0	0	Ki67+	 4413 8464
9647	0	0	Ki67+	 4426 8162
9648	0	0	Ki67+	 4429 8177
9649	0	0	Ki67+	 4429 8199
9650	0	0	Ki67+	 4447 8859
9651	0	0	Ki67+	 4447 8889
9652	0	0	Ki67+	 4459 8172
9653	0	0	Ki67+	 4460 8647
9654	0	0	Ki67+	 4483 8307
9655	0	0	Ki67+	 4489 8174
9656	0	0	Ki67+	 4492 8596
9657	0	0	Ki67+	 4499 8290
9658	0	0	Ki67+	 4506 8575
9659	0	0	Ki67+	 4514 8630
9660	0	0	Ki67+	 4524 8604
9661	0	0	Ki67+	 4533 8481
9662	0	0	Ki67+	 4538 8663
9663	0	0	Ki67+	 4541 8621
9664	0	0	Ki67+	 4542 8591
9665	0	0	Ki67+	 4552 8653
9666	0	0	Ki67+	 4552 8675
9667	0	0	Ki67+	 4553 8210
9668	0	0	Ki67+	 4559 8561
9669	0	0	Ki67+	 4561 8700
9670	0	0	Ki67+	 4562 8716
9671	0	0	Ki67+	 4568 8603
9672	0	0	Ki67+	 4572 8692
9673	0	0	Ki67+	 4576 8714
9674	0	0	Ki67+	 4576 8736
9675	0	0	Ki67+	 4578 8661
9676	0	0	Ki67+	 4581 8631
9677	0	0	Ki67+	 4583 8771
9678	0	0	Ki67+	 4585 8587
9679	0	0	Ki67+	 4589 8709
9680	0	0	Ki67+	 4591 8546
9681	0	0	Ki67+	 4593 8727
9682	0	0	Ki67+	 4597 8633
9683	0	0	Ki67+	 4597 8748
9684	0	0	Ki67+	 4601 8594
9685	0	0	Ki67+	 4601 8772
9686	0	0	Ki67+	 4604 8556
9687	0	0	Ki67+	 4608 8637
9688	0	0	Ki67+	 4609 8670
9689	0	0	Ki67+	 4613 8795
9690	0	0	Ki67+	 4614 8205
9691	0	0	Ki67+	 4617 8701
9692	0	0	Ki67+	 4628 8733
9693	0	0	Ki67+	 4629 8604
9694	0	0	Ki67+	 4629 8628
9695	0	0	Ki67+	 4633 8588
9696	0	0	Ki67+	 4637 8371
9697	0	0	Ki67+	 4637 8757
9698	0	0	Ki67+	 4638 8640
9699	0	0	Ki67+	 4639 8661
9700	0	0	Ki67+	 4640 8572
9701	0	0	Ki67+	 4642 8682
9702	0	0	Ki67+	 4652 8584
9703	0	0	Ki67+	 4661 8661
9704	0	0	Ki67+	 4664 8457
9705	0	0	Ki67+	 4664 8730
9706	0	0	Ki67+	 4668 8601
9707	0	0	Ki67+	 4668 8906
9708	0	0	Ki67+	 4670 8625
9709	0	0	Ki67+	 4670 8766
9710	0	0	Ki67+	 4672 8686
9711	0	0	Ki67+	 4676 8777
9712	0	0	Ki67+	 4677 8713
9713	0	0	Ki67+	 4683 8946
9714	0	0	Ki67+	 4696 8728
9715	0	0	Ki67+	 4696 8940
9716	0	0	Ki67+	 4698 8781
9717	0	0	Ki67+	 4702 8660
9718	0	0	Ki67+	 4710 8748
9719	0	0	Ki67+	 4712 8933
9720	0	0	Ki67+	 4716 8689
9721	0	0	Ki67+	 4721 8718
9722	0	0	Ki67+	 4722 8421
9723	0	0	Ki67+	 4731 8360
9724	0	0	Ki67+	 4735 8440
9725	0	0	Ki67+	 4735 8948
9726	0	0	Ki67+	 4736 8300
9727	0	0	Ki67+	 4739 8493
9728	0	0	Ki67+	 4746 8370
9729	0	0	Ki67+	 4749 8336
9730	0	0	Ki67+	 4750 8352
9731	0	0	Ki67+	 4753 8933
9732	0	0	Ki67+	 4760 8462
9733	0	0	Ki67+	 4760 8523
9734	0	0	Ki67+	 4762 8628
9735	0	0	Ki67+	 4766 8471
9736	0	0	Ki67+	 4766 8493
9737	0	0	Ki67+	 4769 8314
9738	0	0	Ki67+	 4773 8337
9739	0	0	Ki67+	 4784 8533
9740	0	0	Ki67+	 4788 8594
9741	0	0	Ki67+	 4789 8517
9742	0	0	Ki67+	 4791 8483
9743	0	0	Ki67+	 4792 8665
9744	0	0	Ki67+	 4801 8356
9745	0	0	Ki67+	 4802 8581
9746	0	0	Ki67+	 4802 8643
9747	0	0	Ki67+	 4803 8293
9748	0	0	Ki67+	 4803 8877
9749	0	0	Ki67+	 4804 8724
9750	0	0	Ki67+	 4809 8413
9751	0	0	Ki67+	 4809 8697
9752	0	0	Ki67+	 4814 8764
9753	0	0	Ki67+	 4821 8461
9754	0	0	Ki67+	 4822 8735
9755	0	0	Ki67+	 4823 8584
9756	0	0	Ki67+	 4823 8678
9757	0	0	Ki67+	 4826 8782
9758	0	0	Ki67+	 4834 8676
9759	0	0	Ki67+	 4837 8735
9760	0	0	Ki67+	 4840 8447
9761	0	0	Ki67+	 4841 8303
9762	0	0	Ki67+	 4841 8386
9763	0	0	Ki67+	 4844 8622
9764	0	0	Ki67+	 4845 8334
9765	0	0	Ki67+	 4845 8713
9766	0	0	Ki67+	 4848 8652
9767	0	0	Ki67+	 4852 8459
9768	0	0	Ki67+	 4853 8741
9769	0	0	Ki67+	 4854 8481
9770	0	0	Ki67+	 4854 8546
9771	0	0	Ki67+	 4859 8787
9772	0	0	Ki67+	 4863 8330
9773	0	0	Ki67+	 4866 8731
9774	0	0	Ki67+	 4868 8591
9775	0	0	Ki67+	 4870 8348
9776	0	0	Ki67+	 4870 8847
9777	0	0	Ki67+	 4874 8658
9778	0	0	Ki67+	 4875 8618
9779	0	0	Ki67+	 4876 8318
9780	0	0	Ki67+	 4877 8606
9781	0	0	Ki67+	 4883 8567
9782	0	0	Ki67+	 4885 8376
9783	0	0	Ki67+	 4886 8484
9784	0	0	Ki67+	 4888 8811
9785	0	0	Ki67+	 4891 8660
9786	0	0	Ki67+	 4895 8691
9787	0	0	Ki67+	 4897 8761
9788	0	0	Ki67+	 4898 8401
9789	0	0	Ki67+	 4898 8540
9790	0	0	Ki67+	 4899 8803
9791	0	0	Ki67+	 4900 8330
9792	0	0	Ki67+	 4900 8740
9793	0	0	Ki67+	 4901 8286
9794	0	0	Ki67+	 4904 8373
9795	0	0	Ki67+	 4905 8937
9796	0	0	Ki67+	 4906 8587
9797	0	0	Ki67+	 4909 8217
9798	0	0	Ki67+	 4909 8673
9799	0	0	Ki67+	 4911 8341
9800	0	0	Ki67+	 4912 8299
9801	0	0	Ki67+	 4913 8273
9802	0	0	Ki67+	 4918 8518
9803	0	0	Ki67+	 4920 8770
9804	0	0	Ki67+	 4923 8797
9805	0	0	Ki67+	 4926 8269
9806	0	0	Ki67+	 4927 8691
9807	0	0	Ki67+	 4927 8741
9808	0	0	Ki67+	 4929 8549
9809	0	0	Ki67+	 4931 8294
9810	0	0	Ki67+	 4935 8649
9811	0	0	Ki67+	 4936 8417
9812	0	0	Ki67+	 4945 8430
9813	0	0	Ki67+	 4945 8694
9814	0	0	Ki67+	 4946 8619
9815	0	0	Ki67+	 4948 8202
9816	0	0	Ki67+	 4951 8777
9817	0	0	Ki67+	 4952 8170
9818	0	0	Ki67+	 4954 8514
9819	0	0	Ki67+	 4955 8345
9820	0	0	Ki67+	 4960 8480
9821	0	0	Ki67+	 4961 8222
9822	0	0	Ki67+	 4961 8315
9823	0	0	Ki67+	 4962 8615
9824	0	0	Ki67+	 4963 8661
9825	0	0	Ki67+	 4964 8753
9826	0	0	Ki67+	 4966 8735
9827	0	0	Ki67+	 4967 8630
9828	0	0	Ki67+	 4969 8171
9829	0	0	Ki67+	 4975 8783
9830	0	0	Ki67+	 4976 8414
9831	0	0	Ki67+	 4976 8666
9832	0	0	Ki67+	 4978 8537
9833	0	0	Ki67+	 4983 8391
9834	0	0	Ki67+	 4986 8238
9835	0	0	Ki67+	 4987 8351
9836	0	0	Ki67+	 4987 8481
9837	0	0	Ki67+	 4990 8725
9838	0	0	Ki67+	 4991 8555
9839	0	0	Ki67+	 4991 8766
9840	0	0	Ki67+	 4992 8590
9841	0	0	Ki67+	 4993 8520
9842	0	0	Ki67+	 4995 8606
9843	0	0	Ki67+	 4996 8685
9844	0	0	Ki67+	 5000 8657
9845	0	0	Ki67+	 5001 8620
9846	0	0	Ki67+	 5005 8411
9847	0	0	Ki67+	 5006 8716
9848	0	0	Ki67+	 5009 8167
9849	0	0	Ki67+	 5010 8497
9850	0	0	Ki67+	 5011 8551
9851	0	0	Ki67+	 5011 8938
9852	0	0	Ki67+	 5012 8585
9853	0	0	Ki67+	 5013 8231
9854	0	0	Ki67+	 5017 8619
9855	0	0	Ki67+	 5018 8362
9856	0	0	Ki67+	 5021 8175
9857	0	0	Ki67+	 5021 8592
9858	0	0	Ki67+	 5023 8344
9859	0	0	Ki67+	 5024 8308
9860	0	0	Ki67+	 5034 8183
9861	0	0	Ki67+	 5036 8660
9862	0	0	Ki67+	 5038 8514
9863	0	0	Ki67+	 5039 8454
9864	0	0	Ki67+	 5041 8288
9865	0	0	Ki67+	 5042 8475
9866	0	0	Ki67+	 5042 8532
9867	0	0	Ki67+	 5043 8597
9868	0	0	Ki67+	 5044 8699
9869	0	0	Ki67+	 5054 8273
9870	0	0	Ki67+	 5054 8356
9871	0	0	Ki67+	 5056 8562
9872	0	0	Ki67+	 5058 8673
9873	0	0	Ki67+	 5061 8683
9874	0	0	Ki67+	 5063 8385
9875	0	0	Ki67+	 5067 8839
9876	0	0	Ki67+	 5078 8634
9877	0	0	Ki67+	 5079 8179
9878	0	0	Ki67+	 5079 8350
9879	0	0	Ki67+	 5079 8425
9880	0	0	Ki67+	 5079 8681
9881	0	0	Ki67+	 5079 8730
9882	0	0	Ki67+	 5081 8520
9883	0	0	Ki67+	 5081 8715
9884	0	0	Ki67+	 5082 8201
9885	0	0	Ki67+	 5083 8660
9886	0	0	Ki67+	 5085 8558
9887	0	0	Ki67+	 5089 8381
9888	0	0	Ki67+	 5092 8576
9889	0	0	Ki67+	 5094 8627
9890	0	0	Ki67+	 5096 8686
9891	0	0	Ki67+	 5102 8596
9892	0	0	Ki67+	 5107 8724
9893	0	0	Ki67+	 5109 8627
9894	0	0	Ki67+	 5113 8558
9895	0	0	Ki67+	 5117 8415
9896	0	0	Ki67+	 5125 8527
9897	0	0	Ki67+	 5126 8227
9898	0	0	Ki67+	 5127 8188
9899	0	0	Ki67+	 5130 8366
9900	0	0	Ki67+	 5130 8685
9901	0	0	Ki67+	 5138 8729
9902	0	0	Ki67+	 5139 8794
9903	0	0	Ki67+	 5142 8593
9904	0	0	Ki67+	 5143 8558
9905	0	0	Ki67+	 5144 8712
9906	0	0	Ki67+	 5147 8770
9907	0	0	Ki67+	 5151 8475
9908	0	0	Ki67+	 5156 8191
9909	0	0	Ki67+	 5167 8336
9910	0	0	Ki67+	 5168 8307
9911	0	0	Ki67+	 5168 8726
9912	0	0	Ki67+	 5171 8280
9913	0	0	Ki67+	 5171 8490
9914	0	0	Ki67+	 5173 8748
9915	0	0	Ki67+	 5175 8344
9916	0	0	Ki67+	 5176 8228
9917	0	0	Ki67+	 5178 8765
9918	0	0	Ki67+	 5179 8417
9919	0	0	Ki67+	 5183 8689
9920	0	0	Ki67+	 5194 8548
9921	0	0	Ki67+	 4404 9392
9922	0	0	Ki67+	 4406 8999
9923	0	0	Ki67+	 4408 9295
9924	0	0	Ki67+	 4414 9276
9925	0	0	Ki67+	 4415 9112
9926	0	0	Ki67+	 4423 9311
9927	0	0	Ki67+	 4424 9042
9928	0	0	Ki67+	 4424 9066
9929	0	0	Ki67+	 4430 8971
9930	0	0	Ki67+	 4433 9134
9931	0	0	Ki67+	 4441 9037
9932	0	0	Ki67+	 4442 9286
9933	0	0	Ki67+	 4447 9061
9934	0	0	Ki67+	 4450 9006
9935	0	0	Ki67+	 4460 9352
9936	0	0	Ki67+	 4462 9136
9937	0	0	Ki67+	 4462 9369
9938	0	0	Ki67+	 4463 9048
9939	0	0	Ki67+	 4471 9345
9940	0	0	Ki67+	 4475 9102
9941	0	0	Ki67+	 4482 9081
9942	0	0	Ki67+	 4486 8993
9943	0	0	Ki67+	 4486 9124
9944	0	0	Ki67+	 4488 9017
9945	0	0	Ki67+	 4491 9053
9946	0	0	Ki67+	 4492 9092
9947	0	0	Ki67+	 4493 9308
9948	0	0	Ki67+	 4494 9079
9949	0	0	Ki67+	 4496 9371
9950	0	0	Ki67+	 4500 9032
9951	0	0	Ki67+	 4504 9159
9952	0	0	Ki67+	 4505 9099
9953	0	0	Ki67+	 4506 9339
9954	0	0	Ki67+	 4506 9363
9955	0	0	Ki67+	 4516 9051
9956	0	0	Ki67+	 4520 9011
9957	0	0	Ki67+	 4528 9120
9958	0	0	Ki67+	 4532 8990
9959	0	0	Ki67+	 4532 9073
9960	0	0	Ki67+	 4541 9133
9961	0	0	Ki67+	 4541 9160
9962	0	0	Ki67+	 4541 9175
9963	0	0	Ki67+	 4550 9105
9964	0	0	Ki67+	 4553 9304
9965	0	0	Ki67+	 4557 9016
9966	0	0	Ki67+	 4557 9042
9967	0	0	Ki67+	 4563 9084
9968	0	0	Ki67+	 4564 9277
9969	0	0	Ki67+	 4566 8961
9970	0	0	Ki67+	 4570 8994
9971	0	0	Ki67+	 4574 9048
9972	0	0	Ki67+	 4575 9292
9973	0	0	Ki67+	 4577 9130
9974	0	0	Ki67+	 4578 9196
9975	0	0	Ki67+	 4583 9305
9976	0	0	Ki67+	 4584 9086
9977	0	0	Ki67+	 4593 9275
9978	0	0	Ki67+	 4597 9242
9979	0	0	Ki67+	 4599 9005
9980	0	0	Ki67+	 4602 9126
9981	0	0	Ki67+	 4603 9050
9982	0	0	Ki67+	 4605 9436
9983	0	0	Ki67+	 4606 9091
9984	0	0	Ki67+	 4614 9452
9985	0	0	Ki67+	 4619 9087
9986	0	0	Ki67+	 4620 9119
9987	0	0	Ki67+	 4623 9065
9988	0	0	Ki67+	 4626 9463
9989	0	0	Ki67+	 4627 9154
9990	0	0	Ki67+	 4641 8988
9991	0	0	Ki67+	 4644 9030
9992	0	0	Ki67+	 4647 9115
9993	0	0	Ki67+	 4647 9420
9994	0	0	Ki67+	 4649 9313
9995	0	0	Ki67+	 4650 9149
9996	0	0	Ki67+	 4650 9159
9997	0	0	Ki67+	 4654 9214
9998	0	0	Ki67+	 4657 9065
9999	0	0	Ki67+	 4660 9282
10000	0	0	Ki67+	 4662 8980
10001	0	0	Ki67+	 4662 9014
10002	0	0	Ki67+	 4662 9462
10003	0	0	Ki67+	 4665 9308
10004	0	0	Ki67+	 4669 9051
10005	0	0	Ki67+	 4674 9403
10006	0	0	Ki67+	 4678 9157
10007	0	0	Ki67+	 4680 9090
10008	0	0	Ki67+	 4681 9328
10009	0	0	Ki67+	 4684 9462
10010	0	0	Ki67+	 4685 9294
10011	0	0	Ki67+	 4685 9450
10012	0	0	Ki67+	 4686 9180
10013	0	0	Ki67+	 4689 9132
10014	0	0	Ki67+	 4690 9017
10015	0	0	Ki67+	 4691 9603
10016	0	0	Ki67+	 4697 9002
10017	0	0	Ki67+	 4698 8969
10018	0	0	Ki67+	 4698 9267
10019	0	0	Ki67+	 4699 9207
10020	0	0	Ki67+	 4703 9025
10021	0	0	Ki67+	 4704 9058
10022	0	0	Ki67+	 4704 9105
10023	0	0	Ki67+	 4704 9405
10024	0	0	Ki67+	 4707 9449
10025	0	0	Ki67+	 4708 9174
10026	0	0	Ki67+	 4708 9351
10027	0	0	Ki67+	 4709 9576
10028	0	0	Ki67+	 4710 9478
10029	0	0	Ki67+	 4719 9327
10030	0	0	Ki67+	 4722 9112
10031	0	0	Ki67+	 4725 9009
10032	0	0	Ki67+	 4725 9086
10033	0	0	Ki67+	 4725 9219
10034	0	0	Ki67+	 4725 9414
10035	0	0	Ki67+	 4728 8988
10036	0	0	Ki67+	 4728 9204
10037	0	0	Ki67+	 4729 9254
10038	0	0	Ki67+	 4733 9023
10039	0	0	Ki67+	 4734 9380
10040	0	0	Ki67+	 4738 9321
10041	0	0	Ki67+	 4739 9421
10042	0	0	Ki67+	 4744 9367
10043	0	0	Ki67+	 4745 9232
10044	0	0	Ki67+	 4753 9493
10045	0	0	Ki67+	 4754 9102
10046	0	0	Ki67+	 4755 9556
10047	0	0	Ki67+	 4755 9625
10048	0	0	Ki67+	 4756 9085
10049	0	0	Ki67+	 4760 9263
10050	0	0	Ki67+	 4764 9008
10051	0	0	Ki67+	 4764 9184
10052	0	0	Ki67+	 4766 9045
10053	0	0	Ki67+	 4766 9142
10054	0	0	Ki67+	 4768 8980
10055	0	0	Ki67+	 4768 9346
10056	0	0	Ki67+	 4769 9221
10057	0	0	Ki67+	 4771 9025
10058	0	0	Ki67+	 4772 9443
10059	0	0	Ki67+	 4773 9695
10060	0	0	Ki67+	 4774 9378
10061	0	0	Ki67+	 4774 9594
10062	0	0	Ki67+	 4775 9154
10063	0	0	Ki67+	 4781 9430
10064	0	0	Ki67+	 4782 9569
10065	0	0	Ki67+	 4783 9460
10066	0	0	Ki67+	 4784 9068
10067	0	0	Ki67+	 4784 9659
10068	0	0	Ki67+	 4786 9200
10069	0	0	Ki67+	 4788 9038
10070	0	0	Ki67+	 4789 9171
10071	0	0	Ki67+	 4789 9232
10072	0	0	Ki67+	 4791 9542
10073	0	0	Ki67+	 4796 9618
10074	0	0	Ki67+	 4797 9719
10075	0	0	Ki67+	 4798 9450
10076	0	0	Ki67+	 4801 9126
10077	0	0	Ki67+	 4805 8984
10078	0	0	Ki67+	 4805 9743
10079	0	0	Ki67+	 4806 9268
10080	0	0	Ki67+	 4809 9485
10081	0	0	Ki67+	 4813 9395
10082	0	0	Ki67+	 4820 9378
10083	0	0	Ki67+	 4821 9336
10084	0	0	Ki67+	 4821 9509
10085	0	0	Ki67+	 4821 9557
10086	0	0	Ki67+	 4822 9401
10087	0	0	Ki67+	 4825 9048
10088	0	0	Ki67+	 4825 9532
10089	0	0	Ki67+	 4827 9635
10090	0	0	Ki67+	 4829 9207
10091	0	0	Ki67+	 4829 9589
10092	0	0	Ki67+	 4837 9024
10093	0	0	Ki67+	 4837 9126
10094	0	0	Ki67+	 4837 9263
10095	0	0	Ki67+	 4837 9720
10096	0	0	Ki67+	 4838 9067
10097	0	0	Ki67+	 4843 9614
10098	0	0	Ki67+	 4848 9390
10099	0	0	Ki67+	 4848 9664
10100	0	0	Ki67+	 4853 9362
10101	0	0	Ki67+	 4855 9328
10102	0	0	Ki67+	 4857 9206
10103	0	0	Ki67+	 4857 9555
10104	0	0	Ki67+	 4859 9647
10105	0	0	Ki67+	 4861 9626
10106	0	0	Ki67+	 4864 9170
10107	0	0	Ki67+	 4870 9079
10108	0	0	Ki67+	 4872 9033
10109	0	0	Ki67+	 4872 9399
10110	0	0	Ki67+	 4875 9741
10111	0	0	Ki67+	 4878 9699
10112	0	0	Ki67+	 4883 9069
10113	0	0	Ki67+	 4886 9583
10114	0	0	Ki67+	 4891 9666
10115	0	0	Ki67+	 4891 9735
10116	0	0	Ki67+	 4894 9115
10117	0	0	Ki67+	 4894 9397
10118	0	0	Ki67+	 4894 9555
10119	0	0	Ki67+	 4895 9619
10120	0	0	Ki67+	 4897 9160
10121	0	0	Ki67+	 4897 9195
10122	0	0	Ki67+	 4899 9335
10123	0	0	Ki67+	 4900 9230
10124	0	0	Ki67+	 4904 9581
10125	0	0	Ki67+	 4906 9719
10126	0	0	Ki67+	 4909 9321
10127	0	0	Ki67+	 4914 9292
10128	0	0	Ki67+	 4914 9390
10129	0	0	Ki67+	 4915 9517
10130	0	0	Ki67+	 4916 9067
10131	0	0	Ki67+	 4916 9704
10132	0	0	Ki67+	 4917 9026
10133	0	0	Ki67+	 4917 9153
10134	0	0	Ki67+	 4919 9588
10135	0	0	Ki67+	 4921 9359
10136	0	0	Ki67+	 4921 9671
10137	0	0	Ki67+	 4922 9652
10138	0	0	Ki67+	 4925 9556
10139	0	0	Ki67+	 4925 9710
10140	0	0	Ki67+	 4929 9130
10141	0	0	Ki67+	 4931 9598
10142	0	0	Ki67+	 4935 9098
10143	0	0	Ki67+	 4936 9067
10144	0	0	Ki67+	 4937 9175
10145	0	0	Ki67+	 4939 9513
10146	0	0	Ki67+	 4940 9343
10147	0	0	Ki67+	 4940 9450
10148	0	0	Ki67+	 4942 9535
10149	0	0	Ki67+	 4944 9562
10150	0	0	Ki67+	 4953 9641
10151	0	0	Ki67+	 4955 9075
10152	0	0	Ki67+	 4955 9309
10153	0	0	Ki67+	 4955 9615
10154	0	0	Ki67+	 4958 9127
10155	0	0	Ki67+	 4958 9197
10156	0	0	Ki67+	 4958 9490
10157	0	0	Ki67+	 4961 9758
10158	0	0	Ki67+	 4962 9037
10159	0	0	Ki67+	 4963 9157
10160	0	0	Ki67+	 4963 9475
10161	0	0	Ki67+	 4968 9671
10162	0	0	Ki67+	 4972 9062
10163	0	0	Ki67+	 4973 9551
10164	0	0	Ki67+	 4976 9635
10165	0	0	Ki67+	 4976 9721
10166	0	0	Ki67+	 4977 9004
10167	0	0	Ki67+	 4978 9529
10168	0	0	Ki67+	 4979 9199
10169	0	0	Ki67+	 4982 9324
10170	0	0	Ki67+	 4982 9495
10171	0	0	Ki67+	 4985 9613
10172	0	0	Ki67+	 4989 9581
10173	0	0	Ki67+	 4990 9275
10174	0	0	Ki67+	 4991 9683
10175	0	0	Ki67+	 4992 9035
10176	0	0	Ki67+	 4993 9522
10177	0	0	Ki67+	 4994 9118
10178	0	0	Ki67+	 4995 9181
10179	0	0	Ki67+	 4996 9478
10180	0	0	Ki67+	 5000 9532
10181	0	0	Ki67+	 5001 9637
10182	0	0	Ki67+	 5002 8994
10183	0	0	Ki67+	 5002 9307
10184	0	0	Ki67+	 5004 9514
10185	0	0	Ki67+	 5009 9002
10186	0	0	Ki67+	 5009 9070
10187	0	0	Ki67+	 5015 9598
10188	0	0	Ki67+	 5017 8985
10189	0	0	Ki67+	 5020 9238
10190	0	0	Ki67+	 5022 9509
10191	0	0	Ki67+	 5024 9670
10192	0	0	Ki67+	 5025 9312
10193	0	0	Ki67+	 5028 9088
10194	0	0	Ki67+	 5031 9130
10195	0	0	Ki67+	 5032 9042
10196	0	0	Ki67+	 5033 9063
10197	0	0	Ki67+	 5035 9148
10198	0	0	Ki67+	 5035 9462
10199	0	0	Ki67+	 5037 9498
10200	0	0	Ki67+	 5041 9212
10201	0	0	Ki67+	 5042 9018
10202	0	0	Ki67+	 5042 9537
10203	0	0	Ki67+	 5043 9698
10204	0	0	Ki67+	 5044 9574
10205	0	0	Ki67+	 5044 9623
10206	0	0	Ki67+	 5047 9439
10207	0	0	Ki67+	 5050 9054
10208	0	0	Ki67+	 5051 9294
10209	0	0	Ki67+	 5052 9720
10210	0	0	Ki67+	 5053 9520
10211	0	0	Ki67+	 5053 9549
10212	0	0	Ki67+	 5053 9752
10213	0	0	Ki67+	 5055 9117
10214	0	0	Ki67+	 5057 9354
10215	0	0	Ki67+	 5058 9591
10216	0	0	Ki67+	 5060 9475
10217	0	0	Ki67+	 5064 9517
10218	0	0	Ki67+	 5064 9671
10219	0	0	Ki67+	 5070 9030
10220	0	0	Ki67+	 5073 9657
10221	0	0	Ki67+	 5074 9196
10222	0	0	Ki67+	 5075 9007
10223	0	0	Ki67+	 5075 9421
10224	0	0	Ki67+	 5075 9578
10225	0	0	Ki67+	 5076 8986
10226	0	0	Ki67+	 5076 9074
10227	0	0	Ki67+	 5076 9454
10228	0	0	Ki67+	 5076 9618
10229	0	0	Ki67+	 5080 9517
10230	0	0	Ki67+	 5084 9051
10231	0	0	Ki67+	 5084 9534
10232	0	0	Ki67+	 5085 9289
10233	0	0	Ki67+	 5088 9482
10234	0	0	Ki67+	 5088 9560
10235	0	0	Ki67+	 5088 9676
10236	0	0	Ki67+	 5091 8984
10237	0	0	Ki67+	 5091 9014
10238	0	0	Ki67+	 5091 9075
10239	0	0	Ki67+	 5091 9095
10240	0	0	Ki67+	 5094 9725
10241	0	0	Ki67+	 5095 9131
10242	0	0	Ki67+	 5100 9046
10243	0	0	Ki67+	 5102 9224
10244	0	0	Ki67+	 5104 9466
10245	0	0	Ki67+	 5105 9437
10246	0	0	Ki67+	 5106 9597
10247	0	0	Ki67+	 5108 9409
10248	0	0	Ki67+	 5109 9159
10249	0	0	Ki67+	 5110 9059
10250	0	0	Ki67+	 5112 9503
10251	0	0	Ki67+	 5114 9563
10252	0	0	Ki67+	 5117 8979
10253	0	0	Ki67+	 5117 9622
10254	0	0	Ki67+	 5119 9226
10255	0	0	Ki67+	 5122 9420
10256	0	0	Ki67+	 5126 9434
10257	0	0	Ki67+	 5129 9182
10258	0	0	Ki67+	 5129 9668
10259	0	0	Ki67+	 5130 9019
10260	0	0	Ki67+	 5130 9405
10261	0	0	Ki67+	 5133 9643
10262	0	0	Ki67+	 5134 9249
10263	0	0	Ki67+	 5135 9534
10264	0	0	Ki67+	 5136 9107
10265	0	0	Ki67+	 5137 9552
10266	0	0	Ki67+	 5140 9445
10267	0	0	Ki67+	 5142 9048
10268	0	0	Ki67+	 5147 9213
10269	0	0	Ki67+	 5147 9579
10270	0	0	Ki67+	 5148 9227
10271	0	0	Ki67+	 5148 9484
10272	0	0	Ki67+	 5150 8974
10273	0	0	Ki67+	 5150 9608
10274	0	0	Ki67+	 5153 9003
10275	0	0	Ki67+	 5154 9236
10276	0	0	Ki67+	 5154 9413
10277	0	0	Ki67+	 5156 9383
10278	0	0	Ki67+	 5156 9512
10279	0	0	Ki67+	 5158 9558
10280	0	0	Ki67+	 5159 9481
10281	0	0	Ki67+	 5160 9687
10282	0	0	Ki67+	 5162 9038
10283	0	0	Ki67+	 5165 8983
10284	0	0	Ki67+	 5166 9092
10285	0	0	Ki67+	 5166 9174
10286	0	0	Ki67+	 5169 9716
10287	0	0	Ki67+	 5172 9437
10288	0	0	Ki67+	 5173 9060
10289	0	0	Ki67+	 5177 9636
10290	0	0	Ki67+	 5177 9660
10291	0	0	Ki67+	 5180 9587
10292	0	0	Ki67+	 5181 9732
10293	0	0	Ki67+	 5182 9010
10294	0	0	Ki67+	 5183 9214
10295	0	0	Ki67+	 5185 9529
10296	0	0	Ki67+	 5185 9697
10297	0	0	Ki67+	 5188 9462
10298	0	0	Ki67+	 5189 9549
10299	0	0	Ki67+	 5190 9506
10300	0	0	Ki67+	 5191 8966
10301	0	0	Ki67+	 5191 9030
10302	0	0	Ki67+	 5193 9613
10303	0	0	Ki67+	 5195 9143
10304	0	0	Ki67+	 5195 9670
10305	0	0	Ki67+	 5198 9574
10306	0	0	Ki67+	 5198 9647
10307	0	0	Ki67+	 5199 9037
10308	0	0	Ki67+	 5199 9062
10309	0	0	Ki67+	 4403 10513
10310	0	0	Ki67+	 4404 10009
10311	0	0	Ki67+	 4405 10175
10312	0	0	Ki67+	 4410 10473
10313	0	0	Ki67+	 4411 10097
10314	0	0	Ki67+	 4411 10391
10315	0	0	Ki67+	 4413 10249
10316	0	0	Ki67+	 4414 10083
10317	0	0	Ki67+	 4416 10299
10318	0	0	Ki67+	 4419 10524
10319	0	0	Ki67+	 4420 9856
10320	0	0	Ki67+	 4422 10040
10321	0	0	Ki67+	 4426 10185
10322	0	0	Ki67+	 4426 10265
10323	0	0	Ki67+	 4429 10102
10324	0	0	Ki67+	 4432 10554
10325	0	0	Ki67+	 4434 10491
10326	0	0	Ki67+	 4435 10092
10327	0	0	Ki67+	 4436 10122
10328	0	0	Ki67+	 4439 10275
10329	0	0	Ki67+	 4445 10151
10330	0	0	Ki67+	 4446 10001
10331	0	0	Ki67+	 4447 10475
10332	0	0	Ki67+	 4448 10208
10333	0	0	Ki67+	 4450 10038
10334	0	0	Ki67+	 4451 10198
10335	0	0	Ki67+	 4451 10515
10336	0	0	Ki67+	 4452 10071
10337	0	0	Ki67+	 4453 10231
10338	0	0	Ki67+	 4454 10323
10339	0	0	Ki67+	 4456 10120
10340	0	0	Ki67+	 4456 10439
10341	0	0	Ki67+	 4457 10482
10342	0	0	Ki67+	 4462 10543
10343	0	0	Ki67+	 4476 10457
10344	0	0	Ki67+	 4477 10121
10345	0	0	Ki67+	 4477 10345
10346	0	0	Ki67+	 4478 10046
10347	0	0	Ki67+	 4478 10175
10348	0	0	Ki67+	 4482 10511
10349	0	0	Ki67+	 4485 10060
10350	0	0	Ki67+	 4486 10010
10351	0	0	Ki67+	 4486 10242
10352	0	0	Ki67+	 4489 10273
10353	0	0	Ki67+	 4489 10503
10354	0	0	Ki67+	 4490 10028
10355	0	0	Ki67+	 4493 10197
10356	0	0	Ki67+	 4497 10163
10357	0	0	Ki67+	 4497 10324
10358	0	0	Ki67+	 4498 10442
10359	0	0	Ki67+	 4499 10137
10360	0	0	Ki67+	 4502 10097
10361	0	0	Ki67+	 4502 10346
10362	0	0	Ki67+	 4509 10178
10363	0	0	Ki67+	 4513 10527
10364	0	0	Ki67+	 4516 10037
10365	0	0	Ki67+	 4518 10166
10366	0	0	Ki67+	 4518 10267
10367	0	0	Ki67+	 4523 10117
10368	0	0	Ki67+	 4523 10491
10369	0	0	Ki67+	 4526 10074
10370	0	0	Ki67+	 4528 10200
10371	0	0	Ki67+	 4529 10141
10372	0	0	Ki67+	 4529 10306
10373	0	0	Ki67+	 4530 10053
10374	0	0	Ki67+	 4531 10036
10375	0	0	Ki67+	 4531 10187
10376	0	0	Ki67+	 4532 10241
10377	0	0	Ki67+	 4533 10350
10378	0	0	Ki67+	 4533 10414
10379	0	0	Ki67+	 4537 10555
10380	0	0	Ki67+	 4538 10118
10381	0	0	Ki67+	 4549 10301
10382	0	0	Ki67+	 4553 10153
10383	0	0	Ki67+	 4554 10508
10384	0	0	Ki67+	 4557 10093
10385	0	0	Ki67+	 4559 10345
10386	0	0	Ki67+	 4559 10398
10387	0	0	Ki67+	 4566 10209
10388	0	0	Ki67+	 4572 10548
10389	0	0	Ki67+	 4573 10516
10390	0	0	Ki67+	 4575 10401
10391	0	0	Ki67+	 4578 9786
10392	0	0	Ki67+	 4579 10142
10393	0	0	Ki67+	 4579 10173
10394	0	0	Ki67+	 4580 10067
10395	0	0	Ki67+	 4593 10170
10396	0	0	Ki67+	 4597 9802
10397	0	0	Ki67+	 4607 10199
10398	0	0	Ki67+	 4613 9805
10399	0	0	Ki67+	 4622 10326
10400	0	0	Ki67+	 4628 10401
10401	0	0	Ki67+	 4631 10350
10402	0	0	Ki67+	 4643 10497
10403	0	0	Ki67+	 4646 10313
10404	0	0	Ki67+	 4648 10414
10405	0	0	Ki67+	 4652 10369
10406	0	0	Ki67+	 4652 10403
10407	0	0	Ki67+	 4666 10341
10408	0	0	Ki67+	 4683 10544
10409	0	0	Ki67+	 4687 10441
10410	0	0	Ki67+	 4707 10546
10411	0	0	Ki67+	 4709 10489
10412	0	0	Ki67+	 4716 10527
10413	0	0	Ki67+	 4722 10329
10414	0	0	Ki67+	 4724 10464
10415	0	0	Ki67+	 4726 10475
10416	0	0	Ki67+	 4731 10511
10417	0	0	Ki67+	 4736 10400
10418	0	0	Ki67+	 4737 10534
10419	0	0	Ki67+	 4739 10428
10420	0	0	Ki67+	 4740 10552
10421	0	0	Ki67+	 4743 10490
10422	0	0	Ki67+	 4753 10471
10423	0	0	Ki67+	 4761 10520
10424	0	0	Ki67+	 4766 10398
10425	0	0	Ki67+	 4769 10441
10426	0	0	Ki67+	 4772 10497
10427	0	0	Ki67+	 4800 10540
10428	0	0	Ki67+	 4816 10543
10429	0	0	Ki67+	 4818 10185
10430	0	0	Ki67+	 4826 10404
10431	0	0	Ki67+	 4827 10510
10432	0	0	Ki67+	 4841 10378
10433	0	0	Ki67+	 4849 10424
10434	0	0	Ki67+	 4854 10517
10435	0	0	Ki67+	 4860 10433
10436	0	0	Ki67+	 4860 10548
10437	0	0	Ki67+	 4861 10386
10438	0	0	Ki67+	 4864 10193
10439	0	0	Ki67+	 4865 10364
10440	0	0	Ki67+	 4866 10252
10441	0	0	Ki67+	 4878 10215
10442	0	0	Ki67+	 4879 10412
10443	0	0	Ki67+	 4889 10528
10444	0	0	Ki67+	 4891 10510
10445	0	0	Ki67+	 4893 10482
10446	0	0	Ki67+	 4897 10429
10447	0	0	Ki67+	 4899 10545
10448	0	0	Ki67+	 4910 10355
10449	0	0	Ki67+	 4910 10452
10450	0	0	Ki67+	 4917 10538
10451	0	0	Ki67+	 4926 10490
10452	0	0	Ki67+	 4930 10476
10453	0	0	Ki67+	 4930 10508
10454	0	0	Ki67+	 4931 10552
10455	0	0	Ki67+	 4942 10432
10456	0	0	Ki67+	 4944 10520
10457	0	0	Ki67+	 4950 10178
10458	0	0	Ki67+	 4956 10467
10459	0	0	Ki67+	 4958 10504
10460	0	0	Ki67+	 4959 10535
10461	0	0	Ki67+	 4961 10398
10462	0	0	Ki67+	 4961 10480
10463	0	0	Ki67+	 4967 10197
10464	0	0	Ki67+	 4970 9794
10465	0	0	Ki67+	 4971 10345
10466	0	0	Ki67+	 4978 10533
10467	0	0	Ki67+	 4992 10387
10468	0	0	Ki67+	 5001 10305
10469	0	0	Ki67+	 5007 9783
10470	0	0	Ki67+	 5008 10409
10471	0	0	Ki67+	 5011 10441
10472	0	0	Ki67+	 5032 10185
10473	0	0	Ki67+	 5032 10455
10474	0	0	Ki67+	 5034 10401
10475	0	0	Ki67+	 5048 10384
10476	0	0	Ki67+	 5055 10364
10477	0	0	Ki67+	 5089 10477
10478	0	0	Ki67+	 5093 10355
10479	0	0	Ki67+	 5098 10493
10480	0	0	Ki67+	 5099 10431
10481	0	0	Ki67+	 5105 10545
10482	0	0	Ki67+	 5109 10456
10483	0	0	Ki67+	 5116 10091
10484	0	0	Ki67+	 5126 10527
10485	0	0	Ki67+	 5151 9768
10486	0	0	Ki67+	 5153 10463
10487	0	0	Ki67+	 5156 9786
10488	0	0	Ki67+	 5158 10407
10489	0	0	Ki67+	 5183 10462
10490	0	0	Ki67+	 5184 10426
10491	0	0	Ki67+	 5198 9936
10492	0	0	Ki67+	 5199 9769
10493	0	0	Ki67+	 4401 10576
10494	0	0	Ki67+	 4401 10653
10495	0	0	Ki67+	 4402 10841
10496	0	0	Ki67+	 4404 11232
10497	0	0	Ki67+	 4405 11085
10498	0	0	Ki67+	 4406 11027
10499	0	0	Ki67+	 4407 11212
10500	0	0	Ki67+	 4408 11138
10501	0	0	Ki67+	 4409 10607
10502	0	0	Ki67+	 4409 10902
10503	0	0	Ki67+	 4410 10738
10504	0	0	Ki67+	 4410 10883
10505	0	0	Ki67+	 4410 11052
10506	0	0	Ki67+	 4412 10709
10507	0	0	Ki67+	 4417 10926
10508	0	0	Ki67+	 4417 10956
10509	0	0	Ki67+	 4418 10772
10510	0	0	Ki67+	 4420 10716
10511	0	0	Ki67+	 4421 10821
10512	0	0	Ki67+	 4421 11175
10513	0	0	Ki67+	 4423 11234
10514	0	0	Ki67+	 4423 11264
10515	0	0	Ki67+	 4428 10687
10516	0	0	Ki67+	 4428 11080
10517	0	0	Ki67+	 4429 11059
10518	0	0	Ki67+	 4429 11156
10519	0	0	Ki67+	 4430 10621
10520	0	0	Ki67+	 4431 10912
10521	0	0	Ki67+	 4433 10572
10522	0	0	Ki67+	 4434 11186
10523	0	0	Ki67+	 4437 10859
10524	0	0	Ki67+	 4439 11207
10525	0	0	Ki67+	 4440 10725
10526	0	0	Ki67+	 4440 10753
10527	0	0	Ki67+	 4441 10981
10528	0	0	Ki67+	 4441 11080
10529	0	0	Ki67+	 4443 10689
10530	0	0	Ki67+	 4443 10844
10531	0	0	Ki67+	 4444 11314
10532	0	0	Ki67+	 4445 10708
10533	0	0	Ki67+	 4448 11280
10534	0	0	Ki67+	 4451 11134
10535	0	0	Ki67+	 4451 11165
10536	0	0	Ki67+	 4453 10632
10537	0	0	Ki67+	 4453 10665
10538	0	0	Ki67+	 4453 10956
10539	0	0	Ki67+	 4453 11084
10540	0	0	Ki67+	 4453 11185
10541	0	0	Ki67+	 4455 10885
10542	0	0	Ki67+	 4456 11293
10543	0	0	Ki67+	 4457 11074
10544	0	0	Ki67+	 4459 10603
10545	0	0	Ki67+	 4460 10567
10546	0	0	Ki67+	 4464 10775
10547	0	0	Ki67+	 4466 11344
10548	0	0	Ki67+	 4467 11212
10549	0	0	Ki67+	 4469 10907
10550	0	0	Ki67+	 4470 10806
10551	0	0	Ki67+	 4470 11159
10552	0	0	Ki67+	 4470 11312
10553	0	0	Ki67+	 4472 10975
10554	0	0	Ki67+	 4472 11283
10555	0	0	Ki67+	 4476 11103
10556	0	0	Ki67+	 4477 10755
10557	0	0	Ki67+	 4477 11049
10558	0	0	Ki67+	 4477 11297
10559	0	0	Ki67+	 4479 11240
10560	0	0	Ki67+	 4480 10716
10561	0	0	Ki67+	 4481 11271
10562	0	0	Ki67+	 4482 10602
10563	0	0	Ki67+	 4482 10680
10564	0	0	Ki67+	 4482 11004
10565	0	0	Ki67+	 4484 10842
10566	0	0	Ki67+	 4484 11024
10567	0	0	Ki67+	 4485 11128
10568	0	0	Ki67+	 4485 11317
10569	0	0	Ki67+	 4487 10908
10570	0	0	Ki67+	 4489 10574
10571	0	0	Ki67+	 4492 11049
10572	0	0	Ki67+	 4492 11103
10573	0	0	Ki67+	 4493 11077
10574	0	0	Ki67+	 4494 10776
10575	0	0	Ki67+	 4496 10694
10576	0	0	Ki67+	 4496 11345
10577	0	0	Ki67+	 4498 11303
10578	0	0	Ki67+	 4499 10853
10579	0	0	Ki67+	 4499 10884
10580	0	0	Ki67+	 4499 10929
10581	0	0	Ki67+	 4500 10677
10582	0	0	Ki67+	 4501 10953
10583	0	0	Ki67+	 4503 11211
10584	0	0	Ki67+	 4505 10725
10585	0	0	Ki67+	 4505 11250
10586	0	0	Ki67+	 4507 11273
10587	0	0	Ki67+	 4508 11236
10588	0	0	Ki67+	 4510 10816
10589	0	0	Ki67+	 4513 10754
10590	0	0	Ki67+	 4514 10672
10591	0	0	Ki67+	 4515 10634
10592	0	0	Ki67+	 4516 11184
10593	0	0	Ki67+	 4517 11160
10594	0	0	Ki67+	 4520 10784
10595	0	0	Ki67+	 4523 11220
10596	0	0	Ki67+	 4529 10816
10597	0	0	Ki67+	 4530 10639
10598	0	0	Ki67+	 4531 11324
10599	0	0	Ki67+	 4532 11029
10600	0	0	Ki67+	 4532 11165
10601	0	0	Ki67+	 4534 10728
10602	0	0	Ki67+	 4535 10789
10603	0	0	Ki67+	 4535 11286
10604	0	0	Ki67+	 4541 10764
10605	0	0	Ki67+	 4541 10914
10606	0	0	Ki67+	 4546 11314
10607	0	0	Ki67+	 4547 10834
10608	0	0	Ki67+	 4547 11158
10609	0	0	Ki67+	 4550 11337
10610	0	0	Ki67+	 4553 11207
10611	0	0	Ki67+	 4557 10731
10612	0	0	Ki67+	 4557 10930
10613	0	0	Ki67+	 4557 11303
10614	0	0	Ki67+	 4558 11193
10615	0	0	Ki67+	 4559 10662
10616	0	0	Ki67+	 4559 11230
10617	0	0	Ki67+	 4560 10909
10618	0	0	Ki67+	 4562 11094
10619	0	0	Ki67+	 4563 10787
10620	0	0	Ki67+	 4564 10646
10621	0	0	Ki67+	 4565 11335
10622	0	0	Ki67+	 4567 10756
10623	0	0	Ki67+	 4568 10608
10624	0	0	Ki67+	 4572 11101
10625	0	0	Ki67+	 4574 11262
10626	0	0	Ki67+	 4579 10706
10627	0	0	Ki67+	 4583 10845
10628	0	0	Ki67+	 4586 10815
10629	0	0	Ki67+	 4588 10621
10630	0	0	Ki67+	 4588 11216
10631	0	0	Ki67+	 4589 11200
10632	0	0	Ki67+	 4593 10917
10633	0	0	Ki67+	 4595 10652
10634	0	0	Ki67+	 4597 11300
10635	0	0	Ki67+	 4598 11135
10636	0	0	Ki67+	 4604 10755
10637	0	0	Ki67+	 4606 10615
10638	0	0	Ki67+	 4607 10952
10639	0	0	Ki67+	 4607 11144
10640	0	0	Ki67+	 4608 11255
10641	0	0	Ki67+	 4613 11217
10642	0	0	Ki67+	 4614 10972
10643	0	0	Ki67+	 4614 11171
10644	0	0	Ki67+	 4616 11128
10645	0	0	Ki67+	 4618 10686
10646	0	0	Ki67+	 4620 11344
10647	0	0	Ki67+	 4625 11271
10648	0	0	Ki67+	 4627 11154
10649	0	0	Ki67+	 4631 10870
10650	0	0	Ki67+	 4634 10609
10651	0	0	Ki67+	 4639 11178
10652	0	0	Ki67+	 4641 10644
10653	0	0	Ki67+	 4641 10835
10654	0	0	Ki67+	 4646 11253
10655	0	0	Ki67+	 4647 10707
10656	0	0	Ki67+	 4647 10941
10657	0	0	Ki67+	 4653 10951
10658	0	0	Ki67+	 4656 10566
10659	0	0	Ki67+	 4659 11234
10660	0	0	Ki67+	 4666 11183
10661	0	0	Ki67+	 4666 11323
10662	0	0	Ki67+	 4668 10651
10663	0	0	Ki67+	 4668 10717
10664	0	0	Ki67+	 4668 11001
10665	0	0	Ki67+	 4669 10621
10666	0	0	Ki67+	 4669 10954
10667	0	0	Ki67+	 4671 10597
10668	0	0	Ki67+	 4672 10967
10669	0	0	Ki67+	 4673 10698
10670	0	0	Ki67+	 4674 10988
10671	0	0	Ki67+	 4680 10797
10672	0	0	Ki67+	 4681 10585
10673	0	0	Ki67+	 4682 10717
10674	0	0	Ki67+	 4685 11114
10675	0	0	Ki67+	 4686 10872
10676	0	0	Ki67+	 4686 10928
10677	0	0	Ki67+	 4686 11097
10678	0	0	Ki67+	 4687 11231
10679	0	0	Ki67+	 4691 10625
10680	0	0	Ki67+	 4693 11251
10681	0	0	Ki67+	 4694 10780
10682	0	0	Ki67+	 4695 10942
10683	0	0	Ki67+	 4695 11355
10684	0	0	Ki67+	 4696 10730
10685	0	0	Ki67+	 4698 10698
10686	0	0	Ki67+	 4699 11308
10687	0	0	Ki67+	 4706 11072
10688	0	0	Ki67+	 4706 11216
10689	0	0	Ki67+	 4707 11149
10690	0	0	Ki67+	 4710 10833
10691	0	0	Ki67+	 4712 11014
10692	0	0	Ki67+	 4712 11039
10693	0	0	Ki67+	 4714 10777
10694	0	0	Ki67+	 4719 10684
10695	0	0	Ki67+	 4721 10722
10696	0	0	Ki67+	 4722 10881
10697	0	0	Ki67+	 4723 11027
10698	0	0	Ki67+	 4726 11324
10699	0	0	Ki67+	 4728 11093
10700	0	0	Ki67+	 4729 10799
10701	0	0	Ki67+	 4729 10961
10702	0	0	Ki67+	 4736 10760
10703	0	0	Ki67+	 4743 10826
10704	0	0	Ki67+	 4748 11015
10705	0	0	Ki67+	 4751 10648
10706	0	0	Ki67+	 4752 11058
10707	0	0	Ki67+	 4754 10992
10708	0	0	Ki67+	 4755 11306
10709	0	0	Ki67+	 4757 10614
10710	0	0	Ki67+	 4758 10796
10711	0	0	Ki67+	 4769 11255
10712	0	0	Ki67+	 4770 10921
10713	0	0	Ki67+	 4772 10905
10714	0	0	Ki67+	 4776 11160
10715	0	0	Ki67+	 4782 10817
10716	0	0	Ki67+	 4782 10900
10717	0	0	Ki67+	 4787 10884
10718	0	0	Ki67+	 4792 11298
10719	0	0	Ki67+	 4798 10839
10720	0	0	Ki67+	 4800 10789
10721	0	0	Ki67+	 4800 11198
10722	0	0	Ki67+	 4801 11273
10723	0	0	Ki67+	 4804 10908
10724	0	0	Ki67+	 4806 11063
10725	0	0	Ki67+	 4808 10640
10726	0	0	Ki67+	 4811 10599
10727	0	0	Ki67+	 4823 11107
10728	0	0	Ki67+	 4823 11190
10729	0	0	Ki67+	 4824 10618
10730	0	0	Ki67+	 4824 10689
10731	0	0	Ki67+	 4830 10707
10732	0	0	Ki67+	 4830 10994
10733	0	0	Ki67+	 4831 10881
10734	0	0	Ki67+	 4831 11044
10735	0	0	Ki67+	 4837 10609
10736	0	0	Ki67+	 4849 10673
10737	0	0	Ki67+	 4850 10864
10738	0	0	Ki67+	 4854 10942
10739	0	0	Ki67+	 4856 10583
10740	0	0	Ki67+	 4857 10915
10741	0	0	Ki67+	 4860 10828
10742	0	0	Ki67+	 4870 10873
10743	0	0	Ki67+	 4871 10913
10744	0	0	Ki67+	 4875 10563
10745	0	0	Ki67+	 4875 10659
10746	0	0	Ki67+	 4875 10808
10747	0	0	Ki67+	 4876 11018
10748	0	0	Ki67+	 4886 11262
10749	0	0	Ki67+	 4887 10606
10750	0	0	Ki67+	 4888 10820
10751	0	0	Ki67+	 4892 10627
10752	0	0	Ki67+	 4892 10749
10753	0	0	Ki67+	 4893 10638
10754	0	0	Ki67+	 4895 10588
10755	0	0	Ki67+	 4898 10933
10756	0	0	Ki67+	 4904 10775
10757	0	0	Ki67+	 4905 10702
10758	0	0	Ki67+	 4906 10653
10759	0	0	Ki67+	 4908 10575
10760	0	0	Ki67+	 4908 11217
10761	0	0	Ki67+	 4910 11157
10762	0	0	Ki67+	 4910 11261
10763	0	0	Ki67+	 4911 10603
10764	0	0	Ki67+	 4911 10809
10765	0	0	Ki67+	 4915 11036
10766	0	0	Ki67+	 4922 10972
10767	0	0	Ki67+	 4923 10714
10768	0	0	Ki67+	 4924 11162
10769	0	0	Ki67+	 4926 10627
10770	0	0	Ki67+	 4927 10599
10771	0	0	Ki67+	 4929 10760
10772	0	0	Ki67+	 4929 10792
10773	0	0	Ki67+	 4934 10671
10774	0	0	Ki67+	 4934 11018
10775	0	0	Ki67+	 4938 10581
10776	0	0	Ki67+	 4938 11306
10777	0	0	Ki67+	 4939 10634
10778	0	0	Ki67+	 4951 11042
10779	0	0	Ki67+	 4952 10615
10780	0	0	Ki67+	 4954 10968
10781	0	0	Ki67+	 4957 10663
10782	0	0	Ki67+	 4958 10628
10783	0	0	Ki67+	 4962 10563
10784	0	0	Ki67+	 4966 11061
10785	0	0	Ki67+	 4967 11005
10786	0	0	Ki67+	 4976 11011
10787	0	0	Ki67+	 4977 11323
10788	0	0	Ki67+	 4980 10649
10789	0	0	Ki67+	 4992 10595
10790	0	0	Ki67+	 5001 11104
10791	0	0	Ki67+	 5002 10802
10792	0	0	Ki67+	 5003 10994
10793	0	0	Ki67+	 5004 10616
10794	0	0	Ki67+	 5007 11119
10795	0	0	Ki67+	 5010 10889
10796	0	0	Ki67+	 5010 11287
10797	0	0	Ki67+	 5011 10569
10798	0	0	Ki67+	 5014 11138
10799	0	0	Ki67+	 5015 10924
10800	0	0	Ki67+	 5018 10980
10801	0	0	Ki67+	 5022 10768
10802	0	0	Ki67+	 5022 10847
10803	0	0	Ki67+	 5031 10998
10804	0	0	Ki67+	 5032 11033
10805	0	0	Ki67+	 5036 10570
10806	0	0	Ki67+	 5037 11015
10807	0	0	Ki67+	 5038 10950
10808	0	0	Ki67+	 5041 10846
10809	0	0	Ki67+	 5042 10817
10810	0	0	Ki67+	 5050 11165
10811	0	0	Ki67+	 5052 10616
10812	0	0	Ki67+	 5052 11117
10813	0	0	Ki67+	 5054 10662
10814	0	0	Ki67+	 5054 11202
10815	0	0	Ki67+	 5055 10928
10816	0	0	Ki67+	 5056 10978
10817	0	0	Ki67+	 5056 11018
10818	0	0	Ki67+	 5060 10991
10819	0	0	Ki67+	 5060 11193
10820	0	0	Ki67+	 5068 11042
10821	0	0	Ki67+	 5070 10593
10822	0	0	Ki67+	 5070 11004
10823	0	0	Ki67+	 5076 10871
10824	0	0	Ki67+	 5077 10838
10825	0	0	Ki67+	 5080 11162
10826	0	0	Ki67+	 5081 10912
10827	0	0	Ki67+	 5098 10841
10828	0	0	Ki67+	 5101 11228
10829	0	0	Ki67+	 5104 10578
10830	0	0	Ki67+	 5105 11134
10831	0	0	Ki67+	 5106 10800
10832	0	0	Ki67+	 5106 10878
10833	0	0	Ki67+	 5117 10640
10834	0	0	Ki67+	 5118 10897
10835	0	0	Ki67+	 5122 10806
10836	0	0	Ki67+	 5122 10854
10837	0	0	Ki67+	 5129 10790
10838	0	0	Ki67+	 5135 10940
10839	0	0	Ki67+	 5135 11178
10840	0	0	Ki67+	 5137 11064
10841	0	0	Ki67+	 5138 10802
10842	0	0	Ki67+	 5141 11107
10843	0	0	Ki67+	 5144 11186
10844	0	0	Ki67+	 5145 10901
10845	0	0	Ki67+	 5151 10961
10846	0	0	Ki67+	 5153 10838
10847	0	0	Ki67+	 5155 10869
10848	0	0	Ki67+	 5161 10937
10849	0	0	Ki67+	 5162 10913
10850	0	0	Ki67+	 5169 11183
10851	0	0	Ki67+	 5178 11111
10852	0	0	Ki67+	 5180 10892
10853	0	0	Ki67+	 5180 11337
10854	0	0	Ki67+	 5181 10919
10855	0	0	Ki67+	 5183 10845
10856	0	0	Ki67+	 5183 10937
10857	0	0	Ki67+	 5184 10590
10858	0	0	Ki67+	 5185 10866
10859	0	0	Ki67+	 5188 11166
10860	0	0	Ki67+	 5190 11076
10861	0	0	Ki67+	 5192 10568
10862	0	0	Ki67+	 4483 11522
10863	0	0	Ki67+	 4486 11377
10864	0	0	Ki67+	 4487 11510
10865	0	0	Ki67+	 4505 11417
10866	0	0	Ki67+	 4517 11368
10867	0	0	Ki67+	 4518 11416
10868	0	0	Ki67+	 4523 11440
10869	0	0	Ki67+	 4528 11460
10870	0	0	Ki67+	 4539 11593
10871	0	0	Ki67+	 4540 12133
10872	0	0	Ki67+	 4540 12157
10873	0	0	Ki67+	 4543 12113
10874	0	0	Ki67+	 4544 11377
10875	0	0	Ki67+	 4555 11565
10876	0	0	Ki67+	 4561 11574
10877	0	0	Ki67+	 4565 12144
10878	0	0	Ki67+	 4566 11452
10879	0	0	Ki67+	 4568 11368
10880	0	0	Ki67+	 4568 11556
10881	0	0	Ki67+	 4575 11656
10882	0	0	Ki67+	 4582 11573
10883	0	0	Ki67+	 4586 11588
10884	0	0	Ki67+	 4589 11921
10885	0	0	Ki67+	 4590 11374
10886	0	0	Ki67+	 4594 11604
10887	0	0	Ki67+	 4596 12038
10888	0	0	Ki67+	 4601 11547
10889	0	0	Ki67+	 4602 12130
10890	0	0	Ki67+	 4606 11986
10891	0	0	Ki67+	 4606 12013
10892	0	0	Ki67+	 4607 11494
10893	0	0	Ki67+	 4610 12096
10894	0	0	Ki67+	 4611 11598
10895	0	0	Ki67+	 4613 11956
10896	0	0	Ki67+	 4614 12034
10897	0	0	Ki67+	 4616 12049
10898	0	0	Ki67+	 4617 11459
10899	0	0	Ki67+	 4618 11894
10900	0	0	Ki67+	 4626 11557
10901	0	0	Ki67+	 4627 11410
10902	0	0	Ki67+	 4627 11780
10903	0	0	Ki67+	 4628 12017
10904	0	0	Ki67+	 4630 12056
10905	0	0	Ki67+	 4631 12115
10906	0	0	Ki67+	 4635 11532
10907	0	0	Ki67+	 4636 11377
10908	0	0	Ki67+	 4636 11583
10909	0	0	Ki67+	 4637 11961
10910	0	0	Ki67+	 4639 11946
10911	0	0	Ki67+	 4642 12085
10912	0	0	Ki67+	 4646 12013
10913	0	0	Ki67+	 4650 11363
10914	0	0	Ki67+	 4651 12141
10915	0	0	Ki67+	 4652 12075
10916	0	0	Ki67+	 4661 11449
10917	0	0	Ki67+	 4662 12097
10918	0	0	Ki67+	 4674 11840
10919	0	0	Ki67+	 4675 11428
10920	0	0	Ki67+	 4676 11906
10921	0	0	Ki67+	 4686 11805
10922	0	0	Ki67+	 4692 11843
10923	0	0	Ki67+	 4699 11875
10924	0	0	Ki67+	 4704 12063
10925	0	0	Ki67+	 4707 11781
10926	0	0	Ki67+	 4710 11855
10927	0	0	Ki67+	 4711 11815
10928	0	0	Ki67+	 4719 11470
10929	0	0	Ki67+	 4726 11803
10930	0	0	Ki67+	 4727 11783
10931	0	0	Ki67+	 4727 11923
10932	0	0	Ki67+	 4727 12138
10933	0	0	Ki67+	 4733 11829
10934	0	0	Ki67+	 4735 11449
10935	0	0	Ki67+	 4737 11718
10936	0	0	Ki67+	 4738 11733
10937	0	0	Ki67+	 4744 11927
10938	0	0	Ki67+	 4745 11823
10939	0	0	Ki67+	 4749 11851
10940	0	0	Ki67+	 4752 12010
10941	0	0	Ki67+	 4756 12102
10942	0	0	Ki67+	 4758 11803
10943	0	0	Ki67+	 4758 12030
10944	0	0	Ki67+	 4763 11685
10945	0	0	Ki67+	 4764 11782
10946	0	0	Ki67+	 4767 11749
10947	0	0	Ki67+	 4768 11881
10948	0	0	Ki67+	 4769 12106
10949	0	0	Ki67+	 4773 11409
10950	0	0	Ki67+	 4773 12130
10951	0	0	Ki67+	 4774 11617
10952	0	0	Ki67+	 4778 11917
10953	0	0	Ki67+	 4779 11700
10954	0	0	Ki67+	 4783 11661
10955	0	0	Ki67+	 4784 11729
10956	0	0	Ki67+	 4787 11870
10957	0	0	Ki67+	 4788 11759
10958	0	0	Ki67+	 4789 11811
10959	0	0	Ki67+	 4791 12090
10960	0	0	Ki67+	 4794 11892
10961	0	0	Ki67+	 4795 11834
10962	0	0	Ki67+	 4797 11588
10963	0	0	Ki67+	 4798 11643
10964	0	0	Ki67+	 4801 11366
10965	0	0	Ki67+	 4801 12108
10966	0	0	Ki67+	 4805 12158
10967	0	0	Ki67+	 4806 11715
10968	0	0	Ki67+	 4810 11656
10969	0	0	Ki67+	 4812 11685
10970	0	0	Ki67+	 4827 11866
10971	0	0	Ki67+	 4834 12110
10972	0	0	Ki67+	 4836 12136
10973	0	0	Ki67+	 4840 11447
10974	0	0	Ki67+	 4841 11789
10975	0	0	Ki67+	 4842 11603
10976	0	0	Ki67+	 4842 11670
10977	0	0	Ki67+	 4847 11653
10978	0	0	Ki67+	 4847 11704
10979	0	0	Ki67+	 4849 11930
10980	0	0	Ki67+	 4849 11959
10981	0	0	Ki67+	 4850 11889
10982	0	0	Ki67+	 4851 11826
10983	0	0	Ki67+	 4854 11615
10984	0	0	Ki67+	 4862 11746
10985	0	0	Ki67+	 4863 11412
10986	0	0	Ki67+	 4866 11601
10987	0	0	Ki67+	 4868 11787
10988	0	0	Ki67+	 4872 11772
10989	0	0	Ki67+	 4874 11973
10990	0	0	Ki67+	 4877 11831
10991	0	0	Ki67+	 4880 11634
10992	0	0	Ki67+	 4885 11945
10993	0	0	Ki67+	 4886 11800
10994	0	0	Ki67+	 4886 11925
10995	0	0	Ki67+	 4890 11858
10996	0	0	Ki67+	 4895 11760
10997	0	0	Ki67+	 4899 11543
10998	0	0	Ki67+	 4899 11643
10999	0	0	Ki67+	 4903 11707
11000	0	0	Ki67+	 4904 11783
11001	0	0	Ki67+	 4904 11989
11002	0	0	Ki67+	 4908 11603
11003	0	0	Ki67+	 4908 11884
11004	0	0	Ki67+	 4912 11634
11005	0	0	Ki67+	 4913 11694
11006	0	0	Ki67+	 4914 11755
11007	0	0	Ki67+	 4921 11990
11008	0	0	Ki67+	 4922 11804
11009	0	0	Ki67+	 4925 11926
11010	0	0	Ki67+	 4926 11529
11011	0	0	Ki67+	 4926 11852
11012	0	0	Ki67+	 4928 11742
11013	0	0	Ki67+	 4929 11881
11014	0	0	Ki67+	 4932 11829
11015	0	0	Ki67+	 4936 11503
11016	0	0	Ki67+	 4939 11628
11017	0	0	Ki67+	 4939 11736
11018	0	0	Ki67+	 4941 11536
11019	0	0	Ki67+	 4944 11864
11020	0	0	Ki67+	 4948 11770
11021	0	0	Ki67+	 4949 11581
11022	0	0	Ki67+	 4950 11957
11023	0	0	Ki67+	 4952 11677
11024	0	0	Ki67+	 4954 11907
11025	0	0	Ki67+	 4955 11834
11026	0	0	Ki67+	 4958 11739
11027	0	0	Ki67+	 4959 11818
11028	0	0	Ki67+	 4960 11981
11029	0	0	Ki67+	 4962 11952
11030	0	0	Ki67+	 4971 11475
11031	0	0	Ki67+	 4972 11599
11032	0	0	Ki67+	 4973 11879
11033	0	0	Ki67+	 4974 11972
11034	0	0	Ki67+	 4975 11953
11035	0	0	Ki67+	 4983 11778
11036	0	0	Ki67+	 4985 11852
11037	0	0	Ki67+	 4987 11606
11038	0	0	Ki67+	 4990 11439
11039	0	0	Ki67+	 4991 11787
11040	0	0	Ki67+	 4993 11493
11041	0	0	Ki67+	 4999 11503
11042	0	0	Ki67+	 5001 11891
11043	0	0	Ki67+	 5003 11671
11044	0	0	Ki67+	 5005 11435
11045	0	0	Ki67+	 5012 11836
11046	0	0	Ki67+	 5015 11459
11047	0	0	Ki67+	 5015 11781
11048	0	0	Ki67+	 5025 11752
11049	0	0	Ki67+	 5025 11872
11050	0	0	Ki67+	 5031 11893
11051	0	0	Ki67+	 5032 11623
11052	0	0	Ki67+	 5032 11635
11053	0	0	Ki67+	 5035 11420
11054	0	0	Ki67+	 5035 11576
11055	0	0	Ki67+	 5036 11493
11056	0	0	Ki67+	 5044 11698
11057	0	0	Ki67+	 5044 11822
11058	0	0	Ki67+	 5048 11597
11059	0	0	Ki67+	 5053 11657
11060	0	0	Ki67+	 5054 11548
11061	0	0	Ki67+	 5059 11564
11062	0	0	Ki67+	 5060 11627
11063	0	0	Ki67+	 5065 11451
11064	0	0	Ki67+	 5068 11667
11065	0	0	Ki67+	 5072 11398
11066	0	0	Ki67+	 5078 11506
11067	0	0	Ki67+	 5079 11739
11068	0	0	Ki67+	 5080 11601
11069	0	0	Ki67+	 5086 11626
11070	0	0	Ki67+	 5086 11647
11071	0	0	Ki67+	 5090 11677
11072	0	0	Ki67+	 5092 11750
11073	0	0	Ki67+	 5104 11795
11074	0	0	Ki67+	 5106 11950
11075	0	0	Ki67+	 5108 11664
11076	0	0	Ki67+	 5113 11708
11077	0	0	Ki67+	 5114 11824
11078	0	0	Ki67+	 5118 11443
11079	0	0	Ki67+	 5118 11686
11080	0	0	Ki67+	 5126 11474
11081	0	0	Ki67+	 5130 11628
11082	0	0	Ki67+	 5130 11751
11083	0	0	Ki67+	 5139 11767
11084	0	0	Ki67+	 5143 11496
11085	0	0	Ki67+	 5149 11799
11086	0	0	Ki67+	 5151 11705
11087	0	0	Ki67+	 5157 11644
11088	0	0	Ki67+	 5175 11545
11089	0	0	Ki67+	 5175 11824
11090	0	0	Ki67+	 5177 11631
11091	0	0	Ki67+	 5178 11922
11092	0	0	Ki67+	 5179 11879
11093	0	0	Ki67+	 5181 11665
11094	0	0	Ki67+	 5183 11378
11095	0	0	Ki67+	 5187 11756
11096	0	0	Ki67+	 5189 11680
11097	0	0	Ki67+	 5195 11367
11098	0	0	Ki67+	 5195 11511
11099	0	0	Ki67+	 5195 11637
11100	0	0	Ki67+	 5195 12112
11101	0	0	Ki67+	 5196 11796
11102	0	0	Ki67+	 5197 11855
11103	0	0	Ki67+	 5199 11976
11104	0	0	Ki67+	 4401 12415
11105	0	0	Ki67+	 4403 12850
11106	0	0	Ki67+	 4407 12481
11107	0	0	Ki67+	 4407 12893
11108	0	0	Ki67+	 4408 12329
11109	0	0	Ki67+	 4409 12430
11110	0	0	Ki67+	 4410 12512
11111	0	0	Ki67+	 4421 12446
11112	0	0	Ki67+	 4421 12549
11113	0	0	Ki67+	 4422 12357
11114	0	0	Ki67+	 4422 12601
11115	0	0	Ki67+	 4425 12809
11116	0	0	Ki67+	 4435 12497
11117	0	0	Ki67+	 4436 12406
11118	0	0	Ki67+	 4437 12331
11119	0	0	Ki67+	 4444 12541
11120	0	0	Ki67+	 4447 12379
11121	0	0	Ki67+	 4450 12894
11122	0	0	Ki67+	 4451 12571
11123	0	0	Ki67+	 4456 12305
11124	0	0	Ki67+	 4460 12194
11125	0	0	Ki67+	 4461 12700
11126	0	0	Ki67+	 4465 12286
11127	0	0	Ki67+	 4470 12222
11128	0	0	Ki67+	 4473 12365
11129	0	0	Ki67+	 4473 12528
11130	0	0	Ki67+	 4479 12320
11131	0	0	Ki67+	 4481 12374
11132	0	0	Ki67+	 4481 12409
11133	0	0	Ki67+	 4482 12251
11134	0	0	Ki67+	 4484 12189
11135	0	0	Ki67+	 4485 12272
11136	0	0	Ki67+	 4494 12518
11137	0	0	Ki67+	 4495 12541
11138	0	0	Ki67+	 4502 12352
11139	0	0	Ki67+	 4503 12302
11140	0	0	Ki67+	 4504 12232
11141	0	0	Ki67+	 4505 12207
11142	0	0	Ki67+	 4505 12567
11143	0	0	Ki67+	 4508 12483
11144	0	0	Ki67+	 4511 12187
11145	0	0	Ki67+	 4513 12254
11146	0	0	Ki67+	 4514 12288
11147	0	0	Ki67+	 4521 12816
11148	0	0	Ki67+	 4525 12544
11149	0	0	Ki67+	 4526 12394
11150	0	0	Ki67+	 4530 12304
11151	0	0	Ki67+	 4535 12463
11152	0	0	Ki67+	 4537 12403
11153	0	0	Ki67+	 4544 12171
11154	0	0	Ki67+	 4549 12203
11155	0	0	Ki67+	 4552 12585
11156	0	0	Ki67+	 4553 12262
11157	0	0	Ki67+	 4554 12219
11158	0	0	Ki67+	 4556 12523
11159	0	0	Ki67+	 4561 12295
11160	0	0	Ki67+	 4562 12186
11161	0	0	Ki67+	 4562 12366
11162	0	0	Ki67+	 4563 12331
11163	0	0	Ki67+	 4563 12487
11164	0	0	Ki67+	 4568 12168
11165	0	0	Ki67+	 4577 12738
11166	0	0	Ki67+	 4580 12382
11167	0	0	Ki67+	 4583 12456
11168	0	0	Ki67+	 4583 12918
11169	0	0	Ki67+	 4584 12200
11170	0	0	Ki67+	 4586 12162
11171	0	0	Ki67+	 4588 12530
11172	0	0	Ki67+	 4593 12957
11173	0	0	Ki67+	 4595 12339
11174	0	0	Ki67+	 4598 12712
11175	0	0	Ki67+	 4600 12240
11176	0	0	Ki67+	 4604 12483
11177	0	0	Ki67+	 4605 12775
11178	0	0	Ki67+	 4606 12385
11179	0	0	Ki67+	 4608 12504
11180	0	0	Ki67+	 4609 12612
11181	0	0	Ki67+	 4611 12437
11182	0	0	Ki67+	 4612 12310
11183	0	0	Ki67+	 4614 12891
11184	0	0	Ki67+	 4619 12166
11185	0	0	Ki67+	 4623 12230
11186	0	0	Ki67+	 4625 12196
11187	0	0	Ki67+	 4632 12328
11188	0	0	Ki67+	 4635 12294
11189	0	0	Ki67+	 4639 12459
11190	0	0	Ki67+	 4647 12188
11191	0	0	Ki67+	 4649 12285
11192	0	0	Ki67+	 4654 12234
11193	0	0	Ki67+	 4658 12307
11194	0	0	Ki67+	 4659 12656
11195	0	0	Ki67+	 4662 12453
11196	0	0	Ki67+	 4664 12700
11197	0	0	Ki67+	 4668 12399
11198	0	0	Ki67+	 4673 12285
11199	0	0	Ki67+	 4675 12251
11200	0	0	Ki67+	 4678 12165
11201	0	0	Ki67+	 4682 12219
11202	0	0	Ki67+	 4688 12181
11203	0	0	Ki67+	 4690 12937
11204	0	0	Ki67+	 4692 12304
11205	0	0	Ki67+	 4693 12738
11206	0	0	Ki67+	 4697 12646
11207	0	0	Ki67+	 4700 12283
11208	0	0	Ki67+	 4702 12792
11209	0	0	Ki67+	 4703 12955
11210	0	0	Ki67+	 4709 12738
11211	0	0	Ki67+	 4711 12443
11212	0	0	Ki67+	 4712 12161
11213	0	0	Ki67+	 4713 12350
11214	0	0	Ki67+	 4715 12217
11215	0	0	Ki67+	 4718 12317
11216	0	0	Ki67+	 4720 12281
11217	0	0	Ki67+	 4723 12752
11218	0	0	Ki67+	 4743 12395
11219	0	0	Ki67+	 4743 12739
11220	0	0	Ki67+	 4749 12685
11221	0	0	Ki67+	 4764 12209
11222	0	0	Ki67+	 4768 12824
11223	0	0	Ki67+	 4778 12762
11224	0	0	Ki67+	 4782 12730
11225	0	0	Ki67+	 4788 12715
11226	0	0	Ki67+	 4795 12173
11227	0	0	Ki67+	 4795 12837
11228	0	0	Ki67+	 4795 12940
11229	0	0	Ki67+	 4806 12759
11230	0	0	Ki67+	 4819 12168
11231	0	0	Ki67+	 4834 12706
11232	0	0	Ki67+	 4835 12675
11233	0	0	Ki67+	 4880 12948
11234	0	0	Ki67+	 4884 12914
11235	0	0	Ki67+	 4888 12443
11236	0	0	Ki67+	 4896 12933
11237	0	0	Ki67+	 4898 12492
11238	0	0	Ki67+	 4898 12636
11239	0	0	Ki67+	 4919 12647
11240	0	0	Ki67+	 4919 12796
11241	0	0	Ki67+	 4923 12950
11242	0	0	Ki67+	 4927 12479
11243	0	0	Ki67+	 4928 12629
11244	0	0	Ki67+	 4939 12710
11245	0	0	Ki67+	 4940 12943
11246	0	0	Ki67+	 4945 12633
11247	0	0	Ki67+	 4959 12573
11248	0	0	Ki67+	 4965 12607
11249	0	0	Ki67+	 4969 12957
11250	0	0	Ki67+	 4971 12518
11251	0	0	Ki67+	 4976 12400
11252	0	0	Ki67+	 4990 12620
11253	0	0	Ki67+	 4992 12572
11254	0	0	Ki67+	 4997 12430
11255	0	0	Ki67+	 5003 12400
11256	0	0	Ki67+	 5015 12370
11257	0	0	Ki67+	 5017 12554
11258	0	0	Ki67+	 5020 12387
11259	0	0	Ki67+	 5028 12581
11260	0	0	Ki67+	 5034 12358
11261	0	0	Ki67+	 5047 12441
11262	0	0	Ki67+	 5062 12427
11263	0	0	Ki67+	 5072 12509
11264	0	0	Ki67+	 5085 12568
11265	0	0	Ki67+	 5103 12669
11266	0	0	Ki67+	 5115 12584
11267	0	0	Ki67+	 5123 12634
11268	0	0	Ki67+	 5132 12475
11269	0	0	Ki67+	 5136 12326
11270	0	0	Ki67+	 5143 12884
11271	0	0	Ki67+	 5161 12349
11272	0	0	Ki67+	 5173 12341
11273	0	0	Ki67+	 5177 12395
11274	0	0	Ki67+	 5177 12722
11275	0	0	Ki67+	 5183 12840
11276	0	0	Ki67+	 5186 12437
11277	0	0	Ki67+	 5190 12494
11278	0	0	Ki67+	 5195 12563
11279	0	0	Ki67+	 5198 12815
11280	0	0	Ki67+	 4447 13735
11281	0	0	Ki67+	 4462 13750
11282	0	0	Ki67+	 4471 13691
11283	0	0	Ki67+	 4485 13723
11284	0	0	Ki67+	 4497 13302
11285	0	0	Ki67+	 4497 13697
11286	0	0	Ki67+	 4511 13625
11287	0	0	Ki67+	 4522 13738
11288	0	0	Ki67+	 4534 13140
11289	0	0	Ki67+	 4534 13702
11290	0	0	Ki67+	 4539 13671
11291	0	0	Ki67+	 4540 13750
11292	0	0	Ki67+	 4541 13632
11293	0	0	Ki67+	 4544 13652
11294	0	0	Ki67+	 4560 13726
11295	0	0	Ki67+	 4565 13605
11296	0	0	Ki67+	 4582 13702
11297	0	0	Ki67+	 4595 13390
11298	0	0	Ki67+	 4595 13689
11299	0	0	Ki67+	 4602 13364
11300	0	0	Ki67+	 4609 13605
11301	0	0	Ki67+	 4611 13398
11302	0	0	Ki67+	 4616 13335
11303	0	0	Ki67+	 4617 13667
11304	0	0	Ki67+	 4621 13387
11305	0	0	Ki67+	 4621 13489
11306	0	0	Ki67+	 4622 13321
11307	0	0	Ki67+	 4622 13639
11308	0	0	Ki67+	 4624 12989
11309	0	0	Ki67+	 4628 13017
11310	0	0	Ki67+	 4628 13074
11311	0	0	Ki67+	 4635 13500
11312	0	0	Ki67+	 4646 13417
11313	0	0	Ki67+	 4649 13346
11314	0	0	Ki67+	 4663 13039
11315	0	0	Ki67+	 4663 13452
11316	0	0	Ki67+	 4664 13237
11317	0	0	Ki67+	 4669 13261
11318	0	0	Ki67+	 4669 13368
11319	0	0	Ki67+	 4671 13611
11320	0	0	Ki67+	 4671 13714
11321	0	0	Ki67+	 4672 13347
11322	0	0	Ki67+	 4676 13753
11323	0	0	Ki67+	 4679 13370
11324	0	0	Ki67+	 4680 13662
11325	0	0	Ki67+	 4682 13015
11326	0	0	Ki67+	 4682 13304
11327	0	0	Ki67+	 4685 13484
11328	0	0	Ki67+	 4688 13429
11329	0	0	Ki67+	 4689 13191
11330	0	0	Ki67+	 4691 13324
11331	0	0	Ki67+	 4694 13400
11332	0	0	Ki67+	 4698 13129
11333	0	0	Ki67+	 4703 13461
11334	0	0	Ki67+	 4704 13587
11335	0	0	Ki67+	 4705 13706
11336	0	0	Ki67+	 4707 13258
11337	0	0	Ki67+	 4713 13358
11338	0	0	Ki67+	 4716 13671
11339	0	0	Ki67+	 4717 13296
11340	0	0	Ki67+	 4718 13068
11341	0	0	Ki67+	 4719 12976
11342	0	0	Ki67+	 4719 13569
11343	0	0	Ki67+	 4720 13199
11344	0	0	Ki67+	 4720 13715
11345	0	0	Ki67+	 4721 13554
11346	0	0	Ki67+	 4723 13455
11347	0	0	Ki67+	 4726 13154
11348	0	0	Ki67+	 4727 13415
11349	0	0	Ki67+	 4727 13602
11350	0	0	Ki67+	 4733 13330
11351	0	0	Ki67+	 4734 13699
11352	0	0	Ki67+	 4735 13344
11353	0	0	Ki67+	 4742 13227
11354	0	0	Ki67+	 4742 13252
11355	0	0	Ki67+	 4746 13472
11356	0	0	Ki67+	 4748 13101
11357	0	0	Ki67+	 4748 13550
11358	0	0	Ki67+	 4751 13205
11359	0	0	Ki67+	 4752 13589
11360	0	0	Ki67+	 4755 13078
11361	0	0	Ki67+	 4758 13316
11362	0	0	Ki67+	 4761 13608
11363	0	0	Ki67+	 4766 13028
11364	0	0	Ki67+	 4767 13558
11365	0	0	Ki67+	 4767 13659
11366	0	0	Ki67+	 4770 13065
11367	0	0	Ki67+	 4771 13629
11368	0	0	Ki67+	 4772 13727
11369	0	0	Ki67+	 4774 13529
11370	0	0	Ki67+	 4775 13581
11371	0	0	Ki67+	 4779 13469
11372	0	0	Ki67+	 4781 13055
11373	0	0	Ki67+	 4782 13346
11374	0	0	Ki67+	 4783 13690
11375	0	0	Ki67+	 4786 13316
11376	0	0	Ki67+	 4787 13602
11377	0	0	Ki67+	 4789 13657
11378	0	0	Ki67+	 4793 13564
11379	0	0	Ki67+	 4799 13737
11380	0	0	Ki67+	 4809 13367
11381	0	0	Ki67+	 4814 13582
11382	0	0	Ki67+	 4817 13328
11383	0	0	Ki67+	 4820 13348
11384	0	0	Ki67+	 4821 13491
11385	0	0	Ki67+	 4822 13552
11386	0	0	Ki67+	 4823 13407
11387	0	0	Ki67+	 4825 13451
11388	0	0	Ki67+	 4828 13436
11389	0	0	Ki67+	 4829 13525
11390	0	0	Ki67+	 4831 13596
11391	0	0	Ki67+	 4832 13314
11392	0	0	Ki67+	 4842 13575
11393	0	0	Ki67+	 4846 13473
11394	0	0	Ki67+	 4846 13722
11395	0	0	Ki67+	 4851 13418
11396	0	0	Ki67+	 4855 13380
11397	0	0	Ki67+	 4861 13563
11398	0	0	Ki67+	 4865 13534
11399	0	0	Ki67+	 4866 13609
11400	0	0	Ki67+	 4868 13458
11401	0	0	Ki67+	 4870 13309
11402	0	0	Ki67+	 4871 13402
11403	0	0	Ki67+	 4874 13549
11404	0	0	Ki67+	 4880 13494
11405	0	0	Ki67+	 4880 13634
11406	0	0	Ki67+	 4884 13708
11407	0	0	Ki67+	 4888 13741
11408	0	0	Ki67+	 4889 13580
11409	0	0	Ki67+	 4890 13699
11410	0	0	Ki67+	 4891 13037
11411	0	0	Ki67+	 4892 13485
11412	0	0	Ki67+	 4892 13602
11413	0	0	Ki67+	 4916 13730
11414	0	0	Ki67+	 4917 13756
11415	0	0	Ki67+	 4919 13022
11416	0	0	Ki67+	 4930 13313
11417	0	0	Ki67+	 4936 12981
11418	0	0	Ki67+	 4944 13193
11419	0	0	Ki67+	 4945 13720
11420	0	0	Ki67+	 4949 13225
11421	0	0	Ki67+	 4956 13032
11422	0	0	Ki67+	 4956 13280
11423	0	0	Ki67+	 4969 13002
11424	0	0	Ki67+	 4972 13209
11425	0	0	Ki67+	 4975 13085
11426	0	0	Ki67+	 4976 13197
11427	0	0	Ki67+	 4985 13187
11428	0	0	Ki67+	 4985 13740
11429	0	0	Ki67+	 4986 13692
11430	0	0	Ki67+	 4987 13712
11431	0	0	Ki67+	 4988 13243
11432	0	0	Ki67+	 4997 13212
11433	0	0	Ki67+	 5000 13133
11434	0	0	Ki67+	 5010 13152
11435	0	0	Ki67+	 5014 13719
11436	0	0	Ki67+	 5022 13667
11437	0	0	Ki67+	 5029 13688
11438	0	0	Ki67+	 5038 13200
11439	0	0	Ki67+	 5038 13589
11440	0	0	Ki67+	 5038 13626
11441	0	0	Ki67+	 5046 13560
11442	0	0	Ki67+	 5071 13758
11443	0	0	Ki67+	 5074 13212
11444	0	0	Ki67+	 5077 13575
11445	0	0	Ki67+	 5078 13650
11446	0	0	Ki67+	 5078 13696
11447	0	0	Ki67+	 5087 13664
11448	0	0	Ki67+	 5110 13633
11449	0	0	Ki67+	 5114 13217
11450	0	0	Ki67+	 5115 13606
11451	0	0	Ki67+	 5127 13377
11452	0	0	Ki67+	 5131 13352
11453	0	0	Ki67+	 5139 13637
11454	0	0	Ki67+	 5144 13561
11455	0	0	Ki67+	 5149 13356
11456	0	0	Ki67+	 5154 13087
11457	0	0	Ki67+	 5165 13254
11458	0	0	Ki67+	 5174 13520
11459	0	0	Ki67+	 5180 13669
11460	0	0	Ki67+	 5181 13702
11461	0	0	Ki67+	 5189 13593
11462	0	0	Ki67+	 5195 13535
11463	0	0	Ki67+	 4410 13851
11464	0	0	Ki67+	 4472 13840
11465	0	0	Ki67+	 4475 13783
11466	0	0	Ki67+	 4479 13882
11467	0	0	Ki67+	 4483 13924
11468	0	0	Ki67+	 4505 13786
11469	0	0	Ki67+	 4508 13849
11470	0	0	Ki67+	 4511 13923
11471	0	0	Ki67+	 4517 13977
11472	0	0	Ki67+	 4522 13935
11473	0	0	Ki67+	 4524 13767
11474	0	0	Ki67+	 4535 13827
11475	0	0	Ki67+	 4551 13872
11476	0	0	Ki67+	 4560 13802
11477	0	0	Ki67+	 4562 13950
11478	0	0	Ki67+	 4589 14015
11479	0	0	Ki67+	 4590 13932
11480	0	0	Ki67+	 4597 13855
11481	0	0	Ki67+	 4599 13975
11482	0	0	Ki67+	 4599 14031
11483	0	0	Ki67+	 4608 13839
11484	0	0	Ki67+	 4622 13888
11485	0	0	Ki67+	 4633 14088
11486	0	0	Ki67+	 4642 13820
11487	0	0	Ki67+	 4661 13771
11488	0	0	Ki67+	 4661 13799
11489	0	0	Ki67+	 4664 14054
11490	0	0	Ki67+	 4668 13951
11491	0	0	Ki67+	 4674 13873
11492	0	0	Ki67+	 4685 14072
11493	0	0	Ki67+	 4686 13768
11494	0	0	Ki67+	 4686 13801
11495	0	0	Ki67+	 4686 14057
11496	0	0	Ki67+	 4689 14020
11497	0	0	Ki67+	 4697 13813
11498	0	0	Ki67+	 4703 14033
11499	0	0	Ki67+	 4711 13767
11500	0	0	Ki67+	 4714 13808
11501	0	0	Ki67+	 4714 13910
11502	0	0	Ki67+	 4716 13935
11503	0	0	Ki67+	 4716 14002
11504	0	0	Ki67+	 4719 13824
11505	0	0	Ki67+	 4719 14090
11506	0	0	Ki67+	 4720 14205
11507	0	0	Ki67+	 4725 14068
11508	0	0	Ki67+	 4728 13850
11509	0	0	Ki67+	 4730 14054
11510	0	0	Ki67+	 4731 13799
11511	0	0	Ki67+	 4738 14210
11512	0	0	Ki67+	 4750 13828
11513	0	0	Ki67+	 4751 13903
11514	0	0	Ki67+	 4755 13763
11515	0	0	Ki67+	 4755 13862
11516	0	0	Ki67+	 4760 14206
11517	0	0	Ki67+	 4761 13880
11518	0	0	Ki67+	 4764 13794
11519	0	0	Ki67+	 4768 13926
11520	0	0	Ki67+	 4771 14014
11521	0	0	Ki67+	 4775 14056
11522	0	0	Ki67+	 4784 14150
11523	0	0	Ki67+	 4789 14189
11524	0	0	Ki67+	 4791 13856
11525	0	0	Ki67+	 4796 13792
11526	0	0	Ki67+	 4799 14040
11527	0	0	Ki67+	 4810 14150
11528	0	0	Ki67+	 4811 13874
11529	0	0	Ki67+	 4813 13783
11530	0	0	Ki67+	 4813 13853
11531	0	0	Ki67+	 4814 14115
11532	0	0	Ki67+	 4820 14202
11533	0	0	Ki67+	 4825 14012
11534	0	0	Ki67+	 4826 14264
11535	0	0	Ki67+	 4831 14225
11536	0	0	Ki67+	 4832 14137
11537	0	0	Ki67+	 4834 13865
11538	0	0	Ki67+	 4840 13811
11539	0	0	Ki67+	 4842 13763
11540	0	0	Ki67+	 4849 14030
11541	0	0	Ki67+	 4852 14142
11542	0	0	Ki67+	 4860 14273
11543	0	0	Ki67+	 4862 14168
11544	0	0	Ki67+	 4863 14207
11545	0	0	Ki67+	 4867 13796
11546	0	0	Ki67+	 4869 13960
11547	0	0	Ki67+	 4872 14172
11548	0	0	Ki67+	 4879 13808
11549	0	0	Ki67+	 4879 14003
11550	0	0	Ki67+	 4882 14131
11551	0	0	Ki67+	 4885 13918
11552	0	0	Ki67+	 4894 14193
11553	0	0	Ki67+	 4898 14022
11554	0	0	Ki67+	 4898 14072
11555	0	0	Ki67+	 4898 14292
11556	0	0	Ki67+	 4901 13893
11557	0	0	Ki67+	 4902 13771
11558	0	0	Ki67+	 4907 13981
11559	0	0	Ki67+	 4909 14160
11560	0	0	Ki67+	 4923 14062
11561	0	0	Ki67+	 4924 14094
11562	0	0	Ki67+	 4929 14135
11563	0	0	Ki67+	 4934 14160
11564	0	0	Ki67+	 4934 14268
11565	0	0	Ki67+	 4945 14107
11566	0	0	Ki67+	 4955 13907
11567	0	0	Ki67+	 4960 14268
11568	0	0	Ki67+	 4961 13766
11569	0	0	Ki67+	 4965 13900
11570	0	0	Ki67+	 4969 14035
11571	0	0	Ki67+	 4969 14083
11572	0	0	Ki67+	 4973 14280
11573	0	0	Ki67+	 4975 13835
11574	0	0	Ki67+	 4977 13812
11575	0	0	Ki67+	 4980 13773
11576	0	0	Ki67+	 4982 14316
11577	0	0	Ki67+	 4990 14355
11578	0	0	Ki67+	 4992 14241
11579	0	0	Ki67+	 4993 14289
11580	0	0	Ki67+	 4999 14086
11581	0	0	Ki67+	 5000 14342
11582	0	0	Ki67+	 5007 14293
11583	0	0	Ki67+	 5011 13773
11584	0	0	Ki67+	 5020 14354
11585	0	0	Ki67+	 5021 13940
11586	0	0	Ki67+	 5022 13915
11587	0	0	Ki67+	 5024 13877
11588	0	0	Ki67+	 5028 14106
11589	0	0	Ki67+	 5031 14344
11590	0	0	Ki67+	 5035 14372
11591	0	0	Ki67+	 5036 13997
11592	0	0	Ki67+	 5037 14312
11593	0	0	Ki67+	 5041 14272
11594	0	0	Ki67+	 5045 14133
11595	0	0	Ki67+	 5046 14121
11596	0	0	Ki67+	 5047 13903
11597	0	0	Ki67+	 5050 13879
11598	0	0	Ki67+	 5055 14282
11599	0	0	Ki67+	 5058 14212
11600	0	0	Ki67+	 5059 14294
11601	0	0	Ki67+	 5062 14357
11602	0	0	Ki67+	 5065 13865
11603	0	0	Ki67+	 5066 14388
11604	0	0	Ki67+	 5070 13768
11605	0	0	Ki67+	 5080 13917
11606	0	0	Ki67+	 5084 14345
11607	0	0	Ki67+	 5086 14405
11608	0	0	Ki67+	 5090 13899
11609	0	0	Ki67+	 5095 13861
11610	0	0	Ki67+	 5097 14297
11611	0	0	Ki67+	 5099 14111
11612	0	0	Ki67+	 5102 13930
11613	0	0	Ki67+	 5106 14326
11614	0	0	Ki67+	 5106 14388
11615	0	0	Ki67+	 5108 14266
11616	0	0	Ki67+	 5110 14366
11617	0	0	Ki67+	 5112 14095
11618	0	0	Ki67+	 5113 13967
11619	0	0	Ki67+	 5116 13982
11620	0	0	Ki67+	 5118 14285
11621	0	0	Ki67+	 5120 14148
11622	0	0	Ki67+	 5121 13855
11623	0	0	Ki67+	 5121 14133
11624	0	0	Ki67+	 5138 14175
11625	0	0	Ki67+	 5139 14431
11626	0	0	Ki67+	 5146 14135
11627	0	0	Ki67+	 5150 13868
11628	0	0	Ki67+	 5153 14101
11629	0	0	Ki67+	 5158 14318
11630	0	0	Ki67+	 5161 14158
11631	0	0	Ki67+	 5169 14454
11632	0	0	Ki67+	 5170 14142
11633	0	0	Ki67+	 5170 14164
11634	0	0	Ki67+	 5170 14197
11635	0	0	Ki67+	 5173 14306
11636	0	0	Ki67+	 5173 14384
11637	0	0	Ki67+	 5173 14407
11638	0	0	Ki67+	 5185 13899
11639	0	0	Ki67+	 5189 14442
11640	0	0	Ki67+	 5191 13851
11641	0	0	Ki67+	 5192 13863
11642	0	0	Ki67+	 5192 14049
11643	0	0	Ki67+	 5196 14061
11644	0	0	Ki67+	 5318 6572
11645	0	0	Ki67+	 5320 6510
11646	0	0	Ki67+	 5320 6550
11647	0	0	Ki67+	 5379 6523
11648	0	0	Ki67+	 5410 6559
11649	0	0	Ki67+	 5417 6528
11650	0	0	Ki67+	 5424 6557
11651	0	0	Ki67+	 5470 6552
11652	0	0	Ki67+	 5493 6570
11653	0	0	Ki67+	 5513 6562
11654	0	0	Ki67+	 5628 6410
11655	0	0	Ki67+	 5635 6515
11656	0	0	Ki67+	 5664 6353
11657	0	0	Ki67+	 5670 6333
11658	0	0	Ki67+	 5679 6324
11659	0	0	Ki67+	 5700 6537
11660	0	0	Ki67+	 5710 6304
11661	0	0	Ki67+	 5713 6541
11662	0	0	Ki67+	 5718 6142
11663	0	0	Ki67+	 5718 6509
11664	0	0	Ki67+	 5729 6300
11665	0	0	Ki67+	 5733 6154
11666	0	0	Ki67+	 5743 6378
11667	0	0	Ki67+	 5745 6135
11668	0	0	Ki67+	 5748 6095
11669	0	0	Ki67+	 5756 6450
11670	0	0	Ki67+	 5757 6155
11671	0	0	Ki67+	 5757 6255
11672	0	0	Ki67+	 5759 6120
11673	0	0	Ki67+	 5759 6479
11674	0	0	Ki67+	 5763 6375
11675	0	0	Ki67+	 5770 6236
11676	0	0	Ki67+	 5771 6399
11677	0	0	Ki67+	 5776 6292
11678	0	0	Ki67+	 5777 6257
11679	0	0	Ki67+	 5781 6361
11680	0	0	Ki67+	 5781 6421
11681	0	0	Ki67+	 5788 6187
11682	0	0	Ki67+	 5792 6287
11683	0	0	Ki67+	 5796 6241
11684	0	0	Ki67+	 5796 6308
11685	0	0	Ki67+	 5803 6196
11686	0	0	Ki67+	 5805 6212
11687	0	0	Ki67+	 5807 6255
11688	0	0	Ki67+	 5815 6406
11689	0	0	Ki67+	 5816 6187
11690	0	0	Ki67+	 5816 6316
11691	0	0	Ki67+	 5819 6105
11692	0	0	Ki67+	 5819 6371
11693	0	0	Ki67+	 5827 6160
11694	0	0	Ki67+	 5834 6227
11695	0	0	Ki67+	 5842 6376
11696	0	0	Ki67+	 5851 6487
11697	0	0	Ki67+	 5851 6566
11698	0	0	Ki67+	 5856 6423
11699	0	0	Ki67+	 5862 6531
11700	0	0	Ki67+	 5869 6517
11701	0	0	Ki67+	 5873 6390
11702	0	0	Ki67+	 5878 6451
11703	0	0	Ki67+	 5882 6315
11704	0	0	Ki67+	 5887 6413
11705	0	0	Ki67+	 5888 6555
11706	0	0	Ki67+	 5891 6194
11707	0	0	Ki67+	 5892 6376
11708	0	0	Ki67+	 5897 6319
11709	0	0	Ki67+	 5899 6219
11710	0	0	Ki67+	 5903 6512
11711	0	0	Ki67+	 5906 6179
11712	0	0	Ki67+	 5907 5830
11713	0	0	Ki67+	 5907 5882
11714	0	0	Ki67+	 5910 6283
11715	0	0	Ki67+	 5915 6420
11716	0	0	Ki67+	 5916 5937
11717	0	0	Ki67+	 5923 6485
11718	0	0	Ki67+	 5925 5916
11719	0	0	Ki67+	 5926 6537
11720	0	0	Ki67+	 5927 5947
11721	0	0	Ki67+	 5930 6077
11722	0	0	Ki67+	 5933 6053
11723	0	0	Ki67+	 5933 6233
11724	0	0	Ki67+	 5933 6295
11725	0	0	Ki67+	 5934 5906
11726	0	0	Ki67+	 5936 6313
11727	0	0	Ki67+	 5939 6435
11728	0	0	Ki67+	 5940 6145
11729	0	0	Ki67+	 5944 6210
11730	0	0	Ki67+	 5946 5807
11731	0	0	Ki67+	 5947 5857
11732	0	0	Ki67+	 5947 6121
11733	0	0	Ki67+	 5948 5929
11734	0	0	Ki67+	 5951 6103
11735	0	0	Ki67+	 5952 5946
11736	0	0	Ki67+	 5952 6135
11737	0	0	Ki67+	 5955 6235
11738	0	0	Ki67+	 5955 6269
11739	0	0	Ki67+	 5958 6176
11740	0	0	Ki67+	 5962 6481
11741	0	0	Ki67+	 5966 6275
11742	0	0	Ki67+	 5969 6231
11743	0	0	Ki67+	 5982 5943
11744	0	0	Ki67+	 5984 6452
11745	0	0	Ki67+	 5986 5782
11746	0	0	Ki67+	 5987 6187
11747	0	0	Ki67+	 5988 6241
11748	0	0	Ki67+	 5990 6274
11749	0	0	Ki67+	 5990 6435
11750	0	0	Ki67+	 5202 6794
11751	0	0	Ki67+	 5211 7312
11752	0	0	Ki67+	 5211 7345
11753	0	0	Ki67+	 5213 6759
11754	0	0	Ki67+	 5221 6689
11755	0	0	Ki67+	 5221 6933
11756	0	0	Ki67+	 5221 7242
11757	0	0	Ki67+	 5230 6943
11758	0	0	Ki67+	 5234 7370
11759	0	0	Ki67+	 5237 6884
11760	0	0	Ki67+	 5245 6911
11761	0	0	Ki67+	 5246 6810
11762	0	0	Ki67+	 5248 7337
11763	0	0	Ki67+	 5252 7282
11764	0	0	Ki67+	 5256 6771
11765	0	0	Ki67+	 5256 6843
11766	0	0	Ki67+	 5260 6877
11767	0	0	Ki67+	 5261 6803
11768	0	0	Ki67+	 5266 6742
11769	0	0	Ki67+	 5266 7268
11770	0	0	Ki67+	 5267 7365
11771	0	0	Ki67+	 5274 7331
11772	0	0	Ki67+	 5278 7216
11773	0	0	Ki67+	 5285 6874
11774	0	0	Ki67+	 5287 6839
11775	0	0	Ki67+	 5290 7255
11776	0	0	Ki67+	 5292 6728
11777	0	0	Ki67+	 5294 7272
11778	0	0	Ki67+	 5295 6742
11779	0	0	Ki67+	 5301 6760
11780	0	0	Ki67+	 5303 6733
11781	0	0	Ki67+	 5303 6909
11782	0	0	Ki67+	 5304 6619
11783	0	0	Ki67+	 5304 7361
11784	0	0	Ki67+	 5305 6827
11785	0	0	Ki67+	 5307 7227
11786	0	0	Ki67+	 5309 7276
11787	0	0	Ki67+	 5310 6654
11788	0	0	Ki67+	 5312 7297
11789	0	0	Ki67+	 5313 6780
11790	0	0	Ki67+	 5314 7337
11791	0	0	Ki67+	 5317 7255
11792	0	0	Ki67+	 5319 6820
11793	0	0	Ki67+	 5320 6737
11794	0	0	Ki67+	 5322 7184
11795	0	0	Ki67+	 5323 7373
11796	0	0	Ki67+	 5325 6867
11797	0	0	Ki67+	 5325 7296
11798	0	0	Ki67+	 5329 6683
11799	0	0	Ki67+	 5329 7203
11800	0	0	Ki67+	 5330 7258
11801	0	0	Ki67+	 5331 6698
11802	0	0	Ki67+	 5331 7013
11803	0	0	Ki67+	 5333 6837
11804	0	0	Ki67+	 5337 6611
11805	0	0	Ki67+	 5338 6820
11806	0	0	Ki67+	 5338 7286
11807	0	0	Ki67+	 5339 6789
11808	0	0	Ki67+	 5340 6587
11809	0	0	Ki67+	 5342 7262
11810	0	0	Ki67+	 5345 7231
11811	0	0	Ki67+	 5347 7173
11812	0	0	Ki67+	 5348 7141
11813	0	0	Ki67+	 5349 6718
11814	0	0	Ki67+	 5349 6739
11815	0	0	Ki67+	 5350 6780
11816	0	0	Ki67+	 5350 7126
11817	0	0	Ki67+	 5355 7082
11818	0	0	Ki67+	 5358 7356
11819	0	0	Ki67+	 5363 7196
11820	0	0	Ki67+	 5366 7221
11821	0	0	Ki67+	 5368 7173
11822	0	0	Ki67+	 5369 7253
11823	0	0	Ki67+	 5370 7353
11824	0	0	Ki67+	 5372 7155
11825	0	0	Ki67+	 5375 7319
11826	0	0	Ki67+	 5376 7130
11827	0	0	Ki67+	 5377 6931
11828	0	0	Ki67+	 5381 7306
11829	0	0	Ki67+	 5384 6967
11830	0	0	Ki67+	 5387 7040
11831	0	0	Ki67+	 5387 7056
11832	0	0	Ki67+	 5388 6892
11833	0	0	Ki67+	 5388 7109
11834	0	0	Ki67+	 5391 7180
11835	0	0	Ki67+	 5394 7375
11836	0	0	Ki67+	 5395 7266
11837	0	0	Ki67+	 5398 6997
11838	0	0	Ki67+	 5399 7009
11839	0	0	Ki67+	 5402 6914
11840	0	0	Ki67+	 5402 7063
11841	0	0	Ki67+	 5405 6716
11842	0	0	Ki67+	 5406 7051
11843	0	0	Ki67+	 5406 7231
11844	0	0	Ki67+	 5410 7303
11845	0	0	Ki67+	 5411 7288
11846	0	0	Ki67+	 5412 6642
11847	0	0	Ki67+	 5413 6922
11848	0	0	Ki67+	 5414 7317
11849	0	0	Ki67+	 5416 6620
11850	0	0	Ki67+	 5420 6759
11851	0	0	Ki67+	 5420 6882
11852	0	0	Ki67+	 5423 6860
11853	0	0	Ki67+	 5424 6807
11854	0	0	Ki67+	 5424 7364
11855	0	0	Ki67+	 5425 7173
11856	0	0	Ki67+	 5426 7024
11857	0	0	Ki67+	 5429 6963
11858	0	0	Ki67+	 5430 6891
11859	0	0	Ki67+	 5432 7149
11860	0	0	Ki67+	 5433 6722
11861	0	0	Ki67+	 5435 7099
11862	0	0	Ki67+	 5436 7235
11863	0	0	Ki67+	 5437 7346
11864	0	0	Ki67+	 5438 7027
11865	0	0	Ki67+	 5439 6673
11866	0	0	Ki67+	 5440 6838
11867	0	0	Ki67+	 5442 6858
11868	0	0	Ki67+	 5443 7279
11869	0	0	Ki67+	 5444 6591
11870	0	0	Ki67+	 5444 6774
11871	0	0	Ki67+	 5448 7033
11872	0	0	Ki67+	 5452 6880
11873	0	0	Ki67+	 5452 7066
11874	0	0	Ki67+	 5452 7299
11875	0	0	Ki67+	 5454 7004
11876	0	0	Ki67+	 5454 7193
11877	0	0	Ki67+	 5455 6833
11878	0	0	Ki67+	 5455 7325
11879	0	0	Ki67+	 5457 6749
11880	0	0	Ki67+	 5458 6678
11881	0	0	Ki67+	 5459 6640
11882	0	0	Ki67+	 5459 6730
11883	0	0	Ki67+	 5459 6953
11884	0	0	Ki67+	 5460 6577
11885	0	0	Ki67+	 5461 6803
11886	0	0	Ki67+	 5462 6902
11887	0	0	Ki67+	 5463 6919
11888	0	0	Ki67+	 5467 6845
11889	0	0	Ki67+	 5467 7011
11890	0	0	Ki67+	 5469 6698
11891	0	0	Ki67+	 5469 7113
11892	0	0	Ki67+	 5470 7159
11893	0	0	Ki67+	 5470 7290
11894	0	0	Ki67+	 5473 7056
11895	0	0	Ki67+	 5474 6990
11896	0	0	Ki67+	 5475 7365
11897	0	0	Ki67+	 5480 6738
11898	0	0	Ki67+	 5480 7273
11899	0	0	Ki67+	 5481 7035
11900	0	0	Ki67+	 5482 7337
11901	0	0	Ki67+	 5485 6887
11902	0	0	Ki67+	 5488 6613
11903	0	0	Ki67+	 5491 6933
11904	0	0	Ki67+	 5492 7190
11905	0	0	Ki67+	 5495 6592
11906	0	0	Ki67+	 5495 6687
11907	0	0	Ki67+	 5495 6774
11908	0	0	Ki67+	 5497 6714
11909	0	0	Ki67+	 5497 6859
11910	0	0	Ki67+	 5497 6910
11911	0	0	Ki67+	 5500 7141
11912	0	0	Ki67+	 5500 7206
11913	0	0	Ki67+	 5502 6657
11914	0	0	Ki67+	 5503 6974
11915	0	0	Ki67+	 5503 7103
11916	0	0	Ki67+	 5504 7169
11917	0	0	Ki67+	 5505 7040
11918	0	0	Ki67+	 5507 7021
11919	0	0	Ki67+	 5508 6744
11920	0	0	Ki67+	 5508 6831
11921	0	0	Ki67+	 5514 6807
11922	0	0	Ki67+	 5515 6766
11923	0	0	Ki67+	 5517 6977
11924	0	0	Ki67+	 5517 7134
11925	0	0	Ki67+	 5518 6577
11926	0	0	Ki67+	 5520 6877
11927	0	0	Ki67+	 5520 7067
11928	0	0	Ki67+	 5522 7215
11929	0	0	Ki67+	 5524 6905
11930	0	0	Ki67+	 5525 6827
11931	0	0	Ki67+	 5526 6742
11932	0	0	Ki67+	 5527 7024
11933	0	0	Ki67+	 5529 6936
11934	0	0	Ki67+	 5530 6685
11935	0	0	Ki67+	 5531 6807
11936	0	0	Ki67+	 5532 6779
11937	0	0	Ki67+	 5532 7088
11938	0	0	Ki67+	 5533 7188
11939	0	0	Ki67+	 5536 6995
11940	0	0	Ki67+	 5540 7028
11941	0	0	Ki67+	 5544 6743
11942	0	0	Ki67+	 5545 6900
11943	0	0	Ki67+	 5547 7048
11944	0	0	Ki67+	 5552 6815
11945	0	0	Ki67+	 5552 6845
11946	0	0	Ki67+	 5553 7226
11947	0	0	Ki67+	 5554 7019
11948	0	0	Ki67+	 5555 6965
11949	0	0	Ki67+	 5555 7120
11950	0	0	Ki67+	 5557 7071
11951	0	0	Ki67+	 5557 7159
11952	0	0	Ki67+	 5559 6771
11953	0	0	Ki67+	 5560 6993
11954	0	0	Ki67+	 5561 6873
11955	0	0	Ki67+	 5571 7056
11956	0	0	Ki67+	 5572 7111
11957	0	0	Ki67+	 5572 7232
11958	0	0	Ki67+	 5574 6890
11959	0	0	Ki67+	 5581 7026
11960	0	0	Ki67+	 5587 6981
11961	0	0	Ki67+	 5588 6808
11962	0	0	Ki67+	 5588 7080
11963	0	0	Ki67+	 5589 6927
11964	0	0	Ki67+	 5589 7013
11965	0	0	Ki67+	 5589 7154
11966	0	0	Ki67+	 5590 6836
11967	0	0	Ki67+	 5592 7141
11968	0	0	Ki67+	 5597 6778
11969	0	0	Ki67+	 5597 6852
11970	0	0	Ki67+	 5603 6992
11971	0	0	Ki67+	 5604 7133
11972	0	0	Ki67+	 5605 6896
11973	0	0	Ki67+	 5606 6950
11974	0	0	Ki67+	 5608 7160
11975	0	0	Ki67+	 5609 7104
11976	0	0	Ki67+	 5612 7048
11977	0	0	Ki67+	 5614 7231
11978	0	0	Ki67+	 5617 7024
11979	0	0	Ki67+	 5619 6849
11980	0	0	Ki67+	 5620 6915
11981	0	0	Ki67+	 5622 6926
11982	0	0	Ki67+	 5629 7178
11983	0	0	Ki67+	 5631 7166
11984	0	0	Ki67+	 5633 6994
11985	0	0	Ki67+	 5636 6879
11986	0	0	Ki67+	 5639 7088
11987	0	0	Ki67+	 5643 7209
11988	0	0	Ki67+	 5644 6961
11989	0	0	Ki67+	 5644 7125
11990	0	0	Ki67+	 5644 7153
11991	0	0	Ki67+	 5644 7187
11992	0	0	Ki67+	 5648 7047
11993	0	0	Ki67+	 5648 7224
11994	0	0	Ki67+	 5649 6928
11995	0	0	Ki67+	 5653 7208
11996	0	0	Ki67+	 5663 6921
11997	0	0	Ki67+	 5664 7147
11998	0	0	Ki67+	 5675 7177
11999	0	0	Ki67+	 5690 7183
12000	0	0	Ki67+	 5692 6820
12001	0	0	Ki67+	 5717 6859
12002	0	0	Ki67+	 5782 7374
12003	0	0	Ki67+	 5818 6602
12004	0	0	Ki67+	 5822 6615
12005	0	0	Ki67+	 5853 6610
12006	0	0	Ki67+	 5867 7369
12007	0	0	Ki67+	 5883 7259
12008	0	0	Ki67+	 5889 7305
12009	0	0	Ki67+	 5897 7276
12010	0	0	Ki67+	 5898 6646
12011	0	0	Ki67+	 5900 7216
12012	0	0	Ki67+	 5902 7230
12013	0	0	Ki67+	 5905 7194
12014	0	0	Ki67+	 5917 6946
12015	0	0	Ki67+	 5925 7161
12016	0	0	Ki67+	 5926 7121
12017	0	0	Ki67+	 5926 7338
12018	0	0	Ki67+	 5928 6695
12019	0	0	Ki67+	 5932 7027
12020	0	0	Ki67+	 5938 7359
12021	0	0	Ki67+	 5942 7318
12022	0	0	Ki67+	 5943 6692
12023	0	0	Ki67+	 5954 7219
12024	0	0	Ki67+	 5955 7035
12025	0	0	Ki67+	 5955 7182
12026	0	0	Ki67+	 5963 7096
12027	0	0	Ki67+	 5967 6996
12028	0	0	Ki67+	 5978 7281
12029	0	0	Ki67+	 5981 7236
12030	0	0	Ki67+	 5986 6822
12031	0	0	Ki67+	 5989 7167
12032	0	0	Ki67+	 5990 7217
12033	0	0	Ki67+	 5996 7122
12034	0	0	Ki67+	 5998 7336
12035	0	0	Ki67+	 5201 7497
12036	0	0	Ki67+	 5202 7573
12037	0	0	Ki67+	 5202 8044
12038	0	0	Ki67+	 5206 8164
12039	0	0	Ki67+	 5207 7961
12040	0	0	Ki67+	 5208 7470
12041	0	0	Ki67+	 5211 7557
12042	0	0	Ki67+	 5216 8135
12043	0	0	Ki67+	 5217 7388
12044	0	0	Ki67+	 5217 7457
12045	0	0	Ki67+	 5217 8073
12046	0	0	Ki67+	 5220 7494
12047	0	0	Ki67+	 5220 7912
12048	0	0	Ki67+	 5220 8086
12049	0	0	Ki67+	 5223 7436
12050	0	0	Ki67+	 5223 7523
12051	0	0	Ki67+	 5227 8041
12052	0	0	Ki67+	 5230 8175
12053	0	0	Ki67+	 5231 7584
12054	0	0	Ki67+	 5231 7946
12055	0	0	Ki67+	 5233 8070
12056	0	0	Ki67+	 5235 7903
12057	0	0	Ki67+	 5237 7475
12058	0	0	Ki67+	 5243 7425
12059	0	0	Ki67+	 5244 7407
12060	0	0	Ki67+	 5253 8088
12061	0	0	Ki67+	 5258 7383
12062	0	0	Ki67+	 5258 7421
12063	0	0	Ki67+	 5262 8116
12064	0	0	Ki67+	 5264 7473
12065	0	0	Ki67+	 5264 7577
12066	0	0	Ki67+	 5266 7548
12067	0	0	Ki67+	 5268 7980
12068	0	0	Ki67+	 5269 7422
12069	0	0	Ki67+	 5269 7523
12070	0	0	Ki67+	 5277 8025
12071	0	0	Ki67+	 5282 8060
12072	0	0	Ki67+	 5287 7445
12073	0	0	Ki67+	 5287 8099
12074	0	0	Ki67+	 5288 7486
12075	0	0	Ki67+	 5289 7392
12076	0	0	Ki67+	 5290 7536
12077	0	0	Ki67+	 5291 7581
12078	0	0	Ki67+	 5291 8023
12079	0	0	Ki67+	 5292 7882
12080	0	0	Ki67+	 5295 7813
12081	0	0	Ki67+	 5299 7518
12082	0	0	Ki67+	 5301 8033
12083	0	0	Ki67+	 5303 7453
12084	0	0	Ki67+	 5303 7468
12085	0	0	Ki67+	 5303 8135
12086	0	0	Ki67+	 5304 7428
12087	0	0	Ki67+	 5305 7547
12088	0	0	Ki67+	 5305 7954
12089	0	0	Ki67+	 5307 8065
12090	0	0	Ki67+	 5309 8109
12091	0	0	Ki67+	 5310 7584
12092	0	0	Ki67+	 5312 7414
12093	0	0	Ki67+	 5316 7997
12094	0	0	Ki67+	 5318 7469
12095	0	0	Ki67+	 5318 8159
12096	0	0	Ki67+	 5319 7502
12097	0	0	Ki67+	 5319 8037
12098	0	0	Ki67+	 5320 7584
12099	0	0	Ki67+	 5320 7846
12100	0	0	Ki67+	 5323 7441
12101	0	0	Ki67+	 5327 7482
12102	0	0	Ki67+	 5327 7552
12103	0	0	Ki67+	 5327 7873
12104	0	0	Ki67+	 5328 8065
12105	0	0	Ki67+	 5329 7813
12106	0	0	Ki67+	 5332 7396
12107	0	0	Ki67+	 5333 8025
12108	0	0	Ki67+	 5335 8100
12109	0	0	Ki67+	 5336 7572
12110	0	0	Ki67+	 5340 8139
12111	0	0	Ki67+	 5342 7542
12112	0	0	Ki67+	 5343 7803
12113	0	0	Ki67+	 5344 7433
12114	0	0	Ki67+	 5345 8043
12115	0	0	Ki67+	 5346 7594
12116	0	0	Ki67+	 5347 7623
12117	0	0	Ki67+	 5349 7469
12118	0	0	Ki67+	 5350 8117
12119	0	0	Ki67+	 5351 7499
12120	0	0	Ki67+	 5354 8027
12121	0	0	Ki67+	 5355 7895
12122	0	0	Ki67+	 5356 8102
12123	0	0	Ki67+	 5358 8076
12124	0	0	Ki67+	 5364 7429
12125	0	0	Ki67+	 5367 7381
12126	0	0	Ki67+	 5369 7400
12127	0	0	Ki67+	 5370 7578
12128	0	0	Ki67+	 5373 7651
12129	0	0	Ki67+	 5376 7614
12130	0	0	Ki67+	 5378 7526
12131	0	0	Ki67+	 5379 7957
12132	0	0	Ki67+	 5383 7483
12133	0	0	Ki67+	 5385 7505
12134	0	0	Ki67+	 5385 7669
12135	0	0	Ki67+	 5391 7559
12136	0	0	Ki67+	 5392 7441
12137	0	0	Ki67+	 5393 7930
12138	0	0	Ki67+	 5395 7708
12139	0	0	Ki67+	 5398 7474
12140	0	0	Ki67+	 5399 7541
12141	0	0	Ki67+	 5405 7635
12142	0	0	Ki67+	 5412 7579
12143	0	0	Ki67+	 5414 7611
12144	0	0	Ki67+	 5415 7686
12145	0	0	Ki67+	 5418 7414
12146	0	0	Ki67+	 5420 7656
12147	0	0	Ki67+	 5425 7457
12148	0	0	Ki67+	 5426 7474
12149	0	0	Ki67+	 5440 8167
12150	0	0	Ki67+	 5442 7895
12151	0	0	Ki67+	 5452 7414
12152	0	0	Ki67+	 5453 7393
12153	0	0	Ki67+	 5468 7890
12154	0	0	Ki67+	 5494 7917
12155	0	0	Ki67+	 5495 8062
12156	0	0	Ki67+	 5501 8161
12157	0	0	Ki67+	 5510 8037
12158	0	0	Ki67+	 5534 8138
12159	0	0	Ki67+	 5581 8054
12160	0	0	Ki67+	 5597 8104
12161	0	0	Ki67+	 5606 7762
12162	0	0	Ki67+	 5607 8089
12163	0	0	Ki67+	 5638 8147
12164	0	0	Ki67+	 5649 8146
12165	0	0	Ki67+	 5673 7986
12166	0	0	Ki67+	 5685 7930
12167	0	0	Ki67+	 5695 7540
12168	0	0	Ki67+	 5703 7508
12169	0	0	Ki67+	 5708 7490
12170	0	0	Ki67+	 5708 7981
12171	0	0	Ki67+	 5717 7740
12172	0	0	Ki67+	 5722 8149
12173	0	0	Ki67+	 5723 7750
12174	0	0	Ki67+	 5728 7535
12175	0	0	Ki67+	 5732 7587
12176	0	0	Ki67+	 5735 7496
12177	0	0	Ki67+	 5737 7478
12178	0	0	Ki67+	 5737 7776
12179	0	0	Ki67+	 5742 7562
12180	0	0	Ki67+	 5746 7448
12181	0	0	Ki67+	 5755 7485
12182	0	0	Ki67+	 5755 8164
12183	0	0	Ki67+	 5757 7580
12184	0	0	Ki67+	 5759 7469
12185	0	0	Ki67+	 5761 7422
12186	0	0	Ki67+	 5766 7519
12187	0	0	Ki67+	 5769 7724
12188	0	0	Ki67+	 5769 7808
12189	0	0	Ki67+	 5777 7531
12190	0	0	Ki67+	 5786 7800
12191	0	0	Ki67+	 5789 7457
12192	0	0	Ki67+	 5791 7517
12193	0	0	Ki67+	 5793 7415
12194	0	0	Ki67+	 5793 7588
12195	0	0	Ki67+	 5795 7382
12196	0	0	Ki67+	 5796 7475
12197	0	0	Ki67+	 5800 7508
12198	0	0	Ki67+	 5804 7570
12199	0	0	Ki67+	 5806 8004
12200	0	0	Ki67+	 5809 7484
12201	0	0	Ki67+	 5809 7670
12202	0	0	Ki67+	 5822 7758
12203	0	0	Ki67+	 5825 8095
12204	0	0	Ki67+	 5829 7619
12205	0	0	Ki67+	 5830 7731
12206	0	0	Ki67+	 5832 7576
12207	0	0	Ki67+	 5833 7468
12208	0	0	Ki67+	 5839 7563
12209	0	0	Ki67+	 5843 7424
12210	0	0	Ki67+	 5847 7812
12211	0	0	Ki67+	 5848 7699
12212	0	0	Ki67+	 5849 7505
12213	0	0	Ki67+	 5849 7722
12214	0	0	Ki67+	 5856 7633
12215	0	0	Ki67+	 5863 7527
12216	0	0	Ki67+	 5863 7659
12217	0	0	Ki67+	 5866 7479
12218	0	0	Ki67+	 5872 7741
12219	0	0	Ki67+	 5878 7554
12220	0	0	Ki67+	 5878 7573
12221	0	0	Ki67+	 5879 7606
12222	0	0	Ki67+	 5888 7508
12223	0	0	Ki67+	 5890 7532
12224	0	0	Ki67+	 5890 8136
12225	0	0	Ki67+	 5891 7661
12226	0	0	Ki67+	 5898 7416
12227	0	0	Ki67+	 5914 7619
12228	0	0	Ki67+	 5916 8123
12229	0	0	Ki67+	 5925 7763
12230	0	0	Ki67+	 5925 7829
12231	0	0	Ki67+	 5926 8113
12232	0	0	Ki67+	 5927 7813
12233	0	0	Ki67+	 5930 7724
12234	0	0	Ki67+	 5934 7390
12235	0	0	Ki67+	 5935 7440
12236	0	0	Ki67+	 5936 7838
12237	0	0	Ki67+	 5938 7653
12238	0	0	Ki67+	 5955 7764
12239	0	0	Ki67+	 5958 8097
12240	0	0	Ki67+	 5959 7675
12241	0	0	Ki67+	 5971 8143
12242	0	0	Ki67+	 5972 7655
12243	0	0	Ki67+	 5972 7688
12244	0	0	Ki67+	 5977 7671
12245	0	0	Ki67+	 5993 8102
12246	0	0	Ki67+	 5994 7724
12247	0	0	Ki67+	 5204 8513
12248	0	0	Ki67+	 5206 8221
12249	0	0	Ki67+	 5209 8240
12250	0	0	Ki67+	 5213 8689
12251	0	0	Ki67+	 5216 8532
12252	0	0	Ki67+	 5217 8705
12253	0	0	Ki67+	 5224 8721
12254	0	0	Ki67+	 5225 8682
12255	0	0	Ki67+	 5226 8636
12256	0	0	Ki67+	 5227 8574
12257	0	0	Ki67+	 5228 8496
12258	0	0	Ki67+	 5233 8197
12259	0	0	Ki67+	 5239 8390
12260	0	0	Ki67+	 5244 8475
12261	0	0	Ki67+	 5245 8632
12262	0	0	Ki67+	 5248 8601
12263	0	0	Ki67+	 5248 8737
12264	0	0	Ki67+	 5252 8279
12265	0	0	Ki67+	 5252 8674
12266	0	0	Ki67+	 5253 8716
12267	0	0	Ki67+	 5258 8696
12268	0	0	Ki67+	 5261 8560
12269	0	0	Ki67+	 5262 8609
12270	0	0	Ki67+	 5264 8248
12271	0	0	Ki67+	 5268 8302
12272	0	0	Ki67+	 5270 8666
12273	0	0	Ki67+	 5278 8713
12274	0	0	Ki67+	 5280 8759
12275	0	0	Ki67+	 5282 8699
12276	0	0	Ki67+	 5284 8618
12277	0	0	Ki67+	 5293 8512
12278	0	0	Ki67+	 5308 8231
12279	0	0	Ki67+	 5308 8644
12280	0	0	Ki67+	 5308 8695
12281	0	0	Ki67+	 5313 8422
12282	0	0	Ki67+	 5313 8741
12283	0	0	Ki67+	 5314 8763
12284	0	0	Ki67+	 5319 8487
12285	0	0	Ki67+	 5327 8708
12286	0	0	Ki67+	 5332 8688
12287	0	0	Ki67+	 5333 8544
12288	0	0	Ki67+	 5337 8527
12289	0	0	Ki67+	 5341 8465
12290	0	0	Ki67+	 5350 8486
12291	0	0	Ki67+	 5350 8588
12292	0	0	Ki67+	 5352 8567
12293	0	0	Ki67+	 5361 8915
12294	0	0	Ki67+	 5363 8398
12295	0	0	Ki67+	 5364 8558
12296	0	0	Ki67+	 5379 8408
12297	0	0	Ki67+	 5392 8538
12298	0	0	Ki67+	 5396 8560
12299	0	0	Ki67+	 5409 8647
12300	0	0	Ki67+	 5412 8675
12301	0	0	Ki67+	 5419 8534
12302	0	0	Ki67+	 5426 8298
12303	0	0	Ki67+	 5444 8280
12304	0	0	Ki67+	 5445 8808
12305	0	0	Ki67+	 5513 8234
12306	0	0	Ki67+	 5537 8216
12307	0	0	Ki67+	 5560 8458
12308	0	0	Ki67+	 5567 8603
12309	0	0	Ki67+	 5568 8510
12310	0	0	Ki67+	 5572 8490
12311	0	0	Ki67+	 5585 8465
12312	0	0	Ki67+	 5586 8580
12313	0	0	Ki67+	 5587 8361
12314	0	0	Ki67+	 5587 8531
12315	0	0	Ki67+	 5588 8870
12316	0	0	Ki67+	 5595 8494
12317	0	0	Ki67+	 5596 8435
12318	0	0	Ki67+	 5596 8511
12319	0	0	Ki67+	 5597 8317
12320	0	0	Ki67+	 5597 8533
12321	0	0	Ki67+	 5600 8399
12322	0	0	Ki67+	 5612 8468
12323	0	0	Ki67+	 5617 8347
12324	0	0	Ki67+	 5619 8421
12325	0	0	Ki67+	 5625 8302
12326	0	0	Ki67+	 5628 8395
12327	0	0	Ki67+	 5629 8205
12328	0	0	Ki67+	 5630 8568
12329	0	0	Ki67+	 5634 8515
12330	0	0	Ki67+	 5636 8651
12331	0	0	Ki67+	 5638 8597
12332	0	0	Ki67+	 5639 8462
12333	0	0	Ki67+	 5643 8667
12334	0	0	Ki67+	 5645 8286
12335	0	0	Ki67+	 5645 8535
12336	0	0	Ki67+	 5653 8423
12337	0	0	Ki67+	 5654 8646
12338	0	0	Ki67+	 5655 8320
12339	0	0	Ki67+	 5658 8799
12340	0	0	Ki67+	 5659 8397
12341	0	0	Ki67+	 5662 8310
12342	0	0	Ki67+	 5665 8478
12343	0	0	Ki67+	 5666 8206
12344	0	0	Ki67+	 5666 8667
12345	0	0	Ki67+	 5668 8194
12346	0	0	Ki67+	 5669 8535
12347	0	0	Ki67+	 5670 8255
12348	0	0	Ki67+	 5671 8909
12349	0	0	Ki67+	 5673 8281
12350	0	0	Ki67+	 5674 8500
12351	0	0	Ki67+	 5675 8435
12352	0	0	Ki67+	 5677 8557
12353	0	0	Ki67+	 5682 8968
12354	0	0	Ki67+	 5684 8624
12355	0	0	Ki67+	 5691 8220
12356	0	0	Ki67+	 5691 8642
12357	0	0	Ki67+	 5692 8312
12358	0	0	Ki67+	 5696 8404
12359	0	0	Ki67+	 5697 8453
12360	0	0	Ki67+	 5713 8922
12361	0	0	Ki67+	 5715 8617
12362	0	0	Ki67+	 5719 8558
12363	0	0	Ki67+	 5721 8856
12364	0	0	Ki67+	 5721 8879
12365	0	0	Ki67+	 5725 8588
12366	0	0	Ki67+	 5726 8309
12367	0	0	Ki67+	 5727 8208
12368	0	0	Ki67+	 5728 8709
12369	0	0	Ki67+	 5730 8192
12370	0	0	Ki67+	 5730 8410
12371	0	0	Ki67+	 5730 8950
12372	0	0	Ki67+	 5731 8931
12373	0	0	Ki67+	 5733 8334
12374	0	0	Ki67+	 5733 8622
12375	0	0	Ki67+	 5735 8357
12376	0	0	Ki67+	 5735 8916
12377	0	0	Ki67+	 5738 8451
12378	0	0	Ki67+	 5739 8395
12379	0	0	Ki67+	 5741 8421
12380	0	0	Ki67+	 5742 8536
12381	0	0	Ki67+	 5759 8864
12382	0	0	Ki67+	 5762 8948
12383	0	0	Ki67+	 5763 8571
12384	0	0	Ki67+	 5763 8896
12385	0	0	Ki67+	 5764 8605
12386	0	0	Ki67+	 5767 8616
12387	0	0	Ki67+	 5767 8641
12388	0	0	Ki67+	 5769 8434
12389	0	0	Ki67+	 5773 8535
12390	0	0	Ki67+	 5774 8911
12391	0	0	Ki67+	 5780 8850
12392	0	0	Ki67+	 5782 8886
12393	0	0	Ki67+	 5785 8617
12394	0	0	Ki67+	 5788 8463
12395	0	0	Ki67+	 5789 8493
12396	0	0	Ki67+	 5790 8634
12397	0	0	Ki67+	 5793 8796
12398	0	0	Ki67+	 5805 8831
12399	0	0	Ki67+	 5810 8440
12400	0	0	Ki67+	 5811 8514
12401	0	0	Ki67+	 5816 8342
12402	0	0	Ki67+	 5817 8397
12403	0	0	Ki67+	 5817 8542
12404	0	0	Ki67+	 5817 8845
12405	0	0	Ki67+	 5818 8960
12406	0	0	Ki67+	 5819 8426
12407	0	0	Ki67+	 5820 8240
12408	0	0	Ki67+	 5820 8323
12409	0	0	Ki67+	 5821 8635
12410	0	0	Ki67+	 5823 8302
12411	0	0	Ki67+	 5827 8598
12412	0	0	Ki67+	 5830 8821
12413	0	0	Ki67+	 5831 8295
12414	0	0	Ki67+	 5833 8844
12415	0	0	Ki67+	 5834 8771
12416	0	0	Ki67+	 5835 8567
12417	0	0	Ki67+	 5836 8909
12418	0	0	Ki67+	 5838 8928
12419	0	0	Ki67+	 5841 8391
12420	0	0	Ki67+	 5842 8613
12421	0	0	Ki67+	 5844 8790
12422	0	0	Ki67+	 5851 8350
12423	0	0	Ki67+	 5853 8541
12424	0	0	Ki67+	 5853 8863
12425	0	0	Ki67+	 5854 8446
12426	0	0	Ki67+	 5855 8915
12427	0	0	Ki67+	 5857 8967
12428	0	0	Ki67+	 5858 8460
12429	0	0	Ki67+	 5860 8504
12430	0	0	Ki67+	 5860 8754
12431	0	0	Ki67+	 5861 8691
12432	0	0	Ki67+	 5865 8803
12433	0	0	Ki67+	 5865 8883
12434	0	0	Ki67+	 5866 8936
12435	0	0	Ki67+	 5870 8858
12436	0	0	Ki67+	 5874 8725
12437	0	0	Ki67+	 5885 8912
12438	0	0	Ki67+	 5886 8592
12439	0	0	Ki67+	 5886 8812
12440	0	0	Ki67+	 5889 8842
12441	0	0	Ki67+	 5892 8792
12442	0	0	Ki67+	 5899 8362
12443	0	0	Ki67+	 5901 8342
12444	0	0	Ki67+	 5901 8668
12445	0	0	Ki67+	 5902 8758
12446	0	0	Ki67+	 5903 8481
12447	0	0	Ki67+	 5903 8567
12448	0	0	Ki67+	 5905 8812
12449	0	0	Ki67+	 5910 8930
12450	0	0	Ki67+	 5911 8726
12451	0	0	Ki67+	 5911 8745
12452	0	0	Ki67+	 5912 8371
12453	0	0	Ki67+	 5913 8396
12454	0	0	Ki67+	 5915 8973
12455	0	0	Ki67+	 5921 8434
12456	0	0	Ki67+	 5924 8284
12457	0	0	Ki67+	 5926 8319
12458	0	0	Ki67+	 5926 8543
12459	0	0	Ki67+	 5930 8796
12460	0	0	Ki67+	 5932 8335
12461	0	0	Ki67+	 5934 8966
12462	0	0	Ki67+	 5935 8511
12463	0	0	Ki67+	 5936 8747
12464	0	0	Ki67+	 5939 8846
12465	0	0	Ki67+	 5942 8320
12466	0	0	Ki67+	 5943 8862
12467	0	0	Ki67+	 5945 8217
12468	0	0	Ki67+	 5947 8197
12469	0	0	Ki67+	 5949 8477
12470	0	0	Ki67+	 5951 8409
12471	0	0	Ki67+	 5954 8292
12472	0	0	Ki67+	 5956 8358
12473	0	0	Ki67+	 5956 8805
12474	0	0	Ki67+	 5958 8181
12475	0	0	Ki67+	 5961 8283
12476	0	0	Ki67+	 5961 8450
12477	0	0	Ki67+	 5963 8544
12478	0	0	Ki67+	 5966 8221
12479	0	0	Ki67+	 5969 8337
12480	0	0	Ki67+	 5969 8944
12481	0	0	Ki67+	 5971 8745
12482	0	0	Ki67+	 5976 8325
12483	0	0	Ki67+	 5978 8518
12484	0	0	Ki67+	 5980 8554
12485	0	0	Ki67+	 5982 8428
12486	0	0	Ki67+	 5982 8710
12487	0	0	Ki67+	 5983 8737
12488	0	0	Ki67+	 5984 8527
12489	0	0	Ki67+	 5985 8570
12490	0	0	Ki67+	 5987 8494
12491	0	0	Ki67+	 5987 8771
12492	0	0	Ki67+	 5990 8869
12493	0	0	Ki67+	 5992 8471
12494	0	0	Ki67+	 5993 8728
12495	0	0	Ki67+	 5201 9168
12496	0	0	Ki67+	 5203 9661
12497	0	0	Ki67+	 5204 9526
12498	0	0	Ki67+	 5208 9614
12499	0	0	Ki67+	 5210 9194
12500	0	0	Ki67+	 5210 9699
12501	0	0	Ki67+	 5213 9035
12502	0	0	Ki67+	 5214 9145
12503	0	0	Ki67+	 5215 9740
12504	0	0	Ki67+	 5216 9083
12505	0	0	Ki67+	 5216 9648
12506	0	0	Ki67+	 5222 8994
12507	0	0	Ki67+	 5222 9465
12508	0	0	Ki67+	 5222 9576
12509	0	0	Ki67+	 5223 9542
12510	0	0	Ki67+	 5223 9601
12511	0	0	Ki67+	 5223 9616
12512	0	0	Ki67+	 5224 9490
12513	0	0	Ki67+	 5225 9058
12514	0	0	Ki67+	 5229 9110
12515	0	0	Ki67+	 5229 9631
12516	0	0	Ki67+	 5230 9165
12517	0	0	Ki67+	 5231 9005
12518	0	0	Ki67+	 5234 9508
12519	0	0	Ki67+	 5239 9094
12520	0	0	Ki67+	 5242 9039
12521	0	0	Ki67+	 5242 9209
12522	0	0	Ki67+	 5246 9066
12523	0	0	Ki67+	 5250 9138
12524	0	0	Ki67+	 5252 9151
12525	0	0	Ki67+	 5260 9064
12526	0	0	Ki67+	 5263 8995
12527	0	0	Ki67+	 5263 9017
12528	0	0	Ki67+	 5263 9484
12529	0	0	Ki67+	 5265 9463
12530	0	0	Ki67+	 5268 9515
12531	0	0	Ki67+	 5269 9110
12532	0	0	Ki67+	 5274 9063
12533	0	0	Ki67+	 5278 9494
12534	0	0	Ki67+	 5279 9036
12535	0	0	Ki67+	 5284 9434
12536	0	0	Ki67+	 5286 9012
12537	0	0	Ki67+	 5288 9385
12538	0	0	Ki67+	 5290 9029
12539	0	0	Ki67+	 5290 9663
12540	0	0	Ki67+	 5291 9063
12541	0	0	Ki67+	 5292 9491
12542	0	0	Ki67+	 5295 9452
12543	0	0	Ki67+	 5298 9360
12544	0	0	Ki67+	 5298 9396
12545	0	0	Ki67+	 5301 9419
12546	0	0	Ki67+	 5302 9461
12547	0	0	Ki67+	 5311 9047
12548	0	0	Ki67+	 5312 9312
12549	0	0	Ki67+	 5312 9387
12550	0	0	Ki67+	 5312 9526
12551	0	0	Ki67+	 5318 9397
12552	0	0	Ki67+	 5319 9763
12553	0	0	Ki67+	 5324 9357
12554	0	0	Ki67+	 5329 9485
12555	0	0	Ki67+	 5332 9429
12556	0	0	Ki67+	 5338 9045
12557	0	0	Ki67+	 5339 9322
12558	0	0	Ki67+	 5339 9726
12559	0	0	Ki67+	 5340 9295
12560	0	0	Ki67+	 5347 9464
12561	0	0	Ki67+	 5359 9291
12562	0	0	Ki67+	 5359 9634
12563	0	0	Ki67+	 5361 9403
12564	0	0	Ki67+	 5361 9730
12565	0	0	Ki67+	 5370 9598
12566	0	0	Ki67+	 5370 9615
12567	0	0	Ki67+	 5378 9386
12568	0	0	Ki67+	 5381 9293
12569	0	0	Ki67+	 5385 9579
12570	0	0	Ki67+	 5387 9095
12571	0	0	Ki67+	 5389 9546
12572	0	0	Ki67+	 5389 9699
12573	0	0	Ki67+	 5390 9344
12574	0	0	Ki67+	 5396 9582
12575	0	0	Ki67+	 5398 9363
12576	0	0	Ki67+	 5401 9613
12577	0	0	Ki67+	 5407 9686
12578	0	0	Ki67+	 5408 9305
12579	0	0	Ki67+	 5423 9262
12580	0	0	Ki67+	 5425 9405
12581	0	0	Ki67+	 5427 9493
12582	0	0	Ki67+	 5427 9648
12583	0	0	Ki67+	 5429 9427
12584	0	0	Ki67+	 5430 9376
12585	0	0	Ki67+	 5437 9586
12586	0	0	Ki67+	 5438 9476
12587	0	0	Ki67+	 5439 9356
12588	0	0	Ki67+	 5441 9309
12589	0	0	Ki67+	 5444 9440
12590	0	0	Ki67+	 5446 9639
12591	0	0	Ki67+	 5449 9390
12592	0	0	Ki67+	 5451 9594
12593	0	0	Ki67+	 5462 9332
12594	0	0	Ki67+	 5465 9505
12595	0	0	Ki67+	 5466 9710
12596	0	0	Ki67+	 5471 9411
12597	0	0	Ki67+	 5472 9475
12598	0	0	Ki67+	 5472 9489
12599	0	0	Ki67+	 5472 9562
12600	0	0	Ki67+	 5476 9374
12601	0	0	Ki67+	 5479 9664
12602	0	0	Ki67+	 5481 9388
12603	0	0	Ki67+	 5483 9296
12604	0	0	Ki67+	 5484 9638
12605	0	0	Ki67+	 5485 9703
12606	0	0	Ki67+	 5492 9396
12607	0	0	Ki67+	 5497 9281
12608	0	0	Ki67+	 5501 9573
12609	0	0	Ki67+	 5501 9659
12610	0	0	Ki67+	 5503 9504
12611	0	0	Ki67+	 5512 9324
12612	0	0	Ki67+	 5512 9543
12613	0	0	Ki67+	 5512 9728
12614	0	0	Ki67+	 5518 9448
12615	0	0	Ki67+	 5520 9690
12616	0	0	Ki67+	 5527 9573
12617	0	0	Ki67+	 5528 9501
12618	0	0	Ki67+	 5528 9756
12619	0	0	Ki67+	 5529 9324
12620	0	0	Ki67+	 5530 9727
12621	0	0	Ki67+	 5531 9207
12622	0	0	Ki67+	 5539 9484
12623	0	0	Ki67+	 5544 9551
12624	0	0	Ki67+	 5544 9700
12625	0	0	Ki67+	 5545 9739
12626	0	0	Ki67+	 5548 9614
12627	0	0	Ki67+	 5549 9522
12628	0	0	Ki67+	 5549 9645
12629	0	0	Ki67+	 5553 9449
12630	0	0	Ki67+	 5557 9295
12631	0	0	Ki67+	 5561 9761
12632	0	0	Ki67+	 5564 9338
12633	0	0	Ki67+	 5572 9026
12634	0	0	Ki67+	 5573 9661
12635	0	0	Ki67+	 5573 9747
12636	0	0	Ki67+	 5575 9621
12637	0	0	Ki67+	 5578 9560
12638	0	0	Ki67+	 5579 9422
12639	0	0	Ki67+	 5579 9705
12640	0	0	Ki67+	 5583 9286
12641	0	0	Ki67+	 5584 9527
12642	0	0	Ki67+	 5588 9326
12643	0	0	Ki67+	 5588 9554
12644	0	0	Ki67+	 5589 9494
12645	0	0	Ki67+	 5589 9696
12646	0	0	Ki67+	 5589 9728
12647	0	0	Ki67+	 5590 9771
12648	0	0	Ki67+	 5596 9513
12649	0	0	Ki67+	 5597 9352
12650	0	0	Ki67+	 5597 9656
12651	0	0	Ki67+	 5600 9445
12652	0	0	Ki67+	 5606 9327
12653	0	0	Ki67+	 5609 9512
12654	0	0	Ki67+	 5611 9740
12655	0	0	Ki67+	 5611 9769
12656	0	0	Ki67+	 5612 9301
12657	0	0	Ki67+	 5614 9422
12658	0	0	Ki67+	 5615 9648
12659	0	0	Ki67+	 5617 9561
12660	0	0	Ki67+	 5619 9405
12661	0	0	Ki67+	 5619 9481
12662	0	0	Ki67+	 5629 9326
12663	0	0	Ki67+	 5633 9505
12664	0	0	Ki67+	 5634 9378
12665	0	0	Ki67+	 5640 9523
12666	0	0	Ki67+	 5642 9755
12667	0	0	Ki67+	 5644 9462
12668	0	0	Ki67+	 5644 9650
12669	0	0	Ki67+	 5644 9731
12670	0	0	Ki67+	 5648 9552
12671	0	0	Ki67+	 5657 9634
12672	0	0	Ki67+	 5661 9728
12673	0	0	Ki67+	 5663 9619
12674	0	0	Ki67+	 5664 9649
12675	0	0	Ki67+	 5670 9510
12676	0	0	Ki67+	 5673 9755
12677	0	0	Ki67+	 5677 9556
12678	0	0	Ki67+	 5682 9497
12679	0	0	Ki67+	 5683 9585
12680	0	0	Ki67+	 5685 9636
12681	0	0	Ki67+	 5687 9479
12682	0	0	Ki67+	 5691 9603
12683	0	0	Ki67+	 5693 9519
12684	0	0	Ki67+	 5696 9004
12685	0	0	Ki67+	 5701 9574
12686	0	0	Ki67+	 5702 9441
12687	0	0	Ki67+	 5706 9107
12688	0	0	Ki67+	 5707 9490
12689	0	0	Ki67+	 5708 9080
12690	0	0	Ki67+	 5709 9517
12691	0	0	Ki67+	 5710 9545
12692	0	0	Ki67+	 5732 8979
12693	0	0	Ki67+	 5743 9003
12694	0	0	Ki67+	 5746 9035
12695	0	0	Ki67+	 5747 9774
12696	0	0	Ki67+	 5750 9060
12697	0	0	Ki67+	 5757 9739
12698	0	0	Ki67+	 5760 9096
12699	0	0	Ki67+	 5761 9051
12700	0	0	Ki67+	 5764 9074
12701	0	0	Ki67+	 5769 9021
12702	0	0	Ki67+	 5769 9124
12703	0	0	Ki67+	 5773 8990
12704	0	0	Ki67+	 5774 9320
12705	0	0	Ki67+	 5776 9139
12706	0	0	Ki67+	 5777 9721
12707	0	0	Ki67+	 5781 9293
12708	0	0	Ki67+	 5782 9335
12709	0	0	Ki67+	 5786 9088
12710	0	0	Ki67+	 5787 9375
12711	0	0	Ki67+	 5794 9392
12712	0	0	Ki67+	 5795 9354
12713	0	0	Ki67+	 5800 9303
12714	0	0	Ki67+	 5804 9119
12715	0	0	Ki67+	 5805 9145
12716	0	0	Ki67+	 5806 9184
12717	0	0	Ki67+	 5807 9327
12718	0	0	Ki67+	 5810 9433
12719	0	0	Ki67+	 5811 9269
12720	0	0	Ki67+	 5811 9627
12721	0	0	Ki67+	 5815 9681
12722	0	0	Ki67+	 5817 9717
12723	0	0	Ki67+	 5818 9081
12724	0	0	Ki67+	 5818 9422
12725	0	0	Ki67+	 5820 8983
12726	0	0	Ki67+	 5821 9648
12727	0	0	Ki67+	 5823 9616
12728	0	0	Ki67+	 5827 9135
12729	0	0	Ki67+	 5830 9164
12730	0	0	Ki67+	 5830 9395
12731	0	0	Ki67+	 5830 9662
12732	0	0	Ki67+	 5833 9109
12733	0	0	Ki67+	 5833 9323
12734	0	0	Ki67+	 5836 9180
12735	0	0	Ki67+	 5837 9638
12736	0	0	Ki67+	 5837 9748
12737	0	0	Ki67+	 5838 9200
12738	0	0	Ki67+	 5839 9289
12739	0	0	Ki67+	 5841 9587
12740	0	0	Ki67+	 5841 9692
12741	0	0	Ki67+	 5844 9726
12742	0	0	Ki67+	 5846 9028
12743	0	0	Ki67+	 5848 9450
12744	0	0	Ki67+	 5853 9418
12745	0	0	Ki67+	 5855 9312
12746	0	0	Ki67+	 5858 9078
12747	0	0	Ki67+	 5862 9056
12748	0	0	Ki67+	 5862 9601
12749	0	0	Ki67+	 5864 9559
12750	0	0	Ki67+	 5865 9221
12751	0	0	Ki67+	 5866 9335
12752	0	0	Ki67+	 5867 9159
12753	0	0	Ki67+	 5870 9764
12754	0	0	Ki67+	 5871 9668
12755	0	0	Ki67+	 5872 9580
12756	0	0	Ki67+	 5876 9242
12757	0	0	Ki67+	 5876 9554
12758	0	0	Ki67+	 5877 9201
12759	0	0	Ki67+	 5877 9567
12760	0	0	Ki67+	 5882 9155
12761	0	0	Ki67+	 5882 9321
12762	0	0	Ki67+	 5882 9353
12763	0	0	Ki67+	 5882 9433
12764	0	0	Ki67+	 5883 9538
12765	0	0	Ki67+	 5883 9749
12766	0	0	Ki67+	 5885 8997
12767	0	0	Ki67+	 5886 9270
12768	0	0	Ki67+	 5886 9382
12769	0	0	Ki67+	 5886 9627
12770	0	0	Ki67+	 5887 9407
12771	0	0	Ki67+	 5888 9594
12772	0	0	Ki67+	 5891 9205
12773	0	0	Ki67+	 5894 9422
12774	0	0	Ki67+	 5895 9240
12775	0	0	Ki67+	 5897 9344
12776	0	0	Ki67+	 5898 9733
12777	0	0	Ki67+	 5900 9175
12778	0	0	Ki67+	 5901 9364
12779	0	0	Ki67+	 5902 9211
12780	0	0	Ki67+	 5904 9021
12781	0	0	Ki67+	 5904 9382
12782	0	0	Ki67+	 5905 9559
12783	0	0	Ki67+	 5909 9264
12784	0	0	Ki67+	 5909 9762
12785	0	0	Ki67+	 5910 9646
12786	0	0	Ki67+	 5912 9186
12787	0	0	Ki67+	 5914 9394
12788	0	0	Ki67+	 5915 9586
12789	0	0	Ki67+	 5917 9052
12790	0	0	Ki67+	 5917 9115
12791	0	0	Ki67+	 5922 9277
12792	0	0	Ki67+	 5926 9648
12793	0	0	Ki67+	 5928 9001
12794	0	0	Ki67+	 5929 9534
12795	0	0	Ki67+	 5930 9017
12796	0	0	Ki67+	 5936 9194
12797	0	0	Ki67+	 5937 9139
12798	0	0	Ki67+	 5937 9326
12799	0	0	Ki67+	 5939 9607
12800	0	0	Ki67+	 5941 9269
12801	0	0	Ki67+	 5941 9304
12802	0	0	Ki67+	 5946 9698
12803	0	0	Ki67+	 5947 9488
12804	0	0	Ki67+	 5952 9356
12805	0	0	Ki67+	 5952 9512
12806	0	0	Ki67+	 5952 9536
12807	0	0	Ki67+	 5952 9647
12808	0	0	Ki67+	 5957 9067
12809	0	0	Ki67+	 5957 9319
12810	0	0	Ki67+	 5966 9572
12811	0	0	Ki67+	 5968 9173
12812	0	0	Ki67+	 5970 9072
12813	0	0	Ki67+	 5970 9490
12814	0	0	Ki67+	 5972 9368
12815	0	0	Ki67+	 5972 9618
12816	0	0	Ki67+	 5974 9117
12817	0	0	Ki67+	 5977 9349
12818	0	0	Ki67+	 5978 9526
12819	0	0	Ki67+	 5984 9279
12820	0	0	Ki67+	 5989 9377
12821	0	0	Ki67+	 5991 9057
12822	0	0	Ki67+	 5995 9673
12823	0	0	Ki67+	 5996 9181
12824	0	0	Ki67+	 5998 9402
12825	0	0	Ki67+	 5999 9356
12826	0	0	Ki67+	 5201 10536
12827	0	0	Ki67+	 5206 10450
12828	0	0	Ki67+	 5237 10572
12829	0	0	Ki67+	 5239 10535
12830	0	0	Ki67+	 5264 9859
12831	0	0	Ki67+	 5292 9860
12832	0	0	Ki67+	 5293 10539
12833	0	0	Ki67+	 5335 9799
12834	0	0	Ki67+	 5363 10026
12835	0	0	Ki67+	 5386 9947
12836	0	0	Ki67+	 5391 9984
12837	0	0	Ki67+	 5392 9924
12838	0	0	Ki67+	 5398 9893
12839	0	0	Ki67+	 5420 9930
12840	0	0	Ki67+	 5426 10051
12841	0	0	Ki67+	 5434 10002
12842	0	0	Ki67+	 5435 9856
12843	0	0	Ki67+	 5436 10052
12844	0	0	Ki67+	 5444 10084
12845	0	0	Ki67+	 5445 9966
12846	0	0	Ki67+	 5448 9937
12847	0	0	Ki67+	 5448 9983
12848	0	0	Ki67+	 5451 10101
12849	0	0	Ki67+	 5453 9796
12850	0	0	Ki67+	 5453 9887
12851	0	0	Ki67+	 5456 9916
12852	0	0	Ki67+	 5464 9968
12853	0	0	Ki67+	 5468 9859
12854	0	0	Ki67+	 5470 9932
12855	0	0	Ki67+	 5471 10156
12856	0	0	Ki67+	 5475 9976
12857	0	0	Ki67+	 5478 10039
12858	0	0	Ki67+	 5479 9905
12859	0	0	Ki67+	 5481 9823
12860	0	0	Ki67+	 5487 10062
12861	0	0	Ki67+	 5493 9951
12862	0	0	Ki67+	 5501 9938
12863	0	0	Ki67+	 5506 10136
12864	0	0	Ki67+	 5512 9909
12865	0	0	Ki67+	 5512 10106
12866	0	0	Ki67+	 5515 9833
12867	0	0	Ki67+	 5515 10003
12868	0	0	Ki67+	 5524 10064
12869	0	0	Ki67+	 5529 9857
12870	0	0	Ki67+	 5530 9959
12871	0	0	Ki67+	 5533 9917
12872	0	0	Ki67+	 5535 10088
12873	0	0	Ki67+	 5539 9930
12874	0	0	Ki67+	 5540 10051
12875	0	0	Ki67+	 5541 10145
12876	0	0	Ki67+	 5543 9988
12877	0	0	Ki67+	 5554 9794
12878	0	0	Ki67+	 5557 9859
12879	0	0	Ki67+	 5558 10557
12880	0	0	Ki67+	 5560 10105
12881	0	0	Ki67+	 5564 10126
12882	0	0	Ki67+	 5570 9903
12883	0	0	Ki67+	 5571 9841
12884	0	0	Ki67+	 5571 10048
12885	0	0	Ki67+	 5577 9958
12886	0	0	Ki67+	 5579 9889
12887	0	0	Ki67+	 5584 9807
12888	0	0	Ki67+	 5588 10048
12889	0	0	Ki67+	 5588 10153
12890	0	0	Ki67+	 5592 9926
12891	0	0	Ki67+	 5594 10189
12892	0	0	Ki67+	 5596 10212
12893	0	0	Ki67+	 5597 10079
12894	0	0	Ki67+	 5599 9795
12895	0	0	Ki67+	 5599 9981
12896	0	0	Ki67+	 5599 10024
12897	0	0	Ki67+	 5600 10149
12898	0	0	Ki67+	 5603 10046
12899	0	0	Ki67+	 5604 9819
12900	0	0	Ki67+	 5605 9996
12901	0	0	Ki67+	 5607 9902
12902	0	0	Ki67+	 5612 10137
12903	0	0	Ki67+	 5615 10096
12904	0	0	Ki67+	 5616 9996
12905	0	0	Ki67+	 5616 10056
12906	0	0	Ki67+	 5618 9931
12907	0	0	Ki67+	 5618 10018
12908	0	0	Ki67+	 5620 10040
12909	0	0	Ki67+	 5621 10187
12910	0	0	Ki67+	 5623 9966
12911	0	0	Ki67+	 5639 9858
12912	0	0	Ki67+	 5642 10112
12913	0	0	Ki67+	 5647 10131
12914	0	0	Ki67+	 5648 10180
12915	0	0	Ki67+	 5649 10104
12916	0	0	Ki67+	 5650 10011
12917	0	0	Ki67+	 5655 10148
12918	0	0	Ki67+	 5660 10107
12919	0	0	Ki67+	 5661 9820
12920	0	0	Ki67+	 5662 9901
12921	0	0	Ki67+	 5670 9789
12922	0	0	Ki67+	 5672 9951
12923	0	0	Ki67+	 5673 9982
12924	0	0	Ki67+	 5685 10077
12925	0	0	Ki67+	 5686 10100
12926	0	0	Ki67+	 5687 9834
12927	0	0	Ki67+	 5687 9931
12928	0	0	Ki67+	 5687 10167
12929	0	0	Ki67+	 5688 9902
12930	0	0	Ki67+	 5688 10049
12931	0	0	Ki67+	 5691 9793
12932	0	0	Ki67+	 5695 10195
12933	0	0	Ki67+	 5696 10231
12934	0	0	Ki67+	 5705 10132
12935	0	0	Ki67+	 5709 9933
12936	0	0	Ki67+	 5710 10004
12937	0	0	Ki67+	 5713 9964
12938	0	0	Ki67+	 5716 10125
12939	0	0	Ki67+	 5717 9850
12940	0	0	Ki67+	 5719 9823
12941	0	0	Ki67+	 5720 10049
12942	0	0	Ki67+	 5723 9863
12943	0	0	Ki67+	 5723 9919
12944	0	0	Ki67+	 5727 10202
12945	0	0	Ki67+	 5729 9831
12946	0	0	Ki67+	 5729 10065
12947	0	0	Ki67+	 5729 10152
12948	0	0	Ki67+	 5732 10116
12949	0	0	Ki67+	 5733 9847
12950	0	0	Ki67+	 5733 10018
12951	0	0	Ki67+	 5738 9927
12952	0	0	Ki67+	 5739 9999
12953	0	0	Ki67+	 5740 9865
12954	0	0	Ki67+	 5740 10041
12955	0	0	Ki67+	 5741 9890
12956	0	0	Ki67+	 5743 10118
12957	0	0	Ki67+	 5757 10004
12958	0	0	Ki67+	 5758 9921
12959	0	0	Ki67+	 5758 10032
12960	0	0	Ki67+	 5760 10165
12961	0	0	Ki67+	 5766 9782
12962	0	0	Ki67+	 5766 10136
12963	0	0	Ki67+	 5767 9816
12964	0	0	Ki67+	 5776 10079
12965	0	0	Ki67+	 5784 9779
12966	0	0	Ki67+	 5784 10109
12967	0	0	Ki67+	 5792 9922
12968	0	0	Ki67+	 5796 10140
12969	0	0	Ki67+	 5797 9878
12970	0	0	Ki67+	 5797 10026
12971	0	0	Ki67+	 5798 9817
12972	0	0	Ki67+	 5800 10155
12973	0	0	Ki67+	 5803 9839
12974	0	0	Ki67+	 5808 9911
12975	0	0	Ki67+	 5811 9785
12976	0	0	Ki67+	 5811 10099
12977	0	0	Ki67+	 5812 9821
12978	0	0	Ki67+	 5813 10447
12979	0	0	Ki67+	 5816 10043
12980	0	0	Ki67+	 5823 9903
12981	0	0	Ki67+	 5824 9998
12982	0	0	Ki67+	 5825 9957
12983	0	0	Ki67+	 5828 9883
12984	0	0	Ki67+	 5829 10401
12985	0	0	Ki67+	 5831 10048
12986	0	0	Ki67+	 5838 9930
12987	0	0	Ki67+	 5842 10088
12988	0	0	Ki67+	 5842 10157
12989	0	0	Ki67+	 5842 10337
12990	0	0	Ki67+	 5845 9948
12991	0	0	Ki67+	 5847 10067
12992	0	0	Ki67+	 5847 10176
12993	0	0	Ki67+	 5849 10038
12994	0	0	Ki67+	 5852 10139
12995	0	0	Ki67+	 5854 10220
12996	0	0	Ki67+	 5856 10196
12997	0	0	Ki67+	 5862 10435
12998	0	0	Ki67+	 5864 10386
12999	0	0	Ki67+	 5869 10262
13000	0	0	Ki67+	 5870 10043
13001	0	0	Ki67+	 5870 10107
13002	0	0	Ki67+	 5874 9929
13003	0	0	Ki67+	 5874 10289
13004	0	0	Ki67+	 5881 9888
13005	0	0	Ki67+	 5885 10199
13006	0	0	Ki67+	 5886 10508
13007	0	0	Ki67+	 5887 10085
13008	0	0	Ki67+	 5888 10393
13009	0	0	Ki67+	 5889 9837
13010	0	0	Ki67+	 5890 9797
13011	0	0	Ki67+	 5891 10016
13012	0	0	Ki67+	 5893 9923
13013	0	0	Ki67+	 5895 10121
13014	0	0	Ki67+	 5897 10465
13015	0	0	Ki67+	 5899 10358
13016	0	0	Ki67+	 5900 9870
13017	0	0	Ki67+	 5901 10197
13018	0	0	Ki67+	 5901 10496
13019	0	0	Ki67+	 5905 10265
13020	0	0	Ki67+	 5908 10428
13021	0	0	Ki67+	 5909 9807
13022	0	0	Ki67+	 5915 9975
13023	0	0	Ki67+	 5915 10293
13024	0	0	Ki67+	 5918 10101
13025	0	0	Ki67+	 5919 9781
13026	0	0	Ki67+	 5920 10240
13027	0	0	Ki67+	 5922 10224
13028	0	0	Ki67+	 5926 9893
13029	0	0	Ki67+	 5926 10450
13030	0	0	Ki67+	 5930 10436
13031	0	0	Ki67+	 5937 9836
13032	0	0	Ki67+	 5939 9931
13033	0	0	Ki67+	 5940 10459
13034	0	0	Ki67+	 5941 10108
13035	0	0	Ki67+	 5944 10354
13036	0	0	Ki67+	 5949 10339
13037	0	0	Ki67+	 5954 10245
13038	0	0	Ki67+	 5954 10352
13039	0	0	Ki67+	 5955 10076
13040	0	0	Ki67+	 5956 10474
13041	0	0	Ki67+	 5961 10178
13042	0	0	Ki67+	 5961 10400
13043	0	0	Ki67+	 5963 10562
13044	0	0	Ki67+	 5965 10503
13045	0	0	Ki67+	 5969 10279
13046	0	0	Ki67+	 5970 10520
13047	0	0	Ki67+	 5972 9979
13048	0	0	Ki67+	 5972 9989
13049	0	0	Ki67+	 5975 10337
13050	0	0	Ki67+	 5978 10230
13051	0	0	Ki67+	 5978 10535
13052	0	0	Ki67+	 5980 10574
13053	0	0	Ki67+	 5983 10414
13054	0	0	Ki67+	 5988 10361
13055	0	0	Ki67+	 5998 10280
13056	0	0	Ki67+	 5202 10988
13057	0	0	Ki67+	 5206 11043
13058	0	0	Ki67+	 5212 11106
13059	0	0	Ki67+	 5216 10806
13060	0	0	Ki67+	 5220 11012
13061	0	0	Ki67+	 5220 11349
13062	0	0	Ki67+	 5223 10652
13063	0	0	Ki67+	 5224 10761
13064	0	0	Ki67+	 5224 10970
13065	0	0	Ki67+	 5233 11060
13066	0	0	Ki67+	 5235 10838
13067	0	0	Ki67+	 5235 10935
13068	0	0	Ki67+	 5239 10949
13069	0	0	Ki67+	 5240 10909
13070	0	0	Ki67+	 5240 11023
13071	0	0	Ki67+	 5246 10993
13072	0	0	Ki67+	 5246 11074
13073	0	0	Ki67+	 5254 11363
13074	0	0	Ki67+	 5256 10925
13075	0	0	Ki67+	 5256 11276
13076	0	0	Ki67+	 5258 11141
13077	0	0	Ki67+	 5264 11331
13078	0	0	Ki67+	 5267 10846
13079	0	0	Ki67+	 5267 10882
13080	0	0	Ki67+	 5268 10996
13081	0	0	Ki67+	 5280 10923
13082	0	0	Ki67+	 5287 10941
13083	0	0	Ki67+	 5291 10816
13084	0	0	Ki67+	 5295 10846
13085	0	0	Ki67+	 5299 10887
13086	0	0	Ki67+	 5299 11349
13087	0	0	Ki67+	 5302 11366
13088	0	0	Ki67+	 5305 11000
13089	0	0	Ki67+	 5309 10861
13090	0	0	Ki67+	 5309 10963
13091	0	0	Ki67+	 5315 10822
13092	0	0	Ki67+	 5321 11344
13093	0	0	Ki67+	 5323 11372
13094	0	0	Ki67+	 5326 10916
13095	0	0	Ki67+	 5328 11234
13096	0	0	Ki67+	 5334 10883
13097	0	0	Ki67+	 5336 11040
13098	0	0	Ki67+	 5344 10841
13099	0	0	Ki67+	 5344 11029
13100	0	0	Ki67+	 5348 10940
13101	0	0	Ki67+	 5351 10898
13102	0	0	Ki67+	 5371 10851
13103	0	0	Ki67+	 5372 11161
13104	0	0	Ki67+	 5378 10915
13105	0	0	Ki67+	 5380 11073
13106	0	0	Ki67+	 5381 11122
13107	0	0	Ki67+	 5386 11256
13108	0	0	Ki67+	 5393 11374
13109	0	0	Ki67+	 5394 11150
13110	0	0	Ki67+	 5399 11212
13111	0	0	Ki67+	 5404 11142
13112	0	0	Ki67+	 5406 11092
13113	0	0	Ki67+	 5411 11178
13114	0	0	Ki67+	 5417 11235
13115	0	0	Ki67+	 5418 11115
13116	0	0	Ki67+	 5422 11153
13117	0	0	Ki67+	 5423 11174
13118	0	0	Ki67+	 5427 11205
13119	0	0	Ki67+	 5428 11039
13120	0	0	Ki67+	 5432 10862
13121	0	0	Ki67+	 5439 10877
13122	0	0	Ki67+	 5439 10928
13123	0	0	Ki67+	 5439 10951
13124	0	0	Ki67+	 5441 10967
13125	0	0	Ki67+	 5442 10778
13126	0	0	Ki67+	 5444 11019
13127	0	0	Ki67+	 5446 11183
13128	0	0	Ki67+	 5446 11231
13129	0	0	Ki67+	 5447 10735
13130	0	0	Ki67+	 5450 10996
13131	0	0	Ki67+	 5451 10699
13132	0	0	Ki67+	 5452 10982
13133	0	0	Ki67+	 5453 11201
13134	0	0	Ki67+	 5457 11118
13135	0	0	Ki67+	 5458 10927
13136	0	0	Ki67+	 5460 10754
13137	0	0	Ki67+	 5461 10843
13138	0	0	Ki67+	 5461 11156
13139	0	0	Ki67+	 5462 11227
13140	0	0	Ki67+	 5465 11090
13141	0	0	Ki67+	 5466 10740
13142	0	0	Ki67+	 5466 10808
13143	0	0	Ki67+	 5466 10870
13144	0	0	Ki67+	 5470 11188
13145	0	0	Ki67+	 5472 11041
13146	0	0	Ki67+	 5473 10690
13147	0	0	Ki67+	 5474 11240
13148	0	0	Ki67+	 5475 10999
13149	0	0	Ki67+	 5479 10961
13150	0	0	Ki67+	 5480 10782
13151	0	0	Ki67+	 5481 10654
13152	0	0	Ki67+	 5482 10846
13153	0	0	Ki67+	 5485 10915
13154	0	0	Ki67+	 5486 10807
13155	0	0	Ki67+	 5486 11208
13156	0	0	Ki67+	 5487 11051
13157	0	0	Ki67+	 5489 11105
13158	0	0	Ki67+	 5496 10748
13159	0	0	Ki67+	 5497 11198
13160	0	0	Ki67+	 5497 11231
13161	0	0	Ki67+	 5503 10885
13162	0	0	Ki67+	 5505 10923
13163	0	0	Ki67+	 5509 10780
13164	0	0	Ki67+	 5509 11165
13165	0	0	Ki67+	 5512 10999
13166	0	0	Ki67+	 5513 10801
13167	0	0	Ki67+	 5515 11135
13168	0	0	Ki67+	 5520 10705
13169	0	0	Ki67+	 5525 11220
13170	0	0	Ki67+	 5528 10689
13171	0	0	Ki67+	 5528 11178
13172	0	0	Ki67+	 5529 10844
13173	0	0	Ki67+	 5530 11001
13174	0	0	Ki67+	 5530 11085
13175	0	0	Ki67+	 5530 11161
13176	0	0	Ki67+	 5532 11204
13177	0	0	Ki67+	 5547 10926
13178	0	0	Ki67+	 5552 10906
13179	0	0	Ki67+	 5556 10687
13180	0	0	Ki67+	 5558 10766
13181	0	0	Ki67+	 5559 10665
13182	0	0	Ki67+	 5561 11046
13183	0	0	Ki67+	 5563 10612
13184	0	0	Ki67+	 5566 11279
13185	0	0	Ki67+	 5578 10989
13186	0	0	Ki67+	 5578 11053
13187	0	0	Ki67+	 5579 10851
13188	0	0	Ki67+	 5580 11088
13189	0	0	Ki67+	 5582 10719
13190	0	0	Ki67+	 5582 10896
13191	0	0	Ki67+	 5586 10833
13192	0	0	Ki67+	 5587 10778
13193	0	0	Ki67+	 5596 10753
13194	0	0	Ki67+	 5596 11035
13195	0	0	Ki67+	 5598 10967
13196	0	0	Ki67+	 5603 10806
13197	0	0	Ki67+	 5609 10680
13198	0	0	Ki67+	 5613 10876
13199	0	0	Ki67+	 5614 10848
13200	0	0	Ki67+	 5616 10977
13201	0	0	Ki67+	 5617 10795
13202	0	0	Ki67+	 5621 10916
13203	0	0	Ki67+	 5622 11074
13204	0	0	Ki67+	 5646 10894
13205	0	0	Ki67+	 5650 11054
13206	0	0	Ki67+	 5653 10869
13207	0	0	Ki67+	 5653 11003
13208	0	0	Ki67+	 5655 10752
13209	0	0	Ki67+	 5656 10804
13210	0	0	Ki67+	 5656 10884
13211	0	0	Ki67+	 5664 10823
13212	0	0	Ki67+	 5667 10938
13213	0	0	Ki67+	 5670 10903
13214	0	0	Ki67+	 5672 11040
13215	0	0	Ki67+	 5674 11075
13216	0	0	Ki67+	 5677 10961
13217	0	0	Ki67+	 5681 10895
13218	0	0	Ki67+	 5686 11007
13219	0	0	Ki67+	 5690 11062
13220	0	0	Ki67+	 5695 10977
13221	0	0	Ki67+	 5710 10897
13222	0	0	Ki67+	 5715 10807
13223	0	0	Ki67+	 5726 11252
13224	0	0	Ki67+	 5729 10942
13225	0	0	Ki67+	 5730 10776
13226	0	0	Ki67+	 5731 11006
13227	0	0	Ki67+	 5736 10845
13228	0	0	Ki67+	 5738 11242
13229	0	0	Ki67+	 5739 10912
13230	0	0	Ki67+	 5743 11014
13231	0	0	Ki67+	 5745 10697
13232	0	0	Ki67+	 5745 10971
13233	0	0	Ki67+	 5749 10747
13234	0	0	Ki67+	 5780 10906
13235	0	0	Ki67+	 5783 10816
13236	0	0	Ki67+	 5783 10830
13237	0	0	Ki67+	 5791 10924
13238	0	0	Ki67+	 5800 10796
13239	0	0	Ki67+	 5802 10675
13240	0	0	Ki67+	 5806 10766
13241	0	0	Ki67+	 5807 10832
13242	0	0	Ki67+	 5813 10801
13243	0	0	Ki67+	 5823 10808
13244	0	0	Ki67+	 5824 10728
13245	0	0	Ki67+	 5834 11340
13246	0	0	Ki67+	 5846 10686
13247	0	0	Ki67+	 5850 10665
13248	0	0	Ki67+	 5857 10626
13249	0	0	Ki67+	 5866 11121
13250	0	0	Ki67+	 5870 10729
13251	0	0	Ki67+	 5889 10652
13252	0	0	Ki67+	 5891 10691
13253	0	0	Ki67+	 5900 10581
13254	0	0	Ki67+	 5920 10617
13255	0	0	Ki67+	 5921 10720
13256	0	0	Ki67+	 5924 11293
13257	0	0	Ki67+	 5929 10992
13258	0	0	Ki67+	 5930 10604
13259	0	0	Ki67+	 5937 10682
13260	0	0	Ki67+	 5942 10635
13261	0	0	Ki67+	 5953 10624
13262	0	0	Ki67+	 5955 10683
13263	0	0	Ki67+	 5964 11167
13264	0	0	Ki67+	 5968 10658
13265	0	0	Ki67+	 5972 10604
13266	0	0	Ki67+	 5975 11285
13267	0	0	Ki67+	 5985 10608
13268	0	0	Ki67+	 5986 11347
13269	0	0	Ki67+	 5991 10593
13270	0	0	Ki67+	 5996 11221
13271	0	0	Ki67+	 5202 11571
13272	0	0	Ki67+	 5202 11832
13273	0	0	Ki67+	 5203 11668
13274	0	0	Ki67+	 5204 11468
13275	0	0	Ki67+	 5205 11651
13276	0	0	Ki67+	 5208 11531
13277	0	0	Ki67+	 5214 11502
13278	0	0	Ki67+	 5214 11918
13279	0	0	Ki67+	 5215 11590
13280	0	0	Ki67+	 5215 11860
13281	0	0	Ki67+	 5219 11428
13282	0	0	Ki67+	 5219 11899
13283	0	0	Ki67+	 5222 11724
13284	0	0	Ki67+	 5222 11937
13285	0	0	Ki67+	 5224 11883
13286	0	0	Ki67+	 5229 11557
13287	0	0	Ki67+	 5229 11583
13288	0	0	Ki67+	 5230 11447
13289	0	0	Ki67+	 5231 11509
13290	0	0	Ki67+	 5232 11643
13291	0	0	Ki67+	 5234 11433
13292	0	0	Ki67+	 5235 11922
13293	0	0	Ki67+	 5238 11671
13294	0	0	Ki67+	 5239 11631
13295	0	0	Ki67+	 5240 11455
13296	0	0	Ki67+	 5240 11485
13297	0	0	Ki67+	 5240 12010
13298	0	0	Ki67+	 5247 11611
13299	0	0	Ki67+	 5247 11737
13300	0	0	Ki67+	 5247 11806
13301	0	0	Ki67+	 5249 11648
13302	0	0	Ki67+	 5251 11696
13303	0	0	Ki67+	 5251 11883
13304	0	0	Ki67+	 5253 12127
13305	0	0	Ki67+	 5254 12040
13306	0	0	Ki67+	 5254 12100
13307	0	0	Ki67+	 5258 11527
13308	0	0	Ki67+	 5258 11866
13309	0	0	Ki67+	 5258 11938
13310	0	0	Ki67+	 5260 11410
13311	0	0	Ki67+	 5261 11819
13312	0	0	Ki67+	 5262 11586
13313	0	0	Ki67+	 5264 11565
13314	0	0	Ki67+	 5272 11725
13315	0	0	Ki67+	 5273 11627
13316	0	0	Ki67+	 5273 11685
13317	0	0	Ki67+	 5273 11919
13318	0	0	Ki67+	 5280 11532
13319	0	0	Ki67+	 5281 11643
13320	0	0	Ki67+	 5282 11451
13321	0	0	Ki67+	 5282 12132
13322	0	0	Ki67+	 5284 11546
13323	0	0	Ki67+	 5291 11377
13324	0	0	Ki67+	 5291 11419
13325	0	0	Ki67+	 5292 11719
13326	0	0	Ki67+	 5293 11471
13327	0	0	Ki67+	 5294 11554
13328	0	0	Ki67+	 5294 12085
13329	0	0	Ki67+	 5296 11627
13330	0	0	Ki67+	 5298 12038
13331	0	0	Ki67+	 5300 11602
13332	0	0	Ki67+	 5302 11735
13333	0	0	Ki67+	 5303 12171
13334	0	0	Ki67+	 5304 11490
13335	0	0	Ki67+	 5308 11473
13336	0	0	Ki67+	 5309 11706
13337	0	0	Ki67+	 5310 11757
13338	0	0	Ki67+	 5313 11742
13339	0	0	Ki67+	 5314 11392
13340	0	0	Ki67+	 5314 11520
13341	0	0	Ki67+	 5317 11581
13342	0	0	Ki67+	 5319 11705
13343	0	0	Ki67+	 5322 11415
13344	0	0	Ki67+	 5322 11628
13345	0	0	Ki67+	 5323 11843
13346	0	0	Ki67+	 5324 11437
13347	0	0	Ki67+	 5324 11680
13348	0	0	Ki67+	 5329 11729
13349	0	0	Ki67+	 5331 11502
13350	0	0	Ki67+	 5331 11597
13351	0	0	Ki67+	 5335 11522
13352	0	0	Ki67+	 5337 11650
13353	0	0	Ki67+	 5338 12133
13354	0	0	Ki67+	 5342 11667
13355	0	0	Ki67+	 5343 11567
13356	0	0	Ki67+	 5344 11436
13357	0	0	Ki67+	 5345 11448
13358	0	0	Ki67+	 5352 11597
13359	0	0	Ki67+	 5359 11539
13360	0	0	Ki67+	 5372 11413
13361	0	0	Ki67+	 5377 11661
13362	0	0	Ki67+	 5378 11598
13363	0	0	Ki67+	 5380 11576
13364	0	0	Ki67+	 5384 11511
13365	0	0	Ki67+	 5391 11472
13366	0	0	Ki67+	 5395 11552
13367	0	0	Ki67+	 5399 11707
13368	0	0	Ki67+	 5400 11530
13369	0	0	Ki67+	 5402 11457
13370	0	0	Ki67+	 5403 11497
13371	0	0	Ki67+	 5403 11991
13372	0	0	Ki67+	 5406 11632
13373	0	0	Ki67+	 5409 11719
13374	0	0	Ki67+	 5413 11401
13375	0	0	Ki67+	 5415 11623
13376	0	0	Ki67+	 5417 11671
13377	0	0	Ki67+	 5419 12057
13378	0	0	Ki67+	 5421 11564
13379	0	0	Ki67+	 5425 11452
13380	0	0	Ki67+	 5427 11585
13381	0	0	Ki67+	 5428 11473
13382	0	0	Ki67+	 5429 11649
13383	0	0	Ki67+	 5430 11412
13384	0	0	Ki67+	 5430 11689
13385	0	0	Ki67+	 5437 11378
13386	0	0	Ki67+	 5438 11551
13387	0	0	Ki67+	 5439 12141
13388	0	0	Ki67+	 5442 11500
13389	0	0	Ki67+	 5445 11422
13390	0	0	Ki67+	 5445 11624
13391	0	0	Ki67+	 5451 11648
13392	0	0	Ki67+	 5452 11607
13393	0	0	Ki67+	 5454 11680
13394	0	0	Ki67+	 5455 12029
13395	0	0	Ki67+	 5456 12094
13396	0	0	Ki67+	 5457 11449
13397	0	0	Ki67+	 5457 11572
13398	0	0	Ki67+	 5457 11750
13399	0	0	Ki67+	 5459 11714
13400	0	0	Ki67+	 5459 11767
13401	0	0	Ki67+	 5460 11408
13402	0	0	Ki67+	 5461 11511
13403	0	0	Ki67+	 5463 11483
13404	0	0	Ki67+	 5464 11620
13405	0	0	Ki67+	 5467 11538
13406	0	0	Ki67+	 5469 12117
13407	0	0	Ki67+	 5470 12092
13408	0	0	Ki67+	 5474 11722
13409	0	0	Ki67+	 5478 11440
13410	0	0	Ki67+	 5481 11655
13411	0	0	Ki67+	 5483 11495
13412	0	0	Ki67+	 5484 11695
13413	0	0	Ki67+	 5484 11756
13414	0	0	Ki67+	 5487 11425
13415	0	0	Ki67+	 5488 11464
13416	0	0	Ki67+	 5488 11582
13417	0	0	Ki67+	 5490 11605
13418	0	0	Ki67+	 5491 11488
13419	0	0	Ki67+	 5492 11520
13420	0	0	Ki67+	 5494 12006
13421	0	0	Ki67+	 5495 11412
13422	0	0	Ki67+	 5496 11866
13423	0	0	Ki67+	 5503 11572
13424	0	0	Ki67+	 5507 11694
13425	0	0	Ki67+	 5512 11884
13426	0	0	Ki67+	 5516 11482
13427	0	0	Ki67+	 5518 11422
13428	0	0	Ki67+	 5518 11546
13429	0	0	Ki67+	 5518 11812
13430	0	0	Ki67+	 5520 11621
13431	0	0	Ki67+	 5521 11827
13432	0	0	Ki67+	 5521 11873
13433	0	0	Ki67+	 5522 11588
13434	0	0	Ki67+	 5524 11727
13435	0	0	Ki67+	 5524 11803
13436	0	0	Ki67+	 5526 11640
13437	0	0	Ki67+	 5527 11514
13438	0	0	Ki67+	 5528 11435
13439	0	0	Ki67+	 5528 12021
13440	0	0	Ki67+	 5532 11669
13441	0	0	Ki67+	 5534 11740
13442	0	0	Ki67+	 5535 11571
13443	0	0	Ki67+	 5538 11965
13444	0	0	Ki67+	 5541 11511
13445	0	0	Ki67+	 5541 11707
13446	0	0	Ki67+	 5546 12005
13447	0	0	Ki67+	 5548 11477
13448	0	0	Ki67+	 5551 11790
13449	0	0	Ki67+	 5553 11442
13450	0	0	Ki67+	 5553 11628
13451	0	0	Ki67+	 5553 12024
13452	0	0	Ki67+	 5553 12068
13453	0	0	Ki67+	 5557 11725
13454	0	0	Ki67+	 5558 11710
13455	0	0	Ki67+	 5559 11602
13456	0	0	Ki67+	 5561 11495
13457	0	0	Ki67+	 5562 11465
13458	0	0	Ki67+	 5564 11560
13459	0	0	Ki67+	 5565 11527
13460	0	0	Ki67+	 5570 11763
13461	0	0	Ki67+	 5573 12127
13462	0	0	Ki67+	 5575 11436
13463	0	0	Ki67+	 5577 11474
13464	0	0	Ki67+	 5577 11575
13465	0	0	Ki67+	 5579 11632
13466	0	0	Ki67+	 5579 11677
13467	0	0	Ki67+	 5582 11552
13468	0	0	Ki67+	 5586 11798
13469	0	0	Ki67+	 5587 11861
13470	0	0	Ki67+	 5587 12130
13471	0	0	Ki67+	 5589 11606
13472	0	0	Ki67+	 5593 11754
13473	0	0	Ki67+	 5596 11835
13474	0	0	Ki67+	 5603 11591
13475	0	0	Ki67+	 5603 12050
13476	0	0	Ki67+	 5608 11544
13477	0	0	Ki67+	 5613 11659
13478	0	0	Ki67+	 5613 12032
13479	0	0	Ki67+	 5615 11766
13480	0	0	Ki67+	 5618 11827
13481	0	0	Ki67+	 5624 11606
13482	0	0	Ki67+	 5637 11693
13483	0	0	Ki67+	 5641 11490
13484	0	0	Ki67+	 5641 11641
13485	0	0	Ki67+	 5643 11757
13486	0	0	Ki67+	 5647 11659
13487	0	0	Ki67+	 5654 11609
13488	0	0	Ki67+	 5661 11519
13489	0	0	Ki67+	 5662 12068
13490	0	0	Ki67+	 5666 11572
13491	0	0	Ki67+	 5666 11672
13492	0	0	Ki67+	 5668 11631
13493	0	0	Ki67+	 5668 11646
13494	0	0	Ki67+	 5669 11765
13495	0	0	Ki67+	 5670 11603
13496	0	0	Ki67+	 5673 11532
13497	0	0	Ki67+	 5675 11704
13498	0	0	Ki67+	 5675 12014
13499	0	0	Ki67+	 5676 11624
13500	0	0	Ki67+	 5676 11977
13501	0	0	Ki67+	 5678 12102
13502	0	0	Ki67+	 5681 11896
13503	0	0	Ki67+	 5691 11774
13504	0	0	Ki67+	 5693 11955
13505	0	0	Ki67+	 5694 11549
13506	0	0	Ki67+	 5697 11747
13507	0	0	Ki67+	 5699 11695
13508	0	0	Ki67+	 5700 11723
13509	0	0	Ki67+	 5701 11590
13510	0	0	Ki67+	 5702 12010
13511	0	0	Ki67+	 5703 11486
13512	0	0	Ki67+	 5707 11500
13513	0	0	Ki67+	 5718 11545
13514	0	0	Ki67+	 5718 11575
13515	0	0	Ki67+	 5718 11749
13516	0	0	Ki67+	 5719 11517
13517	0	0	Ki67+	 5721 12040
13518	0	0	Ki67+	 5728 11483
13519	0	0	Ki67+	 5729 11997
13520	0	0	Ki67+	 5730 12120
13521	0	0	Ki67+	 5731 11537
13522	0	0	Ki67+	 5731 11599
13523	0	0	Ki67+	 5734 11696
13524	0	0	Ki67+	 5736 11877
13525	0	0	Ki67+	 5743 11585
13526	0	0	Ki67+	 5748 12007
13527	0	0	Ki67+	 5748 12127
13528	0	0	Ki67+	 5751 11842
13529	0	0	Ki67+	 5752 11900
13530	0	0	Ki67+	 5753 11992
13531	0	0	Ki67+	 5754 11467
13532	0	0	Ki67+	 5754 11752
13533	0	0	Ki67+	 5754 12094
13534	0	0	Ki67+	 5755 11609
13535	0	0	Ki67+	 5756 11525
13536	0	0	Ki67+	 5756 11660
13537	0	0	Ki67+	 5762 11891
13538	0	0	Ki67+	 5763 11453
13539	0	0	Ki67+	 5764 11683
13540	0	0	Ki67+	 5765 11742
13541	0	0	Ki67+	 5769 11706
13542	0	0	Ki67+	 5769 11723
13543	0	0	Ki67+	 5769 11824
13544	0	0	Ki67+	 5771 11780
13545	0	0	Ki67+	 5773 11611
13546	0	0	Ki67+	 5775 11516
13547	0	0	Ki67+	 5775 11567
13548	0	0	Ki67+	 5777 11699
13549	0	0	Ki67+	 5780 11555
13550	0	0	Ki67+	 5784 11625
13551	0	0	Ki67+	 5784 12050
13552	0	0	Ki67+	 5788 12031
13553	0	0	Ki67+	 5792 11486
13554	0	0	Ki67+	 5794 11716
13555	0	0	Ki67+	 5795 11753
13556	0	0	Ki67+	 5798 11672
13557	0	0	Ki67+	 5798 11917
13558	0	0	Ki67+	 5801 11783
13559	0	0	Ki67+	 5802 11526
13560	0	0	Ki67+	 5803 11853
13561	0	0	Ki67+	 5806 11543
13562	0	0	Ki67+	 5806 12078
13563	0	0	Ki67+	 5807 12018
13564	0	0	Ki67+	 5810 11774
13565	0	0	Ki67+	 5811 11664
13566	0	0	Ki67+	 5812 11727
13567	0	0	Ki67+	 5813 11881
13568	0	0	Ki67+	 5815 12048
13569	0	0	Ki67+	 5819 12016
13570	0	0	Ki67+	 5821 11486
13571	0	0	Ki67+	 5825 11542
13572	0	0	Ki67+	 5827 11578
13573	0	0	Ki67+	 5828 11596
13574	0	0	Ki67+	 5835 11614
13575	0	0	Ki67+	 5836 11527
13576	0	0	Ki67+	 5836 11567
13577	0	0	Ki67+	 5836 11681
13578	0	0	Ki67+	 5841 11420
13579	0	0	Ki67+	 5841 11450
13580	0	0	Ki67+	 5841 11488
13581	0	0	Ki67+	 5842 11970
13582	0	0	Ki67+	 5844 11517
13583	0	0	Ki67+	 5845 12010
13584	0	0	Ki67+	 5850 11656
13585	0	0	Ki67+	 5860 11635
13586	0	0	Ki67+	 5862 11513
13587	0	0	Ki67+	 5863 11557
13588	0	0	Ki67+	 5863 11612
13589	0	0	Ki67+	 5865 11474
13590	0	0	Ki67+	 5869 11663
13591	0	0	Ki67+	 5884 12016
13592	0	0	Ki67+	 5890 11839
13593	0	0	Ki67+	 5894 11816
13594	0	0	Ki67+	 5929 12155
13595	0	0	Ki67+	 5931 11993
13596	0	0	Ki67+	 5932 12030
13597	0	0	Ki67+	 5935 11551
13598	0	0	Ki67+	 5937 12065
13599	0	0	Ki67+	 5937 12104
13600	0	0	Ki67+	 5947 12147
13601	0	0	Ki67+	 5948 11794
13602	0	0	Ki67+	 5948 11854
13603	0	0	Ki67+	 5953 11962
13604	0	0	Ki67+	 5953 12037
13605	0	0	Ki67+	 5953 12094
13606	0	0	Ki67+	 5954 11822
13607	0	0	Ki67+	 5955 11997
13608	0	0	Ki67+	 5955 12165
13609	0	0	Ki67+	 5956 12067
13610	0	0	Ki67+	 5958 11772
13611	0	0	Ki67+	 5960 12155
13612	0	0	Ki67+	 5961 12120
13613	0	0	Ki67+	 5965 11791
13614	0	0	Ki67+	 5966 11920
13615	0	0	Ki67+	 5968 11598
13616	0	0	Ki67+	 5969 11465
13617	0	0	Ki67+	 5971 11826
13618	0	0	Ki67+	 5972 11642
13619	0	0	Ki67+	 5972 12105
13620	0	0	Ki67+	 5973 11424
13621	0	0	Ki67+	 5973 11559
13622	0	0	Ki67+	 5975 11397
13623	0	0	Ki67+	 5975 11527
13624	0	0	Ki67+	 5979 11683
13625	0	0	Ki67+	 5981 11485
13626	0	0	Ki67+	 5981 11996
13627	0	0	Ki67+	 5981 12008
13628	0	0	Ki67+	 5981 12057
13629	0	0	Ki67+	 5984 11638
13630	0	0	Ki67+	 5985 11410
13631	0	0	Ki67+	 5985 11974
13632	0	0	Ki67+	 5988 11604
13633	0	0	Ki67+	 5988 11781
13634	0	0	Ki67+	 5988 12091
13635	0	0	Ki67+	 5991 11915
13636	0	0	Ki67+	 5992 12112
13637	0	0	Ki67+	 5994 11497
13638	0	0	Ki67+	 5994 11662
13639	0	0	Ki67+	 5995 11645
13640	0	0	Ki67+	 5234 12328
13641	0	0	Ki67+	 5238 12455
13642	0	0	Ki67+	 5246 12696
13643	0	0	Ki67+	 5257 12365
13644	0	0	Ki67+	 5259 12539
13645	0	0	Ki67+	 5263 12385
13646	0	0	Ki67+	 5274 12931
13647	0	0	Ki67+	 5279 12723
13648	0	0	Ki67+	 5305 12942
13649	0	0	Ki67+	 5319 12439
13650	0	0	Ki67+	 5324 12850
13651	0	0	Ki67+	 5328 12867
13652	0	0	Ki67+	 5328 12926
13653	0	0	Ki67+	 5331 12942
13654	0	0	Ki67+	 5341 12933
13655	0	0	Ki67+	 5349 12858
13656	0	0	Ki67+	 5350 12905
13657	0	0	Ki67+	 5367 12936
13658	0	0	Ki67+	 5377 12748
13659	0	0	Ki67+	 5394 12806
13660	0	0	Ki67+	 5403 12601
13661	0	0	Ki67+	 5405 12738
13662	0	0	Ki67+	 5414 12423
13663	0	0	Ki67+	 5414 12808
13664	0	0	Ki67+	 5424 12866
13665	0	0	Ki67+	 5426 12925
13666	0	0	Ki67+	 5430 12613
13667	0	0	Ki67+	 5434 12642
13668	0	0	Ki67+	 5436 12511
13669	0	0	Ki67+	 5451 12335
13670	0	0	Ki67+	 5453 12916
13671	0	0	Ki67+	 5454 12610
13672	0	0	Ki67+	 5468 12658
13673	0	0	Ki67+	 5468 12755
13674	0	0	Ki67+	 5470 12639
13675	0	0	Ki67+	 5471 12690
13676	0	0	Ki67+	 5473 12180
13677	0	0	Ki67+	 5484 12633
13678	0	0	Ki67+	 5496 12200
13679	0	0	Ki67+	 5508 12596
13680	0	0	Ki67+	 5511 12481
13681	0	0	Ki67+	 5515 12450
13682	0	0	Ki67+	 5517 12358
13683	0	0	Ki67+	 5521 12843
13684	0	0	Ki67+	 5522 12661
13685	0	0	Ki67+	 5540 12771
13686	0	0	Ki67+	 5543 12637
13687	0	0	Ki67+	 5544 12733
13688	0	0	Ki67+	 5545 12336
13689	0	0	Ki67+	 5545 12594
13690	0	0	Ki67+	 5550 12933
13691	0	0	Ki67+	 5552 12201
13692	0	0	Ki67+	 5552 12668
13693	0	0	Ki67+	 5554 12801
13694	0	0	Ki67+	 5555 12878
13695	0	0	Ki67+	 5560 12320
13696	0	0	Ki67+	 5562 12185
13697	0	0	Ki67+	 5562 12440
13698	0	0	Ki67+	 5564 12837
13699	0	0	Ki67+	 5571 12549
13700	0	0	Ki67+	 5571 12969
13701	0	0	Ki67+	 5580 12577
13702	0	0	Ki67+	 5580 12670
13703	0	0	Ki67+	 5586 12846
13704	0	0	Ki67+	 5590 12468
13705	0	0	Ki67+	 5593 12695
13706	0	0	Ki67+	 5594 12586
13707	0	0	Ki67+	 5596 12425
13708	0	0	Ki67+	 5600 12958
13709	0	0	Ki67+	 5610 12636
13710	0	0	Ki67+	 5616 12272
13711	0	0	Ki67+	 5619 12589
13712	0	0	Ki67+	 5622 12813
13713	0	0	Ki67+	 5623 12547
13714	0	0	Ki67+	 5626 12470
13715	0	0	Ki67+	 5632 12496
13716	0	0	Ki67+	 5632 12658
13717	0	0	Ki67+	 5632 12732
13718	0	0	Ki67+	 5637 12821
13719	0	0	Ki67+	 5640 12890
13720	0	0	Ki67+	 5641 12749
13721	0	0	Ki67+	 5643 12592
13722	0	0	Ki67+	 5644 12956
13723	0	0	Ki67+	 5645 12253
13724	0	0	Ki67+	 5646 12654
13725	0	0	Ki67+	 5647 12790
13726	0	0	Ki67+	 5653 12443
13727	0	0	Ki67+	 5662 12746
13728	0	0	Ki67+	 5665 12279
13729	0	0	Ki67+	 5667 12722
13730	0	0	Ki67+	 5669 12453
13731	0	0	Ki67+	 5669 12613
13732	0	0	Ki67+	 5676 12709
13733	0	0	Ki67+	 5677 12564
13734	0	0	Ki67+	 5679 12216
13735	0	0	Ki67+	 5685 12274
13736	0	0	Ki67+	 5685 12601
13737	0	0	Ki67+	 5685 12620
13738	0	0	Ki67+	 5688 12858
13739	0	0	Ki67+	 5690 12409
13740	0	0	Ki67+	 5693 12213
13741	0	0	Ki67+	 5698 12894
13742	0	0	Ki67+	 5701 12555
13743	0	0	Ki67+	 5701 12954
13744	0	0	Ki67+	 5703 12295
13745	0	0	Ki67+	 5710 12669
13746	0	0	Ki67+	 5711 12382
13747	0	0	Ki67+	 5713 12825
13748	0	0	Ki67+	 5717 12745
13749	0	0	Ki67+	 5718 12516
13750	0	0	Ki67+	 5718 12780
13751	0	0	Ki67+	 5726 12309
13752	0	0	Ki67+	 5735 12277
13753	0	0	Ki67+	 5737 12469
13754	0	0	Ki67+	 5750 12703
13755	0	0	Ki67+	 5751 12402
13756	0	0	Ki67+	 5753 12472
13757	0	0	Ki67+	 5760 12378
13758	0	0	Ki67+	 5762 12655
13759	0	0	Ki67+	 5763 12367
13760	0	0	Ki67+	 5765 12190
13761	0	0	Ki67+	 5767 12270
13762	0	0	Ki67+	 5775 12313
13763	0	0	Ki67+	 5782 12252
13764	0	0	Ki67+	 5788 12215
13765	0	0	Ki67+	 5796 12357
13766	0	0	Ki67+	 5800 12402
13767	0	0	Ki67+	 5803 12309
13768	0	0	Ki67+	 5804 12273
13769	0	0	Ki67+	 5804 12342
13770	0	0	Ki67+	 5807 12355
13771	0	0	Ki67+	 5809 12208
13772	0	0	Ki67+	 5850 12653
13773	0	0	Ki67+	 5865 12917
13774	0	0	Ki67+	 5866 12953
13775	0	0	Ki67+	 5870 12906
13776	0	0	Ki67+	 5876 12944
13777	0	0	Ki67+	 5881 12876
13778	0	0	Ki67+	 5886 12807
13779	0	0	Ki67+	 5891 12701
13780	0	0	Ki67+	 5895 12730
13781	0	0	Ki67+	 5897 12948
13782	0	0	Ki67+	 5898 12469
13783	0	0	Ki67+	 5898 12878
13784	0	0	Ki67+	 5900 12783
13785	0	0	Ki67+	 5900 12917
13786	0	0	Ki67+	 5901 12448
13787	0	0	Ki67+	 5901 12563
13788	0	0	Ki67+	 5906 12534
13789	0	0	Ki67+	 5906 12671
13790	0	0	Ki67+	 5908 12366
13791	0	0	Ki67+	 5909 12403
13792	0	0	Ki67+	 5910 12342
13793	0	0	Ki67+	 5910 12499
13794	0	0	Ki67+	 5915 12416
13795	0	0	Ki67+	 5916 12595
13796	0	0	Ki67+	 5916 12732
13797	0	0	Ki67+	 5917 12798
13798	0	0	Ki67+	 5917 12944
13799	0	0	Ki67+	 5919 12216
13800	0	0	Ki67+	 5920 12308
13801	0	0	Ki67+	 5926 12252
13802	0	0	Ki67+	 5928 12566
13803	0	0	Ki67+	 5928 12689
13804	0	0	Ki67+	 5929 12854
13805	0	0	Ki67+	 5930 12292
13806	0	0	Ki67+	 5930 12771
13807	0	0	Ki67+	 5931 12544
13808	0	0	Ki67+	 5931 12894
13809	0	0	Ki67+	 5932 12456
13810	0	0	Ki67+	 5934 12675
13811	0	0	Ki67+	 5936 12358
13812	0	0	Ki67+	 5937 12653
13813	0	0	Ki67+	 5939 12330
13814	0	0	Ki67+	 5943 12495
13815	0	0	Ki67+	 5944 12589
13816	0	0	Ki67+	 5944 12724
13817	0	0	Ki67+	 5946 12420
13818	0	0	Ki67+	 5949 12750
13819	0	0	Ki67+	 5949 12928
13820	0	0	Ki67+	 5953 12259
13821	0	0	Ki67+	 5953 12300
13822	0	0	Ki67+	 5961 12865
13823	0	0	Ki67+	 5962 12294
13824	0	0	Ki67+	 5964 12210
13825	0	0	Ki67+	 5964 12663
13826	0	0	Ki67+	 5965 12182
13827	0	0	Ki67+	 5970 12942
13828	0	0	Ki67+	 5971 12242
13829	0	0	Ki67+	 5971 12361
13830	0	0	Ki67+	 5971 12416
13831	0	0	Ki67+	 5974 12587
13832	0	0	Ki67+	 5975 12338
13833	0	0	Ki67+	 5976 12302
13834	0	0	Ki67+	 5977 12925
13835	0	0	Ki67+	 5978 12828
13836	0	0	Ki67+	 5984 12701
13837	0	0	Ki67+	 5985 12372
13838	0	0	Ki67+	 5987 12507
13839	0	0	Ki67+	 5990 12228
13840	0	0	Ki67+	 5990 12729
13841	0	0	Ki67+	 5994 12945
13842	0	0	Ki67+	 5997 12283
13843	0	0	Ki67+	 5998 12619
13844	0	0	Ki67+	 5999 12383
13845	0	0	Ki67+	 5201 12983
13846	0	0	Ki67+	 5211 13733
13847	0	0	Ki67+	 5225 13757
13848	0	0	Ki67+	 5234 13239
13849	0	0	Ki67+	 5235 13647
13850	0	0	Ki67+	 5245 13301
13851	0	0	Ki67+	 5257 13707
13852	0	0	Ki67+	 5257 13760
13853	0	0	Ki67+	 5259 13664
13854	0	0	Ki67+	 5268 13502
13855	0	0	Ki67+	 5274 13553
13856	0	0	Ki67+	 5279 13755
13857	0	0	Ki67+	 5280 13384
13858	0	0	Ki67+	 5281 13057
13859	0	0	Ki67+	 5281 13684
13860	0	0	Ki67+	 5285 13038
13861	0	0	Ki67+	 5287 13199
13862	0	0	Ki67+	 5299 13522
13863	0	0	Ki67+	 5299 13555
13864	0	0	Ki67+	 5300 13407
13865	0	0	Ki67+	 5301 13728
13866	0	0	Ki67+	 5302 13614
13867	0	0	Ki67+	 5321 13755
13868	0	0	Ki67+	 5326 13525
13869	0	0	Ki67+	 5331 13564
13870	0	0	Ki67+	 5335 13722
13871	0	0	Ki67+	 5339 13502
13872	0	0	Ki67+	 5339 13768
13873	0	0	Ki67+	 5343 13018
13874	0	0	Ki67+	 5357 13530
13875	0	0	Ki67+	 5359 13741
13876	0	0	Ki67+	 5365 13722
13877	0	0	Ki67+	 5367 13423
13878	0	0	Ki67+	 5370 13634
13879	0	0	Ki67+	 5372 13574
13880	0	0	Ki67+	 5377 13677
13881	0	0	Ki67+	 5379 13362
13882	0	0	Ki67+	 5380 13465
13883	0	0	Ki67+	 5385 13639
13884	0	0	Ki67+	 5389 13189
13885	0	0	Ki67+	 5389 13674
13886	0	0	Ki67+	 5390 13471
13887	0	0	Ki67+	 5393 13753
13888	0	0	Ki67+	 5394 13490
13889	0	0	Ki67+	 5396 13221
13890	0	0	Ki67+	 5397 13731
13891	0	0	Ki67+	 5399 13743
13892	0	0	Ki67+	 5401 13162
13893	0	0	Ki67+	 5407 13669
13894	0	0	Ki67+	 5414 13137
13895	0	0	Ki67+	 5417 13245
13896	0	0	Ki67+	 5420 13736
13897	0	0	Ki67+	 5422 13493
13898	0	0	Ki67+	 5423 13576
13899	0	0	Ki67+	 5425 13594
13900	0	0	Ki67+	 5428 13715
13901	0	0	Ki67+	 5432 13678
13902	0	0	Ki67+	 5434 13336
13903	0	0	Ki67+	 5434 13648
13904	0	0	Ki67+	 5436 13066
13905	0	0	Ki67+	 5438 13581
13906	0	0	Ki67+	 5440 13733
13907	0	0	Ki67+	 5448 13418
13908	0	0	Ki67+	 5451 13621
13909	0	0	Ki67+	 5454 13766
13910	0	0	Ki67+	 5455 13655
13911	0	0	Ki67+	 5464 13116
13912	0	0	Ki67+	 5466 13597
13913	0	0	Ki67+	 5467 13072
13914	0	0	Ki67+	 5468 13565
13915	0	0	Ki67+	 5469 13343
13916	0	0	Ki67+	 5470 13200
13917	0	0	Ki67+	 5473 13699
13918	0	0	Ki67+	 5479 13464
13919	0	0	Ki67+	 5481 13594
13920	0	0	Ki67+	 5484 13493
13921	0	0	Ki67+	 5484 13630
13922	0	0	Ki67+	 5485 13735
13923	0	0	Ki67+	 5488 13345
13924	0	0	Ki67+	 5490 13393
13925	0	0	Ki67+	 5494 13146
13926	0	0	Ki67+	 5494 13419
13927	0	0	Ki67+	 5494 13443
13928	0	0	Ki67+	 5494 13520
13929	0	0	Ki67+	 5497 13080
13930	0	0	Ki67+	 5499 13563
13931	0	0	Ki67+	 5500 13592
13932	0	0	Ki67+	 5500 13704
13933	0	0	Ki67+	 5505 13256
13934	0	0	Ki67+	 5505 13423
13935	0	0	Ki67+	 5506 13489
13936	0	0	Ki67+	 5509 13472
13937	0	0	Ki67+	 5511 13554
13938	0	0	Ki67+	 5511 13678
13939	0	0	Ki67+	 5512 13506
13940	0	0	Ki67+	 5517 13369
13941	0	0	Ki67+	 5518 13628
13942	0	0	Ki67+	 5519 13183
13943	0	0	Ki67+	 5519 13651
13944	0	0	Ki67+	 5523 13008
13945	0	0	Ki67+	 5523 13550
13946	0	0	Ki67+	 5524 13403
13947	0	0	Ki67+	 5528 13246
13948	0	0	Ki67+	 5529 13577
13949	0	0	Ki67+	 5529 13723
13950	0	0	Ki67+	 5531 13500
13951	0	0	Ki67+	 5534 13769
13952	0	0	Ki67+	 5535 13324
13953	0	0	Ki67+	 5537 13462
13954	0	0	Ki67+	 5540 13694
13955	0	0	Ki67+	 5541 13048
13956	0	0	Ki67+	 5546 13583
13957	0	0	Ki67+	 5547 13114
13958	0	0	Ki67+	 5548 13423
13959	0	0	Ki67+	 5551 13348
13960	0	0	Ki67+	 5551 13724
13961	0	0	Ki67+	 5552 13066
13962	0	0	Ki67+	 5552 13247
13963	0	0	Ki67+	 5552 13281
13964	0	0	Ki67+	 5555 13515
13965	0	0	Ki67+	 5556 13373
13966	0	0	Ki67+	 5557 13677
13967	0	0	Ki67+	 5559 13415
13968	0	0	Ki67+	 5564 13183
13969	0	0	Ki67+	 5566 13570
13970	0	0	Ki67+	 5570 13116
13971	0	0	Ki67+	 5573 13459
13972	0	0	Ki67+	 5577 13362
13973	0	0	Ki67+	 5579 13352
13974	0	0	Ki67+	 5582 13768
13975	0	0	Ki67+	 5584 13545
13976	0	0	Ki67+	 5584 13607
13977	0	0	Ki67+	 5587 13027
13978	0	0	Ki67+	 5587 13279
13979	0	0	Ki67+	 5587 13654
13980	0	0	Ki67+	 5592 13424
13981	0	0	Ki67+	 5593 13773
13982	0	0	Ki67+	 5595 13581
13983	0	0	Ki67+	 5599 13389
13984	0	0	Ki67+	 5601 13340
13985	0	0	Ki67+	 5602 13433
13986	0	0	Ki67+	 5602 13762
13987	0	0	Ki67+	 5605 13669
13988	0	0	Ki67+	 5608 13027
13989	0	0	Ki67+	 5608 13505
13990	0	0	Ki67+	 5611 13557
13991	0	0	Ki67+	 5612 13583
13992	0	0	Ki67+	 5616 13334
13993	0	0	Ki67+	 5617 13255
13994	0	0	Ki67+	 5618 13039
13995	0	0	Ki67+	 5619 12991
13996	0	0	Ki67+	 5619 13615
13997	0	0	Ki67+	 5620 13703
13998	0	0	Ki67+	 5628 13662
13999	0	0	Ki67+	 5631 13267
14000	0	0	Ki67+	 5632 13199
14001	0	0	Ki67+	 5632 13532
14002	0	0	Ki67+	 5632 13758
14003	0	0	Ki67+	 5635 13516
14004	0	0	Ki67+	 5640 13312
14005	0	0	Ki67+	 5641 13073
14006	0	0	Ki67+	 5643 13050
14007	0	0	Ki67+	 5643 13238
14008	0	0	Ki67+	 5645 13599
14009	0	0	Ki67+	 5646 13257
14010	0	0	Ki67+	 5648 13630
14011	0	0	Ki67+	 5650 13035
14012	0	0	Ki67+	 5650 13205
14013	0	0	Ki67+	 5653 12988
14014	0	0	Ki67+	 5653 13493
14015	0	0	Ki67+	 5654 13169
14016	0	0	Ki67+	 5654 13434
14017	0	0	Ki67+	 5655 13313
14018	0	0	Ki67+	 5655 13560
14019	0	0	Ki67+	 5656 13238
14020	0	0	Ki67+	 5660 13510
14021	0	0	Ki67+	 5662 13077
14022	0	0	Ki67+	 5662 13406
14023	0	0	Ki67+	 5662 13453
14024	0	0	Ki67+	 5664 13679
14025	0	0	Ki67+	 5666 13372
14026	0	0	Ki67+	 5666 13477
14027	0	0	Ki67+	 5669 13282
14028	0	0	Ki67+	 5672 13606
14029	0	0	Ki67+	 5672 13768
14030	0	0	Ki67+	 5675 12978
14031	0	0	Ki67+	 5676 13145
14032	0	0	Ki67+	 5680 13093
14033	0	0	Ki67+	 5684 13669
14034	0	0	Ki67+	 5686 13730
14035	0	0	Ki67+	 5687 13573
14036	0	0	Ki67+	 5689 13002
14037	0	0	Ki67+	 5691 13463
14038	0	0	Ki67+	 5691 13558
14039	0	0	Ki67+	 5693 13263
14040	0	0	Ki67+	 5693 13690
14041	0	0	Ki67+	 5698 13481
14042	0	0	Ki67+	 5699 13018
14043	0	0	Ki67+	 5699 13433
14044	0	0	Ki67+	 5708 13742
14045	0	0	Ki67+	 5714 13423
14046	0	0	Ki67+	 5715 13389
14047	0	0	Ki67+	 5717 13438
14048	0	0	Ki67+	 5718 13644
14049	0	0	Ki67+	 5718 13671
14050	0	0	Ki67+	 5719 13570
14051	0	0	Ki67+	 5721 13048
14052	0	0	Ki67+	 5723 13772
14053	0	0	Ki67+	 5725 13688
14054	0	0	Ki67+	 5726 13546
14055	0	0	Ki67+	 5727 13532
14056	0	0	Ki67+	 5732 13617
14057	0	0	Ki67+	 5733 13747
14058	0	0	Ki67+	 5736 13596
14059	0	0	Ki67+	 5737 13713
14060	0	0	Ki67+	 5738 13400
14061	0	0	Ki67+	 5738 13632
14062	0	0	Ki67+	 5738 13658
14063	0	0	Ki67+	 5739 13430
14064	0	0	Ki67+	 5739 13467
14065	0	0	Ki67+	 5739 13542
14066	0	0	Ki67+	 5748 13512
14067	0	0	Ki67+	 5756 13531
14068	0	0	Ki67+	 5757 13297
14069	0	0	Ki67+	 5757 13456
14070	0	0	Ki67+	 5758 13444
14071	0	0	Ki67+	 5761 13610
14072	0	0	Ki67+	 5762 13593
14073	0	0	Ki67+	 5767 13570
14074	0	0	Ki67+	 5777 13313
14075	0	0	Ki67+	 5781 13493
14076	0	0	Ki67+	 5793 13763
14077	0	0	Ki67+	 5808 13188
14078	0	0	Ki67+	 5814 13405
14079	0	0	Ki67+	 5823 13654
14080	0	0	Ki67+	 5833 13253
14081	0	0	Ki67+	 5835 13697
14082	0	0	Ki67+	 5843 13736
14083	0	0	Ki67+	 5847 13772
14084	0	0	Ki67+	 5855 13221
14085	0	0	Ki67+	 5863 13336
14086	0	0	Ki67+	 5867 13376
14087	0	0	Ki67+	 5868 13290
14088	0	0	Ki67+	 5869 13674
14089	0	0	Ki67+	 5869 13708
14090	0	0	Ki67+	 5873 13726
14091	0	0	Ki67+	 5877 13213
14092	0	0	Ki67+	 5879 13307
14093	0	0	Ki67+	 5879 13760
14094	0	0	Ki67+	 5881 13189
14095	0	0	Ki67+	 5886 13529
14096	0	0	Ki67+	 5886 13768
14097	0	0	Ki67+	 5887 13263
14098	0	0	Ki67+	 5888 13226
14099	0	0	Ki67+	 5888 13364
14100	0	0	Ki67+	 5892 13044
14101	0	0	Ki67+	 5893 13681
14102	0	0	Ki67+	 5896 13738
14103	0	0	Ki67+	 5897 13180
14104	0	0	Ki67+	 5901 12982
14105	0	0	Ki67+	 5901 13070
14106	0	0	Ki67+	 5903 13401
14107	0	0	Ki67+	 5905 13773
14108	0	0	Ki67+	 5907 13330
14109	0	0	Ki67+	 5910 13016
14110	0	0	Ki67+	 5910 13086
14111	0	0	Ki67+	 5911 13350
14112	0	0	Ki67+	 5912 13072
14113	0	0	Ki67+	 5915 13430
14114	0	0	Ki67+	 5916 12982
14115	0	0	Ki67+	 5917 13699
14116	0	0	Ki67+	 5920 13062
14117	0	0	Ki67+	 5920 13278
14118	0	0	Ki67+	 5920 13724
14119	0	0	Ki67+	 5922 13245
14120	0	0	Ki67+	 5923 13019
14121	0	0	Ki67+	 5924 13311
14122	0	0	Ki67+	 5924 13410
14123	0	0	Ki67+	 5925 13593
14124	0	0	Ki67+	 5932 13193
14125	0	0	Ki67+	 5932 13770
14126	0	0	Ki67+	 5934 13737
14127	0	0	Ki67+	 5942 13107
14128	0	0	Ki67+	 5943 13333
14129	0	0	Ki67+	 5946 13247
14130	0	0	Ki67+	 5950 13025
14131	0	0	Ki67+	 5954 13111
14132	0	0	Ki67+	 5955 13077
14133	0	0	Ki67+	 5963 13353
14134	0	0	Ki67+	 5965 13217
14135	0	0	Ki67+	 5967 13304
14136	0	0	Ki67+	 5969 13110
14137	0	0	Ki67+	 5971 13050
14138	0	0	Ki67+	 5976 13295
14139	0	0	Ki67+	 5979 13330
14140	0	0	Ki67+	 5981 13375
14141	0	0	Ki67+	 5982 13487
14142	0	0	Ki67+	 5984 13516
14143	0	0	Ki67+	 5987 13026
14144	0	0	Ki67+	 5987 13056
14145	0	0	Ki67+	 5997 13497
14146	0	0	Ki67+	 5201 14353
14147	0	0	Ki67+	 5203 14413
14148	0	0	Ki67+	 5208 13784
14149	0	0	Ki67+	 5208 14450
14150	0	0	Ki67+	 5209 14125
14151	0	0	Ki67+	 5216 13844
14152	0	0	Ki67+	 5217 14090
14153	0	0	Ki67+	 5223 14308
14154	0	0	Ki67+	 5224 14163
14155	0	0	Ki67+	 5224 14421
14156	0	0	Ki67+	 5235 14293
14157	0	0	Ki67+	 5239 14354
14158	0	0	Ki67+	 5243 13867
14159	0	0	Ki67+	 5246 13802
14160	0	0	Ki67+	 5250 13945
14161	0	0	Ki67+	 5252 14005
14162	0	0	Ki67+	 5254 14146
14163	0	0	Ki67+	 5260 14361
14164	0	0	Ki67+	 5262 14038
14165	0	0	Ki67+	 5262 14276
14166	0	0	Ki67+	 5268 14317
14167	0	0	Ki67+	 5269 14394
14168	0	0	Ki67+	 5270 14074
14169	0	0	Ki67+	 5279 14020
14170	0	0	Ki67+	 5279 14434
14171	0	0	Ki67+	 5285 13952
14172	0	0	Ki67+	 5287 13810
14173	0	0	Ki67+	 5287 14099
14174	0	0	Ki67+	 5290 13848
14175	0	0	Ki67+	 5290 14400
14176	0	0	Ki67+	 5298 14102
14177	0	0	Ki67+	 5300 14188
14178	0	0	Ki67+	 5303 14278
14179	0	0	Ki67+	 5304 14361
14180	0	0	Ki67+	 5307 13982
14181	0	0	Ki67+	 5310 13795
14182	0	0	Ki67+	 5310 13929
14183	0	0	Ki67+	 5310 14083
14184	0	0	Ki67+	 5316 14102
14185	0	0	Ki67+	 5316 14137
14186	0	0	Ki67+	 5318 14362
14187	0	0	Ki67+	 5319 13941
14188	0	0	Ki67+	 5320 14241
14189	0	0	Ki67+	 5330 13976
14190	0	0	Ki67+	 5331 13948
14191	0	0	Ki67+	 5331 14148
14192	0	0	Ki67+	 5332 13889
14193	0	0	Ki67+	 5332 14261
14194	0	0	Ki67+	 5336 13925
14195	0	0	Ki67+	 5336 14067
14196	0	0	Ki67+	 5336 14283
14197	0	0	Ki67+	 5339 14167
14198	0	0	Ki67+	 5339 14351
14199	0	0	Ki67+	 5343 14135
14200	0	0	Ki67+	 5344 14202
14201	0	0	Ki67+	 5345 14223
14202	0	0	Ki67+	 5345 14262
14203	0	0	Ki67+	 5348 13889
14204	0	0	Ki67+	 5352 13873
14205	0	0	Ki67+	 5352 13953
14206	0	0	Ki67+	 5354 14069
14207	0	0	Ki67+	 5355 14355
14208	0	0	Ki67+	 5357 13797
14209	0	0	Ki67+	 5357 14224
14210	0	0	Ki67+	 5359 14169
14211	0	0	Ki67+	 5363 13854
14212	0	0	Ki67+	 5367 14142
14213	0	0	Ki67+	 5379 13889
14214	0	0	Ki67+	 5381 14156
14215	0	0	Ki67+	 5383 14344
14216	0	0	Ki67+	 5384 13984
14217	0	0	Ki67+	 5384 14043
14218	0	0	Ki67+	 5386 13839
14219	0	0	Ki67+	 5391 13807
14220	0	0	Ki67+	 5392 14430
14221	0	0	Ki67+	 5394 13852
14222	0	0	Ki67+	 5395 14196
14223	0	0	Ki67+	 5396 14055
14224	0	0	Ki67+	 5396 14144
14225	0	0	Ki67+	 5397 14081
14226	0	0	Ki67+	 5400 13878
14227	0	0	Ki67+	 5400 14342
14228	0	0	Ki67+	 5401 14029
14229	0	0	Ki67+	 5416 13999
14230	0	0	Ki67+	 5417 13930
14231	0	0	Ki67+	 5421 13814
14232	0	0	Ki67+	 5424 13845
14233	0	0	Ki67+	 5425 14008
14234	0	0	Ki67+	 5429 13782
14235	0	0	Ki67+	 5434 13922
14236	0	0	Ki67+	 5435 14318
14237	0	0	Ki67+	 5436 13884
14238	0	0	Ki67+	 5437 14282
14239	0	0	Ki67+	 5442 13972
14240	0	0	Ki67+	 5445 14003
14241	0	0	Ki67+	 5448 13959
14242	0	0	Ki67+	 5448 14198
14243	0	0	Ki67+	 5451 14162
14244	0	0	Ki67+	 5451 14268
14245	0	0	Ki67+	 5457 13875
14246	0	0	Ki67+	 5461 13818
14247	0	0	Ki67+	 5461 14271
14248	0	0	Ki67+	 5467 13946
14249	0	0	Ki67+	 5473 13888
14250	0	0	Ki67+	 5478 14151
14251	0	0	Ki67+	 5479 13814
14252	0	0	Ki67+	 5481 14258
14253	0	0	Ki67+	 5483 13787
14254	0	0	Ki67+	 5484 13998
14255	0	0	Ki67+	 5484 14102
14256	0	0	Ki67+	 5487 14174
14257	0	0	Ki67+	 5487 14230
14258	0	0	Ki67+	 5490 14139
14259	0	0	Ki67+	 5494 13989
14260	0	0	Ki67+	 5496 13923
14261	0	0	Ki67+	 5499 13791
14262	0	0	Ki67+	 5503 13909
14263	0	0	Ki67+	 5503 14239
14264	0	0	Ki67+	 5506 13873
14265	0	0	Ki67+	 5518 14171
14266	0	0	Ki67+	 5520 14202
14267	0	0	Ki67+	 5525 13905
14268	0	0	Ki67+	 5525 14121
14269	0	0	Ki67+	 5531 14145
14270	0	0	Ki67+	 5533 14176
14271	0	0	Ki67+	 5534 13807
14272	0	0	Ki67+	 5534 13973
14273	0	0	Ki67+	 5541 14113
14274	0	0	Ki67+	 5551 14182
14275	0	0	Ki67+	 5553 13937
14276	0	0	Ki67+	 5554 14153
14277	0	0	Ki67+	 5556 13800
14278	0	0	Ki67+	 5557 13862
14279	0	0	Ki67+	 5566 14162
14280	0	0	Ki67+	 5570 13786
14281	0	0	Ki67+	 5576 13847
14282	0	0	Ki67+	 5586 14142
14283	0	0	Ki67+	 5592 14094
14284	0	0	Ki67+	 5597 13963
14285	0	0	Ki67+	 5606 14001
14286	0	0	Ki67+	 5608 14030
14287	0	0	Ki67+	 5611 13807
14288	0	0	Ki67+	 5611 14062
14289	0	0	Ki67+	 5616 13846
14290	0	0	Ki67+	 5616 13931
14291	0	0	Ki67+	 5618 13968
14292	0	0	Ki67+	 5619 14080
14293	0	0	Ki67+	 5627 14031
14294	0	0	Ki67+	 5628 13921
14295	0	0	Ki67+	 5628 14065
14296	0	0	Ki67+	 5640 14002
14297	0	0	Ki67+	 5642 13973
14298	0	0	Ki67+	 5644 13886
14299	0	0	Ki67+	 5645 13831
14300	0	0	Ki67+	 5645 14028
14301	0	0	Ki67+	 5646 13933
14302	0	0	Ki67+	 5646 13943
14303	0	0	Ki67+	 5660 13908
14304	0	0	Ki67+	 5672 13893
14305	0	0	Ki67+	 5677 13847
14306	0	0	Ki67+	 5682 13820
14307	0	0	Ki67+	 5686 13871
14308	0	0	Ki67+	 5688 13780
14309	0	0	Ki67+	 5688 14235
14310	0	0	Ki67+	 5691 13846
14311	0	0	Ki67+	 5697 14196
14312	0	0	Ki67+	 5701 13827
14313	0	0	Ki67+	 5713 13953
14314	0	0	Ki67+	 5715 13800
14315	0	0	Ki67+	 5719 13924
14316	0	0	Ki67+	 5719 13941
14317	0	0	Ki67+	 5722 14055
14318	0	0	Ki67+	 5730 14007
14319	0	0	Ki67+	 5731 14078
14320	0	0	Ki67+	 5731 14104
14321	0	0	Ki67+	 5732 13887
14322	0	0	Ki67+	 5737 13934
14323	0	0	Ki67+	 5745 14047
14324	0	0	Ki67+	 5747 14476
14325	0	0	Ki67+	 5753 13993
14326	0	0	Ki67+	 5753 14016
14327	0	0	Ki67+	 5754 14200
14328	0	0	Ki67+	 5762 14098
14329	0	0	Ki67+	 5762 14214
14330	0	0	Ki67+	 5763 13889
14331	0	0	Ki67+	 5763 13953
14332	0	0	Ki67+	 5765 14008
14333	0	0	Ki67+	 5769 14229
14334	0	0	Ki67+	 5770 13807
14335	0	0	Ki67+	 5778 13927
14336	0	0	Ki67+	 5780 13989
14337	0	0	Ki67+	 5780 14022
14338	0	0	Ki67+	 5780 14140
14339	0	0	Ki67+	 5780 14241
14340	0	0	Ki67+	 5781 14207
14341	0	0	Ki67+	 5789 14514
14342	0	0	Ki67+	 5798 14095
14343	0	0	Ki67+	 5799 14177
14344	0	0	Ki67+	 5800 14300
14345	0	0	Ki67+	 5801 14459
14346	0	0	Ki67+	 5803 14016
14347	0	0	Ki67+	 5804 13919
14348	0	0	Ki67+	 5805 14243
14349	0	0	Ki67+	 5808 14045
14350	0	0	Ki67+	 5810 14161
14351	0	0	Ki67+	 5814 14257
14352	0	0	Ki67+	 5818 14104
14353	0	0	Ki67+	 5820 13941
14354	0	0	Ki67+	 5822 14235
14355	0	0	Ki67+	 5826 13792
14356	0	0	Ki67+	 5829 14420
14357	0	0	Ki67+	 5832 13807
14358	0	0	Ki67+	 5832 13962
14359	0	0	Ki67+	 5832 14163
14360	0	0	Ki67+	 5835 14127
14361	0	0	Ki67+	 5835 14198
14362	0	0	Ki67+	 5841 14317
14363	0	0	Ki67+	 5843 14294
14364	0	0	Ki67+	 5845 14086
14365	0	0	Ki67+	 5853 13866
14366	0	0	Ki67+	 5861 14291
14367	0	0	Ki67+	 5863 14073
14368	0	0	Ki67+	 5863 14238
14369	0	0	Ki67+	 5863 14533
14370	0	0	Ki67+	 5865 13898
14371	0	0	Ki67+	 5871 14354
14372	0	0	Ki67+	 5872 13841
14373	0	0	Ki67+	 5873 14051
14374	0	0	Ki67+	 5875 14020
14375	0	0	Ki67+	 5878 14250
14376	0	0	Ki67+	 5881 14228
14377	0	0	Ki67+	 5884 13805
14378	0	0	Ki67+	 5888 14112
14379	0	0	Ki67+	 5890 13820
14380	0	0	Ki67+	 5891 14361
14381	0	0	Ki67+	 5895 13865
14382	0	0	Ki67+	 5898 13921
14383	0	0	Ki67+	 5899 14016
14384	0	0	Ki67+	 5899 14285
14385	0	0	Ki67+	 5901 13988
14386	0	0	Ki67+	 5901 14122
14387	0	0	Ki67+	 5905 13877
14388	0	0	Ki67+	 5905 14087
14389	0	0	Ki67+	 5905 14240
14390	0	0	Ki67+	 5907 14358
14391	0	0	Ki67+	 5911 13831
14392	0	0	Ki67+	 5912 13989
14393	0	0	Ki67+	 5912 14196
14394	0	0	Ki67+	 5912 14266
14395	0	0	Ki67+	 5914 13809
14396	0	0	Ki67+	 5915 13850
14397	0	0	Ki67+	 5915 14001
14398	0	0	Ki67+	 5915 14144
14399	0	0	Ki67+	 5916 14029
14400	0	0	Ki67+	 5919 13910
14401	0	0	Ki67+	 5921 14185
14402	0	0	Ki67+	 5923 14060
14403	0	0	Ki67+	 5930 13948
14404	0	0	Ki67+	 5934 13784
14405	0	0	Ki67+	 5935 13978
14406	0	0	Ki67+	 5937 14255
14407	0	0	Ki67+	 5940 13925
14408	0	0	Ki67+	 5941 14094
14409	0	0	Ki67+	 5942 14190
14410	0	0	Ki67+	 5946 13900
14411	0	0	Ki67+	 5949 13995
14412	0	0	Ki67+	 5954 14249
14413	0	0	Ki67+	 5958 14519
14414	0	0	Ki67+	 5959 13837
14415	0	0	Ki67+	 5960 14122
14416	0	0	Ki67+	 5961 13801
14417	0	0	Ki67+	 5961 14045
14418	0	0	Ki67+	 5963 14357
14419	0	0	Ki67+	 5964 14175
14420	0	0	Ki67+	 5965 14476
14421	0	0	Ki67+	 5966 14293
14422	0	0	Ki67+	 5966 14416
14423	0	0	Ki67+	 5969 14019
14424	0	0	Ki67+	 5969 14392
14425	0	0	Ki67+	 5971 13885
14426	0	0	Ki67+	 5971 13997
14427	0	0	Ki67+	 5971 14227
14428	0	0	Ki67+	 5976 14062
14429	0	0	Ki67+	 5976 14418
14430	0	0	Ki67+	 5977 14453
14431	0	0	Ki67+	 5978 14525
14432	0	0	Ki67+	 5981 13852
14433	0	0	Ki67+	 5988 13945
14434	0	0	Ki67+	 5989 14477
14435	0	0	Ki67+	 5990 14383
14436	0	0	Ki67+	 5994 14246
14437	0	0	Ki67+	 5995 14186
14438	0	0	Ki67+	 5998 14112
14439	0	0	Ki67+	 5854 14669
14440	0	0	Ki67+	 5878 14647
14441	0	0	Ki67+	 5922 14601
14442	0	0	Ki67+	 6013 5860
14443	0	0	Ki67+	 6052 5821
14444	0	0	Ki67+	 6066 5831
14445	0	0	Ki67+	 6152 5763
14446	0	0	Ki67+	 6160 6005
14447	0	0	Ki67+	 6162 6040
14448	0	0	Ki67+	 6198 5861
14449	0	0	Ki67+	 6217 5883
14450	0	0	Ki67+	 6220 5842
14451	0	0	Ki67+	 6237 5840
14452	0	0	Ki67+	 6265 5962
14453	0	0	Ki67+	 6277 6057
14454	0	0	Ki67+	 6279 6076
14455	0	0	Ki67+	 6291 6060
14456	0	0	Ki67+	 6305 6104
14457	0	0	Ki67+	 6308 5864
14458	0	0	Ki67+	 6310 6017
14459	0	0	Ki67+	 6319 6076
14460	0	0	Ki67+	 6341 6110
14461	0	0	Ki67+	 6351 6008
14462	0	0	Ki67+	 6360 6081
14463	0	0	Ki67+	 6377 6001
14464	0	0	Ki67+	 6377 6084
14465	0	0	Ki67+	 6643 6072
14466	0	0	Ki67+	 6651 6036
14467	0	0	Ki67+	 6684 5987
14468	0	0	Ki67+	 6699 6018
14469	0	0	Ki67+	 6719 5685
14470	0	0	Ki67+	 6742 5772
14471	0	0	Ki67+	 6747 5700
14472	0	0	Ki67+	 6798 6001
14473	0	0	Ki67+	 6001 6703
14474	0	0	Ki67+	 6001 6835
14475	0	0	Ki67+	 6005 6783
14476	0	0	Ki67+	 6016 6738
14477	0	0	Ki67+	 6018 6463
14478	0	0	Ki67+	 6019 6280
14479	0	0	Ki67+	 6024 6307
14480	0	0	Ki67+	 6028 6783
14481	0	0	Ki67+	 6030 6447
14482	0	0	Ki67+	 6039 6657
14483	0	0	Ki67+	 6043 6563
14484	0	0	Ki67+	 6046 6341
14485	0	0	Ki67+	 6046 6418
14486	0	0	Ki67+	 6046 6523
14487	0	0	Ki67+	 6048 6390
14488	0	0	Ki67+	 6051 6363
14489	0	0	Ki67+	 6056 6701
14490	0	0	Ki67+	 6062 6522
14491	0	0	Ki67+	 6062 6762
14492	0	0	Ki67+	 6071 6509
14493	0	0	Ki67+	 6076 6590
14494	0	0	Ki67+	 6076 6794
14495	0	0	Ki67+	 6078 6877
14496	0	0	Ki67+	 6081 6753
14497	0	0	Ki67+	 6083 6536
14498	0	0	Ki67+	 6088 6901
14499	0	0	Ki67+	 6090 6695
14500	0	0	Ki67+	 6100 6854
14501	0	0	Ki67+	 6109 6771
14502	0	0	Ki67+	 6110 6518
14503	0	0	Ki67+	 6113 6731
14504	0	0	Ki67+	 6116 6837
14505	0	0	Ki67+	 6120 6551
14506	0	0	Ki67+	 6122 6622
14507	0	0	Ki67+	 6124 6807
14508	0	0	Ki67+	 6129 6664
14509	0	0	Ki67+	 6134 6792
14510	0	0	Ki67+	 6156 6657
14511	0	0	Ki67+	 6182 6789
14512	0	0	Ki67+	 6216 6769
14513	0	0	Ki67+	 6253 6748
14514	0	0	Ki67+	 6290 6192
14515	0	0	Ki67+	 6292 6131
14516	0	0	Ki67+	 6303 6151
14517	0	0	Ki67+	 6310 6834
14518	0	0	Ki67+	 6311 6183
14519	0	0	Ki67+	 6313 6198
14520	0	0	Ki67+	 6316 6146
14521	0	0	Ki67+	 6341 6171
14522	0	0	Ki67+	 6353 6246
14523	0	0	Ki67+	 6357 6188
14524	0	0	Ki67+	 6373 6532
14525	0	0	Ki67+	 6377 6127
14526	0	0	Ki67+	 6382 6518
14527	0	0	Ki67+	 6384 6546
14528	0	0	Ki67+	 6393 6159
14529	0	0	Ki67+	 6394 6504
14530	0	0	Ki67+	 6397 6529
14531	0	0	Ki67+	 6399 6124
14532	0	0	Ki67+	 6399 6873
14533	0	0	Ki67+	 6400 6238
14534	0	0	Ki67+	 6404 6256
14535	0	0	Ki67+	 6409 6151
14536	0	0	Ki67+	 6409 6185
14537	0	0	Ki67+	 6410 6223
14538	0	0	Ki67+	 6416 6209
14539	0	0	Ki67+	 6417 6175
14540	0	0	Ki67+	 6423 6738
14541	0	0	Ki67+	 6425 6807
14542	0	0	Ki67+	 6465 6621
14543	0	0	Ki67+	 6618 6368
14544	0	0	Ki67+	 6619 6597
14545	0	0	Ki67+	 6619 6710
14546	0	0	Ki67+	 6621 6254
14547	0	0	Ki67+	 6622 6223
14548	0	0	Ki67+	 6623 6177
14549	0	0	Ki67+	 6623 6519
14550	0	0	Ki67+	 6626 6149
14551	0	0	Ki67+	 6631 6291
14552	0	0	Ki67+	 6631 6350
14553	0	0	Ki67+	 6633 6113
14554	0	0	Ki67+	 6635 6502
14555	0	0	Ki67+	 6636 6142
14556	0	0	Ki67+	 6638 6257
14557	0	0	Ki67+	 6652 6289
14558	0	0	Ki67+	 6654 6217
14559	0	0	Ki67+	 6657 6171
14560	0	0	Ki67+	 6676 6691
14561	0	0	Ki67+	 6706 6657
14562	0	0	Ki67+	 6711 6622
14563	0	0	Ki67+	 6716 6639
14564	0	0	Ki67+	 6732 6593
14565	0	0	Ki67+	 6780 6422
14566	0	0	Ki67+	 6002 7196
14567	0	0	Ki67+	 6012 7087
14568	0	0	Ki67+	 6022 7114
14569	0	0	Ki67+	 6022 7254
14570	0	0	Ki67+	 6024 7289
14571	0	0	Ki67+	 6024 7571
14572	0	0	Ki67+	 6028 7146
14573	0	0	Ki67+	 6028 7605
14574	0	0	Ki67+	 6032 7696
14575	0	0	Ki67+	 6038 7664
14576	0	0	Ki67+	 6039 7042
14577	0	0	Ki67+	 6041 7073
14578	0	0	Ki67+	 6043 7250
14579	0	0	Ki67+	 6046 7547
14580	0	0	Ki67+	 6047 7135
14581	0	0	Ki67+	 6047 7170
14582	0	0	Ki67+	 6047 7619
14583	0	0	Ki67+	 6050 7213
14584	0	0	Ki67+	 6052 7562
14585	0	0	Ki67+	 6053 7519
14586	0	0	Ki67+	 6054 7300
14587	0	0	Ki67+	 6054 7705
14588	0	0	Ki67+	 6057 7672
14589	0	0	Ki67+	 6061 7097
14590	0	0	Ki67+	 6073 7546
14591	0	0	Ki67+	 6073 7585
14592	0	0	Ki67+	 6074 7152
14593	0	0	Ki67+	 6077 7615
14594	0	0	Ki67+	 6081 7652
14595	0	0	Ki67+	 6084 7110
14596	0	0	Ki67+	 6085 7499
14597	0	0	Ki67+	 6095 7602
14598	0	0	Ki67+	 6099 7569
14599	0	0	Ki67+	 6101 7491
14600	0	0	Ki67+	 6106 7542
14601	0	0	Ki67+	 6121 7710
14602	0	0	Ki67+	 6130 7554
14603	0	0	Ki67+	 6133 7682
14604	0	0	Ki67+	 6135 7489
14605	0	0	Ki67+	 6148 7693
14606	0	0	Ki67+	 6157 7705
14607	0	0	Ki67+	 6165 7622
14608	0	0	Ki67+	 6170 7510
14609	0	0	Ki67+	 6175 7486
14610	0	0	Ki67+	 6181 7681
14611	0	0	Ki67+	 6183 7654
14612	0	0	Ki67+	 6185 7603
14613	0	0	Ki67+	 6192 7705
14614	0	0	Ki67+	 6198 7623
14615	0	0	Ki67+	 6201 7575
14616	0	0	Ki67+	 6205 7517
14617	0	0	Ki67+	 6208 6972
14618	0	0	Ki67+	 6213 7596
14619	0	0	Ki67+	 6221 7578
14620	0	0	Ki67+	 6225 7511
14621	0	0	Ki67+	 6231 7545
14622	0	0	Ki67+	 6245 7556
14623	0	0	Ki67+	 6259 7608
14624	0	0	Ki67+	 6265 7582
14625	0	0	Ki67+	 6273 7415
14626	0	0	Ki67+	 6274 7596
14627	0	0	Ki67+	 6310 7675
14628	0	0	Ki67+	 6311 7592
14629	0	0	Ki67+	 6320 7615
14630	0	0	Ki67+	 6324 7652
14631	0	0	Ki67+	 6332 7615
14632	0	0	Ki67+	 6356 7684
14633	0	0	Ki67+	 6359 7649
14634	0	0	Ki67+	 6387 7226
14635	0	0	Ki67+	 6408 6963
14636	0	0	Ki67+	 6439 7398
14637	0	0	Ki67+	 6509 7402
14638	0	0	Ki67+	 6542 7444
14639	0	0	Ki67+	 6549 7279
14640	0	0	Ki67+	 6560 7363
14641	0	0	Ki67+	 6576 7448
14642	0	0	Ki67+	 6578 7308
14643	0	0	Ki67+	 6581 7365
14644	0	0	Ki67+	 6611 7186
14645	0	0	Ki67+	 6612 7406
14646	0	0	Ki67+	 6612 7417
14647	0	0	Ki67+	 6631 7398
14648	0	0	Ki67+	 6635 7473
14649	0	0	Ki67+	 6637 7581
14650	0	0	Ki67+	 6639 7164
14651	0	0	Ki67+	 6656 7360
14652	0	0	Ki67+	 6657 7463
14653	0	0	Ki67+	 6660 7437
14654	0	0	Ki67+	 6673 7181
14655	0	0	Ki67+	 6675 7368
14656	0	0	Ki67+	 6687 7427
14657	0	0	Ki67+	 6690 7380
14658	0	0	Ki67+	 6691 7212
14659	0	0	Ki67+	 6697 7223
14660	0	0	Ki67+	 6701 7197
14661	0	0	Ki67+	 6705 7374
14662	0	0	Ki67+	 6707 7352
14663	0	0	Ki67+	 6716 7320
14664	0	0	Ki67+	 6725 7309
14665	0	0	Ki67+	 6729 7356
14666	0	0	Ki67+	 6731 7282
14667	0	0	Ki67+	 6739 7333
14668	0	0	Ki67+	 6743 7240
14669	0	0	Ki67+	 6750 7339
14670	0	0	Ki67+	 6769 7350
14671	0	0	Ki67+	 6778 7689
14672	0	0	Ki67+	 6006 8301
14673	0	0	Ki67+	 6007 7770
14674	0	0	Ki67+	 6010 7737
14675	0	0	Ki67+	 6010 7783
14676	0	0	Ki67+	 6014 8320
14677	0	0	Ki67+	 6015 8189
14678	0	0	Ki67+	 6018 7767
14679	0	0	Ki67+	 6018 8159
14680	0	0	Ki67+	 6019 7830
14681	0	0	Ki67+	 6023 7743
14682	0	0	Ki67+	 6024 8430
14683	0	0	Ki67+	 6032 8051
14684	0	0	Ki67+	 6033 8139
14685	0	0	Ki67+	 6037 8461
14686	0	0	Ki67+	 6038 7718
14687	0	0	Ki67+	 6038 7910
14688	0	0	Ki67+	 6038 8200
14689	0	0	Ki67+	 6041 8103
14690	0	0	Ki67+	 6042 8225
14691	0	0	Ki67+	 6042 8347
14692	0	0	Ki67+	 6043 8417
14693	0	0	Ki67+	 6045 7768
14694	0	0	Ki67+	 6045 8064
14695	0	0	Ki67+	 6046 8362
14696	0	0	Ki67+	 6050 8132
14697	0	0	Ki67+	 6052 7807
14698	0	0	Ki67+	 6054 8110
14699	0	0	Ki67+	 6061 8019
14700	0	0	Ki67+	 6063 7877
14701	0	0	Ki67+	 6063 8078
14702	0	0	Ki67+	 6065 7773
14703	0	0	Ki67+	 6067 8102
14704	0	0	Ki67+	 6070 8402
14705	0	0	Ki67+	 6073 8045
14706	0	0	Ki67+	 6079 7813
14707	0	0	Ki67+	 6081 8375
14708	0	0	Ki67+	 6084 8464
14709	0	0	Ki67+	 6090 7793
14710	0	0	Ki67+	 6094 8063
14711	0	0	Ki67+	 6095 8469
14712	0	0	Ki67+	 6095 8495
14713	0	0	Ki67+	 6102 7742
14714	0	0	Ki67+	 6105 8053
14715	0	0	Ki67+	 6110 8173
14716	0	0	Ki67+	 6111 8379
14717	0	0	Ki67+	 6113 8447
14718	0	0	Ki67+	 6115 8159
14719	0	0	Ki67+	 6118 8076
14720	0	0	Ki67+	 6120 8247
14721	0	0	Ki67+	 6122 8434
14722	0	0	Ki67+	 6123 8390
14723	0	0	Ki67+	 6134 7721
14724	0	0	Ki67+	 6134 7756
14725	0	0	Ki67+	 6135 8490
14726	0	0	Ki67+	 6142 7825
14727	0	0	Ki67+	 6144 7836
14728	0	0	Ki67+	 6149 8425
14729	0	0	Ki67+	 6152 8448
14730	0	0	Ki67+	 6156 8462
14731	0	0	Ki67+	 6162 8433
14732	0	0	Ki67+	 6168 7955
14733	0	0	Ki67+	 6174 7839
14734	0	0	Ki67+	 6179 7801
14735	0	0	Ki67+	 6201 8147
14736	0	0	Ki67+	 6204 8326
14737	0	0	Ki67+	 6206 7796
14738	0	0	Ki67+	 6207 7830
14739	0	0	Ki67+	 6207 7843
14740	0	0	Ki67+	 6209 8274
14741	0	0	Ki67+	 6213 8140
14742	0	0	Ki67+	 6224 8371
14743	0	0	Ki67+	 6226 7773
14744	0	0	Ki67+	 6231 7893
14745	0	0	Ki67+	 6234 7952
14746	0	0	Ki67+	 6235 8191
14747	0	0	Ki67+	 6239 8119
14748	0	0	Ki67+	 6240 8279
14749	0	0	Ki67+	 6245 7849
14750	0	0	Ki67+	 6247 8149
14751	0	0	Ki67+	 6248 8357
14752	0	0	Ki67+	 6256 7823
14753	0	0	Ki67+	 6259 8175
14754	0	0	Ki67+	 6260 7887
14755	0	0	Ki67+	 6265 8222
14756	0	0	Ki67+	 6268 8353
14757	0	0	Ki67+	 6269 8399
14758	0	0	Ki67+	 6271 7781
14759	0	0	Ki67+	 6274 7809
14760	0	0	Ki67+	 6276 8154
14761	0	0	Ki67+	 6284 7726
14762	0	0	Ki67+	 6286 7806
14763	0	0	Ki67+	 6289 8179
14764	0	0	Ki67+	 6290 7853
14765	0	0	Ki67+	 6290 8397
14766	0	0	Ki67+	 6291 8462
14767	0	0	Ki67+	 6292 8421
14768	0	0	Ki67+	 6299 8000
14769	0	0	Ki67+	 6300 8447
14770	0	0	Ki67+	 6301 7824
14771	0	0	Ki67+	 6307 8484
14772	0	0	Ki67+	 6309 7762
14773	0	0	Ki67+	 6310 7728
14774	0	0	Ki67+	 6313 7777
14775	0	0	Ki67+	 6314 7903
14776	0	0	Ki67+	 6320 8160
14777	0	0	Ki67+	 6322 7806
14778	0	0	Ki67+	 6326 7934
14779	0	0	Ki67+	 6328 7863
14780	0	0	Ki67+	 6329 7824
14781	0	0	Ki67+	 6330 8178
14782	0	0	Ki67+	 6330 8334
14783	0	0	Ki67+	 6332 7977
14784	0	0	Ki67+	 6337 8228
14785	0	0	Ki67+	 6338 8207
14786	0	0	Ki67+	 6344 7910
14787	0	0	Ki67+	 6345 7833
14788	0	0	Ki67+	 6352 8350
14789	0	0	Ki67+	 6352 8418
14790	0	0	Ki67+	 6355 8250
14791	0	0	Ki67+	 6356 8119
14792	0	0	Ki67+	 6358 7971
14793	0	0	Ki67+	 6360 7820
14794	0	0	Ki67+	 6362 8388
14795	0	0	Ki67+	 6365 7936
14796	0	0	Ki67+	 6369 8423
14797	0	0	Ki67+	 6378 7775
14798	0	0	Ki67+	 6382 7757
14799	0	0	Ki67+	 6386 7740
14800	0	0	Ki67+	 6387 7809
14801	0	0	Ki67+	 6388 7864
14802	0	0	Ki67+	 6389 8110
14803	0	0	Ki67+	 6389 8240
14804	0	0	Ki67+	 6391 8039
14805	0	0	Ki67+	 6394 8122
14806	0	0	Ki67+	 6396 7788
14807	0	0	Ki67+	 6398 8443
14808	0	0	Ki67+	 6402 7761
14809	0	0	Ki67+	 6405 7852
14810	0	0	Ki67+	 6408 7948
14811	0	0	Ki67+	 6408 8020
14812	0	0	Ki67+	 6417 8139
14813	0	0	Ki67+	 6419 7952
14814	0	0	Ki67+	 6419 7988
14815	0	0	Ki67+	 6423 8380
14816	0	0	Ki67+	 6427 8470
14817	0	0	Ki67+	 6431 7801
14818	0	0	Ki67+	 6432 7819
14819	0	0	Ki67+	 6437 8088
14820	0	0	Ki67+	 6439 7849
14821	0	0	Ki67+	 6439 8074
14822	0	0	Ki67+	 6443 8196
14823	0	0	Ki67+	 6444 8443
14824	0	0	Ki67+	 6444 8460
14825	0	0	Ki67+	 6446 8099
14826	0	0	Ki67+	 6447 8009
14827	0	0	Ki67+	 6447 8046
14828	0	0	Ki67+	 6451 7912
14829	0	0	Ki67+	 6453 7860
14830	0	0	Ki67+	 6454 8265
14831	0	0	Ki67+	 6456 7764
14832	0	0	Ki67+	 6456 7838
14833	0	0	Ki67+	 6456 7966
14834	0	0	Ki67+	 6468 7804
14835	0	0	Ki67+	 6468 8466
14836	0	0	Ki67+	 6473 8299
14837	0	0	Ki67+	 6475 7743
14838	0	0	Ki67+	 6476 7792
14839	0	0	Ki67+	 6478 7874
14840	0	0	Ki67+	 6478 8357
14841	0	0	Ki67+	 6480 7968
14842	0	0	Ki67+	 6480 8446
14843	0	0	Ki67+	 6482 7765
14844	0	0	Ki67+	 6482 7816
14845	0	0	Ki67+	 6487 8393
14846	0	0	Ki67+	 6488 8074
14847	0	0	Ki67+	 6489 7846
14848	0	0	Ki67+	 6491 8375
14849	0	0	Ki67+	 6503 8332
14850	0	0	Ki67+	 6509 8317
14851	0	0	Ki67+	 6510 7840
14852	0	0	Ki67+	 6512 7725
14853	0	0	Ki67+	 6519 7873
14854	0	0	Ki67+	 6521 8037
14855	0	0	Ki67+	 6523 8008
14856	0	0	Ki67+	 6523 8409
14857	0	0	Ki67+	 6525 7904
14858	0	0	Ki67+	 6528 8434
14859	0	0	Ki67+	 6531 7940
14860	0	0	Ki67+	 6532 7731
14861	0	0	Ki67+	 6532 8454
14862	0	0	Ki67+	 6542 7717
14863	0	0	Ki67+	 6542 7988
14864	0	0	Ki67+	 6545 8445
14865	0	0	Ki67+	 6546 8287
14866	0	0	Ki67+	 6547 8322
14867	0	0	Ki67+	 6548 8360
14868	0	0	Ki67+	 6549 8415
14869	0	0	Ki67+	 6551 7972
14870	0	0	Ki67+	 6559 7814
14871	0	0	Ki67+	 6560 8006
14872	0	0	Ki67+	 6564 7981
14873	0	0	Ki67+	 6566 7873
14874	0	0	Ki67+	 6567 8259
14875	0	0	Ki67+	 6570 7892
14876	0	0	Ki67+	 6584 7755
14877	0	0	Ki67+	 6586 7789
14878	0	0	Ki67+	 6588 7920
14879	0	0	Ki67+	 6596 8275
14880	0	0	Ki67+	 6596 8414
14881	0	0	Ki67+	 6597 7728
14882	0	0	Ki67+	 6598 7881
14883	0	0	Ki67+	 6598 7991
14884	0	0	Ki67+	 6602 7812
14885	0	0	Ki67+	 6605 8425
14886	0	0	Ki67+	 6606 7979
14887	0	0	Ki67+	 6612 8299
14888	0	0	Ki67+	 6623 8350
14889	0	0	Ki67+	 6632 7924
14890	0	0	Ki67+	 6635 7761
14891	0	0	Ki67+	 6644 7895
14892	0	0	Ki67+	 6671 8217
14893	0	0	Ki67+	 6677 8425
14894	0	0	Ki67+	 6680 8251
14895	0	0	Ki67+	 6689 8442
14896	0	0	Ki67+	 6693 8185
14897	0	0	Ki67+	 6703 8202
14898	0	0	Ki67+	 6712 8272
14899	0	0	Ki67+	 6714 8165
14900	0	0	Ki67+	 6715 8237
14901	0	0	Ki67+	 6716 8216
14902	0	0	Ki67+	 6719 7851
14903	0	0	Ki67+	 6722 8404
14904	0	0	Ki67+	 6727 8216
14905	0	0	Ki67+	 6734 8151
14906	0	0	Ki67+	 6736 7863
14907	0	0	Ki67+	 6738 8205
14908	0	0	Ki67+	 6739 8433
14909	0	0	Ki67+	 6765 8191
14910	0	0	Ki67+	 6777 8160
14911	0	0	Ki67+	 6779 8176
14912	0	0	Ki67+	 6783 8312
14913	0	0	Ki67+	 6786 8226
14914	0	0	Ki67+	 6003 8964
14915	0	0	Ki67+	 6004 8518
14916	0	0	Ki67+	 6007 8662
14917	0	0	Ki67+	 6009 8819
14918	0	0	Ki67+	 6010 8751
14919	0	0	Ki67+	 6011 9143
14920	0	0	Ki67+	 6012 9081
14921	0	0	Ki67+	 6013 8552
14922	0	0	Ki67+	 6013 8803
14923	0	0	Ki67+	 6013 9299
14924	0	0	Ki67+	 6016 9250
14925	0	0	Ki67+	 6017 8887
14926	0	0	Ki67+	 6020 8572
14927	0	0	Ki67+	 6024 8524
14928	0	0	Ki67+	 6024 8983
14929	0	0	Ki67+	 6027 9195
14930	0	0	Ki67+	 6029 8776
14931	0	0	Ki67+	 6029 9025
14932	0	0	Ki67+	 6030 9074
14933	0	0	Ki67+	 6033 8663
14934	0	0	Ki67+	 6033 9098
14935	0	0	Ki67+	 6037 9168
14936	0	0	Ki67+	 6037 9278
14937	0	0	Ki67+	 6041 9303
14938	0	0	Ki67+	 6043 8857
14939	0	0	Ki67+	 6048 8676
14940	0	0	Ki67+	 6049 8533
14941	0	0	Ki67+	 6049 9120
14942	0	0	Ki67+	 6049 9235
14943	0	0	Ki67+	 6050 8885
14944	0	0	Ki67+	 6059 8519
14945	0	0	Ki67+	 6062 8942
14946	0	0	Ki67+	 6062 9222
14947	0	0	Ki67+	 6063 9151
14948	0	0	Ki67+	 6065 8973
14949	0	0	Ki67+	 6066 8729
14950	0	0	Ki67+	 6067 8994
14951	0	0	Ki67+	 6069 9297
14952	0	0	Ki67+	 6070 8717
14953	0	0	Ki67+	 6074 8820
14954	0	0	Ki67+	 6077 8786
14955	0	0	Ki67+	 6077 8926
14956	0	0	Ki67+	 6079 8639
14957	0	0	Ki67+	 6083 8538
14958	0	0	Ki67+	 6085 8956
14959	0	0	Ki67+	 6086 9180
14960	0	0	Ki67+	 6093 8661
14961	0	0	Ki67+	 6096 9309
14962	0	0	Ki67+	 6097 8730
14963	0	0	Ki67+	 6098 8949
14964	0	0	Ki67+	 6099 8514
14965	0	0	Ki67+	 6099 9030
14966	0	0	Ki67+	 6100 9182
14967	0	0	Ki67+	 6103 8636
14968	0	0	Ki67+	 6103 8703
14969	0	0	Ki67+	 6103 9237
14970	0	0	Ki67+	 6106 8525
14971	0	0	Ki67+	 6107 8654
14972	0	0	Ki67+	 6107 9133
14973	0	0	Ki67+	 6108 9003
14974	0	0	Ki67+	 6111 8962
14975	0	0	Ki67+	 6115 9283
14976	0	0	Ki67+	 6120 8946
14977	0	0	Ki67+	 6121 8840
14978	0	0	Ki67+	 6121 9035
14979	0	0	Ki67+	 6122 8712
14980	0	0	Ki67+	 6123 9310
14981	0	0	Ki67+	 6125 8920
14982	0	0	Ki67+	 6128 9005
14983	0	0	Ki67+	 6128 9062
14984	0	0	Ki67+	 6130 8943
14985	0	0	Ki67+	 6133 9250
14986	0	0	Ki67+	 6134 8541
14987	0	0	Ki67+	 6135 9263
14988	0	0	Ki67+	 6136 9299
14989	0	0	Ki67+	 6137 8782
14990	0	0	Ki67+	 6143 8974
14991	0	0	Ki67+	 6151 8943
14992	0	0	Ki67+	 6152 8829
14993	0	0	Ki67+	 6159 8851
14994	0	0	Ki67+	 6162 8821
14995	0	0	Ki67+	 6164 9215
14996	0	0	Ki67+	 6165 8806
14997	0	0	Ki67+	 6167 9091
14998	0	0	Ki67+	 6168 9273
14999	0	0	Ki67+	 6179 8697
15000	0	0	Ki67+	 6181 8763
15001	0	0	Ki67+	 6182 8861
15002	0	0	Ki67+	 6187 9005
15003	0	0	Ki67+	 6200 8820
[truncated: 3,371,620 more chars]
