# Supplementary material for: Data-Driven Discovery of Immune Contexture Biomarkers
Source: Front Oncol. 2018 Dec 18;8:627. doi: 10.3389/fonc.2018.00627 (PMC6305402; doi:10.3389/fonc.2018.00627)
Supplement: Data Sheet 5.zip — MSI/MSS dataset, part 3/3. [file Data_Sheet_5.zip › MSIMSSDataset/89899_ImageObjects.txt]

barcode_target	F16-000133 [5 channels]
barcode_origin	0
workflow_target	CD8-CD3-CD4-Ki67-DAPI_generic.wsa 
workflow_target_version	 build f14999727a346af05f524693b44526002539cc76, workflows f149997 2016-05-23 with local changes
workflow_origin	0
workflow_origin_version	0
iH	22416
iW	79200
user	txdsapps
hostname	RPZMB000021

1	0	0	Ki67+	 3717 6646
2	0	0	Ki67+	 3813 6460
3	0	0	Ki67+	 3960 6590
4	0	0	Ki67+	 3960 6616
5	0	0	Ki67+	 3986 6570
6	0	0	Ki67+	 4001 6526
7	0	0	Ki67+	 4011 6568
8	0	0	Ki67+	 4012 6648
9	0	0	Ki67+	 4022 6635
10	0	0	Ki67+	 4028 6515
11	0	0	Ki67+	 4037 6626
12	0	0	Ki67+	 4058 6543
13	0	0	Ki67+	 4058 6668
14	0	0	Ki67+	 4093 6641
15	0	0	Ki67+	 4102 6654
16	0	0	Ki67+	 4126 6603
17	0	0	Ki67+	 4143 6580
18	0	0	Ki67+	 4145 6596
19	0	0	Ki67+	 4153 6526
20	0	0	Ki67+	 4159 6481
21	0	0	Ki67+	 4170 6594
22	0	0	Ki67+	 4174 6507
23	0	0	Ki67+	 4201 6647
24	0	0	Ki67+	 4208 6660
25	0	0	Ki67+	 4245 6263
26	0	0	Ki67+	 4304 6661
27	0	0	Ki67+	 4305 6578
28	0	0	Ki67+	 4306 6191
29	0	0	Ki67+	 4308 6552
30	0	0	Ki67+	 4312 6607
31	0	0	Ki67+	 4313 6644
32	0	0	Ki67+	 4319 6524
33	0	0	Ki67+	 4330 6516
34	0	0	Ki67+	 4336 6553
35	0	0	Ki67+	 4341 6595
36	0	0	Ki67+	 4346 6648
37	0	0	Ki67+	 4356 6511
38	0	0	Ki67+	 4363 6533
39	0	0	Ki67+	 4365 6643
40	0	0	Ki67+	 4378 6497
41	0	0	Ki67+	 4384 6607
42	0	0	Ki67+	 4392 6474
43	0	0	Ki67+	 4398 6633
44	0	0	Ki67+	 3663 7053
45	0	0	Ki67+	 3668 6925
46	0	0	Ki67+	 3672 6946
47	0	0	Ki67+	 3672 6993
48	0	0	Ki67+	 3677 7037
49	0	0	Ki67+	 3687 7058
50	0	0	Ki67+	 3691 6968
51	0	0	Ki67+	 3692 7046
52	0	0	Ki67+	 3697 6880
53	0	0	Ki67+	 3706 7004
54	0	0	Ki67+	 3707 6947
55	0	0	Ki67+	 3711 7046
56	0	0	Ki67+	 3712 6878
57	0	0	Ki67+	 3713 6916
58	0	0	Ki67+	 3718 6785
59	0	0	Ki67+	 3718 6825
60	0	0	Ki67+	 3720 7219
61	0	0	Ki67+	 3723 6984
62	0	0	Ki67+	 3723 7156
63	0	0	Ki67+	 3724 6745
64	0	0	Ki67+	 3727 7302
65	0	0	Ki67+	 3731 7235
66	0	0	Ki67+	 3732 7029
67	0	0	Ki67+	 3734 6919
68	0	0	Ki67+	 3737 6719
69	0	0	Ki67+	 3738 6849
70	0	0	Ki67+	 3742 7175
71	0	0	Ki67+	 3745 7007
72	0	0	Ki67+	 3746 7199
73	0	0	Ki67+	 3751 6794
74	0	0	Ki67+	 3751 6887
75	0	0	Ki67+	 3755 6975
76	0	0	Ki67+	 3757 6724
77	0	0	Ki67+	 3757 6824
78	0	0	Ki67+	 3758 6931
79	0	0	Ki67+	 3759 6738
80	0	0	Ki67+	 3763 6866
81	0	0	Ki67+	 3763 7235
82	0	0	Ki67+	 3765 6898
83	0	0	Ki67+	 3765 7194
84	0	0	Ki67+	 3768 7261
85	0	0	Ki67+	 3773 6867
86	0	0	Ki67+	 3777 6839
87	0	0	Ki67+	 3782 7410
88	0	0	Ki67+	 3783 7297
89	0	0	Ki67+	 3784 6911
90	0	0	Ki67+	 3784 7427
91	0	0	Ki67+	 3788 7244
92	0	0	Ki67+	 3788 7260
93	0	0	Ki67+	 3793 7221
94	0	0	Ki67+	 3805 7192
95	0	0	Ki67+	 3819 7248
96	0	0	Ki67+	 3835 7159
97	0	0	Ki67+	 3841 6971
98	0	0	Ki67+	 3850 7275
99	0	0	Ki67+	 3874 7142
100	0	0	Ki67+	 3876 7168
101	0	0	Ki67+	 3878 7423
102	0	0	Ki67+	 3882 7456
103	0	0	Ki67+	 3883 7335
104	0	0	Ki67+	 3890 7136
105	0	0	Ki67+	 3898 7320
106	0	0	Ki67+	 3901 7289
107	0	0	Ki67+	 3902 7364
108	0	0	Ki67+	 3906 7445
109	0	0	Ki67+	 3910 7197
110	0	0	Ki67+	 3912 7226
111	0	0	Ki67+	 3914 7243
112	0	0	Ki67+	 3916 7263
113	0	0	Ki67+	 3917 7468
114	0	0	Ki67+	 3922 7321
115	0	0	Ki67+	 3922 7423
116	0	0	Ki67+	 3923 7359
117	0	0	Ki67+	 3925 6730
118	0	0	Ki67+	 3929 7217
119	0	0	Ki67+	 3929 7465
120	0	0	Ki67+	 3989 7356
121	0	0	Ki67+	 3992 7277
122	0	0	Ki67+	 3997 6839
123	0	0	Ki67+	 4001 6882
124	0	0	Ki67+	 4028 7450
125	0	0	Ki67+	 4046 6683
126	0	0	Ki67+	 4052 6708
127	0	0	Ki67+	 4053 6927
128	0	0	Ki67+	 4055 7401
129	0	0	Ki67+	 4058 7070
130	0	0	Ki67+	 4073 6679
131	0	0	Ki67+	 4074 7196
132	0	0	Ki67+	 4082 6930
133	0	0	Ki67+	 4175 6880
134	0	0	Ki67+	 4201 7127
135	0	0	Ki67+	 4220 6778
136	0	0	Ki67+	 4225 6718
137	0	0	Ki67+	 4226 6761
138	0	0	Ki67+	 4233 6931
139	0	0	Ki67+	 4245 7146
140	0	0	Ki67+	 4250 7362
141	0	0	Ki67+	 4272 7462
142	0	0	Ki67+	 4276 7441
143	0	0	Ki67+	 4278 6740
144	0	0	Ki67+	 4283 6858
145	0	0	Ki67+	 4289 6937
146	0	0	Ki67+	 4301 7153
147	0	0	Ki67+	 4302 6955
148	0	0	Ki67+	 4305 6750
149	0	0	Ki67+	 4308 6823
150	0	0	Ki67+	 4310 6900
151	0	0	Ki67+	 4311 7150
152	0	0	Ki67+	 4316 6687
153	0	0	Ki67+	 4321 7133
154	0	0	Ki67+	 4322 6741
155	0	0	Ki67+	 4322 6770
156	0	0	Ki67+	 4341 6754
157	0	0	Ki67+	 4342 6686
158	0	0	Ki67+	 4346 6988
159	0	0	Ki67+	 4347 7358
160	0	0	Ki67+	 4351 7132
161	0	0	Ki67+	 4352 6906
162	0	0	Ki67+	 4352 7041
163	0	0	Ki67+	 4354 6827
164	0	0	Ki67+	 4357 6954
165	0	0	Ki67+	 4361 6863
166	0	0	Ki67+	 4365 6996
167	0	0	Ki67+	 4365 7258
168	0	0	Ki67+	 4366 6879
169	0	0	Ki67+	 4368 6778
170	0	0	Ki67+	 4369 6826
171	0	0	Ki67+	 4369 6910
172	0	0	Ki67+	 4371 6711
173	0	0	Ki67+	 4371 6738
174	0	0	Ki67+	 4378 6695
175	0	0	Ki67+	 4379 6865
176	0	0	Ki67+	 4385 6876
177	0	0	Ki67+	 4385 7084
178	0	0	Ki67+	 4390 7040
179	0	0	Ki67+	 4393 6973
180	0	0	Ki67+	 4396 6913
181	0	0	Ki67+	 4400 6831
182	0	0	Ki67+	 4418 6697
183	0	0	Ki67+	 4419 6855
184	0	0	Ki67+	 4420 7313
185	0	0	Ki67+	 4421 6804
186	0	0	Ki67+	 4421 7381
187	0	0	Ki67+	 4423 6818
188	0	0	Ki67+	 4424 6925
189	0	0	Ki67+	 4429 7404
190	0	0	Ki67+	 4436 7075
191	0	0	Ki67+	 4440 7432
192	0	0	Ki67+	 4443 6983
193	0	0	Ki67+	 3881 7503
194	0	0	Ki67+	 3915 7515
195	0	0	Ki67+	 3925 7560
196	0	0	Ki67+	 4203 7691
197	0	0	Ki67+	 4207 7759
198	0	0	Ki67+	 4217 7495
199	0	0	Ki67+	 4223 7713
200	0	0	Ki67+	 4223 7734
201	0	0	Ki67+	 4230 7564
202	0	0	Ki67+	 4233 7694
203	0	0	Ki67+	 4243 7742
204	0	0	Ki67+	 4254 7524
205	0	0	Ki67+	 4255 7825
206	0	0	Ki67+	 4259 7490
207	0	0	Ki67+	 4267 7836
208	0	0	Ki67+	 4273 7509
209	0	0	Ki67+	 4278 7755
210	0	0	Ki67+	 4281 7681
211	0	0	Ki67+	 4281 7852
212	0	0	Ki67+	 4282 7825
213	0	0	Ki67+	 4292 7668
214	0	0	Ki67+	 4294 7797
215	0	0	Ki67+	 4296 7540
216	0	0	Ki67+	 4297 7768
217	0	0	Ki67+	 4298 7608
218	0	0	Ki67+	 4299 7697
219	0	0	Ki67+	 4308 7495
220	0	0	Ki67+	 4310 7515
221	0	0	Ki67+	 4322 7627
222	0	0	Ki67+	 4322 7711
223	0	0	Ki67+	 4325 7663
224	0	0	Ki67+	 4327 7858
225	0	0	Ki67+	 4328 7695
226	0	0	Ki67+	 4328 7820
227	0	0	Ki67+	 4329 7756
228	0	0	Ki67+	 4329 7788
229	0	0	Ki67+	 4330 7738
230	0	0	Ki67+	 4346 7913
231	0	0	Ki67+	 4349 7623
232	0	0	Ki67+	 4350 7876
233	0	0	Ki67+	 4352 7641
234	0	0	Ki67+	 4354 7672
235	0	0	Ki67+	 4355 7699
236	0	0	Ki67+	 4365 7900
237	0	0	Ki67+	 4368 7973
238	0	0	Ki67+	 4393 7941
239	0	0	Ki67+	 4394 7914
240	0	0	Ki67+	 4400 7996
241	0	0	Ki67+	 4401 8030
242	0	0	Ki67+	 4402 7588
243	0	0	Ki67+	 4404 7885
244	0	0	Ki67+	 4406 7646
245	0	0	Ki67+	 4410 7620
246	0	0	Ki67+	 4410 7688
247	0	0	Ki67+	 4413 7943
248	0	0	Ki67+	 4417 7868
249	0	0	Ki67+	 4421 8031
250	0	0	Ki67+	 4422 7845
251	0	0	Ki67+	 4422 8052
252	0	0	Ki67+	 4424 7943
253	0	0	Ki67+	 4427 7817
254	0	0	Ki67+	 4428 7731
255	0	0	Ki67+	 4429 7914
256	0	0	Ki67+	 4432 7897
257	0	0	Ki67+	 4433 7687
258	0	0	Ki67+	 4436 7584
259	0	0	Ki67+	 4437 7934
260	0	0	Ki67+	 4439 7708
261	0	0	Ki67+	 4441 7834
262	0	0	Ki67+	 4442 7959
263	0	0	Ki67+	 4443 7860
264	0	0	Ki67+	 4445 7741
265	0	0	Ki67+	 4447 7763
266	0	0	Ki67+	 4603 6338
267	0	0	Ki67+	 4736 6312
268	0	0	Ki67+	 4742 6270
269	0	0	Ki67+	 4750 6327
270	0	0	Ki67+	 4759 6301
271	0	0	Ki67+	 4965 6067
272	0	0	Ki67+	 4976 6122
273	0	0	Ki67+	 4990 6172
274	0	0	Ki67+	 5021 6082
275	0	0	Ki67+	 5034 6094
276	0	0	Ki67+	 5036 6122
277	0	0	Ki67+	 5039 6235
278	0	0	Ki67+	 5050 6169
279	0	0	Ki67+	 5067 6233
280	0	0	Ki67+	 5071 6063
281	0	0	Ki67+	 5071 6169
282	0	0	Ki67+	 5092 6101
283	0	0	Ki67+	 5100 6174
284	0	0	Ki67+	 5102 6064
285	0	0	Ki67+	 5115 6227
286	0	0	Ki67+	 5117 6147
287	0	0	Ki67+	 5126 6231
288	0	0	Ki67+	 5134 6173
289	0	0	Ki67+	 5149 6181
290	0	0	Ki67+	 5159 6212
291	0	0	Ki67+	 5175 6161
292	0	0	Ki67+	 5176 6184
293	0	0	Ki67+	 5192 6155
294	0	0	Ki67+	 5192 6204
295	0	0	Ki67+	 5199 6171
296	0	0	Ki67+	 5213 6232
297	0	0	Ki67+	 5215 6262
298	0	0	Ki67+	 5223 6180
299	0	0	Ki67+	 5231 6154
300	0	0	Ki67+	 5241 6323
301	0	0	Ki67+	 5245 6305
302	0	0	Ki67+	 5247 6160
303	0	0	Ki67+	 4455 6763
304	0	0	Ki67+	 4460 6810
305	0	0	Ki67+	 4486 6611
306	0	0	Ki67+	 4486 6672
307	0	0	Ki67+	 4489 6786
308	0	0	Ki67+	 4497 6630
309	0	0	Ki67+	 4505 6751
310	0	0	Ki67+	 4509 6591
311	0	0	Ki67+	 4511 7029
312	0	0	Ki67+	 4515 7046
313	0	0	Ki67+	 4523 6607
314	0	0	Ki67+	 4523 7087
315	0	0	Ki67+	 4524 6702
316	0	0	Ki67+	 4538 6740
317	0	0	Ki67+	 4543 6828
318	0	0	Ki67+	 4544 6904
319	0	0	Ki67+	 4545 7064
320	0	0	Ki67+	 4558 6545
321	0	0	Ki67+	 4561 7079
322	0	0	Ki67+	 4564 6595
323	0	0	Ki67+	 4566 6552
324	0	0	Ki67+	 4587 7019
325	0	0	Ki67+	 4590 7031
326	0	0	Ki67+	 4602 6885
327	0	0	Ki67+	 4603 6925
328	0	0	Ki67+	 4607 7091
329	0	0	Ki67+	 4612 7121
330	0	0	Ki67+	 4621 6956
331	0	0	Ki67+	 4636 6925
332	0	0	Ki67+	 4640 7088
333	0	0	Ki67+	 4665 6837
334	0	0	Ki67+	 4669 6920
335	0	0	Ki67+	 4675 7143
336	0	0	Ki67+	 4676 6737
337	0	0	Ki67+	 4678 6709
338	0	0	Ki67+	 4683 6884
339	0	0	Ki67+	 4687 6732
340	0	0	Ki67+	 4692 7124
341	0	0	Ki67+	 4693 6935
342	0	0	Ki67+	 4699 6537
343	0	0	Ki67+	 4699 6590
344	0	0	Ki67+	 4700 6672
345	0	0	Ki67+	 4711 6649
346	0	0	Ki67+	 4714 6529
347	0	0	Ki67+	 4717 6450
348	0	0	Ki67+	 4719 6561
349	0	0	Ki67+	 4729 7016
350	0	0	Ki67+	 4731 6846
351	0	0	Ki67+	 4732 6549
352	0	0	Ki67+	 4735 7138
353	0	0	Ki67+	 4739 7104
354	0	0	Ki67+	 4743 7065
355	0	0	Ki67+	 4745 6587
356	0	0	Ki67+	 4749 7033
357	0	0	Ki67+	 4753 7129
358	0	0	Ki67+	 4755 7101
359	0	0	Ki67+	 4763 6393
360	0	0	Ki67+	 4769 6982
361	0	0	Ki67+	 4772 7069
362	0	0	Ki67+	 4773 6460
363	0	0	Ki67+	 4777 7091
364	0	0	Ki67+	 4795 6483
365	0	0	Ki67+	 4796 6579
366	0	0	Ki67+	 4801 6859
367	0	0	Ki67+	 4804 6474
368	0	0	Ki67+	 4807 6613
369	0	0	Ki67+	 4808 6645
370	0	0	Ki67+	 4817 6592
371	0	0	Ki67+	 4820 6759
372	0	0	Ki67+	 4822 7140
373	0	0	Ki67+	 4831 7102
374	0	0	Ki67+	 4832 6586
375	0	0	Ki67+	 4850 7142
376	0	0	Ki67+	 4861 6795
377	0	0	Ki67+	 4872 6659
378	0	0	Ki67+	 4873 6765
379	0	0	Ki67+	 4874 6752
380	0	0	Ki67+	 4876 6823
381	0	0	Ki67+	 4878 6976
382	0	0	Ki67+	 4879 6714
383	0	0	Ki67+	 4880 6859
384	0	0	Ki67+	 4880 6937
385	0	0	Ki67+	 4881 7021
386	0	0	Ki67+	 4884 6774
387	0	0	Ki67+	 4887 6796
388	0	0	Ki67+	 4896 7059
389	0	0	Ki67+	 4898 7108
390	0	0	Ki67+	 4899 6686
391	0	0	Ki67+	 4910 7014
392	0	0	Ki67+	 4911 7078
393	0	0	Ki67+	 4916 7131
394	0	0	Ki67+	 4918 6717
395	0	0	Ki67+	 4919 7070
396	0	0	Ki67+	 4927 6777
397	0	0	Ki67+	 4930 6748
398	0	0	Ki67+	 4930 6795
399	0	0	Ki67+	 4931 7056
400	0	0	Ki67+	 4933 6361
401	0	0	Ki67+	 4935 6839
402	0	0	Ki67+	 4940 6740
403	0	0	Ki67+	 4943 6811
404	0	0	Ki67+	 4947 6895
405	0	0	Ki67+	 4953 7129
406	0	0	Ki67+	 4954 6777
407	0	0	Ki67+	 4957 7043
408	0	0	Ki67+	 4959 6891
409	0	0	Ki67+	 4968 6957
410	0	0	Ki67+	 4973 6887
411	0	0	Ki67+	 4978 6914
412	0	0	Ki67+	 4982 7059
413	0	0	Ki67+	 4999 6980
414	0	0	Ki67+	 5002 7016
415	0	0	Ki67+	 5010 6623
416	0	0	Ki67+	 5013 6641
417	0	0	Ki67+	 5020 6563
418	0	0	Ki67+	 5027 7055
419	0	0	Ki67+	 5030 7020
420	0	0	Ki67+	 5032 6886
421	0	0	Ki67+	 5033 7086
422	0	0	Ki67+	 5062 6661
423	0	0	Ki67+	 5063 6688
424	0	0	Ki67+	 5069 7109
425	0	0	Ki67+	 5078 6613
426	0	0	Ki67+	 5092 6637
427	0	0	Ki67+	 5095 6496
428	0	0	Ki67+	 5095 6689
429	0	0	Ki67+	 5097 6661
430	0	0	Ki67+	 5098 6724
431	0	0	Ki67+	 5110 7096
432	0	0	Ki67+	 5112 6513
433	0	0	Ki67+	 5138 6417
434	0	0	Ki67+	 5141 6883
435	0	0	Ki67+	 5145 6766
436	0	0	Ki67+	 5154 6751
437	0	0	Ki67+	 5155 6662
438	0	0	Ki67+	 5155 6907
439	0	0	Ki67+	 5158 6630
440	0	0	Ki67+	 5160 6360
441	0	0	Ki67+	 5167 6929
442	0	0	Ki67+	 5176 6549
443	0	0	Ki67+	 5177 6357
444	0	0	Ki67+	 5178 6650
445	0	0	Ki67+	 5183 6945
446	0	0	Ki67+	 5187 7057
447	0	0	Ki67+	 5190 7028
448	0	0	Ki67+	 5198 6360
449	0	0	Ki67+	 5203 6982
450	0	0	Ki67+	 5220 6589
451	0	0	Ki67+	 5226 6378
452	0	0	Ki67+	 5227 6415
453	0	0	Ki67+	 5229 6993
454	0	0	Ki67+	 5232 6734
455	0	0	Ki67+	 5237 7077
456	0	0	Ki67+	 5242 6385
457	0	0	Ki67+	 5242 6443
458	0	0	Ki67+	 5243 7018
459	0	0	Ki67+	 5244 6398
460	0	0	Ki67+	 4453 7824
461	0	0	Ki67+	 4456 7466
462	0	0	Ki67+	 4456 7785
463	0	0	Ki67+	 4457 7909
464	0	0	Ki67+	 4460 7899
465	0	0	Ki67+	 4468 7336
466	0	0	Ki67+	 4472 7788
467	0	0	Ki67+	 4482 7306
468	0	0	Ki67+	 4482 7375
469	0	0	Ki67+	 4482 7654
470	0	0	Ki67+	 4484 7796
471	0	0	Ki67+	 4484 7813
472	0	0	Ki67+	 4487 7267
473	0	0	Ki67+	 4490 7206
474	0	0	Ki67+	 4490 7613
475	0	0	Ki67+	 4494 7406
476	0	0	Ki67+	 4494 7674
477	0	0	Ki67+	 4504 7207
478	0	0	Ki67+	 4507 7695
479	0	0	Ki67+	 4511 7248
480	0	0	Ki67+	 4512 7286
481	0	0	Ki67+	 4515 7393
482	0	0	Ki67+	 4516 7657
483	0	0	Ki67+	 4520 7912
484	0	0	Ki67+	 4520 7930
485	0	0	Ki67+	 4521 7622
486	0	0	Ki67+	 4523 7257
487	0	0	Ki67+	 4525 7701
488	0	0	Ki67+	 4531 7393
489	0	0	Ki67+	 4535 7663
490	0	0	Ki67+	 4537 7921
491	0	0	Ki67+	 4538 7249
492	0	0	Ki67+	 4539 7789
493	0	0	Ki67+	 4540 7220
494	0	0	Ki67+	 4540 7317
495	0	0	Ki67+	 4541 7633
496	0	0	Ki67+	 4541 7695
497	0	0	Ki67+	 4542 7900
498	0	0	Ki67+	 4543 7597
499	0	0	Ki67+	 4543 7762
500	0	0	Ki67+	 4544 7942
501	0	0	Ki67+	 4547 7485
502	0	0	Ki67+	 4550 7732
503	0	0	Ki67+	 4554 7209
504	0	0	Ki67+	 4567 7922
505	0	0	Ki67+	 4570 7580
506	0	0	Ki67+	 4570 7592
507	0	0	Ki67+	 4570 7711
508	0	0	Ki67+	 4570 7758
509	0	0	Ki67+	 4572 7358
510	0	0	Ki67+	 4574 7660
511	0	0	Ki67+	 4574 7843
512	0	0	Ki67+	 4579 7298
513	0	0	Ki67+	 4579 7315
514	0	0	Ki67+	 4584 7547
515	0	0	Ki67+	 4584 7883
516	0	0	Ki67+	 4589 7300
517	0	0	Ki67+	 4590 7527
518	0	0	Ki67+	 4591 7840
519	0	0	Ki67+	 4594 7729
520	0	0	Ki67+	 4596 7259
521	0	0	Ki67+	 4597 7586
522	0	0	Ki67+	 4602 7211
523	0	0	Ki67+	 4606 7249
524	0	0	Ki67+	 4610 7218
525	0	0	Ki67+	 4611 7612
526	0	0	Ki67+	 4617 7203
527	0	0	Ki67+	 4617 7422
528	0	0	Ki67+	 4617 7540
529	0	0	Ki67+	 4619 7563
530	0	0	Ki67+	 4620 7812
531	0	0	Ki67+	 4623 7164
532	0	0	Ki67+	 4623 7919
533	0	0	Ki67+	 4626 7238
534	0	0	Ki67+	 4629 7524
535	0	0	Ki67+	 4630 7881
536	0	0	Ki67+	 4634 7225
537	0	0	Ki67+	 4643 7568
538	0	0	Ki67+	 4645 7946
539	0	0	Ki67+	 4647 7619
540	0	0	Ki67+	 4649 7393
541	0	0	Ki67+	 4652 7475
542	0	0	Ki67+	 4654 7916
543	0	0	Ki67+	 4657 7934
544	0	0	Ki67+	 4658 7450
545	0	0	Ki67+	 4664 7945
546	0	0	Ki67+	 4668 7516
547	0	0	Ki67+	 4671 7860
548	0	0	Ki67+	 4678 7878
549	0	0	Ki67+	 4679 7710
550	0	0	Ki67+	 4681 7266
551	0	0	Ki67+	 4682 7278
552	0	0	Ki67+	 4683 7494
553	0	0	Ki67+	 4688 7350
554	0	0	Ki67+	 4692 7936
555	0	0	Ki67+	 4693 7684
556	0	0	Ki67+	 4695 7264
557	0	0	Ki67+	 4698 7861
558	0	0	Ki67+	 4699 7520
559	0	0	Ki67+	 4701 7549
560	0	0	Ki67+	 4702 7484
561	0	0	Ki67+	 4707 7254
562	0	0	Ki67+	 4707 7611
563	0	0	Ki67+	 4707 7668
564	0	0	Ki67+	 4708 7348
565	0	0	Ki67+	 4714 7386
566	0	0	Ki67+	 4722 7496
567	0	0	Ki67+	 4728 7177
568	0	0	Ki67+	 4729 7274
569	0	0	Ki67+	 4729 7315
570	0	0	Ki67+	 4729 7696
571	0	0	Ki67+	 4734 7380
572	0	0	Ki67+	 4742 7573
573	0	0	Ki67+	 4748 7789
574	0	0	Ki67+	 4753 7741
575	0	0	Ki67+	 4760 7362
576	0	0	Ki67+	 4761 7846
577	0	0	Ki67+	 4762 7802
578	0	0	Ki67+	 4763 7644
579	0	0	Ki67+	 4766 7563
580	0	0	Ki67+	 4772 7527
581	0	0	Ki67+	 4775 7336
582	0	0	Ki67+	 4777 7497
583	0	0	Ki67+	 4796 7290
584	0	0	Ki67+	 4798 7167
585	0	0	Ki67+	 4803 7328
586	0	0	Ki67+	 4807 7242
587	0	0	Ki67+	 4812 7198
588	0	0	Ki67+	 4814 7288
589	0	0	Ki67+	 4817 7162
590	0	0	Ki67+	 4819 7881
591	0	0	Ki67+	 4823 7723
592	0	0	Ki67+	 4826 7865
593	0	0	Ki67+	 4840 7590
594	0	0	Ki67+	 4843 7845
595	0	0	Ki67+	 4845 7947
596	0	0	Ki67+	 4848 7470
597	0	0	Ki67+	 4852 7173
598	0	0	Ki67+	 4852 7893
599	0	0	Ki67+	 4852 7934
600	0	0	Ki67+	 4857 7594
601	0	0	Ki67+	 4860 7228
602	0	0	Ki67+	 4866 7862
603	0	0	Ki67+	 4867 7194
604	0	0	Ki67+	 4869 7499
605	0	0	Ki67+	 4874 7670
606	0	0	Ki67+	 4885 7495
607	0	0	Ki67+	 4886 7644
608	0	0	Ki67+	 4894 7928
609	0	0	Ki67+	 4918 7562
610	0	0	Ki67+	 4920 7509
611	0	0	Ki67+	 4920 7624
612	0	0	Ki67+	 4928 7529
613	0	0	Ki67+	 4946 7169
614	0	0	Ki67+	 4956 7242
615	0	0	Ki67+	 4961 7263
616	0	0	Ki67+	 4963 7165
617	0	0	Ki67+	 4967 7566
618	0	0	Ki67+	 4970 7377
619	0	0	Ki67+	 4979 7203
620	0	0	Ki67+	 4982 7270
621	0	0	Ki67+	 4983 7218
622	0	0	Ki67+	 4984 7242
623	0	0	Ki67+	 4985 7412
624	0	0	Ki67+	 4990 7446
625	0	0	Ki67+	 4995 7201
626	0	0	Ki67+	 5003 7224
627	0	0	Ki67+	 5004 7904
628	0	0	Ki67+	 5007 7243
629	0	0	Ki67+	 5007 7871
630	0	0	Ki67+	 5009 7633
631	0	0	Ki67+	 5010 7365
632	0	0	Ki67+	 5011 7391
633	0	0	Ki67+	 5012 7272
634	0	0	Ki67+	 5023 7324
635	0	0	Ki67+	 5024 7399
636	0	0	Ki67+	 5025 7443
637	0	0	Ki67+	 5031 7460
638	0	0	Ki67+	 5031 7861
639	0	0	Ki67+	 5034 7426
640	0	0	Ki67+	 5034 7477
641	0	0	Ki67+	 5035 7176
642	0	0	Ki67+	 5037 7320
643	0	0	Ki67+	 5048 7476
644	0	0	Ki67+	 5049 7423
645	0	0	Ki67+	 5050 7393
646	0	0	Ki67+	 5053 7439
647	0	0	Ki67+	 5056 7159
648	0	0	Ki67+	 5063 7414
649	0	0	Ki67+	 5064 7842
650	0	0	Ki67+	 5069 7194
651	0	0	Ki67+	 5070 7436
652	0	0	Ki67+	 5074 7929
653	0	0	Ki67+	 5079 7159
654	0	0	Ki67+	 5079 7225
655	0	0	Ki67+	 5082 7785
656	0	0	Ki67+	 5088 7723
657	0	0	Ki67+	 5096 7198
658	0	0	Ki67+	 5100 7291
659	0	0	Ki67+	 5104 7736
660	0	0	Ki67+	 5105 7931
661	0	0	Ki67+	 5106 7717
662	0	0	Ki67+	 5108 7229
663	0	0	Ki67+	 5108 7902
664	0	0	Ki67+	 5109 7309
665	0	0	Ki67+	 5114 7917
666	0	0	Ki67+	 5114 7946
667	0	0	Ki67+	 5116 7874
668	0	0	Ki67+	 5118 7263
669	0	0	Ki67+	 5118 7293
670	0	0	Ki67+	 5130 7278
671	0	0	Ki67+	 5131 7205
672	0	0	Ki67+	 5131 7867
673	0	0	Ki67+	 5133 7903
674	0	0	Ki67+	 5136 7803
675	0	0	Ki67+	 5137 7922
676	0	0	Ki67+	 5140 7214
677	0	0	Ki67+	 5145 7754
678	0	0	Ki67+	 5155 7754
679	0	0	Ki67+	 5155 7774
680	0	0	Ki67+	 5157 7414
681	0	0	Ki67+	 5168 7250
682	0	0	Ki67+	 5168 7820
683	0	0	Ki67+	 5181 7170
684	0	0	Ki67+	 5181 7353
685	0	0	Ki67+	 5191 7602
686	0	0	Ki67+	 5193 7496
687	0	0	Ki67+	 5194 7588
688	0	0	Ki67+	 5199 7289
689	0	0	Ki67+	 5203 7341
690	0	0	Ki67+	 5203 7564
691	0	0	Ki67+	 5204 7153
692	0	0	Ki67+	 5204 7762
693	0	0	Ki67+	 5206 7587
694	0	0	Ki67+	 5214 7315
695	0	0	Ki67+	 5214 7410
696	0	0	Ki67+	 5216 7611
697	0	0	Ki67+	 5220 7281
698	0	0	Ki67+	 5229 7802
699	0	0	Ki67+	 5241 7384
700	0	0	Ki67+	 4465 8055
701	0	0	Ki67+	 4476 7966
702	0	0	Ki67+	 4481 8072
703	0	0	Ki67+	 4483 8127
704	0	0	Ki67+	 4490 8096
705	0	0	Ki67+	 4493 7982
706	0	0	Ki67+	 4508 8012
707	0	0	Ki67+	 4512 8159
708	0	0	Ki67+	 4520 8038
709	0	0	Ki67+	 4529 8068
710	0	0	Ki67+	 4534 8172
711	0	0	Ki67+	 4538 8096
712	0	0	Ki67+	 4544 8019
713	0	0	Ki67+	 4546 8110
714	0	0	Ki67+	 4547 8146
715	0	0	Ki67+	 4552 7985
716	0	0	Ki67+	 4558 7995
717	0	0	Ki67+	 4560 8035
718	0	0	Ki67+	 4563 8163
719	0	0	Ki67+	 4564 8069
720	0	0	Ki67+	 4569 7982
721	0	0	Ki67+	 4583 8179
722	0	0	Ki67+	 4614 8144
723	0	0	Ki67+	 4624 7959
724	0	0	Ki67+	 4641 7959
725	0	0	Ki67+	 4641 8174
726	0	0	Ki67+	 4651 8145
727	0	0	Ki67+	 4657 8212
728	0	0	Ki67+	 4666 7970
729	0	0	Ki67+	 4666 8230
730	0	0	Ki67+	 4678 8013
731	0	0	Ki67+	 4684 8062
732	0	0	Ki67+	 4706 8280
733	0	0	Ki67+	 4708 7956
734	0	0	Ki67+	 4711 8135
735	0	0	Ki67+	 4712 8172
736	0	0	Ki67+	 4723 8190
737	0	0	Ki67+	 4732 8294
738	0	0	Ki67+	 4746 8300
739	0	0	Ki67+	 4751 8165
740	0	0	Ki67+	 4754 8251
741	0	0	Ki67+	 4759 8203
742	0	0	Ki67+	 4766 8278
743	0	0	Ki67+	 4771 8354
744	0	0	Ki67+	 4773 8328
745	0	0	Ki67+	 4775 8445
746	0	0	Ki67+	 4777 8224
747	0	0	Ki67+	 4778 8194
748	0	0	Ki67+	 4778 8278
749	0	0	Ki67+	 4779 7975
750	0	0	Ki67+	 4781 8025
751	0	0	Ki67+	 4783 8394
752	0	0	Ki67+	 4794 8297
753	0	0	Ki67+	 4794 8418
754	0	0	Ki67+	 4797 8387
755	0	0	Ki67+	 4798 8058
756	0	0	Ki67+	 4800 7968
757	0	0	Ki67+	 4803 8019
758	0	0	Ki67+	 4806 8241
759	0	0	Ki67+	 4810 8383
760	0	0	Ki67+	 4813 8421
761	0	0	Ki67+	 4817 8119
762	0	0	Ki67+	 4818 8012
763	0	0	Ki67+	 4818 8453
764	0	0	Ki67+	 4840 8080
765	0	0	Ki67+	 4840 8346
766	0	0	Ki67+	 4844 8360
767	0	0	Ki67+	 4845 8469
768	0	0	Ki67+	 4853 8089
769	0	0	Ki67+	 4854 8067
770	0	0	Ki67+	 4868 8439
771	0	0	Ki67+	 4872 8115
772	0	0	Ki67+	 4872 8329
773	0	0	Ki67+	 4876 8490
774	0	0	Ki67+	 4884 8412
775	0	0	Ki67+	 4895 7957
776	0	0	Ki67+	 4899 8318
777	0	0	Ki67+	 4901 8010
778	0	0	Ki67+	 4901 8560
779	0	0	Ki67+	 4910 7982
780	0	0	Ki67+	 4912 8357
781	0	0	Ki67+	 4914 8256
782	0	0	Ki67+	 4914 8436
783	0	0	Ki67+	 4921 8338
784	0	0	Ki67+	 4924 8501
785	0	0	Ki67+	 4931 8059
786	0	0	Ki67+	 4948 8019
787	0	0	Ki67+	 4948 8454
788	0	0	Ki67+	 4954 8412
789	0	0	Ki67+	 4955 8239
790	0	0	Ki67+	 4956 8046
791	0	0	Ki67+	 4960 7984
792	0	0	Ki67+	 4960 8299
793	0	0	Ki67+	 4966 8025
794	0	0	Ki67+	 4969 7959
795	0	0	Ki67+	 4970 8139
796	0	0	Ki67+	 4979 8315
797	0	0	Ki67+	 4980 8269
798	0	0	Ki67+	 4982 8110
799	0	0	Ki67+	 4983 7994
800	0	0	Ki67+	 4984 8672
801	0	0	Ki67+	 4988 8654
802	0	0	Ki67+	 4993 7973
803	0	0	Ki67+	 4996 8198
804	0	0	Ki67+	 4996 8460
805	0	0	Ki67+	 5009 8046
806	0	0	Ki67+	 5009 8294
807	0	0	Ki67+	 5010 8463
808	0	0	Ki67+	 5011 8523
809	0	0	Ki67+	 5020 8229
810	0	0	Ki67+	 5020 8543
811	0	0	Ki67+	 5031 8327
812	0	0	Ki67+	 5038 7953
813	0	0	Ki67+	 5041 7966
814	0	0	Ki67+	 5041 8558
815	0	0	Ki67+	 5041 8622
816	0	0	Ki67+	 5043 8460
817	0	0	Ki67+	 5044 8062
818	0	0	Ki67+	 5051 8721
819	0	0	Ki67+	 5053 7999
820	0	0	Ki67+	 5056 8614
821	0	0	Ki67+	 5057 8341
822	0	0	Ki67+	 5059 8210
823	0	0	Ki67+	 5062 7955
824	0	0	Ki67+	 5063 8537
825	0	0	Ki67+	 5069 8584
826	0	0	Ki67+	 5069 8748
827	0	0	Ki67+	 5072 7969
828	0	0	Ki67+	 5072 8645
829	0	0	Ki67+	 5084 8520
830	0	0	Ki67+	 5085 8451
831	0	0	Ki67+	 5085 8611
832	0	0	Ki67+	 5103 8445
833	0	0	Ki67+	 5110 8624
834	0	0	Ki67+	 5117 8325
835	0	0	Ki67+	 5126 8639
836	0	0	Ki67+	 5132 8614
837	0	0	Ki67+	 5135 8450
838	0	0	Ki67+	 5143 8118
839	0	0	Ki67+	 5143 8486
840	0	0	Ki67+	 5144 8619
841	0	0	Ki67+	 5155 8524
842	0	0	Ki67+	 5155 8688
843	0	0	Ki67+	 5162 8198
844	0	0	Ki67+	 5164 8479
845	0	0	Ki67+	 5166 8185
846	0	0	Ki67+	 5168 8144
847	0	0	Ki67+	 5168 8510
848	0	0	Ki67+	 5173 8657
849	0	0	Ki67+	 5175 8117
850	0	0	Ki67+	 5176 8259
851	0	0	Ki67+	 5176 8706
852	0	0	Ki67+	 5180 8719
853	0	0	Ki67+	 5181 8291
854	0	0	Ki67+	 5184 8067
855	0	0	Ki67+	 5188 8311
856	0	0	Ki67+	 5188 8628
857	0	0	Ki67+	 5189 8473
858	0	0	Ki67+	 5190 7989
859	0	0	Ki67+	 5191 8090
860	0	0	Ki67+	 5191 8597
861	0	0	Ki67+	 5192 8495
862	0	0	Ki67+	 5196 8665
863	0	0	Ki67+	 5200 8527
864	0	0	Ki67+	 5200 8653
865	0	0	Ki67+	 5201 8041
866	0	0	Ki67+	 5202 8008
867	0	0	Ki67+	 5205 8141
868	0	0	Ki67+	 5209 8131
869	0	0	Ki67+	 5210 8117
870	0	0	Ki67+	 5211 8738
871	0	0	Ki67+	 5212 8593
872	0	0	Ki67+	 5214 8171
873	0	0	Ki67+	 5215 8339
874	0	0	Ki67+	 5216 8692
875	0	0	Ki67+	 5219 8499
876	0	0	Ki67+	 5230 8092
877	0	0	Ki67+	 5231 8239
878	0	0	Ki67+	 5232 8200
879	0	0	Ki67+	 5232 8549
880	0	0	Ki67+	 5232 8585
881	0	0	Ki67+	 5234 8287
882	0	0	Ki67+	 5234 8724
883	0	0	Ki67+	 5238 7971
884	0	0	Ki67+	 5102 8787
885	0	0	Ki67+	 5130 8803
886	0	0	Ki67+	 5160 8805
887	0	0	Ki67+	 5194 8778
888	0	0	Ki67+	 5236 8763
889	0	0	Ki67+	 5374 6043
890	0	0	Ki67+	 5376 6119
891	0	0	Ki67+	 5396 5980
892	0	0	Ki67+	 5398 6094
893	0	0	Ki67+	 5398 6114
894	0	0	Ki67+	 5399 5909
895	0	0	Ki67+	 5399 6146
896	0	0	Ki67+	 5414 5965
897	0	0	Ki67+	 5422 6112
898	0	0	Ki67+	 5441 6100
899	0	0	Ki67+	 5451 5956
900	0	0	Ki67+	 5454 5999
901	0	0	Ki67+	 5463 6077
902	0	0	Ki67+	 5465 6044
903	0	0	Ki67+	 5528 6145
904	0	0	Ki67+	 5620 5789
905	0	0	Ki67+	 5634 5821
906	0	0	Ki67+	 5648 5842
907	0	0	Ki67+	 5651 6010
908	0	0	Ki67+	 5657 5794
909	0	0	Ki67+	 5674 6015
910	0	0	Ki67+	 5678 5795
911	0	0	Ki67+	 5696 5845
912	0	0	Ki67+	 5699 5966
913	0	0	Ki67+	 5707 5865
914	0	0	Ki67+	 5710 5815
915	0	0	Ki67+	 5713 6035
916	0	0	Ki67+	 5715 5941
917	0	0	Ki67+	 5717 6086
918	0	0	Ki67+	 5717 6153
919	0	0	Ki67+	 5724 5844
920	0	0	Ki67+	 5732 6012
921	0	0	Ki67+	 5740 5867
922	0	0	Ki67+	 5744 5962
923	0	0	Ki67+	 5750 6089
924	0	0	Ki67+	 5753 5923
925	0	0	Ki67+	 5764 5870
926	0	0	Ki67+	 5770 5761
927	0	0	Ki67+	 5772 5661
928	0	0	Ki67+	 5777 6060
929	0	0	Ki67+	 5780 5965
930	0	0	Ki67+	 5782 5757
931	0	0	Ki67+	 5792 6103
932	0	0	Ki67+	 5793 6140
933	0	0	Ki67+	 5800 5708
934	0	0	Ki67+	 5800 6002
935	0	0	Ki67+	 5801 5659
936	0	0	Ki67+	 5801 6124
937	0	0	Ki67+	 5802 5788
938	0	0	Ki67+	 5804 5800
939	0	0	Ki67+	 5812 5962
940	0	0	Ki67+	 5814 6060
941	0	0	Ki67+	 5816 6032
942	0	0	Ki67+	 5819 5678
943	0	0	Ki67+	 5822 6152
944	0	0	Ki67+	 5823 5784
945	0	0	Ki67+	 5828 5771
946	0	0	Ki67+	 5834 5743
947	0	0	Ki67+	 5837 5591
948	0	0	Ki67+	 5839 5578
949	0	0	Ki67+	 5839 5703
950	0	0	Ki67+	 5840 5979
951	0	0	Ki67+	 5841 6021
952	0	0	Ki67+	 5848 5780
953	0	0	Ki67+	 5848 6067
954	0	0	Ki67+	 5851 5607
955	0	0	Ki67+	 5853 5891
956	0	0	Ki67+	 5856 5971
957	0	0	Ki67+	 5857 5684
958	0	0	Ki67+	 5858 5703
959	0	0	Ki67+	 5860 5554
960	0	0	Ki67+	 5861 5583
961	0	0	Ki67+	 5866 5868
962	0	0	Ki67+	 5866 5988
963	0	0	Ki67+	 5869 5815
964	0	0	Ki67+	 5869 6031
965	0	0	Ki67+	 5874 5848
966	0	0	Ki67+	 5883 6040
967	0	0	Ki67+	 5885 5762
968	0	0	Ki67+	 5886 5721
969	0	0	Ki67+	 5889 6129
970	0	0	Ki67+	 5894 5936
971	0	0	Ki67+	 5904 5733
972	0	0	Ki67+	 5904 6058
973	0	0	Ki67+	 5904 6076
974	0	0	Ki67+	 5905 5754
975	0	0	Ki67+	 5905 5974
976	0	0	Ki67+	 5912 5784
977	0	0	Ki67+	 5917 5766
978	0	0	Ki67+	 5917 6103
979	0	0	Ki67+	 5918 6049
980	0	0	Ki67+	 5937 6060
981	0	0	Ki67+	 5951 6149
982	0	0	Ki67+	 5966 6081
983	0	0	Ki67+	 5975 5934
984	0	0	Ki67+	 5982 6111
985	0	0	Ki67+	 5987 5920
986	0	0	Ki67+	 5989 6024
987	0	0	Ki67+	 6005 6105
988	0	0	Ki67+	 6010 6095
989	0	0	Ki67+	 6024 5710
990	0	0	Ki67+	 6037 5722
991	0	0	Ki67+	 6039 6143
992	0	0	Ki67+	 5254 6902
993	0	0	Ki67+	 5255 6701
994	0	0	Ki67+	 5256 6419
995	0	0	Ki67+	 5259 6513
996	0	0	Ki67+	 5264 6554
997	0	0	Ki67+	 5265 6761
998	0	0	Ki67+	 5265 6842
999	0	0	Ki67+	 5266 6643
1000	0	0	Ki67+	 5267 6711
1001	0	0	Ki67+	 5267 6788
1002	0	0	Ki67+	 5269 6956
1003	0	0	Ki67+	 5273 6508
1004	0	0	Ki67+	 5275 6746
1005	0	0	Ki67+	 5279 6889
1006	0	0	Ki67+	 5281 6571
1007	0	0	Ki67+	 5283 6541
1008	0	0	Ki67+	 5286 6756
1009	0	0	Ki67+	 5287 6554
1010	0	0	Ki67+	 5289 6792
1011	0	0	Ki67+	 5290 6876
1012	0	0	Ki67+	 5292 6824
1013	0	0	Ki67+	 5298 6905
1014	0	0	Ki67+	 5299 6458
1015	0	0	Ki67+	 5299 6582
1016	0	0	Ki67+	 5300 6889
1017	0	0	Ki67+	 5300 6938
1018	0	0	Ki67+	 5301 6684
1019	0	0	Ki67+	 5304 6552
1020	0	0	Ki67+	 5312 6741
1021	0	0	Ki67+	 5316 6177
1022	0	0	Ki67+	 5327 6927
1023	0	0	Ki67+	 5328 6791
1024	0	0	Ki67+	 5333 6943
1025	0	0	Ki67+	 5338 6862
1026	0	0	Ki67+	 5348 6807
1027	0	0	Ki67+	 5357 6783
1028	0	0	Ki67+	 5358 6883
1029	0	0	Ki67+	 5368 6761
1030	0	0	Ki67+	 5368 6856
1031	0	0	Ki67+	 5368 6901
1032	0	0	Ki67+	 5383 6727
1033	0	0	Ki67+	 5384 6791
1034	0	0	Ki67+	 5389 6620
1035	0	0	Ki67+	 5390 6311
1036	0	0	Ki67+	 5397 6173
1037	0	0	Ki67+	 5399 6572
1038	0	0	Ki67+	 5399 6912
1039	0	0	Ki67+	 5401 6424
1040	0	0	Ki67+	 5401 6682
1041	0	0	Ki67+	 5402 6660
1042	0	0	Ki67+	 5407 6629
1043	0	0	Ki67+	 5408 6460
1044	0	0	Ki67+	 5409 6493
1045	0	0	Ki67+	 5410 6414
1046	0	0	Ki67+	 5413 6613
1047	0	0	Ki67+	 5420 6547
1048	0	0	Ki67+	 5421 6710
1049	0	0	Ki67+	 5427 6588
1050	0	0	Ki67+	 5428 6481
1051	0	0	Ki67+	 5429 6683
1052	0	0	Ki67+	 5430 6393
1053	0	0	Ki67+	 5432 6666
1054	0	0	Ki67+	 5437 6429
1055	0	0	Ki67+	 5437 6624
1056	0	0	Ki67+	 5438 6513
1057	0	0	Ki67+	 5441 6503
1058	0	0	Ki67+	 5441 6551
1059	0	0	Ki67+	 5445 6372
1060	0	0	Ki67+	 5452 6451
1061	0	0	Ki67+	 5453 6667
1062	0	0	Ki67+	 5457 6362
1063	0	0	Ki67+	 5458 6410
1064	0	0	Ki67+	 5466 6477
1065	0	0	Ki67+	 5476 6340
1066	0	0	Ki67+	 5476 6722
1067	0	0	Ki67+	 5477 6240
1068	0	0	Ki67+	 5477 6759
1069	0	0	Ki67+	 5480 6810
1070	0	0	Ki67+	 5482 6402
1071	0	0	Ki67+	 5482 6441
1072	0	0	Ki67+	 5488 6697
1073	0	0	Ki67+	 5489 6716
1074	0	0	Ki67+	 5495 6781
1075	0	0	Ki67+	 5499 6843
1076	0	0	Ki67+	 5499 6886
1077	0	0	Ki67+	 5500 6360
1078	0	0	Ki67+	 5500 6764
1079	0	0	Ki67+	 5504 6809
1080	0	0	Ki67+	 5505 6737
1081	0	0	Ki67+	 5506 6256
1082	0	0	Ki67+	 5507 6672
1083	0	0	Ki67+	 5508 6209
1084	0	0	Ki67+	 5514 6874
1085	0	0	Ki67+	 5514 6953
1086	0	0	Ki67+	 5517 6571
1087	0	0	Ki67+	 5521 6777
1088	0	0	Ki67+	 5522 6652
1089	0	0	Ki67+	 5524 6910
1090	0	0	Ki67+	 5526 6610
1091	0	0	Ki67+	 5527 6754
1092	0	0	Ki67+	 5528 6940
1093	0	0	Ki67+	 5530 6573
1094	0	0	Ki67+	 5531 6542
1095	0	0	Ki67+	 5533 6223
1096	0	0	Ki67+	 5537 6827
1097	0	0	Ki67+	 5538 6854
1098	0	0	Ki67+	 5540 6236
1099	0	0	Ki67+	 5540 6674
1100	0	0	Ki67+	 5542 6753
1101	0	0	Ki67+	 5542 6929
1102	0	0	Ki67+	 5547 6294
1103	0	0	Ki67+	 5551 6515
1104	0	0	Ki67+	 5552 6229
1105	0	0	Ki67+	 5553 6270
1106	0	0	Ki67+	 5554 6679
1107	0	0	Ki67+	 5556 6496
1108	0	0	Ki67+	 5560 6293
1109	0	0	Ki67+	 5563 6255
1110	0	0	Ki67+	 5568 6319
1111	0	0	Ki67+	 5568 6661
1112	0	0	Ki67+	 5569 6880
1113	0	0	Ki67+	 5571 6350
1114	0	0	Ki67+	 5577 6596
1115	0	0	Ki67+	 5577 6803
1116	0	0	Ki67+	 5577 6931
1117	0	0	Ki67+	 5579 6579
1118	0	0	Ki67+	 5585 6908
1119	0	0	Ki67+	 5586 6309
1120	0	0	Ki67+	 5587 6821
1121	0	0	Ki67+	 5593 6252
1122	0	0	Ki67+	 5600 6291
1123	0	0	Ki67+	 5600 6590
1124	0	0	Ki67+	 5600 6709
1125	0	0	Ki67+	 5602 6230
1126	0	0	Ki67+	 5609 6772
1127	0	0	Ki67+	 5609 6813
1128	0	0	Ki67+	 5611 6380
1129	0	0	Ki67+	 5612 6741
1130	0	0	Ki67+	 5613 6491
1131	0	0	Ki67+	 5614 6334
1132	0	0	Ki67+	 5615 6926
1133	0	0	Ki67+	 5617 6458
1134	0	0	Ki67+	 5620 6912
1135	0	0	Ki67+	 5624 6473
1136	0	0	Ki67+	 5628 6255
1137	0	0	Ki67+	 5629 6394
1138	0	0	Ki67+	 5631 6576
1139	0	0	Ki67+	 5638 6621
1140	0	0	Ki67+	 5641 6271
1141	0	0	Ki67+	 5644 6448
1142	0	0	Ki67+	 5644 6710
1143	0	0	Ki67+	 5645 6406
1144	0	0	Ki67+	 5647 6652
1145	0	0	Ki67+	 5654 6286
1146	0	0	Ki67+	 5655 6366
1147	0	0	Ki67+	 5655 6912
1148	0	0	Ki67+	 5656 6857
1149	0	0	Ki67+	 5657 6934
1150	0	0	Ki67+	 5666 6488
1151	0	0	Ki67+	 5667 6467
1152	0	0	Ki67+	 5669 6389
1153	0	0	Ki67+	 5670 6403
1154	0	0	Ki67+	 5678 6515
1155	0	0	Ki67+	 5688 6807
1156	0	0	Ki67+	 5691 6568
1157	0	0	Ki67+	 5691 6896
1158	0	0	Ki67+	 5692 6495
1159	0	0	Ki67+	 5695 6330
1160	0	0	Ki67+	 5697 6282
1161	0	0	Ki67+	 5698 6410
1162	0	0	Ki67+	 5701 6861
1163	0	0	Ki67+	 5704 6461
1164	0	0	Ki67+	 5705 6711
1165	0	0	Ki67+	 5708 6374
1166	0	0	Ki67+	 5720 6474
1167	0	0	Ki67+	 5722 6509
1168	0	0	Ki67+	 5723 6826
1169	0	0	Ki67+	 5726 6456
1170	0	0	Ki67+	 5728 6909
1171	0	0	Ki67+	 5733 6288
1172	0	0	Ki67+	 5735 6441
1173	0	0	Ki67+	 5736 6765
1174	0	0	Ki67+	 5741 6395
1175	0	0	Ki67+	 5744 6908
1176	0	0	Ki67+	 5750 6613
1177	0	0	Ki67+	 5752 6449
1178	0	0	Ki67+	 5754 6558
1179	0	0	Ki67+	 5754 6636
1180	0	0	Ki67+	 5757 6491
1181	0	0	Ki67+	 5759 6284
1182	0	0	Ki67+	 5759 6833
1183	0	0	Ki67+	 5761 6863
1184	0	0	Ki67+	 5762 6370
1185	0	0	Ki67+	 5770 6464
1186	0	0	Ki67+	 5771 6583
1187	0	0	Ki67+	 5774 6664
1188	0	0	Ki67+	 5775 6606
1189	0	0	Ki67+	 5775 6751
1190	0	0	Ki67+	 5782 6291
1191	0	0	Ki67+	 5782 6481
1192	0	0	Ki67+	 5785 6381
1193	0	0	Ki67+	 5795 6446
1194	0	0	Ki67+	 5796 6574
1195	0	0	Ki67+	 5800 6678
1196	0	0	Ki67+	 5801 6547
1197	0	0	Ki67+	 5803 6609
1198	0	0	Ki67+	 5806 6923
1199	0	0	Ki67+	 5816 6690
1200	0	0	Ki67+	 5822 6331
1201	0	0	Ki67+	 5822 6639
1202	0	0	Ki67+	 5822 6891
1203	0	0	Ki67+	 5823 6742
1204	0	0	Ki67+	 5824 6559
1205	0	0	Ki67+	 5826 6861
1206	0	0	Ki67+	 5831 6711
1207	0	0	Ki67+	 5838 6650
1208	0	0	Ki67+	 5839 6359
1209	0	0	Ki67+	 5840 6328
1210	0	0	Ki67+	 5841 6194
1211	0	0	Ki67+	 5844 6165
1212	0	0	Ki67+	 5845 6829
1213	0	0	Ki67+	 5853 6721
1214	0	0	Ki67+	 5855 6554
1215	0	0	Ki67+	 5856 6664
1216	0	0	Ki67+	 5856 6796
1217	0	0	Ki67+	 5858 6220
1218	0	0	Ki67+	 5860 6195
1219	0	0	Ki67+	 5869 6231
1220	0	0	Ki67+	 5869 6560
1221	0	0	Ki67+	 5869 6603
1222	0	0	Ki67+	 5874 6657
1223	0	0	Ki67+	 5876 6538
1224	0	0	Ki67+	 5877 6216
1225	0	0	Ki67+	 5877 6447
1226	0	0	Ki67+	 5879 6688
1227	0	0	Ki67+	 5884 6844
1228	0	0	Ki67+	 5886 6270
1229	0	0	Ki67+	 5898 6262
1230	0	0	Ki67+	 5898 6618
1231	0	0	Ki67+	 5900 6415
1232	0	0	Ki67+	 5903 6902
1233	0	0	Ki67+	 5907 6646
1234	0	0	Ki67+	 5909 6851
1235	0	0	Ki67+	 5920 6455
1236	0	0	Ki67+	 5923 6883
1237	0	0	Ki67+	 5925 6533
1238	0	0	Ki67+	 5926 6661
1239	0	0	Ki67+	 5929 6792
1240	0	0	Ki67+	 5931 6403
1241	0	0	Ki67+	 5939 6630
1242	0	0	Ki67+	 5943 6918
1243	0	0	Ki67+	 5946 6312
1244	0	0	Ki67+	 5947 6817
1245	0	0	Ki67+	 5953 6176
1246	0	0	Ki67+	 5956 6553
1247	0	0	Ki67+	 5956 6866
1248	0	0	Ki67+	 5957 6832
1249	0	0	Ki67+	 5963 6451
1250	0	0	Ki67+	 5963 6810
1251	0	0	Ki67+	 5963 6951
1252	0	0	Ki67+	 5964 6892
1253	0	0	Ki67+	 5966 6620
1254	0	0	Ki67+	 5967 6397
1255	0	0	Ki67+	 5969 6333
1256	0	0	Ki67+	 5969 6646
1257	0	0	Ki67+	 5979 6619
1258	0	0	Ki67+	 5982 6671
1259	0	0	Ki67+	 5985 6836
1260	0	0	Ki67+	 5987 6188
1261	0	0	Ki67+	 5994 6927
1262	0	0	Ki67+	 5997 6664
1263	0	0	Ki67+	 6000 6618
1264	0	0	Ki67+	 6000 6716
1265	0	0	Ki67+	 6006 6185
1266	0	0	Ki67+	 6013 6746
1267	0	0	Ki67+	 6014 6922
1268	0	0	Ki67+	 6020 6180
1269	0	0	Ki67+	 6020 6206
1270	0	0	Ki67+	 6021 6611
1271	0	0	Ki67+	 6022 6191
1272	0	0	Ki67+	 6031 6726
1273	0	0	Ki67+	 6035 6780
1274	0	0	Ki67+	 6037 6886
1275	0	0	Ki67+	 6038 6943
1276	0	0	Ki67+	 6039 6290
1277	0	0	Ki67+	 6042 6255
1278	0	0	Ki67+	 6047 6390
1279	0	0	Ki67+	 6047 6805
1280	0	0	Ki67+	 5249 6978
1281	0	0	Ki67+	 5254 7751
1282	0	0	Ki67+	 5256 6997
1283	0	0	Ki67+	 5258 7410
1284	0	0	Ki67+	 5259 7050
1285	0	0	Ki67+	 5260 7366
1286	0	0	Ki67+	 5267 7081
1287	0	0	Ki67+	 5273 7408
1288	0	0	Ki67+	 5276 7573
1289	0	0	Ki67+	 5277 7119
1290	0	0	Ki67+	 5286 7350
1291	0	0	Ki67+	 5287 7186
1292	0	0	Ki67+	 5290 7160
1293	0	0	Ki67+	 5290 7207
1294	0	0	Ki67+	 5292 6967
1295	0	0	Ki67+	 5306 6999
1296	0	0	Ki67+	 5308 7017
1297	0	0	Ki67+	 5310 7567
1298	0	0	Ki67+	 5319 7613
1299	0	0	Ki67+	 5326 7244
1300	0	0	Ki67+	 5328 6979
1301	0	0	Ki67+	 5328 7278
1302	0	0	Ki67+	 5330 7042
1303	0	0	Ki67+	 5337 7177
1304	0	0	Ki67+	 5337 7475
1305	0	0	Ki67+	 5343 7293
1306	0	0	Ki67+	 5350 7005
1307	0	0	Ki67+	 5351 7497
1308	0	0	Ki67+	 5353 7109
1309	0	0	Ki67+	 5355 7468
1310	0	0	Ki67+	 5356 7043
1311	0	0	Ki67+	 5357 7268
1312	0	0	Ki67+	 5357 7299
1313	0	0	Ki67+	 5358 7522
1314	0	0	Ki67+	 5364 7434
1315	0	0	Ki67+	 5365 7501
1316	0	0	Ki67+	 5374 7179
1317	0	0	Ki67+	 5377 6995
1318	0	0	Ki67+	 5378 7208
1319	0	0	Ki67+	 5380 7064
1320	0	0	Ki67+	 5385 7524
1321	0	0	Ki67+	 5386 7088
1322	0	0	Ki67+	 5386 7582
1323	0	0	Ki67+	 5387 7452
1324	0	0	Ki67+	 5388 7488
1325	0	0	Ki67+	 5392 7561
1326	0	0	Ki67+	 5396 7289
1327	0	0	Ki67+	 5398 7149
1328	0	0	Ki67+	 5398 7299
1329	0	0	Ki67+	 5400 6964
1330	0	0	Ki67+	 5400 7180
1331	0	0	Ki67+	 5403 7478
1332	0	0	Ki67+	 5404 7637
1333	0	0	Ki67+	 5406 7367
1334	0	0	Ki67+	 5409 7428
1335	0	0	Ki67+	 5413 7543
1336	0	0	Ki67+	 5414 7568
1337	0	0	Ki67+	 5415 7479
1338	0	0	Ki67+	 5415 7707
1339	0	0	Ki67+	 5420 7443
1340	0	0	Ki67+	 5423 7269
1341	0	0	Ki67+	 5426 7674
1342	0	0	Ki67+	 5428 7472
1343	0	0	Ki67+	 5428 7729
1344	0	0	Ki67+	 5429 7505
1345	0	0	Ki67+	 5431 7006
1346	0	0	Ki67+	 5436 7386
1347	0	0	Ki67+	 5436 7581
1348	0	0	Ki67+	 5446 7564
1349	0	0	Ki67+	 5447 7647
1350	0	0	Ki67+	 5450 7330
1351	0	0	Ki67+	 5458 7134
1352	0	0	Ki67+	 5459 7749
1353	0	0	Ki67+	 5462 7320
1354	0	0	Ki67+	 5477 7117
1355	0	0	Ki67+	 5493 7105
1356	0	0	Ki67+	 5497 7050
1357	0	0	Ki67+	 5507 7436
1358	0	0	Ki67+	 5509 7664
1359	0	0	Ki67+	 5511 7040
1360	0	0	Ki67+	 5519 7445
1361	0	0	Ki67+	 5521 7121
1362	0	0	Ki67+	 5528 6972
1363	0	0	Ki67+	 5528 7467
1364	0	0	Ki67+	 5535 7111
1365	0	0	Ki67+	 5537 7519
1366	0	0	Ki67+	 5545 7499
1367	0	0	Ki67+	 5557 6965
1368	0	0	Ki67+	 5561 6999
1369	0	0	Ki67+	 5571 7200
1370	0	0	Ki67+	 5575 7002
1371	0	0	Ki67+	 5577 7640
1372	0	0	Ki67+	 5578 7256
1373	0	0	Ki67+	 5583 6962
1374	0	0	Ki67+	 5589 6982
1375	0	0	Ki67+	 5591 7101
1376	0	0	Ki67+	 5591 7231
1377	0	0	Ki67+	 5593 7719
1378	0	0	Ki67+	 5603 7268
1379	0	0	Ki67+	 5608 7139
1380	0	0	Ki67+	 5611 7311
1381	0	0	Ki67+	 5621 7086
1382	0	0	Ki67+	 5622 7125
1383	0	0	Ki67+	 5640 7006
1384	0	0	Ki67+	 5650 7098
1385	0	0	Ki67+	 5650 7143
1386	0	0	Ki67+	 5652 7410
1387	0	0	Ki67+	 5658 6984
1388	0	0	Ki67+	 5658 7089
1389	0	0	Ki67+	 5661 7596
1390	0	0	Ki67+	 5664 7099
1391	0	0	Ki67+	 5665 7207
1392	0	0	Ki67+	 5668 7687
1393	0	0	Ki67+	 5672 7717
1394	0	0	Ki67+	 5673 7192
1395	0	0	Ki67+	 5676 7698
1396	0	0	Ki67+	 5677 7133
1397	0	0	Ki67+	 5678 7082
1398	0	0	Ki67+	 5680 7216
1399	0	0	Ki67+	 5681 7427
1400	0	0	Ki67+	 5686 7355
1401	0	0	Ki67+	 5689 7275
1402	0	0	Ki67+	 5692 7578
1403	0	0	Ki67+	 5696 7390
1404	0	0	Ki67+	 5697 7510
1405	0	0	Ki67+	 5700 7264
1406	0	0	Ki67+	 5706 7158
1407	0	0	Ki67+	 5708 7187
1408	0	0	Ki67+	 5711 6999
1409	0	0	Ki67+	 5714 7739
1410	0	0	Ki67+	 5717 7216
1411	0	0	Ki67+	 5718 7648
1412	0	0	Ki67+	 5725 7677
1413	0	0	Ki67+	 5726 7194
1414	0	0	Ki67+	 5726 7473
1415	0	0	Ki67+	 5728 7011
1416	0	0	Ki67+	 5733 7638
1417	0	0	Ki67+	 5735 7759
1418	0	0	Ki67+	 5736 7280
1419	0	0	Ki67+	 5737 7584
1420	0	0	Ki67+	 5739 7527
1421	0	0	Ki67+	 5742 7324
1422	0	0	Ki67+	 5743 6964
1423	0	0	Ki67+	 5744 7451
1424	0	0	Ki67+	 5746 7621
1425	0	0	Ki67+	 5746 7649
1426	0	0	Ki67+	 5750 7049
1427	0	0	Ki67+	 5751 7316
1428	0	0	Ki67+	 5754 7178
1429	0	0	Ki67+	 5756 7265
1430	0	0	Ki67+	 5756 7595
1431	0	0	Ki67+	 5757 7685
1432	0	0	Ki67+	 5759 6994
1433	0	0	Ki67+	 5759 7166
1434	0	0	Ki67+	 5760 7010
1435	0	0	Ki67+	 5764 7321
1436	0	0	Ki67+	 5773 7637
1437	0	0	Ki67+	 5773 7676
1438	0	0	Ki67+	 5775 6975
1439	0	0	Ki67+	 5775 7177
1440	0	0	Ki67+	 5775 7598
1441	0	0	Ki67+	 5782 7191
1442	0	0	Ki67+	 5785 7122
1443	0	0	Ki67+	 5789 7348
1444	0	0	Ki67+	 5793 7661
1445	0	0	Ki67+	 5794 7554
1446	0	0	Ki67+	 5796 7528
1447	0	0	Ki67+	 5804 7329
1448	0	0	Ki67+	 5808 7546
1449	0	0	Ki67+	 5819 7022
1450	0	0	Ki67+	 5820 6984
1451	0	0	Ki67+	 5820 7675
1452	0	0	Ki67+	 5823 7616
1453	0	0	Ki67+	 5831 7124
1454	0	0	Ki67+	 5833 7555
1455	0	0	Ki67+	 5835 7159
1456	0	0	Ki67+	 5835 7522
1457	0	0	Ki67+	 5837 7368
1458	0	0	Ki67+	 5838 7400
1459	0	0	Ki67+	 5839 7438
1460	0	0	Ki67+	 5841 7612
1461	0	0	Ki67+	 5842 7185
1462	0	0	Ki67+	 5843 7624
1463	0	0	Ki67+	 5844 7086
1464	0	0	Ki67+	 5845 7109
1465	0	0	Ki67+	 5853 7397
1466	0	0	Ki67+	 5861 7465
1467	0	0	Ki67+	 5862 7074
1468	0	0	Ki67+	 5864 7050
1469	0	0	Ki67+	 5869 7528
1470	0	0	Ki67+	 5878 7439
1471	0	0	Ki67+	 5879 7587
1472	0	0	Ki67+	 5880 7118
1473	0	0	Ki67+	 5880 7674
1474	0	0	Ki67+	 5881 7607
1475	0	0	Ki67+	 5887 7057
1476	0	0	Ki67+	 5891 7587
1477	0	0	Ki67+	 5894 7472
1478	0	0	Ki67+	 5899 7610
1479	0	0	Ki67+	 5900 7096
1480	0	0	Ki67+	 5902 7507
1481	0	0	Ki67+	 5903 7388
1482	0	0	Ki67+	 5906 7407
1483	0	0	Ki67+	 5908 7669
1484	0	0	Ki67+	 5909 7460
1485	0	0	Ki67+	 5911 7144
1486	0	0	Ki67+	 5913 7645
1487	0	0	Ki67+	 5915 6973
1488	0	0	Ki67+	 5918 7269
1489	0	0	Ki67+	 5919 7390
1490	0	0	Ki67+	 5920 7667
1491	0	0	Ki67+	 5923 7712
1492	0	0	Ki67+	 5929 7089
1493	0	0	Ki67+	 5931 7258
1494	0	0	Ki67+	 5942 7316
1495	0	0	Ki67+	 5945 7424
1496	0	0	Ki67+	 5949 7496
1497	0	0	Ki67+	 5968 7194
1498	0	0	Ki67+	 5969 7394
1499	0	0	Ki67+	 5973 7167
1500	0	0	Ki67+	 5975 6968
1501	0	0	Ki67+	 5975 7614
1502	0	0	Ki67+	 5977 7585
1503	0	0	Ki67+	 5980 7317
1504	0	0	Ki67+	 5985 7329
1505	0	0	Ki67+	 5985 7493
1506	0	0	Ki67+	 6003 7159
1507	0	0	Ki67+	 6005 7527
1508	0	0	Ki67+	 6006 7488
1509	0	0	Ki67+	 6012 6997
1510	0	0	Ki67+	 6014 7257
1511	0	0	Ki67+	 6016 7563
1512	0	0	Ki67+	 6018 7593
1513	0	0	Ki67+	 6022 7234
1514	0	0	Ki67+	 6024 6978
1515	0	0	Ki67+	 6028 7177
1516	0	0	Ki67+	 6035 7511
1517	0	0	Ki67+	 6035 7707
1518	0	0	Ki67+	 6036 7021
1519	0	0	Ki67+	 6037 6970
1520	0	0	Ki67+	 5250 8551
1521	0	0	Ki67+	 5251 8200
1522	0	0	Ki67+	 5252 8526
1523	0	0	Ki67+	 5276 8332
1524	0	0	Ki67+	 5276 8344
1525	0	0	Ki67+	 5277 8074
1526	0	0	Ki67+	 5277 8094
1527	0	0	Ki67+	 5277 8178
1528	0	0	Ki67+	 5281 7901
1529	0	0	Ki67+	 5282 8300
1530	0	0	Ki67+	 5287 8374
1531	0	0	Ki67+	 5294 8059
1532	0	0	Ki67+	 5295 8040
1533	0	0	Ki67+	 5297 8352
1534	0	0	Ki67+	 5299 8278
1535	0	0	Ki67+	 5303 7889
1536	0	0	Ki67+	 5305 8149
1537	0	0	Ki67+	 5305 8242
1538	0	0	Ki67+	 5312 8091
1539	0	0	Ki67+	 5314 8135
1540	0	0	Ki67+	 5314 8320
1541	0	0	Ki67+	 5315 8189
1542	0	0	Ki67+	 5316 8015
1543	0	0	Ki67+	 5318 7930
1544	0	0	Ki67+	 5321 8081
1545	0	0	Ki67+	 5323 8058
1546	0	0	Ki67+	 5324 7972
1547	0	0	Ki67+	 5326 7891
1548	0	0	Ki67+	 5327 8240
1549	0	0	Ki67+	 5331 8253
1550	0	0	Ki67+	 5333 8150
1551	0	0	Ki67+	 5333 8438
1552	0	0	Ki67+	 5335 8293
1553	0	0	Ki67+	 5336 8312
1554	0	0	Ki67+	 5336 8413
1555	0	0	Ki67+	 5339 8207
1556	0	0	Ki67+	 5341 8125
1557	0	0	Ki67+	 5342 8274
1558	0	0	Ki67+	 5347 8164
1559	0	0	Ki67+	 5348 7895
1560	0	0	Ki67+	 5348 8228
1561	0	0	Ki67+	 5350 7826
1562	0	0	Ki67+	 5350 8048
1563	0	0	Ki67+	 5350 8352
1564	0	0	Ki67+	 5351 7964
1565	0	0	Ki67+	 5352 8376
1566	0	0	Ki67+	 5352 8451
1567	0	0	Ki67+	 5353 8403
1568	0	0	Ki67+	 5357 8234
1569	0	0	Ki67+	 5360 8474
1570	0	0	Ki67+	 5364 8008
1571	0	0	Ki67+	 5370 8204
1572	0	0	Ki67+	 5375 7893
1573	0	0	Ki67+	 5375 8298
1574	0	0	Ki67+	 5378 8445
1575	0	0	Ki67+	 5380 7845
1576	0	0	Ki67+	 5383 8341
1577	0	0	Ki67+	 5383 8391
1578	0	0	Ki67+	 5389 7927
1579	0	0	Ki67+	 5389 8490
1580	0	0	Ki67+	 5390 7802
1581	0	0	Ki67+	 5400 7849
1582	0	0	Ki67+	 5404 8359
1583	0	0	Ki67+	 5407 8218
1584	0	0	Ki67+	 5409 7822
1585	0	0	Ki67+	 5410 8162
1586	0	0	Ki67+	 5414 8045
1587	0	0	Ki67+	 5414 8278
1588	0	0	Ki67+	 5417 8418
1589	0	0	Ki67+	 5420 8507
1590	0	0	Ki67+	 5421 8238
1591	0	0	Ki67+	 5423 8122
1592	0	0	Ki67+	 5424 8447
1593	0	0	Ki67+	 5435 7924
1594	0	0	Ki67+	 5438 7855
1595	0	0	Ki67+	 5438 8500
1596	0	0	Ki67+	 5439 8228
1597	0	0	Ki67+	 5441 8526
1598	0	0	Ki67+	 5442 8242
1599	0	0	Ki67+	 5445 8266
1600	0	0	Ki67+	 5445 8476
1601	0	0	Ki67+	 5451 8203
1602	0	0	Ki67+	 5451 8413
1603	0	0	Ki67+	 5451 8487
1604	0	0	Ki67+	 5456 8451
1605	0	0	Ki67+	 5457 8254
1606	0	0	Ki67+	 5457 8471
1607	0	0	Ki67+	 5458 8293
1608	0	0	Ki67+	 5458 8532
1609	0	0	Ki67+	 5459 7967
1610	0	0	Ki67+	 5465 7956
1611	0	0	Ki67+	 5468 8190
1612	0	0	Ki67+	 5470 8116
1613	0	0	Ki67+	 5471 8509
1614	0	0	Ki67+	 5475 8234
1615	0	0	Ki67+	 5476 8431
1616	0	0	Ki67+	 5480 8379
1617	0	0	Ki67+	 5481 8319
1618	0	0	Ki67+	 5484 8253
1619	0	0	Ki67+	 5490 8294
1620	0	0	Ki67+	 5490 8449
1621	0	0	Ki67+	 5490 8529
1622	0	0	Ki67+	 5491 8212
1623	0	0	Ki67+	 5492 8108
1624	0	0	Ki67+	 5501 8274
1625	0	0	Ki67+	 5503 8553
1626	0	0	Ki67+	 5504 8041
1627	0	0	Ki67+	 5506 8418
1628	0	0	Ki67+	 5510 8123
1629	0	0	Ki67+	 5511 8240
1630	0	0	Ki67+	 5515 8373
1631	0	0	Ki67+	 5517 8150
1632	0	0	Ki67+	 5518 8492
1633	0	0	Ki67+	 5525 8341
1634	0	0	Ki67+	 5529 8149
1635	0	0	Ki67+	 5529 8233
1636	0	0	Ki67+	 5534 8536
1637	0	0	Ki67+	 5536 8330
1638	0	0	Ki67+	 5539 8362
1639	0	0	Ki67+	 5544 8270
1640	0	0	Ki67+	 5561 8369
1641	0	0	Ki67+	 5563 8312
1642	0	0	Ki67+	 5568 8258
1643	0	0	Ki67+	 5573 8128
1644	0	0	Ki67+	 5577 8527
1645	0	0	Ki67+	 5584 8143
1646	0	0	Ki67+	 5593 8479
1647	0	0	Ki67+	 5594 8104
1648	0	0	Ki67+	 5610 8510
1649	0	0	Ki67+	 5614 8390
1650	0	0	Ki67+	 5625 7772
1651	0	0	Ki67+	 5628 8148
1652	0	0	Ki67+	 5647 8147
1653	0	0	Ki67+	 5647 8404
1654	0	0	Ki67+	 5662 8556
1655	0	0	Ki67+	 5673 8376
1656	0	0	Ki67+	 5699 8311
1657	0	0	Ki67+	 5744 8193
1658	0	0	Ki67+	 5748 7772
1659	0	0	Ki67+	 5749 8355
1660	0	0	Ki67+	 5753 7829
1661	0	0	Ki67+	 5767 8463
1662	0	0	Ki67+	 5772 8439
1663	0	0	Ki67+	 5773 8360
1664	0	0	Ki67+	 5796 8246
1665	0	0	Ki67+	 5796 8481
1666	0	0	Ki67+	 5804 8458
1667	0	0	Ki67+	 5807 7978
1668	0	0	Ki67+	 5808 8379
1669	0	0	Ki67+	 5809 8227
1670	0	0	Ki67+	 5816 8534
1671	0	0	Ki67+	 5819 8253
1672	0	0	Ki67+	 5819 8394
1673	0	0	Ki67+	 5829 8284
1674	0	0	Ki67+	 5830 7765
1675	0	0	Ki67+	 5831 8255
1676	0	0	Ki67+	 5832 8492
1677	0	0	Ki67+	 5833 7800
1678	0	0	Ki67+	 5844 8292
1679	0	0	Ki67+	 5858 8409
1680	0	0	Ki67+	 5860 8035
1681	0	0	Ki67+	 5862 8269
1682	0	0	Ki67+	 5864 7951
1683	0	0	Ki67+	 5864 8490
1684	0	0	Ki67+	 5865 8123
1685	0	0	Ki67+	 5865 8460
1686	0	0	Ki67+	 5868 8157
1687	0	0	Ki67+	 5869 7906
1688	0	0	Ki67+	 5871 8038
1689	0	0	Ki67+	 5877 7928
1690	0	0	Ki67+	 5886 7971
1691	0	0	Ki67+	 5888 8199
1692	0	0	Ki67+	 5890 8374
1693	0	0	Ki67+	 5891 7794
1694	0	0	Ki67+	 5894 8010
1695	0	0	Ki67+	 5903 8358
1696	0	0	Ki67+	 5904 7954
1697	0	0	Ki67+	 5904 8175
1698	0	0	Ki67+	 5904 8499
1699	0	0	Ki67+	 5909 7980
1700	0	0	Ki67+	 5912 8185
1701	0	0	Ki67+	 5915 8133
1702	0	0	Ki67+	 5919 8468
1703	0	0	Ki67+	 5920 7817
1704	0	0	Ki67+	 5923 7884
1705	0	0	Ki67+	 5924 8410
1706	0	0	Ki67+	 5927 8138
1707	0	0	Ki67+	 5932 8417
1708	0	0	Ki67+	 5943 8453
1709	0	0	Ki67+	 5944 7788
1710	0	0	Ki67+	 5944 7893
1711	0	0	Ki67+	 5947 8271
1712	0	0	Ki67+	 5950 8480
1713	0	0	Ki67+	 5951 7966
1714	0	0	Ki67+	 5953 8045
1715	0	0	Ki67+	 5953 8408
1716	0	0	Ki67+	 5956 8023
1717	0	0	Ki67+	 5956 8305
1718	0	0	Ki67+	 5959 8464
1719	0	0	Ki67+	 5960 7793
1720	0	0	Ki67+	 5962 8186
1721	0	0	Ki67+	 5963 8491
1722	0	0	Ki67+	 5966 7916
1723	0	0	Ki67+	 5971 8303
1724	0	0	Ki67+	 5975 8520
1725	0	0	Ki67+	 5978 8017
1726	0	0	Ki67+	 5979 8351
1727	0	0	Ki67+	 5986 7888
1728	0	0	Ki67+	 5987 8107
1729	0	0	Ki67+	 5990 8042
1730	0	0	Ki67+	 5993 8339
1731	0	0	Ki67+	 5994 7985
1732	0	0	Ki67+	 5999 7974
1733	0	0	Ki67+	 6001 7836
1734	0	0	Ki67+	 6002 8063
1735	0	0	Ki67+	 6006 8018
1736	0	0	Ki67+	 6006 8500
1737	0	0	Ki67+	 6018 7852
1738	0	0	Ki67+	 6019 8156
1739	0	0	Ki67+	 6021 8500
1740	0	0	Ki67+	 6024 8085
1741	0	0	Ki67+	 6025 8548
1742	0	0	Ki67+	 6028 8113
1743	0	0	Ki67+	 6028 8386
1744	0	0	Ki67+	 6031 8162
1745	0	0	Ki67+	 6039 8128
1746	0	0	Ki67+	 6043 8410
1747	0	0	Ki67+	 6047 7937
1748	0	0	Ki67+	 5249 8745
1749	0	0	Ki67+	 5254 8791
1750	0	0	Ki67+	 5258 8603
1751	0	0	Ki67+	 5259 8630
1752	0	0	Ki67+	 5261 8819
1753	0	0	Ki67+	 5270 8612
1754	0	0	Ki67+	 5270 8651
1755	0	0	Ki67+	 5275 8845
1756	0	0	Ki67+	 5278 8763
1757	0	0	Ki67+	 5283 8583
1758	0	0	Ki67+	 5290 8641
1759	0	0	Ki67+	 5290 8783
1760	0	0	Ki67+	 5298 8607
1761	0	0	Ki67+	 5298 8894
1762	0	0	Ki67+	 5300 8819
1763	0	0	Ki67+	 5305 8856
1764	0	0	Ki67+	 5313 8596
1765	0	0	Ki67+	 5313 8899
1766	0	0	Ki67+	 5324 8571
1767	0	0	Ki67+	 5327 8832
1768	0	0	Ki67+	 5332 8651
1769	0	0	Ki67+	 5333 8626
1770	0	0	Ki67+	 5339 8749
1771	0	0	Ki67+	 5343 8832
1772	0	0	Ki67+	 5348 8629
1773	0	0	Ki67+	 5349 8677
1774	0	0	Ki67+	 5350 8915
1775	0	0	Ki67+	 5359 8667
1776	0	0	Ki67+	 5359 8781
1777	0	0	Ki67+	 5363 8862
1778	0	0	Ki67+	 5366 8693
1779	0	0	Ki67+	 5369 8713
1780	0	0	Ki67+	 5374 8796
1781	0	0	Ki67+	 5382 8681
1782	0	0	Ki67+	 5386 8885
1783	0	0	Ki67+	 5388 8936
1784	0	0	Ki67+	 5391 8759
1785	0	0	Ki67+	 5395 8900
1786	0	0	Ki67+	 5399 8734
1787	0	0	Ki67+	 5401 8837
1788	0	0	Ki67+	 5401 8953
1789	0	0	Ki67+	 5405 8707
1790	0	0	Ki67+	 5405 8763
1791	0	0	Ki67+	 5407 8971
1792	0	0	Ki67+	 5410 8744
1793	0	0	Ki67+	 5414 8918
1794	0	0	Ki67+	 5420 8984
1795	0	0	Ki67+	 5425 8741
1796	0	0	Ki67+	 5434 8777
1797	0	0	Ki67+	 5443 8940
1798	0	0	Ki67+	 5448 8768
1799	0	0	Ki67+	 5451 8955
1800	0	0	Ki67+	 5453 8825
1801	0	0	Ki67+	 5458 8801
1802	0	0	Ki67+	 5464 8981
1803	0	0	Ki67+	 5473 8794
1804	0	0	Ki67+	 5473 8829
1805	0	0	Ki67+	 5479 8881
1806	0	0	Ki67+	 5482 8820
1807	0	0	Ki67+	 5485 8913
1808	0	0	Ki67+	 5485 9016
1809	0	0	Ki67+	 5507 8870
1810	0	0	Ki67+	 5514 8905
1811	0	0	Ki67+	 5520 8926
1812	0	0	Ki67+	 5526 8962
1813	0	0	Ki67+	 5550 8643
1814	0	0	Ki67+	 5551 8973
1815	0	0	Ki67+	 5553 8626
1816	0	0	Ki67+	 5555 8959
1817	0	0	Ki67+	 5562 8618
1818	0	0	Ki67+	 5578 8588
1819	0	0	Ki67+	 5581 9006
1820	0	0	Ki67+	 5585 9031
1821	0	0	Ki67+	 5587 8643
1822	0	0	Ki67+	 5602 8618
1823	0	0	Ki67+	 5603 9053
1824	0	0	Ki67+	 5608 8592
1825	0	0	Ki67+	 5622 8662
1826	0	0	Ki67+	 5628 8617
1827	0	0	Ki67+	 5641 8580
1828	0	0	Ki67+	 5648 8700
1829	0	0	Ki67+	 5655 9118
1830	0	0	Ki67+	 5661 8641
1831	0	0	Ki67+	 5672 8678
1832	0	0	Ki67+	 5675 8692
1833	0	0	Ki67+	 5684 8756
1834	0	0	Ki67+	 5688 8725
1835	0	0	Ki67+	 5710 8793
1836	0	0	Ki67+	 5712 8702
1837	0	0	Ki67+	 5713 8732
1838	0	0	Ki67+	 5717 8751
1839	0	0	Ki67+	 5728 8782
1840	0	0	Ki67+	 5731 8741
1841	0	0	Ki67+	 5735 8815
1842	0	0	Ki67+	 5745 8774
1843	0	0	Ki67+	 5746 8732
1844	0	0	Ki67+	 5747 8805
1845	0	0	Ki67+	 5765 8934
1846	0	0	Ki67+	 5767 8915
1847	0	0	Ki67+	 5768 8976
1848	0	0	Ki67+	 5770 8827
1849	0	0	Ki67+	 5781 9011
1850	0	0	Ki67+	 5782 8720
1851	0	0	Ki67+	 5795 8959
1852	0	0	Ki67+	 5797 8869
1853	0	0	Ki67+	 5800 9045
1854	0	0	Ki67+	 5805 8993
1855	0	0	Ki67+	 5806 8859
1856	0	0	Ki67+	 5806 8911
1857	0	0	Ki67+	 5806 8982
1858	0	0	Ki67+	 5809 8689
1859	0	0	Ki67+	 5813 9022
1860	0	0	Ki67+	 5814 9057
1861	0	0	Ki67+	 5817 8945
1862	0	0	Ki67+	 5818 8883
1863	0	0	Ki67+	 5819 8909
1864	0	0	Ki67+	 5823 8969
1865	0	0	Ki67+	 5826 8898
1866	0	0	Ki67+	 5829 9055
1867	0	0	Ki67+	 5833 8862
1868	0	0	Ki67+	 5839 9006
1869	0	0	Ki67+	 5842 8664
1870	0	0	Ki67+	 5842 8889
1871	0	0	Ki67+	 5845 9053
1872	0	0	Ki67+	 5846 8959
1873	0	0	Ki67+	 5847 8834
1874	0	0	Ki67+	 5852 8674
1875	0	0	Ki67+	 5860 9078
1876	0	0	Ki67+	 5862 8923
1877	0	0	Ki67+	 5865 8808
1878	0	0	Ki67+	 5868 8843
1879	0	0	Ki67+	 5868 9021
1880	0	0	Ki67+	 5869 8990
1881	0	0	Ki67+	 5876 8647
1882	0	0	Ki67+	 5878 8872
1883	0	0	Ki67+	 5879 8964
1884	0	0	Ki67+	 5881 8892
1885	0	0	Ki67+	 5885 8685
1886	0	0	Ki67+	 5886 9065
1887	0	0	Ki67+	 5889 8927
1888	0	0	Ki67+	 5893 8597
1889	0	0	Ki67+	 5896 8877
1890	0	0	Ki67+	 5897 8672
1891	0	0	Ki67+	 5897 8753
1892	0	0	Ki67+	 5898 8973
1893	0	0	Ki67+	 5899 8724
1894	0	0	Ki67+	 5901 9028
1895	0	0	Ki67+	 5909 8624
1896	0	0	Ki67+	 5909 8948
1897	0	0	Ki67+	 5910 8909
1898	0	0	Ki67+	 5911 8595
1899	0	0	Ki67+	 5913 8734
1900	0	0	Ki67+	 5914 8715
1901	0	0	Ki67+	 5922 8634
1902	0	0	Ki67+	 5930 8663
1903	0	0	Ki67+	 5933 9036
1904	0	0	Ki67+	 5934 8931
1905	0	0	Ki67+	 5936 8702
1906	0	0	Ki67+	 5937 8804
1907	0	0	Ki67+	 5938 8980
1908	0	0	Ki67+	 5944 8888
1909	0	0	Ki67+	 5945 8623
1910	0	0	Ki67+	 5945 8923
1911	0	0	Ki67+	 5948 9015
1912	0	0	Ki67+	 5951 9146
1913	0	0	Ki67+	 5952 8831
1914	0	0	Ki67+	 5959 8982
1915	0	0	Ki67+	 5961 8795
1916	0	0	Ki67+	 5962 8716
1917	0	0	Ki67+	 5966 8770
1918	0	0	Ki67+	 5966 9097
1919	0	0	Ki67+	 5968 9072
1920	0	0	Ki67+	 5970 8928
1921	0	0	Ki67+	 5971 9138
1922	0	0	Ki67+	 5979 8641
1923	0	0	Ki67+	 5979 8918
1924	0	0	Ki67+	 5979 9040
1925	0	0	Ki67+	 5982 9123
1926	0	0	Ki67+	 5982 9178
1927	0	0	Ki67+	 5984 8672
1928	0	0	Ki67+	 5988 8700
1929	0	0	Ki67+	 5988 8756
1930	0	0	Ki67+	 5988 8971
1931	0	0	Ki67+	 5992 9029
1932	0	0	Ki67+	 5993 8829
1933	0	0	Ki67+	 5993 8860
1934	0	0	Ki67+	 5998 8955
1935	0	0	Ki67+	 6005 9039
1936	0	0	Ki67+	 6006 9115
1937	0	0	Ki67+	 6008 8913
1938	0	0	Ki67+	 6009 8579
1939	0	0	Ki67+	 6011 8808
1940	0	0	Ki67+	 6014 8642
1941	0	0	Ki67+	 6021 9086
1942	0	0	Ki67+	 6022 8868
1943	0	0	Ki67+	 6023 8635
1944	0	0	Ki67+	 6026 8834
1945	0	0	Ki67+	 6034 8722
1946	0	0	Ki67+	 6035 8927
1947	0	0	Ki67+	 6038 9095
1948	0	0	Ki67+	 6040 9057
1949	0	0	Ki67+	 6046 8738
1950	0	0	Ki67+	 6047 8664
1951	0	0	Ki67+	 6047 8784
1952	0	0	Ki67+	 6047 8992
1953	0	0	Ki67+	 6056 6006
1954	0	0	Ki67+	 6073 5591
1955	0	0	Ki67+	 6090 5700
1956	0	0	Ki67+	 6091 5755
1957	0	0	Ki67+	 6099 5506
1958	0	0	Ki67+	 6109 5484
1959	0	0	Ki67+	 6115 6073
1960	0	0	Ki67+	 6117 5537
1961	0	0	Ki67+	 6123 5516
1962	0	0	Ki67+	 6184 6108
1963	0	0	Ki67+	 6185 5824
1964	0	0	Ki67+	 6198 5657
1965	0	0	Ki67+	 6198 5720
1966	0	0	Ki67+	 6202 5552
1967	0	0	Ki67+	 6206 5695
1968	0	0	Ki67+	 6211 5641
1969	0	0	Ki67+	 6215 5755
1970	0	0	Ki67+	 6219 5680
1971	0	0	Ki67+	 6222 5774
1972	0	0	Ki67+	 6224 5794
1973	0	0	Ki67+	 6226 5589
1974	0	0	Ki67+	 6227 5908
1975	0	0	Ki67+	 6231 5722
1976	0	0	Ki67+	 6231 5967
1977	0	0	Ki67+	 6232 5995
1978	0	0	Ki67+	 6233 6015
1979	0	0	Ki67+	 6240 5834
1980	0	0	Ki67+	 6240 5893
1981	0	0	Ki67+	 6242 5657
1982	0	0	Ki67+	 6243 5751
1983	0	0	Ki67+	 6244 5949
1984	0	0	Ki67+	 6250 5984
1985	0	0	Ki67+	 6252 5707
1986	0	0	Ki67+	 6252 6085
1987	0	0	Ki67+	 6254 5872
1988	0	0	Ki67+	 6256 5913
1989	0	0	Ki67+	 6259 5823
1990	0	0	Ki67+	 6259 6032
1991	0	0	Ki67+	 6259 6110
1992	0	0	Ki67+	 6260 5680
1993	0	0	Ki67+	 6262 5803
1994	0	0	Ki67+	 6262 6042
1995	0	0	Ki67+	 6264 6075
1996	0	0	Ki67+	 6265 5965
1997	0	0	Ki67+	 6266 5765
1998	0	0	Ki67+	 6271 5996
1999	0	0	Ki67+	 6272 5740
2000	0	0	Ki67+	 6275 6100
2001	0	0	Ki67+	 6279 6016
2002	0	0	Ki67+	 6279 6069
2003	0	0	Ki67+	 6281 5941
2004	0	0	Ki67+	 6283 6150
2005	0	0	Ki67+	 6289 6027
2006	0	0	Ki67+	 6292 5673
2007	0	0	Ki67+	 6292 5701
2008	0	0	Ki67+	 6298 5919
2009	0	0	Ki67+	 6308 6151
2010	0	0	Ki67+	 6313 6058
2011	0	0	Ki67+	 6314 5871
2012	0	0	Ki67+	 6325 5766
2013	0	0	Ki67+	 6335 6137
2014	0	0	Ki67+	 6340 5710
2015	0	0	Ki67+	 6341 5973
2016	0	0	Ki67+	 6343 5864
2017	0	0	Ki67+	 6346 5920
2018	0	0	Ki67+	 6348 5936
2019	0	0	Ki67+	 6349 5892
2020	0	0	Ki67+	 6356 6021
2021	0	0	Ki67+	 6357 5672
2022	0	0	Ki67+	 6358 5954
2023	0	0	Ki67+	 6364 5601
2024	0	0	Ki67+	 6364 5772
2025	0	0	Ki67+	 6365 5987
2026	0	0	Ki67+	 6366 5924
2027	0	0	Ki67+	 6374 5629
2028	0	0	Ki67+	 6378 5937
2029	0	0	Ki67+	 6380 5873
2030	0	0	Ki67+	 6381 6150
2031	0	0	Ki67+	 6385 5835
2032	0	0	Ki67+	 6386 6078
2033	0	0	Ki67+	 6394 6024
2034	0	0	Ki67+	 6395 5997
2035	0	0	Ki67+	 6396 5883
2036	0	0	Ki67+	 6406 5838
2037	0	0	Ki67+	 6407 5379
2038	0	0	Ki67+	 6411 5759
2039	0	0	Ki67+	 6412 6042
2040	0	0	Ki67+	 6412 6064
2041	0	0	Ki67+	 6414 6018
2042	0	0	Ki67+	 6420 6117
2043	0	0	Ki67+	 6424 5747
2044	0	0	Ki67+	 6430 5961
2045	0	0	Ki67+	 6431 6075
2046	0	0	Ki67+	 6435 5750
2047	0	0	Ki67+	 6436 5418
2048	0	0	Ki67+	 6436 5978
2049	0	0	Ki67+	 6438 5911
2050	0	0	Ki67+	 6445 5851
2051	0	0	Ki67+	 6456 5929
2052	0	0	Ki67+	 6457 5705
2053	0	0	Ki67+	 6458 5875
2054	0	0	Ki67+	 6458 6016
2055	0	0	Ki67+	 6468 5972
2056	0	0	Ki67+	 6469 5926
2057	0	0	Ki67+	 6469 5941
2058	0	0	Ki67+	 6471 5892
2059	0	0	Ki67+	 6478 5768
2060	0	0	Ki67+	 6478 5789
2061	0	0	Ki67+	 6486 6114
2062	0	0	Ki67+	 6488 5822
2063	0	0	Ki67+	 6532 5787
2064	0	0	Ki67+	 6533 5572
2065	0	0	Ki67+	 6533 5881
2066	0	0	Ki67+	 6533 5928
2067	0	0	Ki67+	 6545 5463
2068	0	0	Ki67+	 6546 5986
2069	0	0	Ki67+	 6550 5871
2070	0	0	Ki67+	 6555 5951
2071	0	0	Ki67+	 6556 5560
2072	0	0	Ki67+	 6556 6118
2073	0	0	Ki67+	 6560 5623
2074	0	0	Ki67+	 6569 5428
2075	0	0	Ki67+	 6573 5650
2076	0	0	Ki67+	 6574 6091
2077	0	0	Ki67+	 6575 5631
2078	0	0	Ki67+	 6575 5919
2079	0	0	Ki67+	 6579 5583
2080	0	0	Ki67+	 6581 5981
2081	0	0	Ki67+	 6582 6023
2082	0	0	Ki67+	 6588 5552
2083	0	0	Ki67+	 6592 6013
2084	0	0	Ki67+	 6593 5975
2085	0	0	Ki67+	 6595 6033
2086	0	0	Ki67+	 6597 5415
2087	0	0	Ki67+	 6597 6076
2088	0	0	Ki67+	 6607 6003
2089	0	0	Ki67+	 6613 5505
2090	0	0	Ki67+	 6617 5572
2091	0	0	Ki67+	 6626 5998
2092	0	0	Ki67+	 6626 6097
2093	0	0	Ki67+	 6627 6073
2094	0	0	Ki67+	 6628 5488
2095	0	0	Ki67+	 6648 6029
2096	0	0	Ki67+	 6651 5761
2097	0	0	Ki67+	 6653 5780
2098	0	0	Ki67+	 6654 5507
2099	0	0	Ki67+	 6664 5478
2100	0	0	Ki67+	 6672 5798
2101	0	0	Ki67+	 6679 5830
2102	0	0	Ki67+	 6681 5472
2103	0	0	Ki67+	 6695 5571
2104	0	0	Ki67+	 6697 5370
2105	0	0	Ki67+	 6700 5804
2106	0	0	Ki67+	 6709 5381
2107	0	0	Ki67+	 6710 5501
2108	0	0	Ki67+	 6710 5547
2109	0	0	Ki67+	 6716 5949
2110	0	0	Ki67+	 6724 5571
2111	0	0	Ki67+	 6736 5397
2112	0	0	Ki67+	 6737 5368
2113	0	0	Ki67+	 6741 5417
2114	0	0	Ki67+	 6743 5385
2115	0	0	Ki67+	 6748 5406
2116	0	0	Ki67+	 6755 5434
2117	0	0	Ki67+	 6759 5454
2118	0	0	Ki67+	 6764 6077
2119	0	0	Ki67+	 6768 5414
2120	0	0	Ki67+	 6774 5445
2121	0	0	Ki67+	 6776 5476
2122	0	0	Ki67+	 6776 6135
2123	0	0	Ki67+	 6783 5465
2124	0	0	Ki67+	 6796 5848
2125	0	0	Ki67+	 6798 5437
2126	0	0	Ki67+	 6825 5522
2127	0	0	Ki67+	 6825 6058
2128	0	0	Ki67+	 6827 5490
2129	0	0	Ki67+	 6827 6131
2130	0	0	Ki67+	 6833 5993
2131	0	0	Ki67+	 6834 5454
2132	0	0	Ki67+	 6834 6101
2133	0	0	Ki67+	 6834 6120
2134	0	0	Ki67+	 6839 6045
2135	0	0	Ki67+	 6840 5849
2136	0	0	Ki67+	 6843 5921
2137	0	0	Ki67+	 6846 5836
2138	0	0	Ki67+	 6051 6166
2139	0	0	Ki67+	 6053 6723
2140	0	0	Ki67+	 6059 6251
2141	0	0	Ki67+	 6059 6309
2142	0	0	Ki67+	 6061 6769
2143	0	0	Ki67+	 6065 6273
2144	0	0	Ki67+	 6066 6852
2145	0	0	Ki67+	 6069 6906
2146	0	0	Ki67+	 6073 6937
2147	0	0	Ki67+	 6080 6911
2148	0	0	Ki67+	 6087 6758
2149	0	0	Ki67+	 6092 6802
2150	0	0	Ki67+	 6104 6937
2151	0	0	Ki67+	 6105 6959
2152	0	0	Ki67+	 6114 6779
2153	0	0	Ki67+	 6114 6825
2154	0	0	Ki67+	 6119 6605
2155	0	0	Ki67+	 6130 6885
2156	0	0	Ki67+	 6131 6810
2157	0	0	Ki67+	 6136 6359
2158	0	0	Ki67+	 6149 6795
2159	0	0	Ki67+	 6153 6442
2160	0	0	Ki67+	 6161 6830
2161	0	0	Ki67+	 6162 6793
2162	0	0	Ki67+	 6185 6241
2163	0	0	Ki67+	 6203 6811
2164	0	0	Ki67+	 6222 6893
2165	0	0	Ki67+	 6254 6734
2166	0	0	Ki67+	 6255 6299
2167	0	0	Ki67+	 6257 6172
2168	0	0	Ki67+	 6260 6889
2169	0	0	Ki67+	 6276 6878
2170	0	0	Ki67+	 6287 6392
2171	0	0	Ki67+	 6288 6859
2172	0	0	Ki67+	 6288 6886
2173	0	0	Ki67+	 6300 6378
2174	0	0	Ki67+	 6302 6850
2175	0	0	Ki67+	 6308 6926
2176	0	0	Ki67+	 6319 6913
2177	0	0	Ki67+	 6323 6383
2178	0	0	Ki67+	 6324 6319
2179	0	0	Ki67+	 6330 6912
2180	0	0	Ki67+	 6332 6731
2181	0	0	Ki67+	 6333 6670
2182	0	0	Ki67+	 6335 6690
2183	0	0	Ki67+	 6336 6201
2184	0	0	Ki67+	 6336 6873
2185	0	0	Ki67+	 6338 6467
2186	0	0	Ki67+	 6338 6919
2187	0	0	Ki67+	 6339 6175
2188	0	0	Ki67+	 6339 6455
2189	0	0	Ki67+	 6339 6545
2190	0	0	Ki67+	 6340 6644
2191	0	0	Ki67+	 6344 6631
2192	0	0	Ki67+	 6348 6229
2193	0	0	Ki67+	 6349 6329
2194	0	0	Ki67+	 6350 6360
2195	0	0	Ki67+	 6353 6422
2196	0	0	Ki67+	 6353 6904
2197	0	0	Ki67+	 6359 6385
2198	0	0	Ki67+	 6364 6519
2199	0	0	Ki67+	 6368 6618
2200	0	0	Ki67+	 6368 6781
2201	0	0	Ki67+	 6369 6715
2202	0	0	Ki67+	 6376 6605
2203	0	0	Ki67+	 6377 6273
2204	0	0	Ki67+	 6378 6239
2205	0	0	Ki67+	 6380 6767
2206	0	0	Ki67+	 6382 6173
2207	0	0	Ki67+	 6382 6410
2208	0	0	Ki67+	 6383 6429
2209	0	0	Ki67+	 6398 6879
2210	0	0	Ki67+	 6399 6693
2211	0	0	Ki67+	 6400 6428
2212	0	0	Ki67+	 6404 6398
2213	0	0	Ki67+	 6405 6893
2214	0	0	Ki67+	 6406 6816
2215	0	0	Ki67+	 6408 6674
2216	0	0	Ki67+	 6410 6286
2217	0	0	Ki67+	 6410 6368
2218	0	0	Ki67+	 6412 6570
2219	0	0	Ki67+	 6412 6631
2220	0	0	Ki67+	 6416 6878
2221	0	0	Ki67+	 6425 6649
2222	0	0	Ki67+	 6428 6173
2223	0	0	Ki67+	 6429 6293
2224	0	0	Ki67+	 6430 6273
2225	0	0	Ki67+	 6432 6424
2226	0	0	Ki67+	 6433 6901
2227	0	0	Ki67+	 6441 6181
2228	0	0	Ki67+	 6441 6196
2229	0	0	Ki67+	 6441 6396
2230	0	0	Ki67+	 6443 6669
2231	0	0	Ki67+	 6449 6436
2232	0	0	Ki67+	 6450 6324
2233	0	0	Ki67+	 6452 6493
2234	0	0	Ki67+	 6452 6567
2235	0	0	Ki67+	 6463 6655
2236	0	0	Ki67+	 6466 6518
2237	0	0	Ki67+	 6471 6599
2238	0	0	Ki67+	 6472 6401
2239	0	0	Ki67+	 6475 6457
2240	0	0	Ki67+	 6475 6470
2241	0	0	Ki67+	 6475 6812
2242	0	0	Ki67+	 6476 6916
2243	0	0	Ki67+	 6477 6425
2244	0	0	Ki67+	 6477 6543
2245	0	0	Ki67+	 6479 6515
2246	0	0	Ki67+	 6494 6789
2247	0	0	Ki67+	 6499 6835
2248	0	0	Ki67+	 6505 6929
2249	0	0	Ki67+	 6512 6942
2250	0	0	Ki67+	 6531 6271
2251	0	0	Ki67+	 6535 6578
2252	0	0	Ki67+	 6542 6670
2253	0	0	Ki67+	 6547 6731
2254	0	0	Ki67+	 6555 6518
2255	0	0	Ki67+	 6555 6612
2256	0	0	Ki67+	 6566 6254
2257	0	0	Ki67+	 6566 6605
2258	0	0	Ki67+	 6567 6440
2259	0	0	Ki67+	 6571 6657
2260	0	0	Ki67+	 6573 6734
2261	0	0	Ki67+	 6573 6886
2262	0	0	Ki67+	 6574 6161
2263	0	0	Ki67+	 6574 6914
2264	0	0	Ki67+	 6580 6582
2265	0	0	Ki67+	 6581 6487
2266	0	0	Ki67+	 6583 6862
2267	0	0	Ki67+	 6587 6649
2268	0	0	Ki67+	 6587 6948
2269	0	0	Ki67+	 6588 6424
2270	0	0	Ki67+	 6588 6832
2271	0	0	Ki67+	 6588 6903
2272	0	0	Ki67+	 6593 6802
2273	0	0	Ki67+	 6594 6871
2274	0	0	Ki67+	 6605 6848
2275	0	0	Ki67+	 6608 6771
2276	0	0	Ki67+	 6609 6196
2277	0	0	Ki67+	 6609 6312
2278	0	0	Ki67+	 6610 6916
2279	0	0	Ki67+	 6614 6516
2280	0	0	Ki67+	 6614 6793
2281	0	0	Ki67+	 6614 6943
2282	0	0	Ki67+	 6616 6411
2283	0	0	Ki67+	 6622 6242
2284	0	0	Ki67+	 6623 6494
2285	0	0	Ki67+	 6627 6551
2286	0	0	Ki67+	 6627 6902
2287	0	0	Ki67+	 6628 6822
2288	0	0	Ki67+	 6630 6445
2289	0	0	Ki67+	 6630 6519
2290	0	0	Ki67+	 6632 6747
2291	0	0	Ki67+	 6636 6195
2292	0	0	Ki67+	 6637 6334
2293	0	0	Ki67+	 6638 6248
2294	0	0	Ki67+	 6638 6881
2295	0	0	Ki67+	 6643 6935
2296	0	0	Ki67+	 6644 6298
2297	0	0	Ki67+	 6647 6735
2298	0	0	Ki67+	 6650 6343
2299	0	0	Ki67+	 6652 6758
2300	0	0	Ki67+	 6652 6811
2301	0	0	Ki67+	 6653 6853
2302	0	0	Ki67+	 6658 6400
2303	0	0	Ki67+	 6658 6619
2304	0	0	Ki67+	 6660 6451
2305	0	0	Ki67+	 6662 6209
2306	0	0	Ki67+	 6665 6286
2307	0	0	Ki67+	 6667 6267
2308	0	0	Ki67+	 6668 6667
2309	0	0	Ki67+	 6668 6889
2310	0	0	Ki67+	 6671 6377
2311	0	0	Ki67+	 6674 6300
2312	0	0	Ki67+	 6677 6717
2313	0	0	Ki67+	 6683 6192
2314	0	0	Ki67+	 6685 6885
2315	0	0	Ki67+	 6687 6233
2316	0	0	Ki67+	 6687 6618
2317	0	0	Ki67+	 6689 6478
2318	0	0	Ki67+	 6694 6533
2319	0	0	Ki67+	 6696 6907
2320	0	0	Ki67+	 6698 6697
2321	0	0	Ki67+	 6698 6750
2322	0	0	Ki67+	 6701 6935
2323	0	0	Ki67+	 6706 6422
2324	0	0	Ki67+	 6707 6262
2325	0	0	Ki67+	 6711 6361
2326	0	0	Ki67+	 6711 6381
2327	0	0	Ki67+	 6712 6772
2328	0	0	Ki67+	 6716 6458
2329	0	0	Ki67+	 6716 6848
2330	0	0	Ki67+	 6718 6661
2331	0	0	Ki67+	 6720 6293
2332	0	0	Ki67+	 6721 6185
2333	0	0	Ki67+	 6724 6739
2334	0	0	Ki67+	 6730 6924
2335	0	0	Ki67+	 6732 6231
2336	0	0	Ki67+	 6736 6637
2337	0	0	Ki67+	 6738 6403
2338	0	0	Ki67+	 6739 6762
2339	0	0	Ki67+	 6739 6883
2340	0	0	Ki67+	 6739 6916
2341	0	0	Ki67+	 6740 6817
2342	0	0	Ki67+	 6744 6271
2343	0	0	Ki67+	 6745 6243
2344	0	0	Ki67+	 6747 6329
2345	0	0	Ki67+	 6748 6742
2346	0	0	Ki67+	 6753 6529
2347	0	0	Ki67+	 6759 6916
2348	0	0	Ki67+	 6759 6947
2349	0	0	Ki67+	 6760 6387
2350	0	0	Ki67+	 6765 6300
2351	0	0	Ki67+	 6766 6821
2352	0	0	Ki67+	 6767 6342
2353	0	0	Ki67+	 6770 6852
2354	0	0	Ki67+	 6770 6947
2355	0	0	Ki67+	 6771 6243
2356	0	0	Ki67+	 6772 6888
2357	0	0	Ki67+	 6776 6392
2358	0	0	Ki67+	 6778 6579
2359	0	0	Ki67+	 6779 6333
2360	0	0	Ki67+	 6780 6377
2361	0	0	Ki67+	 6783 6753
2362	0	0	Ki67+	 6785 6507
2363	0	0	Ki67+	 6787 6804
2364	0	0	Ki67+	 6788 6688
2365	0	0	Ki67+	 6788 6859
2366	0	0	Ki67+	 6790 6541
2367	0	0	Ki67+	 6794 6830
2368	0	0	Ki67+	 6797 6607
2369	0	0	Ki67+	 6837 6208
2370	0	0	Ki67+	 6840 6419
2371	0	0	Ki67+	 6843 6199
2372	0	0	Ki67+	 6844 6176
2373	0	0	Ki67+	 6051 7206
2374	0	0	Ki67+	 6053 7067
2375	0	0	Ki67+	 6054 7711
2376	0	0	Ki67+	 6056 7684
2377	0	0	Ki67+	 6059 7487
2378	0	0	Ki67+	 6070 6999
2379	0	0	Ki67+	 6070 7492
2380	0	0	Ki67+	 6071 7677
2381	0	0	Ki67+	 6072 7037
2382	0	0	Ki67+	 6074 7345
2383	0	0	Ki67+	 6075 7305
2384	0	0	Ki67+	 6075 7708
2385	0	0	Ki67+	 6077 7315
2386	0	0	Ki67+	 6080 7363
2387	0	0	Ki67+	 6081 7278
2388	0	0	Ki67+	 6082 7258
2389	0	0	Ki67+	 6087 7070
2390	0	0	Ki67+	 6087 7701
2391	0	0	Ki67+	 6087 7757
2392	0	0	Ki67+	 6088 6961
2393	0	0	Ki67+	 6092 7671
2394	0	0	Ki67+	 6096 7380
2395	0	0	Ki67+	 6098 7335
2396	0	0	Ki67+	 6100 7036
2397	0	0	Ki67+	 6103 7275
2398	0	0	Ki67+	 6111 7057
2399	0	0	Ki67+	 6114 7345
2400	0	0	Ki67+	 6117 6982
2401	0	0	Ki67+	 6123 7409
2402	0	0	Ki67+	 6126 7355
2403	0	0	Ki67+	 6128 7028
2404	0	0	Ki67+	 6129 7089
2405	0	0	Ki67+	 6129 7422
2406	0	0	Ki67+	 6133 6980
2407	0	0	Ki67+	 6134 6998
2408	0	0	Ki67+	 6136 7393
2409	0	0	Ki67+	 6138 7056
2410	0	0	Ki67+	 6139 7026
2411	0	0	Ki67+	 6145 7102
2412	0	0	Ki67+	 6147 7378
2413	0	0	Ki67+	 6153 6993
2414	0	0	Ki67+	 6159 7584
2415	0	0	Ki67+	 6163 7645
2416	0	0	Ki67+	 6164 7034
2417	0	0	Ki67+	 6169 7594
2418	0	0	Ki67+	 6173 7758
2419	0	0	Ki67+	 6180 7452
2420	0	0	Ki67+	 6191 7431
2421	0	0	Ki67+	 6191 7559
2422	0	0	Ki67+	 6192 7359
2423	0	0	Ki67+	 6199 7346
2424	0	0	Ki67+	 6216 7457
2425	0	0	Ki67+	 6217 7745
2426	0	0	Ki67+	 6227 7431
2427	0	0	Ki67+	 6230 7409
2428	0	0	Ki67+	 6231 7394
2429	0	0	Ki67+	 6232 7381
2430	0	0	Ki67+	 6235 7363
2431	0	0	Ki67+	 6246 7487
2432	0	0	Ki67+	 6251 7071
2433	0	0	Ki67+	 6259 7132
2434	0	0	Ki67+	 6259 7756
2435	0	0	Ki67+	 6268 7459
2436	0	0	Ki67+	 6269 7084
2437	0	0	Ki67+	 6270 7708
2438	0	0	Ki67+	 6280 7401
2439	0	0	Ki67+	 6280 7567
2440	0	0	Ki67+	 6283 7093
2441	0	0	Ki67+	 6287 7378
2442	0	0	Ki67+	 6292 7173
2443	0	0	Ki67+	 6294 7722
2444	0	0	Ki67+	 6295 7103
2445	0	0	Ki67+	 6296 7134
2446	0	0	Ki67+	 6310 6994
2447	0	0	Ki67+	 6316 6969
2448	0	0	Ki67+	 6316 7030
2449	0	0	Ki67+	 6324 7759
2450	0	0	Ki67+	 6326 7190
2451	0	0	Ki67+	 6328 7075
2452	0	0	Ki67+	 6338 7736
2453	0	0	Ki67+	 6348 7195
2454	0	0	Ki67+	 6350 7232
2455	0	0	Ki67+	 6353 7509
2456	0	0	Ki67+	 6355 7446
2457	0	0	Ki67+	 6359 7481
2458	0	0	Ki67+	 6363 7522
2459	0	0	Ki67+	 6364 7176
2460	0	0	Ki67+	 6365 7190
2461	0	0	Ki67+	 6373 6962
2462	0	0	Ki67+	 6374 7408
2463	0	0	Ki67+	 6376 7012
2464	0	0	Ki67+	 6379 7472
2465	0	0	Ki67+	 6379 7512
2466	0	0	Ki67+	 6382 7435
2467	0	0	Ki67+	 6385 6996
2468	0	0	Ki67+	 6389 7733
2469	0	0	Ki67+	 6392 7508
2470	0	0	Ki67+	 6403 7010
2471	0	0	Ki67+	 6405 6981
2472	0	0	Ki67+	 6413 7104
2473	0	0	Ki67+	 6421 7742
2474	0	0	Ki67+	 6422 6975
2475	0	0	Ki67+	 6425 7696
2476	0	0	Ki67+	 6429 7535
2477	0	0	Ki67+	 6432 7118
2478	0	0	Ki67+	 6437 7523
2479	0	0	Ki67+	 6440 7102
2480	0	0	Ki67+	 6451 7158
2481	0	0	Ki67+	 6451 7580
2482	0	0	Ki67+	 6460 7619
2483	0	0	Ki67+	 6465 7250
2484	0	0	Ki67+	 6466 7541
2485	0	0	Ki67+	 6470 7152
2486	0	0	Ki67+	 6477 7202
2487	0	0	Ki67+	 6483 7548
2488	0	0	Ki67+	 6489 7024
2489	0	0	Ki67+	 6490 7218
2490	0	0	Ki67+	 6491 7713
2491	0	0	Ki67+	 6492 7196
2492	0	0	Ki67+	 6493 7153
2493	0	0	Ki67+	 6507 7175
2494	0	0	Ki67+	 6511 7733
2495	0	0	Ki67+	 6518 7605
2496	0	0	Ki67+	 6528 7355
2497	0	0	Ki67+	 6530 7080
2498	0	0	Ki67+	 6530 7470
2499	0	0	Ki67+	 6535 7298
2500	0	0	Ki67+	 6535 7708
2501	0	0	Ki67+	 6541 7349
2502	0	0	Ki67+	 6542 7579
2503	0	0	Ki67+	 6547 7242
2504	0	0	Ki67+	 6552 7342
2505	0	0	Ki67+	 6558 7385
2506	0	0	Ki67+	 6561 7284
2507	0	0	Ki67+	 6563 7641
2508	0	0	Ki67+	 6569 7381
2509	0	0	Ki67+	 6570 7652
2510	0	0	Ki67+	 6572 7456
2511	0	0	Ki67+	 6572 7492
2512	0	0	Ki67+	 6574 7313
2513	0	0	Ki67+	 6581 7701
2514	0	0	Ki67+	 6591 6973
2515	0	0	Ki67+	 6591 7616
2516	0	0	Ki67+	 6594 7706
2517	0	0	Ki67+	 6595 7455
2518	0	0	Ki67+	 6604 7484
2519	0	0	Ki67+	 6606 7505
2520	0	0	Ki67+	 6609 7593
2521	0	0	Ki67+	 6610 7043
2522	0	0	Ki67+	 6611 7684
2523	0	0	Ki67+	 6616 7526
2524	0	0	Ki67+	 6618 6974
2525	0	0	Ki67+	 6618 7068
2526	0	0	Ki67+	 6619 7596
2527	0	0	Ki67+	 6621 7636
2528	0	0	Ki67+	 6624 7121
2529	0	0	Ki67+	 6629 7107
2530	0	0	Ki67+	 6633 7042
2531	0	0	Ki67+	 6635 7085
2532	0	0	Ki67+	 6643 7129
2533	0	0	Ki67+	 6644 7160
2534	0	0	Ki67+	 6652 7499
2535	0	0	Ki67+	 6656 7584
2536	0	0	Ki67+	 6660 6984
2537	0	0	Ki67+	 6662 7146
2538	0	0	Ki67+	 6664 7191
2539	0	0	Ki67+	 6673 7664
2540	0	0	Ki67+	 6675 7553
2541	0	0	Ki67+	 6695 7180
2542	0	0	Ki67+	 6698 7002
2543	0	0	Ki67+	 6701 7055
2544	0	0	Ki67+	 6719 7023
2545	0	0	Ki67+	 6724 6976
2546	0	0	Ki67+	 6727 7202
2547	0	0	Ki67+	 6737 7026
2548	0	0	Ki67+	 6737 7226
2549	0	0	Ki67+	 6750 7298
2550	0	0	Ki67+	 6750 7354
2551	0	0	Ki67+	 6756 7092
2552	0	0	Ki67+	 6757 7073
2553	0	0	Ki67+	 6762 7311
2554	0	0	Ki67+	 6765 6971
2555	0	0	Ki67+	 6766 7224
2556	0	0	Ki67+	 6780 7343
2557	0	0	Ki67+	 6781 7360
2558	0	0	Ki67+	 6788 7080
2559	0	0	Ki67+	 6788 7107
2560	0	0	Ki67+	 6791 7279
2561	0	0	Ki67+	 6801 7342
2562	0	0	Ki67+	 6804 7143
2563	0	0	Ki67+	 6828 7326
2564	0	0	Ki67+	 6835 7296
2565	0	0	Ki67+	 6846 7245
2566	0	0	Ki67+	 6055 7865
2567	0	0	Ki67+	 6057 8179
2568	0	0	Ki67+	 6061 7897
2569	0	0	Ki67+	 6061 8522
2570	0	0	Ki67+	 6062 8454
2571	0	0	Ki67+	 6066 8069
2572	0	0	Ki67+	 6067 7947
2573	0	0	Ki67+	 6067 8357
2574	0	0	Ki67+	 6073 7801
2575	0	0	Ki67+	 6079 7974
2576	0	0	Ki67+	 6084 7995
2577	0	0	Ki67+	 6084 8255
2578	0	0	Ki67+	 6085 8414
2579	0	0	Ki67+	 6085 8439
2580	0	0	Ki67+	 6090 7809
2581	0	0	Ki67+	 6090 7933
2582	0	0	Ki67+	 6092 7955
2583	0	0	Ki67+	 6096 7913
2584	0	0	Ki67+	 6099 8291
2585	0	0	Ki67+	 6099 8423
2586	0	0	Ki67+	 6101 7762
2587	0	0	Ki67+	 6102 8537
2588	0	0	Ki67+	 6104 8259
2589	0	0	Ki67+	 6106 7954
2590	0	0	Ki67+	 6106 8500
2591	0	0	Ki67+	 6108 7863
2592	0	0	Ki67+	 6111 8234
2593	0	0	Ki67+	 6112 8209
2594	0	0	Ki67+	 6113 8546
2595	0	0	Ki67+	 6114 7840
2596	0	0	Ki67+	 6118 7773
2597	0	0	Ki67+	 6122 8178
2598	0	0	Ki67+	 6124 8091
2599	0	0	Ki67+	 6127 7799
2600	0	0	Ki67+	 6127 8030
2601	0	0	Ki67+	 6128 8518
2602	0	0	Ki67+	 6130 8218
2603	0	0	Ki67+	 6134 7956
2604	0	0	Ki67+	 6134 8185
2605	0	0	Ki67+	 6137 7860
2606	0	0	Ki67+	 6139 8253
2607	0	0	Ki67+	 6142 8098
2608	0	0	Ki67+	 6144 7916
2609	0	0	Ki67+	 6145 8350
2610	0	0	Ki67+	 6148 8155
2611	0	0	Ki67+	 6148 8285
2612	0	0	Ki67+	 6149 8326
2613	0	0	Ki67+	 6152 8022
2614	0	0	Ki67+	 6154 8313
2615	0	0	Ki67+	 6155 7813
2616	0	0	Ki67+	 6155 7991
2617	0	0	Ki67+	 6157 7786
2618	0	0	Ki67+	 6158 8500
2619	0	0	Ki67+	 6162 8037
2620	0	0	Ki67+	 6163 7917
2621	0	0	Ki67+	 6164 8322
2622	0	0	Ki67+	 6165 8354
2623	0	0	Ki67+	 6166 8273
2624	0	0	Ki67+	 6167 8377
2625	0	0	Ki67+	 6169 8433
2626	0	0	Ki67+	 6169 8446
2627	0	0	Ki67+	 6180 8506
2628	0	0	Ki67+	 6183 7819
2629	0	0	Ki67+	 6183 7918
2630	0	0	Ki67+	 6186 7780
2631	0	0	Ki67+	 6188 8287
2632	0	0	Ki67+	 6192 8544
2633	0	0	Ki67+	 6198 8361
2634	0	0	Ki67+	 6201 7852
2635	0	0	Ki67+	 6201 8460
2636	0	0	Ki67+	 6203 7986
2637	0	0	Ki67+	 6207 7966
2638	0	0	Ki67+	 6209 7812
2639	0	0	Ki67+	 6219 8209
2640	0	0	Ki67+	 6222 7775
2641	0	0	Ki67+	 6225 8057
2642	0	0	Ki67+	 6227 8286
2643	0	0	Ki67+	 6232 8146
2644	0	0	Ki67+	 6236 7980
2645	0	0	Ki67+	 6236 8382
2646	0	0	Ki67+	 6237 8497
2647	0	0	Ki67+	 6238 8013
2648	0	0	Ki67+	 6238 8288
2649	0	0	Ki67+	 6239 8547
2650	0	0	Ki67+	 6240 7837
2651	0	0	Ki67+	 6240 8075
2652	0	0	Ki67+	 6242 7817
2653	0	0	Ki67+	 6242 8037
2654	0	0	Ki67+	 6242 8227
2655	0	0	Ki67+	 6248 8098
2656	0	0	Ki67+	 6249 8335
2657	0	0	Ki67+	 6250 8395
2658	0	0	Ki67+	 6255 8299
2659	0	0	Ki67+	 6259 8101
2660	0	0	Ki67+	 6261 8532
2661	0	0	Ki67+	 6267 7771
2662	0	0	Ki67+	 6269 7953
2663	0	0	Ki67+	 6269 8178
2664	0	0	Ki67+	 6272 8219
2665	0	0	Ki67+	 6277 8034
2666	0	0	Ki67+	 6288 8039
2667	0	0	Ki67+	 6288 8387
2668	0	0	Ki67+	 6289 7855
2669	0	0	Ki67+	 6291 8114
2670	0	0	Ki67+	 6295 7976
2671	0	0	Ki67+	 6299 8040
2672	0	0	Ki67+	 6301 7811
2673	0	0	Ki67+	 6301 8526
2674	0	0	Ki67+	 6302 8195
2675	0	0	Ki67+	 6302 8410
2676	0	0	Ki67+	 6304 8545
2677	0	0	Ki67+	 6316 8299
2678	0	0	Ki67+	 6319 8037
2679	0	0	Ki67+	 6320 8414
2680	0	0	Ki67+	 6320 8435
2681	0	0	Ki67+	 6328 8139
2682	0	0	Ki67+	 6329 8099
2683	0	0	Ki67+	 6334 7883
2684	0	0	Ki67+	 6335 8253
2685	0	0	Ki67+	 6341 8280
2686	0	0	Ki67+	 6341 8470
2687	0	0	Ki67+	 6343 7829
2688	0	0	Ki67+	 6344 7990
2689	0	0	Ki67+	 6345 8135
2690	0	0	Ki67+	 6346 7782
2691	0	0	Ki67+	 6348 8029
2692	0	0	Ki67+	 6352 8149
2693	0	0	Ki67+	 6353 7882
2694	0	0	Ki67+	 6356 8042
2695	0	0	Ki67+	 6358 8098
2696	0	0	Ki67+	 6361 7920
2697	0	0	Ki67+	 6361 7960
2698	0	0	Ki67+	 6365 8167
2699	0	0	Ki67+	 6370 7989
2700	0	0	Ki67+	 6372 8315
2701	0	0	Ki67+	 6373 8130
2702	0	0	Ki67+	 6375 8544
2703	0	0	Ki67+	 6376 7808
2704	0	0	Ki67+	 6378 8041
2705	0	0	Ki67+	 6385 8479
2706	0	0	Ki67+	 6392 8237
2707	0	0	Ki67+	 6398 8154
2708	0	0	Ki67+	 6413 8496
2709	0	0	Ki67+	 6415 8141
2710	0	0	Ki67+	 6426 7831
2711	0	0	Ki67+	 6426 8207
2712	0	0	Ki67+	 6426 8531
2713	0	0	Ki67+	 6429 8511
2714	0	0	Ki67+	 6434 8548
2715	0	0	Ki67+	 6445 8187
2716	0	0	Ki67+	 6450 8538
2717	0	0	Ki67+	 6463 8271
2718	0	0	Ki67+	 6464 8223
2719	0	0	Ki67+	 6465 8483
2720	0	0	Ki67+	 6474 8442
2721	0	0	Ki67+	 6475 8208
2722	0	0	Ki67+	 6475 8259
2723	0	0	Ki67+	 6503 8232
2724	0	0	Ki67+	 6509 8308
2725	0	0	Ki67+	 6520 8256
2726	0	0	Ki67+	 6527 8422
2727	0	0	Ki67+	 6534 8274
2728	0	0	Ki67+	 6541 8404
2729	0	0	Ki67+	 6567 8282
2730	0	0	Ki67+	 6580 8516
2731	0	0	Ki67+	 6589 8496
2732	0	0	Ki67+	 6590 8534
2733	0	0	Ki67+	 6592 8473
2734	0	0	Ki67+	 6605 8495
2735	0	0	Ki67+	 6612 8379
2736	0	0	Ki67+	 6615 8438
2737	0	0	Ki67+	 6618 8540
2738	0	0	Ki67+	 6669 8509
2739	0	0	Ki67+	 6676 8558
2740	0	0	Ki67+	 6688 8376
2741	0	0	Ki67+	 6695 8511
2742	0	0	Ki67+	 6700 8398
2743	0	0	Ki67+	 6724 8197
2744	0	0	Ki67+	 6729 8185
2745	0	0	Ki67+	 6741 8319
2746	0	0	Ki67+	 6744 8155
2747	0	0	Ki67+	 6751 8191
2748	0	0	Ki67+	 6752 8209
2749	0	0	Ki67+	 6758 8160
2750	0	0	Ki67+	 6762 8453
2751	0	0	Ki67+	 6763 8247
2752	0	0	Ki67+	 6772 8190
2753	0	0	Ki67+	 6772 8325
2754	0	0	Ki67+	 6773 8253
2755	0	0	Ki67+	 6778 8356
2756	0	0	Ki67+	 6780 8208
2757	0	0	Ki67+	 6781 8075
2758	0	0	Ki67+	 6781 8154
2759	0	0	Ki67+	 6785 8176
2760	0	0	Ki67+	 6785 8269
2761	0	0	Ki67+	 6788 8453
2762	0	0	Ki67+	 6793 8468
2763	0	0	Ki67+	 6797 8378
2764	0	0	Ki67+	 6798 8311
2765	0	0	Ki67+	 6803 8276
2766	0	0	Ki67+	 6814 8455
2767	0	0	Ki67+	 6818 8262
2768	0	0	Ki67+	 6819 8156
2769	0	0	Ki67+	 6825 8238
2770	0	0	Ki67+	 6834 8179
2771	0	0	Ki67+	 6056 8899
2772	0	0	Ki67+	 6059 9114
2773	0	0	Ki67+	 6062 9061
2774	0	0	Ki67+	 6065 9034
2775	0	0	Ki67+	 6071 8998
2776	0	0	Ki67+	 6087 9117
2777	0	0	Ki67+	 6087 9245
2778	0	0	Ki67+	 6089 8968
2779	0	0	Ki67+	 6091 8578
2780	0	0	Ki67+	 6099 8597
2781	0	0	Ki67+	 6101 8587
2782	0	0	Ki67+	 6101 9080
2783	0	0	Ki67+	 6102 9100
2784	0	0	Ki67+	 6107 9120
2785	0	0	Ki67+	 6109 9245
2786	0	0	Ki67+	 6117 8944
2787	0	0	Ki67+	 6118 8985
2788	0	0	Ki67+	 6122 8892
2789	0	0	Ki67+	 6127 8580
2790	0	0	Ki67+	 6132 8853
2791	0	0	Ki67+	 6140 8590
2792	0	0	Ki67+	 6140 8956
2793	0	0	Ki67+	 6144 8903
2794	0	0	Ki67+	 6149 8881
2795	0	0	Ki67+	 6151 8724
2796	0	0	Ki67+	 6152 9008
2797	0	0	Ki67+	 6155 8992
2798	0	0	Ki67+	 6161 8857
2799	0	0	Ki67+	 6163 8806
2800	0	0	Ki67+	 6164 8786
2801	0	0	Ki67+	 6171 9220
2802	0	0	Ki67+	 6172 9244
2803	0	0	Ki67+	 6179 9304
2804	0	0	Ki67+	 6184 9283
2805	0	0	Ki67+	 6187 8862
2806	0	0	Ki67+	 6197 9162
2807	0	0	Ki67+	 6199 9309
2808	0	0	Ki67+	 6201 8750
2809	0	0	Ki67+	 6202 8641
2810	0	0	Ki67+	 6204 8601
2811	0	0	Ki67+	 6205 9269
2812	0	0	Ki67+	 6208 9052
2813	0	0	Ki67+	 6211 9121
2814	0	0	Ki67+	 6213 8566
2815	0	0	Ki67+	 6214 8824
2816	0	0	Ki67+	 6218 9004
2817	0	0	Ki67+	 6218 9091
2818	0	0	Ki67+	 6218 9162
2819	0	0	Ki67+	 6221 8616
2820	0	0	Ki67+	 6221 9186
2821	0	0	Ki67+	 6229 8663
2822	0	0	Ki67+	 6236 8842
2823	0	0	Ki67+	 6240 9000
2824	0	0	Ki67+	 6242 8588
2825	0	0	Ki67+	 6250 9090
2826	0	0	Ki67+	 6257 8890
2827	0	0	Ki67+	 6259 8565
2828	0	0	Ki67+	 6262 8617
2829	0	0	Ki67+	 6266 8993
2830	0	0	Ki67+	 6270 8715
2831	0	0	Ki67+	 6274 9255
2832	0	0	Ki67+	 6280 8762
2833	0	0	Ki67+	 6282 8576
2834	0	0	Ki67+	 6283 8718
2835	0	0	Ki67+	 6284 8605
2836	0	0	Ki67+	 6284 8855
2837	0	0	Ki67+	 6286 8993
2838	0	0	Ki67+	 6300 8740
2839	0	0	Ki67+	 6301 8813
2840	0	0	Ki67+	 6303 8653
2841	0	0	Ki67+	 6305 8834
2842	0	0	Ki67+	 6305 8879
2843	0	0	Ki67+	 6306 8778
2844	0	0	Ki67+	 6313 8892
2845	0	0	Ki67+	 6313 9032
2846	0	0	Ki67+	 6316 8692
2847	0	0	Ki67+	 6323 8901
2848	0	0	Ki67+	 6324 8684
2849	0	0	Ki67+	 6325 9256
2850	0	0	Ki67+	 6328 8749
2851	0	0	Ki67+	 6328 8916
2852	0	0	Ki67+	 6329 9342
2853	0	0	Ki67+	 6333 8831
2854	0	0	Ki67+	 6337 8777
2855	0	0	Ki67+	 6338 8817
2856	0	0	Ki67+	 6341 8624
2857	0	0	Ki67+	 6345 8835
2858	0	0	Ki67+	 6351 9345
2859	0	0	Ki67+	 6352 9198
2860	0	0	Ki67+	 6354 8983
2861	0	0	Ki67+	 6355 8873
2862	0	0	Ki67+	 6357 9101
2863	0	0	Ki67+	 6358 8750
2864	0	0	Ki67+	 6361 8919
2865	0	0	Ki67+	 6362 8802
2866	0	0	Ki67+	 6362 8946
2867	0	0	Ki67+	 6363 8865
2868	0	0	Ki67+	 6367 8643
2869	0	0	Ki67+	 6373 9246
2870	0	0	Ki67+	 6374 8984
2871	0	0	Ki67+	 6376 9303
2872	0	0	Ki67+	 6377 8838
2873	0	0	Ki67+	 6379 9138
2874	0	0	Ki67+	 6380 8712
2875	0	0	Ki67+	 6380 9356
2876	0	0	Ki67+	 6383 8667
2877	0	0	Ki67+	 6387 8769
2878	0	0	Ki67+	 6387 8934
2879	0	0	Ki67+	 6387 9293
2880	0	0	Ki67+	 6387 9332
2881	0	0	Ki67+	 6388 8731
2882	0	0	Ki67+	 6389 8914
2883	0	0	Ki67+	 6393 8790
2884	0	0	Ki67+	 6393 9108
2885	0	0	Ki67+	 6394 8611
2886	0	0	Ki67+	 6395 8827
2887	0	0	Ki67+	 6398 9133
2888	0	0	Ki67+	 6400 8690
2889	0	0	Ki67+	 6400 9095
2890	0	0	Ki67+	 6401 8894
2891	0	0	Ki67+	 6408 9300
2892	0	0	Ki67+	 6409 9236
2893	0	0	Ki67+	 6411 8738
2894	0	0	Ki67+	 6411 9212
2895	0	0	Ki67+	 6414 8880
2896	0	0	Ki67+	 6415 9159
2897	0	0	Ki67+	 6422 8652
2898	0	0	Ki67+	 6424 8850
2899	0	0	Ki67+	 6426 8708
2900	0	0	Ki67+	 6426 9229
2901	0	0	Ki67+	 6427 9108
2902	0	0	Ki67+	 6427 9284
2903	0	0	Ki67+	 6433 9052
2904	0	0	Ki67+	 6435 9135
2905	0	0	Ki67+	 6449 9121
2906	0	0	Ki67+	 6450 8926
2907	0	0	Ki67+	 6451 9347
2908	0	0	Ki67+	 6454 8893
2909	0	0	Ki67+	 6454 9043
2910	0	0	Ki67+	 6457 8954
2911	0	0	Ki67+	 6459 9159
2912	0	0	Ki67+	 6462 9340
2913	0	0	Ki67+	 6465 9087
2914	0	0	Ki67+	 6466 9127
2915	0	0	Ki67+	 6467 8746
2916	0	0	Ki67+	 6468 9304
2917	0	0	Ki67+	 6475 8691
2918	0	0	Ki67+	 6475 9209
2919	0	0	Ki67+	 6478 8991
2920	0	0	Ki67+	 6486 8813
2921	0	0	Ki67+	 6487 8776
2922	0	0	Ki67+	 6488 9350
2923	0	0	Ki67+	 6492 9170
2924	0	0	Ki67+	 6495 8856
2925	0	0	Ki67+	 6497 9196
2926	0	0	Ki67+	 6506 8575
2927	0	0	Ki67+	 6511 9358
2928	0	0	Ki67+	 6512 8854
2929	0	0	Ki67+	 6514 8999
2930	0	0	Ki67+	 6515 9043
2931	0	0	Ki67+	 6517 8712
2932	0	0	Ki67+	 6517 8895
2933	0	0	Ki67+	 6517 9311
2934	0	0	Ki67+	 6518 9198
2935	0	0	Ki67+	 6521 8635
2936	0	0	Ki67+	 6525 8949
2937	0	0	Ki67+	 6525 9179
2938	0	0	Ki67+	 6526 9348
2939	0	0	Ki67+	 6529 8856
2940	0	0	Ki67+	 6536 8904
2941	0	0	Ki67+	 6537 9221
2942	0	0	Ki67+	 6539 9308
2943	0	0	Ki67+	 6540 9201
2944	0	0	Ki67+	 6544 8652
2945	0	0	Ki67+	 6548 9161
2946	0	0	Ki67+	 6549 8902
2947	0	0	Ki67+	 6550 9178
2948	0	0	Ki67+	 6553 8588
2949	0	0	Ki67+	 6554 9086
2950	0	0	Ki67+	 6559 8945
2951	0	0	Ki67+	 6560 9211
2952	0	0	Ki67+	 6564 8862
2953	0	0	Ki67+	 6564 9162
2954	0	0	Ki67+	 6564 9230
2955	0	0	Ki67+	 6567 8847
2956	0	0	Ki67+	 6568 9354
2957	0	0	Ki67+	 6569 8980
2958	0	0	Ki67+	 6578 8868
2959	0	0	Ki67+	 6578 9248
2960	0	0	Ki67+	 6580 8848
2961	0	0	Ki67+	 6581 8692
2962	0	0	Ki67+	 6590 8699
2963	0	0	Ki67+	 6591 9323
2964	0	0	Ki67+	 6593 9058
2965	0	0	Ki67+	 6595 8967
2966	0	0	Ki67+	 6600 9027
2967	0	0	Ki67+	 6603 8638
2968	0	0	Ki67+	 6611 8824
2969	0	0	Ki67+	 6611 9345
2970	0	0	Ki67+	 6612 8860
2971	0	0	Ki67+	 6613 8781
2972	0	0	Ki67+	 6616 8956
2973	0	0	Ki67+	 6616 9276
2974	0	0	Ki67+	 6622 8664
2975	0	0	Ki67+	 6622 9208
2976	0	0	Ki67+	 6622 9326
2977	0	0	Ki67+	 6624 8710
2978	0	0	Ki67+	 6625 9045
2979	0	0	Ki67+	 6625 9343
2980	0	0	Ki67+	 6632 8904
2981	0	0	Ki67+	 6633 8613
2982	0	0	Ki67+	 6633 9037
2983	0	0	Ki67+	 6639 9194
2984	0	0	Ki67+	 6639 9217
2985	0	0	Ki67+	 6642 8652
2986	0	0	Ki67+	 6642 9170
2987	0	0	Ki67+	 6643 8592
2988	0	0	Ki67+	 6650 9335
2989	0	0	Ki67+	 6651 8859
2990	0	0	Ki67+	 6651 9317
2991	0	0	Ki67+	 6653 8960
2992	0	0	Ki67+	 6654 9086
2993	0	0	Ki67+	 6655 9044
2994	0	0	Ki67+	 6657 9238
2995	0	0	Ki67+	 6658 8588
2996	0	0	Ki67+	 6659 8602
2997	0	0	Ki67+	 6665 8872
2998	0	0	Ki67+	 6667 8965
2999	0	0	Ki67+	 6669 9200
3000	0	0	Ki67+	 6669 9224
3001	0	0	Ki67+	 6671 8634
3002	0	0	Ki67+	 6671 9015
3003	0	0	Ki67+	 6672 8979
3004	0	0	Ki67+	 6687 8852
3005	0	0	Ki67+	 6687 9066
3006	0	0	Ki67+	 6689 9020
3007	0	0	Ki67+	 6699 8944
3008	0	0	Ki67+	 6705 9291
3009	0	0	Ki67+	 6708 9181
3010	0	0	Ki67+	 6710 8797
3011	0	0	Ki67+	 6714 8725
3012	0	0	Ki67+	 6716 9073
3013	0	0	Ki67+	 6720 8579
3014	0	0	Ki67+	 6723 8945
3015	0	0	Ki67+	 6723 9197
3016	0	0	Ki67+	 6724 8607
3017	0	0	Ki67+	 6725 8677
3018	0	0	Ki67+	 6726 9145
3019	0	0	Ki67+	 6726 9214
3020	0	0	Ki67+	 6728 8928
3021	0	0	Ki67+	 6732 8705
3022	0	0	Ki67+	 6732 9065
3023	0	0	Ki67+	 6734 8732
3024	0	0	Ki67+	 6746 8907
3025	0	0	Ki67+	 6751 8573
3026	0	0	Ki67+	 6752 8807
3027	0	0	Ki67+	 6757 8938
3028	0	0	Ki67+	 6760 8669
3029	0	0	Ki67+	 6760 8696
3030	0	0	Ki67+	 6763 9279
3031	0	0	Ki67+	 6765 8733
3032	0	0	Ki67+	 6769 8607
3033	0	0	Ki67+	 6772 8623
3034	0	0	Ki67+	 6773 9047
3035	0	0	Ki67+	 6776 9153
3036	0	0	Ki67+	 6780 9258
3037	0	0	Ki67+	 6781 9084
3038	0	0	Ki67+	 6786 9123
3039	0	0	Ki67+	 6789 9002
3040	0	0	Ki67+	 6790 8920
3041	0	0	Ki67+	 6793 8569
3042	0	0	Ki67+	 6793 8986
3043	0	0	Ki67+	 6793 9053
3044	0	0	Ki67+	 6798 9169
3045	0	0	Ki67+	 6800 8743
3046	0	0	Ki67+	 6806 9192
3047	0	0	Ki67+	 6813 9102
3048	0	0	Ki67+	 6823 8957
3049	0	0	Ki67+	 6828 8971
3050	0	0	Ki67+	 6831 9126
3051	0	0	Ki67+	 6839 9117
3052	0	0	Ki67+	 6840 8757
3053	0	0	Ki67+	 6841 8693
3054	0	0	Ki67+	 6842 9182
3055	0	0	Ki67+	 6846 9128
3056	0	0	Ki67+	 6124 9497
3057	0	0	Ki67+	 6158 9441
3058	0	0	Ki67+	 6171 9460
3059	0	0	Ki67+	 6183 9414
3060	0	0	Ki67+	 6201 9485
3061	0	0	Ki67+	 6219 9480
3062	0	0	Ki67+	 6221 9392
3063	0	0	Ki67+	 6221 9530
3064	0	0	Ki67+	 6222 9427
3065	0	0	Ki67+	 6226 9504
3066	0	0	Ki67+	 6247 9402
3067	0	0	Ki67+	 6250 9511
3068	0	0	Ki67+	 6265 9481
3069	0	0	Ki67+	 6267 9502
3070	0	0	Ki67+	 6267 9539
3071	0	0	Ki67+	 6278 9546
3072	0	0	Ki67+	 6283 9369
3073	0	0	Ki67+	 6284 9485
3074	0	0	Ki67+	 6286 9467
3075	0	0	Ki67+	 6292 9441
3076	0	0	Ki67+	 6292 9552
3077	0	0	Ki67+	 6293 9403
3078	0	0	Ki67+	 6303 9521
3079	0	0	Ki67+	 6311 9432
3080	0	0	Ki67+	 6313 9520
3081	0	0	Ki67+	 6338 9406
3082	0	0	Ki67+	 6338 9417
3083	0	0	Ki67+	 6353 9460
3084	0	0	Ki67+	 6354 9553
3085	0	0	Ki67+	 6367 9527
3086	0	0	Ki67+	 6373 9379
3087	0	0	Ki67+	 6379 9471
3088	0	0	Ki67+	 6384 9404
3089	0	0	Ki67+	 6387 9503
3090	0	0	Ki67+	 6390 9433
3091	0	0	Ki67+	 6396 9477
3092	0	0	Ki67+	 6398 9511
3093	0	0	Ki67+	 6399 9444
3094	0	0	Ki67+	 6401 9411
3095	0	0	Ki67+	 6403 9460
3096	0	0	Ki67+	 6406 9368
3097	0	0	Ki67+	 6411 9392
3098	0	0	Ki67+	 6413 9527
3099	0	0	Ki67+	 6415 9504
3100	0	0	Ki67+	 6420 9379
3101	0	0	Ki67+	 6428 9480
3102	0	0	Ki67+	 6432 9430
3103	0	0	Ki67+	 6434 9544
3104	0	0	Ki67+	 6445 9516
3105	0	0	Ki67+	 6452 9414
3106	0	0	Ki67+	 6456 9464
3107	0	0	Ki67+	 6463 9402
3108	0	0	Ki67+	 6463 9545
3109	0	0	Ki67+	 6473 9431
3110	0	0	Ki67+	 6479 9449
3111	0	0	Ki67+	 6479 9530
3112	0	0	Ki67+	 6482 9404
3113	0	0	Ki67+	 6488 9422
3114	0	0	Ki67+	 6491 9391
3115	0	0	Ki67+	 6523 9418
3116	0	0	Ki67+	 6528 9382
3117	0	0	Ki67+	 6537 9419
3118	0	0	Ki67+	 6582 9369
3119	0	0	Ki67+	 6586 9399
3120	0	0	Ki67+	 6628 9714
3121	0	0	Ki67+	 6636 9553
3122	0	0	Ki67+	 6850 5986
3123	0	0	Ki67+	 6853 5822
3124	0	0	Ki67+	 6859 5542
3125	0	0	Ki67+	 6860 5589
3126	0	0	Ki67+	 6863 5478
3127	0	0	Ki67+	 6865 5746
3128	0	0	Ki67+	 6865 5917
3129	0	0	Ki67+	 6865 5986
3130	0	0	Ki67+	 6866 6010
3131	0	0	Ki67+	 6867 5513
3132	0	0	Ki67+	 6869 6103
3133	0	0	Ki67+	 6872 5571
3134	0	0	Ki67+	 6872 5723
3135	0	0	Ki67+	 6876 5636
3136	0	0	Ki67+	 6888 6102
3137	0	0	Ki67+	 6889 5736
3138	0	0	Ki67+	 6914 6004
3139	0	0	Ki67+	 6922 6104
3140	0	0	Ki67+	 6925 5689
3141	0	0	Ki67+	 6926 6133
3142	0	0	Ki67+	 6936 5981
3143	0	0	Ki67+	 6940 6072
3144	0	0	Ki67+	 6948 6145
3145	0	0	Ki67+	 6953 5864
3146	0	0	Ki67+	 6954 5988
3147	0	0	Ki67+	 6958 6138
3148	0	0	Ki67+	 6962 5918
3149	0	0	Ki67+	 6965 5887
3150	0	0	Ki67+	 6968 5972
3151	0	0	Ki67+	 6974 5902
3152	0	0	Ki67+	 6977 5851
3153	0	0	Ki67+	 6982 6112
3154	0	0	Ki67+	 6983 5942
3155	0	0	Ki67+	 6990 6021
3156	0	0	Ki67+	 6995 6077
3157	0	0	Ki67+	 6995 6137
3158	0	0	Ki67+	 6999 5800
3159	0	0	Ki67+	 7001 5872
3160	0	0	Ki67+	 7009 6117
3161	0	0	Ki67+	 7012 5921
3162	0	0	Ki67+	 7015 5508
3163	0	0	Ki67+	 7016 6131
3164	0	0	Ki67+	 7019 5990
3165	0	0	Ki67+	 7020 5531
3166	0	0	Ki67+	 7025 5837
3167	0	0	Ki67+	 7027 5561
3168	0	0	Ki67+	 7027 5901
3169	0	0	Ki67+	 7029 6158
3170	0	0	Ki67+	 7030 5867
3171	0	0	Ki67+	 7031 6045
3172	0	0	Ki67+	 7036 6108
3173	0	0	Ki67+	 7038 5502
3174	0	0	Ki67+	 7038 5957
3175	0	0	Ki67+	 7041 5383
3176	0	0	Ki67+	 7042 5402
3177	0	0	Ki67+	 7046 6010
3178	0	0	Ki67+	 7047 6091
3179	0	0	Ki67+	 7048 5817
3180	0	0	Ki67+	 7049 6127
3181	0	0	Ki67+	 7051 5560
3182	0	0	Ki67+	 7052 5836
3183	0	0	Ki67+	 7053 5790
3184	0	0	Ki67+	 7053 6001
3185	0	0	Ki67+	 7054 5521
3186	0	0	Ki67+	 7054 5878
3187	0	0	Ki67+	 7055 5408
3188	0	0	Ki67+	 7055 6058
3189	0	0	Ki67+	 7056 6032
3190	0	0	Ki67+	 7057 5389
3191	0	0	Ki67+	 7058 6071
3192	0	0	Ki67+	 7064 5964
3193	0	0	Ki67+	 7066 5480
3194	0	0	Ki67+	 7067 5869
3195	0	0	Ki67+	 7067 5997
3196	0	0	Ki67+	 7068 5813
3197	0	0	Ki67+	 7071 5587
3198	0	0	Ki67+	 7074 5922
3199	0	0	Ki67+	 7075 5443
3200	0	0	Ki67+	 7075 5496
3201	0	0	Ki67+	 7081 5594
3202	0	0	Ki67+	 7082 5385
3203	0	0	Ki67+	 7084 5820
3204	0	0	Ki67+	 7085 6042
3205	0	0	Ki67+	 7089 5783
3206	0	0	Ki67+	 7089 5987
3207	0	0	Ki67+	 7090 5548
3208	0	0	Ki67+	 7094 6012
3209	0	0	Ki67+	 7096 6078
3210	0	0	Ki67+	 7097 5410
3211	0	0	Ki67+	 7098 5806
3212	0	0	Ki67+	 7100 5511
3213	0	0	Ki67+	 7104 6030
3214	0	0	Ki67+	 7107 6086
3215	0	0	Ki67+	 7108 5388
3216	0	0	Ki67+	 7112 5440
3217	0	0	Ki67+	 7112 5798
3218	0	0	Ki67+	 7116 5587
3219	0	0	Ki67+	 7118 5887
3220	0	0	Ki67+	 7118 5932
3221	0	0	Ki67+	 7122 5717
3222	0	0	Ki67+	 7122 6153
3223	0	0	Ki67+	 7123 5900
3224	0	0	Ki67+	 7124 6057
3225	0	0	Ki67+	 7127 5756
3226	0	0	Ki67+	 7128 5629
3227	0	0	Ki67+	 7128 6098
3228	0	0	Ki67+	 7129 6008
3229	0	0	Ki67+	 7133 5476
3230	0	0	Ki67+	 7133 5819
3231	0	0	Ki67+	 7134 5486
3232	0	0	Ki67+	 7135 6131
3233	0	0	Ki67+	 7139 5400
3234	0	0	Ki67+	 7139 5962
3235	0	0	Ki67+	 7143 6142
3236	0	0	Ki67+	 7144 5987
3237	0	0	Ki67+	 7145 5696
3238	0	0	Ki67+	 7146 5778
3239	0	0	Ki67+	 7148 5564
3240	0	0	Ki67+	 7149 5589
3241	0	0	Ki67+	 7149 5866
3242	0	0	Ki67+	 7151 6032
3243	0	0	Ki67+	 7154 6056
3244	0	0	Ki67+	 7155 5880
3245	0	0	Ki67+	 7156 5651
3246	0	0	Ki67+	 7157 5454
3247	0	0	Ki67+	 7159 6010
3248	0	0	Ki67+	 7161 5760
3249	0	0	Ki67+	 7162 5961
3250	0	0	Ki67+	 7164 5868
3251	0	0	Ki67+	 7170 6044
3252	0	0	Ki67+	 7171 5397
3253	0	0	Ki67+	 7174 5653
3254	0	0	Ki67+	 7176 5607
3255	0	0	Ki67+	 7179 5471
3256	0	0	Ki67+	 7179 5504
3257	0	0	Ki67+	 7181 5586
3258	0	0	Ki67+	 7183 5402
3259	0	0	Ki67+	 7185 5705
3260	0	0	Ki67+	 7191 5674
3261	0	0	Ki67+	 7192 5658
3262	0	0	Ki67+	 7193 5472
3263	0	0	Ki67+	 7200 5591
3264	0	0	Ki67+	 7211 5516
3265	0	0	Ki67+	 7213 5497
3266	0	0	Ki67+	 7222 5590
3267	0	0	Ki67+	 7223 5915
3268	0	0	Ki67+	 7225 5510
3269	0	0	Ki67+	 7242 5657
3270	0	0	Ki67+	 7252 5592
3271	0	0	Ki67+	 7252 5637
3272	0	0	Ki67+	 7256 5502
3273	0	0	Ki67+	 7261 5842
3274	0	0	Ki67+	 7269 5401
3275	0	0	Ki67+	 7290 5687
3276	0	0	Ki67+	 7315 5936
3277	0	0	Ki67+	 7331 5885
3278	0	0	Ki67+	 7353 6152
3279	0	0	Ki67+	 7354 5557
3280	0	0	Ki67+	 7472 5667
3281	0	0	Ki67+	 7536 5638
3282	0	0	Ki67+	 7541 6118
3283	0	0	Ki67+	 7634 5808
3284	0	0	Ki67+	 6852 6520
3285	0	0	Ki67+	 6856 6571
3286	0	0	Ki67+	 6858 6193
3287	0	0	Ki67+	 6862 6476
3288	0	0	Ki67+	 6863 6402
3289	0	0	Ki67+	 6864 6222
3290	0	0	Ki67+	 6864 6594
3291	0	0	Ki67+	 6865 6389
3292	0	0	Ki67+	 6866 6332
3293	0	0	Ki67+	 6869 6636
3294	0	0	Ki67+	 6869 6673
3295	0	0	Ki67+	 6872 6501
3296	0	0	Ki67+	 6873 6687
3297	0	0	Ki67+	 6878 6375
3298	0	0	Ki67+	 6879 6727
3299	0	0	Ki67+	 6879 6739
3300	0	0	Ki67+	 6881 6466
3301	0	0	Ki67+	 6882 6643
3302	0	0	Ki67+	 6884 6564
3303	0	0	Ki67+	 6888 6502
3304	0	0	Ki67+	 6889 6585
3305	0	0	Ki67+	 6892 6624
3306	0	0	Ki67+	 6892 6683
3307	0	0	Ki67+	 6896 6191
3308	0	0	Ki67+	 6897 6670
3309	0	0	Ki67+	 6900 6416
3310	0	0	Ki67+	 6900 6560
3311	0	0	Ki67+	 6900 6708
3312	0	0	Ki67+	 6902 6306
3313	0	0	Ki67+	 6902 6806
3314	0	0	Ki67+	 6903 6339
3315	0	0	Ki67+	 6904 6360
3316	0	0	Ki67+	 6906 6840
3317	0	0	Ki67+	 6913 6928
3318	0	0	Ki67+	 6915 6723
3319	0	0	Ki67+	 6919 6821
3320	0	0	Ki67+	 6921 6394
3321	0	0	Ki67+	 6921 6952
3322	0	0	Ki67+	 6924 6356
3323	0	0	Ki67+	 6927 6523
3324	0	0	Ki67+	 6928 6554
3325	0	0	Ki67+	 6929 6303
3326	0	0	Ki67+	 6931 6912
3327	0	0	Ki67+	 6934 6235
3328	0	0	Ki67+	 6937 6618
3329	0	0	Ki67+	 6938 6219
3330	0	0	Ki67+	 6942 6360
3331	0	0	Ki67+	 6942 6831
3332	0	0	Ki67+	 6947 6207
3333	0	0	Ki67+	 6947 6668
3334	0	0	Ki67+	 6948 6796
3335	0	0	Ki67+	 6949 6584
3336	0	0	Ki67+	 6954 6266
3337	0	0	Ki67+	 6955 6332
3338	0	0	Ki67+	 6957 6672
3339	0	0	Ki67+	 6958 6805
3340	0	0	Ki67+	 6960 6292
3341	0	0	Ki67+	 6960 6406
3342	0	0	Ki67+	 6962 6249
3343	0	0	Ki67+	 6964 6835
3344	0	0	Ki67+	 6965 6651
3345	0	0	Ki67+	 6966 6861
3346	0	0	Ki67+	 6967 6312
3347	0	0	Ki67+	 6969 6555
3348	0	0	Ki67+	 6972 6188
3349	0	0	Ki67+	 6972 6681
3350	0	0	Ki67+	 6972 6711
3351	0	0	Ki67+	 6973 6618
3352	0	0	Ki67+	 6974 6384
3353	0	0	Ki67+	 6977 6912
3354	0	0	Ki67+	 6980 6602
3355	0	0	Ki67+	 6984 6219
3356	0	0	Ki67+	 6984 6272
3357	0	0	Ki67+	 6985 6353
3358	0	0	Ki67+	 6985 6862
3359	0	0	Ki67+	 6986 6533
3360	0	0	Ki67+	 6989 6322
3361	0	0	Ki67+	 6990 6171
3362	0	0	Ki67+	 6990 6289
3363	0	0	Ki67+	 6990 6798
3364	0	0	Ki67+	 7001 6705
3365	0	0	Ki67+	 7004 6279
3366	0	0	Ki67+	 7004 6555
3367	0	0	Ki67+	 7004 6582
3368	0	0	Ki67+	 7004 6830
3369	0	0	Ki67+	 7005 6628
3370	0	0	Ki67+	 7006 6291
3371	0	0	Ki67+	 7006 6954
3372	0	0	Ki67+	 7008 6253
3373	0	0	Ki67+	 7009 6681
3374	0	0	Ki67+	 7009 6780
3375	0	0	Ki67+	 7011 6207
3376	0	0	Ki67+	 7011 6223
3377	0	0	Ki67+	 7011 6647
3378	0	0	Ki67+	 7012 6163
3379	0	0	Ki67+	 7013 6734
3380	0	0	Ki67+	 7015 6811
3381	0	0	Ki67+	 7021 6861
3382	0	0	Ki67+	 7021 6908
3383	0	0	Ki67+	 7022 6290
3384	0	0	Ki67+	 7023 6348
3385	0	0	Ki67+	 7023 6524
3386	0	0	Ki67+	 7025 6647
3387	0	0	Ki67+	 7031 6847
3388	0	0	Ki67+	 7032 6718
3389	0	0	Ki67+	 7033 6390
3390	0	0	Ki67+	 7033 6530
3391	0	0	Ki67+	 7035 6786
3392	0	0	Ki67+	 7036 6218
3393	0	0	Ki67+	 7036 6249
3394	0	0	Ki67+	 7036 6868
3395	0	0	Ki67+	 7040 6936
3396	0	0	Ki67+	 7042 6307
3397	0	0	Ki67+	 7043 6194
3398	0	0	Ki67+	 7043 6276
3399	0	0	Ki67+	 7046 6372
3400	0	0	Ki67+	 7052 6509
3401	0	0	Ki67+	 7053 6458
3402	0	0	Ki67+	 7054 6436
3403	0	0	Ki67+	 7057 6733
3404	0	0	Ki67+	 7058 6237
3405	0	0	Ki67+	 7058 6670
3406	0	0	Ki67+	 7061 6721
3407	0	0	Ki67+	 7061 6849
3408	0	0	Ki67+	 7062 6354
3409	0	0	Ki67+	 7062 6580
3410	0	0	Ki67+	 7062 6899
3411	0	0	Ki67+	 7063 6528
3412	0	0	Ki67+	 7064 6170
3413	0	0	Ki67+	 7064 6747
3414	0	0	Ki67+	 7066 6778
3415	0	0	Ki67+	 7068 6326
3416	0	0	Ki67+	 7073 6801
3417	0	0	Ki67+	 7074 6482
3418	0	0	Ki67+	 7076 6915
3419	0	0	Ki67+	 7078 6673
3420	0	0	Ki67+	 7080 6368
3421	0	0	Ki67+	 7082 6583
3422	0	0	Ki67+	 7083 6829
3423	0	0	Ki67+	 7088 6350
3424	0	0	Ki67+	 7089 6563
3425	0	0	Ki67+	 7092 6240
3426	0	0	Ki67+	 7092 6579
3427	0	0	Ki67+	 7094 6405
3428	0	0	Ki67+	 7095 6624
3429	0	0	Ki67+	 7096 6862
3430	0	0	Ki67+	 7097 6782
3431	0	0	Ki67+	 7098 6836
3432	0	0	Ki67+	 7099 6889
3433	0	0	Ki67+	 7101 6320
3434	0	0	Ki67+	 7102 6691
3435	0	0	Ki67+	 7104 6948
3436	0	0	Ki67+	 7105 6743
3437	0	0	Ki67+	 7112 6389
3438	0	0	Ki67+	 7112 6711
3439	0	0	Ki67+	 7115 6534
3440	0	0	Ki67+	 7115 6787
3441	0	0	Ki67+	 7117 6672
3442	0	0	Ki67+	 7118 6458
3443	0	0	Ki67+	 7118 6694
3444	0	0	Ki67+	 7118 6958
3445	0	0	Ki67+	 7119 6621
3446	0	0	Ki67+	 7119 6742
3447	0	0	Ki67+	 7122 6727
3448	0	0	Ki67+	 7123 6340
3449	0	0	Ki67+	 7123 6407
3450	0	0	Ki67+	 7128 6489
3451	0	0	Ki67+	 7129 6420
3452	0	0	Ki67+	 7131 6752
3453	0	0	Ki67+	 7134 6537
3454	0	0	Ki67+	 7135 6552
3455	0	0	Ki67+	 7136 6341
3456	0	0	Ki67+	 7143 6672
3457	0	0	Ki67+	 7146 6630
3458	0	0	Ki67+	 7186 6855
3459	0	0	Ki67+	 7197 6301
3460	0	0	Ki67+	 7207 6210
3461	0	0	Ki67+	 7510 6333
3462	0	0	Ki67+	 7567 6607
3463	0	0	Ki67+	 7602 6379
3464	0	0	Ki67+	 7646 6590
3465	0	0	Ki67+	 6939 6990
3466	0	0	Ki67+	 7025 7040
3467	0	0	Ki67+	 7038 6991
3468	0	0	Ki67+	 7051 6974
3469	0	0	Ki67+	 7052 7028
3470	0	0	Ki67+	 7066 7019
3471	0	0	Ki67+	 7106 6980
3472	0	0	Ki67+	 7439 6967
3473	0	0	Ki67+	 7470 7752
3474	0	0	Ki67+	 7599 7475
3475	0	0	Ki67+	 7614 7514
3476	0	0	Ki67+	 7637 7554
3477	0	0	Ki67+	 6852 8286
3478	0	0	Ki67+	 6853 8107
3479	0	0	Ki67+	 6854 8056
3480	0	0	Ki67+	 6858 8039
3481	0	0	Ki67+	 6862 8153
3482	0	0	Ki67+	 6869 8422
3483	0	0	Ki67+	 6880 8323
3484	0	0	Ki67+	 6887 8440
3485	0	0	Ki67+	 6896 8403
3486	0	0	Ki67+	 6908 8462
3487	0	0	Ki67+	 6910 8046
3488	0	0	Ki67+	 6918 8174
3489	0	0	Ki67+	 6918 8455
3490	0	0	Ki67+	 6918 8513
3491	0	0	Ki67+	 6919 8421
3492	0	0	Ki67+	 6920 8229
3493	0	0	Ki67+	 6924 8059
3494	0	0	Ki67+	 6928 8023
3495	0	0	Ki67+	 6944 8021
3496	0	0	Ki67+	 6947 8423
3497	0	0	Ki67+	 6948 8193
3498	0	0	Ki67+	 6948 8501
3499	0	0	Ki67+	 6962 8039
3500	0	0	Ki67+	 6968 8161
3501	0	0	Ki67+	 6968 8491
3502	0	0	Ki67+	 6972 8099
3503	0	0	Ki67+	 6976 8209
3504	0	0	Ki67+	 6980 8468
3505	0	0	Ki67+	 6980 8520
3506	0	0	Ki67+	 6984 8224
3507	0	0	Ki67+	 6984 8260
3508	0	0	Ki67+	 6988 8094
3509	0	0	Ki67+	 6991 8034
3510	0	0	Ki67+	 6991 8110
3511	0	0	Ki67+	 6994 8260
3512	0	0	Ki67+	 6998 8532
3513	0	0	Ki67+	 6999 8219
3514	0	0	Ki67+	 7000 8487
3515	0	0	Ki67+	 7003 8089
3516	0	0	Ki67+	 7005 8471
3517	0	0	Ki67+	 7020 8061
3518	0	0	Ki67+	 7029 8241
3519	0	0	Ki67+	 7031 8479
3520	0	0	Ki67+	 7035 8445
3521	0	0	Ki67+	 7037 8462
3522	0	0	Ki67+	 7041 8206
3523	0	0	Ki67+	 7043 8273
3524	0	0	Ki67+	 7057 8533
3525	0	0	Ki67+	 7062 8216
3526	0	0	Ki67+	 7062 8399
3527	0	0	Ki67+	 7066 8479
3528	0	0	Ki67+	 7069 8466
3529	0	0	Ki67+	 7071 8501
3530	0	0	Ki67+	 7075 8527
3531	0	0	Ki67+	 7085 8408
3532	0	0	Ki67+	 7086 8468
3533	0	0	Ki67+	 7089 8278
3534	0	0	Ki67+	 7089 8525
3535	0	0	Ki67+	 7092 8495
3536	0	0	Ki67+	 7097 8354
3537	0	0	Ki67+	 7098 8312
3538	0	0	Ki67+	 7098 8540
3539	0	0	Ki67+	 7099 8404
3540	0	0	Ki67+	 7111 8347
3541	0	0	Ki67+	 7114 8418
3542	0	0	Ki67+	 7128 8396
3543	0	0	Ki67+	 7183 8122
3544	0	0	Ki67+	 7519 8554
3545	0	0	Ki67+	 7537 8355
3546	0	0	Ki67+	 7582 8121
3547	0	0	Ki67+	 7596 8430
3548	0	0	Ki67+	 7597 8117
3549	0	0	Ki67+	 7607 8498
3550	0	0	Ki67+	 7619 8078
3551	0	0	Ki67+	 7624 8511
3552	0	0	Ki67+	 7634 8321
3553	0	0	Ki67+	 7634 8412
3554	0	0	Ki67+	 7638 8205
3555	0	0	Ki67+	 6856 8855
3556	0	0	Ki67+	 6861 8878
3557	0	0	Ki67+	 6862 8960
3558	0	0	Ki67+	 6865 9246
3559	0	0	Ki67+	 6866 8754
3560	0	0	Ki67+	 6870 9159
3561	0	0	Ki67+	 6872 9260
3562	0	0	Ki67+	 6873 8799
3563	0	0	Ki67+	 6876 8766
3564	0	0	Ki67+	 6879 8668
3565	0	0	Ki67+	 6879 8982
3566	0	0	Ki67+	 6881 8688
3567	0	0	Ki67+	 6889 8741
3568	0	0	Ki67+	 6891 8862
3569	0	0	Ki67+	 6899 9073
3570	0	0	Ki67+	 6902 9040
3571	0	0	Ki67+	 6907 8689
3572	0	0	Ki67+	 6909 8746
3573	0	0	Ki67+	 6911 8781
3574	0	0	Ki67+	 6915 8999
3575	0	0	Ki67+	 6915 9080
3576	0	0	Ki67+	 6917 9040
3577	0	0	Ki67+	 6923 8759
3578	0	0	Ki67+	 6937 8665
3579	0	0	Ki67+	 6944 8830
3580	0	0	Ki67+	 6948 8747
3581	0	0	Ki67+	 6951 8781
3582	0	0	Ki67+	 6955 8728
3583	0	0	Ki67+	 6959 8764
3584	0	0	Ki67+	 6961 8689
3585	0	0	Ki67+	 6975 8739
3586	0	0	Ki67+	 6976 8665
3587	0	0	Ki67+	 6979 8600
3588	0	0	Ki67+	 6979 8704
3589	0	0	Ki67+	 6991 8715
3590	0	0	Ki67+	 6998 8785
3591	0	0	Ki67+	 7002 8766
3592	0	0	Ki67+	 7003 8585
3593	0	0	Ki67+	 7017 8694
3594	0	0	Ki67+	 7034 8608
3595	0	0	Ki67+	 7050 8562
3596	0	0	Ki67+	 7058 8662
3597	0	0	Ki67+	 7063 8631
3598	0	0	Ki67+	 7071 8702
3599	0	0	Ki67+	 7072 8770
3600	0	0	Ki67+	 7078 8569
3601	0	0	Ki67+	 7078 9312
3602	0	0	Ki67+	 7083 8615
3603	0	0	Ki67+	 7085 8632
3604	0	0	Ki67+	 7182 9303
3605	0	0	Ki67+	 7183 9332
3606	0	0	Ki67+	 7203 9276
3607	0	0	Ki67+	 7213 9269
3608	0	0	Ki67+	 7307 9077
3609	0	0	Ki67+	 7308 9002
3610	0	0	Ki67+	 7321 9110
3611	0	0	Ki67+	 7326 9017
3612	0	0	Ki67+	 7326 9086
3613	0	0	Ki67+	 7327 9218
3614	0	0	Ki67+	 7333 8998
3615	0	0	Ki67+	 7337 9051
3616	0	0	Ki67+	 7339 9246
3617	0	0	Ki67+	 7348 8996
3618	0	0	Ki67+	 7388 8779
3619	0	0	Ki67+	 7397 9182
3620	0	0	Ki67+	 7399 8749
3621	0	0	Ki67+	 7405 8946
3622	0	0	Ki67+	 7412 8787
3623	0	0	Ki67+	 7421 8897
3624	0	0	Ki67+	 7427 8964
3625	0	0	Ki67+	 7436 8758
3626	0	0	Ki67+	 7436 9179
3627	0	0	Ki67+	 7440 8793
3628	0	0	Ki67+	 7442 8841
3629	0	0	Ki67+	 7452 9090
3630	0	0	Ki67+	 7455 9302
3631	0	0	Ki67+	 7458 9324
3632	0	0	Ki67+	 7459 9105
3633	0	0	Ki67+	 7464 9173
3634	0	0	Ki67+	 7476 9335
3635	0	0	Ki67+	 7479 8778
3636	0	0	Ki67+	 7483 8861
3637	0	0	Ki67+	 7489 8832
3638	0	0	Ki67+	 7493 8800
3639	0	0	Ki67+	 7497 9352
3640	0	0	Ki67+	 7498 9135
3641	0	0	Ki67+	 7499 8901
3642	0	0	Ki67+	 7500 8835
3643	0	0	Ki67+	 7501 8774
3644	0	0	Ki67+	 7505 9150
3645	0	0	Ki67+	 7511 8915
3646	0	0	Ki67+	 7512 8987
3647	0	0	Ki67+	 7523 8719
3648	0	0	Ki67+	 7528 9110
3649	0	0	Ki67+	 7529 8943
3650	0	0	Ki67+	 7529 9167
3651	0	0	Ki67+	 7565 8605
3652	0	0	Ki67+	 7565 9115
3653	0	0	Ki67+	 7581 9086
3654	0	0	Ki67+	 7595 8958
3655	0	0	Ki67+	 7601 8901
3656	0	0	Ki67+	 7608 8965
3657	0	0	Ki67+	 7620 8875
3658	0	0	Ki67+	 7626 9353
3659	0	0	Ki67+	 6894 9898
3660	0	0	Ki67+	 6902 9884
3661	0	0	Ki67+	 6914 9919
3662	0	0	Ki67+	 6916 9852
3663	0	0	Ki67+	 6918 9877
3664	0	0	Ki67+	 6923 9894
3665	0	0	Ki67+	 6932 9665
3666	0	0	Ki67+	 6942 9957
3667	0	0	Ki67+	 6947 9660
3668	0	0	Ki67+	 6949 9882
3669	0	0	Ki67+	 6951 9608
3670	0	0	Ki67+	 6954 9620
3671	0	0	Ki67+	 6955 9684
3672	0	0	Ki67+	 6959 9973
3673	0	0	Ki67+	 6965 9659
3674	0	0	Ki67+	 6970 9608
3675	0	0	Ki67+	 6975 9981
3676	0	0	Ki67+	 6980 9903
3677	0	0	Ki67+	 6981 9549
3678	0	0	Ki67+	 6988 9996
3679	0	0	Ki67+	 6989 9632
3680	0	0	Ki67+	 6991 9520
3681	0	0	Ki67+	 6993 9575
3682	0	0	Ki67+	 6998 9588
3683	0	0	Ki67+	 7003 9536
3684	0	0	Ki67+	 7006 9493
3685	0	0	Ki67+	 7009 10000
3686	0	0	Ki67+	 7016 9482
3687	0	0	Ki67+	 7017 9987
3688	0	0	Ki67+	 7027 9866
3689	0	0	Ki67+	 7031 9513
3690	0	0	Ki67+	 7035 9910
3691	0	0	Ki67+	 7042 10064
3692	0	0	Ki67+	 7045 9488
3693	0	0	Ki67+	 7048 10101
3694	0	0	Ki67+	 7059 9840
3695	0	0	Ki67+	 7066 9530
3696	0	0	Ki67+	 7088 10023
3697	0	0	Ki67+	 7092 10113
3698	0	0	Ki67+	 7108 10145
3699	0	0	Ki67+	 7111 9401
3700	0	0	Ki67+	 7113 10033
3701	0	0	Ki67+	 7119 10055
3702	0	0	Ki67+	 7123 9412
3703	0	0	Ki67+	 7131 9435
3704	0	0	Ki67+	 7137 9991
3705	0	0	Ki67+	 7137 10068
3706	0	0	Ki67+	 7152 9409
3707	0	0	Ki67+	 7154 10015
3708	0	0	Ki67+	 7162 9377
3709	0	0	Ki67+	 7165 10031
3710	0	0	Ki67+	 7178 9369
3711	0	0	Ki67+	 7194 9506
3712	0	0	Ki67+	 7269 9914
3713	0	0	Ki67+	 7281 10073
3714	0	0	Ki67+	 7290 9634
3715	0	0	Ki67+	 7322 9504
3716	0	0	Ki67+	 7361 9418
3717	0	0	Ki67+	 7379 9498
3718	0	0	Ki67+	 7398 9399
3719	0	0	Ki67+	 7429 9791
3720	0	0	Ki67+	 7466 9467
3721	0	0	Ki67+	 7484 9603
3722	0	0	Ki67+	 7499 9443
3723	0	0	Ki67+	 7503 9398
3724	0	0	Ki67+	 7505 9555
3725	0	0	Ki67+	 7522 9483
3726	0	0	Ki67+	 7524 9427
3727	0	0	Ki67+	 7531 9737
3728	0	0	Ki67+	 7557 9450
3729	0	0	Ki67+	 7560 9773
3730	0	0	Ki67+	 7567 9811
3731	0	0	Ki67+	 7568 9399
3732	0	0	Ki67+	 7575 9870
3733	0	0	Ki67+	 7582 10054
3734	0	0	Ki67+	 7583 9457
3735	0	0	Ki67+	 7598 9759
3736	0	0	Ki67+	 7617 9440
3737	0	0	Ki67+	 7617 9684
3738	0	0	Ki67+	 7630 9455
3739	0	0	Ki67+	 7634 9528
3740	0	0	Ki67+	 7639 9361
3741	0	0	Ki67+	 7642 9589
3742	0	0	Ki67+	 7643 9381
3743	0	0	Ki67+	 7153 10221
3744	0	0	Ki67+	 7163 10164
3745	0	0	Ki67+	 7178 10231
3746	0	0	Ki67+	 7216 10259
3747	0	0	Ki67+	 7239 10264
3748	0	0	Ki67+	 7262 10259
3749	0	0	Ki67+	 7283 10275
3750	0	0	Ki67+	 7305 10235
3751	0	0	Ki67+	 7307 10200
3752	0	0	Ki67+	 7312 10291
3753	0	0	Ki67+	 7319 10226
3754	0	0	Ki67+	 7324 10308
3755	0	0	Ki67+	 7354 10163
3756	0	0	Ki67+	 7362 10250
3757	0	0	Ki67+	 7389 10292
3758	0	0	Ki67+	 7390 10322
3759	0	0	Ki67+	 7393 10352
3760	0	0	Ki67+	 7429 10224
3761	0	0	Ki67+	 7466 10336
3762	0	0	Ki67+	 7471 10304
3763	0	0	Ki67+	 7476 10287
3764	0	0	Ki67+	 7530 10268
3765	0	0	Ki67+	 7537 10305
3766	0	0	Ki67+	 7550 10232
3767	0	0	Ki67+	 7556 10320
3768	0	0	Ki67+	 7559 10253
3769	0	0	Ki67+	 7560 10270
3770	0	0	Ki67+	 7569 10283
3771	0	0	Ki67+	 7585 10307
3772	0	0	Ki67+	 7586 10254
3773	0	0	Ki67+	 7621 10286
3774	0	0	Ki67+	 7627 10255
3775	0	0	Ki67+	 7635 10307
3776	0	0	Ki67+	 7735 5658
3777	0	0	Ki67+	 7737 5636
3778	0	0	Ki67+	 7751 5426
3779	0	0	Ki67+	 7752 5848
3780	0	0	Ki67+	 7772 5473
3781	0	0	Ki67+	 7776 5793
3782	0	0	Ki67+	 7779 5687
3783	0	0	Ki67+	 7793 5490
3784	0	0	Ki67+	 7812 6117
3785	0	0	Ki67+	 7846 5530
3786	0	0	Ki67+	 7863 5523
3787	0	0	Ki67+	 7873 5659
3788	0	0	Ki67+	 7882 5434
3789	0	0	Ki67+	 7886 5584
3790	0	0	Ki67+	 7892 5960
3791	0	0	Ki67+	 7932 5386
3792	0	0	Ki67+	 7963 5885
3793	0	0	Ki67+	 7965 5834
3794	0	0	Ki67+	 7967 5726
3795	0	0	Ki67+	 7969 5675
3796	0	0	Ki67+	 7971 5869
3797	0	0	Ki67+	 7979 5678
3798	0	0	Ki67+	 7980 5642
3799	0	0	Ki67+	 7981 6100
3800	0	0	Ki67+	 7982 5659
3801	0	0	Ki67+	 7983 5817
3802	0	0	Ki67+	 7985 6042
3803	0	0	Ki67+	 7991 6028
3804	0	0	Ki67+	 7993 6076
3805	0	0	Ki67+	 7994 5914
3806	0	0	Ki67+	 7995 5650
3807	0	0	Ki67+	 7995 5937
3808	0	0	Ki67+	 7996 5885
3809	0	0	Ki67+	 7996 6108
3810	0	0	Ki67+	 7997 5616
3811	0	0	Ki67+	 7998 5840
3812	0	0	Ki67+	 8000 5741
3813	0	0	Ki67+	 8000 5757
3814	0	0	Ki67+	 8001 5792
3815	0	0	Ki67+	 8004 6151
3816	0	0	Ki67+	 8005 5875
3817	0	0	Ki67+	 8009 5962
3818	0	0	Ki67+	 8011 5643
3819	0	0	Ki67+	 8011 5689
3820	0	0	Ki67+	 8011 5899
3821	0	0	Ki67+	 8012 6134
3822	0	0	Ki67+	 8013 5926
3823	0	0	Ki67+	 8013 6059
3824	0	0	Ki67+	 8014 5565
3825	0	0	Ki67+	 8016 5598
3826	0	0	Ki67+	 8018 5524
3827	0	0	Ki67+	 8018 5731
3828	0	0	Ki67+	 8018 6032
3829	0	0	Ki67+	 8025 6112
3830	0	0	Ki67+	 8027 5477
3831	0	0	Ki67+	 8027 5852
3832	0	0	Ki67+	 8027 5921
3833	0	0	Ki67+	 8027 5953
3834	0	0	Ki67+	 8029 5509
3835	0	0	Ki67+	 8032 5797
3836	0	0	Ki67+	 8037 5448
3837	0	0	Ki67+	 8037 5988
3838	0	0	Ki67+	 8037 6085
3839	0	0	Ki67+	 8044 5527
3840	0	0	Ki67+	 8046 5543
3841	0	0	Ki67+	 8046 5619
3842	0	0	Ki67+	 8047 5583
3843	0	0	Ki67+	 8049 5887
3844	0	0	Ki67+	 8054 5917
3845	0	0	Ki67+	 8056 6006
3846	0	0	Ki67+	 8058 5879
3847	0	0	Ki67+	 8058 5984
3848	0	0	Ki67+	 8060 5473
3849	0	0	Ki67+	 8060 5682
3850	0	0	Ki67+	 8063 5960
3851	0	0	Ki67+	 8065 5663
3852	0	0	Ki67+	 8069 5534
3853	0	0	Ki67+	 8071 6158
3854	0	0	Ki67+	 8072 5859
3855	0	0	Ki67+	 8074 5876
3856	0	0	Ki67+	 8076 5550
3857	0	0	Ki67+	 8079 5899
3858	0	0	Ki67+	 8080 5454
3859	0	0	Ki67+	 8081 5489
3860	0	0	Ki67+	 8095 5549
3861	0	0	Ki67+	 8099 5946
3862	0	0	Ki67+	 8102 6114
3863	0	0	Ki67+	 8105 5410
3864	0	0	Ki67+	 8105 5669
3865	0	0	Ki67+	 8108 5450
3866	0	0	Ki67+	 8109 5895
3867	0	0	Ki67+	 8112 6077
3868	0	0	Ki67+	 8117 5470
3869	0	0	Ki67+	 8120 5644
3870	0	0	Ki67+	 8120 5940
3871	0	0	Ki67+	 8122 6143
3872	0	0	Ki67+	 8123 5786
3873	0	0	Ki67+	 8128 5445
3874	0	0	Ki67+	 8130 6048
3875	0	0	Ki67+	 8130 6110
3876	0	0	Ki67+	 8131 5724
3877	0	0	Ki67+	 8131 5963
3878	0	0	Ki67+	 8134 6091
3879	0	0	Ki67+	 8137 5778
3880	0	0	Ki67+	 8138 5379
3881	0	0	Ki67+	 8138 6075
3882	0	0	Ki67+	 8139 5873
3883	0	0	Ki67+	 8139 5907
3884	0	0	Ki67+	 8147 5527
3885	0	0	Ki67+	 8147 5864
3886	0	0	Ki67+	 8150 5802
3887	0	0	Ki67+	 8155 6024
3888	0	0	Ki67+	 8157 5525
3889	0	0	Ki67+	 8157 5764
3890	0	0	Ki67+	 8161 5628
3891	0	0	Ki67+	 8161 5653
3892	0	0	Ki67+	 8163 5986
3893	0	0	Ki67+	 8165 5589
3894	0	0	Ki67+	 8165 5887
3895	0	0	Ki67+	 8167 5453
3896	0	0	Ki67+	 8167 5816
3897	0	0	Ki67+	 8169 5555
3898	0	0	Ki67+	 8173 5852
3899	0	0	Ki67+	 8176 5619
3900	0	0	Ki67+	 8178 5423
3901	0	0	Ki67+	 8180 5585
3902	0	0	Ki67+	 8182 5569
3903	0	0	Ki67+	 8183 5539
3904	0	0	Ki67+	 8188 5446
3905	0	0	Ki67+	 8189 5417
3906	0	0	Ki67+	 8190 5876
3907	0	0	Ki67+	 8191 5512
3908	0	0	Ki67+	 8220 5711
3909	0	0	Ki67+	 8253 5983
3910	0	0	Ki67+	 8254 5469
3911	0	0	Ki67+	 8254 6007
3912	0	0	Ki67+	 8254 6107
3913	0	0	Ki67+	 8259 5974
3914	0	0	Ki67+	 8262 5836
3915	0	0	Ki67+	 8263 6141
3916	0	0	Ki67+	 8264 6085
3917	0	0	Ki67+	 8264 6098
3918	0	0	Ki67+	 8269 5805
3919	0	0	Ki67+	 8270 5905
3920	0	0	Ki67+	 8271 5940
3921	0	0	Ki67+	 8278 5760
3922	0	0	Ki67+	 8282 5781
3923	0	0	Ki67+	 8285 5825
3924	0	0	Ki67+	 8287 5373
3925	0	0	Ki67+	 8288 5974
3926	0	0	Ki67+	 8290 5890
3927	0	0	Ki67+	 8290 5946
3928	0	0	Ki67+	 8291 5912
3929	0	0	Ki67+	 8291 5989
3930	0	0	Ki67+	 8291 6071
3931	0	0	Ki67+	 8292 5651
3932	0	0	Ki67+	 8293 6043
3933	0	0	Ki67+	 8298 6125
3934	0	0	Ki67+	 8299 5923
3935	0	0	Ki67+	 8301 5623
3936	0	0	Ki67+	 8302 5681
3937	0	0	Ki67+	 8304 6068
3938	0	0	Ki67+	 8307 5784
3939	0	0	Ki67+	 8309 5885
3940	0	0	Ki67+	 8313 5803
3941	0	0	Ki67+	 8313 6018
3942	0	0	Ki67+	 8317 6143
3943	0	0	Ki67+	 8322 6047
3944	0	0	Ki67+	 8323 5903
3945	0	0	Ki67+	 8324 5967
3946	0	0	Ki67+	 8326 5703
3947	0	0	Ki67+	 8329 6107
3948	0	0	Ki67+	 8330 5801
3949	0	0	Ki67+	 8334 6068
3950	0	0	Ki67+	 8359 5982
3951	0	0	Ki67+	 8371 6076
3952	0	0	Ki67+	 8408 5934
3953	0	0	Ki67+	 8417 6047
3954	0	0	Ki67+	 8419 5995
3955	0	0	Ki67+	 8420 6143
3956	0	0	Ki67+	 8424 6021
3957	0	0	Ki67+	 8432 5963
3958	0	0	Ki67+	 8435 6102
3959	0	0	Ki67+	 8441 6011
3960	0	0	Ki67+	 8443 6081
3961	0	0	Ki67+	 8447 5911
3962	0	0	Ki67+	 7663 6637
3963	0	0	Ki67+	 7687 6538
3964	0	0	Ki67+	 7716 6599
3965	0	0	Ki67+	 7848 6764
3966	0	0	Ki67+	 7858 6591
3967	0	0	Ki67+	 7866 6742
3968	0	0	Ki67+	 7878 6629
3969	0	0	Ki67+	 7919 6360
3970	0	0	Ki67+	 7922 6386
3971	0	0	Ki67+	 7930 6404
3972	0	0	Ki67+	 7931 6320
3973	0	0	Ki67+	 7931 6473
3974	0	0	Ki67+	 7932 6361
3975	0	0	Ki67+	 7935 6309
3976	0	0	Ki67+	 7936 6382
3977	0	0	Ki67+	 7939 6491
3978	0	0	Ki67+	 7942 6438
3979	0	0	Ki67+	 7947 6339
3980	0	0	Ki67+	 7955 6265
3981	0	0	Ki67+	 7957 6922
3982	0	0	Ki67+	 7967 6913
3983	0	0	Ki67+	 7969 6289
3984	0	0	Ki67+	 7970 6196
3985	0	0	Ki67+	 7975 6242
3986	0	0	Ki67+	 7979 6902
3987	0	0	Ki67+	 7983 6166
3988	0	0	Ki67+	 7988 6468
3989	0	0	Ki67+	 7989 6231
3990	0	0	Ki67+	 7994 6250
3991	0	0	Ki67+	 7997 6356
3992	0	0	Ki67+	 7999 6292
3993	0	0	Ki67+	 8002 6192
3994	0	0	Ki67+	 8002 6453
3995	0	0	Ki67+	 8005 6225
3996	0	0	Ki67+	 8005 6464
3997	0	0	Ki67+	 8007 6387
3998	0	0	Ki67+	 8007 6889
3999	0	0	Ki67+	 8011 6850
4000	0	0	Ki67+	 8013 6433
4001	0	0	Ki67+	 8015 6867
4002	0	0	Ki67+	 8024 6756
4003	0	0	Ki67+	 8027 6879
4004	0	0	Ki67+	 8033 6273
4005	0	0	Ki67+	 8033 6862
4006	0	0	Ki67+	 8034 6320
4007	0	0	Ki67+	 8037 6239
4008	0	0	Ki67+	 8047 6306
4009	0	0	Ki67+	 8055 6194
4010	0	0	Ki67+	 8058 6242
4011	0	0	Ki67+	 8062 6335
4012	0	0	Ki67+	 8063 6852
4013	0	0	Ki67+	 8076 6195
4014	0	0	Ki67+	 8076 6286
4015	0	0	Ki67+	 8090 6835
4016	0	0	Ki67+	 8093 6222
4017	0	0	Ki67+	 8095 6253
4018	0	0	Ki67+	 8101 6165
4019	0	0	Ki67+	 8120 6164
4020	0	0	Ki67+	 8176 6749
4021	0	0	Ki67+	 8190 6755
4022	0	0	Ki67+	 8213 6727
4023	0	0	Ki67+	 8218 6614
4024	0	0	Ki67+	 8223 6502
4025	0	0	Ki67+	 8224 6548
4026	0	0	Ki67+	 8233 6460
4027	0	0	Ki67+	 8236 6530
4028	0	0	Ki67+	 8244 6441
4029	0	0	Ki67+	 8247 6412
4030	0	0	Ki67+	 8248 6622
4031	0	0	Ki67+	 8249 6565
4032	0	0	Ki67+	 8253 6234
4033	0	0	Ki67+	 8253 6604
4034	0	0	Ki67+	 8266 6183
4035	0	0	Ki67+	 8266 6458
4036	0	0	Ki67+	 8271 6572
4037	0	0	Ki67+	 8272 6391
4038	0	0	Ki67+	 8278 6252
4039	0	0	Ki67+	 8279 6213
4040	0	0	Ki67+	 8279 6279
4041	0	0	Ki67+	 8286 6173
4042	0	0	Ki67+	 8293 6589
4043	0	0	Ki67+	 8295 6299
4044	0	0	Ki67+	 8300 6218
4045	0	0	Ki67+	 8301 6181
4046	0	0	Ki67+	 8303 6385
4047	0	0	Ki67+	 8303 6523
4048	0	0	Ki67+	 8304 6257
4049	0	0	Ki67+	 8317 6933
4050	0	0	Ki67+	 8318 6536
4051	0	0	Ki67+	 8324 6176
4052	0	0	Ki67+	 8326 6240
4053	0	0	Ki67+	 8332 6329
4054	0	0	Ki67+	 8339 6215
4055	0	0	Ki67+	 8339 6455
4056	0	0	Ki67+	 8347 6239
4057	0	0	Ki67+	 8353 6544
4058	0	0	Ki67+	 8368 6257
4059	0	0	Ki67+	 8370 6660
4060	0	0	Ki67+	 8386 6486
4061	0	0	Ki67+	 8387 6349
4062	0	0	Ki67+	 8394 6479
4063	0	0	Ki67+	 8419 6345
4064	0	0	Ki67+	 8421 6403
4065	0	0	Ki67+	 8422 6373
4066	0	0	Ki67+	 8425 6324
4067	0	0	Ki67+	 8426 6173
4068	0	0	Ki67+	 8427 6443
4069	0	0	Ki67+	 8432 6219
4070	0	0	Ki67+	 8434 6232
4071	0	0	Ki67+	 8437 6343
4072	0	0	Ki67+	 8442 6357
4073	0	0	Ki67+	 8447 6386
4074	0	0	Ki67+	 7657 7476
4075	0	0	Ki67+	 7659 7509
4076	0	0	Ki67+	 7664 7520
4077	0	0	Ki67+	 7686 7335
4078	0	0	Ki67+	 7687 7472
4079	0	0	Ki67+	 7690 7505
4080	0	0	Ki67+	 7695 7491
4081	0	0	Ki67+	 7696 7533
4082	0	0	Ki67+	 7704 7156
4083	0	0	Ki67+	 7714 7417
4084	0	0	Ki67+	 7720 7485
4085	0	0	Ki67+	 7725 7428
4086	0	0	Ki67+	 7730 7389
4087	0	0	Ki67+	 7732 7451
4088	0	0	Ki67+	 7733 7399
4089	0	0	Ki67+	 7736 7308
4090	0	0	Ki67+	 7748 7465
4091	0	0	Ki67+	 7764 7299
4092	0	0	Ki67+	 7781 7413
4093	0	0	Ki67+	 7787 7453
4094	0	0	Ki67+	 7817 7387
4095	0	0	Ki67+	 7817 7405
4096	0	0	Ki67+	 7819 7653
4097	0	0	Ki67+	 7825 7011
4098	0	0	Ki67+	 7827 7749
4099	0	0	Ki67+	 7829 7624
4100	0	0	Ki67+	 7846 7359
4101	0	0	Ki67+	 7847 7307
4102	0	0	Ki67+	 7850 7380
4103	0	0	Ki67+	 7856 7645
4104	0	0	Ki67+	 7865 7612
4105	0	0	Ki67+	 7897 7747
4106	0	0	Ki67+	 7914 7721
4107	0	0	Ki67+	 7931 7542
4108	0	0	Ki67+	 7934 7572
4109	0	0	Ki67+	 7942 7518
4110	0	0	Ki67+	 7949 7581
4111	0	0	Ki67+	 7959 7476
4112	0	0	Ki67+	 7966 7527
4113	0	0	Ki67+	 7966 7554
4114	0	0	Ki67+	 7978 7443
4115	0	0	Ki67+	 7978 7661
4116	0	0	Ki67+	 7986 7552
4117	0	0	Ki67+	 7995 7692
4118	0	0	Ki67+	 8025 7535
4119	0	0	Ki67+	 8028 7559
4120	0	0	Ki67+	 8035 7610
4121	0	0	Ki67+	 8035 7736
4122	0	0	Ki67+	 8051 7386
4123	0	0	Ki67+	 8054 7419
4124	0	0	Ki67+	 8076 7595
4125	0	0	Ki67+	 8083 7568
4126	0	0	Ki67+	 8092 7756
4127	0	0	Ki67+	 8098 7746
4128	0	0	Ki67+	 8103 7425
4129	0	0	Ki67+	 8104 7586
4130	0	0	Ki67+	 8118 7653
4131	0	0	Ki67+	 8120 7313
4132	0	0	Ki67+	 8121 7371
4133	0	0	Ki67+	 8124 7330
4134	0	0	Ki67+	 8126 7272
4135	0	0	Ki67+	 8131 7622
4136	0	0	Ki67+	 8143 7628
4137	0	0	Ki67+	 8146 7451
4138	0	0	Ki67+	 8147 7328
4139	0	0	Ki67+	 8155 7283
4140	0	0	Ki67+	 8155 7352
4141	0	0	Ki67+	 8156 7424
4142	0	0	Ki67+	 8166 7314
4143	0	0	Ki67+	 8185 7670
4144	0	0	Ki67+	 8189 7333
4145	0	0	Ki67+	 8196 7182
4146	0	0	Ki67+	 8202 7548
4147	0	0	Ki67+	 8215 7702
4148	0	0	Ki67+	 8220 7740
4149	0	0	Ki67+	 8223 7750
4150	0	0	Ki67+	 8225 7620
4151	0	0	Ki67+	 8231 7417
4152	0	0	Ki67+	 8231 7487
4153	0	0	Ki67+	 8232 7608
4154	0	0	Ki67+	 8238 7620
4155	0	0	Ki67+	 8242 7493
4156	0	0	Ki67+	 8258 7744
4157	0	0	Ki67+	 8271 7709
4158	0	0	Ki67+	 8279 7349
4159	0	0	Ki67+	 8290 7731
4160	0	0	Ki67+	 8291 7348
4161	0	0	Ki67+	 8319 7593
4162	0	0	Ki67+	 8330 7473
4163	0	0	Ki67+	 8336 7347
4164	0	0	Ki67+	 8364 7311
4165	0	0	Ki67+	 8376 7154
4166	0	0	Ki67+	 8398 7383
4167	0	0	Ki67+	 8401 7743
4168	0	0	Ki67+	 8405 7113
4169	0	0	Ki67+	 8408 7358
4170	0	0	Ki67+	 8410 7343
4171	0	0	Ki67+	 8410 7539
4172	0	0	Ki67+	 8417 7094
4173	0	0	Ki67+	 8425 7244
4174	0	0	Ki67+	 8431 7115
4175	0	0	Ki67+	 8433 7164
4176	0	0	Ki67+	 8434 7135
4177	0	0	Ki67+	 8438 7388
4178	0	0	Ki67+	 8445 7042
4179	0	0	Ki67+	 8445 7292
4180	0	0	Ki67+	 7651 7959
4181	0	0	Ki67+	 7654 8085
4182	0	0	Ki67+	 7659 8523
4183	0	0	Ki67+	 7665 7976
4184	0	0	Ki67+	 7669 8228
4185	0	0	Ki67+	 7676 8069
4186	0	0	Ki67+	 7680 8028
4187	0	0	Ki67+	 7680 8177
4188	0	0	Ki67+	 7681 8534
4189	0	0	Ki67+	 7696 8131
4190	0	0	Ki67+	 7706 8013
4191	0	0	Ki67+	 7723 8023
4192	0	0	Ki67+	 7736 8035
4193	0	0	Ki67+	 7742 7951
4194	0	0	Ki67+	 7743 8123
4195	0	0	Ki67+	 7749 7883
4196	0	0	Ki67+	 7753 7895
4197	0	0	Ki67+	 7756 8388
4198	0	0	Ki67+	 7757 8433
4199	0	0	Ki67+	 7765 7974
4200	0	0	Ki67+	 7768 7906
4201	0	0	Ki67+	 7782 7993
4202	0	0	Ki67+	 7785 7863
4203	0	0	Ki67+	 7786 7974
4204	0	0	Ki67+	 7803 7878
4205	0	0	Ki67+	 7807 8085
4206	0	0	Ki67+	 7812 8372
4207	0	0	Ki67+	 7814 7966
4208	0	0	Ki67+	 7820 8097
4209	0	0	Ki67+	 7853 7991
4210	0	0	Ki67+	 7855 7903
4211	0	0	Ki67+	 7865 7999
4212	0	0	Ki67+	 7875 7822
4213	0	0	Ki67+	 7901 7837
4214	0	0	Ki67+	 7917 7827
4215	0	0	Ki67+	 7953 7791
4216	0	0	Ki67+	 7965 7805
4217	0	0	Ki67+	 7975 7818
4218	0	0	Ki67+	 8047 7863
4219	0	0	Ki67+	 8049 8462
4220	0	0	Ki67+	 8050 8445
4221	0	0	Ki67+	 8051 7953
4222	0	0	Ki67+	 8061 7965
4223	0	0	Ki67+	 8062 8376
4224	0	0	Ki67+	 8074 8536
4225	0	0	Ki67+	 8077 7875
4226	0	0	Ki67+	 8084 8409
4227	0	0	Ki67+	 8101 8336
4228	0	0	Ki67+	 8125 8366
4229	0	0	Ki67+	 8139 8391
4230	0	0	Ki67+	 8151 8009
4231	0	0	Ki67+	 8154 7837
4232	0	0	Ki67+	 8158 8332
4233	0	0	Ki67+	 8159 7851
4234	0	0	Ki67+	 8160 8476
4235	0	0	Ki67+	 8162 8094
4236	0	0	Ki67+	 8167 8041
4237	0	0	Ki67+	 8170 8464
4238	0	0	Ki67+	 8174 8007
4239	0	0	Ki67+	 8203 7976
4240	0	0	Ki67+	 8228 7972
4241	0	0	Ki67+	 8253 7890
4242	0	0	Ki67+	 8270 8121
4243	0	0	Ki67+	 8273 8227
4244	0	0	Ki67+	 8276 7772
4245	0	0	Ki67+	 8276 8386
4246	0	0	Ki67+	 8277 7881
4247	0	0	Ki67+	 8283 7814
4248	0	0	Ki67+	 8286 8102
4249	0	0	Ki67+	 8286 8389
4250	0	0	Ki67+	 8292 8443
4251	0	0	Ki67+	 8293 7902
4252	0	0	Ki67+	 8299 8401
4253	0	0	Ki67+	 8303 8450
4254	0	0	Ki67+	 8316 7796
4255	0	0	Ki67+	 8319 8358
4256	0	0	Ki67+	 8321 8542
4257	0	0	Ki67+	 8327 7897
4258	0	0	Ki67+	 8334 8393
4259	0	0	Ki67+	 8341 7962
4260	0	0	Ki67+	 8344 7873
4261	0	0	Ki67+	 8344 8184
4262	0	0	Ki67+	 8359 8555
4263	0	0	Ki67+	 8360 8155
4264	0	0	Ki67+	 8363 7963
4265	0	0	Ki67+	 8368 7774
4266	0	0	Ki67+	 8388 8033
4267	0	0	Ki67+	 8392 8283
4268	0	0	Ki67+	 8393 7828
4269	0	0	Ki67+	 8394 8393
4270	0	0	Ki67+	 8398 8193
4271	0	0	Ki67+	 8410 8261
4272	0	0	Ki67+	 8439 8238
4273	0	0	Ki67+	 7675 8576
4274	0	0	Ki67+	 7704 8910
4275	0	0	Ki67+	 7707 9106
4276	0	0	Ki67+	 7726 9305
4277	0	0	Ki67+	 7731 8592
4278	0	0	Ki67+	 7731 9250
4279	0	0	Ki67+	 7737 8645
4280	0	0	Ki67+	 7763 9262
4281	0	0	Ki67+	 7780 8844
4282	0	0	Ki67+	 7794 9296
4283	0	0	Ki67+	 7796 8984
4284	0	0	Ki67+	 7800 9151
4285	0	0	Ki67+	 7804 9056
4286	0	0	Ki67+	 7808 8840
4287	0	0	Ki67+	 7819 9220
4288	0	0	Ki67+	 7830 9134
4289	0	0	Ki67+	 7831 9032
4290	0	0	Ki67+	 7835 8772
4291	0	0	Ki67+	 7848 8836
4292	0	0	Ki67+	 7855 8979
4293	0	0	Ki67+	 7860 8891
4294	0	0	Ki67+	 7866 9246
4295	0	0	Ki67+	 7872 8814
4296	0	0	Ki67+	 7882 8829
4297	0	0	Ki67+	 7883 8745
4298	0	0	Ki67+	 7883 8839
4299	0	0	Ki67+	 7890 8719
4300	0	0	Ki67+	 7897 8837
4301	0	0	Ki67+	 7901 9264
4302	0	0	Ki67+	 7903 9315
4303	0	0	Ki67+	 7915 8751
4304	0	0	Ki67+	 7927 8794
4305	0	0	Ki67+	 7934 8886
4306	0	0	Ki67+	 7940 8907
4307	0	0	Ki67+	 7946 8853
4308	0	0	Ki67+	 7967 8839
4309	0	0	Ki67+	 7969 8586
4310	0	0	Ki67+	 7978 9343
4311	0	0	Ki67+	 7982 8856
4312	0	0	Ki67+	 7983 8801
4313	0	0	Ki67+	 7985 8825
4314	0	0	Ki67+	 7996 9309
4315	0	0	Ki67+	 7998 8702
4316	0	0	Ki67+	 8019 9287
4317	0	0	Ki67+	 8026 8729
4318	0	0	Ki67+	 8029 8739
4319	0	0	Ki67+	 8031 9317
4320	0	0	Ki67+	 8050 8677
4321	0	0	Ki67+	 8068 9284
4322	0	0	Ki67+	 8084 8603
4323	0	0	Ki67+	 8088 9170
4324	0	0	Ki67+	 8095 9103
4325	0	0	Ki67+	 8097 8819
4326	0	0	Ki67+	 8116 9032
4327	0	0	Ki67+	 8119 9161
4328	0	0	Ki67+	 8128 9055
4329	0	0	Ki67+	 8132 9305
4330	0	0	Ki67+	 8136 8977
4331	0	0	Ki67+	 8142 8853
4332	0	0	Ki67+	 8148 8944
4333	0	0	Ki67+	 8151 9123
4334	0	0	Ki67+	 8155 8978
4335	0	0	Ki67+	 8166 8976
4336	0	0	Ki67+	 8167 8931
4337	0	0	Ki67+	 8172 9323
4338	0	0	Ki67+	 8173 9021
4339	0	0	Ki67+	 8174 9272
4340	0	0	Ki67+	 8187 9302
4341	0	0	Ki67+	 8189 9228
4342	0	0	Ki67+	 8191 8914
4343	0	0	Ki67+	 8192 8849
4344	0	0	Ki67+	 8195 8998
4345	0	0	Ki67+	 8200 8726
4346	0	0	Ki67+	 8202 9086
4347	0	0	Ki67+	 8205 9068
4348	0	0	Ki67+	 8207 8900
4349	0	0	Ki67+	 8209 8851
4350	0	0	Ki67+	 8214 9075
4351	0	0	Ki67+	 8218 8869
4352	0	0	Ki67+	 8219 9256
4353	0	0	Ki67+	 8222 8988
4354	0	0	Ki67+	 8224 9220
4355	0	0	Ki67+	 8227 9093
4356	0	0	Ki67+	 8230 9193
4357	0	0	Ki67+	 8232 9204
4358	0	0	Ki67+	 8240 8895
4359	0	0	Ki67+	 8245 8761
4360	0	0	Ki67+	 8247 8935
4361	0	0	Ki67+	 8247 9174
4362	0	0	Ki67+	 8249 9137
4363	0	0	Ki67+	 8251 9110
4364	0	0	Ki67+	 8252 9278
4365	0	0	Ki67+	 8258 9079
4366	0	0	Ki67+	 8268 9065
4367	0	0	Ki67+	 8269 9041
4368	0	0	Ki67+	 8273 8882
4369	0	0	Ki67+	 8274 8977
4370	0	0	Ki67+	 8276 8749
4371	0	0	Ki67+	 8277 8783
4372	0	0	Ki67+	 8279 9078
4373	0	0	Ki67+	 8281 8926
4374	0	0	Ki67+	 8283 9124
4375	0	0	Ki67+	 8285 8573
4376	0	0	Ki67+	 8286 9037
4377	0	0	Ki67+	 8288 8861
4378	0	0	Ki67+	 8290 8620
4379	0	0	Ki67+	 8290 9285
4380	0	0	Ki67+	 8295 8753
4381	0	0	Ki67+	 8303 9289
4382	0	0	Ki67+	 8307 9264
4383	0	0	Ki67+	 8311 8717
4384	0	0	Ki67+	 8313 8905
4385	0	0	Ki67+	 8315 8579
4386	0	0	Ki67+	 8318 9178
4387	0	0	Ki67+	 8320 8990
4388	0	0	Ki67+	 8320 9338
4389	0	0	Ki67+	 8326 9020
4390	0	0	Ki67+	 8332 8781
4391	0	0	Ki67+	 8335 8649
4392	0	0	Ki67+	 8336 9212
4393	0	0	Ki67+	 8337 9166
4394	0	0	Ki67+	 8338 8928
4395	0	0	Ki67+	 8339 9115
4396	0	0	Ki67+	 8341 8849
4397	0	0	Ki67+	 8353 8686
4398	0	0	Ki67+	 8353 8767
4399	0	0	Ki67+	 8353 9142
4400	0	0	Ki67+	 8355 8802
4401	0	0	Ki67+	 8356 9276
4402	0	0	Ki67+	 8363 8953
4403	0	0	Ki67+	 8367 9250
4404	0	0	Ki67+	 8368 8928
4405	0	0	Ki67+	 8368 9035
4406	0	0	Ki67+	 8370 8876
4407	0	0	Ki67+	 8374 8952
4408	0	0	Ki67+	 8374 9293
4409	0	0	Ki67+	 8376 8720
4410	0	0	Ki67+	 8377 8637
4411	0	0	Ki67+	 8377 8939
4412	0	0	Ki67+	 8381 9139
4413	0	0	Ki67+	 8383 9337
4414	0	0	Ki67+	 8384 9033
4415	0	0	Ki67+	 8385 8878
4416	0	0	Ki67+	 8386 8829
4417	0	0	Ki67+	 8394 8738
4418	0	0	Ki67+	 8397 8775
4419	0	0	Ki67+	 8398 8620
4420	0	0	Ki67+	 8398 9093
4421	0	0	Ki67+	 8408 9265
4422	0	0	Ki67+	 8411 9007
4423	0	0	Ki67+	 8411 9024
4424	0	0	Ki67+	 8419 8687
4425	0	0	Ki67+	 8419 8866
4426	0	0	Ki67+	 8421 9300
4427	0	0	Ki67+	 8432 8615
4428	0	0	Ki67+	 8437 9162
4429	0	0	Ki67+	 8438 8589
4430	0	0	Ki67+	 8438 9005
4431	0	0	Ki67+	 8440 9121
4432	0	0	Ki67+	 8445 9052
4433	0	0	Ki67+	 8446 9083
4434	0	0	Ki67+	 8447 8900
4435	0	0	Ki67+	 7653 9513
4436	0	0	Ki67+	 7656 9382
4437	0	0	Ki67+	 7665 9520
4438	0	0	Ki67+	 7667 9569
4439	0	0	Ki67+	 7672 9493
4440	0	0	Ki67+	 7679 9757
4441	0	0	Ki67+	 7682 9836
4442	0	0	Ki67+	 7685 10088
4443	0	0	Ki67+	 7687 9410
4444	0	0	Ki67+	 7687 9515
4445	0	0	Ki67+	 7689 9555
4446	0	0	Ki67+	 7690 9532
4447	0	0	Ki67+	 7690 9621
4448	0	0	Ki67+	 7691 9921
4449	0	0	Ki67+	 7691 10143
4450	0	0	Ki67+	 7692 9492
4451	0	0	Ki67+	 7706 9694
4452	0	0	Ki67+	 7706 9998
4453	0	0	Ki67+	 7709 9622
4454	0	0	Ki67+	 7713 9648
4455	0	0	Ki67+	 7713 9677
4456	0	0	Ki67+	 7716 9924
4457	0	0	Ki67+	 7717 9821
4458	0	0	Ki67+	 7718 9475
4459	0	0	Ki67+	 7718 9513
4460	0	0	Ki67+	 7721 9556
4461	0	0	Ki67+	 7729 10001
4462	0	0	Ki67+	 7730 9512
4463	0	0	Ki67+	 7731 9707
4464	0	0	Ki67+	 7734 9989
4465	0	0	Ki67+	 7735 10149
4466	0	0	Ki67+	 7740 9916
4467	0	0	Ki67+	 7742 9650
4468	0	0	Ki67+	 7745 9515
4469	0	0	Ki67+	 7746 9470
4470	0	0	Ki67+	 7748 10155
4471	0	0	Ki67+	 7749 9899
4472	0	0	Ki67+	 7752 9562
4473	0	0	Ki67+	 7757 9547
4474	0	0	Ki67+	 7757 9703
4475	0	0	Ki67+	 7764 9658
4476	0	0	Ki67+	 7769 9904
4477	0	0	Ki67+	 7774 9482
4478	0	0	Ki67+	 7781 9556
4479	0	0	Ki67+	 7781 9742
4480	0	0	Ki67+	 7786 9531
4481	0	0	Ki67+	 7788 9791
4482	0	0	Ki67+	 7789 9604
4483	0	0	Ki67+	 7789 9667
4484	0	0	Ki67+	 7790 9858
4485	0	0	Ki67+	 7791 9434
4486	0	0	Ki67+	 7794 9848
4487	0	0	Ki67+	 7796 10153
4488	0	0	Ki67+	 7798 10038
4489	0	0	Ki67+	 7800 10137
4490	0	0	Ki67+	 7803 9521
4491	0	0	Ki67+	 7804 9637
4492	0	0	Ki67+	 7807 9925
4493	0	0	Ki67+	 7810 9758
4494	0	0	Ki67+	 7814 9724
4495	0	0	Ki67+	 7829 9628
4496	0	0	Ki67+	 7829 9956
4497	0	0	Ki67+	 7832 9569
4498	0	0	Ki67+	 7835 9365
4499	0	0	Ki67+	 7836 9549
4500	0	0	Ki67+	 7839 9934
4501	0	0	Ki67+	 7840 9745
4502	0	0	Ki67+	 7844 9565
4503	0	0	Ki67+	 7844 9649
4504	0	0	Ki67+	 7845 9636
4505	0	0	Ki67+	 7846 9707
4506	0	0	Ki67+	 7855 9969
4507	0	0	Ki67+	 7856 9909
4508	0	0	Ki67+	 7858 9597
4509	0	0	Ki67+	 7858 9616
4510	0	0	Ki67+	 7865 9753
4511	0	0	Ki67+	 7888 9779
4512	0	0	Ki67+	 7889 9620
4513	0	0	Ki67+	 7897 9825
4514	0	0	Ki67+	 7900 9679
4515	0	0	Ki67+	 7903 10009
4516	0	0	Ki67+	 7912 9765
4517	0	0	Ki67+	 7922 9804
4518	0	0	Ki67+	 7923 9779
4519	0	0	Ki67+	 7930 9744
4520	0	0	Ki67+	 7941 9801
4521	0	0	Ki67+	 7947 9847
4522	0	0	Ki67+	 7954 10032
4523	0	0	Ki67+	 7956 9406
4524	0	0	Ki67+	 7959 9842
4525	0	0	Ki67+	 7960 9669
4526	0	0	Ki67+	 7971 9622
4527	0	0	Ki67+	 7975 9877
4528	0	0	Ki67+	 7980 9459
4529	0	0	Ki67+	 7993 9380
4530	0	0	Ki67+	 8012 9471
4531	0	0	Ki67+	 8015 9749
4532	0	0	Ki67+	 8016 9407
4533	0	0	Ki67+	 8017 9509
4534	0	0	Ki67+	 8020 9448
4535	0	0	Ki67+	 8022 9519
4536	0	0	Ki67+	 8032 9892
4537	0	0	Ki67+	 8086 9464
4538	0	0	Ki67+	 8095 10103
4539	0	0	Ki67+	 8099 10092
4540	0	0	Ki67+	 8102 9362
4541	0	0	Ki67+	 8111 9827
4542	0	0	Ki67+	 8116 9413
4543	0	0	Ki67+	 8123 9391
4544	0	0	Ki67+	 8136 9550
4545	0	0	Ki67+	 8139 9385
4546	0	0	Ki67+	 8148 9424
4547	0	0	Ki67+	 8154 9473
4548	0	0	Ki67+	 8158 9516
4549	0	0	Ki67+	 8168 9370
4550	0	0	Ki67+	 8173 9523
4551	0	0	Ki67+	 8177 9453
4552	0	0	Ki67+	 8194 9495
4553	0	0	Ki67+	 8194 9583
4554	0	0	Ki67+	 8212 10087
4555	0	0	Ki67+	 8216 9692
4556	0	0	Ki67+	 8230 9417
4557	0	0	Ki67+	 8236 9441
4558	0	0	Ki67+	 8239 9391
4559	0	0	Ki67+	 8240 9498
4560	0	0	Ki67+	 8245 9517
4561	0	0	Ki67+	 8270 9730
4562	0	0	Ki67+	 8295 9420
4563	0	0	Ki67+	 8296 9476
4564	0	0	Ki67+	 8303 9577
4565	0	0	Ki67+	 8309 9663
4566	0	0	Ki67+	 8319 9411
4567	0	0	Ki67+	 8336 9616
4568	0	0	Ki67+	 8340 9467
4569	0	0	Ki67+	 8344 9564
4570	0	0	Ki67+	 8352 9487
4571	0	0	Ki67+	 8352 9532
4572	0	0	Ki67+	 8367 9508
4573	0	0	Ki67+	 8387 9973
4574	0	0	Ki67+	 8389 9375
4575	0	0	Ki67+	 8394 9458
4576	0	0	Ki67+	 8406 9513
4577	0	0	Ki67+	 8423 9574
4578	0	0	Ki67+	 8426 9472
4579	0	0	Ki67+	 8441 9545
4580	0	0	Ki67+	 7665 10288
4581	0	0	Ki67+	 7666 10205
4582	0	0	Ki67+	 7683 10319
4583	0	0	Ki67+	 7692 10192
4584	0	0	Ki67+	 7705 10300
4585	0	0	Ki67+	 7710 10173
4586	0	0	Ki67+	 7746 10169
4587	0	0	Ki67+	 7767 10180
4588	0	0	Ki67+	 7789 10314
4589	0	0	Ki67+	 7887 10315
4590	0	0	Ki67+	 7901 10242
4591	0	0	Ki67+	 7917 10237
4592	0	0	Ki67+	 7921 10215
4593	0	0	Ki67+	 8025 10284
4594	0	0	Ki67+	 8263 10286
4595	0	0	Ki67+	 8291 10246
4596	0	0	Ki67+	 8439 10319
4597	0	0	Ki67+	 8450 6130
4598	0	0	Ki67+	 8453 6060
4599	0	0	Ki67+	 8454 5968
4600	0	0	Ki67+	 8463 5638
4601	0	0	Ki67+	 8463 6029
4602	0	0	Ki67+	 8465 5954
4603	0	0	Ki67+	 8467 5663
4604	0	0	Ki67+	 8469 5826
4605	0	0	Ki67+	 8475 6000
4606	0	0	Ki67+	 8477 5987
4607	0	0	Ki67+	 8481 5616
4608	0	0	Ki67+	 8482 5643
4609	0	0	Ki67+	 8484 5920
4610	0	0	Ki67+	 8485 5858
4611	0	0	Ki67+	 8486 5811
4612	0	0	Ki67+	 8486 6151
4613	0	0	Ki67+	 8493 5951
4614	0	0	Ki67+	 8500 5882
4615	0	0	Ki67+	 8504 5989
4616	0	0	Ki67+	 8506 6037
4617	0	0	Ki67+	 8507 5697
4618	0	0	Ki67+	 8508 5589
4619	0	0	Ki67+	 8510 5559
4620	0	0	Ki67+	 8510 5846
4621	0	0	Ki67+	 8510 6086
4622	0	0	Ki67+	 8511 5659
4623	0	0	Ki67+	 8512 5815
4624	0	0	Ki67+	 8513 5862
4625	0	0	Ki67+	 8521 5563
4626	0	0	Ki67+	 8522 5767
4627	0	0	Ki67+	 8526 5916
4628	0	0	Ki67+	 8527 5644
4629	0	0	Ki67+	 8529 5860
4630	0	0	Ki67+	 8529 5889
4631	0	0	Ki67+	 8531 5817
4632	0	0	Ki67+	 8543 5783
4633	0	0	Ki67+	 8557 5487
4634	0	0	Ki67+	 8561 5870
4635	0	0	Ki67+	 8563 5390
4636	0	0	Ki67+	 8565 5528
4637	0	0	Ki67+	 8570 5630
4638	0	0	Ki67+	 8571 5506
4639	0	0	Ki67+	 8572 5607
4640	0	0	Ki67+	 8573 5428
4641	0	0	Ki67+	 8575 5570
4642	0	0	Ki67+	 8581 5686
4643	0	0	Ki67+	 8583 5479
4644	0	0	Ki67+	 8588 5504
4645	0	0	Ki67+	 8593 5434
4646	0	0	Ki67+	 8598 5403
4647	0	0	Ki67+	 8598 5561
4648	0	0	Ki67+	 8601 5528
4649	0	0	Ki67+	 8601 5721
4650	0	0	Ki67+	 8616 5474
4651	0	0	Ki67+	 8619 5491
4652	0	0	Ki67+	 8622 5416
4653	0	0	Ki67+	 8622 5507
4654	0	0	Ki67+	 8624 5388
4655	0	0	Ki67+	 8624 5439
4656	0	0	Ki67+	 8635 5469
4657	0	0	Ki67+	 8636 5647
4658	0	0	Ki67+	 8659 5820
4659	0	0	Ki67+	 8660 6098
4660	0	0	Ki67+	 8662 5765
4661	0	0	Ki67+	 8673 5625
4662	0	0	Ki67+	 8675 5425
4663	0	0	Ki67+	 8682 5595
4664	0	0	Ki67+	 8692 5504
4665	0	0	Ki67+	 8696 5766
4666	0	0	Ki67+	 8697 5420
4667	0	0	Ki67+	 8697 5563
4668	0	0	Ki67+	 8698 5467
4669	0	0	Ki67+	 8704 5936
4670	0	0	Ki67+	 8704 5971
4671	0	0	Ki67+	 8708 5442
4672	0	0	Ki67+	 8709 5499
4673	0	0	Ki67+	 8710 5386
4674	0	0	Ki67+	 8715 5467
4675	0	0	Ki67+	 8717 5533
4676	0	0	Ki67+	 8717 5965
4677	0	0	Ki67+	 8722 6003
4678	0	0	Ki67+	 8724 5493
4679	0	0	Ki67+	 8728 5860
4680	0	0	Ki67+	 8730 5389
4681	0	0	Ki67+	 8733 5941
4682	0	0	Ki67+	 8735 5418
4683	0	0	Ki67+	 8736 5840
4684	0	0	Ki67+	 8736 5998
4685	0	0	Ki67+	 8741 5826
4686	0	0	Ki67+	 8742 5796
4687	0	0	Ki67+	 8742 5914
4688	0	0	Ki67+	 8744 5382
4689	0	0	Ki67+	 8749 5698
4690	0	0	Ki67+	 8750 5783
4691	0	0	Ki67+	 8752 6014
4692	0	0	Ki67+	 8756 5818
4693	0	0	Ki67+	 8757 6121
4694	0	0	Ki67+	 8767 5967
4695	0	0	Ki67+	 8771 5752
4696	0	0	Ki67+	 8771 5815
4697	0	0	Ki67+	 8775 5844
4698	0	0	Ki67+	 8776 6122
4699	0	0	Ki67+	 8783 6111
4700	0	0	Ki67+	 8784 5910
4701	0	0	Ki67+	 8785 5979
4702	0	0	Ki67+	 8785 6099
4703	0	0	Ki67+	 8793 5775
4704	0	0	Ki67+	 8794 6150
4705	0	0	Ki67+	 8795 5877
4706	0	0	Ki67+	 8795 5952
4707	0	0	Ki67+	 8797 5559
4708	0	0	Ki67+	 8800 5693
4709	0	0	Ki67+	 8805 5729
4710	0	0	Ki67+	 8805 6043
4711	0	0	Ki67+	 8806 5436
4712	0	0	Ki67+	 8808 6012
4713	0	0	Ki67+	 8810 6123
4714	0	0	Ki67+	 8811 5922
4715	0	0	Ki67+	 8813 5852
4716	0	0	Ki67+	 8817 5507
4717	0	0	Ki67+	 8819 5464
4718	0	0	Ki67+	 8821 6002
4719	0	0	Ki67+	 8822 5815
4720	0	0	Ki67+	 8825 5860
4721	0	0	Ki67+	 8830 5901
4722	0	0	Ki67+	 8831 6041
4723	0	0	Ki67+	 8831 6103
4724	0	0	Ki67+	 8832 5726
4725	0	0	Ki67+	 8833 5681
4726	0	0	Ki67+	 8835 6080
4727	0	0	Ki67+	 8837 5711
4728	0	0	Ki67+	 8840 5661
4729	0	0	Ki67+	 8842 5971
4730	0	0	Ki67+	 8845 5863
4731	0	0	Ki67+	 8845 6018
4732	0	0	Ki67+	 8852 5768
4733	0	0	Ki67+	 8853 5685
4734	0	0	Ki67+	 8854 5836
4735	0	0	Ki67+	 8857 5653
4736	0	0	Ki67+	 8857 5989
4737	0	0	Ki67+	 8859 5803
4738	0	0	Ki67+	 8866 5969
4739	0	0	Ki67+	 8869 5939
4740	0	0	Ki67+	 8870 5996
4741	0	0	Ki67+	 8871 5587
4742	0	0	Ki67+	 8871 5605
4743	0	0	Ki67+	 8872 5491
4744	0	0	Ki67+	 8877 6015
4745	0	0	Ki67+	 8880 5721
4746	0	0	Ki67+	 8882 5533
4747	0	0	Ki67+	 8883 5449
4748	0	0	Ki67+	 8884 5679
4749	0	0	Ki67+	 8885 5802
4750	0	0	Ki67+	 8886 5584
4751	0	0	Ki67+	 8888 5471
4752	0	0	Ki67+	 8888 5631
4753	0	0	Ki67+	 8889 5941
4754	0	0	Ki67+	 8890 5566
4755	0	0	Ki67+	 8894 5888
4756	0	0	Ki67+	 8901 5718
4757	0	0	Ki67+	 8905 5435
4758	0	0	Ki67+	 8907 5888
4759	0	0	Ki67+	 8912 5458
4760	0	0	Ki67+	 8913 5526
4761	0	0	Ki67+	 8913 5606
4762	0	0	Ki67+	 8916 5503
4763	0	0	Ki67+	 8919 5690
4764	0	0	Ki67+	 8926 5642
4765	0	0	Ki67+	 8928 5430
4766	0	0	Ki67+	 8928 5823
4767	0	0	Ki67+	 8929 5780
4768	0	0	Ki67+	 8938 5365
4769	0	0	Ki67+	 8939 5481
4770	0	0	Ki67+	 8943 5772
4771	0	0	Ki67+	 8947 5871
4772	0	0	Ki67+	 8948 5919
4773	0	0	Ki67+	 8949 6068
4774	0	0	Ki67+	 8959 5854
4775	0	0	Ki67+	 8967 5809
4776	0	0	Ki67+	 8971 6089
4777	0	0	Ki67+	 8981 5874
4778	0	0	Ki67+	 8986 6097
4779	0	0	Ki67+	 8988 5828
4780	0	0	Ki67+	 8993 6004
4781	0	0	Ki67+	 9000 6125
4782	0	0	Ki67+	 9018 6015
4783	0	0	Ki67+	 9020 5968
4784	0	0	Ki67+	 9021 6157
4785	0	0	Ki67+	 9063 5636
4786	0	0	Ki67+	 9088 6062
4787	0	0	Ki67+	 9097 5629
4788	0	0	Ki67+	 9104 5992
4789	0	0	Ki67+	 9110 5594
4790	0	0	Ki67+	 9110 6098
4791	0	0	Ki67+	 9118 6037
4792	0	0	Ki67+	 9119 6145
4793	0	0	Ki67+	 9121 5635
4794	0	0	Ki67+	 9133 5741
4795	0	0	Ki67+	 9139 5994
4796	0	0	Ki67+	 9140 5965
4797	0	0	Ki67+	 9148 5743
4798	0	0	Ki67+	 9149 5727
4799	0	0	Ki67+	 9154 5757
4800	0	0	Ki67+	 9159 5606
4801	0	0	Ki67+	 9173 6130
4802	0	0	Ki67+	 9177 6025
4803	0	0	Ki67+	 9178 5734
4804	0	0	Ki67+	 9180 5599
4805	0	0	Ki67+	 9186 5775
4806	0	0	Ki67+	 9190 6082
4807	0	0	Ki67+	 9198 5693
4808	0	0	Ki67+	 9199 6028
4809	0	0	Ki67+	 9204 5622
4810	0	0	Ki67+	 9208 6053
4811	0	0	Ki67+	 9210 5788
4812	0	0	Ki67+	 9217 6074
4813	0	0	Ki67+	 9229 5799
4814	0	0	Ki67+	 9236 6140
4815	0	0	Ki67+	 9238 5657
4816	0	0	Ki67+	 9244 6063
4817	0	0	Ki67+	 8453 6320
4818	0	0	Ki67+	 8454 6209
4819	0	0	Ki67+	 8454 6372
4820	0	0	Ki67+	 8472 6205
4821	0	0	Ki67+	 8487 6948
4822	0	0	Ki67+	 8515 6937
4823	0	0	Ki67+	 8526 6854
4824	0	0	Ki67+	 8538 6353
4825	0	0	Ki67+	 8545 6949
4826	0	0	Ki67+	 8554 6933
4827	0	0	Ki67+	 8598 6954
4828	0	0	Ki67+	 8604 6921
4829	0	0	Ki67+	 8614 6871
4830	0	0	Ki67+	 8619 6684
4831	0	0	Ki67+	 8619 6948
4832	0	0	Ki67+	 8633 6853
4833	0	0	Ki67+	 8636 6801
4834	0	0	Ki67+	 8638 6646
4835	0	0	Ki67+	 8638 6904
4836	0	0	Ki67+	 8655 6907
4837	0	0	Ki67+	 8659 6170
4838	0	0	Ki67+	 8661 6779
4839	0	0	Ki67+	 8662 6364
4840	0	0	Ki67+	 8664 6516
4841	0	0	Ki67+	 8668 6808
4842	0	0	Ki67+	 8670 6729
4843	0	0	Ki67+	 8672 6848
4844	0	0	Ki67+	 8673 6436
4845	0	0	Ki67+	 8676 6547
4846	0	0	Ki67+	 8678 6510
4847	0	0	Ki67+	 8685 6278
4848	0	0	Ki67+	 8686 6385
4849	0	0	Ki67+	 8687 6433
4850	0	0	Ki67+	 8692 6419
4851	0	0	Ki67+	 8694 6725
4852	0	0	Ki67+	 8695 6593
4853	0	0	Ki67+	 8696 6827
4854	0	0	Ki67+	 8698 6811
4855	0	0	Ki67+	 8700 6862
4856	0	0	Ki67+	 8702 6381
4857	0	0	Ki67+	 8704 6571
4858	0	0	Ki67+	 8705 6414
4859	0	0	Ki67+	 8706 6366
4860	0	0	Ki67+	 8708 6233
4861	0	0	Ki67+	 8708 6707
4862	0	0	Ki67+	 8709 6916
4863	0	0	Ki67+	 8711 6526
4864	0	0	Ki67+	 8712 6191
4865	0	0	Ki67+	 8712 6772
4866	0	0	Ki67+	 8717 6272
4867	0	0	Ki67+	 8718 6363
4868	0	0	Ki67+	 8722 6472
4869	0	0	Ki67+	 8723 6378
4870	0	0	Ki67+	 8728 6652
4871	0	0	Ki67+	 8729 6200
4872	0	0	Ki67+	 8731 6165
4873	0	0	Ki67+	 8731 6284
4874	0	0	Ki67+	 8731 6782
4875	0	0	Ki67+	 8736 6212
4876	0	0	Ki67+	 8736 6447
4877	0	0	Ki67+	 8738 6820
4878	0	0	Ki67+	 8739 6956
4879	0	0	Ki67+	 8740 6415
4880	0	0	Ki67+	 8741 6170
4881	0	0	Ki67+	 8741 6723
4882	0	0	Ki67+	 8744 6363
4883	0	0	Ki67+	 8744 6531
4884	0	0	Ki67+	 8746 6645
4885	0	0	Ki67+	 8747 6232
4886	0	0	Ki67+	 8751 6434
4887	0	0	Ki67+	 8755 6410
4888	0	0	Ki67+	 8759 6616
4889	0	0	Ki67+	 8760 6167
4890	0	0	Ki67+	 8761 6761
4891	0	0	Ki67+	 8763 6692
4892	0	0	Ki67+	 8764 6314
4893	0	0	Ki67+	 8765 6207
4894	0	0	Ki67+	 8765 6292
4895	0	0	Ki67+	 8768 6539
4896	0	0	Ki67+	 8771 6275
4897	0	0	Ki67+	 8778 6351
4898	0	0	Ki67+	 8780 6513
4899	0	0	Ki67+	 8786 6438
4900	0	0	Ki67+	 8790 6637
4901	0	0	Ki67+	 8797 6372
4902	0	0	Ki67+	 8797 6684
4903	0	0	Ki67+	 8799 6332
4904	0	0	Ki67+	 8803 6523
4905	0	0	Ki67+	 8803 6807
4906	0	0	Ki67+	 8805 6271
4907	0	0	Ki67+	 8808 6646
4908	0	0	Ki67+	 8813 6712
4909	0	0	Ki67+	 8823 6503
4910	0	0	Ki67+	 8826 6526
4911	0	0	Ki67+	 8827 6682
4912	0	0	Ki67+	 8828 6378
4913	0	0	Ki67+	 8829 6651
4914	0	0	Ki67+	 8838 6782
4915	0	0	Ki67+	 8846 6418
4916	0	0	Ki67+	 8848 6565
4917	0	0	Ki67+	 8851 6376
4918	0	0	Ki67+	 8857 6706
4919	0	0	Ki67+	 8872 6719
4920	0	0	Ki67+	 8876 6571
4921	0	0	Ki67+	 8888 6515
4922	0	0	Ki67+	 8892 6362
4923	0	0	Ki67+	 8893 6487
4924	0	0	Ki67+	 8896 6416
4925	0	0	Ki67+	 8899 6649
4926	0	0	Ki67+	 8901 6328
4927	0	0	Ki67+	 8904 6455
4928	0	0	Ki67+	 8921 6367
4929	0	0	Ki67+	 8927 6213
4930	0	0	Ki67+	 8944 6434
4931	0	0	Ki67+	 8955 6526
4932	0	0	Ki67+	 8958 6485
4933	0	0	Ki67+	 8964 6415
4934	0	0	Ki67+	 8971 6260
4935	0	0	Ki67+	 8988 6263
4936	0	0	Ki67+	 8998 6333
4937	0	0	Ki67+	 9000 6179
4938	0	0	Ki67+	 9011 6188
4939	0	0	Ki67+	 9015 6331
4940	0	0	Ki67+	 9033 6304
4941	0	0	Ki67+	 9039 6650
4942	0	0	Ki67+	 9073 6903
4943	0	0	Ki67+	 9078 6887
4944	0	0	Ki67+	 9104 6169
4945	0	0	Ki67+	 9117 6201
4946	0	0	Ki67+	 9124 6187
4947	0	0	Ki67+	 9131 6564
4948	0	0	Ki67+	 9142 6258
4949	0	0	Ki67+	 9143 6939
4950	0	0	Ki67+	 9146 6564
4951	0	0	Ki67+	 9169 6408
4952	0	0	Ki67+	 9173 6327
4953	0	0	Ki67+	 9185 6705
4954	0	0	Ki67+	 9189 6190
4955	0	0	Ki67+	 9194 6171
4956	0	0	Ki67+	 9194 6590
4957	0	0	Ki67+	 9200 6182
4958	0	0	Ki67+	 9201 6877
4959	0	0	Ki67+	 9204 6558
4960	0	0	Ki67+	 9207 6578
4961	0	0	Ki67+	 9208 6270
4962	0	0	Ki67+	 9212 6683
4963	0	0	Ki67+	 9213 6828
4964	0	0	Ki67+	 9213 6903
4965	0	0	Ki67+	 9219 6719
4966	0	0	Ki67+	 9225 6738
4967	0	0	Ki67+	 9225 6877
4968	0	0	Ki67+	 9234 6774
4969	0	0	Ki67+	 9234 6810
4970	0	0	Ki67+	 9234 6839
4971	0	0	Ki67+	 9235 6557
4972	0	0	Ki67+	 9236 6293
4973	0	0	Ki67+	 9236 6417
4974	0	0	Ki67+	 9238 6531
4975	0	0	Ki67+	 9240 6196
4976	0	0	Ki67+	 9246 6866
4977	0	0	Ki67+	 8451 7211
4978	0	0	Ki67+	 8451 7759
4979	0	0	Ki67+	 8452 7084
4980	0	0	Ki67+	 8455 7189
4981	0	0	Ki67+	 8458 7421
4982	0	0	Ki67+	 8465 7055
4983	0	0	Ki67+	 8466 7010
4984	0	0	Ki67+	 8466 7109
4985	0	0	Ki67+	 8468 7092
4986	0	0	Ki67+	 8469 7170
4987	0	0	Ki67+	 8473 7154
4988	0	0	Ki67+	 8477 7711
4989	0	0	Ki67+	 8479 7203
4990	0	0	Ki67+	 8482 7756
4991	0	0	Ki67+	 8483 7475
4992	0	0	Ki67+	 8484 7158
4993	0	0	Ki67+	 8486 7102
4994	0	0	Ki67+	 8486 7121
4995	0	0	Ki67+	 8489 7316
4996	0	0	Ki67+	 8491 7437
4997	0	0	Ki67+	 8492 7421
4998	0	0	Ki67+	 8493 7225
4999	0	0	Ki67+	 8497 7041
5000	0	0	Ki67+	 8500 7614
5001	0	0	Ki67+	 8506 7006
5002	0	0	Ki67+	 8508 7303
5003	0	0	Ki67+	 8509 7129
5004	0	0	Ki67+	 8509 7242
5005	0	0	Ki67+	 8509 7739
5006	0	0	Ki67+	 8512 7366
5007	0	0	Ki67+	 8512 7542
5008	0	0	Ki67+	 8513 7165
5009	0	0	Ki67+	 8518 7218
5010	0	0	Ki67+	 8520 7284
5011	0	0	Ki67+	 8524 7655
5012	0	0	Ki67+	 8525 7032
5013	0	0	Ki67+	 8527 7324
5014	0	0	Ki67+	 8533 6988
5015	0	0	Ki67+	 8533 7496
5016	0	0	Ki67+	 8538 7712
5017	0	0	Ki67+	 8541 7085
5018	0	0	Ki67+	 8544 7009
5019	0	0	Ki67+	 8545 7534
5020	0	0	Ki67+	 8545 7695
5021	0	0	Ki67+	 8550 7465
5022	0	0	Ki67+	 8551 7283
5023	0	0	Ki67+	 8551 7318
5024	0	0	Ki67+	 8555 7336
5025	0	0	Ki67+	 8560 7230
5026	0	0	Ki67+	 8561 7122
5027	0	0	Ki67+	 8562 7381
5028	0	0	Ki67+	 8564 7006
5029	0	0	Ki67+	 8574 7247
5030	0	0	Ki67+	 8577 7010
5031	0	0	Ki67+	 8585 7214
5032	0	0	Ki67+	 8594 7077
5033	0	0	Ki67+	 8597 7133
5034	0	0	Ki67+	 8601 7248
5035	0	0	Ki67+	 8602 7499
5036	0	0	Ki67+	 8604 7082
5037	0	0	Ki67+	 8607 7014
5038	0	0	Ki67+	 8609 7515
5039	0	0	Ki67+	 8615 7380
5040	0	0	Ki67+	 8619 7328
5041	0	0	Ki67+	 8622 7526
5042	0	0	Ki67+	 8626 7014
5043	0	0	Ki67+	 8628 6975
5044	0	0	Ki67+	 8638 7007
5045	0	0	Ki67+	 8646 7528
5046	0	0	Ki67+	 8654 7026
5047	0	0	Ki67+	 8657 7491
5048	0	0	Ki67+	 8666 7289
5049	0	0	Ki67+	 8674 7523
5050	0	0	Ki67+	 8678 7746
5051	0	0	Ki67+	 8689 7125
5052	0	0	Ki67+	 8694 7318
5053	0	0	Ki67+	 8695 7244
5054	0	0	Ki67+	 8700 7415
5055	0	0	Ki67+	 8709 7201
5056	0	0	Ki67+	 8710 7423
5057	0	0	Ki67+	 8719 7200
5058	0	0	Ki67+	 8753 7554
5059	0	0	Ki67+	 8756 7535
5060	0	0	Ki67+	 8757 7128
5061	0	0	Ki67+	 8762 7576
5062	0	0	Ki67+	 8770 7593
5063	0	0	Ki67+	 8773 7469
5064	0	0	Ki67+	 8780 7266
5065	0	0	Ki67+	 8782 7139
5066	0	0	Ki67+	 8790 7037
5067	0	0	Ki67+	 8794 7260
5068	0	0	Ki67+	 8799 7663
5069	0	0	Ki67+	 8804 7606
5070	0	0	Ki67+	 8806 7045
5071	0	0	Ki67+	 8810 7255
5072	0	0	Ki67+	 8810 7348
5073	0	0	Ki67+	 8815 7055
5074	0	0	Ki67+	 8818 7509
5075	0	0	Ki67+	 8825 7464
5076	0	0	Ki67+	 8826 7492
5077	0	0	Ki67+	 8832 7322
5078	0	0	Ki67+	 8862 7693
5079	0	0	Ki67+	 8883 7304
5080	0	0	Ki67+	 8902 7407
5081	0	0	Ki67+	 8948 7607
5082	0	0	Ki67+	 8953 7704
5083	0	0	Ki67+	 8957 7323
5084	0	0	Ki67+	 8958 7633
5085	0	0	Ki67+	 8962 7673
5086	0	0	Ki67+	 8974 7412
5087	0	0	Ki67+	 8980 7585
5088	0	0	Ki67+	 9006 7717
5089	0	0	Ki67+	 9007 7377
5090	0	0	Ki67+	 9007 7701
5091	0	0	Ki67+	 9012 7304
5092	0	0	Ki67+	 9013 7456
5093	0	0	Ki67+	 9021 7313
5094	0	0	Ki67+	 9023 7250
5095	0	0	Ki67+	 9029 7270
5096	0	0	Ki67+	 9043 7244
5097	0	0	Ki67+	 9050 7228
5098	0	0	Ki67+	 9061 6992
5099	0	0	Ki67+	 9065 7324
5100	0	0	Ki67+	 9072 7056
5101	0	0	Ki67+	 9075 7077
5102	0	0	Ki67+	 9075 7252
5103	0	0	Ki67+	 9078 7271
5104	0	0	Ki67+	 9087 7457
5105	0	0	Ki67+	 9088 7615
5106	0	0	Ki67+	 9093 7006
5107	0	0	Ki67+	 9108 7075
5108	0	0	Ki67+	 9109 7729
5109	0	0	Ki67+	 9110 7563
5110	0	0	Ki67+	 9113 7520
5111	0	0	Ki67+	 9121 7707
5112	0	0	Ki67+	 9121 7743
5113	0	0	Ki67+	 9122 7630
5114	0	0	Ki67+	 9129 7563
5115	0	0	Ki67+	 9131 7240
5116	0	0	Ki67+	 9142 6998
5117	0	0	Ki67+	 9142 7631
5118	0	0	Ki67+	 9145 7665
5119	0	0	Ki67+	 9151 7208
5120	0	0	Ki67+	 9152 7570
5121	0	0	Ki67+	 9153 7027
5122	0	0	Ki67+	 9157 7238
5123	0	0	Ki67+	 9164 7119
5124	0	0	Ki67+	 9175 6978
5125	0	0	Ki67+	 9175 7682
5126	0	0	Ki67+	 9186 7006
5127	0	0	Ki67+	 9188 7238
5128	0	0	Ki67+	 9191 7126
5129	0	0	Ki67+	 9193 7641
5130	0	0	Ki67+	 9193 7664
5131	0	0	Ki67+	 9209 7656
5132	0	0	Ki67+	 9223 7413
5133	0	0	Ki67+	 9242 7482
5134	0	0	Ki67+	 8485 8117
5135	0	0	Ki67+	 8494 8224
5136	0	0	Ki67+	 8500 8036
5137	0	0	Ki67+	 8502 8237
5138	0	0	Ki67+	 8586 8063
5139	0	0	Ki67+	 8606 8115
5140	0	0	Ki67+	 8608 7903
5141	0	0	Ki67+	 8611 8334
5142	0	0	Ki67+	 8613 8554
5143	0	0	Ki67+	 8620 8320
5144	0	0	Ki67+	 8626 8260
5145	0	0	Ki67+	 8627 8399
5146	0	0	Ki67+	 8629 7794
5147	0	0	Ki67+	 8631 8099
5148	0	0	Ki67+	 8633 8082
5149	0	0	Ki67+	 8652 8406
5150	0	0	Ki67+	 8653 8026
5151	0	0	Ki67+	 8658 7908
5152	0	0	Ki67+	 8659 8055
5153	0	0	Ki67+	 8663 7969
5154	0	0	Ki67+	 8666 7898
5155	0	0	Ki67+	 8669 8236
5156	0	0	Ki67+	 8670 8289
5157	0	0	Ki67+	 8674 7842
5158	0	0	Ki67+	 8676 8317
5159	0	0	Ki67+	 8678 7993
5160	0	0	Ki67+	 8685 8238
5161	0	0	Ki67+	 8687 8375
5162	0	0	Ki67+	 8688 8356
5163	0	0	Ki67+	 8689 8075
5164	0	0	Ki67+	 8696 7785
5165	0	0	Ki67+	 8696 8019
5166	0	0	Ki67+	 8701 8232
5167	0	0	Ki67+	 8713 7919
5168	0	0	Ki67+	 8714 8069
5169	0	0	Ki67+	 8717 7763
5170	0	0	Ki67+	 8720 7884
5171	0	0	Ki67+	 8723 8519
5172	0	0	Ki67+	 8724 8293
5173	0	0	Ki67+	 8727 8056
5174	0	0	Ki67+	 8729 8456
5175	0	0	Ki67+	 8733 8158
5176	0	0	Ki67+	 8736 7916
5177	0	0	Ki67+	 8738 7890
5178	0	0	Ki67+	 8738 8355
5179	0	0	Ki67+	 8740 8081
5180	0	0	Ki67+	 8744 8446
5181	0	0	Ki67+	 8747 8459
5182	0	0	Ki67+	 8750 8307
5183	0	0	Ki67+	 8752 8125
5184	0	0	Ki67+	 8767 8291
5185	0	0	Ki67+	 8769 8133
5186	0	0	Ki67+	 8772 8527
5187	0	0	Ki67+	 8775 8045
5188	0	0	Ki67+	 8781 8020
5189	0	0	Ki67+	 8783 8494
5190	0	0	Ki67+	 8784 7875
5191	0	0	Ki67+	 8787 7791
5192	0	0	Ki67+	 8787 8462
5193	0	0	Ki67+	 8788 8133
5194	0	0	Ki67+	 8788 8149
5195	0	0	Ki67+	 8795 8087
5196	0	0	Ki67+	 8796 7777
5197	0	0	Ki67+	 8796 8281
5198	0	0	Ki67+	 8802 7960
5199	0	0	Ki67+	 8805 8457
5200	0	0	Ki67+	 8806 7832
5201	0	0	Ki67+	 8808 8031
5202	0	0	Ki67+	 8809 8328
5203	0	0	Ki67+	 8810 8084
5204	0	0	Ki67+	 8812 8057
5205	0	0	Ki67+	 8816 7991
5206	0	0	Ki67+	 8816 8479
5207	0	0	Ki67+	 8822 7822
5208	0	0	Ki67+	 8823 8406
5209	0	0	Ki67+	 8824 7775
5210	0	0	Ki67+	 8824 8292
5211	0	0	Ki67+	 8836 8379
5212	0	0	Ki67+	 8836 8411
5213	0	0	Ki67+	 8841 8431
5214	0	0	Ki67+	 8843 8249
5215	0	0	Ki67+	 8846 8090
5216	0	0	Ki67+	 8846 8538
5217	0	0	Ki67+	 8852 7903
5218	0	0	Ki67+	 8855 7774
5219	0	0	Ki67+	 8861 8180
5220	0	0	Ki67+	 8862 8428
5221	0	0	Ki67+	 8865 8149
5222	0	0	Ki67+	 8865 8216
5223	0	0	Ki67+	 8865 8476
5224	0	0	Ki67+	 8866 8325
5225	0	0	Ki67+	 8866 8368
5226	0	0	Ki67+	 8867 7855
5227	0	0	Ki67+	 8869 8132
5228	0	0	Ki67+	 8871 7794
5229	0	0	Ki67+	 8873 7990
5230	0	0	Ki67+	 8875 8524
5231	0	0	Ki67+	 8883 7960
5232	0	0	Ki67+	 8884 7921
5233	0	0	Ki67+	 8884 8326
5234	0	0	Ki67+	 8885 7972
5235	0	0	Ki67+	 8885 8396
5236	0	0	Ki67+	 8887 8209
5237	0	0	Ki67+	 8888 8236
5238	0	0	Ki67+	 8890 8073
5239	0	0	Ki67+	 8894 7831
5240	0	0	Ki67+	 8902 7781
5241	0	0	Ki67+	 8902 7955
5242	0	0	Ki67+	 8903 7988
5243	0	0	Ki67+	 8903 8182
5244	0	0	Ki67+	 8905 8034
5245	0	0	Ki67+	 8905 8456
5246	0	0	Ki67+	 8905 8543
5247	0	0	Ki67+	 8907 8207
5248	0	0	Ki67+	 8908 8054
5249	0	0	Ki67+	 8909 8125
5250	0	0	Ki67+	 8910 8267
5251	0	0	Ki67+	 8912 8196
5252	0	0	Ki67+	 8915 7824
5253	0	0	Ki67+	 8916 7967
5254	0	0	Ki67+	 8917 8483
5255	0	0	Ki67+	 8918 8240
5256	0	0	Ki67+	 8920 7842
5257	0	0	Ki67+	 8924 8532
5258	0	0	Ki67+	 8925 8366
5259	0	0	Ki67+	 8926 7872
5260	0	0	Ki67+	 8926 8173
5261	0	0	Ki67+	 8927 8161
5262	0	0	Ki67+	 8928 8020
5263	0	0	Ki67+	 8933 8377
5264	0	0	Ki67+	 8934 8091
5265	0	0	Ki67+	 8937 8243
5266	0	0	Ki67+	 8938 8062
5267	0	0	Ki67+	 8940 8041
5268	0	0	Ki67+	 8943 8389
5269	0	0	Ki67+	 8943 8451
5270	0	0	Ki67+	 8954 7783
5271	0	0	Ki67+	 8956 8348
5272	0	0	Ki67+	 8962 7901
5273	0	0	Ki67+	 8966 8366
5274	0	0	Ki67+	 8969 7777
5275	0	0	Ki67+	 8973 7820
5276	0	0	Ki67+	 8973 8348
5277	0	0	Ki67+	 8975 8293
5278	0	0	Ki67+	 8975 8535
5279	0	0	Ki67+	 8981 8109
5280	0	0	Ki67+	 8981 8277
5281	0	0	Ki67+	 8987 7962
5282	0	0	Ki67+	 8990 7977
5283	0	0	Ki67+	 8990 8232
5284	0	0	Ki67+	 8992 8475
5285	0	0	Ki67+	 8994 8374
5286	0	0	Ki67+	 8996 8172
5287	0	0	Ki67+	 9001 8257
5288	0	0	Ki67+	 9008 8197
5289	0	0	Ki67+	 9008 8339
5290	0	0	Ki67+	 9010 8446
5291	0	0	Ki67+	 9013 7890
5292	0	0	Ki67+	 9013 8155
5293	0	0	Ki67+	 9015 8261
5294	0	0	Ki67+	 9016 8001
5295	0	0	Ki67+	 9018 8047
5296	0	0	Ki67+	 9018 8125
5297	0	0	Ki67+	 9025 8366
5298	0	0	Ki67+	 9032 8016
5299	0	0	Ki67+	 9035 8136
5300	0	0	Ki67+	 9040 8073
5301	0	0	Ki67+	 9043 8553
5302	0	0	Ki67+	 9045 8287
5303	0	0	Ki67+	 9046 8125
5304	0	0	Ki67+	 9048 8242
5305	0	0	Ki67+	 9051 7986
5306	0	0	Ki67+	 9055 8433
5307	0	0	Ki67+	 9057 7776
5308	0	0	Ki67+	 9059 7839
5309	0	0	Ki67+	 9061 7869
5310	0	0	Ki67+	 9063 8177
5311	0	0	Ki67+	 9064 7804
5312	0	0	Ki67+	 9064 8405
5313	0	0	Ki67+	 9066 8201
5314	0	0	Ki67+	 9068 8254
5315	0	0	Ki67+	 9071 8095
5316	0	0	Ki67+	 9072 8519
5317	0	0	Ki67+	 9074 8225
5318	0	0	Ki67+	 9076 7790
5319	0	0	Ki67+	 9077 7908
5320	0	0	Ki67+	 9078 8178
5321	0	0	Ki67+	 9078 8314
5322	0	0	Ki67+	 9079 7993
5323	0	0	Ki67+	 9087 8122
5324	0	0	Ki67+	 9088 8413
5325	0	0	Ki67+	 9095 8432
5326	0	0	Ki67+	 9097 7889
5327	0	0	Ki67+	 9102 8265
5328	0	0	Ki67+	 9106 7818
5329	0	0	Ki67+	 9107 8427
5330	0	0	Ki67+	 9109 8335
5331	0	0	Ki67+	 9110 8068
5332	0	0	Ki67+	 9115 7884
5333	0	0	Ki67+	 9117 8363
5334	0	0	Ki67+	 9118 8003
5335	0	0	Ki67+	 9121 8139
5336	0	0	Ki67+	 9126 7962
5337	0	0	Ki67+	 9132 8462
5338	0	0	Ki67+	 9134 8389
5339	0	0	Ki67+	 9135 8416
5340	0	0	Ki67+	 9139 7800
5341	0	0	Ki67+	 9148 7814
5342	0	0	Ki67+	 9148 8166
5343	0	0	Ki67+	 9157 8347
5344	0	0	Ki67+	 9159 8203
5345	0	0	Ki67+	 9159 8540
5346	0	0	Ki67+	 9164 7779
5347	0	0	Ki67+	 9164 8143
5348	0	0	Ki67+	 9166 8440
5349	0	0	Ki67+	 9173 7904
5350	0	0	Ki67+	 9178 8165
5351	0	0	Ki67+	 9190 8239
5352	0	0	Ki67+	 9220 8246
5353	0	0	Ki67+	 9222 8073
5354	0	0	Ki67+	 9227 8023
5355	0	0	Ki67+	 9228 8095
5356	0	0	Ki67+	 9233 8078
5357	0	0	Ki67+	 9245 7966
5358	0	0	Ki67+	 8450 9282
5359	0	0	Ki67+	 8453 9125
5360	0	0	Ki67+	 8454 9329
5361	0	0	Ki67+	 8456 9028
5362	0	0	Ki67+	 8467 9229
5363	0	0	Ki67+	 8469 9131
5364	0	0	Ki67+	 8471 8589
5365	0	0	Ki67+	 8476 9069
5366	0	0	Ki67+	 8477 8605
5367	0	0	Ki67+	 8477 8685
5368	0	0	Ki67+	 8485 8574
5369	0	0	Ki67+	 8489 9019
5370	0	0	Ki67+	 8496 9131
5371	0	0	Ki67+	 8496 9201
5372	0	0	Ki67+	 8503 9242
5373	0	0	Ki67+	 8507 8884
5374	0	0	Ki67+	 8508 8605
5375	0	0	Ki67+	 8516 9064
5376	0	0	Ki67+	 8520 9099
5377	0	0	Ki67+	 8531 9234
5378	0	0	Ki67+	 8543 8996
5379	0	0	Ki67+	 8545 9131
5380	0	0	Ki67+	 8556 8775
5381	0	0	Ki67+	 8557 8792
5382	0	0	Ki67+	 8562 8998
5383	0	0	Ki67+	 8565 8813
5384	0	0	Ki67+	 8565 9229
5385	0	0	Ki67+	 8566 9105
5386	0	0	Ki67+	 8575 9288
5387	0	0	Ki67+	 8576 8825
5388	0	0	Ki67+	 8581 8687
5389	0	0	Ki67+	 8583 9155
5390	0	0	Ki67+	 8590 9018
5391	0	0	Ki67+	 8591 8716
5392	0	0	Ki67+	 8591 8768
5393	0	0	Ki67+	 8605 9015
5394	0	0	Ki67+	 8610 8913
5395	0	0	Ki67+	 8613 9123
5396	0	0	Ki67+	 8620 8947
5397	0	0	Ki67+	 8626 9146
5398	0	0	Ki67+	 8631 8806
5399	0	0	Ki67+	 8633 9116
5400	0	0	Ki67+	 8641 8709
5401	0	0	Ki67+	 8642 8729
5402	0	0	Ki67+	 8645 8973
5403	0	0	Ki67+	 8647 8922
5404	0	0	Ki67+	 8649 8896
5405	0	0	Ki67+	 8652 8724
5406	0	0	Ki67+	 8657 9085
5407	0	0	Ki67+	 8669 8893
5408	0	0	Ki67+	 8673 8748
5409	0	0	Ki67+	 8674 8692
5410	0	0	Ki67+	 8677 9040
5411	0	0	Ki67+	 8682 8953
5412	0	0	Ki67+	 8685 8684
5413	0	0	Ki67+	 8697 8606
5414	0	0	Ki67+	 8698 8702
5415	0	0	Ki67+	 8704 8844
5416	0	0	Ki67+	 8710 8871
5417	0	0	Ki67+	 8712 8568
5418	0	0	Ki67+	 8720 8991
5419	0	0	Ki67+	 8724 9244
5420	0	0	Ki67+	 8725 8687
5421	0	0	Ki67+	 8726 8599
5422	0	0	Ki67+	 8727 9142
5423	0	0	Ki67+	 8733 8575
5424	0	0	Ki67+	 8736 9284
5425	0	0	Ki67+	 8739 8611
5426	0	0	Ki67+	 8739 8858
5427	0	0	Ki67+	 8742 9274
5428	0	0	Ki67+	 8751 8786
5429	0	0	Ki67+	 8756 9281
5430	0	0	Ki67+	 8761 8699
5431	0	0	Ki67+	 8778 9348
5432	0	0	Ki67+	 8780 8579
5433	0	0	Ki67+	 8781 8869
5434	0	0	Ki67+	 8787 8632
5435	0	0	Ki67+	 8790 8791
5436	0	0	Ki67+	 8792 9348
5437	0	0	Ki67+	 8804 9121
5438	0	0	Ki67+	 8805 8980
5439	0	0	Ki67+	 8808 8903
5440	0	0	Ki67+	 8810 8789
5441	0	0	Ki67+	 8811 9247
5442	0	0	Ki67+	 8816 9131
5443	0	0	Ki67+	 8817 8566
5444	0	0	Ki67+	 8822 8704
5445	0	0	Ki67+	 8822 8880
5446	0	0	Ki67+	 8835 8873
5447	0	0	Ki67+	 8838 8790
5448	0	0	Ki67+	 8846 8641
5449	0	0	Ki67+	 8847 8919
5450	0	0	Ki67+	 8848 9280
5451	0	0	Ki67+	 8851 8695
5452	0	0	Ki67+	 8851 8746
5453	0	0	Ki67+	 8853 9345
5454	0	0	Ki67+	 8858 8678
5455	0	0	Ki67+	 8858 9036
5456	0	0	Ki67+	 8860 8956
5457	0	0	Ki67+	 8862 8598
5458	0	0	Ki67+	 8864 8652
5459	0	0	Ki67+	 8866 8642
5460	0	0	Ki67+	 8871 8698
5461	0	0	Ki67+	 8871 8780
5462	0	0	Ki67+	 8873 8876
5463	0	0	Ki67+	 8875 8804
5464	0	0	Ki67+	 8877 8610
5465	0	0	Ki67+	 8887 8585
5466	0	0	Ki67+	 8888 8877
5467	0	0	Ki67+	 8888 8900
5468	0	0	Ki67+	 8891 8843
5469	0	0	Ki67+	 8893 8716
5470	0	0	Ki67+	 8897 8773
5471	0	0	Ki67+	 8898 9183
5472	0	0	Ki67+	 8904 8580
5473	0	0	Ki67+	 8905 9244
5474	0	0	Ki67+	 8908 8851
5475	0	0	Ki67+	 8909 9294
5476	0	0	Ki67+	 8912 8606
5477	0	0	Ki67+	 8914 8977
5478	0	0	Ki67+	 8916 8723
5479	0	0	Ki67+	 8917 8824
5480	0	0	Ki67+	 8923 8672
5481	0	0	Ki67+	 8928 8817
5482	0	0	Ki67+	 8930 8854
5483	0	0	Ki67+	 8930 9010
5484	0	0	Ki67+	 8932 8702
5485	0	0	Ki67+	 8933 8769
5486	0	0	Ki67+	 8938 8570
5487	0	0	Ki67+	 8938 8930
5488	0	0	Ki67+	 8943 8622
5489	0	0	Ki67+	 8947 8713
5490	0	0	Ki67+	 8947 9319
5491	0	0	Ki67+	 8954 9249
5492	0	0	Ki67+	 8958 8785
5493	0	0	Ki67+	 8965 9008
5494	0	0	Ki67+	 8966 9261
5495	0	0	Ki67+	 8968 9295
5496	0	0	Ki67+	 8974 9132
5497	0	0	Ki67+	 8982 8674
5498	0	0	Ki67+	 8987 9046
5499	0	0	Ki67+	 8989 8789
5500	0	0	Ki67+	 8990 9113
5501	0	0	Ki67+	 8995 8908
5502	0	0	Ki67+	 8996 8665
5503	0	0	Ki67+	 9005 8814
5504	0	0	Ki67+	 9006 8684
5505	0	0	Ki67+	 9011 9049
5506	0	0	Ki67+	 9013 8788
5507	0	0	Ki67+	 9015 8570
5508	0	0	Ki67+	 9017 8675
5509	0	0	Ki67+	 9017 8740
5510	0	0	Ki67+	 9018 9076
5511	0	0	Ki67+	 9018 9238
5512	0	0	Ki67+	 9028 8602
5513	0	0	Ki67+	 9028 9156
5514	0	0	Ki67+	 9029 9217
5515	0	0	Ki67+	 9031 8618
5516	0	0	Ki67+	 9034 8682
5517	0	0	Ki67+	 9044 9248
5518	0	0	Ki67+	 9045 8847
5519	0	0	Ki67+	 9045 8987
5520	0	0	Ki67+	 9049 9081
5521	0	0	Ki67+	 9051 8820
5522	0	0	Ki67+	 9061 8765
5523	0	0	Ki67+	 9061 8802
5524	0	0	Ki67+	 9063 9026
5525	0	0	Ki67+	 9063 9335
5526	0	0	Ki67+	 9067 9008
5527	0	0	Ki67+	 9072 8717
5528	0	0	Ki67+	 9077 9021
5529	0	0	Ki67+	 9078 8813
5530	0	0	Ki67+	 9084 8585
5531	0	0	Ki67+	 9084 8940
5532	0	0	Ki67+	 9084 8993
5533	0	0	Ki67+	 9086 8693
5534	0	0	Ki67+	 9086 8983
5535	0	0	Ki67+	 9090 8821
5536	0	0	Ki67+	 9094 8778
5537	0	0	Ki67+	 9094 8853
5538	0	0	Ki67+	 9102 8762
5539	0	0	Ki67+	 9102 9121
5540	0	0	Ki67+	 9104 8992
5541	0	0	Ki67+	 9109 9067
5542	0	0	Ki67+	 9113 8780
5543	0	0	Ki67+	 9116 9265
5544	0	0	Ki67+	 9117 8762
5545	0	0	Ki67+	 9118 9035
5546	0	0	Ki67+	 9119 8963
5547	0	0	Ki67+	 9121 9002
5548	0	0	Ki67+	 9122 9330
5549	0	0	Ki67+	 9125 9253
5550	0	0	Ki67+	 9127 8786
5551	0	0	Ki67+	 9135 8841
5552	0	0	Ki67+	 9139 8853
5553	0	0	Ki67+	 9141 9270
5554	0	0	Ki67+	 9143 9076
5555	0	0	Ki67+	 9143 9194
5556	0	0	Ki67+	 9147 9017
5557	0	0	Ki67+	 9149 8976
5558	0	0	Ki67+	 9164 8799
5559	0	0	Ki67+	 9168 9196
5560	0	0	Ki67+	 9171 9244
5561	0	0	Ki67+	 9172 9026
5562	0	0	Ki67+	 9177 9308
5563	0	0	Ki67+	 9187 9122
5564	0	0	Ki67+	 9189 9035
5565	0	0	Ki67+	 9191 9219
5566	0	0	Ki67+	 9191 9291
5567	0	0	Ki67+	 9202 9156
5568	0	0	Ki67+	 9208 9120
5569	0	0	Ki67+	 9209 9297
5570	0	0	Ki67+	 9217 9196
5571	0	0	Ki67+	 9225 9159
5572	0	0	Ki67+	 9225 9320
5573	0	0	Ki67+	 9228 8665
5574	0	0	Ki67+	 9228 9045
5575	0	0	Ki67+	 9229 9088
5576	0	0	Ki67+	 9230 8798
5577	0	0	Ki67+	 9231 8740
5578	0	0	Ki67+	 9233 8689
5579	0	0	Ki67+	 9240 8636
5580	0	0	Ki67+	 9240 8711
5581	0	0	Ki67+	 8466 9515
5582	0	0	Ki67+	 8467 9430
5583	0	0	Ki67+	 8479 9714
5584	0	0	Ki67+	 8482 9408
5585	0	0	Ki67+	 8491 9705
5586	0	0	Ki67+	 8501 9529
5587	0	0	Ki67+	 8508 10133
5588	0	0	Ki67+	 8509 9745
5589	0	0	Ki67+	 8517 9446
5590	0	0	Ki67+	 8519 9689
5591	0	0	Ki67+	 8525 9497
5592	0	0	Ki67+	 8526 9728
5593	0	0	Ki67+	 8532 9462
5594	0	0	Ki67+	 8533 9431
5595	0	0	Ki67+	 8534 9592
5596	0	0	Ki67+	 8543 10111
5597	0	0	Ki67+	 8545 9695
5598	0	0	Ki67+	 8552 9576
5599	0	0	Ki67+	 8554 9452
5600	0	0	Ki67+	 8554 9722
5601	0	0	Ki67+	 8555 9644
5602	0	0	Ki67+	 8556 9678
5603	0	0	Ki67+	 8562 9631
5604	0	0	Ki67+	 8565 10136
5605	0	0	Ki67+	 8582 9628
5606	0	0	Ki67+	 8585 9586
5607	0	0	Ki67+	 8603 9634
5608	0	0	Ki67+	 8609 9549
5609	0	0	Ki67+	 8627 9616
5610	0	0	Ki67+	 8640 9376
5611	0	0	Ki67+	 8642 9522
5612	0	0	Ki67+	 8643 9865
5613	0	0	Ki67+	 8659 10039
5614	0	0	Ki67+	 8663 10128
5615	0	0	Ki67+	 8664 10016
5616	0	0	Ki67+	 8667 9587
5617	0	0	Ki67+	 8671 9530
5618	0	0	Ki67+	 8679 9515
5619	0	0	Ki67+	 8687 10133
5620	0	0	Ki67+	 8691 10089
5621	0	0	Ki67+	 8693 10069
5622	0	0	Ki67+	 8702 9596
5623	0	0	Ki67+	 8702 9618
5624	0	0	Ki67+	 8706 9549
5625	0	0	Ki67+	 8707 9986
5626	0	0	Ki67+	 8711 9670
5627	0	0	Ki67+	 8712 9531
5628	0	0	Ki67+	 8721 9502
5629	0	0	Ki67+	 8725 10090
5630	0	0	Ki67+	 8726 9799
5631	0	0	Ki67+	 8736 9649
5632	0	0	Ki67+	 8737 10110
5633	0	0	Ki67+	 8741 9743
5634	0	0	Ki67+	 8742 9533
5635	0	0	Ki67+	 8743 9676
5636	0	0	Ki67+	 8748 9636
5637	0	0	Ki67+	 8755 9792
5638	0	0	Ki67+	 8762 9917
5639	0	0	Ki67+	 8769 9863
5640	0	0	Ki67+	 8772 9725
5641	0	0	Ki67+	 8777 10153
5642	0	0	Ki67+	 8778 9534
5643	0	0	Ki67+	 8781 9784
5644	0	0	Ki67+	 8783 9769
5645	0	0	Ki67+	 8785 9836
5646	0	0	Ki67+	 8787 10126
5647	0	0	Ki67+	 8796 9737
5648	0	0	Ki67+	 8798 9441
5649	0	0	Ki67+	 8808 9950
5650	0	0	Ki67+	 8810 10108
5651	0	0	Ki67+	 8812 9848
5652	0	0	Ki67+	 8814 9745
5653	0	0	Ki67+	 8818 9603
5654	0	0	Ki67+	 8818 9911
5655	0	0	Ki67+	 8819 9777
5656	0	0	Ki67+	 8821 9686
5657	0	0	Ki67+	 8821 10132
5658	0	0	Ki67+	 8829 10151
5659	0	0	Ki67+	 8831 9800
5660	0	0	Ki67+	 8833 9832
5661	0	0	Ki67+	 8837 9640
5662	0	0	Ki67+	 8837 9715
5663	0	0	Ki67+	 8840 9580
5664	0	0	Ki67+	 8841 9527
5665	0	0	Ki67+	 8843 9553
5666	0	0	Ki67+	 8843 10021
5667	0	0	Ki67+	 8843 10105
5668	0	0	Ki67+	 8853 9981
5669	0	0	Ki67+	 8854 10158
5670	0	0	Ki67+	 8856 9748
5671	0	0	Ki67+	 8856 9889
5672	0	0	Ki67+	 8856 10132
5673	0	0	Ki67+	 8862 9406
5674	0	0	Ki67+	 8867 10141
5675	0	0	Ki67+	 8868 10023
5676	0	0	Ki67+	 8873 9952
5677	0	0	Ki67+	 8876 9991
5678	0	0	Ki67+	 8881 9798
5679	0	0	Ki67+	 8887 9749
5680	0	0	Ki67+	 8894 9625
5681	0	0	Ki67+	 8897 9670
5682	0	0	Ki67+	 8900 9928
5683	0	0	Ki67+	 8903 10084
5684	0	0	Ki67+	 8914 9968
5685	0	0	Ki67+	 8914 10138
5686	0	0	Ki67+	 8917 9445
5687	0	0	Ki67+	 8918 9979
5688	0	0	Ki67+	 8923 10108
5689	0	0	Ki67+	 8924 9722
5690	0	0	Ki67+	 8924 9935
5691	0	0	Ki67+	 8925 9429
5692	0	0	Ki67+	 8930 9363
5693	0	0	Ki67+	 8933 9980
5694	0	0	Ki67+	 8938 9732
5695	0	0	Ki67+	 8945 9509
5696	0	0	Ki67+	 8950 9378
5697	0	0	Ki67+	 8950 9952
5698	0	0	Ki67+	 8956 9687
5699	0	0	Ki67+	 8958 9519
5700	0	0	Ki67+	 8964 10005
5701	0	0	Ki67+	 8965 9553
5702	0	0	Ki67+	 8965 9677
5703	0	0	Ki67+	 8976 9847
5704	0	0	Ki67+	 8978 9380
5705	0	0	Ki67+	 8978 9516
5706	0	0	Ki67+	 8978 10037
5707	0	0	Ki67+	 8981 9585
5708	0	0	Ki67+	 8984 9768
5709	0	0	Ki67+	 8987 9703
5710	0	0	Ki67+	 8991 9402
5711	0	0	Ki67+	 8996 9544
5712	0	0	Ki67+	 8997 9378
5713	0	0	Ki67+	 9002 9676
5714	0	0	Ki67+	 9008 9432
5715	0	0	Ki67+	 9008 9843
5716	0	0	Ki67+	 9012 9992
5717	0	0	Ki67+	 9013 9670
5718	0	0	Ki67+	 9018 9868
5719	0	0	Ki67+	 9022 9951
5720	0	0	Ki67+	 9024 9789
5721	0	0	Ki67+	 9039 9705
5722	0	0	Ki67+	 9043 9805
5723	0	0	Ki67+	 9043 9845
5724	0	0	Ki67+	 9047 9527
5725	0	0	Ki67+	 9050 9914
5726	0	0	Ki67+	 9050 9965
5727	0	0	Ki67+	 9054 9629
5728	0	0	Ki67+	 9060 9831
5729	0	0	Ki67+	 9065 9797
5730	0	0	Ki67+	 9065 9974
5731	0	0	Ki67+	 9068 9707
5732	0	0	Ki67+	 9070 9814
5733	0	0	Ki67+	 9070 9915
5734	0	0	Ki67+	 9071 9760
5735	0	0	Ki67+	 9074 9717
5736	0	0	Ki67+	 9074 9900
5737	0	0	Ki67+	 9077 9866
5738	0	0	Ki67+	 9078 9747
5739	0	0	Ki67+	 9086 9791
5740	0	0	Ki67+	 9090 9943
5741	0	0	Ki67+	 9094 9744
5742	0	0	Ki67+	 9095 9422
5743	0	0	Ki67+	 9095 9474
5744	0	0	Ki67+	 9099 9774
5745	0	0	Ki67+	 9103 9733
5746	0	0	Ki67+	 9104 9856
5747	0	0	Ki67+	 9115 9765
5748	0	0	Ki67+	 9117 9780
5749	0	0	Ki67+	 9118 9421
5750	0	0	Ki67+	 9121 9483
5751	0	0	Ki67+	 9123 9375
5752	0	0	Ki67+	 9130 9524
5753	0	0	Ki67+	 9137 9758
5754	0	0	Ki67+	 9139 9451
5755	0	0	Ki67+	 9140 9382
5756	0	0	Ki67+	 9149 9508
5757	0	0	Ki67+	 9177 9457
5758	0	0	Ki67+	 9188 9528
5759	0	0	Ki67+	 9194 9510
5760	0	0	Ki67+	 9220 9508
5761	0	0	Ki67+	 8518 10171
5762	0	0	Ki67+	 8581 10279
5763	0	0	Ki67+	 8586 10172
5764	0	0	Ki67+	 8598 10259
5765	0	0	Ki67+	 8612 10318
5766	0	0	Ki67+	 8623 10254
5767	0	0	Ki67+	 8644 10287
5768	0	0	Ki67+	 8650 10247
5769	0	0	Ki67+	 8675 10300
5770	0	0	Ki67+	 8691 10169
5771	0	0	Ki67+	 8702 10227
5772	0	0	Ki67+	 8714 10297
5773	0	0	Ki67+	 8720 10185
5774	0	0	Ki67+	 8743 10191
5775	0	0	Ki67+	 8843 10216
5776	0	0	Ki67+	 8845 10245
5777	0	0	Ki67+	 8877 10208
5778	0	0	Ki67+	 8906 10164
5779	0	0	Ki67+	 9154 10430
5780	0	0	Ki67+	 8823 12332
5781	0	0	Ki67+	 8857 12328
5782	0	0	Ki67+	 8887 12297
5783	0	0	Ki67+	 8919 12271
5784	0	0	Ki67+	 8932 12326
5785	0	0	Ki67+	 8962 12325
5786	0	0	Ki67+	 8967 12314
5787	0	0	Ki67+	 9007 12294
5788	0	0	Ki67+	 9037 12281
5789	0	0	Ki67+	 9037 12296
5790	0	0	Ki67+	 9052 12307
5791	0	0	Ki67+	 9066 12298
5792	0	0	Ki67+	 9074 12274
5793	0	0	Ki67+	 9081 12335
5794	0	0	Ki67+	 9126 12270
5795	0	0	Ki67+	 9158 12302
5796	0	0	Ki67+	 9196 12325
5797	0	0	Ki67+	 8534 12842
5798	0	0	Ki67+	 8536 13102
5799	0	0	Ki67+	 8545 12845
5800	0	0	Ki67+	 8556 13038
5801	0	0	Ki67+	 8557 12971
5802	0	0	Ki67+	 8565 12856
5803	0	0	Ki67+	 8567 12829
5804	0	0	Ki67+	 8570 12935
5805	0	0	Ki67+	 8587 12796
5806	0	0	Ki67+	 8601 12844
5807	0	0	Ki67+	 8604 13011
5808	0	0	Ki67+	 8608 12964
5809	0	0	Ki67+	 8611 12929
5810	0	0	Ki67+	 8612 12909
5811	0	0	Ki67+	 8613 12790
5812	0	0	Ki67+	 8613 12805
5813	0	0	Ki67+	 8614 12746
5814	0	0	Ki67+	 8620 13031
5815	0	0	Ki67+	 8621 12952
5816	0	0	Ki67+	 8622 12651
5817	0	0	Ki67+	 8625 12867
5818	0	0	Ki67+	 8632 12898
5819	0	0	Ki67+	 8633 12517
5820	0	0	Ki67+	 8633 12605
5821	0	0	Ki67+	 8634 12766
5822	0	0	Ki67+	 8639 12940
5823	0	0	Ki67+	 8639 12987
5824	0	0	Ki67+	 8640 13061
5825	0	0	Ki67+	 8646 12813
5826	0	0	Ki67+	 8646 12854
5827	0	0	Ki67+	 8646 13126
5828	0	0	Ki67+	 8647 12622
5829	0	0	Ki67+	 8648 12589
5830	0	0	Ki67+	 8648 12890
5831	0	0	Ki67+	 8652 12688
5832	0	0	Ki67+	 8654 12802
5833	0	0	Ki67+	 8656 12484
5834	0	0	Ki67+	 8660 12519
5835	0	0	Ki67+	 8660 13050
5836	0	0	Ki67+	 8661 12568
5837	0	0	Ki67+	 8664 12656
5838	0	0	Ki67+	 8664 12860
5839	0	0	Ki67+	 8668 13084
5840	0	0	Ki67+	 8669 12468
5841	0	0	Ki67+	 8670 12728
5842	0	0	Ki67+	 8674 12664
5843	0	0	Ki67+	 8676 13055
5844	0	0	Ki67+	 8677 12831
5845	0	0	Ki67+	 8680 12543
5846	0	0	Ki67+	 8690 13127
5847	0	0	Ki67+	 8692 12489
5848	0	0	Ki67+	 8695 12717
5849	0	0	Ki67+	 8696 12530
5850	0	0	Ki67+	 8700 12599
5851	0	0	Ki67+	 8702 12637
5852	0	0	Ki67+	 8707 13131
5853	0	0	Ki67+	 8710 12572
5854	0	0	Ki67+	 8717 13084
5855	0	0	Ki67+	 8719 12706
5856	0	0	Ki67+	 8722 12577
5857	0	0	Ki67+	 8723 13097
5858	0	0	Ki67+	 8726 12684
5859	0	0	Ki67+	 8729 13067
5860	0	0	Ki67+	 8738 13117
5861	0	0	Ki67+	 8749 12558
5862	0	0	Ki67+	 8749 12664
5863	0	0	Ki67+	 8751 12416
5864	0	0	Ki67+	 8752 12576
5865	0	0	Ki67+	 8755 12395
5866	0	0	Ki67+	 8759 12504
5867	0	0	Ki67+	 8763 12712
5868	0	0	Ki67+	 8780 12532
5869	0	0	Ki67+	 8781 12547
5870	0	0	Ki67+	 8783 12382
5871	0	0	Ki67+	 8786 12412
5872	0	0	Ki67+	 8787 12348
5873	0	0	Ki67+	 8791 13017
5874	0	0	Ki67+	 8792 12686
5875	0	0	Ki67+	 8800 13048
5876	0	0	Ki67+	 8801 12506
5877	0	0	Ki67+	 8804 12665
5878	0	0	Ki67+	 8815 12958
5879	0	0	Ki67+	 8820 12369
5880	0	0	Ki67+	 8821 12548
5881	0	0	Ki67+	 8829 12751
5882	0	0	Ki67+	 8832 12616
5883	0	0	Ki67+	 8841 12979
5884	0	0	Ki67+	 8851 12363
5885	0	0	Ki67+	 8851 12985
5886	0	0	Ki67+	 8853 13023
5887	0	0	Ki67+	 8861 12742
5888	0	0	Ki67+	 8868 12639
5889	0	0	Ki67+	 8878 12736
5890	0	0	Ki67+	 8878 12828
5891	0	0	Ki67+	 8883 13030
5892	0	0	Ki67+	 8884 13019
5893	0	0	Ki67+	 8895 12632
5894	0	0	Ki67+	 8895 12706
5895	0	0	Ki67+	 8898 12602
5896	0	0	Ki67+	 8903 12615
5897	0	0	Ki67+	 8908 12424
5898	0	0	Ki67+	 8909 12592
5899	0	0	Ki67+	 8911 12443
5900	0	0	Ki67+	 8912 12661
5901	0	0	Ki67+	 8914 13007
5902	0	0	Ki67+	 8918 12340
5903	0	0	Ki67+	 8921 12378
5904	0	0	Ki67+	 8928 12502
5905	0	0	Ki67+	 8929 12913
5906	0	0	Ki67+	 8932 12411
5907	0	0	Ki67+	 8942 12649
5908	0	0	Ki67+	 8949 12638
5909	0	0	Ki67+	 8949 12743
5910	0	0	Ki67+	 8951 12392
5911	0	0	Ki67+	 8951 12465
5912	0	0	Ki67+	 8952 13100
5913	0	0	Ki67+	 8953 12349
5914	0	0	Ki67+	 8955 12365
5915	0	0	Ki67+	 8959 12873
5916	0	0	Ki67+	 8964 13089
5917	0	0	Ki67+	 8968 12768
5918	0	0	Ki67+	 8970 12389
5919	0	0	Ki67+	 8974 12830
5920	0	0	Ki67+	 8976 12902
5921	0	0	Ki67+	 8978 12857
5922	0	0	Ki67+	 8989 12527
5923	0	0	Ki67+	 8995 12492
5924	0	0	Ki67+	 8996 12644
5925	0	0	Ki67+	 9005 12523
5926	0	0	Ki67+	 9005 12996
5927	0	0	Ki67+	 9008 12825
5928	0	0	Ki67+	 9013 12680
5929	0	0	Ki67+	 9014 12806
5930	0	0	Ki67+	 9015 12484
5931	0	0	Ki67+	 9019 12715
5932	0	0	Ki67+	 9021 12873
5933	0	0	Ki67+	 9025 12508
5934	0	0	Ki67+	 9028 12860
5935	0	0	Ki67+	 9034 12771
5936	0	0	Ki67+	 9035 12957
5937	0	0	Ki67+	 9036 12979
5938	0	0	Ki67+	 9042 12828
5939	0	0	Ki67+	 9044 12411
5940	0	0	Ki67+	 9046 12939
5941	0	0	Ki67+	 9057 12888
5942	0	0	Ki67+	 9068 12732
5943	0	0	Ki67+	 9068 12802
5944	0	0	Ki67+	 9068 12982
5945	0	0	Ki67+	 9079 12972
5946	0	0	Ki67+	 9092 12717
5947	0	0	Ki67+	 9093 12704
5948	0	0	Ki67+	 9095 12418
5949	0	0	Ki67+	 9103 12528
5950	0	0	Ki67+	 9107 12879
5951	0	0	Ki67+	 9110 13034
5952	0	0	Ki67+	 9112 12563
5953	0	0	Ki67+	 9114 12672
5954	0	0	Ki67+	 9124 12546
5955	0	0	Ki67+	 9124 12855
5956	0	0	Ki67+	 9127 12659
5957	0	0	Ki67+	 9129 13004
5958	0	0	Ki67+	 9134 12742
5959	0	0	Ki67+	 9141 12437
5960	0	0	Ki67+	 9141 12486
5961	0	0	Ki67+	 9154 13008
5962	0	0	Ki67+	 9158 12529
5963	0	0	Ki67+	 9165 12337
5964	0	0	Ki67+	 9174 12905
5965	0	0	Ki67+	 9177 12893
5966	0	0	Ki67+	 9183 13120
5967	0	0	Ki67+	 9188 12874
5968	0	0	Ki67+	 9193 12467
5969	0	0	Ki67+	 9193 13121
5970	0	0	Ki67+	 9195 12974
5971	0	0	Ki67+	 9197 12492
5972	0	0	Ki67+	 9197 12691
5973	0	0	Ki67+	 9204 12534
5974	0	0	Ki67+	 9207 12409
5975	0	0	Ki67+	 9212 12974
5976	0	0	Ki67+	 9215 12960
5977	0	0	Ki67+	 9219 12727
5978	0	0	Ki67+	 9225 12434
5979	0	0	Ki67+	 9225 12865
5980	0	0	Ki67+	 9231 12379
5981	0	0	Ki67+	 9232 12547
5982	0	0	Ki67+	 9236 12514
5983	0	0	Ki67+	 9237 12580
5984	0	0	Ki67+	 9239 12951
5985	0	0	Ki67+	 8543 13749
5986	0	0	Ki67+	 8550 13903
5987	0	0	Ki67+	 8610 13869
5988	0	0	Ki67+	 8614 13162
5989	0	0	Ki67+	 8616 13925
5990	0	0	Ki67+	 8618 13141
5991	0	0	Ki67+	 8622 13154
5992	0	0	Ki67+	 8628 13547
5993	0	0	Ki67+	 8635 13358
5994	0	0	Ki67+	 8643 13332
5995	0	0	Ki67+	 8654 13303
5996	0	0	Ki67+	 8654 13339
5997	0	0	Ki67+	 8661 13895
5998	0	0	Ki67+	 8663 13503
5999	0	0	Ki67+	 8669 13365
6000	0	0	Ki67+	 8673 13322
6001	0	0	Ki67+	 8682 13299
6002	0	0	Ki67+	 8685 13149
6003	0	0	Ki67+	 8692 13316
6004	0	0	Ki67+	 8728 13246
6005	0	0	Ki67+	 8733 13320
6006	0	0	Ki67+	 8744 13243
6007	0	0	Ki67+	 8750 13466
6008	0	0	Ki67+	 8756 13188
6009	0	0	Ki67+	 8757 13157
6010	0	0	Ki67+	 8760 13741
6011	0	0	Ki67+	 8761 13234
6012	0	0	Ki67+	 8768 13767
6013	0	0	Ki67+	 8783 13145
6014	0	0	Ki67+	 8784 13624
6015	0	0	Ki67+	 8807 13751
6016	0	0	Ki67+	 8859 13267
6017	0	0	Ki67+	 8863 13721
6018	0	0	Ki67+	 8890 13734
6019	0	0	Ki67+	 8902 13728
6020	0	0	Ki67+	 8935 13785
6021	0	0	Ki67+	 8942 13823
6022	0	0	Ki67+	 8950 13834
6023	0	0	Ki67+	 8952 13562
6024	0	0	Ki67+	 8956 13508
6025	0	0	Ki67+	 8962 13601
6026	0	0	Ki67+	 8965 13544
6027	0	0	Ki67+	 8970 13474
6028	0	0	Ki67+	 8974 13629
6029	0	0	Ki67+	 8976 13142
6030	0	0	Ki67+	 8978 13586
6031	0	0	Ki67+	 8986 13664
6032	0	0	Ki67+	 8991 13497
6033	0	0	Ki67+	 8993 13387
6034	0	0	Ki67+	 8998 13796
6035	0	0	Ki67+	 9003 13442
6036	0	0	Ki67+	 9008 13223
6037	0	0	Ki67+	 9010 13908
6038	0	0	Ki67+	 9014 13413
6039	0	0	Ki67+	 9015 13791
6040	0	0	Ki67+	 9016 13512
6041	0	0	Ki67+	 9019 13665
6042	0	0	Ki67+	 9020 13842
6043	0	0	Ki67+	 9024 13699
6044	0	0	Ki67+	 9025 13745
6045	0	0	Ki67+	 9029 13799
6046	0	0	Ki67+	 9033 13410
6047	0	0	Ki67+	 9033 13856
6048	0	0	Ki67+	 9034 13545
6049	0	0	Ki67+	 9041 13229
6050	0	0	Ki67+	 9043 13619
6051	0	0	Ki67+	 9045 13509
6052	0	0	Ki67+	 9047 13599
6053	0	0	Ki67+	 9054 13671
6054	0	0	Ki67+	 9054 13701
6055	0	0	Ki67+	 9058 13528
6056	0	0	Ki67+	 9061 13277
6057	0	0	Ki67+	 9065 13770
6058	0	0	Ki67+	 9067 13557
6059	0	0	Ki67+	 9072 13220
6060	0	0	Ki67+	 9077 13312
6061	0	0	Ki67+	 9078 13340
6062	0	0	Ki67+	 9082 13468
6063	0	0	Ki67+	 9083 13441
6064	0	0	Ki67+	 9083 13521
6065	0	0	Ki67+	 9087 13422
6066	0	0	Ki67+	 9090 13146
6067	0	0	Ki67+	 9091 13366
6068	0	0	Ki67+	 9092 13728
6069	0	0	Ki67+	 9095 13445
6070	0	0	Ki67+	 9098 13746
6071	0	0	Ki67+	 9106 13173
6072	0	0	Ki67+	 9113 13389
6073	0	0	Ki67+	 9113 13797
6074	0	0	Ki67+	 9116 13814
6075	0	0	Ki67+	 9118 13411
6076	0	0	Ki67+	 9120 13539
6077	0	0	Ki67+	 9127 13168
6078	0	0	Ki67+	 9127 13796
6079	0	0	Ki67+	 9128 13726
6080	0	0	Ki67+	 9132 13511
6081	0	0	Ki67+	 9133 13424
6082	0	0	Ki67+	 9135 13749
6083	0	0	Ki67+	 9139 13193
6084	0	0	Ki67+	 9141 13497
6085	0	0	Ki67+	 9149 13772
6086	0	0	Ki67+	 9150 13835
6087	0	0	Ki67+	 9151 13382
6088	0	0	Ki67+	 9154 13908
6089	0	0	Ki67+	 9154 13928
6090	0	0	Ki67+	 9161 13252
6091	0	0	Ki67+	 9161 13291
6092	0	0	Ki67+	 9165 13775
6093	0	0	Ki67+	 9167 13935
6094	0	0	Ki67+	 9169 13364
6095	0	0	Ki67+	 9169 13549
6096	0	0	Ki67+	 9171 13856
6097	0	0	Ki67+	 9177 13271
6098	0	0	Ki67+	 9177 13799
6099	0	0	Ki67+	 9178 13153
6100	0	0	Ki67+	 9180 13309
6101	0	0	Ki67+	 9180 13386
6102	0	0	Ki67+	 9184 13917
6103	0	0	Ki67+	 9185 13731
6104	0	0	Ki67+	 9187 13885
6105	0	0	Ki67+	 9188 13751
6106	0	0	Ki67+	 9189 13342
6107	0	0	Ki67+	 9194 13215
6108	0	0	Ki67+	 9197 13809
6109	0	0	Ki67+	 9210 13314
6110	0	0	Ki67+	 9215 13258
6111	0	0	Ki67+	 9215 13299
6112	0	0	Ki67+	 9215 13741
6113	0	0	Ki67+	 9216 13421
6114	0	0	Ki67+	 9219 13394
6115	0	0	Ki67+	 9221 13863
6116	0	0	Ki67+	 9222 13531
6117	0	0	Ki67+	 9222 13907
6118	0	0	Ki67+	 9224 13574
6119	0	0	Ki67+	 9229 13778
6120	0	0	Ki67+	 9230 13320
6121	0	0	Ki67+	 9230 13554
6122	0	0	Ki67+	 9236 13154
6123	0	0	Ki67+	 9241 13390
6124	0	0	Ki67+	 9241 13431
6125	0	0	Ki67+	 9245 13295
6126	0	0	Ki67+	 9247 13772
6127	0	0	Ki67+	 8536 14036
6128	0	0	Ki67+	 8550 14052
6129	0	0	Ki67+	 8560 14003
6130	0	0	Ki67+	 8574 13990
6131	0	0	Ki67+	 8589 14092
6132	0	0	Ki67+	 8592 14183
6133	0	0	Ki67+	 8597 14243
6134	0	0	Ki67+	 8600 14272
6135	0	0	Ki67+	 8604 14322
6136	0	0	Ki67+	 8604 14408
6137	0	0	Ki67+	 8604 14480
6138	0	0	Ki67+	 8605 14305
6139	0	0	Ki67+	 8609 14445
6140	0	0	Ki67+	 8612 14121
6141	0	0	Ki67+	 8612 14270
6142	0	0	Ki67+	 8619 14363
6143	0	0	Ki67+	 8619 14424
6144	0	0	Ki67+	 8624 14512
6145	0	0	Ki67+	 8630 14323
6146	0	0	Ki67+	 8637 14237
6147	0	0	Ki67+	 8640 14454
6148	0	0	Ki67+	 8644 14311
6149	0	0	Ki67+	 8647 14122
6150	0	0	Ki67+	 8651 14357
6151	0	0	Ki67+	 8654 13975
6152	0	0	Ki67+	 8660 14428
6153	0	0	Ki67+	 8663 14046
6154	0	0	Ki67+	 8664 14071
6155	0	0	Ki67+	 8678 14674
6156	0	0	Ki67+	 8679 14110
6157	0	0	Ki67+	 8680 13940
6158	0	0	Ki67+	 8693 14067
6159	0	0	Ki67+	 8695 14730
6160	0	0	Ki67+	 8697 14567
6161	0	0	Ki67+	 8701 14186
6162	0	0	Ki67+	 8701 14592
6163	0	0	Ki67+	 8703 14623
6164	0	0	Ki67+	 8708 14168
6165	0	0	Ki67+	 8710 14631
6166	0	0	Ki67+	 8711 14706
6167	0	0	Ki67+	 8716 14001
6168	0	0	Ki67+	 8716 14527
6169	0	0	Ki67+	 8727 14602
6170	0	0	Ki67+	 8729 14250
6171	0	0	Ki67+	 8732 14548
6172	0	0	Ki67+	 8734 14706
6173	0	0	Ki67+	 8735 14583
6174	0	0	Ki67+	 8738 14632
6175	0	0	Ki67+	 8741 14672
6176	0	0	Ki67+	 8747 14463
6177	0	0	Ki67+	 8747 14505
6178	0	0	Ki67+	 8751 14245
6179	0	0	Ki67+	 8754 14287
6180	0	0	Ki67+	 8760 14578
6181	0	0	Ki67+	 8760 14651
6182	0	0	Ki67+	 8761 14183
6183	0	0	Ki67+	 8769 14537
6184	0	0	Ki67+	 8769 14598
6185	0	0	Ki67+	 8773 14127
6186	0	0	Ki67+	 8774 14676
6187	0	0	Ki67+	 8777 14166
6188	0	0	Ki67+	 8779 14354
6189	0	0	Ki67+	 8781 14178
6190	0	0	Ki67+	 8782 14081
6191	0	0	Ki67+	 8782 14318
6192	0	0	Ki67+	 8785 14145
6193	0	0	Ki67+	 8800 14108
6194	0	0	Ki67+	 8800 14285
6195	0	0	Ki67+	 8800 14537
6196	0	0	Ki67+	 8801 14379
6197	0	0	Ki67+	 8806 14660
6198	0	0	Ki67+	 8809 14508
6199	0	0	Ki67+	 8809 14706
6200	0	0	Ki67+	 8815 14694
6201	0	0	Ki67+	 8817 14303
6202	0	0	Ki67+	 8822 14356
6203	0	0	Ki67+	 8823 14701
6204	0	0	Ki67+	 8830 14219
6205	0	0	Ki67+	 8835 14271
6206	0	0	Ki67+	 8838 14618
6207	0	0	Ki67+	 8839 14129
6208	0	0	Ki67+	 8843 14174
6209	0	0	Ki67+	 8843 14642
6210	0	0	Ki67+	 8848 14368
6211	0	0	Ki67+	 8848 14526
6212	0	0	Ki67+	 8851 14490
6213	0	0	Ki67+	 8857 14224
6214	0	0	Ki67+	 8860 14654
6215	0	0	Ki67+	 8866 14542
6216	0	0	Ki67+	 8867 14310
6217	0	0	Ki67+	 8869 14450
6218	0	0	Ki67+	 8871 14385
6219	0	0	Ki67+	 8875 14060
6220	0	0	Ki67+	 8875 14165
6221	0	0	Ki67+	 8875 14184
6222	0	0	Ki67+	 8875 14695
6223	0	0	Ki67+	 8878 14585
6224	0	0	Ki67+	 8879 14073
6225	0	0	Ki67+	 8880 14323
6226	0	0	Ki67+	 8886 14113
6227	0	0	Ki67+	 8887 14642
6228	0	0	Ki67+	 8895 14682
6229	0	0	Ki67+	 8896 14524
6230	0	0	Ki67+	 8897 14396
6231	0	0	Ki67+	 8903 14416
6232	0	0	Ki67+	 8904 14212
6233	0	0	Ki67+	 8904 14598
6234	0	0	Ki67+	 8906 14145
6235	0	0	Ki67+	 8906 14718
6236	0	0	Ki67+	 8909 14114
6237	0	0	Ki67+	 8911 14199
6238	0	0	Ki67+	 8912 14667
6239	0	0	Ki67+	 8916 14348
6240	0	0	Ki67+	 8916 14612
6241	0	0	Ki67+	 8924 14001
6242	0	0	Ki67+	 8930 14367
6243	0	0	Ki67+	 8935 14175
6244	0	0	Ki67+	 8938 14695
6245	0	0	Ki67+	 8939 14467
6246	0	0	Ki67+	 8939 14565
6247	0	0	Ki67+	 8942 14591
6248	0	0	Ki67+	 8943 14005
6249	0	0	Ki67+	 8943 14227
6250	0	0	Ki67+	 8944 14680
6251	0	0	Ki67+	 8945 14615
6252	0	0	Ki67+	 8948 14329
6253	0	0	Ki67+	 8954 14582
6254	0	0	Ki67+	 8961 14192
6255	0	0	Ki67+	 8964 14595
6256	0	0	Ki67+	 8965 14378
6257	0	0	Ki67+	 8966 14694
6258	0	0	Ki67+	 8968 14296
6259	0	0	Ki67+	 8969 14266
6260	0	0	Ki67+	 8972 14529
6261	0	0	Ki67+	 8978 14331
6262	0	0	Ki67+	 8982 14269
6263	0	0	Ki67+	 8982 14712
6264	0	0	Ki67+	 8984 14310
6265	0	0	Ki67+	 8991 14358
6266	0	0	Ki67+	 8991 14576
6267	0	0	Ki67+	 8994 14220
6268	0	0	Ki67+	 8994 14549
6269	0	0	Ki67+	 9000 14197
6270	0	0	Ki67+	 9000 14312
6271	0	0	Ki67+	 9001 14035
6272	0	0	Ki67+	 9005 14296
6273	0	0	Ki67+	 9005 14433
6274	0	0	Ki67+	 9006 14604
6275	0	0	Ki67+	 9008 14410
6276	0	0	Ki67+	 9012 14093
6277	0	0	Ki67+	 9014 14351
6278	0	0	Ki67+	 9014 14638
6279	0	0	Ki67+	 9017 14570
6280	0	0	Ki67+	 9019 14426
6281	0	0	Ki67+	 9023 14591
6282	0	0	Ki67+	 9025 14065
6283	0	0	Ki67+	 9026 14002
6284	0	0	Ki67+	 9033 14113
6285	0	0	Ki67+	 9034 14492
6286	0	0	Ki67+	 9035 14124
6287	0	0	Ki67+	 9035 14410
6288	0	0	Ki67+	 9042 14592
6289	0	0	Ki67+	 9043 14078
6290	0	0	Ki67+	 9043 14444
6291	0	0	Ki67+	 9044 14496
6292	0	0	Ki67+	 9046 14315
6293	0	0	Ki67+	 9046 14653
6294	0	0	Ki67+	 9048 14424
6295	0	0	Ki67+	 9051 14328
6296	0	0	Ki67+	 9051 14384
6297	0	0	Ki67+	 9051 14704
6298	0	0	Ki67+	 9052 14537
6299	0	0	Ki67+	 9053 14235
6300	0	0	Ki67+	 9057 14021
6301	0	0	Ki67+	 9065 14262
6302	0	0	Ki67+	 9070 14036
6303	0	0	Ki67+	 9073 14413
6304	0	0	Ki67+	 9075 14297
6305	0	0	Ki67+	 9075 14591
6306	0	0	Ki67+	 9079 14320
6307	0	0	Ki67+	 9080 14031
6308	0	0	Ki67+	 9083 14716
6309	0	0	Ki67+	 9085 14254
6310	0	0	Ki67+	 9087 14373
6311	0	0	Ki67+	 9090 14140
6312	0	0	Ki67+	 9091 14616
6313	0	0	Ki67+	 9092 13953
6314	0	0	Ki67+	 9093 14167
6315	0	0	Ki67+	 9093 14392
6316	0	0	Ki67+	 9094 14687
6317	0	0	Ki67+	 9095 13964
6318	0	0	Ki67+	 9096 14297
6319	0	0	Ki67+	 9102 14187
6320	0	0	Ki67+	 9104 14564
6321	0	0	Ki67+	 9104 14644
6322	0	0	Ki67+	 9105 14043
6323	0	0	Ki67+	 9106 14011
6324	0	0	Ki67+	 9106 14354
6325	0	0	Ki67+	 9107 14285
6326	0	0	Ki67+	 9109 14271
6327	0	0	Ki67+	 9117 13983
6328	0	0	Ki67+	 9117 14109
6329	0	0	Ki67+	 9118 14161
6330	0	0	Ki67+	 9121 14089
6331	0	0	Ki67+	 9126 14174
6332	0	0	Ki67+	 9131 14483
6333	0	0	Ki67+	 9132 14141
6334	0	0	Ki67+	 9134 14687
6335	0	0	Ki67+	 9135 14389
6336	0	0	Ki67+	 9135 14441
6337	0	0	Ki67+	 9144 14000
6338	0	0	Ki67+	 9146 14415
6339	0	0	Ki67+	 9147 14726
6340	0	0	Ki67+	 9148 14170
6341	0	0	Ki67+	 9149 14085
6342	0	0	Ki67+	 9149 14579
6343	0	0	Ki67+	 9155 14113
6344	0	0	Ki67+	 9164 14369
6345	0	0	Ki67+	 9168 14135
6346	0	0	Ki67+	 9168 14623
6347	0	0	Ki67+	 9172 14590
6348	0	0	Ki67+	 9179 13996
6349	0	0	Ki67+	 9180 14695
6350	0	0	Ki67+	 9185 14029
6351	0	0	Ki67+	 9192 14341
6352	0	0	Ki67+	 9194 14142
6353	0	0	Ki67+	 9195 14713
6354	0	0	Ki67+	 9196 14066
6355	0	0	Ki67+	 9198 14107
6356	0	0	Ki67+	 9203 14312
6357	0	0	Ki67+	 9203 14450
6358	0	0	Ki67+	 9205 14014
6359	0	0	Ki67+	 9205 14207
6360	0	0	Ki67+	 9206 14025
6361	0	0	Ki67+	 9206 14053
6362	0	0	Ki67+	 9211 14347
6363	0	0	Ki67+	 9213 14368
6364	0	0	Ki67+	 9216 14225
6365	0	0	Ki67+	 9217 14056
6366	0	0	Ki67+	 9221 14112
6367	0	0	Ki67+	 9223 14191
6368	0	0	Ki67+	 9229 14721
6369	0	0	Ki67+	 9230 14398
6370	0	0	Ki67+	 9231 14073
6371	0	0	Ki67+	 9231 14603
6372	0	0	Ki67+	 9233 14533
6373	0	0	Ki67+	 9235 14300
6374	0	0	Ki67+	 9235 14372
6375	0	0	Ki67+	 9237 13952
6376	0	0	Ki67+	 9239 14517
6377	0	0	Ki67+	 8706 14780
6378	0	0	Ki67+	 8733 14828
6379	0	0	Ki67+	 8747 14742
6380	0	0	Ki67+	 8748 14880
6381	0	0	Ki67+	 8753 14852
6382	0	0	Ki67+	 8757 14920
6383	0	0	Ki67+	 8762 14768
6384	0	0	Ki67+	 8770 14850
6385	0	0	Ki67+	 8778 14873
6386	0	0	Ki67+	 8783 14769
6387	0	0	Ki67+	 8795 14940
6388	0	0	Ki67+	 8806 14853
6389	0	0	Ki67+	 8808 14750
6390	0	0	Ki67+	 8818 14741
6391	0	0	Ki67+	 8825 14907
6392	0	0	Ki67+	 8834 14893
6393	0	0	Ki67+	 8842 14952
6394	0	0	Ki67+	 8863 14933
6395	0	0	Ki67+	 8869 14851
6396	0	0	Ki67+	 8876 14972
6397	0	0	Ki67+	 8878 14944
6398	0	0	Ki67+	 8898 14881
6399	0	0	Ki67+	 8898 14933
6400	0	0	Ki67+	 8905 14922
6401	0	0	Ki67+	 8911 14967
6402	0	0	Ki67+	 8914 14743
6403	0	0	Ki67+	 8928 14956
6404	0	0	Ki67+	 8934 14761
6405	0	0	Ki67+	 8946 14918
6406	0	0	Ki67+	 8954 14943
6407	0	0	Ki67+	 8957 14836
6408	0	0	Ki67+	 8972 14969
6409	0	0	Ki67+	 8975 15004
6410	0	0	Ki67+	 8976 14766
6411	0	0	Ki67+	 8988 14883
6412	0	0	Ki67+	 8996 15003
6413	0	0	Ki67+	 9004 14858
6414	0	0	Ki67+	 9011 14742
6415	0	0	Ki67+	 9016 14956
6416	0	0	Ki67+	 9018 14798
6417	0	0	Ki67+	 9018 14868
6418	0	0	Ki67+	 9029 15050
6419	0	0	Ki67+	 9036 14744
6420	0	0	Ki67+	 9045 15081
6421	0	0	Ki67+	 9052 14772
6422	0	0	Ki67+	 9076 14756
6423	0	0	Ki67+	 9089 14791
6424	0	0	Ki67+	 9097 15097
6425	0	0	Ki67+	 9099 14753
6426	0	0	Ki67+	 9138 14780
6427	0	0	Ki67+	 9149 14798
6428	0	0	Ki67+	 9160 14795
6429	0	0	Ki67+	 9197 14797
6430	0	0	Ki67+	 9209 14751
6431	0	0	Ki67+	 9213 14839
6432	0	0	Ki67+	 9222 14778
6433	0	0	Ki67+	 9225 14846
6434	0	0	Ki67+	 9236 14918
6435	0	0	Ki67+	 9236 14963
6436	0	0	Ki67+	 9239 14740
6437	0	0	Ki67+	 9264 6084
6438	0	0	Ki67+	 9266 6111
6439	0	0	Ki67+	 9272 5946
6440	0	0	Ki67+	 9277 6065
6441	0	0	Ki67+	 9277 6089
6442	0	0	Ki67+	 9278 5830
6443	0	0	Ki67+	 9281 5965
6444	0	0	Ki67+	 9281 6021
6445	0	0	Ki67+	 9282 5766
6446	0	0	Ki67+	 9283 5996
6447	0	0	Ki67+	 9289 5828
6448	0	0	Ki67+	 9291 5385
6449	0	0	Ki67+	 9291 6134
6450	0	0	Ki67+	 9298 6074
6451	0	0	Ki67+	 9304 5492
6452	0	0	Ki67+	 9305 5702
6453	0	0	Ki67+	 9305 6003
6454	0	0	Ki67+	 9313 5983
6455	0	0	Ki67+	 9316 6036
6456	0	0	Ki67+	 9322 6065
6457	0	0	Ki67+	 9324 6156
6458	0	0	Ki67+	 9328 6111
6459	0	0	Ki67+	 9330 5717
6460	0	0	Ki67+	 9342 6031
6461	0	0	Ki67+	 9346 5999
6462	0	0	Ki67+	 9350 6132
6463	0	0	Ki67+	 9353 6107
6464	0	0	Ki67+	 9359 6046
6465	0	0	Ki67+	 9364 5677
6466	0	0	Ki67+	 9373 6036
6467	0	0	Ki67+	 9377 5827
6468	0	0	Ki67+	 9382 6134
6469	0	0	Ki67+	 9409 5950
6470	0	0	Ki67+	 9418 6149
6471	0	0	Ki67+	 9454 6097
6472	0	0	Ki67+	 9464 6143
6473	0	0	Ki67+	 9479 5915
6474	0	0	Ki67+	 9482 5640
6475	0	0	Ki67+	 9488 5603
6476	0	0	Ki67+	 9494 5709
6477	0	0	Ki67+	 9497 5636
6478	0	0	Ki67+	 9499 5667
6479	0	0	Ki67+	 9507 5743
6480	0	0	Ki67+	 9514 5722
6481	0	0	Ki67+	 9517 5767
6482	0	0	Ki67+	 9517 6024
6483	0	0	Ki67+	 9518 6095
6484	0	0	Ki67+	 9523 5638
6485	0	0	Ki67+	 9528 5809
6486	0	0	Ki67+	 9532 5771
6487	0	0	Ki67+	 9536 5736
6488	0	0	Ki67+	 9552 5783
6489	0	0	Ki67+	 9576 5822
6490	0	0	Ki67+	 9582 5796
6491	0	0	Ki67+	 9586 5847
6492	0	0	Ki67+	 9587 6131
6493	0	0	Ki67+	 9598 6050
6494	0	0	Ki67+	 9599 6022
6495	0	0	Ki67+	 9605 5887
6496	0	0	Ki67+	 9622 5999
6497	0	0	Ki67+	 9624 6109
6498	0	0	Ki67+	 9644 5621
6499	0	0	Ki67+	 9645 6146
6500	0	0	Ki67+	 9657 5658
6501	0	0	Ki67+	 9660 6094
6502	0	0	Ki67+	 9662 6037
6503	0	0	Ki67+	 9664 5477
6504	0	0	Ki67+	 9675 5671
6505	0	0	Ki67+	 9680 5452
6506	0	0	Ki67+	 9681 6085
6507	0	0	Ki67+	 9691 6159
6508	0	0	Ki67+	 9706 5608
6509	0	0	Ki67+	 9709 5575
6510	0	0	Ki67+	 9715 5593
6511	0	0	Ki67+	 9717 5562
6512	0	0	Ki67+	 9719 6014
6513	0	0	Ki67+	 9727 5723
6514	0	0	Ki67+	 9733 6094
6515	0	0	Ki67+	 9751 5545
6516	0	0	Ki67+	 9751 6115
6517	0	0	Ki67+	 9767 6085
6518	0	0	Ki67+	 9768 5675
6519	0	0	Ki67+	 9783 5864
6520	0	0	Ki67+	 9788 6100
6521	0	0	Ki67+	 9791 5767
6522	0	0	Ki67+	 9796 5690
6523	0	0	Ki67+	 9802 5856
6524	0	0	Ki67+	 9808 5494
6525	0	0	Ki67+	 9809 5674
6526	0	0	Ki67+	 9817 5727
6527	0	0	Ki67+	 9817 5873
6528	0	0	Ki67+	 9830 5798
6529	0	0	Ki67+	 9834 6085
6530	0	0	Ki67+	 9838 5710
6531	0	0	Ki67+	 9853 5813
6532	0	0	Ki67+	 9856 6125
6533	0	0	Ki67+	 9866 5983
6534	0	0	Ki67+	 9867 5757
6535	0	0	Ki67+	 9868 5465
6536	0	0	Ki67+	 9869 5648
6537	0	0	Ki67+	 9874 5788
6538	0	0	Ki67+	 9875 5821
6539	0	0	Ki67+	 9876 5725
6540	0	0	Ki67+	 9883 5943
6541	0	0	Ki67+	 9896 5969
6542	0	0	Ki67+	 9899 6051
6543	0	0	Ki67+	 9902 5736
6544	0	0	Ki67+	 9902 6018
6545	0	0	Ki67+	 9913 5727
6546	0	0	Ki67+	 9914 5537
6547	0	0	Ki67+	 9921 6145
6548	0	0	Ki67+	 9923 5993
6549	0	0	Ki67+	 9928 5835
6550	0	0	Ki67+	 9937 5555
6551	0	0	Ki67+	 9939 5586
6552	0	0	Ki67+	 9940 5772
6553	0	0	Ki67+	 9947 6037
6554	0	0	Ki67+	 9949 5654
6555	0	0	Ki67+	 9955 6015
6556	0	0	Ki67+	 9956 5830
6557	0	0	Ki67+	 9960 6065
6558	0	0	Ki67+	 9961 5732
6559	0	0	Ki67+	 9964 6037
6560	0	0	Ki67+	 9965 5811
6561	0	0	Ki67+	 9968 5748
6562	0	0	Ki67+	 9982 6075
6563	0	0	Ki67+	 9984 5755
6564	0	0	Ki67+	 9985 5884
6565	0	0	Ki67+	 9995 5824
6566	0	0	Ki67+	 9998 5638
6567	0	0	Ki67+	 10007 5372
6568	0	0	Ki67+	 10009 6130
6569	0	0	Ki67+	 10010 5879
6570	0	0	Ki67+	 10011 5763
6571	0	0	Ki67+	 10015 5914
6572	0	0	Ki67+	 10017 5398
6573	0	0	Ki67+	 10026 5896
6574	0	0	Ki67+	 10032 5453
6575	0	0	Ki67+	 10037 5385
6576	0	0	Ki67+	 10043 5829
6577	0	0	Ki67+	 10043 5885
6578	0	0	Ki67+	 10046 5369
6579	0	0	Ki67+	 9250 6243
6580	0	0	Ki67+	 9253 6444
6581	0	0	Ki67+	 9254 6217
6582	0	0	Ki67+	 9260 6276
6583	0	0	Ki67+	 9260 6703
6584	0	0	Ki67+	 9262 6611
6585	0	0	Ki67+	 9263 6913
6586	0	0	Ki67+	 9265 6720
6587	0	0	Ki67+	 9266 6170
6588	0	0	Ki67+	 9266 6524
6589	0	0	Ki67+	 9268 6664
6590	0	0	Ki67+	 9268 6823
6591	0	0	Ki67+	 9269 6873
6592	0	0	Ki67+	 9273 6187
6593	0	0	Ki67+	 9274 6378
6594	0	0	Ki67+	 9274 6569
6595	0	0	Ki67+	 9277 6908
6596	0	0	Ki67+	 9288 6235
6597	0	0	Ki67+	 9289 6299
6598	0	0	Ki67+	 9289 6436
6599	0	0	Ki67+	 9290 6561
6600	0	0	Ki67+	 9290 6646
6601	0	0	Ki67+	 9292 6330
6602	0	0	Ki67+	 9292 6851
6603	0	0	Ki67+	 9293 6175
6604	0	0	Ki67+	 9294 6371
6605	0	0	Ki67+	 9295 6765
6606	0	0	Ki67+	 9295 6929
6607	0	0	Ki67+	 9298 6403
6608	0	0	Ki67+	 9299 6277
6609	0	0	Ki67+	 9301 6597
6610	0	0	Ki67+	 9302 6787
6611	0	0	Ki67+	 9308 6472
6612	0	0	Ki67+	 9308 6631
6613	0	0	Ki67+	 9309 6161
6614	0	0	Ki67+	 9310 6552
6615	0	0	Ki67+	 9312 6412
6616	0	0	Ki67+	 9312 6570
6617	0	0	Ki67+	 9315 6802
6618	0	0	Ki67+	 9316 6671
6619	0	0	Ki67+	 9319 6348
6620	0	0	Ki67+	 9319 6708
6621	0	0	Ki67+	 9322 6196
6622	0	0	Ki67+	 9327 6772
6623	0	0	Ki67+	 9327 6941
6624	0	0	Ki67+	 9328 6882
6625	0	0	Ki67+	 9329 6426
6626	0	0	Ki67+	 9330 6868
6627	0	0	Ki67+	 9331 6315
6628	0	0	Ki67+	 9333 6823
6629	0	0	Ki67+	 9336 6417
6630	0	0	Ki67+	 9336 6569
6631	0	0	Ki67+	 9336 6953
6632	0	0	Ki67+	 9337 6652
6633	0	0	Ki67+	 9346 6693
6634	0	0	Ki67+	 9346 6781
6635	0	0	Ki67+	 9350 6743
6636	0	0	Ki67+	 9351 6665
6637	0	0	Ki67+	 9361 6959
6638	0	0	Ki67+	 9375 6860
6639	0	0	Ki67+	 9377 6172
6640	0	0	Ki67+	 9378 6769
6641	0	0	Ki67+	 9381 6821
6642	0	0	Ki67+	 9388 6194
6643	0	0	Ki67+	 9389 6700
6644	0	0	Ki67+	 9389 6848
6645	0	0	Ki67+	 9392 6769
6646	0	0	Ki67+	 9393 6360
6647	0	0	Ki67+	 9394 6868
6648	0	0	Ki67+	 9397 6319
6649	0	0	Ki67+	 9404 6477
6650	0	0	Ki67+	 9404 6731
6651	0	0	Ki67+	 9410 6279
6652	0	0	Ki67+	 9411 6749
6653	0	0	Ki67+	 9411 6826
6654	0	0	Ki67+	 9411 6874
6655	0	0	Ki67+	 9411 6932
6656	0	0	Ki67+	 9412 6673
6657	0	0	Ki67+	 9415 6781
6658	0	0	Ki67+	 9415 6799
6659	0	0	Ki67+	 9415 6903
6660	0	0	Ki67+	 9418 6174
6661	0	0	Ki67+	 9419 6862
6662	0	0	Ki67+	 9426 6194
6663	0	0	Ki67+	 9426 6599
6664	0	0	Ki67+	 9426 6800
6665	0	0	Ki67+	 9429 6308
6666	0	0	Ki67+	 9431 6567
6667	0	0	Ki67+	 9435 6631
6668	0	0	Ki67+	 9440 6928
6669	0	0	Ki67+	 9441 6835
6670	0	0	Ki67+	 9442 6610
6671	0	0	Ki67+	 9442 6879
6672	0	0	Ki67+	 9445 6318
6673	0	0	Ki67+	 9445 6568
6674	0	0	Ki67+	 9446 6289
6675	0	0	Ki67+	 9446 6820
6676	0	0	Ki67+	 9448 6901
6677	0	0	Ki67+	 9450 6242
6678	0	0	Ki67+	 9453 6606
6679	0	0	Ki67+	 9458 6346
6680	0	0	Ki67+	 9459 6851
6681	0	0	Ki67+	 9462 6394
6682	0	0	Ki67+	 9463 6264
6683	0	0	Ki67+	 9464 6369
6684	0	0	Ki67+	 9465 6631
6685	0	0	Ki67+	 9469 6681
6686	0	0	Ki67+	 9470 6526
6687	0	0	Ki67+	 9474 6889
6688	0	0	Ki67+	 9474 6901
6689	0	0	Ki67+	 9477 6363
6690	0	0	Ki67+	 9479 6309
6691	0	0	Ki67+	 9480 6940
6692	0	0	Ki67+	 9486 6337
6693	0	0	Ki67+	 9488 6186
6694	0	0	Ki67+	 9489 6293
6695	0	0	Ki67+	 9490 6718
6696	0	0	Ki67+	 9491 6378
6697	0	0	Ki67+	 9496 6684
6698	0	0	Ki67+	 9500 6553
6699	0	0	Ki67+	 9501 6732
6700	0	0	Ki67+	 9502 6432
6701	0	0	Ki67+	 9505 6757
6702	0	0	Ki67+	 9506 6401
6703	0	0	Ki67+	 9506 6793
6704	0	0	Ki67+	 9511 6319
6705	0	0	Ki67+	 9512 6662
6706	0	0	Ki67+	 9513 6356
6707	0	0	Ki67+	 9513 6425
6708	0	0	Ki67+	 9521 6764
6709	0	0	Ki67+	 9522 6382
6710	0	0	Ki67+	 9527 6344
6711	0	0	Ki67+	 9530 6454
6712	0	0	Ki67+	 9530 6701
6713	0	0	Ki67+	 9530 6896
6714	0	0	Ki67+	 9534 6678
6715	0	0	Ki67+	 9536 6878
6716	0	0	Ki67+	 9538 6758
6717	0	0	Ki67+	 9540 6815
6718	0	0	Ki67+	 9544 6747
6719	0	0	Ki67+	 9551 6830
6720	0	0	Ki67+	 9552 6790
6721	0	0	Ki67+	 9556 6366
6722	0	0	Ki67+	 9561 6302
6723	0	0	Ki67+	 9562 6953
6724	0	0	Ki67+	 9563 6336
6725	0	0	Ki67+	 9565 6644
6726	0	0	Ki67+	 9565 6892
6727	0	0	Ki67+	 9566 6854
6728	0	0	Ki67+	 9568 6909
6729	0	0	Ki67+	 9574 6408
6730	0	0	Ki67+	 9575 6653
6731	0	0	Ki67+	 9579 6857
6732	0	0	Ki67+	 9582 6769
6733	0	0	Ki67+	 9585 6685
6734	0	0	Ki67+	 9587 6369
6735	0	0	Ki67+	 9589 6663
6736	0	0	Ki67+	 9596 6432
6737	0	0	Ki67+	 9600 6896
6738	0	0	Ki67+	 9601 6343
6739	0	0	Ki67+	 9606 6384
6740	0	0	Ki67+	 9606 6468
6741	0	0	Ki67+	 9606 6928
6742	0	0	Ki67+	 9610 6545
6743	0	0	Ki67+	 9610 6573
6744	0	0	Ki67+	 9610 6880
6745	0	0	Ki67+	 9614 6844
6746	0	0	Ki67+	 9618 6412
6747	0	0	Ki67+	 9618 6458
6748	0	0	Ki67+	 9621 6712
6749	0	0	Ki67+	 9625 6934
6750	0	0	Ki67+	 9626 6537
6751	0	0	Ki67+	 9627 6370
6752	0	0	Ki67+	 9628 6509
6753	0	0	Ki67+	 9632 6476
6754	0	0	Ki67+	 9635 6901
6755	0	0	Ki67+	 9641 6530
6756	0	0	Ki67+	 9644 6385
6757	0	0	Ki67+	 9645 6396
6758	0	0	Ki67+	 9645 6944
6759	0	0	Ki67+	 9646 6465
6760	0	0	Ki67+	 9649 6755
6761	0	0	Ki67+	 9655 6480
6762	0	0	Ki67+	 9657 6643
6763	0	0	Ki67+	 9660 6661
6764	0	0	Ki67+	 9664 6515
6765	0	0	Ki67+	 9667 6638
6766	0	0	Ki67+	 9672 6387
6767	0	0	Ki67+	 9675 6319
6768	0	0	Ki67+	 9676 6701
6769	0	0	Ki67+	 9681 6606
6770	0	0	Ki67+	 9684 6631
6771	0	0	Ki67+	 9686 6913
6772	0	0	Ki67+	 9691 6470
6773	0	0	Ki67+	 9692 6394
6774	0	0	Ki67+	 9694 6373
6775	0	0	Ki67+	 9694 6693
6776	0	0	Ki67+	 9696 6724
6777	0	0	Ki67+	 9696 6822
6778	0	0	Ki67+	 9699 6457
6779	0	0	Ki67+	 9704 6236
6780	0	0	Ki67+	 9704 6878
6781	0	0	Ki67+	 9705 6519
6782	0	0	Ki67+	 9706 6268
6783	0	0	Ki67+	 9707 6767
6784	0	0	Ki67+	 9714 6347
6785	0	0	Ki67+	 9717 6476
6786	0	0	Ki67+	 9717 6766
6787	0	0	Ki67+	 9724 6191
6788	0	0	Ki67+	 9728 6718
6789	0	0	Ki67+	 9729 6784
6790	0	0	Ki67+	 9731 6551
6791	0	0	Ki67+	 9732 6516
6792	0	0	Ki67+	 9735 6804
6793	0	0	Ki67+	 9744 6272
6794	0	0	Ki67+	 9745 6565
6795	0	0	Ki67+	 9745 6780
6796	0	0	Ki67+	 9753 6824
6797	0	0	Ki67+	 9757 6583
6798	0	0	Ki67+	 9758 6796
6799	0	0	Ki67+	 9760 6367
6800	0	0	Ki67+	 9770 6760
6801	0	0	Ki67+	 9772 6822
6802	0	0	Ki67+	 9775 6260
6803	0	0	Ki67+	 9777 6628
6804	0	0	Ki67+	 9781 6940
6805	0	0	Ki67+	 9784 6730
6806	0	0	Ki67+	 9793 6314
6807	0	0	Ki67+	 9793 6881
6808	0	0	Ki67+	 9799 6335
6809	0	0	Ki67+	 9801 6646
6810	0	0	Ki67+	 9804 6168
6811	0	0	Ki67+	 9805 6235
6812	0	0	Ki67+	 9805 6716
6813	0	0	Ki67+	 9807 6254
6814	0	0	Ki67+	 9807 6271
6815	0	0	Ki67+	 9807 6950
6816	0	0	Ki67+	 9809 6368
6817	0	0	Ki67+	 9810 6758
6818	0	0	Ki67+	 9816 6627
6819	0	0	Ki67+	 9827 6738
6820	0	0	Ki67+	 9831 6786
6821	0	0	Ki67+	 9832 6637
6822	0	0	Ki67+	 9834 6202
6823	0	0	Ki67+	 9835 6517
6824	0	0	Ki67+	 9836 6227
6825	0	0	Ki67+	 9837 6286
6826	0	0	Ki67+	 9838 6943
6827	0	0	Ki67+	 9839 6657
6828	0	0	Ki67+	 9840 6305
6829	0	0	Ki67+	 9844 6354
6830	0	0	Ki67+	 9848 6952
6831	0	0	Ki67+	 9853 6551
6832	0	0	Ki67+	 9855 6691
6833	0	0	Ki67+	 9857 6348
6834	0	0	Ki67+	 9863 6860
6835	0	0	Ki67+	 9871 6626
6836	0	0	Ki67+	 9872 6572
6837	0	0	Ki67+	 9877 6166
6838	0	0	Ki67+	 9878 6548
6839	0	0	Ki67+	 9880 6291
6840	0	0	Ki67+	 9884 6584
6841	0	0	Ki67+	 9886 6695
6842	0	0	Ki67+	 9887 6662
6843	0	0	Ki67+	 9891 6169
6844	0	0	Ki67+	 9894 6641
6845	0	0	Ki67+	 9895 6779
6846	0	0	Ki67+	 9904 6586
6847	0	0	Ki67+	 9906 6684
6848	0	0	Ki67+	 9910 6412
6849	0	0	Ki67+	 9913 6604
6850	0	0	Ki67+	 9914 6764
6851	0	0	Ki67+	 9916 6719
6852	0	0	Ki67+	 9921 6385
6853	0	0	Ki67+	 9921 6481
6854	0	0	Ki67+	 9924 6456
6855	0	0	Ki67+	 9926 6568
6856	0	0	Ki67+	 9932 6428
6857	0	0	Ki67+	 9939 6682
6858	0	0	Ki67+	 9940 6487
6859	0	0	Ki67+	 9943 6406
6860	0	0	Ki67+	 9948 6444
6861	0	0	Ki67+	 9961 6669
6862	0	0	Ki67+	 9964 6763
6863	0	0	Ki67+	 9966 6832
6864	0	0	Ki67+	 9971 6806
6865	0	0	Ki67+	 9981 6632
6866	0	0	Ki67+	 9984 6647
6867	0	0	Ki67+	 9986 6921
6868	0	0	Ki67+	 9991 6469
6869	0	0	Ki67+	 9993 6749
6870	0	0	Ki67+	 10002 6363
6871	0	0	Ki67+	 10005 6845
6872	0	0	Ki67+	 10013 6275
6873	0	0	Ki67+	 10021 6957
6874	0	0	Ki67+	 10025 6694
6875	0	0	Ki67+	 10030 6829
6876	0	0	Ki67+	 10044 6815
6877	0	0	Ki67+	 9251 7215
6878	0	0	Ki67+	 9258 7007
6879	0	0	Ki67+	 9260 7064
6880	0	0	Ki67+	 9261 6986
6881	0	0	Ki67+	 9261 7089
6882	0	0	Ki67+	 9261 7718
6883	0	0	Ki67+	 9265 7400
6884	0	0	Ki67+	 9266 7244
6885	0	0	Ki67+	 9274 7430
6886	0	0	Ki67+	 9276 7458
6887	0	0	Ki67+	 9276 7715
6888	0	0	Ki67+	 9278 7685
6889	0	0	Ki67+	 9280 7066
6890	0	0	Ki67+	 9284 7259
6891	0	0	Ki67+	 9286 7111
6892	0	0	Ki67+	 9293 7073
6893	0	0	Ki67+	 9297 7234
6894	0	0	Ki67+	 9298 7393
6895	0	0	Ki67+	 9304 7027
6896	0	0	Ki67+	 9304 7413
6897	0	0	Ki67+	 9306 6975
6898	0	0	Ki67+	 9309 7223
6899	0	0	Ki67+	 9311 7363
6900	0	0	Ki67+	 9312 7604
6901	0	0	Ki67+	 9313 7454
6902	0	0	Ki67+	 9315 7038
6903	0	0	Ki67+	 9316 7196
6904	0	0	Ki67+	 9320 7589
6905	0	0	Ki67+	 9326 7284
6906	0	0	Ki67+	 9330 7367
6907	0	0	Ki67+	 9332 7250
6908	0	0	Ki67+	 9333 7384
6909	0	0	Ki67+	 9341 6965
6910	0	0	Ki67+	 9342 7623
6911	0	0	Ki67+	 9343 7171
6912	0	0	Ki67+	 9347 7186
6913	0	0	Ki67+	 9348 7043
6914	0	0	Ki67+	 9350 6994
6915	0	0	Ki67+	 9355 7167
6916	0	0	Ki67+	 9355 7650
6917	0	0	Ki67+	 9359 7736
6918	0	0	Ki67+	 9360 7567
6919	0	0	Ki67+	 9368 7647
6920	0	0	Ki67+	 9372 7745
6921	0	0	Ki67+	 9375 6991
6922	0	0	Ki67+	 9377 7024
6923	0	0	Ki67+	 9386 7084
6924	0	0	Ki67+	 9394 6961
6925	0	0	Ki67+	 9408 7548
6926	0	0	Ki67+	 9416 7408
6927	0	0	Ki67+	 9418 7444
6928	0	0	Ki67+	 9420 7037
6929	0	0	Ki67+	 9421 7490
6930	0	0	Ki67+	 9422 7065
6931	0	0	Ki67+	 9423 6964
6932	0	0	Ki67+	 9423 7517
6933	0	0	Ki67+	 9425 7331
6934	0	0	Ki67+	 9426 7004
6935	0	0	Ki67+	 9426 7560
6936	0	0	Ki67+	 9427 7096
6937	0	0	Ki67+	 9430 7279
6938	0	0	Ki67+	 9433 7387
6939	0	0	Ki67+	 9436 7580
6940	0	0	Ki67+	 9445 7007
6941	0	0	Ki67+	 9445 7512
6942	0	0	Ki67+	 9445 7638
6943	0	0	Ki67+	 9447 7031
6944	0	0	Ki67+	 9447 7412
6945	0	0	Ki67+	 9447 7473
6946	0	0	Ki67+	 9448 7250
6947	0	0	Ki67+	 9450 7531
6948	0	0	Ki67+	 9451 7060
6949	0	0	Ki67+	 9454 7310
6950	0	0	Ki67+	 9454 7694
6951	0	0	Ki67+	 9455 6970
6952	0	0	Ki67+	 9457 7087
6953	0	0	Ki67+	 9458 7430
6954	0	0	Ki67+	 9463 7195
6955	0	0	Ki67+	 9463 7500
6956	0	0	Ki67+	 9463 7648
6957	0	0	Ki67+	 9465 7324
6958	0	0	Ki67+	 9466 7612
6959	0	0	Ki67+	 9467 7159
6960	0	0	Ki67+	 9467 7545
6961	0	0	Ki67+	 9468 7294
6962	0	0	Ki67+	 9473 7347
6963	0	0	Ki67+	 9474 7256
6964	0	0	Ki67+	 9476 7382
6965	0	0	Ki67+	 9479 7240
6966	0	0	Ki67+	 9479 7402
6967	0	0	Ki67+	 9479 7460
6968	0	0	Ki67+	 9479 7698
6969	0	0	Ki67+	 9480 6961
6970	0	0	Ki67+	 9485 7117
6971	0	0	Ki67+	 9486 7193
6972	0	0	Ki67+	 9489 7285
6973	0	0	Ki67+	 9489 7323
6974	0	0	Ki67+	 9490 7127
6975	0	0	Ki67+	 9490 7376
6976	0	0	Ki67+	 9491 7412
6977	0	0	Ki67+	 9491 7684
6978	0	0	Ki67+	 9495 7487
6979	0	0	Ki67+	 9499 7590
6980	0	0	Ki67+	 9501 7217
6981	0	0	Ki67+	 9501 7353
6982	0	0	Ki67+	 9501 7721
6983	0	0	Ki67+	 9502 7526
6984	0	0	Ki67+	 9507 7507
6985	0	0	Ki67+	 9511 7748
6986	0	0	Ki67+	 9514 7725
6987	0	0	Ki67+	 9516 7648
6988	0	0	Ki67+	 9517 7144
6989	0	0	Ki67+	 9518 7171
6990	0	0	Ki67+	 9519 7475
6991	0	0	Ki67+	 9528 7279
6992	0	0	Ki67+	 9528 7308
6993	0	0	Ki67+	 9528 7351
6994	0	0	Ki67+	 9529 7687
6995	0	0	Ki67+	 9530 7453
6996	0	0	Ki67+	 9532 7056
6997	0	0	Ki67+	 9536 7014
6998	0	0	Ki67+	 9543 7067
6999	0	0	Ki67+	 9543 7650
7000	0	0	Ki67+	 9548 7210
7001	0	0	Ki67+	 9548 7310
7002	0	0	Ki67+	 9548 7730
7003	0	0	Ki67+	 9553 7158
7004	0	0	Ki67+	 9557 7002
7005	0	0	Ki67+	 9557 7477
7006	0	0	Ki67+	 9558 7121
7007	0	0	Ki67+	 9560 7190
7008	0	0	Ki67+	 9560 7403
7009	0	0	Ki67+	 9564 7108
7010	0	0	Ki67+	 9564 7507
7011	0	0	Ki67+	 9565 7033
7012	0	0	Ki67+	 9567 6974
7013	0	0	Ki67+	 9567 7090
7014	0	0	Ki67+	 9567 7314
7015	0	0	Ki67+	 9571 7212
7016	0	0	Ki67+	 9574 7332
7017	0	0	Ki67+	 9577 7052
7018	0	0	Ki67+	 9579 7245
7019	0	0	Ki67+	 9581 7184
7020	0	0	Ki67+	 9588 6988
7021	0	0	Ki67+	 9592 7138
7022	0	0	Ki67+	 9598 7688
7023	0	0	Ki67+	 9608 7259
7024	0	0	Ki67+	 9609 7198
7025	0	0	Ki67+	 9609 7636
7026	0	0	Ki67+	 9610 7154
7027	0	0	Ki67+	 9610 7343
7028	0	0	Ki67+	 9612 7292
7029	0	0	Ki67+	 9613 6963
7030	0	0	Ki67+	 9613 7065
7031	0	0	Ki67+	 9614 7384
7032	0	0	Ki67+	 9618 7017
7033	0	0	Ki67+	 9620 7048
7034	0	0	Ki67+	 9621 7436
7035	0	0	Ki67+	 9622 7107
7036	0	0	Ki67+	 9628 6999
7037	0	0	Ki67+	 9634 7218
7038	0	0	Ki67+	 9644 7314
7039	0	0	Ki67+	 9645 7091
7040	0	0	Ki67+	 9646 7131
7041	0	0	Ki67+	 9646 7156
7042	0	0	Ki67+	 9648 7104
7043	0	0	Ki67+	 9649 7188
7044	0	0	Ki67+	 9650 7243
7045	0	0	Ki67+	 9650 7419
7046	0	0	Ki67+	 9654 6972
7047	0	0	Ki67+	 9654 7215
7048	0	0	Ki67+	 9655 7045
7049	0	0	Ki67+	 9657 7255
7050	0	0	Ki67+	 9660 7063
7051	0	0	Ki67+	 9663 7682
7052	0	0	Ki67+	 9670 7085
7053	0	0	Ki67+	 9671 7182
7054	0	0	Ki67+	 9672 7307
7055	0	0	Ki67+	 9673 7136
7056	0	0	Ki67+	 9675 7264
7057	0	0	Ki67+	 9680 7334
7058	0	0	Ki67+	 9687 7216
7059	0	0	Ki67+	 9689 7055
7060	0	0	Ki67+	 9689 7098
7061	0	0	Ki67+	 9689 7121
7062	0	0	Ki67+	 9689 7148
7063	0	0	Ki67+	 9689 7243
7064	0	0	Ki67+	 9692 7269
7065	0	0	Ki67+	 9693 7590
7066	0	0	Ki67+	 9699 7356
7067	0	0	Ki67+	 9700 7551
7068	0	0	Ki67+	 9700 7684
7069	0	0	Ki67+	 9704 7741
7070	0	0	Ki67+	 9709 7189
7071	0	0	Ki67+	 9709 7238
7072	0	0	Ki67+	 9710 7280
7073	0	0	Ki67+	 9712 7293
7074	0	0	Ki67+	 9720 7062
7075	0	0	Ki67+	 9721 7217
7076	0	0	Ki67+	 9731 7751
7077	0	0	Ki67+	 9736 7649
7078	0	0	Ki67+	 9741 7712
7079	0	0	Ki67+	 9746 7176
7080	0	0	Ki67+	 9749 7585
7081	0	0	Ki67+	 9750 7614
7082	0	0	Ki67+	 9752 7151
7083	0	0	Ki67+	 9754 7572
7084	0	0	Ki67+	 9755 7709
7085	0	0	Ki67+	 9763 7389
7086	0	0	Ki67+	 9767 7233
7087	0	0	Ki67+	 9767 7257
7088	0	0	Ki67+	 9775 7737
7089	0	0	Ki67+	 9788 7508
7090	0	0	Ki67+	 9790 6984
7091	0	0	Ki67+	 9801 7365
7092	0	0	Ki67+	 9804 7561
7093	0	0	Ki67+	 9809 7269
7094	0	0	Ki67+	 9812 7452
7095	0	0	Ki67+	 9815 7157
7096	0	0	Ki67+	 9820 7130
7097	0	0	Ki67+	 9825 7467
7098	0	0	Ki67+	 9827 7174
7099	0	0	Ki67+	 9829 7153
7100	0	0	Ki67+	 9833 7104
7101	0	0	Ki67+	 9835 7751
7102	0	0	Ki67+	 9836 7133
7103	0	0	Ki67+	 9851 7466
7104	0	0	Ki67+	 9859 7006
7105	0	0	Ki67+	 9860 7078
7106	0	0	Ki67+	 9862 7395
7107	0	0	Ki67+	 9865 7452
7108	0	0	Ki67+	 9867 7070
7109	0	0	Ki67+	 9871 6981
7110	0	0	Ki67+	 9875 7733
7111	0	0	Ki67+	 9876 7033
7112	0	0	Ki67+	 9877 7277
7113	0	0	Ki67+	 9878 7579
7114	0	0	Ki67+	 9879 7240
7115	0	0	Ki67+	 9880 7402
7116	0	0	Ki67+	 9882 7000
7117	0	0	Ki67+	 9882 7210
7118	0	0	Ki67+	 9886 7727
7119	0	0	Ki67+	 9889 7333
7120	0	0	Ki67+	 9890 7530
7121	0	0	Ki67+	 9896 7172
7122	0	0	Ki67+	 9901 7354
7123	0	0	Ki67+	 9902 7043
7124	0	0	Ki67+	 9909 7616
7125	0	0	Ki67+	 9911 7356
7126	0	0	Ki67+	 9913 7642
7127	0	0	Ki67+	 9916 7327
7128	0	0	Ki67+	 9926 7612
7129	0	0	Ki67+	 9931 7697
7130	0	0	Ki67+	 9935 7108
7131	0	0	Ki67+	 9942 7311
7132	0	0	Ki67+	 9944 7238
7133	0	0	Ki67+	 9945 7321
7134	0	0	Ki67+	 9945 7387
7135	0	0	Ki67+	 9945 7614
7136	0	0	Ki67+	 9947 7666
7137	0	0	Ki67+	 9951 7747
7138	0	0	Ki67+	 9953 7500
7139	0	0	Ki67+	 9955 7206
7140	0	0	Ki67+	 9957 7695
7141	0	0	Ki67+	 9972 7732
7142	0	0	Ki67+	 9973 7374
7143	0	0	Ki67+	 9975 7669
7144	0	0	Ki67+	 9977 7755
7145	0	0	Ki67+	 9990 7721
7146	0	0	Ki67+	 10000 7745
7147	0	0	Ki67+	 10016 7277
7148	0	0	Ki67+	 10019 7041
7149	0	0	Ki67+	 10030 7289
7150	0	0	Ki67+	 10030 7365
7151	0	0	Ki67+	 10031 7114
7152	0	0	Ki67+	 10034 7352
7153	0	0	Ki67+	 10035 7239
7154	0	0	Ki67+	 10038 7394
7155	0	0	Ki67+	 10040 7559
7156	0	0	Ki67+	 10041 7248
7157	0	0	Ki67+	 9260 7972
7158	0	0	Ki67+	 9262 8010
7159	0	0	Ki67+	 9281 8387
7160	0	0	Ki67+	 9283 8094
7161	0	0	Ki67+	 9284 7894
7162	0	0	Ki67+	 9294 8098
7163	0	0	Ki67+	 9296 8343
7164	0	0	Ki67+	 9297 8217
7165	0	0	Ki67+	 9305 7896
7166	0	0	Ki67+	 9305 8373
7167	0	0	Ki67+	 9316 7929
7168	0	0	Ki67+	 9318 8406
7169	0	0	Ki67+	 9321 8445
7170	0	0	Ki67+	 9325 8144
7171	0	0	Ki67+	 9330 7923
7172	0	0	Ki67+	 9331 7785
7173	0	0	Ki67+	 9336 7769
7174	0	0	Ki67+	 9338 8547
7175	0	0	Ki67+	 9339 8475
7176	0	0	Ki67+	 9341 8055
7177	0	0	Ki67+	 9346 7989
7178	0	0	Ki67+	 9351 8427
7179	0	0	Ki67+	 9352 7885
7180	0	0	Ki67+	 9353 7782
7181	0	0	Ki67+	 9355 8162
7182	0	0	Ki67+	 9356 8527
7183	0	0	Ki67+	 9357 7940
7184	0	0	Ki67+	 9362 8061
7185	0	0	Ki67+	 9364 8321
7186	0	0	Ki67+	 9364 8504
7187	0	0	Ki67+	 9371 8157
7188	0	0	Ki67+	 9372 8525
7189	0	0	Ki67+	 9373 8077
7190	0	0	Ki67+	 9374 7863
7191	0	0	Ki67+	 9374 8515
7192	0	0	Ki67+	 9375 8334
7193	0	0	Ki67+	 9380 7931
7194	0	0	Ki67+	 9383 8010
7195	0	0	Ki67+	 9386 8460
7196	0	0	Ki67+	 9387 7959
7197	0	0	Ki67+	 9389 8067
7198	0	0	Ki67+	 9391 8511
7199	0	0	Ki67+	 9391 8557
7200	0	0	Ki67+	 9393 7939
7201	0	0	Ki67+	 9397 7854
7202	0	0	Ki67+	 9401 7873
7203	0	0	Ki67+	 9401 7993
7204	0	0	Ki67+	 9401 8041
7205	0	0	Ki67+	 9403 8421
7206	0	0	Ki67+	 9404 8546
7207	0	0	Ki67+	 9410 8346
7208	0	0	Ki67+	 9412 8007
7209	0	0	Ki67+	 9414 7862
7210	0	0	Ki67+	 9417 7782
7211	0	0	Ki67+	 9418 7947
7212	0	0	Ki67+	 9420 7919
7213	0	0	Ki67+	 9425 7812
7214	0	0	Ki67+	 9442 8502
7215	0	0	Ki67+	 9465 8534
7216	0	0	Ki67+	 9483 8556
7217	0	0	Ki67+	 9484 7824
7218	0	0	Ki67+	 9500 8114
7219	0	0	Ki67+	 9501 8395
7220	0	0	Ki67+	 9505 7809
7221	0	0	Ki67+	 9505 8082
7222	0	0	Ki67+	 9518 8480
7223	0	0	Ki67+	 9527 8289
7224	0	0	Ki67+	 9532 8514
7225	0	0	Ki67+	 9545 8459
7226	0	0	Ki67+	 9551 8532
7227	0	0	Ki67+	 9554 8316
7228	0	0	Ki67+	 9557 7762
7229	0	0	Ki67+	 9563 8512
7230	0	0	Ki67+	 9568 7922
7231	0	0	Ki67+	 9568 8094
7232	0	0	Ki67+	 9572 8074
7233	0	0	Ki67+	 9582 7928
7234	0	0	Ki67+	 9591 8100
7235	0	0	Ki67+	 9596 8033
7236	0	0	Ki67+	 9609 7839
7237	0	0	Ki67+	 9617 7889
7238	0	0	Ki67+	 9618 8134
7239	0	0	Ki67+	 9619 8146
7240	0	0	Ki67+	 9621 8187
7241	0	0	Ki67+	 9627 7845
7242	0	0	Ki67+	 9628 7928
7243	0	0	Ki67+	 9629 7802
7244	0	0	Ki67+	 9629 8045
7245	0	0	Ki67+	 9631 7978
7246	0	0	Ki67+	 9635 8250
7247	0	0	Ki67+	 9642 8063
7248	0	0	Ki67+	 9648 7870
7249	0	0	Ki67+	 9651 7884
7250	0	0	Ki67+	 9651 8117
7251	0	0	Ki67+	 9663 7940
7252	0	0	Ki67+	 9666 7794
7253	0	0	Ki67+	 9668 8078
7254	0	0	Ki67+	 9681 7834
7255	0	0	Ki67+	 9683 8540
7256	0	0	Ki67+	 9685 8333
7257	0	0	Ki67+	 9689 8113
7258	0	0	Ki67+	 9693 7857
7259	0	0	Ki67+	 9696 8047
7260	0	0	Ki67+	 9696 8252
7261	0	0	Ki67+	 9703 7906
7262	0	0	Ki67+	 9704 8002
7263	0	0	Ki67+	 9707 7831
7264	0	0	Ki67+	 9710 7924
7265	0	0	Ki67+	 9710 8363
7266	0	0	Ki67+	 9715 7873
7267	0	0	Ki67+	 9715 8145
7268	0	0	Ki67+	 9715 8246
7269	0	0	Ki67+	 9722 7823
7270	0	0	Ki67+	 9724 8358
7271	0	0	Ki67+	 9726 8120
7272	0	0	Ki67+	 9727 7911
7273	0	0	Ki67+	 9739 8277
7274	0	0	Ki67+	 9743 7849
7275	0	0	Ki67+	 9746 8067
7276	0	0	Ki67+	 9747 8302
7277	0	0	Ki67+	 9754 7875
7278	0	0	Ki67+	 9758 8145
7279	0	0	Ki67+	 9764 8340
7280	0	0	Ki67+	 9771 7903
7281	0	0	Ki67+	 9772 7834
7282	0	0	Ki67+	 9773 7806
7283	0	0	Ki67+	 9780 8362
7284	0	0	Ki67+	 9782 8552
7285	0	0	Ki67+	 9785 8291
7286	0	0	Ki67+	 9790 8308
7287	0	0	Ki67+	 9796 8005
7288	0	0	Ki67+	 9796 8401
7289	0	0	Ki67+	 9798 8034
7290	0	0	Ki67+	 9799 7937
7291	0	0	Ki67+	 9807 7923
7292	0	0	Ki67+	 9811 7848
7293	0	0	Ki67+	 9811 7861
7294	0	0	Ki67+	 9811 8005
7295	0	0	Ki67+	 9811 8118
7296	0	0	Ki67+	 9812 8087
7297	0	0	Ki67+	 9816 8031
7298	0	0	Ki67+	 9818 8104
7299	0	0	Ki67+	 9818 8406
7300	0	0	Ki67+	 9819 7961
7301	0	0	Ki67+	 9824 7864
7302	0	0	Ki67+	 9825 7987
7303	0	0	Ki67+	 9827 7944
7304	0	0	Ki67+	 9828 8093
7305	0	0	Ki67+	 9828 8145
7306	0	0	Ki67+	 9831 8025
7307	0	0	Ki67+	 9831 8183
7308	0	0	Ki67+	 9835 7786
7309	0	0	Ki67+	 9836 8216
7310	0	0	Ki67+	 9847 8109
7311	0	0	Ki67+	 9849 7998
7312	0	0	Ki67+	 9849 8452
7313	0	0	Ki67+	 9850 8223
7314	0	0	Ki67+	 9874 8187
7315	0	0	Ki67+	 9881 7950
7316	0	0	Ki67+	 9889 8347
7317	0	0	Ki67+	 9890 7938
7318	0	0	Ki67+	 9895 7972
7319	0	0	Ki67+	 9895 8436
7320	0	0	Ki67+	 9899 7954
7321	0	0	Ki67+	 9900 7888
7322	0	0	Ki67+	 9901 8151
7323	0	0	Ki67+	 9904 8199
7324	0	0	Ki67+	 9917 8174
7325	0	0	Ki67+	 9918 7834
7326	0	0	Ki67+	 9924 8346
7327	0	0	Ki67+	 9924 8367
7328	0	0	Ki67+	 9932 7853
7329	0	0	Ki67+	 9932 8377
7330	0	0	Ki67+	 9933 8202
7331	0	0	Ki67+	 9941 8252
7332	0	0	Ki67+	 9945 8235
7333	0	0	Ki67+	 9945 8320
7334	0	0	Ki67+	 9955 7895
7335	0	0	Ki67+	 9957 7912
7336	0	0	Ki67+	 9970 7877
7337	0	0	Ki67+	 9981 7809
7338	0	0	Ki67+	 9997 7818
7339	0	0	Ki67+	 9998 8056
7340	0	0	Ki67+	 10000 7783
7341	0	0	Ki67+	 10004 7922
7342	0	0	Ki67+	 10016 7833
7343	0	0	Ki67+	 10023 7945
7344	0	0	Ki67+	 9249 8745
7345	0	0	Ki67+	 9249 8806
7346	0	0	Ki67+	 9250 8672
7347	0	0	Ki67+	 9262 8626
7348	0	0	Ki67+	 9266 8880
7349	0	0	Ki67+	 9266 9075
7350	0	0	Ki67+	 9267 8711
7351	0	0	Ki67+	 9272 8583
7352	0	0	Ki67+	 9278 8647
7353	0	0	Ki67+	 9285 8721
7354	0	0	Ki67+	 9291 8911
7355	0	0	Ki67+	 9308 8609
7356	0	0	Ki67+	 9310 8931
7357	0	0	Ki67+	 9314 8585
7358	0	0	Ki67+	 9315 8720
7359	0	0	Ki67+	 9321 8595
7360	0	0	Ki67+	 9331 8899
7361	0	0	Ki67+	 9351 8866
7362	0	0	Ki67+	 9368 8673
7363	0	0	Ki67+	 9369 8854
7364	0	0	Ki67+	 9381 8953
7365	0	0	Ki67+	 9386 8765
7366	0	0	Ki67+	 9386 8908
7367	0	0	Ki67+	 9387 8703
7368	0	0	Ki67+	 9397 8709
7369	0	0	Ki67+	 9400 8695
7370	0	0	Ki67+	 9401 8955
7371	0	0	Ki67+	 9402 8846
7372	0	0	Ki67+	 9411 8747
7373	0	0	Ki67+	 9412 9331
7374	0	0	Ki67+	 9418 8643
7375	0	0	Ki67+	 9418 8783
7376	0	0	Ki67+	 9419 8952
7377	0	0	Ki67+	 9422 8721
7378	0	0	Ki67+	 9422 8869
7379	0	0	Ki67+	 9423 8607
7380	0	0	Ki67+	 9426 8844
7381	0	0	Ki67+	 9432 8680
7382	0	0	Ki67+	 9435 8929
7383	0	0	Ki67+	 9438 8854
7384	0	0	Ki67+	 9440 8941
7385	0	0	Ki67+	 9455 8638
7386	0	0	Ki67+	 9458 8577
7387	0	0	Ki67+	 9468 8934
7388	0	0	Ki67+	 9477 8585
7389	0	0	Ki67+	 9477 8666
7390	0	0	Ki67+	 9480 8758
7391	0	0	Ki67+	 9489 8629
7392	0	0	Ki67+	 9492 8923
7393	0	0	Ki67+	 9504 8891
7394	0	0	Ki67+	 9505 8604
7395	0	0	Ki67+	 9505 8653
7396	0	0	Ki67+	 9506 8771
7397	0	0	Ki67+	 9506 8910
7398	0	0	Ki67+	 9518 8631
7399	0	0	Ki67+	 9520 8900
7400	0	0	Ki67+	 9528 8738
7401	0	0	Ki67+	 9528 8869
7402	0	0	Ki67+	 9535 8725
7403	0	0	Ki67+	 9540 8758
7404	0	0	Ki67+	 9540 8858
7405	0	0	Ki67+	 9543 8584
7406	0	0	Ki67+	 9552 8908
7407	0	0	Ki67+	 9567 8603
7408	0	0	Ki67+	 9574 8719
7409	0	0	Ki67+	 9593 9278
7410	0	0	Ki67+	 9595 8605
7411	0	0	Ki67+	 9597 8719
7412	0	0	Ki67+	 9603 9350
7413	0	0	Ki67+	 9608 9193
7414	0	0	Ki67+	 9609 9250
7415	0	0	Ki67+	 9610 9235
7416	0	0	Ki67+	 9619 9045
7417	0	0	Ki67+	 9619 9261
7418	0	0	Ki67+	 9620 8623
7419	0	0	Ki67+	 9627 9341
7420	0	0	Ki67+	 9628 9292
7421	0	0	Ki67+	 9629 8691
7422	0	0	Ki67+	 9629 9143
7423	0	0	Ki67+	 9631 9128
7424	0	0	Ki67+	 9633 9218
7425	0	0	Ki67+	 9633 9232
7426	0	0	Ki67+	 9634 9026
7427	0	0	Ki67+	 9636 8652
7428	0	0	Ki67+	 9638 8727
7429	0	0	Ki67+	 9638 9118
7430	0	0	Ki67+	 9643 9048
7431	0	0	Ki67+	 9644 9216
7432	0	0	Ki67+	 9647 8690
7433	0	0	Ki67+	 9647 8702
7434	0	0	Ki67+	 9647 9262
7435	0	0	Ki67+	 9649 8964
7436	0	0	Ki67+	 9649 9177
7437	0	0	Ki67+	 9650 9205
7438	0	0	Ki67+	 9651 9101
7439	0	0	Ki67+	 9661 8701
7440	0	0	Ki67+	 9661 9133
7441	0	0	Ki67+	 9662 9025
7442	0	0	Ki67+	 9663 8587
7443	0	0	Ki67+	 9666 9003
7444	0	0	Ki67+	 9667 8670
7445	0	0	Ki67+	 9672 8727
7446	0	0	Ki67+	 9673 8928
7447	0	0	Ki67+	 9676 9247
7448	0	0	Ki67+	 9677 8902
7449	0	0	Ki67+	 9678 9063
7450	0	0	Ki67+	 9681 8953
7451	0	0	Ki67+	 9685 8720
7452	0	0	Ki67+	 9686 8578
7453	0	0	Ki67+	 9686 8647
7454	0	0	Ki67+	 9689 9039
7455	0	0	Ki67+	 9689 9112
7456	0	0	Ki67+	 9690 9313
7457	0	0	Ki67+	 9691 8941
7458	0	0	Ki67+	 9692 8926
7459	0	0	Ki67+	 9693 9127
7460	0	0	Ki67+	 9698 8698
7461	0	0	Ki67+	 9699 9281
7462	0	0	Ki67+	 9700 8985
7463	0	0	Ki67+	 9701 9192
7464	0	0	Ki67+	 9702 9321
7465	0	0	Ki67+	 9705 8960
7466	0	0	Ki67+	 9710 9028
7467	0	0	Ki67+	 9713 8717
7468	0	0	Ki67+	 9713 8883
7469	0	0	Ki67+	 9717 8570
7470	0	0	Ki67+	 9717 9252
7471	0	0	Ki67+	 9718 9143
7472	0	0	Ki67+	 9719 9007
7473	0	0	Ki67+	 9719 9284
7474	0	0	Ki67+	 9719 9340
7475	0	0	Ki67+	 9720 9064
7476	0	0	Ki67+	 9720 9108
7477	0	0	Ki67+	 9721 8705
7478	0	0	Ki67+	 9721 9193
7479	0	0	Ki67+	 9723 9096
7480	0	0	Ki67+	 9725 9030
7481	0	0	Ki67+	 9726 8911
7482	0	0	Ki67+	 9731 8961
7483	0	0	Ki67+	 9731 9314
7484	0	0	Ki67+	 9733 9216
7485	0	0	Ki67+	 9734 8927
7486	0	0	Ki67+	 9734 9086
7487	0	0	Ki67+	 9735 8569
7488	0	0	Ki67+	 9736 8714
7489	0	0	Ki67+	 9737 9302
7490	0	0	Ki67+	 9738 8982
7491	0	0	Ki67+	 9740 9139
7492	0	0	Ki67+	 9742 9230
7493	0	0	Ki67+	 9743 9175
7494	0	0	Ki67+	 9746 9189
7495	0	0	Ki67+	 9747 9044
7496	0	0	Ki67+	 9748 8602
7497	0	0	Ki67+	 9748 8970
7498	0	0	Ki67+	 9750 9249
7499	0	0	Ki67+	 9754 9140
7500	0	0	Ki67+	 9756 9010
7501	0	0	Ki67+	 9756 9160
7502	0	0	Ki67+	 9757 9110
7503	0	0	Ki67+	 9759 8663
7504	0	0	Ki67+	 9763 8582
7505	0	0	Ki67+	 9764 9024
7506	0	0	Ki67+	 9765 8880
7507	0	0	Ki67+	 9769 9344
7508	0	0	Ki67+	 9772 9063
7509	0	0	Ki67+	 9772 9255
7510	0	0	Ki67+	 9777 8984
7511	0	0	Ki67+	 9779 8656
7512	0	0	Ki67+	 9780 9125
7513	0	0	Ki67+	 9781 9163
7514	0	0	Ki67+	 9785 9225
7515	0	0	Ki67+	 9786 9046
7516	0	0	Ki67+	 9787 9268
7517	0	0	Ki67+	 9796 9165
7518	0	0	Ki67+	 9802 9034
7519	0	0	Ki67+	 9811 9359
7520	0	0	Ki67+	 9816 9340
7521	0	0	Ki67+	 9832 9296
7522	0	0	Ki67+	 9845 9200
7523	0	0	Ki67+	 9848 9338
7524	0	0	Ki67+	 9902 9302
7525	0	0	Ki67+	 9904 9138
7526	0	0	Ki67+	 9905 9049
7527	0	0	Ki67+	 9913 9324
7528	0	0	Ki67+	 9917 9069
7529	0	0	Ki67+	 9921 9034
7530	0	0	Ki67+	 9922 9274
7531	0	0	Ki67+	 9935 9245
7532	0	0	Ki67+	 9936 9192
7533	0	0	Ki67+	 9941 9217
7534	0	0	Ki67+	 9947 9014
7535	0	0	Ki67+	 9951 9108
7536	0	0	Ki67+	 9951 9282
7537	0	0	Ki67+	 9956 9150
7538	0	0	Ki67+	 9972 8967
7539	0	0	Ki67+	 9972 9197
7540	0	0	Ki67+	 9974 9031
7541	0	0	Ki67+	 9979 9048
7542	0	0	Ki67+	 9980 8985
7543	0	0	Ki67+	 9980 9183
7544	0	0	Ki67+	 9984 9097
7545	0	0	Ki67+	 9988 8894
7546	0	0	Ki67+	 9993 9173
7547	0	0	Ki67+	 9998 8971
7548	0	0	Ki67+	 9998 9126
7549	0	0	Ki67+	 10007 9214
7550	0	0	Ki67+	 10008 9102
7551	0	0	Ki67+	 10008 9166
7552	0	0	Ki67+	 10010 9029
7553	0	0	Ki67+	 10011 8892
7554	0	0	Ki67+	 10014 9352
7555	0	0	Ki67+	 10017 8917
7556	0	0	Ki67+	 10023 8846
7557	0	0	Ki67+	 10023 9269
7558	0	0	Ki67+	 10025 9325
7559	0	0	Ki67+	 10029 8883
7560	0	0	Ki67+	 10031 9149
7561	0	0	Ki67+	 10032 9113
7562	0	0	Ki67+	 10037 9352
7563	0	0	Ki67+	 10041 9177
7564	0	0	Ki67+	 10045 8719
7565	0	0	Ki67+	 9262 9384
7566	0	0	Ki67+	 9461 9800
7567	0	0	Ki67+	 9485 9788
7568	0	0	Ki67+	 9495 9746
7569	0	0	Ki67+	 9500 9802
7570	0	0	Ki67+	 9516 9723
7571	0	0	Ki67+	 9518 9785
7572	0	0	Ki67+	 9519 9588
7573	0	0	Ki67+	 9523 9638
7574	0	0	Ki67+	 9530 9746
7575	0	0	Ki67+	 9530 9820
7576	0	0	Ki67+	 9535 9495
7577	0	0	Ki67+	 9542 9480
7578	0	0	Ki67+	 9543 9642
7579	0	0	Ki67+	 9543 9859
7580	0	0	Ki67+	 9546 10014
7581	0	0	Ki67+	 9550 9503
7582	0	0	Ki67+	 9550 9713
7583	0	0	Ki67+	 9556 9682
7584	0	0	Ki67+	 9558 9984
7585	0	0	Ki67+	 9559 9733
7586	0	0	Ki67+	 9562 9912
7587	0	0	Ki67+	 9566 9470
7588	0	0	Ki67+	 9570 9647
7589	0	0	Ki67+	 9570 9710
7590	0	0	Ki67+	 9580 9484
7591	0	0	Ki67+	 9586 9678
7592	0	0	Ki67+	 9602 9759
7593	0	0	Ki67+	 9603 9653
7594	0	0	Ki67+	 9603 9687
7595	0	0	Ki67+	 9603 9725
7596	0	0	Ki67+	 9614 9487
7597	0	0	Ki67+	 9620 9908
7598	0	0	Ki67+	 9626 9617
7599	0	0	Ki67+	 9629 9507
7600	0	0	Ki67+	 9630 9739
7601	0	0	Ki67+	 9641 9721
7602	0	0	Ki67+	 9643 9932
7603	0	0	Ki67+	 9646 9818
7604	0	0	Ki67+	 9656 9875
7605	0	0	Ki67+	 9657 9372
7606	0	0	Ki67+	 9658 9938
7607	0	0	Ki67+	 9660 9639
7608	0	0	Ki67+	 9670 9691
7609	0	0	Ki67+	 9675 9395
7610	0	0	Ki67+	 9677 9913
7611	0	0	Ki67+	 9684 9959
7612	0	0	Ki67+	 9686 9784
7613	0	0	Ki67+	 9697 9455
7614	0	0	Ki67+	 9700 9624
7615	0	0	Ki67+	 9704 9438
7616	0	0	Ki67+	 9704 9601
7617	0	0	Ki67+	 9708 9417
7618	0	0	Ki67+	 9714 9520
7619	0	0	Ki67+	 9715 9453
7620	0	0	Ki67+	 9716 9578
7621	0	0	Ki67+	 9717 9816
7622	0	0	Ki67+	 9718 9366
7623	0	0	Ki67+	 9723 9420
7624	0	0	Ki67+	 9725 9388
7625	0	0	Ki67+	 9725 9920
7626	0	0	Ki67+	 9728 9437
7627	0	0	Ki67+	 9736 9859
7628	0	0	Ki67+	 9745 9931
7629	0	0	Ki67+	 9748 9585
7630	0	0	Ki67+	 9749 9709
7631	0	0	Ki67+	 9749 9887
7632	0	0	Ki67+	 9752 9531
7633	0	0	Ki67+	 9762 9814
7634	0	0	Ki67+	 9769 9886
7635	0	0	Ki67+	 9777 9905
7636	0	0	Ki67+	 9785 9583
7637	0	0	Ki67+	 9794 9612
7638	0	0	Ki67+	 9803 9554
7639	0	0	Ki67+	 9806 9443
7640	0	0	Ki67+	 9807 9749
7641	0	0	Ki67+	 9809 9381
7642	0	0	Ki67+	 9815 9873
7643	0	0	Ki67+	 9823 9392
7644	0	0	Ki67+	 9830 9854
7645	0	0	Ki67+	 9838 9788
7646	0	0	Ki67+	 9847 9628
7647	0	0	Ki67+	 9850 9821
7648	0	0	Ki67+	 9859 9724
7649	0	0	Ki67+	 9860 9757
7650	0	0	Ki67+	 9861 9380
7651	0	0	Ki67+	 9864 9693
7652	0	0	Ki67+	 9868 9777
7653	0	0	Ki67+	 9875 9641
7654	0	0	Ki67+	 9877 9753
7655	0	0	Ki67+	 9880 9615
7656	0	0	Ki67+	 9885 9417
7657	0	0	Ki67+	 9885 9710
7658	0	0	Ki67+	 9888 9730
7659	0	0	Ki67+	 9895 9648
7660	0	0	Ki67+	 9899 9438
7661	0	0	Ki67+	 9899 9617
7662	0	0	Ki67+	 9899 9670
7663	0	0	Ki67+	 9902 9568
7664	0	0	Ki67+	 9902 9640
7665	0	0	Ki67+	 9923 9502
7666	0	0	Ki67+	 9924 9482
7667	0	0	Ki67+	 9924 9847
7668	0	0	Ki67+	 9928 9565
7669	0	0	Ki67+	 9929 9695
7670	0	0	Ki67+	 9932 9452
7671	0	0	Ki67+	 9937 9378
7672	0	0	Ki67+	 9937 9849
7673	0	0	Ki67+	 9940 9739
7674	0	0	Ki67+	 9948 9639
7675	0	0	Ki67+	 9955 9740
7676	0	0	Ki67+	 9955 9930
7677	0	0	Ki67+	 9956 9763
7678	0	0	Ki67+	 9965 9459
7679	0	0	Ki67+	 9969 9575
7680	0	0	Ki67+	 9970 9380
7681	0	0	Ki67+	 9970 9908
7682	0	0	Ki67+	 9971 9856
7683	0	0	Ki67+	 9972 9817
7684	0	0	Ki67+	 9973 9527
7685	0	0	Ki67+	 9976 9670
7686	0	0	Ki67+	 9977 9900
7687	0	0	Ki67+	 9979 9749
7688	0	0	Ki67+	 9980 9876
7689	0	0	Ki67+	 9990 9795
7690	0	0	Ki67+	 9994 9596
7691	0	0	Ki67+	 9994 9919
7692	0	0	Ki67+	 9999 9831
7693	0	0	Ki67+	 10000 9420
7694	0	0	Ki67+	 10001 9773
7695	0	0	Ki67+	 10002 9464
7696	0	0	Ki67+	 10002 9497
7697	0	0	Ki67+	 10003 9934
7698	0	0	Ki67+	 10005 9515
7699	0	0	Ki67+	 10006 9644
7700	0	0	Ki67+	 10009 9795
7701	0	0	Ki67+	 10013 9553
7702	0	0	Ki67+	 10013 9770
7703	0	0	Ki67+	 10014 9852
7704	0	0	Ki67+	 10015 9528
7705	0	0	Ki67+	 10021 9461
7706	0	0	Ki67+	 10028 9846
7707	0	0	Ki67+	 10029 9425
7708	0	0	Ki67+	 10030 9500
7709	0	0	Ki67+	 10039 9642
7710	0	0	Ki67+	 10040 9566
7711	0	0	Ki67+	 10044 9445
7712	0	0	Ki67+	 9283 10476
7713	0	0	Ki67+	 9562 10310
7714	0	0	Ki67+	 9575 10320
7715	0	0	Ki67+	 9671 10687
7716	0	0	Ki67+	 9693 10680
7717	0	0	Ki67+	 9976 10611
7718	0	0	Ki67+	 9769 11196
7719	0	0	Ki67+	 9249 12470
7720	0	0	Ki67+	 9255 12425
7721	0	0	Ki67+	 9276 12539
7722	0	0	Ki67+	 9279 12482
7723	0	0	Ki67+	 9300 12534
7724	0	0	Ki67+	 9303 12470
7725	0	0	Ki67+	 9317 12534
7726	0	0	Ki67+	 9474 12386
7727	0	0	Ki67+	 9501 12405
7728	0	0	Ki67+	 9967 12545
7729	0	0	Ki67+	 9968 12522
7730	0	0	Ki67+	 9984 12514
7731	0	0	Ki67+	 9250 12571
7732	0	0	Ki67+	 9257 12727
7733	0	0	Ki67+	 9259 12748
7734	0	0	Ki67+	 9261 12947
7735	0	0	Ki67+	 9265 12568
7736	0	0	Ki67+	 9267 12683
7737	0	0	Ki67+	 9269 12607
7738	0	0	Ki67+	 9283 12889
7739	0	0	Ki67+	 9284 12712
7740	0	0	Ki67+	 9288 13236
7741	0	0	Ki67+	 9288 13310
7742	0	0	Ki67+	 9296 12974
7743	0	0	Ki67+	 9296 13351
7744	0	0	Ki67+	 9297 12938
7745	0	0	Ki67+	 9299 12821
7746	0	0	Ki67+	 9303 12672
7747	0	0	Ki67+	 9305 13146
7748	0	0	Ki67+	 9312 12698
7749	0	0	Ki67+	 9318 12817
7750	0	0	Ki67+	 9322 13245
7751	0	0	Ki67+	 9326 12562
7752	0	0	Ki67+	 9326 12929
7753	0	0	Ki67+	 9328 13305
7754	0	0	Ki67+	 9330 12674
7755	0	0	Ki67+	 9334 12959
7756	0	0	Ki67+	 9334 13126
7757	0	0	Ki67+	 9335 12585
7758	0	0	Ki67+	 9339 12728
7759	0	0	Ki67+	 9353 12928
7760	0	0	Ki67+	 9358 13214
7761	0	0	Ki67+	 9360 12786
7762	0	0	Ki67+	 9363 13294
7763	0	0	Ki67+	 9367 12823
7764	0	0	Ki67+	 9368 13339
7765	0	0	Ki67+	 9372 12915
7766	0	0	Ki67+	 9372 13025
7767	0	0	Ki67+	 9374 13169
7768	0	0	Ki67+	 9375 12712
7769	0	0	Ki67+	 9377 13261
7770	0	0	Ki67+	 9380 13211
7771	0	0	Ki67+	 9381 13083
7772	0	0	Ki67+	 9385 12794
7773	0	0	Ki67+	 9390 12737
7774	0	0	Ki67+	 9397 13163
7775	0	0	Ki67+	 9401 13018
7776	0	0	Ki67+	 9403 13314
7777	0	0	Ki67+	 9407 13060
7778	0	0	Ki67+	 9409 13201
7779	0	0	Ki67+	 9410 13269
7780	0	0	Ki67+	 9411 12985
7781	0	0	Ki67+	 9418 12898
7782	0	0	Ki67+	 9422 12977
7783	0	0	Ki67+	 9422 13065
7784	0	0	Ki67+	 9438 12964
7785	0	0	Ki67+	 9438 13250
7786	0	0	Ki67+	 9440 13053
7787	0	0	Ki67+	 9445 13043
7788	0	0	Ki67+	 9448 13000
7789	0	0	Ki67+	 9449 12906
7790	0	0	Ki67+	 9450 12938
7791	0	0	Ki67+	 9451 13067
7792	0	0	Ki67+	 9456 13271
7793	0	0	Ki67+	 9466 12977
7794	0	0	Ki67+	 9467 13253
7795	0	0	Ki67+	 9474 13147
7796	0	0	Ki67+	 9477 12959
7797	0	0	Ki67+	 9484 13003
7798	0	0	Ki67+	 9494 13046
7799	0	0	Ki67+	 9505 12998
7800	0	0	Ki67+	 9514 13349
7801	0	0	Ki67+	 9524 13223
7802	0	0	Ki67+	 9538 13242
7803	0	0	Ki67+	 9538 13357
7804	0	0	Ki67+	 9551 13305
7805	0	0	Ki67+	 9552 13252
7806	0	0	Ki67+	 9572 13295
7807	0	0	Ki67+	 9655 13121
7808	0	0	Ki67+	 9728 13299
7809	0	0	Ki67+	 9744 13305
7810	0	0	Ki67+	 9751 13252
7811	0	0	Ki67+	 9757 13227
7812	0	0	Ki67+	 9761 13325
7813	0	0	Ki67+	 9762 13264
7814	0	0	Ki67+	 9781 13200
7815	0	0	Ki67+	 9783 13235
7816	0	0	Ki67+	 9783 13342
7817	0	0	Ki67+	 9790 13214
7818	0	0	Ki67+	 9791 13273
7819	0	0	Ki67+	 9802 13348
7820	0	0	Ki67+	 9822 13179
7821	0	0	Ki67+	 9842 13144
7822	0	0	Ki67+	 9842 13316
7823	0	0	Ki67+	 9845 13340
7824	0	0	Ki67+	 9848 13165
7825	0	0	Ki67+	 9858 13141
7826	0	0	Ki67+	 9858 13200
7827	0	0	Ki67+	 9863 13299
7828	0	0	Ki67+	 9868 13167
7829	0	0	Ki67+	 9870 13343
7830	0	0	Ki67+	 9876 12694
7831	0	0	Ki67+	 9878 13147
7832	0	0	Ki67+	 9881 13250
7833	0	0	Ki67+	 9885 13279
7834	0	0	Ki67+	 9894 13202
7835	0	0	Ki67+	 9895 13336
7836	0	0	Ki67+	 9898 13261
7837	0	0	Ki67+	 9900 13288
7838	0	0	Ki67+	 9904 13147
7839	0	0	Ki67+	 9925 13328
7840	0	0	Ki67+	 9927 13300
7841	0	0	Ki67+	 9937 13091
7842	0	0	Ki67+	 9946 13329
7843	0	0	Ki67+	 9947 13268
7844	0	0	Ki67+	 9953 13277
7845	0	0	Ki67+	 9956 13070
7846	0	0	Ki67+	 9957 13097
7847	0	0	Ki67+	 9965 13106
7848	0	0	Ki67+	 9981 13119
7849	0	0	Ki67+	 9987 13301
7850	0	0	Ki67+	 9995 13289
7851	0	0	Ki67+	 10001 13129
7852	0	0	Ki67+	 10004 13061
7853	0	0	Ki67+	 10021 13347
7854	0	0	Ki67+	 10023 13202
7855	0	0	Ki67+	 10031 13115
7856	0	0	Ki67+	 10032 13333
7857	0	0	Ki67+	 10037 13299
7858	0	0	Ki67+	 10044 13075
7859	0	0	Ki67+	 10047 13221
7860	0	0	Ki67+	 9250 13888
7861	0	0	Ki67+	 9254 13919
7862	0	0	Ki67+	 9260 13736
7863	0	0	Ki67+	 9260 13833
7864	0	0	Ki67+	 9267 13375
7865	0	0	Ki67+	 9269 13870
7866	0	0	Ki67+	 9271 13625
7867	0	0	Ki67+	 9271 13774
7868	0	0	Ki67+	 9273 13923
7869	0	0	Ki67+	 9274 14128
7870	0	0	Ki67+	 9275 13420
7871	0	0	Ki67+	 9279 13891
7872	0	0	Ki67+	 9284 13376
7873	0	0	Ki67+	 9284 13501
7874	0	0	Ki67+	 9288 13853
7875	0	0	Ki67+	 9289 13891
7876	0	0	Ki67+	 9294 13613
7877	0	0	Ki67+	 9295 13681
7878	0	0	Ki67+	 9297 13765
7879	0	0	Ki67+	 9299 13543
7880	0	0	Ki67+	 9299 13738
7881	0	0	Ki67+	 9303 13666
7882	0	0	Ki67+	 9305 14150
7883	0	0	Ki67+	 9307 14123
7884	0	0	Ki67+	 9312 13950
7885	0	0	Ki67+	 9316 14007
7886	0	0	Ki67+	 9317 13435
7887	0	0	Ki67+	 9320 13824
7888	0	0	Ki67+	 9321 13548
7889	0	0	Ki67+	 9322 13655
7890	0	0	Ki67+	 9324 13509
7891	0	0	Ki67+	 9325 13752
7892	0	0	Ki67+	 9327 13878
7893	0	0	Ki67+	 9329 13405
7894	0	0	Ki67+	 9334 13687
7895	0	0	Ki67+	 9335 13368
7896	0	0	Ki67+	 9335 13717
7897	0	0	Ki67+	 9335 13984
7898	0	0	Ki67+	 9337 13390
7899	0	0	Ki67+	 9340 13482
7900	0	0	Ki67+	 9341 13657
7901	0	0	Ki67+	 9341 13843
7902	0	0	Ki67+	 9342 14069
7903	0	0	Ki67+	 9343 13881
7904	0	0	Ki67+	 9344 13732
7905	0	0	Ki67+	 9345 14020
7906	0	0	Ki67+	 9346 14133
7907	0	0	Ki67+	 9352 13912
7908	0	0	Ki67+	 9353 13810
7909	0	0	Ki67+	 9355 13715
7910	0	0	Ki67+	 9357 13462
7911	0	0	Ki67+	 9358 13512
7912	0	0	Ki67+	 9359 13777
7913	0	0	Ki67+	 9359 13944
7914	0	0	Ki67+	 9360 14101
7915	0	0	Ki67+	 9362 13755
7916	0	0	Ki67+	 9363 13410
7917	0	0	Ki67+	 9365 13863
7918	0	0	Ki67+	 9367 13557
7919	0	0	Ki67+	 9370 13449
7920	0	0	Ki67+	 9370 14119
7921	0	0	Ki67+	 9373 13777
7922	0	0	Ki67+	 9375 13812
7923	0	0	Ki67+	 9377 13540
7924	0	0	Ki67+	 9378 13735
7925	0	0	Ki67+	 9379 13684
7926	0	0	Ki67+	 9380 13844
7927	0	0	Ki67+	 9383 13942
7928	0	0	Ki67+	 9386 13380
7929	0	0	Ki67+	 9386 13642
7930	0	0	Ki67+	 9387 13471
7931	0	0	Ki67+	 9389 13516
7932	0	0	Ki67+	 9389 13908
7933	0	0	Ki67+	 9392 13775
7934	0	0	Ki67+	 9392 13951
7935	0	0	Ki67+	 9396 13991
7936	0	0	Ki67+	 9399 13502
7937	0	0	Ki67+	 9399 13742
7938	0	0	Ki67+	 9401 13923
7939	0	0	Ki67+	 9401 14058
7940	0	0	Ki67+	 9401 14150
7941	0	0	Ki67+	 9402 13715
7942	0	0	Ki67+	 9403 13824
7943	0	0	Ki67+	 9404 13836
7944	0	0	Ki67+	 9408 13463
7945	0	0	Ki67+	 9408 13947
7946	0	0	Ki67+	 9410 14003
7947	0	0	Ki67+	 9412 13979
7948	0	0	Ki67+	 9413 13524
7949	0	0	Ki67+	 9414 13930
7950	0	0	Ki67+	 9416 13648
7951	0	0	Ki67+	 9417 13542
7952	0	0	Ki67+	 9425 14030
7953	0	0	Ki67+	 9427 13851
7954	0	0	Ki67+	 9427 13938
7955	0	0	Ki67+	 9433 13364
7956	0	0	Ki67+	 9435 13806
7957	0	0	Ki67+	 9437 14102
7958	0	0	Ki67+	 9440 13564
7959	0	0	Ki67+	 9440 13880
7960	0	0	Ki67+	 9441 14085
7961	0	0	Ki67+	 9443 13858
7962	0	0	Ki67+	 9445 13598
7963	0	0	Ki67+	 9445 14122
7964	0	0	Ki67+	 9446 13653
7965	0	0	Ki67+	 9448 13707
7966	0	0	Ki67+	 9450 14109
7967	0	0	Ki67+	 9456 13987
7968	0	0	Ki67+	 9456 14092
7969	0	0	Ki67+	 9458 13768
7970	0	0	Ki67+	 9462 13581
7971	0	0	Ki67+	 9464 13554
7972	0	0	Ki67+	 9471 13867
7973	0	0	Ki67+	 9478 13903
7974	0	0	Ki67+	 9481 13692
7975	0	0	Ki67+	 9483 13741
7976	0	0	Ki67+	 9486 13599
7977	0	0	Ki67+	 9491 13787
7978	0	0	Ki67+	 9507 13733
7979	0	0	Ki67+	 9512 13799
7980	0	0	Ki67+	 9513 13767
7981	0	0	Ki67+	 9514 13836
7982	0	0	Ki67+	 9516 13872
7983	0	0	Ki67+	 9540 13490
7984	0	0	Ki67+	 9550 14120
7985	0	0	Ki67+	 9559 14095
7986	0	0	Ki67+	 9563 14077
7987	0	0	Ki67+	 9575 14063
7988	0	0	Ki67+	 9575 14152
7989	0	0	Ki67+	 9585 13459
7990	0	0	Ki67+	 9588 14149
7991	0	0	Ki67+	 9589 14003
7992	0	0	Ki67+	 9589 14112
7993	0	0	Ki67+	 9590 14096
7994	0	0	Ki67+	 9599 13750
7995	0	0	Ki67+	 9600 13835
7996	0	0	Ki67+	 9603 13775
7997	0	0	Ki67+	 9603 13803
7998	0	0	Ki67+	 9606 13927
7999	0	0	Ki67+	 9606 14010
8000	0	0	Ki67+	 9607 13945
8001	0	0	Ki67+	 9609 13363
8002	0	0	Ki67+	 9610 13884
8003	0	0	Ki67+	 9612 13788
8004	0	0	Ki67+	 9615 13735
8005	0	0	Ki67+	 9618 13986
8006	0	0	Ki67+	 9621 13643
8007	0	0	Ki67+	 9621 14038
8008	0	0	Ki67+	 9634 13724
8009	0	0	Ki67+	 9635 13869
8010	0	0	Ki67+	 9635 13958
8011	0	0	Ki67+	 9636 13792
8012	0	0	Ki67+	 9637 13394
8013	0	0	Ki67+	 9639 13597
8014	0	0	Ki67+	 9639 13834
8015	0	0	Ki67+	 9639 13923
8016	0	0	Ki67+	 9640 13526
8017	0	0	Ki67+	 9640 13649
8018	0	0	Ki67+	 9641 13686
8019	0	0	Ki67+	 9649 13968
8020	0	0	Ki67+	 9649 14093
8021	0	0	Ki67+	 9650 13753
8022	0	0	Ki67+	 9652 13873
8023	0	0	Ki67+	 9654 14157
8024	0	0	Ki67+	 9659 14013
8025	0	0	Ki67+	 9663 13665
8026	0	0	Ki67+	 9666 13642
8027	0	0	Ki67+	 9666 13741
8028	0	0	Ki67+	 9666 13925
8029	0	0	Ki67+	 9670 13436
8030	0	0	Ki67+	 9672 13551
8031	0	0	Ki67+	 9672 14089
8032	0	0	Ki67+	 9677 13673
8033	0	0	Ki67+	 9687 13586
8034	0	0	Ki67+	 9687 13601
8035	0	0	Ki67+	 9688 14119
8036	0	0	Ki67+	 9692 14006
8037	0	0	Ki67+	 9695 13441
8038	0	0	Ki67+	 9695 14100
8039	0	0	Ki67+	 9700 13850
8040	0	0	Ki67+	 9706 13596
8041	0	0	Ki67+	 9707 13731
8042	0	0	Ki67+	 9714 13646
8043	0	0	Ki67+	 9718 14065
8044	0	0	Ki67+	 9723 13435
8045	0	0	Ki67+	 9727 13385
8046	0	0	Ki67+	 9728 13690
8047	0	0	Ki67+	 9729 14081
8048	0	0	Ki67+	 9731 14137
8049	0	0	Ki67+	 9733 13750
8050	0	0	Ki67+	 9734 14042
8051	0	0	Ki67+	 9735 13531
8052	0	0	Ki67+	 9736 13832
8053	0	0	Ki67+	 9737 13444
8054	0	0	Ki67+	 9738 13387
8055	0	0	Ki67+	 9739 13659
8056	0	0	Ki67+	 9748 13586
8057	0	0	Ki67+	 9749 14152
8058	0	0	Ki67+	 9750 13539
8059	0	0	Ki67+	 9753 13914
8060	0	0	Ki67+	 9758 13608
8061	0	0	Ki67+	 9768 14059
8062	0	0	Ki67+	 9771 13819
8063	0	0	Ki67+	 9776 13427
8064	0	0	Ki67+	 9776 13630
8065	0	0	Ki67+	 9778 13877
8066	0	0	Ki67+	 9779 13904
8067	0	0	Ki67+	 9784 13556
8068	0	0	Ki67+	 9786 13381
8069	0	0	Ki67+	 9787 13589
8070	0	0	Ki67+	 9790 13761
8071	0	0	Ki67+	 9795 13795
8072	0	0	Ki67+	 9801 14156
8073	0	0	Ki67+	 9803 13674
8074	0	0	Ki67+	 9805 13410
8075	0	0	Ki67+	 9816 13750
8076	0	0	Ki67+	 9817 13902
8077	0	0	Ki67+	 9820 13925
8078	0	0	Ki67+	 9821 13760
8079	0	0	Ki67+	 9828 13890
8080	0	0	Ki67+	 9829 13361
8081	0	0	Ki67+	 9831 13383
8082	0	0	Ki67+	 9844 13789
8083	0	0	Ki67+	 9851 13400
8084	0	0	Ki67+	 9857 13774
8085	0	0	Ki67+	 9858 13385
8086	0	0	Ki67+	 9869 13766
8087	0	0	Ki67+	 9899 14103
8088	0	0	Ki67+	 9920 13765
8089	0	0	Ki67+	 9924 13915
8090	0	0	Ki67+	 9947 13434
8091	0	0	Ki67+	 9952 13502
8092	0	0	Ki67+	 9954 13464
8093	0	0	Ki67+	 9961 13366
8094	0	0	Ki67+	 9964 13390
8095	0	0	Ki67+	 9964 13430
8096	0	0	Ki67+	 9971 13561
8097	0	0	Ki67+	 9975 13398
8098	0	0	Ki67+	 9980 14071
8099	0	0	Ki67+	 9999 14057
8100	0	0	Ki67+	 10001 13821
8101	0	0	Ki67+	 10005 14136
8102	0	0	Ki67+	 10016 13396
8103	0	0	Ki67+	 10032 13788
8104	0	0	Ki67+	 10039 13370
8105	0	0	Ki67+	 10044 13991
8106	0	0	Ki67+	 9251 14560
8107	0	0	Ki67+	 9253 14794
8108	0	0	Ki67+	 9260 14502
8109	0	0	Ki67+	 9262 14224
8110	0	0	Ki67+	 9263 14190
8111	0	0	Ki67+	 9264 14178
8112	0	0	Ki67+	 9264 14604
8113	0	0	Ki67+	 9264 14928
8114	0	0	Ki67+	 9265 14237
8115	0	0	Ki67+	 9265 14536
8116	0	0	Ki67+	 9279 14350
8117	0	0	Ki67+	 9280 14325
8118	0	0	Ki67+	 9282 14295
8119	0	0	Ki67+	 9291 14815
8120	0	0	Ki67+	 9296 14619
8121	0	0	Ki67+	 9297 14213
8122	0	0	Ki67+	 9299 14236
8123	0	0	Ki67+	 9311 14827
8124	0	0	Ki67+	 9316 14601
8125	0	0	Ki67+	 9322 14215
8126	0	0	Ki67+	 9325 14634
8127	0	0	Ki67+	 9327 14382
8128	0	0	Ki67+	 9329 14454
8129	0	0	Ki67+	 9332 14200
8130	0	0	Ki67+	 9333 14242
8131	0	0	Ki67+	 9334 14857
8132	0	0	Ki67+	 9335 14711
8133	0	0	Ki67+	 9336 14941
8134	0	0	Ki67+	 9343 14619
8135	0	0	Ki67+	 9345 14665
8136	0	0	Ki67+	 9350 14761
8137	0	0	Ki67+	 9351 14587
8138	0	0	Ki67+	 9351 14799
8139	0	0	Ki67+	 9353 14851
8140	0	0	Ki67+	 9354 14201
8141	0	0	Ki67+	 9362 14369
8142	0	0	Ki67+	 9364 14891
8143	0	0	Ki67+	 9366 14230
8144	0	0	Ki67+	 9372 14478
8145	0	0	Ki67+	 9380 14392
8146	0	0	Ki67+	 9380 14642
8147	0	0	Ki67+	 9381 14679
8148	0	0	Ki67+	 9382 14546
8149	0	0	Ki67+	 9382 14751
8150	0	0	Ki67+	 9383 14933
8151	0	0	Ki67+	 9387 14446
8152	0	0	Ki67+	 9387 14693
8153	0	0	Ki67+	 9388 14623
8154	0	0	Ki67+	 9391 14334
8155	0	0	Ki67+	 9392 14180
8156	0	0	Ki67+	 9393 14222
8157	0	0	Ki67+	 9394 14770
8158	0	0	Ki67+	 9396 14166
8159	0	0	Ki67+	 9396 14553
8160	0	0	Ki67+	 9397 14360
8161	0	0	Ki67+	 9403 14481
8162	0	0	Ki67+	 9406 14563
8163	0	0	Ki67+	 9406 14846
8164	0	0	Ki67+	 9408 14454
8165	0	0	Ki67+	 9410 14889
8166	0	0	Ki67+	 9412 14361
8167	0	0	Ki67+	 9412 14666
8168	0	0	Ki67+	 9413 14746
8169	0	0	Ki67+	 9414 14183
8170	0	0	Ki67+	 9414 14632
8171	0	0	Ki67+	 9426 14867
8172	0	0	Ki67+	 9428 14164
8173	0	0	Ki67+	 9428 14927
8174	0	0	Ki67+	 9442 14884
8175	0	0	Ki67+	 9444 14813
8176	0	0	Ki67+	 9445 14860
8177	0	0	Ki67+	 9449 14466
8178	0	0	Ki67+	 9462 14412
8179	0	0	Ki67+	 9470 14451
8180	0	0	Ki67+	 9478 14493
8181	0	0	Ki67+	 9490 14385
8182	0	0	Ki67+	 9490 14399
8183	0	0	Ki67+	 9501 14567
8184	0	0	Ki67+	 9507 14265
8185	0	0	Ki67+	 9508 14278
8186	0	0	Ki67+	 9508 14536
8187	0	0	Ki67+	 9509 14433
8188	0	0	Ki67+	 9510 14401
8189	0	0	Ki67+	 9511 14672
8190	0	0	Ki67+	 9513 14622
8191	0	0	Ki67+	 9515 14812
8192	0	0	Ki67+	 9522 14436
8193	0	0	Ki67+	 9522 14573
8194	0	0	Ki67+	 9529 14224
8195	0	0	Ki67+	 9534 14524
8196	0	0	Ki67+	 9537 14333
8197	0	0	Ki67+	 9540 14615
8198	0	0	Ki67+	 9541 14698
8199	0	0	Ki67+	 9542 14236
8200	0	0	Ki67+	 9543 14550
8201	0	0	Ki67+	 9544 14667
8202	0	0	Ki67+	 9549 14222
8203	0	0	Ki67+	 9555 14406
8204	0	0	Ki67+	 9557 14245
8205	0	0	Ki67+	 9559 14491
8206	0	0	Ki67+	 9560 14193
8207	0	0	Ki67+	 9561 14934
8208	0	0	Ki67+	 9564 14373
8209	0	0	Ki67+	 9568 14326
8210	0	0	Ki67+	 9570 14954
8211	0	0	Ki67+	 9571 14634
8212	0	0	Ki67+	 9571 14848
8213	0	0	Ki67+	 9573 14415
8214	0	0	Ki67+	 9573 14580
8215	0	0	Ki67+	 9574 14758
8216	0	0	Ki67+	 9578 14241
8217	0	0	Ki67+	 9579 14204
8218	0	0	Ki67+	 9580 14277
8219	0	0	Ki67+	 9581 14308
8220	0	0	Ki67+	 9581 14532
8221	0	0	Ki67+	 9584 14913
8222	0	0	Ki67+	 9588 14942
8223	0	0	Ki67+	 9590 14511
8224	0	0	Ki67+	 9593 14177
8225	0	0	Ki67+	 9599 14310
8226	0	0	Ki67+	 9601 14631
8227	0	0	Ki67+	 9602 14759
8228	0	0	Ki67+	 9602 14790
8229	0	0	Ki67+	 9603 14566
8230	0	0	Ki67+	 9614 14379
8231	0	0	Ki67+	 9617 14537
8232	0	0	Ki67+	 9618 14267
8233	0	0	Ki67+	 9618 14932
8234	0	0	Ki67+	 9620 14226
8235	0	0	Ki67+	 9623 14172
8236	0	0	Ki67+	 9623 14639
8237	0	0	Ki67+	 9626 14351
8238	0	0	Ki67+	 9627 14653
8239	0	0	Ki67+	 9631 14556
8240	0	0	Ki67+	 9634 14923
8241	0	0	Ki67+	 9635 14786
8242	0	0	Ki67+	 9635 14942
8243	0	0	Ki67+	 9639 14821
8244	0	0	Ki67+	 9650 14689
8245	0	0	Ki67+	 9654 14577
8246	0	0	Ki67+	 9655 14650
8247	0	0	Ki67+	 9658 14419
8248	0	0	Ki67+	 9661 14348
8249	0	0	Ki67+	 9666 14359
8250	0	0	Ki67+	 9666 14620
8251	0	0	Ki67+	 9666 14718
8252	0	0	Ki67+	 9668 14746
8253	0	0	Ki67+	 9675 14397
8254	0	0	Ki67+	 9677 14847
8255	0	0	Ki67+	 9678 14681
8256	0	0	Ki67+	 9680 14521
8257	0	0	Ki67+	 9682 14889
8258	0	0	Ki67+	 9688 14817
8259	0	0	Ki67+	 9689 14609
8260	0	0	Ki67+	 9689 14799
8261	0	0	Ki67+	 9692 14656
8262	0	0	Ki67+	 9693 14374
8263	0	0	Ki67+	 9697 14502
8264	0	0	Ki67+	 9697 14789
8265	0	0	Ki67+	 9702 14554
8266	0	0	Ki67+	 9704 14578
8267	0	0	Ki67+	 9709 14409
8268	0	0	Ki67+	 9709 14506
8269	0	0	Ki67+	 9714 14421
8270	0	0	Ki67+	 9715 14735
8271	0	0	Ki67+	 9716 14627
8272	0	0	Ki67+	 9718 14671
8273	0	0	Ki67+	 9721 14515
8274	0	0	Ki67+	 9722 14469
8275	0	0	Ki67+	 9723 14856
8276	0	0	Ki67+	 9726 14543
8277	0	0	Ki67+	 9727 14775
8278	0	0	Ki67+	 9729 14376
8279	0	0	Ki67+	 9735 14570
8280	0	0	Ki67+	 9738 14424
8281	0	0	Ki67+	 9743 14655
8282	0	0	Ki67+	 9745 14607
8283	0	0	Ki67+	 9745 14695
8284	0	0	Ki67+	 9746 14406
8285	0	0	Ki67+	 9752 14898
8286	0	0	Ki67+	 9756 14170
8287	0	0	Ki67+	 9763 14510
8288	0	0	Ki67+	 9767 14707
8289	0	0	Ki67+	 9772 14636
8290	0	0	Ki67+	 9772 14772
8291	0	0	Ki67+	 9772 14934
8292	0	0	Ki67+	 9773 14678
8293	0	0	Ki67+	 9776 14848
8294	0	0	Ki67+	 9782 14623
8295	0	0	Ki67+	 9785 14411
8296	0	0	Ki67+	 9791 14589
8297	0	0	Ki67+	 9791 14882
8298	0	0	Ki67+	 9792 14540
8299	0	0	Ki67+	 9793 14728
8300	0	0	Ki67+	 9797 14900
8301	0	0	Ki67+	 9799 14836
8302	0	0	Ki67+	 9802 14352
8303	0	0	Ki67+	 9807 14249
8304	0	0	Ki67+	 9810 14272
8305	0	0	Ki67+	 9810 14540
8306	0	0	Ki67+	 9812 14709
8307	0	0	Ki67+	 9814 14462
8308	0	0	Ki67+	 9816 14752
8309	0	0	Ki67+	 9819 14935
8310	0	0	Ki67+	 9832 14737
8311	0	0	Ki67+	 9835 14483
8312	0	0	Ki67+	 9836 14850
8313	0	0	Ki67+	 9839 14610
8314	0	0	Ki67+	 9850 14577
8315	0	0	Ki67+	 9853 14633
8316	0	0	Ki67+	 9856 14415
8317	0	0	Ki67+	 9857 14325
8318	0	0	Ki67+	 9859 14610
8319	0	0	Ki67+	 9861 14900
8320	0	0	Ki67+	 9864 14742
8321	0	0	Ki67+	 9865 14627
8322	0	0	Ki67+	 9882 14422
8323	0	0	Ki67+	 9885 14828
8324	0	0	Ki67+	 9894 14892
8325	0	0	Ki67+	 9895 14917
8326	0	0	Ki67+	 9897 14775
8327	0	0	Ki67+	 9942 14779
8328	0	0	Ki67+	 9975 14563
8329	0	0	Ki67+	 10008 14321
8330	0	0	Ki67+	 10047 14349
8331	0	0	Ki67+	 9282 15299
8332	0	0	Ki67+	 9325 14961
8333	0	0	Ki67+	 9353 14999
8334	0	0	Ki67+	 9377 14975
8335	0	0	Ki67+	 9382 15125
8336	0	0	Ki67+	 9392 15019
8337	0	0	Ki67+	 9399 15120
8338	0	0	Ki67+	 9409 15485
8339	0	0	Ki67+	 9410 15002
8340	0	0	Ki67+	 9415 15017
8341	0	0	Ki67+	 9417 14965
8342	0	0	Ki67+	 9418 15250
8343	0	0	Ki67+	 9419 15032
8344	0	0	Ki67+	 9422 15504
8345	0	0	Ki67+	 9426 14981
8346	0	0	Ki67+	 9429 15091
8347	0	0	Ki67+	 9444 15519
8348	0	0	Ki67+	 9452 15378
8349	0	0	Ki67+	 9462 15299
8350	0	0	Ki67+	 9488 15110
8351	0	0	Ki67+	 9493 15077
8352	0	0	Ki67+	 9498 15161
8353	0	0	Ki67+	 9499 15151
8354	0	0	Ki67+	 9507 15075
8355	0	0	Ki67+	 9517 15178
8356	0	0	Ki67+	 9521 15065
8357	0	0	Ki67+	 9528 15147
8358	0	0	Ki67+	 9531 15535
8359	0	0	Ki67+	 9549 15533
8360	0	0	Ki67+	 9551 15523
8361	0	0	Ki67+	 9555 15064
8362	0	0	Ki67+	 9566 15587
8363	0	0	Ki67+	 9581 15023
8364	0	0	Ki67+	 9602 15262
8365	0	0	Ki67+	 9607 15140
8366	0	0	Ki67+	 9616 15172
8367	0	0	Ki67+	 9628 15044
8368	0	0	Ki67+	 9629 14974
8369	0	0	Ki67+	 9632 15010
8370	0	0	Ki67+	 9644 15012
8371	0	0	Ki67+	 9644 15033
8372	0	0	Ki67+	 9644 15158
8373	0	0	Ki67+	 9649 15312
8374	0	0	Ki67+	 9651 14996
8375	0	0	Ki67+	 9652 15222
8376	0	0	Ki67+	 9658 15205
8377	0	0	Ki67+	 9666 14975
8378	0	0	Ki67+	 9673 15036
8379	0	0	Ki67+	 9693 15265
8380	0	0	Ki67+	 9700 15289
8381	0	0	Ki67+	 9722 15005
8382	0	0	Ki67+	 9730 15159
8383	0	0	Ki67+	 9731 15061
8384	0	0	Ki67+	 9760 15176
8385	0	0	Ki67+	 9775 14984
8386	0	0	Ki67+	 9780 15172
8387	0	0	Ki67+	 9802 15179
8388	0	0	Ki67+	 9807 15085
8389	0	0	Ki67+	 9816 14997
8390	0	0	Ki67+	 9825 15089
8391	0	0	Ki67+	 9826 15571
8392	0	0	Ki67+	 9853 14994
8393	0	0	Ki67+	 9856 15693
8394	0	0	Ki67+	 9857 15740
8395	0	0	Ki67+	 9858 15635
8396	0	0	Ki67+	 9868 14988
8397	0	0	Ki67+	 9874 15192
8398	0	0	Ki67+	 9886 15655
8399	0	0	Ki67+	 9951 15255
8400	0	0	Ki67+	 9951 15654
8401	0	0	Ki67+	 9975 15385
8402	0	0	Ki67+	 10034 15366
8403	0	0	Ki67+	 10056 5869
8404	0	0	Ki67+	 10056 5916
8405	0	0	Ki67+	 10063 5901
8406	0	0	Ki67+	 10066 5396
8407	0	0	Ki67+	 10066 5594
8408	0	0	Ki67+	 10075 5844
8409	0	0	Ki67+	 10076 5435
8410	0	0	Ki67+	 10088 5928
8411	0	0	Ki67+	 10093 5838
8412	0	0	Ki67+	 10094 5862
8413	0	0	Ki67+	 10099 5483
8414	0	0	Ki67+	 10103 5497
8415	0	0	Ki67+	 10105 5907
8416	0	0	Ki67+	 10107 5470
8417	0	0	Ki67+	 10107 5967
8418	0	0	Ki67+	 10108 5860
8419	0	0	Ki67+	 10109 5992
8420	0	0	Ki67+	 10115 5795
8421	0	0	Ki67+	 10118 5508
8422	0	0	Ki67+	 10118 5951
8423	0	0	Ki67+	 10120 5487
8424	0	0	Ki67+	 10123 5937
8425	0	0	Ki67+	 10124 5822
8426	0	0	Ki67+	 10129 5730
8427	0	0	Ki67+	 10129 5972
8428	0	0	Ki67+	 10130 5922
8429	0	0	Ki67+	 10132 5386
8430	0	0	Ki67+	 10138 6037
8431	0	0	Ki67+	 10149 5556
8432	0	0	Ki67+	 10150 5978
8433	0	0	Ki67+	 10151 5757
8434	0	0	Ki67+	 10156 5950
8435	0	0	Ki67+	 10157 5592
8436	0	0	Ki67+	 10164 5606
8437	0	0	Ki67+	 10167 5905
8438	0	0	Ki67+	 10168 6005
8439	0	0	Ki67+	 10170 6057
8440	0	0	Ki67+	 10171 5446
8441	0	0	Ki67+	 10175 6032
8442	0	0	Ki67+	 10177 5366
8443	0	0	Ki67+	 10179 5981
8444	0	0	Ki67+	 10184 5582
8445	0	0	Ki67+	 10184 5928
8446	0	0	Ki67+	 10185 5486
8447	0	0	Ki67+	 10185 5753
8448	0	0	Ki67+	 10188 5615
8449	0	0	Ki67+	 10189 5462
8450	0	0	Ki67+	 10190 6014
8451	0	0	Ki67+	 10192 6058
8452	0	0	Ki67+	 10194 5529
8453	0	0	Ki67+	 10199 5869
8454	0	0	Ki67+	 10202 5672
8455	0	0	Ki67+	 10209 5563
8456	0	0	Ki67+	 10209 5930
8457	0	0	Ki67+	 10209 6047
8458	0	0	Ki67+	 10218 5703
8459	0	0	Ki67+	 10221 5663
8460	0	0	Ki67+	 10221 5879
8461	0	0	Ki67+	 10221 6100
8462	0	0	Ki67+	 10225 5796
8463	0	0	Ki67+	 10226 5693
8464	0	0	Ki67+	 10238 5536
8465	0	0	Ki67+	 10240 6145
8466	0	0	Ki67+	 10244 6115
8467	0	0	Ki67+	 10245 5723
8468	0	0	Ki67+	 10245 6008
8469	0	0	Ki67+	 10251 5899
8470	0	0	Ki67+	 10255 5755
8471	0	0	Ki67+	 10255 5783
8472	0	0	Ki67+	 10257 5552
8473	0	0	Ki67+	 10261 6090
8474	0	0	Ki67+	 10262 5872
8475	0	0	Ki67+	 10264 6053
8476	0	0	Ki67+	 10265 6147
8477	0	0	Ki67+	 10267 5377
8478	0	0	Ki67+	 10267 5833
8479	0	0	Ki67+	 10274 5860
8480	0	0	Ki67+	 10279 5934
8481	0	0	Ki67+	 10290 5401
8482	0	0	Ki67+	 10290 5965
8483	0	0	Ki67+	 10291 5871
8484	0	0	Ki67+	 10291 5913
8485	0	0	Ki67+	 10292 6120
8486	0	0	Ki67+	 10295 5747
8487	0	0	Ki67+	 10296 6042
8488	0	0	Ki67+	 10298 5653
8489	0	0	Ki67+	 10301 6053
8490	0	0	Ki67+	 10303 5862
8491	0	0	Ki67+	 10305 6109
8492	0	0	Ki67+	 10307 5981
8493	0	0	Ki67+	 10316 5665
8494	0	0	Ki67+	 10319 5858
8495	0	0	Ki67+	 10322 5773
8496	0	0	Ki67+	 10322 6083
8497	0	0	Ki67+	 10326 5973
8498	0	0	Ki67+	 10336 5960
8499	0	0	Ki67+	 10339 6110
8500	0	0	Ki67+	 10342 5689
8501	0	0	Ki67+	 10343 5733
8502	0	0	Ki67+	 10344 5904
8503	0	0	Ki67+	 10345 5660
8504	0	0	Ki67+	 10349 5807
8505	0	0	Ki67+	 10353 5915
8506	0	0	Ki67+	 10353 5925
8507	0	0	Ki67+	 10358 5725
8508	0	0	Ki67+	 10359 5705
8509	0	0	Ki67+	 10362 6128
8510	0	0	Ki67+	 10367 5988
8511	0	0	Ki67+	 10370 5911
8512	0	0	Ki67+	 10374 5365
8513	0	0	Ki67+	 10374 5589
8514	0	0	Ki67+	 10374 6004
8515	0	0	Ki67+	 10376 5766
8516	0	0	Ki67+	 10380 5746
8517	0	0	Ki67+	 10381 5472
8518	0	0	Ki67+	 10391 5975
8519	0	0	Ki67+	 10393 5771
8520	0	0	Ki67+	 10396 5408
8521	0	0	Ki67+	 10397 5811
8522	0	0	Ki67+	 10397 6076
8523	0	0	Ki67+	 10403 5867
8524	0	0	Ki67+	 10407 5787
8525	0	0	Ki67+	 10409 5939
8526	0	0	Ki67+	 10410 5659
8527	0	0	Ki67+	 10410 5769
8528	0	0	Ki67+	 10412 5472
8529	0	0	Ki67+	 10412 5972
8530	0	0	Ki67+	 10414 6041
8531	0	0	Ki67+	 10416 6098
8532	0	0	Ki67+	 10418 5817
8533	0	0	Ki67+	 10425 6056
8534	0	0	Ki67+	 10432 5813
8535	0	0	Ki67+	 10440 6125
8536	0	0	Ki67+	 10442 6112
8537	0	0	Ki67+	 10445 5990
8538	0	0	Ki67+	 10447 6032
8539	0	0	Ki67+	 10451 5742
8540	0	0	Ki67+	 10452 5940
8541	0	0	Ki67+	 10457 5875
8542	0	0	Ki67+	 10461 6050
8543	0	0	Ki67+	 10466 5896
8544	0	0	Ki67+	 10492 5938
8545	0	0	Ki67+	 10493 6043
8546	0	0	Ki67+	 10493 6111
8547	0	0	Ki67+	 10502 5438
8548	0	0	Ki67+	 10504 5929
8549	0	0	Ki67+	 10511 5943
8550	0	0	Ki67+	 10513 6142
8551	0	0	Ki67+	 10524 6102
8552	0	0	Ki67+	 10525 6092
8553	0	0	Ki67+	 10533 5959
8554	0	0	Ki67+	 10536 5905
8555	0	0	Ki67+	 10536 6115
8556	0	0	Ki67+	 10553 5953
8557	0	0	Ki67+	 10554 6142
8558	0	0	Ki67+	 10558 5853
8559	0	0	Ki67+	 10559 5762
8560	0	0	Ki67+	 10569 6108
8561	0	0	Ki67+	 10573 5991
8562	0	0	Ki67+	 10580 6124
8563	0	0	Ki67+	 10581 5999
8564	0	0	Ki67+	 10591 5960
8565	0	0	Ki67+	 10594 5539
8566	0	0	Ki67+	 10599 5636
8567	0	0	Ki67+	 10611 5970
8568	0	0	Ki67+	 10612 5923
8569	0	0	Ki67+	 10613 5687
8570	0	0	Ki67+	 10620 6019
8571	0	0	Ki67+	 10623 5896
8572	0	0	Ki67+	 10626 6032
8573	0	0	Ki67+	 10629 6074
8574	0	0	Ki67+	 10633 6152
8575	0	0	Ki67+	 10635 5958
8576	0	0	Ki67+	 10638 5401
8577	0	0	Ki67+	 10638 6112
8578	0	0	Ki67+	 10639 6013
8579	0	0	Ki67+	 10645 5908
8580	0	0	Ki67+	 10646 5677
8581	0	0	Ki67+	 10648 5606
8582	0	0	Ki67+	 10656 6054
8583	0	0	Ki67+	 10661 5921
8584	0	0	Ki67+	 10663 6109
8585	0	0	Ki67+	 10672 5908
8586	0	0	Ki67+	 10674 6147
8587	0	0	Ki67+	 10683 6049
8588	0	0	Ki67+	 10685 6074
8589	0	0	Ki67+	 10689 5905
8590	0	0	Ki67+	 10706 5994
8591	0	0	Ki67+	 10708 6091
8592	0	0	Ki67+	 10722 6049
8593	0	0	Ki67+	 10734 5992
8594	0	0	Ki67+	 10739 6118
8595	0	0	Ki67+	 10742 6041
8596	0	0	Ki67+	 10754 6063
8597	0	0	Ki67+	 10755 6096
8598	0	0	Ki67+	 10767 6097
8599	0	0	Ki67+	 10773 5971
8600	0	0	Ki67+	 10774 6006
8601	0	0	Ki67+	 10793 5977
8602	0	0	Ki67+	 10798 6109
8603	0	0	Ki67+	 10802 6048
8604	0	0	Ki67+	 10806 5932
8605	0	0	Ki67+	 10813 5973
8606	0	0	Ki67+	 10827 5598
8607	0	0	Ki67+	 10827 5925
8608	0	0	Ki67+	 10834 5977
8609	0	0	Ki67+	 10844 5702
8610	0	0	Ki67+	 10049 6882
8611	0	0	Ki67+	 10050 6896
8612	0	0	Ki67+	 10059 6827
8613	0	0	Ki67+	 10060 6398
8614	0	0	Ki67+	 10062 6887
8615	0	0	Ki67+	 10063 6553
8616	0	0	Ki67+	 10067 6347
8617	0	0	Ki67+	 10068 6913
8618	0	0	Ki67+	 10071 6860
8619	0	0	Ki67+	 10072 6419
8620	0	0	Ki67+	 10073 6880
8621	0	0	Ki67+	 10073 6937
8622	0	0	Ki67+	 10075 6728
8623	0	0	Ki67+	 10077 6358
8624	0	0	Ki67+	 10078 6527
8625	0	0	Ki67+	 10080 6588
8626	0	0	Ki67+	 10084 6631
8627	0	0	Ki67+	 10085 6440
8628	0	0	Ki67+	 10085 6714
8629	0	0	Ki67+	 10088 6484
8630	0	0	Ki67+	 10091 6741
8631	0	0	Ki67+	 10095 6560
8632	0	0	Ki67+	 10096 6410
8633	0	0	Ki67+	 10097 6941
8634	0	0	Ki67+	 10099 6535
8635	0	0	Ki67+	 10103 6344
8636	0	0	Ki67+	 10103 6466
8637	0	0	Ki67+	 10103 6589
8638	0	0	Ki67+	 10104 6378
8639	0	0	Ki67+	 10109 6914
8640	0	0	Ki67+	 10110 6444
8641	0	0	Ki67+	 10111 6652
8642	0	0	Ki67+	 10116 6564
8643	0	0	Ki67+	 10116 6796
8644	0	0	Ki67+	 10119 6607
8645	0	0	Ki67+	 10120 6485
8646	0	0	Ki67+	 10120 6518
8647	0	0	Ki67+	 10121 6407
8648	0	0	Ki67+	 10121 6849
8649	0	0	Ki67+	 10122 6825
8650	0	0	Ki67+	 10123 6784
8651	0	0	Ki67+	 10126 6378
8652	0	0	Ki67+	 10128 6683
8653	0	0	Ki67+	 10128 6893
8654	0	0	Ki67+	 10132 6806
8655	0	0	Ki67+	 10136 6471
8656	0	0	Ki67+	 10136 6625
8657	0	0	Ki67+	 10137 6749
8658	0	0	Ki67+	 10141 6528
8659	0	0	Ki67+	 10142 6397
8660	0	0	Ki67+	 10143 6604
8661	0	0	Ki67+	 10144 6662
8662	0	0	Ki67+	 10145 6780
8663	0	0	Ki67+	 10145 6811
8664	0	0	Ki67+	 10147 6755
8665	0	0	Ki67+	 10149 6836
8666	0	0	Ki67+	 10150 6723
8667	0	0	Ki67+	 10152 6508
8668	0	0	Ki67+	 10154 6438
8669	0	0	Ki67+	 10156 6705
8670	0	0	Ki67+	 10157 6576
8671	0	0	Ki67+	 10160 6606
8672	0	0	Ki67+	 10162 6781
8673	0	0	Ki67+	 10164 6595
8674	0	0	Ki67+	 10178 6500
8675	0	0	Ki67+	 10179 6534
8676	0	0	Ki67+	 10184 6853
8677	0	0	Ki67+	 10184 6900
8678	0	0	Ki67+	 10186 6624
8679	0	0	Ki67+	 10188 6715
8680	0	0	Ki67+	 10188 6798
8681	0	0	Ki67+	 10188 6836
8682	0	0	Ki67+	 10191 6609
8683	0	0	Ki67+	 10203 6323
8684	0	0	Ki67+	 10204 6772
8685	0	0	Ki67+	 10206 6822
8686	0	0	Ki67+	 10213 6726
8687	0	0	Ki67+	 10219 6250
8688	0	0	Ki67+	 10220 6393
8689	0	0	Ki67+	 10223 6459
8690	0	0	Ki67+	 10225 6893
8691	0	0	Ki67+	 10227 6706
8692	0	0	Ki67+	 10227 6864
8693	0	0	Ki67+	 10233 6322
8694	0	0	Ki67+	 10233 6660
8695	0	0	Ki67+	 10233 6802
8696	0	0	Ki67+	 10233 6953
8697	0	0	Ki67+	 10234 6926
8698	0	0	Ki67+	 10236 6166
8699	0	0	Ki67+	 10236 6825
8700	0	0	Ki67+	 10242 6375
8701	0	0	Ki67+	 10244 6749
8702	0	0	Ki67+	 10246 6870
8703	0	0	Ki67+	 10247 6280
8704	0	0	Ki67+	 10248 6397
8705	0	0	Ki67+	 10248 6681
8706	0	0	Ki67+	 10249 6341
8707	0	0	Ki67+	 10250 6429
8708	0	0	Ki67+	 10254 6164
8709	0	0	Ki67+	 10256 6849
8710	0	0	Ki67+	 10256 6934
8711	0	0	Ki67+	 10257 6897
8712	0	0	Ki67+	 10263 6718
8713	0	0	Ki67+	 10265 6430
8714	0	0	Ki67+	 10265 6785
8715	0	0	Ki67+	 10266 6865
8716	0	0	Ki67+	 10269 6180
8717	0	0	Ki67+	 10271 6227
8718	0	0	Ki67+	 10272 6217
8719	0	0	Ki67+	 10273 6946
8720	0	0	Ki67+	 10276 6297
8721	0	0	Ki67+	 10279 6331
8722	0	0	Ki67+	 10280 6363
8723	0	0	Ki67+	 10280 6795
8724	0	0	Ki67+	 10282 6397
8725	0	0	Ki67+	 10283 6852
8726	0	0	Ki67+	 10284 6288
8727	0	0	Ki67+	 10285 6833
8728	0	0	Ki67+	 10291 6547
8729	0	0	Ki67+	 10292 6770
8730	0	0	Ki67+	 10302 6422
8731	0	0	Ki67+	 10303 6938
8732	0	0	Ki67+	 10312 6862
8733	0	0	Ki67+	 10313 6312
8734	0	0	Ki67+	 10315 6175
8735	0	0	Ki67+	 10315 6390
8736	0	0	Ki67+	 10317 6821
8737	0	0	Ki67+	 10324 6347
8738	0	0	Ki67+	 10325 6502
8739	0	0	Ki67+	 10326 6331
8740	0	0	Ki67+	 10329 6767
8741	0	0	Ki67+	 10335 6440
8742	0	0	Ki67+	 10337 6954
8743	0	0	Ki67+	 10340 6910
8744	0	0	Ki67+	 10345 6788
8745	0	0	Ki67+	 10350 6601
8746	0	0	Ki67+	 10351 6824
8747	0	0	Ki67+	 10351 6926
8748	0	0	Ki67+	 10352 6940
8749	0	0	Ki67+	 10354 6323
8750	0	0	Ki67+	 10355 6403
8751	0	0	Ki67+	 10360 6841
8752	0	0	Ki67+	 10361 6914
8753	0	0	Ki67+	 10371 6807
8754	0	0	Ki67+	 10372 6867
8755	0	0	Ki67+	 10378 6847
8756	0	0	Ki67+	 10382 6313
8757	0	0	Ki67+	 10391 6821
8758	0	0	Ki67+	 10395 6841
8759	0	0	Ki67+	 10396 6468
8760	0	0	Ki67+	 10396 6872
8761	0	0	Ki67+	 10398 6517
8762	0	0	Ki67+	 10399 6403
8763	0	0	Ki67+	 10399 6918
8764	0	0	Ki67+	 10401 6951
8765	0	0	Ki67+	 10404 6240
8766	0	0	Ki67+	 10407 6274
8767	0	0	Ki67+	 10409 6573
8768	0	0	Ki67+	 10414 6302
8769	0	0	Ki67+	 10414 6535
8770	0	0	Ki67+	 10416 6233
8771	0	0	Ki67+	 10419 6269
8772	0	0	Ki67+	 10420 6726
8773	0	0	Ki67+	 10421 6931
8774	0	0	Ki67+	 10423 6902
8775	0	0	Ki67+	 10427 6941
8776	0	0	Ki67+	 10433 6753
8777	0	0	Ki67+	 10440 6329
8778	0	0	Ki67+	 10440 6578
8779	0	0	Ki67+	 10440 6650
8780	0	0	Ki67+	 10443 6950
8781	0	0	Ki67+	 10444 6477
8782	0	0	Ki67+	 10445 6692
8783	0	0	Ki67+	 10446 6881
8784	0	0	Ki67+	 10447 6269
8785	0	0	Ki67+	 10460 6606
8786	0	0	Ki67+	 10461 6448
8787	0	0	Ki67+	 10461 6689
8788	0	0	Ki67+	 10463 6909
8789	0	0	Ki67+	 10464 6521
8790	0	0	Ki67+	 10466 6754
8791	0	0	Ki67+	 10469 6400
8792	0	0	Ki67+	 10472 6373
8793	0	0	Ki67+	 10481 6493
8794	0	0	Ki67+	 10482 6959
8795	0	0	Ki67+	 10483 6676
8796	0	0	Ki67+	 10483 6893
8797	0	0	Ki67+	 10486 6434
8798	0	0	Ki67+	 10489 6338
8799	0	0	Ki67+	 10490 6698
8800	0	0	Ki67+	 10492 6900
8801	0	0	Ki67+	 10494 6789
8802	0	0	Ki67+	 10498 6465
8803	0	0	Ki67+	 10510 6445
8804	0	0	Ki67+	 10511 6359
8805	0	0	Ki67+	 10516 6164
8806	0	0	Ki67+	 10517 6672
8807	0	0	Ki67+	 10529 6947
8808	0	0	Ki67+	 10530 6293
8809	0	0	Ki67+	 10534 6190
8810	0	0	Ki67+	 10542 6711
8811	0	0	Ki67+	 10543 6612
8812	0	0	Ki67+	 10547 6327
8813	0	0	Ki67+	 10549 6189
8814	0	0	Ki67+	 10549 6831
8815	0	0	Ki67+	 10551 6957
8816	0	0	Ki67+	 10561 6742
8817	0	0	Ki67+	 10563 6852
8818	0	0	Ki67+	 10568 6289
8819	0	0	Ki67+	 10576 6335
8820	0	0	Ki67+	 10579 6740
8821	0	0	Ki67+	 10584 6760
8822	0	0	Ki67+	 10586 6226
8823	0	0	Ki67+	 10611 6729
8824	0	0	Ki67+	 10612 6272
8825	0	0	Ki67+	 10613 6646
8826	0	0	Ki67+	 10620 6671
8827	0	0	Ki67+	 10631 6176
8828	0	0	Ki67+	 10634 6561
8829	0	0	Ki67+	 10646 6294
8830	0	0	Ki67+	 10647 6384
8831	0	0	Ki67+	 10648 6335
8832	0	0	Ki67+	 10650 6648
8833	0	0	Ki67+	 10658 6879
8834	0	0	Ki67+	 10662 6166
8835	0	0	Ki67+	 10666 6225
8836	0	0	Ki67+	 10670 6395
8837	0	0	Ki67+	 10672 6291
8838	0	0	Ki67+	 10677 6333
8839	0	0	Ki67+	 10677 6660
8840	0	0	Ki67+	 10682 6261
8841	0	0	Ki67+	 10695 6319
8842	0	0	Ki67+	 10697 6347
8843	0	0	Ki67+	 10698 6235
8844	0	0	Ki67+	 10699 6704
8845	0	0	Ki67+	 10701 6757
8846	0	0	Ki67+	 10704 6338
8847	0	0	Ki67+	 10706 6624
8848	0	0	Ki67+	 10711 6501
8849	0	0	Ki67+	 10713 6589
8850	0	0	Ki67+	 10717 6808
8851	0	0	Ki67+	 10718 6722
8852	0	0	Ki67+	 10727 6289
8853	0	0	Ki67+	 10730 6693
8854	0	0	Ki67+	 10731 6759
8855	0	0	Ki67+	 10736 6678
8856	0	0	Ki67+	 10737 6650
8857	0	0	Ki67+	 10746 6315
8858	0	0	Ki67+	 10746 6721
8859	0	0	Ki67+	 10746 6776
8860	0	0	Ki67+	 10747 6201
8861	0	0	Ki67+	 10747 6253
8862	0	0	Ki67+	 10752 6575
8863	0	0	Ki67+	 10754 6610
8864	0	0	Ki67+	 10756 6352
8865	0	0	Ki67+	 10760 6333
8866	0	0	Ki67+	 10765 6507
8867	0	0	Ki67+	 10767 6225
8868	0	0	Ki67+	 10768 6885
8869	0	0	Ki67+	 10774 6572
8870	0	0	Ki67+	 10777 6270
8871	0	0	Ki67+	 10780 6585
8872	0	0	Ki67+	 10780 6864
8873	0	0	Ki67+	 10783 6608
8874	0	0	Ki67+	 10783 6791
8875	0	0	Ki67+	 10784 6635
8876	0	0	Ki67+	 10790 6543
8877	0	0	Ki67+	 10792 6238
8878	0	0	Ki67+	 10798 6511
8879	0	0	Ki67+	 10800 6174
8880	0	0	Ki67+	 10804 6549
8881	0	0	Ki67+	 10806 6281
8882	0	0	Ki67+	 10806 6559
8883	0	0	Ki67+	 10808 6294
8884	0	0	Ki67+	 10815 6623
8885	0	0	Ki67+	 10818 6641
8886	0	0	Ki67+	 10818 6711
8887	0	0	Ki67+	 10819 6654
8888	0	0	Ki67+	 10820 6479
8889	0	0	Ki67+	 10824 6513
8890	0	0	Ki67+	 10828 6206
8891	0	0	Ki67+	 10831 6525
8892	0	0	Ki67+	 10832 6249
8893	0	0	Ki67+	 10843 6206
8894	0	0	Ki67+	 10843 6272
8895	0	0	Ki67+	 10845 6318
8896	0	0	Ki67+	 10845 6738
8897	0	0	Ki67+	 10049 7085
8898	0	0	Ki67+	 10050 7473
8899	0	0	Ki67+	 10051 7578
8900	0	0	Ki67+	 10052 6991
8901	0	0	Ki67+	 10053 6971
8902	0	0	Ki67+	 10056 7319
8903	0	0	Ki67+	 10059 7611
8904	0	0	Ki67+	 10063 7096
8905	0	0	Ki67+	 10068 7033
8906	0	0	Ki67+	 10074 7247
8907	0	0	Ki67+	 10077 6992
8908	0	0	Ki67+	 10077 7676
8909	0	0	Ki67+	 10077 7705
8910	0	0	Ki67+	 10079 7061
8911	0	0	Ki67+	 10082 7512
8912	0	0	Ki67+	 10083 7300
8913	0	0	Ki67+	 10084 7214
8914	0	0	Ki67+	 10087 7585
8915	0	0	Ki67+	 10090 7490
8916	0	0	Ki67+	 10091 7093
8917	0	0	Ki67+	 10092 6977
8918	0	0	Ki67+	 10093 7548
8919	0	0	Ki67+	 10096 7672
8920	0	0	Ki67+	 10100 7368
8921	0	0	Ki67+	 10100 7518
8922	0	0	Ki67+	 10101 7623
8923	0	0	Ki67+	 10102 7332
8924	0	0	Ki67+	 10103 7504
8925	0	0	Ki67+	 10105 7647
8926	0	0	Ki67+	 10106 7160
8927	0	0	Ki67+	 10107 7581
8928	0	0	Ki67+	 10108 7221
8929	0	0	Ki67+	 10108 7423
8930	0	0	Ki67+	 10109 7380
8931	0	0	Ki67+	 10111 7724
8932	0	0	Ki67+	 10114 7545
8933	0	0	Ki67+	 10115 7511
8934	0	0	Ki67+	 10119 7650
8935	0	0	Ki67+	 10121 7749
8936	0	0	Ki67+	 10123 7173
8937	0	0	Ki67+	 10127 7055
8938	0	0	Ki67+	 10128 7206
8939	0	0	Ki67+	 10134 7679
8940	0	0	Ki67+	 10135 7017
8941	0	0	Ki67+	 10139 7147
8942	0	0	Ki67+	 10141 7045
8943	0	0	Ki67+	 10144 7078
8944	0	0	Ki67+	 10144 7174
8945	0	0	Ki67+	 10151 7007
8946	0	0	Ki67+	 10154 7450
8947	0	0	Ki67+	 10158 7131
8948	0	0	Ki67+	 10163 7071
8949	0	0	Ki67+	 10168 6967
8950	0	0	Ki67+	 10169 7140
8951	0	0	Ki67+	 10171 7262
8952	0	0	Ki67+	 10178 7277
8953	0	0	Ki67+	 10180 7492
8954	0	0	Ki67+	 10183 7612
8955	0	0	Ki67+	 10184 7293
8956	0	0	Ki67+	 10187 7265
8957	0	0	Ki67+	 10195 7510
8958	0	0	Ki67+	 10199 6963
8959	0	0	Ki67+	 10200 7084
8960	0	0	Ki67+	 10200 7420
8961	0	0	Ki67+	 10200 7462
8962	0	0	Ki67+	 10202 7567
8963	0	0	Ki67+	 10203 7166
8964	0	0	Ki67+	 10205 7023
8965	0	0	Ki67+	 10205 7189
8966	0	0	Ki67+	 10212 7132
8967	0	0	Ki67+	 10217 7188
8968	0	0	Ki67+	 10217 7545
8969	0	0	Ki67+	 10219 7252
8970	0	0	Ki67+	 10228 7007
8971	0	0	Ki67+	 10228 7066
8972	0	0	Ki67+	 10231 7344
8973	0	0	Ki67+	 10231 7559
8974	0	0	Ki67+	 10232 6974
8975	0	0	Ki67+	 10232 7489
8976	0	0	Ki67+	 10232 7756
8977	0	0	Ki67+	 10233 7437
8978	0	0	Ki67+	 10240 6998
8979	0	0	Ki67+	 10250 7209
8980	0	0	Ki67+	 10253 7121
8981	0	0	Ki67+	 10253 7447
8982	0	0	Ki67+	 10256 7468
8983	0	0	Ki67+	 10258 7187
8984	0	0	Ki67+	 10260 7099
8985	0	0	Ki67+	 10260 7637
8986	0	0	Ki67+	 10274 7361
8987	0	0	Ki67+	 10274 7533
8988	0	0	Ki67+	 10277 7563
8989	0	0	Ki67+	 10279 7168
8990	0	0	Ki67+	 10279 7650
8991	0	0	Ki67+	 10283 7696
8992	0	0	Ki67+	 10284 7108
8993	0	0	Ki67+	 10290 7339
8994	0	0	Ki67+	 10296 6985
8995	0	0	Ki67+	 10296 7578
8996	0	0	Ki67+	 10298 7131
8997	0	0	Ki67+	 10298 7731
8998	0	0	Ki67+	 10299 7089
8999	0	0	Ki67+	 10300 7177
9000	0	0	Ki67+	 10303 7412
9001	0	0	Ki67+	 10305 7110
9002	0	0	Ki67+	 10307 7154
9003	0	0	Ki67+	 10307 7597
9004	0	0	Ki67+	 10308 6997
9005	0	0	Ki67+	 10311 7512
9006	0	0	Ki67+	 10313 7201
9007	0	0	Ki67+	 10318 7187
9008	0	0	Ki67+	 10320 7611
9009	0	0	Ki67+	 10323 7055
9010	0	0	Ki67+	 10324 7631
9011	0	0	Ki67+	 10326 7473
9012	0	0	Ki67+	 10327 7564
9013	0	0	Ki67+	 10330 7025
9014	0	0	Ki67+	 10333 6974
9015	0	0	Ki67+	 10333 7609
9016	0	0	Ki67+	 10336 7163
9017	0	0	Ki67+	 10336 7348
9018	0	0	Ki67+	 10336 7399
9019	0	0	Ki67+	 10337 7011
9020	0	0	Ki67+	 10342 7084
9021	0	0	Ki67+	 10342 7175
9022	0	0	Ki67+	 10342 7369
9023	0	0	Ki67+	 10347 7536
9024	0	0	Ki67+	 10350 7650
9025	0	0	Ki67+	 10351 7661
9026	0	0	Ki67+	 10353 7040
9027	0	0	Ki67+	 10355 7570
9028	0	0	Ki67+	 10356 7688
9029	0	0	Ki67+	 10359 7607
9030	0	0	Ki67+	 10360 7118
9031	0	0	Ki67+	 10363 7368
9032	0	0	Ki67+	 10365 7499
9033	0	0	Ki67+	 10374 6984
9034	0	0	Ki67+	 10375 7661
9035	0	0	Ki67+	 10376 7723
9036	0	0	Ki67+	 10378 7197
9037	0	0	Ki67+	 10378 7466
9038	0	0	Ki67+	 10379 7568
9039	0	0	Ki67+	 10380 7119
9040	0	0	Ki67+	 10380 7139
9041	0	0	Ki67+	 10382 7082
9042	0	0	Ki67+	 10383 7589
9043	0	0	Ki67+	 10386 7262
9044	0	0	Ki67+	 10394 7181
9045	0	0	Ki67+	 10395 7503
9046	0	0	Ki67+	 10395 7608
9047	0	0	Ki67+	 10396 7479
9048	0	0	Ki67+	 10396 7542
9049	0	0	Ki67+	 10397 7094
9050	0	0	Ki67+	 10399 7043
9051	0	0	Ki67+	 10404 6965
9052	0	0	Ki67+	 10405 7432
9053	0	0	Ki67+	 10406 7003
9054	0	0	Ki67+	 10408 7212
9055	0	0	Ki67+	 10411 7120
9056	0	0	Ki67+	 10411 7257
9057	0	0	Ki67+	 10413 7456
9058	0	0	Ki67+	 10416 7190
9059	0	0	Ki67+	 10421 7595
9060	0	0	Ki67+	 10422 7675
9061	0	0	Ki67+	 10423 7403
9062	0	0	Ki67+	 10426 7438
9063	0	0	Ki67+	 10426 7713
9064	0	0	Ki67+	 10431 6992
9065	0	0	Ki67+	 10431 7017
9066	0	0	Ki67+	 10436 7348
9067	0	0	Ki67+	 10436 7639
9068	0	0	Ki67+	 10447 7247
9069	0	0	Ki67+	 10448 7530
9070	0	0	Ki67+	 10449 7277
9071	0	0	Ki67+	 10453 6994
9072	0	0	Ki67+	 10454 7677
9073	0	0	Ki67+	 10455 6983
9074	0	0	Ki67+	 10458 7730
9075	0	0	Ki67+	 10459 7325
9076	0	0	Ki67+	 10466 7756
9077	0	0	Ki67+	 10467 7166
9078	0	0	Ki67+	 10471 7302
9079	0	0	Ki67+	 10474 7617
9080	0	0	Ki67+	 10483 7247
9081	0	0	Ki67+	 10484 7054
9082	0	0	Ki67+	 10494 7179
9083	0	0	Ki67+	 10495 7121
9084	0	0	Ki67+	 10496 7013
9085	0	0	Ki67+	 10497 7150
9086	0	0	Ki67+	 10502 7093
9087	0	0	Ki67+	 10503 7070
9088	0	0	Ki67+	 10508 7304
9089	0	0	Ki67+	 10508 7396
9090	0	0	Ki67+	 10511 7204
9091	0	0	Ki67+	 10518 6974
9092	0	0	Ki67+	 10519 7026
9093	0	0	Ki67+	 10524 7051
9094	0	0	Ki67+	 10536 7429
9095	0	0	Ki67+	 10537 7062
9096	0	0	Ki67+	 10543 7607
9097	0	0	Ki67+	 10546 7000
9098	0	0	Ki67+	 10547 7446
9099	0	0	Ki67+	 10555 7573
9100	0	0	Ki67+	 10565 7050
9101	0	0	Ki67+	 10565 7419
9102	0	0	Ki67+	 10570 7474
9103	0	0	Ki67+	 10571 7610
9104	0	0	Ki67+	 10573 7668
9105	0	0	Ki67+	 10578 7453
9106	0	0	Ki67+	 10583 7372
9107	0	0	Ki67+	 10584 7047
9108	0	0	Ki67+	 10587 7348
9109	0	0	Ki67+	 10591 7585
9110	0	0	Ki67+	 10592 7526
9111	0	0	Ki67+	 10594 7213
9112	0	0	Ki67+	 10598 7304
9113	0	0	Ki67+	 10599 7717
9114	0	0	Ki67+	 10606 7240
9115	0	0	Ki67+	 10611 7301
9116	0	0	Ki67+	 10612 7382
9117	0	0	Ki67+	 10622 7418
9118	0	0	Ki67+	 10622 7742
9119	0	0	Ki67+	 10639 7360
9120	0	0	Ki67+	 10640 7119
9121	0	0	Ki67+	 10650 7400
9122	0	0	Ki67+	 10652 7341
9123	0	0	Ki67+	 10654 7448
9124	0	0	Ki67+	 10655 7303
9125	0	0	Ki67+	 10657 7257
9126	0	0	Ki67+	 10659 7197
9127	0	0	Ki67+	 10665 7435
9128	0	0	Ki67+	 10672 7530
9129	0	0	Ki67+	 10675 7677
9130	0	0	Ki67+	 10678 7264
9131	0	0	Ki67+	 10680 7420
9132	0	0	Ki67+	 10680 7734
9133	0	0	Ki67+	 10686 7716
9134	0	0	Ki67+	 10702 7450
9135	0	0	Ki67+	 10703 7188
9136	0	0	Ki67+	 10703 7633
9137	0	0	Ki67+	 10705 7198
9138	0	0	Ki67+	 10724 6971
9139	0	0	Ki67+	 10729 7249
9140	0	0	Ki67+	 10730 7704
9141	0	0	Ki67+	 10731 7685
9142	0	0	Ki67+	 10735 7029
9143	0	0	Ki67+	 10739 7045
9144	0	0	Ki67+	 10739 7257
9145	0	0	Ki67+	 10740 7637
9146	0	0	Ki67+	 10747 7758
9147	0	0	Ki67+	 10748 7598
9148	0	0	Ki67+	 10751 7507
9149	0	0	Ki67+	 10765 7108
9150	0	0	Ki67+	 10765 7187
9151	0	0	Ki67+	 10770 7603
9152	0	0	Ki67+	 10781 7445
9153	0	0	Ki67+	 10791 7702
9154	0	0	Ki67+	 10793 7043
9155	0	0	Ki67+	 10798 7026
9156	0	0	Ki67+	 10798 7496
9157	0	0	Ki67+	 10809 7747
9158	0	0	Ki67+	 10813 7142
9159	0	0	Ki67+	 10813 7273
9160	0	0	Ki67+	 10814 6968
9161	0	0	Ki67+	 10818 7507
9162	0	0	Ki67+	 10819 7289
9163	0	0	Ki67+	 10824 7034
9164	0	0	Ki67+	 10825 7455
9165	0	0	Ki67+	 10827 7328
9166	0	0	Ki67+	 10832 7735
9167	0	0	Ki67+	 10835 7014
9168	0	0	Ki67+	 10843 7320
9169	0	0	Ki67+	 10843 7423
9170	0	0	Ki67+	 10845 7714
9171	0	0	Ki67+	 10122 7805
9172	0	0	Ki67+	 10127 7827
9173	0	0	Ki67+	 10137 7785
9174	0	0	Ki67+	 10142 7847
9175	0	0	Ki67+	 10148 8496
9176	0	0	Ki67+	 10150 7802
9177	0	0	Ki67+	 10159 7813
9178	0	0	Ki67+	 10169 7846
9179	0	0	Ki67+	 10171 7869
9180	0	0	Ki67+	 10195 7810
9181	0	0	Ki67+	 10200 7777
9182	0	0	Ki67+	 10200 7856
9183	0	0	Ki67+	 10210 7888
9184	0	0	Ki67+	 10233 7789
9185	0	0	Ki67+	 10263 8085
9186	0	0	Ki67+	 10280 7850
9187	0	0	Ki67+	 10283 8192
9188	0	0	Ki67+	 10289 7858
9189	0	0	Ki67+	 10293 7793
9190	0	0	Ki67+	 10298 7840
9191	0	0	Ki67+	 10300 7817
9192	0	0	Ki67+	 10309 7766
9193	0	0	Ki67+	 10309 8034
9194	0	0	Ki67+	 10312 7794
9195	0	0	Ki67+	 10316 8150
9196	0	0	Ki67+	 10317 8105
9197	0	0	Ki67+	 10318 7867
9198	0	0	Ki67+	 10326 8057
9199	0	0	Ki67+	 10332 8440
9200	0	0	Ki67+	 10333 8070
9201	0	0	Ki67+	 10334 8198
9202	0	0	Ki67+	 10334 8228
9203	0	0	Ki67+	 10345 8242
9204	0	0	Ki67+	 10346 8131
9205	0	0	Ki67+	 10347 8093
9206	0	0	Ki67+	 10348 8199
9207	0	0	Ki67+	 10350 8223
9208	0	0	Ki67+	 10357 8096
9209	0	0	Ki67+	 10360 8068
9210	0	0	Ki67+	 10378 8245
9211	0	0	Ki67+	 10380 8133
9212	0	0	Ki67+	 10380 8232
9213	0	0	Ki67+	 10387 8022
9214	0	0	Ki67+	 10387 8106
9215	0	0	Ki67+	 10391 8252
9216	0	0	Ki67+	 10399 7969
9217	0	0	Ki67+	 10400 8399
9218	0	0	Ki67+	 10401 8041
9219	0	0	Ki67+	 10404 8271
9220	0	0	Ki67+	 10406 7984
9221	0	0	Ki67+	 10409 8013
9222	0	0	Ki67+	 10412 7905
9223	0	0	Ki67+	 10412 8453
9224	0	0	Ki67+	 10414 8061
9225	0	0	Ki67+	 10415 8478
9226	0	0	Ki67+	 10418 8148
9227	0	0	Ki67+	 10424 8026
9228	0	0	Ki67+	 10427 8414
9229	0	0	Ki67+	 10429 8465
9230	0	0	Ki67+	 10434 7984
9231	0	0	Ki67+	 10435 8422
9232	0	0	Ki67+	 10437 7852
9233	0	0	Ki67+	 10438 7950
9234	0	0	Ki67+	 10440 8158
9235	0	0	Ki67+	 10441 8070
9236	0	0	Ki67+	 10445 8377
9237	0	0	Ki67+	 10449 8024
9238	0	0	Ki67+	 10455 7984
9239	0	0	Ki67+	 10456 8174
9240	0	0	Ki67+	 10460 8380
9241	0	0	Ki67+	 10461 8008
9242	0	0	Ki67+	 10465 7845
9243	0	0	Ki67+	 10467 8032
9244	0	0	Ki67+	 10469 7994
9245	0	0	Ki67+	 10471 7973
9246	0	0	Ki67+	 10474 8212
9247	0	0	Ki67+	 10475 8125
9248	0	0	Ki67+	 10481 7915
9249	0	0	Ki67+	 10481 8342
9250	0	0	Ki67+	 10488 8542
9251	0	0	Ki67+	 10490 7816
9252	0	0	Ki67+	 10494 7853
9253	0	0	Ki67+	 10494 8375
9254	0	0	Ki67+	 10495 7876
9255	0	0	Ki67+	 10495 8017
9256	0	0	Ki67+	 10497 8527
9257	0	0	Ki67+	 10498 8186
9258	0	0	Ki67+	 10512 8126
9259	0	0	Ki67+	 10513 8422
9260	0	0	Ki67+	 10514 7846
9261	0	0	Ki67+	 10516 8023
9262	0	0	Ki67+	 10516 8040
9263	0	0	Ki67+	 10519 8007
9264	0	0	Ki67+	 10519 8267
9265	0	0	Ki67+	 10526 7819
9266	0	0	Ki67+	 10528 7893
9267	0	0	Ki67+	 10528 8103
9268	0	0	Ki67+	 10529 8218
9269	0	0	Ki67+	 10530 8313
9270	0	0	Ki67+	 10532 8140
9271	0	0	Ki67+	 10532 8287
9272	0	0	Ki67+	 10534 7858
9273	0	0	Ki67+	 10534 8482
9274	0	0	Ki67+	 10536 8073
9275	0	0	Ki67+	 10539 8035
9276	0	0	Ki67+	 10541 7991
9277	0	0	Ki67+	 10543 8062
9278	0	0	Ki67+	 10544 7884
9279	0	0	Ki67+	 10545 7834
9280	0	0	Ki67+	 10558 7847
9281	0	0	Ki67+	 10558 8137
9282	0	0	Ki67+	 10563 7778
9283	0	0	Ki67+	 10573 7956
9284	0	0	Ki67+	 10578 7763
9285	0	0	Ki67+	 10580 7997
9286	0	0	Ki67+	 10580 8107
9287	0	0	Ki67+	 10583 7978
9288	0	0	Ki67+	 10591 8120
9289	0	0	Ki67+	 10598 7860
9290	0	0	Ki67+	 10598 7999
9291	0	0	Ki67+	 10599 8391
9292	0	0	Ki67+	 10601 8403
9293	0	0	Ki67+	 10604 7971
9294	0	0	Ki67+	 10608 8221
9295	0	0	Ki67+	 10610 8036
9296	0	0	Ki67+	 10611 8203
9297	0	0	Ki67+	 10615 7983
9298	0	0	Ki67+	 10618 8061
9299	0	0	Ki67+	 10619 7767
9300	0	0	Ki67+	 10619 8287
9301	0	0	Ki67+	 10621 8517
9302	0	0	Ki67+	 10626 7916
9303	0	0	Ki67+	 10629 8232
9304	0	0	Ki67+	 10630 8489
9305	0	0	Ki67+	 10632 7820
9306	0	0	Ki67+	 10633 7868
9307	0	0	Ki67+	 10637 8023
9308	0	0	Ki67+	 10637 8041
9309	0	0	Ki67+	 10643 8252
9310	0	0	Ki67+	 10644 8545
9311	0	0	Ki67+	 10646 8490
9312	0	0	Ki67+	 10653 8299
9313	0	0	Ki67+	 10654 8058
9314	0	0	Ki67+	 10659 7809
9315	0	0	Ki67+	 10661 8235
9316	0	0	Ki67+	 10661 8263
9317	0	0	Ki67+	 10662 7773
9318	0	0	Ki67+	 10662 8397
9319	0	0	Ki67+	 10675 8459
9320	0	0	Ki67+	 10678 7822
9321	0	0	Ki67+	 10678 8005
9322	0	0	Ki67+	 10681 8469
9323	0	0	Ki67+	 10685 7969
9324	0	0	Ki67+	 10686 8036
9325	0	0	Ki67+	 10692 8231
9326	0	0	Ki67+	 10693 7980
9327	0	0	Ki67+	 10693 8152
9328	0	0	Ki67+	 10693 8422
9329	0	0	Ki67+	 10696 8047
9330	0	0	Ki67+	 10697 7956
9331	0	0	Ki67+	 10699 8532
9332	0	0	Ki67+	 10707 8147
9333	0	0	Ki67+	 10709 8115
9334	0	0	Ki67+	 10711 8022
9335	0	0	Ki67+	 10717 8499
9336	0	0	Ki67+	 10721 7792
9337	0	0	Ki67+	 10721 8177
9338	0	0	Ki67+	 10722 8159
9339	0	0	Ki67+	 10724 8554
9340	0	0	Ki67+	 10731 7883
9341	0	0	Ki67+	 10734 7986
9342	0	0	Ki67+	 10736 8026
9343	0	0	Ki67+	 10736 8115
9344	0	0	Ki67+	 10740 7803
9345	0	0	Ki67+	 10741 8141
9346	0	0	Ki67+	 10741 8334
9347	0	0	Ki67+	 10742 7849
9348	0	0	Ki67+	 10744 8204
9349	0	0	Ki67+	 10747 8225
9350	0	0	Ki67+	 10752 8365
9351	0	0	Ki67+	 10758 8187
9352	0	0	Ki67+	 10759 8377
9353	0	0	Ki67+	 10761 7782
9354	0	0	Ki67+	 10761 8021
9355	0	0	Ki67+	 10762 8475
9356	0	0	Ki67+	 10765 8163
9357	0	0	Ki67+	 10766 8196
9358	0	0	Ki67+	 10768 7976
9359	0	0	Ki67+	 10768 8235
9360	0	0	Ki67+	 10770 7805
9361	0	0	Ki67+	 10776 8102
9362	0	0	Ki67+	 10778 7873
9363	0	0	Ki67+	 10778 8208
9364	0	0	Ki67+	 10780 7763
9365	0	0	Ki67+	 10782 8543
9366	0	0	Ki67+	 10791 7816
9367	0	0	Ki67+	 10792 7998
9368	0	0	Ki67+	 10793 8200
9369	0	0	Ki67+	 10796 7852
9370	0	0	Ki67+	 10798 7989
9371	0	0	Ki67+	 10806 8122
9372	0	0	Ki67+	 10807 8263
9373	0	0	Ki67+	 10810 8092
9374	0	0	Ki67+	 10811 8009
9375	0	0	Ki67+	 10814 8420
9376	0	0	Ki67+	 10820 8085
9377	0	0	Ki67+	 10821 7942
9378	0	0	Ki67+	 10822 7788
9379	0	0	Ki67+	 10823 7806
9380	0	0	Ki67+	 10834 7972
9381	0	0	Ki67+	 10835 7828
9382	0	0	Ki67+	 10837 8087
9383	0	0	Ki67+	 10841 7918
9384	0	0	Ki67+	 10845 7865
9385	0	0	Ki67+	 10049 8847
9386	0	0	Ki67+	 10051 8790
9387	0	0	Ki67+	 10057 8807
9388	0	0	Ki67+	 10066 9208
9389	0	0	Ki67+	 10068 8725
9390	0	0	Ki67+	 10069 8819
9391	0	0	Ki67+	 10069 8992
9392	0	0	Ki67+	 10074 8757
9393	0	0	Ki67+	 10076 9349
9394	0	0	Ki67+	 10077 8681
9395	0	0	Ki67+	 10089 8651
9396	0	0	Ki67+	 10089 9021
9397	0	0	Ki67+	 10090 9141
9398	0	0	Ki67+	 10091 8831
9399	0	0	Ki67+	 10094 8872
9400	0	0	Ki67+	 10100 8668
9401	0	0	Ki67+	 10106 8640
9402	0	0	Ki67+	 10106 9355
9403	0	0	Ki67+	 10113 9143
9404	0	0	Ki67+	 10115 9195
9405	0	0	Ki67+	 10118 8844
9406	0	0	Ki67+	 10118 8879
9407	0	0	Ki67+	 10122 8979
9408	0	0	Ki67+	 10123 8573
9409	0	0	Ki67+	 10124 8870
9410	0	0	Ki67+	 10124 9035
9411	0	0	Ki67+	 10125 8784
9412	0	0	Ki67+	 10128 9126
9413	0	0	Ki67+	 10128 9197
9414	0	0	Ki67+	 10129 8675
9415	0	0	Ki67+	 10132 9003
9416	0	0	Ki67+	 10133 8955
9417	0	0	Ki67+	 10137 9054
9418	0	0	Ki67+	 10139 9342
9419	0	0	Ki67+	 10140 8977
9420	0	0	Ki67+	 10140 9317
9421	0	0	Ki67+	 10141 8727
9422	0	0	Ki67+	 10141 9253
9423	0	0	Ki67+	 10150 8578
9424	0	0	Ki67+	 10151 8805
9425	0	0	Ki67+	 10151 9217
9426	0	0	Ki67+	 10154 8780
9427	0	0	Ki67+	 10154 9319
9428	0	0	Ki67+	 10155 8949
9429	0	0	Ki67+	 10156 9233
9430	0	0	Ki67+	 10158 8755
9431	0	0	Ki67+	 10159 8895
9432	0	0	Ki67+	 10160 8686
9433	0	0	Ki67+	 10161 8849
9434	0	0	Ki67+	 10162 8967
9435	0	0	Ki67+	 10164 8920
9436	0	0	Ki67+	 10169 8702
9437	0	0	Ki67+	 10169 9340
9438	0	0	Ki67+	 10179 9203
9439	0	0	Ki67+	 10182 9034
9440	0	0	Ki67+	 10186 9195
9441	0	0	Ki67+	 10193 8759
9442	0	0	Ki67+	 10193 9020
9443	0	0	Ki67+	 10194 8620
9444	0	0	Ki67+	 10199 8948
9445	0	0	Ki67+	 10200 8965
9446	0	0	Ki67+	 10200 9326
9447	0	0	Ki67+	 10203 9140
9448	0	0	Ki67+	 10206 8626
9449	0	0	Ki67+	 10209 9112
9450	0	0	Ki67+	 10212 8673
9451	0	0	Ki67+	 10212 8974
9452	0	0	Ki67+	 10214 8724
9453	0	0	Ki67+	 10214 9154
9454	0	0	Ki67+	 10222 8932
9455	0	0	Ki67+	 10223 9001
9456	0	0	Ki67+	 10224 8851
9457	0	0	Ki67+	 10225 8919
9458	0	0	Ki67+	 10225 9288
9459	0	0	Ki67+	 10229 9166
9460	0	0	Ki67+	 10237 8941
9461	0	0	Ki67+	 10238 9263
9462	0	0	Ki67+	 10242 8750
9463	0	0	Ki67+	 10242 8968
9464	0	0	Ki67+	 10243 8731
9465	0	0	Ki67+	 10243 9003
9466	0	0	Ki67+	 10250 8682
9467	0	0	Ki67+	 10250 9236
9468	0	0	Ki67+	 10252 9110
9469	0	0	Ki67+	 10252 9224
9470	0	0	Ki67+	 10255 9189
9471	0	0	Ki67+	 10256 8895
9472	0	0	Ki67+	 10258 9044
9473	0	0	Ki67+	 10259 8728
9474	0	0	Ki67+	 10261 9324
9475	0	0	Ki67+	 10262 9149
9476	0	0	Ki67+	 10263 8923
9477	0	0	Ki67+	 10263 8974
9478	0	0	Ki67+	 10265 9176
9479	0	0	Ki67+	 10266 8936
9480	0	0	Ki67+	 10269 8805
9481	0	0	Ki67+	 10270 9246
9482	0	0	Ki67+	 10274 9047
9483	0	0	Ki67+	 10274 9294
9484	0	0	Ki67+	 10276 9151
9485	0	0	Ki67+	 10281 9059
9486	0	0	Ki67+	 10289 9184
9487	0	0	Ki67+	 10293 8742
9488	0	0	Ki67+	 10295 9174
9489	0	0	Ki67+	 10295 9239
9490	0	0	Ki67+	 10297 8956
9491	0	0	Ki67+	 10299 8982
9492	0	0	Ki67+	 10303 9288
9493	0	0	Ki67+	 10308 8820
9494	0	0	Ki67+	 10308 9330
9495	0	0	Ki67+	 10313 8763
9496	0	0	Ki67+	 10315 9141
9497	0	0	Ki67+	 10320 9015
9498	0	0	Ki67+	 10323 8847
9499	0	0	Ki67+	 10323 9291
9500	0	0	Ki67+	 10325 8878
9501	0	0	Ki67+	 10325 9274
9502	0	0	Ki67+	 10325 9341
9503	0	0	Ki67+	 10329 9194
9504	0	0	Ki67+	 10331 8804
9505	0	0	Ki67+	 10336 8973
9506	0	0	Ki67+	 10339 8899
9507	0	0	Ki67+	 10341 8858
9508	0	0	Ki67+	 10344 9311
9509	0	0	Ki67+	 10345 8813
9510	0	0	Ki67+	 10350 8991
9511	0	0	Ki67+	 10353 8825
9512	0	0	Ki67+	 10356 9021
9513	0	0	Ki67+	 10356 9131
9514	0	0	Ki67+	 10372 9350
9515	0	0	Ki67+	 10374 8900
9516	0	0	Ki67+	 10374 8951
9517	0	0	Ki67+	 10374 9303
9518	0	0	Ki67+	 10376 8839
9519	0	0	Ki67+	 10382 8802
9520	0	0	Ki67+	 10386 8864
9521	0	0	Ki67+	 10387 9011
9522	0	0	Ki67+	 10388 9166
9523	0	0	Ki67+	 10391 9213
9524	0	0	Ki67+	 10392 8839
9525	0	0	Ki67+	 10392 9321
9526	0	0	Ki67+	 10394 9135
9527	0	0	Ki67+	 10399 9000
9528	0	0	Ki67+	 10403 8859
9529	0	0	Ki67+	 10403 9094
9530	0	0	Ki67+	 10403 9251
9531	0	0	Ki67+	 10404 9172
9532	0	0	Ki67+	 10405 8973
9533	0	0	Ki67+	 10407 9122
9534	0	0	Ki67+	 10408 8924
9535	0	0	Ki67+	 10411 8791
9536	0	0	Ki67+	 10412 9006
9537	0	0	Ki67+	 10413 9068
9538	0	0	Ki67+	 10415 9182
9539	0	0	Ki67+	 10424 8828
9540	0	0	Ki67+	 10424 8867
9541	0	0	Ki67+	 10434 9037
9542	0	0	Ki67+	 10435 8893
9543	0	0	Ki67+	 10437 9094
9544	0	0	Ki67+	 10441 9241
9545	0	0	Ki67+	 10446 8591
9546	0	0	Ki67+	 10449 9161
9547	0	0	Ki67+	 10449 9210
9548	0	0	Ki67+	 10450 8857
9549	0	0	Ki67+	 10450 9293
9550	0	0	Ki67+	 10453 9320
9551	0	0	Ki67+	 10458 8692
9552	0	0	Ki67+	 10465 9260
9553	0	0	Ki67+	 10466 8599
9554	0	0	Ki67+	 10473 8900
9555	0	0	Ki67+	 10474 9020
9556	0	0	Ki67+	 10487 9055
9557	0	0	Ki67+	 10488 9286
9558	0	0	Ki67+	 10490 8609
9559	0	0	Ki67+	 10490 9025
9560	0	0	Ki67+	 10491 8630
9561	0	0	Ki67+	 10497 9349
9562	0	0	Ki67+	 10504 9126
9563	0	0	Ki67+	 10508 8945
9564	0	0	Ki67+	 10512 9356
9565	0	0	Ki67+	 10513 8561
9566	0	0	Ki67+	 10513 9206
9567	0	0	Ki67+	 10514 9097
9568	0	0	Ki67+	 10514 9145
9569	0	0	Ki67+	 10515 8917
9570	0	0	Ki67+	 10517 8601
9571	0	0	Ki67+	 10517 8632
9572	0	0	Ki67+	 10520 8582
9573	0	0	Ki67+	 10525 8881
9574	0	0	Ki67+	 10525 8997
9575	0	0	Ki67+	 10525 9022
9576	0	0	Ki67+	 10527 8698
9577	0	0	Ki67+	 10529 9139
9578	0	0	Ki67+	 10532 9124
9579	0	0	Ki67+	 10532 9185
9580	0	0	Ki67+	 10533 9231
9581	0	0	Ki67+	 10536 8901
9582	0	0	Ki67+	 10542 8970
9583	0	0	Ki67+	 10543 9260
9584	0	0	Ki67+	 10546 9024
9585	0	0	Ki67+	 10546 9301
9586	0	0	Ki67+	 10547 8587
9587	0	0	Ki67+	 10547 8666
9588	0	0	Ki67+	 10548 8618
9589	0	0	Ki67+	 10556 9298
9590	0	0	Ki67+	 10557 8873
9591	0	0	Ki67+	 10557 9206
9592	0	0	Ki67+	 10558 8983
9593	0	0	Ki67+	 10559 8675
9594	0	0	Ki67+	 10560 9038
9595	0	0	Ki67+	 10560 9103
9596	0	0	Ki67+	 10562 8589
9597	0	0	Ki67+	 10563 9342
9598	0	0	Ki67+	 10564 8752
9599	0	0	Ki67+	 10564 8907
9600	0	0	Ki67+	 10568 9230
9601	0	0	Ki67+	 10572 8928
9602	0	0	Ki67+	 10573 9286
9603	0	0	Ki67+	 10578 9130
9604	0	0	Ki67+	 10579 8648
9605	0	0	Ki67+	 10582 8996
9606	0	0	Ki67+	 10583 8753
9607	0	0	Ki67+	 10584 8791
9608	0	0	Ki67+	 10585 8967
9609	0	0	Ki67+	 10593 9344
9610	0	0	Ki67+	 10594 9200
9611	0	0	Ki67+	 10595 8919
9612	0	0	Ki67+	 10595 9033
9613	0	0	Ki67+	 10595 9128
9614	0	0	Ki67+	 10596 8947
9615	0	0	Ki67+	 10596 9143
9616	0	0	Ki67+	 10604 9064
9617	0	0	Ki67+	 10607 8813
9618	0	0	Ki67+	 10609 9171
9619	0	0	Ki67+	 10612 8986
9620	0	0	Ki67+	 10615 8768
9621	0	0	Ki67+	 10615 9267
9622	0	0	Ki67+	 10615 9281
9623	0	0	Ki67+	 10622 8660
9624	0	0	Ki67+	 10626 8994
9625	0	0	Ki67+	 10627 8957
9626	0	0	Ki67+	 10627 9059
9627	0	0	Ki67+	 10633 8976
9628	0	0	Ki67+	 10635 8800
9629	0	0	Ki67+	 10638 8695
9630	0	0	Ki67+	 10643 9348
9631	0	0	Ki67+	 10645 9318
9632	0	0	Ki67+	 10647 8582
9633	0	0	Ki67+	 10648 8759
9634	0	0	Ki67+	 10650 9065
9635	0	0	Ki67+	 10651 8596
9636	0	0	Ki67+	 10652 9357
9637	0	0	Ki67+	 10656 9206
9638	0	0	Ki67+	 10658 9139
9639	0	0	Ki67+	 10661 8569
9640	0	0	Ki67+	 10662 8833
9641	0	0	Ki67+	 10665 8702
9642	0	0	Ki67+	 10668 9316
9643	0	0	Ki67+	 10672 9175
9644	0	0	Ki67+	 10674 9041
9645	0	0	Ki67+	 10674 9261
9646	0	0	Ki67+	 10675 8836
9647	0	0	Ki67+	 10676 8893
9648	0	0	Ki67+	 10678 9059
9649	0	0	Ki67+	 10681 8597
9650	0	0	Ki67+	 10681 9124
9651	0	0	Ki67+	 10684 9295
9652	0	0	Ki67+	 10686 8779
9653	0	0	Ki67+	 10686 9079
9654	0	0	Ki67+	 10689 9153
9655	0	0	Ki67+	 10689 9169
9656	0	0	Ki67+	 10690 9138
9657	0	0	Ki67+	 10694 8669
9658	0	0	Ki67+	 10701 8842
9659	0	0	Ki67+	 10702 9345
9660	0	0	Ki67+	 10704 9273
9661	0	0	Ki67+	 10707 9311
9662	0	0	Ki67+	 10709 8711
9663	0	0	Ki67+	 10710 8770
9664	0	0	Ki67+	 10718 8669
9665	0	0	Ki67+	 10723 8806
9666	0	0	Ki67+	 10733 9341
9667	0	0	Ki67+	 10735 9061
9668	0	0	Ki67+	 10765 8741
9669	0	0	Ki67+	 10768 8899
9670	0	0	Ki67+	 10771 8866
9671	0	0	Ki67+	 10777 8603
9672	0	0	Ki67+	 10796 8777
9673	0	0	Ki67+	 10809 8821
9674	0	0	Ki67+	 10811 8933
9675	0	0	Ki67+	 10813 9342
9676	0	0	Ki67+	 10814 8917
9677	0	0	Ki67+	 10815 9352
9678	0	0	Ki67+	 10823 8561
9679	0	0	Ki67+	 10844 9057
9680	0	0	Ki67+	 10055 9921
9681	0	0	Ki67+	 10056 9691
9682	0	0	Ki67+	 10063 9426
9683	0	0	Ki67+	 10063 9570
9684	0	0	Ki67+	 10071 9403
9685	0	0	Ki67+	 10075 9573
9686	0	0	Ki67+	 10076 9847
9687	0	0	Ki67+	 10076 9884
9688	0	0	Ki67+	 10088 9970
9689	0	0	Ki67+	 10089 9742
9690	0	0	Ki67+	 10099 9681
9691	0	0	Ki67+	 10099 9943
9692	0	0	Ki67+	 10104 9414
9693	0	0	Ki67+	 10116 9504
9694	0	0	Ki67+	 10134 9521
9695	0	0	Ki67+	 10150 9443
9696	0	0	Ki67+	 10162 9472
9697	0	0	Ki67+	 10167 9593
9698	0	0	Ki67+	 10168 9404
9699	0	0	Ki67+	 10173 9569
9700	0	0	Ki67+	 10181 9537
9701	0	0	Ki67+	 10182 9369
9702	0	0	Ki67+	 10188 9447
9703	0	0	Ki67+	 10189 9419
9704	0	0	Ki67+	 10191 9919
9705	0	0	Ki67+	 10192 9930
9706	0	0	Ki67+	 10196 9605
9707	0	0	Ki67+	 10196 9677
9708	0	0	Ki67+	 10200 9543
9709	0	0	Ki67+	 10200 9862
9710	0	0	Ki67+	 10204 9451
9711	0	0	Ki67+	 10206 9891
9712	0	0	Ki67+	 10207 9407
9713	0	0	Ki67+	 10211 9610
9714	0	0	Ki67+	 10219 9487
9715	0	0	Ki67+	 10219 9516
9716	0	0	Ki67+	 10223 9375
9717	0	0	Ki67+	 10225 9651
9718	0	0	Ki67+	 10231 9432
9719	0	0	Ki67+	 10231 9485
9720	0	0	Ki67+	 10244 9542
9721	0	0	Ki67+	 10245 9450
9722	0	0	Ki67+	 10247 9677
9723	0	0	Ki67+	 10249 9817
9724	0	0	Ki67+	 10250 9378
9725	0	0	Ki67+	 10257 9487
9726	0	0	Ki67+	 10265 9945
9727	0	0	Ki67+	 10271 9925
9728	0	0	Ki67+	 10274 9551
9729	0	0	Ki67+	 10274 9858
9730	0	0	Ki67+	 10277 9714
9731	0	0	Ki67+	 10279 9681
9732	0	0	Ki67+	 10280 9398
9733	0	0	Ki67+	 10282 9919
9734	0	0	Ki67+	 10284 9829
9735	0	0	Ki67+	 10291 9856
9736	0	0	Ki67+	 10292 9683
9737	0	0	Ki67+	 10294 9445
9738	0	0	Ki67+	 10300 9526
9739	0	0	Ki67+	 10303 9698
9740	0	0	Ki67+	 10303 9973
9741	0	0	Ki67+	 10305 9792
9742	0	0	Ki67+	 10309 9805
9743	0	0	Ki67+	 10323 9985
9744	0	0	Ki67+	 10328 9773
9745	0	0	Ki67+	 10335 9599
9746	0	0	Ki67+	 10344 9530
9747	0	0	Ki67+	 10346 9868
9748	0	0	Ki67+	 10349 9366
9749	0	0	Ki67+	 10357 9861
9750	0	0	Ki67+	 10357 9944
9751	0	0	Ki67+	 10362 9429
9752	0	0	Ki67+	 10366 9818
9753	0	0	Ki67+	 10367 9402
9754	0	0	Ki67+	 10369 9970
9755	0	0	Ki67+	 10378 9486
9756	0	0	Ki67+	 10379 9942
9757	0	0	Ki67+	 10379 9958
9758	0	0	Ki67+	 10393 9958
9759	0	0	Ki67+	 10396 9538
9760	0	0	Ki67+	 10400 9921
9761	0	0	Ki67+	 10403 9620
9762	0	0	Ki67+	 10409 9501
9763	0	0	Ki67+	 10410 9391
9764	0	0	Ki67+	 10410 9602
9765	0	0	Ki67+	 10410 9935
9766	0	0	Ki67+	 10423 9681
9767	0	0	Ki67+	 10423 9859
9768	0	0	Ki67+	 10424 9871
9769	0	0	Ki67+	 10437 9893
9770	0	0	Ki67+	 10440 9497
9771	0	0	Ki67+	 10447 9400
9772	0	0	Ki67+	 10447 9547
9773	0	0	Ki67+	 10450 9668
9774	0	0	Ki67+	 10453 9625
9775	0	0	Ki67+	 10458 9483
9776	0	0	Ki67+	 10461 9443
9777	0	0	Ki67+	 10462 9832
9778	0	0	Ki67+	 10467 9524
9779	0	0	Ki67+	 10467 9846
9780	0	0	Ki67+	 10469 9761
9781	0	0	Ki67+	 10473 9777
9782	0	0	Ki67+	 10476 9408
9783	0	0	Ki67+	 10478 9363
9784	0	0	Ki67+	 10501 9508
9785	0	0	Ki67+	 10506 9478
9786	0	0	Ki67+	 10506 9519
9787	0	0	Ki67+	 10509 9533
9788	0	0	Ki67+	 10509 9663
9789	0	0	Ki67+	 10523 9453
9790	0	0	Ki67+	 10524 9716
9791	0	0	Ki67+	 10527 9933
9792	0	0	Ki67+	 10532 9899
9793	0	0	Ki67+	 10534 9493
9794	0	0	Ki67+	 10538 9420
9795	0	0	Ki67+	 10538 9866
9796	0	0	Ki67+	 10540 9703
9797	0	0	Ki67+	 10541 9626
9798	0	0	Ki67+	 10542 9660
9799	0	0	Ki67+	 10546 9576
9800	0	0	Ki67+	 10546 9935
9801	0	0	Ki67+	 10550 9457
9802	0	0	Ki67+	 10553 9925
9803	0	0	Ki67+	 10555 9443
9804	0	0	Ki67+	 10558 9753
9805	0	0	Ki67+	 10558 9771
9806	0	0	Ki67+	 10561 9549
9807	0	0	Ki67+	 10576 9374
9808	0	0	Ki67+	 10578 9880
9809	0	0	Ki67+	 10585 9923
9810	0	0	Ki67+	 10588 9457
9811	0	0	Ki67+	 10594 9592
9812	0	0	Ki67+	 10594 9905
9813	0	0	Ki67+	 10596 9405
9814	0	0	Ki67+	 10596 9491
9815	0	0	Ki67+	 10599 9872
9816	0	0	Ki67+	 10600 9794
9817	0	0	Ki67+	 10602 9688
9818	0	0	Ki67+	 10608 9530
9819	0	0	Ki67+	 10613 9397
9820	0	0	Ki67+	 10614 9477
9821	0	0	Ki67+	 10615 9412
9822	0	0	Ki67+	 10621 9518
9823	0	0	Ki67+	 10625 9673
9824	0	0	Ki67+	 10626 9623
9825	0	0	Ki67+	 10637 9516
9826	0	0	Ki67+	 10643 9693
9827	0	0	Ki67+	 10656 9711
9828	0	0	Ki67+	 10661 9478
9829	0	0	Ki67+	 10664 9572
9830	0	0	Ki67+	 10665 9389
9831	0	0	Ki67+	 10665 9544
9832	0	0	Ki67+	 10667 9415
9833	0	0	Ki67+	 10668 9515
9834	0	0	Ki67+	 10673 9751
9835	0	0	Ki67+	 10684 9616
9836	0	0	Ki67+	 10684 9826
9837	0	0	Ki67+	 10684 9848
9838	0	0	Ki67+	 10690 9800
9839	0	0	Ki67+	 10691 9647
9840	0	0	Ki67+	 10698 9511
9841	0	0	Ki67+	 10702 9392
9842	0	0	Ki67+	 10703 9740
9843	0	0	Ki67+	 10708 9597
9844	0	0	Ki67+	 10712 9563
9845	0	0	Ki67+	 10713 9668
9846	0	0	Ki67+	 10715 9368
9847	0	0	Ki67+	 10715 9820
9848	0	0	Ki67+	 10724 9827
9849	0	0	Ki67+	 10729 9366
9850	0	0	Ki67+	 10732 9479
9851	0	0	Ki67+	 10733 9708
9852	0	0	Ki67+	 10742 9722
9853	0	0	Ki67+	 10749 9576
9854	0	0	Ki67+	 10755 9753
9855	0	0	Ki67+	 10757 9415
9856	0	0	Ki67+	 10757 9590
9857	0	0	Ki67+	 10762 9440
9858	0	0	Ki67+	 10763 9780
9859	0	0	Ki67+	 10783 9607
9860	0	0	Ki67+	 10783 9743
9861	0	0	Ki67+	 10788 9771
9862	0	0	Ki67+	 10802 9706
9863	0	0	Ki67+	 10803 9734
9864	0	0	Ki67+	 10803 9773
9865	0	0	Ki67+	 10818 9755
9866	0	0	Ki67+	 10820 9737
9867	0	0	Ki67+	 10834 9594
9868	0	0	Ki67+	 10840 9609
9869	0	0	Ki67+	 10840 9627
9870	0	0	Ki67+	 10845 9711
9871	0	0	Ki67+	 10369 10318
9872	0	0	Ki67+	 10236 11540
9873	0	0	Ki67+	 10356 11580
9874	0	0	Ki67+	 10619 11215
9875	0	0	Ki67+	 10775 11043
9876	0	0	Ki67+	 10435 11982
9877	0	0	Ki67+	 10051 13273
9878	0	0	Ki67+	 10060 13120
9879	0	0	Ki67+	 10072 13090
9880	0	0	Ki67+	 10075 13125
9881	0	0	Ki67+	 10075 13170
9882	0	0	Ki67+	 10081 13153
9883	0	0	Ki67+	 10085 13302
9884	0	0	Ki67+	 10096 13182
9885	0	0	Ki67+	 10106 13125
9886	0	0	Ki67+	 10111 13104
9887	0	0	Ki67+	 10126 13161
9888	0	0	Ki67+	 10142 13253
9889	0	0	Ki67+	 10149 13232
9890	0	0	Ki67+	 10152 13281
9891	0	0	Ki67+	 10153 13123
9892	0	0	Ki67+	 10158 13299
9893	0	0	Ki67+	 10162 13212
9894	0	0	Ki67+	 10166 13264
9895	0	0	Ki67+	 10169 13119
9896	0	0	Ki67+	 10202 13162
9897	0	0	Ki67+	 10203 13196
9898	0	0	Ki67+	 10204 13264
9899	0	0	Ki67+	 10208 13246
9900	0	0	Ki67+	 10212 13312
9901	0	0	Ki67+	 10242 13335
9902	0	0	Ki67+	 10275 13355
9903	0	0	Ki67+	 10520 13207
9904	0	0	Ki67+	 10539 13205
9905	0	0	Ki67+	 10557 13356
9906	0	0	Ki67+	 10585 13330
9907	0	0	Ki67+	 10626 13328
9908	0	0	Ki67+	 10629 13300
9909	0	0	Ki67+	 10635 13357
9910	0	0	Ki67+	 10644 13324
9911	0	0	Ki67+	 10658 13289
9912	0	0	Ki67+	 10662 13176
9913	0	0	Ki67+	 10667 13350
9914	0	0	Ki67+	 10693 13352
9915	0	0	Ki67+	 10701 13297
9916	0	0	Ki67+	 10726 13300
9917	0	0	Ki67+	 10728 13253
9918	0	0	Ki67+	 10743 13200
9919	0	0	Ki67+	 10746 13233
9920	0	0	Ki67+	 10746 13244
9921	0	0	Ki67+	 10749 13261
9922	0	0	Ki67+	 10751 12972
9923	0	0	Ki67+	 10755 13208
9924	0	0	Ki67+	 10765 12972
9925	0	0	Ki67+	 10768 13242
9926	0	0	Ki67+	 10775 13275
9927	0	0	Ki67+	 10800 13248
9928	0	0	Ki67+	 10806 13235
9929	0	0	Ki67+	 10810 13323
9930	0	0	Ki67+	 10818 13239
9931	0	0	Ki67+	 10827 13191
9932	0	0	Ki67+	 10068 13395
9933	0	0	Ki67+	 10073 13846
9934	0	0	Ki67+	 10074 13553
9935	0	0	Ki67+	 10086 13525
9936	0	0	Ki67+	 10092 13361
9937	0	0	Ki67+	 10099 13424
9938	0	0	Ki67+	 10103 13368
9939	0	0	Ki67+	 10104 13490
9940	0	0	Ki67+	 10113 13528
9941	0	0	Ki67+	 10117 13827
9942	0	0	Ki67+	 10122 13394
9943	0	0	Ki67+	 10127 13555
9944	0	0	Ki67+	 10128 14105
9945	0	0	Ki67+	 10136 14148
9946	0	0	Ki67+	 10138 13622
9947	0	0	Ki67+	 10140 13574
9948	0	0	Ki67+	 10140 14062
9949	0	0	Ki67+	 10149 14145
9950	0	0	Ki67+	 10157 13620
9951	0	0	Ki67+	 10163 13480
9952	0	0	Ki67+	 10164 13552
9953	0	0	Ki67+	 10167 13392
9954	0	0	Ki67+	 10169 13994
9955	0	0	Ki67+	 10174 14060
9956	0	0	Ki67+	 10176 13602
9957	0	0	Ki67+	 10178 14113
9958	0	0	Ki67+	 10180 14158
9959	0	0	Ki67+	 10181 14082
9960	0	0	Ki67+	 10186 14098
9961	0	0	Ki67+	 10187 13499
9962	0	0	Ki67+	 10192 13980
9963	0	0	Ki67+	 10207 14101
9964	0	0	Ki67+	 10216 14071
9965	0	0	Ki67+	 10223 13607
9966	0	0	Ki67+	 10223 13723
9967	0	0	Ki67+	 10223 14036
9968	0	0	Ki67+	 10227 13369
9969	0	0	Ki67+	 10236 13462
9970	0	0	Ki67+	 10240 13924
9971	0	0	Ki67+	 10245 13962
9972	0	0	Ki67+	 10248 14150
9973	0	0	Ki67+	 10249 14043
9974	0	0	Ki67+	 10252 13901
9975	0	0	Ki67+	 10254 13634
9976	0	0	Ki67+	 10254 13943
9977	0	0	Ki67+	 10261 13395
9978	0	0	Ki67+	 10266 14102
9979	0	0	Ki67+	 10268 13934
9980	0	0	Ki67+	 10278 13404
9981	0	0	Ki67+	 10278 13972
9982	0	0	Ki67+	 10291 13461
9983	0	0	Ki67+	 10296 14046
9984	0	0	Ki67+	 10297 13592
9985	0	0	Ki67+	 10301 13363
9986	0	0	Ki67+	 10303 13421
9987	0	0	Ki67+	 10307 14103
9988	0	0	Ki67+	 10309 14123
9989	0	0	Ki67+	 10317 13403
9990	0	0	Ki67+	 10318 13423
9991	0	0	Ki67+	 10318 13457
9992	0	0	Ki67+	 10322 13782
9993	0	0	Ki67+	 10323 13497
9994	0	0	Ki67+	 10331 14065
9995	0	0	Ki67+	 10338 14093
9996	0	0	Ki67+	 10341 14002
9997	0	0	Ki67+	 10345 14037
9998	0	0	Ki67+	 10351 14124
9999	0	0	Ki67+	 10360 13488
10000	0	0	Ki67+	 10361 14156
10001	0	0	Ki67+	 10365 13790
10002	0	0	Ki67+	 10367 13548
10003	0	0	Ki67+	 10368 13743
10004	0	0	Ki67+	 10375 14032
10005	0	0	Ki67+	 10375 14094
10006	0	0	Ki67+	 10379 14077
10007	0	0	Ki67+	 10399 13740
10008	0	0	Ki67+	 10401 14111
10009	0	0	Ki67+	 10402 14091
10010	0	0	Ki67+	 10403 14078
10011	0	0	Ki67+	 10405 13768
10012	0	0	Ki67+	 10408 13733
10013	0	0	Ki67+	 10414 13452
10014	0	0	Ki67+	 10421 14034
10015	0	0	Ki67+	 10422 13636
10016	0	0	Ki67+	 10431 14058
10017	0	0	Ki67+	 10437 13966
10018	0	0	Ki67+	 10438 13604
10019	0	0	Ki67+	 10439 13664
10020	0	0	Ki67+	 10441 14159
10021	0	0	Ki67+	 10444 13523
10022	0	0	Ki67+	 10448 13716
10023	0	0	Ki67+	 10449 13741
10024	0	0	Ki67+	 10450 13644
10025	0	0	Ki67+	 10452 13427
10026	0	0	Ki67+	 10453 13943
10027	0	0	Ki67+	 10455 13538
10028	0	0	Ki67+	 10456 13594
10029	0	0	Ki67+	 10459 14129
10030	0	0	Ki67+	 10463 13709
10031	0	0	Ki67+	 10468 14100
10032	0	0	Ki67+	 10473 14158
10033	0	0	Ki67+	 10474 13725
10034	0	0	Ki67+	 10476 13442
10035	0	0	Ki67+	 10476 13660
10036	0	0	Ki67+	 10477 13636
10037	0	0	Ki67+	 10482 13498
10038	0	0	Ki67+	 10482 13601
10039	0	0	Ki67+	 10482 13929
10040	0	0	Ki67+	 10484 13774
10041	0	0	Ki67+	 10489 13682
10042	0	0	Ki67+	 10492 13390
10043	0	0	Ki67+	 10494 13408
10044	0	0	Ki67+	 10494 13534
10045	0	0	Ki67+	 10499 13445
10046	0	0	Ki67+	 10504 14149
10047	0	0	Ki67+	 10505 14128
10048	0	0	Ki67+	 10508 13477
10049	0	0	Ki67+	 10516 13489
10050	0	0	Ki67+	 10519 13986
10051	0	0	Ki67+	 10520 14130
10052	0	0	Ki67+	 10524 13388
10053	0	0	Ki67+	 10526 13415
10054	0	0	Ki67+	 10529 14029
10055	0	0	Ki67+	 10534 13430
10056	0	0	Ki67+	 10540 13525
10057	0	0	Ki67+	 10540 14150
10058	0	0	Ki67+	 10547 13388
10059	0	0	Ki67+	 10550 14039
10060	0	0	Ki67+	 10552 14017
10061	0	0	Ki67+	 10555 13498
10062	0	0	Ki67+	 10557 13405
10063	0	0	Ki67+	 10560 13369
10064	0	0	Ki67+	 10565 13531
10065	0	0	Ki67+	 10566 14073
10066	0	0	Ki67+	 10568 13442
10067	0	0	Ki67+	 10572 13827
10068	0	0	Ki67+	 10573 13557
10069	0	0	Ki67+	 10574 13407
10070	0	0	Ki67+	 10581 13868
10071	0	0	Ki67+	 10582 13901
10072	0	0	Ki67+	 10584 14132
10073	0	0	Ki67+	 10585 13417
10074	0	0	Ki67+	 10585 13883
10075	0	0	Ki67+	 10589 13361
10076	0	0	Ki67+	 10589 13557
10077	0	0	Ki67+	 10590 13467
10078	0	0	Ki67+	 10605 14043
10079	0	0	Ki67+	 10608 14020
10080	0	0	Ki67+	 10614 14079
10081	0	0	Ki67+	 10618 13994
10082	0	0	Ki67+	 10618 14103
10083	0	0	Ki67+	 10629 13398
10084	0	0	Ki67+	 10630 13412
10085	0	0	Ki67+	 10637 13958
10086	0	0	Ki67+	 10638 14005
10087	0	0	Ki67+	 10639 13941
10088	0	0	Ki67+	 10640 13480
10089	0	0	Ki67+	 10642 13387
10090	0	0	Ki67+	 10644 13995
10091	0	0	Ki67+	 10645 13852
10092	0	0	Ki67+	 10653 14042
10093	0	0	Ki67+	 10663 13435
10094	0	0	Ki67+	 10664 13449
10095	0	0	Ki67+	 10668 13894
10096	0	0	Ki67+	 10672 13420
10097	0	0	Ki67+	 10677 13452
10098	0	0	Ki67+	 10685 13430
10099	0	0	Ki67+	 10689 13957
10100	0	0	Ki67+	 10691 13409
10101	0	0	Ki67+	 10692 13385
10102	0	0	Ki67+	 10693 13933
10103	0	0	Ki67+	 10699 13884
10104	0	0	Ki67+	 10702 14026
10105	0	0	Ki67+	 10702 14119
10106	0	0	Ki67+	 10703 13912
10107	0	0	Ki67+	 10715 13970
10108	0	0	Ki67+	 10727 13995
10109	0	0	Ki67+	 10734 13661
10110	0	0	Ki67+	 10751 13913
10111	0	0	Ki67+	 10762 13944
10112	0	0	Ki67+	 10763 13961
10113	0	0	Ki67+	 10767 13409
10114	0	0	Ki67+	 10770 13996
10115	0	0	Ki67+	 10778 13487
10116	0	0	Ki67+	 10780 13538
10117	0	0	Ki67+	 10783 13931
10118	0	0	Ki67+	 10790 13979
10119	0	0	Ki67+	 10791 13897
10120	0	0	Ki67+	 10794 13387
10121	0	0	Ki67+	 10794 13423
10122	0	0	Ki67+	 10796 13565
10123	0	0	Ki67+	 10796 14008
10124	0	0	Ki67+	 10797 13511
10125	0	0	Ki67+	 10807 13363
10126	0	0	Ki67+	 10813 13628
10127	0	0	Ki67+	 10819 13601
10128	0	0	Ki67+	 10820 13659
10129	0	0	Ki67+	 10823 13590
10130	0	0	Ki67+	 10825 13428
10131	0	0	Ki67+	 10831 13562
10132	0	0	Ki67+	 10841 13749
10133	0	0	Ki67+	 10842 13394
10134	0	0	Ki67+	 10842 13508
10135	0	0	Ki67+	 10843 13792
10136	0	0	Ki67+	 10846 13593
10137	0	0	Ki67+	 10846 13703
10138	0	0	Ki67+	 10846 13895
10139	0	0	Ki67+	 10049 14371
10140	0	0	Ki67+	 10079 14401
10141	0	0	Ki67+	 10085 14529
10142	0	0	Ki67+	 10105 14518
10143	0	0	Ki67+	 10108 14455
10144	0	0	Ki67+	 10115 14428
10145	0	0	Ki67+	 10124 14450
10146	0	0	Ki67+	 10127 14391
10147	0	0	Ki67+	 10127 14429
10148	0	0	Ki67+	 10138 14168
10149	0	0	Ki67+	 10154 14940
10150	0	0	Ki67+	 10156 14426
10151	0	0	Ki67+	 10157 14482
10152	0	0	Ki67+	 10159 14197
10153	0	0	Ki67+	 10161 14271
10154	0	0	Ki67+	 10162 14511
10155	0	0	Ki67+	 10164 14353
10156	0	0	Ki67+	 10165 14172
10157	0	0	Ki67+	 10172 14367
10158	0	0	Ki67+	 10175 14203
10159	0	0	Ki67+	 10175 14241
10160	0	0	Ki67+	 10178 14278
10161	0	0	Ki67+	 10184 14412
10162	0	0	Ki67+	 10189 14186
10163	0	0	Ki67+	 10192 14257
10164	0	0	Ki67+	 10194 14287
10165	0	0	Ki67+	 10199 14475
10166	0	0	Ki67+	 10202 14452
10167	0	0	Ki67+	 10203 14352
10168	0	0	Ki67+	 10208 14422
10169	0	0	Ki67+	 10208 14438
10170	0	0	Ki67+	 10211 14234
10171	0	0	Ki67+	 10214 14322
10172	0	0	Ki67+	 10215 14471
10173	0	0	Ki67+	 10221 14709
10174	0	0	Ki67+	 10222 14383
10175	0	0	Ki67+	 10227 14264
10176	0	0	Ki67+	 10228 14411
10177	0	0	Ki67+	 10228 14427
10178	0	0	Ki67+	 10233 14246
10179	0	0	Ki67+	 10233 14649
10180	0	0	Ki67+	 10234 14544
10181	0	0	Ki67+	 10237 14333
10182	0	0	Ki67+	 10239 14364
10183	0	0	Ki67+	 10239 14523
10184	0	0	Ki67+	 10253 14318
10185	0	0	Ki67+	 10253 14641
10186	0	0	Ki67+	 10258 14456
10187	0	0	Ki67+	 10259 14951
10188	0	0	Ki67+	 10260 14408
10189	0	0	Ki67+	 10261 14694
10190	0	0	Ki67+	 10262 14673
10191	0	0	Ki67+	 10264 14492
10192	0	0	Ki67+	 10266 14254
10193	0	0	Ki67+	 10268 14548
10194	0	0	Ki67+	 10269 14292
10195	0	0	Ki67+	 10275 14429
10196	0	0	Ki67+	 10275 14483
10197	0	0	Ki67+	 10276 14352
10198	0	0	Ki67+	 10277 14323
10199	0	0	Ki67+	 10287 14606
10200	0	0	Ki67+	 10288 14245
10201	0	0	Ki67+	 10290 14294
10202	0	0	Ki67+	 10292 14529
10203	0	0	Ki67+	 10295 14513
10204	0	0	Ki67+	 10296 14356
10205	0	0	Ki67+	 10298 14170
10206	0	0	Ki67+	 10298 14189
10207	0	0	Ki67+	 10299 14455
10208	0	0	Ki67+	 10306 14402
10209	0	0	Ki67+	 10307 14581
10210	0	0	Ki67+	 10311 14474
10211	0	0	Ki67+	 10311 14501
10212	0	0	Ki67+	 10313 14330
10213	0	0	Ki67+	 10315 14601
10214	0	0	Ki67+	 10319 14303
10215	0	0	Ki67+	 10331 14199
10216	0	0	Ki67+	 10334 14368
10217	0	0	Ki67+	 10335 14449
10218	0	0	Ki67+	 10337 14275
10219	0	0	Ki67+	 10337 14426
10220	0	0	Ki67+	 10342 14379
10221	0	0	Ki67+	 10351 14697
10222	0	0	Ki67+	 10352 14740
10223	0	0	Ki67+	 10354 14221
10224	0	0	Ki67+	 10356 14376
10225	0	0	Ki67+	 10356 14536
10226	0	0	Ki67+	 10358 14345
10227	0	0	Ki67+	 10362 14312
10228	0	0	Ki67+	 10363 14193
10229	0	0	Ki67+	 10368 14258
10230	0	0	Ki67+	 10376 14179
10231	0	0	Ki67+	 10376 14408
10232	0	0	Ki67+	 10379 14195
10233	0	0	Ki67+	 10385 14688
10234	0	0	Ki67+	 10389 14437
10235	0	0	Ki67+	 10396 14542
10236	0	0	Ki67+	 10399 14642
10237	0	0	Ki67+	 10404 14652
10238	0	0	Ki67+	 10405 14388
10239	0	0	Ki67+	 10405 14627
10240	0	0	Ki67+	 10406 14224
10241	0	0	Ki67+	 10408 14536
10242	0	0	Ki67+	 10411 14719
10243	0	0	Ki67+	 10414 14747
10244	0	0	Ki67+	 10418 14599
10245	0	0	Ki67+	 10420 14697
10246	0	0	Ki67+	 10421 14778
10247	0	0	Ki67+	 10423 14796
10248	0	0	Ki67+	 10429 14412
10249	0	0	Ki67+	 10429 14422
10250	0	0	Ki67+	 10432 14479
10251	0	0	Ki67+	 10432 14649
10252	0	0	Ki67+	 10439 14725
10253	0	0	Ki67+	 10441 14191
10254	0	0	Ki67+	 10442 14207
10255	0	0	Ki67+	 10447 14785
10256	0	0	Ki67+	 10448 14594
10257	0	0	Ki67+	 10449 14179
10258	0	0	Ki67+	 10457 14695
10259	0	0	Ki67+	 10458 14631
10260	0	0	Ki67+	 10459 14746
10261	0	0	Ki67+	 10462 14220
10262	0	0	Ki67+	 10463 14654
10263	0	0	Ki67+	 10464 14564
10264	0	0	Ki67+	 10470 14512
10265	0	0	Ki67+	 10471 14200
10266	0	0	Ki67+	 10471 14454
10267	0	0	Ki67+	 10471 14909
10268	0	0	Ki67+	 10475 14487
10269	0	0	Ki67+	 10477 14538
10270	0	0	Ki67+	 10479 14270
10271	0	0	Ki67+	 10488 14629
10272	0	0	Ki67+	 10489 14412
10273	0	0	Ki67+	 10489 14560
10274	0	0	Ki67+	 10490 14246
10275	0	0	Ki67+	 10498 14820
10276	0	0	Ki67+	 10509 14429
10277	0	0	Ki67+	 10510 14672
10278	0	0	Ki67+	 10516 14781
10279	0	0	Ki67+	 10518 14590
10280	0	0	Ki67+	 10521 14464
10281	0	0	Ki67+	 10524 14334
10282	0	0	Ki67+	 10525 14161
10283	0	0	Ki67+	 10526 14222
10284	0	0	Ki67+	 10528 14704
10285	0	0	Ki67+	 10530 14258
10286	0	0	Ki67+	 10531 14579
10287	0	0	Ki67+	 10534 14200
10288	0	0	Ki67+	 10539 14518
10289	0	0	Ki67+	 10539 14554
10290	0	0	Ki67+	 10546 14804
10291	0	0	Ki67+	 10550 14560
10292	0	0	Ki67+	 10550 14693
10293	0	0	Ki67+	 10550 14827
10294	0	0	Ki67+	 10556 14717
10295	0	0	Ki67+	 10557 14248
10296	0	0	Ki67+	 10558 14235
10297	0	0	Ki67+	 10568 14505
10298	0	0	Ki67+	 10570 14581
10299	0	0	Ki67+	 10574 14402
10300	0	0	Ki67+	 10575 14692
10301	0	0	Ki67+	 10576 14530
10302	0	0	Ki67+	 10576 14713
10303	0	0	Ki67+	 10581 14599
10304	0	0	Ki67+	 10603 14404
10305	0	0	Ki67+	 10603 14718
10306	0	0	Ki67+	 10607 14187
10307	0	0	Ki67+	 10607 14603
10308	0	0	Ki67+	 10608 14665
10309	0	0	Ki67+	 10614 14170
10310	0	0	Ki67+	 10615 14647
10311	0	0	Ki67+	 10616 14680
10312	0	0	Ki67+	 10622 14386
10313	0	0	Ki67+	 10622 14755
10314	0	0	Ki67+	 10639 14754
10315	0	0	Ki67+	 10640 14790
10316	0	0	Ki67+	 10658 14723
10317	0	0	Ki67+	 10660 14414
10318	0	0	Ki67+	 10666 14675
10319	0	0	Ki67+	 10671 14753
10320	0	0	Ki67+	 10681 14241
10321	0	0	Ki67+	 10681 14807
10322	0	0	Ki67+	 10682 14378
10323	0	0	Ki67+	 10685 14824
10324	0	0	Ki67+	 10709 14247
10325	0	0	Ki67+	 10709 14838
10326	0	0	Ki67+	 10715 14445
10327	0	0	Ki67+	 10716 14949
10328	0	0	Ki67+	 10717 14761
10329	0	0	Ki67+	 10718 14165
10330	0	0	Ki67+	 10721 14733
10331	0	0	Ki67+	 10725 14928
10332	0	0	Ki67+	 10729 14772
10333	0	0	Ki67+	 10734 14715
10334	0	0	Ki67+	 10735 14172
10335	0	0	Ki67+	 10738 14680
10336	0	0	Ki67+	 10742 14735
10337	0	0	Ki67+	 10744 14193
10338	0	0	Ki67+	 10766 14724
10339	0	0	Ki67+	 10767 14537
10340	0	0	Ki67+	 10770 14571
10341	0	0	Ki67+	 10773 14954
10342	0	0	Ki67+	 10783 14409
10343	0	0	Ki67+	 10785 14430
10344	0	0	Ki67+	 10787 14581
10345	0	0	Ki67+	 10790 14397
10346	0	0	Ki67+	 10794 14657
10347	0	0	Ki67+	 10803 14941
10348	0	0	Ki67+	 10806 14916
10349	0	0	Ki67+	 10807 14389
10350	0	0	Ki67+	 10816 14453
10351	0	0	Ki67+	 10820 14409
10352	0	0	Ki67+	 10822 14291
10353	0	0	Ki67+	 10823 14628
10354	0	0	Ki67+	 10826 14660
10355	0	0	Ki67+	 10830 14512
10356	0	0	Ki67+	 10831 14220
10357	0	0	Ki67+	 10832 14706
10358	0	0	Ki67+	 10836 14399
10359	0	0	Ki67+	 10838 14415
10360	0	0	Ki67+	 10839 14549
10361	0	0	Ki67+	 10841 14442
10362	0	0	Ki67+	 10049 15421
10363	0	0	Ki67+	 10063 14990
10364	0	0	Ki67+	 10072 15392
10365	0	0	Ki67+	 10076 15450
10366	0	0	Ki67+	 10085 15747
10367	0	0	Ki67+	 10090 15451
10368	0	0	Ki67+	 10092 15385
10369	0	0	Ki67+	 10099 15340
10370	0	0	Ki67+	 10104 15212
10371	0	0	Ki67+	 10107 15394
10372	0	0	Ki67+	 10109 15495
10373	0	0	Ki67+	 10110 15422
10374	0	0	Ki67+	 10119 15311
10375	0	0	Ki67+	 10120 15462
10376	0	0	Ki67+	 10125 15494
10377	0	0	Ki67+	 10131 15744
10378	0	0	Ki67+	 10139 15435
10379	0	0	Ki67+	 10159 15312
10380	0	0	Ki67+	 10161 15720
10381	0	0	Ki67+	 10164 15283
10382	0	0	Ki67+	 10195 15705
10383	0	0	Ki67+	 10196 15323
10384	0	0	Ki67+	 10238 15348
10385	0	0	Ki67+	 10258 14978
10386	0	0	Ki67+	 10266 15361
10387	0	0	Ki67+	 10272 15218
10388	0	0	Ki67+	 10309 15023
10389	0	0	Ki67+	 10311 15195
10390	0	0	Ki67+	 10356 15185
10391	0	0	Ki67+	 10367 15158
10392	0	0	Ki67+	 10386 15125
10393	0	0	Ki67+	 10400 15634
10394	0	0	Ki67+	 10404 15621
10395	0	0	Ki67+	 10427 15385
10396	0	0	Ki67+	 10428 15097
10397	0	0	Ki67+	 10433 15200
10398	0	0	Ki67+	 10437 15577
10399	0	0	Ki67+	 10440 15450
10400	0	0	Ki67+	 10440 15600
10401	0	0	Ki67+	 10443 15209
10402	0	0	Ki67+	 10449 15494
10403	0	0	Ki67+	 10463 15088
10404	0	0	Ki67+	 10463 15237
10405	0	0	Ki67+	 10463 15657
10406	0	0	Ki67+	 10466 15693
10407	0	0	Ki67+	 10467 15110
10408	0	0	Ki67+	 10467 15378
10409	0	0	Ki67+	 10468 15272
10410	0	0	Ki67+	 10468 15311
10411	0	0	Ki67+	 10472 15127
10412	0	0	Ki67+	 10475 15389
10413	0	0	Ki67+	 10476 15174
10414	0	0	Ki67+	 10479 15648
10415	0	0	Ki67+	 10482 15371
10416	0	0	Ki67+	 10483 15068
10417	0	0	Ki67+	 10486 15209
10418	0	0	Ki67+	 10496 15257
10419	0	0	Ki67+	 10496 15295
10420	0	0	Ki67+	 10497 15084
10421	0	0	Ki67+	 10499 15245
10422	0	0	Ki67+	 10502 15335
10423	0	0	Ki67+	 10504 15120
10424	0	0	Ki67+	 10507 15184
10425	0	0	Ki67+	 10511 15056
10426	0	0	Ki67+	 10515 15282
10427	0	0	Ki67+	 10520 15217
10428	0	0	Ki67+	 10523 15435
10429	0	0	Ki67+	 10527 15149
10430	0	0	Ki67+	 10529 15097
10431	0	0	Ki67+	 10529 15344
10432	0	0	Ki67+	 10533 15193
10433	0	0	Ki67+	 10534 15076
10434	0	0	Ki67+	 10537 15614
10435	0	0	Ki67+	 10539 15248
10436	0	0	Ki67+	 10544 15104
10437	0	0	Ki67+	 10548 15087
10438	0	0	Ki67+	 10555 15323
10439	0	0	Ki67+	 10556 15135
10440	0	0	Ki67+	 10556 15506
10441	0	0	Ki67+	 10557 15277
10442	0	0	Ki67+	 10563 15358
10443	0	0	Ki67+	 10563 15674
10444	0	0	Ki67+	 10564 15631
10445	0	0	Ki67+	 10568 15088
10446	0	0	Ki67+	 10571 15001
10447	0	0	Ki67+	 10573 15051
10448	0	0	Ki67+	 10581 15101
10449	0	0	Ki67+	 10581 15302
10450	0	0	Ki67+	 10585 15064
10451	0	0	Ki67+	 10585 15084
10452	0	0	Ki67+	 10586 15747
10453	0	0	Ki67+	 10587 15597
10454	0	0	Ki67+	 10588 15617
10455	0	0	Ki67+	 10593 15270
10456	0	0	Ki67+	 10595 14989
10457	0	0	Ki67+	 10597 15052
10458	0	0	Ki67+	 10598 15346
10459	0	0	Ki67+	 10604 15063
10460	0	0	Ki67+	 10604 15079
10461	0	0	Ki67+	 10606 15538
10462	0	0	Ki67+	 10609 15656
10463	0	0	Ki67+	 10612 15506
10464	0	0	Ki67+	 10614 15683
10465	0	0	Ki67+	 10616 15119
10466	0	0	Ki67+	 10616 15138
10467	0	0	Ki67+	 10617 15024
10468	0	0	Ki67+	 10617 15306
10469	0	0	Ki67+	 10619 15592
10470	0	0	Ki67+	 10621 15538
10471	0	0	Ki67+	 10622 15478
10472	0	0	Ki67+	 10629 15630
10473	0	0	Ki67+	 10630 15151
10474	0	0	Ki67+	 10631 15393
10475	0	0	Ki67+	 10632 15525
10476	0	0	Ki67+	 10633 15093
10477	0	0	Ki67+	 10637 15337
10478	0	0	Ki67+	 10639 14996
10479	0	0	Ki67+	 10639 15731
10480	0	0	Ki67+	 10640 15643
10481	0	0	Ki67+	 10643 15290
10482	0	0	Ki67+	 10646 15393
10483	0	0	Ki67+	 10647 15136
10484	0	0	Ki67+	 10648 15578
10485	0	0	Ki67+	 10648 15598
10486	0	0	Ki67+	 10649 15014
10487	0	0	Ki67+	 10649 15153
10488	0	0	Ki67+	 10649 15459
10489	0	0	Ki67+	 10649 15564
10490	0	0	Ki67+	 10651 15674
10491	0	0	Ki67+	 10657 15301
10492	0	0	Ki67+	 10657 15625
10493	0	0	Ki67+	 10659 15699
10494	0	0	Ki67+	 10660 15101
10495	0	0	Ki67+	 10660 15126
10496	0	0	Ki67+	 10660 15533
10497	0	0	Ki67+	 10662 15681
10498	0	0	Ki67+	 10665 15359
10499	0	0	Ki67+	 10667 15306
10500	0	0	Ki67+	 10671 15416
10501	0	0	Ki67+	 10672 15462
10502	0	0	Ki67+	 10672 15596
10503	0	0	Ki67+	 10673 15328
10504	0	0	Ki67+	 10674 15031
10505	0	0	Ki67+	 10678 14979
10506	0	0	Ki67+	 10678 14994
10507	0	0	Ki67+	 10682 15558
10508	0	0	Ki67+	 10683 15482
10509	0	0	Ki67+	 10684 15071
10510	0	0	Ki67+	 10684 15467
10511	0	0	Ki67+	 10687 15369
10512	0	0	Ki67+	 10689 15006
10513	0	0	Ki67+	 10690 15626
10514	0	0	Ki67+	 10694 15692
10515	0	0	Ki67+	 10700 15004
10516	0	0	Ki67+	 10701 15107
10517	0	0	Ki67+	 10703 15146
10518	0	0	Ki67+	 10704 15425
10519	0	0	Ki67+	 10704 15455
10520	0	0	Ki67+	 10705 15163
10521	0	0	Ki67+	 10705 15545
10522	0	0	Ki67+	 10710 15728
10523	0	0	Ki67+	 10711 15037
10524	0	0	Ki67+	 10711 15691
10525	0	0	Ki67+	 10713 15413
10526	0	0	Ki67+	 10714 15621
10527	0	0	Ki67+	 10715 15495
10528	0	0	Ki67+	 10715 15518
10529	0	0	Ki67+	 10717 15639
10530	0	0	Ki67+	 10719 15569
10531	0	0	Ki67+	 10723 15109
10532	0	0	Ki67+	 10726 15545
10533	0	0	Ki67+	 10728 15654
10534	0	0	Ki67+	 10731 15182
10535	0	0	Ki67+	 10732 15054
10536	0	0	Ki67+	 10734 15134
10537	0	0	Ki67+	 10737 14990
10538	0	0	Ki67+	 10737 15634
10539	0	0	Ki67+	 10742 15074
10540	0	0	Ki67+	 10746 14962
10541	0	0	Ki67+	 10746 15521
10542	0	0	Ki67+	 10747 15485
10543	0	0	Ki67+	 10748 15454
10544	0	0	Ki67+	 10758 15560
10545	0	0	Ki67+	 10759 15512
10546	0	0	Ki67+	 10763 15599
10547	0	0	Ki67+	 10766 15446
10548	0	0	Ki67+	 10766 15539
10549	0	0	Ki67+	 10771 15040
10550	0	0	Ki67+	 10775 15023
10551	0	0	Ki67+	 10775 15461
10552	0	0	Ki67+	 10777 15567
10553	0	0	Ki67+	 10778 15174
10554	0	0	Ki67+	 10781 14984
10555	0	0	Ki67+	 10782 15193
10556	0	0	Ki67+	 10783 15061
10557	0	0	Ki67+	 10796 15162
10558	0	0	Ki67+	 10797 15554
10559	0	0	Ki67+	 10799 15592
10560	0	0	Ki67+	 10804 15131
10561	0	0	Ki67+	 10805 15371
10562	0	0	Ki67+	 10807 14988
10563	0	0	Ki67+	 10807 15147
10564	0	0	Ki67+	 10808 15043
10565	0	0	Ki67+	 10809 15428
10566	0	0	Ki67+	 10809 15572
10567	0	0	Ki67+	 10813 15017
10568	0	0	Ki67+	 10819 15108
10569	0	0	Ki67+	 10827 15021
10570	0	0	Ki67+	 10830 15080
10571	0	0	Ki67+	 10830 15212
10572	0	0	Ki67+	 10830 15371
10573	0	0	Ki67+	 10831 14976
10574	0	0	Ki67+	 10831 15046
10575	0	0	Ki67+	 10835 15302
10576	0	0	Ki67+	 10838 15758
10577	0	0	Ki67+	 10844 15386
10578	0	0	Ki67+	 10846 15444
10579	0	0	Ki67+	 10198 15782
10580	0	0	Ki67+	 10220 15763
10581	0	0	Ki67+	 10227 15788
10582	0	0	Ki67+	 10227 15807
10583	0	0	Ki67+	 10230 15828
10584	0	0	Ki67+	 10232 15774
10585	0	0	Ki67+	 10249 15800
10586	0	0	Ki67+	 10255 15813
10587	0	0	Ki67+	 10350 15780
10588	0	0	Ki67+	 10376 15790
10589	0	0	Ki67+	 10397 15894
10590	0	0	Ki67+	 10424 15923
10591	0	0	Ki67+	 10425 15890
10592	0	0	Ki67+	 10442 15893
10593	0	0	Ki67+	 10460 15944
10594	0	0	Ki67+	 10609 15865
10595	0	0	Ki67+	 10618 15889
10596	0	0	Ki67+	 10619 15771
10597	0	0	Ki67+	 10624 15848
10598	0	0	Ki67+	 10637 15894
10599	0	0	Ki67+	 10638 15779
10600	0	0	Ki67+	 10649 15871
10601	0	0	Ki67+	 10655 15844
10602	0	0	Ki67+	 10668 15857
10603	0	0	Ki67+	 10669 15784
10604	0	0	Ki67+	 10680 15883
10605	0	0	Ki67+	 10696 15873
10606	0	0	Ki67+	 10698 15885
10607	0	0	Ki67+	 10716 15861
10608	0	0	Ki67+	 10757 15885
10609	0	0	Ki67+	 10861 5992
10610	0	0	Ki67+	 10865 5643
10611	0	0	Ki67+	 10882 5816
10612	0	0	Ki67+	 10896 5964
10613	0	0	Ki67+	 10902 5983
10614	0	0	Ki67+	 10911 5885
10615	0	0	Ki67+	 10923 5843
10616	0	0	Ki67+	 10925 5765
10617	0	0	Ki67+	 10925 5927
10618	0	0	Ki67+	 10931 5885
10619	0	0	Ki67+	 10934 5957
10620	0	0	Ki67+	 10936 6014
10621	0	0	Ki67+	 10940 5811
10622	0	0	Ki67+	 10943 5970
10623	0	0	Ki67+	 10958 5776
10624	0	0	Ki67+	 10962 5898
10625	0	0	Ki67+	 10967 5716
10626	0	0	Ki67+	 10979 5780
10627	0	0	Ki67+	 10980 5902
10628	0	0	Ki67+	 10983 5799
10629	0	0	Ki67+	 10985 5751
10630	0	0	Ki67+	 10989 5701
10631	0	0	Ki67+	 10990 5360
10632	0	0	Ki67+	 10996 5910
10633	0	0	Ki67+	 10997 5869
10634	0	0	Ki67+	 11011 5749
10635	0	0	Ki67+	 11017 5691
10636	0	0	Ki67+	 11019 5879
10637	0	0	Ki67+	 11020 5858
10638	0	0	Ki67+	 11026 5985
10639	0	0	Ki67+	 11037 5978
10640	0	0	Ki67+	 11039 5664
10641	0	0	Ki67+	 11043 5776
10642	0	0	Ki67+	 11049 5544
10643	0	0	Ki67+	 11054 5455
10644	0	0	Ki67+	 11054 6004
10645	0	0	Ki67+	 11058 5858
10646	0	0	Ki67+	 11060 5764
10647	0	0	Ki67+	 11064 5970
10648	0	0	Ki67+	 11066 5700
10649	0	0	Ki67+	 11067 5674
10650	0	0	Ki67+	 11083 5781
10651	0	0	Ki67+	 11084 5969
10652	0	0	Ki67+	 11088 5906
10653	0	0	Ki67+	 11097 5657
10654	0	0	Ki67+	 11100 5618
10655	0	0	Ki67+	 11100 5975
10656	0	0	Ki67+	 11114 5802
10657	0	0	Ki67+	 11118 5862
10658	0	0	Ki67+	 11123 5619
10659	0	0	Ki67+	 11124 5386
10660	0	0	Ki67+	 11127 5663
10661	0	0	Ki67+	 11128 5773
10662	0	0	Ki67+	 11133 5568
10663	0	0	Ki67+	 11138 5505
10664	0	0	Ki67+	 11144 5485
10665	0	0	Ki67+	 11146 5948
10666	0	0	Ki67+	 11146 6001
10667	0	0	Ki67+	 11154 5596
10668	0	0	Ki67+	 11154 5695
10669	0	0	Ki67+	 11160 5633
10670	0	0	Ki67+	 11160 5961
10671	0	0	Ki67+	 11163 5930
10672	0	0	Ki67+	 11167 5578
10673	0	0	Ki67+	 11169 5599
10674	0	0	Ki67+	 11179 5921
10675	0	0	Ki67+	 11180 5601
10676	0	0	Ki67+	 11184 5864
10677	0	0	Ki67+	 11189 5365
10678	0	0	Ki67+	 11192 5730
10679	0	0	Ki67+	 11192 5791
10680	0	0	Ki67+	 11193 5531
10681	0	0	Ki67+	 11194 5622
10682	0	0	Ki67+	 11194 5816
10683	0	0	Ki67+	 11195 5397
10684	0	0	Ki67+	 11207 5659
10685	0	0	Ki67+	 11207 5974
10686	0	0	Ki67+	 11209 5759
10687	0	0	Ki67+	 11210 5566
10688	0	0	Ki67+	 11212 5419
10689	0	0	Ki67+	 11218 5530
10690	0	0	Ki67+	 11219 5900
10691	0	0	Ki67+	 11220 5872
10692	0	0	Ki67+	 11223 5405
10693	0	0	Ki67+	 11223 6006
10694	0	0	Ki67+	 11228 5427
10695	0	0	Ki67+	 11228 5785
10696	0	0	Ki67+	 11228 5944
10697	0	0	Ki67+	 11231 5923
10698	0	0	Ki67+	 11232 5640
10699	0	0	Ki67+	 11232 5987
10700	0	0	Ki67+	 11235 5535
10701	0	0	Ki67+	 11238 5800
10702	0	0	Ki67+	 11241 5820
10703	0	0	Ki67+	 11244 5588
10704	0	0	Ki67+	 11244 5726
10705	0	0	Ki67+	 11248 5971
10706	0	0	Ki67+	 11250 5864
10707	0	0	Ki67+	 11250 5959
10708	0	0	Ki67+	 11251 5926
10709	0	0	Ki67+	 11252 5625
10710	0	0	Ki67+	 11255 5852
10711	0	0	Ki67+	 11257 5521
10712	0	0	Ki67+	 11257 5762
10713	0	0	Ki67+	 11258 5699
10714	0	0	Ki67+	 11266 5909
10715	0	0	Ki67+	 11267 5562
10716	0	0	Ki67+	 11269 5596
10717	0	0	Ki67+	 11277 5473
10718	0	0	Ki67+	 11278 5686
10719	0	0	Ki67+	 11278 5718
10720	0	0	Ki67+	 11280 5798
10721	0	0	Ki67+	 11286 5874
10722	0	0	Ki67+	 11289 5710
10723	0	0	Ki67+	 11298 5766
10724	0	0	Ki67+	 11299 5627
10725	0	0	Ki67+	 11302 5695
10726	0	0	Ki67+	 11303 5458
10727	0	0	Ki67+	 11312 5735
10728	0	0	Ki67+	 11316 5450
10729	0	0	Ki67+	 11325 5664
10730	0	0	Ki67+	 11327 5644
10731	0	0	Ki67+	 11341 5871
10732	0	0	Ki67+	 11342 5597
10733	0	0	Ki67+	 11344 5917
10734	0	0	Ki67+	 11362 5671
10735	0	0	Ki67+	 11365 5375
10736	0	0	Ki67+	 11366 5894
10737	0	0	Ki67+	 11378 5585
10738	0	0	Ki67+	 11379 5897
10739	0	0	Ki67+	 11384 5410
10740	0	0	Ki67+	 11384 5947
10741	0	0	Ki67+	 11386 5377
10742	0	0	Ki67+	 11400 5649
10743	0	0	Ki67+	 11405 5978
10744	0	0	Ki67+	 11409 5676
10745	0	0	Ki67+	 11414 5868
10746	0	0	Ki67+	 11416 5433
10747	0	0	Ki67+	 11420 5489
10748	0	0	Ki67+	 11426 5964
10749	0	0	Ki67+	 11439 5955
10750	0	0	Ki67+	 11441 5937
10751	0	0	Ki67+	 11444 5978
10752	0	0	Ki67+	 11454 5443
10753	0	0	Ki67+	 11458 5952
10754	0	0	Ki67+	 11467 5309
10755	0	0	Ki67+	 11469 5500
10756	0	0	Ki67+	 11495 5283
10757	0	0	Ki67+	 11504 5312
10758	0	0	Ki67+	 11518 5352
10759	0	0	Ki67+	 11518 5365
10760	0	0	Ki67+	 11523 5937
10761	0	0	Ki67+	 11525 5392
10762	0	0	Ki67+	 11533 5340
10763	0	0	Ki67+	 11536 5370
10764	0	0	Ki67+	 11559 5939
10765	0	0	Ki67+	 11559 5988
10766	0	0	Ki67+	 10854 6553
10767	0	0	Ki67+	 10858 6351
10768	0	0	Ki67+	 10859 6523
10769	0	0	Ki67+	 10861 6167
10770	0	0	Ki67+	 10864 6590
10771	0	0	Ki67+	 10866 6615
10772	0	0	Ki67+	 10871 6056
10773	0	0	Ki67+	 10873 6559
10774	0	0	Ki67+	 10877 6303
10775	0	0	Ki67+	 10878 6506
10776	0	0	Ki67+	 10881 6582
10777	0	0	Ki67+	 10883 6673
10778	0	0	Ki67+	 10887 6532
10779	0	0	Ki67+	 10889 6317
10780	0	0	Ki67+	 10892 6607
10781	0	0	Ki67+	 10892 6622
10782	0	0	Ki67+	 10894 6289
10783	0	0	Ki67+	 10895 6187
10784	0	0	Ki67+	 10899 6053
10785	0	0	Ki67+	 10899 6252
10786	0	0	Ki67+	 10901 6359
10787	0	0	Ki67+	 10905 6062
10788	0	0	Ki67+	 10908 6170
10789	0	0	Ki67+	 10908 6337
10790	0	0	Ki67+	 10908 6529
10791	0	0	Ki67+	 10909 6548
10792	0	0	Ki67+	 10910 6681
10793	0	0	Ki67+	 10913 6206
10794	0	0	Ki67+	 10913 6574
10795	0	0	Ki67+	 10917 6309
10796	0	0	Ki67+	 10918 6512
10797	0	0	Ki67+	 10923 6281
10798	0	0	Ki67+	 10925 6671
10799	0	0	Ki67+	 10926 6331
10800	0	0	Ki67+	 10926 6491
10801	0	0	Ki67+	 10932 6257
10802	0	0	Ki67+	 10933 6307
10803	0	0	Ki67+	 10934 6525
10804	0	0	Ki67+	 10938 6358
10805	0	0	Ki67+	 10938 6774
10806	0	0	Ki67+	 10941 6626
10807	0	0	Ki67+	 10947 6323
10808	0	0	Ki67+	 10957 6144
10809	0	0	Ki67+	 10957 6283
10810	0	0	Ki67+	 10957 6315
10811	0	0	Ki67+	 10962 6716
10812	0	0	Ki67+	 10968 6249
10813	0	0	Ki67+	 10969 6312
10814	0	0	Ki67+	 10972 6602
10815	0	0	Ki67+	 10973 6645
10816	0	0	Ki67+	 10976 6128
10817	0	0	Ki67+	 10978 6282
10818	0	0	Ki67+	 10981 6316
10819	0	0	Ki67+	 10983 6199
10820	0	0	Ki67+	 10983 6765
10821	0	0	Ki67+	 10984 6642
10822	0	0	Ki67+	 10985 6266
10823	0	0	Ki67+	 10988 6436
10824	0	0	Ki67+	 10989 6020
10825	0	0	Ki67+	 10989 6611
10826	0	0	Ki67+	 10991 6573
10827	0	0	Ki67+	 10999 6209
10828	0	0	Ki67+	 11007 6184
10829	0	0	Ki67+	 11008 6487
10830	0	0	Ki67+	 11012 6398
10831	0	0	Ki67+	 11019 6411
10832	0	0	Ki67+	 11023 6324
10833	0	0	Ki67+	 11024 6551
10834	0	0	Ki67+	 11025 6710
10835	0	0	Ki67+	 11031 6228
10836	0	0	Ki67+	 11032 6159
10837	0	0	Ki67+	 11033 6450
10838	0	0	Ki67+	 11033 6494
10839	0	0	Ki67+	 11034 6331
10840	0	0	Ki67+	 11039 6191
10841	0	0	Ki67+	 11040 6575
10842	0	0	Ki67+	 11042 6783
10843	0	0	Ki67+	 11044 6218
10844	0	0	Ki67+	 11046 6471
10845	0	0	Ki67+	 11047 6559
10846	0	0	Ki67+	 11048 6358
10847	0	0	Ki67+	 11049 6060
10848	0	0	Ki67+	 11051 6531
10849	0	0	Ki67+	 11054 6395
10850	0	0	Ki67+	 11057 6601
10851	0	0	Ki67+	 11057 6700
10852	0	0	Ki67+	 11059 6757
10853	0	0	Ki67+	 11060 6183
10854	0	0	Ki67+	 11061 6023
10855	0	0	Ki67+	 11062 6341
10856	0	0	Ki67+	 11063 6443
10857	0	0	Ki67+	 11065 6626
10858	0	0	Ki67+	 11072 6160
10859	0	0	Ki67+	 11072 6561
10860	0	0	Ki67+	 11072 6790
10861	0	0	Ki67+	 11075 6392
10862	0	0	Ki67+	 11078 6193
10863	0	0	Ki67+	 11080 6495
10864	0	0	Ki67+	 11084 6723
10865	0	0	Ki67+	 11086 6577
10866	0	0	Ki67+	 11090 6135
10867	0	0	Ki67+	 11095 6292
10868	0	0	Ki67+	 11095 6356
10869	0	0	Ki67+	 11097 6311
10870	0	0	Ki67+	 11103 6688
10871	0	0	Ki67+	 11103 6741
10872	0	0	Ki67+	 11111 6434
10873	0	0	Ki67+	 11113 6660
10874	0	0	Ki67+	 11114 6344
10875	0	0	Ki67+	 11115 6814
10876	0	0	Ki67+	 11120 6414
10877	0	0	Ki67+	 11125 6713
10878	0	0	Ki67+	 11126 6783
10879	0	0	Ki67+	 11128 6288
10880	0	0	Ki67+	 11130 6095
10881	0	0	Ki67+	 11133 6737
10882	0	0	Ki67+	 11135 6056
10883	0	0	Ki67+	 11136 6317
10884	0	0	Ki67+	 11139 6686
10885	0	0	Ki67+	 11142 6100
10886	0	0	Ki67+	 11144 6283
10887	0	0	Ki67+	 11145 6726
10888	0	0	Ki67+	 11149 6776
10889	0	0	Ki67+	 11156 6393
10890	0	0	Ki67+	 11159 6071
10891	0	0	Ki67+	 11160 6696
10892	0	0	Ki67+	 11161 6037
10893	0	0	Ki67+	 11165 6441
10894	0	0	Ki67+	 11169 6342
10895	0	0	Ki67+	 11170 6674
10896	0	0	Ki67+	 11170 6715
10897	0	0	Ki67+	 11171 6464
10898	0	0	Ki67+	 11172 6419
10899	0	0	Ki67+	 11175 6286
10900	0	0	Ki67+	 11178 6436
10901	0	0	Ki67+	 11183 6244
10902	0	0	Ki67+	 11192 6411
10903	0	0	Ki67+	 11193 6032
10904	0	0	Ki67+	 11194 6465
10905	0	0	Ki67+	 11195 6440
10906	0	0	Ki67+	 11198 6303
10907	0	0	Ki67+	 11202 6271
10908	0	0	Ki67+	 11202 6498
10909	0	0	Ki67+	 11209 6236
10910	0	0	Ki67+	 11212 6390
10911	0	0	Ki67+	 11214 6085
10912	0	0	Ki67+	 11225 6798
10913	0	0	Ki67+	 11229 6330
10914	0	0	Ki67+	 11237 6253
10915	0	0	Ki67+	 11237 6283
10916	0	0	Ki67+	 11240 6432
10917	0	0	Ki67+	 11250 6312
10918	0	0	Ki67+	 11261 6404
10919	0	0	Ki67+	 11265 6759
10920	0	0	Ki67+	 11267 6288
10921	0	0	Ki67+	 11269 6198
10922	0	0	Ki67+	 11273 6109
10923	0	0	Ki67+	 11276 6235
10924	0	0	Ki67+	 11283 6051
10925	0	0	Ki67+	 11288 6196
10926	0	0	Ki67+	 11289 6376
10927	0	0	Ki67+	 11296 6738
10928	0	0	Ki67+	 11302 6782
10929	0	0	Ki67+	 11303 6646
10930	0	0	Ki67+	 11311 6294
10931	0	0	Ki67+	 11311 6682
10932	0	0	Ki67+	 11313 6187
10933	0	0	Ki67+	 11316 6045
10934	0	0	Ki67+	 11319 6627
10935	0	0	Ki67+	 11321 6590
10936	0	0	Ki67+	 11322 6427
10937	0	0	Ki67+	 11323 6202
10938	0	0	Ki67+	 11323 6223
10939	0	0	Ki67+	 11323 6339
10940	0	0	Ki67+	 11324 6319
10941	0	0	Ki67+	 11326 6191
10942	0	0	Ki67+	 11326 6647
10943	0	0	Ki67+	 11327 6273
10944	0	0	Ki67+	 11336 6542
10945	0	0	Ki67+	 11339 6363
10946	0	0	Ki67+	 11342 6146
10947	0	0	Ki67+	 11342 6297
10948	0	0	Ki67+	 11346 6162
10949	0	0	Ki67+	 11346 6345
10950	0	0	Ki67+	 11347 6568
10951	0	0	Ki67+	 11350 6247
10952	0	0	Ki67+	 11353 6485
10953	0	0	Ki67+	 11356 6182
10954	0	0	Ki67+	 11360 6315
10955	0	0	Ki67+	 11362 6361
10956	0	0	Ki67+	 11362 6394
10957	0	0	Ki67+	 11366 6529
10958	0	0	Ki67+	 11368 6216
10959	0	0	Ki67+	 11369 6382
10960	0	0	Ki67+	 11370 6268
10961	0	0	Ki67+	 11373 6433
10962	0	0	Ki67+	 11376 6577
10963	0	0	Ki67+	 11378 6667
10964	0	0	Ki67+	 11379 6256
10965	0	0	Ki67+	 11379 6551
10966	0	0	Ki67+	 11388 6288
10967	0	0	Ki67+	 11388 6403
10968	0	0	Ki67+	 11389 6206
10969	0	0	Ki67+	 11391 6623
10970	0	0	Ki67+	 11393 6034
10971	0	0	Ki67+	 11393 6276
10972	0	0	Ki67+	 11393 6350
10973	0	0	Ki67+	 11395 6537
10974	0	0	Ki67+	 11396 6131
10975	0	0	Ki67+	 11396 6759
10976	0	0	Ki67+	 11398 6394
10977	0	0	Ki67+	 11400 6726
10978	0	0	Ki67+	 11405 6578
10979	0	0	Ki67+	 11409 6514
10980	0	0	Ki67+	 11410 6043
10981	0	0	Ki67+	 11410 6089
10982	0	0	Ki67+	 11412 6563
10983	0	0	Ki67+	 11414 6149
10984	0	0	Ki67+	 11414 6194
10985	0	0	Ki67+	 11417 6102
10986	0	0	Ki67+	 11418 6330
10987	0	0	Ki67+	 11423 6580
10988	0	0	Ki67+	 11427 6697
10989	0	0	Ki67+	 11430 6074
10990	0	0	Ki67+	 11432 6752
10991	0	0	Ki67+	 11434 6024
10992	0	0	Ki67+	 11436 6685
10993	0	0	Ki67+	 11438 6300
10994	0	0	Ki67+	 11439 6670
10995	0	0	Ki67+	 11449 6535
10996	0	0	Ki67+	 11449 6618
10997	0	0	Ki67+	 11450 6120
10998	0	0	Ki67+	 11450 6336
10999	0	0	Ki67+	 11454 6075
11000	0	0	Ki67+	 11459 6107
11001	0	0	Ki67+	 11459 6590
11002	0	0	Ki67+	 11459 6739
11003	0	0	Ki67+	 11465 6282
11004	0	0	Ki67+	 11466 6681
11005	0	0	Ki67+	 11467 6719
11006	0	0	Ki67+	 11469 6165
11007	0	0	Ki67+	 11469 6786
11008	0	0	Ki67+	 11472 6188
11009	0	0	Ki67+	 11472 6548
11010	0	0	Ki67+	 11472 6669
11011	0	0	Ki67+	 11473 6580
11012	0	0	Ki67+	 11473 6633
11013	0	0	Ki67+	 11475 6299
11014	0	0	Ki67+	 11477 6064
11015	0	0	Ki67+	 11477 6137
11016	0	0	Ki67+	 11478 6438
11017	0	0	Ki67+	 11483 6468
11018	0	0	Ki67+	 11485 6525
11019	0	0	Ki67+	 11488 6716
11020	0	0	Ki67+	 11491 6504
11021	0	0	Ki67+	 11492 6037
11022	0	0	Ki67+	 11492 6276
11023	0	0	Ki67+	 11492 6420
11024	0	0	Ki67+	 11493 6092
11025	0	0	Ki67+	 11493 6122
11026	0	0	Ki67+	 11497 6470
11027	0	0	Ki67+	 11501 6731
11028	0	0	Ki67+	 11507 6149
11029	0	0	Ki67+	 11508 6204
11030	0	0	Ki67+	 11509 6059
11031	0	0	Ki67+	 11510 6708
11032	0	0	Ki67+	 11512 6402
11033	0	0	Ki67+	 11514 6017
11034	0	0	Ki67+	 11514 6624
11035	0	0	Ki67+	 11515 6534
11036	0	0	Ki67+	 11519 6456
11037	0	0	Ki67+	 11520 6372
11038	0	0	Ki67+	 11523 6249
11039	0	0	Ki67+	 11526 6089
11040	0	0	Ki67+	 11528 6522
11041	0	0	Ki67+	 11530 6017
11042	0	0	Ki67+	 11530 6567
11043	0	0	Ki67+	 11532 6112
11044	0	0	Ki67+	 11533 6596
11045	0	0	Ki67+	 11534 6169
11046	0	0	Ki67+	 11534 6635
11047	0	0	Ki67+	 11535 6078
11048	0	0	Ki67+	 11535 6457
11049	0	0	Ki67+	 11539 6129
11050	0	0	Ki67+	 11545 6425
11051	0	0	Ki67+	 11547 6534
11052	0	0	Ki67+	 11549 6050
11053	0	0	Ki67+	 11550 6553
11054	0	0	Ki67+	 11555 6017
11055	0	0	Ki67+	 11555 6238
11056	0	0	Ki67+	 11558 6098
11057	0	0	Ki67+	 11558 6204
11058	0	0	Ki67+	 11561 6794
11059	0	0	Ki67+	 11563 6452
11060	0	0	Ki67+	 11565 6388
11061	0	0	Ki67+	 11568 6513
11062	0	0	Ki67+	 11580 6777
11063	0	0	Ki67+	 11583 6201
11064	0	0	Ki67+	 11584 6599
11065	0	0	Ki67+	 11586 6652
11066	0	0	Ki67+	 11589 6102
11067	0	0	Ki67+	 11600 6806
11068	0	0	Ki67+	 11604 6640
11069	0	0	Ki67+	 11605 6602
11070	0	0	Ki67+	 11609 6677
11071	0	0	Ki67+	 11614 6586
11072	0	0	Ki67+	 11615 6091
11073	0	0	Ki67+	 11618 6781
11074	0	0	Ki67+	 11620 6343
11075	0	0	Ki67+	 11622 6551
11076	0	0	Ki67+	 11625 6670
11077	0	0	Ki67+	 11626 6747
11078	0	0	Ki67+	 11636 6796
11079	0	0	Ki67+	 11640 6250
11080	0	0	Ki67+	 11641 6708
11081	0	0	Ki67+	 11643 6619
11082	0	0	Ki67+	 11644 6227
11083	0	0	Ki67+	 11644 6416
11084	0	0	Ki67+	 11645 6668
11085	0	0	Ki67+	 11646 6495
11086	0	0	Ki67+	 10851 7051
11087	0	0	Ki67+	 10857 7456
11088	0	0	Ki67+	 10862 7095
11089	0	0	Ki67+	 10867 7113
11090	0	0	Ki67+	 10870 7194
11091	0	0	Ki67+	 10875 7566
11092	0	0	Ki67+	 10890 6965
11093	0	0	Ki67+	 10898 6880
11094	0	0	Ki67+	 10912 7011
11095	0	0	Ki67+	 10918 7141
11096	0	0	Ki67+	 10925 7069
11097	0	0	Ki67+	 10926 7099
11098	0	0	Ki67+	 10938 6940
11099	0	0	Ki67+	 10948 7527
11100	0	0	Ki67+	 10949 6957
11101	0	0	Ki67+	 10949 7079
11102	0	0	Ki67+	 10953 7050
11103	0	0	Ki67+	 10958 6919
11104	0	0	Ki67+	 10962 7105
11105	0	0	Ki67+	 10966 7145
11106	0	0	Ki67+	 10969 7064
11107	0	0	Ki67+	 10981 6868
11108	0	0	Ki67+	 10982 7138
11109	0	0	Ki67+	 10984 7387
11110	0	0	Ki67+	 10991 7075
11111	0	0	Ki67+	 10991 7103
11112	0	0	Ki67+	 10991 7597
11113	0	0	Ki67+	 10995 7394
11114	0	0	Ki67+	 11000 7544
11115	0	0	Ki67+	 11008 7108
11116	0	0	Ki67+	 11010 7221
11117	0	0	Ki67+	 11013 7285
11118	0	0	Ki67+	 11017 7045
11119	0	0	Ki67+	 11026 7014
11120	0	0	Ki67+	 11026 7187
11121	0	0	Ki67+	 11032 7237
11122	0	0	Ki67+	 11033 6870
11123	0	0	Ki67+	 11033 7072
11124	0	0	Ki67+	 11045 7442
11125	0	0	Ki67+	 11051 7094
11126	0	0	Ki67+	 11052 7347
11127	0	0	Ki67+	 11058 7276
11128	0	0	Ki67+	 11077 7460
11129	0	0	Ki67+	 11081 7139
11130	0	0	Ki67+	 11107 7420
11131	0	0	Ki67+	 11110 7494
11132	0	0	Ki67+	 11127 7435
11133	0	0	Ki67+	 11137 7506
11134	0	0	Ki67+	 11139 7279
11135	0	0	Ki67+	 11140 7470
11136	0	0	Ki67+	 11141 7309
11137	0	0	Ki67+	 11142 7341
11138	0	0	Ki67+	 11143 6947
11139	0	0	Ki67+	 11152 7261
11140	0	0	Ki67+	 11156 7067
11141	0	0	Ki67+	 11159 7520
11142	0	0	Ki67+	 11165 6997
11143	0	0	Ki67+	 11168 7207
11144	0	0	Ki67+	 11168 7465
11145	0	0	Ki67+	 11169 7124
11146	0	0	Ki67+	 11170 7287
11147	0	0	Ki67+	 11173 7485
11148	0	0	Ki67+	 11177 6946
11149	0	0	Ki67+	 11178 6839
11150	0	0	Ki67+	 11179 7050
11151	0	0	Ki67+	 11179 7069
11152	0	0	Ki67+	 11183 7216
11153	0	0	Ki67+	 11185 7372
11154	0	0	Ki67+	 11187 7554
11155	0	0	Ki67+	 11188 7401
11156	0	0	Ki67+	 11190 7255
11157	0	0	Ki67+	 11190 7481
11158	0	0	Ki67+	 11191 6959
11159	0	0	Ki67+	 11194 7332
11160	0	0	Ki67+	 11195 7111
11161	0	0	Ki67+	 11195 7184
11162	0	0	Ki67+	 11197 6990
11163	0	0	Ki67+	 11203 6860
11164	0	0	Ki67+	 11203 7291
11165	0	0	Ki67+	 11207 7568
11166	0	0	Ki67+	 11208 7450
11167	0	0	Ki67+	 11210 6829
11168	0	0	Ki67+	 11210 6957
11169	0	0	Ki67+	 11211 7083
11170	0	0	Ki67+	 11216 6860
11171	0	0	Ki67+	 11217 7246
11172	0	0	Ki67+	 11219 7188
11173	0	0	Ki67+	 11222 7368
11174	0	0	Ki67+	 11222 7395
11175	0	0	Ki67+	 11223 6925
11176	0	0	Ki67+	 11223 7261
11177	0	0	Ki67+	 11227 7564
11178	0	0	Ki67+	 11235 7535
11179	0	0	Ki67+	 11238 7146
11180	0	0	Ki67+	 11239 6889
11181	0	0	Ki67+	 11240 7256
11182	0	0	Ki67+	 11243 7080
11183	0	0	Ki67+	 11243 7316
11184	0	0	Ki67+	 11243 7355
11185	0	0	Ki67+	 11244 7237
11186	0	0	Ki67+	 11244 7298
11187	0	0	Ki67+	 11245 7045
11188	0	0	Ki67+	 11246 7402
11189	0	0	Ki67+	 11247 7437
11190	0	0	Ki67+	 11256 6941
11191	0	0	Ki67+	 11258 6922
11192	0	0	Ki67+	 11265 7115
11193	0	0	Ki67+	 11266 7220
11194	0	0	Ki67+	 11275 6994
11195	0	0	Ki67+	 11276 7058
11196	0	0	Ki67+	 11276 7107
11197	0	0	Ki67+	 11276 7254
11198	0	0	Ki67+	 11276 7605
11199	0	0	Ki67+	 11277 7185
11200	0	0	Ki67+	 11279 7014
11201	0	0	Ki67+	 11281 6914
11202	0	0	Ki67+	 11290 6954
11203	0	0	Ki67+	 11294 7379
11204	0	0	Ki67+	 11295 7583
11205	0	0	Ki67+	 11298 7023
11206	0	0	Ki67+	 11299 7129
11207	0	0	Ki67+	 11299 7168
11208	0	0	Ki67+	 11300 6939
11209	0	0	Ki67+	 11303 7190
11210	0	0	Ki67+	 11303 7275
11211	0	0	Ki67+	 11305 7224
11212	0	0	Ki67+	 11307 7512
11213	0	0	Ki67+	 11308 6896
11214	0	0	Ki67+	 11309 7549
11215	0	0	Ki67+	 11313 6865
11216	0	0	Ki67+	 11315 6987
11217	0	0	Ki67+	 11316 7066
11218	0	0	Ki67+	 11316 7122
11219	0	0	Ki67+	 11318 7252
11220	0	0	Ki67+	 11323 6949
11221	0	0	Ki67+	 11325 7133
11222	0	0	Ki67+	 11330 7165
11223	0	0	Ki67+	 11333 7046
11224	0	0	Ki67+	 11333 7188
11225	0	0	Ki67+	 11333 7218
11226	0	0	Ki67+	 11334 6995
11227	0	0	Ki67+	 11336 7112
11228	0	0	Ki67+	 11344 6885
11229	0	0	Ki67+	 11344 6971
11230	0	0	Ki67+	 11350 7028
11231	0	0	Ki67+	 11359 7007
11232	0	0	Ki67+	 11361 6985
11233	0	0	Ki67+	 11362 6842
11234	0	0	Ki67+	 11364 7601
11235	0	0	Ki67+	 11366 6949
11236	0	0	Ki67+	 11368 6832
11237	0	0	Ki67+	 11369 7322
11238	0	0	Ki67+	 11370 6850
11239	0	0	Ki67+	 11373 7341
11240	0	0	Ki67+	 11374 6928
11241	0	0	Ki67+	 11382 7613
11242	0	0	Ki67+	 11385 6818
11243	0	0	Ki67+	 11387 7065
11244	0	0	Ki67+	 11392 7458
11245	0	0	Ki67+	 11393 7574
11246	0	0	Ki67+	 11395 7328
11247	0	0	Ki67+	 11398 7447
11248	0	0	Ki67+	 11398 7553
11249	0	0	Ki67+	 11407 6835
11250	0	0	Ki67+	 11407 7521
11251	0	0	Ki67+	 11410 7241
11252	0	0	Ki67+	 11411 7036
11253	0	0	Ki67+	 11416 7014
11254	0	0	Ki67+	 11416 7575
11255	0	0	Ki67+	 11418 7215
11256	0	0	Ki67+	 11418 7365
11257	0	0	Ki67+	 11418 7486
11258	0	0	Ki67+	 11419 7548
11259	0	0	Ki67+	 11422 7026
11260	0	0	Ki67+	 11427 7299
11261	0	0	Ki67+	 11428 7514
11262	0	0	Ki67+	 11429 7405
11263	0	0	Ki67+	 11429 7477
11264	0	0	Ki67+	 11430 7614
11265	0	0	Ki67+	 11431 7528
11266	0	0	Ki67+	 11431 7601
11267	0	0	Ki67+	 11432 7353
11268	0	0	Ki67+	 11436 6987
11269	0	0	Ki67+	 11437 7274
11270	0	0	Ki67+	 11438 7592
11271	0	0	Ki67+	 11441 7444
11272	0	0	Ki67+	 11442 7091
11273	0	0	Ki67+	 11445 7133
11274	0	0	Ki67+	 11449 7184
11275	0	0	Ki67+	 11453 6959
11276	0	0	Ki67+	 11455 7459
11277	0	0	Ki67+	 11457 7516
11278	0	0	Ki67+	 11458 6981
11279	0	0	Ki67+	 11458 7172
11280	0	0	Ki67+	 11461 7061
11281	0	0	Ki67+	 11461 7442
11282	0	0	Ki67+	 11465 7333
11283	0	0	Ki67+	 11467 6840
11284	0	0	Ki67+	 11469 7100
11285	0	0	Ki67+	 11471 6942
11286	0	0	Ki67+	 11472 7037
11287	0	0	Ki67+	 11473 7409
11288	0	0	Ki67+	 11476 7342
11289	0	0	Ki67+	 11481 6969
11290	0	0	Ki67+	 11484 7077
11291	0	0	Ki67+	 11484 7373
11292	0	0	Ki67+	 11486 6832
11293	0	0	Ki67+	 11488 7002
11294	0	0	Ki67+	 11488 7327
11295	0	0	Ki67+	 11490 7402
11296	0	0	Ki67+	 11498 7225
11297	0	0	Ki67+	 11499 6936
11298	0	0	Ki67+	 11501 7601
11299	0	0	Ki67+	 11505 6820
11300	0	0	Ki67+	 11505 6846
11301	0	0	Ki67+	 11510 7564
11302	0	0	Ki67+	 11511 7479
11303	0	0	Ki67+	 11515 6998
11304	0	0	Ki67+	 11518 7136
11305	0	0	Ki67+	 11520 7430
11306	0	0	Ki67+	 11523 6823
11307	0	0	Ki67+	 11523 6978
11308	0	0	Ki67+	 11525 7449
11309	0	0	Ki67+	 11526 7056
11310	0	0	Ki67+	 11527 6934
11311	0	0	Ki67+	 11527 7404
11312	0	0	Ki67+	 11528 7368
11313	0	0	Ki67+	 11529 6886
11314	0	0	Ki67+	 11531 7211
11315	0	0	Ki67+	 11532 6914
11316	0	0	Ki67+	 11533 7186
11317	0	0	Ki67+	 11535 6867
11318	0	0	Ki67+	 11535 7504
11319	0	0	Ki67+	 11541 7105
11320	0	0	Ki67+	 11543 7170
11321	0	0	Ki67+	 11547 7119
11322	0	0	Ki67+	 11548 6961
11323	0	0	Ki67+	 11551 7451
11324	0	0	Ki67+	 11553 7349
11325	0	0	Ki67+	 11553 7490
11326	0	0	Ki67+	 11554 6822
11327	0	0	Ki67+	 11555 7408
11328	0	0	Ki67+	 11556 7541
11329	0	0	Ki67+	 11557 6885
11330	0	0	Ki67+	 11557 6910
11331	0	0	Ki67+	 11557 7609
11332	0	0	Ki67+	 11561 7080
11333	0	0	Ki67+	 11562 7021
11334	0	0	Ki67+	 11562 7314
11335	0	0	Ki67+	 11566 7001
11336	0	0	Ki67+	 11567 7577
11337	0	0	Ki67+	 11568 7271
11338	0	0	Ki67+	 11569 6894
11339	0	0	Ki67+	 11574 7377
11340	0	0	Ki67+	 11578 7099
11341	0	0	Ki67+	 11582 7393
11342	0	0	Ki67+	 11583 7066
11343	0	0	Ki67+	 11584 7124
11344	0	0	Ki67+	 11584 7336
11345	0	0	Ki67+	 11587 7431
11346	0	0	Ki67+	 11591 7528
11347	0	0	Ki67+	 11592 6995
11348	0	0	Ki67+	 11594 7156
11349	0	0	Ki67+	 11594 7335
11350	0	0	Ki67+	 11596 7216
11351	0	0	Ki67+	 11598 7606
11352	0	0	Ki67+	 11600 7143
11353	0	0	Ki67+	 11601 7026
11354	0	0	Ki67+	 11602 7500
11355	0	0	Ki67+	 11603 7319
11356	0	0	Ki67+	 11606 7393
11357	0	0	Ki67+	 11610 7259
11358	0	0	Ki67+	 11615 7512
11359	0	0	Ki67+	 11617 6913
11360	0	0	Ki67+	 11619 7157
11361	0	0	Ki67+	 11620 6950
11362	0	0	Ki67+	 11627 6824
11363	0	0	Ki67+	 11628 7219
11364	0	0	Ki67+	 11628 7424
11365	0	0	Ki67+	 11629 7181
11366	0	0	Ki67+	 11632 7079
11367	0	0	Ki67+	 11633 7499
11368	0	0	Ki67+	 11636 7051
11369	0	0	Ki67+	 11637 7171
11370	0	0	Ki67+	 11642 6990
11371	0	0	Ki67+	 11642 7036
11372	0	0	Ki67+	 11642 7159
11373	0	0	Ki67+	 10850 8403
11374	0	0	Ki67+	 10851 8153
11375	0	0	Ki67+	 10852 7640
11376	0	0	Ki67+	 10854 8293
11377	0	0	Ki67+	 10859 8216
11378	0	0	Ki67+	 10861 7742
11379	0	0	Ki67+	 10871 8273
11380	0	0	Ki67+	 10874 7959
11381	0	0	Ki67+	 10878 8146
11382	0	0	Ki67+	 10879 8157
11383	0	0	Ki67+	 10883 8259
11384	0	0	Ki67+	 10885 8388
11385	0	0	Ki67+	 10890 7774
11386	0	0	Ki67+	 10895 8243
11387	0	0	Ki67+	 10900 7783
11388	0	0	Ki67+	 10900 8036
11389	0	0	Ki67+	 10905 8254
11390	0	0	Ki67+	 10907 8290
11391	0	0	Ki67+	 10911 7947
11392	0	0	Ki67+	 10912 8162
11393	0	0	Ki67+	 10915 7854
11394	0	0	Ki67+	 10918 7990
11395	0	0	Ki67+	 10919 7936
11396	0	0	Ki67+	 10925 7965
11397	0	0	Ki67+	 10925 8178
11398	0	0	Ki67+	 10930 7838
11399	0	0	Ki67+	 10935 7971
11400	0	0	Ki67+	 10937 8233
11401	0	0	Ki67+	 10940 7944
11402	0	0	Ki67+	 10943 8007
11403	0	0	Ki67+	 10944 8293
11404	0	0	Ki67+	 10954 7958
11405	0	0	Ki67+	 10957 7930
11406	0	0	Ki67+	 10963 8020
11407	0	0	Ki67+	 10963 8195
11408	0	0	Ki67+	 10967 8326
11409	0	0	Ki67+	 10969 7873
11410	0	0	Ki67+	 10969 8111
11411	0	0	Ki67+	 10974 7920
11412	0	0	Ki67+	 10978 7853
11413	0	0	Ki67+	 10979 8351
11414	0	0	Ki67+	 10985 7967
11415	0	0	Ki67+	 10987 8314
11416	0	0	Ki67+	 10989 8181
11417	0	0	Ki67+	 10990 7919
11418	0	0	Ki67+	 10993 8104
11419	0	0	Ki67+	 11002 7998
11420	0	0	Ki67+	 11003 8223
11421	0	0	Ki67+	 11003 8283
11422	0	0	Ki67+	 11006 7914
11423	0	0	Ki67+	 11012 8208
11424	0	0	Ki67+	 11021 8275
11425	0	0	Ki67+	 11023 7658
11426	0	0	Ki67+	 11024 8414
11427	0	0	Ki67+	 11025 7750
11428	0	0	Ki67+	 11025 7938
11429	0	0	Ki67+	 11025 8225
11430	0	0	Ki67+	 11027 8072
11431	0	0	Ki67+	 11032 7981
11432	0	0	Ki67+	 11036 8049
11433	0	0	Ki67+	 11036 8167
11434	0	0	Ki67+	 11036 8204
11435	0	0	Ki67+	 11038 8220
11436	0	0	Ki67+	 11046 8123
11437	0	0	Ki67+	 11051 7837
11438	0	0	Ki67+	 11053 7807
11439	0	0	Ki67+	 11058 7867
11440	0	0	Ki67+	 11059 8395
11441	0	0	Ki67+	 11060 8014
11442	0	0	Ki67+	 11061 7660
11443	0	0	Ki67+	 11061 8414
11444	0	0	Ki67+	 11062 7700
11445	0	0	Ki67+	 11063 8150
11446	0	0	Ki67+	 11065 8236
11447	0	0	Ki67+	 11066 8124
11448	0	0	Ki67+	 11068 7816
11449	0	0	Ki67+	 11070 7768
11450	0	0	Ki67+	 11077 8065
11451	0	0	Ki67+	 11084 7663
11452	0	0	Ki67+	 11089 7912
11453	0	0	Ki67+	 11094 7927
11454	0	0	Ki67+	 11094 8411
11455	0	0	Ki67+	 11098 8102
11456	0	0	Ki67+	 11101 7803
11457	0	0	Ki67+	 11102 8278
11458	0	0	Ki67+	 11102 8387
11459	0	0	Ki67+	 11104 7898
11460	0	0	Ki67+	 11109 8051
11461	0	0	Ki67+	 11111 7780
11462	0	0	Ki67+	 11112 7748
11463	0	0	Ki67+	 11112 8301
11464	0	0	Ki67+	 11116 7646
11465	0	0	Ki67+	 11127 8106
11466	0	0	Ki67+	 11133 8145
11467	0	0	Ki67+	 11133 8347
11468	0	0	Ki67+	 11135 7993
11469	0	0	Ki67+	 11135 8247
11470	0	0	Ki67+	 11135 8394
11471	0	0	Ki67+	 11137 8016
11472	0	0	Ki67+	 11140 7663
11473	0	0	Ki67+	 11147 8091
11474	0	0	Ki67+	 11147 8363
11475	0	0	Ki67+	 11150 8321
11476	0	0	Ki67+	 11152 7910
11477	0	0	Ki67+	 11153 8215
11478	0	0	Ki67+	 11155 7886
11479	0	0	Ki67+	 11156 8187
11480	0	0	Ki67+	 11161 8043
11481	0	0	Ki67+	 11162 7659
11482	0	0	Ki67+	 11165 8352
11483	0	0	Ki67+	 11172 7823
11484	0	0	Ki67+	 11173 8367
11485	0	0	Ki67+	 11173 8397
11486	0	0	Ki67+	 11174 7873
11487	0	0	Ki67+	 11177 7806
11488	0	0	Ki67+	 11177 8147
11489	0	0	Ki67+	 11179 7889
11490	0	0	Ki67+	 11180 8025
11491	0	0	Ki67+	 11183 8127
11492	0	0	Ki67+	 11185 7932
11493	0	0	Ki67+	 11193 7867
11494	0	0	Ki67+	 11198 7967
11495	0	0	Ki67+	 11200 8011
11496	0	0	Ki67+	 11201 8345
11497	0	0	Ki67+	 11202 8049
11498	0	0	Ki67+	 11202 8222
11499	0	0	Ki67+	 11209 8279
11500	0	0	Ki67+	 11210 8119
11501	0	0	Ki67+	 11212 7910
11502	0	0	Ki67+	 11214 8379
11503	0	0	Ki67+	 11219 8092
11504	0	0	Ki67+	 11227 8075
11505	0	0	Ki67+	 11229 7878
11506	0	0	Ki67+	 11230 8333
11507	0	0	Ki67+	 11232 8312
11508	0	0	Ki67+	 11248 7979
11509	0	0	Ki67+	 11249 8241
11510	0	0	Ki67+	 11256 8219
11511	0	0	Ki67+	 11257 7803
11512	0	0	Ki67+	 11257 8412
11513	0	0	Ki67+	 11260 7946
11514	0	0	Ki67+	 11260 8178
11515	0	0	Ki67+	 11265 7843
11516	0	0	Ki67+	 11267 7795
11517	0	0	Ki67+	 11271 7926
11518	0	0	Ki67+	 11274 8348
11519	0	0	Ki67+	 11275 7903
11520	0	0	Ki67+	 11276 8170
11521	0	0	Ki67+	 11276 8216
11522	0	0	Ki67+	 11276 8324
11523	0	0	Ki67+	 11277 7798
11524	0	0	Ki67+	 11277 8158
11525	0	0	Ki67+	 11277 8203
11526	0	0	Ki67+	 11278 8379
11527	0	0	Ki67+	 11280 7697
11528	0	0	Ki67+	 11282 8127
11529	0	0	Ki67+	 11283 8274
11530	0	0	Ki67+	 11284 7939
11531	0	0	Ki67+	 11285 8256
11532	0	0	Ki67+	 11289 7867
11533	0	0	Ki67+	 11289 8154
11534	0	0	Ki67+	 11289 8184
11535	0	0	Ki67+	 11293 7924
11536	0	0	Ki67+	 11294 7643
11537	0	0	Ki67+	 11301 7660
11538	0	0	Ki67+	 11309 7623
11539	0	0	Ki67+	 11310 8308
11540	0	0	Ki67+	 11311 7904
11541	0	0	Ki67+	 11313 8145
11542	0	0	Ki67+	 11316 8129
11543	0	0	Ki67+	 11317 7817
11544	0	0	Ki67+	 11320 8232
11545	0	0	Ki67+	 11325 8095
11546	0	0	Ki67+	 11327 7851
11547	0	0	Ki67+	 11332 8407
11548	0	0	Ki67+	 11335 7935
11549	0	0	Ki67+	 11337 7627
11550	0	0	Ki67+	 11338 8232
11551	0	0	Ki67+	 11341 8304
11552	0	0	Ki67+	 11342 8167
11553	0	0	Ki67+	 11345 7646
11554	0	0	Ki67+	 11345 8352
11555	0	0	Ki67+	 11348 8280
11556	0	0	Ki67+	 11349 8124
11557	0	0	Ki67+	 11350 8219
11558	0	0	Ki67+	 11357 7741
11559	0	0	Ki67+	 11357 7783
11560	0	0	Ki67+	 11363 7974
11561	0	0	Ki67+	 11370 7740
11562	0	0	Ki67+	 11370 8058
11563	0	0	Ki67+	 11372 8305
11564	0	0	Ki67+	 11374 8160
11565	0	0	Ki67+	 11375 7796
11566	0	0	Ki67+	 11376 8295
11567	0	0	Ki67+	 11376 8338
11568	0	0	Ki67+	 11383 7922
11569	0	0	Ki67+	 11386 7772
11570	0	0	Ki67+	 11386 7952
11571	0	0	Ki67+	 11386 8102
11572	0	0	Ki67+	 11388 8039
11573	0	0	Ki67+	 11395 7697
11574	0	0	Ki67+	 11396 7962
11575	0	0	Ki67+	 11403 8062
11576	0	0	Ki67+	 11404 8245
11577	0	0	Ki67+	 11406 8290
11578	0	0	Ki67+	 11408 7727
11579	0	0	Ki67+	 11412 7665
11580	0	0	Ki67+	 11415 8071
11581	0	0	Ki67+	 11417 7623
11582	0	0	Ki67+	 11417 8297
11583	0	0	Ki67+	 11418 8107
11584	0	0	Ki67+	 11422 8092
11585	0	0	Ki67+	 11427 7685
11586	0	0	Ki67+	 11428 7644
11587	0	0	Ki67+	 11428 8280
11588	0	0	Ki67+	 11430 7825
11589	0	0	Ki67+	 11434 8032
11590	0	0	Ki67+	 11435 8291
11591	0	0	Ki67+	 11438 7896
11592	0	0	Ki67+	 11445 8376
11593	0	0	Ki67+	 11447 7796
11594	0	0	Ki67+	 11451 7623
11595	0	0	Ki67+	 11455 7781
11596	0	0	Ki67+	 11459 7642
11597	0	0	Ki67+	 11461 8201
11598	0	0	Ki67+	 11468 7766
11599	0	0	Ki67+	 11469 7709
11600	0	0	Ki67+	 11470 7672
11601	0	0	Ki67+	 11470 7803
11602	0	0	Ki67+	 11479 8158
11603	0	0	Ki67+	 11480 7810
11604	0	0	Ki67+	 11489 7901
11605	0	0	Ki67+	 11490 8115
11606	0	0	Ki67+	 11491 8402
11607	0	0	Ki67+	 11492 8306
11608	0	0	Ki67+	 11496 8326
11609	0	0	Ki67+	 11500 7754
11610	0	0	Ki67+	 11503 7849
11611	0	0	Ki67+	 11506 8231
11612	0	0	Ki67+	 11507 8072
11613	0	0	Ki67+	 11510 7764
11614	0	0	Ki67+	 11511 7663
11615	0	0	Ki67+	 11511 8255
11616	0	0	Ki67+	 11514 7700
11617	0	0	Ki67+	 11515 8039
11618	0	0	Ki67+	 11517 8343
11619	0	0	Ki67+	 11520 8208
11620	0	0	Ki67+	 11522 7871
11621	0	0	Ki67+	 11525 8079
11622	0	0	Ki67+	 11526 7628
11623	0	0	Ki67+	 11529 8315
11624	0	0	Ki67+	 11532 7678
11625	0	0	Ki67+	 11541 7982
11626	0	0	Ki67+	 11541 8002
11627	0	0	Ki67+	 11541 8283
11628	0	0	Ki67+	 11542 8210
11629	0	0	Ki67+	 11545 7658
11630	0	0	Ki67+	 11549 8058
11631	0	0	Ki67+	 11550 8086
11632	0	0	Ki67+	 11552 7624
11633	0	0	Ki67+	 11552 8328
11634	0	0	Ki67+	 11555 8240
11635	0	0	Ki67+	 11557 7858
11636	0	0	Ki67+	 11557 8412
11637	0	0	Ki67+	 11561 7963
11638	0	0	Ki67+	 11563 7839
11639	0	0	Ki67+	 11568 7677
11640	0	0	Ki67+	 11571 7647
11641	0	0	Ki67+	 11575 7981
11642	0	0	Ki67+	 11577 8266
11643	0	0	Ki67+	 11578 7670
11644	0	0	Ki67+	 11578 8046
11645	0	0	Ki67+	 11580 8118
11646	0	0	Ki67+	 11581 7765
11647	0	0	Ki67+	 11585 8063
11648	0	0	Ki67+	 11587 8173
11649	0	0	Ki67+	 11588 7949
11650	0	0	Ki67+	 11593 7782
11651	0	0	Ki67+	 11598 8154
11652	0	0	Ki67+	 11599 8227
11653	0	0	Ki67+	 11610 7744
11654	0	0	Ki67+	 11611 8114
11655	0	0	Ki67+	 11620 8188
11656	0	0	Ki67+	 11623 7683
11657	0	0	Ki67+	 11627 8122
11658	0	0	Ki67+	 11628 8219
11659	0	0	Ki67+	 11632 7714
11660	0	0	Ki67+	 11636 7897
11661	0	0	Ki67+	 11638 7681
11662	0	0	Ki67+	 11638 7958
11663	0	0	Ki67+	 11639 7864
11664	0	0	Ki67+	 10852 8625
11665	0	0	Ki67+	 10855 8422
11666	0	0	Ki67+	 10855 9081
11667	0	0	Ki67+	 10857 9102
11668	0	0	Ki67+	 10860 8824
11669	0	0	Ki67+	 10863 9175
11670	0	0	Ki67+	 10865 9121
11671	0	0	Ki67+	 10867 9070
11672	0	0	Ki67+	 10868 9042
11673	0	0	Ki67+	 10874 9136
11674	0	0	Ki67+	 10878 8449
11675	0	0	Ki67+	 10881 9020
11676	0	0	Ki67+	 10887 8470
11677	0	0	Ki67+	 10888 8664
11678	0	0	Ki67+	 10888 9147
11679	0	0	Ki67+	 10891 9115
11680	0	0	Ki67+	 10892 9099
11681	0	0	Ki67+	 10904 8559
11682	0	0	Ki67+	 10905 8432
11683	0	0	Ki67+	 10905 8582
11684	0	0	Ki67+	 10911 9187
11685	0	0	Ki67+	 10917 8639
11686	0	0	Ki67+	 10918 8718
11687	0	0	Ki67+	 10920 9041
11688	0	0	Ki67+	 10924 9140
11689	0	0	Ki67+	 10925 8433
11690	0	0	Ki67+	 10928 8878
11691	0	0	Ki67+	 10930 8752
11692	0	0	Ki67+	 10934 8495
11693	0	0	Ki67+	 10936 8776
11694	0	0	Ki67+	 10948 8804
11695	0	0	Ki67+	 10951 8888
11696	0	0	Ki67+	 10956 9176
11697	0	0	Ki67+	 10957 8490
11698	0	0	Ki67+	 10957 8917
11699	0	0	Ki67+	 10959 8503
11700	0	0	Ki67+	 10962 8799
11701	0	0	Ki67+	 10966 8991
11702	0	0	Ki67+	 10968 8827
11703	0	0	Ki67+	 10969 9137
11704	0	0	Ki67+	 10981 8714
11705	0	0	Ki67+	 10988 9159
11706	0	0	Ki67+	 10989 8950
11707	0	0	Ki67+	 10991 8860
11708	0	0	Ki67+	 10992 9202
11709	0	0	Ki67+	 10994 8924
11710	0	0	Ki67+	 10999 9048
11711	0	0	Ki67+	 11000 8770
11712	0	0	Ki67+	 11004 8555
11713	0	0	Ki67+	 11007 9182
11714	0	0	Ki67+	 11012 8932
11715	0	0	Ki67+	 11014 9106
11716	0	0	Ki67+	 11015 8820
11717	0	0	Ki67+	 11015 9089
11718	0	0	Ki67+	 11024 8869
11719	0	0	Ki67+	 11028 9067
11720	0	0	Ki67+	 11040 8780
11721	0	0	Ki67+	 11041 9170
11722	0	0	Ki67+	 11044 9085
11723	0	0	Ki67+	 11044 9111
11724	0	0	Ki67+	 11045 8431
11725	0	0	Ki67+	 11054 8948
11726	0	0	Ki67+	 11054 9194
11727	0	0	Ki67+	 11056 9068
11728	0	0	Ki67+	 11057 8932
11729	0	0	Ki67+	 11061 8452
11730	0	0	Ki67+	 11063 9208
11731	0	0	Ki67+	 11065 9107
11732	0	0	Ki67+	 11074 8417
11733	0	0	Ki67+	 11075 8873
11734	0	0	Ki67+	 11082 8977
11735	0	0	Ki67+	 11082 9160
11736	0	0	Ki67+	 11087 8565
11737	0	0	Ki67+	 11087 9199
11738	0	0	Ki67+	 11095 9140
11739	0	0	Ki67+	 11097 8997
11740	0	0	Ki67+	 11101 8681
11741	0	0	Ki67+	 11103 9133
11742	0	0	Ki67+	 11105 8503
11743	0	0	Ki67+	 11109 8610
11744	0	0	Ki67+	 11109 8963
11745	0	0	Ki67+	 11110 8625
11746	0	0	Ki67+	 11111 8848
11747	0	0	Ki67+	 11114 8540
11748	0	0	Ki67+	 11115 8640
11749	0	0	Ki67+	 11120 8695
11750	0	0	Ki67+	 11120 9192
11751	0	0	Ki67+	 11122 8433
11752	0	0	Ki67+	 11127 9039
11753	0	0	Ki67+	 11129 8725
11754	0	0	Ki67+	 11135 9063
11755	0	0	Ki67+	 11137 8641
11756	0	0	Ki67+	 11137 8806
11757	0	0	Ki67+	 11141 9045
11758	0	0	Ki67+	 11148 9184
11759	0	0	Ki67+	 11149 8886
11760	0	0	Ki67+	 11151 8610
11761	0	0	Ki67+	 11153 8706
11762	0	0	Ki67+	 11155 8775
11763	0	0	Ki67+	 11156 9116
11764	0	0	Ki67+	 11160 9009
11765	0	0	Ki67+	 11161 9054
11766	0	0	Ki67+	 11162 8423
11767	0	0	Ki67+	 11174 9038
11768	0	0	Ki67+	 11175 8867
11769	0	0	Ki67+	 11177 9189
11770	0	0	Ki67+	 11180 9051
11771	0	0	Ki67+	 11185 8824
11772	0	0	Ki67+	 11193 8631
11773	0	0	Ki67+	 11196 8804
11774	0	0	Ki67+	 11197 8465
11775	0	0	Ki67+	 11201 8598
11776	0	0	Ki67+	 11201 8720
11777	0	0	Ki67+	 11201 8991
11778	0	0	Ki67+	 11204 9121
11779	0	0	Ki67+	 11207 9029
11780	0	0	Ki67+	 11208 8900
11781	0	0	Ki67+	 11209 9053
11782	0	0	Ki67+	 11210 8848
11783	0	0	Ki67+	 11211 9093
11784	0	0	Ki67+	 11212 9211
11785	0	0	Ki67+	 11216 8825
11786	0	0	Ki67+	 11222 8748
11787	0	0	Ki67+	 11222 8974
11788	0	0	Ki67+	 11222 9122
11789	0	0	Ki67+	 11228 9136
11790	0	0	Ki67+	 11229 8631
11791	0	0	Ki67+	 11230 8569
11792	0	0	Ki67+	 11231 8848
11793	0	0	Ki67+	 11232 8778
11794	0	0	Ki67+	 11233 9019
11795	0	0	Ki67+	 11234 8726
11796	0	0	Ki67+	 11241 8474
11797	0	0	Ki67+	 11241 8827
11798	0	0	Ki67+	 11247 8706
11799	0	0	Ki67+	 11255 8871
11800	0	0	Ki67+	 11256 9004
11801	0	0	Ki67+	 11265 8840
11802	0	0	Ki67+	 11266 8736
11803	0	0	Ki67+	 11269 8610
11804	0	0	Ki67+	 11270 8804
11805	0	0	Ki67+	 11272 8641
11806	0	0	Ki67+	 11273 8717
11807	0	0	Ki67+	 11273 9039
11808	0	0	Ki67+	 11277 8566
11809	0	0	Ki67+	 11284 8620
11810	0	0	Ki67+	 11289 8893
11811	0	0	Ki67+	 11290 9130
11812	0	0	Ki67+	 11295 8856
11813	0	0	Ki67+	 11297 8561
11814	0	0	Ki67+	 11306 8478
11815	0	0	Ki67+	 11306 8973
11816	0	0	Ki67+	 11308 8590
11817	0	0	Ki67+	 11308 9171
11818	0	0	Ki67+	 11309 8510
11819	0	0	Ki67+	 11311 9034
11820	0	0	Ki67+	 11321 8577
11821	0	0	Ki67+	 11321 9007
11822	0	0	Ki67+	 11324 9165
11823	0	0	Ki67+	 11335 8999
11824	0	0	Ki67+	 11346 8869
11825	0	0	Ki67+	 11348 8753
11826	0	0	Ki67+	 11349 9161
11827	0	0	Ki67+	 11354 8727
11828	0	0	Ki67+	 11355 8615
11829	0	0	Ki67+	 11356 9135
11830	0	0	Ki67+	 11360 8861
11831	0	0	Ki67+	 11362 8632
11832	0	0	Ki67+	 11365 8517
11833	0	0	Ki67+	 11366 8484
11834	0	0	Ki67+	 11368 8932
11835	0	0	Ki67+	 11369 9204
11836	0	0	Ki67+	 11373 8750
11837	0	0	Ki67+	 11383 8518
11838	0	0	Ki67+	 11384 8852
11839	0	0	Ki67+	 11386 9210
11840	0	0	Ki67+	 11387 8698
11841	0	0	Ki67+	 11389 8937
11842	0	0	Ki67+	 11391 9182
11843	0	0	Ki67+	 11398 8840
11844	0	0	Ki67+	 11399 8540
11845	0	0	Ki67+	 11399 9044
11846	0	0	Ki67+	 11401 8869
11847	0	0	Ki67+	 11401 8909
11848	0	0	Ki67+	 11401 8980
11849	0	0	Ki67+	 11404 8828
11850	0	0	Ki67+	 11404 9028
11851	0	0	Ki67+	 11405 8726
11852	0	0	Ki67+	 11406 8653
11853	0	0	Ki67+	 11408 8856
11854	0	0	Ki67+	 11419 8476
11855	0	0	Ki67+	 11419 9097
11856	0	0	Ki67+	 11421 8820
11857	0	0	Ki67+	 11423 8938
11858	0	0	Ki67+	 11433 8912
11859	0	0	Ki67+	 11434 9095
11860	0	0	Ki67+	 11440 8534
11861	0	0	Ki67+	 11441 9061
11862	0	0	Ki67+	 11447 8626
11863	0	0	Ki67+	 11447 9096
11864	0	0	Ki67+	 11449 8655
11865	0	0	Ki67+	 11458 8744
11866	0	0	Ki67+	 11458 9197
11867	0	0	Ki67+	 11462 8691
11868	0	0	Ki67+	 11462 9081
11869	0	0	Ki67+	 11462 9210
11870	0	0	Ki67+	 11466 8837
11871	0	0	Ki67+	 11468 8648
11872	0	0	Ki67+	 11470 8569
11873	0	0	Ki67+	 11477 8615
11874	0	0	Ki67+	 11485 9111
11875	0	0	Ki67+	 11486 8705
11876	0	0	Ki67+	 11490 9040
11877	0	0	Ki67+	 11492 9027
11878	0	0	Ki67+	 11495 8591
11879	0	0	Ki67+	 11497 8759
11880	0	0	Ki67+	 11501 9107
11881	0	0	Ki67+	 11505 8625
11882	0	0	Ki67+	 11506 8700
11883	0	0	Ki67+	 11507 8840
11884	0	0	Ki67+	 11507 9072
11885	0	0	Ki67+	 11508 9028
11886	0	0	Ki67+	 11512 8780
11887	0	0	Ki67+	 11517 8749
11888	0	0	Ki67+	 11518 9166
11889	0	0	Ki67+	 11526 8767
11890	0	0	Ki67+	 11527 9140
11891	0	0	Ki67+	 11528 8793
11892	0	0	Ki67+	 11530 8656
11893	0	0	Ki67+	 11530 8812
11894	0	0	Ki67+	 11534 8729
11895	0	0	Ki67+	 11534 8781
11896	0	0	Ki67+	 11538 8572
11897	0	0	Ki67+	 11540 9064
11898	0	0	Ki67+	 11545 8936
11899	0	0	Ki67+	 11548 9207
11900	0	0	Ki67+	 11549 8839
11901	0	0	Ki67+	 11550 8876
11902	0	0	Ki67+	 11551 8852
11903	0	0	Ki67+	 11552 8474
11904	0	0	Ki67+	 11562 8721
11905	0	0	Ki67+	 11564 8777
11906	0	0	Ki67+	 11566 9043
11907	0	0	Ki67+	 11570 8743
11908	0	0	Ki67+	 11575 9171
11909	0	0	Ki67+	 11580 8553
11910	0	0	Ki67+	 11585 8431
11911	0	0	Ki67+	 11590 8995
11912	0	0	Ki67+	 11591 8551
11913	0	0	Ki67+	 11591 8956
11914	0	0	Ki67+	 11591 9079
11915	0	0	Ki67+	 11593 9211
11916	0	0	Ki67+	 11602 9093
11917	0	0	Ki67+	 11605 8628
11918	0	0	Ki67+	 11609 9064
11919	0	0	Ki67+	 11610 8646
11920	0	0	Ki67+	 11611 8571
11921	0	0	Ki67+	 11611 8788
11922	0	0	Ki67+	 11613 8602
11923	0	0	Ki67+	 11616 8801
11924	0	0	Ki67+	 11624 8519
11925	0	0	Ki67+	 11628 8853
11926	0	0	Ki67+	 11628 9125
11927	0	0	Ki67+	 11631 8877
11928	0	0	Ki67+	 11638 9113
11929	0	0	Ki67+	 11639 9081
11930	0	0	Ki67+	 11640 9039
11931	0	0	Ki67+	 11642 8914
11932	0	0	Ki67+	 11642 9139
11933	0	0	Ki67+	 10911 9612
11934	0	0	Ki67+	 10913 9501
11935	0	0	Ki67+	 10919 9601
11936	0	0	Ki67+	 10935 9241
11937	0	0	Ki67+	 10941 9567
11938	0	0	Ki67+	 10952 9493
11939	0	0	Ki67+	 10961 9502
11940	0	0	Ki67+	 10964 9345
11941	0	0	Ki67+	 10972 9221
11942	0	0	Ki67+	 10977 9255
11943	0	0	Ki67+	 10985 9379
11944	0	0	Ki67+	 10987 9652
11945	0	0	Ki67+	 10988 9620
11946	0	0	Ki67+	 11008 9459
11947	0	0	Ki67+	 11010 9380
11948	0	0	Ki67+	 11013 9425
11949	0	0	Ki67+	 11014 9303
11950	0	0	Ki67+	 11015 9690
11951	0	0	Ki67+	 11026 9487
11952	0	0	Ki67+	 11028 9374
11953	0	0	Ki67+	 11044 9687
11954	0	0	Ki67+	 11045 9660
11955	0	0	Ki67+	 11046 9281
11956	0	0	Ki67+	 11046 9302
11957	0	0	Ki67+	 11062 9483
11958	0	0	Ki67+	 11063 9608
11959	0	0	Ki67+	 11064 9637
11960	0	0	Ki67+	 11065 9517
11961	0	0	Ki67+	 11067 9555
11962	0	0	Ki67+	 11076 9668
11963	0	0	Ki67+	 11080 9602
11964	0	0	Ki67+	 11092 9257
11965	0	0	Ki67+	 11093 9348
11966	0	0	Ki67+	 11094 9482
11967	0	0	Ki67+	 11096 9561
11968	0	0	Ki67+	 11106 9253
11969	0	0	Ki67+	 11110 9280
11970	0	0	Ki67+	 11119 9535
11971	0	0	Ki67+	 11128 9848
11972	0	0	Ki67+	 11129 9274
11973	0	0	Ki67+	 11129 9751
11974	0	0	Ki67+	 11130 9778
11975	0	0	Ki67+	 11131 9647
11976	0	0	Ki67+	 11133 9301
11977	0	0	Ki67+	 11134 9456
11978	0	0	Ki67+	 11134 9607
11979	0	0	Ki67+	 11141 9498
11980	0	0	Ki67+	 11142 9556
11981	0	0	Ki67+	 11143 9541
11982	0	0	Ki67+	 11143 9849
11983	0	0	Ki67+	 11147 9305
11984	0	0	Ki67+	 11157 9258
11985	0	0	Ki67+	 11171 9350
11986	0	0	Ki67+	 11180 9547
11987	0	0	Ki67+	 11185 9220
11988	0	0	Ki67+	 11190 9562
11989	0	0	Ki67+	 11191 9256
11990	0	0	Ki67+	 11200 9549
11991	0	0	Ki67+	 11211 9496
11992	0	0	Ki67+	 11212 9324
11993	0	0	Ki67+	 11213 9956
11994	0	0	Ki67+	 11223 9405
11995	0	0	Ki67+	 11225 9528
11996	0	0	Ki67+	 11225 9619
11997	0	0	Ki67+	 11228 9384
11998	0	0	Ki67+	 11228 9456
11999	0	0	Ki67+	 11235 9441
12000	0	0	Ki67+	 11241 9300
12001	0	0	Ki67+	 11243 9649
12002	0	0	Ki67+	 11250 9273
12003	0	0	Ki67+	 11252 9892
12004	0	0	Ki67+	 11253 9226
12005	0	0	Ki67+	 11253 9546
12006	0	0	Ki67+	 11254 9873
12007	0	0	Ki67+	 11255 9598
12008	0	0	Ki67+	 11258 9842
12009	0	0	Ki67+	 11261 9945
12010	0	0	Ki67+	 11264 9617
12011	0	0	Ki67+	 11264 9970
12012	0	0	Ki67+	 11268 9316
12013	0	0	Ki67+	 11269 9652
12014	0	0	Ki67+	 11270 9568
12015	0	0	Ki67+	 11271 9927
12016	0	0	Ki67+	 11276 9388
12017	0	0	Ki67+	 11281 9363
12018	0	0	Ki67+	 11281 9440
12019	0	0	Ki67+	 11297 9416
12020	0	0	Ki67+	 11297 9703
12021	0	0	Ki67+	 11306 9315
12022	0	0	Ki67+	 11306 9339
12023	0	0	Ki67+	 11315 9743
12024	0	0	Ki67+	 11322 9412
12025	0	0	Ki67+	 11324 9761
12026	0	0	Ki67+	 11325 9592
12027	0	0	Ki67+	 11339 9337
12028	0	0	Ki67+	 11346 9230
12029	0	0	Ki67+	 11359 9287
12030	0	0	Ki67+	 11368 9633
12031	0	0	Ki67+	 11371 9699
12032	0	0	Ki67+	 11372 9275
12033	0	0	Ki67+	 11372 9810
12034	0	0	Ki67+	 11382 9373
12035	0	0	Ki67+	 11388 9310
12036	0	0	Ki67+	 11388 9546
12037	0	0	Ki67+	 11391 9240
12038	0	0	Ki67+	 11395 9390
12039	0	0	Ki67+	 11409 9629
12040	0	0	Ki67+	 11415 9292
12041	0	0	Ki67+	 11418 9987
12042	0	0	Ki67+	 11420 9779
12043	0	0	Ki67+	 11420 9954
12044	0	0	Ki67+	 11431 9597
12045	0	0	Ki67+	 11439 9256
12046	0	0	Ki67+	 11439 9668
12047	0	0	Ki67+	 11442 9691
12048	0	0	Ki67+	 11444 9506
12049	0	0	Ki67+	 11448 9653
12050	0	0	Ki67+	 11449 9916
12051	0	0	Ki67+	 11453 9899
12052	0	0	Ki67+	 11458 9926
12053	0	0	Ki67+	 11459 9570
12054	0	0	Ki67+	 11461 10000
12055	0	0	Ki67+	 11468 9716
12056	0	0	Ki67+	 11469 9269
12057	0	0	Ki67+	 11470 9917
12058	0	0	Ki67+	 11478 9868
12059	0	0	Ki67+	 11480 9617
12060	0	0	Ki67+	 11482 9398
12061	0	0	Ki67+	 11484 9236
12062	0	0	Ki67+	 11484 9261
12063	0	0	Ki67+	 11488 9676
12064	0	0	Ki67+	 11488 9946
12065	0	0	Ki67+	 11491 9722
12066	0	0	Ki67+	 11494 9227
12067	0	0	Ki67+	 11494 9660
12068	0	0	Ki67+	 11495 9626
12069	0	0	Ki67+	 11498 9432
12070	0	0	Ki67+	 11501 9347
12071	0	0	Ki67+	 11501 9541
12072	0	0	Ki67+	 11504 9461
12073	0	0	Ki67+	 11513 10012
12074	0	0	Ki67+	 11518 9734
12075	0	0	Ki67+	 11526 9565
12076	0	0	Ki67+	 11526 9855
12077	0	0	Ki67+	 11526 9982
12078	0	0	Ki67+	 11528 9836
12079	0	0	Ki67+	 11532 9932
12080	0	0	Ki67+	 11534 9714
12081	0	0	Ki67+	 11535 9529
12082	0	0	Ki67+	 11537 9945
12083	0	0	Ki67+	 11539 9383
12084	0	0	Ki67+	 11540 9405
12085	0	0	Ki67+	 11541 9657
12086	0	0	Ki67+	 11546 10014
12087	0	0	Ki67+	 11549 9900
12088	0	0	Ki67+	 11550 9544
12089	0	0	Ki67+	 11550 9956
12090	0	0	Ki67+	 11550 9976
12091	0	0	Ki67+	 11551 9313
12092	0	0	Ki67+	 11554 9874
12093	0	0	Ki67+	 11555 9666
12094	0	0	Ki67+	 11562 9308
12095	0	0	Ki67+	 11562 9790
12096	0	0	Ki67+	 11564 9834
12097	0	0	Ki67+	 11568 9920
12098	0	0	Ki67+	 11570 9341
12099	0	0	Ki67+	 11570 9904
12100	0	0	Ki67+	 11574 9297
12101	0	0	Ki67+	 11576 9981
12102	0	0	Ki67+	 11584 9796
12103	0	0	Ki67+	 11586 9346
12104	0	0	Ki67+	 11587 9862
12105	0	0	Ki67+	 11590 9814
12106	0	0	Ki67+	 11591 9485
12107	0	0	Ki67+	 11594 9542
12108	0	0	Ki67+	 11598 9806
12109	0	0	Ki67+	 11599 9947
12110	0	0	Ki67+	 11604 9889
12111	0	0	Ki67+	 11606 9909
12112	0	0	Ki67+	 11608 9781
12113	0	0	Ki67+	 11610 9381
12114	0	0	Ki67+	 11610 9570
12115	0	0	Ki67+	 11610 9833
12116	0	0	Ki67+	 11616 9770
12117	0	0	Ki67+	 11617 9304
12118	0	0	Ki67+	 11617 9511
12119	0	0	Ki67+	 11620 9537
12120	0	0	Ki67+	 11621 9335
12121	0	0	Ki67+	 11622 9699
12122	0	0	Ki67+	 11622 9805
12123	0	0	Ki67+	 11627 9751
12124	0	0	Ki67+	 11629 9353
12125	0	0	Ki67+	 11629 9380
12126	0	0	Ki67+	 11630 9398
12127	0	0	Ki67+	 11632 9887
12128	0	0	Ki67+	 11633 9983
12129	0	0	Ki67+	 11635 9490
12130	0	0	Ki67+	 11636 9866
12131	0	0	Ki67+	 11637 9730
12132	0	0	Ki67+	 11639 9843
12133	0	0	Ki67+	 11640 9655
12134	0	0	Ki67+	 11640 9961
12135	0	0	Ki67+	 11642 9222
12136	0	0	Ki67+	 11642 9823
12137	0	0	Ki67+	 11646 9602
12138	0	0	Ki67+	 11647 9399
12139	0	0	Ki67+	 11647 9935
12140	0	0	Ki67+	 11314 10030
12141	0	0	Ki67+	 11334 10058
12142	0	0	Ki67+	 11379 10115
12143	0	0	Ki67+	 11382 10084
12144	0	0	Ki67+	 11422 10063
12145	0	0	Ki67+	 11430 10146
12146	0	0	Ki67+	 11435 10162
12147	0	0	Ki67+	 11446 10084
12148	0	0	Ki67+	 11452 10109
12149	0	0	Ki67+	 11453 10032
12150	0	0	Ki67+	 11453 10058
12151	0	0	Ki67+	 11473 10029
12152	0	0	Ki67+	 11491 10046
12153	0	0	Ki67+	 11504 10059
12154	0	0	Ki67+	 11521 10115
12155	0	0	Ki67+	 11555 10049
12156	0	0	Ki67+	 11573 10019
12157	0	0	Ki67+	 11010 13213
12158	0	0	Ki67+	 11015 13188
12159	0	0	Ki67+	 10849 13326
12160	0	0	Ki67+	 10851 13474
12161	0	0	Ki67+	 10858 13307
12162	0	0	Ki67+	 10871 13328
12163	0	0	Ki67+	 10874 13422
12164	0	0	Ki67+	 10876 13784
12165	0	0	Ki67+	 10879 13894
12166	0	0	Ki67+	 10881 13369
12167	0	0	Ki67+	 10891 13917
12168	0	0	Ki67+	 10893 13704
12169	0	0	Ki67+	 10894 13625
12170	0	0	Ki67+	 10899 13476
12171	0	0	Ki67+	 10902 13789
12172	0	0	Ki67+	 10902 13875
12173	0	0	Ki67+	 10909 13857
12174	0	0	Ki67+	 10921 13927
12175	0	0	Ki67+	 10923 13563
12176	0	0	Ki67+	 10925 13534
12177	0	0	Ki67+	 10927 13871
12178	0	0	Ki67+	 10929 13605
12179	0	0	Ki67+	 10931 13936
12180	0	0	Ki67+	 10936 13833
12181	0	0	Ki67+	 10938 13595
12182	0	0	Ki67+	 10940 13498
12183	0	0	Ki67+	 10944 13803
12184	0	0	Ki67+	 10945 13561
12185	0	0	Ki67+	 10948 13789
12186	0	0	Ki67+	 10955 13651
12187	0	0	Ki67+	 10956 13515
12188	0	0	Ki67+	 10961 13691
12189	0	0	Ki67+	 10964 13634
12190	0	0	Ki67+	 10968 13448
12191	0	0	Ki67+	 10985 13881
12192	0	0	Ki67+	 10991 13779
12193	0	0	Ki67+	 10998 13997
12194	0	0	Ki67+	 11011 13873
12195	0	0	Ki67+	 11015 13474
12196	0	0	Ki67+	 11016 13751
12197	0	0	Ki67+	 11022 13252
12198	0	0	Ki67+	 11029 13903
12199	0	0	Ki67+	 11047 13914
12200	0	0	Ki67+	 11050 13668
12201	0	0	Ki67+	 11052 13730
12202	0	0	Ki67+	 11056 13537
12203	0	0	Ki67+	 11062 13525
12204	0	0	Ki67+	 11063 13581
12205	0	0	Ki67+	 11073 13494
12206	0	0	Ki67+	 11077 13980
12207	0	0	Ki67+	 11082 13931
12208	0	0	Ki67+	 11082 13994
12209	0	0	Ki67+	 11083 13319
12210	0	0	Ki67+	 11091 13501
12211	0	0	Ki67+	 11093 13540
12212	0	0	Ki67+	 11118 13773
12213	0	0	Ki67+	 11120 13354
12214	0	0	Ki67+	 11124 13490
12215	0	0	Ki67+	 11124 13953
12216	0	0	Ki67+	 11136 13755
12217	0	0	Ki67+	 11139 13429
12218	0	0	Ki67+	 11139 13786
12219	0	0	Ki67+	 11142 13950
12220	0	0	Ki67+	 11146 13414
12221	0	0	Ki67+	 11148 13359
12222	0	0	Ki67+	 11151 13901
12223	0	0	Ki67+	 11154 13749
12224	0	0	Ki67+	 11157 13815
12225	0	0	Ki67+	 11162 13783
12226	0	0	Ki67+	 11163 13883
12227	0	0	Ki67+	 11165 13910
12228	0	0	Ki67+	 11170 13728
12229	0	0	Ki67+	 11171 13852
12230	0	0	Ki67+	 11172 13940
12231	0	0	Ki67+	 11178 13380
12232	0	0	Ki67+	 11182 13757
12233	0	0	Ki67+	 11186 13572
12234	0	0	Ki67+	 11187 13784
12235	0	0	Ki67+	 11188 13360
12236	0	0	Ki67+	 11189 13403
12237	0	0	Ki67+	 11190 13728
12238	0	0	Ki67+	 11195 13268
12239	0	0	Ki67+	 11197 13442
12240	0	0	Ki67+	 11198 13864
12241	0	0	Ki67+	 11199 13237
12242	0	0	Ki67+	 11201 13744
12243	0	0	Ki67+	 11205 13639
12244	0	0	Ki67+	 11205 13807
12245	0	0	Ki67+	 11206 13764
12246	0	0	Ki67+	 11207 13848
12247	0	0	Ki67+	 11214 13384
12248	0	0	Ki67+	 11217 13412
12249	0	0	Ki67+	 11221 13894
12250	0	0	Ki67+	 11222 13945
12251	0	0	Ki67+	 11223 13313
12252	0	0	Ki67+	 11224 13357
12253	0	0	Ki67+	 11230 13931
12254	0	0	Ki67+	 11237 13740
12255	0	0	Ki67+	 11239 13989
12256	0	0	Ki67+	 11244 13967
12257	0	0	Ki67+	 11247 13751
12258	0	0	Ki67+	 11250 13344
12259	0	0	Ki67+	 11251 13953
12260	0	0	Ki67+	 11254 13767
12261	0	0	Ki67+	 11255 13924
12262	0	0	Ki67+	 11269 13489
12263	0	0	Ki67+	 11270 13764
12264	0	0	Ki67+	 11272 13549
12265	0	0	Ki67+	 11275 13975
12266	0	0	Ki67+	 11277 13723
12267	0	0	Ki67+	 11277 13737
12268	0	0	Ki67+	 11294 13615
12269	0	0	Ki67+	 11304 13767
12270	0	0	Ki67+	 11309 13749
12271	0	0	Ki67+	 11312 13736
12272	0	0	Ki67+	 11318 13597
12273	0	0	Ki67+	 11325 13965
12274	0	0	Ki67+	 11330 13578
12275	0	0	Ki67+	 11346 13643
12276	0	0	Ki67+	 11347 13913
12277	0	0	Ki67+	 11357 13978
12278	0	0	Ki67+	 11362 13900
12279	0	0	Ki67+	 11366 13859
12280	0	0	Ki67+	 11376 13962
12281	0	0	Ki67+	 11407 13391
12282	0	0	Ki67+	 11407 13891
12283	0	0	Ki67+	 11415 13452
12284	0	0	Ki67+	 11427 13940
12285	0	0	Ki67+	 11430 13827
12286	0	0	Ki67+	 11433 13400
12287	0	0	Ki67+	 11436 13967
12288	0	0	Ki67+	 11436 13998
12289	0	0	Ki67+	 11437 13947
12290	0	0	Ki67+	 11447 13680
12291	0	0	Ki67+	 11447 13843
12292	0	0	Ki67+	 11459 13391
12293	0	0	Ki67+	 11463 13729
12294	0	0	Ki67+	 11466 13430
12295	0	0	Ki67+	 11470 13345
12296	0	0	Ki67+	 11473 13604
12297	0	0	Ki67+	 11475 13742
12298	0	0	Ki67+	 11485 13416
12299	0	0	Ki67+	 11487 13344
12300	0	0	Ki67+	 11491 13383
12301	0	0	Ki67+	 11492 13692
12302	0	0	Ki67+	 11497 13725
12303	0	0	Ki67+	 11507 13329
12304	0	0	Ki67+	 11512 13434
12305	0	0	Ki67+	 11519 13717
12306	0	0	Ki67+	 11521 13366
12307	0	0	Ki67+	 11522 13479
12308	0	0	Ki67+	 11525 13393
12309	0	0	Ki67+	 11527 13416
12310	0	0	Ki67+	 11529 13819
12311	0	0	Ki67+	 11536 13688
12312	0	0	Ki67+	 11540 13524
12313	0	0	Ki67+	 11542 13754
12314	0	0	Ki67+	 11545 13387
12315	0	0	Ki67+	 11548 13715
12316	0	0	Ki67+	 11548 13740
12317	0	0	Ki67+	 11550 13332
12318	0	0	Ki67+	 11553 13398
12319	0	0	Ki67+	 11570 13513
12320	0	0	Ki67+	 11576 13448
12321	0	0	Ki67+	 11576 13784
12322	0	0	Ki67+	 11579 13824
12323	0	0	Ki67+	 11599 13804
12324	0	0	Ki67+	 11602 13380
12325	0	0	Ki67+	 11602 13558
12326	0	0	Ki67+	 11609 13855
12327	0	0	Ki67+	 11612 13718
12328	0	0	Ki67+	 11614 13799
12329	0	0	Ki67+	 11615 13585
12330	0	0	Ki67+	 11628 13877
12331	0	0	Ki67+	 11637 13560
12332	0	0	Ki67+	 11638 13745
12333	0	0	Ki67+	 11642 13838
12334	0	0	Ki67+	 10849 14621
12335	0	0	Ki67+	 10854 14409
12336	0	0	Ki67+	 10858 14208
12337	0	0	Ki67+	 10859 14332
12338	0	0	Ki67+	 10860 14133
12339	0	0	Ki67+	 10864 14514
12340	0	0	Ki67+	 10869 14353
12341	0	0	Ki67+	 10875 14649
12342	0	0	Ki67+	 10875 14675
12343	0	0	Ki67+	 10877 14756
12344	0	0	Ki67+	 10879 14471
12345	0	0	Ki67+	 10883 14455
12346	0	0	Ki67+	 10885 14242
12347	0	0	Ki67+	 10891 14556
12348	0	0	Ki67+	 10893 14337
12349	0	0	Ki67+	 10898 14521
12350	0	0	Ki67+	 10901 14579
12351	0	0	Ki67+	 10903 14643
12352	0	0	Ki67+	 10904 14366
12353	0	0	Ki67+	 10910 14396
12354	0	0	Ki67+	 10911 14435
12355	0	0	Ki67+	 10915 14165
12356	0	0	Ki67+	 10921 14197
12357	0	0	Ki67+	 10923 14296
12358	0	0	Ki67+	 10923 14585
12359	0	0	Ki67+	 10925 14618
12360	0	0	Ki67+	 10927 14557
12361	0	0	Ki67+	 10932 14364
12362	0	0	Ki67+	 10933 14793
12363	0	0	Ki67+	 10935 14334
12364	0	0	Ki67+	 10935 14572
12365	0	0	Ki67+	 10939 14144
12366	0	0	Ki67+	 10941 14126
12367	0	0	Ki67+	 10945 14417
12368	0	0	Ki67+	 10947 14534
12369	0	0	Ki67+	 10952 14517
12370	0	0	Ki67+	 10953 14751
12371	0	0	Ki67+	 10960 14369
12372	0	0	Ki67+	 10963 14665
12373	0	0	Ki67+	 10966 14094
12374	0	0	Ki67+	 10966 14406
12375	0	0	Ki67+	 10966 14487
12376	0	0	Ki67+	 10968 14626
12377	0	0	Ki67+	 10969 14562
12378	0	0	Ki67+	 10972 14127
12379	0	0	Ki67+	 10975 14051
12380	0	0	Ki67+	 10987 14182
12381	0	0	Ki67+	 10989 14700
12382	0	0	Ki67+	 10990 14061
12383	0	0	Ki67+	 10993 14669
12384	0	0	Ki67+	 10999 14097
12385	0	0	Ki67+	 10999 14153
12386	0	0	Ki67+	 11007 14113
12387	0	0	Ki67+	 11011 14681
12388	0	0	Ki67+	 11015 14734
12389	0	0	Ki67+	 11016 14637
12390	0	0	Ki67+	 11031 14695
12391	0	0	Ki67+	 11031 14764
12392	0	0	Ki67+	 11032 14045
12393	0	0	Ki67+	 11040 14711
12394	0	0	Ki67+	 11042 14541
12395	0	0	Ki67+	 11053 14337
12396	0	0	Ki67+	 11063 14347
12397	0	0	Ki67+	 11064 14700
12398	0	0	Ki67+	 11066 14572
12399	0	0	Ki67+	 11077 14752
12400	0	0	Ki67+	 11081 14663
12401	0	0	Ki67+	 11086 14107
12402	0	0	Ki67+	 11091 14380
12403	0	0	Ki67+	 11096 14273
12404	0	0	Ki67+	 11102 14324
12405	0	0	Ki67+	 11103 14252
12406	0	0	Ki67+	 11117 14453
12407	0	0	Ki67+	 11118 14422
12408	0	0	Ki67+	 11121 14692
12409	0	0	Ki67+	 11122 14539
12410	0	0	Ki67+	 11131 14032
12411	0	0	Ki67+	 11131 14570
12412	0	0	Ki67+	 11140 14446
12413	0	0	Ki67+	 11145 14645
12414	0	0	Ki67+	 11147 14629
12415	0	0	Ki67+	 11148 14538
12416	0	0	Ki67+	 11153 14078
12417	0	0	Ki67+	 11153 14615
12418	0	0	Ki67+	 11156 14039
12419	0	0	Ki67+	 11158 14222
12420	0	0	Ki67+	 11159 14480
12421	0	0	Ki67+	 11164 14142
12422	0	0	Ki67+	 11169 14027
12423	0	0	Ki67+	 11176 14564
12424	0	0	Ki67+	 11181 14495
12425	0	0	Ki67+	 11182 14186
12426	0	0	Ki67+	 11190 14232
12427	0	0	Ki67+	 11193 14629
12428	0	0	Ki67+	 11196 14610
12429	0	0	Ki67+	 11201 14255
12430	0	0	Ki67+	 11211 14204
12431	0	0	Ki67+	 11215 14071
12432	0	0	Ki67+	 11218 14504
12433	0	0	Ki67+	 11222 14537
12434	0	0	Ki67+	 11223 14062
12435	0	0	Ki67+	 11223 14518
12436	0	0	Ki67+	 11236 14607
12437	0	0	Ki67+	 11238 14129
12438	0	0	Ki67+	 11243 14180
12439	0	0	Ki67+	 11244 14641
12440	0	0	Ki67+	 11245 14653
12441	0	0	Ki67+	 11251 14142
12442	0	0	Ki67+	 11255 14221
12443	0	0	Ki67+	 11261 14064
12444	0	0	Ki67+	 11268 14583
12445	0	0	Ki67+	 11269 14118
12446	0	0	Ki67+	 11277 14241
12447	0	0	Ki67+	 11280 14223
12448	0	0	Ki67+	 11287 14629
12449	0	0	Ki67+	 11290 14575
12450	0	0	Ki67+	 11301 14663
12451	0	0	Ki67+	 11302 14247
12452	0	0	Ki67+	 11304 14203
12453	0	0	Ki67+	 11305 14692
12454	0	0	Ki67+	 11308 14226
12455	0	0	Ki67+	 11320 14022
12456	0	0	Ki67+	 11324 14654
12457	0	0	Ki67+	 11325 14628
12458	0	0	Ki67+	 11331 14091
12459	0	0	Ki67+	 11333 14675
12460	0	0	Ki67+	 11334 14114
12461	0	0	Ki67+	 11338 14217
12462	0	0	Ki67+	 11338 14228
12463	0	0	Ki67+	 11341 14711
12464	0	0	Ki67+	 11344 14682
12465	0	0	Ki67+	 11346 14048
12466	0	0	Ki67+	 11346 14173
12467	0	0	Ki67+	 11356 14141
12468	0	0	Ki67+	 11364 14205
12469	0	0	Ki67+	 11368 14185
12470	0	0	Ki67+	 11375 14104
12471	0	0	Ki67+	 11388 14050
12472	0	0	Ki67+	 11395 14060
12473	0	0	Ki67+	 11404 14040
12474	0	0	Ki67+	 11406 14107
12475	0	0	Ki67+	 11414 14083
12476	0	0	Ki67+	 11419 14525
12477	0	0	Ki67+	 11425 14146
12478	0	0	Ki67+	 11426 14212
12479	0	0	Ki67+	 11434 14116
12480	0	0	Ki67+	 11436 14041
12481	0	0	Ki67+	 11438 14192
12482	0	0	Ki67+	 11439 14096
12483	0	0	Ki67+	 11443 14554
12484	0	0	Ki67+	 11444 14577
12485	0	0	Ki67+	 11447 14537
12486	0	0	Ki67+	 11447 14616
12487	0	0	Ki67+	 11448 14075
12488	0	0	Ki67+	 11448 14418
12489	0	0	Ki67+	 11452 14047
12490	0	0	Ki67+	 11458 14408
12491	0	0	Ki67+	 11459 14231
12492	0	0	Ki67+	 11459 14727
12493	0	0	Ki67+	 11460 14185
12494	0	0	Ki67+	 11462 14205
12495	0	0	Ki67+	 11462 14753
12496	0	0	Ki67+	 11465 14640
12497	0	0	Ki67+	 11467 14700
12498	0	0	Ki67+	 11471 14614
12499	0	0	Ki67+	 11477 14673
12500	0	0	Ki67+	 11479 14218
12501	0	0	Ki67+	 11479 14239
12502	0	0	Ki67+	 11485 14732
12503	0	0	Ki67+	 11486 14516
12504	0	0	Ki67+	 11487 14543
12505	0	0	Ki67+	 11489 14686
12506	0	0	Ki67+	 11492 14662
12507	0	0	Ki67+	 11501 14210
12508	0	0	Ki67+	 11506 14244
12509	0	0	Ki67+	 11523 14399
12510	0	0	Ki67+	 11534 14223
12511	0	0	Ki67+	 11536 14785
12512	0	0	Ki67+	 11538 14183
12513	0	0	Ki67+	 11539 14193
12514	0	0	Ki67+	 11540 14427
12515	0	0	Ki67+	 11548 14390
12516	0	0	Ki67+	 11552 14454
12517	0	0	Ki67+	 11553 14146
12518	0	0	Ki67+	 11553 14803
12519	0	0	Ki67+	 11556 14502
12520	0	0	Ki67+	 11556 14557
12521	0	0	Ki67+	 11558 14582
12522	0	0	Ki67+	 11564 14534
12523	0	0	Ki67+	 11569 14190
12524	0	0	Ki67+	 11584 14665
12525	0	0	Ki67+	 11588 14508
12526	0	0	Ki67+	 11588 14635
12527	0	0	Ki67+	 11589 14201
12528	0	0	Ki67+	 11590 14551
12529	0	0	Ki67+	 11591 14605
12530	0	0	Ki67+	 11592 14483
12531	0	0	Ki67+	 11603 14530
12532	0	0	Ki67+	 11616 14181
12533	0	0	Ki67+	 11641 14718
12534	0	0	Ki67+	 10850 15031
12535	0	0	Ki67+	 10852 15218
12536	0	0	Ki67+	 10853 15307
12537	0	0	Ki67+	 10855 14993
12538	0	0	Ki67+	 10859 15141
12539	0	0	Ki67+	 10859 15395
12540	0	0	Ki67+	 10863 15011
12541	0	0	Ki67+	 10866 15615
12542	0	0	Ki67+	 10868 15593
12543	0	0	Ki67+	 10875 15226
12544	0	0	Ki67+	 10875 15420
12545	0	0	Ki67+	 10877 14950
12546	0	0	Ki67+	 10879 15179
12547	0	0	Ki67+	 10879 15451
12548	0	0	Ki67+	 10880 15336
12549	0	0	Ki67+	 10882 15325
12550	0	0	Ki67+	 10882 15574
12551	0	0	Ki67+	 10885 15486
12552	0	0	Ki67+	 10893 15085
12553	0	0	Ki67+	 10894 15161
12554	0	0	Ki67+	 10897 15050
12555	0	0	Ki67+	 10898 15369
12556	0	0	Ki67+	 10898 15456
12557	0	0	Ki67+	 10900 15211
12558	0	0	Ki67+	 10903 15256
12559	0	0	Ki67+	 10909 15558
12560	0	0	Ki67+	 10913 15308
12561	0	0	Ki67+	 10913 15490
12562	0	0	Ki67+	 10915 15520
12563	0	0	Ki67+	 10921 15274
12564	0	0	Ki67+	 10921 15504
12565	0	0	Ki67+	 10923 15335
12566	0	0	Ki67+	 10926 15471
12567	0	0	Ki67+	 10932 15194
12568	0	0	Ki67+	 10937 15287
12569	0	0	Ki67+	 10947 15217
12570	0	0	Ki67+	 10948 15284
12571	0	0	Ki67+	 10950 15262
12572	0	0	Ki67+	 10952 15385
12573	0	0	Ki67+	 10954 15170
12574	0	0	Ki67+	 10956 15276
12575	0	0	Ki67+	 10957 15467
12576	0	0	Ki67+	 10959 15413
12577	0	0	Ki67+	 10961 15363
12578	0	0	Ki67+	 10961 15478
12579	0	0	Ki67+	 10963 15233
12580	0	0	Ki67+	 10971 15281
12581	0	0	Ki67+	 10980 15445
12582	0	0	Ki67+	 10982 15197
12583	0	0	Ki67+	 10990 15259
12584	0	0	Ki67+	 10997 15289
12585	0	0	Ki67+	 10998 15414
12586	0	0	Ki67+	 11001 15209
12587	0	0	Ki67+	 11007 15482
12588	0	0	Ki67+	 11008 15263
12589	0	0	Ki67+	 11009 15182
12590	0	0	Ki67+	 11009 15460
12591	0	0	Ki67+	 11012 15253
12592	0	0	Ki67+	 11013 15167
12593	0	0	Ki67+	 11027 14929
12594	0	0	Ki67+	 11027 15394
12595	0	0	Ki67+	 11040 15211
12596	0	0	Ki67+	 11041 15244
12597	0	0	Ki67+	 11044 15037
12598	0	0	Ki67+	 11044 15418
12599	0	0	Ki67+	 11064 15032
12600	0	0	Ki67+	 11065 15179
12601	0	0	Ki67+	 11067 15259
12602	0	0	Ki67+	 11068 15442
12603	0	0	Ki67+	 11069 15370
12604	0	0	Ki67+	 11077 15414
12605	0	0	Ki67+	 11084 15204
12606	0	0	Ki67+	 11089 15237
12607	0	0	Ki67+	 11094 15394
12608	0	0	Ki67+	 11097 15060
12609	0	0	Ki67+	 11102 14854
12610	0	0	Ki67+	 11102 15329
12611	0	0	Ki67+	 11102 15373
12612	0	0	Ki67+	 11103 15081
12613	0	0	Ki67+	 11106 14994
12614	0	0	Ki67+	 11110 15195
12615	0	0	Ki67+	 11111 15350
12616	0	0	Ki67+	 11112 15395
12617	0	0	Ki67+	 11115 15132
12618	0	0	Ki67+	 11118 15029
12619	0	0	Ki67+	 11121 15280
12620	0	0	Ki67+	 11122 15094
12621	0	0	Ki67+	 11123 15312
12622	0	0	Ki67+	 11124 15176
12623	0	0	Ki67+	 11125 15245
12624	0	0	Ki67+	 11126 15378
12625	0	0	Ki67+	 11129 14843
12626	0	0	Ki67+	 11131 15347
12627	0	0	Ki67+	 11135 15165
12628	0	0	Ki67+	 11136 15284
12629	0	0	Ki67+	 11144 15173
12630	0	0	Ki67+	 11149 15058
12631	0	0	Ki67+	 11155 15123
12632	0	0	Ki67+	 11170 15132
12633	0	0	Ki67+	 11172 15160
12634	0	0	Ki67+	 11177 15145
12635	0	0	Ki67+	 11182 14883
12636	0	0	Ki67+	 11183 14966
12637	0	0	Ki67+	 11185 14937
12638	0	0	Ki67+	 11190 15058
12639	0	0	Ki67+	 11193 15175
12640	0	0	Ki67+	 11202 15131
12641	0	0	Ki67+	 11206 14966
12642	0	0	Ki67+	 11213 14918
12643	0	0	Ki67+	 11217 14883
12644	0	0	Ki67+	 11219 15174
12645	0	0	Ki67+	 11223 15084
12646	0	0	Ki67+	 11232 14856
12647	0	0	Ki67+	 11236 14885
12648	0	0	Ki67+	 11238 15129
12649	0	0	Ki67+	 11241 14919
12650	0	0	Ki67+	 11244 14931
12651	0	0	Ki67+	 11245 15161
12652	0	0	Ki67+	 11251 15112
12653	0	0	Ki67+	 11253 15069
12654	0	0	Ki67+	 11255 14923
12655	0	0	Ki67+	 11255 14991
12656	0	0	Ki67+	 11259 15015
12657	0	0	Ki67+	 11262 14968
12658	0	0	Ki67+	 11279 15141
12659	0	0	Ki67+	 11283 15003
12660	0	0	Ki67+	 11285 14960
12661	0	0	Ki67+	 11286 14818
12662	0	0	Ki67+	 11286 14836
12663	0	0	Ki67+	 11292 14882
12664	0	0	Ki67+	 11296 15100
12665	0	0	Ki67+	 11297 14975
12666	0	0	Ki67+	 11301 15031
12667	0	0	Ki67+	 11306 14858
12668	0	0	Ki67+	 11308 14916
12669	0	0	Ki67+	 11311 14818
12670	0	0	Ki67+	 11311 15070
12671	0	0	Ki67+	 11312 14936
12672	0	0	Ki67+	 11317 14909
12673	0	0	Ki67+	 11330 14944
12674	0	0	Ki67+	 11330 14996
12675	0	0	Ki67+	 11334 14836
12676	0	0	Ki67+	 11338 14859
12677	0	0	Ki67+	 11341 14978
12678	0	0	Ki67+	 11342 14928
12679	0	0	Ki67+	 11348 15055
12680	0	0	Ki67+	 11353 14900
12681	0	0	Ki67+	 11353 15040
12682	0	0	Ki67+	 11359 14999
12683	0	0	Ki67+	 11360 14878
12684	0	0	Ki67+	 11362 14949
12685	0	0	Ki67+	 11367 14925
12686	0	0	Ki67+	 11370 14938
12687	0	0	Ki67+	 11371 14902
12688	0	0	Ki67+	 11426 14824
12689	0	0	Ki67+	 11523 15081
12690	0	0	Ki67+	 11568 14880
12691	0	0	Ki67+	 11570 14836
12692	0	0	Ki67+	 11591 15270
12693	0	0	Ki67+	 11598 14980
12694	0	0	Ki67+	 11598 15013
12695	0	0	Ki67+	 11604 14909
12696	0	0	Ki67+	 11613 15012
12697	0	0	Ki67+	 11625 14933
12698	0	0	Ki67+	 11626 14879
12699	0	0	Ki67+	 11626 14906
12700	0	0	Ki67+	 11635 15002
12701	0	0	Ki67+	 11645 14877
12702	0	0	Ki67+	 11645 15021
12703	0	0	Ki67+	 12176 5751
12704	0	0	Ki67+	 12179 5831
12705	0	0	Ki67+	 12190 5738
12706	0	0	Ki67+	 12195 5813
12707	0	0	Ki67+	 12204 5768
12708	0	0	Ki67+	 12204 5844
12709	0	0	Ki67+	 12207 5798
12710	0	0	Ki67+	 12210 5749
12711	0	0	Ki67+	 12210 5860
12712	0	0	Ki67+	 12222 5586
12713	0	0	Ki67+	 12224 5721
12714	0	0	Ki67+	 12226 5364
12715	0	0	Ki67+	 12226 5449
12716	0	0	Ki67+	 12231 5418
12717	0	0	Ki67+	 12233 5514
12718	0	0	Ki67+	 12235 5540
12719	0	0	Ki67+	 12244 5691
12720	0	0	Ki67+	 12245 5834
12721	0	0	Ki67+	 12246 5483
12722	0	0	Ki67+	 12246 5780
12723	0	0	Ki67+	 12246 5886
12724	0	0	Ki67+	 12249 5614
12725	0	0	Ki67+	 12251 5677
12726	0	0	Ki67+	 12251 5910
12727	0	0	Ki67+	 12256 5810
12728	0	0	Ki67+	 12258 5863
12729	0	0	Ki67+	 12260 5639
12730	0	0	Ki67+	 12263 5588
12731	0	0	Ki67+	 12265 5748
12732	0	0	Ki67+	 12266 5479
12733	0	0	Ki67+	 12266 5549
12734	0	0	Ki67+	 12267 5823
12735	0	0	Ki67+	 12269 5365
12736	0	0	Ki67+	 12270 5528
12737	0	0	Ki67+	 12271 5561
12738	0	0	Ki67+	 12271 5667
12739	0	0	Ki67+	 12274 5865
12740	0	0	Ki67+	 12279 5508
12741	0	0	Ki67+	 12279 5890
12742	0	0	Ki67+	 12280 5394
12743	0	0	Ki67+	 12281 5812
12744	0	0	Ki67+	 12282 5637
12745	0	0	Ki67+	 12284 5559
12746	0	0	Ki67+	 12286 5844
12747	0	0	Ki67+	 12287 5681
12748	0	0	Ki67+	 12288 5824
12749	0	0	Ki67+	 12291 5885
12750	0	0	Ki67+	 12294 5755
12751	0	0	Ki67+	 12294 5781
12752	0	0	Ki67+	 12297 5531
12753	0	0	Ki67+	 12299 5580
12754	0	0	Ki67+	 12300 5640
12755	0	0	Ki67+	 12304 5415
12756	0	0	Ki67+	 12305 5366
12757	0	0	Ki67+	 12305 5386
12758	0	0	Ki67+	 12306 5662
12759	0	0	Ki67+	 12306 5909
12760	0	0	Ki67+	 12309 5606
12761	0	0	Ki67+	 12311 5561
12762	0	0	Ki67+	 12320 5686
12763	0	0	Ki67+	 12322 5322
12764	0	0	Ki67+	 12324 5754
12765	0	0	Ki67+	 12325 5724
12766	0	0	Ki67+	 12336 5332
12767	0	0	Ki67+	 12337 5364
12768	0	0	Ki67+	 12338 5525
12769	0	0	Ki67+	 12339 5551
12770	0	0	Ki67+	 12341 5459
12771	0	0	Ki67+	 12355 5573
12772	0	0	Ki67+	 12357 5437
12773	0	0	Ki67+	 12358 5810
12774	0	0	Ki67+	 12359 5492
12775	0	0	Ki67+	 12361 5526
12776	0	0	Ki67+	 12366 5661
12777	0	0	Ki67+	 12368 5412
12778	0	0	Ki67+	 12371 5577
12779	0	0	Ki67+	 12376 5381
12780	0	0	Ki67+	 12376 5875
12781	0	0	Ki67+	 12377 5540
12782	0	0	Ki67+	 12377 5668
12783	0	0	Ki67+	 12378 5912
12784	0	0	Ki67+	 12379 5642
12785	0	0	Ki67+	 12382 5481
12786	0	0	Ki67+	 12382 5745
12787	0	0	Ki67+	 12384 5458
12788	0	0	Ki67+	 12385 5354
12789	0	0	Ki67+	 12385 5858
12790	0	0	Ki67+	 12387 5813
12791	0	0	Ki67+	 12388 5438
12792	0	0	Ki67+	 12389 5514
12793	0	0	Ki67+	 12393 5387
12794	0	0	Ki67+	 12393 5717
12795	0	0	Ki67+	 12398 5490
12796	0	0	Ki67+	 12399 5409
12797	0	0	Ki67+	 12401 5778
12798	0	0	Ki67+	 12407 5656
12799	0	0	Ki67+	 12408 5522
12800	0	0	Ki67+	 12409 5860
12801	0	0	Ki67+	 12411 5446
12802	0	0	Ki67+	 12412 5780
12803	0	0	Ki67+	 12413 5601
12804	0	0	Ki67+	 12414 5674
12805	0	0	Ki67+	 12415 5721
12806	0	0	Ki67+	 12415 5830
12807	0	0	Ki67+	 12416 5460
12808	0	0	Ki67+	 12422 5817
12809	0	0	Ki67+	 12426 5561
12810	0	0	Ki67+	 12430 5745
12811	0	0	Ki67+	 12430 5782
12812	0	0	Ki67+	 12434 5634
12813	0	0	Ki67+	 12435 5431
12814	0	0	Ki67+	 12435 5698
12815	0	0	Ki67+	 12437 5405
12816	0	0	Ki67+	 12440 5454
12817	0	0	Ki67+	 12441 5516
12818	0	0	Ki67+	 12441 5900
12819	0	0	Ki67+	 12442 5483
12820	0	0	Ki67+	 12445 5723
12821	0	0	Ki67+	 12446 5771
12822	0	0	Ki67+	 11650 6532
12823	0	0	Ki67+	 11651 6333
12824	0	0	Ki67+	 11656 6555
12825	0	0	Ki67+	 11665 6510
12826	0	0	Ki67+	 11669 6209
12827	0	0	Ki67+	 11670 6695
12828	0	0	Ki67+	 11680 6580
12829	0	0	Ki67+	 11680 6719
12830	0	0	Ki67+	 11683 6504
12831	0	0	Ki67+	 11683 6656
12832	0	0	Ki67+	 11685 6286
12833	0	0	Ki67+	 11686 6475
12834	0	0	Ki67+	 11688 6338
12835	0	0	Ki67+	 11690 6621
12836	0	0	Ki67+	 11692 6123
12837	0	0	Ki67+	 11694 6323
12838	0	0	Ki67+	 11694 6411
12839	0	0	Ki67+	 11695 6520
12840	0	0	Ki67+	 11697 6373
12841	0	0	Ki67+	 11697 6441
12842	0	0	Ki67+	 11707 6618
12843	0	0	Ki67+	 11708 6429
12844	0	0	Ki67+	 11709 6202
12845	0	0	Ki67+	 11710 6162
12846	0	0	Ki67+	 11713 6442
12847	0	0	Ki67+	 11714 6132
12848	0	0	Ki67+	 11715 6538
12849	0	0	Ki67+	 11716 6099
12850	0	0	Ki67+	 11716 6648
12851	0	0	Ki67+	 11717 6346
12852	0	0	Ki67+	 11720 6588
12853	0	0	Ki67+	 11722 6246
12854	0	0	Ki67+	 11729 6179
12855	0	0	Ki67+	 11732 6309
12856	0	0	Ki67+	 11732 6413
12857	0	0	Ki67+	 11734 6633
12858	0	0	Ki67+	 11735 6679
12859	0	0	Ki67+	 11736 6527
12860	0	0	Ki67+	 11739 6197
12861	0	0	Ki67+	 11740 6154
12862	0	0	Ki67+	 11744 6591
12863	0	0	Ki67+	 11745 6313
12864	0	0	Ki67+	 11747 6512
12865	0	0	Ki67+	 11753 6711
12866	0	0	Ki67+	 11756 6485
12867	0	0	Ki67+	 11758 6605
12868	0	0	Ki67+	 11759 6117
12869	0	0	Ki67+	 11759 6129
12870	0	0	Ki67+	 11759 6496
12871	0	0	Ki67+	 11760 6419
12872	0	0	Ki67+	 11762 6512
12873	0	0	Ki67+	 11763 6445
12874	0	0	Ki67+	 11764 6677
12875	0	0	Ki67+	 11765 6537
12876	0	0	Ki67+	 11767 6633
12877	0	0	Ki67+	 11770 6710
12878	0	0	Ki67+	 11774 6570
12879	0	0	Ki67+	 11775 6123
12880	0	0	Ki67+	 11775 6149
12881	0	0	Ki67+	 11781 6201
12882	0	0	Ki67+	 11781 6250
12883	0	0	Ki67+	 11781 6335
12884	0	0	Ki67+	 11781 6647
12885	0	0	Ki67+	 11782 6602
12886	0	0	Ki67+	 11783 6521
12887	0	0	Ki67+	 11789 6369
12888	0	0	Ki67+	 11792 6634
12889	0	0	Ki67+	 11796 6454
12890	0	0	Ki67+	 11797 6290
12891	0	0	Ki67+	 11798 6194
12892	0	0	Ki67+	 11798 6353
12893	0	0	Ki67+	 11799 6394
12894	0	0	Ki67+	 11805 6278
12895	0	0	Ki67+	 11806 6171
12896	0	0	Ki67+	 11810 6456
12897	0	0	Ki67+	 11811 6327
12898	0	0	Ki67+	 11812 6687
12899	0	0	Ki67+	 11814 6588
12900	0	0	Ki67+	 11820 6470
12901	0	0	Ki67+	 11821 6391
12902	0	0	Ki67+	 11823 6541
12903	0	0	Ki67+	 11824 6303
12904	0	0	Ki67+	 11827 6442
12905	0	0	Ki67+	 11829 6213
12906	0	0	Ki67+	 11832 6245
12907	0	0	Ki67+	 11832 6458
12908	0	0	Ki67+	 11833 6109
12909	0	0	Ki67+	 11833 6349
12910	0	0	Ki67+	 11846 6515
12911	0	0	Ki67+	 11846 6551
12912	0	0	Ki67+	 11851 6636
12913	0	0	Ki67+	 11853 6707
12914	0	0	Ki67+	 11862 6684
12915	0	0	Ki67+	 11863 6250
12916	0	0	Ki67+	 11863 6342
12917	0	0	Ki67+	 11864 6222
12918	0	0	Ki67+	 11864 6633
12919	0	0	Ki67+	 11864 6695
12920	0	0	Ki67+	 11868 6236
12921	0	0	Ki67+	 11874 6325
12922	0	0	Ki67+	 11874 6677
12923	0	0	Ki67+	 11875 6130
12924	0	0	Ki67+	 11881 6631
12925	0	0	Ki67+	 11882 6511
12926	0	0	Ki67+	 11884 6204
12927	0	0	Ki67+	 11886 6339
12928	0	0	Ki67+	 11892 6132
12929	0	0	Ki67+	 11892 6546
12930	0	0	Ki67+	 11892 6706
12931	0	0	Ki67+	 11893 6269
12932	0	0	Ki67+	 11893 6489
12933	0	0	Ki67+	 11893 6682
12934	0	0	Ki67+	 11894 6469
12935	0	0	Ki67+	 11895 6558
12936	0	0	Ki67+	 11904 6111
12937	0	0	Ki67+	 11906 6507
12938	0	0	Ki67+	 11911 6051
12939	0	0	Ki67+	 11913 6154
12940	0	0	Ki67+	 11914 6168
12941	0	0	Ki67+	 11914 6640
12942	0	0	Ki67+	 11916 6621
12943	0	0	Ki67+	 11920 6456
12944	0	0	Ki67+	 11927 6364
12945	0	0	Ki67+	 11927 6426
12946	0	0	Ki67+	 11930 6311
12947	0	0	Ki67+	 11935 6159
12948	0	0	Ki67+	 11937 6191
12949	0	0	Ki67+	 11938 6060
12950	0	0	Ki67+	 11938 6662
12951	0	0	Ki67+	 11941 6400
12952	0	0	Ki67+	 11942 6682
12953	0	0	Ki67+	 11943 6564
12954	0	0	Ki67+	 11946 6374
12955	0	0	Ki67+	 11953 6497
12956	0	0	Ki67+	 11956 6444
12957	0	0	Ki67+	 11956 6456
12958	0	0	Ki67+	 11957 6164
12959	0	0	Ki67+	 11958 6530
12960	0	0	Ki67+	 11962 6510
12961	0	0	Ki67+	 11965 6419
12962	0	0	Ki67+	 11966 6265
12963	0	0	Ki67+	 11969 6573
12964	0	0	Ki67+	 11970 6471
12965	0	0	Ki67+	 11972 6312
12966	0	0	Ki67+	 11975 6556
12967	0	0	Ki67+	 11976 6489
12968	0	0	Ki67+	 11978 6361
12969	0	0	Ki67+	 11978 6599
12970	0	0	Ki67+	 11980 6252
12971	0	0	Ki67+	 11981 6411
12972	0	0	Ki67+	 11982 6269
12973	0	0	Ki67+	 11982 6648
12974	0	0	Ki67+	 11984 6330
12975	0	0	Ki67+	 11985 6587
12976	0	0	Ki67+	 11995 6376
12977	0	0	Ki67+	 11995 6456
12978	0	0	Ki67+	 11997 6102
12979	0	0	Ki67+	 11998 6280
12980	0	0	Ki67+	 11998 6698
12981	0	0	Ki67+	 12000 6431
12982	0	0	Ki67+	 12005 6588
12983	0	0	Ki67+	 12008 6535
12984	0	0	Ki67+	 12009 6555
12985	0	0	Ki67+	 12011 6713
12986	0	0	Ki67+	 12013 6218
12987	0	0	Ki67+	 12013 6311
12988	0	0	Ki67+	 12014 6339
12989	0	0	Ki67+	 12020 6112
12990	0	0	Ki67+	 12026 6087
12991	0	0	Ki67+	 12032 6245
12992	0	0	Ki67+	 12044 6148
12993	0	0	Ki67+	 12055 6126
12994	0	0	Ki67+	 12055 6205
12995	0	0	Ki67+	 12055 6491
12996	0	0	Ki67+	 12059 6566
12997	0	0	Ki67+	 12062 6543
12998	0	0	Ki67+	 12063 6191
12999	0	0	Ki67+	 12064 6682
13000	0	0	Ki67+	 12068 6623
13001	0	0	Ki67+	 12069 6588
13002	0	0	Ki67+	 12071 6219
13003	0	0	Ki67+	 12075 6207
13004	0	0	Ki67+	 12075 6458
13005	0	0	Ki67+	 12076 6530
13006	0	0	Ki67+	 12079 6626
13007	0	0	Ki67+	 12099 6603
13008	0	0	Ki67+	 12100 6592
13009	0	0	Ki67+	 12101 6091
13010	0	0	Ki67+	 12108 6535
13011	0	0	Ki67+	 12112 6181
13012	0	0	Ki67+	 12120 5928
13013	0	0	Ki67+	 12124 6557
13014	0	0	Ki67+	 12126 6482
13015	0	0	Ki67+	 12130 6295
13016	0	0	Ki67+	 12132 6508
13017	0	0	Ki67+	 12141 6401
13018	0	0	Ki67+	 12145 6522
13019	0	0	Ki67+	 12149 6552
13020	0	0	Ki67+	 12157 6073
13021	0	0	Ki67+	 12160 6469
13022	0	0	Ki67+	 12174 6491
13023	0	0	Ki67+	 12176 6188
13024	0	0	Ki67+	 12187 6441
13025	0	0	Ki67+	 12195 6478
13026	0	0	Ki67+	 12196 6215
13027	0	0	Ki67+	 12202 5925
13028	0	0	Ki67+	 12207 6507
13029	0	0	Ki67+	 12208 6431
13030	0	0	Ki67+	 12216 6467
13031	0	0	Ki67+	 12219 6415
13032	0	0	Ki67+	 12222 6091
13033	0	0	Ki67+	 12225 6057
13034	0	0	Ki67+	 12227 6240
13035	0	0	Ki67+	 12229 6450
13036	0	0	Ki67+	 12232 6172
13037	0	0	Ki67+	 12233 6378
13038	0	0	Ki67+	 12235 6259
13039	0	0	Ki67+	 12238 6514
13040	0	0	Ki67+	 12239 6051
13041	0	0	Ki67+	 12239 6203
13042	0	0	Ki67+	 12240 6336
13043	0	0	Ki67+	 12244 6088
13044	0	0	Ki67+	 12245 6108
13045	0	0	Ki67+	 12247 6224
13046	0	0	Ki67+	 12247 6411
13047	0	0	Ki67+	 12247 6424
13048	0	0	Ki67+	 12248 6295
13049	0	0	Ki67+	 12249 6014
13050	0	0	Ki67+	 12249 6171
13051	0	0	Ki67+	 12258 6354
13052	0	0	Ki67+	 12261 5934
13053	0	0	Ki67+	 12262 6185
13054	0	0	Ki67+	 12262 6309
13055	0	0	Ki67+	 12263 6385
13056	0	0	Ki67+	 12266 6133
13057	0	0	Ki67+	 12268 6257
13058	0	0	Ki67+	 12271 5988
13059	0	0	Ki67+	 12272 6013
13060	0	0	Ki67+	 12274 6051
13061	0	0	Ki67+	 12275 5962
13062	0	0	Ki67+	 12278 5927
13063	0	0	Ki67+	 12281 6126
13064	0	0	Ki67+	 12283 6023
13065	0	0	Ki67+	 12283 6103
13066	0	0	Ki67+	 12283 6323
13067	0	0	Ki67+	 12284 6279
13068	0	0	Ki67+	 12285 6311
13069	0	0	Ki67+	 12288 6197
13070	0	0	Ki67+	 12291 6082
13071	0	0	Ki67+	 12298 6151
13072	0	0	Ki67+	 12302 5944
13073	0	0	Ki67+	 12306 6008
13074	0	0	Ki67+	 12306 6034
13075	0	0	Ki67+	 12306 6370
13076	0	0	Ki67+	 12307 6125
13077	0	0	Ki67+	 12309 5965
13078	0	0	Ki67+	 12310 5928
13079	0	0	Ki67+	 12310 6073
13080	0	0	Ki67+	 12312 5951
13081	0	0	Ki67+	 12312 6061
13082	0	0	Ki67+	 12360 6438
13083	0	0	Ki67+	 12362 5939
13084	0	0	Ki67+	 12373 6240
13085	0	0	Ki67+	 12374 5970
13086	0	0	Ki67+	 12379 5987
13087	0	0	Ki67+	 12381 6171
13088	0	0	Ki67+	 12383 6275
13089	0	0	Ki67+	 12384 6492
13090	0	0	Ki67+	 12385 6103
13091	0	0	Ki67+	 12385 6407
13092	0	0	Ki67+	 12385 6709
13093	0	0	Ki67+	 12387 6457
13094	0	0	Ki67+	 12392 6231
13095	0	0	Ki67+	 12396 6126
13096	0	0	Ki67+	 12398 6516
13097	0	0	Ki67+	 12398 6698
13098	0	0	Ki67+	 12399 6276
13099	0	0	Ki67+	 12400 6166
13100	0	0	Ki67+	 12401 5960
13101	0	0	Ki67+	 12402 6067
13102	0	0	Ki67+	 12402 6561
13103	0	0	Ki67+	 12405 6030
13104	0	0	Ki67+	 12405 6457
13105	0	0	Ki67+	 12412 6335
13106	0	0	Ki67+	 12412 6671
13107	0	0	Ki67+	 12415 6704
13108	0	0	Ki67+	 12418 6403
13109	0	0	Ki67+	 12419 6360
13110	0	0	Ki67+	 12420 5993
13111	0	0	Ki67+	 12420 6230
13112	0	0	Ki67+	 12421 6202
13113	0	0	Ki67+	 12423 6543
13114	0	0	Ki67+	 12425 6247
13115	0	0	Ki67+	 12428 6696
13116	0	0	Ki67+	 12429 6132
13117	0	0	Ki67+	 12434 6082
13118	0	0	Ki67+	 12437 5950
13119	0	0	Ki67+	 12441 6025
13120	0	0	Ki67+	 12442 6144
13121	0	0	Ki67+	 12442 6406
13122	0	0	Ki67+	 12443 6055
13123	0	0	Ki67+	 12443 6100
13124	0	0	Ki67+	 12445 6284
13125	0	0	Ki67+	 12445 6394
13126	0	0	Ki67+	 12445 6654
13127	0	0	Ki67+	 12447 6615
13128	0	0	Ki67+	 11655 6935
13129	0	0	Ki67+	 11657 7322
13130	0	0	Ki67+	 11657 7358
13131	0	0	Ki67+	 11657 7406
13132	0	0	Ki67+	 11659 6902
13133	0	0	Ki67+	 11662 7084
13134	0	0	Ki67+	 11666 7292
13135	0	0	Ki67+	 11671 6998
13136	0	0	Ki67+	 11671 7394
13137	0	0	Ki67+	 11672 7113
13138	0	0	Ki67+	 11677 6938
13139	0	0	Ki67+	 11680 7500
13140	0	0	Ki67+	 11691 6869
13141	0	0	Ki67+	 11691 7328
13142	0	0	Ki67+	 11692 7303
13143	0	0	Ki67+	 11695 7007
13144	0	0	Ki67+	 11696 7493
13145	0	0	Ki67+	 11698 6840
13146	0	0	Ki67+	 11700 7094
13147	0	0	Ki67+	 11704 7426
13148	0	0	Ki67+	 11705 7137
13149	0	0	Ki67+	 11706 6996
13150	0	0	Ki67+	 11707 7467
13151	0	0	Ki67+	 11707 7505
13152	0	0	Ki67+	 11709 6889
13153	0	0	Ki67+	 11709 7265
13154	0	0	Ki67+	 11713 7084
13155	0	0	Ki67+	 11719 7400
13156	0	0	Ki67+	 11725 6983
13157	0	0	Ki67+	 11725 7443
13158	0	0	Ki67+	 11726 6810
13159	0	0	Ki67+	 11726 6918
13160	0	0	Ki67+	 11728 7223
13161	0	0	Ki67+	 11730 7029
13162	0	0	Ki67+	 11732 7321
13163	0	0	Ki67+	 11734 6835
13164	0	0	Ki67+	 11736 7054
13165	0	0	Ki67+	 11740 7110
13166	0	0	Ki67+	 11743 7201
13167	0	0	Ki67+	 11744 7273
13168	0	0	Ki67+	 11747 6919
13169	0	0	Ki67+	 11748 7159
13170	0	0	Ki67+	 11748 7376
13171	0	0	Ki67+	 11749 7489
13172	0	0	Ki67+	 11750 7051
13173	0	0	Ki67+	 11752 7407
13174	0	0	Ki67+	 11760 7098
13175	0	0	Ki67+	 11760 7319
13176	0	0	Ki67+	 11760 7352
13177	0	0	Ki67+	 11763 7032
13178	0	0	Ki67+	 11763 7295
13179	0	0	Ki67+	 11764 7153
13180	0	0	Ki67+	 11765 7439
13181	0	0	Ki67+	 11765 7483
13182	0	0	Ki67+	 11766 7051
13183	0	0	Ki67+	 11768 6863
13184	0	0	Ki67+	 11769 6939
13185	0	0	Ki67+	 11770 7073
13186	0	0	Ki67+	 11775 7453
13187	0	0	Ki67+	 11776 7234
13188	0	0	Ki67+	 11780 6840
13189	0	0	Ki67+	 11782 6945
13190	0	0	Ki67+	 11782 7323
13191	0	0	Ki67+	 11785 7003
13192	0	0	Ki67+	 11786 7185
13193	0	0	Ki67+	 11787 6897
13194	0	0	Ki67+	 11789 7251
13195	0	0	Ki67+	 11791 7278
13196	0	0	Ki67+	 11792 7409
13197	0	0	Ki67+	 11793 7473
13198	0	0	Ki67+	 11796 7103
13199	0	0	Ki67+	 11797 7002
13200	0	0	Ki67+	 11798 7032
13201	0	0	Ki67+	 11799 6849
13202	0	0	Ki67+	 11799 7234
13203	0	0	Ki67+	 11806 7269
13204	0	0	Ki67+	 11809 7449
13205	0	0	Ki67+	 11810 7347
13206	0	0	Ki67+	 11813 7420
13207	0	0	Ki67+	 11814 6971
13208	0	0	Ki67+	 11819 7172
13209	0	0	Ki67+	 11820 7110
13210	0	0	Ki67+	 11821 6851
13211	0	0	Ki67+	 11824 6811
13212	0	0	Ki67+	 11826 7454
13213	0	0	Ki67+	 11828 7400
13214	0	0	Ki67+	 11831 6863
13215	0	0	Ki67+	 11836 7332
13216	0	0	Ki67+	 11837 6762
13217	0	0	Ki67+	 11837 7075
13218	0	0	Ki67+	 11838 7009
13219	0	0	Ki67+	 11839 6984
13220	0	0	Ki67+	 11841 6783
13221	0	0	Ki67+	 11841 7057
13222	0	0	Ki67+	 11842 6859
13223	0	0	Ki67+	 11845 7358
13224	0	0	Ki67+	 11846 7377
13225	0	0	Ki67+	 11848 6904
13226	0	0	Ki67+	 11848 7099
13227	0	0	Ki67+	 11849 7242
13228	0	0	Ki67+	 11849 7454
13229	0	0	Ki67+	 11851 6932
13230	0	0	Ki67+	 11852 6889
13231	0	0	Ki67+	 11853 6836
13232	0	0	Ki67+	 11855 7217
13233	0	0	Ki67+	 11855 7313
13234	0	0	Ki67+	 11857 6951
13235	0	0	Ki67+	 11857 7489
13236	0	0	Ki67+	 11860 6750
13237	0	0	Ki67+	 11860 6779
13238	0	0	Ki67+	 11862 7152
13239	0	0	Ki67+	 11869 7458
13240	0	0	Ki67+	 11874 6819
13241	0	0	Ki67+	 11875 6855
13242	0	0	Ki67+	 11875 7193
13243	0	0	Ki67+	 11878 6878
13244	0	0	Ki67+	 11881 7005
13245	0	0	Ki67+	 11882 7223
13246	0	0	Ki67+	 11885 7101
13247	0	0	Ki67+	 11890 6784
13248	0	0	Ki67+	 11890 7485
13249	0	0	Ki67+	 11891 6895
13250	0	0	Ki67+	 11894 6724
13251	0	0	Ki67+	 11897 6842
13252	0	0	Ki67+	 11899 6755
13253	0	0	Ki67+	 11907 6800
13254	0	0	Ki67+	 11910 7442
13255	0	0	Ki67+	 11911 6785
13256	0	0	Ki67+	 11913 7479
13257	0	0	Ki67+	 11914 7099
13258	0	0	Ki67+	 11914 7238
13259	0	0	Ki67+	 11919 6875
13260	0	0	Ki67+	 11919 6951
13261	0	0	Ki67+	 11919 7007
13262	0	0	Ki67+	 11926 6773
13263	0	0	Ki67+	 11927 7443
13264	0	0	Ki67+	 11934 7009
13265	0	0	Ki67+	 11938 6735
13266	0	0	Ki67+	 11938 7492
13267	0	0	Ki67+	 11939 7044
13268	0	0	Ki67+	 11942 6963
13269	0	0	Ki67+	 11943 6771
13270	0	0	Ki67+	 11947 6943
13271	0	0	Ki67+	 11948 6802
13272	0	0	Ki67+	 11948 7426
13273	0	0	Ki67+	 11952 6992
13274	0	0	Ki67+	 11954 7470
13275	0	0	Ki67+	 11961 7398
13276	0	0	Ki67+	 11971 6897
13277	0	0	Ki67+	 11973 6724
13278	0	0	Ki67+	 11980 6812
13279	0	0	Ki67+	 11989 7420
13280	0	0	Ki67+	 11992 6876
13281	0	0	Ki67+	 11992 6941
13282	0	0	Ki67+	 11996 6771
13283	0	0	Ki67+	 11996 7377
13284	0	0	Ki67+	 11998 7455
13285	0	0	Ki67+	 12007 7412
13286	0	0	Ki67+	 12008 7003
13287	0	0	Ki67+	 12009 6979
13288	0	0	Ki67+	 12009 7222
13289	0	0	Ki67+	 12011 6809
13290	0	0	Ki67+	 12012 7287
13291	0	0	Ki67+	 12015 7156
13292	0	0	Ki67+	 12016 6780
13293	0	0	Ki67+	 12023 7196
13294	0	0	Ki67+	 12024 7384
13295	0	0	Ki67+	 12030 7251
13296	0	0	Ki67+	 12034 7280
13297	0	0	Ki67+	 12035 6876
13298	0	0	Ki67+	 12039 7063
13299	0	0	Ki67+	 12046 7235
13300	0	0	Ki67+	 12047 6836
13301	0	0	Ki67+	 12047 6850
13302	0	0	Ki67+	 12051 7102
13303	0	0	Ki67+	 12059 7139
13304	0	0	Ki67+	 12070 6925
13305	0	0	Ki67+	 12071 7089
13306	0	0	Ki67+	 12076 7038
13307	0	0	Ki67+	 12079 7270
13308	0	0	Ki67+	 12082 6844
13309	0	0	Ki67+	 12089 7147
13310	0	0	Ki67+	 12089 7345
13311	0	0	Ki67+	 12094 7180
13312	0	0	Ki67+	 12096 7215
13313	0	0	Ki67+	 12097 6968
13314	0	0	Ki67+	 12099 7268
13315	0	0	Ki67+	 12103 7045
13316	0	0	Ki67+	 12111 6991
13317	0	0	Ki67+	 12113 6962
13318	0	0	Ki67+	 12113 7305
13319	0	0	Ki67+	 12114 6864
13320	0	0	Ki67+	 12116 7287
13321	0	0	Ki67+	 12125 7106
13322	0	0	Ki67+	 12132 6939
13323	0	0	Ki67+	 12135 7172
13324	0	0	Ki67+	 12148 6994
13325	0	0	Ki67+	 12149 7044
13326	0	0	Ki67+	 12150 6943
13327	0	0	Ki67+	 12164 6887
13328	0	0	Ki67+	 12165 7004
13329	0	0	Ki67+	 12165 7086
13330	0	0	Ki67+	 12172 6951
13331	0	0	Ki67+	 12172 7195
13332	0	0	Ki67+	 12173 7058
13333	0	0	Ki67+	 12177 7002
13334	0	0	Ki67+	 12190 7138
13335	0	0	Ki67+	 12191 6914
13336	0	0	Ki67+	 12199 7051
13337	0	0	Ki67+	 12212 7182
13338	0	0	Ki67+	 12215 7083
13339	0	0	Ki67+	 12216 7048
13340	0	0	Ki67+	 12217 6822
13341	0	0	Ki67+	 12217 7101
13342	0	0	Ki67+	 12218 6896
13343	0	0	Ki67+	 12227 7047
13344	0	0	Ki67+	 12228 6975
13345	0	0	Ki67+	 12234 7134
13346	0	0	Ki67+	 12235 7108
13347	0	0	Ki67+	 12236 6792
13348	0	0	Ki67+	 12236 7186
13349	0	0	Ki67+	 12237 6822
13350	0	0	Ki67+	 12238 7086
13351	0	0	Ki67+	 12239 7160
13352	0	0	Ki67+	 12247 6945
13353	0	0	Ki67+	 12247 7463
13354	0	0	Ki67+	 12248 7051
13355	0	0	Ki67+	 12251 7240
13356	0	0	Ki67+	 12252 6962
13357	0	0	Ki67+	 12254 7012
13358	0	0	Ki67+	 12256 7061
13359	0	0	Ki67+	 12263 6985
13360	0	0	Ki67+	 12263 7116
13361	0	0	Ki67+	 12264 6964
13362	0	0	Ki67+	 12265 7173
13363	0	0	Ki67+	 12270 7103
13364	0	0	Ki67+	 12270 7152
13365	0	0	Ki67+	 12276 6938
13366	0	0	Ki67+	 12277 7401
13367	0	0	Ki67+	 12278 6817
13368	0	0	Ki67+	 12281 7057
13369	0	0	Ki67+	 12282 7249
13370	0	0	Ki67+	 12287 7183
13371	0	0	Ki67+	 12288 7070
13372	0	0	Ki67+	 12290 6959
13373	0	0	Ki67+	 12292 7103
13374	0	0	Ki67+	 12293 7140
13375	0	0	Ki67+	 12297 6858
13376	0	0	Ki67+	 12299 7203
13377	0	0	Ki67+	 12302 6974
13378	0	0	Ki67+	 12306 7010
13379	0	0	Ki67+	 12307 6849
13380	0	0	Ki67+	 12307 7025
13381	0	0	Ki67+	 12310 7047
13382	0	0	Ki67+	 12310 7412
13383	0	0	Ki67+	 12313 7149
13384	0	0	Ki67+	 12320 6942
13385	0	0	Ki67+	 12323 7135
13386	0	0	Ki67+	 12323 7163
13387	0	0	Ki67+	 12323 7385
13388	0	0	Ki67+	 12325 6996
13389	0	0	Ki67+	 12331 7055
13390	0	0	Ki67+	 12332 6868
13391	0	0	Ki67+	 12336 7083
13392	0	0	Ki67+	 12343 7041
13393	0	0	Ki67+	 12344 7434
13394	0	0	Ki67+	 12346 7418
13395	0	0	Ki67+	 12347 7122
13396	0	0	Ki67+	 12354 6842
13397	0	0	Ki67+	 12358 7292
13398	0	0	Ki67+	 12359 6934
13399	0	0	Ki67+	 12364 7264
13400	0	0	Ki67+	 12368 7432
13401	0	0	Ki67+	 12374 7380
13402	0	0	Ki67+	 12375 7192
13403	0	0	Ki67+	 12375 7353
13404	0	0	Ki67+	 12381 6877
13405	0	0	Ki67+	 12393 6733
13406	0	0	Ki67+	 12394 7261
13407	0	0	Ki67+	 12395 7132
13408	0	0	Ki67+	 12396 6804
13409	0	0	Ki67+	 12397 7158
13410	0	0	Ki67+	 12397 7376
13411	0	0	Ki67+	 12402 7225
13412	0	0	Ki67+	 12402 7362
13413	0	0	Ki67+	 12409 7337
13414	0	0	Ki67+	 12414 7071
13415	0	0	Ki67+	 12415 7177
13416	0	0	Ki67+	 12415 7403
13417	0	0	Ki67+	 12422 7435
13418	0	0	Ki67+	 12423 6854
13419	0	0	Ki67+	 12423 7082
13420	0	0	Ki67+	 12427 7119
13421	0	0	Ki67+	 12428 6813
13422	0	0	Ki67+	 12431 6775
13423	0	0	Ki67+	 12436 7027
13424	0	0	Ki67+	 12443 6950
13425	0	0	Ki67+	 12443 7414
13426	0	0	Ki67+	 12447 7154
13427	0	0	Ki67+	 11651 7891
13428	0	0	Ki67+	 11660 8045
13429	0	0	Ki67+	 11661 8176
13430	0	0	Ki67+	 11664 8124
13431	0	0	Ki67+	 11665 8161
13432	0	0	Ki67+	 11667 7889
13433	0	0	Ki67+	 11669 7853
13434	0	0	Ki67+	 11671 8109
13435	0	0	Ki67+	 11684 8074
13436	0	0	Ki67+	 11689 7910
13437	0	0	Ki67+	 11689 8053
13438	0	0	Ki67+	 11690 8109
13439	0	0	Ki67+	 11691 7992
13440	0	0	Ki67+	 11691 8136
13441	0	0	Ki67+	 11694 7875
13442	0	0	Ki67+	 11696 8024
13443	0	0	Ki67+	 11702 7788
13444	0	0	Ki67+	 11710 7908
13445	0	0	Ki67+	 11710 8274
13446	0	0	Ki67+	 11711 7839
13447	0	0	Ki67+	 11711 8074
13448	0	0	Ki67+	 11713 7603
13449	0	0	Ki67+	 11720 7701
13450	0	0	Ki67+	 11725 7832
13451	0	0	Ki67+	 11732 7697
13452	0	0	Ki67+	 11732 7872
13453	0	0	Ki67+	 11734 7677
13454	0	0	Ki67+	 11734 7986
13455	0	0	Ki67+	 11737 7621
13456	0	0	Ki67+	 11740 7813
13457	0	0	Ki67+	 11740 8058
13458	0	0	Ki67+	 11741 7647
13459	0	0	Ki67+	 11741 7891
13460	0	0	Ki67+	 11742 7606
13461	0	0	Ki67+	 11744 7575
13462	0	0	Ki67+	 11746 7554
13463	0	0	Ki67+	 11747 7766
13464	0	0	Ki67+	 11750 8279
13465	0	0	Ki67+	 11751 7782
13466	0	0	Ki67+	 11756 7597
13467	0	0	Ki67+	 11759 7539
13468	0	0	Ki67+	 11759 7729
13469	0	0	Ki67+	 11760 7864
13470	0	0	Ki67+	 11761 7788
13471	0	0	Ki67+	 11762 7523
13472	0	0	Ki67+	 11764 7692
13473	0	0	Ki67+	 11765 8199
13474	0	0	Ki67+	 11767 7668
13475	0	0	Ki67+	 11767 7708
13476	0	0	Ki67+	 11769 7626
13477	0	0	Ki67+	 11773 7684
13478	0	0	Ki67+	 11775 7951
13479	0	0	Ki67+	 11785 8159
13480	0	0	Ki67+	 11786 8281
13481	0	0	Ki67+	 11793 7729
13482	0	0	Ki67+	 11796 7704
13483	0	0	Ki67+	 11804 7726
13484	0	0	Ki67+	 11804 8174
13485	0	0	Ki67+	 11807 7558
13486	0	0	Ki67+	 11807 8122
13487	0	0	Ki67+	 11809 8144
13488	0	0	Ki67+	 11813 7592
13489	0	0	Ki67+	 11814 7746
13490	0	0	Ki67+	 11815 8194
13491	0	0	Ki67+	 11822 7911
13492	0	0	Ki67+	 11827 8288
13493	0	0	Ki67+	 11832 7710
13494	0	0	Ki67+	 11832 8170
13495	0	0	Ki67+	 11833 7557
13496	0	0	Ki67+	 11834 7680
13497	0	0	Ki67+	 11840 7533
13498	0	0	Ki67+	 11840 8208
13499	0	0	Ki67+	 11842 8283
13500	0	0	Ki67+	 11844 8143
13501	0	0	Ki67+	 11848 7671
13502	0	0	Ki67+	 11848 8254
13503	0	0	Ki67+	 11851 7962
13504	0	0	Ki67+	 11857 8164
13505	0	0	Ki67+	 11859 8110
13506	0	0	Ki67+	 11861 8093
13507	0	0	Ki67+	 11862 8137
13508	0	0	Ki67+	 11862 8297
13509	0	0	Ki67+	 11868 8014
13510	0	0	Ki67+	 11869 7576
13511	0	0	Ki67+	 11870 7596
13512	0	0	Ki67+	 11874 8226
13513	0	0	Ki67+	 11877 8313
13514	0	0	Ki67+	 11881 7559
13515	0	0	Ki67+	 11885 8206
13516	0	0	Ki67+	 11886 8128
13517	0	0	Ki67+	 11887 8262
13518	0	0	Ki67+	 11892 8281
13519	0	0	Ki67+	 11893 8075
13520	0	0	Ki67+	 11894 8293
13521	0	0	Ki67+	 11897 8215
13522	0	0	Ki67+	 11898 7565
13523	0	0	Ki67+	 11904 8115
13524	0	0	Ki67+	 11904 8148
13525	0	0	Ki67+	 11905 8188
13526	0	0	Ki67+	 11908 8098
13527	0	0	Ki67+	 11917 8191
13528	0	0	Ki67+	 11924 8170
13529	0	0	Ki67+	 11932 8061
13530	0	0	Ki67+	 11932 8111
13531	0	0	Ki67+	 11935 7709
13532	0	0	Ki67+	 11936 7522
13533	0	0	Ki67+	 11936 8094
13534	0	0	Ki67+	 11937 7980
13535	0	0	Ki67+	 11937 8030
13536	0	0	Ki67+	 11938 7738
13537	0	0	Ki67+	 11940 7945
13538	0	0	Ki67+	 11947 7890
13539	0	0	Ki67+	 11955 8063
13540	0	0	Ki67+	 11959 7968
13541	0	0	Ki67+	 11960 7939
13542	0	0	Ki67+	 11963 7994
13543	0	0	Ki67+	 11970 8214
13544	0	0	Ki67+	 11972 7984
13545	0	0	Ki67+	 11972 8304
13546	0	0	Ki67+	 11974 8177
13547	0	0	Ki67+	 11980 8258
13548	0	0	Ki67+	 11982 8164
13549	0	0	Ki67+	 11986 8301
13550	0	0	Ki67+	 11987 8078
13551	0	0	Ki67+	 11989 7916
13552	0	0	Ki67+	 11994 8129
13553	0	0	Ki67+	 12002 8187
13554	0	0	Ki67+	 12011 8035
13555	0	0	Ki67+	 12012 8114
13556	0	0	Ki67+	 12018 7920
13557	0	0	Ki67+	 12019 8135
13558	0	0	Ki67+	 12023 8031
13559	0	0	Ki67+	 12025 7937
13560	0	0	Ki67+	 12028 8047
13561	0	0	Ki67+	 12045 7918
13562	0	0	Ki67+	 12047 8032
13563	0	0	Ki67+	 12065 7757
13564	0	0	Ki67+	 12074 7845
13565	0	0	Ki67+	 12077 8014
13566	0	0	Ki67+	 12092 8093
13567	0	0	Ki67+	 12109 8081
13568	0	0	Ki67+	 12111 7627
13569	0	0	Ki67+	 12119 8006
13570	0	0	Ki67+	 12124 8151
13571	0	0	Ki67+	 12125 7996
13572	0	0	Ki67+	 12128 7778
13573	0	0	Ki67+	 12130 8139
13574	0	0	Ki67+	 12137 7990
13575	0	0	Ki67+	 12145 8013
13576	0	0	Ki67+	 12152 8139
13577	0	0	Ki67+	 12171 7818
13578	0	0	Ki67+	 12177 7945
13579	0	0	Ki67+	 12208 7808
13580	0	0	Ki67+	 12236 7553
13581	0	0	Ki67+	 12241 7708
13582	0	0	Ki67+	 12249 8197
13583	0	0	Ki67+	 12252 8167
13584	0	0	Ki67+	 12253 7734
13585	0	0	Ki67+	 12253 7936
13586	0	0	Ki67+	 12256 8123
13587	0	0	Ki67+	 12257 8241
13588	0	0	Ki67+	 12263 7701
13589	0	0	Ki67+	 12266 7620
13590	0	0	Ki67+	 12267 8298
13591	0	0	Ki67+	 12269 7978
13592	0	0	Ki67+	 12270 8167
13593	0	0	Ki67+	 12273 7936
13594	0	0	Ki67+	 12274 8264
13595	0	0	Ki67+	 12276 7560
13596	0	0	Ki67+	 12276 8140
13597	0	0	Ki67+	 12279 8197
13598	0	0	Ki67+	 12279 8252
13599	0	0	Ki67+	 12285 7606
13600	0	0	Ki67+	 12295 8297
13601	0	0	Ki67+	 12296 8201
13602	0	0	Ki67+	 12301 7737
13603	0	0	Ki67+	 12308 8070
13604	0	0	Ki67+	 12316 8222
13605	0	0	Ki67+	 12319 7923
13606	0	0	Ki67+	 12329 7655
13607	0	0	Ki67+	 12333 7994
13608	0	0	Ki67+	 12338 7949
13609	0	0	Ki67+	 12344 8105
13610	0	0	Ki67+	 12345 7619
13611	0	0	Ki67+	 12374 7598
13612	0	0	Ki67+	 12379 7547
13613	0	0	Ki67+	 12393 7893
13614	0	0	Ki67+	 12406 7538
13615	0	0	Ki67+	 12424 7909
13616	0	0	Ki67+	 11649 8660
13617	0	0	Ki67+	 11650 8616
13618	0	0	Ki67+	 11650 8743
13619	0	0	Ki67+	 11652 9009
13620	0	0	Ki67+	 11654 8555
13621	0	0	Ki67+	 11654 8963
13622	0	0	Ki67+	 11655 8761
13623	0	0	Ki67+	 11660 8531
13624	0	0	Ki67+	 11662 8904
13625	0	0	Ki67+	 11667 8673
13626	0	0	Ki67+	 11668 9077
13627	0	0	Ki67+	 11669 8718
13628	0	0	Ki67+	 11671 8805
13629	0	0	Ki67+	 11672 8877
13630	0	0	Ki67+	 11672 9099
13631	0	0	Ki67+	 11674 8839
13632	0	0	Ki67+	 11674 8933
13633	0	0	Ki67+	 11680 8629
13634	0	0	Ki67+	 11683 8691
13635	0	0	Ki67+	 11684 8348
13636	0	0	Ki67+	 11687 8654
13637	0	0	Ki67+	 11689 8803
13638	0	0	Ki67+	 11692 8394
13639	0	0	Ki67+	 11692 8872
13640	0	0	Ki67+	 11695 8755
13641	0	0	Ki67+	 11696 8667
13642	0	0	Ki67+	 11697 8942
13643	0	0	Ki67+	 11698 9006
13644	0	0	Ki67+	 11701 8688
13645	0	0	Ki67+	 11702 8709
13646	0	0	Ki67+	 11703 8369
13647	0	0	Ki67+	 11715 8645
13648	0	0	Ki67+	 11717 8371
13649	0	0	Ki67+	 11733 8838
13650	0	0	Ki67+	 11748 8669
13651	0	0	Ki67+	 11749 8867
13652	0	0	Ki67+	 11750 9067
13653	0	0	Ki67+	 11752 9048
13654	0	0	Ki67+	 11756 8650
13655	0	0	Ki67+	 11757 8388
13656	0	0	Ki67+	 11758 8676
13657	0	0	Ki67+	 11760 8777
13658	0	0	Ki67+	 11762 8796
13659	0	0	Ki67+	 11766 9000
13660	0	0	Ki67+	 11769 8892
13661	0	0	Ki67+	 11773 9055
13662	0	0	Ki67+	 11774 8841
13663	0	0	Ki67+	 11779 9068
13664	0	0	Ki67+	 11788 8699
13665	0	0	Ki67+	 11794 8736
13666	0	0	Ki67+	 11803 9049
13667	0	0	Ki67+	 11808 8861
13668	0	0	Ki67+	 11809 8816
13669	0	0	Ki67+	 11810 8908
13670	0	0	Ki67+	 11818 8947
13671	0	0	Ki67+	 11818 8990
13672	0	0	Ki67+	 11825 8432
13673	0	0	Ki67+	 11827 9119
13674	0	0	Ki67+	 11828 8931
13675	0	0	Ki67+	 11829 8569
13676	0	0	Ki67+	 11838 8815
13677	0	0	Ki67+	 11843 8592
13678	0	0	Ki67+	 11850 8450
13679	0	0	Ki67+	 11858 8428
13680	0	0	Ki67+	 11863 8554
13681	0	0	Ki67+	 11870 8359
13682	0	0	Ki67+	 11878 9029
13683	0	0	Ki67+	 11880 8439
13684	0	0	Ki67+	 11882 8330
13685	0	0	Ki67+	 11882 9111
13686	0	0	Ki67+	 11884 9016
13687	0	0	Ki67+	 11885 9043
13688	0	0	Ki67+	 11889 8474
13689	0	0	Ki67+	 11889 8958
13690	0	0	Ki67+	 11890 8392
13691	0	0	Ki67+	 11894 8374
13692	0	0	Ki67+	 11898 8508
13693	0	0	Ki67+	 11904 9067
13694	0	0	Ki67+	 11912 8457
13695	0	0	Ki67+	 11916 9094
13696	0	0	Ki67+	 11919 9060
13697	0	0	Ki67+	 11920 8352
13698	0	0	Ki67+	 11926 8707
13699	0	0	Ki67+	 11927 8432
13700	0	0	Ki67+	 11928 8392
13701	0	0	Ki67+	 11928 9066
13702	0	0	Ki67+	 11930 9045
13703	0	0	Ki67+	 11935 8447
13704	0	0	Ki67+	 11935 8992
13705	0	0	Ki67+	 11938 8371
13706	0	0	Ki67+	 11942 8397
13707	0	0	Ki67+	 11943 8917
13708	0	0	Ki67+	 11944 9015
13709	0	0	Ki67+	 11947 9102
13710	0	0	Ki67+	 11948 8332
13711	0	0	Ki67+	 11948 8798
13712	0	0	Ki67+	 11950 8983
13713	0	0	Ki67+	 11953 9030
13714	0	0	Ki67+	 11955 8413
13715	0	0	Ki67+	 11955 9047
13716	0	0	Ki67+	 11956 8919
13717	0	0	Ki67+	 11962 8386
13718	0	0	Ki67+	 11963 8430
13719	0	0	Ki67+	 11966 8462
13720	0	0	Ki67+	 11973 8909
13721	0	0	Ki67+	 11973 9038
13722	0	0	Ki67+	 11973 9071
13723	0	0	Ki67+	 11974 8390
13724	0	0	Ki67+	 11978 8629
13725	0	0	Ki67+	 11981 8498
13726	0	0	Ki67+	 11982 8992
13727	0	0	Ki67+	 11983 8882
13728	0	0	Ki67+	 11984 8347
13729	0	0	Ki67+	 11984 9057
13730	0	0	Ki67+	 11987 9100
13731	0	0	Ki67+	 11991 8470
13732	0	0	Ki67+	 11991 8497
13733	0	0	Ki67+	 11992 8757
13734	0	0	Ki67+	 11994 8638
13735	0	0	Ki67+	 11995 9086
13736	0	0	Ki67+	 11996 8432
13737	0	0	Ki67+	 11996 8998
13738	0	0	Ki67+	 12004 8369
13739	0	0	Ki67+	 12007 8775
13740	0	0	Ki67+	 12010 8900
13741	0	0	Ki67+	 12019 8577
13742	0	0	Ki67+	 12019 9070
13743	0	0	Ki67+	 12020 9047
13744	0	0	Ki67+	 12022 9005
13745	0	0	Ki67+	 12023 8505
13746	0	0	Ki67+	 12026 8795
13747	0	0	Ki67+	 12026 9098
13748	0	0	Ki67+	 12027 8440
13749	0	0	Ki67+	 12031 8759
13750	0	0	Ki67+	 12031 8903
13751	0	0	Ki67+	 12032 8957
13752	0	0	Ki67+	 12034 8487
13753	0	0	Ki67+	 12034 8663
13754	0	0	Ki67+	 12034 9069
13755	0	0	Ki67+	 12036 8790
13756	0	0	Ki67+	 12037 8412
13757	0	0	Ki67+	 12043 8607
13758	0	0	Ki67+	 12045 8446
13759	0	0	Ki67+	 12047 8635
13760	0	0	Ki67+	 12051 8958
13761	0	0	Ki67+	 12052 8522
13762	0	0	Ki67+	 12052 8568
13763	0	0	Ki67+	 12053 8472
13764	0	0	Ki67+	 12053 9092
13765	0	0	Ki67+	 12056 8902
13766	0	0	Ki67+	 12061 8806
13767	0	0	Ki67+	 12067 9119
13768	0	0	Ki67+	 12145 8649
13769	0	0	Ki67+	 12209 8375
13770	0	0	Ki67+	 12238 8600
13771	0	0	Ki67+	 12278 8330
13772	0	0	Ki67+	 12280 8483
13773	0	0	Ki67+	 12326 9022
13774	0	0	Ki67+	 12329 9040
13775	0	0	Ki67+	 12342 9076
13776	0	0	Ki67+	 12357 9093
13777	0	0	Ki67+	 12379 8908
13778	0	0	Ki67+	 12387 9054
13779	0	0	Ki67+	 12389 9030
13780	0	0	Ki67+	 12406 9061
13781	0	0	Ki67+	 12416 8989
13782	0	0	Ki67+	 12420 9017
13783	0	0	Ki67+	 12422 9069
13784	0	0	Ki67+	 11652 9837
13785	0	0	Ki67+	 11653 9286
13786	0	0	Ki67+	 11659 9172
13787	0	0	Ki67+	 11661 9753
13788	0	0	Ki67+	 11663 9786
13789	0	0	Ki67+	 11665 9877
13790	0	0	Ki67+	 11668 9689
13791	0	0	Ki67+	 11670 9636
13792	0	0	Ki67+	 11672 9305
13793	0	0	Ki67+	 11672 9670
13794	0	0	Ki67+	 11673 9234
13795	0	0	Ki67+	 11675 9800
13796	0	0	Ki67+	 11677 9142
13797	0	0	Ki67+	 11682 9725
13798	0	0	Ki67+	 11687 9829
13799	0	0	Ki67+	 11691 9166
13800	0	0	Ki67+	 11696 9629
13801	0	0	Ki67+	 11698 9360
13802	0	0	Ki67+	 11698 9487
13803	0	0	Ki67+	 11700 9789
13804	0	0	Ki67+	 11704 9813
13805	0	0	Ki67+	 11706 9223
13806	0	0	Ki67+	 11708 9742
13807	0	0	Ki67+	 11713 9782
13808	0	0	Ki67+	 11715 9899
13809	0	0	Ki67+	 11716 9759
13810	0	0	Ki67+	 11718 9121
13811	0	0	Ki67+	 11719 9859
13812	0	0	Ki67+	 11720 9819
13813	0	0	Ki67+	 11724 9550
13814	0	0	Ki67+	 11725 9510
13815	0	0	Ki67+	 11728 9294
13816	0	0	Ki67+	 11728 9725
13817	0	0	Ki67+	 11729 9354
13818	0	0	Ki67+	 11730 9797
13819	0	0	Ki67+	 11732 9497
13820	0	0	Ki67+	 11732 9757
13821	0	0	Ki67+	 11734 9306
13822	0	0	Ki67+	 11735 9151
13823	0	0	Ki67+	 11735 9366
13824	0	0	Ki67+	 11736 9450
13825	0	0	Ki67+	 11738 9183
13826	0	0	Ki67+	 11740 9464
13827	0	0	Ki67+	 11743 9404
13828	0	0	Ki67+	 11746 9852
13829	0	0	Ki67+	 11747 9320
13830	0	0	Ki67+	 11748 9758
13831	0	0	Ki67+	 11749 9353
13832	0	0	Ki67+	 11749 9830
13833	0	0	Ki67+	 11753 9263
13834	0	0	Ki67+	 11753 9844
13835	0	0	Ki67+	 11754 9894
13836	0	0	Ki67+	 11756 9341
13837	0	0	Ki67+	 11759 9326
13838	0	0	Ki67+	 11761 9230
13839	0	0	Ki67+	 11764 9518
13840	0	0	Ki67+	 11765 9404
13841	0	0	Ki67+	 11766 9676
13842	0	0	Ki67+	 11777 9307
13843	0	0	Ki67+	 11787 9351
13844	0	0	Ki67+	 11788 9724
13845	0	0	Ki67+	 11789 9253
13846	0	0	Ki67+	 11792 9833
13847	0	0	Ki67+	 11795 9550
13848	0	0	Ki67+	 11795 9680
13849	0	0	Ki67+	 11796 9785
13850	0	0	Ki67+	 11798 9579
13851	0	0	Ki67+	 11799 9365
13852	0	0	Ki67+	 11801 9531
13853	0	0	Ki67+	 11801 9753
13854	0	0	Ki67+	 11804 9694
13855	0	0	Ki67+	 11804 9804
13856	0	0	Ki67+	 11813 9730
13857	0	0	Ki67+	 11816 9338
13858	0	0	Ki67+	 11818 9482
13859	0	0	Ki67+	 11819 9324
13860	0	0	Ki67+	 11819 9536
13861	0	0	Ki67+	 11823 9522
13862	0	0	Ki67+	 11825 9397
13863	0	0	Ki67+	 11826 9371
13864	0	0	Ki67+	 11828 9147
13865	0	0	Ki67+	 11828 9768
13866	0	0	Ki67+	 11835 9847
13867	0	0	Ki67+	 11836 9912
13868	0	0	Ki67+	 11842 9671
13869	0	0	Ki67+	 11842 9712
13870	0	0	Ki67+	 11844 9565
13871	0	0	Ki67+	 11845 9518
13872	0	0	Ki67+	 11847 9161
13873	0	0	Ki67+	 11848 9876
13874	0	0	Ki67+	 11863 9446
13875	0	0	Ki67+	 11864 9600
13876	0	0	Ki67+	 11867 9768
13877	0	0	Ki67+	 11869 9342
13878	0	0	Ki67+	 11874 9419
13879	0	0	Ki67+	 11879 9637
13880	0	0	Ki67+	 11880 9514
13881	0	0	Ki67+	 11880 9537
13882	0	0	Ki67+	 11882 9691
13883	0	0	Ki67+	 11886 9184
13884	0	0	Ki67+	 11900 9293
13885	0	0	Ki67+	 11901 9503
13886	0	0	Ki67+	 11913 9226
13887	0	0	Ki67+	 11919 9557
13888	0	0	Ki67+	 11920 9512
13889	0	0	Ki67+	 11920 9728
13890	0	0	Ki67+	 11922 9152
13891	0	0	Ki67+	 11922 9353
13892	0	0	Ki67+	 11923 9123
13893	0	0	Ki67+	 11924 9860
13894	0	0	Ki67+	 11926 9717
13895	0	0	Ki67+	 11929 9221
13896	0	0	Ki67+	 11929 9494
13897	0	0	Ki67+	 11938 9886
13898	0	0	Ki67+	 11939 9241
13899	0	0	Ki67+	 11940 9178
13900	0	0	Ki67+	 11945 9212
13901	0	0	Ki67+	 11950 9268
13902	0	0	Ki67+	 11952 9311
13903	0	0	Ki67+	 11953 9339
13904	0	0	Ki67+	 11954 9890
13905	0	0	Ki67+	 11966 9135
13906	0	0	Ki67+	 11966 9191
13907	0	0	Ki67+	 11967 9908
13908	0	0	Ki67+	 11968 9875
13909	0	0	Ki67+	 11969 9227
13910	0	0	Ki67+	 11969 9443
13911	0	0	Ki67+	 11982 9443
13912	0	0	Ki67+	 11982 9491
13913	0	0	Ki67+	 11987 9266
13914	0	0	Ki67+	 11990 9915
13915	0	0	Ki67+	 11991 9312
13916	0	0	Ki67+	 11991 9585
13917	0	0	Ki67+	 11991 9828
13918	0	0	Ki67+	 11994 9392
13919	0	0	Ki67+	 11997 9677
13920	0	0	Ki67+	 12000 9275
13921	0	0	Ki67+	 12003 9156
13922	0	0	Ki67+	 12006 9199
13923	0	0	Ki67+	 12006 9545
13924	0	0	Ki67+	 12008 9779
13925	0	0	Ki67+	 12014 9134
13926	0	0	Ki67+	 12016 9420
13927	0	0	Ki67+	 12018 9845
13928	0	0	Ki67+	 12019 9901
13929	0	0	Ki67+	 12022 9230
13930	0	0	Ki67+	 12022 9326
13931	0	0	Ki67+	 12026 9438
13932	0	0	Ki67+	 12027 9581
13933	0	0	Ki67+	 12028 9732
13934	0	0	Ki67+	 12029 9123
13935	0	0	Ki67+	 12031 9176
13936	0	0	Ki67+	 12035 9307
13937	0	0	Ki67+	 12037 9467
13938	0	0	Ki67+	 12038 9369
13939	0	0	Ki67+	 12040 9863
13940	0	0	Ki67+	 12041 9500
13941	0	0	Ki67+	 12042 9162
13942	0	0	Ki67+	 12042 9249
13943	0	0	Ki67+	 12045 9547
13944	0	0	Ki67+	 12048 9719
13945	0	0	Ki67+	 12049 9898
13946	0	0	Ki67+	 12051 9225
13947	0	0	Ki67+	 12053 9433
13948	0	0	Ki67+	 12054 9344
13949	0	0	Ki67+	 12054 9400
13950	0	0	Ki67+	 12055 9192
13951	0	0	Ki67+	 12058 9527
13952	0	0	Ki67+	 12059 9866
13953	0	0	Ki67+	 12060 9816
13954	0	0	Ki67+	 12066 9689
13955	0	0	Ki67+	 12067 9487
13956	0	0	Ki67+	 12069 9393
13957	0	0	Ki67+	 12070 9870
13958	0	0	Ki67+	 12073 9196
13959	0	0	Ki67+	 12074 9160
13960	0	0	Ki67+	 12083 9379
13961	0	0	Ki67+	 12084 9182
13962	0	0	Ki67+	 12085 9907
13963	0	0	Ki67+	 12093 9222
13964	0	0	Ki67+	 12095 9516
13965	0	0	Ki67+	 12095 9839
13966	0	0	Ki67+	 12096 9277
13967	0	0	Ki67+	 12096 9444
13968	0	0	Ki67+	 12098 9502
13969	0	0	Ki67+	 12099 9700
13970	0	0	Ki67+	 12106 9576
13971	0	0	Ki67+	 12109 9916
13972	0	0	Ki67+	 12113 9721
13973	0	0	Ki67+	 12113 9881
13974	0	0	Ki67+	 12121 9496
13975	0	0	Ki67+	 12122 9640
13976	0	0	Ki67+	 12123 9914
13977	0	0	Ki67+	 12125 9507
13978	0	0	Ki67+	 12126 9460
13979	0	0	Ki67+	 12128 9823
13980	0	0	Ki67+	 12131 9685
13981	0	0	Ki67+	 12131 9854
13982	0	0	Ki67+	 12132 9585
13983	0	0	Ki67+	 12135 9538
13984	0	0	Ki67+	 12139 9742
13985	0	0	Ki67+	 12141 9556
13986	0	0	Ki67+	 12147 9637
13987	0	0	Ki67+	 12157 9818
13988	0	0	Ki67+	 12158 9834
13989	0	0	Ki67+	 12160 9523
13990	0	0	Ki67+	 12162 9596
13991	0	0	Ki67+	 12167 9772
13992	0	0	Ki67+	 12171 9666
13993	0	0	Ki67+	 12182 9843
13994	0	0	Ki67+	 12183 9552
13995	0	0	Ki67+	 12188 9795
13996	0	0	Ki67+	 12191 9621
13997	0	0	Ki67+	 12192 9828
13998	0	0	Ki67+	 12194 9542
13999	0	0	Ki67+	 12197 9596
14000	0	0	Ki67+	 12198 9779
14001	0	0	Ki67+	 12200 9579
14002	0	0	Ki67+	 12202 9642
14003	0	0	Ki67+	 12215 9601
14004	0	0	Ki67+	 12218 9806
14005	0	0	Ki67+	 12224 9661
14006	0	0	Ki67+	 12376 9122
14007	0	0	Ki67+	 12414 9126
14008	0	0	Ki67+	 12430 9130
14009	0	0	Ki67+	 12443 9152
14010	0	0	Ki67+	 11669 9958
14011	0	0	Ki67+	 11675 9976
14012	0	0	Ki67+	 11695 9944
14013	0	0	Ki67+	 11707 9963
14014	0	0	Ki67+	 11708 9999
14015	0	0	Ki67+	 11728 9987
14016	0	0	Ki67+	 11732 10021
14017	0	0	Ki67+	 11738 9925
14018	0	0	Ki67+	 11758 9966
14019	0	0	Ki67+	 11774 9961
14020	0	0	Ki67+	 11776 9936
14021	0	0	Ki67+	 11817 9929
14022	0	0	Ki67+	 11853 10026
14023	0	0	Ki67+	 12004 9930
14024	0	0	Ki67+	 12034 9922
14025	0	0	Ki67+	 12045 9936
14026	0	0	Ki67+	 12156 11818
14027	0	0	Ki67+	 11925 13104
14028	0	0	Ki67+	 11663 13560
14029	0	0	Ki67+	 11663 13911
14030	0	0	Ki67+	 11675 13749
14031	0	0	Ki67+	 11677 13729
14032	0	0	Ki67+	 11682 13911
14033	0	0	Ki67+	 11697 13735
14034	0	0	Ki67+	 11699 13774
14035	0	0	Ki67+	 11711 13705
14036	0	0	Ki67+	 11716 13509
14037	0	0	Ki67+	 11722 13488
14038	0	0	Ki67+	 11725 13685
14039	0	0	Ki67+	 11736 13544
14040	0	0	Ki67+	 11741 13533
14041	0	0	Ki67+	 11777 13641
14042	0	0	Ki67+	 11777 13668
14043	0	0	Ki67+	 11777 13699
14044	0	0	Ki67+	 11783 13738
14045	0	0	Ki67+	 11783 13794
14046	0	0	Ki67+	 11794 13668
14047	0	0	Ki67+	 11794 13745
14048	0	0	Ki67+	 11799 13724
14049	0	0	Ki67+	 11890 13558
14050	0	0	Ki67+	 11923 13850
14051	0	0	Ki67+	 11942 13868
14052	0	0	Ki67+	 11945 13828
14053	0	0	Ki67+	 11953 13841
14054	0	0	Ki67+	 11955 13875
14055	0	0	Ki67+	 11956 13792
14056	0	0	Ki67+	 11964 13913
14057	0	0	Ki67+	 11985 13852
14058	0	0	Ki67+	 11989 13823
14059	0	0	Ki67+	 11998 13810
14060	0	0	Ki67+	 11998 13861
14061	0	0	Ki67+	 12022 13886
14062	0	0	Ki67+	 12058 13728
14063	0	0	Ki67+	 12069 13783
14064	0	0	Ki67+	 11660 14498
14065	0	0	Ki67+	 11671 14719
14066	0	0	Ki67+	 11675 14443
14067	0	0	Ki67+	 11679 13939
14068	0	0	Ki67+	 11680 13968
14069	0	0	Ki67+	 11682 14280
14070	0	0	Ki67+	 11682 14296
14071	0	0	Ki67+	 11689 14507
14072	0	0	Ki67+	 11697 14487
14073	0	0	Ki67+	 11706 14426
14074	0	0	Ki67+	 11707 14571
14075	0	0	Ki67+	 11712 13963
14076	0	0	Ki67+	 11726 14449
14077	0	0	Ki67+	 11727 14561
14078	0	0	Ki67+	 11729 14536
14079	0	0	Ki67+	 11744 14586
14080	0	0	Ki67+	 11750 14686
14081	0	0	Ki67+	 11752 14495
14082	0	0	Ki67+	 11770 14269
14083	0	0	Ki67+	 11772 14602
14084	0	0	Ki67+	 11779 14588
14085	0	0	Ki67+	 11784 14620
14086	0	0	Ki67+	 11796 14538
14087	0	0	Ki67+	 11804 14235
14088	0	0	Ki67+	 11804 14507
14089	0	0	Ki67+	 11809 14578
14090	0	0	Ki67+	 11810 14266
14091	0	0	Ki67+	 11813 14464
14092	0	0	Ki67+	 11817 14524
14093	0	0	Ki67+	 11820 13960
14094	0	0	Ki67+	 11823 14174
14095	0	0	Ki67+	 11825 14436
14096	0	0	Ki67+	 11828 14268
14097	0	0	Ki67+	 11829 14696
14098	0	0	Ki67+	 11835 14494
14099	0	0	Ki67+	 11852 14280
14100	0	0	Ki67+	 11857 14266
14101	0	0	Ki67+	 11857 14628
14102	0	0	Ki67+	 11859 14408
14103	0	0	Ki67+	 11860 14699
14104	0	0	Ki67+	 11868 14371
14105	0	0	Ki67+	 11871 14272
14106	0	0	Ki67+	 11874 14416
14107	0	0	Ki67+	 11882 14715
14108	0	0	Ki67+	 11892 14459
14109	0	0	Ki67+	 11901 14676
14110	0	0	Ki67+	 11935 14130
14111	0	0	Ki67+	 11940 13928
14112	0	0	Ki67+	 11957 14131
14113	0	0	Ki67+	 11981 14000
14114	0	0	Ki67+	 12009 14648
14115	0	0	Ki67+	 12027 13967
14116	0	0	Ki67+	 12160 14709
14117	0	0	Ki67+	 12238 14715
14118	0	0	Ki67+	 12254 14148
14119	0	0	Ki67+	 12288 14704
14120	0	0	Ki67+	 12423 14226
14121	0	0	Ki67+	 12423 14671
14122	0	0	Ki67+	 11657 14738
14123	0	0	Ki67+	 11667 14893
14124	0	0	Ki67+	 11668 15046
14125	0	0	Ki67+	 11683 15057
14126	0	0	Ki67+	 11703 14754
14127	0	0	Ki67+	 11708 15067
14128	0	0	Ki67+	 11712 14721
14129	0	0	Ki67+	 11719 14745
14130	0	0	Ki67+	 11737 15074
14131	0	0	Ki67+	 11746 14835
14132	0	0	Ki67+	 11747 15106
14133	0	0	Ki67+	 11752 15077
14134	0	0	Ki67+	 11759 14873
14135	0	0	Ki67+	 11760 15108
14136	0	0	Ki67+	 11766 14958
14137	0	0	Ki67+	 11771 14739
14138	0	0	Ki67+	 11775 14898
14139	0	0	Ki67+	 11780 14758
14140	0	0	Ki67+	 11784 15110
14141	0	0	Ki67+	 11794 14801
14142	0	0	Ki67+	 11804 14957
14143	0	0	Ki67+	 11810 14791
14144	0	0	Ki67+	 11810 15131
14145	0	0	Ki67+	 11818 14964
14146	0	0	Ki67+	 11827 15152
14147	0	0	Ki67+	 11828 14914
14148	0	0	Ki67+	 11831 15175
14149	0	0	Ki67+	 11832 15031
14150	0	0	Ki67+	 11835 14747
14151	0	0	Ki67+	 11838 14926
14152	0	0	Ki67+	 11840 14897
14153	0	0	Ki67+	 11846 15196
14154	0	0	Ki67+	 11858 15195
14155	0	0	Ki67+	 11860 15155
14156	0	0	Ki67+	 11861 15183
14157	0	0	Ki67+	 11862 14884
14158	0	0	Ki67+	 11864 14751
14159	0	0	Ki67+	 11873 15041
14160	0	0	Ki67+	 11875 15015
14161	0	0	Ki67+	 11877 14909
14162	0	0	Ki67+	 11881 15160
14163	0	0	Ki67+	 11882 15072
14164	0	0	Ki67+	 11887 15040
14165	0	0	Ki67+	 11889 15182
14166	0	0	Ki67+	 11891 14941
14167	0	0	Ki67+	 11894 14893
14168	0	0	Ki67+	 11904 15012
14169	0	0	Ki67+	 11908 15036
14170	0	0	Ki67+	 11923 15084
14171	0	0	Ki67+	 11924 14754
14172	0	0	Ki67+	 11930 15064
14173	0	0	Ki67+	 11968 15227
14174	0	0	Ki67+	 11978 14740
14175	0	0	Ki67+	 11982 15174
14176	0	0	Ki67+	 11983 15129
14177	0	0	Ki67+	 11991 15253
14178	0	0	Ki67+	 12010 14780
14179	0	0	Ki67+	 12022 14810
14180	0	0	Ki67+	 12026 15312
14181	0	0	Ki67+	 12031 15157
14182	0	0	Ki67+	 12031 15290
14183	0	0	Ki67+	 12043 15153
14184	0	0	Ki67+	 12048 15319
14185	0	0	Ki67+	 12052 15023
14186	0	0	Ki67+	 12053 14925
14187	0	0	Ki67+	 12058 15338
14188	0	0	Ki67+	 12062 15113
14189	0	0	Ki67+	 12067 15310
14190	0	0	Ki67+	 12069 15022
14191	0	0	Ki67+	 12073 15113
14192	0	0	Ki67+	 12081 15135
14193	0	0	Ki67+	 12082 15355
14194	0	0	Ki67+	 12084 15007
14195	0	0	Ki67+	 12085 15322
14196	0	0	Ki67+	 12086 15037
14197	0	0	Ki67+	 12092 15352
14198	0	0	Ki67+	 12095 15174
14199	0	0	Ki67+	 12098 15154
14200	0	0	Ki67+	 12099 15080
14201	0	0	Ki67+	 12119 14792
14202	0	0	Ki67+	 12121 14909
14203	0	0	Ki67+	 12121 15339
14204	0	0	Ki67+	 12122 15136
14205	0	0	Ki67+	 12132 15093
14206	0	0	Ki67+	 12132 15321
14207	0	0	Ki67+	 12133 15351
14208	0	0	Ki67+	 12134 15186
14209	0	0	Ki67+	 12139 15119
14210	0	0	Ki67+	 12142 14810
14211	0	0	Ki67+	 12143 14757
14212	0	0	Ki67+	 12144 14922
14213	0	0	Ki67+	 12144 15201
14214	0	0	Ki67+	 12154 14851
14215	0	0	Ki67+	 12155 14838
14216	0	0	Ki67+	 12158 14776
14217	0	0	Ki67+	 12159 15146
14218	0	0	Ki67+	 12163 15017
14219	0	0	Ki67+	 12163 15342
14220	0	0	Ki67+	 12166 14976
14221	0	0	Ki67+	 12166 15374
14222	0	0	Ki67+	 12167 14999
14223	0	0	Ki67+	 12167 15352
14224	0	0	Ki67+	 12168 14724
14225	0	0	Ki67+	 12172 14758
14226	0	0	Ki67+	 12179 15210
14227	0	0	Ki67+	 12184 15191
14228	0	0	Ki67+	 12193 14914
14229	0	0	Ki67+	 12194 14740
14230	0	0	Ki67+	 12196 15217
14231	0	0	Ki67+	 12197 15364
14232	0	0	Ki67+	 12200 15389
14233	0	0	Ki67+	 12201 15061
14234	0	0	Ki67+	 12212 14963
14235	0	0	Ki67+	 12221 14941
14236	0	0	Ki67+	 12226 15074
14237	0	0	Ki67+	 12229 15418
14238	0	0	Ki67+	 12236 14971
14239	0	0	Ki67+	 12236 15093
14240	0	0	Ki67+	 12239 15275
14241	0	0	Ki67+	 12242 15008
14242	0	0	Ki67+	 12247 15423
14243	0	0	Ki67+	 12250 14981
14244	0	0	Ki67+	 12252 15215
14245	0	0	Ki67+	 12256 14762
14246	0	0	Ki67+	 12256 15053
14247	0	0	Ki67+	 12257 15480
14248	0	0	Ki67+	 12259 15018
14249	0	0	Ki67+	 12263 15237
14250	0	0	Ki67+	 12266 14846
14251	0	0	Ki67+	 12271 15166
14252	0	0	Ki67+	 12276 15315
14253	0	0	Ki67+	 12277 15246
14254	0	0	Ki67+	 12279 15435
14255	0	0	Ki67+	 12280 15094
14256	0	0	Ki67+	 12281 15461
14257	0	0	Ki67+	 12283 14957
14258	0	0	Ki67+	 12284 15214
14259	0	0	Ki67+	 12286 15196
14260	0	0	Ki67+	 12287 15252
14261	0	0	Ki67+	 12290 14776
14262	0	0	Ki67+	 12290 15050
14263	0	0	Ki67+	 12291 14971
14264	0	0	Ki67+	 12291 15315
14265	0	0	Ki67+	 12292 14895
14266	0	0	Ki67+	 12300 14790
14267	0	0	Ki67+	 12303 15145
14268	0	0	Ki67+	 12303 15315
14269	0	0	Ki67+	 12308 15200
14270	0	0	Ki67+	 12314 14779
14271	0	0	Ki67+	 12314 14915
14272	0	0	Ki67+	 12314 14932
14273	0	0	Ki67+	 12315 15007
14274	0	0	Ki67+	 12315 15114
14275	0	0	Ki67+	 12316 14971
14276	0	0	Ki67+	 12317 14730
14277	0	0	Ki67+	 12321 14902
14278	0	0	Ki67+	 12322 14863
14279	0	0	Ki67+	 12322 15028
14280	0	0	Ki67+	 12328 14957
14281	0	0	Ki67+	 12329 15241
14282	0	0	Ki67+	 12331 15046
14283	0	0	Ki67+	 12332 15142
14284	0	0	Ki67+	 12335 14837
14285	0	0	Ki67+	 12340 14774
14286	0	0	Ki67+	 12340 14993
14287	0	0	Ki67+	 12344 15175
14288	0	0	Ki67+	 12344 15453
14289	0	0	Ki67+	 12347 15274
14290	0	0	Ki67+	 12350 14817
14291	0	0	Ki67+	 12350 15209
14292	0	0	Ki67+	 12352 15051
14293	0	0	Ki67+	 12352 15107
14294	0	0	Ki67+	 12353 15006
14295	0	0	Ki67+	 12359 15318
14296	0	0	Ki67+	 12360 14876
14297	0	0	Ki67+	 12360 15291
14298	0	0	Ki67+	 12365 14979
14299	0	0	Ki67+	 12366 15021
14300	0	0	Ki67+	 12366 15186
14301	0	0	Ki67+	 12371 14916
14302	0	0	Ki67+	 12371 15382
14303	0	0	Ki67+	 12372 15126
14304	0	0	Ki67+	 12372 15207
14305	0	0	Ki67+	 12374 15144
14306	0	0	Ki67+	 12375 15084
14307	0	0	Ki67+	 12377 15348
14308	0	0	Ki67+	 12383 15419
14309	0	0	Ki67+	 12383 15462
14310	0	0	Ki67+	 12384 15169
14311	0	0	Ki67+	 12385 14952
14312	0	0	Ki67+	 12387 15224
14313	0	0	Ki67+	 12388 15391
14314	0	0	Ki67+	 12390 15346
14315	0	0	Ki67+	 12392 15268
14316	0	0	Ki67+	 12395 15290
14317	0	0	Ki67+	 12397 15325
14318	0	0	Ki67+	 12399 15438
14319	0	0	Ki67+	 12403 15071
14320	0	0	Ki67+	 12406 15347
14321	0	0	Ki67+	 12407 15187
14322	0	0	Ki67+	 12408 14983
14323	0	0	Ki67+	 12408 15262
14324	0	0	Ki67+	 12409 15305
14325	0	0	Ki67+	 12417 15132
14326	0	0	Ki67+	 12417 15421
14327	0	0	Ki67+	 12418 14754
14328	0	0	Ki67+	 12418 15230
14329	0	0	Ki67+	 12424 15280
14330	0	0	Ki67+	 12425 15345
14331	0	0	Ki67+	 12426 15108
14332	0	0	Ki67+	 12432 15002
14333	0	0	Ki67+	 12434 14818
14334	0	0	Ki67+	 12436 15382
14335	0	0	Ki67+	 12438 15279
14336	0	0	Ki67+	 12438 15444
14337	0	0	Ki67+	 12440 15031
14338	0	0	Ki67+	 12441 15424
14339	0	0	Ki67+	 12442 15147
14340	0	0	Ki67+	 12450 5301
14341	0	0	Ki67+	 12450 5660
14342	0	0	Ki67+	 12454 5745
14343	0	0	Ki67+	 12456 5275
14344	0	0	Ki67+	 12460 5318
14345	0	0	Ki67+	 12461 5578
14346	0	0	Ki67+	 12462 5545
14347	0	0	Ki67+	 12463 5561
14348	0	0	Ki67+	 12463 5635
14349	0	0	Ki67+	 12464 5597
14350	0	0	Ki67+	 12464 5759
14351	0	0	Ki67+	 12465 5656
14352	0	0	Ki67+	 12467 5683
14353	0	0	Ki67+	 12476 5714
14354	0	0	Ki67+	 12477 5741
14355	0	0	Ki67+	 12478 5146
14356	0	0	Ki67+	 12486 5698
14357	0	0	Ki67+	 12488 5512
14358	0	0	Ki67+	 12489 5562
14359	0	0	Ki67+	 12491 5305
14360	0	0	Ki67+	 12494 5756
14361	0	0	Ki67+	 12497 5632
14362	0	0	Ki67+	 12503 5320
14363	0	0	Ki67+	 12504 5592
14364	0	0	Ki67+	 12509 5668
14365	0	0	Ki67+	 12511 5535
14366	0	0	Ki67+	 12518 5741
14367	0	0	Ki67+	 12523 5704
14368	0	0	Ki67+	 12534 5119
14369	0	0	Ki67+	 12543 5629
14370	0	0	Ki67+	 12555 5758
14371	0	0	Ki67+	 12558 5619
14372	0	0	Ki67+	 12558 5666
14373	0	0	Ki67+	 12561 5651
14374	0	0	Ki67+	 12563 5409
14375	0	0	Ki67+	 12568 5567
14376	0	0	Ki67+	 12569 5596
14377	0	0	Ki67+	 12577 5678
14378	0	0	Ki67+	 12581 5404
14379	0	0	Ki67+	 12588 5672
14380	0	0	Ki67+	 12592 5609
14381	0	0	Ki67+	 12594 5736
14382	0	0	Ki67+	 12599 5448
14383	0	0	Ki67+	 12600 5237
14384	0	0	Ki67+	 12604 5576
14385	0	0	Ki67+	 12608 5743
14386	0	0	Ki67+	 12622 5717
14387	0	0	Ki67+	 12634 5727
14388	0	0	Ki67+	 12637 5578
14389	0	0	Ki67+	 12638 5361
14390	0	0	Ki67+	 12641 5506
14391	0	0	Ki67+	 12641 5546
14392	0	0	Ki67+	 12645 5219
14393	0	0	Ki67+	 12649 5672
14394	0	0	Ki67+	 12665 5554
14395	0	0	Ki67+	 12669 5582
14396	0	0	Ki67+	 12670 5699
14397	0	0	Ki67+	 12676 5606
14398	0	0	Ki67+	 12677 5319
14399	0	0	Ki67+	 12679 5406
14400	0	0	Ki67+	 12680 5252
14401	0	0	Ki67+	 12684 5619
14402	0	0	Ki67+	 12685 5533
14403	0	0	Ki67+	 12687 5551
14404	0	0	Ki67+	 12692 5580
14405	0	0	Ki67+	 12703 5262
14406	0	0	Ki67+	 12711 5606
14407	0	0	Ki67+	 12715 5452
14408	0	0	Ki67+	 12720 5513
14409	0	0	Ki67+	 12723 5640
14410	0	0	Ki67+	 12724 5351
14411	0	0	Ki67+	 12724 5487
14412	0	0	Ki67+	 12762 5264
14413	0	0	Ki67+	 12763 5435
14414	0	0	Ki67+	 12775 5650
14415	0	0	Ki67+	 12784 5630
14416	0	0	Ki67+	 12798 5102
14417	0	0	Ki67+	 12821 5747
14418	0	0	Ki67+	 12828 5724
14419	0	0	Ki67+	 12832 5653
14420	0	0	Ki67+	 12841 5605
14421	0	0	Ki67+	 12845 5737
14422	0	0	Ki67+	 12851 5693
14423	0	0	Ki67+	 12867 5469
14424	0	0	Ki67+	 12875 5716
14425	0	0	Ki67+	 12876 5696
14426	0	0	Ki67+	 12896 5555
14427	0	0	Ki67+	 12898 5682
14428	0	0	Ki67+	 12904 5605
14429	0	0	Ki67+	 12916 5694
14430	0	0	Ki67+	 12930 5691
14431	0	0	Ki67+	 12944 5700
14432	0	0	Ki67+	 12953 5747
14433	0	0	Ki67+	 12970 5717
14434	0	0	Ki67+	 12986 5744
14435	0	0	Ki67+	 12991 5720
14436	0	0	Ki67+	 13027 5283
14437	0	0	Ki67+	 13036 5267
14438	0	0	Ki67+	 13068 5326
14439	0	0	Ki67+	 13069 5445
14440	0	0	Ki67+	 13085 5291
14441	0	0	Ki67+	 13087 5412
14442	0	0	Ki67+	 13087 5429
14443	0	0	Ki67+	 13091 5494
14444	0	0	Ki67+	 13095 5257
14445	0	0	Ki67+	 13099 5539
14446	0	0	Ki67+	 13100 5529
14447	0	0	Ki67+	 13106 5656
14448	0	0	Ki67+	 13112 5591
14449	0	0	Ki67+	 13114 5695
14450	0	0	Ki67+	 13115 5301
14451	0	0	Ki67+	 13121 5336
14452	0	0	Ki67+	 13124 5133
14453	0	0	Ki67+	 13127 5398
14454	0	0	Ki67+	 13130 5229
14455	0	0	Ki67+	 13132 5553
14456	0	0	Ki67+	 13149 5417
14457	0	0	Ki67+	 13150 5276
14458	0	0	Ki67+	 13151 5236
14459	0	0	Ki67+	 13152 5341
14460	0	0	Ki67+	 13159 5418
14461	0	0	Ki67+	 13160 5309
14462	0	0	Ki67+	 13165 5156
14463	0	0	Ki67+	 13165 5219
14464	0	0	Ki67+	 13171 5275
14465	0	0	Ki67+	 13175 5561
14466	0	0	Ki67+	 13176 5122
14467	0	0	Ki67+	 13182 5651
14468	0	0	Ki67+	 13183 5284
14469	0	0	Ki67+	 13196 5269
14470	0	0	Ki67+	 13197 5634
14471	0	0	Ki67+	 13208 5344
14472	0	0	Ki67+	 13212 5361
14473	0	0	Ki67+	 13213 5694
14474	0	0	Ki67+	 13225 5505
14475	0	0	Ki67+	 13227 5553
14476	0	0	Ki67+	 13230 5515
14477	0	0	Ki67+	 13233 5606
14478	0	0	Ki67+	 13240 5719
14479	0	0	Ki67+	 12453 6412
14480	0	0	Ki67+	 12456 6221
14481	0	0	Ki67+	 12456 6312
14482	0	0	Ki67+	 12457 6343
14483	0	0	Ki67+	 12457 6390
14484	0	0	Ki67+	 12458 6451
14485	0	0	Ki67+	 12460 6003
14486	0	0	Ki67+	 12460 6261
14487	0	0	Ki67+	 12461 6021
14488	0	0	Ki67+	 12462 5927
14489	0	0	Ki67+	 12467 6085
14490	0	0	Ki67+	 12468 6296
14491	0	0	Ki67+	 12469 6246
14492	0	0	Ki67+	 12469 6525
14493	0	0	Ki67+	 12471 5949
14494	0	0	Ki67+	 12475 6031
14495	0	0	Ki67+	 12477 6199
14496	0	0	Ki67+	 12479 6110
14497	0	0	Ki67+	 12479 6467
14498	0	0	Ki67+	 12481 5938
14499	0	0	Ki67+	 12488 6064
14500	0	0	Ki67+	 12489 6375
14501	0	0	Ki67+	 12489 6389
14502	0	0	Ki67+	 12490 6269
14503	0	0	Ki67+	 12491 6285
14504	0	0	Ki67+	 12494 5919
14505	0	0	Ki67+	 12494 6315
14506	0	0	Ki67+	 12498 5883
14507	0	0	Ki67+	 12499 6170
14508	0	0	Ki67+	 12500 5864
14509	0	0	Ki67+	 12500 6332
14510	0	0	Ki67+	 12501 6145
14511	0	0	Ki67+	 12502 6257
14512	0	0	Ki67+	 12503 6057
14513	0	0	Ki67+	 12503 6371
14514	0	0	Ki67+	 12504 6116
14515	0	0	Ki67+	 12507 5923
14516	0	0	Ki67+	 12507 6419
14517	0	0	Ki67+	 12511 6206
14518	0	0	Ki67+	 12515 5771
14519	0	0	Ki67+	 12516 6104
14520	0	0	Ki67+	 12516 6383
14521	0	0	Ki67+	 12522 6255
14522	0	0	Ki67+	 12522 6324
14523	0	0	Ki67+	 12523 5853
14524	0	0	Ki67+	 12529 6061
14525	0	0	Ki67+	 12534 6308
14526	0	0	Ki67+	 12536 5790
14527	0	0	Ki67+	 12536 5866
14528	0	0	Ki67+	 12538 6099
14529	0	0	Ki67+	 12542 5838
14530	0	0	Ki67+	 12546 6284
14531	0	0	Ki67+	 12555 6252
14532	0	0	Ki67+	 12555 6499
14533	0	0	Ki67+	 12561 5893
14534	0	0	Ki67+	 12561 6545
14535	0	0	Ki67+	 12563 6299
14536	0	0	Ki67+	 12572 6264
14537	0	0	Ki67+	 12573 5799
14538	0	0	Ki67+	 12573 6559
14539	0	0	Ki67+	 12575 6137
14540	0	0	Ki67+	 12595 6532
14541	0	0	Ki67+	 12601 6434
14542	0	0	Ki67+	 12616 6504
14543	0	0	Ki67+	 12617 6439
14544	0	0	Ki67+	 12626 5823
14545	0	0	Ki67+	 12626 5888
14546	0	0	Ki67+	 12632 6369
14547	0	0	Ki67+	 12633 6488
14548	0	0	Ki67+	 12635 6318
14549	0	0	Ki67+	 12642 6344
14550	0	0	Ki67+	 12645 5955
14551	0	0	Ki67+	 12646 6487
14552	0	0	Ki67+	 12650 6040
14553	0	0	Ki67+	 12650 6289
14554	0	0	Ki67+	 12652 5785
14555	0	0	Ki67+	 12652 5914
14556	0	0	Ki67+	 12656 6521
14557	0	0	Ki67+	 12658 6326
14558	0	0	Ki67+	 12660 5904
14559	0	0	Ki67+	 12663 6369
14560	0	0	Ki67+	 12665 6467
14561	0	0	Ki67+	 12666 6485
14562	0	0	Ki67+	 12672 6092
14563	0	0	Ki67+	 12673 5985
14564	0	0	Ki67+	 12676 5937
14565	0	0	Ki67+	 12682 5917
14566	0	0	Ki67+	 12685 5795
14567	0	0	Ki67+	 12686 6502
14568	0	0	Ki67+	 12690 6526
14569	0	0	Ki67+	 12696 5934
14570	0	0	Ki67+	 12698 5991
14571	0	0	Ki67+	 12700 5950
14572	0	0	Ki67+	 12705 5793
14573	0	0	Ki67+	 12708 6142
14574	0	0	Ki67+	 12720 5838
14575	0	0	Ki67+	 12724 5811
14576	0	0	Ki67+	 12733 5765
14577	0	0	Ki67+	 12756 6085
14578	0	0	Ki67+	 12757 6216
14579	0	0	Ki67+	 12760 5810
14580	0	0	Ki67+	 12760 6016
14581	0	0	Ki67+	 12762 6115
14582	0	0	Ki67+	 12763 6240
14583	0	0	Ki67+	 12770 6136
14584	0	0	Ki67+	 12782 6274
14585	0	0	Ki67+	 12784 5949
14586	0	0	Ki67+	 12785 6210
14587	0	0	Ki67+	 12788 5978
14588	0	0	Ki67+	 12788 6056
14589	0	0	Ki67+	 12792 6249
14590	0	0	Ki67+	 12794 6477
14591	0	0	Ki67+	 12795 6302
14592	0	0	Ki67+	 12807 6502
14593	0	0	Ki67+	 12811 6403
14594	0	0	Ki67+	 12812 6363
14595	0	0	Ki67+	 12817 6421
14596	0	0	Ki67+	 12819 6383
14597	0	0	Ki67+	 12824 6531
14598	0	0	Ki67+	 12832 5807
14599	0	0	Ki67+	 12838 6462
14600	0	0	Ki67+	 12839 5768
14601	0	0	Ki67+	 12840 6396
14602	0	0	Ki67+	 12840 6487
14603	0	0	Ki67+	 12841 6546
14604	0	0	Ki67+	 12843 6348
14605	0	0	Ki67+	 12853 6524
14606	0	0	Ki67+	 12856 6390
14607	0	0	Ki67+	 12857 5840
14608	0	0	Ki67+	 12873 5806
14609	0	0	Ki67+	 12877 6398
14610	0	0	Ki67+	 12879 6473
14611	0	0	Ki67+	 12881 5861
14612	0	0	Ki67+	 12884 6139
14613	0	0	Ki67+	 12887 6429
14614	0	0	Ki67+	 12889 5833
14615	0	0	Ki67+	 12895 5844
14616	0	0	Ki67+	 12898 5766
14617	0	0	Ki67+	 12903 5809
14618	0	0	Ki67+	 12904 5926
14619	0	0	Ki67+	 12904 6535
14620	0	0	Ki67+	 12906 5794
14621	0	0	Ki67+	 12906 5851
14622	0	0	Ki67+	 12906 6482
14623	0	0	Ki67+	 12908 6522
14624	0	0	Ki67+	 12919 5883
14625	0	0	Ki67+	 12925 6439
14626	0	0	Ki67+	 12926 5937
14627	0	0	Ki67+	 12926 6538
14628	0	0	Ki67+	 12927 5899
14629	0	0	Ki67+	 12929 5805
14630	0	0	Ki67+	 12929 5983
14631	0	0	Ki67+	 12932 6507
14632	0	0	Ki67+	 12933 5774
14633	0	0	Ki67+	 12936 6463
14634	0	0	Ki67+	 12947 5817
14635	0	0	Ki67+	 12949 5932
14636	0	0	Ki67+	 12950 6027
14637	0	0	Ki67+	 12957 6417
14638	0	0	Ki67+	 12958 5895
14639	0	0	Ki67+	 12958 5960
14640	0	0	Ki67+	 12959 5830
14641	0	0	Ki67+	 12960 5783
14642	0	0	Ki67+	 12960 5863
14643	0	0	Ki67+	 12965 6549
14644	0	0	Ki67+	 12969 6521
14645	0	0	Ki67+	 12971 5985
14646	0	0	Ki67+	 12975 6012
14647	0	0	Ki67+	 12978 6038
14648	0	0	Ki67+	 12979 5780
14649	0	0	Ki67+	 12981 5924
14650	0	0	Ki67+	 12985 5802
14651	0	0	Ki67+	 12986 6112
14652	0	0	Ki67+	 12988 5887
14653	0	0	Ki67+	 12989 6515
14654	0	0	Ki67+	 12991 5833
14655	0	0	Ki67+	 12991 5961
14656	0	0	Ki67+	 12994 6171
14657	0	0	Ki67+	 12997 5861
14658	0	0	Ki67+	 13001 5890
14659	0	0	Ki67+	 13001 5917
14660	0	0	Ki67+	 13001 6238
14661	0	0	Ki67+	 13010 6042
14662	0	0	Ki67+	 13011 6159
14663	0	0	Ki67+	 13012 5906
14664	0	0	Ki67+	 13013 5837
14665	0	0	Ki67+	 13014 5809
14666	0	0	Ki67+	 13014 6004
14667	0	0	Ki67+	 13014 6110
14668	0	0	Ki67+	 13015 6180
14669	0	0	Ki67+	 13017 6068
14670	0	0	Ki67+	 13020 5882
14671	0	0	Ki67+	 13023 6272
14672	0	0	Ki67+	 13025 6138
14673	0	0	Ki67+	 13033 6480
14674	0	0	Ki67+	 13034 5776
14675	0	0	Ki67+	 13038 6076
14676	0	0	Ki67+	 13039 6193
14677	0	0	Ki67+	 13043 5895
14678	0	0	Ki67+	 13044 5834
14679	0	0	Ki67+	 13046 6142
14680	0	0	Ki67+	 13047 5989
14681	0	0	Ki67+	 13047 6013
14682	0	0	Ki67+	 13051 5857
14683	0	0	Ki67+	 13052 6296
14684	0	0	Ki67+	 13054 6211
14685	0	0	Ki67+	 13055 6164
14686	0	0	Ki67+	 13058 6028
14687	0	0	Ki67+	 13062 6101
14688	0	0	Ki67+	 13065 6364
14689	0	0	Ki67+	 13068 6153
14690	0	0	Ki67+	 13070 6082
14691	0	0	Ki67+	 13070 6235
14692	0	0	Ki67+	 13070 6282
14693	0	0	Ki67+	 13074 6191
14694	0	0	Ki67+	 13084 6313
14695	0	0	Ki67+	 13087 5773
14696	0	0	Ki67+	 13089 5798
14697	0	0	Ki67+	 13089 5955
14698	0	0	Ki67+	 13091 6039
14699	0	0	Ki67+	 13093 5937
14700	0	0	Ki67+	 13093 6285
14701	0	0	Ki67+	 13095 6364
14702	0	0	Ki67+	 13096 6074
14703	0	0	Ki67+	 13096 6101
14704	0	0	Ki67+	 13100 6202
14705	0	0	Ki67+	 13102 6124
14706	0	0	Ki67+	 13104 5847
14707	0	0	Ki67+	 13104 6172
14708	0	0	Ki67+	 13112 6351
14709	0	0	Ki67+	 13115 5988
14710	0	0	Ki67+	 13117 6145
14711	0	0	Ki67+	 13119 5958
14712	0	0	Ki67+	 13120 5864
14713	0	0	Ki67+	 13124 6190
14714	0	0	Ki67+	 13125 6008
14715	0	0	Ki67+	 13126 6294
14716	0	0	Ki67+	 13127 6034
14717	0	0	Ki67+	 13132 5893
14718	0	0	Ki67+	 13134 6223
14719	0	0	Ki67+	 13137 6107
14720	0	0	Ki67+	 13137 6178
14721	0	0	Ki67+	 13139 6269
14722	0	0	Ki67+	 13143 6251
14723	0	0	Ki67+	 13149 6201
14724	0	0	Ki67+	 13150 6168
14725	0	0	Ki67+	 13157 6044
14726	0	0	Ki67+	 13158 6392
14727	0	0	Ki67+	 13170 6008
14728	0	0	Ki67+	 13171 6448
14729	0	0	Ki67+	 13172 6175
14730	0	0	Ki67+	 13173 6155
14731	0	0	Ki67+	 13174 6116
14732	0	0	Ki67+	 13185 6177
14733	0	0	Ki67+	 13188 6385
14734	0	0	Ki67+	 13189 6207
14735	0	0	Ki67+	 13195 6491
14736	0	0	Ki67+	 13199 6539
14737	0	0	Ki67+	 13204 6422
14738	0	0	Ki67+	 13209 6458
14739	0	0	Ki67+	 13210 6485
14740	0	0	Ki67+	 13211 6239
14741	0	0	Ki67+	 13212 6440
14742	0	0	Ki67+	 13222 6403
14743	0	0	Ki67+	 13229 6502
14744	0	0	Ki67+	 13232 6378
14745	0	0	Ki67+	 13244 6412
14746	0	0	Ki67+	 13246 6527
14747	0	0	Ki67+	 12450 7311
14748	0	0	Ki67+	 12451 6686
14749	0	0	Ki67+	 12456 6847
14750	0	0	Ki67+	 12456 7055
14751	0	0	Ki67+	 12457 7068
14752	0	0	Ki67+	 12462 7195
14753	0	0	Ki67+	 12472 6970
14754	0	0	Ki67+	 12472 7294
14755	0	0	Ki67+	 12473 6585
14756	0	0	Ki67+	 12474 6731
14757	0	0	Ki67+	 12475 7176
14758	0	0	Ki67+	 12475 7265
14759	0	0	Ki67+	 12477 7241
14760	0	0	Ki67+	 12481 7203
14761	0	0	Ki67+	 12484 7122
14762	0	0	Ki67+	 12487 7159
14763	0	0	Ki67+	 12489 7039
14764	0	0	Ki67+	 12492 7094
14765	0	0	Ki67+	 12495 7262
14766	0	0	Ki67+	 12496 7013
14767	0	0	Ki67+	 12500 6701
14768	0	0	Ki67+	 12507 7254
14769	0	0	Ki67+	 12511 7030
14770	0	0	Ki67+	 12512 7224
14771	0	0	Ki67+	 12516 7142
14772	0	0	Ki67+	 12519 6862
14773	0	0	Ki67+	 12522 6915
14774	0	0	Ki67+	 12522 6978
14775	0	0	Ki67+	 12523 7240
14776	0	0	Ki67+	 12527 6821
14777	0	0	Ki67+	 12527 6892
14778	0	0	Ki67+	 12533 7159
14779	0	0	Ki67+	 12541 6967
14780	0	0	Ki67+	 12541 7137
14781	0	0	Ki67+	 12543 6836
14782	0	0	Ki67+	 12543 7271
14783	0	0	Ki67+	 12545 7205
14784	0	0	Ki67+	 12548 6803
14785	0	0	Ki67+	 12550 6594
14786	0	0	Ki67+	 12556 6721
14787	0	0	Ki67+	 12560 6905
14788	0	0	Ki67+	 12561 7208
14789	0	0	Ki67+	 12564 7223
14790	0	0	Ki67+	 12566 7326
14791	0	0	Ki67+	 12570 7127
14792	0	0	Ki67+	 12572 6881
14793	0	0	Ki67+	 12575 7179
14794	0	0	Ki67+	 12575 7237
14795	0	0	Ki67+	 12579 6746
14796	0	0	Ki67+	 12582 7042
14797	0	0	Ki67+	 12583 6943
14798	0	0	Ki67+	 12583 7003
14799	0	0	Ki67+	 12590 6838
14800	0	0	Ki67+	 12593 7095
14801	0	0	Ki67+	 12594 6792
14802	0	0	Ki67+	 12594 6978
14803	0	0	Ki67+	 12596 6689
14804	0	0	Ki67+	 12596 7195
14805	0	0	Ki67+	 12597 6882
14806	0	0	Ki67+	 12601 6599
14807	0	0	Ki67+	 12602 7132
14808	0	0	Ki67+	 12605 6618
14809	0	0	Ki67+	 12605 6815
14810	0	0	Ki67+	 12606 7042
14811	0	0	Ki67+	 12607 6570
14812	0	0	Ki67+	 12608 7106
14813	0	0	Ki67+	 12610 6947
14814	0	0	Ki67+	 12614 7029
14815	0	0	Ki67+	 12619 6887
14816	0	0	Ki67+	 12619 7002
14817	0	0	Ki67+	 12620 6578
14818	0	0	Ki67+	 12620 6589
14819	0	0	Ki67+	 12623 6788
14820	0	0	Ki67+	 12625 6771
14821	0	0	Ki67+	 12628 7051
14822	0	0	Ki67+	 12630 6727
14823	0	0	Ki67+	 12633 6644
14824	0	0	Ki67+	 12634 6917
14825	0	0	Ki67+	 12634 6981
14826	0	0	Ki67+	 12636 7265
14827	0	0	Ki67+	 12637 6696
14828	0	0	Ki67+	 12637 6944
14829	0	0	Ki67+	 12638 6590
14830	0	0	Ki67+	 12639 7071
14831	0	0	Ki67+	 12643 6797
14832	0	0	Ki67+	 12653 7093
14833	0	0	Ki67+	 12655 6563
14834	0	0	Ki67+	 12655 6872
14835	0	0	Ki67+	 12659 6635
14836	0	0	Ki67+	 12660 7022
14837	0	0	Ki67+	 12678 6851
14838	0	0	Ki67+	 12679 6952
14839	0	0	Ki67+	 12683 6609
14840	0	0	Ki67+	 12683 6659
14841	0	0	Ki67+	 12691 7289
14842	0	0	Ki67+	 12693 6899
14843	0	0	Ki67+	 12697 6819
14844	0	0	Ki67+	 12732 7144
14845	0	0	Ki67+	 12747 6842
14846	0	0	Ki67+	 12774 7126
14847	0	0	Ki67+	 12795 7032
14848	0	0	Ki67+	 12801 7294
14849	0	0	Ki67+	 12802 7022
14850	0	0	Ki67+	 12818 7096
14851	0	0	Ki67+	 12828 6999
14852	0	0	Ki67+	 12829 6587
14853	0	0	Ki67+	 12829 7119
14854	0	0	Ki67+	 12832 7070
14855	0	0	Ki67+	 12837 7183
14856	0	0	Ki67+	 12841 7231
14857	0	0	Ki67+	 12843 7146
[truncated: 2,163,318 more chars]
