# Supplementary material for: Data-Driven Discovery of Immune Contexture Biomarkers
Source: Front Oncol. 2018 Dec 18;8:627. doi: 10.3389/fonc.2018.00627 (PMC6305402; doi:10.3389/fonc.2018.00627)
Supplement: Data Sheet 5.zip — MSI/MSS dataset, part 3/3. [file Data_Sheet_5.zip › MSIMSSDataset/89900_ImageObjects.txt]

barcode_target	F16-000134-1 [5 channels]
barcode_origin	0
workflow_target	CD8-CD3-CD4-Ki67-DAPI_generic.wsa 
workflow_target_version	 build f14999727a346af05f524693b44526002539cc76, workflows f149997 2016-05-23 with local changes
workflow_origin	0
workflow_origin_version	0
iH	22352
iW	27792
user	txdsapps
hostname	RPZMB000019

1	0	0	Ki67+	 24 11658
2	0	0	Ki67+	 27 11683
3	0	0	Ki67+	 57 11688
4	0	0	Ki67+	 59 11537
5	0	0	Ki67+	 67 11667
6	0	0	Ki67+	 73 11384
7	0	0	Ki67+	 77 11535
8	0	0	Ki67+	 77 11747
9	0	0	Ki67+	 81 11493
10	0	0	Ki67+	 91 11633
11	0	0	Ki67+	 95 11443
12	0	0	Ki67+	 99 11822
13	0	0	Ki67+	 100 11411
14	0	0	Ki67+	 107 11540
15	0	0	Ki67+	 108 11347
16	0	0	Ki67+	 108 11493
17	0	0	Ki67+	 111 11464
18	0	0	Ki67+	 114 11594
19	0	0	Ki67+	 124 11652
20	0	0	Ki67+	 126 11622
21	0	0	Ki67+	 127 11637
22	0	0	Ki67+	 132 11481
23	0	0	Ki67+	 156 11626
24	0	0	Ki67+	 156 11657
25	0	0	Ki67+	 171 11375
26	0	0	Ki67+	 176 11662
27	0	0	Ki67+	 177 11499
28	0	0	Ki67+	 178 11571
29	0	0	Ki67+	 184 11445
30	0	0	Ki67+	 184 11805
31	0	0	Ki67+	 189 11640
32	0	0	Ki67+	 195 11456
33	0	0	Ki67+	 197 11625
34	0	0	Ki67+	 205 11647
35	0	0	Ki67+	 212 11413
36	0	0	Ki67+	 214 11365
37	0	0	Ki67+	 218 11805
38	0	0	Ki67+	 235 11792
39	0	0	Ki67+	 240 11344
40	0	0	Ki67+	 240 11408
41	0	0	Ki67+	 241 11365
42	0	0	Ki67+	 241 11429
43	0	0	Ki67+	 241 11578
44	0	0	Ki67+	 241 11591
45	0	0	Ki67+	 254 11340
46	0	0	Ki67+	 255 11290
47	0	0	Ki67+	 255 11383
48	0	0	Ki67+	 256 11742
49	0	0	Ki67+	 262 11514
50	0	0	Ki67+	 265 11790
51	0	0	Ki67+	 272 11324
52	0	0	Ki67+	 276 11599
53	0	0	Ki67+	 277 11717
54	0	0	Ki67+	 280 11302
55	0	0	Ki67+	 283 11401
56	0	0	Ki67+	 289 11283
57	0	0	Ki67+	 295 11779
58	0	0	Ki67+	 297 11818
59	0	0	Ki67+	 302 11666
60	0	0	Ki67+	 312 11285
61	0	0	Ki67+	 314 11799
62	0	0	Ki67+	 326 11729
63	0	0	Ki67+	 332 11520
64	0	0	Ki67+	 332 11554
65	0	0	Ki67+	 333 11776
66	0	0	Ki67+	 338 11309
67	0	0	Ki67+	 339 11275
68	0	0	Ki67+	 341 11497
69	0	0	Ki67+	 343 11659
70	0	0	Ki67+	 351 11823
71	0	0	Ki67+	 361 11716
72	0	0	Ki67+	 366 11553
73	0	0	Ki67+	 368 11734
74	0	0	Ki67+	 372 11538
75	0	0	Ki67+	 373 11350
76	0	0	Ki67+	 384 11269
77	0	0	Ki67+	 386 11644
78	0	0	Ki67+	 394 11307
79	0	0	Ki67+	 413 11651
80	0	0	Ki67+	 414 11459
81	0	0	Ki67+	 422 11329
82	0	0	Ki67+	 424 11559
83	0	0	Ki67+	 425 11705
84	0	0	Ki67+	 427 11649
85	0	0	Ki67+	 437 11732
86	0	0	Ki67+	 441 11630
87	0	0	Ki67+	 448 11505
88	0	0	Ki67+	 451 11457
89	0	0	Ki67+	 459 11646
90	0	0	Ki67+	 463 11609
91	0	0	Ki67+	 471 11220
92	0	0	Ki67+	 486 11472
93	0	0	Ki67+	 492 11216
94	0	0	Ki67+	 492 11766
95	0	0	Ki67+	 498 11542
96	0	0	Ki67+	 501 11185
97	0	0	Ki67+	 501 11626
98	0	0	Ki67+	 505 11406
99	0	0	Ki67+	 514 11261
100	0	0	Ki67+	 519 11464
101	0	0	Ki67+	 521 11598
102	0	0	Ki67+	 532 11211
103	0	0	Ki67+	 535 11377
104	0	0	Ki67+	 543 11392
105	0	0	Ki67+	 543 11435
106	0	0	Ki67+	 544 11686
107	0	0	Ki67+	 545 11598
108	0	0	Ki67+	 547 11649
109	0	0	Ki67+	 560 11355
110	0	0	Ki67+	 562 11402
111	0	0	Ki67+	 564 11224
112	0	0	Ki67+	 584 11338
113	0	0	Ki67+	 587 11323
114	0	0	Ki67+	 591 11574
115	0	0	Ki67+	 597 11205
116	0	0	Ki67+	 607 11509
117	0	0	Ki67+	 611 11192
118	0	0	Ki67+	 619 11656
119	0	0	Ki67+	 621 11346
120	0	0	Ki67+	 633 11538
121	0	0	Ki67+	 633 11566
122	0	0	Ki67+	 640 11312
123	0	0	Ki67+	 657 11518
124	0	0	Ki67+	 659 11751
125	0	0	Ki67+	 665 11712
126	0	0	Ki67+	 668 11109
127	0	0	Ki67+	 680 11286
128	0	0	Ki67+	 684 11678
129	0	0	Ki67+	 685 11816
130	0	0	Ki67+	 686 11509
131	0	0	Ki67+	 689 11764
132	0	0	Ki67+	 690 11263
133	0	0	Ki67+	 691 11643
134	0	0	Ki67+	 692 11743
135	0	0	Ki67+	 693 11807
136	0	0	Ki67+	 695 11700
137	0	0	Ki67+	 698 11255
138	0	0	Ki67+	 699 11130
139	0	0	Ki67+	 700 11672
140	0	0	Ki67+	 703 11628
141	0	0	Ki67+	 709 11269
142	0	0	Ki67+	 709 11715
143	0	0	Ki67+	 717 11480
144	0	0	Ki67+	 718 11575
145	0	0	Ki67+	 722 11251
146	0	0	Ki67+	 728 11442
147	0	0	Ki67+	 736 11237
148	0	0	Ki67+	 736 11565
149	0	0	Ki67+	 744 11752
150	0	0	Ki67+	 745 11454
151	0	0	Ki67+	 759 11793
152	0	0	Ki67+	 761 11664
153	0	0	Ki67+	 764 11421
154	0	0	Ki67+	 766 11198
155	0	0	Ki67+	 766 11325
156	0	0	Ki67+	 770 11586
157	0	0	Ki67+	 772 11764
158	0	0	Ki67+	 778 11666
159	0	0	Ki67+	 779 11133
160	0	0	Ki67+	 781 11710
161	0	0	Ki67+	 782 11182
162	0	0	Ki67+	 784 11056
163	0	0	Ki67+	 785 11604
164	0	0	Ki67+	 785 11720
165	0	0	Ki67+	 789 11628
166	0	0	Ki67+	 796 11701
167	0	0	Ki67+	 798 11779
168	0	0	Ki67+	 21 12268
169	0	0	Ki67+	 31 11881
170	0	0	Ki67+	 33 11928
171	0	0	Ki67+	 33 12504
172	0	0	Ki67+	 38 12590
173	0	0	Ki67+	 46 12567
174	0	0	Ki67+	 47 11866
175	0	0	Ki67+	 50 11977
176	0	0	Ki67+	 52 12403
177	0	0	Ki67+	 73 12460
178	0	0	Ki67+	 76 11840
179	0	0	Ki67+	 78 12418
180	0	0	Ki67+	 79 12611
181	0	0	Ki67+	 92 12340
182	0	0	Ki67+	 99 11850
183	0	0	Ki67+	 99 12070
184	0	0	Ki67+	 100 11886
185	0	0	Ki67+	 100 12418
186	0	0	Ki67+	 104 12451
187	0	0	Ki67+	 109 11945
188	0	0	Ki67+	 114 12398
189	0	0	Ki67+	 122 12055
190	0	0	Ki67+	 123 12153
191	0	0	Ki67+	 125 12521
192	0	0	Ki67+	 128 11914
193	0	0	Ki67+	 130 12543
194	0	0	Ki67+	 132 12311
195	0	0	Ki67+	 134 12578
196	0	0	Ki67+	 135 12488
197	0	0	Ki67+	 138 12418
198	0	0	Ki67+	 140 12396
199	0	0	Ki67+	 148 12059
200	0	0	Ki67+	 149 12462
201	0	0	Ki67+	 151 11889
202	0	0	Ki67+	 153 12274
203	0	0	Ki67+	 163 12441
204	0	0	Ki67+	 164 12400
205	0	0	Ki67+	 173 12047
206	0	0	Ki67+	 177 12545
207	0	0	Ki67+	 178 11851
208	0	0	Ki67+	 181 12123
209	0	0	Ki67+	 182 12411
210	0	0	Ki67+	 186 12257
211	0	0	Ki67+	 191 12185
212	0	0	Ki67+	 191 12394
213	0	0	Ki67+	 197 12296
214	0	0	Ki67+	 197 12515
215	0	0	Ki67+	 205 12574
216	0	0	Ki67+	 209 12125
217	0	0	Ki67+	 210 12222
218	0	0	Ki67+	 210 12528
219	0	0	Ki67+	 218 11851
220	0	0	Ki67+	 218 12560
221	0	0	Ki67+	 221 12212
222	0	0	Ki67+	 225 12160
223	0	0	Ki67+	 229 12429
224	0	0	Ki67+	 236 12534
225	0	0	Ki67+	 238 11833
226	0	0	Ki67+	 240 11883
227	0	0	Ki67+	 241 12437
228	0	0	Ki67+	 244 12188
229	0	0	Ki67+	 255 12149
230	0	0	Ki67+	 257 12233
231	0	0	Ki67+	 258 11884
232	0	0	Ki67+	 260 12555
233	0	0	Ki67+	 267 11864
234	0	0	Ki67+	 273 12030
235	0	0	Ki67+	 281 12463
236	0	0	Ki67+	 299 12394
237	0	0	Ki67+	 300 12378
238	0	0	Ki67+	 303 12470
239	0	0	Ki67+	 310 11997
240	0	0	Ki67+	 315 11837
241	0	0	Ki67+	 321 12111
242	0	0	Ki67+	 322 12596
243	0	0	Ki67+	 323 12379
244	0	0	Ki67+	 324 12530
245	0	0	Ki67+	 326 12424
246	0	0	Ki67+	 330 12498
247	0	0	Ki67+	 336 11932
248	0	0	Ki67+	 337 12471
249	0	0	Ki67+	 337 12542
250	0	0	Ki67+	 340 12418
251	0	0	Ki67+	 341 12384
252	0	0	Ki67+	 345 12440
253	0	0	Ki67+	 351 12010
254	0	0	Ki67+	 352 12023
255	0	0	Ki67+	 352 12081
256	0	0	Ki67+	 354 11996
257	0	0	Ki67+	 361 12054
258	0	0	Ki67+	 373 12087
259	0	0	Ki67+	 376 11953
260	0	0	Ki67+	 382 12055
261	0	0	Ki67+	 388 12414
262	0	0	Ki67+	 402 12068
263	0	0	Ki67+	 408 11955
264	0	0	Ki67+	 416 12329
265	0	0	Ki67+	 430 12302
266	0	0	Ki67+	 432 11839
267	0	0	Ki67+	 433 12054
268	0	0	Ki67+	 436 11977
269	0	0	Ki67+	 442 12343
270	0	0	Ki67+	 450 12028
271	0	0	Ki67+	 454 12391
272	0	0	Ki67+	 455 12358
273	0	0	Ki67+	 456 11876
274	0	0	Ki67+	 467 11876
275	0	0	Ki67+	 467 11973
276	0	0	Ki67+	 478 12098
277	0	0	Ki67+	 479 12025
278	0	0	Ki67+	 481 12304
279	0	0	Ki67+	 487 11914
280	0	0	Ki67+	 488 12426
281	0	0	Ki67+	 495 12058
282	0	0	Ki67+	 500 11961
283	0	0	Ki67+	 504 12292
284	0	0	Ki67+	 507 12257
285	0	0	Ki67+	 510 12351
286	0	0	Ki67+	 511 12031
287	0	0	Ki67+	 514 12381
288	0	0	Ki67+	 516 12321
289	0	0	Ki67+	 522 12331
290	0	0	Ki67+	 524 11999
291	0	0	Ki67+	 531 11974
292	0	0	Ki67+	 532 12010
293	0	0	Ki67+	 534 12323
294	0	0	Ki67+	 537 12576
295	0	0	Ki67+	 539 12262
296	0	0	Ki67+	 543 12289
297	0	0	Ki67+	 551 12183
298	0	0	Ki67+	 553 12321
299	0	0	Ki67+	 557 11988
300	0	0	Ki67+	 567 12288
301	0	0	Ki67+	 569 12242
302	0	0	Ki67+	 574 12217
303	0	0	Ki67+	 581 11913
304	0	0	Ki67+	 581 12271
305	0	0	Ki67+	 591 11922
306	0	0	Ki67+	 591 12185
307	0	0	Ki67+	 594 12307
308	0	0	Ki67+	 607 12109
309	0	0	Ki67+	 622 12246
310	0	0	Ki67+	 626 12225
311	0	0	Ki67+	 627 12264
312	0	0	Ki67+	 631 12146
313	0	0	Ki67+	 636 12251
314	0	0	Ki67+	 644 12101
315	0	0	Ki67+	 645 12199
316	0	0	Ki67+	 665 12332
317	0	0	Ki67+	 674 12084
318	0	0	Ki67+	 675 12297
319	0	0	Ki67+	 676 12128
320	0	0	Ki67+	 676 12391
321	0	0	Ki67+	 683 12048
322	0	0	Ki67+	 689 12414
323	0	0	Ki67+	 694 12350
324	0	0	Ki67+	 696 12271
325	0	0	Ki67+	 698 12198
326	0	0	Ki67+	 701 12163
327	0	0	Ki67+	 704 11990
328	0	0	Ki67+	 709 12223
329	0	0	Ki67+	 710 12048
330	0	0	Ki67+	 715 12078
331	0	0	Ki67+	 717 12326
332	0	0	Ki67+	 720 12020
333	0	0	Ki67+	 721 12489
334	0	0	Ki67+	 722 12193
335	0	0	Ki67+	 723 12380
336	0	0	Ki67+	 728 12148
337	0	0	Ki67+	 728 12250
338	0	0	Ki67+	 729 12214
339	0	0	Ki67+	 739 12335
340	0	0	Ki67+	 741 12278
341	0	0	Ki67+	 24 13086
342	0	0	Ki67+	 28 13105
343	0	0	Ki67+	 28 13176
344	0	0	Ki67+	 29 12654
345	0	0	Ki67+	 35 13150
346	0	0	Ki67+	 41 12966
347	0	0	Ki67+	 43 12905
348	0	0	Ki67+	 48 13004
349	0	0	Ki67+	 49 12877
350	0	0	Ki67+	 64 12924
351	0	0	Ki67+	 64 13076
352	0	0	Ki67+	 82 12915
353	0	0	Ki67+	 91 12840
354	0	0	Ki67+	 107 12884
355	0	0	Ki67+	 111 12872
356	0	0	Ki67+	 113 12775
357	0	0	Ki67+	 114 12705
358	0	0	Ki67+	 120 12741
359	0	0	Ki67+	 156 12920
360	0	0	Ki67+	 162 12737
361	0	0	Ki67+	 169 12763
362	0	0	Ki67+	 184 12730
363	0	0	Ki67+	 192 12701
364	0	0	Ki67+	 200 12671
365	0	0	Ki67+	 205 12903
366	0	0	Ki67+	 230 12833
367	0	0	Ki67+	 232 12718
368	0	0	Ki67+	 240 12978
369	0	0	Ki67+	 248 12899
370	0	0	Ki67+	 254 12987
371	0	0	Ki67+	 272 12790
372	0	0	Ki67+	 282 12891
373	0	0	Ki67+	 297 12844
374	0	0	Ki67+	 299 12731
375	0	0	Ki67+	 305 12936
376	0	0	Ki67+	 316 12805
377	0	0	Ki67+	 324 12840
378	0	0	Ki67+	 340 12670
379	0	0	Ki67+	 342 12863
380	0	0	Ki67+	 343 12784
381	0	0	Ki67+	 348 12819
382	0	0	Ki67+	 351 12763
383	0	0	Ki67+	 351 12935
384	0	0	Ki67+	 363 12800
385	0	0	Ki67+	 367 12878
386	0	0	Ki67+	 371 12828
387	0	0	Ki67+	 381 12778
388	0	0	Ki67+	 392 12777
389	0	0	Ki67+	 407 12962
390	0	0	Ki67+	 414 12899
391	0	0	Ki67+	 425 12799
392	0	0	Ki67+	 432 12869
393	0	0	Ki67+	 436 13121
394	0	0	Ki67+	 443 12915
395	0	0	Ki67+	 447 12877
396	0	0	Ki67+	 448 13034
397	0	0	Ki67+	 449 13154
398	0	0	Ki67+	 450 13064
399	0	0	Ki67+	 450 13207
400	0	0	Ki67+	 456 12723
401	0	0	Ki67+	 461 12667
402	0	0	Ki67+	 461 12847
403	0	0	Ki67+	 462 12693
404	0	0	Ki67+	 462 12874
405	0	0	Ki67+	 467 13014
406	0	0	Ki67+	 469 13229
407	0	0	Ki67+	 471 13300
408	0	0	Ki67+	 473 12736
409	0	0	Ki67+	 481 12629
410	0	0	Ki67+	 483 12766
411	0	0	Ki67+	 487 12822
412	0	0	Ki67+	 489 13028
413	0	0	Ki67+	 490 12851
414	0	0	Ki67+	 492 12988
415	0	0	Ki67+	 497 12782
416	0	0	Ki67+	 497 12970
417	0	0	Ki67+	 499 12696
418	0	0	Ki67+	 503 13224
419	0	0	Ki67+	 504 12751
420	0	0	Ki67+	 509 12666
421	0	0	Ki67+	 513 13222
422	0	0	Ki67+	 515 13131
423	0	0	Ki67+	 517 12626
424	0	0	Ki67+	 517 13338
425	0	0	Ki67+	 522 13064
426	0	0	Ki67+	 529 13224
427	0	0	Ki67+	 533 13189
428	0	0	Ki67+	 540 13015
429	0	0	Ki67+	 543 12955
430	0	0	Ki67+	 555 13182
431	0	0	Ki67+	 561 12692
432	0	0	Ki67+	 563 12887
433	0	0	Ki67+	 564 13339
434	0	0	Ki67+	 566 12867
435	0	0	Ki67+	 570 12718
436	0	0	Ki67+	 572 12761
437	0	0	Ki67+	 573 12983
438	0	0	Ki67+	 576 12677
439	0	0	Ki67+	 577 13042
440	0	0	Ki67+	 580 13171
441	0	0	Ki67+	 584 13103
442	0	0	Ki67+	 586 12738
443	0	0	Ki67+	 586 12934
444	0	0	Ki67+	 589 12802
445	0	0	Ki67+	 592 12852
446	0	0	Ki67+	 593 12773
447	0	0	Ki67+	 596 12822
448	0	0	Ki67+	 597 13001
449	0	0	Ki67+	 602 12901
450	0	0	Ki67+	 602 13024
451	0	0	Ki67+	 607 12747
452	0	0	Ki67+	 610 13101
453	0	0	Ki67+	 612 12950
454	0	0	Ki67+	 613 13010
455	0	0	Ki67+	 623 12914
456	0	0	Ki67+	 623 13209
457	0	0	Ki67+	 629 13371
458	0	0	Ki67+	 632 12971
459	0	0	Ki67+	 635 12933
460	0	0	Ki67+	 639 12822
461	0	0	Ki67+	 639 13375
462	0	0	Ki67+	 641 12842
463	0	0	Ki67+	 645 12961
464	0	0	Ki67+	 645 13186
465	0	0	Ki67+	 647 13145
466	0	0	Ki67+	 651 12783
467	0	0	Ki67+	 653 13064
468	0	0	Ki67+	 657 12988
469	0	0	Ki67+	 658 13096
470	0	0	Ki67+	 664 12893
471	0	0	Ki67+	 665 12921
472	0	0	Ki67+	 667 12979
473	0	0	Ki67+	 667 13088
474	0	0	Ki67+	 668 12807
475	0	0	Ki67+	 668 13035
476	0	0	Ki67+	 670 13153
477	0	0	Ki67+	 670 13168
478	0	0	Ki67+	 671 13013
479	0	0	Ki67+	 674 13117
480	0	0	Ki67+	 679 12956
481	0	0	Ki67+	 679 13419
482	0	0	Ki67+	 684 12758
483	0	0	Ki67+	 686 12775
484	0	0	Ki67+	 686 13123
485	0	0	Ki67+	 687 12729
486	0	0	Ki67+	 689 12882
487	0	0	Ki67+	 692 13233
488	0	0	Ki67+	 693 13182
489	0	0	Ki67+	 694 12823
490	0	0	Ki67+	 694 12935
491	0	0	Ki67+	 695 12810
492	0	0	Ki67+	 695 13054
493	0	0	Ki67+	 698 12782
494	0	0	Ki67+	 698 13106
495	0	0	Ki67+	 699 12875
496	0	0	Ki67+	 699 12907
497	0	0	Ki67+	 700 13251
498	0	0	Ki67+	 701 13282
499	0	0	Ki67+	 704 12854
500	0	0	Ki67+	 705 13160
501	0	0	Ki67+	 705 13194
502	0	0	Ki67+	 708 13368
503	0	0	Ki67+	 709 12983
504	0	0	Ki67+	 709 13143
505	0	0	Ki67+	 714 13319
506	0	0	Ki67+	 717 12946
507	0	0	Ki67+	 718 13012
508	0	0	Ki67+	 720 13280
509	0	0	Ki67+	 725 13261
510	0	0	Ki67+	 725 13387
511	0	0	Ki67+	 726 13096
512	0	0	Ki67+	 728 13331
513	0	0	Ki67+	 732 13065
514	0	0	Ki67+	 732 13353
515	0	0	Ki67+	 734 13142
516	0	0	Ki67+	 736 13032
517	0	0	Ki67+	 737 13233
518	0	0	Ki67+	 738 13306
519	0	0	Ki67+	 742 13124
520	0	0	Ki67+	 750 13363
521	0	0	Ki67+	 780 12752
522	0	0	Ki67+	 780 12947
523	0	0	Ki67+	 19 13885
524	0	0	Ki67+	 27 13515
525	0	0	Ki67+	 27 13785
526	0	0	Ki67+	 33 13716
527	0	0	Ki67+	 34 13694
528	0	0	Ki67+	 36 14198
529	0	0	Ki67+	 46 13857
530	0	0	Ki67+	 51 14016
531	0	0	Ki67+	 64 13876
532	0	0	Ki67+	 71 13758
533	0	0	Ki67+	 81 13948
534	0	0	Ki67+	 95 13845
535	0	0	Ki67+	 99 14036
536	0	0	Ki67+	 106 13593
537	0	0	Ki67+	 123 13941
538	0	0	Ki67+	 126 13918
539	0	0	Ki67+	 133 13486
540	0	0	Ki67+	 134 14202
541	0	0	Ki67+	 138 13560
542	0	0	Ki67+	 147 14178
543	0	0	Ki67+	 151 13900
544	0	0	Ki67+	 154 13828
545	0	0	Ki67+	 160 13511
546	0	0	Ki67+	 170 14091
547	0	0	Ki67+	 172 14142
548	0	0	Ki67+	 173 13767
549	0	0	Ki67+	 177 14192
550	0	0	Ki67+	 192 14032
551	0	0	Ki67+	 204 13915
552	0	0	Ki67+	 210 14117
553	0	0	Ki67+	 210 14154
554	0	0	Ki67+	 217 13989
555	0	0	Ki67+	 219 14011
556	0	0	Ki67+	 229 14213
557	0	0	Ki67+	 231 13948
558	0	0	Ki67+	 251 14218
559	0	0	Ki67+	 253 14008
560	0	0	Ki67+	 278 14217
561	0	0	Ki67+	 286 14005
562	0	0	Ki67+	 288 14173
563	0	0	Ki67+	 293 14019
564	0	0	Ki67+	 298 14204
565	0	0	Ki67+	 320 14047
566	0	0	Ki67+	 323 14202
567	0	0	Ki67+	 343 13981
568	0	0	Ki67+	 348 14172
569	0	0	Ki67+	 349 14202
570	0	0	Ki67+	 361 14068
571	0	0	Ki67+	 363 14004
572	0	0	Ki67+	 366 14036
573	0	0	Ki67+	 381 13937
574	0	0	Ki67+	 381 14146
575	0	0	Ki67+	 391 13840
576	0	0	Ki67+	 393 13959
577	0	0	Ki67+	 397 13989
578	0	0	Ki67+	 397 14004
579	0	0	Ki67+	 400 13869
580	0	0	Ki67+	 421 14007
581	0	0	Ki67+	 425 14020
582	0	0	Ki67+	 432 13883
583	0	0	Ki67+	 434 13868
584	0	0	Ki67+	 462 13881
585	0	0	Ki67+	 462 13903
586	0	0	Ki67+	 466 13913
587	0	0	Ki67+	 469 13787
588	0	0	Ki67+	 483 13825
589	0	0	Ki67+	 487 14205
590	0	0	Ki67+	 488 13793
591	0	0	Ki67+	 495 13764
592	0	0	Ki67+	 510 14054
593	0	0	Ki67+	 520 13863
594	0	0	Ki67+	 535 13844
595	0	0	Ki67+	 550 13740
596	0	0	Ki67+	 554 14030
597	0	0	Ki67+	 562 13899
598	0	0	Ki67+	 562 14202
599	0	0	Ki67+	 573 14000
600	0	0	Ki67+	 574 13521
601	0	0	Ki67+	 578 13806
602	0	0	Ki67+	 587 14066
603	0	0	Ki67+	 590 14196
604	0	0	Ki67+	 592 13878
605	0	0	Ki67+	 598 14086
606	0	0	Ki67+	 600 14220
607	0	0	Ki67+	 601 14007
608	0	0	Ki67+	 603 14155
609	0	0	Ki67+	 607 13530
610	0	0	Ki67+	 610 14054
611	0	0	Ki67+	 616 13687
612	0	0	Ki67+	 617 13447
613	0	0	Ki67+	 629 14061
614	0	0	Ki67+	 630 14159
615	0	0	Ki67+	 631 14018
616	0	0	Ki67+	 634 14108
617	0	0	Ki67+	 635 14223
618	0	0	Ki67+	 643 14183
619	0	0	Ki67+	 644 14073
620	0	0	Ki67+	 646 13649
621	0	0	Ki67+	 647 13667
622	0	0	Ki67+	 656 13446
623	0	0	Ki67+	 666 14093
624	0	0	Ki67+	 672 14020
625	0	0	Ki67+	 674 14065
626	0	0	Ki67+	 676 13682
627	0	0	Ki67+	 678 13456
628	0	0	Ki67+	 678 13886
629	0	0	Ki67+	 681 14210
630	0	0	Ki67+	 688 14150
631	0	0	Ki67+	 692 13685
632	0	0	Ki67+	 697 13635
633	0	0	Ki67+	 697 14118
634	0	0	Ki67+	 698 14064
635	0	0	Ki67+	 699 13482
636	0	0	Ki67+	 706 13443
637	0	0	Ki67+	 711 14168
638	0	0	Ki67+	 713 13931
639	0	0	Ki67+	 714 13785
640	0	0	Ki67+	 714 14061
641	0	0	Ki67+	 722 14158
642	0	0	Ki67+	 726 14197
643	0	0	Ki67+	 728 13699
644	0	0	Ki67+	 730 13502
645	0	0	Ki67+	 732 13735
646	0	0	Ki67+	 735 14173
647	0	0	Ki67+	 743 14055
648	0	0	Ki67+	 747 14167
649	0	0	Ki67+	 752 14201
650	0	0	Ki67+	 755 13634
651	0	0	Ki67+	 760 13564
652	0	0	Ki67+	 766 14101
653	0	0	Ki67+	 768 13474
654	0	0	Ki67+	 773 13431
655	0	0	Ki67+	 777 14105
656	0	0	Ki67+	 777 14122
657	0	0	Ki67+	 782 13955
658	0	0	Ki67+	 786 13488
659	0	0	Ki67+	 786 13584
660	0	0	Ki67+	 797 13580
661	0	0	Ki67+	 138 14268
662	0	0	Ki67+	 148 14225
663	0	0	Ki67+	 158 14303
664	0	0	Ki67+	 160 14379
665	0	0	Ki67+	 164 14352
666	0	0	Ki67+	 167 14268
667	0	0	Ki67+	 170 14436
668	0	0	Ki67+	 174 14323
669	0	0	Ki67+	 177 14251
670	0	0	Ki67+	 180 14411
671	0	0	Ki67+	 195 14334
672	0	0	Ki67+	 202 14352
673	0	0	Ki67+	 204 14390
674	0	0	Ki67+	 207 14289
675	0	0	Ki67+	 212 14423
676	0	0	Ki67+	 213 14514
677	0	0	Ki67+	 225 14524
678	0	0	Ki67+	 226 14360
679	0	0	Ki67+	 232 14380
680	0	0	Ki67+	 238 14261
681	0	0	Ki67+	 238 14556
682	0	0	Ki67+	 239 14585
683	0	0	Ki67+	 249 14347
684	0	0	Ki67+	 251 14419
685	0	0	Ki67+	 256 14478
686	0	0	Ki67+	 263 14367
687	0	0	Ki67+	 266 14437
688	0	0	Ki67+	 267 14548
689	0	0	Ki67+	 267 14575
690	0	0	Ki67+	 268 14287
691	0	0	Ki67+	 268 14596
692	0	0	Ki67+	 271 14376
693	0	0	Ki67+	 273 14650
694	0	0	Ki67+	 274 14333
695	0	0	Ki67+	 275 14268
696	0	0	Ki67+	 285 14464
697	0	0	Ki67+	 287 14612
698	0	0	Ki67+	 291 14570
699	0	0	Ki67+	 294 14677
700	0	0	Ki67+	 296 14400
701	0	0	Ki67+	 297 14596
702	0	0	Ki67+	 303 14279
703	0	0	Ki67+	 303 14549
704	0	0	Ki67+	 321 14725
705	0	0	Ki67+	 325 14587
706	0	0	Ki67+	 331 14670
707	0	0	Ki67+	 333 14295
708	0	0	Ki67+	 338 14259
709	0	0	Ki67+	 341 14239
710	0	0	Ki67+	 344 14337
711	0	0	Ki67+	 373 14679
712	0	0	Ki67+	 378 14836
713	0	0	Ki67+	 381 14370
714	0	0	Ki67+	 381 14801
715	0	0	Ki67+	 393 14537
716	0	0	Ki67+	 395 14370
717	0	0	Ki67+	 403 14856
718	0	0	Ki67+	 417 14665
719	0	0	Ki67+	 421 14332
720	0	0	Ki67+	 428 14766
721	0	0	Ki67+	 432 14226
722	0	0	Ki67+	 436 14637
723	0	0	Ki67+	 440 14370
724	0	0	Ki67+	 445 14556
725	0	0	Ki67+	 456 14241
726	0	0	Ki67+	 462 14814
727	0	0	Ki67+	 465 14554
728	0	0	Ki67+	 468 14296
729	0	0	Ki67+	 470 14385
730	0	0	Ki67+	 475 14627
731	0	0	Ki67+	 476 14688
732	0	0	Ki67+	 483 14301
733	0	0	Ki67+	 483 14311
734	0	0	Ki67+	 490 14634
735	0	0	Ki67+	 491 14693
736	0	0	Ki67+	 495 14348
737	0	0	Ki67+	 499 14870
738	0	0	Ki67+	 501 14323
739	0	0	Ki67+	 503 14830
740	0	0	Ki67+	 511 14315
741	0	0	Ki67+	 512 14910
742	0	0	Ki67+	 514 14241
743	0	0	Ki67+	 514 14922
744	0	0	Ki67+	 517 14227
745	0	0	Ki67+	 520 14884
746	0	0	Ki67+	 535 14593
747	0	0	Ki67+	 539 14574
748	0	0	Ki67+	 544 14969
749	0	0	Ki67+	 545 14316
750	0	0	Ki67+	 551 14905
751	0	0	Ki67+	 555 14924
752	0	0	Ki67+	 556 14650
753	0	0	Ki67+	 566 14531
754	0	0	Ki67+	 575 14613
755	0	0	Ki67+	 575 14680
756	0	0	Ki67+	 583 14560
757	0	0	Ki67+	 585 14666
758	0	0	Ki67+	 586 14699
759	0	0	Ki67+	 588 14297
760	0	0	Ki67+	 589 14548
761	0	0	Ki67+	 590 14609
762	0	0	Ki67+	 591 14235
763	0	0	Ki67+	 593 14319
764	0	0	Ki67+	 607 14401
765	0	0	Ki67+	 614 14340
766	0	0	Ki67+	 617 14267
767	0	0	Ki67+	 635 14600
768	0	0	Ki67+	 636 14633
769	0	0	Ki67+	 638 14568
770	0	0	Ki67+	 641 14358
771	0	0	Ki67+	 644 14317
772	0	0	Ki67+	 646 14497
773	0	0	Ki67+	 648 14379
774	0	0	Ki67+	 650 14533
775	0	0	Ki67+	 653 14764
776	0	0	Ki67+	 662 14658
777	0	0	Ki67+	 666 14592
778	0	0	Ki67+	 666 15007
779	0	0	Ki67+	 674 14659
780	0	0	Ki67+	 681 14427
781	0	0	Ki67+	 682 14506
782	0	0	Ki67+	 684 14523
783	0	0	Ki67+	 691 14741
784	0	0	Ki67+	 691 14767
785	0	0	Ki67+	 693 14449
786	0	0	Ki67+	 696 14422
787	0	0	Ki67+	 701 14274
788	0	0	Ki67+	 704 14804
789	0	0	Ki67+	 704 14954
790	0	0	Ki67+	 707 14761
791	0	0	Ki67+	 710 14262
792	0	0	Ki67+	 713 14287
793	0	0	Ki67+	 719 14244
794	0	0	Ki67+	 721 14886
795	0	0	Ki67+	 724 14896
796	0	0	Ki67+	 726 14930
797	0	0	Ki67+	 726 14991
798	0	0	Ki67+	 730 14237
799	0	0	Ki67+	 730 14539
800	0	0	Ki67+	 732 14390
801	0	0	Ki67+	 733 14370
802	0	0	Ki67+	 733 14449
803	0	0	Ki67+	 738 14426
804	0	0	Ki67+	 738 14570
805	0	0	Ki67+	 738 14967
806	0	0	Ki67+	 742 14298
807	0	0	Ki67+	 744 14502
808	0	0	Ki67+	 745 14383
809	0	0	Ki67+	 757 14558
810	0	0	Ki67+	 759 14862
811	0	0	Ki67+	 763 14580
812	0	0	Ki67+	 764 14442
813	0	0	Ki67+	 764 14992
814	0	0	Ki67+	 772 14469
815	0	0	Ki67+	 775 14253
816	0	0	Ki67+	 785 14238
817	0	0	Ki67+	 788 14549
818	0	0	Ki67+	 791 14431
819	0	0	Ki67+	 792 14589
820	0	0	Ki67+	 793 14390
821	0	0	Ki67+	 206 15483
822	0	0	Ki67+	 640 15694
823	0	0	Ki67+	 641 15067
824	0	0	Ki67+	 642 15029
825	0	0	Ki67+	 684 15107
826	0	0	Ki67+	 746 15079
827	0	0	Ki67+	 761 15051
828	0	0	Ki67+	 166 16537
829	0	0	Ki67+	 184 16392
830	0	0	Ki67+	 193 16573
831	0	0	Ki67+	 201 16183
832	0	0	Ki67+	 261 15977
833	0	0	Ki67+	 535 16606
834	0	0	Ki67+	 544 16578
835	0	0	Ki67+	 556 16486
836	0	0	Ki67+	 567 16516
837	0	0	Ki67+	 578 16581
838	0	0	Ki67+	 586 16391
839	0	0	Ki67+	 588 16419
840	0	0	Ki67+	 591 16510
841	0	0	Ki67+	 592 16458
842	0	0	Ki67+	 602 16617
843	0	0	Ki67+	 610 16468
844	0	0	Ki67+	 612 16336
845	0	0	Ki67+	 632 16447
846	0	0	Ki67+	 635 16596
847	0	0	Ki67+	 637 16564
848	0	0	Ki67+	 638 16328
849	0	0	Ki67+	 645 16422
850	0	0	Ki67+	 648 16364
851	0	0	Ki67+	 651 16400
852	0	0	Ki67+	 654 16303
853	0	0	Ki67+	 656 16590
854	0	0	Ki67+	 671 16373
855	0	0	Ki67+	 679 16421
856	0	0	Ki67+	 679 16549
857	0	0	Ki67+	 682 16325
858	0	0	Ki67+	 689 16350
859	0	0	Ki67+	 710 16385
860	0	0	Ki67+	 739 16513
861	0	0	Ki67+	 747 16535
862	0	0	Ki67+	 750 16453
863	0	0	Ki67+	 755 16562
864	0	0	Ki67+	 760 16424
865	0	0	Ki67+	 770 16515
866	0	0	Ki67+	 777 16506
867	0	0	Ki67+	 783 15897
868	0	0	Ki67+	 786 16466
869	0	0	Ki67+	 793 16079
870	0	0	Ki67+	 795 16618
871	0	0	Ki67+	 796 16542
872	0	0	Ki67+	 799 16488
873	0	0	Ki67+	 18 17353
874	0	0	Ki67+	 31 17252
875	0	0	Ki67+	 50 17251
876	0	0	Ki67+	 60 17407
877	0	0	Ki67+	 72 17396
878	0	0	Ki67+	 75 16858
879	0	0	Ki67+	 89 17401
880	0	0	Ki67+	 94 16782
881	0	0	Ki67+	 102 16978
882	0	0	Ki67+	 103 16854
883	0	0	Ki67+	 109 16833
884	0	0	Ki67+	 114 17015
885	0	0	Ki67+	 126 16667
886	0	0	Ki67+	 143 17006
887	0	0	Ki67+	 172 16928
888	0	0	Ki67+	 252 17114
889	0	0	Ki67+	 354 17374
890	0	0	Ki67+	 476 16777
891	0	0	Ki67+	 490 17010
892	0	0	Ki67+	 494 16803
893	0	0	Ki67+	 494 16850
894	0	0	Ki67+	 498 16940
895	0	0	Ki67+	 500 17028
896	0	0	Ki67+	 517 16856
897	0	0	Ki67+	 524 16938
898	0	0	Ki67+	 525 17025
899	0	0	Ki67+	 525 17123
900	0	0	Ki67+	 528 17039
901	0	0	Ki67+	 533 16969
902	0	0	Ki67+	 534 16938
903	0	0	Ki67+	 539 17236
904	0	0	Ki67+	 542 17096
905	0	0	Ki67+	 544 16685
906	0	0	Ki67+	 544 16884
907	0	0	Ki67+	 547 16994
908	0	0	Ki67+	 554 17278
909	0	0	Ki67+	 557 16961
910	0	0	Ki67+	 558 16887
911	0	0	Ki67+	 558 17051
912	0	0	Ki67+	 558 17089
913	0	0	Ki67+	 559 16920
914	0	0	Ki67+	 560 17370
915	0	0	Ki67+	 563 16993
916	0	0	Ki67+	 569 17021
917	0	0	Ki67+	 576 17166
918	0	0	Ki67+	 581 17231
919	0	0	Ki67+	 583 17274
920	0	0	Ki67+	 584 17091
921	0	0	Ki67+	 585 17308
922	0	0	Ki67+	 585 17419
923	0	0	Ki67+	 586 16910
924	0	0	Ki67+	 590 16929
925	0	0	Ki67+	 592 17122
926	0	0	Ki67+	 593 16657
927	0	0	Ki67+	 593 17250
928	0	0	Ki67+	 595 17402
929	0	0	Ki67+	 597 17053
930	0	0	Ki67+	 597 17387
931	0	0	Ki67+	 598 16693
932	0	0	Ki67+	 598 16719
933	0	0	Ki67+	 601 16952
934	0	0	Ki67+	 602 17017
935	0	0	Ki67+	 603 16887
936	0	0	Ki67+	 612 17101
937	0	0	Ki67+	 617 17082
938	0	0	Ki67+	 618 16698
939	0	0	Ki67+	 619 16917
940	0	0	Ki67+	 621 16662
941	0	0	Ki67+	 626 16637
942	0	0	Ki67+	 629 17035
943	0	0	Ki67+	 630 16766
944	0	0	Ki67+	 633 16907
945	0	0	Ki67+	 634 17135
946	0	0	Ki67+	 637 16818
947	0	0	Ki67+	 640 16940
948	0	0	Ki67+	 641 16679
949	0	0	Ki67+	 641 17164
950	0	0	Ki67+	 647 17097
951	0	0	Ki67+	 649 16916
952	0	0	Ki67+	 650 16641
953	0	0	Ki67+	 653 16774
954	0	0	Ki67+	 653 16803
955	0	0	Ki67+	 662 17357
956	0	0	Ki67+	 663 16801
957	0	0	Ki67+	 665 17276
958	0	0	Ki67+	 673 17319
959	0	0	Ki67+	 679 16638
960	0	0	Ki67+	 690 17236
961	0	0	Ki67+	 692 17276
962	0	0	Ki67+	 697 17419
963	0	0	Ki67+	 700 17123
964	0	0	Ki67+	 713 17344
965	0	0	Ki67+	 714 17006
966	0	0	Ki67+	 715 16738
967	0	0	Ki67+	 716 16722
968	0	0	Ki67+	 717 17090
969	0	0	Ki67+	 720 17396
970	0	0	Ki67+	 720 17409
971	0	0	Ki67+	 723 17366
972	0	0	Ki67+	 730 17340
973	0	0	Ki67+	 735 17406
974	0	0	Ki67+	 748 17402
975	0	0	Ki67+	 749 16728
976	0	0	Ki67+	 749 17339
977	0	0	Ki67+	 756 16864
978	0	0	Ki67+	 759 17385
979	0	0	Ki67+	 761 16850
980	0	0	Ki67+	 767 16958
981	0	0	Ki67+	 768 17297
982	0	0	Ki67+	 769 16976
983	0	0	Ki67+	 770 16792
984	0	0	Ki67+	 774 17326
985	0	0	Ki67+	 782 16939
986	0	0	Ki67+	 784 16876
987	0	0	Ki67+	 788 17366
988	0	0	Ki67+	 789 17119
989	0	0	Ki67+	 796 17334
990	0	0	Ki67+	 797 16782
991	0	0	Ki67+	 799 16994
992	0	0	Ki67+	 14 18190
993	0	0	Ki67+	 16 18130
994	0	0	Ki67+	 28 17723
995	0	0	Ki67+	 187 17993
996	0	0	Ki67+	 327 18139
997	0	0	Ki67+	 341 18223
998	0	0	Ki67+	 343 17664
999	0	0	Ki67+	 349 18120
1000	0	0	Ki67+	 354 17630
1001	0	0	Ki67+	 354 17685
1002	0	0	Ki67+	 356 18177
1003	0	0	Ki67+	 357 17914
1004	0	0	Ki67+	 358 18095
1005	0	0	Ki67+	 360 17665
1006	0	0	Ki67+	 364 18028
1007	0	0	Ki67+	 365 17692
1008	0	0	Ki67+	 368 17981
1009	0	0	Ki67+	 373 17565
1010	0	0	Ki67+	 373 18100
1011	0	0	Ki67+	 382 17928
1012	0	0	Ki67+	 382 18180
1013	0	0	Ki67+	 386 18033
1014	0	0	Ki67+	 389 17979
1015	0	0	Ki67+	 391 17653
1016	0	0	Ki67+	 394 18072
1017	0	0	Ki67+	 396 17935
1018	0	0	Ki67+	 397 17700
1019	0	0	Ki67+	 399 17627
1020	0	0	Ki67+	 402 18161
1021	0	0	Ki67+	 405 18215
1022	0	0	Ki67+	 407 18039
1023	0	0	Ki67+	 407 18116
1024	0	0	Ki67+	 412 18079
1025	0	0	Ki67+	 413 17628
1026	0	0	Ki67+	 418 17901
1027	0	0	Ki67+	 419 17984
1028	0	0	Ki67+	 422 17872
1029	0	0	Ki67+	 422 18148
1030	0	0	Ki67+	 425 18170
1031	0	0	Ki67+	 426 18004
1032	0	0	Ki67+	 429 17758
1033	0	0	Ki67+	 429 18041
1034	0	0	Ki67+	 431 17824
1035	0	0	Ki67+	 431 17843
1036	0	0	Ki67+	 439 17815
1037	0	0	Ki67+	 443 17885
1038	0	0	Ki67+	 449 17960
1039	0	0	Ki67+	 453 17434
1040	0	0	Ki67+	 454 17847
1041	0	0	Ki67+	 454 18094
1042	0	0	Ki67+	 459 17497
1043	0	0	Ki67+	 469 18147
1044	0	0	Ki67+	 470 17555
1045	0	0	Ki67+	 485 17603
1046	0	0	Ki67+	 487 17567
1047	0	0	Ki67+	 495 17960
1048	0	0	Ki67+	 498 17467
1049	0	0	Ki67+	 504 17528
1050	0	0	Ki67+	 505 17885
1051	0	0	Ki67+	 506 18043
1052	0	0	Ki67+	 506 18063
1053	0	0	Ki67+	 507 17916
1054	0	0	Ki67+	 510 17769
1055	0	0	Ki67+	 514 17623
1056	0	0	Ki67+	 536 17635
1057	0	0	Ki67+	 548 17693
1058	0	0	Ki67+	 548 17841
1059	0	0	Ki67+	 550 18212
1060	0	0	Ki67+	 553 17945
1061	0	0	Ki67+	 556 17507
1062	0	0	Ki67+	 556 17876
1063	0	0	Ki67+	 557 17923
1064	0	0	Ki67+	 558 17546
1065	0	0	Ki67+	 565 17559
1066	0	0	Ki67+	 565 18066
1067	0	0	Ki67+	 567 17776
1068	0	0	Ki67+	 571 17748
1069	0	0	Ki67+	 571 17874
1070	0	0	Ki67+	 573 17850
1071	0	0	Ki67+	 580 17704
1072	0	0	Ki67+	 581 17834
1073	0	0	Ki67+	 591 17898
1074	0	0	Ki67+	 594 18197
1075	0	0	Ki67+	 595 18077
1076	0	0	Ki67+	 598 17757
1077	0	0	Ki67+	 599 17617
1078	0	0	Ki67+	 599 17843
1079	0	0	Ki67+	 605 17695
1080	0	0	Ki67+	 605 17817
1081	0	0	Ki67+	 608 17862
1082	0	0	Ki67+	 618 17440
1083	0	0	Ki67+	 620 17843
1084	0	0	Ki67+	 621 17713
1085	0	0	Ki67+	 622 18159
1086	0	0	Ki67+	 623 17776
1087	0	0	Ki67+	 630 17904
1088	0	0	Ki67+	 631 17694
1089	0	0	Ki67+	 640 17477
1090	0	0	Ki67+	 643 17940
1091	0	0	Ki67+	 648 17955
1092	0	0	Ki67+	 654 18183
1093	0	0	Ki67+	 665 17436
1094	0	0	Ki67+	 667 18004
1095	0	0	Ki67+	 668 17678
1096	0	0	Ki67+	 670 17807
1097	0	0	Ki67+	 671 17462
1098	0	0	Ki67+	 671 17974
1099	0	0	Ki67+	 672 17776
1100	0	0	Ki67+	 673 17697
1101	0	0	Ki67+	 673 17883
1102	0	0	Ki67+	 674 17634
1103	0	0	Ki67+	 675 17431
1104	0	0	Ki67+	 677 18036
1105	0	0	Ki67+	 680 17911
1106	0	0	Ki67+	 681 18200
1107	0	0	Ki67+	 682 17815
1108	0	0	Ki67+	 683 17870
1109	0	0	Ki67+	 686 18167
1110	0	0	Ki67+	 687 17925
1111	0	0	Ki67+	 691 17525
1112	0	0	Ki67+	 691 17994
1113	0	0	Ki67+	 693 18116
1114	0	0	Ki67+	 695 17911
1115	0	0	Ki67+	 701 17447
1116	0	0	Ki67+	 703 17848
1117	0	0	Ki67+	 704 18087
1118	0	0	Ki67+	 704 18191
1119	0	0	Ki67+	 706 17597
1120	0	0	Ki67+	 712 17964
1121	0	0	Ki67+	 714 17480
1122	0	0	Ki67+	 715 18208
1123	0	0	Ki67+	 718 17427
1124	0	0	Ki67+	 718 18011
1125	0	0	Ki67+	 720 17902
1126	0	0	Ki67+	 725 17867
1127	0	0	Ki67+	 726 17811
1128	0	0	Ki67+	 727 17528
1129	0	0	Ki67+	 741 18128
1130	0	0	Ki67+	 744 18166
1131	0	0	Ki67+	 745 17902
1132	0	0	Ki67+	 748 17478
1133	0	0	Ki67+	 748 17830
1134	0	0	Ki67+	 755 17438
1135	0	0	Ki67+	 755 18092
1136	0	0	Ki67+	 756 17733
1137	0	0	Ki67+	 760 17879
1138	0	0	Ki67+	 763 17530
1139	0	0	Ki67+	 763 17553
1140	0	0	Ki67+	 763 17754
1141	0	0	Ki67+	 767 18086
1142	0	0	Ki67+	 768 17481
1143	0	0	Ki67+	 768 17507
1144	0	0	Ki67+	 768 17642
1145	0	0	Ki67+	 768 17723
1146	0	0	Ki67+	 771 18120
1147	0	0	Ki67+	 772 18211
1148	0	0	Ki67+	 773 17893
1149	0	0	Ki67+	 773 18011
1150	0	0	Ki67+	 775 17438
1151	0	0	Ki67+	 787 17516
1152	0	0	Ki67+	 787 17888
1153	0	0	Ki67+	 789 17638
1154	0	0	Ki67+	 792 18038
1155	0	0	Ki67+	 6 18466
1156	0	0	Ki67+	 29 18424
1157	0	0	Ki67+	 46 18975
1158	0	0	Ki67+	 56 18902
1159	0	0	Ki67+	 59 19013
1160	0	0	Ki67+	 85 18361
1161	0	0	Ki67+	 86 18378
1162	0	0	Ki67+	 86 18629
1163	0	0	Ki67+	 101 19006
1164	0	0	Ki67+	 105 19017
1165	0	0	Ki67+	 117 18529
1166	0	0	Ki67+	 127 18849
1167	0	0	Ki67+	 137 18392
1168	0	0	Ki67+	 140 18733
1169	0	0	Ki67+	 140 18789
1170	0	0	Ki67+	 140 18882
1171	0	0	Ki67+	 147 18698
1172	0	0	Ki67+	 156 18718
1173	0	0	Ki67+	 156 18839
1174	0	0	Ki67+	 167 18631
1175	0	0	Ki67+	 169 18903
1176	0	0	Ki67+	 174 18690
1177	0	0	Ki67+	 175 18780
1178	0	0	Ki67+	 175 18919
1179	0	0	Ki67+	 182 18961
1180	0	0	Ki67+	 183 18983
1181	0	0	Ki67+	 191 18883
1182	0	0	Ki67+	 193 18229
1183	0	0	Ki67+	 203 18956
1184	0	0	Ki67+	 204 18674
1185	0	0	Ki67+	 205 18443
1186	0	0	Ki67+	 205 18796
1187	0	0	Ki67+	 212 18908
1188	0	0	Ki67+	 213 18455
1189	0	0	Ki67+	 215 18946
1190	0	0	Ki67+	 216 18883
1191	0	0	Ki67+	 219 18481
1192	0	0	Ki67+	 222 18775
1193	0	0	Ki67+	 224 18641
1194	0	0	Ki67+	 224 18851
1195	0	0	Ki67+	 225 18513
1196	0	0	Ki67+	 226 18414
1197	0	0	Ki67+	 226 18800
1198	0	0	Ki67+	 232 18373
1199	0	0	Ki67+	 233 18551
1200	0	0	Ki67+	 233 18911
1201	0	0	Ki67+	 240 18228
1202	0	0	Ki67+	 240 18619
1203	0	0	Ki67+	 244 18814
1204	0	0	Ki67+	 249 18784
1205	0	0	Ki67+	 249 18875
1206	0	0	Ki67+	 253 18758
1207	0	0	Ki67+	 260 18415
1208	0	0	Ki67+	 260 18664
1209	0	0	Ki67+	 262 18573
1210	0	0	Ki67+	 263 18972
1211	0	0	Ki67+	 266 18948
1212	0	0	Ki67+	 267 18612
1213	0	0	Ki67+	 268 18314
1214	0	0	Ki67+	 270 18433
1215	0	0	Ki67+	 272 18405
1216	0	0	Ki67+	 278 18887
1217	0	0	Ki67+	 281 18241
1218	0	0	Ki67+	 283 18280
1219	0	0	Ki67+	 283 18338
1220	0	0	Ki67+	 283 18656
1221	0	0	Ki67+	 285 18622
1222	0	0	Ki67+	 288 18610
1223	0	0	Ki67+	 289 18879
1224	0	0	Ki67+	 290 18551
1225	0	0	Ki67+	 292 18324
1226	0	0	Ki67+	 295 18293
1227	0	0	Ki67+	 300 18713
1228	0	0	Ki67+	 301 18744
1229	0	0	Ki67+	 302 18806
1230	0	0	Ki67+	 303 18447
1231	0	0	Ki67+	 304 18568
1232	0	0	Ki67+	 306 18542
1233	0	0	Ki67+	 308 18269
1234	0	0	Ki67+	 308 18395
1235	0	0	Ki67+	 310 18693
1236	0	0	Ki67+	 310 18909
1237	0	0	Ki67+	 313 18338
1238	0	0	Ki67+	 319 18662
1239	0	0	Ki67+	 320 18241
1240	0	0	Ki67+	 324 18497
1241	0	0	Ki67+	 324 18648
1242	0	0	Ki67+	 329 18556
1243	0	0	Ki67+	 339 18910
1244	0	0	Ki67+	 340 18530
1245	0	0	Ki67+	 341 18789
1246	0	0	Ki67+	 342 18881
1247	0	0	Ki67+	 347 18632
1248	0	0	Ki67+	 347 18685
1249	0	0	Ki67+	 348 18594
1250	0	0	Ki67+	 349 18756
1251	0	0	Ki67+	 352 18375
1252	0	0	Ki67+	 352 18832
1253	0	0	Ki67+	 354 18894
1254	0	0	Ki67+	 355 18863
1255	0	0	Ki67+	 357 18966
1256	0	0	Ki67+	 361 18804
1257	0	0	Ki67+	 363 18946
1258	0	0	Ki67+	 373 18730
1259	0	0	Ki67+	 376 18826
1260	0	0	Ki67+	 381 18547
1261	0	0	Ki67+	 388 19018
1262	0	0	Ki67+	 392 18983
1263	0	0	Ki67+	 397 18972
1264	0	0	Ki67+	 402 18352
1265	0	0	Ki67+	 402 19006
1266	0	0	Ki67+	 412 18736
1267	0	0	Ki67+	 417 18374
1268	0	0	Ki67+	 418 18345
1269	0	0	Ki67+	 420 18429
1270	0	0	Ki67+	 421 18300
1271	0	0	Ki67+	 423 18908
1272	0	0	Ki67+	 424 18457
1273	0	0	Ki67+	 434 18279
1274	0	0	Ki67+	 436 18352
1275	0	0	Ki67+	 436 18381
1276	0	0	Ki67+	 440 18579
1277	0	0	Ki67+	 441 18464
1278	0	0	Ki67+	 443 18321
1279	0	0	Ki67+	 444 18682
1280	0	0	Ki67+	 446 18498
1281	0	0	Ki67+	 447 18225
1282	0	0	Ki67+	 447 18614
1283	0	0	Ki67+	 450 18343
1284	0	0	Ki67+	 451 18451
1285	0	0	Ki67+	 453 18885
1286	0	0	Ki67+	 457 18524
1287	0	0	Ki67+	 470 18340
1288	0	0	Ki67+	 472 18248
1289	0	0	Ki67+	 472 18481
1290	0	0	Ki67+	 473 18435
1291	0	0	Ki67+	 474 18401
1292	0	0	Ki67+	 479 18455
1293	0	0	Ki67+	 479 18509
1294	0	0	Ki67+	 480 18559
1295	0	0	Ki67+	 483 19015
1296	0	0	Ki67+	 484 18289
1297	0	0	Ki67+	 491 18394
1298	0	0	Ki67+	 493 18241
1299	0	0	Ki67+	 493 18379
1300	0	0	Ki67+	 500 18979
1301	0	0	Ki67+	 504 18515
1302	0	0	Ki67+	 508 18269
1303	0	0	Ki67+	 510 18242
1304	0	0	Ki67+	 512 18451
1305	0	0	Ki67+	 512 18705
1306	0	0	Ki67+	 518 18484
1307	0	0	Ki67+	 523 18264
1308	0	0	Ki67+	 530 18239
1309	0	0	Ki67+	 533 18502
1310	0	0	Ki67+	 538 18659
1311	0	0	Ki67+	 539 18300
1312	0	0	Ki67+	 539 18512
1313	0	0	Ki67+	 540 18385
1314	0	0	Ki67+	 544 18946
1315	0	0	Ki67+	 544 18966
1316	0	0	Ki67+	 545 18588
1317	0	0	Ki67+	 546 18341
1318	0	0	Ki67+	 547 18273
1319	0	0	Ki67+	 556 18296
1320	0	0	Ki67+	 561 18240
1321	0	0	Ki67+	 561 18364
1322	0	0	Ki67+	 564 18492
1323	0	0	Ki67+	 568 18550
1324	0	0	Ki67+	 568 18996
1325	0	0	Ki67+	 570 19012
1326	0	0	Ki67+	 576 18397
1327	0	0	Ki67+	 583 18973
1328	0	0	Ki67+	 589 18311
1329	0	0	Ki67+	 593 18500
1330	0	0	Ki67+	 597 19009
1331	0	0	Ki67+	 609 18344
1332	0	0	Ki67+	 615 18400
1333	0	0	Ki67+	 623 18372
1334	0	0	Ki67+	 633 18980
1335	0	0	Ki67+	 639 18604
1336	0	0	Ki67+	 641 18316
1337	0	0	Ki67+	 647 18239
1338	0	0	Ki67+	 648 18966
1339	0	0	Ki67+	 654 18629
1340	0	0	Ki67+	 663 18587
1341	0	0	Ki67+	 671 18666
1342	0	0	Ki67+	 675 18843
1343	0	0	Ki67+	 677 18580
1344	0	0	Ki67+	 689 18608
1345	0	0	Ki67+	 693 18993
1346	0	0	Ki67+	 696 18842
1347	0	0	Ki67+	 706 18283
1348	0	0	Ki67+	 708 18241
1349	0	0	Ki67+	 709 18913
1350	0	0	Ki67+	 711 18639
1351	0	0	Ki67+	 717 18541
1352	0	0	Ki67+	 721 18623
1353	0	0	Ki67+	 727 18969
1354	0	0	Ki67+	 733 19017
1355	0	0	Ki67+	 739 18526
1356	0	0	Ki67+	 740 18496
1357	0	0	Ki67+	 746 19004
1358	0	0	Ki67+	 752 18517
1359	0	0	Ki67+	 753 18551
1360	0	0	Ki67+	 754 18571
1361	0	0	Ki67+	 754 18926
1362	0	0	Ki67+	 757 18376
1363	0	0	Ki67+	 759 18969
1364	0	0	Ki67+	 766 18470
1365	0	0	Ki67+	 768 18438
1366	0	0	Ki67+	 774 18941
1367	0	0	Ki67+	 776 18408
1368	0	0	Ki67+	 781 18520
1369	0	0	Ki67+	 784 18401
1370	0	0	Ki67+	 784 18828
1371	0	0	Ki67+	 785 18752
1372	0	0	Ki67+	 786 18337
1373	0	0	Ki67+	 789 18383
1374	0	0	Ki67+	 789 18566
1375	0	0	Ki67+	 796 18714
1376	0	0	Ki67+	 799 18318
1377	0	0	Ki67+	 799 18488
1378	0	0	Ki67+	 37 19644
1379	0	0	Ki67+	 39 19334
1380	0	0	Ki67+	 46 19272
1381	0	0	Ki67+	 46 19483
1382	0	0	Ki67+	 55 19381
1383	0	0	Ki67+	 57 19042
1384	0	0	Ki67+	 61 19126
1385	0	0	Ki67+	 64 19170
1386	0	0	Ki67+	 70 19107
1387	0	0	Ki67+	 73 19618
1388	0	0	Ki67+	 85 19429
1389	0	0	Ki67+	 88 19407
1390	0	0	Ki67+	 92 19315
1391	0	0	Ki67+	 93 19039
1392	0	0	Ki67+	 112 19448
1393	0	0	Ki67+	 114 19320
1394	0	0	Ki67+	 137 19815
1395	0	0	Ki67+	 138 19616
1396	0	0	Ki67+	 138 19786
1397	0	0	Ki67+	 143 19521
1398	0	0	Ki67+	 144 19745
1399	0	0	Ki67+	 148 19195
1400	0	0	Ki67+	 150 19457
1401	0	0	Ki67+	 151 19436
1402	0	0	Ki67+	 153 19605
1403	0	0	Ki67+	 153 19646
1404	0	0	Ki67+	 154 19755
1405	0	0	Ki67+	 155 19521
1406	0	0	Ki67+	 155 19546
1407	0	0	Ki67+	 156 19295
1408	0	0	Ki67+	 156 19495
1409	0	0	Ki67+	 156 19794
1410	0	0	Ki67+	 157 19318
1411	0	0	Ki67+	 160 19387
1412	0	0	Ki67+	 161 19471
1413	0	0	Ki67+	 163 19483
1414	0	0	Ki67+	 163 19682
1415	0	0	Ki67+	 164 19404
1416	0	0	Ki67+	 166 19589
1417	0	0	Ki67+	 168 19134
1418	0	0	Ki67+	 168 19207
1419	0	0	Ki67+	 168 19256
1420	0	0	Ki67+	 170 19509
1421	0	0	Ki67+	 170 19561
1422	0	0	Ki67+	 170 19615
1423	0	0	Ki67+	 173 19165
1424	0	0	Ki67+	 173 19672
1425	0	0	Ki67+	 174 19640
1426	0	0	Ki67+	 176 19267
1427	0	0	Ki67+	 177 19435
1428	0	0	Ki67+	 178 19108
1429	0	0	Ki67+	 178 19350
1430	0	0	Ki67+	 178 19712
1431	0	0	Ki67+	 181 19322
1432	0	0	Ki67+	 181 19534
1433	0	0	Ki67+	 182 19604
1434	0	0	Ki67+	 184 19737
1435	0	0	Ki67+	 185 19158
1436	0	0	Ki67+	 185 19390
1437	0	0	Ki67+	 185 19468
1438	0	0	Ki67+	 187 19059
1439	0	0	Ki67+	 188 19662
1440	0	0	Ki67+	 192 19773
1441	0	0	Ki67+	 193 19560
1442	0	0	Ki67+	 195 19190
1443	0	0	Ki67+	 200 19213
1444	0	0	Ki67+	 201 19360
1445	0	0	Ki67+	 204 19283
1446	0	0	Ki67+	 206 19035
1447	0	0	Ki67+	 208 19073
1448	0	0	Ki67+	 208 19306
1449	0	0	Ki67+	 209 19417
1450	0	0	Ki67+	 209 19634
1451	0	0	Ki67+	 215 19183
1452	0	0	Ki67+	 215 19555
1453	0	0	Ki67+	 217 19392
1454	0	0	Ki67+	 217 19456
1455	0	0	Ki67+	 217 19787
1456	0	0	Ki67+	 218 19210
1457	0	0	Ki67+	 219 19471
1458	0	0	Ki67+	 219 19668
1459	0	0	Ki67+	 224 19690
1460	0	0	Ki67+	 225 19326
1461	0	0	Ki67+	 227 19270
1462	0	0	Ki67+	 231 19415
1463	0	0	Ki67+	 232 19299
1464	0	0	Ki67+	 236 19131
1465	0	0	Ki67+	 245 19203
1466	0	0	Ki67+	 247 19185
1467	0	0	Ki67+	 257 19092
1468	0	0	Ki67+	 260 19651
1469	0	0	Ki67+	 264 19169
1470	0	0	Ki67+	 269 19746
1471	0	0	Ki67+	 272 19641
1472	0	0	Ki67+	 273 19067
1473	0	0	Ki67+	 278 19807
1474	0	0	Ki67+	 280 19529
1475	0	0	Ki67+	 280 19598
1476	0	0	Ki67+	 282 19109
1477	0	0	Ki67+	 283 19373
1478	0	0	Ki67+	 283 19765
1479	0	0	Ki67+	 288 19203
1480	0	0	Ki67+	 289 19551
1481	0	0	Ki67+	 290 19186
1482	0	0	Ki67+	 290 19496
1483	0	0	Ki67+	 296 19152
1484	0	0	Ki67+	 301 19596
1485	0	0	Ki67+	 301 19712
1486	0	0	Ki67+	 302 19491
1487	0	0	Ki67+	 303 19678
1488	0	0	Ki67+	 305 19606
1489	0	0	Ki67+	 307 19247
1490	0	0	Ki67+	 308 19621
1491	0	0	Ki67+	 309 19763
1492	0	0	Ki67+	 310 19086
1493	0	0	Ki67+	 314 19512
1494	0	0	Ki67+	 314 19736
1495	0	0	Ki67+	 317 19223
1496	0	0	Ki67+	 318 19807
1497	0	0	Ki67+	 319 19390
1498	0	0	Ki67+	 319 19706
1499	0	0	Ki67+	 320 19416
1500	0	0	Ki67+	 321 19163
1501	0	0	Ki67+	 321 19549
1502	0	0	Ki67+	 324 19581
1503	0	0	Ki67+	 325 19401
1504	0	0	Ki67+	 331 19787
1505	0	0	Ki67+	 333 19807
1506	0	0	Ki67+	 334 19615
1507	0	0	Ki67+	 336 19485
1508	0	0	Ki67+	 337 19435
1509	0	0	Ki67+	 339 19665
1510	0	0	Ki67+	 340 19573
1511	0	0	Ki67+	 343 19466
1512	0	0	Ki67+	 345 19696
1513	0	0	Ki67+	 345 19735
1514	0	0	Ki67+	 347 19711
1515	0	0	Ki67+	 349 19637
1516	0	0	Ki67+	 351 19505
1517	0	0	Ki67+	 351 19793
1518	0	0	Ki67+	 353 19586
1519	0	0	Ki67+	 354 19670
1520	0	0	Ki67+	 356 19533
1521	0	0	Ki67+	 356 19604
1522	0	0	Ki67+	 359 19695
1523	0	0	Ki67+	 359 19765
1524	0	0	Ki67+	 363 19277
1525	0	0	Ki67+	 375 19552
1526	0	0	Ki67+	 376 19398
1527	0	0	Ki67+	 376 19444
1528	0	0	Ki67+	 381 19591
1529	0	0	Ki67+	 382 19140
1530	0	0	Ki67+	 382 19424
1531	0	0	Ki67+	 383 19526
1532	0	0	Ki67+	 385 19629
1533	0	0	Ki67+	 386 19201
1534	0	0	Ki67+	 388 19271
1535	0	0	Ki67+	 392 19463
1536	0	0	Ki67+	 392 19569
1537	0	0	Ki67+	 396 19112
1538	0	0	Ki67+	 398 19492
1539	0	0	Ki67+	 402 19424
1540	0	0	Ki67+	 403 19512
1541	0	0	Ki67+	 406 19323
1542	0	0	Ki67+	 411 19393
1543	0	0	Ki67+	 411 19605
1544	0	0	Ki67+	 413 19265
1545	0	0	Ki67+	 419 19454
1546	0	0	Ki67+	 423 19546
1547	0	0	Ki67+	 428 19186
1548	0	0	Ki67+	 431 19155
1549	0	0	Ki67+	 432 19448
1550	0	0	Ki67+	 434 19411
1551	0	0	Ki67+	 436 19361
1552	0	0	Ki67+	 438 19821
1553	0	0	Ki67+	 443 19103
1554	0	0	Ki67+	 443 19297
1555	0	0	Ki67+	 450 19695
1556	0	0	Ki67+	 454 19442
1557	0	0	Ki67+	 457 19773
1558	0	0	Ki67+	 458 19186
1559	0	0	Ki67+	 459 19477
1560	0	0	Ki67+	 462 19317
1561	0	0	Ki67+	 465 19089
1562	0	0	Ki67+	 467 19070
1563	0	0	Ki67+	 469 19728
1564	0	0	Ki67+	 471 19150
1565	0	0	Ki67+	 474 19774
1566	0	0	Ki67+	 484 19446
1567	0	0	Ki67+	 484 19615
1568	0	0	Ki67+	 486 19206
1569	0	0	Ki67+	 486 19708
1570	0	0	Ki67+	 488 19239
1571	0	0	Ki67+	 492 19431
1572	0	0	Ki67+	 492 19746
1573	0	0	Ki67+	 497 19062
1574	0	0	Ki67+	 499 19288
1575	0	0	Ki67+	 502 19605
1576	0	0	Ki67+	 502 19708
1577	0	0	Ki67+	 505 19180
1578	0	0	Ki67+	 508 19025
1579	0	0	Ki67+	 508 19092
1580	0	0	Ki67+	 513 19791
1581	0	0	Ki67+	 514 19279
1582	0	0	Ki67+	 515 19197
1583	0	0	Ki67+	 515 19313
1584	0	0	Ki67+	 520 19101
1585	0	0	Ki67+	 520 19701
1586	0	0	Ki67+	 522 19233
1587	0	0	Ki67+	 523 19457
1588	0	0	Ki67+	 526 19567
1589	0	0	Ki67+	 532 19148
1590	0	0	Ki67+	 533 19671
1591	0	0	Ki67+	 540 19166
1592	0	0	Ki67+	 541 19076
1593	0	0	Ki67+	 542 19211
1594	0	0	Ki67+	 544 19240
1595	0	0	Ki67+	 545 19599
1596	0	0	Ki67+	 550 19635
1597	0	0	Ki67+	 555 19565
1598	0	0	Ki67+	 556 19117
1599	0	0	Ki67+	 559 19439
1600	0	0	Ki67+	 559 19620
1601	0	0	Ki67+	 560 19595
1602	0	0	Ki67+	 562 19696
1603	0	0	Ki67+	 564 19258
1604	0	0	Ki67+	 570 19730
1605	0	0	Ki67+	 571 19145
1606	0	0	Ki67+	 573 19490
1607	0	0	Ki67+	 574 19359
1608	0	0	Ki67+	 579 19717
1609	0	0	Ki67+	 581 19669
1610	0	0	Ki67+	 581 19780
1611	0	0	Ki67+	 586 19532
1612	0	0	Ki67+	 586 19562
1613	0	0	Ki67+	 594 19110
1614	0	0	Ki67+	 594 19467
1615	0	0	Ki67+	 595 19085
1616	0	0	Ki67+	 601 19524
1617	0	0	Ki67+	 603 19344
1618	0	0	Ki67+	 606 19431
1619	0	0	Ki67+	 608 19603
1620	0	0	Ki67+	 619 19429
1621	0	0	Ki67+	 620 19499
1622	0	0	Ki67+	 621 19297
1623	0	0	Ki67+	 621 19741
1624	0	0	Ki67+	 623 19722
1625	0	0	Ki67+	 624 19475
1626	0	0	Ki67+	 626 19567
1627	0	0	Ki67+	 633 19294
1628	0	0	Ki67+	 634 19807
1629	0	0	Ki67+	 638 19538
1630	0	0	Ki67+	 641 19605
1631	0	0	Ki67+	 642 19787
1632	0	0	Ki67+	 643 19399
1633	0	0	Ki67+	 643 19463
1634	0	0	Ki67+	 644 19553
1635	0	0	Ki67+	 648 19374
1636	0	0	Ki67+	 651 19290
1637	0	0	Ki67+	 654 19699
1638	0	0	Ki67+	 656 19613
1639	0	0	Ki67+	 659 19519
1640	0	0	Ki67+	 662 19739
1641	0	0	Ki67+	 666 19576
1642	0	0	Ki67+	 666 19703
1643	0	0	Ki67+	 671 19349
1644	0	0	Ki67+	 671 19390
1645	0	0	Ki67+	 672 19288
1646	0	0	Ki67+	 674 19566
1647	0	0	Ki67+	 678 19688
1648	0	0	Ki67+	 681 19591
1649	0	0	Ki67+	 684 19353
1650	0	0	Ki67+	 686 19576
1651	0	0	Ki67+	 693 19543
1652	0	0	Ki67+	 699 19203
1653	0	0	Ki67+	 704 19169
1654	0	0	Ki67+	 707 19279
1655	0	0	Ki67+	 709 19127
1656	0	0	Ki67+	 713 19185
1657	0	0	Ki67+	 731 19124
1658	0	0	Ki67+	 731 19174
1659	0	0	Ki67+	 739 19050
1660	0	0	Ki67+	 749 19107
1661	0	0	Ki67+	 753 19045
1662	0	0	Ki67+	 83 20089
1663	0	0	Ki67+	 90 19944
1664	0	0	Ki67+	 92 20001
1665	0	0	Ki67+	 97 19975
1666	0	0	Ki67+	 98 20033
1667	0	0	Ki67+	 105 20112
1668	0	0	Ki67+	 112 19917
1669	0	0	Ki67+	 121 19885
1670	0	0	Ki67+	 122 19937
1671	0	0	Ki67+	 125 19852
1672	0	0	Ki67+	 129 19840
1673	0	0	Ki67+	 134 20327
1674	0	0	Ki67+	 136 19931
1675	0	0	Ki67+	 145 19852
1676	0	0	Ki67+	 145 20140
1677	0	0	Ki67+	 146 19894
1678	0	0	Ki67+	 148 19874
1679	0	0	Ki67+	 152 19829
1680	0	0	Ki67+	 152 20301
1681	0	0	Ki67+	 155 20239
1682	0	0	Ki67+	 158 19960
1683	0	0	Ki67+	 158 20253
1684	0	0	Ki67+	 162 20206
1685	0	0	Ki67+	 163 20291
1686	0	0	Ki67+	 169 19921
1687	0	0	Ki67+	 174 20059
1688	0	0	Ki67+	 176 20033
1689	0	0	Ki67+	 178 20114
1690	0	0	Ki67+	 186 19917
1691	0	0	Ki67+	 192 20052
1692	0	0	Ki67+	 193 20091
1693	0	0	Ki67+	 195 19964
1694	0	0	Ki67+	 196 20179
1695	0	0	Ki67+	 199 19997
1696	0	0	Ki67+	 207 19941
1697	0	0	Ki67+	 221 20063
1698	0	0	Ki67+	 228 19906
1699	0	0	Ki67+	 228 19963
1700	0	0	Ki67+	 231 20104
1701	0	0	Ki67+	 234 20051
1702	0	0	Ki67+	 242 20016
1703	0	0	Ki67+	 243 19937
1704	0	0	Ki67+	 253 20067
1705	0	0	Ki67+	 254 19945
1706	0	0	Ki67+	 258 19909
1707	0	0	Ki67+	 266 20049
1708	0	0	Ki67+	 276 19882
1709	0	0	Ki67+	 278 19960
1710	0	0	Ki67+	 280 20014
1711	0	0	Ki67+	 289 20216
1712	0	0	Ki67+	 293 19846
1713	0	0	Ki67+	 296 19944
1714	0	0	Ki67+	 299 19928
1715	0	0	Ki67+	 299 19986
1716	0	0	Ki67+	 300 19825
1717	0	0	Ki67+	 301 19967
1718	0	0	Ki67+	 304 19859
1719	0	0	Ki67+	 320 19831
1720	0	0	Ki67+	 330 19868
1721	0	0	Ki67+	 332 19921
1722	0	0	Ki67+	 349 19896
1723	0	0	Ki67+	 352 20034
1724	0	0	Ki67+	 355 20059
1725	0	0	Ki67+	 365 19993
1726	0	0	Ki67+	 375 20053
1727	0	0	Ki67+	 378 20011
1728	0	0	Ki67+	 380 20092
1729	0	0	Ki67+	 384 20063
1730	0	0	Ki67+	 386 20040
1731	0	0	Ki67+	 394 20085
1732	0	0	Ki67+	 395 19934
1733	0	0	Ki67+	 400 20049
1734	0	0	Ki67+	 408 19875
1735	0	0	Ki67+	 421 19839
1736	0	0	Ki67+	 421 19965
1737	0	0	Ki67+	 425 20010
1738	0	0	Ki67+	 432 20400
1739	0	0	Ki67+	 433 20562
1740	0	0	Ki67+	 433 20590
1741	0	0	Ki67+	 437 19932
1742	0	0	Ki67+	 441 20321
1743	0	0	Ki67+	 443 19909
1744	0	0	Ki67+	 450 20606
1745	0	0	Ki67+	 453 20356
1746	0	0	Ki67+	 453 20541
1747	0	0	Ki67+	 455 20396
1748	0	0	Ki67+	 456 19882
1749	0	0	Ki67+	 456 20583
1750	0	0	Ki67+	 458 20565
1751	0	0	Ki67+	 459 20172
1752	0	0	Ki67+	 460 20297
1753	0	0	Ki67+	 463 20443
1754	0	0	Ki67+	 466 20428
1755	0	0	Ki67+	 470 20409
1756	0	0	Ki67+	 471 19825
1757	0	0	Ki67+	 475 20162
1758	0	0	Ki67+	 475 20180
1759	0	0	Ki67+	 479 20283
1760	0	0	Ki67+	 479 20517
1761	0	0	Ki67+	 481 20367
1762	0	0	Ki67+	 483 20204
1763	0	0	Ki67+	 485 20497
1764	0	0	Ki67+	 485 20615
1765	0	0	Ki67+	 487 20350
1766	0	0	Ki67+	 488 20324
1767	0	0	Ki67+	 489 20294
1768	0	0	Ki67+	 494 20094
1769	0	0	Ki67+	 497 20616
1770	0	0	Ki67+	 499 20050
1771	0	0	Ki67+	 501 20534
1772	0	0	Ki67+	 502 20590
1773	0	0	Ki67+	 506 20397
1774	0	0	Ki67+	 513 20483
1775	0	0	Ki67+	 515 20158
1776	0	0	Ki67+	 518 20561
1777	0	0	Ki67+	 522 20125
1778	0	0	Ki67+	 523 20464
1779	0	0	Ki67+	 529 20285
1780	0	0	Ki67+	 530 20150
1781	0	0	Ki67+	 531 20507
1782	0	0	Ki67+	 532 20581
1783	0	0	Ki67+	 533 20617
1784	0	0	Ki67+	 534 20487
1785	0	0	Ki67+	 537 20087
1786	0	0	Ki67+	 538 20007
1787	0	0	Ki67+	 542 20276
1788	0	0	Ki67+	 546 20050
1789	0	0	Ki67+	 546 20315
1790	0	0	Ki67+	 549 20583
1791	0	0	Ki67+	 550 20538
1792	0	0	Ki67+	 552 19888
1793	0	0	Ki67+	 553 20457
1794	0	0	Ki67+	 554 20211
1795	0	0	Ki67+	 557 19858
1796	0	0	Ki67+	 564 20199
1797	0	0	Ki67+	 565 19966
1798	0	0	Ki67+	 566 20484
1799	0	0	Ki67+	 567 20500
1800	0	0	Ki67+	 571 20561
1801	0	0	Ki67+	 574 20520
1802	0	0	Ki67+	 575 20159
1803	0	0	Ki67+	 581 19901
1804	0	0	Ki67+	 581 20239
1805	0	0	Ki67+	 583 20446
1806	0	0	Ki67+	 584 19946
1807	0	0	Ki67+	 585 19987
1808	0	0	Ki67+	 585 20081
1809	0	0	Ki67+	 585 20412
1810	0	0	Ki67+	 587 20151
1811	0	0	Ki67+	 589 20111
1812	0	0	Ki67+	 590 20493
1813	0	0	Ki67+	 592 20172
1814	0	0	Ki67+	 599 20025
1815	0	0	Ki67+	 600 19927
1816	0	0	Ki67+	 600 20468
1817	0	0	Ki67+	 603 19993
1818	0	0	Ki67+	 604 19970
1819	0	0	Ki67+	 605 20113
1820	0	0	Ki67+	 606 20442
1821	0	0	Ki67+	 611 20200
1822	0	0	Ki67+	 616 20354
1823	0	0	Ki67+	 617 20386
1824	0	0	Ki67+	 623 20062
1825	0	0	Ki67+	 624 19878
1826	0	0	Ki67+	 625 20157
1827	0	0	Ki67+	 626 19842
1828	0	0	Ki67+	 628 19950
1829	0	0	Ki67+	 630 20089
1830	0	0	Ki67+	 632 19985
1831	0	0	Ki67+	 632 20345
1832	0	0	Ki67+	 633 20286
1833	0	0	Ki67+	 635 19911
1834	0	0	Ki67+	 635 20315
1835	0	0	Ki67+	 636 19890
1836	0	0	Ki67+	 637 20147
1837	0	0	Ki67+	 638 20225
1838	0	0	Ki67+	 638 20257
1839	0	0	Ki67+	 640 20002
1840	0	0	Ki67+	 642 20269
1841	0	0	Ki67+	 644 20066
1842	0	0	Ki67+	 645 19921
1843	0	0	Ki67+	 648 20200
1844	0	0	Ki67+	 653 20241
1845	0	0	Ki67+	 658 20116
1846	0	0	Ki67+	 661 19996
1847	0	0	Ki67+	 665 20169
1848	0	0	Ki67+	 669 20138
1849	0	0	Ki67+	 672 20090
1850	0	0	Ki67+	 679 19958
1851	0	0	Ki67+	 714 20085
1852	0	0	Ki67+	 738 19848
1853	0	0	Ki67+	 739 20569
1854	0	0	Ki67+	 763 19973
1855	0	0	Ki67+	 769 20512
1856	0	0	Ki67+	 780 19875
1857	0	0	Ki67+	 787 19906
1858	0	0	Ki67+	 799 19958
1859	0	0	Ki67+	 332 20947
1860	0	0	Ki67+	 347 20991
1861	0	0	Ki67+	 398 21091
1862	0	0	Ki67+	 414 20815
1863	0	0	Ki67+	 415 20724
1864	0	0	Ki67+	 421 20678
1865	0	0	Ki67+	 427 20749
1866	0	0	Ki67+	 436 20854
1867	0	0	Ki67+	 441 20680
1868	0	0	Ki67+	 446 20701
1869	0	0	Ki67+	 450 20724
1870	0	0	Ki67+	 454 20637
1871	0	0	Ki67+	 460 20897
1872	0	0	Ki67+	 460 21032
1873	0	0	Ki67+	 463 20821
1874	0	0	Ki67+	 464 20779
1875	0	0	Ki67+	 464 20908
1876	0	0	Ki67+	 466 20677
1877	0	0	Ki67+	 469 20800
1878	0	0	Ki67+	 469 20949
1879	0	0	Ki67+	 471 20748
1880	0	0	Ki67+	 472 20846
1881	0	0	Ki67+	 474 20705
1882	0	0	Ki67+	 476 21063
1883	0	0	Ki67+	 479 21198
1884	0	0	Ki67+	 482 20863
1885	0	0	Ki67+	 485 20734
1886	0	0	Ki67+	 487 21014
1887	0	0	Ki67+	 487 21047
1888	0	0	Ki67+	 488 20657
1889	0	0	Ki67+	 489 20976
1890	0	0	Ki67+	 490 21076
1891	0	0	Ki67+	 493 20674
1892	0	0	Ki67+	 495 20704
1893	0	0	Ki67+	 499 21111
1894	0	0	Ki67+	 502 20635
1895	0	0	Ki67+	 513 20662
1896	0	0	Ki67+	 519 21144
1897	0	0	Ki67+	 519 21224
1898	0	0	Ki67+	 529 21182
1899	0	0	Ki67+	 534 21128
1900	0	0	Ki67+	 594 20669
1901	0	0	Ki67+	 603 20859
1902	0	0	Ki67+	 615 21346
1903	0	0	Ki67+	 620 20664
1904	0	0	Ki67+	 632 21235
1905	0	0	Ki67+	 641 20866
1906	0	0	Ki67+	 647 21295
1907	0	0	Ki67+	 649 21208
1908	0	0	Ki67+	 653 21193
1909	0	0	Ki67+	 659 21277
1910	0	0	Ki67+	 661 20840
1911	0	0	Ki67+	 670 21366
1912	0	0	Ki67+	 675 21247
1913	0	0	Ki67+	 679 21167
1914	0	0	Ki67+	 695 21158
1915	0	0	Ki67+	 696 21142
1916	0	0	Ki67+	 696 21188
1917	0	0	Ki67+	 704 21293
1918	0	0	Ki67+	 711 21257
1919	0	0	Ki67+	 712 20693
1920	0	0	Ki67+	 716 21132
1921	0	0	Ki67+	 726 21156
1922	0	0	Ki67+	 727 21251
1923	0	0	Ki67+	 735 21214
1924	0	0	Ki67+	 736 21191
1925	0	0	Ki67+	 740 20633
1926	0	0	Ki67+	 747 21065
1927	0	0	Ki67+	 749 21148
1928	0	0	Ki67+	 752 20666
1929	0	0	Ki67+	 752 20964
1930	0	0	Ki67+	 755 21102
1931	0	0	Ki67+	 762 21133
1932	0	0	Ki67+	 773 20983
1933	0	0	Ki67+	 773 21101
1934	0	0	Ki67+	 778 20994
1935	0	0	Ki67+	 783 21065
1936	0	0	Ki67+	 786 20935
1937	0	0	Ki67+	 792 21035
1938	0	0	Ki67+	 793 20971
1939	0	0	Ki67+	 544 21505
1940	0	0	Ki67+	 612 21471
1941	0	0	Ki67+	 623 21486
1942	0	0	Ki67+	 676 21579
1943	0	0	Ki67+	 693 21496
1944	0	0	Ki67+	 697 21540
1945	0	0	Ki67+	 716 21661
1946	0	0	Ki67+	 745 21594
1947	0	0	Ki67+	 767 21619
1948	0	0	Ki67+	 804 11159
1949	0	0	Ki67+	 806 11352
1950	0	0	Ki67+	 816 11404
1951	0	0	Ki67+	 822 11137
1952	0	0	Ki67+	 822 11317
1953	0	0	Ki67+	 829 11329
1954	0	0	Ki67+	 847 11379
1955	0	0	Ki67+	 860 11090
1956	0	0	Ki67+	 869 11104
1957	0	0	Ki67+	 872 11308
1958	0	0	Ki67+	 895 11078
1959	0	0	Ki67+	 905 11067
1960	0	0	Ki67+	 905 11103
1961	0	0	Ki67+	 991 11217
1962	0	0	Ki67+	 996 11277
1963	0	0	Ki67+	 1089 11193
1964	0	0	Ki67+	 1107 11102
1965	0	0	Ki67+	 1145 11113
1966	0	0	Ki67+	 1150 11066
1967	0	0	Ki67+	 1155 11007
1968	0	0	Ki67+	 1157 11091
1969	0	0	Ki67+	 1182 11011
1970	0	0	Ki67+	 1201 11233
1971	0	0	Ki67+	 1203 11038
1972	0	0	Ki67+	 1239 11141
1973	0	0	Ki67+	 1239 11403
1974	0	0	Ki67+	 1247 11112
1975	0	0	Ki67+	 1254 11385
1976	0	0	Ki67+	 805 11654
1977	0	0	Ki67+	 806 11797
1978	0	0	Ki67+	 809 11638
1979	0	0	Ki67+	 811 11596
1980	0	0	Ki67+	 812 11761
1981	0	0	Ki67+	 815 11713
1982	0	0	Ki67+	 826 11692
1983	0	0	Ki67+	 837 11487
1984	0	0	Ki67+	 845 11661
1985	0	0	Ki67+	 847 11631
1986	0	0	Ki67+	 849 11767
1987	0	0	Ki67+	 850 12084
1988	0	0	Ki67+	 853 12072
1989	0	0	Ki67+	 856 11578
1990	0	0	Ki67+	 859 11985
1991	0	0	Ki67+	 860 12041
1992	0	0	Ki67+	 861 11721
1993	0	0	Ki67+	 868 12134
1994	0	0	Ki67+	 871 11745
1995	0	0	Ki67+	 872 11626
1996	0	0	Ki67+	 878 12104
1997	0	0	Ki67+	 885 11699
1998	0	0	Ki67+	 886 11609
1999	0	0	Ki67+	 893 11553
2000	0	0	Ki67+	 894 11586
2001	0	0	Ki67+	 897 12228
2002	0	0	Ki67+	 898 12040
2003	0	0	Ki67+	 900 11982
2004	0	0	Ki67+	 902 11958
2005	0	0	Ki67+	 902 12086
2006	0	0	Ki67+	 903 11923
2007	0	0	Ki67+	 905 12198
2008	0	0	Ki67+	 912 12058
2009	0	0	Ki67+	 913 12231
2010	0	0	Ki67+	 914 12187
2011	0	0	Ki67+	 921 12016
2012	0	0	Ki67+	 930 11955
2013	0	0	Ki67+	 931 12033
2014	0	0	Ki67+	 932 12190
2015	0	0	Ki67+	 933 11940
2016	0	0	Ki67+	 934 11982
2017	0	0	Ki67+	 935 11915
2018	0	0	Ki67+	 937 12146
2019	0	0	Ki67+	 939 11470
2020	0	0	Ki67+	 940 12077
2021	0	0	Ki67+	 942 12042
2022	0	0	Ki67+	 946 12099
2023	0	0	Ki67+	 949 11978
2024	0	0	Ki67+	 956 12018
2025	0	0	Ki67+	 962 11917
2026	0	0	Ki67+	 963 12073
2027	0	0	Ki67+	 966 12098
2028	0	0	Ki67+	 984 11821
2029	0	0	Ki67+	 988 11488
2030	0	0	Ki67+	 992 11505
2031	0	0	Ki67+	 1002 12213
2032	0	0	Ki67+	 1005 11759
2033	0	0	Ki67+	 1012 12189
2034	0	0	Ki67+	 1022 12155
2035	0	0	Ki67+	 1026 11889
2036	0	0	Ki67+	 1028 12083
2037	0	0	Ki67+	 1030 12103
2038	0	0	Ki67+	 1031 11800
2039	0	0	Ki67+	 1033 11907
2040	0	0	Ki67+	 1040 11988
2041	0	0	Ki67+	 1040 12005
2042	0	0	Ki67+	 1051 11830
2043	0	0	Ki67+	 1051 11862
2044	0	0	Ki67+	 1064 12229
2045	0	0	Ki67+	 1067 11863
2046	0	0	Ki67+	 1067 11879
2047	0	0	Ki67+	 1069 11812
2048	0	0	Ki67+	 1069 12114
2049	0	0	Ki67+	 1077 11844
2050	0	0	Ki67+	 1078 11897
2051	0	0	Ki67+	 1081 12205
2052	0	0	Ki67+	 1083 12160
2053	0	0	Ki67+	 1084 11807
2054	0	0	Ki67+	 1084 12099
2055	0	0	Ki67+	 1096 12214
2056	0	0	Ki67+	 1099 12045
2057	0	0	Ki67+	 1101 12171
2058	0	0	Ki67+	 1103 12129
2059	0	0	Ki67+	 1110 12080
2060	0	0	Ki67+	 1117 12096
2061	0	0	Ki67+	 1122 12139
2062	0	0	Ki67+	 1156 11689
2063	0	0	Ki67+	 1159 12239
2064	0	0	Ki67+	 1160 12182
2065	0	0	Ki67+	 1160 12218
2066	0	0	Ki67+	 1161 12197
2067	0	0	Ki67+	 1162 11658
2068	0	0	Ki67+	 1162 11736
2069	0	0	Ki67+	 1162 11837
2070	0	0	Ki67+	 1165 11873
2071	0	0	Ki67+	 1171 11894
2072	0	0	Ki67+	 1172 11783
2073	0	0	Ki67+	 1173 12142
2074	0	0	Ki67+	 1175 11815
2075	0	0	Ki67+	 1176 11866
2076	0	0	Ki67+	 1177 11694
2077	0	0	Ki67+	 1177 11748
2078	0	0	Ki67+	 1178 12089
2079	0	0	Ki67+	 1180 12166
2080	0	0	Ki67+	 1181 12231
2081	0	0	Ki67+	 1185 12027
2082	0	0	Ki67+	 1185 12115
2083	0	0	Ki67+	 1186 12200
2084	0	0	Ki67+	 1189 11644
2085	0	0	Ki67+	 1189 12003
2086	0	0	Ki67+	 1193 11773
2087	0	0	Ki67+	 1195 12056
2088	0	0	Ki67+	 1195 12121
2089	0	0	Ki67+	 1197 11671
2090	0	0	Ki67+	 1197 11865
2091	0	0	Ki67+	 1200 11703
2092	0	0	Ki67+	 1202 11848
2093	0	0	Ki67+	 1202 12091
2094	0	0	Ki67+	 1205 12009
2095	0	0	Ki67+	 1206 11940
2096	0	0	Ki67+	 1206 12170
2097	0	0	Ki67+	 1210 11881
2098	0	0	Ki67+	 1210 11904
2099	0	0	Ki67+	 1212 12203
2100	0	0	Ki67+	 1217 11938
2101	0	0	Ki67+	 1221 11992
2102	0	0	Ki67+	 1225 11905
2103	0	0	Ki67+	 1226 11952
2104	0	0	Ki67+	 1228 11801
2105	0	0	Ki67+	 1230 12204
2106	0	0	Ki67+	 1245 12076
2107	0	0	Ki67+	 1249 11919
2108	0	0	Ki67+	 1250 11996
2109	0	0	Ki67+	 1251 12052
2110	0	0	Ki67+	 1267 12132
2111	0	0	Ki67+	 1268 12099
2112	0	0	Ki67+	 1270 12167
2113	0	0	Ki67+	 1275 12028
2114	0	0	Ki67+	 1275 12205
2115	0	0	Ki67+	 1276 11955
2116	0	0	Ki67+	 1277 12046
2117	0	0	Ki67+	 1280 12233
2118	0	0	Ki67+	 1281 12066
2119	0	0	Ki67+	 1281 12137
2120	0	0	Ki67+	 1289 12122
2121	0	0	Ki67+	 1291 12144
2122	0	0	Ki67+	 1291 12213
2123	0	0	Ki67+	 1293 12092
2124	0	0	Ki67+	 1326 11658
2125	0	0	Ki67+	 1332 11784
2126	0	0	Ki67+	 1343 11630
2127	0	0	Ki67+	 1364 11672
2128	0	0	Ki67+	 1367 12060
2129	0	0	Ki67+	 1372 11779
2130	0	0	Ki67+	 1373 11904
2131	0	0	Ki67+	 1376 11934
2132	0	0	Ki67+	 1377 11717
2133	0	0	Ki67+	 1382 12025
2134	0	0	Ki67+	 1383 12130
2135	0	0	Ki67+	 1386 12096
2136	0	0	Ki67+	 1391 11818
2137	0	0	Ki67+	 1396 11808
2138	0	0	Ki67+	 1397 12230
2139	0	0	Ki67+	 1398 11996
2140	0	0	Ki67+	 1401 11768
2141	0	0	Ki67+	 1407 12160
2142	0	0	Ki67+	 1409 11740
2143	0	0	Ki67+	 1410 11893
2144	0	0	Ki67+	 1412 12197
2145	0	0	Ki67+	 1422 11915
2146	0	0	Ki67+	 1425 11789
2147	0	0	Ki67+	 1427 11885
2148	0	0	Ki67+	 1431 12235
2149	0	0	Ki67+	 1433 12185
2150	0	0	Ki67+	 1435 11760
2151	0	0	Ki67+	 1437 11875
2152	0	0	Ki67+	 1439 11819
2153	0	0	Ki67+	 1443 11789
2154	0	0	Ki67+	 1445 11929
2155	0	0	Ki67+	 1446 11779
2156	0	0	Ki67+	 1450 11903
2157	0	0	Ki67+	 1452 11860
2158	0	0	Ki67+	 1457 12089
2159	0	0	Ki67+	 1466 11944
2160	0	0	Ki67+	 1470 12127
2161	0	0	Ki67+	 1471 12168
2162	0	0	Ki67+	 1475 11974
2163	0	0	Ki67+	 1475 12007
2164	0	0	Ki67+	 1476 11831
2165	0	0	Ki67+	 1480 12017
2166	0	0	Ki67+	 1486 11918
2167	0	0	Ki67+	 1494 11855
2168	0	0	Ki67+	 1505 12228
2169	0	0	Ki67+	 1506 12168
2170	0	0	Ki67+	 1508 12053
2171	0	0	Ki67+	 1511 11948
2172	0	0	Ki67+	 1513 11873
2173	0	0	Ki67+	 1513 12010
2174	0	0	Ki67+	 1514 11834
2175	0	0	Ki67+	 1515 11608
2176	0	0	Ki67+	 1517 12096
2177	0	0	Ki67+	 1519 11912
2178	0	0	Ki67+	 1525 12144
2179	0	0	Ki67+	 1527 11567
2180	0	0	Ki67+	 1529 11597
2181	0	0	Ki67+	 1529 12030
2182	0	0	Ki67+	 1533 11894
2183	0	0	Ki67+	 1534 12163
2184	0	0	Ki67+	 1535 11860
2185	0	0	Ki67+	 1536 11618
2186	0	0	Ki67+	 1540 11650
2187	0	0	Ki67+	 1542 11936
2188	0	0	Ki67+	 1547 11555
2189	0	0	Ki67+	 1555 11588
2190	0	0	Ki67+	 1556 12006
2191	0	0	Ki67+	 1557 11963
2192	0	0	Ki67+	 1558 12133
2193	0	0	Ki67+	 1564 11982
2194	0	0	Ki67+	 1565 11524
2195	0	0	Ki67+	 1565 12084
2196	0	0	Ki67+	 1567 12098
2197	0	0	Ki67+	 1569 11624
2198	0	0	Ki67+	 1575 11495
2199	0	0	Ki67+	 1576 11645
2200	0	0	Ki67+	 1579 12230
2201	0	0	Ki67+	 1581 11711
2202	0	0	Ki67+	 1581 11810
2203	0	0	Ki67+	 1581 12035
2204	0	0	Ki67+	 1586 11940
2205	0	0	Ki67+	 1586 12183
2206	0	0	Ki67+	 1587 11508
2207	0	0	Ki67+	 1588 12061
2208	0	0	Ki67+	 1591 11643
2209	0	0	Ki67+	 1591 11674
2210	0	0	Ki67+	 1591 11727
2211	0	0	Ki67+	 1594 12230
2212	0	0	Ki67+	 1596 11654
2213	0	0	Ki67+	 1598 12150
2214	0	0	Ki67+	 1599 11527
2215	0	0	Ki67+	 827 12513
2216	0	0	Ki67+	 832 12494
2217	0	0	Ki67+	 832 12525
2218	0	0	Ki67+	 834 12675
2219	0	0	Ki67+	 839 12571
2220	0	0	Ki67+	 840 12802
2221	0	0	Ki67+	 845 12735
2222	0	0	Ki67+	 846 12758
2223	0	0	Ki67+	 848 12465
2224	0	0	Ki67+	 854 12526
2225	0	0	Ki67+	 854 12717
2226	0	0	Ki67+	 854 12787
2227	0	0	Ki67+	 857 12482
2228	0	0	Ki67+	 859 12839
2229	0	0	Ki67+	 859 12856
2230	0	0	Ki67+	 862 12452
2231	0	0	Ki67+	 866 12759
2232	0	0	Ki67+	 868 12494
2233	0	0	Ki67+	 871 12892
2234	0	0	Ki67+	 874 12451
2235	0	0	Ki67+	 874 12681
2236	0	0	Ki67+	 874 12749
2237	0	0	Ki67+	 875 12479
2238	0	0	Ki67+	 876 12555
2239	0	0	Ki67+	 882 12391
2240	0	0	Ki67+	 885 12611
2241	0	0	Ki67+	 888 12337
2242	0	0	Ki67+	 888 12358
2243	0	0	Ki67+	 889 12577
2244	0	0	Ki67+	 890 12417
2245	0	0	Ki67+	 894 12269
2246	0	0	Ki67+	 894 12522
2247	0	0	Ki67+	 895 12909
2248	0	0	Ki67+	 895 12955
2249	0	0	Ki67+	 896 12970
2250	0	0	Ki67+	 897 12433
2251	0	0	Ki67+	 897 12619
2252	0	0	Ki67+	 898 12544
2253	0	0	Ki67+	 902 12369
2254	0	0	Ki67+	 903 12585
2255	0	0	Ki67+	 907 12924
2256	0	0	Ki67+	 907 13001
2257	0	0	Ki67+	 910 13022
2258	0	0	Ki67+	 916 12417
2259	0	0	Ki67+	 921 12971
2260	0	0	Ki67+	 923 12377
2261	0	0	Ki67+	 929 12296
2262	0	0	Ki67+	 929 12960
2263	0	0	Ki67+	 936 13002
2264	0	0	Ki67+	 937 12432
2265	0	0	Ki67+	 939 12471
2266	0	0	Ki67+	 939 12521
2267	0	0	Ki67+	 941 12545
2268	0	0	Ki67+	 944 12593
2269	0	0	Ki67+	 952 12519
2270	0	0	Ki67+	 964 12621
2271	0	0	Ki67+	 964 12673
2272	0	0	Ki67+	 971 12351
2273	0	0	Ki67+	 971 12983
2274	0	0	Ki67+	 977 12576
2275	0	0	Ki67+	 977 12879
2276	0	0	Ki67+	 978 12440
2277	0	0	Ki67+	 978 12560
2278	0	0	Ki67+	 982 12657
2279	0	0	Ki67+	 984 12705
2280	0	0	Ki67+	 997 12262
2281	0	0	Ki67+	 997 12576
2282	0	0	Ki67+	 998 13005
2283	0	0	Ki67+	 999 12330
2284	0	0	Ki67+	 1001 12938
2285	0	0	Ki67+	 1002 12481
2286	0	0	Ki67+	 1007 12424
2287	0	0	Ki67+	 1007 12602
2288	0	0	Ki67+	 1009 12361
2289	0	0	Ki67+	 1010 12731
2290	0	0	Ki67+	 1015 12382
2291	0	0	Ki67+	 1017 12970
2292	0	0	Ki67+	 1019 12645
2293	0	0	Ki67+	 1028 12243
2294	0	0	Ki67+	 1030 12455
2295	0	0	Ki67+	 1031 12554
2296	0	0	Ki67+	 1031 12825
2297	0	0	Ki67+	 1032 12989
2298	0	0	Ki67+	 1035 12759
2299	0	0	Ki67+	 1036 12651
2300	0	0	Ki67+	 1037 12486
2301	0	0	Ki67+	 1038 12304
2302	0	0	Ki67+	 1048 12888
2303	0	0	Ki67+	 1054 12681
2304	0	0	Ki67+	 1054 12810
2305	0	0	Ki67+	 1057 12536
2306	0	0	Ki67+	 1058 12383
2307	0	0	Ki67+	 1065 12624
2308	0	0	Ki67+	 1065 12819
2309	0	0	Ki67+	 1066 12567
2310	0	0	Ki67+	 1066 12705
2311	0	0	Ki67+	 1069 12388
2312	0	0	Ki67+	 1070 12836
2313	0	0	Ki67+	 1075 12641
2314	0	0	Ki67+	 1081 12406
2315	0	0	Ki67+	 1084 12726
2316	0	0	Ki67+	 1091 12340
2317	0	0	Ki67+	 1092 12658
2318	0	0	Ki67+	 1094 12946
2319	0	0	Ki67+	 1094 13034
2320	0	0	Ki67+	 1096 12793
2321	0	0	Ki67+	 1098 12375
2322	0	0	Ki67+	 1101 12414
2323	0	0	Ki67+	 1101 12848
2324	0	0	Ki67+	 1110 12311
2325	0	0	Ki67+	 1111 12253
2326	0	0	Ki67+	 1111 12904
2327	0	0	Ki67+	 1112 12390
2328	0	0	Ki67+	 1112 13038
2329	0	0	Ki67+	 1114 12326
2330	0	0	Ki67+	 1117 12965
2331	0	0	Ki67+	 1118 12857
2332	0	0	Ki67+	 1121 12930
2333	0	0	Ki67+	 1121 12997
2334	0	0	Ki67+	 1130 12913
2335	0	0	Ki67+	 1133 12881
2336	0	0	Ki67+	 1139 13039
2337	0	0	Ki67+	 1140 12965
2338	0	0	Ki67+	 1149 12926
2339	0	0	Ki67+	 1150 12976
2340	0	0	Ki67+	 1159 12252
2341	0	0	Ki67+	 1163 12362
2342	0	0	Ki67+	 1164 13019
2343	0	0	Ki67+	 1168 12422
2344	0	0	Ki67+	 1168 12529
2345	0	0	Ki67+	 1168 12887
2346	0	0	Ki67+	 1169 12373
2347	0	0	Ki67+	 1170 12513
2348	0	0	Ki67+	 1171 12642
2349	0	0	Ki67+	 1175 12731
2350	0	0	Ki67+	 1177 12597
2351	0	0	Ki67+	 1179 12453
2352	0	0	Ki67+	 1180 12710
2353	0	0	Ki67+	 1182 12395
2354	0	0	Ki67+	 1182 12483
2355	0	0	Ki67+	 1182 12770
2356	0	0	Ki67+	 1185 12566
2357	0	0	Ki67+	 1186 12615
2358	0	0	Ki67+	 1187 12246
2359	0	0	Ki67+	 1187 12720
2360	0	0	Ki67+	 1188 12321
2361	0	0	Ki67+	 1188 12530
2362	0	0	Ki67+	 1188 12540
2363	0	0	Ki67+	 1188 12649
2364	0	0	Ki67+	 1193 12751
2365	0	0	Ki67+	 1196 12267
2366	0	0	Ki67+	 1197 12290
2367	0	0	Ki67+	 1197 12677
2368	0	0	Ki67+	 1204 12497
2369	0	0	Ki67+	 1205 12364
2370	0	0	Ki67+	 1205 12869
2371	0	0	Ki67+	 1206 12332
2372	0	0	Ki67+	 1208 12413
2373	0	0	Ki67+	 1208 12450
2374	0	0	Ki67+	 1210 12890
2375	0	0	Ki67+	 1214 12917
2376	0	0	Ki67+	 1222 12297
2377	0	0	Ki67+	 1226 12279
2378	0	0	Ki67+	 1226 12393
2379	0	0	Ki67+	 1226 12790
2380	0	0	Ki67+	 1228 12420
2381	0	0	Ki67+	 1229 12357
2382	0	0	Ki67+	 1236 12609
2383	0	0	Ki67+	 1239 12464
2384	0	0	Ki67+	 1239 13001
2385	0	0	Ki67+	 1243 12629
2386	0	0	Ki67+	 1246 13027
2387	0	0	Ki67+	 1250 12480
2388	0	0	Ki67+	 1253 12434
2389	0	0	Ki67+	 1261 12602
2390	0	0	Ki67+	 1266 12563
2391	0	0	Ki67+	 1267 12643
2392	0	0	Ki67+	 1268 12675
2393	0	0	Ki67+	 1269 12762
2394	0	0	Ki67+	 1270 12616
2395	0	0	Ki67+	 1274 12496
2396	0	0	Ki67+	 1275 12284
2397	0	0	Ki67+	 1275 12780
2398	0	0	Ki67+	 1275 12815
2399	0	0	Ki67+	 1277 12662
2400	0	0	Ki67+	 1277 12735
2401	0	0	Ki67+	 1279 12251
2402	0	0	Ki67+	 1281 12528
2403	0	0	Ki67+	 1281 12573
2404	0	0	Ki67+	 1284 12461
2405	0	0	Ki67+	 1284 12604
2406	0	0	Ki67+	 1285 12391
2407	0	0	Ki67+	 1285 12695
2408	0	0	Ki67+	 1286 12499
2409	0	0	Ki67+	 1287 12590
2410	0	0	Ki67+	 1289 12748
2411	0	0	Ki67+	 1290 12716
2412	0	0	Ki67+	 1290 12885
2413	0	0	Ki67+	 1293 12277
2414	0	0	Ki67+	 1293 12998
2415	0	0	Ki67+	 1296 12909
2416	0	0	Ki67+	 1297 12971
2417	0	0	Ki67+	 1298 12477
2418	0	0	Ki67+	 1299 13026
2419	0	0	Ki67+	 1300 12959
2420	0	0	Ki67+	 1301 12412
2421	0	0	Ki67+	 1302 12338
2422	0	0	Ki67+	 1302 12443
2423	0	0	Ki67+	 1302 12932
2424	0	0	Ki67+	 1305 12374
2425	0	0	Ki67+	 1305 12432
2426	0	0	Ki67+	 1328 12850
2427	0	0	Ki67+	 1379 12693
2428	0	0	Ki67+	 1380 12735
2429	0	0	Ki67+	 1381 12414
2430	0	0	Ki67+	 1381 12831
2431	0	0	Ki67+	 1387 12279
2432	0	0	Ki67+	 1389 12522
2433	0	0	Ki67+	 1390 12249
2434	0	0	Ki67+	 1390 12293
2435	0	0	Ki67+	 1390 12312
2436	0	0	Ki67+	 1394 12419
2437	0	0	Ki67+	 1394 12646
2438	0	0	Ki67+	 1395 12762
2439	0	0	Ki67+	 1395 12912
2440	0	0	Ki67+	 1396 12812
2441	0	0	Ki67+	 1400 12339
2442	0	0	Ki67+	 1401 12375
2443	0	0	Ki67+	 1401 12571
2444	0	0	Ki67+	 1404 12452
2445	0	0	Ki67+	 1411 12971
2446	0	0	Ki67+	 1413 12685
2447	0	0	Ki67+	 1414 12297
2448	0	0	Ki67+	 1414 12523
2449	0	0	Ki67+	 1415 12283
2450	0	0	Ki67+	 1415 12758
2451	0	0	Ki67+	 1418 12449
2452	0	0	Ki67+	 1418 12656
2453	0	0	Ki67+	 1419 12933
2454	0	0	Ki67+	 1420 12340
2455	0	0	Ki67+	 1420 13035
2456	0	0	Ki67+	 1421 12501
2457	0	0	Ki67+	 1425 13022
2458	0	0	Ki67+	 1427 12465
2459	0	0	Ki67+	 1429 12983
2460	0	0	Ki67+	 1430 12605
2461	0	0	Ki67+	 1431 12825
2462	0	0	Ki67+	 1434 12479
2463	0	0	Ki67+	 1442 12636
2464	0	0	Ki67+	 1442 12680
2465	0	0	Ki67+	 1443 12943
2466	0	0	Ki67+	 1451 12597
2467	0	0	Ki67+	 1454 12463
2468	0	0	Ki67+	 1454 12662
2469	0	0	Ki67+	 1454 12916
2470	0	0	Ki67+	 1455 12876
2471	0	0	Ki67+	 1460 12581
2472	0	0	Ki67+	 1460 12983
2473	0	0	Ki67+	 1462 12698
2474	0	0	Ki67+	 1467 12768
2475	0	0	Ki67+	 1473 13005
2476	0	0	Ki67+	 1476 12790
2477	0	0	Ki67+	 1484 12612
2478	0	0	Ki67+	 1484 12642
2479	0	0	Ki67+	 1504 12267
2480	0	0	Ki67+	 1508 12296
2481	0	0	Ki67+	 1510 12527
2482	0	0	Ki67+	 1520 12248
2483	0	0	Ki67+	 1529 12279
2484	0	0	Ki67+	 1529 12496
2485	0	0	Ki67+	 1529 12932
2486	0	0	Ki67+	 1529 13021
2487	0	0	Ki67+	 1543 12785
2488	0	0	Ki67+	 1546 12249
2489	0	0	Ki67+	 1548 12358
2490	0	0	Ki67+	 1549 12608
2491	0	0	Ki67+	 1554 12418
2492	0	0	Ki67+	 1555 12748
2493	0	0	Ki67+	 1557 12846
2494	0	0	Ki67+	 1559 12524
2495	0	0	Ki67+	 1561 12363
2496	0	0	Ki67+	 1565 12555
2497	0	0	Ki67+	 1568 12915
2498	0	0	Ki67+	 1569 12399
2499	0	0	Ki67+	 1569 12722
2500	0	0	Ki67+	 1572 12784
2501	0	0	Ki67+	 1576 12337
2502	0	0	Ki67+	 1580 12578
2503	0	0	Ki67+	 1589 12443
2504	0	0	Ki67+	 1594 12361
2505	0	0	Ki67+	 1594 12387
2506	0	0	Ki67+	 1594 12957
2507	0	0	Ki67+	 1595 12650
2508	0	0	Ki67+	 1599 12800
2509	0	0	Ki67+	 805 13639
2510	0	0	Ki67+	 810 13598
2511	0	0	Ki67+	 813 13694
2512	0	0	Ki67+	 822 13544
2513	0	0	Ki67+	 823 13804
2514	0	0	Ki67+	 837 13761
2515	0	0	Ki67+	 843 13796
2516	0	0	Ki67+	 844 13628
2517	0	0	Ki67+	 844 13678
2518	0	0	Ki67+	 846 13605
2519	0	0	Ki67+	 850 13576
2520	0	0	Ki67+	 854 13216
2521	0	0	Ki67+	 863 13356
2522	0	0	Ki67+	 870 13673
2523	0	0	Ki67+	 877 13805
2524	0	0	Ki67+	 885 13768
2525	0	0	Ki67+	 900 13618
2526	0	0	Ki67+	 905 13732
2527	0	0	Ki67+	 907 13781
2528	0	0	Ki67+	 923 13700
2529	0	0	Ki67+	 925 13047
2530	0	0	Ki67+	 926 13068
2531	0	0	Ki67+	 932 13191
2532	0	0	Ki67+	 935 13746
2533	0	0	Ki67+	 938 13828
2534	0	0	Ki67+	 951 13062
2535	0	0	Ki67+	 954 13760
2536	0	0	Ki67+	 957 13707
2537	0	0	Ki67+	 957 13774
2538	0	0	Ki67+	 958 13101
2539	0	0	Ki67+	 978 13097
2540	0	0	Ki67+	 985 13156
2541	0	0	Ki67+	 994 13170
2542	0	0	Ki67+	 1002 13193
2543	0	0	Ki67+	 1003 13132
2544	0	0	Ki67+	 1024 13088
2545	0	0	Ki67+	 1024 13166
2546	0	0	Ki67+	 1025 13216
2547	0	0	Ki67+	 1028 13139
2548	0	0	Ki67+	 1030 13199
2549	0	0	Ki67+	 1031 13412
2550	0	0	Ki67+	 1032 13398
2551	0	0	Ki67+	 1034 13816
2552	0	0	Ki67+	 1049 13057
2553	0	0	Ki67+	 1049 13191
2554	0	0	Ki67+	 1053 13172
2555	0	0	Ki67+	 1063 13466
2556	0	0	Ki67+	 1065 13186
2557	0	0	Ki67+	 1069 13232
2558	0	0	Ki67+	 1073 13073
2559	0	0	Ki67+	 1087 13204
2560	0	0	Ki67+	 1090 13058
2561	0	0	Ki67+	 1101 13116
2562	0	0	Ki67+	 1105 13239
2563	0	0	Ki67+	 1105 13263
2564	0	0	Ki67+	 1116 13159
2565	0	0	Ki67+	 1117 13214
2566	0	0	Ki67+	 1122 13254
2567	0	0	Ki67+	 1129 13172
2568	0	0	Ki67+	 1133 13134
2569	0	0	Ki67+	 1141 13088
2570	0	0	Ki67+	 1141 13222
2571	0	0	Ki67+	 1143 13251
2572	0	0	Ki67+	 1145 13152
2573	0	0	Ki67+	 1147 13825
2574	0	0	Ki67+	 1157 13071
2575	0	0	Ki67+	 1157 13185
2576	0	0	Ki67+	 1158 13110
2577	0	0	Ki67+	 1160 13158
2578	0	0	Ki67+	 1164 13045
2579	0	0	Ki67+	 1165 13213
2580	0	0	Ki67+	 1165 13286
2581	0	0	Ki67+	 1169 13242
2582	0	0	Ki67+	 1171 13137
2583	0	0	Ki67+	 1175 13168
2584	0	0	Ki67+	 1180 13073
2585	0	0	Ki67+	 1182 13124
2586	0	0	Ki67+	 1187 13189
2587	0	0	Ki67+	 1197 13139
2588	0	0	Ki67+	 1201 13186
2589	0	0	Ki67+	 1226 13159
2590	0	0	Ki67+	 1243 13697
2591	0	0	Ki67+	 1248 13044
2592	0	0	Ki67+	 1257 13081
2593	0	0	Ki67+	 1263 13060
2594	0	0	Ki67+	 1273 13091
2595	0	0	Ki67+	 1286 13114
2596	0	0	Ki67+	 1292 13312
2597	0	0	Ki67+	 1302 13074
2598	0	0	Ki67+	 1305 13138
2599	0	0	Ki67+	 1389 13238
2600	0	0	Ki67+	 1433 13069
2601	0	0	Ki67+	 1457 13145
2602	0	0	Ki67+	 1482 13213
2603	0	0	Ki67+	 1487 13147
2604	0	0	Ki67+	 1491 13199
2605	0	0	Ki67+	 1494 13211
2606	0	0	Ki67+	 1501 13188
2607	0	0	Ki67+	 1506 13118
2608	0	0	Ki67+	 1512 13247
2609	0	0	Ki67+	 1529 13374
2610	0	0	Ki67+	 1544 13254
2611	0	0	Ki67+	 1550 13295
2612	0	0	Ki67+	 1551 13782
2613	0	0	Ki67+	 1557 13312
2614	0	0	Ki67+	 1577 13803
2615	0	0	Ki67+	 1587 13179
2616	0	0	Ki67+	 1595 13059
2617	0	0	Ki67+	 801 14095
2618	0	0	Ki67+	 804 14318
2619	0	0	Ki67+	 806 14127
2620	0	0	Ki67+	 811 14114
2621	0	0	Ki67+	 812 14062
2622	0	0	Ki67+	 814 14506
2623	0	0	Ki67+	 816 14442
2624	0	0	Ki67+	 820 14366
2625	0	0	Ki67+	 821 14294
2626	0	0	Ki67+	 832 14042
2627	0	0	Ki67+	 832 14315
2628	0	0	Ki67+	 836 14135
2629	0	0	Ki67+	 840 14100
2630	0	0	Ki67+	 840 14391
2631	0	0	Ki67+	 843 14441
2632	0	0	Ki67+	 845 14051
2633	0	0	Ki67+	 850 13931
2634	0	0	Ki67+	 854 14377
2635	0	0	Ki67+	 857 14423
2636	0	0	Ki67+	 860 14090
2637	0	0	Ki67+	 860 14480
2638	0	0	Ki67+	 868 13962
2639	0	0	Ki67+	 869 14125
2640	0	0	Ki67+	 869 14441
2641	0	0	Ki67+	 877 14059
2642	0	0	Ki67+	 889 14495
2643	0	0	Ki67+	 890 13966
2644	0	0	Ki67+	 891 14323
2645	0	0	Ki67+	 891 14437
2646	0	0	Ki67+	 896 14462
2647	0	0	Ki67+	 900 14314
2648	0	0	Ki67+	 901 14212
2649	0	0	Ki67+	 904 14439
2650	0	0	Ki67+	 915 13966
2651	0	0	Ki67+	 921 14154
2652	0	0	Ki67+	 924 14491
2653	0	0	Ki67+	 927 14229
2654	0	0	Ki67+	 930 14355
2655	0	0	Ki67+	 936 14259
2656	0	0	Ki67+	 945 14238
2657	0	0	Ki67+	 949 14333
2658	0	0	Ki67+	 970 14128
2659	0	0	Ki67+	 971 14398
2660	0	0	Ki67+	 973 14383
2661	0	0	Ki67+	 986 14161
2662	0	0	Ki67+	 986 14288
2663	0	0	Ki67+	 986 14467
2664	0	0	Ki67+	 990 13948
2665	0	0	Ki67+	 995 14258
2666	0	0	Ki67+	 998 14342
2667	0	0	Ki67+	 999 13861
2668	0	0	Ki67+	 1000 14457
2669	0	0	Ki67+	 1001 13903
2670	0	0	Ki67+	 1012 13879
2671	0	0	Ki67+	 1012 14235
2672	0	0	Ki67+	 1014 14200
2673	0	0	Ki67+	 1014 14318
2674	0	0	Ki67+	 1017 14403
2675	0	0	Ki67+	 1033 13970
2676	0	0	Ki67+	 1037 14347
2677	0	0	Ki67+	 1041 13980
2678	0	0	Ki67+	 1050 14288
2679	0	0	Ki67+	 1056 13914
2680	0	0	Ki67+	 1059 14342
2681	0	0	Ki67+	 1063 14331
2682	0	0	Ki67+	 1064 14403
2683	0	0	Ki67+	 1070 14216
2684	0	0	Ki67+	 1074 13954
2685	0	0	Ki67+	 1074 14328
2686	0	0	Ki67+	 1080 14347
2687	0	0	Ki67+	 1084 14231
2688	0	0	Ki67+	 1084 14249
2689	0	0	Ki67+	 1106 14338
2690	0	0	Ki67+	 1109 14307
2691	0	0	Ki67+	 1140 14566
2692	0	0	Ki67+	 1142 13871
2693	0	0	Ki67+	 1142 14442
2694	0	0	Ki67+	 1156 14262
2695	0	0	Ki67+	 1158 14478
2696	0	0	Ki67+	 1166 14596
2697	0	0	Ki67+	 1173 14430
2698	0	0	Ki67+	 1196 14594
2699	0	0	Ki67+	 1197 14448
2700	0	0	Ki67+	 1204 14582
2701	0	0	Ki67+	 1214 14586
2702	0	0	Ki67+	 1221 14627
2703	0	0	Ki67+	 1225 14545
2704	0	0	Ki67+	 1236 14578
2705	0	0	Ki67+	 1237 14531
2706	0	0	Ki67+	 1254 14115
2707	0	0	Ki67+	 1269 14469
2708	0	0	Ki67+	 807 14767
2709	0	0	Ki67+	 860 14731
2710	0	0	Ki67+	 864 15169
2711	0	0	Ki67+	 886 14711
2712	0	0	Ki67+	 899 14842
2713	0	0	Ki67+	 901 15228
2714	0	0	Ki67+	 902 15188
2715	0	0	Ki67+	 920 14768
2716	0	0	Ki67+	 924 14847
2717	0	0	Ki67+	 932 14731
2718	0	0	Ki67+	 943 14878
2719	0	0	Ki67+	 988 15209
2720	0	0	Ki67+	 995 15225
2721	0	0	Ki67+	 1006 15247
2722	0	0	Ki67+	 1016 14874
2723	0	0	Ki67+	 1043 14729
2724	0	0	Ki67+	 1065 15200
2725	0	0	Ki67+	 1078 14775
2726	0	0	Ki67+	 1088 14911
2727	0	0	Ki67+	 1097 15213
2728	0	0	Ki67+	 1099 14775
2729	0	0	Ki67+	 1102 15226
2730	0	0	Ki67+	 1110 14802
2731	0	0	Ki67+	 1118 15143
2732	0	0	Ki67+	 1119 15017
2733	0	0	Ki67+	 1126 15199
2734	0	0	Ki67+	 1133 14982
2735	0	0	Ki67+	 1138 14771
2736	0	0	Ki67+	 1141 14725
2737	0	0	Ki67+	 1150 15243
2738	0	0	Ki67+	 1153 15263
2739	0	0	Ki67+	 1154 15308
2740	0	0	Ki67+	 1155 14816
2741	0	0	Ki67+	 1170 14727
2742	0	0	Ki67+	 1171 14807
2743	0	0	Ki67+	 1182 14687
2744	0	0	Ki67+	 1192 15275
2745	0	0	Ki67+	 1193 15377
2746	0	0	Ki67+	 1197 15212
2747	0	0	Ki67+	 1201 15085
2748	0	0	Ki67+	 1209 15298
2749	0	0	Ki67+	 1218 14680
2750	0	0	Ki67+	 1218 14751
2751	0	0	Ki67+	 1220 15316
2752	0	0	Ki67+	 1222 15375
2753	0	0	Ki67+	 1228 15063
2754	0	0	Ki67+	 1241 14881
2755	0	0	Ki67+	 1242 14651
2756	0	0	Ki67+	 1246 14670
2757	0	0	Ki67+	 1271 15315
2758	0	0	Ki67+	 1272 14758
2759	0	0	Ki67+	 1273 15043
2760	0	0	Ki67+	 1276 14800
2761	0	0	Ki67+	 1278 14691
2762	0	0	Ki67+	 1280 15327
2763	0	0	Ki67+	 1285 15221
2764	0	0	Ki67+	 1286 14799
2765	0	0	Ki67+	 1287 14653
2766	0	0	Ki67+	 1297 15268
2767	0	0	Ki67+	 1298 14744
2768	0	0	Ki67+	 1299 14768
2769	0	0	Ki67+	 1314 14969
2770	0	0	Ki67+	 1324 14731
2771	0	0	Ki67+	 1325 15090
2772	0	0	Ki67+	 1327 14841
2773	0	0	Ki67+	 1332 14803
2774	0	0	Ki67+	 1334 14651
2775	0	0	Ki67+	 1334 14881
2776	0	0	Ki67+	 1341 14761
2777	0	0	Ki67+	 1346 14731
2778	0	0	Ki67+	 1346 14805
2779	0	0	Ki67+	 1351 14684
2780	0	0	Ki67+	 1351 15297
2781	0	0	Ki67+	 1352 15073
2782	0	0	Ki67+	 1353 15052
2783	0	0	Ki67+	 1354 14702
2784	0	0	Ki67+	 1364 15324
2785	0	0	Ki67+	 1365 14737
2786	0	0	Ki67+	 1365 14866
2787	0	0	Ki67+	 1379 14655
2788	0	0	Ki67+	 1379 15096
2789	0	0	Ki67+	 1382 14696
2790	0	0	Ki67+	 1382 15136
2791	0	0	Ki67+	 1391 15308
2792	0	0	Ki67+	 1393 14862
2793	0	0	Ki67+	 1399 14732
2794	0	0	Ki67+	 1399 15002
2795	0	0	Ki67+	 1403 15148
2796	0	0	Ki67+	 1405 14773
2797	0	0	Ki67+	 1406 15099
2798	0	0	Ki67+	 1409 14654
2799	0	0	Ki67+	 1409 15335
2800	0	0	Ki67+	 1413 14887
2801	0	0	Ki67+	 1418 14732
2802	0	0	Ki67+	 1420 15162
2803	0	0	Ki67+	 1429 15076
2804	0	0	Ki67+	 1433 14681
2805	0	0	Ki67+	 1454 14991
2806	0	0	Ki67+	 1458 15163
2807	0	0	Ki67+	 1460 14765
2808	0	0	Ki67+	 1471 14802
2809	0	0	Ki67+	 1480 14854
2810	0	0	Ki67+	 1485 14771
2811	0	0	Ki67+	 1488 15374
2812	0	0	Ki67+	 1492 14987
2813	0	0	Ki67+	 1500 14881
2814	0	0	Ki67+	 1514 14806
2815	0	0	Ki67+	 1514 14943
2816	0	0	Ki67+	 1521 14760
2817	0	0	Ki67+	 1527 15309
2818	0	0	Ki67+	 1528 14792
2819	0	0	Ki67+	 1528 14837
2820	0	0	Ki67+	 1528 15028
2821	0	0	Ki67+	 1528 15339
2822	0	0	Ki67+	 1530 14886
2823	0	0	Ki67+	 1537 15013
2824	0	0	Ki67+	 1540 15371
2825	0	0	Ki67+	 1545 15052
2826	0	0	Ki67+	 1545 15134
2827	0	0	Ki67+	 1546 15243
2828	0	0	Ki67+	 1549 15154
2829	0	0	Ki67+	 1549 15338
2830	0	0	Ki67+	 1551 15294
2831	0	0	Ki67+	 1552 14814
2832	0	0	Ki67+	 1556 14769
2833	0	0	Ki67+	 1557 15082
2834	0	0	Ki67+	 1558 15113
2835	0	0	Ki67+	 1560 14790
2836	0	0	Ki67+	 1561 15160
2837	0	0	Ki67+	 1585 15061
2838	0	0	Ki67+	 1585 15360
2839	0	0	Ki67+	 1592 15312
2840	0	0	Ki67+	 1593 15166
2841	0	0	Ki67+	 1595 15073
2842	0	0	Ki67+	 1595 15355
2843	0	0	Ki67+	 1597 15342
2844	0	0	Ki67+	 1599 14932
2845	0	0	Ki67+	 1161 15587
2846	0	0	Ki67+	 1165 16171
2847	0	0	Ki67+	 1169 16146
2848	0	0	Ki67+	 1176 15997
2849	0	0	Ki67+	 1179 16098
2850	0	0	Ki67+	 1179 16115
2851	0	0	Ki67+	 1192 16123
2852	0	0	Ki67+	 1197 16084
2853	0	0	Ki67+	 1208 16101
2854	0	0	Ki67+	 1212 16191
2855	0	0	Ki67+	 1216 16237
2856	0	0	Ki67+	 1234 16234
2857	0	0	Ki67+	 1248 16015
2858	0	0	Ki67+	 1255 15988
2859	0	0	Ki67+	 1269 16041
2860	0	0	Ki67+	 1275 15917
2861	0	0	Ki67+	 1284 15966
2862	0	0	Ki67+	 1285 15979
2863	0	0	Ki67+	 1328 16203
2864	0	0	Ki67+	 1331 16219
2865	0	0	Ki67+	 1355 16163
2866	0	0	Ki67+	 1355 16192
2867	0	0	Ki67+	 1363 16230
2868	0	0	Ki67+	 1371 16025
2869	0	0	Ki67+	 1383 16166
2870	0	0	Ki67+	 1384 15968
2871	0	0	Ki67+	 1385 15919
2872	0	0	Ki67+	 1399 15935
2873	0	0	Ki67+	 1401 16157
2874	0	0	Ki67+	 1421 16011
2875	0	0	Ki67+	 1424 16228
2876	0	0	Ki67+	 1428 15943
2877	0	0	Ki67+	 1434 16156
2878	0	0	Ki67+	 1435 16069
2879	0	0	Ki67+	 1435 16104
2880	0	0	Ki67+	 1439 15971
2881	0	0	Ki67+	 1442 16044
2882	0	0	Ki67+	 1443 15662
2883	0	0	Ki67+	 1449 15889
2884	0	0	Ki67+	 1454 16100
2885	0	0	Ki67+	 1458 15950
2886	0	0	Ki67+	 1459 16064
2887	0	0	Ki67+	 1459 16119
2888	0	0	Ki67+	 1460 16214
2889	0	0	Ki67+	 1464 16176
2890	0	0	Ki67+	 1472 15898
2891	0	0	Ki67+	 1477 15877
2892	0	0	Ki67+	 1481 16037
2893	0	0	Ki67+	 1481 16170
2894	0	0	Ki67+	 1483 15998
2895	0	0	Ki67+	 1486 15957
2896	0	0	Ki67+	 1492 15929
2897	0	0	Ki67+	 1495 15967
2898	0	0	Ki67+	 1500 16136
2899	0	0	Ki67+	 1506 16150
2900	0	0	Ki67+	 1508 16004
2901	0	0	Ki67+	 1516 15975
2902	0	0	Ki67+	 1540 16220
2903	0	0	Ki67+	 1543 15992
2904	0	0	Ki67+	 1544 16047
2905	0	0	Ki67+	 1546 16029
2906	0	0	Ki67+	 1548 16116
2907	0	0	Ki67+	 1554 16087
2908	0	0	Ki67+	 1556 16165
2909	0	0	Ki67+	 1568 16067
2910	0	0	Ki67+	 1570 16044
2911	0	0	Ki67+	 1571 15997
2912	0	0	Ki67+	 1574 15963
2913	0	0	Ki67+	 1575 16034
2914	0	0	Ki67+	 1582 16165
2915	0	0	Ki67+	 1588 16004
2916	0	0	Ki67+	 1590 15985
2917	0	0	Ki67+	 1595 16078
2918	0	0	Ki67+	 803 16456
2919	0	0	Ki67+	 805 16617
2920	0	0	Ki67+	 807 16835
2921	0	0	Ki67+	 809 16511
2922	0	0	Ki67+	 812 16950
2923	0	0	Ki67+	 815 16474
2924	0	0	Ki67+	 815 16863
2925	0	0	Ki67+	 816 16817
2926	0	0	Ki67+	 818 16896
2927	0	0	Ki67+	 819 16651
2928	0	0	Ki67+	 819 16761
2929	0	0	Ki67+	 828 16781
2930	0	0	Ki67+	 832 16860
2931	0	0	Ki67+	 833 16584
2932	0	0	Ki67+	 837 16610
2933	0	0	Ki67+	 839 16497
2934	0	0	Ki67+	 842 16731
2935	0	0	Ki67+	 842 16833
2936	0	0	Ki67+	 845 16625
2937	0	0	Ki67+	 846 16700
2938	0	0	Ki67+	 849 16918
2939	0	0	Ki67+	 853 16807
2940	0	0	Ki67+	 854 16569
2941	0	0	Ki67+	 855 17000
2942	0	0	Ki67+	 858 16680
2943	0	0	Ki67+	 859 16527
2944	0	0	Ki67+	 859 16654
2945	0	0	Ki67+	 860 16485
2946	0	0	Ki67+	 860 16701
2947	0	0	Ki67+	 861 16730
2948	0	0	Ki67+	 865 16782
2949	0	0	Ki67+	 866 16546
2950	0	0	Ki67+	 866 16851
2951	0	0	Ki67+	 870 16597
2952	0	0	Ki67+	 871 16897
2953	0	0	Ki67+	 874 16865
2954	0	0	Ki67+	 874 16968
2955	0	0	Ki67+	 875 16514
2956	0	0	Ki67+	 877 16774
2957	0	0	Ki67+	 886 16620
2958	0	0	Ki67+	 886 16877
2959	0	0	Ki67+	 888 16608
2960	0	0	Ki67+	 889 16921
2961	0	0	Ki67+	 892 16845
2962	0	0	Ki67+	 894 16564
2963	0	0	Ki67+	 908 16963
2964	0	0	Ki67+	 909 16781
2965	0	0	Ki67+	 910 16711
2966	0	0	Ki67+	 912 16907
2967	0	0	Ki67+	 916 16632
2968	0	0	Ki67+	 922 16483
2969	0	0	Ki67+	 924 16874
2970	0	0	Ki67+	 925 16584
2971	0	0	Ki67+	 930 17030
2972	0	0	Ki67+	 936 16707
2973	0	0	Ki67+	 937 16938
2974	0	0	Ki67+	 940 16976
2975	0	0	Ki67+	 962 16580
2976	0	0	Ki67+	 962 16992
2977	0	0	Ki67+	 963 16948
2978	0	0	Ki67+	 970 16526
2979	0	0	Ki67+	 973 16548
2980	0	0	Ki67+	 975 16926
2981	0	0	Ki67+	 986 16991
2982	0	0	Ki67+	 1071 17000
2983	0	0	Ki67+	 1108 16900
2984	0	0	Ki67+	 1165 16263
2985	0	0	Ki67+	 1178 16333
2986	0	0	Ki67+	 1179 16259
2987	0	0	Ki67+	 1184 16317
2988	0	0	Ki67+	 1184 16927
2989	0	0	Ki67+	 1185 16244
2990	0	0	Ki67+	 1200 16271
2991	0	0	Ki67+	 1205 16296
2992	0	0	Ki67+	 1251 17005
2993	0	0	Ki67+	 1286 16712
2994	0	0	Ki67+	 1339 16522
2995	0	0	Ki67+	 1341 16343
2996	0	0	Ki67+	 1349 16332
2997	0	0	Ki67+	 1364 16997
2998	0	0	Ki67+	 1369 16965
2999	0	0	Ki67+	 1377 16303
3000	0	0	Ki67+	 1385 16976
3001	0	0	Ki67+	 1386 16250
3002	0	0	Ki67+	 1389 16931
3003	0	0	Ki67+	 1404 16779
3004	0	0	Ki67+	 1414 16633
3005	0	0	Ki67+	 1415 16266
3006	0	0	Ki67+	 1417 16560
3007	0	0	Ki67+	 1426 16516
3008	0	0	Ki67+	 1428 16963
3009	0	0	Ki67+	 1436 17039
3010	0	0	Ki67+	 1447 16251
3011	0	0	Ki67+	 1448 16986
3012	0	0	Ki67+	 1450 16659
3013	0	0	Ki67+	 1480 16448
3014	0	0	Ki67+	 1482 16779
3015	0	0	Ki67+	 1488 16796
3016	0	0	Ki67+	 1490 16720
3017	0	0	Ki67+	 1498 16350
3018	0	0	Ki67+	 1498 16584
3019	0	0	Ki67+	 1500 16472
3020	0	0	Ki67+	 1502 16371
3021	0	0	Ki67+	 1507 16413
3022	0	0	Ki67+	 1507 16456
3023	0	0	Ki67+	 1512 16787
3024	0	0	Ki67+	 1526 16989
3025	0	0	Ki67+	 1528 16359
3026	0	0	Ki67+	 1536 16450
3027	0	0	Ki67+	 1536 16943
3028	0	0	Ki67+	 1538 16891
3029	0	0	Ki67+	 1550 16894
3030	0	0	Ki67+	 1553 16444
3031	0	0	Ki67+	 1553 17002
3032	0	0	Ki67+	 1554 16720
3033	0	0	Ki67+	 1557 16623
3034	0	0	Ki67+	 1561 16490
3035	0	0	Ki67+	 1570 16398
3036	0	0	Ki67+	 1571 16827
3037	0	0	Ki67+	 1580 16441
3038	0	0	Ki67+	 1581 16367
3039	0	0	Ki67+	 1585 16405
3040	0	0	Ki67+	 1589 16880
3041	0	0	Ki67+	 1596 16486
3042	0	0	Ki67+	 1598 16699
3043	0	0	Ki67+	 803 17478
3044	0	0	Ki67+	 809 17290
3045	0	0	Ki67+	 813 17365
3046	0	0	Ki67+	 814 17258
3047	0	0	Ki67+	 829 17167
3048	0	0	Ki67+	 830 17290
3049	0	0	Ki67+	 830 17834
3050	0	0	Ki67+	 832 17155
3051	0	0	Ki67+	 833 17339
3052	0	0	Ki67+	 837 17520
3053	0	0	Ki67+	 847 17360
3054	0	0	Ki67+	 848 17423
3055	0	0	Ki67+	 858 17274
3056	0	0	Ki67+	 859 17701
3057	0	0	Ki67+	 868 17298
3058	0	0	Ki67+	 878 17160
3059	0	0	Ki67+	 880 17283
3060	0	0	Ki67+	 885 17350
3061	0	0	Ki67+	 887 17317
3062	0	0	Ki67+	 897 17503
3063	0	0	Ki67+	 898 17353
3064	0	0	Ki67+	 901 17372
3065	0	0	Ki67+	 917 17297
3066	0	0	Ki67+	 921 17128
3067	0	0	Ki67+	 922 17482
3068	0	0	Ki67+	 923 17366
3069	0	0	Ki67+	 924 17436
3070	0	0	Ki67+	 951 17416
3071	0	0	Ki67+	 960 17167
3072	0	0	Ki67+	 963 17145
3073	0	0	Ki67+	 973 17500
3074	0	0	Ki67+	 989 17075
3075	0	0	Ki67+	 991 17513
3076	0	0	Ki67+	 1008 17237
3077	0	0	Ki67+	 1020 17318
3078	0	0	Ki67+	 1022 17150
3079	0	0	Ki67+	 1026 17232
3080	0	0	Ki67+	 1050 17280
3081	0	0	Ki67+	 1065 17141
3082	0	0	Ki67+	 1070 17487
3083	0	0	Ki67+	 1071 17102
3084	0	0	Ki67+	 1078 17474
3085	0	0	Ki67+	 1080 17088
3086	0	0	Ki67+	 1100 17620
3087	0	0	Ki67+	 1109 17593
3088	0	0	Ki67+	 1115 17674
3089	0	0	Ki67+	 1123 17651
3090	0	0	Ki67+	 1154 17683
3091	0	0	Ki67+	 1163 17294
3092	0	0	Ki67+	 1167 17728
3093	0	0	Ki67+	 1169 17777
3094	0	0	Ki67+	 1174 17654
3095	0	0	Ki67+	 1189 17204
3096	0	0	Ki67+	 1192 17511
3097	0	0	Ki67+	 1197 17770
3098	0	0	Ki67+	 1207 17081
3099	0	0	Ki67+	 1210 17512
3100	0	0	Ki67+	 1221 17831
3101	0	0	Ki67+	 1229 17481
3102	0	0	Ki67+	 1231 17691
3103	0	0	Ki67+	 1232 17183
3104	0	0	Ki67+	 1233 17573
3105	0	0	Ki67+	 1237 17256
3106	0	0	Ki67+	 1266 17180
3107	0	0	Ki67+	 1276 17142
3108	0	0	Ki67+	 1282 17158
3109	0	0	Ki67+	 1294 17794
3110	0	0	Ki67+	 1308 17462
3111	0	0	Ki67+	 1309 17154
3112	0	0	Ki67+	 1310 17551
3113	0	0	Ki67+	 1319 17486
3114	0	0	Ki67+	 1326 17827
3115	0	0	Ki67+	 1335 17661
3116	0	0	Ki67+	 1338 17490
3117	0	0	Ki67+	 1354 17532
3118	0	0	Ki67+	 1358 17064
3119	0	0	Ki67+	 1358 17089
3120	0	0	Ki67+	 1359 17654
3121	0	0	Ki67+	 1364 17688
3122	0	0	Ki67+	 1367 17485
3123	0	0	Ki67+	 1377 17832
3124	0	0	Ki67+	 1384 17069
3125	0	0	Ki67+	 1384 17446
3126	0	0	Ki67+	 1394 17296
3127	0	0	Ki67+	 1417 17332
3128	0	0	Ki67+	 1430 17363
3129	0	0	Ki67+	 1442 17689
3130	0	0	Ki67+	 1443 17782
3131	0	0	Ki67+	 1444 17120
3132	0	0	Ki67+	 1455 17354
3133	0	0	Ki67+	 1466 17171
3134	0	0	Ki67+	 1476 17442
3135	0	0	Ki67+	 1483 17342
3136	0	0	Ki67+	 1483 17798
3137	0	0	Ki67+	 1494 17167
3138	0	0	Ki67+	 1504 17355
3139	0	0	Ki67+	 1517 17155
3140	0	0	Ki67+	 1518 17341
3141	0	0	Ki67+	 1535 17601
3142	0	0	Ki67+	 1548 17474
3143	0	0	Ki67+	 1549 17273
3144	0	0	Ki67+	 1566 17093
3145	0	0	Ki67+	 1566 17445
3146	0	0	Ki67+	 1569 17360
3147	0	0	Ki67+	 1575 17303
3148	0	0	Ki67+	 805 18002
3149	0	0	Ki67+	 805 18440
3150	0	0	Ki67+	 810 18391
3151	0	0	Ki67+	 811 17935
3152	0	0	Ki67+	 811 18161
3153	0	0	Ki67+	 815 18409
3154	0	0	Ki67+	 818 17851
3155	0	0	Ki67+	 818 18472
3156	0	0	Ki67+	 821 18299
3157	0	0	Ki67+	 821 18526
3158	0	0	Ki67+	 822 18176
3159	0	0	Ki67+	 823 18497
3160	0	0	Ki67+	 828 17915
3161	0	0	Ki67+	 829 18114
3162	0	0	Ki67+	 830 18056
3163	0	0	Ki67+	 831 18424
3164	0	0	Ki67+	 832 18010
3165	0	0	Ki67+	 835 18475
3166	0	0	Ki67+	 836 18449
3167	0	0	Ki67+	 840 18515
3168	0	0	Ki67+	 843 18598
3169	0	0	Ki67+	 844 17963
3170	0	0	Ki67+	 846 18104
3171	0	0	Ki67+	 847 17999
3172	0	0	Ki67+	 852 18045
3173	0	0	Ki67+	 854 18489
3174	0	0	Ki67+	 854 18570
3175	0	0	Ki67+	 862 17986
3176	0	0	Ki67+	 865 18587
3177	0	0	Ki67+	 870 17970
3178	0	0	Ki67+	 875 18130
3179	0	0	Ki67+	 875 18566
3180	0	0	Ki67+	 876 18310
3181	0	0	Ki67+	 876 18470
3182	0	0	Ki67+	 883 18077
3183	0	0	Ki67+	 885 18265
3184	0	0	Ki67+	 888 18108
3185	0	0	Ki67+	 899 18072
3186	0	0	Ki67+	 900 18109
3187	0	0	Ki67+	 904 18357
3188	0	0	Ki67+	 907 18099
3189	0	0	Ki67+	 907 18176
3190	0	0	Ki67+	 913 18454
3191	0	0	Ki67+	 914 18135
3192	0	0	Ki67+	 921 18127
3193	0	0	Ki67+	 939 18326
3194	0	0	Ki67+	 940 18299
3195	0	0	Ki67+	 990 18245
3196	0	0	Ki67+	 1104 18082
3197	0	0	Ki67+	 1134 17897
3198	0	0	Ki67+	 1138 17925
3199	0	0	Ki67+	 1143 17857
3200	0	0	Ki67+	 1151 17942
3201	0	0	Ki67+	 1162 17934
3202	0	0	Ki67+	 1167 17908
3203	0	0	Ki67+	 1169 17863
3204	0	0	Ki67+	 1173 18002
3205	0	0	Ki67+	 1178 17945
3206	0	0	Ki67+	 1180 17911
3207	0	0	Ki67+	 1181 18014
3208	0	0	Ki67+	 1217 18071
3209	0	0	Ki67+	 1256 18343
3210	0	0	Ki67+	 1260 17894
3211	0	0	Ki67+	 1264 18579
3212	0	0	Ki67+	 1276 18592
3213	0	0	Ki67+	 1279 18463
3214	0	0	Ki67+	 1282 17946
3215	0	0	Ki67+	 1290 17884
3216	0	0	Ki67+	 1308 17888
3217	0	0	Ki67+	 1332 18572
3218	0	0	Ki67+	 1333 18146
3219	0	0	Ki67+	 1340 18064
3220	0	0	Ki67+	 1342 18513
3221	0	0	Ki67+	 1344 18486
3222	0	0	Ki67+	 1344 18547
3223	0	0	Ki67+	 1347 17978
3224	0	0	Ki67+	 1348 18462
3225	0	0	Ki67+	 1350 18289
3226	0	0	Ki67+	 1351 18246
3227	0	0	Ki67+	 1365 17924
3228	0	0	Ki67+	 1369 18535
3229	0	0	Ki67+	 1375 18397
3230	0	0	Ki67+	 1379 18333
3231	0	0	Ki67+	 1380 18254
3232	0	0	Ki67+	 1396 18302
3233	0	0	Ki67+	 1397 18507
3234	0	0	Ki67+	 1401 18381
3235	0	0	Ki67+	 1406 18260
3236	0	0	Ki67+	 1407 17934
3237	0	0	Ki67+	 1419 18096
3238	0	0	Ki67+	 1429 18112
3239	0	0	Ki67+	 1431 18422
3240	0	0	Ki67+	 1450 18081
3241	0	0	Ki67+	 1454 18102
3242	0	0	Ki67+	 1456 18301
3243	0	0	Ki67+	 1460 18134
3244	0	0	Ki67+	 1465 17977
3245	0	0	Ki67+	 1465 18076
3246	0	0	Ki67+	 1466 17944
3247	0	0	Ki67+	 1467 18039
3248	0	0	Ki67+	 1469 18403
3249	0	0	Ki67+	 1470 18361
3250	0	0	Ki67+	 1476 17950
3251	0	0	Ki67+	 1482 17992
3252	0	0	Ki67+	 1486 18103
3253	0	0	Ki67+	 1492 18288
3254	0	0	Ki67+	 1498 18560
3255	0	0	Ki67+	 1503 18037
3256	0	0	Ki67+	 1504 18410
3257	0	0	Ki67+	 1505 18368
3258	0	0	Ki67+	 1510 18282
3259	0	0	Ki67+	 1517 18390
3260	0	0	Ki67+	 1519 18007
3261	0	0	Ki67+	 1522 18271
3262	0	0	Ki67+	 1523 18068
3263	0	0	Ki67+	 1524 18547
3264	0	0	Ki67+	 1527 17945
3265	0	0	Ki67+	 1534 18061
3266	0	0	Ki67+	 1544 17919
3267	0	0	Ki67+	 1544 18327
3268	0	0	Ki67+	 1545 18561
3269	0	0	Ki67+	 1552 18386
3270	0	0	Ki67+	 1556 18506
3271	0	0	Ki67+	 1565 18013
3272	0	0	Ki67+	 1571 18128
3273	0	0	Ki67+	 1580 18616
3274	0	0	Ki67+	 825 18713
3275	0	0	Ki67+	 912 18853
3276	0	0	Ki67+	 917 19087
3277	0	0	Ki67+	 920 19423
3278	0	0	Ki67+	 935 19427
3279	0	0	Ki67+	 948 19409
3280	0	0	Ki67+	 958 19412
3281	0	0	Ki67+	 962 19352
3282	0	0	Ki67+	 964 19372
3283	0	0	Ki67+	 967 18834
3284	0	0	Ki67+	 981 18926
3285	0	0	Ki67+	 999 18960
3286	0	0	Ki67+	 1013 19386
3287	0	0	Ki67+	 1013 19399
3288	0	0	Ki67+	 1043 19392
3289	0	0	Ki67+	 1064 19055
3290	0	0	Ki67+	 1070 19277
3291	0	0	Ki67+	 1107 19188
3292	0	0	Ki67+	 1117 19245
3293	0	0	Ki67+	 1136 19019
3294	0	0	Ki67+	 1139 19038
3295	0	0	Ki67+	 1142 19217
3296	0	0	Ki67+	 1154 19261
3297	0	0	Ki67+	 1161 18718
3298	0	0	Ki67+	 1187 19403
3299	0	0	Ki67+	 1194 19414
3300	0	0	Ki67+	 1201 19114
3301	0	0	Ki67+	 1209 19438
3302	0	0	Ki67+	 1219 19137
3303	0	0	Ki67+	 1223 19088
3304	0	0	Ki67+	 1238 18801
3305	0	0	Ki67+	 1242 18837
3306	0	0	Ki67+	 1244 18871
3307	0	0	Ki67+	 1257 18749
3308	0	0	Ki67+	 1257 18815
3309	0	0	Ki67+	 1260 18884
3310	0	0	Ki67+	 1260 19085
3311	0	0	Ki67+	 1264 18696
3312	0	0	Ki67+	 1266 18856
3313	0	0	Ki67+	 1271 18792
3314	0	0	Ki67+	 1272 19163
3315	0	0	Ki67+	 1277 19128
3316	0	0	Ki67+	 1281 18651
3317	0	0	Ki67+	 1286 18818
3318	0	0	Ki67+	 1289 18767
3319	0	0	Ki67+	 1290 19109
3320	0	0	Ki67+	 1291 18835
3321	0	0	Ki67+	 1294 18685
3322	0	0	Ki67+	 1295 18919
3323	0	0	Ki67+	 1299 18735
3324	0	0	Ki67+	 1304 19144
3325	0	0	Ki67+	 1306 18825
3326	0	0	Ki67+	 1307 18645
3327	0	0	Ki67+	 1312 18705
3328	0	0	Ki67+	 1313 18816
3329	0	0	Ki67+	 1313 19189
3330	0	0	Ki67+	 1314 18856
3331	0	0	Ki67+	 1316 18755
3332	0	0	Ki67+	 1336 19321
3333	0	0	Ki67+	 1342 18708
3334	0	0	Ki67+	 1343 19049
3335	0	0	Ki67+	 1347 18660
3336	0	0	Ki67+	 1347 18759
3337	0	0	Ki67+	 1349 19357
3338	0	0	Ki67+	 1361 19021
3339	0	0	Ki67+	 1361 19340
3340	0	0	Ki67+	 1364 19372
3341	0	0	Ki67+	 1365 19399
3342	0	0	Ki67+	 1367 19269
3343	0	0	Ki67+	 1376 19335
3344	0	0	Ki67+	 1381 19420
3345	0	0	Ki67+	 1383 19369
3346	0	0	Ki67+	 1384 19115
3347	0	0	Ki67+	 1392 19386
3348	0	0	Ki67+	 1437 18803
3349	0	0	Ki67+	 1451 19040
3350	0	0	Ki67+	 1452 19089
3351	0	0	Ki67+	 1454 18882
3352	0	0	Ki67+	 1455 18667
3353	0	0	Ki67+	 1463 18724
3354	0	0	Ki67+	 1463 18823
3355	0	0	Ki67+	 1472 19043
3356	0	0	Ki67+	 1480 19096
3357	0	0	Ki67+	 1482 18825
3358	0	0	Ki67+	 1483 18862
3359	0	0	Ki67+	 1484 18933
3360	0	0	Ki67+	 1485 19044
3361	0	0	Ki67+	 1488 18751
3362	0	0	Ki67+	 1492 19108
3363	0	0	Ki67+	 1500 19074
3364	0	0	Ki67+	 1507 19154
3365	0	0	Ki67+	 1508 18765
3366	0	0	Ki67+	 1514 18875
3367	0	0	Ki67+	 1515 18649
3368	0	0	Ki67+	 1519 18906
3369	0	0	Ki67+	 1520 19146
3370	0	0	Ki67+	 1522 19125
3371	0	0	Ki67+	 1524 19054
3372	0	0	Ki67+	 1528 18727
3373	0	0	Ki67+	 1530 19221
3374	0	0	Ki67+	 1531 19338
3375	0	0	Ki67+	 1535 19142
3376	0	0	Ki67+	 1538 19160
3377	0	0	Ki67+	 1542 19008
3378	0	0	Ki67+	 1543 18793
3379	0	0	Ki67+	 1545 19294
3380	0	0	Ki67+	 1548 18670
3381	0	0	Ki67+	 1551 19046
3382	0	0	Ki67+	 1551 19115
3383	0	0	Ki67+	 1553 18699
3384	0	0	Ki67+	 1555 19346
3385	0	0	Ki67+	 1556 19006
3386	0	0	Ki67+	 1556 19218
3387	0	0	Ki67+	 1557 19082
3388	0	0	Ki67+	 1560 19130
3389	0	0	Ki67+	 1566 19186
3390	0	0	Ki67+	 1567 19294
3391	0	0	Ki67+	 1571 19153
3392	0	0	Ki67+	 1573 18801
3393	0	0	Ki67+	 1577 19043
3394	0	0	Ki67+	 1584 18737
3395	0	0	Ki67+	 1587 19179
3396	0	0	Ki67+	 1594 18796
3397	0	0	Ki67+	 1598 19246
3398	0	0	Ki67+	 805 19975
3399	0	0	Ki67+	 831 19776
3400	0	0	Ki67+	 891 19557
3401	0	0	Ki67+	 891 19593
3402	0	0	Ki67+	 892 19511
3403	0	0	Ki67+	 901 19587
3404	0	0	Ki67+	 904 19481
3405	0	0	Ki67+	 908 19469
3406	0	0	Ki67+	 910 19668
3407	0	0	Ki67+	 912 19686
3408	0	0	Ki67+	 913 19632
3409	0	0	Ki67+	 916 19593
3410	0	0	Ki67+	 919 19515
3411	0	0	Ki67+	 923 19709
3412	0	0	Ki67+	 925 19736
3413	0	0	Ki67+	 925 19764
3414	0	0	Ki67+	 926 19472
3415	0	0	Ki67+	 928 19487
3416	0	0	Ki67+	 928 19571
3417	0	0	Ki67+	 930 19528
3418	0	0	Ki67+	 930 19673
3419	0	0	Ki67+	 932 19612
3420	0	0	Ki67+	 936 19718
3421	0	0	Ki67+	 940 19591
3422	0	0	Ki67+	 943 19741
3423	0	0	Ki67+	 944 19911
3424	0	0	Ki67+	 949 19546
3425	0	0	Ki67+	 949 19778
3426	0	0	Ki67+	 954 19595
3427	0	0	Ki67+	 956 19655
3428	0	0	Ki67+	 957 19883
3429	0	0	Ki67+	 959 19956
3430	0	0	Ki67+	 963 19930
3431	0	0	Ki67+	 971 19699
3432	0	0	Ki67+	 972 19772
3433	0	0	Ki67+	 973 19857
3434	0	0	Ki67+	 978 19891
3435	0	0	Ki67+	 980 19653
3436	0	0	Ki67+	 980 20048
3437	0	0	Ki67+	 982 19963
3438	0	0	Ki67+	 984 19616
3439	0	0	Ki67+	 992 19747
3440	0	0	Ki67+	 992 20091
3441	0	0	Ki67+	 994 19935
3442	0	0	Ki67+	 995 19796
3443	0	0	Ki67+	 1002 20097
3444	0	0	Ki67+	 1002 20111
3445	0	0	Ki67+	 1005 20050
3446	0	0	Ki67+	 1006 19995
3447	0	0	Ki67+	 1007 20027
3448	0	0	Ki67+	 1012 19688
3449	0	0	Ki67+	 1012 19927
3450	0	0	Ki67+	 1013 19890
3451	0	0	Ki67+	 1014 19825
3452	0	0	Ki67+	 1015 19853
3453	0	0	Ki67+	 1016 19667
3454	0	0	Ki67+	 1017 20125
3455	0	0	Ki67+	 1019 19780
3456	0	0	Ki67+	 1020 19970
3457	0	0	Ki67+	 1030 19959
3458	0	0	Ki67+	 1031 19854
3459	0	0	Ki67+	 1032 19761
3460	0	0	Ki67+	 1033 20156
3461	0	0	Ki67+	 1036 20058
3462	0	0	Ki67+	 1040 20010
3463	0	0	Ki67+	 1048 19939
3464	0	0	Ki67+	 1048 20182
3465	0	0	Ki67+	 1049 19983
3466	0	0	Ki67+	 1052 19883
3467	0	0	Ki67+	 1055 20038
3468	0	0	Ki67+	 1055 20150
3469	0	0	Ki67+	 1057 19773
3470	0	0	Ki67+	 1058 20130
3471	0	0	Ki67+	 1059 19691
3472	0	0	Ki67+	 1063 20012
3473	0	0	Ki67+	 1071 19966
3474	0	0	Ki67+	 1073 20183
3475	0	0	Ki67+	 1077 19723
3476	0	0	Ki67+	 1077 20151
3477	0	0	Ki67+	 1082 19805
3478	0	0	Ki67+	 1083 20195
3479	0	0	Ki67+	 1087 20171
3480	0	0	Ki67+	 1094 19748
3481	0	0	Ki67+	 1094 20090
3482	0	0	Ki67+	 1094 20209
3483	0	0	Ki67+	 1096 19763
3484	0	0	Ki67+	 1100 20052
3485	0	0	Ki67+	 1103 19817
3486	0	0	Ki67+	 1107 20134
3487	0	0	Ki67+	 1109 20085
3488	0	0	Ki67+	 1114 20019
3489	0	0	Ki67+	 1117 20163
3490	0	0	Ki67+	 1118 20105
3491	0	0	Ki67+	 1122 19688
3492	0	0	Ki67+	 1130 20068
3493	0	0	Ki67+	 1137 20095
3494	0	0	Ki67+	 1140 20140
3495	0	0	Ki67+	 1142 20226
3496	0	0	Ki67+	 1149 19692
3497	0	0	Ki67+	 1151 20203
3498	0	0	Ki67+	 1154 20022
3499	0	0	Ki67+	 1160 20140
3500	0	0	Ki67+	 1161 19847
3501	0	0	Ki67+	 1165 20058
3502	0	0	Ki67+	 1170 20202
3503	0	0	Ki67+	 1174 19887
3504	0	0	Ki67+	 1175 19838
3505	0	0	Ki67+	 1183 20092
3506	0	0	Ki67+	 1184 19934
3507	0	0	Ki67+	 1188 19915
3508	0	0	Ki67+	 1190 19793
3509	0	0	Ki67+	 1195 20080
3510	0	0	Ki67+	 1196 19926
3511	0	0	Ki67+	 1199 19694
3512	0	0	Ki67+	 1200 19868
3513	0	0	Ki67+	 1210 19976
3514	0	0	Ki67+	 1217 19893
3515	0	0	Ki67+	 1218 19934
3516	0	0	Ki67+	 1230 19929
3517	0	0	Ki67+	 1233 19461
3518	0	0	Ki67+	 1245 20010
3519	0	0	Ki67+	 1251 19876
3520	0	0	Ki67+	 1252 19492
3521	0	0	Ki67+	 1265 19977
3522	0	0	Ki67+	 1269 19630
3523	0	0	Ki67+	 1269 20036
3524	0	0	Ki67+	 1276 19962
3525	0	0	Ki67+	 1278 19448
3526	0	0	Ki67+	 1282 20109
3527	0	0	Ki67+	 1283 19640
3528	0	0	Ki67+	 1290 20025
3529	0	0	Ki67+	 1293 19995
3530	0	0	Ki67+	 1295 20056
3531	0	0	Ki67+	 1302 19864
3532	0	0	Ki67+	 1303 19704
3533	0	0	Ki67+	 1303 19987
3534	0	0	Ki67+	 1316 19592
3535	0	0	Ki67+	 1316 20109
3536	0	0	Ki67+	 1316 20155
3537	0	0	Ki67+	 1320 19892
3538	0	0	Ki67+	 1321 19717
3539	0	0	Ki67+	 1321 20013
3540	0	0	Ki67+	 1330 19692
3541	0	0	Ki67+	 1336 20054
3542	0	0	Ki67+	 1340 19737
3543	0	0	Ki67+	 1346 20120
3544	0	0	Ki67+	 1348 20049
3545	0	0	Ki67+	 1357 20109
3546	0	0	Ki67+	 1361 19487
3547	0	0	Ki67+	 1361 19782
3548	0	0	Ki67+	 1368 19586
3549	0	0	Ki67+	 1372 19631
3550	0	0	Ki67+	 1384 19765
3551	0	0	Ki67+	 1391 19591
3552	0	0	Ki67+	 1395 19815
3553	0	0	Ki67+	 1398 19613
3554	0	0	Ki67+	 1401 20137
3555	0	0	Ki67+	 1408 19886
3556	0	0	Ki67+	 1418 19799
3557	0	0	Ki67+	 1426 19816
3558	0	0	Ki67+	 1435 20107
3559	0	0	Ki67+	 1436 19788
3560	0	0	Ki67+	 1447 19846
3561	0	0	Ki67+	 1451 20094
3562	0	0	Ki67+	 1455 20222
3563	0	0	Ki67+	 1456 19564
3564	0	0	Ki67+	 1457 19901
3565	0	0	Ki67+	 1457 20207
3566	0	0	Ki67+	 1471 19867
3567	0	0	Ki67+	 1473 19506
3568	0	0	Ki67+	 1474 19829
3569	0	0	Ki67+	 1483 19933
3570	0	0	Ki67+	 1495 19854
3571	0	0	Ki67+	 1501 19949
3572	0	0	Ki67+	 1503 20235
3573	0	0	Ki67+	 1504 19923
3574	0	0	Ki67+	 1522 19998
3575	0	0	Ki67+	 1525 19894
3576	0	0	Ki67+	 1536 19961
3577	0	0	Ki67+	 1546 19461
3578	0	0	Ki67+	 1546 19706
3579	0	0	Ki67+	 1547 19928
3580	0	0	Ki67+	 1549 20113
3581	0	0	Ki67+	 1553 20020
3582	0	0	Ki67+	 1564 19784
3583	0	0	Ki67+	 1567 19451
3584	0	0	Ki67+	 1572 19927
3585	0	0	Ki67+	 1577 19736
3586	0	0	Ki67+	 1582 19964
3587	0	0	Ki67+	 1585 19992
3588	0	0	Ki67+	 1589 19927
3589	0	0	Ki67+	 1592 19721
3590	0	0	Ki67+	 804 20609
3591	0	0	Ki67+	 807 20870
3592	0	0	Ki67+	 809 20713
3593	0	0	Ki67+	 811 20882
3594	0	0	Ki67+	 811 21001
3595	0	0	Ki67+	 815 20766
3596	0	0	Ki67+	 820 20830
3597	0	0	Ki67+	 820 20942
3598	0	0	Ki67+	 832 20816
3599	0	0	Ki67+	 833 20923
3600	0	0	Ki67+	 834 20992
3601	0	0	Ki67+	 849 20775
3602	0	0	Ki67+	 856 20955
3603	0	0	Ki67+	 870 20812
3604	0	0	Ki67+	 902 21009
3605	0	0	Ki67+	 956 20524
3606	0	0	Ki67+	 966 20328
3607	0	0	Ki67+	 972 20687
3608	0	0	Ki67+	 975 20864
3609	0	0	Ki67+	 979 20653
3610	0	0	Ki67+	 992 20758
3611	0	0	Ki67+	 993 20983
3612	0	0	Ki67+	 1001 20897
3613	0	0	Ki67+	 1002 20740
3614	0	0	Ki67+	 1003 20641
3615	0	0	Ki67+	 1004 20605
3616	0	0	Ki67+	 1005 20685
3617	0	0	Ki67+	 1009 20872
3618	0	0	Ki67+	 1019 20313
3619	0	0	Ki67+	 1031 20326
3620	0	0	Ki67+	 1041 20697
3621	0	0	Ki67+	 1045 20859
3622	0	0	Ki67+	 1048 20782
3623	0	0	Ki67+	 1049 20672
3624	0	0	Ki67+	 1062 20717
3625	0	0	Ki67+	 1070 20862
3626	0	0	Ki67+	 1076 20698
3627	0	0	Ki67+	 1089 20804
3628	0	0	Ki67+	 1092 20690
3629	0	0	Ki67+	 1093 20755
3630	0	0	Ki67+	 1095 20487
3631	0	0	Ki67+	 1099 20884
3632	0	0	Ki67+	 1106 20636
3633	0	0	Ki67+	 1109 20502
3634	0	0	Ki67+	 1158 20904
3635	0	0	Ki67+	 1161 20868
3636	0	0	Ki67+	 1169 20884
3637	0	0	Ki67+	 1170 20657
3638	0	0	Ki67+	 1172 20996
3639	0	0	Ki67+	 1183 20681
3640	0	0	Ki67+	 1184 20957
3641	0	0	Ki67+	 1185 20937
3642	0	0	Ki67+	 1186 20276
3643	0	0	Ki67+	 1193 20777
3644	0	0	Ki67+	 1197 20859
3645	0	0	Ki67+	 1198 20895
3646	0	0	Ki67+	 1207 20746
3647	0	0	Ki67+	 1214 20877
3648	0	0	Ki67+	 1216 20927
3649	0	0	Ki67+	 1238 20282
3650	0	0	Ki67+	 1239 20936
3651	0	0	Ki67+	 1239 20949
3652	0	0	Ki67+	 1256 20757
3653	0	0	Ki67+	 1256 20794
3654	0	0	Ki67+	 1257 20264
3655	0	0	Ki67+	 1263 20969
3656	0	0	Ki67+	 1266 20943
3657	0	0	Ki67+	 1278 20776
3658	0	0	Ki67+	 1280 20858
3659	0	0	Ki67+	 1281 20335
3660	0	0	Ki67+	 1282 20759
3661	0	0	Ki67+	 1293 20627
3662	0	0	Ki67+	 1305 20762
3663	0	0	Ki67+	 1305 20998
3664	0	0	Ki67+	 1307 20306
3665	0	0	Ki67+	 1310 20699
3666	0	0	Ki67+	 1315 20892
3667	0	0	Ki67+	 1316 20371
3668	0	0	Ki67+	 1321 20813
3669	0	0	Ki67+	 1322 20667
3670	0	0	Ki67+	 1325 20749
3671	0	0	Ki67+	 1325 20977
3672	0	0	Ki67+	 1326 20865
3673	0	0	Ki67+	 1333 20467
3674	0	0	Ki67+	 1337 20946
3675	0	0	Ki67+	 1340 20353
3676	0	0	Ki67+	 1344 20399
3677	0	0	Ki67+	 1349 20383
3678	0	0	Ki67+	 1355 20968
3679	0	0	Ki67+	 1366 20386
3680	0	0	Ki67+	 1366 20734
3681	0	0	Ki67+	 1366 20763
3682	0	0	Ki67+	 1369 20360
3683	0	0	Ki67+	 1370 20404
3684	0	0	Ki67+	 1371 20435
3685	0	0	Ki67+	 1376 20565
3686	0	0	Ki67+	 1379 20851
3687	0	0	Ki67+	 1386 20798
3688	0	0	Ki67+	 1390 20591
3689	0	0	Ki67+	 1390 20744
3690	0	0	Ki67+	 1393 20541
3691	0	0	Ki67+	 1400 20351
3692	0	0	Ki67+	 1400 20398
3693	0	0	Ki67+	 1402 20560
3694	0	0	Ki67+	 1406 20381
3695	0	0	Ki67+	 1406 20508
3696	0	0	Ki67+	 1408 20270
3697	0	0	Ki67+	 1413 21027
3698	0	0	Ki67+	 1416 20412
3699	0	0	Ki67+	 1420 20601
3700	0	0	Ki67+	 1420 20960
3701	0	0	Ki67+	 1427 20570
3702	0	0	Ki67+	 1428 20903
3703	0	0	Ki67+	 1429 20386
3704	0	0	Ki67+	 1429 20472
3705	0	0	Ki67+	 1430 20857
3706	0	0	Ki67+	 1431 20842
3707	0	0	Ki67+	 1433 20417
3708	0	0	Ki67+	 1435 20543
3709	0	0	Ki67+	 1438 20466
3710	0	0	Ki67+	 1440 20504
3711	0	0	Ki67+	 1441 20621
3712	0	0	Ki67+	 1443 20521
3713	0	0	Ki67+	 1444 20551
3714	0	0	Ki67+	 1445 20932
3715	0	0	Ki67+	 1446 20574
3716	0	0	Ki67+	 1450 20884
3717	0	0	Ki67+	 1456 20807
3718	0	0	Ki67+	 1458 21016
3719	0	0	Ki67+	 1461 20767
3720	0	0	Ki67+	 1462 20928
3721	0	0	Ki67+	 1463 20554
3722	0	0	Ki67+	 1464 21001
3723	0	0	Ki67+	 1471 20288
3724	0	0	Ki67+	 1471 20825
3725	0	0	Ki67+	 1472 20624
3726	0	0	Ki67+	 1472 20717
3727	0	0	Ki67+	 1475 20731
3728	0	0	Ki67+	 1476 20379
3729	0	0	Ki67+	 1476 20417
3730	0	0	Ki67+	 1477 20316
3731	0	0	Ki67+	 1478 20538
3732	0	0	Ki67+	 1482 20447
3733	0	0	Ki67+	 1484 20604
3734	0	0	Ki67+	 1485 20780
3735	0	0	Ki67+	 1489 21010
3736	0	0	Ki67+	 1490 20691
3737	0	0	Ki67+	 1493 20299
3738	0	0	Ki67+	 1495 20463
3739	0	0	Ki67+	 1500 20740
3740	0	0	Ki67+	 1503 20657
3741	0	0	Ki67+	 1504 20937
3742	0	0	Ki67+	 1506 20634
3743	0	0	Ki67+	 1510 20551
3744	0	0	Ki67+	 1512 20774
3745	0	0	Ki67+	 1512 20807
3746	0	0	Ki67+	 1513 20440
3747	0	0	Ki67+	 1515 20329
3748	0	0	Ki67+	 1515 20722
3749	0	0	Ki67+	 1519 20707
3750	0	0	Ki67+	 1524 20738
3751	0	0	Ki67+	 1529 20475
3752	0	0	Ki67+	 1534 20634
3753	0	0	Ki67+	 1538 20887
3754	0	0	Ki67+	 1539 20699
3755	0	0	Ki67+	 1540 20799
3756	0	0	Ki67+	 1542 20496
3757	0	0	Ki67+	 1543 20776
3758	0	0	Ki67+	 1549 20715
3759	0	0	Ki67+	 1551 20641
3760	0	0	Ki67+	 1552 20553
3761	0	0	Ki67+	 1553 20624
3762	0	0	Ki67+	 1560 20674
3763	0	0	Ki67+	 1561 20595
3764	0	0	Ki67+	 1561 20830
3765	0	0	Ki67+	 1564 20385
3766	0	0	Ki67+	 1568 20513
3767	0	0	Ki67+	 1568 20895
3768	0	0	Ki67+	 1571 20335
3769	0	0	Ki67+	 1571 20566
3770	0	0	Ki67+	 1571 20795
3771	0	0	Ki67+	 1571 20860
3772	0	0	Ki67+	 1572 20321
3773	0	0	Ki67+	 1574 20705
3774	0	0	Ki67+	 1580 20454
3775	0	0	Ki67+	 1581 20501
3776	0	0	Ki67+	 1582 20629
3777	0	0	Ki67+	 1583 20868
3778	0	0	Ki67+	 1592 20361
3779	0	0	Ki67+	 1592 20784
3780	0	0	Ki67+	 1597 20321
3781	0	0	Ki67+	 1599 20847
3782	0	0	Ki67+	 804 21650
3783	0	0	Ki67+	 808 21227
3784	0	0	Ki67+	 808 21267
3785	0	0	Ki67+	 814 21075
3786	0	0	Ki67+	 816 21156
3787	0	0	Ki67+	 820 21188
3788	0	0	Ki67+	 826 21108
3789	0	0	Ki67+	 827 21150
3790	0	0	Ki67+	 828 21438
3791	0	0	Ki67+	 835 21246
3792	0	0	Ki67+	 837 21100
3793	0	0	Ki67+	 840 21204
3794	0	0	Ki67+	 841 21070
3795	0	0	Ki67+	 841 21173
3796	0	0	Ki67+	 846 21217
3797	0	0	Ki67+	 862 21239
3798	0	0	Ki67+	 864 21179
3799	0	0	Ki67+	 876 21258
3800	0	0	Ki67+	 896 21125
3801	0	0	Ki67+	 898 21174
3802	0	0	Ki67+	 907 21195
3803	0	0	Ki67+	 907 21271
3804	0	0	Ki67+	 913 21093
3805	0	0	Ki67+	 923 21105
3806	0	0	Ki67+	 947 21160
3807	0	0	Ki67+	 953 21110
3808	0	0	Ki67+	 960 21175
3809	0	0	Ki67+	 962 21453
3810	0	0	Ki67+	 964 21225
3811	0	0	Ki67+	 969 21127
3812	0	0	Ki67+	 977 21196
3813	0	0	Ki67+	 978 21470
3814	0	0	Ki67+	 984 21216
3815	0	0	Ki67+	 989 21042
3816	0	0	Ki67+	 994 21125
3817	0	0	Ki67+	 999 21496
3818	0	0	Ki67+	 1006 21481
3819	0	0	Ki67+	 1010 21083
3820	0	0	Ki67+	 1022 21448
3821	0	0	Ki67+	 1031 21105
3822	0	0	Ki67+	 1036 21480
3823	0	0	Ki67+	 1045 21506
3824	0	0	Ki67+	 1055 21135
3825	0	0	Ki67+	 1069 21048
3826	0	0	Ki67+	 1072 21465
3827	0	0	Ki67+	 1088 21229
3828	0	0	Ki67+	 1089 21492
3829	0	0	Ki67+	 1103 21449
3830	0	0	Ki67+	 1103 21512
3831	0	0	Ki67+	 1110 21633
3832	0	0	Ki67+	 1112 21545
3833	0	0	Ki67+	 1117 21178
3834	0	0	Ki67+	 1131 21650
3835	0	0	Ki67+	 1137 21140
3836	0	0	Ki67+	 1139 21529
3837	0	0	Ki67+	 1143 21223
3838	0	0	Ki67+	 1144 21488
3839	0	0	Ki67+	 1153 21655
3840	0	0	Ki67+	 1156 21199
3841	0	0	Ki67+	 1161 21244
3842	0	0	Ki67+	 1162 21561
3843	0	0	Ki67+	 1164 21469
3844	0	0	Ki67+	 1165 21528
3845	0	0	Ki67+	 1183 21238
3846	0	0	Ki67+	 1189 21532
3847	0	0	Ki67+	 1191 21551
3848	0	0	Ki67+	 1204 21186
3849	0	0	Ki67+	 1206 21199
3850	0	0	Ki67+	 1208 21083
3851	0	0	Ki67+	 1208 21106
3852	0	0	Ki67+	 1223 21509
3853	0	0	Ki67+	 1231 21560
3854	0	0	Ki67+	 1251 21067
3855	0	0	Ki67+	 1257 21575
3856	0	0	Ki67+	 1259 21151
3857	0	0	Ki67+	 1279 21086
3858	0	0	Ki67+	 1285 21547
3859	0	0	Ki67+	 1285 21582
3860	0	0	Ki67+	 1285 21609
3861	0	0	Ki67+	 1291 21569
3862	0	0	Ki67+	 1318 21544
3863	0	0	Ki67+	 1319 21605
3864	0	0	Ki67+	 1323 21571
3865	0	0	Ki67+	 1330 21052
3866	0	0	Ki67+	 1344 21590
3867	0	0	Ki67+	 1350 21392
3868	0	0	Ki67+	 1359 21074
3869	0	0	Ki67+	 1364 21053
3870	0	0	Ki67+	 1381 21222
3871	0	0	Ki67+	 1389 21668
3872	0	0	Ki67+	 1408 21684
3873	0	0	Ki67+	 1470 21838
3874	0	0	Ki67+	 1491 21053
3875	0	0	Ki67+	 1505 21185
3876	0	0	Ki67+	 1508 21198
3877	0	0	Ki67+	 1520 21348
3878	0	0	Ki67+	 1526 21205
3879	0	0	Ki67+	 1528 21426
3880	0	0	Ki67+	 1535 21700
3881	0	0	Ki67+	 1536 21746
3882	0	0	Ki67+	 1537 21191
3883	0	0	Ki67+	 1543 21360
3884	0	0	Ki67+	 1548 21737
3885	0	0	Ki67+	 1568 21763
3886	0	0	Ki67+	 1577 21348
3887	0	0	Ki67+	 1590 21356
3888	0	0	Ki67+	 1590 21371
3889	0	0	Ki67+	 1598 21302
3890	0	0	Ki67+	 1484 21847
3891	0	0	Ki67+	 1875 9097
3892	0	0	Ki67+	 2280 8916
3893	0	0	Ki67+	 2392 8601
3894	0	0	Ki67+	 2393 8629
3895	0	0	Ki67+	 2393 8669
3896	0	0	Ki67+	 1865 9757
3897	0	0	Ki67+	 1934 9280
3898	0	0	Ki67+	 1936 9261
3899	0	0	Ki67+	 1957 9821
3900	0	0	Ki67+	 1968 9577
3901	0	0	Ki67+	 1985 9509
3902	0	0	Ki67+	 1988 9551
3903	0	0	Ki67+	 1993 9487
3904	0	0	Ki67+	 1995 9535
3905	0	0	Ki67+	 1996 9472
3906	0	0	Ki67+	 1998 9583
3907	0	0	Ki67+	 2000 9378
3908	0	0	Ki67+	 2010 9512
3909	0	0	Ki67+	 2014 9360
3910	0	0	Ki67+	 2017 9485
3911	0	0	Ki67+	 2019 9465
3912	0	0	Ki67+	 2035 9502
3913	0	0	Ki67+	 2038 9352
3914	0	0	Ki67+	 2043 9816
3915	0	0	Ki67+	 2050 9547
3916	0	0	Ki67+	 2058 9558
3917	0	0	Ki67+	 2068 9582
3918	0	0	Ki67+	 2070 9371
3919	0	0	Ki67+	 2071 9536
3920	0	0	Ki67+	 2086 9396
3921	0	0	Ki67+	 2086 9555
3922	0	0	Ki67+	 2086 9593
3923	0	0	Ki67+	 2093 9328
3924	0	0	Ki67+	 2106 9587
3925	0	0	Ki67+	 2107 9543
3926	0	0	Ki67+	 2114 9512
3927	0	0	Ki67+	 2116 9562
3928	0	0	Ki67+	 2124 9387
3929	0	0	Ki67+	 2127 9637
3930	0	0	Ki67+	 2128 9602
3931	0	0	Ki67+	 2137 9572
3932	0	0	Ki67+	 2148 9661
3933	0	0	Ki67+	 2153 9704
3934	0	0	Ki67+	 2154 9607
3935	0	0	Ki67+	 2160 9742
3936	0	0	Ki67+	 2162 9591
3937	0	0	Ki67+	 2164 9768
3938	0	0	Ki67+	 2166 9664
3939	0	0	Ki67+	 2182 9788
3940	0	0	Ki67+	 2189 9724
3941	0	0	Ki67+	 2193 9753
3942	0	0	Ki67+	 2201 9804
3943	0	0	Ki67+	 2202 9624
3944	0	0	Ki67+	 2206 9489
3945	0	0	Ki67+	 2207 9342
3946	0	0	Ki67+	 2207 9872
3947	0	0	Ki67+	 2215 9706
3948	0	0	Ki67+	 2223 9646
3949	0	0	Ki67+	 2234 9741
3950	0	0	Ki67+	 2239 9331
3951	0	0	Ki67+	 2246 9841
3952	0	0	Ki67+	 2262 9761
3953	0	0	Ki67+	 2372 9918
3954	0	0	Ki67+	 2378 9829
3955	0	0	Ki67+	 1874 10372
3956	0	0	Ki67+	 1878 10498
3957	0	0	Ki67+	 1884 10537
3958	0	0	Ki67+	 1885 10739
3959	0	0	Ki67+	 1891 10473
3960	0	0	Ki67+	 1894 10567
3961	0	0	Ki67+	 1909 10391
3962	0	0	Ki67+	 1920 10516
3963	0	0	Ki67+	 1927 10410
3964	0	0	Ki67+	 1929 10492
3965	0	0	Ki67+	 1934 10456
3966	0	0	Ki67+	 1937 10518
3967	0	0	Ki67+	 1948 10491
3968	0	0	Ki67+	 1950 9954
3969	0	0	Ki67+	 1966 10308
3970	0	0	Ki67+	 1976 10701
3971	0	0	Ki67+	 1992 10613
3972	0	0	Ki67+	 1992 10659
3973	0	0	Ki67+	 2001 10604
3974	0	0	Ki67+	 2006 10648
3975	0	0	Ki67+	 2025 10603
3976	0	0	Ki67+	 2028 10704
3977	0	0	Ki67+	 2029 10624
3978	0	0	Ki67+	 2033 10572
3979	0	0	Ki67+	 2039 10652
3980	0	0	Ki67+	 2042 10566
3981	0	0	Ki67+	 2052 10543
3982	0	0	Ki67+	 2053 10663
3983	0	0	Ki67+	 2055 10609
3984	0	0	Ki67+	 2064 10735
3985	0	0	Ki67+	 2102 10041
3986	0	0	Ki67+	 2104 10022
3987	0	0	Ki67+	 2104 10404
3988	0	0	Ki67+	 2108 10352
3989	0	0	Ki67+	 2117 10615
3990	0	0	Ki67+	 2127 10403
3991	0	0	Ki67+	 2134 10469
3992	0	0	Ki67+	 2159 10016
3993	0	0	Ki67+	 2212 10348
3994	0	0	Ki67+	 2298 10645
3995	0	0	Ki67+	 2355 10353
3996	0	0	Ki67+	 1603 11424
3997	0	0	Ki67+	 1610 11500
3998	0	0	Ki67+	 1612 11474
3999	0	0	Ki67+	 1624 11438
4000	0	0	Ki67+	 1629 11410
4001	0	0	Ki67+	 1648 11463
4002	0	0	Ki67+	 1659 11424
4003	0	0	Ki67+	 1672 11349
4004	0	0	Ki67+	 1674 11438
4005	0	0	Ki67+	 1678 11380
4006	0	0	Ki67+	 1680 11359
4007	0	0	Ki67+	 1686 11322
4008	0	0	Ki67+	 1689 11433
4009	0	0	Ki67+	 1691 11413
4010	0	0	Ki67+	 1694 11286
4011	0	0	Ki67+	 1695 11519
4012	0	0	Ki67+	 1706 11434
4013	0	0	Ki67+	 1709 11494
4014	0	0	Ki67+	 1714 11278
4015	0	0	Ki67+	 1714 11512
4016	0	0	Ki67+	 1717 11223
4017	0	0	Ki67+	 1719 11239
4018	0	0	Ki67+	 1881 10767
4019	0	0	Ki67+	 1916 10904
4020	0	0	Ki67+	 1985 10919
4021	0	0	Ki67+	 2011 10933
4022	0	0	Ki67+	 2011 11497
4023	0	0	Ki67+	 2014 10919
4024	0	0	Ki67+	 2020 11349
4025	0	0	Ki67+	 2021 10907
4026	0	0	Ki67+	 2030 11533
4027	0	0	Ki67+	 2031 11462
4028	0	0	Ki67+	 2036 10888
4029	0	0	Ki67+	 2037 11363
4030	0	0	Ki67+	 2039 11503
4031	0	0	Ki67+	 2040 11349
4032	0	0	Ki67+	 2052 10760
4033	0	0	Ki67+	 2052 11465
4034	0	0	Ki67+	 2058 10883
4035	0	0	Ki67+	 2068 10939
4036	0	0	Ki67+	 2075 11379
4037	0	0	Ki67+	 2079 11358
4038	0	0	Ki67+	 2079 11471
4039	0	0	Ki67+	 2080 11529
4040	0	0	Ki67+	 2087 11431
4041	0	0	Ki67+	 2088 11551
4042	0	0	Ki67+	 2094 11527
4043	0	0	Ki67+	 2112 11464
4044	0	0	Ki67+	 2113 11435
4045	0	0	Ki67+	 2123 11380
4046	0	0	Ki67+	 2150 11468
4047	0	0	Ki67+	 2153 11386
4048	0	0	Ki67+	 2174 11488
4049	0	0	Ki67+	 2175 11544
4050	0	0	Ki67+	 2179 11508
4051	0	0	Ki67+	 2183 11190
4052	0	0	Ki67+	 2207 11199
4053	0	0	Ki67+	 2280 11543
4054	0	0	Ki67+	 2289 11274
4055	0	0	Ki67+	 2295 11300
4056	0	0	Ki67+	 2296 11361
4057	0	0	Ki67+	 2303 11286
4058	0	0	Ki67+	 2318 11388
4059	0	0	Ki67+	 2325 11311
4060	0	0	Ki67+	 2325 11343
4061	0	0	Ki67+	 2343 11190
4062	0	0	Ki67+	 2344 11321
4063	0	0	Ki67+	 2346 11429
4064	0	0	Ki67+	 2357 11401
4065	0	0	Ki67+	 2360 11352
4066	0	0	Ki67+	 2361 11451
4067	0	0	Ki67+	 2388 11387
4068	0	0	Ki67+	 2392 11543
4069	0	0	Ki67+	 2394 11513
4070	0	0	Ki67+	 1601 12198
4071	0	0	Ki67+	 1603 12170
4072	0	0	Ki67+	 1604 11554
4073	0	0	Ki67+	 1604 11699
4074	0	0	Ki67+	 1605 12080
4075	0	0	Ki67+	 1606 11762
4076	0	0	Ki67+	 1607 11975
4077	0	0	Ki67+	 1607 12136
4078	0	0	Ki67+	 1613 12326
4079	0	0	Ki67+	 1615 12189
4080	0	0	Ki67+	 1615 12259
4081	0	0	Ki67+	 1620 12225
4082	0	0	Ki67+	 1623 11823
4083	0	0	Ki67+	 1623 12011
4084	0	0	Ki67+	 1624 11633
4085	0	0	Ki67+	 1628 12165
4086	0	0	Ki67+	 1632 11938
4087	0	0	Ki67+	 1633 11695
4088	0	0	Ki67+	 1634 12209
4089	0	0	Ki67+	 1637 11657
4090	0	0	Ki67+	 1638 11957
4091	0	0	Ki67+	 1639 11791
4092	0	0	Ki67+	 1639 12033
4093	0	0	Ki67+	 1645 12104
4094	0	0	Ki67+	 1650 11715
4095	0	0	Ki67+	 1652 11574
4096	0	0	Ki67+	 1654 11860
4097	0	0	Ki67+	 1655 11821
4098	0	0	Ki67+	 1656 12063
4099	0	0	Ki67+	 1664 11557
4100	0	0	Ki67+	 1669 12096
4101	0	0	Ki67+	 1670 11581
4102	0	0	Ki67+	 1673 11837
4103	0	0	Ki67+	 1674 11745
4104	0	0	Ki67+	 1674 11929
4105	0	0	Ki67+	 1681 11724
4106	0	0	Ki67+	 1682 11903
4107	0	0	Ki67+	 1688 11847
4108	0	0	Ki67+	 1690 11944
4109	0	0	Ki67+	 1692 11638
4110	0	0	Ki67+	 1696 11878
4111	0	0	Ki67+	 1703 11772
4112	0	0	Ki67+	 1704 11815
4113	0	0	Ki67+	 1706 11909
4114	0	0	Ki67+	 1709 11553
4115	0	0	Ki67+	 1712 11970
4116	0	0	Ki67+	 1722 11594
4117	0	0	Ki67+	 1723 11872
4118	0	0	Ki67+	 1734 11995
4119	0	0	Ki67+	 1739 11656
4120	0	0	Ki67+	 1741 11974
4121	0	0	Ki67+	 1743 11681
4122	0	0	Ki67+	 1746 11862
4123	0	0	Ki67+	 1752 11905
4124	0	0	Ki67+	 1753 12116
4125	0	0	Ki67+	 1754 12098
4126	0	0	Ki67+	 1760 12029
4127	0	0	Ki67+	 1776 11749
4128	0	0	Ki67+	 1777 11719
4129	0	0	Ki67+	 1783 11880
4130	0	0	Ki67+	 1784 11904
4131	0	0	Ki67+	 1787 11682
4132	0	0	Ki67+	 1789 11977
4133	0	0	Ki67+	 1793 11856
4134	0	0	Ki67+	 1793 11937
4135	0	0	Ki67+	 1797 12153
4136	0	0	Ki67+	 1799 11991
4137	0	0	Ki67+	 1801 11970
4138	0	0	Ki67+	 1805 12181
4139	0	0	Ki67+	 1816 11908
4140	0	0	Ki67+	 1820 11993
4141	0	0	Ki67+	 1823 11953
4142	0	0	Ki67+	 1832 12150
4143	0	0	Ki67+	 1842 12106
4144	0	0	Ki67+	 1846 12020
4145	0	0	Ki67+	 1846 12037
4146	0	0	Ki67+	 1876 12343
4147	0	0	Ki67+	 1895 12307
4148	0	0	Ki67+	 1897 12070
4149	0	0	Ki67+	 1899 12279
4150	0	0	Ki67+	 1902 12324
4151	0	0	Ki67+	 1907 11777
4152	0	0	Ki67+	 1907 12054
4153	0	0	Ki67+	 1909 12254
4154	0	0	Ki67+	 1910 12200
4155	0	0	Ki67+	 1911 12100
4156	0	0	Ki67+	 1916 12221
4157	0	0	Ki67+	 1918 12039
4158	0	0	Ki67+	 1918 12155
4159	0	0	Ki67+	 1921 12282
4160	0	0	Ki67+	 1931 12096
4161	0	0	Ki67+	 1931 12227
4162	0	0	Ki67+	 1936 11872
4163	0	0	Ki67+	 1939 12024
4164	0	0	Ki67+	 1939 12259
4165	0	0	Ki67+	 1946 12181
4166	0	0	Ki67+	 1948 11880
4167	0	0	Ki67+	 1952 11910
4168	0	0	Ki67+	 1953 11748
4169	0	0	Ki67+	 1954 12281
4170	0	0	Ki67+	 1954 12343
4171	0	0	Ki67+	 1956 11802
4172	0	0	Ki67+	 1958 12225
4173	0	0	Ki67+	 1959 11831
4174	0	0	Ki67+	 1960 11993
4175	0	0	Ki67+	 1960 12040
4176	0	0	Ki67+	 1962 11766
4177	0	0	Ki67+	 1963 12272
4178	0	0	Ki67+	 1964 11886
4179	0	0	Ki67+	 1970 11958
4180	0	0	Ki67+	 1974 11729
4181	0	0	Ki67+	 1974 12007
4182	0	0	Ki67+	 1975 12029
4183	0	0	Ki67+	 1975 12090
4184	0	0	Ki67+	 1975 12311
4185	0	0	Ki67+	 1976 12168
4186	0	0	Ki67+	 1978 11691
4187	0	0	Ki67+	 1978 12143
4188	0	0	Ki67+	 1981 11649
4189	0	0	Ki67+	 1981 12334
4190	0	0	Ki67+	 1987 11606
4191	0	0	Ki67+	 1988 11746
4192	0	0	Ki67+	 1988 12182
4193	0	0	Ki67+	 1989 11586
4194	0	0	Ki67+	 1990 11799
4195	0	0	Ki67+	 1994 11686
4196	0	0	Ki67+	 2006 11656
4197	0	0	Ki67+	 2006 11733
4198	0	0	Ki67+	 2006 12299
4199	0	0	Ki67+	 2013 11766
4200	0	0	Ki67+	 2015 11600
4201	0	0	Ki67+	 2017 11629
4202	0	0	Ki67+	 2021 11571
4203	0	0	Ki67+	 2022 11858
4204	0	0	Ki67+	 2037 11559
4205	0	0	Ki67+	 2041 11640
4206	0	0	Ki67+	 2044 11831
4207	0	0	Ki67+	 2048 11615
4208	0	0	Ki67+	 2052 11951
4209	0	0	Ki67+	 2054 11908
4210	0	0	Ki67+	 2057 11643
4211	0	0	Ki67+	 2058 11800
4212	0	0	Ki67+	 2063 11879
4213	0	0	Ki67+	 2068 11575
4214	0	0	Ki67+	 2080 12023
4215	0	0	Ki67+	 2083 11725
4216	0	0	Ki67+	 2083 11961
4217	0	0	Ki67+	 2085 11666
4218	0	0	Ki67+	 2090 12085
4219	0	0	Ki67+	 2093 11602
4220	0	0	Ki67+	 2097 11871
4221	0	0	Ki67+	 2100 11652
4222	0	0	Ki67+	 2102 11800
4223	0	0	Ki67+	 2105 12024
4224	0	0	Ki67+	 2106 12310
4225	0	0	Ki67+	 2119 12115
4226	0	0	Ki67+	 2120 11934
4227	0	0	Ki67+	 2125 11745
4228	0	0	Ki67+	 2125 11818
4229	0	0	Ki67+	 2126 11602
4230	0	0	Ki67+	 2126 11847
4231	0	0	Ki67+	 2127 11958
4232	0	0	Ki67+	 2128 12065
4233	0	0	Ki67+	 2136 11644
4234	0	0	Ki67+	 2140 12129
4235	0	0	Ki67+	 2145 11592
4236	0	0	Ki67+	 2145 11667
4237	0	0	Ki67+	 2148 11985
4238	0	0	Ki67+	 2155 11703
4239	0	0	Ki67+	 2155 12082
4240	0	0	Ki67+	 2156 11870
4241	0	0	Ki67+	 2158 12299
4242	0	0	Ki67+	 2163 11744
4243	0	0	Ki67+	 2164 11776
4244	0	0	Ki67+	 2168 12187
4245	0	0	Ki67+	 2170 11680
4246	0	0	Ki67+	 2171 12174
4247	0	0	Ki67+	 2172 11810
4248	0	0	Ki67+	 2173 11632
4249	0	0	Ki67+	 2180 11906
4250	0	0	Ki67+	 2181 11595
4251	0	0	Ki67+	 2181 11817
4252	0	0	Ki67+	 2183 11959
4253	0	0	Ki67+	 2185 11687
4254	0	0	Ki67+	 2187 11920
4255	0	0	Ki67+	 2192 11808
4256	0	0	Ki67+	 2196 11728
4257	0	0	Ki67+	 2197 11772
4258	0	0	Ki67+	 2249 12131
4259	0	0	Ki67+	 2253 11778
4260	0	0	Ki67+	 2293 11972
4261	0	0	Ki67+	 2321 11863
4262	0	0	Ki67+	 2327 11684
4263	0	0	Ki67+	 2331 11580
4264	0	0	Ki67+	 2336 11562
4265	0	0	Ki67+	 2354 11590
4266	0	0	Ki67+	 2359 11621
4267	0	0	Ki67+	 2365 11694
4268	0	0	Ki67+	 2373 11647
4269	0	0	Ki67+	 2377 11722
4270	0	0	Ki67+	 2384 11697
4271	0	0	Ki67+	 2390 11759
4272	0	0	Ki67+	 1601 12616
4273	0	0	Ki67+	 1603 12977
4274	0	0	Ki67+	 1604 12934
4275	0	0	Ki67+	 1608 12692
4276	0	0	Ki67+	 1609 12855
4277	0	0	Ki67+	 1613 12948
4278	0	0	Ki67+	 1613 13002
4279	0	0	Ki67+	 1618 12469
4280	0	0	Ki67+	 1621 12958
4281	0	0	Ki67+	 1623 12510
4282	0	0	Ki67+	 1624 12638
4283	0	0	Ki67+	 1626 12648
4284	0	0	Ki67+	 1626 12783
4285	0	0	Ki67+	 1626 12839
4286	0	0	Ki67+	 1628 12738
4287	0	0	Ki67+	 1629 12379
4288	0	0	Ki67+	 1629 12523
4289	0	0	Ki67+	 1630 12556
4290	0	0	Ki67+	 1631 12929
4291	0	0	Ki67+	 1640 12812
4292	0	0	Ki67+	 1747 12458
4293	0	0	Ki67+	 1771 13066
4294	0	0	Ki67+	 1937 12365
4295	0	0	Ki67+	 1958 12445
4296	0	0	Ki67+	 1978 12413
4297	0	0	Ki67+	 1991 12382
4298	0	0	Ki67+	 1991 12397
4299	0	0	Ki67+	 2002 12364
4300	0	0	Ki67+	 2030 12734
4301	0	0	Ki67+	 2041 12501
4302	0	0	Ki67+	 2046 12446
4303	0	0	Ki67+	 2054 12533
4304	0	0	Ki67+	 2072 12414
4305	0	0	Ki67+	 2074 12612
4306	0	0	Ki67+	 2080 12895
4307	0	0	Ki67+	 2081 12718
4308	0	0	Ki67+	 2087 12886
4309	0	0	Ki67+	 2088 12807
4310	0	0	Ki67+	 2088 12916
4311	0	0	Ki67+	 2092 12560
4312	0	0	Ki67+	 2101 12697
4313	0	0	Ki67+	 2103 12582
4314	0	0	Ki67+	 2103 12832
4315	0	0	Ki67+	 2117 12934
4316	0	0	Ki67+	 2125 12557
4317	0	0	Ki67+	 2131 12758
4318	0	0	Ki67+	 2136 12728
4319	0	0	Ki67+	 2138 12499
4320	0	0	Ki67+	 2144 12549
4321	0	0	Ki67+	 2145 12975
4322	0	0	Ki67+	 2147 12781
4323	0	0	Ki67+	 2147 13037
4324	0	0	Ki67+	 2148 12952
4325	0	0	Ki67+	 2150 12605
4326	0	0	Ki67+	 2151 12915
4327	0	0	Ki67+	 2155 12398
4328	0	0	Ki67+	 2157 12701
4329	0	0	Ki67+	 2160 13083
4330	0	0	Ki67+	 2165 12446
4331	0	0	Ki67+	 2165 12815
4332	0	0	Ki67+	 2167 12722
4333	0	0	Ki67+	 2167 13002
4334	0	0	Ki67+	 2168 12634
4335	0	0	Ki67+	 2171 12795
4336	0	0	Ki67+	 2179 13017
4337	0	0	Ki67+	 2181 13129
4338	0	0	Ki67+	 2182 12690
4339	0	0	Ki67+	 2183 12388
4340	0	0	Ki67+	 2183 12659
4341	0	0	Ki67+	 2187 12516
4342	0	0	Ki67+	 2195 12786
4343	0	0	Ki67+	 2195 13057
4344	0	0	Ki67+	 2196 12988
4345	0	0	Ki67+	 2197 12552
4346	0	0	Ki67+	 2203 13027
4347	0	0	Ki67+	 2204 12710
4348	0	0	Ki67+	 2218 12859
4349	0	0	Ki67+	 2226 12415
4350	0	0	Ki67+	 2228 12948
4351	0	0	Ki67+	 2230 12571
4352	0	0	Ki67+	 2232 12824
4353	0	0	Ki67+	 2234 12779
4354	0	0	Ki67+	 2243 12587
4355	0	0	Ki67+	 2248 12875
4356	0	0	Ki67+	 2248 13062
4357	0	0	Ki67+	 2251 12691
4358	0	0	Ki67+	 2261 12470
4359	0	0	Ki67+	 2262 12887
4360	0	0	Ki67+	 2262 12962
4361	0	0	Ki67+	 2265 12445
4362	0	0	Ki67+	 2270 13036
4363	0	0	Ki67+	 2271 13077
4364	0	0	Ki67+	 2275 12827
4365	0	0	Ki67+	 2283 12505
4366	0	0	Ki67+	 2293 12687
4367	0	0	Ki67+	 2299 12947
4368	0	0	Ki67+	 2302 12544
4369	0	0	Ki67+	 2302 12744
4370	0	0	Ki67+	 2309 12528
4371	0	0	Ki67+	 2313 12474
4372	0	0	Ki67+	 2314 12849
4373	0	0	Ki67+	 2316 12887
4374	0	0	Ki67+	 2319 12545
4375	0	0	Ki67+	 2324 12708
4376	0	0	Ki67+	 2327 12476
4377	0	0	Ki67+	 2327 12832
4378	0	0	Ki67+	 2333 13130
4379	0	0	Ki67+	 2336 12541
4380	0	0	Ki67+	 2342 12959
4381	0	0	Ki67+	 2347 13082
4382	0	0	Ki67+	 2348 13128
4383	0	0	Ki67+	 2350 12592
4384	0	0	Ki67+	 2355 12849
4385	0	0	Ki67+	 2359 12881
4386	0	0	Ki67+	 2360 12560
4387	0	0	Ki67+	 2360 12822
4388	0	0	Ki67+	 2361 13038
4389	0	0	Ki67+	 2363 12603
4390	0	0	Ki67+	 2363 12731
4391	0	0	Ki67+	 2374 13072
4392	0	0	Ki67+	 2379 13104
4393	0	0	Ki67+	 2397 12810
4394	0	0	Ki67+	 1604 13346
4395	0	0	Ki67+	 1616 13280
4396	0	0	Ki67+	 1623 13205
4397	0	0	Ki67+	 1638 13215
4398	0	0	Ki67+	 1731 13822
4399	0	0	Ki67+	 1741 13667
4400	0	0	Ki67+	 1743 13680
4401	0	0	Ki67+	 2038 13514
4402	0	0	Ki67+	 2060 13624
4403	0	0	Ki67+	 2159 13155
4404	0	0	Ki67+	 2163 13273
4405	0	0	Ki67+	 2165 13255
4406	0	0	Ki67+	 2169 13192
4407	0	0	Ki67+	 2169 13339
4408	0	0	Ki67+	 2178 13161
4409	0	0	Ki67+	 2180 13439
4410	0	0	Ki67+	 2188 13213
4411	0	0	Ki67+	 2191 13231
4412	0	0	Ki67+	 2202 13446
4413	0	0	Ki67+	 2205 13478
4414	0	0	Ki67+	 2206 13527
4415	0	0	Ki67+	 2218 13637
4416	0	0	Ki67+	 2220 13439
4417	0	0	Ki67+	 2226 13604
4418	0	0	Ki67+	 2227 13671
4419	0	0	Ki67+	 2230 13498
4420	0	0	Ki67+	 2231 13582
4421	0	0	Ki67+	 2236 13434
4422	0	0	Ki67+	 2236 13464
4423	0	0	Ki67+	 2238 13552
4424	0	0	Ki67+	 2238 13619
4425	0	0	Ki67+	 2247 13372
4426	0	0	Ki67+	 2255 13228
4427	0	0	Ki67+	 2257 13277
4428	0	0	Ki67+	 2261 13821
4429	0	0	Ki67+	 2262 13662
4430	0	0	Ki67+	 2266 13683
4431	0	0	Ki67+	 2266 13792
4432	0	0	Ki67+	 2272 13167
4433	0	0	Ki67+	 2272 13233
4434	0	0	Ki67+	 2277 13428
4435	0	0	Ki67+	 2284 13293
4436	0	0	Ki67+	 2285 13322
4437	0	0	Ki67+	 2285 13649
4438	0	0	Ki67+	 2287 13606
4439	0	0	Ki67+	 2315 13378
4440	0	0	Ki67+	 2323 13275
4441	0	0	Ki67+	 2324 13344
4442	0	0	Ki67+	 2326 13401
4443	0	0	Ki67+	 2338 13358
4444	0	0	Ki67+	 2339 13433
4445	0	0	Ki67+	 2351 13529
4446	0	0	Ki67+	 2353 13893
4447	0	0	Ki67+	 2356 13322
4448	0	0	Ki67+	 2363 13283
4449	0	0	Ki67+	 2364 13392
4450	0	0	Ki67+	 2365 13296
4451	0	0	Ki67+	 2369 13706
4452	0	0	Ki67+	 2370 13484
4453	0	0	Ki67+	 2377 13250
4454	0	0	Ki67+	 2377 13507
4455	0	0	Ki67+	 2382 13456
4456	0	0	Ki67+	 2383 13731
4457	0	0	Ki67+	 2387 13377
4458	0	0	Ki67+	 2387 13752
4459	0	0	Ki67+	 2397 13358
4460	0	0	Ki67+	 1692 13990
4461	0	0	Ki67+	 1797 14305
4462	0	0	Ki67+	 1797 14361
4463	0	0	Ki67+	 1811 14322
4464	0	0	Ki67+	 1816 14265
4465	0	0	Ki67+	 1826 14239
4466	0	0	Ki67+	 1828 14330
4467	0	0	Ki67+	 1866 14207
4468	0	0	Ki67+	 1894 14213
4469	0	0	Ki67+	 1912 14319
4470	0	0	Ki67+	 1919 14359
4471	0	0	Ki67+	 1928 14258
4472	0	0	Ki67+	 1934 14279
4473	0	0	Ki67+	 1951 14305
4474	0	0	Ki67+	 1952 14321
4475	0	0	Ki67+	 1960 14253
4476	0	0	Ki67+	 1965 14312
4477	0	0	Ki67+	 2046 14301
4478	0	0	Ki67+	 2257 14742
4479	0	0	Ki67+	 2294 14743
4480	0	0	Ki67+	 2332 14733
4481	0	0	Ki67+	 2333 14611
4482	0	0	Ki67+	 2348 14697
4483	0	0	Ki67+	 2354 14572
4484	0	0	Ki67+	 2373 14563
4485	0	0	Ki67+	 2382 14369
4486	0	0	Ki67+	 2382 14453
4487	0	0	Ki67+	 2388 14719
4488	0	0	Ki67+	 1601 14813
4489	0	0	Ki67+	 1607 14914
4490	0	0	Ki67+	 1610 15173
4491	0	0	Ki67+	 1612 14845
4492	0	0	Ki67+	 1614 15298
4493	0	0	Ki67+	 1618 15089
4494	0	0	Ki67+	 1626 15109
4495	0	0	Ki67+	 1631 14804
4496	0	0	Ki67+	 1639 14919
4497	0	0	Ki67+	 1642 15371
4498	0	0	Ki67+	 1647 14973
4499	0	0	Ki67+	 1649 15193
4500	0	0	Ki67+	 1651 14882
4501	0	0	Ki67+	 1651 15051
4502	0	0	Ki67+	 1656 15124
4503	0	0	Ki67+	 1656 15392
4504	0	0	Ki67+	 1659 14928
4505	0	0	Ki67+	 1663 15202
4506	0	0	Ki67+	 1663 15408
4507	0	0	Ki67+	 1666 15303
4508	0	0	Ki67+	 1672 15229
4509	0	0	Ki67+	 1676 15043
4510	0	0	Ki67+	 1681 15112
4511	0	0	Ki67+	 1696 15418
4512	0	0	Ki67+	 1698 15062
4513	0	0	Ki67+	 1706 15123
4514	0	0	Ki67+	 1720 14935
4515	0	0	Ki67+	 1727 15432
4516	0	0	Ki67+	 1729 14954
4517	0	0	Ki67+	 1729 15079
4518	0	0	Ki67+	 1729 15449
4519	0	0	Ki67+	 1731 15001
4520	0	0	Ki67+	 1734 15361
4521	0	0	Ki67+	 1736 15399
4522	0	0	Ki67+	 1745 15457
4523	0	0	Ki67+	 1749 15442
4524	0	0	Ki67+	 1750 15163
4525	0	0	Ki67+	 1752 14959
4526	0	0	Ki67+	 1758 15097
4527	0	0	Ki67+	 1760 15173
4528	0	0	Ki67+	 1764 14999
4529	0	0	Ki67+	 1765 15438
4530	0	0	Ki67+	 1765 15477
4531	0	0	Ki67+	 1770 15398
4532	0	0	Ki67+	 1770 15455
4533	0	0	Ki67+	 1774 14929
4534	0	0	Ki67+	 1777 15084
4535	0	0	Ki67+	 1779 15479
4536	0	0	Ki67+	 1783 14961
4537	0	0	Ki67+	 1787 15005
4538	0	0	Ki67+	 1792 15181
4539	0	0	Ki67+	 1794 14916
4540	0	0	Ki67+	 1794 15231
4541	0	0	Ki67+	 1795 14947
4542	0	0	Ki67+	 1797 15494
4543	0	0	Ki67+	 1802 15367
4544	0	0	Ki67+	 1806 15056
4545	0	0	Ki67+	 1807 15131
4546	0	0	Ki67+	 1817 15201
4547	0	0	Ki67+	 1818 15220
4548	0	0	Ki67+	 1824 14962
4549	0	0	Ki67+	 1824 15484
4550	0	0	Ki67+	 1829 15153
4551	0	0	Ki67+	 1832 14916
4552	0	0	Ki67+	 1837 15509
4553	0	0	Ki67+	 1838 15138
4554	0	0	Ki67+	 1838 15219
4555	0	0	Ki67+	 1840 15087
4556	0	0	Ki67+	 1849 15165
4557	0	0	Ki67+	 1862 14946
4558	0	0	Ki67+	 1862 15472
4559	0	0	Ki67+	 1864 14916
4560	0	0	Ki67+	 1865 15124
4561	0	0	Ki67+	 1867 15401
4562	0	0	Ki67+	 1873 15153
4563	0	0	Ki67+	 1883 15434
4564	0	0	Ki67+	 1887 15481
4565	0	0	Ki67+	 1896 15411
4566	0	0	Ki67+	 1897 15514
4567	0	0	Ki67+	 1903 15524
4568	0	0	Ki67+	 1905 15440
4569	0	0	Ki67+	 1912 14996
4570	0	0	Ki67+	 1913 14918
4571	0	0	Ki67+	 1917 14929
4572	0	0	Ki67+	 1923 15260
4573	0	0	Ki67+	 1929 15099
4574	0	0	Ki67+	 1930 15509
4575	0	0	Ki67+	 1937 14942
4576	0	0	Ki67+	 1941 14973
4577	0	0	Ki67+	 1941 15024
4578	0	0	Ki67+	 1941 15538
4579	0	0	Ki67+	 1945 15143
4580	0	0	Ki67+	 1949 15480
4581	0	0	Ki67+	 1955 14951
4582	0	0	Ki67+	 1958 15068
4583	0	0	Ki67+	 1958 15204
4584	0	0	Ki67+	 1960 15123
4585	0	0	Ki67+	 1962 15039
4586	0	0	Ki67+	 1965 14993
4587	0	0	Ki67+	 1970 15536
4588	0	0	Ki67+	 1982 15053
4589	0	0	Ki67+	 1991 15029
4590	0	0	Ki67+	 1993 15019
4591	0	0	Ki67+	 1994 14984
4592	0	0	Ki67+	 1995 15232
4593	0	0	Ki67+	 1996 15118
4594	0	0	Ki67+	 2000 15251
4595	0	0	Ki67+	 2010 15107
4596	0	0	Ki67+	 2010 15146
4597	0	0	Ki67+	 2013 15000
4598	0	0	Ki67+	 2021 15447
4599	0	0	Ki67+	 2029 15078
4600	0	0	Ki67+	 2029 15213
4601	0	0	Ki67+	 2031 15118
4602	0	0	Ki67+	 2031 15398
4603	0	0	Ki67+	 2041 15151
4604	0	0	Ki67+	 2047 15241
4605	0	0	Ki67+	 2049 15485
4606	0	0	Ki67+	 2055 15121
4607	0	0	Ki67+	 2065 15160
4608	0	0	Ki67+	 2068 15504
4609	0	0	Ki67+	 2071 15467
4610	0	0	Ki67+	 2072 15414
4611	0	0	Ki67+	 2079 15172
4612	0	0	Ki67+	 2081 14930
4613	0	0	Ki67+	 2082 15348
4614	0	0	Ki67+	 2082 15480
4615	0	0	Ki67+	 2084 15077
4616	0	0	Ki67+	 2085 14993
4617	0	0	Ki67+	 2085 15123
4618	0	0	Ki67+	 2091 15148
4619	0	0	Ki67+	 2093 14901
4620	0	0	Ki67+	 2096 15499
4621	0	0	Ki67+	 2102 15151
4622	0	0	Ki67+	 2106 15105
4623	0	0	Ki67+	 2107 15510
4624	0	0	Ki67+	 2109 15397
4625	0	0	Ki67+	 2110 15062
4626	0	0	Ki67+	 2110 15343
4627	0	0	Ki67+	 2111 14986
4628	0	0	Ki67+	 2126 15129
4629	0	0	Ki67+	 2132 15172
4630	0	0	Ki67+	 2132 15427
4631	0	0	Ki67+	 2135 15111
4632	0	0	Ki67+	 2140 15077
4633	0	0	Ki67+	 2141 15148
4634	0	0	Ki67+	 2143 15333
4635	0	0	Ki67+	 2153 14930
4636	0	0	Ki67+	 2154 15114
4637	0	0	Ki67+	 2157 14986
4638	0	0	Ki67+	 2157 15458
4639	0	0	Ki67+	 2167 14945
4640	0	0	Ki67+	 2173 14815
4641	0	0	Ki67+	 2174 15424
4642	0	0	Ki67+	 2175 15155
4643	0	0	Ki67+	 2177 14968
4644	0	0	Ki67+	 2178 14863
4645	0	0	Ki67+	 2188 14960
4646	0	0	Ki67+	 2190 15011
4647	0	0	Ki67+	 2190 15320
4648	0	0	Ki67+	 2193 14916
4649	0	0	Ki67+	 2207 15247
4650	0	0	Ki67+	 2216 15350
4651	0	0	Ki67+	 2227 15312
4652	0	0	Ki67+	 2231 15196
4653	0	0	Ki67+	 2235 14884
4654	0	0	Ki67+	 2237 15299
4655	0	0	Ki67+	 2238 15040
4656	0	0	Ki67+	 2238 15257
4657	0	0	Ki67+	 2243 14963
4658	0	0	Ki67+	 2244 15022
4659	0	0	Ki67+	 2244 15222
4660	0	0	Ki67+	 2244 15389
4661	0	0	Ki67+	 2247 15376
4662	0	0	Ki67+	 2258 14793
4663	0	0	Ki67+	 2263 15339
4664	0	0	Ki67+	 2268 15278
4665	0	0	Ki67+	 2272 15111
4666	0	0	Ki67+	 2275 15241
4667	0	0	Ki67+	 2281 14889
4668	0	0	Ki67+	 2281 15351
4669	0	0	Ki67+	 2282 14768
4670	0	0	Ki67+	 2285 14874
4671	0	0	Ki67+	 2285 15145
4672	0	0	Ki67+	 2289 15247
4673	0	0	Ki67+	 2292 15193
4674	0	0	Ki67+	 2300 14804
4675	0	0	Ki67+	 2307 15108
4676	0	0	Ki67+	 2308 15278
4677	0	0	Ki67+	 2308 15380
4678	0	0	Ki67+	 2310 15144
4679	0	0	Ki67+	 2313 15297
4680	0	0	Ki67+	 2314 15176
4681	0	0	Ki67+	 2318 14946
4682	0	0	Ki67+	 2319 15214
4683	0	0	Ki67+	 2323 15086
4684	0	0	Ki67+	 2323 15367
4685	0	0	Ki67+	 2326 15190
4686	0	0	Ki67+	 2327 15251
4687	0	0	Ki67+	 2336 15235
4688	0	0	Ki67+	 2341 15033
4689	0	0	Ki67+	 2342 14845
4690	0	0	Ki67+	 2344 14776
4691	0	0	Ki67+	 2344 14946
4692	0	0	Ki67+	 2352 14792
4693	0	0	Ki67+	 2352 15208
4694	0	0	Ki67+	 2360 15229
4695	0	0	Ki67+	 2361 14903
4696	0	0	Ki67+	 2364 15057
4697	0	0	Ki67+	 2368 15029
4698	0	0	Ki67+	 2373 14774
4699	0	0	Ki67+	 2377 14921
4700	0	0	Ki67+	 2391 14949
4701	0	0	Ki67+	 2394 15529
4702	0	0	Ki67+	 2398 14922
4703	0	0	Ki67+	 1607 16119
4704	0	0	Ki67+	 1613 16312
4705	0	0	Ki67+	 1615 16091
4706	0	0	Ki67+	 1617 16036
4707	0	0	Ki67+	 1624 15996
4708	0	0	Ki67+	 1624 16322
4709	0	0	Ki67+	 1633 16045
4710	0	0	Ki67+	 1636 15917
4711	0	0	Ki67+	 1639 16252
4712	0	0	Ki67+	 1640 16019
4713	0	0	Ki67+	 1645 16078
4714	0	0	Ki67+	 1647 16117
4715	0	0	Ki67+	 1655 15896
4716	0	0	Ki67+	 1660 16028
4717	0	0	Ki67+	 1676 15902
4718	0	0	Ki67+	 1680 16054
4719	0	0	Ki67+	 1689 15984
4720	0	0	Ki67+	 1723 15970
4721	0	0	Ki67+	 1724 15986
4722	0	0	Ki67+	 1724 16048
4723	0	0	Ki67+	 1731 15874
4724	0	0	Ki67+	 1750 16278
4725	0	0	Ki67+	 1764 16056
4726	0	0	Ki67+	 1768 16294
4727	0	0	Ki67+	 1770 16161
4728	0	0	Ki67+	 1792 16099
4729	0	0	Ki67+	 1798 16319
4730	0	0	Ki67+	 1829 16164
4731	0	0	Ki67+	 1835 16264
4732	0	0	Ki67+	 1854 16126
4733	0	0	Ki67+	 1856 16331
4734	0	0	Ki67+	 1857 16094
4735	0	0	Ki67+	 1858 16283
4736	0	0	Ki67+	 1875 16116
4737	0	0	Ki67+	 1894 16276
4738	0	0	Ki67+	 1898 16292
4739	0	0	Ki67+	 1931 16145
4740	0	0	Ki67+	 1943 16167
4741	0	0	Ki67+	 1948 16181
4742	0	0	Ki67+	 1973 16255
4743	0	0	Ki67+	 1987 16200
4744	0	0	Ki67+	 2013 16137
4745	0	0	Ki67+	 2032 16282
4746	0	0	Ki67+	 2042 16300
4747	0	0	Ki67+	 2054 16209
4748	0	0	Ki67+	 2076 16120
4749	0	0	Ki67+	 2083 16166
4750	0	0	Ki67+	 2084 16244
4751	0	0	Ki67+	 2087 16287
4752	0	0	Ki67+	 2088 16094
4753	0	0	Ki67+	 2090 16333
4754	0	0	Ki67+	 2094 16255
4755	0	0	Ki67+	 2095 16202
4756	0	0	Ki67+	 2097 16069
4757	0	0	Ki67+	 2131 16292
4758	0	0	Ki67+	 2134 16247
4759	0	0	Ki67+	 2140 16188
4760	0	0	Ki67+	 2153 16060
4761	0	0	Ki67+	 2160 16290
4762	0	0	Ki67+	 2170 16155
4763	0	0	Ki67+	 2173 16263
4764	0	0	Ki67+	 2175 16241
4765	0	0	Ki67+	 2176 16298
4766	0	0	Ki67+	 2178 16198
4767	0	0	Ki67+	 2196 16001
4768	0	0	Ki67+	 2213 16075
4769	0	0	Ki67+	 2224 16102
4770	0	0	Ki67+	 2357 16150
4771	0	0	Ki67+	 2370 16334
4772	0	0	Ki67+	 2371 16351
4773	0	0	Ki67+	 1601 16864
4774	0	0	Ki67+	 1606 16357
4775	0	0	Ki67+	 1616 16418
4776	0	0	Ki67+	 1618 16946
4777	0	0	Ki67+	 1625 16454
4778	0	0	Ki67+	 1628 16403
4779	0	0	Ki67+	 1632 16682
4780	0	0	Ki67+	 1635 16585
4781	0	0	Ki67+	 1636 16894
4782	0	0	Ki67+	 1653 16873
4783	0	0	Ki67+	 1657 16587
4784	0	0	Ki67+	 1668 17126
4785	0	0	Ki67+	 1685 16562
4786	0	0	Ki67+	 1685 16612
4787	0	0	Ki67+	 1686 16588
4788	0	0	Ki67+	 1688 17103
4789	0	0	Ki67+	 1690 16468
4790	0	0	Ki67+	 1694 16793
4791	0	0	Ki67+	 1703 16849
4792	0	0	Ki67+	 1703 17051
4793	0	0	Ki67+	 1705 16571
4794	0	0	Ki67+	 1713 16921
4795	0	0	Ki67+	 1713 17000
4796	0	0	Ki67+	 1720 16879
4797	0	0	Ki67+	 1721 17080
4798	0	0	Ki67+	 1727 16829
4799	0	0	Ki67+	 1732 17042
4800	0	0	Ki67+	 1741 16753
4801	0	0	Ki67+	 1758 16455
4802	0	0	Ki67+	 1759 16858
4803	0	0	Ki67+	 1765 16643
4804	0	0	Ki67+	 1769 16828
4805	0	0	Ki67+	 1777 17065
4806	0	0	Ki67+	 1779 16544
4807	0	0	Ki67+	 1793 16658
4808	0	0	Ki67+	 1803 16783
4809	0	0	Ki67+	 1807 16765
4810	0	0	Ki67+	 1810 16512
4811	0	0	Ki67+	 1816 16555
4812	0	0	Ki67+	 1816 16632
4813	0	0	Ki67+	 1818 16718
4814	0	0	Ki67+	 1827 16857
4815	0	0	Ki67+	 1829 16690
4816	0	0	Ki67+	 1829 16896
4817	0	0	Ki67+	 1832 16354
4818	0	0	Ki67+	 1833 16880
4819	0	0	Ki67+	 1842 16703
4820	0	0	Ki67+	 1842 16731
4821	0	0	Ki67+	 1853 16390
4822	0	0	Ki67+	 1855 16685
4823	0	0	Ki67+	 1860 16854
4824	0	0	Ki67+	 1863 16380
4825	0	0	Ki67+	 1863 16868
4826	0	0	Ki67+	 1872 16844
4827	0	0	Ki67+	 1878 16528
4828	0	0	Ki67+	 1880 16688
4829	0	0	Ki67+	 1881 16731
4830	0	0	Ki67+	 1888 16660
4831	0	0	Ki67+	 1896 16744
4832	0	0	Ki67+	 1901 16397
4833	0	0	Ki67+	 1906 16457
4834	0	0	Ki67+	 1907 16415
4835	0	0	Ki67+	 1907 16786
4836	0	0	Ki67+	 1920 16582
4837	0	0	Ki67+	 1921 16839
4838	0	0	Ki67+	 1929 16507
4839	0	0	Ki67+	 1939 16616
4840	0	0	Ki67+	 1951 16570
4841	0	0	Ki67+	 1952 16728
4842	0	0	Ki67+	 1974 16616
4843	0	0	Ki67+	 1987 16515
4844	0	0	Ki67+	 1993 17008
4845	0	0	Ki67+	 2008 16518
4846	0	0	Ki67+	 2017 16725
4847	0	0	Ki67+	 2019 16446
4848	0	0	Ki67+	 2026 16731
4849	0	0	Ki67+	 2037 16737
4850	0	0	Ki67+	 2055 16462
4851	0	0	Ki67+	 2065 16408
4852	0	0	Ki67+	 2070 16388
4853	0	0	Ki67+	 2079 17020
4854	0	0	Ki67+	 2086 17095
4855	0	0	Ki67+	 2096 16389
4856	0	0	Ki67+	 2099 17082
4857	0	0	Ki67+	 2101 17011
4858	0	0	Ki67+	 2111 17126
4859	0	0	Ki67+	 2113 16393
4860	0	0	Ki67+	 2117 17036
4861	0	0	Ki67+	 2122 17075
4862	0	0	Ki67+	 2131 17112
4863	0	0	Ki67+	 2143 16355
4864	0	0	Ki67+	 2145 17024
4865	0	0	Ki67+	 2152 17073
4866	0	0	Ki67+	 2162 17121
4867	0	0	Ki67+	 2191 17136
4868	0	0	Ki67+	 2201 17070
4869	0	0	Ki67+	 2209 16777
4870	0	0	Ki67+	 2217 16859
4871	0	0	Ki67+	 2227 16878
4872	0	0	Ki67+	 2231 17000
4873	0	0	Ki67+	 2231 17077
4874	0	0	Ki67+	 2234 16982
4875	0	0	Ki67+	 2235 16629
4876	0	0	Ki67+	 2243 16882
4877	0	0	Ki67+	 2244 16570
4878	0	0	Ki67+	 2249 16647
4879	0	0	Ki67+	 2251 16631
4880	0	0	Ki67+	 2255 16769
4881	0	0	Ki67+	 2256 16550
4882	0	0	Ki67+	 2260 16954
4883	0	0	Ki67+	 2261 16584
4884	0	0	Ki67+	 2265 16898
4885	0	0	Ki67+	 2267 16673
4886	0	0	Ki67+	 2269 16636
4887	0	0	Ki67+	 2269 16916
4888	0	0	Ki67+	 2272 17048
4889	0	0	Ki67+	 2277 16547
4890	0	0	Ki67+	 2277 16769
4891	0	0	Ki67+	 2280 16623
4892	0	0	Ki67+	 2294 17054
4893	0	0	Ki67+	 2298 17022
4894	0	0	Ki67+	 2300 16686
4895	0	0	Ki67+	 2300 17128
4896	0	0	Ki67+	 2305 16532
4897	0	0	Ki67+	 2307 16508
4898	0	0	Ki67+	 2307 16663
4899	0	0	Ki67+	 2310 16958
4900	0	0	Ki67+	 2312 16912
4901	0	0	Ki67+	 2316 17053
4902	0	0	Ki67+	 2317 16521
4903	0	0	Ki67+	 2326 16785
4904	0	0	Ki67+	 2329 16949
4905	0	0	Ki67+	 2329 16963
4906	0	0	Ki67+	 2332 16842
4907	0	0	Ki67+	 2337 16729
4908	0	0	Ki67+	 2341 16912
4909	0	0	Ki67+	 2359 16798
4910	0	0	Ki67+	 2359 16956
4911	0	0	Ki67+	 2376 16835
4912	0	0	Ki67+	 2379 16378
4913	0	0	Ki67+	 2383 16997
4914	0	0	Ki67+	 2387 16915
4915	0	0	Ki67+	 1601 17335
4916	0	0	Ki67+	 1603 17309
4917	0	0	Ki67+	 1613 17431
4918	0	0	Ki67+	 1614 17184
4919	0	0	Ki67+	 1614 17554
4920	0	0	Ki67+	 1622 17660
4921	0	0	Ki67+	 1625 17632
4922	0	0	Ki67+	 1632 17489
4923	0	0	Ki67+	 1646 17880
4924	0	0	Ki67+	 1659 17173
4925	0	0	Ki67+	 1664 17280
4926	0	0	Ki67+	 1673 17190
4927	0	0	Ki67+	 1673 17218
4928	0	0	Ki67+	 1679 17206
4929	0	0	Ki67+	 1682 17922
4930	0	0	Ki67+	 1683 17487
4931	0	0	Ki67+	 1685 17387
4932	0	0	Ki67+	 1691 17291
4933	0	0	Ki67+	 1693 17358
4934	0	0	Ki67+	 1702 17182
4935	0	0	Ki67+	 1703 17194
4936	0	0	Ki67+	 1706 17370
4937	0	0	Ki67+	 1708 17229
4938	0	0	Ki67+	 1710 17442
4939	0	0	Ki67+	 1715 17172
4940	0	0	Ki67+	 1724 17854
4941	0	0	Ki67+	 1736 17186
4942	0	0	Ki67+	 1739 17286
4943	0	0	Ki67+	 1748 17156
4944	0	0	Ki67+	 1749 17231
4945	0	0	Ki67+	 1751 17784
4946	0	0	Ki67+	 1757 17324
4947	0	0	Ki67+	 1758 17599
4948	0	0	Ki67+	 1766 17258
4949	0	0	Ki67+	 1766 17766
4950	0	0	Ki67+	 1769 17397
4951	0	0	Ki67+	 1771 17522
4952	0	0	Ki67+	 1780 17317
4953	0	0	Ki67+	 1784 17805
4954	0	0	Ki67+	 1785 17775
4955	0	0	Ki67+	 1791 17337
4956	0	0	Ki67+	 1792 17685
4957	0	0	Ki67+	 1802 17867
4958	0	0	Ki67+	 1805 17610
4959	0	0	Ki67+	 1808 17642
4960	0	0	Ki67+	 1809 17468
4961	0	0	Ki67+	 1818 17840
4962	0	0	Ki67+	 1822 17721
4963	0	0	Ki67+	 1824 17910
4964	0	0	Ki67+	 1832 17767
4965	0	0	Ki67+	 1836 17558
4966	0	0	Ki67+	 1840 17666
4967	0	0	Ki67+	 1846 17504
4968	0	0	Ki67+	 1850 17453
4969	0	0	Ki67+	 1853 17880
4970	0	0	Ki67+	 1858 17922
4971	0	0	Ki67+	 1860 17668
4972	0	0	Ki67+	 1862 17732
4973	0	0	Ki67+	 1869 17640
4974	0	0	Ki67+	 1876 17930
4975	0	0	Ki67+	 1883 17649
4976	0	0	Ki67+	 1887 17409
4977	0	0	Ki67+	 1892 17730
4978	0	0	Ki67+	 1906 17909
4979	0	0	Ki67+	 1926 17898
4980	0	0	Ki67+	 1928 17921
4981	0	0	Ki67+	 1931 17715
4982	0	0	Ki67+	 1937 17584
4983	0	0	Ki67+	 1952 17366
4984	0	0	Ki67+	 1967 17734
4985	0	0	Ki67+	 1975 17916
4986	0	0	Ki67+	 1984 17743
4987	0	0	Ki67+	 1995 17783
4988	0	0	Ki67+	 2018 17361
4989	0	0	Ki67+	 2075 17391
4990	0	0	Ki67+	 2082 17439
4991	0	0	Ki67+	 2086 17729
4992	0	0	Ki67+	 2087 17794
4993	0	0	Ki67+	 2090 17390
4994	0	0	Ki67+	 2094 17844
4995	0	0	Ki67+	 2098 17885
4996	0	0	Ki67+	 2101 17165
4997	0	0	Ki67+	 2101 17815
4998	0	0	Ki67+	 2102 17686
4999	0	0	Ki67+	 2106 17632
5000	0	0	Ki67+	 2107 17804
5001	0	0	Ki67+	 2108 17422
5002	0	0	Ki67+	 2110 17526
5003	0	0	Ki67+	 2114 17857
5004	0	0	Ki67+	 2118 17189
5005	0	0	Ki67+	 2119 17625
5006	0	0	Ki67+	 2120 17390
5007	0	0	Ki67+	 2122 17716
5008	0	0	Ki67+	 2122 17917
5009	0	0	Ki67+	 2130 17219
5010	0	0	Ki67+	 2138 17427
5011	0	0	Ki67+	 2139 17800
5012	0	0	Ki67+	 2140 17538
5013	0	0	Ki67+	 2141 17629
5014	0	0	Ki67+	 2147 17688
5015	0	0	Ki67+	 2147 17822
5016	0	0	Ki67+	 2150 17418
5017	0	0	Ki67+	 2154 17225
5018	0	0	Ki67+	 2154 17570
5019	0	0	Ki67+	 2156 17899
5020	0	0	Ki67+	 2158 17700
5021	0	0	Ki67+	 2159 17646
5022	0	0	Ki67+	 2161 17452
5023	0	0	Ki67+	 2165 17920
5024	0	0	Ki67+	 2169 17623
5025	0	0	Ki67+	 2173 17445
5026	0	0	Ki67+	 2176 17603
5027	0	0	Ki67+	 2178 17242
5028	0	0	Ki67+	 2180 17454
5029	0	0	Ki67+	 2187 17624
5030	0	0	Ki67+	 2195 17450
5031	0	0	Ki67+	 2202 17214
5032	0	0	Ki67+	 2206 17189
5033	0	0	Ki67+	 2206 17284
5034	0	0	Ki67+	 2209 17161
5035	0	0	Ki67+	 2212 17233
5036	0	0	Ki67+	 2236 17875
5037	0	0	Ki67+	 2243 17209
5038	0	0	Ki67+	 2243 17600
5039	0	0	Ki67+	 2243 17642
5040	0	0	Ki67+	 2246 17323
5041	0	0	Ki67+	 2247 17622
5042	0	0	Ki67+	 2252 17558
5043	0	0	Ki67+	 2256 17599
5044	0	0	Ki67+	 2270 17909
5045	0	0	Ki67+	 2273 17187
5046	0	0	Ki67+	 2276 17937
5047	0	0	Ki67+	 2278 17633
5048	0	0	Ki67+	 2283 17896
5049	0	0	Ki67+	 2290 17618
5050	0	0	Ki67+	 2293 17451
5051	0	0	Ki67+	 2295 17156
5052	0	0	Ki67+	 2295 17401
5053	0	0	Ki67+	 2302 17550
5054	0	0	Ki67+	 2302 17756
5055	0	0	Ki67+	 2304 17908
5056	0	0	Ki67+	 2313 17833
5057	0	0	Ki67+	 2319 17487
5058	0	0	Ki67+	 2323 17835
5059	0	0	Ki67+	 2325 17521
5060	0	0	Ki67+	 2331 17710
5061	0	0	Ki67+	 2335 17662
5062	0	0	Ki67+	 2336 17690
5063	0	0	Ki67+	 2338 17305
5064	0	0	Ki67+	 2338 17896
5065	0	0	Ki67+	 2343 17293
5066	0	0	Ki67+	 2347 17687
5067	0	0	Ki67+	 2380 17609
5068	0	0	Ki67+	 2380 17624
5069	0	0	Ki67+	 2388 17567
5070	0	0	Ki67+	 1605 18732
5071	0	0	Ki67+	 1608 18700
5072	0	0	Ki67+	 1611 18234
5073	0	0	Ki67+	 1627 18745
5074	0	0	Ki67+	 1636 18724
5075	0	0	Ki67+	 1666 18433
5076	0	0	Ki67+	 1684 18510
5077	0	0	Ki67+	 1694 17957
5078	0	0	Ki67+	 1696 18051
5079	0	0	Ki67+	 1713 18499
5080	0	0	Ki67+	 1714 17970
5081	0	0	Ki67+	 1722 18125
5082	0	0	Ki67+	 1734 18179
5083	0	0	Ki67+	 1742 18278
5084	0	0	Ki67+	 1752 18536
5085	0	0	Ki67+	 1758 17995
5086	0	0	Ki67+	 1762 18139
5087	0	0	Ki67+	 1766 18272
5088	0	0	Ki67+	 1771 18188
5089	0	0	Ki67+	 1779 18024
5090	0	0	Ki67+	 1809 18364
5091	0	0	Ki67+	 1816 18735
5092	0	0	Ki67+	 1826 18337
5093	0	0	Ki67+	 1842 18681
5094	0	0	Ki67+	 1845 18063
5095	0	0	Ki67+	 1846 18735
5096	0	0	Ki67+	 1850 18648
5097	0	0	Ki67+	 1851 18152
5098	0	0	Ki67+	 1851 18193
5099	0	0	Ki67+	 1864 18248
5100	0	0	Ki67+	 1866 18271
5101	0	0	Ki67+	 1869 18155
5102	0	0	Ki67+	 1869 18439
5103	0	0	Ki67+	 1890 17973
5104	0	0	Ki67+	 1927 18228
5105	0	0	Ki67+	 1928 18152
5106	0	0	Ki67+	 1929 18537
5107	0	0	Ki67+	 1937 17954
5108	0	0	Ki67+	 1942 18661
5109	0	0	Ki67+	 1943 18004
5110	0	0	Ki67+	 1947 18673
5111	0	0	Ki67+	 1955 18209
5112	0	0	Ki67+	 1961 18330
5113	0	0	Ki67+	 1970 18735
5114	0	0	Ki67+	 1974 18570
5115	0	0	Ki67+	 1977 18629
5116	0	0	Ki67+	 1985 18519
5117	0	0	Ki67+	 1985 18579
5118	0	0	Ki67+	 1988 18535
5119	0	0	Ki67+	 1990 18595
5120	0	0	Ki67+	 1991 18664
5121	0	0	Ki67+	 2003 18613
5122	0	0	Ki67+	 2004 18704
5123	0	0	Ki67+	 2006 18500
5124	0	0	Ki67+	 2006 18637
5125	0	0	Ki67+	 2007 18585
5126	0	0	Ki67+	 2013 18159
5127	0	0	Ki67+	 2016 18547
5128	0	0	Ki67+	 2019 18628
5129	0	0	Ki67+	 2020 18718
5130	0	0	Ki67+	 2021 18442
5131	0	0	Ki67+	 2023 18555
5132	0	0	Ki67+	 2025 18662
5133	0	0	Ki67+	 2026 18507
5134	0	0	Ki67+	 2027 18277
5135	0	0	Ki67+	 2028 18695
5136	0	0	Ki67+	 2034 18411
5137	0	0	Ki67+	 2034 18706
5138	0	0	Ki67+	 2035 18311
5139	0	0	Ki67+	 2039 18093
5140	0	0	Ki67+	 2042 18478
5141	0	0	Ki67+	 2043 18744
5142	0	0	Ki67+	 2051 18304
5143	0	0	Ki67+	 2051 18688
5144	0	0	Ki67+	 2052 18441
5145	0	0	Ki67+	 2054 18183
5146	0	0	Ki67+	 2059 18471
5147	0	0	Ki67+	 2061 18015
5148	0	0	Ki67+	 2061 18378
5149	0	0	Ki67+	 2065 18205
5150	0	0	Ki67+	 2066 18594
5151	0	0	Ki67+	 2068 18726
5152	0	0	Ki67+	 2071 18282
5153	0	0	Ki67+	 2073 18083
5154	0	0	Ki67+	 2073 18311
5155	0	0	Ki67+	 2074 18698
5156	0	0	Ki67+	 2079 18047
5157	0	0	Ki67+	 2085 18746
5158	0	0	Ki67+	 2088 18191
5159	0	0	Ki67+	 2089 18547
5160	0	0	Ki67+	 2092 18213
5161	0	0	Ki67+	 2095 18558
5162	0	0	Ki67+	 2097 18424
5163	0	0	Ki67+	 2097 18473
5164	0	0	Ki67+	 2100 18070
5165	0	0	Ki67+	 2101 18637
5166	0	0	Ki67+	 2104 18240
5167	0	0	Ki67+	 2105 18287
5168	0	0	Ki67+	 2105 18393
5169	0	0	Ki67+	 2107 18162
5170	0	0	Ki67+	 2108 18362
5171	0	0	Ki67+	 2109 18579
5172	0	0	Ki67+	 2110 18084
5173	0	0	Ki67+	 2114 18046
5174	0	0	Ki67+	 2116 18180
5175	0	0	Ki67+	 2121 17983
5176	0	0	Ki67+	 2122 18508
5177	0	0	Ki67+	 2126 18263
5178	0	0	Ki67+	 2126 18647
5179	0	0	Ki67+	 2131 18216
5180	0	0	Ki67+	 2131 18595
5181	0	0	Ki67+	 2134 18614
5182	0	0	Ki67+	 2135 18328
5183	0	0	Ki67+	 2137 18077
5184	0	0	Ki67+	 2143 18632
5185	0	0	Ki67+	 2145 18016
5186	0	0	Ki67+	 2145 18091
5187	0	0	Ki67+	 2145 18128
5188	0	0	Ki67+	 2145 18733
5189	0	0	Ki67+	 2147 18045
5190	0	0	Ki67+	 2148 17990
5191	0	0	Ki67+	 2148 18654
5192	0	0	Ki67+	 2148 18688
5193	0	0	Ki67+	 2149 18141
5194	0	0	Ki67+	 2151 18328
5195	0	0	Ki67+	 2153 18637
5196	0	0	Ki67+	 2155 18260
5197	0	0	Ki67+	 2155 18448
5198	0	0	Ki67+	 2155 18493
5199	0	0	Ki67+	 2157 18283
5200	0	0	Ki67+	 2157 18378
5201	0	0	Ki67+	 2160 18567
5202	0	0	Ki67+	 2162 18086
5203	0	0	Ki67+	 2162 18505
5204	0	0	Ki67+	 2163 18064
5205	0	0	Ki67+	 2171 18512
5206	0	0	Ki67+	 2172 18413
5207	0	0	Ki67+	 2172 18502
5208	0	0	Ki67+	 2172 18606
5209	0	0	Ki67+	 2172 18708
5210	0	0	Ki67+	 2174 18173
5211	0	0	Ki67+	 2175 18682
5212	0	0	Ki67+	 2176 18669
5213	0	0	Ki67+	 2180 18541
5214	0	0	Ki67+	 2182 18581
5215	0	0	Ki67+	 2187 18270
5216	0	0	Ki67+	 2187 18737
5217	0	0	Ki67+	 2191 18252
5218	0	0	Ki67+	 2192 18382
5219	0	0	Ki67+	 2195 18481
5220	0	0	Ki67+	 2197 18642
5221	0	0	Ki67+	 2209 18427
5222	0	0	Ki67+	 2210 18503
5223	0	0	Ki67+	 2211 18191
5224	0	0	Ki67+	 2213 18326
5225	0	0	Ki67+	 2217 18363
5226	0	0	Ki67+	 2217 18631
5227	0	0	Ki67+	 2231 18306
5228	0	0	Ki67+	 2231 18399
5229	0	0	Ki67+	 2233 17998
5230	0	0	Ki67+	 2234 18171
5231	0	0	Ki67+	 2236 18713
5232	0	0	Ki67+	 2240 18294
5233	0	0	Ki67+	 2244 18411
5234	0	0	Ki67+	 2252 18391
5235	0	0	Ki67+	 2254 18437
5236	0	0	Ki67+	 2255 18669
5237	0	0	Ki67+	 2257 18106
5238	0	0	Ki67+	 2260 18636
5239	0	0	Ki67+	 2262 18413
5240	0	0	Ki67+	 2263 18470
5241	0	0	Ki67+	 2281 18643
5242	0	0	Ki67+	 2285 18222
5243	0	0	Ki67+	 2293 18016
5244	0	0	Ki67+	 2303 17966
5245	0	0	Ki67+	 2303 18027
5246	0	0	Ki67+	 2313 18107
5247	0	0	Ki67+	 2319 18015
5248	0	0	Ki67+	 2320 18168
5249	0	0	Ki67+	 2325 18193
5250	0	0	Ki67+	 2329 17992
5251	0	0	Ki67+	 2331 18165
5252	0	0	Ki67+	 2334 18118
5253	0	0	Ki67+	 2340 17961
5254	0	0	Ki67+	 2344 18083
5255	0	0	Ki67+	 2363 18048
5256	0	0	Ki67+	 2365 17997
5257	0	0	Ki67+	 2366 18034
5258	0	0	Ki67+	 2371 18407
5259	0	0	Ki67+	 2398 18319
5260	0	0	Ki67+	 1602 19518
5261	0	0	Ki67+	 1603 19308
5262	0	0	Ki67+	 1605 19085
5263	0	0	Ki67+	 1608 19027
5264	0	0	Ki67+	 1612 19163
5265	0	0	Ki67+	 1612 19492
5266	0	0	Ki67+	 1613 19246
5267	0	0	Ki67+	 1613 19274
5268	0	0	Ki67+	 1614 19400
5269	0	0	Ki67+	 1623 19310
5270	0	0	Ki67+	 1626 19382
5271	0	0	Ki67+	 1627 19276
5272	0	0	Ki67+	 1631 19102
5273	0	0	Ki67+	 1631 19201
5274	0	0	Ki67+	 1635 19329
5275	0	0	Ki67+	 1636 19487
5276	0	0	Ki67+	 1644 18945
5277	0	0	Ki67+	 1645 19356
5278	0	0	Ki67+	 1652 19263
5279	0	0	Ki67+	 1652 19504
5280	0	0	Ki67+	 1662 19028
5281	0	0	Ki67+	 1667 19471
5282	0	0	Ki67+	 1667 19497
5283	0	0	Ki67+	 1669 19165
5284	0	0	Ki67+	 1669 19334
5285	0	0	Ki67+	 1677 18995
5286	0	0	Ki67+	 1677 19073
5287	0	0	Ki67+	 1681 19488
5288	0	0	Ki67+	 1683 18977
5289	0	0	Ki67+	 1686 19341
5290	0	0	Ki67+	 1691 19030
5291	0	0	Ki67+	 1691 19110
5292	0	0	Ki67+	 1691 19227
5293	0	0	Ki67+	 1700 18990
5294	0	0	Ki67+	 1705 19178
5295	0	0	Ki67+	 1707 18887
5296	0	0	Ki67+	 1707 18954
5297	0	0	Ki67+	 1708 19252
5298	0	0	Ki67+	 1711 19000
5299	0	0	Ki67+	 1718 19085
5300	0	0	Ki67+	 1723 19281
5301	0	0	Ki67+	 1725 19546
5302	0	0	Ki67+	 1730 19078
5303	0	0	Ki67+	 1731 19199
5304	0	0	Ki67+	 1735 19250
5305	0	0	Ki67+	 1736 19475
5306	0	0	Ki67+	 1738 18882
5307	0	0	Ki67+	 1741 19229
5308	0	0	Ki67+	 1746 19510
5309	0	0	Ki67+	 1747 19275
5310	0	0	Ki67+	 1753 18885
5311	0	0	Ki67+	 1756 18997
5312	0	0	Ki67+	 1766 18904
5313	0	0	Ki67+	 1768 19128
5314	0	0	Ki67+	 1769 19470
5315	0	0	Ki67+	 1769 19524
5316	0	0	Ki67+	 1771 18756
5317	0	0	Ki67+	 1774 19232
5318	0	0	Ki67+	 1775 19295
5319	0	0	Ki67+	 1779 19109
5320	0	0	Ki67+	 1782 19477
5321	0	0	Ki67+	 1783 19402
5322	0	0	Ki67+	 1784 18819
5323	0	0	Ki67+	 1790 19217
5324	0	0	Ki67+	 1795 19540
5325	0	0	Ki67+	 1797 18769
5326	0	0	Ki67+	 1798 18793
5327	0	0	Ki67+	 1799 18828
5328	0	0	Ki67+	 1799 18885
5329	0	0	Ki67+	 1802 19168
5330	0	0	Ki67+	 1812 19223
5331	0	0	Ki67+	 1817 19019
5332	0	0	Ki67+	 1819 18773
5333	0	0	Ki67+	 1828 18792
5334	0	0	Ki67+	 1836 19048
5335	0	0	Ki67+	 1842 19255
5336	0	0	Ki67+	 1843 19230
5337	0	0	Ki67+	 1843 19366
5338	0	0	Ki67+	 1845 18868
5339	0	0	Ki67+	 1848 19082
5340	0	0	Ki67+	 1849 19035
5341	0	0	Ki67+	 1853 19052
5342	0	0	Ki67+	 1853 19191
5343	0	0	Ki67+	 1862 19219
5344	0	0	Ki67+	 1866 19150
5345	0	0	Ki67+	 1869 19375
5346	0	0	Ki67+	 1870 19485
5347	0	0	Ki67+	 1871 19409
5348	0	0	Ki67+	 1874 19246
5349	0	0	Ki67+	 1876 19004
5350	0	0	Ki67+	 1880 19441
5351	0	0	Ki67+	 1885 18812
5352	0	0	Ki67+	 1887 19062
5353	0	0	Ki67+	 1890 19172
5354	0	0	Ki67+	 1892 18786
5355	0	0	Ki67+	 1892 19340
5356	0	0	Ki67+	 1900 19082
5357	0	0	Ki67+	 1903 19352
5358	0	0	Ki67+	 1908 19020
5359	0	0	Ki67+	 1928 18934
5360	0	0	Ki67+	 1929 19057
5361	0	0	Ki67+	 1936 19026
5362	0	0	Ki67+	 1938 19040
5363	0	0	Ki67+	 1939 19368
5364	0	0	Ki67+	 1940 19155
5365	0	0	Ki67+	 1950 19473
5366	0	0	Ki67+	 1952 19459
5367	0	0	Ki67+	 1960 19529
5368	0	0	Ki67+	 1963 19202
5369	0	0	Ki67+	 1967 18759
5370	0	0	Ki67+	 1967 18943
5371	0	0	Ki67+	 1968 19309
5372	0	0	Ki67+	 1969 19011
5373	0	0	Ki67+	 1980 19334
5374	0	0	Ki67+	 1986 19152
5375	0	0	Ki67+	 1987 19516
5376	0	0	Ki67+	 1988 19194
5377	0	0	Ki67+	 1994 18781
5378	0	0	Ki67+	 1995 19070
5379	0	0	Ki67+	 2000 19093
5380	0	0	Ki67+	 2002 18861
5381	0	0	Ki67+	 2013 19293
5382	0	0	Ki67+	 2013 19453
5383	0	0	Ki67+	 2024 19300
5384	0	0	Ki67+	 2027 19539
5385	0	0	Ki67+	 2030 18839
5386	0	0	Ki67+	 2030 19479
5387	0	0	Ki67+	 2035 19151
5388	0	0	Ki67+	 2060 18775
5389	0	0	Ki67+	 2064 19170
5390	0	0	Ki67+	 2070 18881
5391	0	0	Ki67+	 2074 19209
5392	0	0	Ki67+	 2079 18949
5393	0	0	Ki67+	 2080 19155
5394	0	0	Ki67+	 2095 19197
5395	0	0	Ki67+	 2096 18870
5396	0	0	Ki67+	 2099 19380
5397	0	0	Ki67+	 2100 18819
5398	0	0	Ki67+	 2107 19157
5399	0	0	Ki67+	 2109 18891
5400	0	0	Ki67+	 2121 19193
5401	0	0	Ki67+	 2124 18839
5402	0	0	Ki67+	 2125 19521
5403	0	0	Ki67+	 2131 19499
5404	0	0	Ki67+	 2135 19240
5405	0	0	Ki67+	 2136 18847
5406	0	0	Ki67+	 2140 18776
5407	0	0	Ki67+	 2140 18807
5408	0	0	Ki67+	 2155 18911
5409	0	0	Ki67+	 2156 19535
5410	0	0	Ki67+	 2164 19220
5411	0	0	Ki67+	 2170 18876
5412	0	0	Ki67+	 2171 19059
5413	0	0	Ki67+	 2173 18783
5414	0	0	Ki67+	 2185 18863
5415	0	0	Ki67+	 2186 18772
5416	0	0	Ki67+	 2191 19514
5417	0	0	Ki67+	 2194 19417
5418	0	0	Ki67+	 2195 19465
5419	0	0	Ki67+	 2196 18804
5420	0	0	Ki67+	 2197 18839
5421	0	0	Ki67+	 2206 19442
5422	0	0	Ki67+	 2209 18955
5423	0	0	Ki67+	 2211 19170
5424	0	0	Ki67+	 2212 18766
5425	0	0	Ki67+	 2223 19083
5426	0	0	Ki67+	 2226 18973
5427	0	0	Ki67+	 2231 18992
5428	0	0	Ki67+	 2235 19421
5429	0	0	Ki67+	 2243 19025
5430	0	0	Ki67+	 2251 18988
5431	0	0	Ki67+	 2258 19333
5432	0	0	Ki67+	 2261 18876
5433	0	0	Ki67+	 2263 19050
5434	0	0	Ki67+	 2264 19420
5435	0	0	Ki67+	 2269 18784
5436	0	0	Ki67+	 2274 19078
5437	0	0	Ki67+	 2276 18983
5438	0	0	Ki67+	 2278 18882
5439	0	0	Ki67+	 2280 18870
5440	0	0	Ki67+	 2283 18816
5441	0	0	Ki67+	 2295 19002
5442	0	0	Ki67+	 2302 18776
5443	0	0	Ki67+	 2304 19030
5444	0	0	Ki67+	 2312 19126
5445	0	0	Ki67+	 2319 19099
5446	0	0	Ki67+	 2337 19085
5447	0	0	Ki67+	 2338 18763
5448	0	0	Ki67+	 2342 18803
5449	0	0	Ki67+	 2353 19034
5450	0	0	Ki67+	 2387 19524
5451	0	0	Ki67+	 1609 20345
5452	0	0	Ki67+	 1611 19712
5453	0	0	Ki67+	 1618 19841
5454	0	0	Ki67+	 1618 20314
5455	0	0	Ki67+	 1619 20328
5456	0	0	Ki67+	 1620 20232
5457	0	0	Ki67+	 1624 20300
5458	0	0	Ki67+	 1638 20164
5459	0	0	Ki67+	 1639 19786
5460	0	0	Ki67+	 1656 20296
5461	0	0	Ki67+	 1658 19785
5462	0	0	Ki67+	 1658 19816
5463	0	0	Ki67+	 1664 19851
5464	0	0	Ki67+	 1665 20343
5465	0	0	Ki67+	 1666 19559
5466	0	0	Ki67+	 1671 20307
5467	0	0	Ki67+	 1676 19815
5468	0	0	Ki67+	 1686 19840
5469	0	0	Ki67+	 1696 19799
5470	0	0	Ki67+	 1703 19650
5471	0	0	Ki67+	 1705 20020
5472	0	0	Ki67+	 1706 19927
5473	0	0	Ki67+	 1707 19854
5474	0	0	Ki67+	 1710 20062
5475	0	0	Ki67+	 1720 19648
5476	0	0	Ki67+	 1720 19814
5477	0	0	Ki67+	 1721 19598
5478	0	0	Ki67+	 1722 19573
5479	0	0	Ki67+	 1730 19834
5480	0	0	Ki67+	 1734 20327
5481	0	0	Ki67+	 1734 20344
5482	0	0	Ki67+	 1737 19936
5483	0	0	Ki67+	 1738 19747
5484	0	0	Ki67+	 1743 19599
5485	0	0	Ki67+	 1750 20338
5486	0	0	Ki67+	 1751 19665
5487	0	0	Ki67+	 1756 20034
5488	0	0	Ki67+	 1757 19695
5489	0	0	Ki67+	 1758 19561
5490	0	0	Ki67+	 1768 19745
5491	0	0	Ki67+	 1769 19667
5492	0	0	Ki67+	 1775 19925
5493	0	0	Ki67+	 1777 19601
5494	0	0	Ki67+	 1782 19958
5495	0	0	Ki67+	 1787 19620
5496	0	0	Ki67+	 1790 19705
5497	0	0	Ki67+	 1790 19875
5498	0	0	Ki67+	 1794 19895
5499	0	0	Ki67+	 1797 19576
5500	0	0	Ki67+	 1803 19652
5501	0	0	Ki67+	 1812 19726
5502	0	0	Ki67+	 1818 19585
5503	0	0	Ki67+	 1821 19760
5504	0	0	Ki67+	 1822 19613
5505	0	0	Ki67+	 1822 19671
5506	0	0	Ki67+	 1824 20097
5507	0	0	Ki67+	 1827 19657
5508	0	0	Ki67+	 1830 19604
5509	0	0	Ki67+	 1836 19890
5510	0	0	Ki67+	 1840 20063
5511	0	0	Ki67+	 1841 19745
5512	0	0	Ki67+	 1848 20083
5513	0	0	Ki67+	 1849 19681
5514	0	0	Ki67+	 1853 20174
5515	0	0	Ki67+	 1854 19920
5516	0	0	Ki67+	 1860 19682
5517	0	0	Ki67+	 1861 19906
5518	0	0	Ki67+	 1871 19702
5519	0	0	Ki67+	 1877 19580
5520	0	0	Ki67+	 1882 19769
5521	0	0	Ki67+	 1910 20232
5522	0	0	Ki67+	 1913 19641
5523	0	0	Ki67+	 1938 19577
5524	0	0	Ki67+	 1939 20257
5525	0	0	Ki67+	 1948 19659
5526	0	0	Ki67+	 1957 19771
5527	0	0	Ki67+	 1968 19660
5528	0	0	Ki67+	 1969 19779
5529	0	0	Ki67+	 1970 19617
5530	0	0	Ki67+	 1971 20070
5531	0	0	Ki67+	 1975 20283
5532	0	0	Ki67+	 1979 19658
5533	0	0	Ki67+	 1984 19616
5534	0	0	Ki67+	 1984 20228
5535	0	0	Ki67+	 1987 20187
5536	0	0	Ki67+	 1998 19818
5537	0	0	Ki67+	 1998 20210
5538	0	0	Ki67+	 1999 19791
5539	0	0	Ki67+	 2004 20179
5540	0	0	Ki67+	 2007 20159
5541	0	0	Ki67+	 2009 20235
5542	0	0	Ki67+	 2012 19555
5543	0	0	Ki67+	 2013 19730
5544	0	0	Ki67+	 2014 20008
5545	0	0	Ki67+	 2024 20225
5546	0	0	Ki67+	 2025 20243
5547	0	0	Ki67+	 2034 19939
5548	0	0	Ki67+	 2035 20171
5549	0	0	Ki67+	 2037 20224
5550	0	0	Ki67+	 2039 19799
5551	0	0	Ki67+	 2040 19566
5552	0	0	Ki67+	 2040 20156
5553	0	0	Ki67+	 2042 19729
5554	0	0	Ki67+	 2049 20108
5555	0	0	Ki67+	 2052 19637
5556	0	0	Ki67+	 2053 19758
5557	0	0	Ki67+	 2061 20119
5558	0	0	Ki67+	 2062 20152
5559	0	0	Ki67+	 2063 20180
5560	0	0	Ki67+	 2070 20258
5561	0	0	Ki67+	 2085 20095
5562	0	0	Ki67+	 2086 19564
5563	0	0	Ki67+	 2091 20060
5564	0	0	Ki67+	 2093 20181
5565	0	0	Ki67+	 2096 20263
5566	0	0	Ki67+	 2116 19559
5567	0	0	Ki67+	 2118 20225
5568	0	0	Ki67+	 2124 19809
5569	0	0	Ki67+	 2137 19853
5570	0	0	Ki67+	 2159 20163
5571	0	0	Ki67+	 2165 20003
5572	0	0	Ki67+	 2171 20240
5573	0	0	Ki67+	 2183 20220
5574	0	0	Ki67+	 2188 19970
5575	0	0	Ki67+	 2192 19730
5576	0	0	Ki67+	 2194 19676
5577	0	0	Ki67+	 2198 19841
5578	0	0	Ki67+	 2213 19671
5579	0	0	Ki67+	 2213 19970
5580	0	0	Ki67+	 2214 20179
5581	0	0	Ki67+	 2219 20209
5582	0	0	Ki67+	 2222 19787
5583	0	0	Ki67+	 2223 19717
5584	0	0	Ki67+	 2238 20044
5585	0	0	Ki67+	 2238 20132
5586	0	0	Ki67+	 2243 20198
5587	0	0	Ki67+	 2245 19795
5588	0	0	Ki67+	 2253 19686
5589	0	0	Ki67+	 2254 19663
5590	0	0	Ki67+	 2259 20158
5591	0	0	Ki67+	 2264 19957
5592	0	0	Ki67+	 2271 19636
5593	0	0	Ki67+	 2280 19926
5594	0	0	Ki67+	 2289 20130
5595	0	0	Ki67+	 2291 19648
5596	0	0	Ki67+	 2292 19638
5597	0	0	Ki67+	 2296 20166
5598	0	0	Ki67+	 2311 19669
5599	0	0	Ki67+	 2313 19648
5600	0	0	Ki67+	 2325 20128
5601	0	0	Ki67+	 2327 19673
5602	0	0	Ki67+	 2334 19888
5603	0	0	Ki67+	 2342 19593
5604	0	0	Ki67+	 2344 19949
5605	0	0	Ki67+	 2358 19899
5606	0	0	Ki67+	 2363 20166
5607	0	0	Ki67+	 2367 19844
5608	0	0	Ki67+	 2370 19583
5609	0	0	Ki67+	 2373 19646
5610	0	0	Ki67+	 2382 20135
5611	0	0	Ki67+	 2388 19824
5612	0	0	Ki67+	 2397 20113
5613	0	0	Ki67+	 2398 20028
5614	0	0	Ki67+	 1602 20647
5615	0	0	Ki67+	 1605 20357
5616	0	0	Ki67+	 1617 20640
5617	0	0	Ki67+	 1618 20506
5618	0	0	Ki67+	 1619 20601
5619	0	0	Ki67+	 1623 20477
5620	0	0	Ki67+	 1623 20889
5621	0	0	Ki67+	 1626 20791
5622	0	0	Ki67+	 1633 20584
5623	0	0	Ki67+	 1635 20530
5624	0	0	Ki67+	 1639 20765
5625	0	0	Ki67+	 1641 21151
5626	0	0	Ki67+	 1643 21088
5627	0	0	Ki67+	 1644 20559
5628	0	0	Ki67+	 1648 20484
5629	0	0	Ki67+	 1648 20701
5630	0	0	Ki67+	 1650 20777
5631	0	0	Ki67+	 1651 20506
5632	0	0	Ki67+	 1651 20731
5633	0	0	Ki67+	 1655 20657
5634	0	0	Ki67+	 1659 20940
5635	0	0	Ki67+	 1663 20574
5636	0	0	Ki67+	 1663 20595
5637	0	0	Ki67+	 1663 20640
5638	0	0	Ki67+	 1663 20883
5639	0	0	Ki67+	 1665 20864
5640	0	0	Ki67+	 1665 21132
5641	0	0	Ki67+	 1666 20812
5642	0	0	Ki67+	 1666 21147
5643	0	0	Ki67+	 1675 21053
5644	0	0	Ki67+	 1678 20474
5645	0	0	Ki67+	 1678 20665
5646	0	0	Ki67+	 1684 20721
5647	0	0	Ki67+	 1690 21116
5648	0	0	Ki67+	 1691 20597
5649	0	0	Ki67+	 1691 20845
5650	0	0	Ki67+	 1692 21044
5651	0	0	Ki67+	 1695 20701
5652	0	0	Ki67+	 1696 20818
5653	0	0	Ki67+	 1697 20554
5654	0	0	Ki67+	 1699 20513
5655	0	0	Ki67+	 1700 20613
5656	0	0	Ki67+	 1702 20937
5657	0	0	Ki67+	 1703 21093
5658	0	0	Ki67+	 1705 20441
5659	0	0	Ki67+	 1707 20621
5660	0	0	Ki67+	 1710 20533
5661	0	0	Ki67+	 1710 21117
5662	0	0	Ki67+	 1713 20670
5663	0	0	Ki67+	 1713 21056
5664	0	0	Ki67+	 1715 20583
5665	0	0	Ki67+	 1721 20827
5666	0	0	Ki67+	 1724 20503
5667	0	0	Ki67+	 1724 21009
5668	0	0	Ki67+	 1724 21147
5669	0	0	Ki67+	 1738 20735
5670	0	0	Ki67+	 1739 20358
5671	0	0	Ki67+	 1739 21084
5672	0	0	Ki67+	 1744 20699
5673	0	0	Ki67+	 1746 20576
5674	0	0	Ki67+	 1749 20613
5675	0	0	Ki67+	 1750 20381
5676	0	0	Ki67+	 1752 20457
5677	0	0	Ki67+	 1752 20665
5678	0	0	Ki67+	 1754 20762
5679	0	0	Ki67+	 1754 21057
5680	0	0	Ki67+	 1756 20437
5681	0	0	Ki67+	 1760 20816
5682	0	0	Ki67+	 1767 20525
5683	0	0	Ki67+	 1770 20356
5684	0	0	Ki67+	 1774 20406
5685	0	0	Ki67+	 1778 21121
5686	0	0	Ki67+	 1784 20703
5687	0	0	Ki67+	 1789 20608
5688	0	0	Ki67+	 1792 20845
5689	0	0	Ki67+	 1793 21029
5690	0	0	Ki67+	 1802 20807
5691	0	0	Ki67+	 1807 20711
5692	0	0	Ki67+	 1808 20748
5693	0	0	Ki67+	 1808 20963
5694	0	0	Ki67+	 1809 20884
5695	0	0	Ki67+	 1814 20767
5696	0	0	Ki67+	 1816 20848
5697	0	0	Ki67+	 1819 21142
5698	0	0	Ki67+	 1820 20970
5699	0	0	Ki67+	 1822 20567
5700	0	0	Ki67+	 1822 20911
5701	0	0	Ki67+	 1826 20675
5702	0	0	Ki67+	 1826 20934
5703	0	0	Ki67+	 1830 21120
5704	0	0	Ki67+	 1844 20603
5705	0	0	Ki67+	 1853 20650
5706	0	0	Ki67+	 1859 20680
5707	0	0	Ki67+	 1872 20594
5708	0	0	Ki67+	 1873 20627
5709	0	0	Ki67+	 1876 20651
5710	0	0	Ki67+	 1876 20902
5711	0	0	Ki67+	 1886 20607
5712	0	0	Ki67+	 1900 21042
5713	0	0	Ki67+	 1922 20505
5714	0	0	Ki67+	 1961 21061
5715	0	0	Ki67+	 1974 20913
5716	0	0	Ki67+	 1988 20836
5717	0	0	Ki67+	 2084 21100
5718	0	0	Ki67+	 2101 20948
5719	0	0	Ki67+	 2193 20777
5720	0	0	Ki67+	 2196 20942
5721	0	0	Ki67+	 1602 21796
5722	0	0	Ki67+	 1602 21836
5723	0	0	Ki67+	 1603 21258
5724	0	0	Ki67+	 1616 21335
5725	0	0	Ki67+	 1620 21795
5726	0	0	Ki67+	 1626 21763
5727	0	0	Ki67+	 1628 21369
5728	0	0	Ki67+	 1633 21394
5729	0	0	Ki67+	 1638 21511
5730	0	0	Ki67+	 1641 21272
5731	0	0	Ki67+	 1641 21303
5732	0	0	Ki67+	 1642 21287
5733	0	0	Ki67+	 1647 21318
5734	0	0	Ki67+	 1647 21354
5735	0	0	Ki67+	 1652 21575
5736	0	0	Ki67+	 1665 21264
5737	0	0	Ki67+	 1670 21210
5738	0	0	Ki67+	 1671 21331
5739	0	0	Ki67+	 1673 21232
5740	0	0	Ki67+	 1673 21412
5741	0	0	Ki67+	 1677 21289
5742	0	0	Ki67+	 1677 21837
5743	0	0	Ki67+	 1680 21307
5744	0	0	Ki67+	 1680 21373
5745	0	0	Ki67+	 1680 21858
5746	0	0	Ki67+	 1684 21319
5747	0	0	Ki67+	 1691 21352
5748	0	0	Ki67+	 1694 21239
5749	0	0	Ki67+	 1698 21398
5750	0	0	Ki67+	 1699 21850
5751	0	0	Ki67+	 1705 21355
5752	0	0	Ki67+	 1708 21158
5753	0	0	Ki67+	 1708 21290
5754	0	0	Ki67+	 1709 21636
5755	0	0	Ki67+	 1715 21225
5756	0	0	Ki67+	 1717 21312
5757	0	0	Ki67+	 1718 21190
5758	0	0	Ki67+	 1720 21379
5759	0	0	Ki67+	 1723 21259
5760	0	0	Ki67+	 1735 21209
5761	0	0	Ki67+	 1740 21340
5762	0	0	Ki67+	 1742 21407
5763	0	0	Ki67+	 1745 21158
5764	0	0	Ki67+	 1749 21383
5765	0	0	Ki67+	 1750 21311
5766	0	0	Ki67+	 1752 21268
5767	0	0	Ki67+	 1758 21192
5768	0	0	Ki67+	 1760 21230
5769	0	0	Ki67+	 1766 21290
5770	0	0	Ki67+	 1767 21263
5771	0	0	Ki67+	 1777 21399
5772	0	0	Ki67+	 1778 21526
5773	0	0	Ki67+	 1780 21355
5774	0	0	Ki67+	 1781 21229
5775	0	0	Ki67+	 1782 21278
5776	0	0	Ki67+	 1789 21386
5777	0	0	Ki67+	 1792 21288
5778	0	0	Ki67+	 1798 21251
5779	0	0	Ki67+	 1800 21165
5780	0	0	Ki67+	 1805 21462
5781	0	0	Ki67+	 1812 21405
5782	0	0	Ki67+	 1818 21266
5783	0	0	Ki67+	 1822 21437
5784	0	0	Ki67+	 1826 21294
5785	0	0	Ki67+	 1826 21367
5786	0	0	Ki67+	 1831 21336
5787	0	0	Ki67+	 1851 21400
5788	0	0	Ki67+	 1851 21852
5789	0	0	Ki67+	 1856 21349
5790	0	0	Ki67+	 1867 21528
5791	0	0	Ki67+	 1945 21851
5792	0	0	Ki67+	 1961 21409
5793	0	0	Ki67+	 2004 21865
5794	0	0	Ki67+	 2044 21218
5795	0	0	Ki67+	 2056 21852
5796	0	0	Ki67+	 2087 21258
5797	0	0	Ki67+	 2125 21199
5798	0	0	Ki67+	 2140 21411
5799	0	0	Ki67+	 2145 21538
5800	0	0	Ki67+	 2164 21340
5801	0	0	Ki67+	 2221 21598
5802	0	0	Ki67+	 2748 7862
5803	0	0	Ki67+	 2815 7882
5804	0	0	Ki67+	 2837 8124
5805	0	0	Ki67+	 2849 8133
5806	0	0	Ki67+	 2857 8101
5807	0	0	Ki67+	 2886 8186
5808	0	0	Ki67+	 2900 7791
5809	0	0	Ki67+	 2905 8117
5810	0	0	Ki67+	 2911 8055
5811	0	0	Ki67+	 2913 8173
5812	0	0	Ki67+	 2916 8083
5813	0	0	Ki67+	 2928 8056
5814	0	0	Ki67+	 2934 8215
5815	0	0	Ki67+	 2938 8185
5816	0	0	Ki67+	 2943 8082
5817	0	0	Ki67+	 2949 8213
5818	0	0	Ki67+	 2958 8170
5819	0	0	Ki67+	 2970 8124
5820	0	0	Ki67+	 2972 8140
5821	0	0	Ki67+	 2974 8174
5822	0	0	Ki67+	 2984 8176
5823	0	0	Ki67+	 3001 8124
5824	0	0	Ki67+	 3001 8158
5825	0	0	Ki67+	 3004 8206
5826	0	0	Ki67+	 3005 8219
5827	0	0	Ki67+	 3022 7670
5828	0	0	Ki67+	 3042 8214
5829	0	0	Ki67+	 3045 7770
5830	0	0	Ki67+	 3083 8219
5831	0	0	Ki67+	 3091 7625
5832	0	0	Ki67+	 3100 7678
5833	0	0	Ki67+	 3112 7610
5834	0	0	Ki67+	 3112 7645
5835	0	0	Ki67+	 3113 8219
5836	0	0	Ki67+	 3121 7785
5837	0	0	Ki67+	 3132 7709
5838	0	0	Ki67+	 3138 7752
5839	0	0	Ki67+	 3144 7643
5840	0	0	Ki67+	 3146 8213
5841	0	0	Ki67+	 3147 7677
5842	0	0	Ki67+	 3147 7796
5843	0	0	Ki67+	 3155 7610
5844	0	0	Ki67+	 3158 7785
5845	0	0	Ki67+	 3169 7691
5846	0	0	Ki67+	 3169 7704
5847	0	0	Ki67+	 3173 7837
5848	0	0	Ki67+	 3174 7635
5849	0	0	Ki67+	 3174 7772
5850	0	0	Ki67+	 3180 7793
5851	0	0	Ki67+	 3180 7864
5852	0	0	Ki67+	 3184 7757
5853	0	0	Ki67+	 3187 7672
5854	0	0	Ki67+	 3188 7853
5855	0	0	Ki67+	 3194 7626
5856	0	0	Ki67+	 3195 7694
5857	0	0	Ki67+	 3195 7888
5858	0	0	Ki67+	 3197 7765
5859	0	0	Ki67+	 2402 8609
5860	0	0	Ki67+	 2411 8537
5861	0	0	Ki67+	 2415 8615
5862	0	0	Ki67+	 2417 8582
5863	0	0	Ki67+	 2417 8661
5864	0	0	Ki67+	 2418 8633
5865	0	0	Ki67+	 2422 8560
5866	0	0	Ki67+	 2426 8530
5867	0	0	Ki67+	 2430 8511
5868	0	0	Ki67+	 2440 8622
5869	0	0	Ki67+	 2443 8640
5870	0	0	Ki67+	 2447 8501
5871	0	0	Ki67+	 2452 8470
5872	0	0	Ki67+	 2461 8527
5873	0	0	Ki67+	 2463 8622
5874	0	0	Ki67+	 2468 8563
5875	0	0	Ki67+	 2469 8458
5876	0	0	Ki67+	 2471 8435
5877	0	0	Ki67+	 2475 8492
5878	0	0	Ki67+	 2476 8585
5879	0	0	Ki67+	 2483 8522
5880	0	0	Ki67+	 2484 8438
5881	0	0	Ki67+	 2493 8444
5882	0	0	Ki67+	 2501 8486
5883	0	0	Ki67+	 2501 8521
5884	0	0	Ki67+	 2506 8505
5885	0	0	Ki67+	 2512 8467
5886	0	0	Ki67+	 2530 8493
5887	0	0	Ki67+	 2705 8491
5888	0	0	Ki67+	 2711 8512
5889	0	0	Ki67+	 2719 8559
5890	0	0	Ki67+	 2723 8598
5891	0	0	Ki67+	 2733 8417
5892	0	0	Ki67+	 2743 8507
5893	0	0	Ki67+	 2743 8534
5894	0	0	Ki67+	 2749 8449
5895	0	0	Ki67+	 2758 8531
5896	0	0	Ki67+	 2765 8516
5897	0	0	Ki67+	 2766 8578
5898	0	0	Ki67+	 2772 8457
5899	0	0	Ki67+	 2782 8593
5900	0	0	Ki67+	 2788 8489
5901	0	0	Ki67+	 2791 8693
5902	0	0	Ki67+	 2796 8592
5903	0	0	Ki67+	 2798 8564
5904	0	0	Ki67+	 2801 8523
5905	0	0	Ki67+	 2808 8413
5906	0	0	Ki67+	 2808 8704
5907	0	0	Ki67+	 2813 8758
5908	0	0	Ki67+	 2814 8512
5909	0	0	Ki67+	 2815 8362
5910	0	0	Ki67+	 2815 8469
5911	0	0	Ki67+	 2817 8577
5912	0	0	Ki67+	 2820 8398
5913	0	0	Ki67+	 2820 8676
5914	0	0	Ki67+	 2822 8806
5915	0	0	Ki67+	 2825 8415
5916	0	0	Ki67+	 2826 8737
5917	0	0	Ki67+	 2827 8598
5918	0	0	Ki67+	 2830 8545
5919	0	0	Ki67+	 2831 8823
5920	0	0	Ki67+	 2834 8696
5921	0	0	Ki67+	 2836 8639
5922	0	0	Ki67+	 2841 8488
5923	0	0	Ki67+	 2843 8560
5924	0	0	Ki67+	 2844 8370
5925	0	0	Ki67+	 2850 8441
5926	0	0	Ki67+	 2855 8511
5927	0	0	Ki67+	 2858 9011
5928	0	0	Ki67+	 2860 8911
5929	0	0	Ki67+	 2861 8817
5930	0	0	Ki67+	 2862 8697
5931	0	0	Ki67+	 2865 8657
5932	0	0	Ki67+	 2866 8409
5933	0	0	Ki67+	 2869 8787
5934	0	0	Ki67+	 2870 8525
5935	0	0	Ki67+	 2870 8987
5936	0	0	Ki67+	 2871 8961
5937	0	0	Ki67+	 2872 8385
5938	0	0	Ki67+	 2872 8567
5939	0	0	Ki67+	 2874 8858
5940	0	0	Ki67+	 2875 8495
5941	0	0	Ki67+	 2876 8610
5942	0	0	Ki67+	 2880 8890
5943	0	0	Ki67+	 2882 8435
5944	0	0	Ki67+	 2884 8519
5945	0	0	Ki67+	 2885 8917
5946	0	0	Ki67+	 2888 8578
5947	0	0	Ki67+	 2888 8677
5948	0	0	Ki67+	 2889 8443
5949	0	0	Ki67+	 2890 8625
5950	0	0	Ki67+	 2890 8811
5951	0	0	Ki67+	 2892 8318
5952	0	0	Ki67+	 2894 8959
5953	0	0	Ki67+	 2896 8929
5954	0	0	Ki67+	 2897 8650
5955	0	0	Ki67+	 2898 8866
5956	0	0	Ki67+	 2902 8472
5957	0	0	Ki67+	 2902 8520
5958	0	0	Ki67+	 2903 8575
5959	0	0	Ki67+	 2904 8262
5960	0	0	Ki67+	 2905 8225
5961	0	0	Ki67+	 2905 8244
5962	0	0	Ki67+	 2906 8987
5963	0	0	Ki67+	 2907 8453
5964	0	0	Ki67+	 2907 8772
5965	0	0	Ki67+	 2909 8843
5966	0	0	Ki67+	 2912 8420
5967	0	0	Ki67+	 2914 8405
5968	0	0	Ki67+	 2914 8586
5969	0	0	Ki67+	 2915 8919
5970	0	0	Ki67+	 2915 8995
5971	0	0	Ki67+	 2918 8320
5972	0	0	Ki67+	 2919 8538
5973	0	0	Ki67+	 2921 8242
5974	0	0	Ki67+	 2921 8368
5975	0	0	Ki67+	 2921 8901
5976	0	0	Ki67+	 2922 8788
5977	0	0	Ki67+	 2924 8573
5978	0	0	Ki67+	 2925 8293
5979	0	0	Ki67+	 2925 8628
5980	0	0	Ki67+	 2929 8867
5981	0	0	Ki67+	 2929 8952
5982	0	0	Ki67+	 2930 8659
5983	0	0	Ki67+	 2930 8764
5984	0	0	Ki67+	 2932 8459
5985	0	0	Ki67+	 2932 8562
5986	0	0	Ki67+	 2937 8336
5987	0	0	Ki67+	 2938 8743
5988	0	0	Ki67+	 2939 8792
5989	0	0	Ki67+	 2943 8609
5990	0	0	Ki67+	 2943 8844
5991	0	0	Ki67+	 2945 8247
5992	0	0	Ki67+	 2947 8568
5993	0	0	Ki67+	 2949 8553
5994	0	0	Ki67+	 2951 8616
5995	0	0	Ki67+	 2953 8873
5996	0	0	Ki67+	 2957 8887
5997	0	0	Ki67+	 2958 8757
5998	0	0	Ki67+	 2965 8825
5999	0	0	Ki67+	 2966 8436
6000	0	0	Ki67+	 2966 8845
6001	0	0	Ki67+	 2968 8449
6002	0	0	Ki67+	 2972 8242
6003	0	0	Ki67+	 2973 8572
6004	0	0	Ki67+	 2973 8632
6005	0	0	Ki67+	 2977 8421
6006	0	0	Ki67+	 2977 8513
6007	0	0	Ki67+	 2980 8226
6008	0	0	Ki67+	 2980 8804
6009	0	0	Ki67+	 2988 8710
6010	0	0	Ki67+	 2989 8853
6011	0	0	Ki67+	 2991 8768
6012	0	0	Ki67+	 2992 8246
6013	0	0	Ki67+	 2998 8824
6014	0	0	Ki67+	 3000 8780
6015	0	0	Ki67+	 3003 8319
6016	0	0	Ki67+	 3003 8562
6017	0	0	Ki67+	 3005 8475
6018	0	0	Ki67+	 3005 8591
6019	0	0	Ki67+	 3005 8622
6020	0	0	Ki67+	 3017 8691
6021	0	0	Ki67+	 3021 8244
6022	0	0	Ki67+	 3024 8340
6023	0	0	Ki67+	 3030 8225
6024	0	0	Ki67+	 3040 8298
6025	0	0	Ki67+	 3043 8336
6026	0	0	Ki67+	 3047 8227
6027	0	0	Ki67+	 3061 8229
6028	0	0	Ki67+	 3066 8967
6029	0	0	Ki67+	 3070 8898
6030	0	0	Ki67+	 3072 8929
6031	0	0	Ki67+	 3073 8878
6032	0	0	Ki67+	 3080 8908
6033	0	0	Ki67+	 3088 8894
6034	0	0	Ki67+	 3098 8965
6035	0	0	Ki67+	 3099 9002
6036	0	0	Ki67+	 3102 8842
6037	0	0	Ki67+	 3108 8396
6038	0	0	Ki67+	 3108 8971
6039	0	0	Ki67+	 3111 8885
6040	0	0	Ki67+	 3113 8359
6041	0	0	Ki67+	 3121 8814
6042	0	0	Ki67+	 3122 8861
6043	0	0	Ki67+	 3123 8369
6044	0	0	Ki67+	 3126 8310
6045	0	0	Ki67+	 3126 8384
6046	0	0	Ki67+	 3126 8447
6047	0	0	Ki67+	 3131 8336
6048	0	0	Ki67+	 3140 8352
6049	0	0	Ki67+	 3140 8414
6050	0	0	Ki67+	 3143 8834
6051	0	0	Ki67+	 3143 9002
6052	0	0	Ki67+	 3151 8876
6053	0	0	Ki67+	 3157 8317
6054	0	0	Ki67+	 3161 8437
6055	0	0	Ki67+	 3162 8273
6056	0	0	Ki67+	 3167 8359
6057	0	0	Ki67+	 3174 8328
6058	0	0	Ki67+	 3177 8273
6059	0	0	Ki67+	 3182 8240
6060	0	0	Ki67+	 3188 8503
6061	0	0	Ki67+	 3196 8442
6062	0	0	Ki67+	 2407 9235
6063	0	0	Ki67+	 2417 9254
6064	0	0	Ki67+	 2426 9213
6065	0	0	Ki67+	 2440 9191
6066	0	0	Ki67+	 2452 9807
6067	0	0	Ki67+	 2456 9725
6068	0	0	Ki67+	 2459 9260
6069	0	0	Ki67+	 2459 9782
6070	0	0	Ki67+	 2460 9329
6071	0	0	Ki67+	 2461 9704
6072	0	0	Ki67+	 2465 9236
6073	0	0	Ki67+	 2467 9802
6074	0	0	Ki67+	 2474 9243
6075	0	0	Ki67+	 2474 9303
6076	0	0	Ki67+	 2481 9696
6077	0	0	Ki67+	 2488 9271
6078	0	0	Ki67+	 2488 9775
6079	0	0	Ki67+	 2491 9247
6080	0	0	Ki67+	 2501 9281
6081	0	0	Ki67+	 2503 9207
6082	0	0	Ki67+	 2503 9311
6083	0	0	Ki67+	 2505 9702
6084	0	0	Ki67+	 2506 9808
6085	0	0	Ki67+	 2509 9324
6086	0	0	Ki67+	 2511 9171
6087	0	0	Ki67+	 2511 9258
6088	0	0	Ki67+	 2515 9228
6089	0	0	Ki67+	 2515 9755
6090	0	0	Ki67+	 2516 9686
6091	0	0	Ki67+	 2523 9284
6092	0	0	Ki67+	 2528 9784
6093	0	0	Ki67+	 2530 9320
6094	0	0	Ki67+	 2534 9264
6095	0	0	Ki67+	 2534 9336
6096	0	0	Ki67+	 2534 9709
6097	0	0	Ki67+	 2535 9306
6098	0	0	Ki67+	 2536 9208
6099	0	0	Ki67+	 2537 9799
6100	0	0	Ki67+	 2541 9725
6101	0	0	Ki67+	 2542 9245
6102	0	0	Ki67+	 2543 9190
6103	0	0	Ki67+	 2551 9329
6104	0	0	Ki67+	 2551 9788
6105	0	0	Ki67+	 2552 9745
6106	0	0	Ki67+	 2555 9156
6107	0	0	Ki67+	 2563 9191
6108	0	0	Ki67+	 2564 9306
6109	0	0	Ki67+	 2566 9744
6110	0	0	Ki67+	 2570 9260
6111	0	0	Ki67+	 2571 9233
6112	0	0	Ki67+	 2573 9278
6113	0	0	Ki67+	 2578 9814
6114	0	0	Ki67+	 2590 9161
6115	0	0	Ki67+	 2592 9814
6116	0	0	Ki67+	 2647 9028
6117	0	0	Ki67+	 2710 9202
6118	0	0	Ki67+	 2721 9574
6119	0	0	Ki67+	 2744 9691
6120	0	0	Ki67+	 2773 9663
6121	0	0	Ki67+	 2777 9687
6122	0	0	Ki67+	 2785 9789
6123	0	0	Ki67+	 2788 9705
6124	0	0	Ki67+	 2790 9743
6125	0	0	Ki67+	 2797 9659
6126	0	0	Ki67+	 2806 9648
6127	0	0	Ki67+	 2808 9723
6128	0	0	Ki67+	 2809 9804
6129	0	0	Ki67+	 2817 9620
6130	0	0	Ki67+	 2818 9746
6131	0	0	Ki67+	 2818 9794
6132	0	0	Ki67+	 2823 9657
6133	0	0	Ki67+	 2823 9676
6134	0	0	Ki67+	 2823 9706
6135	0	0	Ki67+	 2827 9720
6136	0	0	Ki67+	 2833 9131
6137	0	0	Ki67+	 2833 9625
6138	0	0	Ki67+	 2836 9175
6139	0	0	Ki67+	 2836 9239
6140	0	0	Ki67+	 2840 9783
6141	0	0	Ki67+	 2841 9201
6142	0	0	Ki67+	 2843 9116
6143	0	0	Ki67+	 2843 9320
6144	0	0	Ki67+	 2843 9351
6145	0	0	Ki67+	 2843 9675
6146	0	0	Ki67+	 2846 9605
6147	0	0	Ki67+	 2847 9232
6148	0	0	Ki67+	 2848 9704
6149	0	0	Ki67+	 2854 9283
6150	0	0	Ki67+	 2858 9188
6151	0	0	Ki67+	 2860 9368
6152	0	0	Ki67+	 2863 9733
6153	0	0	Ki67+	 2865 9100
6154	0	0	Ki67+	 2865 9213
6155	0	0	Ki67+	 2866 9474
6156	0	0	Ki67+	 2870 9646
6157	0	0	Ki67+	 2871 9029
6158	0	0	Ki67+	 2871 9039
6159	0	0	Ki67+	 2872 9660
6160	0	0	Ki67+	 2873 9804
6161	0	0	Ki67+	 2875 9067
6162	0	0	Ki67+	 2876 9118
6163	0	0	Ki67+	 2877 9161
6164	0	0	Ki67+	 2877 9313
6165	0	0	Ki67+	 2877 9339
6166	0	0	Ki67+	 2877 9541
6167	0	0	Ki67+	 2879 9184
6168	0	0	Ki67+	 2880 9706
6169	0	0	Ki67+	 2881 9254
6170	0	0	Ki67+	 2883 9456
6171	0	0	Ki67+	 2885 9299
6172	0	0	Ki67+	 2885 9400
6173	0	0	Ki67+	 2887 9591
6174	0	0	Ki67+	 2890 9083
6175	0	0	Ki67+	 2892 9184
6176	0	0	Ki67+	 2893 9227
6177	0	0	Ki67+	 2894 9794
6178	0	0	Ki67+	 2896 9137
6179	0	0	Ki67+	 2897 9446
6180	0	0	Ki67+	 2897 9679
6181	0	0	Ki67+	 2899 9696
6182	0	0	Ki67+	 2900 9199
6183	0	0	Ki67+	 2900 9771
6184	0	0	Ki67+	 2902 9046
6185	0	0	Ki67+	 2902 9490
6186	0	0	Ki67+	 2904 9163
6187	0	0	Ki67+	 2904 9273
6188	0	0	Ki67+	 2905 9362
6189	0	0	Ki67+	 2907 9121
6190	0	0	Ki67+	 2907 9721
6191	0	0	Ki67+	 2908 9389
6192	0	0	Ki67+	 2910 9337
6193	0	0	Ki67+	 2913 9434
6194	0	0	Ki67+	 2914 9516
6195	0	0	Ki67+	 2915 9582
6196	0	0	Ki67+	 2917 9226
6197	0	0	Ki67+	 2918 9779
6198	0	0	Ki67+	 2919 9067
6199	0	0	Ki67+	 2920 9091
6200	0	0	Ki67+	 2922 9507
6201	0	0	Ki67+	 2923 9028
6202	0	0	Ki67+	 2923 9289
6203	0	0	Ki67+	 2933 9142
6204	0	0	Ki67+	 2934 9649
6205	0	0	Ki67+	 2938 9524
6206	0	0	Ki67+	 2940 9788
6207	0	0	Ki67+	 2944 9049
6208	0	0	Ki67+	 2944 9594
6209	0	0	Ki67+	 2946 9487
6210	0	0	Ki67+	 2947 9085
6211	0	0	Ki67+	 2949 9038
6212	0	0	Ki67+	 2952 9249
6213	0	0	Ki67+	 2953 9677
6214	0	0	Ki67+	 2957 9083
6215	0	0	Ki67+	 2957 9425
6216	0	0	Ki67+	 2963 9692
6217	0	0	Ki67+	 2964 9618
6218	0	0	Ki67+	 2967 9097
6219	0	0	Ki67+	 2974 9452
6220	0	0	Ki67+	 2974 9663
6221	0	0	Ki67+	 2976 9417
6222	0	0	Ki67+	 2985 9267
6223	0	0	Ki67+	 2985 9675
6224	0	0	Ki67+	 2986 9692
6225	0	0	Ki67+	 2989 9355
6226	0	0	Ki67+	 2989 9446
6227	0	0	Ki67+	 2994 9372
6228	0	0	Ki67+	 2995 9400
6229	0	0	Ki67+	 2996 9690
6230	0	0	Ki67+	 3001 9269
6231	0	0	Ki67+	 3004 9771
6232	0	0	Ki67+	 3005 9186
6233	0	0	Ki67+	 3013 9714
6234	0	0	Ki67+	 3014 9273
6235	0	0	Ki67+	 3016 9173
6236	0	0	Ki67+	 3016 9405
6237	0	0	Ki67+	 3022 9246
6238	0	0	Ki67+	 3027 9330
6239	0	0	Ki67+	 3032 9295
6240	0	0	Ki67+	 3032 9740
6241	0	0	Ki67+	 3033 9771
6242	0	0	Ki67+	 3037 9148
6243	0	0	Ki67+	 3037 9216
6244	0	0	Ki67+	 3044 9246
6245	0	0	Ki67+	 3045 9137
6246	0	0	Ki67+	 3045 9194
6247	0	0	Ki67+	 3057 9481
6248	0	0	Ki67+	 3057 9762
6249	0	0	Ki67+	 3063 9106
6250	0	0	Ki67+	 3063 9183
6251	0	0	Ki67+	 3067 9799
6252	0	0	Ki67+	 3069 9458
6253	0	0	Ki67+	 3072 9217
6254	0	0	Ki67+	 3072 9233
6255	0	0	Ki67+	 3076 9509
6256	0	0	Ki67+	 3080 9770
6257	0	0	Ki67+	 3086 9145
6258	0	0	Ki67+	 3089 9460
6259	0	0	Ki67+	 3089 9756
6260	0	0	Ki67+	 3096 9121
6261	0	0	Ki67+	 3097 9805
6262	0	0	Ki67+	 3098 9435
6263	0	0	Ki67+	 3103 9102
6264	0	0	Ki67+	 3104 9756
6265	0	0	Ki67+	 3108 9564
6266	0	0	Ki67+	 3111 9032
6267	0	0	Ki67+	 3114 9654
6268	0	0	Ki67+	 3114 9785
6269	0	0	Ki67+	 3116 9109
6270	0	0	Ki67+	 3117 9488
6271	0	0	Ki67+	 3122 9811
6272	0	0	Ki67+	 3124 9451
6273	0	0	Ki67+	 3128 9124
6274	0	0	Ki67+	 3132 9089
6275	0	0	Ki67+	 3132 9796
6276	0	0	Ki67+	 3135 9573
6277	0	0	Ki67+	 3138 9429
6278	0	0	Ki67+	 3140 9308
6279	0	0	Ki67+	 3146 9071
6280	0	0	Ki67+	 3150 9327
6281	0	0	Ki67+	 3150 9502
6282	0	0	Ki67+	 3152 9592
6283	0	0	Ki67+	 3154 9448
6284	0	0	Ki67+	 3157 9475
6285	0	0	Ki67+	 3158 9092
6286	0	0	Ki67+	 3159 9078
6287	0	0	Ki67+	 3160 9294
6288	0	0	Ki67+	 3165 9409
6289	0	0	Ki67+	 3168 9421
6290	0	0	Ki67+	 3171 9272
6291	0	0	Ki67+	 3171 9509
6292	0	0	Ki67+	 3181 9598
6293	0	0	Ki67+	 3184 9355
6294	0	0	Ki67+	 3189 9282
6295	0	0	Ki67+	 3189 9320
6296	0	0	Ki67+	 3191 9466
6297	0	0	Ki67+	 3197 9393
6298	0	0	Ki67+	 3197 9409
6299	0	0	Ki67+	 3198 9486
6300	0	0	Ki67+	 2409 9965
6301	0	0	Ki67+	 2422 9938
6302	0	0	Ki67+	 2424 9989
6303	0	0	Ki67+	 2429 9921
6304	0	0	Ki67+	 2435 9953
6305	0	0	Ki67+	 2443 9921
6306	0	0	Ki67+	 2448 9993
6307	0	0	Ki67+	 2449 9866
6308	0	0	Ki67+	 2458 9917
6309	0	0	Ki67+	 2466 9875
6310	0	0	Ki67+	 2467 9953
6311	0	0	Ki67+	 2468 9827
6312	0	0	Ki67+	 2469 9971
6313	0	0	Ki67+	 2478 9928
6314	0	0	Ki67+	 2489 9982
6315	0	0	Ki67+	 2492 9995
6316	0	0	Ki67+	 2493 10075
6317	0	0	Ki67+	 2495 9846
6318	0	0	Ki67+	 2498 9966
6319	0	0	Ki67+	 2499 9876
6320	0	0	Ki67+	 2505 10051
6321	0	0	Ki67+	 2509 9922
6322	0	0	Ki67+	 2521 9847
6323	0	0	Ki67+	 2523 10329
6324	0	0	Ki67+	 2524 10036
6325	0	0	Ki67+	 2528 9979
6326	0	0	Ki67+	 2536 9877
6327	0	0	Ki67+	 2540 9854
6328	0	0	Ki67+	 2540 9929
6329	0	0	Ki67+	 2541 10066
6330	0	0	Ki67+	 2544 10016
6331	0	0	Ki67+	 2551 10046
6332	0	0	Ki67+	 2553 9961
6333	0	0	Ki67+	 2558 10331
6334	0	0	Ki67+	 2558 10527
6335	0	0	Ki67+	 2563 9868
6336	0	0	Ki67+	 2565 9883
6337	0	0	Ki67+	 2565 10056
6338	0	0	Ki67+	 2566 9837
6339	0	0	Ki67+	 2571 9894
6340	0	0	Ki67+	 2572 9926
6341	0	0	Ki67+	 2574 10025
6342	0	0	Ki67+	 2582 9964
6343	0	0	Ki67+	 2590 9842
6344	0	0	Ki67+	 2590 9932
6345	0	0	Ki67+	 2590 10504
6346	0	0	Ki67+	 2592 10306
6347	0	0	Ki67+	 2595 9948
6348	0	0	Ki67+	 2597 9871
6349	0	0	Ki67+	 2597 9905
6350	0	0	Ki67+	 2601 10048
6351	0	0	Ki67+	 2614 10384
6352	0	0	Ki67+	 2615 10140
6353	0	0	Ki67+	 2616 10434
6354	0	0	Ki67+	 2621 9850
6355	0	0	Ki67+	 2623 9903
6356	0	0	Ki67+	 2623 10056
6357	0	0	Ki67+	 2627 10497
6358	0	0	Ki67+	 2631 9928
6359	0	0	Ki67+	 2631 10379
6360	0	0	Ki67+	 2634 10404
6361	0	0	Ki67+	 2638 9879
6362	0	0	Ki67+	 2638 10311
6363	0	0	Ki67+	 2640 10386
6364	0	0	Ki67+	 2644 9954
6365	0	0	Ki67+	 2646 10338
6366	0	0	Ki67+	 2648 10061
6367	0	0	Ki67+	 2648 10446
6368	0	0	Ki67+	 2659 9912
6369	0	0	Ki67+	 2665 10078
6370	0	0	Ki67+	 2666 9946
6371	0	0	Ki67+	 2666 10492
6372	0	0	Ki67+	 2668 10349
6373	0	0	Ki67+	 2670 9908
6374	0	0	Ki67+	 2678 10049
6375	0	0	Ki67+	 2679 10405
6376	0	0	Ki67+	 2681 10491
6377	0	0	Ki67+	 2686 10374
6378	0	0	Ki67+	 2691 10434
6379	0	0	Ki67+	 2696 10065
6380	0	0	Ki67+	 2699 9942
6381	0	0	Ki67+	 2706 10084
6382	0	0	Ki67+	 2706 10397
6383	0	0	Ki67+	 2710 10467
6384	0	0	Ki67+	 2717 9846
6385	0	0	Ki67+	 2717 10414
6386	0	0	Ki67+	 2723 10455
6387	0	0	Ki67+	 2727 10444
6388	0	0	Ki67+	 2742 10428
6389	0	0	Ki67+	 2744 10547
6390	0	0	Ki67+	 2745 10044
6391	0	0	Ki67+	 2745 10480
6392	0	0	Ki67+	 2758 10097
6393	0	0	Ki67+	 2765 10048
6394	0	0	Ki67+	 2769 10372
6395	0	0	Ki67+	 2773 10503
6396	0	0	Ki67+	 2786 10077
6397	0	0	Ki67+	 2787 9970
6398	0	0	Ki67+	 2801 10046
6399	0	0	Ki67+	 2804 9948
6400	0	0	Ki67+	 2827 9855
6401	0	0	Ki67+	 2834 9834
6402	0	0	Ki67+	 2838 10039
6403	0	0	Ki67+	 2844 9898
6404	0	0	Ki67+	 2844 10397
6405	0	0	Ki67+	 2868 9901
6406	0	0	Ki67+	 2870 9855
6407	0	0	Ki67+	 2879 10345
6408	0	0	Ki67+	 2889 9873
6409	0	0	Ki67+	 2889 10317
6410	0	0	Ki67+	 2907 10264
6411	0	0	Ki67+	 2911 10371
6412	0	0	Ki67+	 2912 10284
6413	0	0	Ki67+	 2913 9921
6414	0	0	Ki67+	 2913 10306
6415	0	0	Ki67+	 2914 10340
6416	0	0	Ki67+	 2921 9866
6417	0	0	Ki67+	 2929 9907
6418	0	0	Ki67+	 2937 10545
6419	0	0	Ki67+	 2940 10274
6420	0	0	Ki67+	 2948 10616
6421	0	0	Ki67+	 2951 9851
6422	0	0	Ki67+	 2962 10256
6423	0	0	Ki67+	 2967 10340
6424	0	0	Ki67+	 2969 10284
6425	0	0	Ki67+	 2972 9917
6426	0	0	Ki67+	 2983 9849
6427	0	0	Ki67+	 2987 10264
6428	0	0	Ki67+	 2987 10610
6429	0	0	Ki67+	 2990 10339
6430	0	0	Ki67+	 2991 10241
6431	0	0	Ki67+	 2997 9889
6432	0	0	Ki67+	 2998 9915
6433	0	0	Ki67+	 3000 10617
6434	0	0	Ki67+	 3006 10400
6435	0	0	Ki67+	 3007 10261
6436	0	0	Ki67+	 3008 9923
6437	0	0	Ki67+	 3014 9861
6438	0	0	Ki67+	 3014 10602
6439	0	0	Ki67+	 3025 10607
6440	0	0	Ki67+	 3027 9853
6441	0	0	Ki67+	 3029 10623
6442	0	0	Ki67+	 3031 10195
6443	0	0	Ki67+	 3032 9909
6444	0	0	Ki67+	 3034 10387
6445	0	0	Ki67+	 3038 10593
6446	0	0	Ki67+	 3048 10359
6447	0	0	Ki67+	 3053 10603
6448	0	0	Ki67+	 3061 9862
6449	0	0	Ki67+	 3064 10245
6450	0	0	Ki67+	 3072 10206
6451	0	0	Ki67+	 3073 10180
6452	0	0	Ki67+	 3078 9878
6453	0	0	Ki67+	 3079 10619
6454	0	0	Ki67+	 3083 10225
6455	0	0	Ki67+	 3098 9880
6456	0	0	Ki67+	 3098 10168
6457	0	0	Ki67+	 3100 9860
6458	0	0	Ki67+	 3104 10592
6459	0	0	Ki67+	 3106 10383
6460	0	0	Ki67+	 3107 10146
6461	0	0	Ki67+	 3119 10244
6462	0	0	Ki67+	 3125 10361
6463	0	0	Ki67+	 3126 9838
6464	0	0	Ki67+	 3128 10344
6465	0	0	Ki67+	 3130 9864
6466	0	0	Ki67+	 3131 10183
6467	0	0	Ki67+	 3136 10622
6468	0	0	Ki67+	 3138 10321
6469	0	0	Ki67+	 3139 10141
6470	0	0	Ki67+	 3139 10364
6471	0	0	Ki67+	 3146 10164
6472	0	0	Ki67+	 3162 10123
6473	0	0	Ki67+	 3163 10464
6474	0	0	Ki67+	 3165 10333
6475	0	0	Ki67+	 3172 10486
6476	0	0	Ki67+	 3173 10141
6477	0	0	Ki67+	 3177 10434
6478	0	0	Ki67+	 3179 10448
6479	0	0	Ki67+	 3183 10499
6480	0	0	Ki67+	 3191 10474
6481	0	0	Ki67+	 3193 10521
6482	0	0	Ki67+	 2426 10796
6483	0	0	Ki67+	 2468 10705
6484	0	0	Ki67+	 2474 10928
6485	0	0	Ki67+	 2474 10955
6486	0	0	Ki67+	 2480 10996
6487	0	0	Ki67+	 2500 11042
6488	0	0	Ki67+	 2500 11066
6489	0	0	Ki67+	 2503 11265
6490	0	0	Ki67+	 2508 11232
6491	0	0	Ki67+	 2509 10928
6492	0	0	Ki67+	 2512 11063
6493	0	0	Ki67+	 2523 11294
6494	0	0	Ki67+	 2525 10962
6495	0	0	Ki67+	 2528 11106
6496	0	0	Ki67+	 2534 11341
6497	0	0	Ki67+	 2538 11323
6498	0	0	Ki67+	 2539 10921
6499	0	0	Ki67+	 2539 11080
6500	0	0	Ki67+	 2544 10977
6501	0	0	Ki67+	 2548 11364
6502	0	0	Ki67+	 2549 11140
6503	0	0	Ki67+	 2549 11241
6504	0	0	Ki67+	 2550 11295
6505	0	0	Ki67+	 2553 10949
6506	0	0	Ki67+	 2556 11173
6507	0	0	Ki67+	 2558 11163
6508	0	0	Ki67+	 2565 11387
6509	0	0	Ki67+	 2566 11293
6510	0	0	Ki67+	 2567 11272
6511	0	0	Ki67+	 2576 11357
6512	0	0	Ki67+	 2578 10919
6513	0	0	Ki67+	 2579 11329
6514	0	0	Ki67+	 2580 11186
6515	0	0	Ki67+	 2581 10986
6516	0	0	Ki67+	 2584 11291
6517	0	0	Ki67+	 2587 11171
6518	0	0	Ki67+	 2591 11381
6519	0	0	Ki67+	 2594 10946
6520	0	0	Ki67+	 2596 11412
6521	0	0	Ki67+	 2605 11298
6522	0	0	Ki67+	 2607 11226
6523	0	0	Ki67+	 2609 11421
6524	0	0	Ki67+	 2612 10912
6525	0	0	Ki67+	 2613 11187
6526	0	0	Ki67+	 2614 11208
6527	0	0	Ki67+	 2615 10720
6528	0	0	Ki67+	 2617 10786
6529	0	0	Ki67+	 2620 10758
6530	0	0	Ki67+	 2620 11229
6531	0	0	Ki67+	 2626 10909
6532	0	0	Ki67+	 2626 11256
6533	0	0	Ki67+	 2627 10991
6534	0	0	Ki67+	 2628 10974
6535	0	0	Ki67+	 2632 10951
6536	0	0	Ki67+	 2637 10924
6537	0	0	Ki67+	 2638 10733
6538	0	0	Ki67+	 2639 10786
6539	0	0	Ki67+	 2639 10822
6540	0	0	Ki67+	 2639 11263
6541	0	0	Ki67+	 2640 11331
6542	0	0	Ki67+	 2645 10753
6543	0	0	Ki67+	 2658 11239
6544	0	0	Ki67+	 2659 10837
6545	0	0	Ki67+	 2662 11356
6546	0	0	Ki67+	 2669 11277
6547	0	0	Ki67+	 2674 10765
6548	0	0	Ki67+	 2675 11403
6549	0	0	Ki67+	 2679 10951
6550	0	0	Ki67+	 2681 11377
6551	0	0	Ki67+	 2688 10936
6552	0	0	Ki67+	 2689 11315
6553	0	0	Ki67+	 2690 10860
6554	0	0	Ki67+	 2692 10706
6555	0	0	Ki67+	 2692 10732
6556	0	0	Ki67+	 2696 10751
6557	0	0	Ki67+	 2696 11416
6558	0	0	Ki67+	 2702 11393
6559	0	0	Ki67+	 2715 10801
6560	0	0	Ki67+	 2716 11263
6561	0	0	Ki67+	 2717 11291
6562	0	0	Ki67+	 2722 10705
6563	0	0	Ki67+	 2723 10757
6564	0	0	Ki67+	 2726 10741
6565	0	0	Ki67+	 2726 10918
6566	0	0	Ki67+	 2736 10685
6567	0	0	Ki67+	 2737 11301
6568	0	0	Ki67+	 2739 10989
6569	0	0	Ki67+	 2744 10723
6570	0	0	Ki67+	 2744 11024
6571	0	0	Ki67+	 2744 11349
6572	0	0	Ki67+	 2745 10798
6573	0	0	Ki67+	 2747 10700
6574	0	0	Ki67+	 2747 10888
6575	0	0	Ki67+	 2751 10923
6576	0	0	Ki67+	 2754 11051
6577	0	0	Ki67+	 2755 10804
6578	0	0	Ki67+	 2756 10874
6579	0	0	Ki67+	 2757 10693
6580	0	0	Ki67+	 2757 10957
6581	0	0	Ki67+	 2765 10757
6582	0	0	Ki67+	 2767 11385
6583	0	0	Ki67+	 2768 10684
6584	0	0	Ki67+	 2768 10940
6585	0	0	Ki67+	 2772 11017
6586	0	0	Ki67+	 2773 10987
6587	0	0	Ki67+	 2775 10797
6588	0	0	Ki67+	 2780 10938
6589	0	0	Ki67+	 2781 11003
6590	0	0	Ki67+	 2782 10710
6591	0	0	Ki67+	 2786 11051
6592	0	0	Ki67+	 2792 10664
6593	0	0	Ki67+	 2792 11134
6594	0	0	Ki67+	 2793 11175
6595	0	0	Ki67+	 2796 11314
6596	0	0	Ki67+	 2798 11117
6597	0	0	Ki67+	 2803 10799
6598	0	0	Ki67+	 2803 11021
6599	0	0	Ki67+	 2804 10879
6600	0	0	Ki67+	 2808 10938
6601	0	0	Ki67+	 2808 11162
6602	0	0	Ki67+	 2813 10689
6603	0	0	Ki67+	 2814 11356
6604	0	0	Ki67+	 2817 11236
6605	0	0	Ki67+	 2818 11406
6606	0	0	Ki67+	 2821 11423
6607	0	0	Ki67+	 2827 11264
6608	0	0	Ki67+	 2832 11329
6609	0	0	Ki67+	 2842 10911
6610	0	0	Ki67+	 2842 11382
6611	0	0	Ki67+	 2844 10685
6612	0	0	Ki67+	 2845 11310
6613	0	0	Ki67+	 2847 10668
6614	0	0	Ki67+	 2853 11361
6615	0	0	Ki67+	 2855 11159
6616	0	0	Ki67+	 2857 11263
6617	0	0	Ki67+	 2858 11143
6618	0	0	Ki67+	 2863 11202
6619	0	0	Ki67+	 2864 11288
6620	0	0	Ki67+	 2868 11340
6621	0	0	Ki67+	 2869 10902
6622	0	0	Ki67+	 2871 10649
6623	0	0	Ki67+	 2876 11204
6624	0	0	Ki67+	 2883 11385
6625	0	0	Ki67+	 2890 11109
6626	0	0	Ki67+	 2893 11335
6627	0	0	Ki67+	 2901 10993
6628	0	0	Ki67+	 2903 11300
6629	0	0	Ki67+	 2907 11393
6630	0	0	Ki67+	 2909 10640
6631	0	0	Ki67+	 2910 10664
6632	0	0	Ki67+	 2916 11357
6633	0	0	Ki67+	 2918 10932
6634	0	0	Ki67+	 2921 11242
6635	0	0	Ki67+	 2924 10626
6636	0	0	Ki67+	 2924 10977
6637	0	0	Ki67+	 2926 11227
6638	0	0	Ki67+	 2929 11306
6639	0	0	Ki67+	 2936 11346
6640	0	0	Ki67+	 2940 11091
6641	0	0	Ki67+	 2941 11079
6642	0	0	Ki67+	 2941 11115
6643	0	0	Ki67+	 2943 10648
6644	0	0	Ki67+	 2944 10927
6645	0	0	Ki67+	 2948 11223
6646	0	0	Ki67+	 2953 10942
6647	0	0	Ki67+	 2955 11143
6648	0	0	Ki67+	 2956 10631
6649	0	0	Ki67+	 2956 11243
6650	0	0	Ki67+	 2957 10781
6651	0	0	Ki67+	 2958 10896
6652	0	0	Ki67+	 2959 10851
6653	0	0	Ki67+	 2959 11087
6654	0	0	Ki67+	 2965 11356
6655	0	0	Ki67+	 2970 10820
6656	0	0	Ki67+	 2971 10912
6657	0	0	Ki67+	 2972 10730
6658	0	0	Ki67+	 2978 11112
6659	0	0	Ki67+	 2982 10842
6660	0	0	Ki67+	 2983 10857
6661	0	0	Ki67+	 2989 11092
6662	0	0	Ki67+	 2989 11246
6663	0	0	Ki67+	 2994 11126
6664	0	0	Ki67+	 2995 10992
6665	0	0	Ki67+	 2996 10769
6666	0	0	Ki67+	 2996 10813
6667	0	0	Ki67+	 2996 10872
6668	0	0	Ki67+	 2998 10906
6669	0	0	Ki67+	 3007 11265
6670	0	0	Ki67+	 3009 10731
6671	0	0	Ki67+	 3011 10933
6672	0	0	Ki67+	 3011 11235
6673	0	0	Ki67+	 3014 10836
6674	0	0	Ki67+	 3016 10990
6675	0	0	Ki67+	 3018 10907
6676	0	0	Ki67+	 3018 11255
6677	0	0	Ki67+	 3019 10880
6678	0	0	Ki67+	 3022 11192
6679	0	0	Ki67+	 3024 10792
6680	0	0	Ki67+	 3025 11092
6681	0	0	Ki67+	 3027 11144
6682	0	0	Ki67+	 3033 10994
6683	0	0	Ki67+	 3037 11010
6684	0	0	Ki67+	 3038 11201
6685	0	0	Ki67+	 3058 10705
6686	0	0	Ki67+	 3058 10772
6687	0	0	Ki67+	 3058 10987
6688	0	0	Ki67+	 3063 10686
6689	0	0	Ki67+	 3065 11015
6690	0	0	Ki67+	 3070 10700
6691	0	0	Ki67+	 3073 11105
6692	0	0	Ki67+	 3077 10753
6693	0	0	Ki67+	 3079 11037
6694	0	0	Ki67+	 3082 11015
6695	0	0	Ki67+	 3102 10673
6696	0	0	Ki67+	 3104 11405
6697	0	0	Ki67+	 3105 11044
6698	0	0	Ki67+	 3111 11124
6699	0	0	Ki67+	 3119 11068
6700	0	0	Ki67+	 3127 11040
6701	0	0	Ki67+	 3131 11092
6702	0	0	Ki67+	 3142 11419
6703	0	0	Ki67+	 3147 11389
6704	0	0	Ki67+	 3149 11354
6705	0	0	Ki67+	 3150 10672
6706	0	0	Ki67+	 3153 10884
6707	0	0	Ki67+	 3154 11061
6708	0	0	Ki67+	 3167 11344
6709	0	0	Ki67+	 3169 11364
6710	0	0	Ki67+	 3181 11422
6711	0	0	Ki67+	 3182 11346
6712	0	0	Ki67+	 3197 10940
6713	0	0	Ki67+	 2401 11499
6714	0	0	Ki67+	 2418 11777
6715	0	0	Ki67+	 2428 11478
6716	0	0	Ki67+	 2430 11529
6717	0	0	Ki67+	 2430 11850
6718	0	0	Ki67+	 2431 11443
6719	0	0	Ki67+	 2432 11992
6720	0	0	Ki67+	 2433 11666
6721	0	0	Ki67+	 2434 11839
6722	0	0	Ki67+	 2436 11977
6723	0	0	Ki67+	 2438 11816
6724	0	0	Ki67+	 2440 11428
6725	0	0	Ki67+	 2441 11918
6726	0	0	Ki67+	 2441 12047
6727	0	0	Ki67+	 2443 11492
6728	0	0	Ki67+	 2452 12042
6729	0	0	Ki67+	 2455 11961
6730	0	0	Ki67+	 2456 11457
6731	0	0	Ki67+	 2458 11505
6732	0	0	Ki67+	 2458 11876
6733	0	0	Ki67+	 2459 12073
6734	0	0	Ki67+	 2467 11814
6735	0	0	Ki67+	 2467 11946
6736	0	0	Ki67+	 2468 12104
6737	0	0	Ki67+	 2470 11697
6738	0	0	Ki67+	 2474 12095
6739	0	0	Ki67+	 2479 11440
6740	0	0	Ki67+	 2479 11730
6741	0	0	Ki67+	 2481 11484
6742	0	0	Ki67+	 2482 11985
6743	0	0	Ki67+	 2483 11913
6744	0	0	Ki67+	 2487 12047
6745	0	0	Ki67+	 2489 12162
6746	0	0	Ki67+	 2493 11676
6747	0	0	Ki67+	 2493 11840
6748	0	0	Ki67+	 2498 11824
6749	0	0	Ki67+	 2505 12080
6750	0	0	Ki67+	 2506 12170
6751	0	0	Ki67+	 2507 11479
6752	0	0	Ki67+	 2507 11865
6753	0	0	Ki67+	 2511 11717
6754	0	0	Ki67+	 2518 11696
6755	0	0	Ki67+	 2518 12109
6756	0	0	Ki67+	 2519 11961
6757	0	0	Ki67+	 2521 12138
6758	0	0	Ki67+	 2522 11987
6759	0	0	Ki67+	 2524 12165
6760	0	0	Ki67+	 2526 11616
6761	0	0	Ki67+	 2527 11904
6762	0	0	Ki67+	 2528 11509
6763	0	0	Ki67+	 2530 12057
6764	0	0	Ki67+	 2531 12013
6765	0	0	Ki67+	 2536 11517
6766	0	0	Ki67+	 2541 12033
6767	0	0	Ki67+	 2552 11658
6768	0	0	Ki67+	 2552 11723
6769	0	0	Ki67+	 2554 11988
6770	0	0	Ki67+	 2557 12068
6771	0	0	Ki67+	 2560 12015
6772	0	0	Ki67+	 2566 11669
6773	0	0	Ki67+	 2568 11535
6774	0	0	Ki67+	 2568 11602
6775	0	0	Ki67+	 2569 11769
6776	0	0	Ki67+	 2570 11576
6777	0	0	Ki67+	 2570 11781
6778	0	0	Ki67+	 2574 11943
6779	0	0	Ki67+	 2575 11826
6780	0	0	Ki67+	 2576 11760
6781	0	0	Ki67+	 2583 12091
6782	0	0	Ki67+	 2586 11588
6783	0	0	Ki67+	 2588 12154
6784	0	0	Ki67+	 2591 11717
6785	0	0	Ki67+	 2591 11879
6786	0	0	Ki67+	 2595 11564
6787	0	0	Ki67+	 2597 11788
6788	0	0	Ki67+	 2602 12143
6789	0	0	Ki67+	 2604 12155
6790	0	0	Ki67+	 2605 11655
6791	0	0	Ki67+	 2609 12180
6792	0	0	Ki67+	 2613 12112
6793	0	0	Ki67+	 2614 12076
6794	0	0	Ki67+	 2616 11768
6795	0	0	Ki67+	 2616 12208
6796	0	0	Ki67+	 2619 11641
6797	0	0	Ki67+	 2622 11787
6798	0	0	Ki67+	 2623 12134
6799	0	0	Ki67+	 2623 12193
6800	0	0	Ki67+	 2628 11707
6801	0	0	Ki67+	 2630 11428
6802	0	0	Ki67+	 2632 12200
6803	0	0	Ki67+	 2633 11975
6804	0	0	Ki67+	 2636 12055
6805	0	0	Ki67+	 2643 11914
6806	0	0	Ki67+	 2644 11787
6807	0	0	Ki67+	 2644 12106
6808	0	0	Ki67+	 2650 11454
6809	0	0	Ki67+	 2652 11426
6810	0	0	Ki67+	 2653 12061
6811	0	0	Ki67+	 2659 11839
6812	0	0	Ki67+	 2662 11748
6813	0	0	Ki67+	 2665 11478
6814	0	0	Ki67+	 2670 11723
6815	0	0	Ki67+	 2674 11908
6816	0	0	Ki67+	 2675 12088
6817	0	0	Ki67+	 2676 11807
6818	0	0	Ki67+	 2678 12119
6819	0	0	Ki67+	 2680 12219
6820	0	0	Ki67+	 2684 11476
6821	0	0	Ki67+	 2687 11833
6822	0	0	Ki67+	 2688 11755
6823	0	0	Ki67+	 2692 11795
6824	0	0	Ki67+	 2696 11768
6825	0	0	Ki67+	 2697 11780
6826	0	0	Ki67+	 2698 11506
6827	0	0	Ki67+	 2698 12150
6828	0	0	Ki67+	 2699 11752
6829	0	0	Ki67+	 2700 11461
6830	0	0	Ki67+	 2709 11911
6831	0	0	Ki67+	 2713 11771
6832	0	0	Ki67+	 2718 11806
6833	0	0	Ki67+	 2719 11990
6834	0	0	Ki67+	 2720 11475
6835	0	0	Ki67+	 2721 11513
6836	0	0	Ki67+	 2724 11725
6837	0	0	Ki67+	 2727 12089
6838	0	0	Ki67+	 2730 11783
6839	0	0	Ki67+	 2736 11812
6840	0	0	Ki67+	 2737 12056
6841	0	0	Ki67+	 2738 11539
6842	0	0	Ki67+	 2740 11725
6843	0	0	Ki67+	 2747 12014
6844	0	0	Ki67+	 2749 11987
6845	0	0	Ki67+	 2750 11492
6846	0	0	Ki67+	 2753 11555
6847	0	0	Ki67+	 2755 11445
6848	0	0	Ki67+	 2755 11739
6849	0	0	Ki67+	 2755 12045
6850	0	0	Ki67+	 2757 11694
6851	0	0	Ki67+	 2761 11897
6852	0	0	Ki67+	 2764 11561
6853	0	0	Ki67+	 2765 12098
6854	0	0	Ki67+	 2772 11817
6855	0	0	Ki67+	 2773 12021
6856	0	0	Ki67+	 2774 12127
6857	0	0	Ki67+	 2786 11942
6858	0	0	Ki67+	 2790 11458
6859	0	0	Ki67+	 2791 12088
6860	0	0	Ki67+	 2791 12196
6861	0	0	Ki67+	 2795 12143
6862	0	0	Ki67+	 2796 11585
6863	0	0	Ki67+	 2796 12051
6864	0	0	Ki67+	 2802 11597
6865	0	0	Ki67+	 2810 11475
6866	0	0	Ki67+	 2813 11746
6867	0	0	Ki67+	 2817 11608
6868	0	0	Ki67+	 2817 11831
6869	0	0	Ki67+	 2817 12030
6870	0	0	Ki67+	 2825 12144
6871	0	0	Ki67+	 2829 12206
6872	0	0	Ki67+	 2834 11866
6873	0	0	Ki67+	 2836 12000
6874	0	0	Ki67+	 2837 11822
6875	0	0	Ki67+	 2838 11524
6876	0	0	Ki67+	 2838 12039
6877	0	0	Ki67+	 2844 11924
6878	0	0	Ki67+	 2845 11500
6879	0	0	Ki67+	 2847 11772
6880	0	0	Ki67+	 2850 11873
6881	0	0	Ki67+	 2857 11855
6882	0	0	Ki67+	 2857 12031
6883	0	0	Ki67+	 2859 11545
6884	0	0	Ki67+	 2860 11493
6885	0	0	Ki67+	 2860 11930
6886	0	0	Ki67+	 2861 11875
6887	0	0	Ki67+	 2866 11631
6888	0	0	Ki67+	 2869 12118
6889	0	0	Ki67+	 2870 12023
6890	0	0	Ki67+	 2871 12075
6891	0	0	Ki67+	 2873 11926
6892	0	0	Ki67+	 2875 11820
6893	0	0	Ki67+	 2877 11853
6894	0	0	Ki67+	 2882 11536
6895	0	0	Ki67+	 2896 11528
6896	0	0	Ki67+	 2899 12128
6897	0	0	Ki67+	 2900 12155
6898	0	0	Ki67+	 2905 11973
6899	0	0	Ki67+	 2909 11499
6900	0	0	Ki67+	 2911 12013
6901	0	0	Ki67+	 2917 12192
6902	0	0	Ki67+	 2918 11933
6903	0	0	Ki67+	 2927 11970
6904	0	0	Ki67+	 2928 11430
6905	0	0	Ki67+	 2928 11934
6906	0	0	Ki67+	 2934 12149
6907	0	0	Ki67+	 2942 12129
6908	0	0	Ki67+	 2947 11605
6909	0	0	Ki67+	 2947 12076
6910	0	0	Ki67+	 2948 11632
6911	0	0	Ki67+	 2949 12180
6912	0	0	Ki67+	 2951 12144
6913	0	0	Ki67+	 2952 11542
6914	0	0	Ki67+	 2956 11592
6915	0	0	Ki67+	 2957 11511
6916	0	0	Ki67+	 2958 11682
6917	0	0	Ki67+	 2964 11498
6918	0	0	Ki67+	 2973 12202
6919	0	0	Ki67+	 2977 12089
6920	0	0	Ki67+	 2978 11616
6921	0	0	Ki67+	 2986 11702
6922	0	0	Ki67+	 3010 12196
6923	0	0	Ki67+	 3024 12195
6924	0	0	Ki67+	 3045 12206
6925	0	0	Ki67+	 3068 12221
6926	0	0	Ki67+	 3088 11851
6927	0	0	Ki67+	 3099 11601
6928	0	0	Ki67+	 3103 11498
6929	0	0	Ki67+	 3122 11529
6930	0	0	Ki67+	 3137 11496
6931	0	0	Ki67+	 3140 11515
6932	0	0	Ki67+	 3141 11630
6933	0	0	Ki67+	 3142 11599
6934	0	0	Ki67+	 3153 11694
6935	0	0	Ki67+	 3161 11590
6936	0	0	Ki67+	 3167 11561
6937	0	0	Ki67+	 3167 11668
6938	0	0	Ki67+	 3169 11496
6939	0	0	Ki67+	 3177 11632
6940	0	0	Ki67+	 3182 11513
6941	0	0	Ki67+	 3185 11451
6942	0	0	Ki67+	 3195 11433
6943	0	0	Ki67+	 3195 11515
6944	0	0	Ki67+	 3197 11587
6945	0	0	Ki67+	 2406 12860
6946	0	0	Ki67+	 2407 12776
6947	0	0	Ki67+	 2418 12955
6948	0	0	Ki67+	 2421 12840
6949	0	0	Ki67+	 2422 12866
6950	0	0	Ki67+	 2425 12933
6951	0	0	Ki67+	 2451 12729
6952	0	0	Ki67+	 2451 12841
6953	0	0	Ki67+	 2453 12995
6954	0	0	Ki67+	 2488 12983
6955	0	0	Ki67+	 2511 12980
6956	0	0	Ki67+	 2516 13009
6957	0	0	Ki67+	 2534 12402
6958	0	0	Ki67+	 2542 12316
6959	0	0	Ki67+	 2548 12300
6960	0	0	Ki67+	 2568 12340
6961	0	0	Ki67+	 2582 12386
6962	0	0	Ki67+	 2583 12306
6963	0	0	Ki67+	 2600 12305
6964	0	0	Ki67+	 2614 12263
6965	0	0	Ki67+	 2621 12441
6966	0	0	Ki67+	 2633 12762
6967	0	0	Ki67+	 2634 12528
6968	0	0	Ki67+	 2653 12229
6969	0	0	Ki67+	 2655 12296
6970	0	0	Ki67+	 2655 12398
6971	0	0	Ki67+	 2673 12263
6972	0	0	Ki67+	 2675 12538
6973	0	0	Ki67+	 2682 12492
6974	0	0	Ki67+	 2686 12458
6975	0	0	Ki67+	 2699 12390
6976	0	0	Ki67+	 2710 12504
6977	0	0	Ki67+	 2719 12757
6978	0	0	Ki67+	 2722 12410
6979	0	0	Ki67+	 2728 12748
6980	0	0	Ki67+	 2735 12823
6981	0	0	Ki67+	 2736 12544
6982	0	0	Ki67+	 2737 12632
6983	0	0	Ki67+	 2740 12859
6984	0	0	Ki67+	 2742 12265
6985	0	0	Ki67+	 2758 12596
6986	0	0	Ki67+	 2760 12427
6987	0	0	Ki67+	 2764 12523
6988	0	0	Ki67+	 2765 12737
6989	0	0	Ki67+	 2767 12844
6990	0	0	Ki67+	 2772 12819
6991	0	0	Ki67+	 2773 12584
6992	0	0	Ki67+	 2789 12575
6993	0	0	Ki67+	 2789 12644
6994	0	0	Ki67+	 2790 12734
6995	0	0	Ki67+	 2797 12294
6996	0	0	Ki67+	 2798 12343
6997	0	0	Ki67+	 2802 12261
6998	0	0	Ki67+	 2809 12803
6999	0	0	Ki67+	 2812 12778
7000	0	0	Ki67+	 2818 13018
7001	0	0	Ki67+	 2820 12804
7002	0	0	Ki67+	 2827 12327
7003	0	0	Ki67+	 2829 12425
7004	0	0	Ki67+	 2833 12245
7005	0	0	Ki67+	 2836 12395
7006	0	0	Ki67+	 2838 12581
7007	0	0	Ki67+	 2847 12980
7008	0	0	Ki67+	 2848 12716
7009	0	0	Ki67+	 2849 12914
7010	0	0	Ki67+	 2868 12259
7011	0	0	Ki67+	 2874 12511
7012	0	0	Ki67+	 2875 12811
7013	0	0	Ki67+	 2881 12276
7014	0	0	Ki67+	 2883 12332
7015	0	0	Ki67+	 2885 12749
7016	0	0	Ki67+	 2893 12421
7017	0	0	Ki67+	 2895 12955
7018	0	0	Ki67+	 2902 12801
7019	0	0	Ki67+	 2903 12779
7020	0	0	Ki67+	 2905 12325
7021	0	0	Ki67+	 2910 12727
7022	0	0	Ki67+	 2912 12280
7023	0	0	Ki67+	 2918 12405
7024	0	0	Ki67+	 2926 12552
7025	0	0	Ki67+	 2927 12983
7026	0	0	Ki67+	 2929 12243
7027	0	0	Ki67+	 2932 12308
7028	0	0	Ki67+	 2933 12334
7029	0	0	Ki67+	 2934 12576
7030	0	0	Ki67+	 2935 12999
7031	0	0	Ki67+	 2942 12318
7032	0	0	Ki67+	 2945 12543
7033	0	0	Ki67+	 2947 12570
7034	0	0	Ki67+	 2952 12378
7035	0	0	Ki67+	 2954 12760
7036	0	0	Ki67+	 2954 12829
7037	0	0	Ki67+	 2962 12952
7038	0	0	Ki67+	 2970 12304
7039	0	0	Ki67+	 2973 13003
7040	0	0	Ki67+	 2974 12956
7041	0	0	Ki67+	 2975 12380
7042	0	0	Ki67+	 2977 12283
7043	0	0	Ki67+	 2980 12779
7044	0	0	Ki67+	 2992 13020
7045	0	0	Ki67+	 2993 12317
7046	0	0	Ki67+	 3008 12392
7047	0	0	Ki67+	 3018 12226
7048	0	0	Ki67+	 3019 12543
7049	0	0	Ki67+	 3026 12323
7050	0	0	Ki67+	 3026 12918
7051	0	0	Ki67+	 3035 12331
7052	0	0	Ki67+	 3038 12512
7053	0	0	Ki67+	 3043 12357
7054	0	0	Ki67+	 3044 12413
7055	0	0	Ki67+	 3044 12458
7056	0	0	Ki67+	 3046 12403
7057	0	0	Ki67+	 3046 12555
7058	0	0	Ki67+	 3047 13011
7059	0	0	Ki67+	 3051 12327
7060	0	0	Ki67+	 3055 12792
7061	0	0	Ki67+	 3057 12318
7062	0	0	Ki67+	 3058 12251
7063	0	0	Ki67+	 3066 12729
7064	0	0	Ki67+	 3069 12238
7065	0	0	Ki67+	 3070 12300
7066	0	0	Ki67+	 3071 12331
7067	0	0	Ki67+	 3073 12794
7068	0	0	Ki67+	 3077 12879
7069	0	0	Ki67+	 3084 12527
7070	0	0	Ki67+	 3087 12301
7071	0	0	Ki67+	 3088 12275
7072	0	0	Ki67+	 3089 12749
7073	0	0	Ki67+	 3094 12236
7074	0	0	Ki67+	 3096 12714
7075	0	0	Ki67+	 3097 12738
7076	0	0	Ki67+	 3108 12446
7077	0	0	Ki67+	 3108 12586
7078	0	0	Ki67+	 3110 12948
7079	0	0	Ki67+	 3110 13001
7080	0	0	Ki67+	 3123 12329
7081	0	0	Ki67+	 3128 12845
7082	0	0	Ki67+	 3134 12965
7083	0	0	Ki67+	 3135 12814
7084	0	0	Ki67+	 3143 12939
7085	0	0	Ki67+	 3147 12453
7086	0	0	Ki67+	 3152 12946
7087	0	0	Ki67+	 3164 12878
7088	0	0	Ki67+	 2404 13259
7089	0	0	Ki67+	 2413 13102
7090	0	0	Ki67+	 2421 13203
7091	0	0	Ki67+	 2426 13481
7092	0	0	Ki67+	 2428 13805
7093	0	0	Ki67+	 2429 13155
7094	0	0	Ki67+	 2432 13778
7095	0	0	Ki67+	 2435 13183
7096	0	0	Ki67+	 2446 13670
7097	0	0	Ki67+	 2456 13386
7098	0	0	Ki67+	 2462 13113
7099	0	0	Ki67+	 2463 13552
7100	0	0	Ki67+	 2465 13745
7101	0	0	Ki67+	 2467 13793
7102	0	0	Ki67+	 2470 13525
7103	0	0	Ki67+	 2472 13284
7104	0	0	Ki67+	 2473 13501
7105	0	0	Ki67+	 2485 13757
7106	0	0	Ki67+	 2487 13102
7107	0	0	Ki67+	 2497 13400
7108	0	0	Ki67+	 2502 13220
7109	0	0	Ki67+	 2504 13690
7110	0	0	Ki67+	 2513 13705
7111	0	0	Ki67+	 2514 13031
7112	0	0	Ki67+	 2516 13644
7113	0	0	Ki67+	 2517 13670
7114	0	0	Ki67+	 2521 13039
7115	0	0	Ki67+	 2521 13128
7116	0	0	Ki67+	 2529 13290
7117	0	0	Ki67+	 2529 13683
7118	0	0	Ki67+	 2532 13584
7119	0	0	Ki67+	 2541 13119
7120	0	0	Ki67+	 2541 13656
7121	0	0	Ki67+	 2580 13350
7122	0	0	Ki67+	 2599 13389
7123	0	0	Ki67+	 2608 13227
7124	0	0	Ki67+	 2608 13337
7125	0	0	Ki67+	 2613 13365
7126	0	0	Ki67+	 2624 13364
7127	0	0	Ki67+	 2628 13335
7128	0	0	Ki67+	 2685 13150
7129	0	0	Ki67+	 2742 13519
7130	0	0	Ki67+	 2761 13507
7131	0	0	Ki67+	 2762 13643
7132	0	0	Ki67+	 2768 13250
7133	0	0	Ki67+	 2768 13587
7134	0	0	Ki67+	 2770 13565
7135	0	0	Ki67+	 2783 13584
7136	0	0	Ki67+	 2788 13345
7137	0	0	Ki67+	 2788 13734
7138	0	0	Ki67+	 2789 13721
7139	0	0	Ki67+	 2796 13661
7140	0	0	Ki67+	 2803 13638
7141	0	0	Ki67+	 2807 13724
7142	0	0	Ki67+	 2811 13678
7143	0	0	Ki67+	 2813 13609
7144	0	0	Ki67+	 2814 13549
7145	0	0	Ki67+	 2818 13377
7146	0	0	Ki67+	 2818 13781
7147	0	0	Ki67+	 2820 13285
7148	0	0	Ki67+	 2822 13752
7149	0	0	Ki67+	 2823 13652
7150	0	0	Ki67+	 2829 13555
7151	0	0	Ki67+	 2839 13696
7152	0	0	Ki67+	 2839 13751
7153	0	0	Ki67+	 2840 13655
7154	0	0	Ki67+	 2841 13068
7155	0	0	Ki67+	 2842 13377
7156	0	0	Ki67+	 2842 13722
7157	0	0	Ki67+	 2847 13090
7158	0	0	Ki67+	 2848 13053
7159	0	0	Ki67+	 2851 13193
7160	0	0	Ki67+	 2851 13741
7161	0	0	Ki67+	 2852 13140
7162	0	0	Ki67+	 2854 13565
7163	0	0	Ki67+	 2856 13637
7164	0	0	Ki67+	 2856 13780
7165	0	0	Ki67+	 2865 13757
7166	0	0	Ki67+	 2866 13386
7167	0	0	Ki67+	 2869 13713
7168	0	0	Ki67+	 2872 13133
7169	0	0	Ki67+	 2877 13374
7170	0	0	Ki67+	 2879 13048
7171	0	0	Ki67+	 2880 13688
7172	0	0	Ki67+	 2881 13727
7173	0	0	Ki67+	 2882 13093
7174	0	0	Ki67+	 2886 13571
7175	0	0	Ki67+	 2887 13205
7176	0	0	Ki67+	 2887 13820
7177	0	0	Ki67+	 2889 13319
7178	0	0	Ki67+	 2892 13045
7179	0	0	Ki67+	 2898 13359
7180	0	0	Ki67+	 2898 13541
7181	0	0	Ki67+	 2898 13667
7182	0	0	Ki67+	 2903 13247
7183	0	0	Ki67+	 2906 13687
7184	0	0	Ki67+	 2907 13308
7185	0	0	Ki67+	 2908 13198
7186	0	0	Ki67+	 2911 13670
7187	0	0	Ki67+	 2911 13751
7188	0	0	Ki67+	 2914 13768
7189	0	0	Ki67+	 2923 13426
7190	0	0	Ki67+	 2926 13792
7191	0	0	Ki67+	 2928 13597
7192	0	0	Ki67+	 2930 13385
7193	0	0	Ki67+	 2930 13566
7194	0	0	Ki67+	 2931 13647
7195	0	0	Ki67+	 2933 13743
7196	0	0	Ki67+	 2941 13152
7197	0	0	Ki67+	 2950 13800
7198	0	0	Ki67+	 2951 13349
7199	0	0	Ki67+	 2951 13423
7200	0	0	Ki67+	 2955 13725
7201	0	0	Ki67+	 2961 13632
7202	0	0	Ki67+	 2967 13467
7203	0	0	Ki67+	 2973 13778
7204	0	0	Ki67+	 2978 13340
7205	0	0	Ki67+	 2990 13192
7206	0	0	Ki67+	 2998 13477
7207	0	0	Ki67+	 3003 13462
7208	0	0	Ki67+	 3008 13233
7209	0	0	Ki67+	 3011 13120
7210	0	0	Ki67+	 3025 13456
7211	0	0	Ki67+	 3034 13323
7212	0	0	Ki67+	 3034 13671
7213	0	0	Ki67+	 3050 13084
7214	0	0	Ki67+	 3051 13519
7215	0	0	Ki67+	 3054 13125
7216	0	0	Ki67+	 3056 13800
7217	0	0	Ki67+	 3059 13652
7218	0	0	Ki67+	 3063 13281
7219	0	0	Ki67+	 3068 13500
7220	0	0	Ki67+	 3073 13056
7221	0	0	Ki67+	 3074 13146
7222	0	0	Ki67+	 3074 13814
7223	0	0	Ki67+	 3080 13772
7224	0	0	Ki67+	 3086 13379
7225	0	0	Ki67+	 3089 13330
7226	0	0	Ki67+	 3112 13589
7227	0	0	Ki67+	 3116 13420
7228	0	0	Ki67+	 3117 13494
7229	0	0	Ki67+	 3120 13812
7230	0	0	Ki67+	 3123 13091
7231	0	0	Ki67+	 3125 13775
7232	0	0	Ki67+	 3127 13695
7233	0	0	Ki67+	 3132 13153
7234	0	0	Ki67+	 3140 13195
7235	0	0	Ki67+	 3151 13268
7236	0	0	Ki67+	 3151 13806
7237	0	0	Ki67+	 3156 13448
7238	0	0	Ki67+	 3161 13096
7239	0	0	Ki67+	 3162 13775
7240	0	0	Ki67+	 3163 13813
7241	0	0	Ki67+	 3167 13730
7242	0	0	Ki67+	 3171 13756
7243	0	0	Ki67+	 3173 13557
7244	0	0	Ki67+	 3178 13742
7245	0	0	Ki67+	 3183 13079
7246	0	0	Ki67+	 3189 13176
7247	0	0	Ki67+	 3191 13598
7248	0	0	Ki67+	 3193 13139
7249	0	0	Ki67+	 3193 13641
7250	0	0	Ki67+	 3195 13436
7251	0	0	Ki67+	 2403 14585
7252	0	0	Ki67+	 2412 13853
7253	0	0	Ki67+	 2419 14552
7254	0	0	Ki67+	 2420 13862
7255	0	0	Ki67+	 2430 14564
7256	0	0	Ki67+	 2431 14292
7257	0	0	Ki67+	 2439 14408
7258	0	0	Ki67+	 2441 14528
7259	0	0	Ki67+	 2445 14386
7260	0	0	Ki67+	 2447 14565
7261	0	0	Ki67+	 2449 14512
7262	0	0	Ki67+	 2464 14568
7263	0	0	Ki67+	 2468 14148
7264	0	0	Ki67+	 2487 14560
7265	0	0	Ki67+	 2487 14584
7266	0	0	Ki67+	 2494 14606
7267	0	0	Ki67+	 2499 14513
7268	0	0	Ki67+	 2501 14482
7269	0	0	Ki67+	 2502 14581
7270	0	0	Ki67+	 2505 14537
7271	0	0	Ki67+	 2506 14465
7272	0	0	Ki67+	 2508 14567
7273	0	0	Ki67+	 2513 14316
7274	0	0	Ki67+	 2521 14620
7275	0	0	Ki67+	 2529 14420
7276	0	0	Ki67+	 2532 14526
7277	0	0	Ki67+	 2533 14589
7278	0	0	Ki67+	 2536 14225
7279	0	0	Ki67+	 2551 14601
7280	0	0	Ki67+	 2555 14442
7281	0	0	Ki67+	 2557 14523
7282	0	0	Ki67+	 2562 14485
7283	0	0	Ki67+	 2562 14571
7284	0	0	Ki67+	 2574 14543
7285	0	0	Ki67+	 2609 14440
7286	0	0	Ki67+	 2611 14474
7287	0	0	Ki67+	 2647 14528
7288	0	0	Ki67+	 2648 14516
7289	0	0	Ki67+	 2652 14541
7290	0	0	Ki67+	 2653 14029
7291	0	0	Ki67+	 2663 14539
7292	0	0	Ki67+	 2686 14609
7293	0	0	Ki67+	 2691 14447
7294	0	0	Ki67+	 2694 14480
7295	0	0	Ki67+	 2696 14288
7296	0	0	Ki67+	 2696 14346
7297	0	0	Ki67+	 2701 14524
7298	0	0	Ki67+	 2711 14544
7299	0	0	Ki67+	 2712 14492
7300	0	0	Ki67+	 2714 14358
7301	0	0	Ki67+	 2715 14465
7302	0	0	Ki67+	 2717 14425
7303	0	0	Ki67+	 2728 13972
7304	0	0	Ki67+	 2741 14566
7305	0	0	Ki67+	 2753 14225
7306	0	0	Ki67+	 2765 14345
7307	0	0	Ki67+	 2768 14012
7308	0	0	Ki67+	 2768 14490
7309	0	0	Ki67+	 2776 14521
7310	0	0	Ki67+	 2776 14586
7311	0	0	Ki67+	 2777 14071
7312	0	0	Ki67+	 2778 14619
7313	0	0	Ki67+	 2781 13919
7314	0	0	Ki67+	 2787 14043
7315	0	0	Ki67+	 2792 13846
7316	0	0	Ki67+	 2799 14346
7317	0	0	Ki67+	 2811 14350
7318	0	0	Ki67+	 2815 14322
7319	0	0	Ki67+	 2818 14439
7320	0	0	Ki67+	 2819 13935
7321	0	0	Ki67+	 2820 14390
7322	0	0	Ki67+	 2824 14543
7323	0	0	Ki67+	 2827 14523
7324	0	0	Ki67+	 2848 13834
7325	0	0	Ki67+	 2859 14388
7326	0	0	Ki67+	 2866 14430
7327	0	0	Ki67+	 2901 13956
7328	0	0	Ki67+	 2909 13908
7329	0	0	Ki67+	 2914 13970
7330	0	0	Ki67+	 2926 13947
7331	0	0	Ki67+	 2928 13904
7332	0	0	Ki67+	 2929 13964
7333	0	0	Ki67+	 2940 13901
7334	0	0	Ki67+	 2943 13959
7335	0	0	Ki67+	 2946 14408
7336	0	0	Ki67+	 2948 13830
7337	0	0	Ki67+	 2950 13887
7338	0	0	Ki67+	 2963 14592
7339	0	0	Ki67+	 2985 14084
7340	0	0	Ki67+	 2985 14597
7341	0	0	Ki67+	 2990 14067
7342	0	0	Ki67+	 2993 13934
7343	0	0	Ki67+	 2994 13904
7344	0	0	Ki67+	 3003 14063
7345	0	0	Ki67+	 3012 14497
7346	0	0	Ki67+	 3024 13882
7347	0	0	Ki67+	 3042 14090
7348	0	0	Ki67+	 3042 14296
7349	0	0	Ki67+	 3042 14496
7350	0	0	Ki67+	 3043 13967
7351	0	0	Ki67+	 3055 14137
7352	0	0	Ki67+	 3056 14582
7353	0	0	Ki67+	 3074 14607
7354	0	0	Ki67+	 3077 14023
7355	0	0	Ki67+	 3085 13897
7356	0	0	Ki67+	 3088 14173
7357	0	0	Ki67+	 3089 14156
7358	0	0	Ki67+	 3091 14374
7359	0	0	Ki67+	 3093 13926
7360	0	0	Ki67+	 3111 14032
7361	0	0	Ki67+	 3113 13969
7362	0	0	Ki67+	 3117 13952
7363	0	0	Ki67+	 3128 13845
7364	0	0	Ki67+	 3136 13896
7365	0	0	Ki67+	 3141 14310
7366	0	0	Ki67+	 3161 13857
7367	0	0	Ki67+	 3161 14083
7368	0	0	Ki67+	 3166 14100
7369	0	0	Ki67+	 3166 14205
7370	0	0	Ki67+	 3169 14022
7371	0	0	Ki67+	 3176 13857
7372	0	0	Ki67+	 3180 13993
7373	0	0	Ki67+	 3185 14232
7374	0	0	Ki67+	 3191 14252
7375	0	0	Ki67+	 3199 14184
7376	0	0	Ki67+	 2409 14770
7377	0	0	Ki67+	 2413 14980
7378	0	0	Ki67+	 2414 15358
7379	0	0	Ki67+	 2415 14940
7380	0	0	Ki67+	 2417 14646
7381	0	0	Ki67+	 2431 14683
7382	0	0	Ki67+	 2435 15139
7383	0	0	Ki67+	 2440 14766
7384	0	0	Ki67+	 2445 14816
7385	0	0	Ki67+	 2448 15103
7386	0	0	Ki67+	 2449 15187
7387	0	0	Ki67+	 2452 14923
7388	0	0	Ki67+	 2457 14895
7389	0	0	Ki67+	 2461 15209
7390	0	0	Ki67+	 2464 15137
7391	0	0	Ki67+	 2466 14689
7392	0	0	Ki67+	 2473 14648
7393	0	0	Ki67+	 2479 15180
7394	0	0	Ki67+	 2481 15090
7395	0	0	Ki67+	 2487 14672
7396	0	0	Ki67+	 2487 15207
7397	0	0	Ki67+	 2495 15237
7398	0	0	Ki67+	 2506 15285
7399	0	0	Ki67+	 2510 15157
7400	0	0	Ki67+	 2514 14664
7401	0	0	Ki67+	 2515 15199
7402	0	0	Ki67+	 2518 15069
7403	0	0	Ki67+	 2520 14802
7404	0	0	Ki67+	 2521 14781
7405	0	0	Ki67+	 2523 15055
7406	0	0	Ki67+	 2524 15026
7407	0	0	Ki67+	 2526 14671
7408	0	0	Ki67+	 2526 15258
7409	0	0	Ki67+	 2537 14649
7410	0	0	Ki67+	 2542 15132
7411	0	0	Ki67+	 2544 15250
7412	0	0	Ki67+	 2545 15151
7413	0	0	Ki67+	 2547 14824
7414	0	0	Ki67+	 2553 14837
7415	0	0	Ki67+	 2556 14685
7416	0	0	Ki67+	 2562 15239
7417	0	0	Ki67+	 2563 15052
7418	0	0	Ki67+	 2565 15274
7419	0	0	Ki67+	 2566 14648
7420	0	0	Ki67+	 2566 15066
7421	0	0	Ki67+	 2568 14801
7422	0	0	Ki67+	 2570 15028
7423	0	0	Ki67+	 2577 15342
7424	0	0	Ki67+	 2579 14860
7425	0	0	Ki67+	 2582 14817
7426	0	0	Ki67+	 2585 15204
7427	0	0	Ki67+	 2588 15016
7428	0	0	Ki67+	 2588 15238
7429	0	0	Ki67+	 2590 15075
7430	0	0	Ki67+	 2592 14682
7431	0	0	Ki67+	 2600 15316
7432	0	0	Ki67+	 2601 15025
7433	0	0	Ki67+	 2602 14897
7434	0	0	Ki67+	 2603 15062
7435	0	0	Ki67+	 2606 14881
7436	0	0	Ki67+	 2608 14850
7437	0	0	Ki67+	 2608 15245
7438	0	0	Ki67+	 2610 15208
7439	0	0	Ki67+	 2616 15168
7440	0	0	Ki67+	 2618 15221
7441	0	0	Ki67+	 2619 14625
7442	0	0	Ki67+	 2625 15400
7443	0	0	Ki67+	 2630 15324
7444	0	0	Ki67+	 2632 14771
7445	0	0	Ki67+	 2637 15222
7446	0	0	Ki67+	 2641 15155
7447	0	0	Ki67+	 2645 15257
7448	0	0	Ki67+	 2657 14863
7449	0	0	Ki67+	 2663 14764
7450	0	0	Ki67+	 2666 14833
7451	0	0	Ki67+	 2671 15238
7452	0	0	Ki67+	 2673 15199
7453	0	0	Ki67+	 2677 14826
7454	0	0	Ki67+	 2683 14728
7455	0	0	Ki67+	 2683 14808
7456	0	0	Ki67+	 2691 14857
7457	0	0	Ki67+	 2697 14687
7458	0	0	Ki67+	 2707 14849
7459	0	0	Ki67+	 2708 15202
7460	0	0	Ki67+	 2717 14682
7461	0	0	Ki67+	 2717 15247
7462	0	0	Ki67+	 2729 15027
7463	0	0	Ki67+	 2734 15268
7464	0	0	Ki67+	 2739 14828
7465	0	0	Ki67+	 2743 15055
7466	0	0	Ki67+	 2745 14645
7467	0	0	Ki67+	 2751 15074
7468	0	0	Ki67+	 2755 15204
7469	0	0	Ki67+	 2758 15259
7470	0	0	Ki67+	 2767 14847
7471	0	0	Ki67+	 2777 14712
7472	0	0	Ki67+	 2782 14846
7473	0	0	Ki67+	 2794 14944
7474	0	0	Ki67+	 2799 14974
7475	0	0	Ki67+	 2802 14679
7476	0	0	Ki67+	 2805 14867
7477	0	0	Ki67+	 2811 15056
7478	0	0	Ki67+	 2828 14843
7479	0	0	Ki67+	 2879 15086
7480	0	0	Ki67+	 2884 15327
7481	0	0	Ki67+	 2890 15378
7482	0	0	Ki67+	 2890 15400
7483	0	0	Ki67+	 2892 15075
7484	0	0	Ki67+	 2896 15343
7485	0	0	Ki67+	 2897 15065
7486	0	0	Ki67+	 2899 15411
7487	0	0	Ki67+	 2904 15315
7488	0	0	Ki67+	 2911 15067
7489	0	0	Ki67+	 2914 15035
7490	0	0	Ki67+	 2915 15334
7491	0	0	Ki67+	 2937 15315
7492	0	0	Ki67+	 2944 15329
7493	0	0	Ki67+	 2947 15408
7494	0	0	Ki67+	 2951 15189
7495	0	0	Ki67+	 2971 14656
7496	0	0	Ki67+	 2999 15317
7497	0	0	Ki67+	 3001 14663
7498	0	0	Ki67+	 3030 15306
7499	0	0	Ki67+	 3031 14680
7500	0	0	Ki67+	 3076 15414
7501	0	0	Ki67+	 3082 14642
7502	0	0	Ki67+	 3096 15354
7503	0	0	Ki67+	 3097 14644
7504	0	0	Ki67+	 3108 15411
7505	0	0	Ki67+	 3132 15096
7506	0	0	Ki67+	 3165 15381
7507	0	0	Ki67+	 2411 15571
7508	0	0	Ki67+	 2412 15978
7509	0	0	Ki67+	 2416 15520
7510	0	0	Ki67+	 2451 15548
7511	0	0	Ki67+	 2475 15495
7512	0	0	Ki67+	 2478 15666
7513	0	0	Ki67+	 2485 15538
7514	0	0	Ki67+	 2505 15635
7515	0	0	Ki67+	 2508 15568
7516	0	0	Ki67+	 2512 15682
7517	0	0	Ki67+	 2607 15544
7518	0	0	Ki67+	 2620 15557
7519	0	0	Ki67+	 2664 15526
7520	0	0	Ki67+	 2665 15487
7521	0	0	Ki67+	 2665 15591
7522	0	0	Ki67+	 2667 15505
7523	0	0	Ki67+	 2670 15547
7524	0	0	Ki67+	 2696 15742
7525	0	0	Ki67+	 2703 15711
7526	0	0	Ki67+	 2705 15478
7527	0	0	Ki67+	 2707 15518
7528	0	0	Ki67+	 2714 15555
7529	0	0	Ki67+	 2728 15530
7530	0	0	Ki67+	 2730 15627
7531	0	0	Ki67+	 2732 15613
7532	0	0	Ki67+	 2738 15601
7533	0	0	Ki67+	 2739 15558
7534	0	0	Ki67+	 2758 15650
7535	0	0	Ki67+	 2769 15452
7536	0	0	Ki67+	 2772 15501
7537	0	0	Ki67+	 2773 15616
7538	0	0	Ki67+	 2786 15458
7539	0	0	Ki67+	 2788 15430
7540	0	0	Ki67+	 2802 15512
7541	0	0	Ki67+	 2808 16092
7542	0	0	Ki67+	 2811 16050
7543	0	0	Ki67+	 2812 15452
7544	0	0	Ki67+	 2817 16029
7545	0	0	Ki67+	 2818 15472
7546	0	0	Ki67+	 2818 16083
7547	0	0	Ki67+	 2831 16114
7548	0	0	Ki67+	 2835 15478
7549	0	0	Ki67+	 2839 15559
7550	0	0	Ki67+	 2844 16059
7551	0	0	Ki67+	 2858 15598
7552	0	0	Ki67+	 2866 16220
7553	0	0	Ki67+	 2874 15443
7554	0	0	Ki67+	 2876 15644
7555	0	0	Ki67+	 2886 16050
7556	0	0	Ki67+	 2891 15481
7557	0	0	Ki67+	 2903 16221
7558	0	0	Ki67+	 2907 15772
7559	0	0	Ki67+	 2924 15667
7560	0	0	Ki67+	 2929 15649
7561	0	0	Ki67+	 2948 15727
7562	0	0	Ki67+	 2950 16059
7563	0	0	Ki67+	 2958 15796
7564	0	0	Ki67+	 2960 15439
7565	0	0	Ki67+	 2983 16169
7566	0	0	Ki67+	 2988 15449
7567	0	0	Ki67+	 2993 15615
7568	0	0	Ki67+	 3017 15623
7569	0	0	Ki67+	 3018 15448
7570	0	0	Ki67+	 3027 15618
7571	0	0	Ki67+	 3028 15590
7572	0	0	Ki67+	 3029 15505
7573	0	0	Ki67+	 3032 15533
7574	0	0	Ki67+	 3033 15642
7575	0	0	Ki67+	 3048 15444
7576	0	0	Ki67+	 3059 16171
7577	0	0	Ki67+	 3065 15510
7578	0	0	Ki67+	 3077 15739
7579	0	0	Ki67+	 3091 15759
7580	0	0	Ki67+	 3104 15714
7581	0	0	Ki67+	 3104 16146
7582	0	0	Ki67+	 3110 16046
7583	0	0	Ki67+	 3115 16174
7584	0	0	Ki67+	 3122 16133
7585	0	0	Ki67+	 3127 15574
7586	0	0	Ki67+	 3131 15704
7587	0	0	Ki67+	 3139 15467
7588	0	0	Ki67+	 3140 15683
7589	0	0	Ki67+	 3142 15556
7590	0	0	Ki67+	 3155 15581
7591	0	0	Ki67+	 3162 15512
7592	0	0	Ki67+	 3167 16159
7593	0	0	Ki67+	 3173 15538
7594	0	0	Ki67+	 3174 15758
7595	0	0	Ki67+	 3180 15662
7596	0	0	Ki67+	 2402 16282
7597	0	0	Ki67+	 2410 16928
7598	0	0	Ki67+	 2416 16651
7599	0	0	Ki67+	 2416 16776
7600	0	0	Ki67+	 2418 16835
7601	0	0	Ki67+	 2425 16632
7602	0	0	Ki67+	 2425 16845
7603	0	0	Ki67+	 2428 16616
7604	0	0	Ki67+	 2431 16894
7605	0	0	Ki67+	 2433 16245
7606	0	0	Ki67+	 2439 16666
7607	0	0	Ki67+	 2440 16258
7608	0	0	Ki67+	 2440 16818
7609	0	0	Ki67+	 2444 16626
7610	0	0	Ki67+	 2446 16708
7611	0	0	Ki67+	 2447 16779
7612	0	0	Ki67+	 2450 16876
7613	0	0	Ki67+	 2453 16998
7614	0	0	Ki67+	 2473 16569
7615	0	0	Ki67+	 2475 16677
7616	0	0	Ki67+	 2484 16711
7617	0	0	Ki67+	 2493 16584
7618	0	0	Ki67+	 2498 17016
7619	0	0	Ki67+	 2505 16700
7620	0	0	Ki67+	 2507 16603
7621	0	0	Ki67+	 2507 16778
7622	0	0	Ki67+	 2513 16495
7623	0	0	Ki67+	 2518 16946
7624	0	0	Ki67+	 2520 16240
7625	0	0	Ki67+	 2521 16594
7626	0	0	Ki67+	 2523 16551
7627	0	0	Ki67+	 2529 16711
7628	0	0	Ki67+	 2531 16366
7629	0	0	Ki67+	 2533 16669
7630	0	0	Ki67+	 2536 16237
7631	0	0	Ki67+	 2537 17002
7632	0	0	Ki67+	 2541 16630
7633	0	0	Ki67+	 2541 16893
7634	0	0	Ki67+	 2550 16558
7635	0	0	Ki67+	 2554 16347
7636	0	0	Ki67+	 2555 16751
7637	0	0	Ki67+	 2557 16969
7638	0	0	Ki67+	 2561 16542
7639	0	0	Ki67+	 2566 16353
7640	0	0	Ki67+	 2570 16491
7641	0	0	Ki67+	 2570 17020
7642	0	0	Ki67+	 2576 16601
7643	0	0	Ki67+	 2576 16917
7644	0	0	Ki67+	 2577 16475
7645	0	0	Ki67+	 2578 16431
7646	0	0	Ki67+	 2578 16855
7647	0	0	Ki67+	 2579 16773
7648	0	0	Ki67+	 2586 16784
7649	0	0	Ki67+	 2591 16972
7650	0	0	Ki67+	 2594 16651
7651	0	0	Ki67+	 2595 16909
7652	0	0	Ki67+	 2597 16729
7653	0	0	Ki67+	 2599 16941
7654	0	0	Ki67+	 2602 16877
7655	0	0	Ki67+	 2608 16676
7656	0	0	Ki67+	 2609 16484
7657	0	0	Ki67+	 2612 16822
7658	0	0	Ki67+	 2616 16852
7659	0	0	Ki67+	 2619 16958
7660	0	0	Ki67+	 2626 17005
7661	0	0	Ki67+	 2626 17021
7662	0	0	Ki67+	 2631 16594
7663	0	0	Ki67+	 2636 16871
7664	0	0	Ki67+	 2638 16985
7665	0	0	Ki67+	 2647 16689
7666	0	0	Ki67+	 2648 16860
7667	0	0	Ki67+	 2651 17020
7668	0	0	Ki67+	 2657 16634
7669	0	0	Ki67+	 2657 16852
7670	0	0	Ki67+	 2668 16238
7671	0	0	Ki67+	 2676 16773
7672	0	0	Ki67+	 2681 17003
7673	0	0	Ki67+	 2684 16987
7674	0	0	Ki67+	 2685 16929
7675	0	0	Ki67+	 2690 16761
7676	0	0	Ki67+	 2722 16645
7677	0	0	Ki67+	 2740 16893
7678	0	0	Ki67+	 2752 16864
7679	0	0	Ki67+	 2763 16477
7680	0	0	Ki67+	 2769 16906
7681	0	0	Ki67+	 2774 16895
7682	0	0	Ki67+	 2783 16870
7683	0	0	Ki67+	 2793 16297
7684	0	0	Ki67+	 2810 16331
7685	0	0	Ki67+	 2837 17011
7686	0	0	Ki67+	 2848 17008
7687	0	0	Ki67+	 2988 16266
7688	0	0	Ki67+	 3005 16733
7689	0	0	Ki67+	 3011 16531
7690	0	0	Ki67+	 3013 16379
7691	0	0	Ki67+	 3020 16652
7692	0	0	Ki67+	 3022 16236
7693	0	0	Ki67+	 3022 16430
7694	0	0	Ki67+	 3025 16320
7695	0	0	Ki67+	 3025 16451
7696	0	0	Ki67+	 3034 16307
7697	0	0	Ki67+	 3037 16265
7698	0	0	Ki67+	 3042 16361
7699	0	0	Ki67+	 3042 16543
7700	0	0	Ki67+	 3048 16626
7701	0	0	Ki67+	 3049 16325
7702	0	0	Ki67+	 3061 16675
7703	0	0	Ki67+	 3062 16364
7704	0	0	Ki67+	 3062 16789
7705	0	0	Ki67+	 3071 16805
7706	0	0	Ki67+	 3072 16725
7707	0	0	Ki67+	 3080 16329
7708	0	0	Ki67+	 3083 16372
7709	0	0	Ki67+	 3083 16653
7710	0	0	Ki67+	 3088 16861
7711	0	0	Ki67+	 3097 16295
7712	0	0	Ki67+	 3097 16815
7713	0	0	Ki67+	 3101 16707
7714	0	0	Ki67+	 3102 16445
7715	0	0	Ki67+	 3113 16511
7716	0	0	Ki67+	 3120 16669
7717	0	0	Ki67+	 3126 16718
7718	0	0	Ki67+	 3132 16391
7719	0	0	Ki67+	 3133 16421
7720	0	0	Ki67+	 3133 16433
7721	0	0	Ki67+	 3134 16331
7722	0	0	Ki67+	 3135 16540
7723	0	0	Ki67+	 3138 16479
7724	0	0	Ki67+	 3140 16467
7725	0	0	Ki67+	 3140 16681
7726	0	0	Ki67+	 3145 16351
7727	0	0	Ki67+	 3146 16596
7728	0	0	Ki67+	 3156 16506
7729	0	0	Ki67+	 3175 16856
7730	0	0	Ki67+	 3181 16264
7731	0	0	Ki67+	 3183 16891
7732	0	0	Ki67+	 3184 16820
7733	0	0	Ki67+	 3185 16446
7734	0	0	Ki67+	 3185 16777
7735	0	0	Ki67+	 3190 16646
7736	0	0	Ki67+	 3191 16415
7737	0	0	Ki67+	 3192 16766
7738	0	0	Ki67+	 3193 16847
7739	0	0	Ki67+	 3194 16727
7740	0	0	Ki67+	 3197 16326
7741	0	0	Ki67+	 3197 16826
7742	0	0	Ki67+	 2405 17322
7743	0	0	Ki67+	 2414 17026
7744	0	0	Ki67+	 2424 17400
7745	0	0	Ki67+	 2424 17490
7746	0	0	Ki67+	 2457 17652
7747	0	0	Ki67+	 2458 17100
7748	0	0	Ki67+	 2459 17307
7749	0	0	Ki67+	 2460 17479
7750	0	0	Ki67+	 2463 17611
7751	0	0	Ki67+	 2466 17125
7752	0	0	Ki67+	 2470 17080
7753	0	0	Ki67+	 2485 17121
7754	0	0	Ki67+	 2486 17204
7755	0	0	Ki67+	 2494 17290
7756	0	0	Ki67+	 2498 17116
7757	0	0	Ki67+	 2503 17591
7758	0	0	Ki67+	 2504 17423
7759	0	0	Ki67+	 2524 17427
7760	0	0	Ki67+	 2525 17458
7761	0	0	Ki67+	 2526 17223
7762	0	0	Ki67+	 2529 17253
7763	0	0	Ki67+	 2540 17033
7764	0	0	Ki67+	 2540 17068
7765	0	0	Ki67+	 2541 17393
7766	0	0	Ki67+	 2554 17030
7767	0	0	Ki67+	 2554 17056
7768	0	0	Ki67+	 2556 17135
7769	0	0	Ki67+	 2556 17634
7770	0	0	Ki67+	 2560 17816
7771	0	0	Ki67+	 2566 17806
7772	0	0	Ki67+	 2568 17454
7773	0	0	Ki67+	 2569 17622
7774	0	0	Ki67+	 2572 17037
7775	0	0	Ki67+	 2572 17069
7776	0	0	Ki67+	 2593 17756
7777	0	0	Ki67+	 2600 17309
7778	0	0	Ki67+	 2604 17334
7779	0	0	Ki67+	 2610 17669
7780	0	0	Ki67+	 2610 17725
7781	0	0	Ki67+	 2616 17229
7782	0	0	Ki67+	 2616 17617
7783	0	0	Ki67+	 2621 17718
7784	0	0	Ki67+	 2627 17693
7785	0	0	Ki67+	 2628 17803
7786	0	0	Ki67+	 2629 17759
7787	0	0	Ki67+	 2631 17268
7788	0	0	Ki67+	 2631 17559
7789	0	0	Ki67+	 2636 17378
7790	0	0	Ki67+	 2640 17694
7791	0	0	Ki67+	 2647 17144
7792	0	0	Ki67+	 2647 17225
7793	0	0	Ki67+	 2649 17327
7794	0	0	Ki67+	 2651 17408
7795	0	0	Ki67+	 2654 17559
7796	0	0	Ki67+	 2655 17382
7797	0	0	Ki67+	 2657 17545
7798	0	0	Ki67+	 2657 17737
7799	0	0	Ki67+	 2658 17234
7800	0	0	Ki67+	 2661 17640
7801	0	0	Ki67+	 2669 17630
7802	0	0	Ki67+	 2676 17593
7803	0	0	Ki67+	 2682 17101
7804	0	0	Ki67+	 2683 17738
7805	0	0	Ki67+	 2686 17181
7806	0	0	Ki67+	 2690 17206
7807	0	0	Ki67+	 2690 17338
7808	0	0	Ki67+	 2691 17127
7809	0	0	Ki67+	 2692 17711
7810	0	0	Ki67+	 2694 17158
7811	0	0	Ki67+	 2697 17105
7812	0	0	Ki67+	 2697 17191
7813	0	0	Ki67+	 2704 17655
7814	0	0	Ki67+	 2710 17324
7815	0	0	Ki67+	 2716 17631
7816	0	0	Ki67+	 2717 17169
7817	0	0	Ki67+	 2742 17512
7818	0	0	Ki67+	 2748 17092
7819	0	0	Ki67+	 2762 17213
7820	0	0	Ki67+	 2762 17322
7821	0	0	Ki67+	 2762 17480
7822	0	0	Ki67+	 2765 17448
7823	0	0	Ki67+	 2767 17089
7824	0	0	Ki67+	 2767 17131
7825	0	0	Ki67+	 2771 17266
7826	0	0	Ki67+	 2775 17313
7827	0	0	Ki67+	 2775 17353
7828	0	0	Ki67+	 2777 17168
7829	0	0	Ki67+	 2777 17422
7830	0	0	Ki67+	 2777 17449
7831	0	0	Ki67+	 2779 17433
7832	0	0	Ki67+	 2782 17577
7833	0	0	Ki67+	 2789 17038
7834	0	0	Ki67+	 2789 17339
7835	0	0	Ki67+	 2790 17318
7836	0	0	Ki67+	 2794 17257
7837	0	0	Ki67+	 2797 17579
7838	0	0	Ki67+	 2801 17409
7839	0	0	Ki67+	 2802 17152
7840	0	0	Ki67+	 2803 17746
7841	0	0	Ki67+	 2805 17609
7842	0	0	Ki67+	 2809 17370
7843	0	0	Ki67+	 2818 17178
7844	0	0	Ki67+	 2825 17572
7845	0	0	Ki67+	 2825 17613
7846	0	0	Ki67+	 2827 17553
7847	0	0	Ki67+	 2829 17161
7848	0	0	Ki67+	 2835 17385
7849	0	0	Ki67+	 2837 17737
7850	0	0	Ki67+	 2844 17672
7851	0	0	Ki67+	 2846 17778
7852	0	0	Ki67+	 2848 17389
7853	0	0	Ki67+	 2855 17572
7854	0	0	Ki67+	 2855 17771
7855	0	0	Ki67+	 2859 17412
7856	0	0	Ki67+	 2864 17731
7857	0	0	Ki67+	 2873 17684
7858	0	0	Ki67+	 2875 17284
7859	0	0	Ki67+	 2876 17382
7860	0	0	Ki67+	 2882 17626
7861	0	0	Ki67+	 2885 17566
7862	0	0	Ki67+	 2891 17548
7863	0	0	Ki67+	 2897 17696
7864	0	0	Ki67+	 2903 17674
7865	0	0	Ki67+	 2905 17425
7866	0	0	Ki67+	 2908 17389
7867	0	0	Ki67+	 2911 17741
7868	0	0	Ki67+	 2912 17722
7869	0	0	Ki67+	 2913 17823
7870	0	0	Ki67+	 2914 17531
7871	0	0	Ki67+	 2924 17349
7872	0	0	Ki67+	 2927 17692
7873	0	0	Ki67+	 2930 17785
7874	0	0	Ki67+	 2936 17573
7875	0	0	Ki67+	 2944 17801
7876	0	0	Ki67+	 2956 17618
7877	0	0	Ki67+	 2957 17528
7878	0	0	Ki67+	 2963 17553
7879	0	0	Ki67+	 2979 17562
7880	0	0	Ki67+	 2981 17518
7881	0	0	Ki67+	 2988 17608
7882	0	0	Ki67+	 3026 17421
7883	0	0	Ki67+	 2401 18207
7884	0	0	Ki67+	 2404 18129
7885	0	0	Ki67+	 2417 18518
7886	0	0	Ki67+	 2421 18227
7887	0	0	Ki67+	 2425 18166
7888	0	0	Ki67+	 2426 18351
7889	0	0	Ki67+	 2429 18153
7890	0	0	Ki67+	 2434 18443
7891	0	0	Ki67+	 2436 18177
7892	0	0	Ki67+	 2437 18274
7893	0	0	Ki67+	 2438 18046
7894	0	0	Ki67+	 2440 18418
7895	0	0	Ki67+	 2449 18030
7896	0	0	Ki67+	 2462 18209
7897	0	0	Ki67+	 2463 18321
7898	0	0	Ki67+	 2464 18069
7899	0	0	Ki67+	 2469 18131
7900	0	0	Ki67+	 2471 18110
7901	0	0	Ki67+	 2471 18527
7902	0	0	Ki67+	 2473 18393
7903	0	0	Ki67+	 2478 18207
7904	0	0	Ki67+	 2480 18169
7905	0	0	Ki67+	 2480 18457
7906	0	0	Ki67+	 2482 18431
7907	0	0	Ki67+	 2487 18219
7908	0	0	Ki67+	 2493 18144
7909	0	0	Ki67+	 2494 18289
7910	0	0	Ki67+	 2499 18179
7911	0	0	Ki67+	 2503 17897
7912	0	0	Ki67+	 2512 18422
7913	0	0	Ki67+	 2513 17864
7914	0	0	Ki67+	 2516 18307
7915	0	0	Ki67+	 2520 18223
7916	0	0	Ki67+	 2531 17875
7917	0	0	Ki67+	 2532 18467
7918	0	0	Ki67+	 2537 17901
7919	0	0	Ki67+	 2540 18249
7920	0	0	Ki67+	 2551 18507
7921	0	0	Ki67+	 2552 18239
7922	0	0	Ki67+	 2560 18499
7923	0	0	Ki67+	 2563 18263
7924	0	0	Ki67+	 2573 17830
7925	0	0	Ki67+	 2576 18539
7926	0	0	Ki67+	 2579 18002
7927	0	0	Ki67+	 2590 17997
7928	0	0	Ki67+	 2591 18574
7929	0	0	Ki67+	 2595 18515
7930	0	0	Ki67+	 2598 18583
7931	0	0	Ki67+	 2604 18602
7932	0	0	Ki67+	 2608 17845
7933	0	0	Ki67+	 2608 18498
7934	0	0	Ki67+	 2609 18551
7935	0	0	Ki67+	 2611 17834
7936	0	0	Ki67+	 2633 18515
7937	0	0	Ki67+	 2643 18566
7938	0	0	Ki67+	 2669 18058
7939	0	0	Ki67+	 2673 18218
7940	0	0	Ki67+	 2675 18118
7941	0	0	Ki67+	 2677 18159
7942	0	0	Ki67+	 2684 18111
7943	0	0	Ki67+	 2691 18158
7944	0	0	Ki67+	 2692 18073
7945	0	0	Ki67+	 2723 17906
7946	0	0	Ki67+	 2729 18597
7947	0	0	Ki67+	 2732 18224
7948	0	0	Ki67+	 2738 17893
7949	0	0	Ki67+	 2746 18546
7950	0	0	Ki67+	 2748 18048
7951	0	0	Ki67+	 2757 18200
7952	0	0	Ki67+	 2763 18605
7953	0	0	Ki67+	 2768 18584
7954	0	0	Ki67+	 2780 18556
7955	0	0	Ki67+	 2784 18537
7956	0	0	Ki67+	 2786 18111
7957	0	0	Ki67+	 2788 17845
7958	0	0	Ki67+	 2791 18091
7959	0	0	Ki67+	 2804 17852
7960	0	0	Ki67+	 2829 17958
7961	0	0	Ki67+	 2834 17825
7962	0	0	Ki67+	 2834 18093
7963	0	0	Ki67+	 2843 17865
7964	0	0	Ki67+	 2849 17892
7965	0	0	Ki67+	 2856 18010
7966	0	0	Ki67+	 2857 18157
7967	0	0	Ki67+	 2866 18032
7968	0	0	Ki67+	 2876 18013
7969	0	0	Ki67+	 2880 17862
7970	0	0	Ki67+	 2883 18098
7971	0	0	Ki67+	 2889 17919
7972	0	0	Ki67+	 2898 17944
7973	0	0	Ki67+	 2899 17927
7974	0	0	Ki67+	 2910 17878
7975	0	0	Ki67+	 2925 18097
7976	0	0	Ki67+	 2932 17933
7977	0	0	Ki67+	 3110 18175
7978	0	0	Ki67+	 3110 18198
7979	0	0	Ki67+	 3123 17939
7980	0	0	Ki67+	 3131 18238
7981	0	0	Ki67+	 3134 18177
7982	0	0	Ki67+	 3157 18048
7983	0	0	Ki67+	 3159 18011
7984	0	0	Ki67+	 3181 18227
7985	0	0	Ki67+	 2401 19420
7986	0	0	Ki67+	 2433 18948
7987	0	0	Ki67+	 2436 19036
7988	0	0	Ki67+	 2440 19392
7989	0	0	Ki67+	 2441 18841
7990	0	0	Ki67+	 2449 19356
7991	0	0	Ki67+	 2459 19203
7992	0	0	Ki67+	 2459 19417
7993	0	0	Ki67+	 2462 19366
7994	0	0	Ki67+	 2469 19230
7995	0	0	Ki67+	 2472 18771
7996	0	0	Ki67+	 2495 18862
7997	0	0	Ki67+	 2496 18827
7998	0	0	Ki67+	 2501 19064
7999	0	0	Ki67+	 2509 19270
8000	0	0	Ki67+	 2513 18960
8001	0	0	Ki67+	 2530 18923
8002	0	0	Ki67+	 2535 18816
8003	0	0	Ki67+	 2537 19031
8004	0	0	Ki67+	 2546 18691
8005	0	0	Ki67+	 2549 19160
8006	0	0	Ki67+	 2559 18948
8007	0	0	Ki67+	 2560 19201
8008	0	0	Ki67+	 2562 18908
8009	0	0	Ki67+	 2563 18763
8010	0	0	Ki67+	 2566 19140
8011	0	0	Ki67+	 2569 19109
8012	0	0	Ki67+	 2575 18969
8013	0	0	Ki67+	 2577 18882
8014	0	0	Ki67+	 2593 18884
8015	0	0	Ki67+	 2613 19257
8016	0	0	Ki67+	 2616 19382
8017	0	0	Ki67+	 2619 18845
8018	0	0	Ki67+	 2620 18973
8019	0	0	Ki67+	 2624 18893
8020	0	0	Ki67+	 2627 19179
8021	0	0	Ki67+	 2628 19328
8022	0	0	Ki67+	 2630 19194
8023	0	0	Ki67+	 2632 19084
8024	0	0	Ki67+	 2633 18641
8025	0	0	Ki67+	 2633 19305
8026	0	0	Ki67+	 2634 19120
8027	0	0	Ki67+	 2634 19277
8028	0	0	Ki67+	 2645 19053
8029	0	0	Ki67+	 2645 19333
8030	0	0	Ki67+	 2647 19277
8031	0	0	Ki67+	 2653 18869
8032	0	0	Ki67+	 2657 19299
8033	0	0	Ki67+	 2661 19175
8034	0	0	Ki67+	 2662 18745
8035	0	0	Ki67+	 2662 19101
8036	0	0	Ki67+	 2668 19273
8037	0	0	Ki67+	 2675 18858
8038	0	0	Ki67+	 2676 18711
8039	0	0	Ki67+	 2683 19024
8040	0	0	Ki67+	 2684 19210
8041	0	0	Ki67+	 2684 19242
8042	0	0	Ki67+	 2685 18842
8043	0	0	Ki67+	 2685 19154
8044	0	0	Ki67+	 2693 18856
8045	0	0	Ki67+	 2698 19120
8046	0	0	Ki67+	 2700 19193
8047	0	0	Ki67+	 2701 18725
8048	0	0	Ki67+	 2702 19025
8049	0	0	Ki67+	 2706 18672
8050	0	0	Ki67+	 2708 18759
8051	0	0	Ki67+	 2718 18726
8052	0	0	Ki67+	 2727 18907
8053	0	0	Ki67+	 2735 18692
8054	0	0	Ki67+	 2737 18915
8055	0	0	Ki67+	 2738 19057
8056	0	0	Ki67+	 2748 19016
8057	0	0	Ki67+	 2751 18688
8058	0	0	Ki67+	 2760 19004
8059	0	0	Ki67+	 2763 18873
8060	0	0	Ki67+	 2765 18844
8061	0	0	Ki67+	 2774 18859
8062	0	0	Ki67+	 2787 18668
8063	0	0	Ki67+	 2803 19337
8064	0	0	Ki67+	 2804 18942
8065	0	0	Ki67+	 2805 18879
8066	0	0	Ki67+	 2810 18846
8067	0	0	Ki67+	 2813 18638
8068	0	0	Ki67+	 2862 18924
8069	0	0	Ki67+	 2943 18868
8070	0	0	Ki67+	 3120 19398
8071	0	0	Ki67+	 3142 19414
8072	0	0	Ki67+	 3170 19410
8073	0	0	Ki67+	 2401 19480
8074	0	0	Ki67+	 2407 19803
8075	0	0	Ki67+	 2409 20027
8076	0	0	Ki67+	 2415 19550
8077	0	0	Ki67+	 2426 19772
8078	0	0	Ki67+	 2432 19441
8079	0	0	Ki67+	 2433 20040
8080	0	0	Ki67+	 2436 19835
8081	0	0	Ki67+	 2439 19966
8082	0	0	Ki67+	 2451 19790
8083	0	0	Ki67+	 2463 20026
8084	0	0	Ki67+	 2469 19709
8085	0	0	Ki67+	 2472 19954
8086	0	0	Ki67+	 2477 19939
8087	0	0	Ki67+	 2479 19713
8088	0	0	Ki67+	 2482 20146
8089	0	0	Ki67+	 2483 19731
8090	0	0	Ki67+	 2492 19448
8091	0	0	Ki67+	 2492 20121
8092	0	0	Ki67+	 2500 20102
8093	0	0	Ki67+	 2510 19682
8094	0	0	Ki67+	 2510 20061
8095	0	0	Ki67+	 2512 20170
8096	0	0	Ki67+	 2517 19629
8097	0	0	Ki67+	 2543 20026
8098	0	0	Ki67+	 2543 20163
8099	0	0	Ki67+	 2545 19617
8100	0	0	Ki67+	 2548 20174
8101	0	0	Ki67+	 2558 19989
8102	0	0	Ki67+	 2560 19864
8103	0	0	Ki67+	 2568 19840
8104	0	0	Ki67+	 2568 19973
8105	0	0	Ki67+	 2579 19813
8106	0	0	Ki67+	 2585 19431
8107	0	0	Ki67+	 2597 19925
8108	0	0	Ki67+	 2611 19529
8109	0	0	Ki67+	 2612 19626
8110	0	0	Ki67+	 2613 19540
8111	0	0	Ki67+	 2624 19749
8112	0	0	Ki67+	 2625 20122
8113	0	0	Ki67+	 2635 19540
8114	0	0	Ki67+	 2640 19461
8115	0	0	Ki67+	 2642 19865
8116	0	0	Ki67+	 2649 20074
8117	0	0	Ki67+	 2652 19492
8118	0	0	Ki67+	 2652 19586
8119	0	0	Ki67+	 2653 19521
8120	0	0	Ki67+	 2659 20050
8121	0	0	Ki67+	 2659 20085
8122	0	0	Ki67+	 2663 19676
8123	0	0	Ki67+	 2663 19825
8124	0	0	Ki67+	 2666 20033
8125	0	0	Ki67+	 2676 20062
8126	0	0	Ki67+	 2687 19597
8127	0	0	Ki67+	 2687 19840
8128	0	0	Ki67+	 2693 20042
8129	0	0	Ki67+	 2694 19633
8130	0	0	Ki67+	 2700 19476
8131	0	0	Ki67+	 2701 19506
8132	0	0	Ki67+	 2704 20021
8133	0	0	Ki67+	 2707 19970
8134	0	0	Ki67+	 2715 19578
8135	0	0	Ki67+	 2715 19988
8136	0	0	Ki67+	 2717 19798
8137	0	0	Ki67+	 2742 19453
8138	0	0	Ki67+	 2744 19426
8139	0	0	Ki67+	 2746 19744
8140	0	0	Ki67+	 2749 19481
8141	0	0	Ki67+	 2760 19926
8142	0	0	Ki67+	 2767 19746
8143	0	0	Ki67+	 2776 19896
8144	0	0	Ki67+	 2777 19483
8145	0	0	Ki67+	 2779 19863
8146	0	0	Ki67+	 2780 19651
8147	0	0	Ki67+	 2783 19588
8148	0	0	Ki67+	 2786 19826
8149	0	0	Ki67+	 2787 19750
8150	0	0	Ki67+	 2794 19597
8151	0	0	Ki67+	 2802 19853
8152	0	0	Ki67+	 2807 19765
8153	0	0	Ki67+	 2810 19845
8154	0	0	Ki67+	 2817 19546
8155	0	0	Ki67+	 2842 19447
8156	0	0	Ki67+	 2847 20215
8157	0	0	Ki67+	 2848 19509
8158	0	0	Ki67+	 2850 19717
8159	0	0	Ki67+	 2850 20053
8160	0	0	Ki67+	 2855 19778
8161	0	0	Ki67+	 2856 20186
8162	0	0	Ki67+	 2857 20109
8163	0	0	Ki67+	 2869 19993
8164	0	0	Ki67+	 2872 20013
8165	0	0	Ki67+	 2879 19776
8166	0	0	Ki67+	 2879 19989
8167	0	0	Ki67+	 2893 19710
8168	0	0	Ki67+	 2893 20188
8169	0	0	Ki67+	 2894 19972
8170	0	0	Ki67+	 2896 19663
8171	0	0	Ki67+	 2896 20150
8172	0	0	Ki67+	 2900 20066
8173	0	0	Ki67+	 2906 20005
8174	0	0	Ki67+	 2910 19509
8175	0	0	Ki67+	 2910 19976
8176	0	0	Ki67+	 2910 20119
8177	0	0	Ki67+	 2912 20189
8178	0	0	Ki67+	 2912 20222
8179	0	0	Ki67+	 2915 19484
8180	0	0	Ki67+	 2923 20026
8181	0	0	Ki67+	 2932 19952
8182	0	0	Ki67+	 2932 20070
8183	0	0	Ki67+	 2936 19994
8184	0	0	Ki67+	 2936 20093
8185	0	0	Ki67+	 2936 20137
8186	0	0	Ki67+	 2946 20171
8187	0	0	Ki67+	 2949 19784
8188	0	0	Ki67+	 2949 20057
8189	0	0	Ki67+	 2951 20188
8190	0	0	Ki67+	 2956 19973
8191	0	0	Ki67+	 2957 19528
8192	0	0	Ki67+	 2957 20038
8193	0	0	Ki67+	 2959 19616
8194	0	0	Ki67+	 2960 19655
8195	0	0	Ki67+	 2960 20153
8196	0	0	Ki67+	 2964 20127
8197	0	0	Ki67+	 2968 19822
8198	0	0	Ki67+	 2972 19784
8199	0	0	Ki67+	 2973 20081
8200	0	0	Ki67+	 2974 20116
8201	0	0	Ki67+	 2978 20209
8202	0	0	Ki67+	 2979 19889
8203	0	0	Ki67+	 2979 20057
8204	0	0	Ki67+	 2985 19639
8205	0	0	Ki67+	 2985 20153
8206	0	0	Ki67+	 2985 20181
8207	0	0	Ki67+	 2987 19841
8208	0	0	Ki67+	 2993 19661
8209	0	0	Ki67+	 2997 20031
8210	0	0	Ki67+	 2998 19907
8211	0	0	Ki67+	 3002 20117
8212	0	0	Ki67+	 3003 19633
8213	0	0	Ki67+	 3004 19867
8214	0	0	Ki67+	 3009 19932
8215	0	0	Ki67+	 3011 19709
8216	0	0	Ki67+	 3012 20098
8217	0	0	Ki67+	 3014 20152
8218	0	0	Ki67+	 3014 20188
8219	0	0	Ki67+	 3016 20208
8220	0	0	Ki67+	 3018 19996
8221	0	0	Ki67+	 3020 19823
8222	0	0	Ki67+	 3022 19772
8223	0	0	Ki67+	 3023 20007
8224	0	0	Ki67+	 3029 19598
8225	0	0	Ki67+	 3030 19608
8226	0	0	Ki67+	 3032 19966
8227	0	0	Ki67+	 3053 19944
8228	0	0	Ki67+	 3076 20049
8229	0	0	Ki67+	 3196 20053
8230	0	0	Ki67+	 2590 20934
8231	0	0	Ki67+	 2633 20879
8232	0	0	Ki67+	 2634 21022
8233	0	0	Ki67+	 2640 20906
8234	0	0	Ki67+	 2651 20961
8235	0	0	Ki67+	 2651 20981
8236	0	0	Ki67+	 2658 20856
8237	0	0	Ki67+	 2658 20911
8238	0	0	Ki67+	 2661 20881
8239	0	0	Ki67+	 2665 20805
8240	0	0	Ki67+	 2665 20939
8241	0	0	Ki67+	 2671 20956
8242	0	0	Ki67+	 2674 20910
8243	0	0	Ki67+	 2680 20988
8244	0	0	Ki67+	 2683 20777
8245	0	0	Ki67+	 2683 20824
8246	0	0	Ki67+	 2691 20741
8247	0	0	Ki67+	 2693 20873
8248	0	0	Ki67+	 2697 20987
8249	0	0	Ki67+	 2699 20790
8250	0	0	Ki67+	 2705 20956
8251	0	0	Ki67+	 2707 20890
8252	0	0	Ki67+	 2718 20810
8253	0	0	Ki67+	 2722 20967
8254	0	0	Ki67+	 2723 20998
8255	0	0	Ki67+	 2725 20457
8256	0	0	Ki67+	 2730 20708
8257	0	0	Ki67+	 2730 20768
8258	0	0	Ki67+	 2731 20950
8259	0	0	Ki67+	 2734 20847
8260	0	0	Ki67+	 2745 20899
8261	0	0	Ki67+	 2746 20735
8262	0	0	Ki67+	 2757 21007
8263	0	0	Ki67+	 2760 20643
8264	0	0	Ki67+	 2763 20949
8265	0	0	Ki67+	 2769 20605
8266	0	0	Ki67+	 2770 20778
8267	0	0	Ki67+	 2770 20983
8268	0	0	Ki67+	 2771 20883
8269	0	0	Ki67+	 2774 20725
8270	0	0	Ki67+	 2780 20952
8271	0	0	Ki67+	 2782 20747
8272	0	0	Ki67+	 2784 20680
8273	0	0	Ki67+	 2786 20866
8274	0	0	Ki67+	 2787 21005
8275	0	0	Ki67+	 2788 20697
8276	0	0	Ki67+	 2788 20912
8277	0	0	Ki67+	 2793 20711
8278	0	0	Ki67+	 2794 20608
8279	0	0	Ki67+	 2796 20731
8280	0	0	Ki67+	 2796 21020
8281	0	0	Ki67+	 2800 20636
8282	0	0	Ki67+	 2801 20978
8283	0	0	Ki67+	 2802 20775
8284	0	0	Ki67+	 2803 20668
8285	0	0	Ki67+	 2819 20879
8286	0	0	Ki67+	 2823 20654
8287	0	0	Ki67+	 2823 20780
8288	0	0	Ki67+	 2823 20820
8289	0	0	Ki67+	 2826 20618
8290	0	0	Ki67+	 2830 20909
8291	0	0	Ki67+	 2836 20579
8292	0	0	Ki67+	 2838 20614
8293	0	0	Ki67+	 2839 20815
8294	0	0	Ki67+	 2847 20563
8295	0	0	Ki67+	 2850 20738
8296	0	0	Ki67+	 2852 20674
8297	0	0	Ki67+	 2854 20643
8298	0	0	Ki67+	 2859 20951
8299	0	0	Ki67+	 2861 20609
8300	0	0	Ki67+	 2862 20914
8301	0	0	Ki67+	 2865 20637
8302	0	0	Ki67+	 2865 20703
8303	0	0	Ki67+	 2866 20582
8304	0	0	Ki67+	 2867 21016
8305	0	0	Ki67+	 2870 20352
8306	0	0	Ki67+	 2872 20943
8307	0	0	Ki67+	 2876 20739
8308	0	0	Ki67+	 2877 20483
8309	0	0	Ki67+	 2889 20979
8310	0	0	Ki67+	 2895 20362
8311	0	0	Ki67+	 2895 20596
8312	0	0	Ki67+	 2902 20931
8313	0	0	Ki67+	 2903 20891
8314	0	0	Ki67+	 2905 20701
8315	0	0	Ki67+	 2906 20946
8316	0	0	Ki67+	 2907 20748
8317	0	0	Ki67+	 2908 20464
8318	0	0	Ki67+	 2910 20588
8319	0	0	Ki67+	 2910 21015
8320	0	0	Ki67+	 2912 20480
8321	0	0	Ki67+	 2913 20295
8322	0	0	Ki67+	 2914 20676
8323	0	0	Ki67+	 2915 20503
8324	0	0	Ki67+	 2916 20553
8325	0	0	Ki67+	 2917 20833
8326	0	0	Ki67+	 2925 20847
8327	0	0	Ki67+	 2925 20906
8328	0	0	Ki67+	 2933 20715
8329	0	0	Ki67+	 2934 20977
8330	0	0	Ki67+	 2937 20949
8331	0	0	Ki67+	 2941 20753
8332	0	0	Ki67+	 2945 20867
8333	0	0	Ki67+	 2954 20838
8334	0	0	Ki67+	 2956 20454
8335	0	0	Ki67+	 2957 20695
8336	0	0	Ki67+	 2959 20960
8337	0	0	Ki67+	 2961 20262
8338	0	0	Ki67+	 2963 20886
8339	0	0	Ki67+	 2965 20562
8340	0	0	Ki67+	 2970 20923
8341	0	0	Ki67+	 2972 20753
8342	0	0	Ki67+	 2977 20863
8343	0	0	Ki67+	 2983 20700
8344	0	0	Ki67+	 2985 20290
8345	0	0	Ki67+	 2995 20250
8346	0	0	Ki67+	 2998 20633
8347	0	0	Ki67+	 2999 20957
8348	0	0	Ki67+	 3001 20784
8349	0	0	Ki67+	 3004 20872
8350	0	0	Ki67+	 3011 20765
8351	0	0	Ki67+	 3021 20233
8352	0	0	Ki67+	 3024 20911
8353	0	0	Ki67+	 3026 20392
8354	0	0	Ki67+	 3026 20670
8355	0	0	Ki67+	 3027 20284
8356	0	0	Ki67+	 3027 20738
8357	0	0	Ki67+	 3033 20865
8358	0	0	Ki67+	 3035 20633
8359	0	0	Ki67+	 3037 20272
8360	0	0	Ki67+	 3041 20874
8361	0	0	Ki67+	 3045 20590
8362	0	0	Ki67+	 3047 20476
8363	0	0	Ki67+	 3048 20356
8364	0	0	Ki67+	 3052 20796
8365	0	0	Ki67+	 3058 20914
8366	0	0	Ki67+	 3063 20629
8367	0	0	Ki67+	 3065 20441
8368	0	0	Ki67+	 3068 20806
8369	0	0	Ki67+	 3077 20738
8370	0	0	Ki67+	 3079 20476
8371	0	0	Ki67+	 3082 20415
8372	0	0	Ki67+	 3082 20831
8373	0	0	Ki67+	 3097 20884
8374	0	0	Ki67+	 3102 20815
8375	0	0	Ki67+	 3103 20708
8376	0	0	Ki67+	 3108 20453
8377	0	0	Ki67+	 3108 20627
8378	0	0	Ki67+	 3110 20489
8379	0	0	Ki67+	 3115 20504
8380	0	0	Ki67+	 3117 20438
8381	0	0	Ki67+	 3118 20648
8382	0	0	Ki67+	 3119 20517
8383	0	0	Ki67+	 3124 20496
8384	0	0	Ki67+	 3125 20858
8385	0	0	Ki67+	 3126 20623
8386	0	0	Ki67+	 3129 20464
8387	0	0	Ki67+	 3136 20566
8388	0	0	Ki67+	 3142 20631
8389	0	0	Ki67+	 3145 20660
8390	0	0	Ki67+	 3145 20709
8391	0	0	Ki67+	 3146 20602
8392	0	0	Ki67+	 3155 20751
8393	0	0	Ki67+	 3155 20788
8394	0	0	Ki67+	 3167 20890
8395	0	0	Ki67+	 3174 20692
8396	0	0	Ki67+	 3174 20753
8397	0	0	Ki67+	 3196 20461
8398	0	0	Ki67+	 2438 21261
8399	0	0	Ki67+	 2470 21499
8400	0	0	Ki67+	 2492 21443
8401	0	0	Ki67+	 2521 21739
8402	0	0	Ki67+	 2526 21365
8403	0	0	Ki67+	 2560 21434
8404	0	0	Ki67+	 2584 21352
8405	0	0	Ki67+	 2595 21260
8406	0	0	Ki67+	 2595 21403
8407	0	0	Ki67+	 2598 21309
8408	0	0	Ki67+	 2598 21655
8409	0	0	Ki67+	 2600 21527
8410	0	0	Ki67+	 2601 21376
8411	0	0	Ki67+	 2604 21503
8412	0	0	Ki67+	 2607 21822
8413	0	0	Ki67+	 2609 21763
8414	0	0	Ki67+	 2612 21223
8415	0	0	Ki67+	 2612 21470
8416	0	0	Ki67+	 2614 21416
8417	0	0	Ki67+	 2615 21657
8418	0	0	Ki67+	 2616 21206
8419	0	0	Ki67+	 2622 21508
8420	0	0	Ki67+	 2623 21136
8421	0	0	Ki67+	 2625 21192
8422	0	0	Ki67+	 2629 21270
8423	0	0	Ki67+	 2630 21081
8424	0	0	Ki67+	 2637 21153
8425	0	0	Ki67+	 2639 21440
8426	0	0	Ki67+	 2640 21053
8427	0	0	Ki67+	 2641 21196
8428	0	0	Ki67+	 2642 21245
8429	0	0	Ki67+	 2643 21822
8430	0	0	Ki67+	 2649 21421
8431	0	0	Ki67+	 2649 21643
8432	0	0	Ki67+	 2652 21029
8433	0	0	Ki67+	 2657 21547
8434	0	0	Ki67+	 2660 21692
8435	0	0	Ki67+	 2662 21478
8436	0	0	Ki67+	 2663 21605
8437	0	0	Ki67+	 2668 21112
8438	0	0	Ki67+	 2674 21446
8439	0	0	Ki67+	 2674 21660
8440	0	0	Ki67+	 2676 21716
8441	0	0	Ki67+	 2677 21063
8442	0	0	Ki67+	 2680 21650
8443	0	0	Ki67+	 2684 21796
8444	0	0	Ki67+	 2689 21161
8445	0	0	Ki67+	 2696 21049
8446	0	0	Ki67+	 2696 21079
8447	0	0	Ki67+	 2698 21307
8448	0	0	Ki67+	 2698 21630
8449	0	0	Ki67+	 2699 21123
8450	0	0	Ki67+	 2702 21689
8451	0	0	Ki67+	 2707 21754
8452	0	0	Ki67+	 2712 21098
8453	0	0	Ki67+	 2714 21399
8454	0	0	Ki67+	 2715 21210
8455	0	0	Ki67+	 2715 21332
8456	0	0	Ki67+	 2717 21679
8457	0	0	Ki67+	 2721 21371
8458	0	0	Ki67+	 2723 21430
8459	0	0	Ki67+	 2725 21028
8460	0	0	Ki67+	 2728 21125
8461	0	0	Ki67+	 2732 21397
8462	0	0	Ki67+	 2736 21069
8463	0	0	Ki67+	 2736 21492
8464	0	0	Ki67+	 2738 21153
8465	0	0	Ki67+	 2744 21109
8466	0	0	Ki67+	 2744 21177
8467	0	0	Ki67+	 2749 21457
8468	0	0	Ki67+	 2752 21210
8469	0	0	Ki67+	 2753 21552
8470	0	0	Ki67+	 2756 21424
8471	0	0	Ki67+	 2758 21163
8472	0	0	Ki67+	 2759 21623
8473	0	0	Ki67+	 2761 21566
8474	0	0	Ki67+	 2763 21493
8475	0	0	Ki67+	 2766 21739
8476	0	0	Ki67+	 2770 21459
8477	0	0	Ki67+	 2774 21690
8478	0	0	Ki67+	 2775 21194
8479	0	0	Ki67+	 2776 21052
8480	0	0	Ki67+	 2779 21354
8481	0	0	Ki67+	 2779 21544
8482	0	0	Ki67+	 2780 21624
8483	0	0	Ki67+	 2792 21653
8484	0	0	Ki67+	 2795 21586
8485	0	0	Ki67+	 2796 21062
8486	0	0	Ki67+	 2796 21690
8487	0	0	Ki67+	 2796 21762
8488	0	0	Ki67+	 2802 21152
8489	0	0	Ki67+	 2802 21361
8490	0	0	Ki67+	 2803 21294
8491	0	0	Ki67+	 2807 21262
8492	0	0	Ki67+	 2809 21137
8493	0	0	Ki67+	 2812 21593
8494	0	0	Ki67+	 2812 21729
8495	0	0	Ki67+	 2814 21463
8496	0	0	Ki67+	 2817 21115
8497	0	0	Ki67+	 2817 21401
8498	0	0	Ki67+	 2820 21040
8499	0	0	Ki67+	 2824 21317
8500	0	0	Ki67+	 2824 21797
8501	0	0	Ki67+	 2826 21431
8502	0	0	Ki67+	 2827 21238
8503	0	0	Ki67+	 2827 21559
8504	0	0	Ki67+	 2828 21657
8505	0	0	Ki67+	 2832 21508
8506	0	0	Ki67+	 2832 21686
8507	0	0	Ki67+	 2834 21275
8508	0	0	Ki67+	 2841 21600
8509	0	0	Ki67+	 2845 21778
8510	0	0	Ki67+	 2846 21729
8511	0	0	Ki67+	 2849 21283
8512	0	0	Ki67+	 2851 21059
8513	0	0	Ki67+	 2851 21469
8514	0	0	Ki67+	 2853 21517
8515	0	0	Ki67+	 2854 21378
8516	0	0	Ki67+	 2856 21419
8517	0	0	Ki67+	 2856 21557
8518	0	0	Ki67+	 2860 21743
8519	0	0	Ki67+	 2861 21334
8520	0	0	Ki67+	 2861 21811
8521	0	0	Ki67+	 2864 21435
8522	0	0	Ki67+	 2865 21235
8523	0	0	Ki67+	 2866 21088
8524	0	0	Ki67+	 2869 21570
8525	0	0	Ki67+	 2870 21301
8526	0	0	Ki67+	 2871 21689
8527	0	0	Ki67+	 2872 21036
8528	0	0	Ki67+	 2872 21220
8529	0	0	Ki67+	 2872 21266
8530	0	0	Ki67+	 2875 21400
8531	0	0	Ki67+	 2875 21482
8532	0	0	Ki67+	 2876 21621
8533	0	0	Ki67+	 2878 21724
8534	0	0	Ki67+	 2881 21647
8535	0	0	Ki67+	 2882 21523
8536	0	0	Ki67+	 2882 21584
8537	0	0	Ki67+	 2883 21504
8538	0	0	Ki67+	 2884 21189
8539	0	0	Ki67+	 2885 21759
8540	0	0	Ki67+	 2887 21115
8541	0	0	Ki67+	 2889 21314
8542	0	0	Ki67+	 2890 21343
8543	0	0	Ki67+	 2891 21622
8544	0	0	Ki67+	 2893 21289
8545	0	0	Ki67+	 2893 21367
8546	0	0	Ki67+	 2897 21184
8547	0	0	Ki67+	 2897 21778
8548	0	0	Ki67+	 2900 21232
8549	0	0	Ki67+	 2905 21737
8550	0	0	Ki67+	 2906 21485
8551	0	0	Ki67+	 2908 21710
8552	0	0	Ki67+	 2911 21451
8553	0	0	Ki67+	 2912 21669
8554	0	0	Ki67+	 2914 21383
8555	0	0	Ki67+	 2915 21250
8556	0	0	Ki67+	 2919 21423
8557	0	0	Ki67+	 2924 21537
8558	0	0	Ki67+	 2925 21781
8559	0	0	Ki67+	 2926 21278
8560	0	0	Ki67+	 2934 21336
8561	0	0	Ki67+	 2935 21387
8562	0	0	Ki67+	 2935 21504
8563	0	0	Ki67+	 2936 21215
8564	0	0	Ki67+	 2939 21431
8565	0	0	Ki67+	 2940 21241
8566	0	0	Ki67+	 2941 21150
8567	0	0	Ki67+	 2943 21527
8568	0	0	Ki67+	 2944 21315
8569	0	0	Ki67+	 2948 21446
8570	0	0	Ki67+	 2948 21547
8571	0	0	Ki67+	 2950 21401
8572	0	0	Ki67+	 2950 21800
8573	0	0	Ki67+	 2952 21480
8574	0	0	Ki67+	 2953 21046
8575	0	0	Ki67+	 2953 21283
8576	0	0	Ki67+	 2955 21585
8577	0	0	Ki67+	 2957 21764
8578	0	0	Ki67+	 2959 21364
8579	0	0	Ki67+	 2961 21466
8580	0	0	Ki67+	 2961 21517
8581	0	0	Ki67+	 2963 21326
8582	0	0	Ki67+	 2964 21420
8583	0	0	Ki67+	 2964 21696
8584	0	0	Ki67+	 2965 21172
8585	0	0	Ki67+	 2968 21230
8586	0	0	Ki67+	 2969 21564
8587	0	0	Ki67+	 2970 21029
8588	0	0	Ki67+	 2971 21101
8589	0	0	Ki67+	 2975 21305
8590	0	0	Ki67+	 2981 21150
8591	0	0	Ki67+	 2984 21736
8592	0	0	Ki67+	 2985 21540
8593	0	0	Ki67+	 2990 21394
8594	0	0	Ki67+	 2990 21696
8595	0	0	Ki67+	 2991 21201
8596	0	0	Ki67+	 2993 21358
8597	0	0	Ki67+	 2993 21757
8598	0	0	Ki67+	 2994 21468
8599	0	0	Ki67+	 2998 21504
8600	0	0	Ki67+	 3007 21781
8601	0	0	Ki67+	 3008 21812
8602	0	0	Ki67+	 3010 21075
8603	0	0	Ki67+	 3011 21108
8604	0	0	Ki67+	 3011 21546
8605	0	0	Ki67+	 3012 21229
8606	0	0	Ki67+	 3014 21664
8607	0	0	Ki67+	 3015 21189
8608	0	0	Ki67+	 3018 21627
8609	0	0	Ki67+	 3021 21818
8610	0	0	Ki67+	 3027 21772
8611	0	0	Ki67+	 3031 21572
8612	0	0	Ki67+	 3035 21065
8613	0	0	Ki67+	 3036 21136
8614	0	0	Ki67+	 3037 21705
8615	0	0	Ki67+	 3039 21678
8616	0	0	Ki67+	 3040 21521
8617	0	0	Ki67+	 3046 21087
8618	0	0	Ki67+	 3056 21121
8619	0	0	Ki67+	 3057 21609
8620	0	0	Ki67+	 3058 21630
8621	0	0	Ki67+	 3062 21751
8622	0	0	Ki67+	 3063 21091
8623	0	0	Ki67+	 3065 21819
8624	0	0	Ki67+	 3071 21708
8625	0	0	Ki67+	 3077 21663
8626	0	0	Ki67+	 3089 21082
8627	0	0	Ki67+	 3118 21628
8628	0	0	Ki67+	 3119 21663
8629	0	0	Ki67+	 3121 21709
8630	0	0	Ki67+	 3126 21739
8631	0	0	Ki67+	 3155 21622
8632	0	0	Ki67+	 3166 21585
8633	0	0	Ki67+	 2556 21865
8634	0	0	Ki67+	 2563 21892
8635	0	0	Ki67+	 2584 21881
8636	0	0	Ki67+	 2588 21843
8637	0	0	Ki67+	 2588 21912
8638	0	0	Ki67+	 2606 21852
8639	0	0	Ki67+	 2623 21921
8640	0	0	Ki67+	 2679 21827
8641	0	0	Ki67+	 2686 21860
8642	0	0	Ki67+	 2686 21955
8643	0	0	Ki67+	 2706 21941
8644	0	0	Ki67+	 2736 21936
8645	0	0	Ki67+	 2895 21831
8646	0	0	Ki67+	 2946 21854
8647	0	0	Ki67+	 2955 21839
8648	0	0	Ki67+	 2989 21892
8649	0	0	Ki67+	 3010 21892
8650	0	0	Ki67+	 3020 21868
8651	0	0	Ki67+	 3035 21826
8652	0	0	Ki67+	 3253 7406
8653	0	0	Ki67+	 3256 7465
8654	0	0	Ki67+	 3281 7404
8655	0	0	Ki67+	 3284 7447
8656	0	0	Ki67+	 3285 7486
8657	0	0	Ki67+	 3293 7424
8658	0	0	Ki67+	 3303 7377
8659	0	0	Ki67+	 3307 7402
8660	0	0	Ki67+	 3310 7485
8661	0	0	Ki67+	 3316 7530
8662	0	0	Ki67+	 3320 7514
8663	0	0	Ki67+	 3340 7482
8664	0	0	Ki67+	 3343 7401
8665	0	0	Ki67+	 3351 7437
8666	0	0	Ki67+	 3357 7505
8667	0	0	Ki67+	 3359 7449
8668	0	0	Ki67+	 3362 7523
8669	0	0	Ki67+	 3365 7481
8670	0	0	Ki67+	 3388 7466
8671	0	0	Ki67+	 3397 7421
8672	0	0	Ki67+	 3400 7436
8673	0	0	Ki67+	 3400 7483
8674	0	0	Ki67+	 3423 7531
8675	0	0	Ki67+	 3427 7485
8676	0	0	Ki67+	 3436 7388
8677	0	0	Ki67+	 3438 7453
8678	0	0	Ki67+	 3443 7464
8679	0	0	Ki67+	 3467 7514
8680	0	0	Ki67+	 3478 7467
8681	0	0	Ki67+	 3501 7525
8682	0	0	Ki67+	 3556 7504
8683	0	0	Ki67+	 3568 7501
8684	0	0	Ki67+	 3574 7318
8685	0	0	Ki67+	 3576 7360
8686	0	0	Ki67+	 3578 7529
8687	0	0	Ki67+	 3600 7381
8688	0	0	Ki67+	 3632 7403
8689	0	0	Ki67+	 3638 7387
8690	0	0	Ki67+	 3658 7355
8691	0	0	Ki67+	 3669 7343
8692	0	0	Ki67+	 3672 7386
8693	0	0	Ki67+	 3685 7397
8694	0	0	Ki67+	 3702 7349
8695	0	0	Ki67+	 3705 7333
8696	0	0	Ki67+	 3709 7436
8697	0	0	Ki67+	 3718 7381
8698	0	0	Ki67+	 3718 7418
8699	0	0	Ki67+	 3727 7303
8700	0	0	Ki67+	 3729 7283
8701	0	0	Ki67+	 3729 7434
8702	0	0	Ki67+	 3732 7408
8703	0	0	Ki67+	 3736 7252
8704	0	0	Ki67+	 3736 7347
8705	0	0	Ki67+	 3738 7217
8706	0	0	Ki67+	 3740 7321
8707	0	0	Ki67+	 3741 7236
8708	0	0	Ki67+	 3745 7268
8709	0	0	Ki67+	 3749 7367
8710	0	0	Ki67+	 3754 7418
8711	0	0	Ki67+	 3755 7388
8712	0	0	Ki67+	 3756 7318
8713	0	0	Ki67+	 3761 7014
8714	0	0	Ki67+	 3762 7450
8715	0	0	Ki67+	 3767 7388
8716	0	0	Ki67+	 3769 7291
8717	0	0	Ki67+	 3773 7236
8718	0	0	Ki67+	 3776 7274
8719	0	0	Ki67+	 3779 7016
8720	0	0	Ki67+	 3780 6995
8721	0	0	Ki67+	 3782 7055
8722	0	0	Ki67+	 3787 6934
8723	0	0	Ki67+	 3796 6895
8724	0	0	Ki67+	 3796 7231
8725	0	0	Ki67+	 3802 7259
8726	0	0	Ki67+	 3802 7521
8727	0	0	Ki67+	 3805 7129
8728	0	0	Ki67+	 3805 7498
8729	0	0	Ki67+	 3807 7059
8730	0	0	Ki67+	 3810 7290
8731	0	0	Ki67+	 3817 6896
8732	0	0	Ki67+	 3819 7135
8733	0	0	Ki67+	 3820 6921
8734	0	0	Ki67+	 3822 7269
8735	0	0	Ki67+	 3824 6993
8736	0	0	Ki67+	 3825 7228
8737	0	0	Ki67+	 3825 7500
8738	0	0	Ki67+	 3826 6902
8739	0	0	Ki67+	 3827 7010
8740	0	0	Ki67+	 3829 6933
8741	0	0	Ki67+	 3830 7088
8742	0	0	Ki67+	 3830 7477
8743	0	0	Ki67+	 3833 6841
8744	0	0	Ki67+	 3833 7249
8745	0	0	Ki67+	 3838 6967
8746	0	0	Ki67+	 3846 7123
8747	0	0	Ki67+	 3847 7025
8748	0	0	Ki67+	 3849 7083
8749	0	0	Ki67+	 3852 7262
8750	0	0	Ki67+	 3853 6899
8751	0	0	Ki67+	 3854 7502
8752	0	0	Ki67+	 3858 7019
8753	0	0	Ki67+	 3858 7100
8754	0	0	Ki67+	 3859 6816
8755	0	0	Ki67+	 3859 7452
8756	0	0	Ki67+	 3860 7002
8757	0	0	Ki67+	 3862 7210
8758	0	0	Ki67+	 3864 7238
8759	0	0	Ki67+	 3865 7524
8760	0	0	Ki67+	 3866 6909
8761	0	0	Ki67+	 3869 7334
8762	0	0	Ki67+	 3870 7054
8763	0	0	Ki67+	 3875 7169
8764	0	0	Ki67+	 3878 7408
8765	0	0	Ki67+	 3878 7460
8766	0	0	Ki67+	 3879 7032
8767	0	0	Ki67+	 3879 7145
8768	0	0	Ki67+	 3880 6866
8769	0	0	Ki67+	 3882 7218
8770	0	0	Ki67+	 3882 7243
8771	0	0	Ki67+	 3888 7494
8772	0	0	Ki67+	 3889 7103
8773	0	0	Ki67+	 3891 7055
8774	0	0	Ki67+	 3896 7432
8775	0	0	Ki67+	 3900 7156
8776	0	0	Ki67+	 3902 7402
8777	0	0	Ki67+	 3904 6906
8778	0	0	Ki67+	 3904 7113
8779	0	0	Ki67+	 3905 6817
8780	0	0	Ki67+	 3906 7217
8781	0	0	Ki67+	 3912 6835
8782	0	0	Ki67+	 3914 7468
8783	0	0	Ki67+	 3917 7520
8784	0	0	Ki67+	 3918 6882
8785	0	0	Ki67+	 3920 6818
8786	0	0	Ki67+	 3922 7441
8787	0	0	Ki67+	 3926 6805
8788	0	0	Ki67+	 3926 7382
8789	0	0	Ki67+	 3927 7412
8790	0	0	Ki67+	 3930 6895
8791	0	0	Ki67+	 3936 7468
8792	0	0	Ki67+	 3939 6978
8793	0	0	Ki67+	 3939 7443
8794	0	0	Ki67+	 3952 6833
8795	0	0	Ki67+	 3953 7077
8796	0	0	Ki67+	 3954 7381
8797	0	0	Ki67+	 3962 6913
8798	0	0	Ki67+	 3962 7019
8799	0	0	Ki67+	 3963 7502
8800	0	0	Ki67+	 3964 7049
8801	0	0	Ki67+	 3965 7089
8802	0	0	Ki67+	 3972 7410
8803	0	0	Ki67+	 3978 6907
8804	0	0	Ki67+	 3982 7067
8805	0	0	Ki67+	 3982 7104
8806	0	0	Ki67+	 3984 6866
8807	0	0	Ki67+	 3985 6991
8808	0	0	Ki67+	 3985 7382
8809	0	0	Ki67+	 3986 6967
8810	0	0	Ki67+	 3988 7030
8811	0	0	Ki67+	 3988 7138
8812	0	0	Ki67+	 3989 6846
8813	0	0	Ki67+	 3991 7509
8814	0	0	Ki67+	 3994 7474
8815	0	0	Ki67+	 3997 7093
8816	0	0	Ki67+	 3998 6866
8817	0	0	Ki67+	 3205 7730
8818	0	0	Ki67+	 3213 8285
8819	0	0	Ki67+	 3215 7781
8820	0	0	Ki67+	 3216 8244
8821	0	0	Ki67+	 3223 7796
8822	0	0	Ki67+	 3229 7539
8823	0	0	Ki67+	 3234 7914
8824	0	0	Ki67+	 3235 7861
8825	0	0	Ki67+	 3235 8092
8826	0	0	Ki67+	 3237 7797
8827	0	0	Ki67+	 3247 7934
8828	0	0	Ki67+	 3255 7579
8829	0	0	Ki67+	 3260 7959
8830	0	0	Ki67+	 3261 8217
8831	0	0	Ki67+	 3264 7768
8832	0	0	Ki67+	 3265 7805
8833	0	0	Ki67+	 3277 7969
8834	0	0	Ki67+	 3278 7599
8835	0	0	Ki67+	 3278 7764
8836	0	0	Ki67+	 3280 7823
8837	0	0	Ki67+	 3280 7854
8838	0	0	Ki67+	 3281 7575
8839	0	0	Ki67+	 3283 7556
8840	0	0	Ki67+	 3284 7992
8841	0	0	Ki67+	 3291 7809
8842	0	0	Ki67+	 3296 7819
8843	0	0	Ki67+	 3297 7596
8844	0	0	Ki67+	 3298 7961
8845	0	0	Ki67+	 3299 7752
8846	0	0	Ki67+	 3309 8006
8847	0	0	Ki67+	 3310 7885
8848	0	0	Ki67+	 3318 7990
8849	0	0	Ki67+	 3321 7842
8850	0	0	Ki67+	 3321 8209
8851	0	0	Ki67+	 3323 7547
8852	0	0	Ki67+	 3325 7622
8853	0	0	Ki67+	 3327 8228
8854	0	0	Ki67+	 3328 8016
8855	0	0	Ki67+	 3329 7787
8856	0	0	Ki67+	 3330 7759
8857	0	0	Ki67+	 3333 7846
8858	0	0	Ki67+	 3335 7576
8859	0	0	Ki67+	 3335 7898
8860	0	0	Ki67+	 3344 7888
8861	0	0	Ki67+	 3344 7922
8862	0	0	Ki67+	 3346 7560
8863	0	0	Ki67+	 3346 8030
8864	0	0	Ki67+	 3350 7783
8865	0	0	Ki67+	 3368 8065
8866	0	0	Ki67+	 3370 7826
8867	0	0	Ki67+	 3388 7859
8868	0	0	Ki67+	 3389 7790
8869	0	0	Ki67+	 3392 7632
8870	0	0	Ki67+	 3397 7609
8871	0	0	Ki67+	 3397 8020
8872	0	0	Ki67+	 3398 7801
8873	0	0	Ki67+	 3399 7664
8874	0	0	Ki67+	 3401 8095
8875	0	0	Ki67+	 3402 8066
8876	0	0	Ki67+	 3419 7830
8877	0	0	Ki67+	 3420 7614
8878	0	0	Ki67+	 3422 7849
8879	0	0	Ki67+	 3427 7660
8880	0	0	Ki67+	 3429 8085
8881	0	0	Ki67+	 3436 7645
8882	0	0	Ki67+	 3437 7956
8883	0	0	Ki67+	 3440 7875
8884	0	0	Ki67+	 3445 7694
8885	0	0	Ki67+	 3445 7985
8886	0	0	Ki67+	 3446 7863
8887	0	0	Ki67+	 3449 8042
8888	0	0	Ki67+	 3452 7632
8889	0	0	Ki67+	 3453 7912
8890	0	0	Ki67+	 3462 7898
8891	0	0	Ki67+	 3462 7993
8892	0	0	Ki67+	 3464 7722
8893	0	0	Ki67+	 3464 7918
8894	0	0	Ki67+	 3467 7540
8895	0	0	Ki67+	 3468 8019
8896	0	0	Ki67+	 3475 7850
8897	0	0	Ki67+	 3477 8098
8898	0	0	Ki67+	 3481 8053
8899	0	0	Ki67+	 3483 7872
8900	0	0	Ki67+	 3490 7743
8901	0	0	Ki67+	 3491 7935
8902	0	0	Ki67+	 3492 7972
8903	0	0	Ki67+	 3503 8020
8904	0	0	Ki67+	 3506 7554
8905	0	0	Ki67+	 3508 7635
8906	0	0	Ki67+	 3517 8069
8907	0	0	Ki67+	 3527 7537
8908	0	0	Ki67+	 3527 8048
8909	0	0	Ki67+	 3528 7660
8910	0	0	Ki67+	 3530 7704
8911	0	0	Ki67+	 3531 7943
8912	0	0	Ki67+	 3532 7904
8913	0	0	Ki67+	 3535 7956
8914	0	0	Ki67+	 3536 7769
8915	0	0	Ki67+	 3536 8022
8916	0	0	Ki67+	 3536 8104
8917	0	0	Ki67+	 3542 7967
8918	0	0	Ki67+	 3550 7741
8919	0	0	Ki67+	 3556 8078
8920	0	0	Ki67+	 3558 7664
8921	0	0	Ki67+	 3559 7685
8922	0	0	Ki67+	 3565 7712
8923	0	0	Ki67+	 3566 8128
8924	0	0	Ki67+	 3568 8003
8925	0	0	Ki67+	 3569 7744
8926	0	0	Ki67+	 3571 8037
8927	0	0	Ki67+	 3572 7599
8928	0	0	Ki67+	 3584 7647
8929	0	0	Ki67+	 3585 7685
8930	0	0	Ki67+	 3586 7713
8931	0	0	Ki67+	 3588 7628
8932	0	0	Ki67+	 3589 8144
8933	0	0	Ki67+	 3598 8017
8934	0	0	Ki67+	 3603 7542
8935	0	0	Ki67+	 3607 8175
8936	0	0	Ki67+	 3614 7686
8937	0	0	Ki67+	 3617 7896
8938	0	0	Ki67+	 3620 8073
8939	0	0	Ki67+	 3624 7680
8940	0	0	Ki67+	 3625 8084
8941	0	0	Ki67+	 3625 8210
8942	0	0	Ki67+	 3626 7553
8943	0	0	Ki67+	 3626 7589
8944	0	0	Ki67+	 3628 7659
8945	0	0	Ki67+	 3628 7914
8946	0	0	Ki67+	 3630 7645
8947	0	0	Ki67+	 3630 8031
8948	0	0	Ki67+	 3633 7626
8949	0	0	Ki67+	 3637 7986
8950	0	0	Ki67+	 3637 8131
8951	0	0	Ki67+	 3647 8223
8952	0	0	Ki67+	 3648 8247
8953	0	0	Ki67+	 3652 7638
8954	0	0	Ki67+	 3653 7679
8955	0	0	Ki67+	 3654 7653
8956	0	0	Ki67+	 3654 8064
8957	0	0	Ki67+	 3658 8080
8958	0	0	Ki67+	 3660 7600
8959	0	0	Ki67+	 3666 7807
8960	0	0	Ki67+	 3667 8122
8961	0	0	Ki67+	 3667 8232
8962	0	0	Ki67+	 3668 7859
8963	0	0	Ki67+	 3678 7715
8964	0	0	Ki67+	 3678 7773
8965	0	0	Ki67+	 3685 8047
8966	0	0	Ki67+	 3685 8155
8967	0	0	Ki67+	 3694 7810
8968	0	0	Ki67+	 3698 7694
8969	0	0	Ki67+	 3698 8020
8970	0	0	Ki67+	 3700 8266
8971	0	0	Ki67+	 3700 8298
8972	0	0	Ki67+	 3701 7724
8973	0	0	Ki67+	 3703 7913
8974	0	0	Ki67+	 3709 8224
8975	0	0	Ki67+	 3712 8282
8976	0	0	Ki67+	 3715 8035
8977	0	0	Ki67+	 3715 8067
8978	0	0	Ki67+	 3716 8188
8979	0	0	Ki67+	 3717 8316
8980	0	0	Ki67+	 3720 7703
8981	0	0	Ki67+	 3724 7774
8982	0	0	Ki67+	 3725 8333
8983	0	0	Ki67+	 3727 7898
8984	0	0	Ki67+	 3728 7803
8985	0	0	Ki67+	 3731 7921
8986	0	0	Ki67+	 3732 7844
8987	0	0	Ki67+	 3735 7833
8988	0	0	Ki67+	 3736 8058
8989	0	0	Ki67+	 3738 7867
8990	0	0	Ki67+	 3739 7722
8991	0	0	Ki67+	 3741 8120
8992	0	0	Ki67+	 3745 8274
8993	0	0	Ki67+	 3748 8107
8994	0	0	Ki67+	 3755 8184
8995	0	0	Ki67+	 3756 8316
8996	0	0	Ki67+	 3763 8158
8997	0	0	Ki67+	 3766 8102
8998	0	0	Ki67+	 3770 7984
8999	0	0	Ki67+	 3774 8330
9000	0	0	Ki67+	 3777 7781
9001	0	0	Ki67+	 3780 7944
9002	0	0	Ki67+	 3781 8226
9003	0	0	Ki67+	 3783 8018
9004	0	0	Ki67+	 3788 8094
9005	0	0	Ki67+	 3789 8131
9006	0	0	Ki67+	 3791 8188
9007	0	0	Ki67+	 3797 7863
9008	0	0	Ki67+	 3801 7887
9009	0	0	Ki67+	 3801 7964
9010	0	0	Ki67+	 3803 8005
9011	0	0	Ki67+	 3807 8173
9012	0	0	Ki67+	 3811 7780
9013	0	0	Ki67+	 3812 7941
9014	0	0	Ki67+	 3812 8146
9015	0	0	Ki67+	 3813 7555
9016	0	0	Ki67+	 3814 8123
9017	0	0	Ki67+	 3815 8271
9018	0	0	Ki67+	 3816 7981
9019	0	0	Ki67+	 3818 8212
9020	0	0	Ki67+	 3819 8096
9021	0	0	Ki67+	 3820 7955
9022	0	0	Ki67+	 3822 7906
9023	0	0	Ki67+	 3824 8039
9024	0	0	Ki67+	 3827 8250
9025	0	0	Ki67+	 3831 7824
9026	0	0	Ki67+	 3831 8005
9027	0	0	Ki67+	 3831 8306
9028	0	0	Ki67+	 3832 7581
9029	0	0	Ki67+	 3833 7917
9030	0	0	Ki67+	 3834 8321
9031	0	0	Ki67+	 3838 7960
9032	0	0	Ki67+	 3839 7899
9033	0	0	Ki67+	 3841 7939
9034	0	0	Ki67+	 3841 8130
9035	0	0	Ki67+	 3841 8158
9036	0	0	Ki67+	 3843 8190
9037	0	0	Ki67+	 3844 7815
9038	0	0	Ki67+	 3849 8176
9039	0	0	Ki67+	 3850 7599
9040	0	0	Ki67+	 3850 8316
9041	0	0	Ki67+	 3853 8300
9042	0	0	Ki67+	 3856 8267
9043	0	0	Ki67+	 3857 8142
9044	0	0	Ki67+	 3858 8046
9045	0	0	Ki67+	 3862 7591
9046	0	0	Ki67+	 3862 8207
9047	0	0	Ki67+	 3863 8232
9048	0	0	Ki67+	 3866 7958
9049	0	0	Ki67+	 3868 7896
9050	0	0	Ki67+	 3869 8051
9051	0	0	Ki67+	 3870 7556
9052	0	0	Ki67+	 3870 7924
9053	0	0	Ki67+	 3877 8178
9054	0	0	Ki67+	 3882 8208
9055	0	0	Ki67+	 3882 8245
9056	0	0	Ki67+	 3884 7842
9057	0	0	Ki67+	 3886 7545
9058	0	0	Ki67+	 3886 7582
9059	0	0	Ki67+	 3889 8295
9060	0	0	Ki67+	 3891 7621
9061	0	0	Ki67+	 3891 7671
9062	0	0	Ki67+	 3891 8162
9063	0	0	Ki67+	 3892 8328
9064	0	0	Ki67+	 3894 8277
9065	0	0	Ki67+	 3896 7963
9066	0	0	Ki67+	 3897 8055
9067	0	0	Ki67+	 3899 8215
9068	0	0	Ki67+	 3901 8191
9069	0	0	Ki67+	 3905 7975
9070	0	0	Ki67+	 3906 8173
9071	0	0	Ki67+	 3907 7541
9072	0	0	Ki67+	 3907 8303
9073	0	0	Ki67+	 3910 7613
9074	0	0	Ki67+	 3913 8260
9075	0	0	Ki67+	 3916 7712
9076	0	0	Ki67+	 3917 7678
9077	0	0	Ki67+	 3917 8065
9078	0	0	Ki67+	 3922 8163
9079	0	0	Ki67+	 3925 8021
9080	0	0	Ki67+	 3931 7558
9081	0	0	Ki67+	 3931 7977
9082	0	0	Ki67+	 3934 7898
9083	0	0	Ki67+	 3934 8304
9084	0	0	Ki67+	 3935 8280
9085	0	0	Ki67+	 3937 8247
9086	0	0	Ki67+	 3939 8160
9087	0	0	Ki67+	 3940 7631
9088	0	0	Ki67+	 3941 8191
9089	0	0	Ki67+	 3946 7843
9090	0	0	Ki67+	 3946 7929
9091	0	0	Ki67+	 3947 8009
9092	0	0	Ki67+	 3950 8068
9093	0	0	Ki67+	 3951 7717
9094	0	0	Ki67+	 3952 8095
9095	0	0	Ki67+	 3961 8288
9096	0	0	Ki67+	 3962 8122
9097	0	0	Ki67+	 3962 8261
9098	0	0	Ki67+	 3965 7981
9099	0	0	Ki67+	 3967 8244
9100	0	0	Ki67+	 3968 7901
9101	0	0	Ki67+	 3968 8188
9102	0	0	Ki67+	 3970 8215
9103	0	0	Ki67+	 3973 7741
9104	0	0	Ki67+	 3973 7759
9105	0	0	Ki67+	 3979 8292
9106	0	0	Ki67+	 3980 8272
9107	0	0	Ki67+	 3981 8057
9108	0	0	Ki67+	 3991 7733
9109	0	0	Ki67+	 3991 7918
9110	0	0	Ki67+	 3991 8087
9111	0	0	Ki67+	 3994 7952
9112	0	0	Ki67+	 3997 7885
9113	0	0	Ki67+	 3201 8368
9114	0	0	Ki67+	 3205 9043
9115	0	0	Ki67+	 3207 8606
9116	0	0	Ki67+	 3207 8920
9117	0	0	Ki67+	 3215 8848
9118	0	0	Ki67+	 3218 8985
9119	0	0	Ki67+	 3219 8752
9120	0	0	Ki67+	 3223 9074
9121	0	0	Ki67+	 3226 8581
9122	0	0	Ki67+	 3227 8963
9123	0	0	Ki67+	 3228 8860
9124	0	0	Ki67+	 3228 9027
9125	0	0	Ki67+	 3231 8930
9126	0	0	Ki67+	 3232 8911
9127	0	0	Ki67+	 3235 8448
9128	0	0	Ki67+	 3236 8607
9129	0	0	Ki67+	 3236 9002
9130	0	0	Ki67+	 3239 8409
9131	0	0	Ki67+	 3240 8529
9132	0	0	Ki67+	 3241 8762
9133	0	0	Ki67+	 3242 8815
9134	0	0	Ki67+	 3242 8971
9135	0	0	Ki67+	 3245 8781
9136	0	0	Ki67+	 3247 8587
9137	0	0	Ki67+	 3250 8434
9138	0	0	Ki67+	 3251 8488
9139	0	0	Ki67+	 3254 8557
9140	0	0	Ki67+	 3255 8612
9141	0	0	Ki67+	 3258 8731
9142	0	0	Ki67+	 3258 9027
9143	0	0	Ki67+	 3259 8828
9144	0	0	Ki67+	 3261 8534
9145	0	0	Ki67+	 3262 8793
9146	0	0	Ki67+	 3265 8861
9147	0	0	Ki67+	 3271 8952
9148	0	0	Ki67+	 3275 8638
9149	0	0	Ki67+	 3276 9003
9150	0	0	Ki67+	 3277 8770
9151	0	0	Ki67+	 3279 8887
9152	0	0	Ki67+	 3282 8817
9153	0	0	Ki67+	 3285 8630
9154	0	0	Ki67+	 3285 8976
9155	0	0	Ki67+	 3288 8861
9156	0	0	Ki67+	 3289 8651
9157	0	0	Ki67+	 3294 8578
9158	0	0	Ki67+	 3294 8676
9159	0	0	Ki67+	 3298 8801
9160	0	0	Ki67+	 3304 8763
9161	0	0	Ki67+	 3306 8811
9162	0	0	Ki67+	 3308 8860
9163	0	0	Ki67+	 3309 8844
9164	0	0	Ki67+	 3310 8894
9165	0	0	Ki67+	 3311 8638
9166	0	0	Ki67+	 3311 9134
9167	0	0	Ki67+	 3313 8954
9168	0	0	Ki67+	 3318 8979
9169	0	0	Ki67+	 3324 8908
9170	0	0	Ki67+	 3326 8838
9171	0	0	Ki67+	 3327 8888
9172	0	0	Ki67+	 3329 8713
9173	0	0	Ki67+	 3329 8959
9174	0	0	Ki67+	 3329 9120
9175	0	0	Ki67+	 3333 8685
9176	0	0	Ki67+	 3334 8670
9177	0	0	Ki67+	 3334 8785
9178	0	0	Ki67+	 3336 8933
9179	0	0	Ki67+	 3339 8444
9180	0	0	Ki67+	 3345 8721
9181	0	0	Ki67+	 3346 8972
9182	0	0	Ki67+	 3348 8691
9183	0	0	Ki67+	 3352 8781
9184	0	0	Ki67+	 3353 8817
9185	0	0	Ki67+	 3355 8860
9186	0	0	Ki67+	 3358 9128
9187	0	0	Ki67+	 3362 8922
9188	0	0	Ki67+	 3366 8787
9189	0	0	Ki67+	 3366 8892
9190	0	0	Ki67+	 3367 8943
9191	0	0	Ki67+	 3368 8841
9192	0	0	Ki67+	 3370 8706
9193	0	0	Ki67+	 3370 8867
9194	0	0	Ki67+	 3376 8958
9195	0	0	Ki67+	 3379 8900
9196	0	0	Ki67+	 3386 8778
9197	0	0	Ki67+	 3389 8757
9198	0	0	Ki67+	 3395 8929
9199	0	0	Ki67+	 3401 8855
9200	0	0	Ki67+	 3403 8762
9201	0	0	Ki67+	 3405 8776
9202	0	0	Ki67+	 3407 8711
9203	0	0	Ki67+	 3417 8757
9204	0	0	Ki67+	 3418 9127
9205	0	0	Ki67+	 3437 9091
9206	0	0	Ki67+	 3441 8630
9207	0	0	Ki67+	 3457 8634
9208	0	0	Ki67+	 3457 9066
9209	0	0	Ki67+	 3473 9119
9210	0	0	Ki67+	 3494 9133
9211	0	0	Ki67+	 3503 9043
9212	0	0	Ki67+	 3503 9056
9213	0	0	Ki67+	 3515 9086
9214	0	0	Ki67+	 3516 9118
9215	0	0	Ki67+	 3535 9028
9216	0	0	Ki67+	 3536 9065
9217	0	0	Ki67+	 3569 8351
9218	0	0	Ki67+	 3569 9014
9219	0	0	Ki67+	 3569 9043
9220	0	0	Ki67+	 3573 9064
9221	0	0	Ki67+	 3581 8978
9222	0	0	Ki67+	 3593 8971
9223	0	0	Ki67+	 3598 8932
9224	0	0	Ki67+	 3598 8994
9225	0	0	Ki67+	 3606 8892
9226	0	0	Ki67+	 3630 8869
9227	0	0	Ki67+	 3640 8912
9228	0	0	Ki67+	 3651 8876
9229	0	0	Ki67+	 3659 8893
9230	0	0	Ki67+	 3667 8930
9231	0	0	Ki67+	 3672 8960
9232	0	0	Ki67+	 3674 9130
9233	0	0	Ki67+	 3677 9070
9234	0	0	Ki67+	 3677 9110
9235	0	0	Ki67+	 3678 8991
9236	0	0	Ki67+	 3682 8927
9237	0	0	Ki67+	 3691 9067
9238	0	0	Ki67+	 3703 9098
9239	0	0	Ki67+	 3710 8995
9240	0	0	Ki67+	 3712 9088
9241	0	0	Ki67+	 3723 9030
9242	0	0	Ki67+	 3739 8346
9243	0	0	Ki67+	 3756 8388
9244	0	0	Ki67+	 3758 9132
9245	0	0	Ki67+	 3760 8370
9246	0	0	Ki67+	 3791 8412
9247	0	0	Ki67+	 3794 8364
9248	0	0	Ki67+	 3803 8421
9249	0	0	Ki67+	 3807 9112
9250	0	0	Ki67+	 3808 8403
9251	0	0	Ki67+	 3818 8422
9252	0	0	Ki67+	 3820 8454
9253	0	0	Ki67+	 3824 8388
9254	0	0	Ki67+	 3825 8721
9255	0	0	Ki67+	 3839 8478
9256	0	0	Ki67+	 3843 8460
9257	0	0	Ki67+	 3844 8404
9258	0	0	Ki67+	 3850 8427
9259	0	0	Ki67+	 3852 8498
9260	0	0	Ki67+	 3872 8471
9261	0	0	Ki67+	 3873 8530
9262	0	0	Ki67+	 3927 8337
9263	0	0	Ki67+	 3936 8393
9264	0	0	Ki67+	 3951 8431
9265	0	0	Ki67+	 3951 8452
9266	0	0	Ki67+	 3961 8386
9267	0	0	Ki67+	 3963 8360
9268	0	0	Ki67+	 3969 8480
9269	0	0	Ki67+	 3970 8412
9270	0	0	Ki67+	 3970 8498
9271	0	0	Ki67+	 3972 8580
9272	0	0	Ki67+	 3973 8434
9273	0	0	Ki67+	 3976 8342
9274	0	0	Ki67+	 3977 8516
9275	0	0	Ki67+	 3980 8568
9276	0	0	Ki67+	 3983 8352
9277	0	0	Ki67+	 3984 8375
9278	0	0	Ki67+	 3985 8450
9279	0	0	Ki67+	 3986 8495
9280	0	0	Ki67+	 3986 8557
9281	0	0	Ki67+	 3987 8530
9282	0	0	Ki67+	 3988 8692
9283	0	0	Ki67+	 3990 8604
9284	0	0	Ki67+	 3992 8479
9285	0	0	Ki67+	 3996 8547
9286	0	0	Ki67+	 3207 9570
9287	0	0	Ki67+	 3209 9450
9288	0	0	Ki67+	 3215 9626
9289	0	0	Ki67+	 3217 9307
9290	0	0	Ki67+	 3218 9432
9291	0	0	Ki67+	 3218 9664
9292	0	0	Ki67+	 3218 9682
9293	0	0	Ki67+	 3222 9397
9294	0	0	Ki67+	 3223 9358
9295	0	0	Ki67+	 3224 9272
9296	0	0	Ki67+	 3231 9706
9297	0	0	Ki67+	 3236 9556
9298	0	0	Ki67+	 3239 9295
9299	0	0	Ki67+	 3239 9465
9300	0	0	Ki67+	 3245 9652
9301	0	0	Ki67+	 3248 9454
9302	0	0	Ki67+	 3251 9394
9303	0	0	Ki67+	 3252 9260
9304	0	0	Ki67+	 3252 9631
9305	0	0	Ki67+	 3252 9682
9306	0	0	Ki67+	 3255 9379
9307	0	0	Ki67+	 3255 9410
9308	0	0	Ki67+	 3258 9731
9309	0	0	Ki67+	 3261 9175
9310	0	0	Ki67+	 3264 9147
9311	0	0	Ki67+	 3265 9464
9312	0	0	Ki67+	 3265 9613
9313	0	0	Ki67+	 3267 9291
9314	0	0	Ki67+	 3271 9450
9315	0	0	Ki67+	 3273 9346
9316	0	0	Ki67+	 3273 9415
9317	0	0	Ki67+	 3278 9147
9318	0	0	Ki67+	 3278 9556
9319	0	0	Ki67+	 3279 9227
9320	0	0	Ki67+	 3280 9257
9321	0	0	Ki67+	 3283 9382
9322	0	0	Ki67+	 3285 9701
9323	0	0	Ki67+	 3287 9183
9324	0	0	Ki67+	 3287 9685
9325	0	0	Ki67+	 3289 9668
9326	0	0	Ki67+	 3291 9219
9327	0	0	Ki67+	 3292 9760
9328	0	0	Ki67+	 3295 9747
9329	0	0	Ki67+	 3296 9163
9330	0	0	Ki67+	 3296 9283
9331	0	0	Ki67+	 3296 9776
9332	0	0	Ki67+	 3297 9412
9333	0	0	Ki67+	 3298 9801
9334	0	0	Ki67+	 3300 9607
9335	0	0	Ki67+	 3302 9686
9336	0	0	Ki67+	 3303 9355
9337	0	0	Ki67+	 3304 9379
9338	0	0	Ki67+	 3308 9232
9339	0	0	Ki67+	 3310 9565
9340	0	0	Ki67+	 3310 9788
9341	0	0	Ki67+	 3311 9200
9342	0	0	Ki67+	 3315 9242
9343	0	0	Ki67+	 3315 9753
9344	0	0	Ki67+	 3318 9768
9345	0	0	Ki67+	 3324 9159
9346	0	0	Ki67+	 3325 9621
9347	0	0	Ki67+	 3338 9393
9348	0	0	Ki67+	 3342 9205
9349	0	0	Ki67+	 3343 9230
9350	0	0	Ki67+	 3343 9414
9351	0	0	Ki67+	 3343 9578
9352	0	0	Ki67+	 3343 9804
9353	0	0	Ki67+	 3354 9194
9354	0	0	Ki67+	 3360 9757
9355	0	0	Ki67+	 3363 9599
9356	0	0	Ki67+	 3367 9261
9357	0	0	Ki67+	 3369 9779
9358	0	0	Ki67+	 3371 9348
9359	0	0	Ki67+	 3373 9808
9360	0	0	Ki67+	 3374 9189
9361	0	0	Ki67+	 3378 9171
9362	0	0	Ki67+	 3381 9618
9363	0	0	Ki67+	 3389 9162
9364	0	0	Ki67+	 3398 9221
9365	0	0	Ki67+	 3419 9166
9366	0	0	Ki67+	 3423 9811
9367	0	0	Ki67+	 3429 9307
9368	0	0	Ki67+	 3439 9539
9369	0	0	Ki67+	 3441 9233
9370	0	0	Ki67+	 3441 9314
9371	0	0	Ki67+	 3443 9807
9372	0	0	Ki67+	 3446 9170
9373	0	0	Ki67+	 3451 9551
9374	0	0	Ki67+	 3452 9262
9375	0	0	Ki67+	 3453 9186
9376	0	0	Ki67+	 3455 9786
9377	0	0	Ki67+	 3461 9206
9378	0	0	Ki67+	 3464 9555
9379	0	0	Ki67+	 3466 9798
9380	0	0	Ki67+	 3468 9729
9381	0	0	Ki67+	 3474 9269
9382	0	0	Ki67+	 3478 9536
9383	0	0	Ki67+	 3480 9230
9384	0	0	Ki67+	 3481 9683
9385	0	0	Ki67+	 3484 9750
9386	0	0	Ki67+	 3488 9781
9387	0	0	Ki67+	 3490 9539
9388	0	0	Ki67+	 3491 9493
9389	0	0	Ki67+	 3494 9523
9390	0	0	Ki67+	 3496 9655
9391	0	0	Ki67+	 3500 9239
9392	0	0	Ki67+	 3500 9793
9393	0	0	Ki67+	 3504 9458
9394	0	0	Ki67+	 3506 9210
9395	0	0	Ki67+	 3511 9597
9396	0	0	Ki67+	 3511 9687
9397	0	0	Ki67+	 3515 9195
9398	0	0	Ki67+	 3515 9500
9399	0	0	Ki67+	 3515 9723
9400	0	0	Ki67+	 3517 9559
9401	0	0	Ki67+	 3518 9663
9402	0	0	Ki67+	 3530 9448
9403	0	0	Ki67+	 3533 9643
9404	0	0	Ki67+	 3535 9774
9405	0	0	Ki67+	 3535 9788
9406	0	0	Ki67+	 3539 9459
9407	0	0	Ki67+	 3544 9744
9408	0	0	Ki67+	 3547 9613
9409	0	0	Ki67+	 3548 9643
9410	0	0	Ki67+	 3549 9681
9411	0	0	Ki67+	 3556 9487
9412	0	0	Ki67+	 3559 9779
9413	0	0	Ki67+	 3564 9715
9414	0	0	Ki67+	 3565 9752
9415	0	0	Ki67+	 3568 9447
9416	0	0	Ki67+	 3569 9693
9417	0	0	Ki67+	 3571 9486
9418	0	0	Ki67+	 3579 9493
9419	0	0	Ki67+	 3581 9611
9420	0	0	Ki67+	 3587 9431
9421	0	0	Ki67+	 3590 9403
9422	0	0	Ki67+	 3592 9647
9423	0	0	Ki67+	 3597 9687
9424	0	0	Ki67+	 3603 9471
9425	0	0	Ki67+	 3603 9618
9426	0	0	Ki67+	 3609 9391
9427	0	0	Ki67+	 3615 9313
9428	0	0	Ki67+	 3615 9525
9429	0	0	Ki67+	 3625 9674
9430	0	0	Ki67+	 3626 9328
9431	0	0	Ki67+	 3629 9629
9432	0	0	Ki67+	 3632 9316
9433	0	0	Ki67+	 3633 9588
9434	0	0	Ki67+	 3638 9289
9435	0	0	Ki67+	 3642 9624
9436	0	0	Ki67+	 3645 9399
9437	0	0	Ki67+	 3646 9649
9438	0	0	Ki67+	 3647 9455
9439	0	0	Ki67+	 3649 9542
9440	0	0	Ki67+	 3650 9526
9441	0	0	Ki67+	 3653 9361
9442	0	0	Ki67+	 3656 9470
9443	0	0	Ki67+	 3665 9603
9444	0	0	Ki67+	 3668 9421
9445	0	0	Ki67+	 3671 9531
9446	0	0	Ki67+	 3672 9175
9447	0	0	Ki67+	 3672 9471
9448	0	0	Ki67+	 3677 9570
9449	0	0	Ki67+	 3679 9652
9450	0	0	Ki67+	 3680 9140
9451	0	0	Ki67+	 3688 9375
9452	0	0	Ki67+	 3688 9628
9453	0	0	Ki67+	 3690 9172
9454	0	0	Ki67+	 3692 9341
9455	0	0	Ki67+	 3693 9585
9456	0	0	Ki67+	 3695 9424
9457	0	0	Ki67+	 3701 9634
9458	0	0	Ki67+	 3706 9195
9459	0	0	Ki67+	 3708 9432
9460	0	0	Ki67+	 3712 9393
9461	0	0	Ki67+	 3715 9362
9462	0	0	Ki67+	 3726 9402
9463	0	0	Ki67+	 3731 9305
9464	0	0	Ki67+	 3732 9329
9465	0	0	Ki67+	 3736 9231
9466	0	0	Ki67+	 3741 9276
9467	0	0	Ki67+	 3742 9357
9468	0	0	Ki67+	 3743 9169
9469	0	0	Ki67+	 3746 9389
9470	0	0	Ki67+	 3753 9281
9471	0	0	Ki67+	 3754 9226
9472	0	0	Ki67+	 3754 9359
9473	0	0	Ki67+	 3757 9252
9474	0	0	Ki67+	 3760 9206
9475	0	0	Ki67+	 3769 9286
9476	0	0	Ki67+	 3775 9255
9477	0	0	Ki67+	 3786 9219
9478	0	0	Ki67+	 3810 9251
9479	0	0	Ki67+	 3813 9452
9480	0	0	Ki67+	 3938 9606
9481	0	0	Ki67+	 3939 9591
9482	0	0	Ki67+	 3960 9566
9483	0	0	Ki67+	 3964 9586
9484	0	0	Ki67+	 3967 9628
9485	0	0	Ki67+	 3972 9535
9486	0	0	Ki67+	 3974 9715
9487	0	0	Ki67+	 3984 9563
9488	0	0	Ki67+	 3988 9746
9489	0	0	Ki67+	 3990 9591
9490	0	0	Ki67+	 3993 9658
9491	0	0	Ki67+	 3996 9623
9492	0	0	Ki67+	 3207 10498
9493	0	0	Ki67+	 3208 10111
9494	0	0	Ki67+	 3216 10530
9495	0	0	Ki67+	 3226 10109
9496	0	0	Ki67+	 3229 10450
9497	0	0	Ki67+	 3238 10549
9498	0	0	Ki67+	 3241 10121
9499	0	0	Ki67+	 3246 10477
9500	0	0	Ki67+	 3251 10361
9501	0	0	Ki67+	 3252 10689
9502	0	0	Ki67+	 3258 10629
9503	0	0	Ki67+	 3260 10103
9504	0	0	Ki67+	 3263 10335
9505	0	0	Ki67+	 3264 10385
9506	0	0	Ki67+	 3265 10682
9507	0	0	Ki67+	 3267 10702
9508	0	0	Ki67+	 3269 10322
9509	0	0	Ki67+	 3269 10656
9510	0	0	Ki67+	 3272 10203
9511	0	0	Ki67+	 3272 10619
9512	0	0	Ki67+	 3277 10219
9513	0	0	Ki67+	 3277 10249
9514	0	0	Ki67+	 3277 10367
9515	0	0	Ki67+	 3278 10092
9516	0	0	Ki67+	 3278 10682
9517	0	0	Ki67+	 3279 10404
9518	0	0	Ki67+	 3281 10561
9519	0	0	Ki67+	 3286 10645
9520	0	0	Ki67+	 3288 10337
9521	0	0	Ki67+	 3294 10703
9522	0	0	Ki67+	 3295 10105
9523	0	0	Ki67+	 3295 10127
9524	0	0	Ki67+	 3296 10084
9525	0	0	Ki67+	 3297 10367
9526	0	0	Ki67+	 3303 10508
9527	0	0	Ki67+	 3305 10207
9528	0	0	Ki67+	 3306 10667
9529	0	0	Ki67+	 3311 10307
9530	0	0	Ki67+	 3319 10470
9531	0	0	Ki67+	 3322 10061
9532	0	0	Ki67+	 3323 10360
9533	0	0	Ki67+	 3325 10095
9534	0	0	Ki67+	 3326 10390
9535	0	0	Ki67+	 3327 10180
9536	0	0	Ki67+	 3331 10454
9537	0	0	Ki67+	 3332 10212
9538	0	0	Ki67+	 3333 10570
9539	0	0	Ki67+	 3337 10058
9540	0	0	Ki67+	 3342 10314
9541	0	0	Ki67+	 3345 10174
9542	0	0	Ki67+	 3346 10435
9543	0	0	Ki67+	 3346 10630
9544	0	0	Ki67+	 3353 10574
9545	0	0	Ki67+	 3354 10203
9546	0	0	Ki67+	 3356 10038
9547	0	0	Ki67+	 3356 10686
9548	0	0	Ki67+	 3357 10315
9549	0	0	Ki67+	 3368 10052
9550	0	0	Ki67+	 3373 10566
9551	0	0	Ki67+	 3375 10290
9552	0	0	Ki67+	 3375 10386
9553	0	0	Ki67+	 3379 10636
9554	0	0	Ki67+	 3382 10649
9555	0	0	Ki67+	 3386 10029
9556	0	0	Ki67+	 3388 10008
9557	0	0	Ki67+	 3388 10172
9558	0	0	Ki67+	 3390 10273
9559	0	0	Ki67+	 3395 10239
9560	0	0	Ki67+	 3397 10572
9561	0	0	Ki67+	 3400 10547
9562	0	0	Ki67+	 3405 10004
9563	0	0	Ki67+	 3407 10645
9564	0	0	Ki67+	 3408 10022
9565	0	0	Ki67+	 3410 10388
9566	0	0	Ki67+	 3415 10480
9567	0	0	Ki67+	 3416 10267
9568	0	0	Ki67+	 3420 10657
9569	0	0	Ki67+	 3422 10223
9570	0	0	Ki67+	 3424 10502
9571	0	0	Ki67+	 3428 10382
9572	0	0	Ki67+	 3432 9990
9573	0	0	Ki67+	 3434 10007
9574	0	0	Ki67+	 3436 10411
9575	0	0	Ki67+	 3437 10562
9576	0	0	Ki67+	 3440 10612
9577	0	0	Ki67+	 3441 10642
9578	0	0	Ki67+	 3442 10542
9579	0	0	Ki67+	 3448 10219
9580	0	0	Ki67+	 3448 10467
9581	0	0	Ki67+	 3451 9990
9582	0	0	Ki67+	 3456 10356
9583	0	0	Ki67+	 3456 10402
9584	0	0	Ki67+	 3456 10516
9585	0	0	Ki67+	 3462 10421
9586	0	0	Ki67+	 3465 10127
9587	0	0	Ki67+	 3466 10105
9588	0	0	Ki67+	 3466 10497
9589	0	0	Ki67+	 3481 10128
9590	0	0	Ki67+	 3484 10110
9591	0	0	Ki67+	 3486 10397
9592	0	0	Ki67+	 3490 10098
9593	0	0	Ki67+	 3491 10348
9594	0	0	Ki67+	 3493 10534
9595	0	0	Ki67+	 3500 10592
9596	0	0	Ki67+	 3501 10199
9597	0	0	Ki67+	 3502 10624
9598	0	0	Ki67+	 3503 10524
9599	0	0	Ki67+	 3505 10022
9600	0	0	Ki67+	 3506 10482
9601	0	0	Ki67+	 3514 10611
9602	0	0	Ki67+	 3516 10408
9603	0	0	Ki67+	 3516 10455
9604	0	0	Ki67+	 3520 10089
9605	0	0	Ki67+	 3522 10059
9606	0	0	Ki67+	 3525 10438
9607	0	0	Ki67+	 3529 10504
9608	0	0	Ki67+	 3530 10527
9609	0	0	Ki67+	 3536 10055
9610	0	0	Ki67+	 3536 10381
9611	0	0	Ki67+	 3536 10577
9612	0	0	Ki67+	 3537 10334
9613	0	0	Ki67+	 3539 10246
9614	0	0	Ki67+	 3546 10484
9615	0	0	Ki67+	 3555 10581
9616	0	0	Ki67+	 3556 10510
9617	0	0	Ki67+	 3557 10528
9618	0	0	Ki67+	 3561 10386
9619	0	0	Ki67+	 3561 10569
9620	0	0	Ki67+	 3564 10336
9621	0	0	Ki67+	 3572 10494
9622	0	0	Ki67+	 3575 10439
9623	0	0	Ki67+	 3577 10515
9624	0	0	Ki67+	 3582 10263
9625	0	0	Ki67+	 3588 10504
9626	0	0	Ki67+	 3590 10547
9627	0	0	Ki67+	 3590 10571
9628	0	0	Ki67+	 3594 10410
9629	0	0	Ki67+	 3599 10587
9630	0	0	Ki67+	 3604 10273
9631	0	0	Ki67+	 3605 10383
9632	0	0	Ki67+	 3609 10691
9633	0	0	Ki67+	 3611 10554
9634	0	0	Ki67+	 3612 10407
9635	0	0	Ki67+	 3616 10735
9636	0	0	Ki67+	 3618 10446
9637	0	0	Ki67+	 3638 10712
9638	0	0	Ki67+	 3646 10561
9639	0	0	Ki67+	 3651 10619
9640	0	0	Ki67+	 3667 10726
9641	0	0	Ki67+	 3673 10629
9642	0	0	Ki67+	 3683 10600
9643	0	0	Ki67+	 3692 10626
9644	0	0	Ki67+	 3698 10200
9645	0	0	Ki67+	 3703 10453
9646	0	0	Ki67+	 3709 10605
9647	0	0	Ki67+	 3711 10233
9648	0	0	Ki67+	 3715 10203
9649	0	0	Ki67+	 3723 10374
9650	0	0	Ki67+	 3725 10348
9651	0	0	Ki67+	 3727 10392
9652	0	0	Ki67+	 3733 10226
9653	0	0	Ki67+	 3738 10517
9654	0	0	Ki67+	 3739 10252
9655	0	0	Ki67+	 3742 10176
9656	0	0	Ki67+	 3743 10272
9657	0	0	Ki67+	 3744 10349
9658	0	0	Ki67+	 3745 10528
9659	0	0	Ki67+	 3752 10396
9660	0	0	Ki67+	 3758 10269
9661	0	0	Ki67+	 3758 10287
9662	0	0	Ki67+	 3759 10179
9663	0	0	Ki67+	 3762 10418
9664	0	0	Ki67+	 3762 10522
9665	0	0	Ki67+	 3764 10208
9666	0	0	Ki67+	 3771 10252
9667	0	0	Ki67+	 3773 10188
9668	0	0	Ki67+	 3774 10553
9669	0	0	Ki67+	 3782 10290
9670	0	0	Ki67+	 3783 10163
9671	0	0	Ki67+	 3793 10526
9672	0	0	Ki67+	 3795 10571
9673	0	0	Ki67+	 3796 10484
9674	0	0	Ki67+	 3799 10306
9675	0	0	Ki67+	 3803 10330
9676	0	0	Ki67+	 3803 10378
9677	0	0	Ki67+	 3814 10553
9678	0	0	Ki67+	 3817 10604
9679	0	0	Ki67+	 3818 10168
9680	0	0	Ki67+	 3819 10259
9681	0	0	Ki67+	 3819 10389
9682	0	0	Ki67+	 3819 10490
9683	0	0	Ki67+	 3822 10154
9684	0	0	Ki67+	 3822 10362
9685	0	0	Ki67+	 3823 10514
9686	0	0	Ki67+	 3825 10619
9687	0	0	Ki67+	 3828 10600
9688	0	0	Ki67+	 3836 10144
9689	0	0	Ki67+	 3837 10539
9690	0	0	Ki67+	 3838 10271
9691	0	0	Ki67+	 3839 10579
9692	0	0	Ki67+	 3839 10624
9693	0	0	Ki67+	 3842 10526
9694	0	0	Ki67+	 3848 10164
9695	0	0	Ki67+	 3851 9963
9696	0	0	Ki67+	 3851 10433
9697	0	0	Ki67+	 3852 10189
9698	0	0	Ki67+	 3852 10405
9699	0	0	Ki67+	 3852 10480
9700	0	0	Ki67+	 3857 10636
9701	0	0	Ki67+	 3858 10075
9702	0	0	Ki67+	 3860 10504
9703	0	0	Ki67+	 3862 10720
9704	0	0	Ki67+	 3863 10139
9705	0	0	Ki67+	 3865 10214
9706	0	0	Ki67+	 3867 10554
9707	0	0	Ki67+	 3868 10175
9708	0	0	Ki67+	 3871 10689
9709	0	0	Ki67+	 3873 10440
9710	0	0	Ki67+	 3874 10468
9711	0	0	Ki67+	 3879 10399
9712	0	0	Ki67+	 3883 10231
9713	0	0	Ki67+	 3892 10134
9714	0	0	Ki67+	 3893 10631
9715	0	0	Ki67+	 3894 10515
9716	0	0	Ki67+	 3897 10294
9717	0	0	Ki67+	 3902 10440
9718	0	0	Ki67+	 3908 10479
9719	0	0	Ki67+	 3910 10633
9720	0	0	Ki67+	 3913 10157
9721	0	0	Ki67+	 3913 10404
9722	0	0	Ki67+	 3913 10581
9723	0	0	Ki67+	 3915 10113
9724	0	0	Ki67+	 3919 10557
9725	0	0	Ki67+	 3922 10221
9726	0	0	Ki67+	 3922 10471
9727	0	0	Ki67+	 3924 10603
9728	0	0	Ki67+	 3925 10510
9729	0	0	Ki67+	 3929 10723
9730	0	0	Ki67+	 3930 10439
9731	0	0	Ki67+	 3931 10661
9732	0	0	Ki67+	 3934 10115
9733	0	0	Ki67+	 3942 10515
9734	0	0	Ki67+	 3944 10419
9735	0	0	Ki67+	 3945 10473
9736	0	0	Ki67+	 3950 10006
9737	0	0	Ki67+	 3951 10333
9738	0	0	Ki67+	 3952 10726
9739	0	0	Ki67+	 3965 10620
9740	0	0	Ki67+	 3966 10208
9741	0	0	Ki67+	 3967 10491
9742	0	0	Ki67+	 3972 10303
9743	0	0	Ki67+	 3974 10346
9744	0	0	Ki67+	 3974 10435
9745	0	0	Ki67+	 3977 10563
9746	0	0	Ki67+	 3982 10314
9747	0	0	Ki67+	 3990 10138
9748	0	0	Ki67+	 3990 10642
9749	0	0	Ki67+	 3991 10195
9750	0	0	Ki67+	 3995 10159
9751	0	0	Ki67+	 3995 10349
9752	0	0	Ki67+	 3998 9962
9753	0	0	Ki67+	 3207 11398
9754	0	0	Ki67+	 3216 10915
9755	0	0	Ki67+	 3217 11534
9756	0	0	Ki67+	 3219 11414
9757	0	0	Ki67+	 3222 11496
9758	0	0	Ki67+	 3224 10808
9759	0	0	Ki67+	 3225 10982
9760	0	0	Ki67+	 3225 11246
9761	0	0	Ki67+	 3233 10839
9762	0	0	Ki67+	 3234 10784
9763	0	0	Ki67+	 3235 10888
9764	0	0	Ki67+	 3237 10958
9765	0	0	Ki67+	 3239 11000
9766	0	0	Ki67+	 3244 11344
9767	0	0	Ki67+	 3245 10974
9768	0	0	Ki67+	 3247 11365
9769	0	0	Ki67+	 3248 11482
9770	0	0	Ki67+	 3251 10838
9771	0	0	Ki67+	 3252 10919
9772	0	0	Ki67+	 3257 10814
9773	0	0	Ki67+	 3257 11206
9774	0	0	Ki67+	 3260 11017
9775	0	0	Ki67+	 3263 11349
9776	0	0	Ki67+	 3264 10850
9777	0	0	Ki67+	 3265 11396
9778	0	0	Ki67+	 3267 10983
9779	0	0	Ki67+	 3271 10779
9780	0	0	Ki67+	 3271 10943
9781	0	0	Ki67+	 3271 11460
9782	0	0	Ki67+	 3273 10960
9783	0	0	Ki67+	 3278 11037
9784	0	0	Ki67+	 3279 10768
9785	0	0	Ki67+	 3279 11018
9786	0	0	Ki67+	 3282 10883
9787	0	0	Ki67+	 3283 11303
9788	0	0	Ki67+	 3287 11362
9789	0	0	Ki67+	 3290 11003
9790	0	0	Ki67+	 3292 10939
9791	0	0	Ki67+	 3293 11269
9792	0	0	Ki67+	 3294 10866
9793	0	0	Ki67+	 3295 10962
9794	0	0	Ki67+	 3296 10841
9795	0	0	Ki67+	 3298 11059
9796	0	0	Ki67+	 3299 11027
9797	0	0	Ki67+	 3302 10803
9798	0	0	Ki67+	 3312 10998
9799	0	0	Ki67+	 3313 11472
9800	0	0	Ki67+	 3320 11184
9801	0	0	Ki67+	 3321 10969
9802	0	0	Ki67+	 3322 10938
9803	0	0	Ki67+	 3322 11078
9804	0	0	Ki67+	 3323 11052
9805	0	0	Ki67+	 3327 10749
9806	0	0	Ki67+	 3327 11506
9807	0	0	Ki67+	 3328 11212
9808	0	0	Ki67+	 3329 10916
9809	0	0	Ki67+	 3333 11018
9810	0	0	Ki67+	 3342 10949
9811	0	0	Ki67+	 3347 10760
9812	0	0	Ki67+	 3349 11407
9813	0	0	Ki67+	 3350 11206
9814	0	0	Ki67+	 3352 11483
9815	0	0	Ki67+	 3353 11285
9816	0	0	Ki67+	 3353 11326
9817	0	0	Ki67+	 3359 11101
9818	0	0	Ki67+	 3360 11059
9819	0	0	Ki67+	 3361 10855
9820	0	0	Ki67+	 3368 10952
9821	0	0	Ki67+	 3372 11249
9822	0	0	Ki67+	 3376 10933
9823	0	0	Ki67+	 3379 11300
9824	0	0	Ki67+	 3380 10833
9825	0	0	Ki67+	 3381 11196
9826	0	0	Ki67+	 3381 11331
9827	0	0	Ki67+	 3386 11113
9828	0	0	Ki67+	 3387 10968
9829	0	0	Ki67+	 3389 10874
9830	0	0	Ki67+	 3389 11048
9831	0	0	Ki67+	 3390 10914
9832	0	0	Ki67+	 3390 11361
9833	0	0	Ki67+	 3392 11249
9834	0	0	Ki67+	 3397 10961
9835	0	0	Ki67+	 3403 11113
9836	0	0	Ki67+	 3404 11089
9837	0	0	Ki67+	 3405 11135
9838	0	0	Ki67+	 3413 11165
9839	0	0	Ki67+	 3417 10865
9840	0	0	Ki67+	 3424 10780
9841	0	0	Ki67+	 3426 11137
9842	0	0	Ki67+	 3427 10873
9843	0	0	Ki67+	 3427 11221
9844	0	0	Ki67+	 3435 11472
9845	0	0	Ki67+	 3440 11185
9846	0	0	Ki67+	 3440 11198
9847	0	0	Ki67+	 3453 11211
9848	0	0	Ki67+	 3456 11387
9849	0	0	Ki67+	 3464 11140
9850	0	0	Ki67+	 3468 10935
9851	0	0	Ki67+	 3471 11390
9852	0	0	Ki67+	 3478 10967
9853	0	0	Ki67+	 3483 10808
9854	0	0	Ki67+	 3486 11064
9855	0	0	Ki67+	 3491 10903
9856	0	0	Ki67+	 3496 10964
9857	0	0	Ki67+	 3503 10764
9858	0	0	Ki67+	 3505 10920
9859	0	0	Ki67+	 3510 10835
9860	0	0	Ki67+	 3512 11015
9861	0	0	Ki67+	 3512 11111
9862	0	0	Ki67+	 3512 11137
9863	0	0	Ki67+	 3521 10958
9864	0	0	Ki67+	 3524 11048
9865	0	0	Ki67+	 3531 11196
9866	0	0	Ki67+	 3535 10845
9867	0	0	Ki67+	 3544 11128
9868	0	0	Ki67+	 3547 11029
9869	0	0	Ki67+	 3548 10989
9870	0	0	Ki67+	 3549 10873
9871	0	0	Ki67+	 3554 10960
9872	0	0	Ki67+	 3556 11150
9873	0	0	Ki67+	 3559 11357
9874	0	0	Ki67+	 3562 10766
9875	0	0	Ki67+	 3563 10810
9876	0	0	Ki67+	 3567 11286
9877	0	0	Ki67+	 3569 11036
9878	0	0	Ki67+	 3571 10932
9879	0	0	Ki67+	 3579 11403
9880	0	0	Ki67+	 3580 11032
9881	0	0	Ki67+	 3582 11150
9882	0	0	Ki67+	 3585 11295
9883	0	0	Ki67+	 3585 11344
9884	0	0	Ki67+	 3594 10756
9885	0	0	Ki67+	 3596 10737
9886	0	0	Ki67+	 3598 10849
9887	0	0	Ki67+	 3598 10905
9888	0	0	Ki67+	 3598 11535
9889	0	0	Ki67+	 3599 10777
9890	0	0	Ki67+	 3599 10928
9891	0	0	Ki67+	 3609 10962
9892	0	0	Ki67+	 3612 10855
9893	0	0	Ki67+	 3613 10982
9894	0	0	Ki67+	 3613 11178
9895	0	0	Ki67+	 3615 10937
9896	0	0	Ki67+	 3624 11408
9897	0	0	Ki67+	 3625 11138
9898	0	0	Ki67+	 3631 11064
9899	0	0	Ki67+	 3631 11368
9900	0	0	Ki67+	 3635 10914
9901	0	0	Ki67+	 3636 10865
9902	0	0	Ki67+	 3644 11169
9903	0	0	Ki67+	 3656 10802
9904	0	0	Ki67+	 3657 11201
9905	0	0	Ki67+	 3657 11342
9906	0	0	Ki67+	 3663 10925
9907	0	0	Ki67+	 3665 10840
9908	0	0	Ki67+	 3667 10752
9909	0	0	Ki67+	 3679 10831
9910	0	0	Ki67+	 3681 10929
9911	0	0	Ki67+	 3690 11121
9912	0	0	Ki67+	 3696 11134
9913	0	0	Ki67+	 3705 11371
9914	0	0	Ki67+	 3715 11227
9915	0	0	Ki67+	 3717 11205
9916	0	0	Ki67+	 3719 11373
9917	0	0	Ki67+	 3723 11246
9918	0	0	Ki67+	 3731 11195
9919	0	0	Ki67+	 3731 11470
9920	0	0	Ki67+	 3734 11149
9921	0	0	Ki67+	 3734 11181
9922	0	0	Ki67+	 3748 11316
9923	0	0	Ki67+	 3751 11283
9924	0	0	Ki67+	 3762 11206
9925	0	0	Ki67+	 3806 10749
9926	0	0	Ki67+	 3817 10790
9927	0	0	Ki67+	 3819 10759
9928	0	0	Ki67+	 3854 10752
9929	0	0	Ki67+	 3854 11241
9930	0	0	Ki67+	 3856 10806
9931	0	0	Ki67+	 3868 10835
9932	0	0	Ki67+	 3871 10819
9933	0	0	Ki67+	 3890 11028
9934	0	0	Ki67+	 3892 11044
9935	0	0	Ki67+	 3899 10749
9936	0	0	Ki67+	 3899 10996
9937	0	0	Ki67+	 3900 10970
9938	0	0	Ki67+	 3904 11244
9939	0	0	Ki67+	 3908 10857
9940	0	0	Ki67+	 3921 11078
9941	0	0	Ki67+	 3927 10999
9942	0	0	Ki67+	 3928 10869
9943	0	0	Ki67+	 3930 10754
9944	0	0	Ki67+	 3933 11321
9945	0	0	Ki67+	 3936 11054
9946	0	0	Ki67+	 3942 11235
9947	0	0	Ki67+	 3944 10749
9948	0	0	Ki67+	 3944 11000
9949	0	0	Ki67+	 3954 10763
9950	0	0	Ki67+	 3954 10833
9951	0	0	Ki67+	 3958 11029
9952	0	0	Ki67+	 3960 11286
9953	0	0	Ki67+	 3963 11202
9954	0	0	Ki67+	 3964 11384
9955	0	0	Ki67+	 3971 11013
9956	0	0	Ki67+	 3974 11274
9957	0	0	Ki67+	 3975 11087
9958	0	0	Ki67+	 3979 10976
9959	0	0	Ki67+	 3980 11203
9960	0	0	Ki67+	 3982 11052
9961	0	0	Ki67+	 3208 11633
9962	0	0	Ki67+	 3212 11559
9963	0	0	Ki67+	 3227 11647
9964	0	0	Ki67+	 3235 11587
9965	0	0	Ki67+	 3235 11671
9966	0	0	Ki67+	 3241 11711
9967	0	0	Ki67+	 3245 12175
9968	0	0	Ki67+	 3248 11700
9969	0	0	Ki67+	 3266 11575
9970	0	0	Ki67+	 3281 11574
9971	0	0	Ki67+	 3305 11577
9972	0	0	Ki67+	 3318 11787
9973	0	0	Ki67+	 3323 11866
9974	0	0	Ki67+	 3345 11716
9975	0	0	Ki67+	 3345 11848
9976	0	0	Ki67+	 3351 11610
9977	0	0	Ki67+	 3356 12141
9978	0	0	Ki67+	 3366 11567
9979	0	0	Ki67+	 3366 11773
9980	0	0	Ki67+	 3372 12224
9981	0	0	Ki67+	 3374 11894
9982	0	0	Ki67+	 3378 12135
9983	0	0	Ki67+	 3383 11807
9984	0	0	Ki67+	 3389 12253
9985	0	0	Ki67+	 3390 11656
9986	0	0	Ki67+	 3398 11838
9987	0	0	Ki67+	 3402 12219
9988	0	0	Ki67+	 3407 11915
9989	0	0	Ki67+	 3410 11900
9990	0	0	Ki67+	 3413 12118
9991	0	0	Ki67+	 3425 12144
9992	0	0	Ki67+	 3427 11928
9993	0	0	Ki67+	 3428 12182
9994	0	0	Ki67+	 3442 12134
9995	0	0	Ki67+	 3449 11858
9996	0	0	Ki67+	 3450 11697
9997	0	0	Ki67+	 3457 11829
9998	0	0	Ki67+	 3459 12203
9999	0	0	Ki67+	 3462 11646
10000	0	0	Ki67+	 3463 11622
10001	0	0	Ki67+	 3463 12330
10002	0	0	Ki67+	 3468 12146
10003	0	0	Ki67+	 3471 11712
10004	0	0	Ki67+	 3476 11877
10005	0	0	Ki67+	 3484 11936
10006	0	0	Ki67+	 3485 11645
10007	0	0	Ki67+	 3488 11703
10008	0	0	Ki67+	 3494 11947
10009	0	0	Ki67+	 3497 12266
10010	0	0	Ki67+	 3499 11701
10011	0	0	Ki67+	 3500 11919
10012	0	0	Ki67+	 3500 12222
10013	0	0	Ki67+	 3506 12135
10014	0	0	Ki67+	 3512 12197
10015	0	0	Ki67+	 3513 11673
10016	0	0	Ki67+	 3514 11842
10017	0	0	Ki67+	 3523 11688
10018	0	0	Ki67+	 3525 12322
10019	0	0	Ki67+	 3527 12158
10020	0	0	Ki67+	 3527 12229
10021	0	0	Ki67+	 3536 12189
10022	0	0	Ki67+	 3536 12246
10023	0	0	Ki67+	 3547 12113
10024	0	0	Ki67+	 3548 11951
10025	0	0	Ki67+	 3549 12225
10026	0	0	Ki67+	 3551 12211
10027	0	0	Ki67+	 3552 12272
10028	0	0	Ki67+	 3553 12240
10029	0	0	Ki67+	 3555 12154
10030	0	0	Ki67+	 3557 12175
10031	0	0	Ki67+	 3557 12258
10032	0	0	Ki67+	 3558 11932
10033	0	0	Ki67+	 3564 11909
10034	0	0	Ki67+	 3568 11729
10035	0	0	Ki67+	 3569 11981
10036	0	0	Ki67+	 3570 12238
10037	0	0	Ki67+	 3573 11853
10038	0	0	Ki67+	 3580 11546
10039	0	0	Ki67+	 3582 12117
10040	0	0	Ki67+	 3588 11736
10041	0	0	Ki67+	 3593 12144
10042	0	0	Ki67+	 3612 11910
10043	0	0	Ki67+	 3614 12121
10044	0	0	Ki67+	 3616 11700
10045	0	0	Ki67+	 3616 11896
10046	0	0	Ki67+	 3622 12327
10047	0	0	Ki67+	 3626 11769
10048	0	0	Ki67+	 3629 12303
10049	0	0	Ki67+	 3634 11824
10050	0	0	Ki67+	 3635 11583
10051	0	0	Ki67+	 3641 12005
10052	0	0	Ki67+	 3647 12158
10053	0	0	Ki67+	 3649 11718
10054	0	0	Ki67+	 3651 12143
10055	0	0	Ki67+	 3657 11918
10056	0	0	Ki67+	 3658 11983
10057	0	0	Ki67+	 3661 11602
10058	0	0	Ki67+	 3663 12133
10059	0	0	Ki67+	 3665 11829
10060	0	0	Ki67+	 3666 11950
10061	0	0	Ki67+	 3667 12005
10062	0	0	Ki67+	 3670 12078
10063	0	0	Ki67+	 3674 12180
10064	0	0	Ki67+	 3676 11836
10065	0	0	Ki67+	 3688 11566
10066	0	0	Ki67+	 3690 11894
10067	0	0	Ki67+	 3690 11985
10068	0	0	Ki67+	 3694 12270
10069	0	0	Ki67+	 3696 11826
10070	0	0	Ki67+	 3697 12294
10071	0	0	Ki67+	 3701 11602
10072	0	0	Ki67+	 3702 11809
10073	0	0	Ki67+	 3702 12137
10074	0	0	Ki67+	 3708 11907
10075	0	0	Ki67+	 3710 12005
10076	0	0	Ki67+	 3711 11859
10077	0	0	Ki67+	 3712 11835
10078	0	0	Ki67+	 3722 11690
10079	0	0	Ki67+	 3725 11821
10080	0	0	Ki67+	 3730 12015
10081	0	0	Ki67+	 3731 11871
10082	0	0	Ki67+	 3735 11922
10083	0	0	Ki67+	 3738 12000
10084	0	0	Ki67+	 3739 12178
10085	0	0	Ki67+	 3741 11982
10086	0	0	Ki67+	 3743 12028
10087	0	0	Ki67+	 3745 12231
10088	0	0	Ki67+	 3746 11759
10089	0	0	Ki67+	 3747 11577
10090	0	0	Ki67+	 3747 12014
10091	0	0	Ki67+	 3748 11791
10092	0	0	Ki67+	 3751 11987
10093	0	0	Ki67+	 3755 11831
10094	0	0	Ki67+	 3757 12165
10095	0	0	Ki67+	 3760 11573
10096	0	0	Ki67+	 3763 11782
10097	0	0	Ki67+	 3764 12021
10098	0	0	Ki67+	 3777 12191
10099	0	0	Ki67+	 3788 11858
10100	0	0	Ki67+	 3788 12174
10101	0	0	Ki67+	 3796 11684
10102	0	0	Ki67+	 3799 11716
10103	0	0	Ki67+	 3803 11898
10104	0	0	Ki67+	 3808 11816
10105	0	0	Ki67+	 3821 12323
10106	0	0	Ki67+	 3824 11824
10107	0	0	Ki67+	 3830 11686
10108	0	0	Ki67+	 3838 11775
10109	0	0	Ki67+	 3839 11650
10110	0	0	Ki67+	 3839 12264
10111	0	0	Ki67+	 3843 11689
10112	0	0	Ki67+	 3849 11875
10113	0	0	Ki67+	 3855 11703
10114	0	0	Ki67+	 3860 11679
10115	0	0	Ki67+	 3865 12246
10116	0	0	Ki67+	 3866 11796
10117	0	0	Ki67+	 3866 11907
10118	0	0	Ki67+	 3867 11669
10119	0	0	Ki67+	 3882 11697
10120	0	0	Ki67+	 3960 12121
10121	0	0	Ki67+	 3209 13017
10122	0	0	Ki67+	 3223 13112
10123	0	0	Ki67+	 3255 13045
10124	0	0	Ki67+	 3367 12792
10125	0	0	Ki67+	 3408 13063
10126	0	0	Ki67+	 3417 12423
10127	0	0	Ki67+	 3417 12923
10128	0	0	Ki67+	 3421 12441
10129	0	0	Ki67+	 3439 12629
10130	0	0	Ki67+	 3451 12669
10131	0	0	Ki67+	 3452 12470
10132	0	0	Ki67+	 3472 12368
10133	0	0	Ki67+	 3484 12712
10134	0	0	Ki67+	 3485 12388
10135	0	0	Ki67+	 3487 12561
10136	0	0	Ki67+	 3500 12548
10137	0	0	Ki67+	 3520 12436
10138	0	0	Ki67+	 3521 12821
10139	0	0	Ki67+	 3524 12722
10140	0	0	Ki67+	 3528 12528
10141	0	0	Ki67+	 3530 12762
10142	0	0	Ki67+	 3535 12910
10143	0	0	Ki67+	 3539 12685
10144	0	0	Ki67+	 3541 12860
10145	0	0	Ki67+	 3542 12926
10146	0	0	Ki67+	 3550 12846
10147	0	0	Ki67+	 3551 12593
10148	0	0	Ki67+	 3557 12743
10149	0	0	Ki67+	 3557 12804
10150	0	0	Ki67+	 3565 12502
10151	0	0	Ki67+	 3568 12560
10152	0	0	Ki67+	 3572 12451
10153	0	0	Ki67+	 3572 12882
10154	0	0	Ki67+	 3573 12924
10155	0	0	Ki67+	 3584 12907
10156	0	0	Ki67+	 3589 12754
10157	0	0	Ki67+	 3589 13061
10158	0	0	Ki67+	 3591 12575
10159	0	0	Ki67+	 3591 12717
10160	0	0	Ki67+	 3592 12985
10161	0	0	Ki67+	 3598 12839
10162	0	0	Ki67+	 3599 13023
10163	0	0	Ki67+	 3606 12650
10164	0	0	Ki67+	 3612 13058
10165	0	0	Ki67+	 3614 13092
10166	0	0	Ki67+	 3616 13011
10167	0	0	Ki67+	 3627 12780
10168	0	0	Ki67+	 3631 12614
10169	0	0	Ki67+	 3640 12681
10170	0	0	Ki67+	 3644 12623
10171	0	0	Ki67+	 3650 12511
10172	0	0	Ki67+	 3651 12986
10173	0	0	Ki67+	 3652 13102
10174	0	0	Ki67+	 3654 13058
10175	0	0	Ki67+	 3661 12816
10176	0	0	Ki67+	 3662 13093
10177	0	0	Ki67+	 3665 12574
10178	0	0	Ki67+	 3670 12596
10179	0	0	Ki67+	 3677 13092
10180	0	0	Ki67+	 3678 12882
10181	0	0	Ki67+	 3681 12729
10182	0	0	Ki67+	 3683 12803
10183	0	0	Ki67+	 3684 13105
10184	0	0	Ki67+	 3685 12369
10185	0	0	Ki67+	 3686 12679
10186	0	0	Ki67+	 3693 13077
10187	0	0	Ki67+	 3703 12814
10188	0	0	Ki67+	 3708 12372
10189	0	0	Ki67+	 3714 12623
10190	0	0	Ki67+	 3717 12523
10191	0	0	Ki67+	 3726 12575
10192	0	0	Ki67+	 3731 12725
10193	0	0	Ki67+	 3733 12548
10194	0	0	Ki67+	 3736 12361
10195	0	0	Ki67+	 3738 13081
10196	0	0	Ki67+	 3739 12635
10197	0	0	Ki67+	 3745 12548
10198	0	0	Ki67+	 3746 13047
10199	0	0	Ki67+	 3752 12957
10200	0	0	Ki67+	 3755 12651
10201	0	0	Ki67+	 3758 13112
10202	0	0	Ki67+	 3759 12363
10203	0	0	Ki67+	 3767 12819
10204	0	0	Ki67+	 3768 12496
10205	0	0	Ki67+	 3783 12811
10206	0	0	Ki67+	 3786 12341
10207	0	0	Ki67+	 3787 12363
10208	0	0	Ki67+	 3789 12587
10209	0	0	Ki67+	 3789 12597
10210	0	0	Ki67+	 3791 12412
10211	0	0	Ki67+	 3794 12995
10212	0	0	Ki67+	 3800 12732
10213	0	0	Ki67+	 3804 12649
10214	0	0	Ki67+	 3807 12825
10215	0	0	Ki67+	 3815 13033
10216	0	0	Ki67+	 3819 13008
10217	0	0	Ki67+	 3822 12568
10218	0	0	Ki67+	 3822 13065
10219	0	0	Ki67+	 3827 12726
10220	0	0	Ki67+	 3831 12927
10221	0	0	Ki67+	 3832 12632
10222	0	0	Ki67+	 3835 12396
10223	0	0	Ki67+	 3849 12821
10224	0	0	Ki67+	 3849 13028
10225	0	0	Ki67+	 3852 12750
10226	0	0	Ki67+	 3852 12990
10227	0	0	Ki67+	 3860 12550
10228	0	0	Ki67+	 3864 12799
10229	0	0	Ki67+	 3867 12958
10230	0	0	Ki67+	 3870 13059
10231	0	0	Ki67+	 3875 12789
10232	0	0	Ki67+	 3876 12516
10233	0	0	Ki67+	 3887 12933
10234	0	0	Ki67+	 3888 12599
10235	0	0	Ki67+	 3892 12999
10236	0	0	Ki67+	 3897 12420
10237	0	0	Ki67+	 3898 12520
10238	0	0	Ki67+	 3901 12806
10239	0	0	Ki67+	 3902 12870
10240	0	0	Ki67+	 3903 12560
10241	0	0	Ki67+	 3906 12450
10242	0	0	Ki67+	 3907 12571
10243	0	0	Ki67+	 3912 12841
10244	0	0	Ki67+	 3918 12868
10245	0	0	Ki67+	 3920 12574
10246	0	0	Ki67+	 3931 12449
10247	0	0	Ki67+	 3931 12561
10248	0	0	Ki67+	 3939 12952
10249	0	0	Ki67+	 3944 12843
10250	0	0	Ki67+	 3960 12517
10251	0	0	Ki67+	 3963 12535
10252	0	0	Ki67+	 3967 12767
10253	0	0	Ki67+	 3972 13043
10254	0	0	Ki67+	 3978 13100
10255	0	0	Ki67+	 3989 12794
10256	0	0	Ki67+	 3994 13003
10257	0	0	Ki67+	 3202 13182
10258	0	0	Ki67+	 3202 13372
10259	0	0	Ki67+	 3209 13630
10260	0	0	Ki67+	 3212 13721
10261	0	0	Ki67+	 3215 13427
10262	0	0	Ki67+	 3225 13359
10263	0	0	Ki67+	 3226 13465
10264	0	0	Ki67+	 3227 13433
10265	0	0	Ki67+	 3228 13571
10266	0	0	Ki67+	 3230 13154
10267	0	0	Ki67+	 3230 13779
10268	0	0	Ki67+	 3245 13789
10269	0	0	Ki67+	 3256 13475
10270	0	0	Ki67+	 3258 13598
10271	0	0	Ki67+	 3261 13530
10272	0	0	Ki67+	 3264 13798
10273	0	0	Ki67+	 3269 13718
10274	0	0	Ki67+	 3271 13640
10275	0	0	Ki67+	 3274 13780
10276	0	0	Ki67+	 3280 13598
10277	0	0	Ki67+	 3287 13641
10278	0	0	Ki67+	 3291 13791
10279	0	0	Ki67+	 3307 13640
10280	0	0	Ki67+	 3322 13642
10281	0	0	Ki67+	 3330 13719
10282	0	0	Ki67+	 3340 13321
10283	0	0	Ki67+	 3341 13335
10284	0	0	Ki67+	 3345 13379
10285	0	0	Ki67+	 3354 13413
10286	0	0	Ki67+	 3357 13439
10287	0	0	Ki67+	 3361 13316
10288	0	0	Ki67+	 3376 13860
10289	0	0	Ki67+	 3386 13437
10290	0	0	Ki67+	 3390 13503
10291	0	0	Ki67+	 3395 13449
10292	0	0	Ki67+	 3409 13342
10293	0	0	Ki67+	 3418 13385
10294	0	0	Ki67+	 3425 13395
10295	0	0	Ki67+	 3426 13297
10296	0	0	Ki67+	 3430 13484
10297	0	0	Ki67+	 3438 13656
10298	0	0	Ki67+	 3441 13528
10299	0	0	Ki67+	 3445 13646
10300	0	0	Ki67+	 3452 13578
10301	0	0	Ki67+	 3454 13717
10302	0	0	Ki67+	 3468 13669
10303	0	0	Ki67+	 3482 13628
10304	0	0	Ki67+	 3483 13729
10305	0	0	Ki67+	 3492 13605
10306	0	0	Ki67+	 3495 13392
10307	0	0	Ki67+	 3501 13759
10308	0	0	Ki67+	 3503 13748
10309	0	0	Ki67+	 3508 13801
10310	0	0	Ki67+	 3529 13428
10311	0	0	Ki67+	 3530 13349
10312	0	0	Ki67+	 3533 13366
10313	0	0	Ki67+	 3544 13138
10314	0	0	Ki67+	 3549 13443
10315	0	0	Ki67+	 3580 13418
10316	0	0	Ki67+	 3586 13357
10317	0	0	Ki67+	 3588 13382
10318	0	0	Ki67+	 3605 13757
10319	0	0	Ki67+	 3612 13767
10320	0	0	Ki67+	 3628 13742
10321	0	0	Ki67+	 3635 13515
10322	0	0	Ki67+	 3638 13757
10323	0	0	Ki67+	 3660 13734
10324	0	0	Ki67+	 3673 13429
10325	0	0	Ki67+	 3680 13678
10326	0	0	Ki67+	 3682 13394
10327	0	0	Ki67+	 3694 13406
10328	0	0	Ki67+	 3701 13694
10329	0	0	Ki67+	 3703 13483
10330	0	0	Ki67+	 3893 13235
10331	0	0	Ki67+	 3897 13216
10332	0	0	Ki67+	 3936 13410
10333	0	0	Ki67+	 3946 13176
10334	0	0	Ki67+	 3953 13227
10335	0	0	Ki67+	 3204 13985
10336	0	0	Ki67+	 3212 14028
10337	0	0	Ki67+	 3230 13979
10338	0	0	Ki67+	 3234 14025
10339	0	0	Ki67+	 3252 13977
10340	0	0	Ki67+	 3326 14615
10341	0	0	Ki67+	 3359 14717
10342	0	0	Ki67+	 3379 14661
10343	0	0	Ki67+	 3391 14709
10344	0	0	Ki67+	 3392 14416
10345	0	0	Ki67+	 3415 14421
10346	0	0	Ki67+	 3420 14729
10347	0	0	Ki67+	 3429 14559
10348	0	0	Ki67+	 3433 14517
10349	0	0	Ki67+	 3440 14367
10350	0	0	Ki67+	 3452 14240
10351	0	0	Ki67+	 3458 14225
10352	0	0	Ki67+	 3466 14205
10353	0	0	Ki67+	 3468 14245
10354	0	0	Ki67+	 3474 14488
10355	0	0	Ki67+	 3475 14170
10356	0	0	Ki67+	 3485 14521
10357	0	0	Ki67+	 3494 14392
10358	0	0	Ki67+	 3495 14216
10359	0	0	Ki67+	 3495 14597
10360	0	0	Ki67+	 3496 14454
10361	0	0	Ki67+	 3496 14544
10362	0	0	Ki67+	 3498 14468
10363	0	0	Ki67+	 3500 14377
10364	0	0	Ki67+	 3506 14532
10365	0	0	Ki67+	 3517 14175
10366	0	0	Ki67+	 3520 14111
10367	0	0	Ki67+	 3520 14457
10368	0	0	Ki67+	 3523 14192
10369	0	0	Ki67+	 3533 14706
10370	0	0	Ki67+	 3540 14734
10371	0	0	Ki67+	 3541 14654
10372	0	0	Ki67+	 3548 14299
10373	0	0	Ki67+	 3549 14540
10374	0	0	Ki67+	 3554 14669
10375	0	0	Ki67+	 3570 14726
10376	0	0	Ki67+	 3576 14536
10377	0	0	Ki67+	 3578 14654
10378	0	0	Ki67+	 3591 14458
10379	0	0	Ki67+	 3592 14715
10380	0	0	Ki67+	 3604 14590
10381	0	0	Ki67+	 3612 14492
10382	0	0	Ki67+	 3613 14541
10383	0	0	Ki67+	 3614 14568
10384	0	0	Ki67+	 3630 14573
10385	0	0	Ki67+	 3639 14403
10386	0	0	Ki67+	 3645 14335
10387	0	0	Ki67+	 3651 14316
10388	0	0	Ki67+	 3651 14359
10389	0	0	Ki67+	 3690 14241
10390	0	0	Ki67+	 3690 14266
10391	0	0	Ki67+	 3698 14668
10392	0	0	Ki67+	 3705 14076
10393	0	0	Ki67+	 3705 14116
10394	0	0	Ki67+	 3713 14648
10395	0	0	Ki67+	 3719 14031
10396	0	0	Ki67+	 3729 14594
10397	0	0	Ki67+	 3737 14574
10398	0	0	Ki67+	 3739 14442
10399	0	0	Ki67+	 3756 14560
10400	0	0	Ki67+	 3788 14368
10401	0	0	Ki67+	 3808 14331
10402	0	0	Ki67+	 3826 14385
10403	0	0	Ki67+	 3837 14609
10404	0	0	Ki67+	 3840 14186
10405	0	0	Ki67+	 3854 14346
10406	0	0	Ki67+	 3859 14489
10407	0	0	Ki67+	 3866 13947
10408	0	0	Ki67+	 3944 14733
10409	0	0	Ki67+	 3233 15387
10410	0	0	Ki67+	 3238 15412
10411	0	0	Ki67+	 3256 15372
10412	0	0	Ki67+	 3261 15472
10413	0	0	Ki67+	 3268 15341
10414	0	0	Ki67+	 3277 15423
10415	0	0	Ki67+	 3285 15363
10416	0	0	Ki67+	 3287 15332
10417	0	0	Ki67+	 3292 14954
10418	0	0	Ki67+	 3292 15410
10419	0	0	Ki67+	 3294 15516
10420	0	0	Ki67+	 3297 15346
10421	0	0	Ki67+	 3305 14854
10422	0	0	Ki67+	 3307 15398
10423	0	0	Ki67+	 3313 15465
10424	0	0	Ki67+	 3313 15488
10425	0	0	Ki67+	 3321 15372
10426	0	0	Ki67+	 3325 15423
10427	0	0	Ki67+	 3333 15438
10428	0	0	Ki67+	 3364 15002
10429	0	0	Ki67+	 3366 14979
10430	0	0	Ki67+	 3390 15456
10431	0	0	Ki67+	 3416 14743
10432	0	0	Ki67+	 3424 14949
10433	0	0	Ki67+	 3428 14869
10434	0	0	Ki67+	 3428 14965
10435	0	0	Ki67+	 3430 14856
10436	0	0	Ki67+	 3454 14840
10437	0	0	Ki67+	 3469 14760
10438	0	0	Ki67+	 3487 14839
10439	0	0	Ki67+	 3499 14753
10440	0	0	Ki67+	 3500 14843
10441	0	0	Ki67+	 3502 14804
10442	0	0	Ki67+	 3509 14783
10443	0	0	Ki67+	 3528 14899
10444	0	0	Ki67+	 3534 14744
10445	0	0	Ki67+	 3542 14939
10446	0	0	Ki67+	 3546 14808
10447	0	0	Ki67+	 3573 14753
10448	0	0	Ki67+	 3573 14933
10449	0	0	Ki67+	 3573 14950
10450	0	0	Ki67+	 3607 14801
10451	0	0	Ki67+	 3627 14769
10452	0	0	Ki67+	 3641 14747
10453	0	0	Ki67+	 3714 14752
10454	0	0	Ki67+	 3757 14796
10455	0	0	Ki67+	 3771 15435
10456	0	0	Ki67+	 3774 14774
10457	0	0	Ki67+	 3780 15453
10458	0	0	Ki67+	 3831 15346
10459	0	0	Ki67+	 3841 15262
10460	0	0	Ki67+	 3852 14957
10461	0	0	Ki67+	 3864 15028
10462	0	0	Ki67+	 3868 15141
10463	0	0	Ki67+	 3871 15322
10464	0	0	Ki67+	 3879 15391
10465	0	0	Ki67+	 3882 15508
10466	0	0	Ki67+	 3896 15074
10467	0	0	Ki67+	 3905 15466
10468	0	0	Ki67+	 3921 15184
10469	0	0	Ki67+	 3928 15025
10470	0	0	Ki67+	 3934 15062
10471	0	0	Ki67+	 3943 14847
10472	0	0	Ki67+	 3950 15510
10473	0	0	Ki67+	 3959 15441
10474	0	0	Ki67+	 3962 15182
10475	0	0	Ki67+	 3978 15509
10476	0	0	Ki67+	 3984 14996
10477	0	0	Ki67+	 3991 15198
10478	0	0	Ki67+	 3993 14900
10479	0	0	Ki67+	 3999 14948
10480	0	0	Ki67+	 3208 16317
10481	0	0	Ki67+	 3210 15616
10482	0	0	Ki67+	 3216 15676
10483	0	0	Ki67+	 3219 16175
10484	0	0	Ki67+	 3233 16298
10485	0	0	Ki67+	 3249 15732
10486	0	0	Ki67+	 3272 15754
10487	0	0	Ki67+	 3278 15733
10488	0	0	Ki67+	 3286 15707
10489	0	0	Ki67+	 3302 15748
10490	0	0	Ki67+	 3303 15640
10491	0	0	Ki67+	 3312 15556
10492	0	0	Ki67+	 3339 15617
10493	0	0	Ki67+	 3370 15604
10494	0	0	Ki67+	 3375 15582
10495	0	0	Ki67+	 3376 15565
10496	0	0	Ki67+	 3383 15662
10497	0	0	Ki67+	 3393 15626
10498	0	0	Ki67+	 3406 15552
10499	0	0	Ki67+	 3417 15679
10500	0	0	Ki67+	 3429 15653
10501	0	0	Ki67+	 3431 15578
10502	0	0	Ki67+	 3440 16312
10503	0	0	Ki67+	 3452 16273
10504	0	0	Ki67+	 3468 16260
10505	0	0	Ki67+	 3505 16008
10506	0	0	Ki67+	 3533 16332
10507	0	0	Ki67+	 3943 15946
10508	0	0	Ki67+	 3950 16062
10509	0	0	Ki67+	 3974 16133
10510	0	0	Ki67+	 3988 15838
10511	0	0	Ki67+	 3991 15917
10512	0	0	Ki67+	 3993 15928
10513	0	0	Ki67+	 3997 16132
10514	0	0	Ki67+	 3203 16568
10515	0	0	Ki67+	 3205 16593
10516	0	0	Ki67+	 3209 16924
10517	0	0	Ki67+	 3209 17124
10518	0	0	Ki67+	 3210 16888
10519	0	0	Ki67+	 3213 16631
10520	0	0	Ki67+	 3217 16675
10521	0	0	Ki67+	 3223 16741
10522	0	0	Ki67+	 3224 16353
10523	0	0	Ki67+	 3227 16382
10524	0	0	Ki67+	 3228 16754
10525	0	0	Ki67+	 3238 16600
10526	0	0	Ki67+	 3241 16440
10527	0	0	Ki67+	 3242 16469
10528	0	0	Ki67+	 3246 16795
10529	0	0	Ki67+	 3249 16941
10530	0	0	Ki67+	 3254 16426
10531	0	0	Ki67+	 3256 16346
10532	0	0	Ki67+	 3256 16993
10533	0	0	Ki67+	 3260 16505
10534	0	0	Ki67+	 3260 16887
10535	0	0	Ki67+	 3268 16462
10536	0	0	Ki67+	 3270 16659
10537	0	0	Ki67+	 3270 16689
10538	0	0	Ki67+	 3278 16973
10539	0	0	Ki67+	 3289 16708
10540	0	0	Ki67+	 3290 16831
10541	0	0	Ki67+	 3291 16488
10542	0	0	Ki67+	 3292 16774
10543	0	0	Ki67+	 3297 16443
10544	0	0	Ki67+	 3297 16633
10545	0	0	Ki67+	 3298 17115
10546	0	0	Ki67+	 3301 16814
10547	0	0	Ki67+	 3301 16878
10548	0	0	Ki67+	 3301 16988
10549	0	0	Ki67+	 3301 17130
10550	0	0	Ki67+	 3302 16515
10551	0	0	Ki67+	 3303 16468
10552	0	0	Ki67+	 3307 16827
10553	0	0	Ki67+	 3309 16501
10554	0	0	Ki67+	 3309 16741
10555	0	0	Ki67+	 3309 17067
10556	0	0	Ki67+	 3317 16860
10557	0	0	Ki67+	 3318 16410
10558	0	0	Ki67+	 3321 16997
10559	0	0	Ki67+	 3322 16570
10560	0	0	Ki67+	 3328 16557
10561	0	0	Ki67+	 3337 16522
10562	0	0	Ki67+	 3339 16434
10563	0	0	Ki67+	 3342 16888
10564	0	0	Ki67+	 3348 16813
10565	0	0	Ki67+	 3350 16598
10566	0	0	Ki67+	 3358 16634
10567	0	0	Ki67+	 3360 16928
10568	0	0	Ki67+	 3367 16816
10569	0	0	Ki67+	 3376 16921
10570	0	0	Ki67+	 3380 16934
10571	0	0	Ki67+	 3384 16564
10572	0	0	Ki67+	 3385 17115
10573	0	0	Ki67+	 3395 16654
10574	0	0	Ki67+	 3402 16691
10575	0	0	Ki67+	 3406 17033
10576	0	0	Ki67+	 3411 16498
10577	0	0	Ki67+	 3416 17077
10578	0	0	Ki67+	 3422 17131
10579	0	0	Ki67+	 3424 16669
10580	0	0	Ki67+	 3427 17043
10581	0	0	Ki67+	 3430 16825
10582	0	0	Ki67+	 3433 16651
10583	0	0	Ki67+	 3436 17063
10584	0	0	Ki67+	 3443 17036
10585	0	0	Ki67+	 3459 16659
10586	0	0	Ki67+	 3481 16553
10587	0	0	Ki67+	 3497 16539
10588	0	0	Ki67+	 3509 16426
10589	0	0	Ki67+	 3509 16802
10590	0	0	Ki67+	 3511 16820
10591	0	0	Ki67+	 3515 16897
10592	0	0	Ki67+	 3533 16805
10593	0	0	Ki67+	 3538 16767
10594	0	0	Ki67+	 3539 17020
10595	0	0	Ki67+	 3548 17032
10596	0	0	Ki67+	 3550 16703
10597	0	0	Ki67+	 3551 16766
10598	0	0	Ki67+	 3555 16786
10599	0	0	Ki67+	 3555 16844
10600	0	0	Ki67+	 3558 16832
10601	0	0	Ki67+	 3559 16896
10602	0	0	Ki67+	 3560 16752
10603	0	0	Ki67+	 3571 16923
10604	0	0	Ki67+	 3573 17007
10605	0	0	Ki67+	 3577 16861
10606	0	0	Ki67+	 3581 16899
10607	0	0	Ki67+	 3582 16972
10608	0	0	Ki67+	 3583 16823
10609	0	0	Ki67+	 3592 16630
10610	0	0	Ki67+	 3598 17125
10611	0	0	Ki67+	 3601 17032
10612	0	0	Ki67+	 3604 16931
10613	0	0	Ki67+	 3607 16667
10614	0	0	Ki67+	 3615 16804
10615	0	0	Ki67+	 3620 17036
10616	0	0	Ki67+	 3621 16855
10617	0	0	Ki67+	 3625 17073
10618	0	0	Ki67+	 3628 16839
10619	0	0	Ki67+	 3641 17104
10620	0	0	Ki67+	 3648 16758
10621	0	0	Ki67+	 3648 17002
10622	0	0	Ki67+	 3655 17104
10623	0	0	Ki67+	 3656 17063
10624	0	0	Ki67+	 3657 16976
10625	0	0	Ki67+	 3673 17118
10626	0	0	Ki67+	 3688 16515
10627	0	0	Ki67+	 3689 16817
10628	0	0	Ki67+	 3692 16526
10629	0	0	Ki67+	 3695 16545
10630	0	0	Ki67+	 3701 16874
10631	0	0	Ki67+	 3703 17111
10632	0	0	Ki67+	 3708 16604
10633	0	0	Ki67+	 3710 16736
10634	0	0	Ki67+	 3712 16377
10635	0	0	Ki67+	 3718 16654
10636	0	0	Ki67+	 3720 16806
10637	0	0	Ki67+	 3726 16523
10638	0	0	Ki67+	 3729 16882
10639	0	0	Ki67+	 3729 16910
10640	0	0	Ki67+	 3734 16552
10641	0	0	Ki67+	 3755 16816
10642	0	0	Ki67+	 3756 16902
10643	0	0	Ki67+	 3759 16847
10644	0	0	Ki67+	 3760 16347
10645	0	0	Ki67+	 3761 16958
10646	0	0	Ki67+	 3764 16357
10647	0	0	Ki67+	 3764 16753
10648	0	0	Ki67+	 3768 16374
10649	0	0	Ki67+	 3769 16476
10650	0	0	Ki67+	 3786 16600
10651	0	0	Ki67+	 3797 16775
10652	0	0	Ki67+	 3833 16493
10653	0	0	Ki67+	 3835 17032
10654	0	0	Ki67+	 3836 16382
10655	0	0	Ki67+	 3836 16402
10656	0	0	Ki67+	 3837 16555
10657	0	0	Ki67+	 3837 16933
10658	0	0	Ki67+	 3838 17085
10659	0	0	Ki67+	 3848 16973
10660	0	0	Ki67+	 3856 16762
10661	0	0	Ki67+	 3860 16461
10662	0	0	Ki67+	 3862 16554
10663	0	0	Ki67+	 3863 16677
10664	0	0	Ki67+	 3864 16908
10665	0	0	Ki67+	 3866 16752
10666	0	0	Ki67+	 3871 17023
10667	0	0	Ki67+	 3873 17057
10668	0	0	Ki67+	 3874 16539
10669	0	0	Ki67+	 3876 17126
10670	0	0	Ki67+	 3878 16572
10671	0	0	Ki67+	 3880 16787
10672	0	0	Ki67+	 3883 16949
10673	0	0	Ki67+	 3888 16459
10674	0	0	Ki67+	 3890 16510
10675	0	0	Ki67+	 3893 16418
10676	0	0	Ki67+	 3893 16493
10677	0	0	Ki67+	 3894 17097
10678	0	0	Ki67+	 3895 16480
10679	0	0	Ki67+	 3895 16676
10680	0	0	Ki67+	 3896 16784
10681	0	0	Ki67+	 3899 16860
10682	0	0	Ki67+	 3900 17001
10683	0	0	Ki67+	 3910 16908
10684	0	0	Ki67+	 3911 16846
10685	0	0	Ki67+	 3920 16926
10686	0	0	Ki67+	 3924 16865
10687	0	0	Ki67+	 3924 17051
10688	0	0	Ki67+	 3925 16984
10689	0	0	Ki67+	 3930 16504
10690	0	0	Ki67+	 3936 16910
10691	0	0	Ki67+	 3940 17026
10692	0	0	Ki67+	 3941 16972
10693	0	0	Ki67+	 3947 16419
10694	0	0	Ki67+	 3947 16683
10695	0	0	Ki67+	 3953 16603
10696	0	0	Ki67+	 3956 16532
10697	0	0	Ki67+	 3959 16346
10698	0	0	Ki67+	 3965 16634
10699	0	0	Ki67+	 3970 16560
10700	0	0	Ki67+	 3974 16510
10701	0	0	Ki67+	 3979 16628
10702	0	0	Ki67+	 3980 16422
10703	0	0	Ki67+	 3982 16829
10704	0	0	Ki67+	 3985 16436
10705	0	0	Ki67+	 3990 16417
10706	0	0	Ki67+	 3990 16699
10707	0	0	Ki67+	 3991 16813
10708	0	0	Ki67+	 3209 17146
10709	0	0	Ki67+	 3257 17170
10710	0	0	Ki67+	 3259 17241
10711	0	0	Ki67+	 3266 17313
10712	0	0	Ki67+	 3293 17332
10713	0	0	Ki67+	 3297 17243
10714	0	0	Ki67+	 3299 17158
10715	0	0	Ki67+	 3310 17486
10716	0	0	Ki67+	 3316 17534
10717	0	0	Ki67+	 3317 17185
10718	0	0	Ki67+	 3323 17449
10719	0	0	Ki67+	 3332 17552
10720	0	0	Ki67+	 3354 17161
10721	0	0	Ki67+	 3367 17355
10722	0	0	Ki67+	 3378 17205
10723	0	0	Ki67+	 3381 17190
10724	0	0	Ki67+	 3400 17341
10725	0	0	Ki67+	 3407 17700
10726	0	0	Ki67+	 3419 17148
10727	0	0	Ki67+	 3431 17419
10728	0	0	Ki67+	 3431 17478
10729	0	0	Ki67+	 3443 17159
10730	0	0	Ki67+	 3445 17215
10731	0	0	Ki67+	 3450 17452
10732	0	0	Ki67+	 3451 17138
10733	0	0	Ki67+	 3465 17187
10734	0	0	Ki67+	 3474 17467
10735	0	0	Ki67+	 3480 17189
10736	0	0	Ki67+	 3497 17456
10737	0	0	Ki67+	 3498 17806
10738	0	0	Ki67+	 3543 17270
10739	0	0	Ki67+	 3569 17563
10740	0	0	Ki67+	 3574 17509
10741	0	0	Ki67+	 3579 17141
10742	0	0	Ki67+	 3591 17481
10743	0	0	Ki67+	 3592 17621
10744	0	0	Ki67+	 3593 17513
10745	0	0	Ki67+	 3596 17562
10746	0	0	Ki67+	 3611 17595
10747	0	0	Ki67+	 3630 17626
10748	0	0	Ki67+	 3632 17163
10749	0	0	Ki67+	 3643 17215
10750	0	0	Ki67+	 3646 17692
10751	0	0	Ki67+	 3648 17149
10752	0	0	Ki67+	 3648 17257
10753	0	0	Ki67+	 3652 17803
10754	0	0	Ki67+	 3657 17183
10755	0	0	Ki67+	 3657 17495
10756	0	0	Ki67+	 3662 17474
10757	0	0	Ki67+	 3664 17634
10758	0	0	Ki67+	 3665 17740
10759	0	0	Ki67+	 3671 17258
10760	0	0	Ki67+	 3673 17480
10761	0	0	Ki67+	 3674 17189
10762	0	0	Ki67+	 3677 17818
10763	0	0	Ki67+	 3679 17525
10764	0	0	Ki67+	 3681 17828
10765	0	0	Ki67+	 3682 17491
10766	0	0	Ki67+	 3702 17282
10767	0	0	Ki67+	 3702 17382
10768	0	0	Ki67+	 3704 17931
10769	0	0	Ki67+	 3707 17769
10770	0	0	Ki67+	 3721 17635
10771	0	0	Ki67+	 3730 17285
10772	0	0	Ki67+	 3732 17764
10773	0	0	Ki67+	 3734 17864
10774	0	0	Ki67+	 3742 17460
10775	0	0	Ki67+	 3747 17818
10776	0	0	Ki67+	 3749 17578
10777	0	0	Ki67+	 3755 17428
10778	0	0	Ki67+	 3756 17764
10779	0	0	Ki67+	 3765 17286
10780	0	0	Ki67+	 3765 17863
10781	0	0	Ki67+	 3766 17319
10782	0	0	Ki67+	 3768 17460
10783	0	0	Ki67+	 3771 17388
10784	0	0	Ki67+	 3774 17617
10785	0	0	Ki67+	 3776 17631
10786	0	0	Ki67+	 3784 17276
10787	0	0	Ki67+	 3784 17833
10788	0	0	Ki67+	 3785 17514
10789	0	0	Ki67+	 3789 17363
10790	0	0	Ki67+	 3789 17576
10791	0	0	Ki67+	 3799 17636
10792	0	0	Ki67+	 3800 17138
10793	0	0	Ki67+	 3804 17309
10794	0	0	Ki67+	 3816 17628
10795	0	0	Ki67+	 3817 17295
10796	0	0	Ki67+	 3826 17141
10797	0	0	Ki67+	 3827 17184
10798	0	0	Ki67+	 3834 17240
10799	0	0	Ki67+	 3837 17431
10800	0	0	Ki67+	 3838 17322
10801	0	0	Ki67+	 3852 17409
10802	0	0	Ki67+	 3852 17820
10803	0	0	Ki67+	 3884 17168
10804	0	0	Ki67+	 3888 17699
10805	0	0	Ki67+	 3890 17716
10806	0	0	Ki67+	 3914 17685
10807	0	0	Ki67+	 3922 17397
10808	0	0	Ki67+	 3922 17579
10809	0	0	Ki67+	 3922 17862
10810	0	0	Ki67+	 3931 17170
10811	0	0	Ki67+	 3933 17880
10812	0	0	Ki67+	 3933 17921
10813	0	0	Ki67+	 3936 17801
10814	0	0	Ki67+	 3939 17789
10815	0	0	Ki67+	 3961 17326
10816	0	0	Ki67+	 3965 17624
10817	0	0	Ki67+	 3976 17172
10818	0	0	Ki67+	 3977 17927
10819	0	0	Ki67+	 3978 17792
10820	0	0	Ki67+	 3984 17304
10821	0	0	Ki67+	 3985 17160
10822	0	0	Ki67+	 3986 17405
10823	0	0	Ki67+	 3992 17594
10824	0	0	Ki67+	 3994 17379
10825	0	0	Ki67+	 3301 18568
10826	0	0	Ki67+	 3305 18579
10827	0	0	Ki67+	 3316 18655
10828	0	0	Ki67+	 3338 18528
10829	0	0	Ki67+	 3348 18586
10830	0	0	Ki67+	 3348 18610
10831	0	0	Ki67+	 3361 18663
10832	0	0	Ki67+	 3374 18611
10833	0	0	Ki67+	 3376 18650
10834	0	0	Ki67+	 3383 18572
10835	0	0	Ki67+	 3399 18622
10836	0	0	Ki67+	 3400 18606
10837	0	0	Ki67+	 3404 18654
10838	0	0	Ki67+	 3408 18517
10839	0	0	Ki67+	 3420 18568
10840	0	0	Ki67+	 3423 18526
10841	0	0	Ki67+	 3432 18021
10842	0	0	Ki67+	 3433 18608
10843	0	0	Ki67+	 3443 18555
10844	0	0	Ki67+	 3482 18080
10845	0	0	Ki67+	 3570 18682
10846	0	0	Ki67+	 3601 18639
10847	0	0	Ki67+	 3614 18609
10848	0	0	Ki67+	 3676 17966
10849	0	0	Ki67+	 3676 18312
10850	0	0	Ki67+	 3686 18077
10851	0	0	Ki67+	 3716 18013
10852	0	0	Ki67+	 3735 18009
10853	0	0	Ki67+	 3741 17937
10854	0	0	Ki67+	 3747 17972
10855	0	0	Ki67+	 3757 18049
10856	0	0	Ki67+	 3758 18033
10857	0	0	Ki67+	 3761 17989
10858	0	0	Ki67+	 3772 17968
10859	0	0	Ki67+	 3772 18037
10860	0	0	Ki67+	 3795 17979
10861	0	0	Ki67+	 3814 18158
10862	0	0	Ki67+	 3828 18113
10863	0	0	Ki67+	 3845 18205
10864	0	0	Ki67+	 3847 18228
10865	0	0	Ki67+	 3867 18183
10866	0	0	Ki67+	 3870 18254
10867	0	0	Ki67+	 3889 18295
10868	0	0	Ki67+	 3907 18251
10869	0	0	Ki67+	 3919 18315
10870	0	0	Ki67+	 3934 18065
10871	0	0	Ki67+	 3940 18317
10872	0	0	Ki67+	 3941 18401
10873	0	0	Ki67+	 3944 18374
10874	0	0	Ki67+	 3957 18404
10875	0	0	Ki67+	 3962 18312
10876	0	0	Ki67+	 3970 18446
10877	0	0	Ki67+	 3972 18342
10878	0	0	Ki67+	 3979 18182
10879	0	0	Ki67+	 3990 18448
10880	0	0	Ki67+	 3996 18118
10881	0	0	Ki67+	 3996 18240
10882	0	0	Ki67+	 3220 19146
10883	0	0	Ki67+	 3273 18955
10884	0	0	Ki67+	 3301 19135
10885	0	0	Ki67+	 3302 19146
10886	0	0	Ki67+	 3311 19261
10887	0	0	Ki67+	 3313 19180
10888	0	0	Ki67+	 3324 19159
10889	0	0	Ki67+	 3327 19142
10890	0	0	Ki67+	 3329 19259
10891	0	0	Ki67+	 3349 19182
10892	0	0	Ki67+	 3356 19230
10893	0	0	Ki67+	 3362 19310
10894	0	0	Ki67+	 3371 19204
10895	0	0	Ki67+	 3373 19278
10896	0	0	Ki67+	 3374 19302
10897	0	0	Ki67+	 3375 19242
10898	0	0	Ki67+	 3380 19035
10899	0	0	Ki67+	 3380 19422
10900	0	0	Ki67+	 3383 19328
10901	0	0	Ki67+	 3392 19212
10902	0	0	Ki67+	 3400 19233
10903	0	0	Ki67+	 3402 19053
10904	0	0	Ki67+	 3405 19141
10905	0	0	Ki67+	 3405 19272
10906	0	0	Ki67+	 3405 19331
10907	0	0	Ki67+	 3413 19026
10908	0	0	Ki67+	 3419 19124
10909	0	0	Ki67+	 3421 19238
10910	0	0	Ki67+	 3424 19044
10911	0	0	Ki67+	 3432 19335
10912	0	0	Ki67+	 3440 19320
10913	0	0	Ki67+	 3446 19302
10914	0	0	Ki67+	 3447 19275
10915	0	0	Ki67+	 3454 19295
10916	0	0	Ki67+	 3458 19352
10917	0	0	Ki67+	 3458 19372
10918	0	0	Ki67+	 3480 19261
10919	0	0	Ki67+	 3485 19351
10920	0	0	Ki67+	 3490 19158
10921	0	0	Ki67+	 3496 19304
10922	0	0	Ki67+	 3497 19080
10923	0	0	Ki67+	 3497 19366
10924	0	0	Ki67+	 3500 19105
10925	0	0	Ki67+	 3506 19215
10926	0	0	Ki67+	 3509 19253
10927	0	0	Ki67+	 3512 19169
10928	0	0	Ki67+	 3512 19272
10929	0	0	Ki67+	 3512 19349
10930	0	0	Ki67+	 3518 19205
10931	0	0	Ki67+	 3519 19073
10932	0	0	Ki67+	 3525 19281
10933	0	0	Ki67+	 3528 18974
10934	0	0	Ki67+	 3530 19052
10935	0	0	Ki67+	 3534 19307
10936	0	0	Ki67+	 3538 19257
10937	0	0	Ki67+	 3543 19294
10938	0	0	Ki67+	 3548 19081
10939	0	0	Ki67+	 3548 19167
10940	0	0	Ki67+	 3555 19127
10941	0	0	Ki67+	 3556 19287
10942	0	0	Ki67+	 3561 19242
10943	0	0	Ki67+	 3571 19230
10944	0	0	Ki67+	 3578 18952
10945	0	0	Ki67+	 3585 19273
10946	0	0	Ki67+	 3588 19146
10947	0	0	Ki67+	 3590 19299
10948	0	0	Ki67+	 3594 19110
10949	0	0	Ki67+	 3596 19202
10950	0	0	Ki67+	 3598 19223
10951	0	0	Ki67+	 3606 19179
10952	0	0	Ki67+	 3606 19474
10953	0	0	Ki67+	 3616 19234
10954	0	0	Ki67+	 3617 19264
10955	0	0	Ki67+	 3632 19495
10956	0	0	Ki67+	 3660 19424
10957	0	0	Ki67+	 3665 19169
10958	0	0	Ki67+	 3677 19206
10959	0	0	Ki67+	 3681 19432
10960	0	0	Ki67+	 3704 19457
10961	0	0	Ki67+	 3706 19410
10962	0	0	Ki67+	 3743 19459
10963	0	0	Ki67+	 3833 19207
10964	0	0	Ki67+	 3833 19412
10965	0	0	Ki67+	 3835 19306
10966	0	0	Ki67+	 3838 19508
10967	0	0	Ki67+	 3848 19269
10968	0	0	Ki67+	 3852 19121
10969	0	0	Ki67+	 3857 19173
10970	0	0	Ki67+	 3865 19149
10971	0	0	Ki67+	 3866 19401
10972	0	0	Ki67+	 3875 19283
10973	0	0	Ki67+	 3878 19239
10974	0	0	Ki67+	 3895 19089
10975	0	0	Ki67+	 3895 19215
10976	0	0	Ki67+	 3900 19507
10977	0	0	Ki67+	 3905 19098
10978	0	0	Ki67+	 3935 19292
10979	0	0	Ki67+	 3944 19516
10980	0	0	Ki67+	 3953 18966
10981	0	0	Ki67+	 3961 19062
10982	0	0	Ki67+	 3971 19082
10983	0	0	Ki67+	 3976 19505
10984	0	0	Ki67+	 3999 19035
10985	0	0	Ki67+	 3999 19175
10986	0	0	Ki67+	 3202 19996
10987	0	0	Ki67+	 3213 20097
10988	0	0	Ki67+	 3221 20209
10989	0	0	Ki67+	 3222 19995
10990	0	0	Ki67+	 3225 19970
10991	0	0	Ki67+	 3225 20227
10992	0	0	Ki67+	 3230 19944
10993	0	0	Ki67+	 3234 20001
10994	0	0	Ki67+	 3237 20145
10995	0	0	Ki67+	 3238 19980
10996	0	0	Ki67+	 3238 20042
10997	0	0	Ki67+	 3238 20178
10998	0	0	Ki67+	 3240 20243
10999	0	0	Ki67+	 3252 19926
11000	0	0	Ki67+	 3252 20092
11001	0	0	Ki67+	 3252 20169
11002	0	0	Ki67+	 3253 19950
11003	0	0	Ki67+	 3253 20056
11004	0	0	Ki67+	 3257 19990
11005	0	0	Ki67+	 3267 20184
11006	0	0	Ki67+	 3268 20229
11007	0	0	Ki67+	 3269 19988
11008	0	0	Ki67+	 3270 20154
11009	0	0	Ki67+	 3272 20119
11010	0	0	Ki67+	 3273 20078
11011	0	0	Ki67+	 3279 20284
11012	0	0	Ki67+	 3285 20152
11013	0	0	Ki67+	 3288 20213
11014	0	0	Ki67+	 3297 20133
11015	0	0	Ki67+	 3302 20258
11016	0	0	Ki67+	 3305 20222
11017	0	0	Ki67+	 3309 19972
11018	0	0	Ki67+	 3309 20296
11019	0	0	Ki67+	 3316 20155
11020	0	0	Ki67+	 3322 20101
11021	0	0	Ki67+	 3325 20208
11022	0	0	Ki67+	 3326 20195
11023	0	0	Ki67+	 3328 19833
11024	0	0	Ki67+	 3328 20165
11025	0	0	Ki67+	 3330 19772
11026	0	0	Ki67+	 3331 19707
11027	0	0	Ki67+	 3336 20272
11028	0	0	Ki67+	 3340 20324
11029	0	0	Ki67+	 3341 20300
11030	0	0	Ki67+	 3344 19745
11031	0	0	Ki67+	 3345 20071
11032	0	0	Ki67+	 3347 19879
11033	0	0	Ki67+	 3349 19579
11034	0	0	Ki67+	 3351 19717
11035	0	0	Ki67+	 3351 20134
11036	0	0	Ki67+	 3353 20206
11037	0	0	Ki67+	 3354 20270
11038	0	0	Ki67+	 3357 20156
11039	0	0	Ki67+	 3362 19723
11040	0	0	Ki67+	 3362 20073
11041	0	0	Ki67+	 3363 19772
11042	0	0	Ki67+	 3365 20052
11043	0	0	Ki67+	 3373 19697
11044	0	0	Ki67+	 3376 19887
11045	0	0	Ki67+	 3377 20139
11046	0	0	Ki67+	 3386 20260
11047	0	0	Ki67+	 3387 19852
11048	0	0	Ki67+	 3392 19688
11049	0	0	Ki67+	 3393 19929
11050	0	0	Ki67+	 3393 20312
11051	0	0	Ki67+	 3394 20079
11052	0	0	Ki67+	 3397 19861
11053	0	0	Ki67+	 3398 19834
11054	0	0	Ki67+	 3402 19753
11055	0	0	Ki67+	 3406 19714
11056	0	0	Ki67+	 3407 19728
11057	0	0	Ki67+	 3407 19796
11058	0	0	Ki67+	 3408 19814
11059	0	0	Ki67+	 3412 19882
11060	0	0	Ki67+	 3414 19857
11061	0	0	Ki67+	 3415 20137
11062	0	0	Ki67+	 3416 19823
11063	0	0	Ki67+	 3426 20033
11064	0	0	Ki67+	 3428 19776
11065	0	0	Ki67+	 3435 20045
11066	0	0	Ki67+	 3436 19724
11067	0	0	Ki67+	 3436 19753
11068	0	0	Ki67+	 3439 19709
11069	0	0	Ki67+	 3439 19788
11070	0	0	Ki67+	 3441 20158
11071	0	0	Ki67+	 3446 19927
11072	0	0	Ki67+	 3451 19880
11073	0	0	Ki67+	 3451 19898
11074	0	0	Ki67+	 3452 19755
11075	0	0	Ki67+	 3452 20318
11076	0	0	Ki67+	 3458 20170
11077	0	0	Ki67+	 3465 20063
11078	0	0	Ki67+	 3486 20231
11079	0	0	Ki67+	 3494 20329
11080	0	0	Ki67+	 3497 20228
11081	0	0	Ki67+	 3500 20258
11082	0	0	Ki67+	 3503 19699
11083	0	0	Ki67+	 3516 20256
11084	0	0	Ki67+	 3525 20266
11085	0	0	Ki67+	 3532 20114
11086	0	0	Ki67+	 3534 19992
11087	0	0	Ki67+	 3535 20101
11088	0	0	Ki67+	 3536 20199
11089	0	0	Ki67+	 3537 20180
11090	0	0	Ki67+	 3540 20290
11091	0	0	Ki67+	 3554 20174
11092	0	0	Ki67+	 3559 20230
11093	0	0	Ki67+	 3560 20149
11094	0	0	Ki67+	 3562 19840
11095	0	0	Ki67+	 3565 19658
11096	0	0	Ki67+	 3566 19572
11097	0	0	Ki67+	 3567 20190
11098	0	0	Ki67+	 3568 20023
11099	0	0	Ki67+	 3569 19636
11100	0	0	Ki67+	 3569 19944
11101	0	0	Ki67+	 3578 19878
11102	0	0	Ki67+	 3580 19780
11103	0	0	Ki67+	 3581 19758
11104	0	0	Ki67+	 3581 20138
11105	0	0	Ki67+	 3582 19935
11106	0	0	Ki67+	 3586 19822
11107	0	0	Ki67+	 3588 19907
11108	0	0	Ki67+	 3593 19984
11109	0	0	Ki67+	 3594 19685
11110	0	0	Ki67+	 3603 19639
11111	0	0	Ki67+	 3603 20197
11112	0	0	Ki67+	 3612 20072
11113	0	0	Ki67+	 3624 20084
11114	0	0	Ki67+	 3631 20191
11115	0	0	Ki67+	 3634 20221
11116	0	0	Ki67+	 3639 20284
11117	0	0	Ki67+	 3641 20326
11118	0	0	Ki67+	 3648 19827
11119	0	0	Ki67+	 3649 20191
11120	0	0	Ki67+	 3656 20238
11121	0	0	Ki67+	 3660 20112
11122	0	0	Ki67+	 3666 20191
11123	0	0	Ki67+	 3671 20224
11124	0	0	Ki67+	 3674 20061
11125	0	0	Ki67+	 3676 20090
11126	0	0	Ki67+	 3686 19710
11127	0	0	Ki67+	 3692 19863
11128	0	0	Ki67+	 3694 20310
11129	0	0	Ki67+	 3699 20226
11130	0	0	Ki67+	 3701 19717
11131	0	0	Ki67+	 3705 20335
11132	0	0	Ki67+	 3706 20132
11133	0	0	Ki67+	 3713 20109
11134	0	0	Ki67+	 3726 20155
11135	0	0	Ki67+	 3730 19996
11136	0	0	Ki67+	 3737 19775
11137	0	0	Ki67+	 3744 19788
11138	0	0	Ki67+	 3745 19956
11139	0	0	Ki67+	 3748 19593
11140	0	0	Ki67+	 3753 19819
11141	0	0	Ki67+	 3754 19871
11142	0	0	Ki67+	 3758 19715
11143	0	0	Ki67+	 3760 19619
11144	0	0	Ki67+	 3761 19684
11145	0	0	Ki67+	 3761 19980
11146	0	0	Ki67+	 3768 19780
11147	0	0	Ki67+	 3769 20141
11148	0	0	Ki67+	 3772 20176
11149	0	0	Ki67+	 3774 19591
11150	0	0	Ki67+	 3778 20009
11151	0	0	Ki67+	 3779 20108
11152	0	0	Ki67+	 3780 19654
11153	0	0	Ki67+	 3783 20062
11154	0	0	Ki67+	 3789 19625
11155	0	0	Ki67+	 3798 19817
11156	0	0	Ki67+	 3800 19925
11157	0	0	Ki67+	 3801 19970
11158	0	0	Ki67+	 3803 20042
11159	0	0	Ki67+	 3805 20230
11160	0	0	Ki67+	 3809 19775
11161	0	0	Ki67+	 3816 20335
11162	0	0	Ki67+	 3818 19756
11163	0	0	Ki67+	 3818 20321
11164	0	0	Ki67+	 3829 19998
11165	0	0	Ki67+	 3829 20137
11166	0	0	Ki67+	 3837 20162
11167	0	0	Ki67+	 3850 20241
11168	0	0	Ki67+	 3854 20071
11169	0	0	Ki67+	 3857 19615
11170	0	0	Ki67+	 3861 19573
11171	0	0	Ki67+	 3861 19697
11172	0	0	Ki67+	 3862 20222
11173	0	0	Ki67+	 3866 20191
11174	0	0	Ki67+	 3875 19766
11175	0	0	Ki67+	 3875 19863
11176	0	0	Ki67+	 3877 19792
11177	0	0	Ki67+	 3879 19690
11178	0	0	Ki67+	 3887 20114
11179	0	0	Ki67+	 3888 19829
11180	0	0	Ki67+	 3890 19590
11181	0	0	Ki67+	 3890 20145
11182	0	0	Ki67+	 3894 20131
11183	0	0	Ki67+	 3898 19540
11184	0	0	Ki67+	 3898 19754
11185	0	0	Ki67+	 3898 19852
11186	0	0	Ki67+	 3907 19838
11187	0	0	Ki67+	 3910 19717
11188	0	0	Ki67+	 3913 19693
11189	0	0	Ki67+	 3930 19577
11190	0	0	Ki67+	 3941 19710
11191	0	0	Ki67+	 3941 19782
11192	0	0	Ki67+	 3942 19809
11193	0	0	Ki67+	 3942 20286
11194	0	0	Ki67+	 3944 19831
11195	0	0	Ki67+	 3944 20212
11196	0	0	Ki67+	 3945 19751
11197	0	0	Ki67+	 3946 20254
11198	0	0	Ki67+	 3952 20154
11199	0	0	Ki67+	 3958 19554
11200	0	0	Ki67+	 3964 20017
11201	0	0	Ki67+	 3966 20238
11202	0	0	Ki67+	 3968 20188
11203	0	0	Ki67+	 3971 20155
11204	0	0	Ki67+	 3975 19635
11205	0	0	Ki67+	 3977 19578
11206	0	0	Ki67+	 3977 19941
11207	0	0	Ki67+	 3979 20127
11208	0	0	Ki67+	 3992 19666
11209	0	0	Ki67+	 3994 20076
11210	0	0	Ki67+	 3997 19602
11211	0	0	Ki67+	 3202 20893
11212	0	0	Ki67+	 3204 20443
11213	0	0	Ki67+	 3213 20878
11214	0	0	Ki67+	 3218 20780
11215	0	0	Ki67+	 3219 20653
11216	0	0	Ki67+	 3227 20810
11217	0	0	Ki67+	 3236 21003
11218	0	0	Ki67+	 3237 20918
11219	0	0	Ki67+	 3238 20976
11220	0	0	Ki67+	 3246 20881
11221	0	0	Ki67+	 3250 20934
11222	0	0	Ki67+	 3251 20852
11223	0	0	Ki67+	 3257 20949
11224	0	0	Ki67+	 3263 20924
11225	0	0	Ki67+	 3264 20995
11226	0	0	Ki67+	 3278 21070
11227	0	0	Ki67+	 3280 21042
11228	0	0	Ki67+	 3287 21124
11229	0	0	Ki67+	 3299 21093
11230	0	0	Ki67+	 3305 20393
11231	0	0	Ki67+	 3346 21079
11232	0	0	Ki67+	 3359 20449
11233	0	0	Ki67+	 3362 20338
11234	0	0	Ki67+	 3364 21067
11235	0	0	Ki67+	 3375 20452
11236	0	0	Ki67+	 3398 20352
11237	0	0	Ki67+	 3428 20349
11238	0	0	Ki67+	 3429 20961
11239	0	0	Ki67+	 3439 20340
11240	0	0	Ki67+	 3460 20623
11241	0	0	Ki67+	 3475 20347
11242	0	0	Ki67+	 3498 20351
11243	0	0	Ki67+	 3500 20939
11244	0	0	Ki67+	 3504 20562
11245	0	0	Ki67+	 3506 20486
11246	0	0	Ki67+	 3512 20338
11247	0	0	Ki67+	 3525 20348
11248	0	0	Ki67+	 3554 20522
11249	0	0	Ki67+	 3558 20737
11250	0	0	Ki67+	 3559 20796
11251	0	0	Ki67+	 3561 20538
11252	0	0	Ki67+	 3574 20958
11253	0	0	Ki67+	 3578 20722
11254	0	0	Ki67+	 3582 20529
11255	0	0	Ki67+	 3583 20569
11256	0	0	Ki67+	 3585 20589
11257	0	0	Ki67+	 3588 20497
11258	0	0	Ki67+	 3599 20821
11259	0	0	Ki67+	 3601 20726
11260	0	0	Ki67+	 3605 20541
11261	0	0	Ki67+	 3607 20488
11262	0	0	Ki67+	 3608 20441
11263	0	0	Ki67+	 3613 20929
11264	0	0	Ki67+	 3616 20470
11265	0	0	Ki67+	 3625 20432
11266	0	0	Ki67+	 3626 20407
11267	0	0	Ki67+	 3628 20378
11268	0	0	Ki67+	 3628 20745
11269	0	0	Ki67+	 3630 20642
11270	0	0	Ki67+	 3633 20347
11271	0	0	Ki67+	 3633 20501
11272	0	0	Ki67+	 3635 20841
11273	0	0	Ki67+	 3639 20521
11274	0	0	Ki67+	 3640 20590
11275	0	0	Ki67+	 3642 20474
11276	0	0	Ki67+	 3643 20681
11277	0	0	Ki67+	 3654 20380
11278	0	0	Ki67+	 3655 20467
11279	0	0	Ki67+	 3663 20690
11280	0	0	Ki67+	 3664 20737
11281	0	0	Ki67+	 3668 20346
11282	0	0	Ki67+	 3670 20618
11283	0	0	Ki67+	 3674 20694
11284	0	0	Ki67+	 3678 20486
11285	0	0	Ki67+	 3678 20657
11286	0	0	Ki67+	 3682 20347
11287	0	0	Ki67+	 3683 20498
11288	0	0	Ki67+	 3686 20813
11289	0	0	Ki67+	 3690 20651
11290	0	0	Ki67+	 3691 20533
11291	0	0	Ki67+	 3691 21110
11292	0	0	Ki67+	 3695 20379
11293	0	0	Ki67+	 3695 20762
11294	0	0	Ki67+	 3698 20727
11295	0	0	Ki67+	 3700 20779
11296	0	0	Ki67+	 3700 21092
11297	0	0	Ki67+	 3701 21079
11298	0	0	Ki67+	 3705 20755
11299	0	0	Ki67+	 3706 20576
11300	0	0	Ki67+	 3706 20608
11301	0	0	Ki67+	 3707 20679
11302	0	0	Ki67+	 3707 20976
11303	0	0	Ki67+	 3711 20439
11304	0	0	Ki67+	 3711 21000
11305	0	0	Ki67+	 3713 20391
11306	0	0	Ki67+	 3714 20808
11307	0	0	Ki67+	 3715 20532
11308	0	0	Ki67+	 3716 20893
11309	0	0	Ki67+	 3719 20502
11310	0	0	Ki67+	 3720 20781
11311	0	0	Ki67+	 3720 20833
11312	0	0	Ki67+	 3721 20552
11313	0	0	Ki67+	 3721 20669
11314	0	0	Ki67+	 3722 20708
11315	0	0	Ki67+	 3725 20360
11316	0	0	Ki67+	 3727 20920
11317	0	0	Ki67+	 3728 20439
11318	0	0	Ki67+	 3731 21044
11319	0	0	Ki67+	 3732 20878
11320	0	0	Ki67+	 3735 20587
11321	0	0	Ki67+	 3737 20344
11322	0	0	Ki67+	 3740 20723
11323	0	0	Ki67+	 3742 20860
11324	0	0	Ki67+	 3745 20666
11325	0	0	Ki67+	 3745 20975
11326	0	0	Ki67+	 3745 21009
11327	0	0	Ki67+	 3747 20521
11328	0	0	Ki67+	 3747 20760
11329	0	0	Ki67+	 3750 20706
11330	0	0	Ki67+	 3755 20544
11331	0	0	Ki67+	 3756 20621
11332	0	0	Ki67+	 3756 20772
11333	0	0	Ki67+	 3756 20960
11334	0	0	Ki67+	 3757 20590
11335	0	0	Ki67+	 3761 20664
11336	0	0	Ki67+	 3765 20359
11337	0	0	Ki67+	 3769 20373
11338	0	0	Ki67+	 3772 20636
11339	0	0	Ki67+	 3772 20737
11340	0	0	Ki67+	 3776 20704
11341	0	0	Ki67+	 3782 20414
11342	0	0	Ki67+	 3784 20773
11343	0	0	Ki67+	 3787 20385
11344	0	0	Ki67+	 3792 20450
11345	0	0	Ki67+	 3797 20347
11346	0	0	Ki67+	 3799 20562
11347	0	0	Ki67+	 3802 20703
11348	0	0	Ki67+	 3805 20441
11349	0	0	Ki67+	 3810 20657
11350	0	0	Ki67+	 3818 20630
11351	0	0	Ki67+	 3820 20670
11352	0	0	Ki67+	 3822 20348
11353	0	0	Ki67+	 3827 20585
11354	0	0	Ki67+	 3833 20651
11355	0	0	Ki67+	 3840 20338
11356	0	0	Ki67+	 3857 20590
11357	0	0	Ki67+	 3958 20343
11358	0	0	Ki67+	 3203 21590
11359	0	0	Ki67+	 3212 21653
11360	0	0	Ki67+	 3215 21717
11361	0	0	Ki67+	 3217 21611
11362	0	0	Ki67+	 3230 21569
11363	0	0	Ki67+	 3238 21239
11364	0	0	Ki67+	 3238 21701
11365	0	0	Ki67+	 3245 21668
11366	0	0	Ki67+	 3250 21612
11367	0	0	Ki67+	 3252 21697
11368	0	0	Ki67+	 3261 21479
11369	0	0	Ki67+	 3261 21512
11370	0	0	Ki67+	 3267 21273
11371	0	0	Ki67+	 3269 21633
11372	0	0	Ki67+	 3272 21495
11373	0	0	Ki67+	 3275 21158
11374	0	0	Ki67+	 3275 21576
11375	0	0	Ki67+	 3279 21601
11376	0	0	Ki67+	 3289 21145
11377	0	0	Ki67+	 3289 21394
11378	0	0	Ki67+	 3292 21239
11379	0	0	Ki67+	 3293 21180
11380	0	0	Ki67+	 3294 21213
11381	0	0	Ki67+	 3302 21137
11382	0	0	Ki67+	 3303 21535
11383	0	0	Ki67+	 3306 21460
11384	0	0	Ki67+	 3307 21177
11385	0	0	Ki67+	 3307 21493
11386	0	0	Ki67+	 3311 21257
11387	0	0	Ki67+	 3319 21376
11388	0	0	Ki67+	 3321 21279
11389	0	0	Ki67+	 3325 21442
11390	0	0	Ki67+	 3327 21226
11391	0	0	Ki67+	 3330 21334
11392	0	0	Ki67+	 3330 21406
11393	0	0	Ki67+	 3333 21549
11394	0	0	Ki67+	 3358 21468
11395	0	0	Ki67+	 3411 21422
11396	0	0	Ki67+	 3424 21216
11397	0	0	Ki67+	 3427 21469
11398	0	0	Ki67+	 3444 21348
11399	0	0	Ki67+	 3465 21200
11400	0	0	Ki67+	 3492 21279
11401	0	0	Ki67+	 3504 21391
11402	0	0	Ki67+	 3538 21315
11403	0	0	Ki67+	 3551 21358
11404	0	0	Ki67+	 3566 21309
11405	0	0	Ki67+	 3569 21372
11406	0	0	Ki67+	 3571 21340
11407	0	0	Ki67+	 3596 21299
11408	0	0	Ki67+	 3603 21349
11409	0	0	Ki67+	 3619 21177
11410	0	0	Ki67+	 3639 21277
11411	0	0	Ki67+	 4001 6888
11412	0	0	Ki67+	 4210 6642
11413	0	0	Ki67+	 4226 6628
11414	0	0	Ki67+	 4227 6651
11415	0	0	Ki67+	 4231 6679
11416	0	0	Ki67+	 4309 6730
11417	0	0	Ki67+	 4334 6677
11418	0	0	Ki67+	 4339 6716
11419	0	0	Ki67+	 4347 6757
11420	0	0	Ki67+	 4366 6706
11421	0	0	Ki67+	 4369 6724
11422	0	0	Ki67+	 4382 6546
11423	0	0	Ki67+	 4393 6533
11424	0	0	Ki67+	 4393 6682
11425	0	0	Ki67+	 4398 6723
11426	0	0	Ki67+	 4400 6773
11427	0	0	Ki67+	 4410 6604
11428	0	0	Ki67+	 4414 6530
11429	0	0	Ki67+	 4422 6550
11430	0	0	Ki67+	 4427 6753
11431	0	0	Ki67+	 4431 6633
11432	0	0	Ki67+	 4436 6685
11433	0	0	Ki67+	 4442 6610
11434	0	0	Ki67+	 4443 6575
11435	0	0	Ki67+	 4445 6521
11436	0	0	Ki67+	 4453 6733
11437	0	0	Ki67+	 4458 6642
11438	0	0	Ki67+	 4462 6516
11439	0	0	Ki67+	 4462 6697
11440	0	0	Ki67+	 4464 6541
11441	0	0	Ki67+	 4473 6444
11442	0	0	Ki67+	 4481 6582
11443	0	0	Ki67+	 4484 6599
11444	0	0	Ki67+	 4484 6714
11445	0	0	Ki67+	 4490 6574
11446	0	0	Ki67+	 4500 6472
11447	0	0	Ki67+	 4501 6444
11448	0	0	Ki67+	 4504 6372
11449	0	0	Ki67+	 4511 6612
11450	0	0	Ki67+	 4512 6480
11451	0	0	Ki67+	 4515 6567
11452	0	0	Ki67+	 4516 6388
11453	0	0	Ki67+	 4520 6432
11454	0	0	Ki67+	 4523 6495
11455	0	0	Ki67+	 4524 6588
11456	0	0	Ki67+	 4526 6367
11457	0	0	Ki67+	 4529 6605
11458	0	0	Ki67+	 4530 6453
11459	0	0	Ki67+	 4532 6562
11460	0	0	Ki67+	 4537 6529
11461	0	0	Ki67+	 4549 6375
11462	0	0	Ki67+	 4551 6355
11463	0	0	Ki67+	 4551 6499
11464	0	0	Ki67+	 4553 6435
11465	0	0	Ki67+	 4555 6333
11466	0	0	Ki67+	 4563 6467
11467	0	0	Ki67+	 4564 6561
11468	0	0	Ki67+	 4565 6515
11469	0	0	Ki67+	 4567 6532
11470	0	0	Ki67+	 4568 6374
11471	0	0	Ki67+	 4568 6447
11472	0	0	Ki67+	 4572 6425
11473	0	0	Ki67+	 4581 6318
11474	0	0	Ki67+	 4581 6381
11475	0	0	Ki67+	 4582 6337
11476	0	0	Ki67+	 4588 6371
11477	0	0	Ki67+	 4590 6466
11478	0	0	Ki67+	 4598 6355
11479	0	0	Ki67+	 4598 6445
11480	0	0	Ki67+	 4602 6402
11481	0	0	Ki67+	 4604 6293
11482	0	0	Ki67+	 4605 6431
11483	0	0	Ki67+	 4633 6240
11484	0	0	Ki67+	 4654 6296
11485	0	0	Ki67+	 4655 6215
11486	0	0	Ki67+	 4655 6254
11487	0	0	Ki67+	 4665 6886
11488	0	0	Ki67+	 4671 6269
11489	0	0	Ki67+	 4675 6391
11490	0	0	Ki67+	 4681 6851
11491	0	0	Ki67+	 4682 6342
11492	0	0	Ki67+	 4683 6239
11493	0	0	Ki67+	 4684 6310
11494	0	0	Ki67+	 4684 6411
11495	0	0	Ki67+	 4685 6444
11496	0	0	Ki67+	 4690 6372
11497	0	0	Ki67+	 4697 6262
11498	0	0	Ki67+	 4699 6464
11499	0	0	Ki67+	 4700 6482
11500	0	0	Ki67+	 4702 6276
11501	0	0	Ki67+	 4706 6398
11502	0	0	Ki67+	 4706 6840
11503	0	0	Ki67+	 4711 6891
11504	0	0	Ki67+	 4713 6605
11505	0	0	Ki67+	 4715 6628
11506	0	0	Ki67+	 4715 6869
11507	0	0	Ki67+	 4719 6321
11508	0	0	Ki67+	 4719 6565
11509	0	0	Ki67+	 4723 6497
11510	0	0	Ki67+	 4728 6261
11511	0	0	Ki67+	 4728 6349
11512	0	0	Ki67+	 4733 6836
11513	0	0	Ki67+	 4737 6879
11514	0	0	Ki67+	 4738 6577
11515	0	0	Ki67+	 4742 6620
11516	0	0	Ki67+	 4744 6555
11517	0	0	Ki67+	 4746 6468
11518	0	0	Ki67+	 4750 6592
11519	0	0	Ki67+	 4750 6812
11520	0	0	Ki67+	 4752 6408
11521	0	0	Ki67+	 4752 6659
11522	0	0	Ki67+	 4753 6175
11523	0	0	Ki67+	 4754 6514
11524	0	0	Ki67+	 4754 6534
11525	0	0	Ki67+	 4754 6861
11526	0	0	Ki67+	 4757 6216
11527	0	0	Ki67+	 4757 6769
11528	0	0	Ki67+	 4764 6486
11529	0	0	Ki67+	 4769 6604
11530	0	0	Ki67+	 4772 6636
11531	0	0	Ki67+	 4774 6429
11532	0	0	Ki67+	 4775 6796
11533	0	0	Ki67+	 4778 6704
11534	0	0	Ki67+	 4779 6202
11535	0	0	Ki67+	 4779 6224
11536	0	0	Ki67+	 4779 6458
11537	0	0	Ki67+	 4779 6659
11538	0	0	Ki67+	 4780 6495
11539	0	0	Ki67+	 4781 6847
11540	0	0	Ki67+	 4782 6539
11541	0	0	Ki67+	 4782 6568
11542	0	0	Ki67+	 4785 6686
11543	0	0	Ki67+	 4787 6479
11544	0	0	Ki67+	 4791 6801
11545	0	0	Ki67+	 4792 6216
11546	0	0	Ki67+	 4793 6830
11547	0	0	Ki67+	 4795 6530
11548	0	0	Ki67+	 4795 6610
11549	0	0	Ki67+	 4798 6852
11550	0	0	Ki67+	 4001 7403
11551	0	0	Ki67+	 4003 7701
11552	0	0	Ki67+	 4004 7130
11553	0	0	Ki67+	 4005 6980
11554	0	0	Ki67+	 4005 7495
11555	0	0	Ki67+	 4009 7065
11556	0	0	Ki67+	 4010 7166
11557	0	0	Ki67+	 4010 7535
11558	0	0	Ki67+	 4015 7150
11559	0	0	Ki67+	 4016 7400
11560	0	0	Ki67+	 4017 7001
11561	0	0	Ki67+	 4022 7189
11562	0	0	Ki67+	 4028 7424
11563	0	0	Ki67+	 4029 7068
11564	0	0	Ki67+	 4029 7276
11565	0	0	Ki67+	 4031 6982
11566	0	0	Ki67+	 4033 7042
11567	0	0	Ki67+	 4034 7057
11568	0	0	Ki67+	 4039 7135
11569	0	0	Ki67+	 4040 7289
11570	0	0	Ki67+	 4042 7404
11571	0	0	Ki67+	 4045 7631
11572	0	0	Ki67+	 4046 7305
11573	0	0	Ki67+	 4049 7434
11574	0	0	Ki67+	 4050 7017
11575	0	0	Ki67+	 4054 7051
11576	0	0	Ki67+	 4056 6979
11577	0	0	Ki67+	 4056 7267
11578	0	0	Ki67+	 4056 7352
11579	0	0	Ki67+	 4056 7382
11580	0	0	Ki67+	 4057 7189
11581	0	0	Ki67+	 4058 7481
11582	0	0	Ki67+	 4060 7668
11583	0	0	Ki67+	 4061 7065
11584	0	0	Ki67+	 4065 7641
11585	0	0	Ki67+	 4068 7214
11586	0	0	Ki67+	 4068 7433
11587	0	0	Ki67+	 4069 7408
11588	0	0	Ki67+	 4070 7142
11589	0	0	Ki67+	 4071 7629
11590	0	0	Ki67+	 4076 7355
11591	0	0	Ki67+	 4079 7013
11592	0	0	Ki67+	 4081 6995
11593	0	0	Ki67+	 4082 7033
11594	0	0	Ki67+	 4083 7239
11595	0	0	Ki67+	 4084 7678
11596	0	0	Ki67+	 4088 7198
11597	0	0	Ki67+	 4089 7226
11598	0	0	Ki67+	 4089 7323
11599	0	0	Ki67+	 4090 7287
11600	0	0	Ki67+	 4091 7471
11601	0	0	Ki67+	 4093 7252
11602	0	0	Ki67+	 4095 7372
11603	0	0	Ki67+	 4095 7649
11604	0	0	Ki67+	 4099 7305
11605	0	0	Ki67+	 4099 7426
11606	0	0	Ki67+	 4101 7411
11607	0	0	Ki67+	 4103 7504
11608	0	0	Ki67+	 4104 7014
11609	0	0	Ki67+	 4108 7275
11610	0	0	Ki67+	 4115 7026
11611	0	0	Ki67+	 4117 7049
11612	0	0	Ki67+	 4117 7226
11613	0	0	Ki67+	 4119 7658
11614	0	0	Ki67+	 4120 7410
11615	0	0	Ki67+	 4121 7344
11616	0	0	Ki67+	 4122 7098
11617	0	0	Ki67+	 4123 7194
11618	0	0	Ki67+	 4123 7367
11619	0	0	Ki67+	 4126 7431
11620	0	0	Ki67+	 4126 7690
11621	0	0	Ki67+	 4128 7238
11622	0	0	Ki67+	 4133 7537
11623	0	0	Ki67+	 4137 7058
11624	0	0	Ki67+	 4137 7519
11625	0	0	Ki67+	 4139 7258
11626	0	0	Ki67+	 4144 7482
11627	0	0	Ki67+	 4146 7653
11628	0	0	Ki67+	 4148 7298
11629	0	0	Ki67+	 4149 7398
11630	0	0	Ki67+	 4157 7518
11631	0	0	Ki67+	 4162 7473
11632	0	0	Ki67+	 4165 7403
11633	0	0	Ki67+	 4166 7075
11634	0	0	Ki67+	 4168 7549
11635	0	0	Ki67+	 4171 7665
11636	0	0	Ki67+	 4176 7632
11637	0	0	Ki67+	 4180 7555
11638	0	0	Ki67+	 4192 7540
11639	0	0	Ki67+	 4194 7478
11640	0	0	Ki67+	 4197 7089
11641	0	0	Ki67+	 4200 7681
11642	0	0	Ki67+	 4206 7480
11643	0	0	Ki67+	 4208 7552
11644	0	0	Ki67+	 4208 7693
11645	0	0	Ki67+	 4211 7646
11646	0	0	Ki67+	 4213 7131
11647	0	0	Ki67+	 4225 7528
11648	0	0	Ki67+	 4228 7161
11649	0	0	Ki67+	 4238 7131
11650	0	0	Ki67+	 4241 7692
11651	0	0	Ki67+	 4247 7643
11652	0	0	Ki67+	 4249 7203
11653	0	0	Ki67+	 4254 7157
11654	0	0	Ki67+	 4259 7645
11655	0	0	Ki67+	 4261 7185
11656	0	0	Ki67+	 4263 7702
11657	0	0	Ki67+	 4271 7227
11658	0	0	Ki67+	 4276 7611
11659	0	0	Ki67+	 4277 7190
11660	0	0	Ki67+	 4283 7355
11661	0	0	Ki67+	 4291 7260
11662	0	0	Ki67+	 4294 7218
11663	0	0	Ki67+	 4295 7320
11664	0	0	Ki67+	 4298 7286
11665	0	0	Ki67+	 4300 7205
11666	0	0	Ki67+	 4303 7615
11667	0	0	Ki67+	 4305 7371
11668	0	0	Ki67+	 4315 7395
11669	0	0	Ki67+	 4316 7240
11670	0	0	Ki67+	 4317 7428
11671	0	0	Ki67+	 4320 7296
11672	0	0	Ki67+	 4323 7624
11673	0	0	Ki67+	 4324 7330
11674	0	0	Ki67+	 4330 7289
11675	0	0	Ki67+	 4331 7446
11676	0	0	Ki67+	 4335 7493
11677	0	0	Ki67+	 4336 7371
11678	0	0	Ki67+	 4339 7406
11679	0	0	Ki67+	 4345 7520
11680	0	0	Ki67+	 4350 7328
11681	0	0	Ki67+	 4358 7291
11682	0	0	Ki67+	 4358 7378
11683	0	0	Ki67+	 4360 7416
11684	0	0	Ki67+	 4361 7461
11685	0	0	Ki67+	 4362 7354
11686	0	0	Ki67+	 4376 7420
11687	0	0	Ki67+	 4376 7473
11688	0	0	Ki67+	 4377 7498
11689	0	0	Ki67+	 4380 7533
11690	0	0	Ki67+	 4392 7438
11691	0	0	Ki67+	 4393 7421
11692	0	0	Ki67+	 4405 7505
11693	0	0	Ki67+	 4406 7532
11694	0	0	Ki67+	 4407 7473
11695	0	0	Ki67+	 4429 7458
11696	0	0	Ki67+	 4438 7520
11697	0	0	Ki67+	 4451 7609
11698	0	0	Ki67+	 4455 7468
11699	0	0	Ki67+	 4460 7600
11700	0	0	Ki67+	 4463 7694
11701	0	0	Ki67+	 4464 7506
11702	0	0	Ki67+	 4465 7537
11703	0	0	Ki67+	 4470 7382
11704	0	0	Ki67+	 4474 7554
11705	0	0	Ki67+	 4477 7707
11706	0	0	Ki67+	 4479 7684
11707	0	0	Ki67+	 4485 7656
11708	0	0	Ki67+	 4493 7525
11709	0	0	Ki67+	 4504 7546
11710	0	0	Ki67+	 4504 7559
11711	0	0	Ki67+	 4506 7664
11712	0	0	Ki67+	 4518 7527
11713	0	0	Ki67+	 4534 7703
11714	0	0	Ki67+	 4537 7675
11715	0	0	Ki67+	 4539 7657
11716	0	0	Ki67+	 4545 7560
11717	0	0	Ki67+	 4561 7635
11718	0	0	Ki67+	 4562 7705
11719	0	0	Ki67+	 4569 7599
11720	0	0	Ki67+	 4575 7645
11721	0	0	Ki67+	 4582 7582
11722	0	0	Ki67+	 4582 7627
11723	0	0	Ki67+	 4591 7692
11724	0	0	Ki67+	 4605 7598
11725	0	0	Ki67+	 4611 7574
11726	0	0	Ki67+	 4624 7630
11727	0	0	Ki67+	 4625 7687
11728	0	0	Ki67+	 4636 7708
11729	0	0	Ki67+	 4644 6931
11730	0	0	Ki67+	 4658 6937
11731	0	0	Ki67+	 4661 7664
11732	0	0	Ki67+	 4662 6968
11733	0	0	Ki67+	 4674 7660
11734	0	0	Ki67+	 4675 7695
11735	0	0	Ki67+	 4682 7674
11736	0	0	Ki67+	 4685 6931
11737	0	0	Ki67+	 4689 6919
11738	0	0	Ki67+	 4694 7002
11739	0	0	Ki67+	 4695 7552
11740	0	0	Ki67+	 4696 7692
11741	0	0	Ki67+	 4701 7024
11742	0	0	Ki67+	 4710 7672
11743	0	0	Ki67+	 4713 7693
11744	0	0	Ki67+	 4715 7060
11745	0	0	Ki67+	 4720 6943
11746	0	0	Ki67+	 4738 7249
11747	0	0	Ki67+	 4747 7066
11748	0	0	Ki67+	 4752 6959
11749	0	0	Ki67+	 4752 7037
11750	0	0	Ki67+	 4762 7109
11751	0	0	Ki67+	 4767 6966
11752	0	0	Ki67+	 4777 6961
11753	0	0	Ki67+	 4782 7071
11754	0	0	Ki67+	 4790 6921
11755	0	0	Ki67+	 4001 8439
11756	0	0	Ki67+	 4001 8472
11757	0	0	Ki67+	 4003 7746
11758	0	0	Ki67+	 4003 8179
11759	0	0	Ki67+	 4006 8321
11760	0	0	Ki67+	 4010 8510
11761	0	0	Ki67+	 4014 7805
11762	0	0	Ki67+	 4016 8117
11763	0	0	Ki67+	 4018 8018
11764	0	0	Ki67+	 4019 8433
11765	0	0	Ki67+	 4022 7929
11766	0	0	Ki67+	 4029 7897
11767	0	0	Ki67+	 4029 8344
11768	0	0	Ki67+	 4029 8462
11769	0	0	Ki67+	 4032 8042
11770	0	0	Ki67+	 4033 7727
11771	0	0	Ki67+	 4033 7967
11772	0	0	Ki67+	 4035 7919
11773	0	0	Ki67+	 4036 7770
11774	0	0	Ki67+	 4037 8083
11775	0	0	Ki67+	 4037 8146
11776	0	0	Ki67+	 4038 7934
11777	0	0	Ki67+	 4039 8249
11778	0	0	Ki67+	 4043 8411
11779	0	0	Ki67+	 4044 8110
11780	0	0	Ki67+	 4054 7976
11781	0	0	Ki67+	 4055 7752
11782	0	0	Ki67+	 4056 7770
11783	0	0	Ki67+	 4056 8317
11784	0	0	Ki67+	 4057 7939
11785	0	0	Ki67+	 4057 8386
11786	0	0	Ki67+	 4059 8240
11787	0	0	Ki67+	 4064 8222
11788	0	0	Ki67+	 4064 8474
11789	0	0	Ki67+	 4065 8288
11790	0	0	Ki67+	 4068 8098
11791	0	0	Ki67+	 4070 8128
11792	0	0	Ki67+	 4072 8257
11793	0	0	Ki67+	 4074 8488
11794	0	0	Ki67+	 4076 8040
11795	0	0	Ki67+	 4079 8002
11796	0	0	Ki67+	 4080 7903
11797	0	0	Ki67+	 4081 7869
11798	0	0	Ki67+	 4081 7958
11799	0	0	Ki67+	 4083 8078
11800	0	0	Ki67+	 4084 7984
11801	0	0	Ki67+	 4087 8220
11802	0	0	Ki67+	 4090 8255
11803	0	0	Ki67+	 4092 8365
11804	0	0	Ki67+	 4095 7939
11805	0	0	Ki67+	 4097 7875
11806	0	0	Ki67+	 4101 8140
11807	0	0	Ki67+	 4102 8025
11808	0	0	Ki67+	 4103 8328
11809	0	0	Ki67+	 4104 8282
11810	0	0	Ki67+	 4105 8107
11811	0	0	Ki67+	 4105 8198
11812	0	0	Ki67+	 4107 8152
11813	0	0	Ki67+	 4110 8073
11814	0	0	Ki67+	 4110 8225
11815	0	0	Ki67+	 4111 7746
11816	0	0	Ki67+	 4120 8335
11817	0	0	Ki67+	 4120 8371
11818	0	0	Ki67+	 4122 8430
11819	0	0	Ki67+	 4123 7807
11820	0	0	Ki67+	 4123 8471
11821	0	0	Ki67+	 4130 8165
11822	0	0	Ki67+	 4130 8299
11823	0	0	Ki67+	 4132 7792
11824	0	0	Ki67+	 4132 7895
11825	0	0	Ki67+	 4133 8230
11826	0	0	Ki67+	 4134 8069
11827	0	0	Ki67+	 4138 7983
11828	0	0	Ki67+	 4140 8452
11829	0	0	Ki67+	 4143 8278
11830	0	0	Ki67+	 4144 8029
11831	0	0	Ki67+	 4144 8244
11832	0	0	Ki67+	 4146 8105
11833	0	0	Ki67+	 4146 8361
11834	0	0	Ki67+	 4149 8422
11835	0	0	Ki67+	 4150 8377
11836	0	0	Ki67+	 4151 8183
11837	0	0	Ki67+	 4155 8346
11838	0	0	Ki67+	 4156 8076
11839	0	0	Ki67+	 4158 8291
11840	0	0	Ki67+	 4158 8500
11841	0	0	Ki67+	 4159 7808
11842	0	0	Ki67+	 4161 8060
11843	0	0	Ki67+	 4163 7746
11844	0	0	Ki67+	 4166 8148
11845	0	0	Ki67+	 4169 8027
11846	0	0	Ki67+	 4172 7773
11847	0	0	Ki67+	 4172 8206
11848	0	0	Ki67+	 4173 8304
11849	0	0	Ki67+	 4176 7964
11850	0	0	Ki67+	 4180 7763
11851	0	0	Ki67+	 4180 8240
11852	0	0	Ki67+	 4181 8145
11853	0	0	Ki67+	 4181 8436
11854	0	0	Ki67+	 4183 7840
11855	0	0	Ki67+	 4183 7919
11856	0	0	Ki67+	 4183 8337
11857	0	0	Ki67+	 4186 8502
11858	0	0	Ki67+	 4187 8370
11859	0	0	Ki67+	 4189 7825
11860	0	0	Ki67+	 4189 8082
11861	0	0	Ki67+	 4190 8171
11862	0	0	Ki67+	 4192 8031
11863	0	0	Ki67+	 4192 8110
11864	0	0	Ki67+	 4192 8155
11865	0	0	Ki67+	 4197 8067
11866	0	0	Ki67+	 4197 8298
11867	0	0	Ki67+	 4200 8126
11868	0	0	Ki67+	 4201 7775
11869	0	0	Ki67+	 4201 8261
11870	0	0	Ki67+	 4211 8362
11871	0	0	Ki67+	 4212 8183
11872	0	0	Ki67+	 4214 8197
11873	0	0	Ki67+	 4216 7853
11874	0	0	Ki67+	 4218 8318
11875	0	0	Ki67+	 4219 8395
11876	0	0	Ki67+	 4220 8152
11877	0	0	Ki67+	 4220 8227
11878	0	0	Ki67+	 4221 8085
11879	0	0	Ki67+	 4222 8439
11880	0	0	Ki67+	 4224 7997
11881	0	0	Ki67+	 4224 8415
11882	0	0	Ki67+	 4226 7836
11883	0	0	Ki67+	 4227 8335
11884	0	0	Ki67+	 4228 7721
11885	0	0	Ki67+	 4230 8483
11886	0	0	Ki67+	 4231 8060
11887	0	0	Ki67+	 4235 7999
11888	0	0	Ki67+	 4236 8030
11889	0	0	Ki67+	 4237 8460
11890	0	0	Ki67+	 4240 7797
11891	0	0	Ki67+	 4240 8246
11892	0	0	Ki67+	 4240 8423
11893	0	0	Ki67+	 4241 8123
11894	0	0	Ki67+	 4244 8393
11895	0	0	Ki67+	 4245 8338
11896	0	0	Ki67+	 4248 8168
11897	0	0	Ki67+	 4249 8007
11898	0	0	Ki67+	 4251 8372
11899	0	0	Ki67+	 4251 8443
11900	0	0	Ki67+	 4252 7737
11901	0	0	Ki67+	 4258 8283
11902	0	0	Ki67+	 4258 8462
11903	0	0	Ki67+	 4259 7878
11904	0	0	Ki67+	 4259 8152
11905	0	0	Ki67+	 4259 8425
11906	0	0	Ki67+	 4261 8209
11907	0	0	Ki67+	 4261 8414
11908	0	0	Ki67+	 4262 8181
11909	0	0	Ki67+	 4263 8080
11910	0	0	Ki67+	 4265 8325
11911	0	0	Ki67+	 4266 8488
11912	0	0	Ki67+	 4268 7763
11913	0	0	Ki67+	 4272 8446
11914	0	0	Ki67+	 4274 8039
11915	0	0	Ki67+	 4275 8243
11916	0	0	Ki67+	 4277 8157
11917	0	0	Ki67+	 4277 8408
11918	0	0	Ki67+	 4278 8428
11919	0	0	Ki67+	 4279 7906
11920	0	0	Ki67+	 4281 8474
11921	0	0	Ki67+	 4286 8296
11922	0	0	Ki67+	 4286 8357
11923	0	0	Ki67+	 4288 8190
11924	0	0	Ki67+	 4288 8386
11925	0	0	Ki67+	 4290 8265
11926	0	0	Ki67+	 4292 8079
11927	0	0	Ki67+	 4293 7745
11928	0	0	Ki67+	 4293 8106
11929	0	0	Ki67+	 4293 8448
11930	0	0	Ki67+	 4294 7925
11931	0	0	Ki67+	 4295 8218
11932	0	0	Ki67+	 4297 8337
11933	0	0	Ki67+	 4302 8416
11934	0	0	Ki67+	 4304 8067
11935	0	0	Ki67+	 4304 8282
11936	0	0	Ki67+	 4304 8315
11937	0	0	Ki67+	 4305 8348
11938	0	0	Ki67+	 4305 8487
11939	0	0	Ki67+	 4307 7870
11940	0	0	Ki67+	 4310 8143
11941	0	0	Ki67+	 4315 7819
11942	0	0	Ki67+	 4316 8473
11943	0	0	Ki67+	 4317 8380
11944	0	0	Ki67+	 4318 8280
11945	0	0	Ki67+	 4322 8095
11946	0	0	Ki67+	 4323 8303
11947	0	0	Ki67+	 4324 8332
11948	0	0	Ki67+	 4324 8503
11949	0	0	Ki67+	 4325 8107
11950	0	0	Ki67+	 4325 8449
11951	0	0	Ki67+	 4326 7910
11952	0	0	Ki67+	 4328 7801
11953	0	0	Ki67+	 4328 8285
11954	0	0	Ki67+	 4330 8218
11955	0	0	Ki67+	 4333 8389
11956	0	0	Ki67+	 4335 8433
11957	0	0	Ki67+	 4336 8478
11958	0	0	Ki67+	 4337 8243
11959	0	0	Ki67+	 4337 8334
11960	0	0	Ki67+	 4338 7948
11961	0	0	Ki67+	 4338 8095
11962	0	0	Ki67+	 4339 8450
11963	0	0	Ki67+	 4340 8366
11964	0	0	Ki67+	 4346 7809
11965	0	0	Ki67+	 4346 8263
11966	0	0	Ki67+	 4346 8303
11967	0	0	Ki67+	 4347 8133
11968	0	0	Ki67+	 4354 8280
11969	0	0	Ki67+	 4355 7787
11970	0	0	Ki67+	 4356 7930
11971	0	0	Ki67+	 4356 8226
11972	0	0	Ki67+	 4356 8333
11973	0	0	Ki67+	 4357 8172
11974	0	0	Ki67+	 4359 8113
11975	0	0	Ki67+	 4362 8501
11976	0	0	Ki67+	 4365 7870
11977	0	0	Ki67+	 4365 8374
11978	0	0	Ki67+	 4366 7956
11979	0	0	Ki67+	 4367 8211
11980	0	0	Ki67+	 4368 8323
11981	0	0	Ki67+	 4373 8431
11982	0	0	Ki67+	 4375 8450
11983	0	0	Ki67+	 4378 8290
11984	0	0	Ki67+	 4379 8266
11985	0	0	Ki67+	 4380 7817
11986	0	0	Ki67+	 4381 8415
11987	0	0	Ki67+	 4381 8499
11988	0	0	Ki67+	 4382 8166
11989	0	0	Ki67+	 4385 7856
11990	0	0	Ki67+	 4385 8210
11991	0	0	Ki67+	 4388 8176
11992	0	0	Ki67+	 4389 8425
11993	0	0	Ki67+	 4390 8396
11994	0	0	Ki67+	 4391 8353
11995	0	0	Ki67+	 4393 7961
11996	0	0	Ki67+	 4394 8222
11997	0	0	Ki67+	 4395 8504
11998	0	0	Ki67+	 4401 7932
11999	0	0	Ki67+	 4401 8200
12000	0	0	Ki67+	 4402 8487
12001	0	0	Ki67+	 4405 8427
12002	0	0	Ki67+	 4406 7725
12003	0	0	Ki67+	 4406 8150
12004	0	0	Ki67+	 4407 8366
12005	0	0	Ki67+	 4409 7874
12006	0	0	Ki67+	 4409 8323
12007	0	0	Ki67+	 4410 8245
12008	0	0	Ki67+	 4411 7831
12009	0	0	Ki67+	 4412 8456
12010	0	0	Ki67+	 4413 8493
12011	0	0	Ki67+	 4414 7965
12012	0	0	Ki67+	 4418 8164
12013	0	0	Ki67+	 4421 8399
12014	0	0	Ki67+	 4423 8360
12015	0	0	Ki67+	 4425 7899
12016	0	0	Ki67+	 4428 7857
12017	0	0	Ki67+	 4433 8047
12018	0	0	Ki67+	 4436 8019
12019	0	0	Ki67+	 4439 8236
12020	0	0	Ki67+	 4442 8221
12021	0	0	Ki67+	 4443 7762
12022	0	0	Ki67+	 4443 8255
12023	0	0	Ki67+	 4446 8401
12024	0	0	Ki67+	 4449 8274
12025	0	0	Ki67+	 4450 7998
12026	0	0	Ki67+	 4450 8491
12027	0	0	Ki67+	 4453 8235
12028	0	0	Ki67+	 4454 8430
12029	0	0	Ki67+	 4455 7886
12030	0	0	Ki67+	 4456 7926
12031	0	0	Ki67+	 4458 8377
12032	0	0	Ki67+	 4462 8059
12033	0	0	Ki67+	 4463 8401
12034	0	0	Ki67+	 4465 8079
12035	0	0	Ki67+	 4467 7784
12036	0	0	Ki67+	 4469 8026
12037	0	0	Ki67+	 4470 8321
12038	0	0	Ki67+	 4470 8371
12039	0	0	Ki67+	 4473 8307
12040	0	0	Ki67+	 4476 7761
12041	0	0	Ki67+	 4479 8032
12042	0	0	Ki67+	 4480 8254
12043	0	0	Ki67+	 4484 8390
12044	0	0	Ki67+	 4485 8079
12045	0	0	Ki67+	 4487 7934
12046	0	0	Ki67+	 4489 8282
12047	0	0	Ki67+	 4490 8251
12048	0	0	Ki67+	 4493 8010
12049	0	0	Ki67+	 4502 8324
12050	0	0	Ki67+	 4504 8290
12051	0	0	Ki67+	 4505 8057
12052	0	0	Ki67+	 4505 8096
12053	0	0	Ki67+	 4505 8374
12054	0	0	Ki67+	 4507 8358
12055	0	0	Ki67+	 4508 7743
12056	0	0	Ki67+	 4510 7777
12057	0	0	Ki67+	 4515 8089
12058	0	0	Ki67+	 4516 8127
12059	0	0	Ki67+	 4517 8064
12060	0	0	Ki67+	 4518 8340
12061	0	0	Ki67+	 4519 8299
12062	0	0	Ki67+	 4520 7946
12063	0	0	Ki67+	 4521 8243
12064	0	0	Ki67+	 4525 7979
12065	0	0	Ki67+	 4525 8054
12066	0	0	Ki67+	 4528 7799
12067	0	0	Ki67+	 4529 8362
12068	0	0	Ki67+	 4530 7735
12069	0	0	Ki67+	 4530 8113
12070	0	0	Ki67+	 4538 8179
12071	0	0	Ki67+	 4541 7730
12072	0	0	Ki67+	 4543 7836
12073	0	0	Ki67+	 4547 8077
12074	0	0	Ki67+	 4549 8338
12075	0	0	Ki67+	 4552 7761
12076	0	0	Ki67+	 4552 7907
12077	0	0	Ki67+	 4553 8154
12078	0	0	Ki67+	 4561 7746
12079	0	0	Ki67+	 4561 8100
12080	0	0	Ki67+	 4565 7801
12081	0	0	Ki67+	 4568 7937
12082	0	0	Ki67+	 4568 8082
12083	0	0	Ki67+	 4570 7763
12084	0	0	Ki67+	 4571 8133
12085	0	0	Ki67+	 4574 8198
12086	0	0	Ki67+	 4577 7815
12087	0	0	Ki67+	 4578 8146
12088	0	0	Ki67+	 4580 7766
12089	0	0	Ki67+	 4592 7736
12090	0	0	Ki67+	 4597 7946
12091	0	0	Ki67+	 4598 7774
12092	0	0	Ki67+	 4604 7872
12093	0	0	Ki67+	 4607 8093
12094	0	0	Ki67+	 4611 8240
12095	0	0	Ki67+	 4618 7977
12096	0	0	Ki67+	 4622 7917
12097	0	0	Ki67+	 4630 8298
12098	0	0	Ki67+	 4636 7766
12099	0	0	Ki67+	 4638 7942
12100	0	0	Ki67+	 4641 8281
12101	0	0	Ki67+	 4641 8488
12102	0	0	Ki67+	 4646 7865
12103	0	0	Ki67+	 4648 7823
12104	0	0	Ki67+	 4660 8070
12105	0	0	Ki67+	 4663 8265
12106	0	0	Ki67+	 4664 8286
12107	0	0	Ki67+	 4667 7735
12108	0	0	Ki67+	 4670 7946
12109	0	0	Ki67+	 4671 8133
12110	0	0	Ki67+	 4672 8030
12111	0	0	Ki67+	 4672 8110
12112	0	0	Ki67+	 4677 8390
12113	0	0	Ki67+	 4679 8308
12114	0	0	Ki67+	 4685 8052
12115	0	0	Ki67+	 4686 8283
12116	0	0	Ki67+	 4687 8296
12117	0	0	Ki67+	 4690 8000
12118	0	0	Ki67+	 4691 8131
12119	0	0	Ki67+	 4691 8468
12120	0	0	Ki67+	 4692 7832
12121	0	0	Ki67+	 4693 7761
12122	0	0	Ki67+	 4695 8498
12123	0	0	Ki67+	 4696 8046
12124	0	0	Ki67+	 4701 8088
12125	0	0	Ki67+	 4703 7903
12126	0	0	Ki67+	 4711 7837
12127	0	0	Ki67+	 4713 7755
12128	0	0	Ki67+	 4713 7774
12129	0	0	Ki67+	 4715 7821
12130	0	0	Ki67+	 4717 8014
12131	0	0	Ki67+	 4719 8256
12132	0	0	Ki67+	 4719 8307
12133	0	0	Ki67+	 4721 7713
12134	0	0	Ki67+	 4723 8094
12135	0	0	Ki67+	 4724 8481
12136	0	0	Ki67+	 4726 7885
12137	0	0	Ki67+	 4726 8502
12138	0	0	Ki67+	 4727 7903
12139	0	0	Ki67+	 4730 7764
12140	0	0	Ki67+	 4730 7999
12141	0	0	Ki67+	 4739 8270
12142	0	0	Ki67+	 4741 8175
12143	0	0	Ki67+	 4742 7877
12144	0	0	Ki67+	 4743 8292
12145	0	0	Ki67+	 4745 8060
12146	0	0	Ki67+	 4745 8089
12147	0	0	Ki67+	 4748 8422
12148	0	0	Ki67+	 4749 7887
12149	0	0	Ki67+	 4749 8494
12150	0	0	Ki67+	 4750 7815
12151	0	0	Ki67+	 4750 8307
12152	0	0	Ki67+	 4751 7848
12153	0	0	Ki67+	 4753 8406
12154	0	0	Ki67+	 4756 8122
12155	0	0	Ki67+	 4761 7904
12156	0	0	Ki67+	 4761 8260
12157	0	0	Ki67+	 4765 8046
12158	0	0	Ki67+	 4766 8398
12159	0	0	Ki67+	 4771 7838
12160	0	0	Ki67+	 4774 8080
12161	0	0	Ki67+	 4776 8110
12162	0	0	Ki67+	 4777 7875
12163	0	0	Ki67+	 4777 8246
12164	0	0	Ki67+	 4778 7899
12165	0	0	Ki67+	 4778 8482
12166	0	0	Ki67+	 4779 8121
12167	0	0	Ki67+	 4781 8363
12168	0	0	Ki67+	 4781 8429
12169	0	0	Ki67+	 4782 8166
12170	0	0	Ki67+	 4783 7830
12171	0	0	Ki67+	 4791 8260
12172	0	0	Ki67+	 4792 8023
12173	0	0	Ki67+	 4793 8148
12174	0	0	Ki67+	 4795 8072
12175	0	0	Ki67+	 4795 8461
12176	0	0	Ki67+	 4796 7886
12177	0	0	Ki67+	 4005 8536
12178	0	0	Ki67+	 4007 9297
12179	0	0	Ki67+	 4020 8620
12180	0	0	Ki67+	 4024 8570
12181	0	0	Ki67+	 4029 8519
12182	0	0	Ki67+	 4042 8666
12183	0	0	Ki67+	 4045 8626
12184	0	0	Ki67+	 4049 8551
12185	0	0	Ki67+	 4049 8577
12186	0	0	Ki67+	 4058 8670
12187	0	0	Ki67+	 4071 8639
12188	0	0	Ki67+	 4077 8565
12189	0	0	Ki67+	 4079 8656
12190	0	0	Ki67+	 4088 8546
12191	0	0	Ki67+	 4101 8623
12192	0	0	Ki67+	 4103 8671
12193	0	0	Ki67+	 4110 8645
12194	0	0	Ki67+	 4121 8557
12195	0	0	Ki67+	 4125 8640
12196	0	0	Ki67+	 4128 8703
12197	0	0	Ki67+	 4135 8533
12198	0	0	Ki67+	 4138 8702
12199	0	0	Ki67+	 4142 8561
12200	0	0	Ki67+	 4146 8615
12201	0	0	Ki67+	 4147 8667
12202	0	0	Ki67+	 4149 8630
12203	0	0	Ki67+	 4150 8537
12204	0	0	Ki67+	 4157 8662
12205	0	0	Ki67+	 4163 8581
12206	0	0	Ki67+	 4165 8552
12207	0	0	Ki67+	 4171 8602
12208	0	0	Ki67+	 4174 8635
12209	0	0	Ki67+	 4182 8891
12210	0	0	Ki67+	 4185 8530
12211	0	0	Ki67+	 4191 8584
12212	0	0	Ki67+	 4195 8560
12213	0	0	Ki67+	 4203 8699
12214	0	0	Ki67+	 4261 8735
12215	0	0	Ki67+	 4266 8513
12216	0	0	Ki67+	 4267 8874
12217	0	0	Ki67+	 4272 8751
12218	0	0	Ki67+	 4274 8702
12219	0	0	Ki67+	 4275 8917
12220	0	0	Ki67+	 4283 8853
12221	0	0	Ki67+	 4285 8781
12222	0	0	Ki67+	 4289 8876
12223	0	0	Ki67+	 4293 8547
12224	0	0	Ki67+	 4293 8708
12225	0	0	Ki67+	 4300 8942
12226	0	0	Ki67+	 4302 8522
12227	0	0	Ki67+	 4304 8900
12228	0	0	Ki67+	 4307 8681
12229	0	0	Ki67+	 4309 8949
12230	0	0	Ki67+	 4316 8535
12231	0	0	Ki67+	 4316 8859
12232	0	0	Ki67+	 4317 8659
12233	0	0	Ki67+	 4317 8810
12234	0	0	Ki67+	 4319 8519
12235	0	0	Ki67+	 4331 8709
12236	0	0	Ki67+	 4336 8949
12237	0	0	Ki67+	 4340 8684
12238	0	0	Ki67+	 4340 8802
12239	0	0	Ki67+	 4343 8975
12240	0	0	Ki67+	 4350 8745
12241	0	0	Ki67+	 4354 8829
12242	0	0	Ki67+	 4363 8921
12243	0	0	Ki67+	 4369 8716
12244	0	0	Ki67+	 4373 8967
12245	0	0	Ki67+	 4373 8999
12246	0	0	Ki67+	 4377 8882
12247	0	0	Ki67+	 4378 8780
12248	0	0	Ki67+	 4380 8870
12249	0	0	Ki67+	 4381 8760
12250	0	0	Ki67+	 4390 8977
12251	0	0	Ki67+	 4391 8890
12252	0	0	Ki67+	 4392 8729
12253	0	0	Ki67+	 4393 8646
12254	0	0	Ki67+	 4397 8743
12255	0	0	Ki67+	 4401 8696
12256	0	0	Ki67+	 4401 9007
12257	0	0	Ki67+	 4402 8881
12258	0	0	Ki67+	 4409 8988
12259	0	0	Ki67+	 4414 8690
12260	0	0	Ki67+	 4416 8883
12261	0	0	Ki67+	 4420 8655
12262	0	0	Ki67+	 4426 8868
12263	0	0	Ki67+	 4431 8778
12264	0	0	Ki67+	 4436 8625
12265	0	0	Ki67+	 4438 9095
12266	0	0	Ki67+	 4445 8949
12267	0	0	Ki67+	 4446 8776
12268	0	0	Ki67+	 4458 8988
12269	0	0	Ki67+	 4458 9028
12270	0	0	Ki67+	 4462 8789
12271	0	0	Ki67+	 4462 8955
12272	0	0	Ki67+	 4483 8764
12273	0	0	Ki67+	 4485 8630
12274	0	0	Ki67+	 4485 8660
12275	0	0	Ki67+	 4486 8840
12276	0	0	Ki67+	 4490 9026
12277	0	0	Ki67+	 4491 9036
12278	0	0	Ki67+	 4492 8885
12279	0	0	Ki67+	 4494 9010
12280	0	0	Ki67+	 4502 8737
12281	0	0	Ki67+	 4508 8840
12282	0	0	Ki67+	 4512 8690
12283	0	0	Ki67+	 4514 8822
12284	0	0	Ki67+	 4521 8883
12285	0	0	Ki67+	 4524 8585
12286	0	0	Ki67+	 4526 8732
12287	0	0	Ki67+	 4529 8832
12288	0	0	Ki67+	 4544 9011
12289	0	0	Ki67+	 4548 8693
12290	0	0	Ki67+	 4554 8540
12291	0	0	Ki67+	 4558 8523
12292	0	0	Ki67+	 4560 8965
12293	0	0	Ki67+	 4568 8822
12294	0	0	Ki67+	 4570 8592
12295	0	0	Ki67+	 4575 8982
12296	0	0	Ki67+	 4576 8542
12297	0	0	Ki67+	 4584 8804
12298	0	0	Ki67+	 4585 8526
12299	0	0	Ki67+	 4586 8992
12300	0	0	Ki67+	 4593 8627
12301	0	0	Ki67+	 4600 8591
12302	0	0	Ki67+	 4600 8767
12303	0	0	Ki67+	 4601 9029
12304	0	0	Ki67+	 4602 8651
12305	0	0	Ki67+	 4602 8918
12306	0	0	Ki67+	 4612 8513
12307	0	0	Ki67+	 4613 8717
12308	0	0	Ki67+	 4615 8784
12309	0	0	Ki67+	 4617 8589
12310	0	0	Ki67+	 4617 8605
12311	0	0	Ki67+	 4618 8654
12312	0	0	Ki67+	 4619 8955
12313	0	0	Ki67+	 4620 8539
12314	0	0	Ki67+	 4621 8557
12315	0	0	Ki67+	 4623 8523
12316	0	0	Ki67+	 4626 8969
12317	0	0	Ki67+	 4628 8658
12318	0	0	Ki67+	 4634 8636
12319	0	0	Ki67+	 4634 8800
12320	0	0	Ki67+	 4636 8842
12321	0	0	Ki67+	 4642 8699
12322	0	0	Ki67+	 4647 8764
12323	0	0	Ki67+	 4650 8562
12324	0	0	Ki67+	 4651 8639
12325	0	0	Ki67+	 4651 9003
12326	0	0	Ki67+	 4652 8812
12327	0	0	Ki67+	 4652 8946
12328	0	0	Ki67+	 4656 8521
12329	0	0	Ki67+	 4658 8593
12330	0	0	Ki67+	 4658 8778
12331	0	0	Ki67+	 4658 8828
12332	0	0	Ki67+	 4662 8661
12333	0	0	Ki67+	 4665 9032
12334	0	0	Ki67+	 4666 8618
12335	0	0	Ki67+	 4670 8743
12336	0	0	Ki67+	 4673 8551
12337	0	0	Ki67+	 4674 8989
12338	0	0	Ki67+	 4682 9007
12339	0	0	Ki67+	 4684 8826
12340	0	0	Ki67+	 4691 8573
12341	0	0	Ki67+	 4696 8933
12342	0	0	Ki67+	 4697 8772
12343	0	0	Ki67+	 4697 9034
12344	0	0	Ki67+	 4698 8756
12345	0	0	Ki67+	 4703 8596
12346	0	0	Ki67+	 4705 8687
12347	0	0	Ki67+	 4705 8959
12348	0	0	Ki67+	 4708 8973
12349	0	0	Ki67+	 4713 8986
12350	0	0	Ki67+	 4719 8656
12351	0	0	Ki67+	 4726 8575
12352	0	0	Ki67+	 4726 9244
12353	0	0	Ki67+	 4731 8531
12354	0	0	Ki67+	 4740 8592
12355	0	0	Ki67+	 4741 8628
12356	0	0	Ki67+	 4742 9019
12357	0	0	Ki67+	 4745 9037
12358	0	0	Ki67+	 4749 8992
12359	0	0	Ki67+	 4755 8587
12360	0	0	Ki67+	 4757 8539
12361	0	0	Ki67+	 4758 8518
12362	0	0	Ki67+	 4764 8631
12363	0	0	Ki67+	 4774 8781
12364	0	0	Ki67+	 4778 9039
12365	0	0	Ki67+	 4788 8533
12366	0	0	Ki67+	 4789 8598
12367	0	0	Ki67+	 4792 8847
12368	0	0	Ki67+	 4792 8985
12369	0	0	Ki67+	 4794 8757
12370	0	0	Ki67+	 4797 8525
12371	0	0	Ki67+	 4006 9541
12372	0	0	Ki67+	 4007 9955
12373	0	0	Ki67+	 4008 9573
12374	0	0	Ki67+	 4018 9657
12375	0	0	Ki67+	 4018 9941
12376	0	0	Ki67+	 4019 9493
12377	0	0	Ki67+	 4020 9548
12378	0	0	Ki67+	 4021 9508
12379	0	0	Ki67+	 4021 9578
12380	0	0	Ki67+	 4024 9917
12381	0	0	Ki67+	 4025 9612
12382	0	0	Ki67+	 4027 9478
12383	0	0	Ki67+	 4028 9997
12384	0	0	Ki67+	 4031 9653
12385	0	0	Ki67+	 4035 9530
12386	0	0	Ki67+	 4039 9512
12387	0	0	Ki67+	 4040 9894
12388	0	0	Ki67+	 4040 9925
12389	0	0	Ki67+	 4043 9717
12390	0	0	Ki67+	 4045 9608
12391	0	0	Ki67+	 4046 9674
12392	0	0	Ki67+	 4046 9944
12393	0	0	Ki67+	 4046 10030
12394	0	0	Ki67+	 4047 9797
12395	0	0	Ki67+	 4047 9973
12396	0	0	Ki67+	 4049 9447
12397	0	0	Ki67+	 4050 9542
12398	0	0	Ki67+	 4052 9498
12399	0	0	Ki67+	 4056 9560
12400	0	0	Ki67+	 4056 10003
12401	0	0	Ki67+	 4057 9527
12402	0	0	Ki67+	 4057 9611
12403	0	0	Ki67+	 4061 9654
12404	0	0	Ki67+	 4061 9824
12405	0	0	Ki67+	 4063 9466
12406	0	0	Ki67+	 4063 10044
12407	0	0	Ki67+	 4064 9623
12408	0	0	Ki67+	 4064 9910
12409	0	0	Ki67+	 4069 9870
12410	0	0	Ki67+	 4070 9787
12411	0	0	Ki67+	 4072 9928
12412	0	0	Ki67+	 4073 9822
12413	0	0	Ki67+	 4076 9955
12414	0	0	Ki67+	 4077 9854
12415	0	0	Ki67+	 4078 9556
12416	0	0	Ki67+	 4080 9972
12417	0	0	Ki67+	 4081 9588
12418	0	0	Ki67+	 4081 9936
12419	0	0	Ki67+	 4083 9672
12420	0	0	Ki67+	 4085 10064
12421	0	0	Ki67+	 4085 10074
12422	0	0	Ki67+	 4087 9791
12423	0	0	Ki67+	 4088 9482
12424	0	0	Ki67+	 4089 9431
12425	0	0	Ki67+	 4090 9824
12426	0	0	Ki67+	 4093 9500
12427	0	0	Ki67+	 4093 9633
12428	0	0	Ki67+	 4098 9940
12429	0	0	Ki67+	 4103 9815
12430	0	0	Ki67+	 4104 9510
12431	0	0	Ki67+	 4106 9457
12432	0	0	Ki67+	 4109 9565
12433	0	0	Ki67+	 4109 10080
12434	0	0	Ki67+	 4110 9475
12435	0	0	Ki67+	 4111 9546
12436	0	0	Ki67+	 4112 9849
12437	0	0	Ki67+	 4114 9610
12438	0	0	Ki67+	 4116 9804
12439	0	0	Ki67+	 4117 9705
12440	0	0	Ki67+	 4124 9793
12441	0	0	Ki67+	 4125 9549
12442	0	0	Ki67+	 4130 9660
12443	0	0	Ki67+	 4131 9883
12444	0	0	Ki67+	 4132 9481
12445	0	0	Ki67+	 4132 9525
12446	0	0	Ki67+	 4132 9811
12447	0	0	Ki67+	 4139 9468
12448	0	0	Ki67+	 4140 9913
12449	0	0	Ki67+	 4142 9787
12450	0	0	Ki67+	 4145 10110
12451	0	0	Ki67+	 4147 9850
12452	0	0	Ki67+	 4149 9516
12453	0	0	Ki67+	 4149 9766
12454	0	0	Ki67+	 4150 10064
12455	0	0	Ki67+	 4153 9953
12456	0	0	Ki67+	 4155 9664
12457	0	0	Ki67+	 4155 10010
12458	0	0	Ki67+	 4157 9775
12459	0	0	Ki67+	 4158 9427
12460	0	0	Ki67+	 4161 9646
12461	0	0	Ki67+	 4162 9900
12462	0	0	Ki67+	 4163 9456
12463	0	0	Ki67+	 4163 9786
12464	0	0	Ki67+	 4165 9473
12465	0	0	Ki67+	 4170 10097
12466	0	0	Ki67+	 4171 9413
12467	0	0	Ki67+	 4175 9893
12468	0	0	Ki67+	 4176 9645
12469	0	0	Ki67+	 4177 9667
12470	0	0	Ki67+	 4177 9691
12471	0	0	Ki67+	 4180 9977
12472	0	0	Ki67+	 4180 10077
12473	0	0	Ki67+	 4182 9813
12474	0	0	Ki67+	 4186 9773
12475	0	0	Ki67+	 4186 9955
12476	0	0	Ki67+	 4188 9484
12477	0	0	Ki67+	 4194 9798
12478	0	0	Ki67+	 4195 9435
12479	0	0	Ki67+	 4197 9960
12480	0	0	Ki67+	 4198 9397
12481	0	0	Ki67+	 4207 9430
12482	0	0	Ki67+	 4207 9690
12483	0	0	Ki67+	 4208 9471
12484	0	0	Ki67+	 4209 9818
12485	0	0	Ki67+	 4212 9712
12486	0	0	Ki67+	 4216 9976
12487	0	0	Ki67+	 4218 9893
12488	0	0	Ki67+	 4219 9499
12489	0	0	Ki67+	 4221 9400
12490	0	0	Ki67+	 4222 9842
12491	0	0	Ki67+	 4223 9451
12492	0	0	Ki67+	 4225 9645
12493	0	0	Ki67+	 4227 9790
12494	0	0	Ki67+	 4230 9532
12495	0	0	Ki67+	 4231 9905
12496	0	0	Ki67+	 4238 9413
12497	0	0	Ki67+	 4242 9711
12498	0	0	Ki67+	 4242 9765
12499	0	0	Ki67+	 4244 9700
12500	0	0	Ki67+	 4246 9489
12501	0	0	Ki67+	 4248 9679
12502	0	0	Ki67+	 4248 9988
12503	0	0	Ki67+	 4255 9449
12504	0	0	Ki67+	 4260 9401
12505	0	0	Ki67+	 4261 9795
12506	0	0	Ki67+	 4261 9923
12507	0	0	Ki67+	 4265 9763
12508	0	0	Ki67+	 4266 9678
12509	0	0	Ki67+	 4270 9386
12510	0	0	Ki67+	 4274 9969
12511	0	0	Ki67+	 4277 9783
12512	0	0	Ki67+	 4279 9990
12513	0	0	Ki67+	 4280 9447
12514	0	0	Ki67+	 4283 9550
12515	0	0	Ki67+	 4283 9693
12516	0	0	Ki67+	 4291 9850
12517	0	0	Ki67+	 4293 9446
12518	0	0	Ki67+	 4293 9884
12519	0	0	Ki67+	 4295 9778
12520	0	0	Ki67+	 4298 9401
12521	0	0	Ki67+	 4301 9686
12522	0	0	Ki67+	 4305 9853
12523	0	0	Ki67+	 4305 9973
12524	0	0	Ki67+	 4306 9662
12525	0	0	Ki67+	 4316 9539
12526	0	0	Ki67+	 4317 9695
12527	0	0	Ki67+	 4323 9874
12528	0	0	Ki67+	 4324 9483
12529	0	0	Ki67+	 4325 9440
12530	0	0	Ki67+	 4327 9463
12531	0	0	Ki67+	 4328 9771
12532	0	0	Ki67+	 4329 9818
12533	0	0	Ki67+	 4329 10003
12534	0	0	Ki67+	 4333 9868
12535	0	0	Ki67+	 4338 9652
12536	0	0	Ki67+	 4339 9963
12537	0	0	Ki67+	 4342 9631
12538	0	0	Ki67+	 4342 9675
12539	0	0	Ki67+	 4343 9586
12540	0	0	Ki67+	 4343 9808
12541	0	0	Ki67+	 4346 9765
12542	0	0	Ki67+	 4347 9449
12543	0	0	Ki67+	 4350 9839
12544	0	0	Ki67+	 4354 10098
12545	0	0	Ki67+	 4356 9616
12546	0	0	Ki67+	 4358 9430
12547	0	0	Ki67+	 4362 9654
12548	0	0	Ki67+	 4367 9789
12549	0	0	Ki67+	 4369 9957
12550	0	0	Ki67+	 4370 9982
12551	0	0	Ki67+	 4371 9927
12552	0	0	Ki67+	 4374 9560
12553	0	0	Ki67+	 4374 9598
12554	0	0	Ki67+	 4374 9641
12555	0	0	Ki67+	 4379 9730
12556	0	0	Ki67+	 4382 9423
12557	0	0	Ki67+	 4388 9617
12558	0	0	Ki67+	 4392 9909
12559	0	0	Ki67+	 4403 9884
12560	0	0	Ki67+	 4407 9439
12561	0	0	Ki67+	 4410 9461
12562	0	0	Ki67+	 4411 9549
12563	0	0	Ki67+	 4412 9961
12564	0	0	Ki67+	 4418 9579
12565	0	0	Ki67+	 4418 9859
12566	0	0	Ki67+	 4421 9484
12567	0	0	Ki67+	 4422 9876
12568	0	0	Ki67+	 4424 9438
12569	0	0	Ki67+	 4424 9911
12570	0	0	Ki67+	 4424 9947
12571	0	0	Ki67+	 4431 9476
12572	0	0	Ki67+	 4434 9978
12573	0	0	Ki67+	 4438 9517
12574	0	0	Ki67+	 4440 9793
12575	0	0	Ki67+	 4445 9463
12576	0	0	Ki67+	 4451 9685
12577	0	0	Ki67+	 4452 9476
12578	0	0	Ki67+	 4452 9841
12579	0	0	Ki67+	 4455 9869
12580	0	0	Ki67+	 4458 9899
12581	0	0	Ki67+	 4476 9819
12582	0	0	Ki67+	 4493 9909
12583	0	0	Ki67+	 4497 9777
12584	0	0	Ki67+	 4517 9811
12585	0	0	Ki67+	 4518 9901
12586	0	0	Ki67+	 4525 9396
12587	0	0	Ki67+	 4529 9753
12588	0	0	Ki67+	 4532 9975
12589	0	0	Ki67+	 4537 9780
12590	0	0	Ki67+	 4542 9829
12591	0	0	Ki67+	 4547 9757
12592	0	0	Ki67+	 4549 9728
12593	0	0	Ki67+	 4563 9780
12594	0	0	Ki67+	 4572 9852
12595	0	0	Ki67+	 4573 9896
12596	0	0	Ki67+	 4578 9724
12597	0	0	Ki67+	 4579 9743
12598	0	0	Ki67+	 4582 9775
12599	0	0	Ki67+	 4583 9905
12600	0	0	Ki67+	 4584 9812
12601	0	0	Ki67+	 4595 9940
12602	0	0	Ki67+	 4596 9743
12603	0	0	Ki67+	 4600 9972
12604	0	0	Ki67+	 4605 9914
12605	0	0	Ki67+	 4606 9725
12606	0	0	Ki67+	 4609 9843
12607	0	0	Ki67+	 4614 9713
12608	0	0	Ki67+	 4615 9754
12609	0	0	Ki67+	 4617 9974
12610	0	0	Ki67+	 4622 9701
12611	0	0	Ki67+	 4627 9594
12612	0	0	Ki67+	 4631 9626
12613	0	0	Ki67+	 4631 9777
12614	0	0	Ki67+	 4632 9685
12615	0	0	Ki67+	 4632 9825
12616	0	0	Ki67+	 4641 9734
12617	0	0	Ki67+	 4643 9562
12618	0	0	Ki67+	 4643 9687
12619	0	0	Ki67+	 4651 9595
12620	0	0	Ki67+	 4651 9713
12621	0	0	Ki67+	 4651 9727
12622	0	0	Ki67+	 4653 9655
12623	0	0	Ki67+	 4657 9628
12624	0	0	Ki67+	 4662 9688
12625	0	0	Ki67+	 4662 9841
12626	0	0	Ki67+	 4665 9597
12627	0	0	Ki67+	 4672 9654
12628	0	0	Ki67+	 4673 9580
12629	0	0	Ki67+	 4678 10104
12630	0	0	Ki67+	 4680 9643
12631	0	0	Ki67+	 4683 9682
12632	0	0	Ki67+	 4687 9584
12633	0	0	Ki67+	 4687 9613
12634	0	0	Ki67+	 4687 9818
12635	0	0	Ki67+	 4693 9471
12636	0	0	Ki67+	 4693 9720
12637	0	0	Ki67+	 4699 9553
12638	0	0	Ki67+	 4699 9658
12639	0	0	Ki67+	 4701 9576
12640	0	0	Ki67+	 4711 9783
12641	0	0	Ki67+	 4714 9609
12642	0	0	Ki67+	 4714 9764
12643	0	0	Ki67+	 4721 9633
12644	0	0	Ki67+	 4724 9689
12645	0	0	Ki67+	 4727 10062
12646	0	0	Ki67+	 4730 9644
12647	0	0	Ki67+	 4733 9542
12648	0	0	Ki67+	 4734 9945
12649	0	0	Ki67+	 4735 9962
12650	0	0	Ki67+	 4737 9587
12651	0	0	Ki67+	 4737 10007
12652	0	0	Ki67+	 4737 10093
12653	0	0	Ki67+	 4738 9521
12654	0	0	Ki67+	 4748 9580
12655	0	0	Ki67+	 4749 9727
12656	0	0	Ki67+	 4750 9546
12657	0	0	Ki67+	 4753 9631
12658	0	0	Ki67+	 4755 9682
12659	0	0	Ki67+	 4759 9648
12660	0	0	Ki67+	 4761 9929
12661	0	0	Ki67+	 4773 9983
12662	0	0	Ki67+	 4782 9960
12663	0	0	Ki67+	 4783 9526
12664	0	0	Ki67+	 4791 9563
12665	0	0	Ki67+	 4796 9940
12666	0	0	Ki67+	 4005 10180
12667	0	0	Ki67+	 4006 10859
12668	0	0	Ki67+	 4007 10163
12669	0	0	Ki67+	 4020 10716
12670	0	0	Ki67+	 4024 10217
12671	0	0	Ki67+	 4026 10348
12672	0	0	Ki67+	 4026 10752
12673	0	0	Ki67+	 4030 10875
12674	0	0	Ki67+	 4031 10281
12675	0	0	Ki67+	 4037 10839
12676	0	0	Ki67+	 4038 10299
12677	0	0	Ki67+	 4039 10186
12678	0	0	Ki67+	 4044 10317
12679	0	0	Ki67+	 4045 10464
12680	0	0	Ki67+	 4046 10373
12681	0	0	Ki67+	 4052 10656
12682	0	0	Ki67+	 4058 10384
12683	0	0	Ki67+	 4062 10319
12684	0	0	Ki67+	 4063 10463
12685	0	0	Ki67+	 4065 10837
12686	0	0	Ki67+	 4070 10228
12687	0	0	Ki67+	 4072 10380
12688	0	0	Ki67+	 4085 10279
12689	0	0	Ki67+	 4085 10422
12690	0	0	Ki67+	 4087 10460
12691	0	0	Ki67+	 4092 10533
12692	0	0	Ki67+	 4094 10859
12693	0	0	Ki67+	 4096 10686
12694	0	0	Ki67+	 4100 10410
12695	0	0	Ki67+	 4101 10299
12696	0	0	Ki67+	 4102 10871
12697	0	0	Ki67+	 4105 10528
12698	0	0	Ki67+	 4107 10653
12699	0	0	Ki67+	 4110 10424
12700	0	0	Ki67+	 4111 10497
12701	0	0	Ki67+	 4118 10221
12702	0	0	Ki67+	 4123 10445
12703	0	0	Ki67+	 4124 10806
12704	0	0	Ki67+	 4131 10393
12705	0	0	Ki67+	 4131 10704
12706	0	0	Ki67+	 4133 10544
12707	0	0	Ki67+	 4134 10880
12708	0	0	Ki67+	 4143 10844
12709	0	0	Ki67+	 4146 10416
12710	0	0	Ki67+	 4151 10134
12711	0	0	Ki67+	 4152 10597
12712	0	0	Ki67+	 4153 10154
12713	0	0	Ki67+	 4153 10200
12714	0	0	Ki67+	 4155 10647
12715	0	0	Ki67+	 4162 10480
12716	0	0	Ki67+	 4162 10861
12717	0	0	Ki67+	 4162 10881
12718	0	0	Ki67+	 4165 10818
12719	0	0	Ki67+	 4169 10648
12720	0	0	Ki67+	 4171 10588
12721	0	0	Ki67+	 4174 10878
12722	0	0	Ki67+	 4179 10149
12723	0	0	Ki67+	 4186 10479
12724	0	0	Ki67+	 4192 10817
12725	0	0	Ki67+	 4193 10169
12726	0	0	Ki67+	 4195 10503
12727	0	0	Ki67+	 4196 10145
12728	0	0	Ki67+	 4200 10904
12729	0	0	Ki67+	 4202 10673
12730	0	0	Ki67+	 4202 10711
12731	0	0	Ki67+	 4203 10233
12732	0	0	Ki67+	 4203 10838
12733	0	0	Ki67+	 4203 10876
12734	0	0	Ki67+	 4208 10507
12735	0	0	Ki67+	 4209 10246
12736	0	0	Ki67+	 4211 10566
12737	0	0	Ki67+	 4214 10150
12738	0	0	Ki67+	 4214 10719
12739	0	0	Ki67+	 4215 10555
12740	0	0	Ki67+	 4221 10672
12741	0	0	Ki67+	 4222 10136
12742	0	0	Ki67+	 4224 10589
12743	0	0	Ki67+	 4226 10737
12744	0	0	Ki67+	 4232 10641
12745	0	0	Ki67+	 4234 10566
12746	0	0	Ki67+	 4234 10859
12747	0	0	Ki67+	 4236 10118
12748	0	0	Ki67+	 4242 10179
12749	0	0	Ki67+	 4243 10292
12750	0	0	Ki67+	 4243 10307
12751	0	0	Ki67+	 4244 10136
12752	0	0	Ki67+	 4248 10703
12753	0	0	Ki67+	 4248 10713
12754	0	0	Ki67+	 4250 10554
12755	0	0	Ki67+	 4250 10739
12756	0	0	Ki67+	 4255 10819
12757	0	0	Ki67+	 4257 10805
12758	0	0	Ki67+	 4257 10862
12759	0	0	Ki67+	 4263 10621
12760	0	0	Ki67+	 4265 10285
12761	0	0	Ki67+	 4270 10652
12762	0	0	Ki67+	 4271 10217
12763	0	0	Ki67+	 4275 10179
12764	0	0	Ki67+	 4275 10239
12765	0	0	Ki67+	 4277 10721
12766	0	0	Ki67+	 4279 10351
12767	0	0	Ki67+	 4280 10860
12768	0	0	Ki67+	 4284 10758
12769	0	0	Ki67+	 4285 10371
12770	0	0	Ki67+	 4287 10848
12771	0	0	Ki67+	 4293 10316
12772	0	0	Ki67+	 4300 10232
12773	0	0	Ki67+	 4304 10365
12774	0	0	Ki67+	 4305 10287
12775	0	0	Ki67+	 4307 10141
12776	0	0	Ki67+	 4307 10813
12777	0	0	Ki67+	 4310 10380
12778	0	0	Ki67+	 4311 10226
12779	0	0	Ki67+	 4312 10780
12780	0	0	Ki67+	 4321 10205
12781	0	0	Ki67+	 4324 10847
12782	0	0	Ki67+	 4325 10762
12783	0	0	Ki67+	 4326 10814
12784	0	0	Ki67+	 4329 10115
12785	0	0	Ki67+	 4331 10797
12786	0	0	Ki67+	 4335 10253
12787	0	0	Ki67+	 4339 10432
12788	0	0	Ki67+	 4344 10373
12789	0	0	Ki67+	 4349 10212
12790	0	0	Ki67+	 4349 10393
12791	0	0	Ki67+	 4351 10421
12792	0	0	Ki67+	 4352 10794
12793	0	0	Ki67+	 4360 10195
12794	0	0	Ki67+	 4361 10480
12795	0	0	Ki67+	 4362 10278
12796	0	0	Ki67+	 4374 10240
12797	0	0	Ki67+	 4380 10445
12798	0	0	Ki67+	 4385 10195
12799	0	0	Ki67+	 4385 10311
12800	0	0	Ki67+	 4389 10163
12801	0	0	Ki67+	 4390 10290
12802	0	0	Ki67+	 4391 10472
12803	0	0	Ki67+	 4392 10427
12804	0	0	Ki67+	 4398 10247
12805	0	0	Ki67+	 4401 10349
12806	0	0	Ki67+	 4403 10266
12807	0	0	Ki67+	 4405 10309
12808	0	0	Ki67+	 4408 10828
12809	0	0	Ki67+	 4414 10465
12810	0	0	Ki67+	 4425 10503
12811	0	0	Ki67+	 4428 10315
12812	0	0	Ki67+	 4430 10377
12813	0	0	Ki67+	 4431 10353
12814	0	0	Ki67+	 4438 10333
12815	0	0	Ki67+	 4440 10515
12816	0	0	Ki67+	 4440 10852
12817	0	0	Ki67+	 4450 10466
12818	0	0	Ki67+	 4454 10345
12819	0	0	Ki67+	 4463 10254
12820	0	0	Ki67+	 4469 10524
12821	0	0	Ki67+	 4471 10270
12822	0	0	Ki67+	 4472 10314
12823	0	0	Ki67+	 4475 10232
12824	0	0	Ki67+	 4480 10400
12825	0	0	Ki67+	 4489 10348
12826	0	0	Ki67+	 4497 10510
12827	0	0	Ki67+	 4498 10123
12828	0	0	Ki67+	 4503 10316
12829	0	0	Ki67+	 4509 10534
12830	0	0	Ki67+	 4510 10130
12831	0	0	Ki67+	 4511 10282
12832	0	0	Ki67+	 4518 10309
12833	0	0	Ki67+	 4524 10520
12834	0	0	Ki67+	 4538 10498
12835	0	0	Ki67+	 4539 10340
12836	0	0	Ki67+	 4544 10370
12837	0	0	Ki67+	 4566 10178
12838	0	0	Ki67+	 4573 10546
12839	0	0	Ki67+	 4583 10352
12840	0	0	Ki67+	 4598 10266
12841	0	0	Ki67+	 4603 10280
12842	0	0	Ki67+	 4608 10500
12843	0	0	Ki67+	 4609 10208
12844	0	0	Ki67+	 4629 10527
12845	0	0	Ki67+	 4646 10307
12846	0	0	Ki67+	 4646 10398
12847	0	0	Ki67+	 4647 10145
12848	0	0	Ki67+	 4649 10484
12849	0	0	Ki67+	 4659 10488
12850	0	0	Ki67+	 4659 10512
12851	0	0	Ki67+	 4663 10194
12852	0	0	Ki67+	 4665 10273
12853	0	0	Ki67+	 4671 10508
12854	0	0	Ki67+	 4674 10158
12855	0	0	Ki67+	 4693 10493
12856	0	0	Ki67+	 4695 10445
12857	0	0	Ki67+	 4703 10403
12858	0	0	Ki67+	 4706 10452
12859	0	0	Ki67+	 4722 10893
12860	0	0	Ki67+	 4725 10381
12861	0	0	Ki67+	 4730 10348
12862	0	0	Ki67+	 4731 10849
12863	0	0	Ki67+	 4738 10436
12864	0	0	Ki67+	 4741 10863
12865	0	0	Ki67+	 4745 10411
12866	0	0	Ki67+	 4746 10312
12867	0	0	Ki67+	 4746 10818
12868	0	0	Ki67+	 4750 10444
12869	0	0	Ki67+	 4750 10459
12870	0	0	Ki67+	 4757 10392
12871	0	0	Ki67+	 4767 10314
12872	0	0	Ki67+	 4772 10458
12873	0	0	Ki67+	 4773 10857
12874	0	0	Ki67+	 4774 10766
12875	0	0	Ki67+	 4782 10224
12876	0	0	Ki67+	 4785 10748
12877	0	0	Ki67+	 4791 10356
12878	0	0	Ki67+	 4794 10736
12879	0	0	Ki67+	 4006 11399
12880	0	0	Ki67+	 4010 11000
12881	0	0	Ki67+	 4011 11092
12882	0	0	Ki67+	 4011 11327
12883	0	0	Ki67+	 4018 11214
12884	0	0	Ki67+	 4020 11300
12885	0	0	Ki67+	 4021 11176
12886	0	0	Ki67+	 4022 11427
12887	0	0	Ki67+	 4030 11111
12888	0	0	Ki67+	 4032 11345
12889	0	0	Ki67+	 4034 11161
12890	0	0	Ki67+	 4037 11372
12891	0	0	Ki67+	 4043 11079
12892	0	0	Ki67+	 4047 11312
12893	0	0	Ki67+	 4049 10967
12894	0	0	Ki67+	 4053 11179
12895	0	0	Ki67+	 4070 11163
12896	0	0	Ki67+	 4071 11279
12897	0	0	Ki67+	 4071 11455
12898	0	0	Ki67+	 4078 11192
12899	0	0	Ki67+	 4082 10992
12900	0	0	Ki67+	 4082 11060
12901	0	0	Ki67+	 4093 11147
12902	0	0	Ki67+	 4097 11182
12903	0	0	Ki67+	 4097 11259
12904	0	0	Ki67+	 4099 11242
12905	0	0	Ki67+	 4099 11452
12906	0	0	Ki67+	 4101 11193
12907	0	0	Ki67+	 4114 11076
12908	0	0	Ki67+	 4120 11178
12909	0	0	Ki67+	 4128 11280
12910	0	0	Ki67+	 4131 11318
12911	0	0	Ki67+	 4137 11091
12912	0	0	Ki67+	 4139 11439
12913	0	0	Ki67+	 4142 11222
12914	0	0	Ki67+	 4148 11066
12915	0	0	Ki67+	 4148 11302
12916	0	0	Ki67+	 4164 11058
12917	0	0	Ki67+	 4171 11006
12918	0	0	Ki67+	 4174 11334
12919	0	0	Ki67+	 4175 11322
12920	0	0	Ki67+	 4183 11390
12921	0	0	Ki67+	 4185 11464
12922	0	0	Ki67+	 4186 11189
12923	0	0	Ki67+	 4188 10974
12924	0	0	Ki67+	 4188 11447
12925	0	0	Ki67+	 4190 11569
12926	0	0	Ki67+	 4193 11164
12927	0	0	Ki67+	 4194 11352
12928	0	0	Ki67+	 4196 10993
12929	0	0	Ki67+	 4202 11529
12930	0	0	Ki67+	 4226 11480
12931	0	0	Ki67+	 4232 11235
12932	0	0	Ki67+	 4233 11173
12933	0	0	Ki67+	 4236 10979
12934	0	0	Ki67+	 4246 11414
12935	0	0	Ki67+	 4250 11526
12936	0	0	Ki67+	 4255 11203
12937	0	0	Ki67+	 4256 11172
12938	0	0	Ki67+	 4257 11343
12939	0	0	Ki67+	 4267 11158
12940	0	0	Ki67+	 4273 10971
12941	0	0	Ki67+	 4273 11122
12942	0	0	Ki67+	 4276 11199
12943	0	0	Ki67+	 4280 11310
12944	0	0	Ki67+	 4282 11265
12945	0	0	Ki67+	 4293 10941
12946	0	0	Ki67+	 4297 10984
12947	0	0	Ki67+	 4302 11168
12948	0	0	Ki67+	 4307 11304
12949	0	0	Ki67+	 4308 11531
12950	0	0	Ki67+	 4312 11107
12951	0	0	Ki67+	 4316 11197
12952	0	0	Ki67+	 4321 11382
12953	0	0	Ki67+	 4323 11536
12954	0	0	Ki67+	 4325 11253
12955	0	0	Ki67+	 4332 10927
12956	0	0	Ki67+	 4332 11400
12957	0	0	Ki67+	 4333 11506
12958	0	0	Ki67+	 4335 11335
12959	0	0	Ki67+	 4343 11572
12960	0	0	Ki67+	 4350 11116
12961	0	0	Ki67+	 4355 11484
12962	0	0	Ki67+	 4356 10939
12963	0	0	Ki67+	 4358 10991
12964	0	0	Ki67+	 4359 11604
12965	0	0	Ki67+	 4367 11129
12966	0	0	Ki67+	 4371 11599
12967	0	0	Ki67+	 4374 11349
12968	0	0	Ki67+	 4376 11315
12969	0	0	Ki67+	 4384 11118
12970	0	0	Ki67+	 4391 10974
12971	0	0	Ki67+	 4392 11450
12972	0	0	Ki67+	 4394 11570
12973	0	0	Ki67+	 4396 11597
12974	0	0	Ki67+	 4401 11578
12975	0	0	Ki67+	 4402 10943
12976	0	0	Ki67+	 4405 11141
12977	0	0	Ki67+	 4406 11185
12978	0	0	Ki67+	 4408 11236
12979	0	0	Ki67+	 4409 11437
12980	0	0	Ki67+	 4411 11336
12981	0	0	Ki67+	 4412 11095
12982	0	0	Ki67+	 4419 10932
12983	0	0	Ki67+	 4422 11473
12984	0	0	Ki67+	 4430 11554
12985	0	0	Ki67+	 4432 11336
12986	0	0	Ki67+	 4433 11276
12987	0	0	Ki67+	 4439 11115
12988	0	0	Ki67+	 4440 11227
12989	0	0	Ki67+	 4441 10959
12990	0	0	Ki67+	 4442 11210
12991	0	0	Ki67+	 4442 11577
12992	0	0	Ki67+	 4455 11589
12993	0	0	Ki67+	 4458 11061
12994	0	0	Ki67+	 4460 11573
12995	0	0	Ki67+	 4463 11229
12996	0	0	Ki67+	 4469 10943
12997	0	0	Ki67+	 4469 11004
12998	0	0	Ki67+	 4472 11395
12999	0	0	Ki67+	 4473 10964
13000	0	0	Ki67+	 4477 11242
13001	0	0	Ki67+	 4478 11351
13002	0	0	Ki67+	 4480 11058
13003	0	0	Ki67+	 4484 11132
13004	0	0	Ki67+	 4486 11089
13005	0	0	Ki67+	 4487 11528
13006	0	0	Ki67+	 4498 11137
13007	0	0	Ki67+	 4513 11029
13008	0	0	Ki67+	 4530 11459
13009	0	0	Ki67+	 4606 11131
13010	0	0	Ki67+	 4674 11296
13011	0	0	Ki67+	 4675 11362
13012	0	0	Ki67+	 4681 11374
13013	0	0	Ki67+	 4704 11214
13014	0	0	Ki67+	 4704 11468
13015	0	0	Ki67+	 4705 11388
13016	0	0	Ki67+	 4707 11444
13017	0	0	Ki67+	 4708 10968
13018	0	0	Ki67+	 4708 11347
13019	0	0	Ki67+	 4714 11529
13020	0	0	Ki67+	 4722 11269
13021	0	0	Ki67+	 4723 10994
13022	0	0	Ki67+	 4723 11313
13023	0	0	Ki67+	 4724 11208
13024	0	0	Ki67+	 4733 11167
13025	0	0	Ki67+	 4735 11195
13026	0	0	Ki67+	 4739 10980
13027	0	0	Ki67+	 4740 11545
13028	0	0	Ki67+	 4743 11207
13029	0	0	Ki67+	 4743 11531
13030	0	0	Ki67+	 4745 10919
13031	0	0	Ki67+	 4749 11574
13032	0	0	Ki67+	 4750 10943
13033	0	0	Ki67+	 4752 10953
13034	0	0	Ki67+	 4765 11498
13035	0	0	Ki67+	 4770 11204
13036	0	0	Ki67+	 4776 11619
13037	0	0	Ki67+	 4780 11489
13038	0	0	Ki67+	 4784 11645
13039	0	0	Ki67+	 4785 11130
13040	0	0	Ki67+	 4787 11001
13041	0	0	Ki67+	 4787 11141
13042	0	0	Ki67+	 4789 11404
13043	0	0	Ki67+	 4791 11196
13044	0	0	Ki67+	 4792 11262
13045	0	0	Ki67+	 4792 11525
13046	0	0	Ki67+	 4052 12111
13047	0	0	Ki67+	 4093 11742
13048	0	0	Ki67+	 4148 12312
13049	0	0	Ki67+	 4152 12286
13050	0	0	Ki67+	 4156 12303
13051	0	0	Ki67+	 4160 12224
13052	0	0	Ki67+	 4165 12268
13053	0	0	Ki67+	 4166 12317
13054	0	0	Ki67+	 4175 12218
13055	0	0	Ki67+	 4176 11792
13056	0	0	Ki67+	 4180 11772
13057	0	0	Ki67+	 4180 12270
13058	0	0	Ki67+	 4189 11801
13059	0	0	Ki67+	 4194 12324
13060	0	0	Ki67+	 4196 12389
13061	0	0	Ki67+	 4198 12405
13062	0	0	Ki67+	 4207 12415
13063	0	0	Ki67+	 4215 12231
13064	0	0	Ki67+	 4222 12452
13065	0	0	Ki67+	 4223 12375
13066	0	0	Ki67+	 4227 12126
13067	0	0	Ki67+	 4232 11900
13068	0	0	Ki67+	 4235 12103
13069	0	0	Ki67+	 4237 12404
13070	0	0	Ki67+	 4244 12159
13071	0	0	Ki67+	 4253 12390
13072	0	0	Ki67+	 4258 11850
13073	0	0	Ki67+	 4259 12162
13074	0	0	Ki67+	 4264 12288
13075	0	0	Ki67+	 4265 12239
13076	0	0	Ki67+	 4265 12437
13077	0	0	Ki67+	 4266 12123
13078	0	0	Ki67+	 4270 12081
13079	0	0	Ki67+	 4270 12277
13080	0	0	Ki67+	 4283 12358
13081	0	0	Ki67+	 4285 12382
13082	0	0	Ki67+	 4289 12453
13083	0	0	Ki67+	 4295 12039
13084	0	0	Ki67+	 4297 12399
13085	0	0	Ki67+	 4305 12241
13086	0	0	Ki67+	 4311 11770
13087	0	0	Ki67+	 4313 12087
13088	0	0	Ki67+	 4316 12487
13089	0	0	Ki67+	 4332 12461
13090	0	0	Ki67+	 4342 12254
13091	0	0	Ki67+	 4347 12072
13092	0	0	Ki67+	 4364 12261
13093	0	0	Ki67+	 4365 12223
13094	0	0	Ki67+	 4367 12041
13095	0	0	Ki67+	 4370 12358
13096	0	0	Ki67+	 4371 11809
13097	0	0	Ki67+	 4377 12250
13098	0	0	Ki67+	 4380 12508
13099	0	0	Ki67+	 4381 12169
13100	0	0	Ki67+	 4383 12126
13101	0	0	Ki67+	 4383 12282
13102	0	0	Ki67+	 4393 12261
13103	0	0	Ki67+	 4394 12092
13104	0	0	Ki67+	 4405 12117
13105	0	0	Ki67+	 4406 12176
13106	0	0	Ki67+	 4407 12353
13107	0	0	Ki67+	 4417 12011
13108	0	0	Ki67+	 4421 12264
13109	0	0	Ki67+	 4434 12201
13110	0	0	Ki67+	 4437 12172
13111	0	0	Ki67+	 4440 11910
13112	0	0	Ki67+	 4445 12125
13113	0	0	Ki67+	 4451 12190
13114	0	0	Ki67+	 4452 11761
13115	0	0	Ki67+	 4455 12164
13116	0	0	Ki67+	 4457 12238
13117	0	0	Ki67+	 4460 12012
13118	0	0	Ki67+	 4460 12053
13119	0	0	Ki67+	 4460 12098
13120	0	0	Ki67+	 4467 12208
13121	0	0	Ki67+	 4471 12018
13122	0	0	Ki67+	 4479 11738
13123	0	0	Ki67+	 4485 12023
13124	0	0	Ki67+	 4499 12225
13125	0	0	Ki67+	 4508 12269
13126	0	0	Ki67+	 4538 12001
13127	0	0	Ki67+	 4542 12330
13128	0	0	Ki67+	 4548 12106
13129	0	0	Ki67+	 4549 12436
13130	0	0	Ki67+	 4550 11803
13131	0	0	Ki67+	 4551 12225
13132	0	0	Ki67+	 4556 12260
13133	0	0	Ki67+	 4564 12058
13134	0	0	Ki67+	 4569 12230
13135	0	0	Ki67+	 4570 12110
13136	0	0	Ki67+	 4575 12296
13137	0	0	Ki67+	 4578 12358
13138	0	0	Ki67+	 4583 12309
13139	0	0	Ki67+	 4587 12211
13140	0	0	Ki67+	 4620 12079
13141	0	0	Ki67+	 4623 12354
13142	0	0	Ki67+	 4640 12079
13143	0	0	Ki67+	 4646 11988
13144	0	0	Ki67+	 4646 12429
13145	0	0	Ki67+	 4648 12393
13146	0	0	Ki67+	 4648 12459
13147	0	0	Ki67+	 4649 12350
13148	0	0	Ki67+	 4650 12380
13149	0	0	Ki67+	 4658 12100
13150	0	0	Ki67+	 4661 12480
13151	0	0	Ki67+	 4664 12191
13152	0	0	Ki67+	 4665 12325
13153	0	0	Ki67+	 4673 12224
13154	0	0	Ki67+	 4684 12013
13155	0	0	Ki67+	 4684 12372
13156	0	0	Ki67+	 4684 12438
13157	0	0	Ki67+	 4688 12331
13158	0	0	Ki67+	 4692 12213
13159	0	0	Ki67+	 4697 12068
13160	0	0	Ki67+	 4705 12177
13161	0	0	Ki67+	 4706 12287
13162	0	0	Ki67+	 4708 12033
13163	0	0	Ki67+	 4718 12028
13164	0	0	Ki67+	 4718 12214
13165	0	0	Ki67+	 4725 12154
13166	0	0	Ki67+	 4726 12233
13167	0	0	Ki67+	 4730 12086
13168	0	0	Ki67+	 4741 12127
13169	0	0	Ki67+	 4744 12145
13170	0	0	Ki67+	 4745 12051
13171	0	0	Ki67+	 4747 12287
13172	0	0	Ki67+	 4749 12061
13173	0	0	Ki67+	 4757 12225
13174	0	0	Ki67+	 4768 12104
13175	0	0	Ki67+	 4770 12064
13176	0	0	Ki67+	 4774 12124
13177	0	0	Ki67+	 4780 12284
13178	0	0	Ki67+	 4782 12098
13179	0	0	Ki67+	 4785 12494
13180	0	0	Ki67+	 4789 12131
13181	0	0	Ki67+	 4793 12163
13182	0	0	Ki67+	 4794 12116
13183	0	0	Ki67+	 4046 12831
13184	0	0	Ki67+	 4061 12807
13185	0	0	Ki67+	 4061 13042
13186	0	0	Ki67+	 4076 13012
13187	0	0	Ki67+	 4094 13008
13188	0	0	Ki67+	 4094 13028
13189	0	0	Ki67+	 4151 12519
13190	0	0	Ki67+	 4180 12802
13191	0	0	Ki67+	 4180 13235
13192	0	0	Ki67+	 4187 13308
13193	0	0	Ki67+	 4188 12678
13194	0	0	Ki67+	 4199 13180
13195	0	0	Ki67+	 4202 12797
13196	0	0	Ki67+	 4204 13199
13197	0	0	Ki67+	 4211 13310
13198	0	0	Ki67+	 4239 13265
13199	0	0	Ki67+	 4241 13226
13200	0	0	Ki67+	 4253 13231
13201	0	0	Ki67+	 4263 13153
13202	0	0	Ki67+	 4268 12672
13203	0	0	Ki67+	 4286 13151
13204	0	0	Ki67+	 4291 13258
13205	0	0	Ki67+	 4296 12536
13206	0	0	Ki67+	 4296 13100
13207	0	0	Ki67+	 4303 13217
13208	0	0	Ki67+	 4304 13087
13209	0	0	Ki67+	 4306 13059
13210	0	0	Ki67+	 4306 13121
13211	0	0	Ki67+	 4309 13291
13212	0	0	Ki67+	 4318 13145
13213	0	0	Ki67+	 4322 13245
13214	0	0	Ki67+	 4327 13184
13215	0	0	Ki67+	 4382 12614
13216	0	0	Ki67+	 4383 13184
13217	0	0	Ki67+	 4390 12518
13218	0	0	Ki67+	 4393 12652
13219	0	0	Ki67+	 4400 13147
13220	0	0	Ki67+	 4410 13123
13221	0	0	Ki67+	 4416 13149
13222	0	0	Ki67+	 4417 13133
13223	0	0	Ki67+	 4425 12608
13224	0	0	Ki67+	 4432 13061
13225	0	0	Ki67+	 4442 12960
13226	0	0	Ki67+	 4442 13109
13227	0	0	Ki67+	 4448 13014
13228	0	0	Ki67+	 4450 13096
13229	0	0	Ki67+	 4453 12951
13230	0	0	Ki67+	 4456 13127
13231	0	0	Ki67+	 4466 12601
13232	0	0	Ki67+	 4466 12637
13233	0	0	Ki67+	 4481 12981
13234	0	0	Ki67+	 4484 12778
13235	0	0	Ki67+	 4486 13132
13236	0	0	Ki67+	 4502 13047
13237	0	0	Ki67+	 4508 12667
13238	0	0	Ki67+	 4510 13124
13239	0	0	Ki67+	 4517 13229
13240	0	0	Ki67+	 4521 13306
13241	0	0	Ki67+	 4547 13163
13242	0	0	Ki67+	 4551 12946
13243	0	0	Ki67+	 4557 13098
13244	0	0	Ki67+	 4567 12588
13245	0	0	Ki67+	 4568 13195
13246	0	0	Ki67+	 4575 12717
13247	0	0	Ki67+	 4600 13201
13248	0	0	Ki67+	 4602 13257
13249	0	0	Ki67+	 4606 12703
13250	0	0	Ki67+	 4611 13149
13251	0	0	Ki67+	 4613 12967
13252	0	0	Ki67+	 4619 13161
13253	0	0	Ki67+	 4625 13212
13254	0	0	Ki67+	 4644 13086
13255	0	0	Ki67+	 4650 13200
13256	0	0	Ki67+	 4653 12611
13257	0	0	Ki67+	 4654 13096
13258	0	0	Ki67+	 4656 12935
13259	0	0	Ki67+	 4657 12906
13260	0	0	Ki67+	 4658 13143
13261	0	0	Ki67+	 4659 12746
13262	0	0	Ki67+	 4662 12681
13263	0	0	Ki67+	 4672 12633
13264	0	0	Ki67+	 4675 13168
13265	0	0	Ki67+	 4684 12580
13266	0	0	Ki67+	 4686 12944
13267	0	0	Ki67+	 4690 13264
13268	0	0	Ki67+	 4693 12612
13269	0	0	Ki67+	 4699 12598
13270	0	0	Ki67+	 4705 12921
13271	0	0	Ki67+	 4714 12650
13272	0	0	Ki67+	 4716 12606
13273	0	0	Ki67+	 4720 12675
13274	0	0	Ki67+	 4723 12711
13275	0	0	Ki67+	 4747 13153
13276	0	0	Ki67+	 4748 12943
13277	0	0	Ki67+	 4752 13168
13278	0	0	Ki67+	 4757 12718
13279	0	0	Ki67+	 4758 13185
13280	0	0	Ki67+	 4775 13118
13281	0	0	Ki67+	 4775 13203
13282	0	0	Ki67+	 4011 14100
13283	0	0	Ki67+	 4044 13998
13284	0	0	Ki67+	 4069 13745
13285	0	0	Ki67+	 4087 13922
13286	0	0	Ki67+	 4105 13497
13287	0	0	Ki67+	 4119 13988
13288	0	0	Ki67+	 4130 13474
13289	0	0	Ki67+	 4172 13352
13290	0	0	Ki67+	 4179 13333
13291	0	0	Ki67+	 4180 14049
13292	0	0	Ki67+	 4188 13352
13293	0	0	Ki67+	 4211 13356
13294	0	0	Ki67+	 4217 13384
13295	0	0	Ki67+	 4219 14066
13296	0	0	Ki67+	 4223 13790
13297	0	0	Ki67+	 4224 13444
13298	0	0	Ki67+	 4235 13803
13299	0	0	Ki67+	 4237 13377
13300	0	0	Ki67+	 4237 13428
13301	0	0	Ki67+	 4241 13994
13302	0	0	Ki67+	 4244 14065
13303	0	0	Ki67+	 4246 13474
13304	0	0	Ki67+	 4248 13811
13305	0	0	Ki67+	 4256 13464
13306	0	0	Ki67+	 4264 13828
13307	0	0	Ki67+	 4277 13467
13308	0	0	Ki67+	 4285 13766
13309	0	0	Ki67+	 4292 13786
13310	0	0	Ki67+	 4294 14108
13311	0	0	Ki67+	 4299 13325
13312	0	0	Ki67+	 4303 13357
13313	0	0	Ki67+	 4309 14041
13314	0	0	Ki67+	 4316 13993
13315	0	0	Ki67+	 4337 13977
13316	0	0	Ki67+	 4338 13922
13317	0	0	Ki67+	 4338 13949
13318	0	0	Ki67+	 4340 13693
13319	0	0	Ki67+	 4342 13486
13320	0	0	Ki67+	 4346 14012
13321	0	0	Ki67+	 4356 14111
13322	0	0	Ki67+	 4359 13770
13323	0	0	Ki67+	 4368 13896
13324	0	0	Ki67+	 4371 13946
13325	0	0	Ki67+	 4379 13908
13326	0	0	Ki67+	 4380 13458
13327	0	0	Ki67+	 4389 13752
13328	0	0	Ki67+	 4392 13473
13329	0	0	Ki67+	 4395 13879
13330	0	0	Ki67+	 4404 13722
13331	0	0	Ki67+	 4404 13911
13332	0	0	Ki67+	 4405 13885
13333	0	0	Ki67+	 4405 14040
13334	0	0	Ki67+	 4415 13750
13335	0	0	Ki67+	 4429 13840
13336	0	0	Ki67+	 4430 13776
13337	0	0	Ki67+	 4432 13796
13338	0	0	Ki67+	 4442 13595
13339	0	0	Ki67+	 4447 14102
13340	0	0	Ki67+	 4448 13778
13341	0	0	Ki67+	 4450 13717
13342	0	0	Ki67+	 4454 13422
13343	0	0	Ki67+	 4456 14080
13344	0	0	Ki67+	 4463 13437
13345	0	0	Ki67+	 4468 13998
13346	0	0	Ki67+	 4470 13536
13347	0	0	Ki67+	 4471 13378
13348	0	0	Ki67+	 4476 13827
13349	0	0	Ki67+	 4480 13882
13350	0	0	Ki67+	 4489 13704
13351	0	0	Ki67+	 4489 13839
13352	0	0	Ki67+	 4493 13399
13353	0	0	Ki67+	 4504 13625
13354	0	0	Ki67+	 4506 13854
13355	0	0	Ki67+	 4511 13666
13356	0	0	Ki67+	 4514 13540
13357	0	0	Ki67+	 4517 13712
13358	0	0	Ki67+	 4522 13619
13359	0	0	Ki67+	 4522 13956
13360	0	0	Ki67+	 4531 13851
13361	0	0	Ki67+	 4533 13682
13362	0	0	Ki67+	 4542 13358
13363	0	0	Ki67+	 4550 13702
13364	0	0	Ki67+	 4555 13714
13365	0	0	Ki67+	 4565 13687
13366	0	0	Ki67+	 4577 13757
13367	0	0	Ki67+	 4591 13741
13368	0	0	Ki67+	 4592 13781
13369	0	0	Ki67+	 4601 13775
13370	0	0	Ki67+	 4630 14081
13371	0	0	Ki67+	 4631 14102
13372	0	0	Ki67+	 4647 13776
13373	0	0	Ki67+	 4655 14009
13374	0	0	Ki67+	 4666 13747
13375	0	0	Ki67+	 4693 13338
13376	0	0	Ki67+	 4701 14105
13377	0	0	Ki67+	 4702 13994
13378	0	0	Ki67+	 4706 13726
13379	0	0	Ki67+	 4724 14015
13380	0	0	Ki67+	 4744 13706
13381	0	0	Ki67+	 4753 13972
13382	0	0	Ki67+	 4753 13994
13383	0	0	Ki67+	 4764 13513
13384	0	0	Ki67+	 4764 13580
13385	0	0	Ki67+	 4777 13698
13386	0	0	Ki67+	 4784 13496
13387	0	0	Ki67+	 4006 14784
13388	0	0	Ki67+	 4025 14849
13389	0	0	Ki67+	 4038 14892
13390	0	0	Ki67+	 4052 14788
13391	0	0	Ki67+	 4059 14874
13392	0	0	Ki67+	 4062 14632
13393	0	0	Ki67+	 4063 14766
13394	0	0	Ki67+	 4067 14194
13395	0	0	Ki67+	 4071 14235
13396	0	0	Ki67+	 4074 14886
13397	0	0	Ki67+	 4075 14764
13398	0	0	Ki67+	 4077 14664
13399	0	0	Ki67+	 4088 14863
13400	0	0	Ki67+	 4097 14815
13401	0	0	Ki67+	 4111 14821
13402	0	0	Ki67+	 4113 14899
13403	0	0	Ki67+	 4127 14878
13404	0	0	Ki67+	 4177 14844
13405	0	0	Ki67+	 4294 14280
13406	0	0	Ki67+	 4294 14905
13407	0	0	Ki67+	 4318 14656
13408	0	0	Ki67+	 4321 14116
13409	0	0	Ki67+	 4326 14869
13410	0	0	Ki67+	 4338 14328
13411	0	0	Ki67+	 4343 14875
13412	0	0	Ki67+	 4347 14651
13413	0	0	Ki67+	 4385 14361
13414	0	0	Ki67+	 4404 14159
13415	0	0	Ki67+	 4427 14252
13416	0	0	Ki67+	 4435 14229
13417	0	0	Ki67+	 4443 14846
13418	0	0	Ki67+	 4455 14263
13419	0	0	Ki67+	 4456 14556
13420	0	0	Ki67+	 4459 14236
13421	0	0	Ki67+	 4463 14132
13422	0	0	Ki67+	 4465 14326
13423	0	0	Ki67+	 4466 14859
13424	0	0	Ki67+	 4476 14278
13425	0	0	Ki67+	 4483 14329
13426	0	0	Ki67+	 4490 14245
13427	0	0	Ki67+	 4504 14291
13428	0	0	Ki67+	 4509 14199
13429	0	0	Ki67+	 4517 14818
13430	0	0	Ki67+	 4522 14185
13431	0	0	Ki67+	 4538 14431
13432	0	0	Ki67+	 4575 14419
13433	0	0	Ki67+	 4579 14735
13434	0	0	Ki67+	 4583 14181
13435	0	0	Ki67+	 4586 14702
13436	0	0	Ki67+	 4589 14775
13437	0	0	Ki67+	 4598 14822
13438	0	0	Ki67+	 4613 14181
13439	0	0	Ki67+	 4613 14499
13440	0	0	Ki67+	 4613 14724
13441	0	0	Ki67+	 4616 14742
13442	0	0	Ki67+	 4617 14787
13443	0	0	Ki67+	 4626 14810
13444	0	0	Ki67+	 4634 14491
13445	0	0	Ki67+	 4639 14121
13446	0	0	Ki67+	 4648 14787
13447	0	0	Ki67+	 4650 14903
13448	0	0	Ki67+	 4660 14802
13449	0	0	Ki67+	 4668 14795
13450	0	0	Ki67+	 4670 14545
13451	0	0	Ki67+	 4675 14880
13452	0	0	Ki67+	 4678 14834
13453	0	0	Ki67+	 4682 14523
13454	0	0	Ki67+	 4685 14144
13455	0	0	Ki67+	 4691 14898
13456	0	0	Ki67+	 4698 14549
13457	0	0	Ki67+	 4721 14714
13458	0	0	Ki67+	 4725 14702
13459	0	0	Ki67+	 4744 14555
13460	0	0	Ki67+	 4749 14292
13461	0	0	Ki67+	 4758 14741
13462	0	0	Ki67+	 4767 14306
13463	0	0	Ki67+	 4773 14728
13464	0	0	Ki67+	 4795 14725
13465	0	0	Ki67+	 4001 15366
13466	0	0	Ki67+	 4022 15345
13467	0	0	Ki67+	 4027 15489
13468	0	0	Ki67+	 4035 14982
13469	0	0	Ki67+	 4036 15005
13470	0	0	Ki67+	 4038 15240
13471	0	0	Ki67+	 4040 15046
13472	0	0	Ki67+	 4041 15229
13473	0	0	Ki67+	 4043 15083
13474	0	0	Ki67+	 4064 15058
13475	0	0	Ki67+	 4066 15290
13476	0	0	Ki67+	 4072 14974
13477	0	0	Ki67+	 4072 15402
13478	0	0	Ki67+	 4073 15119
13479	0	0	Ki67+	 4088 15393
13480	0	0	Ki67+	 4098 15155
13481	0	0	Ki67+	 4101 14930
13482	0	0	Ki67+	 4129 15579
13483	0	0	Ki67+	 4135 14968
13484	0	0	Ki67+	 4137 14947
13485	0	0	Ki67+	 4141 15275
13486	0	0	Ki67+	 4146 15037
13487	0	0	Ki67+	 4148 15245
13488	0	0	Ki67+	 4206 15319
13489	0	0	Ki67+	 4207 15352
13490	0	0	Ki67+	 4222 15311
13491	0	0	Ki67+	 4224 15343
13492	0	0	Ki67+	 4232 15383
13493	0	0	Ki67+	 4239 14987
13494	0	0	Ki67+	 4267 15059
13495	0	0	Ki67+	 4270 15323
13496	0	0	Ki67+	 4314 15006
13497	0	0	Ki67+	 4315 15388
13498	0	0	Ki67+	 4327 15338
13499	0	0	Ki67+	 4329 15148
13500	0	0	Ki67+	 4358 15701
13501	0	0	Ki67+	 4365 15332
13502	0	0	Ki67+	 4389 15373
13503	0	0	Ki67+	 4389 15672
13504	0	0	Ki67+	 4394 15300
13505	0	0	Ki67+	 4401 15338
13506	0	0	Ki67+	 4408 15372
13507	0	0	Ki67+	 4416 15703
13508	0	0	Ki67+	 4419 15332
13509	0	0	Ki67+	 4433 15271
13510	0	0	Ki67+	 4435 15287
13511	0	0	Ki67+	 4438 15711
13512	0	0	Ki67+	 4440 15037
13513	0	0	Ki67+	 4449 15689
13514	0	0	Ki67+	 4450 15048
13515	0	0	Ki67+	 4477 15037
13516	0	0	Ki67+	 4478 15675
13517	0	0	Ki67+	 4498 15326
13518	0	0	Ki67+	 4500 15655
13519	0	0	Ki67+	 4505 15260
13520	0	0	Ki67+	 4518 15663
13521	0	0	Ki67+	 4537 15124
13522	0	0	Ki67+	 4548 15660
13523	0	0	Ki67+	 4550 15146
13524	0	0	Ki67+	 4553 15425
13525	0	0	Ki67+	 4561 15098
13526	0	0	Ki67+	 4567 15053
13527	0	0	Ki67+	 4572 15202
13528	0	0	Ki67+	 4574 15395
13529	0	0	Ki67+	 4587 14921
13530	0	0	Ki67+	 4590 15350
13531	0	0	Ki67+	 4607 15019
13532	0	0	Ki67+	 4612 15347
13533	0	0	Ki67+	 4622 15533
13534	0	0	Ki67+	 4633 15655
13535	0	0	Ki67+	 4640 15334
13536	0	0	Ki67+	 4642 14955
13537	0	0	Ki67+	 4643 15711
13538	0	0	Ki67+	 4655 14949
13539	0	0	Ki67+	 4655 15524
13540	0	0	Ki67+	 4668 15173
13541	0	0	Ki67+	 4674 15212
13542	0	0	Ki67+	 4675 15051
13543	0	0	Ki67+	 4687 14929
13544	0	0	Ki67+	 4690 15081
13545	0	0	Ki67+	 4694 15231
13546	0	0	Ki67+	 4704 15012
13547	0	0	Ki67+	 4704 15052
13548	0	0	Ki67+	 4706 14927
13549	0	0	Ki67+	 4706 15067
13550	0	0	Ki67+	 4710 15653
13551	0	0	Ki67+	 4713 15271
13552	0	0	Ki67+	 4723 15185
13553	0	0	Ki67+	 4757 15197
13554	0	0	Ki67+	 4759 15056
13555	0	0	Ki67+	 4769 14997
13556	0	0	Ki67+	 4774 15666
13557	0	0	Ki67+	 4790 15628
13558	0	0	Ki67+	 4003 16331
13559	0	0	Ki67+	 4004 16378
13560	0	0	Ki67+	 4004 16396
13561	0	0	Ki67+	 4010 16181
13562	0	0	Ki67+	 4013 16420
13563	0	0	Ki67+	 4020 15942
13564	0	0	Ki67+	 4031 16338
13565	0	0	Ki67+	 4050 16474
13566	0	0	Ki67+	 4059 15951
13567	0	0	Ki67+	 4064 15907
13568	0	0	Ki67+	 4065 16436
13569	0	0	Ki67+	 4067 15933
13570	0	0	Ki67+	 4071 15957
13571	0	0	Ki67+	 4073 16497
13572	0	0	Ki67+	 4074 16301
13573	0	0	Ki67+	 4079 15930
13574	0	0	Ki67+	 4079 16182
13575	0	0	Ki67+	 4086 16207
13576	0	0	Ki67+	 4086 16485
13577	0	0	Ki67+	 4088 16281
13578	0	0	Ki67+	 4088 16307
13579	0	0	Ki67+	 4097 16203
13580	0	0	Ki67+	 4115 16492
13581	0	0	Ki67+	 4117 16378
13582	0	0	Ki67+	 4130 16234
13583	0	0	Ki67+	 4135 15967
13584	0	0	Ki67+	 4135 16261
13585	0	0	Ki67+	 4145 16275
13586	0	0	Ki67+	 4146 16339
13587	0	0	Ki67+	 4147 16360
13588	0	0	Ki67+	 4174 16446
13589	0	0	Ki67+	 4181 16462
13590	0	0	Ki67+	 4186 15841
13591	0	0	Ki67+	 4194 16484
13592	0	0	Ki67+	 4196 16186
13593	0	0	Ki67+	 4200 15819
13594	0	0	Ki67+	 4200 16136
13595	0	0	Ki67+	 4202 16454
13596	0	0	Ki67+	 4207 16204
13597	0	0	Ki67+	 4211 16510
13598	0	0	Ki67+	 4216 15851
13599	0	0	Ki67+	 4216 15865
13600	0	0	Ki67+	 4221 16132
13601	0	0	Ki67+	 4221 16173
13602	0	0	Ki67+	 4227 16199
13603	0	0	Ki67+	 4242 16220
13604	0	0	Ki67+	 4250 16105
13605	0	0	Ki67+	 4256 16043
13606	0	0	Ki67+	 4268 16094
13607	0	0	Ki67+	 4278 16038
13608	0	0	Ki67+	 4281 15925
13609	0	0	Ki67+	 4281 15972
13610	0	0	Ki67+	 4286 16081
13611	0	0	Ki67+	 4289 16035
13612	0	0	Ki67+	 4306 15986
13613	0	0	Ki67+	 4307 16102
13614	0	0	Ki67+	 4335 16350
13615	0	0	Ki67+	 4343 16120
13616	0	0	Ki67+	 4345 16088
13617	0	0	Ki67+	 4352 16224
13618	0	0	Ki67+	 4356 16003
13619	0	0	Ki67+	 4357 16031
13620	0	0	Ki67+	 4358 16120
13621	0	0	Ki67+	 4361 16357
13622	0	0	Ki67+	 4362 16344
13623	0	0	Ki67+	 4366 15713
13624	0	0	Ki67+	 4369 16494
13625	0	0	Ki67+	 4370 16152
13626	0	0	Ki67+	 4374 15952
13627	0	0	Ki67+	 4389 16456
13628	0	0	Ki67+	 4391 16400
13629	0	0	Ki67+	 4393 16430
13630	0	0	Ki67+	 4400 16467
13631	0	0	Ki67+	 4401 16209
13632	0	0	Ki67+	 4423 16196
13633	0	0	Ki67+	 4436 16149
13634	0	0	Ki67+	 4437 16471
13635	0	0	Ki67+	 4438 16192
13636	0	0	Ki67+	 4442 15798
13637	0	0	Ki67+	 4445 15730
13638	0	0	Ki67+	 4454 16339
13639	0	0	Ki67+	 4455 15780
13640	0	0	Ki67+	 4455 16307
13641	0	0	Ki67+	 4468 16409
13642	0	0	Ki67+	 4477 15798
13643	0	0	Ki67+	 4482 16114
13644	0	0	Ki67+	 4503 15843
13645	0	0	Ki67+	 4519 15785
13646	0	0	Ki67+	 4522 15851
13647	0	0	Ki67+	 4537 16079
13648	0	0	Ki67+	 4549 16096
13649	0	0	Ki67+	 4550 16331
13650	0	0	Ki67+	 4553 16310
13651	0	0	Ki67+	 4557 15730
13652	0	0	Ki67+	 4560 15985
13653	0	0	Ki67+	 4589 16400
13654	0	0	Ki67+	 4600 15791
13655	0	0	Ki67+	 4601 16354
13656	0	0	Ki67+	 4605 16299
13657	0	0	Ki67+	 4612 16317
13658	0	0	Ki67+	 4626 15960
13659	0	0	Ki67+	 4642 16483
13660	0	0	Ki67+	 4661 16326
13661	0	0	Ki67+	 4664 16351
13662	0	0	Ki67+	 4688 15728
13663	0	0	Ki67+	 4701 15932
13664	0	0	Ki67+	 4721 16310
13665	0	0	Ki67+	 4722 15964
13666	0	0	Ki67+	 4725 16335
13667	0	0	Ki67+	 4731 15876
13668	0	0	Ki67+	 4736 15913
13669	0	0	Ki67+	 4742 15957
13670	0	0	Ki67+	 4760 15748
13671	0	0	Ki67+	 4775 16308
13672	0	0	Ki67+	 4777 16330
13673	0	0	Ki67+	 4780 15998
13674	0	0	Ki67+	 4786 16024
13675	0	0	Ki67+	 4788 15815
13676	0	0	Ki67+	 4793 16072
13677	0	0	Ki67+	 4794 16331
13678	0	0	Ki67+	 4797 16359
13679	0	0	Ki67+	 4798 16345
13680	0	0	Ki67+	 4001 16824
13681	0	0	Ki67+	 4010 16818
13682	0	0	Ki67+	 4011 16610
13683	0	0	Ki67+	 4026 17193
13684	0	0	Ki67+	 4027 16880
13685	0	0	Ki67+	 4028 17218
13686	0	0	Ki67+	 4030 17261
13687	0	0	Ki67+	 4034 17150
13688	0	0	Ki67+	 4036 16900
13689	0	0	Ki67+	 4039 17228
13690	0	0	Ki67+	 4041 16664
13691	0	0	Ki67+	 4042 17066
13692	0	0	Ki67+	 4045 17051
13693	0	0	Ki67+	 4046 16937
13694	0	0	Ki67+	 4048 17276
13695	0	0	Ki67+	 4056 17075
13696	0	0	Ki67+	 4061 17197
13697	0	0	Ki67+	 4062 17244
13698	0	0	Ki67+	 4079 17211
13699	0	0	Ki67+	 4081 16587
13700	0	0	Ki67+	 4091 16981
13701	0	0	Ki67+	 4093 16549
13702	0	0	Ki67+	 4100 16870
13703	0	0	Ki67+	 4102 17024
13704	0	0	Ki67+	 4109 16639
13705	0	0	Ki67+	 4111 16683
13706	0	0	Ki67+	 4123 16635
13707	0	0	Ki67+	 4124 16702
13708	0	0	Ki67+	 4124 16988
13709	0	0	Ki67+	 4128 17004
13710	0	0	Ki67+	 4130 16593
13711	0	0	Ki67+	 4130 16892
13712	0	0	Ki67+	 4131 16881
13713	0	0	Ki67+	 4131 16976
13714	0	0	Ki67+	 4132 16931
13715	0	0	Ki67+	 4146 16662
13716	0	0	Ki67+	 4148 16647
13717	0	0	Ki67+	 4150 16842
13718	0	0	Ki67+	 4159 17186
13719	0	0	Ki67+	 4168 16999
13720	0	0	Ki67+	 4171 16596
13721	0	0	Ki67+	 4171 16703
13722	0	0	Ki67+	 4172 16671
13723	0	0	Ki67+	 4176 16728
13724	0	0	Ki67+	 4184 16834
13725	0	0	Ki67+	 4192 17062
13726	0	0	Ki67+	 4198 16546
13727	0	0	Ki67+	 4201 17281
13728	0	0	Ki67+	 4202 16532
13729	0	0	Ki67+	 4206 16813
13730	0	0	Ki67+	 4211 16744
13731	0	0	Ki67+	 4213 17279
13732	0	0	Ki67+	 4219 16529
13733	0	0	Ki67+	 4233 16869
13734	0	0	Ki67+	 4236 16990
13735	0	0	Ki67+	 4236 17008
13736	0	0	Ki67+	 4242 16843
13737	0	0	Ki67+	 4246 16826
13738	0	0	Ki67+	 4258 16987
13739	0	0	Ki67+	 4263 16600
13740	0	0	Ki67+	 4267 17307
13741	0	0	Ki67+	 4268 16529
13742	0	0	Ki67+	 4269 16549
13743	0	0	Ki67+	 4274 17148
13744	0	0	Ki67+	 4282 16852
13745	0	0	Ki67+	 4293 16641
13746	0	0	Ki67+	 4294 16834
13747	0	0	Ki67+	 4295 17180
13748	0	0	Ki67+	 4299 17121
13749	0	0	Ki67+	 4299 17309
13750	0	0	Ki67+	 4300 16627
13751	0	0	Ki67+	 4304 16526
13752	0	0	Ki67+	 4307 17272
13753	0	0	Ki67+	 4313 17305
13754	0	0	Ki67+	 4317 16788
13755	0	0	Ki67+	 4331 17230
13756	0	0	Ki67+	 4331 17267
13757	0	0	Ki67+	 4332 17154
13758	0	0	Ki67+	 4335 17180
13759	0	0	Ki67+	 4346 17205
13760	0	0	Ki67+	 4350 17191
13761	0	0	Ki67+	 4367 17067
13762	0	0	Ki67+	 4397 17062
13763	0	0	Ki67+	 4398 16748
13764	0	0	Ki67+	 4413 16851
13765	0	0	Ki67+	 4414 17051
13766	0	0	Ki67+	 4416 17030
13767	0	0	Ki67+	 4419 16980
13768	0	0	Ki67+	 4421 16641
13769	0	0	Ki67+	 4425 16762
13770	0	0	Ki67+	 4426 16656
13771	0	0	Ki67+	 4427 16891
13772	0	0	Ki67+	 4428 16694
13773	0	0	Ki67+	 4429 16729
13774	0	0	Ki67+	 4438 16965
13775	0	0	Ki67+	 4443 16758
13776	0	0	Ki67+	 4446 16880
13777	0	0	Ki67+	 4449 16949
13778	0	0	Ki67+	 4450 16571
13779	0	0	Ki67+	 4450 17179
13780	0	0	Ki67+	 4452 17063
13781	0	0	Ki67+	 4454 16548
13782	0	0	Ki67+	 4459 17047
13783	0	0	Ki67+	 4464 17090
13784	0	0	Ki67+	 4471 17055
13785	0	0	Ki67+	 4474 17074
13786	0	0	Ki67+	 4485 17229
13787	0	0	Ki67+	 4504 16597
13788	0	0	Ki67+	 4505 16577
13789	0	0	Ki67+	 4570 17198
13790	0	0	Ki67+	 4571 17069
13791	0	0	Ki67+	 4571 17088
13792	0	0	Ki67+	 4579 16931
13793	0	0	Ki67+	 4582 16561
13794	0	0	Ki67+	 4589 17095
13795	0	0	Ki67+	 4596 16579
13796	0	0	Ki67+	 4612 16822
13797	0	0	Ki67+	 4617 16612
13798	0	0	Ki67+	 4623 17107
13799	0	0	Ki67+	 4626 17060
13800	0	0	Ki67+	 4628 16527
13801	0	0	Ki67+	 4635 17045
13802	0	0	Ki67+	 4640 16922
13803	0	0	Ki67+	 4645 17164
13804	0	0	Ki67+	 4646 16836
13805	0	0	Ki67+	 4648 16540
13806	0	0	Ki67+	 4651 17065
13807	0	0	Ki67+	 4651 17131
13808	0	0	Ki67+	 4653 17270
13809	0	0	Ki67+	 4655 17024
13810	0	0	Ki67+	 4662 17307
13811	0	0	Ki67+	 4664 17116
13812	0	0	Ki67+	 4665 17145
13813	0	0	Ki67+	 4666 16933
13814	0	0	Ki67+	 4669 17087
13815	0	0	Ki67+	 4670 16639
13816	0	0	Ki67+	 4679 17034
13817	0	0	Ki67+	 4684 16741
13818	0	0	Ki67+	 4689 17061
13819	0	0	Ki67+	 4692 17073
13820	0	0	Ki67+	 4695 16542
13821	0	0	Ki67+	 4698 16632
13822	0	0	Ki67+	 4704 17243
13823	0	0	Ki67+	 4705 17157
13824	0	0	Ki67+	 4706 16742
13825	0	0	Ki67+	 4706 17116
13826	0	0	Ki67+	 4722 17075
13827	0	0	Ki67+	 4723 17038
13828	0	0	Ki67+	 4730 17263
13829	0	0	Ki67+	 4734 16556
13830	0	0	Ki67+	 4738 16803
13831	0	0	Ki67+	 4739 16538
13832	0	0	Ki67+	 4740 16752
13833	0	0	Ki67+	 4745 17162
13834	0	0	Ki67+	 4746 17112
13835	0	0	Ki67+	 4751 17010
13836	0	0	Ki67+	 4756 16642
13837	0	0	Ki67+	 4762 17298
13838	0	0	Ki67+	 4766 17069
13839	0	0	Ki67+	 4771 16745
13840	0	0	Ki67+	 4771 16863
13841	0	0	Ki67+	 4771 17087
13842	0	0	Ki67+	 4774 16817
13843	0	0	Ki67+	 4775 17230
13844	0	0	Ki67+	 4780 16979
13845	0	0	Ki67+	 4781 17208
13846	0	0	Ki67+	 4785 17242
13847	0	0	Ki67+	 4789 16842
13848	0	0	Ki67+	 4791 16753
13849	0	0	Ki67+	 4791 16914
13850	0	0	Ki67+	 4793 17266
13851	0	0	Ki67+	 4794 16687
13852	0	0	Ki67+	 4008 17402
13853	0	0	Ki67+	 4015 17440
13854	0	0	Ki67+	 4017 18033
13855	0	0	Ki67+	 4020 17813
13856	0	0	Ki67+	 4023 17333
13857	0	0	Ki67+	 4025 17797
13858	0	0	Ki67+	 4028 17847
13859	0	0	Ki67+	 4037 17896
13860	0	0	Ki67+	 4041 17322
13861	0	0	Ki67+	 4045 17918
13862	0	0	Ki67+	 4056 17551
13863	0	0	Ki67+	 4060 17771
13864	0	0	Ki67+	 4061 17698
13865	0	0	Ki67+	 4069 17505
13866	0	0	Ki67+	 4075 17571
13867	0	0	Ki67+	 4076 17659
13868	0	0	Ki67+	 4078 17832
13869	0	0	Ki67+	 4080 17882
13870	0	0	Ki67+	 4080 18072
13871	0	0	Ki67+	 4081 17894
13872	0	0	Ki67+	 4102 17976
13873	0	0	Ki67+	 4106 17953
13874	0	0	Ki67+	 4115 17550
13875	0	0	Ki67+	 4127 18032
13876	0	0	Ki67+	 4129 17611
13877	0	0	Ki67+	 4135 17980
13878	0	0	Ki67+	 4135 18017
13879	0	0	Ki67+	 4137 17573
13880	0	0	Ki67+	 4140 17944
13881	0	0	Ki67+	 4145 17807
13882	0	0	Ki67+	 4151 17828
13883	0	0	Ki67+	 4155 17791
13884	0	0	Ki67+	 4172 17526
13885	0	0	Ki67+	 4181 17503
13886	0	0	Ki67+	 4191 17588
13887	0	0	Ki67+	 4194 17796
13888	0	0	Ki67+	 4209 17653
13889	0	0	Ki67+	 4230 17808
13890	0	0	Ki67+	 4240 17539
13891	0	0	Ki67+	 4244 17341
13892	0	0	Ki67+	 4245 17557
13893	0	0	Ki67+	 4251 17843
13894	0	0	Ki67+	 4255 17673
13895	0	0	Ki67+	 4256 17739
13896	0	0	Ki67+	 4258 17350
13897	0	0	Ki67+	 4260 17766
13898	0	0	Ki67+	 4260 17826
13899	0	0	Ki67+	 4263 17322
13900	0	0	Ki67+	 4272 17465
13901	0	0	Ki67+	 4277 17393
13902	0	0	Ki67+	 4283 17683
13903	0	0	Ki67+	 4289 17877
13904	0	0	Ki67+	 4291 17389
13905	0	0	Ki67+	 4291 17559
13906	0	0	Ki67+	 4297 17437
13907	0	0	Ki67+	 4297 17515
13908	0	0	Ki67+	 4304 17479
13909	0	0	Ki67+	 4310 17454
13910	0	0	Ki67+	 4310 17535
13911	0	0	Ki67+	 4315 17354
13912	0	0	Ki67+	 4316 17591
13913	0	0	Ki67+	 4319 17398
13914	0	0	Ki67+	 4337 17595
13915	0	0	Ki67+	 4340 17611
13916	0	0	Ki67+	 4341 17317
13917	0	0	Ki67+	 4344 17507
13918	0	0	Ki67+	 4346 17852
13919	0	0	Ki67+	 4348 17938
13920	0	0	Ki67+	 4354 17825
13921	0	0	Ki67+	 4356 17782
13922	0	0	Ki67+	 4357 17757
13923	0	0	Ki67+	 4358 18094
13924	0	0	Ki67+	 4360 17568
13925	0	0	Ki67+	 4360 17726
13926	0	0	Ki67+	 4360 17909
13927	0	0	Ki67+	 4364 17555
13928	0	0	Ki67+	 4365 17808
13929	0	0	Ki67+	 4369 17701
13930	0	0	Ki67+	 4370 17539
13931	0	0	Ki67+	 4371 17891
13932	0	0	Ki67+	 4372 17470
13933	0	0	Ki67+	 4377 17455
13934	0	0	Ki67+	 4377 18046
13935	0	0	Ki67+	 4378 17521
13936	0	0	Ki67+	 4384 17410
13937	0	0	Ki67+	 4387 18091
13938	0	0	Ki67+	 4389 17882
13939	0	0	Ki67+	 4390 17815
13940	0	0	Ki67+	 4397 17957
13941	0	0	Ki67+	 4401 17568
13942	0	0	Ki67+	 4401 17742
13943	0	0	Ki67+	 4406 17780
13944	0	0	Ki67+	 4408 17797
13945	0	0	Ki67+	 4409 17946
13946	0	0	Ki67+	 4410 17343
13947	0	0	Ki67+	 4410 17827
13948	0	0	Ki67+	 4423 17803
13949	0	0	Ki67+	 4425 17361
13950	0	0	Ki67+	 4426 17391
13951	0	0	Ki67+	 4427 17823
13952	0	0	Ki67+	 4433 17440
13953	0	0	Ki67+	 4434 17601
13954	0	0	Ki67+	 4439 17863
13955	0	0	Ki67+	 4447 17720
13956	0	0	Ki67+	 4448 17615
13957	0	0	Ki67+	 4453 18099
13958	0	0	Ki67+	 4455 17761
13959	0	0	Ki67+	 4459 17416
13960	0	0	Ki67+	 4460 17903
13961	0	0	Ki67+	 4461 17510
13962	0	0	Ki67+	 4464 17457
13963	0	0	Ki67+	 4465 17689
13964	0	0	Ki67+	 4473 17397
13965	0	0	Ki67+	 4474 17627
13966	0	0	Ki67+	 4476 17861
13967	0	0	Ki67+	 4477 17997
13968	0	0	Ki67+	 4485 17977
13969	0	0	Ki67+	 4487 18026
13970	0	0	Ki67+	 4488 17810
13971	0	0	Ki67+	 4493 17921
13972	0	0	Ki67+	 4497 17830
13973	0	0	Ki67+	 4498 17802
13974	0	0	Ki67+	 4502 18047
13975	0	0	Ki67+	 4510 18037
13976	0	0	Ki67+	 4510 18096
13977	0	0	Ki67+	 4512 17880
13978	0	0	Ki67+	 4519 17633
13979	0	0	Ki67+	 4520 17872
13980	0	0	Ki67+	 4520 17995
13981	0	0	Ki67+	 4520 18016
13982	0	0	Ki67+	 4525 17417
13983	0	0	Ki67+	 4529 17386
13984	0	0	Ki67+	 4531 17371
13985	0	0	Ki67+	 4536 17945
13986	0	0	Ki67+	 4539 17844
13987	0	0	Ki67+	 4543 17549
13988	0	0	Ki67+	 4549 18044
13989	0	0	Ki67+	 4552 17354
13990	0	0	Ki67+	 4554 17761
13991	0	0	Ki67+	 4555 17861
13992	0	0	Ki67+	 4557 17369
13993	0	0	Ki67+	 4557 17540
13994	0	0	Ki67+	 4561 17970
13995	0	0	Ki67+	 4562 17844
13996	0	0	Ki67+	 4569 18056
13997	0	0	Ki67+	 4573 17576
13998	0	0	Ki67+	 4574 17405
13999	0	0	Ki67+	 4574 18091
14000	0	0	Ki67+	 4577 17381
14001	0	0	Ki67+	 4577 17519
14002	0	0	Ki67+	 4578 18018
14003	0	0	Ki67+	 4582 17888
14004	0	0	Ki67+	 4607 17718
14005	0	0	Ki67+	 4612 17456
14006	0	0	Ki67+	 4615 17549
14007	0	0	Ki67+	 4618 17639
14008	0	0	Ki67+	 4619 17853
14009	0	0	Ki67+	 4639 17688
14010	0	0	Ki67+	 4646 17805
14011	0	0	Ki67+	 4647 17790
14012	0	0	Ki67+	 4650 17322
14013	0	0	Ki67+	 4652 17874
14014	0	0	Ki67+	 4661 17655
14015	0	0	Ki67+	 4667 17769
14016	0	0	Ki67+	 4670 17799
14017	0	0	Ki67+	 4674 18037
14018	0	0	Ki67+	 4677 17317
14019	0	0	Ki67+	 4681 17715
14020	0	0	Ki67+	 4684 17749
14021	0	0	Ki67+	 4691 18092
14022	0	0	Ki67+	 4698 17766
14023	0	0	Ki67+	 4699 17508
14024	0	0	Ki67+	 4702 18030
14025	0	0	Ki67+	 4758 18051
14026	0	0	Ki67+	 4766 17793
14027	0	0	Ki67+	 4769 17807
14028	0	0	Ki67+	 4004 18397
14029	0	0	Ki67+	 4014 18338
14030	0	0	Ki67+	 4024 18161
14031	0	0	Ki67+	 4026 18295
14032	0	0	Ki67+	 4040 18402
14033	0	0	Ki67+	 4043 18326
14034	0	0	Ki67+	 4047 18146
14035	0	0	Ki67+	 4048 18275
14036	0	0	Ki67+	 4051 18424
14037	0	0	Ki67+	 4065 18190
14038	0	0	Ki67+	 4066 18487
14039	0	0	Ki67+	 4067 18356
14040	0	0	Ki67+	 4075 18335
14041	0	0	Ki67+	 4075 18403
14042	0	0	Ki67+	 4089 18370
14043	0	0	Ki67+	 4092 18138
14044	0	0	Ki67+	 4108 18333
14045	0	0	Ki67+	 4112 18312
14046	0	0	Ki67+	 4117 18390
14047	0	0	Ki67+	 4120 18230
14048	0	0	Ki67+	 4133 18379
14049	0	0	Ki67+	 4138 18348
14050	0	0	Ki67+	 4138 18437
14051	0	0	Ki67+	 4138 18465
14052	0	0	Ki67+	 4139 18318
14053	0	0	Ki67+	 4141 18534
14054	0	0	Ki67+	 4154 18405
14055	0	0	Ki67+	 4170 18390
14056	0	0	Ki67+	 4176 18330
14057	0	0	Ki67+	 4176 18429
14058	0	0	Ki67+	 4177 18209
14059	0	0	Ki67+	 4185 18355
14060	0	0	Ki67+	 4195 18507
14061	0	0	Ki67+	 4198 18394
14062	0	0	Ki67+	 4203 18643
14063	0	0	Ki67+	 4204 18542
14064	0	0	Ki67+	 4206 18443
14065	0	0	Ki67+	 4213 18632
14066	0	0	Ki67+	 4217 18483
14067	0	0	Ki67+	 4220 18245
14068	0	0	Ki67+	 4223 18594
14069	0	0	Ki67+	 4224 18631
14070	0	0	Ki67+	 4231 18338
14071	0	0	Ki67+	 4234 18191
14072	0	0	Ki67+	 4240 18531
14073	0	0	Ki67+	 4244 18280
14074	0	0	Ki67+	 4254 18305
14075	0	0	Ki67+	 4254 18339
14076	0	0	Ki67+	 4255 18608
14077	0	0	Ki67+	 4261 18473
14078	0	0	Ki67+	 4265 18574
14079	0	0	Ki67+	 4273 18511
14080	0	0	Ki67+	 4275 18658
14081	0	0	Ki67+	 4293 18283
14082	0	0	Ki67+	 4304 18688
14083	0	0	Ki67+	 4315 18367
14084	0	0	Ki67+	 4323 18642
14085	0	0	Ki67+	 4323 18689
14086	0	0	Ki67+	 4326 18261
14087	0	0	Ki67+	 4330 18132
14088	0	0	Ki67+	 4333 18175
14089	0	0	Ki67+	 4336 18383
14090	0	0	Ki67+	 4337 18368
14091	0	0	Ki67+	 4340 18339
14092	0	0	Ki67+	 4340 18702
14093	0	0	Ki67+	 4341 18311
14094	0	0	Ki67+	 4343 18654
14095	0	0	Ki67+	 4350 18567
14096	0	0	Ki67+	 4352 18427
14097	0	0	Ki67+	 4353 18136
14098	0	0	Ki67+	 4353 18666
14099	0	0	Ki67+	 4356 18728
14100	0	0	Ki67+	 4360 18283
14101	0	0	Ki67+	 4367 18349
14102	0	0	Ki67+	 4368 18694
14103	0	0	Ki67+	 4370 18319
14104	0	0	Ki67+	 4370 18512
14105	0	0	Ki67+	 4370 18526
14106	0	0	Ki67+	 4371 18555
14107	0	0	Ki67+	 4372 18173
14108	0	0	Ki67+	 4376 18681
14109	0	0	Ki67+	 4383 18428
14110	0	0	Ki67+	 4386 18610
14111	0	0	Ki67+	 4389 18402
14112	0	0	Ki67+	 4398 18671
14113	0	0	Ki67+	 4401 18503
14114	0	0	Ki67+	 4404 18231
14115	0	0	Ki67+	 4405 18557
14116	0	0	Ki67+	 4406 18458
14117	0	0	Ki67+	 4407 18519
14118	0	0	Ki67+	 4408 18637
14119	0	0	Ki67+	 4409 18681
14120	0	0	Ki67+	 4410 18700
14121	0	0	Ki67+	 4413 18225
14122	0	0	Ki67+	 4430 18551
14123	0	0	Ki67+	 4430 18656
14124	0	0	Ki67+	 4431 18284
14125	0	0	Ki67+	 4433 18413
14126	0	0	Ki67+	 4433 18453
14127	0	0	Ki67+	 4433 18734
14128	0	0	Ki67+	 4435 18295
14129	0	0	Ki67+	 4439 18124
14130	0	0	Ki67+	 4439 18262
14131	0	0	Ki67+	 4440 18587
14132	0	0	Ki67+	 4442 18247
14133	0	0	Ki67+	 4443 18693
14134	0	0	Ki67+	 4444 18196
14135	0	0	Ki67+	 4446 18138
14136	0	0	Ki67+	 4448 18477
14137	0	0	Ki67+	 4448 18617
14138	0	0	Ki67+	 4453 18165
14139	0	0	Ki67+	 4457 18657
14140	0	0	Ki67+	 4458 18293
14141	0	0	Ki67+	 4461 18441
14142	0	0	Ki67+	 4463 18524
14143	0	0	Ki67+	 4472 18327
14144	0	0	Ki67+	 4473 18414
14145	0	0	Ki67+	 4477 18213
14146	0	0	Ki67+	 4478 18235
14147	0	0	Ki67+	 4478 18270
14148	0	0	Ki67+	 4479 18308
14149	0	0	Ki67+	 4480 18148
14150	0	0	Ki67+	 4492 18510
14151	0	0	Ki67+	 4495 18458
14152	0	0	Ki67+	 4496 18645
14153	0	0	Ki67+	 4501 18243
14154	0	0	Ki67+	 4505 18541
14155	0	0	Ki67+	 4506 18293
14156	0	0	Ki67+	 4508 18267
14157	0	0	Ki67+	 4509 18181
14158	0	0	Ki67+	 4510 18699
14159	0	0	Ki67+	 4518 18290
14160	0	0	Ki67+	 4535 18163
14161	0	0	Ki67+	 4537 18343
14162	0	0	Ki67+	 4538 18372
14163	0	0	Ki67+	 4539 18207
14164	0	0	Ki67+	 4543 18354
14165	0	0	Ki67+	 4544 18114
14166	0	0	Ki67+	 4545 18704
14167	0	0	Ki67+	 4554 18198
14168	0	0	Ki67+	 4558 18645
14169	0	0	Ki67+	 4564 18375
14170	0	0	Ki67+	 4565 18631
14171	0	0	Ki67+	 4571 18359
14172	0	0	Ki67+	 4573 18574
14173	0	0	Ki67+	 4576 18238
14174	0	0	Ki67+	 4576 18322
14175	0	0	Ki67+	 4577 18191
14176	0	0	Ki67+	 4579 18265
14177	0	0	Ki67+	 4584 18480
14178	0	0	Ki67+	 4585 18333
14179	0	0	Ki67+	 4585 18886
14180	0	0	Ki67+	 4592 18433
14181	0	0	Ki67+	 4595 18275
14182	0	0	Ki67+	 4599 18675
14183	0	0	Ki67+	 4601 18603
14184	0	0	Ki67+	 4601 18854
14185	0	0	Ki67+	 4603 18407
14186	0	0	Ki67+	 4609 18485
14187	0	0	Ki67+	 4610 18512
14188	0	0	Ki67+	 4611 18456
14189	0	0	Ki67+	 4615 18876
14190	0	0	Ki67+	 4618 18680
14191	0	0	Ki67+	 4626 18435
14192	0	0	Ki67+	 4630 18648
14193	0	0	Ki67+	 4633 18262
14194	0	0	Ki67+	 4637 18139
14195	0	0	Ki67+	 4638 18449
14196	0	0	Ki67+	 4640 18854
14197	0	0	Ki67+	 4641 18888
14198	0	0	Ki67+	 4646 18486
14199	0	0	Ki67+	 4647 18553
14200	0	0	Ki67+	 4651 18135
14201	0	0	Ki67+	 4659 18214
14202	0	0	Ki67+	 4666 18890
14203	0	0	Ki67+	 4676 18277
14204	0	0	Ki67+	 4678 18899
14205	0	0	Ki67+	 4684 18140
14206	0	0	Ki67+	 4740 18681
14207	0	0	Ki67+	 4766 18539
14208	0	0	Ki67+	 4006 19464
14209	0	0	Ki67+	 4010 19130
14210	0	0	Ki67+	 4024 19647
14211	0	0	Ki67+	 4025 19195
14212	0	0	Ki67+	 4031 19166
14213	0	0	Ki67+	 4061 19708
14214	0	0	Ki67+	 4062 19512
14215	0	0	Ki67+	 4073 19449
14216	0	0	Ki67+	 4079 19183
14217	0	0	Ki67+	 4081 19665
14218	0	0	Ki67+	 4083 19409
14219	0	0	Ki67+	 4085 19334
14220	0	0	Ki67+	 4086 19463
14221	0	0	Ki67+	 4089 19684
14222	0	0	Ki67+	 4096 19327
14223	0	0	Ki67+	 4103 19579
14224	0	0	Ki67+	 4121 19550
14225	0	0	Ki67+	 4122 19622
14226	0	0	Ki67+	 4128 19524
14227	0	0	Ki67+	 4140 19479
14228	0	0	Ki67+	 4140 19616
14229	0	0	Ki67+	 4151 19518
14230	0	0	Ki67+	 4155 19124
14231	0	0	Ki67+	 4158 19621
14232	0	0	Ki67+	 4163 19429
14233	0	0	Ki67+	 4245 19443
14234	0	0	Ki67+	 4525 19682
14235	0	0	Ki67+	 4607 18922
14236	0	0	Ki67+	 4608 19032
14237	0	0	Ki67+	 4610 19535
14238	0	0	Ki67+	 4613 19673
14239	0	0	Ki67+	 4624 19403
14240	0	0	Ki67+	 4627 18916
14241	0	0	Ki67+	 4629 19671
14242	0	0	Ki67+	 4633 19684
14243	0	0	Ki67+	 4636 18937
14244	0	0	Ki67+	 4649 19385
14245	0	0	Ki67+	 4654 19681
14246	0	0	Ki67+	 4657 19539
14247	0	0	Ki67+	 4659 18923
14248	0	0	Ki67+	 4677 19686
14249	0	0	Ki67+	 4679 19436
14250	0	0	Ki67+	 4681 18923
14251	0	0	Ki67+	 4701 19490
14252	0	0	Ki67+	 4733 19452
14253	0	0	Ki67+	 4759 19556
14254	0	0	Ki67+	 4763 19526
14255	0	0	Ki67+	 4791 19563
14256	0	0	Ki67+	 4794 19528
14257	0	0	Ki67+	 4001 20315
14258	0	0	Ki67+	 4008 20089
14259	0	0	Ki67+	 4020 20064
14260	0	0	Ki67+	 4049 20351
14261	0	0	Ki67+	 4068 19991
14262	0	0	Ki67+	 4068 20342
14263	0	0	Ki67+	 4072 20156
14264	0	0	Ki67+	 4085 20133
14265	0	0	Ki67+	 4087 19785
14266	0	0	Ki67+	 4102 19780
14267	0	0	Ki67+	 4105 20294
14268	0	0	Ki67+	 4106 19853
14269	0	0	Ki67+	 4110 20271
14270	0	0	Ki67+	 4118 19849
14271	0	0	Ki67+	 4119 20326
14272	0	0	Ki67+	 4121 20220
14273	0	0	Ki67+	 4126 20242
14274	0	0	Ki67+	 4131 19845
14275	0	0	Ki67+	 4133 20277
14276	0	0	Ki67+	 4135 20087
14277	0	0	Ki67+	 4142 20266
14278	0	0	Ki67+	 4143 20120
14279	0	0	Ki67+	 4145 20293
14280	0	0	Ki67+	 4150 20231
14281	0	0	Ki67+	 4153 20083
14282	0	0	Ki67+	 4155 19902
14283	0	0	Ki67+	 4155 20185
14284	0	0	Ki67+	 4158 20158
14285	0	0	Ki67+	 4159 20292
14286	0	0	Ki67+	 4163 20195
14287	0	0	Ki67+	 4165 20253
14288	0	0	Ki67+	 4167 20149
14289	0	0	Ki67+	 4171 20237
14290	0	0	Ki67+	 4172 19944
14291	0	0	Ki67+	 4174 19966
14292	0	0	Ki67+	 4176 20066
14293	0	0	Ki67+	 4183 19801
14294	0	0	Ki67+	 4185 19882
14295	0	0	Ki67+	 4185 19930
14296	0	0	Ki67+	 4194 19989
14297	0	0	Ki67+	 4200 19979
14298	0	0	Ki67+	 4213 19976
14299	0	0	Ki67+	 4214 20029
14300	0	0	Ki67+	 4215 19943
14301	0	0	Ki67+	 4284 20006
14302	0	0	Ki67+	 4569 19961
14303	0	0	Ki67+	 4577 20195
14304	0	0	Ki67+	 4591 20135
14305	0	0	Ki67+	 4594 20050
14306	0	0	Ki67+	 4638 20106
14307	0	0	Ki67+	 4639 19762
14308	0	0	Ki67+	 4644 19739
14309	0	0	Ki67+	 4647 19717
14310	0	0	Ki67+	 4669 19740
14311	0	0	Ki67+	 4707 19718
14312	0	0	Ki67+	 4714 19806
14313	0	0	Ki67+	 4735 20093
14314	0	0	Ki67+	 4740 19798
14315	0	0	Ki67+	 4740 20127
14316	0	0	Ki67+	 4752 20122
14317	0	0	Ki67+	 4794 20138
14318	0	0	Ki67+	 4803 6237
14319	0	0	Ki67+	 4809 6254
14320	0	0	Ki67+	 4838 6283
14321	0	0	Ki67+	 4841 6309
14322	0	0	Ki67+	 4848 6097
14323	0	0	Ki67+	 4864 6307
14324	0	0	Ki67+	 4878 6318
14325	0	0	Ki67+	 4883 6331
14326	0	0	Ki67+	 4886 6103
14327	0	0	Ki67+	 4899 6097
14328	0	0	Ki67+	 4913 6356
14329	0	0	Ki67+	 4928 6357
14330	0	0	Ki67+	 4930 6126
14331	0	0	Ki67+	 4934 6092
14332	0	0	Ki67+	 4962 6079
14333	0	0	Ki67+	 4983 6079
14334	0	0	Ki67+	 4991 6131
14335	0	0	Ki67+	 4995 6180
14336	0	0	Ki67+	 5013 6199
14337	0	0	Ki67+	 5028 6169
14338	0	0	Ki67+	 5029 6213
14339	0	0	Ki67+	 5031 6128
14340	0	0	Ki67+	 5035 6184
14341	0	0	Ki67+	 5040 6150
14342	0	0	Ki67+	 5052 6117
14343	0	0	Ki67+	 5063 6122
14344	0	0	Ki67+	 5077 6141
14345	0	0	Ki67+	 5093 6161
14346	0	0	Ki67+	 5096 6220
14347	0	0	Ki67+	 5101 6171
14348	0	0	Ki67+	 5112 6310
14349	0	0	Ki67+	 5120 6323
14350	0	0	Ki67+	 5122 5925
14351	0	0	Ki67+	 5122 6024
14352	0	0	Ki67+	 5133 6226
14353	0	0	Ki67+	 5134 6244
14354	0	0	Ki67+	 5142 6188
14355	0	0	Ki67+	 5154 6294
14356	0	0	Ki67+	 5156 5967
14357	0	0	Ki67+	 5156 6203
14358	0	0	Ki67+	 5156 6271
14359	0	0	Ki67+	 5165 6020
14360	0	0	Ki67+	 5165 6262
14361	0	0	Ki67+	 5165 6351
14362	0	0	Ki67+	 5173 6051
14363	0	0	Ki67+	 5173 6333
14364	0	0	Ki67+	 5175 5911
14365	0	0	Ki67+	 5177 5992
14366	0	0	Ki67+	 5180 6274
14367	0	0	Ki67+	 5183 5960
14368	0	0	Ki67+	 5184 6020
14369	0	0	Ki67+	 5196 6011
14370	0	0	Ki67+	 5199 5982
14371	0	0	Ki67+	 5201 6050
14372	0	0	Ki67+	 5204 6356
14373	0	0	Ki67+	 5214 5998
14374	0	0	Ki67+	 5216 5913
14375	0	0	Ki67+	 5218 6138
14376	0	0	Ki67+	 5222 5942
14377	0	0	Ki67+	 5239 6077
14378	0	0	Ki67+	 5241 6154
14379	0	0	Ki67+	 5248 6133
14380	0	0	Ki67+	 5252 6100
14381	0	0	Ki67+	 5272 6155
14382	0	0	Ki67+	 5301 6181
14383	0	0	Ki67+	 5308 6221
14384	0	0	Ki67+	 5314 6202
14385	0	0	Ki67+	 5321 6165
14386	0	0	Ki67+	 5343 6225
14387	0	0	Ki67+	 5349 6179
14388	0	0	Ki67+	 5352 6251
14389	0	0	Ki67+	 5367 6313
14390	0	0	Ki67+	 5370 6238
14391	0	0	Ki67+	 5372 6255
14392	0	0	Ki67+	 5380 6203
14393	0	0	Ki67+	 5381 6191
14394	0	0	Ki67+	 5386 6264
14395	0	0	Ki67+	 5398 6258
14396	0	0	Ki67+	 5404 6288
14397	0	0	Ki67+	 5412 6175
14398	0	0	Ki67+	 5417 6220
14399	0	0	Ki67+	 5419 6187
14400	0	0	Ki67+	 5429 6227
14401	0	0	Ki67+	 5432 6273
14402	0	0	Ki67+	 5436 6335
14403	0	0	Ki67+	 5443 6305
14404	0	0	Ki67+	 5447 6274
14405	0	0	Ki67+	 5452 5741
14406	0	0	Ki67+	 5452 6169
14407	0	0	Ki67+	 5452 6185
14408	0	0	Ki67+	 5454 5767
14409	0	0	Ki67+	 5455 6291
14410	0	0	Ki67+	 5455 6357
14411	0	0	Ki67+	 5466 5789
14412	0	0	Ki67+	 5472 6235
14413	0	0	Ki67+	 5474 5811
14414	0	0	Ki67+	 5475 6322
14415	0	0	Ki67+	 5484 5796
14416	0	0	Ki67+	 5486 5770
14417	0	0	Ki67+	 5492 6349
14418	0	0	Ki67+	 5500 5861
14419	0	0	Ki67+	 5504 5793
14420	0	0	Ki67+	 5516 5835
14421	0	0	Ki67+	 5516 5866
14422	0	0	Ki67+	 5531 5802
14423	0	0	Ki67+	 5545 5891
14424	0	0	Ki67+	 5549 5825
14425	0	0	Ki67+	 5550 5855
14426	0	0	Ki67+	 5571 5844
14427	0	0	Ki67+	 5581 5871
14428	0	0	Ki67+	 5594 5572
14429	0	0	Ki67+	 4805 6545
14430	0	0	Ki67+	 4806 6640
14431	0	0	Ki67+	 4806 6753
14432	0	0	Ki67+	 4806 7111
14433	0	0	Ki67+	 4807 6692
14434	0	0	Ki67+	 4808 6945
14435	0	0	Ki67+	 4809 7074
14436	0	0	Ki67+	 4811 6828
14437	0	0	Ki67+	 4813 6784
14438	0	0	Ki67+	 4819 6968
14439	0	0	Ki67+	 4821 6608
14440	0	0	Ki67+	 4822 6810
14441	0	0	Ki67+	 4824 6793
14442	0	0	Ki67+	 4825 6665
14443	0	0	Ki67+	 4826 6647
14444	0	0	Ki67+	 4826 6835
14445	0	0	Ki67+	 4829 6724
14446	0	0	Ki67+	 4832 6689
14447	0	0	Ki67+	 4837 6617
14448	0	0	Ki67+	 4837 6764
14449	0	0	Ki67+	 4842 7118
14450	0	0	Ki67+	 4846 6664
14451	0	0	Ki67+	 4849 6779
14452	0	0	Ki67+	 4849 7102
14453	0	0	Ki67+	 4860 6687
14454	0	0	Ki67+	 4861 6758
14455	0	0	Ki67+	 4861 6816
14456	0	0	Ki67+	 4863 6916
14457	0	0	Ki67+	 4864 7112
14458	0	0	Ki67+	 4874 6667
14459	0	0	Ki67+	 4874 6722
14460	0	0	Ki67+	 4881 6747
14461	0	0	Ki67+	 4884 7051
14462	0	0	Ki67+	 4885 6773
14463	0	0	Ki67+	 4888 7101
14464	0	0	Ki67+	 4891 6656
14465	0	0	Ki67+	 4891 6710
14466	0	0	Ki67+	 4892 7137
14467	0	0	Ki67+	 4902 6731
14468	0	0	Ki67+	 4906 7100
14469	0	0	Ki67+	 4910 7110
14470	0	0	Ki67+	 4912 6906
14471	0	0	Ki67+	 4915 6410
14472	0	0	Ki67+	 4916 6862
14473	0	0	Ki67+	 4918 6378
14474	0	0	Ki67+	 4926 7099
14475	0	0	Ki67+	 4933 6461
14476	0	0	Ki67+	 4935 7078
14477	0	0	Ki67+	 4937 7116
14478	0	0	Ki67+	 4941 6382
14479	0	0	Ki67+	 4944 6370
14480	0	0	Ki67+	 4953 7045
14481	0	0	Ki67+	 4960 6442
14482	0	0	Ki67+	 4960 6909
14483	0	0	Ki67+	 4974 6480
14484	0	0	Ki67+	 4974 7085
14485	0	0	Ki67+	 4986 7051
14486	0	0	Ki67+	 4990 6502
14487	0	0	Ki67+	 4991 6478
14488	0	0	Ki67+	 4997 7128
14489	0	0	Ki67+	 5001 7066
14490	0	0	Ki67+	 5006 6528
14491	0	0	Ki67+	 5010 7113
14492	0	0	Ki67+	 5020 7090
14493	0	0	Ki67+	 5025 6548
14494	0	0	Ki67+	 5026 6573
14495	0	0	Ki67+	 5032 6520
14496	0	0	Ki67+	 5037 6895
14497	0	0	Ki67+	 5039 6867
14498	0	0	Ki67+	 5043 6797
14499	0	0	Ki67+	 5046 6545
14500	0	0	Ki67+	 5050 6567
14501	0	0	Ki67+	 5051 6822
14502	0	0	Ki67+	 5052 6581
14503	0	0	Ki67+	 5052 7161
14504	0	0	Ki67+	 5054 6772
14505	0	0	Ki67+	 5054 6909
14506	0	0	Ki67+	 5058 6804
14507	0	0	Ki67+	 5064 6556
14508	0	0	Ki67+	 5068 6749
14509	0	0	Ki67+	 5071 7100
14510	0	0	Ki67+	 5073 6603
14511	0	0	Ki67+	 5074 6574
14512	0	0	Ki67+	 5079 7123
14513	0	0	Ki67+	 5086 6733
14514	0	0	Ki67+	 5086 6937
14515	0	0	Ki67+	 5087 6626
14516	0	0	Ki67+	 5089 6599
14517	0	0	Ki67+	 5096 6652
14518	0	0	Ki67+	 5098 6892
14519	0	0	Ki67+	 5102 6938
14520	0	0	Ki67+	 5104 6806
14521	0	0	Ki67+	 5104 7095
14522	0	0	Ki67+	 5109 6755
14523	0	0	Ki67+	 5112 6731
14524	0	0	Ki67+	 5118 7132
14525	0	0	Ki67+	 5120 6690
14526	0	0	Ki67+	 5131 6717
14527	0	0	Ki67+	 5132 7127
14528	0	0	Ki67+	 5136 7104
14529	0	0	Ki67+	 5140 7041
14530	0	0	Ki67+	 5142 6814
14531	0	0	Ki67+	 5142 6853
14532	0	0	Ki67+	 5149 6897
14533	0	0	Ki67+	 5152 6686
14534	0	0	Ki67+	 5154 6945
14535	0	0	Ki67+	 5155 6800
14536	0	0	Ki67+	 5160 7039
14537	0	0	Ki67+	 5162 7133
14538	0	0	Ki67+	 5169 6800
14539	0	0	Ki67+	 5173 6380
14540	0	0	Ki67+	 5179 6754
14541	0	0	Ki67+	 5187 6381
14542	0	0	Ki67+	 5187 6812
14543	0	0	Ki67+	 5188 6766
14544	0	0	Ki67+	 5189 6840
14545	0	0	Ki67+	 5197 7010
14546	0	0	Ki67+	 5201 7060
14547	0	0	Ki67+	 5207 6431
14548	0	0	Ki67+	 5209 6448
14549	0	0	Ki67+	 5212 6797
14550	0	0	Ki67+	 5215 7071
14551	0	0	Ki67+	 5233 6829
14552	0	0	Ki67+	 5238 7104
14553	0	0	Ki67+	 5242 6478
14554	0	0	Ki67+	 5244 6790
14555	0	0	Ki67+	 5246 6903
14556	0	0	Ki67+	 5250 7117
14557	0	0	Ki67+	 5254 6860
14558	0	0	Ki67+	 5255 6804
14559	0	0	Ki67+	 5257 6436
14560	0	0	Ki67+	 5267 6474
14561	0	0	Ki67+	 5270 6884
14562	0	0	Ki67+	 5278 6911
14563	0	0	Ki67+	 5280 6973
14564	0	0	Ki67+	 5281 7021
14565	0	0	Ki67+	 5282 6387
14566	0	0	Ki67+	 5285 6443
14567	0	0	Ki67+	 5291 6469
14568	0	0	Ki67+	 5291 6848
14569	0	0	Ki67+	 5291 6947
14570	0	0	Ki67+	 5292 6422
14571	0	0	Ki67+	 5298 6873
14572	0	0	Ki67+	 5298 7071
14573	0	0	Ki67+	 5299 6490
14574	0	0	Ki67+	 5303 6901
14575	0	0	Ki67+	 5303 7051
14576	0	0	Ki67+	 5304 6989
14577	0	0	Ki67+	 5307 6947
14578	0	0	Ki67+	 5310 6916
14579	0	0	Ki67+	 5314 6393
14580	0	0	Ki67+	 5314 6431
14581	0	0	Ki67+	 5317 7087
14582	0	0	Ki67+	 5320 6918
14583	0	0	Ki67+	 5325 6447
14584	0	0	Ki67+	 5326 7032
14585	0	0	Ki67+	 5329 7062
14586	0	0	Ki67+	 5330 6406
14587	0	0	Ki67+	 5333 7005
14588	0	0	Ki67+	 5338 7111
14589	0	0	Ki67+	 5341 6394
14590	0	0	Ki67+	 5350 6420
14591	0	0	Ki67+	 5355 7067
14592	0	0	Ki67+	 5357 7001
14593	0	0	Ki67+	 5360 7081
14594	0	0	Ki67+	 5366 6721
14595	0	0	Ki67+	 5369 7130
14596	0	0	Ki67+	 5374 6834
14597	0	0	Ki67+	 5377 6421
14598	0	0	Ki67+	 5380 6382
14599	0	0	Ki67+	 5380 6730
14600	0	0	Ki67+	 5381 6767
14601	0	0	Ki67+	 5383 6433
14602	0	0	Ki67+	 5389 7096
14603	0	0	Ki67+	 5390 6693
14604	0	0	Ki67+	 5394 7138
14605	0	0	Ki67+	 5395 7070
14606	0	0	Ki67+	 5396 6720
14607	0	0	Ki67+	 5400 6795
14608	0	0	Ki67+	 5401 6752
14609	0	0	Ki67+	 5402 6401
14610	0	0	Ki67+	 5413 6428
14611	0	0	Ki67+	 5413 6787
14612	0	0	Ki67+	 5415 7121
14613	0	0	Ki67+	 5419 7060
14614	0	0	Ki67+	 5421 6832
14615	0	0	Ki67+	 5425 6794
14616	0	0	Ki67+	 5432 7130
14617	0	0	Ki67+	 5435 6825
14618	0	0	Ki67+	 5437 6437
14619	0	0	Ki67+	 5437 7084
14620	0	0	Ki67+	 5440 6697
14621	0	0	Ki67+	 5445 6858
14622	0	0	Ki67+	 5457 6400
14623	0	0	Ki67+	 5467 7120
14624	0	0	Ki67+	 5469 6863
14625	0	0	Ki67+	 5470 6674
14626	0	0	Ki67+	 5471 6689
14627	0	0	Ki67+	 5474 6884
14628	0	0	Ki67+	 5475 6823
14629	0	0	Ki67+	 5476 6897
14630	0	0	Ki67+	 5482 6808
14631	0	0	Ki67+	 5492 6939
14632	0	0	Ki67+	 5494 6683
14633	0	0	Ki67+	 5497 6710
14634	0	0	Ki67+	 5497 6959
14635	0	0	Ki67+	 5498 6915
14636	0	0	Ki67+	 5500 6852
14637	0	0	Ki67+	 5505 6401
14638	0	0	Ki67+	 5507 6993
14639	0	0	Ki67+	 5514 6736
14640	0	0	Ki67+	 5517 6836
14641	0	0	Ki67+	 5521 6889
14642	0	0	Ki67+	 5522 7031
14643	0	0	Ki67+	 5525 6931
14644	0	0	Ki67+	 5525 7010
14645	0	0	Ki67+	 5542 6885
14646	0	0	Ki67+	 5543 6766
14647	0	0	Ki67+	 5543 6895
14648	0	0	Ki67+	 5544 6946
14649	0	0	Ki67+	 5555 6930
14650	0	0	Ki67+	 5556 7038
14651	0	0	Ki67+	 5557 7147
14652	0	0	Ki67+	 5561 6943
14653	0	0	Ki67+	 5565 6779
14654	0	0	Ki67+	 5566 7020
14655	0	0	Ki67+	 5575 6975
14656	0	0	Ki67+	 5576 6901
14657	0	0	Ki67+	 5577 6790
14658	0	0	Ki67+	 5586 7055
14659	0	0	Ki67+	 5587 7026
14660	0	0	Ki67+	 5588 6512
14661	0	0	Ki67+	 5591 6925
14662	0	0	Ki67+	 5598 6890
14663	0	0	Ki67+	 4805 7848
14664	0	0	Ki67+	 4806 7879
14665	0	0	Ki67+	 4810 7396
14666	0	0	Ki67+	 4812 7922
14667	0	0	Ki67+	 4813 7795
14668	0	0	Ki67+	 4816 7577
14669	0	0	Ki67+	 4822 7893
14670	0	0	Ki67+	 4826 7339
14671	0	0	Ki67+	 4828 7386
14672	0	0	Ki67+	 4830 7396
14673	0	0	Ki67+	 4834 7472
14674	0	0	Ki67+	 4834 7883
14675	0	0	Ki67+	 4835 7871
14676	0	0	Ki67+	 4839 7487
14677	0	0	Ki67+	 4841 7446
14678	0	0	Ki67+	 4844 7356
14679	0	0	Ki67+	 4848 7550
14680	0	0	Ki67+	 4850 7312
14681	0	0	Ki67+	 4850 7909
14682	0	0	Ki67+	 4855 7411
14683	0	0	Ki67+	 4858 7375
14684	0	0	Ki67+	 4858 7865
14685	0	0	Ki67+	 4862 7918
14686	0	0	Ki67+	 4864 7901
14687	0	0	Ki67+	 4865 7446
14688	0	0	Ki67+	 4865 7570
14689	0	0	Ki67+	 4867 7555
14690	0	0	Ki67+	 4870 7513
14691	0	0	Ki67+	 4871 7593
14692	0	0	Ki67+	 4875 7293
14693	0	0	Ki67+	 4876 7434
14694	0	0	Ki67+	 4876 7527
14695	0	0	Ki67+	 4887 7909
14696	0	0	Ki67+	 4890 7477
14697	0	0	Ki67+	 4893 7277
14698	0	0	Ki67+	 4893 7295
14699	0	0	Ki67+	 4894 7565
14700	0	0	Ki67+	 4896 7535
14701	0	0	Ki67+	 4898 7389
14702	0	0	Ki67+	 4898 7446
14703	0	0	Ki67+	 4898 7609
14704	0	0	Ki67+	 4904 7476
14705	0	0	Ki67+	 4904 7957
14706	0	0	Ki67+	 4906 7300
14707	0	0	Ki67+	 4907 7331
14708	0	0	Ki67+	 4911 7491
14709	0	0	Ki67+	 4924 7634
14710	0	0	Ki67+	 4928 7277
14711	0	0	Ki67+	 4929 7296
14712	0	0	Ki67+	 4929 7510
14713	0	0	Ki67+	 4930 7957
14714	0	0	Ki67+	 4931 7454
14715	0	0	Ki67+	 4939 7404
14716	0	0	Ki67+	 4949 7330
14717	0	0	Ki67+	 4951 7265
14718	0	0	Ki67+	 4951 7586
14719	0	0	Ki67+	 4952 7469
14720	0	0	Ki67+	 4955 7226
14721	0	0	Ki67+	 4955 7653
14722	0	0	Ki67+	 4960 7483
14723	0	0	Ki67+	 4962 7351
14724	0	0	Ki67+	 4965 7967
14725	0	0	Ki67+	 4966 7279
14726	0	0	Ki67+	 4967 7625
14727	0	0	Ki67+	 4971 7228
14728	0	0	Ki67+	 4971 7249
14729	0	0	Ki67+	 4975 7302
14730	0	0	Ki67+	 4983 7217
14731	0	0	Ki67+	 4991 7205
14732	0	0	Ki67+	 4997 7235
14733	0	0	Ki67+	 4998 7652
14734	0	0	Ki67+	 5003 7222
14735	0	0	Ki67+	 5004 7285
14736	0	0	Ki67+	 5005 7313
14737	0	0	Ki67+	 5014 7190
14738	0	0	Ki67+	 5020 7266
14739	0	0	Ki67+	 5025 7736
14740	0	0	Ki67+	 5028 7233
14741	0	0	Ki67+	 5031 7339
14742	0	0	Ki67+	 5032 7217
14743	0	0	Ki67+	 5033 7178
14744	0	0	Ki67+	 5035 7422
14745	0	0	Ki67+	 5037 7264
14746	0	0	Ki67+	 5039 7246
14747	0	0	Ki67+	 5047 7183
14748	0	0	Ki67+	 5050 7633
14749	0	0	Ki67+	 5053 7304
14750	0	0	Ki67+	 5056 7239
14751	0	0	Ki67+	 5063 7271
14752	0	0	Ki67+	 5064 7297
14753	0	0	Ki67+	 5075 7261
14754	0	0	Ki67+	 5075 7625
14755	0	0	Ki67+	 5082 7488
14756	0	0	Ki67+	 5086 7211
14757	0	0	Ki67+	 5087 7651
14758	0	0	Ki67+	 5095 7612
14759	0	0	Ki67+	 5099 7526
14760	0	0	Ki67+	 5099 7749
14761	0	0	Ki67+	 5100 7292
14762	0	0	Ki67+	 5102 7510
14763	0	0	Ki67+	 5103 7550
14764	0	0	Ki67+	 5103 7770
14765	0	0	Ki67+	 5105 7271
14766	0	0	Ki67+	 5108 7936
14767	0	0	Ki67+	 5111 7724
14768	0	0	Ki67+	 5114 7247
14769	0	0	Ki67+	 5114 7586
14770	0	0	Ki67+	 5120 7640
14771	0	0	Ki67+	 5124 7555
14772	0	0	Ki67+	 5126 7826
14773	0	0	Ki67+	 5127 7794
14774	0	0	Ki67+	 5129 7505
14775	0	0	Ki67+	 5133 7622
14776	0	0	Ki67+	 5134 7704
14777	0	0	Ki67+	 5135 7738
14778	0	0	Ki67+	 5136 7576
14779	0	0	Ki67+	 5139 7848
14780	0	0	Ki67+	 5141 7501
14781	0	0	Ki67+	 5142 7467
14782	0	0	Ki67+	 5143 7594
14783	0	0	Ki67+	 5150 7221
14784	0	0	Ki67+	 5153 7249
14785	0	0	Ki67+	 5153 7616
14786	0	0	Ki67+	 5154 7723
14787	0	0	Ki67+	 5155 7836
14788	0	0	Ki67+	 5156 7548
14789	0	0	Ki67+	 5161 7813
14790	0	0	Ki67+	 5168 7571
14791	0	0	Ki67+	 5171 7486
14792	0	0	Ki67+	 5171 7704
14793	0	0	Ki67+	 5174 7538
14794	0	0	Ki67+	 5176 7411
14795	0	0	Ki67+	 5186 7548
14796	0	0	Ki67+	 5187 7820
14797	0	0	Ki67+	 5194 7425
14798	0	0	Ki67+	 5199 7826
14799	0	0	Ki67+	 5201 7185
14800	0	0	Ki67+	 5201 7718
14801	0	0	Ki67+	 5202 7508
14802	0	0	Ki67+	 5205 7522
14803	0	0	Ki67+	 5210 7399
14804	0	0	Ki67+	 5216 7174
14805	0	0	Ki67+	 5217 7480
14806	0	0	Ki67+	 5217 7686
14807	0	0	Ki67+	 5222 7534
14808	0	0	Ki67+	 5224 7438
14809	0	0	Ki67+	 5225 7708
14810	0	0	Ki67+	 5234 7505
14811	0	0	Ki67+	 5235 7417
14812	0	0	Ki67+	 5235 7715
14813	0	0	Ki67+	 5237 7462
14814	0	0	Ki67+	 5258 7433
14815	0	0	Ki67+	 5261 7481
14816	0	0	Ki67+	 5261 7544
14817	0	0	Ki67+	 5263 7468
14818	0	0	Ki67+	 5265 7705
14819	0	0	Ki67+	 5286 7507
14820	0	0	Ki67+	 5288 7493
14821	0	0	Ki67+	 5289 7743
14822	0	0	Ki67+	 5300 7446
14823	0	0	Ki67+	 5303 7479
14824	0	0	Ki67+	 5305 7536
14825	0	0	Ki67+	 5305 7884
14826	0	0	Ki67+	 5305 7931
14827	0	0	Ki67+	 5306 7689
14828	0	0	Ki67+	 5308 7409
14829	0	0	Ki67+	 5310 7507
14830	0	0	Ki67+	 5325 7776
14831	0	0	Ki67+	 5325 7926
14832	0	0	Ki67+	 5328 7472
14833	0	0	Ki67+	 5328 7905
14834	0	0	Ki67+	 5333 7750
14835	0	0	Ki67+	 5343 7927
14836	0	0	Ki67+	 5349 7323
14837	0	0	Ki67+	 5350 7734
14838	0	0	Ki67+	 5353 7777
14839	0	0	Ki67+	 5354 7906
14840	0	0	Ki67+	 5360 7378
14841	0	0	Ki67+	 5362 7760
14842	0	0	Ki67+	 5363 7743
14843	0	0	Ki67+	 5377 7456
14844	0	0	Ki67+	 5377 7779
14845	0	0	Ki67+	 5381 7753
14846	0	0	Ki67+	 5385 7727
14847	0	0	Ki67+	 5386 7356
14848	0	0	Ki67+	 5386 7522
14849	0	0	Ki67+	 5388 7487
14850	0	0	Ki67+	 5390 7910
14851	0	0	Ki67+	 5395 7169
14852	0	0	Ki67+	 5400 7279
14853	0	0	Ki67+	 5401 7213
14854	0	0	Ki67+	 5405 7694
14855	0	0	Ki67+	 5415 7266
14856	0	0	Ki67+	 5416 7420
14857	0	0	Ki67+	 5416 7791
14858	0	0	Ki67+	 5417 7325
14859	0	0	Ki67+	 5418 7888
14860	0	0	Ki67+	 5419 7283
14861	0	0	Ki67+	 5420 7350
14862	0	0	Ki67+	 5420 7495
14863	0	0	Ki67+	 5422 7688
14864	0	0	Ki67+	 5424 7446
14865	0	0	Ki67+	 5425 7403
14866	0	0	Ki67+	 5434 7736
14867	0	0	Ki67+	 5436 7514
14868	0	0	Ki67+	 5436 7790
14869	0	0	Ki67+	 5440 7225
14870	0	0	Ki67+	 5440 7464
14871	0	0	Ki67+	 5441 7196
14872	0	0	Ki67+	 5444 7281
14873	0	0	Ki67+	 5445 7699
14874	0	0	Ki67+	 5447 7641
14875	0	0	Ki67+	 5452 7251
14876	0	0	Ki67+	 5452 7341
14877	0	0	Ki67+	 5452 7415
14878	0	0	Ki67+	 5459 7221
[truncated: 2,774,451 more chars]
