# Supplementary material for: Data-Driven Discovery of Immune Contexture Biomarkers
Source: Front Oncol. 2018 Dec 18;8:627. doi: 10.3389/fonc.2018.00627 (PMC6305402; doi:10.3389/fonc.2018.00627)
Supplement: Data Sheet 5.zip — MSI/MSS dataset, part 3/3. [file Data_Sheet_5.zip › MSIMSSDataset/89901_ImageObjects.txt]

barcode_target	F16-000135-1 [5 channels]
barcode_origin	0
workflow_target	CD8-CD3-CD4-Ki67-DAPI_generic.wsa 
workflow_target_version	 build f14999727a346af05f524693b44526002539cc76, workflows f149997 2016-05-23 with local changes
workflow_origin	0
workflow_origin_version	0
iH	27888
iW	38832
user	txdsapps
hostname	RPZMB000018

1	0	0	Ki67+	 3096 9174
2	0	0	Ki67+	 3964 4927
3	0	0	Ki67+	 4045 6903
4	0	0	Ki67+	 4285 8633
5	0	0	Ki67+	 4326 8756
6	0	0	Ki67+	 4390 8843
7	0	0	Ki67+	 4558 8134
8	0	0	Ki67+	 4665 9640
9	0	0	Ki67+	 4790 9339
10	0	0	Ki67+	 4825 9319
11	0	0	Ki67+	 4444 9806
12	0	0	Ki67+	 4453 9834
13	0	0	Ki67+	 4467 9818
14	0	0	Ki67+	 4472 9797
15	0	0	Ki67+	 4508 9805
16	0	0	Ki67+	 4515 10190
17	0	0	Ki67+	 4523 9829
18	0	0	Ki67+	 4550 9845
19	0	0	Ki67+	 4552 9913
20	0	0	Ki67+	 4560 9826
21	0	0	Ki67+	 4564 9880
22	0	0	Ki67+	 4568 10092
23	0	0	Ki67+	 4569 10065
24	0	0	Ki67+	 4576 10016
25	0	0	Ki67+	 4577 9900
26	0	0	Ki67+	 4578 9803
27	0	0	Ki67+	 4581 9823
28	0	0	Ki67+	 4586 9937
29	0	0	Ki67+	 4591 9782
30	0	0	Ki67+	 4593 9976
31	0	0	Ki67+	 4593 10049
32	0	0	Ki67+	 4594 9848
33	0	0	Ki67+	 4598 9872
34	0	0	Ki67+	 4599 9945
35	0	0	Ki67+	 4602 9925
36	0	0	Ki67+	 4606 9989
37	0	0	Ki67+	 4621 9806
38	0	0	Ki67+	 4632 9837
39	0	0	Ki67+	 4637 9901
40	0	0	Ki67+	 4638 9869
41	0	0	Ki67+	 4645 9930
42	0	0	Ki67+	 4650 9802
43	0	0	Ki67+	 4664 9883
44	0	0	Ki67+	 4669 9846
45	0	0	Ki67+	 4669 9997
46	0	0	Ki67+	 4674 9835
47	0	0	Ki67+	 4675 9787
48	0	0	Ki67+	 4676 9907
49	0	0	Ki67+	 4677 9974
50	0	0	Ki67+	 4687 10023
51	0	0	Ki67+	 4697 10058
52	0	0	Ki67+	 4700 10004
53	0	0	Ki67+	 4701 9791
54	0	0	Ki67+	 4705 9837
55	0	0	Ki67+	 4708 9882
56	0	0	Ki67+	 4739 9808
57	0	0	Ki67+	 4739 9831
58	0	0	Ki67+	 4747 9728
59	0	0	Ki67+	 4750 9767
60	0	0	Ki67+	 4770 9821
61	0	0	Ki67+	 4776 9781
62	0	0	Ki67+	 4778 9899
63	0	0	Ki67+	 4779 9735
64	0	0	Ki67+	 4780 9977
65	0	0	Ki67+	 4788 9918
66	0	0	Ki67+	 4803 9755
67	0	0	Ki67+	 4805 9802
68	0	0	Ki67+	 5244 4747
69	0	0	Ki67+	 5280 4698
70	0	0	Ki67+	 5298 4670
71	0	0	Ki67+	 5362 4660
72	0	0	Ki67+	 5385 4460
73	0	0	Ki67+	 5399 4630
74	0	0	Ki67+	 5435 4598
75	0	0	Ki67+	 5446 4722
76	0	0	Ki67+	 5250 4888
77	0	0	Ki67+	 5388 4910
78	0	0	Ki67+	 5406 4926
79	0	0	Ki67+	 5416 4912
80	0	0	Ki67+	 5424 4936
81	0	0	Ki67+	 5192 6242
82	0	0	Ki67+	 5116 6841
83	0	0	Ki67+	 5405 6546
84	0	0	Ki67+	 5489 8489
85	0	0	Ki67+	 4866 9598
86	0	0	Ki67+	 4864 9805
87	0	0	Ki67+	 4930 10388
88	0	0	Ki67+	 5091 10049
89	0	0	Ki67+	 5116 10098
90	0	0	Ki67+	 5119 10067
91	0	0	Ki67+	 5136 10109
92	0	0	Ki67+	 5141 10077
93	0	0	Ki67+	 5177 10138
94	0	0	Ki67+	 5186 10152
95	0	0	Ki67+	 5003 10866
96	0	0	Ki67+	 5047 10866
97	0	0	Ki67+	 5237 10665
98	0	0	Ki67+	 5345 10723
99	0	0	Ki67+	 5524 11010
100	0	0	Ki67+	 5553 11071
101	0	0	Ki67+	 5564 11056
102	0	0	Ki67+	 5585 11080
103	0	0	Ki67+	 5614 11072
104	0	0	Ki67+	 5684 5005
105	0	0	Ki67+	 6410 5610
106	0	0	Ki67+	 6146 6569
107	0	0	Ki67+	 5697 11207
108	0	0	Ki67+	 5698 11061
109	0	0	Ki67+	 5710 11179
110	0	0	Ki67+	 5712 11197
111	0	0	Ki67+	 5717 11209
112	0	0	Ki67+	 6005 11165
113	0	0	Ki67+	 5848 13227
114	0	0	Ki67+	 5883 13241
115	0	0	Ki67+	 5964 14002
116	0	0	Ki67+	 6016 14564
117	0	0	Ki67+	 6214 14592
118	0	0	Ki67+	 6365 14554
119	0	0	Ki67+	 6369 14584
120	0	0	Ki67+	 6125 17336
121	0	0	Ki67+	 6342 16941
122	0	0	Ki67+	 6591 4594
123	0	0	Ki67+	 6815 7114
124	0	0	Ki67+	 6468 8020
125	0	0	Ki67+	 6559 8856
126	0	0	Ki67+	 6946 8779
127	0	0	Ki67+	 6956 8796
128	0	0	Ki67+	 6965 8815
129	0	0	Ki67+	 6990 12799
130	0	0	Ki67+	 6928 14777
131	0	0	Ki67+	 6858 15685
132	0	0	Ki67+	 7006 15680
133	0	0	Ki67+	 7070 15136
134	0	0	Ki67+	 6738 16384
135	0	0	Ki67+	 6750 16302
136	0	0	Ki67+	 6783 16173
137	0	0	Ki67+	 6788 16162
138	0	0	Ki67+	 7021 16320
139	0	0	Ki67+	 7189 15995
140	0	0	Ki67+	 7060 17057
141	0	0	Ki67+	 7149 18011
142	0	0	Ki67+	 6568 18357
143	0	0	Ki67+	 6611 18530
144	0	0	Ki67+	 6650 18547
145	0	0	Ki67+	 6723 18527
146	0	0	Ki67+	 7069 18876
147	0	0	Ki67+	 7559 2574
148	0	0	Ki67+	 7568 2505
149	0	0	Ki67+	 7585 2479
150	0	0	Ki67+	 7585 2494
151	0	0	Ki67+	 7592 2776
152	0	0	Ki67+	 7605 2814
153	0	0	Ki67+	 7663 2320
154	0	0	Ki67+	 7762 2274
155	0	0	Ki67+	 7780 2393
156	0	0	Ki67+	 7780 2416
157	0	0	Ki67+	 7788 2292
158	0	0	Ki67+	 7792 2348
159	0	0	Ki67+	 7796 2390
160	0	0	Ki67+	 7799 2335
161	0	0	Ki67+	 7820 2305
162	0	0	Ki67+	 7820 2705
163	0	0	Ki67+	 7829 2264
164	0	0	Ki67+	 7834 2417
165	0	0	Ki67+	 7835 2491
166	0	0	Ki67+	 7842 2735
167	0	0	Ki67+	 7844 2460
168	0	0	Ki67+	 7851 2836
169	0	0	Ki67+	 7860 2392
170	0	0	Ki67+	 7860 2726
171	0	0	Ki67+	 7869 2283
172	0	0	Ki67+	 7869 2305
173	0	0	Ki67+	 7870 2551
174	0	0	Ki67+	 7871 2424
175	0	0	Ki67+	 7871 2437
176	0	0	Ki67+	 7875 2474
177	0	0	Ki67+	 7876 2248
178	0	0	Ki67+	 7881 2684
179	0	0	Ki67+	 7882 2264
180	0	0	Ki67+	 7890 2558
181	0	0	Ki67+	 7894 2311
182	0	0	Ki67+	 7896 2180
183	0	0	Ki67+	 7897 2833
184	0	0	Ki67+	 7899 2620
185	0	0	Ki67+	 7900 2139
186	0	0	Ki67+	 7904 2425
187	0	0	Ki67+	 7905 2206
188	0	0	Ki67+	 7905 2234
189	0	0	Ki67+	 7908 2649
190	0	0	Ki67+	 7910 2320
191	0	0	Ki67+	 7910 2581
192	0	0	Ki67+	 7912 2395
193	0	0	Ki67+	 7913 2685
194	0	0	Ki67+	 7919 2410
195	0	0	Ki67+	 7919 2445
196	0	0	Ki67+	 7922 2261
197	0	0	Ki67+	 7926 2142
198	0	0	Ki67+	 7935 2513
199	0	0	Ki67+	 7937 2273
200	0	0	Ki67+	 7939 2103
201	0	0	Ki67+	 7939 2725
202	0	0	Ki67+	 7943 2846
203	0	0	Ki67+	 7944 2491
204	0	0	Ki67+	 7945 2390
205	0	0	Ki67+	 7946 2660
206	0	0	Ki67+	 7947 2704
207	0	0	Ki67+	 7948 2200
208	0	0	Ki67+	 7948 2804
209	0	0	Ki67+	 7959 2222
210	0	0	Ki67+	 7965 2607
211	0	0	Ki67+	 7965 2834
212	0	0	Ki67+	 7970 2099
213	0	0	Ki67+	 7970 2666
214	0	0	Ki67+	 7974 2381
215	0	0	Ki67+	 7976 2819
216	0	0	Ki67+	 7977 2589
217	0	0	Ki67+	 7981 2567
218	0	0	Ki67+	 7992 2226
219	0	0	Ki67+	 7996 2543
220	0	0	Ki67+	 7996 2569
221	0	0	Ki67+	 7996 2636
222	0	0	Ki67+	 8006 2598
223	0	0	Ki67+	 8009 2674
224	0	0	Ki67+	 8015 2659
225	0	0	Ki67+	 8017 2424
226	0	0	Ki67+	 8023 2385
227	0	0	Ki67+	 8024 2147
228	0	0	Ki67+	 8026 2627
229	0	0	Ki67+	 8031 2494
230	0	0	Ki67+	 7642 3575
231	0	0	Ki67+	 7654 3634
232	0	0	Ki67+	 7656 3597
233	0	0	Ki67+	 7667 3529
234	0	0	Ki67+	 7669 3575
235	0	0	Ki67+	 7680 3601
236	0	0	Ki67+	 7703 3604
237	0	0	Ki67+	 7759 3602
238	0	0	Ki67+	 7817 3146
239	0	0	Ki67+	 7827 3027
240	0	0	Ki67+	 7835 3111
241	0	0	Ki67+	 7850 2917
242	0	0	Ki67+	 7854 2986
243	0	0	Ki67+	 7855 3033
244	0	0	Ki67+	 7855 3172
245	0	0	Ki67+	 7856 3645
246	0	0	Ki67+	 7860 3190
247	0	0	Ki67+	 7867 3001
248	0	0	Ki67+	 7872 3116
249	0	0	Ki67+	 7874 3096
250	0	0	Ki67+	 7875 3165
251	0	0	Ki67+	 7883 3627
252	0	0	Ki67+	 7884 2996
253	0	0	Ki67+	 7884 3060
254	0	0	Ki67+	 7885 2954
255	0	0	Ki67+	 7887 3107
256	0	0	Ki67+	 7889 3207
257	0	0	Ki67+	 7893 3129
258	0	0	Ki67+	 7893 3170
259	0	0	Ki67+	 7899 3049
260	0	0	Ki67+	 7905 3017
261	0	0	Ki67+	 7911 2944
262	0	0	Ki67+	 7911 3213
263	0	0	Ki67+	 7915 3237
264	0	0	Ki67+	 7918 2979
265	0	0	Ki67+	 7918 3101
266	0	0	Ki67+	 7918 3150
267	0	0	Ki67+	 7926 3316
268	0	0	Ki67+	 7929 2972
269	0	0	Ki67+	 7930 3176
270	0	0	Ki67+	 7930 3560
271	0	0	Ki67+	 7931 3407
272	0	0	Ki67+	 7931 3542
273	0	0	Ki67+	 7942 3444
274	0	0	Ki67+	 7943 3021
275	0	0	Ki67+	 7943 3345
276	0	0	Ki67+	 7946 2959
277	0	0	Ki67+	 7947 3512
278	0	0	Ki67+	 7948 2989
279	0	0	Ki67+	 7950 3459
280	0	0	Ki67+	 7956 3584
281	0	0	Ki67+	 7957 2855
282	0	0	Ki67+	 7957 3343
283	0	0	Ki67+	 7961 3110
284	0	0	Ki67+	 7961 3370
285	0	0	Ki67+	 7962 3077
286	0	0	Ki67+	 7965 2946
287	0	0	Ki67+	 7965 3425
288	0	0	Ki67+	 7971 2956
289	0	0	Ki67+	 7977 2985
290	0	0	Ki67+	 7978 3047
291	0	0	Ki67+	 7981 3469
292	0	0	Ki67+	 7982 3502
293	0	0	Ki67+	 7983 3099
294	0	0	Ki67+	 7983 3581
295	0	0	Ki67+	 7984 3023
296	0	0	Ki67+	 7986 3124
297	0	0	Ki67+	 7986 3395
298	0	0	Ki67+	 7987 2872
299	0	0	Ki67+	 7992 3140
300	0	0	Ki67+	 7993 2933
301	0	0	Ki67+	 8001 3062
302	0	0	Ki67+	 8010 2995
303	0	0	Ki67+	 8012 3537
304	0	0	Ki67+	 8016 3025
305	0	0	Ki67+	 8018 3521
306	0	0	Ki67+	 8019 3418
307	0	0	Ki67+	 8019 3469
308	0	0	Ki67+	 8021 3496
309	0	0	Ki67+	 8025 3453
310	0	0	Ki67+	 7634 3660
311	0	0	Ki67+	 7675 3756
312	0	0	Ki67+	 7682 3709
313	0	0	Ki67+	 7691 3901
314	0	0	Ki67+	 7701 3748
315	0	0	Ki67+	 7711 3696
316	0	0	Ki67+	 7725 3731
317	0	0	Ki67+	 7731 3743
318	0	0	Ki67+	 7741 3705
319	0	0	Ki67+	 7828 4041
320	0	0	Ki67+	 7901 4086
321	0	0	Ki67+	 7912 4045
322	0	0	Ki67+	 7917 4118
323	0	0	Ki67+	 7918 4057
324	0	0	Ki67+	 7931 4039
325	0	0	Ki67+	 7939 4071
326	0	0	Ki67+	 7992 4113
327	0	0	Ki67+	 8000 4032
328	0	0	Ki67+	 8014 4107
329	0	0	Ki67+	 8016 4049
330	0	0	Ki67+	 8021 4130
331	0	0	Ki67+	 8031 4069
332	0	0	Ki67+	 7832 5093
333	0	0	Ki67+	 7977 4893
334	0	0	Ki67+	 7357 5597
335	0	0	Ki67+	 7926 5417
336	0	0	Ki67+	 7270 7330
337	0	0	Ki67+	 7283 7372
338	0	0	Ki67+	 7401 7544
339	0	0	Ki67+	 7632 7102
340	0	0	Ki67+	 7450 9622
341	0	0	Ki67+	 7585 9701
342	0	0	Ki67+	 7936 12205
343	0	0	Ki67+	 7949 12228
344	0	0	Ki67+	 7795 13318
345	0	0	Ki67+	 7365 14910
346	0	0	Ki67+	 7544 15862
347	0	0	Ki67+	 7887 16653
348	0	0	Ki67+	 7731 19751
349	0	0	Ki67+	 8035 2275
350	0	0	Ki67+	 8041 2603
351	0	0	Ki67+	 8046 2460
352	0	0	Ki67+	 8047 2517
353	0	0	Ki67+	 8059 2312
354	0	0	Ki67+	 8064 2287
355	0	0	Ki67+	 8065 2195
356	0	0	Ki67+	 8065 2591
357	0	0	Ki67+	 8071 2129
358	0	0	Ki67+	 8078 2335
359	0	0	Ki67+	 8078 2578
360	0	0	Ki67+	 8082 2451
361	0	0	Ki67+	 8083 2317
362	0	0	Ki67+	 8088 2301
363	0	0	Ki67+	 8093 2241
364	0	0	Ki67+	 8101 2393
365	0	0	Ki67+	 8110 2243
366	0	0	Ki67+	 8114 2025
367	0	0	Ki67+	 8114 2367
368	0	0	Ki67+	 8116 2311
369	0	0	Ki67+	 8117 2274
370	0	0	Ki67+	 8118 2547
371	0	0	Ki67+	 8119 2340
372	0	0	Ki67+	 8126 2537
373	0	0	Ki67+	 8135 2306
374	0	0	Ki67+	 8137 2393
375	0	0	Ki67+	 8141 2273
376	0	0	Ki67+	 8146 2366
377	0	0	Ki67+	 8148 2394
378	0	0	Ki67+	 8173 2387
379	0	0	Ki67+	 8184 2453
380	0	0	Ki67+	 8194 2216
381	0	0	Ki67+	 8206 2224
382	0	0	Ki67+	 8208 2370
383	0	0	Ki67+	 8210 2185
384	0	0	Ki67+	 8214 2289
385	0	0	Ki67+	 8221 2259
386	0	0	Ki67+	 8228 2175
387	0	0	Ki67+	 8228 2226
388	0	0	Ki67+	 8233 2071
389	0	0	Ki67+	 8243 2297
390	0	0	Ki67+	 8246 2178
391	0	0	Ki67+	 8264 2175
392	0	0	Ki67+	 8272 2090
393	0	0	Ki67+	 8296 2067
394	0	0	Ki67+	 8321 1969
395	0	0	Ki67+	 8330 2048
396	0	0	Ki67+	 8336 2142
397	0	0	Ki67+	 8344 2191
398	0	0	Ki67+	 8345 1993
399	0	0	Ki67+	 8351 2109
400	0	0	Ki67+	 8370 2142
401	0	0	Ki67+	 8392 2101
402	0	0	Ki67+	 8392 2117
403	0	0	Ki67+	 8397 1941
404	0	0	Ki67+	 8427 2019
405	0	0	Ki67+	 8432 1939
406	0	0	Ki67+	 8447 2055
407	0	0	Ki67+	 8460 2113
408	0	0	Ki67+	 8481 1979
409	0	0	Ki67+	 8488 2331
410	0	0	Ki67+	 8490 1939
411	0	0	Ki67+	 8492 2084
412	0	0	Ki67+	 8493 1957
413	0	0	Ki67+	 8504 1986
414	0	0	Ki67+	 8507 2014
415	0	0	Ki67+	 8509 2043
416	0	0	Ki67+	 8510 1965
417	0	0	Ki67+	 8510 2087
418	0	0	Ki67+	 8520 2115
419	0	0	Ki67+	 8528 1970
420	0	0	Ki67+	 8531 2349
421	0	0	Ki67+	 8536 2397
422	0	0	Ki67+	 8538 2024
423	0	0	Ki67+	 8552 1954
424	0	0	Ki67+	 8554 2392
425	0	0	Ki67+	 8555 2094
426	0	0	Ki67+	 8557 2019
427	0	0	Ki67+	 8577 2017
428	0	0	Ki67+	 8587 2032
429	0	0	Ki67+	 8594 2626
430	0	0	Ki67+	 8599 1942
431	0	0	Ki67+	 8606 2375
432	0	0	Ki67+	 8609 2623
433	0	0	Ki67+	 8611 2301
434	0	0	Ki67+	 8614 2240
435	0	0	Ki67+	 8614 2582
436	0	0	Ki67+	 8619 2655
437	0	0	Ki67+	 8620 2399
438	0	0	Ki67+	 8620 2595
439	0	0	Ki67+	 8629 2321
440	0	0	Ki67+	 8629 2569
441	0	0	Ki67+	 8630 1942
442	0	0	Ki67+	 8630 1984
443	0	0	Ki67+	 8633 2194
444	0	0	Ki67+	 8635 2290
445	0	0	Ki67+	 8641 1888
446	0	0	Ki67+	 8644 2591
447	0	0	Ki67+	 8645 2186
448	0	0	Ki67+	 8651 2328
449	0	0	Ki67+	 8654 2597
450	0	0	Ki67+	 8656 2568
451	0	0	Ki67+	 8657 2627
452	0	0	Ki67+	 8666 2571
453	0	0	Ki67+	 8667 2280
454	0	0	Ki67+	 8669 2024
455	0	0	Ki67+	 8670 2655
456	0	0	Ki67+	 8671 2240
457	0	0	Ki67+	 8672 2552
458	0	0	Ki67+	 8680 2609
459	0	0	Ki67+	 8687 2377
460	0	0	Ki67+	 8689 2336
461	0	0	Ki67+	 8691 2184
462	0	0	Ki67+	 8696 2002
463	0	0	Ki67+	 8699 2280
464	0	0	Ki67+	 8700 2568
465	0	0	Ki67+	 8704 1971
466	0	0	Ki67+	 8705 2545
467	0	0	Ki67+	 8705 2640
468	0	0	Ki67+	 8707 2320
469	0	0	Ki67+	 8710 2033
470	0	0	Ki67+	 8728 2307
471	0	0	Ki67+	 8730 2266
472	0	0	Ki67+	 8732 2541
473	0	0	Ki67+	 8736 2214
474	0	0	Ki67+	 8738 2246
475	0	0	Ki67+	 8742 1887
476	0	0	Ki67+	 8743 2564
477	0	0	Ki67+	 8744 2019
478	0	0	Ki67+	 8744 2153
479	0	0	Ki67+	 8744 2357
480	0	0	Ki67+	 8745 1898
481	0	0	Ki67+	 8745 2180
482	0	0	Ki67+	 8747 2384
483	0	0	Ki67+	 8749 2307
484	0	0	Ki67+	 8750 2488
485	0	0	Ki67+	 8753 2545
486	0	0	Ki67+	 8760 2515
487	0	0	Ki67+	 8761 2027
488	0	0	Ki67+	 8764 1996
489	0	0	Ki67+	 8764 2251
490	0	0	Ki67+	 8770 2622
491	0	0	Ki67+	 8777 2260
492	0	0	Ki67+	 8779 2040
493	0	0	Ki67+	 8780 1997
494	0	0	Ki67+	 8780 2588
495	0	0	Ki67+	 8780 2643
496	0	0	Ki67+	 8785 2288
497	0	0	Ki67+	 8785 2361
498	0	0	Ki67+	 8795 2005
499	0	0	Ki67+	 8797 2515
500	0	0	Ki67+	 8798 2110
501	0	0	Ki67+	 8799 2609
502	0	0	Ki67+	 8804 2236
503	0	0	Ki67+	 8804 2552
504	0	0	Ki67+	 8805 2582
505	0	0	Ki67+	 8806 2163
506	0	0	Ki67+	 8806 2310
507	0	0	Ki67+	 8809 2251
508	0	0	Ki67+	 8814 2296
509	0	0	Ki67+	 8818 2615
510	0	0	Ki67+	 8821 2654
511	0	0	Ki67+	 8822 2491
512	0	0	Ki67+	 8827 2561
513	0	0	Ki67+	 8828 1867
514	0	0	Ki67+	 8830 2593
515	0	0	Ki67+	 8831 1928
516	0	0	Ki67+	 8831 2263
517	0	0	Ki67+	 8095 3266
518	0	0	Ki67+	 8097 3041
519	0	0	Ki67+	 8116 3071
520	0	0	Ki67+	 8129 3239
521	0	0	Ki67+	 8133 3043
522	0	0	Ki67+	 8137 3206
523	0	0	Ki67+	 8149 3310
524	0	0	Ki67+	 8155 3380
525	0	0	Ki67+	 8158 3181
526	0	0	Ki67+	 8159 3447
527	0	0	Ki67+	 8164 3419
528	0	0	Ki67+	 8168 2989
529	0	0	Ki67+	 8172 3196
530	0	0	Ki67+	 8178 3449
531	0	0	Ki67+	 8180 3135
532	0	0	Ki67+	 8182 3373
533	0	0	Ki67+	 8187 3407
534	0	0	Ki67+	 8190 3269
535	0	0	Ki67+	 8193 3333
536	0	0	Ki67+	 8201 3427
537	0	0	Ki67+	 8202 3305
538	0	0	Ki67+	 8207 3350
539	0	0	Ki67+	 8208 3186
540	0	0	Ki67+	 8208 3241
541	0	0	Ki67+	 8217 3397
542	0	0	Ki67+	 8223 3431
543	0	0	Ki67+	 8225 3217
544	0	0	Ki67+	 8230 3230
545	0	0	Ki67+	 8242 3406
546	0	0	Ki67+	 8248 3454
547	0	0	Ki67+	 8255 3346
548	0	0	Ki67+	 8257 3295
549	0	0	Ki67+	 8264 3317
550	0	0	Ki67+	 8380 3451
551	0	0	Ki67+	 8447 3028
552	0	0	Ki67+	 8448 2970
553	0	0	Ki67+	 8448 3079
554	0	0	Ki67+	 8463 2992
555	0	0	Ki67+	 8466 3067
556	0	0	Ki67+	 8470 3116
557	0	0	Ki67+	 8480 3009
558	0	0	Ki67+	 8483 3128
559	0	0	Ki67+	 8490 3095
560	0	0	Ki67+	 8493 3137
561	0	0	Ki67+	 8497 3167
562	0	0	Ki67+	 8503 3193
563	0	0	Ki67+	 8504 3017
564	0	0	Ki67+	 8508 3142
565	0	0	Ki67+	 8517 3115
566	0	0	Ki67+	 8517 3189
567	0	0	Ki67+	 8517 3222
568	0	0	Ki67+	 8520 2970
569	0	0	Ki67+	 8523 3131
570	0	0	Ki67+	 8526 3175
571	0	0	Ki67+	 8527 3097
572	0	0	Ki67+	 8527 3281
573	0	0	Ki67+	 8527 3306
574	0	0	Ki67+	 8534 2963
575	0	0	Ki67+	 8536 2703
576	0	0	Ki67+	 8538 3073
577	0	0	Ki67+	 8538 3198
578	0	0	Ki67+	 8540 3042
579	0	0	Ki67+	 8541 3180
580	0	0	Ki67+	 8554 3315
581	0	0	Ki67+	 8558 3002
582	0	0	Ki67+	 8559 3069
583	0	0	Ki67+	 8559 3146
584	0	0	Ki67+	 8561 3227
585	0	0	Ki67+	 8562 3131
586	0	0	Ki67+	 8563 3099
587	0	0	Ki67+	 8569 2955
588	0	0	Ki67+	 8570 3021
589	0	0	Ki67+	 8570 3068
590	0	0	Ki67+	 8573 2720
591	0	0	Ki67+	 8574 3313
592	0	0	Ki67+	 8575 3187
593	0	0	Ki67+	 8575 3267
594	0	0	Ki67+	 8577 3289
595	0	0	Ki67+	 8580 2976
596	0	0	Ki67+	 8581 2684
597	0	0	Ki67+	 8581 3213
598	0	0	Ki67+	 8589 3163
599	0	0	Ki67+	 8591 3121
600	0	0	Ki67+	 8595 3271
601	0	0	Ki67+	 8600 2949
602	0	0	Ki67+	 8602 2712
603	0	0	Ki67+	 8602 3316
604	0	0	Ki67+	 8609 3129
605	0	0	Ki67+	 8609 3160
606	0	0	Ki67+	 8612 3295
607	0	0	Ki67+	 8613 3179
608	0	0	Ki67+	 8614 3019
609	0	0	Ki67+	 8620 3043
610	0	0	Ki67+	 8620 3132
611	0	0	Ki67+	 8626 2924
612	0	0	Ki67+	 8632 3012
613	0	0	Ki67+	 8646 2675
614	0	0	Ki67+	 8647 3165
615	0	0	Ki67+	 8650 3043
616	0	0	Ki67+	 8650 3144
617	0	0	Ki67+	 8651 3383
618	0	0	Ki67+	 8652 3126
619	0	0	Ki67+	 8653 3365
620	0	0	Ki67+	 8661 2911
621	0	0	Ki67+	 8665 2939
622	0	0	Ki67+	 8667 2720
623	0	0	Ki67+	 8670 3069
624	0	0	Ki67+	 8672 3354
625	0	0	Ki67+	 8673 3408
626	0	0	Ki67+	 8682 3091
627	0	0	Ki67+	 8684 2921
628	0	0	Ki67+	 8685 2674
629	0	0	Ki67+	 8687 2896
630	0	0	Ki67+	 8690 3414
631	0	0	Ki67+	 8693 3106
632	0	0	Ki67+	 8693 3154
633	0	0	Ki67+	 8693 3381
634	0	0	Ki67+	 8699 3359
635	0	0	Ki67+	 8709 3419
636	0	0	Ki67+	 8710 3132
637	0	0	Ki67+	 8712 3159
638	0	0	Ki67+	 8720 2707
639	0	0	Ki67+	 8726 2669
640	0	0	Ki67+	 8732 3000
641	0	0	Ki67+	 8738 2724
642	0	0	Ki67+	 8738 3035
643	0	0	Ki67+	 8738 3145
644	0	0	Ki67+	 8749 2680
645	0	0	Ki67+	 8751 3117
646	0	0	Ki67+	 8752 3020
647	0	0	Ki67+	 8755 3142
648	0	0	Ki67+	 8760 2660
649	0	0	Ki67+	 8760 3453
650	0	0	Ki67+	 8764 3068
651	0	0	Ki67+	 8765 3437
652	0	0	Ki67+	 8766 3346
653	0	0	Ki67+	 8772 3029
654	0	0	Ki67+	 8783 3359
655	0	0	Ki67+	 8788 3165
656	0	0	Ki67+	 8791 3014
657	0	0	Ki67+	 8792 2701
658	0	0	Ki67+	 8792 3432
659	0	0	Ki67+	 8794 3075
660	0	0	Ki67+	 8795 2678
661	0	0	Ki67+	 8795 3341
662	0	0	Ki67+	 8797 3371
663	0	0	Ki67+	 8806 3146
664	0	0	Ki67+	 8810 2697
665	0	0	Ki67+	 8810 3324
666	0	0	Ki67+	 8815 3106
667	0	0	Ki67+	 8822 3453
668	0	0	Ki67+	 8829 3436
669	0	0	Ki67+	 8830 3351
670	0	0	Ki67+	 8041 4128
671	0	0	Ki67+	 8047 4000
672	0	0	Ki67+	 8058 4052
673	0	0	Ki67+	 8068 4118
674	0	0	Ki67+	 8072 4136
675	0	0	Ki67+	 8074 4173
676	0	0	Ki67+	 8085 4005
677	0	0	Ki67+	 8086 3982
678	0	0	Ki67+	 8088 3755
679	0	0	Ki67+	 8097 4201
680	0	0	Ki67+	 8099 4164
681	0	0	Ki67+	 8100 3730
682	0	0	Ki67+	 8116 3905
683	0	0	Ki67+	 8117 3771
684	0	0	Ki67+	 8130 4210
685	0	0	Ki67+	 8131 4176
686	0	0	Ki67+	 8140 3921
687	0	0	Ki67+	 8141 3851
688	0	0	Ki67+	 8150 3891
689	0	0	Ki67+	 8151 3866
690	0	0	Ki67+	 8152 3483
691	0	0	Ki67+	 8168 3517
692	0	0	Ki67+	 8171 3497
693	0	0	Ki67+	 8173 3585
694	0	0	Ki67+	 8187 3508
695	0	0	Ki67+	 8187 3543
696	0	0	Ki67+	 8190 3624
697	0	0	Ki67+	 8211 3516
698	0	0	Ki67+	 8211 3574
699	0	0	Ki67+	 8215 3632
700	0	0	Ki67+	 8224 3677
701	0	0	Ki67+	 8227 3538
702	0	0	Ki67+	 8236 3632
703	0	0	Ki67+	 8238 3595
704	0	0	Ki67+	 8241 3619
705	0	0	Ki67+	 8247 3508
706	0	0	Ki67+	 8247 3571
707	0	0	Ki67+	 8247 3652
708	0	0	Ki67+	 8253 3534
709	0	0	Ki67+	 8267 3636
710	0	0	Ki67+	 8268 3502
711	0	0	Ki67+	 8272 3489
712	0	0	Ki67+	 8275 4188
713	0	0	Ki67+	 8308 4200
714	0	0	Ki67+	 8322 4211
715	0	0	Ki67+	 8333 4189
716	0	0	Ki67+	 8342 4250
717	0	0	Ki67+	 8349 3457
718	0	0	Ki67+	 8360 4250
719	0	0	Ki67+	 8366 3663
720	0	0	Ki67+	 8367 4201
721	0	0	Ki67+	 8369 3629
722	0	0	Ki67+	 8380 3707
723	0	0	Ki67+	 8387 4208
724	0	0	Ki67+	 8389 3652
725	0	0	Ki67+	 8389 4022
726	0	0	Ki67+	 8393 3635
727	0	0	Ki67+	 8399 3698
728	0	0	Ki67+	 8401 3467
729	0	0	Ki67+	 8404 4034
730	0	0	Ki67+	 8406 3728
731	0	0	Ki67+	 8412 3690
732	0	0	Ki67+	 8418 3850
733	0	0	Ki67+	 8419 3805
734	0	0	Ki67+	 8422 4124
735	0	0	Ki67+	 8423 4206
736	0	0	Ki67+	 8433 3778
737	0	0	Ki67+	 8437 4176
738	0	0	Ki67+	 8438 4237
739	0	0	Ki67+	 8439 3496
740	0	0	Ki67+	 8440 3682
741	0	0	Ki67+	 8440 3704
742	0	0	Ki67+	 8442 3723
743	0	0	Ki67+	 8451 3481
744	0	0	Ki67+	 8453 3768
745	0	0	Ki67+	 8458 3843
746	0	0	Ki67+	 8460 4163
747	0	0	Ki67+	 8465 3803
748	0	0	Ki67+	 8467 3590
749	0	0	Ki67+	 8467 4204
750	0	0	Ki67+	 8468 3580
751	0	0	Ki67+	 8471 3626
752	0	0	Ki67+	 8472 3680
753	0	0	Ki67+	 8473 3734
754	0	0	Ki67+	 8475 4085
755	0	0	Ki67+	 8477 3699
756	0	0	Ki67+	 8480 3794
757	0	0	Ki67+	 8481 3640
758	0	0	Ki67+	 8482 3767
759	0	0	Ki67+	 8485 4232
760	0	0	Ki67+	 8486 3609
761	0	0	Ki67+	 8487 4247
762	0	0	Ki67+	 8488 4108
763	0	0	Ki67+	 8492 3740
764	0	0	Ki67+	 8496 4184
765	0	0	Ki67+	 8497 4143
766	0	0	Ki67+	 8499 4249
767	0	0	Ki67+	 8500 3690
768	0	0	Ki67+	 8513 4172
769	0	0	Ki67+	 8514 4054
770	0	0	Ki67+	 8518 3735
771	0	0	Ki67+	 8524 4130
772	0	0	Ki67+	 8531 4227
773	0	0	Ki67+	 8536 4179
774	0	0	Ki67+	 8551 4127
775	0	0	Ki67+	 8563 4242
776	0	0	Ki67+	 8568 4041
777	0	0	Ki67+	 8577 4161
778	0	0	Ki67+	 8582 4181
779	0	0	Ki67+	 8582 4199
780	0	0	Ki67+	 8582 4249
781	0	0	Ki67+	 8584 4063
782	0	0	Ki67+	 8592 4146
783	0	0	Ki67+	 8600 4115
784	0	0	Ki67+	 8605 4219
785	0	0	Ki67+	 8606 4253
786	0	0	Ki67+	 8607 4134
787	0	0	Ki67+	 8611 4181
788	0	0	Ki67+	 8613 4049
789	0	0	Ki67+	 8621 4210
790	0	0	Ki67+	 8621 4234
791	0	0	Ki67+	 8624 4122
792	0	0	Ki67+	 8628 3591
793	0	0	Ki67+	 8628 3616
794	0	0	Ki67+	 8641 4249
795	0	0	Ki67+	 8661 4222
796	0	0	Ki67+	 8662 4237
797	0	0	Ki67+	 8664 3673
798	0	0	Ki67+	 8690 4226
799	0	0	Ki67+	 8693 4195
800	0	0	Ki67+	 8722 3767
801	0	0	Ki67+	 8722 4142
802	0	0	Ki67+	 8728 4198
803	0	0	Ki67+	 8733 4225
804	0	0	Ki67+	 8747 4123
805	0	0	Ki67+	 8749 4241
806	0	0	Ki67+	 8762 3761
807	0	0	Ki67+	 8772 3790
808	0	0	Ki67+	 8782 3831
809	0	0	Ki67+	 8785 3845
810	0	0	Ki67+	 8790 3811
811	0	0	Ki67+	 8791 4166
812	0	0	Ki67+	 8795 3482
813	0	0	Ki67+	 8810 3587
814	0	0	Ki67+	 8816 3891
815	0	0	Ki67+	 8822 3520
816	0	0	Ki67+	 8361 4270
817	0	0	Ki67+	 8364 4280
818	0	0	Ki67+	 8392 4290
819	0	0	Ki67+	 8404 4284
820	0	0	Ki67+	 8405 4257
821	0	0	Ki67+	 8423 4709
822	0	0	Ki67+	 8430 4301
823	0	0	Ki67+	 8457 4264
824	0	0	Ki67+	 8469 4286
825	0	0	Ki67+	 8549 4271
826	0	0	Ki67+	 8559 5008
827	0	0	Ki67+	 8566 4703
828	0	0	Ki67+	 8607 4485
829	0	0	Ki67+	 8620 4350
830	0	0	Ki67+	 8622 4333
831	0	0	Ki67+	 8629 4377
832	0	0	Ki67+	 8645 4315
833	0	0	Ki67+	 8655 4398
834	0	0	Ki67+	 8660 4446
835	0	0	Ki67+	 8662 4428
836	0	0	Ki67+	 8668 4276
837	0	0	Ki67+	 8670 4314
838	0	0	Ki67+	 8692 4340
839	0	0	Ki67+	 8702 4414
840	0	0	Ki67+	 8705 4296
841	0	0	Ki67+	 8707 4318
842	0	0	Ki67+	 8712 4401
843	0	0	Ki67+	 8725 4458
844	0	0	Ki67+	 8730 4342
845	0	0	Ki67+	 8730 4360
846	0	0	Ki67+	 8731 4374
847	0	0	Ki67+	 8740 4290
848	0	0	Ki67+	 8257 5160
849	0	0	Ki67+	 8775 5176
850	0	0	Ki67+	 8166 8783
851	0	0	Ki67+	 8382 8651
852	0	0	Ki67+	 8440 9955
853	0	0	Ki67+	 8525 11599
854	0	0	Ki67+	 8557 12816
855	0	0	Ki67+	 8699 13052
856	0	0	Ki67+	 8175 14305
857	0	0	Ki67+	 8766 17021
858	0	0	Ki67+	 8575 17487
859	0	0	Ki67+	 8483 20261
860	0	0	Ki67+	 8597 20561
861	0	0	Ki67+	 8654 20593
862	0	0	Ki67+	 8712 20709
863	0	0	Ki67+	 8843 2174
864	0	0	Ki67+	 8848 2634
865	0	0	Ki67+	 8853 2201
866	0	0	Ki67+	 8853 2286
867	0	0	Ki67+	 8853 2578
868	0	0	Ki67+	 8857 2618
869	0	0	Ki67+	 8859 1899
870	0	0	Ki67+	 8863 2267
871	0	0	Ki67+	 8868 2441
872	0	0	Ki67+	 8868 2531
873	0	0	Ki67+	 8869 2653
874	0	0	Ki67+	 8873 2139
875	0	0	Ki67+	 8873 2607
876	0	0	Ki67+	 8874 1876
877	0	0	Ki67+	 8874 2541
878	0	0	Ki67+	 8875 2182
879	0	0	Ki67+	 8883 2606
880	0	0	Ki67+	 8892 1903
881	0	0	Ki67+	 8893 2203
882	0	0	Ki67+	 8894 2082
883	0	0	Ki67+	 8894 2521
884	0	0	Ki67+	 8895 2582
885	0	0	Ki67+	 8902 2557
886	0	0	Ki67+	 8907 2645
887	0	0	Ki67+	 8914 2486
888	0	0	Ki67+	 8914 2563
889	0	0	Ki67+	 8921 2515
890	0	0	Ki67+	 8922 2528
891	0	0	Ki67+	 8925 2614
892	0	0	Ki67+	 8926 2647
893	0	0	Ki67+	 8937 2480
894	0	0	Ki67+	 8937 2547
895	0	0	Ki67+	 8938 1920
896	0	0	Ki67+	 8941 1895
897	0	0	Ki67+	 8946 2582
898	0	0	Ki67+	 8951 2531
899	0	0	Ki67+	 8952 2545
900	0	0	Ki67+	 8954 2630
901	0	0	Ki67+	 8960 1936
902	0	0	Ki67+	 8961 1903
903	0	0	Ki67+	 8967 1871
904	0	0	Ki67+	 8971 2500
905	0	0	Ki67+	 8975 2601
906	0	0	Ki67+	 8975 2654
907	0	0	Ki67+	 8979 2171
908	0	0	Ki67+	 8980 2572
909	0	0	Ki67+	 8984 1911
910	0	0	Ki67+	 8984 2135
911	0	0	Ki67+	 8985 2527
912	0	0	Ki67+	 8988 2106
913	0	0	Ki67+	 8994 2622
914	0	0	Ki67+	 8999 2175
915	0	0	Ki67+	 9000 2555
916	0	0	Ki67+	 9003 2604
917	0	0	Ki67+	 9004 2572
918	0	0	Ki67+	 9011 2147
919	0	0	Ki67+	 9016 2159
920	0	0	Ki67+	 9017 2514
921	0	0	Ki67+	 9018 2184
922	0	0	Ki67+	 9022 2465
923	0	0	Ki67+	 9023 1951
924	0	0	Ki67+	 9025 2543
925	0	0	Ki67+	 9026 1924
926	0	0	Ki67+	 9028 2075
927	0	0	Ki67+	 9034 2216
928	0	0	Ki67+	 9035 2140
929	0	0	Ki67+	 9041 2527
930	0	0	Ki67+	 9042 1927
931	0	0	Ki67+	 9043 2066
932	0	0	Ki67+	 9044 1960
933	0	0	Ki67+	 9046 2489
934	0	0	Ki67+	 9047 2179
935	0	0	Ki67+	 9050 1892
936	0	0	Ki67+	 9052 2126
937	0	0	Ki67+	 9063 2102
938	0	0	Ki67+	 9071 2052
939	0	0	Ki67+	 9073 1887
940	0	0	Ki67+	 9079 2086
941	0	0	Ki67+	 9083 1948
942	0	0	Ki67+	 9086 1912
943	0	0	Ki67+	 9093 2166
944	0	0	Ki67+	 9094 2182
945	0	0	Ki67+	 9098 2065
946	0	0	Ki67+	 9108 1937
947	0	0	Ki67+	 9115 1863
948	0	0	Ki67+	 9117 2046
949	0	0	Ki67+	 9131 2314
950	0	0	Ki67+	 9132 2137
951	0	0	Ki67+	 9137 1862
952	0	0	Ki67+	 9142 2218
953	0	0	Ki67+	 9150 1866
954	0	0	Ki67+	 9150 2398
955	0	0	Ki67+	 9155 2160
956	0	0	Ki67+	 9155 2474
957	0	0	Ki67+	 9158 1990
958	0	0	Ki67+	 9159 1943
959	0	0	Ki67+	 9161 2570
960	0	0	Ki67+	 9166 2038
961	0	0	Ki67+	 9167 2517
962	0	0	Ki67+	 9169 2610
963	0	0	Ki67+	 9170 1882
964	0	0	Ki67+	 9173 1971
965	0	0	Ki67+	 9178 2059
966	0	0	Ki67+	 9178 2132
967	0	0	Ki67+	 9179 2551
968	0	0	Ki67+	 9180 2575
969	0	0	Ki67+	 9182 1924
970	0	0	Ki67+	 9185 2592
971	0	0	Ki67+	 9187 2431
972	0	0	Ki67+	 9192 2508
973	0	0	Ki67+	 9196 2452
974	0	0	Ki67+	 9197 2578
975	0	0	Ki67+	 9198 2176
976	0	0	Ki67+	 9198 2489
977	0	0	Ki67+	 9198 2626
978	0	0	Ki67+	 9203 2461
979	0	0	Ki67+	 9207 2067
980	0	0	Ki67+	 9213 2423
981	0	0	Ki67+	 9213 2598
982	0	0	Ki67+	 9214 2141
983	0	0	Ki67+	 9214 2566
984	0	0	Ki67+	 9217 2517
985	0	0	Ki67+	 9219 2465
986	0	0	Ki67+	 9220 1880
987	0	0	Ki67+	 9225 2108
988	0	0	Ki67+	 9227 2625
989	0	0	Ki67+	 9232 2433
990	0	0	Ki67+	 9233 2064
991	0	0	Ki67+	 9235 2646
992	0	0	Ki67+	 9238 2031
993	0	0	Ki67+	 9239 2041
994	0	0	Ki67+	 9239 2538
995	0	0	Ki67+	 9242 2472
996	0	0	Ki67+	 9244 1915
997	0	0	Ki67+	 9246 2516
998	0	0	Ki67+	 9246 2589
999	0	0	Ki67+	 9247 2097
1000	0	0	Ki67+	 9248 2375
1001	0	0	Ki67+	 9252 1873
1002	0	0	Ki67+	 9252 1952
1003	0	0	Ki67+	 9256 2563
1004	0	0	Ki67+	 9256 2625
1005	0	0	Ki67+	 9257 2449
1006	0	0	Ki67+	 9260 2330
1007	0	0	Ki67+	 9261 1906
1008	0	0	Ki67+	 9264 2027
1009	0	0	Ki67+	 9265 1973
1010	0	0	Ki67+	 9267 2546
1011	0	0	Ki67+	 9268 2040
1012	0	0	Ki67+	 9269 2088
1013	0	0	Ki67+	 9272 2645
1014	0	0	Ki67+	 9276 2360
1015	0	0	Ki67+	 9278 2413
1016	0	0	Ki67+	 9279 2513
1017	0	0	Ki67+	 9281 2607
1018	0	0	Ki67+	 9290 2523
1019	0	0	Ki67+	 9291 2451
1020	0	0	Ki67+	 9291 2470
1021	0	0	Ki67+	 9292 1972
1022	0	0	Ki67+	 9299 2638
1023	0	0	Ki67+	 9301 1883
1024	0	0	Ki67+	 9301 2421
1025	0	0	Ki67+	 9304 2566
1026	0	0	Ki67+	 9305 1914
1027	0	0	Ki67+	 9305 2077
1028	0	0	Ki67+	 9306 2507
1029	0	0	Ki67+	 9308 2371
1030	0	0	Ki67+	 9315 1865
1031	0	0	Ki67+	 9316 2012
1032	0	0	Ki67+	 9317 2563
1033	0	0	Ki67+	 9320 2434
1034	0	0	Ki67+	 9320 2460
1035	0	0	Ki67+	 9321 2607
1036	0	0	Ki67+	 9322 2395
1037	0	0	Ki67+	 9323 2529
1038	0	0	Ki67+	 9324 1969
1039	0	0	Ki67+	 9324 2591
1040	0	0	Ki67+	 9330 2502
1041	0	0	Ki67+	 9331 2039
1042	0	0	Ki67+	 9333 1908
1043	0	0	Ki67+	 9333 2282
1044	0	0	Ki67+	 9334 2409
1045	0	0	Ki67+	 9338 2631
1046	0	0	Ki67+	 9343 2053
1047	0	0	Ki67+	 9344 2540
1048	0	0	Ki67+	 9349 2571
1049	0	0	Ki67+	 9353 1979
1050	0	0	Ki67+	 9355 2348
1051	0	0	Ki67+	 9355 2452
1052	0	0	Ki67+	 9355 2538
1053	0	0	Ki67+	 9361 2405
1054	0	0	Ki67+	 9362 2043
1055	0	0	Ki67+	 9363 2319
1056	0	0	Ki67+	 9363 2646
1057	0	0	Ki67+	 9364 1892
1058	0	0	Ki67+	 9364 2025
1059	0	0	Ki67+	 9365 2275
1060	0	0	Ki67+	 9366 2371
1061	0	0	Ki67+	 9366 2521
1062	0	0	Ki67+	 9372 2222
1063	0	0	Ki67+	 9372 2292
1064	0	0	Ki67+	 9379 2494
1065	0	0	Ki67+	 9382 2456
1066	0	0	Ki67+	 9384 1978
1067	0	0	Ki67+	 9387 1932
1068	0	0	Ki67+	 9388 2622
1069	0	0	Ki67+	 9389 2475
1070	0	0	Ki67+	 9391 2353
1071	0	0	Ki67+	 9392 1868
1072	0	0	Ki67+	 9392 2270
1073	0	0	Ki67+	 9393 2562
1074	0	0	Ki67+	 9393 2583
1075	0	0	Ki67+	 9394 2319
1076	0	0	Ki67+	 9394 2381
1077	0	0	Ki67+	 9399 2540
1078	0	0	Ki67+	 9403 2166
1079	0	0	Ki67+	 9406 2266
1080	0	0	Ki67+	 9407 1892
1081	0	0	Ki67+	 9409 2226
1082	0	0	Ki67+	 9409 2653
1083	0	0	Ki67+	 9410 1860
1084	0	0	Ki67+	 9410 2002
1085	0	0	Ki67+	 9411 2389
1086	0	0	Ki67+	 9415 1949
1087	0	0	Ki67+	 9415 2449
1088	0	0	Ki67+	 9417 2077
1089	0	0	Ki67+	 9418 2421
1090	0	0	Ki67+	 9421 2511
1091	0	0	Ki67+	 9424 2612
1092	0	0	Ki67+	 9425 2487
1093	0	0	Ki67+	 9427 2383
1094	0	0	Ki67+	 9430 1884
1095	0	0	Ki67+	 9431 1988
1096	0	0	Ki67+	 9435 2213
1097	0	0	Ki67+	 9435 2354
1098	0	0	Ki67+	 9439 2273
1099	0	0	Ki67+	 9440 2480
1100	0	0	Ki67+	 9441 1862
1101	0	0	Ki67+	 9441 2228
1102	0	0	Ki67+	 9441 2333
1103	0	0	Ki67+	 9441 2430
1104	0	0	Ki67+	 9442 2559
1105	0	0	Ki67+	 9443 2307
1106	0	0	Ki67+	 9446 2368
1107	0	0	Ki67+	 9446 2540
1108	0	0	Ki67+	 9450 2450
1109	0	0	Ki67+	 9453 1890
1110	0	0	Ki67+	 9457 2501
1111	0	0	Ki67+	 9461 2523
1112	0	0	Ki67+	 9462 2271
1113	0	0	Ki67+	 9466 2400
1114	0	0	Ki67+	 9466 2486
1115	0	0	Ki67+	 9468 2297
1116	0	0	Ki67+	 9472 1991
1117	0	0	Ki67+	 9474 2187
1118	0	0	Ki67+	 9476 2418
1119	0	0	Ki67+	 9477 2328
1120	0	0	Ki67+	 9480 2216
1121	0	0	Ki67+	 9483 2363
1122	0	0	Ki67+	 9484 2277
1123	0	0	Ki67+	 9489 2396
1124	0	0	Ki67+	 9491 2351
1125	0	0	Ki67+	 9501 2301
1126	0	0	Ki67+	 9503 1982
1127	0	0	Ki67+	 9514 2353
1128	0	0	Ki67+	 9518 2425
1129	0	0	Ki67+	 9519 2206
1130	0	0	Ki67+	 9521 2149
1131	0	0	Ki67+	 9521 2182
1132	0	0	Ki67+	 9524 2389
1133	0	0	Ki67+	 9526 2248
1134	0	0	Ki67+	 9527 2404
1135	0	0	Ki67+	 9528 2298
1136	0	0	Ki67+	 9529 2367
1137	0	0	Ki67+	 9533 2278
1138	0	0	Ki67+	 9539 2359
1139	0	0	Ki67+	 9543 2233
1140	0	0	Ki67+	 9545 2168
1141	0	0	Ki67+	 9548 2330
1142	0	0	Ki67+	 9549 2202
1143	0	0	Ki67+	 9554 2260
1144	0	0	Ki67+	 9554 2373
1145	0	0	Ki67+	 9558 2100
1146	0	0	Ki67+	 9559 2116
1147	0	0	Ki67+	 9559 2148
1148	0	0	Ki67+	 9563 2083
1149	0	0	Ki67+	 9573 2110
1150	0	0	Ki67+	 9579 2248
1151	0	0	Ki67+	 9582 2214
1152	0	0	Ki67+	 9583 2179
1153	0	0	Ki67+	 9592 2131
1154	0	0	Ki67+	 9600 2077
1155	0	0	Ki67+	 9602 2294
1156	0	0	Ki67+	 9607 2112
1157	0	0	Ki67+	 9615 2090
1158	0	0	Ki67+	 9623 2294
1159	0	0	Ki67+	 9630 2037
1160	0	0	Ki67+	 9630 2286
1161	0	0	Ki67+	 8840 2681
1162	0	0	Ki67+	 8851 3407
1163	0	0	Ki67+	 8857 2691
1164	0	0	Ki67+	 8858 3072
1165	0	0	Ki67+	 8859 3182
1166	0	0	Ki67+	 8860 2669
1167	0	0	Ki67+	 8864 3152
1168	0	0	Ki67+	 8865 3015
1169	0	0	Ki67+	 8868 3436
1170	0	0	Ki67+	 8874 3111
1171	0	0	Ki67+	 8875 3323
1172	0	0	Ki67+	 8878 2970
1173	0	0	Ki67+	 8878 3121
1174	0	0	Ki67+	 8883 2997
1175	0	0	Ki67+	 8883 3066
1176	0	0	Ki67+	 8884 3159
1177	0	0	Ki67+	 8887 3027
1178	0	0	Ki67+	 8892 2684
1179	0	0	Ki67+	 8896 3431
1180	0	0	Ki67+	 8897 3340
1181	0	0	Ki67+	 8898 2986
1182	0	0	Ki67+	 8901 2788
1183	0	0	Ki67+	 8901 3328
1184	0	0	Ki67+	 8902 3099
1185	0	0	Ki67+	 8903 2740
1186	0	0	Ki67+	 8903 2765
1187	0	0	Ki67+	 8905 3148
1188	0	0	Ki67+	 8906 3124
1189	0	0	Ki67+	 8908 3056
1190	0	0	Ki67+	 8910 3194
1191	0	0	Ki67+	 8913 3365
1192	0	0	Ki67+	 8918 3175
1193	0	0	Ki67+	 8922 3011
1194	0	0	Ki67+	 8927 3345
1195	0	0	Ki67+	 8931 3089
1196	0	0	Ki67+	 8936 3249
1197	0	0	Ki67+	 8937 3381
1198	0	0	Ki67+	 8939 3451
1199	0	0	Ki67+	 8944 3028
1200	0	0	Ki67+	 8947 3207
1201	0	0	Ki67+	 8948 2749
1202	0	0	Ki67+	 8948 3081
1203	0	0	Ki67+	 8961 3363
1204	0	0	Ki67+	 8970 3189
1205	0	0	Ki67+	 8971 3450
1206	0	0	Ki67+	 8978 2681
1207	0	0	Ki67+	 8980 3053
1208	0	0	Ki67+	 8984 3395
1209	0	0	Ki67+	 8985 2820
1210	0	0	Ki67+	 8985 3358
1211	0	0	Ki67+	 8988 3207
1212	0	0	Ki67+	 8995 3032
1213	0	0	Ki67+	 8995 3274
1214	0	0	Ki67+	 9008 3181
1215	0	0	Ki67+	 9042 2801
1216	0	0	Ki67+	 9049 3248
1217	0	0	Ki67+	 9050 2759
1218	0	0	Ki67+	 9060 3198
1219	0	0	Ki67+	 9064 3262
1220	0	0	Ki67+	 9066 2754
1221	0	0	Ki67+	 9080 3201
1222	0	0	Ki67+	 9083 3374
1223	0	0	Ki67+	 9092 2768
1224	0	0	Ki67+	 9092 3415
1225	0	0	Ki67+	 9102 3191
1226	0	0	Ki67+	 9103 3356
1227	0	0	Ki67+	 9106 3400
1228	0	0	Ki67+	 9112 3161
1229	0	0	Ki67+	 9123 3132
1230	0	0	Ki67+	 9124 3373
1231	0	0	Ki67+	 9126 3266
1232	0	0	Ki67+	 9128 3187
1233	0	0	Ki67+	 9131 3351
1234	0	0	Ki67+	 9134 3239
1235	0	0	Ki67+	 9139 3410
1236	0	0	Ki67+	 9143 3116
1237	0	0	Ki67+	 9145 3279
1238	0	0	Ki67+	 9147 3203
1239	0	0	Ki67+	 9148 3081
1240	0	0	Ki67+	 9151 3226
1241	0	0	Ki67+	 9152 3152
1242	0	0	Ki67+	 9158 2824
1243	0	0	Ki67+	 9158 3446
1244	0	0	Ki67+	 9159 3184
1245	0	0	Ki67+	 9168 3412
1246	0	0	Ki67+	 9169 3223
1247	0	0	Ki67+	 9171 3044
1248	0	0	Ki67+	 9171 3077
1249	0	0	Ki67+	 9173 2786
1250	0	0	Ki67+	 9177 3122
1251	0	0	Ki67+	 9179 3209
1252	0	0	Ki67+	 9184 3087
1253	0	0	Ki67+	 9185 2834
1254	0	0	Ki67+	 9186 3158
1255	0	0	Ki67+	 9192 2867
1256	0	0	Ki67+	 9193 3384
1257	0	0	Ki67+	 9195 2847
1258	0	0	Ki67+	 9197 3057
1259	0	0	Ki67+	 9198 3030
1260	0	0	Ki67+	 9198 3106
1261	0	0	Ki67+	 9199 3429
1262	0	0	Ki67+	 9202 2774
1263	0	0	Ki67+	 9207 2790
1264	0	0	Ki67+	 9207 3089
1265	0	0	Ki67+	 9207 3306
1266	0	0	Ki67+	 9209 2676
1267	0	0	Ki67+	 9213 2831
1268	0	0	Ki67+	 9215 2865
1269	0	0	Ki67+	 9217 3049
1270	0	0	Ki67+	 9218 2666
1271	0	0	Ki67+	 9218 3329
1272	0	0	Ki67+	 9219 3094
1273	0	0	Ki67+	 9223 3156
1274	0	0	Ki67+	 9224 2947
1275	0	0	Ki67+	 9224 3420
1276	0	0	Ki67+	 9224 3450
1277	0	0	Ki67+	 9226 3372
1278	0	0	Ki67+	 9227 3204
1279	0	0	Ki67+	 9228 2725
1280	0	0	Ki67+	 9230 2797
1281	0	0	Ki67+	 9230 3001
1282	0	0	Ki67+	 9231 3282
1283	0	0	Ki67+	 9232 3077
1284	0	0	Ki67+	 9232 3346
1285	0	0	Ki67+	 9237 3247
1286	0	0	Ki67+	 9238 2685
1287	0	0	Ki67+	 9239 2761
1288	0	0	Ki67+	 9241 2895
1289	0	0	Ki67+	 9241 2918
1290	0	0	Ki67+	 9243 2938
1291	0	0	Ki67+	 9246 3182
1292	0	0	Ki67+	 9246 3307
1293	0	0	Ki67+	 9247 3159
1294	0	0	Ki67+	 9249 2996
1295	0	0	Ki67+	 9250 3265
1296	0	0	Ki67+	 9250 3416
1297	0	0	Ki67+	 9251 3055
1298	0	0	Ki67+	 9252 2733
1299	0	0	Ki67+	 9254 2978
1300	0	0	Ki67+	 9254 3342
1301	0	0	Ki67+	 9256 2834
1302	0	0	Ki67+	 9260 2687
1303	0	0	Ki67+	 9261 3036
1304	0	0	Ki67+	 9262 3380
1305	0	0	Ki67+	 9267 3332
1306	0	0	Ki67+	 9268 3013
1307	0	0	Ki67+	 9269 2824
1308	0	0	Ki67+	 9270 2865
1309	0	0	Ki67+	 9275 2985
1310	0	0	Ki67+	 9275 3246
1311	0	0	Ki67+	 9278 3048
1312	0	0	Ki67+	 9279 2780
1313	0	0	Ki67+	 9279 3301
1314	0	0	Ki67+	 9280 3077
1315	0	0	Ki67+	 9281 2894
1316	0	0	Ki67+	 9285 3362
1317	0	0	Ki67+	 9286 3201
1318	0	0	Ki67+	 9289 2966
1319	0	0	Ki67+	 9292 3228
1320	0	0	Ki67+	 9296 2869
1321	0	0	Ki67+	 9299 2719
1322	0	0	Ki67+	 9300 3006
1323	0	0	Ki67+	 9303 2802
1324	0	0	Ki67+	 9311 2684
1325	0	0	Ki67+	 9315 2922
1326	0	0	Ki67+	 9315 3117
1327	0	0	Ki67+	 9315 3146
1328	0	0	Ki67+	 9316 2836
1329	0	0	Ki67+	 9317 2969
1330	0	0	Ki67+	 9323 2904
1331	0	0	Ki67+	 9323 3055
1332	0	0	Ki67+	 9325 2714
1333	0	0	Ki67+	 9326 2804
1334	0	0	Ki67+	 9331 3080
1335	0	0	Ki67+	 9332 3043
1336	0	0	Ki67+	 9332 3396
1337	0	0	Ki67+	 9336 2741
1338	0	0	Ki67+	 9338 3368
1339	0	0	Ki67+	 9346 3422
1340	0	0	Ki67+	 9350 2709
1341	0	0	Ki67+	 9358 2719
1342	0	0	Ki67+	 9365 2689
1343	0	0	Ki67+	 9366 2758
1344	0	0	Ki67+	 9375 2750
1345	0	0	Ki67+	 9398 2736
1346	0	0	Ki67+	 9399 2667
1347	0	0	Ki67+	 9400 2779
1348	0	0	Ki67+	 9410 2713
1349	0	0	Ki67+	 9487 3335
1350	0	0	Ki67+	 9524 3422
1351	0	0	Ki67+	 9528 3454
1352	0	0	Ki67+	 9547 3409
1353	0	0	Ki67+	 9557 3341
1354	0	0	Ki67+	 9569 3383
1355	0	0	Ki67+	 9580 3426
1356	0	0	Ki67+	 9587 3314
1357	0	0	Ki67+	 9589 3339
1358	0	0	Ki67+	 9602 3319
1359	0	0	Ki67+	 9617 3424
1360	0	0	Ki67+	 8834 3687
1361	0	0	Ki67+	 8837 3477
1362	0	0	Ki67+	 8842 3499
1363	0	0	Ki67+	 8845 3615
1364	0	0	Ki67+	 8856 3569
1365	0	0	Ki67+	 8858 3536
1366	0	0	Ki67+	 8861 3508
1367	0	0	Ki67+	 8864 3884
1368	0	0	Ki67+	 8869 3457
1369	0	0	Ki67+	 8874 3600
1370	0	0	Ki67+	 8878 3656
1371	0	0	Ki67+	 8882 3561
1372	0	0	Ki67+	 8893 3611
1373	0	0	Ki67+	 8893 3743
1374	0	0	Ki67+	 8897 3534
1375	0	0	Ki67+	 8898 3941
1376	0	0	Ki67+	 8900 3460
1377	0	0	Ki67+	 8900 3576
1378	0	0	Ki67+	 8901 3715
1379	0	0	Ki67+	 8901 3859
1380	0	0	Ki67+	 8907 3773
1381	0	0	Ki67+	 8909 3792
1382	0	0	Ki67+	 8910 3634
1383	0	0	Ki67+	 8911 3923
1384	0	0	Ki67+	 8916 3669
1385	0	0	Ki67+	 8926 3719
1386	0	0	Ki67+	 8926 3891
1387	0	0	Ki67+	 8928 3531
1388	0	0	Ki67+	 8929 3575
1389	0	0	Ki67+	 8929 3799
1390	0	0	Ki67+	 8935 3509
1391	0	0	Ki67+	 8935 3925
1392	0	0	Ki67+	 8936 3691
1393	0	0	Ki67+	 8941 3593
1394	0	0	Ki67+	 8948 3499
1395	0	0	Ki67+	 8951 3622
1396	0	0	Ki67+	 8953 3820
1397	0	0	Ki67+	 8954 3524
1398	0	0	Ki67+	 8956 3660
1399	0	0	Ki67+	 8960 3595
1400	0	0	Ki67+	 8961 3551
1401	0	0	Ki67+	 8964 3679
1402	0	0	Ki67+	 8976 3827
1403	0	0	Ki67+	 8978 3788
1404	0	0	Ki67+	 8980 3506
1405	0	0	Ki67+	 8980 3537
1406	0	0	Ki67+	 8982 3870
1407	0	0	Ki67+	 8988 3474
1408	0	0	Ki67+	 8990 3457
1409	0	0	Ki67+	 8990 3851
1410	0	0	Ki67+	 9002 3922
1411	0	0	Ki67+	 9012 4005
1412	0	0	Ki67+	 9015 3901
1413	0	0	Ki67+	 9024 4027
1414	0	0	Ki67+	 9043 3907
1415	0	0	Ki67+	 9045 3897
1416	0	0	Ki67+	 9045 3969
1417	0	0	Ki67+	 9046 4001
1418	0	0	Ki67+	 9054 3951
1419	0	0	Ki67+	 9064 3991
1420	0	0	Ki67+	 9069 4027
1421	0	0	Ki67+	 9073 3949
1422	0	0	Ki67+	 9079 3973
1423	0	0	Ki67+	 9089 3921
1424	0	0	Ki67+	 9097 3952
1425	0	0	Ki67+	 9107 4012
1426	0	0	Ki67+	 9114 3586
1427	0	0	Ki67+	 9138 3664
1428	0	0	Ki67+	 9153 3724
1429	0	0	Ki67+	 9154 3604
1430	0	0	Ki67+	 9160 3524
1431	0	0	Ki67+	 9169 3756
1432	0	0	Ki67+	 9187 3808
1433	0	0	Ki67+	 9193 3780
1434	0	0	Ki67+	 9197 3600
1435	0	0	Ki67+	 9197 3738
1436	0	0	Ki67+	 9204 3832
1437	0	0	Ki67+	 9213 3726
1438	0	0	Ki67+	 9221 3812
1439	0	0	Ki67+	 9227 3783
1440	0	0	Ki67+	 9228 3688
1441	0	0	Ki67+	 9239 3500
1442	0	0	Ki67+	 9242 3545
1443	0	0	Ki67+	 9244 3657
1444	0	0	Ki67+	 9244 3741
1445	0	0	Ki67+	 9246 3628
1446	0	0	Ki67+	 9248 3468
1447	0	0	Ki67+	 9340 3771
1448	0	0	Ki67+	 9355 3923
1449	0	0	Ki67+	 9369 3919
1450	0	0	Ki67+	 9374 3935
1451	0	0	Ki67+	 9382 3964
1452	0	0	Ki67+	 9397 3901
1453	0	0	Ki67+	 9403 3950
1454	0	0	Ki67+	 9404 3860
1455	0	0	Ki67+	 9424 3875
1456	0	0	Ki67+	 9426 3674
1457	0	0	Ki67+	 9439 3903
1458	0	0	Ki67+	 9439 3934
1459	0	0	Ki67+	 9441 3862
1460	0	0	Ki67+	 9442 3967
1461	0	0	Ki67+	 9465 3854
1462	0	0	Ki67+	 9469 3909
1463	0	0	Ki67+	 9486 3854
1464	0	0	Ki67+	 9488 3809
1465	0	0	Ki67+	 9501 3888
1466	0	0	Ki67+	 9513 3826
1467	0	0	Ki67+	 9516 3938
1468	0	0	Ki67+	 9528 3502
1469	0	0	Ki67+	 9528 3684
1470	0	0	Ki67+	 9551 3476
1471	0	0	Ki67+	 9551 3522
1472	0	0	Ki67+	 9554 3501
1473	0	0	Ki67+	 9561 3620
1474	0	0	Ki67+	 9564 3506
1475	0	0	Ki67+	 9571 3553
1476	0	0	Ki67+	 9591 3576
1477	0	0	Ki67+	 9592 3623
1478	0	0	Ki67+	 9593 3566
1479	0	0	Ki67+	 9598 3932
1480	0	0	Ki67+	 9611 3575
1481	0	0	Ki67+	 9612 3505
1482	0	0	Ki67+	 9615 3638
1483	0	0	Ki67+	 9618 3919
1484	0	0	Ki67+	 9619 3672
1485	0	0	Ki67+	 9620 3528
1486	0	0	Ki67+	 9620 3871
1487	0	0	Ki67+	 9621 3690
1488	0	0	Ki67+	 9624 3808
1489	0	0	Ki67+	 9629 3911
1490	0	0	Ki67+	 9268 4958
1491	0	0	Ki67+	 9000 5734
1492	0	0	Ki67+	 9365 5226
1493	0	0	Ki67+	 9383 5209
1494	0	0	Ki67+	 9384 5247
1495	0	0	Ki67+	 9389 5057
1496	0	0	Ki67+	 9143 5952
1497	0	0	Ki67+	 9145 5971
1498	0	0	Ki67+	 9146 5921
1499	0	0	Ki67+	 8873 6846
1500	0	0	Ki67+	 9477 7119
1501	0	0	Ki67+	 9482 6857
1502	0	0	Ki67+	 9504 6840
1503	0	0	Ki67+	 9504 7118
1504	0	0	Ki67+	 9512 6866
1505	0	0	Ki67+	 9522 7081
1506	0	0	Ki67+	 9533 6980
1507	0	0	Ki67+	 9536 6820
1508	0	0	Ki67+	 9540 6892
1509	0	0	Ki67+	 9542 6681
1510	0	0	Ki67+	 9549 6864
1511	0	0	Ki67+	 9557 7092
1512	0	0	Ki67+	 9566 6665
1513	0	0	Ki67+	 9116 7582
1514	0	0	Ki67+	 9256 8163
1515	0	0	Ki67+	 9271 8141
1516	0	0	Ki67+	 9423 9281
1517	0	0	Ki67+	 9223 9978
1518	0	0	Ki67+	 9371 12686
1519	0	0	Ki67+	 9613 12694
1520	0	0	Ki67+	 9323 13807
1521	0	0	Ki67+	 9344 14469
1522	0	0	Ki67+	 9401 14242
1523	0	0	Ki67+	 9445 14621
1524	0	0	Ki67+	 8876 15180
1525	0	0	Ki67+	 8893 15158
1526	0	0	Ki67+	 9068 14805
1527	0	0	Ki67+	 9246 14896
1528	0	0	Ki67+	 8868 16834
1529	0	0	Ki67+	 9426 17543
1530	0	0	Ki67+	 9386 19194
1531	0	0	Ki67+	 9372 20127
1532	0	0	Ki67+	 9019 20901
1533	0	0	Ki67+	 9684 1985
1534	0	0	Ki67+	 9728 1944
1535	0	0	Ki67+	 9751 2509
1536	0	0	Ki67+	 9755 2487
1537	0	0	Ki67+	 9756 1943
1538	0	0	Ki67+	 9756 2568
1539	0	0	Ki67+	 9757 2369
1540	0	0	Ki67+	 9764 2552
1541	0	0	Ki67+	 9773 2504
1542	0	0	Ki67+	 9774 2528
1543	0	0	Ki67+	 9777 2574
1544	0	0	Ki67+	 9777 2599
1545	0	0	Ki67+	 9784 2334
1546	0	0	Ki67+	 9787 2628
1547	0	0	Ki67+	 9795 2409
1548	0	0	Ki67+	 9795 2570
1549	0	0	Ki67+	 9796 2323
1550	0	0	Ki67+	 9798 1944
1551	0	0	Ki67+	 9799 2543
1552	0	0	Ki67+	 9800 2585
1553	0	0	Ki67+	 9800 2666
1554	0	0	Ki67+	 9807 2684
1555	0	0	Ki67+	 9808 2408
1556	0	0	Ki67+	 9809 1966
1557	0	0	Ki67+	 9812 1990
1558	0	0	Ki67+	 9814 2013
1559	0	0	Ki67+	 9815 2505
1560	0	0	Ki67+	 9817 2029
1561	0	0	Ki67+	 9817 2340
1562	0	0	Ki67+	 9821 2154
1563	0	0	Ki67+	 9821 2716
1564	0	0	Ki67+	 9822 1977
1565	0	0	Ki67+	 9822 2280
1566	0	0	Ki67+	 9825 2382
1567	0	0	Ki67+	 9826 2301
1568	0	0	Ki67+	 9827 2561
1569	0	0	Ki67+	 9828 2646
1570	0	0	Ki67+	 9829 1951
1571	0	0	Ki67+	 9829 2519
1572	0	0	Ki67+	 9832 2055
1573	0	0	Ki67+	 9832 2500
1574	0	0	Ki67+	 9833 2462
1575	0	0	Ki67+	 9835 2034
1576	0	0	Ki67+	 9836 2433
1577	0	0	Ki67+	 9838 2291
1578	0	0	Ki67+	 9838 2602
1579	0	0	Ki67+	 9838 2684
1580	0	0	Ki67+	 9840 1950
1581	0	0	Ki67+	 9844 1997
1582	0	0	Ki67+	 9846 2521
1583	0	0	Ki67+	 9850 2667
1584	0	0	Ki67+	 9851 2304
1585	0	0	Ki67+	 9852 2274
1586	0	0	Ki67+	 9856 2645
1587	0	0	Ki67+	 9857 2478
1588	0	0	Ki67+	 9859 2110
1589	0	0	Ki67+	 9859 2542
1590	0	0	Ki67+	 9859 2581
1591	0	0	Ki67+	 9859 2690
1592	0	0	Ki67+	 9862 2427
1593	0	0	Ki67+	 9862 2624
1594	0	0	Ki67+	 9863 2398
1595	0	0	Ki67+	 9869 2588
1596	0	0	Ki67+	 9870 2050
1597	0	0	Ki67+	 9875 1958
1598	0	0	Ki67+	 9877 2007
1599	0	0	Ki67+	 9877 2505
1600	0	0	Ki67+	 9883 2655
1601	0	0	Ki67+	 9885 2683
1602	0	0	Ki67+	 9889 2076
1603	0	0	Ki67+	 9889 2627
1604	0	0	Ki67+	 9893 2158
1605	0	0	Ki67+	 9896 2547
1606	0	0	Ki67+	 9898 2054
1607	0	0	Ki67+	 9906 2488
1608	0	0	Ki67+	 9909 2113
1609	0	0	Ki67+	 9911 2060
1610	0	0	Ki67+	 9912 2166
1611	0	0	Ki67+	 9913 1982
1612	0	0	Ki67+	 9913 2703
1613	0	0	Ki67+	 9914 2461
1614	0	0	Ki67+	 9915 2094
1615	0	0	Ki67+	 9917 2616
1616	0	0	Ki67+	 9917 2661
1617	0	0	Ki67+	 9920 2492
1618	0	0	Ki67+	 9925 2222
1619	0	0	Ki67+	 9930 2571
1620	0	0	Ki67+	 9931 2083
1621	0	0	Ki67+	 9935 2108
1622	0	0	Ki67+	 9936 1973
1623	0	0	Ki67+	 9936 1992
1624	0	0	Ki67+	 9937 2194
1625	0	0	Ki67+	 9940 2525
1626	0	0	Ki67+	 9943 2601
1627	0	0	Ki67+	 9944 2074
1628	0	0	Ki67+	 9946 2667
1629	0	0	Ki67+	 9949 2142
1630	0	0	Ki67+	 9952 2634
1631	0	0	Ki67+	 9952 2655
1632	0	0	Ki67+	 9957 2714
1633	0	0	Ki67+	 9960 2174
1634	0	0	Ki67+	 9961 2235
1635	0	0	Ki67+	 9965 2603
1636	0	0	Ki67+	 9970 2099
1637	0	0	Ki67+	 9971 2200
1638	0	0	Ki67+	 9975 2562
1639	0	0	Ki67+	 9978 2589
1640	0	0	Ki67+	 9983 2086
1641	0	0	Ki67+	 9986 2555
1642	0	0	Ki67+	 9989 2544
1643	0	0	Ki67+	 9990 2205
1644	0	0	Ki67+	 9993 2145
1645	0	0	Ki67+	 9993 2525
1646	0	0	Ki67+	 9997 2718
1647	0	0	Ki67+	 10006 2167
1648	0	0	Ki67+	 10007 2463
1649	0	0	Ki67+	 10008 2115
1650	0	0	Ki67+	 10008 2407
1651	0	0	Ki67+	 10008 2575
1652	0	0	Ki67+	 10010 2425
1653	0	0	Ki67+	 10027 2145
1654	0	0	Ki67+	 10030 2626
1655	0	0	Ki67+	 10035 2606
1656	0	0	Ki67+	 10040 2143
1657	0	0	Ki67+	 10059 2625
1658	0	0	Ki67+	 10059 2684
1659	0	0	Ki67+	 10065 2698
1660	0	0	Ki67+	 10066 2288
1661	0	0	Ki67+	 10068 2166
1662	0	0	Ki67+	 10072 2550
1663	0	0	Ki67+	 10073 2432
1664	0	0	Ki67+	 10074 2623
1665	0	0	Ki67+	 10077 2465
1666	0	0	Ki67+	 10078 2231
1667	0	0	Ki67+	 10079 2598
1668	0	0	Ki67+	 10083 2705
1669	0	0	Ki67+	 10088 2253
1670	0	0	Ki67+	 10090 2270
1671	0	0	Ki67+	 10092 2442
1672	0	0	Ki67+	 10093 2207
1673	0	0	Ki67+	 10098 2129
1674	0	0	Ki67+	 10100 2599
1675	0	0	Ki67+	 10101 2635
1676	0	0	Ki67+	 10104 2571
1677	0	0	Ki67+	 10107 2674
1678	0	0	Ki67+	 10111 2544
1679	0	0	Ki67+	 10112 2145
1680	0	0	Ki67+	 10113 2234
1681	0	0	Ki67+	 10115 2418
1682	0	0	Ki67+	 10116 2694
1683	0	0	Ki67+	 10117 2336
1684	0	0	Ki67+	 10118 2104
1685	0	0	Ki67+	 10119 2668
1686	0	0	Ki67+	 10120 2583
1687	0	0	Ki67+	 10121 2610
1688	0	0	Ki67+	 10123 2451
1689	0	0	Ki67+	 10128 2303
1690	0	0	Ki67+	 10128 2504
1691	0	0	Ki67+	 10130 2673
1692	0	0	Ki67+	 10131 2282
1693	0	0	Ki67+	 10132 2649
1694	0	0	Ki67+	 10140 2617
1695	0	0	Ki67+	 10146 2600
1696	0	0	Ki67+	 10150 2119
1697	0	0	Ki67+	 10150 2538
1698	0	0	Ki67+	 10151 2147
1699	0	0	Ki67+	 10153 2324
1700	0	0	Ki67+	 10155 2527
1701	0	0	Ki67+	 10162 2361
1702	0	0	Ki67+	 10163 2502
1703	0	0	Ki67+	 10166 2640
1704	0	0	Ki67+	 10169 2448
1705	0	0	Ki67+	 10169 2561
1706	0	0	Ki67+	 10170 2135
1707	0	0	Ki67+	 10171 2193
1708	0	0	Ki67+	 10177 2324
1709	0	0	Ki67+	 10177 2602
1710	0	0	Ki67+	 10179 2149
1711	0	0	Ki67+	 10181 2533
1712	0	0	Ki67+	 10188 2454
1713	0	0	Ki67+	 10189 2573
1714	0	0	Ki67+	 10191 2517
1715	0	0	Ki67+	 10193 2632
1716	0	0	Ki67+	 10203 2438
1717	0	0	Ki67+	 10206 2315
1718	0	0	Ki67+	 10207 2228
1719	0	0	Ki67+	 10207 2601
1720	0	0	Ki67+	 10208 2648
1721	0	0	Ki67+	 10209 2425
1722	0	0	Ki67+	 10217 2470
1723	0	0	Ki67+	 10220 2232
1724	0	0	Ki67+	 10220 2516
1725	0	0	Ki67+	 10229 2642
1726	0	0	Ki67+	 10230 2476
1727	0	0	Ki67+	 10236 2522
1728	0	0	Ki67+	 10236 2552
1729	0	0	Ki67+	 10242 2502
1730	0	0	Ki67+	 10244 2229
1731	0	0	Ki67+	 10247 2605
1732	0	0	Ki67+	 10247 2622
1733	0	0	Ki67+	 10252 2568
1734	0	0	Ki67+	 10261 2192
1735	0	0	Ki67+	 10275 2498
1736	0	0	Ki67+	 10283 2522
1737	0	0	Ki67+	 10283 2538
1738	0	0	Ki67+	 10286 2579
1739	0	0	Ki67+	 10301 2555
1740	0	0	Ki67+	 10310 2690
1741	0	0	Ki67+	 10311 2664
1742	0	0	Ki67+	 10314 2504
1743	0	0	Ki67+	 10320 2634
1744	0	0	Ki67+	 10324 2369
1745	0	0	Ki67+	 10328 2618
1746	0	0	Ki67+	 10329 2418
1747	0	0	Ki67+	 10330 2491
1748	0	0	Ki67+	 10334 2463
1749	0	0	Ki67+	 10337 2702
1750	0	0	Ki67+	 10344 2625
1751	0	0	Ki67+	 10347 2592
1752	0	0	Ki67+	 10351 2375
1753	0	0	Ki67+	 10353 2527
1754	0	0	Ki67+	 10353 2706
1755	0	0	Ki67+	 10354 2396
1756	0	0	Ki67+	 10355 2427
1757	0	0	Ki67+	 10356 2493
1758	0	0	Ki67+	 10365 2613
1759	0	0	Ki67+	 10366 2409
1760	0	0	Ki67+	 10366 2675
1761	0	0	Ki67+	 10367 2475
1762	0	0	Ki67+	 10370 2211
1763	0	0	Ki67+	 10371 2576
1764	0	0	Ki67+	 10372 2509
1765	0	0	Ki67+	 10374 2398
1766	0	0	Ki67+	 10375 2488
1767	0	0	Ki67+	 10380 2345
1768	0	0	Ki67+	 10381 2425
1769	0	0	Ki67+	 10388 2689
1770	0	0	Ki67+	 10390 2552
1771	0	0	Ki67+	 10393 2442
1772	0	0	Ki67+	 10394 2402
1773	0	0	Ki67+	 10397 2651
1774	0	0	Ki67+	 10400 2506
1775	0	0	Ki67+	 10401 2524
1776	0	0	Ki67+	 10411 2675
1777	0	0	Ki67+	 10412 2372
1778	0	0	Ki67+	 10412 2594
1779	0	0	Ki67+	 10418 2348
1780	0	0	Ki67+	 10422 2410
1781	0	0	Ki67+	 10424 2391
1782	0	0	Ki67+	 10426 2431
1783	0	0	Ki67+	 10427 2619
1784	0	0	Ki67+	 10428 2595
1785	0	0	Ki67+	 9644 3483
1786	0	0	Ki67+	 9648 3509
1787	0	0	Ki67+	 9661 3383
1788	0	0	Ki67+	 9673 3474
1789	0	0	Ki67+	 9678 3495
1790	0	0	Ki67+	 9685 3370
1791	0	0	Ki67+	 9698 3409
1792	0	0	Ki67+	 9700 3438
1793	0	0	Ki67+	 9719 3388
1794	0	0	Ki67+	 9721 2881
1795	0	0	Ki67+	 9741 2901
1796	0	0	Ki67+	 9748 2962
1797	0	0	Ki67+	 9770 3004
1798	0	0	Ki67+	 9771 2933
1799	0	0	Ki67+	 9772 2983
1800	0	0	Ki67+	 9773 2890
1801	0	0	Ki67+	 9777 2838
1802	0	0	Ki67+	 9778 2900
1803	0	0	Ki67+	 9780 3081
1804	0	0	Ki67+	 9790 3027
1805	0	0	Ki67+	 9791 2893
1806	0	0	Ki67+	 9792 2955
1807	0	0	Ki67+	 9794 2859
1808	0	0	Ki67+	 9795 3012
1809	0	0	Ki67+	 9795 3115
1810	0	0	Ki67+	 9796 2816
1811	0	0	Ki67+	 9796 2913
1812	0	0	Ki67+	 9797 3097
1813	0	0	Ki67+	 9799 2945
1814	0	0	Ki67+	 9805 2986
1815	0	0	Ki67+	 9812 2731
1816	0	0	Ki67+	 9812 2783
1817	0	0	Ki67+	 9812 2967
1818	0	0	Ki67+	 9814 2936
1819	0	0	Ki67+	 9835 2863
1820	0	0	Ki67+	 9837 2996
1821	0	0	Ki67+	 9840 2957
1822	0	0	Ki67+	 9844 2750
1823	0	0	Ki67+	 9854 3017
1824	0	0	Ki67+	 9861 2724
1825	0	0	Ki67+	 9865 2956
1826	0	0	Ki67+	 9873 2766
1827	0	0	Ki67+	 9873 2914
1828	0	0	Ki67+	 9876 2988
1829	0	0	Ki67+	 9882 2788
1830	0	0	Ki67+	 9883 2955
1831	0	0	Ki67+	 9887 2734
1832	0	0	Ki67+	 9889 3282
1833	0	0	Ki67+	 9894 3310
1834	0	0	Ki67+	 9899 2892
1835	0	0	Ki67+	 9899 3340
1836	0	0	Ki67+	 9900 2920
1837	0	0	Ki67+	 9903 2904
1838	0	0	Ki67+	 9903 2966
1839	0	0	Ki67+	 9904 2865
1840	0	0	Ki67+	 9904 2994
1841	0	0	Ki67+	 9905 3254
1842	0	0	Ki67+	 9907 3133
1843	0	0	Ki67+	 9911 3020
1844	0	0	Ki67+	 9912 3113
1845	0	0	Ki67+	 9913 2750
1846	0	0	Ki67+	 9914 3227
1847	0	0	Ki67+	 9920 3312
1848	0	0	Ki67+	 9923 3152
1849	0	0	Ki67+	 9924 3355
1850	0	0	Ki67+	 9925 3269
1851	0	0	Ki67+	 9926 2973
1852	0	0	Ki67+	 9928 3298
1853	0	0	Ki67+	 9930 3122
1854	0	0	Ki67+	 9935 2766
1855	0	0	Ki67+	 9938 3355
1856	0	0	Ki67+	 9941 3372
1857	0	0	Ki67+	 9944 2984
1858	0	0	Ki67+	 9947 3226
1859	0	0	Ki67+	 9947 3325
1860	0	0	Ki67+	 9951 3013
1861	0	0	Ki67+	 9954 2745
1862	0	0	Ki67+	 9954 2934
1863	0	0	Ki67+	 9958 2904
1864	0	0	Ki67+	 9959 2847
1865	0	0	Ki67+	 9959 2880
1866	0	0	Ki67+	 9960 2963
1867	0	0	Ki67+	 9960 3260
1868	0	0	Ki67+	 9966 2830
1869	0	0	Ki67+	 9966 3391
1870	0	0	Ki67+	 9967 3233
1871	0	0	Ki67+	 9967 3271
1872	0	0	Ki67+	 9967 3345
1873	0	0	Ki67+	 9972 2923
1874	0	0	Ki67+	 9979 2884
1875	0	0	Ki67+	 9985 2854
1876	0	0	Ki67+	 9988 3395
1877	0	0	Ki67+	 9991 3251
1878	0	0	Ki67+	 9991 3323
1879	0	0	Ki67+	 9995 3297
1880	0	0	Ki67+	 9996 2735
1881	0	0	Ki67+	 10002 3234
1882	0	0	Ki67+	 10004 2820
1883	0	0	Ki67+	 10014 2746
1884	0	0	Ki67+	 10037 2838
1885	0	0	Ki67+	 10043 2733
1886	0	0	Ki67+	 10047 3481
1887	0	0	Ki67+	 10061 2775
1888	0	0	Ki67+	 10069 3428
1889	0	0	Ki67+	 10082 3481
1890	0	0	Ki67+	 10087 3162
1891	0	0	Ki67+	 10109 3131
1892	0	0	Ki67+	 10114 3405
1893	0	0	Ki67+	 10124 3438
1894	0	0	Ki67+	 10141 3086
1895	0	0	Ki67+	 10159 3064
1896	0	0	Ki67+	 10173 3088
1897	0	0	Ki67+	 10189 3074
1898	0	0	Ki67+	 10198 2885
1899	0	0	Ki67+	 10200 3049
1900	0	0	Ki67+	 10211 3029
1901	0	0	Ki67+	 10250 3014
1902	0	0	Ki67+	 10260 2981
1903	0	0	Ki67+	 10270 2962
1904	0	0	Ki67+	 10272 3020
1905	0	0	Ki67+	 10281 2990
1906	0	0	Ki67+	 10283 3007
1907	0	0	Ki67+	 10285 2978
1908	0	0	Ki67+	 10293 3003
1909	0	0	Ki67+	 10303 2953
1910	0	0	Ki67+	 9641 3549
1911	0	0	Ki67+	 9641 3800
1912	0	0	Ki67+	 9644 3895
1913	0	0	Ki67+	 9646 3596
1914	0	0	Ki67+	 9648 3631
1915	0	0	Ki67+	 9663 3597
1916	0	0	Ki67+	 9668 3666
1917	0	0	Ki67+	 9689 3619
1918	0	0	Ki67+	 9690 3558
1919	0	0	Ki67+	 9702 3656
1920	0	0	Ki67+	 9704 3764
1921	0	0	Ki67+	 9736 3696
1922	0	0	Ki67+	 10011 3704
1923	0	0	Ki67+	 10060 3708
1924	0	0	Ki67+	 10076 3739
1925	0	0	Ki67+	 10296 4936
1926	0	0	Ki67+	 10337 5067
1927	0	0	Ki67+	 10342 4923
1928	0	0	Ki67+	 10359 4924
1929	0	0	Ki67+	 10387 4882
1930	0	0	Ki67+	 10414 4870
1931	0	0	Ki67+	 10430 4952
1932	0	0	Ki67+	 10031 6352
1933	0	0	Ki67+	 10041 6383
1934	0	0	Ki67+	 10042 6069
1935	0	0	Ki67+	 10044 6332
1936	0	0	Ki67+	 10055 6266
1937	0	0	Ki67+	 10056 6383
1938	0	0	Ki67+	 10062 6322
1939	0	0	Ki67+	 10065 6363
1940	0	0	Ki67+	 10067 6342
1941	0	0	Ki67+	 10068 6245
1942	0	0	Ki67+	 10068 6275
1943	0	0	Ki67+	 10093 6261
1944	0	0	Ki67+	 10095 6328
1945	0	0	Ki67+	 10109 6070
1946	0	0	Ki67+	 10111 6281
1947	0	0	Ki67+	 10115 6352
1948	0	0	Ki67+	 10140 6223
1949	0	0	Ki67+	 10154 6195
1950	0	0	Ki67+	 10165 6129
1951	0	0	Ki67+	 10178 6173
1952	0	0	Ki67+	 10197 6256
1953	0	0	Ki67+	 10198 6169
1954	0	0	Ki67+	 10221 6099
1955	0	0	Ki67+	 10228 6086
1956	0	0	Ki67+	 10231 6166
1957	0	0	Ki67+	 10253 6165
1958	0	0	Ki67+	 10268 6122
1959	0	0	Ki67+	 10280 6390
1960	0	0	Ki67+	 10284 6226
1961	0	0	Ki67+	 10288 6120
1962	0	0	Ki67+	 10295 6138
1963	0	0	Ki67+	 10296 6183
1964	0	0	Ki67+	 10301 6165
1965	0	0	Ki67+	 10305 6364
1966	0	0	Ki67+	 10329 6221
1967	0	0	Ki67+	 10336 6153
1968	0	0	Ki67+	 10341 6187
1969	0	0	Ki67+	 10359 6163
1970	0	0	Ki67+	 10376 6177
1971	0	0	Ki67+	 10387 5935
1972	0	0	Ki67+	 10400 6112
1973	0	0	Ki67+	 10426 6118
1974	0	0	Ki67+	 10429 6180
1975	0	0	Ki67+	 9870 6936
1976	0	0	Ki67+	 9880 6947
1977	0	0	Ki67+	 9985 6993
1978	0	0	Ki67+	 9869 9095
1979	0	0	Ki67+	 9898 9113
1980	0	0	Ki67+	 9718 9398
1981	0	0	Ki67+	 9726 9347
1982	0	0	Ki67+	 10368 10939
1983	0	0	Ki67+	 9639 12698
1984	0	0	Ki67+	 9785 12666
1985	0	0	Ki67+	 9907 15064
1986	0	0	Ki67+	 9945 15246
1987	0	0	Ki67+	 9954 15401
1988	0	0	Ki67+	 10211 14767
1989	0	0	Ki67+	 9793 16030
1990	0	0	Ki67+	 9926 16158
1991	0	0	Ki67+	 9657 18677
1992	0	0	Ki67+	 9977 20092
1993	0	0	Ki67+	 9655 21534
1994	0	0	Ki67+	 10228 21797
1995	0	0	Ki67+	 10282 21809
1996	0	0	Ki67+	 10329 21527
1997	0	0	Ki67+	 10345 21537
1998	0	0	Ki67+	 10411 21594
1999	0	0	Ki67+	 10433 2344
2000	0	0	Ki67+	 10433 2447
2001	0	0	Ki67+	 10435 2537
2002	0	0	Ki67+	 10439 2565
2003	0	0	Ki67+	 10439 2594
2004	0	0	Ki67+	 10446 2516
2005	0	0	Ki67+	 10447 2308
2006	0	0	Ki67+	 10450 2566
2007	0	0	Ki67+	 10463 2338
2008	0	0	Ki67+	 10463 2356
2009	0	0	Ki67+	 10463 2531
2010	0	0	Ki67+	 10468 2551
2011	0	0	Ki67+	 10470 2541
2012	0	0	Ki67+	 10478 2324
2013	0	0	Ki67+	 10484 2292
2014	0	0	Ki67+	 10489 2427
2015	0	0	Ki67+	 10496 2350
2016	0	0	Ki67+	 10503 2301
2017	0	0	Ki67+	 10504 2279
2018	0	0	Ki67+	 10509 2415
2019	0	0	Ki67+	 10510 2326
2020	0	0	Ki67+	 10515 2852
2021	0	0	Ki67+	 10519 2354
2022	0	0	Ki67+	 10527 2413
2023	0	0	Ki67+	 10530 2381
2024	0	0	Ki67+	 10534 2287
2025	0	0	Ki67+	 10544 2354
2026	0	0	Ki67+	 10544 2823
2027	0	0	Ki67+	 10548 2252
2028	0	0	Ki67+	 10549 2325
2029	0	0	Ki67+	 10553 2809
2030	0	0	Ki67+	 10556 2305
2031	0	0	Ki67+	 10557 2177
2032	0	0	Ki67+	 10560 2200
2033	0	0	Ki67+	 10563 2395
2034	0	0	Ki67+	 10570 2752
2035	0	0	Ki67+	 10573 2374
2036	0	0	Ki67+	 10574 2827
2037	0	0	Ki67+	 10581 2807
2038	0	0	Ki67+	 10584 2793
2039	0	0	Ki67+	 10597 2289
2040	0	0	Ki67+	 10597 2717
2041	0	0	Ki67+	 10601 2246
2042	0	0	Ki67+	 10606 2530
2043	0	0	Ki67+	 10608 2280
2044	0	0	Ki67+	 10612 2832
2045	0	0	Ki67+	 10619 2797
2046	0	0	Ki67+	 10621 2770
2047	0	0	Ki67+	 10622 2293
2048	0	0	Ki67+	 10623 2742
2049	0	0	Ki67+	 10627 2346
2050	0	0	Ki67+	 10632 2806
2051	0	0	Ki67+	 10634 2246
2052	0	0	Ki67+	 10635 2280
2053	0	0	Ki67+	 10641 2185
2054	0	0	Ki67+	 10647 2730
2055	0	0	Ki67+	 10651 2684
2056	0	0	Ki67+	 10651 2784
2057	0	0	Ki67+	 10652 2337
2058	0	0	Ki67+	 10653 2230
2059	0	0	Ki67+	 10654 2303
2060	0	0	Ki67+	 10661 2851
2061	0	0	Ki67+	 10664 2755
2062	0	0	Ki67+	 10665 2696
2063	0	0	Ki67+	 10670 2779
2064	0	0	Ki67+	 10671 2197
2065	0	0	Ki67+	 10672 2226
2066	0	0	Ki67+	 10672 2816
2067	0	0	Ki67+	 10674 2274
2068	0	0	Ki67+	 10675 2832
2069	0	0	Ki67+	 10676 2310
2070	0	0	Ki67+	 10682 2189
2071	0	0	Ki67+	 10683 2258
2072	0	0	Ki67+	 10683 2873
2073	0	0	Ki67+	 10688 2343
2074	0	0	Ki67+	 10689 2802
2075	0	0	Ki67+	 10695 2811
2076	0	0	Ki67+	 10696 2846
2077	0	0	Ki67+	 10700 2360
2078	0	0	Ki67+	 10700 2752
2079	0	0	Ki67+	 10706 2303
2080	0	0	Ki67+	 10712 2334
2081	0	0	Ki67+	 10712 2862
2082	0	0	Ki67+	 10713 2258
2083	0	0	Ki67+	 10720 2227
2084	0	0	Ki67+	 10724 2815
2085	0	0	Ki67+	 10730 2787
2086	0	0	Ki67+	 10731 2839
2087	0	0	Ki67+	 10732 2711
2088	0	0	Ki67+	 10741 2232
2089	0	0	Ki67+	 10752 2850
2090	0	0	Ki67+	 10758 2738
2091	0	0	Ki67+	 10761 2788
2092	0	0	Ki67+	 10763 2837
2093	0	0	Ki67+	 10765 2869
2094	0	0	Ki67+	 10797 2874
2095	0	0	Ki67+	 10812 2887
2096	0	0	Ki67+	 10818 2705
2097	0	0	Ki67+	 10826 2680
2098	0	0	Ki67+	 10843 2665
2099	0	0	Ki67+	 10852 2456
2100	0	0	Ki67+	 10857 2698
2101	0	0	Ki67+	 10863 2588
2102	0	0	Ki67+	 10866 2656
2103	0	0	Ki67+	 10867 2277
2104	0	0	Ki67+	 10869 2430
2105	0	0	Ki67+	 10870 2335
2106	0	0	Ki67+	 10873 2297
2107	0	0	Ki67+	 10876 2391
2108	0	0	Ki67+	 10877 2250
2109	0	0	Ki67+	 10877 2361
2110	0	0	Ki67+	 10880 2673
2111	0	0	Ki67+	 10884 2639
2112	0	0	Ki67+	 10885 2549
2113	0	0	Ki67+	 10893 2713
2114	0	0	Ki67+	 10894 2460
2115	0	0	Ki67+	 10899 2570
2116	0	0	Ki67+	 10903 2320
2117	0	0	Ki67+	 10904 2608
2118	0	0	Ki67+	 10906 2346
2119	0	0	Ki67+	 10908 2245
2120	0	0	Ki67+	 10908 2526
2121	0	0	Ki67+	 10910 2463
2122	0	0	Ki67+	 10916 2635
2123	0	0	Ki67+	 10918 2432
2124	0	0	Ki67+	 10923 2417
2125	0	0	Ki67+	 10938 2602
2126	0	0	Ki67+	 10939 2403
2127	0	0	Ki67+	 10940 2320
2128	0	0	Ki67+	 10944 2466
2129	0	0	Ki67+	 10946 2515
2130	0	0	Ki67+	 10947 2372
2131	0	0	Ki67+	 10948 2641
2132	0	0	Ki67+	 10950 2440
2133	0	0	Ki67+	 10963 2673
2134	0	0	Ki67+	 10967 2320
2135	0	0	Ki67+	 10972 2338
2136	0	0	Ki67+	 10972 2409
2137	0	0	Ki67+	 10973 2607
2138	0	0	Ki67+	 10975 2304
2139	0	0	Ki67+	 10975 2463
2140	0	0	Ki67+	 10977 2528
2141	0	0	Ki67+	 10982 2252
2142	0	0	Ki67+	 10983 2643
2143	0	0	Ki67+	 10987 2558
2144	0	0	Ki67+	 10988 2483
2145	0	0	Ki67+	 10993 2432
2146	0	0	Ki67+	 10993 2672
2147	0	0	Ki67+	 10994 2340
2148	0	0	Ki67+	 10997 2370
2149	0	0	Ki67+	 10998 2515
2150	0	0	Ki67+	 10999 2455
2151	0	0	Ki67+	 11002 2592
2152	0	0	Ki67+	 11003 2427
2153	0	0	Ki67+	 11009 2400
2154	0	0	Ki67+	 11012 2586
2155	0	0	Ki67+	 11014 2307
2156	0	0	Ki67+	 11015 2536
2157	0	0	Ki67+	 11016 2602
2158	0	0	Ki67+	 11022 2336
2159	0	0	Ki67+	 11023 2832
2160	0	0	Ki67+	 11026 2350
2161	0	0	Ki67+	 11032 2490
2162	0	0	Ki67+	 11035 2439
2163	0	0	Ki67+	 11036 2581
2164	0	0	Ki67+	 11037 2356
2165	0	0	Ki67+	 11042 2300
2166	0	0	Ki67+	 11042 2389
2167	0	0	Ki67+	 11043 2623
2168	0	0	Ki67+	 11043 2650
2169	0	0	Ki67+	 11046 2534
2170	0	0	Ki67+	 11055 2811
2171	0	0	Ki67+	 11055 2842
2172	0	0	Ki67+	 11059 2788
2173	0	0	Ki67+	 11060 2617
2174	0	0	Ki67+	 11061 2459
2175	0	0	Ki67+	 11061 2485
2176	0	0	Ki67+	 11061 2582
2177	0	0	Ki67+	 11064 2331
2178	0	0	Ki67+	 11064 2521
2179	0	0	Ki67+	 11067 2431
2180	0	0	Ki67+	 11068 2821
2181	0	0	Ki67+	 11070 2314
2182	0	0	Ki67+	 11074 2369
2183	0	0	Ki67+	 11078 2545
2184	0	0	Ki67+	 11086 2645
2185	0	0	Ki67+	 11089 2606
2186	0	0	Ki67+	 11094 2417
2187	0	0	Ki67+	 11095 2354
2188	0	0	Ki67+	 11095 2449
2189	0	0	Ki67+	 11098 2508
2190	0	0	Ki67+	 11100 2550
2191	0	0	Ki67+	 11101 2474
2192	0	0	Ki67+	 11105 2840
2193	0	0	Ki67+	 11107 2566
2194	0	0	Ki67+	 11109 2427
2195	0	0	Ki67+	 11112 2338
2196	0	0	Ki67+	 11114 2387
2197	0	0	Ki67+	 11115 2645
2198	0	0	Ki67+	 11117 2541
2199	0	0	Ki67+	 11119 2818
2200	0	0	Ki67+	 11121 2607
2201	0	0	Ki67+	 11122 2587
2202	0	0	Ki67+	 11123 2797
2203	0	0	Ki67+	 11127 2432
2204	0	0	Ki67+	 11129 2321
2205	0	0	Ki67+	 11129 2465
2206	0	0	Ki67+	 11133 2623
2207	0	0	Ki67+	 11136 2652
2208	0	0	Ki67+	 11137 2337
2209	0	0	Ki67+	 11137 2482
2210	0	0	Ki67+	 11140 2826
2211	0	0	Ki67+	 11142 2309
2212	0	0	Ki67+	 11142 2366
2213	0	0	Ki67+	 11142 2503
2214	0	0	Ki67+	 11145 2471
2215	0	0	Ki67+	 11149 2844
2216	0	0	Ki67+	 11150 2589
2217	0	0	Ki67+	 11154 2422
2218	0	0	Ki67+	 11160 2404
2219	0	0	Ki67+	 11162 2569
2220	0	0	Ki67+	 11165 2873
2221	0	0	Ki67+	 11169 2545
2222	0	0	Ki67+	 11169 2632
2223	0	0	Ki67+	 11171 2441
2224	0	0	Ki67+	 11172 2379
2225	0	0	Ki67+	 11173 2352
2226	0	0	Ki67+	 11173 2810
2227	0	0	Ki67+	 11179 2596
2228	0	0	Ki67+	 11179 2852
2229	0	0	Ki67+	 11181 2498
2230	0	0	Ki67+	 11182 2436
2231	0	0	Ki67+	 11184 2335
2232	0	0	Ki67+	 11188 2616
2233	0	0	Ki67+	 11189 2570
2234	0	0	Ki67+	 11198 2364
2235	0	0	Ki67+	 11198 2843
2236	0	0	Ki67+	 11200 2393
2237	0	0	Ki67+	 11200 2532
2238	0	0	Ki67+	 11201 2472
2239	0	0	Ki67+	 11207 2870
2240	0	0	Ki67+	 11210 2807
2241	0	0	Ki67+	 11211 2647
2242	0	0	Ki67+	 11213 2411
2243	0	0	Ki67+	 11213 2590
2244	0	0	Ki67+	 11213 2822
2245	0	0	Ki67+	 11215 2519
2246	0	0	Ki67+	 11218 2538
2247	0	0	Ki67+	 11219 2874
2248	0	0	Ki67+	 11220 2851
2249	0	0	Ki67+	 11226 2436
2250	0	0	Ki67+	 11227 2559
2251	0	0	Ki67+	 10482 2933
2252	0	0	Ki67+	 10717 2915
2253	0	0	Ki67+	 10741 2952
2254	0	0	Ki67+	 10753 2926
2255	0	0	Ki67+	 10762 2903
2256	0	0	Ki67+	 10765 2971
2257	0	0	Ki67+	 10772 3042
2258	0	0	Ki67+	 10786 2925
2259	0	0	Ki67+	 10789 3030
2260	0	0	Ki67+	 10791 3595
2261	0	0	Ki67+	 10792 3631
2262	0	0	Ki67+	 10795 3655
2263	0	0	Ki67+	 10810 3003
2264	0	0	Ki67+	 10816 2905
2265	0	0	Ki67+	 10828 3565
2266	0	0	Ki67+	 10829 3602
2267	0	0	Ki67+	 10834 3002
2268	0	0	Ki67+	 10837 2978
2269	0	0	Ki67+	 10837 3550
2270	0	0	Ki67+	 10841 3660
2271	0	0	Ki67+	 10856 3630
2272	0	0	Ki67+	 10859 2951
2273	0	0	Ki67+	 10861 3693
2274	0	0	Ki67+	 10862 3595
2275	0	0	Ki67+	 10873 3682
2276	0	0	Ki67+	 10880 3669
2277	0	0	Ki67+	 10897 3650
2278	0	0	Ki67+	 10903 3685
2279	0	0	Ki67+	 10938 3398
2280	0	0	Ki67+	 10972 3691
2281	0	0	Ki67+	 11033 3189
2282	0	0	Ki67+	 11079 3081
2283	0	0	Ki67+	 11081 3191
2284	0	0	Ki67+	 11085 3035
2285	0	0	Ki67+	 11088 3163
2286	0	0	Ki67+	 11100 2960
2287	0	0	Ki67+	 11102 3051
2288	0	0	Ki67+	 11105 2999
2289	0	0	Ki67+	 11115 3093
2290	0	0	Ki67+	 11118 2998
2291	0	0	Ki67+	 11126 3074
2292	0	0	Ki67+	 11145 2992
2293	0	0	Ki67+	 11185 3375
2294	0	0	Ki67+	 11199 3057
2295	0	0	Ki67+	 10874 3713
2296	0	0	Ki67+	 10439 5022
2297	0	0	Ki67+	 10456 5110
2298	0	0	Ki67+	 10468 4997
2299	0	0	Ki67+	 10470 5055
2300	0	0	Ki67+	 10499 5108
2301	0	0	Ki67+	 10532 5093
2302	0	0	Ki67+	 10533 4934
2303	0	0	Ki67+	 10542 4839
2304	0	0	Ki67+	 10546 4968
2305	0	0	Ki67+	 10559 5082
2306	0	0	Ki67+	 10566 4939
2307	0	0	Ki67+	 10568 5068
2308	0	0	Ki67+	 10569 4912
2309	0	0	Ki67+	 10595 5017
2310	0	0	Ki67+	 10604 4967
2311	0	0	Ki67+	 10617 5050
2312	0	0	Ki67+	 10623 5038
2313	0	0	Ki67+	 10641 5009
2314	0	0	Ki67+	 10641 5035
2315	0	0	Ki67+	 10678 5023
2316	0	0	Ki67+	 10693 4956
2317	0	0	Ki67+	 10698 4999
2318	0	0	Ki67+	 10705 4958
2319	0	0	Ki67+	 11069 5177
2320	0	0	Ki67+	 10438 5932
2321	0	0	Ki67+	 10460 5955
2322	0	0	Ki67+	 10484 6036
2323	0	0	Ki67+	 10497 5944
2324	0	0	Ki67+	 10502 5998
2325	0	0	Ki67+	 10510 5928
2326	0	0	Ki67+	 10540 6025
2327	0	0	Ki67+	 10548 5486
2328	0	0	Ki67+	 10589 5955
2329	0	0	Ki67+	 10591 5986
2330	0	0	Ki67+	 10607 6047
2331	0	0	Ki67+	 10610 6013
2332	0	0	Ki67+	 10624 5926
2333	0	0	Ki67+	 10636 6063
2334	0	0	Ki67+	 10641 5967
2335	0	0	Ki67+	 10657 6080
2336	0	0	Ki67+	 10660 5967
2337	0	0	Ki67+	 10697 5966
2338	0	0	Ki67+	 10702 6025
2339	0	0	Ki67+	 10721 6065
2340	0	0	Ki67+	 10834 5961
2341	0	0	Ki67+	 10956 5751
2342	0	0	Ki67+	 10447 6167
2343	0	0	Ki67+	 11202 6495
2344	0	0	Ki67+	 10681 7294
2345	0	0	Ki67+	 11121 7805
2346	0	0	Ki67+	 10758 8925
2347	0	0	Ki67+	 10670 9759
2348	0	0	Ki67+	 10932 12432
2349	0	0	Ki67+	 11176 12146
2350	0	0	Ki67+	 10988 13430
2351	0	0	Ki67+	 10762 14759
2352	0	0	Ki67+	 10827 14739
2353	0	0	Ki67+	 10828 14707
2354	0	0	Ki67+	 10832 14697
2355	0	0	Ki67+	 11070 14858
2356	0	0	Ki67+	 11070 15120
2357	0	0	Ki67+	 11107 14954
2358	0	0	Ki67+	 10963 15857
2359	0	0	Ki67+	 10724 16881
2360	0	0	Ki67+	 10998 16648
2361	0	0	Ki67+	 11206 16679
2362	0	0	Ki67+	 10701 17768
2363	0	0	Ki67+	 10781 17656
2364	0	0	Ki67+	 10805 17689
2365	0	0	Ki67+	 10985 17866
2366	0	0	Ki67+	 10747 19425
2367	0	0	Ki67+	 10900 19464
2368	0	0	Ki67+	 11098 19248
2369	0	0	Ki67+	 10601 20015
2370	0	0	Ki67+	 11235 2592
2371	0	0	Ki67+	 11239 2657
2372	0	0	Ki67+	 11240 2303
2373	0	0	Ki67+	 11241 2625
2374	0	0	Ki67+	 11243 2466
2375	0	0	Ki67+	 11245 2564
2376	0	0	Ki67+	 11252 2327
2377	0	0	Ki67+	 11252 2835
2378	0	0	Ki67+	 11257 2496
2379	0	0	Ki67+	 11257 2864
2380	0	0	Ki67+	 11259 2789
2381	0	0	Ki67+	 11261 2679
2382	0	0	Ki67+	 11263 2640
2383	0	0	Ki67+	 11264 2523
2384	0	0	Ki67+	 11265 2328
2385	0	0	Ki67+	 11267 2551
2386	0	0	Ki67+	 11268 2696
2387	0	0	Ki67+	 11272 2299
2388	0	0	Ki67+	 11275 2774
2389	0	0	Ki67+	 11278 2661
2390	0	0	Ki67+	 11280 2319
2391	0	0	Ki67+	 11283 2614
2392	0	0	Ki67+	 11286 2518
2393	0	0	Ki67+	 11288 2279
2394	0	0	Ki67+	 11289 2582
2395	0	0	Ki67+	 11289 2821
2396	0	0	Ki67+	 11290 2346
2397	0	0	Ki67+	 11290 2537
2398	0	0	Ki67+	 11291 2374
2399	0	0	Ki67+	 11291 2567
2400	0	0	Ki67+	 11293 2684
2401	0	0	Ki67+	 11298 2617
2402	0	0	Ki67+	 11300 2875
2403	0	0	Ki67+	 11304 2311
2404	0	0	Ki67+	 11305 2842
2405	0	0	Ki67+	 11307 2813
2406	0	0	Ki67+	 11310 2331
2407	0	0	Ki67+	 11310 2390
2408	0	0	Ki67+	 11313 2415
2409	0	0	Ki67+	 11317 2792
2410	0	0	Ki67+	 11319 2653
2411	0	0	Ki67+	 11320 2362
2412	0	0	Ki67+	 11322 2676
2413	0	0	Ki67+	 11326 2553
2414	0	0	Ki67+	 11326 2689
2415	0	0	Ki67+	 11327 2425
2416	0	0	Ki67+	 11335 2622
2417	0	0	Ki67+	 11338 2466
2418	0	0	Ki67+	 11340 2436
2419	0	0	Ki67+	 11341 2321
2420	0	0	Ki67+	 11341 2417
2421	0	0	Ki67+	 11342 2839
2422	0	0	Ki67+	 11343 2816
2423	0	0	Ki67+	 11344 2604
2424	0	0	Ki67+	 11355 2260
2425	0	0	Ki67+	 11356 2480
2426	0	0	Ki67+	 11357 2877
2427	0	0	Ki67+	 11358 2357
2428	0	0	Ki67+	 11358 2698
2429	0	0	Ki67+	 11360 2451
2430	0	0	Ki67+	 11361 2318
2431	0	0	Ki67+	 11361 2620
2432	0	0	Ki67+	 11362 2638
2433	0	0	Ki67+	 11362 2857
2434	0	0	Ki67+	 11366 2426
2435	0	0	Ki67+	 11371 2571
2436	0	0	Ki67+	 11371 2667
2437	0	0	Ki67+	 11371 2703
2438	0	0	Ki67+	 11376 2336
2439	0	0	Ki67+	 11376 2878
2440	0	0	Ki67+	 11377 2899
2441	0	0	Ki67+	 11382 2415
2442	0	0	Ki67+	 11382 2498
2443	0	0	Ki67+	 11386 2892
2444	0	0	Ki67+	 11387 2836
2445	0	0	Ki67+	 11389 2687
2446	0	0	Ki67+	 11392 2625
2447	0	0	Ki67+	 11393 2262
2448	0	0	Ki67+	 11394 2503
2449	0	0	Ki67+	 11396 2615
2450	0	0	Ki67+	 11398 2430
2451	0	0	Ki67+	 11401 2819
2452	0	0	Ki67+	 11402 2715
2453	0	0	Ki67+	 11403 2586
2454	0	0	Ki67+	 11404 2879
2455	0	0	Ki67+	 11405 2508
2456	0	0	Ki67+	 11406 2460
2457	0	0	Ki67+	 11411 2269
2458	0	0	Ki67+	 11418 2645
2459	0	0	Ki67+	 11421 2508
2460	0	0	Ki67+	 11422 2406
2461	0	0	Ki67+	 11423 2336
2462	0	0	Ki67+	 11424 2762
2463	0	0	Ki67+	 11425 2450
2464	0	0	Ki67+	 11426 2422
2465	0	0	Ki67+	 11426 2689
2466	0	0	Ki67+	 11426 2808
2467	0	0	Ki67+	 11434 2611
2468	0	0	Ki67+	 11434 2733
2469	0	0	Ki67+	 11435 2779
2470	0	0	Ki67+	 11436 2523
2471	0	0	Ki67+	 11437 2444
2472	0	0	Ki67+	 11438 2706
2473	0	0	Ki67+	 11443 2485
2474	0	0	Ki67+	 11444 2879
2475	0	0	Ki67+	 11447 2266
2476	0	0	Ki67+	 11447 2321
2477	0	0	Ki67+	 11448 2734
2478	0	0	Ki67+	 11451 2927
2479	0	0	Ki67+	 11452 2455
2480	0	0	Ki67+	 11452 2601
2481	0	0	Ki67+	 11452 2623
2482	0	0	Ki67+	 11456 2280
2483	0	0	Ki67+	 11458 2438
2484	0	0	Ki67+	 11458 2497
2485	0	0	Ki67+	 11458 2645
2486	0	0	Ki67+	 11459 2409
2487	0	0	Ki67+	 11462 2534
2488	0	0	Ki67+	 11462 2713
2489	0	0	Ki67+	 11469 2901
2490	0	0	Ki67+	 11475 2645
2491	0	0	Ki67+	 11478 2534
2492	0	0	Ki67+	 11478 2554
2493	0	0	Ki67+	 11479 2256
2494	0	0	Ki67+	 11481 2326
2495	0	0	Ki67+	 11481 2399
2496	0	0	Ki67+	 11482 2371
2497	0	0	Ki67+	 11483 2659
2498	0	0	Ki67+	 11485 2728
2499	0	0	Ki67+	 11490 2857
2500	0	0	Ki67+	 11491 2277
2501	0	0	Ki67+	 11494 2688
2502	0	0	Ki67+	 11496 2495
2503	0	0	Ki67+	 11496 2551
2504	0	0	Ki67+	 11500 2326
2505	0	0	Ki67+	 11509 2251
2506	0	0	Ki67+	 11513 2741
2507	0	0	Ki67+	 11514 2707
2508	0	0	Ki67+	 11515 2456
2509	0	0	Ki67+	 11516 2415
2510	0	0	Ki67+	 11520 2404
2511	0	0	Ki67+	 11521 2354
2512	0	0	Ki67+	 11523 2525
2513	0	0	Ki67+	 11524 2386
2514	0	0	Ki67+	 11528 2339
2515	0	0	Ki67+	 11531 2254
2516	0	0	Ki67+	 11532 2547
2517	0	0	Ki67+	 11532 2718
2518	0	0	Ki67+	 11537 2516
2519	0	0	Ki67+	 11539 2499
2520	0	0	Ki67+	 11547 2315
2521	0	0	Ki67+	 11550 2361
2522	0	0	Ki67+	 11551 2286
2523	0	0	Ki67+	 11552 2531
2524	0	0	Ki67+	 11553 2745
2525	0	0	Ki67+	 11554 2458
2526	0	0	Ki67+	 11558 2410
2527	0	0	Ki67+	 11564 2391
2528	0	0	Ki67+	 11568 2449
2529	0	0	Ki67+	 11569 2535
2530	0	0	Ki67+	 11570 2474
2531	0	0	Ki67+	 11570 2755
2532	0	0	Ki67+	 11578 2521
2533	0	0	Ki67+	 11580 2248
2534	0	0	Ki67+	 11580 2341
2535	0	0	Ki67+	 11582 2324
2536	0	0	Ki67+	 11585 2422
2537	0	0	Ki67+	 11587 2772
2538	0	0	Ki67+	 11591 2540
2539	0	0	Ki67+	 11592 2257
2540	0	0	Ki67+	 11592 2519
2541	0	0	Ki67+	 11593 2280
2542	0	0	Ki67+	 11599 2483
2543	0	0	Ki67+	 11604 2390
2544	0	0	Ki67+	 11605 2531
2545	0	0	Ki67+	 11614 2317
2546	0	0	Ki67+	 11620 2248
2547	0	0	Ki67+	 11621 2482
2548	0	0	Ki67+	 11626 2521
2549	0	0	Ki67+	 11630 2279
2550	0	0	Ki67+	 11635 2493
2551	0	0	Ki67+	 11641 2227
2552	0	0	Ki67+	 11641 2314
2553	0	0	Ki67+	 11641 2363
2554	0	0	Ki67+	 11645 2410
2555	0	0	Ki67+	 11652 2530
2556	0	0	Ki67+	 11654 2238
2557	0	0	Ki67+	 11656 2343
2558	0	0	Ki67+	 11658 2268
2559	0	0	Ki67+	 11658 2792
2560	0	0	Ki67+	 11659 2387
2561	0	0	Ki67+	 11665 2327
2562	0	0	Ki67+	 11672 2499
2563	0	0	Ki67+	 11673 2808
2564	0	0	Ki67+	 11674 2334
2565	0	0	Ki67+	 11675 2374
2566	0	0	Ki67+	 11676 2298
2567	0	0	Ki67+	 11682 2406
2568	0	0	Ki67+	 11685 2438
2569	0	0	Ki67+	 11687 2533
2570	0	0	Ki67+	 11696 2195
2571	0	0	Ki67+	 11696 2214
2572	0	0	Ki67+	 11697 2244
2573	0	0	Ki67+	 11699 2308
2574	0	0	Ki67+	 11700 2811
2575	0	0	Ki67+	 11703 2266
2576	0	0	Ki67+	 11704 2346
2577	0	0	Ki67+	 11706 2377
2578	0	0	Ki67+	 11709 2397
2579	0	0	Ki67+	 11713 2488
2580	0	0	Ki67+	 11717 2173
2581	0	0	Ki67+	 11720 2206
2582	0	0	Ki67+	 11723 2536
2583	0	0	Ki67+	 11725 2333
2584	0	0	Ki67+	 11727 2305
2585	0	0	Ki67+	 11727 2513
2586	0	0	Ki67+	 11733 2183
2587	0	0	Ki67+	 11734 2283
2588	0	0	Ki67+	 11735 2408
2589	0	0	Ki67+	 11737 2489
2590	0	0	Ki67+	 11739 2199
2591	0	0	Ki67+	 11739 2316
2592	0	0	Ki67+	 11741 2646
2593	0	0	Ki67+	 11742 2443
2594	0	0	Ki67+	 11743 2423
2595	0	0	Ki67+	 11745 2254
2596	0	0	Ki67+	 11755 2186
2597	0	0	Ki67+	 11757 2500
2598	0	0	Ki67+	 11758 2157
2599	0	0	Ki67+	 11758 2525
2600	0	0	Ki67+	 11759 2350
2601	0	0	Ki67+	 11760 2461
2602	0	0	Ki67+	 11763 2289
2603	0	0	Ki67+	 11767 2397
2604	0	0	Ki67+	 11773 2342
2605	0	0	Ki67+	 11776 2844
2606	0	0	Ki67+	 11777 2272
2607	0	0	Ki67+	 11778 2360
2608	0	0	Ki67+	 11779 2290
2609	0	0	Ki67+	 11780 2433
2610	0	0	Ki67+	 11781 2175
2611	0	0	Ki67+	 11781 2462
2612	0	0	Ki67+	 11781 2542
2613	0	0	Ki67+	 11783 2874
2614	0	0	Ki67+	 11788 2520
2615	0	0	Ki67+	 11795 2538
2616	0	0	Ki67+	 11796 2380
2617	0	0	Ki67+	 11807 2176
2618	0	0	Ki67+	 11810 2376
2619	0	0	Ki67+	 11811 2349
2620	0	0	Ki67+	 11814 2270
2621	0	0	Ki67+	 11816 2441
2622	0	0	Ki67+	 11823 2529
2623	0	0	Ki67+	 11825 2238
2624	0	0	Ki67+	 11831 2181
2625	0	0	Ki67+	 11832 2408
2626	0	0	Ki67+	 11834 2215
2627	0	0	Ki67+	 11834 2336
2628	0	0	Ki67+	 11836 2318
2629	0	0	Ki67+	 11837 2527
2630	0	0	Ki67+	 11840 2426
2631	0	0	Ki67+	 11841 2463
2632	0	0	Ki67+	 11843 2509
2633	0	0	Ki67+	 11848 2243
2634	0	0	Ki67+	 11849 2207
2635	0	0	Ki67+	 11849 2381
2636	0	0	Ki67+	 11854 2894
2637	0	0	Ki67+	 11855 2364
2638	0	0	Ki67+	 11856 2289
2639	0	0	Ki67+	 11861 2767
2640	0	0	Ki67+	 11864 2220
2641	0	0	Ki67+	 11869 2191
2642	0	0	Ki67+	 11870 2402
2643	0	0	Ki67+	 11879 2251
2644	0	0	Ki67+	 11883 2157
2645	0	0	Ki67+	 11886 2780
2646	0	0	Ki67+	 11890 2751
2647	0	0	Ki67+	 11908 2178
2648	0	0	Ki67+	 11909 2282
2649	0	0	Ki67+	 11910 2336
2650	0	0	Ki67+	 11914 2781
2651	0	0	Ki67+	 11922 2829
2652	0	0	Ki67+	 11924 2310
2653	0	0	Ki67+	 11925 2690
2654	0	0	Ki67+	 11926 2801
2655	0	0	Ki67+	 11932 2186
2656	0	0	Ki67+	 11932 2730
2657	0	0	Ki67+	 11944 2206
2658	0	0	Ki67+	 11945 2410
2659	0	0	Ki67+	 11949 2781
2660	0	0	Ki67+	 11955 2752
2661	0	0	Ki67+	 11961 2359
2662	0	0	Ki67+	 11968 2782
2663	0	0	Ki67+	 11975 2215
2664	0	0	Ki67+	 11979 2443
2665	0	0	Ki67+	 11982 2199
2666	0	0	Ki67+	 11982 2818
2667	0	0	Ki67+	 11983 2403
2668	0	0	Ki67+	 11986 2500
2669	0	0	Ki67+	 11989 2746
2670	0	0	Ki67+	 11991 2230
2671	0	0	Ki67+	 11991 2776
2672	0	0	Ki67+	 11994 2171
2673	0	0	Ki67+	 12000 2394
2674	0	0	Ki67+	 12002 2412
2675	0	0	Ki67+	 12003 2219
2676	0	0	Ki67+	 12007 2513
2677	0	0	Ki67+	 12016 2467
2678	0	0	Ki67+	 12017 2211
2679	0	0	Ki67+	 12019 2184
2680	0	0	Ki67+	 12019 2248
2681	0	0	Ki67+	 12020 2482
2682	0	0	Ki67+	 12022 2375
2683	0	0	Ki67+	 12024 2713
2684	0	0	Ki67+	 12026 2269
2685	0	0	Ki67+	 12026 2696
2686	0	0	Ki67+	 12027 2733
2687	0	0	Ki67+	 12027 2761
2688	0	0	Ki67+	 12030 2209
2689	0	0	Ki67+	 12031 2774
2690	0	0	Ki67+	 11420 3021
2691	0	0	Ki67+	 11532 2983
2692	0	0	Ki67+	 11768 3381
2693	0	0	Ki67+	 11771 3419
2694	0	0	Ki67+	 11781 2964
2695	0	0	Ki67+	 11789 2999
2696	0	0	Ki67+	 11803 3445
2697	0	0	Ki67+	 11807 3408
2698	0	0	Ki67+	 11810 3375
2699	0	0	Ki67+	 11811 3466
2700	0	0	Ki67+	 11817 3416
2701	0	0	Ki67+	 11835 3404
2702	0	0	Ki67+	 11841 2983
2703	0	0	Ki67+	 11845 3430
2704	0	0	Ki67+	 11848 3377
2705	0	0	Ki67+	 11853 3419
2706	0	0	Ki67+	 11856 3393
2707	0	0	Ki67+	 11857 2977
2708	0	0	Ki67+	 11866 3423
2709	0	0	Ki67+	 11872 3376
2710	0	0	Ki67+	 11874 3461
2711	0	0	Ki67+	 11875 2976
2712	0	0	Ki67+	 11878 3437
2713	0	0	Ki67+	 11886 3402
2714	0	0	Ki67+	 11900 3434
2715	0	0	Ki67+	 11900 3449
2716	0	0	Ki67+	 11906 2977
2717	0	0	Ki67+	 11910 3379
2718	0	0	Ki67+	 11922 3426
2719	0	0	Ki67+	 11924 3390
2720	0	0	Ki67+	 11932 3447
2721	0	0	Ki67+	 11787 4461
2722	0	0	Ki67+	 11909 4355
2723	0	0	Ki67+	 11937 4056
2724	0	0	Ki67+	 11948 4027
2725	0	0	Ki67+	 11966 3987
2726	0	0	Ki67+	 11987 4002
2727	0	0	Ki67+	 11994 4305
2728	0	0	Ki67+	 12011 3966
2729	0	0	Ki67+	 11709 5832
2730	0	0	Ki67+	 11713 5856
2731	0	0	Ki67+	 11742 5809
2732	0	0	Ki67+	 11754 5788
2733	0	0	Ki67+	 11778 5785
2734	0	0	Ki67+	 11821 5714
2735	0	0	Ki67+	 11833 5668
2736	0	0	Ki67+	 11867 5645
2737	0	0	Ki67+	 11870 5678
2738	0	0	Ki67+	 11887 6119
2739	0	0	Ki67+	 11889 5609
2740	0	0	Ki67+	 11898 6105
2741	0	0	Ki67+	 11911 6132
2742	0	0	Ki67+	 11913 5646
2743	0	0	Ki67+	 11914 5588
2744	0	0	Ki67+	 11921 6099
2745	0	0	Ki67+	 11923 6075
2746	0	0	Ki67+	 11935 5575
2747	0	0	Ki67+	 11959 6105
2748	0	0	Ki67+	 11960 5566
2749	0	0	Ki67+	 11960 6059
2750	0	0	Ki67+	 11966 5598
2751	0	0	Ki67+	 11982 6070
2752	0	0	Ki67+	 11982 6100
2753	0	0	Ki67+	 11986 6139
2754	0	0	Ki67+	 11988 5540
2755	0	0	Ki67+	 11994 5577
2756	0	0	Ki67+	 12004 5520
2757	0	0	Ki67+	 12004 6112
2758	0	0	Ki67+	 12006 6131
2759	0	0	Ki67+	 12013 5582
2760	0	0	Ki67+	 12023 5556
2761	0	0	Ki67+	 11482 6371
2762	0	0	Ki67+	 11690 6320
2763	0	0	Ki67+	 11709 6340
2764	0	0	Ki67+	 11734 6329
2765	0	0	Ki67+	 11744 6291
2766	0	0	Ki67+	 11755 6293
2767	0	0	Ki67+	 11755 6364
2768	0	0	Ki67+	 11785 6255
2769	0	0	Ki67+	 11798 6275
2770	0	0	Ki67+	 11815 6366
2771	0	0	Ki67+	 11833 6289
2772	0	0	Ki67+	 11851 6246
2773	0	0	Ki67+	 11859 6351
2774	0	0	Ki67+	 11866 6305
2775	0	0	Ki67+	 11867 6329
2776	0	0	Ki67+	 11874 6145
2777	0	0	Ki67+	 11887 6325
2778	0	0	Ki67+	 11904 6293
2779	0	0	Ki67+	 11905 6170
2780	0	0	Ki67+	 11907 6201
2781	0	0	Ki67+	 11921 6227
2782	0	0	Ki67+	 11924 6335
2783	0	0	Ki67+	 11930 6181
2784	0	0	Ki67+	 11933 6262
2785	0	0	Ki67+	 11937 6221
2786	0	0	Ki67+	 11940 6356
2787	0	0	Ki67+	 11942 6275
2788	0	0	Ki67+	 11947 6239
2789	0	0	Ki67+	 11952 6202
2790	0	0	Ki67+	 11958 6168
2791	0	0	Ki67+	 11967 6268
2792	0	0	Ki67+	 11970 6337
2793	0	0	Ki67+	 11973 6212
2794	0	0	Ki67+	 11983 6158
2795	0	0	Ki67+	 11984 6241
2796	0	0	Ki67+	 11994 6180
2797	0	0	Ki67+	 12008 6239
2798	0	0	Ki67+	 12015 6213
2799	0	0	Ki67+	 12019 6262
2800	0	0	Ki67+	 11997 7512
2801	0	0	Ki67+	 11659 10129
2802	0	0	Ki67+	 11821 9359
2803	0	0	Ki67+	 11288 10683
2804	0	0	Ki67+	 11535 13522
2805	0	0	Ki67+	 11674 13443
2806	0	0	Ki67+	 11745 15101
2807	0	0	Ki67+	 11244 16190
2808	0	0	Ki67+	 11642 17096
2809	0	0	Ki67+	 11723 16728
2810	0	0	Ki67+	 11261 18238
2811	0	0	Ki67+	 11295 18446
2812	0	0	Ki67+	 11810 18562
2813	0	0	Ki67+	 11658 20515
2814	0	0	Ki67+	 11674 20465
2815	0	0	Ki67+	 11823 22557
2816	0	0	Ki67+	 12034 2445
2817	0	0	Ki67+	 12039 2365
2818	0	0	Ki67+	 12050 2167
2819	0	0	Ki67+	 12052 2507
2820	0	0	Ki67+	 12053 2299
2821	0	0	Ki67+	 12054 2262
2822	0	0	Ki67+	 12055 2369
2823	0	0	Ki67+	 12056 2416
2824	0	0	Ki67+	 12057 2774
2825	0	0	Ki67+	 12058 2248
2826	0	0	Ki67+	 12059 2197
2827	0	0	Ki67+	 12064 2286
2828	0	0	Ki67+	 12068 2163
2829	0	0	Ki67+	 12072 2212
2830	0	0	Ki67+	 12072 2512
2831	0	0	Ki67+	 12074 2112
2832	0	0	Ki67+	 12074 2782
2833	0	0	Ki67+	 12075 2439
2834	0	0	Ki67+	 12075 2690
2835	0	0	Ki67+	 12076 2248
2836	0	0	Ki67+	 12076 2266
2837	0	0	Ki67+	 12077 2390
2838	0	0	Ki67+	 12080 2315
2839	0	0	Ki67+	 12084 2448
2840	0	0	Ki67+	 12084 2470
2841	0	0	Ki67+	 12086 2744
2842	0	0	Ki67+	 12087 2246
2843	0	0	Ki67+	 12090 2213
2844	0	0	Ki67+	 12093 2198
2845	0	0	Ki67+	 12094 2266
2846	0	0	Ki67+	 12094 2287
2847	0	0	Ki67+	 12098 2178
2848	0	0	Ki67+	 12099 2797
2849	0	0	Ki67+	 12100 2696
2850	0	0	Ki67+	 12107 2600
2851	0	0	Ki67+	 12108 2722
2852	0	0	Ki67+	 12109 2323
2853	0	0	Ki67+	 12112 2303
2854	0	0	Ki67+	 12112 2550
2855	0	0	Ki67+	 12113 2752
2856	0	0	Ki67+	 12115 2515
2857	0	0	Ki67+	 12117 2692
2858	0	0	Ki67+	 12118 2727
2859	0	0	Ki67+	 12121 2212
2860	0	0	Ki67+	 12123 2772
2861	0	0	Ki67+	 12126 2277
2862	0	0	Ki67+	 12126 2342
2863	0	0	Ki67+	 12126 2481
2864	0	0	Ki67+	 12128 2795
2865	0	0	Ki67+	 12129 2195
2866	0	0	Ki67+	 12134 2618
2867	0	0	Ki67+	 12135 2748
2868	0	0	Ki67+	 12136 2645
2869	0	0	Ki67+	 12137 2316
2870	0	0	Ki67+	 12142 2201
2871	0	0	Ki67+	 12142 2568
2872	0	0	Ki67+	 12148 2358
2873	0	0	Ki67+	 12148 2720
2874	0	0	Ki67+	 12148 2779
2875	0	0	Ki67+	 12151 2257
2876	0	0	Ki67+	 12156 2291
2877	0	0	Ki67+	 12156 2325
2878	0	0	Ki67+	 12157 2604
2879	0	0	Ki67+	 12159 2490
2880	0	0	Ki67+	 12162 2118
2881	0	0	Ki67+	 12163 2636
2882	0	0	Ki67+	 12166 2562
2883	0	0	Ki67+	 12168 2384
2884	0	0	Ki67+	 12168 2404
2885	0	0	Ki67+	 12169 2724
2886	0	0	Ki67+	 12171 2355
2887	0	0	Ki67+	 12174 2305
2888	0	0	Ki67+	 12174 2586
2889	0	0	Ki67+	 12175 2223
2890	0	0	Ki67+	 12177 2466
2891	0	0	Ki67+	 12179 2482
2892	0	0	Ki67+	 12181 2436
2893	0	0	Ki67+	 12183 2791
2894	0	0	Ki67+	 12185 2407
2895	0	0	Ki67+	 12186 2344
2896	0	0	Ki67+	 12187 2644
2897	0	0	Ki67+	 12190 2262
2898	0	0	Ki67+	 12194 2443
2899	0	0	Ki67+	 12194 2733
2900	0	0	Ki67+	 12196 2240
2901	0	0	Ki67+	 12198 2788
2902	0	0	Ki67+	 12200 2376
2903	0	0	Ki67+	 12201 2613
2904	0	0	Ki67+	 12203 2465
2905	0	0	Ki67+	 12203 2479
2906	0	0	Ki67+	 12205 2275
2907	0	0	Ki67+	 12207 2420
2908	0	0	Ki67+	 12208 2319
2909	0	0	Ki67+	 12208 2384
2910	0	0	Ki67+	 12209 2365
2911	0	0	Ki67+	 12209 2573
2912	0	0	Ki67+	 12214 2253
2913	0	0	Ki67+	 12217 2463
2914	0	0	Ki67+	 12217 2640
2915	0	0	Ki67+	 12218 2768
2916	0	0	Ki67+	 12220 2669
2917	0	0	Ki67+	 12221 2560
2918	0	0	Ki67+	 12222 2485
2919	0	0	Ki67+	 12225 2447
2920	0	0	Ki67+	 12228 2512
2921	0	0	Ki67+	 12228 2596
2922	0	0	Ki67+	 12232 2607
2923	0	0	Ki67+	 12234 2276
2924	0	0	Ki67+	 12237 2553
2925	0	0	Ki67+	 12238 2424
2926	0	0	Ki67+	 12238 2736
2927	0	0	Ki67+	 12242 2334
2928	0	0	Ki67+	 12242 2539
2929	0	0	Ki67+	 12243 2183
2930	0	0	Ki67+	 12243 2358
2931	0	0	Ki67+	 12245 2665
2932	0	0	Ki67+	 12246 2296
2933	0	0	Ki67+	 12246 2575
2934	0	0	Ki67+	 12249 2731
2935	0	0	Ki67+	 12251 2486
2936	0	0	Ki67+	 12253 2207
2937	0	0	Ki67+	 12253 2462
2938	0	0	Ki67+	 12253 2628
2939	0	0	Ki67+	 12256 2269
2940	0	0	Ki67+	 12257 2578
2941	0	0	Ki67+	 12264 2252
2942	0	0	Ki67+	 12264 2494
2943	0	0	Ki67+	 12265 2523
2944	0	0	Ki67+	 12268 2391
2945	0	0	Ki67+	 12270 2307
2946	0	0	Ki67+	 12270 2792
2947	0	0	Ki67+	 12271 2348
2948	0	0	Ki67+	 12276 2653
2949	0	0	Ki67+	 12277 2264
2950	0	0	Ki67+	 12282 2189
2951	0	0	Ki67+	 12284 2420
2952	0	0	Ki67+	 12284 2577
2953	0	0	Ki67+	 12285 2612
2954	0	0	Ki67+	 12285 2787
2955	0	0	Ki67+	 12286 2558
2956	0	0	Ki67+	 12286 2719
2957	0	0	Ki67+	 12291 2292
2958	0	0	Ki67+	 12294 2641
2959	0	0	Ki67+	 12295 2247
2960	0	0	Ki67+	 12296 2739
2961	0	0	Ki67+	 12299 2312
2962	0	0	Ki67+	 12299 2407
2963	0	0	Ki67+	 12300 2389
2964	0	0	Ki67+	 12301 2327
2965	0	0	Ki67+	 12302 2492
2966	0	0	Ki67+	 12303 2467
2967	0	0	Ki67+	 12304 2569
2968	0	0	Ki67+	 12305 2524
2969	0	0	Ki67+	 12307 2651
2970	0	0	Ki67+	 12308 2344
2971	0	0	Ki67+	 12311 2213
2972	0	0	Ki67+	 12314 2498
2973	0	0	Ki67+	 12315 2594
2974	0	0	Ki67+	 12316 2770
2975	0	0	Ki67+	 12318 2447
2976	0	0	Ki67+	 12320 2297
2977	0	0	Ki67+	 12321 2522
2978	0	0	Ki67+	 12322 2638
2979	0	0	Ki67+	 12323 2314
2980	0	0	Ki67+	 12324 2255
2981	0	0	Ki67+	 12325 2364
2982	0	0	Ki67+	 12327 2417
2983	0	0	Ki67+	 12330 2466
2984	0	0	Ki67+	 12331 2595
2985	0	0	Ki67+	 12336 2631
2986	0	0	Ki67+	 12340 2301
2987	0	0	Ki67+	 12342 2651
2988	0	0	Ki67+	 12344 2537
2989	0	0	Ki67+	 12344 2562
2990	0	0	Ki67+	 12346 2496
2991	0	0	Ki67+	 12351 2254
2992	0	0	Ki67+	 12351 2598
2993	0	0	Ki67+	 12354 2383
2994	0	0	Ki67+	 12355 2435
2995	0	0	Ki67+	 12358 2330
2996	0	0	Ki67+	 12358 2505
2997	0	0	Ki67+	 12362 2472
2998	0	0	Ki67+	 12363 2540
2999	0	0	Ki67+	 12365 2434
3000	0	0	Ki67+	 12367 2287
3001	0	0	Ki67+	 12367 2613
3002	0	0	Ki67+	 12369 2406
3003	0	0	Ki67+	 12372 2321
3004	0	0	Ki67+	 12374 2634
3005	0	0	Ki67+	 12379 2264
3006	0	0	Ki67+	 12383 2525
3007	0	0	Ki67+	 12383 2568
3008	0	0	Ki67+	 12385 2415
3009	0	0	Ki67+	 12388 2289
3010	0	0	Ki67+	 12392 2481
3011	0	0	Ki67+	 12393 2338
3012	0	0	Ki67+	 12397 2378
3013	0	0	Ki67+	 12398 2610
3014	0	0	Ki67+	 12400 2322
3015	0	0	Ki67+	 12400 2643
3016	0	0	Ki67+	 12406 2575
3017	0	0	Ki67+	 12412 2615
3018	0	0	Ki67+	 12413 2474
3019	0	0	Ki67+	 12416 2288
3020	0	0	Ki67+	 12416 2443
3021	0	0	Ki67+	 12417 2531
3022	0	0	Ki67+	 12420 2342
3023	0	0	Ki67+	 12421 2378
3024	0	0	Ki67+	 12421 2405
3025	0	0	Ki67+	 12423 2419
3026	0	0	Ki67+	 12424 2680
3027	0	0	Ki67+	 12429 2328
3028	0	0	Ki67+	 12429 2556
3029	0	0	Ki67+	 12430 2641
3030	0	0	Ki67+	 12431 2310
3031	0	0	Ki67+	 12432 2428
3032	0	0	Ki67+	 12433 2464
3033	0	0	Ki67+	 12437 2744
3034	0	0	Ki67+	 12441 2689
3035	0	0	Ki67+	 12442 2587
3036	0	0	Ki67+	 12445 2483
3037	0	0	Ki67+	 12449 2637
3038	0	0	Ki67+	 12449 2699
3039	0	0	Ki67+	 12451 2373
3040	0	0	Ki67+	 12453 2651
3041	0	0	Ki67+	 12454 2504
3042	0	0	Ki67+	 12458 2671
3043	0	0	Ki67+	 12459 2341
3044	0	0	Ki67+	 12459 2730
3045	0	0	Ki67+	 12460 2405
3046	0	0	Ki67+	 12468 2376
3047	0	0	Ki67+	 12470 2436
3048	0	0	Ki67+	 12470 2561
3049	0	0	Ki67+	 12472 2472
3050	0	0	Ki67+	 12475 2347
3051	0	0	Ki67+	 12479 2369
3052	0	0	Ki67+	 12479 2602
3053	0	0	Ki67+	 12482 2689
3054	0	0	Ki67+	 12486 2488
3055	0	0	Ki67+	 12486 2556
3056	0	0	Ki67+	 12487 2517
3057	0	0	Ki67+	 12488 2410
3058	0	0	Ki67+	 12488 2642
3059	0	0	Ki67+	 12493 2361
3060	0	0	Ki67+	 12503 2381
3061	0	0	Ki67+	 12503 2719
3062	0	0	Ki67+	 12506 2617
3063	0	0	Ki67+	 12508 2705
3064	0	0	Ki67+	 12509 2448
3065	0	0	Ki67+	 12509 2636
3066	0	0	Ki67+	 12512 2560
3067	0	0	Ki67+	 12516 2475
3068	0	0	Ki67+	 12516 2496
3069	0	0	Ki67+	 12520 2597
3070	0	0	Ki67+	 12522 2250
3071	0	0	Ki67+	 12522 2532
3072	0	0	Ki67+	 12523 2427
3073	0	0	Ki67+	 12525 2510
3074	0	0	Ki67+	 12525 2701
3075	0	0	Ki67+	 12526 2484
3076	0	0	Ki67+	 12528 2394
3077	0	0	Ki67+	 12537 2483
3078	0	0	Ki67+	 12539 2545
3079	0	0	Ki67+	 12539 2618
3080	0	0	Ki67+	 12542 2421
3081	0	0	Ki67+	 12543 2434
3082	0	0	Ki67+	 12543 2501
3083	0	0	Ki67+	 12546 2575
3084	0	0	Ki67+	 12548 2403
3085	0	0	Ki67+	 12549 2528
3086	0	0	Ki67+	 12554 2468
3087	0	0	Ki67+	 12555 2429
3088	0	0	Ki67+	 12562 2406
3089	0	0	Ki67+	 12563 2590
3090	0	0	Ki67+	 12565 2548
3091	0	0	Ki67+	 12571 2242
3092	0	0	Ki67+	 12573 2598
3093	0	0	Ki67+	 12577 2538
3094	0	0	Ki67+	 12580 2414
3095	0	0	Ki67+	 12580 2454
3096	0	0	Ki67+	 12580 2579
3097	0	0	Ki67+	 12581 2487
3098	0	0	Ki67+	 12585 2524
3099	0	0	Ki67+	 12589 2160
3100	0	0	Ki67+	 12600 2516
3101	0	0	Ki67+	 12603 2432
3102	0	0	Ki67+	 12603 2594
3103	0	0	Ki67+	 12609 2462
3104	0	0	Ki67+	 12613 2511
3105	0	0	Ki67+	 12620 2489
3106	0	0	Ki67+	 12622 2560
3107	0	0	Ki67+	 12624 2408
3108	0	0	Ki67+	 12630 2604
3109	0	0	Ki67+	 12632 2471
3110	0	0	Ki67+	 12639 2537
3111	0	0	Ki67+	 12643 2123
3112	0	0	Ki67+	 12646 2608
3113	0	0	Ki67+	 12647 2499
3114	0	0	Ki67+	 12651 2448
3115	0	0	Ki67+	 12652 2563
3116	0	0	Ki67+	 12653 2417
3117	0	0	Ki67+	 12654 2533
3118	0	0	Ki67+	 12662 2451
3119	0	0	Ki67+	 12672 2483
3120	0	0	Ki67+	 12676 2143
3121	0	0	Ki67+	 12680 2589
3122	0	0	Ki67+	 12681 2103
3123	0	0	Ki67+	 12685 2519
3124	0	0	Ki67+	 12691 2560
3125	0	0	Ki67+	 12697 2492
3126	0	0	Ki67+	 12699 2462
3127	0	0	Ki67+	 12707 2539
3128	0	0	Ki67+	 12709 2159
3129	0	0	Ki67+	 12711 2579
3130	0	0	Ki67+	 12712 2444
3131	0	0	Ki67+	 12713 2108
3132	0	0	Ki67+	 12715 2597
3133	0	0	Ki67+	 12726 2494
3134	0	0	Ki67+	 12726 2511
3135	0	0	Ki67+	 12732 2455
3136	0	0	Ki67+	 12733 2553
3137	0	0	Ki67+	 12738 2512
3138	0	0	Ki67+	 12740 2145
3139	0	0	Ki67+	 12754 2125
3140	0	0	Ki67+	 12762 2473
3141	0	0	Ki67+	 12765 2557
3142	0	0	Ki67+	 12767 2447
3143	0	0	Ki67+	 12767 2490
3144	0	0	Ki67+	 12771 2533
3145	0	0	Ki67+	 12777 2440
3146	0	0	Ki67+	 12780 2555
3147	0	0	Ki67+	 12781 2420
3148	0	0	Ki67+	 12788 2523
3149	0	0	Ki67+	 12792 2438
3150	0	0	Ki67+	 12793 2481
3151	0	0	Ki67+	 12797 2399
3152	0	0	Ki67+	 12800 2190
3153	0	0	Ki67+	 12800 2471
3154	0	0	Ki67+	 12814 2159
3155	0	0	Ki67+	 12817 2131
3156	0	0	Ki67+	 12115 3686
3157	0	0	Ki67+	 12119 3650
3158	0	0	Ki67+	 12367 3625
3159	0	0	Ki67+	 12037 3976
3160	0	0	Ki67+	 12048 3969
3161	0	0	Ki67+	 12078 4257
3162	0	0	Ki67+	 12125 3834
3163	0	0	Ki67+	 12151 3802
3164	0	0	Ki67+	 12259 3707
3165	0	0	Ki67+	 12279 4140
3166	0	0	Ki67+	 12473 4032
3167	0	0	Ki67+	 12736 3815
3168	0	0	Ki67+	 12746 3803
3169	0	0	Ki67+	 12787 3899
3170	0	0	Ki67+	 12238 5109
3171	0	0	Ki67+	 12243 5092
3172	0	0	Ki67+	 12258 5029
3173	0	0	Ki67+	 12261 5118
3174	0	0	Ki67+	 12276 5067
3175	0	0	Ki67+	 12287 5010
3176	0	0	Ki67+	 12289 5052
3177	0	0	Ki67+	 12299 5107
3178	0	0	Ki67+	 12308 4998
3179	0	0	Ki67+	 12313 4556
3180	0	0	Ki67+	 12317 5065
3181	0	0	Ki67+	 12319 5053
3182	0	0	Ki67+	 12321 4905
3183	0	0	Ki67+	 12334 5001
3184	0	0	Ki67+	 12339 5092
3185	0	0	Ki67+	 12350 4990
3186	0	0	Ki67+	 12358 5085
3187	0	0	Ki67+	 12364 5055
3188	0	0	Ki67+	 12368 5003
3189	0	0	Ki67+	 12377 4958
3190	0	0	Ki67+	 12387 5009
3191	0	0	Ki67+	 12399 5021
3192	0	0	Ki67+	 12401 4942
3193	0	0	Ki67+	 12412 5015
3194	0	0	Ki67+	 12412 5025
3195	0	0	Ki67+	 12419 4987
3196	0	0	Ki67+	 12430 4976
3197	0	0	Ki67+	 12434 5050
3198	0	0	Ki67+	 12444 4999
3199	0	0	Ki67+	 12447 4924
3200	0	0	Ki67+	 12452 5039
3201	0	0	Ki67+	 12459 4957
3202	0	0	Ki67+	 12474 5018
3203	0	0	Ki67+	 12477 4920
3204	0	0	Ki67+	 12489 4894
3205	0	0	Ki67+	 12502 4960
3206	0	0	Ki67+	 12512 4986
3207	0	0	Ki67+	 12526 4893
3208	0	0	Ki67+	 12529 4925
3209	0	0	Ki67+	 12543 4986
3210	0	0	Ki67+	 12547 4895
3211	0	0	Ki67+	 12570 4929
3212	0	0	Ki67+	 12573 4971
3213	0	0	Ki67+	 12575 4885
3214	0	0	Ki67+	 12598 4909
3215	0	0	Ki67+	 12601 4942
3216	0	0	Ki67+	 12614 4981
3217	0	0	Ki67+	 12619 4940
3218	0	0	Ki67+	 12622 4885
3219	0	0	Ki67+	 12629 4874
3220	0	0	Ki67+	 12639 4977
3221	0	0	Ki67+	 12648 4906
3222	0	0	Ki67+	 12651 4925
3223	0	0	Ki67+	 12652 4872
3224	0	0	Ki67+	 12659 4939
3225	0	0	Ki67+	 12664 4863
3226	0	0	Ki67+	 12667 4901
3227	0	0	Ki67+	 12682 4958
3228	0	0	Ki67+	 12683 4943
3229	0	0	Ki67+	 12688 4857
3230	0	0	Ki67+	 12697 4919
3231	0	0	Ki67+	 12702 4939
3232	0	0	Ki67+	 12722 4914
3233	0	0	Ki67+	 12733 4943
3234	0	0	Ki67+	 12760 4902
3235	0	0	Ki67+	 12782 4923
3236	0	0	Ki67+	 12800 4956
3237	0	0	Ki67+	 12812 4783
3238	0	0	Ki67+	 12033 5501
3239	0	0	Ki67+	 12043 5540
3240	0	0	Ki67+	 12050 5560
3241	0	0	Ki67+	 12058 5535
3242	0	0	Ki67+	 12067 5599
3243	0	0	Ki67+	 12072 5476
3244	0	0	Ki67+	 12076 5563
3245	0	0	Ki67+	 12086 6091
3246	0	0	Ki67+	 12104 5466
3247	0	0	Ki67+	 12104 6084
3248	0	0	Ki67+	 12113 5532
3249	0	0	Ki67+	 12127 5518
3250	0	0	Ki67+	 12132 5482
3251	0	0	Ki67+	 12135 5532
3252	0	0	Ki67+	 12142 5549
3253	0	0	Ki67+	 12146 5466
3254	0	0	Ki67+	 12147 5519
3255	0	0	Ki67+	 12161 5493
3256	0	0	Ki67+	 12162 5510
3257	0	0	Ki67+	 12175 5503
3258	0	0	Ki67+	 12192 5483
3259	0	0	Ki67+	 12193 5539
3260	0	0	Ki67+	 12196 5520
3261	0	0	Ki67+	 12200 5436
3262	0	0	Ki67+	 12222 5503
3263	0	0	Ki67+	 12225 5419
3264	0	0	Ki67+	 12241 5466
3265	0	0	Ki67+	 12253 5403
3266	0	0	Ki67+	 12256 5470
3267	0	0	Ki67+	 12283 5377
3268	0	0	Ki67+	 12286 5487
3269	0	0	Ki67+	 12296 5822
3270	0	0	Ki67+	 12300 5500
3271	0	0	Ki67+	 12307 5358
3272	0	0	Ki67+	 12313 5463
3273	0	0	Ki67+	 12315 5489
3274	0	0	Ki67+	 12317 5527
3275	0	0	Ki67+	 12318 5390
3276	0	0	Ki67+	 12326 5413
3277	0	0	Ki67+	 12337 5440
3278	0	0	Ki67+	 12341 5343
3279	0	0	Ki67+	 12347 5728
3280	0	0	Ki67+	 12356 5402
3281	0	0	Ki67+	 12369 5361
3282	0	0	Ki67+	 12383 5376
3283	0	0	Ki67+	 12447 5412
3284	0	0	Ki67+	 12451 5797
3285	0	0	Ki67+	 12665 5740
3286	0	0	Ki67+	 12768 5442
3287	0	0	Ki67+	 12809 5330
3288	0	0	Ki67+	 12813 5744
3289	0	0	Ki67+	 12824 5722
3290	0	0	Ki67+	 12033 6212
3291	0	0	Ki67+	 12035 6172
3292	0	0	Ki67+	 12036 6098
3293	0	0	Ki67+	 12057 6137
3294	0	0	Ki67+	 12059 6190
3295	0	0	Ki67+	 12061 6156
3296	0	0	Ki67+	 12063 6237
3297	0	0	Ki67+	 12083 6186
3298	0	0	Ki67+	 12093 6139
3299	0	0	Ki67+	 12093 6221
3300	0	0	Ki67+	 12110 6214
3301	0	0	Ki67+	 12118 6274
3302	0	0	Ki67+	 12123 6229
3303	0	0	Ki67+	 12125 6171
3304	0	0	Ki67+	 12138 6203
3305	0	0	Ki67+	 12156 6194
3306	0	0	Ki67+	 12384 6191
3307	0	0	Ki67+	 12407 6187
3308	0	0	Ki67+	 12635 6123
3309	0	0	Ki67+	 12655 7134
3310	0	0	Ki67+	 12587 8945
3311	0	0	Ki67+	 12133 10686
3312	0	0	Ki67+	 12443 12730
3313	0	0	Ki67+	 12116 17591
3314	0	0	Ki67+	 12795 17826
3315	0	0	Ki67+	 12815 18860
3316	0	0	Ki67+	 12336 19312
3317	0	0	Ki67+	 12040 21229
3318	0	0	Ki67+	 12843 2161
3319	0	0	Ki67+	 12850 2181
3320	0	0	Ki67+	 12856 2224
3321	0	0	Ki67+	 12981 4080
3322	0	0	Ki67+	 13080 3902
3323	0	0	Ki67+	 13496 3956
3324	0	0	Ki67+	 13509 3621
3325	0	0	Ki67+	 13554 3659
3326	0	0	Ki67+	 13576 3732
3327	0	0	Ki67+	 13576 3831
3328	0	0	Ki67+	 13597 3725
3329	0	0	Ki67+	 13607 3756
3330	0	0	Ki67+	 13624 3753
3331	0	0	Ki67+	 13626 3790
3332	0	0	Ki67+	 12836 4805
3333	0	0	Ki67+	 12841 4762
3334	0	0	Ki67+	 12874 4822
3335	0	0	Ki67+	 12889 4786
3336	0	0	Ki67+	 12891 4750
3337	0	0	Ki67+	 12999 4936
3338	0	0	Ki67+	 13016 4912
3339	0	0	Ki67+	 13038 4900
3340	0	0	Ki67+	 13040 4917
3341	0	0	Ki67+	 13066 4267
3342	0	0	Ki67+	 13105 5034
3343	0	0	Ki67+	 13134 4704
3344	0	0	Ki67+	 13178 4958
3345	0	0	Ki67+	 13182 4928
3346	0	0	Ki67+	 13189 4774
3347	0	0	Ki67+	 13230 4777
3348	0	0	Ki67+	 13234 4726
3349	0	0	Ki67+	 13244 4750
3350	0	0	Ki67+	 13248 4760
3351	0	0	Ki67+	 13257 5046
3352	0	0	Ki67+	 13260 4920
3353	0	0	Ki67+	 13274 5054
3354	0	0	Ki67+	 12843 5306
3355	0	0	Ki67+	 12850 5261
3356	0	0	Ki67+	 12852 5367
3357	0	0	Ki67+	 12855 5346
3358	0	0	Ki67+	 12893 5232
3359	0	0	Ki67+	 12896 5281
3360	0	0	Ki67+	 12909 5237
3361	0	0	Ki67+	 12909 5276
3362	0	0	Ki67+	 12924 5385
3363	0	0	Ki67+	 12926 5262
3364	0	0	Ki67+	 12929 5304
3365	0	0	Ki67+	 12932 5372
3366	0	0	Ki67+	 12941 5242
3367	0	0	Ki67+	 12946 5298
3368	0	0	Ki67+	 12951 5275
3369	0	0	Ki67+	 12978 5326
3370	0	0	Ki67+	 12980 5249
3371	0	0	Ki67+	 13022 5191
3372	0	0	Ki67+	 13032 5151
3373	0	0	Ki67+	 13036 5180
3374	0	0	Ki67+	 13048 5157
3375	0	0	Ki67+	 13068 5174
3376	0	0	Ki67+	 13069 5135
3377	0	0	Ki67+	 13096 5152
3378	0	0	Ki67+	 13100 5133
3379	0	0	Ki67+	 13112 5182
3380	0	0	Ki67+	 13118 5137
3381	0	0	Ki67+	 13126 5092
3382	0	0	Ki67+	 13138 5151
3383	0	0	Ki67+	 13173 5106
3384	0	0	Ki67+	 13175 5221
3385	0	0	Ki67+	 13194 5209
3386	0	0	Ki67+	 13270 5545
3387	0	0	Ki67+	 13584 5494
3388	0	0	Ki67+	 12984 5974
3389	0	0	Ki67+	 13059 5912
3390	0	0	Ki67+	 13070 6876
3391	0	0	Ki67+	 13154 7078
3392	0	0	Ki67+	 13401 8040
3393	0	0	Ki67+	 13612 8022
3394	0	0	Ki67+	 12845 8657
3395	0	0	Ki67+	 12876 8562
3396	0	0	Ki67+	 13577 8327
3397	0	0	Ki67+	 13583 8311
3398	0	0	Ki67+	 13583 8411
3399	0	0	Ki67+	 13584 8373
3400	0	0	Ki67+	 13593 8313
3401	0	0	Ki67+	 13607 8407
3402	0	0	Ki67+	 13613 8288
3403	0	0	Ki67+	 13620 8335
3404	0	0	Ki67+	 13624 8315
3405	0	0	Ki67+	 13628 8270
3406	0	0	Ki67+	 13065 10652
3407	0	0	Ki67+	 13150 10522
3408	0	0	Ki67+	 13172 10631
3409	0	0	Ki67+	 13181 10600
3410	0	0	Ki67+	 13189 10621
3411	0	0	Ki67+	 13521 10637
3412	0	0	Ki67+	 13170 10686
3413	0	0	Ki67+	 13286 11003
3414	0	0	Ki67+	 13447 11978
3415	0	0	Ki67+	 13278 12890
3416	0	0	Ki67+	 13424 13218
3417	0	0	Ki67+	 13430 13919
3418	0	0	Ki67+	 13595 14237
3419	0	0	Ki67+	 13606 14198
3420	0	0	Ki67+	 12886 17404
3421	0	0	Ki67+	 12917 17408
3422	0	0	Ki67+	 13140 18176
3423	0	0	Ki67+	 13563 18750
3424	0	0	Ki67+	 13595 18825
3425	0	0	Ki67+	 12933 19837
3426	0	0	Ki67+	 13485 20763
3427	0	0	Ki67+	 13923 3294
3428	0	0	Ki67+	 14083 3283
3429	0	0	Ki67+	 14096 3291
3430	0	0	Ki67+	 14239 3120
3431	0	0	Ki67+	 14297 3456
3432	0	0	Ki67+	 14300 3496
3433	0	0	Ki67+	 14371 3130
3434	0	0	Ki67+	 14373 2962
3435	0	0	Ki67+	 14378 3553
3436	0	0	Ki67+	 14380 2938
3437	0	0	Ki67+	 14400 2928
3438	0	0	Ki67+	 14408 2968
3439	0	0	Ki67+	 14421 2961
3440	0	0	Ki67+	 13734 3762
3441	0	0	Ki67+	 13861 3963
3442	0	0	Ki67+	 13921 3844
3443	0	0	Ki67+	 14083 3984
3444	0	0	Ki67+	 14118 3962
3445	0	0	Ki67+	 14179 3745
3446	0	0	Ki67+	 14205 3979
3447	0	0	Ki67+	 14217 3908
3448	0	0	Ki67+	 14220 3950
3449	0	0	Ki67+	 14237 3769
3450	0	0	Ki67+	 14278 4490
3451	0	0	Ki67+	 14285 4464
3452	0	0	Ki67+	 14305 4447
3453	0	0	Ki67+	 14306 3949
3454	0	0	Ki67+	 14317 4486
3455	0	0	Ki67+	 14319 4432
3456	0	0	Ki67+	 14346 3816
3457	0	0	Ki67+	 14348 4465
3458	0	0	Ki67+	 14353 4425
3459	0	0	Ki67+	 14361 4489
3460	0	0	Ki67+	 14386 4436
3461	0	0	Ki67+	 14403 4469
3462	0	0	Ki67+	 14418 4015
3463	0	0	Ki67+	 14419 3785
3464	0	0	Ki67+	 14429 3958
3465	0	0	Ki67+	 14212 4566
3466	0	0	Ki67+	 14226 4590
3467	0	0	Ki67+	 14239 5173
3468	0	0	Ki67+	 14248 5156
3469	0	0	Ki67+	 14279 4540
3470	0	0	Ki67+	 14311 4670
3471	0	0	Ki67+	 14312 4523
3472	0	0	Ki67+	 14319 4616
3473	0	0	Ki67+	 14331 5284
3474	0	0	Ki67+	 14349 4634
3475	0	0	Ki67+	 14355 4532
3476	0	0	Ki67+	 14355 4603
3477	0	0	Ki67+	 14367 5067
3478	0	0	Ki67+	 14374 4641
3479	0	0	Ki67+	 14386 4621
3480	0	0	Ki67+	 14393 4548
3481	0	0	Ki67+	 14397 4600
3482	0	0	Ki67+	 14404 4562
3483	0	0	Ki67+	 14407 4810
3484	0	0	Ki67+	 14409 4830
3485	0	0	Ki67+	 14419 4844
3486	0	0	Ki67+	 14423 5102
3487	0	0	Ki67+	 14430 4564
3488	0	0	Ki67+	 14128 5553
3489	0	0	Ki67+	 14143 5576
3490	0	0	Ki67+	 14159 5395
3491	0	0	Ki67+	 14161 5422
3492	0	0	Ki67+	 14171 5600
3493	0	0	Ki67+	 14181 5445
3494	0	0	Ki67+	 14187 5919
3495	0	0	Ki67+	 14281 6030
3496	0	0	Ki67+	 14286 6043
3497	0	0	Ki67+	 14281 6129
3498	0	0	Ki67+	 14292 6149
3499	0	0	Ki67+	 14293 6165
3500	0	0	Ki67+	 14301 6121
3501	0	0	Ki67+	 14311 6178
3502	0	0	Ki67+	 14317 6189
3503	0	0	Ki67+	 14330 6234
3504	0	0	Ki67+	 14337 6201
3505	0	0	Ki67+	 14356 6213
3506	0	0	Ki67+	 14404 6213
3507	0	0	Ki67+	 14421 6185
3508	0	0	Ki67+	 13641 8289
3509	0	0	Ki67+	 13643 8355
3510	0	0	Ki67+	 13656 8285
3511	0	0	Ki67+	 13664 8474
3512	0	0	Ki67+	 13669 8496
3513	0	0	Ki67+	 13671 8258
3514	0	0	Ki67+	 13692 8293
3515	0	0	Ki67+	 13692 8436
3516	0	0	Ki67+	 13693 8250
3517	0	0	Ki67+	 13704 8271
3518	0	0	Ki67+	 13715 8260
3519	0	0	Ki67+	 13720 8479
3520	0	0	Ki67+	 13732 8282
3521	0	0	Ki67+	 13760 8271
3522	0	0	Ki67+	 13766 8305
3523	0	0	Ki67+	 13770 8454
3524	0	0	Ki67+	 13791 8389
3525	0	0	Ki67+	 13816 8383
3526	0	0	Ki67+	 13826 8412
3527	0	0	Ki67+	 13835 8421
3528	0	0	Ki67+	 13836 8469
3529	0	0	Ki67+	 13858 8202
3530	0	0	Ki67+	 13859 8421
3531	0	0	Ki67+	 13884 8231
3532	0	0	Ki67+	 13923 8510
3533	0	0	Ki67+	 13924 8405
3534	0	0	Ki67+	 13943 8434
3535	0	0	Ki67+	 13947 8395
3536	0	0	Ki67+	 13949 8465
3537	0	0	Ki67+	 13970 8424
3538	0	0	Ki67+	 13974 8498
3539	0	0	Ki67+	 13998 8490
3540	0	0	Ki67+	 14062 8464
3541	0	0	Ki67+	 13767 8519
3542	0	0	Ki67+	 13821 8602
3543	0	0	Ki67+	 13894 8521
3544	0	0	Ki67+	 14065 8855
3545	0	0	Ki67+	 13989 9461
3546	0	0	Ki67+	 14103 9960
3547	0	0	Ki67+	 14169 10028
3548	0	0	Ki67+	 14172 9423
3549	0	0	Ki67+	 14308 9675
3550	0	0	Ki67+	 14331 9714
3551	0	0	Ki67+	 14336 9658
3552	0	0	Ki67+	 14346 9702
3553	0	0	Ki67+	 14369 9779
3554	0	0	Ki67+	 14382 9645
3555	0	0	Ki67+	 14400 9724
3556	0	0	Ki67+	 14402 9676
3557	0	0	Ki67+	 14413 9679
3558	0	0	Ki67+	 14419 9708
3559	0	0	Ki67+	 14427 9727
3560	0	0	Ki67+	 13687 10491
3561	0	0	Ki67+	 13898 10662
3562	0	0	Ki67+	 13991 10328
3563	0	0	Ki67+	 13996 10364
3564	0	0	Ki67+	 13997 10394
3565	0	0	Ki67+	 14000 10307
3566	0	0	Ki67+	 14009 10406
3567	0	0	Ki67+	 14026 10434
3568	0	0	Ki67+	 14027 10352
3569	0	0	Ki67+	 14036 10448
3570	0	0	Ki67+	 14051 10266
3571	0	0	Ki67+	 14073 10437
3572	0	0	Ki67+	 14087 10273
3573	0	0	Ki67+	 14093 10493
3574	0	0	Ki67+	 14123 10204
3575	0	0	Ki67+	 14124 10311
3576	0	0	Ki67+	 14139 10359
3577	0	0	Ki67+	 14145 10269
3578	0	0	Ki67+	 14146 10472
3579	0	0	Ki67+	 14227 10373
3580	0	0	Ki67+	 14317 10591
3581	0	0	Ki67+	 14328 10617
3582	0	0	Ki67+	 14290 11885
3583	0	0	Ki67+	 13759 13076
3584	0	0	Ki67+	 13799 13102
3585	0	0	Ki67+	 13941 13035
3586	0	0	Ki67+	 13686 14077
3587	0	0	Ki67+	 13701 14089
3588	0	0	Ki67+	 13839 13898
3589	0	0	Ki67+	 14297 13537
3590	0	0	Ki67+	 14416 13342
3591	0	0	Ki67+	 13633 14180
3592	0	0	Ki67+	 13659 14127
3593	0	0	Ki67+	 14073 14544
3594	0	0	Ki67+	 13735 16275
3595	0	0	Ki67+	 13738 16353
3596	0	0	Ki67+	 13765 16294
3597	0	0	Ki67+	 13674 16720
3598	0	0	Ki67+	 13693 18600
3599	0	0	Ki67+	 13688 22681
3600	0	0	Ki67+	 13744 22228
3601	0	0	Ki67+	 13968 22548
3602	0	0	Ki67+	 14159 22378
3603	0	0	Ki67+	 14433 2935
3604	0	0	Ki67+	 14437 2963
3605	0	0	Ki67+	 14446 3135
3606	0	0	Ki67+	 14476 2936
3607	0	0	Ki67+	 14486 2969
3608	0	0	Ki67+	 14489 2924
3609	0	0	Ki67+	 14502 3027
3610	0	0	Ki67+	 14503 3000
3611	0	0	Ki67+	 14519 2917
3612	0	0	Ki67+	 14520 2998
3613	0	0	Ki67+	 14531 2898
3614	0	0	Ki67+	 14534 2954
3615	0	0	Ki67+	 14548 2946
3616	0	0	Ki67+	 14557 3050
3617	0	0	Ki67+	 14616 2912
3618	0	0	Ki67+	 14620 2879
3619	0	0	Ki67+	 14621 2821
3620	0	0	Ki67+	 14652 2932
3621	0	0	Ki67+	 14664 2974
3622	0	0	Ki67+	 14678 3141
3623	0	0	Ki67+	 14684 2931
3624	0	0	Ki67+	 14718 2920
3625	0	0	Ki67+	 14726 2952
3626	0	0	Ki67+	 14749 2957
3627	0	0	Ki67+	 14755 2946
3628	0	0	Ki67+	 14780 2996
3629	0	0	Ki67+	 14788 2909
3630	0	0	Ki67+	 14803 3012
3631	0	0	Ki67+	 14825 2927
3632	0	0	Ki67+	 14828 2987
3633	0	0	Ki67+	 14831 2875
3634	0	0	Ki67+	 14845 2896
3635	0	0	Ki67+	 14860 2927
3636	0	0	Ki67+	 14905 3015
3637	0	0	Ki67+	 14912 3086
3638	0	0	Ki67+	 14937 2989
3639	0	0	Ki67+	 14958 3099
3640	0	0	Ki67+	 14969 3073
3641	0	0	Ki67+	 15031 3046
3642	0	0	Ki67+	 15031 3157
3643	0	0	Ki67+	 15041 3116
3644	0	0	Ki67+	 15046 3144
3645	0	0	Ki67+	 15056 2982
3646	0	0	Ki67+	 15056 3125
3647	0	0	Ki67+	 15070 3096
3648	0	0	Ki67+	 15075 3182
3649	0	0	Ki67+	 15086 3153
3650	0	0	Ki67+	 15095 3126
3651	0	0	Ki67+	 15100 2844
3652	0	0	Ki67+	 15115 2881
3653	0	0	Ki67+	 15123 2835
3654	0	0	Ki67+	 15126 2773
3655	0	0	Ki67+	 15127 2925
3656	0	0	Ki67+	 15134 2905
3657	0	0	Ki67+	 15141 2956
3658	0	0	Ki67+	 15144 2766
3659	0	0	Ki67+	 15156 2853
3660	0	0	Ki67+	 15162 2834
3661	0	0	Ki67+	 15168 2805
3662	0	0	Ki67+	 15180 3139
3663	0	0	Ki67+	 15195 3149
3664	0	0	Ki67+	 15206 3005
3665	0	0	Ki67+	 15207 3036
3666	0	0	Ki67+	 15209 2960
3667	0	0	Ki67+	 15211 3064
3668	0	0	Ki67+	 15213 2535
3669	0	0	Ki67+	 15218 3089
3670	0	0	Ki67+	 15223 3018
3671	0	0	Ki67+	 15225 2551
3672	0	0	Ki67+	 15229 3112
3673	0	0	Ki67+	 14475 3275
3674	0	0	Ki67+	 14494 3449
3675	0	0	Ki67+	 14495 3363
3676	0	0	Ki67+	 14523 3344
3677	0	0	Ki67+	 14548 3839
3678	0	0	Ki67+	 14564 3512
3679	0	0	Ki67+	 14608 3499
3680	0	0	Ki67+	 14625 3751
3681	0	0	Ki67+	 14628 3494
3682	0	0	Ki67+	 14653 3712
3683	0	0	Ki67+	 14665 3394
3684	0	0	Ki67+	 14666 3509
3685	0	0	Ki67+	 14666 3534
3686	0	0	Ki67+	 14668 3742
3687	0	0	Ki67+	 14671 3910
3688	0	0	Ki67+	 14673 3676
3689	0	0	Ki67+	 14678 3713
3690	0	0	Ki67+	 14684 3536
3691	0	0	Ki67+	 14690 3524
3692	0	0	Ki67+	 14690 3572
3693	0	0	Ki67+	 14692 3652
3694	0	0	Ki67+	 14695 3710
3695	0	0	Ki67+	 14702 3733
3696	0	0	Ki67+	 14703 3938
3697	0	0	Ki67+	 14706 3273
3698	0	0	Ki67+	 14706 3546
3699	0	0	Ki67+	 14708 3354
3700	0	0	Ki67+	 14710 3600
3701	0	0	Ki67+	 14711 3571
3702	0	0	Ki67+	 14711 3618
3703	0	0	Ki67+	 14712 3507
3704	0	0	Ki67+	 14712 3639
3705	0	0	Ki67+	 14712 3675
3706	0	0	Ki67+	 14713 3740
3707	0	0	Ki67+	 14723 3529
3708	0	0	Ki67+	 14725 3708
3709	0	0	Ki67+	 14726 3580
3710	0	0	Ki67+	 14726 3722
3711	0	0	Ki67+	 14733 3201
3712	0	0	Ki67+	 14734 3544
3713	0	0	Ki67+	 14737 3625
3714	0	0	Ki67+	 14740 3704
3715	0	0	Ki67+	 14745 3395
3716	0	0	Ki67+	 14748 3662
3717	0	0	Ki67+	 14750 3358
3718	0	0	Ki67+	 14750 3545
3719	0	0	Ki67+	 14751 3204
3720	0	0	Ki67+	 14752 3475
3721	0	0	Ki67+	 14753 3580
3722	0	0	Ki67+	 14753 3724
3723	0	0	Ki67+	 14755 3495
3724	0	0	Ki67+	 14758 3672
3725	0	0	Ki67+	 14760 3619
3726	0	0	Ki67+	 14764 3562
3727	0	0	Ki67+	 14770 3516
3728	0	0	Ki67+	 14771 3735
3729	0	0	Ki67+	 14775 3461
3730	0	0	Ki67+	 14776 3507
3731	0	0	Ki67+	 14779 3189
3732	0	0	Ki67+	 14783 3622
3733	0	0	Ki67+	 14783 3635
3734	0	0	Ki67+	 14783 3691
3735	0	0	Ki67+	 14784 3726
3736	0	0	Ki67+	 14785 3657
3737	0	0	Ki67+	 14788 3303
3738	0	0	Ki67+	 14788 3588
3739	0	0	Ki67+	 14790 3474
3740	0	0	Ki67+	 14793 3351
3741	0	0	Ki67+	 14800 3529
3742	0	0	Ki67+	 14802 3554
3743	0	0	Ki67+	 14809 3659
3744	0	0	Ki67+	 14810 3643
3745	0	0	Ki67+	 14817 3369
3746	0	0	Ki67+	 14821 3614
3747	0	0	Ki67+	 14823 3478
3748	0	0	Ki67+	 14827 3502
3749	0	0	Ki67+	 14828 3423
3750	0	0	Ki67+	 14829 3601
3751	0	0	Ki67+	 14830 3541
3752	0	0	Ki67+	 14831 3258
3753	0	0	Ki67+	 14832 3658
3754	0	0	Ki67+	 14838 3478
3755	0	0	Ki67+	 14841 3573
3756	0	0	Ki67+	 14843 3274
3757	0	0	Ki67+	 14848 3406
3758	0	0	Ki67+	 14849 3636
3759	0	0	Ki67+	 14850 3460
3760	0	0	Ki67+	 14857 3531
3761	0	0	Ki67+	 14857 3555
3762	0	0	Ki67+	 14860 3431
3763	0	0	Ki67+	 14863 3590
3764	0	0	Ki67+	 14870 3409
3765	0	0	Ki67+	 14872 3647
3766	0	0	Ki67+	 14874 3319
3767	0	0	Ki67+	 14875 3529
3768	0	0	Ki67+	 14877 3505
3769	0	0	Ki67+	 14878 3219
3770	0	0	Ki67+	 14879 3616
3771	0	0	Ki67+	 14879 3676
3772	0	0	Ki67+	 14880 3330
3773	0	0	Ki67+	 14883 3690
3774	0	0	Ki67+	 14885 3463
3775	0	0	Ki67+	 14887 3427
3776	0	0	Ki67+	 14887 3566
3777	0	0	Ki67+	 14889 3533
3778	0	0	Ki67+	 14895 3390
3779	0	0	Ki67+	 14895 3521
3780	0	0	Ki67+	 14897 3349
3781	0	0	Ki67+	 14897 3599
3782	0	0	Ki67+	 14898 3243
3783	0	0	Ki67+	 14902 3535
3784	0	0	Ki67+	 14904 3670
3785	0	0	Ki67+	 14910 3408
3786	0	0	Ki67+	 14914 3344
3787	0	0	Ki67+	 14916 3444
3788	0	0	Ki67+	 14918 3641
3789	0	0	Ki67+	 14919 3550
3790	0	0	Ki67+	 14920 3394
3791	0	0	Ki67+	 14922 3290
3792	0	0	Ki67+	 14924 3592
3793	0	0	Ki67+	 14926 3417
3794	0	0	Ki67+	 14927 3243
3795	0	0	Ki67+	 14929 3258
3796	0	0	Ki67+	 14932 3364
3797	0	0	Ki67+	 14937 3376
3798	0	0	Ki67+	 14941 3212
3799	0	0	Ki67+	 14941 3525
3800	0	0	Ki67+	 14943 3192
3801	0	0	Ki67+	 14946 3610
3802	0	0	Ki67+	 14949 3483
3803	0	0	Ki67+	 14954 3407
3804	0	0	Ki67+	 14956 3522
3805	0	0	Ki67+	 14960 3579
3806	0	0	Ki67+	 14971 3443
3807	0	0	Ki67+	 14975 3531
3808	0	0	Ki67+	 14976 3558
3809	0	0	Ki67+	 14992 3217
3810	0	0	Ki67+	 14992 3503
3811	0	0	Ki67+	 14993 3300
3812	0	0	Ki67+	 14998 3442
3813	0	0	Ki67+	 14999 3186
3814	0	0	Ki67+	 14999 3476
3815	0	0	Ki67+	 15001 3320
3816	0	0	Ki67+	 15006 3209
3817	0	0	Ki67+	 15014 3339
3818	0	0	Ki67+	 15018 3268
3819	0	0	Ki67+	 15020 3247
3820	0	0	Ki67+	 15024 3294
3821	0	0	Ki67+	 15024 3315
3822	0	0	Ki67+	 15029 3379
3823	0	0	Ki67+	 15031 3235
3824	0	0	Ki67+	 15031 3284
3825	0	0	Ki67+	 15036 3406
3826	0	0	Ki67+	 15040 3197
3827	0	0	Ki67+	 15040 3337
3828	0	0	Ki67+	 15043 3238
3829	0	0	Ki67+	 15050 3246
3830	0	0	Ki67+	 15052 3346
3831	0	0	Ki67+	 15055 3373
3832	0	0	Ki67+	 15055 3605
3833	0	0	Ki67+	 15064 3304
3834	0	0	Ki67+	 15064 3352
3835	0	0	Ki67+	 15071 3278
3836	0	0	Ki67+	 15081 3407
3837	0	0	Ki67+	 15084 3209
3838	0	0	Ki67+	 15084 3258
3839	0	0	Ki67+	 15088 3293
3840	0	0	Ki67+	 15093 3422
3841	0	0	Ki67+	 15108 3397
3842	0	0	Ki67+	 15184 3446
3843	0	0	Ki67+	 15205 3455
3844	0	0	Ki67+	 14452 4422
3845	0	0	Ki67+	 14484 4427
3846	0	0	Ki67+	 14488 4388
3847	0	0	Ki67+	 14489 4404
3848	0	0	Ki67+	 14522 4603
3849	0	0	Ki67+	 14586 4452
3850	0	0	Ki67+	 14587 4695
3851	0	0	Ki67+	 14608 4055
3852	0	0	Ki67+	 14620 4527
3853	0	0	Ki67+	 14662 4678
3854	0	0	Ki67+	 14665 4078
3855	0	0	Ki67+	 14737 4209
3856	0	0	Ki67+	 14790 4101
3857	0	0	Ki67+	 14837 4025
3858	0	0	Ki67+	 14872 4382
3859	0	0	Ki67+	 14896 4146
3860	0	0	Ki67+	 14929 4783
3861	0	0	Ki67+	 14935 4755
3862	0	0	Ki67+	 14939 4436
3863	0	0	Ki67+	 14943 4690
3864	0	0	Ki67+	 14958 4658
3865	0	0	Ki67+	 14968 4273
3866	0	0	Ki67+	 14990 4718
3867	0	0	Ki67+	 14993 4692
3868	0	0	Ki67+	 15017 4630
3869	0	0	Ki67+	 15025 4664
3870	0	0	Ki67+	 15029 4303
3871	0	0	Ki67+	 15029 4719
3872	0	0	Ki67+	 15031 4765
3873	0	0	Ki67+	 15035 4259
3874	0	0	Ki67+	 15050 4738
3875	0	0	Ki67+	 15056 4345
3876	0	0	Ki67+	 15059 4703
3877	0	0	Ki67+	 15063 4640
3878	0	0	Ki67+	 15085 4195
3879	0	0	Ki67+	 15098 4704
3880	0	0	Ki67+	 15135 4402
3881	0	0	Ki67+	 15175 4171
3882	0	0	Ki67+	 15191 4113
3883	0	0	Ki67+	 15199 4425
3884	0	0	Ki67+	 15221 4451
3885	0	0	Ki67+	 15227 4204
3886	0	0	Ki67+	 14439 4819
3887	0	0	Ki67+	 14458 4853
3888	0	0	Ki67+	 14483 4866
3889	0	0	Ki67+	 14486 4834
3890	0	0	Ki67+	 14488 4991
3891	0	0	Ki67+	 14490 4809
3892	0	0	Ki67+	 14490 5011
3893	0	0	Ki67+	 14503 5104
3894	0	0	Ki67+	 14506 4843
3895	0	0	Ki67+	 14521 4794
3896	0	0	Ki67+	 14528 5002
3897	0	0	Ki67+	 14534 4848
3898	0	0	Ki67+	 14535 5104
3899	0	0	Ki67+	 14539 4862
3900	0	0	Ki67+	 14541 4818
3901	0	0	Ki67+	 14542 5112
3902	0	0	Ki67+	 14543 4797
3903	0	0	Ki67+	 14545 5078
3904	0	0	Ki67+	 14554 5115
3905	0	0	Ki67+	 14554 5127
3906	0	0	Ki67+	 14563 4887
3907	0	0	Ki67+	 14564 4854
3908	0	0	Ki67+	 14587 4836
3909	0	0	Ki67+	 14587 5110
3910	0	0	Ki67+	 14589 4896
3911	0	0	Ki67+	 14604 5130
3912	0	0	Ki67+	 14620 4837
3913	0	0	Ki67+	 14624 5094
3914	0	0	Ki67+	 14630 4856
3915	0	0	Ki67+	 14631 5204
3916	0	0	Ki67+	 14633 4817
3917	0	0	Ki67+	 14638 5098
3918	0	0	Ki67+	 14640 5156
3919	0	0	Ki67+	 14658 4836
3920	0	0	Ki67+	 14658 5134
3921	0	0	Ki67+	 14662 5104
3922	0	0	Ki67+	 14675 4918
3923	0	0	Ki67+	 14689 4993
3924	0	0	Ki67+	 14690 4820
3925	0	0	Ki67+	 14697 5192
3926	0	0	Ki67+	 14714 4922
3927	0	0	Ki67+	 14719 5146
3928	0	0	Ki67+	 14720 5010
3929	0	0	Ki67+	 14721 5162
3930	0	0	Ki67+	 14722 4954
3931	0	0	Ki67+	 14733 4987
3932	0	0	Ki67+	 14734 4924
3933	0	0	Ki67+	 14739 5013
3934	0	0	Ki67+	 14740 5143
3935	0	0	Ki67+	 14753 4955
3936	0	0	Ki67+	 14762 4989
3937	0	0	Ki67+	 14765 4950
3938	0	0	Ki67+	 14773 5148
3939	0	0	Ki67+	 14775 4857
3940	0	0	Ki67+	 14778 4946
3941	0	0	Ki67+	 14780 4995
3942	0	0	Ki67+	 14781 5176
3943	0	0	Ki67+	 14786 4957
3944	0	0	Ki67+	 14787 5189
3945	0	0	Ki67+	 14788 5122
3946	0	0	Ki67+	 14794 5105
3947	0	0	Ki67+	 14798 4832
3948	0	0	Ki67+	 14800 5143
3949	0	0	Ki67+	 14803 5161
3950	0	0	Ki67+	 14813 5189
3951	0	0	Ki67+	 14827 5210
3952	0	0	Ki67+	 14833 5155
3953	0	0	Ki67+	 14836 5175
3954	0	0	Ki67+	 14843 5274
3955	0	0	Ki67+	 14853 5245
3956	0	0	Ki67+	 14856 5220
3957	0	0	Ki67+	 14863 5082
3958	0	0	Ki67+	 14866 5284
3959	0	0	Ki67+	 14871 5219
3960	0	0	Ki67+	 14878 5345
3961	0	0	Ki67+	 14879 5304
3962	0	0	Ki67+	 14887 5278
3963	0	0	Ki67+	 14889 5030
3964	0	0	Ki67+	 14892 4970
3965	0	0	Ki67+	 14892 4999
3966	0	0	Ki67+	 14898 5235
3967	0	0	Ki67+	 14904 4811
3968	0	0	Ki67+	 14906 5384
3969	0	0	Ki67+	 14907 4927
3970	0	0	Ki67+	 14910 4962
3971	0	0	Ki67+	 14910 4994
3972	0	0	Ki67+	 14910 5301
3973	0	0	Ki67+	 14910 5331
3974	0	0	Ki67+	 14915 5021
3975	0	0	Ki67+	 14919 5054
3976	0	0	Ki67+	 14921 5305
3977	0	0	Ki67+	 14924 5353
3978	0	0	Ki67+	 14925 4890
3979	0	0	Ki67+	 14929 4908
3980	0	0	Ki67+	 14934 4860
3981	0	0	Ki67+	 14936 4930
3982	0	0	Ki67+	 14936 5272
3983	0	0	Ki67+	 14939 5325
3984	0	0	Ki67+	 14940 5347
3985	0	0	Ki67+	 14954 4833
3986	0	0	Ki67+	 14959 5348
3987	0	0	Ki67+	 14973 5337
3988	0	0	Ki67+	 14973 5370
3989	0	0	Ki67+	 14976 4876
3990	0	0	Ki67+	 14980 5404
3991	0	0	Ki67+	 14986 4813
3992	0	0	Ki67+	 15022 5346
3993	0	0	Ki67+	 14436 6239
3994	0	0	Ki67+	 14454 6225
3995	0	0	Ki67+	 14473 6226
3996	0	0	Ki67+	 14490 6251
3997	0	0	Ki67+	 14678 6349
3998	0	0	Ki67+	 14727 6308
3999	0	0	Ki67+	 14751 6231
4000	0	0	Ki67+	 14766 6220
4001	0	0	Ki67+	 14864 5726
4002	0	0	Ki67+	 14559 6532
4003	0	0	Ki67+	 14583 6631
4004	0	0	Ki67+	 14586 6658
4005	0	0	Ki67+	 14643 6886
4006	0	0	Ki67+	 14648 6786
4007	0	0	Ki67+	 14937 6871
4008	0	0	Ki67+	 14949 6510
4009	0	0	Ki67+	 14962 6501
4010	0	0	Ki67+	 14975 6936
4011	0	0	Ki67+	 15000 6596
4012	0	0	Ki67+	 15013 6646
4013	0	0	Ki67+	 15035 6706
4014	0	0	Ki67+	 15039 6807
4015	0	0	Ki67+	 15041 6732
4016	0	0	Ki67+	 15060 6642
4017	0	0	Ki67+	 15066 6824
4018	0	0	Ki67+	 15099 6469
4019	0	0	Ki67+	 15105 6775
4020	0	0	Ki67+	 15111 6494
4021	0	0	Ki67+	 15120 6503
4022	0	0	Ki67+	 15120 6983
4023	0	0	Ki67+	 15129 6486
4024	0	0	Ki67+	 15131 6682
4025	0	0	Ki67+	 15136 6794
4026	0	0	Ki67+	 15146 6492
4027	0	0	Ki67+	 15167 6707
4028	0	0	Ki67+	 15167 6754
4029	0	0	Ki67+	 15179 6916
4030	0	0	Ki67+	 15180 6669
4031	0	0	Ki67+	 15198 6689
4032	0	0	Ki67+	 14582 7530
4033	0	0	Ki67+	 15089 7542
4034	0	0	Ki67+	 14509 8194
4035	0	0	Ki67+	 14779 8555
4036	0	0	Ki67+	 15225 8139
4037	0	0	Ki67+	 15230 8121
4038	0	0	Ki67+	 14456 9580
4039	0	0	Ki67+	 14480 9568
4040	0	0	Ki67+	 14507 9576
4041	0	0	Ki67+	 14519 9541
4042	0	0	Ki67+	 14527 9554
4043	0	0	Ki67+	 14542 9536
4044	0	0	Ki67+	 14548 9582
4045	0	0	Ki67+	 14568 9531
4046	0	0	Ki67+	 14588 9572
4047	0	0	Ki67+	 14596 9523
4048	0	0	Ki67+	 14618 9556
4049	0	0	Ki67+	 14621 9520
4050	0	0	Ki67+	 14651 9554
4051	0	0	Ki67+	 14652 9526
4052	0	0	Ki67+	 14669 9546
4053	0	0	Ki67+	 14673 9515
4054	0	0	Ki67+	 14700 9534
4055	0	0	Ki67+	 14728 9526
4056	0	0	Ki67+	 14784 9456
4057	0	0	Ki67+	 14800 9379
4058	0	0	Ki67+	 14806 9398
4059	0	0	Ki67+	 14814 9387
4060	0	0	Ki67+	 14823 9503
4061	0	0	Ki67+	 14824 9541
4062	0	0	Ki67+	 14833 9511
4063	0	0	Ki67+	 14835 9418
4064	0	0	Ki67+	 14843 9434
4065	0	0	Ki67+	 14857 9510
4066	0	0	Ki67+	 14863 9561
4067	0	0	Ki67+	 14878 9450
4068	0	0	Ki67+	 14895 9572
4069	0	0	Ki67+	 14910 9524
4070	0	0	Ki67+	 14912 9454
4071	0	0	Ki67+	 14919 9567
4072	0	0	Ki67+	 14923 9530
4073	0	0	Ki67+	 14939 9529
4074	0	0	Ki67+	 14956 9439
4075	0	0	Ki67+	 14968 9554
4076	0	0	Ki67+	 14979 8939
4077	0	0	Ki67+	 14980 9526
4078	0	0	Ki67+	 15015 9451
4079	0	0	Ki67+	 15221 8841
4080	0	0	Ki67+	 14466 9606
4081	0	0	Ki67+	 14498 9778
4082	0	0	Ki67+	 14500 9604
4083	0	0	Ki67+	 14535 9605
4084	0	0	Ki67+	 14558 9653
4085	0	0	Ki67+	 14564 9593
4086	0	0	Ki67+	 14578 9628
4087	0	0	Ki67+	 14583 9604
4088	0	0	Ki67+	 14602 9689
4089	0	0	Ki67+	 14648 9710
4090	0	0	Ki67+	 14668 9684
4091	0	0	Ki67+	 14693 9664
4092	0	0	Ki67+	 14696 9627
4093	0	0	Ki67+	 14719 10299
4094	0	0	Ki67+	 14729 10270
4095	0	0	Ki67+	 14743 10280
4096	0	0	Ki67+	 14744 10251
4097	0	0	Ki67+	 14754 9632
4098	0	0	Ki67+	 14759 9605
4099	0	0	Ki67+	 14761 10270
4100	0	0	Ki67+	 14768 10297
4101	0	0	Ki67+	 14769 10217
4102	0	0	Ki67+	 14781 10255
4103	0	0	Ki67+	 14791 9590
4104	0	0	Ki67+	 14796 10183
4105	0	0	Ki67+	 14800 9623
4106	0	0	Ki67+	 14837 10189
4107	0	0	Ki67+	 14842 10378
4108	0	0	Ki67+	 14865 10090
4109	0	0	Ki67+	 14882 10246
4110	0	0	Ki67+	 14891 10095
4111	0	0	Ki67+	 14891 10213
4112	0	0	Ki67+	 14912 10100
4113	0	0	Ki67+	 14916 10129
4114	0	0	Ki67+	 14916 10216
4115	0	0	Ki67+	 14940 9985
4116	0	0	Ki67+	 14940 10184
4117	0	0	Ki67+	 14983 9970
4118	0	0	Ki67+	 14995 9983
4119	0	0	Ki67+	 14626 12724
4120	0	0	Ki67+	 14839 13147
4121	0	0	Ki67+	 14495 13591
4122	0	0	Ki67+	 14619 14613
4123	0	0	Ki67+	 14974 14753
4124	0	0	Ki67+	 14984 14733
4125	0	0	Ki67+	 14871 17028
4126	0	0	Ki67+	 15047 16957
4127	0	0	Ki67+	 14607 17887
4128	0	0	Ki67+	 15235 2632
4129	0	0	Ki67+	 15237 2604
4130	0	0	Ki67+	 15293 2437
4131	0	0	Ki67+	 15299 2779
4132	0	0	Ki67+	 15301 2801
4133	0	0	Ki67+	 15316 2455
4134	0	0	Ki67+	 15335 2877
4135	0	0	Ki67+	 15343 2349
4136	0	0	Ki67+	 15343 2915
4137	0	0	Ki67+	 15354 2527
4138	0	0	Ki67+	 15361 2837
4139	0	0	Ki67+	 15365 2866
4140	0	0	Ki67+	 15371 2893
4141	0	0	Ki67+	 15381 2506
4142	0	0	Ki67+	 15384 2359
4143	0	0	Ki67+	 15393 2876
4144	0	0	Ki67+	 15413 2907
4145	0	0	Ki67+	 15421 2397
4146	0	0	Ki67+	 15434 2408
4147	0	0	Ki67+	 15456 2908
4148	0	0	Ki67+	 15472 2939
4149	0	0	Ki67+	 15474 2913
4150	0	0	Ki67+	 15485 2419
4151	0	0	Ki67+	 15488 2450
4152	0	0	Ki67+	 15492 2563
4153	0	0	Ki67+	 15500 2922
4154	0	0	Ki67+	 15521 2576
4155	0	0	Ki67+	 15556 2684
4156	0	0	Ki67+	 15558 2581
4157	0	0	Ki67+	 15560 2508
4158	0	0	Ki67+	 15568 2546
4159	0	0	Ki67+	 15568 2769
4160	0	0	Ki67+	 15571 2358
4161	0	0	Ki67+	 15612 2376
4162	0	0	Ki67+	 15656 2654
4163	0	0	Ki67+	 15662 2934
4164	0	0	Ki67+	 15684 2767
4165	0	0	Ki67+	 15707 2308
4166	0	0	Ki67+	 15713 2811
4167	0	0	Ki67+	 15717 2489
4168	0	0	Ki67+	 15720 2569
4169	0	0	Ki67+	 15725 2729
4170	0	0	Ki67+	 15729 2292
4171	0	0	Ki67+	 15754 2519
4172	0	0	Ki67+	 15759 2340
4173	0	0	Ki67+	 15762 2309
4174	0	0	Ki67+	 15763 2782
4175	0	0	Ki67+	 15790 2828
4176	0	0	Ki67+	 15795 2469
4177	0	0	Ki67+	 15797 2388
4178	0	0	Ki67+	 15808 2355
4179	0	0	Ki67+	 15821 2689
4180	0	0	Ki67+	 15836 2420
4181	0	0	Ki67+	 15840 2281
4182	0	0	Ki67+	 15843 2197
4183	0	0	Ki67+	 15850 2493
4184	0	0	Ki67+	 15860 2238
4185	0	0	Ki67+	 15878 2930
4186	0	0	Ki67+	 15890 2240
4187	0	0	Ki67+	 15904 2332
4188	0	0	Ki67+	 15911 2604
4189	0	0	Ki67+	 15922 2421
4190	0	0	Ki67+	 15922 2579
4191	0	0	Ki67+	 15954 2424
4192	0	0	Ki67+	 15956 2358
4193	0	0	Ki67+	 15971 2388
4194	0	0	Ki67+	 15981 2707
4195	0	0	Ki67+	 15991 2432
4196	0	0	Ki67+	 15995 2448
4197	0	0	Ki67+	 16005 2459
4198	0	0	Ki67+	 16018 2358
4199	0	0	Ki67+	 16019 2293
4200	0	0	Ki67+	 16022 2255
4201	0	0	Ki67+	 16024 2165
4202	0	0	Ki67+	 16029 2423
4203	0	0	Ki67+	 15239 3144
4204	0	0	Ki67+	 15243 3085
4205	0	0	Ki67+	 15251 3065
4206	0	0	Ki67+	 15254 3611
4207	0	0	Ki67+	 15276 3663
4208	0	0	Ki67+	 15285 3077
4209	0	0	Ki67+	 15293 3100
4210	0	0	Ki67+	 15336 3262
4211	0	0	Ki67+	 15352 3213
4212	0	0	Ki67+	 15355 3183
4213	0	0	Ki67+	 15358 3298
4214	0	0	Ki67+	 15369 3259
4215	0	0	Ki67+	 15371 3238
4216	0	0	Ki67+	 15372 3080
4217	0	0	Ki67+	 15375 3356
4218	0	0	Ki67+	 15376 3207
4219	0	0	Ki67+	 15378 3628
4220	0	0	Ki67+	 15379 3092
4221	0	0	Ki67+	 15381 3725
4222	0	0	Ki67+	 15385 3273
4223	0	0	Ki67+	 15390 3253
4224	0	0	Ki67+	 15390 3591
4225	0	0	Ki67+	 15396 3285
4226	0	0	Ki67+	 15399 3703
4227	0	0	Ki67+	 15401 3143
4228	0	0	Ki67+	 15405 3185
4229	0	0	Ki67+	 15405 3271
4230	0	0	Ki67+	 15406 3114
4231	0	0	Ki67+	 15421 2956
4232	0	0	Ki67+	 15428 3288
4233	0	0	Ki67+	 15436 3221
4234	0	0	Ki67+	 15439 2945
4235	0	0	Ki67+	 15446 3104
4236	0	0	Ki67+	 15457 3272
4237	0	0	Ki67+	 15469 3242
4238	0	0	Ki67+	 15474 3138
4239	0	0	Ki67+	 15476 3122
4240	0	0	Ki67+	 15476 3212
4241	0	0	Ki67+	 15478 3040
4242	0	0	Ki67+	 15479 3021
4243	0	0	Ki67+	 15480 2995
4244	0	0	Ki67+	 15482 3071
4245	0	0	Ki67+	 15487 2964
4246	0	0	Ki67+	 15494 3091
4247	0	0	Ki67+	 15499 2979
4248	0	0	Ki67+	 15503 3326
4249	0	0	Ki67+	 15514 3224
4250	0	0	Ki67+	 15518 3203
4251	0	0	Ki67+	 15526 3050
4252	0	0	Ki67+	 15544 3047
4253	0	0	Ki67+	 15562 3065
4254	0	0	Ki67+	 15590 3061
4255	0	0	Ki67+	 15702 3663
4256	0	0	Ki67+	 15753 3305
4257	0	0	Ki67+	 15756 3088
4258	0	0	Ki67+	 15907 3159
4259	0	0	Ki67+	 15252 4499
4260	0	0	Ki67+	 15257 4416
4261	0	0	Ki67+	 15275 4417
4262	0	0	Ki67+	 15276 4276
4263	0	0	Ki67+	 15281 4076
4264	0	0	Ki67+	 15290 4046
4265	0	0	Ki67+	 15300 4335
4266	0	0	Ki67+	 15305 4288
4267	0	0	Ki67+	 15342 4247
4268	0	0	Ki67+	 15436 4089
4269	0	0	Ki67+	 15438 4002
4270	0	0	Ki67+	 15466 4366
4271	0	0	Ki67+	 15468 4383
4272	0	0	Ki67+	 15480 4285
4273	0	0	Ki67+	 15481 4263
4274	0	0	Ki67+	 15535 4446
4275	0	0	Ki67+	 15536 4507
4276	0	0	Ki67+	 15538 4462
4277	0	0	Ki67+	 15578 4442
4278	0	0	Ki67+	 15583 4181
4279	0	0	Ki67+	 15600 4079
4280	0	0	Ki67+	 15616 3876
4281	0	0	Ki67+	 15640 4293
4282	0	0	Ki67+	 15669 4053
4283	0	0	Ki67+	 15678 3920
4284	0	0	Ki67+	 15766 3859
4285	0	0	Ki67+	 15868 4253
4286	0	0	Ki67+	 15936 4272
4287	0	0	Ki67+	 15495 5299
4288	0	0	Ki67+	 15572 5047
4289	0	0	Ki67+	 15603 5126
4290	0	0	Ki67+	 15612 4676
4291	0	0	Ki67+	 15652 4969
4292	0	0	Ki67+	 15666 4992
4293	0	0	Ki67+	 15667 4936
4294	0	0	Ki67+	 15716 4636
4295	0	0	Ki67+	 15756 4582
4296	0	0	Ki67+	 15769 5143
4297	0	0	Ki67+	 15769 5241
4298	0	0	Ki67+	 15796 5194
4299	0	0	Ki67+	 15804 5243
4300	0	0	Ki67+	 15811 5047
4301	0	0	Ki67+	 15925 4960
4302	0	0	Ki67+	 15932 5099
4303	0	0	Ki67+	 15473 5508
4304	0	0	Ki67+	 15485 5441
4305	0	0	Ki67+	 15502 5544
4306	0	0	Ki67+	 15522 5542
4307	0	0	Ki67+	 15544 5477
4308	0	0	Ki67+	 15545 5528
4309	0	0	Ki67+	 15564 5510
4310	0	0	Ki67+	 15566 5553
4311	0	0	Ki67+	 15583 5523
4312	0	0	Ki67+	 15598 5511
4313	0	0	Ki67+	 15598 5547
4314	0	0	Ki67+	 15604 5878
4315	0	0	Ki67+	 15610 5511
4316	0	0	Ki67+	 15629 5794
4317	0	0	Ki67+	 15635 5540
4318	0	0	Ki67+	 15643 5527
4319	0	0	Ki67+	 15649 5561
4320	0	0	Ki67+	 15653 5778
4321	0	0	Ki67+	 15680 5575
4322	0	0	Ki67+	 15711 5685
4323	0	0	Ki67+	 15711 5768
4324	0	0	Ki67+	 15726 5595
4325	0	0	Ki67+	 15732 5565
4326	0	0	Ki67+	 15735 5637
4327	0	0	Ki67+	 15736 5551
4328	0	0	Ki67+	 15738 5531
4329	0	0	Ki67+	 15741 5684
4330	0	0	Ki67+	 15749 5558
4331	0	0	Ki67+	 15756 5588
4332	0	0	Ki67+	 15762 5646
4333	0	0	Ki67+	 15779 5688
4334	0	0	Ki67+	 15783 5712
4335	0	0	Ki67+	 15788 5757
4336	0	0	Ki67+	 15797 5350
4337	0	0	Ki67+	 15873 5494
4338	0	0	Ki67+	 15880 5507
4339	0	0	Ki67+	 15898 5549
4340	0	0	Ki67+	 15925 5454
4341	0	0	Ki67+	 16009 5640
4342	0	0	Ki67+	 15237 6794
4343	0	0	Ki67+	 15249 6507
4344	0	0	Ki67+	 15251 6843
4345	0	0	Ki67+	 15265 6497
4346	0	0	Ki67+	 15267 6828
4347	0	0	Ki67+	 15310 6734
4348	0	0	Ki67+	 15310 6932
4349	0	0	Ki67+	 15316 6873
4350	0	0	Ki67+	 15323 6706
4351	0	0	Ki67+	 15373 6748
4352	0	0	Ki67+	 15378 6795
4353	0	0	Ki67+	 15381 6923
4354	0	0	Ki67+	 15394 6793
4355	0	0	Ki67+	 15415 6907
4356	0	0	Ki67+	 15650 6863
4357	0	0	Ki67+	 15700 6205
4358	0	0	Ki67+	 15704 6890
4359	0	0	Ki67+	 15726 6912
4360	0	0	Ki67+	 15730 6832
4361	0	0	Ki67+	 15750 6889
4362	0	0	Ki67+	 15759 6819
4363	0	0	Ki67+	 15774 6925
4364	0	0	Ki67+	 15803 6905
4365	0	0	Ki67+	 15810 6472
4366	0	0	Ki67+	 15834 6481
4367	0	0	Ki67+	 15852 6899
4368	0	0	Ki67+	 15853 6935
4369	0	0	Ki67+	 15890 6928
4370	0	0	Ki67+	 15916 6893
4371	0	0	Ki67+	 15921 6930
4372	0	0	Ki67+	 15930 6846
4373	0	0	Ki67+	 15950 6912
4374	0	0	Ki67+	 16013 6919
4375	0	0	Ki67+	 15408 6945
4376	0	0	Ki67+	 15754 7093
4377	0	0	Ki67+	 15808 7056
4378	0	0	Ki67+	 15850 6971
4379	0	0	Ki67+	 15858 6988
4380	0	0	Ki67+	 15876 7116
4381	0	0	Ki67+	 15881 6965
4382	0	0	Ki67+	 15893 7151
4383	0	0	Ki67+	 15910 7047
4384	0	0	Ki67+	 15925 7179
4385	0	0	Ki67+	 15962 6962
4386	0	0	Ki67+	 15972 7135
4387	0	0	Ki67+	 15989 7171
4388	0	0	Ki67+	 16003 7681
4389	0	0	Ki67+	 16025 7132
4390	0	0	Ki67+	 16030 7016
4391	0	0	Ki67+	 16030 7096
4392	0	0	Ki67+	 16030 7553
4393	0	0	Ki67+	 15244 8236
4394	0	0	Ki67+	 15258 7745
4395	0	0	Ki67+	 15265 8085
4396	0	0	Ki67+	 15517 7922
4397	0	0	Ki67+	 15548 7937
4398	0	0	Ki67+	 15635 8026
4399	0	0	Ki67+	 15795 8336
4400	0	0	Ki67+	 15806 8099
4401	0	0	Ki67+	 15806 8166
4402	0	0	Ki67+	 15819 8314
4403	0	0	Ki67+	 15828 8306
4404	0	0	Ki67+	 15857 8301
4405	0	0	Ki67+	 15863 8267
4406	0	0	Ki67+	 15869 8186
4407	0	0	Ki67+	 15888 8163
4408	0	0	Ki67+	 15912 8341
4409	0	0	Ki67+	 15920 8404
4410	0	0	Ki67+	 15274 8807
4411	0	0	Ki67+	 15330 8560
4412	0	0	Ki67+	 15478 8566
4413	0	0	Ki67+	 15517 8734
4414	0	0	Ki67+	 15539 8581
4415	0	0	Ki67+	 15713 9265
4416	0	0	Ki67+	 15739 9291
4417	0	0	Ki67+	 15793 9298
4418	0	0	Ki67+	 15807 9169
4419	0	0	Ki67+	 15818 8901
4420	0	0	Ki67+	 15861 9238
4421	0	0	Ki67+	 15866 9216
4422	0	0	Ki67+	 15893 9299
4423	0	0	Ki67+	 15494 9513
4424	0	0	Ki67+	 15558 9491
4425	0	0	Ki67+	 15660 9636
4426	0	0	Ki67+	 15708 9493
4427	0	0	Ki67+	 15721 9611
4428	0	0	Ki67+	 15724 9567
4429	0	0	Ki67+	 15731 9674
4430	0	0	Ki67+	 15741 9693
4431	0	0	Ki67+	 15753 9764
4432	0	0	Ki67+	 15754 9697
4433	0	0	Ki67+	 15756 9781
4434	0	0	Ki67+	 15760 9508
4435	0	0	Ki67+	 15761 9662
4436	0	0	Ki67+	 15763 9385
4437	0	0	Ki67+	 15780 9354
4438	0	0	Ki67+	 15785 9651
4439	0	0	Ki67+	 15797 9500
4440	0	0	Ki67+	 15798 9660
4441	0	0	Ki67+	 15812 9500
4442	0	0	Ki67+	 15817 9541
4443	0	0	Ki67+	 15851 9346
4444	0	0	Ki67+	 15856 9637
4445	0	0	Ki67+	 15871 9603
4446	0	0	Ki67+	 15896 9648
4447	0	0	Ki67+	 15902 9663
4448	0	0	Ki67+	 15907 9451
4449	0	0	Ki67+	 15924 9442
4450	0	0	Ki67+	 15926 9697
4451	0	0	Ki67+	 15961 9477
4452	0	0	Ki67+	 15969 9424
4453	0	0	Ki67+	 15991 9405
4454	0	0	Ki67+	 15995 9552
4455	0	0	Ki67+	 15996 9528
4456	0	0	Ki67+	 16007 9444
4457	0	0	Ki67+	 15758 11678
4458	0	0	Ki67+	 15777 11669
4459	0	0	Ki67+	 15598 13225
4460	0	0	Ki67+	 15488 13650
4461	0	0	Ki67+	 15658 14044
4462	0	0	Ki67+	 15795 14054
4463	0	0	Ki67+	 15397 14929
4464	0	0	Ki67+	 15399 16669
4465	0	0	Ki67+	 16040 2298
4466	0	0	Ki67+	 16051 2451
4467	0	0	Ki67+	 16056 2393
4468	0	0	Ki67+	 16083 2768
4469	0	0	Ki67+	 16092 2152
4470	0	0	Ki67+	 16093 2237
4471	0	0	Ki67+	 16102 2936
4472	0	0	Ki67+	 16117 2350
4473	0	0	Ki67+	 16138 2426
4474	0	0	Ki67+	 16139 2197
4475	0	0	Ki67+	 16140 2386
4476	0	0	Ki67+	 16147 2288
4477	0	0	Ki67+	 16152 2395
4478	0	0	Ki67+	 16165 2433
4479	0	0	Ki67+	 16169 2472
4480	0	0	Ki67+	 16174 2501
4481	0	0	Ki67+	 16178 2522
4482	0	0	Ki67+	 16178 2724
4483	0	0	Ki67+	 16182 2452
4484	0	0	Ki67+	 16187 2484
4485	0	0	Ki67+	 16197 2471
4486	0	0	Ki67+	 16198 2442
4487	0	0	Ki67+	 16198 2506
4488	0	0	Ki67+	 16208 2724
4489	0	0	Ki67+	 16216 2182
4490	0	0	Ki67+	 16219 2850
4491	0	0	Ki67+	 16228 2440
4492	0	0	Ki67+	 16244 2169
4493	0	0	Ki67+	 16245 2473
4494	0	0	Ki67+	 16262 2552
4495	0	0	Ki67+	 16265 2227
4496	0	0	Ki67+	 16269 2797
4497	0	0	Ki67+	 16273 2564
4498	0	0	Ki67+	 16288 2183
4499	0	0	Ki67+	 16293 2836
4500	0	0	Ki67+	 16295 2351
4501	0	0	Ki67+	 16322 2208
4502	0	0	Ki67+	 16326 2558
4503	0	0	Ki67+	 16326 2812
4504	0	0	Ki67+	 16329 2591
4505	0	0	Ki67+	 16331 2272
4506	0	0	Ki67+	 16334 2716
4507	0	0	Ki67+	 16351 2200
4508	0	0	Ki67+	 16361 2560
4509	0	0	Ki67+	 16361 2643
4510	0	0	Ki67+	 16362 2599
4511	0	0	Ki67+	 16363 2161
4512	0	0	Ki67+	 16364 2243
4513	0	0	Ki67+	 16366 2360
4514	0	0	Ki67+	 16370 2637
4515	0	0	Ki67+	 16376 2190
4516	0	0	Ki67+	 16397 2597
4517	0	0	Ki67+	 16398 2197
4518	0	0	Ki67+	 16414 2163
4519	0	0	Ki67+	 16426 2566
4520	0	0	Ki67+	 16432 2261
4521	0	0	Ki67+	 16449 2253
4522	0	0	Ki67+	 16449 2284
4523	0	0	Ki67+	 16449 2572
4524	0	0	Ki67+	 16451 2366
4525	0	0	Ki67+	 16457 2447
4526	0	0	Ki67+	 16457 2513
4527	0	0	Ki67+	 16474 2917
4528	0	0	Ki67+	 16476 2643
4529	0	0	Ki67+	 16483 2438
4530	0	0	Ki67+	 16483 2600
4531	0	0	Ki67+	 16487 2225
4532	0	0	Ki67+	 16490 2366
4533	0	0	Ki67+	 16493 2688
4534	0	0	Ki67+	 16496 2908
4535	0	0	Ki67+	 16497 2250
4536	0	0	Ki67+	 16499 2699
4537	0	0	Ki67+	 16502 2551
4538	0	0	Ki67+	 16505 2569
4539	0	0	Ki67+	 16510 2288
4540	0	0	Ki67+	 16512 2360
4541	0	0	Ki67+	 16533 2657
4542	0	0	Ki67+	 16544 2325
4543	0	0	Ki67+	 16547 2689
4544	0	0	Ki67+	 16562 2652
4545	0	0	Ki67+	 16599 2921
4546	0	0	Ki67+	 16601 2380
4547	0	0	Ki67+	 16611 2928
4548	0	0	Ki67+	 16618 2699
4549	0	0	Ki67+	 16631 2365
4550	0	0	Ki67+	 16633 2171
4551	0	0	Ki67+	 16634 2224
4552	0	0	Ki67+	 16654 2883
4553	0	0	Ki67+	 16656 2303
4554	0	0	Ki67+	 16657 2554
4555	0	0	Ki67+	 16671 2332
4556	0	0	Ki67+	 16683 2365
4557	0	0	Ki67+	 16685 2242
4558	0	0	Ki67+	 16692 2205
4559	0	0	Ki67+	 16696 2329
4560	0	0	Ki67+	 16697 2247
4561	0	0	Ki67+	 16700 2195
4562	0	0	Ki67+	 16710 2224
4563	0	0	Ki67+	 16711 2187
4564	0	0	Ki67+	 16713 2754
4565	0	0	Ki67+	 16718 2320
4566	0	0	Ki67+	 16755 2480
4567	0	0	Ki67+	 16760 2383
4568	0	0	Ki67+	 16767 2498
4569	0	0	Ki67+	 16768 2342
4570	0	0	Ki67+	 16771 2481
4571	0	0	Ki67+	 16772 2151
4572	0	0	Ki67+	 16776 2281
4573	0	0	Ki67+	 16781 2215
4574	0	0	Ki67+	 16788 2492
4575	0	0	Ki67+	 16790 2369
4576	0	0	Ki67+	 16794 2172
4577	0	0	Ki67+	 16800 2336
4578	0	0	Ki67+	 16809 2377
4579	0	0	Ki67+	 16812 2503
4580	0	0	Ki67+	 16817 2360
4581	0	0	Ki67+	 16048 2999
4582	0	0	Ki67+	 16250 3212
4583	0	0	Ki67+	 16386 3661
4584	0	0	Ki67+	 16410 3538
4585	0	0	Ki67+	 16419 3707
4586	0	0	Ki67+	 16448 3336
4587	0	0	Ki67+	 16475 3459
4588	0	0	Ki67+	 16509 3596
4589	0	0	Ki67+	 16554 3390
4590	0	0	Ki67+	 16649 3490
4591	0	0	Ki67+	 16716 3502
4592	0	0	Ki67+	 16769 3037
4593	0	0	Ki67+	 16812 3071
4594	0	0	Ki67+	 16064 4133
4595	0	0	Ki67+	 16076 4466
4596	0	0	Ki67+	 16106 4342
4597	0	0	Ki67+	 16153 3897
4598	0	0	Ki67+	 16205 4363
4599	0	0	Ki67+	 16243 3942
4600	0	0	Ki67+	 16267 4400
4601	0	0	Ki67+	 16326 4006
4602	0	0	Ki67+	 16361 4030
4603	0	0	Ki67+	 16381 3847
4604	0	0	Ki67+	 16395 4184
4605	0	0	Ki67+	 16398 3995
4606	0	0	Ki67+	 16482 4118
4607	0	0	Ki67+	 16503 4297
4608	0	0	Ki67+	 16559 4428
4609	0	0	Ki67+	 16753 3835
4610	0	0	Ki67+	 16781 3876
4611	0	0	Ki67+	 16809 4478
4612	0	0	Ki67+	 16082 4951
4613	0	0	Ki67+	 16097 5106
4614	0	0	Ki67+	 16125 5258
4615	0	0	Ki67+	 16160 4786
4616	0	0	Ki67+	 16229 4726
4617	0	0	Ki67+	 16268 4719
4618	0	0	Ki67+	 16338 4697
4619	0	0	Ki67+	 16355 4676
4620	0	0	Ki67+	 16460 4804
4621	0	0	Ki67+	 16482 4686
4622	0	0	Ki67+	 16498 5342
4623	0	0	Ki67+	 16507 4668
4624	0	0	Ki67+	 16509 4582
4625	0	0	Ki67+	 16539 4822
4626	0	0	Ki67+	 16542 4843
4627	0	0	Ki67+	 16572 5002
4628	0	0	Ki67+	 16579 4897
4629	0	0	Ki67+	 16592 4574
4630	0	0	Ki67+	 16642 5265
4631	0	0	Ki67+	 16662 4866
4632	0	0	Ki67+	 16681 4564
4633	0	0	Ki67+	 16702 4908
4634	0	0	Ki67+	 16714 4882
4635	0	0	Ki67+	 16732 4818
4636	0	0	Ki67+	 16788 4755
4637	0	0	Ki67+	 16071 5532
4638	0	0	Ki67+	 16184 5659
4639	0	0	Ki67+	 16199 5648
4640	0	0	Ki67+	 16321 5495
4641	0	0	Ki67+	 16510 5634
4642	0	0	Ki67+	 16575 5379
4643	0	0	Ki67+	 16630 5654
4644	0	0	Ki67+	 16786 5931
4645	0	0	Ki67+	 16798 5569
4646	0	0	Ki67+	 16054 7080
4647	0	0	Ki67+	 16056 7700
4648	0	0	Ki67+	 16066 7021
4649	0	0	Ki67+	 16083 7435
4650	0	0	Ki67+	 16104 7476
4651	0	0	Ki67+	 16229 7510
4652	0	0	Ki67+	 16270 7483
4653	0	0	Ki67+	 16275 7521
4654	0	0	Ki67+	 16284 7132
4655	0	0	Ki67+	 16293 7492
4656	0	0	Ki67+	 16058 7828
4657	0	0	Ki67+	 16068 7779
4658	0	0	Ki67+	 16097 7789
4659	0	0	Ki67+	 16112 7807
4660	0	0	Ki67+	 16144 7814
4661	0	0	Ki67+	 16180 7759
4662	0	0	Ki67+	 16184 7802
4663	0	0	Ki67+	 16186 7821
4664	0	0	Ki67+	 16330 8377
4665	0	0	Ki67+	 16513 7965
4666	0	0	Ki67+	 16515 7998
4667	0	0	Ki67+	 16529 7877
4668	0	0	Ki67+	 16536 7946
4669	0	0	Ki67+	 16564 7923
4670	0	0	Ki67+	 16575 7811
4671	0	0	Ki67+	 16583 8046
4672	0	0	Ki67+	 16616 7838
4673	0	0	Ki67+	 16628 8143
4674	0	0	Ki67+	 16632 7979
4675	0	0	Ki67+	 16635 7786
4676	0	0	Ki67+	 16641 7800
4677	0	0	Ki67+	 16644 8157
4678	0	0	Ki67+	 16664 8139
4679	0	0	Ki67+	 16664 8189
4680	0	0	Ki67+	 16669 7999
4681	0	0	Ki67+	 16688 7796
4682	0	0	Ki67+	 16692 8123
4683	0	0	Ki67+	 16702 8190
4684	0	0	Ki67+	 16718 8132
4685	0	0	Ki67+	 16726 7905
4686	0	0	Ki67+	 16736 8202
4687	0	0	Ki67+	 16745 7804
4688	0	0	Ki67+	 16754 7814
4689	0	0	Ki67+	 16767 8087
4690	0	0	Ki67+	 16770 7937
4691	0	0	Ki67+	 16770 8209
4692	0	0	Ki67+	 16810 7863
4693	0	0	Ki67+	 16823 7945
4694	0	0	Ki67+	 16827 8032
4695	0	0	Ki67+	 16830 8012
4696	0	0	Ki67+	 16210 8741
4697	0	0	Ki67+	 16578 8766
4698	0	0	Ki67+	 16036 9528
4699	0	0	Ki67+	 16349 10657
4700	0	0	Ki67+	 16156 13524
4701	0	0	Ki67+	 16205 13506
4702	0	0	Ki67+	 16141 21821
4703	0	0	Ki67+	 16183 21870
4704	0	0	Ki67+	 16837 2367
4705	0	0	Ki67+	 16844 2520
4706	0	0	Ki67+	 16850 2242
4707	0	0	Ki67+	 16858 2639
4708	0	0	Ki67+	 16859 2484
4709	0	0	Ki67+	 16863 2150
4710	0	0	Ki67+	 16872 2459
4711	0	0	Ki67+	 16885 2290
4712	0	0	Ki67+	 16889 2223
4713	0	0	Ki67+	 16889 2409
4714	0	0	Ki67+	 16897 2256
4715	0	0	Ki67+	 16908 2372
4716	0	0	Ki67+	 16911 2180
4717	0	0	Ki67+	 16913 2337
4718	0	0	Ki67+	 16919 2313
4719	0	0	Ki67+	 16922 2398
4720	0	0	Ki67+	 16926 2229
4721	0	0	Ki67+	 16933 2150
4722	0	0	Ki67+	 16933 2302
4723	0	0	Ki67+	 16936 2327
4724	0	0	Ki67+	 16954 2319
4725	0	0	Ki67+	 16955 2367
4726	0	0	Ki67+	 16960 2391
4727	0	0	Ki67+	 16962 2328
4728	0	0	Ki67+	 16969 2275
4729	0	0	Ki67+	 16974 2214
4730	0	0	Ki67+	 16974 2242
4731	0	0	Ki67+	 16980 2290
4732	0	0	Ki67+	 16991 2171
4733	0	0	Ki67+	 16991 2315
4734	0	0	Ki67+	 16991 2376
4735	0	0	Ki67+	 16991 2402
4736	0	0	Ki67+	 16991 2848
4737	0	0	Ki67+	 16996 2340
4738	0	0	Ki67+	 17000 2150
4739	0	0	Ki67+	 17001 2248
4740	0	0	Ki67+	 17004 2293
4741	0	0	Ki67+	 17008 2200
4742	0	0	Ki67+	 17013 2377
4743	0	0	Ki67+	 17016 2539
4744	0	0	Ki67+	 17023 2408
4745	0	0	Ki67+	 17025 2428
4746	0	0	Ki67+	 17025 2886
4747	0	0	Ki67+	 17027 2295
4748	0	0	Ki67+	 17029 2359
4749	0	0	Ki67+	 17033 2221
4750	0	0	Ki67+	 17033 2396
4751	0	0	Ki67+	 17036 2408
4752	0	0	Ki67+	 17037 2323
4753	0	0	Ki67+	 17040 2238
4754	0	0	Ki67+	 17040 2277
4755	0	0	Ki67+	 17058 2205
4756	0	0	Ki67+	 17060 2367
4757	0	0	Ki67+	 17064 2305
4758	0	0	Ki67+	 17065 2798
4759	0	0	Ki67+	 17068 2224
4760	0	0	Ki67+	 17068 2287
4761	0	0	Ki67+	 17070 2348
4762	0	0	Ki67+	 17074 2726
4763	0	0	Ki67+	 17075 2496
4764	0	0	Ki67+	 17078 2416
4765	0	0	Ki67+	 17080 2254
4766	0	0	Ki67+	 17081 2401
4767	0	0	Ki67+	 17091 2256
4768	0	0	Ki67+	 17092 2340
4769	0	0	Ki67+	 17093 2372
4770	0	0	Ki67+	 17100 2276
4771	0	0	Ki67+	 17101 2553
4772	0	0	Ki67+	 17103 2306
4773	0	0	Ki67+	 17105 2779
4774	0	0	Ki67+	 17109 2436
4775	0	0	Ki67+	 17111 2248
4776	0	0	Ki67+	 17111 2718
4777	0	0	Ki67+	 17112 2332
4778	0	0	Ki67+	 17113 2523
4779	0	0	Ki67+	 17115 2316
4780	0	0	Ki67+	 17119 2391
4781	0	0	Ki67+	 17127 2556
4782	0	0	Ki67+	 17132 2309
4783	0	0	Ki67+	 17135 2351
4784	0	0	Ki67+	 17137 2397
4785	0	0	Ki67+	 17137 2445
4786	0	0	Ki67+	 17137 2754
4787	0	0	Ki67+	 17140 2274
4788	0	0	Ki67+	 17146 2634
4789	0	0	Ki67+	 17147 2557
4790	0	0	Ki67+	 17158 2593
4791	0	0	Ki67+	 17163 2465
4792	0	0	Ki67+	 17164 2385
4793	0	0	Ki67+	 17164 2407
4794	0	0	Ki67+	 17166 2432
4795	0	0	Ki67+	 17167 2339
4796	0	0	Ki67+	 17169 2241
4797	0	0	Ki67+	 17169 2532
4798	0	0	Ki67+	 17173 2455
4799	0	0	Ki67+	 17175 2381
4800	0	0	Ki67+	 17175 2401
4801	0	0	Ki67+	 17176 2496
4802	0	0	Ki67+	 17178 2764
4803	0	0	Ki67+	 17179 2320
4804	0	0	Ki67+	 17180 2270
4805	0	0	Ki67+	 17187 2455
4806	0	0	Ki67+	 17188 2520
4807	0	0	Ki67+	 17189 2470
4808	0	0	Ki67+	 17190 2412
4809	0	0	Ki67+	 17196 2292
4810	0	0	Ki67+	 17197 2580
4811	0	0	Ki67+	 17198 2547
4812	0	0	Ki67+	 17202 2449
4813	0	0	Ki67+	 17205 2365
4814	0	0	Ki67+	 17205 2395
4815	0	0	Ki67+	 17208 2324
4816	0	0	Ki67+	 17208 2489
4817	0	0	Ki67+	 17212 2284
4818	0	0	Ki67+	 17214 2254
4819	0	0	Ki67+	 17214 2436
4820	0	0	Ki67+	 17217 2399
4821	0	0	Ki67+	 17218 2583
4822	0	0	Ki67+	 17220 2335
4823	0	0	Ki67+	 17220 2879
4824	0	0	Ki67+	 17224 2413
4825	0	0	Ki67+	 17225 2381
4826	0	0	Ki67+	 17225 2532
4827	0	0	Ki67+	 17226 2553
4828	0	0	Ki67+	 17229 2798
4829	0	0	Ki67+	 17230 2462
4830	0	0	Ki67+	 17234 2252
4831	0	0	Ki67+	 17234 2289
4832	0	0	Ki67+	 17239 2307
4833	0	0	Ki67+	 17247 2519
4834	0	0	Ki67+	 17248 2409
4835	0	0	Ki67+	 17250 2436
4836	0	0	Ki67+	 17252 2323
4837	0	0	Ki67+	 17256 2361
4838	0	0	Ki67+	 17258 2254
4839	0	0	Ki67+	 17259 2541
4840	0	0	Ki67+	 17261 2378
4841	0	0	Ki67+	 17263 2479
4842	0	0	Ki67+	 17263 2498
4843	0	0	Ki67+	 17265 2272
4844	0	0	Ki67+	 17269 2441
4845	0	0	Ki67+	 17270 2316
4846	0	0	Ki67+	 17270 2539
4847	0	0	Ki67+	 17278 2409
4848	0	0	Ki67+	 17279 2494
4849	0	0	Ki67+	 17293 2354
4850	0	0	Ki67+	 17295 2274
4851	0	0	Ki67+	 17295 2503
4852	0	0	Ki67+	 17298 2722
4853	0	0	Ki67+	 17301 2457
4854	0	0	Ki67+	 17304 2393
4855	0	0	Ki67+	 17306 2364
4856	0	0	Ki67+	 17308 2443
4857	0	0	Ki67+	 17309 2477
4858	0	0	Ki67+	 17310 2405
4859	0	0	Ki67+	 17311 2319
4860	0	0	Ki67+	 17312 2508
4861	0	0	Ki67+	 17317 2619
4862	0	0	Ki67+	 17319 2880
4863	0	0	Ki67+	 17323 2503
4864	0	0	Ki67+	 17324 2403
4865	0	0	Ki67+	 17325 2762
4866	0	0	Ki67+	 17327 2270
4867	0	0	Ki67+	 17330 2364
4868	0	0	Ki67+	 17330 2586
4869	0	0	Ki67+	 17332 2385
4870	0	0	Ki67+	 17338 2414
4871	0	0	Ki67+	 17339 2450
4872	0	0	Ki67+	 17339 2614
4873	0	0	Ki67+	 17354 2295
4874	0	0	Ki67+	 17354 2470
4875	0	0	Ki67+	 17355 2400
4876	0	0	Ki67+	 17356 2366
4877	0	0	Ki67+	 17358 2341
4878	0	0	Ki67+	 17371 2450
4879	0	0	Ki67+	 17371 2584
4880	0	0	Ki67+	 17383 2340
4881	0	0	Ki67+	 17384 2767
4882	0	0	Ki67+	 17390 2352
4883	0	0	Ki67+	 17392 2390
4884	0	0	Ki67+	 17394 2422
4885	0	0	Ki67+	 17397 2434
4886	0	0	Ki67+	 17398 2292
4887	0	0	Ki67+	 17399 2890
4888	0	0	Ki67+	 17429 2305
4889	0	0	Ki67+	 17447 2882
4890	0	0	Ki67+	 17455 2909
4891	0	0	Ki67+	 17459 2518
4892	0	0	Ki67+	 17469 2492
4893	0	0	Ki67+	 17477 2846
4894	0	0	Ki67+	 17479 2477
4895	0	0	Ki67+	 17484 2375
4896	0	0	Ki67+	 17502 2849
4897	0	0	Ki67+	 17529 2849
4898	0	0	Ki67+	 17558 2879
4899	0	0	Ki67+	 17603 2407
4900	0	0	Ki67+	 17607 2839
4901	0	0	Ki67+	 16856 2953
4902	0	0	Ki67+	 16869 3379
4903	0	0	Ki67+	 16879 3694
4904	0	0	Ki67+	 16947 3218
4905	0	0	Ki67+	 16947 3689
4906	0	0	Ki67+	 16953 3712
4907	0	0	Ki67+	 16955 3390
4908	0	0	Ki67+	 16975 3636
4909	0	0	Ki67+	 16988 3373
4910	0	0	Ki67+	 16990 3024
4911	0	0	Ki67+	 17005 3020
4912	0	0	Ki67+	 17011 3600
4913	0	0	Ki67+	 17013 3300
4914	0	0	Ki67+	 17086 3134
4915	0	0	Ki67+	 17111 2998
4916	0	0	Ki67+	 17113 3161
4917	0	0	Ki67+	 17124 3716
4918	0	0	Ki67+	 17131 3163
4919	0	0	Ki67+	 17167 3321
4920	0	0	Ki67+	 17180 3260
4921	0	0	Ki67+	 17200 3062
4922	0	0	Ki67+	 17275 2964
4923	0	0	Ki67+	 17285 3062
4924	0	0	Ki67+	 17292 3315
4925	0	0	Ki67+	 17301 2965
4926	0	0	Ki67+	 17306 3722
4927	0	0	Ki67+	 17312 3241
4928	0	0	Ki67+	 17335 3721
4929	0	0	Ki67+	 17341 3423
4930	0	0	Ki67+	 17352 3541
4931	0	0	Ki67+	 17363 3289
4932	0	0	Ki67+	 17387 3110
4933	0	0	Ki67+	 17406 3259
4934	0	0	Ki67+	 17407 3737
4935	0	0	Ki67+	 17421 3666
4936	0	0	Ki67+	 17433 3736
4937	0	0	Ki67+	 17434 3533
4938	0	0	Ki67+	 17445 3655
4939	0	0	Ki67+	 17448 3428
4940	0	0	Ki67+	 17448 3459
4941	0	0	Ki67+	 17448 3685
4942	0	0	Ki67+	 17461 3715
4943	0	0	Ki67+	 17471 3406
4944	0	0	Ki67+	 17480 3719
4945	0	0	Ki67+	 17485 3195
4946	0	0	Ki67+	 17486 3678
4947	0	0	Ki67+	 17499 3694
4948	0	0	Ki67+	 17511 3711
4949	0	0	Ki67+	 17512 3739
4950	0	0	Ki67+	 17513 3422
4951	0	0	Ki67+	 17523 3392
4952	0	0	Ki67+	 17529 3223
4953	0	0	Ki67+	 17532 3117
4954	0	0	Ki67+	 17533 3470
4955	0	0	Ki67+	 17538 2959
4956	0	0	Ki67+	 17540 3424
4957	0	0	Ki67+	 17542 3622
4958	0	0	Ki67+	 17551 3019
4959	0	0	Ki67+	 17552 3135
4960	0	0	Ki67+	 17553 3337
4961	0	0	Ki67+	 17556 3386
4962	0	0	Ki67+	 17561 3012
4963	0	0	Ki67+	 17561 3412
4964	0	0	Ki67+	 17566 3642
4965	0	0	Ki67+	 17569 3208
4966	0	0	Ki67+	 17570 3364
4967	0	0	Ki67+	 17571 3733
4968	0	0	Ki67+	 17577 3513
4969	0	0	Ki67+	 17593 3280
4970	0	0	Ki67+	 17600 2975
4971	0	0	Ki67+	 17605 3461
4972	0	0	Ki67+	 17626 3666
4973	0	0	Ki67+	 17627 3593
4974	0	0	Ki67+	 16875 4135
4975	0	0	Ki67+	 16910 4402
4976	0	0	Ki67+	 16992 4470
4977	0	0	Ki67+	 17030 4312
4978	0	0	Ki67+	 17088 3952
4979	0	0	Ki67+	 17094 4281
4980	0	0	Ki67+	 17098 3790
4981	0	0	Ki67+	 17105 4242
4982	0	0	Ki67+	 17109 4528
4983	0	0	Ki67+	 17115 3799
4984	0	0	Ki67+	 17144 4377
4985	0	0	Ki67+	 17155 3801
4986	0	0	Ki67+	 17254 3957
4987	0	0	Ki67+	 17263 4470
4988	0	0	Ki67+	 17341 3796
4989	0	0	Ki67+	 17371 3841
4990	0	0	Ki67+	 17378 3762
4991	0	0	Ki67+	 17396 4491
4992	0	0	Ki67+	 17412 4018
4993	0	0	Ki67+	 17460 3761
4994	0	0	Ki67+	 17471 3905
4995	0	0	Ki67+	 17497 3991
4996	0	0	Ki67+	 17504 3773
4997	0	0	Ki67+	 17528 3913
4998	0	0	Ki67+	 17535 3868
4999	0	0	Ki67+	 17540 3776
5000	0	0	Ki67+	 17540 3807
5001	0	0	Ki67+	 17540 3948
5002	0	0	Ki67+	 17542 3921
5003	0	0	Ki67+	 17543 3747
5004	0	0	Ki67+	 17544 3884
5005	0	0	Ki67+	 17546 3987
5006	0	0	Ki67+	 17548 4136
5007	0	0	Ki67+	 17554 3930
5008	0	0	Ki67+	 17559 3946
5009	0	0	Ki67+	 17570 3827
5010	0	0	Ki67+	 17573 3911
5011	0	0	Ki67+	 17574 4039
5012	0	0	Ki67+	 17576 3787
5013	0	0	Ki67+	 17579 3855
5014	0	0	Ki67+	 17580 3931
5015	0	0	Ki67+	 17581 4128
5016	0	0	Ki67+	 17585 3828
5017	0	0	Ki67+	 17588 3985
5018	0	0	Ki67+	 17599 3983
5019	0	0	Ki67+	 17601 3886
5020	0	0	Ki67+	 17605 3853
5021	0	0	Ki67+	 17618 3924
5022	0	0	Ki67+	 17619 3893
5023	0	0	Ki67+	 17620 3950
5024	0	0	Ki67+	 17628 4066
5025	0	0	Ki67+	 17631 3854
5026	0	0	Ki67+	 16838 4839
5027	0	0	Ki67+	 16839 4853
5028	0	0	Ki67+	 16850 5269
5029	0	0	Ki67+	 16860 5075
5030	0	0	Ki67+	 16862 4622
5031	0	0	Ki67+	 16870 4664
5032	0	0	Ki67+	 16872 4598
5033	0	0	Ki67+	 16943 5215
5034	0	0	Ki67+	 16950 4775
5035	0	0	Ki67+	 16960 4792
5036	0	0	Ki67+	 16964 4687
5037	0	0	Ki67+	 16966 4673
5038	0	0	Ki67+	 16988 4903
5039	0	0	Ki67+	 16994 4808
5040	0	0	Ki67+	 17011 4830
5041	0	0	Ki67+	 17036 4707
5042	0	0	Ki67+	 17050 5271
5043	0	0	Ki67+	 17051 4720
5044	0	0	Ki67+	 17074 4616
5045	0	0	Ki67+	 17105 4703
5046	0	0	Ki67+	 17161 4690
5047	0	0	Ki67+	 17166 5275
5048	0	0	Ki67+	 17177 4614
5049	0	0	Ki67+	 17182 4903
5050	0	0	Ki67+	 17186 4664
5051	0	0	Ki67+	 17189 4883
5052	0	0	Ki67+	 17198 5122
5053	0	0	Ki67+	 17206 4566
5054	0	0	Ki67+	 17230 5177
5055	0	0	Ki67+	 17243 5273
5056	0	0	Ki67+	 17246 5183
5057	0	0	Ki67+	 17259 5297
5058	0	0	Ki67+	 17261 5013
5059	0	0	Ki67+	 17261 5333
5060	0	0	Ki67+	 17269 5106
5061	0	0	Ki67+	 17282 5052
5062	0	0	Ki67+	 17285 5218
5063	0	0	Ki67+	 17286 5254
5064	0	0	Ki67+	 17306 4545
5065	0	0	Ki67+	 17310 5107
5066	0	0	Ki67+	 17311 4828
5067	0	0	Ki67+	 17318 4779
5068	0	0	Ki67+	 17333 5032
5069	0	0	Ki67+	 17340 5077
5070	0	0	Ki67+	 17356 4909
5071	0	0	Ki67+	 17453 4923
5072	0	0	Ki67+	 17458 4571
5073	0	0	Ki67+	 17487 5218
5074	0	0	Ki67+	 17491 5199
5075	0	0	Ki67+	 17514 5106
5076	0	0	Ki67+	 17562 4750
5077	0	0	Ki67+	 17562 5041
5078	0	0	Ki67+	 17565 4736
5079	0	0	Ki67+	 17594 5190
5080	0	0	Ki67+	 17607 5163
5081	0	0	Ki67+	 17610 5050
5082	0	0	Ki67+	 16878 5744
5083	0	0	Ki67+	 16992 5581
5084	0	0	Ki67+	 17000 5562
5085	0	0	Ki67+	 17003 5654
5086	0	0	Ki67+	 17004 5739
5087	0	0	Ki67+	 17012 5558
5088	0	0	Ki67+	 17013 5753
5089	0	0	Ki67+	 17019 5648
5090	0	0	Ki67+	 17022 5678
5091	0	0	Ki67+	 17024 6138
5092	0	0	Ki67+	 17033 6104
5093	0	0	Ki67+	 17035 6087
5094	0	0	Ki67+	 17040 6136
5095	0	0	Ki67+	 17051 5899
5096	0	0	Ki67+	 17056 5858
5097	0	0	Ki67+	 17060 5655
5098	0	0	Ki67+	 17062 6034
5099	0	0	Ki67+	 17063 5903
5100	0	0	Ki67+	 17064 5687
5101	0	0	Ki67+	 17067 5929
5102	0	0	Ki67+	 17068 6073
5103	0	0	Ki67+	 17072 5723
5104	0	0	Ki67+	 17078 5665
5105	0	0	Ki67+	 17084 5872
5106	0	0	Ki67+	 17093 5543
5107	0	0	Ki67+	 17094 6039
5108	0	0	Ki67+	 17095 6009
5109	0	0	Ki67+	 17096 5510
5110	0	0	Ki67+	 17096 5695
5111	0	0	Ki67+	 17103 5763
5112	0	0	Ki67+	 17109 5852
5113	0	0	Ki67+	 17112 5736
5114	0	0	Ki67+	 17114 5988
5115	0	0	Ki67+	 17115 6070
5116	0	0	Ki67+	 17133 5394
5117	0	0	Ki67+	 17137 6022
5118	0	0	Ki67+	 17145 6071
5119	0	0	Ki67+	 17147 6131
5120	0	0	Ki67+	 17151 6092
5121	0	0	Ki67+	 17153 5881
5122	0	0	Ki67+	 17162 5905
5123	0	0	Ki67+	 17175 5937
5124	0	0	Ki67+	 17175 6012
5125	0	0	Ki67+	 17175 6070
5126	0	0	Ki67+	 17182 6029
5127	0	0	Ki67+	 17187 5856
5128	0	0	Ki67+	 17188 5879
5129	0	0	Ki67+	 17204 6071
5130	0	0	Ki67+	 17205 5862
5131	0	0	Ki67+	 17206 6042
5132	0	0	Ki67+	 17208 5911
5133	0	0	Ki67+	 17223 6102
5134	0	0	Ki67+	 17228 5975
5135	0	0	Ki67+	 17234 6111
5136	0	0	Ki67+	 17239 6082
5137	0	0	Ki67+	 17241 5942
5138	0	0	Ki67+	 17242 5994
5139	0	0	Ki67+	 17248 5353
5140	0	0	Ki67+	 17255 5387
5141	0	0	Ki67+	 17259 6057
5142	0	0	Ki67+	 17262 5418
5143	0	0	Ki67+	 17268 5928
5144	0	0	Ki67+	 17277 5368
5145	0	0	Ki67+	 17279 5992
5146	0	0	Ki67+	 17284 6029
5147	0	0	Ki67+	 17285 6131
5148	0	0	Ki67+	 17288 5895
5149	0	0	Ki67+	 17297 5506
5150	0	0	Ki67+	 17300 5890
5151	0	0	Ki67+	 17302 5563
5152	0	0	Ki67+	 17308 6074
5153	0	0	Ki67+	 17310 5964
5154	0	0	Ki67+	 17315 5589
5155	0	0	Ki67+	 17316 5855
5156	0	0	Ki67+	 17323 5512
5157	0	0	Ki67+	 17324 5534
5158	0	0	Ki67+	 17327 5775
5159	0	0	Ki67+	 17329 5735
5160	0	0	Ki67+	 17329 6109
5161	0	0	Ki67+	 17330 5799
5162	0	0	Ki67+	 17334 5870
5163	0	0	Ki67+	 17340 5911
5164	0	0	Ki67+	 17341 5811
5165	0	0	Ki67+	 17342 5572
5166	0	0	Ki67+	 17347 6066
5167	0	0	Ki67+	 17351 5544
5168	0	0	Ki67+	 17351 5840
5169	0	0	Ki67+	 17357 5733
5170	0	0	Ki67+	 17360 5612
5171	0	0	Ki67+	 17365 5667
5172	0	0	Ki67+	 17384 5584
5173	0	0	Ki67+	 17398 6140
5174	0	0	Ki67+	 17406 5808
5175	0	0	Ki67+	 17414 5747
5176	0	0	Ki67+	 17420 5569
5177	0	0	Ki67+	 17421 5604
5178	0	0	Ki67+	 17425 5650
5179	0	0	Ki67+	 17434 5852
5180	0	0	Ki67+	 17435 5837
5181	0	0	Ki67+	 17441 5736
5182	0	0	Ki67+	 17444 5876
5183	0	0	Ki67+	 17445 5680
5184	0	0	Ki67+	 17450 5932
5185	0	0	Ki67+	 17452 5820
5186	0	0	Ki67+	 17459 6048
5187	0	0	Ki67+	 17462 5689
5188	0	0	Ki67+	 17464 6027
5189	0	0	Ki67+	 17468 5392
5190	0	0	Ki67+	 17469 5957
5191	0	0	Ki67+	 17475 6015
5192	0	0	Ki67+	 17477 5781
5193	0	0	Ki67+	 17480 5734
5194	0	0	Ki67+	 17481 5897
5195	0	0	Ki67+	 17481 5942
5196	0	0	Ki67+	 17483 5832
5197	0	0	Ki67+	 17497 5774
5198	0	0	Ki67+	 17509 6138
5199	0	0	Ki67+	 17520 5414
5200	0	0	Ki67+	 17568 5593
5201	0	0	Ki67+	 16895 6806
5202	0	0	Ki67+	 16901 6867
5203	0	0	Ki67+	 16910 6895
5204	0	0	Ki67+	 16913 6917
5205	0	0	Ki67+	 16914 6752
5206	0	0	Ki67+	 16926 6797
5207	0	0	Ki67+	 16928 6887
5208	0	0	Ki67+	 16930 6739
5209	0	0	Ki67+	 16931 6755
5210	0	0	Ki67+	 16931 6943
5211	0	0	Ki67+	 16935 6697
5212	0	0	Ki67+	 16938 6919
5213	0	0	Ki67+	 16939 6678
5214	0	0	Ki67+	 16945 6737
5215	0	0	Ki67+	 16949 6560
5216	0	0	Ki67+	 16950 6932
5217	0	0	Ki67+	 16953 6887
5218	0	0	Ki67+	 16955 6580
5219	0	0	Ki67+	 16958 6607
5220	0	0	Ki67+	 16959 6833
5221	0	0	Ki67+	 16960 6856
5222	0	0	Ki67+	 16972 6540
5223	0	0	Ki67+	 16974 6766
5224	0	0	Ki67+	 16974 6830
5225	0	0	Ki67+	 16976 6893
5226	0	0	Ki67+	 16979 6683
5227	0	0	Ki67+	 16980 6942
5228	0	0	Ki67+	 16985 6859
5229	0	0	Ki67+	 16995 6518
5230	0	0	Ki67+	 17001 6922
5231	0	0	Ki67+	 17003 6941
5232	0	0	Ki67+	 17017 6490
5233	0	0	Ki67+	 17017 6670
5234	0	0	Ki67+	 17023 6633
5235	0	0	Ki67+	 17027 6610
5236	0	0	Ki67+	 17031 6597
5237	0	0	Ki67+	 17048 6441
5238	0	0	Ki67+	 17058 6186
5239	0	0	Ki67+	 17058 6611
5240	0	0	Ki67+	 17067 6573
5241	0	0	Ki67+	 17067 6640
5242	0	0	Ki67+	 17072 6204
5243	0	0	Ki67+	 17082 6475
5244	0	0	Ki67+	 17092 6525
5245	0	0	Ki67+	 17094 6150
5246	0	0	Ki67+	 17101 6194
5247	0	0	Ki67+	 17102 6573
5248	0	0	Ki67+	 17118 6829
5249	0	0	Ki67+	 17122 6814
5250	0	0	Ki67+	 17132 6607
5251	0	0	Ki67+	 17134 6185
5252	0	0	Ki67+	 17137 6558
5253	0	0	Ki67+	 17142 6878
5254	0	0	Ki67+	 17144 6244
5255	0	0	Ki67+	 17144 6854
5256	0	0	Ki67+	 17148 6538
5257	0	0	Ki67+	 17153 6588
5258	0	0	Ki67+	 17154 6171
5259	0	0	Ki67+	 17155 6258
5260	0	0	Ki67+	 17155 6861
5261	0	0	Ki67+	 17159 6820
5262	0	0	Ki67+	 17161 6232
5263	0	0	Ki67+	 17165 6900
5264	0	0	Ki67+	 17166 6210
5265	0	0	Ki67+	 17172 6855
5266	0	0	Ki67+	 17182 6271
5267	0	0	Ki67+	 17183 6608
5268	0	0	Ki67+	 17186 6851
5269	0	0	Ki67+	 17192 6809
5270	0	0	Ki67+	 17194 6912
5271	0	0	Ki67+	 17194 6941
5272	0	0	Ki67+	 17201 6880
5273	0	0	Ki67+	 17203 6414
5274	0	0	Ki67+	 17209 6641
5275	0	0	Ki67+	 17223 6480
5276	0	0	Ki67+	 17227 6614
5277	0	0	Ki67+	 17229 6413
5278	0	0	Ki67+	 17229 6672
5279	0	0	Ki67+	 17248 6494
5280	0	0	Ki67+	 17251 6537
5281	0	0	Ki67+	 17261 6241
5282	0	0	Ki67+	 17263 6821
5283	0	0	Ki67+	 17265 6575
5284	0	0	Ki67+	 17271 6785
5285	0	0	Ki67+	 17273 6454
5286	0	0	Ki67+	 17285 6490
5287	0	0	Ki67+	 17295 6837
5288	0	0	Ki67+	 17299 6479
5289	0	0	Ki67+	 17311 6430
5290	0	0	Ki67+	 17314 6563
5291	0	0	Ki67+	 17324 6589
5292	0	0	Ki67+	 17325 6842
5293	0	0	Ki67+	 17327 6222
5294	0	0	Ki67+	 17327 6895
5295	0	0	Ki67+	 17327 6941
5296	0	0	Ki67+	 17340 6817
5297	0	0	Ki67+	 17342 6546
5298	0	0	Ki67+	 17351 6792
5299	0	0	Ki67+	 17351 6825
5300	0	0	Ki67+	 17355 6736
5301	0	0	Ki67+	 17359 6504
5302	0	0	Ki67+	 17361 6581
5303	0	0	Ki67+	 17361 6800
5304	0	0	Ki67+	 17365 6562
5305	0	0	Ki67+	 17368 6782
5306	0	0	Ki67+	 17374 6794
5307	0	0	Ki67+	 17375 6152
5308	0	0	Ki67+	 17376 6852
5309	0	0	Ki67+	 17393 6400
5310	0	0	Ki67+	 17417 6876
5311	0	0	Ki67+	 17425 6458
5312	0	0	Ki67+	 17427 6169
5313	0	0	Ki67+	 17432 6677
5314	0	0	Ki67+	 17458 6146
5315	0	0	Ki67+	 17471 6529
5316	0	0	Ki67+	 17475 6581
5317	0	0	Ki67+	 17477 6568
5318	0	0	Ki67+	 17521 6156
5319	0	0	Ki67+	 17603 6822
5320	0	0	Ki67+	 16918 7022
5321	0	0	Ki67+	 16933 7070
5322	0	0	Ki67+	 16934 6963
5323	0	0	Ki67+	 16947 6958
5324	0	0	Ki67+	 16960 7065
5325	0	0	Ki67+	 16972 6981
5326	0	0	Ki67+	 16972 7095
5327	0	0	Ki67+	 16974 7022
5328	0	0	Ki67+	 16984 7038
5329	0	0	Ki67+	 17010 7108
5330	0	0	Ki67+	 17018 6963
5331	0	0	Ki67+	 17094 7065
5332	0	0	Ki67+	 17102 7073
5333	0	0	Ki67+	 17104 7048
5334	0	0	Ki67+	 17106 7095
5335	0	0	Ki67+	 17140 7057
5336	0	0	Ki67+	 17144 7002
5337	0	0	Ki67+	 17189 6973
5338	0	0	Ki67+	 17191 7081
5339	0	0	Ki67+	 17222 7083
5340	0	0	Ki67+	 17248 6991
5341	0	0	Ki67+	 17261 6974
5342	0	0	Ki67+	 17269 7049
5343	0	0	Ki67+	 17277 7060
5344	0	0	Ki67+	 17287 7043
5345	0	0	Ki67+	 17296 6983
5346	0	0	Ki67+	 17298 7002
5347	0	0	Ki67+	 17310 7010
5348	0	0	Ki67+	 17381 7565
5349	0	0	Ki67+	 17393 7491
5350	0	0	Ki67+	 17398 7604
5351	0	0	Ki67+	 17410 7459
5352	0	0	Ki67+	 17410 7581
5353	0	0	Ki67+	 17414 7625
5354	0	0	Ki67+	 17443 7650
5355	0	0	Ki67+	 17444 7465
5356	0	0	Ki67+	 17460 7658
5357	0	0	Ki67+	 17501 7668
5358	0	0	Ki67+	 17504 7656
5359	0	0	Ki67+	 17539 7653
5360	0	0	Ki67+	 17553 7474
5361	0	0	Ki67+	 17563 7605
5362	0	0	Ki67+	 17565 7457
5363	0	0	Ki67+	 17571 6950
5364	0	0	Ki67+	 17580 7208
5365	0	0	Ki67+	 17580 7467
5366	0	0	Ki67+	 17594 7634
5367	0	0	Ki67+	 17596 7619
5368	0	0	Ki67+	 17602 7502
5369	0	0	Ki67+	 17614 7219
5370	0	0	Ki67+	 16834 7929
5371	0	0	Ki67+	 16844 7953
5372	0	0	Ki67+	 16844 7972
5373	0	0	Ki67+	 17626 8496
5374	0	0	Ki67+	 17235 10024
5375	0	0	Ki67+	 17432 10138
5376	0	0	Ki67+	 17463 10139
5377	0	0	Ki67+	 17481 10096
5378	0	0	Ki67+	 17498 10103
5379	0	0	Ki67+	 17528 10128
5380	0	0	Ki67+	 17534 10105
5381	0	0	Ki67+	 17547 10121
5382	0	0	Ki67+	 17550 10090
5383	0	0	Ki67+	 17555 10134
5384	0	0	Ki67+	 17567 9669
5385	0	0	Ki67+	 17569 9524
5386	0	0	Ki67+	 17593 9530
5387	0	0	Ki67+	 17609 10115
5388	0	0	Ki67+	 17103 10191
5389	0	0	Ki67+	 17111 10763
5390	0	0	Ki67+	 17148 10750
5391	0	0	Ki67+	 17152 10311
5392	0	0	Ki67+	 17154 10238
5393	0	0	Ki67+	 17157 10532
5394	0	0	Ki67+	 17159 10676
5395	0	0	Ki67+	 17166 10521
5396	0	0	Ki67+	 17173 10351
5397	0	0	Ki67+	 17174 10728
5398	0	0	Ki67+	 17178 10278
5399	0	0	Ki67+	 17178 10529
5400	0	0	Ki67+	 17180 10227
5401	0	0	Ki67+	 17194 10730
5402	0	0	Ki67+	 17197 10228
5403	0	0	Ki67+	 17201 10248
5404	0	0	Ki67+	 17204 10440
5405	0	0	Ki67+	 17211 10560
5406	0	0	Ki67+	 17213 10216
5407	0	0	Ki67+	 17213 10604
5408	0	0	Ki67+	 17224 10290
5409	0	0	Ki67+	 17227 10241
5410	0	0	Ki67+	 17228 10628
5411	0	0	Ki67+	 17236 10618
5412	0	0	Ki67+	 17238 10298
5413	0	0	Ki67+	 17241 10650
5414	0	0	Ki67+	 17243 10411
5415	0	0	Ki67+	 17246 10211
5416	0	0	Ki67+	 17247 10193
5417	0	0	Ki67+	 17251 10320
5418	0	0	Ki67+	 17260 10189
5419	0	0	Ki67+	 17264 10215
5420	0	0	Ki67+	 17267 10683
5421	0	0	Ki67+	 17273 10259
5422	0	0	Ki67+	 17280 10565
5423	0	0	Ki67+	 17289 10660
5424	0	0	Ki67+	 17292 10718
5425	0	0	Ki67+	 17299 10270
5426	0	0	Ki67+	 17305 10718
5427	0	0	Ki67+	 17313 10264
5428	0	0	Ki67+	 17329 10677
5429	0	0	Ki67+	 17331 10338
5430	0	0	Ki67+	 17339 10237
5431	0	0	Ki67+	 17345 10347
5432	0	0	Ki67+	 17362 10452
5433	0	0	Ki67+	 17380 10765
5434	0	0	Ki67+	 17411 10472
5435	0	0	Ki67+	 17439 10243
5436	0	0	Ki67+	 17450 10186
5437	0	0	Ki67+	 17451 10145
5438	0	0	Ki67+	 17467 10162
5439	0	0	Ki67+	 17510 10741
5440	0	0	Ki67+	 17514 10230
5441	0	0	Ki67+	 17536 10206
5442	0	0	Ki67+	 17547 10220
5443	0	0	Ki67+	 17565 10196
5444	0	0	Ki67+	 17582 10187
5445	0	0	Ki67+	 17607 10194
5446	0	0	Ki67+	 16889 11281
5447	0	0	Ki67+	 17036 11550
5448	0	0	Ki67+	 17041 11472
5449	0	0	Ki67+	 17103 11185
5450	0	0	Ki67+	 17116 11648
5451	0	0	Ki67+	 17117 11281
5452	0	0	Ki67+	 17126 11669
5453	0	0	Ki67+	 17130 11622
5454	0	0	Ki67+	 17134 11383
5455	0	0	Ki67+	 17194 11474
5456	0	0	Ki67+	 17206 11472
5457	0	0	Ki67+	 17214 11430
5458	0	0	Ki67+	 17214 11524
5459	0	0	Ki67+	 17215 11446
5460	0	0	Ki67+	 17231 11432
5461	0	0	Ki67+	 17234 11712
5462	0	0	Ki67+	 17260 11262
5463	0	0	Ki67+	 17271 11241
5464	0	0	Ki67+	 17296 11223
5465	0	0	Ki67+	 17304 11710
5466	0	0	Ki67+	 17307 11651
5467	0	0	Ki67+	 17326 11476
5468	0	0	Ki67+	 17330 11629
5469	0	0	Ki67+	 17333 11611
5470	0	0	Ki67+	 17334 11739
5471	0	0	Ki67+	 17347 11643
5472	0	0	Ki67+	 17353 11609
5473	0	0	Ki67+	 17372 11725
5474	0	0	Ki67+	 17379 11606
5475	0	0	Ki67+	 17383 11635
5476	0	0	Ki67+	 17391 11659
5477	0	0	Ki67+	 17421 11595
5478	0	0	Ki67+	 17447 11499
5479	0	0	Ki67+	 17468 11684
5480	0	0	Ki67+	 17490 11580
5481	0	0	Ki67+	 17493 11615
5482	0	0	Ki67+	 17517 11577
5483	0	0	Ki67+	 17522 11686
5484	0	0	Ki67+	 17529 11492
5485	0	0	Ki67+	 17545 11573
5486	0	0	Ki67+	 17546 11449
5487	0	0	Ki67+	 17547 11655
5488	0	0	Ki67+	 17557 11373
5489	0	0	Ki67+	 17561 11527
5490	0	0	Ki67+	 17564 11450
5491	0	0	Ki67+	 17569 11374
5492	0	0	Ki67+	 17580 11362
5493	0	0	Ki67+	 17583 10985
5494	0	0	Ki67+	 17584 11716
5495	0	0	Ki67+	 17585 11669
5496	0	0	Ki67+	 17598 11399
5497	0	0	Ki67+	 17598 11616
5498	0	0	Ki67+	 17600 11469
5499	0	0	Ki67+	 17603 11510
5500	0	0	Ki67+	 17605 11497
5501	0	0	Ki67+	 17609 11297
5502	0	0	Ki67+	 17616 11546
5503	0	0	Ki67+	 17618 11638
5504	0	0	Ki67+	 17619 11292
5505	0	0	Ki67+	 17622 11471
5506	0	0	Ki67+	 16834 11858
5507	0	0	Ki67+	 16916 11784
5508	0	0	Ki67+	 16929 11986
5509	0	0	Ki67+	 16951 11923
5510	0	0	Ki67+	 16957 12023
5511	0	0	Ki67+	 16959 11977
5512	0	0	Ki67+	 16972 12000
5513	0	0	Ki67+	 17001 12021
5514	0	0	Ki67+	 17001 12143
5515	0	0	Ki67+	 17002 12122
5516	0	0	Ki67+	 17006 12049
5517	0	0	Ki67+	 17006 12158
5518	0	0	Ki67+	 17012 12013
5519	0	0	Ki67+	 17027 11853
5520	0	0	Ki67+	 17034 12038
5521	0	0	Ki67+	 17037 11849
5522	0	0	Ki67+	 17042 12030
5523	0	0	Ki67+	 17047 12092
5524	0	0	Ki67+	 17050 12147
5525	0	0	Ki67+	 17052 12029
5526	0	0	Ki67+	 17058 11877
5527	0	0	Ki67+	 17066 11909
5528	0	0	Ki67+	 17075 11840
5529	0	0	Ki67+	 17086 12140
5530	0	0	Ki67+	 17091 11900
5531	0	0	Ki67+	 17103 11911
5532	0	0	Ki67+	 17109 12074
5533	0	0	Ki67+	 17110 11983
5534	0	0	Ki67+	 17114 12141
5535	0	0	Ki67+	 17116 11881
5536	0	0	Ki67+	 17136 11879
5537	0	0	Ki67+	 17138 12153
5538	0	0	Ki67+	 17183 11941
5539	0	0	Ki67+	 17200 11997
5540	0	0	Ki67+	 17208 11846
5541	0	0	Ki67+	 17211 12025
5542	0	0	Ki67+	 17249 11849
5543	0	0	Ki67+	 17258 11773
5544	0	0	Ki67+	 17260 12050
5545	0	0	Ki67+	 17266 11747
5546	0	0	Ki67+	 17278 11807
5547	0	0	Ki67+	 17295 11834
5548	0	0	Ki67+	 17299 11785
5549	0	0	Ki67+	 17300 11890
5550	0	0	Ki67+	 17332 11958
5551	0	0	Ki67+	 17345 11765
5552	0	0	Ki67+	 17349 11797
5553	0	0	Ki67+	 17351 11945
5554	0	0	Ki67+	 17365 11965
5555	0	0	Ki67+	 17370 11805
5556	0	0	Ki67+	 17384 11966
5557	0	0	Ki67+	 17385 11941
5558	0	0	Ki67+	 17390 11931
5559	0	0	Ki67+	 17395 11760
5560	0	0	Ki67+	 17400 11789
5561	0	0	Ki67+	 17426 11955
5562	0	0	Ki67+	 17433 11896
5563	0	0	Ki67+	 17452 11751
5564	0	0	Ki67+	 17461 11858
5565	0	0	Ki67+	 17468 11818
5566	0	0	Ki67+	 17487 11880
5567	0	0	Ki67+	 17495 11834
5568	0	0	Ki67+	 17517 11866
5569	0	0	Ki67+	 17537 11804
5570	0	0	Ki67+	 17539 11856
5571	0	0	Ki67+	 17567 11820
5572	0	0	Ki67+	 17623 11752
5573	0	0	Ki67+	 17093 13657
5574	0	0	Ki67+	 16848 15485
5575	0	0	Ki67+	 16854 15444
5576	0	0	Ki67+	 16872 15253
5577	0	0	Ki67+	 16877 15481
5578	0	0	Ki67+	 16882 15421
5579	0	0	Ki67+	 16888 15324
5580	0	0	Ki67+	 16890 15278
5581	0	0	Ki67+	 16906 15396
5582	0	0	Ki67+	 16913 15058
5583	0	0	Ki67+	 16924 15296
5584	0	0	Ki67+	 16927 15249
5585	0	0	Ki67+	 16930 15418
5586	0	0	Ki67+	 16932 15272
5587	0	0	Ki67+	 16933 15384
5588	0	0	Ki67+	 16938 15331
5589	0	0	Ki67+	 16952 15304
5590	0	0	Ki67+	 17614 15144
5591	0	0	Ki67+	 16889 17634
5592	0	0	Ki67+	 16898 17504
5593	0	0	Ki67+	 16899 17541
5594	0	0	Ki67+	 16905 17579
5595	0	0	Ki67+	 16924 17662
5596	0	0	Ki67+	 16929 17522
5597	0	0	Ki67+	 16943 17414
5598	0	0	Ki67+	 16945 17582
5599	0	0	Ki67+	 16957 17595
5600	0	0	Ki67+	 16964 17525
5601	0	0	Ki67+	 17019 17545
5602	0	0	Ki67+	 17633 2929
5603	0	0	Ki67+	 17657 2492
5604	0	0	Ki67+	 17662 2442
5605	0	0	Ki67+	 17663 2853
5606	0	0	Ki67+	 17666 2473
5607	0	0	Ki67+	 17679 2795
5608	0	0	Ki67+	 17683 2526
5609	0	0	Ki67+	 17692 3101
5610	0	0	Ki67+	 17694 2498
5611	0	0	Ki67+	 17717 2490
5612	0	0	Ki67+	 17774 2429
5613	0	0	Ki67+	 17777 2984
5614	0	0	Ki67+	 17791 2406
5615	0	0	Ki67+	 17795 2477
5616	0	0	Ki67+	 17805 2496
5617	0	0	Ki67+	 17813 2435
5618	0	0	Ki67+	 17814 2395
5619	0	0	Ki67+	 17815 2739
5620	0	0	Ki67+	 17817 2465
5621	0	0	Ki67+	 17818 2969
5622	0	0	Ki67+	 17819 3110
5623	0	0	Ki67+	 17835 2433
5624	0	0	Ki67+	 17837 2490
5625	0	0	Ki67+	 17840 2821
5626	0	0	Ki67+	 17855 2424
5627	0	0	Ki67+	 17855 2473
5628	0	0	Ki67+	 17859 3131
5629	0	0	Ki67+	 17863 2489
5630	0	0	Ki67+	 17865 2461
5631	0	0	Ki67+	 17868 2476
5632	0	0	Ki67+	 17869 3019
5633	0	0	Ki67+	 17883 2847
5634	0	0	Ki67+	 17888 3007
5635	0	0	Ki67+	 17889 2439
5636	0	0	Ki67+	 17898 2535
5637	0	0	Ki67+	 17898 2799
5638	0	0	Ki67+	 17900 2554
5639	0	0	Ki67+	 17901 2493
5640	0	0	Ki67+	 17901 2592
5641	0	0	Ki67+	 17904 3056
5642	0	0	Ki67+	 17912 2635
5643	0	0	Ki67+	 17913 2449
5644	0	0	Ki67+	 17916 2819
5645	0	0	Ki67+	 17925 2793
5646	0	0	Ki67+	 17934 2540
5647	0	0	Ki67+	 17934 2803
5648	0	0	Ki67+	 17936 2508
5649	0	0	Ki67+	 17936 2573
5650	0	0	Ki67+	 17942 2640
5651	0	0	Ki67+	 17952 2473
5652	0	0	Ki67+	 17954 2540
5653	0	0	Ki67+	 17962 2796
5654	0	0	Ki67+	 17963 2504
5655	0	0	Ki67+	 17966 2606
5656	0	0	Ki67+	 17970 2626
5657	0	0	Ki67+	 17976 2811
5658	0	0	Ki67+	 17978 2653
5659	0	0	Ki67+	 17978 2682
5660	0	0	Ki67+	 17985 2555
5661	0	0	Ki67+	 17994 3153
5662	0	0	Ki67+	 17997 2799
5663	0	0	Ki67+	 17998 2710
5664	0	0	Ki67+	 18003 2769
5665	0	0	Ki67+	 18006 2564
5666	0	0	Ki67+	 18006 2614
5667	0	0	Ki67+	 18008 2585
5668	0	0	Ki67+	 18011 2668
5669	0	0	Ki67+	 18012 2545
5670	0	0	Ki67+	 18015 2684
5671	0	0	Ki67+	 18021 2855
5672	0	0	Ki67+	 18025 2826
5673	0	0	Ki67+	 18032 2841
5674	0	0	Ki67+	 18033 2712
5675	0	0	Ki67+	 18039 2684
5676	0	0	Ki67+	 18049 2840
5677	0	0	Ki67+	 18068 2941
5678	0	0	Ki67+	 18072 2667
5679	0	0	Ki67+	 18076 2727
5680	0	0	Ki67+	 18082 2704
5681	0	0	Ki67+	 18085 2689
5682	0	0	Ki67+	 18086 2888
5683	0	0	Ki67+	 18095 3116
5684	0	0	Ki67+	 18096 2748
5685	0	0	Ki67+	 18096 2803
5686	0	0	Ki67+	 18100 2788
5687	0	0	Ki67+	 18127 2731
5688	0	0	Ki67+	 18128 2580
5689	0	0	Ki67+	 18134 2968
5690	0	0	Ki67+	 18135 2793
5691	0	0	Ki67+	 18138 2699
5692	0	0	Ki67+	 18140 2757
5693	0	0	Ki67+	 18149 2898
5694	0	0	Ki67+	 18149 3038
5695	0	0	Ki67+	 18153 2653
5696	0	0	Ki67+	 18153 2675
5697	0	0	Ki67+	 18158 2946
5698	0	0	Ki67+	 18159 2624
5699	0	0	Ki67+	 18169 2750
5700	0	0	Ki67+	 18171 2733
5701	0	0	Ki67+	 18171 2776
5702	0	0	Ki67+	 18174 2660
5703	0	0	Ki67+	 18178 2643
5704	0	0	Ki67+	 18184 2681
5705	0	0	Ki67+	 18187 2727
5706	0	0	Ki67+	 18197 2941
5707	0	0	Ki67+	 18201 2690
5708	0	0	Ki67+	 18205 2655
5709	0	0	Ki67+	 18214 3061
5710	0	0	Ki67+	 18215 2739
5711	0	0	Ki67+	 18220 2713
5712	0	0	Ki67+	 18226 3180
5713	0	0	Ki67+	 18232 2678
5714	0	0	Ki67+	 18244 2768
5715	0	0	Ki67+	 18252 2897
5716	0	0	Ki67+	 18261 2731
5717	0	0	Ki67+	 18270 2697
5718	0	0	Ki67+	 18274 2587
5719	0	0	Ki67+	 18275 2757
5720	0	0	Ki67+	 18276 2860
5721	0	0	Ki67+	 18278 2597
5722	0	0	Ki67+	 18278 2628
5723	0	0	Ki67+	 18289 2731
5724	0	0	Ki67+	 18314 2648
5725	0	0	Ki67+	 18320 2756
5726	0	0	Ki67+	 18323 2722
5727	0	0	Ki67+	 18333 2709
5728	0	0	Ki67+	 18335 3096
5729	0	0	Ki67+	 18338 2731
5730	0	0	Ki67+	 18347 2684
5731	0	0	Ki67+	 18348 2630
5732	0	0	Ki67+	 18354 2730
5733	0	0	Ki67+	 18358 3004
5734	0	0	Ki67+	 18359 3079
5735	0	0	Ki67+	 18365 3168
5736	0	0	Ki67+	 18370 2712
5737	0	0	Ki67+	 18374 2676
5738	0	0	Ki67+	 18380 2808
5739	0	0	Ki67+	 18386 2630
5740	0	0	Ki67+	 18404 2652
5741	0	0	Ki67+	 18406 2811
5742	0	0	Ki67+	 18414 3070
5743	0	0	Ki67+	 18418 2945
5744	0	0	Ki67+	 18422 3012
5745	0	0	Ki67+	 18424 2693
5746	0	0	Ki67+	 17634 3921
5747	0	0	Ki67+	 17635 3754
5748	0	0	Ki67+	 17637 3834
5749	0	0	Ki67+	 17642 3899
5750	0	0	Ki67+	 17642 3955
5751	0	0	Ki67+	 17644 3580
5752	0	0	Ki67+	 17648 3880
5753	0	0	Ki67+	 17648 3931
5754	0	0	Ki67+	 17657 3689
5755	0	0	Ki67+	 17658 3662
5756	0	0	Ki67+	 17663 3819
5757	0	0	Ki67+	 17663 3967
5758	0	0	Ki67+	 17665 3333
5759	0	0	Ki67+	 17666 3787
5760	0	0	Ki67+	 17669 3747
5761	0	0	Ki67+	 17669 3917
5762	0	0	Ki67+	 17678 3947
5763	0	0	Ki67+	 17685 3869
5764	0	0	Ki67+	 17691 3736
5765	0	0	Ki67+	 17693 3942
5766	0	0	Ki67+	 17694 3789
5767	0	0	Ki67+	 17698 3530
5768	0	0	Ki67+	 17708 3962
5769	0	0	Ki67+	 17729 3204
5770	0	0	Ki67+	 17746 3366
5771	0	0	Ki67+	 17749 3251
5772	0	0	Ki67+	 17753 3656
5773	0	0	Ki67+	 17790 3756
5774	0	0	Ki67+	 17807 3587
5775	0	0	Ki67+	 17830 3917
5776	0	0	Ki67+	 17867 3561
5777	0	0	Ki67+	 17872 3794
5778	0	0	Ki67+	 17904 3420
5779	0	0	Ki67+	 18068 3193
5780	0	0	Ki67+	 18097 3391
5781	0	0	Ki67+	 18165 3506
5782	0	0	Ki67+	 18313 3802
5783	0	0	Ki67+	 18317 3354
5784	0	0	Ki67+	 18369 3288
5785	0	0	Ki67+	 18402 3484
5786	0	0	Ki67+	 17635 4023
5787	0	0	Ki67+	 17638 4214
5788	0	0	Ki67+	 17639 4157
5789	0	0	Ki67+	 17641 4059
5790	0	0	Ki67+	 17650 4109
5791	0	0	Ki67+	 17653 3997
5792	0	0	Ki67+	 17654 4079
5793	0	0	Ki67+	 17660 4152
5794	0	0	Ki67+	 17668 4030
5795	0	0	Ki67+	 17671 4239
5796	0	0	Ki67+	 17685 4090
5797	0	0	Ki67+	 17691 4176
5798	0	0	Ki67+	 17695 4047
5799	0	0	Ki67+	 17705 4187
5800	0	0	Ki67+	 17711 4248
5801	0	0	Ki67+	 17713 4037
5802	0	0	Ki67+	 17714 3997
5803	0	0	Ki67+	 17727 4027
5804	0	0	Ki67+	 17741 4145
5805	0	0	Ki67+	 17742 4736
5806	0	0	Ki67+	 17745 4005
5807	0	0	Ki67+	 17747 4672
5808	0	0	Ki67+	 17753 4082
5809	0	0	Ki67+	 17758 4042
5810	0	0	Ki67+	 17759 4250
5811	0	0	Ki67+	 17762 4478
5812	0	0	Ki67+	 17768 4017
5813	0	0	Ki67+	 17770 4317
5814	0	0	Ki67+	 17774 4728
5815	0	0	Ki67+	 17775 4267
5816	0	0	Ki67+	 17777 4180
5817	0	0	Ki67+	 17779 4507
5818	0	0	Ki67+	 17779 4606
5819	0	0	Ki67+	 17792 4541
5820	0	0	Ki67+	 17794 4296
5821	0	0	Ki67+	 17794 4756
5822	0	0	Ki67+	 17796 4195
5823	0	0	Ki67+	 17800 4179
5824	0	0	Ki67+	 17803 4166
5825	0	0	Ki67+	 17806 4658
5826	0	0	Ki67+	 17811 4419
5827	0	0	Ki67+	 17814 4711
5828	0	0	Ki67+	 17817 4782
5829	0	0	Ki67+	 17821 4387
5830	0	0	Ki67+	 17828 4444
5831	0	0	Ki67+	 17828 4739
5832	0	0	Ki67+	 17830 4586
5833	0	0	Ki67+	 17834 4475
5834	0	0	Ki67+	 17838 4765
5835	0	0	Ki67+	 17841 4610
5836	0	0	Ki67+	 17844 4777
5837	0	0	Ki67+	 17849 4752
5838	0	0	Ki67+	 17852 4667
5839	0	0	Ki67+	 17853 4432
5840	0	0	Ki67+	 17855 4456
5841	0	0	Ki67+	 17862 4601
5842	0	0	Ki67+	 17890 4406
5843	0	0	Ki67+	 17896 4428
5844	0	0	Ki67+	 17899 4495
5845	0	0	Ki67+	 17901 4554
5846	0	0	Ki67+	 17910 4427
5847	0	0	Ki67+	 17911 4399
5848	0	0	Ki67+	 17912 4509
5849	0	0	Ki67+	 17917 4444
5850	0	0	Ki67+	 17919 4673
5851	0	0	Ki67+	 17922 4582
5852	0	0	Ki67+	 17926 4478
5853	0	0	Ki67+	 17926 4653
5854	0	0	Ki67+	 17933 4735
5855	0	0	Ki67+	 17937 4198
5856	0	0	Ki67+	 17942 4767
5857	0	0	Ki67+	 17948 4524
5858	0	0	Ki67+	 17949 4560
5859	0	0	Ki67+	 17954 4675
5860	0	0	Ki67+	 17964 4623
5861	0	0	Ki67+	 17966 4637
5862	0	0	Ki67+	 17973 4750
5863	0	0	Ki67+	 17976 4680
5864	0	0	Ki67+	 18005 4606
5865	0	0	Ki67+	 18006 4698
5866	0	0	Ki67+	 18009 4289
5867	0	0	Ki67+	 18009 4675
5868	0	0	Ki67+	 18010 4733
5869	0	0	Ki67+	 18012 4719
5870	0	0	Ki67+	 18025 4416
5871	0	0	Ki67+	 18030 4708
5872	0	0	Ki67+	 18035 4501
5873	0	0	Ki67+	 18036 4742
5874	0	0	Ki67+	 18040 4757
5875	0	0	Ki67+	 18058 4693
5876	0	0	Ki67+	 18066 4748
5877	0	0	Ki67+	 18072 4656
5878	0	0	Ki67+	 18079 4779
5879	0	0	Ki67+	 18080 4629
5880	0	0	Ki67+	 18085 4696
5881	0	0	Ki67+	 18088 4669
5882	0	0	Ki67+	 18095 4748
5883	0	0	Ki67+	 18112 4227
5884	0	0	Ki67+	 18117 4596
5885	0	0	Ki67+	 18118 4732
5886	0	0	Ki67+	 18119 4547
5887	0	0	Ki67+	 18121 4700
5888	0	0	Ki67+	 18122 4634
5889	0	0	Ki67+	 18143 4263
5890	0	0	Ki67+	 18255 4770
5891	0	0	Ki67+	 18271 3992
5892	0	0	Ki67+	 18288 4709
5893	0	0	Ki67+	 18310 4110
5894	0	0	Ki67+	 17666 5056
5895	0	0	Ki67+	 17681 4915
5896	0	0	Ki67+	 17682 4790
5897	0	0	Ki67+	 17687 4949
5898	0	0	Ki67+	 17700 4888
5899	0	0	Ki67+	 17704 4927
5900	0	0	Ki67+	 17705 5095
5901	0	0	Ki67+	 17715 4786
5902	0	0	Ki67+	 17715 4830
5903	0	0	Ki67+	 17716 5170
5904	0	0	Ki67+	 17720 5192
5905	0	0	Ki67+	 17730 5057
5906	0	0	Ki67+	 17732 4965
5907	0	0	Ki67+	 17732 5146
5908	0	0	Ki67+	 17736 4890
5909	0	0	Ki67+	 17746 5011
5910	0	0	Ki67+	 17750 5276
5911	0	0	Ki67+	 17755 4898
5912	0	0	Ki67+	 17764 4942
5913	0	0	Ki67+	 17769 4903
5914	0	0	Ki67+	 17770 4991
5915	0	0	Ki67+	 17788 4869
5916	0	0	Ki67+	 17791 5218
5917	0	0	Ki67+	 17802 4850
5918	0	0	Ki67+	 17802 4942
5919	0	0	Ki67+	 17811 4932
5920	0	0	Ki67+	 17813 4840
5921	0	0	Ki67+	 17814 4875
5922	0	0	Ki67+	 17816 4966
5923	0	0	Ki67+	 17817 4860
5924	0	0	Ki67+	 17818 4915
5925	0	0	Ki67+	 17819 4825
5926	0	0	Ki67+	 17855 4970
5927	0	0	Ki67+	 17857 4912
5928	0	0	Ki67+	 17863 4941
5929	0	0	Ki67+	 17868 4890
5930	0	0	Ki67+	 17875 4861
5931	0	0	Ki67+	 17905 5225
5932	0	0	Ki67+	 17920 5394
5933	0	0	Ki67+	 17921 5084
5934	0	0	Ki67+	 17947 4787
5935	0	0	Ki67+	 17959 5221
5936	0	0	Ki67+	 17961 5505
5937	0	0	Ki67+	 17968 5423
5938	0	0	Ki67+	 17972 4834
5939	0	0	Ki67+	 17981 5449
5940	0	0	Ki67+	 17983 4791
5941	0	0	Ki67+	 18006 5271
5942	0	0	Ki67+	 18084 5340
5943	0	0	Ki67+	 18114 5309
5944	0	0	Ki67+	 18117 4954
5945	0	0	Ki67+	 18161 5215
5946	0	0	Ki67+	 18190 4952
5947	0	0	Ki67+	 18331 5022
5948	0	0	Ki67+	 18379 5308
5949	0	0	Ki67+	 18429 5525
5950	0	0	Ki67+	 17644 6106
5951	0	0	Ki67+	 17743 6343
5952	0	0	Ki67+	 17766 5824
5953	0	0	Ki67+	 17771 5845
5954	0	0	Ki67+	 17789 5868
5955	0	0	Ki67+	 17791 5948
5956	0	0	Ki67+	 17795 5807
5957	0	0	Ki67+	 17801 5993
5958	0	0	Ki67+	 17801 6157
5959	0	0	Ki67+	 17802 5676
5960	0	0	Ki67+	 17802 6034
5961	0	0	Ki67+	 17811 5800
5962	0	0	Ki67+	 17815 5989
5963	0	0	Ki67+	 17818 5913
5964	0	0	Ki67+	 17823 5886
5965	0	0	Ki67+	 17823 5954
5966	0	0	Ki67+	 17840 5925
5967	0	0	Ki67+	 17842 6333
5968	0	0	Ki67+	 17847 5863
5969	0	0	Ki67+	 17858 6042
5970	0	0	Ki67+	 17864 6308
5971	0	0	Ki67+	 17883 5922
5972	0	0	Ki67+	 17887 5989
5973	0	0	Ki67+	 17893 6002
5974	0	0	Ki67+	 17896 6282
5975	0	0	Ki67+	 17900 5866
5976	0	0	Ki67+	 17914 6164
5977	0	0	Ki67+	 17924 6269
5978	0	0	Ki67+	 17944 6131
5979	0	0	Ki67+	 17961 5930
5980	0	0	Ki67+	 17961 6224
5981	0	0	Ki67+	 17968 6105
5982	0	0	Ki67+	 17983 6215
5983	0	0	Ki67+	 17987 6073
5984	0	0	Ki67+	 18006 6108
5985	0	0	Ki67+	 18008 6218
5986	0	0	Ki67+	 18011 5619
5987	0	0	Ki67+	 18023 6160
5988	0	0	Ki67+	 18031 6203
5989	0	0	Ki67+	 18034 6114
5990	0	0	Ki67+	 18035 5839
5991	0	0	Ki67+	 18038 6174
5992	0	0	Ki67+	 18048 5914
5993	0	0	Ki67+	 18050 5862
5994	0	0	Ki67+	 18051 6037
5995	0	0	Ki67+	 18056 5878
5996	0	0	Ki67+	 18061 6132
5997	0	0	Ki67+	 18065 6018
5998	0	0	Ki67+	 18072 6162
5999	0	0	Ki67+	 18090 6132
6000	0	0	Ki67+	 18091 6080
6001	0	0	Ki67+	 18092 6019
6002	0	0	Ki67+	 18111 6047
6003	0	0	Ki67+	 18148 6212
6004	0	0	Ki67+	 18246 5778
6005	0	0	Ki67+	 18247 5647
6006	0	0	Ki67+	 18305 6253
6007	0	0	Ki67+	 18306 6225
6008	0	0	Ki67+	 18342 6207
6009	0	0	Ki67+	 18356 6285
6010	0	0	Ki67+	 18372 5855
6011	0	0	Ki67+	 18373 5795
6012	0	0	Ki67+	 18379 6315
6013	0	0	Ki67+	 18381 5770
6014	0	0	Ki67+	 18381 6146
6015	0	0	Ki67+	 18401 5743
6016	0	0	Ki67+	 18405 5967
6017	0	0	Ki67+	 18407 6216
6018	0	0	Ki67+	 18413 5701
6019	0	0	Ki67+	 18414 5904
6020	0	0	Ki67+	 17637 6827
6021	0	0	Ki67+	 17654 6908
6022	0	0	Ki67+	 17676 6913
6023	0	0	Ki67+	 17683 6928
6024	0	0	Ki67+	 17686 6812
6025	0	0	Ki67+	 17695 6968
6026	0	0	Ki67+	 17706 6743
6027	0	0	Ki67+	 17708 6873
6028	0	0	Ki67+	 17716 6999
6029	0	0	Ki67+	 17720 6422
6030	0	0	Ki67+	 17739 6736
6031	0	0	Ki67+	 17743 6757
6032	0	0	Ki67+	 17755 6388
6033	0	0	Ki67+	 17764 7172
6034	0	0	Ki67+	 17771 6899
6035	0	0	Ki67+	 17785 6760
6036	0	0	Ki67+	 17834 6736
6037	0	0	Ki67+	 17864 6729
6038	0	0	Ki67+	 17871 6761
6039	0	0	Ki67+	 17892 6520
6040	0	0	Ki67+	 17910 6841
6041	0	0	Ki67+	 17911 6714
6042	0	0	Ki67+	 17970 6844
6043	0	0	Ki67+	 17980 6854
6044	0	0	Ki67+	 17996 6806
6045	0	0	Ki67+	 17997 6737
6046	0	0	Ki67+	 18032 6758
6047	0	0	Ki67+	 18035 6959
6048	0	0	Ki67+	 18038 6772
6049	0	0	Ki67+	 18047 6976
6050	0	0	Ki67+	 18068 7062
6051	0	0	Ki67+	 18078 6951
6052	0	0	Ki67+	 18090 6880
6053	0	0	Ki67+	 18108 6839
6054	0	0	Ki67+	 18114 6943
6055	0	0	Ki67+	 18124 6685
6056	0	0	Ki67+	 18132 6549
6057	0	0	Ki67+	 18140 6966
6058	0	0	Ki67+	 18165 6995
6059	0	0	Ki67+	 18172 6611
6060	0	0	Ki67+	 18172 7028
6061	0	0	Ki67+	 18184 6733
6062	0	0	Ki67+	 18198 6729
6063	0	0	Ki67+	 18202 6561
6064	0	0	Ki67+	 18207 6928
6065	0	0	Ki67+	 18227 6599
6066	0	0	Ki67+	 18237 6644
6067	0	0	Ki67+	 18242 7036
6068	0	0	Ki67+	 18260 6795
6069	0	0	Ki67+	 18266 7172
6070	0	0	Ki67+	 18267 6591
6071	0	0	Ki67+	 18271 6623
6072	0	0	Ki67+	 18274 6655
6073	0	0	Ki67+	 18275 6802
6074	0	0	Ki67+	 18280 6581
6075	0	0	Ki67+	 18280 6700
6076	0	0	Ki67+	 18295 6967
6077	0	0	Ki67+	 18298 7117
6078	0	0	Ki67+	 18307 6599
6079	0	0	Ki67+	 18320 6917
6080	0	0	Ki67+	 18336 6966
6081	0	0	Ki67+	 18345 6824
6082	0	0	Ki67+	 18348 6482
6083	0	0	Ki67+	 18349 7001
6084	0	0	Ki67+	 18355 6500
6085	0	0	Ki67+	 18357 6967
6086	0	0	Ki67+	 18371 6511
6087	0	0	Ki67+	 18376 7125
6088	0	0	Ki67+	 18377 6499
6089	0	0	Ki67+	 18377 7079
6090	0	0	Ki67+	 18381 6582
6091	0	0	Ki67+	 18389 7025
6092	0	0	Ki67+	 18391 7015
6093	0	0	Ki67+	 18391 7084
6094	0	0	Ki67+	 18396 6853
6095	0	0	Ki67+	 18403 7055
6096	0	0	Ki67+	 18417 6469
6097	0	0	Ki67+	 18431 6518
6098	0	0	Ki67+	 18431 6871
6099	0	0	Ki67+	 17642 7228
6100	0	0	Ki67+	 17650 7221
6101	0	0	Ki67+	 17677 7643
6102	0	0	Ki67+	 17717 7466
6103	0	0	Ki67+	 17719 7452
6104	0	0	Ki67+	 17737 7451
6105	0	0	Ki67+	 17741 7632
6106	0	0	Ki67+	 17751 7461
6107	0	0	Ki67+	 17753 7350
6108	0	0	Ki67+	 17762 7358
6109	0	0	Ki67+	 17774 7758
6110	0	0	Ki67+	 17788 7286
6111	0	0	Ki67+	 17804 7313
6112	0	0	Ki67+	 17807 7502
6113	0	0	Ki67+	 17819 7494
6114	0	0	Ki67+	 17828 7922
6115	0	0	Ki67+	 17834 7893
6116	0	0	Ki67+	 17838 7569
6117	0	0	Ki67+	 17848 7682
6118	0	0	Ki67+	 17860 7692
6119	0	0	Ki67+	 17864 7648
6120	0	0	Ki67+	 17877 7532
6121	0	0	Ki67+	 17877 7690
6122	0	0	Ki67+	 17895 7405
6123	0	0	Ki67+	 17907 7307
6124	0	0	Ki67+	 17921 7297
6125	0	0	Ki67+	 17922 7770
6126	0	0	Ki67+	 17929 7312
6127	0	0	Ki67+	 17938 7771
6128	0	0	Ki67+	 17940 7303
6129	0	0	Ki67+	 17949 7821
6130	0	0	Ki67+	 17956 7912
6131	0	0	Ki67+	 17977 7851
6132	0	0	Ki67+	 17988 7876
6133	0	0	Ki67+	 17991 7628
6134	0	0	Ki67+	 18078 7344
6135	0	0	Ki67+	 18091 7775
6136	0	0	Ki67+	 18106 7340
6137	0	0	Ki67+	 18118 7322
6138	0	0	Ki67+	 18127 7378
6139	0	0	Ki67+	 18158 7339
6140	0	0	Ki67+	 18280 7222
6141	0	0	Ki67+	 18344 7459
6142	0	0	Ki67+	 18373 7460
6143	0	0	Ki67+	 18388 7427
6144	0	0	Ki67+	 18409 7291
6145	0	0	Ki67+	 18409 7323
6146	0	0	Ki67+	 18414 7470
6147	0	0	Ki67+	 17666 8774
6148	0	0	Ki67+	 17683 8765
6149	0	0	Ki67+	 17709 8534
6150	0	0	Ki67+	 17743 8297
6151	0	0	Ki67+	 17745 8340
6152	0	0	Ki67+	 17804 8755
6153	0	0	Ki67+	 17833 8485
6154	0	0	Ki67+	 17842 8030
6155	0	0	Ki67+	 17931 8759
6156	0	0	Ki67+	 17946 8769
6157	0	0	Ki67+	 17949 8679
6158	0	0	Ki67+	 17977 8664
6159	0	0	Ki67+	 18173 8279
6160	0	0	Ki67+	 18183 8304
6161	0	0	Ki67+	 18203 8322
6162	0	0	Ki67+	 18207 8355
6163	0	0	Ki67+	 18216 8175
6164	0	0	Ki67+	 18232 8028
6165	0	0	Ki67+	 18257 8049
6166	0	0	Ki67+	 18273 8052
6167	0	0	Ki67+	 18274 8287
6168	0	0	Ki67+	 18284 8331
6169	0	0	Ki67+	 18287 8351
6170	0	0	Ki67+	 18288 8059
6171	0	0	Ki67+	 18319 8159
6172	0	0	Ki67+	 18321 8262
6173	0	0	Ki67+	 18324 8190
6174	0	0	Ki67+	 18335 8153
6175	0	0	Ki67+	 18337 8289
6176	0	0	Ki67+	 18345 8376
6177	0	0	Ki67+	 18345 8394
6178	0	0	Ki67+	 18346 8328
6179	0	0	Ki67+	 18382 8374
6180	0	0	Ki67+	 18394 8355
6181	0	0	Ki67+	 18414 8386
6182	0	0	Ki67+	 18422 8303
6183	0	0	Ki67+	 18427 8364
6184	0	0	Ki67+	 17689 9443
6185	0	0	Ki67+	 17706 9531
6186	0	0	Ki67+	 17724 9533
6187	0	0	Ki67+	 17747 9391
6188	0	0	Ki67+	 17754 9488
6189	0	0	Ki67+	 17758 9399
6190	0	0	Ki67+	 17792 9572
6191	0	0	Ki67+	 17920 9219
6192	0	0	Ki67+	 17951 8839
6193	0	0	Ki67+	 17951 9256
6194	0	0	Ki67+	 17957 9222
6195	0	0	Ki67+	 17962 9255
6196	0	0	Ki67+	 17977 9251
6197	0	0	Ki67+	 18005 8961
6198	0	0	Ki67+	 18022 9186
6199	0	0	Ki67+	 18110 8978
6200	0	0	Ki67+	 18116 8989
6201	0	0	Ki67+	 18259 8964
6202	0	0	Ki67+	 18335 9040
6203	0	0	Ki67+	 18343 9215
6204	0	0	Ki67+	 18358 9216
6205	0	0	Ki67+	 18381 9103
6206	0	0	Ki67+	 18384 9077
6207	0	0	Ki67+	 18395 9248
6208	0	0	Ki67+	 18407 9234
6209	0	0	Ki67+	 18412 9161
6210	0	0	Ki67+	 18419 9244
6211	0	0	Ki67+	 18422 9279
6212	0	0	Ki67+	 17635 9747
6213	0	0	Ki67+	 17647 9787
6214	0	0	Ki67+	 17664 10029
6215	0	0	Ki67+	 17672 9754
6216	0	0	Ki67+	 17684 10169
6217	0	0	Ki67+	 17699 10200
6218	0	0	Ki67+	 17700 9615
6219	0	0	Ki67+	 17701 9729
6220	0	0	Ki67+	 17705 9589
6221	0	0	Ki67+	 17710 9619
6222	0	0	Ki67+	 17730 10249
6223	0	0	Ki67+	 17732 9659
6224	0	0	Ki67+	 17771 10049
6225	0	0	Ki67+	 18169 10074
6226	0	0	Ki67+	 18192 10090
6227	0	0	Ki67+	 18207 10069
6228	0	0	Ki67+	 18212 10213
6229	0	0	Ki67+	 18241 10211
6230	0	0	Ki67+	 17669 10995
6231	0	0	Ki67+	 17683 11010
6232	0	0	Ki67+	 17701 10404
6233	0	0	Ki67+	 17732 10959
6234	0	0	Ki67+	 17751 10941
6235	0	0	Ki67+	 17754 11114
6236	0	0	Ki67+	 17781 10959
6237	0	0	Ki67+	 17791 11135
6238	0	0	Ki67+	 17802 10821
6239	0	0	Ki67+	 17809 11032
6240	0	0	Ki67+	 17816 11114
6241	0	0	Ki67+	 17839 10784
6242	0	0	Ki67+	 17849 10461
6243	0	0	Ki67+	 17907 11115
6244	0	0	Ki67+	 17923 10495
6245	0	0	Ki67+	 17948 10493
6246	0	0	Ki67+	 17978 10842
6247	0	0	Ki67+	 18001 10851
6248	0	0	Ki67+	 18013 10959
6249	0	0	Ki67+	 18022 10884
6250	0	0	Ki67+	 18024 10965
6251	0	0	Ki67+	 18074 10688
6252	0	0	Ki67+	 18087 10527
6253	0	0	Ki67+	 17634 11499
6254	0	0	Ki67+	 17648 11697
6255	0	0	Ki67+	 17661 11260
6256	0	0	Ki67+	 17661 11470
6257	0	0	Ki67+	 17663 11505
6258	0	0	Ki67+	 17670 11253
6259	0	0	Ki67+	 17676 11708
6260	0	0	Ki67+	 17683 11581
6261	0	0	Ki67+	 17686 11688
6262	0	0	Ki67+	 17690 11476
6263	0	0	Ki67+	 17691 11311
6264	0	0	Ki67+	 17691 11494
6265	0	0	Ki67+	 17701 11676
6266	0	0	Ki67+	 17707 11203
6267	0	0	Ki67+	 17711 11424
6268	0	0	Ki67+	 17727 11528
6269	0	0	Ki67+	 17734 11400
6270	0	0	Ki67+	 17734 11582
6271	0	0	Ki67+	 17735 11388
6272	0	0	Ki67+	 17736 11252
6273	0	0	Ki67+	 17742 11235
6274	0	0	Ki67+	 17755 11562
6275	0	0	Ki67+	 17757 11327
6276	0	0	Ki67+	 17758 11396
6277	0	0	Ki67+	 17766 11423
6278	0	0	Ki67+	 17781 11563
6279	0	0	Ki67+	 17782 11332
6280	0	0	Ki67+	 17785 11239
6281	0	0	Ki67+	 17789 11488
6282	0	0	Ki67+	 17791 11512
6283	0	0	Ki67+	 17802 11383
6284	0	0	Ki67+	 17803 11302
6285	0	0	Ki67+	 17810 11213
6286	0	0	Ki67+	 17817 11532
6287	0	0	Ki67+	 17826 11468
6288	0	0	Ki67+	 17828 11373
6289	0	0	Ki67+	 17830 11505
6290	0	0	Ki67+	 17832 11273
6291	0	0	Ki67+	 17840 11389
6292	0	0	Ki67+	 17846 11515
6293	0	0	Ki67+	 17847 11460
6294	0	0	Ki67+	 17855 11478
6295	0	0	Ki67+	 17858 11498
6296	0	0	Ki67+	 17876 11417
6297	0	0	Ki67+	 17884 11186
6298	0	0	Ki67+	 17893 11417
6299	0	0	Ki67+	 17905 11360
6300	0	0	Ki67+	 17922 11193
6301	0	0	Ki67+	 17731 12137
6302	0	0	Ki67+	 17741 12136
6303	0	0	Ki67+	 17923 12553
6304	0	0	Ki67+	 17930 12595
6305	0	0	Ki67+	 17939 12568
6306	0	0	Ki67+	 17943 12747
6307	0	0	Ki67+	 17958 12615
6308	0	0	Ki67+	 17959 12586
6309	0	0	Ki67+	 17967 12499
6310	0	0	Ki67+	 17992 12463
6311	0	0	Ki67+	 17993 12628
6312	0	0	Ki67+	 18005 12647
6313	0	0	Ki67+	 18015 12502
6314	0	0	Ki67+	 18033 12445
6315	0	0	Ki67+	 18056 12489
6316	0	0	Ki67+	 18066 12648
6317	0	0	Ki67+	 18071 12484
6318	0	0	Ki67+	 18077 12782
6319	0	0	Ki67+	 18095 12760
6320	0	0	Ki67+	 18125 12609
6321	0	0	Ki67+	 18126 12725
6322	0	0	Ki67+	 18149 12373
6323	0	0	Ki67+	 18159 12771
6324	0	0	Ki67+	 18160 12319
6325	0	0	Ki67+	 18163 12441
6326	0	0	Ki67+	 18163 12691
6327	0	0	Ki67+	 18192 12702
6328	0	0	Ki67+	 18215 12314
6329	0	0	Ki67+	 18223 12736
6330	0	0	Ki67+	 18235 12778
6331	0	0	Ki67+	 18240 12674
6332	0	0	Ki67+	 18248 12715
6333	0	0	Ki67+	 18254 12686
6334	0	0	Ki67+	 18263 12595
6335	0	0	Ki67+	 18286 12528
6336	0	0	Ki67+	 18304 12506
6337	0	0	Ki67+	 18319 12526
6338	0	0	Ki67+	 18346 12649
6339	0	0	Ki67+	 18366 12563
6340	0	0	Ki67+	 18404 12690
6341	0	0	Ki67+	 17893 12947
6342	0	0	Ki67+	 17949 12796
6343	0	0	Ki67+	 17950 13123
6344	0	0	Ki67+	 17952 13021
6345	0	0	Ki67+	 17961 12793
6346	0	0	Ki67+	 17967 13153
6347	0	0	Ki67+	 18001 12888
6348	0	0	Ki67+	 18014 12931
6349	0	0	Ki67+	 18019 12966
6350	0	0	Ki67+	 18048 13153
6351	0	0	Ki67+	 18059 12880
6352	0	0	Ki67+	 18070 13074
6353	0	0	Ki67+	 18089 12847
6354	0	0	Ki67+	 18093 12888
6355	0	0	Ki67+	 18105 13131
6356	0	0	Ki67+	 18111 12791
6357	0	0	Ki67+	 18122 13241
6358	0	0	Ki67+	 18172 13240
6359	0	0	Ki67+	 18173 13298
6360	0	0	Ki67+	 18177 13201
6361	0	0	Ki67+	 18189 13205
6362	0	0	Ki67+	 18190 13245
6363	0	0	Ki67+	 18199 13104
6364	0	0	Ki67+	 18200 13048
6365	0	0	Ki67+	 18200 13076
6366	0	0	Ki67+	 18210 13176
6367	0	0	Ki67+	 18212 13139
6368	0	0	Ki67+	 18213 13163
6369	0	0	Ki67+	 18217 13076
6370	0	0	Ki67+	 18218 13242
6371	0	0	Ki67+	 18221 12809
6372	0	0	Ki67+	 18226 13254
6373	0	0	Ki67+	 18228 13052
6374	0	0	Ki67+	 18243 13139
6375	0	0	Ki67+	 18246 13178
6376	0	0	Ki67+	 18262 12824
6377	0	0	Ki67+	 18263 13033
6378	0	0	Ki67+	 18271 12806
6379	0	0	Ki67+	 18272 13267
6380	0	0	Ki67+	 18273 12826
6381	0	0	Ki67+	 18276 13291
6382	0	0	Ki67+	 18278 12983
6383	0	0	Ki67+	 18280 13142
6384	0	0	Ki67+	 18282 12869
6385	0	0	Ki67+	 18287 12993
6386	0	0	Ki67+	 18294 13248
6387	0	0	Ki67+	 18294 13280
6388	0	0	Ki67+	 18304 13217
6389	0	0	Ki67+	 18307 12844
6390	0	0	Ki67+	 18322 13238
6391	0	0	Ki67+	 18323 12970
6392	0	0	Ki67+	 18330 13283
6393	0	0	Ki67+	 18336 13042
6394	0	0	Ki67+	 18342 13286
6395	0	0	Ki67+	 18343 12907
6396	0	0	Ki67+	 18346 12964
6397	0	0	Ki67+	 18353 12856
6398	0	0	Ki67+	 18355 13270
6399	0	0	Ki67+	 18358 13144
6400	0	0	Ki67+	 18360 12913
6401	0	0	Ki67+	 18361 12929
6402	0	0	Ki67+	 18364 12953
6403	0	0	Ki67+	 18365 13034
6404	0	0	Ki67+	 18374 13159
6405	0	0	Ki67+	 18375 13184
6406	0	0	Ki67+	 18395 13053
6407	0	0	Ki67+	 18396 13191
6408	0	0	Ki67+	 18403 13123
6409	0	0	Ki67+	 18407 12869
6410	0	0	Ki67+	 18431 12980
6411	0	0	Ki67+	 18022 14582
6412	0	0	Ki67+	 18045 14633
6413	0	0	Ki67+	 18113 14716
6414	0	0	Ki67+	 18217 15042
6415	0	0	Ki67+	 17885 15404
6416	0	0	Ki67+	 18074 15528
6417	0	0	Ki67+	 18229 15634
6418	0	0	Ki67+	 17816 16475
6419	0	0	Ki67+	 18046 16639
6420	0	0	Ki67+	 18065 16777
6421	0	0	Ki67+	 18071 16753
6422	0	0	Ki67+	 18288 16051
6423	0	0	Ki67+	 17777 17516
6424	0	0	Ki67+	 18065 17020
6425	0	0	Ki67+	 18080 16886
6426	0	0	Ki67+	 18083 16848
6427	0	0	Ki67+	 18116 16811
6428	0	0	Ki67+	 18191 17227
6429	0	0	Ki67+	 18276 18349
6430	0	0	Ki67+	 17835 18632
6431	0	0	Ki67+	 18434 2794
6432	0	0	Ki67+	 18439 2774
6433	0	0	Ki67+	 18452 2759
6434	0	0	Ki67+	 18459 2778
6435	0	0	Ki67+	 18485 3011
6436	0	0	Ki67+	 18492 3057
6437	0	0	Ki67+	 18493 2819
6438	0	0	Ki67+	 18498 3282
6439	0	0	Ki67+	 18512 2839
6440	0	0	Ki67+	 18517 2994
6441	0	0	Ki67+	 18543 2952
6442	0	0	Ki67+	 18544 2836
6443	0	0	Ki67+	 18552 2821
6444	0	0	Ki67+	 18554 3280
6445	0	0	Ki67+	 18576 3157
6446	0	0	Ki67+	 18581 2967
6447	0	0	Ki67+	 18587 2773
6448	0	0	Ki67+	 18592 3062
6449	0	0	Ki67+	 18603 2978
6450	0	0	Ki67+	 18610 2960
6451	0	0	Ki67+	 18610 3108
6452	0	0	Ki67+	 18620 3023
6453	0	0	Ki67+	 18647 2899
6454	0	0	Ki67+	 18651 2753
6455	0	0	Ki67+	 18655 2877
6456	0	0	Ki67+	 18657 2789
6457	0	0	Ki67+	 18663 2958
6458	0	0	Ki67+	 18666 2883
6459	0	0	Ki67+	 18671 2908
6460	0	0	Ki67+	 18674 2724
6461	0	0	Ki67+	 18678 3433
6462	0	0	Ki67+	 18679 2749
6463	0	0	Ki67+	 18685 2900
6464	0	0	Ki67+	 18686 2957
6465	0	0	Ki67+	 18686 3205
6466	0	0	Ki67+	 18688 2881
6467	0	0	Ki67+	 18694 3051
6468	0	0	Ki67+	 18695 2726
6469	0	0	Ki67+	 18698 2958
6470	0	0	Ki67+	 18705 2748
6471	0	0	Ki67+	 18705 3000
6472	0	0	Ki67+	 18721 2797
6473	0	0	Ki67+	 18722 2777
6474	0	0	Ki67+	 18727 2979
6475	0	0	Ki67+	 18729 2750
6476	0	0	Ki67+	 18729 3137
6477	0	0	Ki67+	 18730 3002
6478	0	0	Ki67+	 18733 2850
6479	0	0	Ki67+	 18735 3294
6480	0	0	Ki67+	 18736 3249
6481	0	0	Ki67+	 18744 3136
6482	0	0	Ki67+	 18748 3269
6483	0	0	Ki67+	 18750 3189
6484	0	0	Ki67+	 18758 3064
6485	0	0	Ki67+	 18763 2759
6486	0	0	Ki67+	 18767 3080
6487	0	0	Ki67+	 18769 2948
6488	0	0	Ki67+	 18769 3300
6489	0	0	Ki67+	 18770 3057
6490	0	0	Ki67+	 18772 3199
6491	0	0	Ki67+	 18776 3124
6492	0	0	Ki67+	 18780 2738
6493	0	0	Ki67+	 18786 2783
6494	0	0	Ki67+	 18787 2933
6495	0	0	Ki67+	 18793 3151
6496	0	0	Ki67+	 18800 2766
6497	0	0	Ki67+	 18804 3442
6498	0	0	Ki67+	 18807 3372
6499	0	0	Ki67+	 18820 2946
6500	0	0	Ki67+	 18822 2829
6501	0	0	Ki67+	 18830 3272
6502	0	0	Ki67+	 18831 2760
6503	0	0	Ki67+	 18832 3409
6504	0	0	Ki67+	 18833 2904
6505	0	0	Ki67+	 18846 3050
6506	0	0	Ki67+	 18852 2773
6507	0	0	Ki67+	 18852 2916
6508	0	0	Ki67+	 18858 3163
6509	0	0	Ki67+	 18863 2967
6510	0	0	Ki67+	 18865 3207
6511	0	0	Ki67+	 18869 2899
6512	0	0	Ki67+	 18874 2951
6513	0	0	Ki67+	 18876 3201
6514	0	0	Ki67+	 18877 3168
6515	0	0	Ki67+	 18883 2971
6516	0	0	Ki67+	 18900 2823
6517	0	0	Ki67+	 18900 3255
6518	0	0	Ki67+	 18910 2797
6519	0	0	Ki67+	 18931 3470
6520	0	0	Ki67+	 18933 2872
6521	0	0	Ki67+	 18937 2840
6522	0	0	Ki67+	 18945 2999
6523	0	0	Ki67+	 18945 3209
6524	0	0	Ki67+	 18946 3238
6525	0	0	Ki67+	 18950 3463
6526	0	0	Ki67+	 18959 2915
6527	0	0	Ki67+	 18969 2876
6528	0	0	Ki67+	 18969 3082
6529	0	0	Ki67+	 18976 3228
6530	0	0	Ki67+	 18986 2913
6531	0	0	Ki67+	 19001 2917
6532	0	0	Ki67+	 19001 3464
6533	0	0	Ki67+	 19003 3125
6534	0	0	Ki67+	 19035 3168
6535	0	0	Ki67+	 19040 2918
6536	0	0	Ki67+	 19055 3034
6537	0	0	Ki67+	 19083 3437
6538	0	0	Ki67+	 19131 2918
6539	0	0	Ki67+	 19138 2955
6540	0	0	Ki67+	 19156 2934
6541	0	0	Ki67+	 19158 2892
6542	0	0	Ki67+	 19176 2948
6543	0	0	Ki67+	 19187 3290
6544	0	0	Ki67+	 19188 3466
6545	0	0	Ki67+	 19198 2916
6546	0	0	Ki67+	 19200 3448
6547	0	0	Ki67+	 19202 3076
6548	0	0	Ki67+	 19223 3231
6549	0	0	Ki67+	 18439 3959
6550	0	0	Ki67+	 18440 3782
6551	0	0	Ki67+	 18491 4228
6552	0	0	Ki67+	 18495 4258
6553	0	0	Ki67+	 18497 4143
6554	0	0	Ki67+	 18504 4063
6555	0	0	Ki67+	 18511 4214
6556	0	0	Ki67+	 18517 3897
6557	0	0	Ki67+	 18520 3754
6558	0	0	Ki67+	 18528 4095
6559	0	0	Ki67+	 18529 3991
6560	0	0	Ki67+	 18530 4032
6561	0	0	Ki67+	 18531 3944
6562	0	0	Ki67+	 18532 3865
6563	0	0	Ki67+	 18553 4011
6564	0	0	Ki67+	 18559 4028
6565	0	0	Ki67+	 18562 3993
6566	0	0	Ki67+	 18568 3826
6567	0	0	Ki67+	 18582 4122
6568	0	0	Ki67+	 18593 4202
6569	0	0	Ki67+	 18599 3850
6570	0	0	Ki67+	 18600 4265
6571	0	0	Ki67+	 18602 3765
6572	0	0	Ki67+	 18606 3483
6573	0	0	Ki67+	 18613 3506
6574	0	0	Ki67+	 18615 3809
6575	0	0	Ki67+	 18646 4053
6576	0	0	Ki67+	 18652 4110
6577	0	0	Ki67+	 18654 3559
6578	0	0	Ki67+	 18667 4249
6579	0	0	Ki67+	 18669 4226
6580	0	0	Ki67+	 18674 4170
6581	0	0	Ki67+	 18682 4089
6582	0	0	Ki67+	 18685 4244
6583	0	0	Ki67+	 18690 4194
6584	0	0	Ki67+	 18715 4256
6585	0	0	Ki67+	 18742 4000
6586	0	0	Ki67+	 18743 3704
6587	0	0	Ki67+	 18764 4069
6588	0	0	Ki67+	 18770 3899
6589	0	0	Ki67+	 18770 4091
6590	0	0	Ki67+	 18782 3554
6591	0	0	Ki67+	 18798 4230
6592	0	0	Ki67+	 18824 4241
6593	0	0	Ki67+	 18842 4259
6594	0	0	Ki67+	 18852 3843
6595	0	0	Ki67+	 18865 4168
6596	0	0	Ki67+	 18866 4187
6597	0	0	Ki67+	 18878 4177
6598	0	0	Ki67+	 18880 4127
6599	0	0	Ki67+	 18886 3977
6600	0	0	Ki67+	 18888 3569
6601	0	0	Ki67+	 18892 4037
6602	0	0	Ki67+	 18894 3666
6603	0	0	Ki67+	 18896 4115
6604	0	0	Ki67+	 18899 3708
6605	0	0	Ki67+	 18903 4036
6606	0	0	Ki67+	 18904 4091
6607	0	0	Ki67+	 18907 4139
6608	0	0	Ki67+	 18915 3557
6609	0	0	Ki67+	 18922 4102
6610	0	0	Ki67+	 18923 3539
6611	0	0	Ki67+	 18924 4073
6612	0	0	Ki67+	 18934 3549
6613	0	0	Ki67+	 18938 3496
6614	0	0	Ki67+	 18947 3559
6615	0	0	Ki67+	 18953 3518
6616	0	0	Ki67+	 18964 3476
6617	0	0	Ki67+	 18974 3515
6618	0	0	Ki67+	 18974 3533
6619	0	0	Ki67+	 18984 3574
6620	0	0	Ki67+	 18992 3537
6621	0	0	Ki67+	 19002 3660
6622	0	0	Ki67+	 19006 3622
6623	0	0	Ki67+	 19011 3532
6624	0	0	Ki67+	 19018 3586
6625	0	0	Ki67+	 19021 3474
6626	0	0	Ki67+	 19024 3656
6627	0	0	Ki67+	 19029 3492
6628	0	0	Ki67+	 19032 3610
6629	0	0	Ki67+	 19040 3695
6630	0	0	Ki67+	 19054 3503
6631	0	0	Ki67+	 19064 3598
6632	0	0	Ki67+	 19082 3571
6633	0	0	Ki67+	 19084 3477
6634	0	0	Ki67+	 19097 3585
6635	0	0	Ki67+	 19116 3534
6636	0	0	Ki67+	 19117 3511
6637	0	0	Ki67+	 19124 3611
6638	0	0	Ki67+	 19124 3641
6639	0	0	Ki67+	 19135 3558
6640	0	0	Ki67+	 19136 3539
6641	0	0	Ki67+	 19147 3612
6642	0	0	Ki67+	 19194 3605
6643	0	0	Ki67+	 19217 3713
6644	0	0	Ki67+	 18485 4835
6645	0	0	Ki67+	 18507 4273
6646	0	0	Ki67+	 18512 4302
6647	0	0	Ki67+	 18515 4318
6648	0	0	Ki67+	 18529 4415
6649	0	0	Ki67+	 18537 4448
6650	0	0	Ki67+	 18542 4308
6651	0	0	Ki67+	 18542 4363
6652	0	0	Ki67+	 18561 4333
6653	0	0	Ki67+	 18565 4474
6654	0	0	Ki67+	 18569 4560
6655	0	0	Ki67+	 18576 5067
6656	0	0	Ki67+	 18599 4322
6657	0	0	Ki67+	 18600 4527
6658	0	0	Ki67+	 18611 4604
6659	0	0	Ki67+	 18615 4487
6660	0	0	Ki67+	 18625 5059
6661	0	0	Ki67+	 18639 4601
6662	0	0	Ki67+	 18652 4498
6663	0	0	Ki67+	 18656 4678
6664	0	0	Ki67+	 18662 4448
6665	0	0	Ki67+	 18665 4567
6666	0	0	Ki67+	 18667 4369
6667	0	0	Ki67+	 18669 4321
6668	0	0	Ki67+	 18672 4494
6669	0	0	Ki67+	 18672 4652
6670	0	0	Ki67+	 18677 4563
6671	0	0	Ki67+	 18684 4530
6672	0	0	Ki67+	 18687 4429
6673	0	0	Ki67+	 18691 4348
6674	0	0	Ki67+	 18693 4285
6675	0	0	Ki67+	 18693 4471
6676	0	0	Ki67+	 18763 5060
6677	0	0	Ki67+	 18795 4573
6678	0	0	Ki67+	 18805 5013
6679	0	0	Ki67+	 18852 4313
6680	0	0	Ki67+	 18860 4386
6681	0	0	Ki67+	 18863 4439
6682	0	0	Ki67+	 18869 4560
6683	0	0	Ki67+	 18873 4473
6684	0	0	Ki67+	 18873 4540
6685	0	0	Ki67+	 18888 4427
6686	0	0	Ki67+	 18893 4391
6687	0	0	Ki67+	 18897 4535
6688	0	0	Ki67+	 18900 4453
6689	0	0	Ki67+	 18901 4330
6690	0	0	Ki67+	 18901 4502
6691	0	0	Ki67+	 18903 4597
6692	0	0	Ki67+	 18909 4274
6693	0	0	Ki67+	 18921 4291
6694	0	0	Ki67+	 18922 4373
6695	0	0	Ki67+	 18928 4423
6696	0	0	Ki67+	 18928 4465
6697	0	0	Ki67+	 18929 4576
6698	0	0	Ki67+	 18930 4332
6699	0	0	Ki67+	 18937 4379
6700	0	0	Ki67+	 18943 4618
6701	0	0	Ki67+	 18954 4400
6702	0	0	Ki67+	 18956 4552
6703	0	0	Ki67+	 18968 4420
6704	0	0	Ki67+	 18968 4436
6705	0	0	Ki67+	 18969 4492
6706	0	0	Ki67+	 18979 4516
6707	0	0	Ki67+	 18980 4580
6708	0	0	Ki67+	 18986 4554
6709	0	0	Ki67+	 18998 4463
6710	0	0	Ki67+	 19013 4596
6711	0	0	Ki67+	 19014 4559
6712	0	0	Ki67+	 19015 4539
6713	0	0	Ki67+	 19022 4577
6714	0	0	Ki67+	 19027 4608
6715	0	0	Ki67+	 19031 4650
6716	0	0	Ki67+	 19031 4672
6717	0	0	Ki67+	 19035 4632
6718	0	0	Ki67+	 19045 4679
6719	0	0	Ki67+	 19049 4728
6720	0	0	Ki67+	 19063 4766
6721	0	0	Ki67+	 19068 4787
6722	0	0	Ki67+	 19079 4802
6723	0	0	Ki67+	 19085 4386
6724	0	0	Ki67+	 19205 4878
6725	0	0	Ki67+	 19223 4520
6726	0	0	Ki67+	 18434 5460
6727	0	0	Ki67+	 18469 5392
6728	0	0	Ki67+	 18471 5432
6729	0	0	Ki67+	 18496 5767
6730	0	0	Ki67+	 18514 5815
6731	0	0	Ki67+	 18530 5634
6732	0	0	Ki67+	 18538 5490
6733	0	0	Ki67+	 18578 5669
6734	0	0	Ki67+	 18579 5087
6735	0	0	Ki67+	 18588 5694
6736	0	0	Ki67+	 18595 5645
6737	0	0	Ki67+	 18605 5655
6738	0	0	Ki67+	 18613 5709
6739	0	0	Ki67+	 18631 5608
6740	0	0	Ki67+	 18633 5641
6741	0	0	Ki67+	 18653 5253
6742	0	0	Ki67+	 18660 5591
6743	0	0	Ki67+	 18660 5629
6744	0	0	Ki67+	 18676 5747
6745	0	0	Ki67+	 18682 5461
6746	0	0	Ki67+	 18693 5762
6747	0	0	Ki67+	 18709 5172
6748	0	0	Ki67+	 18719 5757
6749	0	0	Ki67+	 18763 5633
6750	0	0	Ki67+	 18772 5738
6751	0	0	Ki67+	 18795 5846
6752	0	0	Ki67+	 18796 5418
6753	0	0	Ki67+	 18809 5867
6754	0	0	Ki67+	 18820 5821
6755	0	0	Ki67+	 18826 5769
6756	0	0	Ki67+	 18839 5238
6757	0	0	Ki67+	 18856 5815
6758	0	0	Ki67+	 18877 5086
6759	0	0	Ki67+	 18884 5819
6760	0	0	Ki67+	 18885 5115
6761	0	0	Ki67+	 18901 5360
6762	0	0	Ki67+	 18911 5387
6763	0	0	Ki67+	 18914 5407
6764	0	0	Ki67+	 18916 5425
6765	0	0	Ki67+	 18916 5831
6766	0	0	Ki67+	 18952 5859
6767	0	0	Ki67+	 18956 5627
6768	0	0	Ki67+	 18972 5660
6769	0	0	Ki67+	 18975 5507
6770	0	0	Ki67+	 18995 5828
6771	0	0	Ki67+	 19020 5870
6772	0	0	Ki67+	 19021 5565
6773	0	0	Ki67+	 19038 5573
6774	0	0	Ki67+	 19039 5646
6775	0	0	Ki67+	 19051 5678
6776	0	0	Ki67+	 19052 5653
6777	0	0	Ki67+	 19057 5561
6778	0	0	Ki67+	 19072 5528
6779	0	0	Ki67+	 19076 5667
6780	0	0	Ki67+	 19079 5629
6781	0	0	Ki67+	 19088 5721
6782	0	0	Ki67+	 19115 5374
6783	0	0	Ki67+	 19135 5770
6784	0	0	Ki67+	 19140 5186
6785	0	0	Ki67+	 19143 5430
6786	0	0	Ki67+	 19143 5747
6787	0	0	Ki67+	 19150 5594
6788	0	0	Ki67+	 19155 5474
6789	0	0	Ki67+	 19158 5773
6790	0	0	Ki67+	 19161 5730
6791	0	0	Ki67+	 19163 5711
6792	0	0	Ki67+	 19176 5487
6793	0	0	Ki67+	 19186 5752
6794	0	0	Ki67+	 19191 5790
6795	0	0	Ki67+	 19194 5385
6796	0	0	Ki67+	 19194 5732
6797	0	0	Ki67+	 19199 5303
6798	0	0	Ki67+	 19203 5804
6799	0	0	Ki67+	 19209 5583
6800	0	0	Ki67+	 19223 5823
6801	0	0	Ki67+	 19225 5773
6802	0	0	Ki67+	 18455 6640
6803	0	0	Ki67+	 18456 5960
6804	0	0	Ki67+	 18456 6201
6805	0	0	Ki67+	 18460 6565
6806	0	0	Ki67+	 18471 6658
6807	0	0	Ki67+	 18474 5880
6808	0	0	Ki67+	 18484 6217
6809	0	0	Ki67+	 18493 6658
6810	0	0	Ki67+	 18494 6602
6811	0	0	Ki67+	 18505 6226
6812	0	0	Ki67+	 18524 6061
6813	0	0	Ki67+	 18529 6226
6814	0	0	Ki67+	 18532 5983
6815	0	0	Ki67+	 18541 6268
6816	0	0	Ki67+	 18733 5884
6817	0	0	Ki67+	 18755 5965
6818	0	0	Ki67+	 18756 6012
6819	0	0	Ki67+	 18771 6042
6820	0	0	Ki67+	 18778 5900
6821	0	0	Ki67+	 18791 5900
6822	0	0	Ki67+	 18811 6344
6823	0	0	Ki67+	 18835 5887
6824	0	0	Ki67+	 18837 6290
6825	0	0	Ki67+	 18848 6246
6826	0	0	Ki67+	 18859 5999
6827	0	0	Ki67+	 18873 6159
6828	0	0	Ki67+	 18880 6044
6829	0	0	Ki67+	 18911 6402
6830	0	0	Ki67+	 18914 6357
6831	0	0	Ki67+	 18934 5930
6832	0	0	Ki67+	 18935 6332
6833	0	0	Ki67+	 18951 6112
6834	0	0	Ki67+	 18952 6465
6835	0	0	Ki67+	 18956 5909
6836	0	0	Ki67+	 18958 6494
6837	0	0	Ki67+	 18984 6012
6838	0	0	Ki67+	 19002 6477
6839	0	0	Ki67+	 19006 6518
6840	0	0	Ki67+	 19013 6100
6841	0	0	Ki67+	 19016 6248
6842	0	0	Ki67+	 19028 6240
6843	0	0	Ki67+	 19032 6318
6844	0	0	Ki67+	 19038 6487
6845	0	0	Ki67+	 19041 6290
6846	0	0	Ki67+	 19048 5967
6847	0	0	Ki67+	 19052 6398
6848	0	0	Ki67+	 19053 6019
6849	0	0	Ki67+	 19058 5922
6850	0	0	Ki67+	 19058 6489
6851	0	0	Ki67+	 19066 5934
6852	0	0	Ki67+	 19072 5965
6853	0	0	Ki67+	 19075 6009
6854	0	0	Ki67+	 19077 5993
6855	0	0	Ki67+	 18433 7227
6856	0	0	Ki67+	 18437 7116
6857	0	0	Ki67+	 18437 7351
6858	0	0	Ki67+	 18438 7002
6859	0	0	Ki67+	 18442 7055
6860	0	0	Ki67+	 18443 7471
6861	0	0	Ki67+	 18445 7173
6862	0	0	Ki67+	 18446 7268
6863	0	0	Ki67+	 18452 7017
6864	0	0	Ki67+	 18458 6766
6865	0	0	Ki67+	 18458 7142
6866	0	0	Ki67+	 18462 6795
6867	0	0	Ki67+	 18463 7433
6868	0	0	Ki67+	 18465 6837
6869	0	0	Ki67+	 18466 7236
6870	0	0	Ki67+	 18471 7197
6871	0	0	Ki67+	 18472 6970
6872	0	0	Ki67+	 18476 6693
6873	0	0	Ki67+	 18479 6883
6874	0	0	Ki67+	 18480 7185
6875	0	0	Ki67+	 18481 7470
6876	0	0	Ki67+	 18482 7320
6877	0	0	Ki67+	 18485 7420
6878	0	0	Ki67+	 18487 6822
6879	0	0	Ki67+	 18487 6984
6880	0	0	Ki67+	 18494 6730
6881	0	0	Ki67+	 18495 6753
6882	0	0	Ki67+	 18496 7275
6883	0	0	Ki67+	 18505 7223
6884	0	0	Ki67+	 18505 7354
6885	0	0	Ki67+	 18512 7211
6886	0	0	Ki67+	 18515 6727
6887	0	0	Ki67+	 18521 7243
6888	0	0	Ki67+	 18524 6684
6889	0	0	Ki67+	 18530 6756
6890	0	0	Ki67+	 18531 6838
6891	0	0	Ki67+	 18535 7273
6892	0	0	Ki67+	 18540 7459
6893	0	0	Ki67+	 18557 7467
6894	0	0	Ki67+	 18559 7396
6895	0	0	Ki67+	 18569 7383
6896	0	0	Ki67+	 18569 7414
6897	0	0	Ki67+	 18595 7403
6898	0	0	Ki67+	 18598 7432
6899	0	0	Ki67+	 18608 7372
6900	0	0	Ki67+	 18609 7388
6901	0	0	Ki67+	 18625 7415
6902	0	0	Ki67+	 18633 7462
6903	0	0	Ki67+	 18641 7405
6904	0	0	Ki67+	 18676 7466
6905	0	0	Ki67+	 18694 7437
6906	0	0	Ki67+	 18715 7465
6907	0	0	Ki67+	 18766 6706
6908	0	0	Ki67+	 18889 6710
6909	0	0	Ki67+	 19113 6929
6910	0	0	Ki67+	 19184 6884
6911	0	0	Ki67+	 19210 6963
6912	0	0	Ki67+	 19227 7036
6913	0	0	Ki67+	 18437 8080
6914	0	0	Ki67+	 18490 8064
6915	0	0	Ki67+	 18511 8061
6916	0	0	Ki67+	 18537 7515
6917	0	0	Ki67+	 18545 8073
6918	0	0	Ki67+	 18548 8184
6919	0	0	Ki67+	 18548 8240
6920	0	0	Ki67+	 18563 7552
6921	0	0	Ki67+	 18577 7957
6922	0	0	Ki67+	 18577 7974
6923	0	0	Ki67+	 18607 7962
6924	0	0	Ki67+	 18617 7514
6925	0	0	Ki67+	 18649 7495
6926	0	0	Ki67+	 18673 7932
6927	0	0	Ki67+	 18682 8080
6928	0	0	Ki67+	 18689 7952
6929	0	0	Ki67+	 18703 7964
6930	0	0	Ki67+	 18705 7475
6931	0	0	Ki67+	 18715 7940
6932	0	0	Ki67+	 18720 8067
6933	0	0	Ki67+	 18745 7486
6934	0	0	Ki67+	 18799 7647
6935	0	0	Ki67+	 18980 7807
6936	0	0	Ki67+	 19214 8251
6937	0	0	Ki67+	 18441 8311
6938	0	0	Ki67+	 18445 8809
6939	0	0	Ki67+	 18451 9032
6940	0	0	Ki67+	 18461 8393
6941	0	0	Ki67+	 18479 8341
6942	0	0	Ki67+	 18484 8392
6943	0	0	Ki67+	 18501 8375
6944	0	0	Ki67+	 18513 8358
6945	0	0	Ki67+	 18524 9003
6946	0	0	Ki67+	 18534 9028
6947	0	0	Ki67+	 18535 8976
6948	0	0	Ki67+	 18535 8990
6949	0	0	Ki67+	 18545 8374
6950	0	0	Ki67+	 18556 9047
6951	0	0	Ki67+	 18561 9008
6952	0	0	Ki67+	 18572 8286
6953	0	0	Ki67+	 18592 9049
6954	0	0	Ki67+	 18600 8290
6955	0	0	Ki67+	 18613 8305
6956	0	0	Ki67+	 18614 8877
6957	0	0	Ki67+	 18615 9016
6958	0	0	Ki67+	 18621 9058
6959	0	0	Ki67+	 18632 8368
6960	0	0	Ki67+	 18645 8275
6961	0	0	Ki67+	 18646 8454
6962	0	0	Ki67+	 18654 8307
6963	0	0	Ki67+	 18654 8338
6964	0	0	Ki67+	 18665 8422
6965	0	0	Ki67+	 18670 8986
6966	0	0	Ki67+	 18672 9040
6967	0	0	Ki67+	 18682 8391
6968	0	0	Ki67+	 18683 8330
6969	0	0	Ki67+	 18692 8827
6970	0	0	Ki67+	 18694 8333
6971	0	0	Ki67+	 18705 8425
6972	0	0	Ki67+	 19177 8305
6973	0	0	Ki67+	 19213 8343
6974	0	0	Ki67+	 19220 8373
6975	0	0	Ki67+	 19229 8332
6976	0	0	Ki67+	 18436 9169
6977	0	0	Ki67+	 18448 9093
6978	0	0	Ki67+	 18457 9347
6979	0	0	Ki67+	 18457 9380
6980	0	0	Ki67+	 18470 9169
6981	0	0	Ki67+	 18515 9369
6982	0	0	Ki67+	 18521 9354
6983	0	0	Ki67+	 18529 9269
6984	0	0	Ki67+	 18530 9396
6985	0	0	Ki67+	 18539 9195
6986	0	0	Ki67+	 18549 9314
6987	0	0	Ki67+	 18550 9265
6988	0	0	Ki67+	 18554 9239
6989	0	0	Ki67+	 18554 9277
6990	0	0	Ki67+	 18567 9099
6991	0	0	Ki67+	 18568 9252
6992	0	0	Ki67+	 18575 9820
6993	0	0	Ki67+	 18576 9219
6994	0	0	Ki67+	 18576 9275
6995	0	0	Ki67+	 18580 9366
6996	0	0	Ki67+	 18588 9793
6997	0	0	Ki67+	 18594 9118
6998	0	0	Ki67+	 18594 9241
6999	0	0	Ki67+	 18594 9281
7000	0	0	Ki67+	 18600 9803
7001	0	0	Ki67+	 18642 9294
7002	0	0	Ki67+	 18646 9247
7003	0	0	Ki67+	 18664 9542
7004	0	0	Ki67+	 18666 9532
7005	0	0	Ki67+	 18669 9214
7006	0	0	Ki67+	 18679 9263
7007	0	0	Ki67+	 18706 9130
7008	0	0	Ki67+	 18717 9210
7009	0	0	Ki67+	 18733 9264
7010	0	0	Ki67+	 18742 9247
7011	0	0	Ki67+	 18748 9205
7012	0	0	Ki67+	 18764 9114
7013	0	0	Ki67+	 18825 9483
7014	0	0	Ki67+	 18828 9105
7015	0	0	Ki67+	 18837 9120
7016	0	0	Ki67+	 18837 9509
7017	0	0	Ki67+	 18861 9289
7018	0	0	Ki67+	 18861 9490
7019	0	0	Ki67+	 18899 9224
7020	0	0	Ki67+	 18966 9273
7021	0	0	Ki67+	 19060 9282
7022	0	0	Ki67+	 19072 9494
7023	0	0	Ki67+	 19076 9442
7024	0	0	Ki67+	 19090 9277
7025	0	0	Ki67+	 19095 9392
7026	0	0	Ki67+	 19107 9655
7027	0	0	Ki67+	 19134 9279
7028	0	0	Ki67+	 19151 9662
7029	0	0	Ki67+	 19048 10569
7030	0	0	Ki67+	 19056 10414
7031	0	0	Ki67+	 19088 10506
7032	0	0	Ki67+	 19089 10399
7033	0	0	Ki67+	 19089 10478
7034	0	0	Ki67+	 19102 10380
7035	0	0	Ki67+	 19114 10389
7036	0	0	Ki67+	 19119 10447
7037	0	0	Ki67+	 19128 10502
7038	0	0	Ki67+	 19137 10451
7039	0	0	Ki67+	 19139 10305
7040	0	0	Ki67+	 19157 10522
7041	0	0	Ki67+	 19160 10419
7042	0	0	Ki67+	 19163 10307
7043	0	0	Ki67+	 19171 10211
7044	0	0	Ki67+	 19172 10399
7045	0	0	Ki67+	 19186 10458
7046	0	0	Ki67+	 19198 10488
7047	0	0	Ki67+	 19203 10423
7048	0	0	Ki67+	 19220 10328
7049	0	0	Ki67+	 18927 11366
7050	0	0	Ki67+	 18960 11458
7051	0	0	Ki67+	 18968 11428
7052	0	0	Ki67+	 19058 11412
7053	0	0	Ki67+	 18670 12214
7054	0	0	Ki67+	 18683 12161
7055	0	0	Ki67+	 18710 12176
7056	0	0	Ki67+	 18717 12127
7057	0	0	Ki67+	 18769 12091
7058	0	0	Ki67+	 18783 11961
7059	0	0	Ki67+	 18795 12083
7060	0	0	Ki67+	 18795 12159
7061	0	0	Ki67+	 18797 11532
7062	0	0	Ki67+	 18818 11729
7063	0	0	Ki67+	 18841 11542
7064	0	0	Ki67+	 18843 12180
7065	0	0	Ki67+	 18855 12152
7066	0	0	Ki67+	 18858 12062
7067	0	0	Ki67+	 18859 12271
7068	0	0	Ki67+	 18886 12192
7069	0	0	Ki67+	 18901 12189
7070	0	0	Ki67+	 18913 11564
7071	0	0	Ki67+	 18928 11529
7072	0	0	Ki67+	 18948 12163
7073	0	0	Ki67+	 18949 12075
7074	0	0	Ki67+	 18964 12143
7075	0	0	Ki67+	 18970 11517
7076	0	0	Ki67+	 18979 12157
7077	0	0	Ki67+	 18981 11531
7078	0	0	Ki67+	 19082 12199
7079	0	0	Ki67+	 19215 12105
7080	0	0	Ki67+	 19224 11994
7081	0	0	Ki67+	 18446 12779
7082	0	0	Ki67+	 18664 12457
7083	0	0	Ki67+	 18671 12441
7084	0	0	Ki67+	 18748 12324
7085	0	0	Ki67+	 18804 12310
7086	0	0	Ki67+	 18837 12317
7087	0	0	Ki67+	 18910 12385
7088	0	0	Ki67+	 19029 12370
7089	0	0	Ki67+	 19066 12345
7090	0	0	Ki67+	 19158 12820
7091	0	0	Ki67+	 19194 12277
7092	0	0	Ki67+	 19210 12289
7093	0	0	Ki67+	 19230 12399
7094	0	0	Ki67+	 18902 14617
7095	0	0	Ki67+	 18499 15493
7096	0	0	Ki67+	 19170 16785
7097	0	0	Ki67+	 18594 17526
7098	0	0	Ki67+	 18600 17555
7099	0	0	Ki67+	 18622 17594
7100	0	0	Ki67+	 18625 17613
7101	0	0	Ki67+	 18628 17510
7102	0	0	Ki67+	 18631 17531
7103	0	0	Ki67+	 18640 17581
7104	0	0	Ki67+	 18660 17489
7105	0	0	Ki67+	 18665 17473
7106	0	0	Ki67+	 18668 17527
7107	0	0	Ki67+	 18668 17556
7108	0	0	Ki67+	 18687 17492
7109	0	0	Ki67+	 18689 17511
7110	0	0	Ki67+	 18689 17538
7111	0	0	Ki67+	 18835 17803
7112	0	0	Ki67+	 18850 17768
7113	0	0	Ki67+	 18860 17825
7114	0	0	Ki67+	 18873 17853
7115	0	0	Ki67+	 18879 17744
7116	0	0	Ki67+	 18891 17826
7117	0	0	Ki67+	 18894 17794
7118	0	0	Ki67+	 18906 17869
7119	0	0	Ki67+	 18922 17764
7120	0	0	Ki67+	 18923 17792
7121	0	0	Ki67+	 18925 17824
7122	0	0	Ki67+	 18933 17839
7123	0	0	Ki67+	 18942 17800
7124	0	0	Ki67+	 18989 17184
7125	0	0	Ki67+	 18742 18281
7126	0	0	Ki67+	 18784 18212
7127	0	0	Ki67+	 18808 18080
7128	0	0	Ki67+	 18825 18096
7129	0	0	Ki67+	 18867 18023
7130	0	0	Ki67+	 19007 18415
7131	0	0	Ki67+	 19119 17949
7132	0	0	Ki67+	 19127 17921
7133	0	0	Ki67+	 19159 17941
7134	0	0	Ki67+	 19159 17985
7135	0	0	Ki67+	 19179 18013
7136	0	0	Ki67+	 19202 17999
7137	0	0	Ki67+	 19253 2961
7138	0	0	Ki67+	 19253 3658
7139	0	0	Ki67+	 19295 3082
7140	0	0	Ki67+	 19298 3285
7141	0	0	Ki67+	 19305 3384
7142	0	0	Ki67+	 19341 3592
7143	0	0	Ki67+	 19399 3387
7144	0	0	Ki67+	 19469 3098
7145	0	0	Ki67+	 19538 3053
7146	0	0	Ki67+	 19538 3298
7147	0	0	Ki67+	 19551 3097
7148	0	0	Ki67+	 19554 3079
7149	0	0	Ki67+	 19585 3078
7150	0	0	Ki67+	 19590 3112
7151	0	0	Ki67+	 19604 3100
7152	0	0	Ki67+	 19615 3066
7153	0	0	Ki67+	 19630 3242
7154	0	0	Ki67+	 19638 3266
7155	0	0	Ki67+	 19700 3168
7156	0	0	Ki67+	 19755 3229
7157	0	0	Ki67+	 19773 3269
7158	0	0	Ki67+	 19780 3222
7159	0	0	Ki67+	 19786 3209
7160	0	0	Ki67+	 19803 3251
7161	0	0	Ki67+	 19816 3162
7162	0	0	Ki67+	 19818 3205
7163	0	0	Ki67+	 19847 3196
7164	0	0	Ki67+	 19863 3298
7165	0	0	Ki67+	 19880 3225
7166	0	0	Ki67+	 19889 3463
7167	0	0	Ki67+	 19912 3234
7168	0	0	Ki67+	 19977 3274
7169	0	0	Ki67+	 19978 3557
7170	0	0	Ki67+	 19273 3763
7171	0	0	Ki67+	 19307 3962
7172	0	0	Ki67+	 19326 3972
7173	0	0	Ki67+	 19357 4383
7174	0	0	Ki67+	 19361 4362
7175	0	0	Ki67+	 19363 4414
7176	0	0	Ki67+	 19535 3799
7177	0	0	Ki67+	 19544 3778
7178	0	0	Ki67+	 19560 3805
7179	0	0	Ki67+	 19566 3774
7180	0	0	Ki67+	 19573 3853
7181	0	0	Ki67+	 19607 4326
7182	0	0	Ki67+	 19625 4513
7183	0	0	Ki67+	 19633 3928
7184	0	0	Ki67+	 19643 3938
7185	0	0	Ki67+	 19669 3963
7186	0	0	Ki67+	 19675 4518
7187	0	0	Ki67+	 19679 3988
7188	0	0	Ki67+	 19696 4051
7189	0	0	Ki67+	 19696 4219
7190	0	0	Ki67+	 19698 4262
7191	0	0	Ki67+	 19714 4074
7192	0	0	Ki67+	 19825 3788
7193	0	0	Ki67+	 19832 4480
7194	0	0	Ki67+	 19871 4086
7195	0	0	Ki67+	 19874 4174
7196	0	0	Ki67+	 19958 4228
7197	0	0	Ki67+	 19960 4515
7198	0	0	Ki67+	 19976 4183
7199	0	0	Ki67+	 20000 4277
7200	0	0	Ki67+	 20018 4327
7201	0	0	Ki67+	 19235 5085
7202	0	0	Ki67+	 19237 5155
7203	0	0	Ki67+	 19254 5286
7204	0	0	Ki67+	 19260 4709
7205	0	0	Ki67+	 19260 4919
7206	0	0	Ki67+	 19271 4765
7207	0	0	Ki67+	 19271 4852
7208	0	0	Ki67+	 19283 4900
7209	0	0	Ki67+	 19286 4938
7210	0	0	Ki67+	 19288 4863
7211	0	0	Ki67+	 19310 4963
7212	0	0	Ki67+	 19313 5281
7213	0	0	Ki67+	 19320 4884
7214	0	0	Ki67+	 19321 4916
7215	0	0	Ki67+	 19335 4904
7216	0	0	Ki67+	 19336 4941
7217	0	0	Ki67+	 19336 4997
7218	0	0	Ki67+	 19350 5009
7219	0	0	Ki67+	 19352 4665
7220	0	0	Ki67+	 19364 4947
7221	0	0	Ki67+	 19367 5260
7222	0	0	Ki67+	 19393 4965
7223	0	0	Ki67+	 19414 5045
7224	0	0	Ki67+	 19423 5026
7225	0	0	Ki67+	 19442 5006
7226	0	0	Ki67+	 19452 4948
7227	0	0	Ki67+	 19455 5025
7228	0	0	Ki67+	 19476 5041
7229	0	0	Ki67+	 19486 4741
7230	0	0	Ki67+	 19492 5229
7231	0	0	Ki67+	 19496 5198
7232	0	0	Ki67+	 19502 4766
7233	0	0	Ki67+	 19502 5082
7234	0	0	Ki67+	 19504 5054
7235	0	0	Ki67+	 19509 4648
7236	0	0	Ki67+	 19517 5194
7237	0	0	Ki67+	 19520 5083
7238	0	0	Ki67+	 19521 4792
7239	0	0	Ki67+	 19526 5235
7240	0	0	Ki67+	 19530 4725
7241	0	0	Ki67+	 19535 4766
7242	0	0	Ki67+	 19535 5112
7243	0	0	Ki67+	 19541 4648
7244	0	0	Ki67+	 19542 4683
7245	0	0	Ki67+	 19543 4831
7246	0	0	Ki67+	 19548 5211
7247	0	0	Ki67+	 19552 4660
7248	0	0	Ki67+	 19552 5088
7249	0	0	Ki67+	 19557 4633
7250	0	0	Ki67+	 19558 4777
7251	0	0	Ki67+	 19559 4857
7252	0	0	Ki67+	 19566 4791
7253	0	0	Ki67+	 19567 4875
7254	0	0	Ki67+	 19576 4712
7255	0	0	Ki67+	 19576 5226
7256	0	0	Ki67+	 19577 4789
7257	0	0	Ki67+	 19577 5127
7258	0	0	Ki67+	 19582 4585
7259	0	0	Ki67+	 19591 4892
7260	0	0	Ki67+	 19591 5245
7261	0	0	Ki67+	 19592 5313
7262	0	0	Ki67+	 19593 4771
7263	0	0	Ki67+	 19594 5106
7264	0	0	Ki67+	 19610 5139
7265	0	0	Ki67+	 19611 4748
7266	0	0	Ki67+	 19614 4583
7267	0	0	Ki67+	 19617 4546
7268	0	0	Ki67+	 19620 4914
7269	0	0	Ki67+	 19623 5117
7270	0	0	Ki67+	 19629 5152
7271	0	0	Ki67+	 19630 5304
7272	0	0	Ki67+	 19633 4934
7273	0	0	Ki67+	 19640 5138
7274	0	0	Ki67+	 19644 4812
7275	0	0	Ki67+	 19644 5173
7276	0	0	Ki67+	 19648 4782
7277	0	0	Ki67+	 19651 4886
7278	0	0	Ki67+	 19654 4923
7279	0	0	Ki67+	 19655 4973
7280	0	0	Ki67+	 19660 4934
7281	0	0	Ki67+	 19665 4771
7282	0	0	Ki67+	 19665 4852
7283	0	0	Ki67+	 19671 5323
7284	0	0	Ki67+	 19672 5190
7285	0	0	Ki67+	 19676 5235
7286	0	0	Ki67+	 19680 4827
7287	0	0	Ki67+	 19680 4874
7288	0	0	Ki67+	 19680 4988
7289	0	0	Ki67+	 19680 5176
7290	0	0	Ki67+	 19688 5019
7291	0	0	Ki67+	 19702 4808
7292	0	0	Ki67+	 19712 4944
7293	0	0	Ki67+	 19714 5170
7294	0	0	Ki67+	 19716 4667
7295	0	0	Ki67+	 19717 5052
7296	0	0	Ki67+	 19719 4839
7297	0	0	Ki67+	 19719 4992
7298	0	0	Ki67+	 19726 5286
7299	0	0	Ki67+	 19733 4875
7300	0	0	Ki67+	 19735 4609
7301	0	0	Ki67+	 19740 5250
7302	0	0	Ki67+	 19746 4641
7303	0	0	Ki67+	 19747 5100
7304	0	0	Ki67+	 19757 5123
7305	0	0	Ki67+	 19760 4640
7306	0	0	Ki67+	 19761 4718
7307	0	0	Ki67+	 19762 5000
7308	0	0	Ki67+	 19766 4708
7309	0	0	Ki67+	 19771 4837
7310	0	0	Ki67+	 19777 5058
7311	0	0	Ki67+	 19787 5041
7312	0	0	Ki67+	 19789 4804
7313	0	0	Ki67+	 19798 4862
7314	0	0	Ki67+	 19799 5079
7315	0	0	Ki67+	 19806 5026
7316	0	0	Ki67+	 19816 5034
7317	0	0	Ki67+	 19818 5177
7318	0	0	Ki67+	 19829 5115
7319	0	0	Ki67+	 19838 4942
7320	0	0	Ki67+	 19844 5004
7321	0	0	Ki67+	 19859 5055
7322	0	0	Ki67+	 19862 5141
7323	0	0	Ki67+	 19864 5091
7324	0	0	Ki67+	 19870 5035
7325	0	0	Ki67+	 19875 5049
7326	0	0	Ki67+	 19880 5060
7327	0	0	Ki67+	 19882 5120
7328	0	0	Ki67+	 19884 5207
7329	0	0	Ki67+	 19900 5233
7330	0	0	Ki67+	 19908 5139
7331	0	0	Ki67+	 19962 5014
7332	0	0	Ki67+	 19963 4531
7333	0	0	Ki67+	 19965 5033
7334	0	0	Ki67+	 19972 5274
7335	0	0	Ki67+	 19997 4590
7336	0	0	Ki67+	 20001 4840
7337	0	0	Ki67+	 20006 5088
7338	0	0	Ki67+	 20022 4867
7339	0	0	Ki67+	 20024 5293
7340	0	0	Ki67+	 20028 4718
7341	0	0	Ki67+	 19247 5833
7342	0	0	Ki67+	 19255 5478
7343	0	0	Ki67+	 19257 5794
7344	0	0	Ki67+	 19262 5822
7345	0	0	Ki67+	 19271 5544
7346	0	0	Ki67+	 19275 5847
7347	0	0	Ki67+	 19286 5826
7348	0	0	Ki67+	 19291 5583
7349	0	0	Ki67+	 19293 5872
7350	0	0	Ki67+	 19300 5856
7351	0	0	Ki67+	 19303 5620
7352	0	0	Ki67+	 19304 5529
7353	0	0	Ki67+	 19311 5670
7354	0	0	Ki67+	 19312 5762
7355	0	0	Ki67+	 19326 5561
7356	0	0	Ki67+	 19328 5860
7357	0	0	Ki67+	 19331 5348
7358	0	0	Ki67+	 19351 5872
7359	0	0	Ki67+	 19352 5401
7360	0	0	Ki67+	 19358 5826
7361	0	0	Ki67+	 19358 5931
7362	0	0	Ki67+	 19365 5457
7363	0	0	Ki67+	 19367 5910
7364	0	0	Ki67+	 19372 5396
7365	0	0	Ki67+	 19374 5334
7366	0	0	Ki67+	 19378 5857
7367	0	0	Ki67+	 19382 5881
7368	0	0	Ki67+	 19383 5897
7369	0	0	Ki67+	 19384 5676
7370	0	0	Ki67+	 19385 5348
7371	0	0	Ki67+	 19388 5936
7372	0	0	Ki67+	 19389 5562
7373	0	0	Ki67+	 19389 5654
7374	0	0	Ki67+	 19394 5707
7375	0	0	Ki67+	 19396 5668
7376	0	0	Ki67+	 19400 5467
7377	0	0	Ki67+	 19408 5806
7378	0	0	Ki67+	 19411 5410
7379	0	0	Ki67+	 19415 5739
7380	0	0	Ki67+	 19417 5961
7381	0	0	Ki67+	 19422 5595
7382	0	0	Ki67+	 19430 5940
7383	0	0	Ki67+	 19434 5441
7384	0	0	Ki67+	 19438 5466
7385	0	0	Ki67+	 19442 5432
7386	0	0	Ki67+	 19442 5506
7387	0	0	Ki67+	 19444 5527
7388	0	0	Ki67+	 19451 5979
7389	0	0	Ki67+	 19456 5834
7390	0	0	Ki67+	 19460 5346
7391	0	0	Ki67+	 19461 5979
7392	0	0	Ki67+	 19462 5952
7393	0	0	Ki67+	 19463 5887
7394	0	0	Ki67+	 19465 5479
7395	0	0	Ki67+	 19467 5606
7396	0	0	Ki67+	 19469 6016
7397	0	0	Ki67+	 19471 5558
7398	0	0	Ki67+	 19472 5938
7399	0	0	Ki67+	 19473 5639
7400	0	0	Ki67+	 19478 5971
7401	0	0	Ki67+	 19491 5696
7402	0	0	Ki67+	 19491 5844
7403	0	0	Ki67+	 19494 5955
7404	0	0	Ki67+	 19498 5834
7405	0	0	Ki67+	 19499 6038
7406	0	0	Ki67+	 19501 5697
7407	0	0	Ki67+	 19505 5708
7408	0	0	Ki67+	 19509 5592
7409	0	0	Ki67+	 19511 5777
7410	0	0	Ki67+	 19514 5983
7411	0	0	Ki67+	 19515 6040
7412	0	0	Ki67+	 19517 5473
7413	0	0	Ki67+	 19519 5539
7414	0	0	Ki67+	 19521 5449
7415	0	0	Ki67+	 19522 5497
7416	0	0	Ki67+	 19524 5854
7417	0	0	Ki67+	 19533 5544
7418	0	0	Ki67+	 19535 5489
7419	0	0	Ki67+	 19537 6015
7420	0	0	Ki67+	 19541 5516
7421	0	0	Ki67+	 19544 5724
7422	0	0	Ki67+	 19546 5349
7423	0	0	Ki67+	 19554 5680
7424	0	0	Ki67+	 19559 6034
7425	0	0	Ki67+	 19562 5370
7426	0	0	Ki67+	 19568 5777
7427	0	0	Ki67+	 19571 5938
7428	0	0	Ki67+	 19572 6051
7429	0	0	Ki67+	 19574 5812
7430	0	0	Ki67+	 19578 5394
7431	0	0	Ki67+	 19578 5577
7432	0	0	Ki67+	 19583 6106
7433	0	0	Ki67+	 19585 5990
7434	0	0	Ki67+	 19587 5623
7435	0	0	Ki67+	 19596 5339
7436	0	0	Ki67+	 19602 5396
7437	0	0	Ki67+	 19602 5924
7438	0	0	Ki67+	 19608 5771
7439	0	0	Ki67+	 19609 5740
7440	0	0	Ki67+	 19609 6031
7441	0	0	Ki67+	 19611 5578
7442	0	0	Ki67+	 19612 5944
7443	0	0	Ki67+	 19615 5829
7444	0	0	Ki67+	 19616 5854
7445	0	0	Ki67+	 19619 5419
7446	0	0	Ki67+	 19623 5650
7447	0	0	Ki67+	 19625 5609
7448	0	0	Ki67+	 19625 5633
7449	0	0	Ki67+	 19631 5431
7450	0	0	Ki67+	 19634 5412
7451	0	0	Ki67+	 19636 5337
7452	0	0	Ki67+	 19638 5656
7453	0	0	Ki67+	 19650 5688
7454	0	0	Ki67+	 19654 5455
7455	0	0	Ki67+	 19657 5678
7456	0	0	Ki67+	 19667 5958
7457	0	0	Ki67+	 19668 5750
7458	0	0	Ki67+	 19671 6096
7459	0	0	Ki67+	 19674 5363
7460	0	0	Ki67+	 19676 5990
7461	0	0	Ki67+	 19688 5909
7462	0	0	Ki67+	 19695 5334
7463	0	0	Ki67+	 19697 5971
7464	0	0	Ki67+	 19698 5954
7465	0	0	Ki67+	 19705 5795
7466	0	0	Ki67+	 19708 5352
7467	0	0	Ki67+	 19710 5402
7468	0	0	Ki67+	 19717 5512
7469	0	0	Ki67+	 19719 5363
7470	0	0	Ki67+	 19728 5857
7471	0	0	Ki67+	 19736 5435
7472	0	0	Ki67+	 19738 5955
7473	0	0	Ki67+	 19744 5819
7474	0	0	Ki67+	 19763 6083
7475	0	0	Ki67+	 19772 5949
7476	0	0	Ki67+	 19780 5929
7477	0	0	Ki67+	 19788 5362
7478	0	0	Ki67+	 19793 5948
7479	0	0	Ki67+	 19801 5336
7480	0	0	Ki67+	 19804 5894
7481	0	0	Ki67+	 19805 6010
7482	0	0	Ki67+	 19808 5989
7483	0	0	Ki67+	 19811 5868
7484	0	0	Ki67+	 19814 5856
7485	0	0	Ki67+	 19817 5416
7486	0	0	Ki67+	 19833 5713
7487	0	0	Ki67+	 19841 6067
7488	0	0	Ki67+	 19843 5965
7489	0	0	Ki67+	 19850 5440
7490	0	0	Ki67+	 19859 6046
7491	0	0	Ki67+	 19862 5783
7492	0	0	Ki67+	 19867 5417
7493	0	0	Ki67+	 19877 5467
7494	0	0	Ki67+	 19883 5621
7495	0	0	Ki67+	 19887 6026
7496	0	0	Ki67+	 19893 5761
7497	0	0	Ki67+	 19896 5439
7498	0	0	Ki67+	 19905 5993
7499	0	0	Ki67+	 19910 5606
7500	0	0	Ki67+	 19924 5405
7501	0	0	Ki67+	 19931 5699
7502	0	0	Ki67+	 19934 5462
7503	0	0	Ki67+	 19954 5531
7504	0	0	Ki67+	 19954 5804
7505	0	0	Ki67+	 19961 5427
7506	0	0	Ki67+	 19969 5371
7507	0	0	Ki67+	 19981 5515
7508	0	0	Ki67+	 19985 5469
7509	0	0	Ki67+	 19986 5546
7510	0	0	Ki67+	 19997 5507
7511	0	0	Ki67+	 20007 5529
7512	0	0	Ki67+	 20022 5491
7513	0	0	Ki67+	 20024 5518
7514	0	0	Ki67+	 20025 5384
7515	0	0	Ki67+	 20026 5546
7516	0	0	Ki67+	 19303 6787
7517	0	0	Ki67+	 19543 6335
7518	0	0	Ki67+	 19634 6365
7519	0	0	Ki67+	 19669 6374
7520	0	0	Ki67+	 19671 6189
7521	0	0	Ki67+	 19684 6263
7522	0	0	Ki67+	 19694 6497
7523	0	0	Ki67+	 19714 6466
7524	0	0	Ki67+	 19715 6525
7525	0	0	Ki67+	 19733 6208
7526	0	0	Ki67+	 19741 6285
7527	0	0	Ki67+	 19743 6305
7528	0	0	Ki67+	 19770 6639
7529	0	0	Ki67+	 19780 6663
7530	0	0	Ki67+	 20023 7240
7531	0	0	Ki67+	 19235 8261
7532	0	0	Ki67+	 19237 8297
7533	0	0	Ki67+	 19244 8380
7534	0	0	Ki67+	 19257 8367
7535	0	0	Ki67+	 19285 8402
7536	0	0	Ki67+	 19289 8280
7537	0	0	Ki67+	 19301 8223
7538	0	0	Ki67+	 19310 8412
7539	0	0	Ki67+	 19317 8376
7540	0	0	Ki67+	 19322 8393
7541	0	0	Ki67+	 19325 8332
7542	0	0	Ki67+	 19331 8300
7543	0	0	Ki67+	 19340 8186
7544	0	0	Ki67+	 19350 8381
7545	0	0	Ki67+	 19363 8434
7546	0	0	Ki67+	 19394 8297
7547	0	0	Ki67+	 19396 8196
7548	0	0	Ki67+	 19397 8233
7549	0	0	Ki67+	 19467 8485
7550	0	0	Ki67+	 19769 8945
7551	0	0	Ki67+	 19786 9014
7552	0	0	Ki67+	 19813 8893
7553	0	0	Ki67+	 19841 8997
7554	0	0	Ki67+	 19855 8872
7555	0	0	Ki67+	 19860 9059
7556	0	0	Ki67+	 19868 8999
7557	0	0	Ki67+	 19874 8960
7558	0	0	Ki67+	 19895 8948
7559	0	0	Ki67+	 19923 9125
7560	0	0	Ki67+	 19960 9149
7561	0	0	Ki67+	 19984 9147
7562	0	0	Ki67+	 19278 9346
7563	0	0	Ki67+	 19305 9363
7564	0	0	Ki67+	 19465 10008
7565	0	0	Ki67+	 19713 9898
7566	0	0	Ki67+	 19739 9862
7567	0	0	Ki67+	 19747 9901
7568	0	0	Ki67+	 19753 10066
7569	0	0	Ki67+	 19776 10084
7570	0	0	Ki67+	 19793 9904
7571	0	0	Ki67+	 19797 9886
7572	0	0	Ki67+	 19825 9922
7573	0	0	Ki67+	 19841 9901
7574	0	0	Ki67+	 19852 9934
7575	0	0	Ki67+	 19856 10000
7576	0	0	Ki67+	 19879 10032
7577	0	0	Ki67+	 19945 10098
7578	0	0	Ki67+	 19965 10013
7579	0	0	Ki67+	 19971 10122
7580	0	0	Ki67+	 19234 10373
7581	0	0	Ki67+	 19253 10341
7582	0	0	Ki67+	 19281 10379
7583	0	0	Ki67+	 19281 10399
7584	0	0	Ki67+	 19303 10327
7585	0	0	Ki67+	 19378 10882
7586	0	0	Ki67+	 19424 10897
7587	0	0	Ki67+	 19501 10910
7588	0	0	Ki67+	 19783 10141
7589	0	0	Ki67+	 19804 10164
7590	0	0	Ki67+	 19936 10476
7591	0	0	Ki67+	 19938 10782
7592	0	0	Ki67+	 19943 10614
7593	0	0	Ki67+	 19944 10141
7594	0	0	Ki67+	 19971 10849
7595	0	0	Ki67+	 19990 10887
7596	0	0	Ki67+	 20000 10681
7597	0	0	Ki67+	 20002 10923
7598	0	0	Ki67+	 20022 10439
7599	0	0	Ki67+	 19292 11582
7600	0	0	Ki67+	 19303 11614
7601	0	0	Ki67+	 19325 11576
7602	0	0	Ki67+	 19335 11323
7603	0	0	Ki67+	 19336 11578
7604	0	0	Ki67+	 19338 10958
7605	0	0	Ki67+	 19340 11362
7606	0	0	Ki67+	 19345 11280
7607	0	0	Ki67+	 19353 11244
7608	0	0	Ki67+	 19354 11012
7609	0	0	Ki67+	 19354 11355
7610	0	0	Ki67+	 19355 11614
7611	0	0	Ki67+	 19364 10998
7612	0	0	Ki67+	 19364 11275
7613	0	0	Ki67+	 19374 11558
7614	0	0	Ki67+	 19375 10978
7615	0	0	Ki67+	 19388 11369
7616	0	0	Ki67+	 19390 11399
7617	0	0	Ki67+	 19398 11202
7618	0	0	Ki67+	 19399 11264
7619	0	0	Ki67+	 19406 10951
7620	0	0	Ki67+	 19413 10931
7621	0	0	Ki67+	 19421 11358
7622	0	0	Ki67+	 19424 11567
7623	0	0	Ki67+	 19425 11074
7624	0	0	Ki67+	 19435 11079
7625	0	0	Ki67+	 19435 11108
7626	0	0	Ki67+	 19449 11392
7627	0	0	Ki67+	 19469 11397
7628	0	0	Ki67+	 19474 11383
7629	0	0	Ki67+	 19500 11225
7630	0	0	Ki67+	 19506 11340
7631	0	0	Ki67+	 19538 10932
7632	0	0	Ki67+	 19545 11338
7633	0	0	Ki67+	 19569 11308
7634	0	0	Ki67+	 19612 11083
7635	0	0	Ki67+	 19630 11149
7636	0	0	Ki67+	 19640 11185
7637	0	0	Ki67+	 19797 11205
7638	0	0	Ki67+	 19839 11201
7639	0	0	Ki67+	 19861 11166
7640	0	0	Ki67+	 19886 11190
7641	0	0	Ki67+	 19887 11673
7642	0	0	Ki67+	 19896 11611
7643	0	0	Ki67+	 19908 11298
7644	0	0	Ki67+	 19914 11214
7645	0	0	Ki67+	 19918 11611
7646	0	0	Ki67+	 19923 11345
7647	0	0	Ki67+	 19940 11381
7648	0	0	Ki67+	 19949 11693
7649	0	0	Ki67+	 19958 11273
7650	0	0	Ki67+	 19976 11333
7651	0	0	Ki67+	 19983 11241
7652	0	0	Ki67+	 19988 11694
7653	0	0	Ki67+	 19995 11218
7654	0	0	Ki67+	 20000 11626
7655	0	0	Ki67+	 20005 11268
7656	0	0	Ki67+	 20012 11636
7657	0	0	Ki67+	 20016 11692
7658	0	0	Ki67+	 20017 11570
7659	0	0	Ki67+	 20028 10938
7660	0	0	Ki67+	 19234 12031
7661	0	0	Ki67+	 19239 12105
7662	0	0	Ki67+	 19247 11889
7663	0	0	Ki67+	 19251 11964
7664	0	0	Ki67+	 19265 11887
7665	0	0	Ki67+	 19265 12149
7666	0	0	Ki67+	 19266 11931
7667	0	0	Ki67+	 19266 12052
7668	0	0	Ki67+	 19267 12018
7669	0	0	Ki67+	 19271 12245
7670	0	0	Ki67+	 19281 12350
7671	0	0	Ki67+	 19284 12242
7672	0	0	Ki67+	 19286 12153
7673	0	0	Ki67+	 19306 11930
7674	0	0	Ki67+	 19308 11822
7675	0	0	Ki67+	 19317 11951
7676	0	0	Ki67+	 19326 11814
7677	0	0	Ki67+	 19329 11829
7678	0	0	Ki67+	 19404 11978
7679	0	0	Ki67+	 19740 12446
7680	0	0	Ki67+	 19747 12458
7681	0	0	Ki67+	 19764 12350
7682	0	0	Ki67+	 19794 12228
7683	0	0	Ki67+	 19799 12478
7684	0	0	Ki67+	 19820 12179
7685	0	0	Ki67+	 19832 12254
7686	0	0	Ki67+	 19862 12482
7687	0	0	Ki67+	 19885 12201
7688	0	0	Ki67+	 19891 12278
7689	0	0	Ki67+	 19913 11874
7690	0	0	Ki67+	 19913 11893
7691	0	0	Ki67+	 19914 12205
7692	0	0	Ki67+	 19928 12346
7693	0	0	Ki67+	 19929 11904
7694	0	0	Ki67+	 19929 12109
7695	0	0	Ki67+	 19931 11868
7696	0	0	Ki67+	 19941 11905
7697	0	0	Ki67+	 19943 12247
7698	0	0	Ki67+	 19964 12189
7699	0	0	Ki67+	 19973 11943
7700	0	0	Ki67+	 19977 12225
7701	0	0	Ki67+	 19977 12262
7702	0	0	Ki67+	 19981 12082
7703	0	0	Ki67+	 19983 12272
7704	0	0	Ki67+	 19990 12183
7705	0	0	Ki67+	 19991 11883
7706	0	0	Ki67+	 20005 11952
7707	0	0	Ki67+	 20005 12220
7708	0	0	Ki67+	 20011 12497
7709	0	0	Ki67+	 20012 12024
7710	0	0	Ki67+	 20016 12157
7711	0	0	Ki67+	 20017 11735
7712	0	0	Ki67+	 20018 11912
7713	0	0	Ki67+	 20019 11954
7714	0	0	Ki67+	 20023 11979
7715	0	0	Ki67+	 20024 12489
7716	0	0	Ki67+	 20028 12191
7717	0	0	Ki67+	 20030 12164
7718	0	0	Ki67+	 19870 12543
7719	0	0	Ki67+	 19911 12561
7720	0	0	Ki67+	 19949 12675
7721	0	0	Ki67+	 19968 12675
7722	0	0	Ki67+	 19972 12621
7723	0	0	Ki67+	 19980 12699
7724	0	0	Ki67+	 19996 12603
7725	0	0	Ki67+	 20002 12728
7726	0	0	Ki67+	 20016 12660
7727	0	0	Ki67+	 20023 12576
7728	0	0	Ki67+	 20030 12711
7729	0	0	Ki67+	 19650 13976
7730	0	0	Ki67+	 19307 14403
7731	0	0	Ki67+	 19351 14739
7732	0	0	Ki67+	 19826 14386
7733	0	0	Ki67+	 19520 15729
7734	0	0	Ki67+	 19761 15914
7735	0	0	Ki67+	 19318 18070
7736	0	0	Ki67+	 19233 18221
7737	0	0	Ki67+	 19260 18233
7738	0	0	Ki67+	 19289 18235
7739	0	0	Ki67+	 19343 18154
7740	0	0	Ki67+	 19614 18899
7741	0	0	Ki67+	 19635 18889
7742	0	0	Ki67+	 19651 18905
7743	0	0	Ki67+	 19709 18915
7744	0	0	Ki67+	 19730 18908
7745	0	0	Ki67+	 19771 18889
7746	0	0	Ki67+	 19675 18933
7747	0	0	Ki67+	 20113 3294
7748	0	0	Ki67+	 20126 3285
7749	0	0	Ki67+	 20133 3338
7750	0	0	Ki67+	 20166 3363
7751	0	0	Ki67+	 20176 3635
7752	0	0	Ki67+	 20184 3609
7753	0	0	Ki67+	 20191 3710
7754	0	0	Ki67+	 20194 3363
7755	0	0	Ki67+	 20219 3723
7756	0	0	Ki67+	 20227 3676
7757	0	0	Ki67+	 20237 3499
7758	0	0	Ki67+	 20241 3429
7759	0	0	Ki67+	 20246 3523
7760	0	0	Ki67+	 20250 3473
7761	0	0	Ki67+	 20253 3445
7762	0	0	Ki67+	 20277 3498
7763	0	0	Ki67+	 20282 3516
7764	0	0	Ki67+	 20289 3620
7765	0	0	Ki67+	 20295 3644
7766	0	0	Ki67+	 20309 3386
7767	0	0	Ki67+	 20316 3733
7768	0	0	Ki67+	 20328 3380
7769	0	0	Ki67+	 20329 3662
7770	0	0	Ki67+	 20332 3350
7771	0	0	Ki67+	 20334 3683
7772	0	0	Ki67+	 20349 3529
7773	0	0	Ki67+	 20355 3702
7774	0	0	Ki67+	 20360 3400
7775	0	0	Ki67+	 20372 3516
7776	0	0	Ki67+	 20373 3539
7777	0	0	Ki67+	 20388 3496
7778	0	0	Ki67+	 20391 3541
7779	0	0	Ki67+	 20399 3574
7780	0	0	Ki67+	 20415 3626
7781	0	0	Ki67+	 20416 3389
7782	0	0	Ki67+	 20423 3499
7783	0	0	Ki67+	 20426 3588
7784	0	0	Ki67+	 20430 3521
7785	0	0	Ki67+	 20442 3557
7786	0	0	Ki67+	 20442 3600
7787	0	0	Ki67+	 20446 3850
7788	0	0	Ki67+	 20463 3693
7789	0	0	Ki67+	 20464 3626
7790	0	0	Ki67+	 20468 3494
7791	0	0	Ki67+	 20473 3867
7792	0	0	Ki67+	 20483 3664
7793	0	0	Ki67+	 20490 3699
7794	0	0	Ki67+	 20492 3929
7795	0	0	Ki67+	 20493 3496
7796	0	0	Ki67+	 20499 3662
7797	0	0	Ki67+	 20506 3411
7798	0	0	Ki67+	 20506 3519
7799	0	0	Ki67+	 20509 3548
7800	0	0	Ki67+	 20511 3598
7801	0	0	Ki67+	 20512 3627
7802	0	0	Ki67+	 20515 3930
7803	0	0	Ki67+	 20519 3569
7804	0	0	Ki67+	 20524 3600
7805	0	0	Ki67+	 20526 3805
7806	0	0	Ki67+	 20530 3546
7807	0	0	Ki67+	 20532 3494
7808	0	0	Ki67+	 20535 3393
7809	0	0	Ki67+	 20538 3577
7810	0	0	Ki67+	 20543 3796
7811	0	0	Ki67+	 20548 3946
7812	0	0	Ki67+	 20549 3679
7813	0	0	Ki67+	 20552 3501
7814	0	0	Ki67+	 20558 3953
7815	0	0	Ki67+	 20559 3765
7816	0	0	Ki67+	 20561 3537
7817	0	0	Ki67+	 20563 3601
7818	0	0	Ki67+	 20564 3723
7819	0	0	Ki67+	 20572 3973
7820	0	0	Ki67+	 20573 3496
7821	0	0	Ki67+	 20580 3755
7822	0	0	Ki67+	 20585 3949
7823	0	0	Ki67+	 20589 3471
7824	0	0	Ki67+	 20599 3493
7825	0	0	Ki67+	 20604 3517
7826	0	0	Ki67+	 20609 3635
7827	0	0	Ki67+	 20610 3768
7828	0	0	Ki67+	 20615 3541
7829	0	0	Ki67+	 20616 3990
7830	0	0	Ki67+	 20619 3443
7831	0	0	Ki67+	 20619 3722
7832	0	0	Ki67+	 20620 3929
7833	0	0	Ki67+	 20620 3958
7834	0	0	Ki67+	 20625 3467
7835	0	0	Ki67+	 20625 3700
7836	0	0	Ki67+	 20626 3486
7837	0	0	Ki67+	 20631 3820
7838	0	0	Ki67+	 20638 3636
7839	0	0	Ki67+	 20642 3540
7840	0	0	Ki67+	 20642 3792
7841	0	0	Ki67+	 20642 3832
7842	0	0	Ki67+	 20646 3991
7843	0	0	Ki67+	 20650 3573
7844	0	0	Ki67+	 20652 3476
7845	0	0	Ki67+	 20652 3513
7846	0	0	Ki67+	 20654 3620
7847	0	0	Ki67+	 20654 3812
7848	0	0	Ki67+	 20660 3678
7849	0	0	Ki67+	 20666 3587
7850	0	0	Ki67+	 20668 3897
7851	0	0	Ki67+	 20669 3536
7852	0	0	Ki67+	 20670 3461
7853	0	0	Ki67+	 20670 3733
7854	0	0	Ki67+	 20677 3872
7855	0	0	Ki67+	 20681 3806
7856	0	0	Ki67+	 20682 3554
7857	0	0	Ki67+	 20687 3503
7858	0	0	Ki67+	 20687 3838
7859	0	0	Ki67+	 20690 3481
7860	0	0	Ki67+	 20692 3905
7861	0	0	Ki67+	 20697 3637
7862	0	0	Ki67+	 20706 3527
7863	0	0	Ki67+	 20713 3978
7864	0	0	Ki67+	 20715 3793
7865	0	0	Ki67+	 20719 3572
7866	0	0	Ki67+	 20720 3850
7867	0	0	Ki67+	 20723 3478
7868	0	0	Ki67+	 20723 3528
7869	0	0	Ki67+	 20726 3810
7870	0	0	Ki67+	 20727 3641
7871	0	0	Ki67+	 20733 3793
7872	0	0	Ki67+	 20741 3577
7873	0	0	Ki67+	 20745 3495
7874	0	0	Ki67+	 20753 3646
7875	0	0	Ki67+	 20755 3526
7876	0	0	Ki67+	 20762 3939
7877	0	0	Ki67+	 20763 3788
7878	0	0	Ki67+	 20764 3926
7879	0	0	Ki67+	 20765 3645
7880	0	0	Ki67+	 20766 3776
7881	0	0	Ki67+	 20766 3832
7882	0	0	Ki67+	 20767 3558
7883	0	0	Ki67+	 20769 3476
7884	0	0	Ki67+	 20782 3926
7885	0	0	Ki67+	 20783 3488
7886	0	0	Ki67+	 20793 3527
7887	0	0	Ki67+	 20801 3839
7888	0	0	Ki67+	 20801 3918
7889	0	0	Ki67+	 20805 3733
7890	0	0	Ki67+	 20805 3872
7891	0	0	Ki67+	 20808 3760
7892	0	0	Ki67+	 20809 3522
7893	0	0	Ki67+	 20812 3781
7894	0	0	Ki67+	 20816 3936
7895	0	0	Ki67+	 20821 3805
7896	0	0	Ki67+	 20822 3495
7897	0	0	Ki67+	 20826 3946
7898	0	0	Ki67+	 20828 3846
7899	0	0	Ki67+	 20831 3923
7900	0	0	Ki67+	 20035 4792
7901	0	0	Ki67+	 20085 4056
7902	0	0	Ki67+	 20118 4651
7903	0	0	Ki67+	 20122 4605
7904	0	0	Ki67+	 20136 4545
7905	0	0	Ki67+	 20157 4126
7906	0	0	Ki67+	 20161 4326
7907	0	0	Ki67+	 20197 4133
7908	0	0	Ki67+	 20318 4591
7909	0	0	Ki67+	 20362 4636
7910	0	0	Ki67+	 20378 4558
7911	0	0	Ki67+	 20408 4069
7912	0	0	Ki67+	 20490 4801
7913	0	0	Ki67+	 20518 4707
7914	0	0	Ki67+	 20525 4582
7915	0	0	Ki67+	 20555 4592
7916	0	0	Ki67+	 20563 4563
7917	0	0	Ki67+	 20570 4591
7918	0	0	Ki67+	 20571 4531
7919	0	0	Ki67+	 20637 4020
7920	0	0	Ki67+	 20660 4104
7921	0	0	Ki67+	 20681 4126
7922	0	0	Ki67+	 20682 4068
7923	0	0	Ki67+	 20697 4095
7924	0	0	Ki67+	 20702 4117
7925	0	0	Ki67+	 20709 4323
7926	0	0	Ki67+	 20719 4189
7927	0	0	Ki67+	 20728 4388
7928	0	0	Ki67+	 20731 4358
7929	0	0	Ki67+	 20738 4329
7930	0	0	Ki67+	 20748 4354
7931	0	0	Ki67+	 20754 4367
7932	0	0	Ki67+	 20762 4341
7933	0	0	Ki67+	 20774 4346
7934	0	0	Ki67+	 20778 4169
7935	0	0	Ki67+	 20779 4327
7936	0	0	Ki67+	 20801 4150
7937	0	0	Ki67+	 20802 4186
7938	0	0	Ki67+	 20804 4342
7939	0	0	Ki67+	 20033 5117
7940	0	0	Ki67+	 20033 5238
7941	0	0	Ki67+	 20039 5316
7942	0	0	Ki67+	 20040 5350
7943	0	0	Ki67+	 20040 5469
7944	0	0	Ki67+	 20045 5426
7945	0	0	Ki67+	 20053 5276
7946	0	0	Ki67+	 20059 5488
7947	0	0	Ki67+	 20073 5336
7948	0	0	Ki67+	 20083 5236
7949	0	0	Ki67+	 20089 5408
7950	0	0	Ki67+	 20102 5216
7951	0	0	Ki67+	 20112 5412
7952	0	0	Ki67+	 20116 5377
7953	0	0	Ki67+	 20127 4856
7954	0	0	Ki67+	 20129 5199
7955	0	0	Ki67+	 20136 5191
7956	0	0	Ki67+	 20141 5215
7957	0	0	Ki67+	 20143 5308
7958	0	0	Ki67+	 20146 4822
7959	0	0	Ki67+	 20148 5245
7960	0	0	Ki67+	 20157 4840
7961	0	0	Ki67+	 20167 5458
7962	0	0	Ki67+	 20174 4974
7963	0	0	Ki67+	 20178 5611
7964	0	0	Ki67+	 20189 5291
7965	0	0	Ki67+	 20201 5598
7966	0	0	Ki67+	 20204 5058
7967	0	0	Ki67+	 20214 5410
7968	0	0	Ki67+	 20241 5489
7969	0	0	Ki67+	 20245 4956
7970	0	0	Ki67+	 20247 5539
7971	0	0	Ki67+	 20258 5510
7972	0	0	Ki67+	 20261 5487
7973	0	0	Ki67+	 20275 5551
7974	0	0	Ki67+	 20277 5392
7975	0	0	Ki67+	 20286 5522
7976	0	0	Ki67+	 20288 5533
7977	0	0	Ki67+	 20295 5555
7978	0	0	Ki67+	 20297 5477
7979	0	0	Ki67+	 20306 5441
7980	0	0	Ki67+	 20309 5561
7981	0	0	Ki67+	 20315 5269
7982	0	0	Ki67+	 20324 5519
7983	0	0	Ki67+	 20329 5110
7984	0	0	Ki67+	 20331 5573
7985	0	0	Ki67+	 20334 5601
7986	0	0	Ki67+	 20338 5441
7987	0	0	Ki67+	 20342 5387
7988	0	0	Ki67+	 20347 5496
7989	0	0	Ki67+	 20351 5553
7990	0	0	Ki67+	 20359 5294
7991	0	0	Ki67+	 20361 5409
7992	0	0	Ki67+	 20365 5611
7993	0	0	Ki67+	 20372 5079
7994	0	0	Ki67+	 20380 5280
7995	0	0	Ki67+	 20381 5455
7996	0	0	Ki67+	 20382 5561
7997	0	0	Ki67+	 20395 5035
7998	0	0	Ki67+	 20399 5592
7999	0	0	Ki67+	 20407 5357
8000	0	0	Ki67+	 20409 5022
8001	0	0	Ki67+	 20417 5303
8002	0	0	Ki67+	 20421 5066
8003	0	0	Ki67+	 20424 5322
8004	0	0	Ki67+	 20428 5090
8005	0	0	Ki67+	 20428 5288
8006	0	0	Ki67+	 20437 4986
8007	0	0	Ki67+	 20443 5304
8008	0	0	Ki67+	 20444 5043
8009	0	0	Ki67+	 20444 5228
8010	0	0	Ki67+	 20445 5414
8011	0	0	Ki67+	 20445 5580
8012	0	0	Ki67+	 20451 5322
8013	0	0	Ki67+	 20452 5061
8014	0	0	Ki67+	 20453 5157
8015	0	0	Ki67+	 20454 5560
8016	0	0	Ki67+	 20455 5403
8017	0	0	Ki67+	 20456 5027
8018	0	0	Ki67+	 20456 5550
8019	0	0	Ki67+	 20458 5122
8020	0	0	Ki67+	 20461 5090
8021	0	0	Ki67+	 20475 5087
8022	0	0	Ki67+	 20476 5060
8023	0	0	Ki67+	 20476 5280
8024	0	0	Ki67+	 20477 5319
8025	0	0	Ki67+	 20479 4886
8026	0	0	Ki67+	 20481 5102
8027	0	0	Ki67+	 20483 5350
8028	0	0	Ki67+	 20486 5363
8029	0	0	Ki67+	 20489 5504
8030	0	0	Ki67+	 20492 5104
8031	0	0	Ki67+	 20493 4834
8032	0	0	Ki67+	 20498 5134
8033	0	0	Ki67+	 20506 5448
8034	0	0	Ki67+	 20108 5778
8035	0	0	Ki67+	 20129 5759
8036	0	0	Ki67+	 20140 5679
8037	0	0	Ki67+	 20142 5735
8038	0	0	Ki67+	 20153 5705
8039	0	0	Ki67+	 20153 5718
8040	0	0	Ki67+	 20195 5621
8041	0	0	Ki67+	 20400 5623
8042	0	0	Ki67+	 20422 5712
8043	0	0	Ki67+	 20443 5707
8044	0	0	Ki67+	 20469 5631
8045	0	0	Ki67+	 20489 5645
8046	0	0	Ki67+	 20514 5698
8047	0	0	Ki67+	 20609 6238
8048	0	0	Ki67+	 20622 6283
8049	0	0	Ki67+	 20631 6253
8050	0	0	Ki67+	 20637 6232
8051	0	0	Ki67+	 20637 6388
8052	0	0	Ki67+	 20664 6339
8053	0	0	Ki67+	 20668 6374
8054	0	0	Ki67+	 20677 6229
8055	0	0	Ki67+	 20679 6264
8056	0	0	Ki67+	 20689 6284
8057	0	0	Ki67+	 20708 6260
8058	0	0	Ki67+	 20728 6276
8059	0	0	Ki67+	 20736 6306
8060	0	0	Ki67+	 20759 6404
8061	0	0	Ki67+	 20450 6605
8062	0	0	Ki67+	 20664 6467
8063	0	0	Ki67+	 20698 6436
8064	0	0	Ki67+	 20726 6430
8065	0	0	Ki67+	 20751 6529
8066	0	0	Ki67+	 20752 6430
8067	0	0	Ki67+	 20752 6543
8068	0	0	Ki67+	 20762 6605
8069	0	0	Ki67+	 20766 6513
8070	0	0	Ki67+	 20768 6637
8071	0	0	Ki67+	 20778 6529
8072	0	0	Ki67+	 20780 6600
8073	0	0	Ki67+	 20800 6590
8074	0	0	Ki67+	 20802 6670
8075	0	0	Ki67+	 20805 6830
8076	0	0	Ki67+	 20824 6856
8077	0	0	Ki67+	 20364 7533
8078	0	0	Ki67+	 20118 8326
8079	0	0	Ki67+	 20156 8352
8080	0	0	Ki67+	 20039 8870
8081	0	0	Ki67+	 20042 8916
8082	0	0	Ki67+	 20095 9204
8083	0	0	Ki67+	 20177 9139
8084	0	0	Ki67+	 20184 9173
8085	0	0	Ki67+	 20189 9241
8086	0	0	Ki67+	 20199 9325
8087	0	0	Ki67+	 20209 9076
8088	0	0	Ki67+	 20210 9174
8089	0	0	Ki67+	 20246 9372
8090	0	0	Ki67+	 20275 9158
8091	0	0	Ki67+	 20317 9385
8092	0	0	Ki67+	 20334 9299
8093	0	0	Ki67+	 20340 9405
8094	0	0	Ki67+	 20342 9423
8095	0	0	Ki67+	 20353 9486
8096	0	0	Ki67+	 20361 9444
8097	0	0	Ki67+	 20369 9265
8098	0	0	Ki67+	 20369 9466
8099	0	0	Ki67+	 20375 9436
8100	0	0	Ki67+	 20376 9451
8101	0	0	Ki67+	 20382 9555
8102	0	0	Ki67+	 20383 9466
8103	0	0	Ki67+	 20393 9527
8104	0	0	Ki67+	 20410 9479
8105	0	0	Ki67+	 20411 9610
8106	0	0	Ki67+	 20425 9604
8107	0	0	Ki67+	 20439 9606
8108	0	0	Ki67+	 20452 9545
8109	0	0	Ki67+	 20460 9569
8110	0	0	Ki67+	 20468 9531
8111	0	0	Ki67+	 20479 9212
8112	0	0	Ki67+	 20482 9460
8113	0	0	Ki67+	 20489 9200
8114	0	0	Ki67+	 20493 9475
8115	0	0	Ki67+	 20493 9529
8116	0	0	Ki67+	 20505 9448
8117	0	0	Ki67+	 20524 9528
8118	0	0	Ki67+	 20549 9532
8119	0	0	Ki67+	 20557 9584
8120	0	0	Ki67+	 20569 9501
8121	0	0	Ki67+	 20575 9451
8122	0	0	Ki67+	 20583 9466
8123	0	0	Ki67+	 20585 9169
8124	0	0	Ki67+	 20587 9205
8125	0	0	Ki67+	 20587 9591
8126	0	0	Ki67+	 20606 9591
8127	0	0	Ki67+	 20607 9475
8128	0	0	Ki67+	 20607 9498
8129	0	0	Ki67+	 20609 9336
8130	0	0	Ki67+	 20613 9566
8131	0	0	Ki67+	 20620 9335
8132	0	0	Ki67+	 20639 9582
8133	0	0	Ki67+	 20652 9460
8134	0	0	Ki67+	 20652 9583
8135	0	0	Ki67+	 20666 9311
8136	0	0	Ki67+	 20667 9553
8137	0	0	Ki67+	 20684 9240
8138	0	0	Ki67+	 20686 9210
8139	0	0	Ki67+	 20702 9563
8140	0	0	Ki67+	 20729 9299
8141	0	0	Ki67+	 20733 9247
8142	0	0	Ki67+	 20740 9526
8143	0	0	Ki67+	 20741 9457
8144	0	0	Ki67+	 20754 9318
8145	0	0	Ki67+	 20760 9484
8146	0	0	Ki67+	 20769 8889
8147	0	0	Ki67+	 20770 9246
8148	0	0	Ki67+	 20779 9460
8149	0	0	Ki67+	 20794 9338
8150	0	0	Ki67+	 20804 9348
8151	0	0	Ki67+	 20111 10069
8152	0	0	Ki67+	 20112 10088
8153	0	0	Ki67+	 20116 10098
8154	0	0	Ki67+	 20123 10075
8155	0	0	Ki67+	 20431 9622
8156	0	0	Ki67+	 20445 9635
8157	0	0	Ki67+	 20467 9621
8158	0	0	Ki67+	 20477 9640
8159	0	0	Ki67+	 20492 9630
8160	0	0	Ki67+	 20609 9636
8161	0	0	Ki67+	 20723 9625
8162	0	0	Ki67+	 20054 10418
8163	0	0	Ki67+	 20087 10468
8164	0	0	Ki67+	 20145 11162
8165	0	0	Ki67+	 20171 10472
8166	0	0	Ki67+	 20171 11201
8167	0	0	Ki67+	 20190 11214
8168	0	0	Ki67+	 20045 11242
8169	0	0	Ki67+	 20047 11676
8170	0	0	Ki67+	 20050 11940
8171	0	0	Ki67+	 20070 11756
8172	0	0	Ki67+	 20082 11885
8173	0	0	Ki67+	 20083 11241
8174	0	0	Ki67+	 20113 11525
8175	0	0	Ki67+	 20131 11594
8176	0	0	Ki67+	 20149 11981
8177	0	0	Ki67+	 20174 12004
8178	0	0	Ki67+	 20179 11218
8179	0	0	Ki67+	 20198 11296
8180	0	0	Ki67+	 20220 11258
8181	0	0	Ki67+	 20220 11677
8182	0	0	Ki67+	 20040 12224
8183	0	0	Ki67+	 20042 12025
8184	0	0	Ki67+	 20057 12154
8185	0	0	Ki67+	 20065 12553
8186	0	0	Ki67+	 20067 12435
8187	0	0	Ki67+	 20071 12185
8188	0	0	Ki67+	 20076 12329
8189	0	0	Ki67+	 20079 12293
8190	0	0	Ki67+	 20079 12656
8191	0	0	Ki67+	 20091 12280
8192	0	0	Ki67+	 20092 12416
8193	0	0	Ki67+	 20093 12479
8194	0	0	Ki67+	 20094 12302
8195	0	0	Ki67+	 20096 12151
8196	0	0	Ki67+	 20117 12303
8197	0	0	Ki67+	 20117 12522
8198	0	0	Ki67+	 20121 12074
8199	0	0	Ki67+	 20128 12478
8200	0	0	Ki67+	 20129 12107
8201	0	0	Ki67+	 20133 12432
8202	0	0	Ki67+	 20134 12298
8203	0	0	Ki67+	 20139 12241
8204	0	0	Ki67+	 20153 12319
8205	0	0	Ki67+	 20162 12287
8206	0	0	Ki67+	 20171 12180
8207	0	0	Ki67+	 20177 12165
8208	0	0	Ki67+	 20178 12514
8209	0	0	Ki67+	 20180 12377
8210	0	0	Ki67+	 20186 12235
8211	0	0	Ki67+	 20190 12128
8212	0	0	Ki67+	 20199 12263
8213	0	0	Ki67+	 20204 12492
8214	0	0	Ki67+	 20206 12158
8215	0	0	Ki67+	 20221 12515
8216	0	0	Ki67+	 20230 12497
8217	0	0	Ki67+	 20241 12422
8218	0	0	Ki67+	 20242 12338
8219	0	0	Ki67+	 20248 12471
8220	0	0	Ki67+	 20264 12434
8221	0	0	Ki67+	 20272 12407
8222	0	0	Ki67+	 20296 12214
8223	0	0	Ki67+	 20379 13145
8224	0	0	Ki67+	 20747 13771
8225	0	0	Ki67+	 20049 15581
8226	0	0	Ki67+	 20659 15764
8227	0	0	Ki67+	 20662 15790
8228	0	0	Ki67+	 20729 17744
8229	0	0	Ki67+	 20834 3757
8230	0	0	Ki67+	 20836 3989
8231	0	0	Ki67+	 20838 3574
8232	0	0	Ki67+	 20840 4110
8233	0	0	Ki67+	 20843 3642
8234	0	0	Ki67+	 20847 3946
8235	0	0	Ki67+	 20849 3852
8236	0	0	Ki67+	 20850 3801
8237	0	0	Ki67+	 20853 3961
8238	0	0	Ki67+	 20854 3506
8239	0	0	Ki67+	 20857 3917
8240	0	0	Ki67+	 20859 3615
8241	0	0	Ki67+	 20859 3830
8242	0	0	Ki67+	 20861 3664
8243	0	0	Ki67+	 20865 3540
8244	0	0	Ki67+	 20867 3817
8245	0	0	Ki67+	 20869 3873
8246	0	0	Ki67+	 20869 3944
8247	0	0	Ki67+	 20870 3783
8248	0	0	Ki67+	 20871 3633
8249	0	0	Ki67+	 20872 3800
8250	0	0	Ki67+	 20876 3512
8251	0	0	Ki67+	 20878 3584
8252	0	0	Ki67+	 20878 3962
8253	0	0	Ki67+	 20882 3663
8254	0	0	Ki67+	 20888 3528
8255	0	0	Ki67+	 20889 3779
8256	0	0	Ki67+	 20891 3873
8257	0	0	Ki67+	 20892 3600
8258	0	0	Ki67+	 20892 3745
8259	0	0	Ki67+	 20893 3829
8260	0	0	Ki67+	 20905 3536
8261	0	0	Ki67+	 20905 3901
8262	0	0	Ki67+	 20906 3830
8263	0	0	Ki67+	 20908 3804
8264	0	0	Ki67+	 20910 3627
8265	0	0	Ki67+	 20914 3663
8266	0	0	Ki67+	 20917 3834
8267	0	0	Ki67+	 20917 3867
8268	0	0	Ki67+	 20920 3677
8269	0	0	Ki67+	 20925 3772
8270	0	0	Ki67+	 20930 3802
8271	0	0	Ki67+	 20930 3940
8272	0	0	Ki67+	 20931 3559
8273	0	0	Ki67+	 20934 3917
8274	0	0	Ki67+	 20934 4121
8275	0	0	Ki67+	 20936 3867
8276	0	0	Ki67+	 20939 3885
8277	0	0	Ki67+	 20940 3604
8278	0	0	Ki67+	 20947 3580
8279	0	0	Ki67+	 20947 3620
8280	0	0	Ki67+	 20947 3754
8281	0	0	Ki67+	 20949 3663
8282	0	0	Ki67+	 20949 3722
8283	0	0	Ki67+	 20952 3839
8284	0	0	Ki67+	 20955 3690
8285	0	0	Ki67+	 20962 3552
8286	0	0	Ki67+	 20963 3802
8287	0	0	Ki67+	 20970 3897
8288	0	0	Ki67+	 20973 3654
8289	0	0	Ki67+	 20973 3960
8290	0	0	Ki67+	 20973 4107
8291	0	0	Ki67+	 20975 3854
8292	0	0	Ki67+	 20979 4075
8293	0	0	Ki67+	 20984 3580
8294	0	0	Ki67+	 20985 3895
8295	0	0	Ki67+	 20987 3594
8296	0	0	Ki67+	 20987 3629
8297	0	0	Ki67+	 20996 3651
8298	0	0	Ki67+	 20997 4110
8299	0	0	Ki67+	 21008 4006
8300	0	0	Ki67+	 21009 3615
8301	0	0	Ki67+	 21009 3663
8302	0	0	Ki67+	 21012 3970
8303	0	0	Ki67+	 21013 3995
8304	0	0	Ki67+	 21015 3951
8305	0	0	Ki67+	 21028 3706
8306	0	0	Ki67+	 21034 3639
8307	0	0	Ki67+	 21038 3920
8308	0	0	Ki67+	 21038 4011
8309	0	0	Ki67+	 21040 4108
8310	0	0	Ki67+	 21041 3660
8311	0	0	Ki67+	 21047 3584
8312	0	0	Ki67+	 21049 3612
8313	0	0	Ki67+	 21065 3620
8314	0	0	Ki67+	 21071 4087
8315	0	0	Ki67+	 21072 3662
8316	0	0	Ki67+	 21073 3593
8317	0	0	Ki67+	 21079 3632
8318	0	0	Ki67+	 21079 4052
8319	0	0	Ki67+	 21090 4069
8320	0	0	Ki67+	 21091 4039
8321	0	0	Ki67+	 21094 3608
8322	0	0	Ki67+	 21094 4121
8323	0	0	Ki67+	 21107 4098
8324	0	0	Ki67+	 21108 4041
8325	0	0	Ki67+	 21113 4083
8326	0	0	Ki67+	 21128 4061
8327	0	0	Ki67+	 21139 3966
8328	0	0	Ki67+	 21159 3823
8329	0	0	Ki67+	 21160 3616
8330	0	0	Ki67+	 21167 3797
8331	0	0	Ki67+	 21178 3603
8332	0	0	Ki67+	 21184 3689
8333	0	0	Ki67+	 21185 3656
8334	0	0	Ki67+	 21198 3650
8335	0	0	Ki67+	 21200 3615
8336	0	0	Ki67+	 21221 3691
8337	0	0	Ki67+	 21223 3616
8338	0	0	Ki67+	 21239 3585
8339	0	0	Ki67+	 21244 3640
8340	0	0	Ki67+	 21252 3561
8341	0	0	Ki67+	 21256 3614
8342	0	0	Ki67+	 21258 3799
8343	0	0	Ki67+	 21265 3903
8344	0	0	Ki67+	 21274 3561
8345	0	0	Ki67+	 21279 3883
8346	0	0	Ki67+	 21290 3791
8347	0	0	Ki67+	 21293 3723
8348	0	0	Ki67+	 21296 3769
8349	0	0	Ki67+	 21306 3530
8350	0	0	Ki67+	 21306 3895
8351	0	0	Ki67+	 21308 4005
8352	0	0	Ki67+	 21312 3775
8353	0	0	Ki67+	 21320 3555
8354	0	0	Ki67+	 21324 3510
8355	0	0	Ki67+	 21330 3531
8356	0	0	Ki67+	 21343 3490
8357	0	0	Ki67+	 21345 3768
8358	0	0	Ki67+	 21348 3559
8359	0	0	Ki67+	 21354 3516
8360	0	0	Ki67+	 21366 3526
8361	0	0	Ki67+	 21373 3497
8362	0	0	Ki67+	 21377 3555
8363	0	0	Ki67+	 21377 3727
8364	0	0	Ki67+	 21384 3781
8365	0	0	Ki67+	 21391 3569
8366	0	0	Ki67+	 21394 3522
8367	0	0	Ki67+	 21395 3485
8368	0	0	Ki67+	 21396 3504
8369	0	0	Ki67+	 21406 3769
8370	0	0	Ki67+	 21408 3555
8371	0	0	Ki67+	 21415 3481
8372	0	0	Ki67+	 21417 3581
8373	0	0	Ki67+	 21421 3756
8374	0	0	Ki67+	 21426 3574
8375	0	0	Ki67+	 21428 3783
8376	0	0	Ki67+	 21436 3550
8377	0	0	Ki67+	 21436 3704
8378	0	0	Ki67+	 21438 3502
8379	0	0	Ki67+	 21438 3809
8380	0	0	Ki67+	 21444 3529
8381	0	0	Ki67+	 21447 3492
8382	0	0	Ki67+	 21448 3548
8383	0	0	Ki67+	 21449 3763
8384	0	0	Ki67+	 21453 3468
8385	0	0	Ki67+	 21453 3830
8386	0	0	Ki67+	 21454 3578
8387	0	0	Ki67+	 21455 3560
8388	0	0	Ki67+	 21463 3498
8389	0	0	Ki67+	 21470 3524
8390	0	0	Ki67+	 21476 3453
8391	0	0	Ki67+	 21478 3682
8392	0	0	Ki67+	 21479 3766
8393	0	0	Ki67+	 21484 3816
8394	0	0	Ki67+	 21488 3516
8395	0	0	Ki67+	 21491 3754
8396	0	0	Ki67+	 21502 3482
8397	0	0	Ki67+	 21502 3743
8398	0	0	Ki67+	 21506 3803
8399	0	0	Ki67+	 21508 3850
8400	0	0	Ki67+	 21511 3433
8401	0	0	Ki67+	 21513 3490
8402	0	0	Ki67+	 21528 3820
8403	0	0	Ki67+	 21531 3750
8404	0	0	Ki67+	 21535 3454
8405	0	0	Ki67+	 21536 3800
8406	0	0	Ki67+	 21545 3719
8407	0	0	Ki67+	 21549 3428
8408	0	0	Ki67+	 21559 3382
8409	0	0	Ki67+	 21560 3465
8410	0	0	Ki67+	 21561 3413
8411	0	0	Ki67+	 21563 3809
8412	0	0	Ki67+	 21566 3492
8413	0	0	Ki67+	 21572 3405
8414	0	0	Ki67+	 21577 3435
8415	0	0	Ki67+	 21588 3458
8416	0	0	Ki67+	 21592 3483
8417	0	0	Ki67+	 21595 3366
8418	0	0	Ki67+	 21604 3415
8419	0	0	Ki67+	 21614 3399
8420	0	0	Ki67+	 21615 3467
8421	0	0	Ki67+	 21619 3443
8422	0	0	Ki67+	 21621 3344
8423	0	0	Ki67+	 21621 3701
8424	0	0	Ki67+	 21623 3995
8425	0	0	Ki67+	 21625 3391
8426	0	0	Ki67+	 21628 3373
8427	0	0	Ki67+	 20837 4161
8428	0	0	Ki67+	 20866 4148
8429	0	0	Ki67+	 20876 4468
8430	0	0	Ki67+	 20886 4131
8431	0	0	Ki67+	 20982 4363
8432	0	0	Ki67+	 21006 4371
8433	0	0	Ki67+	 21015 4378
8434	0	0	Ki67+	 21027 4136
8435	0	0	Ki67+	 21060 4133
8436	0	0	Ki67+	 21070 4502
8437	0	0	Ki67+	 21072 4261
8438	0	0	Ki67+	 21092 4272
8439	0	0	Ki67+	 21145 4531
8440	0	0	Ki67+	 21159 4253
8441	0	0	Ki67+	 21169 4547
8442	0	0	Ki67+	 21172 4294
8443	0	0	Ki67+	 21190 4302
8444	0	0	Ki67+	 21214 4319
8445	0	0	Ki67+	 21249 4369
8446	0	0	Ki67+	 21252 4412
8447	0	0	Ki67+	 21254 4425
8448	0	0	Ki67+	 21268 4395
8449	0	0	Ki67+	 21269 4430
8450	0	0	Ki67+	 21292 4416
8451	0	0	Ki67+	 21298 4360
8452	0	0	Ki67+	 21302 4443
8453	0	0	Ki67+	 21316 4395
8454	0	0	Ki67+	 21318 4370
8455	0	0	Ki67+	 21328 4335
8456	0	0	Ki67+	 21333 4399
8457	0	0	Ki67+	 21341 4544
8458	0	0	Ki67+	 21345 4303
8459	0	0	Ki67+	 21351 4588
8460	0	0	Ki67+	 21352 4374
8461	0	0	Ki67+	 21358 4511
8462	0	0	Ki67+	 21365 4362
8463	0	0	Ki67+	 21370 4533
8464	0	0	Ki67+	 21374 4392
8465	0	0	Ki67+	 21383 4357
8466	0	0	Ki67+	 21432 4531
8467	0	0	Ki67+	 21448 4284
8468	0	0	Ki67+	 21448 4492
8469	0	0	Ki67+	 21478 4456
8470	0	0	Ki67+	 21489 4417
8471	0	0	Ki67+	 21512 4527
8472	0	0	Ki67+	 21514 4460
8473	0	0	Ki67+	 21531 4436
8474	0	0	Ki67+	 21534 4479
8475	0	0	Ki67+	 21537 4680
8476	0	0	Ki67+	 21548 4530
8477	0	0	Ki67+	 21555 4656
8478	0	0	Ki67+	 21556 4394
8479	0	0	Ki67+	 21561 4727
8480	0	0	Ki67+	 21563 4689
8481	0	0	Ki67+	 21567 4747
8482	0	0	Ki67+	 21588 4676
8483	0	0	Ki67+	 21598 4541
8484	0	0	Ki67+	 21603 4707
8485	0	0	Ki67+	 21604 4497
8486	0	0	Ki67+	 21604 4740
8487	0	0	Ki67+	 21616 4478
8488	0	0	Ki67+	 21616 4692
8489	0	0	Ki67+	 21625 4727
8490	0	0	Ki67+	 21630 4757
8491	0	0	Ki67+	 21028 5655
8492	0	0	Ki67+	 21050 5595
8493	0	0	Ki67+	 21105 5546
8494	0	0	Ki67+	 21108 5600
8495	0	0	Ki67+	 21136 5591
8496	0	0	Ki67+	 21262 5709
8497	0	0	Ki67+	 21617 5685
8498	0	0	Ki67+	 20904 6081
8499	0	0	Ki67+	 20913 5906
8500	0	0	Ki67+	 20955 5937
8501	0	0	Ki67+	 20961 6127
8502	0	0	Ki67+	 20994 5915
8503	0	0	Ki67+	 21008 5940
8504	0	0	Ki67+	 21041 5858
8505	0	0	Ki67+	 21050 5887
8506	0	0	Ki67+	 21051 5931
8507	0	0	Ki67+	 21261 5737
8508	0	0	Ki67+	 21301 6234
8509	0	0	Ki67+	 21302 5741
8510	0	0	Ki67+	 21326 5833
8511	0	0	Ki67+	 21335 5847
8512	0	0	Ki67+	 21344 5804
8513	0	0	Ki67+	 21350 6187
8514	0	0	Ki67+	 21351 5731
8515	0	0	Ki67+	 21364 5838
8516	0	0	Ki67+	 21377 5840
8517	0	0	Ki67+	 21387 6412
8518	0	0	Ki67+	 21395 5744
8519	0	0	Ki67+	 21411 6417
8520	0	0	Ki67+	 21424 6311
8521	0	0	Ki67+	 21443 6392
8522	0	0	Ki67+	 21461 6328
8523	0	0	Ki67+	 21481 6095
8524	0	0	Ki67+	 21529 5747
8525	0	0	Ki67+	 21569 5844
8526	0	0	Ki67+	 21583 5868
8527	0	0	Ki67+	 21586 5807
8528	0	0	Ki67+	 21586 5994
8529	0	0	Ki67+	 21618 5998
8530	0	0	Ki67+	 20852 6829
8531	0	0	Ki67+	 20858 6781
8532	0	0	Ki67+	 20862 6808
8533	0	0	Ki67+	 20882 6898
8534	0	0	Ki67+	 20882 6949
8535	0	0	Ki67+	 20899 6814
8536	0	0	Ki67+	 20920 6843
8537	0	0	Ki67+	 20933 6952
8538	0	0	Ki67+	 20953 6971
8539	0	0	Ki67+	 20961 7066
8540	0	0	Ki67+	 21007 7085
8541	0	0	Ki67+	 21036 7312
8542	0	0	Ki67+	 21054 7323
8543	0	0	Ki67+	 21065 7107
8544	0	0	Ki67+	 21083 7039
8545	0	0	Ki67+	 21087 7228
8546	0	0	Ki67+	 21095 7027
8547	0	0	Ki67+	 21095 7130
8548	0	0	Ki67+	 21106 7274
8549	0	0	Ki67+	 21112 7217
8550	0	0	Ki67+	 21114 7055
8551	0	0	Ki67+	 21122 7147
8552	0	0	Ki67+	 21123 7226
8553	0	0	Ki67+	 21130 7092
8554	0	0	Ki67+	 21136 7048
8555	0	0	Ki67+	 21158 7012
8556	0	0	Ki67+	 21168 7057
8557	0	0	Ki67+	 21175 6998
8558	0	0	Ki67+	 21198 7055
8559	0	0	Ki67+	 21198 7105
8560	0	0	Ki67+	 21220 7028
8561	0	0	Ki67+	 21244 7222
8562	0	0	Ki67+	 21247 7237
8563	0	0	Ki67+	 21328 7105
8564	0	0	Ki67+	 21328 7253
8565	0	0	Ki67+	 21357 7278
8566	0	0	Ki67+	 21402 7226
8567	0	0	Ki67+	 21425 7285
8568	0	0	Ki67+	 21431 7190
8569	0	0	Ki67+	 21433 7178
8570	0	0	Ki67+	 21440 7150
8571	0	0	Ki67+	 21442 7231
8572	0	0	Ki67+	 21447 7204
8573	0	0	Ki67+	 21448 7168
8574	0	0	Ki67+	 21458 6778
8575	0	0	Ki67+	 21471 6915
8576	0	0	Ki67+	 21472 7141
8577	0	0	Ki67+	 21534 6918
8578	0	0	Ki67+	 21536 7002
8579	0	0	Ki67+	 21584 6898
8580	0	0	Ki67+	 21605 6972
8581	0	0	Ki67+	 21624 6586
8582	0	0	Ki67+	 21628 6799
8583	0	0	Ki67+	 20961 7354
8584	0	0	Ki67+	 21003 7332
8585	0	0	Ki67+	 21066 7333
8586	0	0	Ki67+	 21302 8096
8587	0	0	Ki67+	 20970 8240
8588	0	0	Ki67+	 20836 9291
8589	0	0	Ki67+	 20857 9296
8590	0	0	Ki67+	 20863 9323
8591	0	0	Ki67+	 20888 9484
8592	0	0	Ki67+	 20939 9398
8593	0	0	Ki67+	 20973 9385
8594	0	0	Ki67+	 21140 11298
8595	0	0	Ki67+	 21412 11293
8596	0	0	Ki67+	 21477 12071
8597	0	0	Ki67+	 21127 12326
8598	0	0	Ki67+	 21292 13660
8599	0	0	Ki67+	 21320 14232
8600	0	0	Ki67+	 20864 14613
8601	0	0	Ki67+	 21498 14657
8602	0	0	Ki67+	 21588 16779
8603	0	0	Ki67+	 21634 3424
8604	0	0	Ki67+	 21645 3674
8605	0	0	Ki67+	 21648 3740
8606	0	0	Ki67+	 21651 3359
8607	0	0	Ki67+	 21656 3330
8608	0	0	Ki67+	 21660 3387
8609	0	0	Ki67+	 21670 3412
8610	0	0	Ki67+	 21672 3673
8611	0	0	Ki67+	 21690 3315
8612	0	0	Ki67+	 21693 3344
8613	0	0	Ki67+	 21698 3378
8614	0	0	Ki67+	 21702 3547
8615	0	0	Ki67+	 21707 3317
8616	0	0	Ki67+	 21709 3601
8617	0	0	Ki67+	 21711 3578
8618	0	0	Ki67+	 21715 3298
8619	0	0	Ki67+	 21724 3592
8620	0	0	Ki67+	 21726 3305
8621	0	0	Ki67+	 21733 3350
8622	0	0	Ki67+	 21735 3563
8623	0	0	Ki67+	 21742 3283
8624	0	0	Ki67+	 21742 3330
8625	0	0	Ki67+	 21747 3304
8626	0	0	Ki67+	 21762 3632
8627	0	0	Ki67+	 21770 3405
8628	0	0	Ki67+	 21770 3615
8629	0	0	Ki67+	 21771 3316
8630	0	0	Ki67+	 21777 3350
8631	0	0	Ki67+	 21778 3286
8632	0	0	Ki67+	 21780 3429
8633	0	0	Ki67+	 21783 3594
8634	0	0	Ki67+	 21791 3303
8635	0	0	Ki67+	 21799 3232
8636	0	0	Ki67+	 21803 3738
8637	0	0	Ki67+	 21809 3802
8638	0	0	Ki67+	 21810 3267
8639	0	0	Ki67+	 21812 3820
8640	0	0	Ki67+	 21815 3392
8641	0	0	Ki67+	 21821 3312
8642	0	0	Ki67+	 21822 3252
8643	0	0	Ki67+	 21823 3352
8644	0	0	Ki67+	 21827 3226
8645	0	0	Ki67+	 21827 3287
8646	0	0	Ki67+	 21849 3302
8647	0	0	Ki67+	 21873 3338
8648	0	0	Ki67+	 21874 3229
8649	0	0	Ki67+	 21875 3249
8650	0	0	Ki67+	 21902 3234
8651	0	0	Ki67+	 21949 3364
8652	0	0	Ki67+	 21973 3785
8653	0	0	Ki67+	 21989 3295
8654	0	0	Ki67+	 22012 3804
8655	0	0	Ki67+	 22071 3798
8656	0	0	Ki67+	 22102 3809
8657	0	0	Ki67+	 22127 3802
8658	0	0	Ki67+	 22135 3732
8659	0	0	Ki67+	 22137 3784
8660	0	0	Ki67+	 22141 3745
8661	0	0	Ki67+	 22144 3683
8662	0	0	Ki67+	 22169 3804
8663	0	0	Ki67+	 22173 3712
8664	0	0	Ki67+	 22180 3700
8665	0	0	Ki67+	 22222 3697
8666	0	0	Ki67+	 22284 3754
8667	0	0	Ki67+	 22288 3100
8668	0	0	Ki67+	 22302 3531
8669	0	0	Ki67+	 22305 3486
8670	0	0	Ki67+	 22314 3754
8671	0	0	Ki67+	 22319 3598
8672	0	0	Ki67+	 22330 3568
8673	0	0	Ki67+	 22335 3512
8674	0	0	Ki67+	 22335 3583
8675	0	0	Ki67+	 22337 3458
8676	0	0	Ki67+	 22344 3753
8677	0	0	Ki67+	 22345 3536
8678	0	0	Ki67+	 22357 3486
8679	0	0	Ki67+	 22360 3559
8680	0	0	Ki67+	 22365 3595
8681	0	0	Ki67+	 22367 3443
8682	0	0	Ki67+	 22369 3735
8683	0	0	Ki67+	 22372 3514
8684	0	0	Ki67+	 22374 3109
8685	0	0	Ki67+	 22380 3500
8686	0	0	Ki67+	 22383 3414
8687	0	0	Ki67+	 22386 3559
8688	0	0	Ki67+	 22390 3117
8689	0	0	Ki67+	 22393 3788
8690	0	0	Ki67+	 22400 3460
8691	0	0	Ki67+	 22401 3090
8692	0	0	Ki67+	 22403 3400
8693	0	0	Ki67+	 22407 3522
8694	0	0	Ki67+	 22416 3429
8695	0	0	Ki67+	 22423 3463
8696	0	0	Ki67+	 22425 3489
8697	0	0	Ki67+	 22428 3398
8698	0	0	Ki67+	 22429 3034
8699	0	0	Ki67+	 21663 3959
8700	0	0	Ki67+	 21665 4340
8701	0	0	Ki67+	 21683 4341
8702	0	0	Ki67+	 21692 4042
8703	0	0	Ki67+	 21739 4434
8704	0	0	Ki67+	 21754 4075
8705	0	0	Ki67+	 21761 4424
8706	0	0	Ki67+	 21766 3872
8707	0	0	Ki67+	 21781 4431
8708	0	0	Ki67+	 21804 4202
8709	0	0	Ki67+	 21808 4136
8710	0	0	Ki67+	 21811 4184
8711	0	0	Ki67+	 21820 4123
8712	0	0	Ki67+	 21829 4096
8713	0	0	Ki67+	 21845 4391
8714	0	0	Ki67+	 21847 4331
8715	0	0	Ki67+	 21851 4115
8716	0	0	Ki67+	 21853 4038
8717	0	0	Ki67+	 21854 4427
8718	0	0	Ki67+	 21880 4079
8719	0	0	Ki67+	 21884 4214
8720	0	0	Ki67+	 21908 4033
8721	0	0	Ki67+	 21908 4223
8722	0	0	Ki67+	 21922 4167
8723	0	0	Ki67+	 21928 3827
8724	0	0	Ki67+	 21929 4506
8725	0	0	Ki67+	 21931 3856
8726	0	0	Ki67+	 21936 4607
8727	0	0	Ki67+	 21937 4020
8728	0	0	Ki67+	 21938 4086
8729	0	0	Ki67+	 21941 3907
8730	0	0	Ki67+	 21941 4136
8731	0	0	Ki67+	 21944 3985
8732	0	0	Ki67+	 21950 4087
8733	0	0	Ki67+	 21958 4064
8734	0	0	Ki67+	 21964 3831
8735	0	0	Ki67+	 21978 4078
8736	0	0	Ki67+	 21993 4061
8737	0	0	Ki67+	 21993 4177
8738	0	0	Ki67+	 21994 4134
8739	0	0	Ki67+	 21995 3863
8740	0	0	Ki67+	 21999 3961
8741	0	0	Ki67+	 22003 3829
8742	0	0	Ki67+	 22014 4153
8743	0	0	Ki67+	 22016 3982
8744	0	0	Ki67+	 22025 4385
8745	0	0	Ki67+	 22041 4345
8746	0	0	Ki67+	 22054 4375
8747	0	0	Ki67+	 22058 4428
8748	0	0	Ki67+	 22061 3899
8749	0	0	Ki67+	 22075 4415
8750	0	0	Ki67+	 22076 4382
8751	0	0	Ki67+	 22079 4353
8752	0	0	Ki67+	 22084 3958
8753	0	0	Ki67+	 22084 4478
8754	0	0	Ki67+	 22087 4614
8755	0	0	Ki67+	 22088 3936
8756	0	0	Ki67+	 22094 4345
8757	0	0	Ki67+	 22095 3905
8758	0	0	Ki67+	 22097 4432
8759	0	0	Ki67+	 22099 3828
8760	0	0	Ki67+	 22099 4405
8761	0	0	Ki67+	 22101 3987
8762	0	0	Ki67+	 22101 4452
8763	0	0	Ki67+	 22111 4378
8764	0	0	Ki67+	 22120 4062
8765	0	0	Ki67+	 22121 3968
8766	0	0	Ki67+	 22121 4364
8767	0	0	Ki67+	 22124 3863
8768	0	0	Ki67+	 22124 4018
8769	0	0	Ki67+	 22132 3947
8770	0	0	Ki67+	 22133 3886
8771	0	0	Ki67+	 22137 3872
8772	0	0	Ki67+	 22150 3885
8773	0	0	Ki67+	 22150 4010
8774	0	0	Ki67+	 22152 3989
8775	0	0	Ki67+	 22157 3957
8776	0	0	Ki67+	 22157 4066
8777	0	0	Ki67+	 22165 3827
8778	0	0	Ki67+	 22168 4012
8779	0	0	Ki67+	 22168 4034
8780	0	0	Ki67+	 22169 3869
8781	0	0	Ki67+	 22174 4003
8782	0	0	Ki67+	 22189 3971
8783	0	0	Ki67+	 22190 3931
8784	0	0	Ki67+	 22193 3846
8785	0	0	Ki67+	 22193 3876
8786	0	0	Ki67+	 22193 4296
8787	0	0	Ki67+	 22195 3994
8788	0	0	Ki67+	 22199 4020
8789	0	0	Ki67+	 22206 3955
8790	0	0	Ki67+	 22209 4290
8791	0	0	Ki67+	 22210 3854
8792	0	0	Ki67+	 22211 3911
8793	0	0	Ki67+	 22213 3871
8794	0	0	Ki67+	 22214 4461
8795	0	0	Ki67+	 22217 4036
8796	0	0	Ki67+	 22220 4012
8797	0	0	Ki67+	 22221 3978
8798	0	0	Ki67+	 22225 3948
8799	0	0	Ki67+	 22227 3844
8800	0	0	Ki67+	 22230 4079
8801	0	0	Ki67+	 22232 3856
8802	0	0	Ki67+	 22233 3912
8803	0	0	Ki67+	 22238 4467
8804	0	0	Ki67+	 22240 4182
8805	0	0	Ki67+	 22242 4442
8806	0	0	Ki67+	 22245 4168
8807	0	0	Ki67+	 22246 4082
8808	0	0	Ki67+	 22248 4068
8809	0	0	Ki67+	 22248 4419
8810	0	0	Ki67+	 22249 3988
8811	0	0	Ki67+	 22255 4042
8812	0	0	Ki67+	 22255 4180
8813	0	0	Ki67+	 22256 4108
8814	0	0	Ki67+	 22258 3930
8815	0	0	Ki67+	 22264 3967
8816	0	0	Ki67+	 22266 4008
8817	0	0	Ki67+	 22268 3920
8818	0	0	Ki67+	 22269 3989
8819	0	0	Ki67+	 22271 3930
8820	0	0	Ki67+	 22275 3946
8821	0	0	Ki67+	 22275 4131
8822	0	0	Ki67+	 22287 4037
8823	0	0	Ki67+	 22293 4006
8824	0	0	Ki67+	 22309 3998
8825	0	0	Ki67+	 22309 4099
8826	0	0	Ki67+	 22310 4163
8827	0	0	Ki67+	 22313 3929
8828	0	0	Ki67+	 22313 4023
8829	0	0	Ki67+	 22318 4083
8830	0	0	Ki67+	 22326 4153
8831	0	0	Ki67+	 22328 4026
8832	0	0	Ki67+	 22329 4069
8833	0	0	Ki67+	 22331 4011
8834	0	0	Ki67+	 22334 4282
8835	0	0	Ki67+	 22346 4269
8836	0	0	Ki67+	 22349 4297
8837	0	0	Ki67+	 22355 4230
8838	0	0	Ki67+	 22366 4001
8839	0	0	Ki67+	 22367 4283
8840	0	0	Ki67+	 22372 4222
8841	0	0	Ki67+	 22376 4052
8842	0	0	Ki67+	 22394 4258
8843	0	0	Ki67+	 22404 4234
8844	0	0	Ki67+	 22418 3831
8845	0	0	Ki67+	 22430 4250
8846	0	0	Ki67+	 21644 4674
8847	0	0	Ki67+	 21649 4753
8848	0	0	Ki67+	 21662 4841
8849	0	0	Ki67+	 21664 4706
8850	0	0	Ki67+	 21670 4660
8851	0	0	Ki67+	 21677 4681
8852	0	0	Ki67+	 21678 4749
8853	0	0	Ki67+	 21682 4850
8854	0	0	Ki67+	 21683 4768
8855	0	0	Ki67+	 21703 4699
8856	0	0	Ki67+	 21709 4912
8857	0	0	Ki67+	 21711 4778
8858	0	0	Ki67+	 21734 4722
8859	0	0	Ki67+	 21816 5264
8860	0	0	Ki67+	 21818 4699
8861	0	0	Ki67+	 21834 5282
8862	0	0	Ki67+	 21868 5011
8863	0	0	Ki67+	 21871 4986
8864	0	0	Ki67+	 22050 5421
8865	0	0	Ki67+	 22067 5229
8866	0	0	Ki67+	 22094 5246
8867	0	0	Ki67+	 22222 5411
8868	0	0	Ki67+	 21634 5669
8869	0	0	Ki67+	 21638 5834
8870	0	0	Ki67+	 21642 5698
8871	0	0	Ki67+	 21664 5987
8872	0	0	Ki67+	 21675 6111
8873	0	0	Ki67+	 21681 6007
8874	0	0	Ki67+	 21695 6031
8875	0	0	Ki67+	 21727 6023
8876	0	0	Ki67+	 21732 5994
8877	0	0	Ki67+	 21733 6053
8878	0	0	Ki67+	 21749 6105
8879	0	0	Ki67+	 21770 6079
8880	0	0	Ki67+	 21793 6152
8881	0	0	Ki67+	 21806 6165
8882	0	0	Ki67+	 21824 6179
8883	0	0	Ki67+	 21850 6176
8884	0	0	Ki67+	 21898 5461
8885	0	0	Ki67+	 21914 5481
8886	0	0	Ki67+	 21937 5427
8887	0	0	Ki67+	 21944 5494
8888	0	0	Ki67+	 21945 5476
8889	0	0	Ki67+	 21976 5427
8890	0	0	Ki67+	 21990 5483
8891	0	0	Ki67+	 22000 5513
8892	0	0	Ki67+	 22040 5503
8893	0	0	Ki67+	 22056 5489
8894	0	0	Ki67+	 22072 5456
8895	0	0	Ki67+	 22243 5826
8896	0	0	Ki67+	 21645 6576
8897	0	0	Ki67+	 21763 6688
8898	0	0	Ki67+	 21784 6820
8899	0	0	Ki67+	 21786 6971
8900	0	0	Ki67+	 21832 6976
8901	0	0	Ki67+	 21834 6821
8902	0	0	Ki67+	 21894 6832
8903	0	0	Ki67+	 21963 6907
8904	0	0	Ki67+	 21984 6933
8905	0	0	Ki67+	 21992 6686
8906	0	0	Ki67+	 22095 6930
8907	0	0	Ki67+	 22108 6937
8908	0	0	Ki67+	 22118 6909
8909	0	0	Ki67+	 22123 6879
8910	0	0	Ki67+	 22145 6378
8911	0	0	Ki67+	 22147 6282
8912	0	0	Ki67+	 22175 6343
8913	0	0	Ki67+	 22243 6335
8914	0	0	Ki67+	 22254 6297
8915	0	0	Ki67+	 22259 6421
8916	0	0	Ki67+	 22264 6287
8917	0	0	Ki67+	 22280 6437
8918	0	0	Ki67+	 22294 6424
8919	0	0	Ki67+	 22306 6576
8920	0	0	Ki67+	 22311 6364
8921	0	0	Ki67+	 22330 6312
8922	0	0	Ki67+	 22339 6491
8923	0	0	Ki67+	 22351 6592
8924	0	0	Ki67+	 22368 6308
8925	0	0	Ki67+	 22381 6317
8926	0	0	Ki67+	 22405 6626
8927	0	0	Ki67+	 22417 6373
8928	0	0	Ki67+	 22030 7545
8929	0	0	Ki67+	 22055 7524
8930	0	0	Ki67+	 22087 7509
8931	0	0	Ki67+	 22091 7526
8932	0	0	Ki67+	 22108 7385
8933	0	0	Ki67+	 22147 7626
8934	0	0	Ki67+	 22161 7775
8935	0	0	Ki67+	 22181 7815
8936	0	0	Ki67+	 22198 7642
8937	0	0	Ki67+	 22205 7683
8938	0	0	Ki67+	 22238 7787
8939	0	0	Ki67+	 22243 7690
8940	0	0	Ki67+	 22257 7791
8941	0	0	Ki67+	 22264 7713
8942	0	0	Ki67+	 22277 7685
8943	0	0	Ki67+	 22277 7708
8944	0	0	Ki67+	 22288 7677
8945	0	0	Ki67+	 22295 7544
8946	0	0	Ki67+	 22331 7593
8947	0	0	Ki67+	 22341 7586
8948	0	0	Ki67+	 21847 8383
8949	0	0	Ki67+	 21880 8141
8950	0	0	Ki67+	 21891 8215
8951	0	0	Ki67+	 21893 8081
8952	0	0	Ki67+	 21894 8170
8953	0	0	Ki67+	 21896 8056
8954	0	0	Ki67+	 21901 8034
8955	0	0	Ki67+	 21906 8264
8956	0	0	Ki67+	 21909 8190
8957	0	0	Ki67+	 21915 8059
8958	0	0	Ki67+	 21925 8138
8959	0	0	Ki67+	 21926 8268
8960	0	0	Ki67+	 21946 8234
8961	0	0	Ki67+	 21949 8192
8962	0	0	Ki67+	 21954 8104
8963	0	0	Ki67+	 21964 8121
8964	0	0	Ki67+	 21975 8015
8965	0	0	Ki67+	 21977 7934
8966	0	0	Ki67+	 21990 8084
8967	0	0	Ki67+	 21993 8007
8968	0	0	Ki67+	 22006 7949
8969	0	0	Ki67+	 22010 8156
8970	0	0	Ki67+	 22022 7940
8971	0	0	Ki67+	 22058 7979
8972	0	0	Ki67+	 22058 8012
8973	0	0	Ki67+	 22060 7923
8974	0	0	Ki67+	 22068 7884
8975	0	0	Ki67+	 22085 7892
8976	0	0	Ki67+	 22086 7971
8977	0	0	Ki67+	 22109 8240
8978	0	0	Ki67+	 22111 7961
8979	0	0	Ki67+	 22114 7948
8980	0	0	Ki67+	 21635 9811
8981	0	0	Ki67+	 21947 10102
8982	0	0	Ki67+	 22182 9618
8983	0	0	Ki67+	 22201 11712
8984	0	0	Ki67+	 22096 11941
8985	0	0	Ki67+	 22406 14137
8986	0	0	Ki67+	 22408 14150
8987	0	0	Ki67+	 22213 14431
8988	0	0	Ki67+	 21874 15178
8989	0	0	Ki67+	 22149 15519
8990	0	0	Ki67+	 22194 15763
8991	0	0	Ki67+	 22234 15793
8992	0	0	Ki67+	 22005 16517
8993	0	0	Ki67+	 22020 16535
8994	0	0	Ki67+	 22231 15933
8995	0	0	Ki67+	 22231 15963
8996	0	0	Ki67+	 22267 15942
8997	0	0	Ki67+	 21717 17836
8998	0	0	Ki67+	 22126 18093
8999	0	0	Ki67+	 22131 18061
9000	0	0	Ki67+	 21661 19141
9001	0	0	Ki67+	 21668 19235
9002	0	0	Ki67+	 21668 19543
9003	0	0	Ki67+	 21798 19433
9004	0	0	Ki67+	 22008 19486
9005	0	0	Ki67+	 22090 19364
9006	0	0	Ki67+	 22440 3402
9007	0	0	Ki67+	 22446 3163
9008	0	0	Ki67+	 22446 3467
9009	0	0	Ki67+	 22448 3430
9010	0	0	Ki67+	 22475 3178
9011	0	0	Ki67+	 22485 3373
9012	0	0	Ki67+	 22488 3199
9013	0	0	Ki67+	 22508 3194
9014	0	0	Ki67+	 22523 3053
9015	0	0	Ki67+	 22536 3199
9016	0	0	Ki67+	 22540 3031
9017	0	0	Ki67+	 22541 3059
9018	0	0	Ki67+	 22551 3200
9019	0	0	Ki67+	 22591 3685
9020	0	0	Ki67+	 22602 3357
9021	0	0	Ki67+	 22608 3295
9022	0	0	Ki67+	 22609 3758
9023	0	0	Ki67+	 22628 3326
9024	0	0	Ki67+	 22629 3220
9025	0	0	Ki67+	 22635 3278
9026	0	0	Ki67+	 22636 3360
9027	0	0	Ki67+	 22645 3203
9028	0	0	Ki67+	 22646 3357
9029	0	0	Ki67+	 22648 3337
9030	0	0	Ki67+	 22653 3715
9031	0	0	Ki67+	 22654 3302
9032	0	0	Ki67+	 22657 3240
9033	0	0	Ki67+	 22662 3447
9034	0	0	Ki67+	 22669 3272
9035	0	0	Ki67+	 22674 3148
9036	0	0	Ki67+	 22675 3454
9037	0	0	Ki67+	 22678 3305
9038	0	0	Ki67+	 22679 3342
9039	0	0	Ki67+	 22683 3332
9040	0	0	Ki67+	 22687 3218
9041	0	0	Ki67+	 22693 3759
9042	0	0	Ki67+	 22696 3233
9043	0	0	Ki67+	 22698 3434
9044	0	0	Ki67+	 22700 3325
9045	0	0	Ki67+	 22700 3686
9046	0	0	Ki67+	 22700 3810
9047	0	0	Ki67+	 22707 3670
9048	0	0	Ki67+	 22712 3250
9049	0	0	Ki67+	 22713 3220
9050	0	0	Ki67+	 22713 3296
9051	0	0	Ki67+	 22714 3449
9052	0	0	Ki67+	 22715 3745
9053	0	0	Ki67+	 22718 3734
9054	0	0	Ki67+	 22725 3182
9055	0	0	Ki67+	 22726 3334
9056	0	0	Ki67+	 22726 3703
9057	0	0	Ki67+	 22736 3245
9058	0	0	Ki67+	 22738 3435
9059	0	0	Ki67+	 22742 3716
9060	0	0	Ki67+	 22744 3668
9061	0	0	Ki67+	 22752 3189
9062	0	0	Ki67+	 22756 3316
9063	0	0	Ki67+	 22756 3530
9064	0	0	Ki67+	 22758 3205
9065	0	0	Ki67+	 22761 3231
9066	0	0	Ki67+	 22761 3299
9067	0	0	Ki67+	 22769 3742
9068	0	0	Ki67+	 22770 3310
9069	0	0	Ki67+	 22774 3506
9070	0	0	Ki67+	 22775 3540
9071	0	0	Ki67+	 22779 3456
9072	0	0	Ki67+	 22779 3724
9073	0	0	Ki67+	 22782 3484
9074	0	0	Ki67+	 22785 3177
9075	0	0	Ki67+	 22785 3217
9076	0	0	Ki67+	 22787 3252
9077	0	0	Ki67+	 22793 3719
9078	0	0	Ki67+	 22795 3437
9079	0	0	Ki67+	 22800 3423
9080	0	0	Ki67+	 22801 3807
9081	0	0	Ki67+	 22802 3792
9082	0	0	Ki67+	 22805 3216
9083	0	0	Ki67+	 22805 3306
9084	0	0	Ki67+	 22806 3510
9085	0	0	Ki67+	 22813 3697
9086	0	0	Ki67+	 22815 3193
9087	0	0	Ki67+	 22818 3579
9088	0	0	Ki67+	 22823 3537
9089	0	0	Ki67+	 22823 3749
9090	0	0	Ki67+	 22823 3810
9091	0	0	Ki67+	 22825 3173
9092	0	0	Ki67+	 22827 3492
9093	0	0	Ki67+	 22828 3433
9094	0	0	Ki67+	 22828 3705
9095	0	0	Ki67+	 22834 3288
9096	0	0	Ki67+	 22835 3522
9097	0	0	Ki67+	 22835 3538
9098	0	0	Ki67+	 22837 3199
9099	0	0	Ki67+	 22839 3453
9100	0	0	Ki67+	 22842 3139
9101	0	0	Ki67+	 22843 3703
9102	0	0	Ki67+	 22844 3310
9103	0	0	Ki67+	 22846 3395
9104	0	0	Ki67+	 22850 3235
9105	0	0	Ki67+	 22853 3106
9106	0	0	Ki67+	 22854 3503
9107	0	0	Ki67+	 22855 3808
9108	0	0	Ki67+	 22859 3180
9109	0	0	Ki67+	 22865 3290
9110	0	0	Ki67+	 22868 3521
9111	0	0	Ki67+	 22876 3148
9112	0	0	Ki67+	 22876 3314
9113	0	0	Ki67+	 22884 3775
9114	0	0	Ki67+	 22885 3177
9115	0	0	Ki67+	 22892 3804
9116	0	0	Ki67+	 22895 3214
9117	0	0	Ki67+	 22898 3273
9118	0	0	Ki67+	 22899 3134
9119	0	0	Ki67+	 22902 3090
9120	0	0	Ki67+	 22909 3315
9121	0	0	Ki67+	 22912 3819
9122	0	0	Ki67+	 22914 3297
9123	0	0	Ki67+	 22915 3150
9124	0	0	Ki67+	 22918 3771
9125	0	0	Ki67+	 22922 3651
9126	0	0	Ki67+	 22924 3123
9127	0	0	Ki67+	 22924 3173
9128	0	0	Ki67+	 22929 3235
9129	0	0	Ki67+	 22931 3791
9130	0	0	Ki67+	 22937 3204
9131	0	0	Ki67+	 22939 3633
9132	0	0	Ki67+	 22941 3362
9133	0	0	Ki67+	 22944 3138
9134	0	0	Ki67+	 22944 3311
9135	0	0	Ki67+	 22946 3585
9136	0	0	Ki67+	 22954 3171
9137	0	0	Ki67+	 22958 3766
9138	0	0	Ki67+	 22961 3356
9139	0	0	Ki67+	 22961 3648
9140	0	0	Ki67+	 22969 3285
9141	0	0	Ki67+	 22975 3748
9142	0	0	Ki67+	 22981 3703
9143	0	0	Ki67+	 22986 3754
9144	0	0	Ki67+	 22988 3134
9145	0	0	Ki67+	 22988 3254
9146	0	0	Ki67+	 22992 3596
9147	0	0	Ki67+	 22993 3616
9148	0	0	Ki67+	 22994 3682
9149	0	0	Ki67+	 22995 3711
9150	0	0	Ki67+	 23000 3650
9151	0	0	Ki67+	 23000 3772
9152	0	0	Ki67+	 23002 3598
9153	0	0	Ki67+	 23010 3579
9154	0	0	Ki67+	 23016 3709
9155	0	0	Ki67+	 23026 3635
9156	0	0	Ki67+	 23030 3584
9157	0	0	Ki67+	 23031 3246
9158	0	0	Ki67+	 23031 3698
9159	0	0	Ki67+	 23033 3123
9160	0	0	Ki67+	 23036 3777
9161	0	0	Ki67+	 23037 3375
9162	0	0	Ki67+	 23040 3568
9163	0	0	Ki67+	 23042 3287
9164	0	0	Ki67+	 23043 3615
9165	0	0	Ki67+	 23044 3678
9166	0	0	Ki67+	 23045 3399
9167	0	0	Ki67+	 23046 3774
9168	0	0	Ki67+	 23058 3584
9169	0	0	Ki67+	 23058 3636
9170	0	0	Ki67+	 23059 3267
9171	0	0	Ki67+	 23059 3710
9172	0	0	Ki67+	 23060 3812
9173	0	0	Ki67+	 23061 3253
9174	0	0	Ki67+	 23064 3356
9175	0	0	Ki67+	 23066 3230
9176	0	0	Ki67+	 23073 3253
9177	0	0	Ki67+	 23075 3612
9178	0	0	Ki67+	 23076 3724
9179	0	0	Ki67+	 23078 3346
9180	0	0	Ki67+	 23081 3815
9181	0	0	Ki67+	 23084 3759
9182	0	0	Ki67+	 23088 3332
9183	0	0	Ki67+	 23091 3367
9184	0	0	Ki67+	 23094 3612
9185	0	0	Ki67+	 23097 3678
9186	0	0	Ki67+	 23098 3190
9187	0	0	Ki67+	 23099 3071
9188	0	0	Ki67+	 23102 3762
9189	0	0	Ki67+	 23105 3741
9190	0	0	Ki67+	 23107 3331
9191	0	0	Ki67+	 23110 3791
9192	0	0	Ki67+	 23113 3656
9193	0	0	Ki67+	 23115 3345
9194	0	0	Ki67+	 23120 3107
9195	0	0	Ki67+	 23121 3590
9196	0	0	Ki67+	 23123 3804
9197	0	0	Ki67+	 23124 3281
9198	0	0	Ki67+	 23125 3236
9199	0	0	Ki67+	 23130 3618
9200	0	0	Ki67+	 23130 3773
9201	0	0	Ki67+	 23132 3703
9202	0	0	Ki67+	 23134 3685
9203	0	0	Ki67+	 23142 3742
9204	0	0	Ki67+	 23143 3450
9205	0	0	Ki67+	 23143 3647
9206	0	0	Ki67+	 23145 3415
9207	0	0	Ki67+	 23147 3388
9208	0	0	Ki67+	 23154 3608
9209	0	0	Ki67+	 23156 3231
9210	0	0	Ki67+	 23157 3368
9211	0	0	Ki67+	 23160 3548
9212	0	0	Ki67+	 23163 3250
9213	0	0	Ki67+	 23165 3700
9214	0	0	Ki67+	 23168 3459
9215	0	0	Ki67+	 23169 3667
9216	0	0	Ki67+	 23176 3634
9217	0	0	Ki67+	 23180 3265
9218	0	0	Ki67+	 23180 3422
9219	0	0	Ki67+	 23182 3349
9220	0	0	Ki67+	 23187 3742
9221	0	0	Ki67+	 23190 3647
9222	0	0	Ki67+	 23195 3336
9223	0	0	Ki67+	 23207 3438
9224	0	0	Ki67+	 23210 3146
9225	0	0	Ki67+	 23212 3032
9226	0	0	Ki67+	 23215 3747
9227	0	0	Ki67+	 23218 3214
9228	0	0	Ki67+	 23220 3235
9229	0	0	Ki67+	 23222 3106
9230	0	0	Ki67+	 23226 3179
9231	0	0	Ki67+	 23227 3440
9232	0	0	Ki67+	 23229 3083
9233	0	0	Ki67+	 22450 3854
9234	0	0	Ki67+	 22458 3978
9235	0	0	Ki67+	 22470 4233
9236	0	0	Ki67+	 22485 4076
9237	0	0	Ki67+	 22489 4064
9238	0	0	Ki67+	 22494 3944
9239	0	0	Ki67+	 22505 4031
9240	0	0	Ki67+	 22508 3892
9241	0	0	Ki67+	 22511 3969
9242	0	0	Ki67+	 22517 4028
9243	0	0	Ki67+	 22524 4010
9244	0	0	Ki67+	 22525 3979
9245	0	0	Ki67+	 22528 4036
9246	0	0	Ki67+	 22528 4058
9247	0	0	Ki67+	 22542 3984
9248	0	0	Ki67+	 22551 3875
9249	0	0	Ki67+	 22555 3960
9250	0	0	Ki67+	 22563 4033
9251	0	0	Ki67+	 22571 3999
9252	0	0	Ki67+	 22572 3973
9253	0	0	Ki67+	 22574 3865
9254	0	0	Ki67+	 22583 3913
9255	0	0	Ki67+	 22586 4025
9256	0	0	Ki67+	 22593 3951
9257	0	0	Ki67+	 22596 4044
9258	0	0	Ki67+	 22598 3961
9259	0	0	Ki67+	 22619 3847
9260	0	0	Ki67+	 22631 4267
9261	0	0	Ki67+	 22694 3838
9262	0	0	Ki67+	 22750 3926
9263	0	0	Ki67+	 22752 3887
9264	0	0	Ki67+	 22783 3838
9265	0	0	Ki67+	 22785 4114
9266	0	0	Ki67+	 22792 4128
9267	0	0	Ki67+	 22797 3853
9268	0	0	Ki67+	 22802 4124
9269	0	0	Ki67+	 22804 4093
9270	0	0	Ki67+	 22807 4038
9271	0	0	Ki67+	 22811 4056
9272	0	0	Ki67+	 22817 3826
9273	0	0	Ki67+	 22831 3886
9274	0	0	Ki67+	 22846 4127
9275	0	0	Ki67+	 22850 3884
9276	0	0	Ki67+	 22853 3896
9277	0	0	Ki67+	 22869 3844
9278	0	0	Ki67+	 22872 3861
9279	0	0	Ki67+	 22889 3857
9280	0	0	Ki67+	 22889 3890
9281	0	0	Ki67+	 22893 3914
9282	0	0	Ki67+	 22914 3840
9283	0	0	Ki67+	 22934 3868
9284	0	0	Ki67+	 22937 3833
9285	0	0	Ki67+	 22950 3902
9286	0	0	Ki67+	 22958 3852
9287	0	0	Ki67+	 22982 3843
9288	0	0	Ki67+	 22988 3884
9289	0	0	Ki67+	 22988 3944
9290	0	0	Ki67+	 23003 3890
9291	0	0	Ki67+	 23010 3851
9292	0	0	Ki67+	 23012 3954
9293	0	0	Ki67+	 23022 3998
9294	0	0	Ki67+	 23038 4073
9295	0	0	Ki67+	 23051 3894
9296	0	0	Ki67+	 23053 4028
9297	0	0	Ki67+	 23054 3879
9298	0	0	Ki67+	 23080 4004
9299	0	0	Ki67+	 23096 3842
9300	0	0	Ki67+	 23099 4015
9301	0	0	Ki67+	 23132 3828
9302	0	0	Ki67+	 23137 3925
9303	0	0	Ki67+	 23153 3895
9304	0	0	Ki67+	 23172 3950
9305	0	0	Ki67+	 23173 3919
9306	0	0	Ki67+	 23181 3889
9307	0	0	Ki67+	 23190 4393
9308	0	0	Ki67+	 23198 3877
9309	0	0	Ki67+	 23201 3928
9310	0	0	Ki67+	 23216 3987
9311	0	0	Ki67+	 23218 3960
9312	0	0	Ki67+	 22773 5336
9313	0	0	Ki67+	 22910 5275
9314	0	0	Ki67+	 22939 5298
9315	0	0	Ki67+	 22959 5318
9316	0	0	Ki67+	 22966 5298
9317	0	0	Ki67+	 22973 5284
9318	0	0	Ki67+	 22989 5317
9319	0	0	Ki67+	 23011 5331
9320	0	0	Ki67+	 23033 5301
9321	0	0	Ki67+	 23065 5305
9322	0	0	Ki67+	 23097 5269
9323	0	0	Ki67+	 23113 5347
9324	0	0	Ki67+	 23151 5353
9325	0	0	Ki67+	 23153 5373
9326	0	0	Ki67+	 22574 6170
9327	0	0	Ki67+	 22575 6150
9328	0	0	Ki67+	 22604 5629
9329	0	0	Ki67+	 22608 6220
9330	0	0	Ki67+	 22625 5704
9331	0	0	Ki67+	 22639 5732
9332	0	0	Ki67+	 22648 5745
9333	0	0	Ki67+	 22648 6212
9334	0	0	Ki67+	 22658 5693
9335	0	0	Ki67+	 22679 5716
9336	0	0	Ki67+	 22681 5608
9337	0	0	Ki67+	 22681 5752
9338	0	0	Ki67+	 22689 5562
9339	0	0	Ki67+	 22690 6222
9340	0	0	Ki67+	 22711 5760
9341	0	0	Ki67+	 22721 5578
9342	0	0	Ki67+	 22722 5653
9343	0	0	Ki67+	 22746 5669
9344	0	0	Ki67+	 22784 5691
9345	0	0	Ki67+	 22794 5525
9346	0	0	Ki67+	 22816 5495
9347	0	0	Ki67+	 22826 5592
9348	0	0	Ki67+	 22931 5896
9349	0	0	Ki67+	 22945 5903
9350	0	0	Ki67+	 22945 5999
9351	0	0	Ki67+	 22962 5822
9352	0	0	Ki67+	 22989 6013
9353	0	0	Ki67+	 22990 5841
9354	0	0	Ki67+	 22996 5884
9355	0	0	Ki67+	 23004 5982
9356	0	0	Ki67+	 23011 5468
9357	0	0	Ki67+	 23026 6007
9358	0	0	Ki67+	 23032 5483
9359	0	0	Ki67+	 23047 5858
9360	0	0	Ki67+	 23061 6033
9361	0	0	Ki67+	 23062 5807
9362	0	0	Ki67+	 23065 5957
9363	0	0	Ki67+	 23072 6067
9364	0	0	Ki67+	 23089 5925
9365	0	0	Ki67+	 23091 5802
9366	0	0	Ki67+	 23124 5937
9367	0	0	Ki67+	 23134 5893
9368	0	0	Ki67+	 23169 5465
9369	0	0	Ki67+	 23173 5511
9370	0	0	Ki67+	 23191 5579
9371	0	0	Ki67+	 23205 5506
9372	0	0	Ki67+	 23230 6209
9373	0	0	Ki67+	 22433 6363
9374	0	0	Ki67+	 22436 6700
9375	0	0	Ki67+	 22456 6711
9376	0	0	Ki67+	 22465 6702
9377	0	0	Ki67+	 22467 6733
9378	0	0	Ki67+	 22470 6676
9379	0	0	Ki67+	 22470 6759
9380	0	0	Ki67+	 22477 6741
9381	0	0	Ki67+	 22502 6718
9382	0	0	Ki67+	 22512 6817
9383	0	0	Ki67+	 22518 6682
9384	0	0	Ki67+	 22522 6716
9385	0	0	Ki67+	 22563 6801
9386	0	0	Ki67+	 22563 6811
9387	0	0	Ki67+	 22584 6769
9388	0	0	Ki67+	 22586 6586
9389	0	0	Ki67+	 22586 6870
9390	0	0	Ki67+	 22589 6636
9391	0	0	Ki67+	 22594 6652
9392	0	0	Ki67+	 22614 6234
9393	0	0	Ki67+	 22627 6679
9394	0	0	Ki67+	 22645 6688
9395	0	0	Ki67+	 22647 6729
9396	0	0	Ki67+	 22678 6734
9397	0	0	Ki67+	 22722 6305
9398	0	0	Ki67+	 22773 6272
9399	0	0	Ki67+	 22775 6518
9400	0	0	Ki67+	 22776 6508
9401	0	0	Ki67+	 22777 6464
9402	0	0	Ki67+	 22810 6507
9403	0	0	Ki67+	 22865 6378
9404	0	0	Ki67+	 23015 6831
9405	0	0	Ki67+	 23023 6815
9406	0	0	Ki67+	 23041 6861
9407	0	0	Ki67+	 23058 6828
9408	0	0	Ki67+	 23117 6909
9409	0	0	Ki67+	 22479 7757
9410	0	0	Ki67+	 22506 7811
9411	0	0	Ki67+	 22544 7767
9412	0	0	Ki67+	 22572 7938
9413	0	0	Ki67+	 22584 7958
9414	0	0	Ki67+	 22873 7934
9415	0	0	Ki67+	 22970 7906
9416	0	0	Ki67+	 22978 8100
9417	0	0	Ki67+	 23074 8076
9418	0	0	Ki67+	 23076 8091
9419	0	0	Ki67+	 23061 9079
9420	0	0	Ki67+	 23146 9120
9421	0	0	Ki67+	 22511 9600
9422	0	0	Ki67+	 22594 12229
9423	0	0	Ki67+	 22628 12244
9424	0	0	Ki67+	 22733 12333
9425	0	0	Ki67+	 22755 12418
9426	0	0	Ki67+	 22450 13483
9427	0	0	Ki67+	 22806 13524
9428	0	0	Ki67+	 22538 16523
9429	0	0	Ki67+	 22697 15897
9430	0	0	Ki67+	 22999 16536
9431	0	0	Ki67+	 22933 17415
9432	0	0	Ki67+	 22956 17194
9433	0	0	Ki67+	 22941 17680
9434	0	0	Ki67+	 22890 18485
9435	0	0	Ki67+	 22904 18490
9436	0	0	Ki67+	 22514 19374
9437	0	0	Ki67+	 23233 3032
9438	0	0	Ki67+	 23234 3293
9439	0	0	Ki67+	 23236 3328
9440	0	0	Ki67+	 23237 3076
9441	0	0	Ki67+	 23237 3153
9442	0	0	Ki67+	 23239 3058
9443	0	0	Ki67+	 23240 3716
9444	0	0	Ki67+	 23247 3648
9445	0	0	Ki67+	 23249 3047
9446	0	0	Ki67+	 23251 3237
9447	0	0	Ki67+	 23255 3264
9448	0	0	Ki67+	 23256 3200
9449	0	0	Ki67+	 23257 3151
9450	0	0	Ki67+	 23260 3189
9451	0	0	Ki67+	 23262 3108
9452	0	0	Ki67+	 23265 3280
9453	0	0	Ki67+	 23266 3343
9454	0	0	Ki67+	 23272 3326
9455	0	0	Ki67+	 23274 3218
9456	0	0	Ki67+	 23280 3138
9457	0	0	Ki67+	 23282 3034
9458	0	0	Ki67+	 23285 3167
9459	0	0	Ki67+	 23288 3698
9460	0	0	Ki67+	 23289 3074
9461	0	0	Ki67+	 23292 3320
9462	0	0	Ki67+	 23297 3726
9463	0	0	Ki67+	 23299 3088
9464	0	0	Ki67+	 23304 3639
9465	0	0	Ki67+	 23304 3672
9466	0	0	Ki67+	 23306 3148
9467	0	0	Ki67+	 23306 3293
9468	0	0	Ki67+	 23307 3048
9469	0	0	Ki67+	 23308 3190
9470	0	0	Ki67+	 23308 3215
9471	0	0	Ki67+	 23315 3708
9472	0	0	Ki67+	 23316 3358
9473	0	0	Ki67+	 23318 3161
9474	0	0	Ki67+	 23322 3121
9475	0	0	Ki67+	 23328 3649
9476	0	0	Ki67+	 23329 3299
9477	0	0	Ki67+	 23331 3202
9478	0	0	Ki67+	 23331 3703
9479	0	0	Ki67+	 23332 3333
9480	0	0	Ki67+	 23336 3099
9481	0	0	Ki67+	 23339 3166
9482	0	0	Ki67+	 23339 3229
9483	0	0	Ki67+	 23341 3256
9484	0	0	Ki67+	 23341 3684
9485	0	0	Ki67+	 23342 3147
9486	0	0	Ki67+	 23351 3643
9487	0	0	Ki67+	 23354 3305
9488	0	0	Ki67+	 23355 3126
9489	0	0	Ki67+	 23355 3158
9490	0	0	Ki67+	 23360 3192
9491	0	0	Ki67+	 23362 3084
9492	0	0	Ki67+	 23362 3328
9493	0	0	Ki67+	 23373 3088
9494	0	0	Ki67+	 23377 3634
9495	0	0	Ki67+	 23379 3258
9496	0	0	Ki67+	 23385 3221
9497	0	0	Ki67+	 23387 3165
9498	0	0	Ki67+	 23392 3302
9499	0	0	Ki67+	 23393 3121
9500	0	0	Ki67+	 23400 3077
9501	0	0	Ki67+	 23402 3244
9502	0	0	Ki67+	 23409 3586
9503	0	0	Ki67+	 23412 3169
9504	0	0	Ki67+	 23414 3185
9505	0	0	Ki67+	 23414 3570
9506	0	0	Ki67+	 23415 3136
9507	0	0	Ki67+	 23415 3225
9508	0	0	Ki67+	 23418 3771
9509	0	0	Ki67+	 23425 3109
9510	0	0	Ki67+	 23434 3650
9511	0	0	Ki67+	 23435 3212
9512	0	0	Ki67+	 23437 3605
9513	0	0	Ki67+	 23439 3676
9514	0	0	Ki67+	 23446 3813
9515	0	0	Ki67+	 23449 3765
9516	0	0	Ki67+	 23451 3624
9517	0	0	Ki67+	 23453 3748
9518	0	0	Ki67+	 23454 3796
9519	0	0	Ki67+	 23456 3131
9520	0	0	Ki67+	 23456 3705
9521	0	0	Ki67+	 23457 3588
9522	0	0	Ki67+	 23457 3727
9523	0	0	Ki67+	 23463 3177
9524	0	0	Ki67+	 23466 3667
9525	0	0	Ki67+	 23466 3785
9526	0	0	Ki67+	 23472 3511
9527	0	0	Ki67+	 23475 3653
9528	0	0	Ki67+	 23478 3360
9529	0	0	Ki67+	 23482 3755
9530	0	0	Ki67+	 23484 3378
9531	0	0	Ki67+	 23484 3785
9532	0	0	Ki67+	 23486 3149
9533	0	0	Ki67+	 23486 3622
9534	0	0	Ki67+	 23489 3330
9535	0	0	Ki67+	 23489 3524
9536	0	0	Ki67+	 23489 3708
9537	0	0	Ki67+	 23492 3169
9538	0	0	Ki67+	 23493 3585
9539	0	0	Ki67+	 23495 3738
9540	0	0	Ki67+	 23498 3345
9541	0	0	Ki67+	 23499 3246
9542	0	0	Ki67+	 23501 3473
9543	0	0	Ki67+	 23503 3767
9544	0	0	Ki67+	 23507 3152
9545	0	0	Ki67+	 23509 3127
9546	0	0	Ki67+	 23511 3498
9547	0	0	Ki67+	 23511 3720
9548	0	0	Ki67+	 23512 3806
9549	0	0	Ki67+	 23519 3171
9550	0	0	Ki67+	 23519 3614
9551	0	0	Ki67+	 23520 3584
9552	0	0	Ki67+	 23521 3353
9553	0	0	Ki67+	 23522 3368
9554	0	0	Ki67+	 23523 3322
9555	0	0	Ki67+	 23525 3546
9556	0	0	Ki67+	 23528 3508
9557	0	0	Ki67+	 23529 3264
9558	0	0	Ki67+	 23530 3113
9559	0	0	Ki67+	 23530 3577
9560	0	0	Ki67+	 23533 3722
9561	0	0	Ki67+	 23536 3155
9562	0	0	Ki67+	 23540 3283
9563	0	0	Ki67+	 23540 3679
9564	0	0	Ki67+	 23540 3803
9565	0	0	Ki67+	 23543 3819
9566	0	0	Ki67+	 23545 3366
9567	0	0	Ki67+	 23553 3641
9568	0	0	Ki67+	 23553 3803
9569	0	0	Ki67+	 23554 3606
9570	0	0	Ki67+	 23556 3717
9571	0	0	Ki67+	 23556 3741
9572	0	0	Ki67+	 23557 3163
9573	0	0	Ki67+	 23558 3110
9574	0	0	Ki67+	 23565 3577
9575	0	0	Ki67+	 23568 3535
9576	0	0	Ki67+	 23571 3427
9577	0	0	Ki67+	 23573 3623
9578	0	0	Ki67+	 23573 3814
9579	0	0	Ki67+	 23575 3272
9580	0	0	Ki67+	 23578 3779
9581	0	0	Ki67+	 23581 3444
9582	0	0	Ki67+	 23583 3408
9583	0	0	Ki67+	 23584 3600
9584	0	0	Ki67+	 23584 3670
9585	0	0	Ki67+	 23584 3694
9586	0	0	Ki67+	 23586 3745
9587	0	0	Ki67+	 23594 3238
9588	0	0	Ki67+	 23596 3338
9589	0	0	Ki67+	 23597 3164
9590	0	0	Ki67+	 23598 3567
9591	0	0	Ki67+	 23599 3362
9592	0	0	Ki67+	 23601 3475
9593	0	0	Ki67+	 23606 3431
9594	0	0	Ki67+	 23607 3612
9595	0	0	Ki67+	 23610 3769
9596	0	0	Ki67+	 23618 3196
9597	0	0	Ki67+	 23618 3264
9598	0	0	Ki67+	 23619 3720
9599	0	0	Ki67+	 23621 3592
9600	0	0	Ki67+	 23625 3548
9601	0	0	Ki67+	 23626 3578
9602	0	0	Ki67+	 23628 3217
9603	0	0	Ki67+	 23632 3276
9604	0	0	Ki67+	 23640 3608
9605	0	0	Ki67+	 23644 3240
9606	0	0	Ki67+	 23652 3506
9607	0	0	Ki67+	 23659 3279
9608	0	0	Ki67+	 23664 3202
9609	0	0	Ki67+	 23666 3573
9610	0	0	Ki67+	 23671 3537
9611	0	0	Ki67+	 23673 3818
9612	0	0	Ki67+	 23681 3231
9613	0	0	Ki67+	 23684 3256
9614	0	0	Ki67+	 23690 3720
9615	0	0	Ki67+	 23696 3678
9616	0	0	Ki67+	 23700 3201
9617	0	0	Ki67+	 23705 3802
9618	0	0	Ki67+	 23706 3659
9619	0	0	Ki67+	 23707 3710
9620	0	0	Ki67+	 23710 3259
9621	0	0	Ki67+	 23712 3448
9622	0	0	Ki67+	 23716 3219
9623	0	0	Ki67+	 23716 3768
9624	0	0	Ki67+	 23727 3805
9625	0	0	Ki67+	 23728 3188
9626	0	0	Ki67+	 23731 3818
9627	0	0	Ki67+	 23732 3159
9628	0	0	Ki67+	 23736 3371
9629	0	0	Ki67+	 23736 3440
9630	0	0	Ki67+	 23740 3209
9631	0	0	Ki67+	 23740 3628
9632	0	0	Ki67+	 23742 3723
9633	0	0	Ki67+	 23743 3548
9634	0	0	Ki67+	 23744 3793
9635	0	0	Ki67+	 23747 3247
9636	0	0	Ki67+	 23752 3178
9637	0	0	Ki67+	 23757 3383
9638	0	0	Ki67+	 23761 3408
9639	0	0	Ki67+	 23763 3688
9640	0	0	Ki67+	 23764 3605
9641	0	0	Ki67+	 23766 3787
9642	0	0	Ki67+	 23769 3173
9643	0	0	Ki67+	 23777 3215
9644	0	0	Ki67+	 23779 3255
9645	0	0	Ki67+	 23782 3336
9646	0	0	Ki67+	 23784 3373
9647	0	0	Ki67+	 23785 3790
9648	0	0	Ki67+	 23791 3294
9649	0	0	Ki67+	 23793 3234
9650	0	0	Ki67+	 23797 3418
9651	0	0	Ki67+	 23798 3263
9652	0	0	Ki67+	 23802 3195
9653	0	0	Ki67+	 23807 3790
9654	0	0	Ki67+	 23810 3243
9655	0	0	Ki67+	 23811 3347
9656	0	0	Ki67+	 23815 3622
9657	0	0	Ki67+	 23831 3776
9658	0	0	Ki67+	 23833 3169
9659	0	0	Ki67+	 23836 3268
9660	0	0	Ki67+	 23839 3289
9661	0	0	Ki67+	 23841 3220
9662	0	0	Ki67+	 23844 3333
9663	0	0	Ki67+	 23848 3598
9664	0	0	Ki67+	 23862 3242
9665	0	0	Ki67+	 23866 3643
9666	0	0	Ki67+	 23867 3291
9667	0	0	Ki67+	 23869 3616
9668	0	0	Ki67+	 23878 3325
9669	0	0	Ki67+	 23879 3210
9670	0	0	Ki67+	 23881 3590
9671	0	0	Ki67+	 23893 3272
9672	0	0	Ki67+	 23896 3259
9673	0	0	Ki67+	 23902 3485
9674	0	0	Ki67+	 23904 3571
9675	0	0	Ki67+	 23905 3241
9676	0	0	Ki67+	 23906 3321
9677	0	0	Ki67+	 23913 3588
9678	0	0	Ki67+	 23915 3661
9679	0	0	Ki67+	 23916 3640
9680	0	0	Ki67+	 23925 3251
9681	0	0	Ki67+	 23929 3594
9682	0	0	Ki67+	 23930 3289
9683	0	0	Ki67+	 23936 3206
9684	0	0	Ki67+	 23938 3661
9685	0	0	Ki67+	 23941 3302
9686	0	0	Ki67+	 23942 3243
9687	0	0	Ki67+	 23945 3619
9688	0	0	Ki67+	 23950 3570
9689	0	0	Ki67+	 23953 3286
9690	0	0	Ki67+	 23955 3247
9691	0	0	Ki67+	 23957 3222
9692	0	0	Ki67+	 23959 3266
9693	0	0	Ki67+	 23961 3633
9694	0	0	Ki67+	 23964 3569
9695	0	0	Ki67+	 23964 3590
9696	0	0	Ki67+	 23980 3233
9697	0	0	Ki67+	 23984 3610
9698	0	0	Ki67+	 23988 3256
9699	0	0	Ki67+	 23997 3583
9700	0	0	Ki67+	 23997 3795
9701	0	0	Ki67+	 24023 3784
9702	0	0	Ki67+	 23241 3976
9703	0	0	Ki67+	 23243 3927
9704	0	0	Ki67+	 23270 3870
9705	0	0	Ki67+	 23298 3838
9706	0	0	Ki67+	 23299 3875
9707	0	0	Ki67+	 23314 3893
9708	0	0	Ki67+	 23316 3922
9709	0	0	Ki67+	 23326 3891
9710	0	0	Ki67+	 23347 4047
9711	0	0	Ki67+	 23395 4158
9712	0	0	Ki67+	 23416 3893
9713	0	0	Ki67+	 23417 4159
9714	0	0	Ki67+	 23432 3887
9715	0	0	Ki67+	 23442 4015
9716	0	0	Ki67+	 23451 3870
9717	0	0	Ki67+	 23501 3895
9718	0	0	Ki67+	 23547 3845
9719	0	0	Ki67+	 23565 3843
9720	0	0	Ki67+	 23586 3854
9721	0	0	Ki67+	 23596 3841
9722	0	0	Ki67+	 23611 3840
9723	0	0	Ki67+	 23632 3828
9724	0	0	Ki67+	 23640 4095
9725	0	0	Ki67+	 23643 3853
9726	0	0	Ki67+	 23676 3861
9727	0	0	Ki67+	 23691 4580
9728	0	0	Ki67+	 23694 3827
9729	0	0	Ki67+	 23714 3905
9730	0	0	Ki67+	 23714 4531
9731	0	0	Ki67+	 23715 3835
9732	0	0	Ki67+	 23715 4599
9733	0	0	Ki67+	 23726 4608
9734	0	0	Ki67+	 23728 4557
9735	0	0	Ki67+	 23737 3862
9736	0	0	Ki67+	 23739 3825
9737	0	0	Ki67+	 23739 4576
9738	0	0	Ki67+	 23742 4510
9739	0	0	Ki67+	 23744 4035
9740	0	0	Ki67+	 23763 3883
9741	0	0	Ki67+	 23765 4551
9742	0	0	Ki67+	 23771 3860
9743	0	0	Ki67+	 23785 3891
9744	0	0	Ki67+	 23808 3881
9745	0	0	Ki67+	 23827 4497
9746	0	0	Ki67+	 23875 3882
9747	0	0	Ki67+	 23883 3843
9748	0	0	Ki67+	 23896 3908
9749	0	0	Ki67+	 23917 3841
9750	0	0	Ki67+	 23919 3887
9751	0	0	Ki67+	 23927 3873
9752	0	0	Ki67+	 23934 4118
9753	0	0	Ki67+	 23940 3837
9754	0	0	Ki67+	 23949 4058
9755	0	0	Ki67+	 23950 4474
9756	0	0	Ki67+	 23953 4086
9757	0	0	Ki67+	 23964 4044
9758	0	0	Ki67+	 23964 4121
9759	0	0	Ki67+	 23974 4099
9760	0	0	Ki67+	 23976 4128
9761	0	0	Ki67+	 23998 4094
9762	0	0	Ki67+	 24008 4399
9763	0	0	Ki67+	 23418 4908
9764	0	0	Ki67+	 23235 6221
9765	0	0	Ki67+	 23251 5654
9766	0	0	Ki67+	 23252 6203
9767	0	0	Ki67+	 23257 5538
9768	0	0	Ki67+	 23290 5995
9769	0	0	Ki67+	 23293 6012
9770	0	0	Ki67+	 23299 5479
9771	0	0	Ki67+	 23307 6015
9772	0	0	Ki67+	 23340 5985
9773	0	0	Ki67+	 23362 6041
9774	0	0	Ki67+	 23367 6072
9775	0	0	Ki67+	 23371 6026
9776	0	0	Ki67+	 23415 6055
9777	0	0	Ki67+	 23456 5680
9778	0	0	Ki67+	 23466 6183
9779	0	0	Ki67+	 23274 6264
9780	0	0	Ki67+	 23282 6273
9781	0	0	Ki67+	 23306 6229
9782	0	0	Ki67+	 23398 7010
9783	0	0	Ki67+	 23430 7005
9784	0	0	Ki67+	 23520 6535
9785	0	0	Ki67+	 23549 6230
9786	0	0	Ki67+	 23559 6252
9787	0	0	Ki67+	 23573 6382
9788	0	0	Ki67+	 23596 6598
9789	0	0	Ki67+	 23598 6385
9790	0	0	Ki67+	 23618 6445
9791	0	0	Ki67+	 23677 6389
9792	0	0	Ki67+	 23682 6359
9793	0	0	Ki67+	 23721 6449
9794	0	0	Ki67+	 23801 6396
9795	0	0	Ki67+	 23311 7030
9796	0	0	Ki67+	 23345 7490
9797	0	0	Ki67+	 23406 7526
9798	0	0	Ki67+	 23430 7553
9799	0	0	Ki67+	 23433 7032
9800	0	0	Ki67+	 23461 7032
9801	0	0	Ki67+	 23469 7568
9802	0	0	Ki67+	 23486 7047
9803	0	0	Ki67+	 23498 7057
9804	0	0	Ki67+	 23503 7095
9805	0	0	Ki67+	 23529 7059
9806	0	0	Ki67+	 23534 7114
9807	0	0	Ki67+	 23535 7571
9808	0	0	Ki67+	 23627 7076
9809	0	0	Ki67+	 23713 7054
9810	0	0	Ki67+	 23782 7110
9811	0	0	Ki67+	 23805 7160
9812	0	0	Ki67+	 23831 7204
9813	0	0	Ki67+	 23864 7122
9814	0	0	Ki67+	 23945 7174
9815	0	0	Ki67+	 23370 8321
9816	0	0	Ki67+	 23411 8355
9817	0	0	Ki67+	 23427 8417
9818	0	0	Ki67+	 23443 8409
9819	0	0	Ki67+	 23446 8354
9820	0	0	Ki67+	 23447 8387
9821	0	0	Ki67+	 23561 8194
9822	0	0	Ki67+	 23750 8576
9823	0	0	Ki67+	 23785 8611
9824	0	0	Ki67+	 23801 8370
9825	0	0	Ki67+	 23815 8317
9826	0	0	Ki67+	 23816 8592
9827	0	0	Ki67+	 23849 8593
9828	0	0	Ki67+	 23856 8341
9829	0	0	Ki67+	 23876 8618
9830	0	0	Ki67+	 23906 8494
9831	0	0	Ki67+	 23918 8533
9832	0	0	Ki67+	 23926 8511
9833	0	0	Ki67+	 23965 8549
9834	0	0	Ki67+	 23971 8599
9835	0	0	Ki67+	 23986 8457
9836	0	0	Ki67+	 23991 8510
9837	0	0	Ki67+	 24007 8422
9838	0	0	Ki67+	 24017 8449
9839	0	0	Ki67+	 24020 8610
9840	0	0	Ki67+	 23833 8625
9841	0	0	Ki67+	 23932 8629
9842	0	0	Ki67+	 23973 8625
9843	0	0	Ki67+	 24001 8654
9844	0	0	Ki67+	 24006 8680
9845	0	0	Ki67+	 23610 9726
9846	0	0	Ki67+	 23839 10504
9847	0	0	Ki67+	 23387 11672
9848	0	0	Ki67+	 23544 12227
9849	0	0	Ki67+	 23595 12428
9850	0	0	Ki67+	 23609 12263
9851	0	0	Ki67+	 23560 14719
9852	0	0	Ki67+	 23767 16364
9853	0	0	Ki67+	 23734 17206
9854	0	0	Ki67+	 23390 19402
9855	0	0	Ki67+	 23496 19541
9856	0	0	Ki67+	 23856 19596
9857	0	0	Ki67+	 23896 19697
9858	0	0	Ki67+	 23915 19705
9859	0	0	Ki67+	 23967 19407
9860	0	0	Ki67+	 24005 19211
9861	0	0	Ki67+	 24029 19334
9862	0	0	Ki67+	 23778 19889
9863	0	0	Ki67+	 23786 19941
9864	0	0	Ki67+	 23789 19970
9865	0	0	Ki67+	 24042 3756
9866	0	0	Ki67+	 24045 3370
9867	0	0	Ki67+	 24050 3440
9868	0	0	Ki67+	 24067 4028
9869	0	0	Ki67+	 24078 3398
9870	0	0	Ki67+	 24080 3362
9871	0	0	Ki67+	 24088 3378
9872	0	0	Ki67+	 24090 3697
9873	0	0	Ki67+	 24093 3317
9874	0	0	Ki67+	 24093 3337
9875	0	0	Ki67+	 24102 3397
9876	0	0	Ki67+	 24104 3454
9877	0	0	Ki67+	 24104 3777
9878	0	0	Ki67+	 24106 3757
9879	0	0	Ki67+	 24111 3715
9880	0	0	Ki67+	 24124 3613
9881	0	0	Ki67+	 24131 3676
9882	0	0	Ki67+	 24132 3692
9883	0	0	Ki67+	 24132 3761
9884	0	0	Ki67+	 24137 3461
9885	0	0	Ki67+	 24155 3333
9886	0	0	Ki67+	 24156 3369
9887	0	0	Ki67+	 24158 3478
9888	0	0	Ki67+	 24161 3417
9889	0	0	Ki67+	 24161 3460
9890	0	0	Ki67+	 24173 3612
9891	0	0	Ki67+	 24175 3378
9892	0	0	Ki67+	 24177 3431
9893	0	0	Ki67+	 24180 3487
9894	0	0	Ki67+	 24187 3616
9895	0	0	Ki67+	 24187 3729
9896	0	0	Ki67+	 24188 3355
9897	0	0	Ki67+	 24197 3396
9898	0	0	Ki67+	 24200 3436
9899	0	0	Ki67+	 24200 3800
9900	0	0	Ki67+	 24201 3457
9901	0	0	Ki67+	 24205 3328
9902	0	0	Ki67+	 24206 3748
9903	0	0	Ki67+	 24207 3778
9904	0	0	Ki67+	 24208 3719
9905	0	0	Ki67+	 24226 3485
9906	0	0	Ki67+	 24231 3518
9907	0	0	Ki67+	 24235 3413
9908	0	0	Ki67+	 24236 3387
9909	0	0	Ki67+	 24248 3678
9910	0	0	Ki67+	 24254 3527
9911	0	0	Ki67+	 24263 3590
9912	0	0	Ki67+	 24266 4035
9913	0	0	Ki67+	 24269 3452
9914	0	0	Ki67+	 24271 3399
9915	0	0	Ki67+	 24278 3545
9916	0	0	Ki67+	 24284 3585
9917	0	0	Ki67+	 24285 3491
9918	0	0	Ki67+	 24292 3377
9919	0	0	Ki67+	 24300 3619
9920	0	0	Ki67+	 24302 3799
9921	0	0	Ki67+	 24303 3574
9922	0	0	Ki67+	 24311 3554
9923	0	0	Ki67+	 24317 3537
9924	0	0	Ki67+	 24317 3763
9925	0	0	Ki67+	 24324 3606
9926	0	0	Ki67+	 24325 3379
9927	0	0	Ki67+	 24326 3792
9928	0	0	Ki67+	 24329 3637
9929	0	0	Ki67+	 24332 3593
9930	0	0	Ki67+	 24333 3409
9931	0	0	Ki67+	 24337 3565
9932	0	0	Ki67+	 24338 3783
9933	0	0	Ki67+	 24346 3761
9934	0	0	Ki67+	 24350 3417
9935	0	0	Ki67+	 24356 3384
9936	0	0	Ki67+	 24362 3652
9937	0	0	Ki67+	 24365 3764
9938	0	0	Ki67+	 24379 3711
9939	0	0	Ki67+	 24384 3747
9940	0	0	Ki67+	 24388 3384
9941	0	0	Ki67+	 24398 3824
9942	0	0	Ki67+	 24400 3704
9943	0	0	Ki67+	 24404 3797
9944	0	0	Ki67+	 24405 3761
9945	0	0	Ki67+	 24411 3635
9946	0	0	Ki67+	 24411 3729
9947	0	0	Ki67+	 24413 4015
9948	0	0	Ki67+	 24418 3772
9949	0	0	Ki67+	 24419 3506
9950	0	0	Ki67+	 24422 3806
9951	0	0	Ki67+	 24428 3528
9952	0	0	Ki67+	 24430 3644
9953	0	0	Ki67+	 24433 3476
9954	0	0	Ki67+	 24433 3747
9955	0	0	Ki67+	 24439 3771
9956	0	0	Ki67+	 24454 3700
9957	0	0	Ki67+	 24493 3616
9958	0	0	Ki67+	 24494 3725
9959	0	0	Ki67+	 24495 3791
9960	0	0	Ki67+	 24501 3697
9961	0	0	Ki67+	 24529 3639
9962	0	0	Ki67+	 24529 3740
9963	0	0	Ki67+	 24554 3914
9964	0	0	Ki67+	 24567 3927
9965	0	0	Ki67+	 24576 3762
9966	0	0	Ki67+	 24579 3827
9967	0	0	Ki67+	 24589 3729
9968	0	0	Ki67+	 24595 3812
9969	0	0	Ki67+	 24603 3701
9970	0	0	Ki67+	 24609 3833
9971	0	0	Ki67+	 24618 4013
9972	0	0	Ki67+	 24664 3540
9973	0	0	Ki67+	 24685 3653
9974	0	0	Ki67+	 24716 3661
9975	0	0	Ki67+	 24746 3647
9976	0	0	Ki67+	 24759 3813
9977	0	0	Ki67+	 24773 3606
9978	0	0	Ki67+	 24778 3792
9979	0	0	Ki67+	 24781 3728
9980	0	0	Ki67+	 24805 3717
9981	0	0	Ki67+	 24809 3610
9982	0	0	Ki67+	 24034 4417
9983	0	0	Ki67+	 24102 4812
9984	0	0	Ki67+	 24161 4762
9985	0	0	Ki67+	 24165 4817
9986	0	0	Ki67+	 24251 4103
9987	0	0	Ki67+	 24257 4055
9988	0	0	Ki67+	 24260 4307
9989	0	0	Ki67+	 24300 4285
9990	0	0	Ki67+	 24322 4329
9991	0	0	Ki67+	 24511 4301
9992	0	0	Ki67+	 24538 4274
9993	0	0	Ki67+	 24566 4228
9994	0	0	Ki67+	 24580 4146
9995	0	0	Ki67+	 24626 4172
9996	0	0	Ki67+	 24632 4240
9997	0	0	Ki67+	 24690 4212
9998	0	0	Ki67+	 24699 4197
9999	0	0	Ki67+	 24812 4059
10000	0	0	Ki67+	 24035 4887
10001	0	0	Ki67+	 24111 4914
10002	0	0	Ki67+	 24148 5185
10003	0	0	Ki67+	 24198 4873
10004	0	0	Ki67+	 24221 5234
10005	0	0	Ki67+	 24230 5286
10006	0	0	Ki67+	 24239 4987
10007	0	0	Ki67+	 24246 5011
10008	0	0	Ki67+	 24266 5256
10009	0	0	Ki67+	 24520 5197
10010	0	0	Ki67+	 24546 5147
10011	0	0	Ki67+	 24143 5655
10012	0	0	Ki67+	 24163 5690
10013	0	0	Ki67+	 24269 6172
10014	0	0	Ki67+	 24274 6014
10015	0	0	Ki67+	 24285 6088
10016	0	0	Ki67+	 24632 5993
10017	0	0	Ki67+	 24633 6084
10018	0	0	Ki67+	 24636 6114
10019	0	0	Ki67+	 24646 6169
10020	0	0	Ki67+	 24656 6120
10021	0	0	Ki67+	 24669 6094
10022	0	0	Ki67+	 24711 6039
10023	0	0	Ki67+	 24714 6178
10024	0	0	Ki67+	 24749 6156
10025	0	0	Ki67+	 24803 6173
10026	0	0	Ki67+	 24485 6829
10027	0	0	Ki67+	 24515 6806
10028	0	0	Ki67+	 24565 6816
10029	0	0	Ki67+	 24582 6974
10030	0	0	Ki67+	 24595 6829
10031	0	0	Ki67+	 24615 6879
10032	0	0	Ki67+	 24625 6984
10033	0	0	Ki67+	 24638 6715
10034	0	0	Ki67+	 24650 7011
10035	0	0	Ki67+	 24662 7051
10036	0	0	Ki67+	 24671 6863
10037	0	0	Ki67+	 24676 6726
10038	0	0	Ki67+	 24682 7075
10039	0	0	Ki67+	 24684 6618
10040	0	0	Ki67+	 24700 6636
10041	0	0	Ki67+	 24709 6819
10042	0	0	Ki67+	 24715 7040
10043	0	0	Ki67+	 24716 6905
10044	0	0	Ki67+	 24721 6807
10045	0	0	Ki67+	 24769 6608
10046	0	0	Ki67+	 24783 6636
10047	0	0	Ki67+	 24799 6632
10048	0	0	Ki67+	 24164 8010
10049	0	0	Ki67+	 24170 7905
10050	0	0	Ki67+	 24233 8002
10051	0	0	Ki67+	 24530 7387
10052	0	0	Ki67+	 24561 7419
10053	0	0	Ki67+	 24562 7457
10054	0	0	Ki67+	 24605 7497
10055	0	0	Ki67+	 24607 7364
10056	0	0	Ki67+	 24611 7379
10057	0	0	Ki67+	 24644 7351
10058	0	0	Ki67+	 24675 7353
10059	0	0	Ki67+	 24710 7361
10060	0	0	Ki67+	 24807 7556
10061	0	0	Ki67+	 24822 7483
10062	0	0	Ki67+	 24824 7464
10063	0	0	Ki67+	 24830 7761
10064	0	0	Ki67+	 24049 8508
10065	0	0	Ki67+	 24059 8545
10066	0	0	Ki67+	 24068 8530
10067	0	0	Ki67+	 24073 8494
10068	0	0	Ki67+	 24077 8681
10069	0	0	Ki67+	 24085 8429
10070	0	0	Ki67+	 24090 8479
10071	0	0	Ki67+	 24111 8622
10072	0	0	Ki67+	 24113 8655
10073	0	0	Ki67+	 24123 8650
10074	0	0	Ki67+	 24133 8565
10075	0	0	Ki67+	 24134 8575
10076	0	0	Ki67+	 24139 8422
10077	0	0	Ki67+	 24143 8366
10078	0	0	Ki67+	 24153 8343
10079	0	0	Ki67+	 24153 8375
10080	0	0	Ki67+	 24156 8534
10081	0	0	Ki67+	 24160 8504
10082	0	0	Ki67+	 24174 8396
10083	0	0	Ki67+	 24174 8476
10084	0	0	Ki67+	 24175 8548
10085	0	0	Ki67+	 24179 8570
10086	0	0	Ki67+	 24191 8393
10087	0	0	Ki67+	 24191 8510
10088	0	0	Ki67+	 24204 8542
10089	0	0	Ki67+	 24226 8693
10090	0	0	Ki67+	 24228 8467
10091	0	0	Ki67+	 24234 8674
10092	0	0	Ki67+	 24258 8725
10093	0	0	Ki67+	 24298 8696
10094	0	0	Ki67+	 24084 9773
10095	0	0	Ki67+	 24107 9778
10096	0	0	Ki67+	 24362 10825
10097	0	0	Ki67+	 24682 11188
10098	0	0	Ki67+	 24500 12001
10099	0	0	Ki67+	 24272 12786
10100	0	0	Ki67+	 24506 12686
10101	0	0	Ki67+	 24630 12321
10102	0	0	Ki67+	 24651 12417
10103	0	0	Ki67+	 24748 12656
10104	0	0	Ki67+	 24288 14504
10105	0	0	Ki67+	 24766 14910
10106	0	0	Ki67+	 24525 15906
10107	0	0	Ki67+	 24107 16698
10108	0	0	Ki67+	 24259 16308
10109	0	0	Ki67+	 24297 16388
10110	0	0	Ki67+	 24335 16354
10111	0	0	Ki67+	 24335 16576
10112	0	0	Ki67+	 24342 16273
10113	0	0	Ki67+	 24349 16626
10114	0	0	Ki67+	 24372 16721
10115	0	0	Ki67+	 24387 16565
10116	0	0	Ki67+	 24399 16571
10117	0	0	Ki67+	 24400 16804
10118	0	0	Ki67+	 24422 16908
10119	0	0	Ki67+	 24592 17204
10120	0	0	Ki67+	 24643 18401
10121	0	0	Ki67+	 24689 18316
10122	0	0	Ki67+	 24618 18626
10123	0	0	Ki67+	 24736 18720
10124	0	0	Ki67+	 24139 20070
10125	0	0	Ki67+	 24543 20182
10126	0	0	Ki67+	 24556 20187
10127	0	0	Ki67+	 24573 20318
10128	0	0	Ki67+	 24599 20328
10129	0	0	Ki67+	 24653 20354
10130	0	0	Ki67+	 24841 3679
10131	0	0	Ki67+	 24844 3796
10132	0	0	Ki67+	 24856 3728
10133	0	0	Ki67+	 24865 4259
10134	0	0	Ki67+	 24875 3767
10135	0	0	Ki67+	 24876 3822
10136	0	0	Ki67+	 24884 3704
10137	0	0	Ki67+	 24901 3801
10138	0	0	Ki67+	 24904 3682
10139	0	0	Ki67+	 24908 3756
10140	0	0	Ki67+	 24921 4368
10141	0	0	Ki67+	 24970 3810
10142	0	0	Ki67+	 24971 3918
10143	0	0	Ki67+	 25038 3805
10144	0	0	Ki67+	 25051 3769
10145	0	0	Ki67+	 25052 3981
10146	0	0	Ki67+	 25065 3674
10147	0	0	Ki67+	 25070 3974
10148	0	0	Ki67+	 25078 3796
10149	0	0	Ki67+	 25079 3782
10150	0	0	Ki67+	 25110 3793
10151	0	0	Ki67+	 25117 4053
10152	0	0	Ki67+	 25118 3950
10153	0	0	Ki67+	 25134 3763
10154	0	0	Ki67+	 25136 3776
10155	0	0	Ki67+	 25167 4170
10156	0	0	Ki67+	 25171 3810
10157	0	0	Ki67+	 25193 4078
10158	0	0	Ki67+	 25195 3798
10159	0	0	Ki67+	 25196 3905
10160	0	0	Ki67+	 25207 3857
10161	0	0	Ki67+	 25213 3769
10162	0	0	Ki67+	 25214 4006
10163	0	0	Ki67+	 25217 3882
10164	0	0	Ki67+	 25220 4083
10165	0	0	Ki67+	 25234 3989
10166	0	0	Ki67+	 25234 4012
10167	0	0	Ki67+	 25250 3922
10168	0	0	Ki67+	 25254 3952
10169	0	0	Ki67+	 25264 3944
10170	0	0	Ki67+	 25279 3801
10171	0	0	Ki67+	 25283 3819
10172	0	0	Ki67+	 25291 3990
10173	0	0	Ki67+	 25291 4089
10174	0	0	Ki67+	 25308 4002
10175	0	0	Ki67+	 25313 3962
10176	0	0	Ki67+	 25322 3980
10177	0	0	Ki67+	 25330 3960
10178	0	0	Ki67+	 25333 3942
10179	0	0	Ki67+	 25333 4229
10180	0	0	Ki67+	 25342 3774
10181	0	0	Ki67+	 25349 3974
10182	0	0	Ki67+	 25359 3761
10183	0	0	Ki67+	 25361 3955
10184	0	0	Ki67+	 25376 3933
10185	0	0	Ki67+	 25378 3731
10186	0	0	Ki67+	 25378 3778
10187	0	0	Ki67+	 25380 3706
10188	0	0	Ki67+	 25389 3854
10189	0	0	Ki67+	 25390 4085
10190	0	0	Ki67+	 25402 3923
10191	0	0	Ki67+	 25404 3819
10192	0	0	Ki67+	 25406 4166
10193	0	0	Ki67+	 25408 3769
10194	0	0	Ki67+	 25418 4155
10195	0	0	Ki67+	 25420 3823
10196	0	0	Ki67+	 25421 4219
10197	0	0	Ki67+	 25422 3720
10198	0	0	Ki67+	 25432 3805
10199	0	0	Ki67+	 25435 3830
10200	0	0	Ki67+	 25435 4217
10201	0	0	Ki67+	 25458 4011
10202	0	0	Ki67+	 25464 3979
10203	0	0	Ki67+	 25467 3828
10204	0	0	Ki67+	 25475 3808
10205	0	0	Ki67+	 25490 3931
10206	0	0	Ki67+	 25497 3911
10207	0	0	Ki67+	 25509 4157
10208	0	0	Ki67+	 25527 4108
10209	0	0	Ki67+	 25538 3825
10210	0	0	Ki67+	 25552 3880
10211	0	0	Ki67+	 25554 4197
10212	0	0	Ki67+	 25572 3829
10213	0	0	Ki67+	 25590 3807
10214	0	0	Ki67+	 25597 3865
10215	0	0	Ki67+	 25609 3861
10216	0	0	Ki67+	 25408 5852
10217	0	0	Ki67+	 25551 5490
10218	0	0	Ki67+	 24833 6425
10219	0	0	Ki67+	 24837 6556
10220	0	0	Ki67+	 24856 6738
10221	0	0	Ki67+	 24867 6669
10222	0	0	Ki67+	 24869 6561
10223	0	0	Ki67+	 24872 6513
10224	0	0	Ki67+	 24877 6774
10225	0	0	Ki67+	 24887 6509
10226	0	0	Ki67+	 24908 6260
10227	0	0	Ki67+	 24978 6784
10228	0	0	Ki67+	 24984 6774
10229	0	0	Ki67+	 24999 6514
10230	0	0	Ki67+	 25006 6538
10231	0	0	Ki67+	 25023 6586
10232	0	0	Ki67+	 25036 6499
10233	0	0	Ki67+	 25054 6534
10234	0	0	Ki67+	 25066 6754
10235	0	0	Ki67+	 25073 6544
10236	0	0	Ki67+	 25078 6508
10237	0	0	Ki67+	 25082 6529
10238	0	0	Ki67+	 25090 6764
10239	0	0	Ki67+	 25105 6554
10240	0	0	Ki67+	 25106 6741
10241	0	0	Ki67+	 25111 6530
10242	0	0	Ki67+	 25122 6543
10243	0	0	Ki67+	 25133 6568
10244	0	0	Ki67+	 25151 6558
10245	0	0	Ki67+	 25162 6793
10246	0	0	Ki67+	 24931 6952
10247	0	0	Ki67+	 24943 7311
10248	0	0	Ki67+	 25008 6860
10249	0	0	Ki67+	 25047 6842
10250	0	0	Ki67+	 24880 7609
10251	0	0	Ki67+	 24958 7929
10252	0	0	Ki67+	 24958 8025
10253	0	0	Ki67+	 24981 8042
10254	0	0	Ki67+	 24992 7900
10255	0	0	Ki67+	 25002 7876
10256	0	0	Ki67+	 25009 8032
10257	0	0	Ki67+	 25028 7859
10258	0	0	Ki67+	 25053 7994
10259	0	0	Ki67+	 25055 7832
10260	0	0	Ki67+	 25345 8073
10261	0	0	Ki67+	 25354 8046
10262	0	0	Ki67+	 25382 8058
10263	0	0	Ki67+	 25140 8883
10264	0	0	Ki67+	 25156 8881
10265	0	0	Ki67+	 25428 8995
10266	0	0	Ki67+	 25564 8973
10267	0	0	Ki67+	 24959 11890
10268	0	0	Ki67+	 25024 12235
10269	0	0	Ki67+	 25237 12323
10270	0	0	Ki67+	 25257 12342
10271	0	0	Ki67+	 24938 13076
10272	0	0	Ki67+	 25269 12660
10273	0	0	Ki67+	 25570 13837
10274	0	0	Ki67+	 25092 14067
10275	0	0	Ki67+	 25299 14154
10276	0	0	Ki67+	 25300 14021
10277	0	0	Ki67+	 25344 14606
10278	0	0	Ki67+	 25229 15304
10279	0	0	Ki67+	 24870 16744
10280	0	0	Ki67+	 25110 16886
10281	0	0	Ki67+	 25165 17945
10282	0	0	Ki67+	 25201 17538
10283	0	0	Ki67+	 25547 18272
10284	0	0	Ki67+	 25587 18233
10285	0	0	Ki67+	 24991 18998
10286	0	0	Ki67+	 24865 20392
10287	0	0	Ki67+	 25754 3837
10288	0	0	Ki67+	 25863 3683
10289	0	0	Ki67+	 25872 3635
10290	0	0	Ki67+	 25873 3648
10291	0	0	Ki67+	 25897 3635
10292	0	0	Ki67+	 25908 3795
10293	0	0	Ki67+	 25917 3654
10294	0	0	Ki67+	 25938 3636
10295	0	0	Ki67+	 25957 3647
10296	0	0	Ki67+	 25966 3676
10297	0	0	Ki67+	 25992 3650
10298	0	0	Ki67+	 26013 3798
10299	0	0	Ki67+	 26017 3831
10300	0	0	Ki67+	 26021 3657
10301	0	0	Ki67+	 26027 3629
10302	0	0	Ki67+	 26043 3607
10303	0	0	Ki67+	 26046 3648
10304	0	0	Ki67+	 26053 3790
10305	0	0	Ki67+	 26071 3644
10306	0	0	Ki67+	 26184 3597
10307	0	0	Ki67+	 26188 3872
10308	0	0	Ki67+	 26199 3874
10309	0	0	Ki67+	 26207 3583
10310	0	0	Ki67+	 26237 3564
10311	0	0	Ki67+	 26245 4076
10312	0	0	Ki67+	 26260 3548
10313	0	0	Ki67+	 26283 3563
10314	0	0	Ki67+	 26283 4015
10315	0	0	Ki67+	 26288 4043
10316	0	0	Ki67+	 26305 3849
10317	0	0	Ki67+	 26306 4231
10318	0	0	Ki67+	 26312 4191
10319	0	0	Ki67+	 26320 3774
10320	0	0	Ki67+	 26324 3690
10321	0	0	Ki67+	 26332 3666
10322	0	0	Ki67+	 26335 3534
10323	0	0	Ki67+	 26350 4004
10324	0	0	Ki67+	 26365 3879
10325	0	0	Ki67+	 26385 4003
10326	0	0	Ki67+	 26387 4217
10327	0	0	Ki67+	 26391 4108
10328	0	0	Ki67+	 26416 4217
10329	0	0	Ki67+	 26420 3960
10330	0	0	Ki67+	 26421 4046
10331	0	0	Ki67+	 25731 4565
10332	0	0	Ki67+	 25879 4375
10333	0	0	Ki67+	 25895 4447
10334	0	0	Ki67+	 25921 4478
10335	0	0	Ki67+	 25947 4423
10336	0	0	Ki67+	 26268 4571
10337	0	0	Ki67+	 26279 4626
10338	0	0	Ki67+	 26296 4673
10339	0	0	Ki67+	 26324 4664
10340	0	0	Ki67+	 26346 4339
10341	0	0	Ki67+	 26347 4524
10342	0	0	Ki67+	 26362 4482
10343	0	0	Ki67+	 26423 4366
10344	0	0	Ki67+	 26425 4490
10345	0	0	Ki67+	 26250 5759
10346	0	0	Ki67+	 26255 5745
10347	0	0	Ki67+	 26321 5552
10348	0	0	Ki67+	 26415 5769
10349	0	0	Ki67+	 25701 6356
10350	0	0	Ki67+	 25789 6377
10351	0	0	Ki67+	 25845 6379
10352	0	0	Ki67+	 26152 6293
10353	0	0	Ki67+	 26221 6439
10354	0	0	Ki67+	 26255 6037
10355	0	0	Ki67+	 26266 6536
10356	0	0	Ki67+	 26283 6250
10357	0	0	Ki67+	 26286 6322
10358	0	0	Ki67+	 26287 6452
10359	0	0	Ki67+	 26292 6345
10360	0	0	Ki67+	 26316 6664
10361	0	0	Ki67+	 26320 6562
10362	0	0	Ki67+	 26326 6505
10363	0	0	Ki67+	 26342 6620
10364	0	0	Ki67+	 26343 6543
10365	0	0	Ki67+	 26373 6559
10366	0	0	Ki67+	 26405 6571
10367	0	0	Ki67+	 26121 6889
10368	0	0	Ki67+	 26125 7385
10369	0	0	Ki67+	 26151 7438
10370	0	0	Ki67+	 26153 6870
10371	0	0	Ki67+	 26214 7430
10372	0	0	Ki67+	 26215 6899
10373	0	0	Ki67+	 26234 7283
10374	0	0	Ki67+	 26255 7306
10375	0	0	Ki67+	 26279 6841
10376	0	0	Ki67+	 26294 7451
10377	0	0	Ki67+	 26306 7157
10378	0	0	Ki67+	 26307 7438
10379	0	0	Ki67+	 26312 7185
10380	0	0	Ki67+	 26316 6847
10381	0	0	Ki67+	 26344 7350
10382	0	0	Ki67+	 26349 7151
10383	0	0	Ki67+	 26350 7201
10384	0	0	Ki67+	 26388 7248
10385	0	0	Ki67+	 26389 6711
10386	0	0	Ki67+	 26400 7212
10387	0	0	Ki67+	 26412 7279
10388	0	0	Ki67+	 25866 7641
10389	0	0	Ki67+	 25911 8212
10390	0	0	Ki67+	 25913 7711
10391	0	0	Ki67+	 26068 7984
10392	0	0	Ki67+	 26075 8063
10393	0	0	Ki67+	 26087 8106
10394	0	0	Ki67+	 26099 8064
10395	0	0	Ki67+	 26101 8101
10396	0	0	Ki67+	 26167 7982
10397	0	0	Ki67+	 26188 7946
10398	0	0	Ki67+	 26207 7704
10399	0	0	Ki67+	 26208 7490
10400	0	0	Ki67+	 26215 7571
10401	0	0	Ki67+	 26216 7665
10402	0	0	Ki67+	 26234 7704
10403	0	0	Ki67+	 26239 7799
10404	0	0	Ki67+	 26243 7764
10405	0	0	Ki67+	 26254 7508
10406	0	0	Ki67+	 26257 7744
10407	0	0	Ki67+	 26261 7685
10408	0	0	Ki67+	 26261 7813
10409	0	0	Ki67+	 26273 7623
10410	0	0	Ki67+	 26278 7790
10411	0	0	Ki67+	 26291 7746
10412	0	0	Ki67+	 26292 7602
10413	0	0	Ki67+	 26303 7772
10414	0	0	Ki67+	 26316 7475
10415	0	0	Ki67+	 26335 7772
10416	0	0	Ki67+	 26336 7822
10417	0	0	Ki67+	 26338 8054
10418	0	0	Ki67+	 26344 8093
10419	0	0	Ki67+	 26350 7769
10420	0	0	Ki67+	 26361 7603
10421	0	0	Ki67+	 26365 7629
10422	0	0	Ki67+	 26368 7756
10423	0	0	Ki67+	 26369 7506
10424	0	0	Ki67+	 26388 8031
10425	0	0	Ki67+	 25641 9012
10426	0	0	Ki67+	 26340 8677
10427	0	0	Ki67+	 25649 9310
10428	0	0	Ki67+	 25754 9579
10429	0	0	Ki67+	 26021 9304
10430	0	0	Ki67+	 26043 9305
10431	0	0	Ki67+	 26211 9283
10432	0	0	Ki67+	 26222 9294
10433	0	0	Ki67+	 26261 9297
10434	0	0	Ki67+	 26278 9628
10435	0	0	Ki67+	 26282 9792
10436	0	0	Ki67+	 26306 9362
10437	0	0	Ki67+	 26357 9457
10438	0	0	Ki67+	 26386 9481
10439	0	0	Ki67+	 26422 9444
10440	0	0	Ki67+	 26426 9412
10441	0	0	Ki67+	 25846 9964
10442	0	0	Ki67+	 26100 10410
10443	0	0	Ki67+	 26364 10341
10444	0	0	Ki67+	 26428 10386
10445	0	0	Ki67+	 26093 10742
10446	0	0	Ki67+	 25646 12251
10447	0	0	Ki67+	 25928 12965
10448	0	0	Ki67+	 25700 13119
10449	0	0	Ki67+	 25768 13259
10450	0	0	Ki67+	 25815 13217
10451	0	0	Ki67+	 25974 13498
10452	0	0	Ki67+	 26320 13610
10453	0	0	Ki67+	 25974 14636
10454	0	0	Ki67+	 26048 14167
10455	0	0	Ki67+	 26139 13975
10456	0	0	Ki67+	 26169 13997
10457	0	0	Ki67+	 26429 15517
10458	0	0	Ki67+	 25681 16631
10459	0	0	Ki67+	 25811 16782
10460	0	0	Ki67+	 25949 18421
10461	0	0	Ki67+	 26158 18011
10462	0	0	Ki67+	 25673 19150
10463	0	0	Ki67+	 26317 18908
10464	0	0	Ki67+	 26355 19235
10465	0	0	Ki67+	 25783 20310
10466	0	0	Ki67+	 26458 3503
10467	0	0	Ki67+	 26540 3475
10468	0	0	Ki67+	 26606 3574
10469	0	0	Ki67+	 26613 3464
10470	0	0	Ki67+	 26620 3486
10471	0	0	Ki67+	 26621 3526
10472	0	0	Ki67+	 26623 3636
10473	0	0	Ki67+	 26640 3511
10474	0	0	Ki67+	 26648 3591
10475	0	0	Ki67+	 26656 3481
10476	0	0	Ki67+	 26664 3535
10477	0	0	Ki67+	 26664 3574
10478	0	0	Ki67+	 26669 3592
10479	0	0	Ki67+	 26673 3468
10480	0	0	Ki67+	 26689 3460
10481	0	0	Ki67+	 26692 3410
10482	0	0	Ki67+	 26702 3525
10483	0	0	Ki67+	 26709 3573
10484	0	0	Ki67+	 26718 3497
10485	0	0	Ki67+	 26719 3416
10486	0	0	Ki67+	 26727 3463
10487	0	0	Ki67+	 26737 3548
10488	0	0	Ki67+	 26757 3467
10489	0	0	Ki67+	 26759 3520
10490	0	0	Ki67+	 26770 3503
10491	0	0	Ki67+	 26827 3378
10492	0	0	Ki67+	 26827 3472
10493	0	0	Ki67+	 26856 3311
10494	0	0	Ki67+	 26857 3594
10495	0	0	Ki67+	 26865 3344
10496	0	0	Ki67+	 26894 3386
10497	0	0	Ki67+	 26901 3321
10498	0	0	Ki67+	 26929 3364
10499	0	0	Ki67+	 26939 3402
10500	0	0	Ki67+	 26959 3342
10501	0	0	Ki67+	 26987 3317
10502	0	0	Ki67+	 26995 3296
10503	0	0	Ki67+	 27023 3329
10504	0	0	Ki67+	 27028 3267
10505	0	0	Ki67+	 27059 3406
10506	0	0	Ki67+	 27114 3216
10507	0	0	Ki67+	 27141 3278
10508	0	0	Ki67+	 27144 3322
10509	0	0	Ki67+	 27155 3341
10510	0	0	Ki67+	 27162 3231
10511	0	0	Ki67+	 27167 3315
10512	0	0	Ki67+	 27173 3258
10513	0	0	Ki67+	 27181 3360
10514	0	0	Ki67+	 27183 3205
10515	0	0	Ki67+	 27196 3289
10516	0	0	Ki67+	 27216 3217
10517	0	0	Ki67+	 27221 3257
10518	0	0	Ki67+	 27230 3180
10519	0	0	Ki67+	 26870 4148
10520	0	0	Ki67+	 26882 4186
10521	0	0	Ki67+	 26887 4225
10522	0	0	Ki67+	 26890 4244
10523	0	0	Ki67+	 26939 4009
10524	0	0	Ki67+	 26939 4030
10525	0	0	Ki67+	 26940 4044
10526	0	0	Ki67+	 26662 5388
10527	0	0	Ki67+	 26759 5143
10528	0	0	Ki67+	 26770 5130
10529	0	0	Ki67+	 26842 5413
10530	0	0	Ki67+	 26854 4805
10531	0	0	Ki67+	 27040 5227
10532	0	0	Ki67+	 27054 5370
10533	0	0	Ki67+	 27070 5388
10534	0	0	Ki67+	 27176 4964
10535	0	0	Ki67+	 26524 5991
10536	0	0	Ki67+	 26551 5876
10537	0	0	Ki67+	 26918 6181
10538	0	0	Ki67+	 26920 6199
10539	0	0	Ki67+	 27014 6264
10540	0	0	Ki67+	 27032 6330
10541	0	0	Ki67+	 26434 6813
10542	0	0	Ki67+	 26441 6847
10543	0	0	Ki67+	 26462 6546
10544	0	0	Ki67+	 26567 6706
10545	0	0	Ki67+	 26582 6717
10546	0	0	Ki67+	 26590 6701
10547	0	0	Ki67+	 26608 6397
10548	0	0	Ki67+	 26774 7114
10549	0	0	Ki67+	 26789 7150
10550	0	0	Ki67+	 26888 6650
10551	0	0	Ki67+	 26894 6637
10552	0	0	Ki67+	 26894 6769
10553	0	0	Ki67+	 26900 6733
10554	0	0	Ki67+	 26902 6597
10555	0	0	Ki67+	 26908 6563
10556	0	0	Ki67+	 26918 6753
10557	0	0	Ki67+	 26923 6519
10558	0	0	Ki67+	 26926 6684
10559	0	0	Ki67+	 26926 6779
10560	0	0	Ki67+	 26933 6578
10561	0	0	Ki67+	 26947 6802
10562	0	0	Ki67+	 26968 6653
10563	0	0	Ki67+	 26972 6524
10564	0	0	Ki67+	 26978 6504
10565	0	0	Ki67+	 26978 6815
10566	0	0	Ki67+	 26979 6553
10567	0	0	Ki67+	 26986 6537
10568	0	0	Ki67+	 27008 6640
10569	0	0	Ki67+	 27013 6787
10570	0	0	Ki67+	 27025 6839
10571	0	0	Ki67+	 27037 6815
10572	0	0	Ki67+	 27038 6673
10573	0	0	Ki67+	 27043 6779
10574	0	0	Ki67+	 27058 6445
10575	0	0	Ki67+	 27088 6835
10576	0	0	Ki67+	 27097 6867
10577	0	0	Ki67+	 27099 6495
10578	0	0	Ki67+	 27107 6553
10579	0	0	Ki67+	 27133 6883
10580	0	0	Ki67+	 27151 6692
10581	0	0	Ki67+	 27160 6735
10582	0	0	Ki67+	 27182 6466
10583	0	0	Ki67+	 27187 6989
10584	0	0	Ki67+	 27194 6585
10585	0	0	Ki67+	 27219 6802
10586	0	0	Ki67+	 26526 7249
10587	0	0	Ki67+	 26688 7495
10588	0	0	Ki67+	 26689 7398
10589	0	0	Ki67+	 26691 7433
10590	0	0	Ki67+	 26697 7510
10591	0	0	Ki67+	 26700 7576
10592	0	0	Ki67+	 26723 7297
10593	0	0	Ki67+	 26726 7905
10594	0	0	Ki67+	 26738 7893
10595	0	0	Ki67+	 26752 7947
10596	0	0	Ki67+	 26755 7861
10597	0	0	Ki67+	 26775 7906
10598	0	0	Ki67+	 26786 7873
10599	0	0	Ki67+	 26812 7753
10600	0	0	Ki67+	 26818 7933
10601	0	0	Ki67+	 26872 7326
10602	0	0	Ki67+	 26936 7301
10603	0	0	Ki67+	 27017 7925
10604	0	0	Ki67+	 27028 7359
10605	0	0	Ki67+	 27041 7408
10606	0	0	Ki67+	 26433 8020
10607	0	0	Ki67+	 26473 8651
10608	0	0	Ki67+	 26476 8635
10609	0	0	Ki67+	 26486 8294
10610	0	0	Ki67+	 26487 8485
10611	0	0	Ki67+	 26513 8655
10612	0	0	Ki67+	 26585 8753
10613	0	0	Ki67+	 26594 8616
10614	0	0	Ki67+	 26603 8729
10615	0	0	Ki67+	 26604 8621
10616	0	0	Ki67+	 26622 8616
10617	0	0	Ki67+	 26652 8253
10618	0	0	Ki67+	 26652 8286
10619	0	0	Ki67+	 26668 8220
10620	0	0	Ki67+	 26669 8186
10621	0	0	Ki67+	 26677 8377
10622	0	0	Ki67+	 26703 8028
10623	0	0	Ki67+	 26704 8276
10624	0	0	Ki67+	 26705 7996
10625	0	0	Ki67+	 26725 8419
10626	0	0	Ki67+	 26732 8028
10627	0	0	Ki67+	 26748 8387
10628	0	0	Ki67+	 26756 8164
10629	0	0	Ki67+	 26767 7987
10630	0	0	Ki67+	 26769 8555
10631	0	0	Ki67+	 26774 8404
10632	0	0	Ki67+	 26775 8138
10633	0	0	Ki67+	 26776 8111
10634	0	0	Ki67+	 26776 8264
10635	0	0	Ki67+	 26782 8618
10636	0	0	Ki67+	 26804 8306
10637	0	0	Ki67+	 26811 8684
10638	0	0	Ki67+	 26814 7988
10639	0	0	Ki67+	 26832 8297
10640	0	0	Ki67+	 26849 8722
10641	0	0	Ki67+	 26862 8724
10642	0	0	Ki67+	 26886 8745
10643	0	0	Ki67+	 26887 8342
10644	0	0	Ki67+	 26900 8723
10645	0	0	Ki67+	 26910 8581
10646	0	0	Ki67+	 26913 8535
10647	0	0	Ki67+	 26914 8444
10648	0	0	Ki67+	 26916 8481
10649	0	0	Ki67+	 26931 8453
10650	0	0	Ki67+	 26965 8606
10651	0	0	Ki67+	 26968 8709
10652	0	0	Ki67+	 26974 8647
10653	0	0	Ki67+	 26975 8693
10654	0	0	Ki67+	 26987 8708
10655	0	0	Ki67+	 26990 8651
10656	0	0	Ki67+	 26999 8640
10657	0	0	Ki67+	 27060 8015
10658	0	0	Ki67+	 27076 8509
10659	0	0	Ki67+	 27091 8518
10660	0	0	Ki67+	 27096 8530
10661	0	0	Ki67+	 27117 8046
10662	0	0	Ki67+	 27117 8519
10663	0	0	Ki67+	 26436 9432
10664	0	0	Ki67+	 26539 9458
10665	0	0	Ki67+	 26551 9477
10666	0	0	Ki67+	 26623 9535
10667	0	0	Ki67+	 26635 9427
10668	0	0	Ki67+	 26652 9480
10669	0	0	Ki67+	 26653 9444
10670	0	0	Ki67+	 26657 9511
10671	0	0	Ki67+	 26666 9469
10672	0	0	Ki67+	 26834 9143
10673	0	0	Ki67+	 26862 9092
10674	0	0	Ki67+	 26909 9188
10675	0	0	Ki67+	 26918 9197
10676	0	0	Ki67+	 26934 9179
10677	0	0	Ki67+	 26960 9105
10678	0	0	Ki67+	 27004 9144
10679	0	0	Ki67+	 27012 9240
10680	0	0	Ki67+	 27015 9083
10681	0	0	Ki67+	 27017 9136
10682	0	0	Ki67+	 27024 9233
10683	0	0	Ki67+	 27029 8774
10684	0	0	Ki67+	 27033 9104
10685	0	0	Ki67+	 27057 9149
10686	0	0	Ki67+	 27060 9543
10687	0	0	Ki67+	 27064 9104
10688	0	0	Ki67+	 27081 9171
10689	0	0	Ki67+	 27083 8806
10690	0	0	Ki67+	 27085 8830
10691	0	0	Ki67+	 27102 9207
10692	0	0	Ki67+	 27106 8828
10693	0	0	Ki67+	 27119 8834
10694	0	0	Ki67+	 27132 8930
10695	0	0	Ki67+	 27160 8832
10696	0	0	Ki67+	 27166 8814
10697	0	0	Ki67+	 27184 9558
10698	0	0	Ki67+	 27188 9201
10699	0	0	Ki67+	 26434 10320
10700	0	0	Ki67+	 26458 10286
10701	0	0	Ki67+	 26478 10303
10702	0	0	Ki67+	 26561 10363
10703	0	0	Ki67+	 26573 9974
10704	0	0	Ki67+	 26575 9957
10705	0	0	Ki67+	 26590 9938
10706	0	0	Ki67+	 26592 10011
10707	0	0	Ki67+	 26593 9976
10708	0	0	Ki67+	 26617 9962
10709	0	0	Ki67+	 26618 9994
10710	0	0	Ki67+	 26625 10042
10711	0	0	Ki67+	 26628 9943
10712	0	0	Ki67+	 26632 10108
10713	0	0	Ki67+	 26638 9728
10714	0	0	Ki67+	 26646 9970
10715	0	0	Ki67+	 26647 9893
10716	0	0	Ki67+	 26654 9850
10717	0	0	Ki67+	 26664 9865
10718	0	0	Ki67+	 26667 9636
10719	0	0	Ki67+	 26671 9719
10720	0	0	Ki67+	 26671 10035
10721	0	0	Ki67+	 26673 9607
10722	0	0	Ki67+	 26679 10350
10723	0	0	Ki67+	 26681 9787
10724	0	0	Ki67+	 26687 9733
10725	0	0	Ki67+	 26693 9714
10726	0	0	Ki67+	 26696 9678
10727	0	0	Ki67+	 26703 9798
10728	0	0	Ki67+	 26718 10031
10729	0	0	Ki67+	 26721 10064
10730	0	0	Ki67+	 26738 10075
10731	0	0	Ki67+	 26756 9653
10732	0	0	Ki67+	 26759 9917
10733	0	0	Ki67+	 26774 9956
10734	0	0	Ki67+	 26787 10044
10735	0	0	Ki67+	 26790 10086
10736	0	0	Ki67+	 26792 9814
10737	0	0	Ki67+	 26795 9929
10738	0	0	Ki67+	 26797 9968
10739	0	0	Ki67+	 26802 9999
10740	0	0	Ki67+	 26803 9936
10741	0	0	Ki67+	 26829 9890
10742	0	0	Ki67+	 26830 9929
10743	0	0	Ki67+	 26877 9928
10744	0	0	Ki67+	 26943 9708
10745	0	0	Ki67+	 26948 9744
10746	0	0	Ki67+	 26952 9842
10747	0	0	Ki67+	 26956 9676
10748	0	0	Ki67+	 26958 9867
10749	0	0	Ki67+	 26967 9715
10750	0	0	Ki67+	 26972 9657
10751	0	0	Ki67+	 26978 9624
10752	0	0	Ki67+	 26986 9718
10753	0	0	Ki67+	 27035 9736
10754	0	0	Ki67+	 27047 9888
10755	0	0	Ki67+	 27053 9873
10756	0	0	Ki67+	 27057 10331
10757	0	0	Ki67+	 27072 9980
10758	0	0	Ki67+	 27080 9784
10759	0	0	Ki67+	 27095 9876
10760	0	0	Ki67+	 27108 9638
10761	0	0	Ki67+	 27113 9650
10762	0	0	Ki67+	 27118 9988
10763	0	0	Ki67+	 27119 9937
10764	0	0	Ki67+	 27125 10149
10765	0	0	Ki67+	 27127 9637
10766	0	0	Ki67+	 27137 9866
10767	0	0	Ki67+	 27139 9649
10768	0	0	Ki67+	 27169 10036
10769	0	0	Ki67+	 27182 10006
10770	0	0	Ki67+	 27198 9991
10771	0	0	Ki67+	 27199 9790
10772	0	0	Ki67+	 27200 10045
10773	0	0	Ki67+	 27204 10005
10774	0	0	Ki67+	 27210 9799
10775	0	0	Ki67+	 27211 10209
10776	0	0	Ki67+	 27222 9704
10777	0	0	Ki67+	 27222 10013
10778	0	0	Ki67+	 27224 9680
10779	0	0	Ki67+	 27227 9972
10780	0	0	Ki67+	 27228 9882
10781	0	0	Ki67+	 26496 10414
10782	0	0	Ki67+	 26502 10439
10783	0	0	Ki67+	 26535 10421
10784	0	0	Ki67+	 26567 10388
10785	0	0	Ki67+	 26568 10467
10786	0	0	Ki67+	 26569 10372
10787	0	0	Ki67+	 26575 10423
10788	0	0	Ki67+	 26588 10484
10789	0	0	Ki67+	 26591 10456
10790	0	0	Ki67+	 26691 10386
10791	0	0	Ki67+	 26702 10483
10792	0	0	Ki67+	 26717 10424
10793	0	0	Ki67+	 26749 10441
10794	0	0	Ki67+	 26774 10436
10795	0	0	Ki67+	 26821 10619
10796	0	0	Ki67+	 26845 10826
10797	0	0	Ki67+	 26869 10760
10798	0	0	Ki67+	 26870 10629
10799	0	0	Ki67+	 26879 10644
10800	0	0	Ki67+	 26885 10716
10801	0	0	Ki67+	 26885 10947
10802	0	0	Ki67+	 26888 10912
10803	0	0	Ki67+	 26897 10724
10804	0	0	Ki67+	 26903 10596
10805	0	0	Ki67+	 26907 10720
10806	0	0	Ki67+	 26909 10583
10807	0	0	Ki67+	 26916 10630
10808	0	0	Ki67+	 26916 10688
10809	0	0	Ki67+	 26917 10894
10810	0	0	Ki67+	 26926 10442
10811	0	0	Ki67+	 26927 10999
10812	0	0	Ki67+	 26933 10609
10813	0	0	Ki67+	 26936 10572
10814	0	0	Ki67+	 26938 10640
10815	0	0	Ki67+	 26941 10559
10816	0	0	Ki67+	 26941 10896
10817	0	0	Ki67+	 26945 10983
10818	0	0	Ki67+	 26964 10564
10819	0	0	Ki67+	 26969 10918
10820	0	0	Ki67+	 26969 11011
10821	0	0	Ki67+	 26979 10580
10822	0	0	Ki67+	 26979 11136
10823	0	0	Ki67+	 26981 10749
10824	0	0	Ki67+	 26999 10598
10825	0	0	Ki67+	 26999 10689
10826	0	0	Ki67+	 27011 10664
10827	0	0	Ki67+	 27060 11161
10828	0	0	Ki67+	 27081 10991
10829	0	0	Ki67+	 27087 10873
10830	0	0	Ki67+	 27087 10976
10831	0	0	Ki67+	 27093 10634
10832	0	0	Ki67+	 27096 11121
10833	0	0	Ki67+	 27110 10737
10834	0	0	Ki67+	 27117 10728
10835	0	0	Ki67+	 27124 10854
10836	0	0	Ki67+	 27126 10693
10837	0	0	Ki67+	 27134 10655
10838	0	0	Ki67+	 27141 10703
10839	0	0	Ki67+	 27142 10642
10840	0	0	Ki67+	 27143 10760
10841	0	0	Ki67+	 27153 11002
10842	0	0	Ki67+	 27155 10678
10843	0	0	Ki67+	 27165 10751
10844	0	0	Ki67+	 27174 10948
10845	0	0	Ki67+	 27176 11008
10846	0	0	Ki67+	 27177 11162
10847	0	0	Ki67+	 27180 10971
10848	0	0	Ki67+	 27180 11031
10849	0	0	Ki67+	 27187 10981
10850	0	0	Ki67+	 27198 11152
10851	0	0	Ki67+	 27202 11028
10852	0	0	Ki67+	 27206 11162
10853	0	0	Ki67+	 27215 10994
10854	0	0	Ki67+	 27216 11013
10855	0	0	Ki67+	 26452 11486
10856	0	0	Ki67+	 26455 11572
10857	0	0	Ki67+	 26463 11560
10858	0	0	Ki67+	 26473 11445
10859	0	0	Ki67+	 26480 11430
10860	0	0	Ki67+	 26489 11363
10861	0	0	Ki67+	 26500 11486
10862	0	0	Ki67+	 26502 11402
10863	0	0	Ki67+	 26504 11497
10864	0	0	Ki67+	 26506 11587
10865	0	0	Ki67+	 26507 11613
10866	0	0	Ki67+	 26516 11353
10867	0	0	Ki67+	 26516 11465
10868	0	0	Ki67+	 26525 11364
10869	0	0	Ki67+	 26525 11491
10870	0	0	Ki67+	 26528 11508
10871	0	0	Ki67+	 26534 11475
10872	0	0	Ki67+	 26535 11611
10873	0	0	Ki67+	 26548 11465
10874	0	0	Ki67+	 26549 11487
10875	0	0	Ki67+	 26550 11547
10876	0	0	Ki67+	 26563 11642
10877	0	0	Ki67+	 26565 11552
10878	0	0	Ki67+	 26571 11622
10879	0	0	Ki67+	 26574 11511
10880	0	0	Ki67+	 26599 11645
10881	0	0	Ki67+	 26607 11427
10882	0	0	Ki67+	 26626 11587
10883	0	0	Ki67+	 26635 11605
10884	0	0	Ki67+	 26641 11674
10885	0	0	Ki67+	 26648 11418
10886	0	0	Ki67+	 26671 11641
10887	0	0	Ki67+	 26681 11631
10888	0	0	Ki67+	 26681 11768
10889	0	0	Ki67+	 26682 11737
10890	0	0	Ki67+	 26693 11390
10891	0	0	Ki67+	 26694 11478
10892	0	0	Ki67+	 26698 11663
10893	0	0	Ki67+	 26710 11423
10894	0	0	Ki67+	 26715 11754
10895	0	0	Ki67+	 26725 11609
10896	0	0	Ki67+	 26729 11709
10897	0	0	Ki67+	 26730 11958
10898	0	0	Ki67+	 26731 11674
10899	0	0	Ki67+	 26741 11740
10900	0	0	Ki67+	 26742 11464
10901	0	0	Ki67+	 26759 11659
10902	0	0	Ki67+	 26761 11642
10903	0	0	Ki67+	 26765 11846
10904	0	0	Ki67+	 26772 11510
10905	0	0	Ki67+	 26779 11539
10906	0	0	Ki67+	 26787 11643
10907	0	0	Ki67+	 26798 11617
10908	0	0	Ki67+	 26858 11845
10909	0	0	Ki67+	 26862 11708
10910	0	0	Ki67+	 26866 11665
10911	0	0	Ki67+	 26873 11684
10912	0	0	Ki67+	 26874 11494
10913	0	0	Ki67+	 26880 11600
10914	0	0	Ki67+	 26890 11476
10915	0	0	Ki67+	 26894 11462
10916	0	0	Ki67+	 26897 11667
10917	0	0	Ki67+	 26897 11710
10918	0	0	Ki67+	 26898 11584
10919	0	0	Ki67+	 26899 11564
10920	0	0	Ki67+	 26905 11619
10921	0	0	Ki67+	 26907 11462
10922	0	0	Ki67+	 26957 11810
10923	0	0	Ki67+	 26972 11687
10924	0	0	Ki67+	 26973 11764
10925	0	0	Ki67+	 26981 11791
10926	0	0	Ki67+	 26990 11546
10927	0	0	Ki67+	 26993 11764
10928	0	0	Ki67+	 26994 11908
10929	0	0	Ki67+	 26995 11721
10930	0	0	Ki67+	 27001 11800
10931	0	0	Ki67+	 27009 11638
10932	0	0	Ki67+	 27010 11822
10933	0	0	Ki67+	 27012 11528
10934	0	0	Ki67+	 27013 11808
10935	0	0	Ki67+	 27022 11802
10936	0	0	Ki67+	 27031 11668
10937	0	0	Ki67+	 27033 11561
10938	0	0	Ki67+	 27035 11716
10939	0	0	Ki67+	 27035 11726
10940	0	0	Ki67+	 27035 11943
10941	0	0	Ki67+	 27036 11207
10942	0	0	Ki67+	 27040 11169
10943	0	0	Ki67+	 27041 11842
10944	0	0	Ki67+	 27046 11716
10945	0	0	Ki67+	 27054 11920
10946	0	0	Ki67+	 27057 11836
10947	0	0	Ki67+	 27066 11693
10948	0	0	Ki67+	 27067 11873
10949	0	0	Ki67+	 27081 11811
10950	0	0	Ki67+	 27084 11909
10951	0	0	Ki67+	 27085 11382
10952	0	0	Ki67+	 27085 11428
10953	0	0	Ki67+	 27090 11890
10954	0	0	Ki67+	 27090 11942
10955	0	0	Ki67+	 27094 11403
10956	0	0	Ki67+	 27095 11429
10957	0	0	Ki67+	 27098 11248
10958	0	0	Ki67+	 27099 11671
10959	0	0	Ki67+	 27100 11466
10960	0	0	Ki67+	 27103 11890
10961	0	0	Ki67+	 27106 11707
10962	0	0	Ki67+	 27125 11192
10963	0	0	Ki67+	 27127 11846
10964	0	0	Ki67+	 27129 11180
10965	0	0	Ki67+	 27134 11284
10966	0	0	Ki67+	 27137 11859
10967	0	0	Ki67+	 27140 11192
10968	0	0	Ki67+	 27140 11888
10969	0	0	Ki67+	 27145 11805
10970	0	0	Ki67+	 27156 11893
10971	0	0	Ki67+	 27160 11456
10972	0	0	Ki67+	 27160 11487
10973	0	0	Ki67+	 27167 11866
10974	0	0	Ki67+	 27171 11779
10975	0	0	Ki67+	 27222 11904
10976	0	0	Ki67+	 27229 11917
10977	0	0	Ki67+	 27230 11816
10978	0	0	Ki67+	 26799 12028
10979	0	0	Ki67+	 26863 12103
10980	0	0	Ki67+	 26994 12024
10981	0	0	Ki67+	 26682 14321
10982	0	0	Ki67+	 26866 14788
10983	0	0	Ki67+	 26868 14759
10984	0	0	Ki67+	 27186 14512
10985	0	0	Ki67+	 26441 15521
10986	0	0	Ki67+	 26510 16362
10987	0	0	Ki67+	 26630 16036
10988	0	0	Ki67+	 26890 16101
10989	0	0	Ki67+	 26616 17265
10990	0	0	Ki67+	 26579 17926
10991	0	0	Ki67+	 26628 17860
10992	0	0	Ki67+	 27183 17676
10993	0	0	Ki67+	 27188 17632
10994	0	0	Ki67+	 26695 18397
10995	0	0	Ki67+	 26721 18666
10996	0	0	Ki67+	 26861 18924
10997	0	0	Ki67+	 26704 19774
10998	0	0	Ki67+	 26738 19796
10999	0	0	Ki67+	 27255 3422
11000	0	0	Ki67+	 27660 2995
11001	0	0	Ki67+	 27694 2979
11002	0	0	Ki67+	 27702 2955
11003	0	0	Ki67+	 27734 2941
11004	0	0	Ki67+	 27742 2987
11005	0	0	Ki67+	 27754 2955
11006	0	0	Ki67+	 27823 2944
11007	0	0	Ki67+	 27889 3117
11008	0	0	Ki67+	 27500 3937
11009	0	0	Ki67+	 27848 4014
11010	0	0	Ki67+	 27925 4013
11011	0	0	Ki67+	 27964 3852
11012	0	0	Ki67+	 27248 4844
11013	0	0	Ki67+	 27349 4808
11014	0	0	Ki67+	 27639 5262
11015	0	0	Ki67+	 27681 5228
11016	0	0	Ki67+	 27732 5311
11017	0	0	Ki67+	 27994 4651
11018	0	0	Ki67+	 27994 5067
11019	0	0	Ki67+	 28007 4553
11020	0	0	Ki67+	 28022 5090
11021	0	0	Ki67+	 28027 4578
11022	0	0	Ki67+	 27552 6056
11023	0	0	Ki67+	 27624 5316
11024	0	0	Ki67+	 27653 6103
11025	0	0	Ki67+	 27655 6046
11026	0	0	Ki67+	 27656 5344
11027	0	0	Ki67+	 27678 5795
11028	0	0	Ki67+	 27759 5377
11029	0	0	Ki67+	 27817 5356
11030	0	0	Ki67+	 27835 5402
11031	0	0	Ki67+	 27245 6582
11032	0	0	Ki67+	 27257 6517
11033	0	0	Ki67+	 27270 6597
11034	0	0	Ki67+	 27282 6528
11035	0	0	Ki67+	 27285 6833
11036	0	0	Ki67+	 27292 6755
11037	0	0	Ki67+	 27302 6772
11038	0	0	Ki67+	 27303 6790
11039	0	0	Ki67+	 27306 6852
11040	0	0	Ki67+	 27307 6821
11041	0	0	Ki67+	 27310 6897
11042	0	0	Ki67+	 27397 6710
11043	0	0	Ki67+	 27449 6803
11044	0	0	Ki67+	 27468 6850
11045	0	0	Ki67+	 27469 6826
11046	0	0	Ki67+	 27500 6783
11047	0	0	Ki67+	 27557 6810
11048	0	0	Ki67+	 27560 6902
11049	0	0	Ki67+	 27566 6288
11050	0	0	Ki67+	 27579 6803
11051	0	0	Ki67+	 27633 6119
11052	0	0	Ki67+	 27656 6285
11053	0	0	Ki67+	 27663 6144
11054	0	0	Ki67+	 27690 6854
11055	0	0	Ki67+	 27859 6294
11056	0	0	Ki67+	 27884 6623
11057	0	0	Ki67+	 27917 6604
11058	0	0	Ki67+	 27931 6778
11059	0	0	Ki67+	 27965 6616
11060	0	0	Ki67+	 27987 6631
11061	0	0	Ki67+	 27996 6616
11062	0	0	Ki67+	 28017 6680
11063	0	0	Ki67+	 28019 6753
11064	0	0	Ki67+	 27317 7063
11065	0	0	Ki67+	 27341 6947
11066	0	0	Ki67+	 27356 6972
11067	0	0	Ki67+	 27373 7090
11068	0	0	Ki67+	 27433 7000
11069	0	0	Ki67+	 27438 7061
11070	0	0	Ki67+	 27448 6979
11071	0	0	Ki67+	 27452 7113
11072	0	0	Ki67+	 27475 7092
11073	0	0	Ki67+	 27526 7125
11074	0	0	Ki67+	 27543 7667
11075	0	0	Ki67+	 27563 7686
11076	0	0	Ki67+	 27568 6987
11077	0	0	Ki67+	 27575 6914
11078	0	0	Ki67+	 27604 7059
11079	0	0	Ki67+	 27643 7230
11080	0	0	Ki67+	 27669 7039
11081	0	0	Ki67+	 27672 7111
11082	0	0	Ki67+	 27702 7026
11083	0	0	Ki67+	 27719 7068
11084	0	0	Ki67+	 27756 7223
11085	0	0	Ki67+	 27768 7211
11086	0	0	Ki67+	 27872 7118
11087	0	0	Ki67+	 27882 7240
11088	0	0	Ki67+	 27912 7225
11089	0	0	Ki67+	 27962 7299
11090	0	0	Ki67+	 27980 7362
11091	0	0	Ki67+	 27985 7341
11092	0	0	Ki67+	 28031 7347
11093	0	0	Ki67+	 27243 8027
11094	0	0	Ki67+	 27259 8123
11095	0	0	Ki67+	 27353 8501
11096	0	0	Ki67+	 27360 7990
11097	0	0	Ki67+	 27416 8107
11098	0	0	Ki67+	 27435 8069
11099	0	0	Ki67+	 27441 8434
11100	0	0	Ki67+	 27443 8051
11101	0	0	Ki67+	 27451 8061
11102	0	0	Ki67+	 27452 8168
11103	0	0	Ki67+	 27455 8077
11104	0	0	Ki67+	 27475 8439
11105	0	0	Ki67+	 27478 8124
11106	0	0	Ki67+	 27485 8510
11107	0	0	Ki67+	 27491 8142
11108	0	0	Ki67+	 27510 8089
11109	0	0	Ki67+	 27510 8115
11110	0	0	Ki67+	 27522 8081
11111	0	0	Ki67+	 27543 8131
11112	0	0	Ki67+	 27548 8105
11113	0	0	Ki67+	 27556 8086
11114	0	0	Ki67+	 27569 8134
11115	0	0	Ki67+	 27570 8160
11116	0	0	Ki67+	 27574 8092
11117	0	0	Ki67+	 27585 8182
11118	0	0	Ki67+	 27618 8209
11119	0	0	Ki67+	 27620 8145
11120	0	0	Ki67+	 27624 8059
11121	0	0	Ki67+	 27640 8177
11122	0	0	Ki67+	 27655 8178
11123	0	0	Ki67+	 27675 8216
11124	0	0	Ki67+	 27682 8053
11125	0	0	Ki67+	 27705 8251
11126	0	0	Ki67+	 27706 8149
11127	0	0	Ki67+	 27735 8287
11128	0	0	Ki67+	 27751 8101
11129	0	0	Ki67+	 27775 8152
11130	0	0	Ki67+	 27806 8363
11131	0	0	Ki67+	 27818 8299
11132	0	0	Ki67+	 27251 9061
11133	0	0	Ki67+	 27268 9047
11134	0	0	Ki67+	 27270 9062
11135	0	0	Ki67+	 27280 8892
11136	0	0	Ki67+	 27290 9056
11137	0	0	Ki67+	 27355 9066
11138	0	0	Ki67+	 27356 8948
11139	0	0	Ki67+	 27359 8871
11140	0	0	Ki67+	 27369 8903
11141	0	0	Ki67+	 27379 8934
11142	0	0	Ki67+	 27393 8865
11143	0	0	Ki67+	 27400 8948
11144	0	0	Ki67+	 27402 8974
11145	0	0	Ki67+	 27431 8884
11146	0	0	Ki67+	 27444 8977
11147	0	0	Ki67+	 27455 9198
11148	0	0	Ki67+	 27478 9079
11149	0	0	Ki67+	 27492 9026
11150	0	0	Ki67+	 27503 8521
11151	0	0	Ki67+	 27510 9015
11152	0	0	Ki67+	 27548 8933
11153	0	0	Ki67+	 27575 8937
11154	0	0	Ki67+	 27577 8965
11155	0	0	Ki67+	 27590 8921
11156	0	0	Ki67+	 27597 8951
11157	0	0	Ki67+	 27611 9081
11158	0	0	Ki67+	 27891 9084
11159	0	0	Ki67+	 28001 9304
11160	0	0	Ki67+	 27238 9805
11161	0	0	Ki67+	 27272 9972
11162	0	0	Ki67+	 27278 10057
11163	0	0	Ki67+	 27288 9734
11164	0	0	Ki67+	 27291 9723
11165	0	0	Ki67+	 27309 9565
11166	0	0	Ki67+	 27310 9918
11167	0	0	Ki67+	 27321 9866
11168	0	0	Ki67+	 27324 9692
11169	0	0	Ki67+	 27325 9986
11170	0	0	Ki67+	 27333 9619
11171	0	0	Ki67+	 27335 9885
11172	0	0	Ki67+	 27341 9712
11173	0	0	Ki67+	 27352 9535
11174	0	0	Ki67+	 27353 9545
11175	0	0	Ki67+	 27360 9669
11176	0	0	Ki67+	 27370 9614
11177	0	0	Ki67+	 27374 9540
11178	0	0	Ki67+	 27380 9754
11179	0	0	Ki67+	 27384 9552
11180	0	0	Ki67+	 27385 9847
11181	0	0	Ki67+	 27387 9776
11182	0	0	Ki67+	 27395 9598
11183	0	0	Ki67+	 27400 10005
11184	0	0	Ki67+	 27402 9674
11185	0	0	Ki67+	 27402 9694
11186	0	0	Ki67+	 27415 10039
11187	0	0	Ki67+	 27417 9705
11188	0	0	Ki67+	 27417 9849
11189	0	0	Ki67+	 27418 9571
11190	0	0	Ki67+	 27428 9679
11191	0	0	Ki67+	 27429 10040
11192	0	0	Ki67+	 27430 9696
11193	0	0	Ki67+	 27433 9777
11194	0	0	Ki67+	 27435 10064
11195	0	0	Ki67+	 27436 9826
11196	0	0	Ki67+	 27448 10091
11197	0	0	Ki67+	 27455 9659
11198	0	0	Ki67+	 27476 9832
11199	0	0	Ki67+	 27495 9978
11200	0	0	Ki67+	 27496 9802
11201	0	0	Ki67+	 27503 10055
11202	0	0	Ki67+	 27544 9721
11203	0	0	Ki67+	 27557 9942
11204	0	0	Ki67+	 27586 9960
11205	0	0	Ki67+	 27593 9774
11206	0	0	Ki67+	 27603 9784
11207	0	0	Ki67+	 27619 9731
11208	0	0	Ki67+	 27695 9882
11209	0	0	Ki67+	 27705 9912
11210	0	0	Ki67+	 27781 9715
11211	0	0	Ki67+	 27929 10016
11212	0	0	Ki67+	 27995 9317
11213	0	0	Ki67+	 27247 10204
11214	0	0	Ki67+	 27256 10710
11215	0	0	Ki67+	 27263 10720
11216	0	0	Ki67+	 27275 10211
11217	0	0	Ki67+	 27280 10150
11218	0	0	Ki67+	 27300 10297
11219	0	0	Ki67+	 27303 10528
11220	0	0	Ki67+	 27328 10126
11221	0	0	Ki67+	 27467 10205
11222	0	0	Ki67+	 27690 10731
11223	0	0	Ki67+	 27698 10367
11224	0	0	Ki67+	 27702 10400
11225	0	0	Ki67+	 27768 10745
11226	0	0	Ki67+	 27799 10438
11227	0	0	Ki67+	 27803 10742
11228	0	0	Ki67+	 27815 10838
11229	0	0	Ki67+	 27839 10471
11230	0	0	Ki67+	 27966 10622
11231	0	0	Ki67+	 27238 11160
11232	0	0	Ki67+	 27246 11014
11233	0	0	Ki67+	 27249 11100
11234	0	0	Ki67+	 27250 11061
11235	0	0	Ki67+	 27254 11176
11236	0	0	Ki67+	 27259 11110
11237	0	0	Ki67+	 27266 11016
11238	0	0	Ki67+	 27270 10968
11239	0	0	Ki67+	 27288 11052
11240	0	0	Ki67+	 27371 11229
11241	0	0	Ki67+	 28003 10965
11242	0	0	Ki67+	 27377 12050
11243	0	0	Ki67+	 27413 12059
11244	0	0	Ki67+	 27490 12401
11245	0	0	Ki67+	 27530 12434
11246	0	0	Ki67+	 27567 12501
11247	0	0	Ki67+	 27580 12793
11248	0	0	Ki67+	 27693 12626
11249	0	0	Ki67+	 27876 13049
11250	0	0	Ki67+	 27926 13304
11251	0	0	Ki67+	 27357 13706
11252	0	0	Ki67+	 27430 13736
11253	0	0	Ki67+	 27466 13404
11254	0	0	Ki67+	 27917 13320
11255	0	0	Ki67+	 27573 15600
11256	0	0	Ki67+	 27807 15832
11257	0	0	Ki67+	 27840 15762
11258	0	0	Ki67+	 27841 15732
11259	0	0	Ki67+	 27971 16131
11260	0	0	Ki67+	 28012 15959
11261	0	0	Ki67+	 28020 15930
11262	0	0	Ki67+	 28029 15938
11263	0	0	Ki67+	 27772 16887
11264	0	0	Ki67+	 27339 17659
11265	0	0	Ki67+	 27505 18001
11266	0	0	Ki67+	 27860 18832
11267	0	0	Ki67+	 27323 19034
11268	0	0	Ki67+	 27442 19126
11269	0	0	Ki67+	 27927 19453
11270	0	0	Ki67+	 28242 3405
11271	0	0	Ki67+	 28253 3358
11272	0	0	Ki67+	 28257 3406
11273	0	0	Ki67+	 28286 3353
11274	0	0	Ki67+	 28315 3318
11275	0	0	Ki67+	 28425 3381
11276	0	0	Ki67+	 28454 3430
11277	0	0	Ki67+	 28522 3123
11278	0	0	Ki67+	 28522 3366
11279	0	0	Ki67+	 28650 2780
11280	0	0	Ki67+	 28800 2880
11281	0	0	Ki67+	 28824 2832
11282	0	0	Ki67+	 28204 3710
11283	0	0	Ki67+	 28443 3810
11284	0	0	Ki67+	 28522 4111
11285	0	0	Ki67+	 28523 4234
11286	0	0	Ki67+	 28523 4328
11287	0	0	Ki67+	 28565 4199
11288	0	0	Ki67+	 28574 4340
11289	0	0	Ki67+	 28594 4124
11290	0	0	Ki67+	 28599 4112
11291	0	0	Ki67+	 28635 4079
11292	0	0	Ki67+	 28710 3820
11293	0	0	Ki67+	 28720 4172
11294	0	0	Ki67+	 28747 3852
11295	0	0	Ki67+	 28755 4131
11296	0	0	Ki67+	 28767 3863
11297	0	0	Ki67+	 28795 3600
11298	0	0	Ki67+	 28807 3555
11299	0	0	Ki67+	 28827 3579
11300	0	0	Ki67+	 28042 5088
11301	0	0	Ki67+	 28047 4479
11302	0	0	Ki67+	 28047 4629
11303	0	0	Ki67+	 28064 4601
11304	0	0	Ki67+	 28066 4578
11305	0	0	Ki67+	 28076 5013
11306	0	0	Ki67+	 28077 4491
11307	0	0	Ki67+	 28081 4557
11308	0	0	Ki67+	 28088 4414
11309	0	0	Ki67+	 28094 4518
11310	0	0	Ki67+	 28180 4634
11311	0	0	Ki67+	 28184 4522
11312	0	0	Ki67+	 28237 4496
11313	0	0	Ki67+	 28545 4479
11314	0	0	Ki67+	 28598 4485
11315	0	0	Ki67+	 28486 5602
11316	0	0	Ki67+	 28508 5539
11317	0	0	Ki67+	 28519 5447
11318	0	0	Ki67+	 28608 5720
11319	0	0	Ki67+	 28621 5851
11320	0	0	Ki67+	 28627 5481
11321	0	0	Ki67+	 28643 5195
11322	0	0	Ki67+	 28652 5218
11323	0	0	Ki67+	 28655 5682
11324	0	0	Ki67+	 28671 5493
11325	0	0	Ki67+	 28679 5579
11326	0	0	Ki67+	 28687 5214
11327	0	0	Ki67+	 28688 5836
11328	0	0	Ki67+	 28708 5557
11329	0	0	Ki67+	 28726 5377
11330	0	0	Ki67+	 28747 5750
11331	0	0	Ki67+	 28749 5333
11332	0	0	Ki67+	 28799 5342
11333	0	0	Ki67+	 28806 5812
11334	0	0	Ki67+	 28817 5759
11335	0	0	Ki67+	 28826 5678
11336	0	0	Ki67+	 28035 6697
11337	0	0	Ki67+	 28057 6659
11338	0	0	Ki67+	 28066 6638
11339	0	0	Ki67+	 28089 6713
11340	0	0	Ki67+	 28185 6439
11341	0	0	Ki67+	 28221 6743
11342	0	0	Ki67+	 28747 6286
11343	0	0	Ki67+	 28774 6423
11344	0	0	Ki67+	 28774 6692
11345	0	0	Ki67+	 28782 6290
11346	0	0	Ki67+	 28790 6392
11347	0	0	Ki67+	 28792 6500
11348	0	0	Ki67+	 28798 6530
11349	0	0	Ki67+	 28799 6722
11350	0	0	Ki67+	 28823 6361
11351	0	0	Ki67+	 28050 6772
11352	0	0	Ki67+	 28081 6855
11353	0	0	Ki67+	 28088 6886
11354	0	0	Ki67+	 28177 6936
11355	0	0	Ki67+	 28185 6964
11356	0	0	Ki67+	 28259 6999
11357	0	0	Ki67+	 28279 6893
11358	0	0	Ki67+	 28280 6878
11359	0	0	Ki67+	 28288 6984
11360	0	0	Ki67+	 28393 7002
11361	0	0	Ki67+	 28433 6920
11362	0	0	Ki67+	 28436 6877
11363	0	0	Ki67+	 28446 6841
11364	0	0	Ki67+	 28456 7005
11365	0	0	Ki67+	 28458 7300
11366	0	0	Ki67+	 28469 6855
11367	0	0	Ki67+	 28473 7302
11368	0	0	Ki67+	 28480 7261
11369	0	0	Ki67+	 28496 7291
11370	0	0	Ki67+	 28503 6914
11371	0	0	Ki67+	 28507 7546
11372	0	0	Ki67+	 28526 7271
11373	0	0	Ki67+	 28533 6953
11374	0	0	Ki67+	 28548 7379
11375	0	0	Ki67+	 28561 7220
11376	0	0	Ki67+	 28586 7188
11377	0	0	Ki67+	 28596 7342
11378	0	0	Ki67+	 28604 7088
11379	0	0	Ki67+	 28626 7042
11380	0	0	Ki67+	 28629 7233
11381	0	0	Ki67+	 28640 7297
11382	0	0	Ki67+	 28641 7347
11383	0	0	Ki67+	 28659 7385
11384	0	0	Ki67+	 28660 7413
11385	0	0	Ki67+	 28680 7351
11386	0	0	Ki67+	 28688 7392
11387	0	0	Ki67+	 28694 7416
11388	0	0	Ki67+	 28696 7231
11389	0	0	Ki67+	 28731 7384
11390	0	0	Ki67+	 28755 7411
11391	0	0	Ki67+	 28755 7449
11392	0	0	Ki67+	 28806 7540
11393	0	0	Ki67+	 28809 7525
11394	0	0	Ki67+	 28499 8086
11395	0	0	Ki67+	 28810 7736
11396	0	0	Ki67+	 28216 8367
11397	0	0	Ki67+	 28219 8383
11398	0	0	Ki67+	 28518 9040
11399	0	0	Ki67+	 28613 8586
11400	0	0	Ki67+	 28758 9035
11401	0	0	Ki67+	 28292 10652
11402	0	0	Ki67+	 28309 10614
11403	0	0	Ki67+	 28117 10983
11404	0	0	Ki67+	 28129 10982
11405	0	0	Ki67+	 28212 13084
11406	0	0	Ki67+	 28363 12506
11407	0	0	Ki67+	 28478 12577
11408	0	0	Ki67+	 28528 12947
11409	0	0	Ki67+	 28551 12481
11410	0	0	Ki67+	 28561 13114
11411	0	0	Ki67+	 28571 13132
11412	0	0	Ki67+	 28671 12713
11413	0	0	Ki67+	 28672 12700
11414	0	0	Ki67+	 28168 13571
11415	0	0	Ki67+	 28545 13284
11416	0	0	Ki67+	 28793 14121
11417	0	0	Ki67+	 28321 17079
11418	0	0	Ki67+	 28600 16692
11419	0	0	Ki67+	 28602 16673
11420	0	0	Ki67+	 28641 16518
11421	0	0	Ki67+	 28215 17811
11422	0	0	Ki67+	 28270 17459
11423	0	0	Ki67+	 28380 17553
11424	0	0	Ki67+	 28464 17271
11425	0	0	Ki67+	 28550 17246
11426	0	0	Ki67+	 28665 17262
11427	0	0	Ki67+	 28442 17974
11428	0	0	Ki67+	 28627 18303
11429	0	0	Ki67+	 28296 19125
11430	0	0	Ki67+	 28312 19075
11431	0	0	Ki67+	 28317 19108
11432	0	0	Ki67+	 28339 19003
11433	0	0	Ki67+	 28342 19062
11434	0	0	Ki67+	 28720 20723
11435	0	0	Ki67+	 28742 20662
11436	0	0	Ki67+	 28820 20521
11437	0	0	Ki67+	 28401 24935
11438	0	0	Ki67+	 28483 24794
11439	0	0	Ki67+	 28487 24724
11440	0	0	Ki67+	 28488 24702
11441	0	0	Ki67+	 28496 24768
11442	0	0	Ki67+	 28618 25131
11443	0	0	Ki67+	 28643 24878
11444	0	0	Ki67+	 28734 24987
11445	0	0	Ki67+	 28295 25394
11446	0	0	Ki67+	 28297 25438
11447	0	0	Ki67+	 28519 25395
11448	0	0	Ki67+	 28761 25380
11449	0	0	Ki67+	 28857 3355
11450	0	0	Ki67+	 28859 2835
11451	0	0	Ki67+	 28871 3333
11452	0	0	Ki67+	 28877 2821
11453	0	0	Ki67+	 28911 2815
11454	0	0	Ki67+	 28976 2921
11455	0	0	Ki67+	 29087 2784
11456	0	0	Ki67+	 29087 2827
11457	0	0	Ki67+	 29108 2701
11458	0	0	Ki67+	 29147 2711
11459	0	0	Ki67+	 29377 3090
11460	0	0	Ki67+	 29398 3066
11461	0	0	Ki67+	 29447 3417
11462	0	0	Ki67+	 29459 3104
11463	0	0	Ki67+	 29463 3050
11464	0	0	Ki67+	 29464 3117
11465	0	0	Ki67+	 29480 3377
11466	0	0	Ki67+	 29484 3065
11467	0	0	Ki67+	 29491 2990
11468	0	0	Ki67+	 29535 3099
11469	0	0	Ki67+	 29535 3315
11470	0	0	Ki67+	 29546 3294
11471	0	0	Ki67+	 29558 3285
11472	0	0	Ki67+	 29583 3075
11473	0	0	Ki67+	 29590 2928
11474	0	0	Ki67+	 29599 3268
11475	0	0	Ki67+	 29604 2897
11476	0	0	Ki67+	 29628 2935
11477	0	0	Ki67+	 29629 3257
11478	0	0	Ki67+	 28854 3556
11479	0	0	Ki67+	 28865 3570
11480	0	0	Ki67+	 28871 3558
11481	0	0	Ki67+	 29277 3632
11482	0	0	Ki67+	 29459 4113
11483	0	0	Ki67+	 29534 4192
11484	0	0	Ki67+	 29544 4163
11485	0	0	Ki67+	 29613 4091
11486	0	0	Ki67+	 29352 4823
11487	0	0	Ki67+	 29484 4494
11488	0	0	Ki67+	 29507 4326
11489	0	0	Ki67+	 29536 4369
11490	0	0	Ki67+	 29568 4299
11491	0	0	Ki67+	 29612 4336
11492	0	0	Ki67+	 29629 4319
11493	0	0	Ki67+	 28840 5724
11494	0	0	Ki67+	 28861 5619
11495	0	0	Ki67+	 28875 5613
11496	0	0	Ki67+	 28952 5036
11497	0	0	Ki67+	 29162 5226
11498	0	0	Ki67+	 29174 5461
11499	0	0	Ki67+	 29215 5500
11500	0	0	Ki67+	 29274 5566
11501	0	0	Ki67+	 28847 6393
11502	0	0	Ki67+	 28852 6306
11503	0	0	Ki67+	 28871 6492
11504	0	0	Ki67+	 28872 6388
11505	0	0	Ki67+	 28882 6348
11506	0	0	Ki67+	 28883 6473
11507	0	0	Ki67+	 28885 6522
11508	0	0	Ki67+	 28902 6529
11509	0	0	Ki67+	 28919 6524
11510	0	0	Ki67+	 28926 6485
11511	0	0	Ki67+	 28935 6453
11512	0	0	Ki67+	 28948 6607
11513	0	0	Ki67+	 28958 6449
11514	0	0	Ki67+	 28961 6469
11515	0	0	Ki67+	 28970 6492
11516	0	0	Ki67+	 29000 6531
11517	0	0	Ki67+	 29012 6501
11518	0	0	Ki67+	 29116 5833
11519	0	0	Ki67+	 29255 6477
11520	0	0	Ki67+	 29339 6378
11521	0	0	Ki67+	 29355 6333
11522	0	0	Ki67+	 29383 6271
11523	0	0	Ki67+	 29390 6407
11524	0	0	Ki67+	 29426 6279
11525	0	0	Ki67+	 29444 6429
11526	0	0	Ki67+	 29446 6378
11527	0	0	Ki67+	 29454 6424
11528	0	0	Ki67+	 29474 6461
11529	0	0	Ki67+	 29494 6459
11530	0	0	Ki67+	 29591 6544
11531	0	0	Ki67+	 29594 6572
11532	0	0	Ki67+	 29607 6614
11533	0	0	Ki67+	 29619 6536
11534	0	0	Ki67+	 28932 6638
11535	0	0	Ki67+	 29050 7122
11536	0	0	Ki67+	 29222 7339
11537	0	0	Ki67+	 29242 7189
11538	0	0	Ki67+	 29272 7258
11539	0	0	Ki67+	 29301 7390
11540	0	0	Ki67+	 29307 7322
11541	0	0	Ki67+	 29325 7370
11542	0	0	Ki67+	 29345 7131
11543	0	0	Ki67+	 29353 7230
11544	0	0	Ki67+	 29364 7288
11545	0	0	Ki67+	 29369 7059
11546	0	0	Ki67+	 29372 7098
11547	0	0	Ki67+	 29373 7076
11548	0	0	Ki67+	 29388 7243
11549	0	0	Ki67+	 29398 7026
11550	0	0	Ki67+	 29409 7052
11551	0	0	Ki67+	 29419 7070
11552	0	0	Ki67+	 29430 6982
11553	0	0	Ki67+	 29490 7032
11554	0	0	Ki67+	 29490 7121
11555	0	0	Ki67+	 29497 6851
11556	0	0	Ki67+	 29504 7047
11557	0	0	Ki67+	 29531 6889
11558	0	0	Ki67+	 29538 7246
11559	0	0	Ki67+	 29539 7025
11560	0	0	Ki67+	 29568 7181
11561	0	0	Ki67+	 29585 7258
11562	0	0	Ki67+	 29599 7150
11563	0	0	Ki67+	 29604 7190
11564	0	0	Ki67+	 29612 7095
11565	0	0	Ki67+	 29626 7167
11566	0	0	Ki67+	 29627 7240
11567	0	0	Ki67+	 28839 8029
11568	0	0	Ki67+	 29091 7625
11569	0	0	Ki67+	 29126 7793
11570	0	0	Ki67+	 29166 7725
11571	0	0	Ki67+	 29179 8052
11572	0	0	Ki67+	 29469 7458
11573	0	0	Ki67+	 29622 7823
11574	0	0	Ki67+	 29396 8723
11575	0	0	Ki67+	 29436 8609
11576	0	0	Ki67+	 29468 8789
11577	0	0	Ki67+	 29029 10440
11578	0	0	Ki67+	 29036 10449
11579	0	0	Ki67+	 29217 10019
11580	0	0	Ki67+	 29402 12133
11581	0	0	Ki67+	 29031 12685
11582	0	0	Ki67+	 29088 12296
11583	0	0	Ki67+	 29432 12712
11584	0	0	Ki67+	 29441 12735
11585	0	0	Ki67+	 29443 12420
11586	0	0	Ki67+	 28990 13676
11587	0	0	Ki67+	 29085 13646
11588	0	0	Ki67+	 29264 13589
11589	0	0	Ki67+	 29358 13780
11590	0	0	Ki67+	 29360 13804
11591	0	0	Ki67+	 29517 13748
11592	0	0	Ki67+	 29561 14166
11593	0	0	Ki67+	 29029 15158
11594	0	0	Ki67+	 29285 14939
11595	0	0	Ki67+	 29289 14900
11596	0	0	Ki67+	 28900 15871
11597	0	0	Ki67+	 29121 15478
11598	0	0	Ki67+	 29128 15463
11599	0	0	Ki67+	 29614 15496
11600	0	0	Ki67+	 29156 16324
11601	0	0	Ki67+	 29159 16340
11602	0	0	Ki67+	 29327 16858
11603	0	0	Ki67+	 29395 16843
11604	0	0	Ki67+	 29396 16862
11605	0	0	Ki67+	 29611 16351
11606	0	0	Ki67+	 29613 16332
11607	0	0	Ki67+	 29506 17880
11608	0	0	Ki67+	 29508 17899
11609	0	0	Ki67+	 29435 19945
11610	0	0	Ki67+	 29564 19921
11611	0	0	Ki67+	 29576 19520
11612	0	0	Ki67+	 29577 19550
11613	0	0	Ki67+	 29163 20359
11614	0	0	Ki67+	 29401 20811
11615	0	0	Ki67+	 29498 21015
11616	0	0	Ki67+	 29611 20565
11617	0	0	Ki67+	 29146 21554
11618	0	0	Ki67+	 29225 21596
11619	0	0	Ki67+	 29108 21885
11620	0	0	Ki67+	 29230 22048
11621	0	0	Ki67+	 29574 21975
11622	0	0	Ki67+	 29282 23341
11623	0	0	Ki67+	 28949 24852
11624	0	0	Ki67+	 28963 24863
11625	0	0	Ki67+	 29086 24813
11626	0	0	Ki67+	 29145 24584
11627	0	0	Ki67+	 29177 24589
11628	0	0	Ki67+	 29255 24438
11629	0	0	Ki67+	 29522 24426
11630	0	0	Ki67+	 29693 3221
11631	0	0	Ki67+	 29710 3106
11632	0	0	Ki67+	 29739 3308
11633	0	0	Ki67+	 29748 3275
11634	0	0	Ki67+	 29751 3030
11635	0	0	Ki67+	 29752 3258
11636	0	0	Ki67+	 29757 3181
11637	0	0	Ki67+	 29765 3083
11638	0	0	Ki67+	 29786 3022
11639	0	0	Ki67+	 29797 2902
11640	0	0	Ki67+	 29809 2930
11641	0	0	Ki67+	 29812 2649
11642	0	0	Ki67+	 29826 3176
11643	0	0	Ki67+	 29842 2874
11644	0	0	Ki67+	 29910 3412
11645	0	0	Ki67+	 29953 3207
11646	0	0	Ki67+	 29975 3015
11647	0	0	Ki67+	 30168 3025
11648	0	0	Ki67+	 30325 3008
11649	0	0	Ki67+	 30334 3415
11650	0	0	Ki67+	 30354 3052
11651	0	0	Ki67+	 30397 3135
11652	0	0	Ki67+	 30409 3362
11653	0	0	Ki67+	 30415 3306
11654	0	0	Ki67+	 30419 2922
11655	0	0	Ki67+	 29687 3976
11656	0	0	Ki67+	 29769 3933
11657	0	0	Ki67+	 29871 3860
11658	0	0	Ki67+	 29901 3859
11659	0	0	Ki67+	 29910 3847
11660	0	0	Ki67+	 29917 3438
11661	0	0	Ki67+	 29922 3697
11662	0	0	Ki67+	 30218 3925
11663	0	0	Ki67+	 30276 3907
11664	0	0	Ki67+	 30345 4222
11665	0	0	Ki67+	 30346 3949
11666	0	0	Ki67+	 30372 3860
11667	0	0	Ki67+	 29667 4847
11668	0	0	Ki67+	 29773 5014
11669	0	0	Ki67+	 29807 4670
11670	0	0	Ki67+	 29827 4941
11671	0	0	Ki67+	 29850 4589
11672	0	0	Ki67+	 29887 4922
11673	0	0	Ki67+	 29913 4782
11674	0	0	Ki67+	 30011 4964
11675	0	0	Ki67+	 30013 4951
11676	0	0	Ki67+	 30054 4670
11677	0	0	Ki67+	 30085 4929
11678	0	0	Ki67+	 30093 4794
11679	0	0	Ki67+	 30097 4723
11680	0	0	Ki67+	 30110 4916
11681	0	0	Ki67+	 30220 4871
11682	0	0	Ki67+	 30225 4820
11683	0	0	Ki67+	 30254 4335
11684	0	0	Ki67+	 30280 4840
11685	0	0	Ki67+	 30291 4814
11686	0	0	Ki67+	 30319 4870
11687	0	0	Ki67+	 30381 4248
11688	0	0	Ki67+	 29762 5105
11689	0	0	Ki67+	 29843 5085
11690	0	0	Ki67+	 29911 5111
11691	0	0	Ki67+	 30030 5516
11692	0	0	Ki67+	 30074 5479
11693	0	0	Ki67+	 30083 5435
11694	0	0	Ki67+	 30106 5467
11695	0	0	Ki67+	 30120 5131
11696	0	0	Ki67+	 30121 5493
11697	0	0	Ki67+	 30125 5472
11698	0	0	Ki67+	 30165 5141
11699	0	0	Ki67+	 30170 5761
11700	0	0	Ki67+	 30191 5768
11701	0	0	Ki67+	 30283 5519
11702	0	0	Ki67+	 30314 5556
11703	0	0	Ki67+	 30317 5627
11704	0	0	Ki67+	 30337 5061
11705	0	0	Ki67+	 30340 5553
11706	0	0	Ki67+	 30355 5622
11707	0	0	Ki67+	 30374 5067
11708	0	0	Ki67+	 30398 5025
11709	0	0	Ki67+	 29633 6573
11710	0	0	Ki67+	 29634 6478
11711	0	0	Ki67+	 29783 6457
11712	0	0	Ki67+	 29794 6348
11713	0	0	Ki67+	 29817 6482
11714	0	0	Ki67+	 29830 6124
11715	0	0	Ki67+	 29832 6149
11716	0	0	Ki67+	 29834 6429
11717	0	0	Ki67+	 29837 6605
11718	0	0	Ki67+	 29842 6454
11719	0	0	Ki67+	 29851 6104
11720	0	0	Ki67+	 29868 6368
11721	0	0	Ki67+	 29874 6114
11722	0	0	Ki67+	 29882 6221
11723	0	0	Ki67+	 29886 6346
11724	0	0	Ki67+	 29902 6311
11725	0	0	Ki67+	 29911 6612
11726	0	0	Ki67+	 29918 6526
11727	0	0	Ki67+	 29951 6352
11728	0	0	Ki67+	 29983 6251
11729	0	0	Ki67+	 30087 6089
11730	0	0	Ki67+	 30106 6162
11731	0	0	Ki67+	 30128 6284
11732	0	0	Ki67+	 30130 6390
11733	0	0	Ki67+	 30150 6221
11734	0	0	Ki67+	 30159 6196
11735	0	0	Ki67+	 30282 6479
11736	0	0	Ki67+	 30291 6456
11737	0	0	Ki67+	 30366 6224
11738	0	0	Ki67+	 30373 6200
11739	0	0	Ki67+	 30390 6526
11740	0	0	Ki67+	 30397 6514
11741	0	0	Ki67+	 30405 6478
11742	0	0	Ki67+	 30417 6241
11743	0	0	Ki67+	 30420 6488
11744	0	0	Ki67+	 29645 7227
11745	0	0	Ki67+	 29664 7068
11746	0	0	Ki67+	 29672 6696
11747	0	0	Ki67+	 29698 6790
11748	0	0	Ki67+	 29711 6746
11749	0	0	Ki67+	 29715 6934
11750	0	0	Ki67+	 29730 6950
11751	0	0	Ki67+	 29732 6933
11752	0	0	Ki67+	 29733 7194
11753	0	0	Ki67+	 29742 7307
11754	0	0	Ki67+	 29752 7295
11755	0	0	Ki67+	 29759 6849
11756	0	0	Ki67+	 29759 6896
11757	0	0	Ki67+	 29766 6800
11758	0	0	Ki67+	 29767 7215
11759	0	0	Ki67+	 29771 7196
11760	0	0	Ki67+	 29789 7262
11761	0	0	Ki67+	 29790 7144
11762	0	0	Ki67+	 29795 7341
11763	0	0	Ki67+	 29797 6855
11764	0	0	Ki67+	 29844 7282
11765	0	0	Ki67+	 29868 6629
11766	0	0	Ki67+	 29869 7273
11767	0	0	Ki67+	 29875 7200
11768	0	0	Ki67+	 29941 6675
11769	0	0	Ki67+	 29982 6819
11770	0	0	Ki67+	 30017 6723
11771	0	0	Ki67+	 30125 7016
11772	0	0	Ki67+	 30125 7136
11773	0	0	Ki67+	 30135 6917
11774	0	0	Ki67+	 30147 7027
11775	0	0	Ki67+	 30150 7063
11776	0	0	Ki67+	 30156 7171
11777	0	0	Ki67+	 30162 7122
11778	0	0	Ki67+	 30163 7020
11779	0	0	Ki67+	 30164 6994
11780	0	0	Ki67+	 30189 7199
11781	0	0	Ki67+	 30253 7050
11782	0	0	Ki67+	 30292 6952
11783	0	0	Ki67+	 30308 7184
11784	0	0	Ki67+	 30320 7047
11785	0	0	Ki67+	 30348 6984
11786	0	0	Ki67+	 30364 7101
11787	0	0	Ki67+	 30367 6665
11788	0	0	Ki67+	 30420 7090
11789	0	0	Ki67+	 29716 7493
11790	0	0	Ki67+	 29767 7556
11791	0	0	Ki67+	 29795 7432
11792	0	0	Ki67+	 30041 7863
11793	0	0	Ki67+	 30290 7938
11794	0	0	Ki67+	 29647 8719
11795	0	0	Ki67+	 29773 8743
11796	0	0	Ki67+	 30050 8394
11797	0	0	Ki67+	 30113 8275
11798	0	0	Ki67+	 30150 8288
11799	0	0	Ki67+	 30238 8775
11800	0	0	Ki67+	 30372 8738
11801	0	0	Ki67+	 30404 8454
11802	0	0	Ki67+	 29910 9047
11803	0	0	Ki67+	 29974 9758
11804	0	0	Ki67+	 30083 9426
11805	0	0	Ki67+	 30100 9592
11806	0	0	Ki67+	 30114 9597
11807	0	0	Ki67+	 30371 9815
11808	0	0	Ki67+	 30409 9124
11809	0	0	Ki67+	 30067 10294
11810	0	0	Ki67+	 30205 10203
11811	0	0	Ki67+	 29955 11635
11812	0	0	Ki67+	 29991 11469
11813	0	0	Ki67+	 30089 11904
11814	0	0	Ki67+	 30253 12077
11815	0	0	Ki67+	 29990 12751
11816	0	0	Ki67+	 29831 13492
11817	0	0	Ki67+	 30035 13130
11818	0	0	Ki67+	 30355 13561
11819	0	0	Ki67+	 30356 13579
11820	0	0	Ki67+	 30365 13611
11821	0	0	Ki67+	 30368 13404
11822	0	0	Ki67+	 29891 14069
11823	0	0	Ki67+	 29949 14123
11824	0	0	Ki67+	 29963 14211
11825	0	0	Ki67+	 30152 14081
11826	0	0	Ki67+	 30161 14058
11827	0	0	Ki67+	 30312 13954
11828	0	0	Ki67+	 30316 13976
11829	0	0	Ki67+	 30340 14266
11830	0	0	Ki67+	 29739 14729
11831	0	0	Ki67+	 29791 14997
11832	0	0	Ki67+	 30167 15559
11833	0	0	Ki67+	 30322 16146
11834	0	0	Ki67+	 30119 16332
11835	0	0	Ki67+	 29672 17278
11836	0	0	Ki67+	 29695 17630
11837	0	0	Ki67+	 30005 17873
11838	0	0	Ki67+	 30026 17902
11839	0	0	Ki67+	 30064 18088
11840	0	0	Ki67+	 30095 17903
11841	0	0	Ki67+	 30098 17915
11842	0	0	Ki67+	 30207 18202
11843	0	0	Ki67+	 30301 18196
11844	0	0	Ki67+	 30375 17986
11845	0	0	Ki67+	 30390 18544
11846	0	0	Ki67+	 30180 19003
11847	0	0	Ki67+	 30188 18811
11848	0	0	Ki67+	 30189 18833
11849	0	0	Ki67+	 30237 18650
11850	0	0	Ki67+	 30241 18987
11851	0	0	Ki67+	 30303 19418
11852	0	0	Ki67+	 30335 18946
11853	0	0	Ki67+	 30339 18845
11854	0	0	Ki67+	 30340 19132
11855	0	0	Ki67+	 30352 18900
11856	0	0	Ki67+	 30411 19026
11857	0	0	Ki67+	 30021 19948
11858	0	0	Ki67+	 29856 20854
11859	0	0	Ki67+	 30346 20705
11860	0	0	Ki67+	 29671 21170
11861	0	0	Ki67+	 29693 21079
11862	0	0	Ki67+	 30022 21422
11863	0	0	Ki67+	 29737 22480
11864	0	0	Ki67+	 30012 22395
11865	0	0	Ki67+	 30163 22340
11866	0	0	Ki67+	 29886 23332
11867	0	0	Ki67+	 30276 22626
11868	0	0	Ki67+	 29912 24000
11869	0	0	Ki67+	 29957 23950
11870	0	0	Ki67+	 30001 23927
11871	0	0	Ki67+	 30020 24008
11872	0	0	Ki67+	 30029 23969
11873	0	0	Ki67+	 30033 23907
11874	0	0	Ki67+	 30036 23837
11875	0	0	Ki67+	 30041 23889
11876	0	0	Ki67+	 30081 23827
11877	0	0	Ki67+	 30311 23942
11878	0	0	Ki67+	 30388 23698
11879	0	0	Ki67+	 29821 24753
11880	0	0	Ki67+	 29859 24791
11881	0	0	Ki67+	 29870 24772
11882	0	0	Ki67+	 29879 24748
11883	0	0	Ki67+	 29880 24798
11884	0	0	Ki67+	 29907 24752
11885	0	0	Ki67+	 29919 24408
11886	0	0	Ki67+	 30464 2953
11887	0	0	Ki67+	 30486 3287
11888	0	0	Ki67+	 30537 2954
11889	0	0	Ki67+	 30589 2855
11890	0	0	Ki67+	 30640 2877
11891	0	0	Ki67+	 30652 3364
11892	0	0	Ki67+	 30661 2750
11893	0	0	Ki67+	 30868 3163
11894	0	0	Ki67+	 30931 3066
11895	0	0	Ki67+	 30950 3075
11896	0	0	Ki67+	 30999 2862
11897	0	0	Ki67+	 31002 3104
11898	0	0	Ki67+	 31032 2884
11899	0	0	Ki67+	 31060 2889
11900	0	0	Ki67+	 31146 2882
11901	0	0	Ki67+	 30494 3864
11902	0	0	Ki67+	 30512 3823
11903	0	0	Ki67+	 30683 3557
11904	0	0	Ki67+	 30750 4025
11905	0	0	Ki67+	 30765 3469
11906	0	0	Ki67+	 30789 3481
11907	0	0	Ki67+	 30822 3931
11908	0	0	Ki67+	 30860 3465
11909	0	0	Ki67+	 30913 3427
11910	0	0	Ki67+	 30920 3706
11911	0	0	Ki67+	 30939 3987
11912	0	0	Ki67+	 30954 3727
11913	0	0	Ki67+	 30955 3952
11914	0	0	Ki67+	 30967 4084
11915	0	0	Ki67+	 30971 4053
11916	0	0	Ki67+	 30973 3582
11917	0	0	Ki67+	 30984 4202
11918	0	0	Ki67+	 31021 3457
11919	0	0	Ki67+	 31021 3607
11920	0	0	Ki67+	 31022 4010
11921	0	0	Ki67+	 31023 3536
11922	0	0	Ki67+	 31028 3630
11923	0	0	Ki67+	 31043 3474
11924	0	0	Ki67+	 31084 4029
11925	0	0	Ki67+	 31102 3960
11926	0	0	Ki67+	 31171 3992
11927	0	0	Ki67+	 31207 3932
11928	0	0	Ki67+	 31221 4208
11929	0	0	Ki67+	 31223 3963
11930	0	0	Ki67+	 30438 4939
11931	0	0	Ki67+	 30470 4863
11932	0	0	Ki67+	 30521 4939
11933	0	0	Ki67+	 30522 4699
11934	0	0	Ki67+	 30534 4416
11935	0	0	Ki67+	 30549 4381
11936	0	0	Ki67+	 30569 4602
11937	0	0	Ki67+	 30584 4449
11938	0	0	Ki67+	 30586 5017
11939	0	0	Ki67+	 30603 4448
11940	0	0	Ki67+	 30603 4973
11941	0	0	Ki67+	 30691 4796
11942	0	0	Ki67+	 30695 4747
11943	0	0	Ki67+	 30725 4750
11944	0	0	Ki67+	 30799 4462
11945	0	0	Ki67+	 30809 4467
11946	0	0	Ki67+	 30856 4423
11947	0	0	Ki67+	 30906 4822
11948	0	0	Ki67+	 30917 4427
11949	0	0	Ki67+	 30920 4445
11950	0	0	Ki67+	 30922 4464
11951	0	0	Ki67+	 30924 4828
11952	0	0	Ki67+	 30941 4306
11953	0	0	Ki67+	 31003 4996
11954	0	0	Ki67+	 31008 4487
11955	0	0	Ki67+	 31011 4510
11956	0	0	Ki67+	 31018 4883
11957	0	0	Ki67+	 31030 4869
11958	0	0	Ki67+	 31044 4911
11959	0	0	Ki67+	 31065 4920
11960	0	0	Ki67+	 31088 4942
11961	0	0	Ki67+	 30525 5450
11962	0	0	Ki67+	 30549 5622
11963	0	0	Ki67+	 30553 5270
11964	0	0	Ki67+	 30574 5584
11965	0	0	Ki67+	 30612 5055
11966	0	0	Ki67+	 30619 5622
11967	0	0	Ki67+	 30706 5148
11968	0	0	Ki67+	 30480 6190
11969	0	0	Ki67+	 30493 6164
11970	0	0	Ki67+	 30507 6268
11971	0	0	Ki67+	 30590 6220
11972	0	0	Ki67+	 30590 6250
11973	0	0	Ki67+	 30659 6368
11974	0	0	Ki67+	 30922 6152
11975	0	0	Ki67+	 30923 6112
11976	0	0	Ki67+	 30955 6222
11977	0	0	Ki67+	 31201 6066
11978	0	0	Ki67+	 31202 6050
11979	0	0	Ki67+	 31215 6332
11980	0	0	Ki67+	 30530 6695
11981	0	0	Ki67+	 30567 6694
11982	0	0	Ki67+	 30822 7217
11983	0	0	Ki67+	 30840 6837
11984	0	0	Ki67+	 30846 7236
11985	0	0	Ki67+	 30858 7275
11986	0	0	Ki67+	 30884 6718
11987	0	0	Ki67+	 30895 6866
11988	0	0	Ki67+	 30898 6925
11989	0	0	Ki67+	 30947 6810
11990	0	0	Ki67+	 31003 7298
11991	0	0	Ki67+	 31183 6909
11992	0	0	Ki67+	 30434 7916
11993	0	0	Ki67+	 30463 7895
11994	0	0	Ki67+	 30531 7947
11995	0	0	Ki67+	 30555 8180
11996	0	0	Ki67+	 30861 9164
11997	0	0	Ki67+	 30603 10605
11998	0	0	Ki67+	 30617 10618
11999	0	0	Ki67+	 30977 10765
12000	0	0	Ki67+	 31070 11129
12001	0	0	Ki67+	 31208 10969
12002	0	0	Ki67+	 30599 12068
12003	0	0	Ki67+	 30605 12086
12004	0	0	Ki67+	 30632 12169
12005	0	0	Ki67+	 30726 11680
12006	0	0	Ki67+	 30615 12341
12007	0	0	Ki67+	 31129 12578
12008	0	0	Ki67+	 30554 13860
12009	0	0	Ki67+	 30800 13904
12010	0	0	Ki67+	 31213 15005
12011	0	0	Ki67+	 31104 16003
12012	0	0	Ki67+	 31105 15977
12013	0	0	Ki67+	 30619 16549
12014	0	0	Ki67+	 30631 16482
12015	0	0	Ki67+	 30838 16681
12016	0	0	Ki67+	 30877 16878
12017	0	0	Ki67+	 31130 16482
12018	0	0	Ki67+	 31145 16406
12019	0	0	Ki67+	 30787 17272
12020	0	0	Ki67+	 30835 17584
12021	0	0	Ki67+	 30835 17602
12022	0	0	Ki67+	 30722 18059
12023	0	0	Ki67+	 30838 18309
12024	0	0	Ki67+	 30842 18270
12025	0	0	Ki67+	 30843 18171
12026	0	0	Ki67+	 30859 18241
12027	0	0	Ki67+	 30863 18555
12028	0	0	Ki67+	 30875 18208
12029	0	0	Ki67+	 30903 18265
12030	0	0	Ki67+	 30929 18233
12031	0	0	Ki67+	 30948 18453
12032	0	0	Ki67+	 30965 18352
12033	0	0	Ki67+	 30969 18111
12034	0	0	Ki67+	 31132 18247
12035	0	0	Ki67+	 30724 19286
12036	0	0	Ki67+	 30759 18993
12037	0	0	Ki67+	 30820 19024
12038	0	0	Ki67+	 30909 18715
12039	0	0	Ki67+	 30911 18675
12040	0	0	Ki67+	 30960 18939
12041	0	0	Ki67+	 30980 18896
12042	0	0	Ki67+	 30549 19583
12043	0	0	Ki67+	 30619 19584
12044	0	0	Ki67+	 30680 19567
12045	0	0	Ki67+	 30965 19707
12046	0	0	Ki67+	 30989 19716
12047	0	0	Ki67+	 31007 19896
12048	0	0	Ki67+	 31037 19967
12049	0	0	Ki67+	 31051 19955
12050	0	0	Ki67+	 31062 19918
12051	0	0	Ki67+	 30569 21112
12052	0	0	Ki67+	 30774 21406
12053	0	0	Ki67+	 30968 22600
12054	0	0	Ki67+	 30999 22422
12055	0	0	Ki67+	 30689 22880
12056	0	0	Ki67+	 30733 23332
12057	0	0	Ki67+	 30794 23318
12058	0	0	Ki67+	 30898 22859
12059	0	0	Ki67+	 30529 23592
12060	0	0	Ki67+	 30580 23717
12061	0	0	Ki67+	 31321 2900
12062	0	0	Ki67+	 31369 2822
12063	0	0	Ki67+	 31381 2706
12064	0	0	Ki67+	 31428 2776
12065	0	0	Ki67+	 31627 2749
12066	0	0	Ki67+	 31654 2729
12067	0	0	Ki67+	 31660 2686
12068	0	0	Ki67+	 31686 2673
12069	0	0	Ki67+	 31691 3104
12070	0	0	Ki67+	 31695 3078
12071	0	0	Ki67+	 31700 2721
12072	0	0	Ki67+	 31737 2743
12073	0	0	Ki67+	 31235 3915
12074	0	0	Ki67+	 31260 3888
12075	0	0	Ki67+	 31308 3863
12076	0	0	Ki67+	 31330 3676
12077	0	0	Ki67+	 31353 4039
12078	0	0	Ki67+	 31376 4081
12079	0	0	Ki67+	 31447 4053
12080	0	0	Ki67+	 31456 4031
12081	0	0	Ki67+	 31466 4053
12082	0	0	Ki67+	 31477 4112
12083	0	0	Ki67+	 31496 4105
12084	0	0	Ki67+	 31580 3807
12085	0	0	Ki67+	 31295 4338
12086	0	0	Ki67+	 31670 4277
12087	0	0	Ki67+	 31676 4984
12088	0	0	Ki67+	 31681 5000
12089	0	0	Ki67+	 31689 4232
12090	0	0	Ki67+	 31797 4249
12091	0	0	Ki67+	 31972 4831
12092	0	0	Ki67+	 31349 5127
12093	0	0	Ki67+	 31388 5731
12094	0	0	Ki67+	 31420 5316
12095	0	0	Ki67+	 31527 5522
12096	0	0	Ki67+	 31555 5669
12097	0	0	Ki67+	 31731 5694
12098	0	0	Ki67+	 31937 5820
12099	0	0	Ki67+	 31233 6228
12100	0	0	Ki67+	 31274 6258
12101	0	0	Ki67+	 31336 6427
12102	0	0	Ki67+	 31360 6413
12103	0	0	Ki67+	 31834 6527
12104	0	0	Ki67+	 31933 6440
12105	0	0	Ki67+	 31980 6507
12106	0	0	Ki67+	 31391 6739
12107	0	0	Ki67+	 31422 7422
12108	0	0	Ki67+	 31500 7413
12109	0	0	Ki67+	 31337 7481
12110	0	0	Ki67+	 31377 7473
12111	0	0	Ki67+	 31533 9847
12112	0	0	Ki67+	 31344 10771
12113	0	0	Ki67+	 31412 11355
12114	0	0	Ki67+	 31430 12195
12115	0	0	Ki67+	 31894 12094
12116	0	0	Ki67+	 31933 12037
12117	0	0	Ki67+	 31946 11925
12118	0	0	Ki67+	 31345 12456
12119	0	0	Ki67+	 31444 12227
12120	0	0	Ki67+	 31536 12534
12121	0	0	Ki67+	 31562 12563
12122	0	0	Ki67+	 31577 12552
12123	0	0	Ki67+	 31579 12412
12124	0	0	Ki67+	 31600 13771
12125	0	0	Ki67+	 31732 13756
12126	0	0	Ki67+	 31503 14577
12127	0	0	Ki67+	 31522 15361
12128	0	0	Ki67+	 31526 15190
12129	0	0	Ki67+	 31530 14655
12130	0	0	Ki67+	 31653 14657
12131	0	0	Ki67+	 31535 15525
12132	0	0	Ki67+	 31873 15847
12133	0	0	Ki67+	 31987 16215
12134	0	0	Ki67+	 32025 15823
12135	0	0	Ki67+	 31451 17310
12136	0	0	Ki67+	 31494 17658
12137	0	0	Ki67+	 31527 17294
12138	0	0	Ki67+	 31607 17413
12139	0	0	Ki67+	 31538 18389
12140	0	0	Ki67+	 31544 18372
12141	0	0	Ki67+	 31705 18230
12142	0	0	Ki67+	 31323 18840
12143	0	0	Ki67+	 31365 19322
12144	0	0	Ki67+	 31589 19133
12145	0	0	Ki67+	 31600 19107
12146	0	0	Ki67+	 31640 18841
12147	0	0	Ki67+	 31395 19775
12148	0	0	Ki67+	 31686 20215
12149	0	0	Ki67+	 31663 20327
12150	0	0	Ki67+	 31673 20270
12151	0	0	Ki67+	 31677 20291
12152	0	0	Ki67+	 31680 20340
12153	0	0	Ki67+	 31682 20231
12154	0	0	Ki67+	 32440 3295
12155	0	0	Ki67+	 32494 3361
12156	0	0	Ki67+	 32544 3408
12157	0	0	Ki67+	 32559 3415
12158	0	0	Ki67+	 32587 3403
12159	0	0	Ki67+	 32824 3364
12160	0	0	Ki67+	 32452 3461
12161	0	0	Ki67+	 32459 3442
12162	0	0	Ki67+	 32298 4573
12163	0	0	Ki67+	 32432 4522
12164	0	0	Ki67+	 32453 4542
12165	0	0	Ki67+	 32037 6474
12166	0	0	Ki67+	 32042 6361
12167	0	0	Ki67+	 32228 6003
12168	0	0	Ki67+	 32328 6109
12169	0	0	Ki67+	 32405 6270
12170	0	0	Ki67+	 32433 6130
12171	0	0	Ki67+	 32099 7252
12172	0	0	Ki67+	 32123 7272
12173	0	0	Ki67+	 32264 7418
12174	0	0	Ki67+	 32055 7548
12175	0	0	Ki67+	 32202 7586
12176	0	0	Ki67+	 32037 9642
12177	0	0	Ki67+	 32087 9255
12178	0	0	Ki67+	 32072 10632
12179	0	0	Ki67+	 32378 11213
12180	0	0	Ki67+	 32409 11209
12181	0	0	Ki67+	 32226 11881
12182	0	0	Ki67+	 32240 11819
12183	0	0	Ki67+	 32245 11844
12184	0	0	Ki67+	 32261 11861
12185	0	0	Ki67+	 32528 11731
12186	0	0	Ki67+	 32808 11650
12187	0	0	Ki67+	 32130 12539
12188	0	0	Ki67+	 32144 12498
12189	0	0	Ki67+	 32150 12451
12190	0	0	Ki67+	 32170 12653
12191	0	0	Ki67+	 32346 12607
12192	0	0	Ki67+	 32403 12661
12193	0	0	Ki67+	 32416 12771
12194	0	0	Ki67+	 32434 12722
12195	0	0	Ki67+	 32451 12728
12196	0	0	Ki67+	 32464 12745
12197	0	0	Ki67+	 32488 12750
12198	0	0	Ki67+	 32493 12774
12199	0	0	Ki67+	 32527 12848
12200	0	0	Ki67+	 32227 13199
12201	0	0	Ki67+	 32621 13815
12202	0	0	Ki67+	 32706 13749
12203	0	0	Ki67+	 32756 13632
12204	0	0	Ki67+	 32772 13388
12205	0	0	Ki67+	 32090 14137
12206	0	0	Ki67+	 32548 14401
12207	0	0	Ki67+	 32563 14290
12208	0	0	Ki67+	 32572 14263
12209	0	0	Ki67+	 32475 15210
12210	0	0	Ki67+	 32575 15144
12211	0	0	Ki67+	 32579 15194
12212	0	0	Ki67+	 32603 15259
12213	0	0	Ki67+	 32650 15037
12214	0	0	Ki67+	 32651 15164
12215	0	0	Ki67+	 32669 15276
12216	0	0	Ki67+	 32671 15254
12217	0	0	Ki67+	 32709 15125
12218	0	0	Ki67+	 32787 15353
12219	0	0	Ki67+	 32660 15523
12220	0	0	Ki67+	 32672 15458
12221	0	0	Ki67+	 32539 16649
12222	0	0	Ki67+	 32607 16987
12223	0	0	Ki67+	 32447 17190
12224	0	0	Ki67+	 32466 17242
12225	0	0	Ki67+	 32472 17199
12226	0	0	Ki67+	 32725 17136
12227	0	0	Ki67+	 32944 3335
12228	0	0	Ki67+	 32972 3289
12229	0	0	Ki67+	 33071 3242
12230	0	0	Ki67+	 33204 3277
12231	0	0	Ki67+	 33444 3367
12232	0	0	Ki67+	 33452 3388
12233	0	0	Ki67+	 33472 3356
12234	0	0	Ki67+	 33490 3382
12235	0	0	Ki67+	 33504 3360
12236	0	0	Ki67+	 33015 3931
12237	0	0	Ki67+	 33041 3894
12238	0	0	Ki67+	 33054 3962
12239	0	0	Ki67+	 33061 3936
12240	0	0	Ki67+	 33065 3874
12241	0	0	Ki67+	 33078 3877
12242	0	0	Ki67+	 33100 3887
12243	0	0	Ki67+	 33102 3948
12244	0	0	Ki67+	 33105 3907
12245	0	0	Ki67+	 33492 4074
12246	0	0	Ki67+	 33520 4051
12247	0	0	Ki67+	 32999 9525
12248	0	0	Ki67+	 33263 9546
12249	0	0	Ki67+	 33273 9849
12250	0	0	Ki67+	 32978 13761
12251	0	0	Ki67+	 33355 13895
12252	0	0	Ki67+	 33356 13769
12253	0	0	Ki67+	 33360 13849
12254	0	0	Ki67+	 33365 13705
12255	0	0	Ki67+	 33419 13419
12256	0	0	Ki67+	 33421 13598
12257	0	0	Ki67+	 33274 14208
12258	0	0	Ki67+	 33292 14059
12259	0	0	Ki67+	 33297 14193
12260	0	0	Ki67+	 33305 14118
12261	0	0	Ki67+	 32845 15510
12262	0	0	Ki67+	 32872 15341
12263	0	0	Ki67+	 32985 15542
12264	0	0	Ki67+	 32999 15536
12265	0	0	Ki67+	 33417 15205
12266	0	0	Ki67+	 33439 15248
12267	0	0	Ki67+	 33446 15498
12268	0	0	Ki67+	 32974 16351
12269	0	0	Ki67+	 33425 15934
12270	0	0	Ki67+	 32850 17651
12271	0	0	Ki67+	 32890 17641
12272	0	0	Ki67+	 32902 17631
12273	0	0	Ki67+	 33002 17458
12274	0	0	Ki67+	 33482 17479
12275	0	0	Ki67+	 33545 17506
12276	0	0	Ki67+	 34137 3418
12277	0	0	Ki67+	 33845 6139
12278	0	0	Ki67+	 33848 6157
12279	0	0	Ki67+	 34277 10415
12280	0	0	Ki67+	 34333 12698
12281	0	0	Ki67+	 34385 12665
12282	0	0	Ki67+	 33983 13062
12283	0	0	Ki67+	 33888 13607
12284	0	0	Ki67+	 33988 13959
12285	0	0	Ki67+	 34007 14056
12286	0	0	Ki67+	 34029 14105
12287	0	0	Ki67+	 34034 14020
12288	0	0	Ki67+	 34047 14150
12289	0	0	Ki67+	 34051 14048
12290	0	0	Ki67+	 34056 14073
12291	0	0	Ki67+	 34057 14192
12292	0	0	Ki67+	 34264 14357
12293	0	0	Ki67+	 34270 15096
12294	0	0	Ki67+	 34281 14389
12295	0	0	Ki67+	 34328 15101
12296	0	0	Ki67+	 33662 15245
12297	0	0	Ki67+	 33704 15662
12298	0	0	Ki67+	 34273 15315
12299	0	0	Ki67+	 34274 15331
12300	0	0	Ki67+	 34289 15180
12301	0	0	Ki67+	 34310 15375
12302	0	0	Ki67+	 33868 16860
12303	0	0	Ki67+	 33655 18096
12304	0	0	Ki67+	 33913 17625
12305	0	0	Ki67+	 34537 4101
12306	0	0	Ki67+	 34679 3903
12307	0	0	Ki67+	 34693 3799
12308	0	0	Ki67+	 34695 3883
12309	0	0	Ki67+	 34942 4285
12310	0	0	Ki67+	 34942 4305
12311	0	0	Ki67+	 34492 4562
12312	0	0	Ki67+	 34503 4696
12313	0	0	Ki67+	 34529 4680
12314	0	0	Ki67+	 34559 5064
12315	0	0	Ki67+	 34572 5044
12316	0	0	Ki67+	 34575 5012
12317	0	0	Ki67+	 34581 5122
12318	0	0	Ki67+	 34591 5033
12319	0	0	Ki67+	 34600 5022
12320	0	0	Ki67+	 34612 4676
12321	0	0	Ki67+	 34631 4702
12322	0	0	Ki67+	 34637 4677
12323	0	0	Ki67+	 34641 4850
12324	0	0	Ki67+	 34651 4859
12325	0	0	Ki67+	 34674 4681
12326	0	0	Ki67+	 34513 5203
12327	0	0	Ki67+	 34525 5215
12328	0	0	Ki67+	 34531 5204
12329	0	0	Ki67+	 35003 5377
12330	0	0	Ki67+	 35025 5371
12331	0	0	Ki67+	 34519 6699
12332	0	0	Ki67+	 34895 11589
12333	0	0	Ki67+	 35941 11521
12334	0	0	Ki67+	 36391 7701
12335	0	0	Ki67+	 36422 7706
12336	0	0	Ki67+	 36438 7690
12337	0	0	Ki67+	 36488 7711
12338	0	0	Ki67+	 36490 7733
12339	0	0	Ki67+	 36393 7852
12340	0	0	Ki67+	 36411 7857
12341	0	0	Ki67+	 36429 7835
12342	0	0	Ki67+	 36447 7781
12343	0	0	Ki67+	 36472 7777
12344	0	0	Ki67+	 36495 7793
12345	0	0	Ki67+	 36510 7763
12346	0	0	Ki67+	 36540 7787
12347	0	0	Ki67+	 36548 7779
12348	0	0	Ki67+	 36551 7811
12349	0	0	Ki67+	 36551 7829
12350	0	0	Ki67+	 36570 7780
12351	0	0	Ki67+	 36579 7802
12352	0	0	Ki67+	 36589 7772
12353	0	0	Ki67+	 36604 7791
12354	0	0	Ki67+	 36611 7768
12355	0	0	Ki67+	 36629 7837
12356	0	0	Ki67+	 36638 7795
12357	0	0	Ki67+	 36661 7851
12358	0	0	Ki67+	 36667 7822
12359	0	0	Ki67+	 36693 7856
12360	0	0	Ki67+	 36731 7848
12361	0	0	Ki67+	 36744 7897
12362	0	0	Ki67+	 36751 7879
12363	0	0	Ki67+	 36772 7895
12364	0	0	Ki67+	 36774 7871
12365	0	0	CD3+/CD4+	 2623 7954
12366	0	0	CD3+/CD4+	 2688 7792
12367	0	0	CD3+/CD4+	 2851 7753
12368	0	0	CD3+/CD4+	 2878 7752
12369	0	0	CD3+/CD4+	 2933 7622
12370	0	0	CD3+/CD4+	 2941 7656
12371	0	0	CD3+/CD4+	 2943 7762
12372	0	0	CD3+/CD4+	 3027 8014
12373	0	0	CD3+/CD4+	 3157 7716
12374	0	0	CD3+/CD4+	 2509 8506
12375	0	0	CD3+/CD4+	 2561 8811
12376	0	0	CD3+/CD4+	 2563 8727
12377	0	0	CD3+/CD4+	 2642 8342
12378	0	0	CD3+/CD4+	 2646 8923
12379	0	0	CD3+/CD4+	 2649 8938
12380	0	0	CD3+/CD4+	 2698 8863
12381	0	0	CD3+/CD4+	 2707 8944
12382	0	0	CD3+/CD4+	 2708 8912
12383	0	0	CD3+/CD4+	 2712 9022
12384	0	0	CD3+/CD4+	 2728 8848
12385	0	0	CD3+/CD4+	 2783 9006
12386	0	0	CD3+/CD4+	 2801 8889
12387	0	0	CD3+/CD4+	 2804 8827
12388	0	0	CD3+/CD4+	 2807 8851
12389	0	0	CD3+/CD4+	 2834 8493
12390	0	0	CD3+/CD4+	 2844 8735
12391	0	0	CD3+/CD4+	 2864 8284
12392	0	0	CD3+/CD4+	 2931 8825
12393	0	0	CD3+/CD4+	 2988 8955
12394	0	0	CD3+/CD4+	 3008 8752
12395	0	0	CD3+/CD4+	 3199 9003
12396	0	0	CD3+/CD4+	 3205 8745
12397	0	0	CD3+/CD4+	 3211 8449
12398	0	0	CD3+/CD4+	 2897 9167
12399	0	0	CD3+/CD4+	 3198 9143
12400	0	0	CD3+/CD4+	 3199 9093
12401	0	0	CD3+/CD4+	 3727 4485
12402	0	0	CD3+/CD4+	 3796 4589
12403	0	0	CD3+/CD4+	 3876 5128
12404	0	0	CD3+/CD4+	 3895 5649
12405	0	0	CD3+/CD4+	 3946 5300
12406	0	0	CD3+/CD4+	 3944 6180
12407	0	0	CD3+/CD4+	 3861 6808
12408	0	0	CD3+/CD4+	 3963 6964
12409	0	0	CD3+/CD4+	 3234 7883
12410	0	0	CD3+/CD4+	 3394 7729
12411	0	0	CD3+/CD4+	 3503 7831
12412	0	0	CD3+/CD4+	 3592 7857
12413	0	0	CD3+/CD4+	 3767 7663
12414	0	0	CD3+/CD4+	 3864 7937
12415	0	0	CD3+/CD4+	 3257 8941
12416	0	0	CD3+/CD4+	 3261 8490
12417	0	0	CD3+/CD4+	 3278 8356
12418	0	0	CD3+/CD4+	 3391 8493
12419	0	0	CD3+/CD4+	 3502 8892
12420	0	0	CD3+/CD4+	 3743 8519
12421	0	0	CD3+/CD4+	 3307 9186
12422	0	0	CD3+/CD4+	 3513 9092
12423	0	0	CD3+/CD4+	 4335 4278
12424	0	0	CD3+/CD4+	 4430 4699
12425	0	0	CD3+/CD4+	 4556 4093
12426	0	0	CD3+/CD4+	 4573 4793
12427	0	0	CD3+/CD4+	 4608 4193
12428	0	0	CD3+/CD4+	 4727 4794
12429	0	0	CD3+/CD4+	 4735 4741
12430	0	0	CD3+/CD4+	 4176 5325
12431	0	0	CD3+/CD4+	 4186 5252
12432	0	0	CD3+/CD4+	 4217 5400
12433	0	0	CD3+/CD4+	 4304 5614
12434	0	0	CD3+/CD4+	 4328 5135
12435	0	0	CD3+/CD4+	 4367 5466
12436	0	0	CD3+/CD4+	 4380 5299
12437	0	0	CD3+/CD4+	 4387 5502
12438	0	0	CD3+/CD4+	 4428 5126
12439	0	0	CD3+/CD4+	 4473 5411
12440	0	0	CD3+/CD4+	 4550 5159
12441	0	0	CD3+/CD4+	 4552 5100
12442	0	0	CD3+/CD4+	 4586 5312
12443	0	0	CD3+/CD4+	 4591 5275
12444	0	0	CD3+/CD4+	 4595 5304
12445	0	0	CD3+/CD4+	 4676 5082
12446	0	0	CD3+/CD4+	 4681 5252
12447	0	0	CD3+/CD4+	 4712 4999
12448	0	0	CD3+/CD4+	 4070 6052
12449	0	0	CD3+/CD4+	 4089 6058
12450	0	0	CD3+/CD4+	 4310 6478
12451	0	0	CD3+/CD4+	 4390 5758
12452	0	0	CD3+/CD4+	 4399 6065
12453	0	0	CD3+/CD4+	 4456 6364
12454	0	0	CD3+/CD4+	 4478 5798
12455	0	0	CD3+/CD4+	 4603 6290
12456	0	0	CD3+/CD4+	 4621 5978
12457	0	0	CD3+/CD4+	 4660 6246
12458	0	0	CD3+/CD4+	 4675 6001
12459	0	0	CD3+/CD4+	 4712 6349
12460	0	0	CD3+/CD4+	 4725 6445
12461	0	0	CD3+/CD4+	 4741 6420
12462	0	0	CD3+/CD4+	 4763 6426
12463	0	0	CD3+/CD4+	 4778 6073
12464	0	0	CD3+/CD4+	 4801 6178
12465	0	0	CD3+/CD4+	 4805 6450
12466	0	0	CD3+/CD4+	 4037 6659
12467	0	0	CD3+/CD4+	 4047 7127
12468	0	0	CD3+/CD4+	 4051 6670
12469	0	0	CD3+/CD4+	 4079 6557
12470	0	0	CD3+/CD4+	 4184 6735
12471	0	0	CD3+/CD4+	 4212 6983
12472	0	0	CD3+/CD4+	 4219 7202
12473	0	0	CD3+/CD4+	 4297 6514
12474	0	0	CD3+/CD4+	 4378 7243
12475	0	0	CD3+/CD4+	 4489 7070
12476	0	0	CD3+/CD4+	 4531 7238
12477	0	0	CD3+/CD4+	 4555 6568
12478	0	0	CD3+/CD4+	 4556 6653
12479	0	0	CD3+/CD4+	 4574 6851
12480	0	0	CD3+/CD4+	 4607 7135
12481	0	0	CD3+/CD4+	 4745 6923
12482	0	0	CD3+/CD4+	 4756 6525
12483	0	0	CD3+/CD4+	 4762 6499
12484	0	0	CD3+/CD4+	 4798 6525
12485	0	0	CD3+/CD4+	 4075 8029
12486	0	0	CD3+/CD4+	 4129 7568
12487	0	0	CD3+/CD4+	 4277 7515
12488	0	0	CD3+/CD4+	 4277 7533
12489	0	0	CD3+/CD4+	 4301 7462
12490	0	0	CD3+/CD4+	 4306 7434
12491	0	0	CD3+/CD4+	 4352 7376
12492	0	0	CD3+/CD4+	 4678 7516
12493	0	0	CD3+/CD4+	 4712 7650
12494	0	0	CD3+/CD4+	 4760 8392
12495	0	0	CD3+/CD4+	 4473 9152
12496	0	0	CD3+/CD4+	 4577 9299
12497	0	0	CD3+/CD4+	 4590 9218
12498	0	0	CD3+/CD4+	 4766 10769
12499	0	0	CD3+/CD4+	 4783 10829
12500	0	0	CD3+/CD4+	 4784 10713
12501	0	0	CD3+/CD4+	 4890 4466
12502	0	0	CD3+/CD4+	 4938 4509
12503	0	0	CD3+/CD4+	 5078 4214
12504	0	0	CD3+/CD4+	 5105 4143
12505	0	0	CD3+/CD4+	 5341 4811
12506	0	0	CD3+/CD4+	 5425 4473
12507	0	0	CD3+/CD4+	 5477 4437
12508	0	0	CD3+/CD4+	 5572 4424
12509	0	0	CD3+/CD4+	 5586 4443
12510	0	0	CD3+/CD4+	 4878 4987
12511	0	0	CD3+/CD4+	 4880 5137
12512	0	0	CD3+/CD4+	 4957 5212
12513	0	0	CD3+/CD4+	 4976 4972
12514	0	0	CD3+/CD4+	 5041 5241
12515	0	0	CD3+/CD4+	 5447 4936
12516	0	0	CD3+/CD4+	 4946 6259
12517	0	0	CD3+/CD4+	 5094 6245
12518	0	0	CD3+/CD4+	 5111 5798
12519	0	0	CD3+/CD4+	 5338 5691
12520	0	0	CD3+/CD4+	 5448 5846
12521	0	0	CD3+/CD4+	 5611 6474
12522	0	0	CD3+/CD4+	 4842 7240
12523	0	0	CD3+/CD4+	 4849 6932
12524	0	0	CD3+/CD4+	 4866 6884
12525	0	0	CD3+/CD4+	 4914 6564
12526	0	0	CD3+/CD4+	 4929 6506
12527	0	0	CD3+/CD4+	 5068 6660
12528	0	0	CD3+/CD4+	 5080 6889
12529	0	0	CD3+/CD4+	 5094 7076
12530	0	0	CD3+/CD4+	 5107 6617
12531	0	0	CD3+/CD4+	 5171 7158
12532	0	0	CD3+/CD4+	 5198 7173
12533	0	0	CD3+/CD4+	 5216 7233
12534	0	0	CD3+/CD4+	 5217 7210
12535	0	0	CD3+/CD4+	 5249 7249
12536	0	0	CD3+/CD4+	 5272 7256
12537	0	0	CD3+/CD4+	 5278 7266
12538	0	0	CD3+/CD4+	 5341 6627
12539	0	0	CD3+/CD4+	 5363 6793
12540	0	0	CD3+/CD4+	 4840 7425
12541	0	0	CD3+/CD4+	 4840 7496
12542	0	0	CD3+/CD4+	 4852 7490
12543	0	0	CD3+/CD4+	 4870 7482
12544	0	0	CD3+/CD4+	 4895 7405
12545	0	0	CD3+/CD4+	 4919 7497
12546	0	0	CD3+/CD4+	 5067 7334
12547	0	0	CD3+/CD4+	 5121 7402
12548	0	0	CD3+/CD4+	 5204 7402
12549	0	0	CD3+/CD4+	 5338 7430
12550	0	0	CD3+/CD4+	 5370 7447
12551	0	0	CD3+/CD4+	 5435 7418
12552	0	0	CD3+/CD4+	 5497 7490
12553	0	0	CD3+/CD4+	 5599 7336
12554	0	0	CD3+/CD4+	 4834 8498
12555	0	0	CD3+/CD4+	 5020 8861
12556	0	0	CD3+/CD4+	 5349 8661
12557	0	0	CD3+/CD4+	 5355 8832
12558	0	0	CD3+/CD4+	 5428 8786
12559	0	0	CD3+/CD4+	 5620 8817
12560	0	0	CD3+/CD4+	 5089 9334
12561	0	0	CD3+/CD4+	 5571 9381
12562	0	0	CD3+/CD4+	 4945 9791
12563	0	0	CD3+/CD4+	 5023 10398
12564	0	0	CD3+/CD4+	 5083 10444
12565	0	0	CD3+/CD4+	 5126 9954
12566	0	0	CD3+/CD4+	 5178 9988
12567	0	0	CD3+/CD4+	 5296 10028
12568	0	0	CD3+/CD4+	 5300 9999
12569	0	0	CD3+/CD4+	 5614 9953
12570	0	0	CD3+/CD4+	 5617 9963
12571	0	0	CD3+/CD4+	 4887 10719
12572	0	0	CD3+/CD4+	 4945 10754
12573	0	0	CD3+/CD4+	 5072 10658
12574	0	0	CD3+/CD4+	 5740 4402
12575	0	0	CD3+/CD4+	 5831 4398
12576	0	0	CD3+/CD4+	 5891 4281
12577	0	0	CD3+/CD4+	 5992 4158
12578	0	0	CD3+/CD4+	 6229 4359
12579	0	0	CD3+/CD4+	 6375 4096
12580	0	0	CD3+/CD4+	 5811 5575
12581	0	0	CD3+/CD4+	 5839 5424
12582	0	0	CD3+/CD4+	 5962 5505
12583	0	0	CD3+/CD4+	 5972 5179
12584	0	0	CD3+/CD4+	 6271 5606
12585	0	0	CD3+/CD4+	 5675 6445
12586	0	0	CD3+/CD4+	 6390 6453
12587	0	0	CD3+/CD4+	 5823 6491
12588	0	0	CD3+/CD4+	 5825 7263
12589	0	0	CD3+/CD4+	 5977 6694
12590	0	0	CD3+/CD4+	 5988 7235
12591	0	0	CD3+/CD4+	 6092 6568
12592	0	0	CD3+/CD4+	 5802 7555
12593	0	0	CD3+/CD4+	 5863 7346
12594	0	0	CD3+/CD4+	 5951 7912
12595	0	0	CD3+/CD4+	 6357 7449
12596	0	0	CD3+/CD4+	 6393 7482
12597	0	0	CD3+/CD4+	 6394 7452
12598	0	0	CD3+/CD4+	 5702 8820
12599	0	0	CD3+/CD4+	 5725 8813
12600	0	0	CD3+/CD4+	 5738 8810
12601	0	0	CD3+/CD4+	 6031 8176
12602	0	0	CD3+/CD4+	 6056 8331
12603	0	0	CD3+/CD4+	 6264 8405
12604	0	0	CD3+/CD4+	 6264 8831
12605	0	0	CD3+/CD4+	 5738 9604
12606	0	0	CD3+/CD4+	 5813 9554
12607	0	0	CD3+/CD4+	 5822 9637
12608	0	0	CD3+/CD4+	 5856 9526
12609	0	0	CD3+/CD4+	 5871 9541
12610	0	0	CD3+/CD4+	 6202 9041
12611	0	0	CD3+/CD4+	 5694 10067
12612	0	0	CD3+/CD4+	 5778 10026
12613	0	0	CD3+/CD4+	 5970 10072
12614	0	0	CD3+/CD4+	 6217 10005
12615	0	0	CD3+/CD4+	 6237 9924
12616	0	0	CD3+/CD4+	 6338 10023
12617	0	0	CD3+/CD4+	 6353 10003
12618	0	0	CD3+/CD4+	 5953 10667
12619	0	0	CD3+/CD4+	 6210 11042
12620	0	0	CD3+/CD4+	 6310 10760
12621	0	0	CD3+/CD4+	 6332 11032
12622	0	0	CD3+/CD4+	 6065 11653
12623	0	0	CD3+/CD4+	 6353 12064
12624	0	0	CD3+/CD4+	 5858 12301
12625	0	0	CD3+/CD4+	 5908 12747
12626	0	0	CD3+/CD4+	 5915 12324
12627	0	0	CD3+/CD4+	 6005 12304
12628	0	0	CD3+/CD4+	 6250 12316
12629	0	0	CD3+/CD4+	 6299 12234
12630	0	0	CD3+/CD4+	 6353 12245
12631	0	0	CD3+/CD4+	 5888 12942
12632	0	0	CD3+/CD4+	 5987 13122
12633	0	0	CD3+/CD4+	 6024 13174
12634	0	0	CD3+/CD4+	 6026 13146
12635	0	0	CD3+/CD4+	 6043 12945
12636	0	0	CD3+/CD4+	 6085 13050
12637	0	0	CD3+/CD4+	 6131 13236
12638	0	0	CD3+/CD4+	 6368 12930
12639	0	0	CD3+/CD4+	 6007 13882
12640	0	0	CD3+/CD4+	 6018 13906
12641	0	0	CD3+/CD4+	 6044 14350
12642	0	0	CD3+/CD4+	 6089 14445
12643	0	0	CD3+/CD4+	 6168 14083
12644	0	0	CD3+/CD4+	 6213 14075
12645	0	0	CD3+/CD4+	 6290 14136
12646	0	0	CD3+/CD4+	 6064 14495
12647	0	0	CD3+/CD4+	 6146 14673
12648	0	0	CD3+/CD4+	 6167 14604
12649	0	0	CD3+/CD4+	 6344 14599
12650	0	0	CD3+/CD4+	 6422 14593
12651	0	0	CD3+/CD4+	 6191 17192
12652	0	0	CD3+/CD4+	 6241 17002
12653	0	0	CD3+/CD4+	 6329 17087
12654	0	0	CD3+/CD4+	 6211 17987
12655	0	0	CD3+/CD4+	 6650 4498
12656	0	0	CD3+/CD4+	 7091 4074
12657	0	0	CD3+/CD4+	 7205 4037
12658	0	0	CD3+/CD4+	 6575 4926
12659	0	0	CD3+/CD4+	 6820 5157
12660	0	0	CD3+/CD4+	 6849 5135
12661	0	0	CD3+/CD4+	 6535 5675
12662	0	0	CD3+/CD4+	 6644 6185
12663	0	0	CD3+/CD4+	 6672 5595
12664	0	0	CD3+/CD4+	 6691 6041
12665	0	0	CD3+/CD4+	 6699 5927
12666	0	0	CD3+/CD4+	 6861 5837
12667	0	0	CD3+/CD4+	 6903 5565
12668	0	0	CD3+/CD4+	 6936 5929
12669	0	0	CD3+/CD4+	 7058 5809
12670	0	0	CD3+/CD4+	 7079 5987
12671	0	0	CD3+/CD4+	 7172 5570
12672	0	0	CD3+/CD4+	 6491 6400
12673	0	0	CD3+/CD4+	 6498 6376
12674	0	0	CD3+/CD4+	 6669 6255
12675	0	0	CD3+/CD4+	 6778 7027
12676	0	0	CD3+/CD4+	 7128 6449
12677	0	0	CD3+/CD4+	 6440 7372
12678	0	0	CD3+/CD4+	 6453 7486
12679	0	0	CD3+/CD4+	 6469 7830
12680	0	0	CD3+/CD4+	 6589 7569
12681	0	0	CD3+/CD4+	 6608 7324
12682	0	0	CD3+/CD4+	 6662 7449
12683	0	0	CD3+/CD4+	 6727 7785
12684	0	0	CD3+/CD4+	 6758 7535
12685	0	0	CD3+/CD4+	 6769 7405
12686	0	0	CD3+/CD4+	 6789 7519
12687	0	0	CD3+/CD4+	 6885 7396
12688	0	0	CD3+/CD4+	 6944 7116
12689	0	0	CD3+/CD4+	 7034 7523
12690	0	0	CD3+/CD4+	 7126 7208
12691	0	0	CD3+/CD4+	 7143 7645
12692	0	0	CD3+/CD4+	 7204 7800
12693	0	0	CD3+/CD4+	 7055 8267
12694	0	0	CD3+/CD4+	 7156 8469
12695	0	0	CD3+/CD4+	 6634 9110
12696	0	0	CD3+/CD4+	 6707 9015
12697	0	0	CD3+/CD4+	 6752 9014
12698	0	0	CD3+/CD4+	 6957 9095
12699	0	0	CD3+/CD4+	 6964 8780
12700	0	0	CD3+/CD4+	 7006 9435
12701	0	0	CD3+/CD4+	 7028 9108
12702	0	0	CD3+/CD4+	 7040 9131
12703	0	0	CD3+/CD4+	 7111 9292
12704	0	0	CD3+/CD4+	 6505 10031
12705	0	0	CD3+/CD4+	 6668 9897
12706	0	0	CD3+/CD4+	 6702 9724
12707	0	0	CD3+/CD4+	 6719 9890
12708	0	0	CD3+/CD4+	 6817 9922
12709	0	0	CD3+/CD4+	 7085 9845
12710	0	0	CD3+/CD4+	 7151 9782
12711	0	0	CD3+/CD4+	 6462 11001
12712	0	0	CD3+/CD4+	 6524 10794
12713	0	0	CD3+/CD4+	 6867 10506
12714	0	0	CD3+/CD4+	 6882 10515
12715	0	0	CD3+/CD4+	 7147 10807
12716	0	0	CD3+/CD4+	 7177 10990
12717	0	0	CD3+/CD4+	 7210 10861
12718	0	0	CD3+/CD4+	 7223 10933
12719	0	0	CD3+/CD4+	 6598 11210
12720	0	0	CD3+/CD4+	 6645 11755
12721	0	0	CD3+/CD4+	 6739 11206
12722	0	0	CD3+/CD4+	 6857 11721
12723	0	0	CD3+/CD4+	 6537 12244
12724	0	0	CD3+/CD4+	 6565 12089
12725	0	0	CD3+/CD4+	 6572 12238
12726	0	0	CD3+/CD4+	 6576 12250
12727	0	0	CD3+/CD4+	 6449 13126
12728	0	0	CD3+/CD4+	 6532 13073
12729	0	0	CD3+/CD4+	 6595 12985
12730	0	0	CD3+/CD4+	 6691 13056
12731	0	0	CD3+/CD4+	 6718 12921
12732	0	0	CD3+/CD4+	 6737 12906
12733	0	0	CD3+/CD4+	 6779 12859
12734	0	0	CD3+/CD4+	 6779 12984
12735	0	0	CD3+/CD4+	 6802 12846
12736	0	0	CD3+/CD4+	 6902 12867
12737	0	0	CD3+/CD4+	 6965 13424
12738	0	0	CD3+/CD4+	 7143 12930
12739	0	0	CD3+/CD4+	 7177 12952
12740	0	0	CD3+/CD4+	 6821 13781
12741	0	0	CD3+/CD4+	 6924 13471
12742	0	0	CD3+/CD4+	 6936 13568
12743	0	0	CD3+/CD4+	 6967 13457
12744	0	0	CD3+/CD4+	 6893 14783
12745	0	0	CD3+/CD4+	 7069 15296
12746	0	0	CD3+/CD4+	 6933 16576
12747	0	0	CD3+/CD4+	 6956 16053
12748	0	0	CD3+/CD4+	 7073 16136
12749	0	0	CD3+/CD4+	 7196 16167
12750	0	0	CD3+/CD4+	 6492 17366
12751	0	0	CD3+/CD4+	 6579 17250
12752	0	0	CD3+/CD4+	 6650 17223
12753	0	0	CD3+/CD4+	 6716 16671
12754	0	0	CD3+/CD4+	 6851 17422
12755	0	0	CD3+/CD4+	 6999 16758
12756	0	0	CD3+/CD4+	 7023 17218
12757	0	0	CD3+/CD4+	 7026 16717
12758	0	0	CD3+/CD4+	 6489 17956
12759	0	0	CD3+/CD4+	 6494 17457
12760	0	0	CD3+/CD4+	 6506 17801
12761	0	0	CD3+/CD4+	 6514 17519
12762	0	0	CD3+/CD4+	 6532 17829
12763	0	0	CD3+/CD4+	 6578 18073
12764	0	0	CD3+/CD4+	 6592 17736
12765	0	0	CD3+/CD4+	 6602 18039
12766	0	0	CD3+/CD4+	 6608 17690
12767	0	0	CD3+/CD4+	 6615 17752
12768	0	0	CD3+/CD4+	 6710 18210
12769	0	0	CD3+/CD4+	 6719 18224
12770	0	0	CD3+/CD4+	 6989 18011
12771	0	0	CD3+/CD4+	 7019 17971
12772	0	0	CD3+/CD4+	 7050 18092
12773	0	0	CD3+/CD4+	 6466 18345
12774	0	0	CD3+/CD4+	 6511 18384
12775	0	0	CD3+/CD4+	 6515 18272
12776	0	0	CD3+/CD4+	 6532 18346
12777	0	0	CD3+/CD4+	 6567 18453
12778	0	0	CD3+/CD4+	 6597 18254
12779	0	0	CD3+/CD4+	 6597 18414
12780	0	0	CD3+/CD4+	 6651 18306
12781	0	0	CD3+/CD4+	 6739 18369
12782	0	0	CD3+/CD4+	 6755 18603
12783	0	0	CD3+/CD4+	 6761 18258
12784	0	0	CD3+/CD4+	 6777 18368
12785	0	0	CD3+/CD4+	 6819 18600
12786	0	0	CD3+/CD4+	 6960 18758
12787	0	0	CD3+/CD4+	 7034 18526
12788	0	0	CD3+/CD4+	 7035 18777
12789	0	0	CD3+/CD4+	 7161 18945
12790	0	0	CD3+/CD4+	 7187 18399
12791	0	0	CD3+/CD4+	 7219 18965
12792	0	0	CD3+/CD4+	 7230 18571
12793	0	0	CD3+/CD4+	 7643 2464
12794	0	0	CD3+/CD4+	 7687 2426
12795	0	0	CD3+/CD4+	 8022 2231
12796	0	0	CD3+/CD4+	 7542 3404
12797	0	0	CD3+/CD4+	 7548 3467
12798	0	0	CD3+/CD4+	 7551 3502
12799	0	0	CD3+/CD4+	 7557 3580
12800	0	0	CD3+/CD4+	 7633 3113
12801	0	0	CD3+/CD4+	 7858 3446
12802	0	0	CD3+/CD4+	 7601 3973
12803	0	0	CD3+/CD4+	 7621 3689
12804	0	0	CD3+/CD4+	 7677 4063
12805	0	0	CD3+/CD4+	 7836 4195
12806	0	0	CD3+/CD4+	 7838 3870
12807	0	0	CD3+/CD4+	 7333 5212
12808	0	0	CD3+/CD4+	 7437 5205
12809	0	0	CD3+/CD4+	 7521 4512
12810	0	0	CD3+/CD4+	 7529 4520
12811	0	0	CD3+/CD4+	 7582 4904
12812	0	0	CD3+/CD4+	 7584 4739
12813	0	0	CD3+/CD4+	 7602 4453
12814	0	0	CD3+/CD4+	 7669 4559
12815	0	0	CD3+/CD4+	 7699 4730
12816	0	0	CD3+/CD4+	 7710 4735
12817	0	0	CD3+/CD4+	 7736 4960
12818	0	0	CD3+/CD4+	 7784 4739
12819	0	0	CD3+/CD4+	 7810 4835
12820	0	0	CD3+/CD4+	 7820 5144
12821	0	0	CD3+/CD4+	 7838 5058
12822	0	0	CD3+/CD4+	 7852 4970
12823	0	0	CD3+/CD4+	 7259 5795
12824	0	0	CD3+/CD4+	 7470 5415
12825	0	0	CD3+/CD4+	 7510 5412
12826	0	0	CD3+/CD4+	 7659 6008
12827	0	0	CD3+/CD4+	 7933 5955
12828	0	0	CD3+/CD4+	 7942 5900
12829	0	0	CD3+/CD4+	 7977 5664
12830	0	0	CD3+/CD4+	 7978 5515
12831	0	0	CD3+/CD4+	 7992 5648
12832	0	0	CD3+/CD4+	 7286 6800
12833	0	0	CD3+/CD4+	 7614 6491
12834	0	0	CD3+/CD4+	 7765 6062
12835	0	0	CD3+/CD4+	 7790 6085
12836	0	0	CD3+/CD4+	 7252 7505
12837	0	0	CD3+/CD4+	 7403 7457
12838	0	0	CD3+/CD4+	 7447 7492
12839	0	0	CD3+/CD4+	 7506 7386
12840	0	0	CD3+/CD4+	 7521 7094
12841	0	0	CD3+/CD4+	 7612 7162
12842	0	0	CD3+/CD4+	 7660 7119
12843	0	0	CD3+/CD4+	 7673 7206
12844	0	0	CD3+/CD4+	 7699 7023
12845	0	0	CD3+/CD4+	 7818 7180
12846	0	0	CD3+/CD4+	 8004 6876
12847	0	0	CD3+/CD4+	 7324 7707
12848	0	0	CD3+/CD4+	 7352 8292
12849	0	0	CD3+/CD4+	 7440 8012
12850	0	0	CD3+/CD4+	 7649 8064
12851	0	0	CD3+/CD4+	 7718 7880
12852	0	0	CD3+/CD4+	 7861 8079
12853	0	0	CD3+/CD4+	 8000 7954
12854	0	0	CD3+/CD4+	 7437 8835
12855	0	0	CD3+/CD4+	 7558 8505
12856	0	0	CD3+/CD4+	 7675 8913
12857	0	0	CD3+/CD4+	 7885 8818
12858	0	0	CD3+/CD4+	 7472 9380
12859	0	0	CD3+/CD4+	 7508 9819
12860	0	0	CD3+/CD4+	 7575 9817
12861	0	0	CD3+/CD4+	 7653 9819
12862	0	0	CD3+/CD4+	 7961 9479
12863	0	0	CD3+/CD4+	 7503 10722
12864	0	0	CD3+/CD4+	 7659 10573
12865	0	0	CD3+/CD4+	 7764 10542
12866	0	0	CD3+/CD4+	 7859 10070
12867	0	0	CD3+/CD4+	 7748 12157
12868	0	0	CD3+/CD4+	 7966 12246
12869	0	0	CD3+/CD4+	 7334 13032
12870	0	0	CD3+/CD4+	 7419 12877
12871	0	0	CD3+/CD4+	 7452 12916
12872	0	0	CD3+/CD4+	 7562 12901
12873	0	0	CD3+/CD4+	 7625 12726
12874	0	0	CD3+/CD4+	 7629 12609
12875	0	0	CD3+/CD4+	 7736 12513
12876	0	0	CD3+/CD4+	 7748 12669
12877	0	0	CD3+/CD4+	 7805 12716
12878	0	0	CD3+/CD4+	 7477 13388
12879	0	0	CD3+/CD4+	 7545 13644
12880	0	0	CD3+/CD4+	 7570 13932
12881	0	0	CD3+/CD4+	 7590 13789
12882	0	0	CD3+/CD4+	 7684 13831
12883	0	0	CD3+/CD4+	 7728 13315
12884	0	0	CD3+/CD4+	 7752 13342
12885	0	0	CD3+/CD4+	 7762 13748
12886	0	0	CD3+/CD4+	 7809 13723
12887	0	0	CD3+/CD4+	 7891 14022
12888	0	0	CD3+/CD4+	 7947 13709
12889	0	0	CD3+/CD4+	 7990 13683
12890	0	0	CD3+/CD4+	 7954 14049
12891	0	0	CD3+/CD4+	 7275 15266
12892	0	0	CD3+/CD4+	 7566 15503
12893	0	0	CD3+/CD4+	 7700 15246
12894	0	0	CD3+/CD4+	 7280 15877
12895	0	0	CD3+/CD4+	 7364 15940
12896	0	0	CD3+/CD4+	 7536 15806
12897	0	0	CD3+/CD4+	 7600 16311
12898	0	0	CD3+/CD4+	 7832 16148
12899	0	0	CD3+/CD4+	 7894 15986
12900	0	0	CD3+/CD4+	 7267 16541
12901	0	0	CD3+/CD4+	 7267 16570
12902	0	0	CD3+/CD4+	 7268 16974
12903	0	0	CD3+/CD4+	 7418 17184
12904	0	0	CD3+/CD4+	 7663 16739
12905	0	0	CD3+/CD4+	 7990 16454
12906	0	0	CD3+/CD4+	 8023 16493
12907	0	0	CD3+/CD4+	 7235 17945
12908	0	0	CD3+/CD4+	 7237 17803
12909	0	0	CD3+/CD4+	 7339 17889
12910	0	0	CD3+/CD4+	 7377 17724
12911	0	0	CD3+/CD4+	 7440 17849
12912	0	0	CD3+/CD4+	 7441 17950
12913	0	0	CD3+/CD4+	 7445 17916
12914	0	0	CD3+/CD4+	 7446 17602
12915	0	0	CD3+/CD4+	 7471 17998
12916	0	0	CD3+/CD4+	 7499 18005
12917	0	0	CD3+/CD4+	 7514 17646
12918	0	0	CD3+/CD4+	 7529 17820
12919	0	0	CD3+/CD4+	 7544 18030
12920	0	0	CD3+/CD4+	 7572 17583
12921	0	0	CD3+/CD4+	 7583 17975
12922	0	0	CD3+/CD4+	 7590 17536
12923	0	0	CD3+/CD4+	 7595 17327
12924	0	0	CD3+/CD4+	 7595 17722
12925	0	0	CD3+/CD4+	 7608 17578
12926	0	0	CD3+/CD4+	 7634 17451
12927	0	0	CD3+/CD4+	 7634 17472
12928	0	0	CD3+/CD4+	 7699 17556
12929	0	0	CD3+/CD4+	 7722 17449
12930	0	0	CD3+/CD4+	 7731 17442
12931	0	0	CD3+/CD4+	 7751 17612
12932	0	0	CD3+/CD4+	 7918 17968
12933	0	0	CD3+/CD4+	 7316 18451
12934	0	0	CD3+/CD4+	 7363 18303
12935	0	0	CD3+/CD4+	 7363 18390
12936	0	0	CD3+/CD4+	 7429 18206
12937	0	0	CD3+/CD4+	 7456 18687
12938	0	0	CD3+/CD4+	 7479 18089
12939	0	0	CD3+/CD4+	 7525 18422
12940	0	0	CD3+/CD4+	 7534 18755
12941	0	0	CD3+/CD4+	 7612 18515
12942	0	0	CD3+/CD4+	 7619 18656
12943	0	0	CD3+/CD4+	 7699 18670
12944	0	0	CD3+/CD4+	 7930 18817
12945	0	0	CD3+/CD4+	 7312 19222
12946	0	0	CD3+/CD4+	 7357 19135
12947	0	0	CD3+/CD4+	 7367 19161
12948	0	0	CD3+/CD4+	 7431 19034
12949	0	0	CD3+/CD4+	 7437 19484
12950	0	0	CD3+/CD4+	 7443 19289
12951	0	0	CD3+/CD4+	 7447 19244
12952	0	0	CD3+/CD4+	 7464 19044
12953	0	0	CD3+/CD4+	 7522 18949
12954	0	0	CD3+/CD4+	 7534 19005
12955	0	0	CD3+/CD4+	 7606 19302
12956	0	0	CD3+/CD4+	 7719 19415
12957	0	0	CD3+/CD4+	 7730 19583
12958	0	0	CD3+/CD4+	 7733 19312
12959	0	0	CD3+/CD4+	 7849 19223
12960	0	0	CD3+/CD4+	 7907 19561
12961	0	0	CD3+/CD4+	 7935 19593
12962	0	0	CD3+/CD4+	 8004 18976
12963	0	0	CD3+/CD4+	 7646 19676
12964	0	0	CD3+/CD4+	 7813 19776
12965	0	0	CD3+/CD4+	 7898 19672
12966	0	0	CD3+/CD4+	 8260 2377
12967	0	0	CD3+/CD4+	 8485 2536
12968	0	0	CD3+/CD4+	 8653 2463
12969	0	0	CD3+/CD4+	 8059 3083
12970	0	0	CD3+/CD4+	 8112 2763
12971	0	0	CD3+/CD4+	 8131 2749
12972	0	0	CD3+/CD4+	 8324 2944
12973	0	0	CD3+/CD4+	 8330 3103
12974	0	0	CD3+/CD4+	 8372 3094
12975	0	0	CD3+/CD4+	 8765 2803
12976	0	0	CD3+/CD4+	 8063 3760
12977	0	0	CD3+/CD4+	 8166 3858
12978	0	0	CD3+/CD4+	 8271 4011
12979	0	0	CD3+/CD4+	 8315 4095
12980	0	0	CD3+/CD4+	 8317 4037
12981	0	0	CD3+/CD4+	 8503 3540
12982	0	0	CD3+/CD4+	 8634 3802
12983	0	0	CD3+/CD4+	 8754 4043
12984	0	0	CD3+/CD4+	 8777 4324
12985	0	0	CD3+/CD4+	 8350 5315
12986	0	0	CD3+/CD4+	 8387 5300
12987	0	0	CD3+/CD4+	 8428 5396
12988	0	0	CD3+/CD4+	 8442 5404
12989	0	0	CD3+/CD4+	 8447 5727
12990	0	0	CD3+/CD4+	 8453 5707
12991	0	0	CD3+/CD4+	 8469 5701
12992	0	0	CD3+/CD4+	 8712 5141
12993	0	0	CD3+/CD4+	 8758 5121
12994	0	0	CD3+/CD4+	 8824 5730
12995	0	0	CD3+/CD4+	 8135 6042
12996	0	0	CD3+/CD4+	 8205 6002
12997	0	0	CD3+/CD4+	 8242 6264
12998	0	0	CD3+/CD4+	 8268 5934
12999	0	0	CD3+/CD4+	 8323 6267
13000	0	0	CD3+/CD4+	 8362 6084
13001	0	0	CD3+/CD4+	 8470 6296
13002	0	0	CD3+/CD4+	 8481 6298
13003	0	0	CD3+/CD4+	 8097 6887
13004	0	0	CD3+/CD4+	 8119 6861
13005	0	0	CD3+/CD4+	 8130 6876
13006	0	0	CD3+/CD4+	 8229 7185
13007	0	0	CD3+/CD4+	 8247 7172
13008	0	0	CD3+/CD4+	 8361 6967
13009	0	0	CD3+/CD4+	 8446 7389
13010	0	0	CD3+/CD4+	 8589 7171
13011	0	0	CD3+/CD4+	 8683 7154
13012	0	0	CD3+/CD4+	 8705 7350
13013	0	0	CD3+/CD4+	 8772 7226
13014	0	0	CD3+/CD4+	 8812 6736
13015	0	0	CD3+/CD4+	 8107 8030
13016	0	0	CD3+/CD4+	 8218 7820
13017	0	0	CD3+/CD4+	 8328 8137
13018	0	0	CD3+/CD4+	 8409 7707
13019	0	0	CD3+/CD4+	 8604 7638
13020	0	0	CD3+/CD4+	 8658 8146
13021	0	0	CD3+/CD4+	 8773 7747
13022	0	0	CD3+/CD4+	 8804 7713
13023	0	0	CD3+/CD4+	 8808 7631
13024	0	0	CD3+/CD4+	 8697 8308
13025	0	0	CD3+/CD4+	 8775 8798
13026	0	0	CD3+/CD4+	 8079 9072
13027	0	0	CD3+/CD4+	 8147 9091
13028	0	0	CD3+/CD4+	 8377 9635
13029	0	0	CD3+/CD4+	 8609 9562
13030	0	0	CD3+/CD4+	 8639 9351
13031	0	0	CD3+/CD4+	 8654 9721
13032	0	0	CD3+/CD4+	 8153 9985
13033	0	0	CD3+/CD4+	 8168 10437
13034	0	0	CD3+/CD4+	 8179 10538
13035	0	0	CD3+/CD4+	 8638 9885
13036	0	0	CD3+/CD4+	 8654 9890
13037	0	0	CD3+/CD4+	 8820 10570
13038	0	0	CD3+/CD4+	 8450 11187
13039	0	0	CD3+/CD4+	 8627 11453
13040	0	0	CD3+/CD4+	 8034 11617
13041	0	0	CD3+/CD4+	 8084 12197
13042	0	0	CD3+/CD4+	 8352 11862
13043	0	0	CD3+/CD4+	 8366 11862
13044	0	0	CD3+/CD4+	 8076 12649
13045	0	0	CD3+/CD4+	 8098 12768
13046	0	0	CD3+/CD4+	 8329 12705
13047	0	0	CD3+/CD4+	 8541 12688
13048	0	0	CD3+/CD4+	 8728 12535
13049	0	0	CD3+/CD4+	 8772 12621
13050	0	0	CD3+/CD4+	 8786 12677
13051	0	0	CD3+/CD4+	 8037 13826
13052	0	0	CD3+/CD4+	 8690 13774
13053	0	0	CD3+/CD4+	 8183 13911
13054	0	0	CD3+/CD4+	 8401 14627
13055	0	0	CD3+/CD4+	 8783 14126
13056	0	0	CD3+/CD4+	 8404 14996
13057	0	0	CD3+/CD4+	 8478 14892
13058	0	0	CD3+/CD4+	 8298 15696
13059	0	0	CD3+/CD4+	 8299 15540
13060	0	0	CD3+/CD4+	 8486 16084
13061	0	0	CD3+/CD4+	 8626 16070
13062	0	0	CD3+/CD4+	 8198 17005
13063	0	0	CD3+/CD4+	 8208 16562
13064	0	0	CD3+/CD4+	 8294 16870
13065	0	0	CD3+/CD4+	 8323 16683
13066	0	0	CD3+/CD4+	 8330 16674
13067	0	0	CD3+/CD4+	 8634 16362
13068	0	0	CD3+/CD4+	 8097 17298
13069	0	0	CD3+/CD4+	 8148 17327
13070	0	0	CD3+/CD4+	 8177 17184
13071	0	0	CD3+/CD4+	 8193 17670
13072	0	0	CD3+/CD4+	 8380 17729
13073	0	0	CD3+/CD4+	 8538 17469
13074	0	0	CD3+/CD4+	 8556 17254
13075	0	0	CD3+/CD4+	 8575 17250
13076	0	0	CD3+/CD4+	 8609 17128
13077	0	0	CD3+/CD4+	 8634 17726
13078	0	0	CD3+/CD4+	 8788 17815
13079	0	0	CD3+/CD4+	 8820 17606
13080	0	0	CD3+/CD4+	 8256 18034
13081	0	0	CD3+/CD4+	 8471 18485
13082	0	0	CD3+/CD4+	 8625 18608
13083	0	0	CD3+/CD4+	 8667 18548
13084	0	0	CD3+/CD4+	 8708 18158
13085	0	0	CD3+/CD4+	 8630 18787
13086	0	0	CD3+/CD4+	 8829 18955
13087	0	0	CD3+/CD4+	 8052 19986
13088	0	0	CD3+/CD4+	 8102 19602
13089	0	0	CD3+/CD4+	 8125 20027
13090	0	0	CD3+/CD4+	 8163 20026
13091	0	0	CD3+/CD4+	 8181 19991
13092	0	0	CD3+/CD4+	 8203 19847
13093	0	0	CD3+/CD4+	 8243 19926
13094	0	0	CD3+/CD4+	 8263 20255
13095	0	0	CD3+/CD4+	 8369 19858
13096	0	0	CD3+/CD4+	 8386 19643
13097	0	0	CD3+/CD4+	 8435 19963
13098	0	0	CD3+/CD4+	 8443 19811
13099	0	0	CD3+/CD4+	 8445 19592
13100	0	0	CD3+/CD4+	 8445 19891
13101	0	0	CD3+/CD4+	 8513 19741
13102	0	0	CD3+/CD4+	 8583 20050
13103	0	0	CD3+/CD4+	 8651 20235
13104	0	0	CD3+/CD4+	 8739 20085
13105	0	0	CD3+/CD4+	 8745 19980
13106	0	0	CD3+/CD4+	 8751 19560
13107	0	0	CD3+/CD4+	 8796 20207
13108	0	0	CD3+/CD4+	 8428 20285
13109	0	0	CD3+/CD4+	 8455 20384
13110	0	0	CD3+/CD4+	 8546 20413
13111	0	0	CD3+/CD4+	 8723 20312
13112	0	0	CD3+/CD4+	 8764 20301
13113	0	0	CD3+/CD4+	 8809 20407
13114	0	0	CD3+/CD4+	 8828 20276
13115	0	0	CD3+/CD4+	 9251 2221
13116	0	0	CD3+/CD4+	 8975 2765
13117	0	0	CD3+/CD4+	 8976 2860
13118	0	0	CD3+/CD4+	 8979 3102
13119	0	0	CD3+/CD4+	 9022 2848
13120	0	0	CD3+/CD4+	 9032 3079
13121	0	0	CD3+/CD4+	 9362 3356
13122	0	0	CD3+/CD4+	 9505 2832
13123	0	0	CD3+/CD4+	 9533 2748
13124	0	0	CD3+/CD4+	 9576 3122
13125	0	0	CD3+/CD4+	 9579 2968
13126	0	0	CD3+/CD4+	 9603 2806
13127	0	0	CD3+/CD4+	 9609 2882
13128	0	0	CD3+/CD4+	 9004 4105
13129	0	0	CD3+/CD4+	 8953 4530
13130	0	0	CD3+/CD4+	 8989 4520
13131	0	0	CD3+/CD4+	 9050 4706
13132	0	0	CD3+/CD4+	 9060 4410
13133	0	0	CD3+/CD4+	 9070 4288
13134	0	0	CD3+/CD4+	 9089 4330
13135	0	0	CD3+/CD4+	 9422 4355
13136	0	0	CD3+/CD4+	 9439 4602
13137	0	0	CD3+/CD4+	 9447 4421
13138	0	0	CD3+/CD4+	 9461 4594
13139	0	0	CD3+/CD4+	 9540 4533
13140	0	0	CD3+/CD4+	 9584 4723
13141	0	0	CD3+/CD4+	 9601 4745
13142	0	0	CD3+/CD4+	 8833 5722
13143	0	0	CD3+/CD4+	 8838 7013
13144	0	0	CD3+/CD4+	 9620 7288
13145	0	0	CD3+/CD4+	 8855 7640
13146	0	0	CD3+/CD4+	 8871 8300
13147	0	0	CD3+/CD4+	 8953 8329
13148	0	0	CD3+/CD4+	 8963 8548
13149	0	0	CD3+/CD4+	 8968 8430
13150	0	0	CD3+/CD4+	 9198 9035
13151	0	0	CD3+/CD4+	 9235 8771
13152	0	0	CD3+/CD4+	 9270 8495
13153	0	0	CD3+/CD4+	 9483 8544
13154	0	0	CD3+/CD4+	 9488 8426
13155	0	0	CD3+/CD4+	 9519 8584
13156	0	0	CD3+/CD4+	 9521 8566
13157	0	0	CD3+/CD4+	 9530 8390
13158	0	0	CD3+/CD4+	 9532 8565
13159	0	0	CD3+/CD4+	 9539 8406
13160	0	0	CD3+/CD4+	 9557 8531
13161	0	0	CD3+/CD4+	 8967 9123
13162	0	0	CD3+/CD4+	 8992 9129
13163	0	0	CD3+/CD4+	 9095 9090
13164	0	0	CD3+/CD4+	 9149 9614
13165	0	0	CD3+/CD4+	 9198 9116
13166	0	0	CD3+/CD4+	 9248 9217
13167	0	0	CD3+/CD4+	 9443 9496
13168	0	0	CD3+/CD4+	 9509 9592
13169	0	0	CD3+/CD4+	 8872 10073
13170	0	0	CD3+/CD4+	 9215 10016
13171	0	0	CD3+/CD4+	 9382 9927
13172	0	0	CD3+/CD4+	 9530 10007
13173	0	0	CD3+/CD4+	 9055 10724
13174	0	0	CD3+/CD4+	 9312 10846
13175	0	0	CD3+/CD4+	 9329 10855
13176	0	0	CD3+/CD4+	 8916 12216
13177	0	0	CD3+/CD4+	 9286 12221
13178	0	0	CD3+/CD4+	 9482 11631
13179	0	0	CD3+/CD4+	 8893 12565
13180	0	0	CD3+/CD4+	 8901 12574
13181	0	0	CD3+/CD4+	 8902 12305
13182	0	0	CD3+/CD4+	 8923 12552
13183	0	0	CD3+/CD4+	 8962 12637
13184	0	0	CD3+/CD4+	 9155 12687
13185	0	0	CD3+/CD4+	 9156 12676
13186	0	0	CD3+/CD4+	 9253 12676
13187	0	0	CD3+/CD4+	 9361 12589
13188	0	0	CD3+/CD4+	 9505 12548
13189	0	0	CD3+/CD4+	 9027 13104
13190	0	0	CD3+/CD4+	 9083 13766
13191	0	0	CD3+/CD4+	 9436 13772
13192	0	0	CD3+/CD4+	 8956 14654
13193	0	0	CD3+/CD4+	 9119 14631
13194	0	0	CD3+/CD4+	 9342 14446
13195	0	0	CD3+/CD4+	 9619 13882
13196	0	0	CD3+/CD4+	 8953 14906
13197	0	0	CD3+/CD4+	 8972 15334
13198	0	0	CD3+/CD4+	 9285 15200
13199	0	0	CD3+/CD4+	 9518 15227
13200	0	0	CD3+/CD4+	 9066 16007
13201	0	0	CD3+/CD4+	 9083 15980
13202	0	0	CD3+/CD4+	 9179 15879
13203	0	0	CD3+/CD4+	 9188 16173
13204	0	0	CD3+/CD4+	 9247 15832
13205	0	0	CD3+/CD4+	 9283 15760
13206	0	0	CD3+/CD4+	 9305 15932
13207	0	0	CD3+/CD4+	 9337 15735
13208	0	0	CD3+/CD4+	 9361 16126
13209	0	0	CD3+/CD4+	 9372 15711
13210	0	0	CD3+/CD4+	 9470 15530
13211	0	0	CD3+/CD4+	 9504 15732
13212	0	0	CD3+/CD4+	 9630 15574
13213	0	0	CD3+/CD4+	 8926 16619
13214	0	0	CD3+/CD4+	 9389 17013
13215	0	0	CD3+/CD4+	 9371 17757
13216	0	0	CD3+/CD4+	 9378 17727
13217	0	0	CD3+/CD4+	 9620 17799
13218	0	0	CD3+/CD4+	 9233 18102
13219	0	0	CD3+/CD4+	 9234 18601
13220	0	0	CD3+/CD4+	 9237 18114
13221	0	0	CD3+/CD4+	 9491 17956
13222	0	0	CD3+/CD4+	 9513 17888
13223	0	0	CD3+/CD4+	 8983 19380
13224	0	0	CD3+/CD4+	 9023 19019
13225	0	0	CD3+/CD4+	 9024 18779
13226	0	0	CD3+/CD4+	 9277 19093
13227	0	0	CD3+/CD4+	 9365 19024
13228	0	0	CD3+/CD4+	 9414 19157
13229	0	0	CD3+/CD4+	 9620 19070
13230	0	0	CD3+/CD4+	 9630 19254
13231	0	0	CD3+/CD4+	 9631 19149
13232	0	0	CD3+/CD4+	 9095 19762
13233	0	0	CD3+/CD4+	 9207 19907
13234	0	0	CD3+/CD4+	 9232 20105
13235	0	0	CD3+/CD4+	 9529 19616
13236	0	0	CD3+/CD4+	 9549 19693
13237	0	0	CD3+/CD4+	 8991 20299
13238	0	0	CD3+/CD4+	 8997 20406
13239	0	0	CD3+/CD4+	 9169 20781
13240	0	0	CD3+/CD4+	 9211 20495
13241	0	0	CD3+/CD4+	 9238 20432
13242	0	0	CD3+/CD4+	 9296 20494
13243	0	0	CD3+/CD4+	 9323 20779
13244	0	0	CD3+/CD4+	 9340 20757
13245	0	0	CD3+/CD4+	 9351 20761
13246	0	0	CD3+/CD4+	 9352 20460
13247	0	0	CD3+/CD4+	 9618 21315
13248	0	0	CD3+/CD4+	 10002 2010
13249	0	0	CD3+/CD4+	 10136 2812
13250	0	0	CD3+/CD4+	 10151 2813
13251	0	0	CD3+/CD4+	 10186 2786
13252	0	0	CD3+/CD4+	 10431 3323
13253	0	0	CD3+/CD4+	 9714 4029
13254	0	0	CD3+/CD4+	 9722 4270
13255	0	0	CD3+/CD4+	 9858 3935
13256	0	0	CD3+/CD4+	 9955 3645
13257	0	0	CD3+/CD4+	 10070 3856
13258	0	0	CD3+/CD4+	 10159 3611
13259	0	0	CD3+/CD4+	 10164 4043
13260	0	0	CD3+/CD4+	 10254 4134
13261	0	0	CD3+/CD4+	 10260 3711
13262	0	0	CD3+/CD4+	 10264 3677
13263	0	0	CD3+/CD4+	 10306 3898
13264	0	0	CD3+/CD4+	 10418 3769
13265	0	0	CD3+/CD4+	 10428 3780
13266	0	0	CD3+/CD4+	 9750 4698
13267	0	0	CD3+/CD4+	 9763 4559
13268	0	0	CD3+/CD4+	 9831 4681
13269	0	0	CD3+/CD4+	 9997 4667
13270	0	0	CD3+/CD4+	 10125 5021
13271	0	0	CD3+/CD4+	 10194 5105
13272	0	0	CD3+/CD4+	 10285 4454
13273	0	0	CD3+/CD4+	 9698 5213
13274	0	0	CD3+/CD4+	 9844 5285
13275	0	0	CD3+/CD4+	 9903 5222
13276	0	0	CD3+/CD4+	 10107 5397
13277	0	0	CD3+/CD4+	 10118 5316
13278	0	0	CD3+/CD4+	 10121 5340
13279	0	0	CD3+/CD4+	 10222 5215
13280	0	0	CD3+/CD4+	 9755 6645
13281	0	0	CD3+/CD4+	 10061 6536
13282	0	0	CD3+/CD4+	 10092 6495
13283	0	0	CD3+/CD4+	 10194 6392
13284	0	0	CD3+/CD4+	 10227 6486
13285	0	0	CD3+/CD4+	 9639 7181
13286	0	0	CD3+/CD4+	 9751 6768
13287	0	0	CD3+/CD4+	 9766 6773
13288	0	0	CD3+/CD4+	 9823 6978
13289	0	0	CD3+/CD4+	 9850 6957
13290	0	0	CD3+/CD4+	 9859 8002
13291	0	0	CD3+/CD4+	 10121 8210
13292	0	0	CD3+/CD4+	 10192 7749
13293	0	0	CD3+/CD4+	 10194 7572
13294	0	0	CD3+/CD4+	 10217 7715
13295	0	0	CD3+/CD4+	 10314 7592
13296	0	0	CD3+/CD4+	 10368 7635
13297	0	0	CD3+/CD4+	 10401 7785
13298	0	0	CD3+/CD4+	 9658 8719
13299	0	0	CD3+/CD4+	 9680 8483
13300	0	0	CD3+/CD4+	 9737 8340
13301	0	0	CD3+/CD4+	 9814 8363
13302	0	0	CD3+/CD4+	 9878 8678
13303	0	0	CD3+/CD4+	 9930 8881
13304	0	0	CD3+/CD4+	 9943 8866
13305	0	0	CD3+/CD4+	 9949 8655
13306	0	0	CD3+/CD4+	 9984 8593
13307	0	0	CD3+/CD4+	 9989 8616
13308	0	0	CD3+/CD4+	 9994 8601
13309	0	0	CD3+/CD4+	 10022 8527
13310	0	0	CD3+/CD4+	 10140 8372
13311	0	0	CD3+/CD4+	 10215 8946
13312	0	0	CD3+/CD4+	 10235 8948
13313	0	0	CD3+/CD4+	 10238 8550
13314	0	0	CD3+/CD4+	 10274 8661
13315	0	0	CD3+/CD4+	 10319 9023
13316	0	0	CD3+/CD4+	 10344 8443
13317	0	0	CD3+/CD4+	 9848 9853
13318	0	0	CD3+/CD4+	 9955 9661
13319	0	0	CD3+/CD4+	 9965 9726
13320	0	0	CD3+/CD4+	 10024 9537
13321	0	0	CD3+/CD4+	 10127 9487
13322	0	0	CD3+/CD4+	 10299 9293
13323	0	0	CD3+/CD4+	 10391 9752
13324	0	0	CD3+/CD4+	 10013 10002
13325	0	0	CD3+/CD4+	 10054 10226
13326	0	0	CD3+/CD4+	 10186 10662
13327	0	0	CD3+/CD4+	 9637 10908
13328	0	0	CD3+/CD4+	 9812 11349
13329	0	0	CD3+/CD4+	 9912 10886
13330	0	0	CD3+/CD4+	 9931 10906
13331	0	0	CD3+/CD4+	 9933 11209
13332	0	0	CD3+/CD4+	 9954 10916
13333	0	0	CD3+/CD4+	 9958 10862
13334	0	0	CD3+/CD4+	 10005 10831
13335	0	0	CD3+/CD4+	 10034 10798
13336	0	0	CD3+/CD4+	 10233 10986
13337	0	0	CD3+/CD4+	 10272 10967
13338	0	0	CD3+/CD4+	 10376 11028
13339	0	0	CD3+/CD4+	 10410 10999
13340	0	0	CD3+/CD4+	 10398 12060
13341	0	0	CD3+/CD4+	 9780 13992
13342	0	0	CD3+/CD4+	 10189 14379
13343	0	0	CD3+/CD4+	 9911 15260
13344	0	0	CD3+/CD4+	 10010 15970
13345	0	0	CD3+/CD4+	 10061 16039
13346	0	0	CD3+/CD4+	 9867 16682
13347	0	0	CD3+/CD4+	 9880 16670
13348	0	0	CD3+/CD4+	 10160 16982
13349	0	0	CD3+/CD4+	 9633 17801
13350	0	0	CD3+/CD4+	 9634 17782
13351	0	0	CD3+/CD4+	 9700 17641
13352	0	0	CD3+/CD4+	 9796 17500
13353	0	0	CD3+/CD4+	 9912 17304
13354	0	0	CD3+/CD4+	 9951 17241
13355	0	0	CD3+/CD4+	 10304 17904
13356	0	0	CD3+/CD4+	 9724 18490
13357	0	0	CD3+/CD4+	 10038 18596
13358	0	0	CD3+/CD4+	 10110 18232
13359	0	0	CD3+/CD4+	 10232 18136
13360	0	0	CD3+/CD4+	 10400 18475
13361	0	0	CD3+/CD4+	 9658 18904
13362	0	0	CD3+/CD4+	 9692 19392
13363	0	0	CD3+/CD4+	 9779 18965
13364	0	0	CD3+/CD4+	 9930 18976
13365	0	0	CD3+/CD4+	 10162 19207
13366	0	0	CD3+/CD4+	 10232 18754
13367	0	0	CD3+/CD4+	 10307 18786
13368	0	0	CD3+/CD4+	 9963 20031
13369	0	0	CD3+/CD4+	 9972 19723
13370	0	0	CD3+/CD4+	 9979 20063
13371	0	0	CD3+/CD4+	 9671 20518
13372	0	0	CD3+/CD4+	 9682 20532
13373	0	0	CD3+/CD4+	 9744 20418
13374	0	0	CD3+/CD4+	 9765 20600
13375	0	0	CD3+/CD4+	 9858 20369
13376	0	0	CD3+/CD4+	 9912 20374
13377	0	0	CD3+/CD4+	 9922 20527
13378	0	0	CD3+/CD4+	 9969 20608
13379	0	0	CD3+/CD4+	 9983 20589
13380	0	0	CD3+/CD4+	 9985 20496
13381	0	0	CD3+/CD4+	 9988 20743
13382	0	0	CD3+/CD4+	 10001 20733
13383	0	0	CD3+/CD4+	 10013 20620
13384	0	0	CD3+/CD4+	 10038 20504
13385	0	0	CD3+/CD4+	 10043 20340
13386	0	0	CD3+/CD4+	 10057 21028
13387	0	0	CD3+/CD4+	 9636 21376
13388	0	0	CD3+/CD4+	 10175 21651
13389	0	0	CD3+/CD4+	 10260 21655
13390	0	0	CD3+/CD4+	 10389 21814
13391	0	0	CD3+/CD4+	 10396 21914
13392	0	0	CD3+/CD4+	 10408 21398
13393	0	0	CD3+/CD4+	 10416 21426
13394	0	0	CD3+/CD4+	 10667 2548
13395	0	0	CD3+/CD4+	 10674 2533
13396	0	0	CD3+/CD4+	 10681 2513
13397	0	0	CD3+/CD4+	 10685 2535
13398	0	0	CD3+/CD4+	 10454 3431
13399	0	0	CD3+/CD4+	 10554 3577
13400	0	0	CD3+/CD4+	 10582 3211
13401	0	0	CD3+/CD4+	 10528 3818
13402	0	0	CD3+/CD4+	 10537 4096
13403	0	0	CD3+/CD4+	 10618 3781
13404	0	0	CD3+/CD4+	 10922 3928
13405	0	0	CD3+/CD4+	 11058 4262
13406	0	0	CD3+/CD4+	 11204 3871
13407	0	0	CD3+/CD4+	 10529 4659
13408	0	0	CD3+/CD4+	 10984 4578
13409	0	0	CD3+/CD4+	 10491 6798
13410	0	0	CD3+/CD4+	 10681 6671
13411	0	0	CD3+/CD4+	 10683 6247
13412	0	0	CD3+/CD4+	 10697 6717
13413	0	0	CD3+/CD4+	 10717 6832
13414	0	0	CD3+/CD4+	 10982 6248
13415	0	0	CD3+/CD4+	 11068 6326
13416	0	0	CD3+/CD4+	 10539 7615
13417	0	0	CD3+/CD4+	 10744 7088
13418	0	0	CD3+/CD4+	 10793 7584
13419	0	0	CD3+/CD4+	 10989 7372
13420	0	0	CD3+/CD4+	 10999 6990
13421	0	0	CD3+/CD4+	 11014 7008
13422	0	0	CD3+/CD4+	 11081 6913
13423	0	0	CD3+/CD4+	 11087 7279
13424	0	0	CD3+/CD4+	 11147 7626
13425	0	0	CD3+/CD4+	 11199 7309
13426	0	0	CD3+/CD4+	 11224 7310
13427	0	0	CD3+/CD4+	 10508 7906
13428	0	0	CD3+/CD4+	 10663 7747
13429	0	0	CD3+/CD4+	 10722 8218
13430	0	0	CD3+/CD4+	 10759 7958
13431	0	0	CD3+/CD4+	 10879 8373
13432	0	0	CD3+/CD4+	 11040 8129
13433	0	0	CD3+/CD4+	 11163 8401
13434	0	0	CD3+/CD4+	 11177 7731
13435	0	0	CD3+/CD4+	 10438 8953
13436	0	0	CD3+/CD4+	 10785 8704
13437	0	0	CD3+/CD4+	 10937 9179
13438	0	0	CD3+/CD4+	 10483 9660
13439	0	0	CD3+/CD4+	 10522 9816
13440	0	0	CD3+/CD4+	 10600 9529
13441	0	0	CD3+/CD4+	 10682 9665
13442	0	0	CD3+/CD4+	 10787 9638
13443	0	0	CD3+/CD4+	 10469 10599
13444	0	0	CD3+/CD4+	 10642 10655
13445	0	0	CD3+/CD4+	 10699 10612
13446	0	0	CD3+/CD4+	 10719 10647
13447	0	0	CD3+/CD4+	 10743 10689
13448	0	0	CD3+/CD4+	 10767 10730
13449	0	0	CD3+/CD4+	 10863 10155
13450	0	0	CD3+/CD4+	 10942 10393
13451	0	0	CD3+/CD4+	 10952 10098
13452	0	0	CD3+/CD4+	 11019 10612
13453	0	0	CD3+/CD4+	 11069 10621
13454	0	0	CD3+/CD4+	 11126 10402
13455	0	0	CD3+/CD4+	 11140 10113
13456	0	0	CD3+/CD4+	 11141 10357
13457	0	0	CD3+/CD4+	 11186 10624
13458	0	0	CD3+/CD4+	 11211 10384
13459	0	0	CD3+/CD4+	 10481 10958
13460	0	0	CD3+/CD4+	 10565 11078
13461	0	0	CD3+/CD4+	 10690 11077
13462	0	0	CD3+/CD4+	 11119 11573
13463	0	0	CD3+/CD4+	 10980 11735
13464	0	0	CD3+/CD4+	 10987 11747
13465	0	0	CD3+/CD4+	 11152 12454
13466	0	0	CD3+/CD4+	 10753 12772
13467	0	0	CD3+/CD4+	 10900 12965
13468	0	0	CD3+/CD4+	 10980 13738
13469	0	0	CD3+/CD4+	 11023 13904
13470	0	0	CD3+/CD4+	 11111 13587
13471	0	0	CD3+/CD4+	 11121 13688
13472	0	0	CD3+/CD4+	 10537 14263
13473	0	0	CD3+/CD4+	 10618 14567
13474	0	0	CD3+/CD4+	 10867 14766
13475	0	0	CD3+/CD4+	 11218 14819
13476	0	0	CD3+/CD4+	 11223 14232
13477	0	0	CD3+/CD4+	 10647 15529
13478	0	0	CD3+/CD4+	 10740 15369
13479	0	0	CD3+/CD4+	 11120 15629
13480	0	0	CD3+/CD4+	 11167 15615
13481	0	0	CD3+/CD4+	 11173 15643
13482	0	0	CD3+/CD4+	 10613 16208
13483	0	0	CD3+/CD4+	 11116 16489
13484	0	0	CD3+/CD4+	 11140 16440
13485	0	0	CD3+/CD4+	 10936 16768
13486	0	0	CD3+/CD4+	 10953 16632
13487	0	0	CD3+/CD4+	 11050 17213
13488	0	0	CD3+/CD4+	 11176 16697
13489	0	0	CD3+/CD4+	 10818 17731
13490	0	0	CD3+/CD4+	 10992 17825
13491	0	0	CD3+/CD4+	 11228 17602
13492	0	0	CD3+/CD4+	 10447 18771
13493	0	0	CD3+/CD4+	 10631 18564
13494	0	0	CD3+/CD4+	 10662 18538
13495	0	0	CD3+/CD4+	 10532 19313
13496	0	0	CD3+/CD4+	 10504 20220
13497	0	0	CD3+/CD4+	 10531 20222
13498	0	0	CD3+/CD4+	 10661 20419
13499	0	0	CD3+/CD4+	 10683 20424
13500	0	0	CD3+/CD4+	 10467 21192
13501	0	0	CD3+/CD4+	 10934 21243
13502	0	0	CD3+/CD4+	 10944 21295
13503	0	0	CD3+/CD4+	 11093 20847
13504	0	0	CD3+/CD4+	 11163 21183
13505	0	0	CD3+/CD4+	 11188 21051
13506	0	0	CD3+/CD4+	 10489 21477
13507	0	0	CD3+/CD4+	 10507 21588
13508	0	0	CD3+/CD4+	 10510 21491
13509	0	0	CD3+/CD4+	 10549 21378
13510	0	0	CD3+/CD4+	 10554 21335
13511	0	0	CD3+/CD4+	 10708 21822
13512	0	0	CD3+/CD4+	 10727 21831
13513	0	0	CD3+/CD4+	 10776 22049
13514	0	0	CD3+/CD4+	 10801 21420
13515	0	0	CD3+/CD4+	 10993 21908
13516	0	0	CD3+/CD4+	 11053 21309
13517	0	0	CD3+/CD4+	 11067 21653
13518	0	0	CD3+/CD4+	 11073 21908
13519	0	0	CD3+/CD4+	 11229 22409
13520	0	0	CD3+/CD4+	 11508 2816
13521	0	0	CD3+/CD4+	 11559 2666
13522	0	0	CD3+/CD4+	 11793 2615
13523	0	0	CD3+/CD4+	 11818 2765
13524	0	0	CD3+/CD4+	 11877 2637
13525	0	0	CD3+/CD4+	 11943 2652
13526	0	0	CD3+/CD4+	 11970 2601
13527	0	0	CD3+/CD4+	 11363 3040
13528	0	0	CD3+/CD4+	 11419 3650
13529	0	0	CD3+/CD4+	 11438 3699
13530	0	0	CD3+/CD4+	 11530 3736
13531	0	0	CD3+/CD4+	 11646 3524
13532	0	0	CD3+/CD4+	 11252 3979
13533	0	0	CD3+/CD4+	 11289 3971
13534	0	0	CD3+/CD4+	 11364 3771
13535	0	0	CD3+/CD4+	 11387 3835
13536	0	0	CD3+/CD4+	 11566 4399
13537	0	0	CD3+/CD4+	 11580 4157
13538	0	0	CD3+/CD4+	 11589 4491
13539	0	0	CD3+/CD4+	 11626 4136
13540	0	0	CD3+/CD4+	 11721 3776
13541	0	0	CD3+/CD4+	 11876 4538
13542	0	0	CD3+/CD4+	 11249 4625
13543	0	0	CD3+/CD4+	 11285 4925
13544	0	0	CD3+/CD4+	 11403 4690
13545	0	0	CD3+/CD4+	 11553 5014
13546	0	0	CD3+/CD4+	 11698 4824
13547	0	0	CD3+/CD4+	 11754 5019
13548	0	0	CD3+/CD4+	 11819 4585
13549	0	0	CD3+/CD4+	 11857 4838
13550	0	0	CD3+/CD4+	 11922 4945
13551	0	0	CD3+/CD4+	 11246 5780
13552	0	0	CD3+/CD4+	 11285 5900
13553	0	0	CD3+/CD4+	 11365 5680
13554	0	0	CD3+/CD4+	 11666 5854
13555	0	0	CD3+/CD4+	 12007 5742
13556	0	0	CD3+/CD4+	 11493 6710
13557	0	0	CD3+/CD4+	 11518 6711
13558	0	0	CD3+/CD4+	 11537 6780
13559	0	0	CD3+/CD4+	 11680 6695
13560	0	0	CD3+/CD4+	 11691 6734
13561	0	0	CD3+/CD4+	 11282 7468
13562	0	0	CD3+/CD4+	 11290 7698
13563	0	0	CD3+/CD4+	 11421 7284
13564	0	0	CD3+/CD4+	 11575 7707
13565	0	0	CD3+/CD4+	 11777 6992
13566	0	0	CD3+/CD4+	 11795 6979
13567	0	0	CD3+/CD4+	 11809 6970
13568	0	0	CD3+/CD4+	 11366 7762
13569	0	0	CD3+/CD4+	 11513 8459
13570	0	0	CD3+/CD4+	 11596 8034
13571	0	0	CD3+/CD4+	 11244 9230
13572	0	0	CD3+/CD4+	 11288 9249
13573	0	0	CD3+/CD4+	 11355 9274
13574	0	0	CD3+/CD4+	 11441 8829
13575	0	0	CD3+/CD4+	 11937 9342
13576	0	0	CD3+/CD4+	 11514 10115
13577	0	0	CD3+/CD4+	 11580 9704
13578	0	0	CD3+/CD4+	 11589 10042
13579	0	0	CD3+/CD4+	 11603 9725
13580	0	0	CD3+/CD4+	 11633 9762
13581	0	0	CD3+/CD4+	 11634 10053
13582	0	0	CD3+/CD4+	 11708 9814
13583	0	0	CD3+/CD4+	 11727 10134
13584	0	0	CD3+/CD4+	 11758 10046
13585	0	0	CD3+/CD4+	 11763 10105
13586	0	0	CD3+/CD4+	 11776 9532
13587	0	0	CD3+/CD4+	 11805 10116
13588	0	0	CD3+/CD4+	 11833 10102
13589	0	0	CD3+/CD4+	 11836 10113
13590	0	0	CD3+/CD4+	 11854 9619
13591	0	0	CD3+/CD4+	 11864 9772
13592	0	0	CD3+/CD4+	 11884 10106
13593	0	0	CD3+/CD4+	 11907 9438
13594	0	0	CD3+/CD4+	 11913 10139
13595	0	0	CD3+/CD4+	 11914 9346
13596	0	0	CD3+/CD4+	 11926 10104
13597	0	0	CD3+/CD4+	 11947 10135
13598	0	0	CD3+/CD4+	 11949 10105
13599	0	0	CD3+/CD4+	 11957 10089
13600	0	0	CD3+/CD4+	 11958 9536
13601	0	0	CD3+/CD4+	 11962 10048
13602	0	0	CD3+/CD4+	 11964 9346
13603	0	0	CD3+/CD4+	 11980 10045
13604	0	0	CD3+/CD4+	 12006 10039
13605	0	0	CD3+/CD4+	 12011 10135
13606	0	0	CD3+/CD4+	 11241 10885
13607	0	0	CD3+/CD4+	 11256 10464
13608	0	0	CD3+/CD4+	 11273 10423
13609	0	0	CD3+/CD4+	 11274 10875
13610	0	0	CD3+/CD4+	 11277 10336
13611	0	0	CD3+/CD4+	 11289 10321
13612	0	0	CD3+/CD4+	 11292 10506
13613	0	0	CD3+/CD4+	 11308 10798
13614	0	0	CD3+/CD4+	 11347 10286
13615	0	0	CD3+/CD4+	 11365 10871
13616	0	0	CD3+/CD4+	 11390 10697
13617	0	0	CD3+/CD4+	 11445 10647
13618	0	0	CD3+/CD4+	 11477 10262
13619	0	0	CD3+/CD4+	 11540 10210
13620	0	0	CD3+/CD4+	 11566 10205
13621	0	0	CD3+/CD4+	 11574 10347
13622	0	0	CD3+/CD4+	 11580 10696
13623	0	0	CD3+/CD4+	 11582 10272
13624	0	0	CD3+/CD4+	 11591 10167
13625	0	0	CD3+/CD4+	 11594 10699
13626	0	0	CD3+/CD4+	 11624 10170
13627	0	0	CD3+/CD4+	 11635 10208
13628	0	0	CD3+/CD4+	 11657 10247
13629	0	0	CD3+/CD4+	 11672 10211
13630	0	0	CD3+/CD4+	 11686 10757
13631	0	0	CD3+/CD4+	 11690 10210
13632	0	0	CD3+/CD4+	 11707 10214
13633	0	0	CD3+/CD4+	 11716 10201
13634	0	0	CD3+/CD4+	 11743 10276
13635	0	0	CD3+/CD4+	 11745 10470
13636	0	0	CD3+/CD4+	 11748 10175
13637	0	0	CD3+/CD4+	 11759 10467
13638	0	0	CD3+/CD4+	 11765 10165
13639	0	0	CD3+/CD4+	 11772 10542
13640	0	0	CD3+/CD4+	 11777 10495
13641	0	0	CD3+/CD4+	 11779 10587
13642	0	0	CD3+/CD4+	 11784 10205
13643	0	0	CD3+/CD4+	 11793 10158
13644	0	0	CD3+/CD4+	 11793 10544
13645	0	0	CD3+/CD4+	 11798 10919
13646	0	0	CD3+/CD4+	 11805 10610
13647	0	0	CD3+/CD4+	 11811 10224
13648	0	0	CD3+/CD4+	 11813 10203
13649	0	0	CD3+/CD4+	 11813 10462
13650	0	0	CD3+/CD4+	 11838 10156
13651	0	0	CD3+/CD4+	 11838 10758
13652	0	0	CD3+/CD4+	 11848 10204
13653	0	0	CD3+/CD4+	 11863 10164
13654	0	0	CD3+/CD4+	 11864 10525
13655	0	0	CD3+/CD4+	 11868 10226
13656	0	0	CD3+/CD4+	 11896 10171
13657	0	0	CD3+/CD4+	 11897 10238
13658	0	0	CD3+/CD4+	 11900 10195
13659	0	0	CD3+/CD4+	 11907 10159
13660	0	0	CD3+/CD4+	 11932 10822
13661	0	0	CD3+/CD4+	 11945 10299
13662	0	0	CD3+/CD4+	 11963 10837
13663	0	0	CD3+/CD4+	 11970 10369
13664	0	0	CD3+/CD4+	 12001 10272
13665	0	0	CD3+/CD4+	 11330 11013
13666	0	0	CD3+/CD4+	 11373 11081
13667	0	0	CD3+/CD4+	 11453 11244
13668	0	0	CD3+/CD4+	 11465 11297
13669	0	0	CD3+/CD4+	 11521 11257
13670	0	0	CD3+/CD4+	 11803 10947
13671	0	0	CD3+/CD4+	 11906 10990
13672	0	0	CD3+/CD4+	 11953 11076
13673	0	0	CD3+/CD4+	 11963 11153
13674	0	0	CD3+/CD4+	 11263 12144
13675	0	0	CD3+/CD4+	 11352 12344
13676	0	0	CD3+/CD4+	 11364 11759
13677	0	0	CD3+/CD4+	 11450 12421
13678	0	0	CD3+/CD4+	 11592 12362
13679	0	0	CD3+/CD4+	 11607 12049
13680	0	0	CD3+/CD4+	 11617 12217
13681	0	0	CD3+/CD4+	 11640 12398
13682	0	0	CD3+/CD4+	 12005 12319
13683	0	0	CD3+/CD4+	 11806 13343
13684	0	0	CD3+/CD4+	 11931 12885
13685	0	0	CD3+/CD4+	 11279 14092
13686	0	0	CD3+/CD4+	 11434 13969
13687	0	0	CD3+/CD4+	 11440 13774
13688	0	0	CD3+/CD4+	 11602 13700
13689	0	0	CD3+/CD4+	 11619 13460
13690	0	0	CD3+/CD4+	 11666 13407
13691	0	0	CD3+/CD4+	 11671 13390
13692	0	0	CD3+/CD4+	 11709 13983
13693	0	0	CD3+/CD4+	 11493 14651
13694	0	0	CD3+/CD4+	 11733 14399
13695	0	0	CD3+/CD4+	 11949 14371
13696	0	0	CD3+/CD4+	 11526 15254
13697	0	0	CD3+/CD4+	 11564 15165
13698	0	0	CD3+/CD4+	 11622 15182
13699	0	0	CD3+/CD4+	 12030 15015
13700	0	0	CD3+/CD4+	 11362 15890
13701	0	0	CD3+/CD4+	 11426 16791
13702	0	0	CD3+/CD4+	 11499 17336
13703	0	0	CD3+/CD4+	 11520 16828
13704	0	0	CD3+/CD4+	 11680 16553
13705	0	0	CD3+/CD4+	 11284 17571
13706	0	0	CD3+/CD4+	 11298 17542
13707	0	0	CD3+/CD4+	 11367 17507
13708	0	0	CD3+/CD4+	 11617 17689
13709	0	0	CD3+/CD4+	 11937 19716
13710	0	0	CD3+/CD4+	 11492 19970
13711	0	0	CD3+/CD4+	 11515 19979
13712	0	0	CD3+/CD4+	 11719 20456
13713	0	0	CD3+/CD4+	 11729 20043
13714	0	0	CD3+/CD4+	 11885 20014
13715	0	0	CD3+/CD4+	 11910 19963
13716	0	0	CD3+/CD4+	 11253 21009
13717	0	0	CD3+/CD4+	 11269 20828
13718	0	0	CD3+/CD4+	 11292 20808
13719	0	0	CD3+/CD4+	 11328 21071
13720	0	0	CD3+/CD4+	 11350 21158
13721	0	0	CD3+/CD4+	 11379 20674
13722	0	0	CD3+/CD4+	 11511 20674
13723	0	0	CD3+/CD4+	 11523 20695
13724	0	0	CD3+/CD4+	 11553 21138
13725	0	0	CD3+/CD4+	 11600 21084
13726	0	0	CD3+/CD4+	 11653 20810
13727	0	0	CD3+/CD4+	 11780 21163
13728	0	0	CD3+/CD4+	 12002 21235
13729	0	0	CD3+/CD4+	 11310 21842
13730	0	0	CD3+/CD4+	 11467 22025
13731	0	0	CD3+/CD4+	 11258 22183
13732	0	0	CD3+/CD4+	 11462 22531
13733	0	0	CD3+/CD4+	 11617 22520
13734	0	0	CD3+/CD4+	 11617 22653
13735	0	0	CD3+/CD4+	 11634 22688
13736	0	0	CD3+/CD4+	 11690 22642
13737	0	0	CD3+/CD4+	 11696 22662
13738	0	0	CD3+/CD4+	 11706 22568
13739	0	0	CD3+/CD4+	 11726 22336
13740	0	0	CD3+/CD4+	 11749 22527
13741	0	0	CD3+/CD4+	 11867 22648
13742	0	0	CD3+/CD4+	 11885 22653
13743	0	0	CD3+/CD4+	 11892 22308
13744	0	0	CD3+/CD4+	 11977 22679
13745	0	0	CD3+/CD4+	 12009 22528
13746	0	0	CD3+/CD4+	 12329 2127
13747	0	0	CD3+/CD4+	 12342 2138
13748	0	0	CD3+/CD4+	 12438 2165
13749	0	0	CD3+/CD4+	 12449 2146
13750	0	0	CD3+/CD4+	 12608 2162
13751	0	0	CD3+/CD4+	 12671 2216
13752	0	0	CD3+/CD4+	 12689 2271
13753	0	0	CD3+/CD4+	 12081 3823
13754	0	0	CD3+/CD4+	 12235 4274
13755	0	0	CD3+/CD4+	 12319 4221
13756	0	0	CD3+/CD4+	 12346 4384
13757	0	0	CD3+/CD4+	 12468 4322
13758	0	0	CD3+/CD4+	 12483 3840
13759	0	0	CD3+/CD4+	 12511 3834
13760	0	0	CD3+/CD4+	 12522 4071
13761	0	0	CD3+/CD4+	 12660 3935
13762	0	0	CD3+/CD4+	 12716 4040
13763	0	0	CD3+/CD4+	 12577 5152
13764	0	0	CD3+/CD4+	 12776 5199
13765	0	0	CD3+/CD4+	 12099 5601
13766	0	0	CD3+/CD4+	 12226 5773
13767	0	0	CD3+/CD4+	 12372 5787
13768	0	0	CD3+/CD4+	 12380 5948
13769	0	0	CD3+/CD4+	 12392 5939
13770	0	0	CD3+/CD4+	 12434 5871
13771	0	0	CD3+/CD4+	 12578 5939
13772	0	0	CD3+/CD4+	 12227 6854
13773	0	0	CD3+/CD4+	 12235 6837
13774	0	0	CD3+/CD4+	 12266 6573
13775	0	0	CD3+/CD4+	 12280 6781
13776	0	0	CD3+/CD4+	 12373 6847
13777	0	0	CD3+/CD4+	 12717 6836
13778	0	0	CD3+/CD4+	 12768 6553
13779	0	0	CD3+/CD4+	 12234 7355
13780	0	0	CD3+/CD4+	 12367 7336
13781	0	0	CD3+/CD4+	 12384 7018
13782	0	0	CD3+/CD4+	 12558 7569
13783	0	0	CD3+/CD4+	 12720 7145
13784	0	0	CD3+/CD4+	 12808 7009
13785	0	0	CD3+/CD4+	 12038 8380
13786	0	0	CD3+/CD4+	 12286 7855
13787	0	0	CD3+/CD4+	 12303 7835
13788	0	0	CD3+/CD4+	 12406 8213
13789	0	0	CD3+/CD4+	 12589 8344
13790	0	0	CD3+/CD4+	 12593 8402
13791	0	0	CD3+/CD4+	 12681 7869
13792	0	0	CD3+/CD4+	 12123 9262
13793	0	0	CD3+/CD4+	 12138 9276
13794	0	0	CD3+/CD4+	 12220 9251
13795	0	0	CD3+/CD4+	 12264 8574
13796	0	0	CD3+/CD4+	 12268 9252
13797	0	0	CD3+/CD4+	 12283 8575
13798	0	0	CD3+/CD4+	 12312 9000
13799	0	0	CD3+/CD4+	 12333 8801
13800	0	0	CD3+/CD4+	 12367 8993
13801	0	0	CD3+/CD4+	 12395 9016
13802	0	0	CD3+/CD4+	 12396 8703
13803	0	0	CD3+/CD4+	 12411 8890
13804	0	0	CD3+/CD4+	 12505 9130
13805	0	0	CD3+/CD4+	 12511 9240
13806	0	0	CD3+/CD4+	 12565 8895
13807	0	0	CD3+/CD4+	 12597 8981
13808	0	0	CD3+/CD4+	 12702 8501
13809	0	0	CD3+/CD4+	 12713 8868
13810	0	0	CD3+/CD4+	 12040 10036
13811	0	0	CD3+/CD4+	 12057 10028
13812	0	0	CD3+/CD4+	 12076 9888
13813	0	0	CD3+/CD4+	 12086 10004
13814	0	0	CD3+/CD4+	 12089 10022
13815	0	0	CD3+/CD4+	 12120 9449
13816	0	0	CD3+/CD4+	 12126 9492
13817	0	0	CD3+/CD4+	 12229 9864
13818	0	0	CD3+/CD4+	 12235 9454
13819	0	0	CD3+/CD4+	 12236 9395
13820	0	0	CD3+/CD4+	 12291 9921
13821	0	0	CD3+/CD4+	 12297 10000
13822	0	0	CD3+/CD4+	 12329 10016
13823	0	0	CD3+/CD4+	 12334 9994
13824	0	0	CD3+/CD4+	 12350 9793
13825	0	0	CD3+/CD4+	 12351 10020
13826	0	0	CD3+/CD4+	 12363 9963
13827	0	0	CD3+/CD4+	 12375 9346
13828	0	0	CD3+/CD4+	 12378 9640
13829	0	0	CD3+/CD4+	 12384 9972
13830	0	0	CD3+/CD4+	 12411 9920
13831	0	0	CD3+/CD4+	 12414 9637
13832	0	0	CD3+/CD4+	 12424 9979
13833	0	0	CD3+/CD4+	 12425 9991
13834	0	0	CD3+/CD4+	 12432 9921
13835	0	0	CD3+/CD4+	 12440 9718
13836	0	0	CD3+/CD4+	 12463 10003
13837	0	0	CD3+/CD4+	 12469 9333
13838	0	0	CD3+/CD4+	 12490 10030
13839	0	0	CD3+/CD4+	 12497 10010
13840	0	0	CD3+/CD4+	 12499 9987
13841	0	0	CD3+/CD4+	 12501 10000
13842	0	0	CD3+/CD4+	 12538 9964
13843	0	0	CD3+/CD4+	 12545 10008
13844	0	0	CD3+/CD4+	 12546 9925
13845	0	0	CD3+/CD4+	 12558 9457
13846	0	0	CD3+/CD4+	 12564 9778
13847	0	0	CD3+/CD4+	 12566 9711
13848	0	0	CD3+/CD4+	 12566 10055
13849	0	0	CD3+/CD4+	 12572 9859
13850	0	0	CD3+/CD4+	 12572 9977
13851	0	0	CD3+/CD4+	 12577 9588
13852	0	0	CD3+/CD4+	 12578 9601
13853	0	0	CD3+/CD4+	 12581 10062
13854	0	0	CD3+/CD4+	 12599 9605
13855	0	0	CD3+/CD4+	 12611 10024
13856	0	0	CD3+/CD4+	 12614 9821
13857	0	0	CD3+/CD4+	 12620 9958
13858	0	0	CD3+/CD4+	 12625 9498
13859	0	0	CD3+/CD4+	 12627 10000
13860	0	0	CD3+/CD4+	 12639 9849
13861	0	0	CD3+/CD4+	 12644 10034
13862	0	0	CD3+/CD4+	 12647 9769
13863	0	0	CD3+/CD4+	 12658 9988
13864	0	0	CD3+/CD4+	 12665 9978
13865	0	0	CD3+/CD4+	 12668 9486
13866	0	0	CD3+/CD4+	 12675 9698
13867	0	0	CD3+/CD4+	 12692 9686
13868	0	0	CD3+/CD4+	 12693 9990
13869	0	0	CD3+/CD4+	 12710 9701
13870	0	0	CD3+/CD4+	 12712 9743
13871	0	0	CD3+/CD4+	 12713 10029
13872	0	0	CD3+/CD4+	 12729 9754
13873	0	0	CD3+/CD4+	 12748 10023
13874	0	0	CD3+/CD4+	 12750 9631
13875	0	0	CD3+/CD4+	 12754 10076
13876	0	0	CD3+/CD4+	 12768 9973
13877	0	0	CD3+/CD4+	 12768 10092
13878	0	0	CD3+/CD4+	 12770 9786
13879	0	0	CD3+/CD4+	 12772 10004
13880	0	0	CD3+/CD4+	 12773 10024
13881	0	0	CD3+/CD4+	 12777 9340
13882	0	0	CD3+/CD4+	 12785 9839
13883	0	0	CD3+/CD4+	 12796 9614
13884	0	0	CD3+/CD4+	 12815 9343
13885	0	0	CD3+/CD4+	 12825 10046
13886	0	0	CD3+/CD4+	 12828 9796
13887	0	0	CD3+/CD4+	 12043 10277
13888	0	0	CD3+/CD4+	 12059 10326
13889	0	0	CD3+/CD4+	 12061 10865
13890	0	0	CD3+/CD4+	 12066 10098
13891	0	0	CD3+/CD4+	 12072 10265
13892	0	0	CD3+/CD4+	 12080 10321
13893	0	0	CD3+/CD4+	 12086 10211
13894	0	0	CD3+/CD4+	 12094 10123
13895	0	0	CD3+/CD4+	 12120 10281
13896	0	0	CD3+/CD4+	 12141 10236
13897	0	0	CD3+/CD4+	 12144 10167
13898	0	0	CD3+/CD4+	 12157 10333
13899	0	0	CD3+/CD4+	 12177 10227
13900	0	0	CD3+/CD4+	 12190 10248
13901	0	0	CD3+/CD4+	 12211 10149
13902	0	0	CD3+/CD4+	 12250 10237
13903	0	0	CD3+/CD4+	 12266 10235
13904	0	0	CD3+/CD4+	 12281 10233
13905	0	0	CD3+/CD4+	 12283 10106
13906	0	0	CD3+/CD4+	 12310 10234
13907	0	0	CD3+/CD4+	 12316 10214
13908	0	0	CD3+/CD4+	 12349 10102
13909	0	0	CD3+/CD4+	 12363 10705
13910	0	0	CD3+/CD4+	 12381 10245
13911	0	0	CD3+/CD4+	 12383 10135
13912	0	0	CD3+/CD4+	 12386 10718
13913	0	0	CD3+/CD4+	 12397 10222
13914	0	0	CD3+/CD4+	 12423 10155
13915	0	0	CD3+/CD4+	 12423 10316
13916	0	0	CD3+/CD4+	 12443 10766
13917	0	0	CD3+/CD4+	 12455 10773
13918	0	0	CD3+/CD4+	 12465 10716
13919	0	0	CD3+/CD4+	 12470 10319
13920	0	0	CD3+/CD4+	 12474 10894
13921	0	0	CD3+/CD4+	 12479 10343
13922	0	0	CD3+/CD4+	 12501 10104
13923	0	0	CD3+/CD4+	 12516 10332
13924	0	0	CD3+/CD4+	 12532 10861
13925	0	0	CD3+/CD4+	 12560 10861
13926	0	0	CD3+/CD4+	 12568 10850
13927	0	0	CD3+/CD4+	 12618 10879
13928	0	0	CD3+/CD4+	 12620 10199
13929	0	0	CD3+/CD4+	 12646 10693
13930	0	0	CD3+/CD4+	 12669 10359
13931	0	0	CD3+/CD4+	 12673 10683
13932	0	0	CD3+/CD4+	 12675 10849
13933	0	0	CD3+/CD4+	 12685 10417
13934	0	0	CD3+/CD4+	 12690 10857
13935	0	0	CD3+/CD4+	 12734 10491
13936	0	0	CD3+/CD4+	 12748 10454
13937	0	0	CD3+/CD4+	 12773 10726
13938	0	0	CD3+/CD4+	 12786 10373
13939	0	0	CD3+/CD4+	 12787 10489
13940	0	0	CD3+/CD4+	 12047 11041
13941	0	0	CD3+/CD4+	 12060 11005
13942	0	0	CD3+/CD4+	 12141 10935
13943	0	0	CD3+/CD4+	 12143 11485
13944	0	0	CD3+/CD4+	 12179 10942
13945	0	0	CD3+/CD4+	 12222 10978
13946	0	0	CD3+/CD4+	 12487 10917
13947	0	0	CD3+/CD4+	 12517 11161
13948	0	0	CD3+/CD4+	 12569 10914
13949	0	0	CD3+/CD4+	 12587 10932
13950	0	0	CD3+/CD4+	 12606 10929
13951	0	0	CD3+/CD4+	 12664 10909
13952	0	0	CD3+/CD4+	 12709 10969
13953	0	0	CD3+/CD4+	 12780 10948
13954	0	0	CD3+/CD4+	 12804 11137
13955	0	0	CD3+/CD4+	 12808 10961
13956	0	0	CD3+/CD4+	 12817 11044
13957	0	0	CD3+/CD4+	 12820 11271
13958	0	0	CD3+/CD4+	 12821 11147
13959	0	0	CD3+/CD4+	 12828 11005
13960	0	0	CD3+/CD4+	 12831 11313
13961	0	0	CD3+/CD4+	 12195 12277
13962	0	0	CD3+/CD4+	 12132 12673
13963	0	0	CD3+/CD4+	 12249 12957
13964	0	0	CD3+/CD4+	 12610 12571
13965	0	0	CD3+/CD4+	 12085 13835
13966	0	0	CD3+/CD4+	 12098 14892
13967	0	0	CD3+/CD4+	 12144 14763
13968	0	0	CD3+/CD4+	 12320 14676
13969	0	0	CD3+/CD4+	 12439 14147
13970	0	0	CD3+/CD4+	 12497 14644
13971	0	0	CD3+/CD4+	 12537 14204
13972	0	0	CD3+/CD4+	 12573 14665
13973	0	0	CD3+/CD4+	 12648 14608
13974	0	0	CD3+/CD4+	 12690 14855
13975	0	0	CD3+/CD4+	 12104 15502
13976	0	0	CD3+/CD4+	 12605 15313
13977	0	0	CD3+/CD4+	 12672 15273
13978	0	0	CD3+/CD4+	 12264 16460
13979	0	0	CD3+/CD4+	 12524 15759
13980	0	0	CD3+/CD4+	 12688 16187
13981	0	0	CD3+/CD4+	 12769 15899
13982	0	0	CD3+/CD4+	 12053 16593
13983	0	0	CD3+/CD4+	 12078 16792
13984	0	0	CD3+/CD4+	 12224 17232
13985	0	0	CD3+/CD4+	 12253 17233
13986	0	0	CD3+/CD4+	 12471 16992
13987	0	0	CD3+/CD4+	 12784 17293
13988	0	0	CD3+/CD4+	 12134 17645
13989	0	0	CD3+/CD4+	 12741 17730
13990	0	0	CD3+/CD4+	 12747 17858
13991	0	0	CD3+/CD4+	 12774 17899
13992	0	0	CD3+/CD4+	 12814 17867
13993	0	0	CD3+/CD4+	 12366 18602
13994	0	0	CD3+/CD4+	 12377 18806
13995	0	0	CD3+/CD4+	 12559 18106
13996	0	0	CD3+/CD4+	 12637 18220
13997	0	0	CD3+/CD4+	 12663 18210
13998	0	0	CD3+/CD4+	 12687 18127
13999	0	0	CD3+/CD4+	 12223 19425
14000	0	0	CD3+/CD4+	 12232 19166
14001	0	0	CD3+/CD4+	 12662 19286
14002	0	0	CD3+/CD4+	 12134 19722
14003	0	0	CD3+/CD4+	 12073 21100
14004	0	0	CD3+/CD4+	 12156 20698
14005	0	0	CD3+/CD4+	 12311 21277
14006	0	0	CD3+/CD4+	 12485 21163
14007	0	0	CD3+/CD4+	 12109 21880
14008	0	0	CD3+/CD4+	 12142 22010
14009	0	0	CD3+/CD4+	 12233 21449
14010	0	0	CD3+/CD4+	 12250 21340
14011	0	0	CD3+/CD4+	 12332 21897
14012	0	0	CD3+/CD4+	 12639 21838
14013	0	0	CD3+/CD4+	 12072 22198
14014	0	0	CD3+/CD4+	 12072 22630
14015	0	0	CD3+/CD4+	 12147 22457
14016	0	0	CD3+/CD4+	 12370 22683
14017	0	0	CD3+/CD4+	 12394 22693
14018	0	0	CD3+/CD4+	 13026 3875
14019	0	0	CD3+/CD4+	 13081 4055
14020	0	0	CD3+/CD4+	 13262 3786
14021	0	0	CD3+/CD4+	 13267 3806
14022	0	0	CD3+/CD4+	 13291 4245
14023	0	0	CD3+/CD4+	 13322 3836
14024	0	0	CD3+/CD4+	 13336 3703
14025	0	0	CD3+/CD4+	 13345 3786
14026	0	0	CD3+/CD4+	 13463 3653
14027	0	0	CD3+/CD4+	 13487 3699
14028	0	0	CD3+/CD4+	 13490 3661
14029	0	0	CD3+/CD4+	 13520 3894
14030	0	0	CD3+/CD4+	 13610 3633
14031	0	0	CD3+/CD4+	 13626 4004
14032	0	0	CD3+/CD4+	 13060 4346
14033	0	0	CD3+/CD4+	 13119 4268
14034	0	0	CD3+/CD4+	 13193 4873
14035	0	0	CD3+/CD4+	 13278 4257
14036	0	0	CD3+/CD4+	 13517 4848
14037	0	0	CD3+/CD4+	 13530 4519
14038	0	0	CD3+/CD4+	 12919 5728
14039	0	0	CD3+/CD4+	 12956 5713
14040	0	0	CD3+/CD4+	 13019 5497
14041	0	0	CD3+/CD4+	 13112 5255
14042	0	0	CD3+/CD4+	 13173 5422
14043	0	0	CD3+/CD4+	 13314 5278
14044	0	0	CD3+/CD4+	 13326 5386
14045	0	0	CD3+/CD4+	 13336 5452
14046	0	0	CD3+/CD4+	 13486 5065
14047	0	0	CD3+/CD4+	 12912 6652
14048	0	0	CD3+/CD4+	 12840 6711
14049	0	0	CD3+/CD4+	 12845 7154
14050	0	0	CD3+/CD4+	 12984 6715
14051	0	0	CD3+/CD4+	 12992 6730
14052	0	0	CD3+/CD4+	 13289 7426
14053	0	0	CD3+/CD4+	 12922 8131
14054	0	0	CD3+/CD4+	 12956 8142
14055	0	0	CD3+/CD4+	 12958 7891
14056	0	0	CD3+/CD4+	 13081 8072
14057	0	0	CD3+/CD4+	 13115 8132
14058	0	0	CD3+/CD4+	 13165 8008
14059	0	0	CD3+/CD4+	 13217 7873
14060	0	0	CD3+/CD4+	 13271 7595
14061	0	0	CD3+/CD4+	 13317 7711
14062	0	0	CD3+/CD4+	 13391 8188
14063	0	0	CD3+/CD4+	 13394 7519
14064	0	0	CD3+/CD4+	 13485 7989
14065	0	0	CD3+/CD4+	 13547 7989
14066	0	0	CD3+/CD4+	 13577 8126
14067	0	0	CD3+/CD4+	 13625 8060
14068	0	0	CD3+/CD4+	 12935 8299
14069	0	0	CD3+/CD4+	 12935 9021
14070	0	0	CD3+/CD4+	 12988 8587
14071	0	0	CD3+/CD4+	 13047 8454
14072	0	0	CD3+/CD4+	 13192 8698
14073	0	0	CD3+/CD4+	 13197 8294
14074	0	0	CD3+/CD4+	 13259 8283
14075	0	0	CD3+/CD4+	 13262 8295
14076	0	0	CD3+/CD4+	 13278 8276
14077	0	0	CD3+/CD4+	 13307 9049
14078	0	0	CD3+/CD4+	 13322 8986
14079	0	0	CD3+/CD4+	 13341 8459
14080	0	0	CD3+/CD4+	 13353 8297
14081	0	0	CD3+/CD4+	 13370 8775
14082	0	0	CD3+/CD4+	 13459 8888
14083	0	0	CD3+/CD4+	 13560 8480
14084	0	0	CD3+/CD4+	 12884 9201
14085	0	0	CD3+/CD4+	 13003 9648
14086	0	0	CD3+/CD4+	 13037 9659
14087	0	0	CD3+/CD4+	 13100 9551
14088	0	0	CD3+/CD4+	 13163 9820
14089	0	0	CD3+/CD4+	 13206 9641
14090	0	0	CD3+/CD4+	 13213 9724
14091	0	0	CD3+/CD4+	 13304 9726
14092	0	0	CD3+/CD4+	 13309 9692
14093	0	0	CD3+/CD4+	 13340 9726
14094	0	0	CD3+/CD4+	 13388 9267
14095	0	0	CD3+/CD4+	 13406 9275
14096	0	0	CD3+/CD4+	 13406 9738
14097	0	0	CD3+/CD4+	 13449 9688
14098	0	0	CD3+/CD4+	 13452 9249
14099	0	0	CD3+/CD4+	 13468 9706
14100	0	0	CD3+/CD4+	 13470 9244
14101	0	0	CD3+/CD4+	 13487 9787
14102	0	0	CD3+/CD4+	 13589 9553
14103	0	0	CD3+/CD4+	 13595 9825
14104	0	0	CD3+/CD4+	 13621 9696
14105	0	0	CD3+/CD4+	 13622 9754
14106	0	0	CD3+/CD4+	 12834 9966
14107	0	0	CD3+/CD4+	 12868 10032
14108	0	0	CD3+/CD4+	 12884 10069
14109	0	0	CD3+/CD4+	 12891 10434
14110	0	0	CD3+/CD4+	 12893 9877
14111	0	0	CD3+/CD4+	 12896 10142
14112	0	0	CD3+/CD4+	 12899 9975
14113	0	0	CD3+/CD4+	 12899 10120
14114	0	0	CD3+/CD4+	 12901 10006
14115	0	0	CD3+/CD4+	 12905 10148
14116	0	0	CD3+/CD4+	 12906 10452
14117	0	0	CD3+/CD4+	 12908 10424
14118	0	0	CD3+/CD4+	 12913 10114
14119	0	0	CD3+/CD4+	 12918 10225
14120	0	0	CD3+/CD4+	 12928 10479
14121	0	0	CD3+/CD4+	 12932 10522
14122	0	0	CD3+/CD4+	 12934 10344
14123	0	0	CD3+/CD4+	 12944 10102
14124	0	0	CD3+/CD4+	 12944 10120
14125	0	0	CD3+/CD4+	 12947 10225
14126	0	0	CD3+/CD4+	 12955 10176
14127	0	0	CD3+/CD4+	 12958 10497
14128	0	0	CD3+/CD4+	 12959 10433
14129	0	0	CD3+/CD4+	 12964 10129
14130	0	0	CD3+/CD4+	 12969 10279
14131	0	0	CD3+/CD4+	 12971 10196
14132	0	0	CD3+/CD4+	 12978 9990
14133	0	0	CD3+/CD4+	 12979 10309
14134	0	0	CD3+/CD4+	 12983 10038
14135	0	0	CD3+/CD4+	 12983 10213
14136	0	0	CD3+/CD4+	 12983 10249
14137	0	0	CD3+/CD4+	 12986 10549
14138	0	0	CD3+/CD4+	 12989 10598
14139	0	0	CD3+/CD4+	 12995 9894
14140	0	0	CD3+/CD4+	 12995 10368
14141	0	0	CD3+/CD4+	 12997 10385
14142	0	0	CD3+/CD4+	 12997 10638
14143	0	0	CD3+/CD4+	 13007 10620
14144	0	0	CD3+/CD4+	 13012 10234
14145	0	0	CD3+/CD4+	 13012 10494
14146	0	0	CD3+/CD4+	 13013 10556
14147	0	0	CD3+/CD4+	 13014 10304
14148	0	0	CD3+/CD4+	 13017 9943
14149	0	0	CD3+/CD4+	 13027 10371
14150	0	0	CD3+/CD4+	 13029 10000
14151	0	0	CD3+/CD4+	 13029 10203
14152	0	0	CD3+/CD4+	 13029 10319
14153	0	0	CD3+/CD4+	 13033 10224
14154	0	0	CD3+/CD4+	 13040 10396
14155	0	0	CD3+/CD4+	 13044 9934
14156	0	0	CD3+/CD4+	 13047 10251
14157	0	0	CD3+/CD4+	 13049 10136
14158	0	0	CD3+/CD4+	 13052 9954
14159	0	0	CD3+/CD4+	 13053 10196
14160	0	0	CD3+/CD4+	 13058 10441
14161	0	0	CD3+/CD4+	 13061 10297
14162	0	0	CD3+/CD4+	 13065 9950
14163	0	0	CD3+/CD4+	 13069 10317
14164	0	0	CD3+/CD4+	 13070 10046
14165	0	0	CD3+/CD4+	 13070 10240
14166	0	0	CD3+/CD4+	 13075 10339
14167	0	0	CD3+/CD4+	 13075 10412
14168	0	0	CD3+/CD4+	 13076 10548
14169	0	0	CD3+/CD4+	 13077 10253
14170	0	0	CD3+/CD4+	 13077 10475
14171	0	0	CD3+/CD4+	 13082 10432
14172	0	0	CD3+/CD4+	 13087 10636
14173	0	0	CD3+/CD4+	 13089 10389
14174	0	0	CD3+/CD4+	 13093 10276
14175	0	0	CD3+/CD4+	 13093 10444
14176	0	0	CD3+/CD4+	 13095 10609
14177	0	0	CD3+/CD4+	 13096 10375
14178	0	0	CD3+/CD4+	 13101 9985
14179	0	0	CD3+/CD4+	 13102 10074
14180	0	0	CD3+/CD4+	 13103 10293
14181	0	0	CD3+/CD4+	 13107 10611
14182	0	0	CD3+/CD4+	 13108 10424
14183	0	0	CD3+/CD4+	 13110 10452
14184	0	0	CD3+/CD4+	 13112 10266
14185	0	0	CD3+/CD4+	 13114 10488
14186	0	0	CD3+/CD4+	 13115 10349
14187	0	0	CD3+/CD4+	 13122 10260
14188	0	0	CD3+/CD4+	 13123 10564
14189	0	0	CD3+/CD4+	 13124 10519
14190	0	0	CD3+/CD4+	 13125 10289
14191	0	0	CD3+/CD4+	 13126 10594
14192	0	0	CD3+/CD4+	 13126 10648
14193	0	0	CD3+/CD4+	 13129 10435
14194	0	0	CD3+/CD4+	 13132 10388
14195	0	0	CD3+/CD4+	 13134 10585
14196	0	0	CD3+/CD4+	 13138 10625
14197	0	0	CD3+/CD4+	 13143 10421
14198	0	0	CD3+/CD4+	 13145 10479
14199	0	0	CD3+/CD4+	 13148 10444
14200	0	0	CD3+/CD4+	 13148 10561
14201	0	0	CD3+/CD4+	 13152 10298
14202	0	0	CD3+/CD4+	 13155 9984
14203	0	0	CD3+/CD4+	 13155 10619
14204	0	0	CD3+/CD4+	 13156 10608
14205	0	0	CD3+/CD4+	 13158 10572
14206	0	0	CD3+/CD4+	 13162 10330
14207	0	0	CD3+/CD4+	 13170 10467
14208	0	0	CD3+/CD4+	 13175 10515
14209	0	0	CD3+/CD4+	 13176 9995
14210	0	0	CD3+/CD4+	 13180 9878
14211	0	0	CD3+/CD4+	 13180 10475
14212	0	0	CD3+/CD4+	 13181 10506
14213	0	0	CD3+/CD4+	 13188 10323
14214	0	0	CD3+/CD4+	 13188 10406
14215	0	0	CD3+/CD4+	 13189 10305
14216	0	0	CD3+/CD4+	 13190 10522
14217	0	0	CD3+/CD4+	 13191 10651
14218	0	0	CD3+/CD4+	 13197 10598
14219	0	0	CD3+/CD4+	 13198 10355
14220	0	0	CD3+/CD4+	 13199 10577
14221	0	0	CD3+/CD4+	 13204 10319
14222	0	0	CD3+/CD4+	 13204 10381
14223	0	0	CD3+/CD4+	 13206 10475
14224	0	0	CD3+/CD4+	 13207 10368
14225	0	0	CD3+/CD4+	 13207 10617
14226	0	0	CD3+/CD4+	 13209 9910
14227	0	0	CD3+/CD4+	 13209 9989
14228	0	0	CD3+/CD4+	 13209 10644
14229	0	0	CD3+/CD4+	 13215 10440
14230	0	0	CD3+/CD4+	 13225 10534
14231	0	0	CD3+/CD4+	 13237 9901
14232	0	0	CD3+/CD4+	 13241 10592
14233	0	0	CD3+/CD4+	 13243 10400
14234	0	0	CD3+/CD4+	 13245 10432
14235	0	0	CD3+/CD4+	 13246 10652
14236	0	0	CD3+/CD4+	 13247 10558
14237	0	0	CD3+/CD4+	 13249 10446
14238	0	0	CD3+/CD4+	 13254 10372
14239	0	0	CD3+/CD4+	 13254 10620
14240	0	0	CD3+/CD4+	 13256 10301
14241	0	0	CD3+/CD4+	 13256 10491
14242	0	0	CD3+/CD4+	 13257 10386
14243	0	0	CD3+/CD4+	 13258 10411
14244	0	0	CD3+/CD4+	 13260 10586
14245	0	0	CD3+/CD4+	 13270 10652
14246	0	0	CD3+/CD4+	 13278 10591
14247	0	0	CD3+/CD4+	 13282 10619
14248	0	0	CD3+/CD4+	 13283 10059
14249	0	0	CD3+/CD4+	 13288 10146
14250	0	0	CD3+/CD4+	 13288 10363
14251	0	0	CD3+/CD4+	 13291 10238
14252	0	0	CD3+/CD4+	 13295 10394
14253	0	0	CD3+/CD4+	 13297 10280
14254	0	0	CD3+/CD4+	 13301 10070
14255	0	0	CD3+/CD4+	 13313 10632
14256	0	0	CD3+/CD4+	 13314 10344
14257	0	0	CD3+/CD4+	 13322 10384
14258	0	0	CD3+/CD4+	 13322 10466
14259	0	0	CD3+/CD4+	 13324 10324
14260	0	0	CD3+/CD4+	 13326 10603
14261	0	0	CD3+/CD4+	 13326 10652
14262	0	0	CD3+/CD4+	 13330 10434
14263	0	0	CD3+/CD4+	 13333 10411
14264	0	0	CD3+/CD4+	 13350 10582
14265	0	0	CD3+/CD4+	 13354 10207
14266	0	0	CD3+/CD4+	 13354 10253
14267	0	0	CD3+/CD4+	 13354 10273
14268	0	0	CD3+/CD4+	 13355 9935
14269	0	0	CD3+/CD4+	 13355 10242
14270	0	0	CD3+/CD4+	 13358 10097
14271	0	0	CD3+/CD4+	 13360 10611
14272	0	0	CD3+/CD4+	 13365 10414
14273	0	0	CD3+/CD4+	 13366 10431
14274	0	0	CD3+/CD4+	 13378 9912
14275	0	0	CD3+/CD4+	 13383 10344
14276	0	0	CD3+/CD4+	 13385 10278
14277	0	0	CD3+/CD4+	 13389 10527
14278	0	0	CD3+/CD4+	 13390 9898
14279	0	0	CD3+/CD4+	 13398 10560
14280	0	0	CD3+/CD4+	 13403 10275
14281	0	0	CD3+/CD4+	 13411 10322
14282	0	0	CD3+/CD4+	 13413 10307
14283	0	0	CD3+/CD4+	 13414 10602
14284	0	0	CD3+/CD4+	 13416 10199
14285	0	0	CD3+/CD4+	 13418 10366
14286	0	0	CD3+/CD4+	 13418 10446
14287	0	0	CD3+/CD4+	 13418 10529
14288	0	0	CD3+/CD4+	 13422 9926
14289	0	0	CD3+/CD4+	 13423 10550
14290	0	0	CD3+/CD4+	 13426 10583
14291	0	0	CD3+/CD4+	 13428 10351
14292	0	0	CD3+/CD4+	 13429 10623
14293	0	0	CD3+/CD4+	 13432 10293
14294	0	0	CD3+/CD4+	 13435 10305
14295	0	0	CD3+/CD4+	 13441 10272
14296	0	0	CD3+/CD4+	 13441 10620
14297	0	0	CD3+/CD4+	 13444 10347
14298	0	0	CD3+/CD4+	 13448 10642
14299	0	0	CD3+/CD4+	 13452 10435
14300	0	0	CD3+/CD4+	 13452 10621
14301	0	0	CD3+/CD4+	 13453 10532
14302	0	0	CD3+/CD4+	 13459 10324
14303	0	0	CD3+/CD4+	 13459 10357
14304	0	0	CD3+/CD4+	 13461 10408
14305	0	0	CD3+/CD4+	 13463 10295
14306	0	0	CD3+/CD4+	 13471 10494
14307	0	0	CD3+/CD4+	 13475 10476
14308	0	0	CD3+/CD4+	 13478 10379
14309	0	0	CD3+/CD4+	 13481 10544
14310	0	0	CD3+/CD4+	 13483 10515
14311	0	0	CD3+/CD4+	 13486 10584
14312	0	0	CD3+/CD4+	 13502 10338
14313	0	0	CD3+/CD4+	 13504 10611
14314	0	0	CD3+/CD4+	 13509 9865
14315	0	0	CD3+/CD4+	 13512 10624
14316	0	0	CD3+/CD4+	 13519 10506
14317	0	0	CD3+/CD4+	 13520 10564
14318	0	0	CD3+/CD4+	 13523 10424
14319	0	0	CD3+/CD4+	 13524 10488
14320	0	0	CD3+/CD4+	 13530 10148
14321	0	0	CD3+/CD4+	 13531 10323
14322	0	0	CD3+/CD4+	 13541 10363
14323	0	0	CD3+/CD4+	 13546 10623
14324	0	0	CD3+/CD4+	 13549 10529
14325	0	0	CD3+/CD4+	 13549 10544
14326	0	0	CD3+/CD4+	 13551 10639
14327	0	0	CD3+/CD4+	 13555 10131
14328	0	0	CD3+/CD4+	 13577 10605
14329	0	0	CD3+/CD4+	 13579 10636
14330	0	0	CD3+/CD4+	 13595 10617
14331	0	0	CD3+/CD4+	 13604 9874
14332	0	0	CD3+/CD4+	 13607 10631
14333	0	0	CD3+/CD4+	 13616 10649
14334	0	0	CD3+/CD4+	 13621 9882
14335	0	0	CD3+/CD4+	 13621 9898
14336	0	0	CD3+/CD4+	 12840 10977
14337	0	0	CD3+/CD4+	 12849 11113
14338	0	0	CD3+/CD4+	 12856 10995
14339	0	0	CD3+/CD4+	 12864 10664
14340	0	0	CD3+/CD4+	 12869 11125
14341	0	0	CD3+/CD4+	 12869 11287
14342	0	0	CD3+/CD4+	 12872 11065
14343	0	0	CD3+/CD4+	 12874 11013
14344	0	0	CD3+/CD4+	 12875 11092
14345	0	0	CD3+/CD4+	 12876 10917
14346	0	0	CD3+/CD4+	 12891 11110
14347	0	0	CD3+/CD4+	 12895 11144
14348	0	0	CD3+/CD4+	 12895 11193
14349	0	0	CD3+/CD4+	 12897 11077
14350	0	0	CD3+/CD4+	 12898 11122
14351	0	0	CD3+/CD4+	 12903 11245
14352	0	0	CD3+/CD4+	 12912 11205
14353	0	0	CD3+/CD4+	 12914 11056
14354	0	0	CD3+/CD4+	 12914 11154
14355	0	0	CD3+/CD4+	 12916 11123
14356	0	0	CD3+/CD4+	 12919 11140
14357	0	0	CD3+/CD4+	 12919 11285
14358	0	0	CD3+/CD4+	 12921 11084
14359	0	0	CD3+/CD4+	 12930 11048
14360	0	0	CD3+/CD4+	 12932 11109
14361	0	0	CD3+/CD4+	 12937 11138
14362	0	0	CD3+/CD4+	 12937 11174
14363	0	0	CD3+/CD4+	 12951 11067
14364	0	0	CD3+/CD4+	 12952 11294
14365	0	0	CD3+/CD4+	 12956 11229
14366	0	0	CD3+/CD4+	 12960 10835
14367	0	0	CD3+/CD4+	 12964 11350
14368	0	0	CD3+/CD4+	 12965 10863
14369	0	0	CD3+/CD4+	 12968 11111
14370	0	0	CD3+/CD4+	 12972 11147
14371	0	0	CD3+/CD4+	 12979 10973
14372	0	0	CD3+/CD4+	 12981 11115
14373	0	0	CD3+/CD4+	 12982 11071
14374	0	0	CD3+/CD4+	 12983 11149
[truncated: 280,290 more chars]
