# Supplementary material for: Data-Driven Discovery of Immune Contexture Biomarkers
Source: Front Oncol. 2018 Dec 18;8:627. doi: 10.3389/fonc.2018.00627 (PMC6305402; doi:10.3389/fonc.2018.00627)
Supplement: Data Sheet 5.zip — MSI/MSS dataset, part 3/3. [file Data_Sheet_5.zip › MSIMSSDataset/89902_ImageObjects.txt]

barcode_target	F16-000136-1 [5 channels]
barcode_origin	0
workflow_target	CD8-CD3-CD4-Ki67-DAPI_generic.wsa 
workflow_target_version	 build f14999727a346af05f524693b44526002539cc76, workflows f149997 2016-05-23 with local changes
workflow_origin	0
workflow_origin_version	0
iH	29680
iW	70016
user	txdsapps
hostname	RPZMB000020

1	0	0	Ki67+	 1784 13718
2	0	0	Ki67+	 1788 13745
3	0	0	Ki67+	 1801 13752
4	0	0	Ki67+	 1804 13732
5	0	0	Ki67+	 1807 13721
6	0	0	Ki67+	 1815 13754
7	0	0	Ki67+	 1834 13716
8	0	0	Ki67+	 1835 13664
9	0	0	Ki67+	 1853 13663
10	0	0	Ki67+	 1853 13681
11	0	0	Ki67+	 1877 13610
12	0	0	Ki67+	 1920 13727
13	0	0	Ki67+	 1924 13597
14	0	0	Ki67+	 1938 13648
15	0	0	Ki67+	 1948 13743
16	0	0	Ki67+	 1959 13308
17	0	0	Ki67+	 1960 13285
18	0	0	Ki67+	 1969 13257
19	0	0	Ki67+	 1983 13265
20	0	0	Ki67+	 1989 13705
21	0	0	Ki67+	 1991 13330
22	0	0	Ki67+	 1991 13663
23	0	0	Ki67+	 1992 13303
24	0	0	Ki67+	 2002 13729
25	0	0	Ki67+	 2004 13346
26	0	0	Ki67+	 2007 13265
27	0	0	Ki67+	 2017 13244
28	0	0	Ki67+	 2019 13408
29	0	0	Ki67+	 2023 13376
30	0	0	Ki67+	 2032 13406
31	0	0	Ki67+	 2033 13323
32	0	0	Ki67+	 2036 13078
33	0	0	Ki67+	 2036 13281
34	0	0	Ki67+	 2037 13228
35	0	0	Ki67+	 2052 13417
36	0	0	Ki67+	 2059 13018
37	0	0	Ki67+	 2064 13408
38	0	0	Ki67+	 2072 13384
39	0	0	Ki67+	 2082 13439
40	0	0	Ki67+	 2086 13249
41	0	0	Ki67+	 2086 13404
42	0	0	Ki67+	 2090 13261
43	0	0	Ki67+	 2099 13413
44	0	0	Ki67+	 2103 13298
45	0	0	Ki67+	 2112 13372
46	0	0	Ki67+	 2113 13418
47	0	0	Ki67+	 2118 13505
48	0	0	Ki67+	 2121 13520
49	0	0	Ki67+	 2122 13319
50	0	0	Ki67+	 2124 13438
51	0	0	Ki67+	 2126 13068
52	0	0	Ki67+	 2126 13477
53	0	0	Ki67+	 2127 13414
54	0	0	Ki67+	 2133 13430
55	0	0	Ki67+	 2136 13535
56	0	0	Ki67+	 2145 13579
57	0	0	Ki67+	 2148 13514
58	0	0	Ki67+	 2151 13456
59	0	0	Ki67+	 2152 13051
60	0	0	Ki67+	 2152 13425
61	0	0	Ki67+	 2154 13529
62	0	0	Ki67+	 2155 13597
63	0	0	Ki67+	 2156 13022
64	0	0	Ki67+	 2156 13563
65	0	0	Ki67+	 2160 13485
66	0	0	Ki67+	 2173 13074
67	0	0	Ki67+	 2173 13491
68	0	0	Ki67+	 2173 13595
69	0	0	Ki67+	 2175 13462
70	0	0	Ki67+	 2175 13542
71	0	0	Ki67+	 1482 14471
72	0	0	Ki67+	 1497 14473
73	0	0	Ki67+	 1502 14439
74	0	0	Ki67+	 1508 14512
75	0	0	Ki67+	 1510 14397
76	0	0	Ki67+	 1516 14541
77	0	0	Ki67+	 1518 14424
78	0	0	Ki67+	 1519 14504
79	0	0	Ki67+	 1526 14450
80	0	0	Ki67+	 1527 14359
81	0	0	Ki67+	 1532 14337
82	0	0	Ki67+	 1534 14544
83	0	0	Ki67+	 1538 14522
84	0	0	Ki67+	 1544 14352
85	0	0	Ki67+	 1552 14502
86	0	0	Ki67+	 1562 14464
87	0	0	Ki67+	 1596 14295
88	0	0	Ki67+	 1611 14323
89	0	0	Ki67+	 1614 14309
90	0	0	Ki67+	 1632 14346
91	0	0	Ki67+	 1632 14447
92	0	0	Ki67+	 1633 14401
93	0	0	Ki67+	 1644 14388
94	0	0	Ki67+	 1645 14467
95	0	0	Ki67+	 1646 14312
96	0	0	Ki67+	 1653 14502
97	0	0	Ki67+	 1655 14440
98	0	0	Ki67+	 1657 14452
99	0	0	Ki67+	 1658 14395
100	0	0	Ki67+	 1658 14408
101	0	0	Ki67+	 1660 14353
102	0	0	Ki67+	 1666 14321
103	0	0	Ki67+	 1672 14538
104	0	0	Ki67+	 1673 14407
105	0	0	Ki67+	 1678 14367
106	0	0	Ki67+	 1682 14461
107	0	0	Ki67+	 1685 14494
108	0	0	Ki67+	 1688 14434
109	0	0	Ki67+	 1701 14530
110	0	0	Ki67+	 1704 14457
111	0	0	Ki67+	 1709 14473
112	0	0	Ki67+	 1714 14047
113	0	0	Ki67+	 1716 14432
114	0	0	Ki67+	 1718 14551
115	0	0	Ki67+	 1729 14513
116	0	0	Ki67+	 1738 14529
117	0	0	Ki67+	 1741 13834
118	0	0	Ki67+	 1749 14445
119	0	0	Ki67+	 1751 14033
120	0	0	Ki67+	 1753 14081
121	0	0	Ki67+	 1759 13975
122	0	0	Ki67+	 1770 14515
123	0	0	Ki67+	 1771 14190
124	0	0	Ki67+	 1772 13997
125	0	0	Ki67+	 1772 14115
126	0	0	Ki67+	 1776 13952
127	0	0	Ki67+	 1777 13925
128	0	0	Ki67+	 1777 14499
129	0	0	Ki67+	 1779 14101
130	0	0	Ki67+	 1779 14204
131	0	0	Ki67+	 1780 13875
132	0	0	Ki67+	 1780 14036
133	0	0	Ki67+	 1783 14060
134	0	0	Ki67+	 1787 13783
135	0	0	Ki67+	 1787 14250
136	0	0	Ki67+	 1788 13818
137	0	0	Ki67+	 1788 14090
138	0	0	Ki67+	 1794 13768
139	0	0	Ki67+	 1794 13999
140	0	0	Ki67+	 1797 13951
141	0	0	Ki67+	 1798 14366
142	0	0	Ki67+	 1799 13980
143	0	0	Ki67+	 1799 14173
144	0	0	Ki67+	 1800 13791
145	0	0	Ki67+	 1800 14269
146	0	0	Ki67+	 1802 13911
147	0	0	Ki67+	 1803 13846
148	0	0	Ki67+	 1803 13899
149	0	0	Ki67+	 1806 14077
150	0	0	Ki67+	 1806 14194
151	0	0	Ki67+	 1809 14005
152	0	0	Ki67+	 1809 14122
153	0	0	Ki67+	 1809 14263
154	0	0	Ki67+	 1812 14228
155	0	0	Ki67+	 1813 14369
156	0	0	Ki67+	 1815 13954
157	0	0	Ki67+	 1817 14050
158	0	0	Ki67+	 1820 13855
159	0	0	Ki67+	 1820 13912
160	0	0	Ki67+	 1820 14005
161	0	0	Ki67+	 1823 13780
162	0	0	Ki67+	 1823 14152
163	0	0	Ki67+	 1827 14098
164	0	0	Ki67+	 1828 14074
165	0	0	Ki67+	 1830 13887
166	0	0	Ki67+	 1831 14178
167	0	0	Ki67+	 1832 14032
168	0	0	Ki67+	 1832 14262
169	0	0	Ki67+	 1834 13914
170	0	0	Ki67+	 1840 13790
171	0	0	Ki67+	 1841 13862
172	0	0	Ki67+	 1841 14298
173	0	0	Ki67+	 1843 14210
174	0	0	Ki67+	 1847 14188
175	0	0	Ki67+	 1853 14009
176	0	0	Ki67+	 1853 14133
177	0	0	Ki67+	 1854 14092
178	0	0	Ki67+	 1855 14237
179	0	0	Ki67+	 1856 13795
180	0	0	Ki67+	 1856 14166
181	0	0	Ki67+	 1858 14287
182	0	0	Ki67+	 1860 14253
183	0	0	Ki67+	 1864 14067
184	0	0	Ki67+	 1868 14312
185	0	0	Ki67+	 1870 14203
186	0	0	Ki67+	 1872 14146
187	0	0	Ki67+	 1878 14085
188	0	0	Ki67+	 1878 14158
189	0	0	Ki67+	 1886 14096
190	0	0	Ki67+	 1886 14122
191	0	0	Ki67+	 1888 14334
192	0	0	Ki67+	 1894 14261
193	0	0	Ki67+	 1895 14176
194	0	0	Ki67+	 1895 14250
195	0	0	Ki67+	 1896 14309
196	0	0	Ki67+	 1903 14115
197	0	0	Ki67+	 1910 14104
198	0	0	Ki67+	 1919 14144
199	0	0	Ki67+	 1920 14213
200	0	0	Ki67+	 1923 14281
201	0	0	Ki67+	 1923 14307
202	0	0	Ki67+	 1927 13767
203	0	0	Ki67+	 1928 14153
204	0	0	Ki67+	 1929 13822
205	0	0	Ki67+	 1931 13793
206	0	0	Ki67+	 1931 14185
207	0	0	Ki67+	 1938 14123
208	0	0	Ki67+	 1939 14240
209	0	0	Ki67+	 1940 14294
210	0	0	Ki67+	 1943 13856
211	0	0	Ki67+	 1947 13778
212	0	0	Ki67+	 1948 14145
213	0	0	Ki67+	 1950 14179
214	0	0	Ki67+	 1952 13842
215	0	0	Ki67+	 1954 14265
216	0	0	Ki67+	 1955 13886
217	0	0	Ki67+	 1958 14157
218	0	0	Ki67+	 1961 14227
219	0	0	Ki67+	 1965 13809
220	0	0	Ki67+	 1968 13761
221	0	0	Ki67+	 1969 14331
222	0	0	Ki67+	 1974 14286
223	0	0	Ki67+	 1976 14340
224	0	0	Ki67+	 1978 13786
225	0	0	Ki67+	 1979 14204
226	0	0	Ki67+	 1986 13873
227	0	0	Ki67+	 1988 14270
228	0	0	Ki67+	 1992 13828
229	0	0	Ki67+	 1993 14218
230	0	0	Ki67+	 1995 13911
231	0	0	Ki67+	 1998 14197
232	0	0	Ki67+	 2000 13938
233	0	0	Ki67+	 2005 14242
234	0	0	Ki67+	 2007 14271
235	0	0	Ki67+	 2011 13966
236	0	0	Ki67+	 2012 13896
237	0	0	Ki67+	 2013 14308
238	0	0	Ki67+	 2015 13886
239	0	0	Ki67+	 2016 14207
240	0	0	Ki67+	 2016 14328
241	0	0	Ki67+	 2020 14259
242	0	0	Ki67+	 2022 14274
243	0	0	Ki67+	 2023 13940
244	0	0	Ki67+	 2026 13953
245	0	0	Ki67+	 2030 13918
246	0	0	Ki67+	 2032 13966
247	0	0	Ki67+	 2036 14234
248	0	0	Ki67+	 2038 13990
249	0	0	Ki67+	 2041 14347
250	0	0	Ki67+	 2046 13966
251	0	0	Ki67+	 2047 14288
252	0	0	Ki67+	 2049 14324
253	0	0	Ki67+	 2051 14441
254	0	0	Ki67+	 2054 14280
255	0	0	Ki67+	 2057 13928
256	0	0	Ki67+	 2061 14451
257	0	0	Ki67+	 2064 13916
258	0	0	Ki67+	 2064 14515
259	0	0	Ki67+	 2065 14419
260	0	0	Ki67+	 2072 13945
261	0	0	Ki67+	 2072 14311
262	0	0	Ki67+	 2074 14371
263	0	0	Ki67+	 2078 14276
264	0	0	Ki67+	 2080 14025
265	0	0	Ki67+	 2086 14047
266	0	0	Ki67+	 2086 14405
267	0	0	Ki67+	 2089 13988
268	0	0	Ki67+	 2090 13899
269	0	0	Ki67+	 2090 14501
270	0	0	Ki67+	 2093 14022
271	0	0	Ki67+	 2099 14084
272	0	0	Ki67+	 2101 13977
273	0	0	Ki67+	 2102 14314
274	0	0	Ki67+	 2102 14484
275	0	0	Ki67+	 2103 14010
276	0	0	Ki67+	 2104 14352
277	0	0	Ki67+	 2105 14301
278	0	0	Ki67+	 2107 14058
279	0	0	Ki67+	 2107 14403
280	0	0	Ki67+	 2114 13964
281	0	0	Ki67+	 2121 14043
282	0	0	Ki67+	 2121 14091
283	0	0	Ki67+	 2121 14386
284	0	0	Ki67+	 2125 14336
285	0	0	Ki67+	 2133 14461
286	0	0	Ki67+	 2136 14393
287	0	0	Ki67+	 2142 13989
288	0	0	Ki67+	 2146 14520
289	0	0	Ki67+	 2148 14112
290	0	0	Ki67+	 2154 14353
291	0	0	Ki67+	 2156 14050
292	0	0	Ki67+	 2158 13976
293	0	0	Ki67+	 2159 14108
294	0	0	Ki67+	 2159 14397
295	0	0	Ki67+	 2159 14552
296	0	0	Ki67+	 2164 14500
297	0	0	Ki67+	 2165 14023
298	0	0	Ki67+	 2168 14134
299	0	0	Ki67+	 2173 14368
300	0	0	Ki67+	 2174 14425
301	0	0	Ki67+	 1449 14674
302	0	0	Ki67+	 1451 14698
303	0	0	Ki67+	 1459 14781
304	0	0	Ki67+	 1464 15332
305	0	0	Ki67+	 1470 14647
306	0	0	Ki67+	 1475 14748
307	0	0	Ki67+	 1478 14811
308	0	0	Ki67+	 1484 14718
309	0	0	Ki67+	 1491 15333
310	0	0	Ki67+	 1493 14628
311	0	0	Ki67+	 1493 14684
312	0	0	Ki67+	 1497 14698
313	0	0	Ki67+	 1500 14756
314	0	0	Ki67+	 1505 14725
315	0	0	Ki67+	 1510 14810
316	0	0	Ki67+	 1512 14855
317	0	0	Ki67+	 1513 14686
318	0	0	Ki67+	 1519 14730
319	0	0	Ki67+	 1520 14838
320	0	0	Ki67+	 1521 14651
321	0	0	Ki67+	 1527 14827
322	0	0	Ki67+	 1530 14769
323	0	0	Ki67+	 1531 14815
324	0	0	Ki67+	 1532 14661
325	0	0	Ki67+	 1539 14704
326	0	0	Ki67+	 1544 14597
327	0	0	Ki67+	 1545 14854
328	0	0	Ki67+	 1546 14799
329	0	0	Ki67+	 1550 14634
330	0	0	Ki67+	 1550 14767
331	0	0	Ki67+	 1552 14663
332	0	0	Ki67+	 1559 14686
333	0	0	Ki67+	 1561 14744
334	0	0	Ki67+	 1562 14828
335	0	0	Ki67+	 1570 14775
336	0	0	Ki67+	 1579 14914
337	0	0	Ki67+	 1592 14738
338	0	0	Ki67+	 1594 14835
339	0	0	Ki67+	 1595 14772
340	0	0	Ki67+	 1600 14893
341	0	0	Ki67+	 1615 14785
342	0	0	Ki67+	 1615 14870
343	0	0	Ki67+	 1616 14807
344	0	0	Ki67+	 1621 14929
345	0	0	Ki67+	 1624 14824
346	0	0	Ki67+	 1636 14794
347	0	0	Ki67+	 1638 14851
348	0	0	Ki67+	 1643 14898
349	0	0	Ki67+	 1646 14864
350	0	0	Ki67+	 1647 14820
351	0	0	Ki67+	 1660 14794
352	0	0	Ki67+	 1662 14845
353	0	0	Ki67+	 1667 14927
354	0	0	Ki67+	 1672 14804
355	0	0	Ki67+	 1675 14891
356	0	0	Ki67+	 1678 14921
357	0	0	Ki67+	 1681 14859
358	0	0	Ki67+	 1683 14818
359	0	0	Ki67+	 1689 14717
360	0	0	Ki67+	 1703 14872
361	0	0	Ki67+	 1703 14943
362	0	0	Ki67+	 1707 14626
363	0	0	Ki67+	 1708 14811
364	0	0	Ki67+	 1708 14848
365	0	0	Ki67+	 1710 15003
366	0	0	Ki67+	 1713 14587
367	0	0	Ki67+	 1716 14860
368	0	0	Ki67+	 1729 14610
369	0	0	Ki67+	 1734 14818
370	0	0	Ki67+	 1734 14901
371	0	0	Ki67+	 1735 14861
372	0	0	Ki67+	 1747 15017
373	0	0	Ki67+	 1748 14957
374	0	0	Ki67+	 1750 14646
375	0	0	Ki67+	 1751 14593
376	0	0	Ki67+	 1753 14577
377	0	0	Ki67+	 1753 14677
378	0	0	Ki67+	 1758 14832
379	0	0	Ki67+	 1761 14868
380	0	0	Ki67+	 1762 14685
381	0	0	Ki67+	 1769 14658
382	0	0	Ki67+	 1769 14907
383	0	0	Ki67+	 1775 15004
384	0	0	Ki67+	 1777 14893
385	0	0	Ki67+	 1781 14929
386	0	0	Ki67+	 1787 14649
387	0	0	Ki67+	 1788 14667
388	0	0	Ki67+	 1790 14704
389	0	0	Ki67+	 1790 14734
390	0	0	Ki67+	 1791 14875
391	0	0	Ki67+	 1798 14722
392	0	0	Ki67+	 1800 14643
393	0	0	Ki67+	 1808 14655
394	0	0	Ki67+	 1809 15036
395	0	0	Ki67+	 1813 14702
396	0	0	Ki67+	 1814 14920
397	0	0	Ki67+	 1815 14880
398	0	0	Ki67+	 1825 14861
399	0	0	Ki67+	 1830 14890
400	0	0	Ki67+	 1834 14733
401	0	0	Ki67+	 1835 14937
402	0	0	Ki67+	 1839 14572
403	0	0	Ki67+	 1839 14747
404	0	0	Ki67+	 1841 14686
405	0	0	Ki67+	 1842 14890
406	0	0	Ki67+	 1845 14951
407	0	0	Ki67+	 1846 14918
408	0	0	Ki67+	 1850 14658
409	0	0	Ki67+	 1854 14696
410	0	0	Ki67+	 1854 14769
411	0	0	Ki67+	 1860 14614
412	0	0	Ki67+	 1862 14634
413	0	0	Ki67+	 1862 14724
414	0	0	Ki67+	 1865 14890
415	0	0	Ki67+	 1872 14716
416	0	0	Ki67+	 1872 14782
417	0	0	Ki67+	 1873 15062
418	0	0	Ki67+	 1880 15003
419	0	0	Ki67+	 1883 14960
420	0	0	Ki67+	 1884 14768
421	0	0	Ki67+	 1884 14794
422	0	0	Ki67+	 1888 14674
423	0	0	Ki67+	 1889 14704
424	0	0	Ki67+	 1891 14732
425	0	0	Ki67+	 1891 15036
426	0	0	Ki67+	 1894 14902
427	0	0	Ki67+	 1894 14914
428	0	0	Ki67+	 1897 14947
429	0	0	Ki67+	 1900 14666
430	0	0	Ki67+	 1904 14636
431	0	0	Ki67+	 1911 15062
432	0	0	Ki67+	 1915 14938
433	0	0	Ki67+	 1915 15173
434	0	0	Ki67+	 1922 14988
435	0	0	Ki67+	 1924 14724
436	0	0	Ki67+	 1929 15201
437	0	0	Ki67+	 1931 14928
438	0	0	Ki67+	 1932 15025
439	0	0	Ki67+	 1933 14771
440	0	0	Ki67+	 1934 14803
441	0	0	Ki67+	 1940 15146
442	0	0	Ki67+	 1942 14989
443	0	0	Ki67+	 1944 15183
444	0	0	Ki67+	 1945 15069
445	0	0	Ki67+	 1952 15227
446	0	0	Ki67+	 1954 14817
447	0	0	Ki67+	 1954 14941
448	0	0	Ki67+	 1955 14745
449	0	0	Ki67+	 1955 15206
450	0	0	Ki67+	 1957 14959
451	0	0	Ki67+	 1958 15105
452	0	0	Ki67+	 1958 15156
453	0	0	Ki67+	 1962 15072
454	0	0	Ki67+	 1965 14817
455	0	0	Ki67+	 1970 14998
456	0	0	Ki67+	 1972 15182
457	0	0	Ki67+	 1976 14958
458	0	0	Ki67+	 1981 14818
459	0	0	Ki67+	 1981 15213
460	0	0	Ki67+	 1982 14978
461	0	0	Ki67+	 1983 14678
462	0	0	Ki67+	 1983 14793
463	0	0	Ki67+	 1986 15026
464	0	0	Ki67+	 1988 15068
465	0	0	Ki67+	 1995 14849
466	0	0	Ki67+	 1997 14762
467	0	0	Ki67+	 2000 15139
468	0	0	Ki67+	 2003 15005
469	0	0	Ki67+	 2005 15127
470	0	0	Ki67+	 2013 15168
471	0	0	Ki67+	 2015 15092
472	0	0	Ki67+	 2016 15006
473	0	0	Ki67+	 2020 15203
474	0	0	Ki67+	 2023 14747
475	0	0	Ki67+	 2025 15081
476	0	0	Ki67+	 2025 15146
477	0	0	Ki67+	 2030 14822
478	0	0	Ki67+	 2031 15117
479	0	0	Ki67+	 2032 14791
480	0	0	Ki67+	 2032 15053
481	0	0	Ki67+	 2034 15282
482	0	0	Ki67+	 2036 15021
483	0	0	Ki67+	 2039 14881
484	0	0	Ki67+	 2039 15147
485	0	0	Ki67+	 2040 14804
486	0	0	Ki67+	 2042 15082
487	0	0	Ki67+	 2051 14890
488	0	0	Ki67+	 2052 15054
489	0	0	Ki67+	 2054 15156
490	0	0	Ki67+	 2058 14817
491	0	0	Ki67+	 2059 14752
492	0	0	Ki67+	 2068 15095
493	0	0	Ki67+	 2070 14813
494	0	0	Ki67+	 2071 15286
495	0	0	Ki67+	 2073 14797
496	0	0	Ki67+	 2074 15045
497	0	0	Ki67+	 2078 15153
498	0	0	Ki67+	 2081 14828
499	0	0	Ki67+	 2090 14737
500	0	0	Ki67+	 2095 15032
501	0	0	Ki67+	 2097 15067
502	0	0	Ki67+	 2099 15264
503	0	0	Ki67+	 2103 14801
504	0	0	Ki67+	 2104 15338
505	0	0	Ki67+	 2105 14832
506	0	0	Ki67+	 2107 15275
507	0	0	Ki67+	 2114 15129
508	0	0	Ki67+	 2116 15101
509	0	0	Ki67+	 2117 14737
510	0	0	Ki67+	 2117 15308
511	0	0	Ki67+	 2121 14799
512	0	0	Ki67+	 2122 15044
513	0	0	Ki67+	 2126 14770
514	0	0	Ki67+	 2126 15135
515	0	0	Ki67+	 2130 14847
516	0	0	Ki67+	 2138 15168
517	0	0	Ki67+	 2142 15329
518	0	0	Ki67+	 2145 15292
519	0	0	Ki67+	 2145 15318
520	0	0	Ki67+	 2147 14806
521	0	0	Ki67+	 2148 15184
522	0	0	Ki67+	 2150 15031
523	0	0	Ki67+	 2150 15264
524	0	0	Ki67+	 2155 15105
525	0	0	Ki67+	 2157 14850
526	0	0	Ki67+	 2157 15147
527	0	0	Ki67+	 2160 14877
528	0	0	Ki67+	 2161 14783
529	0	0	Ki67+	 2161 15065
530	0	0	Ki67+	 2168 15293
531	0	0	Ki67+	 2170 15226
532	0	0	Ki67+	 2172 14835
533	0	0	Ki67+	 2175 15247
534	0	0	Ki67+	 1403 15383
535	0	0	Ki67+	 1404 15952
536	0	0	Ki67+	 1407 15442
537	0	0	Ki67+	 1409 15937
538	0	0	Ki67+	 1417 15497
539	0	0	Ki67+	 1421 15452
540	0	0	Ki67+	 1428 15400
541	0	0	Ki67+	 1429 15995
542	0	0	Ki67+	 1431 15426
543	0	0	Ki67+	 1432 16028
544	0	0	Ki67+	 1436 15957
545	0	0	Ki67+	 1447 16018
546	0	0	Ki67+	 1450 16096
547	0	0	Ki67+	 1452 15412
548	0	0	Ki67+	 1467 16017
549	0	0	Ki67+	 1467 16130
550	0	0	Ki67+	 1484 15380
551	0	0	Ki67+	 1484 15553
552	0	0	Ki67+	 1490 16100
553	0	0	Ki67+	 1492 16047
554	0	0	Ki67+	 1505 16093
555	0	0	Ki67+	 1633 15510
556	0	0	Ki67+	 1640 15915
557	0	0	Ki67+	 1641 15980
558	0	0	Ki67+	 1645 15883
559	0	0	Ki67+	 1672 15878
560	0	0	Ki67+	 1677 15997
561	0	0	Ki67+	 1680 15513
562	0	0	Ki67+	 1683 15915
563	0	0	Ki67+	 1687 15897
564	0	0	Ki67+	 1691 15551
565	0	0	Ki67+	 1692 16038
566	0	0	Ki67+	 1698 16085
567	0	0	Ki67+	 1700 16046
568	0	0	Ki67+	 1701 16030
569	0	0	Ki67+	 1718 15994
570	0	0	Ki67+	 1730 16119
571	0	0	Ki67+	 1731 16136
572	0	0	Ki67+	 1744 16050
573	0	0	Ki67+	 1748 16118
574	0	0	Ki67+	 1749 16017
575	0	0	Ki67+	 1750 16150
576	0	0	Ki67+	 1753 15996
577	0	0	Ki67+	 1765 16141
578	0	0	Ki67+	 1768 15497
579	0	0	Ki67+	 1774 16005
580	0	0	Ki67+	 1778 15985
581	0	0	Ki67+	 1780 15590
582	0	0	Ki67+	 1781 15570
583	0	0	Ki67+	 1789 16026
584	0	0	Ki67+	 1792 16138
585	0	0	Ki67+	 1819 15593
586	0	0	Ki67+	 1824 15605
587	0	0	Ki67+	 1829 15482
588	0	0	Ki67+	 1829 16101
589	0	0	Ki67+	 1831 16013
590	0	0	Ki67+	 1832 15672
591	0	0	Ki67+	 1848 15612
592	0	0	Ki67+	 1849 16040
593	0	0	Ki67+	 1854 15638
594	0	0	Ki67+	 1864 15626
595	0	0	Ki67+	 1867 16083
596	0	0	Ki67+	 1868 15647
597	0	0	Ki67+	 1873 16068
598	0	0	Ki67+	 1880 15614
599	0	0	Ki67+	 1887 15603
600	0	0	Ki67+	 1889 15481
601	0	0	Ki67+	 1896 15629
602	0	0	Ki67+	 1911 16142
603	0	0	Ki67+	 1912 15873
604	0	0	Ki67+	 1925 15687
605	0	0	Ki67+	 1925 16131
606	0	0	Ki67+	 1932 15647
607	0	0	Ki67+	 1936 15740
608	0	0	Ki67+	 1939 15884
609	0	0	Ki67+	 1945 15789
610	0	0	Ki67+	 1953 15668
611	0	0	Ki67+	 1953 15759
612	0	0	Ki67+	 1955 15704
613	0	0	Ki67+	 1956 15718
614	0	0	Ki67+	 1975 15832
615	0	0	Ki67+	 1977 15778
616	0	0	Ki67+	 1978 15926
617	0	0	Ki67+	 1981 15662
618	0	0	Ki67+	 1983 15845
619	0	0	Ki67+	 1986 15714
620	0	0	Ki67+	 1987 15785
621	0	0	Ki67+	 1988 15751
622	0	0	Ki67+	 1989 15693
623	0	0	Ki67+	 2004 15662
624	0	0	Ki67+	 2004 15812
625	0	0	Ki67+	 2024 15863
626	0	0	Ki67+	 2025 15633
627	0	0	Ki67+	 2026 15649
628	0	0	Ki67+	 2027 15697
629	0	0	Ki67+	 2027 15900
630	0	0	Ki67+	 2028 15586
631	0	0	Ki67+	 2029 15779
632	0	0	Ki67+	 2031 15952
633	0	0	Ki67+	 2041 15752
634	0	0	Ki67+	 2046 15893
635	0	0	Ki67+	 2049 15709
636	0	0	Ki67+	 2051 15665
637	0	0	Ki67+	 2051 15938
638	0	0	Ki67+	 2053 15677
639	0	0	Ki67+	 2056 15793
640	0	0	Ki67+	 2057 15694
641	0	0	Ki67+	 2064 15597
642	0	0	Ki67+	 2065 15641
643	0	0	Ki67+	 2068 15725
644	0	0	Ki67+	 2068 15757
645	0	0	Ki67+	 2070 15847
646	0	0	Ki67+	 2071 16039
647	0	0	Ki67+	 2077 16152
648	0	0	Ki67+	 2078 15687
649	0	0	Ki67+	 2079 15771
650	0	0	Ki67+	 2081 15660
651	0	0	Ki67+	 2088 16080
652	0	0	Ki67+	 2090 16024
653	0	0	Ki67+	 2092 15788
654	0	0	Ki67+	 2094 15818
655	0	0	Ki67+	 2096 16034
656	0	0	Ki67+	 2102 15739
657	0	0	Ki67+	 2103 15785
658	0	0	Ki67+	 2103 16087
659	0	0	Ki67+	 2107 15678
660	0	0	Ki67+	 2108 15721
661	0	0	Ki67+	 2109 15660
662	0	0	Ki67+	 2113 16021
663	0	0	Ki67+	 2113 16116
664	0	0	Ki67+	 2119 15364
665	0	0	Ki67+	 2120 15781
666	0	0	Ki67+	 2122 16055
667	0	0	Ki67+	 2124 16066
668	0	0	Ki67+	 2126 16123
669	0	0	Ki67+	 2128 16150
670	0	0	Ki67+	 2129 15753
671	0	0	Ki67+	 2131 15811
672	0	0	Ki67+	 2132 15595
673	0	0	Ki67+	 2133 16099
674	0	0	Ki67+	 2135 16036
675	0	0	Ki67+	 2136 15782
676	0	0	Ki67+	 2139 16108
677	0	0	Ki67+	 2140 15721
678	0	0	Ki67+	 2141 15697
679	0	0	Ki67+	 2141 15997
680	0	0	Ki67+	 2143 15366
681	0	0	Ki67+	 2153 15966
682	0	0	Ki67+	 2153 16097
683	0	0	Ki67+	 2155 15759
684	0	0	Ki67+	 2155 16069
685	0	0	Ki67+	 2159 15938
686	0	0	Ki67+	 2160 16120
687	0	0	Ki67+	 2161 16148
688	0	0	Ki67+	 2163 15695
689	0	0	Ki67+	 2164 16058
690	0	0	Ki67+	 2165 15728
691	0	0	Ki67+	 2165 16000
692	0	0	Ki67+	 2166 15770
693	0	0	Ki67+	 2171 15893
694	0	0	Ki67+	 2174 16113
695	0	0	Ki67+	 1459 16500
696	0	0	Ki67+	 1459 16520
697	0	0	Ki67+	 1475 16192
698	0	0	Ki67+	 1476 16659
699	0	0	Ki67+	 1482 16202
700	0	0	Ki67+	 1486 16162
701	0	0	Ki67+	 1490 16695
702	0	0	Ki67+	 1491 16185
703	0	0	Ki67+	 1509 16681
704	0	0	Ki67+	 1511 16715
705	0	0	Ki67+	 1516 16519
706	0	0	Ki67+	 1520 16724
707	0	0	Ki67+	 1523 16180
708	0	0	Ki67+	 1532 16632
709	0	0	Ki67+	 1533 16307
710	0	0	Ki67+	 1535 16533
711	0	0	Ki67+	 1543 16516
712	0	0	Ki67+	 1548 16662
713	0	0	Ki67+	 1549 16331
714	0	0	Ki67+	 1550 16172
715	0	0	Ki67+	 1553 16354
716	0	0	Ki67+	 1559 16540
717	0	0	Ki67+	 1561 16832
718	0	0	Ki67+	 1564 16879
719	0	0	Ki67+	 1574 16378
720	0	0	Ki67+	 1574 16605
721	0	0	Ki67+	 1575 16336
722	0	0	Ki67+	 1586 16563
723	0	0	Ki67+	 1586 16835
724	0	0	Ki67+	 1587 16355
725	0	0	Ki67+	 1589 16902
726	0	0	Ki67+	 1591 16816
727	0	0	Ki67+	 1591 16869
728	0	0	Ki67+	 1599 16777
729	0	0	Ki67+	 1601 16357
730	0	0	Ki67+	 1603 16614
731	0	0	Ki67+	 1614 16656
732	0	0	Ki67+	 1615 16765
733	0	0	Ki67+	 1615 16836
734	0	0	Ki67+	 1616 16344
735	0	0	Ki67+	 1617 16731
736	0	0	Ki67+	 1622 16609
737	0	0	Ki67+	 1622 16951
738	0	0	Ki67+	 1625 16589
739	0	0	Ki67+	 1626 16646
740	0	0	Ki67+	 1632 16667
741	0	0	Ki67+	 1637 16858
742	0	0	Ki67+	 1638 16795
743	0	0	Ki67+	 1645 16691
744	0	0	Ki67+	 1646 16737
745	0	0	Ki67+	 1649 16704
746	0	0	Ki67+	 1651 16838
747	0	0	Ki67+	 1655 16625
748	0	0	Ki67+	 1658 16828
749	0	0	Ki67+	 1660 16651
750	0	0	Ki67+	 1671 16525
751	0	0	Ki67+	 1671 16713
752	0	0	Ki67+	 1678 16932
753	0	0	Ki67+	 1681 16683
754	0	0	Ki67+	 1682 16700
755	0	0	Ki67+	 1683 16759
756	0	0	Ki67+	 1687 16852
757	0	0	Ki67+	 1691 16921
758	0	0	Ki67+	 1692 16669
759	0	0	Ki67+	 1698 16827
760	0	0	Ki67+	 1699 16723
761	0	0	Ki67+	 1700 16793
762	0	0	Ki67+	 1710 16853
763	0	0	Ki67+	 1714 16883
764	0	0	Ki67+	 1715 16543
765	0	0	Ki67+	 1715 16766
766	0	0	Ki67+	 1717 16573
767	0	0	Ki67+	 1726 16515
768	0	0	Ki67+	 1727 16782
769	0	0	Ki67+	 1729 16956
770	0	0	Ki67+	 1734 16724
771	0	0	Ki67+	 1736 16849
772	0	0	Ki67+	 1748 16783
773	0	0	Ki67+	 1752 16809
774	0	0	Ki67+	 1754 16494
775	0	0	Ki67+	 1755 16758
776	0	0	Ki67+	 1762 16598
777	0	0	Ki67+	 1774 16744
778	0	0	Ki67+	 1775 16824
779	0	0	Ki67+	 1777 16844
780	0	0	Ki67+	 1778 16579
781	0	0	Ki67+	 1780 16630
782	0	0	Ki67+	 1780 16959
783	0	0	Ki67+	 1781 16503
784	0	0	Ki67+	 1783 16770
785	0	0	Ki67+	 1784 16597
786	0	0	Ki67+	 1784 16791
787	0	0	Ki67+	 1787 16174
788	0	0	Ki67+	 1792 16889
789	0	0	Ki67+	 1796 16917
790	0	0	Ki67+	 1799 16878
791	0	0	Ki67+	 1800 16550
792	0	0	Ki67+	 1802 16188
793	0	0	Ki67+	 1803 16796
794	0	0	Ki67+	 1804 16820
795	0	0	Ki67+	 1806 16840
796	0	0	Ki67+	 1816 16630
797	0	0	Ki67+	 1820 16548
798	0	0	Ki67+	 1823 16901
799	0	0	Ki67+	 1824 16784
800	0	0	Ki67+	 1827 16252
801	0	0	Ki67+	 1834 16190
802	0	0	Ki67+	 1835 16846
803	0	0	Ki67+	 1837 16919
804	0	0	Ki67+	 1838 16670
805	0	0	Ki67+	 1839 16805
806	0	0	Ki67+	 1843 16868
807	0	0	Ki67+	 1849 16182
808	0	0	Ki67+	 1854 16799
809	0	0	Ki67+	 1855 16238
810	0	0	Ki67+	 1856 16632
811	0	0	Ki67+	 1856 16832
812	0	0	Ki67+	 1857 16931
813	0	0	Ki67+	 1861 16584
814	0	0	Ki67+	 1864 16852
815	0	0	Ki67+	 1878 16191
816	0	0	Ki67+	 1878 16824
817	0	0	Ki67+	 1879 16904
818	0	0	Ki67+	 1879 16945
819	0	0	Ki67+	 1885 16699
820	0	0	Ki67+	 1886 16220
821	0	0	Ki67+	 1886 16642
822	0	0	Ki67+	 1891 16180
823	0	0	Ki67+	 1893 16878
824	0	0	Ki67+	 1895 16743
825	0	0	Ki67+	 1901 16622
826	0	0	Ki67+	 1904 16640
827	0	0	Ki67+	 1905 16926
828	0	0	Ki67+	 1907 16295
829	0	0	Ki67+	 1909 16580
830	0	0	Ki67+	 1910 16676
831	0	0	Ki67+	 1910 16711
832	0	0	Ki67+	 1916 16762
833	0	0	Ki67+	 1919 16358
834	0	0	Ki67+	 1923 16944
835	0	0	Ki67+	 1928 16204
836	0	0	Ki67+	 1928 16285
837	0	0	Ki67+	 1930 16874
838	0	0	Ki67+	 1933 16560
839	0	0	Ki67+	 1933 16906
840	0	0	Ki67+	 1937 16926
841	0	0	Ki67+	 1938 16770
842	0	0	Ki67+	 1939 16632
843	0	0	Ki67+	 1940 16869
844	0	0	Ki67+	 1946 16227
845	0	0	Ki67+	 1947 16169
846	0	0	Ki67+	 1959 16217
847	0	0	Ki67+	 1962 16893
848	0	0	Ki67+	 1963 16305
849	0	0	Ki67+	 1967 16771
850	0	0	Ki67+	 1973 16939
851	0	0	Ki67+	 1975 16177
852	0	0	Ki67+	 1986 16257
853	0	0	Ki67+	 1987 16400
854	0	0	Ki67+	 1988 16238
855	0	0	Ki67+	 1997 16691
856	0	0	Ki67+	 1999 16742
857	0	0	Ki67+	 2001 16184
858	0	0	Ki67+	 2001 16636
859	0	0	Ki67+	 2007 16786
860	0	0	Ki67+	 2008 16295
861	0	0	Ki67+	 2008 16949
862	0	0	Ki67+	 2013 16716
863	0	0	Ki67+	 2014 16409
864	0	0	Ki67+	 2018 16932
865	0	0	Ki67+	 2027 16203
866	0	0	Ki67+	 2028 16191
867	0	0	Ki67+	 2032 16303
868	0	0	Ki67+	 2035 16484
869	0	0	Ki67+	 2048 16398
870	0	0	Ki67+	 2048 16467
871	0	0	Ki67+	 2050 16442
872	0	0	Ki67+	 2052 16321
873	0	0	Ki67+	 2061 16402
874	0	0	Ki67+	 2070 16516
875	0	0	Ki67+	 2074 16347
876	0	0	Ki67+	 2075 16831
877	0	0	Ki67+	 2075 16846
878	0	0	Ki67+	 2084 16515
879	0	0	Ki67+	 2088 16813
880	0	0	Ki67+	 2091 16210
881	0	0	Ki67+	 2096 16367
882	0	0	Ki67+	 2110 16456
883	0	0	Ki67+	 2115 16507
884	0	0	Ki67+	 2120 16468
885	0	0	Ki67+	 2131 16843
886	0	0	Ki67+	 2139 16543
887	0	0	Ki67+	 2141 16245
888	0	0	Ki67+	 2145 16567
889	0	0	Ki67+	 2148 16531
890	0	0	Ki67+	 2149 16366
891	0	0	Ki67+	 2151 16625
892	0	0	Ki67+	 2154 16164
893	0	0	Ki67+	 2157 16959
894	0	0	Ki67+	 2158 16278
895	0	0	Ki67+	 2161 16256
896	0	0	Ki67+	 2166 16584
897	0	0	Ki67+	 1682 16970
898	0	0	Ki67+	 1700 16972
899	0	0	Ki67+	 1702 17003
900	0	0	Ki67+	 1726 16988
901	0	0	Ki67+	 1762 16985
902	0	0	Ki67+	 1799 17133
903	0	0	Ki67+	 1815 17183
904	0	0	Ki67+	 1837 17014
905	0	0	Ki67+	 1837 17163
906	0	0	Ki67+	 1843 17125
907	0	0	Ki67+	 1849 17186
908	0	0	Ki67+	 1860 17181
909	0	0	Ki67+	 1862 17000
910	0	0	Ki67+	 1866 17203
911	0	0	Ki67+	 1882 17127
912	0	0	Ki67+	 1894 17060
913	0	0	Ki67+	 1896 16968
914	0	0	Ki67+	 1901 17099
915	0	0	Ki67+	 1901 17136
916	0	0	Ki67+	 1906 17178
917	0	0	Ki67+	 1916 17184
918	0	0	Ki67+	 1920 17041
919	0	0	Ki67+	 1925 17056
920	0	0	Ki67+	 1925 17207
921	0	0	Ki67+	 1931 17077
922	0	0	Ki67+	 1936 17016
923	0	0	Ki67+	 1938 17147
924	0	0	Ki67+	 1948 16965
925	0	0	Ki67+	 1956 17206
926	0	0	Ki67+	 1962 17181
927	0	0	Ki67+	 1974 17084
928	0	0	Ki67+	 1975 17197
929	0	0	Ki67+	 1977 17048
930	0	0	Ki67+	 1979 17155
931	0	0	Ki67+	 1994 17235
932	0	0	Ki67+	 2003 17076
933	0	0	Ki67+	 2003 17119
934	0	0	Ki67+	 2003 17198
935	0	0	Ki67+	 2005 17029
936	0	0	Ki67+	 2006 17183
937	0	0	Ki67+	 2015 17144
938	0	0	Ki67+	 2022 17022
939	0	0	Ki67+	 2023 17165
940	0	0	Ki67+	 2030 17003
941	0	0	Ki67+	 2032 17056
942	0	0	Ki67+	 2037 17194
943	0	0	Ki67+	 2046 17083
944	0	0	Ki67+	 2049 17152
945	0	0	Ki67+	 2055 17205
946	0	0	Ki67+	 2059 17119
947	0	0	Ki67+	 2061 17231
948	0	0	Ki67+	 2062 17263
949	0	0	Ki67+	 2068 17052
950	0	0	Ki67+	 2083 17191
951	0	0	Ki67+	 2084 16987
952	0	0	Ki67+	 2086 17079
953	0	0	Ki67+	 2090 17109
954	0	0	Ki67+	 2090 17256
955	0	0	Ki67+	 2092 17277
956	0	0	Ki67+	 2096 17089
957	0	0	Ki67+	 2102 17056
958	0	0	Ki67+	 2108 17029
959	0	0	Ki67+	 2109 17083
960	0	0	Ki67+	 2109 17173
961	0	0	Ki67+	 2110 17218
962	0	0	Ki67+	 2111 17238
963	0	0	Ki67+	 2115 17137
964	0	0	Ki67+	 2121 17296
965	0	0	Ki67+	 2124 17100
966	0	0	Ki67+	 2125 17209
967	0	0	Ki67+	 2131 17050
968	0	0	Ki67+	 2151 17277
969	0	0	Ki67+	 2153 17029
970	0	0	Ki67+	 2159 17068
971	0	0	Ki67+	 2172 17358
972	0	0	Ki67+	 2030 17878
973	0	0	Ki67+	 2047 17927
974	0	0	Ki67+	 2071 17955
975	0	0	Ki67+	 2080 17980
976	0	0	Ki67+	 2088 17952
977	0	0	Ki67+	 2102 17895
978	0	0	Ki67+	 2104 17931
979	0	0	Ki67+	 2112 18010
980	0	0	Ki67+	 2118 17947
981	0	0	Ki67+	 2121 17936
982	0	0	Ki67+	 2129 17893
983	0	0	Ki67+	 2131 17913
984	0	0	Ki67+	 2140 17990
985	0	0	Ki67+	 2150 18033
986	0	0	Ki67+	 2155 17957
987	0	0	Ki67+	 2157 17994
988	0	0	Ki67+	 2169 18068
989	0	0	Ki67+	 2170 18084
990	0	0	Ki67+	 2174 18026
991	0	0	Ki67+	 2602 11662
992	0	0	Ki67+	 2646 11644
993	0	0	Ki67+	 2651 11603
994	0	0	Ki67+	 2678 11635
995	0	0	Ki67+	 2681 11597
996	0	0	Ki67+	 2704 11602
997	0	0	Ki67+	 2717 11527
998	0	0	Ki67+	 2740 11543
999	0	0	Ki67+	 2760 11559
1000	0	0	Ki67+	 2767 11577
1001	0	0	Ki67+	 2769 11609
1002	0	0	Ki67+	 2794 11553
1003	0	0	Ki67+	 2807 11556
1004	0	0	Ki67+	 2826 11607
1005	0	0	Ki67+	 2924 11645
1006	0	0	Ki67+	 2927 11564
1007	0	0	Ki67+	 2934 11712
1008	0	0	Ki67+	 2940 11410
1009	0	0	Ki67+	 2943 11484
1010	0	0	Ki67+	 2945 11584
1011	0	0	Ki67+	 2947 11418
1012	0	0	Ki67+	 2955 11614
1013	0	0	Ki67+	 2966 11578
1014	0	0	Ki67+	 2229 12789
1015	0	0	Ki67+	 2240 12760
1016	0	0	Ki67+	 2254 12792
1017	0	0	Ki67+	 2256 12765
1018	0	0	Ki67+	 2280 12521
1019	0	0	Ki67+	 2290 12805
1020	0	0	Ki67+	 2291 12684
1021	0	0	Ki67+	 2295 12545
1022	0	0	Ki67+	 2307 12474
1023	0	0	Ki67+	 2338 12460
1024	0	0	Ki67+	 2378 12555
1025	0	0	Ki67+	 2388 12564
1026	0	0	Ki67+	 2400 12514
1027	0	0	Ki67+	 2416 12528
1028	0	0	Ki67+	 2428 12418
1029	0	0	Ki67+	 2435 12478
1030	0	0	Ki67+	 2439 12496
1031	0	0	Ki67+	 2449 12512
1032	0	0	Ki67+	 2460 12360
1033	0	0	Ki67+	 2488 12340
1034	0	0	Ki67+	 2489 12512
1035	0	0	Ki67+	 2497 12522
1036	0	0	Ki67+	 2501 12465
1037	0	0	Ki67+	 2502 12424
1038	0	0	Ki67+	 2509 12485
1039	0	0	Ki67+	 2514 12371
1040	0	0	Ki67+	 2535 12477
1041	0	0	Ki67+	 2537 12380
1042	0	0	Ki67+	 2542 12414
1043	0	0	Ki67+	 2552 12383
1044	0	0	Ki67+	 2556 12337
1045	0	0	Ki67+	 2563 12312
1046	0	0	Ki67+	 2566 12464
1047	0	0	Ki67+	 2567 12435
1048	0	0	Ki67+	 2569 12388
1049	0	0	Ki67+	 2589 12494
1050	0	0	Ki67+	 2590 12389
1051	0	0	Ki67+	 2590 12484
1052	0	0	Ki67+	 2591 12449
1053	0	0	Ki67+	 2594 12423
1054	0	0	Ki67+	 2597 12326
1055	0	0	Ki67+	 2597 12370
1056	0	0	Ki67+	 2618 12457
1057	0	0	Ki67+	 2624 12335
1058	0	0	Ki67+	 2626 12499
1059	0	0	Ki67+	 2628 12373
1060	0	0	Ki67+	 2649 12300
1061	0	0	Ki67+	 2665 12390
1062	0	0	Ki67+	 2669 12333
1063	0	0	Ki67+	 2686 12323
1064	0	0	Ki67+	 2686 12359
1065	0	0	Ki67+	 2694 12372
1066	0	0	Ki67+	 2707 12393
1067	0	0	Ki67+	 2722 12356
1068	0	0	Ki67+	 2738 12241
1069	0	0	Ki67+	 2738 12409
1070	0	0	Ki67+	 2741 12388
1071	0	0	Ki67+	 2743 12354
1072	0	0	Ki67+	 2758 12426
1073	0	0	Ki67+	 2761 12406
1074	0	0	Ki67+	 2776 12257
1075	0	0	Ki67+	 2777 12364
1076	0	0	Ki67+	 2780 12240
1077	0	0	Ki67+	 2790 12599
1078	0	0	Ki67+	 2793 12244
1079	0	0	Ki67+	 2799 12256
1080	0	0	Ki67+	 2802 12531
1081	0	0	Ki67+	 2804 12626
1082	0	0	Ki67+	 2810 12555
1083	0	0	Ki67+	 2812 12414
1084	0	0	Ki67+	 2813 12498
1085	0	0	Ki67+	 2817 12464
1086	0	0	Ki67+	 2824 12289
1087	0	0	Ki67+	 2826 12574
1088	0	0	Ki67+	 2829 12254
1089	0	0	Ki67+	 2831 12514
1090	0	0	Ki67+	 2834 12553
1091	0	0	Ki67+	 2838 12315
1092	0	0	Ki67+	 2852 12388
1093	0	0	Ki67+	 2853 12585
1094	0	0	Ki67+	 2866 12607
1095	0	0	Ki67+	 2877 12560
1096	0	0	Ki67+	 2879 12308
1097	0	0	Ki67+	 2890 12336
1098	0	0	Ki67+	 2894 12296
1099	0	0	Ki67+	 2912 12690
1100	0	0	Ki67+	 2913 12755
1101	0	0	Ki67+	 2915 12253
1102	0	0	Ki67+	 2915 12728
1103	0	0	Ki67+	 2916 12613
1104	0	0	Ki67+	 2919 12313
1105	0	0	Ki67+	 2929 12734
1106	0	0	Ki67+	 2937 12224
1107	0	0	Ki67+	 2937 12587
1108	0	0	Ki67+	 2944 12320
1109	0	0	Ki67+	 2946 12635
1110	0	0	Ki67+	 2951 12233
1111	0	0	Ki67+	 2952 12605
1112	0	0	Ki67+	 2959 12662
1113	0	0	Ki67+	 2960 12227
1114	0	0	Ki67+	 2962 12767
1115	0	0	Ki67+	 2962 12811
1116	0	0	Ki67+	 2963 12741
1117	0	0	Ki67+	 2966 12320
1118	0	0	Ki67+	 2966 12393
1119	0	0	Ki67+	 2966 12418
1120	0	0	Ki67+	 2179 13428
1121	0	0	Ki67+	 2187 13522
1122	0	0	Ki67+	 2194 13565
1123	0	0	Ki67+	 2197 13014
1124	0	0	Ki67+	 2204 13541
1125	0	0	Ki67+	 2205 13078
1126	0	0	Ki67+	 2208 13462
1127	0	0	Ki67+	 2208 13555
1128	0	0	Ki67+	 2209 13492
1129	0	0	Ki67+	 2211 13574
1130	0	0	Ki67+	 2215 13432
1131	0	0	Ki67+	 2216 13047
1132	0	0	Ki67+	 2217 13589
1133	0	0	Ki67+	 2222 13109
1134	0	0	Ki67+	 2232 13114
1135	0	0	Ki67+	 2242 12871
1136	0	0	Ki67+	 2257 13141
1137	0	0	Ki67+	 2259 12821
1138	0	0	Ki67+	 2259 12896
1139	0	0	Ki67+	 2262 13107
1140	0	0	Ki67+	 2269 13152
1141	0	0	Ki67+	 2285 13133
1142	0	0	Ki67+	 2286 12842
1143	0	0	Ki67+	 2292 13156
1144	0	0	Ki67+	 2294 13176
1145	0	0	Ki67+	 2299 13140
1146	0	0	Ki67+	 2300 12879
1147	0	0	Ki67+	 2303 12864
1148	0	0	Ki67+	 2303 12942
1149	0	0	Ki67+	 2305 13572
1150	0	0	Ki67+	 2308 13586
1151	0	0	Ki67+	 2310 13135
1152	0	0	Ki67+	 2312 12912
1153	0	0	Ki67+	 2317 13518
1154	0	0	Ki67+	 2320 13558
1155	0	0	Ki67+	 2325 12857
1156	0	0	Ki67+	 2331 13386
1157	0	0	Ki67+	 2333 13169
1158	0	0	Ki67+	 2335 13147
1159	0	0	Ki67+	 2340 13606
1160	0	0	Ki67+	 2344 12921
1161	0	0	Ki67+	 2344 12943
1162	0	0	Ki67+	 2348 13207
1163	0	0	Ki67+	 2348 13559
1164	0	0	Ki67+	 2350 13580
1165	0	0	Ki67+	 2354 12891
1166	0	0	Ki67+	 2358 12837
1167	0	0	Ki67+	 2359 13209
1168	0	0	Ki67+	 2367 13196
1169	0	0	Ki67+	 2372 12930
1170	0	0	Ki67+	 2374 12963
1171	0	0	Ki67+	 2378 13563
1172	0	0	Ki67+	 2389 13242
1173	0	0	Ki67+	 2397 13207
1174	0	0	Ki67+	 2411 13598
1175	0	0	Ki67+	 2411 13613
1176	0	0	Ki67+	 2414 12884
1177	0	0	Ki67+	 2415 12958
1178	0	0	Ki67+	 2425 13240
1179	0	0	Ki67+	 2429 12930
1180	0	0	Ki67+	 2429 13185
1181	0	0	Ki67+	 2434 13377
1182	0	0	Ki67+	 2435 13589
1183	0	0	Ki67+	 2440 13484
1184	0	0	Ki67+	 2441 12932
1185	0	0	Ki67+	 2446 13296
1186	0	0	Ki67+	 2447 12895
1187	0	0	Ki67+	 2452 12980
1188	0	0	Ki67+	 2456 13249
1189	0	0	Ki67+	 2457 13276
1190	0	0	Ki67+	 2459 13591
1191	0	0	Ki67+	 2463 12908
1192	0	0	Ki67+	 2464 13014
1193	0	0	Ki67+	 2470 12977
1194	0	0	Ki67+	 2480 13238
1195	0	0	Ki67+	 2485 12957
1196	0	0	Ki67+	 2502 13054
1197	0	0	Ki67+	 2503 13304
1198	0	0	Ki67+	 2505 12964
1199	0	0	Ki67+	 2514 13350
1200	0	0	Ki67+	 2518 13000
1201	0	0	Ki67+	 2518 13280
1202	0	0	Ki67+	 2522 12960
1203	0	0	Ki67+	 2525 13026
1204	0	0	Ki67+	 2534 12962
1205	0	0	Ki67+	 2542 13374
1206	0	0	Ki67+	 2543 13395
1207	0	0	Ki67+	 2545 12992
1208	0	0	Ki67+	 2548 13279
1209	0	0	Ki67+	 2549 13079
1210	0	0	Ki67+	 2554 13408
1211	0	0	Ki67+	 2560 13024
1212	0	0	Ki67+	 2560 13040
1213	0	0	Ki67+	 2562 12964
1214	0	0	Ki67+	 2572 13012
1215	0	0	Ki67+	 2579 13399
1216	0	0	Ki67+	 2581 13424
1217	0	0	Ki67+	 2587 13303
1218	0	0	Ki67+	 2592 13053
1219	0	0	Ki67+	 2605 12950
1220	0	0	Ki67+	 2605 12960
1221	0	0	Ki67+	 2611 13409
1222	0	0	Ki67+	 2615 13022
1223	0	0	Ki67+	 2616 13456
1224	0	0	Ki67+	 2621 13441
1225	0	0	Ki67+	 2624 13064
1226	0	0	Ki67+	 2646 12959
1227	0	0	Ki67+	 2646 13426
1228	0	0	Ki67+	 2648 13476
1229	0	0	Ki67+	 2649 12998
1230	0	0	Ki67+	 2649 13054
1231	0	0	Ki67+	 2649 13459
1232	0	0	Ki67+	 2657 13027
1233	0	0	Ki67+	 2659 13127
1234	0	0	Ki67+	 2671 13444
1235	0	0	Ki67+	 2671 13492
1236	0	0	Ki67+	 2676 13071
1237	0	0	Ki67+	 2679 12950
1238	0	0	Ki67+	 2680 12979
1239	0	0	Ki67+	 2680 13470
1240	0	0	Ki67+	 2683 13401
1241	0	0	Ki67+	 2685 13364
1242	0	0	Ki67+	 2686 13017
1243	0	0	Ki67+	 2691 12969
1244	0	0	Ki67+	 2692 13349
1245	0	0	Ki67+	 2694 12997
1246	0	0	Ki67+	 2695 13133
1247	0	0	Ki67+	 2699 13520
1248	0	0	Ki67+	 2701 13335
1249	0	0	Ki67+	 2701 13420
1250	0	0	Ki67+	 2709 13008
1251	0	0	Ki67+	 2709 13050
1252	0	0	Ki67+	 2709 13472
1253	0	0	Ki67+	 2710 13117
1254	0	0	Ki67+	 2713 13079
1255	0	0	Ki67+	 2720 13184
1256	0	0	Ki67+	 2721 13531
1257	0	0	Ki67+	 2723 13370
1258	0	0	Ki67+	 2726 13064
1259	0	0	Ki67+	 2736 13044
1260	0	0	Ki67+	 2740 13543
1261	0	0	Ki67+	 2746 12988
1262	0	0	Ki67+	 2750 13426
1263	0	0	Ki67+	 2751 13134
1264	0	0	Ki67+	 2752 13550
1265	0	0	Ki67+	 2753 13165
1266	0	0	Ki67+	 2758 13072
1267	0	0	Ki67+	 2760 13477
1268	0	0	Ki67+	 2767 13097
1269	0	0	Ki67+	 2768 13134
1270	0	0	Ki67+	 2772 13036
1271	0	0	Ki67+	 2776 12995
1272	0	0	Ki67+	 2778 13120
1273	0	0	Ki67+	 2779 13150
1274	0	0	Ki67+	 2782 13491
1275	0	0	Ki67+	 2782 13544
1276	0	0	Ki67+	 2790 13409
1277	0	0	Ki67+	 2793 13014
1278	0	0	Ki67+	 2795 13518
1279	0	0	Ki67+	 2796 13396
1280	0	0	Ki67+	 2797 13184
1281	0	0	Ki67+	 2799 13109
1282	0	0	Ki67+	 2802 13146
1283	0	0	Ki67+	 2809 13138
1284	0	0	Ki67+	 2817 13019
1285	0	0	Ki67+	 2822 13081
1286	0	0	Ki67+	 2824 13458
1287	0	0	Ki67+	 2825 13576
1288	0	0	Ki67+	 2827 13152
1289	0	0	Ki67+	 2827 13234
1290	0	0	Ki67+	 2833 13430
1291	0	0	Ki67+	 2835 13126
1292	0	0	Ki67+	 2836 13166
1293	0	0	Ki67+	 2840 13056
1294	0	0	Ki67+	 2845 13092
1295	0	0	Ki67+	 2851 13492
1296	0	0	Ki67+	 2853 13184
1297	0	0	Ki67+	 2854 13541
1298	0	0	Ki67+	 2856 13256
1299	0	0	Ki67+	 2859 13399
1300	0	0	Ki67+	 2860 13602
1301	0	0	Ki67+	 2861 13151
1302	0	0	Ki67+	 2863 13051
1303	0	0	Ki67+	 2865 13456
1304	0	0	Ki67+	 2865 13479
1305	0	0	Ki67+	 2866 13073
1306	0	0	Ki67+	 2866 13217
1307	0	0	Ki67+	 2867 13500
1308	0	0	Ki67+	 2867 13549
1309	0	0	Ki67+	 2868 13094
1310	0	0	Ki67+	 2869 12981
1311	0	0	Ki67+	 2870 13531
1312	0	0	Ki67+	 2871 13184
1313	0	0	Ki67+	 2872 13124
1314	0	0	Ki67+	 2875 13580
1315	0	0	Ki67+	 2884 13152
1316	0	0	Ki67+	 2884 13213
1317	0	0	Ki67+	 2897 13599
1318	0	0	Ki67+	 2898 13153
1319	0	0	Ki67+	 2902 13230
1320	0	0	Ki67+	 2907 13553
1321	0	0	Ki67+	 2910 13209
1322	0	0	Ki67+	 2913 13454
1323	0	0	Ki67+	 2915 13516
1324	0	0	Ki67+	 2918 13183
1325	0	0	Ki67+	 2922 13599
1326	0	0	Ki67+	 2923 13116
1327	0	0	Ki67+	 2930 13590
1328	0	0	Ki67+	 2932 13228
1329	0	0	Ki67+	 2934 13139
1330	0	0	Ki67+	 2936 13482
1331	0	0	Ki67+	 2938 13069
1332	0	0	Ki67+	 2938 13462
1333	0	0	Ki67+	 2944 13167
1334	0	0	Ki67+	 2944 13613
1335	0	0	Ki67+	 2947 13110
1336	0	0	Ki67+	 2947 13203
1337	0	0	Ki67+	 2949 13566
1338	0	0	Ki67+	 2951 13531
1339	0	0	Ki67+	 2961 13147
1340	0	0	Ki67+	 2965 13196
1341	0	0	Ki67+	 2965 13579
1342	0	0	Ki67+	 2969 13175
1343	0	0	Ki67+	 2969 13601
1344	0	0	Ki67+	 2970 12849
1345	0	0	Ki67+	 2183 14149
1346	0	0	Ki67+	 2187 14365
1347	0	0	Ki67+	 2193 14044
1348	0	0	Ki67+	 2195 14091
1349	0	0	Ki67+	 2195 14107
1350	0	0	Ki67+	 2198 14375
1351	0	0	Ki67+	 2206 14133
1352	0	0	Ki67+	 2207 14066
1353	0	0	Ki67+	 2213 13623
1354	0	0	Ki67+	 2219 14393
1355	0	0	Ki67+	 2226 14149
1356	0	0	Ki67+	 2229 14114
1357	0	0	Ki67+	 2232 14184
1358	0	0	Ki67+	 2235 14286
1359	0	0	Ki67+	 2237 14077
1360	0	0	Ki67+	 2237 14410
1361	0	0	Ki67+	 2242 14015
1362	0	0	Ki67+	 2244 14092
1363	0	0	Ki67+	 2246 14166
1364	0	0	Ki67+	 2252 14039
1365	0	0	Ki67+	 2260 13646
1366	0	0	Ki67+	 2260 14122
1367	0	0	Ki67+	 2266 14225
1368	0	0	Ki67+	 2270 14239
1369	0	0	Ki67+	 2276 14221
1370	0	0	Ki67+	 2286 14134
1371	0	0	Ki67+	 2287 14180
1372	0	0	Ki67+	 2293 13664
1373	0	0	Ki67+	 2294 13634
1374	0	0	Ki67+	 2296 14067
1375	0	0	Ki67+	 2306 14112
1376	0	0	Ki67+	 2306 14241
1377	0	0	Ki67+	 2315 14214
1378	0	0	Ki67+	 2316 14268
1379	0	0	Ki67+	 2319 14177
1380	0	0	Ki67+	 2320 13648
1381	0	0	Ki67+	 2327 14086
1382	0	0	Ki67+	 2334 14152
1383	0	0	Ki67+	 2339 14238
1384	0	0	Ki67+	 2345 14296
1385	0	0	Ki67+	 2351 13639
1386	0	0	Ki67+	 2354 14177
1387	0	0	Ki67+	 2354 14255
1388	0	0	Ki67+	 2355 14196
1389	0	0	Ki67+	 2357 13699
1390	0	0	Ki67+	 2363 13618
1391	0	0	Ki67+	 2371 13659
1392	0	0	Ki67+	 2372 13672
1393	0	0	Ki67+	 2372 14234
1394	0	0	Ki67+	 2375 13642
1395	0	0	Ki67+	 2377 14319
1396	0	0	Ki67+	 2379 14268
1397	0	0	Ki67+	 2386 14125
1398	0	0	Ki67+	 2386 14153
1399	0	0	Ki67+	 2396 13919
1400	0	0	Ki67+	 2405 14296
1401	0	0	Ki67+	 2409 14247
1402	0	0	Ki67+	 2410 13691
1403	0	0	Ki67+	 2419 13647
1404	0	0	Ki67+	 2420 14211
1405	0	0	Ki67+	 2422 13757
1406	0	0	Ki67+	 2424 13741
1407	0	0	Ki67+	 2428 14339
1408	0	0	Ki67+	 2429 13622
1409	0	0	Ki67+	 2431 14280
1410	0	0	Ki67+	 2432 13754
1411	0	0	Ki67+	 2434 13728
1412	0	0	Ki67+	 2436 14312
1413	0	0	Ki67+	 2443 13666
1414	0	0	Ki67+	 2445 14197
1415	0	0	Ki67+	 2448 14152
1416	0	0	Ki67+	 2451 13653
1417	0	0	Ki67+	 2452 14141
1418	0	0	Ki67+	 2452 14349
1419	0	0	Ki67+	 2456 13797
1420	0	0	Ki67+	 2457 14378
1421	0	0	Ki67+	 2464 14294
1422	0	0	Ki67+	 2467 14220
1423	0	0	Ki67+	 2468 13707
1424	0	0	Ki67+	 2468 14257
1425	0	0	Ki67+	 2469 13671
1426	0	0	Ki67+	 2475 13771
1427	0	0	Ki67+	 2476 14307
1428	0	0	Ki67+	 2481 14125
1429	0	0	Ki67+	 2488 14354
1430	0	0	Ki67+	 2490 14172
1431	0	0	Ki67+	 2491 13625
1432	0	0	Ki67+	 2491 14188
1433	0	0	Ki67+	 2498 13683
1434	0	0	Ki67+	 2499 14276
1435	0	0	Ki67+	 2500 13714
1436	0	0	Ki67+	 2501 14382
1437	0	0	Ki67+	 2506 13659
1438	0	0	Ki67+	 2509 13733
1439	0	0	Ki67+	 2509 14137
1440	0	0	Ki67+	 2510 13797
1441	0	0	Ki67+	 2510 14311
1442	0	0	Ki67+	 2526 14323
1443	0	0	Ki67+	 2529 13709
1444	0	0	Ki67+	 2534 13761
1445	0	0	Ki67+	 2535 13657
1446	0	0	Ki67+	 2535 14263
1447	0	0	Ki67+	 2536 13673
1448	0	0	Ki67+	 2537 13629
1449	0	0	Ki67+	 2539 14307
1450	0	0	Ki67+	 2541 14164
1451	0	0	Ki67+	 2544 13645
1452	0	0	Ki67+	 2546 13781
1453	0	0	Ki67+	 2550 14360
1454	0	0	Ki67+	 2560 14224
1455	0	0	Ki67+	 2561 13682
1456	0	0	Ki67+	 2562 14184
1457	0	0	Ki67+	 2563 13745
1458	0	0	Ki67+	 2565 13781
1459	0	0	Ki67+	 2565 14199
1460	0	0	Ki67+	 2567 13717
1461	0	0	Ki67+	 2568 14361
1462	0	0	Ki67+	 2572 13632
1463	0	0	Ki67+	 2572 14252
1464	0	0	Ki67+	 2580 13678
1465	0	0	Ki67+	 2582 14296
1466	0	0	Ki67+	 2584 13759
1467	0	0	Ki67+	 2587 14338
1468	0	0	Ki67+	 2589 13671
1469	0	0	Ki67+	 2592 14283
1470	0	0	Ki67+	 2594 14229
1471	0	0	Ki67+	 2596 13636
1472	0	0	Ki67+	 2596 14406
1473	0	0	Ki67+	 2599 14368
1474	0	0	Ki67+	 2602 14173
1475	0	0	Ki67+	 2606 13711
1476	0	0	Ki67+	 2609 13787
1477	0	0	Ki67+	 2610 14210
1478	0	0	Ki67+	 2612 13662
1479	0	0	Ki67+	 2612 14245
1480	0	0	Ki67+	 2614 14307
1481	0	0	Ki67+	 2615 13743
1482	0	0	Ki67+	 2618 14368
1483	0	0	Ki67+	 2620 14408
1484	0	0	Ki67+	 2623 14334
1485	0	0	Ki67+	 2624 13696
1486	0	0	Ki67+	 2625 14389
1487	0	0	Ki67+	 2627 14215
1488	0	0	Ki67+	 2629 14278
1489	0	0	Ki67+	 2632 13663
1490	0	0	Ki67+	 2633 14169
1491	0	0	Ki67+	 2635 13847
1492	0	0	Ki67+	 2637 13723
1493	0	0	Ki67+	 2638 14324
1494	0	0	Ki67+	 2640 14380
1495	0	0	Ki67+	 2646 14397
1496	0	0	Ki67+	 2647 14299
1497	0	0	Ki67+	 2648 13794
1498	0	0	Ki67+	 2653 13837
1499	0	0	Ki67+	 2653 13886
1500	0	0	Ki67+	 2658 14262
1501	0	0	Ki67+	 2660 14237
1502	0	0	Ki67+	 2664 14196
1503	0	0	Ki67+	 2665 13791
1504	0	0	Ki67+	 2667 14402
1505	0	0	Ki67+	 2669 13669
1506	0	0	Ki67+	 2669 13702
1507	0	0	Ki67+	 2669 13746
1508	0	0	Ki67+	 2672 14208
1509	0	0	Ki67+	 2677 13637
1510	0	0	Ki67+	 2680 13778
1511	0	0	Ki67+	 2681 13704
1512	0	0	Ki67+	 2683 14212
1513	0	0	Ki67+	 2686 14249
1514	0	0	Ki67+	 2686 14275
1515	0	0	Ki67+	 2690 13720
1516	0	0	Ki67+	 2692 14365
1517	0	0	Ki67+	 2695 14327
1518	0	0	Ki67+	 2696 13698
1519	0	0	Ki67+	 2696 13775
1520	0	0	Ki67+	 2697 13817
1521	0	0	Ki67+	 2700 13756
1522	0	0	Ki67+	 2700 13836
1523	0	0	Ki67+	 2702 13872
1524	0	0	Ki67+	 2704 14264
1525	0	0	Ki67+	 2706 13800
1526	0	0	Ki67+	 2711 13772
1527	0	0	Ki67+	 2713 14330
1528	0	0	Ki67+	 2715 14379
1529	0	0	Ki67+	 2720 13834
1530	0	0	Ki67+	 2721 13738
1531	0	0	Ki67+	 2728 13933
1532	0	0	Ki67+	 2731 13780
1533	0	0	Ki67+	 2733 13737
1534	0	0	Ki67+	 2737 13789
1535	0	0	Ki67+	 2740 14256
1536	0	0	Ki67+	 2740 14286
1537	0	0	Ki67+	 2742 14415
1538	0	0	Ki67+	 2744 13769
1539	0	0	Ki67+	 2746 13849
1540	0	0	Ki67+	 2748 13878
1541	0	0	Ki67+	 2751 13725
1542	0	0	Ki67+	 2752 13958
1543	0	0	Ki67+	 2752 14327
1544	0	0	Ki67+	 2753 14386
1545	0	0	Ki67+	 2756 13838
1546	0	0	Ki67+	 2757 13818
1547	0	0	Ki67+	 2762 13941
1548	0	0	Ki67+	 2762 14370
1549	0	0	Ki67+	 2764 14359
1550	0	0	Ki67+	 2765 13913
1551	0	0	Ki67+	 2766 14407
1552	0	0	Ki67+	 2771 13789
1553	0	0	Ki67+	 2774 13741
1554	0	0	Ki67+	 2774 14276
1555	0	0	Ki67+	 2782 13850
1556	0	0	Ki67+	 2782 14400
1557	0	0	Ki67+	 2784 13971
1558	0	0	Ki67+	 2784 14327
1559	0	0	Ki67+	 2787 13777
1560	0	0	Ki67+	 2789 13885
1561	0	0	Ki67+	 2792 14311
1562	0	0	Ki67+	 2794 13803
1563	0	0	Ki67+	 2796 14374
1564	0	0	Ki67+	 2798 13817
1565	0	0	Ki67+	 2799 13765
1566	0	0	Ki67+	 2802 14363
1567	0	0	Ki67+	 2807 14292
1568	0	0	Ki67+	 2811 13849
1569	0	0	Ki67+	 2811 14344
1570	0	0	Ki67+	 2823 14392
1571	0	0	Ki67+	 2828 13764
1572	0	0	Ki67+	 2828 14350
1573	0	0	Ki67+	 2830 14316
1574	0	0	Ki67+	 2834 13815
1575	0	0	Ki67+	 2837 13965
1576	0	0	Ki67+	 2839 13894
1577	0	0	Ki67+	 2840 13847
1578	0	0	Ki67+	 2843 14308
1579	0	0	Ki67+	 2844 13834
1580	0	0	Ki67+	 2847 13885
1581	0	0	Ki67+	 2852 14383
1582	0	0	Ki67+	 2860 13794
1583	0	0	Ki67+	 2861 14364
1584	0	0	Ki67+	 2875 13860
1585	0	0	Ki67+	 2875 14333
1586	0	0	Ki67+	 2881 13827
1587	0	0	Ki67+	 2883 14356
1588	0	0	Ki67+	 2886 14318
1589	0	0	Ki67+	 2888 13855
1590	0	0	Ki67+	 2894 13881
1591	0	0	Ki67+	 2899 13808
1592	0	0	Ki67+	 2899 13830
1593	0	0	Ki67+	 2900 14371
1594	0	0	Ki67+	 2906 14009
1595	0	0	Ki67+	 2910 13627
1596	0	0	Ki67+	 2913 13977
1597	0	0	Ki67+	 2913 14388
1598	0	0	Ki67+	 2914 13924
1599	0	0	Ki67+	 2916 13898
1600	0	0	Ki67+	 2926 14365
1601	0	0	Ki67+	 2928 13957
1602	0	0	Ki67+	 2932 13869
1603	0	0	Ki67+	 2935 14414
1604	0	0	Ki67+	 2940 13852
1605	0	0	Ki67+	 2940 13939
1606	0	0	Ki67+	 2943 14380
1607	0	0	Ki67+	 2947 14009
1608	0	0	Ki67+	 2948 13928
1609	0	0	Ki67+	 2955 13883
1610	0	0	Ki67+	 2958 13868
1611	0	0	Ki67+	 2962 14392
1612	0	0	Ki67+	 2964 13647
1613	0	0	Ki67+	 2964 13940
1614	0	0	Ki67+	 2967 13629
1615	0	0	Ki67+	 2973 14063
1616	0	0	Ki67+	 2184 15079
1617	0	0	Ki67+	 2187 14453
1618	0	0	Ki67+	 2190 14866
1619	0	0	Ki67+	 2191 14850
1620	0	0	Ki67+	 2199 14799
1621	0	0	Ki67+	 2200 14493
1622	0	0	Ki67+	 2202 15070
1623	0	0	Ki67+	 2202 15186
1624	0	0	Ki67+	 2203 15125
1625	0	0	Ki67+	 2204 14564
1626	0	0	Ki67+	 2206 14860
1627	0	0	Ki67+	 2210 14460
1628	0	0	Ki67+	 2212 14535
1629	0	0	Ki67+	 2213 14721
1630	0	0	Ki67+	 2219 15075
1631	0	0	Ki67+	 2226 14799
1632	0	0	Ki67+	 2228 14511
1633	0	0	Ki67+	 2228 15195
1634	0	0	Ki67+	 2229 14428
1635	0	0	Ki67+	 2229 14847
1636	0	0	Ki67+	 2238 14498
1637	0	0	Ki67+	 2238 15047
1638	0	0	Ki67+	 2242 14462
1639	0	0	Ki67+	 2244 14838
1640	0	0	Ki67+	 2245 14870
1641	0	0	Ki67+	 2247 14856
1642	0	0	Ki67+	 2247 14902
1643	0	0	Ki67+	 2251 15076
1644	0	0	Ki67+	 2253 14480
1645	0	0	Ki67+	 2256 15062
1646	0	0	Ki67+	 2257 14536
1647	0	0	Ki67+	 2258 14421
1648	0	0	Ki67+	 2265 14583
1649	0	0	Ki67+	 2265 14806
1650	0	0	Ki67+	 2269 14675
1651	0	0	Ki67+	 2274 14513
1652	0	0	Ki67+	 2279 15070
1653	0	0	Ki67+	 2281 15193
1654	0	0	Ki67+	 2282 14848
1655	0	0	Ki67+	 2282 14889
1656	0	0	Ki67+	 2284 14500
1657	0	0	Ki67+	 2286 14808
1658	0	0	Ki67+	 2288 14563
1659	0	0	Ki67+	 2290 14487
1660	0	0	Ki67+	 2290 15079
1661	0	0	Ki67+	 2297 14641
1662	0	0	Ki67+	 2297 14819
1663	0	0	Ki67+	 2299 15157
1664	0	0	Ki67+	 2300 14684
1665	0	0	Ki67+	 2305 14455
1666	0	0	Ki67+	 2306 14551
1667	0	0	Ki67+	 2306 15063
1668	0	0	Ki67+	 2306 15090
1669	0	0	Ki67+	 2309 15077
1670	0	0	Ki67+	 2312 14912
1671	0	0	Ki67+	 2313 14860
1672	0	0	Ki67+	 2320 15193
1673	0	0	Ki67+	 2321 15054
1674	0	0	Ki67+	 2322 14512
1675	0	0	Ki67+	 2322 14779
1676	0	0	Ki67+	 2324 15070
1677	0	0	Ki67+	 2326 14470
1678	0	0	Ki67+	 2328 14623
1679	0	0	Ki67+	 2329 14564
1680	0	0	Ki67+	 2331 15125
1681	0	0	Ki67+	 2331 15212
1682	0	0	Ki67+	 2336 14900
1683	0	0	Ki67+	 2338 14866
1684	0	0	Ki67+	 2339 14504
1685	0	0	Ki67+	 2345 15077
1686	0	0	Ki67+	 2346 15165
1687	0	0	Ki67+	 2348 15059
1688	0	0	Ki67+	 2353 14500
1689	0	0	Ki67+	 2353 15105
1690	0	0	Ki67+	 2354 14578
1691	0	0	Ki67+	 2360 14928
1692	0	0	Ki67+	 2365 14884
1693	0	0	Ki67+	 2366 14835
1694	0	0	Ki67+	 2366 15071
1695	0	0	Ki67+	 2367 15210
1696	0	0	Ki67+	 2368 15137
1697	0	0	Ki67+	 2369 14534
1698	0	0	Ki67+	 2369 15099
1699	0	0	Ki67+	 2370 15121
1700	0	0	Ki67+	 2371 14645
1701	0	0	Ki67+	 2372 15154
1702	0	0	Ki67+	 2374 14903
1703	0	0	Ki67+	 2382 14883
1704	0	0	Ki67+	 2384 14918
1705	0	0	Ki67+	 2387 15176
1706	0	0	Ki67+	 2389 15152
1707	0	0	Ki67+	 2390 14591
1708	0	0	Ki67+	 2394 15071
1709	0	0	Ki67+	 2395 14543
1710	0	0	Ki67+	 2400 15110
1711	0	0	Ki67+	 2403 15093
1712	0	0	Ki67+	 2404 15196
1713	0	0	Ki67+	 2408 14875
1714	0	0	Ki67+	 2410 15138
1715	0	0	Ki67+	 2412 14930
1716	0	0	Ki67+	 2412 15174
1717	0	0	Ki67+	 2415 14838
1718	0	0	Ki67+	 2422 14568
1719	0	0	Ki67+	 2423 14659
1720	0	0	Ki67+	 2428 15097
1721	0	0	Ki67+	 2434 15150
1722	0	0	Ki67+	 2435 15189
1723	0	0	Ki67+	 2439 14543
1724	0	0	Ki67+	 2445 14933
1725	0	0	Ki67+	 2446 14895
1726	0	0	Ki67+	 2451 14876
1727	0	0	Ki67+	 2452 14921
1728	0	0	Ki67+	 2454 14567
1729	0	0	Ki67+	 2455 14681
1730	0	0	Ki67+	 2456 15165
1731	0	0	Ki67+	 2467 14554
1732	0	0	Ki67+	 2468 15204
1733	0	0	Ki67+	 2472 14871
1734	0	0	Ki67+	 2478 14585
1735	0	0	Ki67+	 2484 14924
1736	0	0	Ki67+	 2486 15152
1737	0	0	Ki67+	 2489 15179
1738	0	0	Ki67+	 2491 14830
1739	0	0	Ki67+	 2492 14605
1740	0	0	Ki67+	 2492 15165
1741	0	0	Ki67+	 2494 14887
1742	0	0	Ki67+	 2496 14568
1743	0	0	Ki67+	 2500 14925
1744	0	0	Ki67+	 2500 15129
1745	0	0	Ki67+	 2502 14725
1746	0	0	Ki67+	 2502 14877
1747	0	0	Ki67+	 2504 14703
1748	0	0	Ki67+	 2504 14955
1749	0	0	Ki67+	 2509 14587
1750	0	0	Ki67+	 2512 14868
1751	0	0	Ki67+	 2513 14599
1752	0	0	Ki67+	 2513 14624
1753	0	0	Ki67+	 2515 14947
1754	0	0	Ki67+	 2517 14845
1755	0	0	Ki67+	 2519 14825
1756	0	0	Ki67+	 2521 15132
1757	0	0	Ki67+	 2523 14929
1758	0	0	Ki67+	 2525 14886
1759	0	0	Ki67+	 2536 14642
1760	0	0	Ki67+	 2540 14724
1761	0	0	Ki67+	 2546 14623
1762	0	0	Ki67+	 2548 14744
1763	0	0	Ki67+	 2549 14660
1764	0	0	Ki67+	 2549 14945
1765	0	0	Ki67+	 2551 14978
1766	0	0	Ki67+	 2563 14634
1767	0	0	Ki67+	 2578 14895
1768	0	0	Ki67+	 2584 14987
1769	0	0	Ki67+	 2585 14427
1770	0	0	Ki67+	 2589 14726
1771	0	0	Ki67+	 2589 14924
1772	0	0	Ki67+	 2594 14777
1773	0	0	Ki67+	 2597 14687
1774	0	0	Ki67+	 2600 14743
1775	0	0	Ki67+	 2602 14796
1776	0	0	Ki67+	 2607 15001
1777	0	0	Ki67+	 2610 14664
1778	0	0	Ki67+	 2610 15026
1779	0	0	Ki67+	 2616 14651
1780	0	0	Ki67+	 2618 14717
1781	0	0	Ki67+	 2621 14466
1782	0	0	Ki67+	 2621 14788
1783	0	0	Ki67+	 2625 14700
1784	0	0	Ki67+	 2625 14977
1785	0	0	Ki67+	 2630 14608
1786	0	0	Ki67+	 2630 15047
1787	0	0	Ki67+	 2631 14938
1788	0	0	Ki67+	 2631 15027
1789	0	0	Ki67+	 2640 14660
1790	0	0	Ki67+	 2640 14835
1791	0	0	Ki67+	 2644 14442
1792	0	0	Ki67+	 2652 15059
1793	0	0	Ki67+	 2653 14913
1794	0	0	Ki67+	 2656 15016
1795	0	0	Ki67+	 2657 14761
1796	0	0	Ki67+	 2659 14486
1797	0	0	Ki67+	 2660 14685
1798	0	0	Ki67+	 2664 14473
1799	0	0	Ki67+	 2666 15025
1800	0	0	Ki67+	 2669 14730
1801	0	0	Ki67+	 2674 14447
1802	0	0	Ki67+	 2674 14985
1803	0	0	Ki67+	 2678 15116
1804	0	0	Ki67+	 2681 14487
1805	0	0	Ki67+	 2687 14694
1806	0	0	Ki67+	 2690 15067
1807	0	0	Ki67+	 2691 14706
1808	0	0	Ki67+	 2692 14877
1809	0	0	Ki67+	 2697 14465
1810	0	0	Ki67+	 2698 15039
1811	0	0	Ki67+	 2701 14511
1812	0	0	Ki67+	 2707 15124
1813	0	0	Ki67+	 2710 14704
1814	0	0	Ki67+	 2712 15027
1815	0	0	Ki67+	 2713 14805
1816	0	0	Ki67+	 2718 14539
1817	0	0	Ki67+	 2718 15094
1818	0	0	Ki67+	 2721 14510
1819	0	0	Ki67+	 2723 14483
1820	0	0	Ki67+	 2724 14732
1821	0	0	Ki67+	 2726 14989
1822	0	0	Ki67+	 2729 14455
1823	0	0	Ki67+	 2730 15054
1824	0	0	Ki67+	 2734 14722
1825	0	0	Ki67+	 2738 14490
1826	0	0	Ki67+	 2741 14583
1827	0	0	Ki67+	 2746 14448
1828	0	0	Ki67+	 2750 14557
1829	0	0	Ki67+	 2752 15187
1830	0	0	Ki67+	 2753 14491
1831	0	0	Ki67+	 2753 14750
1832	0	0	Ki67+	 2754 15045
1833	0	0	Ki67+	 2754 15110
1834	0	0	Ki67+	 2758 15000
1835	0	0	Ki67+	 2758 15078
1836	0	0	Ki67+	 2761 14519
1837	0	0	Ki67+	 2762 14469
1838	0	0	Ki67+	 2772 14791
1839	0	0	Ki67+	 2773 14430
1840	0	0	Ki67+	 2773 14778
1841	0	0	Ki67+	 2773 14963
1842	0	0	Ki67+	 2775 14455
1843	0	0	Ki67+	 2777 14556
1844	0	0	Ki67+	 2779 14670
1845	0	0	Ki67+	 2782 14508
1846	0	0	Ki67+	 2785 14821
1847	0	0	Ki67+	 2786 15097
1848	0	0	Ki67+	 2791 14527
1849	0	0	Ki67+	 2801 14835
1850	0	0	Ki67+	 2807 14427
1851	0	0	Ki67+	 2810 14558
1852	0	0	Ki67+	 2813 14478
1853	0	0	Ki67+	 2814 14499
1854	0	0	Ki67+	 2814 14807
1855	0	0	Ki67+	 2815 14455
1856	0	0	Ki67+	 2817 14893
1857	0	0	Ki67+	 2821 14904
1858	0	0	Ki67+	 2825 15108
1859	0	0	Ki67+	 2830 14844
1860	0	0	Ki67+	 2831 14541
1861	0	0	Ki67+	 2833 14467
1862	0	0	Ki67+	 2834 14490
1863	0	0	Ki67+	 2841 14940
1864	0	0	Ki67+	 2841 15126
1865	0	0	Ki67+	 2842 14434
1866	0	0	Ki67+	 2843 14505
1867	0	0	Ki67+	 2844 14803
1868	0	0	Ki67+	 2845 14419
1869	0	0	Ki67+	 2851 15091
1870	0	0	Ki67+	 2852 14811
1871	0	0	Ki67+	 2864 14911
1872	0	0	Ki67+	 2865 14512
1873	0	0	Ki67+	 2865 14540
1874	0	0	Ki67+	 2866 14429
1875	0	0	Ki67+	 2866 14869
1876	0	0	Ki67+	 2867 15194
1877	0	0	Ki67+	 2870 14558
1878	0	0	Ki67+	 2871 14589
1879	0	0	Ki67+	 2872 14482
1880	0	0	Ki67+	 2874 15146
1881	0	0	Ki67+	 2884 14597
1882	0	0	Ki67+	 2886 14445
1883	0	0	Ki67+	 2887 14538
1884	0	0	Ki67+	 2891 14501
1885	0	0	Ki67+	 2891 14660
1886	0	0	Ki67+	 2891 15174
1887	0	0	Ki67+	 2897 14487
1888	0	0	Ki67+	 2898 15117
1889	0	0	Ki67+	 2903 15144
1890	0	0	Ki67+	 2904 15103
1891	0	0	Ki67+	 2905 14969
1892	0	0	Ki67+	 2909 14490
1893	0	0	Ki67+	 2911 15208
1894	0	0	Ki67+	 2918 15024
1895	0	0	Ki67+	 2923 14495
1896	0	0	Ki67+	 2923 15013
1897	0	0	Ki67+	 2923 15161
1898	0	0	Ki67+	 2927 14981
1899	0	0	Ki67+	 2928 14556
1900	0	0	Ki67+	 2928 14814
1901	0	0	Ki67+	 2928 14954
1902	0	0	Ki67+	 2930 15051
1903	0	0	Ki67+	 2932 14640
1904	0	0	Ki67+	 2933 14515
1905	0	0	Ki67+	 2937 15089
1906	0	0	Ki67+	 2938 14612
1907	0	0	Ki67+	 2939 14457
1908	0	0	Ki67+	 2940 15188
1909	0	0	Ki67+	 2941 15151
1910	0	0	Ki67+	 2943 14598
1911	0	0	Ki67+	 2944 15047
1912	0	0	Ki67+	 2947 15002
1913	0	0	Ki67+	 2950 14430
1914	0	0	Ki67+	 2952 14687
1915	0	0	Ki67+	 2953 14727
1916	0	0	Ki67+	 2954 14611
1917	0	0	Ki67+	 2957 14649
1918	0	0	Ki67+	 2957 15069
1919	0	0	Ki67+	 2960 14741
1920	0	0	Ki67+	 2963 15160
1921	0	0	Ki67+	 2965 14517
1922	0	0	Ki67+	 2966 14573
1923	0	0	Ki67+	 2967 14695
1924	0	0	Ki67+	 2971 14601
1925	0	0	Ki67+	 2973 14635
1926	0	0	Ki67+	 2973 15198
1927	0	0	Ki67+	 2181 15317
1928	0	0	Ki67+	 2186 15750
1929	0	0	Ki67+	 2190 15850
1930	0	0	Ki67+	 2191 15228
1931	0	0	Ki67+	 2191 15787
1932	0	0	Ki67+	 2193 15717
1933	0	0	Ki67+	 2195 15766
1934	0	0	Ki67+	 2203 15744
1935	0	0	Ki67+	 2205 15925
1936	0	0	Ki67+	 2207 15962
1937	0	0	Ki67+	 2209 15318
1938	0	0	Ki67+	 2211 15784
1939	0	0	Ki67+	 2212 15886
1940	0	0	Ki67+	 2224 15726
1941	0	0	Ki67+	 2225 15273
1942	0	0	Ki67+	 2226 15228
1943	0	0	Ki67+	 2232 15905
1944	0	0	Ki67+	 2235 15869
1945	0	0	Ki67+	 2238 15740
1946	0	0	Ki67+	 2240 15790
1947	0	0	Ki67+	 2241 15270
1948	0	0	Ki67+	 2252 15824
1949	0	0	Ki67+	 2254 15895
1950	0	0	Ki67+	 2254 15997
1951	0	0	Ki67+	 2255 15328
1952	0	0	Ki67+	 2259 15258
1953	0	0	Ki67+	 2262 15929
1954	0	0	Ki67+	 2267 15794
1955	0	0	Ki67+	 2268 15854
1956	0	0	Ki67+	 2271 15218
1957	0	0	Ki67+	 2271 15771
1958	0	0	Ki67+	 2299 15252
1959	0	0	Ki67+	 2301 15285
1960	0	0	Ki67+	 2307 15371
1961	0	0	Ki67+	 2310 15303
1962	0	0	Ki67+	 2312 15922
1963	0	0	Ki67+	 2314 15951
1964	0	0	Ki67+	 2315 15265
1965	0	0	Ki67+	 2316 15975
1966	0	0	Ki67+	 2319 15887
1967	0	0	Ki67+	 2324 16004
1968	0	0	Ki67+	 2327 15926
1969	0	0	Ki67+	 2329 15224
1970	0	0	Ki67+	 2330 15307
1971	0	0	Ki67+	 2337 15401
1972	0	0	Ki67+	 2351 15942
1973	0	0	Ki67+	 2353 15263
1974	0	0	Ki67+	 2360 15339
1975	0	0	Ki67+	 2362 15902
1976	0	0	Ki67+	 2375 15263
1977	0	0	Ki67+	 2379 15379
1978	0	0	Ki67+	 2387 15927
1979	0	0	Ki67+	 2389 15317
1980	0	0	Ki67+	 2389 15977
1981	0	0	Ki67+	 2391 15900
1982	0	0	Ki67+	 2398 15889
1983	0	0	Ki67+	 2399 15834
1984	0	0	Ki67+	 2407 15242
1985	0	0	Ki67+	 2410 15280
1986	0	0	Ki67+	 2412 15909
1987	0	0	Ki67+	 2413 15941
1988	0	0	Ki67+	 2415 15224
1989	0	0	Ki67+	 2416 15868
1990	0	0	Ki67+	 2428 15325
1991	0	0	Ki67+	 2430 15930
1992	0	0	Ki67+	 2434 15377
1993	0	0	Ki67+	 2435 15263
1994	0	0	Ki67+	 2442 15228
1995	0	0	Ki67+	 2444 15397
1996	0	0	Ki67+	 2447 15895
1997	0	0	Ki67+	 2451 15288
1998	0	0	Ki67+	 2457 15945
1999	0	0	Ki67+	 2466 15358
2000	0	0	Ki67+	 2469 15288
2001	0	0	Ki67+	 2470 15316
2002	0	0	Ki67+	 2472 15375
2003	0	0	Ki67+	 2482 15219
2004	0	0	Ki67+	 2484 15256
2005	0	0	Ki67+	 2491 15343
2006	0	0	Ki67+	 2496 15315
2007	0	0	Ki67+	 2504 15361
2008	0	0	Ki67+	 2508 15385
2009	0	0	Ki67+	 2511 15221
2010	0	0	Ki67+	 2511 15282
2011	0	0	Ki67+	 2519 15244
2012	0	0	Ki67+	 2522 15361
2013	0	0	Ki67+	 2523 15476
2014	0	0	Ki67+	 2525 15308
2015	0	0	Ki67+	 2532 15223
2016	0	0	Ki67+	 2538 15276
2017	0	0	Ki67+	 2540 15294
2018	0	0	Ki67+	 2544 15380
2019	0	0	Ki67+	 2553 15429
2020	0	0	Ki67+	 2554 15258
2021	0	0	Ki67+	 2554 15470
2022	0	0	Ki67+	 2557 15409
2023	0	0	Ki67+	 2561 15225
2024	0	0	Ki67+	 2561 15327
2025	0	0	Ki67+	 2561 15369
2026	0	0	Ki67+	 2569 15477
2027	0	0	Ki67+	 2570 15282
2028	0	0	Ki67+	 2575 15505
2029	0	0	Ki67+	 2579 15295
2030	0	0	Ki67+	 2584 15244
2031	0	0	Ki67+	 2586 15223
2032	0	0	Ki67+	 2590 15342
2033	0	0	Ki67+	 2590 15377
2034	0	0	Ki67+	 2592 15458
2035	0	0	Ki67+	 2593 15416
2036	0	0	Ki67+	 2595 15477
2037	0	0	Ki67+	 2597 15999
2038	0	0	Ki67+	 2601 15275
2039	0	0	Ki67+	 2601 15390
2040	0	0	Ki67+	 2603 15242
2041	0	0	Ki67+	 2603 15308
2042	0	0	Ki67+	 2619 15371
2043	0	0	Ki67+	 2622 15295
2044	0	0	Ki67+	 2622 15324
2045	0	0	Ki67+	 2626 15258
2046	0	0	Ki67+	 2634 15533
2047	0	0	Ki67+	 2637 15404
2048	0	0	Ki67+	 2637 15467
2049	0	0	Ki67+	 2639 15370
2050	0	0	Ki67+	 2642 15323
2051	0	0	Ki67+	 2643 15435
2052	0	0	Ki67+	 2653 15497
2053	0	0	Ki67+	 2655 15530
2054	0	0	Ki67+	 2657 15511
2055	0	0	Ki67+	 2663 15253
2056	0	0	Ki67+	 2663 15539
2057	0	0	Ki67+	 2665 15285
2058	0	0	Ki67+	 2670 15356
2059	0	0	Ki67+	 2672 15910
2060	0	0	Ki67+	 2674 15529
2061	0	0	Ki67+	 2681 15372
2062	0	0	Ki67+	 2685 15517
2063	0	0	Ki67+	 2690 15315
2064	0	0	Ki67+	 2691 15398
2065	0	0	Ki67+	 2700 15658
2066	0	0	Ki67+	 2703 15434
2067	0	0	Ki67+	 2706 15342
2068	0	0	Ki67+	 2714 15307
2069	0	0	Ki67+	 2718 15368
2070	0	0	Ki67+	 2725 15426
2071	0	0	Ki67+	 2726 15457
2072	0	0	Ki67+	 2729 15623
2073	0	0	Ki67+	 2737 15397
2074	0	0	Ki67+	 2750 15383
2075	0	0	Ki67+	 2752 15451
2076	0	0	Ki67+	 2756 15649
2077	0	0	Ki67+	 2758 15401
2078	0	0	Ki67+	 2759 15541
2079	0	0	Ki67+	 2759 15753
2080	0	0	Ki67+	 2763 15509
2081	0	0	Ki67+	 2767 15465
2082	0	0	Ki67+	 2769 15553
2083	0	0	Ki67+	 2771 15356
2084	0	0	Ki67+	 2777 15377
2085	0	0	Ki67+	 2781 15401
2086	0	0	Ki67+	 2784 15619
2087	0	0	Ki67+	 2786 15637
2088	0	0	Ki67+	 2790 15514
2089	0	0	Ki67+	 2791 15732
2090	0	0	Ki67+	 2792 15697
2091	0	0	Ki67+	 2795 15554
2092	0	0	Ki67+	 2798 15449
2093	0	0	Ki67+	 2801 15472
2094	0	0	Ki67+	 2808 15535
2095	0	0	Ki67+	 2816 15420
2096	0	0	Ki67+	 2816 15613
2097	0	0	Ki67+	 2817 15469
2098	0	0	Ki67+	 2818 15487
2099	0	0	Ki67+	 2819 15634
2100	0	0	Ki67+	 2822 15736
2101	0	0	Ki67+	 2824 15682
2102	0	0	Ki67+	 2839 15488
2103	0	0	Ki67+	 2841 15450
2104	0	0	Ki67+	 2842 15434
2105	0	0	Ki67+	 2850 15574
2106	0	0	Ki67+	 2855 15670
2107	0	0	Ki67+	 2863 15644
2108	0	0	Ki67+	 2866 15480
2109	0	0	Ki67+	 2872 15431
2110	0	0	Ki67+	 2877 15341
2111	0	0	Ki67+	 2878 15564
2112	0	0	Ki67+	 2879 15520
2113	0	0	Ki67+	 2880 15418
2114	0	0	Ki67+	 2894 15600
2115	0	0	Ki67+	 2898 15676
2116	0	0	Ki67+	 2899 15479
2117	0	0	Ki67+	 2901 15621
2118	0	0	Ki67+	 2906 15649
2119	0	0	Ki67+	 2910 15433
2120	0	0	Ki67+	 2922 15561
2121	0	0	Ki67+	 2922 15706
2122	0	0	Ki67+	 2925 15448
2123	0	0	Ki67+	 2925 15509
2124	0	0	Ki67+	 2925 15638
2125	0	0	Ki67+	 2930 15418
2126	0	0	Ki67+	 2932 15718
2127	0	0	Ki67+	 2951 15478
2128	0	0	Ki67+	 2952 15529
2129	0	0	Ki67+	 2955 15571
2130	0	0	Ki67+	 2957 15682
2131	0	0	Ki67+	 2968 15505
2132	0	0	Ki67+	 2968 15631
2133	0	0	Ki67+	 2973 15650
2134	0	0	Ki67+	 2974 15244
2135	0	0	Ki67+	 2975 15226
2136	0	0	Ki67+	 2179 16355
2137	0	0	Ki67+	 2184 16086
2138	0	0	Ki67+	 2186 16336
2139	0	0	Ki67+	 2188 16184
2140	0	0	Ki67+	 2189 16421
2141	0	0	Ki67+	 2189 16504
2142	0	0	Ki67+	 2191 16017
2143	0	0	Ki67+	 2191 16540
2144	0	0	Ki67+	 2193 16050
2145	0	0	Ki67+	 2193 16157
2146	0	0	Ki67+	 2198 16207
2147	0	0	Ki67+	 2198 16477
2148	0	0	Ki67+	 2199 16108
2149	0	0	Ki67+	 2205 16368
2150	0	0	Ki67+	 2206 16043
2151	0	0	Ki67+	 2206 16412
2152	0	0	Ki67+	 2208 16718
2153	0	0	Ki67+	 2210 16212
2154	0	0	Ki67+	 2214 16508
2155	0	0	Ki67+	 2215 16391
2156	0	0	Ki67+	 2219 16462
2157	0	0	Ki67+	 2220 16346
2158	0	0	Ki67+	 2223 16310
2159	0	0	Ki67+	 2232 16496
2160	0	0	Ki67+	 2233 16470
2161	0	0	Ki67+	 2236 16350
2162	0	0	Ki67+	 2240 16325
2163	0	0	Ki67+	 2241 16220
2164	0	0	Ki67+	 2242 16097
2165	0	0	Ki67+	 2245 16373
2166	0	0	Ki67+	 2246 16189
2167	0	0	Ki67+	 2247 16605
2168	0	0	Ki67+	 2248 16173
2169	0	0	Ki67+	 2253 16321
2170	0	0	Ki67+	 2257 16389
2171	0	0	Ki67+	 2259 16204
2172	0	0	Ki67+	 2259 16231
2173	0	0	Ki67+	 2259 16563
2174	0	0	Ki67+	 2261 16515
2175	0	0	Ki67+	 2262 16483
2176	0	0	Ki67+	 2263 16789
2177	0	0	Ki67+	 2270 16329
2178	0	0	Ki67+	 2272 16236
2179	0	0	Ki67+	 2275 16276
2180	0	0	Ki67+	 2279 16149
2181	0	0	Ki67+	 2284 16209
2182	0	0	Ki67+	 2287 16643
2183	0	0	Ki67+	 2298 16460
2184	0	0	Ki67+	 2300 16424
2185	0	0	Ki67+	 2301 16550
2186	0	0	Ki67+	 2302 16220
2187	0	0	Ki67+	 2307 16377
2188	0	0	Ki67+	 2308 16233
2189	0	0	Ki67+	 2308 16472
2190	0	0	Ki67+	 2314 16248
2191	0	0	Ki67+	 2317 16085
2192	0	0	Ki67+	 2319 16529
2193	0	0	Ki67+	 2325 16139
2194	0	0	Ki67+	 2325 16539
2195	0	0	Ki67+	 2327 16480
2196	0	0	Ki67+	 2327 16683
2197	0	0	Ki67+	 2329 16053
2198	0	0	Ki67+	 2329 16197
2199	0	0	Ki67+	 2329 16446
2200	0	0	Ki67+	 2333 16247
2201	0	0	Ki67+	 2340 16558
2202	0	0	Ki67+	 2341 16616
2203	0	0	Ki67+	 2349 16160
2204	0	0	Ki67+	 2350 16475
2205	0	0	Ki67+	 2351 16498
2206	0	0	Ki67+	 2352 16174
2207	0	0	Ki67+	 2352 16244
2208	0	0	Ki67+	 2353 16589
2209	0	0	Ki67+	 2355 16220
2210	0	0	Ki67+	 2360 16017
2211	0	0	Ki67+	 2360 16561
2212	0	0	Ki67+	 2367 16466
2213	0	0	Ki67+	 2369 16454
2214	0	0	Ki67+	 2370 16104
2215	0	0	Ki67+	 2374 16053
2216	0	0	Ki67+	 2375 16636
2217	0	0	Ki67+	 2378 16609
2218	0	0	Ki67+	 2383 16217
2219	0	0	Ki67+	 2394 16075
2220	0	0	Ki67+	 2396 16167
2221	0	0	Ki67+	 2398 16703
2222	0	0	Ki67+	 2399 16116
2223	0	0	Ki67+	 2401 16749
2224	0	0	Ki67+	 2406 16685
2225	0	0	Ki67+	 2411 16766
2226	0	0	Ki67+	 2413 16644
2227	0	0	Ki67+	 2418 16731
2228	0	0	Ki67+	 2420 16086
2229	0	0	Ki67+	 2426 16229
2230	0	0	Ki67+	 2428 16636
2231	0	0	Ki67+	 2428 16680
2232	0	0	Ki67+	 2429 16572
2233	0	0	Ki67+	 2431 16746
2234	0	0	Ki67+	 2432 16646
2235	0	0	Ki67+	 2437 16275
2236	0	0	Ki67+	 2439 16028
2237	0	0	Ki67+	 2440 16156
2238	0	0	Ki67+	 2441 16243
2239	0	0	Ki67+	 2442 16197
2240	0	0	Ki67+	 2442 16706
2241	0	0	Ki67+	 2442 16778
2242	0	0	Ki67+	 2446 16730
2243	0	0	Ki67+	 2448 16109
2244	0	0	Ki67+	 2449 16079
2245	0	0	Ki67+	 2467 16739
2246	0	0	Ki67+	 2470 16071
2247	0	0	Ki67+	 2472 16279
2248	0	0	Ki67+	 2473 16498
2249	0	0	Ki67+	 2475 16159
2250	0	0	Ki67+	 2475 16241
2251	0	0	Ki67+	 2478 16098
2252	0	0	Ki67+	 2482 16081
2253	0	0	Ki67+	 2484 16190
2254	0	0	Ki67+	 2484 16343
2255	0	0	Ki67+	 2486 16507
2256	0	0	Ki67+	 2495 16570
2257	0	0	Ki67+	 2497 16309
2258	0	0	Ki67+	 2497 16333
2259	0	0	Ki67+	 2498 16783
2260	0	0	Ki67+	 2499 16750
2261	0	0	Ki67+	 2509 16124
2262	0	0	Ki67+	 2510 16558
2263	0	0	Ki67+	 2511 16048
2264	0	0	Ki67+	 2512 16462
2265	0	0	Ki67+	 2514 16085
2266	0	0	Ki67+	 2514 16327
2267	0	0	Ki67+	 2515 16258
2268	0	0	Ki67+	 2520 16584
2269	0	0	Ki67+	 2521 16531
2270	0	0	Ki67+	 2526 16043
2271	0	0	Ki67+	 2526 16766
2272	0	0	Ki67+	 2528 16595
2273	0	0	Ki67+	 2529 16570
2274	0	0	Ki67+	 2530 16543
2275	0	0	Ki67+	 2531 16311
2276	0	0	Ki67+	 2537 16440
2277	0	0	Ki67+	 2537 16504
2278	0	0	Ki67+	 2538 16624
2279	0	0	Ki67+	 2539 16086
2280	0	0	Ki67+	 2542 16145
2281	0	0	Ki67+	 2542 16399
2282	0	0	Ki67+	 2544 16545
2283	0	0	Ki67+	 2545 16596
2284	0	0	Ki67+	 2545 16649
2285	0	0	Ki67+	 2546 16566
2286	0	0	Ki67+	 2547 16172
2287	0	0	Ki67+	 2547 16270
2288	0	0	Ki67+	 2550 16242
2289	0	0	Ki67+	 2551 16796
2290	0	0	Ki67+	 2553 16496
2291	0	0	Ki67+	 2557 16368
2292	0	0	Ki67+	 2558 16523
2293	0	0	Ki67+	 2559 16167
2294	0	0	Ki67+	 2559 16463
2295	0	0	Ki67+	 2564 16576
2296	0	0	Ki67+	 2567 16428
2297	0	0	Ki67+	 2567 16616
2298	0	0	Ki67+	 2568 16597
2299	0	0	Ki67+	 2570 16549
2300	0	0	Ki67+	 2575 16400
2301	0	0	Ki67+	 2575 16499
2302	0	0	Ki67+	 2578 16659
2303	0	0	Ki67+	 2581 16451
2304	0	0	Ki67+	 2583 16628
2305	0	0	Ki67+	 2588 16684
2306	0	0	Ki67+	 2591 16437
2307	0	0	Ki67+	 2591 16456
2308	0	0	Ki67+	 2591 16576
2309	0	0	Ki67+	 2599 16081
2310	0	0	Ki67+	 2600 16631
2311	0	0	Ki67+	 2600 16658
2312	0	0	Ki67+	 2601 16449
2313	0	0	Ki67+	 2608 16692
2314	0	0	Ki67+	 2610 16110
2315	0	0	Ki67+	 2612 16517
2316	0	0	Ki67+	 2613 16476
2317	0	0	Ki67+	 2619 16719
2318	0	0	Ki67+	 2620 16612
2319	0	0	Ki67+	 2626 16676
2320	0	0	Ki67+	 2629 16092
2321	0	0	Ki67+	 2632 16699
2322	0	0	Ki67+	 2634 16068
2323	0	0	Ki67+	 2638 16530
2324	0	0	Ki67+	 2642 16718
2325	0	0	Ki67+	 2643 16734
2326	0	0	Ki67+	 2645 16155
2327	0	0	Ki67+	 2645 16609
2328	0	0	Ki67+	 2646 16509
2329	0	0	Ki67+	 2647 16683
2330	0	0	Ki67+	 2650 16196
2331	0	0	Ki67+	 2655 16110
2332	0	0	Ki67+	 2658 16459
2333	0	0	Ki67+	 2660 16654
2334	0	0	Ki67+	 2664 16313
2335	0	0	Ki67+	 2664 16498
2336	0	0	Ki67+	 2670 16720
2337	0	0	Ki67+	 2676 16741
2338	0	0	Ki67+	 2679 16137
2339	0	0	Ki67+	 2680 16159
2340	0	0	Ki67+	 2680 16245
2341	0	0	Ki67+	 2683 16471
2342	0	0	Ki67+	 2685 16068
2343	0	0	Ki67+	 2687 16256
2344	0	0	Ki67+	 2688 16705
2345	0	0	Ki67+	 2691 16274
2346	0	0	Ki67+	 2691 16420
2347	0	0	Ki67+	 2698 16468
2348	0	0	Ki67+	 2699 16312
2349	0	0	Ki67+	 2700 16741
2350	0	0	Ki67+	 2702 16362
2351	0	0	Ki67+	 2707 16300
2352	0	0	Ki67+	 2708 16683
2353	0	0	Ki67+	 2713 16314
2354	0	0	Ki67+	 2713 16717
2355	0	0	Ki67+	 2714 16093
2356	0	0	Ki67+	 2715 16334
2357	0	0	Ki67+	 2717 16240
2358	0	0	Ki67+	 2717 16663
2359	0	0	Ki67+	 2719 16373
2360	0	0	Ki67+	 2721 16574
2361	0	0	Ki67+	 2722 16495
2362	0	0	Ki67+	 2723 16434
2363	0	0	Ki67+	 2725 16596
2364	0	0	Ki67+	 2726 16385
2365	0	0	Ki67+	 2727 16719
2366	0	0	Ki67+	 2734 16426
2367	0	0	Ki67+	 2738 16558
2368	0	0	Ki67+	 2738 16694
2369	0	0	Ki67+	 2739 16395
2370	0	0	Ki67+	 2740 16709
2371	0	0	Ki67+	 2742 16495
2372	0	0	Ki67+	 2745 16316
2373	0	0	Ki67+	 2746 16724
2374	0	0	Ki67+	 2754 16405
2375	0	0	Ki67+	 2754 16628
2376	0	0	Ki67+	 2754 16656
2377	0	0	Ki67+	 2755 16503
2378	0	0	Ki67+	 2756 16521
2379	0	0	Ki67+	 2760 16380
2380	0	0	Ki67+	 2760 16704
2381	0	0	Ki67+	 2761 16329
2382	0	0	Ki67+	 2762 16582
2383	0	0	Ki67+	 2765 16296
2384	0	0	Ki67+	 2769 16347
2385	0	0	Ki67+	 2770 16542
2386	0	0	Ki67+	 2773 16495
2387	0	0	Ki67+	 2774 16651
2388	0	0	Ki67+	 2788 16448
2389	0	0	Ki67+	 2791 16609
2390	0	0	Ki67+	 2794 16519
2391	0	0	Ki67+	 2806 16696
2392	0	0	Ki67+	 2808 16579
2393	0	0	Ki67+	 2814 16535
2394	0	0	Ki67+	 2814 16637
2395	0	0	Ki67+	 2816 16603
2396	0	0	Ki67+	 2818 16748
2397	0	0	Ki67+	 2820 16429
2398	0	0	Ki67+	 2822 16569
2399	0	0	Ki67+	 2824 16382
2400	0	0	Ki67+	 2828 16708
2401	0	0	Ki67+	 2829 16642
2402	0	0	Ki67+	 2832 16743
2403	0	0	Ki67+	 2835 16615
2404	0	0	Ki67+	 2840 16509
2405	0	0	Ki67+	 2840 16681
2406	0	0	Ki67+	 2842 16788
2407	0	0	Ki67+	 2844 16692
2408	0	0	Ki67+	 2851 16627
2409	0	0	Ki67+	 2854 16160
2410	0	0	Ki67+	 2854 16769
2411	0	0	Ki67+	 2859 16493
2412	0	0	Ki67+	 2860 16715
2413	0	0	Ki67+	 2860 16750
2414	0	0	Ki67+	 2862 16591
2415	0	0	Ki67+	 2864 16671
2416	0	0	Ki67+	 2865 16810
2417	0	0	Ki67+	 2867 16192
2418	0	0	Ki67+	 2868 16771
2419	0	0	Ki67+	 2874 16160
2420	0	0	Ki67+	 2875 16650
2421	0	0	Ki67+	 2877 16336
2422	0	0	Ki67+	 2879 16745
2423	0	0	Ki67+	 2881 16260
2424	0	0	Ki67+	 2881 16607
2425	0	0	Ki67+	 2890 16711
2426	0	0	Ki67+	 2896 16794
2427	0	0	Ki67+	 2899 16630
2428	0	0	Ki67+	 2902 16585
2429	0	0	Ki67+	 2907 16673
2430	0	0	Ki67+	 2913 16765
2431	0	0	Ki67+	 2920 16649
2432	0	0	Ki67+	 2927 16778
2433	0	0	Ki67+	 2928 16613
2434	0	0	Ki67+	 2934 16124
2435	0	0	Ki67+	 2934 16662
2436	0	0	Ki67+	 2937 16208
2437	0	0	Ki67+	 2941 16236
2438	0	0	Ki67+	 2945 16605
2439	0	0	Ki67+	 2950 16220
2440	0	0	Ki67+	 2957 16642
2441	0	0	Ki67+	 2965 16219
2442	0	0	Ki67+	 2968 16154
2443	0	0	Ki67+	 2971 16541
2444	0	0	Ki67+	 2973 16633
2445	0	0	Ki67+	 2974 16682
2446	0	0	Ki67+	 2181 17055
2447	0	0	Ki67+	 2183 16842
2448	0	0	Ki67+	 2183 17194
2449	0	0	Ki67+	 2184 17028
2450	0	0	Ki67+	 2191 17123
2451	0	0	Ki67+	 2191 17338
2452	0	0	Ki67+	 2195 17074
2453	0	0	Ki67+	 2195 17371
2454	0	0	Ki67+	 2197 17268
2455	0	0	Ki67+	 2200 17318
2456	0	0	Ki67+	 2203 17306
2457	0	0	Ki67+	 2205 17283
2458	0	0	Ki67+	 2207 17235
2459	0	0	Ki67+	 2209 17058
2460	0	0	Ki67+	 2215 17380
2461	0	0	Ki67+	 2217 17117
2462	0	0	Ki67+	 2218 17271
2463	0	0	Ki67+	 2220 17030
2464	0	0	Ki67+	 2226 16875
2465	0	0	Ki67+	 2227 16940
2466	0	0	Ki67+	 2229 17322
2467	0	0	Ki67+	 2234 17059
2468	0	0	Ki67+	 2241 17085
2469	0	0	Ki67+	 2241 17259
2470	0	0	Ki67+	 2241 17302
2471	0	0	Ki67+	 2247 17031
2472	0	0	Ki67+	 2250 17231
2473	0	0	Ki67+	 2253 17341
2474	0	0	Ki67+	 2254 17091
2475	0	0	Ki67+	 2254 17172
2476	0	0	Ki67+	 2257 17271
2477	0	0	Ki67+	 2265 16881
2478	0	0	Ki67+	 2269 17288
2479	0	0	Ki67+	 2275 17145
2480	0	0	Ki67+	 2275 17173
2481	0	0	Ki67+	 2276 17195
2482	0	0	Ki67+	 2281 17063
2483	0	0	Ki67+	 2285 17239
2484	0	0	Ki67+	 2285 17305
2485	0	0	Ki67+	 2291 16897
2486	0	0	Ki67+	 2299 17112
2487	0	0	Ki67+	 2299 17246
2488	0	0	Ki67+	 2302 17281
2489	0	0	Ki67+	 2309 17083
2490	0	0	Ki67+	 2310 17033
2491	0	0	Ki67+	 2310 17182
2492	0	0	Ki67+	 2314 16852
2493	0	0	Ki67+	 2318 17159
2494	0	0	Ki67+	 2319 17324
2495	0	0	Ki67+	 2320 17222
2496	0	0	Ki67+	 2321 16906
2497	0	0	Ki67+	 2323 17377
2498	0	0	Ki67+	 2324 16838
2499	0	0	Ki67+	 2324 17137
2500	0	0	Ki67+	 2327 17080
2501	0	0	Ki67+	 2328 17109
2502	0	0	Ki67+	 2329 17192
2503	0	0	Ki67+	 2333 17281
2504	0	0	Ki67+	 2334 17238
2505	0	0	Ki67+	 2338 17173
2506	0	0	Ki67+	 2341 17338
2507	0	0	Ki67+	 2343 17141
2508	0	0	Ki67+	 2345 17057
2509	0	0	Ki67+	 2347 17303
2510	0	0	Ki67+	 2355 17399
2511	0	0	Ki67+	 2356 17271
2512	0	0	Ki67+	 2357 16904
2513	0	0	Ki67+	 2358 17043
2514	0	0	Ki67+	 2360 17149
2515	0	0	Ki67+	 2362 17199
2516	0	0	Ki67+	 2364 17102
2517	0	0	Ki67+	 2366 17074
2518	0	0	Ki67+	 2370 17113
2519	0	0	Ki67+	 2371 17055
2520	0	0	Ki67+	 2371 17384
2521	0	0	Ki67+	 2373 17153
2522	0	0	Ki67+	 2374 17229
2523	0	0	Ki67+	 2375 17188
2524	0	0	Ki67+	 2376 17244
2525	0	0	Ki67+	 2380 17301
2526	0	0	Ki67+	 2382 17276
2527	0	0	Ki67+	 2384 16817
2528	0	0	Ki67+	 2390 17057
2529	0	0	Ki67+	 2391 17316
2530	0	0	Ki67+	 2393 17089
2531	0	0	Ki67+	 2396 17189
2532	0	0	Ki67+	 2398 17047
2533	0	0	Ki67+	 2400 17098
2534	0	0	Ki67+	 2404 17385
2535	0	0	Ki67+	 2406 16843
2536	0	0	Ki67+	 2408 17124
2537	0	0	Ki67+	 2413 17267
2538	0	0	Ki67+	 2416 17542
2539	0	0	Ki67+	 2418 17244
2540	0	0	Ki67+	 2419 17512
2541	0	0	Ki67+	 2423 17154
2542	0	0	Ki67+	 2426 17218
2543	0	0	Ki67+	 2429 17348
2544	0	0	Ki67+	 2435 17067
2545	0	0	Ki67+	 2441 17390
2546	0	0	Ki67+	 2444 17583
2547	0	0	Ki67+	 2447 17256
2548	0	0	Ki67+	 2447 17410
2549	0	0	Ki67+	 2453 17273
2550	0	0	Ki67+	 2458 17113
2551	0	0	Ki67+	 2458 17136
2552	0	0	Ki67+	 2459 17238
2553	0	0	Ki67+	 2464 17502
2554	0	0	Ki67+	 2466 17169
2555	0	0	Ki67+	 2466 17602
2556	0	0	Ki67+	 2471 17215
2557	0	0	Ki67+	 2471 17534
2558	0	0	Ki67+	 2473 16876
2559	0	0	Ki67+	 2474 17204
2560	0	0	Ki67+	 2477 17519
2561	0	0	Ki67+	 2480 17071
2562	0	0	Ki67+	 2480 17113
2563	0	0	Ki67+	 2481 16907
2564	0	0	Ki67+	 2481 17338
2565	0	0	Ki67+	 2483 17412
2566	0	0	Ki67+	 2487 17260
2567	0	0	Ki67+	 2489 17346
2568	0	0	Ki67+	 2490 17325
2569	0	0	Ki67+	 2491 17109
2570	0	0	Ki67+	 2491 17426
2571	0	0	Ki67+	 2491 17577
2572	0	0	Ki67+	 2492 17549
2573	0	0	Ki67+	 2497 17151
2574	0	0	Ki67+	 2501 17294
2575	0	0	Ki67+	 2502 17385
2576	0	0	Ki67+	 2507 16869
2577	0	0	Ki67+	 2508 17165
2578	0	0	Ki67+	 2508 17351
2579	0	0	Ki67+	 2509 17214
2580	0	0	Ki67+	 2510 17599
2581	0	0	Ki67+	 2511 17567
2582	0	0	Ki67+	 2512 17150
2583	0	0	Ki67+	 2514 16899
2584	0	0	Ki67+	 2515 17409
2585	0	0	Ki67+	 2519 17198
2586	0	0	Ki67+	 2522 17334
2587	0	0	Ki67+	 2524 17220
2588	0	0	Ki67+	 2524 17247
2589	0	0	Ki67+	 2524 17606
2590	0	0	Ki67+	 2526 16840
2591	0	0	Ki67+	 2526 17122
2592	0	0	Ki67+	 2531 17377
2593	0	0	Ki67+	 2532 17433
2594	0	0	Ki67+	 2533 17024
2595	0	0	Ki67+	 2536 16822
2596	0	0	Ki67+	 2536 17584
2597	0	0	Ki67+	 2538 16877
2598	0	0	Ki67+	 2538 17501
2599	0	0	Ki67+	 2540 17275
2600	0	0	Ki67+	 2547 17111
2601	0	0	Ki67+	 2547 17165
2602	0	0	Ki67+	 2547 17185
2603	0	0	Ki67+	 2549 17329
2604	0	0	Ki67+	 2554 17144
2605	0	0	Ki67+	 2559 17194
2606	0	0	Ki67+	 2560 17551
2607	0	0	Ki67+	 2564 17227
2608	0	0	Ki67+	 2565 17249
2609	0	0	Ki67+	 2566 17531
2610	0	0	Ki67+	 2567 17383
2611	0	0	Ki67+	 2567 17588
2612	0	0	Ki67+	 2569 17259
2613	0	0	Ki67+	 2569 17303
2614	0	0	Ki67+	 2572 17130
2615	0	0	Ki67+	 2583 17193
2616	0	0	Ki67+	 2584 17224
2617	0	0	Ki67+	 2586 17163
2618	0	0	Ki67+	 2589 17259
2619	0	0	Ki67+	 2591 17570
2620	0	0	Ki67+	 2595 17446
2621	0	0	Ki67+	 2596 17340
2622	0	0	Ki67+	 2597 16851
2623	0	0	Ki67+	 2598 17138
2624	0	0	Ki67+	 2601 17234
2625	0	0	Ki67+	 2604 17169
2626	0	0	Ki67+	 2607 17581
2627	0	0	Ki67+	 2608 17499
2628	0	0	Ki67+	 2612 17428
2629	0	0	Ki67+	 2613 17555
2630	0	0	Ki67+	 2614 17189
2631	0	0	Ki67+	 2616 17249
2632	0	0	Ki67+	 2616 17306
2633	0	0	Ki67+	 2618 17452
2634	0	0	Ki67+	 2619 17499
2635	0	0	Ki67+	 2624 17574
2636	0	0	Ki67+	 2629 17160
2637	0	0	Ki67+	 2634 17196
2638	0	0	Ki67+	 2639 17329
2639	0	0	Ki67+	 2640 17419
2640	0	0	Ki67+	 2642 17207
2641	0	0	Ki67+	 2642 17353
2642	0	0	Ki67+	 2643 17307
2643	0	0	Ki67+	 2646 17458
2644	0	0	Ki67+	 2647 17543
2645	0	0	Ki67+	 2650 17248
2646	0	0	Ki67+	 2651 17558
2647	0	0	Ki67+	 2657 17591
2648	0	0	Ki67+	 2663 17314
2649	0	0	Ki67+	 2667 17178
2650	0	0	Ki67+	 2667 17240
2651	0	0	Ki67+	 2669 17220
2652	0	0	Ki67+	 2671 17463
2653	0	0	Ki67+	 2673 17377
2654	0	0	Ki67+	 2681 17358
2655	0	0	Ki67+	 2681 17577
2656	0	0	Ki67+	 2683 17212
2657	0	0	Ki67+	 2686 17195
2658	0	0	Ki67+	 2686 17483
2659	0	0	Ki67+	 2686 17551
2660	0	0	Ki67+	 2687 17402
2661	0	0	Ki67+	 2690 17607
2662	0	0	Ki67+	 2705 17387
2663	0	0	Ki67+	 2705 17422
2664	0	0	Ki67+	 2708 17472
2665	0	0	Ki67+	 2710 17320
2666	0	0	Ki67+	 2712 17572
2667	0	0	Ki67+	 2713 17446
2668	0	0	Ki67+	 2719 17607
2669	0	0	Ki67+	 2723 17428
2670	0	0	Ki67+	 2727 17063
2671	0	0	Ki67+	 2730 17355
2672	0	0	Ki67+	 2735 17326
2673	0	0	Ki67+	 2738 16824
2674	0	0	Ki67+	 2740 17597
2675	0	0	Ki67+	 2746 17385
2676	0	0	Ki67+	 2755 17564
2677	0	0	Ki67+	 2757 17332
2678	0	0	Ki67+	 2765 17155
2679	0	0	Ki67+	 2766 17482
2680	0	0	Ki67+	 2774 17450
2681	0	0	Ki67+	 2775 17357
2682	0	0	Ki67+	 2776 17391
2683	0	0	Ki67+	 2801 17151
2684	0	0	Ki67+	 2803 17446
2685	0	0	Ki67+	 2804 17344
2686	0	0	Ki67+	 2807 17411
2687	0	0	Ki67+	 2809 17364
2688	0	0	Ki67+	 2809 17385
2689	0	0	Ki67+	 2845 17369
2690	0	0	Ki67+	 2848 17389
2691	0	0	Ki67+	 2851 17456
2692	0	0	Ki67+	 2852 17473
2693	0	0	Ki67+	 2854 16888
2694	0	0	Ki67+	 2863 17437
2695	0	0	Ki67+	 2868 17367
2696	0	0	Ki67+	 2868 17426
2697	0	0	Ki67+	 2874 17392
2698	0	0	Ki67+	 2876 17377
2699	0	0	Ki67+	 2877 16820
2700	0	0	Ki67+	 2883 17530
2701	0	0	Ki67+	 2884 16841
2702	0	0	Ki67+	 2886 17509
2703	0	0	Ki67+	 2889 17217
2704	0	0	Ki67+	 2891 16826
2705	0	0	Ki67+	 2894 17395
2706	0	0	Ki67+	 2896 17406
2707	0	0	Ki67+	 2899 17505
2708	0	0	Ki67+	 2900 17612
2709	0	0	Ki67+	 2905 17440
2710	0	0	Ki67+	 2924 17517
2711	0	0	Ki67+	 2926 17397
2712	0	0	Ki67+	 2934 16824
2713	0	0	Ki67+	 2935 17465
2714	0	0	Ki67+	 2939 17400
2715	0	0	Ki67+	 2943 16862
2716	0	0	Ki67+	 2948 17438
2717	0	0	Ki67+	 2950 17399
2718	0	0	Ki67+	 2953 17382
2719	0	0	Ki67+	 2953 17413
2720	0	0	Ki67+	 2962 16846
2721	0	0	Ki67+	 2974 16864
2722	0	0	Ki67+	 2179 18045
2723	0	0	Ki67+	 2184 17968
2724	0	0	Ki67+	 2191 17980
2725	0	0	Ki67+	 2191 18005
2726	0	0	Ki67+	 2194 17932
2727	0	0	Ki67+	 2197 18059
2728	0	0	Ki67+	 2200 18040
2729	0	0	Ki67+	 2201 18085
2730	0	0	Ki67+	 2207 17975
2731	0	0	Ki67+	 2219 18065
2732	0	0	Ki67+	 2221 18095
2733	0	0	Ki67+	 2232 18086
2734	0	0	Ki67+	 2233 18061
2735	0	0	Ki67+	 2259 18101
2736	0	0	Ki67+	 2270 18040
2737	0	0	Ki67+	 2281 18046
2738	0	0	Ki67+	 2284 17978
2739	0	0	Ki67+	 2301 18096
2740	0	0	Ki67+	 2312 18003
2741	0	0	Ki67+	 2317 17983
2742	0	0	Ki67+	 2332 18158
2743	0	0	Ki67+	 2334 18170
2744	0	0	Ki67+	 2337 18093
2745	0	0	Ki67+	 2338 18025
2746	0	0	Ki67+	 2340 18066
2747	0	0	Ki67+	 2343 18001
2748	0	0	Ki67+	 2352 18033
2749	0	0	Ki67+	 2359 18145
2750	0	0	Ki67+	 2362 18196
2751	0	0	Ki67+	 2363 18224
2752	0	0	Ki67+	 2367 18177
2753	0	0	Ki67+	 2367 18209
2754	0	0	Ki67+	 2369 18103
2755	0	0	Ki67+	 2378 18162
2756	0	0	Ki67+	 2379 18091
2757	0	0	Ki67+	 2381 18236
2758	0	0	Ki67+	 2382 18015
2759	0	0	Ki67+	 2383 18039
2760	0	0	Ki67+	 2383 18051
2761	0	0	Ki67+	 2392 18251
2762	0	0	Ki67+	 2398 18272
2763	0	0	Ki67+	 2403 18168
2764	0	0	Ki67+	 2405 18092
2765	0	0	Ki67+	 2406 18000
2766	0	0	Ki67+	 2412 18270
2767	0	0	Ki67+	 2412 18286
2768	0	0	Ki67+	 2414 18193
2769	0	0	Ki67+	 2416 18248
2770	0	0	Ki67+	 2419 18080
2771	0	0	Ki67+	 2425 18055
2772	0	0	Ki67+	 2431 18092
2773	0	0	Ki67+	 2438 18257
2774	0	0	Ki67+	 2444 18303
2775	0	0	Ki67+	 2448 18384
2776	0	0	Ki67+	 2454 18080
2777	0	0	Ki67+	 2462 18295
2778	0	0	Ki67+	 2468 18049
2779	0	0	Ki67+	 2471 18281
2780	0	0	Ki67+	 2473 17627
2781	0	0	Ki67+	 2486 18332
2782	0	0	Ki67+	 2487 18106
2783	0	0	Ki67+	 2494 18216
2784	0	0	Ki67+	 2494 18237
2785	0	0	Ki67+	 2501 18071
2786	0	0	Ki67+	 2502 18020
2787	0	0	Ki67+	 2502 18201
2788	0	0	Ki67+	 2509 18339
2789	0	0	Ki67+	 2517 18192
2790	0	0	Ki67+	 2518 18287
2791	0	0	Ki67+	 2523 18313
2792	0	0	Ki67+	 2524 18066
2793	0	0	Ki67+	 2534 18028
2794	0	0	Ki67+	 2539 18315
2795	0	0	Ki67+	 2544 17618
2796	0	0	Ki67+	 2544 18200
2797	0	0	Ki67+	 2545 18344
2798	0	0	Ki67+	 2547 18059
2799	0	0	Ki67+	 2547 18173
2800	0	0	Ki67+	 2554 18275
2801	0	0	Ki67+	 2559 18226
2802	0	0	Ki67+	 2564 18182
2803	0	0	Ki67+	 2565 18292
2804	0	0	Ki67+	 2567 18333
2805	0	0	Ki67+	 2570 18316
2806	0	0	Ki67+	 2577 17664
2807	0	0	Ki67+	 2579 18240
2808	0	0	Ki67+	 2603 18297
2809	0	0	Ki67+	 2604 18330
2810	0	0	Ki67+	 2612 18231
2811	0	0	Ki67+	 2617 17688
2812	0	0	Ki67+	 2631 17732
2813	0	0	Ki67+	 2642 17628
2814	0	0	Ki67+	 2643 18197
2815	0	0	Ki67+	 2644 18224
2816	0	0	Ki67+	 2650 18296
2817	0	0	Ki67+	 2655 18263
2818	0	0	Ki67+	 2659 17646
2819	0	0	Ki67+	 2661 18242
2820	0	0	Ki67+	 2662 18145
2821	0	0	Ki67+	 2665 18125
2822	0	0	Ki67+	 2668 17688
2823	0	0	Ki67+	 2670 18248
2824	0	0	Ki67+	 2672 18198
2825	0	0	Ki67+	 2673 18233
2826	0	0	Ki67+	 2674 18314
2827	0	0	Ki67+	 2681 17711
2828	0	0	Ki67+	 2682 17663
2829	0	0	Ki67+	 2688 18277
2830	0	0	Ki67+	 2689 18153
2831	0	0	Ki67+	 2690 18342
2832	0	0	Ki67+	 2693 17725
2833	0	0	Ki67+	 2697 17631
2834	0	0	Ki67+	 2701 17714
2835	0	0	Ki67+	 2704 18338
2836	0	0	Ki67+	 2706 18313
2837	0	0	Ki67+	 2707 17702
2838	0	0	Ki67+	 2712 18137
2839	0	0	Ki67+	 2718 17666
2840	0	0	Ki67+	 2718 17747
2841	0	0	Ki67+	 2720 18380
2842	0	0	Ki67+	 2724 17650
2843	0	0	Ki67+	 2725 18101
2844	0	0	Ki67+	 2726 18284
2845	0	0	Ki67+	 2730 18186
2846	0	0	Ki67+	 2734 18150
2847	0	0	Ki67+	 2737 17716
2848	0	0	Ki67+	 2739 18290
2849	0	0	Ki67+	 2739 18318
2850	0	0	Ki67+	 2743 18268
2851	0	0	Ki67+	 2750 17677
2852	0	0	Ki67+	 2754 17631
2853	0	0	Ki67+	 2755 18217
2854	0	0	Ki67+	 2755 18234
2855	0	0	Ki67+	 2758 17709
2856	0	0	Ki67+	 2760 18336
2857	0	0	Ki67+	 2762 18320
2858	0	0	Ki67+	 2763 18360
2859	0	0	Ki67+	 2766 17743
2860	0	0	Ki67+	 2769 17778
2861	0	0	Ki67+	 2769 18143
2862	0	0	Ki67+	 2775 18242
2863	0	0	Ki67+	 2775 18363
2864	0	0	Ki67+	 2782 17681
2865	0	0	Ki67+	 2783 18160
2866	0	0	Ki67+	 2789 18387
2867	0	0	Ki67+	 2790 17623
2868	0	0	Ki67+	 2790 18323
2869	0	0	Ki67+	 2790 18354
2870	0	0	Ki67+	 2792 18120
2871	0	0	Ki67+	 2796 17770
2872	0	0	Ki67+	 2797 18332
2873	0	0	Ki67+	 2798 18272
2874	0	0	Ki67+	 2799 17629
2875	0	0	Ki67+	 2813 18253
2876	0	0	Ki67+	 2814 18209
2877	0	0	Ki67+	 2816 17650
2878	0	0	Ki67+	 2817 18369
2879	0	0	Ki67+	 2818 18184
2880	0	0	Ki67+	 2821 18353
2881	0	0	Ki67+	 2823 17762
2882	0	0	Ki67+	 2823 18135
2883	0	0	Ki67+	 2825 17693
2884	0	0	Ki67+	 2827 17623
2885	0	0	Ki67+	 2828 17711
2886	0	0	Ki67+	 2838 17661
2887	0	0	Ki67+	 2841 18297
2888	0	0	Ki67+	 2843 17619
2889	0	0	Ki67+	 2843 18308
2890	0	0	Ki67+	 2845 17785
2891	0	0	Ki67+	 2847 17648
2892	0	0	Ki67+	 2848 17749
2893	0	0	Ki67+	 2849 17773
2894	0	0	Ki67+	 2849 18165
2895	0	0	Ki67+	 2853 17672
2896	0	0	Ki67+	 2855 17725
2897	0	0	Ki67+	 2867 18177
2898	0	0	Ki67+	 2868 18272
2899	0	0	Ki67+	 2868 18388
2900	0	0	Ki67+	 2873 17694
2901	0	0	Ki67+	 2875 18360
2902	0	0	Ki67+	 2877 18243
2903	0	0	Ki67+	 2879 18308
2904	0	0	Ki67+	 2880 18409
2905	0	0	Ki67+	 2881 17707
2906	0	0	Ki67+	 2881 18340
2907	0	0	Ki67+	 2884 17637
2908	0	0	Ki67+	 2885 18381
2909	0	0	Ki67+	 2896 18207
2910	0	0	Ki67+	 2906 18322
2911	0	0	Ki67+	 2907 18281
2912	0	0	Ki67+	 2909 17687
2913	0	0	Ki67+	 2910 17676
2914	0	0	Ki67+	 2912 17643
2915	0	0	Ki67+	 2913 17712
2916	0	0	Ki67+	 2913 18407
2917	0	0	Ki67+	 2914 18183
2918	0	0	Ki67+	 2915 17738
2919	0	0	Ki67+	 2921 18390
2920	0	0	Ki67+	 2923 18234
2921	0	0	Ki67+	 2924 17620
2922	0	0	Ki67+	 2930 18266
2923	0	0	Ki67+	 2930 18372
2924	0	0	Ki67+	 2932 18247
2925	0	0	Ki67+	 2938 17694
2926	0	0	Ki67+	 2941 17737
2927	0	0	Ki67+	 2941 17785
2928	0	0	Ki67+	 2946 18188
2929	0	0	Ki67+	 2949 17629
2930	0	0	Ki67+	 2949 17661
2931	0	0	Ki67+	 2960 17664
2932	0	0	Ki67+	 2965 17757
2933	0	0	Ki67+	 2966 18280
2934	0	0	Ki67+	 2966 18394
2935	0	0	Ki67+	 2967 17845
2936	0	0	Ki67+	 2973 17833
2937	0	0	Ki67+	 2973 18377
2938	0	0	Ki67+	 2535 18555
2939	0	0	Ki67+	 2543 18643
2940	0	0	Ki67+	 2553 18561
2941	0	0	Ki67+	 2554 18453
2942	0	0	Ki67+	 2554 18534
2943	0	0	Ki67+	 2567 18534
2944	0	0	Ki67+	 2582 18574
2945	0	0	Ki67+	 2593 18520
2946	0	0	Ki67+	 2593 18634
2947	0	0	Ki67+	 2604 18555
2948	0	0	Ki67+	 2609 18604
2949	0	0	Ki67+	 2619 18537
2950	0	0	Ki67+	 2619 18662
2951	0	0	Ki67+	 2626 18630
2952	0	0	Ki67+	 2628 18722
2953	0	0	Ki67+	 2630 18690
2954	0	0	Ki67+	 2637 18581
2955	0	0	Ki67+	 2637 18754
2956	0	0	Ki67+	 2656 18535
2957	0	0	Ki67+	 2659 18563
2958	0	0	Ki67+	 2661 18745
2959	0	0	Ki67+	 2673 18645
2960	0	0	Ki67+	 2683 18723
2961	0	0	Ki67+	 2690 18563
2962	0	0	Ki67+	 2694 18576
2963	0	0	Ki67+	 2701 18700
2964	0	0	Ki67+	 2701 18754
2965	0	0	Ki67+	 2707 18553
2966	0	0	Ki67+	 2710 18724
2967	0	0	Ki67+	 2718 18573
2968	0	0	Ki67+	 2722 18603
2969	0	0	Ki67+	 2739 18723
2970	0	0	Ki67+	 2741 18581
2971	0	0	Ki67+	 2748 18666
2972	0	0	Ki67+	 2756 18583
2973	0	0	Ki67+	 2762 18634
2974	0	0	Ki67+	 2763 18659
2975	0	0	Ki67+	 2768 18624
2976	0	0	Ki67+	 2779 18613
2977	0	0	Ki67+	 2784 18652
2978	0	0	Ki67+	 2796 18636
2979	0	0	Ki67+	 2799 18766
2980	0	0	Ki67+	 2850 18678
2981	0	0	Ki67+	 2859 18695
2982	0	0	Ki67+	 2872 18808
2983	0	0	Ki67+	 2874 18489
2984	0	0	Ki67+	 2877 18757
2985	0	0	Ki67+	 2881 18733
2986	0	0	Ki67+	 2883 18709
2987	0	0	Ki67+	 2887 18679
2988	0	0	Ki67+	 2888 18434
2989	0	0	Ki67+	 2901 18699
2990	0	0	Ki67+	 2902 18795
2991	0	0	Ki67+	 2905 18443
2992	0	0	Ki67+	 2905 18537
2993	0	0	Ki67+	 2915 18854
2994	0	0	Ki67+	 2917 18903
2995	0	0	Ki67+	 2920 18707
2996	0	0	Ki67+	 2925 18479
2997	0	0	Ki67+	 2928 18458
2998	0	0	Ki67+	 2929 19060
2999	0	0	Ki67+	 2933 18768
3000	0	0	Ki67+	 2934 18863
3001	0	0	Ki67+	 2937 18435
3002	0	0	Ki67+	 2938 18418
3003	0	0	Ki67+	 2939 18600
3004	0	0	Ki67+	 2940 19035
3005	0	0	Ki67+	 2942 18832
3006	0	0	Ki67+	 2946 18499
3007	0	0	Ki67+	 2946 19004
3008	0	0	Ki67+	 2954 18479
3009	0	0	Ki67+	 2954 18755
3010	0	0	Ki67+	 2957 18899
3011	0	0	Ki67+	 2959 18516
3012	0	0	Ki67+	 2959 18997
3013	0	0	Ki67+	 2960 18746
3014	0	0	Ki67+	 2960 19010
3015	0	0	Ki67+	 2972 18825
3016	0	0	Ki67+	 2972 18889
3017	0	0	Ki67+	 2972 18909
3018	0	0	Ki67+	 2975 18536
3019	0	0	Ki67+	 3667 10637
3020	0	0	Ki67+	 3686 10629
3021	0	0	Ki67+	 3692 10602
3022	0	0	Ki67+	 3698 10518
3023	0	0	Ki67+	 3700 10620
3024	0	0	Ki67+	 3712 10653
3025	0	0	Ki67+	 3713 10438
3026	0	0	Ki67+	 3714 10453
3027	0	0	Ki67+	 3724 10597
3028	0	0	Ki67+	 3725 10515
3029	0	0	Ki67+	 3729 10565
3030	0	0	Ki67+	 3735 10539
3031	0	0	Ki67+	 3748 10367
3032	0	0	Ki67+	 3748 10394
3033	0	0	Ki67+	 3748 10566
3034	0	0	Ki67+	 3761 10332
3035	0	0	Ki67+	 3761 10549
3036	0	0	Ki67+	 3768 10654
3037	0	0	Ki67+	 3775 10530
3038	0	0	Ki67+	 3001 11420
3039	0	0	Ki67+	 3017 11329
3040	0	0	Ki67+	 3029 11387
3041	0	0	Ki67+	 3041 11413
3042	0	0	Ki67+	 3056 11401
3043	0	0	Ki67+	 3077 11350
3044	0	0	Ki67+	 3080 11412
3045	0	0	Ki67+	 3081 11381
3046	0	0	Ki67+	 3110 11355
3047	0	0	Ki67+	 3114 11389
3048	0	0	Ki67+	 3131 11421
3049	0	0	Ki67+	 3139 11378
3050	0	0	Ki67+	 3143 11402
3051	0	0	Ki67+	 3152 11450
3052	0	0	Ki67+	 3157 11381
3053	0	0	Ki67+	 3157 11439
3054	0	0	Ki67+	 3161 11361
3055	0	0	Ki67+	 3168 11336
3056	0	0	Ki67+	 3168 11422
3057	0	0	Ki67+	 3185 11391
3058	0	0	Ki67+	 3190 11436
3059	0	0	Ki67+	 3194 11353
3060	0	0	Ki67+	 3205 11367
3061	0	0	Ki67+	 3356 11454
3062	0	0	Ki67+	 3509 11406
3063	0	0	Ki67+	 3512 11380
3064	0	0	Ki67+	 3530 11425
3065	0	0	Ki67+	 3541 11357
3066	0	0	Ki67+	 3548 11403
3067	0	0	Ki67+	 3549 11445
3068	0	0	Ki67+	 3568 11453
3069	0	0	Ki67+	 3572 11360
3070	0	0	Ki67+	 3586 11436
3071	0	0	Ki67+	 3599 11357
3072	0	0	Ki67+	 3603 11400
3073	0	0	Ki67+	 3611 11324
3074	0	0	Ki67+	 3635 11340
3075	0	0	Ki67+	 3639 11313
3076	0	0	Ki67+	 3640 11398
3077	0	0	Ki67+	 3658 11368
3078	0	0	Ki67+	 3661 11381
3079	0	0	Ki67+	 3663 11391
3080	0	0	Ki67+	 3672 11437
3081	0	0	Ki67+	 3673 11346
3082	0	0	Ki67+	 3681 11430
3083	0	0	Ki67+	 3692 10661
3084	0	0	Ki67+	 3707 11368
3085	0	0	Ki67+	 3714 10687
3086	0	0	Ki67+	 3718 11355
3087	0	0	Ki67+	 3729 11397
3088	0	0	Ki67+	 3729 11412
3089	0	0	Ki67+	 3731 11450
3090	0	0	Ki67+	 3742 10679
3091	0	0	Ki67+	 3742 11372
3092	0	0	Ki67+	 3763 10714
3093	0	0	Ki67+	 3765 10744
3094	0	0	Ki67+	 3770 11453
3095	0	0	Ki67+	 2978 11750
3096	0	0	Ki67+	 2984 11601
3097	0	0	Ki67+	 2998 11776
3098	0	0	Ki67+	 3002 11735
3099	0	0	Ki67+	 3011 11669
3100	0	0	Ki67+	 3011 11700
3101	0	0	Ki67+	 3020 12207
3102	0	0	Ki67+	 3031 11745
3103	0	0	Ki67+	 3035 11765
3104	0	0	Ki67+	 3037 12176
3105	0	0	Ki67+	 3043 11733
3106	0	0	Ki67+	 3050 12220
3107	0	0	Ki67+	 3055 11846
3108	0	0	Ki67+	 3061 11757
3109	0	0	Ki67+	 3075 11806
3110	0	0	Ki67+	 3079 11765
3111	0	0	Ki67+	 3080 11872
3112	0	0	Ki67+	 3088 12200
3113	0	0	Ki67+	 3090 11887
3114	0	0	Ki67+	 3094 11726
3115	0	0	Ki67+	 3097 11849
3116	0	0	Ki67+	 3100 11796
3117	0	0	Ki67+	 3108 11872
3118	0	0	Ki67+	 3110 11735
3119	0	0	Ki67+	 3111 11697
3120	0	0	Ki67+	 3113 11854
3121	0	0	Ki67+	 3118 11940
3122	0	0	Ki67+	 3122 11829
3123	0	0	Ki67+	 3127 12190
3124	0	0	Ki67+	 3132 11908
3125	0	0	Ki67+	 3145 11900
3126	0	0	Ki67+	 3163 11760
3127	0	0	Ki67+	 3166 11977
3128	0	0	Ki67+	 3172 11954
3129	0	0	Ki67+	 3175 11461
3130	0	0	Ki67+	 3177 11930
3131	0	0	Ki67+	 3182 11903
3132	0	0	Ki67+	 3189 11502
3133	0	0	Ki67+	 3191 11492
3134	0	0	Ki67+	 3199 11481
3135	0	0	Ki67+	 3202 11957
3136	0	0	Ki67+	 3215 11523
3137	0	0	Ki67+	 3225 11496
3138	0	0	Ki67+	 3236 11524
3139	0	0	Ki67+	 3245 11855
3140	0	0	Ki67+	 3251 11994
3141	0	0	Ki67+	 3255 11856
3142	0	0	Ki67+	 3264 11840
3143	0	0	Ki67+	 3265 11498
3144	0	0	Ki67+	 3276 11547
3145	0	0	Ki67+	 3283 11993
3146	0	0	Ki67+	 3285 11857
3147	0	0	Ki67+	 3294 11506
3148	0	0	Ki67+	 3304 11907
3149	0	0	Ki67+	 3308 11858
3150	0	0	Ki67+	 3316 11493
3151	0	0	Ki67+	 3319 11544
3152	0	0	Ki67+	 3321 11464
3153	0	0	Ki67+	 3321 11987
3154	0	0	Ki67+	 3325 11903
3155	0	0	Ki67+	 3326 11491
3156	0	0	Ki67+	 3333 11545
3157	0	0	Ki67+	 3335 11589
3158	0	0	Ki67+	 3335 12029
3159	0	0	Ki67+	 3336 11524
3160	0	0	Ki67+	 3341 11963
3161	0	0	Ki67+	 3343 11498
3162	0	0	Ki67+	 3345 11886
3163	0	0	Ki67+	 3346 11560
3164	0	0	Ki67+	 3350 11625
3165	0	0	Ki67+	 3357 12037
3166	0	0	Ki67+	 3360 11499
3167	0	0	Ki67+	 3360 11537
3168	0	0	Ki67+	 3362 11638
3169	0	0	Ki67+	 3366 11608
3170	0	0	Ki67+	 3372 11965
3171	0	0	Ki67+	 3384 11546
3172	0	0	Ki67+	 3387 11995
3173	0	0	Ki67+	 3391 11479
3174	0	0	Ki67+	 3392 11516
3175	0	0	Ki67+	 3394 11560
3176	0	0	Ki67+	 3394 11595
3177	0	0	Ki67+	 3399 11508
3178	0	0	Ki67+	 3400 11969
3179	0	0	Ki67+	 3404 11619
3180	0	0	Ki67+	 3405 11930
3181	0	0	Ki67+	 3408 12042
3182	0	0	Ki67+	 3410 11530
3183	0	0	Ki67+	 3410 11941
3184	0	0	Ki67+	 3420 12021
3185	0	0	Ki67+	 3422 11999
3186	0	0	Ki67+	 3426 11610
3187	0	0	Ki67+	 3426 12060
3188	0	0	Ki67+	 3432 11914
3189	0	0	Ki67+	 3432 11989
3190	0	0	Ki67+	 3434 12050
3191	0	0	Ki67+	 3435 11896
3192	0	0	Ki67+	 3448 12015
3193	0	0	Ki67+	 3449 11913
3194	0	0	Ki67+	 3453 12101
3195	0	0	Ki67+	 3458 11611
3196	0	0	Ki67+	 3465 12098
3197	0	0	Ki67+	 3466 11703
3198	0	0	Ki67+	 3469 11686
3199	0	0	Ki67+	 3469 12047
3200	0	0	Ki67+	 3470 11666
3201	0	0	Ki67+	 3477 12131
3202	0	0	Ki67+	 3480 11637
3203	0	0	Ki67+	 3481 12029
3204	0	0	Ki67+	 3485 11679
3205	0	0	Ki67+	 3491 12159
3206	0	0	Ki67+	 3492 11712
3207	0	0	Ki67+	 3493 12114
3208	0	0	Ki67+	 3494 11554
3209	0	0	Ki67+	 3496 11979
3210	0	0	Ki67+	 3496 12078
3211	0	0	Ki67+	 3506 12175
3212	0	0	Ki67+	 3507 12068
3213	0	0	Ki67+	 3507 12095
3214	0	0	Ki67+	 3513 11475
3215	0	0	Ki67+	 3513 11600
3216	0	0	Ki67+	 3518 11651
3217	0	0	Ki67+	 3520 11570
3218	0	0	Ki67+	 3521 11949
3219	0	0	Ki67+	 3522 12057
3220	0	0	Ki67+	 3530 11546
3221	0	0	Ki67+	 3531 12201
3222	0	0	Ki67+	 3532 11690
3223	0	0	Ki67+	 3532 12141
3224	0	0	Ki67+	 3536 12070
3225	0	0	Ki67+	 3538 11702
3226	0	0	Ki67+	 3544 11556
3227	0	0	Ki67+	 3544 12111
3228	0	0	Ki67+	 3546 11523
3229	0	0	Ki67+	 3546 11725
3230	0	0	Ki67+	 3553 12090
3231	0	0	Ki67+	 3554 11481
3232	0	0	Ki67+	 3554 12152
3233	0	0	Ki67+	 3555 11463
3234	0	0	Ki67+	 3561 11716
3235	0	0	Ki67+	 3568 11690
3236	0	0	Ki67+	 3569 12053
3237	0	0	Ki67+	 3571 11730
3238	0	0	Ki67+	 3575 12124
3239	0	0	Ki67+	 3576 12083
3240	0	0	Ki67+	 3582 11650
3241	0	0	Ki67+	 3582 12002
3242	0	0	Ki67+	 3588 12059
3243	0	0	Ki67+	 3589 12232
3244	0	0	Ki67+	 3590 11539
3245	0	0	Ki67+	 3590 11718
3246	0	0	Ki67+	 3591 12167
3247	0	0	Ki67+	 3598 11476
3248	0	0	Ki67+	 3600 11703
3249	0	0	Ki67+	 3601 11737
3250	0	0	Ki67+	 3601 12031
3251	0	0	Ki67+	 3603 11673
3252	0	0	Ki67+	 3606 11977
3253	0	0	Ki67+	 3606 12067
3254	0	0	Ki67+	 3610 11624
3255	0	0	Ki67+	 3612 11496
3256	0	0	Ki67+	 3612 11564
3257	0	0	Ki67+	 3613 12237
3258	0	0	Ki67+	 3614 12001
3259	0	0	Ki67+	 3616 11722
3260	0	0	Ki67+	 3618 11682
3261	0	0	Ki67+	 3619 12139
3262	0	0	Ki67+	 3625 11478
3263	0	0	Ki67+	 3626 11655
3264	0	0	Ki67+	 3626 12030
3265	0	0	Ki67+	 3628 12205
3266	0	0	Ki67+	 3630 11466
3267	0	0	Ki67+	 3638 11535
3268	0	0	Ki67+	 3639 11636
3269	0	0	Ki67+	 3639 12148
3270	0	0	Ki67+	 3643 11677
3271	0	0	Ki67+	 3644 11717
3272	0	0	Ki67+	 3644 12094
3273	0	0	Ki67+	 3645 12051
3274	0	0	Ki67+	 3645 12232
3275	0	0	Ki67+	 3646 12109
3276	0	0	Ki67+	 3650 11989
3277	0	0	Ki67+	 3654 11491
3278	0	0	Ki67+	 3654 11649
3279	0	0	Ki67+	 3659 11544
3280	0	0	Ki67+	 3662 12158
3281	0	0	Ki67+	 3663 12178
3282	0	0	Ki67+	 3667 12118
3283	0	0	Ki67+	 3668 11683
3284	0	0	Ki67+	 3671 12073
3285	0	0	Ki67+	 3672 11520
3286	0	0	Ki67+	 3672 11567
3287	0	0	Ki67+	 3672 12088
3288	0	0	Ki67+	 3676 12056
3289	0	0	Ki67+	 3677 12219
3290	0	0	Ki67+	 3680 11733
3291	0	0	Ki67+	 3681 11712
3292	0	0	Ki67+	 3681 12148
3293	0	0	Ki67+	 3685 12244
3294	0	0	Ki67+	 3686 12027
3295	0	0	Ki67+	 3688 11459
3296	0	0	Ki67+	 3693 11544
3297	0	0	Ki67+	 3695 12201
3298	0	0	Ki67+	 3696 12233
3299	0	0	Ki67+	 3697 11766
3300	0	0	Ki67+	 3700 11574
3301	0	0	Ki67+	 3700 11718
3302	0	0	Ki67+	 3700 11780
3303	0	0	Ki67+	 3705 12019
3304	0	0	Ki67+	 3705 12076
3305	0	0	Ki67+	 3707 12117
3306	0	0	Ki67+	 3709 11545
3307	0	0	Ki67+	 3716 11587
3308	0	0	Ki67+	 3716 12045
3309	0	0	Ki67+	 3718 11567
3310	0	0	Ki67+	 3722 11635
3311	0	0	Ki67+	 3724 12038
3312	0	0	Ki67+	 3724 12054
3313	0	0	Ki67+	 3725 11668
3314	0	0	Ki67+	 3729 11737
3315	0	0	Ki67+	 3731 11781
3316	0	0	Ki67+	 3733 12074
3317	0	0	Ki67+	 3733 12098
3318	0	0	Ki67+	 3734 11614
3319	0	0	Ki67+	 3734 12135
3320	0	0	Ki67+	 3737 12234
3321	0	0	Ki67+	 3740 12150
3322	0	0	Ki67+	 3744 11490
3323	0	0	Ki67+	 3745 11762
3324	0	0	Ki67+	 3746 12189
3325	0	0	Ki67+	 3748 11510
3326	0	0	Ki67+	 3749 11591
3327	0	0	Ki67+	 3749 11648
3328	0	0	Ki67+	 3749 11734
3329	0	0	Ki67+	 3752 11772
3330	0	0	Ki67+	 3754 11793
3331	0	0	Ki67+	 3755 11570
3332	0	0	Ki67+	 3755 12085
3333	0	0	Ki67+	 3756 12222
3334	0	0	Ki67+	 3758 12021
3335	0	0	Ki67+	 3761 12126
3336	0	0	Ki67+	 3768 11677
3337	0	0	Ki67+	 3769 12036
3338	0	0	Ki67+	 3771 11483
3339	0	0	Ki67+	 3771 11714
3340	0	0	Ki67+	 3775 12171
3341	0	0	Ki67+	 2978 12711
3342	0	0	Ki67+	 2981 12434
3343	0	0	Ki67+	 2983 12358
3344	0	0	Ki67+	 2984 12872
3345	0	0	Ki67+	 2996 12989
3346	0	0	Ki67+	 3001 12712
3347	0	0	Ki67+	 3007 12393
3348	0	0	Ki67+	 3011 12691
3349	0	0	Ki67+	 3011 12862
3350	0	0	Ki67+	 3014 12747
3351	0	0	Ki67+	 3017 12360
3352	0	0	Ki67+	 3020 12891
3353	0	0	Ki67+	 3021 12962
3354	0	0	Ki67+	 3032 12783
3355	0	0	Ki67+	 3034 12847
3356	0	0	Ki67+	 3046 12873
3357	0	0	Ki67+	 3049 12527
3358	0	0	Ki67+	 3051 12913
3359	0	0	Ki67+	 3052 12617
3360	0	0	Ki67+	 3055 13014
3361	0	0	Ki67+	 3056 12398
3362	0	0	Ki67+	 3056 12800
3363	0	0	Ki67+	 3058 12867
3364	0	0	Ki67+	 3059 13026
3365	0	0	Ki67+	 3060 12990
3366	0	0	Ki67+	 3062 12813
3367	0	0	Ki67+	 3068 12556
3368	0	0	Ki67+	 3069 12637
3369	0	0	Ki67+	 3070 12589
3370	0	0	Ki67+	 3073 12994
3371	0	0	Ki67+	 3074 12428
3372	0	0	Ki67+	 3082 12467
3373	0	0	Ki67+	 3083 12453
3374	0	0	Ki67+	 3084 12898
3375	0	0	Ki67+	 3085 12704
3376	0	0	Ki67+	 3085 12919
3377	0	0	Ki67+	 3085 13036
3378	0	0	Ki67+	 3086 12959
3379	0	0	Ki67+	 3093 12590
3380	0	0	Ki67+	 3095 12679
3381	0	0	Ki67+	 3098 12501
3382	0	0	Ki67+	 3100 12994
3383	0	0	Ki67+	 3101 12861
3384	0	0	Ki67+	 3103 12653
3385	0	0	Ki67+	 3103 12877
3386	0	0	Ki67+	 3104 13015
3387	0	0	Ki67+	 3106 12436
3388	0	0	Ki67+	 3106 12841
3389	0	0	Ki67+	 3106 12941
3390	0	0	Ki67+	 3110 12510
3391	0	0	Ki67+	 3111 12662
3392	0	0	Ki67+	 3114 12479
3393	0	0	Ki67+	 3116 12821
3394	0	0	Ki67+	 3119 12908
3395	0	0	Ki67+	 3120 12581
3396	0	0	Ki67+	 3120 12695
3397	0	0	Ki67+	 3120 12962
3398	0	0	Ki67+	 3124 13041
3399	0	0	Ki67+	 3128 13017
3400	0	0	Ki67+	 3129 12519
3401	0	0	Ki67+	 3130 12933
3402	0	0	Ki67+	 3133 12632
3403	0	0	Ki67+	 3134 12866
3404	0	0	Ki67+	 3135 12456
3405	0	0	Ki67+	 3136 12604
3406	0	0	Ki67+	 3145 12428
3407	0	0	Ki67+	 3146 12527
3408	0	0	Ki67+	 3146 12577
3409	0	0	Ki67+	 3147 12668
3410	0	0	Ki67+	 3149 12862
3411	0	0	Ki67+	 3150 12762
3412	0	0	Ki67+	 3151 12727
3413	0	0	Ki67+	 3151 13034
3414	0	0	Ki67+	 3152 12481
3415	0	0	Ki67+	 3154 12907
3416	0	0	Ki67+	 3156 12438
3417	0	0	Ki67+	 3157 12979
3418	0	0	Ki67+	 3159 12697
3419	0	0	Ki67+	 3162 12998
3420	0	0	Ki67+	 3165 12613
3421	0	0	Ki67+	 3167 12736
3422	0	0	Ki67+	 3171 12516
3423	0	0	Ki67+	 3172 12819
3424	0	0	Ki67+	 3177 12726
3425	0	0	Ki67+	 3177 13045
3426	0	0	Ki67+	 3181 12614
3427	0	0	Ki67+	 3185 12644
3428	0	0	Ki67+	 3185 12953
3429	0	0	Ki67+	 3186 12487
3430	0	0	Ki67+	 3188 12272
3431	0	0	Ki67+	 3191 12671
3432	0	0	Ki67+	 3192 12556
3433	0	0	Ki67+	 3195 12499
3434	0	0	Ki67+	 3195 12531
3435	0	0	Ki67+	 3196 12750
3436	0	0	Ki67+	 3197 12979
3437	0	0	Ki67+	 3205 12488
3438	0	0	Ki67+	 3207 12542
3439	0	0	Ki67+	 3208 12687
3440	0	0	Ki67+	 3208 12860
3441	0	0	Ki67+	 3209 12295
3442	0	0	Ki67+	 3210 12581
3443	0	0	Ki67+	 3219 12777
3444	0	0	Ki67+	 3220 12711
3445	0	0	Ki67+	 3222 12651
3446	0	0	Ki67+	 3224 12639
3447	0	0	Ki67+	 3225 12596
3448	0	0	Ki67+	 3226 12525
3449	0	0	Ki67+	 3228 12698
3450	0	0	Ki67+	 3229 12561
3451	0	0	Ki67+	 3230 12331
3452	0	0	Ki67+	 3232 12261
3453	0	0	Ki67+	 3236 12748
3454	0	0	Ki67+	 3238 12590
3455	0	0	Ki67+	 3241 13037
3456	0	0	Ki67+	 3242 13009
3457	0	0	Ki67+	 3244 12331
3458	0	0	Ki67+	 3245 12505
3459	0	0	Ki67+	 3246 12308
3460	0	0	Ki67+	 3251 12919
3461	0	0	Ki67+	 3252 12526
3462	0	0	Ki67+	 3252 12821
3463	0	0	Ki67+	 3257 12613
3464	0	0	Ki67+	 3257 12655
3465	0	0	Ki67+	 3258 13045
3466	0	0	Ki67+	 3263 12580
3467	0	0	Ki67+	 3266 12332
3468	0	0	Ki67+	 3266 12352
3469	0	0	Ki67+	 3270 12394
3470	0	0	Ki67+	 3270 12765
3471	0	0	Ki67+	 3272 12561
3472	0	0	Ki67+	 3272 13015
3473	0	0	Ki67+	 3274 12466
3474	0	0	Ki67+	 3279 12299
3475	0	0	Ki67+	 3285 12651
3476	0	0	Ki67+	 3288 12993
3477	0	0	Ki67+	 3289 12270
3478	0	0	Ki67+	 3289 12641
3479	0	0	Ki67+	 3294 12776
3480	0	0	Ki67+	 3295 12373
3481	0	0	Ki67+	 3296 12591
3482	0	0	Ki67+	 3297 12702
3483	0	0	Ki67+	 3297 12869
3484	0	0	Ki67+	 3300 12738
3485	0	0	Ki67+	 3302 12426
3486	0	0	Ki67+	 3302 12716
3487	0	0	Ki67+	 3305 12565
3488	0	0	Ki67+	 3305 13012
3489	0	0	Ki67+	 3306 12905
3490	0	0	Ki67+	 3312 12393
3491	0	0	Ki67+	 3312 12644
3492	0	0	Ki67+	 3314 12607
3493	0	0	Ki67+	 3317 12362
3494	0	0	Ki67+	 3319 12670
3495	0	0	Ki67+	 3322 12748
3496	0	0	Ki67+	 3326 12406
3497	0	0	Ki67+	 3330 12713
3498	0	0	Ki67+	 3331 12612
3499	0	0	Ki67+	 3331 12815
3500	0	0	Ki67+	 3332 13048
3501	0	0	Ki67+	 3334 12452
3502	0	0	Ki67+	 3336 12648
3503	0	0	Ki67+	 3337 12378
3504	0	0	Ki67+	 3337 12693
3505	0	0	Ki67+	 3338 12431
3506	0	0	Ki67+	 3340 12418
3507	0	0	Ki67+	 3341 12906
3508	0	0	Ki67+	 3343 12391
3509	0	0	Ki67+	 3352 12465
3510	0	0	Ki67+	 3355 12652
3511	0	0	Ki67+	 3358 12349
3512	0	0	Ki67+	 3359 12714
3513	0	0	Ki67+	 3362 12426
3514	0	0	Ki67+	 3368 12684
3515	0	0	Ki67+	 3370 12808
3516	0	0	Ki67+	 3374 12663
3517	0	0	Ki67+	 3374 12721
3518	0	0	Ki67+	 3379 12746
3519	0	0	Ki67+	 3382 12490
3520	0	0	Ki67+	 3383 12769
3521	0	0	Ki67+	 3389 12381
3522	0	0	Ki67+	 3389 12709
3523	0	0	Ki67+	 3396 12490
3524	0	0	Ki67+	 3399 12407
3525	0	0	Ki67+	 3401 12664
3526	0	0	Ki67+	 3401 12707
3527	0	0	Ki67+	 3411 12735
3528	0	0	Ki67+	 3414 12774
3529	0	0	Ki67+	 3416 12435
3530	0	0	Ki67+	 3418 12518
3531	0	0	Ki67+	 3420 12387
3532	0	0	Ki67+	 3421 12677
3533	0	0	Ki67+	 3425 12804
3534	0	0	Ki67+	 3431 12733
3535	0	0	Ki67+	 3431 12955
3536	0	0	Ki67+	 3433 12450
3537	0	0	Ki67+	 3434 12700
3538	0	0	Ki67+	 3438 12805
3539	0	0	Ki67+	 3439 12722
3540	0	0	Ki67+	 3444 13028
3541	0	0	Ki67+	 3446 13016
3542	0	0	Ki67+	 3448 12784
3543	0	0	Ki67+	 3449 12765
3544	0	0	Ki67+	 3450 12532
3545	0	0	Ki67+	 3457 12829
3546	0	0	Ki67+	 3459 12930
3547	0	0	Ki67+	 3470 12726
3548	0	0	Ki67+	 3472 12458
3549	0	0	Ki67+	 3474 12745
3550	0	0	Ki67+	 3475 12490
3551	0	0	Ki67+	 3475 12782
3552	0	0	Ki67+	 3475 12984
3553	0	0	Ki67+	 3477 12425
3554	0	0	Ki67+	 3477 12513
3555	0	0	Ki67+	 3484 12583
3556	0	0	Ki67+	 3485 12552
3557	0	0	Ki67+	 3492 12440
3558	0	0	Ki67+	 3493 12733
3559	0	0	Ki67+	 3493 12959
3560	0	0	Ki67+	 3496 12511
3561	0	0	Ki67+	 3496 12531
3562	0	0	Ki67+	 3496 12814
3563	0	0	Ki67+	 3506 12765
3564	0	0	Ki67+	 3507 12780
3565	0	0	Ki67+	 3509 12606
3566	0	0	Ki67+	 3515 12738
3567	0	0	Ki67+	 3516 12858
3568	0	0	Ki67+	 3518 12572
3569	0	0	Ki67+	 3523 12821
3570	0	0	Ki67+	 3524 12770
3571	0	0	Ki67+	 3524 12912
3572	0	0	Ki67+	 3525 12562
3573	0	0	Ki67+	 3526 12464
3574	0	0	Ki67+	 3530 12786
3575	0	0	Ki67+	 3534 12421
3576	0	0	Ki67+	 3536 12955
3577	0	0	Ki67+	 3538 12581
3578	0	0	Ki67+	 3544 12536
3579	0	0	Ki67+	 3544 12817
3580	0	0	Ki67+	 3550 12491
3581	0	0	Ki67+	 3550 12617
3582	0	0	Ki67+	 3551 12880
3583	0	0	Ki67+	 3554 12422
3584	0	0	Ki67+	 3559 12772
3585	0	0	Ki67+	 3561 12832
3586	0	0	Ki67+	 3569 12861
3587	0	0	Ki67+	 3572 12514
3588	0	0	Ki67+	 3573 12664
3589	0	0	Ki67+	 3574 12594
3590	0	0	Ki67+	 3576 12435
3591	0	0	Ki67+	 3576 12827
3592	0	0	Ki67+	 3581 12539
3593	0	0	Ki67+	 3583 12985
3594	0	0	Ki67+	 3586 12462
3595	0	0	Ki67+	 3587 12628
3596	0	0	Ki67+	 3587 12869
3597	0	0	Ki67+	 3588 12581
3598	0	0	Ki67+	 3597 12932
3599	0	0	Ki67+	 3599 12697
3600	0	0	Ki67+	 3600 12819
3601	0	0	Ki67+	 3601 12969
3602	0	0	Ki67+	 3610 12711
3603	0	0	Ki67+	 3613 12656
3604	0	0	Ki67+	 3615 12636
3605	0	0	Ki67+	 3615 12852
3606	0	0	Ki67+	 3616 12623
3607	0	0	Ki67+	 3619 12840
3608	0	0	Ki67+	 3623 12612
3609	0	0	Ki67+	 3626 12870
3610	0	0	Ki67+	 3633 12673
3611	0	0	Ki67+	 3634 12895
3612	0	0	Ki67+	 3638 12647
3613	0	0	Ki67+	 3642 12593
3614	0	0	Ki67+	 3642 12868
3615	0	0	Ki67+	 3646 12507
3616	0	0	Ki67+	 3647 12712
3617	0	0	Ki67+	 3647 13004
3618	0	0	Ki67+	 3654 12646
3619	0	0	Ki67+	 3660 12728
3620	0	0	Ki67+	 3662 12973
3621	0	0	Ki67+	 3664 12685
3622	0	0	Ki67+	 3664 12941
3623	0	0	Ki67+	 3664 13046
3624	0	0	Ki67+	 3666 13011
3625	0	0	Ki67+	 3667 12881
3626	0	0	Ki67+	 3671 12758
3627	0	0	Ki67+	 3677 12555
3628	0	0	Ki67+	 3682 12665
3629	0	0	Ki67+	 3682 12789
3630	0	0	Ki67+	 3682 13008
3631	0	0	Ki67+	 3696 12636
3632	0	0	Ki67+	 3700 12941
3633	0	0	Ki67+	 3700 13055
3634	0	0	Ki67+	 3701 12526
3635	0	0	Ki67+	 3702 12960
3636	0	0	Ki67+	 3705 12284
3637	0	0	Ki67+	 3706 12761
3638	0	0	Ki67+	 3707 12740
3639	0	0	Ki67+	 3708 13001
3640	0	0	Ki67+	 3709 12567
3641	0	0	Ki67+	 3710 12971
3642	0	0	Ki67+	 3713 12820
3643	0	0	Ki67+	 3715 12712
3644	0	0	Ki67+	 3716 12586
3645	0	0	Ki67+	 3721 12791
3646	0	0	Ki67+	 3725 12851
3647	0	0	Ki67+	 3732 12552
3648	0	0	Ki67+	 3732 12758
3649	0	0	Ki67+	 3732 13037
3650	0	0	Ki67+	 3734 12329
3651	0	0	Ki67+	 3738 12684
3652	0	0	Ki67+	 3743 12748
3653	0	0	Ki67+	 3746 12798
3654	0	0	Ki67+	 3746 12878
3655	0	0	Ki67+	 3747 12296
3656	0	0	Ki67+	 3747 12604
3657	0	0	Ki67+	 3747 12901
3658	0	0	Ki67+	 3748 12809
3659	0	0	Ki67+	 3749 12267
3660	0	0	Ki67+	 3751 12733
3661	0	0	Ki67+	 3752 12666
3662	0	0	Ki67+	 3755 12768
3663	0	0	Ki67+	 3757 12844
3664	0	0	Ki67+	 3763 12318
3665	0	0	Ki67+	 3763 12893
3666	0	0	Ki67+	 3767 12700
3667	0	0	Ki67+	 3767 12911
3668	0	0	Ki67+	 3770 12876
3669	0	0	Ki67+	 3771 12810
3670	0	0	Ki67+	 3775 12765
3671	0	0	Ki67+	 3775 12902
3672	0	0	Ki67+	 2979 13124
3673	0	0	Ki67+	 2980 13234
3674	0	0	Ki67+	 2982 13557
3675	0	0	Ki67+	 2982 13660
3676	0	0	Ki67+	 2983 13091
3677	0	0	Ki67+	 2984 13274
3678	0	0	Ki67+	 2988 13159
3679	0	0	Ki67+	 2993 13586
3680	0	0	Ki67+	 2997 13207
3681	0	0	Ki67+	 2997 13626
3682	0	0	Ki67+	 2998 13483
3683	0	0	Ki67+	 3005 13265
3684	0	0	Ki67+	 3013 13236
3685	0	0	Ki67+	 3016 13175
3686	0	0	Ki67+	 3016 13668
3687	0	0	Ki67+	 3018 13562
3688	0	0	Ki67+	 3026 13199
3689	0	0	Ki67+	 3026 13614
3690	0	0	Ki67+	 3030 13221
3691	0	0	Ki67+	 3033 13632
3692	0	0	Ki67+	 3038 13156
3693	0	0	Ki67+	 3040 13270
3694	0	0	Ki67+	 3046 13123
3695	0	0	Ki67+	 3046 13671
3696	0	0	Ki67+	 3049 13061
3697	0	0	Ki67+	 3049 13684
3698	0	0	Ki67+	 3053 13199
3699	0	0	Ki67+	 3062 13243
3700	0	0	Ki67+	 3063 13615
3701	0	0	Ki67+	 3063 13645
3702	0	0	Ki67+	 3064 13058
3703	0	0	Ki67+	 3066 13598
3704	0	0	Ki67+	 3068 13545
3705	0	0	Ki67+	 3071 13121
3706	0	0	Ki67+	 3074 13289
3707	0	0	Ki67+	 3077 13210
3708	0	0	Ki67+	 3080 13184
3709	0	0	Ki67+	 3080 13663
3710	0	0	Ki67+	 3085 13697
3711	0	0	Ki67+	 3089 13089
3712	0	0	Ki67+	 3089 13230
3713	0	0	Ki67+	 3091 13143
3714	0	0	Ki67+	 3092 13108
3715	0	0	Ki67+	 3094 13305
3716	0	0	Ki67+	 3096 13071
3717	0	0	Ki67+	 3099 13177
3718	0	0	Ki67+	 3103 13161
3719	0	0	Ki67+	 3109 13208
3720	0	0	Ki67+	 3110 13240
3721	0	0	Ki67+	 3110 13278
3722	0	0	Ki67+	 3111 13094
3723	0	0	Ki67+	 3113 13130
3724	0	0	Ki67+	 3118 13415
3725	0	0	Ki67+	 3127 13312
3726	0	0	Ki67+	 3129 13552
3727	0	0	Ki67+	 3131 13202
3728	0	0	Ki67+	 3131 13286
3729	0	0	Ki67+	 3132 13253
3730	0	0	Ki67+	 3133 13075
3731	0	0	Ki67+	 3133 13116
3732	0	0	Ki67+	 3134 13522
3733	0	0	Ki67+	 3135 13136
3734	0	0	Ki67+	 3137 13211
3735	0	0	Ki67+	 3144 13252
3736	0	0	Ki67+	 3147 13308
3737	0	0	Ki67+	 3147 13675
3738	0	0	Ki67+	 3153 13645
3739	0	0	Ki67+	 3160 13117
3740	0	0	Ki67+	 3160 13716
3741	0	0	Ki67+	 3161 13164
3742	0	0	Ki67+	 3161 13317
3743	0	0	Ki67+	 3161 13564
3744	0	0	Ki67+	 3162 13733
3745	0	0	Ki67+	 3165 13211
3746	0	0	Ki67+	 3166 13179
3747	0	0	Ki67+	 3166 13252
3748	0	0	Ki67+	 3184 13297
3749	0	0	Ki67+	 3184 13610
3750	0	0	Ki67+	 3186 13696
3751	0	0	Ki67+	 3187 13643
3752	0	0	Ki67+	 3189 13316
3753	0	0	Ki67+	 3189 13739
3754	0	0	Ki67+	 3190 13217
3755	0	0	Ki67+	 3191 13114
3756	0	0	Ki67+	 3192 13532
3757	0	0	Ki67+	 3193 13749
3758	0	0	Ki67+	 3196 13193
3759	0	0	Ki67+	 3198 13597
3760	0	0	Ki67+	 3201 13266
3761	0	0	Ki67+	 3202 13635
3762	0	0	Ki67+	 3207 13699
3763	0	0	Ki67+	 3212 13300
3764	0	0	Ki67+	 3212 13671
3765	0	0	Ki67+	 3216 13636
3766	0	0	Ki67+	 3219 13598
3767	0	0	Ki67+	 3222 13224
3768	0	0	Ki67+	 3222 13324
3769	0	0	Ki67+	 3222 13706
3770	0	0	Ki67+	 3226 13607
3771	0	0	Ki67+	 3229 13632
3772	0	0	Ki67+	 3232 13262
3773	0	0	Ki67+	 3232 13556
3774	0	0	Ki67+	 3233 13130
3775	0	0	Ki67+	 3233 13182
3776	0	0	Ki67+	 3234 13145
3777	0	0	Ki67+	 3238 13108
3778	0	0	Ki67+	 3239 13303
3779	0	0	Ki67+	 3240 13755
3780	0	0	Ki67+	 3244 13340
3781	0	0	Ki67+	 3245 13737
3782	0	0	Ki67+	 3246 13646
3783	0	0	Ki67+	 3247 13077
3784	0	0	Ki67+	 3252 13535
3785	0	0	Ki67+	 3253 13143
3786	0	0	Ki67+	 3253 13787
3787	0	0	Ki67+	 3258 13280
3788	0	0	Ki67+	 3260 13673
3789	0	0	Ki67+	 3267 13199
3790	0	0	Ki67+	 3270 13653
3791	0	0	Ki67+	 3271 13091
3792	0	0	Ki67+	 3276 13618
3793	0	0	Ki67+	 3278 13179
3794	0	0	Ki67+	 3280 13210
3795	0	0	Ki67+	 3280 13255
3796	0	0	Ki67+	 3280 13748
3797	0	0	Ki67+	 3282 13114
3798	0	0	Ki67+	 3287 13145
3799	0	0	Ki67+	 3287 13723
3800	0	0	Ki67+	 3291 13384
3801	0	0	Ki67+	 3291 13796
3802	0	0	Ki67+	 3297 13454
3803	0	0	Ki67+	 3298 13653
3804	0	0	Ki67+	 3300 13369
3805	0	0	Ki67+	 3304 13758
3806	0	0	Ki67+	 3305 13482
3807	0	0	Ki67+	 3306 13635
3808	0	0	Ki67+	 3311 13745
3809	0	0	Ki67+	 3315 13394
3810	0	0	Ki67+	 3317 13378
3811	0	0	Ki67+	 3320 13731
3812	0	0	Ki67+	 3322 13433
3813	0	0	Ki67+	 3324 13668
3814	0	0	Ki67+	 3327 13651
3815	0	0	Ki67+	 3329 13609
3816	0	0	Ki67+	 3329 13716
3817	0	0	Ki67+	 3330 13578
3818	0	0	Ki67+	 3337 13740
3819	0	0	Ki67+	 3339 13494
3820	0	0	Ki67+	 3341 13819
3821	0	0	Ki67+	 3345 13633
3822	0	0	Ki67+	 3346 13788
3823	0	0	Ki67+	 3348 13399
3824	0	0	Ki67+	 3351 13770
3825	0	0	Ki67+	 3371 13747
3826	0	0	Ki67+	 3381 13842
3827	0	0	Ki67+	 3382 13789
3828	0	0	Ki67+	 3385 13505
3829	0	0	Ki67+	 3389 13821
3830	0	0	Ki67+	 3400 13089
3831	0	0	Ki67+	 3412 13558
3832	0	0	Ki67+	 3413 13823
3833	0	0	Ki67+	 3418 13460
3834	0	0	Ki67+	 3420 13797
3835	0	0	Ki67+	 3428 13128
3836	0	0	Ki67+	 3429 13490
3837	0	0	Ki67+	 3430 13535
3838	0	0	Ki67+	 3434 13096
3839	0	0	Ki67+	 3436 13812
3840	0	0	Ki67+	 3439 13192
3841	0	0	Ki67+	 3445 13559
3842	0	0	Ki67+	 3446 13780
3843	0	0	Ki67+	 3447 13230
3844	0	0	Ki67+	 3452 13511
3845	0	0	Ki67+	 3453 13578
3846	0	0	Ki67+	 3461 13543
3847	0	0	Ki67+	 3462 13384
3848	0	0	Ki67+	 3469 13795
3849	0	0	Ki67+	 3471 13714
3850	0	0	Ki67+	 3473 13751
3851	0	0	Ki67+	 3476 13079
3852	0	0	Ki67+	 3478 13194
3853	0	0	Ki67+	 3479 13113
3854	0	0	Ki67+	 3481 13225
3855	0	0	Ki67+	 3482 13240
3856	0	0	Ki67+	 3491 13810
3857	0	0	Ki67+	 3499 13840
3858	0	0	Ki67+	 3501 13403
3859	0	0	Ki67+	 3501 13470
3860	0	0	Ki67+	 3508 13157
3861	0	0	Ki67+	 3516 13416
3862	0	0	Ki67+	 3517 13264
3863	0	0	Ki67+	 3521 13485
3864	0	0	Ki67+	 3528 13781
3865	0	0	Ki67+	 3531 13438
3866	0	0	Ki67+	 3535 13257
3867	0	0	Ki67+	 3545 13799
3868	0	0	Ki67+	 3546 13282
3869	0	0	Ki67+	 3546 13300
3870	0	0	Ki67+	 3562 13785
3871	0	0	Ki67+	 3571 13848
3872	0	0	Ki67+	 3583 13162
3873	0	0	Ki67+	 3589 13140
3874	0	0	Ki67+	 3589 13288
3875	0	0	Ki67+	 3590 13275
3876	0	0	Ki67+	 3590 13330
3877	0	0	Ki67+	 3597 13242
3878	0	0	Ki67+	 3601 13066
3879	0	0	Ki67+	 3612 13476
3880	0	0	Ki67+	 3615 13173
3881	0	0	Ki67+	 3627 13628
3882	0	0	Ki67+	 3633 13659
3883	0	0	Ki67+	 3634 13502
3884	0	0	Ki67+	 3636 13842
3885	0	0	Ki67+	 3643 13395
3886	0	0	Ki67+	 3646 13824
3887	0	0	Ki67+	 3664 13375
3888	0	0	Ki67+	 3667 13196
3889	0	0	Ki67+	 3668 13505
3890	0	0	Ki67+	 3670 13686
3891	0	0	Ki67+	 3671 13427
3892	0	0	Ki67+	 3673 13728
3893	0	0	Ki67+	 3681 13188
3894	0	0	Ki67+	 3684 13356
3895	0	0	Ki67+	 3689 13388
3896	0	0	Ki67+	 3702 13082
3897	0	0	Ki67+	 3702 13409
3898	0	0	Ki67+	 3714 13093
3899	0	0	Ki67+	 3716 13202
3900	0	0	Ki67+	 3717 13135
3901	0	0	Ki67+	 3722 13073
3902	0	0	Ki67+	 3723 13303
3903	0	0	Ki67+	 3727 13770
3904	0	0	Ki67+	 3728 13370
3905	0	0	Ki67+	 3733 13683
3906	0	0	Ki67+	 3734 13401
3907	0	0	Ki67+	 3735 13749
3908	0	0	Ki67+	 3737 13624
3909	0	0	Ki67+	 3739 13441
3910	0	0	Ki67+	 3744 13782
3911	0	0	Ki67+	 3747 13398
3912	0	0	Ki67+	 3751 13156
3913	0	0	Ki67+	 3752 13447
3914	0	0	Ki67+	 3753 13225
3915	0	0	Ki67+	 3756 13632
3916	0	0	Ki67+	 3763 13675
3917	0	0	Ki67+	 3764 13701
3918	0	0	Ki67+	 3764 13815
3919	0	0	Ki67+	 3767 13132
3920	0	0	Ki67+	 3768 13841
3921	0	0	Ki67+	 3775 13428
3922	0	0	Ki67+	 2978 13911
3923	0	0	Ki67+	 2978 13982
3924	0	0	Ki67+	 2982 14085
3925	0	0	Ki67+	 2982 14582
3926	0	0	Ki67+	 2985 13963
3927	0	0	Ki67+	 2986 14554
3928	0	0	Ki67+	 2987 14000
3929	0	0	Ki67+	 2991 14486
3930	0	0	Ki67+	 2992 13861
3931	0	0	Ki67+	 2994 14433
3932	0	0	Ki67+	 2995 14654
3933	0	0	Ki67+	 3004 13937
3934	0	0	Ki67+	 3008 14524
3935	0	0	Ki67+	 3010 14463
3936	0	0	Ki67+	 3011 13929
3937	0	0	Ki67+	 3014 13908
3938	0	0	Ki67+	 3015 14061
3939	0	0	Ki67+	 3019 14447
3940	0	0	Ki67+	 3023 13994
3941	0	0	Ki67+	 3026 13957
3942	0	0	Ki67+	 3027 13919
3943	0	0	Ki67+	 3027 14524
3944	0	0	Ki67+	 3029 14550
3945	0	0	Ki67+	 3031 13894
3946	0	0	Ki67+	 3040 13940
3947	0	0	Ki67+	 3042 13908
3948	0	0	Ki67+	 3046 13979
3949	0	0	Ki67+	 3052 13874
3950	0	0	Ki67+	 3058 13952
3951	0	0	Ki67+	 3061 13927
3952	0	0	Ki67+	 3062 14154
3953	0	0	Ki67+	 3067 13902
3954	0	0	Ki67+	 3072 14096
3955	0	0	Ki67+	 3072 14515
3956	0	0	Ki67+	 3072 14633
3957	0	0	Ki67+	 3078 13907
3958	0	0	Ki67+	 3078 13981
3959	0	0	Ki67+	 3092 14112
3960	0	0	Ki67+	 3093 14096
3961	0	0	Ki67+	 3094 13951
3962	0	0	Ki67+	 3098 14037
3963	0	0	Ki67+	 3099 14194
3964	0	0	Ki67+	 3103 14007
3965	0	0	Ki67+	 3106 13985
3966	0	0	Ki67+	 3108 14027
3967	0	0	Ki67+	 3110 13930
3968	0	0	Ki67+	 3120 13968
3969	0	0	Ki67+	 3123 14051
3970	0	0	Ki67+	 3131 13988
3971	0	0	Ki67+	 3137 14132
3972	0	0	Ki67+	 3141 13949
3973	0	0	Ki67+	 3143 14006
3974	0	0	Ki67+	 3144 14604
3975	0	0	Ki67+	 3145 14085
3976	0	0	Ki67+	 3146 14632
3977	0	0	Ki67+	 3152 14028
3978	0	0	Ki67+	 3154 14593
3979	0	0	Ki67+	 3157 14015
3980	0	0	Ki67+	 3157 14248
3981	0	0	Ki67+	 3158 14068
3982	0	0	Ki67+	 3158 14187
3983	0	0	Ki67+	 3160 14155
3984	0	0	Ki67+	 3165 14638
3985	0	0	Ki67+	 3167 13982
3986	0	0	Ki67+	 3168 14003
3987	0	0	Ki67+	 3172 14584
3988	0	0	Ki67+	 3175 14088
3989	0	0	Ki67+	 3177 14138
3990	0	0	Ki67+	 3182 14201
3991	0	0	Ki67+	 3184 14036
3992	0	0	Ki67+	 3184 14164
3993	0	0	Ki67+	 3186 14606
3994	0	0	Ki67+	 3187 14235
3995	0	0	Ki67+	 3189 14554
3996	0	0	Ki67+	 3194 13998
3997	0	0	Ki67+	 3196 14115
3998	0	0	Ki67+	 3196 14247
3999	0	0	Ki67+	 3201 14579
4000	0	0	Ki67+	 3202 14064
4001	0	0	Ki67+	 3203 14093
4002	0	0	Ki67+	 3204 14632
4003	0	0	Ki67+	 3206 14149
4004	0	0	Ki67+	 3207 14227
4005	0	0	Ki67+	 3209 14025
4006	0	0	Ki67+	 3209 14645
4007	0	0	Ki67+	 3215 14013
4008	0	0	Ki67+	 3218 14041
4009	0	0	Ki67+	 3221 14635
4010	0	0	Ki67+	 3226 14601
4011	0	0	Ki67+	 3229 14206
4012	0	0	Ki67+	 3237 14083
4013	0	0	Ki67+	 3238 14611
4014	0	0	Ki67+	 3239 14063
4015	0	0	Ki67+	 3240 14259
4016	0	0	Ki67+	 3247 14323
4017	0	0	Ki67+	 3249 14049
4018	0	0	Ki67+	 3249 14234
4019	0	0	Ki67+	 3254 14016
4020	0	0	Ki67+	 3264 14031
4021	0	0	Ki67+	 3265 14280
4022	0	0	Ki67+	 3268 14213
4023	0	0	Ki67+	 3272 14237
4024	0	0	Ki67+	 3278 14161
4025	0	0	Ki67+	 3283 14251
4026	0	0	Ki67+	 3285 14149
4027	0	0	Ki67+	 3289 14090
4028	0	0	Ki67+	 3292 14186
4029	0	0	Ki67+	 3292 14230
4030	0	0	Ki67+	 3302 14127
4031	0	0	Ki67+	 3314 14159
4032	0	0	Ki67+	 3317 14359
4033	0	0	Ki67+	 3328 14264
4034	0	0	Ki67+	 3332 14064
4035	0	0	Ki67+	 3337 14381
4036	0	0	Ki67+	 3341 14179
4037	0	0	Ki67+	 3344 14423
4038	0	0	Ki67+	 3345 14143
4039	0	0	Ki67+	 3352 14333
4040	0	0	Ki67+	 3356 14454
4041	0	0	Ki67+	 3360 14098
4042	0	0	Ki67+	 3363 14117
4043	0	0	Ki67+	 3364 14169
4044	0	0	Ki67+	 3366 14453
4045	0	0	Ki67+	 3374 14087
4046	0	0	Ki67+	 3378 14450
4047	0	0	Ki67+	 3384 14149
4048	0	0	Ki67+	 3384 14321
4049	0	0	Ki67+	 3385 14118
4050	0	0	Ki67+	 3386 13889
4051	0	0	Ki67+	 3386 14258
4052	0	0	Ki67+	 3387 14482
4053	0	0	Ki67+	 3389 14417
4054	0	0	Ki67+	 3392 13953
4055	0	0	Ki67+	 3392 14140
4056	0	0	Ki67+	 3392 14304
4057	0	0	Ki67+	 3392 14508
4058	0	0	Ki67+	 3394 14225
4059	0	0	Ki67+	 3395 13911
4060	0	0	Ki67+	 3398 13862
4061	0	0	Ki67+	 3399 14480
4062	0	0	Ki67+	 3402 14185
4063	0	0	Ki67+	 3403 14452
4064	0	0	Ki67+	 3408 14352
4065	0	0	Ki67+	 3413 14213
4066	0	0	Ki67+	 3414 14510
4067	0	0	Ki67+	 3416 14116
4068	0	0	Ki67+	 3418 14133
4069	0	0	Ki67+	 3419 14175
4070	0	0	Ki67+	 3423 13939
4071	0	0	Ki67+	 3424 14526
4072	0	0	Ki67+	 3428 14562
4073	0	0	Ki67+	 3429 14284
4074	0	0	Ki67+	 3432 13904
4075	0	0	Ki67+	 3432 14239
4076	0	0	Ki67+	 3434 14161
4077	0	0	Ki67+	 3438 14414
4078	0	0	Ki67+	 3443 14177
4079	0	0	Ki67+	 3445 14305
4080	0	0	Ki67+	 3446 14200
4081	0	0	Ki67+	 3447 14464
4082	0	0	Ki67+	 3453 13965
4083	0	0	Ki67+	 3454 13890
4084	0	0	Ki67+	 3455 13951
4085	0	0	Ki67+	 3455 14226
4086	0	0	Ki67+	 3456 13985
4087	0	0	Ki67+	 3456 14557
4088	0	0	Ki67+	 3458 14264
4089	0	0	Ki67+	 3460 14526
4090	0	0	Ki67+	 3463 14145
4091	0	0	Ki67+	 3463 14411
4092	0	0	Ki67+	 3464 13927
4093	0	0	Ki67+	 3469 13909
4094	0	0	Ki67+	 3469 14481
4095	0	0	Ki67+	 3470 14437
4096	0	0	Ki67+	 3472 14313
4097	0	0	Ki67+	 3473 14184
4098	0	0	Ki67+	 3475 14349
4099	0	0	Ki67+	 3478 13931
4100	0	0	Ki67+	 3480 14224
4101	0	0	Ki67+	 3484 14207
4102	0	0	Ki67+	 3486 14430
4103	0	0	Ki67+	 3488 13916
4104	0	0	Ki67+	 3488 14385
4105	0	0	Ki67+	 3490 14299
4106	0	0	Ki67+	 3492 14189
4107	0	0	Ki67+	 3495 14481
4108	0	0	Ki67+	 3496 14011
4109	0	0	Ki67+	 3498 13968
4110	0	0	Ki67+	 3498 14504
4111	0	0	Ki67+	 3498 14534
4112	0	0	Ki67+	 3499 14421
4113	0	0	Ki67+	 3503 13881
4114	0	0	Ki67+	 3508 13950
4115	0	0	Ki67+	 3508 14514
4116	0	0	Ki67+	 3509 14307
4117	0	0	Ki67+	 3509 14459
4118	0	0	Ki67+	 3515 14238
4119	0	0	Ki67+	 3515 14373
4120	0	0	Ki67+	 3517 14279
4121	0	0	Ki67+	 3517 14482
4122	0	0	Ki67+	 3518 13986
4123	0	0	Ki67+	 3518 14342
4124	0	0	Ki67+	 3518 14467
4125	0	0	Ki67+	 3520 14448
4126	0	0	Ki67+	 3520 14527
4127	0	0	Ki67+	 3521 13935
4128	0	0	Ki67+	 3524 13871
4129	0	0	Ki67+	 3525 14266
4130	0	0	Ki67+	 3533 14428
4131	0	0	Ki67+	 3534 14019
4132	0	0	Ki67+	 3538 14335
4133	0	0	Ki67+	 3538 14445
4134	0	0	Ki67+	 3539 14295
4135	0	0	Ki67+	 3539 14514
4136	0	0	Ki67+	 3540 14413
4137	0	0	Ki67+	 3542 14262
4138	0	0	Ki67+	 3543 14552
4139	0	0	Ki67+	 3545 14390
4140	0	0	Ki67+	 3548 14005
4141	0	0	Ki67+	 3549 13912
4142	0	0	Ki67+	 3551 13958
4143	0	0	Ki67+	 3552 14292
4144	0	0	Ki67+	 3556 14034
4145	0	0	Ki67+	 3556 14341
4146	0	0	Ki67+	 3557 14469
4147	0	0	Ki67+	 3560 13932
4148	0	0	Ki67+	 3562 14007
4149	0	0	Ki67+	 3563 14278
4150	0	0	Ki67+	 3564 14310
4151	0	0	Ki67+	 3564 14459
4152	0	0	Ki67+	 3571 14020
4153	0	0	Ki67+	 3572 14362
4154	0	0	Ki67+	 3573 14290
4155	0	0	Ki67+	 3573 14378
4156	0	0	Ki67+	 3576 14541
4157	0	0	Ki67+	 3579 14325
4158	0	0	Ki67+	 3582 14420
4159	0	0	Ki67+	 3582 14558
4160	0	0	Ki67+	 3583 13871
4161	0	0	Ki67+	 3587 14481
4162	0	0	Ki67+	 3588 13947
4163	0	0	Ki67+	 3588 14349
4164	0	0	Ki67+	 3590 14537
4165	0	0	Ki67+	 3591 14501
4166	0	0	Ki67+	 3592 13896
4167	0	0	Ki67+	 3596 14075
4168	0	0	Ki67+	 3596 14450
4169	0	0	Ki67+	 3599 14044
4170	0	0	Ki67+	 3602 13922
4171	0	0	Ki67+	 3602 14418
4172	0	0	Ki67+	 3608 13982
4173	0	0	Ki67+	 3608 14114
4174	0	0	Ki67+	 3610 14622
4175	0	0	Ki67+	 3611 13899
4176	0	0	Ki67+	 3612 14025
4177	0	0	Ki67+	 3618 14091
4178	0	0	Ki67+	 3619 13957
4179	0	0	Ki67+	 3623 14609
4180	0	0	Ki67+	 3633 14043
4181	0	0	Ki67+	 3637 14124
4182	0	0	Ki67+	 3640 13923
4183	0	0	Ki67+	 3641 14063
4184	0	0	Ki67+	 3645 14036
4185	0	0	Ki67+	 3645 14420
4186	0	0	Ki67+	 3646 14624
4187	0	0	Ki67+	 3647 14479
4188	0	0	Ki67+	 3650 14583
4189	0	0	Ki67+	 3656 14108
4190	0	0	Ki67+	 3663 14428
4191	0	0	Ki67+	 3663 14553
4192	0	0	Ki67+	 3664 14625
4193	0	0	Ki67+	 3670 14131
4194	0	0	Ki67+	 3672 14168
4195	0	0	Ki67+	 3672 14602
4196	0	0	Ki67+	 3675 14054
4197	0	0	Ki67+	 3675 14465
4198	0	0	Ki67+	 3679 14091
4199	0	0	Ki67+	 3679 14202
4200	0	0	Ki67+	 3680 14391
4201	0	0	Ki67+	 3680 14413
4202	0	0	Ki67+	 3684 14040
4203	0	0	Ki67+	 3685 14453
4204	0	0	Ki67+	 3691 14232
4205	0	0	Ki67+	 3695 14401
4206	0	0	Ki67+	 3698 14128
4207	0	0	Ki67+	 3699 14196
4208	0	0	Ki67+	 3701 14176
4209	0	0	Ki67+	 3704 14628
4210	0	0	Ki67+	 3710 14206
4211	0	0	Ki67+	 3710 14247
4212	0	0	Ki67+	 3712 14386
4213	0	0	Ki67+	 3715 14135
4214	0	0	Ki67+	 3716 14579
4215	0	0	Ki67+	 3722 13967
4216	0	0	Ki67+	 3724 14289
4217	0	0	Ki67+	 3724 14308
4218	0	0	Ki67+	 3724 14609
4219	0	0	Ki67+	 3729 14093
4220	0	0	Ki67+	 3733 14187
4221	0	0	Ki67+	 3734 14036
4222	0	0	Ki67+	 3736 14009
4223	0	0	Ki67+	 3738 14480
4224	0	0	Ki67+	 3741 14288
4225	0	0	Ki67+	 3747 14170
4226	0	0	Ki67+	 3750 14560
4227	0	0	Ki67+	 3753 14027
4228	0	0	Ki67+	 3753 14597
4229	0	0	Ki67+	 3755 13985
4230	0	0	Ki67+	 3755 14635
4231	0	0	Ki67+	 3758 14461
4232	0	0	Ki67+	 3759 14326
4233	0	0	Ki67+	 3759 14360
4234	0	0	Ki67+	 3762 14532
4235	0	0	Ki67+	 3763 14256
4236	0	0	Ki67+	 3764 14342
4237	0	0	Ki67+	 3764 14647
4238	0	0	Ki67+	 3766 14317
4239	0	0	Ki67+	 3767 14489
4240	0	0	Ki67+	 3773 14336
4241	0	0	Ki67+	 3775 14580
4242	0	0	Ki67+	 3775 14618
4243	0	0	Ki67+	 2978 14752
4244	0	0	Ki67+	 2980 14735
4245	0	0	Ki67+	 2983 15046
4246	0	0	Ki67+	 2986 15173
4247	0	0	Ki67+	 2993 14727
4248	0	0	Ki67+	 2993 14782
4249	0	0	Ki67+	 2996 14682
4250	0	0	Ki67+	 2996 15088
4251	0	0	Ki67+	 2999 15147
4252	0	0	Ki67+	 3002 14697
4253	0	0	Ki67+	 3002 15248
4254	0	0	Ki67+	 3003 15200
4255	0	0	Ki67+	 3007 14750
4256	0	0	Ki67+	 3009 14802
4257	0	0	Ki67+	 3011 14671
4258	0	0	Ki67+	 3013 14739
4259	0	0	Ki67+	 3014 15064
4260	0	0	Ki67+	 3018 14765
4261	0	0	Ki67+	 3020 15446
4262	0	0	Ki67+	 3021 14783
4263	0	0	Ki67+	 3030 14690
4264	0	0	Ki67+	 3033 14755
4265	0	0	Ki67+	 3034 15215
4266	0	0	Ki67+	 3039 15436
4267	0	0	Ki67+	 3042 15206
4268	0	0	Ki67+	 3044 14657
4269	0	0	Ki67+	 3048 14785
4270	0	0	Ki67+	 3052 14675
4271	0	0	Ki67+	 3053 14942
4272	0	0	Ki67+	 3069 14689
4273	0	0	Ki67+	 3072 15037
4274	0	0	Ki67+	 3072 15447
4275	0	0	Ki67+	 3073 15164
4276	0	0	Ki67+	 3076 14709
4277	0	0	Ki67+	 3077 14833
4278	0	0	Ki67+	 3081 14758
4279	0	0	Ki67+	 3085 15112
4280	0	0	Ki67+	 3086 14777
4281	0	0	Ki67+	 3092 15154
4282	0	0	Ki67+	 3093 14739
4283	0	0	Ki67+	 3093 14814
4284	0	0	Ki67+	 3111 14768
4285	0	0	Ki67+	 3113 15450
4286	0	0	Ki67+	 3117 14833
4287	0	0	Ki67+	 3119 14849
4288	0	0	Ki67+	 3122 14818
4289	0	0	Ki67+	 3129 15298
4290	0	0	Ki67+	 3140 14722
4291	0	0	Ki67+	 3143 14784
4292	0	0	Ki67+	 3149 14885
4293	0	0	Ki67+	 3153 14843
4294	0	0	Ki67+	 3154 14833
4295	0	0	Ki67+	 3166 14804
4296	0	0	Ki67+	 3167 14894
4297	0	0	Ki67+	 3168 14983
4298	0	0	Ki67+	 3177 14675
4299	0	0	Ki67+	 3182 14867
4300	0	0	Ki67+	 3183 14785
4301	0	0	Ki67+	 3188 14736
4302	0	0	Ki67+	 3189 14805
4303	0	0	Ki67+	 3192 14920
4304	0	0	Ki67+	 3194 14773
4305	0	0	Ki67+	 3194 14881
4306	0	0	Ki67+	 3198 15331
4307	0	0	Ki67+	 3211 14718
4308	0	0	Ki67+	 3212 14824
4309	0	0	Ki67+	 3220 14913
4310	0	0	Ki67+	 3224 14936
4311	0	0	Ki67+	 3231 14787
4312	0	0	Ki67+	 3232 15276
4313	0	0	Ki67+	 3237 14729
4314	0	0	Ki67+	 3237 14764
4315	0	0	Ki67+	 3243 15316
4316	0	0	Ki67+	 3245 14924
4317	0	0	Ki67+	 3256 14802
4318	0	0	Ki67+	 3257 14899
4319	0	0	Ki67+	 3263 14937
4320	0	0	Ki67+	 3271 15011
4321	0	0	Ki67+	 3274 15036
4322	0	0	Ki67+	 3275 14877
4323	0	0	Ki67+	 3279 14911
4324	0	0	Ki67+	 3283 14754
4325	0	0	Ki67+	 3285 14816
4326	0	0	Ki67+	 3292 14914
4327	0	0	Ki67+	 3304 14901
4328	0	0	Ki67+	 3306 15432
4329	0	0	Ki67+	 3308 14832
4330	0	0	Ki67+	 3311 15032
4331	0	0	Ki67+	 3312 14959
4332	0	0	Ki67+	 3313 14686
4333	0	0	Ki67+	 3316 14797
4334	0	0	Ki67+	 3316 14889
4335	0	0	Ki67+	 3317 14759
4336	0	0	Ki67+	 3320 14903
4337	0	0	Ki67+	 3321 15067
4338	0	0	Ki67+	 3324 15033
4339	0	0	Ki67+	 3325 14716
4340	0	0	Ki67+	 3325 14933
4341	0	0	Ki67+	 3332 15006
4342	0	0	Ki67+	 3336 14907
4343	0	0	Ki67+	 3337 14826
4344	0	0	Ki67+	 3338 14884
4345	0	0	Ki67+	 3340 14672
4346	0	0	Ki67+	 3340 14724
4347	0	0	Ki67+	 3342 14926
4348	0	0	Ki67+	 3345 14743
4349	0	0	Ki67+	 3345 14965
4350	0	0	Ki67+	 3347 14789
4351	0	0	Ki67+	 3356 14842
4352	0	0	Ki67+	 3358 14983
4353	0	0	Ki67+	 3358 15041
4354	0	0	Ki67+	 3359 14671
4355	0	0	Ki67+	 3360 15070
4356	0	0	Ki67+	 3362 14746
4357	0	0	Ki67+	 3363 14920
4358	0	0	Ki67+	 3364 14701
4359	0	0	Ki67+	 3364 14783
4360	0	0	Ki67+	 3372 14884
4361	0	0	Ki67+	 3372 15039
4362	0	0	Ki67+	 3375 15090
4363	0	0	Ki67+	 3376 14760
4364	0	0	Ki67+	 3377 15069
4365	0	0	Ki67+	 3382 14699
4366	0	0	Ki67+	 3384 14722
4367	0	0	Ki67+	 3389 14866
4368	0	0	Ki67+	 3399 14792
4369	0	0	Ki67+	 3399 15051
4370	0	0	Ki67+	 3402 14903
4371	0	0	Ki67+	 3403 14698
4372	0	0	Ki67+	 3403 14969
4373	0	0	Ki67+	 3404 14937
4374	0	0	Ki67+	 3405 15253
4375	0	0	Ki67+	 3409 15114
4376	0	0	Ki67+	 3420 14767
4377	0	0	Ki67+	 3428 15050
4378	0	0	Ki67+	 3429 15015
4379	0	0	Ki67+	 3430 14967
4380	0	0	Ki67+	 3430 15119
4381	0	0	Ki67+	 3433 15083
4382	0	0	Ki67+	 3440 15111
4383	0	0	Ki67+	 3442 15144
4384	0	0	Ki67+	 3444 14942
4385	0	0	Ki67+	 3455 15145
4386	0	0	Ki67+	 3458 15080
4387	0	0	Ki67+	 3459 14894
4388	0	0	Ki67+	 3460 15002
4389	0	0	Ki67+	 3462 15036
4390	0	0	Ki67+	 3463 15118
4391	0	0	Ki67+	 3464 14880
4392	0	0	Ki67+	 3472 15371
4393	0	0	Ki67+	 3482 14914
4394	0	0	Ki67+	 3484 15058
4395	0	0	Ki67+	 3492 15231
4396	0	0	Ki67+	 3493 14862
4397	0	0	Ki67+	 3495 15248
4398	0	0	Ki67+	 3497 15021
4399	0	0	Ki67+	 3499 15112
4400	0	0	Ki67+	 3500 15085
4401	0	0	Ki67+	 3500 15317
4402	0	0	Ki67+	 3509 14851
4403	0	0	Ki67+	 3509 14981
4404	0	0	Ki67+	 3509 15123
4405	0	0	Ki67+	 3512 15196
4406	0	0	Ki67+	 3513 15239
4407	0	0	Ki67+	 3515 14876
4408	0	0	Ki67+	 3523 15253
4409	0	0	Ki67+	 3524 14991
4410	0	0	Ki67+	 3524 15131
4411	0	0	Ki67+	 3528 15158
4412	0	0	Ki67+	 3530 15080
4413	0	0	Ki67+	 3536 15208
4414	0	0	Ki67+	 3539 15167
4415	0	0	Ki67+	 3540 14858
4416	0	0	Ki67+	 3540 15283
4417	0	0	Ki67+	 3542 15106
4418	0	0	Ki67+	 3544 15086
4419	0	0	Ki67+	 3544 15132
4420	0	0	Ki67+	 3551 14887
4421	0	0	Ki67+	 3551 15255
4422	0	0	Ki67+	 3562 15201
4423	0	0	Ki67+	 3563 15300
4424	0	0	Ki67+	 3566 15274
4425	0	0	Ki67+	 3569 14930
4426	0	0	Ki67+	 3572 14948
4427	0	0	Ki67+	 3572 15148
4428	0	0	Ki67+	 3573 15030
4429	0	0	Ki67+	 3578 15289
4430	0	0	Ki67+	 3581 15175
4431	0	0	Ki67+	 3586 15139
4432	0	0	Ki67+	 3589 14969
4433	0	0	Ki67+	 3589 15066
4434	0	0	Ki67+	 3591 15303
4435	0	0	Ki67+	 3597 15318
4436	0	0	Ki67+	 3601 15263
4437	0	0	Ki67+	 3602 14728
4438	0	0	Ki67+	 3610 15229
4439	0	0	Ki67+	 3611 15281
4440	0	0	Ki67+	 3612 15313
4441	0	0	Ki67+	 3615 14714
4442	0	0	Ki67+	 3619 14665
4443	0	0	Ki67+	 3619 15210
4444	0	0	Ki67+	 3625 14741
4445	0	0	Ki67+	 3627 14699
4446	0	0	Ki67+	 3632 15114
4447	0	0	Ki67+	 3633 15042
4448	0	0	Ki67+	 3637 14769
4449	0	0	Ki67+	 3637 15273
4450	0	0	Ki67+	 3645 14807
4451	0	0	Ki67+	 3648 15320
4452	0	0	Ki67+	 3649 15303
4453	0	0	Ki67+	 3650 15055
4454	0	0	Ki67+	 3660 14785
4455	0	0	Ki67+	 3671 14773
4456	0	0	Ki67+	 3671 15274
4457	0	0	Ki67+	 3673 15069
4458	0	0	Ki67+	 3673 15260
4459	0	0	Ki67+	 3676 15198
4460	0	0	Ki67+	 3678 15229
4461	0	0	Ki67+	 3678 15310
4462	0	0	Ki67+	 3678 15404
4463	0	0	Ki67+	 3685 14747
4464	0	0	Ki67+	 3695 15254
4465	0	0	Ki67+	 3698 15161
4466	0	0	Ki67+	 3703 15300
4467	0	0	Ki67+	 3708 14830
4468	0	0	Ki67+	 3710 14759
4469	0	0	Ki67+	 3711 14689
4470	0	0	Ki67+	 3711 15291
4471	0	0	Ki67+	 3713 15260
4472	0	0	Ki67+	 3715 15271
4473	0	0	Ki67+	 3720 15246
4474	0	0	Ki67+	 3723 14740
4475	0	0	Ki67+	 3727 14778
4476	0	0	Ki67+	 3727 15100
4477	0	0	Ki67+	 3734 15240
4478	0	0	Ki67+	 3735 15076
4479	0	0	Ki67+	 3735 15212
4480	0	0	Ki67+	 3741 14672
4481	0	0	Ki67+	 3742 15263
4482	0	0	Ki67+	 3743 15287
4483	0	0	Ki67+	 3746 15194
4484	0	0	Ki67+	 3747 15145
4485	0	0	Ki67+	 3748 14689
4486	0	0	Ki67+	 3749 14705
4487	0	0	Ki67+	 3756 14663
4488	0	0	Ki67+	 3756 15173
4489	0	0	Ki67+	 3760 15228
4490	0	0	Ki67+	 3761 15078
4491	0	0	Ki67+	 3764 14675
4492	0	0	Ki67+	 3772 14733
4493	0	0	Ki67+	 3773 15043
4494	0	0	Ki67+	 3775 14664
4495	0	0	Ki67+	 2985 15559
4496	0	0	Ki67+	 2987 15471
4497	0	0	Ki67+	 2990 15524
4498	0	0	Ki67+	 2995 15506
4499	0	0	Ki67+	 2999 16246
4500	0	0	Ki67+	 3015 15460
4501	0	0	Ki67+	 3015 15495
4502	0	0	Ki67+	 3017 16250
4503	0	0	Ki67+	 3044 15467
4504	0	0	Ki67+	 3049 15548
4505	0	0	Ki67+	 3055 15509
4506	0	0	Ki67+	 3080 15605
4507	0	0	Ki67+	 3080 15640
4508	0	0	Ki67+	 3084 15819
4509	0	0	Ki67+	 3085 15709
4510	0	0	Ki67+	 3092 15462
4511	0	0	Ki67+	 3092 15504
4512	0	0	Ki67+	 3093 15596
4513	0	0	Ki67+	 3097 15563
4514	0	0	Ki67+	 3102 15550
4515	0	0	Ki67+	 3103 15481
4516	0	0	Ki67+	 3112 15518
4517	0	0	Ki67+	 3116 15541
4518	0	0	Ki67+	 3121 15648
4519	0	0	Ki67+	 3125 15780
4520	0	0	Ki67+	 3127 15801
4521	0	0	Ki67+	 3130 15458
4522	0	0	Ki67+	 3135 15601
4523	0	0	Ki67+	 3136 15488
4524	0	0	Ki67+	 3138 15748
4525	0	0	Ki67+	 3152 15488
4526	0	0	Ki67+	 3154 15566
4527	0	0	Ki67+	 3154 15841
4528	0	0	Ki67+	 3155 15523
4529	0	0	Ki67+	 3160 15894
4530	0	0	Ki67+	 3172 15865
4531	0	0	Ki67+	 3175 15920
4532	0	0	Ki67+	 3177 15716
4533	0	0	Ki67+	 3179 15620
4534	0	0	Ki67+	 3181 15890
4535	0	0	Ki67+	 3182 15817
4536	0	0	Ki67+	 3188 15595
4537	0	0	Ki67+	 3193 15757
4538	0	0	Ki67+	 3204 15901
4539	0	0	Ki67+	 3207 15778
4540	0	0	Ki67+	 3212 15854
4541	0	0	Ki67+	 3213 15872
4542	0	0	Ki67+	 3215 15817
4543	0	0	Ki67+	 3226 15556
4544	0	0	Ki67+	 3229 15795
4545	0	0	Ki67+	 3233 15758
4546	0	0	Ki67+	 3234 15710
4547	0	0	Ki67+	 3234 15733
4548	0	0	Ki67+	 3241 15593
4549	0	0	Ki67+	 3241 15851
4550	0	0	Ki67+	 3244 15797
4551	0	0	Ki67+	 3249 15884
4552	0	0	Ki67+	 3251 15704
4553	0	0	Ki67+	 3252 15563
4554	0	0	Ki67+	 3253 15610
4555	0	0	Ki67+	 3254 15668
4556	0	0	Ki67+	 3254 15820
4557	0	0	Ki67+	 3255 15765
4558	0	0	Ki67+	 3256 15743
4559	0	0	Ki67+	 3259 15798
4560	0	0	Ki67+	 3264 15619
4561	0	0	Ki67+	 3266 15923
4562	0	0	Ki67+	 3267 15667
4563	0	0	Ki67+	 3268 15588
4564	0	0	Ki67+	 3276 15849
4565	0	0	Ki67+	 3288 15594
4566	0	0	Ki67+	 3288 15793
4567	0	0	Ki67+	 3293 15827
4568	0	0	Ki67+	 3300 15590
4569	0	0	Ki67+	 3301 15672
4570	0	0	Ki67+	 3308 15738
4571	0	0	Ki67+	 3310 15613
4572	0	0	Ki67+	 3316 15683
4573	0	0	Ki67+	 3326 15918
4574	0	0	Ki67+	 3327 15798
4575	0	0	Ki67+	 3330 15648
4576	0	0	Ki67+	 3330 15767
4577	0	0	Ki67+	 3333 15595
4578	0	0	Ki67+	 3333 15867
4579	0	0	Ki67+	 3334 15630
4580	0	0	Ki67+	 3339 15737
4581	0	0	Ki67+	 3342 15689
4582	0	0	Ki67+	 3343 15615
4583	0	0	Ki67+	 3349 15637
4584	0	0	Ki67+	 3356 15754
4585	0	0	Ki67+	 3360 15645
4586	0	0	Ki67+	 3361 15464
4587	0	0	Ki67+	 3361 15720
4588	0	0	Ki67+	 3361 15986
4589	0	0	Ki67+	 3363 15587
4590	0	0	Ki67+	 3363 15790
4591	0	0	Ki67+	 3366 15818
4592	0	0	Ki67+	 3373 15678
4593	0	0	Ki67+	 3377 15604
4594	0	0	Ki67+	 3384 15589
4595	0	0	Ki67+	 3385 15766
4596	0	0	Ki67+	 3385 15844
4597	0	0	Ki67+	 3386 15783
4598	0	0	Ki67+	 3386 15888
4599	0	0	Ki67+	 3386 15964
4600	0	0	Ki67+	 3388 15863
4601	0	0	Ki67+	 3389 15691
4602	0	0	Ki67+	 3391 15600
4603	0	0	Ki67+	 3393 15912
4604	0	0	Ki67+	 3395 15653
4605	0	0	Ki67+	 3396 15707
4606	0	0	Ki67+	 3398 15585
4607	0	0	Ki67+	 3399 15670
4608	0	0	Ki67+	 3401 15816
4609	0	0	Ki67+	 3406 15803
4610	0	0	Ki67+	 3411 15950
4611	0	0	Ki67+	 3413 15612
4612	0	0	Ki67+	 3414 16071
4613	0	0	Ki67+	 3415 15645
4614	0	0	Ki67+	 3421 15667
4615	0	0	Ki67+	 3423 15716
4616	0	0	Ki67+	 3426 15880
4617	0	0	Ki67+	 3427 15911
4618	0	0	Ki67+	 3429 15820
4619	0	0	Ki67+	 3430 15605
4620	0	0	Ki67+	 3433 15852
4621	0	0	Ki67+	 3435 15794
4622	0	0	Ki67+	 3435 15972
4623	0	0	Ki67+	 3436 15620
4624	0	0	Ki67+	 3437 15736
4625	0	0	Ki67+	 3446 15776
4626	0	0	Ki67+	 3447 15880
4627	0	0	Ki67+	 3449 15657
4628	0	0	Ki67+	 3450 16021
4629	0	0	Ki67+	 3452 15671
4630	0	0	Ki67+	 3452 15927
4631	0	0	Ki67+	 3454 15740
4632	0	0	Ki67+	 3454 15905
4633	0	0	Ki67+	 3455 15706
4634	0	0	Ki67+	 3456 15989
4635	0	0	Ki67+	 3458 15628
4636	0	0	Ki67+	 3467 15747
4637	0	0	Ki67+	 3471 15790
4638	0	0	Ki67+	 3476 15811
4639	0	0	Ki67+	 3478 16049
4640	0	0	Ki67+	 3479 15921
4641	0	0	Ki67+	 3483 15835
4642	0	0	Ki67+	 3483 15861
4643	0	0	Ki67+	 3487 16006
4644	0	0	Ki67+	 3489 15557
4645	0	0	Ki67+	 3490 16054
4646	0	0	Ki67+	 3495 15895
4647	0	0	Ki67+	 3496 15815
4648	0	0	Ki67+	 3498 15833
4649	0	0	Ki67+	 3499 15777
4650	0	0	Ki67+	 3506 15588
4651	0	0	Ki67+	 3506 15915
4652	0	0	Ki67+	 3508 15510
4653	0	0	Ki67+	 3518 15731
4654	0	0	Ki67+	 3520 15785
4655	0	0	Ki67+	 3520 16096
4656	0	0	Ki67+	 3521 15747
4657	0	0	Ki67+	 3525 15947
4658	0	0	Ki67+	 3527 15771
4659	0	0	Ki67+	 3527 15803
4660	0	0	Ki67+	 3533 16064
4661	0	0	Ki67+	 3538 16136
4662	0	0	Ki67+	 3539 15771
4663	0	0	Ki67+	 3540 15787
4664	0	0	Ki67+	 3545 15896
4665	0	0	Ki67+	 3547 15812
4666	0	0	Ki67+	 3547 15972
4667	0	0	Ki67+	 3549 15857
4668	0	0	Ki67+	 3549 16063
4669	0	0	Ki67+	 3549 16129
4670	0	0	Ki67+	 3552 15736
4671	0	0	Ki67+	 3553 16039
4672	0	0	Ki67+	 3560 16090
4673	0	0	Ki67+	 3562 15757
4674	0	0	Ki67+	 3562 15798
4675	0	0	Ki67+	 3565 15889
4676	0	0	Ki67+	 3565 16188
4677	0	0	Ki67+	 3569 15877
4678	0	0	Ki67+	 3569 16144
4679	0	0	Ki67+	 3579 15732
4680	0	0	Ki67+	 3580 15756
4681	0	0	Ki67+	 3580 16085
4682	0	0	Ki67+	 3587 16152
4683	0	0	Ki67+	 3590 16018
4684	0	0	Ki67+	 3592 16119
4685	0	0	Ki67+	 3595 16193
4686	0	0	Ki67+	 3596 15627
4687	0	0	Ki67+	 3614 15818
4688	0	0	Ki67+	 3616 15783
4689	0	0	Ki67+	 3617 15900
4690	0	0	Ki67+	 3618 15864
4691	0	0	Ki67+	 3619 15968
4692	0	0	Ki67+	 3624 15617
4693	0	0	Ki67+	 3624 15749
4694	0	0	Ki67+	 3631 15520
4695	0	0	Ki67+	 3634 15750
4696	0	0	Ki67+	 3635 16024
4697	0	0	Ki67+	 3635 16094
4698	0	0	Ki67+	 3639 15961
4699	0	0	Ki67+	 3640 15877
4700	0	0	Ki67+	 3641 16003
4701	0	0	Ki67+	 3643 16086
4702	0	0	Ki67+	 3647 16143
4703	0	0	Ki67+	 3650 15772
4704	0	0	Ki67+	 3655 15706
4705	0	0	Ki67+	 3655 16058
4706	0	0	Ki67+	 3656 16092
4707	0	0	Ki67+	 3668 16254
4708	0	0	Ki67+	 3671 16049
4709	0	0	Ki67+	 3673 16113
4710	0	0	Ki67+	 3674 15989
4711	0	0	Ki67+	 3675 16023
4712	0	0	Ki67+	 3678 15938
4713	0	0	Ki67+	 3679 15772
4714	0	0	Ki67+	 3684 16215
4715	0	0	Ki67+	 3684 16248
4716	0	0	Ki67+	 3686 16081
4717	0	0	Ki67+	 3693 16180
4718	0	0	Ki67+	 3700 15793
4719	0	0	Ki67+	 3703 15722
4720	0	0	Ki67+	 3704 16241
4721	0	0	Ki67+	 3706 15759
4722	0	0	Ki67+	 3707 15607
4723	0	0	Ki67+	 3707 15992
4724	0	0	Ki67+	 3709 16013
4725	0	0	Ki67+	 3718 15612
4726	0	0	Ki67+	 3720 15936
4727	0	0	Ki67+	 3733 16022
4728	0	0	Ki67+	 3736 15879
4729	0	0	Ki67+	 3737 16039
4730	0	0	Ki67+	 3743 15735
4731	0	0	Ki67+	 3744 15709
4732	0	0	Ki67+	 3748 15840
4733	0	0	Ki67+	 3758 15714
4734	0	0	Ki67+	 3758 15750
4735	0	0	Ki67+	 3761 16204
4736	0	0	Ki67+	 3764 15985
4737	0	0	Ki67+	 3764 16039
4738	0	0	Ki67+	 3769 15719
4739	0	0	Ki67+	 3774 15787
4740	0	0	Ki67+	 2980 16323
4741	0	0	Ki67+	 2988 16782
4742	0	0	Ki67+	 2994 16867
4743	0	0	Ki67+	 2995 16592
4744	0	0	Ki67+	 2995 16644
4745	0	0	Ki67+	 2999 16838
4746	0	0	Ki67+	 3000 16878
4747	0	0	Ki67+	 3011 16614
4748	0	0	Ki67+	 3012 16680
4749	0	0	Ki67+	 3014 16774
4750	0	0	Ki67+	 3015 16304
4751	0	0	Ki67+	 3015 16703
4752	0	0	Ki67+	 3016 16888
4753	0	0	Ki67+	 3017 16744
4754	0	0	Ki67+	 3020 16274
4755	0	0	Ki67+	 3020 16578
4756	0	0	Ki67+	 3023 16639
4757	0	0	Ki67+	 3025 16950
4758	0	0	Ki67+	 3028 16847
4759	0	0	Ki67+	 3029 16967
4760	0	0	Ki67+	 3032 16346
4761	0	0	Ki67+	 3032 16692
4762	0	0	Ki67+	 3033 16620
4763	0	0	Ki67+	 3033 16837
4764	0	0	Ki67+	 3034 16671
4765	0	0	Ki67+	 3037 16581
4766	0	0	Ki67+	 3037 16647
4767	0	0	Ki67+	 3040 16884
4768	0	0	Ki67+	 3040 16936
4769	0	0	Ki67+	 3048 16757
4770	0	0	Ki67+	 3050 16330
4771	0	0	Ki67+	 3050 16674
4772	0	0	Ki67+	 3052 16627
4773	0	0	Ki67+	 3053 16873
4774	0	0	Ki67+	 3058 16861
4775	0	0	Ki67+	 3059 16530
4776	0	0	Ki67+	 3060 16646
4777	0	0	Ki67+	 3061 16762
4778	0	0	Ki67+	 3062 16570
4779	0	0	Ki67+	 3070 16712
4780	0	0	Ki67+	 3075 16338
4781	0	0	Ki67+	 3076 16830
4782	0	0	Ki67+	 3080 16614
4783	0	0	Ki67+	 3083 16884
4784	0	0	Ki67+	 3089 16647
4785	0	0	Ki67+	 3094 17006
4786	0	0	Ki67+	 3095 17039
4787	0	0	Ki67+	 3096 16622
4788	0	0	Ki67+	 3097 16277
4789	0	0	Ki67+	 3098 16320
4790	0	0	Ki67+	 3098 16728
4791	0	0	Ki67+	 3100 16879
4792	0	0	Ki67+	 3103 16977
4793	0	0	Ki67+	 3108 17052
4794	0	0	Ki67+	 3109 16596
4795	0	0	Ki67+	 3111 16690
4796	0	0	Ki67+	 3111 16904
4797	0	0	Ki67+	 3112 16572
4798	0	0	Ki67+	 3113 16868
4799	0	0	Ki67+	 3117 17005
4800	0	0	Ki67+	 3120 16852
4801	0	0	Ki67+	 3124 16614
4802	0	0	Ki67+	 3127 17048
4803	0	0	Ki67+	 3128 16797
4804	0	0	Ki67+	 3129 17017
4805	0	0	Ki67+	 3131 16693
4806	0	0	Ki67+	 3134 16630
4807	0	0	Ki67+	 3135 16593
4808	0	0	Ki67+	 3136 16507
4809	0	0	Ki67+	 3138 16739
4810	0	0	Ki67+	 3138 16928
4811	0	0	Ki67+	 3139 16984
4812	0	0	Ki67+	 3143 16521
4813	0	0	Ki67+	 3143 17040
4814	0	0	Ki67+	 3144 16675
4815	0	0	Ki67+	 3145 16848
4816	0	0	Ki67+	 3146 16487
4817	0	0	Ki67+	 3146 16939
4818	0	0	Ki67+	 3148 16865
4819	0	0	Ki67+	 3153 17004
4820	0	0	Ki67+	 3156 16646
4821	0	0	Ki67+	 3157 16969
4822	0	0	Ki67+	 3159 16949
4823	0	0	Ki67+	 3163 16885
4824	0	0	Ki67+	 3164 16820
4825	0	0	Ki67+	 3169 16714
4826	0	0	Ki67+	 3169 16995
4827	0	0	Ki67+	 3171 17036
4828	0	0	Ki67+	 3172 16936
4829	0	0	Ki67+	 3174 16525
4830	0	0	Ki67+	 3176 16756
4831	0	0	Ki67+	 3182 16598
4832	0	0	Ki67+	 3182 17012
4833	0	0	Ki67+	 3185 17029
4834	0	0	Ki67+	 3187 16661
4835	0	0	Ki67+	 3187 16833
4836	0	0	Ki67+	 3189 16787
4837	0	0	Ki67+	 3190 16979
4838	0	0	Ki67+	 3192 16647
4839	0	0	Ki67+	 3193 16688
4840	0	0	Ki67+	 3198 16929
4841	0	0	Ki67+	 3201 16871
4842	0	0	Ki67+	 3201 16963
4843	0	0	Ki67+	 3203 16756
4844	0	0	Ki67+	 3205 16806
4845	0	0	Ki67+	 3206 16617
4846	0	0	Ki67+	 3208 16694
4847	0	0	Ki67+	 3209 16725
4848	0	0	Ki67+	 3215 16923
4849	0	0	Ki67+	 3216 16970
4850	0	0	Ki67+	 3218 16582
4851	0	0	Ki67+	 3218 16847
4852	0	0	Ki67+	 3222 17010
4853	0	0	Ki67+	 3223 17032
4854	0	0	Ki67+	 3224 16780
4855	0	0	Ki67+	 3225 16693
4856	0	0	Ki67+	 3225 16762
4857	0	0	Ki67+	 3233 16814
4858	0	0	Ki67+	 3236 16647
4859	0	0	Ki67+	 3238 16863
4860	0	0	Ki67+	 3242 16974
4861	0	0	Ki67+	 3243 16942
4862	0	0	Ki67+	 3250 16715
4863	0	0	Ki67+	 3250 16833
4864	0	0	Ki67+	 3251 17043
4865	0	0	Ki67+	 3252 17005
4866	0	0	Ki67+	 3255 16691
4867	0	0	Ki67+	 3256 16951
4868	0	0	Ki67+	 3257 16879
4869	0	0	Ki67+	 3259 16753
4870	0	0	Ki67+	 3259 17053
4871	0	0	Ki67+	 3264 16914
4872	0	0	Ki67+	 3264 17028
4873	0	0	Ki67+	 3267 16639
4874	0	0	Ki67+	 3271 16852
4875	0	0	Ki67+	 3272 16560
4876	0	0	Ki67+	 3275 16881
4877	0	0	Ki67+	 3284 16895
4878	0	0	Ki67+	 3290 16654
4879	0	0	Ki67+	 3295 16746
4880	0	0	Ki67+	 3297 16566
4881	0	0	Ki67+	 3297 16872
4882	0	0	Ki67+	 3302 16850
4883	0	0	Ki67+	 3306 17017
4884	0	0	Ki67+	 3310 16621
4885	0	0	Ki67+	 3312 16573
4886	0	0	Ki67+	 3316 16546
4887	0	0	Ki67+	 3321 16833
4888	0	0	Ki67+	 3328 16861
4889	0	0	Ki67+	 3330 16607
4890	0	0	Ki67+	 3331 16786
4891	0	0	Ki67+	 3333 17021
4892	0	0	Ki67+	 3334 16947
4893	0	0	Ki67+	 3335 16835
4894	0	0	Ki67+	 3337 16896
4895	0	0	Ki67+	 3338 17045
4896	0	0	Ki67+	 3341 16531
4897	0	0	Ki67+	 3343 16645
4898	0	0	Ki67+	 3348 16928
4899	0	0	Ki67+	 3349 17031
4900	0	0	Ki67+	 3359 16592
4901	0	0	Ki67+	 3370 16821
4902	0	0	Ki67+	 3422 16667
4903	0	0	Ki67+	 3423 16639
4904	0	0	Ki67+	 3431 17033
4905	0	0	Ki67+	 3436 16588
4906	0	0	Ki67+	 3439 16808
4907	0	0	Ki67+	 3448 16559
4908	0	0	Ki67+	 3452 16635
4909	0	0	Ki67+	 3453 16768
4910	0	0	Ki67+	 3455 16619
4911	0	0	Ki67+	 3458 16583
4912	0	0	Ki67+	 3460 16724
4913	0	0	Ki67+	 3464 16670
4914	0	0	Ki67+	 3469 16619
4915	0	0	Ki67+	 3472 16853
4916	0	0	Ki67+	 3477 16693
4917	0	0	Ki67+	 3479 16645
4918	0	0	Ki67+	 3487 16776
4919	0	0	Ki67+	 3488 16849
4920	0	0	Ki67+	 3495 16835
4921	0	0	Ki67+	 3498 16787
4922	0	0	Ki67+	 3500 16759
4923	0	0	Ki67+	 3501 16960
4924	0	0	Ki67+	 3507 16641
4925	0	0	Ki67+	 3512 16873
4926	0	0	Ki67+	 3518 16613
4927	0	0	Ki67+	 3520 17050
4928	0	0	Ki67+	 3523 16745
4929	0	0	Ki67+	 3534 16819
4930	0	0	Ki67+	 3534 16988
4931	0	0	Ki67+	 3535 16676
4932	0	0	Ki67+	 3537 16783
4933	0	0	Ki67+	 3538 16737
4934	0	0	Ki67+	 3540 17005
4935	0	0	Ki67+	 3543 16831
4936	0	0	Ki67+	 3546 16716
4937	0	0	Ki67+	 3546 16941
4938	0	0	Ki67+	 3548 17030
4939	0	0	Ki67+	 3555 16908
4940	0	0	Ki67+	 3557 16866
4941	0	0	Ki67+	 3557 16887
4942	0	0	Ki67+	 3563 17044
4943	0	0	Ki67+	 3565 16833
4944	0	0	Ki67+	 3569 17009
4945	0	0	Ki67+	 3570 16862
4946	0	0	Ki67+	 3574 16685
4947	0	0	Ki67+	 3582 16732
4948	0	0	Ki67+	 3583 16859
4949	0	0	Ki67+	 3584 16908
4950	0	0	Ki67+	 3586 16942
4951	0	0	Ki67+	 3586 16984
4952	0	0	Ki67+	 3596 16836
4953	0	0	Ki67+	 3613 16734
4954	0	0	Ki67+	 3620 16764
4955	0	0	Ki67+	 3627 16886
4956	0	0	Ki67+	 3629 16815
4957	0	0	Ki67+	 3632 16857
4958	0	0	Ki67+	 3634 16949
4959	0	0	Ki67+	 3642 16679
4960	0	0	Ki67+	 3658 16801
4961	0	0	Ki67+	 3660 16699
4962	0	0	Ki67+	 3660 16760
4963	0	0	Ki67+	 3669 17047
4964	0	0	Ki67+	 3674 16791
4965	0	0	Ki67+	 3675 16895
4966	0	0	Ki67+	 3680 17051
4967	0	0	Ki67+	 3682 16849
4968	0	0	Ki67+	 3684 16943
4969	0	0	Ki67+	 3684 16975
4970	0	0	Ki67+	 3686 16902
4971	0	0	Ki67+	 3688 16990
4972	0	0	Ki67+	 3693 16748
4973	0	0	Ki67+	 3695 17010
4974	0	0	Ki67+	 3698 16814
4975	0	0	Ki67+	 3701 16760
4976	0	0	Ki67+	 3705 16863
4977	0	0	Ki67+	 3706 16267
4978	0	0	Ki67+	 3707 16925
4979	0	0	Ki67+	 3710 16989
4980	0	0	Ki67+	 3712 16948
4981	0	0	Ki67+	 3719 16851
4982	0	0	Ki67+	 3722 17041
4983	0	0	Ki67+	 3728 16298
4984	0	0	Ki67+	 3729 16941
4985	0	0	Ki67+	 3729 17015
4986	0	0	Ki67+	 3737 16844
4987	0	0	Ki67+	 3739 16266
4988	0	0	Ki67+	 3739 16975
4989	0	0	Ki67+	 3745 16706
4990	0	0	Ki67+	 3745 16773
4991	0	0	Ki67+	 3748 16929
4992	0	0	Ki67+	 3748 17023
4993	0	0	Ki67+	 3755 16811
4994	0	0	Ki67+	 3761 17052
4995	0	0	Ki67+	 3765 16760
4996	0	0	Ki67+	 3766 16297
4997	0	0	Ki67+	 3769 16686
4998	0	0	Ki67+	 2978 17444
4999	0	0	Ki67+	 2978 17627
5000	0	0	Ki67+	 2978 17697
5001	0	0	Ki67+	 2979 17817
5002	0	0	Ki67+	 2982 17396
5003	0	0	Ki67+	 2985 17829
5004	0	0	Ki67+	 2986 17782
5005	0	0	Ki67+	 2988 17517
5006	0	0	Ki67+	 2990 17657
5007	0	0	Ki67+	 2991 17738
5008	0	0	Ki67+	 2992 17640
5009	0	0	Ki67+	 2998 17544
5010	0	0	Ki67+	 3000 17473
5011	0	0	Ki67+	 3002 17402
5012	0	0	Ki67+	 3003 17585
5013	0	0	Ki67+	 3007 17445
5014	0	0	Ki67+	 3008 17634
5015	0	0	Ki67+	 3011 17697
5016	0	0	Ki67+	 3012 17485
5017	0	0	Ki67+	 3013 17379
5018	0	0	Ki67+	 3019 17667
5019	0	0	Ki67+	 3022 17800
5020	0	0	Ki67+	 3022 17830
5021	0	0	Ki67+	 3027 17585
5022	0	0	Ki67+	 3028 17771
5023	0	0	Ki67+	 3033 17250
5024	0	0	Ki67+	 3033 17448
5025	0	0	Ki67+	 3033 17678
5026	0	0	Ki67+	 3035 17631
5027	0	0	Ki67+	 3039 17379
5028	0	0	Ki67+	 3040 17413
5029	0	0	Ki67+	 3041 17706
5030	0	0	Ki67+	 3041 17817
5031	0	0	Ki67+	 3042 17641
5032	0	0	Ki67+	 3044 17501
5033	0	0	Ki67+	 3044 17850
5034	0	0	Ki67+	 3046 17511
5035	0	0	Ki67+	 3048 17786
5036	0	0	Ki67+	 3050 17768
5037	0	0	Ki67+	 3056 17666
5038	0	0	Ki67+	 3059 17594
5039	0	0	Ki67+	 3061 17846
5040	0	0	Ki67+	 3065 17379
5041	0	0	Ki67+	 3072 17390
5042	0	0	Ki67+	 3072 17576
5043	0	0	Ki67+	 3073 17427
5044	0	0	Ki67+	 3075 17661
5045	0	0	Ki67+	 3076 17696
5046	0	0	Ki67+	 3079 17530
5047	0	0	Ki67+	 3080 17805
5048	0	0	Ki67+	 3081 17767
5049	0	0	Ki67+	 3086 17311
5050	0	0	Ki67+	 3088 17496
5051	0	0	Ki67+	 3094 17435
5052	0	0	Ki67+	 3094 17548
5053	0	0	Ki67+	 3095 17231
5054	0	0	Ki67+	 3101 17602
5055	0	0	Ki67+	 3101 17629
5056	0	0	Ki67+	 3102 17392
5057	0	0	Ki67+	 3113 17437
5058	0	0	Ki67+	 3113 17672
5059	0	0	Ki67+	 3114 17404
5060	0	0	Ki67+	 3115 17715
5061	0	0	Ki67+	 3118 17643
5062	0	0	Ki67+	 3122 17850
5063	0	0	Ki67+	 3126 17098
5064	0	0	Ki67+	 3126 17669
5065	0	0	Ki67+	 3127 17693
5066	0	0	Ki67+	 3129 17628
5067	0	0	Ki67+	 3134 17406
5068	0	0	Ki67+	 3136 17812
5069	0	0	Ki67+	 3138 17076
5070	0	0	Ki67+	 3139 17419
5071	0	0	Ki67+	 3139 17614
5072	0	0	Ki67+	 3141 17453
5073	0	0	Ki67+	 3143 17726
5074	0	0	Ki67+	 3145 17824
5075	0	0	Ki67+	 3146 17582
5076	0	0	Ki67+	 3147 17102
5077	0	0	Ki67+	 3147 17599
5078	0	0	Ki67+	 3148 17648
5079	0	0	Ki67+	 3151 17843
5080	0	0	Ki67+	 3152 17141
5081	0	0	Ki67+	 3154 17417
5082	0	0	Ki67+	 3157 17816
5083	0	0	Ki67+	 3158 17461
5084	0	0	Ki67+	 3161 17685
5085	0	0	Ki67+	 3165 17639
5086	0	0	Ki67+	 3165 17710
5087	0	0	Ki67+	 3165 17762
5088	0	0	Ki67+	 3167 17627
5089	0	0	Ki67+	 3170 17534
5090	0	0	Ki67+	 3173 17842
5091	0	0	Ki67+	 3177 17071
5092	0	0	Ki67+	 3177 17501
5093	0	0	Ki67+	 3178 17434
5094	0	0	Ki67+	 3178 17564
5095	0	0	Ki67+	 3180 17309
5096	0	0	Ki67+	 3182 17464
5097	0	0	Ki67+	 3182 17597
5098	0	0	Ki67+	 3182 17660
5099	0	0	Ki67+	 3186 17733
5100	0	0	Ki67+	 3188 17129
5101	0	0	Ki67+	 3189 17101
5102	0	0	Ki67+	 3193 17499
5103	0	0	Ki67+	 3193 17559
5104	0	0	Ki67+	 3198 17620
5105	0	0	Ki67+	 3198 17815
5106	0	0	Ki67+	 3204 17853
5107	0	0	Ki67+	 3208 17723
5108	0	0	Ki67+	 3210 17097
5109	0	0	Ki67+	 3212 17758
5110	0	0	Ki67+	 3217 17064
5111	0	0	Ki67+	 3220 17525
5112	0	0	Ki67+	 3221 17159
5113	0	0	Ki67+	 3222 17601
5114	0	0	Ki67+	 3222 17817
5115	0	0	Ki67+	 3225 17681
5116	0	0	Ki67+	 3227 17129
5117	0	0	Ki67+	 3228 17539
5118	0	0	Ki67+	 3230 17847
5119	0	0	Ki67+	 3232 17101
5120	0	0	Ki67+	 3232 17789
5121	0	0	Ki67+	 3238 17117
5122	0	0	Ki67+	 3242 17068
5123	0	0	Ki67+	 3245 17540
5124	0	0	Ki67+	 3249 17575
5125	0	0	Ki67+	 3249 17743
5126	0	0	Ki67+	 3254 17181
5127	0	0	Ki67+	 3255 17088
5128	0	0	Ki67+	 3257 17514
5129	0	0	Ki67+	 3258 17713
5130	0	0	Ki67+	 3265 17838
5131	0	0	Ki67+	 3269 17775
5132	0	0	Ki67+	 3271 17661
5133	0	0	Ki67+	 3272 17143
5134	0	0	Ki67+	 3272 17640
5135	0	0	Ki67+	 3272 17687
5136	0	0	Ki67+	 3275 17196
5137	0	0	Ki67+	 3277 17709
5138	0	0	Ki67+	 3282 17518
5139	0	0	Ki67+	 3282 17744
5140	0	0	Ki67+	 3293 17817
5141	0	0	Ki67+	 3296 17539
5142	0	0	Ki67+	 3296 17796
5143	0	0	Ki67+	 3301 17156
5144	0	0	Ki67+	 3303 17736
5145	0	0	Ki67+	 3305 17479
5146	0	0	Ki67+	 3307 17613
5147	0	0	Ki67+	 3308 17524
5148	0	0	Ki67+	 3308 17649
5149	0	0	Ki67+	 3309 17636
5150	0	0	Ki67+	 3310 17828
5151	0	0	Ki67+	 3311 17775
5152	0	0	Ki67+	 3312 17747
5153	0	0	Ki67+	 3313 17194
5154	0	0	Ki67+	 3316 17119
5155	0	0	Ki67+	 3316 17693
5156	0	0	Ki67+	 3317 17817
5157	0	0	Ki67+	 3323 17160
5158	0	0	Ki67+	 3325 17719
5159	0	0	Ki67+	 3329 17745
5160	0	0	Ki67+	 3330 17667
5161	0	0	Ki67+	 3332 17585
5162	0	0	Ki67+	 3333 17147
5163	0	0	Ki67+	 3336 17079
5164	0	0	Ki67+	 3336 17547
5165	0	0	Ki67+	 3340 17190
5166	0	0	Ki67+	 3342 17570
5167	0	0	Ki67+	 3344 17820
5168	0	0	Ki67+	 3345 17710
5169	0	0	Ki67+	 3348 17615
5170	0	0	Ki67+	 3351 17719
5171	0	0	Ki67+	 3352 17843
5172	0	0	Ki67+	 3354 17674
5173	0	0	Ki67+	 3359 17528
5174	0	0	Ki67+	 3361 17494
5175	0	0	Ki67+	 3363 17642
5176	0	0	Ki67+	 3365 17786
5177	0	0	Ki67+	 3366 17448
5178	0	0	Ki67+	 3366 17601
5179	0	0	Ki67+	 3367 17703
5180	0	0	Ki67+	 3369 17629
5181	0	0	Ki67+	 3371 17734
5182	0	0	Ki67+	 3376 17212
5183	0	0	Ki67+	 3377 17782
5184	0	0	Ki67+	 3377 17817
5185	0	0	Ki67+	 3384 17391
5186	0	0	Ki67+	 3384 17456
5187	0	0	Ki67+	 3395 17717
5188	0	0	Ki67+	 3401 17153
5189	0	0	Ki67+	 3401 17734
5190	0	0	Ki67+	 3402 17211
5191	0	0	Ki67+	 3402 17835
5192	0	0	Ki67+	 3403 17167
5193	0	0	Ki67+	 3403 17807
5194	0	0	Ki67+	 3407 17766
5195	0	0	Ki67+	 3409 17852
5196	0	0	Ki67+	 3410 17127
5197	0	0	Ki67+	 3413 17695
5198	0	0	Ki67+	 3414 17211
5199	0	0	Ki67+	 3419 17176
5200	0	0	Ki67+	 3425 17822
5201	0	0	Ki67+	 3429 17210
5202	0	0	Ki67+	 3435 17769
5203	0	0	Ki67+	 3440 17825
5204	0	0	Ki67+	 3441 17457
5205	0	0	Ki67+	 3442 17802
5206	0	0	Ki67+	 3443 17670
5207	0	0	Ki67+	 3444 17158
5208	0	0	Ki67+	 3449 17744
5209	0	0	Ki67+	 3450 17134
5210	0	0	Ki67+	 3452 17713
5211	0	0	Ki67+	 3453 17188
5212	0	0	Ki67+	 3456 17636
5213	0	0	Ki67+	 3464 17177
5214	0	0	Ki67+	 3465 17646
5215	0	0	Ki67+	 3468 17124
5216	0	0	Ki67+	 3470 17779
5217	0	0	Ki67+	 3475 17821
5218	0	0	Ki67+	 3478 17188
5219	0	0	Ki67+	 3479 17692
5220	0	0	Ki67+	 3484 17792
5221	0	0	Ki67+	 3485 17156
5222	0	0	Ki67+	 3486 17595
5223	0	0	Ki67+	 3488 17663
5224	0	0	Ki67+	 3489 17720
5225	0	0	Ki67+	 3491 17754
5226	0	0	Ki67+	 3497 17832
5227	0	0	Ki67+	 3501 17711
5228	0	0	Ki67+	 3504 17685
5229	0	0	Ki67+	 3504 17847
5230	0	0	Ki67+	 3511 17123
5231	0	0	Ki67+	 3516 17089
5232	0	0	Ki67+	 3516 17797
5233	0	0	Ki67+	 3520 17688
5234	0	0	Ki67+	 3531 17640
5235	0	0	Ki67+	 3534 17120
5236	0	0	Ki67+	 3534 17793
5237	0	0	Ki67+	 3535 17772
5238	0	0	Ki67+	 3541 17728
5239	0	0	Ki67+	 3542 17833
5240	0	0	Ki67+	 3550 17085
5241	0	0	Ki67+	 3550 17095
5242	0	0	Ki67+	 3550 17249
5243	0	0	Ki67+	 3559 17787
5244	0	0	Ki67+	 3572 17828
5245	0	0	Ki67+	 3576 17769
5246	0	0	Ki67+	 3599 17792
5247	0	0	Ki67+	 3614 17820
5248	0	0	Ki67+	 3629 17258
5249	0	0	Ki67+	 3629 17840
5250	0	0	Ki67+	 3630 17092
5251	0	0	Ki67+	 3630 17236
5252	0	0	Ki67+	 3635 17801
5253	0	0	Ki67+	 3638 17766
5254	0	0	Ki67+	 3644 17279
5255	0	0	Ki67+	 3648 17809
5256	0	0	Ki67+	 3650 17834
5257	0	0	Ki67+	 3651 17780
5258	0	0	Ki67+	 3653 17753
5259	0	0	Ki67+	 3654 17244
5260	0	0	Ki67+	 3655 17766
5261	0	0	Ki67+	 3662 17226
5262	0	0	Ki67+	 3665 17335
5263	0	0	Ki67+	 3670 17106
5264	0	0	Ki67+	 3670 17291
5265	0	0	Ki67+	 3671 17268
5266	0	0	Ki67+	 3677 17742
5267	0	0	Ki67+	 3678 17212
5268	0	0	Ki67+	 3680 17752
5269	0	0	Ki67+	 3682 17798
5270	0	0	Ki67+	 3683 17249
5271	0	0	Ki67+	 3684 17066
5272	0	0	Ki67+	 3687 17133
5273	0	0	Ki67+	 3688 17079
5274	0	0	Ki67+	 3690 17550
5275	0	0	Ki67+	 3691 17209
5276	0	0	Ki67+	 3694 17285
5277	0	0	Ki67+	 3696 17782
5278	0	0	Ki67+	 3698 17738
5279	0	0	Ki67+	 3699 17096
5280	0	0	Ki67+	 3699 17156
5281	0	0	Ki67+	 3700 17314
5282	0	0	Ki67+	 3702 17828
5283	0	0	Ki67+	 3706 17702
5284	0	0	Ki67+	 3707 17252
5285	0	0	Ki67+	 3709 17230
5286	0	0	Ki67+	 3709 17359
5287	0	0	Ki67+	 3717 17137
5288	0	0	Ki67+	 3717 17740
5289	0	0	Ki67+	 3717 17773
5290	0	0	Ki67+	 3720 17672
5291	0	0	Ki67+	 3721 17066
5292	0	0	Ki67+	 3721 17807
5293	0	0	Ki67+	 3723 17305
5294	0	0	Ki67+	 3724 17173
5295	0	0	Ki67+	 3725 17107
5296	0	0	Ki67+	 3727 17279
5297	0	0	Ki67+	 3731 17712
5298	0	0	Ki67+	 3734 17249
5299	0	0	Ki67+	 3736 17074
5300	0	0	Ki67+	 3736 17750
5301	0	0	Ki67+	 3738 17681
5302	0	0	Ki67+	 3739 17793
5303	0	0	Ki67+	 3742 17161
5304	0	0	Ki67+	 3747 17257
5305	0	0	Ki67+	 3749 17173
5306	0	0	Ki67+	 3749 17728
5307	0	0	Ki67+	 3750 17132
5308	0	0	Ki67+	 3754 17805
5309	0	0	Ki67+	 3755 17753
5310	0	0	Ki67+	 3763 17709
5311	0	0	Ki67+	 3764 17676
5312	0	0	Ki67+	 3767 17086
5313	0	0	Ki67+	 3767 17167
5314	0	0	Ki67+	 3768 17728
5315	0	0	Ki67+	 3769 17783
5316	0	0	Ki67+	 3775 17146
5317	0	0	Ki67+	 3775 17542
5318	0	0	Ki67+	 2978 18320
5319	0	0	Ki67+	 2978 18523
5320	0	0	Ki67+	 2984 18503
5321	0	0	Ki67+	 2985 17864
5322	0	0	Ki67+	 2986 18304
5323	0	0	Ki67+	 2988 18478
5324	0	0	Ki67+	 2996 17877
5325	0	0	Ki67+	 2996 18550
5326	0	0	Ki67+	 3002 18473
5327	0	0	Ki67+	 3005 18527
5328	0	0	Ki67+	 3006 18316
5329	0	0	Ki67+	 3013 17895
5330	0	0	Ki67+	 3015 18604
5331	0	0	Ki67+	 3019 18474
5332	0	0	Ki67+	 3025 18556
5333	0	0	Ki67+	 3030 18435
5334	0	0	Ki67+	 3043 18355
5335	0	0	Ki67+	 3049 18386
5336	0	0	Ki67+	 3050 17880
5337	0	0	Ki67+	 3059 18418
5338	0	0	Ki67+	 3069 18582
5339	0	0	Ki67+	 3076 18567
5340	0	0	Ki67+	 3086 18481
5341	0	0	Ki67+	 3089 18598
5342	0	0	Ki67+	 3090 18430
5343	0	0	Ki67+	 3092 18525
5344	0	0	Ki67+	 3093 18402
5345	0	0	Ki67+	 3095 18370
5346	0	0	Ki67+	 3099 18575
5347	0	0	Ki67+	 3109 18419
5348	0	0	Ki67+	 3113 18303
5349	0	0	Ki67+	 3115 18616
5350	0	0	Ki67+	 3117 18501
5351	0	0	Ki67+	 3119 18526
5352	0	0	Ki67+	 3119 18600
5353	0	0	Ki67+	 3122 18632
5354	0	0	Ki67+	 3130 18460
5355	0	0	Ki67+	 3130 18652
5356	0	0	Ki67+	 3132 18576
5357	0	0	Ki67+	 3136 18328
5358	0	0	Ki67+	 3140 18596
5359	0	0	Ki67+	 3145 17910
5360	0	0	Ki67+	 3147 18295
5361	0	0	Ki67+	 3149 18441
5362	0	0	Ki67+	 3150 18345
5363	0	0	Ki67+	 3150 18643
5364	0	0	Ki67+	 3152 18625
5365	0	0	Ki67+	 3155 18485
5366	0	0	Ki67+	 3156 18560
5367	0	0	Ki67+	 3157 17861
5368	0	0	Ki67+	 3171 18286
5369	0	0	Ki67+	 3173 17878
5370	0	0	Ki67+	 3174 18372
5371	0	0	Ki67+	 3176 18324
5372	0	0	Ki67+	 3195 18418
5373	0	0	Ki67+	 3199 18369
5374	0	0	Ki67+	 3203 17902
5375	0	0	Ki67+	 3209 18313
5376	0	0	Ki67+	 3209 18544
5377	0	0	Ki67+	 3213 18396
5378	0	0	Ki67+	 3218 18627
5379	0	0	Ki67+	 3219 17920
5380	0	0	Ki67+	 3219 17936
5381	0	0	Ki67+	 3221 17890
5382	0	0	Ki67+	 3230 18382
5383	0	0	Ki67+	 3231 18553
5384	0	0	Ki67+	 3232 18599
5385	0	0	Ki67+	 3235 17865
5386	0	0	Ki67+	 3245 18376
5387	0	0	Ki67+	 3247 17941
5388	0	0	Ki67+	 3249 18423
5389	0	0	Ki67+	 3253 17900
5390	0	0	Ki67+	 3253 18649
5391	0	0	Ki67+	 3259 18518
5392	0	0	Ki67+	 3260 18571
5393	0	0	Ki67+	 3261 18468
5394	0	0	Ki67+	 3262 17947
5395	0	0	Ki67+	 3268 18428
5396	0	0	Ki67+	 3270 18492
5397	0	0	Ki67+	 3276 18547
5398	0	0	Ki67+	 3291 18516
5399	0	0	Ki67+	 3297 17954
5400	0	0	Ki67+	 3297 18469
5401	0	0	Ki67+	 3308 18552
5402	0	0	Ki67+	 3309 17910
5403	0	0	Ki67+	 3315 18493
5404	0	0	Ki67+	 3322 17945
5405	0	0	Ki67+	 3325 18470
5406	0	0	Ki67+	 3326 18535
5407	0	0	Ki67+	 3327 18655
5408	0	0	Ki67+	 3328 17891
5409	0	0	Ki67+	 3335 17921
5410	0	0	Ki67+	 3340 18351
5411	0	0	Ki67+	 3344 18512
5412	0	0	Ki67+	 3347 18386
5413	0	0	Ki67+	 3352 18294
5414	0	0	Ki67+	 3354 18644
5415	0	0	Ki67+	 3362 18609
5416	0	0	Ki67+	 3363 18553
5417	0	0	Ki67+	 3367 18321
5418	0	0	Ki67+	 3368 18368
5419	0	0	Ki67+	 3372 18573
5420	0	0	Ki67+	 3378 17875
5421	0	0	Ki67+	 3383 17952
5422	0	0	Ki67+	 3387 18428
5423	0	0	Ki67+	 3398 18016
5424	0	0	Ki67+	 3398 18496
5425	0	0	Ki67+	 3401 17890
5426	0	0	Ki67+	 3401 18593
5427	0	0	Ki67+	 3402 18649
5428	0	0	Ki67+	 3403 18617
5429	0	0	Ki67+	 3410 17983
5430	0	0	Ki67+	 3411 18418
5431	0	0	Ki67+	 3415 17875
5432	0	0	Ki67+	 3415 18354
5433	0	0	Ki67+	 3418 18006
5434	0	0	Ki67+	 3422 18399
5435	0	0	Ki67+	 3422 18593
5436	0	0	Ki67+	 3422 18628
5437	0	0	Ki67+	 3425 17965
5438	0	0	Ki67+	 3425 18476
5439	0	0	Ki67+	 3428 18439
5440	0	0	Ki67+	 3431 17929
5441	0	0	Ki67+	 3433 18376
5442	0	0	Ki67+	 3436 18581
5443	0	0	Ki67+	 3439 17884
5444	0	0	Ki67+	 3439 18623
5445	0	0	Ki67+	 3442 18341
5446	0	0	Ki67+	 3444 18372
5447	0	0	Ki67+	 3449 18025
5448	0	0	Ki67+	 3452 18479
5449	0	0	Ki67+	 3455 18581
5450	0	0	Ki67+	 3456 17950
5451	0	0	Ki67+	 3459 18545
5452	0	0	Ki67+	 3460 18114
5453	0	0	Ki67+	 3462 17972
5454	0	0	Ki67+	 3462 18351
5455	0	0	Ki67+	 3470 17860
5456	0	0	Ki67+	 3477 18465
5457	0	0	Ki67+	 3478 18390
5458	0	0	Ki67+	 3478 18605
5459	0	0	Ki67+	 3479 17972
5460	0	0	Ki67+	 3481 18522
5461	0	0	Ki67+	 3489 18470
5462	0	0	Ki67+	 3493 18123
5463	0	0	Ki67+	 3501 18103
5464	0	0	Ki67+	 3507 18415
5465	0	0	Ki67+	 3508 17930
5466	0	0	Ki67+	 3513 18450
5467	0	0	Ki67+	 3514 18043
5468	0	0	Ki67+	 3514 18631
5469	0	0	Ki67+	 3519 17927
5470	0	0	Ki67+	 3525 18028
5471	0	0	Ki67+	 3525 18545
5472	0	0	Ki67+	 3527 17858
5473	0	0	Ki67+	 3531 18097
5474	0	0	Ki67+	 3535 18388
5475	0	0	Ki67+	 3536 17888
5476	0	0	Ki67+	 3536 18572
5477	0	0	Ki67+	 3541 18556
5478	0	0	Ki67+	 3545 18517
5479	0	0	Ki67+	 3552 18109
5480	0	0	Ki67+	 3554 18079
5481	0	0	Ki67+	 3560 17954
5482	0	0	Ki67+	 3560 18593
5483	0	0	Ki67+	 3560 18623
5484	0	0	Ki67+	 3566 17906
5485	0	0	Ki67+	 3566 18511
5486	0	0	Ki67+	 3569 18037
5487	0	0	Ki67+	 3574 18147
5488	0	0	Ki67+	 3583 17882
5489	0	0	Ki67+	 3587 18017
5490	0	0	Ki67+	 3588 18100
5491	0	0	Ki67+	 3589 18133
5492	0	0	Ki67+	 3589 18467
5493	0	0	Ki67+	 3593 17952
5494	0	0	Ki67+	 3600 17881
5495	0	0	Ki67+	 3602 18038
5496	0	0	Ki67+	 3603 18594
5497	0	0	Ki67+	 3610 18067
5498	0	0	Ki67+	 3611 17897
5499	0	0	Ki67+	 3616 18005
5500	0	0	Ki67+	 3620 17919
5501	0	0	Ki67+	 3622 18519
5502	0	0	Ki67+	 3623 18121
5503	0	0	Ki67+	 3625 18093
5504	0	0	Ki67+	 3626 18643
5505	0	0	Ki67+	 3631 18498
5506	0	0	Ki67+	 3634 18065
5507	0	0	Ki67+	 3638 17868
5508	0	0	Ki67+	 3639 18041
5509	0	0	Ki67+	 3640 17891
5510	0	0	Ki67+	 3643 18580
5511	0	0	Ki67+	 3643 18595
5512	0	0	Ki67+	 3644 18127
5513	0	0	Ki67+	 3647 18013
5514	0	0	Ki67+	 3647 18051
5515	0	0	Ki67+	 3648 18075
5516	0	0	Ki67+	 3648 18521
5517	0	0	Ki67+	 3652 18092
5518	0	0	Ki67+	 3652 18463
5519	0	0	Ki67+	 3655 18608
5520	0	0	Ki67+	 3660 17863
5521	0	0	Ki67+	 3662 17972
5522	0	0	Ki67+	 3668 17900
5523	0	0	Ki67+	 3668 18126
5524	0	0	Ki67+	 3668 18640
5525	0	0	Ki67+	 3671 18452
5526	0	0	Ki67+	 3673 18605
5527	0	0	Ki67+	 3674 18112
5528	0	0	Ki67+	 3675 18045
5529	0	0	Ki67+	 3679 18161
5530	0	0	Ki67+	 3681 18483
5531	0	0	Ki67+	 3686 18035
5532	0	0	Ki67+	 3687 17872
5533	0	0	Ki67+	 3691 17962
5534	0	0	Ki67+	 3693 18107
5535	0	0	Ki67+	 3695 17945
5536	0	0	Ki67+	 3699 17913
5537	0	0	Ki67+	 3706 18043
5538	0	0	Ki67+	 3706 18067
5539	0	0	Ki67+	 3707 17965
5540	0	0	Ki67+	 3709 18544
5541	0	0	Ki67+	 3712 17873
5542	0	0	Ki67+	 3712 18003
5543	0	0	Ki67+	 3724 17884
5544	0	0	Ki67+	 3725 17921
5545	0	0	Ki67+	 3725 18068
5546	0	0	Ki67+	 3728 17953
5547	0	0	Ki67+	 3728 18143
5548	0	0	Ki67+	 3740 17922
5549	0	0	Ki67+	 3745 17990
5550	0	0	Ki67+	 3746 17863
5551	0	0	Ki67+	 3749 18580
5552	0	0	Ki67+	 3752 18096
5553	0	0	Ki67+	 3752 18455
5554	0	0	Ki67+	 3761 18130
5555	0	0	Ki67+	 3761 18600
5556	0	0	Ki67+	 3766 18548
5557	0	0	Ki67+	 3767 18622
5558	0	0	Ki67+	 3768 18585
5559	0	0	Ki67+	 3771 18596
5560	0	0	Ki67+	 2978 18844
5561	0	0	Ki67+	 2982 18801
5562	0	0	Ki67+	 2986 18813
5563	0	0	Ki67+	 2986 18976
5564	0	0	Ki67+	 2988 18878
5565	0	0	Ki67+	 2988 18942
5566	0	0	Ki67+	 2993 18774
5567	0	0	Ki67+	 2997 18820
5568	0	0	Ki67+	 2998 19015
5569	0	0	Ki67+	 3000 19027
5570	0	0	Ki67+	 3009 18846
5571	0	0	Ki67+	 3018 18802
5572	0	0	Ki67+	 3018 18957
5573	0	0	Ki67+	 3018 19003
5574	0	0	Ki67+	 3030 18865
5575	0	0	Ki67+	 3032 18815
5576	0	0	Ki67+	 3034 18841
5577	0	0	Ki67+	 3037 18901
5578	0	0	Ki67+	 3037 18948
5579	0	0	Ki67+	 3040 18982
5580	0	0	Ki67+	 3051 18847
5581	0	0	Ki67+	 3055 19130
5582	0	0	Ki67+	 3057 18879
5583	0	0	Ki67+	 3067 19184
5584	0	0	Ki67+	 3068 19115
5585	0	0	Ki67+	 3072 18892
5586	0	0	Ki67+	 3084 18914
5587	0	0	Ki67+	 3088 18900
5588	0	0	Ki67+	 3088 18980
5589	0	0	Ki67+	 3088 19039
5590	0	0	Ki67+	 3088 19172
5591	0	0	Ki67+	 3089 18712
5592	0	0	Ki67+	 3090 18866
5593	0	0	Ki67+	 3094 19077
5594	0	0	Ki67+	 3099 19107
5595	0	0	Ki67+	 3100 18896
5596	0	0	Ki67+	 3100 19005
5597	0	0	Ki67+	 3107 19148
5598	0	0	Ki67+	 3114 19173
5599	0	0	Ki67+	 3115 18877
5600	0	0	Ki67+	 3118 19004
5601	0	0	Ki67+	 3118 19082
5602	0	0	Ki67+	 3123 19147
5603	0	0	Ki67+	 3124 18948
5604	0	0	Ki67+	 3125 19191
5605	0	0	Ki67+	 3129 18884
5606	0	0	Ki67+	 3135 18936
5607	0	0	Ki67+	 3135 19014
5608	0	0	Ki67+	 3135 19057
5609	0	0	Ki67+	 3135 19153
5610	0	0	Ki67+	 3140 18983
5611	0	0	Ki67+	 3152 18922
5612	0	0	Ki67+	 3153 18676
5613	0	0	Ki67+	 3154 18946
5614	0	0	Ki67+	 3159 19126
5615	0	0	Ki67+	 3161 18913
5616	0	0	Ki67+	 3161 19177
5617	0	0	Ki67+	 3162 19059
5618	0	0	Ki67+	 3166 18959
5619	0	0	Ki67+	 3168 19017
5620	0	0	Ki67+	 3172 18982
5621	0	0	Ki67+	 3174 18925
5622	0	0	Ki67+	 3175 19154
5623	0	0	Ki67+	 3180 18660
5624	0	0	Ki67+	 3181 19021
5625	0	0	Ki67+	 3184 18692
5626	0	0	Ki67+	 3188 18672
5627	0	0	Ki67+	 3188 18937
5628	0	0	Ki67+	 3192 18961
5629	0	0	Ki67+	 3194 19057
5630	0	0	Ki67+	 3198 18947
5631	0	0	Ki67+	 3200 19041
5632	0	0	Ki67+	 3201 18993
5633	0	0	Ki67+	 3203 19135
5634	0	0	Ki67+	 3207 18665
5635	0	0	Ki67+	 3210 18700
5636	0	0	Ki67+	 3213 18721
5637	0	0	Ki67+	 3213 19092
5638	0	0	Ki67+	 3214 19228
5639	0	0	Ki67+	 3225 19100
5640	0	0	Ki67+	 3226 19142
5641	0	0	Ki67+	 3233 18713
5642	0	0	Ki67+	 3234 19083
5643	0	0	Ki67+	 3236 19130
5644	0	0	Ki67+	 3240 19096
5645	0	0	Ki67+	 3247 19114
5646	0	0	Ki67+	 3253 18679
5647	0	0	Ki67+	 3257 19152
5648	0	0	Ki67+	 3263 18724
5649	0	0	Ki67+	 3263 19046
5650	0	0	Ki67+	 3265 19078
5651	0	0	Ki67+	 3267 18857
5652	0	0	Ki67+	 3276 18695
5653	0	0	Ki67+	 3278 19256
5654	0	0	Ki67+	 3282 19106
5655	0	0	Ki67+	 3282 19138
5656	0	0	Ki67+	 3283 18742
5657	0	0	Ki67+	 3283 19211
5658	0	0	Ki67+	 3286 18702
5659	0	0	Ki67+	 3295 19163
5660	0	0	Ki67+	 3296 19147
5661	0	0	Ki67+	 3298 19232
5662	0	0	Ki67+	 3299 19092
5663	0	0	Ki67+	 3300 18712
5664	0	0	Ki67+	 3300 18748
5665	0	0	Ki67+	 3305 18664
5666	0	0	Ki67+	 3305 19044
5667	0	0	Ki67+	 3310 19204
5668	0	0	Ki67+	 3313 19066
5669	0	0	Ki67+	 3314 19171
5670	0	0	Ki67+	 3316 19125
5671	0	0	Ki67+	 3327 18710
5672	0	0	Ki67+	 3328 19121
5673	0	0	Ki67+	 3329 18746
5674	0	0	Ki67+	 3333 19267
5675	0	0	Ki67+	 3334 19084
5676	0	0	Ki67+	 3334 19207
5677	0	0	Ki67+	 3341 18675
5678	0	0	Ki67+	 3341 19138
5679	0	0	Ki67+	 3342 19046
5680	0	0	Ki67+	 3343 19060
5681	0	0	Ki67+	 3349 18702
5682	0	0	Ki67+	 3349 18840
5683	0	0	Ki67+	 3349 19168
5684	0	0	Ki67+	 3350 19095
5685	0	0	Ki67+	 3351 19253
5686	0	0	Ki67+	 3354 18659
5687	0	0	Ki67+	 3360 19176
5688	0	0	Ki67+	 3365 19117
5689	0	0	Ki67+	 3366 18736
5690	0	0	Ki67+	 3369 19075
5691	0	0	Ki67+	 3369 19165
5692	0	0	Ki67+	 3372 19095
5693	0	0	Ki67+	 3376 18680
5694	0	0	Ki67+	 3379 18697
5695	0	0	Ki67+	 3382 19232
5696	0	0	Ki67+	 3388 19133
5697	0	0	Ki67+	 3388 19245
5698	0	0	Ki67+	 3391 19144
5699	0	0	Ki67+	 3392 19101
5700	0	0	Ki67+	 3395 19264
5701	0	0	Ki67+	 3413 18672
5702	0	0	Ki67+	 3413 19129
5703	0	0	Ki67+	 3415 19193
5704	0	0	Ki67+	 3417 19116
5705	0	0	Ki67+	 3420 19106
5706	0	0	Ki67+	 3420 19242
5707	0	0	Ki67+	 3424 18812
5708	0	0	Ki67+	 3429 19152
5709	0	0	Ki67+	 3436 18710
5710	0	0	Ki67+	 3436 19252
5711	0	0	Ki67+	 3437 18793
5712	0	0	Ki67+	 3439 19136
5713	0	0	Ki67+	 3441 18692
5714	0	0	Ki67+	 3442 19214
5715	0	0	Ki67+	 3443 18841
5716	0	0	Ki67+	 3449 19149
5717	0	0	Ki67+	 3450 19162
5718	0	0	Ki67+	 3453 18682
5719	0	0	Ki67+	 3455 19200
5720	0	0	Ki67+	 3460 19134
5721	0	0	Ki67+	 3462 19175
5722	0	0	Ki67+	 3474 18698
5723	0	0	Ki67+	 3476 18716
5724	0	0	Ki67+	 3492 19217
5725	0	0	Ki67+	 3493 18740
5726	0	0	Ki67+	 3494 18659
5727	0	0	Ki67+	 3498 18716
5728	0	0	Ki67+	 3503 18783
5729	0	0	Ki67+	 3516 18717
5730	0	0	Ki67+	 3518 19204
5731	0	0	Ki67+	 3521 18680
5732	0	0	Ki67+	 3542 19204
5733	0	0	Ki67+	 3544 18709
5734	0	0	Ki67+	 3561 18903
5735	0	0	Ki67+	 3564 18663
5736	0	0	Ki67+	 3564 19210
5737	0	0	Ki67+	 3572 19247
5738	0	0	Ki67+	 3577 18696
5739	0	0	Ki67+	 3584 18660
5740	0	0	Ki67+	 3590 18691
5741	0	0	Ki67+	 3591 18713
5742	0	0	Ki67+	 3594 19219
5743	0	0	Ki67+	 3597 18679
5744	0	0	Ki67+	 3602 19244
5745	0	0	Ki67+	 3619 18755
5746	0	0	Ki67+	 3622 18695
5747	0	0	Ki67+	 3624 19258
5748	0	0	Ki67+	 3627 18803
5749	0	0	Ki67+	 3629 19217
5750	0	0	Ki67+	 3631 18665
5751	0	0	Ki67+	 3633 18724
5752	0	0	Ki67+	 3641 18789
5753	0	0	Ki67+	 3643 18750
5754	0	0	Ki67+	 3650 18690
5755	0	0	Ki67+	 3655 18818
5756	0	0	Ki67+	 3656 18790
5757	0	0	Ki67+	 3665 18830
5758	0	0	Ki67+	 3666 19219
5759	0	0	Ki67+	 3670 18937
5760	0	0	Ki67+	 3672 18899
5761	0	0	Ki67+	 3677 18875
5762	0	0	Ki67+	 3678 18764
5763	0	0	Ki67+	 3679 18915
5764	0	0	Ki67+	 3681 18703
5765	0	0	Ki67+	 3685 18674
5766	0	0	Ki67+	 3692 18836
5767	0	0	Ki67+	 3694 18785
5768	0	0	Ki67+	 3694 19216
5769	0	0	Ki67+	 3704 18809
5770	0	0	Ki67+	 3704 18937
5771	0	0	Ki67+	 3705 18679
5772	0	0	Ki67+	 3707 18965
5773	0	0	Ki67+	 3709 18714
5774	0	0	Ki67+	 3709 18763
5775	0	0	Ki67+	 3709 18923
5776	0	0	Ki67+	 3711 18841
5777	0	0	Ki67+	 3712 18900
5778	0	0	Ki67+	 3713 18663
5779	0	0	Ki67+	 3716 18692
5780	0	0	Ki67+	 3716 18875
5781	0	0	Ki67+	 3723 18938
5782	0	0	Ki67+	 3725 19021
5783	0	0	Ki67+	 3726 18662
5784	0	0	Ki67+	 3727 18764
5785	0	0	Ki67+	 3734 18711
5786	0	0	Ki67+	 3737 18727
5787	0	0	Ki67+	 3738 18691
5788	0	0	Ki67+	 3738 18810
5789	0	0	Ki67+	 3742 18848
5790	0	0	Ki67+	 3743 18935
5791	0	0	Ki67+	 3743 18976
5792	0	0	Ki67+	 3750 18957
5793	0	0	Ki67+	 3752 19226
5794	0	0	Ki67+	 3753 18743
5795	0	0	Ki67+	 3753 18882
5796	0	0	Ki67+	 3756 19063
5797	0	0	Ki67+	 3764 19032
5798	0	0	Ki67+	 3766 18707
5799	0	0	Ki67+	 3767 19013
5800	0	0	Ki67+	 3770 19090
5801	0	0	Ki67+	 3773 18723
5802	0	0	Ki67+	 3774 18846
5803	0	0	Ki67+	 3774 18887
5804	0	0	Ki67+	 3774 18903
5805	0	0	Ki67+	 4034 9747
5806	0	0	Ki67+	 4041 9858
5807	0	0	Ki67+	 4054 9725
5808	0	0	Ki67+	 4061 9793
5809	0	0	Ki67+	 4067 9746
5810	0	0	Ki67+	 4068 9705
5811	0	0	Ki67+	 4079 9875
5812	0	0	Ki67+	 4080 9854
5813	0	0	Ki67+	 4090 9792
5814	0	0	Ki67+	 4097 9834
5815	0	0	Ki67+	 4098 9783
5816	0	0	Ki67+	 4099 9875
5817	0	0	Ki67+	 4119 9716
5818	0	0	Ki67+	 4119 9741
5819	0	0	Ki67+	 4123 9797
5820	0	0	Ki67+	 4127 9845
5821	0	0	Ki67+	 4139 9878
5822	0	0	Ki67+	 4153 9875
5823	0	0	Ki67+	 4156 9840
5824	0	0	Ki67+	 4163 9700
5825	0	0	Ki67+	 4170 9686
5826	0	0	Ki67+	 4188 9880
5827	0	0	Ki67+	 4201 9880
5828	0	0	Ki67+	 4236 9553
5829	0	0	Ki67+	 4236 9855
5830	0	0	Ki67+	 4291 9528
5831	0	0	Ki67+	 4309 9559
5832	0	0	Ki67+	 4310 9526
5833	0	0	Ki67+	 4323 9581
5834	0	0	Ki67+	 4329 9560
5835	0	0	Ki67+	 4336 9712
5836	0	0	Ki67+	 4337 9646
5837	0	0	Ki67+	 4348 9870
5838	0	0	Ki67+	 4368 9575
5839	0	0	Ki67+	 4380 9604
5840	0	0	Ki67+	 4384 9573
5841	0	0	Ki67+	 4386 9784
5842	0	0	Ki67+	 4390 9498
5843	0	0	Ki67+	 4391 9558
5844	0	0	Ki67+	 4391 9629
5845	0	0	Ki67+	 4392 9586
5846	0	0	Ki67+	 4399 9489
5847	0	0	Ki67+	 4404 9718
5848	0	0	Ki67+	 4406 9593
5849	0	0	Ki67+	 4411 9632
5850	0	0	Ki67+	 4420 9671
5851	0	0	Ki67+	 4421 9569
5852	0	0	Ki67+	 4422 9534
5853	0	0	Ki67+	 4442 9614
5854	0	0	Ki67+	 4442 9702
5855	0	0	Ki67+	 4448 9655
5856	0	0	Ki67+	 4451 9684
5857	0	0	Ki67+	 4451 9712
5858	0	0	Ki67+	 4469 9604
5859	0	0	Ki67+	 4472 9762
5860	0	0	Ki67+	 4473 9707
5861	0	0	Ki67+	 4476 9733
5862	0	0	Ki67+	 4493 9662
5863	0	0	Ki67+	 4493 9784
5864	0	0	Ki67+	 4503 9704
5865	0	0	Ki67+	 4512 9766
5866	0	0	Ki67+	 4530 9741
5867	0	0	Ki67+	 4533 9804
5868	0	0	Ki67+	 4549 9781
5869	0	0	Ki67+	 4552 9727
5870	0	0	Ki67+	 4569 9745
5871	0	0	Ki67+	 4570 9837
5872	0	0	Ki67+	 4571 9881
5873	0	0	Ki67+	 3786 10639
5874	0	0	Ki67+	 3809 10587
5875	0	0	Ki67+	 3822 10641
5876	0	0	Ki67+	 3824 10685
5877	0	0	Ki67+	 3850 10621
5878	0	0	Ki67+	 3863 10685
5879	0	0	Ki67+	 3864 10154
5880	0	0	Ki67+	 3876 10618
5881	0	0	Ki67+	 3883 10661
5882	0	0	Ki67+	 3891 10105
5883	0	0	Ki67+	 3894 10164
5884	0	0	Ki67+	 3902 10152
5885	0	0	Ki67+	 3930 10120
5886	0	0	Ki67+	 3934 10207
5887	0	0	Ki67+	 3943 10132
5888	0	0	Ki67+	 3954 10032
5889	0	0	Ki67+	 3959 10110
5890	0	0	Ki67+	 3975 10675
5891	0	0	Ki67+	 3981 10174
5892	0	0	Ki67+	 3982 10031
5893	0	0	Ki67+	 3987 10072
5894	0	0	Ki67+	 3993 10098
5895	0	0	Ki67+	 3995 10130
5896	0	0	Ki67+	 4010 10224
5897	0	0	Ki67+	 4011 10097
5898	0	0	Ki67+	 4013 10143
5899	0	0	Ki67+	 4013 10263
5900	0	0	Ki67+	 4023 9893
5901	0	0	Ki67+	 4037 10144
5902	0	0	Ki67+	 4038 10239
5903	0	0	Ki67+	 4039 10116
5904	0	0	Ki67+	 4059 9900
5905	0	0	Ki67+	 4061 10342
5906	0	0	Ki67+	 4065 10134
5907	0	0	Ki67+	 4072 10347
5908	0	0	Ki67+	 4073 10185
5909	0	0	Ki67+	 4077 10172
5910	0	0	Ki67+	 4078 10324
5911	0	0	Ki67+	 4079 10223
5912	0	0	Ki67+	 4084 10380
5913	0	0	Ki67+	 4089 9910
5914	0	0	Ki67+	 4094 10390
5915	0	0	Ki67+	 4098 10364
5916	0	0	Ki67+	 4099 10179
5917	0	0	Ki67+	 4105 9920
5918	0	0	Ki67+	 4108 10124
5919	0	0	Ki67+	 4108 10156
5920	0	0	Ki67+	 4115 10369
5921	0	0	Ki67+	 4129 10177
5922	0	0	Ki67+	 4130 9903
5923	0	0	Ki67+	 4133 10356
5924	0	0	Ki67+	 4134 10149
5925	0	0	Ki67+	 4139 9995
5926	0	0	Ki67+	 4141 10376
5927	0	0	Ki67+	 4145 10397
5928	0	0	Ki67+	 4150 10264
5929	0	0	Ki67+	 4154 9920
5930	0	0	Ki67+	 4155 9983
5931	0	0	Ki67+	 4157 10570
5932	0	0	Ki67+	 4158 9896
5933	0	0	Ki67+	 4161 10018
5934	0	0	Ki67+	 4171 10421
5935	0	0	Ki67+	 4172 10223
5936	0	0	Ki67+	 4173 9919
5937	0	0	Ki67+	 4177 10380
5938	0	0	Ki67+	 4178 10255
5939	0	0	Ki67+	 4182 9964
5940	0	0	Ki67+	 4184 9927
5941	0	0	Ki67+	 4184 10448
5942	0	0	Ki67+	 4187 9893
5943	0	0	Ki67+	 4190 10229
5944	0	0	Ki67+	 4193 10285
5945	0	0	Ki67+	 4197 10020
5946	0	0	Ki67+	 4200 9901
5947	0	0	Ki67+	 4203 10429
5948	0	0	Ki67+	 4204 10257
5949	0	0	Ki67+	 4205 10402
5950	0	0	Ki67+	 4211 10329
5951	0	0	Ki67+	 4214 10011
5952	0	0	Ki67+	 4215 10298
5953	0	0	Ki67+	 4217 10061
5954	0	0	Ki67+	 4217 10244
5955	0	0	Ki67+	 4225 10458
5956	0	0	Ki67+	 4226 10414
5957	0	0	Ki67+	 4227 9923
5958	0	0	Ki67+	 4231 9994
5959	0	0	Ki67+	 4235 9969
5960	0	0	Ki67+	 4240 9935
5961	0	0	Ki67+	 4241 10286
5962	0	0	Ki67+	 4242 10325
5963	0	0	Ki67+	 4246 10445
5964	0	0	Ki67+	 4259 10205
5965	0	0	Ki67+	 4260 10059
5966	0	0	Ki67+	 4264 10534
5967	0	0	Ki67+	 4265 10426
5968	0	0	Ki67+	 4266 10048
5969	0	0	Ki67+	 4266 10240
5970	0	0	Ki67+	 4267 9993
5971	0	0	Ki67+	 4267 10352
5972	0	0	Ki67+	 4267 10485
5973	0	0	Ki67+	 4269 10309
5974	0	0	Ki67+	 4273 10272
5975	0	0	Ki67+	 4274 10010
5976	0	0	Ki67+	 4279 10342
5977	0	0	Ki67+	 4281 10558
5978	0	0	Ki67+	 4282 10219
5979	0	0	Ki67+	 4282 10447
5980	0	0	Ki67+	 4286 10358
5981	0	0	Ki67+	 4290 9998
5982	0	0	Ki67+	 4291 10545
5983	0	0	Ki67+	 4292 10587
5984	0	0	Ki67+	 4294 10063
5985	0	0	Ki67+	 4297 10460
5986	0	0	Ki67+	 4299 10237
5987	0	0	Ki67+	 4303 10375
5988	0	0	Ki67+	 4306 10293
5989	0	0	Ki67+	 4312 10565
5990	0	0	Ki67+	 4315 10109
5991	0	0	Ki67+	 4316 10037
5992	0	0	Ki67+	 4319 10414
5993	0	0	Ki67+	 4320 10454
5994	0	0	Ki67+	 4324 10080
5995	0	0	Ki67+	 4327 10046
5996	0	0	Ki67+	 4329 10316
5997	0	0	Ki67+	 4329 10372
5998	0	0	Ki67+	 4331 10028
5999	0	0	Ki67+	 4335 10609
6000	0	0	Ki67+	 4336 10083
6001	0	0	Ki67+	 4336 10119
6002	0	0	Ki67+	 4336 10353
6003	0	0	Ki67+	 4337 10323
6004	0	0	Ki67+	 4344 10226
6005	0	0	Ki67+	 4344 10663
6006	0	0	Ki67+	 4347 10057
6007	0	0	Ki67+	 4350 10620
6008	0	0	Ki67+	 4352 10454
6009	0	0	Ki67+	 4356 10404
6010	0	0	Ki67+	 4357 10432
6011	0	0	Ki67+	 4358 10377
6012	0	0	Ki67+	 4359 10114
6013	0	0	Ki67+	 4366 10142
6014	0	0	Ki67+	 4372 10374
6015	0	0	Ki67+	 4373 10107
6016	0	0	Ki67+	 4374 10344
6017	0	0	Ki67+	 4382 10588
6018	0	0	Ki67+	 4386 10620
6019	0	0	Ki67+	 4387 10364
6020	0	0	Ki67+	 4388 10444
6021	0	0	Ki67+	 4390 10287
6022	0	0	Ki67+	 4390 10477
6023	0	0	Ki67+	 4392 10117
6024	0	0	Ki67+	 4402 10108
6025	0	0	Ki67+	 4415 10648
6026	0	0	Ki67+	 4416 10149
6027	0	0	Ki67+	 4421 10472
6028	0	0	Ki67+	 4423 10397
6029	0	0	Ki67+	 4429 10627
6030	0	0	Ki67+	 4432 10408
6031	0	0	Ki67+	 4434 10652
6032	0	0	Ki67+	 4435 10109
6033	0	0	Ki67+	 4435 10502
6034	0	0	Ki67+	 4437 10361
6035	0	0	Ki67+	 4444 10277
6036	0	0	Ki67+	 4449 10223
6037	0	0	Ki67+	 4452 10477
6038	0	0	Ki67+	 4453 10179
6039	0	0	Ki67+	 4456 10621
6040	0	0	Ki67+	 4458 10435
6041	0	0	Ki67+	 4459 10497
6042	0	0	Ki67+	 4460 10135
6043	0	0	Ki67+	 4463 10318
6044	0	0	Ki67+	 4463 10666
6045	0	0	Ki67+	 4465 10254
6046	0	0	Ki67+	 4467 10350
6047	0	0	Ki67+	 4469 10196
6048	0	0	Ki67+	 4469 10384
6049	0	0	Ki67+	 4470 10147
6050	0	0	Ki67+	 4470 10418
6051	0	0	Ki67+	 4479 10682
6052	0	0	Ki67+	 4484 10228
6053	0	0	Ki67+	 4486 10401
6054	0	0	Ki67+	 4491 10629
6055	0	0	Ki67+	 4493 10294
6056	0	0	Ki67+	 4495 10447
6057	0	0	Ki67+	 4497 10501
6058	0	0	Ki67+	 4504 10525
6059	0	0	Ki67+	 4509 10683
6060	0	0	Ki67+	 4510 10381
6061	0	0	Ki67+	 4516 10278
6062	0	0	Ki67+	 4516 10451
6063	0	0	Ki67+	 4519 10317
6064	0	0	Ki67+	 4521 10232
6065	0	0	Ki67+	 4523 10140
6066	0	0	Ki67+	 4527 10460
6067	0	0	Ki67+	 4529 10149
6068	0	0	Ki67+	 4534 10309
6069	0	0	Ki67+	 4534 10507
6070	0	0	Ki67+	 4535 10278
6071	0	0	Ki67+	 4536 10358
6072	0	0	Ki67+	 4537 10428
6073	0	0	Ki67+	 4544 10248
6074	0	0	Ki67+	 4550 10434
6075	0	0	Ki67+	 4552 10480
6076	0	0	Ki67+	 4554 10336
6077	0	0	Ki67+	 4555 10524
6078	0	0	Ki67+	 4560 10132
6079	0	0	Ki67+	 4563 10480
6080	0	0	Ki67+	 4565 10446
6081	0	0	Ki67+	 4572 10393
6082	0	0	Ki67+	 4574 10467
6083	0	0	Ki67+	 4574 10560
6084	0	0	Ki67+	 4575 10112
6085	0	0	Ki67+	 3793 10754
6086	0	0	Ki67+	 3793 11465
6087	0	0	Ki67+	 3801 11071
6088	0	0	Ki67+	 3808 10779
6089	0	0	Ki67+	 3814 10696
6090	0	0	Ki67+	 3826 11420
6091	0	0	Ki67+	 3827 10728
6092	0	0	Ki67+	 3829 11435
6093	0	0	Ki67+	 3842 10776
6094	0	0	Ki67+	 3851 11421
6095	0	0	Ki67+	 3857 10824
6096	0	0	Ki67+	 3858 10718
6097	0	0	Ki67+	 3860 10794
6098	0	0	Ki67+	 3863 11457
6099	0	0	Ki67+	 3870 10828
6100	0	0	Ki67+	 3870 11485
6101	0	0	Ki67+	 3872 10817
6102	0	0	Ki67+	 3876 10763
6103	0	0	Ki67+	 3878 11422
6104	0	0	Ki67+	 3892 11247
6105	0	0	Ki67+	 3901 11484
6106	0	0	Ki67+	 3902 10807
6107	0	0	Ki67+	 3905 10824
6108	0	0	Ki67+	 3909 10742
6109	0	0	Ki67+	 3912 10796
6110	0	0	Ki67+	 3921 11253
6111	0	0	Ki67+	 3929 10816
6112	0	0	Ki67+	 3932 10806
6113	0	0	Ki67+	 3933 11267
6114	0	0	Ki67+	 3936 10830
6115	0	0	Ki67+	 3944 10776
6116	0	0	Ki67+	 3951 11302
6117	0	0	Ki67+	 3957 10816
6118	0	0	Ki67+	 3962 11231
6119	0	0	Ki67+	 3964 10802
6120	0	0	Ki67+	 3967 10857
6121	0	0	Ki67+	 3970 10746
6122	0	0	Ki67+	 3972 10774
6123	0	0	Ki67+	 3972 11238
6124	0	0	Ki67+	 3976 11335
6125	0	0	Ki67+	 3983 11303
6126	0	0	Ki67+	 3986 10690
6127	0	0	Ki67+	 3988 10719
6128	0	0	Ki67+	 3988 10850
6129	0	0	Ki67+	 3990 11336
6130	0	0	Ki67+	 3998 10749
6131	0	0	Ki67+	 3998 10771
6132	0	0	Ki67+	 3999 11256
6133	0	0	Ki67+	 4001 10807
6134	0	0	Ki67+	 4003 10893
6135	0	0	Ki67+	 4006 10839
6136	0	0	Ki67+	 4012 10695
6137	0	0	Ki67+	 4015 10905
6138	0	0	Ki67+	 4017 11316
6139	0	0	Ki67+	 4019 10801
6140	0	0	Ki67+	 4019 10942
6141	0	0	Ki67+	 4025 11329
6142	0	0	Ki67+	 4026 10866
6143	0	0	Ki67+	 4026 11274
6144	0	0	Ki67+	 4027 10953
6145	0	0	Ki67+	 4032 10856
6146	0	0	Ki67+	 4035 11254
6147	0	0	Ki67+	 4038 11341
6148	0	0	Ki67+	 4044 11273
6149	0	0	Ki67+	 4046 10846
6150	0	0	Ki67+	 4047 10934
6151	0	0	Ki67+	 4048 10894
6152	0	0	Ki67+	 4049 11257
6153	0	0	Ki67+	 4053 11225
6154	0	0	Ki67+	 4055 11335
6155	0	0	Ki67+	 4055 11366
6156	0	0	Ki67+	 4056 10871
6157	0	0	Ki67+	 4056 11399
6158	0	0	Ki67+	 4057 10861
6159	0	0	Ki67+	 4064 10779
6160	0	0	Ki67+	 4070 11334
6161	0	0	Ki67+	 4072 10960
6162	0	0	Ki67+	 4072 11282
6163	0	0	Ki67+	 4073 11358
6164	0	0	Ki67+	 4075 11407
6165	0	0	Ki67+	 4077 11215
6166	0	0	Ki67+	 4078 10888
6167	0	0	Ki67+	 4081 11253
6168	0	0	Ki67+	 4084 10904
6169	0	0	Ki67+	 4084 11319
6170	0	0	Ki67+	 4085 11454
6171	0	0	Ki67+	 4092 10851
6172	0	0	Ki67+	 4094 10801
6173	0	0	Ki67+	 4099 10982
6174	0	0	Ki67+	 4104 10774
6175	0	0	Ki67+	 4105 11285
6176	0	0	Ki67+	 4106 11380
6177	0	0	Ki67+	 4109 11439
6178	0	0	Ki67+	 4111 10788
6179	0	0	Ki67+	 4112 10809
6180	0	0	Ki67+	 4112 11348
6181	0	0	Ki67+	 4112 11481
6182	0	0	Ki67+	 4113 10947
6183	0	0	Ki67+	 4115 10874
6184	0	0	Ki67+	 4115 10973
6185	0	0	Ki67+	 4121 11006
6186	0	0	Ki67+	 4125 11259
6187	0	0	Ki67+	 4132 10915
6188	0	0	Ki67+	 4132 11239
6189	0	0	Ki67+	 4134 11368
6190	0	0	Ki67+	 4138 11415
6191	0	0	Ki67+	 4140 10883
6192	0	0	Ki67+	 4140 10944
6193	0	0	Ki67+	 4141 11438
6194	0	0	Ki67+	 4144 10828
6195	0	0	Ki67+	 4146 11485
6196	0	0	Ki67+	 4149 11296
6197	0	0	Ki67+	 4153 10940
6198	0	0	Ki67+	 4153 10973
6199	0	0	Ki67+	 4153 11273
6200	0	0	Ki67+	 4153 11453
6201	0	0	Ki67+	 4155 11378
6202	0	0	Ki67+	 4157 10873
6203	0	0	Ki67+	 4159 10789
6204	0	0	Ki67+	 4160 11409
6205	0	0	Ki67+	 4164 10824
6206	0	0	Ki67+	 4166 10921
6207	0	0	Ki67+	 4166 11260
6208	0	0	Ki67+	 4169 10991
6209	0	0	Ki67+	 4177 10804
6210	0	0	Ki67+	 4182 11030
6211	0	0	Ki67+	 4182 11329
6212	0	0	Ki67+	 4184 10882
6213	0	0	Ki67+	 4186 10976
6214	0	0	Ki67+	 4187 11292
6215	0	0	Ki67+	 4191 11279
6216	0	0	Ki67+	 4193 10936
6217	0	0	Ki67+	 4198 10846
6218	0	0	Ki67+	 4202 11424
6219	0	0	Ki67+	 4203 10947
6220	0	0	Ki67+	 4204 10969
6221	0	0	Ki67+	 4204 11011
6222	0	0	Ki67+	 4204 11240
6223	0	0	Ki67+	 4214 11450
6224	0	0	Ki67+	 4216 10798
6225	0	0	Ki67+	 4216 11315
6226	0	0	Ki67+	 4218 11299
6227	0	0	Ki67+	 4225 11281
6228	0	0	Ki67+	 4226 11435
6229	0	0	Ki67+	 4234 10903
6230	0	0	Ki67+	 4234 11268
6231	0	0	Ki67+	 4236 10937
6232	0	0	Ki67+	 4237 10988
6233	0	0	Ki67+	 4239 11321
6234	0	0	Ki67+	 4239 11352
6235	0	0	Ki67+	 4240 11011
6236	0	0	Ki67+	 4240 11468
6237	0	0	Ki67+	 4247 10944
6238	0	0	Ki67+	 4247 11294
6239	0	0	Ki67+	 4249 11369
6240	0	0	Ki67+	 4255 11261
6241	0	0	Ki67+	 4256 10885
6242	0	0	Ki67+	 4258 11281
6243	0	0	Ki67+	 4262 11477
6244	0	0	Ki67+	 4267 10882
6245	0	0	Ki67+	 4269 10837
6246	0	0	Ki67+	 4270 11378
6247	0	0	Ki67+	 4273 11332
6248	0	0	Ki67+	 4277 11393
6249	0	0	Ki67+	 4278 10969
6250	0	0	Ki67+	 4281 11023
6251	0	0	Ki67+	 4285 11013
6252	0	0	Ki67+	 4288 10963
6253	0	0	Ki67+	 4289 11329
6254	0	0	Ki67+	 4292 11400
6255	0	0	Ki67+	 4293 11479
6256	0	0	Ki67+	 4298 10786
6257	0	0	Ki67+	 4302 11381
6258	0	0	Ki67+	 4303 10953
6259	0	0	Ki67+	 4310 11352
6260	0	0	Ki67+	 4312 11467
6261	0	0	Ki67+	 4314 10873
6262	0	0	Ki67+	 4315 11418
6263	0	0	Ki67+	 4321 10924
6264	0	0	Ki67+	 4326 11269
6265	0	0	Ki67+	 4327 11473
6266	0	0	Ki67+	 4333 11443
6267	0	0	Ki67+	 4348 10988
6268	0	0	Ki67+	 4349 10774
6269	0	0	Ki67+	 4350 10897
6270	0	0	Ki67+	 4352 11031
6271	0	0	Ki67+	 4356 10870
6272	0	0	Ki67+	 4356 11373
6273	0	0	Ki67+	 4360 11440
6274	0	0	Ki67+	 4360 11456
6275	0	0	Ki67+	 4362 10954
6276	0	0	Ki67+	 4362 11424
6277	0	0	Ki67+	 4365 11004
6278	0	0	Ki67+	 4367 11406
6279	0	0	Ki67+	 4375 10871
6280	0	0	Ki67+	 4375 10914
6281	0	0	Ki67+	 4375 11478
6282	0	0	Ki67+	 4378 11426
6283	0	0	Ki67+	 4384 10904
6284	0	0	Ki67+	 4387 10852
6285	0	0	Ki67+	 4392 11043
6286	0	0	Ki67+	 4395 10942
6287	0	0	Ki67+	 4395 11384
6288	0	0	Ki67+	 4396 11451
6289	0	0	Ki67+	 4399 10868
6290	0	0	Ki67+	 4405 10928
6291	0	0	Ki67+	 4406 11344
6292	0	0	Ki67+	 4409 10949
6293	0	0	Ki67+	 4411 11408
6294	0	0	Ki67+	 4412 11020
6295	0	0	Ki67+	 4414 10918
6296	0	0	Ki67+	 4419 10875
6297	0	0	Ki67+	 4427 11353
6298	0	0	Ki67+	 4428 10989
6299	0	0	Ki67+	 4428 11054
6300	0	0	Ki67+	 4434 10890
6301	0	0	Ki67+	 4436 10870
6302	0	0	Ki67+	 4444 11075
6303	0	0	Ki67+	 4447 10972
6304	0	0	Ki67+	 4452 11449
6305	0	0	Ki67+	 4453 11475
6306	0	0	Ki67+	 4455 10942
6307	0	0	Ki67+	 4456 10957
6308	0	0	Ki67+	 4459 10919
6309	0	0	Ki67+	 4463 11021
6310	0	0	Ki67+	 4466 11138
6311	0	0	Ki67+	 4471 11013
6312	0	0	Ki67+	 4471 11474
6313	0	0	Ki67+	 4473 10891
6314	0	0	Ki67+	 4474 10908
6315	0	0	Ki67+	 4480 11377
6316	0	0	Ki67+	 4482 10957
6317	0	0	Ki67+	 4483 11037
6318	0	0	Ki67+	 4483 11103
6319	0	0	Ki67+	 4489 10933
6320	0	0	Ki67+	 4495 11023
6321	0	0	Ki67+	 4496 11119
6322	0	0	Ki67+	 4497 10987
6323	0	0	Ki67+	 4498 10893
6324	0	0	Ki67+	 4510 11092
6325	0	0	Ki67+	 4511 11123
6326	0	0	Ki67+	 4516 10920
6327	0	0	Ki67+	 4516 10975
6328	0	0	Ki67+	 4525 11094
6329	0	0	Ki67+	 4526 11071
6330	0	0	Ki67+	 4527 11107
6331	0	0	Ki67+	 4529 11421
6332	0	0	Ki67+	 4530 11439
6333	0	0	Ki67+	 4535 11013
6334	0	0	Ki67+	 4537 10926
6335	0	0	Ki67+	 4540 10701
6336	0	0	Ki67+	 4543 11469
6337	0	0	Ki67+	 4547 10942
6338	0	0	Ki67+	 4548 10690
6339	0	0	Ki67+	 4551 10977
6340	0	0	Ki67+	 4554 10916
6341	0	0	Ki67+	 4554 11400
6342	0	0	Ki67+	 4558 11085
6343	0	0	Ki67+	 4558 11128
6344	0	0	Ki67+	 4561 11451
6345	0	0	Ki67+	 4563 11484
6346	0	0	Ki67+	 4564 10706
6347	0	0	Ki67+	 4565 11378
6348	0	0	Ki67+	 4567 11115
6349	0	0	Ki67+	 4568 11083
6350	0	0	Ki67+	 4569 11415
6351	0	0	Ki67+	 4571 10957
6352	0	0	Ki67+	 4571 11164
6353	0	0	Ki67+	 3780 11765
6354	0	0	Ki67+	 3782 11565
6355	0	0	Ki67+	 3782 12024
6356	0	0	Ki67+	 3785 12075
6357	0	0	Ki67+	 3787 11596
6358	0	0	Ki67+	 3787 12209
6359	0	0	Ki67+	 3793 12133
6360	0	0	Ki67+	 3798 11645
6361	0	0	Ki67+	 3802 11594
6362	0	0	Ki67+	 3803 12113
6363	0	0	Ki67+	 3804 12064
6364	0	0	Ki67+	 3805 12189
6365	0	0	Ki67+	 3806 11609
6366	0	0	Ki67+	 3806 11760
6367	0	0	Ki67+	 3810 12038
6368	0	0	Ki67+	 3811 12246
6369	0	0	Ki67+	 3813 12081
6370	0	0	Ki67+	 3816 11666
6371	0	0	Ki67+	 3816 12150
6372	0	0	Ki67+	 3816 12215
6373	0	0	Ki67+	 3817 11788
6374	0	0	Ki67+	 3821 11643
6375	0	0	Ki67+	 3824 12121
6376	0	0	Ki67+	 3825 12089
6377	0	0	Ki67+	 3827 11531
6378	0	0	Ki67+	 3828 11723
6379	0	0	Ki67+	 3830 12205
6380	0	0	Ki67+	 3831 11777
6381	0	0	Ki67+	 3832 12244
6382	0	0	Ki67+	 3833 11570
6383	0	0	Ki67+	 3835 11684
6384	0	0	Ki67+	 3835 12177
6385	0	0	Ki67+	 3836 12153
6386	0	0	Ki67+	 3838 12284
6387	0	0	Ki67+	 3841 12051
6388	0	0	Ki67+	 3842 11726
6389	0	0	Ki67+	 3849 11650
6390	0	0	Ki67+	 3850 11578
6391	0	0	Ki67+	 3850 12197
6392	0	0	Ki67+	 3855 11633
6393	0	0	Ki67+	 3856 12120
6394	0	0	Ki67+	 3857 12240
6395	0	0	Ki67+	 3859 12097
6396	0	0	Ki67+	 3861 11664
6397	0	0	Ki67+	 3864 11496
6398	0	0	Ki67+	 3864 11700
6399	0	0	Ki67+	 3865 12179
6400	0	0	Ki67+	 3866 11547
6401	0	0	Ki67+	 3866 12068
6402	0	0	Ki67+	 3868 12083
6403	0	0	Ki67+	 3869 11620
6404	0	0	Ki67+	 3871 12032
6405	0	0	Ki67+	 3872 12147
6406	0	0	Ki67+	 3873 11602
6407	0	0	Ki67+	 3875 11681
6408	0	0	Ki67+	 3876 12280
6409	0	0	Ki67+	 3877 12243
6410	0	0	Ki67+	 3878 11525
6411	0	0	Ki67+	 3880 11558
6412	0	0	Ki67+	 3882 11764
6413	0	0	Ki67+	 3886 11784
6414	0	0	Ki67+	 3887 11647
6415	0	0	Ki67+	 3889 11625
6416	0	0	Ki67+	 3890 12115
6417	0	0	Ki67+	 3892 11710
6418	0	0	Ki67+	 3894 12167
6419	0	0	Ki67+	 3895 12210
6420	0	0	Ki67+	 3897 11592
6421	0	0	Ki67+	 3900 11522
6422	0	0	Ki67+	 3900 12051
6423	0	0	Ki67+	 3901 11542
6424	0	0	Ki67+	 3901 12283
6425	0	0	Ki67+	 3905 12241
6426	0	0	Ki67+	 3906 12082
6427	0	0	Ki67+	 3908 11668
6428	0	0	Ki67+	 3909 11708
6429	0	0	Ki67+	 3909 12137
6430	0	0	Ki67+	 3910 11794
6431	0	0	Ki67+	 3913 12152
6432	0	0	Ki67+	 3916 12103
6433	0	0	Ki67+	 3917 12071
6434	0	0	Ki67+	 3920 12090
6435	0	0	Ki67+	 3922 11571
6436	0	0	Ki67+	 3924 11609
6437	0	0	Ki67+	 3924 12140
6438	0	0	Ki67+	 3925 11711
6439	0	0	Ki67+	 3925 11823
6440	0	0	Ki67+	 3927 12107
6441	0	0	Ki67+	 3930 12278
6442	0	0	Ki67+	 3934 11516
6443	0	0	Ki67+	 3934 11640
6444	0	0	Ki67+	 3934 11667
6445	0	0	Ki67+	 3934 12093
6446	0	0	Ki67+	 3935 11836
6447	0	0	Ki67+	 3938 11498
6448	0	0	Ki67+	 3939 12132
6449	0	0	Ki67+	 3941 12213
6450	0	0	Ki67+	 3945 11533
6451	0	0	Ki67+	 3945 11793
6452	0	0	Ki67+	 3945 11860
6453	0	0	Ki67+	 3948 12052
6454	0	0	Ki67+	 3954 11568
6455	0	0	Ki67+	 3954 11720
6456	0	0	Ki67+	 3954 11762
6457	0	0	Ki67+	 3955 11818
6458	0	0	Ki67+	 3955 12255
6459	0	0	Ki67+	 3956 12080
6460	0	0	Ki67+	 3956 12125
6461	0	0	Ki67+	 3957 11682
6462	0	0	Ki67+	 3966 11551
6463	0	0	Ki67+	 3967 12105
6464	0	0	Ki67+	 3968 11851
6465	0	0	Ki67+	 3969 12211
6466	0	0	Ki67+	 3971 11601
6467	0	0	Ki67+	 3971 11716
6468	0	0	Ki67+	 3972 11736
6469	0	0	Ki67+	 3977 12159
6470	0	0	Ki67+	 3978 12074
6471	0	0	Ki67+	 3979 12113
6472	0	0	Ki67+	 3980 11787
6473	0	0	Ki67+	 3985 12193
6474	0	0	Ki67+	 3987 11631
6475	0	0	Ki67+	 3988 11880
6476	0	0	Ki67+	 3990 12098
6477	0	0	Ki67+	 3990 12133
6478	0	0	Ki67+	 3991 11739
6479	0	0	Ki67+	 3995 11614
6480	0	0	Ki67+	 3995 12148
6481	0	0	Ki67+	 3996 11689
6482	0	0	Ki67+	 3997 11721
6483	0	0	Ki67+	 3998 11865
6484	0	0	Ki67+	 3999 11908
6485	0	0	Ki67+	 4005 11709
6486	0	0	Ki67+	 4008 11621
6487	0	0	Ki67+	 4012 11647
6488	0	0	Ki67+	 4012 11819
6489	0	0	Ki67+	 4014 11609
6490	0	0	Ki67+	 4016 12117
6491	0	0	Ki67+	 4020 12150
6492	0	0	Ki67+	 4021 11628
6493	0	0	Ki67+	 4025 11892
6494	0	0	Ki67+	 4028 11752
6495	0	0	Ki67+	 4031 11908
6496	0	0	Ki67+	 4035 11847
6497	0	0	Ki67+	 4036 11784
6498	0	0	Ki67+	 4036 12102
6499	0	0	Ki67+	 4038 11724
6500	0	0	Ki67+	 4041 11812
6501	0	0	Ki67+	 4042 12168
6502	0	0	Ki67+	 4048 11930
6503	0	0	Ki67+	 4050 11885
6504	0	0	Ki67+	 4054 11638
6505	0	0	Ki67+	 4054 11742
6506	0	0	Ki67+	 4055 12131
6507	0	0	Ki67+	 4059 11577
6508	0	0	Ki67+	 4059 12216
6509	0	0	Ki67+	 4059 12242
6510	0	0	Ki67+	 4062 11717
6511	0	0	Ki67+	 4062 11788
6512	0	0	Ki67+	 4065 11934
6513	0	0	Ki67+	 4066 11665
6514	0	0	Ki67+	 4069 11837
6515	0	0	Ki67+	 4072 12253
6516	0	0	Ki67+	 4074 12184
6517	0	0	Ki67+	 4075 11820
6518	0	0	Ki67+	 4075 12158
6519	0	0	Ki67+	 4079 11769
6520	0	0	Ki67+	 4080 11703
6521	0	0	Ki67+	 4081 11876
6522	0	0	Ki67+	 4086 11674
6523	0	0	Ki67+	 4090 12135
6524	0	0	Ki67+	 4093 11846
6525	0	0	Ki67+	 4093 11967
6526	0	0	Ki67+	 4093 12199
6527	0	0	Ki67+	 4094 12048
6528	0	0	Ki67+	 4099 11671
6529	0	0	Ki67+	 4100 12175
6530	0	0	Ki67+	 4103 11928
6531	0	0	Ki67+	 4109 11873
6532	0	0	Ki67+	 4109 11971
6533	0	0	Ki67+	 4110 12167
6534	0	0	Ki67+	 4118 11730
6535	0	0	Ki67+	 4118 11797
6536	0	0	Ki67+	 4118 12255
6537	0	0	Ki67+	 4119 11924
6538	0	0	Ki67+	 4123 12151
6539	0	0	Ki67+	 4123 12170
6540	0	0	Ki67+	 4126 12243
6541	0	0	Ki67+	 4127 11758
6542	0	0	Ki67+	 4130 11991
6543	0	0	Ki67+	 4131 12287
6544	0	0	Ki67+	 4133 12018
6545	0	0	Ki67+	 4134 11723
6546	0	0	Ki67+	 4135 12216
6547	0	0	Ki67+	 4139 11762
6548	0	0	Ki67+	 4140 11780
6549	0	0	Ki67+	 4146 11724
6550	0	0	Ki67+	 4146 12270
6551	0	0	Ki67+	 4149 11983
6552	0	0	Ki67+	 4151 11950
6553	0	0	Ki67+	 4151 12176
6554	0	0	Ki67+	 4155 11837
6555	0	0	Ki67+	 4155 12189
6556	0	0	Ki67+	 4157 11910
6557	0	0	Ki67+	 4159 11888
6558	0	0	Ki67+	 4160 12236
6559	0	0	Ki67+	 4161 12006
6560	0	0	Ki67+	 4161 12209
6561	0	0	Ki67+	 4162 11525
6562	0	0	Ki67+	 4166 12284
6563	0	0	Ki67+	 4173 12266
6564	0	0	Ki67+	 4182 11959
6565	0	0	Ki67+	 4183 11894
6566	0	0	Ki67+	 4188 12264
6567	0	0	Ki67+	 4190 11968
6568	0	0	Ki67+	 4194 11932
6569	0	0	Ki67+	 4197 12255
6570	0	0	Ki67+	 4197 12278
6571	0	0	Ki67+	 4198 11540
6572	0	0	Ki67+	 4201 11822
6573	0	0	Ki67+	 4202 12019
6574	0	0	Ki67+	 4207 12226
6575	0	0	Ki67+	 4208 11504
6576	0	0	Ki67+	 4209 11771
6577	0	0	Ki67+	 4210 11930
6578	0	0	Ki67+	 4211 11800
6579	0	0	Ki67+	 4212 12260
6580	0	0	Ki67+	 4215 12001
6581	0	0	Ki67+	 4219 11574
6582	0	0	Ki67+	 4224 12284
6583	0	0	Ki67+	 4225 11889
6584	0	0	Ki67+	 4228 11967
6585	0	0	Ki67+	 4229 11920
6586	0	0	Ki67+	 4235 12036
6587	0	0	Ki67+	 4238 11520
6588	0	0	Ki67+	 4239 11993
6589	0	0	Ki67+	 4252 11561
6590	0	0	Ki67+	 4256 11490
6591	0	0	Ki67+	 4266 11960
6592	0	0	Ki67+	 4270 12004
6593	0	0	Ki67+	 4275 12077
6594	0	0	Ki67+	 4276 12052
6595	0	0	Ki67+	 4276 12104
6596	0	0	Ki67+	 4285 11533
6597	0	0	Ki67+	 4286 11555
6598	0	0	Ki67+	 4287 11510
6599	0	0	Ki67+	 4287 11940
6600	0	0	Ki67+	 4289 12032
6601	0	0	Ki67+	 4290 11619
6602	0	0	Ki67+	 4291 11644
6603	0	0	Ki67+	 4292 11820
6604	0	0	Ki67+	 4301 11987
6605	0	0	Ki67+	 4306 11877
6606	0	0	Ki67+	 4308 11790
6607	0	0	Ki67+	 4310 11834
6608	0	0	Ki67+	 4310 12042
6609	0	0	Ki67+	 4311 12057
6610	0	0	Ki67+	 4312 11559
6611	0	0	Ki67+	 4313 12008
6612	0	0	Ki67+	 4314 11967
6613	0	0	Ki67+	 4320 11805
6614	0	0	Ki67+	 4327 12082
6615	0	0	Ki67+	 4330 11510
6616	0	0	Ki67+	 4330 11778
6617	0	0	Ki67+	 4331 11847
6618	0	0	Ki67+	 4333 12005
6619	0	0	Ki67+	 4341 11532
6620	0	0	Ki67+	 4343 12064
6621	0	0	Ki67+	 4346 11555
6622	0	0	Ki67+	 4351 11884
6623	0	0	Ki67+	 4353 12025
6624	0	0	Ki67+	 4354 12102
6625	0	0	Ki67+	 4358 11920
6626	0	0	Ki67+	 4359 12123
6627	0	0	Ki67+	 4363 12078
6628	0	0	Ki67+	 4364 11975
6629	0	0	Ki67+	 4364 12106
6630	0	0	Ki67+	 4367 11646
6631	0	0	Ki67+	 4369 11535
6632	0	0	Ki67+	 4378 11960
6633	0	0	Ki67+	 4379 11607
6634	0	0	Ki67+	 4381 11565
6635	0	0	Ki67+	 4381 12048
6636	0	0	Ki67+	 4385 11596
6637	0	0	Ki67+	 4385 12128
6638	0	0	Ki67+	 4387 11520
6639	0	0	Ki67+	 4387 11705
6640	0	0	Ki67+	 4388 11902
6641	0	0	Ki67+	 4394 12055
6642	0	0	Ki67+	 4396 11629
6643	0	0	Ki67+	 4401 11667
6644	0	0	Ki67+	 4405 11605
6645	0	0	Ki67+	 4409 11619
6646	0	0	Ki67+	 4409 12106
6647	0	0	Ki67+	 4412 11504
6648	0	0	Ki67+	 4414 11564
6649	0	0	Ki67+	 4415 12167
6650	0	0	Ki67+	 4416 11686
6651	0	0	Ki67+	 4419 12039
6652	0	0	Ki67+	 4421 11576
6653	0	0	Ki67+	 4421 12154
6654	0	0	Ki67+	 4422 11611
6655	0	0	Ki67+	 4425 11989
6656	0	0	Ki67+	 4428 11497
6657	0	0	Ki67+	 4429 12139
6658	0	0	Ki67+	 4430 12029
6659	0	0	Ki67+	 4433 11695
6660	0	0	Ki67+	 4434 11952
6661	0	0	Ki67+	 4435 11605
6662	0	0	Ki67+	 4435 11661
6663	0	0	Ki67+	 4442 11634
6664	0	0	Ki67+	 4444 11725
6665	0	0	Ki67+	 4445 12172
6666	0	0	Ki67+	 4452 11591
6667	0	0	Ki67+	 4453 12217
6668	0	0	Ki67+	 4454 12117
6669	0	0	Ki67+	 4455 12160
6670	0	0	Ki67+	 4457 11749
6671	0	0	Ki67+	 4458 12207
6672	0	0	Ki67+	 4463 12103
6673	0	0	Ki67+	 4466 12193
6674	0	0	Ki67+	 4470 11607
6675	0	0	Ki67+	 4471 11509
6676	0	0	Ki67+	 4471 12143
6677	0	0	Ki67+	 4473 11640
6678	0	0	Ki67+	 4474 12032
6679	0	0	Ki67+	 4477 11745
6680	0	0	Ki67+	 4477 12094
6681	0	0	Ki67+	 4481 11662
6682	0	0	Ki67+	 4484 11712
6683	0	0	Ki67+	 4488 11946
6684	0	0	Ki67+	 4491 11674
6685	0	0	Ki67+	 4492 11663
6686	0	0	Ki67+	 4493 12013
6687	0	0	Ki67+	 4496 12094
6688	0	0	Ki67+	 4499 11490
6689	0	0	Ki67+	 4501 11649
6690	0	0	Ki67+	 4504 11709
6691	0	0	Ki67+	 4504 11768
6692	0	0	Ki67+	 4506 12241
6693	0	0	Ki67+	 4511 11633
6694	0	0	Ki67+	 4513 11664
6695	0	0	Ki67+	 4516 11516
6696	0	0	Ki67+	 4517 11778
6697	0	0	Ki67+	 4520 12177
6698	0	0	Ki67+	 4527 12280
6699	0	0	Ki67+	 4529 11723
6700	0	0	Ki67+	 4531 11694
6701	0	0	Ki67+	 4532 11501
6702	0	0	Ki67+	 4533 11548
6703	0	0	Ki67+	 4533 11753
6704	0	0	Ki67+	 4536 12033
6705	0	0	Ki67+	 4537 12247
6706	0	0	Ki67+	 4538 11677
6707	0	0	Ki67+	 4547 11532
6708	0	0	Ki67+	 4547 12233
6709	0	0	Ki67+	 4549 12198
6710	0	0	Ki67+	 4556 11550
6711	0	0	Ki67+	 4557 11683
6712	0	0	Ki67+	 4557 12286
6713	0	0	Ki67+	 4558 11729
6714	0	0	Ki67+	 4558 12180
6715	0	0	Ki67+	 4562 12215
6716	0	0	Ki67+	 4564 12270
6717	0	0	Ki67+	 4569 11532
6718	0	0	Ki67+	 4569 11565
6719	0	0	Ki67+	 4571 11725
6720	0	0	Ki67+	 4571 12129
6721	0	0	Ki67+	 4573 12255
6722	0	0	Ki67+	 4574 11781
6723	0	0	Ki67+	 3778 12734
6724	0	0	Ki67+	 3780 12669
6725	0	0	Ki67+	 3795 12868
6726	0	0	Ki67+	 3799 12823
6727	0	0	Ki67+	 3804 12308
6728	0	0	Ki67+	 3806 12885
6729	0	0	Ki67+	 3807 12703
6730	0	0	Ki67+	 3809 12771
6731	0	0	Ki67+	 3811 12684
6732	0	0	Ki67+	 3811 12799
6733	0	0	Ki67+	 3813 12916
6734	0	0	Ki67+	 3821 12662
6735	0	0	Ki67+	 3824 12625
6736	0	0	Ki67+	 3824 12644
6737	0	0	Ki67+	 3833 12787
6738	0	0	Ki67+	 3834 12602
6739	0	0	Ki67+	 3835 12960
6740	0	0	Ki67+	 3839 12873
6741	0	0	Ki67+	 3842 12909
6742	0	0	Ki67+	 3843 12927
6743	0	0	Ki67+	 3845 12972
6744	0	0	Ki67+	 3852 12612
6745	0	0	Ki67+	 3859 12866
6746	0	0	Ki67+	 3861 12710
6747	0	0	Ki67+	 3861 12758
6748	0	0	Ki67+	 3863 12782
6749	0	0	Ki67+	 3865 12813
6750	0	0	Ki67+	 3866 12652
6751	0	0	Ki67+	 3868 12963
6752	0	0	Ki67+	 3870 12938
6753	0	0	Ki67+	 3871 12906
6754	0	0	Ki67+	 3876 12842
6755	0	0	Ki67+	 3878 12946
6756	0	0	Ki67+	 3879 12730
6757	0	0	Ki67+	 3886 12931
6758	0	0	Ki67+	 3886 12986
6759	0	0	Ki67+	 3887 12856
6760	0	0	Ki67+	 3892 12915
6761	0	0	Ki67+	 3895 12753
6762	0	0	Ki67+	 3895 13074
6763	0	0	Ki67+	 3896 12823
6764	0	0	Ki67+	 3897 12704
6765	0	0	Ki67+	 3897 12794
6766	0	0	Ki67+	 3903 12959
6767	0	0	Ki67+	 3905 13044
6768	0	0	Ki67+	 3907 12741
6769	0	0	Ki67+	 3907 12978
6770	0	0	Ki67+	 3908 12779
6771	0	0	Ki67+	 3908 12945
6772	0	0	Ki67+	 3915 13074
6773	0	0	Ki67+	 3921 13005
6774	0	0	Ki67+	 3923 12863
6775	0	0	Ki67+	 3924 12696
6776	0	0	Ki67+	 3924 12784
6777	0	0	Ki67+	 3929 12851
6778	0	0	Ki67+	 3929 12902
6779	0	0	Ki67+	 3932 12979
6780	0	0	Ki67+	 3934 12503
6781	0	0	Ki67+	 3941 13062
6782	0	0	Ki67+	 3951 12788
6783	0	0	Ki67+	 3955 12933
6784	0	0	Ki67+	 3956 13048
6785	0	0	Ki67+	 3960 12945
6786	0	0	Ki67+	 3962 12775
6787	0	0	Ki67+	 3963 12904
6788	0	0	Ki67+	 3968 12803
6789	0	0	Ki67+	 3974 13051
6790	0	0	Ki67+	 3977 12445
6791	0	0	Ki67+	 3978 12817
6792	0	0	Ki67+	 3980 12743
6793	0	0	Ki67+	 3983 13041
6794	0	0	Ki67+	 3985 12391
6795	0	0	Ki67+	 3986 12494
6796	0	0	Ki67+	 3999 12955
6797	0	0	Ki67+	 4006 12456
6798	0	0	Ki67+	 4007 12364
6799	0	0	Ki67+	 4008 12783
6800	0	0	Ki67+	 4013 13069
6801	0	0	Ki67+	 4014 12668
6802	0	0	Ki67+	 4023 12829
6803	0	0	Ki67+	 4024 13014
6804	0	0	Ki67+	 4033 12969
6805	0	0	Ki67+	 4040 13073
6806	0	0	Ki67+	 4041 12409
6807	0	0	Ki67+	 4068 12910
6808	0	0	Ki67+	 4071 12426
6809	0	0	Ki67+	 4077 13016
6810	0	0	Ki67+	 4086 12872
6811	0	0	Ki67+	 4088 12908
6812	0	0	Ki67+	 4094 12949
6813	0	0	Ki67+	 4096 12462
6814	0	0	Ki67+	 4099 12856
6815	0	0	Ki67+	 4101 12807
6816	0	0	Ki67+	 4113 12391
6817	0	0	Ki67+	 4114 12289
6818	0	0	Ki67+	 4119 12448
6819	0	0	Ki67+	 4121 12419
6820	0	0	Ki67+	 4126 12492
6821	0	0	Ki67+	 4132 13050
6822	0	0	Ki67+	 4134 12975
6823	0	0	Ki67+	 4138 12413
6824	0	0	Ki67+	 4139 12567
6825	0	0	Ki67+	 4143 13080
6826	0	0	Ki67+	 4145 12368
6827	0	0	Ki67+	 4145 12440
6828	0	0	Ki67+	 4146 12476
6829	0	0	Ki67+	 4150 12521
6830	0	0	Ki67+	 4153 12303
6831	0	0	Ki67+	 4158 12433
6832	0	0	Ki67+	 4159 12368
6833	0	0	Ki67+	 4161 12487
6834	0	0	Ki67+	 4172 12409
6835	0	0	Ki67+	 4172 12462
6836	0	0	Ki67+	 4173 12397
6837	0	0	Ki67+	 4174 12429
6838	0	0	Ki67+	 4180 12509
6839	0	0	Ki67+	 4183 12335
6840	0	0	Ki67+	 4184 13050
6841	0	0	Ki67+	 4189 12611
6842	0	0	Ki67+	 4190 12407
6843	0	0	Ki67+	 4191 12579
6844	0	0	Ki67+	 4196 12503
6845	0	0	Ki67+	 4198 12345
6846	0	0	Ki67+	 4202 12314
6847	0	0	Ki67+	 4202 12568
6848	0	0	Ki67+	 4203 12417
6849	0	0	Ki67+	 4203 12475
6850	0	0	Ki67+	 4208 12581
6851	0	0	Ki67+	 4209 12885
6852	0	0	Ki67+	 4211 13065
6853	0	0	Ki67+	 4215 12780
6854	0	0	Ki67+	 4218 12531
6855	0	0	Ki67+	 4222 12506
6856	0	0	Ki67+	 4224 12578
6857	0	0	Ki67+	 4230 12799
6858	0	0	Ki67+	 4232 12566
6859	0	0	Ki67+	 4234 12460
6860	0	0	Ki67+	 4235 12870
6861	0	0	Ki67+	 4237 12556
6862	0	0	Ki67+	 4238 12629
6863	0	0	Ki67+	 4238 12857
6864	0	0	Ki67+	 4242 12353
6865	0	0	Ki67+	 4246 12887
6866	0	0	Ki67+	 4247 12671
6867	0	0	Ki67+	 4248 12293
6868	0	0	Ki67+	 4249 12362
6869	0	0	Ki67+	 4250 12509
6870	0	0	Ki67+	 4257 12858
6871	0	0	Ki67+	 4258 12478
6872	0	0	Ki67+	 4261 12523
6873	0	0	Ki67+	 4263 12340
6874	0	0	Ki67+	 4264 12575
6875	0	0	Ki67+	 4265 12606
6876	0	0	Ki67+	 4266 12916
6877	0	0	Ki67+	 4270 12861
6878	0	0	Ki67+	 4271 12679
6879	0	0	Ki67+	 4272 12352
6880	0	0	Ki67+	 4281 12379
6881	0	0	Ki67+	 4281 12920
6882	0	0	Ki67+	 4282 12515
6883	0	0	Ki67+	 4285 12653
6884	0	0	Ki67+	 4288 12702
6885	0	0	Ki67+	 4292 12914
6886	0	0	Ki67+	 4293 12811
6887	0	0	Ki67+	 4300 12898
6888	0	0	Ki67+	 4303 12929
6889	0	0	Ki67+	 4306 12536
6890	0	0	Ki67+	 4311 13023
6891	0	0	Ki67+	 4312 12469
6892	0	0	Ki67+	 4315 12883
6893	0	0	Ki67+	 4316 12592
6894	0	0	Ki67+	 4317 12849
6895	0	0	Ki67+	 4324 12926
6896	0	0	Ki67+	 4325 12626
6897	0	0	Ki67+	 4326 12371
6898	0	0	Ki67+	 4329 12716
6899	0	0	Ki67+	 4332 12579
6900	0	0	Ki67+	 4333 12829
6901	0	0	Ki67+	 4334 12493
6902	0	0	Ki67+	 4335 12888
6903	0	0	Ki67+	 4341 12458
6904	0	0	Ki67+	 4346 12925
6905	0	0	Ki67+	 4347 12914
6906	0	0	Ki67+	 4353 12499
6907	0	0	Ki67+	 4354 12600
6908	0	0	Ki67+	 4361 12434
6909	0	0	Ki67+	 4363 12914
6910	0	0	Ki67+	 4365 12527
6911	0	0	Ki67+	 4365 12894
6912	0	0	Ki67+	 4366 12393
6913	0	0	Ki67+	 4369 12624
6914	0	0	Ki67+	 4370 12646
6915	0	0	Ki67+	 4371 12789
6916	0	0	Ki67+	 4378 12468
6917	0	0	Ki67+	 4379 12639
6918	0	0	Ki67+	 4390 12485
6919	0	0	Ki67+	 4394 12439
6920	0	0	Ki67+	 4396 12414
6921	0	0	Ki67+	 4400 12880
6922	0	0	Ki67+	 4405 12751
6923	0	0	Ki67+	 4406 12720
6924	0	0	Ki67+	 4406 12913
6925	0	0	Ki67+	 4410 12572
6926	0	0	Ki67+	 4417 12882
6927	0	0	Ki67+	 4421 12762
6928	0	0	Ki67+	 4421 12906
6929	0	0	Ki67+	 4423 12828
6930	0	0	Ki67+	 4430 12464
6931	0	0	Ki67+	 4430 12783
6932	0	0	Ki67+	 4434 12756
6933	0	0	Ki67+	 4435 12433
6934	0	0	Ki67+	 4442 12848
6935	0	0	Ki67+	 4443 12627
6936	0	0	Ki67+	 4445 12744
6937	0	0	Ki67+	 4456 12769
6938	0	0	Ki67+	 4457 12831
6939	0	0	Ki67+	 4461 12781
6940	0	0	Ki67+	 4462 12805
6941	0	0	Ki67+	 4463 13079
6942	0	0	Ki67+	 4472 12452
6943	0	0	Ki67+	 4477 13081
6944	0	0	Ki67+	 4491 12640
6945	0	0	Ki67+	 4493 12478
6946	0	0	Ki67+	 4503 12794
6947	0	0	Ki67+	 4506 12668
6948	0	0	Ki67+	 4514 12902
6949	0	0	Ki67+	 4515 13074
6950	0	0	Ki67+	 4516 12499
6951	0	0	Ki67+	 4528 12684
6952	0	0	Ki67+	 4533 13045
6953	0	0	Ki67+	 4539 12507
6954	0	0	Ki67+	 4544 13066
6955	0	0	Ki67+	 4547 12572
6956	0	0	Ki67+	 4550 12523
6957	0	0	Ki67+	 4551 12537
6958	0	0	Ki67+	 4551 12661
6959	0	0	Ki67+	 4553 12677
6960	0	0	Ki67+	 4565 13063
6961	0	0	Ki67+	 4571 13048
6962	0	0	Ki67+	 4572 12529
6963	0	0	Ki67+	 3777 13236
6964	0	0	Ki67+	 3786 13163
6965	0	0	Ki67+	 3786 13771
6966	0	0	Ki67+	 3789 13498
6967	0	0	Ki67+	 3797 13673
6968	0	0	Ki67+	 3798 13273
6969	0	0	Ki67+	 3799 13795
6970	0	0	Ki67+	 3800 13887
6971	0	0	Ki67+	 3805 13686
6972	0	0	Ki67+	 3808 13490
6973	0	0	Ki67+	 3808 13646
6974	0	0	Ki67+	 3810 13259
6975	0	0	Ki67+	 3814 13820
6976	0	0	Ki67+	 3816 13180
6977	0	0	Ki67+	 3818 13520
6978	0	0	Ki67+	 3821 13210
6979	0	0	Ki67+	 3828 13721
6980	0	0	Ki67+	 3828 13767
6981	0	0	Ki67+	 3833 13504
6982	0	0	Ki67+	 3833 13528
6983	0	0	Ki67+	 3833 13662
6984	0	0	Ki67+	 3834 13196
6985	0	0	Ki67+	 3834 13637
6986	0	0	Ki67+	 3836 13874
6987	0	0	Ki67+	 3837 13242
6988	0	0	Ki67+	 3839 13223
6989	0	0	Ki67+	 3841 13744
6990	0	0	Ki67+	 3845 13272
6991	0	0	Ki67+	 3847 13532
6992	0	0	Ki67+	 3847 13808
6993	0	0	Ki67+	 3849 13668
6994	0	0	Ki67+	 3857 13206
6995	0	0	Ki67+	 3859 13777
6996	0	0	Ki67+	 3861 13497
6997	0	0	Ki67+	 3862 13683
6998	0	0	Ki67+	 3864 13141
6999	0	0	Ki67+	 3864 13838
7000	0	0	Ki67+	 3864 13874
7001	0	0	Ki67+	 3867 13535
7002	0	0	Ki67+	 3870 13642
7003	0	0	Ki67+	 3870 13719
7004	0	0	Ki67+	 3871 13696
7005	0	0	Ki67+	 3879 13304
7006	0	0	Ki67+	 3880 13674
7007	0	0	Ki67+	 3880 13756
7008	0	0	Ki67+	 3884 13357
7009	0	0	Ki67+	 3886 13815
7010	0	0	Ki67+	 3887 13699
7011	0	0	Ki67+	 3892 13121
7012	0	0	Ki67+	 3892 13568
7013	0	0	Ki67+	 3893 13271
7014	0	0	Ki67+	 3895 13417
7015	0	0	Ki67+	 3895 13743
7016	0	0	Ki67+	 3898 13332
7017	0	0	Ki67+	 3898 13505
7018	0	0	Ki67+	 3902 13780
7019	0	0	Ki67+	 3904 13520
7020	0	0	Ki67+	 3907 13283
7021	0	0	Ki67+	 3910 13858
7022	0	0	Ki67+	 3914 13349
7023	0	0	Ki67+	 3920 13812
7024	0	0	Ki67+	 3924 13488
7025	0	0	Ki67+	 3929 13698
7026	0	0	Ki67+	 3932 13292
7027	0	0	Ki67+	 3932 13323
7028	0	0	Ki67+	 3935 13736
7029	0	0	Ki67+	 3936 13111
7030	0	0	Ki67+	 3938 13877
7031	0	0	Ki67+	 3949 13102
7032	0	0	Ki67+	 3953 13116
7033	0	0	Ki67+	 3953 13354
7034	0	0	Ki67+	 3954 13314
7035	0	0	Ki67+	 3954 13394
7036	0	0	Ki67+	 3958 13340
7037	0	0	Ki67+	 3959 13148
7038	0	0	Ki67+	 3959 13412
7039	0	0	Ki67+	 3961 13488
7040	0	0	Ki67+	 3962 13791
7041	0	0	Ki67+	 3966 13863
7042	0	0	Ki67+	 3968 13564
7043	0	0	Ki67+	 3976 13124
7044	0	0	Ki67+	 3984 13400
7045	0	0	Ki67+	 3984 13885
7046	0	0	Ki67+	 3985 13090
7047	0	0	Ki67+	 3988 13353
7048	0	0	Ki67+	 3989 13161
7049	0	0	Ki67+	 3995 13518
7050	0	0	Ki67+	 4000 13423
7051	0	0	Ki67+	 4002 13177
7052	0	0	Ki67+	 4002 13370
7053	0	0	Ki67+	 4004 13809
7054	0	0	Ki67+	 4008 13129
7055	0	0	Ki67+	 4013 13109
7056	0	0	Ki67+	 4016 13181
7057	0	0	Ki67+	 4022 13445
7058	0	0	Ki67+	 4023 13392
7059	0	0	Ki67+	 4024 13162
7060	0	0	Ki67+	 4025 13464
7061	0	0	Ki67+	 4026 13202
7062	0	0	Ki67+	 4027 13408
7063	0	0	Ki67+	 4028 13840
7064	0	0	Ki67+	 4031 13505
7065	0	0	Ki67+	 4038 13144
7066	0	0	Ki67+	 4039 13462
7067	0	0	Ki67+	 4042 13443
7068	0	0	Ki67+	 4045 13190
7069	0	0	Ki67+	 4046 13111
7070	0	0	Ki67+	 4048 13170
7071	0	0	Ki67+	 4056 13460
7072	0	0	Ki67+	 4056 13829
7073	0	0	Ki67+	 4058 13708
7074	0	0	Ki67+	 4064 13491
7075	0	0	Ki67+	 4064 13656
7076	0	0	Ki67+	 4067 13800
7077	0	0	Ki67+	 4075 13554
7078	0	0	Ki67+	 4082 13228
7079	0	0	Ki67+	 4085 13197
7080	0	0	Ki67+	 4093 13177
7081	0	0	Ki67+	 4096 13593
7082	0	0	Ki67+	 4097 13557
7083	0	0	Ki67+	 4098 13618
7084	0	0	Ki67+	 4101 13638
7085	0	0	Ki67+	 4108 13105
7086	0	0	Ki67+	 4114 13591
7087	0	0	Ki67+	 4123 13178
7088	0	0	Ki67+	 4123 13690
7089	0	0	Ki67+	 4125 13817
7090	0	0	Ki67+	 4126 13615
7091	0	0	Ki67+	 4127 13210
7092	0	0	Ki67+	 4128 13744
7093	0	0	Ki67+	 4130 13783
7094	0	0	Ki67+	 4131 13249
7095	0	0	Ki67+	 4133 13717
7096	0	0	Ki67+	 4135 13661
7097	0	0	Ki67+	 4135 13878
7098	0	0	Ki67+	 4139 13678
7099	0	0	Ki67+	 4141 13708
7100	0	0	Ki67+	 4142 13236
7101	0	0	Ki67+	 4145 13201
7102	0	0	Ki67+	 4157 13759
7103	0	0	Ki67+	 4164 13707
7104	0	0	Ki67+	 4174 13223
7105	0	0	Ki67+	 4174 13266
7106	0	0	Ki67+	 4174 13282
7107	0	0	Ki67+	 4175 13182
7108	0	0	Ki67+	 4178 13746
7109	0	0	Ki67+	 4183 13878
7110	0	0	Ki67+	 4185 13120
7111	0	0	Ki67+	 4187 13253
7112	0	0	Ki67+	 4187 13271
7113	0	0	Ki67+	 4194 13763
7114	0	0	Ki67+	 4199 13186
7115	0	0	Ki67+	 4202 13151
7116	0	0	Ki67+	 4208 13167
7117	0	0	Ki67+	 4209 13364
7118	0	0	Ki67+	 4210 13226
7119	0	0	Ki67+	 4211 13504
7120	0	0	Ki67+	 4214 13478
7121	0	0	Ki67+	 4218 13206
7122	0	0	Ki67+	 4219 13167
7123	0	0	Ki67+	 4220 13845
7124	0	0	Ki67+	 4229 13131
7125	0	0	Ki67+	 4230 13870
7126	0	0	Ki67+	 4241 13322
7127	0	0	Ki67+	 4242 13836
7128	0	0	Ki67+	 4243 13342
7129	0	0	Ki67+	 4247 13303
7130	0	0	Ki67+	 4250 13147
7131	0	0	Ki67+	 4250 13176
7132	0	0	Ki67+	 4252 13581
7133	0	0	Ki67+	 4261 13116
7134	0	0	Ki67+	 4263 13215
7135	0	0	Ki67+	 4265 13568
7136	0	0	Ki67+	 4265 13647
7137	0	0	Ki67+	 4266 13269
7138	0	0	Ki67+	 4266 13359
7139	0	0	Ki67+	 4267 13610
7140	0	0	Ki67+	 4269 13372
7141	0	0	Ki67+	 4280 13881
7142	0	0	Ki67+	 4282 13182
7143	0	0	Ki67+	 4284 13147
7144	0	0	Ki67+	 4288 13580
7145	0	0	Ki67+	 4288 13633
7146	0	0	Ki67+	 4297 13165
7147	0	0	Ki67+	 4298 13610
7148	0	0	Ki67+	 4301 13575
7149	0	0	Ki67+	 4306 13379
7150	0	0	Ki67+	 4309 13648
7151	0	0	Ki67+	 4324 13596
7152	0	0	Ki67+	 4338 13632
7153	0	0	Ki67+	 4348 13541
7154	0	0	Ki67+	 4354 13585
7155	0	0	Ki67+	 4360 13674
7156	0	0	Ki67+	 4364 13650
7157	0	0	Ki67+	 4365 13506
7158	0	0	Ki67+	 4369 13553
7159	0	0	Ki67+	 4372 13605
7160	0	0	Ki67+	 4378 13160
7161	0	0	Ki67+	 4378 13708
7162	0	0	Ki67+	 4384 13130
7163	0	0	Ki67+	 4399 13130
7164	0	0	Ki67+	 4400 13512
7165	0	0	Ki67+	 4409 13668
7166	0	0	Ki67+	 4413 13176
7167	0	0	Ki67+	 4415 13139
7168	0	0	Ki67+	 4425 13118
7169	0	0	Ki67+	 4434 13105
7170	0	0	Ki67+	 4447 13258
7171	0	0	Ki67+	 4450 13714
7172	0	0	Ki67+	 4452 13855
7173	0	0	Ki67+	 4453 13693
7174	0	0	Ki67+	 4454 13133
7175	0	0	Ki67+	 4457 13834
7176	0	0	Ki67+	 4464 13092
7177	0	0	Ki67+	 4465 13119
7178	0	0	Ki67+	 4466 13656
7179	0	0	Ki67+	 4467 13203
7180	0	0	Ki67+	 4467 13801
7181	0	0	Ki67+	 4467 13874
7182	0	0	Ki67+	 4468 13613
7183	0	0	Ki67+	 4468 13646
7184	0	0	Ki67+	 4474 13827
7185	0	0	Ki67+	 4480 13841
7186	0	0	Ki67+	 4481 13127
7187	0	0	Ki67+	 4484 13165
7188	0	0	Ki67+	 4485 13525
7189	0	0	Ki67+	 4488 13812
7190	0	0	Ki67+	 4493 13793
7191	0	0	Ki67+	 4497 13672
7192	0	0	Ki67+	 4498 13689
7193	0	0	Ki67+	 4500 13102
7194	0	0	Ki67+	 4501 13705
7195	0	0	Ki67+	 4502 13158
7196	0	0	Ki67+	 4504 13864
7197	0	0	Ki67+	 4506 13797
7198	0	0	Ki67+	 4510 13146
7199	0	0	Ki67+	 4512 13876
7200	0	0	Ki67+	 4513 13828
7201	0	0	Ki67+	 4515 13195
7202	0	0	Ki67+	 4518 13631
7203	0	0	Ki67+	 4519 13650
7204	0	0	Ki67+	 4520 13620
7205	0	0	Ki67+	 4521 13114
7206	0	0	Ki67+	 4521 13670
7207	0	0	Ki67+	 4525 13771
7208	0	0	Ki67+	 4527 13214
7209	0	0	Ki67+	 4528 13761
7210	0	0	Ki67+	 4529 13104
7211	0	0	Ki67+	 4533 13177
7212	0	0	Ki67+	 4533 13246
7213	0	0	Ki67+	 4534 13259
7214	0	0	Ki67+	 4534 13795
7215	0	0	Ki67+	 4535 13116
7216	0	0	Ki67+	 4536 13157
7217	0	0	Ki67+	 4536 13612
7218	0	0	Ki67+	 4543 13099
7219	0	0	Ki67+	 4543 13883
7220	0	0	Ki67+	 4546 13188
7221	0	0	Ki67+	 4546 13222
7222	0	0	Ki67+	 4547 13295
7223	0	0	Ki67+	 4549 13629
7224	0	0	Ki67+	 4549 13654
7225	0	0	Ki67+	 4549 13775
7226	0	0	Ki67+	 4551 13803
7227	0	0	Ki67+	 4552 13139
7228	0	0	Ki67+	 4557 13745
7229	0	0	Ki67+	 4558 13874
7230	0	0	Ki67+	 4561 13248
7231	0	0	Ki67+	 4568 13621
7232	0	0	Ki67+	 4573 13098
7233	0	0	Ki67+	 3777 14163
7234	0	0	Ki67+	 3779 14420
7235	0	0	Ki67+	 3780 14217
7236	0	0	Ki67+	 3781 14286
7237	0	0	Ki67+	 3782 14099
7238	0	0	Ki67+	 3785 14513
7239	0	0	Ki67+	 3787 14553
7240	0	0	Ki67+	 3788 14613
7241	0	0	Ki67+	 3793 14187
7242	0	0	Ki67+	 3793 14271
7243	0	0	Ki67+	 3795 14594
7244	0	0	Ki67+	 3800 14109
7245	0	0	Ki67+	 3800 14532
7246	0	0	Ki67+	 3800 14564
7247	0	0	Ki67+	 3804 14179
7248	0	0	Ki67+	 3813 14409
7249	0	0	Ki67+	 3816 14369
7250	0	0	Ki67+	 3817 14029
7251	0	0	Ki67+	 3817 14668
7252	0	0	Ki67+	 3823 14146
7253	0	0	Ki67+	 3825 14679
7254	0	0	Ki67+	 3830 13896
7255	0	0	Ki67+	 3833 14106
7256	0	0	Ki67+	 3833 14409
7257	0	0	Ki67+	 3835 13935
7258	0	0	Ki67+	 3842 14660
7259	0	0	Ki67+	 3843 14177
7260	0	0	Ki67+	 3845 14416
7261	0	0	Ki67+	 3845 14440
7262	0	0	Ki67+	 3847 14404
7263	0	0	Ki67+	 3848 14372
7264	0	0	Ki67+	 3855 14427
7265	0	0	Ki67+	 3857 13913
7266	0	0	Ki67+	 3857 14165
7267	0	0	Ki67+	 3862 14654
7268	0	0	Ki67+	 3864 14412
7269	0	0	Ki67+	 3869 14434
7270	0	0	Ki67+	 3874 13902
7271	0	0	Ki67+	 3874 14469
7272	0	0	Ki67+	 3877 14567
7273	0	0	Ki67+	 3878 14411
7274	0	0	Ki67+	 3883 14254
7275	0	0	Ki67+	 3887 14455
7276	0	0	Ki67+	 3888 14401
7277	0	0	Ki67+	 3891 14681
7278	0	0	Ki67+	 3892 14441
7279	0	0	Ki67+	 3894 14412
7280	0	0	Ki67+	 3895 14288
7281	0	0	Ki67+	 3898 13912
7282	0	0	Ki67+	 3898 13969
7283	0	0	Ki67+	 3901 14322
7284	0	0	Ki67+	 3908 13927
7285	0	0	Ki67+	 3911 14374
7286	0	0	Ki67+	 3911 14677
7287	0	0	Ki67+	 3916 14486
7288	0	0	Ki67+	 3918 13924
7289	0	0	Ki67+	 3918 13990
7290	0	0	Ki67+	 3918 14300
7291	0	0	Ki67+	 3922 14353
7292	0	0	Ki67+	 3926 13891
7293	0	0	Ki67+	 3929 14424
7294	0	0	Ki67+	 3929 14454
7295	0	0	Ki67+	 3935 14387
7296	0	0	Ki67+	 3936 13899
7297	0	0	Ki67+	 3941 14308
7298	0	0	Ki67+	 3944 14016
7299	0	0	Ki67+	 3954 14475
7300	0	0	Ki67+	 3958 13915
7301	0	0	Ki67+	 3966 14024
7302	0	0	Ki67+	 3967 13965
7303	0	0	Ki67+	 3971 14514
7304	0	0	Ki67+	 3976 14457
7305	0	0	Ki67+	 3985 14038
7306	0	0	Ki67+	 3989 14508
7307	0	0	Ki67+	 3991 14485
7308	0	0	Ki67+	 3998 14464
7309	0	0	Ki67+	 4000 14534
7310	0	0	Ki67+	 4002 14515
7311	0	0	Ki67+	 4005 14488
7312	0	0	Ki67+	 4013 13961
7313	0	0	Ki67+	 4014 14506
7314	0	0	Ki67+	 4020 14678
7315	0	0	Ki67+	 4031 13946
7316	0	0	Ki67+	 4048 13958
7317	0	0	Ki67+	 4056 13913
7318	0	0	Ki67+	 4064 13950
7319	0	0	Ki67+	 4066 14558
7320	0	0	Ki67+	 4071 13910
7321	0	0	Ki67+	 4072 14525
7322	0	0	Ki67+	 4091 14579
7323	0	0	Ki67+	 4099 14331
7324	0	0	Ki67+	 4099 14515
7325	0	0	Ki67+	 4099 14547
7326	0	0	Ki67+	 4114 13896
7327	0	0	Ki67+	 4114 14327
7328	0	0	Ki67+	 4116 13977
7329	0	0	Ki67+	 4116 14486
7330	0	0	Ki67+	 4118 14521
7331	0	0	Ki67+	 4119 14558
7332	0	0	Ki67+	 4125 13955
7333	0	0	Ki67+	 4128 14581
7334	0	0	Ki67+	 4131 14566
7335	0	0	Ki67+	 4135 13922
7336	0	0	Ki67+	 4135 14428
7337	0	0	Ki67+	 4136 14544
7338	0	0	Ki67+	 4138 14444
7339	0	0	Ki67+	 4144 13997
7340	0	0	Ki67+	 4144 14348
7341	0	0	Ki67+	 4152 14654
7342	0	0	Ki67+	 4154 13890
7343	0	0	Ki67+	 4157 14032
7344	0	0	Ki67+	 4157 14546
7345	0	0	Ki67+	 4160 14061
7346	0	0	Ki67+	 4160 14475
7347	0	0	Ki67+	 4160 14569
7348	0	0	Ki67+	 4166 14020
7349	0	0	Ki67+	 4171 14086
7350	0	0	Ki67+	 4171 14457
7351	0	0	Ki67+	 4189 14574
7352	0	0	Ki67+	 4192 14516
7353	0	0	Ki67+	 4198 14501
7354	0	0	Ki67+	 4203 13990
7355	0	0	Ki67+	 4203 14295
7356	0	0	Ki67+	 4203 14553
7357	0	0	Ki67+	 4207 14053
7358	0	0	Ki67+	 4207 14515
7359	0	0	Ki67+	 4214 14503
7360	0	0	Ki67+	 4217 14600
7361	0	0	Ki67+	 4219 14066
7362	0	0	Ki67+	 4220 14045
7363	0	0	Ki67+	 4221 14474
7364	0	0	Ki67+	 4237 14525
7365	0	0	Ki67+	 4238 14048
7366	0	0	Ki67+	 4241 13946
7367	0	0	Ki67+	 4242 14026
7368	0	0	Ki67+	 4243 14546
7369	0	0	Ki67+	 4249 13899
7370	0	0	Ki67+	 4251 14121
7371	0	0	Ki67+	 4252 14429
7372	0	0	Ki67+	 4258 13958
7373	0	0	Ki67+	 4262 13938
7374	0	0	Ki67+	 4263 14549
7375	0	0	Ki67+	 4264 14460
7376	0	0	Ki67+	 4265 14085
7377	0	0	Ki67+	 4268 14585
7378	0	0	Ki67+	 4272 14503
7379	0	0	Ki67+	 4273 13919
7380	0	0	Ki67+	 4281 13987
7381	0	0	Ki67+	 4282 13908
7382	0	0	Ki67+	 4287 14620
7383	0	0	Ki67+	 4288 14552
7384	0	0	Ki67+	 4289 14007
7385	0	0	Ki67+	 4301 14602
7386	0	0	Ki67+	 4306 13956
7387	0	0	Ki67+	 4309 14581
7388	0	0	Ki67+	 4321 14030
7389	0	0	Ki67+	 4322 13951
7390	0	0	Ki67+	 4330 14020
7391	0	0	Ki67+	 4344 13978
7392	0	0	Ki67+	 4344 14108
7393	0	0	Ki67+	 4347 14615
7394	0	0	Ki67+	 4348 14090
7395	0	0	Ki67+	 4348 14573
7396	0	0	Ki67+	 4360 14433
7397	0	0	Ki67+	 4363 14026
7398	0	0	Ki67+	 4367 14582
7399	0	0	Ki67+	 4373 13999
7400	0	0	Ki67+	 4376 14614
7401	0	0	Ki67+	 4379 14525
7402	0	0	Ki67+	 4381 13989
7403	0	0	Ki67+	 4381 14100
7404	0	0	Ki67+	 4382 14487
7405	0	0	Ki67+	 4383 14081
7406	0	0	Ki67+	 4383 14572
7407	0	0	Ki67+	 4388 14219
7408	0	0	Ki67+	 4393 14027
7409	0	0	Ki67+	 4394 14425
7410	0	0	Ki67+	 4404 14003
7411	0	0	Ki67+	 4406 14621
7412	0	0	Ki67+	 4413 14087
7413	0	0	Ki67+	 4416 14189
7414	0	0	Ki67+	 4419 14145
7415	0	0	Ki67+	 4424 14048
7416	0	0	Ki67+	 4432 14488
7417	0	0	Ki67+	 4433 14021
7418	0	0	Ki67+	 4434 14594
7419	0	0	Ki67+	 4436 14096
7420	0	0	Ki67+	 4439 14056
7421	0	0	Ki67+	 4439 14129
7422	0	0	Ki67+	 4445 14080
7423	0	0	Ki67+	 4446 14651
7424	0	0	Ki67+	 4451 14231
7425	0	0	Ki67+	 4453 14439
7426	0	0	Ki67+	 4455 14284
7427	0	0	Ki67+	 4456 14589
7428	0	0	Ki67+	 4456 14620
7429	0	0	Ki67+	 4458 14086
7430	0	0	Ki67+	 4460 14050
7431	0	0	Ki67+	 4469 14106
7432	0	0	Ki67+	 4475 13894
7433	0	0	Ki67+	 4476 14662
7434	0	0	Ki67+	 4477 14184
7435	0	0	Ki67+	 4481 14647
7436	0	0	Ki67+	 4483 14103
7437	0	0	Ki67+	 4484 14071
7438	0	0	Ki67+	 4484 14125
7439	0	0	Ki67+	 4485 13903
7440	0	0	Ki67+	 4485 14617
7441	0	0	Ki67+	 4488 14144
7442	0	0	Ki67+	 4492 14118
7443	0	0	Ki67+	 4495 14291
7444	0	0	Ki67+	 4496 13913
7445	0	0	Ki67+	 4497 14207
7446	0	0	Ki67+	 4501 14092
7447	0	0	Ki67+	 4502 14581
7448	0	0	Ki67+	 4504 14678
7449	0	0	Ki67+	 4510 14118
7450	0	0	Ki67+	 4510 14302
7451	0	0	Ki67+	 4513 14662
7452	0	0	Ki67+	 4516 14151
7453	0	0	Ki67+	 4517 14557
7454	0	0	Ki67+	 4518 14628
7455	0	0	Ki67+	 4522 14421
7456	0	0	Ki67+	 4524 13933
7457	0	0	Ki67+	 4528 13912
7458	0	0	Ki67+	 4528 14165
7459	0	0	Ki67+	 4531 14017
7460	0	0	Ki67+	 4534 14598
7461	0	0	Ki67+	 4536 13899
7462	0	0	Ki67+	 4542 14152
7463	0	0	Ki67+	 4546 14163
7464	0	0	Ki67+	 4546 14580
7465	0	0	Ki67+	 4548 13943
7466	0	0	Ki67+	 4549 14206
7467	0	0	Ki67+	 4550 14296
7468	0	0	Ki67+	 4553 13906
7469	0	0	Ki67+	 4555 14186
7470	0	0	Ki67+	 4562 14653
7471	0	0	Ki67+	 4564 14283
7472	0	0	Ki67+	 4568 14225
7473	0	0	Ki67+	 4569 13889
7474	0	0	Ki67+	 4570 14487
7475	0	0	Ki67+	 4571 14609
7476	0	0	Ki67+	 4573 13967
7477	0	0	Ki67+	 3778 14721
7478	0	0	Ki67+	 3779 15065
7479	0	0	Ki67+	 3784 15195
7480	0	0	Ki67+	 3785 15078
7481	0	0	Ki67+	 3788 14698
7482	0	0	Ki67+	 3806 14884
7483	0	0	Ki67+	 3807 15174
7484	0	0	Ki67+	 3809 14748
7485	0	0	Ki67+	 3809 15119
7486	0	0	Ki67+	 3809 15140
7487	0	0	Ki67+	 3814 14807
7488	0	0	Ki67+	 3815 15089
7489	0	0	Ki67+	 3822 14863
7490	0	0	Ki67+	 3822 15210
7491	0	0	Ki67+	 3827 14714
7492	0	0	Ki67+	 3830 14701
7493	0	0	Ki67+	 3837 15109
7494	0	0	Ki67+	 3838 14898
7495	0	0	Ki67+	 3844 14964
7496	0	0	Ki67+	 3847 14931
7497	0	0	Ki67+	 3850 15376
7498	0	0	Ki67+	 3854 15348
7499	0	0	Ki67+	 3856 14775
7500	0	0	Ki67+	 3858 14897
7501	0	0	Ki67+	 3869 14875
7502	0	0	Ki67+	 3870 15331
7503	0	0	Ki67+	 3874 15386
7504	0	0	Ki67+	 3876 15243
7505	0	0	Ki67+	 3879 14968
7506	0	0	Ki67+	 3880 15353
7507	0	0	Ki67+	 3883 15371
7508	0	0	Ki67+	 3884 14771
7509	0	0	Ki67+	 3884 14939
7510	0	0	Ki67+	 3886 14913
7511	0	0	Ki67+	 3891 15219
7512	0	0	Ki67+	 3895 15181
7513	0	0	Ki67+	 3899 14824
7514	0	0	Ki67+	 3902 14841
7515	0	0	Ki67+	 3903 15302
7516	0	0	Ki67+	 3904 14980
7517	0	0	Ki67+	 3905 15322
7518	0	0	Ki67+	 3907 15222
7519	0	0	Ki67+	 3907 15338
7520	0	0	Ki67+	 3910 14891
7521	0	0	Ki67+	 3911 14747
7522	0	0	Ki67+	 3918 14966
7523	0	0	Ki67+	 3922 14997
7524	0	0	Ki67+	 3924 14888
7525	0	0	Ki67+	 3925 15370
7526	0	0	Ki67+	 3926 15314
7527	0	0	Ki67+	 3927 14799
7528	0	0	Ki67+	 3930 14761
7529	0	0	Ki67+	 3931 15390
7530	0	0	Ki67+	 3937 14789
7531	0	0	Ki67+	 3937 15416
7532	0	0	Ki67+	 3938 15436
7533	0	0	Ki67+	 3939 15294
7534	0	0	Ki67+	 3945 14726
7535	0	0	Ki67+	 3945 14967
7536	0	0	Ki67+	 3946 15351
7537	0	0	Ki67+	 3957 14923
7538	0	0	Ki67+	 3959 15344
7539	0	0	Ki67+	 3960 15273
7540	0	0	Ki67+	 3962 14710
7541	0	0	Ki67+	 3967 15433
7542	0	0	Ki67+	 3968 14902
7543	0	0	Ki67+	 3971 15253
7544	0	0	Ki67+	 3983 14771
7545	0	0	Ki67+	 3983 14944
7546	0	0	Ki67+	 3983 15375
7547	0	0	Ki67+	 3989 14873
7548	0	0	Ki67+	 3991 15265
7549	0	0	Ki67+	 3994 14955
7550	0	0	Ki67+	 3998 15355
7551	0	0	Ki67+	 4000 14887
7552	0	0	Ki67+	 4012 14866
7553	0	0	Ki67+	 4014 15278
7554	0	0	Ki67+	 4014 15298
7555	0	0	Ki67+	 4019 15029
7556	0	0	Ki67+	 4028 15242
7557	0	0	Ki67+	 4031 15431
7558	0	0	Ki67+	 4034 15336
7559	0	0	Ki67+	 4034 15410
7560	0	0	Ki67+	 4035 15220
7561	0	0	Ki67+	 4040 15387
7562	0	0	Ki67+	 4042 15370
7563	0	0	Ki67+	 4043 15313
7564	0	0	Ki67+	 4043 15399
7565	0	0	Ki67+	 4052 14831
7566	0	0	Ki67+	 4053 15375
7567	0	0	Ki67+	 4054 14866
7568	0	0	Ki67+	 4054 14949
7569	0	0	Ki67+	 4054 14963
7570	0	0	Ki67+	 4058 15385
7571	0	0	Ki67+	 4058 15398
7572	0	0	Ki67+	 4064 15290
7573	0	0	Ki67+	 4067 14844
7574	0	0	Ki67+	 4067 15022
7575	0	0	Ki67+	 4069 15268
7576	0	0	Ki67+	 4071 14798
7577	0	0	Ki67+	 4071 14920
7578	0	0	Ki67+	 4081 15060
7579	0	0	Ki67+	 4087 15002
7580	0	0	Ki67+	 4087 15040
7581	0	0	Ki67+	 4089 15075
7582	0	0	Ki67+	 4091 14824
7583	0	0	Ki67+	 4094 15423
7584	0	0	Ki67+	 4100 15234
7585	0	0	Ki67+	 4102 14988
7586	0	0	Ki67+	 4106 14963
7587	0	0	Ki67+	 4108 14877
7588	0	0	Ki67+	 4119 15073
7589	0	0	Ki67+	 4121 15439
7590	0	0	Ki67+	 4122 15036
7591	0	0	Ki67+	 4124 14857
7592	0	0	Ki67+	 4135 15419
7593	0	0	Ki67+	 4136 15306
7594	0	0	Ki67+	 4137 14915
7595	0	0	Ki67+	 4139 14905
7596	0	0	Ki67+	 4140 14834
7597	0	0	Ki67+	 4141 15442
7598	0	0	Ki67+	 4155 15019
7599	0	0	Ki67+	 4159 15279
7600	0	0	Ki67+	 4167 14861
7601	0	0	Ki67+	 4173 14839
7602	0	0	Ki67+	 4175 14962
7603	0	0	Ki67+	 4177 14883
7604	0	0	Ki67+	 4179 15451
7605	0	0	Ki67+	 4180 14818
7606	0	0	Ki67+	 4181 14848
7607	0	0	Ki67+	 4187 15066
7608	0	0	Ki67+	 4187 15465
7609	0	0	Ki67+	 4189 14833
7610	0	0	Ki67+	 4191 14980
7611	0	0	Ki67+	 4193 14935
7612	0	0	Ki67+	 4193 15484
7613	0	0	Ki67+	 4199 15030
7614	0	0	Ki67+	 4200 15042
7615	0	0	Ki67+	 4200 15394
7616	0	0	Ki67+	 4200 15418
7617	0	0	Ki67+	 4201 14880
7618	0	0	Ki67+	 4202 15349
7619	0	0	Ki67+	 4215 15341
7620	0	0	Ki67+	 4215 15482
7621	0	0	Ki67+	 4220 14991
7622	0	0	Ki67+	 4220 15126
7623	0	0	Ki67+	 4221 14827
7624	0	0	Ki67+	 4224 14901
7625	0	0	Ki67+	 4224 15297
7626	0	0	Ki67+	 4226 14972
7627	0	0	Ki67+	 4231 14803
7628	0	0	Ki67+	 4242 15465
7629	0	0	Ki67+	 4244 14843
7630	0	0	Ki67+	 4250 14916
7631	0	0	Ki67+	 4255 14822
7632	0	0	Ki67+	 4255 14847
7633	0	0	Ki67+	 4257 14899
7634	0	0	Ki67+	 4264 15467
7635	0	0	Ki67+	 4270 15379
7636	0	0	Ki67+	 4272 15324
7637	0	0	Ki67+	 4280 14808
7638	0	0	Ki67+	 4284 14870
7639	0	0	Ki67+	 4284 14933
7640	0	0	Ki67+	 4287 14817
7641	0	0	Ki67+	 4288 14857
7642	0	0	Ki67+	 4292 14916
7643	0	0	Ki67+	 4293 15150
7644	0	0	Ki67+	 4297 15309
7645	0	0	Ki67+	 4306 14972
7646	0	0	Ki67+	 4308 14818
7647	0	0	Ki67+	 4308 15405
7648	0	0	Ki67+	 4312 15081
7649	0	0	Ki67+	 4315 15486
7650	0	0	Ki67+	 4318 14911
7651	0	0	Ki67+	 4318 15424
7652	0	0	Ki67+	 4321 15188
7653	0	0	Ki67+	 4325 15118
7654	0	0	Ki67+	 4326 15356
7655	0	0	Ki67+	 4326 15472
7656	0	0	Ki67+	 4332 14855
7657	0	0	Ki67+	 4338 15301
7658	0	0	Ki67+	 4340 14833
7659	0	0	Ki67+	 4340 15084
7660	0	0	Ki67+	 4341 14749
7661	0	0	Ki67+	 4345 14968
7662	0	0	Ki67+	 4346 14914
7663	0	0	Ki67+	 4349 14981
7664	0	0	Ki67+	 4350 14896
7665	0	0	Ki67+	 4355 15197
7666	0	0	Ki67+	 4357 15359
7667	0	0	Ki67+	 4360 14850
7668	0	0	Ki67+	 4362 15466
7669	0	0	Ki67+	 4364 14966
7670	0	0	Ki67+	 4365 15020
7671	0	0	Ki67+	 4367 15145
7672	0	0	Ki67+	 4368 15415
7673	0	0	Ki67+	 4369 14935
7674	0	0	Ki67+	 4371 14872
7675	0	0	Ki67+	 4372 15393
7676	0	0	Ki67+	 4376 15092
7677	0	0	Ki67+	 4385 15378
7678	0	0	Ki67+	 4387 15128
7679	0	0	Ki67+	 4388 14900
7680	0	0	Ki67+	 4388 15156
7681	0	0	Ki67+	 4389 15325
7682	0	0	Ki67+	 4395 14713
7683	0	0	Ki67+	 4397 14999
7684	0	0	Ki67+	 4398 15474
7685	0	0	Ki67+	 4399 15049
7686	0	0	Ki67+	 4402 14952
7687	0	0	Ki67+	 4402 14986
7688	0	0	Ki67+	 4406 14819
7689	0	0	Ki67+	 4407 14938
7690	0	0	Ki67+	 4408 15088
7691	0	0	Ki67+	 4408 15137
7692	0	0	Ki67+	 4410 15121
7693	0	0	Ki67+	 4410 15453
7694	0	0	Ki67+	 4414 15168
7695	0	0	Ki67+	 4415 15412
7696	0	0	Ki67+	 4416 14866
7697	0	0	Ki67+	 4420 15318
7698	0	0	Ki67+	 4427 15047
7699	0	0	Ki67+	 4428 15407
7700	0	0	Ki67+	 4432 15475
7701	0	0	Ki67+	 4434 15218
7702	0	0	Ki67+	 4438 14962
7703	0	0	Ki67+	 4441 15078
7704	0	0	Ki67+	 4445 14886
7705	0	0	Ki67+	 4445 15002
7706	0	0	Ki67+	 4445 15182
7707	0	0	Ki67+	 4452 15094
7708	0	0	Ki67+	 4453 15050
7709	0	0	Ki67+	 4455 14934
7710	0	0	Ki67+	 4455 15122
7711	0	0	Ki67+	 4457 15200
7712	0	0	Ki67+	 4458 15337
7713	0	0	Ki67+	 4461 14918
7714	0	0	Ki67+	 4466 15422
7715	0	0	Ki67+	 4466 15437
7716	0	0	Ki67+	 4475 14876
7717	0	0	Ki67+	 4477 15381
7718	0	0	Ki67+	 4477 15429
7719	0	0	Ki67+	 4482 15110
7720	0	0	Ki67+	 4482 15124
7721	0	0	Ki67+	 4485 15034
7722	0	0	Ki67+	 4486 15079
7723	0	0	Ki67+	 4487 14951
7724	0	0	Ki67+	 4488 15467
7725	0	0	Ki67+	 4493 14889
7726	0	0	Ki67+	 4494 15008
7727	0	0	Ki67+	 4496 15321
7728	0	0	Ki67+	 4498 15479
7729	0	0	Ki67+	 4504 14912
7730	0	0	Ki67+	 4506 15441
7731	0	0	Ki67+	 4514 15357
7732	0	0	Ki67+	 4514 15379
7733	0	0	Ki67+	 4514 15418
7734	0	0	Ki67+	 4516 15466
7735	0	0	Ki67+	 4518 15132
7736	0	0	Ki67+	 4519 14998
7737	0	0	Ki67+	 4523 14988
7738	0	0	Ki67+	 4525 15016
7739	0	0	Ki67+	 4526 15108
7740	0	0	Ki67+	 4529 15093
7741	0	0	Ki67+	 4537 15476
7742	0	0	Ki67+	 4539 14705
7743	0	0	Ki67+	 4539 14974
7744	0	0	Ki67+	 4539 15015
7745	0	0	Ki67+	 4539 15434
7746	0	0	Ki67+	 4544 14691
7747	0	0	Ki67+	 4546 14993
7748	0	0	Ki67+	 4552 15029
7749	0	0	Ki67+	 4559 15001
7750	0	0	Ki67+	 4567 14705
7751	0	0	Ki67+	 4568 14879
7752	0	0	Ki67+	 4570 14734
7753	0	0	Ki67+	 4572 15450
7754	0	0	Ki67+	 3787 15953
7755	0	0	Ki67+	 3787 16258
7756	0	0	Ki67+	 3787 16278
7757	0	0	Ki67+	 3794 15820
7758	0	0	Ki67+	 3794 15908
7759	0	0	Ki67+	 3794 15978
7760	0	0	Ki67+	 3796 15740
7761	0	0	Ki67+	 3797 15766
7762	0	0	Ki67+	 3799 16132
7763	0	0	Ki67+	 3805 16150
7764	0	0	Ki67+	 3807 15917
7765	0	0	Ki67+	 3809 15824
7766	0	0	Ki67+	 3812 16266
7767	0	0	Ki67+	 3814 15887
7768	0	0	Ki67+	 3814 15950
7769	0	0	Ki67+	 3815 15789
7770	0	0	Ki67+	 3822 15742
7771	0	0	Ki67+	 3822 15858
7772	0	0	Ki67+	 3823 16184
7773	0	0	Ki67+	 3827 15718
7774	0	0	Ki67+	 3829 16214
7775	0	0	Ki67+	 3834 16130
7776	0	0	Ki67+	 3835 16247
7777	0	0	Ki67+	 3838 15917
7778	0	0	Ki67+	 3841 15730
7779	0	0	Ki67+	 3846 15795
7780	0	0	Ki67+	 3846 16155
7781	0	0	Ki67+	 3852 15879
7782	0	0	Ki67+	 3853 15837
7783	0	0	Ki67+	 3854 15940
7784	0	0	Ki67+	 3857 16123
7785	0	0	Ki67+	 3857 16232
7786	0	0	Ki67+	 3858 15981
7787	0	0	Ki67+	 3859 15828
7788	0	0	Ki67+	 3859 16136
7789	0	0	Ki67+	 3860 15734
7790	0	0	Ki67+	 3861 16193
7791	0	0	Ki67+	 3865 15654
7792	0	0	Ki67+	 3874 16228
7793	0	0	Ki67+	 3874 16287
7794	0	0	Ki67+	 3876 16161
7795	0	0	Ki67+	 3877 16267
7796	0	0	Ki67+	 3880 16120
7797	0	0	Ki67+	 3883 16131
7798	0	0	Ki67+	 3888 16014
7799	0	0	Ki67+	 3892 15853
7800	0	0	Ki67+	 3902 16284
7801	0	0	Ki67+	 3903 16028
7802	0	0	Ki67+	 3905 16267
7803	0	0	Ki67+	 3907 15919
7804	0	0	Ki67+	 3908 15835
7805	0	0	Ki67+	 3915 15874
7806	0	0	Ki67+	 3916 16209
7807	0	0	Ki67+	 3917 16147
7808	0	0	Ki67+	 3923 15804
7809	0	0	Ki67+	 3925 16241
7810	0	0	Ki67+	 3931 16277
7811	0	0	Ki67+	 3937 16179
7812	0	0	Ki67+	 3939 16287
7813	0	0	Ki67+	 3941 15842
7814	0	0	Ki67+	 3942 15889
7815	0	0	Ki67+	 3943 15815
7816	0	0	Ki67+	 3943 16223
7817	0	0	Ki67+	 3950 15930
7818	0	0	Ki67+	 3954 15724
7819	0	0	Ki67+	 3954 15842
7820	0	0	Ki67+	 3955 15956
7821	0	0	Ki67+	 3955 16123
7822	0	0	Ki67+	 3964 15805
7823	0	0	Ki67+	 3978 16090
7824	0	0	Ki67+	 3979 16277
7825	0	0	Ki67+	 3986 16135
7826	0	0	Ki67+	 3987 16111
7827	0	0	Ki67+	 3987 16222
7828	0	0	Ki67+	 3993 15888
7829	0	0	Ki67+	 3993 16286
7830	0	0	Ki67+	 3997 16084
7831	0	0	Ki67+	 3999 15822
7832	0	0	Ki67+	 4006 15840
7833	0	0	Ki67+	 4027 16142
7834	0	0	Ki67+	 4039 16046
7835	0	0	Ki67+	 4042 16121
7836	0	0	Ki67+	 4043 15982
7837	0	0	Ki67+	 4044 15830
7838	0	0	Ki67+	 4053 15849
7839	0	0	Ki67+	 4054 16094
7840	0	0	Ki67+	 4063 16017
7841	0	0	Ki67+	 4065 15884
7842	0	0	Ki67+	 4068 15906
7843	0	0	Ki67+	 4071 16072
7844	0	0	Ki67+	 4080 16104
7845	0	0	Ki67+	 4087 15609
7846	0	0	Ki67+	 4087 15847
7847	0	0	Ki67+	 4089 15946
7848	0	0	Ki67+	 4089 16007
7849	0	0	Ki67+	 4089 16279
7850	0	0	Ki67+	 4092 15895
7851	0	0	Ki67+	 4100 16030
7852	0	0	Ki67+	 4113 15938
7853	0	0	Ki67+	 4118 15772
7854	0	0	Ki67+	 4118 15926
7855	0	0	Ki67+	 4118 16286
7856	0	0	Ki67+	 4121 15965
7857	0	0	Ki67+	 4124 16022
7858	0	0	Ki67+	 4125 15999
7859	0	0	Ki67+	 4130 15892
7860	0	0	Ki67+	 4132 15903
7861	0	0	Ki67+	 4132 16148
7862	0	0	Ki67+	 4133 16096
7863	0	0	Ki67+	 4133 16230
7864	0	0	Ki67+	 4136 16275
7865	0	0	Ki67+	 4143 16136
7866	0	0	Ki67+	 4144 16002
7867	0	0	Ki67+	 4145 16054
7868	0	0	Ki67+	 4146 16157
7869	0	0	Ki67+	 4151 15936
7870	0	0	Ki67+	 4158 15979
7871	0	0	Ki67+	 4160 15955
7872	0	0	Ki67+	 4161 15814
7873	0	0	Ki67+	 4163 16172
7874	0	0	Ki67+	 4180 15512
7875	0	0	Ki67+	 4183 15496
7876	0	0	Ki67+	 4184 16239
7877	0	0	Ki67+	 4188 16249
7878	0	0	Ki67+	 4195 16041
7879	0	0	Ki67+	 4196 16068
7880	0	0	Ki67+	 4199 15532
7881	0	0	Ki67+	 4209 15690
7882	0	0	Ki67+	 4210 15518
7883	0	0	Ki67+	 4226 16143
7884	0	0	Ki67+	 4227 16045
7885	0	0	Ki67+	 4230 15535
7886	0	0	Ki67+	 4232 16094
7887	0	0	Ki67+	 4245 16265
7888	0	0	Ki67+	 4248 15544
7889	0	0	Ki67+	 4248 16048
7890	0	0	Ki67+	 4252 16151
7891	0	0	Ki67+	 4257 16080
7892	0	0	Ki67+	 4259 16140
7893	0	0	Ki67+	 4263 15508
7894	0	0	Ki67+	 4263 15846
7895	0	0	Ki67+	 4264 16058
7896	0	0	Ki67+	 4273 16113
7897	0	0	Ki67+	 4276 16062
7898	0	0	Ki67+	 4277 16195
7899	0	0	Ki67+	 4279 15536
7900	0	0	Ki67+	 4280 16261
7901	0	0	Ki67+	 4292 16207
7902	0	0	Ki67+	 4294 15506
7903	0	0	Ki67+	 4296 15639
7904	0	0	Ki67+	 4299 16167
7905	0	0	Ki67+	 4300 15537
7906	0	0	Ki67+	 4301 16235
7907	0	0	Ki67+	 4303 15735
7908	0	0	Ki67+	 4304 16100
7909	0	0	Ki67+	 4305 16212
7910	0	0	Ki67+	 4313 15508
7911	0	0	Ki67+	 4315 16141
7912	0	0	Ki67+	 4317 16187
7913	0	0	Ki67+	 4324 16165
7914	0	0	Ki67+	 4341 16218
7915	0	0	Ki67+	 4346 16150
7916	0	0	Ki67+	 4350 15763
7917	0	0	Ki67+	 4350 16172
7918	0	0	Ki67+	 4351 16275
7919	0	0	Ki67+	 4352 16249
7920	0	0	Ki67+	 4365 16189
7921	0	0	Ki67+	 4367 15500
7922	0	0	Ki67+	 4368 15869
7923	0	0	Ki67+	 4376 16241
7924	0	0	Ki67+	 4376 16273
7925	0	0	Ki67+	 4413 15990
7926	0	0	Ki67+	 4422 15494
7927	0	0	Ki67+	 4431 15558
7928	0	0	Ki67+	 4436 15597
7929	0	0	Ki67+	 4436 16253
7930	0	0	Ki67+	 4437 15672
7931	0	0	Ki67+	 4438 15578
7932	0	0	Ki67+	 4439 15546
7933	0	0	Ki67+	 4449 15507
7934	0	0	Ki67+	 4454 15614
7935	0	0	Ki67+	 4454 15651
7936	0	0	Ki67+	 4455 16282
7937	0	0	Ki67+	 4457 15697
7938	0	0	Ki67+	 4463 15558
7939	0	0	Ki67+	 4465 15491
7940	0	0	Ki67+	 4465 15661
7941	0	0	Ki67+	 4470 15589
7942	0	0	Ki67+	 4470 15706
7943	0	0	Ki67+	 4471 15679
7944	0	0	Ki67+	 4471 16206
7945	0	0	Ki67+	 4472 15630
7946	0	0	Ki67+	 4484 15512
7947	0	0	Ki67+	 4489 15544
7948	0	0	Ki67+	 4492 15628
7949	0	0	Ki67+	 4498 15606
7950	0	0	Ki67+	 4499 15665
7951	0	0	Ki67+	 4500 15695
7952	0	0	Ki67+	 4503 15715
7953	0	0	Ki67+	 4507 15862
7954	0	0	Ki67+	 4509 15579
7955	0	0	Ki67+	 4515 15692
7956	0	0	Ki67+	 4516 15500
7957	0	0	Ki67+	 4516 15638
7958	0	0	Ki67+	 4519 15608
7959	0	0	Ki67+	 4520 15888
7960	0	0	Ki67+	 4520 15938
7961	0	0	Ki67+	 4523 15857
7962	0	0	Ki67+	 4523 15976
7963	0	0	Ki67+	 4524 15710
7964	0	0	Ki67+	 4526 15997
7965	0	0	Ki67+	 4532 15676
7966	0	0	Ki67+	 4534 16051
7967	0	0	Ki67+	 4535 16028
7968	0	0	Ki67+	 4536 15828
7969	0	0	Ki67+	 4536 15863
7970	0	0	Ki67+	 4538 15717
7971	0	0	Ki67+	 4539 15744
7972	0	0	Ki67+	 4540 15550
7973	0	0	Ki67+	 4540 15914
7974	0	0	Ki67+	 4541 15641
7975	0	0	Ki67+	 4542 15890
7976	0	0	Ki67+	 4545 15593
7977	0	0	Ki67+	 4546 15568
7978	0	0	Ki67+	 4547 15928
7979	0	0	Ki67+	 4547 15981
7980	0	0	Ki67+	 4549 15815
7981	0	0	Ki67+	 4549 15959
7982	0	0	Ki67+	 4551 15867
7983	0	0	Ki67+	 4553 15720
7984	0	0	Ki67+	 4553 16064
7985	0	0	Ki67+	 4555 16009
7986	0	0	Ki67+	 4556 15525
7987	0	0	Ki67+	 4556 15881
7988	0	0	Ki67+	 4561 15607
7989	0	0	Ki67+	 4564 15669
7990	0	0	Ki67+	 4564 15745
7991	0	0	Ki67+	 4564 15841
7992	0	0	Ki67+	 4565 15932
7993	0	0	Ki67+	 4567 16041
7994	0	0	Ki67+	 4569 16109
7995	0	0	Ki67+	 4570 15824
7996	0	0	Ki67+	 4571 16017
7997	0	0	Ki67+	 4571 16083
7998	0	0	Ki67+	 4572 15883
7999	0	0	Ki67+	 4573 15695
8000	0	0	Ki67+	 4574 15902
8001	0	0	Ki67+	 3778 17006
8002	0	0	Ki67+	 3781 16876
8003	0	0	Ki67+	 3783 16292
8004	0	0	Ki67+	 3785 16687
8005	0	0	Ki67+	 3785 16925
8006	0	0	Ki67+	 3788 16795
8007	0	0	Ki67+	 3794 17083
8008	0	0	Ki67+	 3797 16316
8009	0	0	Ki67+	 3800 16980
8010	0	0	Ki67+	 3802 16832
8011	0	0	Ki67+	 3803 16353
8012	0	0	Ki67+	 3812 16704
8013	0	0	Ki67+	 3814 16889
8014	0	0	Ki67+	 3817 16768
8015	0	0	Ki67+	 3820 16867
8016	0	0	Ki67+	 3823 16328
8017	0	0	Ki67+	 3823 17044
8018	0	0	Ki67+	 3825 17024
8019	0	0	Ki67+	 3833 17078
8020	0	0	Ki67+	 3837 16817
8021	0	0	Ki67+	 3838 16701
8022	0	0	Ki67+	 3838 16835
8023	0	0	Ki67+	 3838 16993
8024	0	0	Ki67+	 3845 16739
8025	0	0	Ki67+	 3851 16863
8026	0	0	Ki67+	 3851 17072
8027	0	0	Ki67+	 3854 16336
8028	0	0	Ki67+	 3855 16769
8029	0	0	Ki67+	 3858 16298
8030	0	0	Ki67+	 3858 17036
8031	0	0	Ki67+	 3863 16736
8032	0	0	Ki67+	 3867 17020
8033	0	0	Ki67+	 3873 16833
8034	0	0	Ki67+	 3874 16289
8035	0	0	Ki67+	 3876 16879
8036	0	0	Ki67+	 3876 16967
8037	0	0	Ki67+	 3877 16338
8038	0	0	Ki67+	 3880 16783
8039	0	0	Ki67+	 3880 16809
8040	0	0	Ki67+	 3883 16917
8041	0	0	Ki67+	 3887 16311
8042	0	0	Ki67+	 3892 16773
8043	0	0	Ki67+	 3892 17046
8044	0	0	Ki67+	 3892 17059
8045	0	0	Ki67+	 3893 16388
8046	0	0	Ki67+	 3894 16857
8047	0	0	Ki67+	 3898 17004
8048	0	0	Ki67+	 3905 16959
8049	0	0	Ki67+	 3909 16871
8050	0	0	Ki67+	 3912 17020
8051	0	0	Ki67+	 3917 16349
8052	0	0	Ki67+	 3917 16882
8053	0	0	Ki67+	 3919 16466
8054	0	0	Ki67+	 3919 17043
8055	0	0	Ki67+	 3920 16900
8056	0	0	Ki67+	 3924 16782
8057	0	0	Ki67+	 3924 16939
8058	0	0	Ki67+	 3924 16962
8059	0	0	Ki67+	 3927 16384
8060	0	0	Ki67+	 3935 16398
8061	0	0	Ki67+	 3937 16476
8062	0	0	Ki67+	 3945 17026
8063	0	0	Ki67+	 3946 16838
8064	0	0	Ki67+	 3950 16360
8065	0	0	Ki67+	 3950 16757
8066	0	0	Ki67+	 3952 16379
8067	0	0	Ki67+	 3953 16291
8068	0	0	Ki67+	 3958 17073
8069	0	0	Ki67+	 3964 16979
8070	0	0	Ki67+	 3965 16521
8071	0	0	Ki67+	 3965 17036
8072	0	0	Ki67+	 3969 16393
8073	0	0	Ki67+	 3972 17014
8074	0	0	Ki67+	 3977 16945
8075	0	0	Ki67+	 3982 17046
8076	0	0	Ki67+	 3984 16500
8077	0	0	Ki67+	 3988 16529
8078	0	0	Ki67+	 4004 16840
8079	0	0	Ki67+	 4008 16874
8080	0	0	Ki67+	 4009 16368
8081	0	0	Ki67+	 4011 16507
8082	0	0	Ki67+	 4016 16933
8083	0	0	Ki67+	 4028 16990
8084	0	0	Ki67+	 4032 17079
8085	0	0	Ki67+	 4034 16785
8086	0	0	Ki67+	 4035 16842
8087	0	0	Ki67+	 4037 16317
8088	0	0	Ki67+	 4038 16863
8089	0	0	Ki67+	 4040 16925
8090	0	0	Ki67+	 4043 16513
8091	0	0	Ki67+	 4045 16912
8092	0	0	Ki67+	 4049 16333
8093	0	0	Ki67+	 4050 17006
8094	0	0	Ki67+	 4058 16326
8095	0	0	Ki67+	 4058 16958
8096	0	0	Ki67+	 4061 16521
8097	0	0	Ki67+	 4067 16305
8098	0	0	Ki67+	 4069 16553
8099	0	0	Ki67+	 4071 16493
8100	0	0	Ki67+	 4072 16387
8101	0	0	Ki67+	 4078 16905
8102	0	0	Ki67+	 4080 16932
8103	0	0	Ki67+	 4090 17000
8104	0	0	Ki67+	 4091 17073
8105	0	0	Ki67+	 4094 16511
8106	0	0	Ki67+	 4098 16407
8107	0	0	Ki67+	 4109 16346
8108	0	0	Ki67+	 4110 16962
8109	0	0	Ki67+	 4116 17027
8110	0	0	Ki67+	 4119 16814
8111	0	0	Ki67+	 4123 17061
8112	0	0	Ki67+	 4125 16365
8113	0	0	Ki67+	 4129 16457
8114	0	0	Ki67+	 4129 16996
8115	0	0	Ki67+	 4133 16846
8116	0	0	Ki67+	 4136 16723
8117	0	0	Ki67+	 4141 16295
8118	0	0	Ki67+	 4150 17050
8119	0	0	Ki67+	 4156 16588
8120	0	0	Ki67+	 4164 16300
8121	0	0	Ki67+	 4169 16829
8122	0	0	Ki67+	 4170 16528
8123	0	0	Ki67+	 4170 16938
8124	0	0	Ki67+	 4171 16552
8125	0	0	Ki67+	 4171 16875
8126	0	0	Ki67+	 4173 16353
8127	0	0	Ki67+	 4179 16584
8128	0	0	Ki67+	 4189 16904
8129	0	0	Ki67+	 4192 16391
8130	0	0	Ki67+	 4193 16341
8131	0	0	Ki67+	 4196 16295
8132	0	0	Ki67+	 4196 16557
8133	0	0	Ki67+	 4198 16471
8134	0	0	Ki67+	 4202 16944
8135	0	0	Ki67+	 4219 16791
8136	0	0	Ki67+	 4223 16377
8137	0	0	Ki67+	 4231 16343
8138	0	0	Ki67+	 4238 16845
8139	0	0	Ki67+	 4240 16903
8140	0	0	Ki67+	 4241 16308
8141	0	0	Ki67+	 4243 16874
8142	0	0	Ki67+	 4254 16824
8143	0	0	Ki67+	 4255 16944
8144	0	0	Ki67+	 4265 16362
8145	0	0	Ki67+	 4266 16973
8146	0	0	Ki67+	 4270 16867
8147	0	0	Ki67+	 4272 16558
8148	0	0	Ki67+	 4272 16798
8149	0	0	Ki67+	 4274 16923
8150	0	0	Ki67+	 4281 16808
8151	0	0	Ki67+	 4283 16996
8152	0	0	Ki67+	 4284 16886
8153	0	0	Ki67+	 4292 16430
8154	0	0	Ki67+	 4296 16350
8155	0	0	Ki67+	 4296 16396
8156	0	0	Ki67+	 4300 16860
8157	0	0	Ki67+	 4306 16915
8158	0	0	Ki67+	 4307 16985
8159	0	0	Ki67+	 4309 17063
8160	0	0	Ki67+	 4310 16296
8161	0	0	Ki67+	 4311 16487
8162	0	0	Ki67+	 4313 16455
8163	0	0	Ki67+	 4325 16874
8164	0	0	Ki67+	 4326 16428
8165	0	0	Ki67+	 4328 16906
8166	0	0	Ki67+	 4330 16861
8167	0	0	Ki67+	 4338 16407
8168	0	0	Ki67+	 4341 16482
8169	0	0	Ki67+	 4342 16980
8170	0	0	Ki67+	 4360 16424
8171	0	0	Ki67+	 4360 16526
8172	0	0	Ki67+	 4362 16914
8173	0	0	Ki67+	 4364 16466
8174	0	0	Ki67+	 4367 16869
8175	0	0	Ki67+	 4369 17054
8176	0	0	Ki67+	 4378 16922
8177	0	0	Ki67+	 4380 16565
8178	0	0	Ki67+	 4381 16489
8179	0	0	Ki67+	 4385 16406
8180	0	0	Ki67+	 4391 17070
8181	0	0	Ki67+	 4393 16887
8182	0	0	Ki67+	 4398 16543
8183	0	0	Ki67+	 4399 16956
8184	0	0	Ki67+	 4400 16295
8185	0	0	Ki67+	 4404 16504
8186	0	0	Ki67+	 4405 16927
8187	0	0	Ki67+	 4407 16473
8188	0	0	Ki67+	 4412 16396
8189	0	0	Ki67+	 4413 16364
8190	0	0	Ki67+	 4413 16579
8191	0	0	Ki67+	 4416 16325
8192	0	0	Ki67+	 4419 16664
8193	0	0	Ki67+	 4424 16416
8194	0	0	Ki67+	 4425 16391
8195	0	0	Ki67+	 4427 16626
8196	0	0	Ki67+	 4428 16526
8197	0	0	Ki67+	 4430 16454
8198	0	0	Ki67+	 4432 17000
8199	0	0	Ki67+	 4433 16901
8200	0	0	Ki67+	 4435 16913
8201	0	0	Ki67+	 4437 16741
8202	0	0	Ki67+	 4443 16621
8203	0	0	Ki67+	 4444 16359
8204	0	0	Ki67+	 4449 16479
8205	0	0	Ki67+	 4449 16962
8206	0	0	Ki67+	 4451 16323
8207	0	0	Ki67+	 4451 16427
8208	0	0	Ki67+	 4453 16400
8209	0	0	Ki67+	 4458 16544
8210	0	0	Ki67+	 4458 16652
8211	0	0	Ki67+	 4460 16585
8212	0	0	Ki67+	 4462 16912
8213	0	0	Ki67+	 4463 16434
8214	0	0	Ki67+	 4465 16529
8215	0	0	Ki67+	 4468 16321
8216	0	0	Ki67+	 4469 16309
8217	0	0	Ki67+	 4469 16687
8218	0	0	Ki67+	 4469 16949
8219	0	0	Ki67+	 4470 16642
8220	0	0	Ki67+	 4473 17078
8221	0	0	Ki67+	 4479 16417
8222	0	0	Ki67+	 4481 16377
8223	0	0	Ki67+	 4482 16675
8224	0	0	Ki67+	 4483 16345
8225	0	0	Ki67+	 4484 16756
8226	0	0	Ki67+	 4484 16977
8227	0	0	Ki67+	 4486 16307
8228	0	0	Ki67+	 4487 16687
8229	0	0	Ki67+	 4492 16585
8230	0	0	Ki67+	 4497 16547
8231	0	0	Ki67+	 4497 16896
8232	0	0	Ki67+	 4498 16328
8233	0	0	Ki67+	 4503 16392
8234	0	0	Ki67+	 4504 16934
8235	0	0	Ki67+	 4505 16519
8236	0	0	Ki67+	 4505 17013
8237	0	0	Ki67+	 4506 16711
8238	0	0	Ki67+	 4510 16760
8239	0	0	Ki67+	 4511 16416
8240	0	0	Ki67+	 4511 16967
8241	0	0	Ki67+	 4513 16434
8242	0	0	Ki67+	 4513 16607
8243	0	0	Ki67+	 4514 16695
8244	0	0	Ki67+	 4517 16483
8245	0	0	Ki67+	 4522 16348
8246	0	0	Ki67+	 4523 17028
8247	0	0	Ki67+	 4529 16377
8248	0	0	Ki67+	 4530 16511
8249	0	0	Ki67+	 4531 16965
8250	0	0	Ki67+	 4535 16997
8251	0	0	Ki67+	 4538 16453
8252	0	0	Ki67+	 4538 16543
8253	0	0	Ki67+	 4540 16759
8254	0	0	Ki67+	 4542 16466
8255	0	0	Ki67+	 4551 16687
8256	0	0	Ki67+	 4555 16936
8257	0	0	Ki67+	 4556 16962
8258	0	0	Ki67+	 4557 17010
8259	0	0	Ki67+	 4560 16393
8260	0	0	Ki67+	 4561 16435
8261	0	0	Ki67+	 4562 16630
8262	0	0	Ki67+	 4563 16752
8263	0	0	Ki67+	 4565 16492
8264	0	0	Ki67+	 4566 16457
8265	0	0	Ki67+	 4569 17054
8266	0	0	Ki67+	 4572 16434
8267	0	0	Ki67+	 4573 16448
8268	0	0	Ki67+	 3777 17194
8269	0	0	Ki67+	 3780 17225
8270	0	0	Ki67+	 3781 17678
8271	0	0	Ki67+	 3781 17794
8272	0	0	Ki67+	 3783 17865
8273	0	0	Ki67+	 3789 17251
8274	0	0	Ki67+	 3795 17783
8275	0	0	Ki67+	 3798 17522
8276	0	0	Ki67+	 3799 17113
8277	0	0	Ki67+	 3799 17166
8278	0	0	Ki67+	 3799 17689
8279	0	0	Ki67+	 3800 17833
8280	0	0	Ki67+	 3802 17769
8281	0	0	Ki67+	 3803 17222
8282	0	0	Ki67+	 3810 17731
8283	0	0	Ki67+	 3812 17714
8284	0	0	Ki67+	 3815 17788
8285	0	0	Ki67+	 3817 17854
8286	0	0	Ki67+	 3822 17877
8287	0	0	Ki67+	 3826 17254
8288	0	0	Ki67+	 3827 17104
8289	0	0	Ki67+	 3828 17281
8290	0	0	Ki67+	 3829 17196
8291	0	0	Ki67+	 3830 17303
8292	0	0	Ki67+	 3831 17790
8293	0	0	Ki67+	 3832 17157
8294	0	0	Ki67+	 3835 17680
8295	0	0	Ki67+	 3836 17231
8296	0	0	Ki67+	 3836 17767
8297	0	0	Ki67+	 3842 17694
8298	0	0	Ki67+	 3845 17246
8299	0	0	Ki67+	 3846 17746
8300	0	0	Ki67+	 3848 17852
8301	0	0	Ki67+	 3851 17274
8302	0	0	Ki67+	 3856 17298
8303	0	0	Ki67+	 3859 17164
8304	0	0	Ki67+	 3860 17753
8305	0	0	Ki67+	 3865 17685
8306	0	0	Ki67+	 3865 17798
8307	0	0	Ki67+	 3867 17189
8308	0	0	Ki67+	 3870 17232
8309	0	0	Ki67+	 3870 17833
8310	0	0	Ki67+	 3871 17118
8311	0	0	Ki67+	 3871 17734
8312	0	0	Ki67+	 3872 17099
8313	0	0	Ki67+	 3877 17777
8314	0	0	Ki67+	 3878 17705
8315	0	0	Ki67+	 3879 17260
8316	0	0	Ki67+	 3884 17789
8317	0	0	Ki67+	 3884 17868
8318	0	0	Ki67+	 3886 17111
8319	0	0	Ki67+	 3887 17757
8320	0	0	Ki67+	 3889 17695
8321	0	0	Ki67+	 3891 17300
8322	0	0	Ki67+	 3892 17229
8323	0	0	Ki67+	 3900 17761
8324	0	0	Ki67+	 3902 17885
8325	0	0	Ki67+	 3903 17091
8326	0	0	Ki67+	 3903 17242
8327	0	0	Ki67+	 3904 17733
8328	0	0	Ki67+	 3912 17280
8329	0	0	Ki67+	 3912 17712
8330	0	0	Ki67+	 3912 17813
8331	0	0	Ki67+	 3918 17784
8332	0	0	Ki67+	 3922 17120
8333	0	0	Ki67+	 3934 17216
8334	0	0	Ki67+	 3934 17738
8335	0	0	Ki67+	 3934 17824
8336	0	0	Ki67+	 3937 17313
8337	0	0	Ki67+	 3937 17326
8338	0	0	Ki67+	 3939 17234
8339	0	0	Ki67+	 3939 17770
8340	0	0	Ki67+	 3945 17297
8341	0	0	Ki67+	 3950 17241
8342	0	0	Ki67+	 3953 17145
8343	0	0	Ki67+	 3956 17564
8344	0	0	Ki67+	 3957 17104
8345	0	0	Ki67+	 3958 17724
8346	0	0	Ki67+	 3961 17334
8347	0	0	Ki67+	 3965 17752
8348	0	0	Ki67+	 3974 17854
8349	0	0	Ki67+	 3976 17768
8350	0	0	Ki67+	 3976 17802
8351	0	0	Ki67+	 3977 17816
8352	0	0	Ki67+	 3985 17138
8353	0	0	Ki67+	 3985 17784
8354	0	0	Ki67+	 3989 17218
8355	0	0	Ki67+	 3990 17326
8356	0	0	Ki67+	 3993 17185
8357	0	0	Ki67+	 4003 17839
8358	0	0	Ki67+	 4006 17508
8359	0	0	Ki67+	 4006 17717
8360	0	0	Ki67+	 4006 17800
8361	0	0	Ki67+	 4016 17746
8362	0	0	Ki67+	 4018 17812
8363	0	0	Ki67+	 4021 17319
8364	0	0	Ki67+	 4022 17301
8365	0	0	Ki67+	 4033 17173
8366	0	0	Ki67+	 4036 17845
8367	0	0	Ki67+	 4037 17117
8368	0	0	Ki67+	 4037 17157
8369	0	0	Ki67+	 4040 17235
8370	0	0	Ki67+	 4047 17272
8371	0	0	Ki67+	 4047 17764
8372	0	0	Ki67+	 4050 17301
8373	0	0	Ki67+	 4056 17675
8374	0	0	Ki67+	 4057 17719
8375	0	0	Ki67+	 4059 17749
8376	0	0	Ki67+	 4060 17707
8377	0	0	Ki67+	 4061 17240
8378	0	0	Ki67+	 4063 17183
8379	0	0	Ki67+	 4063 17793
8380	0	0	Ki67+	 4065 17226
8381	0	0	Ki67+	 4068 17272
8382	0	0	Ki67+	 4068 17821
8383	0	0	Ki67+	 4069 17321
8384	0	0	Ki67+	 4069 17883
8385	0	0	Ki67+	 4075 17094
8386	0	0	Ki67+	 4075 17282
8387	0	0	Ki67+	 4076 17167
8388	0	0	Ki67+	 4076 17194
8389	0	0	Ki67+	 4076 17786
8390	0	0	Ki67+	 4083 17118
8391	0	0	Ki67+	 4088 17847
8392	0	0	Ki67+	 4090 17264
8393	0	0	Ki67+	 4093 17713
8394	0	0	Ki67+	 4095 17198
8395	0	0	Ki67+	 4095 17295
8396	0	0	Ki67+	 4097 17670
8397	0	0	Ki67+	 4098 17726
8398	0	0	Ki67+	 4100 17772
8399	0	0	Ki67+	 4101 17339
8400	0	0	Ki67+	 4102 17207
8401	0	0	Ki67+	 4103 17704
8402	0	0	Ki67+	 4103 17824
8403	0	0	Ki67+	 4107 17234
8404	0	0	Ki67+	 4109 17743
8405	0	0	Ki67+	 4112 17138
8406	0	0	Ki67+	 4112 17870
8407	0	0	Ki67+	 4118 17695
8408	0	0	Ki67+	 4119 17766
8409	0	0	Ki67+	 4119 17809
8410	0	0	Ki67+	 4121 17094
8411	0	0	Ki67+	 4122 17718
8412	0	0	Ki67+	 4124 17662
8413	0	0	Ki67+	 4128 17853
8414	0	0	Ki67+	 4129 17179
8415	0	0	Ki67+	 4129 17796
8416	0	0	Ki67+	 4131 17264
8417	0	0	Ki67+	 4131 17308
8418	0	0	Ki67+	 4131 17361
8419	0	0	Ki67+	 4133 17760
8420	0	0	Ki67+	 4134 17214
8421	0	0	Ki67+	 4136 17154
8422	0	0	Ki67+	 4141 17331
8423	0	0	Ki67+	 4142 17817
8424	0	0	Ki67+	 4144 17706
8425	0	0	Ki67+	 4146 17669
8426	0	0	Ki67+	 4147 17694
8427	0	0	Ki67+	 4151 17217
8428	0	0	Ki67+	 4151 17718
8429	0	0	Ki67+	 4154 17287
8430	0	0	Ki67+	 4154 17868
8431	0	0	Ki67+	 4159 17256
8432	0	0	Ki67+	 4160 17480
8433	0	0	Ki67+	 4162 17807
8434	0	0	Ki67+	 4166 17199
8435	0	0	Ki67+	 4167 17821
8436	0	0	Ki67+	 4168 17673
8437	0	0	Ki67+	 4168 17723
8438	0	0	Ki67+	 4172 17265
8439	0	0	Ki67+	 4173 17864
8440	0	0	Ki67+	 4174 17748
8441	0	0	Ki67+	 4175 17471
8442	0	0	Ki67+	 4177 17347
8443	0	0	Ki67+	 4178 17160
8444	0	0	Ki67+	 4180 17296
8445	0	0	Ki67+	 4180 17708
8446	0	0	Ki67+	 4181 17372
8447	0	0	Ki67+	 4182 17135
8448	0	0	Ki67+	 4182 17186
8449	0	0	Ki67+	 4182 17409
8450	0	0	Ki67+	 4184 17443
8451	0	0	Ki67+	 4188 17260
8452	0	0	Ki67+	 4189 17224
8453	0	0	Ki67+	 4189 17427
8454	0	0	Ki67+	 4190 17727
8455	0	0	Ki67+	 4197 17689
8456	0	0	Ki67+	 4198 17338
8457	0	0	Ki67+	 4198 17709
8458	0	0	Ki67+	 4199 17268
8459	0	0	Ki67+	 4203 17745
8460	0	0	Ki67+	 4205 17433
8461	0	0	Ki67+	 4207 17313
8462	0	0	Ki67+	 4212 17297
8463	0	0	Ki67+	 4213 17192
8464	0	0	Ki67+	 4215 17140
8465	0	0	Ki67+	 4215 17177
8466	0	0	Ki67+	 4215 17750
8467	0	0	Ki67+	 4215 17839
8468	0	0	Ki67+	 4216 17361
8469	0	0	Ki67+	 4217 17106
8470	0	0	Ki67+	 4218 17438
8471	0	0	Ki67+	 4218 17461
8472	0	0	Ki67+	 4219 17480
8473	0	0	Ki67+	 4220 17702
8474	0	0	Ki67+	 4222 17230
8475	0	0	Ki67+	 4222 17251
8476	0	0	Ki67+	 4225 17861
8477	0	0	Ki67+	 4228 17277
8478	0	0	Ki67+	 4232 17737
8479	0	0	Ki67+	 4234 17118
8480	0	0	Ki67+	 4234 17440
8481	0	0	Ki67+	 4236 17300
8482	0	0	Ki67+	 4238 17474
8483	0	0	Ki67+	 4243 17850
8484	0	0	Ki67+	 4245 17763
8485	0	0	Ki67+	 4245 17865
8486	0	0	Ki67+	 4247 17224
8487	0	0	Ki67+	 4250 17160
8488	0	0	Ki67+	 4250 17345
8489	0	0	Ki67+	 4252 17364
8490	0	0	Ki67+	 4253 17331
8491	0	0	Ki67+	 4253 17455
8492	0	0	Ki67+	 4254 17136
8493	0	0	Ki67+	 4254 17291
8494	0	0	Ki67+	 4256 17794
8495	0	0	Ki67+	 4259 17373
8496	0	0	Ki67+	 4260 17503
8497	0	0	Ki67+	 4260 17829
8498	0	0	Ki67+	 4261 17752
8499	0	0	Ki67+	 4262 17430
8500	0	0	Ki67+	 4263 17862
8501	0	0	Ki67+	 4266 17406
8502	0	0	Ki67+	 4268 17235
8503	0	0	Ki67+	 4271 17476
8504	0	0	Ki67+	 4272 17886
8505	0	0	Ki67+	 4278 17211
8506	0	0	Ki67+	 4279 17778
8507	0	0	Ki67+	 4279 17840
8508	0	0	Ki67+	 4282 17802
8509	0	0	Ki67+	 4283 17440
8510	0	0	Ki67+	 4285 17326
8511	0	0	Ki67+	 4287 17659
8512	0	0	Ki67+	 4290 17417
8513	0	0	Ki67+	 4293 17782
8514	0	0	Ki67+	 4294 17812
8515	0	0	Ki67+	 4296 17462
8516	0	0	Ki67+	 4298 17863
8517	0	0	Ki67+	 4299 17498
8518	0	0	Ki67+	 4305 17107
8519	0	0	Ki67+	 4306 17429
8520	0	0	Ki67+	 4315 17708
8521	0	0	Ki67+	 4317 17136
8522	0	0	Ki67+	 4317 17881
8523	0	0	Ki67+	 4318 17836
8524	0	0	Ki67+	 4320 17188
8525	0	0	Ki67+	 4326 17466
8526	0	0	Ki67+	 4326 17477
8527	0	0	Ki67+	 4329 17867
8528	0	0	Ki67+	 4333 17341
8529	0	0	Ki67+	 4335 17424
8530	0	0	Ki67+	 4335 17441
8531	0	0	Ki67+	 4337 17355
8532	0	0	Ki67+	 4340 17720
8533	0	0	Ki67+	 4343 17232
8534	0	0	Ki67+	 4346 17861
8535	0	0	Ki67+	 4348 17320
8536	0	0	Ki67+	 4354 17393
8537	0	0	Ki67+	 4354 17481
8538	0	0	Ki67+	 4358 17306
8539	0	0	Ki67+	 4363 17321
8540	0	0	Ki67+	 4365 17502
8541	0	0	Ki67+	 4369 17131
8542	0	0	Ki67+	 4372 17102
8543	0	0	Ki67+	 4376 17391
8544	0	0	Ki67+	 4383 17164
8545	0	0	Ki67+	 4383 17478
8546	0	0	Ki67+	 4385 17227
8547	0	0	Ki67+	 4392 17140
8548	0	0	Ki67+	 4392 17309
8549	0	0	Ki67+	 4396 17349
8550	0	0	Ki67+	 4398 17279
8551	0	0	Ki67+	 4404 17496
8552	0	0	Ki67+	 4407 17220
8553	0	0	Ki67+	 4410 17376
8554	0	0	Ki67+	 4412 17441
8555	0	0	Ki67+	 4415 17097
8556	0	0	Ki67+	 4415 17171
8557	0	0	Ki67+	 4416 17863
8558	0	0	Ki67+	 4417 17352
8559	0	0	Ki67+	 4418 17876
8560	0	0	Ki67+	 4424 17323
8561	0	0	Ki67+	 4427 17257
8562	0	0	Ki67+	 4427 17290
8563	0	0	Ki67+	 4432 17804
8564	0	0	Ki67+	 4436 17331
8565	0	0	Ki67+	 4438 17188
8566	0	0	Ki67+	 4439 17849
8567	0	0	Ki67+	 4440 17777
8568	0	0	Ki67+	 4441 17822
8569	0	0	Ki67+	 4443 17384
8570	0	0	Ki67+	 4444 17135
8571	0	0	Ki67+	 4444 17353
8572	0	0	Ki67+	 4447 17754
8573	0	0	Ki67+	 4449 17716
8574	0	0	Ki67+	 4450 17765
8575	0	0	Ki67+	 4452 17789
8576	0	0	Ki67+	 4460 17674
8577	0	0	Ki67+	 4461 17879
8578	0	0	Ki67+	 4463 17299
8579	0	0	Ki67+	 4463 17690
8580	0	0	Ki67+	 4467 17179
8581	0	0	Ki67+	 4467 17387
8582	0	0	Ki67+	 4468 17851
8583	0	0	Ki67+	 4469 17762
8584	0	0	Ki67+	 4471 17158
8585	0	0	Ki67+	 4471 17284
8586	0	0	Ki67+	 4471 17821
8587	0	0	Ki67+	 4472 17256
8588	0	0	Ki67+	 4472 17314
8589	0	0	Ki67+	 4476 17783
8590	0	0	Ki67+	 4478 17353
8591	0	0	Ki67+	 4483 17708
8592	0	0	Ki67+	 4487 17163
8593	0	0	Ki67+	 4495 17099
8594	0	0	Ki67+	 4498 17741
8595	0	0	Ki67+	 4499 17645
8596	0	0	Ki67+	 4500 17339
8597	0	0	Ki67+	 4501 17702
8598	0	0	Ki67+	 4503 17270
8599	0	0	Ki67+	 4504 17820
8600	0	0	Ki67+	 4505 17370
8601	0	0	Ki67+	 4507 17675
8602	0	0	Ki67+	 4511 17220
8603	0	0	Ki67+	 4512 17786
8604	0	0	Ki67+	 4514 17863
8605	0	0	Ki67+	 4517 17654
8606	0	0	Ki67+	 4518 17166
8607	0	0	Ki67+	 4518 17255
8608	0	0	Ki67+	 4519 17308
8609	0	0	Ki67+	 4519 17417
8610	0	0	Ki67+	 4519 17682
8611	0	0	Ki67+	 4520 17824
8612	0	0	Ki67+	 4521 17702
8613	0	0	Ki67+	 4523 17352
8614	0	0	Ki67+	 4524 17287
8615	0	0	Ki67+	 4529 17623
8616	0	0	Ki67+	 4530 17252
8617	0	0	Ki67+	 4531 17320
8618	0	0	Ki67+	 4537 17681
8619	0	0	Ki67+	 4539 17335
8620	0	0	Ki67+	 4540 17879
8621	0	0	Ki67+	 4542 17268
8622	0	0	Ki67+	 4544 17374
8623	0	0	Ki67+	 4544 17831
8624	0	0	Ki67+	 4546 17283
8625	0	0	Ki67+	 4547 17666
8626	0	0	Ki67+	 4548 17645
8627	0	0	Ki67+	 4549 17687
8628	0	0	Ki67+	 4550 17721
8629	0	0	Ki67+	 4554 17121
8630	0	0	Ki67+	 4554 17879
8631	0	0	Ki67+	 4555 17313
8632	0	0	Ki67+	 4557 17391
8633	0	0	Ki67+	 4557 17777
8634	0	0	Ki67+	 4557 17811
8635	0	0	Ki67+	 4562 17409
8636	0	0	Ki67+	 4565 17347
8637	0	0	Ki67+	 4570 17681
8638	0	0	Ki67+	 4573 17197
8639	0	0	Ki67+	 4574 17636
8640	0	0	Ki67+	 4575 17804
8641	0	0	Ki67+	 3777 17899
8642	0	0	Ki67+	 3780 18064
8643	0	0	Ki67+	 3780 18679
8644	0	0	Ki67+	 3781 18009
8645	0	0	Ki67+	 3785 17928
8646	0	0	Ki67+	 3786 17958
8647	0	0	Ki67+	 3791 18649
8648	0	0	Ki67+	 3794 17898
8649	0	0	Ki67+	 3796 18123
8650	0	0	Ki67+	 3798 18104
8651	0	0	Ki67+	 3799 18543
8652	0	0	Ki67+	 3801 18638
8653	0	0	Ki67+	 3801 18684
8654	0	0	Ki67+	 3803 17949
8655	0	0	Ki67+	 3804 17998
8656	0	0	Ki67+	 3805 18058
8657	0	0	Ki67+	 3811 18035
8658	0	0	Ki67+	 3812 17915
8659	0	0	Ki67+	 3812 17966
8660	0	0	Ki67+	 3816 18001
8661	0	0	Ki67+	 3818 18508
8662	0	0	Ki67+	 3819 18612
8663	0	0	Ki67+	 3820 18673
8664	0	0	Ki67+	 3821 17943
8665	0	0	Ki67+	 3827 17925
8666	0	0	Ki67+	 3831 18111
8667	0	0	Ki67+	 3840 18067
8668	0	0	Ki67+	 3842 17968
8669	0	0	Ki67+	 3842 18040
8670	0	0	Ki67+	 3849 17923
8671	0	0	Ki67+	 3849 18584
8672	0	0	Ki67+	 3855 18088
8673	0	0	Ki67+	 3859 17894
8674	0	0	Ki67+	 3861 17953
8675	0	0	Ki67+	 3864 18013
8676	0	0	Ki67+	 3868 18224
8677	0	0	Ki67+	 3871 18067
8678	0	0	Ki67+	 3871 18304
8679	0	0	Ki67+	 3871 18608
8680	0	0	Ki67+	 3878 18266
8681	0	0	Ki67+	 3879 18636
8682	0	0	Ki67+	 3880 17891
8683	0	0	Ki67+	 3886 17924
8684	0	0	Ki67+	 3887 18620
8685	0	0	Ki67+	 3890 17999
8686	0	0	Ki67+	 3890 18226
8687	0	0	Ki67+	 3891 18576
8688	0	0	Ki67+	 3892 18047
8689	0	0	Ki67+	 3896 17972
8690	0	0	Ki67+	 3897 18251
8691	0	0	Ki67+	 3897 18460
8692	0	0	Ki67+	 3899 18655
8693	0	0	Ki67+	 3900 18284
8694	0	0	Ki67+	 3903 18607
8695	0	0	Ki67+	 3905 18470
8696	0	0	Ki67+	 3910 17901
8697	0	0	Ki67+	 3913 18218
8698	0	0	Ki67+	 3924 17981
8699	0	0	Ki67+	 3925 18276
8700	0	0	Ki67+	 3925 18310
8701	0	0	Ki67+	 3927 17928
8702	0	0	Ki67+	 3939 18247
8703	0	0	Ki67+	 3946 18534
8704	0	0	Ki67+	 3948 18143
8705	0	0	Ki67+	 3950 18241
8706	0	0	Ki67+	 3951 18204
8707	0	0	Ki67+	 3959 18278
8708	0	0	Ki67+	 3959 18566
8709	0	0	Ki67+	 3959 18604
8710	0	0	Ki67+	 3960 17893
8711	0	0	Ki67+	 3964 18090
8712	0	0	Ki67+	 3972 18172
8713	0	0	Ki67+	 3975 18214
8714	0	0	Ki67+	 3975 18280
8715	0	0	Ki67+	 3975 18643
8716	0	0	Ki67+	 3977 18229
8717	0	0	Ki67+	 3981 18240
8718	0	0	Ki67+	 3983 17916
8719	0	0	Ki67+	 3984 18185
8720	0	0	Ki67+	 3988 18096
8721	0	0	Ki67+	 3991 18201
8722	0	0	Ki67+	 3993 18255
8723	0	0	Ki67+	 3994 18617
8724	0	0	Ki67+	 3995 18166
8725	0	0	Ki67+	 4000 17990
8726	0	0	Ki67+	 4001 18085
8727	0	0	Ki67+	 4003 18658
8728	0	0	Ki67+	 4005 18211
8729	0	0	Ki67+	 4015 18002
8730	0	0	Ki67+	 4015 18160
8731	0	0	Ki67+	 4016 17958
8732	0	0	Ki67+	 4016 18619
8733	0	0	Ki67+	 4017 18245
8734	0	0	Ki67+	 4021 18677
8735	0	0	Ki67+	 4022 18260
8736	0	0	Ki67+	 4024 18172
8737	0	0	Ki67+	 4024 18201
8738	0	0	Ki67+	 4031 17950
8739	0	0	Ki67+	 4033 18003
8740	0	0	Ki67+	 4034 18653
8741	0	0	Ki67+	 4037 18228
8742	0	0	Ki67+	 4043 18210
8743	0	0	Ki67+	 4047 17900
8744	0	0	Ki67+	 4047 18148
8745	0	0	Ki67+	 4052 18257
8746	0	0	Ki67+	 4055 18013
8747	0	0	Ki67+	 4055 18182
8748	0	0	Ki67+	 4065 18165
8749	0	0	Ki67+	 4066 18134
8750	0	0	Ki67+	 4069 18109
8751	0	0	Ki67+	 4070 17922
8752	0	0	Ki67+	 4072 18239
8753	0	0	Ki67+	 4073 18261
8754	0	0	Ki67+	 4077 17976
8755	0	0	Ki67+	 4077 18202
8756	0	0	Ki67+	 4081 18035
8757	0	0	Ki67+	 4081 18058
8758	0	0	Ki67+	 4082 18135
8759	0	0	Ki67+	 4084 18169
8760	0	0	Ki67+	 4085 17945
8761	0	0	Ki67+	 4092 18080
8762	0	0	Ki67+	 4095 17928
8763	0	0	Ki67+	 4095 18222
8764	0	0	Ki67+	 4097 18601
8765	0	0	Ki67+	 4100 18010
8766	0	0	Ki67+	 4104 18194
8767	0	0	Ki67+	 4105 17966
8768	0	0	Ki67+	 4108 18144
8769	0	0	Ki67+	 4109 17995
8770	0	0	Ki67+	 4110 18065
8771	0	0	Ki67+	 4116 18206
8772	0	0	Ki67+	 4118 18179
8773	0	0	Ki67+	 4122 17936
8774	0	0	Ki67+	 4123 17979
8775	0	0	Ki67+	 4126 18133
8776	0	0	Ki67+	 4128 18074
8777	0	0	Ki67+	 4129 17904
8778	0	0	Ki67+	 4137 18010
8779	0	0	Ki67+	 4141 18135
8780	0	0	Ki67+	 4147 17959
8781	0	0	Ki67+	 4148 18069
8782	0	0	Ki67+	 4152 18048
8783	0	0	Ki67+	 4155 17991
8784	0	0	Ki67+	 4155 18123
8785	0	0	Ki67+	 4159 17925
8786	0	0	Ki67+	 4172 18064
8787	0	0	Ki67+	 4175 17901
8788	0	0	Ki67+	 4184 17921
8789	0	0	Ki67+	 4187 18020
8790	0	0	Ki67+	 4187 18065
8791	0	0	Ki67+	 4191 18086
8792	0	0	Ki67+	 4194 18038
8793	0	0	Ki67+	 4204 18124
8794	0	0	Ki67+	 4209 18078
8795	0	0	Ki67+	 4211 17889
8796	0	0	Ki67+	 4211 17906
8797	0	0	Ki67+	 4214 18316
8798	0	0	Ki67+	 4220 18280
8799	0	0	Ki67+	 4224 18100
8800	0	0	Ki67+	 4233 17916
8801	0	0	Ki67+	 4235 18051
8802	0	0	Ki67+	 4241 18083
8803	0	0	Ki67+	 4245 18274
8804	0	0	Ki67+	 4254 17921
8805	0	0	Ki67+	 4254 18029
8806	0	0	Ki67+	 4269 18242
8807	0	0	Ki67+	 4276 18252
8808	0	0	Ki67+	 4284 17915
8809	0	0	Ki67+	 4285 18028
8810	0	0	Ki67+	 4290 18278
8811	0	0	Ki67+	 4299 18233
8812	0	0	Ki67+	 4308 18250
8813	0	0	Ki67+	 4309 17975
8814	0	0	Ki67+	 4318 17916
8815	0	0	Ki67+	 4327 18293
8816	0	0	Ki67+	 4329 18684
8817	0	0	Ki67+	 4330 18219
8818	0	0	Ki67+	 4330 18236
8819	0	0	Ki67+	 4339 17977
8820	0	0	Ki67+	 4340 18286
8821	0	0	Ki67+	 4341 17905
8822	0	0	Ki67+	 4345 18093
8823	0	0	Ki67+	 4346 18062
8824	0	0	Ki67+	 4347 18196
8825	0	0	Ki67+	 4348 18110
8826	0	0	Ki67+	 4350 17890
8827	0	0	Ki67+	 4352 18293
8828	0	0	Ki67+	 4357 18255
8829	0	0	Ki67+	 4358 18229
8830	0	0	Ki67+	 4361 18062
8831	0	0	Ki67+	 4365 18262
8832	0	0	Ki67+	 4365 18302
8833	0	0	Ki67+	 4367 17941
8834	0	0	Ki67+	 4368 17978
8835	0	0	Ki67+	 4368 18025
8836	0	0	Ki67+	 4370 18157
8837	0	0	Ki67+	 4371 18125
8838	0	0	Ki67+	 4381 18199
8839	0	0	Ki67+	 4384 18233
8840	0	0	Ki67+	 4386 18264
8841	0	0	Ki67+	 4391 18196
8842	0	0	Ki67+	 4393 18108
8843	0	0	Ki67+	 4396 18164
8844	0	0	Ki67+	 4399 17938
8845	0	0	Ki67+	 4403 17901
8846	0	0	Ki67+	 4404 17957
8847	0	0	Ki67+	 4412 17892
8848	0	0	Ki67+	 4413 18001
8849	0	0	Ki67+	 4414 18030
8850	0	0	Ki67+	 4414 18090
8851	0	0	Ki67+	 4417 17969
8852	0	0	Ki67+	 4419 18046
8853	0	0	Ki67+	 4419 18258
8854	0	0	Ki67+	 4421 17922
8855	0	0	Ki67+	 4423 18143
8856	0	0	Ki67+	 4425 18280
8857	0	0	Ki67+	 4430 18151
8858	0	0	Ki67+	 4432 18107
8859	0	0	Ki67+	 4435 17997
8860	0	0	Ki67+	 4435 18054
8861	0	0	Ki67+	 4437 17931
8862	0	0	Ki67+	 4437 18230
8863	0	0	Ki67+	 4441 18029
8864	0	0	Ki67+	 4443 17902
8865	0	0	Ki67+	 4446 18087
8866	0	0	Ki67+	 4446 18306
8867	0	0	Ki67+	 4449 17951
8868	0	0	Ki67+	 4454 18254
8869	0	0	Ki67+	 4456 18191
8870	0	0	Ki67+	 4458 18170
8871	0	0	Ki67+	 4460 17971
8872	0	0	Ki67+	 4463 17959
8873	0	0	Ki67+	 4465 18230
8874	0	0	Ki67+	 4466 18047
8875	0	0	Ki67+	 4474 17941
8876	0	0	Ki67+	 4475 18281
8877	0	0	Ki67+	 4476 17904
8878	0	0	Ki67+	 4476 18228
8879	0	0	Ki67+	 4479 18294
8880	0	0	Ki67+	 4481 18093
8881	0	0	Ki67+	 4482 18248
8882	0	0	Ki67+	 4484 17892
8883	0	0	Ki67+	 4485 18026
8884	0	0	Ki67+	 4488 17918
8885	0	0	Ki67+	 4489 18004
8886	0	0	Ki67+	 4493 18182
8887	0	0	Ki67+	 4494 18205
8888	0	0	Ki67+	 4495 18083
8889	0	0	Ki67+	 4497 18274
8890	0	0	Ki67+	 4502 17941
8891	0	0	Ki67+	 4503 17915
8892	0	0	Ki67+	 4508 18233
8893	0	0	Ki67+	 4508 18267
8894	0	0	Ki67+	 4513 17970
8895	0	0	Ki67+	 4513 18154
8896	0	0	Ki67+	 4519 17950
8897	0	0	Ki67+	 4520 18218
8898	0	0	Ki67+	 4524 18000
8899	0	0	Ki67+	 4525 18280
8900	0	0	Ki67+	 4528 18154
8901	0	0	Ki67+	 4530 17906
8902	0	0	Ki67+	 4533 18194
8903	0	0	Ki67+	 4542 18200
8904	0	0	Ki67+	 4544 17945
8905	0	0	Ki67+	 4545 17909
8906	0	0	Ki67+	 4546 18246
8907	0	0	Ki67+	 4555 18123
8908	0	0	Ki67+	 4555 18213
8909	0	0	Ki67+	 4571 18179
8910	0	0	Ki67+	 3784 18756
8911	0	0	Ki67+	 3786 18960
8912	0	0	Ki67+	 3787 19061
8913	0	0	Ki67+	 3788 18930
8914	0	0	Ki67+	 3788 19112
8915	0	0	Ki67+	 3790 18830
8916	0	0	Ki67+	 3790 19003
8917	0	0	Ki67+	 3793 18902
8918	0	0	Ki67+	 3799 19035
8919	0	0	Ki67+	 3802 18807
8920	0	0	Ki67+	 3805 18914
8921	0	0	Ki67+	 3809 18989
8922	0	0	Ki67+	 3811 18696
8923	0	0	Ki67+	 3813 18756
8924	0	0	Ki67+	 3814 18932
8925	0	0	Ki67+	 3815 19069
8926	0	0	Ki67+	 3817 19038
8927	0	0	Ki67+	 3819 19107
8928	0	0	Ki67+	 3823 18724
8929	0	0	Ki67+	 3823 18951
8930	0	0	Ki67+	 3824 18786
8931	0	0	Ki67+	 3827 18818
8932	0	0	Ki67+	 3831 19044
8933	0	0	Ki67+	 3833 18839
8934	0	0	Ki67+	 3833 18928
8935	0	0	Ki67+	 3834 18735
8936	0	0	Ki67+	 3834 18972
8937	0	0	Ki67+	 3835 19169
8938	0	0	Ki67+	 3837 18996
8939	0	0	Ki67+	 3839 18946
8940	0	0	Ki67+	 3839 19084
8941	0	0	Ki67+	 3840 19140
8942	0	0	Ki67+	 3842 19063
8943	0	0	Ki67+	 3843 18695
8944	0	0	Ki67+	 3843 18958
8945	0	0	Ki67+	 3844 19127
8946	0	0	Ki67+	 3845 18754
8947	0	0	Ki67+	 3848 18716
8948	0	0	Ki67+	 3850 19032
8949	0	0	Ki67+	 3855 18871
8950	0	0	Ki67+	 3858 19156
8951	0	0	Ki67+	 3859 19195
8952	0	0	Ki67+	 3863 18991
8953	0	0	Ki67+	 3865 19036
8954	0	0	Ki67+	 3871 19119
8955	0	0	Ki67+	 3875 18890
8956	0	0	Ki67+	 3875 19010
8957	0	0	Ki67+	 3875 19169
8958	0	0	Ki67+	 3877 19060
8959	0	0	Ki67+	 3878 19083
8960	0	0	Ki67+	 3884 18827
8961	0	0	Ki67+	 3888 18861
8962	0	0	Ki67+	 3888 19144
8963	0	0	Ki67+	 3890 19191
8964	0	0	Ki67+	 3891 19011
8965	0	0	Ki67+	 3892 19174
8966	0	0	Ki67+	 3893 18771
8967	0	0	Ki67+	 3896 18752
8968	0	0	Ki67+	 3896 19222
8969	0	0	Ki67+	 3897 19049
8970	0	0	Ki67+	 3897 19114
8971	0	0	Ki67+	 3898 19076
8972	0	0	Ki67+	 3900 18905
8973	0	0	Ki67+	 3900 19160
8974	0	0	Ki67+	 3901 18888
8975	0	0	Ki67+	 3902 19128
8976	0	0	Ki67+	 3905 19101
8977	0	0	Ki67+	 3907 18944
8978	0	0	Ki67+	 3909 18868
8979	0	0	Ki67+	 3915 19149
8980	0	0	Ki67+	 3915 19207
8981	0	0	Ki67+	 3916 18825
8982	0	0	Ki67+	 3920 19099
8983	0	0	Ki67+	 3922 19115
8984	0	0	Ki67+	 3927 18971
8985	0	0	Ki67+	 3927 19180
8986	0	0	Ki67+	 3929 18738
8987	0	0	Ki67+	 3931 18868
8988	0	0	Ki67+	 3932 19012
8989	0	0	Ki67+	 3933 19198
8990	0	0	Ki67+	 3934 18885
8991	0	0	Ki67+	 3935 19150
8992	0	0	Ki67+	 3948 19031
8993	0	0	Ki67+	 3950 18980
8994	0	0	Ki67+	 3953 18934
8995	0	0	Ki67+	 3958 18829
8996	0	0	Ki67+	 3958 18874
8997	0	0	Ki67+	 3960 19091
8998	0	0	Ki67+	 3963 18788
8999	0	0	Ki67+	 3965 18968
9000	0	0	Ki67+	 3966 19102
9001	0	0	Ki67+	 3968 18999
9002	0	0	Ki67+	 3972 19150
9003	0	0	Ki67+	 3973 19204
9004	0	0	Ki67+	 3975 19220
9005	0	0	Ki67+	 3980 19054
9006	0	0	Ki67+	 3981 19178
9007	0	0	Ki67+	 3982 18849
9008	0	0	Ki67+	 3985 19097
9009	0	0	Ki67+	 3987 19018
9010	0	0	Ki67+	 3987 19205
9011	0	0	Ki67+	 3990 18799
9012	0	0	Ki67+	 3992 19007
9013	0	0	Ki67+	 3995 18694
9014	0	0	Ki67+	 3996 18982
9015	0	0	Ki67+	 3996 18994
9016	0	0	Ki67+	 3999 19216
9017	0	0	Ki67+	 4003 19142
9018	0	0	Ki67+	 4004 19013
9019	0	0	Ki67+	 4004 19117
9020	0	0	Ki67+	 4005 19170
9021	0	0	Ki67+	 4012 18851
9022	0	0	Ki67+	 4014 18730
9023	0	0	Ki67+	 4016 18958
9024	0	0	Ki67+	 4019 18703
9025	0	0	Ki67+	 4027 19148
9026	0	0	Ki67+	 4027 19222
9027	0	0	Ki67+	 4032 18739
9028	0	0	Ki67+	 4035 18760
9029	0	0	Ki67+	 4036 19014
9030	0	0	Ki67+	 4037 19222
9031	0	0	Ki67+	 4047 18981
9032	0	0	Ki67+	 4052 19098
9033	0	0	Ki67+	 4058 19060
9034	0	0	Ki67+	 4060 18742
9035	0	0	Ki67+	 4061 19198
9036	0	0	Ki67+	 4062 18988
9037	0	0	Ki67+	 4062 19158
9038	0	0	Ki67+	 4067 19115
9039	0	0	Ki67+	 4079 18932
9040	0	0	Ki67+	 4095 18824
9041	0	0	Ki67+	 4096 19021
9042	0	0	Ki67+	 4100 18777
9043	0	0	Ki67+	 4113 18991
9044	0	0	Ki67+	 4115 18956
9045	0	0	Ki67+	 4116 18868
9046	0	0	Ki67+	 4118 19025
9047	0	0	Ki67+	 4118 19224
9048	0	0	Ki67+	 4119 18817
9049	0	0	Ki67+	 4124 18795
9050	0	0	Ki67+	 4125 18689
9051	0	0	Ki67+	 4126 19009
9052	0	0	Ki67+	 4136 18858
9053	0	0	Ki67+	 4137 18736
9054	0	0	Ki67+	 4138 18755
9055	0	0	Ki67+	 4139 18695
9056	0	0	Ki67+	 4143 19063
9057	0	0	Ki67+	 4145 19193
9058	0	0	Ki67+	 4146 19159
9059	0	0	Ki67+	 4152 18872
9060	0	0	Ki67+	 4152 19026
9061	0	0	Ki67+	 4153 18939
9062	0	0	Ki67+	 4154 18731
9063	0	0	Ki67+	 4154 18992
9064	0	0	Ki67+	 4156 19068
9065	0	0	Ki67+	 4164 19105
9066	0	0	Ki67+	 4169 18895
9067	0	0	Ki67+	 4170 19073
9068	0	0	Ki67+	 4171 18765
9069	0	0	Ki67+	 4172 18718
9070	0	0	Ki67+	 4178 18996
9071	0	0	Ki67+	 4178 19039
9072	0	0	Ki67+	 4179 18882
9073	0	0	Ki67+	 4188 19139
9074	0	0	Ki67+	 4189 18974
9075	0	0	Ki67+	 4190 18893
9076	0	0	Ki67+	 4190 18959
9077	0	0	Ki67+	 4193 19127
9078	0	0	Ki67+	 4194 18851
9079	0	0	Ki67+	 4194 19179
9080	0	0	Ki67+	 4196 19148
9081	0	0	Ki67+	 4198 19100
9082	0	0	Ki67+	 4200 19006
9083	0	0	Ki67+	 4204 18963
9084	0	0	Ki67+	 4207 19028
9085	0	0	Ki67+	 4207 19189
9086	0	0	Ki67+	 4209 18992
9087	0	0	Ki67+	 4210 18849
9088	0	0	Ki67+	 4212 19060
9089	0	0	Ki67+	 4213 18944
9090	0	0	Ki67+	 4221 18904
9091	0	0	Ki67+	 4224 18968
9092	0	0	Ki67+	 4228 18876
9093	0	0	Ki67+	 4231 18946
9094	0	0	Ki67+	 4235 19075
9095	0	0	Ki67+	 4247 18909
9096	0	0	Ki67+	 4253 19046
9097	0	0	Ki67+	 4255 19116
9098	0	0	Ki67+	 4256 19098
9099	0	0	Ki67+	 4257 18878
9100	0	0	Ki67+	 4261 19145
9101	0	0	Ki67+	 4263 18832
9102	0	0	Ki67+	 4264 19180
9103	0	0	Ki67+	 4266 18886
9104	0	0	Ki67+	 4266 18934
9105	0	0	Ki67+	 4270 19081
9106	0	0	Ki67+	 4270 19100
9107	0	0	Ki67+	 4272 18944
9108	0	0	Ki67+	 4273 18854
9109	0	0	Ki67+	 4275 19155
9110	0	0	Ki67+	 4276 19067
9111	0	0	Ki67+	 4285 19086
9112	0	0	Ki67+	 4289 19019
9113	0	0	Ki67+	 4296 18807
9114	0	0	Ki67+	 4297 18839
9115	0	0	Ki67+	 4298 18875
9116	0	0	Ki67+	 4299 18910
9117	0	0	Ki67+	 4300 19068
9118	0	0	Ki67+	 4301 19154
9119	0	0	Ki67+	 4305 18991
9120	0	0	Ki67+	 4307 18925
9121	0	0	Ki67+	 4307 18961
9122	0	0	Ki67+	 4312 19084
9123	0	0	Ki67+	 4317 19095
9124	0	0	Ki67+	 4318 18938
9125	0	0	Ki67+	 4319 19026
9126	0	0	Ki67+	 4322 19131
9127	0	0	Ki67+	 4324 18903
9128	0	0	Ki67+	 4325 18859
9129	0	0	Ki67+	 4325 18980
9130	0	0	Ki67+	 4333 19006
9131	0	0	Ki67+	 4336 19077
9132	0	0	Ki67+	 4338 18828
9133	0	0	Ki67+	 4340 18712
9134	0	0	Ki67+	 4340 18818
9135	0	0	Ki67+	 4344 19052
9136	0	0	Ki67+	 4347 19067
9137	0	0	Ki67+	 4353 18729
9138	0	0	Ki67+	 4353 18936
9139	0	0	Ki67+	 4356 18858
9140	0	0	Ki67+	 4356 18895
9141	0	0	Ki67+	 4359 19066
9142	0	0	Ki67+	 4362 19002
9143	0	0	Ki67+	 4367 18728
9144	0	0	Ki67+	 4375 18888
9145	0	0	Ki67+	 4376 19163
9146	0	0	Ki67+	 4377 19034
9147	0	0	Ki67+	 4378 18835
9148	0	0	Ki67+	 4381 18872
9149	0	0	Ki67+	 4384 18907
9150	0	0	Ki67+	 4387 18820
9151	0	0	Ki67+	 4390 19049
9152	0	0	Ki67+	 4402 19063
9153	0	0	Ki67+	 4406 18838
9154	0	0	Ki67+	 4413 19057
9155	0	0	Ki67+	 4414 18923
9156	0	0	Ki67+	 4417 18695
9157	0	0	Ki67+	 4421 19015
9158	0	0	Ki67+	 4421 19037
9159	0	0	Ki67+	 4431 18859
9160	0	0	Ki67+	 4433 19038
9161	0	0	Ki67+	 4441 18888
9162	0	0	Ki67+	 4449 18918
9163	0	0	Ki67+	 4466 18861
9164	0	0	Ki67+	 4469 18928
9165	0	0	Ki67+	 4475 19078
9166	0	0	Ki67+	 4478 18898
9167	0	0	Ki67+	 4485 19034
9168	0	0	Ki67+	 4507 19077
9169	0	0	Ki67+	 4532 18931
9170	0	0	Ki67+	 4534 18896
9171	0	0	Ki67+	 4536 19066
9172	0	0	Ki67+	 4551 18951
9173	0	0	Ki67+	 4567 18996
9174	0	0	Ki67+	 4715 8987
9175	0	0	Ki67+	 4734 9077
9176	0	0	Ki67+	 4755 9040
9177	0	0	Ki67+	 4765 8923
9178	0	0	Ki67+	 4787 8993
9179	0	0	Ki67+	 4807 9018
9180	0	0	Ki67+	 4830 8974
9181	0	0	Ki67+	 4831 9002
9182	0	0	Ki67+	 4840 9041
9183	0	0	Ki67+	 4840 9071
9184	0	0	Ki67+	 4856 9021
9185	0	0	Ki67+	 4858 9085
9186	0	0	Ki67+	 4863 8982
9187	0	0	Ki67+	 4868 9012
9188	0	0	Ki67+	 4869 9049
9189	0	0	Ki67+	 4891 9062
9190	0	0	Ki67+	 4905 9077
9191	0	0	Ki67+	 4973 8830
9192	0	0	Ki67+	 5002 8775
9193	0	0	Ki67+	 5002 8847
9194	0	0	Ki67+	 5006 8832
9195	0	0	Ki67+	 5014 8753
9196	0	0	Ki67+	 5014 8806
9197	0	0	Ki67+	 5020 8829
9198	0	0	Ki67+	 5021 8852
9199	0	0	Ki67+	 5029 8727
9200	0	0	Ki67+	 5038 8799
9201	0	0	Ki67+	 5042 8656
9202	0	0	Ki67+	 5042 8700
9203	0	0	Ki67+	 5051 8836
9204	0	0	Ki67+	 5053 8883
9205	0	0	Ki67+	 5056 8766
9206	0	0	Ki67+	 5059 8724
9207	0	0	Ki67+	 5064 8829
9208	0	0	Ki67+	 5067 8660
9209	0	0	Ki67+	 5069 8990
9210	0	0	Ki67+	 5076 8861
9211	0	0	Ki67+	 5078 8878
9212	0	0	Ki67+	 5079 8829
9213	0	0	Ki67+	 5081 8631
9214	0	0	Ki67+	 5087 9018
9215	0	0	Ki67+	 5094 8905
9216	0	0	Ki67+	 5099 8848
9217	0	0	Ki67+	 5100 8823
9218	0	0	Ki67+	 5110 8965
9219	0	0	Ki67+	 5115 8846
9220	0	0	Ki67+	 5117 8934
9221	0	0	Ki67+	 5117 9062
9222	0	0	Ki67+	 5119 8875
9223	0	0	Ki67+	 5130 9032
9224	0	0	Ki67+	 5133 8941
9225	0	0	Ki67+	 5139 9044
9226	0	0	Ki67+	 5156 8913
9227	0	0	Ki67+	 5160 9014
9228	0	0	Ki67+	 5182 9042
9229	0	0	Ki67+	 5184 8993
9230	0	0	Ki67+	 5185 8563
9231	0	0	Ki67+	 5186 9070
9232	0	0	Ki67+	 5201 9028
9233	0	0	Ki67+	 5212 8574
9234	0	0	Ki67+	 5214 8981
9235	0	0	Ki67+	 5215 8511
9236	0	0	Ki67+	 5217 9051
9237	0	0	Ki67+	 5218 8543
9238	0	0	Ki67+	 5218 9009
9239	0	0	Ki67+	 5218 9085
9240	0	0	Ki67+	 5219 8501
9241	0	0	Ki67+	 5226 8594
9242	0	0	Ki67+	 5232 8634
9243	0	0	Ki67+	 5240 9084
9244	0	0	Ki67+	 5243 8516
9245	0	0	Ki67+	 5243 8558
9246	0	0	Ki67+	 5246 8748
9247	0	0	Ki67+	 5247 8646
9248	0	0	Ki67+	 5250 9041
9249	0	0	Ki67+	 5251 8607
9250	0	0	Ki67+	 5254 8673
9251	0	0	Ki67+	 5255 8768
9252	0	0	Ki67+	 5255 9075
9253	0	0	Ki67+	 5258 8557
9254	0	0	Ki67+	 5260 8568
9255	0	0	Ki67+	 5270 8714
9256	0	0	Ki67+	 5270 8813
9257	0	0	Ki67+	 5271 8597
9258	0	0	Ki67+	 5271 8727
9259	0	0	Ki67+	 5272 8781
9260	0	0	Ki67+	 5280 8929
9261	0	0	Ki67+	 5281 8711
9262	0	0	Ki67+	 5284 8645
9263	0	0	Ki67+	 5284 8677
9264	0	0	Ki67+	 5284 8830
9265	0	0	Ki67+	 5286 9083
9266	0	0	Ki67+	 5291 9063
9267	0	0	Ki67+	 5292 8807
9268	0	0	Ki67+	 5294 8905
9269	0	0	Ki67+	 5296 8740
9270	0	0	Ki67+	 5302 8580
9271	0	0	Ki67+	 5304 8857
9272	0	0	Ki67+	 5306 8670
9273	0	0	Ki67+	 5308 8556
9274	0	0	Ki67+	 5309 8640
9275	0	0	Ki67+	 5309 8917
9276	0	0	Ki67+	 5310 9070
9277	0	0	Ki67+	 5313 8699
9278	0	0	Ki67+	 5316 8513
9279	0	0	Ki67+	 5317 8780
9280	0	0	Ki67+	 5318 8737
9281	0	0	Ki67+	 5323 8873
9282	0	0	Ki67+	 5325 8929
9283	0	0	Ki67+	 5325 8963
9284	0	0	Ki67+	 5327 8767
9285	0	0	Ki67+	 5329 8582
9286	0	0	Ki67+	 5329 8810
9287	0	0	Ki67+	 5337 8989
9288	0	0	Ki67+	 5339 8926
9289	0	0	Ki67+	 5345 8732
9290	0	0	Ki67+	 5346 8804
9291	0	0	Ki67+	 5348 8961
9292	0	0	Ki67+	 5352 8645
9293	0	0	Ki67+	 5354 8702
9294	0	0	Ki67+	 5358 9009
9295	0	0	Ki67+	 5359 8736
9296	0	0	Ki67+	 5359 8848
9297	0	0	Ki67+	 5359 8896
9298	0	0	Ki67+	 5360 8757
9299	0	0	Ki67+	 5364 8804
9300	0	0	Ki67+	 5366 8951
9301	0	0	Ki67+	 5367 9033
9302	0	0	Ki67+	 5368 8918
9303	0	0	Ki67+	 5373 8990
9304	0	0	Ki67+	 4577 9814
9305	0	0	Ki67+	 4580 9848
9306	0	0	Ki67+	 4587 9784
9307	0	0	Ki67+	 4595 9815
9308	0	0	Ki67+	 4598 9837
9309	0	0	Ki67+	 4603 9867
9310	0	0	Ki67+	 4615 9850
9311	0	0	Ki67+	 4632 9200
9312	0	0	Ki67+	 4643 9220
9313	0	0	Ki67+	 4643 9829
9314	0	0	Ki67+	 4643 9885
9315	0	0	Ki67+	 4657 9171
9316	0	0	Ki67+	 4674 9882
9317	0	0	Ki67+	 4678 9268
9318	0	0	Ki67+	 4693 9862
9319	0	0	Ki67+	 4698 9166
9320	0	0	Ki67+	 4702 9238
9321	0	0	Ki67+	 4708 9211
9322	0	0	Ki67+	 4710 9189
9323	0	0	Ki67+	 4714 9126
9324	0	0	Ki67+	 4717 9100
9325	0	0	Ki67+	 4717 9343
9326	0	0	Ki67+	 4718 9277
9327	0	0	Ki67+	 4725 9321
9328	0	0	Ki67+	 4732 9161
9329	0	0	Ki67+	 4738 9253
9330	0	0	Ki67+	 4741 9102
9331	0	0	Ki67+	 4747 9207
9332	0	0	Ki67+	 4748 9357
9333	0	0	Ki67+	 4755 9424
9334	0	0	Ki67+	 4758 9245
9335	0	0	Ki67+	 4760 9885
9336	0	0	Ki67+	 4763 9319
9337	0	0	Ki67+	 4774 9389
9338	0	0	Ki67+	 4774 9428
9339	0	0	Ki67+	 4775 9883
9340	0	0	Ki67+	 4787 9308
9341	0	0	Ki67+	 4793 9224
9342	0	0	Ki67+	 4803 9440
9343	0	0	Ki67+	 4820 9465
9344	0	0	Ki67+	 4821 9378
9345	0	0	Ki67+	 4838 9437
9346	0	0	Ki67+	 4840 9127
9347	0	0	Ki67+	 4843 9095
9348	0	0	Ki67+	 4849 9554
9349	0	0	Ki67+	 4850 9444
9350	0	0	Ki67+	 4851 9394
9351	0	0	Ki67+	 4852 9482
9352	0	0	Ki67+	 4857 9418
9353	0	0	Ki67+	 4860 9456
9354	0	0	Ki67+	 4860 9524
9355	0	0	Ki67+	 4864 9171
9356	0	0	Ki67+	 4865 9497
9357	0	0	Ki67+	 4875 9124
9358	0	0	Ki67+	 4878 9181
9359	0	0	Ki67+	 4884 9164
9360	0	0	Ki67+	 4884 9486
9361	0	0	Ki67+	 4888 9111
9362	0	0	Ki67+	 4893 9537
9363	0	0	Ki67+	 4896 9568
9364	0	0	Ki67+	 4902 9485
9365	0	0	Ki67+	 4902 9589
9366	0	0	Ki67+	 4905 9159
9367	0	0	Ki67+	 4907 9514
9368	0	0	Ki67+	 4908 9222
9369	0	0	Ki67+	 4915 9480
9370	0	0	Ki67+	 4917 9146
9371	0	0	Ki67+	 4921 9253
9372	0	0	Ki67+	 4932 9240
9373	0	0	Ki67+	 4938 9526
9374	0	0	Ki67+	 4939 9143
9375	0	0	Ki67+	 4939 9581
9376	0	0	Ki67+	 4939 9663
9377	0	0	Ki67+	 4944 9222
9378	0	0	Ki67+	 4945 9190
9379	0	0	Ki67+	 4949 9648
9380	0	0	Ki67+	 4950 9569
9381	0	0	Ki67+	 4967 9675
9382	0	0	Ki67+	 4977 9577
9383	0	0	Ki67+	 4981 9189
9384	0	0	Ki67+	 4981 9711
9385	0	0	Ki67+	 4990 9504
9386	0	0	Ki67+	 4991 9607
9387	0	0	Ki67+	 4993 9263
9388	0	0	Ki67+	 4998 9734
9389	0	0	Ki67+	 5003 9594
9390	0	0	Ki67+	 5005 9310
9391	0	0	Ki67+	 5005 9665
9392	0	0	Ki67+	 5006 9247
9393	0	0	Ki67+	 5011 9202
9394	0	0	Ki67+	 5017 9348
9395	0	0	Ki67+	 5024 9280
9396	0	0	Ki67+	 5030 9710
9397	0	0	Ki67+	 5031 9607
9398	0	0	Ki67+	 5033 9774
9399	0	0	Ki67+	 5035 9376
9400	0	0	Ki67+	 5038 9681
9401	0	0	Ki67+	 5041 9593
9402	0	0	Ki67+	 5043 9755
9403	0	0	Ki67+	 5049 9669
9404	0	0	Ki67+	 5052 9259
9405	0	0	Ki67+	 5052 9346
9406	0	0	Ki67+	 5053 9377
9407	0	0	Ki67+	 5055 9305
9408	0	0	Ki67+	 5059 9651
9409	0	0	Ki67+	 5064 9615
9410	0	0	Ki67+	 5066 9333
9411	0	0	Ki67+	 5072 9276
9412	0	0	Ki67+	 5077 9692
9413	0	0	Ki67+	 5080 9318
9414	0	0	Ki67+	 5083 9391
9415	0	0	Ki67+	 5089 9357
9416	0	0	Ki67+	 5094 9662
9417	0	0	Ki67+	 5098 9447
9418	0	0	Ki67+	 5100 9700
9419	0	0	Ki67+	 5108 9403
9420	0	0	Ki67+	 5110 9795
9421	0	0	Ki67+	 5119 9373
9422	0	0	Ki67+	 5124 9429
9423	0	0	Ki67+	 5130 9716
9424	0	0	Ki67+	 5132 9457
9425	0	0	Ki67+	 5133 9389
9426	0	0	Ki67+	 5133 9419
9427	0	0	Ki67+	 5134 9730
9428	0	0	Ki67+	 5135 9650
9429	0	0	Ki67+	 5137 9830
9430	0	0	Ki67+	 5139 9353
9431	0	0	Ki67+	 5144 9333
9432	0	0	Ki67+	 5144 9698
9433	0	0	Ki67+	 5147 9805
9434	0	0	Ki67+	 5148 9668
9435	0	0	Ki67+	 5149 9455
9436	0	0	Ki67+	 5150 9818
9437	0	0	Ki67+	 5152 9724
9438	0	0	Ki67+	 5155 9710
9439	0	0	Ki67+	 5159 9761
9440	0	0	Ki67+	 5161 9659
9441	0	0	Ki67+	 5164 9731
9442	0	0	Ki67+	 5165 9121
9443	0	0	Ki67+	 5167 9793
9444	0	0	Ki67+	 5168 9365
9445	0	0	Ki67+	 5170 9475
9446	0	0	Ki67+	 5171 9848
9447	0	0	Ki67+	 5174 9396
9448	0	0	Ki67+	 5181 9708
9449	0	0	Ki67+	 5182 9836
9450	0	0	Ki67+	 5183 9691
9451	0	0	Ki67+	 5191 9744
9452	0	0	Ki67+	 5192 9407
9453	0	0	Ki67+	 5192 9433
9454	0	0	Ki67+	 5200 9469
9455	0	0	Ki67+	 5205 9511
9456	0	0	Ki67+	 5206 9799
9457	0	0	Ki67+	 5209 9368
9458	0	0	Ki67+	 5209 9524
9459	0	0	Ki67+	 5211 9750
9460	0	0	Ki67+	 5220 9734
9461	0	0	Ki67+	 5222 9448
9462	0	0	Ki67+	 5225 9328
9463	0	0	Ki67+	 5225 9772
9464	0	0	Ki67+	 5228 9517
9465	0	0	Ki67+	 5230 9792
9466	0	0	Ki67+	 5234 9723
9467	0	0	Ki67+	 5236 9476
9468	0	0	Ki67+	 5238 9523
9469	0	0	Ki67+	 5240 9465
9470	0	0	Ki67+	 5242 9802
9471	0	0	Ki67+	 5244 9758
9472	0	0	Ki67+	 5246 9167
9473	0	0	Ki67+	 5249 9866
9474	0	0	Ki67+	 5252 9414
9475	0	0	Ki67+	 5260 9438
9476	0	0	Ki67+	 5260 9780
9477	0	0	Ki67+	 5266 9826
9478	0	0	Ki67+	 5270 9523
9479	0	0	Ki67+	 5270 9753
9480	0	0	Ki67+	 5273 9124
9481	0	0	Ki67+	 5274 9450
9482	0	0	Ki67+	 5275 9870
9483	0	0	Ki67+	 5278 9374
9484	0	0	Ki67+	 5279 9812
9485	0	0	Ki67+	 5282 9781
9486	0	0	Ki67+	 5283 9482
9487	0	0	Ki67+	 5285 9198
9488	0	0	Ki67+	 5290 9167
9489	0	0	Ki67+	 5290 9493
9490	0	0	Ki67+	 5299 9761
9491	0	0	Ki67+	 5303 9816
9492	0	0	Ki67+	 5306 9500
9493	0	0	Ki67+	 5310 9114
9494	0	0	Ki67+	 5312 9579
9495	0	0	Ki67+	 5316 9471
9496	0	0	Ki67+	 5320 9105
9497	0	0	Ki67+	 5320 9600
9498	0	0	Ki67+	 5321 9535
9499	0	0	Ki67+	 5322 9558
9500	0	0	Ki67+	 5326 9237
9501	0	0	Ki67+	 5327 9768
9502	0	0	Ki67+	 5328 9798
9503	0	0	Ki67+	 5328 9849
9504	0	0	Ki67+	 5330 9439
9505	0	0	Ki67+	 5333 9788
9506	0	0	Ki67+	 5336 9506
9507	0	0	Ki67+	 5336 9823
9508	0	0	Ki67+	 5337 9525
9509	0	0	Ki67+	 5337 9810
9510	0	0	Ki67+	 5337 9886
9511	0	0	Ki67+	 5340 9220
9512	0	0	Ki67+	 5342 9473
9513	0	0	Ki67+	 5343 9608
9514	0	0	Ki67+	 5347 9816
9515	0	0	Ki67+	 5349 9513
9516	0	0	Ki67+	 5350 9193
9517	0	0	Ki67+	 5352 9592
9518	0	0	Ki67+	 5354 9107
9519	0	0	Ki67+	 5354 9500
9520	0	0	Ki67+	 5354 9862
9521	0	0	Ki67+	 5356 9139
9522	0	0	Ki67+	 5362 9545
9523	0	0	Ki67+	 5370 9826
9524	0	0	Ki67+	 5375 9442
9525	0	0	Ki67+	 4581 10681
9526	0	0	Ki67+	 4582 9925
9527	0	0	Ki67+	 4582 10317
9528	0	0	Ki67+	 4585 10502
9529	0	0	Ki67+	 4588 10302
9530	0	0	Ki67+	 4588 10531
9531	0	0	Ki67+	 4591 9956
9532	0	0	Ki67+	 4591 10376
9533	0	0	Ki67+	 4604 10327
9534	0	0	Ki67+	 4604 10402
9535	0	0	Ki67+	 4605 10432
9536	0	0	Ki67+	 4606 10344
9537	0	0	Ki67+	 4608 10292
9538	0	0	Ki67+	 4610 9926
9539	0	0	Ki67+	 4613 9988
9540	0	0	Ki67+	 4615 10621
9541	0	0	Ki67+	 4617 10191
9542	0	0	Ki67+	 4619 9967
9543	0	0	Ki67+	 4620 10414
9544	0	0	Ki67+	 4620 10491
9545	0	0	Ki67+	 4621 10323
9546	0	0	Ki67+	 4621 10580
9547	0	0	Ki67+	 4622 10449
9548	0	0	Ki67+	 4624 9998
9549	0	0	Ki67+	 4625 9904
9550	0	0	Ki67+	 4625 10366
9551	0	0	Ki67+	 4625 10660
9552	0	0	Ki67+	 4627 10554
9553	0	0	Ki67+	 4629 10387
9554	0	0	Ki67+	 4637 9976
9555	0	0	Ki67+	 4639 10309
9556	0	0	Ki67+	 4640 10018
9557	0	0	Ki67+	 4641 10614
9558	0	0	Ki67+	 4642 10511
9559	0	0	Ki67+	 4647 9946
9560	0	0	Ki67+	 4647 10419
9561	0	0	Ki67+	 4648 9997
9562	0	0	Ki67+	 4650 10345
9563	0	0	Ki67+	 4650 10437
9564	0	0	Ki67+	 4652 10644
9565	0	0	Ki67+	 4659 10029
9566	0	0	Ki67+	 4659 10602
9567	0	0	Ki67+	 4660 10473
9568	0	0	Ki67+	 4668 10537
9569	0	0	Ki67+	 4670 10365
9570	0	0	Ki67+	 4672 10427
9571	0	0	Ki67+	 4673 10387
9572	0	0	Ki67+	 4676 10625
9573	0	0	Ki67+	 4684 10069
9574	0	0	Ki67+	 4686 10212
9575	0	0	Ki67+	 4687 10450
9576	0	0	Ki67+	 4695 10037
9577	0	0	Ki67+	 4695 10615
9578	0	0	Ki67+	 4699 10575
9579	0	0	Ki67+	 4706 10482
9580	0	0	Ki67+	 4709 10011
9581	0	0	Ki67+	 4711 10065
9582	0	0	Ki67+	 4712 10415
9583	0	0	Ki67+	 4716 10539
9584	0	0	Ki67+	 4732 10534
9585	0	0	Ki67+	 4736 10504
9586	0	0	Ki67+	 4737 10090
9587	0	0	Ki67+	 4741 10113
9588	0	0	Ki67+	 4742 10053
9589	0	0	Ki67+	 4743 9987
9590	0	0	Ki67+	 4743 10489
9591	0	0	Ki67+	 4744 10623
9592	0	0	Ki67+	 4745 10014
9593	0	0	Ki67+	 4745 10170
9594	0	0	Ki67+	 4747 10594
9595	0	0	Ki67+	 4750 10472
9596	0	0	Ki67+	 4752 9925
9597	0	0	Ki67+	 4752 10213
9598	0	0	Ki67+	 4760 10672
9599	0	0	Ki67+	 4761 9975
9600	0	0	Ki67+	 4761 10181
9601	0	0	Ki67+	 4763 10160
9602	0	0	Ki67+	 4763 10494
9603	0	0	Ki67+	 4766 10055
9604	0	0	Ki67+	 4769 9904
9605	0	0	Ki67+	 4769 10546
9606	0	0	Ki67+	 4770 10593
9607	0	0	Ki67+	 4771 10094
9608	0	0	Ki67+	 4772 10682
9609	0	0	Ki67+	 4774 10241
9610	0	0	Ki67+	 4776 10194
9611	0	0	Ki67+	 4779 9931
9612	0	0	Ki67+	 4780 10552
9613	0	0	Ki67+	 4783 9910
9614	0	0	Ki67+	 4784 10232
9615	0	0	Ki67+	 4788 10135
9616	0	0	Ki67+	 4788 10527
9617	0	0	Ki67+	 4788 10681
9618	0	0	Ki67+	 4790 10608
9619	0	0	Ki67+	 4793 10579
9620	0	0	Ki67+	 4795 9979
9621	0	0	Ki67+	 4795 10098
9622	0	0	Ki67+	 4797 10024
9623	0	0	Ki67+	 4801 9948
9624	0	0	Ki67+	 4801 10166
9625	0	0	Ki67+	 4806 10431
9626	0	0	Ki67+	 4806 10577
9627	0	0	Ki67+	 4811 10279
9628	0	0	Ki67+	 4813 10098
9629	0	0	Ki67+	 4814 10209
9630	0	0	Ki67+	 4817 9917
9631	0	0	Ki67+	 4819 10297
9632	0	0	Ki67+	 4822 10146
9633	0	0	Ki67+	 4823 10028
9634	0	0	Ki67+	 4824 9959
9635	0	0	Ki67+	 4827 10075
9636	0	0	Ki67+	 4828 9982
9637	0	0	Ki67+	 4828 10606
9638	0	0	Ki67+	 4829 10322
9639	0	0	Ki67+	 4834 10233
9640	0	0	Ki67+	 4839 10574
9641	0	0	Ki67+	 4841 10598
9642	0	0	Ki67+	 4845 10035
9643	0	0	Ki67+	 4847 10483
9644	0	0	Ki67+	 4848 10158
9645	0	0	Ki67+	 4849 10254
9646	0	0	Ki67+	 4849 10406
9647	0	0	Ki67+	 4854 10129
9648	0	0	Ki67+	 4854 10373
9649	0	0	Ki67+	 4854 10666
9650	0	0	Ki67+	 4855 10098
9651	0	0	Ki67+	 4855 10343
9652	0	0	Ki67+	 4858 9985
9653	0	0	Ki67+	 4859 10114
9654	0	0	Ki67+	 4860 9954
9655	0	0	Ki67+	 4861 10507
9656	0	0	Ki67+	 4862 10230
9657	0	0	Ki67+	 4864 10062
9658	0	0	Ki67+	 4868 10676
9659	0	0	Ki67+	 4869 10617
9660	0	0	Ki67+	 4870 9987
9661	0	0	Ki67+	 4873 10301
9662	0	0	Ki67+	 4877 10193
9663	0	0	Ki67+	 4880 10607
9664	0	0	Ki67+	 4880 10650
9665	0	0	Ki67+	 4882 9993
9666	0	0	Ki67+	 4882 10016
9667	0	0	Ki67+	 4885 10160
9668	0	0	Ki67+	 4885 10245
9669	0	0	Ki67+	 4888 10037
9670	0	0	Ki67+	 4890 10078
9671	0	0	Ki67+	 4891 9957
9672	0	0	Ki67+	 4891 10094
9673	0	0	Ki67+	 4891 10330
9674	0	0	Ki67+	 4894 10278
9675	0	0	Ki67+	 4894 10660
9676	0	0	Ki67+	 4896 10186
9677	0	0	Ki67+	 4897 10135
9678	0	0	Ki67+	 4900 10175
9679	0	0	Ki67+	 4905 10026
9680	0	0	Ki67+	 4907 10008
9681	0	0	Ki67+	 4908 10218
9682	0	0	Ki67+	 4909 10408
9683	0	0	Ki67+	 4910 9994
9684	0	0	Ki67+	 4912 10496
9685	0	0	Ki67+	 4913 10259
9686	0	0	Ki67+	 4915 10102
9687	0	0	Ki67+	 4915 10392
9688	0	0	Ki67+	 4916 10083
9689	0	0	Ki67+	 4917 10063
9690	0	0	Ki67+	 4920 10145
9691	0	0	Ki67+	 4920 10638
9692	0	0	Ki67+	 4925 9972
9693	0	0	Ki67+	 4934 10676
9694	0	0	Ki67+	 4940 10114
9695	0	0	Ki67+	 4942 10016
9696	0	0	Ki67+	 4944 10030
9697	0	0	Ki67+	 4945 10427
9698	0	0	Ki67+	 4947 10251
9699	0	0	Ki67+	 4948 10083
9700	0	0	Ki67+	 4951 10178
9701	0	0	Ki67+	 4958 10380
9702	0	0	Ki67+	 4961 10152
9703	0	0	Ki67+	 4963 10003
9704	0	0	Ki67+	 4965 10441
9705	0	0	Ki67+	 4966 10365
9706	0	0	Ki67+	 4967 10203
9707	0	0	Ki67+	 4968 10109
9708	0	0	Ki67+	 4968 10413
9709	0	0	Ki67+	 4970 10680
9710	0	0	Ki67+	 4973 10046
9711	0	0	Ki67+	 4984 10458
9712	0	0	Ki67+	 4986 10175
9713	0	0	Ki67+	 4988 10152
9714	0	0	Ki67+	 4994 10422
9715	0	0	Ki67+	 4996 10049
9716	0	0	Ki67+	 4999 10288
9717	0	0	Ki67+	 5000 10227
9718	0	0	Ki67+	 5001 10130
9719	0	0	Ki67+	 5003 10372
9720	0	0	Ki67+	 5007 10199
9721	0	0	Ki67+	 5010 10464
9722	0	0	Ki67+	 5011 10235
9723	0	0	Ki67+	 5012 10425
9724	0	0	Ki67+	 5015 10168
9725	0	0	Ki67+	 5016 10138
9726	0	0	Ki67+	 5019 10088
9727	0	0	Ki67+	 5019 10251
9728	0	0	Ki67+	 5021 10153
9729	0	0	Ki67+	 5028 10198
9730	0	0	Ki67+	 5029 10118
9731	0	0	Ki67+	 5029 10483
9732	0	0	Ki67+	 5031 10331
9733	0	0	Ki67+	 5036 10453
9734	0	0	Ki67+	 5040 10159
9735	0	0	Ki67+	 5041 10174
9736	0	0	Ki67+	 5041 10361
9737	0	0	Ki67+	 5043 10227
9738	0	0	Ki67+	 5046 10416
9739	0	0	Ki67+	 5051 10239
9740	0	0	Ki67+	 5051 10277
9741	0	0	Ki67+	 5052 10471
9742	0	0	Ki67+	 5055 10317
9743	0	0	Ki67+	 5055 10456
9744	0	0	Ki67+	 5064 10154
9745	0	0	Ki67+	 5064 10192
9746	0	0	Ki67+	 5064 10503
9747	0	0	Ki67+	 5071 10388
9748	0	0	Ki67+	 5076 10319
9749	0	0	Ki67+	 5080 10432
9750	0	0	Ki67+	 5083 10260
9751	0	0	Ki67+	 5087 10195
9752	0	0	Ki67+	 5087 10407
9753	0	0	Ki67+	 5087 10471
9754	0	0	Ki67+	 5089 10421
9755	0	0	Ki67+	 5090 10234
9756	0	0	Ki67+	 5092 10351
9757	0	0	Ki67+	 5092 10516
9758	0	0	Ki67+	 5093 10446
9759	0	0	Ki67+	 5095 10375
9760	0	0	Ki67+	 5098 10296
9761	0	0	Ki67+	 5098 10434
9762	0	0	Ki67+	 5101 10164
9763	0	0	Ki67+	 5101 10408
9764	0	0	Ki67+	 5101 10484
9765	0	0	Ki67+	 5102 10343
9766	0	0	Ki67+	 5106 10228
9767	0	0	Ki67+	 5112 10167
9768	0	0	Ki67+	 5112 10355
9769	0	0	Ki67+	 5115 10255
9770	0	0	Ki67+	 5115 10544
9771	0	0	Ki67+	 5116 10459
9772	0	0	Ki67+	 5118 10532
9773	0	0	Ki67+	 5127 10366
9774	0	0	Ki67+	 5136 10227
9775	0	0	Ki67+	 5136 10309
9776	0	0	Ki67+	 5138 10186
9777	0	0	Ki67+	 5138 10259
9778	0	0	Ki67+	 5138 10408
9779	0	0	Ki67+	 5146 10569
9780	0	0	Ki67+	 5149 10295
9781	0	0	Ki67+	 5150 10179
9782	0	0	Ki67+	 5150 10249
9783	0	0	Ki67+	 5153 10549
9784	0	0	Ki67+	 5156 10345
9785	0	0	Ki67+	 5157 10207
9786	0	0	Ki67+	 5162 10505
9787	0	0	Ki67+	 5162 10632
9788	0	0	Ki67+	 5174 10229
9789	0	0	Ki67+	 5177 10461
9790	0	0	Ki67+	 5181 10264
9791	0	0	Ki67+	 5184 10305
9792	0	0	Ki67+	 5194 10497
9793	0	0	Ki67+	 5195 10213
9794	0	0	Ki67+	 5201 10546
9795	0	0	Ki67+	 5206 10227
9796	0	0	Ki67+	 5206 10324
9797	0	0	Ki67+	 5217 10607
9798	0	0	Ki67+	 5219 10283
9799	0	0	Ki67+	 5221 10206
9800	0	0	Ki67+	 5223 10241
9801	0	0	Ki67+	 5223 10299
9802	0	0	Ki67+	 5226 10469
9803	0	0	Ki67+	 5229 10512
9804	0	0	Ki67+	 5231 10450
9805	0	0	Ki67+	 5231 10574
9806	0	0	Ki67+	 5233 10219
9807	0	0	Ki67+	 5238 10557
9808	0	0	Ki67+	 5251 10615
9809	0	0	Ki67+	 5256 10652
9810	0	0	Ki67+	 5257 10413
9811	0	0	Ki67+	 5258 9893
9812	0	0	Ki67+	 5260 10385
9813	0	0	Ki67+	 5263 10530
9814	0	0	Ki67+	 5263 10620
9815	0	0	Ki67+	 5265 10607
9816	0	0	Ki67+	 5266 10363
9817	0	0	Ki67+	 5271 10459
9818	0	0	Ki67+	 5271 10653
9819	0	0	Ki67+	 5273 10423
9820	0	0	Ki67+	 5274 10482
9821	0	0	Ki67+	 5276 10564
9822	0	0	Ki67+	 5278 10626
9823	0	0	Ki67+	 5280 9926
9824	0	0	Ki67+	 5281 10356
9825	0	0	Ki67+	 5281 10398
9826	0	0	Ki67+	 5284 10587
9827	0	0	Ki67+	 5286 10460
9828	0	0	Ki67+	 5287 10422
9829	0	0	Ki67+	 5290 10392
9830	0	0	Ki67+	 5296 10679
9831	0	0	Ki67+	 5309 10403
9832	0	0	Ki67+	 5309 10548
9833	0	0	Ki67+	 5309 10607
9834	0	0	Ki67+	 5311 10314
9835	0	0	Ki67+	 5313 10292
9836	0	0	Ki67+	 5313 10655
9837	0	0	Ki67+	 5315 10539
9838	0	0	Ki67+	 5316 10419
9839	0	0	Ki67+	 5317 9944
9840	0	0	Ki67+	 5327 10424
9841	0	0	Ki67+	 5329 10670
9842	0	0	Ki67+	 5330 10462
9843	0	0	Ki67+	 5331 10392
9844	0	0	Ki67+	 5335 10480
9845	0	0	Ki67+	 5338 10654
9846	0	0	Ki67+	 5343 10491
9847	0	0	Ki67+	 5346 10451
9848	0	0	Ki67+	 5349 10650
9849	0	0	Ki67+	 5352 10673
9850	0	0	Ki67+	 5353 10329
9851	0	0	Ki67+	 5353 10621
9852	0	0	Ki67+	 5354 10039
9853	0	0	Ki67+	 5357 10019
9854	0	0	Ki67+	 5359 9905
9855	0	0	Ki67+	 5362 10402
9856	0	0	Ki67+	 5363 10000
9857	0	0	Ki67+	 5366 10563
9858	0	0	Ki67+	 5374 10393
9859	0	0	Ki67+	 5375 10460
9860	0	0	Ki67+	 4577 10927
9861	0	0	Ki67+	 4583 10968
9862	0	0	Ki67+	 4586 11397
9863	0	0	Ki67+	 4588 11469
9864	0	0	Ki67+	 4590 11063
9865	0	0	Ki67+	 4590 11132
9866	0	0	Ki67+	 4593 10949
9867	0	0	Ki67+	 4599 11119
9868	0	0	Ki67+	 4600 11414
9869	0	0	Ki67+	 4604 11176
9870	0	0	Ki67+	 4620 10966
9871	0	0	Ki67+	 4622 11134
9872	0	0	Ki67+	 4634 11189
9873	0	0	Ki67+	 4636 11124
9874	0	0	Ki67+	 4641 11074
9875	0	0	Ki67+	 4642 11139
9876	0	0	Ki67+	 4651 10989
9877	0	0	Ki67+	 4657 11079
9878	0	0	Ki67+	 4664 11027
9879	0	0	Ki67+	 4674 11051
9880	0	0	Ki67+	 4676 11166
9881	0	0	Ki67+	 4677 11017
9882	0	0	Ki67+	 4683 11148
9883	0	0	Ki67+	 4699 11030
9884	0	0	Ki67+	 4701 11109
9885	0	0	Ki67+	 4705 11077
9886	0	0	Ki67+	 4711 10694
9887	0	0	Ki67+	 4716 11063
9888	0	0	Ki67+	 4721 11085
9889	0	0	Ki67+	 4728 11037
9890	0	0	Ki67+	 4735 11049
9891	0	0	Ki67+	 4739 11083
9892	0	0	Ki67+	 4743 11235
9893	0	0	Ki67+	 4744 10698
9894	0	0	Ki67+	 4757 10794
9895	0	0	Ki67+	 4757 11159
9896	0	0	Ki67+	 4764 11059
9897	0	0	Ki67+	 4764 11106
9898	0	0	Ki67+	 4770 11202
9899	0	0	Ki67+	 4774 11052
9900	0	0	Ki67+	 4776 11261
9901	0	0	Ki67+	 4783 11092
9902	0	0	Ki67+	 4795 11079
9903	0	0	Ki67+	 4802 11134
9904	0	0	Ki67+	 4805 11158
9905	0	0	Ki67+	 4814 11146
9906	0	0	Ki67+	 4814 11303
9907	0	0	Ki67+	 4816 11090
9908	0	0	Ki67+	 4824 11241
9909	0	0	Ki67+	 4825 11339
9910	0	0	Ki67+	 4826 11176
9911	0	0	Ki67+	 4836 10693
9912	0	0	Ki67+	 4842 11180
9913	0	0	Ki67+	 4844 11147
9914	0	0	Ki67+	 4851 10712
9915	0	0	Ki67+	 4852 11111
9916	0	0	Ki67+	 4856 11262
9917	0	0	Ki67+	 4857 11158
9918	0	0	Ki67+	 4860 11183
9919	0	0	Ki67+	 4861 10737
9920	0	0	Ki67+	 4862 11146
9921	0	0	Ki67+	 4867 11106
9922	0	0	Ki67+	 4868 10753
9923	0	0	Ki67+	 4877 11165
9924	0	0	Ki67+	 4879 11220
9925	0	0	Ki67+	 4884 10703
9926	0	0	Ki67+	 4894 11134
9927	0	0	Ki67+	 4895 10734
9928	0	0	Ki67+	 4908 11317
9929	0	0	Ki67+	 4909 11151
9930	0	0	Ki67+	 4920 10699
9931	0	0	Ki67+	 4923 10735
9932	0	0	Ki67+	 4925 11405
9933	0	0	Ki67+	 4943 11238
9934	0	0	Ki67+	 4947 10758
9935	0	0	Ki67+	 4950 11286
9936	0	0	Ki67+	 4951 11420
9937	0	0	Ki67+	 4955 10729
9938	0	0	Ki67+	 4963 10697
9939	0	0	Ki67+	 4967 11272
9940	0	0	Ki67+	 4968 10730
9941	0	0	Ki67+	 4974 11218
9942	0	0	Ki67+	 4980 10690
9943	0	0	Ki67+	 4981 11433
9944	0	0	Ki67+	 4982 11359
9945	0	0	Ki67+	 4983 10763
9946	0	0	Ki67+	 4988 10728
9947	0	0	Ki67+	 4989 11328
9948	0	0	Ki67+	 5001 10746
9949	0	0	Ki67+	 5001 11343
9950	0	0	Ki67+	 5005 10703
9951	0	0	Ki67+	 5005 11297
9952	0	0	Ki67+	 5010 11029
9953	0	0	Ki67+	 5011 11457
9954	0	0	Ki67+	 5013 11331
9955	0	0	Ki67+	 5023 11267
9956	0	0	Ki67+	 5026 11483
9957	0	0	Ki67+	 5032 11436
9958	0	0	Ki67+	 5033 11307
9959	0	0	Ki67+	 5045 11205
9960	0	0	Ki67+	 5057 11382
9961	0	0	Ki67+	 5057 11455
9962	0	0	Ki67+	 5062 11351
9963	0	0	Ki67+	 5068 11418
9964	0	0	Ki67+	 5069 11343
9965	0	0	Ki67+	 5079 11455
9966	0	0	Ki67+	 5084 11383
9967	0	0	Ki67+	 5088 11449
9968	0	0	Ki67+	 5089 11342
9969	0	0	Ki67+	 5092 11301
9970	0	0	Ki67+	 5094 11373
9971	0	0	Ki67+	 5101 11478
9972	0	0	Ki67+	 5104 11434
9973	0	0	Ki67+	 5105 10801
9974	0	0	Ki67+	 5112 11362
9975	0	0	Ki67+	 5114 11326
9976	0	0	Ki67+	 5115 11409
9977	0	0	Ki67+	 5118 11433
9978	0	0	Ki67+	 5129 11388
9979	0	0	Ki67+	 5129 11478
9980	0	0	Ki67+	 5132 11459
9981	0	0	Ki67+	 5137 11377
9982	0	0	Ki67+	 5141 11415
9983	0	0	Ki67+	 5145 11441
9984	0	0	Ki67+	 5159 11417
9985	0	0	Ki67+	 5159 11461
9986	0	0	Ki67+	 5168 11378
9987	0	0	Ki67+	 5171 11440
9988	0	0	Ki67+	 5191 11425
9989	0	0	Ki67+	 5198 11438
9990	0	0	Ki67+	 5212 11464
9991	0	0	Ki67+	 5213 11420
9992	0	0	Ki67+	 5225 11366
9993	0	0	Ki67+	 5241 11441
9994	0	0	Ki67+	 5257 11481
9995	0	0	Ki67+	 5264 11447
9996	0	0	Ki67+	 5271 11470
9997	0	0	Ki67+	 5290 11458
9998	0	0	Ki67+	 5307 11476
9999	0	0	Ki67+	 5323 10693
10000	0	0	Ki67+	 5326 11486
10001	0	0	Ki67+	 5342 10715
10002	0	0	Ki67+	 5347 11397
10003	0	0	Ki67+	 5349 10874
10004	0	0	Ki67+	 5356 10818
10005	0	0	Ki67+	 4579 12095
10006	0	0	Ki67+	 4582 11696
10007	0	0	Ki67+	 4584 11603
10008	0	0	Ki67+	 4590 11540
10009	0	0	Ki67+	 4594 11500
10010	0	0	Ki67+	 4595 11761
10011	0	0	Ki67+	 4597 11698
10012	0	0	Ki67+	 4598 12251
10013	0	0	Ki67+	 4603 12275
10014	0	0	Ki67+	 4610 11565
10015	0	0	Ki67+	 4612 11790
10016	0	0	Ki67+	 4612 12202
10017	0	0	Ki67+	 4613 12163
10018	0	0	Ki67+	 4614 11578
10019	0	0	Ki67+	 4618 11619
10020	0	0	Ki67+	 4620 11719
10021	0	0	Ki67+	 4622 11759
10022	0	0	Ki67+	 4622 11822
10023	0	0	Ki67+	 4623 11561
10024	0	0	Ki67+	 4623 11647
10025	0	0	Ki67+	 4625 11749
10026	0	0	Ki67+	 4631 11776
10027	0	0	Ki67+	 4631 12242
10028	0	0	Ki67+	 4638 11607
10029	0	0	Ki67+	 4639 11893
10030	0	0	Ki67+	 4642 12275
10031	0	0	Ki67+	 4644 12003
10032	0	0	Ki67+	 4645 11923
10033	0	0	Ki67+	 4646 11670
10034	0	0	Ki67+	 4648 11626
10035	0	0	Ki67+	 4649 11578
10036	0	0	Ki67+	 4650 12217
10037	0	0	Ki67+	 4651 11739
10038	0	0	Ki67+	 4653 11609
10039	0	0	Ki67+	 4655 11808
10040	0	0	Ki67+	 4656 11776
10041	0	0	Ki67+	 4658 12040
10042	0	0	Ki67+	 4659 12244
10043	0	0	Ki67+	 4665 11788
10044	0	0	Ki67+	 4665 11885
10045	0	0	Ki67+	 4669 11968
10046	0	0	Ki67+	 4671 11541
10047	0	0	Ki67+	 4673 11777
10048	0	0	Ki67+	 4674 12274
10049	0	0	Ki67+	 4675 11515
10050	0	0	Ki67+	 4676 11640
10051	0	0	Ki67+	 4677 12203
10052	0	0	Ki67+	 4678 12103
10053	0	0	Ki67+	 4681 12019
10054	0	0	Ki67+	 4682 11977
10055	0	0	Ki67+	 4686 11593
10056	0	0	Ki67+	 4686 11672
10057	0	0	Ki67+	 4687 11526
10058	0	0	Ki67+	 4687 11893
10059	0	0	Ki67+	 4689 11616
10060	0	0	Ki67+	 4689 11650
10061	0	0	Ki67+	 4690 11797
10062	0	0	Ki67+	 4690 11820
10063	0	0	Ki67+	 4692 11661
10064	0	0	Ki67+	 4692 11786
10065	0	0	Ki67+	 4694 12049
10066	0	0	Ki67+	 4697 11963
10067	0	0	Ki67+	 4698 11834
10068	0	0	Ki67+	 4699 12164
10069	0	0	Ki67+	 4701 11804
10070	0	0	Ki67+	 4707 12218
10071	0	0	Ki67+	 4708 11863
10072	0	0	Ki67+	 4710 11695
10073	0	0	Ki67+	 4710 12206
10074	0	0	Ki67+	 4712 11794
10075	0	0	Ki67+	 4715 12122
10076	0	0	Ki67+	 4716 11959
10077	0	0	Ki67+	 4716 11983
10078	0	0	Ki67+	 4717 11835
10079	0	0	Ki67+	 4719 11676
10080	0	0	Ki67+	 4719 12174
10081	0	0	Ki67+	 4720 12020
10082	0	0	Ki67+	 4725 11639
10083	0	0	Ki67+	 4725 11702
10084	0	0	Ki67+	 4729 11913
10085	0	0	Ki67+	 4730 11856
10086	0	0	Ki67+	 4735 12030
10087	0	0	Ki67+	 4737 12152
10088	0	0	Ki67+	 4739 11887
10089	0	0	Ki67+	 4742 11906
10090	0	0	Ki67+	 4743 11947
10091	0	0	Ki67+	 4744 11640
10092	0	0	Ki67+	 4744 11661
10093	0	0	Ki67+	 4746 11554
10094	0	0	Ki67+	 4746 11963
10095	0	0	Ki67+	 4747 11819
10096	0	0	Ki67+	 4749 11707
10097	0	0	Ki67+	 4749 11879
10098	0	0	Ki67+	 4755 11840
10099	0	0	Ki67+	 4755 12184
10100	0	0	Ki67+	 4756 11698
10101	0	0	Ki67+	 4757 12058
10102	0	0	Ki67+	 4758 11975
10103	0	0	Ki67+	 4759 11600
10104	0	0	Ki67+	 4763 11720
10105	0	0	Ki67+	 4764 11915
10106	0	0	Ki67+	 4765 12031
10107	0	0	Ki67+	 4766 12198
10108	0	0	Ki67+	 4768 11860
10109	0	0	Ki67+	 4777 11724
10110	0	0	Ki67+	 4778 11565
10111	0	0	Ki67+	 4778 11911
10112	0	0	Ki67+	 4779 11887
10113	0	0	Ki67+	 4779 12014
10114	0	0	Ki67+	 4779 12117
10115	0	0	Ki67+	 4781 11635
10116	0	0	Ki67+	 4782 12004
10117	0	0	Ki67+	 4783 11736
10118	0	0	Ki67+	 4784 12064
10119	0	0	Ki67+	 4787 11698
10120	0	0	Ki67+	 4790 11896
10121	0	0	Ki67+	 4790 11907
10122	0	0	Ki67+	 4792 11676
10123	0	0	Ki67+	 4799 12269
10124	0	0	Ki67+	 4801 11576
10125	0	0	Ki67+	 4801 11981
10126	0	0	Ki67+	 4803 11858
10127	0	0	Ki67+	 4808 11830
10128	0	0	Ki67+	 4812 12260
10129	0	0	Ki67+	 4814 11644
10130	0	0	Ki67+	 4814 11871
10131	0	0	Ki67+	 4815 12005
10132	0	0	Ki67+	 4819 11629
10133	0	0	Ki67+	 4824 11759
10134	0	0	Ki67+	 4825 11721
10135	0	0	Ki67+	 4830 11789
10136	0	0	Ki67+	 4831 11746
10137	0	0	Ki67+	 4833 11973
10138	0	0	Ki67+	 4834 11708
10139	0	0	Ki67+	 4837 12001
10140	0	0	Ki67+	 4838 11590
10141	0	0	Ki67+	 4843 11670
10142	0	0	Ki67+	 4844 12027
10143	0	0	Ki67+	 4850 11771
10144	0	0	Ki67+	 4850 11786
10145	0	0	Ki67+	 4853 12001
10146	0	0	Ki67+	 4857 11725
10147	0	0	Ki67+	 4863 12099
10148	0	0	Ki67+	 4864 11804
10149	0	0	Ki67+	 4864 12075
10150	0	0	Ki67+	 4871 12060
10151	0	0	Ki67+	 4872 11973
10152	0	0	Ki67+	 4875 11664
10153	0	0	Ki67+	 4878 12016
10154	0	0	Ki67+	 4879 11738
10155	0	0	Ki67+	 4882 11856
10156	0	0	Ki67+	 4883 11647
10157	0	0	Ki67+	 4885 11706
10158	0	0	Ki67+	 4886 11637
10159	0	0	Ki67+	 4886 11832
10160	0	0	Ki67+	 4889 11734
10161	0	0	Ki67+	 4891 11888
10162	0	0	Ki67+	 4894 11685
10163	0	0	Ki67+	 4896 12093
10164	0	0	Ki67+	 4897 11989
10165	0	0	Ki67+	 4902 11709
10166	0	0	Ki67+	 4903 12062
10167	0	0	Ki67+	 4904 11900
10168	0	0	Ki67+	 4905 11634
10169	0	0	Ki67+	 4905 11873
10170	0	0	Ki67+	 4910 12024
10171	0	0	Ki67+	 4913 11786
10172	0	0	Ki67+	 4913 12056
10173	0	0	Ki67+	 4928 11863
10174	0	0	Ki67+	 4928 12019
10175	0	0	Ki67+	 4935 11648
10176	0	0	Ki67+	 4936 11907
10177	0	0	Ki67+	 4937 12154
10178	0	0	Ki67+	 4940 11777
10179	0	0	Ki67+	 4942 12059
10180	0	0	Ki67+	 4946 11739
10181	0	0	Ki67+	 4947 12076
10182	0	0	Ki67+	 4953 12107
10183	0	0	Ki67+	 4953 12166
10184	0	0	Ki67+	 4955 11681
10185	0	0	Ki67+	 4960 12090
10186	0	0	Ki67+	 4960 12117
10187	0	0	Ki67+	 4962 11732
10188	0	0	Ki67+	 4963 11883
10189	0	0	Ki67+	 4966 12070
10190	0	0	Ki67+	 4972 12048
10191	0	0	Ki67+	 4973 11869
10192	0	0	Ki67+	 4981 11799
10193	0	0	Ki67+	 4984 11902
10194	0	0	Ki67+	 4985 11923
10195	0	0	Ki67+	 4996 12087
10196	0	0	Ki67+	 5006 11771
10197	0	0	Ki67+	 5007 12071
10198	0	0	Ki67+	 5010 11875
10199	0	0	Ki67+	 5016 12112
10200	0	0	Ki67+	 5019 12162
10201	0	0	Ki67+	 5021 11708
10202	0	0	Ki67+	 5025 11973
10203	0	0	Ki67+	 5028 11960
10204	0	0	Ki67+	 5037 11983
10205	0	0	Ki67+	 5040 11956
10206	0	0	Ki67+	 5045 11967
10207	0	0	Ki67+	 5047 11992
10208	0	0	Ki67+	 5050 12231
10209	0	0	Ki67+	 5051 11946
10210	0	0	Ki67+	 5052 12094
10211	0	0	Ki67+	 5054 12202
10212	0	0	Ki67+	 5059 11777
10213	0	0	Ki67+	 5061 11974
10214	0	0	Ki67+	 5070 12000
10215	0	0	Ki67+	 5070 12109
10216	0	0	Ki67+	 5072 12219
10217	0	0	Ki67+	 5073 11964
10218	0	0	Ki67+	 5073 12197
10219	0	0	Ki67+	 5075 11788
10220	0	0	Ki67+	 5076 11945
10221	0	0	Ki67+	 5079 11982
10222	0	0	Ki67+	 5079 12059
10223	0	0	Ki67+	 5082 11888
10224	0	0	Ki67+	 5084 12149
10225	0	0	Ki67+	 5089 11840
10226	0	0	Ki67+	 5089 12011
10227	0	0	Ki67+	 5101 12136
10228	0	0	Ki67+	 5104 12216
10229	0	0	Ki67+	 5107 12180
10230	0	0	Ki67+	 5110 11981
10231	0	0	Ki67+	 5112 11853
10232	0	0	Ki67+	 5119 12209
10233	0	0	Ki67+	 5121 11955
10234	0	0	Ki67+	 5123 11790
10235	0	0	Ki67+	 5130 12157
10236	0	0	Ki67+	 5132 11905
10237	0	0	Ki67+	 5132 12034
10238	0	0	Ki67+	 5135 12265
10239	0	0	Ki67+	 5139 12014
10240	0	0	Ki67+	 5150 12185
10241	0	0	Ki67+	 5155 11876
10242	0	0	Ki67+	 5162 11991
10243	0	0	Ki67+	 5163 11524
10244	0	0	Ki67+	 5165 11878
10245	0	0	Ki67+	 5165 12216
10246	0	0	Ki67+	 5166 11902
10247	0	0	Ki67+	 5170 12022
10248	0	0	Ki67+	 5173 11515
10249	0	0	Ki67+	 5186 11491
10250	0	0	Ki67+	 5187 11525
10251	0	0	Ki67+	 5194 12237
10252	0	0	Ki67+	 5195 11956
10253	0	0	Ki67+	 5197 11927
10254	0	0	Ki67+	 5198 11871
10255	0	0	Ki67+	 5198 12046
10256	0	0	Ki67+	 5200 12192
10257	0	0	Ki67+	 5206 11939
10258	0	0	Ki67+	 5208 12073
10259	0	0	Ki67+	 5208 12251
10260	0	0	Ki67+	 5209 12055
10261	0	0	Ki67+	 5211 11916
10262	0	0	Ki67+	 5215 12221
10263	0	0	Ki67+	 5217 12048
10264	0	0	Ki67+	 5221 12251
10265	0	0	Ki67+	 5222 11503
10266	0	0	Ki67+	 5223 11570
10267	0	0	Ki67+	 5228 11892
10268	0	0	Ki67+	 5229 12049
10269	0	0	Ki67+	 5229 12074
10270	0	0	Ki67+	 5235 12286
10271	0	0	Ki67+	 5238 11583
10272	0	0	Ki67+	 5241 12043
10273	0	0	Ki67+	 5244 12248
10274	0	0	Ki67+	 5246 11626
10275	0	0	Ki67+	 5250 12269
10276	0	0	Ki67+	 5252 12082
10277	0	0	Ki67+	 5256 12071
10278	0	0	Ki67+	 5263 11913
10279	0	0	Ki67+	 5263 12094
10280	0	0	Ki67+	 5264 12052
10281	0	0	Ki67+	 5266 11930
10282	0	0	Ki67+	 5267 11496
10283	0	0	Ki67+	 5273 12284
10284	0	0	Ki67+	 5280 11678
10285	0	0	Ki67+	 5281 12122
10286	0	0	Ki67+	 5282 12008
10287	0	0	Ki67+	 5283 12251
10288	0	0	Ki67+	 5286 12075
10289	0	0	Ki67+	 5294 11535
10290	0	0	Ki67+	 5298 12102
10291	0	0	Ki67+	 5301 11696
10292	0	0	Ki67+	 5302 11991
10293	0	0	Ki67+	 5303 11550
10294	0	0	Ki67+	 5304 12128
10295	0	0	Ki67+	 5305 11500
10296	0	0	Ki67+	 5306 12274
10297	0	0	Ki67+	 5307 11524
10298	0	0	Ki67+	 5313 11585
10299	0	0	Ki67+	 5314 11539
10300	0	0	Ki67+	 5316 12112
10301	0	0	Ki67+	 5319 11645
10302	0	0	Ki67+	 5320 11618
10303	0	0	Ki67+	 5323 12051
10304	0	0	Ki67+	 5324 12132
10305	0	0	Ki67+	 5325 11571
10306	0	0	Ki67+	 5328 12274
10307	0	0	Ki67+	 5330 12119
10308	0	0	Ki67+	 5331 11527
10309	0	0	Ki67+	 5339 11669
10310	0	0	Ki67+	 5340 11597
10311	0	0	Ki67+	 5341 11517
10312	0	0	Ki67+	 5341 11533
10313	0	0	Ki67+	 5341 11623
10314	0	0	Ki67+	 5345 12083
10315	0	0	Ki67+	 5347 12206
10316	0	0	Ki67+	 5348 12111
10317	0	0	Ki67+	 5351 12074
10318	0	0	Ki67+	 5353 12152
10319	0	0	Ki67+	 5354 12023
10320	0	0	Ki67+	 5357 12093
10321	0	0	Ki67+	 5358 11522
10322	0	0	Ki67+	 5360 11649
10323	0	0	Ki67+	 5362 11609
10324	0	0	Ki67+	 5362 11694
10325	0	0	Ki67+	 5368 11553
10326	0	0	Ki67+	 5368 12066
10327	0	0	Ki67+	 5369 11580
10328	0	0	Ki67+	 5373 12012
10329	0	0	Ki67+	 5375 12150
10330	0	0	Ki67+	 4577 13057
10331	0	0	Ki67+	 4583 12587
10332	0	0	Ki67+	 4584 12646
10333	0	0	Ki67+	 4586 12557
10334	0	0	Ki67+	 4588 12292
10335	0	0	Ki67+	 4589 12664
10336	0	0	Ki67+	 4595 12619
10337	0	0	Ki67+	 4602 12591
10338	0	0	Ki67+	 4605 12648
10339	0	0	Ki67+	 4610 13071
10340	0	0	Ki67+	 4611 12622
10341	0	0	Ki67+	 4618 12323
10342	0	0	Ki67+	 4625 13083
10343	0	0	Ki67+	 4641 13060
10344	0	0	Ki67+	 4648 12321
10345	0	0	Ki67+	 4654 12311
10346	0	0	Ki67+	 4658 13040
10347	0	0	Ki67+	 4660 13086
10348	0	0	Ki67+	 4668 12301
10349	0	0	Ki67+	 4669 13011
10350	0	0	Ki67+	 4679 13078
10351	0	0	Ki67+	 4683 13039
10352	0	0	Ki67+	 4698 13008
10353	0	0	Ki67+	 4707 12316
10354	0	0	Ki67+	 4707 12326
10355	0	0	Ki67+	 4709 12350
10356	0	0	Ki67+	 4716 12306
10357	0	0	Ki67+	 4716 12973
10358	0	0	Ki67+	 4730 13064
10359	0	0	Ki67+	 4732 12962
10360	0	0	Ki67+	 4735 12990
10361	0	0	Ki67+	 4736 13053
10362	0	0	Ki67+	 4741 13001
10363	0	0	Ki67+	 4748 12356
10364	0	0	Ki67+	 4750 12390
10365	0	0	Ki67+	 4756 13033
10366	0	0	Ki67+	 4761 12983
10367	0	0	Ki67+	 4762 12333
10368	0	0	Ki67+	 4763 12391
10369	0	0	Ki67+	 4765 12996
10370	0	0	Ki67+	 4778 13016
10371	0	0	Ki67+	 4781 12388
10372	0	0	Ki67+	 4787 12700
10373	0	0	Ki67+	 4789 12933
10374	0	0	Ki67+	 4789 12946
10375	0	0	Ki67+	 4791 12342
10376	0	0	Ki67+	 4793 12301
10377	0	0	Ki67+	 4795 12965
10378	0	0	Ki67+	 4802 13008
10379	0	0	Ki67+	 4805 13072
10380	0	0	Ki67+	 4808 12688
10381	0	0	Ki67+	 4810 12939
10382	0	0	Ki67+	 4812 12976
10383	0	0	Ki67+	 4813 13022
10384	0	0	Ki67+	 4817 12407
10385	0	0	Ki67+	 4819 12791
10386	0	0	Ki67+	 4821 12374
10387	0	0	Ki67+	 4830 12962
10388	0	0	Ki67+	 4838 12335
10389	0	0	Ki67+	 4840 12347
10390	0	0	Ki67+	 4842 12298
10391	0	0	Ki67+	 4845 12320
10392	0	0	Ki67+	 4857 12405
10393	0	0	Ki67+	 4857 12949
10394	0	0	Ki67+	 4857 13049
10395	0	0	Ki67+	 4859 12908
10396	0	0	Ki67+	 4860 12985
10397	0	0	Ki67+	 4860 13003
10398	0	0	Ki67+	 4864 12389
10399	0	0	Ki67+	 4864 12435
10400	0	0	Ki67+	 4864 12933
10401	0	0	Ki67+	 4867 12372
10402	0	0	Ki67+	 4872 12401
10403	0	0	Ki67+	 4876 12352
10404	0	0	Ki67+	 4884 12925
10405	0	0	Ki67+	 4890 12946
10406	0	0	Ki67+	 4897 12897
10407	0	0	Ki67+	 4899 12992
10408	0	0	Ki67+	 4913 12905
10409	0	0	Ki67+	 4915 12435
10410	0	0	Ki67+	 4915 12924
10411	0	0	Ki67+	 4917 12421
10412	0	0	Ki67+	 4921 12969
10413	0	0	Ki67+	 4925 12398
10414	0	0	Ki67+	 4932 12378
10415	0	0	Ki67+	 4936 12325
10416	0	0	Ki67+	 4940 13003
10417	0	0	Ki67+	 4941 12438
10418	0	0	Ki67+	 4943 12961
10419	0	0	Ki67+	 4946 12402
10420	0	0	Ki67+	 4947 12349
10421	0	0	Ki67+	 4948 12555
10422	0	0	Ki67+	 4948 12916
10423	0	0	Ki67+	 4954 12325
10424	0	0	Ki67+	 4956 12291
10425	0	0	Ki67+	 4958 12893
10426	0	0	Ki67+	 4964 12460
10427	0	0	Ki67+	 4975 12424
10428	0	0	Ki67+	 4982 12952
10429	0	0	Ki67+	 4983 13065
10430	0	0	Ki67+	 4984 13020
10431	0	0	Ki67+	 4985 12477
10432	0	0	Ki67+	 4986 12917
10433	0	0	Ki67+	 4987 13050
10434	0	0	Ki67+	 4989 12327
10435	0	0	Ki67+	 4990 12430
10436	0	0	Ki67+	 4993 12452
10437	0	0	Ki67+	 4995 12990
10438	0	0	Ki67+	 4999 13000
10439	0	0	Ki67+	 5010 12315
10440	0	0	Ki67+	 5011 12934
10441	0	0	Ki67+	 5017 13048
10442	0	0	Ki67+	 5020 12475
10443	0	0	Ki67+	 5021 13062
10444	0	0	Ki67+	 5023 12413
10445	0	0	Ki67+	 5026 12438
10446	0	0	Ki67+	 5027 12908
10447	0	0	Ki67+	 5028 12390
10448	0	0	Ki67+	 5028 12927
10449	0	0	Ki67+	 5030 12452
10450	0	0	Ki67+	 5032 12952
10451	0	0	Ki67+	 5036 12470
10452	0	0	Ki67+	 5037 12340
10453	0	0	Ki67+	 5038 12930
10454	0	0	Ki67+	 5041 12425
10455	0	0	Ki67+	 5043 13019
10456	0	0	Ki67+	 5050 12376
10457	0	0	Ki67+	 5055 12907
10458	0	0	Ki67+	 5057 12489
10459	0	0	Ki67+	 5058 13061
10460	0	0	Ki67+	 5068 12926
10461	0	0	Ki67+	 5070 12458
10462	0	0	Ki67+	 5081 13077
10463	0	0	Ki67+	 5082 13031
10464	0	0	Ki67+	 5084 12430
10465	0	0	Ki67+	 5085 12953
10466	0	0	Ki67+	 5087 12982
10467	0	0	Ki67+	 5088 12492
10468	0	0	Ki67+	 5092 12477
10469	0	0	Ki67+	 5102 12887
10470	0	0	Ki67+	 5110 12498
10471	0	0	Ki67+	 5116 13047
10472	0	0	Ki67+	 5118 12476
10473	0	0	Ki67+	 5118 13027
10474	0	0	Ki67+	 5120 12987
10475	0	0	Ki67+	 5126 12499
10476	0	0	Ki67+	 5129 12948
10477	0	0	Ki67+	 5134 13027
10478	0	0	Ki67+	 5137 12908
10479	0	0	Ki67+	 5138 12508
10480	0	0	Ki67+	 5140 13001
10481	0	0	Ki67+	 5144 12469
10482	0	0	Ki67+	 5144 13067
10483	0	0	Ki67+	 5145 12956
10484	0	0	Ki67+	 5150 12304
10485	0	0	Ki67+	 5152 12516
10486	0	0	Ki67+	 5161 12349
10487	0	0	Ki67+	 5168 12525
10488	0	0	Ki67+	 5171 13010
10489	0	0	Ki67+	 5172 13065
10490	0	0	Ki67+	 5178 12360
10491	0	0	Ki67+	 5180 12964
10492	0	0	Ki67+	 5181 12296
10493	0	0	Ki67+	 5181 12473
10494	0	0	Ki67+	 5183 13026
10495	0	0	Ki67+	 5186 12491
10496	0	0	Ki67+	 5186 12526
10497	0	0	Ki67+	 5197 12382
10498	0	0	Ki67+	 5208 12388
10499	0	0	Ki67+	 5213 12528
10500	0	0	Ki67+	 5217 12475
10501	0	0	Ki67+	 5217 12922
10502	0	0	Ki67+	 5218 12354
10503	0	0	Ki67+	 5223 12536
10504	0	0	Ki67+	 5232 12971
10505	0	0	Ki67+	 5236 12470
10506	0	0	Ki67+	 5241 12988
10507	0	0	Ki67+	 5242 12452
10508	0	0	Ki67+	 5243 12520
10509	0	0	Ki67+	 5245 12502
10510	0	0	Ki67+	 5254 13013
10511	0	0	Ki67+	 5259 12897
10512	0	0	Ki67+	 5262 12927
10513	0	0	Ki67+	 5264 12293
10514	0	0	Ki67+	 5264 12482
10515	0	0	Ki67+	 5278 12400
10516	0	0	Ki67+	 5281 12907
10517	0	0	Ki67+	 5281 12925
10518	0	0	Ki67+	 5283 12505
10519	0	0	Ki67+	 5283 13009
10520	0	0	Ki67+	 5285 12943
10521	0	0	Ki67+	 5292 12554
10522	0	0	Ki67+	 5293 12294
10523	0	0	Ki67+	 5296 12341
10524	0	0	Ki67+	 5300 12924
10525	0	0	Ki67+	 5302 12516
10526	0	0	Ki67+	 5302 12910
10527	0	0	Ki67+	 5303 12527
10528	0	0	Ki67+	 5312 12969
10529	0	0	Ki67+	 5317 12894
10530	0	0	Ki67+	 5317 13039
10531	0	0	Ki67+	 5318 12301
10532	0	0	Ki67+	 5318 12526
10533	0	0	Ki67+	 5319 13017
10534	0	0	Ki67+	 5325 12509
10535	0	0	Ki67+	 5326 12825
10536	0	0	Ki67+	 5329 12920
10537	0	0	Ki67+	 5337 12955
10538	0	0	Ki67+	 5338 12902
10539	0	0	Ki67+	 5342 12563
10540	0	0	Ki67+	 5344 12322
10541	0	0	Ki67+	 5345 12861
10542	0	0	Ki67+	 5349 13042
10543	0	0	Ki67+	 5355 12475
10544	0	0	Ki67+	 5356 12309
10545	0	0	Ki67+	 5357 12343
10546	0	0	Ki67+	 5358 12505
10547	0	0	Ki67+	 5359 12920
10548	0	0	Ki67+	 5360 12540
10549	0	0	Ki67+	 5368 13069
10550	0	0	Ki67+	 4577 13830
10551	0	0	Ki67+	 4578 13547
10552	0	0	Ki67+	 4580 13159
10553	0	0	Ki67+	 4581 13843
10554	0	0	Ki67+	 4582 13744
10555	0	0	Ki67+	 4585 13761
10556	0	0	Ki67+	 4588 13656
10557	0	0	Ki67+	 4590 13800
10558	0	0	Ki67+	 4595 13749
10559	0	0	Ki67+	 4597 13551
10560	0	0	Ki67+	 4600 13204
10561	0	0	Ki67+	 4600 13606
10562	0	0	Ki67+	 4601 13101
10563	0	0	Ki67+	 4601 13570
10564	0	0	Ki67+	 4604 13625
10565	0	0	Ki67+	 4605 13839
10566	0	0	Ki67+	 4607 13784
10567	0	0	Ki67+	 4613 13727
10568	0	0	Ki67+	 4614 13161
10569	0	0	Ki67+	 4618 13807
10570	0	0	Ki67+	 4619 13764
10571	0	0	Ki67+	 4621 13197
10572	0	0	Ki67+	 4621 13778
10573	0	0	Ki67+	 4624 13258
10574	0	0	Ki67+	 4626 13145
10575	0	0	Ki67+	 4628 13604
10576	0	0	Ki67+	 4633 13590
10577	0	0	Ki67+	 4634 13862
10578	0	0	Ki67+	 4637 13192
10579	0	0	Ki67+	 4637 13714
10580	0	0	Ki67+	 4641 13106
10581	0	0	Ki67+	 4642 13622
10582	0	0	Ki67+	 4645 13151
10583	0	0	Ki67+	 4646 13747
10584	0	0	Ki67+	 4649 13794
10585	0	0	Ki67+	 4655 13216
10586	0	0	Ki67+	 4655 13226
10587	0	0	Ki67+	 4660 13586
10588	0	0	Ki67+	 4660 13676
10589	0	0	Ki67+	 4663 13629
10590	0	0	Ki67+	 4667 13566
10591	0	0	Ki67+	 4668 13094
10592	0	0	Ki67+	 4674 13121
10593	0	0	Ki67+	 4675 13734
10594	0	0	Ki67+	 4676 13161
10595	0	0	Ki67+	 4682 13610
10596	0	0	Ki67+	 4684 13714
10597	0	0	Ki67+	 4684 13843
10598	0	0	Ki67+	 4687 13596
10599	0	0	Ki67+	 4692 13094
10600	0	0	Ki67+	 4692 13243
10601	0	0	Ki67+	 4692 13669
10602	0	0	Ki67+	 4707 13131
10603	0	0	Ki67+	 4709 13099
10604	0	0	Ki67+	 4714 13163
10605	0	0	Ki67+	 4715 13546
10606	0	0	Ki67+	 4716 13609
10607	0	0	Ki67+	 4721 13653
10608	0	0	Ki67+	 4728 13240
10609	0	0	Ki67+	 4739 13131
10610	0	0	Ki67+	 4740 13594
10611	0	0	Ki67+	 4743 13538
10612	0	0	Ki67+	 4746 13230
10613	0	0	Ki67+	 4749 13843
10614	0	0	Ki67+	 4752 13089
10615	0	0	Ki67+	 4752 13163
10616	0	0	Ki67+	 4753 13645
10617	0	0	Ki67+	 4762 13583
10618	0	0	Ki67+	 4767 13796
10619	0	0	Ki67+	 4769 13557
10620	0	0	Ki67+	 4775 13494
10621	0	0	Ki67+	 4776 13866
10622	0	0	Ki67+	 4777 13730
10623	0	0	Ki67+	 4779 13612
10624	0	0	Ki67+	 4781 13095
10625	0	0	Ki67+	 4784 13189
10626	0	0	Ki67+	 4789 13886
10627	0	0	Ki67+	 4793 13585
10628	0	0	Ki67+	 4793 13704
10629	0	0	Ki67+	 4796 13743
10630	0	0	Ki67+	 4796 13773
10631	0	0	Ki67+	 4801 13857
10632	0	0	Ki67+	 4806 13845
10633	0	0	Ki67+	 4809 13661
10634	0	0	Ki67+	 4811 13089
10635	0	0	Ki67+	 4812 13808
10636	0	0	Ki67+	 4813 13734
10637	0	0	Ki67+	 4814 13543
10638	0	0	Ki67+	 4822 13868
10639	0	0	Ki67+	 4830 13776
10640	0	0	Ki67+	 4845 13733
10641	0	0	Ki67+	 4848 13249
10642	0	0	Ki67+	 4850 13787
10643	0	0	Ki67+	 4851 13756
10644	0	0	Ki67+	 4853 13687
10645	0	0	Ki67+	 4857 13701
10646	0	0	Ki67+	 4858 13805
10647	0	0	Ki67+	 4877 13853
10648	0	0	Ki67+	 4878 13772
10649	0	0	Ki67+	 4880 13815
10650	0	0	Ki67+	 4881 13724
10651	0	0	Ki67+	 4904 13813
10652	0	0	Ki67+	 4905 13698
10653	0	0	Ki67+	 4906 13760
10654	0	0	Ki67+	 4910 13883
10655	0	0	Ki67+	 4912 13803
10656	0	0	Ki67+	 4923 13818
10657	0	0	Ki67+	 4930 13104
10658	0	0	Ki67+	 4932 13738
10659	0	0	Ki67+	 4941 13201
10660	0	0	Ki67+	 4943 13217
10661	0	0	Ki67+	 4951 13131
10662	0	0	Ki67+	 4953 13394
10663	0	0	Ki67+	 4957 13303
10664	0	0	Ki67+	 4960 13091
10665	0	0	Ki67+	 4960 13205
10666	0	0	Ki67+	 4964 13367
10667	0	0	Ki67+	 4970 13231
10668	0	0	Ki67+	 4970 13396
10669	0	0	Ki67+	 4971 13128
10670	0	0	Ki67+	 4990 13115
10671	0	0	Ki67+	 4994 13378
10672	0	0	Ki67+	 5008 13803
10673	0	0	Ki67+	 5009 13426
10674	0	0	Ki67+	 5010 13391
10675	0	0	Ki67+	 5015 13453
10676	0	0	Ki67+	 5020 13128
10677	0	0	Ki67+	 5020 13859
10678	0	0	Ki67+	 5028 13802
10679	0	0	Ki67+	 5031 13466
10680	0	0	Ki67+	 5034 13096
10681	0	0	Ki67+	 5034 13395
10682	0	0	Ki67+	 5048 13105
10683	0	0	Ki67+	 5049 13335
10684	0	0	Ki67+	 5053 13815
10685	0	0	Ki67+	 5054 13846
10686	0	0	Ki67+	 5073 13869
10687	0	0	Ki67+	 5075 13305
10688	0	0	Ki67+	 5075 13374
10689	0	0	Ki67+	 5077 13391
10690	0	0	Ki67+	 5079 13508
10691	0	0	Ki67+	 5079 13572
10692	0	0	Ki67+	 5085 13108
10693	0	0	Ki67+	 5088 13498
10694	0	0	Ki67+	 5092 13337
10695	0	0	Ki67+	 5095 13396
10696	0	0	Ki67+	 5106 13546
10697	0	0	Ki67+	 5110 13197
10698	0	0	Ki67+	 5113 13362
10699	0	0	Ki67+	 5114 13561
10700	0	0	Ki67+	 5114 13841
10701	0	0	Ki67+	 5115 13509
10702	0	0	Ki67+	 5123 13230
10703	0	0	Ki67+	 5123 13535
10704	0	0	Ki67+	 5125 13155
10705	0	0	Ki67+	 5126 13397
10706	0	0	Ki67+	 5128 13332
10707	0	0	Ki67+	 5128 13866
10708	0	0	Ki67+	 5134 13547
10709	0	0	Ki67+	 5135 13202
10710	0	0	Ki67+	 5143 13098
10711	0	0	Ki67+	 5143 13329
10712	0	0	Ki67+	 5145 13358
10713	0	0	Ki67+	 5160 13159
10714	0	0	Ki67+	 5160 13463
10715	0	0	Ki67+	 5161 13096
10716	0	0	Ki67+	 5162 13377
10717	0	0	Ki67+	 5165 13550
10718	0	0	Ki67+	 5166 13524
10719	0	0	Ki67+	 5170 13211
10720	0	0	Ki67+	 5172 13231
10721	0	0	Ki67+	 5174 13582
10722	0	0	Ki67+	 5175 13404
10723	0	0	Ki67+	 5176 13313
10724	0	0	Ki67+	 5177 13615
10725	0	0	Ki67+	 5178 13141
10726	0	0	Ki67+	 5186 13334
10727	0	0	Ki67+	 5187 13403
10728	0	0	Ki67+	 5193 13152
10729	0	0	Ki67+	 5194 13534
10730	0	0	Ki67+	 5195 13366
10731	0	0	Ki67+	 5196 13603
10732	0	0	Ki67+	 5200 13254
10733	0	0	Ki67+	 5201 13570
10734	0	0	Ki67+	 5206 13148
10735	0	0	Ki67+	 5210 13389
10736	0	0	Ki67+	 5218 13202
10737	0	0	Ki67+	 5233 13336
10738	0	0	Ki67+	 5239 13398
10739	0	0	Ki67+	 5245 13222
10740	0	0	Ki67+	 5247 13425
10741	0	0	Ki67+	 5247 13594
10742	0	0	Ki67+	 5250 13583
10743	0	0	Ki67+	 5257 13177
10744	0	0	Ki67+	 5257 13565
10745	0	0	Ki67+	 5260 13143
10746	0	0	Ki67+	 5261 13203
10747	0	0	Ki67+	 5265 13592
10748	0	0	Ki67+	 5271 13403
10749	0	0	Ki67+	 5277 13573
10750	0	0	Ki67+	 5280 13610
10751	0	0	Ki67+	 5281 13308
10752	0	0	Ki67+	 5282 13439
10753	0	0	Ki67+	 5284 13652
10754	0	0	Ki67+	 5286 13394
10755	0	0	Ki67+	 5290 13246
10756	0	0	Ki67+	 5295 13148
10757	0	0	Ki67+	 5297 13370
10758	0	0	Ki67+	 5298 13423
10759	0	0	Ki67+	 5301 13186
10760	0	0	Ki67+	 5305 13593
10761	0	0	Ki67+	 5310 13250
10762	0	0	Ki67+	 5310 13335
10763	0	0	Ki67+	 5312 13416
10764	0	0	Ki67+	 5313 13441
10765	0	0	Ki67+	 5316 13457
10766	0	0	Ki67+	 5319 13106
10767	0	0	Ki67+	 5319 13793
10768	0	0	Ki67+	 5323 13405
10769	0	0	Ki67+	 5325 13222
10770	0	0	Ki67+	 5326 13340
10771	0	0	Ki67+	 5327 13575
10772	0	0	Ki67+	 5330 13091
10773	0	0	Ki67+	 5332 13173
10774	0	0	Ki67+	 5334 13714
10775	0	0	Ki67+	 5337 13476
10776	0	0	Ki67+	 5338 13099
10777	0	0	Ki67+	 5338 13677
10778	0	0	Ki67+	 5341 13320
10779	0	0	Ki67+	 5343 13385
10780	0	0	Ki67+	 5345 13146
10781	0	0	Ki67+	 5352 13439
10782	0	0	Ki67+	 5354 13603
10783	0	0	Ki67+	 5355 13194
10784	0	0	Ki67+	 5359 13410
10785	0	0	Ki67+	 5360 13367
10786	0	0	Ki67+	 5366 13639
10787	0	0	Ki67+	 5367 13576
10788	0	0	Ki67+	 5372 13334
10789	0	0	Ki67+	 5374 13147
10790	0	0	Ki67+	 5374 13184
10791	0	0	Ki67+	 4584 13947
10792	0	0	Ki67+	 4585 13931
10793	0	0	Ki67+	 4585 13977
10794	0	0	Ki67+	 4585 14247
10795	0	0	Ki67+	 4588 14162
10796	0	0	Ki67+	 4593 14329
10797	0	0	Ki67+	 4596 14203
10798	0	0	Ki67+	 4597 14661
10799	0	0	Ki67+	 4603 14314
10800	0	0	Ki67+	 4606 14275
10801	0	0	Ki67+	 4610 14395
10802	0	0	Ki67+	 4611 14523
10803	0	0	Ki67+	 4615 14601
10804	0	0	Ki67+	 4620 14363
10805	0	0	Ki67+	 4626 13995
10806	0	0	Ki67+	 4626 14235
10807	0	0	Ki67+	 4627 14250
10808	0	0	Ki67+	 4629 13926
10809	0	0	Ki67+	 4638 14342
10810	0	0	Ki67+	 4642 13969
10811	0	0	Ki67+	 4643 14295
10812	0	0	Ki67+	 4647 14228
10813	0	0	Ki67+	 4649 14316
10814	0	0	Ki67+	 4656 14240
10815	0	0	Ki67+	 4663 14258
10816	0	0	Ki67+	 4663 14566
10817	0	0	Ki67+	 4664 13988
10818	0	0	Ki67+	 4664 14013
10819	0	0	Ki67+	 4664 14648
10820	0	0	Ki67+	 4664 14683
10821	0	0	Ki67+	 4665 13975
10822	0	0	Ki67+	 4669 14399
10823	0	0	Ki67+	 4680 13952
10824	0	0	Ki67+	 4682 14242
10825	0	0	Ki67+	 4683 14303
10826	0	0	Ki67+	 4684 14386
10827	0	0	Ki67+	 4688 14000
10828	0	0	Ki67+	 4692 13981
10829	0	0	Ki67+	 4694 14645
10830	0	0	Ki67+	 4699 14281
10831	0	0	Ki67+	 4700 13891
10832	0	0	Ki67+	 4707 13958
10833	0	0	Ki67+	 4710 14260
10834	0	0	Ki67+	 4710 14634
10835	0	0	Ki67+	 4712 14356
10836	0	0	Ki67+	 4721 14575
10837	0	0	Ki67+	 4724 14272
10838	0	0	Ki67+	 4728 14375
10839	0	0	Ki67+	 4729 14087
10840	0	0	Ki67+	 4732 14300
10841	0	0	Ki67+	 4733 14425
10842	0	0	Ki67+	 4735 14628
10843	0	0	Ki67+	 4736 14405
10844	0	0	Ki67+	 4737 13900
10845	0	0	Ki67+	 4745 14310
10846	0	0	Ki67+	 4746 14295
10847	0	0	Ki67+	 4747 13958
10848	0	0	Ki67+	 4747 14467
10849	0	0	Ki67+	 4749 13989
10850	0	0	Ki67+	 4749 14601
10851	0	0	Ki67+	 4749 14619
10852	0	0	Ki67+	 4750 14332
10853	0	0	Ki67+	 4759 13922
10854	0	0	Ki67+	 4759 14452
10855	0	0	Ki67+	 4766 14378
10856	0	0	Ki67+	 4769 14138
10857	0	0	Ki67+	 4771 13996
10858	0	0	Ki67+	 4776 14383
10859	0	0	Ki67+	 4780 13920
10860	0	0	Ki67+	 4780 14346
10861	0	0	Ki67+	 4782 14309
10862	0	0	Ki67+	 4785 13969
10863	0	0	Ki67+	 4791 13953
10864	0	0	Ki67+	 4796 14444
10865	0	0	Ki67+	 4801 14176
10866	0	0	Ki67+	 4807 13918
10867	0	0	Ki67+	 4807 13940
10868	0	0	Ki67+	 4809 14395
10869	0	0	Ki67+	 4813 13898
10870	0	0	Ki67+	 4816 14226
10871	0	0	Ki67+	 4817 14154
10872	0	0	Ki67+	 4818 14341
10873	0	0	Ki67+	 4821 14495
10874	0	0	Ki67+	 4822 14206
10875	0	0	Ki67+	 4832 14114
10876	0	0	Ki67+	 4832 14525
10877	0	0	Ki67+	 4833 14144
10878	0	0	Ki67+	 4834 14174
10879	0	0	Ki67+	 4834 14395
10880	0	0	Ki67+	 4836 14423
10881	0	0	Ki67+	 4839 14195
10882	0	0	Ki67+	 4841 14252
10883	0	0	Ki67+	 4842 14364
10884	0	0	Ki67+	 4852 14223
10885	0	0	Ki67+	 4859 14207
10886	0	0	Ki67+	 4862 14273
10887	0	0	Ki67+	 4863 14106
10888	0	0	Ki67+	 4865 14451
10889	0	0	Ki67+	 4865 14516
10890	0	0	Ki67+	 4867 14260
10891	0	0	Ki67+	 4869 14391
10892	0	0	Ki67+	 4874 14422
10893	0	0	Ki67+	 4881 14145
10894	0	0	Ki67+	 4885 13967
10895	0	0	Ki67+	 4888 14128
10896	0	0	Ki67+	 4889 14455
10897	0	0	Ki67+	 4893 14421
10898	0	0	Ki67+	 4893 14561
10899	0	0	Ki67+	 4895 14111
10900	0	0	Ki67+	 4906 13967
10901	0	0	Ki67+	 4907 14011
10902	0	0	Ki67+	 4907 14086
10903	0	0	Ki67+	 4907 14276
10904	0	0	Ki67+	 4907 14429
10905	0	0	Ki67+	 4911 13954
10906	0	0	Ki67+	 4916 13979
10907	0	0	Ki67+	 4917 14142
10908	0	0	Ki67+	 4925 14441
10909	0	0	Ki67+	 4927 14192
10910	0	0	Ki67+	 4930 14332
10911	0	0	Ki67+	 4934 14118
10912	0	0	Ki67+	 4935 13991
10913	0	0	Ki67+	 4938 14221
10914	0	0	Ki67+	 4946 14091
10915	0	0	Ki67+	 4949 13999
10916	0	0	Ki67+	 4953 14215
10917	0	0	Ki67+	 4958 13989
10918	0	0	Ki67+	 4959 14446
10919	0	0	Ki67+	 4961 14293
10920	0	0	Ki67+	 4966 14485
10921	0	0	Ki67+	 4967 14319
10922	0	0	Ki67+	 4969 14301
10923	0	0	Ki67+	 4971 14138
10924	0	0	Ki67+	 4974 14279
10925	0	0	Ki67+	 4980 13893
10926	0	0	Ki67+	 4981 13949
10927	0	0	Ki67+	 4981 14001
10928	0	0	Ki67+	 4982 14103
10929	0	0	Ki67+	 4985 14339
10930	0	0	Ki67+	 4985 14556
10931	0	0	Ki67+	 4990 13988
10932	0	0	Ki67+	 4997 14136
10933	0	0	Ki67+	 4997 14356
10934	0	0	Ki67+	 5000 14089
10935	0	0	Ki67+	 5000 14326
10936	0	0	Ki67+	 5002 14539
10937	0	0	Ki67+	 5005 14591
10938	0	0	Ki67+	 5006 14117
10939	0	0	Ki67+	 5011 14613
10940	0	0	Ki67+	 5014 13949
10941	0	0	Ki67+	 5014 14343
10942	0	0	Ki67+	 5015 14383
10943	0	0	Ki67+	 5017 14561
10944	0	0	Ki67+	 5023 14091
10945	0	0	Ki67+	 5024 14372
10946	0	0	Ki67+	 5025 14104
10947	0	0	Ki67+	 5027 14399
10948	0	0	Ki67+	 5028 14070
10949	0	0	Ki67+	 5032 14119
10950	0	0	Ki67+	 5033 14539
10951	0	0	Ki67+	 5037 14304
10952	0	0	Ki67+	 5039 14129
10953	0	0	Ki67+	 5041 14149
10954	0	0	Ki67+	 5042 13903
10955	0	0	Ki67+	 5043 14644
10956	0	0	Ki67+	 5044 14106
10957	0	0	Ki67+	 5044 14184
10958	0	0	Ki67+	 5047 13926
10959	0	0	Ki67+	 5048 14585
10960	0	0	Ki67+	 5048 14603
10961	0	0	Ki67+	 5049 14520
10962	0	0	Ki67+	 5051 14072
10963	0	0	Ki67+	 5057 14216
10964	0	0	Ki67+	 5060 14327
10965	0	0	Ki67+	 5061 14403
10966	0	0	Ki67+	 5062 14083
10967	0	0	Ki67+	 5062 14550
10968	0	0	Ki67+	 5063 14157
10969	0	0	Ki67+	 5066 14574
10970	0	0	Ki67+	 5069 14431
10971	0	0	Ki67+	 5070 14285
10972	0	0	Ki67+	 5072 14504
10973	0	0	Ki67+	 5075 14051
10974	0	0	Ki67+	 5075 14110
10975	0	0	Ki67+	 5078 14562
10976	0	0	Ki67+	 5079 13992
10977	0	0	Ki67+	 5079 14347
10978	0	0	Ki67+	 5079 14657
10979	0	0	Ki67+	 5080 14182
10980	0	0	Ki67+	 5082 14442
10981	0	0	Ki67+	 5084 14032
10982	0	0	Ki67+	 5084 14430
10983	0	0	Ki67+	 5085 13934
10984	0	0	Ki67+	 5088 14580
10985	0	0	Ki67+	 5089 13899
10986	0	0	Ki67+	 5090 13962
10987	0	0	Ki67+	 5090 14380
10988	0	0	Ki67+	 5091 14620
10989	0	0	Ki67+	 5092 14158
10990	0	0	Ki67+	 5094 14306
10991	0	0	Ki67+	 5094 14606
10992	0	0	Ki67+	 5097 14043
10993	0	0	Ki67+	 5097 14670
10994	0	0	Ki67+	 5102 14085
10995	0	0	Ki67+	 5102 14584
10996	0	0	Ki67+	 5107 14668
10997	0	0	Ki67+	 5109 14431
10998	0	0	Ki67+	 5113 14111
10999	0	0	Ki67+	 5113 14452
11000	0	0	Ki67+	 5115 13896
11001	0	0	Ki67+	 5115 14402
11002	0	0	Ki67+	 5117 13973
11003	0	0	Ki67+	 5118 14289
11004	0	0	Ki67+	 5118 14342
11005	0	0	Ki67+	 5121 14624
11006	0	0	Ki67+	 5123 13937
11007	0	0	Ki67+	 5123 14443
11008	0	0	Ki67+	 5126 14391
11009	0	0	Ki67+	 5129 14354
11010	0	0	Ki67+	 5130 14031
11011	0	0	Ki67+	 5130 14067
11012	0	0	Ki67+	 5133 14458
11013	0	0	Ki67+	 5137 13947
11014	0	0	Ki67+	 5137 14112
11015	0	0	Ki67+	 5138 13991
11016	0	0	Ki67+	 5139 14261
11017	0	0	Ki67+	 5139 14433
11018	0	0	Ki67+	 5142 14056
11019	0	0	Ki67+	 5142 14494
11020	0	0	Ki67+	 5143 14628
11021	0	0	Ki67+	 5144 14299
11022	0	0	Ki67+	 5144 14516
11023	0	0	Ki67+	 5151 14420
11024	0	0	Ki67+	 5151 14667
11025	0	0	Ki67+	 5154 13946
11026	0	0	Ki67+	 5155 14638
11027	0	0	Ki67+	 5156 14029
11028	0	0	Ki67+	 5157 14061
11029	0	0	Ki67+	 5158 13924
11030	0	0	Ki67+	 5159 14346
11031	0	0	Ki67+	 5163 14320
11032	0	0	Ki67+	 5167 14535
11033	0	0	Ki67+	 5170 14272
11034	0	0	Ki67+	 5175 14315
11035	0	0	Ki67+	 5176 13994
11036	0	0	Ki67+	 5176 14497
11037	0	0	Ki67+	 5176 14666
11038	0	0	Ki67+	 5177 14017
11039	0	0	Ki67+	 5179 14461
11040	0	0	Ki67+	 5183 14351
11041	0	0	Ki67+	 5184 14077
11042	0	0	Ki67+	 5187 14672
11043	0	0	Ki67+	 5188 14518
11044	0	0	Ki67+	 5189 14407
11045	0	0	Ki67+	 5215 14160
11046	0	0	Ki67+	 5217 14534
11047	0	0	Ki67+	 5218 14289
11048	0	0	Ki67+	 5232 14071
11049	0	0	Ki67+	 5232 14454
11050	0	0	Ki67+	 5233 14491
11051	0	0	Ki67+	 5234 13968
11052	0	0	Ki67+	 5237 14085
11053	0	0	Ki67+	 5240 14482
11054	0	0	Ki67+	 5252 14528
11055	0	0	Ki67+	 5256 14494
11056	0	0	Ki67+	 5257 14119
11057	0	0	Ki67+	 5261 14573
11058	0	0	Ki67+	 5264 14239
11059	0	0	Ki67+	 5268 14156
11060	0	0	Ki67+	 5270 14295
11061	0	0	Ki67+	 5270 14438
11062	0	0	Ki67+	 5270 14517
11063	0	0	Ki67+	 5270 14611
11064	0	0	Ki67+	 5271 14223
11065	0	0	Ki67+	 5273 14269
11066	0	0	Ki67+	 5279 14470
11067	0	0	Ki67+	 5284 14127
11068	0	0	Ki67+	 5285 14549
11069	0	0	Ki67+	 5288 14583
11070	0	0	Ki67+	 5299 14619
11071	0	0	Ki67+	 5300 14091
11072	0	0	Ki67+	 5304 14276
11073	0	0	Ki67+	 5305 14135
11074	0	0	Ki67+	 5310 14557
11075	0	0	Ki67+	 5311 14254
11076	0	0	Ki67+	 5311 14603
11077	0	0	Ki67+	 5313 14286
11078	0	0	Ki67+	 5316 14531
11079	0	0	Ki67+	 5322 14653
11080	0	0	Ki67+	 5338 14506
11081	0	0	Ki67+	 5338 14626
11082	0	0	Ki67+	 5339 14588
11083	0	0	Ki67+	 5347 14276
11084	0	0	Ki67+	 5352 14532
11085	0	0	Ki67+	 5355 14358
11086	0	0	Ki67+	 5367 14300
11087	0	0	Ki67+	 4577 14997
11088	0	0	Ki67+	 4584 15162
11089	0	0	Ki67+	 4586 15093
11090	0	0	Ki67+	 4586 15254
11091	0	0	Ki67+	 4588 15068
11092	0	0	Ki67+	 4589 14968
11093	0	0	Ki67+	 4592 15205
11094	0	0	Ki67+	 4595 14726
11095	0	0	Ki67+	 4598 15017
11096	0	0	Ki67+	 4600 14701
11097	0	0	Ki67+	 4600 15055
11098	0	0	Ki67+	 4602 14995
11099	0	0	Ki67+	 4609 15043
11100	0	0	Ki67+	 4611 15441
11101	0	0	Ki67+	 4612 15079
11102	0	0	Ki67+	 4617 14976
11103	0	0	Ki67+	 4618 14993
11104	0	0	Ki67+	 4619 14902
11105	0	0	Ki67+	 4621 15435
11106	0	0	Ki67+	 4624 14749
11107	0	0	Ki67+	 4625 15253
11108	0	0	Ki67+	 4634 15359
11109	0	0	Ki67+	 4636 14738
11110	0	0	Ki67+	 4638 14700
11111	0	0	Ki67+	 4641 14997
11112	0	0	Ki67+	 4644 15012
11113	0	0	Ki67+	 4651 14796
11114	0	0	Ki67+	 4651 15358
11115	0	0	Ki67+	 4652 15433
11116	0	0	Ki67+	 4655 15182
11117	0	0	Ki67+	 4660 14722
11118	0	0	Ki67+	 4664 14761
11119	0	0	Ki67+	 4666 15162
11120	0	0	Ki67+	 4666 15220
11121	0	0	Ki67+	 4666 15344
11122	0	0	Ki67+	 4666 15377
11123	0	0	Ki67+	 4677 14715
11124	0	0	Ki67+	 4678 15246
11125	0	0	Ki67+	 4680 15136
11126	0	0	Ki67+	 4680 15331
11127	0	0	Ki67+	 4681 15041
11128	0	0	Ki67+	 4681 15293
11129	0	0	Ki67+	 4687 14996
11130	0	0	Ki67+	 4689 14733
11131	0	0	Ki67+	 4692 15118
11132	0	0	Ki67+	 4695 15062
11133	0	0	Ki67+	 4696 15358
11134	0	0	Ki67+	 4698 15104
11135	0	0	Ki67+	 4699 15241
11136	0	0	Ki67+	 4700 15021
11137	0	0	Ki67+	 4703 15418
11138	0	0	Ki67+	 4707 15039
11139	0	0	Ki67+	 4710 15147
11140	0	0	Ki67+	 4714 15296
11141	0	0	Ki67+	 4717 15030
11142	0	0	Ki67+	 4720 15271
11143	0	0	Ki67+	 4721 15188
11144	0	0	Ki67+	 4724 15068
11145	0	0	Ki67+	 4727 14694
11146	0	0	Ki67+	 4728 15135
11147	0	0	Ki67+	 4730 15206
11148	0	0	Ki67+	 4735 15101
11149	0	0	Ki67+	 4736 15243
11150	0	0	Ki67+	 4737 14747
11151	0	0	Ki67+	 4738 14734
11152	0	0	Ki67+	 4741 15161
11153	0	0	Ki67+	 4742 15432
11154	0	0	Ki67+	 4743 14791
11155	0	0	Ki67+	 4745 15042
11156	0	0	Ki67+	 4745 15090
11157	0	0	Ki67+	 4750 15399
11158	0	0	Ki67+	 4754 14761
11159	0	0	Ki67+	 4754 15280
11160	0	0	Ki67+	 4756 15446
11161	0	0	Ki67+	 4762 15163
11162	0	0	Ki67+	 4763 15247
11163	0	0	Ki67+	 4764 15371
11164	0	0	Ki67+	 4767 15182
11165	0	0	Ki67+	 4775 15129
11166	0	0	Ki67+	 4780 15402
11167	0	0	Ki67+	 4785 15282
11168	0	0	Ki67+	 4786 15145
11169	0	0	Ki67+	 4788 15189
11170	0	0	Ki67+	 4792 15303
11171	0	0	Ki67+	 4794 15424
11172	0	0	Ki67+	 4795 14718
11173	0	0	Ki67+	 4795 14740
11174	0	0	Ki67+	 4796 14830
11175	0	0	Ki67+	 4798 15162
11176	0	0	Ki67+	 4800 14799
11177	0	0	Ki67+	 4801 15122
11178	0	0	Ki67+	 4803 15183
11179	0	0	Ki67+	 4808 14811
11180	0	0	Ki67+	 4809 14850
11181	0	0	Ki67+	 4811 15222
11182	0	0	Ki67+	 4811 15374
11183	0	0	Ki67+	 4812 15152
11184	0	0	Ki67+	 4815 15302
11185	0	0	Ki67+	 4816 15134
11186	0	0	Ki67+	 4816 15398
11187	0	0	Ki67+	 4819 14829
11188	0	0	Ki67+	 4822 14768
11189	0	0	Ki67+	 4825 15187
11190	0	0	Ki67+	 4833 15321
11191	0	0	Ki67+	 4835 15262
11192	0	0	Ki67+	 4839 15170
11193	0	0	Ki67+	 4840 15439
11194	0	0	Ki67+	 4841 14778
11195	0	0	Ki67+	 4842 15463
11196	0	0	Ki67+	 4845 15154
11197	0	0	Ki67+	 4847 15209
11198	0	0	Ki67+	 4850 15234
11199	0	0	Ki67+	 4855 14864
11200	0	0	Ki67+	 4856 14753
11201	0	0	Ki67+	 4858 15163
11202	0	0	Ki67+	 4859 15255
11203	0	0	Ki67+	 4859 15323
11204	0	0	Ki67+	 4862 15222
11205	0	0	Ki67+	 4869 15183
11206	0	0	Ki67+	 4870 15282
11207	0	0	Ki67+	 4879 15170
11208	0	0	Ki67+	 4880 14874
11209	0	0	Ki67+	 4880 15243
11210	0	0	Ki67+	 4880 15347
11211	0	0	Ki67+	 4885 14936
11212	0	0	Ki67+	 4887 15302
11213	0	0	Ki67+	 4888 14859
11214	0	0	Ki67+	 4889 15336
11215	0	0	Ki67+	 4890 15272
11216	0	0	Ki67+	 4891 14764
11217	0	0	Ki67+	 4892 15426
11218	0	0	Ki67+	 4893 15213
11219	0	0	Ki67+	 4894 15180
11220	0	0	Ki67+	 4895 15243
11221	0	0	Ki67+	 4902 15415
11222	0	0	Ki67+	 4904 14752
11223	0	0	Ki67+	 4909 14896
11224	0	0	Ki67+	 4910 15331
11225	0	0	Ki67+	 4911 14783
11226	0	0	Ki67+	 4917 14903
11227	0	0	Ki67+	 4922 14707
11228	0	0	Ki67+	 4922 14876
11229	0	0	Ki67+	 4923 14850
11230	0	0	Ki67+	 4924 15282
11231	0	0	Ki67+	 4925 14821
11232	0	0	Ki67+	 4929 15350
11233	0	0	Ki67+	 4933 14801
11234	0	0	Ki67+	 4934 14862
11235	0	0	Ki67+	 4941 14882
11236	0	0	Ki67+	 4941 15330
11237	0	0	Ki67+	 4942 15467
11238	0	0	Ki67+	 4943 15396
11239	0	0	Ki67+	 4946 14903
11240	0	0	Ki67+	 4950 15355
11241	0	0	Ki67+	 4953 14839
11242	0	0	Ki67+	 4959 14984
11243	0	0	Ki67+	 4961 14966
11244	0	0	Ki67+	 4962 14867
11245	0	0	Ki67+	 4966 15424
11246	0	0	Ki67+	 4973 15468
11247	0	0	Ki67+	 4975 15377
11248	0	0	Ki67+	 4976 14788
11249	0	0	Ki67+	 4976 14900
11250	0	0	Ki67+	 4976 15419
11251	0	0	Ki67+	 4980 15456
11252	0	0	Ki67+	 4981 15001
11253	0	0	Ki67+	 4983 14939
11254	0	0	Ki67+	 4987 15333
11255	0	0	Ki67+	 4988 14906
11256	0	0	Ki67+	 4991 15031
11257	0	0	Ki67+	 4992 14839
11258	0	0	Ki67+	 4996 14916
11259	0	0	Ki67+	 4998 15301
11260	0	0	Ki67+	 5000 15388
11261	0	0	Ki67+	 5004 14856
11262	0	0	Ki67+	 5005 14990
11263	0	0	Ki67+	 5010 15364
11264	0	0	Ki67+	 5016 14884
11265	0	0	Ki67+	 5016 15348
11266	0	0	Ki67+	 5017 15026
11267	0	0	Ki67+	 5021 14833
11268	0	0	Ki67+	 5021 15064
11269	0	0	Ki67+	 5025 15001
11270	0	0	Ki67+	 5029 15479
11271	0	0	Ki67+	 5035 15383
11272	0	0	Ki67+	 5036 14960
11273	0	0	Ki67+	 5045 15419
11274	0	0	Ki67+	 5048 14846
11275	0	0	Ki67+	 5049 14903
11276	0	0	Ki67+	 5051 15408
11277	0	0	Ki67+	 5053 14945
11278	0	0	Ki67+	 5053 15439
11279	0	0	Ki67+	 5055 15467
11280	0	0	Ki67+	 5062 15217
11281	0	0	Ki67+	 5064 15039
11282	0	0	Ki67+	 5067 15024
11283	0	0	Ki67+	 5069 15086
11284	0	0	Ki67+	 5072 14759
11285	0	0	Ki67+	 5078 14713
11286	0	0	Ki67+	 5078 15366
11287	0	0	Ki67+	 5080 14961
11288	0	0	Ki67+	 5082 14735
11289	0	0	Ki67+	 5083 15417
11290	0	0	Ki67+	 5084 15433
11291	0	0	Ki67+	 5085 15336
11292	0	0	Ki67+	 5086 15463
11293	0	0	Ki67+	 5089 14947
11294	0	0	Ki67+	 5090 14700
11295	0	0	Ki67+	 5090 15116
11296	0	0	Ki67+	 5101 14723
11297	0	0	Ki67+	 5102 15065
11298	0	0	Ki67+	 5103 15105
11299	0	0	Ki67+	 5109 15391
11300	0	0	Ki67+	 5113 15138
11301	0	0	Ki67+	 5115 15417
11302	0	0	Ki67+	 5115 15442
11303	0	0	Ki67+	 5116 14743
11304	0	0	Ki67+	 5116 15094
11305	0	0	Ki67+	 5117 14709
11306	0	0	Ki67+	 5118 15378
11307	0	0	Ki67+	 5120 15071
11308	0	0	Ki67+	 5122 14937
11309	0	0	Ki67+	 5123 15340
11310	0	0	Ki67+	 5123 15358
11311	0	0	Ki67+	 5125 15101
11312	0	0	Ki67+	 5126 15011
11313	0	0	Ki67+	 5127 15297
11314	0	0	Ki67+	 5129 15057
11315	0	0	Ki67+	 5139 15177
11316	0	0	Ki67+	 5139 15188
11317	0	0	Ki67+	 5140 15118
11318	0	0	Ki67+	 5144 15446
11319	0	0	Ki67+	 5145 15027
11320	0	0	Ki67+	 5146 14689
11321	0	0	Ki67+	 5149 15149
11322	0	0	Ki67+	 5149 15388
11323	0	0	Ki67+	 5152 15104
11324	0	0	Ki67+	 5153 14708
11325	0	0	Ki67+	 5158 15074
11326	0	0	Ki67+	 5158 15168
11327	0	0	Ki67+	 5158 15422
11328	0	0	Ki67+	 5160 15055
11329	0	0	Ki67+	 5160 15479
11330	0	0	Ki67+	 5162 15377
11331	0	0	Ki67+	 5163 14696
11332	0	0	Ki67+	 5163 15205
11333	0	0	Ki67+	 5170 15435
11334	0	0	Ki67+	 5172 14801
11335	0	0	Ki67+	 5173 15145
11336	0	0	Ki67+	 5176 14859
11337	0	0	Ki67+	 5180 15054
11338	0	0	Ki67+	 5181 14849
11339	0	0	Ki67+	 5181 14880
11340	0	0	Ki67+	 5187 14726
11341	0	0	Ki67+	 5187 15222
11342	0	0	Ki67+	 5187 15409
11343	0	0	Ki67+	 5189 14742
11344	0	0	Ki67+	 5190 15183
11345	0	0	Ki67+	 5191 15480
11346	0	0	Ki67+	 5193 15393
11347	0	0	Ki67+	 5195 14901
11348	0	0	Ki67+	 5195 15081
11349	0	0	Ki67+	 5195 15167
11350	0	0	Ki67+	 5197 14790
11351	0	0	Ki67+	 5201 15137
11352	0	0	Ki67+	 5203 15223
11353	0	0	Ki67+	 5205 15204
11354	0	0	Ki67+	 5206 15157
11355	0	0	Ki67+	 5207 14822
11356	0	0	Ki67+	 5209 15046
11357	0	0	Ki67+	 5213 14728
11358	0	0	Ki67+	 5213 14805
11359	0	0	Ki67+	 5215 14858
11360	0	0	Ki67+	 5215 15410
11361	0	0	Ki67+	 5216 15193
11362	0	0	Ki67+	 5216 15460
11363	0	0	Ki67+	 5218 15389
11364	0	0	Ki67+	 5221 15061
11365	0	0	Ki67+	 5222 15179
11366	0	0	Ki67+	 5224 14759
11367	0	0	Ki67+	 5224 14782
11368	0	0	Ki67+	 5227 14840
11369	0	0	Ki67+	 5228 15398
11370	0	0	Ki67+	 5230 15429
11371	0	0	Ki67+	 5233 14887
11372	0	0	Ki67+	 5235 14817
11373	0	0	Ki67+	 5239 14805
11374	0	0	Ki67+	 5246 15407
11375	0	0	Ki67+	 5246 15445
11376	0	0	Ki67+	 5249 14767
11377	0	0	Ki67+	 5251 15483
11378	0	0	Ki67+	 5256 15424
11379	0	0	Ki67+	 5264 14843
11380	0	0	Ki67+	 5264 15159
11381	0	0	Ki67+	 5267 15410
11382	0	0	Ki67+	 5273 14792
11383	0	0	Ki67+	 5273 15448
11384	0	0	Ki67+	 5274 14834
11385	0	0	Ki67+	 5277 15287
11386	0	0	Ki67+	 5279 14956
11387	0	0	Ki67+	 5280 15458
11388	0	0	Ki67+	 5283 14799
11389	0	0	Ki67+	 5285 15207
11390	0	0	Ki67+	 5287 14819
11391	0	0	Ki67+	 5289 15076
11392	0	0	Ki67+	 5289 15485
11393	0	0	Ki67+	 5295 15321
11394	0	0	Ki67+	 5295 15435
11395	0	0	Ki67+	 5299 14876
11396	0	0	Ki67+	 5301 15174
11397	0	0	Ki67+	 5302 15310
11398	0	0	Ki67+	 5304 15472
11399	0	0	Ki67+	 5307 14941
11400	0	0	Ki67+	 5309 14866
11401	0	0	Ki67+	 5315 15305
11402	0	0	Ki67+	 5318 15282
11403	0	0	Ki67+	 5318 15417
11404	0	0	Ki67+	 5318 15476
11405	0	0	Ki67+	 5321 14848
11406	0	0	Ki67+	 5322 14894
11407	0	0	Ki67+	 5322 15320
11408	0	0	Ki67+	 5326 15451
11409	0	0	Ki67+	 5328 14969
11410	0	0	Ki67+	 5334 14956
11411	0	0	Ki67+	 5339 15265
11412	0	0	Ki67+	 5340 15327
11413	0	0	Ki67+	 5341 14879
11414	0	0	Ki67+	 5342 15305
11415	0	0	Ki67+	 5345 14962
11416	0	0	Ki67+	 5345 15471
11417	0	0	Ki67+	 5350 15063
11418	0	0	Ki67+	 5360 14921
11419	0	0	Ki67+	 5363 15191
11420	0	0	Ki67+	 5365 14982
11421	0	0	Ki67+	 5368 15054
11422	0	0	Ki67+	 5368 15329
11423	0	0	Ki67+	 5374 15009
11424	0	0	Ki67+	 5375 14902
11425	0	0	Ki67+	 4577 15971
11426	0	0	Ki67+	 4578 15752
11427	0	0	Ki67+	 4580 15794
11428	0	0	Ki67+	 4583 15864
11429	0	0	Ki67+	 4587 15572
11430	0	0	Ki67+	 4587 15608
11431	0	0	Ki67+	 4589 15561
11432	0	0	Ki67+	 4589 15952
11433	0	0	Ki67+	 4590 15713
11434	0	0	Ki67+	 4591 16056
11435	0	0	Ki67+	 4593 15740
11436	0	0	Ki67+	 4593 15903
11437	0	0	Ki67+	 4595 16149
11438	0	0	Ki67+	 4596 15674
11439	0	0	Ki67+	 4598 16125
11440	0	0	Ki67+	 4599 15932
11441	0	0	Ki67+	 4599 15976
11442	0	0	Ki67+	 4601 15646
11443	0	0	Ki67+	 4601 15834
11444	0	0	Ki67+	 4601 15855
11445	0	0	Ki67+	 4603 15548
11446	0	0	Ki67+	 4603 15621
11447	0	0	Ki67+	 4607 15667
11448	0	0	Ki67+	 4612 15939
11449	0	0	Ki67+	 4614 15801
11450	0	0	Ki67+	 4617 15839
11451	0	0	Ki67+	 4617 15995
11452	0	0	Ki67+	 4620 15851
11453	0	0	Ki67+	 4621 15871
11454	0	0	Ki67+	 4622 15905
11455	0	0	Ki67+	 4623 15659
11456	0	0	Ki67+	 4624 15754
11457	0	0	Ki67+	 4624 15787
11458	0	0	Ki67+	 4624 16169
11459	0	0	Ki67+	 4627 15611
11460	0	0	Ki67+	 4633 16119
11461	0	0	Ki67+	 4635 15879
11462	0	0	Ki67+	 4636 15719
11463	0	0	Ki67+	 4636 16016
11464	0	0	Ki67+	 4640 15629
11465	0	0	Ki67+	 4641 15568
11466	0	0	Ki67+	 4643 15828
11467	0	0	Ki67+	 4643 16076
11468	0	0	Ki67+	 4644 15977
11469	0	0	Ki67+	 4645 16102
11470	0	0	Ki67+	 4648 15595
11471	0	0	Ki67+	 4650 15659
11472	0	0	Ki67+	 4650 15935
11473	0	0	Ki67+	 4650 16164
11474	0	0	Ki67+	 4651 15907
11475	0	0	Ki67+	 4654 15546
11476	0	0	Ki67+	 4655 15789
11477	0	0	Ki67+	 4657 16133
11478	0	0	Ki67+	 4658 15720
11479	0	0	Ki67+	 4662 15879
11480	0	0	Ki67+	 4662 16150
11481	0	0	Ki67+	 4664 16207
11482	0	0	Ki67+	 4665 15988
11483	0	0	Ki67+	 4668 15525
11484	0	0	Ki67+	 4668 15959
11485	0	0	Ki67+	 4672 15673
11486	0	0	Ki67+	 4676 15856
11487	0	0	Ki67+	 4676 16154
11488	0	0	Ki67+	 4677 16191
11489	0	0	Ki67+	 4679 16105
11490	0	0	Ki67+	 4680 15965
11491	0	0	Ki67+	 4680 16000
11492	0	0	Ki67+	 4682 16026
11493	0	0	Ki67+	 4687 16230
11494	0	0	Ki67+	 4689 15686
11495	0	0	Ki67+	 4689 15707
11496	0	0	Ki67+	 4689 15788
11497	0	0	Ki67+	 4689 16052
11498	0	0	Ki67+	 4694 15648
11499	0	0	Ki67+	 4697 16200
11500	0	0	Ki67+	 4697 16253
11501	0	0	Ki67+	 4698 16145
11502	0	0	Ki67+	 4698 16173
11503	0	0	Ki67+	 4703 15901
11504	0	0	Ki67+	 4704 15748
11505	0	0	Ki67+	 4704 15787
11506	0	0	Ki67+	 4706 15865
11507	0	0	Ki67+	 4707 15725
11508	0	0	Ki67+	 4711 15713
11509	0	0	Ki67+	 4712 15549
11510	0	0	Ki67+	 4712 15819
11511	0	0	Ki67+	 4712 16267
11512	0	0	Ki67+	 4713 15899
11513	0	0	Ki67+	 4714 15839
11514	0	0	Ki67+	 4716 15524
11515	0	0	Ki67+	 4716 15567
11516	0	0	Ki67+	 4716 16092
11517	0	0	Ki67+	 4717 16023
11518	0	0	Ki67+	 4718 15624
11519	0	0	Ki67+	 4720 15925
11520	0	0	Ki67+	 4721 15673
11521	0	0	Ki67+	 4722 15818
11522	0	0	Ki67+	 4722 16057
11523	0	0	Ki67+	 4725 16178
11524	0	0	Ki67+	 4727 15731
11525	0	0	Ki67+	 4729 15775
11526	0	0	Ki67+	 4729 16214
11527	0	0	Ki67+	 4730 16133
11528	0	0	Ki67+	 4731 16196
11529	0	0	Ki67+	 4734 15690
11530	0	0	Ki67+	 4734 15757
11531	0	0	Ki67+	 4734 16275
11532	0	0	Ki67+	 4738 15846
11533	0	0	Ki67+	 4738 16000
11534	0	0	Ki67+	 4739 15550
11535	0	0	Ki67+	 4739 15932
11536	0	0	Ki67+	 4740 16251
11537	0	0	Ki67+	 4742 15719
11538	0	0	Ki67+	 4745 15796
11539	0	0	Ki67+	 4745 15893
11540	0	0	Ki67+	 4747 15582
11541	0	0	Ki67+	 4747 16165
11542	0	0	Ki67+	 4752 15872
11543	0	0	Ki67+	 4752 15962
11544	0	0	Ki67+	 4752 16031
11545	0	0	Ki67+	 4753 15689
11546	0	0	Ki67+	 4758 15731
11547	0	0	Ki67+	 4759 15996
11548	0	0	Ki67+	 4759 16118
11549	0	0	Ki67+	 4760 15676
11550	0	0	Ki67+	 4761 15812
11551	0	0	Ki67+	 4761 15851
11552	0	0	Ki67+	 4762 15909
11553	0	0	Ki67+	 4763 16261
11554	0	0	Ki67+	 4766 16148
11555	0	0	Ki67+	 4771 16242
11556	0	0	Ki67+	 4775 15957
11557	0	0	Ki67+	 4775 16188
11558	0	0	Ki67+	 4776 15711
11559	0	0	Ki67+	 4776 16020
11560	0	0	Ki67+	 4779 16253
11561	0	0	Ki67+	 4780 15986
11562	0	0	Ki67+	 4780 16048
11563	0	0	Ki67+	 4780 16286
11564	0	0	Ki67+	 4781 15689
11565	0	0	Ki67+	 4785 15626
11566	0	0	Ki67+	 4785 15728
11567	0	0	Ki67+	 4786 15583
11568	0	0	Ki67+	 4789 15656
11569	0	0	Ki67+	 4790 16267
11570	0	0	Ki67+	 4791 15545
11571	0	0	Ki67+	 4798 15761
11572	0	0	Ki67+	 4800 16210
11573	0	0	Ki67+	 4802 16014
11574	0	0	Ki67+	 4802 16278
11575	0	0	Ki67+	 4805 15696
11576	0	0	Ki67+	 4806 15888
11577	0	0	Ki67+	 4807 15916
11578	0	0	Ki67+	 4808 15576
11579	0	0	Ki67+	 4813 15643
11580	0	0	Ki67+	 4817 15906
11581	0	0	Ki67+	 4818 15930
11582	0	0	Ki67+	 4819 16191
11583	0	0	Ki67+	 4821 15733
11584	0	0	Ki67+	 4822 16258
11585	0	0	Ki67+	 4826 16173
11586	0	0	Ki67+	 4828 15519
11587	0	0	Ki67+	 4831 16131
11588	0	0	Ki67+	 4832 15575
11589	0	0	Ki67+	 4832 16230
11590	0	0	Ki67+	 4834 15748
11591	0	0	Ki67+	 4835 15668
11592	0	0	Ki67+	 4835 16108
11593	0	0	Ki67+	 4835 16142
11594	0	0	Ki67+	 4841 15626
11595	0	0	Ki67+	 4844 15742
11596	0	0	Ki67+	 4844 15793
11597	0	0	Ki67+	 4845 15601
11598	0	0	Ki67+	 4845 15817
11599	0	0	Ki67+	 4847 15927
11600	0	0	Ki67+	 4850 16047
11601	0	0	Ki67+	 4854 15709
11602	0	0	Ki67+	 4855 15686
11603	0	0	Ki67+	 4855 15889
11604	0	0	Ki67+	 4857 16005
11605	0	0	Ki67+	 4860 15545
11606	0	0	Ki67+	 4861 15967
11607	0	0	Ki67+	 4862 15824
11608	0	0	Ki67+	 4862 16030
11609	0	0	Ki67+	 4864 15636
11610	0	0	Ki67+	 4865 15609
11611	0	0	Ki67+	 4866 16013
11612	0	0	Ki67+	 4871 15649
11613	0	0	Ki67+	 4871 16206
11614	0	0	Ki67+	 4875 15571
11615	0	0	Ki67+	 4875 16124
11616	0	0	Ki67+	 4877 15770
11617	0	0	Ki67+	 4880 15800
11618	0	0	Ki67+	 4880 16227
11619	0	0	Ki67+	 4881 16032
11620	0	0	Ki67+	 4882 16280
11621	0	0	Ki67+	 4884 15719
11622	0	0	Ki67+	 4886 15562
11623	0	0	Ki67+	 4890 16014
11624	0	0	Ki67+	 4894 15605
11625	0	0	Ki67+	 4894 16259
11626	0	0	Ki67+	 4896 15630
11627	0	0	Ki67+	 4898 15822
11628	0	0	Ki67+	 4901 15683
11629	0	0	Ki67+	 4901 15802
11630	0	0	Ki67+	 4902 15752
11631	0	0	Ki67+	 4908 15721
11632	0	0	Ki67+	 4909 15883
11633	0	0	Ki67+	 4915 16104
11634	0	0	Ki67+	 4916 15964
11635	0	0	Ki67+	 4917 16263
11636	0	0	Ki67+	 4919 15655
11637	0	0	Ki67+	 4920 16247
11638	0	0	Ki67+	 4921 15890
11639	0	0	Ki67+	 4921 16060
11640	0	0	Ki67+	 4926 15512
11641	0	0	Ki67+	 4928 16235
11642	0	0	Ki67+	 4929 16127
11643	0	0	Ki67+	 4932 16199
11644	0	0	Ki67+	 4934 16084
11645	0	0	Ki67+	 4935 15743
11646	0	0	Ki67+	 4936 15594
11647	0	0	Ki67+	 4937 15999
11648	0	0	Ki67+	 4943 16273
11649	0	0	Ki67+	 4945 16106
11650	0	0	Ki67+	 4947 16215
11651	0	0	Ki67+	 4948 16241
11652	0	0	Ki67+	 4952 15603
11653	0	0	Ki67+	 4953 15626
11654	0	0	Ki67+	 4957 15847
11655	0	0	Ki67+	 4962 15523
11656	0	0	Ki67+	 4970 15643
11657	0	0	Ki67+	 4972 16238
11658	0	0	Ki67+	 4976 15814
11659	0	0	Ki67+	 4976 16196
11660	0	0	Ki67+	 4977 15894
11661	0	0	Ki67+	 4979 15494
11662	0	0	Ki67+	 4979 15685
11663	0	0	Ki67+	 4981 15644
11664	0	0	Ki67+	 4981 16227
11665	0	0	Ki67+	 4984 15783
11666	0	0	Ki67+	 4995 15518
11667	0	0	Ki67+	 4996 15988
11668	0	0	Ki67+	 4999 15880
11669	0	0	Ki67+	 5003 15763
11670	0	0	Ki67+	 5009 16015
11671	0	0	Ki67+	 5012 15852
11672	0	0	Ki67+	 5014 16249
11673	0	0	Ki67+	 5015 15501
11674	0	0	Ki67+	 5016 15936
11675	0	0	Ki67+	 5017 15795
11676	0	0	Ki67+	 5017 15824
11677	0	0	Ki67+	 5025 16268
11678	0	0	Ki67+	 5029 15812
11679	0	0	Ki67+	 5030 15991
11680	0	0	Ki67+	 5033 15497
11681	0	0	Ki67+	 5043 15865
11682	0	0	Ki67+	 5045 15973
11683	0	0	Ki67+	 5046 16018
11684	0	0	Ki67+	 5047 16036
11685	0	0	Ki67+	 5051 15828
11686	0	0	Ki67+	 5059 16081
11687	0	0	Ki67+	 5061 15506
11688	0	0	Ki67+	 5062 15980
11689	0	0	Ki67+	 5064 15957
11690	0	0	Ki67+	 5072 15876
11691	0	0	Ki67+	 5076 16134
11692	0	0	Ki67+	 5078 16190
11693	0	0	Ki67+	 5085 15737
11694	0	0	Ki67+	 5085 15909
11695	0	0	Ki67+	 5086 16097
11696	0	0	Ki67+	 5090 16078
11697	0	0	Ki67+	 5092 15755
11698	0	0	Ki67+	 5095 15972
11699	0	0	Ki67+	 5097 15935
11700	0	0	Ki67+	 5099 15835
11701	0	0	Ki67+	 5099 15878
11702	0	0	Ki67+	 5100 15766
11703	0	0	Ki67+	 5100 16047
11704	0	0	Ki67+	 5109 16064
11705	0	0	Ki67+	 5110 15817
11706	0	0	Ki67+	 5110 16109
11707	0	0	Ki67+	 5113 15977
11708	0	0	Ki67+	 5115 15626
11709	0	0	Ki67+	 5119 15880
11710	0	0	Ki67+	 5119 16092
11711	0	0	Ki67+	 5122 15743
11712	0	0	Ki67+	 5123 15773
11713	0	0	Ki67+	 5125 15989
11714	0	0	Ki67+	 5126 15829
11715	0	0	Ki67+	 5127 15793
11716	0	0	Ki67+	 5127 16144
11717	0	0	Ki67+	 5129 16022
11718	0	0	Ki67+	 5138 16110
11719	0	0	Ki67+	 5142 16016
11720	0	0	Ki67+	 5142 16055
11721	0	0	Ki67+	 5143 15603
11722	0	0	Ki67+	 5150 15897
11723	0	0	Ki67+	 5151 15755
11724	0	0	Ki67+	 5152 15941
11725	0	0	Ki67+	 5154 15536
11726	0	0	Ki67+	 5154 15835
11727	0	0	Ki67+	 5155 15796
11728	0	0	Ki67+	 5156 15924
11729	0	0	Ki67+	 5158 15872
11730	0	0	Ki67+	 5158 16021
11731	0	0	Ki67+	 5159 16093
11732	0	0	Ki67+	 5160 15578
11733	0	0	Ki67+	 5166 15852
11734	0	0	Ki67+	 5172 15770
11735	0	0	Ki67+	 5182 15966
11736	0	0	Ki67+	 5184 15778
11737	0	0	Ki67+	 5184 15925
11738	0	0	Ki67+	 5184 15982
11739	0	0	Ki67+	 5188 16035
11740	0	0	Ki67+	 5188 16186
11741	0	0	Ki67+	 5190 15529
11742	0	0	Ki67+	 5190 15688
11743	0	0	Ki67+	 5190 16124
11744	0	0	Ki67+	 5193 15719
11745	0	0	Ki67+	 5194 15824
11746	0	0	Ki67+	 5195 16051
11747	0	0	Ki67+	 5199 15890
11748	0	0	Ki67+	 5200 15757
11749	0	0	Ki67+	 5202 15851
11750	0	0	Ki67+	 5204 15541
11751	0	0	Ki67+	 5214 15920
11752	0	0	Ki67+	 5215 15748
11753	0	0	Ki67+	 5215 15812
11754	0	0	Ki67+	 5218 15951
11755	0	0	Ki67+	 5221 15689
11756	0	0	Ki67+	 5222 15869
11757	0	0	Ki67+	 5224 15913
11758	0	0	Ki67+	 5225 16121
11759	0	0	Ki67+	 5228 15705
11760	0	0	Ki67+	 5230 16003
11761	0	0	Ki67+	 5231 15936
11762	0	0	Ki67+	 5234 16050
11763	0	0	Ki67+	 5235 15840
11764	0	0	Ki67+	 5238 15728
11765	0	0	Ki67+	 5239 15714
11766	0	0	Ki67+	 5241 15879
11767	0	0	Ki67+	 5241 16281
11768	0	0	Ki67+	 5244 15895
11769	0	0	Ki67+	 5244 15992
11770	0	0	Ki67+	 5246 15549
11771	0	0	Ki67+	 5250 16048
11772	0	0	Ki67+	 5250 16185
11773	0	0	Ki67+	 5253 15711
11774	0	0	Ki67+	 5256 16265
11775	0	0	Ki67+	 5265 16087
11776	0	0	Ki67+	 5266 15614
11777	0	0	Ki67+	 5267 15525
11778	0	0	Ki67+	 5268 16253
11779	0	0	Ki67+	 5274 15664
11780	0	0	Ki67+	 5279 15697
11781	0	0	Ki67+	 5281 16018
11782	0	0	Ki67+	 5285 15508
11783	0	0	Ki67+	 5287 16283
11784	0	0	Ki67+	 5289 15540
11785	0	0	Ki67+	 5289 15609
11786	0	0	Ki67+	 5293 15646
11787	0	0	Ki67+	 5293 15679
11788	0	0	Ki67+	 5293 15988
11789	0	0	Ki67+	 5294 16057
11790	0	0	Ki67+	 5294 16203
11791	0	0	Ki67+	 5296 15743
11792	0	0	Ki67+	 5301 15525
11793	0	0	Ki67+	 5305 15558
11794	0	0	Ki67+	 5305 15673
11795	0	0	Ki67+	 5305 16125
11796	0	0	Ki67+	 5318 15501
11797	0	0	Ki67+	 5319 16195
11798	0	0	Ki67+	 5320 15644
11799	0	0	Ki67+	 5320 16232
11800	0	0	Ki67+	 5322 16039
11801	0	0	Ki67+	 5323 16163
11802	0	0	Ki67+	 5326 15798
11803	0	0	Ki67+	 5326 16002
11804	0	0	Ki67+	 5333 16101
11805	0	0	Ki67+	 5335 15610
11806	0	0	Ki67+	 5336 15492
11807	0	0	Ki67+	 5338 15821
11808	0	0	Ki67+	 5340 15586
11809	0	0	Ki67+	 5343 15540
11810	0	0	Ki67+	 5344 15550
11811	0	0	Ki67+	 5345 16031
11812	0	0	Ki67+	 5347 16071
11813	0	0	Ki67+	 5349 15519
11814	0	0	Ki67+	 5358 15620
11815	0	0	Ki67+	 5359 15576
11816	0	0	Ki67+	 5362 16042
11817	0	0	Ki67+	 5363 15494
11818	0	0	Ki67+	 5366 16106
11819	0	0	Ki67+	 5370 15522
11820	0	0	Ki67+	 5370 15572
11821	0	0	Ki67+	 5371 15599
11822	0	0	Ki67+	 5374 15544
11823	0	0	Ki67+	 4581 16600
11824	0	0	Ki67+	 4582 16709
11825	0	0	Ki67+	 4583 16941
11826	0	0	Ki67+	 4588 16404
11827	0	0	Ki67+	 4589 16987
11828	0	0	Ki67+	 4591 16504
11829	0	0	Ki67+	 4592 17028
11830	0	0	Ki67+	 4594 16477
11831	0	0	Ki67+	 4595 16956
11832	0	0	Ki67+	 4596 17011
11833	0	0	Ki67+	 4600 16598
11834	0	0	Ki67+	 4602 16513
11835	0	0	Ki67+	 4602 16547
11836	0	0	Ki67+	 4604 16677
11837	0	0	Ki67+	 4604 16969
11838	0	0	Ki67+	 4607 16946
11839	0	0	Ki67+	 4609 16449
11840	0	0	Ki67+	 4614 16438
11841	0	0	Ki67+	 4614 16639
11842	0	0	Ki67+	 4616 16601
11843	0	0	Ki67+	 4617 16992
11844	0	0	Ki67+	 4618 16463
11845	0	0	Ki67+	 4638 16506
11846	0	0	Ki67+	 4638 16623
11847	0	0	Ki67+	 4639 16573
11848	0	0	Ki67+	 4643 16726
11849	0	0	Ki67+	 4649 16990
11850	0	0	Ki67+	 4650 16949
11851	0	0	Ki67+	 4655 16466
11852	0	0	Ki67+	 4656 16565
11853	0	0	Ki67+	 4656 16654
11854	0	0	Ki67+	 4657 17079
11855	0	0	Ki67+	 4660 16699
11856	0	0	Ki67+	 4661 16497
11857	0	0	Ki67+	 4662 16525
11858	0	0	Ki67+	 4664 16617
11859	0	0	Ki67+	 4666 16536
11860	0	0	Ki67+	 4673 17082
11861	0	0	Ki67+	 4689 16535
11862	0	0	Ki67+	 4694 16607
11863	0	0	Ki67+	 4697 17059
11864	0	0	Ki67+	 4703 16532
11865	0	0	Ki67+	 4704 16572
11866	0	0	Ki67+	 4715 16547
11867	0	0	Ki67+	 4715 17022
11868	0	0	Ki67+	 4716 16746
11869	0	0	Ki67+	 4716 16993
11870	0	0	Ki67+	 4726 17055
11871	0	0	Ki67+	 4727 16697
11872	0	0	Ki67+	 4728 16647
11873	0	0	Ki67+	 4729 17024
11874	0	0	Ki67+	 4730 16600
11875	0	0	Ki67+	 4742 16332
11876	0	0	Ki67+	 4748 16694
11877	0	0	Ki67+	 4751 16347
11878	0	0	Ki67+	 4755 16293
11879	0	0	Ki67+	 4756 16327
11880	0	0	Ki67+	 4758 16650
11881	0	0	Ki67+	 4761 16613
11882	0	0	Ki67+	 4765 17056
11883	0	0	Ki67+	 4770 16775
11884	0	0	Ki67+	 4771 16616
11885	0	0	Ki67+	 4772 16691
11886	0	0	Ki67+	 4781 16314
11887	0	0	Ki67+	 4782 17039
11888	0	0	Ki67+	 4784 16350
11889	0	0	Ki67+	 4784 16649
11890	0	0	Ki67+	 4788 16985
11891	0	0	Ki67+	 4793 16313
11892	0	0	Ki67+	 4801 16380
11893	0	0	Ki67+	 4807 16646
11894	0	0	Ki67+	 4807 16677
11895	0	0	Ki67+	 4811 16793
11896	0	0	Ki67+	 4813 16636
11897	0	0	Ki67+	 4815 16765
11898	0	0	Ki67+	 4816 16347
11899	0	0	Ki67+	 4816 16612
11900	0	0	Ki67+	 4818 16309
11901	0	0	Ki67+	 4821 16375
11902	0	0	Ki67+	 4821 16735
11903	0	0	Ki67+	 4822 16413
11904	0	0	Ki67+	 4826 16706
11905	0	0	Ki67+	 4828 16318
11906	0	0	Ki67+	 4833 16601
11907	0	0	Ki67+	 4835 16666
11908	0	0	Ki67+	 4839 16626
11909	0	0	Ki67+	 4841 17067
11910	0	0	Ki67+	 4842 16373
11911	0	0	Ki67+	 4842 16784
11912	0	0	Ki67+	 4853 16333
11913	0	0	Ki67+	 4854 16403
11914	0	0	Ki67+	 4856 16312
11915	0	0	Ki67+	 4858 17043
11916	0	0	Ki67+	 4861 16385
11917	0	0	Ki67+	 4869 16443
11918	0	0	Ki67+	 4872 16365
11919	0	0	Ki67+	 4875 16290
11920	0	0	Ki67+	 4877 16679
11921	0	0	Ki67+	 4881 16741
11922	0	0	Ki67+	 4882 16442
11923	0	0	Ki67+	 4884 16305
11924	0	0	Ki67+	 4885 16361
11925	0	0	Ki67+	 4885 16815
11926	0	0	Ki67+	 4891 16423
11927	0	0	Ki67+	 4893 16394
11928	0	0	Ki67+	 4900 16684
11929	0	0	Ki67+	 4901 16804
11930	0	0	Ki67+	 4907 16428
11931	0	0	Ki67+	 4910 16696
11932	0	0	Ki67+	 4912 16466
11933	0	0	Ki67+	 4913 16292
11934	0	0	Ki67+	 4919 16734
11935	0	0	Ki67+	 4920 16437
11936	0	0	Ki67+	 4921 16400
11937	0	0	Ki67+	 4925 16327
11938	0	0	Ki67+	 4933 16707
11939	0	0	Ki67+	 4936 16380
11940	0	0	Ki67+	 4937 16307
11941	0	0	Ki67+	 4937 16347
11942	0	0	Ki67+	 4937 16687
11943	0	0	Ki67+	 4943 16464
11944	0	0	Ki67+	 4944 16435
11945	0	0	Ki67+	 4946 16401
11946	0	0	Ki67+	 4948 16304
11947	0	0	Ki67+	 4957 16701
11948	0	0	Ki67+	 4965 16332
11949	0	0	Ki67+	 4971 16463
11950	0	0	Ki67+	 4977 16425
11951	0	0	Ki67+	 4977 16498
11952	0	0	Ki67+	 4979 16541
11953	0	0	Ki67+	 4981 16674
11954	0	0	Ki67+	 4984 16395
11955	0	0	Ki67+	 4984 16777
11956	0	0	Ki67+	 4988 16373
11957	0	0	Ki67+	 4988 16724
11958	0	0	Ki67+	 4994 16443
11959	0	0	Ki67+	 4994 16459
11960	0	0	Ki67+	 4997 16331
11961	0	0	Ki67+	 4997 16482
11962	0	0	Ki67+	 5001 16804
11963	0	0	Ki67+	 5006 17061
11964	0	0	Ki67+	 5015 16335
11965	0	0	Ki67+	 5015 16476
11966	0	0	Ki67+	 5016 16403
11967	0	0	Ki67+	 5017 16295
11968	0	0	Ki67+	 5018 16756
11969	0	0	Ki67+	 5019 17005
11970	0	0	Ki67+	 5021 17042
11971	0	0	Ki67+	 5022 16431
11972	0	0	Ki67+	 5035 17048
11973	0	0	Ki67+	 5036 16423
11974	0	0	Ki67+	 5038 16575
11975	0	0	Ki67+	 5040 16555
11976	0	0	Ki67+	 5042 16597
11977	0	0	Ki67+	 5056 16530
11978	0	0	Ki67+	 5058 16404
11979	0	0	Ki67+	 5058 16442
11980	0	0	Ki67+	 5059 17049
11981	0	0	Ki67+	 5060 16470
11982	0	0	Ki67+	 5061 16601
11983	0	0	Ki67+	 5063 16516
11984	0	0	Ki67+	 5064 16805
11985	0	0	Ki67+	 5066 16623
11986	0	0	Ki67+	 5067 16290
11987	0	0	Ki67+	 5070 16430
11988	0	0	Ki67+	 5070 16564
11989	0	0	Ki67+	 5072 17003
11990	0	0	Ki67+	 5077 16315
11991	0	0	Ki67+	 5079 16964
11992	0	0	Ki67+	 5080 16584
11993	0	0	Ki67+	 5081 16514
11994	0	0	Ki67+	 5081 16828
11995	0	0	Ki67+	 5082 16604
11996	0	0	Ki67+	 5083 16537
11997	0	0	Ki67+	 5083 16650
11998	0	0	Ki67+	 5084 17014
11999	0	0	Ki67+	 5085 16463
12000	0	0	Ki67+	 5085 16882
12001	0	0	Ki67+	 5085 16918
12002	0	0	Ki67+	 5088 16623
12003	0	0	Ki67+	 5088 16798
12004	0	0	Ki67+	 5090 16978
12005	0	0	Ki67+	 5091 16500
12006	0	0	Ki67+	 5094 16662
12007	0	0	Ki67+	 5097 16961
12008	0	0	Ki67+	 5097 17000
12009	0	0	Ki67+	 5102 16889
12010	0	0	Ki67+	 5103 16576
12011	0	0	Ki67+	 5108 16661
12012	0	0	Ki67+	 5109 16520
12013	0	0	Ki67+	 5111 16460
12014	0	0	Ki67+	 5111 16597
12015	0	0	Ki67+	 5112 16541
12016	0	0	Ki67+	 5112 16927
12017	0	0	Ki67+	 5117 16631
12018	0	0	Ki67+	 5118 17023
12019	0	0	Ki67+	 5119 16473
12020	0	0	Ki67+	 5120 16955
12021	0	0	Ki67+	 5123 16821
12022	0	0	Ki67+	 5126 16420
12023	0	0	Ki67+	 5126 16660
12024	0	0	Ki67+	 5126 16673
12025	0	0	Ki67+	 5126 16926
12026	0	0	Ki67+	 5129 16900
12027	0	0	Ki67+	 5130 16887
12028	0	0	Ki67+	 5132 16499
12029	0	0	Ki67+	 5134 16617
12030	0	0	Ki67+	 5135 16436
12031	0	0	Ki67+	 5137 16957
12032	0	0	Ki67+	 5138 17043
12033	0	0	Ki67+	 5139 16476
12034	0	0	Ki67+	 5147 16700
12035	0	0	Ki67+	 5147 16884
12036	0	0	Ki67+	 5148 16603
12037	0	0	Ki67+	 5148 16650
12038	0	0	Ki67+	 5148 16679
12039	0	0	Ki67+	 5149 16869
12040	0	0	Ki67+	 5151 16407
12041	0	0	Ki67+	 5155 17055
12042	0	0	Ki67+	 5156 16458
12043	0	0	Ki67+	 5157 16663
12044	0	0	Ki67+	 5159 16912
12045	0	0	Ki67+	 5160 16429
12046	0	0	Ki67+	 5163 16596
12047	0	0	Ki67+	 5166 16518
12048	0	0	Ki67+	 5166 16614
12049	0	0	Ki67+	 5172 16669
12050	0	0	Ki67+	 5174 16636
12051	0	0	Ki67+	 5175 16328
12052	0	0	Ki67+	 5175 17085
12053	0	0	Ki67+	 5176 16401
12054	0	0	Ki67+	 5178 16487
12055	0	0	Ki67+	 5180 16659
12056	0	0	Ki67+	 5187 17012
12057	0	0	Ki67+	 5193 16406
12058	0	0	Ki67+	 5195 16588
12059	0	0	Ki67+	 5196 16690
12060	0	0	Ki67+	 5202 16454
12061	0	0	Ki67+	 5202 16621
12062	0	0	Ki67+	 5203 16670
12063	0	0	Ki67+	 5204 16359
12064	0	0	Ki67+	 5204 16549
12065	0	0	Ki67+	 5210 16320
12066	0	0	Ki67+	 5213 16469
12067	0	0	Ki67+	 5214 16698
12068	0	0	Ki67+	 5215 16502
12069	0	0	Ki67+	 5215 16721
12070	0	0	Ki67+	 5220 17010
12071	0	0	Ki67+	 5224 16393
12072	0	0	Ki67+	 5225 16361
12073	0	0	Ki67+	 5227 16406
12074	0	0	Ki67+	 5228 16636
12075	0	0	Ki67+	 5228 16823
12076	0	0	Ki67+	 5234 16492
12077	0	0	Ki67+	 5239 16322
12078	0	0	Ki67+	 5239 16674
12079	0	0	Ki67+	 5243 16573
12080	0	0	Ki67+	 5244 16469
12081	0	0	Ki67+	 5244 16748
12082	0	0	Ki67+	 5245 16710
12083	0	0	Ki67+	 5254 16585
12084	0	0	Ki67+	 5256 16663
12085	0	0	Ki67+	 5258 16366
12086	0	0	Ki67+	 5260 16734
12087	0	0	Ki67+	 5270 16685
12088	0	0	Ki67+	 5271 16400
12089	0	0	Ki67+	 5272 16631
12090	0	0	Ki67+	 5272 16767
12091	0	0	Ki67+	 5277 16313
12092	0	0	Ki67+	 5284 16411
12093	0	0	Ki67+	 5293 16370
12094	0	0	Ki67+	 5297 16301
12095	0	0	Ki67+	 5299 16607
12096	0	0	Ki67+	 5300 16747
12097	0	0	Ki67+	 5318 16786
12098	0	0	Ki67+	 5341 16748
12099	0	0	Ki67+	 5346 16480
12100	0	0	Ki67+	 5348 16723
12101	0	0	Ki67+	 5348 16796
12102	0	0	Ki67+	 5358 16981
12103	0	0	Ki67+	 5360 16711
12104	0	0	Ki67+	 5365 16780
12105	0	0	Ki67+	 4577 17665
12106	0	0	Ki67+	 4581 17280
12107	0	0	Ki67+	 4586 17387
12108	0	0	Ki67+	 4588 17325
12109	0	0	Ki67+	 4588 17630
12110	0	0	Ki67+	 4589 17828
12111	0	0	Ki67+	 4593 17253
12112	0	0	Ki67+	 4595 17363
12113	0	0	Ki67+	 4596 17206
12114	0	0	Ki67+	 4596 17644
12115	0	0	Ki67+	 4603 17801
12116	0	0	Ki67+	 4606 17174
12117	0	0	Ki67+	 4608 17279
12118	0	0	Ki67+	 4609 17692
12119	0	0	Ki67+	 4610 17368
12120	0	0	Ki67+	 4610 17628
12121	0	0	Ki67+	 4613 17408
12122	0	0	Ki67+	 4614 17308
12123	0	0	Ki67+	 4615 17340
12124	0	0	Ki67+	 4618 17218
12125	0	0	Ki67+	 4622 17678
12126	0	0	Ki67+	 4622 17751
12127	0	0	Ki67+	 4625 17658
12128	0	0	Ki67+	 4628 17638
12129	0	0	Ki67+	 4630 17304
12130	0	0	Ki67+	 4630 17344
12131	0	0	Ki67+	 4634 17377
12132	0	0	Ki67+	 4636 17256
12133	0	0	Ki67+	 4645 17718
12134	0	0	Ki67+	 4651 17303
12135	0	0	Ki67+	 4651 17686
12136	0	0	Ki67+	 4658 17339
12137	0	0	Ki67+	 4658 17378
12138	0	0	Ki67+	 4659 17236
12139	0	0	Ki67+	 4659 17653
12140	0	0	Ki67+	 4659 17749
12141	0	0	Ki67+	 4661 17208
12142	0	0	Ki67+	 4663 17353
12143	0	0	Ki67+	 4665 17248
12144	0	0	Ki67+	 4665 17403
12145	0	0	Ki67+	 4667 17858
12146	0	0	Ki67+	 4670 17154
12147	0	0	Ki67+	 4670 17685
12148	0	0	Ki67+	 4673 17713
12149	0	0	Ki67+	 4676 17280
12150	0	0	Ki67+	 4676 17791
12151	0	0	Ki67+	 4679 17104
12152	0	0	Ki67+	 4679 17184
12153	0	0	Ki67+	 4681 17323
12154	0	0	Ki67+	 4682 17374
12155	0	0	Ki67+	 4683 17775
12156	0	0	Ki67+	 4684 17671
12157	0	0	Ki67+	 4686 17397
12158	0	0	Ki67+	 4688 17689
12159	0	0	Ki67+	 4691 17134
12160	0	0	Ki67+	 4693 17271
12161	0	0	Ki67+	 4695 17735
12162	0	0	Ki67+	 4697 17343
12163	0	0	Ki67+	 4698 17851
12164	0	0	Ki67+	 4699 17373
12165	0	0	Ki67+	 4702 17315
12166	0	0	Ki67+	 4703 17288
12167	0	0	Ki67+	 4706 17791
12168	0	0	Ki67+	 4713 17119
12169	0	0	Ki67+	 4716 17734
12170	0	0	Ki67+	 4716 17886
12171	0	0	Ki67+	 4717 17094
12172	0	0	Ki67+	 4719 17161
12173	0	0	Ki67+	 4720 17393
12174	0	0	Ki67+	 4721 17276
12175	0	0	Ki67+	 4721 17323
12176	0	0	Ki67+	 4722 17857
12177	0	0	Ki67+	 4725 17355
12178	0	0	Ki67+	 4726 17758
12179	0	0	Ki67+	 4727 17297
12180	0	0	Ki67+	 4731 17782
12181	0	0	Ki67+	 4732 17811
12182	0	0	Ki67+	 4735 17229
12183	0	0	Ki67+	 4740 17378
12184	0	0	Ki67+	 4751 17264
12185	0	0	Ki67+	 4754 17278
12186	0	0	Ki67+	 4755 17552
12187	0	0	Ki67+	 4765 17782
12188	0	0	Ki67+	 4766 17332
12189	0	0	Ki67+	 4769 17145
12190	0	0	Ki67+	 4769 17216
12191	0	0	Ki67+	 4769 17874
12192	0	0	Ki67+	 4771 17247
12193	0	0	Ki67+	 4772 17175
12194	0	0	Ki67+	 4772 17233
12195	0	0	Ki67+	 4773 17754
12196	0	0	Ki67+	 4774 17849
12197	0	0	Ki67+	 4777 17302
12198	0	0	Ki67+	 4778 17364
12199	0	0	Ki67+	 4781 17337
12200	0	0	Ki67+	 4783 17824
12201	0	0	Ki67+	 4784 17262
12202	0	0	Ki67+	 4785 17193
12203	0	0	Ki67+	 4787 17780
12204	0	0	Ki67+	 4795 17707
12205	0	0	Ki67+	 4796 17273
12206	0	0	Ki67+	 4798 17145
12207	0	0	Ki67+	 4800 17799
12208	0	0	Ki67+	 4806 17353
12209	0	0	Ki67+	 4806 17887
12210	0	0	Ki67+	 4809 17272
12211	0	0	Ki67+	 4809 17835
12212	0	0	Ki67+	 4810 17183
12213	0	0	Ki67+	 4816 17772
12214	0	0	Ki67+	 4818 17090
12215	0	0	Ki67+	 4818 17262
12216	0	0	Ki67+	 4818 17336
12217	0	0	Ki67+	 4818 17702
12218	0	0	Ki67+	 4821 17243
12219	0	0	Ki67+	 4821 17683
12220	0	0	Ki67+	 4824 17157
12221	0	0	Ki67+	 4824 17289
12222	0	0	Ki67+	 4827 17767
12223	0	0	Ki67+	 4829 17351
12224	0	0	Ki67+	 4832 17304
12225	0	0	Ki67+	 4834 17718
12226	0	0	Ki67+	 4835 17651
12227	0	0	Ki67+	 4835 17701
12228	0	0	Ki67+	 4839 17887
12229	0	0	Ki67+	 4840 17737
12230	0	0	Ki67+	 4841 17510
12231	0	0	Ki67+	 4843 17270
12232	0	0	Ki67+	 4848 17120
12233	0	0	Ki67+	 4850 17697
12234	0	0	Ki67+	 4852 17346
12235	0	0	Ki67+	 4852 17823
12236	0	0	Ki67+	 4855 17199
12237	0	0	Ki67+	 4855 17527
12238	0	0	Ki67+	 4858 17320
12239	0	0	Ki67+	 4858 17866
12240	0	0	Ki67+	 4859 17292
12241	0	0	Ki67+	 4860 17605
12242	0	0	Ki67+	 4862 17222
12243	0	0	Ki67+	 4863 17805
12244	0	0	Ki67+	 4864 17272
12245	0	0	Ki67+	 4864 17726
12246	0	0	Ki67+	 4865 17159
12247	0	0	Ki67+	 4867 17247
12248	0	0	Ki67+	 4870 17838
12249	0	0	Ki67+	 4872 17707
12250	0	0	Ki67+	 4873 17312
12251	0	0	Ki67+	 4874 17120
12252	0	0	Ki67+	 4874 17670
12253	0	0	Ki67+	 4877 17343
12254	0	0	Ki67+	 4878 17097
12255	0	0	Ki67+	 4885 17735
12256	0	0	Ki67+	 4886 17616
12257	0	0	Ki67+	 4888 17127
12258	0	0	Ki67+	 4888 17273
12259	0	0	Ki67+	 4888 17303
12260	0	0	Ki67+	 4890 17632
12261	0	0	Ki67+	 4895 17248
12262	0	0	Ki67+	 4900 17318
12263	0	0	Ki67+	 4901 17299
12264	0	0	Ki67+	 4901 17345
12265	0	0	Ki67+	 4901 17735
12266	0	0	Ki67+	 4901 17811
12267	0	0	Ki67+	 4901 17844
12268	0	0	Ki67+	 4902 17104
12269	0	0	Ki67+	 4903 17224
12270	0	0	Ki67+	 4905 17769
12271	0	0	Ki67+	 4906 17660
12272	0	0	Ki67+	 4908 17589
12273	0	0	Ki67+	 4909 17626
12274	0	0	Ki67+	 4917 17315
12275	0	0	Ki67+	 4917 17707
12276	0	0	Ki67+	 4921 17133
12277	0	0	Ki67+	 4926 17276
12278	0	0	Ki67+	 4926 17332
12279	0	0	Ki67+	 4926 17729
12280	0	0	Ki67+	 4930 17871
12281	0	0	Ki67+	 4932 17648
12282	0	0	Ki67+	 4933 17245
12283	0	0	Ki67+	 4934 17803
12284	0	0	Ki67+	 4936 17137
12285	0	0	Ki67+	 4938 17786
12286	0	0	Ki67+	 4940 17625
12287	0	0	Ki67+	 4940 17704
12288	0	0	Ki67+	 4946 17176
12289	0	0	Ki67+	 4948 17313
12290	0	0	Ki67+	 4950 17393
12291	0	0	Ki67+	 4955 17830
12292	0	0	Ki67+	 4957 17256
12293	0	0	Ki67+	 4958 17189
12294	0	0	Ki67+	 4960 17591
12295	0	0	Ki67+	 4961 17735
12296	0	0	Ki67+	 4963 17659
12297	0	0	Ki67+	 4965 17308
12298	0	0	Ki67+	 4966 17293
12299	0	0	Ki67+	 4970 17780
12300	0	0	Ki67+	 4971 17865
12301	0	0	Ki67+	 4973 17624
12302	0	0	Ki67+	 4975 17562
12303	0	0	Ki67+	 4975 17709
12304	0	0	Ki67+	 4977 17589
12305	0	0	Ki67+	 4979 17669
12306	0	0	Ki67+	 4988 17203
12307	0	0	Ki67+	 4991 17749
12308	0	0	Ki67+	 4993 17761
12309	0	0	Ki67+	 4994 17798
12310	0	0	Ki67+	 4997 17108
12311	0	0	Ki67+	 4997 17722
12312	0	0	Ki67+	 4998 17699
12313	0	0	Ki67+	 4999 17882
12314	0	0	Ki67+	 5001 17570
12315	0	0	Ki67+	 5001 17605
12316	0	0	Ki67+	 5003 17190
12317	0	0	Ki67+	 5003 17593
12318	0	0	Ki67+	 5005 17662
12319	0	0	Ki67+	 5006 17626
12320	0	0	Ki67+	 5009 17861
12321	0	0	Ki67+	 5012 17214
12322	0	0	Ki67+	 5012 17237
12323	0	0	Ki67+	 5013 17595
12324	0	0	Ki67+	 5018 17871
12325	0	0	Ki67+	 5023 17732
12326	0	0	Ki67+	 5023 17832
12327	0	0	Ki67+	 5026 17777
12328	0	0	Ki67+	 5032 17604
12329	0	0	Ki67+	 5035 17746
12330	0	0	Ki67+	 5039 17192
12331	0	0	Ki67+	 5040 17674
12332	0	0	Ki67+	 5043 17643
12333	0	0	Ki67+	 5045 17130
12334	0	0	Ki67+	 5047 17592
12335	0	0	Ki67+	 5049 17262
12336	0	0	Ki67+	 5056 17625
12337	0	0	Ki67+	 5058 17657
12338	0	0	Ki67+	 5065 17707
12339	0	0	Ki67+	 5066 17206
12340	0	0	Ki67+	 5066 17831
12341	0	0	Ki67+	 5073 17789
12342	0	0	Ki67+	 5084 17616
12343	0	0	Ki67+	 5086 17233
12344	0	0	Ki67+	 5087 17677
12345	0	0	Ki67+	 5090 17203
12346	0	0	Ki67+	 5094 17102
12347	0	0	Ki67+	 5101 17600
12348	0	0	Ki67+	 5103 17230
12349	0	0	Ki67+	 5113 17696
12350	0	0	Ki67+	 5114 17152
12351	0	0	Ki67+	 5118 17134
12352	0	0	Ki67+	 5121 17116
12353	0	0	Ki67+	 5121 17202
12354	0	0	Ki67+	 5125 17611
12355	0	0	Ki67+	 5128 17172
12356	0	0	Ki67+	 5134 17821
12357	0	0	Ki67+	 5137 17620
12358	0	0	Ki67+	 5148 17579
12359	0	0	Ki67+	 5149 17100
12360	0	0	Ki67+	 5153 17159
12361	0	0	Ki67+	 5154 17111
12362	0	0	Ki67+	 5154 17190
12363	0	0	Ki67+	 5158 17520
12364	0	0	Ki67+	 5160 17686
12365	0	0	Ki67+	 5166 17554
12366	0	0	Ki67+	 5167 17119
12367	0	0	Ki67+	 5167 17606
12368	0	0	Ki67+	 5168 17522
12369	0	0	Ki67+	 5175 17495
12370	0	0	Ki67+	 5176 17629
12371	0	0	Ki67+	 5176 17775
12372	0	0	Ki67+	 5179 17131
12373	0	0	Ki67+	 5180 17096
12374	0	0	Ki67+	 5182 17614
12375	0	0	Ki67+	 5183 17578
12376	0	0	Ki67+	 5189 17646
12377	0	0	Ki67+	 5191 17114
12378	0	0	Ki67+	 5191 17675
12379	0	0	Ki67+	 5203 17523
12380	0	0	Ki67+	 5203 17554
12381	0	0	Ki67+	 5204 17616
12382	0	0	Ki67+	 5204 17798
12383	0	0	Ki67+	 5208 17466
12384	0	0	Ki67+	 5212 17669
12385	0	0	Ki67+	 5212 17758
12386	0	0	Ki67+	 5216 17543
12387	0	0	Ki67+	 5222 17486
12388	0	0	Ki67+	 5224 17784
12389	0	0	Ki67+	 5225 17592
12390	0	0	Ki67+	 5230 17450
12391	0	0	Ki67+	 5231 17553
12392	0	0	Ki67+	 5236 17477
12393	0	0	Ki67+	 5238 17613
12394	0	0	Ki67+	 5238 17729
12395	0	0	Ki67+	 5239 17585
12396	0	0	Ki67+	 5240 17833
12397	0	0	Ki67+	 5248 17695
12398	0	0	Ki67+	 5249 17431
12399	0	0	Ki67+	 5250 17480
12400	0	0	Ki67+	 5250 17514
12401	0	0	Ki67+	 5256 17461
12402	0	0	Ki67+	 5257 17813
12403	0	0	Ki67+	 5266 17639
12404	0	0	Ki67+	 5269 17609
12405	0	0	Ki67+	 5269 17739
12406	0	0	Ki67+	 5275 17762
12407	0	0	Ki67+	 5277 17452
12408	0	0	Ki67+	 5281 17506
12409	0	0	Ki67+	 5291 17844
12410	0	0	Ki67+	 5293 17547
12411	0	0	Ki67+	 5295 17665
12412	0	0	Ki67+	 5296 17634
12413	0	0	Ki67+	 5297 17425
12414	0	0	Ki67+	 5299 17494
12415	0	0	Ki67+	 5303 17692
12416	0	0	Ki67+	 5305 17456
12417	0	0	Ki67+	 5319 17533
12418	0	0	Ki67+	 5320 17596
12419	0	0	Ki67+	 5320 17666
12420	0	0	Ki67+	 5321 17776
12421	0	0	Ki67+	 5321 17865
12422	0	0	Ki67+	 5324 17453
12423	0	0	Ki67+	 5325 17733
12424	0	0	Ki67+	 5328 17684
12425	0	0	Ki67+	 5329 17637
12426	0	0	Ki67+	 5330 17485
12427	0	0	Ki67+	 5334 17755
12428	0	0	Ki67+	 5341 17807
12429	0	0	Ki67+	 5342 17665
12430	0	0	Ki67+	 5343 17839
12431	0	0	Ki67+	 5343 17875
12432	0	0	Ki67+	 5345 17463
12433	0	0	Ki67+	 5345 17504
12434	0	0	Ki67+	 5345 17676
12435	0	0	Ki67+	 5352 17616
12436	0	0	Ki67+	 5353 17593
12437	0	0	Ki67+	 5353 17655
12438	0	0	Ki67+	 5353 17742
12439	0	0	Ki67+	 5355 17701
12440	0	0	Ki67+	 5357 17835
12441	0	0	Ki67+	 5360 17519
12442	0	0	Ki67+	 5360 17772
12443	0	0	Ki67+	 5361 17480
12444	0	0	Ki67+	 5361 17727
12445	0	0	Ki67+	 5366 17782
12446	0	0	Ki67+	 5368 17551
12447	0	0	Ki67+	 5373 17735
12448	0	0	Ki67+	 4580 18111
12449	0	0	Ki67+	 4582 18133
12450	0	0	Ki67+	 4594 18052
12451	0	0	Ki67+	 4596 17901
12452	0	0	Ki67+	 4601 18070
12453	0	0	Ki67+	 4604 18190
12454	0	0	Ki67+	 4608 18132
12455	0	0	Ki67+	 4608 18202
12456	0	0	Ki67+	 4611 18118
12457	0	0	Ki67+	 4625 18198
12458	0	0	Ki67+	 4637 18038
12459	0	0	Ki67+	 4645 18123
12460	0	0	Ki67+	 4647 18010
12461	0	0	Ki67+	 4658 18089
12462	0	0	Ki67+	 4659 18000
12463	0	0	Ki67+	 4668 18027
12464	0	0	Ki67+	 4672 18049
12465	0	0	Ki67+	 4677 17918
12466	0	0	Ki67+	 4681 18025
12467	0	0	Ki67+	 4681 18135
12468	0	0	Ki67+	 4682 18077
12469	0	0	Ki67+	 4695 17907
12470	0	0	Ki67+	 4698 18040
12471	0	0	Ki67+	 4711 18136
12472	0	0	Ki67+	 4713 18100
12473	0	0	Ki67+	 4719 17931
12474	0	0	Ki67+	 4726 17973
12475	0	0	Ki67+	 4729 18066
12476	0	0	Ki67+	 4736 18015
12477	0	0	Ki67+	 4748 18113
12478	0	0	Ki67+	 4753 17954
12479	0	0	Ki67+	 4754 17921
12480	0	0	Ki67+	 4757 18034
12481	0	0	Ki67+	 4757 18461
12482	0	0	Ki67+	 4770 17980
12483	0	0	Ki67+	 4773 18484
12484	0	0	Ki67+	 4781 17922
12485	0	0	Ki67+	 4792 17954
12486	0	0	Ki67+	 4795 18293
12487	0	0	Ki67+	 4810 18492
12488	0	0	Ki67+	 4815 17927
12489	0	0	Ki67+	 4817 18661
12490	0	0	Ki67+	 4818 18317
12491	0	0	Ki67+	 4825 18295
12492	0	0	Ki67+	 4827 17994
12493	0	0	Ki67+	 4828 17955
12494	0	0	Ki67+	 4828 18328
12495	0	0	Ki67+	 4833 18258
12496	0	0	Ki67+	 4840 18288
12497	0	0	Ki67+	 4843 17970
12498	0	0	Ki67+	 4844 18241
12499	0	0	Ki67+	 4845 17920
12500	0	0	Ki67+	 4846 18350
12501	0	0	Ki67+	 4853 17947
12502	0	0	Ki67+	 4855 18241
12503	0	0	Ki67+	 4857 17892
12504	0	0	Ki67+	 4859 17933
12505	0	0	Ki67+	 4859 17993
12506	0	0	Ki67+	 4863 18360
12507	0	0	Ki67+	 4873 17984
12508	0	0	Ki67+	 4875 18393
12509	0	0	Ki67+	 4889 18007
12510	0	0	Ki67+	 4898 18339
12511	0	0	Ki67+	 4901 17893
12512	0	0	Ki67+	 4902 18568
12513	0	0	Ki67+	 4904 18449
12514	0	0	Ki67+	 4906 18416
12515	0	0	Ki67+	 4909 18471
12516	0	0	Ki67+	 4912 18326
12517	0	0	Ki67+	 4914 17946
12518	0	0	Ki67+	 4923 18519
12519	0	0	Ki67+	 4925 18380
12520	0	0	Ki67+	 4926 18686
12521	0	0	Ki67+	 4929 18414
12522	0	0	Ki67+	 4930 18542
12523	0	0	Ki67+	 4933 18237
12524	0	0	Ki67+	 4935 18436
12525	0	0	Ki67+	 4936 18264
12526	0	0	Ki67+	 4942 18555
12527	0	0	Ki67+	 4952 18331
12528	0	0	Ki67+	 4955 18667
12529	0	0	Ki67+	 4956 18286
12530	0	0	Ki67+	 4959 18478
12531	0	0	Ki67+	 4959 18542
12532	0	0	Ki67+	 4961 17985
12533	0	0	Ki67+	 4962 18373
12534	0	0	Ki67+	 4963 18421
12535	0	0	Ki67+	 4967 17917
12536	0	0	Ki67+	 4968 17928
12537	0	0	Ki67+	 4968 18306
12538	0	0	Ki67+	 4969 18678
12539	0	0	Ki67+	 4974 18228
12540	0	0	Ki67+	 4975 18526
12541	0	0	Ki67+	 4976 18210
12542	0	0	Ki67+	 4977 18428
12543	0	0	Ki67+	 4978 18195
12544	0	0	Ki67+	 4987 18255
12545	0	0	Ki67+	 4990 18366
12546	0	0	Ki67+	 4992 18562
12547	0	0	Ki67+	 4992 18687
12548	0	0	Ki67+	 4993 18222
12549	0	0	Ki67+	 4993 18444
12550	0	0	Ki67+	 4998 18531
12551	0	0	Ki67+	 5000 18668
12552	0	0	Ki67+	 5002 18400
12553	0	0	Ki67+	 5006 18509
12554	0	0	Ki67+	 5014 18540
12555	0	0	Ki67+	 5015 18678
12556	0	0	Ki67+	 5016 18287
12557	0	0	Ki67+	 5019 18518
12558	0	0	Ki67+	 5021 17955
12559	0	0	Ki67+	 5025 18685
12560	0	0	Ki67+	 5036 18418
12561	0	0	Ki67+	 5037 18676
12562	0	0	Ki67+	 5039 18395
12563	0	0	Ki67+	 5048 18512
12564	0	0	Ki67+	 5052 18533
12565	0	0	Ki67+	 5056 18374
12566	0	0	Ki67+	 5058 18419
12567	0	0	Ki67+	 5064 18529
12568	0	0	Ki67+	 5068 18490
12569	0	0	Ki67+	 5072 18345
12570	0	0	Ki67+	 5074 18667
12571	0	0	Ki67+	 5076 18285
12572	0	0	Ki67+	 5080 18331
12573	0	0	Ki67+	 5081 18404
12574	0	0	Ki67+	 5088 18239
12575	0	0	Ki67+	 5093 18151
12576	0	0	Ki67+	 5093 18349
12577	0	0	Ki67+	 5094 18488
12578	0	0	Ki67+	 5097 18459
12579	0	0	Ki67+	 5102 18427
12580	0	0	Ki67+	 5104 18501
12581	0	0	Ki67+	 5106 18117
12582	0	0	Ki67+	 5112 18485
12583	0	0	Ki67+	 5115 18038
12584	0	0	Ki67+	 5116 18009
12585	0	0	Ki67+	 5116 18327
12586	0	0	Ki67+	 5117 18395
12587	0	0	Ki67+	 5121 18429
12588	0	0	Ki67+	 5129 18170
12589	0	0	Ki67+	 5130 18071
12590	0	0	Ki67+	 5130 18298
12591	0	0	Ki67+	 5134 18429
12592	0	0	Ki67+	 5139 18369
12593	0	0	Ki67+	 5139 18413
12594	0	0	Ki67+	 5141 18511
12595	0	0	Ki67+	 5142 18283
12596	0	0	Ki67+	 5143 18090
12597	0	0	Ki67+	 5144 18021
12598	0	0	Ki67+	 5144 18467
12599	0	0	Ki67+	 5148 18200
12600	0	0	Ki67+	 5149 18313
12601	0	0	Ki67+	 5154 18406
12602	0	0	Ki67+	 5159 18282
12603	0	0	Ki67+	 5164 18470
12604	0	0	Ki67+	 5170 18047
12605	0	0	Ki67+	 5173 18498
12606	0	0	Ki67+	 5179 17996
12607	0	0	Ki67+	 5179 18402
12608	0	0	Ki67+	 5180 18421
12609	0	0	Ki67+	 5181 17974
12610	0	0	Ki67+	 5182 18373
12611	0	0	Ki67+	 5183 18022
12612	0	0	Ki67+	 5184 18651
12613	0	0	Ki67+	 5188 18344
12614	0	0	Ki67+	 5191 18081
12615	0	0	Ki67+	 5191 18560
12616	0	0	Ki67+	 5192 18217
12617	0	0	Ki67+	 5195 18115
12618	0	0	Ki67+	 5200 18374
12619	0	0	Ki67+	 5202 18394
12620	0	0	Ki67+	 5205 18609
12621	0	0	Ki67+	 5207 18139
12622	0	0	Ki67+	 5208 18624
12623	0	0	Ki67+	 5209 18227
12624	0	0	Ki67+	 5214 17975
12625	0	0	Ki67+	 5215 18537
12626	0	0	Ki67+	 5218 17993
12627	0	0	Ki67+	 5220 18406
12628	0	0	Ki67+	 5221 18467
12629	0	0	Ki67+	 5226 18677
12630	0	0	Ki67+	 5231 17942
12631	0	0	Ki67+	 5231 18385
12632	0	0	Ki67+	 5233 18650
12633	0	0	Ki67+	 5234 17974
12634	0	0	Ki67+	 5236 18143
12635	0	0	Ki67+	 5240 18406
12636	0	0	Ki67+	 5244 18076
12637	0	0	Ki67+	 5244 18602
12638	0	0	Ki67+	 5249 18151
12639	0	0	Ki67+	 5250 18548
12640	0	0	Ki67+	 5251 18663
12641	0	0	Ki67+	 5255 18647
12642	0	0	Ki67+	 5258 18593
12643	0	0	Ki67+	 5260 18259
12644	0	0	Ki67+	 5261 17998
12645	0	0	Ki67+	 5263 18638
12646	0	0	Ki67+	 5269 18038
12647	0	0	Ki67+	 5273 18664
12648	0	0	Ki67+	 5279 18546
12649	0	0	Ki67+	 5280 18038
12650	0	0	Ki67+	 5282 18484
12651	0	0	Ki67+	 5285 18583
12652	0	0	Ki67+	 5289 18643
12653	0	0	Ki67+	 5290 18075
12654	0	0	Ki67+	 5302 18097
12655	0	0	Ki67+	 5305 17897
12656	0	0	Ki67+	 5306 18045
12657	0	0	Ki67+	 5309 18001
12658	0	0	Ki67+	 5310 18450
12659	0	0	Ki67+	 5329 17966
12660	0	0	Ki67+	 5330 17898
12661	0	0	Ki67+	 5335 18015
12662	0	0	Ki67+	 5335 18252
12663	0	0	Ki67+	 5336 18313
12664	0	0	Ki67+	 5339 18279
12665	0	0	Ki67+	 5340 17891
12666	0	0	Ki67+	 5344 18414
12667	0	0	Ki67+	 5346 18245
12668	0	0	Ki67+	 5346 18317
12669	0	0	Ki67+	 5348 18375
12670	0	0	Ki67+	 5349 18462
12671	0	0	Ki67+	 5351 18449
12672	0	0	Ki67+	 5352 18480
12673	0	0	Ki67+	 5358 17997
12674	0	0	Ki67+	 5358 18013
12675	0	0	Ki67+	 5359 17986
12676	0	0	Ki67+	 5362 18196
12677	0	0	Ki67+	 5363 18250
12678	0	0	Ki67+	 5363 18349
12679	0	0	Ki67+	 5367 18278
12680	0	0	Ki67+	 5368 17954
12681	0	0	Ki67+	 5368 18490
12682	0	0	Ki67+	 5372 18379
12683	0	0	Ki67+	 4586 19034
12684	0	0	Ki67+	 4600 18926
12685	0	0	Ki67+	 4604 19014
12686	0	0	Ki67+	 4634 18948
12687	0	0	Ki67+	 4662 19036
12688	0	0	Ki67+	 4699 18992
12689	0	0	Ki67+	 4708 19023
12690	0	0	Ki67+	 4732 19019
12691	0	0	Ki67+	 4751 18815
12692	0	0	Ki67+	 4757 18788
12693	0	0	Ki67+	 4762 18802
12694	0	0	Ki67+	 4776 18834
12695	0	0	Ki67+	 4788 18866
12696	0	0	Ki67+	 4789 18727
12697	0	0	Ki67+	 4793 18830
12698	0	0	Ki67+	 4809 18786
12699	0	0	Ki67+	 4816 18810
12700	0	0	Ki67+	 4818 18855
12701	0	0	Ki67+	 4818 18879
12702	0	0	Ki67+	 4821 18721
12703	0	0	Ki67+	 4825 18737
12704	0	0	Ki67+	 4832 18838
12705	0	0	Ki67+	 4834 18788
12706	0	0	Ki67+	 4836 18691
12707	0	0	Ki67+	 4836 18759
12708	0	0	Ki67+	 4849 18875
12709	0	0	Ki67+	 4855 18781
12710	0	0	Ki67+	 4856 18718
12711	0	0	Ki67+	 4858 18818
12712	0	0	Ki67+	 4867 18880
12713	0	0	Ki67+	 4868 18850
12714	0	0	Ki67+	 4889 18717
12715	0	0	Ki67+	 4898 18894
12716	0	0	Ki67+	 4907 18865
12717	0	0	Ki67+	 4908 18942
12718	0	0	Ki67+	 4918 18901
12719	0	0	Ki67+	 4924 18777
12720	0	0	Ki67+	 4926 18734
12721	0	0	Ki67+	 4926 18927
12722	0	0	Ki67+	 4928 18825
12723	0	0	Ki67+	 4928 18854
12724	0	0	Ki67+	 4936 18772
12725	0	0	Ki67+	 4942 18701
12726	0	0	Ki67+	 4942 18866
12727	0	0	Ki67+	 4947 18730
12728	0	0	Ki67+	 4950 18812
12729	0	0	Ki67+	 4954 18776
12730	0	0	Ki67+	 4954 18905
12731	0	0	Ki67+	 4959 18752
12732	0	0	Ki67+	 4960 18872
12733	0	0	Ki67+	 4964 18782
12734	0	0	Ki67+	 4966 18893
12735	0	0	Ki67+	 4973 18834
12736	0	0	Ki67+	 4980 18742
12737	0	0	Ki67+	 4986 18722
12738	0	0	Ki67+	 4992 18872
12739	0	0	Ki67+	 4994 18833
12740	0	0	Ki67+	 4996 18779
12741	0	0	Ki67+	 4999 18725
12742	0	0	Ki67+	 5002 18712
12743	0	0	Ki67+	 5014 18812
12744	0	0	Ki67+	 5016 18782
12745	0	0	Ki67+	 5019 18711
12746	0	0	Ki67+	 5024 18850
12747	0	0	Ki67+	 5027 18740
12748	0	0	Ki67+	 5028 18795
12749	0	0	Ki67+	 5029 18762
12750	0	0	Ki67+	 5046 18703
12751	0	0	Ki67+	 5056 18745
12752	0	0	Ki67+	 5065 18709
12753	0	0	Ki67+	 5075 18731
12754	0	0	Ki67+	 5083 18703
12755	0	0	Ki67+	 5088 18753
12756	0	0	Ki67+	 5098 18719
12757	0	0	Ki67+	 5111 18768
12758	0	0	Ki67+	 5142 18770
12759	0	0	Ki67+	 5151 18745
12760	0	0	Ki67+	 5183 18741
12761	0	0	Ki67+	 5193 18770
12762	0	0	Ki67+	 5196 18720
12763	0	0	Ki67+	 5209 18739
12764	0	0	Ki67+	 5227 18729
12765	0	0	Ki67+	 5244 18743
12766	0	0	Ki67+	 5270 18705
12767	0	0	Ki67+	 5468 8272
12768	0	0	Ki67+	 5498 8245
12769	0	0	Ki67+	 5498 8269
12770	0	0	Ki67+	 5513 8263
12771	0	0	Ki67+	 5764 8196
12772	0	0	Ki67+	 5786 8213
12773	0	0	Ki67+	 5788 8189
12774	0	0	Ki67+	 5804 8195
12775	0	0	Ki67+	 5848 7971
12776	0	0	Ki67+	 5905 7969
12777	0	0	Ki67+	 5916 8276
12778	0	0	Ki67+	 5926 7949
12779	0	0	Ki67+	 5927 8037
12780	0	0	Ki67+	 5938 7967
12781	0	0	Ki67+	 5950 7932
12782	0	0	Ki67+	 5954 7948
12783	0	0	Ki67+	 5973 7898
12784	0	0	Ki67+	 5986 8202
12785	0	0	Ki67+	 5998 7942
12786	0	0	Ki67+	 6003 7903
12787	0	0	Ki67+	 6011 7923
12788	0	0	Ki67+	 6019 7950
12789	0	0	Ki67+	 6023 7927
12790	0	0	Ki67+	 6035 7909
12791	0	0	Ki67+	 6042 7928
12792	0	0	Ki67+	 6045 7845
12793	0	0	Ki67+	 6050 7891
12794	0	0	Ki67+	 6057 7911
12795	0	0	Ki67+	 6062 7940
12796	0	0	Ki67+	 6084 7810
12797	0	0	Ki67+	 6084 7966
12798	0	0	Ki67+	 6088 7912
12799	0	0	Ki67+	 6103 7948
12800	0	0	Ki67+	 6103 8003
12801	0	0	Ki67+	 6111 7989
12802	0	0	Ki67+	 6113 7940
12803	0	0	Ki67+	 6129 7877
12804	0	0	Ki67+	 6144 7943
12805	0	0	Ki67+	 6145 8025
12806	0	0	Ki67+	 6146 7976
12807	0	0	Ki67+	 6150 7821
12808	0	0	Ki67+	 6151 8015
12809	0	0	Ki67+	 6166 8063
12810	0	0	Ki67+	 6169 8042
12811	0	0	Ki67+	 6171 7952
12812	0	0	Ki67+	 5378 8915
12813	0	0	Ki67+	 5383 8888
12814	0	0	Ki67+	 5389 8795
12815	0	0	Ki67+	 5389 9045
12816	0	0	Ki67+	 5395 9030
12817	0	0	Ki67+	 5399 8990
12818	0	0	Ki67+	 5400 9004
12819	0	0	Ki67+	 5414 9052
12820	0	0	Ki67+	 5419 9037
12821	0	0	Ki67+	 5420 8959
12822	0	0	Ki67+	 5430 8999
12823	0	0	Ki67+	 5432 8934
12824	0	0	Ki67+	 5433 8380
12825	0	0	Ki67+	 5433 9028
12826	0	0	Ki67+	 5434 8545
12827	0	0	Ki67+	 5437 8895
12828	0	0	Ki67+	 5442 9006
12829	0	0	Ki67+	 5444 8507
12830	0	0	Ki67+	 5445 9045
12831	0	0	Ki67+	 5447 8963
12832	0	0	Ki67+	 5452 8363
12833	0	0	Ki67+	 5463 8426
12834	0	0	Ki67+	 5463 8926
12835	0	0	Ki67+	 5465 8413
12836	0	0	Ki67+	 5466 8343
12837	0	0	Ki67+	 5469 8543
12838	0	0	Ki67+	 5469 9010
12839	0	0	Ki67+	 5472 8461
12840	0	0	Ki67+	 5473 8514
12841	0	0	Ki67+	 5473 8895
12842	0	0	Ki67+	 5474 8478
12843	0	0	Ki67+	 5474 9034
12844	0	0	Ki67+	 5477 8490
12845	0	0	Ki67+	 5482 9057
12846	0	0	Ki67+	 5483 8343
12847	0	0	Ki67+	 5489 8641
12848	0	0	Ki67+	 5492 8299
12849	0	0	Ki67+	 5497 8566
12850	0	0	Ki67+	 5498 8718
12851	0	0	Ki67+	 5501 8929
12852	0	0	Ki67+	 5508 8547
12853	0	0	Ki67+	 5511 8573
12854	0	0	Ki67+	 5511 8997
12855	0	0	Ki67+	 5512 8600
12856	0	0	Ki67+	 5512 8644
12857	0	0	Ki67+	 5515 8663
12858	0	0	Ki67+	 5518 8691
12859	0	0	Ki67+	 5522 8490
12860	0	0	Ki67+	 5529 8668
12861	0	0	Ki67+	 5529 9084
12862	0	0	Ki67+	 5530 8563
12863	0	0	Ki67+	 5530 8978
12864	0	0	Ki67+	 5532 8449
12865	0	0	Ki67+	 5539 9011
12866	0	0	Ki67+	 5542 8727
12867	0	0	Ki67+	 5544 8456
12868	0	0	Ki67+	 5545 8575
12869	0	0	Ki67+	 5547 8948
12870	0	0	Ki67+	 5548 8516
12871	0	0	Ki67+	 5549 8760
12872	0	0	Ki67+	 5558 8684
12873	0	0	Ki67+	 5561 8596
12874	0	0	Ki67+	 5564 8551
12875	0	0	Ki67+	 5564 8715
12876	0	0	Ki67+	 5577 8669
12877	0	0	Ki67+	 5579 9077
12878	0	0	Ki67+	 5580 8637
12879	0	0	Ki67+	 5581 8770
12880	0	0	Ki67+	 5581 8990
12881	0	0	Ki67+	 5586 8914
12882	0	0	Ki67+	 5589 8602
12883	0	0	Ki67+	 5592 9045
12884	0	0	Ki67+	 5595 8625
12885	0	0	Ki67+	 5598 8575
12886	0	0	Ki67+	 5605 8687
12887	0	0	Ki67+	 5607 8566
12888	0	0	Ki67+	 5607 8651
12889	0	0	Ki67+	 5610 9081
12890	0	0	Ki67+	 5615 8663
12891	0	0	Ki67+	 5617 8915
12892	0	0	Ki67+	 5621 8980
12893	0	0	Ki67+	 5623 8645
12894	0	0	Ki67+	 5623 8941
12895	0	0	Ki67+	 5627 8607
12896	0	0	Ki67+	 5627 8676
12897	0	0	Ki67+	 5627 9071
12898	0	0	Ki67+	 5628 9083
12899	0	0	Ki67+	 5629 8580
12900	0	0	Ki67+	 5629 8707
12901	0	0	Ki67+	 5631 8808
12902	0	0	Ki67+	 5635 8770
12903	0	0	Ki67+	 5637 8914
12904	0	0	Ki67+	 5642 8623
12905	0	0	Ki67+	 5643 8650
12906	0	0	Ki67+	 5643 8972
12907	0	0	Ki67+	 5643 9021
12908	0	0	Ki67+	 5646 9083
12909	0	0	Ki67+	 5647 8950
12910	0	0	Ki67+	 5649 8712
12911	0	0	Ki67+	 5650 8862
12912	0	0	Ki67+	 5650 8916
12913	0	0	Ki67+	 5658 8667
12914	0	0	Ki67+	 5660 8879
12915	0	0	Ki67+	 5664 8686
12916	0	0	Ki67+	 5664 8799
12917	0	0	Ki67+	 5667 8633
12918	0	0	Ki67+	 5667 8733
12919	0	0	Ki67+	 5668 8768
12920	0	0	Ki67+	 5669 8935
12921	0	0	Ki67+	 5671 9044
12922	0	0	Ki67+	 5672 8619
12923	0	0	Ki67+	 5672 8961
12924	0	0	Ki67+	 5681 8654
12925	0	0	Ki67+	 5684 8692
12926	0	0	Ki67+	 5687 8735
12927	0	0	Ki67+	 5687 8955
12928	0	0	Ki67+	 5689 8937
12929	0	0	Ki67+	 5693 8668
12930	0	0	Ki67+	 5700 8636
12931	0	0	Ki67+	 5703 8727
12932	0	0	Ki67+	 5704 8615
12933	0	0	Ki67+	 5709 8706
12934	0	0	Ki67+	 5709 9086
12935	0	0	Ki67+	 5713 8570
12936	0	0	Ki67+	 5713 9057
12937	0	0	Ki67+	 5715 8654
12938	0	0	Ki67+	 5717 8690
12939	0	0	Ki67+	 5718 8714
12940	0	0	Ki67+	 5731 8616
12941	0	0	Ki67+	 5735 9063
12942	0	0	Ki67+	 5741 8841
12943	0	0	Ki67+	 5742 8783
12944	0	0	Ki67+	 5744 8668
12945	0	0	Ki67+	 5748 8763
12946	0	0	Ki67+	 5756 8812
12947	0	0	Ki67+	 5758 9054
12948	0	0	Ki67+	 5759 8641
12949	0	0	Ki67+	 5762 8799
12950	0	0	Ki67+	 5763 8883
12951	0	0	Ki67+	 5765 8840
12952	0	0	Ki67+	 5768 9086
12953	0	0	Ki67+	 5774 8797
12954	0	0	Ki67+	 5775 8737
12955	0	0	Ki67+	 5777 8656
12956	0	0	Ki67+	 5782 8777
12957	0	0	Ki67+	 5786 8631
12958	0	0	Ki67+	 5792 8694
12959	0	0	Ki67+	 5798 8802
12960	0	0	Ki67+	 5803 8723
12961	0	0	Ki67+	 5808 8674
12962	0	0	Ki67+	 5819 8702
12963	0	0	Ki67+	 5827 9044
12964	0	0	Ki67+	 5833 8820
12965	0	0	Ki67+	 5836 8778
12966	0	0	Ki67+	 5839 8725
12967	0	0	Ki67+	 5843 9067
12968	0	0	Ki67+	 5850 8764
12969	0	0	Ki67+	 5851 8667
12970	0	0	Ki67+	 5853 8684
12971	0	0	Ki67+	 5861 8738
12972	0	0	Ki67+	 5867 8690
12973	0	0	Ki67+	 5867 8798
12974	0	0	Ki67+	 5867 9058
12975	0	0	Ki67+	 5872 8604
12976	0	0	Ki67+	 5872 9033
12977	0	0	Ki67+	 5875 8883
12978	0	0	Ki67+	 5876 8845
12979	0	0	Ki67+	 5877 8703
12980	0	0	Ki67+	 5879 8775
12981	0	0	Ki67+	 5883 8900
12982	0	0	Ki67+	 5888 8741
12983	0	0	Ki67+	 5888 8876
12984	0	0	Ki67+	 5895 8709
12985	0	0	Ki67+	 5900 8729
12986	0	0	Ki67+	 5901 8803
12987	0	0	Ki67+	 5909 8885
12988	0	0	Ki67+	 5912 8950
12989	0	0	Ki67+	 5913 8834
12990	0	0	Ki67+	 5913 9082
12991	0	0	Ki67+	 5917 8732
12992	0	0	Ki67+	 5919 8759
12993	0	0	Ki67+	 5920 8904
12994	0	0	Ki67+	 5922 8781
12995	0	0	Ki67+	 5926 8630
12996	0	0	Ki67+	 5927 8404
12997	0	0	Ki67+	 5932 8971
12998	0	0	Ki67+	 5934 8393
12999	0	0	Ki67+	 5935 8811
13000	0	0	Ki67+	 5946 8778
13001	0	0	Ki67+	 5946 8933
13002	0	0	Ki67+	 5949 8890
13003	0	0	Ki67+	 5959 8715
13004	0	0	Ki67+	 5960 8765
13005	0	0	Ki67+	 5962 8803
13006	0	0	Ki67+	 5962 8859
13007	0	0	Ki67+	 5966 9087
13008	0	0	Ki67+	 5967 9071
13009	0	0	Ki67+	 5969 8822
13010	0	0	Ki67+	 5974 8923
13011	0	0	Ki67+	 5981 8943
13012	0	0	Ki67+	 5995 8739
13013	0	0	Ki67+	 5998 9072
13014	0	0	Ki67+	 6000 9056
13015	0	0	Ki67+	 6001 8776
13016	0	0	Ki67+	 6002 8979
13017	0	0	Ki67+	 6016 8905
13018	0	0	Ki67+	 6019 8729
13019	0	0	Ki67+	 6019 8756
13020	0	0	Ki67+	 6025 8613
13021	0	0	Ki67+	 6034 8760
13022	0	0	Ki67+	 6036 9062
13023	0	0	Ki67+	 6044 8975
13024	0	0	Ki67+	 6059 9086
13025	0	0	Ki67+	 6065 8968
13026	0	0	Ki67+	 6068 8779
13027	0	0	Ki67+	 6071 8759
13028	0	0	Ki67+	 6071 8831
13029	0	0	Ki67+	 6083 8808
13030	0	0	Ki67+	 6103 8842
13031	0	0	Ki67+	 6113 8655
13032	0	0	Ki67+	 6113 8778
13033	0	0	Ki67+	 6117 9055
13034	0	0	Ki67+	 6122 8805
13035	0	0	Ki67+	 6127 8956
13036	0	0	Ki67+	 6131 8795
13037	0	0	Ki67+	 6132 8823
13038	0	0	Ki67+	 6138 8864
13039	0	0	Ki67+	 6143 9059
13040	0	0	Ki67+	 6154 8952
13041	0	0	Ki67+	 6156 8848
13042	0	0	Ki67+	 6157 9072
13043	0	0	Ki67+	 6158 8807
13044	0	0	Ki67+	 6158 8983
13045	0	0	Ki67+	 6163 9002
13046	0	0	Ki67+	 5377 9133
13047	0	0	Ki67+	 5380 9257
13048	0	0	Ki67+	 5380 9480
13049	0	0	Ki67+	 5380 9518
13050	0	0	Ki67+	 5382 9603
13051	0	0	Ki67+	 5384 9617
13052	0	0	Ki67+	 5385 9218
13053	0	0	Ki67+	 5387 9857
13054	0	0	Ki67+	 5390 9585
13055	0	0	Ki67+	 5393 9440
13056	0	0	Ki67+	 5395 9131
13057	0	0	Ki67+	 5396 9308
13058	0	0	Ki67+	 5398 9838
13059	0	0	Ki67+	 5407 9313
13060	0	0	Ki67+	 5411 9635
13061	0	0	Ki67+	 5412 9839
13062	0	0	Ki67+	 5414 9544
13063	0	0	Ki67+	 5415 9858
13064	0	0	Ki67+	 5418 9181
13065	0	0	Ki67+	 5422 9211
13066	0	0	Ki67+	 5422 9271
13067	0	0	Ki67+	 5422 9666
13068	0	0	Ki67+	 5427 9618
13069	0	0	Ki67+	 5430 9151
13070	0	0	Ki67+	 5431 9251
13071	0	0	Ki67+	 5434 9319
13072	0	0	Ki67+	 5436 9876
13073	0	0	Ki67+	 5440 9546
13074	0	0	Ki67+	 5443 9203
13075	0	0	Ki67+	 5443 9257
13076	0	0	Ki67+	 5443 9593
13077	0	0	Ki67+	 5447 9647
13078	0	0	Ki67+	 5450 9633
13079	0	0	Ki67+	 5451 9478
13080	0	0	Ki67+	 5456 9221
13081	0	0	Ki67+	 5456 9675
13082	0	0	Ki67+	 5458 9181
13083	0	0	Ki67+	 5466 9659
13084	0	0	Ki67+	 5473 9548
13085	0	0	Ki67+	 5476 9225
13086	0	0	Ki67+	 5476 9538
13087	0	0	Ki67+	 5479 9591
13088	0	0	Ki67+	 5480 9487
13089	0	0	Ki67+	 5480 9812
13090	0	0	Ki67+	 5485 9689
13091	0	0	Ki67+	 5486 9278
13092	0	0	Ki67+	 5486 9380
13093	0	0	Ki67+	 5486 9575
13094	0	0	Ki67+	 5488 9190
13095	0	0	Ki67+	 5488 9478
13096	0	0	Ki67+	 5499 9556
13097	0	0	Ki67+	 5501 9348
13098	0	0	Ki67+	 5504 9694
13099	0	0	Ki67+	 5506 9241
13100	0	0	Ki67+	 5506 9634
13101	0	0	Ki67+	 5506 9654
13102	0	0	Ki67+	 5507 9319
13103	0	0	Ki67+	 5509 9538
13104	0	0	Ki67+	 5509 9611
13105	0	0	Ki67+	 5512 9269
13106	0	0	Ki67+	 5519 9226
13107	0	0	Ki67+	 5520 9276
13108	0	0	Ki67+	 5521 9584
13109	0	0	Ki67+	 5523 9299
13110	0	0	Ki67+	 5523 9705
13111	0	0	Ki67+	 5528 9685
13112	0	0	Ki67+	 5531 9287
13113	0	0	Ki67+	 5532 9244
13114	0	0	Ki67+	 5532 9564
13115	0	0	Ki67+	 5535 9655
13116	0	0	Ki67+	 5542 9300
13117	0	0	Ki67+	 5544 9130
13118	0	0	Ki67+	 5545 9648
13119	0	0	Ki67+	 5548 9346
13120	0	0	Ki67+	 5549 9387
13121	0	0	Ki67+	 5550 9610
13122	0	0	Ki67+	 5557 9298
13123	0	0	Ki67+	 5557 9543
13124	0	0	Ki67+	 5557 9600
13125	0	0	Ki67+	 5565 9680
13126	0	0	Ki67+	 5566 9256
13127	0	0	Ki67+	 5567 9353
13128	0	0	Ki67+	 5567 9407
13129	0	0	Ki67+	 5568 9697
13130	0	0	Ki67+	 5574 9646
13131	0	0	Ki67+	 5575 9320
13132	0	0	Ki67+	 5579 9627
13133	0	0	Ki67+	 5579 9683
13134	0	0	Ki67+	 5581 9421
13135	0	0	Ki67+	 5584 9574
13136	0	0	Ki67+	 5590 9159
13137	0	0	Ki67+	 5590 9295
13138	0	0	Ki67+	 5590 9607
13139	0	0	Ki67+	 5590 9730
13140	0	0	Ki67+	 5595 9664
13141	0	0	Ki67+	 5598 9379
13142	0	0	Ki67+	 5599 9110
13143	0	0	Ki67+	 5601 9433
13144	0	0	Ki67+	 5604 9138
13145	0	0	Ki67+	 5606 9328
13146	0	0	Ki67+	 5608 9764
13147	0	0	Ki67+	 5609 9273
13148	0	0	Ki67+	 5613 9354
13149	0	0	Ki67+	 5616 9425
13150	0	0	Ki67+	 5616 9568
13151	0	0	Ki67+	 5616 9734
13152	0	0	Ki67+	 5617 9160
13153	0	0	Ki67+	 5617 9692
13154	0	0	Ki67+	 5619 9371
13155	0	0	Ki67+	 5627 9116
13156	0	0	Ki67+	 5630 9672
13157	0	0	Ki67+	 5634 9395
13158	0	0	Ki67+	 5635 9315
13159	0	0	Ki67+	 5638 9146
13160	0	0	Ki67+	 5644 9176
13161	0	0	Ki67+	 5644 9769
13162	0	0	Ki67+	 5644 9870
13163	0	0	Ki67+	 5646 9602
13164	0	0	Ki67+	 5647 9358
13165	0	0	Ki67+	 5647 9749
13166	0	0	Ki67+	 5648 9380
13167	0	0	Ki67+	 5648 9811
13168	0	0	Ki67+	 5651 9721
13169	0	0	Ki67+	 5655 9677
13170	0	0	Ki67+	 5656 9272
13171	0	0	Ki67+	 5656 9616
13172	0	0	Ki67+	 5656 9705
13173	0	0	Ki67+	 5660 9094
13174	0	0	Ki67+	 5660 9416
13175	0	0	Ki67+	 5660 9831
13176	0	0	Ki67+	 5662 9758
13177	0	0	Ki67+	 5662 9792
13178	0	0	Ki67+	 5663 9322
13179	0	0	Ki67+	 5664 9146
13180	0	0	Ki67+	 5664 9368
13181	0	0	Ki67+	 5664 9655
13182	0	0	Ki67+	 5673 9341
13183	0	0	Ki67+	 5674 9719
13184	0	0	Ki67+	 5674 9783
13185	0	0	Ki67+	 5677 9100
13186	0	0	Ki67+	 5677 9117
13187	0	0	Ki67+	 5681 9187
13188	0	0	Ki67+	 5682 9661
13189	0	0	Ki67+	 5686 9857
13190	0	0	Ki67+	 5688 9200
13191	0	0	Ki67+	 5695 9383
13192	0	0	Ki67+	 5695 9774
13193	0	0	Ki67+	 5696 9677
13194	0	0	Ki67+	 5696 9864
13195	0	0	Ki67+	 5699 9820
13196	0	0	Ki67+	 5701 9751
13197	0	0	Ki67+	 5704 9463
13198	0	0	Ki67+	 5707 9191
13199	0	0	Ki67+	 5707 9293
13200	0	0	Ki67+	 5708 9344
13201	0	0	Ki67+	 5712 9308
13202	0	0	Ki67+	 5715 9799
13203	0	0	Ki67+	 5718 9133
13204	0	0	Ki67+	 5720 9408
13205	0	0	Ki67+	 5720 9836
13206	0	0	Ki67+	 5731 9360
13207	0	0	Ki67+	 5731 9459
13208	0	0	Ki67+	 5732 9382
13209	0	0	Ki67+	 5733 9165
13210	0	0	Ki67+	 5735 9120
13211	0	0	Ki67+	 5736 9294
13212	0	0	Ki67+	 5741 9855
13213	0	0	Ki67+	 5742 9342
13214	0	0	Ki67+	 5745 9371
13215	0	0	Ki67+	 5750 9154
13216	0	0	Ki67+	 5750 9514
13217	0	0	Ki67+	 5753 9766
13218	0	0	Ki67+	 5756 9203
13219	0	0	Ki67+	 5756 9336
13220	0	0	Ki67+	 5756 9844
13221	0	0	Ki67+	 5757 9797
13222	0	0	Ki67+	 5762 9397
13223	0	0	Ki67+	 5769 9355
13224	0	0	Ki67+	 5775 9316
13225	0	0	Ki67+	 5775 9426
13226	0	0	Ki67+	 5775 9821
13227	0	0	Ki67+	 5778 9506
13228	0	0	Ki67+	 5785 9159
13229	0	0	Ki67+	 5789 9852
13230	0	0	Ki67+	 5790 9377
13231	0	0	Ki67+	 5791 9114
13232	0	0	Ki67+	 5792 9211
13233	0	0	Ki67+	 5795 9184
13234	0	0	Ki67+	 5797 9362
13235	0	0	Ki67+	 5800 9840
13236	0	0	Ki67+	 5802 9332
13237	0	0	Ki67+	 5803 9196
13238	0	0	Ki67+	 5804 9141
13239	0	0	Ki67+	 5804 9212
13240	0	0	Ki67+	 5806 9516
13241	0	0	Ki67+	 5806 9619
13242	0	0	Ki67+	 5807 9394
13243	0	0	Ki67+	 5807 9880
13244	0	0	Ki67+	 5810 9173
13245	0	0	Ki67+	 5814 9590
13246	0	0	Ki67+	 5817 9576
13247	0	0	Ki67+	 5818 9868
13248	0	0	Ki67+	 5819 9635
13249	0	0	Ki67+	 5820 9430
13250	0	0	Ki67+	 5825 9405
13251	0	0	Ki67+	 5827 9121
13252	0	0	Ki67+	 5827 9858
13253	0	0	Ki67+	 5828 9092
13254	0	0	Ki67+	 5829 9508
13255	0	0	Ki67+	 5831 9829
13256	0	0	Ki67+	 5834 9355
13257	0	0	Ki67+	 5834 9850
13258	0	0	Ki67+	 5836 9370
13259	0	0	Ki67+	 5837 9471
13260	0	0	Ki67+	 5837 9531
13261	0	0	Ki67+	 5838 9436
13262	0	0	Ki67+	 5843 9636
13263	0	0	Ki67+	 5846 9887
13264	0	0	Ki67+	 5847 9193
13265	0	0	Ki67+	 5847 9681
13266	0	0	Ki67+	 5851 9507
13267	0	0	Ki67+	 5853 9534
13268	0	0	Ki67+	 5855 9167
13269	0	0	Ki67+	 5867 9222
13270	0	0	Ki67+	 5869 9592
13271	0	0	Ki67+	 5872 9408
13272	0	0	Ki67+	 5882 9357
13273	0	0	Ki67+	 5887 9167
13274	0	0	Ki67+	 5887 9507
13275	0	0	Ki67+	 5890 9658
13276	0	0	Ki67+	 5894 9626
13277	0	0	Ki67+	 5898 9157
13278	0	0	Ki67+	 5902 9188
13279	0	0	Ki67+	 5902 9482
13280	0	0	Ki67+	 5902 9618
13281	0	0	Ki67+	 5905 9124
13282	0	0	Ki67+	 5909 9376
13283	0	0	Ki67+	 5914 9627
13284	0	0	Ki67+	 5916 9360
13285	0	0	Ki67+	 5918 9150
13286	0	0	Ki67+	 5919 9383
13287	0	0	Ki67+	 5921 9199
13288	0	0	Ki67+	 5921 9590
13289	0	0	Ki67+	 5924 9700
13290	0	0	Ki67+	 5926 9444
13291	0	0	Ki67+	 5930 9185
13292	0	0	Ki67+	 5932 9427
13293	0	0	Ki67+	 5932 9661
13294	0	0	Ki67+	 5938 9630
13295	0	0	Ki67+	 5943 9106
13296	0	0	Ki67+	 5944 9410
13297	0	0	Ki67+	 5950 9369
13298	0	0	Ki67+	 5951 9210
13299	0	0	Ki67+	 5952 9131
13300	0	0	Ki67+	 5953 9399
13301	0	0	Ki67+	 5953 9439
13302	0	0	Ki67+	 5957 9666
13303	0	0	Ki67+	 5963 9157
13304	0	0	Ki67+	 5966 9100
13305	0	0	Ki67+	 5966 9396
13306	0	0	Ki67+	 5967 9171
13307	0	0	Ki67+	 5969 9132
13308	0	0	Ki67+	 5969 9518
13309	0	0	Ki67+	 5970 9204
13310	0	0	Ki67+	 5972 9489
13311	0	0	Ki67+	 5975 9644
13312	0	0	Ki67+	 5976 9368
13313	0	0	Ki67+	 5976 9417
13314	0	0	Ki67+	 5981 9399
13315	0	0	Ki67+	 5981 9685
13316	0	0	Ki67+	 5985 9120
13317	0	0	Ki67+	 5990 9181
13318	0	0	Ki67+	 5992 9209
13319	0	0	Ki67+	 5995 9433
13320	0	0	Ki67+	 5997 9711
13321	0	0	Ki67+	 6001 9779
13322	0	0	Ki67+	 6003 9149
13323	0	0	Ki67+	 6003 9384
13324	0	0	Ki67+	 6006 9464
13325	0	0	Ki67+	 6007 9174
13326	0	0	Ki67+	 6007 9221
13327	0	0	Ki67+	 6007 9524
13328	0	0	Ki67+	 6007 9671
13329	0	0	Ki67+	 6017 9721
13330	0	0	Ki67+	 6019 9213
13331	0	0	Ki67+	 6022 9422
13332	0	0	Ki67+	 6025 9108
13333	0	0	Ki67+	 6025 9384
13334	0	0	Ki67+	 6029 9156
13335	0	0	Ki67+	 6029 9255
13336	0	0	Ki67+	 6029 9477
13337	0	0	Ki67+	 6030 9572
13338	0	0	Ki67+	 6032 9758
13339	0	0	Ki67+	 6034 9129
13340	0	0	Ki67+	 6034 9501
13341	0	0	Ki67+	 6034 9694
13342	0	0	Ki67+	 6042 9389
13343	0	0	Ki67+	 6047 9197
13344	0	0	Ki67+	 6047 9218
13345	0	0	Ki67+	 6048 9146
13346	0	0	Ki67+	 6050 9466
13347	0	0	Ki67+	 6051 9423
13348	0	0	Ki67+	 6053 9121
13349	0	0	Ki67+	 6055 9485
13350	0	0	Ki67+	 6055 9759
13351	0	0	Ki67+	 6056 9835
13352	0	0	Ki67+	 6059 9156
13353	0	0	Ki67+	 6060 9439
13354	0	0	Ki67+	 6061 9530
13355	0	0	Ki67+	 6065 9736
13356	0	0	Ki67+	 6073 9803
13357	0	0	Ki67+	 6077 9402
13358	0	0	Ki67+	 6077 9458
13359	0	0	Ki67+	 6078 9100
13360	0	0	Ki67+	 6082 9113
13361	0	0	Ki67+	 6082 9136
13362	0	0	Ki67+	 6083 9564
13363	0	0	Ki67+	 6083 9753
13364	0	0	Ki67+	 6085 9492
13365	0	0	Ki67+	 6087 9707
13366	0	0	Ki67+	 6090 9824
13367	0	0	Ki67+	 6094 9431
13368	0	0	Ki67+	 6094 9535
13369	0	0	Ki67+	 6094 9809
13370	0	0	Ki67+	 6095 9246
13371	0	0	Ki67+	 6100 9596
13372	0	0	Ki67+	 6105 9457
13373	0	0	Ki67+	 6106 9133
13374	0	0	Ki67+	 6112 9768
13375	0	0	Ki67+	 6117 9257
13376	0	0	Ki67+	 6117 9584
13377	0	0	Ki67+	 6117 9601
13378	0	0	Ki67+	 6118 9809
13379	0	0	Ki67+	 6119 9201
13380	0	0	Ki67+	 6119 9490
13381	0	0	Ki67+	 6124 9152
13382	0	0	Ki67+	 6124 9873
13383	0	0	Ki67+	 6126 9099
13384	0	0	Ki67+	 6127 9116
13385	0	0	Ki67+	 6127 9614
13386	0	0	Ki67+	 6129 9557
13387	0	0	Ki67+	 6133 9170
13388	0	0	Ki67+	 6133 9230
13389	0	0	Ki67+	 6133 9498
13390	0	0	Ki67+	 6141 9406
13391	0	0	Ki67+	 6143 9752
13392	0	0	Ki67+	 6145 9636
13393	0	0	Ki67+	 6146 9389
13394	0	0	Ki67+	 6147 9466
13395	0	0	Ki67+	 6148 9104
13396	0	0	Ki67+	 6149 9781
13397	0	0	Ki67+	 6151 9837
13398	0	0	Ki67+	 6155 9432
13399	0	0	Ki67+	 6159 9560
13400	0	0	Ki67+	 6160 9237
13401	0	0	Ki67+	 6160 9482
13402	0	0	Ki67+	 6160 9596
13403	0	0	Ki67+	 6164 9174
13404	0	0	Ki67+	 6164 9403
13405	0	0	Ki67+	 6166 9639
13406	0	0	Ki67+	 6168 9106
13407	0	0	Ki67+	 6172 9390
13408	0	0	Ki67+	 6174 9496
13409	0	0	Ki67+	 5379 10006
13410	0	0	Ki67+	 5380 10623
13411	0	0	Ki67+	 5381 10671
13412	0	0	Ki67+	 5383 10600
13413	0	0	Ki67+	 5386 9937
13414	0	0	Ki67+	 5391 10650
13415	0	0	Ki67+	 5394 9921
13416	0	0	Ki67+	 5401 10467
13417	0	0	Ki67+	 5402 9978
13418	0	0	Ki67+	 5404 10021
13419	0	0	Ki67+	 5407 10685
13420	0	0	Ki67+	 5408 10083
13421	0	0	Ki67+	 5411 9890
13422	0	0	Ki67+	 5411 10536
13423	0	0	Ki67+	 5414 10557
13424	0	0	Ki67+	 5417 9916
13425	0	0	Ki67+	 5417 10013
13426	0	0	Ki67+	 5418 10444
13427	0	0	Ki67+	 5423 10025
13428	0	0	Ki67+	 5425 10480
13429	0	0	Ki67+	 5427 9938
13430	0	0	Ki67+	 5428 10045
13431	0	0	Ki67+	 5434 9949
13432	0	0	Ki67+	 5434 10109
13433	0	0	Ki67+	 5436 10622
13434	0	0	Ki67+	 5437 10640
13435	0	0	Ki67+	 5439 9893
13436	0	0	Ki67+	 5443 9997
13437	0	0	Ki67+	 5443 10600
13438	0	0	Ki67+	 5445 9913
13439	0	0	Ki67+	 5452 10121
13440	0	0	Ki67+	 5455 10090
13441	0	0	Ki67+	 5462 9908
13442	0	0	Ki67+	 5464 10661
13443	0	0	Ki67+	 5465 10539
13444	0	0	Ki67+	 5469 9977
13445	0	0	Ki67+	 5470 10026
13446	0	0	Ki67+	 5471 9921
13447	0	0	Ki67+	 5471 10638
13448	0	0	Ki67+	 5479 10596
13449	0	0	Ki67+	 5485 10034
13450	0	0	Ki67+	 5486 9999
13451	0	0	Ki67+	 5489 9948
13452	0	0	Ki67+	 5489 10534
13453	0	0	Ki67+	 5490 10107
13454	0	0	Ki67+	 5495 10016
13455	0	0	Ki67+	 5498 9927
13456	0	0	Ki67+	 5508 10058
13457	0	0	Ki67+	 5510 9967
13458	0	0	Ki67+	 5512 10593
13459	0	0	Ki67+	 5513 10008
13460	0	0	Ki67+	 5513 10188
13461	0	0	Ki67+	 5517 10047
13462	0	0	Ki67+	 5519 10576
13463	0	0	Ki67+	 5519 10668
13464	0	0	Ki67+	 5520 10021
13465	0	0	Ki67+	 5522 10204
13466	0	0	Ki67+	 5525 10145
13467	0	0	Ki67+	 5528 10081
13468	0	0	Ki67+	 5530 10183
13469	0	0	Ki67+	 5530 10626
13470	0	0	Ki67+	 5532 9962
13471	0	0	Ki67+	 5540 10573
13472	0	0	Ki67+	 5546 10001
13473	0	0	Ki67+	 5546 10139
13474	0	0	Ki67+	 5551 10656
13475	0	0	Ki67+	 5553 10036
13476	0	0	Ki67+	 5553 10687
13477	0	0	Ki67+	 5562 10116
13478	0	0	Ki67+	 5565 10099
13479	0	0	Ki67+	 5567 10182
13480	0	0	Ki67+	 5570 10605
13481	0	0	Ki67+	 5571 10159
13482	0	0	Ki67+	 5575 10636
13483	0	0	Ki67+	 5575 10663
13484	0	0	Ki67+	 5578 10006
13485	0	0	Ki67+	 5580 10081
13486	0	0	Ki67+	 5583 10108
13487	0	0	Ki67+	 5592 9938
13488	0	0	Ki67+	 5594 9981
13489	0	0	Ki67+	 5597 10628
13490	0	0	Ki67+	 5601 10061
13491	0	0	Ki67+	 5603 10610
13492	0	0	Ki67+	 5604 10145
13493	0	0	Ki67+	 5605 9997
13494	0	0	Ki67+	 5608 10099
13495	0	0	Ki67+	 5608 10620
13496	0	0	Ki67+	 5610 10029
13497	0	0	Ki67+	 5616 10161
13498	0	0	Ki67+	 5620 10114
13499	0	0	Ki67+	 5620 10208
13500	0	0	Ki67+	 5622 10016
13501	0	0	Ki67+	 5627 10069
13502	0	0	Ki67+	 5630 10195
13503	0	0	Ki67+	 5630 10598
13504	0	0	Ki67+	 5632 10134
13505	0	0	Ki67+	 5633 10041
13506	0	0	Ki67+	 5635 10229
13507	0	0	Ki67+	 5638 9897
13508	0	0	Ki67+	 5640 10078
13509	0	0	Ki67+	 5645 10103
13510	0	0	Ki67+	 5650 10057
13511	0	0	Ki67+	 5655 10618
13512	0	0	Ki67+	 5657 10049
13513	0	0	Ki67+	 5657 10219
13514	0	0	Ki67+	 5660 10080
13515	0	0	Ki67+	 5665 10643
13516	0	0	Ki67+	 5667 10186
13517	0	0	Ki67+	 5667 10268
13518	0	0	Ki67+	 5672 9926
13519	0	0	Ki67+	 5676 10608
13520	0	0	Ki67+	 5678 10094
13521	0	0	Ki67+	 5683 10070
13522	0	0	Ki67+	 5688 10274
13523	0	0	Ki67+	 5690 10650
13524	0	0	Ki67+	 5692 9997
13525	0	0	Ki67+	 5692 10205
13526	0	0	Ki67+	 5699 10118
13527	0	0	Ki67+	 5699 10253
13528	0	0	Ki67+	 5701 10153
13529	0	0	Ki67+	 5701 10637
13530	0	0	Ki67+	 5707 10103
13531	0	0	Ki67+	 5713 10151
13532	0	0	Ki67+	 5714 10209
13533	0	0	Ki67+	 5715 9889
13534	0	0	Ki67+	 5722 10239
13535	0	0	Ki67+	 5725 10174
13536	0	0	Ki67+	 5725 10225
13537	0	0	Ki67+	 5729 10085
13538	0	0	Ki67+	 5742 10299
13539	0	0	Ki67+	 5744 9913
13540	0	0	Ki67+	 5749 10197
13541	0	0	Ki67+	 5757 10164
13542	0	0	Ki67+	 5760 10309
13543	0	0	Ki67+	 5761 10320
13544	0	0	Ki67+	 5762 10210
13545	0	0	Ki67+	 5763 9935
13546	0	0	Ki67+	 5764 10338
13547	0	0	Ki67+	 5767 10189
13548	0	0	Ki67+	 5767 10407
13549	0	0	Ki67+	 5768 10118
13550	0	0	Ki67+	 5776 10291
13551	0	0	Ki67+	 5778 10239
13552	0	0	Ki67+	 5779 10195
13553	0	0	Ki67+	 5785 10149
13554	0	0	Ki67+	 5790 10338
13555	0	0	Ki67+	 5794 9953
13556	0	0	Ki67+	 5795 9908
13557	0	0	Ki67+	 5798 10166
13558	0	0	Ki67+	 5810 10081
13559	0	0	Ki67+	 5811 9933
13560	0	0	Ki67+	 5811 10331
13561	0	0	Ki67+	 5821 9984
13562	0	0	Ki67+	 5821 10199
13563	0	0	Ki67+	 5824 10407
13564	0	0	Ki67+	 5825 10093
13565	0	0	Ki67+	 5830 9951
13566	0	0	Ki67+	 5830 10369
13567	0	0	Ki67+	 5833 10063
13568	0	0	Ki67+	 5833 10180
13569	0	0	Ki67+	 5834 9901
13570	0	0	Ki67+	 5836 10216
13571	0	0	Ki67+	 5838 10299
13572	0	0	Ki67+	 5838 10391
13573	0	0	Ki67+	 5842 9935
13574	0	0	Ki67+	 5848 10331
13575	0	0	Ki67+	 5851 10258
13576	0	0	Ki67+	 5851 10314
13577	0	0	Ki67+	 5855 10205
13578	0	0	Ki67+	 5857 10178
13579	0	0	Ki67+	 5860 10327
13580	0	0	Ki67+	 5861 10283
13581	0	0	Ki67+	 5862 9979
13582	0	0	Ki67+	 5867 10438
13583	0	0	Ki67+	 5869 10247
13584	0	0	Ki67+	 5872 10399
13585	0	0	Ki67+	 5873 9981
13586	0	0	Ki67+	 5880 9952
13587	0	0	Ki67+	 5882 10271
13588	0	0	Ki67+	 5887 10231
13589	0	0	Ki67+	 5889 10257
13590	0	0	Ki67+	 5891 10312
13591	0	0	Ki67+	 5893 10025
13592	0	0	Ki67+	 5895 10376
13593	0	0	Ki67+	 5909 10263
13594	0	0	Ki67+	 5910 9905
13595	0	0	Ki67+	 5910 10011
13596	0	0	Ki67+	 5912 10301
13597	0	0	Ki67+	 5912 10347
13598	0	0	Ki67+	 5915 10274
13599	0	0	Ki67+	 5918 9971
13600	0	0	Ki67+	 5918 10317
13601	0	0	Ki67+	 5920 10294
13602	0	0	Ki67+	 5922 10060
13603	0	0	Ki67+	 5924 10348
13604	0	0	Ki67+	 5927 9935
13605	0	0	Ki67+	 5931 9996
13606	0	0	Ki67+	 5936 10327
13607	0	0	Ki67+	 5938 10034
13608	0	0	Ki67+	 5939 9927
13609	0	0	Ki67+	 5940 10409
13610	0	0	Ki67+	 5944 10377
13611	0	0	Ki67+	 5946 10087
13612	0	0	Ki67+	 5950 10300
13613	0	0	Ki67+	 5954 9956
13614	0	0	Ki67+	 5957 10358
13615	0	0	Ki67+	 5957 10497
13616	0	0	Ki67+	 5960 9944
13617	0	0	Ki67+	 5963 9967
13618	0	0	Ki67+	 5966 10021
13619	0	0	Ki67+	 5967 10105
13620	0	0	Ki67+	 5971 10519
13621	0	0	Ki67+	 5975 10009
13622	0	0	Ki67+	 5977 10067
13623	0	0	Ki67+	 5977 10329
13624	0	0	Ki67+	 5977 10379
13625	0	0	Ki67+	 5979 10431
13626	0	0	Ki67+	 5980 10486
13627	0	0	Ki67+	 5981 9938
13628	0	0	Ki67+	 5984 9914
13629	0	0	Ki67+	 5989 10576
13630	0	0	Ki67+	 5994 10366
13631	0	0	Ki67+	 5996 10038
13632	0	0	Ki67+	 5999 10429
13633	0	0	Ki67+	 6000 10333
13634	0	0	Ki67+	 6003 10140
13635	0	0	Ki67+	 6003 10390
13636	0	0	Ki67+	 6003 10494
13637	0	0	Ki67+	 6005 10372
13638	0	0	Ki67+	 6005 10530
13639	0	0	Ki67+	 6006 10028
13640	0	0	Ki67+	 6013 10456
13641	0	0	Ki67+	 6014 10137
13642	0	0	Ki67+	 6015 10018
13643	0	0	Ki67+	 6017 10155
13644	0	0	Ki67+	 6017 10608
13645	0	0	Ki67+	 6022 10401
13646	0	0	Ki67+	 6024 10170
13647	0	0	Ki67+	 6026 10058
13648	0	0	Ki67+	 6029 10347
13649	0	0	Ki67+	 6034 10146
13650	0	0	Ki67+	 6035 10109
13651	0	0	Ki67+	 6037 10161
13652	0	0	Ki67+	 6037 10270
13653	0	0	Ki67+	 6039 10176
13654	0	0	Ki67+	 6039 10296
13655	0	0	Ki67+	 6044 10053
13656	0	0	Ki67+	 6044 10422
13657	0	0	Ki67+	 6046 10068
13658	0	0	Ki67+	 6050 10475
13659	0	0	Ki67+	 6051 10024
13660	0	0	Ki67+	 6056 10509
13661	0	0	Ki67+	 6058 10202
13662	0	0	Ki67+	 6059 10316
13663	0	0	Ki67+	 6060 10147
13664	0	0	Ki67+	 6064 10036
13665	0	0	Ki67+	 6065 10107
13666	0	0	Ki67+	 6065 10661
13667	0	0	Ki67+	 6067 10433
13668	0	0	Ki67+	 6068 10519
13669	0	0	Ki67+	 6072 10079
13670	0	0	Ki67+	 6073 10163
13671	0	0	Ki67+	 6082 10154
13672	0	0	Ki67+	 6082 10592
13673	0	0	Ki67+	 6085 10226
13674	0	0	Ki67+	 6089 10142
13675	0	0	Ki67+	 6089 10629
13676	0	0	Ki67+	 6091 10494
13677	0	0	Ki67+	 6096 10458
13678	0	0	Ki67+	 6101 10418
13679	0	0	Ki67+	 6102 10238
13680	0	0	Ki67+	 6103 10118
13681	0	0	Ki67+	 6103 10625
13682	0	0	Ki67+	 6104 10012
13683	0	0	Ki67+	 6104 10490
13684	0	0	Ki67+	 6106 10072
13685	0	0	Ki67+	 6106 10526
13686	0	0	Ki67+	 6110 10109
13687	0	0	Ki67+	 6110 10174
13688	0	0	Ki67+	 6110 10471
13689	0	0	Ki67+	 6112 10442
13690	0	0	Ki67+	 6118 10649
13691	0	0	Ki67+	 6119 10198
13692	0	0	Ki67+	 6120 10604
13693	0	0	Ki67+	 6127 10100
13694	0	0	Ki67+	 6128 10433
13695	0	0	Ki67+	 6129 10276
13696	0	0	Ki67+	 6129 10578
13697	0	0	Ki67+	 6132 10066
13698	0	0	Ki67+	 6133 10360
13699	0	0	Ki67+	 6136 10478
13700	0	0	Ki67+	 6137 10134
13701	0	0	Ki67+	 6137 10644
13702	0	0	Ki67+	 6138 10602
13703	0	0	Ki67+	 6141 10219
13704	0	0	Ki67+	 6141 10257
13705	0	0	Ki67+	 6143 10523
13706	0	0	Ki67+	 6148 10595
13707	0	0	Ki67+	 6151 10206
13708	0	0	Ki67+	 6151 10509
13709	0	0	Ki67+	 6154 10637
13710	0	0	Ki67+	 6156 10230
13711	0	0	Ki67+	 6157 10285
13712	0	0	Ki67+	 6159 10484
13713	0	0	Ki67+	 6165 10244
13714	0	0	Ki67+	 6168 10537
13715	0	0	Ki67+	 6169 9898
13716	0	0	Ki67+	 6169 10166
13717	0	0	Ki67+	 6171 10620
13718	0	0	Ki67+	 6172 10664
13719	0	0	Ki67+	 5403 11465
13720	0	0	Ki67+	 5416 10801
13721	0	0	Ki67+	 5420 10729
13722	0	0	Ki67+	 5428 10764
13723	0	0	Ki67+	 5429 10710
13724	0	0	Ki67+	 5442 10729
13725	0	0	Ki67+	 5445 11028
13726	0	0	Ki67+	 5447 10789
13727	0	0	Ki67+	 5450 10690
13728	0	0	Ki67+	 5450 10763
13729	0	0	Ki67+	 5469 11052
13730	0	0	Ki67+	 5488 10695
13731	0	0	Ki67+	 5493 10726
13732	0	0	Ki67+	 5493 10810
13733	0	0	Ki67+	 5497 10785
13734	0	0	Ki67+	 5503 10712
13735	0	0	Ki67+	 5534 10729
13736	0	0	Ki67+	 5534 10824
13737	0	0	Ki67+	 5538 10847
13738	0	0	Ki67+	 5550 10814
13739	0	0	Ki67+	 5563 10785
13740	0	0	Ki67+	 5564 10863
13741	0	0	Ki67+	 5564 10877
13742	0	0	Ki67+	 5567 10851
13743	0	0	Ki67+	 5574 10783
13744	0	0	Ki67+	 5576 10765
13745	0	0	Ki67+	 5587 10880
13746	0	0	Ki67+	 5590 10818
13747	0	0	Ki67+	 5598 10838
13748	0	0	Ki67+	 5619 10761
13749	0	0	Ki67+	 5625 10796
13750	0	0	Ki67+	 5625 10969
13751	0	0	Ki67+	 5628 10747
13752	0	0	Ki67+	 5634 10905
13753	0	0	Ki67+	 5635 10858
13754	0	0	Ki67+	 5638 10885
13755	0	0	Ki67+	 5646 10829
13756	0	0	Ki67+	 5656 10915
13757	0	0	Ki67+	 5659 10760
13758	0	0	Ki67+	 5667 10906
13759	0	0	Ki67+	 5668 10936
13760	0	0	Ki67+	 5678 10794
13761	0	0	Ki67+	 5679 10889
13762	0	0	Ki67+	 5684 10935
13763	0	0	Ki67+	 5685 10904
13764	0	0	Ki67+	 5690 10698
13765	0	0	Ki67+	 5690 10873
13766	0	0	Ki67+	 5697 10923
13767	0	0	Ki67+	 5697 10963
13768	0	0	Ki67+	 5715 10968
13769	0	0	Ki67+	 5716 10811
13770	0	0	Ki67+	 5724 11023
13771	0	0	Ki67+	 5725 10993
13772	0	0	Ki67+	 5726 10709
13773	0	0	Ki67+	 5726 11137
13774	0	0	Ki67+	 5728 10949
13775	0	0	Ki67+	 5736 10879
13776	0	0	Ki67+	 5738 10699
13777	0	0	Ki67+	 5738 10980
13778	0	0	Ki67+	 5739 10786
13779	0	0	Ki67+	 5739 10932
13780	0	0	Ki67+	 5753 10815
13781	0	0	Ki67+	 5756 10957
13782	0	0	Ki67+	 5758 11027
13783	0	0	Ki67+	 5761 10976
13784	0	0	Ki67+	 5771 10900
13785	0	0	Ki67+	 5773 11007
13786	0	0	Ki67+	 5776 11036
13787	0	0	Ki67+	 5786 10822
13788	0	0	Ki67+	 5790 10977
13789	0	0	Ki67+	 5801 10950
13790	0	0	Ki67+	 5802 11232
13791	0	0	Ki67+	 5805 10874
13792	0	0	Ki67+	 5805 10938
13793	0	0	Ki67+	 5810 10804
13794	0	0	Ki67+	 5822 10848
13795	0	0	Ki67+	 5823 11056
13796	0	0	Ki67+	 5824 11009
13797	0	0	Ki67+	 5837 10978
13798	0	0	Ki67+	 5839 10815
13799	0	0	Ki67+	 5840 11031
13800	0	0	Ki67+	 5845 11199
13801	0	0	Ki67+	 5848 11009
13802	0	0	Ki67+	 5849 11238
13803	0	0	Ki67+	 5854 10888
13804	0	0	Ki67+	 5857 11064
13805	0	0	Ki67+	 5872 11027
13806	0	0	Ki67+	 5876 11064
13807	0	0	Ki67+	 5888 11059
13808	0	0	Ki67+	 5901 10960
13809	0	0	Ki67+	 5904 11060
13810	0	0	Ki67+	 5905 10992
13811	0	0	Ki67+	 5907 11269
13812	0	0	Ki67+	 5909 10946
13813	0	0	Ki67+	 5909 11040
13814	0	0	Ki67+	 5912 10980
13815	0	0	Ki67+	 5915 11015
13816	0	0	Ki67+	 5921 11047
13817	0	0	Ki67+	 5926 10903
13818	0	0	Ki67+	 5941 11058
13819	0	0	Ki67+	 5950 11036
13820	0	0	Ki67+	 5955 11154
13821	0	0	Ki67+	 5956 11007
13822	0	0	Ki67+	 5959 10972
13823	0	0	Ki67+	 5971 10909
13824	0	0	Ki67+	 5974 10996
13825	0	0	Ki67+	 5974 11065
13826	0	0	Ki67+	 5978 11086
13827	0	0	Ki67+	 5979 10889
13828	0	0	Ki67+	 5980 10972
13829	0	0	Ki67+	 5987 10941
13830	0	0	Ki67+	 5989 11069
13831	0	0	Ki67+	 5990 10930
13832	0	0	Ki67+	 5992 11036
13833	0	0	Ki67+	 5993 10878
13834	0	0	Ki67+	 6010 10969
13835	0	0	Ki67+	 6011 11013
13836	0	0	Ki67+	 6022 11051
13837	0	0	Ki67+	 6027 11247
13838	0	0	Ki67+	 6031 11026
13839	0	0	Ki67+	 6037 10954
13840	0	0	Ki67+	 6039 11069
13841	0	0	Ki67+	 6040 11105
13842	0	0	Ki67+	 6049 10981
13843	0	0	Ki67+	 6050 10903
13844	0	0	Ki67+	 6055 10886
13845	0	0	Ki67+	 6055 11044
13846	0	0	Ki67+	 6066 11083
13847	0	0	Ki67+	 6069 11113
13848	0	0	Ki67+	 6086 11135
13849	0	0	Ki67+	 6089 10982
13850	0	0	Ki67+	 6104 10910
13851	0	0	Ki67+	 6105 11075
13852	0	0	Ki67+	 6110 11106
13853	0	0	Ki67+	 6119 10995
13854	0	0	Ki67+	 6124 11031
13855	0	0	Ki67+	 6125 11162
13856	0	0	Ki67+	 6128 10899
13857	0	0	Ki67+	 6130 11147
13858	0	0	Ki67+	 6132 11107
13859	0	0	Ki67+	 6136 10935
13860	0	0	Ki67+	 6137 11064
13861	0	0	Ki67+	 6141 11028
13862	0	0	Ki67+	 6147 11471
13863	0	0	Ki67+	 6152 10966
13864	0	0	Ki67+	 6152 11008
13865	0	0	Ki67+	 6153 11098
13866	0	0	Ki67+	 6157 11171
13867	0	0	Ki67+	 6157 11204
13868	0	0	Ki67+	 6163 11073
13869	0	0	Ki67+	 6165 11156
13870	0	0	Ki67+	 6166 10725
13871	0	0	Ki67+	 6167 11132
13872	0	0	Ki67+	 6171 10705
13873	0	0	Ki67+	 6173 11208
13874	0	0	Ki67+	 5380 12183
13875	0	0	Ki67+	 5381 11751
13876	0	0	Ki67+	 5382 11566
13877	0	0	Ki67+	 5387 11994
13878	0	0	Ki67+	 5390 11549
13879	0	0	Ki67+	 5391 12099
13880	0	0	Ki67+	 5392 11741
13881	0	0	Ki67+	 5394 12062
13882	0	0	Ki67+	 5397 11602
13883	0	0	Ki67+	 5397 11621
13884	0	0	Ki67+	 5397 12130
13885	0	0	Ki67+	 5398 11714
13886	0	0	Ki67+	 5401 11562
13887	0	0	Ki67+	 5403 11551
13888	0	0	Ki67+	 5410 12186
13889	0	0	Ki67+	 5412 12200
13890	0	0	Ki67+	 5416 11653
13891	0	0	Ki67+	 5418 11626
13892	0	0	Ki67+	 5420 11678
13893	0	0	Ki67+	 5421 11998
13894	0	0	Ki67+	 5422 11582
13895	0	0	Ki67+	 5425 11744
13896	0	0	Ki67+	 5426 11508
13897	0	0	Ki67+	 5426 12200
13898	0	0	Ki67+	 5429 12143
13899	0	0	Ki67+	 5431 11697
13900	0	0	Ki67+	 5434 11654
13901	0	0	Ki67+	 5437 11738
13902	0	0	Ki67+	 5441 12052
13903	0	0	Ki67+	 5442 12179
13904	0	0	Ki67+	 5443 11607
13905	0	0	Ki67+	 5446 12148
13906	0	0	Ki67+	 5448 11674
13907	0	0	Ki67+	 5452 11640
13908	0	0	Ki67+	 5455 12206
13909	0	0	Ki67+	 5458 11683
13910	0	0	Ki67+	 5463 11617
13911	0	0	Ki67+	 5464 12197
13912	0	0	Ki67+	 5468 12043
13913	0	0	Ki67+	 5479 12212
13914	0	0	Ki67+	 5481 12176
13915	0	0	Ki67+	 5483 11634
13916	0	0	Ki67+	 5489 12027
13917	0	0	Ki67+	 5491 11748
13918	0	0	Ki67+	 5495 12093
13919	0	0	Ki67+	 5496 12180
13920	0	0	Ki67+	 5499 12079
13921	0	0	Ki67+	 5504 11559
13922	0	0	Ki67+	 5506 12159
13923	0	0	Ki67+	 5517 12040
13924	0	0	Ki67+	 5519 11827
13925	0	0	Ki67+	 5520 11717
13926	0	0	Ki67+	 5520 12121
13927	0	0	Ki67+	 5522 12230
13928	0	0	Ki67+	 5524 11802
13929	0	0	Ki67+	 5533 11702
13930	0	0	Ki67+	 5535 11536
13931	0	0	Ki67+	 5538 11720
13932	0	0	Ki67+	 5539 12264
13933	0	0	Ki67+	 5540 12180
13934	0	0	Ki67+	 5541 11757
13935	0	0	Ki67+	 5549 12058
13936	0	0	Ki67+	 5553 11699
13937	0	0	Ki67+	 5557 11738
13938	0	0	Ki67+	 5561 11859
13939	0	0	Ki67+	 5564 12243
13940	0	0	Ki67+	 5566 11768
13941	0	0	Ki67+	 5567 12103
13942	0	0	Ki67+	 5567 12277
13943	0	0	Ki67+	 5571 12089
13944	0	0	Ki67+	 5576 12226
13945	0	0	Ki67+	 5578 11730
13946	0	0	Ki67+	 5584 11821
13947	0	0	Ki67+	 5584 12062
13948	0	0	Ki67+	 5590 12256
13949	0	0	Ki67+	 5591 11708
13950	0	0	Ki67+	 5595 11802
13951	0	0	Ki67+	 5595 11854
13952	0	0	Ki67+	 5596 11755
13953	0	0	Ki67+	 5596 12154
13954	0	0	Ki67+	 5601 12274
13955	0	0	Ki67+	 5603 12088
13956	0	0	Ki67+	 5609 12186
13957	0	0	Ki67+	 5616 11730
13958	0	0	Ki67+	 5618 12174
13959	0	0	Ki67+	 5622 12228
13960	0	0	Ki67+	 5624 11745
13961	0	0	Ki67+	 5625 12120
13962	0	0	Ki67+	 5626 11802
13963	0	0	Ki67+	 5626 12154
13964	0	0	Ki67+	 5627 11758
13965	0	0	Ki67+	 5627 11865
13966	0	0	Ki67+	 5639 12258
13967	0	0	Ki67+	 5641 11900
13968	0	0	Ki67+	 5641 12248
13969	0	0	Ki67+	 5652 12212
13970	0	0	Ki67+	 5653 12266
13971	0	0	Ki67+	 5654 12134
13972	0	0	Ki67+	 5657 11913
13973	0	0	Ki67+	 5661 11762
13974	0	0	Ki67+	 5664 11793
13975	0	0	Ki67+	 5666 11752
13976	0	0	Ki67+	 5674 11809
13977	0	0	Ki67+	 5674 11847
13978	0	0	Ki67+	 5674 12182
13979	0	0	Ki67+	 5677 12208
13980	0	0	Ki67+	 5686 11752
13981	0	0	Ki67+	 5688 11796
13982	0	0	Ki67+	 5693 12175
13983	0	0	Ki67+	 5694 11917
13984	0	0	Ki67+	 5695 11935
13985	0	0	Ki67+	 5700 11783
13986	0	0	Ki67+	 5709 11844
13987	0	0	Ki67+	 5711 11770
13988	0	0	Ki67+	 5714 11941
13989	0	0	Ki67+	 5715 11907
13990	0	0	Ki67+	 5721 11853
13991	0	0	Ki67+	 5729 11919
13992	0	0	Ki67+	 5731 11785
13993	0	0	Ki67+	 5731 12121
13994	0	0	Ki67+	 5732 11816
13995	0	0	Ki67+	 5732 12257
13996	0	0	Ki67+	 5738 11850
13997	0	0	Ki67+	 5739 11946
13998	0	0	Ki67+	 5748 11926
13999	0	0	Ki67+	 5754 11752
14000	0	0	Ki67+	 5773 11969
14001	0	0	Ki67+	 5775 11812
14002	0	0	Ki67+	 5777 11940
14003	0	0	Ki67+	 5789 11834
14004	0	0	Ki67+	 5794 11987
14005	0	0	Ki67+	 5795 11945
14006	0	0	Ki67+	 5798 11926
14007	0	0	Ki67+	 5799 11820
14008	0	0	Ki67+	 5812 11853
14009	0	0	Ki67+	 5812 11921
14010	0	0	Ki67+	 5822 11876
14011	0	0	Ki67+	 5827 12272
14012	0	0	Ki67+	 5829 11908
14013	0	0	Ki67+	 5830 11989
14014	0	0	Ki67+	 5838 11860
14015	0	0	Ki67+	 5840 11900
14016	0	0	Ki67+	 5847 11942
14017	0	0	Ki67+	 5850 12229
14018	0	0	Ki67+	 5857 11960
14019	0	0	Ki67+	 5861 11989
14020	0	0	Ki67+	 5866 11954
14021	0	0	Ki67+	 5868 11876
14022	0	0	Ki67+	 5885 11905
14023	0	0	Ki67+	 5890 11924
14024	0	0	Ki67+	 5899 11891
14025	0	0	Ki67+	 5909 11777
14026	0	0	Ki67+	 5914 12084
14027	0	0	Ki67+	 5919 12012
14028	0	0	Ki67+	 5930 11978
14029	0	0	Ki67+	 5931 11957
14030	0	0	Ki67+	 5932 12068
14031	0	0	Ki67+	 5942 11946
14032	0	0	Ki67+	 5948 12005
14033	0	0	Ki67+	 5962 11980
14034	0	0	Ki67+	 5975 12060
14035	0	0	Ki67+	 5979 12006
14036	0	0	Ki67+	 5981 11968
14037	0	0	Ki67+	 5984 12109
14038	0	0	Ki67+	 6003 12006
14039	0	0	Ki67+	 6006 12073
14040	0	0	Ki67+	 6008 11978
14041	0	0	Ki67+	 6010 12023
14042	0	0	Ki67+	 6017 12069
14043	0	0	Ki67+	 6023 12009
14044	0	0	Ki67+	 6033 11656
14045	0	0	Ki67+	 6035 11981
14046	0	0	Ki67+	 6042 12107
14047	0	0	Ki67+	 6056 12061
14048	0	0	Ki67+	 6059 11893
14049	0	0	Ki67+	 6059 12155
14050	0	0	Ki67+	 6063 12006
14051	0	0	Ki67+	 6078 12090
14052	0	0	Ki67+	 6090 12269
14053	0	0	Ki67+	 6091 12077
14054	0	0	Ki67+	 6099 12040
14055	0	0	Ki67+	 6102 12109
14056	0	0	Ki67+	 6105 12093
14057	0	0	Ki67+	 6107 11601
14058	0	0	Ki67+	 6116 12256
14059	0	0	Ki67+	 6124 12072
14060	0	0	Ki67+	 6130 12273
14061	0	0	Ki67+	 6155 12180
14062	0	0	Ki67+	 6155 12240
14063	0	0	Ki67+	 6156 12279
14064	0	0	Ki67+	 6158 12262
14065	0	0	Ki67+	 5381 12563
14066	0	0	Ki67+	 5383 12828
14067	0	0	Ki67+	 5385 12522
14068	0	0	Ki67+	 5385 12551
14069	0	0	Ki67+	 5385 13050
14070	0	0	Ki67+	 5387 12346
14071	0	0	Ki67+	 5389 12977
14072	0	0	Ki67+	 5389 13009
14073	0	0	Ki67+	 5390 12437
14074	0	0	Ki67+	 5391 12406
14075	0	0	Ki67+	 5392 12837
14076	0	0	Ki67+	 5392 12872
14077	0	0	Ki67+	 5393 12468
14078	0	0	Ki67+	 5394 12950
14079	0	0	Ki67+	 5398 12327
14080	0	0	Ki67+	 5398 13030
14081	0	0	Ki67+	 5400 12378
14082	0	0	Ki67+	 5402 12990
14083	0	0	Ki67+	 5403 12972
14084	0	0	Ki67+	 5403 13015
14085	0	0	Ki67+	 5405 12510
14086	0	0	Ki67+	 5408 12450
14087	0	0	Ki67+	 5416 12557
14088	0	0	Ki67+	 5433 12383
14089	0	0	Ki67+	 5433 12493
14090	0	0	Ki67+	 5435 12516
14091	0	0	Ki67+	 5438 12472
14092	0	0	Ki67+	 5438 12550
14093	0	0	Ki67+	 5444 12398
14094	0	0	Ki67+	 5445 12428
14095	0	0	Ki67+	 5453 12620
14096	0	0	Ki67+	 5456 12530
14097	0	0	Ki67+	 5468 12503
14098	0	0	Ki67+	 5471 12475
14099	0	0	Ki67+	 5472 12440
14100	0	0	Ki67+	 5488 12590
14101	0	0	Ki67+	 5497 13041
14102	0	0	Ki67+	 5499 12367
14103	0	0	Ki67+	 5500 12973
14104	0	0	Ki67+	 5505 12994
14105	0	0	Ki67+	 5541 12478
14106	0	0	Ki67+	 5547 12602
14107	0	0	Ki67+	 5578 12377
14108	0	0	Ki67+	 5595 12972
14109	0	0	Ki67+	 5596 12737
14110	0	0	Ki67+	 5598 12297
14111	0	0	Ki67+	 5606 12982
14112	0	0	Ki67+	 5621 12309
14113	0	0	Ki67+	 5627 12655
14114	0	0	Ki67+	 5651 12320
14115	0	0	Ki67+	 5661 12305
14116	0	0	Ki67+	 5667 12294
14117	0	0	Ki67+	 5679 12415
14118	0	0	Ki67+	 5680 12338
14119	0	0	Ki67+	 5692 12316
14120	0	0	Ki67+	 5703 12301
14121	0	0	Ki67+	 5705 12593
14122	0	0	Ki67+	 5706 12335
14123	0	0	Ki67+	 5711 12607
14124	0	0	Ki67+	 5722 12382
14125	0	0	Ki67+	 5726 13004
14126	0	0	Ki67+	 5729 12368
14127	0	0	Ki67+	 5729 12620
14128	0	0	Ki67+	 5730 12645
14129	0	0	Ki67+	 5738 12333
14130	0	0	Ki67+	 5742 12296
14131	0	0	Ki67+	 5747 12384
14132	0	0	Ki67+	 5748 12318
14133	0	0	Ki67+	 5748 12343
14134	0	0	Ki67+	 5748 12660
14135	0	0	Ki67+	 5752 12687
14136	0	0	Ki67+	 5755 12577
14137	0	0	Ki67+	 5757 12598
14138	0	0	Ki67+	 5760 12655
14139	0	0	Ki67+	 5764 12680
14140	0	0	Ki67+	 5765 12400
14141	0	0	Ki67+	 5768 12579
14142	0	0	Ki67+	 5769 12664
14143	0	0	Ki67+	 5770 12380
14144	0	0	Ki67+	 5780 12659
14145	0	0	Ki67+	 5781 12706
14146	0	0	Ki67+	 5787 12638
14147	0	0	Ki67+	 5789 12364
14148	0	0	Ki67+	 5792 12319
14149	0	0	Ki67+	 5793 12612
14150	0	0	Ki67+	 5795 12668
14151	0	0	Ki67+	 5797 12637
14152	0	0	Ki67+	 5798 12696
14153	0	0	Ki67+	 5804 12773
14154	0	0	Ki67+	 5806 12611
14155	0	0	Ki67+	 5809 12426
14156	0	0	Ki67+	 5811 12663
14157	0	0	Ki67+	 5820 12622
14158	0	0	Ki67+	 5823 12690
14159	0	0	Ki67+	 5826 12578
14160	0	0	Ki67+	 5828 12714
14161	0	0	Ki67+	 5831 12331
14162	0	0	Ki67+	 5834 12392
14163	0	0	Ki67+	 5838 12569
14164	0	0	Ki67+	 5842 12428
14165	0	0	Ki67+	 5846 12615
14166	0	0	Ki67+	 5847 12715
14167	0	0	Ki67+	 5848 13034
14168	0	0	Ki67+	 5853 12658
14169	0	0	Ki67+	 5858 12689
14170	0	0	Ki67+	 5862 12442
14171	0	0	Ki67+	 5865 12576
14172	0	0	Ki67+	 5866 12392
14173	0	0	Ki67+	 5866 12408
14174	0	0	Ki67+	 5868 12559
14175	0	0	Ki67+	 5878 12726
14176	0	0	Ki67+	 5880 12673
14177	0	0	Ki67+	 5883 12587
14178	0	0	Ki67+	 5891 12426
14179	0	0	Ki67+	 5891 12452
14180	0	0	Ki67+	 5892 12390
14181	0	0	Ki67+	 5892 12716
14182	0	0	Ki67+	 5893 12702
14183	0	0	Ki67+	 5894 12645
14184	0	0	Ki67+	 5896 12408
14185	0	0	Ki67+	 5897 12748
14186	0	0	Ki67+	 5898 12625
14187	0	0	Ki67+	 5902 12314
14188	0	0	Ki67+	 5904 12758
14189	0	0	Ki67+	 5905 12692
14190	0	0	Ki67+	 5907 12293
14191	0	0	Ki67+	 5907 12455
14192	0	0	Ki67+	 5908 12581
14193	0	0	Ki67+	 5909 12723
14194	0	0	Ki67+	 5914 12670
14195	0	0	Ki67+	 5915 12472
14196	0	0	Ki67+	 5919 12608
14197	0	0	Ki67+	 5919 12649
14198	0	0	Ki67+	 5924 12428
14199	0	0	Ki67+	 5931 12482
14200	0	0	Ki67+	 5931 12592
14201	0	0	Ki67+	 5931 12699
14202	0	0	Ki67+	 5931 12748
14203	0	0	Ki67+	 5933 12676
14204	0	0	Ki67+	 5936 12637
14205	0	0	Ki67+	 5937 12369
14206	0	0	Ki67+	 5937 12773
14207	0	0	Ki67+	 5943 12736
14208	0	0	Ki67+	 5947 12349
14209	0	0	Ki67+	 5948 12372
14210	0	0	Ki67+	 5948 12610
14211	0	0	Ki67+	 5950 12875
14212	0	0	Ki67+	 5954 12402
14213	0	0	Ki67+	 5955 12750
14214	0	0	Ki67+	 5958 12465
14215	0	0	Ki67+	 5960 12378
14216	0	0	Ki67+	 5963 12654
14217	0	0	Ki67+	 5963 12678
14218	0	0	Ki67+	 5965 12439
14219	0	0	Ki67+	 5966 12629
14220	0	0	Ki67+	 5969 12336
14221	0	0	Ki67+	 5971 12699
14222	0	0	Ki67+	 5976 12640
14223	0	0	Ki67+	 5978 12470
14224	0	0	Ki67+	 5986 12735
14225	0	0	Ki67+	 5991 12450
14226	0	0	Ki67+	 5994 12484
14227	0	0	Ki67+	 6000 12659
14228	0	0	Ki67+	 6001 12325
14229	0	0	Ki67+	 6004 12720
14230	0	0	Ki67+	 6006 12449
14231	0	0	Ki67+	 6007 12676
14232	0	0	Ki67+	 6012 12695
14233	0	0	Ki67+	 6014 12374
14234	0	0	Ki67+	 6015 12425
14235	0	0	Ki67+	 6041 12492
14236	0	0	Ki67+	 6043 12433
14237	0	0	Ki67+	 6045 12373
14238	0	0	Ki67+	 6046 12479
14239	0	0	Ki67+	 6047 12327
14240	0	0	Ki67+	 6055 12409
14241	0	0	Ki67+	 6061 12301
14242	0	0	Ki67+	 6068 12340
14243	0	0	Ki67+	 6077 12451
14244	0	0	Ki67+	 6098 12500
14245	0	0	Ki67+	 6109 12303
14246	0	0	Ki67+	 6111 12472
14247	0	0	Ki67+	 6113 12647
14248	0	0	Ki67+	 6119 12501
14249	0	0	Ki67+	 6127 12474
14250	0	0	Ki67+	 6130 12458
14251	0	0	Ki67+	 6136 12420
14252	0	0	Ki67+	 6138 12492
14253	0	0	Ki67+	 6143 12476
14254	0	0	Ki67+	 6153 12410
14255	0	0	Ki67+	 6155 12510
14256	0	0	Ki67+	 6156 12456
14257	0	0	Ki67+	 6162 12486
14258	0	0	Ki67+	 5378 13264
14259	0	0	Ki67+	 5379 13496
14260	0	0	Ki67+	 5382 13834
14261	0	0	Ki67+	 5383 13447
14262	0	0	Ki67+	 5384 13322
14263	0	0	Ki67+	 5385 13600
14264	0	0	Ki67+	 5389 13386
14265	0	0	Ki67+	 5390 13467
14266	0	0	Ki67+	 5390 13857
14267	0	0	Ki67+	 5391 13247
14268	0	0	Ki67+	 5391 13791
14269	0	0	Ki67+	 5392 13118
14270	0	0	Ki67+	 5395 13509
14271	0	0	Ki67+	 5396 13143
14272	0	0	Ki67+	 5396 13159
14273	0	0	Ki67+	 5397 13721
14274	0	0	Ki67+	 5398 13355
14275	0	0	Ki67+	 5400 13492
14276	0	0	Ki67+	 5402 13369
14277	0	0	Ki67+	 5407 13610
14278	0	0	Ki67+	 5410 13684
14279	0	0	Ki67+	 5414 13652
14280	0	0	Ki67+	 5415 13121
14281	0	0	Ki67+	 5417 13209
14282	0	0	Ki67+	 5424 13622
14283	0	0	Ki67+	 5426 13466
14284	0	0	Ki67+	 5426 13645
14285	0	0	Ki67+	 5430 13349
14286	0	0	Ki67+	 5431 13186
14287	0	0	Ki67+	 5432 13434
14288	0	0	Ki67+	 5433 13414
14289	0	0	Ki67+	 5434 13175
14290	0	0	Ki67+	 5438 13572
14291	0	0	Ki67+	 5439 13136
14292	0	0	Ki67+	 5443 13378
14293	0	0	Ki67+	 5448 13757
14294	0	0	Ki67+	 5451 13680
14295	0	0	Ki67+	 5453 13181
14296	0	0	Ki67+	 5453 13253
14297	0	0	Ki67+	 5454 13155
14298	0	0	Ki67+	 5456 13796
14299	0	0	Ki67+	 5461 13667
14300	0	0	Ki67+	 5466 13483
14301	0	0	Ki67+	 5470 13467
14302	0	0	Ki67+	 5471 13122
14303	0	0	Ki67+	 5471 13653
14304	0	0	Ki67+	 5474 13520
14305	0	0	Ki67+	 5477 13110
14306	0	0	Ki67+	 5478 13764
14307	0	0	Ki67+	 5478 13875
14308	0	0	Ki67+	 5481 13550
14309	0	0	Ki67+	 5485 13128
14310	0	0	Ki67+	 5485 13146
14311	0	0	Ki67+	 5485 13715
14312	0	0	Ki67+	 5488 13840
14313	0	0	Ki67+	 5491 13097
14314	0	0	Ki67+	 5494 13437
14315	0	0	Ki67+	 5496 13674
14316	0	0	Ki67+	 5496 13691
14317	0	0	Ki67+	 5503 13424
14318	0	0	Ki67+	 5505 13740
14319	0	0	Ki67+	 5506 13095
14320	0	0	Ki67+	 5511 13196
14321	0	0	Ki67+	 5512 13552
14322	0	0	Ki67+	 5512 13867
14323	0	0	Ki67+	 5514 13483
14324	0	0	Ki67+	 5516 13528
14325	0	0	Ki67+	 5517 13139
14326	0	0	Ki67+	 5519 13101
14327	0	0	Ki67+	 5524 13766
14328	0	0	Ki67+	 5526 13717
14329	0	0	Ki67+	 5528 13852
14330	0	0	Ki67+	 5529 13741
14331	0	0	Ki67+	 5532 13816
14332	0	0	Ki67+	 5539 13147
14333	0	0	Ki67+	 5540 13835
14334	0	0	Ki67+	 5544 13518
14335	0	0	Ki67+	 5546 13178
14336	0	0	Ki67+	 5549 13129
14337	0	0	Ki67+	 5557 13393
14338	0	0	Ki67+	 5560 13554
14339	0	0	Ki67+	 5561 13885
14340	0	0	Ki67+	 5563 13269
14341	0	0	Ki67+	 5564 13840
14342	0	0	Ki67+	 5572 13503
14343	0	0	Ki67+	 5574 13158
14344	0	0	Ki67+	 5575 13440
14345	0	0	Ki67+	 5577 13758
14346	0	0	Ki67+	 5579 13787
14347	0	0	Ki67+	 5581 13552
14348	0	0	Ki67+	 5582 13722
14349	0	0	Ki67+	 5583 13149
14350	0	0	Ki67+	 5585 13114
14351	0	0	Ki67+	 5587 13775
14352	0	0	Ki67+	 5587 13882
14353	0	0	Ki67+	 5591 13799
14354	0	0	Ki67+	 5594 13531
14355	0	0	Ki67+	 5595 13706
14356	0	0	Ki67+	 5596 13747
14357	0	0	Ki67+	 5597 13550
14358	0	0	Ki67+	 5600 13880
14359	0	0	Ki67+	 5601 13653
14360	0	0	Ki67+	 5606 13393
14361	0	0	Ki67+	 5606 13509
14362	0	0	Ki67+	 5608 13848
14363	0	0	Ki67+	 5609 13487
14364	0	0	Ki67+	 5613 13716
14365	0	0	Ki67+	 5613 13880
14366	0	0	Ki67+	 5616 13651
14367	0	0	Ki67+	 5616 13685
14368	0	0	Ki67+	 5618 13166
14369	0	0	Ki67+	 5618 13199
14370	0	0	Ki67+	 5621 13151
14371	0	0	Ki67+	 5624 13536
14372	0	0	Ki67+	 5626 13173
14373	0	0	Ki67+	 5627 13118
14374	0	0	Ki67+	 5627 13841
14375	0	0	Ki67+	 5630 13302
14376	0	0	Ki67+	 5631 13764
14377	0	0	Ki67+	 5632 13495
14378	0	0	Ki67+	 5634 13722
14379	0	0	Ki67+	 5636 13222
14380	0	0	Ki67+	 5642 13612
14381	0	0	Ki67+	 5643 13512
14382	0	0	Ki67+	 5643 13795
14383	0	0	Ki67+	 5645 13692
14384	0	0	Ki67+	 5652 13342
14385	0	0	Ki67+	 5653 13473
14386	0	0	Ki67+	 5654 13435
14387	0	0	Ki67+	 5659 13532
14388	0	0	Ki67+	 5659 13723
14389	0	0	Ki67+	 5660 13423
14390	0	0	Ki67+	 5661 13511
14391	0	0	Ki67+	 5662 13164
14392	0	0	Ki67+	 5663 13183
14393	0	0	Ki67+	 5663 13369
14394	0	0	Ki67+	 5665 13346
14395	0	0	Ki67+	 5666 13676
14396	0	0	Ki67+	 5667 13101
14397	0	0	Ki67+	 5667 13851
14398	0	0	Ki67+	 5670 13276
14399	0	0	Ki67+	 5670 13805
14400	0	0	Ki67+	 5671 13568
14401	0	0	Ki67+	 5671 13712
14402	0	0	Ki67+	 5678 13502
14403	0	0	Ki67+	 5681 13469
14404	0	0	Ki67+	 5689 13528
14405	0	0	Ki67+	 5691 13851
14406	0	0	Ki67+	 5694 13210
14407	0	0	Ki67+	 5702 13162
14408	0	0	Ki67+	 5702 13691
14409	0	0	Ki67+	 5706 13503
14410	0	0	Ki67+	 5709 13707
14411	0	0	Ki67+	 5709 13807
14412	0	0	Ki67+	 5714 13432
14413	0	0	Ki67+	 5714 13466
14414	0	0	Ki67+	 5714 13842
14415	0	0	Ki67+	 5717 13409
14416	0	0	Ki67+	 5718 13796
14417	0	0	Ki67+	 5721 13719
14418	0	0	Ki67+	 5722 13225
14419	0	0	Ki67+	 5723 13251
14420	0	0	Ki67+	 5724 13694
14421	0	0	Ki67+	 5726 13556
14422	0	0	Ki67+	 5727 13287
14423	0	0	Ki67+	 5728 13505
14424	0	0	Ki67+	 5728 13523
14425	0	0	Ki67+	 5729 13493
14426	0	0	Ki67+	 5734 13231
14427	0	0	Ki67+	 5734 13876
14428	0	0	Ki67+	 5739 13322
14429	0	0	Ki67+	 5740 13450
14430	0	0	Ki67+	 5740 13829
14431	0	0	Ki67+	 5742 13267
14432	0	0	Ki67+	 5743 13813
14433	0	0	Ki67+	 5744 13513
14434	0	0	Ki67+	 5746 13220
14435	0	0	Ki67+	 5746 13703
14436	0	0	Ki67+	 5751 13397
14437	0	0	Ki67+	 5752 13101
14438	0	0	Ki67+	 5756 13432
14439	0	0	Ki67+	 5756 13532
14440	0	0	Ki67+	 5757 13234
14441	0	0	Ki67+	 5759 13484
14442	0	0	Ki67+	 5759 13510
14443	0	0	Ki67+	 5760 13285
14444	0	0	Ki67+	 5760 13405
14445	0	0	Ki67+	 5762 13303
14446	0	0	Ki67+	 5763 13205
14447	0	0	Ki67+	 5764 13341
14448	0	0	Ki67+	 5766 13727
14449	0	0	Ki67+	 5772 13399
14450	0	0	Ki67+	 5778 13775
14451	0	0	Ki67+	 5779 13282
14452	0	0	Ki67+	 5780 13231
14453	0	0	Ki67+	 5782 13520
14454	0	0	Ki67+	 5783 13322
14455	0	0	Ki67+	 5783 13365
14456	0	0	Ki67+	 5785 13441
14457	0	0	Ki67+	 5791 13267
14458	0	0	Ki67+	 5791 13453
14459	0	0	Ki67+	 5792 13391
14460	0	0	Ki67+	 5793 13508
14461	0	0	Ki67+	 5794 13730
14462	0	0	Ki67+	 5796 13335
14463	0	0	Ki67+	 5796 13796
14464	0	0	Ki67+	 5798 13423
14465	0	0	Ki67+	 5798 13491
14466	0	0	Ki67+	 5799 13699
14467	0	0	Ki67+	 5804 13287
14468	0	0	Ki67+	 5807 13883
14469	0	0	Ki67+	 5811 13353
14470	0	0	Ki67+	 5811 13716
14471	0	0	Ki67+	 5813 13842
14472	0	0	Ki67+	 5816 13437
14473	0	0	Ki67+	 5817 13749
14474	0	0	Ki67+	 5818 13401
14475	0	0	Ki67+	 5822 13352
14476	0	0	Ki67+	 5825 13323
14477	0	0	Ki67+	 5834 13379
14478	0	0	Ki67+	 5835 13772
14479	0	0	Ki67+	 5840 13794
14480	0	0	Ki67+	 5858 13799
14481	0	0	Ki67+	 5859 13829
14482	0	0	Ki67+	 5863 13692
14483	0	0	Ki67+	 5865 13625
14484	0	0	Ki67+	 5867 13855
14485	0	0	Ki67+	 5869 13661
14486	0	0	Ki67+	 5873 13721
14487	0	0	Ki67+	 5874 13817
14488	0	0	Ki67+	 5878 13633
14489	0	0	Ki67+	 5888 13674
14490	0	0	Ki67+	 5890 13753
14491	0	0	Ki67+	 5893 13848
14492	0	0	Ki67+	 5894 13591
14493	0	0	Ki67+	 5896 13655
14494	0	0	Ki67+	 5899 13767
14495	0	0	Ki67+	 5902 13697
14496	0	0	Ki67+	 5910 13629
14497	0	0	Ki67+	 5911 13539
14498	0	0	Ki67+	 5912 13550
14499	0	0	Ki67+	 5912 13796
14500	0	0	Ki67+	 5913 13877
14501	0	0	Ki67+	 5914 13591
14502	0	0	Ki67+	 5919 13735
14503	0	0	Ki67+	 5919 13781
14504	0	0	Ki67+	 5921 13644
14505	0	0	Ki67+	 5922 13523
14506	0	0	Ki67+	 5922 13618
14507	0	0	Ki67+	 5922 13687
14508	0	0	Ki67+	 5926 13667
14509	0	0	Ki67+	 5928 13577
14510	0	0	Ki67+	 5932 13715
14511	0	0	Ki67+	 5932 13785
14512	0	0	Ki67+	 5933 13752
14513	0	0	Ki67+	 5933 13765
14514	0	0	Ki67+	 5934 13693
14515	0	0	Ki67+	 5938 13535
14516	0	0	Ki67+	 5939 13571
14517	0	0	Ki67+	 5940 13633
14518	0	0	Ki67+	 5940 13663
14519	0	0	Ki67+	 5940 13816
14520	0	0	Ki67+	 5942 13504
14521	0	0	Ki67+	 5944 13605
14522	0	0	Ki67+	 5944 13616
14523	0	0	Ki67+	 5945 13706
14524	0	0	Ki67+	 5947 13774
14525	0	0	Ki67+	 5947 13836
14526	0	0	Ki67+	 5952 13554
14527	0	0	Ki67+	 5955 13607
14528	0	0	Ki67+	 5959 13578
14529	0	0	Ki67+	 5963 13514
14530	0	0	Ki67+	 5964 13726
14531	0	0	Ki67+	 5964 13812
14532	0	0	Ki67+	 5966 13551
14533	0	0	Ki67+	 5967 13671
14534	0	0	Ki67+	 5968 13688
14535	0	0	Ki67+	 5970 13592
14536	0	0	Ki67+	 5970 13634
14537	0	0	Ki67+	 5970 13836
14538	0	0	Ki67+	 5970 13868
14539	0	0	Ki67+	 5971 13748
14540	0	0	Ki67+	 5974 13610
14541	0	0	Ki67+	 5975 13282
14542	0	0	Ki67+	 5976 13539
14543	0	0	Ki67+	 5976 13568
14544	0	0	Ki67+	 5980 13647
14545	0	0	Ki67+	 5986 13815
14546	0	0	Ki67+	 5987 13859
14547	0	0	Ki67+	 5988 13555
14548	0	0	Ki67+	 5990 13512
14549	0	0	Ki67+	 5990 13729
14550	0	0	Ki67+	 5991 13594
14551	0	0	Ki67+	 5996 13646
14552	0	0	Ki67+	 5999 13662
14553	0	0	Ki67+	 6008 13512
14554	0	0	Ki67+	 6009 13682
14555	0	0	Ki67+	 6014 13583
14556	0	0	Ki67+	 6018 13546
14557	0	0	Ki67+	 6021 13885
14558	0	0	Ki67+	 6028 13527
14559	0	0	Ki67+	 6028 13613
14560	0	0	Ki67+	 6028 13645
14561	0	0	Ki67+	 6032 13876
14562	0	0	Ki67+	 6040 13536
14563	0	0	Ki67+	 6041 13574
14564	0	0	Ki67+	 6042 13525
14565	0	0	Ki67+	 6043 13589
14566	0	0	Ki67+	 6043 13799
14567	0	0	Ki67+	 6045 13558
14568	0	0	Ki67+	 6051 13663
14569	0	0	Ki67+	 6055 13611
14570	0	0	Ki67+	 6055 13697
14571	0	0	Ki67+	 6061 13592
14572	0	0	Ki67+	 6064 13526
14573	0	0	Ki67+	 6067 13645
14574	0	0	Ki67+	 6071 13563
14575	0	0	Ki67+	 6072 13537
14576	0	0	Ki67+	 6083 13605
14577	0	0	Ki67+	 6087 13622
14578	0	0	Ki67+	 6089 13570
14579	0	0	Ki67+	 6090 13651
14580	0	0	Ki67+	 6090 13718
14581	0	0	Ki67+	 6092 13834
14582	0	0	Ki67+	 6098 13707
14583	0	0	Ki67+	 6101 13589
14584	0	0	Ki67+	 6103 13879
14585	0	0	Ki67+	 6106 13662
14586	0	0	Ki67+	 6107 13740
14587	0	0	Ki67+	 6108 13606
14588	0	0	Ki67+	 6115 13630
14589	0	0	Ki67+	 6123 13691
14590	0	0	Ki67+	 6127 13672
14591	0	0	Ki67+	 6128 13371
14592	0	0	Ki67+	 6132 13578
14593	0	0	Ki67+	 6135 13706
14594	0	0	Ki67+	 6135 13790
14595	0	0	Ki67+	 6142 13611
14596	0	0	Ki67+	 6143 13436
14597	0	0	Ki67+	 6149 13603
14598	0	0	Ki67+	 6151 13631
14599	0	0	Ki67+	 6152 13323
14600	0	0	Ki67+	 6156 13683
14601	0	0	Ki67+	 6157 13776
14602	0	0	Ki67+	 6161 13716
14603	0	0	Ki67+	 6162 13627
14604	0	0	Ki67+	 6168 13785
14605	0	0	Ki67+	 6175 13746
14606	0	0	Ki67+	 5381 14448
14607	0	0	Ki67+	 5385 14387
14608	0	0	Ki67+	 5388 14290
14609	0	0	Ki67+	 5391 14462
14610	0	0	Ki67+	 5393 13900
14611	0	0	Ki67+	 5408 14573
14612	0	0	Ki67+	 5409 14486
14613	0	0	Ki67+	 5411 14431
14614	0	0	Ki67+	 5412 14395
14615	0	0	Ki67+	 5418 13889
14616	0	0	Ki67+	 5419 14260
14617	0	0	Ki67+	 5424 14340
14618	0	0	Ki67+	 5428 14310
14619	0	0	Ki67+	 5438 14655
14620	0	0	Ki67+	 5444 14624
14621	0	0	Ki67+	 5445 14227
14622	0	0	Ki67+	 5445 14470
14623	0	0	Ki67+	 5447 14238
14624	0	0	Ki67+	 5455 14250
14625	0	0	Ki67+	 5457 14642
14626	0	0	Ki67+	 5458 14497
14627	0	0	Ki67+	 5463 14308
14628	0	0	Ki67+	 5464 14537
14629	0	0	Ki67+	 5468 14549
14630	0	0	Ki67+	 5475 14340
14631	0	0	Ki67+	 5476 14377
14632	0	0	Ki67+	 5479 14533
14633	0	0	Ki67+	 5482 14583
14634	0	0	Ki67+	 5483 14003
14635	0	0	Ki67+	 5485 14447
14636	0	0	Ki67+	 5496 14475
14637	0	0	Ki67+	 5505 14262
14638	0	0	Ki67+	 5505 14542
14639	0	0	Ki67+	 5516 13898
14640	0	0	Ki67+	 5517 13988
14641	0	0	Ki67+	 5518 14074
14642	0	0	Ki67+	 5519 14263
14643	0	0	Ki67+	 5530 14019
14644	0	0	Ki67+	 5534 14403
14645	0	0	Ki67+	 5535 14277
14646	0	0	Ki67+	 5538 13920
14647	0	0	Ki67+	 5539 14010
14648	0	0	Ki67+	 5539 14297
14649	0	0	Ki67+	 5543 14352
14650	0	0	Ki67+	 5544 14366
14651	0	0	Ki67+	 5548 14443
14652	0	0	Ki67+	 5550 13956
14653	0	0	Ki67+	 5553 14466
14654	0	0	Ki67+	 5556 14002
14655	0	0	Ki67+	 5557 13909
14656	0	0	Ki67+	 5566 14054
14657	0	0	Ki67+	 5568 14492
14658	0	0	Ki67+	 5571 14344
14659	0	0	Ki67+	 5574 13968
14660	0	0	Ki67+	 5574 14378
14661	0	0	Ki67+	 5575 14022
14662	0	0	Ki67+	 5579 14098
14663	0	0	Ki67+	 5582 14418
14664	0	0	Ki67+	 5586 14063
14665	0	0	Ki67+	 5596 13898
14666	0	0	Ki67+	 5598 14478
14667	0	0	Ki67+	 5599 13931
14668	0	0	Ki67+	 5600 13947
14669	0	0	Ki67+	 5607 14513
14670	0	0	Ki67+	 5610 14409
14671	0	0	Ki67+	 5612 14633
14672	0	0	Ki67+	 5617 13900
14673	0	0	Ki67+	 5617 13974
14674	0	0	Ki67+	 5622 14089
14675	0	0	Ki67+	 5623 13937
14676	0	0	Ki67+	 5624 14398
14677	0	0	Ki67+	 5628 14677
14678	0	0	Ki67+	 5634 14066
14679	0	0	Ki67+	 5637 14488
14680	0	0	Ki67+	 5643 14627
14681	0	0	Ki67+	 5644 14682
14682	0	0	Ki67+	 5645 13960
14683	0	0	Ki67+	 5649 14518
14684	0	0	Ki67+	 5650 13970
14685	0	0	Ki67+	 5651 13925
14686	0	0	Ki67+	 5652 14212
14687	0	0	Ki67+	 5659 14102
14688	0	0	Ki67+	 5660 14581
14689	0	0	Ki67+	 5663 14053
14690	0	0	Ki67+	 5663 14557
14691	0	0	Ki67+	 5666 14238
14692	0	0	Ki67+	 5666 14532
14693	0	0	Ki67+	 5667 14466
14694	0	0	Ki67+	 5668 13898
14695	0	0	Ki67+	 5669 14006
14696	0	0	Ki67+	 5674 14524
14697	0	0	Ki67+	 5674 14542
14698	0	0	Ki67+	 5677 14366
14699	0	0	Ki67+	 5685 14581
14700	0	0	Ki67+	 5692 14213
14701	0	0	Ki67+	 5694 14057
14702	0	0	Ki67+	 5694 14639
14703	0	0	Ki67+	 5695 14671
14704	0	0	Ki67+	 5696 14240
14705	0	0	Ki67+	 5698 14616
14706	0	0	Ki67+	 5700 13989
14707	0	0	Ki67+	 5701 13967
14708	0	0	Ki67+	 5703 14280
14709	0	0	Ki67+	 5705 14101
14710	0	0	Ki67+	 5706 13935
14711	0	0	Ki67+	 5706 14033
14712	0	0	Ki67+	 5708 13905
[truncated: 3,181,027 more chars]
