# Supplementary material for: Data-Driven Discovery of Immune Contexture Biomarkers
Source: Front Oncol. 2018 Dec 18;8:627. doi: 10.3389/fonc.2018.00627 (PMC6305402; doi:10.3389/fonc.2018.00627)
Supplement: Data Sheet 5.zip — MSI/MSS dataset, part 3/3. [file Data_Sheet_5.zip › MSIMSSDataset/89904_ImageObjects.txt]

barcode_target	F16-000138-1 [5 channels]
barcode_origin	0
workflow_target	CD8-CD3-CD4-Ki67-DAPI_generic.wsa 
workflow_target_version	 build f14999727a346af05f524693b44526002539cc76, workflows f149997 2016-05-23 with local changes
workflow_origin	0
workflow_origin_version	0
iH	27856
iW	66352
user	txdsapps
hostname	RPZMB000021

1	0	0	Ki67+	 2448 15306
2	0	0	Ki67+	 2487 15270
3	0	0	Ki67+	 2495 15247
4	0	0	Ki67+	 2510 15145
5	0	0	Ki67+	 2513 15197
6	0	0	Ki67+	 2525 15078
7	0	0	Ki67+	 2525 15167
8	0	0	Ki67+	 2526 15115
9	0	0	Ki67+	 2531 15279
10	0	0	Ki67+	 2538 15025
11	0	0	Ki67+	 2541 15135
12	0	0	Ki67+	 2541 15260
13	0	0	Ki67+	 2550 15117
14	0	0	Ki67+	 2551 15306
15	0	0	Ki67+	 2556 15064
16	0	0	Ki67+	 2556 15097
17	0	0	Ki67+	 2557 15244
18	0	0	Ki67+	 2557 15270
19	0	0	Ki67+	 2562 15000
20	0	0	Ki67+	 2570 15041
21	0	0	Ki67+	 2572 15222
22	0	0	Ki67+	 2572 15317
23	0	0	Ki67+	 2573 15090
24	0	0	Ki67+	 2573 15144
25	0	0	Ki67+	 2576 15123
26	0	0	Ki67+	 2576 15271
27	0	0	Ki67+	 2577 14931
28	0	0	Ki67+	 2580 15197
29	0	0	Ki67+	 2585 15283
30	0	0	Ki67+	 2586 15216
31	0	0	Ki67+	 2587 15007
32	0	0	Ki67+	 2589 15304
33	0	0	Ki67+	 2593 15140
34	0	0	Ki67+	 2594 14921
35	0	0	Ki67+	 2594 15362
36	0	0	Ki67+	 2597 15238
37	0	0	Ki67+	 2598 15103
38	0	0	Ki67+	 2600 14974
39	0	0	Ki67+	 2600 15219
40	0	0	Ki67+	 2600 15333
41	0	0	Ki67+	 2605 14896
42	0	0	Ki67+	 2605 15167
43	0	0	Ki67+	 2611 14920
44	0	0	Ki67+	 2611 15081
45	0	0	Ki67+	 2613 15210
46	0	0	Ki67+	 2613 15295
47	0	0	Ki67+	 2615 14847
48	0	0	Ki67+	 2615 14966
49	0	0	Ki67+	 2615 15188
50	0	0	Ki67+	 2620 15046
51	0	0	Ki67+	 2620 15322
52	0	0	Ki67+	 2625 15007
53	0	0	Ki67+	 2626 15107
54	0	0	Ki67+	 2629 15141
55	0	0	Ki67+	 2638 15065
56	0	0	Ki67+	 2638 15351
57	0	0	Ki67+	 2639 15213
58	0	0	Ki67+	 2643 15165
59	0	0	Ki67+	 2644 14946
60	0	0	Ki67+	 2644 15291
61	0	0	Ki67+	 2648 14967
62	0	0	Ki67+	 2649 15267
63	0	0	Ki67+	 2650 15116
64	0	0	Ki67+	 2650 15182
65	0	0	Ki67+	 2650 15304
66	0	0	Ki67+	 2663 15173
67	0	0	Ki67+	 2667 15073
68	0	0	Ki67+	 2670 15242
69	0	0	Ki67+	 2673 15327
70	0	0	Ki67+	 2674 15110
71	0	0	Ki67+	 2675 14819
72	0	0	Ki67+	 2676 15209
73	0	0	Ki67+	 2681 15169
74	0	0	Ki67+	 2686 14769
75	0	0	Ki67+	 2692 15089
76	0	0	Ki67+	 2693 15122
77	0	0	Ki67+	 2694 14782
78	0	0	Ki67+	 2694 15145
79	0	0	Ki67+	 2694 15298
80	0	0	Ki67+	 2699 15259
81	0	0	Ki67+	 2700 14803
82	0	0	Ki67+	 2706 14763
83	0	0	Ki67+	 2710 14745
84	0	0	Ki67+	 2710 15076
85	0	0	Ki67+	 2715 14773
86	0	0	Ki67+	 2715 14804
87	0	0	Ki67+	 2718 15240
88	0	0	Ki67+	 2722 15144
89	0	0	Ki67+	 2723 15270
90	0	0	Ki67+	 2724 14757
91	0	0	Ki67+	 2727 15089
92	0	0	Ki67+	 2733 15213
93	0	0	Ki67+	 2735 15260
94	0	0	Ki67+	 2736 15140
95	0	0	Ki67+	 2738 15301
96	0	0	Ki67+	 2741 14708
97	0	0	Ki67+	 2742 15092
98	0	0	Ki67+	 2743 14739
99	0	0	Ki67+	 2744 14692
100	0	0	Ki67+	 2749 15188
101	0	0	Ki67+	 2751 14984
102	0	0	Ki67+	 2752 15315
103	0	0	Ki67+	 2756 15199
104	0	0	Ki67+	 2764 15234
105	0	0	Ki67+	 2765 15123
106	0	0	Ki67+	 2768 14650
107	0	0	Ki67+	 2768 15322
108	0	0	Ki67+	 2774 15203
109	0	0	Ki67+	 2778 15289
110	0	0	Ki67+	 2793 15112
111	0	0	Ki67+	 2794 14789
112	0	0	Ki67+	 2794 15267
113	0	0	Ki67+	 2794 15302
114	0	0	Ki67+	 2799 14659
115	0	0	Ki67+	 2805 15140
116	0	0	Ki67+	 2806 14606
117	0	0	Ki67+	 2808 15218
118	0	0	Ki67+	 2811 14630
119	0	0	Ki67+	 2813 15290
120	0	0	Ki67+	 2813 15359
121	0	0	Ki67+	 2815 14663
122	0	0	Ki67+	 2334 15918
123	0	0	Ki67+	 2379 16049
124	0	0	Ki67+	 2395 16046
125	0	0	Ki67+	 2403 15440
126	0	0	Ki67+	 2417 15528
127	0	0	Ki67+	 2419 15409
128	0	0	Ki67+	 2420 16072
129	0	0	Ki67+	 2425 15572
130	0	0	Ki67+	 2426 15482
131	0	0	Ki67+	 2434 15619
132	0	0	Ki67+	 2435 15581
133	0	0	Ki67+	 2443 15448
134	0	0	Ki67+	 2445 15496
135	0	0	Ki67+	 2447 15402
136	0	0	Ki67+	 2449 15390
137	0	0	Ki67+	 2449 15718
138	0	0	Ki67+	 2453 15542
139	0	0	Ki67+	 2458 15566
140	0	0	Ki67+	 2463 15537
141	0	0	Ki67+	 2466 15586
142	0	0	Ki67+	 2479 15400
143	0	0	Ki67+	 2479 15514
144	0	0	Ki67+	 2479 15651
145	0	0	Ki67+	 2480 15614
146	0	0	Ki67+	 2489 15544
147	0	0	Ki67+	 2495 15509
148	0	0	Ki67+	 2497 15419
149	0	0	Ki67+	 2498 15599
150	0	0	Ki67+	 2498 15698
151	0	0	Ki67+	 2500 15579
152	0	0	Ki67+	 2502 15434
153	0	0	Ki67+	 2503 15682
154	0	0	Ki67+	 2509 15572
155	0	0	Ki67+	 2513 15609
156	0	0	Ki67+	 2514 15411
157	0	0	Ki67+	 2520 15663
158	0	0	Ki67+	 2521 15640
159	0	0	Ki67+	 2525 15390
160	0	0	Ki67+	 2525 15429
161	0	0	Ki67+	 2528 15406
162	0	0	Ki67+	 2528 15598
163	0	0	Ki67+	 2530 15490
164	0	0	Ki67+	 2530 15547
165	0	0	Ki67+	 2533 15782
166	0	0	Ki67+	 2542 15595
167	0	0	Ki67+	 2543 15616
168	0	0	Ki67+	 2545 15424
169	0	0	Ki67+	 2545 15520
170	0	0	Ki67+	 2545 15726
171	0	0	Ki67+	 2546 15391
172	0	0	Ki67+	 2549 15696
173	0	0	Ki67+	 2550 15664
174	0	0	Ki67+	 2552 15587
175	0	0	Ki67+	 2558 15419
176	0	0	Ki67+	 2562 15699
177	0	0	Ki67+	 2563 15432
178	0	0	Ki67+	 2570 15617
179	0	0	Ki67+	 2573 15427
180	0	0	Ki67+	 2573 15636
181	0	0	Ki67+	 2584 15676
182	0	0	Ki67+	 2585 15662
183	0	0	Ki67+	 2587 15400
184	0	0	Ki67+	 2593 15438
185	0	0	Ki67+	 2598 15650
186	0	0	Ki67+	 2602 15713
187	0	0	Ki67+	 2616 15742
188	0	0	Ki67+	 2617 15388
189	0	0	Ki67+	 2618 15415
190	0	0	Ki67+	 2624 15708
191	0	0	Ki67+	 2638 15409
192	0	0	Ki67+	 2640 15953
193	0	0	Ki67+	 2641 15754
194	0	0	Ki67+	 2641 15928
195	0	0	Ki67+	 2642 15387
196	0	0	Ki67+	 2643 15681
197	0	0	Ki67+	 2656 15443
198	0	0	Ki67+	 2656 15669
199	0	0	Ki67+	 2658 15758
200	0	0	Ki67+	 2661 15741
201	0	0	Ki67+	 2666 15777
202	0	0	Ki67+	 2669 15668
203	0	0	Ki67+	 2671 15985
204	0	0	Ki67+	 2672 15955
205	0	0	Ki67+	 2674 15764
206	0	0	Ki67+	 2687 15987
207	0	0	Ki67+	 2690 15717
208	0	0	Ki67+	 2690 16007
209	0	0	Ki67+	 2694 15434
210	0	0	Ki67+	 2702 15469
211	0	0	Ki67+	 2707 15749
212	0	0	Ki67+	 2720 15464
213	0	0	Ki67+	 2721 15926
214	0	0	Ki67+	 2723 15723
215	0	0	Ki67+	 2725 15451
216	0	0	Ki67+	 2734 15995
217	0	0	Ki67+	 2738 15737
218	0	0	Ki67+	 2741 15770
219	0	0	Ki67+	 2744 16034
220	0	0	Ki67+	 2747 15407
221	0	0	Ki67+	 2749 15685
222	0	0	Ki67+	 2750 15472
223	0	0	Ki67+	 2770 15674
224	0	0	Ki67+	 2772 15818
225	0	0	Ki67+	 2773 15800
226	0	0	Ki67+	 2775 15448
227	0	0	Ki67+	 2780 15495
228	0	0	Ki67+	 2782 16022
229	0	0	Ki67+	 2783 15772
230	0	0	Ki67+	 2785 16046
231	0	0	Ki67+	 2788 15448
232	0	0	Ki67+	 2792 16015
233	0	0	Ki67+	 2794 15698
234	0	0	Ki67+	 2795 15971
235	0	0	Ki67+	 2801 15384
236	0	0	Ki67+	 2802 15674
237	0	0	Ki67+	 2806 16009
238	0	0	Ki67+	 2807 15939
239	0	0	Ki67+	 2809 16042
240	0	0	Ki67+	 2811 15794
241	0	0	Ki67+	 2811 15917
242	0	0	Ki67+	 2326 16959
243	0	0	Ki67+	 2370 16385
244	0	0	Ki67+	 2372 16366
245	0	0	Ki67+	 2375 16284
246	0	0	Ki67+	 2377 16562
247	0	0	Ki67+	 2392 16550
248	0	0	Ki67+	 2394 16509
249	0	0	Ki67+	 2395 16686
250	0	0	Ki67+	 2397 16591
251	0	0	Ki67+	 2401 16364
252	0	0	Ki67+	 2409 16628
253	0	0	Ki67+	 2409 16653
254	0	0	Ki67+	 2410 16568
255	0	0	Ki67+	 2414 16316
256	0	0	Ki67+	 2419 16467
257	0	0	Ki67+	 2422 16598
258	0	0	Ki67+	 2424 16285
259	0	0	Ki67+	 2428 16391
260	0	0	Ki67+	 2429 16448
261	0	0	Ki67+	 2430 16375
262	0	0	Ki67+	 2433 16579
263	0	0	Ki67+	 2433 16681
264	0	0	Ki67+	 2436 16341
265	0	0	Ki67+	 2437 16629
266	0	0	Ki67+	 2438 16600
267	0	0	Ki67+	 2446 16732
268	0	0	Ki67+	 2448 16485
269	0	0	Ki67+	 2448 16650
270	0	0	Ki67+	 2454 16359
271	0	0	Ki67+	 2454 16620
272	0	0	Ki67+	 2456 16402
273	0	0	Ki67+	 2461 16485
274	0	0	Ki67+	 2462 16541
275	0	0	Ki67+	 2463 16283
276	0	0	Ki67+	 2464 16457
277	0	0	Ki67+	 2468 16342
278	0	0	Ki67+	 2469 16679
279	0	0	Ki67+	 2470 16760
280	0	0	Ki67+	 2472 16446
281	0	0	Ki67+	 2472 16716
282	0	0	Ki67+	 2473 16374
283	0	0	Ki67+	 2474 16315
284	0	0	Ki67+	 2476 16394
285	0	0	Ki67+	 2476 16546
286	0	0	Ki67+	 2478 16576
287	0	0	Ki67+	 2478 16625
288	0	0	Ki67+	 2482 16485
289	0	0	Ki67+	 2484 16595
290	0	0	Ki67+	 2486 16276
291	0	0	Ki67+	 2486 16795
292	0	0	Ki67+	 2491 16740
293	0	0	Ki67+	 2492 16425
294	0	0	Ki67+	 2494 16692
295	0	0	Ki67+	 2495 16557
296	0	0	Ki67+	 2496 16374
297	0	0	Ki67+	 2497 16930
298	0	0	Ki67+	 2499 16332
299	0	0	Ki67+	 2500 16487
300	0	0	Ki67+	 2501 16724
301	0	0	Ki67+	 2504 16463
302	0	0	Ki67+	 2504 16663
303	0	0	Ki67+	 2505 16310
304	0	0	Ki67+	 2509 16573
305	0	0	Ki67+	 2512 16733
306	0	0	Ki67+	 2512 16768
307	0	0	Ki67+	 2513 16445
308	0	0	Ki67+	 2515 16356
309	0	0	Ki67+	 2516 16617
310	0	0	Ki67+	 2521 16690
311	0	0	Ki67+	 2522 16795
312	0	0	Ki67+	 2525 16518
313	0	0	Ki67+	 2528 16422
314	0	0	Ki67+	 2531 16761
315	0	0	Ki67+	 2533 16330
316	0	0	Ki67+	 2535 16797
317	0	0	Ki67+	 2536 16582
318	0	0	Ki67+	 2538 16713
319	0	0	Ki67+	 2539 16375
320	0	0	Ki67+	 2539 16559
321	0	0	Ki67+	 2541 16667
322	0	0	Ki67+	 2546 16688
323	0	0	Ki67+	 2549 16267
324	0	0	Ki67+	 2551 16427
325	0	0	Ki67+	 2555 16307
326	0	0	Ki67+	 2557 16615
327	0	0	Ki67+	 2560 16381
328	0	0	Ki67+	 2561 16678
329	0	0	Ki67+	 2562 16549
330	0	0	Ki67+	 2565 16441
331	0	0	Ki67+	 2565 16592
332	0	0	Ki67+	 2571 16465
333	0	0	Ki67+	 2572 16328
334	0	0	Ki67+	 2573 16298
335	0	0	Ki67+	 2582 16562
336	0	0	Ki67+	 2583 16699
337	0	0	Ki67+	 2584 16402
338	0	0	Ki67+	 2587 16611
339	0	0	Ki67+	 2589 16417
340	0	0	Ki67+	 2589 16541
341	0	0	Ki67+	 2597 16460
342	0	0	Ki67+	 2600 16450
343	0	0	Ki67+	 2603 16664
344	0	0	Ki67+	 2607 16414
345	0	0	Ki67+	 2608 16582
346	0	0	Ki67+	 2609 16641
347	0	0	Ki67+	 2618 16283
348	0	0	Ki67+	 2621 16586
349	0	0	Ki67+	 2630 16483
350	0	0	Ki67+	 2635 16450
351	0	0	Ki67+	 2635 16559
352	0	0	Ki67+	 2641 16489
353	0	0	Ki67+	 2654 16569
354	0	0	Ki67+	 2656 16398
355	0	0	Ki67+	 2656 16463
356	0	0	Ki67+	 2661 16350
357	0	0	Ki67+	 2666 16523
358	0	0	Ki67+	 2671 16376
359	0	0	Ki67+	 2673 16497
360	0	0	Ki67+	 2676 16560
361	0	0	Ki67+	 2685 16591
362	0	0	Ki67+	 2687 16496
363	0	0	Ki67+	 2688 16350
364	0	0	Ki67+	 2699 16588
365	0	0	Ki67+	 2700 16522
366	0	0	Ki67+	 2715 16487
367	0	0	Ki67+	 2723 16610
368	0	0	Ki67+	 2727 16469
369	0	0	Ki67+	 2733 16509
370	0	0	Ki67+	 2733 16543
371	0	0	Ki67+	 2747 16948
372	0	0	Ki67+	 2750 16454
373	0	0	Ki67+	 2763 16886
374	0	0	Ki67+	 2773 16604
375	0	0	Ki67+	 2777 16467
376	0	0	Ki67+	 2781 16847
377	0	0	Ki67+	 2788 16953
378	0	0	Ki67+	 2791 16912
379	0	0	Ki67+	 2792 16471
380	0	0	Ki67+	 2806 16774
381	0	0	Ki67+	 2815 16905
382	0	0	Ki67+	 2423 17259
383	0	0	Ki67+	 2433 17215
384	0	0	Ki67+	 2438 17324
385	0	0	Ki67+	 2439 17410
386	0	0	Ki67+	 2439 17585
387	0	0	Ki67+	 2441 17244
388	0	0	Ki67+	 2442 17487
389	0	0	Ki67+	 2449 17358
390	0	0	Ki67+	 2450 17283
391	0	0	Ki67+	 2454 17229
392	0	0	Ki67+	 2454 17302
393	0	0	Ki67+	 2455 17270
394	0	0	Ki67+	 2455 17341
395	0	0	Ki67+	 2456 17200
396	0	0	Ki67+	 2457 17651
397	0	0	Ki67+	 2464 17348
398	0	0	Ki67+	 2464 17602
399	0	0	Ki67+	 2466 17456
400	0	0	Ki67+	 2466 17740
401	0	0	Ki67+	 2470 17388
402	0	0	Ki67+	 2472 17255
403	0	0	Ki67+	 2472 17665
404	0	0	Ki67+	 2481 17210
405	0	0	Ki67+	 2483 17520
406	0	0	Ki67+	 2484 16987
407	0	0	Ki67+	 2489 17417
408	0	0	Ki67+	 2490 17592
409	0	0	Ki67+	 2492 17292
410	0	0	Ki67+	 2493 17739
411	0	0	Ki67+	 2495 17303
412	0	0	Ki67+	 2497 17628
413	0	0	Ki67+	 2506 17680
414	0	0	Ki67+	 2509 17408
415	0	0	Ki67+	 2510 17287
416	0	0	Ki67+	 2510 17575
417	0	0	Ki67+	 2511 17755
418	0	0	Ki67+	 2513 17515
419	0	0	Ki67+	 2513 17632
420	0	0	Ki67+	 2516 17339
421	0	0	Ki67+	 2516 17493
422	0	0	Ki67+	 2520 17444
423	0	0	Ki67+	 2521 17619
424	0	0	Ki67+	 2522 17679
425	0	0	Ki67+	 2523 17298
426	0	0	Ki67+	 2526 17482
427	0	0	Ki67+	 2530 17214
428	0	0	Ki67+	 2535 17678
429	0	0	Ki67+	 2537 17227
430	0	0	Ki67+	 2537 17293
431	0	0	Ki67+	 2542 17182
432	0	0	Ki67+	 2542 17201
433	0	0	Ki67+	 2542 17767
434	0	0	Ki67+	 2544 17304
435	0	0	Ki67+	 2545 17260
436	0	0	Ki67+	 2545 17336
437	0	0	Ki67+	 2546 17372
438	0	0	Ki67+	 2547 17702
439	0	0	Ki67+	 2549 17632
440	0	0	Ki67+	 2550 17399
441	0	0	Ki67+	 2550 17747
442	0	0	Ki67+	 2555 17522
443	0	0	Ki67+	 2556 17472
444	0	0	Ki67+	 2556 17490
445	0	0	Ki67+	 2556 17599
446	0	0	Ki67+	 2559 17188
447	0	0	Ki67+	 2562 17556
448	0	0	Ki67+	 2566 17227
449	0	0	Ki67+	 2566 17523
450	0	0	Ki67+	 2567 17681
451	0	0	Ki67+	 2569 17606
452	0	0	Ki67+	 2574 17324
453	0	0	Ki67+	 2575 17758
454	0	0	Ki67+	 2576 17295
455	0	0	Ki67+	 2582 17549
456	0	0	Ki67+	 2582 17737
457	0	0	Ki67+	 2586 17523
458	0	0	Ki67+	 2586 17629
459	0	0	Ki67+	 2591 17586
460	0	0	Ki67+	 2592 17307
461	0	0	Ki67+	 2594 17571
462	0	0	Ki67+	 2599 17521
463	0	0	Ki67+	 2601 17745
464	0	0	Ki67+	 2602 17718
465	0	0	Ki67+	 2603 17169
466	0	0	Ki67+	 2603 17316
467	0	0	Ki67+	 2609 17191
468	0	0	Ki67+	 2609 17687
469	0	0	Ki67+	 2612 17160
470	0	0	Ki67+	 2616 17325
471	0	0	Ki67+	 2617 17288
472	0	0	Ki67+	 2621 17105
473	0	0	Ki67+	 2629 17726
474	0	0	Ki67+	 2634 17133
475	0	0	Ki67+	 2640 17112
476	0	0	Ki67+	 2643 17705
477	0	0	Ki67+	 2643 17753
478	0	0	Ki67+	 2646 17325
479	0	0	Ki67+	 2652 17481
480	0	0	Ki67+	 2659 17549
481	0	0	Ki67+	 2664 17050
482	0	0	Ki67+	 2671 17118
483	0	0	Ki67+	 2671 17288
484	0	0	Ki67+	 2673 17753
485	0	0	Ki67+	 2674 17166
486	0	0	Ki67+	 2675 17765
487	0	0	Ki67+	 2679 17325
488	0	0	Ki67+	 2685 17220
489	0	0	Ki67+	 2694 17279
490	0	0	Ki67+	 2696 17308
491	0	0	Ki67+	 2699 17257
492	0	0	Ki67+	 2699 17292
493	0	0	Ki67+	 2701 17754
494	0	0	Ki67+	 2704 17273
495	0	0	Ki67+	 2704 17425
496	0	0	Ki67+	 2708 17090
497	0	0	Ki67+	 2709 17044
498	0	0	Ki67+	 2713 17728
499	0	0	Ki67+	 2716 17706
500	0	0	Ki67+	 2724 17720
501	0	0	Ki67+	 2728 17043
502	0	0	Ki67+	 2729 17256
503	0	0	Ki67+	 2731 17763
504	0	0	Ki67+	 2734 17095
505	0	0	Ki67+	 2736 17227
506	0	0	Ki67+	 2736 17271
507	0	0	Ki67+	 2737 17076
508	0	0	Ki67+	 2748 17262
509	0	0	Ki67+	 2748 17482
510	0	0	Ki67+	 2749 17289
511	0	0	Ki67+	 2756 17756
512	0	0	Ki67+	 2759 17558
513	0	0	Ki67+	 2766 17110
514	0	0	Ki67+	 2767 17166
515	0	0	Ki67+	 2770 17275
516	0	0	Ki67+	 2772 17088
517	0	0	Ki67+	 2773 17259
518	0	0	Ki67+	 2776 17066
519	0	0	Ki67+	 2782 16982
520	0	0	Ki67+	 2787 17217
521	0	0	Ki67+	 2791 17021
522	0	0	Ki67+	 2798 17147
523	0	0	Ki67+	 2503 17824
524	0	0	Ki67+	 2509 17833
525	0	0	Ki67+	 2540 17780
526	0	0	Ki67+	 2560 17780
527	0	0	Ki67+	 2569 17857
528	0	0	Ki67+	 2575 17840
529	0	0	Ki67+	 2581 17918
530	0	0	Ki67+	 2591 17796
531	0	0	Ki67+	 2595 17878
532	0	0	Ki67+	 2598 17907
533	0	0	Ki67+	 2601 17846
534	0	0	Ki67+	 2607 17780
535	0	0	Ki67+	 2609 17870
536	0	0	Ki67+	 2610 17903
537	0	0	Ki67+	 2631 17929
538	0	0	Ki67+	 2638 17777
539	0	0	Ki67+	 2638 18174
540	0	0	Ki67+	 2652 17869
541	0	0	Ki67+	 2662 17814
542	0	0	Ki67+	 2668 17831
543	0	0	Ki67+	 2670 17874
544	0	0	Ki67+	 2674 17908
545	0	0	Ki67+	 2683 18423
546	0	0	Ki67+	 2685 17804
547	0	0	Ki67+	 2695 18441
548	0	0	Ki67+	 2696 17858
549	0	0	Ki67+	 2698 17794
550	0	0	Ki67+	 2699 17826
551	0	0	Ki67+	 2699 18403
552	0	0	Ki67+	 2716 18419
553	0	0	Ki67+	 2717 17815
554	0	0	Ki67+	 2722 18500
555	0	0	Ki67+	 2731 17811
556	0	0	Ki67+	 2731 17839
557	0	0	Ki67+	 2731 17861
558	0	0	Ki67+	 2731 17979
559	0	0	Ki67+	 2740 17948
560	0	0	Ki67+	 2741 18463
561	0	0	Ki67+	 2743 17871
562	0	0	Ki67+	 2748 18454
563	0	0	Ki67+	 2749 18366
564	0	0	Ki67+	 2750 18504
565	0	0	Ki67+	 2751 17857
566	0	0	Ki67+	 2754 18490
567	0	0	Ki67+	 2756 17825
568	0	0	Ki67+	 2759 17979
569	0	0	Ki67+	 2760 17895
570	0	0	Ki67+	 2763 17862
571	0	0	Ki67+	 2764 18381
572	0	0	Ki67+	 2767 17927
573	0	0	Ki67+	 2772 18408
574	0	0	Ki67+	 2782 18350
575	0	0	Ki67+	 2784 17835
576	0	0	Ki67+	 2790 17917
577	0	0	Ki67+	 2791 18407
578	0	0	Ki67+	 2794 17953
579	0	0	Ki67+	 2799 18391
580	0	0	Ki67+	 2802 18063
581	0	0	Ki67+	 2804 18471
582	0	0	Ki67+	 2806 17964
583	0	0	Ki67+	 2809 18425
584	0	0	Ki67+	 2800 18607
585	0	0	Ki67+	 3368 13561
586	0	0	Ki67+	 3383 13579
587	0	0	Ki67+	 3402 13554
588	0	0	Ki67+	 3403 13586
589	0	0	Ki67+	 3407 13518
590	0	0	Ki67+	 3409 13629
591	0	0	Ki67+	 3412 13576
592	0	0	Ki67+	 3432 13569
593	0	0	Ki67+	 3432 13602
594	0	0	Ki67+	 3433 13633
595	0	0	Ki67+	 3434 13660
596	0	0	Ki67+	 3450 13701
597	0	0	Ki67+	 3467 13657
598	0	0	Ki67+	 3478 13616
599	0	0	Ki67+	 3483 13436
600	0	0	Ki67+	 3492 13685
601	0	0	Ki67+	 3495 13422
602	0	0	Ki67+	 3503 13676
603	0	0	Ki67+	 3512 13398
604	0	0	Ki67+	 3519 13422
605	0	0	Ki67+	 3523 13652
606	0	0	Ki67+	 3530 13669
607	0	0	Ki67+	 3536 13441
608	0	0	Ki67+	 3540 13743
609	0	0	Ki67+	 3541 13456
610	0	0	Ki67+	 3547 13687
611	0	0	Ki67+	 3549 13649
612	0	0	Ki67+	 3554 13437
613	0	0	Ki67+	 3555 13764
614	0	0	Ki67+	 3568 13684
615	0	0	Ki67+	 3581 13391
616	0	0	Ki67+	 3581 13651
617	0	0	Ki67+	 3583 13413
618	0	0	Ki67+	 3583 13445
619	0	0	Ki67+	 3588 13730
620	0	0	Ki67+	 3594 13437
621	0	0	Ki67+	 3596 13774
622	0	0	Ki67+	 3598 13707
623	0	0	Ki67+	 3609 13420
624	0	0	Ki67+	 3614 13772
625	0	0	Ki67+	 2826 14591
626	0	0	Ki67+	 2841 14567
627	0	0	Ki67+	 2858 14543
628	0	0	Ki67+	 2865 14581
629	0	0	Ki67+	 2877 14522
630	0	0	Ki67+	 2902 14573
631	0	0	Ki67+	 2932 14269
632	0	0	Ki67+	 2937 14583
633	0	0	Ki67+	 2941 14533
634	0	0	Ki67+	 2942 14390
635	0	0	Ki67+	 2969 14339
636	0	0	Ki67+	 2975 14358
637	0	0	Ki67+	 2977 14413
638	0	0	Ki67+	 2984 14383
639	0	0	Ki67+	 2993 14559
640	0	0	Ki67+	 2994 14304
641	0	0	Ki67+	 2999 14342
642	0	0	Ki67+	 3000 14294
643	0	0	Ki67+	 3000 14542
644	0	0	Ki67+	 3007 14379
645	0	0	Ki67+	 3008 14244
646	0	0	Ki67+	 3010 14420
647	0	0	Ki67+	 3012 14356
648	0	0	Ki67+	 3014 14535
649	0	0	Ki67+	 3016 14466
650	0	0	Ki67+	 3016 14588
651	0	0	Ki67+	 3017 14301
652	0	0	Ki67+	 3021 14551
653	0	0	Ki67+	 3025 14329
654	0	0	Ki67+	 3028 14390
655	0	0	Ki67+	 3028 14519
656	0	0	Ki67+	 3031 14292
657	0	0	Ki67+	 3031 14579
658	0	0	Ki67+	 3038 14367
659	0	0	Ki67+	 3040 14311
660	0	0	Ki67+	 3041 14529
661	0	0	Ki67+	 3047 14235
662	0	0	Ki67+	 3048 14329
663	0	0	Ki67+	 3050 14284
664	0	0	Ki67+	 3050 14424
665	0	0	Ki67+	 3050 14500
666	0	0	Ki67+	 3052 14450
667	0	0	Ki67+	 3058 14387
668	0	0	Ki67+	 3062 14302
669	0	0	Ki67+	 3065 14582
670	0	0	Ki67+	 3071 14147
671	0	0	Ki67+	 3073 14082
672	0	0	Ki67+	 3076 14589
673	0	0	Ki67+	 3080 14336
674	0	0	Ki67+	 3084 14170
675	0	0	Ki67+	 3084 14279
676	0	0	Ki67+	 3084 14566
677	0	0	Ki67+	 3087 14317
678	0	0	Ki67+	 3088 14153
679	0	0	Ki67+	 3089 14407
680	0	0	Ki67+	 3090 14508
681	0	0	Ki67+	 3094 14130
682	0	0	Ki67+	 3094 14214
683	0	0	Ki67+	 3095 14466
684	0	0	Ki67+	 3109 14260
685	0	0	Ki67+	 3109 14331
686	0	0	Ki67+	 3110 14215
687	0	0	Ki67+	 3110 14542
688	0	0	Ki67+	 3114 13993
689	0	0	Ki67+	 3116 14154
690	0	0	Ki67+	 3118 14503
691	0	0	Ki67+	 3119 14470
692	0	0	Ki67+	 3122 14277
693	0	0	Ki67+	 3124 14329
694	0	0	Ki67+	 3127 14066
695	0	0	Ki67+	 3127 14388
696	0	0	Ki67+	 3127 14406
697	0	0	Ki67+	 3129 13969
698	0	0	Ki67+	 3131 14185
699	0	0	Ki67+	 3132 14249
700	0	0	Ki67+	 3134 14287
701	0	0	Ki67+	 3134 14517
702	0	0	Ki67+	 3136 14555
703	0	0	Ki67+	 3140 14133
704	0	0	Ki67+	 3140 14480
705	0	0	Ki67+	 3143 13946
706	0	0	Ki67+	 3145 14423
707	0	0	Ki67+	 3148 14158
708	0	0	Ki67+	 3152 14346
709	0	0	Ki67+	 3153 14271
710	0	0	Ki67+	 3155 14479
711	0	0	Ki67+	 3157 13971
712	0	0	Ki67+	 3159 14081
713	0	0	Ki67+	 3159 14443
714	0	0	Ki67+	 3161 14112
715	0	0	Ki67+	 3166 14407
716	0	0	Ki67+	 3167 14480
717	0	0	Ki67+	 3170 14371
718	0	0	Ki67+	 3171 14135
719	0	0	Ki67+	 3171 14319
720	0	0	Ki67+	 3174 14244
721	0	0	Ki67+	 3174 14569
722	0	0	Ki67+	 3177 13940
723	0	0	Ki67+	 3181 14033
724	0	0	Ki67+	 3181 14358
725	0	0	Ki67+	 3186 14153
726	0	0	Ki67+	 3186 14485
727	0	0	Ki67+	 3187 14272
728	0	0	Ki67+	 3187 14439
729	0	0	Ki67+	 3189 14297
730	0	0	Ki67+	 3193 14120
731	0	0	Ki67+	 3198 14092
732	0	0	Ki67+	 3199 14522
733	0	0	Ki67+	 3201 14227
734	0	0	Ki67+	 3203 14582
735	0	0	Ki67+	 3205 14295
736	0	0	Ki67+	 3207 14274
737	0	0	Ki67+	 3208 13999
738	0	0	Ki67+	 3211 14335
739	0	0	Ki67+	 3212 14468
740	0	0	Ki67+	 3212 14520
741	0	0	Ki67+	 3213 13973
742	0	0	Ki67+	 3217 14508
743	0	0	Ki67+	 3219 13926
744	0	0	Ki67+	 3219 13938
745	0	0	Ki67+	 3222 14203
746	0	0	Ki67+	 3223 14122
747	0	0	Ki67+	 3230 13904
748	0	0	Ki67+	 3230 14151
749	0	0	Ki67+	 3232 14484
750	0	0	Ki67+	 3233 13933
751	0	0	Ki67+	 3233 14107
752	0	0	Ki67+	 3239 14575
753	0	0	Ki67+	 3242 14458
754	0	0	Ki67+	 3245 13960
755	0	0	Ki67+	 3246 14525
756	0	0	Ki67+	 3247 14136
757	0	0	Ki67+	 3251 14286
758	0	0	Ki67+	 3254 14002
759	0	0	Ki67+	 3254 14475
760	0	0	Ki67+	 3256 14426
761	0	0	Ki67+	 3257 13933
762	0	0	Ki67+	 3264 13976
763	0	0	Ki67+	 3264 14332
764	0	0	Ki67+	 3266 14235
765	0	0	Ki67+	 3270 14113
766	0	0	Ki67+	 3270 14131
767	0	0	Ki67+	 3270 14380
768	0	0	Ki67+	 3270 14408
769	0	0	Ki67+	 3270 14484
770	0	0	Ki67+	 3271 13960
771	0	0	Ki67+	 3277 14002
772	0	0	Ki67+	 3284 14329
773	0	0	Ki67+	 3288 14254
774	0	0	Ki67+	 3290 14370
775	0	0	Ki67+	 3293 14029
776	0	0	Ki67+	 3295 14273
777	0	0	Ki67+	 3298 14299
778	0	0	Ki67+	 3298 14545
779	0	0	Ki67+	 3300 14438
780	0	0	Ki67+	 3300 14584
781	0	0	Ki67+	 3302 13918
782	0	0	Ki67+	 3306 14133
783	0	0	Ki67+	 3307 13963
784	0	0	Ki67+	 3308 14216
785	0	0	Ki67+	 3313 13942
786	0	0	Ki67+	 3314 14192
787	0	0	Ki67+	 3315 14001
788	0	0	Ki67+	 3315 14552
789	0	0	Ki67+	 3317 14012
790	0	0	Ki67+	 3317 14320
791	0	0	Ki67+	 3317 14338
792	0	0	Ki67+	 3319 14121
793	0	0	Ki67+	 3322 14148
794	0	0	Ki67+	 3325 14250
795	0	0	Ki67+	 3325 14476
796	0	0	Ki67+	 3325 14522
797	0	0	Ki67+	 3326 14191
798	0	0	Ki67+	 3328 13976
799	0	0	Ki67+	 3328 14376
800	0	0	Ki67+	 3329 14054
801	0	0	Ki67+	 3335 14432
802	0	0	Ki67+	 3336 14342
803	0	0	Ki67+	 3337 14292
804	0	0	Ki67+	 3338 14487
805	0	0	Ki67+	 3340 14030
806	0	0	Ki67+	 3343 14216
807	0	0	Ki67+	 3347 14185
808	0	0	Ki67+	 3350 13984
809	0	0	Ki67+	 3350 14248
810	0	0	Ki67+	 3355 14535
811	0	0	Ki67+	 3356 13947
812	0	0	Ki67+	 3356 14399
813	0	0	Ki67+	 3356 14501
814	0	0	Ki67+	 3358 14297
815	0	0	Ki67+	 3359 14001
816	0	0	Ki67+	 3365 14055
817	0	0	Ki67+	 3366 14174
818	0	0	Ki67+	 3367 14207
819	0	0	Ki67+	 3367 14526
820	0	0	Ki67+	 3371 14416
821	0	0	Ki67+	 3372 14040
822	0	0	Ki67+	 3376 14004
823	0	0	Ki67+	 3378 13981
824	0	0	Ki67+	 3378 14175
825	0	0	Ki67+	 3378 14233
826	0	0	Ki67+	 3386 14052
827	0	0	Ki67+	 3389 14078
828	0	0	Ki67+	 3389 14505
829	0	0	Ki67+	 3390 14364
830	0	0	Ki67+	 3399 14532
831	0	0	Ki67+	 3401 14557
832	0	0	Ki67+	 3402 14188
833	0	0	Ki67+	 3403 14094
834	0	0	Ki67+	 3405 14409
835	0	0	Ki67+	 3407 14053
836	0	0	Ki67+	 3408 14201
837	0	0	Ki67+	 3408 14243
838	0	0	Ki67+	 3409 13973
839	0	0	Ki67+	 3410 14470
840	0	0	Ki67+	 3413 14032
841	0	0	Ki67+	 3413 14067
842	0	0	Ki67+	 3414 14222
843	0	0	Ki67+	 3421 13994
844	0	0	Ki67+	 3422 14576
845	0	0	Ki67+	 3424 14497
846	0	0	Ki67+	 3426 14210
847	0	0	Ki67+	 3429 14545
848	0	0	Ki67+	 3435 14512
849	0	0	Ki67+	 3437 14009
850	0	0	Ki67+	 3437 14093
851	0	0	Ki67+	 3437 14375
852	0	0	Ki67+	 3437 14577
853	0	0	Ki67+	 3441 14448
854	0	0	Ki67+	 3447 14091
855	0	0	Ki67+	 3450 14550
856	0	0	Ki67+	 3455 14041
857	0	0	Ki67+	 3461 14080
858	0	0	Ki67+	 3462 13989
859	0	0	Ki67+	 3464 14438
860	0	0	Ki67+	 3472 14127
861	0	0	Ki67+	 3473 14096
862	0	0	Ki67+	 3476 14049
863	0	0	Ki67+	 3479 14147
864	0	0	Ki67+	 3480 14379
865	0	0	Ki67+	 3481 14422
866	0	0	Ki67+	 3482 14513
867	0	0	Ki67+	 3484 14555
868	0	0	Ki67+	 3492 14396
869	0	0	Ki67+	 3492 14495
870	0	0	Ki67+	 3496 14079
871	0	0	Ki67+	 3497 14127
872	0	0	Ki67+	 3497 14538
873	0	0	Ki67+	 3498 14033
874	0	0	Ki67+	 3504 14108
875	0	0	Ki67+	 3512 14095
876	0	0	Ki67+	 3516 14147
877	0	0	Ki67+	 3516 14424
878	0	0	Ki67+	 3518 14548
879	0	0	Ki67+	 3519 14136
880	0	0	Ki67+	 3522 14514
881	0	0	Ki67+	 3532 14076
882	0	0	Ki67+	 3533 14046
883	0	0	Ki67+	 3539 14582
884	0	0	Ki67+	 3540 14116
885	0	0	Ki67+	 3542 14451
886	0	0	Ki67+	 3545 14485
887	0	0	Ki67+	 3548 14124
888	0	0	Ki67+	 3548 14193
889	0	0	Ki67+	 3550 14517
890	0	0	Ki67+	 3551 14153
891	0	0	Ki67+	 3558 14459
892	0	0	Ki67+	 3559 14115
893	0	0	Ki67+	 3567 14154
894	0	0	Ki67+	 3573 14208
895	0	0	Ki67+	 3575 14518
896	0	0	Ki67+	 3579 14171
897	0	0	Ki67+	 3582 14553
898	0	0	Ki67+	 3586 14099
899	0	0	Ki67+	 3594 14153
900	0	0	Ki67+	 3595 14200
901	0	0	Ki67+	 3597 14485
902	0	0	Ki67+	 3603 14468
903	0	0	Ki67+	 3605 14564
904	0	0	Ki67+	 3606 14184
905	0	0	Ki67+	 2818 15263
906	0	0	Ki67+	 2825 15377
907	0	0	Ki67+	 2837 15288
908	0	0	Ki67+	 2838 14809
909	0	0	Ki67+	 2839 15329
910	0	0	Ki67+	 2841 14653
911	0	0	Ki67+	 2846 14693
912	0	0	Ki67+	 2850 14626
913	0	0	Ki67+	 2851 15207
914	0	0	Ki67+	 2852 14610
915	0	0	Ki67+	 2855 15276
916	0	0	Ki67+	 2857 14724
917	0	0	Ki67+	 2867 15354
918	0	0	Ki67+	 2870 14669
919	0	0	Ki67+	 2870 15213
920	0	0	Ki67+	 2872 14604
921	0	0	Ki67+	 2872 14708
922	0	0	Ki67+	 2874 14655
923	0	0	Ki67+	 2886 14756
924	0	0	Ki67+	 2887 15293
925	0	0	Ki67+	 2889 15240
926	0	0	Ki67+	 2891 15341
927	0	0	Ki67+	 2893 14689
928	0	0	Ki67+	 2894 14620
929	0	0	Ki67+	 2900 14715
930	0	0	Ki67+	 2903 15191
931	0	0	Ki67+	 2904 15342
932	0	0	Ki67+	 2906 14671
933	0	0	Ki67+	 2906 15249
934	0	0	Ki67+	 2910 14597
935	0	0	Ki67+	 2916 14626
936	0	0	Ki67+	 2917 14673
937	0	0	Ki67+	 2917 14751
938	0	0	Ki67+	 2918 15279
939	0	0	Ki67+	 2919 15260
940	0	0	Ki67+	 2921 14946
941	0	0	Ki67+	 2922 15364
942	0	0	Ki67+	 2928 15228
943	0	0	Ki67+	 2931 14653
944	0	0	Ki67+	 2936 14723
945	0	0	Ki67+	 2938 15310
946	0	0	Ki67+	 2940 15263
947	0	0	Ki67+	 2947 14702
948	0	0	Ki67+	 2956 14872
949	0	0	Ki67+	 2956 15342
950	0	0	Ki67+	 2957 14598
951	0	0	Ki67+	 2959 15202
952	0	0	Ki67+	 2960 14772
953	0	0	Ki67+	 2972 14671
954	0	0	Ki67+	 2973 15234
955	0	0	Ki67+	 2976 15310
956	0	0	Ki67+	 2976 15330
957	0	0	Ki67+	 2978 14609
958	0	0	Ki67+	 2981 14725
959	0	0	Ki67+	 2981 14804
960	0	0	Ki67+	 2981 15371
961	0	0	Ki67+	 2987 14755
962	0	0	Ki67+	 3003 14636
963	0	0	Ki67+	 3003 14662
964	0	0	Ki67+	 3005 15293
965	0	0	Ki67+	 3008 14717
966	0	0	Ki67+	 3008 15370
967	0	0	Ki67+	 3010 14622
968	0	0	Ki67+	 3016 14694
969	0	0	Ki67+	 3022 15317
970	0	0	Ki67+	 3024 15363
971	0	0	Ki67+	 3031 14771
972	0	0	Ki67+	 3032 14705
973	0	0	Ki67+	 3041 14605
974	0	0	Ki67+	 3041 15238
975	0	0	Ki67+	 3047 14839
976	0	0	Ki67+	 3048 14675
977	0	0	Ki67+	 3054 14600
978	0	0	Ki67+	 3056 14733
979	0	0	Ki67+	 3056 14806
980	0	0	Ki67+	 3064 15341
981	0	0	Ki67+	 3065 14648
982	0	0	Ki67+	 3071 15207
983	0	0	Ki67+	 3073 14725
984	0	0	Ki67+	 3079 15129
985	0	0	Ki67+	 3082 14809
986	0	0	Ki67+	 3082 15363
987	0	0	Ki67+	 3087 15156
988	0	0	Ki67+	 3091 14639
989	0	0	Ki67+	 3094 15332
990	0	0	Ki67+	 3096 14728
991	0	0	Ki67+	 3100 14662
992	0	0	Ki67+	 3100 15149
993	0	0	Ki67+	 3100 15243
994	0	0	Ki67+	 3102 14766
995	0	0	Ki67+	 3104 14641
996	0	0	Ki67+	 3104 14699
997	0	0	Ki67+	 3106 15101
998	0	0	Ki67+	 3106 15201
999	0	0	Ki67+	 3108 15361
1000	0	0	Ki67+	 3109 14721
1001	0	0	Ki67+	 3111 14967
1002	0	0	Ki67+	 3119 14703
1003	0	0	Ki67+	 3119 15134
1004	0	0	Ki67+	 3124 14726
1005	0	0	Ki67+	 3125 15172
1006	0	0	Ki67+	 3128 14594
1007	0	0	Ki67+	 3129 14634
1008	0	0	Ki67+	 3129 14797
1009	0	0	Ki67+	 3137 15240
1010	0	0	Ki67+	 3138 14757
1011	0	0	Ki67+	 3142 14637
1012	0	0	Ki67+	 3142 15173
1013	0	0	Ki67+	 3144 15211
1014	0	0	Ki67+	 3145 15155
1015	0	0	Ki67+	 3148 14896
1016	0	0	Ki67+	 3149 14962
1017	0	0	Ki67+	 3154 14789
1018	0	0	Ki67+	 3156 14874
1019	0	0	Ki67+	 3157 14819
1020	0	0	Ki67+	 3160 15168
1021	0	0	Ki67+	 3161 14760
1022	0	0	Ki67+	 3170 14901
1023	0	0	Ki67+	 3180 15151
1024	0	0	Ki67+	 3185 15168
1025	0	0	Ki67+	 3188 14675
1026	0	0	Ki67+	 3191 14852
1027	0	0	Ki67+	 3194 14831
1028	0	0	Ki67+	 3196 14647
1029	0	0	Ki67+	 3200 15144
1030	0	0	Ki67+	 3202 14873
1031	0	0	Ki67+	 3203 15180
1032	0	0	Ki67+	 3204 14679
1033	0	0	Ki67+	 3204 14752
1034	0	0	Ki67+	 3207 14810
1035	0	0	Ki67+	 3211 15068
1036	0	0	Ki67+	 3212 14931
1037	0	0	Ki67+	 3212 15246
1038	0	0	Ki67+	 3213 14821
1039	0	0	Ki67+	 3219 14853
1040	0	0	Ki67+	 3220 14636
1041	0	0	Ki67+	 3220 14978
1042	0	0	Ki67+	 3220 15272
1043	0	0	Ki67+	 3224 14714
1044	0	0	Ki67+	 3224 15255
1045	0	0	Ki67+	 3225 14789
1046	0	0	Ki67+	 3225 15185
1047	0	0	Ki67+	 3227 15105
1048	0	0	Ki67+	 3229 15224
1049	0	0	Ki67+	 3231 15282
1050	0	0	Ki67+	 3232 14703
1051	0	0	Ki67+	 3234 14673
1052	0	0	Ki67+	 3235 14806
1053	0	0	Ki67+	 3235 14870
1054	0	0	Ki67+	 3237 14823
1055	0	0	Ki67+	 3241 14650
1056	0	0	Ki67+	 3243 15070
1057	0	0	Ki67+	 3244 14903
1058	0	0	Ki67+	 3248 15086
1059	0	0	Ki67+	 3255 14710
1060	0	0	Ki67+	 3255 15287
1061	0	0	Ki67+	 3256 14826
1062	0	0	Ki67+	 3258 15236
1063	0	0	Ki67+	 3262 14745
1064	0	0	Ki67+	 3263 14687
1065	0	0	Ki67+	 3270 15104
1066	0	0	Ki67+	 3273 14792
1067	0	0	Ki67+	 3275 14694
1068	0	0	Ki67+	 3276 15040
1069	0	0	Ki67+	 3277 14855
1070	0	0	Ki67+	 3277 15135
1071	0	0	Ki67+	 3278 14658
1072	0	0	Ki67+	 3279 14900
1073	0	0	Ki67+	 3279 15272
1074	0	0	Ki67+	 3280 14760
1075	0	0	Ki67+	 3282 15115
1076	0	0	Ki67+	 3288 14741
1077	0	0	Ki67+	 3302 14649
1078	0	0	Ki67+	 3302 15102
1079	0	0	Ki67+	 3303 14896
1080	0	0	Ki67+	 3304 14882
1081	0	0	Ki67+	 3304 15216
1082	0	0	Ki67+	 3313 14824
1083	0	0	Ki67+	 3313 15363
1084	0	0	Ki67+	 3315 15146
1085	0	0	Ki67+	 3320 14883
1086	0	0	Ki67+	 3323 15183
1087	0	0	Ki67+	 3327 15026
1088	0	0	Ki67+	 3332 14738
1089	0	0	Ki67+	 3333 14829
1090	0	0	Ki67+	 3335 14596
1091	0	0	Ki67+	 3335 14892
1092	0	0	Ki67+	 3344 14664
1093	0	0	Ki67+	 3348 15333
1094	0	0	Ki67+	 3349 15123
1095	0	0	Ki67+	 3350 15110
1096	0	0	Ki67+	 3356 14815
1097	0	0	Ki67+	 3358 14922
1098	0	0	Ki67+	 3359 14743
1099	0	0	Ki67+	 3369 14672
1100	0	0	Ki67+	 3370 15136
1101	0	0	Ki67+	 3378 14601
1102	0	0	Ki67+	 3378 14790
1103	0	0	Ki67+	 3379 15163
1104	0	0	Ki67+	 3380 14843
1105	0	0	Ki67+	 3382 15121
1106	0	0	Ki67+	 3382 15291
1107	0	0	Ki67+	 3382 15386
1108	0	0	Ki67+	 3386 14734
1109	0	0	Ki67+	 3388 14880
1110	0	0	Ki67+	 3389 15112
1111	0	0	Ki67+	 3390 15278
1112	0	0	Ki67+	 3397 14839
1113	0	0	Ki67+	 3399 14808
1114	0	0	Ki67+	 3399 15264
1115	0	0	Ki67+	 3401 14692
1116	0	0	Ki67+	 3404 15380
1117	0	0	Ki67+	 3405 14608
1118	0	0	Ki67+	 3406 14888
1119	0	0	Ki67+	 3413 15304
1120	0	0	Ki67+	 3416 15286
1121	0	0	Ki67+	 3418 14632
1122	0	0	Ki67+	 3421 15386
1123	0	0	Ki67+	 3422 15363
1124	0	0	Ki67+	 3423 14742
1125	0	0	Ki67+	 3427 14877
1126	0	0	Ki67+	 3430 14657
1127	0	0	Ki67+	 3430 14800
1128	0	0	Ki67+	 3434 14902
1129	0	0	Ki67+	 3434 15308
1130	0	0	Ki67+	 3435 14712
1131	0	0	Ki67+	 3447 15127
1132	0	0	Ki67+	 3452 14766
1133	0	0	Ki67+	 3457 14811
1134	0	0	Ki67+	 3458 14832
1135	0	0	Ki67+	 3459 14603
1136	0	0	Ki67+	 3459 14695
1137	0	0	Ki67+	 3461 14861
1138	0	0	Ki67+	 3462 15339
1139	0	0	Ki67+	 3468 14935
1140	0	0	Ki67+	 3473 15106
1141	0	0	Ki67+	 3479 14726
1142	0	0	Ki67+	 3479 14925
1143	0	0	Ki67+	 3483 14602
1144	0	0	Ki67+	 3483 14662
1145	0	0	Ki67+	 3486 14766
1146	0	0	Ki67+	 3486 15206
1147	0	0	Ki67+	 3487 15112
1148	0	0	Ki67+	 3488 15148
1149	0	0	Ki67+	 3490 14686
1150	0	0	Ki67+	 3490 15184
1151	0	0	Ki67+	 3491 15220
1152	0	0	Ki67+	 3491 15254
1153	0	0	Ki67+	 3491 15306
1154	0	0	Ki67+	 3492 15379
1155	0	0	Ki67+	 3496 14843
1156	0	0	Ki67+	 3500 14632
1157	0	0	Ki67+	 3501 15094
1158	0	0	Ki67+	 3506 14894
1159	0	0	Ki67+	 3507 14732
1160	0	0	Ki67+	 3507 14797
1161	0	0	Ki67+	 3507 15188
1162	0	0	Ki67+	 3508 14815
1163	0	0	Ki67+	 3508 14868
1164	0	0	Ki67+	 3509 14681
1165	0	0	Ki67+	 3510 14614
1166	0	0	Ki67+	 3510 14829
1167	0	0	Ki67+	 3512 15132
1168	0	0	Ki67+	 3518 15184
1169	0	0	Ki67+	 3528 14821
1170	0	0	Ki67+	 3529 15306
1171	0	0	Ki67+	 3531 15331
1172	0	0	Ki67+	 3534 14706
1173	0	0	Ki67+	 3536 15154
1174	0	0	Ki67+	 3539 14762
1175	0	0	Ki67+	 3541 14618
1176	0	0	Ki67+	 3546 15142
1177	0	0	Ki67+	 3547 14657
1178	0	0	Ki67+	 3550 15278
1179	0	0	Ki67+	 3556 15156
1180	0	0	Ki67+	 3557 14654
1181	0	0	Ki67+	 3560 15114
1182	0	0	Ki67+	 3561 15298
1183	0	0	Ki67+	 3563 15084
1184	0	0	Ki67+	 3563 15317
1185	0	0	Ki67+	 3564 14836
1186	0	0	Ki67+	 3566 15135
1187	0	0	Ki67+	 3567 14866
1188	0	0	Ki67+	 3570 14783
1189	0	0	Ki67+	 3570 15004
1190	0	0	Ki67+	 3572 15356
1191	0	0	Ki67+	 3575 14799
1192	0	0	Ki67+	 3577 15391
1193	0	0	Ki67+	 3578 14645
1194	0	0	Ki67+	 3581 15044
1195	0	0	Ki67+	 3581 15132
1196	0	0	Ki67+	 3588 15314
1197	0	0	Ki67+	 3589 14666
1198	0	0	Ki67+	 3592 14846
1199	0	0	Ki67+	 3596 15126
1200	0	0	Ki67+	 3597 14807
1201	0	0	Ki67+	 3597 15090
1202	0	0	Ki67+	 3598 14625
1203	0	0	Ki67+	 3599 14861
1204	0	0	Ki67+	 3599 14999
1205	0	0	Ki67+	 3602 15373
1206	0	0	Ki67+	 3603 15333
1207	0	0	Ki67+	 3607 14643
1208	0	0	Ki67+	 3607 15141
1209	0	0	Ki67+	 3612 15285
1210	0	0	Ki67+	 2818 15764
1211	0	0	Ki67+	 2819 15477
1212	0	0	Ki67+	 2820 15725
1213	0	0	Ki67+	 2825 15444
1214	0	0	Ki67+	 2825 16014
1215	0	0	Ki67+	 2828 15421
1216	0	0	Ki67+	 2828 15977
1217	0	0	Ki67+	 2833 15680
1218	0	0	Ki67+	 2834 15712
1219	0	0	Ki67+	 2841 15928
1220	0	0	Ki67+	 2844 15507
1221	0	0	Ki67+	 2845 15683
1222	0	0	Ki67+	 2848 15952
1223	0	0	Ki67+	 2853 15672
1224	0	0	Ki67+	 2859 15946
1225	0	0	Ki67+	 2875 15834
1226	0	0	Ki67+	 2876 15771
1227	0	0	Ki67+	 2877 15472
1228	0	0	Ki67+	 2881 16020
1229	0	0	Ki67+	 2886 15445
1230	0	0	Ki67+	 2886 15533
1231	0	0	Ki67+	 2887 15783
1232	0	0	Ki67+	 2892 15412
1233	0	0	Ki67+	 2892 15865
1234	0	0	Ki67+	 2893 15709
1235	0	0	Ki67+	 2894 15501
1236	0	0	Ki67+	 2896 15744
1237	0	0	Ki67+	 2908 15803
1238	0	0	Ki67+	 2909 15766
1239	0	0	Ki67+	 2909 16037
1240	0	0	Ki67+	 2914 15450
1241	0	0	Ki67+	 2919 15461
1242	0	0	Ki67+	 2919 16007
1243	0	0	Ki67+	 2920 15724
1244	0	0	Ki67+	 2920 16084
1245	0	0	Ki67+	 2922 15512
1246	0	0	Ki67+	 2923 15527
1247	0	0	Ki67+	 2923 15686
1248	0	0	Ki67+	 2926 15406
1249	0	0	Ki67+	 2926 15834
1250	0	0	Ki67+	 2928 15929
1251	0	0	Ki67+	 2936 15745
1252	0	0	Ki67+	 2937 15434
1253	0	0	Ki67+	 2939 15888
1254	0	0	Ki67+	 2944 15565
1255	0	0	Ki67+	 2944 15655
1256	0	0	Ki67+	 2946 15447
1257	0	0	Ki67+	 2955 15779
1258	0	0	Ki67+	 2956 15851
1259	0	0	Ki67+	 2957 15734
1260	0	0	Ki67+	 2960 15516
1261	0	0	Ki67+	 2960 15928
1262	0	0	Ki67+	 2961 16005
1263	0	0	Ki67+	 2963 15753
1264	0	0	Ki67+	 2964 15901
1265	0	0	Ki67+	 2967 15550
1266	0	0	Ki67+	 2969 16176
1267	0	0	Ki67+	 2974 15876
1268	0	0	Ki67+	 2975 15725
1269	0	0	Ki67+	 2975 15783
1270	0	0	Ki67+	 2978 15447
1271	0	0	Ki67+	 2982 16011
1272	0	0	Ki67+	 2983 15804
1273	0	0	Ki67+	 2986 15568
1274	0	0	Ki67+	 2988 15407
1275	0	0	Ki67+	 2988 15933
1276	0	0	Ki67+	 2991 15752
1277	0	0	Ki67+	 2996 15471
1278	0	0	Ki67+	 2996 15523
1279	0	0	Ki67+	 2996 15781
1280	0	0	Ki67+	 2997 15866
1281	0	0	Ki67+	 2997 15899
1282	0	0	Ki67+	 3001 15740
1283	0	0	Ki67+	 3001 15852
1284	0	0	Ki67+	 3002 15450
1285	0	0	Ki67+	 3006 15930
1286	0	0	Ki67+	 3010 16056
1287	0	0	Ki67+	 3013 15819
1288	0	0	Ki67+	 3014 15890
1289	0	0	Ki67+	 3018 15867
1290	0	0	Ki67+	 3019 15533
1291	0	0	Ki67+	 3020 15843
1292	0	0	Ki67+	 3022 15430
1293	0	0	Ki67+	 3022 15567
1294	0	0	Ki67+	 3024 15485
1295	0	0	Ki67+	 3024 15779
1296	0	0	Ki67+	 3031 16025
1297	0	0	Ki67+	 3034 15577
1298	0	0	Ki67+	 3035 15804
1299	0	0	Ki67+	 3036 15414
1300	0	0	Ki67+	 3036 15784
1301	0	0	Ki67+	 3042 15859
1302	0	0	Ki67+	 3043 15839
1303	0	0	Ki67+	 3053 16001
1304	0	0	Ki67+	 3058 15443
1305	0	0	Ki67+	 3060 15484
1306	0	0	Ki67+	 3062 15975
1307	0	0	Ki67+	 3063 15882
1308	0	0	Ki67+	 3065 15495
1309	0	0	Ki67+	 3065 15854
1310	0	0	Ki67+	 3070 15918
1311	0	0	Ki67+	 3071 15462
1312	0	0	Ki67+	 3072 15983
1313	0	0	Ki67+	 3076 16122
1314	0	0	Ki67+	 3077 15659
1315	0	0	Ki67+	 3079 15445
1316	0	0	Ki67+	 3079 16018
1317	0	0	Ki67+	 3084 16003
1318	0	0	Ki67+	 3087 16147
1319	0	0	Ki67+	 3089 15453
1320	0	0	Ki67+	 3090 15549
1321	0	0	Ki67+	 3094 16134
1322	0	0	Ki67+	 3097 15890
1323	0	0	Ki67+	 3104 15397
1324	0	0	Ki67+	 3110 15489
1325	0	0	Ki67+	 3116 15662
1326	0	0	Ki67+	 3117 15719
1327	0	0	Ki67+	 3118 15560
1328	0	0	Ki67+	 3125 15416
1329	0	0	Ki67+	 3129 15742
1330	0	0	Ki67+	 3129 16062
1331	0	0	Ki67+	 3131 15878
1332	0	0	Ki67+	 3132 15428
1333	0	0	Ki67+	 3132 15958
1334	0	0	Ki67+	 3137 16053
1335	0	0	Ki67+	 3142 15394
1336	0	0	Ki67+	 3142 15482
1337	0	0	Ki67+	 3149 15543
1338	0	0	Ki67+	 3158 16183
1339	0	0	Ki67+	 3167 15537
1340	0	0	Ki67+	 3169 16005
1341	0	0	Ki67+	 3169 16075
1342	0	0	Ki67+	 3175 15481
1343	0	0	Ki67+	 3178 15441
1344	0	0	Ki67+	 3181 16008
1345	0	0	Ki67+	 3183 15467
1346	0	0	Ki67+	 3188 15578
1347	0	0	Ki67+	 3193 15989
1348	0	0	Ki67+	 3197 16037
1349	0	0	Ki67+	 3197 16154
1350	0	0	Ki67+	 3205 15451
1351	0	0	Ki67+	 3208 15719
1352	0	0	Ki67+	 3210 16183
1353	0	0	Ki67+	 3211 15648
1354	0	0	Ki67+	 3213 15989
1355	0	0	Ki67+	 3219 16061
1356	0	0	Ki67+	 3223 15402
1357	0	0	Ki67+	 3224 15974
1358	0	0	Ki67+	 3226 16150
1359	0	0	Ki67+	 3227 15648
1360	0	0	Ki67+	 3229 16023
1361	0	0	Ki67+	 3236 16059
1362	0	0	Ki67+	 3248 15752
1363	0	0	Ki67+	 3249 15800
1364	0	0	Ki67+	 3252 15647
1365	0	0	Ki67+	 3252 15720
1366	0	0	Ki67+	 3256 16112
1367	0	0	Ki67+	 3261 16053
1368	0	0	Ki67+	 3263 16002
1369	0	0	Ki67+	 3265 15670
1370	0	0	Ki67+	 3269 15991
1371	0	0	Ki67+	 3270 16103
1372	0	0	Ki67+	 3271 15768
1373	0	0	Ki67+	 3275 15708
1374	0	0	Ki67+	 3278 15440
1375	0	0	Ki67+	 3280 15594
1376	0	0	Ki67+	 3280 15653
1377	0	0	Ki67+	 3280 15729
1378	0	0	Ki67+	 3287 15810
1379	0	0	Ki67+	 3288 16133
1380	0	0	Ki67+	 3290 16030
1381	0	0	Ki67+	 3291 15844
1382	0	0	Ki67+	 3296 15612
1383	0	0	Ki67+	 3296 15688
1384	0	0	Ki67+	 3298 16167
1385	0	0	Ki67+	 3301 16184
1386	0	0	Ki67+	 3304 15652
1387	0	0	Ki67+	 3308 15408
1388	0	0	Ki67+	 3309 15562
1389	0	0	Ki67+	 3310 15718
1390	0	0	Ki67+	 3312 15396
1391	0	0	Ki67+	 3315 15591
1392	0	0	Ki67+	 3321 15799
1393	0	0	Ki67+	 3327 15551
1394	0	0	Ki67+	 3328 15615
1395	0	0	Ki67+	 3330 16048
1396	0	0	Ki67+	 3331 15840
1397	0	0	Ki67+	 3332 15734
1398	0	0	Ki67+	 3338 16000
1399	0	0	Ki67+	 3344 15437
1400	0	0	Ki67+	 3345 15562
1401	0	0	Ki67+	 3353 15786
1402	0	0	Ki67+	 3354 15719
1403	0	0	Ki67+	 3354 16186
1404	0	0	Ki67+	 3357 15441
1405	0	0	Ki67+	 3358 15398
1406	0	0	Ki67+	 3360 16119
1407	0	0	Ki67+	 3365 15679
1408	0	0	Ki67+	 3365 15961
1409	0	0	Ki67+	 3367 15847
1410	0	0	Ki67+	 3368 15659
1411	0	0	Ki67+	 3372 15598
1412	0	0	Ki67+	 3374 16135
1413	0	0	Ki67+	 3376 15470
1414	0	0	Ki67+	 3380 16121
1415	0	0	Ki67+	 3381 15407
1416	0	0	Ki67+	 3382 15421
1417	0	0	Ki67+	 3382 15702
1418	0	0	Ki67+	 3382 15909
1419	0	0	Ki67+	 3383 16104
1420	0	0	Ki67+	 3386 15664
1421	0	0	Ki67+	 3390 15583
1422	0	0	Ki67+	 3390 15858
1423	0	0	Ki67+	 3394 15679
1424	0	0	Ki67+	 3398 16128
1425	0	0	Ki67+	 3399 15837
1426	0	0	Ki67+	 3400 16110
1427	0	0	Ki67+	 3404 15480
1428	0	0	Ki67+	 3407 15572
1429	0	0	Ki67+	 3412 15883
1430	0	0	Ki67+	 3413 15919
1431	0	0	Ki67+	 3415 15553
1432	0	0	Ki67+	 3420 15653
1433	0	0	Ki67+	 3422 15840
1434	0	0	Ki67+	 3422 16004
1435	0	0	Ki67+	 3423 15679
1436	0	0	Ki67+	 3423 15867
1437	0	0	Ki67+	 3423 16079
1438	0	0	Ki67+	 3425 15428
1439	0	0	Ki67+	 3428 16141
1440	0	0	Ki67+	 3431 15788
1441	0	0	Ki67+	 3432 16124
1442	0	0	Ki67+	 3441 15994
1443	0	0	Ki67+	 3442 15426
1444	0	0	Ki67+	 3442 15807
1445	0	0	Ki67+	 3445 15569
1446	0	0	Ki67+	 3445 15649
1447	0	0	Ki67+	 3446 16144
1448	0	0	Ki67+	 3452 15412
1449	0	0	Ki67+	 3454 15839
1450	0	0	Ki67+	 3455 15883
1451	0	0	Ki67+	 3457 15521
1452	0	0	Ki67+	 3457 15978
1453	0	0	Ki67+	 3460 15603
1454	0	0	Ki67+	 3463 15477
1455	0	0	Ki67+	 3463 16013
1456	0	0	Ki67+	 3464 15874
1457	0	0	Ki67+	 3465 15505
1458	0	0	Ki67+	 3467 15621
1459	0	0	Ki67+	 3467 15676
1460	0	0	Ki67+	 3467 15920
1461	0	0	Ki67+	 3469 15834
1462	0	0	Ki67+	 3470 15398
1463	0	0	Ki67+	 3470 16065
1464	0	0	Ki67+	 3478 15893
1465	0	0	Ki67+	 3481 15654
1466	0	0	Ki67+	 3481 16094
1467	0	0	Ki67+	 3482 15497
1468	0	0	Ki67+	 3485 16002
1469	0	0	Ki67+	 3485 16051
1470	0	0	Ki67+	 3488 15872
1471	0	0	Ki67+	 3492 15492
1472	0	0	Ki67+	 3493 15596
1473	0	0	Ki67+	 3510 15552
1474	0	0	Ki67+	 3519 15660
1475	0	0	Ki67+	 3520 15938
1476	0	0	Ki67+	 3520 16090
1477	0	0	Ki67+	 3523 15923
1478	0	0	Ki67+	 3527 15869
1479	0	0	Ki67+	 3542 15418
1480	0	0	Ki67+	 3542 16106
1481	0	0	Ki67+	 3550 15749
1482	0	0	Ki67+	 3551 15924
1483	0	0	Ki67+	 3552 16117
1484	0	0	Ki67+	 3554 16081
1485	0	0	Ki67+	 3567 15735
1486	0	0	Ki67+	 3570 16002
1487	0	0	Ki67+	 3576 16140
1488	0	0	Ki67+	 3583 16176
1489	0	0	Ki67+	 3584 15661
1490	0	0	Ki67+	 3586 15803
1491	0	0	Ki67+	 3587 15929
1492	0	0	Ki67+	 3589 15944
1493	0	0	Ki67+	 3591 15760
1494	0	0	Ki67+	 3592 16126
1495	0	0	Ki67+	 3593 15517
1496	0	0	Ki67+	 3594 15538
1497	0	0	Ki67+	 3595 15815
1498	0	0	Ki67+	 3595 16074
1499	0	0	Ki67+	 3597 15790
1500	0	0	Ki67+	 3599 15414
1501	0	0	Ki67+	 3603 16038
1502	0	0	Ki67+	 3605 15481
1503	0	0	Ki67+	 3605 15916
1504	0	0	Ki67+	 3607 15609
1505	0	0	Ki67+	 3607 15993
1506	0	0	Ki67+	 3609 15632
1507	0	0	Ki67+	 2823 16918
1508	0	0	Ki67+	 2825 16978
1509	0	0	Ki67+	 2834 16807
1510	0	0	Ki67+	 2834 16858
1511	0	0	Ki67+	 2837 16776
1512	0	0	Ki67+	 2838 16891
1513	0	0	Ki67+	 2839 16824
1514	0	0	Ki67+	 2839 16949
1515	0	0	Ki67+	 2845 16932
1516	0	0	Ki67+	 2849 16687
1517	0	0	Ki67+	 2851 16754
1518	0	0	Ki67+	 2851 16975
1519	0	0	Ki67+	 2863 16921
1520	0	0	Ki67+	 2865 16902
1521	0	0	Ki67+	 2869 16789
1522	0	0	Ki67+	 2874 16931
1523	0	0	Ki67+	 2877 16829
1524	0	0	Ki67+	 2881 16818
1525	0	0	Ki67+	 2882 16760
1526	0	0	Ki67+	 2889 16856
1527	0	0	Ki67+	 2899 16896
1528	0	0	Ki67+	 2913 16764
1529	0	0	Ki67+	 2914 16881
1530	0	0	Ki67+	 2915 16988
1531	0	0	Ki67+	 2916 16848
1532	0	0	Ki67+	 2916 16929
1533	0	0	Ki67+	 2918 16788
1534	0	0	Ki67+	 2923 16750
1535	0	0	Ki67+	 2926 16943
1536	0	0	Ki67+	 2927 16962
1537	0	0	Ki67+	 2930 16667
1538	0	0	Ki67+	 2931 16648
1539	0	0	Ki67+	 2934 16797
1540	0	0	Ki67+	 2934 16862
1541	0	0	Ki67+	 2935 16707
1542	0	0	Ki67+	 2935 16847
1543	0	0	Ki67+	 2942 16989
1544	0	0	Ki67+	 2943 16922
1545	0	0	Ki67+	 2949 16822
1546	0	0	Ki67+	 2950 16857
1547	0	0	Ki67+	 2955 16901
1548	0	0	Ki67+	 2959 16667
1549	0	0	Ki67+	 2961 16930
1550	0	0	Ki67+	 2962 16957
1551	0	0	Ki67+	 2969 16743
1552	0	0	Ki67+	 2970 16707
1553	0	0	Ki67+	 2970 16856
1554	0	0	Ki67+	 2973 16875
1555	0	0	Ki67+	 2974 16987
1556	0	0	Ki67+	 2977 16839
1557	0	0	Ki67+	 2980 16635
1558	0	0	Ki67+	 2981 16782
1559	0	0	Ki67+	 2982 16676
1560	0	0	Ki67+	 2989 16760
1561	0	0	Ki67+	 2992 16951
1562	0	0	Ki67+	 2995 16720
1563	0	0	Ki67+	 2999 16394
1564	0	0	Ki67+	 3002 16852
1565	0	0	Ki67+	 3005 16875
1566	0	0	Ki67+	 3008 16772
1567	0	0	Ki67+	 3009 16890
1568	0	0	Ki67+	 3009 16929
1569	0	0	Ki67+	 3028 16673
1570	0	0	Ki67+	 3034 16890
1571	0	0	Ki67+	 3038 16193
1572	0	0	Ki67+	 3039 16641
1573	0	0	Ki67+	 3039 16842
1574	0	0	Ki67+	 3040 16704
1575	0	0	Ki67+	 3041 16760
1576	0	0	Ki67+	 3043 16674
1577	0	0	Ki67+	 3044 16737
1578	0	0	Ki67+	 3044 16862
1579	0	0	Ki67+	 3047 16792
1580	0	0	Ki67+	 3054 16777
1581	0	0	Ki67+	 3068 16848
1582	0	0	Ki67+	 3069 16775
1583	0	0	Ki67+	 3070 16708
1584	0	0	Ki67+	 3074 16733
1585	0	0	Ki67+	 3075 16658
1586	0	0	Ki67+	 3078 16589
1587	0	0	Ki67+	 3078 16614
1588	0	0	Ki67+	 3093 16560
1589	0	0	Ki67+	 3100 16509
1590	0	0	Ki67+	 3107 16659
1591	0	0	Ki67+	 3108 16827
1592	0	0	Ki67+	 3112 16251
1593	0	0	Ki67+	 3114 16774
1594	0	0	Ki67+	 3119 16578
1595	0	0	Ki67+	 3124 16725
1596	0	0	Ki67+	 3129 16217
1597	0	0	Ki67+	 3134 16792
1598	0	0	Ki67+	 3141 16955
1599	0	0	Ki67+	 3142 16254
1600	0	0	Ki67+	 3143 16486
1601	0	0	Ki67+	 3143 16579
1602	0	0	Ki67+	 3143 16677
1603	0	0	Ki67+	 3156 16609
1604	0	0	Ki67+	 3161 16250
1605	0	0	Ki67+	 3161 16760
1606	0	0	Ki67+	 3164 16531
1607	0	0	Ki67+	 3164 16838
1608	0	0	Ki67+	 3165 16545
1609	0	0	Ki67+	 3166 16657
1610	0	0	Ki67+	 3167 16505
1611	0	0	Ki67+	 3180 16986
1612	0	0	Ki67+	 3181 16444
1613	0	0	Ki67+	 3192 16532
1614	0	0	Ki67+	 3199 16661
1615	0	0	Ki67+	 3200 16464
1616	0	0	Ki67+	 3201 16720
1617	0	0	Ki67+	 3206 16490
1618	0	0	Ki67+	 3209 16254
1619	0	0	Ki67+	 3212 16692
1620	0	0	Ki67+	 3214 16622
1621	0	0	Ki67+	 3221 16634
1622	0	0	Ki67+	 3224 16587
1623	0	0	Ki67+	 3229 16937
1624	0	0	Ki67+	 3239 16216
1625	0	0	Ki67+	 3242 16633
1626	0	0	Ki67+	 3244 16424
1627	0	0	Ki67+	 3250 16864
1628	0	0	Ki67+	 3252 16938
1629	0	0	Ki67+	 3253 16591
1630	0	0	Ki67+	 3262 16232
1631	0	0	Ki67+	 3264 16256
1632	0	0	Ki67+	 3272 16562
1633	0	0	Ki67+	 3274 16312
1634	0	0	Ki67+	 3274 16923
1635	0	0	Ki67+	 3276 16940
1636	0	0	Ki67+	 3281 16383
1637	0	0	Ki67+	 3283 16582
1638	0	0	Ki67+	 3295 16686
1639	0	0	Ki67+	 3297 16665
1640	0	0	Ki67+	 3298 16382
1641	0	0	Ki67+	 3299 16838
1642	0	0	Ki67+	 3303 16289
1643	0	0	Ki67+	 3304 16523
1644	0	0	Ki67+	 3309 16891
1645	0	0	Ki67+	 3311 16224
1646	0	0	Ki67+	 3312 16302
1647	0	0	Ki67+	 3323 16808
1648	0	0	Ki67+	 3336 16194
1649	0	0	Ki67+	 3336 16842
1650	0	0	Ki67+	 3344 16284
1651	0	0	Ki67+	 3347 16224
1652	0	0	Ki67+	 3348 16373
1653	0	0	Ki67+	 3348 16894
1654	0	0	Ki67+	 3348 16931
1655	0	0	Ki67+	 3351 16448
1656	0	0	Ki67+	 3355 16565
1657	0	0	Ki67+	 3356 16421
1658	0	0	Ki67+	 3362 16274
1659	0	0	Ki67+	 3362 16580
1660	0	0	Ki67+	 3363 16892
1661	0	0	Ki67+	 3365 16952
1662	0	0	Ki67+	 3368 16966
1663	0	0	Ki67+	 3375 16466
1664	0	0	Ki67+	 3381 16905
1665	0	0	Ki67+	 3385 16224
1666	0	0	Ki67+	 3385 16821
1667	0	0	Ki67+	 3392 16929
1668	0	0	Ki67+	 3393 16837
1669	0	0	Ki67+	 3393 16874
1670	0	0	Ki67+	 3396 16219
1671	0	0	Ki67+	 3397 16902
1672	0	0	Ki67+	 3399 16986
1673	0	0	Ki67+	 3400 16203
1674	0	0	Ki67+	 3402 16272
1675	0	0	Ki67+	 3405 16814
1676	0	0	Ki67+	 3406 16540
1677	0	0	Ki67+	 3416 16754
1678	0	0	Ki67+	 3416 16836
1679	0	0	Ki67+	 3416 16873
1680	0	0	Ki67+	 3418 16780
1681	0	0	Ki67+	 3420 16801
1682	0	0	Ki67+	 3421 16852
1683	0	0	Ki67+	 3427 16917
1684	0	0	Ki67+	 3429 16230
1685	0	0	Ki67+	 3431 16839
1686	0	0	Ki67+	 3434 16710
1687	0	0	Ki67+	 3437 16825
1688	0	0	Ki67+	 3438 16943
1689	0	0	Ki67+	 3440 16879
1690	0	0	Ki67+	 3440 16977
1691	0	0	Ki67+	 3448 16787
1692	0	0	Ki67+	 3450 16801
1693	0	0	Ki67+	 3457 16836
1694	0	0	Ki67+	 3458 16980
1695	0	0	Ki67+	 3465 16696
1696	0	0	Ki67+	 3470 16950
1697	0	0	Ki67+	 3479 16735
1698	0	0	Ki67+	 3479 16839
1699	0	0	Ki67+	 3481 16825
1700	0	0	Ki67+	 3485 16769
1701	0	0	Ki67+	 3487 16938
1702	0	0	Ki67+	 3491 16725
1703	0	0	Ki67+	 3499 16920
1704	0	0	Ki67+	 3507 16534
1705	0	0	Ki67+	 3510 16829
1706	0	0	Ki67+	 3513 16293
1707	0	0	Ki67+	 3517 16622
1708	0	0	Ki67+	 3522 16938
1709	0	0	Ki67+	 3524 16766
1710	0	0	Ki67+	 3525 16847
1711	0	0	Ki67+	 3526 16882
1712	0	0	Ki67+	 3530 16814
1713	0	0	Ki67+	 3533 16499
1714	0	0	Ki67+	 3534 16551
1715	0	0	Ki67+	 3536 16636
1716	0	0	Ki67+	 3538 16692
1717	0	0	Ki67+	 3538 16723
1718	0	0	Ki67+	 3540 16524
1719	0	0	Ki67+	 3540 16960
1720	0	0	Ki67+	 3545 16672
1721	0	0	Ki67+	 3551 16936
1722	0	0	Ki67+	 3554 16283
1723	0	0	Ki67+	 3554 16708
1724	0	0	Ki67+	 3558 16862
1725	0	0	Ki67+	 3563 16506
1726	0	0	Ki67+	 3569 16524
1727	0	0	Ki67+	 3569 16688
1728	0	0	Ki67+	 3571 16897
1729	0	0	Ki67+	 3573 16674
1730	0	0	Ki67+	 3578 16492
1731	0	0	Ki67+	 3578 16926
1732	0	0	Ki67+	 3579 16427
1733	0	0	Ki67+	 3583 16713
1734	0	0	Ki67+	 3587 16589
1735	0	0	Ki67+	 3588 16193
1736	0	0	Ki67+	 3592 16505
1737	0	0	Ki67+	 3593 16768
1738	0	0	Ki67+	 3594 16979
1739	0	0	Ki67+	 3600 16628
1740	0	0	Ki67+	 3602 16345
1741	0	0	Ki67+	 3603 16485
1742	0	0	Ki67+	 3605 16607
1743	0	0	Ki67+	 3605 16691
1744	0	0	Ki67+	 3606 16425
1745	0	0	Ki67+	 3607 16674
1746	0	0	Ki67+	 3611 16843
1747	0	0	Ki67+	 3612 16361
1748	0	0	Ki67+	 3614 16818
1749	0	0	Ki67+	 3615 16507
1750	0	0	Ki67+	 2821 17782
1751	0	0	Ki67+	 2823 17032
1752	0	0	Ki67+	 2824 17162
1753	0	0	Ki67+	 2825 17008
1754	0	0	Ki67+	 2829 17241
1755	0	0	Ki67+	 2829 17743
1756	0	0	Ki67+	 2843 17228
1757	0	0	Ki67+	 2845 17195
1758	0	0	Ki67+	 2847 17049
1759	0	0	Ki67+	 2854 17240
1760	0	0	Ki67+	 2855 17071
1761	0	0	Ki67+	 2859 17032
1762	0	0	Ki67+	 2876 17186
1763	0	0	Ki67+	 2877 17037
1764	0	0	Ki67+	 2878 17770
1765	0	0	Ki67+	 2885 17148
1766	0	0	Ki67+	 2887 17354
1767	0	0	Ki67+	 2889 17196
1768	0	0	Ki67+	 2897 17016
1769	0	0	Ki67+	 2897 17100
1770	0	0	Ki67+	 2900 17167
1771	0	0	Ki67+	 2909 17000
1772	0	0	Ki67+	 2912 17123
1773	0	0	Ki67+	 2912 17745
1774	0	0	Ki67+	 2913 17781
1775	0	0	Ki67+	 2916 17193
1776	0	0	Ki67+	 2940 17150
1777	0	0	Ki67+	 2943 17061
1778	0	0	Ki67+	 2948 17727
1779	0	0	Ki67+	 2962 17436
1780	0	0	Ki67+	 2962 17791
1781	0	0	Ki67+	 2964 17447
1782	0	0	Ki67+	 2968 17741
1783	0	0	Ki67+	 2986 17720
1784	0	0	Ki67+	 2987 17019
1785	0	0	Ki67+	 3011 17719
1786	0	0	Ki67+	 3022 17769
1787	0	0	Ki67+	 3024 17666
1788	0	0	Ki67+	 3025 17748
1789	0	0	Ki67+	 3036 17333
1790	0	0	Ki67+	 3037 17361
1791	0	0	Ki67+	 3037 17685
1792	0	0	Ki67+	 3038 17778
1793	0	0	Ki67+	 3040 17446
1794	0	0	Ki67+	 3044 17708
1795	0	0	Ki67+	 3054 17237
1796	0	0	Ki67+	 3054 17494
1797	0	0	Ki67+	 3054 17747
1798	0	0	Ki67+	 3055 17675
1799	0	0	Ki67+	 3064 17066
1800	0	0	Ki67+	 3067 17158
1801	0	0	Ki67+	 3071 17681
1802	0	0	Ki67+	 3073 17222
1803	0	0	Ki67+	 3073 17757
1804	0	0	Ki67+	 3082 17054
1805	0	0	Ki67+	 3084 17155
1806	0	0	Ki67+	 3090 17269
1807	0	0	Ki67+	 3091 17234
1808	0	0	Ki67+	 3094 17504
1809	0	0	Ki67+	 3094 17665
1810	0	0	Ki67+	 3097 17253
1811	0	0	Ki67+	 3098 17100
1812	0	0	Ki67+	 3100 17696
1813	0	0	Ki67+	 3104 17215
1814	0	0	Ki67+	 3108 17083
1815	0	0	Ki67+	 3108 17153
1816	0	0	Ki67+	 3108 17279
1817	0	0	Ki67+	 3113 17260
1818	0	0	Ki67+	 3114 17791
1819	0	0	Ki67+	 3115 17704
1820	0	0	Ki67+	 3116 17218
1821	0	0	Ki67+	 3116 17720
1822	0	0	Ki67+	 3117 17670
1823	0	0	Ki67+	 3118 17184
1824	0	0	Ki67+	 3124 17368
1825	0	0	Ki67+	 3129 17147
1826	0	0	Ki67+	 3135 17006
1827	0	0	Ki67+	 3135 17117
1828	0	0	Ki67+	 3135 17756
1829	0	0	Ki67+	 3139 17157
1830	0	0	Ki67+	 3141 17078
1831	0	0	Ki67+	 3141 17703
1832	0	0	Ki67+	 3143 17647
1833	0	0	Ki67+	 3143 17674
1834	0	0	Ki67+	 3143 17722
1835	0	0	Ki67+	 3146 17197
1836	0	0	Ki67+	 3147 17092
1837	0	0	Ki67+	 3147 17216
1838	0	0	Ki67+	 3149 17107
1839	0	0	Ki67+	 3150 17035
1840	0	0	Ki67+	 3153 17310
1841	0	0	Ki67+	 3153 17353
1842	0	0	Ki67+	 3153 17695
1843	0	0	Ki67+	 3155 17172
1844	0	0	Ki67+	 3160 17129
1845	0	0	Ki67+	 3162 17110
1846	0	0	Ki67+	 3162 17284
1847	0	0	Ki67+	 3163 17210
1848	0	0	Ki67+	 3164 17363
1849	0	0	Ki67+	 3166 17704
1850	0	0	Ki67+	 3167 17155
1851	0	0	Ki67+	 3169 17661
1852	0	0	Ki67+	 3171 17054
1853	0	0	Ki67+	 3177 17105
1854	0	0	Ki67+	 3180 17235
1855	0	0	Ki67+	 3180 17704
1856	0	0	Ki67+	 3184 17142
1857	0	0	Ki67+	 3184 17205
1858	0	0	Ki67+	 3187 17018
1859	0	0	Ki67+	 3193 17347
1860	0	0	Ki67+	 3193 17531
1861	0	0	Ki67+	 3195 17241
1862	0	0	Ki67+	 3195 17365
1863	0	0	Ki67+	 3197 17769
1864	0	0	Ki67+	 3199 17634
1865	0	0	Ki67+	 3205 17316
1866	0	0	Ki67+	 3207 17148
1867	0	0	Ki67+	 3210 17200
1868	0	0	Ki67+	 3210 17714
1869	0	0	Ki67+	 3211 17171
1870	0	0	Ki67+	 3213 17037
1871	0	0	Ki67+	 3213 17589
1872	0	0	Ki67+	 3216 17068
1873	0	0	Ki67+	 3216 17095
1874	0	0	Ki67+	 3217 17285
1875	0	0	Ki67+	 3221 17746
1876	0	0	Ki67+	 3222 17260
1877	0	0	Ki67+	 3225 17236
1878	0	0	Ki67+	 3227 17680
1879	0	0	Ki67+	 3227 17766
1880	0	0	Ki67+	 3229 17646
1881	0	0	Ki67+	 3235 17191
1882	0	0	Ki67+	 3237 17022
1883	0	0	Ki67+	 3237 17053
1884	0	0	Ki67+	 3240 17249
1885	0	0	Ki67+	 3241 17528
1886	0	0	Ki67+	 3242 17319
1887	0	0	Ki67+	 3242 17609
1888	0	0	Ki67+	 3245 17288
1889	0	0	Ki67+	 3246 17061
1890	0	0	Ki67+	 3247 17299
1891	0	0	Ki67+	 3251 17114
1892	0	0	Ki67+	 3251 17349
1893	0	0	Ki67+	 3255 17179
1894	0	0	Ki67+	 3257 17583
1895	0	0	Ki67+	 3262 17005
1896	0	0	Ki67+	 3265 17634
1897	0	0	Ki67+	 3269 17020
1898	0	0	Ki67+	 3269 17686
1899	0	0	Ki67+	 3271 17152
1900	0	0	Ki67+	 3272 17318
1901	0	0	Ki67+	 3272 17333
1902	0	0	Ki67+	 3274 17217
1903	0	0	Ki67+	 3276 17288
1904	0	0	Ki67+	 3278 17103
1905	0	0	Ki67+	 3279 17770
1906	0	0	Ki67+	 3285 17092
1907	0	0	Ki67+	 3285 17255
1908	0	0	Ki67+	 3285 17613
1909	0	0	Ki67+	 3286 17053
1910	0	0	Ki67+	 3287 17010
1911	0	0	Ki67+	 3289 17584
1912	0	0	Ki67+	 3292 17708
1913	0	0	Ki67+	 3294 17651
1914	0	0	Ki67+	 3295 17550
1915	0	0	Ki67+	 3300 17098
1916	0	0	Ki67+	 3300 17182
1917	0	0	Ki67+	 3300 17226
1918	0	0	Ki67+	 3301 17135
1919	0	0	Ki67+	 3301 17729
1920	0	0	Ki67+	 3303 17705
1921	0	0	Ki67+	 3304 17673
1922	0	0	Ki67+	 3307 17771
1923	0	0	Ki67+	 3308 17064
1924	0	0	Ki67+	 3314 17714
1925	0	0	Ki67+	 3316 17280
1926	0	0	Ki67+	 3320 17292
1927	0	0	Ki67+	 3327 17014
1928	0	0	Ki67+	 3327 17037
1929	0	0	Ki67+	 3327 17217
1930	0	0	Ki67+	 3328 17120
1931	0	0	Ki67+	 3329 17172
1932	0	0	Ki67+	 3330 17185
1933	0	0	Ki67+	 3330 17593
1934	0	0	Ki67+	 3338 17728
1935	0	0	Ki67+	 3339 17690
1936	0	0	Ki67+	 3346 17219
1937	0	0	Ki67+	 3346 17566
1938	0	0	Ki67+	 3349 17100
1939	0	0	Ki67+	 3350 17729
1940	0	0	Ki67+	 3351 17185
1941	0	0	Ki67+	 3353 17584
1942	0	0	Ki67+	 3355 17153
1943	0	0	Ki67+	 3355 17781
1944	0	0	Ki67+	 3364 17019
1945	0	0	Ki67+	 3366 17115
1946	0	0	Ki67+	 3366 17249
1947	0	0	Ki67+	 3367 17199
1948	0	0	Ki67+	 3369 17639
1949	0	0	Ki67+	 3370 17582
1950	0	0	Ki67+	 3375 17705
1951	0	0	Ki67+	 3376 17495
1952	0	0	Ki67+	 3378 17541
1953	0	0	Ki67+	 3380 17215
1954	0	0	Ki67+	 3384 17666
1955	0	0	Ki67+	 3388 17742
1956	0	0	Ki67+	 3390 17128
1957	0	0	Ki67+	 3392 17237
1958	0	0	Ki67+	 3393 17207
1959	0	0	Ki67+	 3394 17510
1960	0	0	Ki67+	 3395 17000
1961	0	0	Ki67+	 3398 17586
1962	0	0	Ki67+	 3401 17551
1963	0	0	Ki67+	 3409 17782
1964	0	0	Ki67+	 3415 17186
1965	0	0	Ki67+	 3417 17168
1966	0	0	Ki67+	 3419 17666
1967	0	0	Ki67+	 3420 17141
1968	0	0	Ki67+	 3425 17690
1969	0	0	Ki67+	 3427 17238
1970	0	0	Ki67+	 3429 17531
1971	0	0	Ki67+	 3436 17043
1972	0	0	Ki67+	 3436 17213
1973	0	0	Ki67+	 3438 17188
1974	0	0	Ki67+	 3441 17589
1975	0	0	Ki67+	 3441 17601
1976	0	0	Ki67+	 3441 17741
1977	0	0	Ki67+	 3441 17766
1978	0	0	Ki67+	 3447 17505
1979	0	0	Ki67+	 3450 17754
1980	0	0	Ki67+	 3451 17169
1981	0	0	Ki67+	 3454 16996
1982	0	0	Ki67+	 3459 17637
1983	0	0	Ki67+	 3464 17163
1984	0	0	Ki67+	 3469 17578
1985	0	0	Ki67+	 3470 17082
1986	0	0	Ki67+	 3472 17055
1987	0	0	Ki67+	 3474 17525
1988	0	0	Ki67+	 3476 17686
1989	0	0	Ki67+	 3478 17175
1990	0	0	Ki67+	 3483 17038
1991	0	0	Ki67+	 3485 17003
1992	0	0	Ki67+	 3486 17710
1993	0	0	Ki67+	 3487 17664
1994	0	0	Ki67+	 3493 17202
1995	0	0	Ki67+	 3499 17551
1996	0	0	Ki67+	 3501 17648
1997	0	0	Ki67+	 3502 17623
1998	0	0	Ki67+	 3506 17695
1999	0	0	Ki67+	 3507 17076
2000	0	0	Ki67+	 3509 17144
2001	0	0	Ki67+	 3513 17182
2002	0	0	Ki67+	 3518 17528
2003	0	0	Ki67+	 3520 17216
2004	0	0	Ki67+	 3530 17168
2005	0	0	Ki67+	 3540 17267
2006	0	0	Ki67+	 3543 17588
2007	0	0	Ki67+	 3544 17151
2008	0	0	Ki67+	 3549 17193
2009	0	0	Ki67+	 3552 17494
2010	0	0	Ki67+	 3558 17069
2011	0	0	Ki67+	 3561 17036
2012	0	0	Ki67+	 3561 17537
2013	0	0	Ki67+	 3566 17447
2014	0	0	Ki67+	 3567 16993
2015	0	0	Ki67+	 3569 17106
2016	0	0	Ki67+	 3579 17184
2017	0	0	Ki67+	 3582 17137
2018	0	0	Ki67+	 3582 17406
2019	0	0	Ki67+	 3583 17576
2020	0	0	Ki67+	 3586 17526
2021	0	0	Ki67+	 3589 17490
2022	0	0	Ki67+	 3590 17034
2023	0	0	Ki67+	 3592 17443
2024	0	0	Ki67+	 3595 17568
2025	0	0	Ki67+	 3599 17467
2026	0	0	Ki67+	 3609 17106
2027	0	0	Ki67+	 3611 17414
2028	0	0	Ki67+	 3612 17507
2029	0	0	Ki67+	 2822 18509
2030	0	0	Ki67+	 2825 17836
2031	0	0	Ki67+	 2826 18421
2032	0	0	Ki67+	 2829 18495
2033	0	0	Ki67+	 2832 17798
2034	0	0	Ki67+	 2838 18347
2035	0	0	Ki67+	 2838 18396
2036	0	0	Ki67+	 2840 18467
2037	0	0	Ki67+	 2841 17818
2038	0	0	Ki67+	 2844 18415
2039	0	0	Ki67+	 2844 18536
2040	0	0	Ki67+	 2851 18053
2041	0	0	Ki67+	 2851 18373
2042	0	0	Ki67+	 2854 17919
2043	0	0	Ki67+	 2859 18500
2044	0	0	Ki67+	 2864 17845
2045	0	0	Ki67+	 2865 17819
2046	0	0	Ki67+	 2868 18404
2047	0	0	Ki67+	 2869 17880
2048	0	0	Ki67+	 2873 18535
2049	0	0	Ki67+	 2885 18521
2050	0	0	Ki67+	 2886 18387
2051	0	0	Ki67+	 2889 17831
2052	0	0	Ki67+	 2890 18420
2053	0	0	Ki67+	 2891 18459
2054	0	0	Ki67+	 2896 17874
2055	0	0	Ki67+	 2896 18403
2056	0	0	Ki67+	 2905 18443
2057	0	0	Ki67+	 2909 18346
2058	0	0	Ki67+	 2911 18381
2059	0	0	Ki67+	 2914 18394
2060	0	0	Ki67+	 2914 18459
2061	0	0	Ki67+	 2915 17820
2062	0	0	Ki67+	 2917 18370
2063	0	0	Ki67+	 2919 18556
2064	0	0	Ki67+	 2921 18342
2065	0	0	Ki67+	 2922 17896
2066	0	0	Ki67+	 2925 18110
2067	0	0	Ki67+	 2930 18486
2068	0	0	Ki67+	 2937 18461
2069	0	0	Ki67+	 2940 18560
2070	0	0	Ki67+	 2941 18532
2071	0	0	Ki67+	 2943 18092
2072	0	0	Ki67+	 2943 18547
2073	0	0	Ki67+	 2945 18380
2074	0	0	Ki67+	 2948 17955
2075	0	0	Ki67+	 2951 18358
2076	0	0	Ki67+	 2952 17803
2077	0	0	Ki67+	 2956 18455
2078	0	0	Ki67+	 2957 18583
2079	0	0	Ki67+	 2965 18399
2080	0	0	Ki67+	 2968 18581
2081	0	0	Ki67+	 2970 18522
2082	0	0	Ki67+	 2974 18102
2083	0	0	Ki67+	 2979 17902
2084	0	0	Ki67+	 2981 18427
2085	0	0	Ki67+	 2982 18504
2086	0	0	Ki67+	 2994 18475
2087	0	0	Ki67+	 2994 18525
2088	0	0	Ki67+	 2994 18561
2089	0	0	Ki67+	 2995 17797
2090	0	0	Ki67+	 2997 17890
2091	0	0	Ki67+	 2999 18399
2092	0	0	Ki67+	 3001 17830
2093	0	0	Ki67+	 3003 17857
2094	0	0	Ki67+	 3005 18080
2095	0	0	Ki67+	 3005 18507
2096	0	0	Ki67+	 3008 17920
2097	0	0	Ki67+	 3013 17868
2098	0	0	Ki67+	 3017 18462
2099	0	0	Ki67+	 3023 17819
2100	0	0	Ki67+	 3023 18534
2101	0	0	Ki67+	 3029 18501
2102	0	0	Ki67+	 3037 18480
2103	0	0	Ki67+	 3041 18450
2104	0	0	Ki67+	 3048 17850
2105	0	0	Ki67+	 3049 18384
2106	0	0	Ki67+	 3053 18338
2107	0	0	Ki67+	 3056 18521
2108	0	0	Ki67+	 3060 17815
2109	0	0	Ki67+	 3064 17799
2110	0	0	Ki67+	 3066 18446
2111	0	0	Ki67+	 3073 18318
2112	0	0	Ki67+	 3074 17838
2113	0	0	Ki67+	 3075 17865
2114	0	0	Ki67+	 3077 18361
2115	0	0	Ki67+	 3079 18329
2116	0	0	Ki67+	 3089 18439
2117	0	0	Ki67+	 3095 18304
2118	0	0	Ki67+	 3099 17817
2119	0	0	Ki67+	 3102 18336
2120	0	0	Ki67+	 3103 18474
2121	0	0	Ki67+	 3117 18365
2122	0	0	Ki67+	 3118 17841
2123	0	0	Ki67+	 3118 18320
2124	0	0	Ki67+	 3121 18571
2125	0	0	Ki67+	 3122 18059
2126	0	0	Ki67+	 3123 18441
2127	0	0	Ki67+	 3125 18538
2128	0	0	Ki67+	 3134 18460
2129	0	0	Ki67+	 3143 18302
2130	0	0	Ki67+	 3160 18529
2131	0	0	Ki67+	 3160 18542
2132	0	0	Ki67+	 3164 18514
2133	0	0	Ki67+	 3172 18315
2134	0	0	Ki67+	 3174 17799
2135	0	0	Ki67+	 3175 17844
2136	0	0	Ki67+	 3182 18556
2137	0	0	Ki67+	 3184 17820
2138	0	0	Ki67+	 3187 18327
2139	0	0	Ki67+	 3200 18505
2140	0	0	Ki67+	 3201 17839
2141	0	0	Ki67+	 3203 17803
2142	0	0	Ki67+	 3206 18279
2143	0	0	Ki67+	 3207 18400
2144	0	0	Ki67+	 3209 18267
2145	0	0	Ki67+	 3213 18426
2146	0	0	Ki67+	 3214 18453
2147	0	0	Ki67+	 3226 17853
2148	0	0	Ki67+	 3226 18301
2149	0	0	Ki67+	 3232 18264
2150	0	0	Ki67+	 3234 18466
2151	0	0	Ki67+	 3236 18291
2152	0	0	Ki67+	 3238 18493
2153	0	0	Ki67+	 3239 17818
2154	0	0	Ki67+	 3241 18515
2155	0	0	Ki67+	 3268 18291
2156	0	0	Ki67+	 3269 17818
2157	0	0	Ki67+	 3274 17834
2158	0	0	Ki67+	 3282 18465
2159	0	0	Ki67+	 3284 18207
2160	0	0	Ki67+	 3288 18186
2161	0	0	Ki67+	 3288 18358
2162	0	0	Ki67+	 3288 18505
2163	0	0	Ki67+	 3289 18224
2164	0	0	Ki67+	 3290 18530
2165	0	0	Ki67+	 3305 18221
2166	0	0	Ki67+	 3309 18179
2167	0	0	Ki67+	 3310 18510
2168	0	0	Ki67+	 3312 18278
2169	0	0	Ki67+	 3332 18195
2170	0	0	Ki67+	 3344 18191
2171	0	0	Ki67+	 3345 18501
2172	0	0	Ki67+	 3349 18473
2173	0	0	Ki67+	 3356 18234
2174	0	0	Ki67+	 3357 18484
2175	0	0	Ki67+	 3361 18203
2176	0	0	Ki67+	 3365 17831
2177	0	0	Ki67+	 3365 18447
2178	0	0	Ki67+	 3370 18508
2179	0	0	Ki67+	 3372 18167
2180	0	0	Ki67+	 3374 18213
2181	0	0	Ki67+	 3375 18477
2182	0	0	Ki67+	 3376 18131
2183	0	0	Ki67+	 3388 18263
2184	0	0	Ki67+	 3394 18182
2185	0	0	Ki67+	 3395 18411
2186	0	0	Ki67+	 3396 18463
2187	0	0	Ki67+	 3397 18205
2188	0	0	Ki67+	 3401 18242
2189	0	0	Ki67+	 3405 18141
2190	0	0	Ki67+	 3407 18217
2191	0	0	Ki67+	 3414 18228
2192	0	0	Ki67+	 3415 18116
2193	0	0	Ki67+	 3422 18186
2194	0	0	Ki67+	 3425 18465
2195	0	0	Ki67+	 3428 18570
2196	0	0	Ki67+	 3429 18131
2197	0	0	Ki67+	 3434 18158
2198	0	0	Ki67+	 3436 18373
2199	0	0	Ki67+	 3437 18439
2200	0	0	Ki67+	 3440 18194
2201	0	0	Ki67+	 3440 18213
2202	0	0	Ki67+	 3451 18385
2203	0	0	Ki67+	 3452 18162
2204	0	0	Ki67+	 3453 18578
2205	0	0	Ki67+	 3459 18129
2206	0	0	Ki67+	 3465 18251
2207	0	0	Ki67+	 3481 18246
2208	0	0	Ki67+	 3485 17964
2209	0	0	Ki67+	 3487 18400
2210	0	0	Ki67+	 3493 17889
2211	0	0	Ki67+	 3493 18581
2212	0	0	Ki67+	 3497 18364
2213	0	0	Ki67+	 3499 18154
2214	0	0	Ki67+	 3503 18392
2215	0	0	Ki67+	 3505 18189
2216	0	0	Ki67+	 3506 18430
2217	0	0	Ki67+	 3510 18243
2218	0	0	Ki67+	 3510 18457
2219	0	0	Ki67+	 3515 18175
2220	0	0	Ki67+	 3519 18194
2221	0	0	Ki67+	 3520 18244
2222	0	0	Ki67+	 3520 18311
2223	0	0	Ki67+	 3521 18080
2224	0	0	Ki67+	 3521 18129
2225	0	0	Ki67+	 3523 18585
2226	0	0	Ki67+	 3527 18467
2227	0	0	Ki67+	 3529 18410
2228	0	0	Ki67+	 3530 17929
2229	0	0	Ki67+	 3537 18433
2230	0	0	Ki67+	 3541 17926
2231	0	0	Ki67+	 3542 18374
2232	0	0	Ki67+	 3543 18097
2233	0	0	Ki67+	 3543 18560
2234	0	0	Ki67+	 3547 18530
2235	0	0	Ki67+	 3549 18422
2236	0	0	Ki67+	 3550 18397
2237	0	0	Ki67+	 3555 18049
2238	0	0	Ki67+	 3557 18205
2239	0	0	Ki67+	 3559 17851
2240	0	0	Ki67+	 3560 18408
2241	0	0	Ki67+	 3561 18505
2242	0	0	Ki67+	 3565 18576
2243	0	0	Ki67+	 3583 18193
2244	0	0	Ki67+	 3589 18546
2245	0	0	Ki67+	 3590 18425
2246	0	0	Ki67+	 3591 18117
2247	0	0	Ki67+	 3592 18222
2248	0	0	Ki67+	 3595 18154
2249	0	0	Ki67+	 3596 18318
2250	0	0	Ki67+	 3602 18027
2251	0	0	Ki67+	 3603 18005
2252	0	0	Ki67+	 3610 18480
2253	0	0	Ki67+	 3614 18294
2254	0	0	Ki67+	 2884 18735
2255	0	0	Ki67+	 2888 18711
2256	0	0	Ki67+	 2898 18739
2257	0	0	Ki67+	 2904 18629
2258	0	0	Ki67+	 2913 18729
2259	0	0	Ki67+	 2916 18761
2260	0	0	Ki67+	 2919 18693
2261	0	0	Ki67+	 2932 18704
2262	0	0	Ki67+	 2944 18875
2263	0	0	Ki67+	 2958 18689
2264	0	0	Ki67+	 2959 18736
2265	0	0	Ki67+	 2961 18915
2266	0	0	Ki67+	 2974 18719
2267	0	0	Ki67+	 2980 18837
2268	0	0	Ki67+	 2982 18750
2269	0	0	Ki67+	 2983 18805
2270	0	0	Ki67+	 2985 18731
2271	0	0	Ki67+	 2987 18921
2272	0	0	Ki67+	 2989 18698
2273	0	0	Ki67+	 2994 18854
2274	0	0	Ki67+	 2997 18907
2275	0	0	Ki67+	 3002 18964
2276	0	0	Ki67+	 3003 18893
2277	0	0	Ki67+	 3003 18943
2278	0	0	Ki67+	 3009 18703
2279	0	0	Ki67+	 3012 18990
2280	0	0	Ki67+	 3014 18851
2281	0	0	Ki67+	 3015 18666
2282	0	0	Ki67+	 3015 18801
2283	0	0	Ki67+	 3020 19025
2284	0	0	Ki67+	 3030 18862
2285	0	0	Ki67+	 3031 18841
2286	0	0	Ki67+	 3037 18742
2287	0	0	Ki67+	 3038 18881
2288	0	0	Ki67+	 3042 18717
2289	0	0	Ki67+	 3044 18961
2290	0	0	Ki67+	 3045 19052
2291	0	0	Ki67+	 3046 18695
2292	0	0	Ki67+	 3047 18985
2293	0	0	Ki67+	 3052 18920
2294	0	0	Ki67+	 3062 18697
2295	0	0	Ki67+	 3065 19025
2296	0	0	Ki67+	 3065 19062
2297	0	0	Ki67+	 3066 18949
2298	0	0	Ki67+	 3067 19114
2299	0	0	Ki67+	 3070 18973
2300	0	0	Ki67+	 3072 18711
2301	0	0	Ki67+	 3072 19097
2302	0	0	Ki67+	 3078 18843
2303	0	0	Ki67+	 3078 18923
2304	0	0	Ki67+	 3080 18894
2305	0	0	Ki67+	 3085 19013
2306	0	0	Ki67+	 3087 18862
2307	0	0	Ki67+	 3093 18717
2308	0	0	Ki67+	 3097 18963
2309	0	0	Ki67+	 3100 18612
2310	0	0	Ki67+	 3100 19073
2311	0	0	Ki67+	 3105 18998
2312	0	0	Ki67+	 3105 19047
2313	0	0	Ki67+	 3108 18935
2314	0	0	Ki67+	 3110 18667
2315	0	0	Ki67+	 3110 18903
2316	0	0	Ki67+	 3112 18764
2317	0	0	Ki67+	 3114 18871
2318	0	0	Ki67+	 3118 18964
2319	0	0	Ki67+	 3122 18846
2320	0	0	Ki67+	 3123 18995
2321	0	0	Ki67+	 3125 19138
2322	0	0	Ki67+	 3129 19018
2323	0	0	Ki67+	 3137 18677
2324	0	0	Ki67+	 3141 18922
2325	0	0	Ki67+	 3141 19121
2326	0	0	Ki67+	 3144 18649
2327	0	0	Ki67+	 3144 19094
2328	0	0	Ki67+	 3146 18941
2329	0	0	Ki67+	 3147 18846
2330	0	0	Ki67+	 3148 19012
2331	0	0	Ki67+	 3151 18877
2332	0	0	Ki67+	 3151 19023
2333	0	0	Ki67+	 3152 19158
2334	0	0	Ki67+	 3155 18778
2335	0	0	Ki67+	 3157 18964
2336	0	0	Ki67+	 3163 19056
2337	0	0	Ki67+	 3163 19109
2338	0	0	Ki67+	 3165 19167
2339	0	0	Ki67+	 3172 18915
2340	0	0	Ki67+	 3173 18897
2341	0	0	Ki67+	 3174 18992
2342	0	0	Ki67+	 3176 19099
2343	0	0	Ki67+	 3177 18676
2344	0	0	Ki67+	 3179 18692
2345	0	0	Ki67+	 3183 18858
2346	0	0	Ki67+	 3183 18884
2347	0	0	Ki67+	 3184 18963
2348	0	0	Ki67+	 3186 18942
2349	0	0	Ki67+	 3187 19015
2350	0	0	Ki67+	 3190 18644
2351	0	0	Ki67+	 3200 19040
2352	0	0	Ki67+	 3201 18967
2353	0	0	Ki67+	 3201 19181
2354	0	0	Ki67+	 3206 18700
2355	0	0	Ki67+	 3206 18884
2356	0	0	Ki67+	 3207 18909
2357	0	0	Ki67+	 3212 19027
2358	0	0	Ki67+	 3214 18934
2359	0	0	Ki67+	 3214 19070
2360	0	0	Ki67+	 3219 19116
2361	0	0	Ki67+	 3221 18853
2362	0	0	Ki67+	 3222 18675
2363	0	0	Ki67+	 3225 18621
2364	0	0	Ki67+	 3226 19050
2365	0	0	Ki67+	 3228 19190
2366	0	0	Ki67+	 3231 18979
2367	0	0	Ki67+	 3232 18653
2368	0	0	Ki67+	 3232 19144
2369	0	0	Ki67+	 3232 19169
2370	0	0	Ki67+	 3235 18900
2371	0	0	Ki67+	 3238 18962
2372	0	0	Ki67+	 3240 18866
2373	0	0	Ki67+	 3245 19034
2374	0	0	Ki67+	 3251 18954
2375	0	0	Ki67+	 3253 19064
2376	0	0	Ki67+	 3253 19213
2377	0	0	Ki67+	 3255 18917
2378	0	0	Ki67+	 3257 18813
2379	0	0	Ki67+	 3258 19159
2380	0	0	Ki67+	 3258 19176
2381	0	0	Ki67+	 3260 19080
2382	0	0	Ki67+	 3266 19127
2383	0	0	Ki67+	 3269 18973
2384	0	0	Ki67+	 3270 19208
2385	0	0	Ki67+	 3275 18638
2386	0	0	Ki67+	 3275 19025
2387	0	0	Ki67+	 3278 18683
2388	0	0	Ki67+	 3278 18900
2389	0	0	Ki67+	 3281 18798
2390	0	0	Ki67+	 3281 18823
2391	0	0	Ki67+	 3281 18947
2392	0	0	Ki67+	 3285 19157
2393	0	0	Ki67+	 3287 19082
2394	0	0	Ki67+	 3288 18673
2395	0	0	Ki67+	 3291 18849
2396	0	0	Ki67+	 3291 18913
2397	0	0	Ki67+	 3296 18887
2398	0	0	Ki67+	 3300 19069
2399	0	0	Ki67+	 3302 18639
2400	0	0	Ki67+	 3305 18955
2401	0	0	Ki67+	 3307 18853
2402	0	0	Ki67+	 3312 19151
2403	0	0	Ki67+	 3314 19119
2404	0	0	Ki67+	 3315 18678
2405	0	0	Ki67+	 3316 18928
2406	0	0	Ki67+	 3318 18966
2407	0	0	Ki67+	 3321 18893
2408	0	0	Ki67+	 3321 19077
2409	0	0	Ki67+	 3322 18784
2410	0	0	Ki67+	 3330 18963
2411	0	0	Ki67+	 3333 18618
2412	0	0	Ki67+	 3333 19042
2413	0	0	Ki67+	 3336 19018
2414	0	0	Ki67+	 3339 18595
2415	0	0	Ki67+	 3340 18951
2416	0	0	Ki67+	 3342 19143
2417	0	0	Ki67+	 3345 19096
2418	0	0	Ki67+	 3349 19157
2419	0	0	Ki67+	 3349 19167
2420	0	0	Ki67+	 3351 18676
2421	0	0	Ki67+	 3353 18926
2422	0	0	Ki67+	 3360 18975
2423	0	0	Ki67+	 3361 18619
2424	0	0	Ki67+	 3362 18629
2425	0	0	Ki67+	 3363 18678
2426	0	0	Ki67+	 3365 19083
2427	0	0	Ki67+	 3366 18885
2428	0	0	Ki67+	 3367 18818
2429	0	0	Ki67+	 3368 18797
2430	0	0	Ki67+	 3370 18904
2431	0	0	Ki67+	 3370 19122
2432	0	0	Ki67+	 3371 18764
2433	0	0	Ki67+	 3372 19040
2434	0	0	Ki67+	 3373 18651
2435	0	0	Ki67+	 3377 18879
2436	0	0	Ki67+	 3379 18827
2437	0	0	Ki67+	 3381 18704
2438	0	0	Ki67+	 3383 18862
2439	0	0	Ki67+	 3385 19157
2440	0	0	Ki67+	 3386 18992
2441	0	0	Ki67+	 3387 18675
2442	0	0	Ki67+	 3387 18802
2443	0	0	Ki67+	 3388 18842
2444	0	0	Ki67+	 3389 18886
2445	0	0	Ki67+	 3391 18928
2446	0	0	Ki67+	 3391 18956
2447	0	0	Ki67+	 3392 18605
2448	0	0	Ki67+	 3394 18771
2449	0	0	Ki67+	 3401 19120
2450	0	0	Ki67+	 3402 19011
2451	0	0	Ki67+	 3402 19150
2452	0	0	Ki67+	 3404 18812
2453	0	0	Ki67+	 3404 18904
2454	0	0	Ki67+	 3405 19061
2455	0	0	Ki67+	 3413 18626
2456	0	0	Ki67+	 3416 19129
2457	0	0	Ki67+	 3417 18856
2458	0	0	Ki67+	 3418 18990
2459	0	0	Ki67+	 3422 18663
2460	0	0	Ki67+	 3422 18790
2461	0	0	Ki67+	 3426 18595
2462	0	0	Ki67+	 3427 19084
2463	0	0	Ki67+	 3430 18644
2464	0	0	Ki67+	 3432 18779
2465	0	0	Ki67+	 3439 18904
2466	0	0	Ki67+	 3439 19019
2467	0	0	Ki67+	 3439 19112
2468	0	0	Ki67+	 3441 18768
2469	0	0	Ki67+	 3450 18741
2470	0	0	Ki67+	 3451 18866
2471	0	0	Ki67+	 3452 18913
2472	0	0	Ki67+	 3452 19336
2473	0	0	Ki67+	 3454 18618
2474	0	0	Ki67+	 3467 18909
2475	0	0	Ki67+	 3468 18871
2476	0	0	Ki67+	 3469 18772
2477	0	0	Ki67+	 3469 18793
2478	0	0	Ki67+	 3473 18953
2479	0	0	Ki67+	 3474 18649
2480	0	0	Ki67+	 3476 18822
2481	0	0	Ki67+	 3476 18984
2482	0	0	Ki67+	 3479 18610
2483	0	0	Ki67+	 3480 18837
2484	0	0	Ki67+	 3489 18928
2485	0	0	Ki67+	 3490 19082
2486	0	0	Ki67+	 3493 18843
2487	0	0	Ki67+	 3498 18889
2488	0	0	Ki67+	 3502 18798
2489	0	0	Ki67+	 3506 19027
2490	0	0	Ki67+	 3507 18753
2491	0	0	Ki67+	 3507 18972
2492	0	0	Ki67+	 3508 18728
2493	0	0	Ki67+	 3514 18901
2494	0	0	Ki67+	 3518 18831
2495	0	0	Ki67+	 3522 18931
2496	0	0	Ki67+	 3525 18594
2497	0	0	Ki67+	 3533 18943
2498	0	0	Ki67+	 3534 18795
2499	0	0	Ki67+	 3536 18972
2500	0	0	Ki67+	 3544 19061
2501	0	0	Ki67+	 3545 18811
2502	0	0	Ki67+	 3545 18833
2503	0	0	Ki67+	 3545 18920
2504	0	0	Ki67+	 3546 18887
2505	0	0	Ki67+	 3547 18745
2506	0	0	Ki67+	 3547 18871
2507	0	0	Ki67+	 3554 18712
2508	0	0	Ki67+	 3557 19095
2509	0	0	Ki67+	 3564 18789
2510	0	0	Ki67+	 3566 18921
2511	0	0	Ki67+	 3567 18893
2512	0	0	Ki67+	 3568 18759
2513	0	0	Ki67+	 3576 19069
2514	0	0	Ki67+	 3577 18811
2515	0	0	Ki67+	 3577 19052
2516	0	0	Ki67+	 3579 18831
2517	0	0	Ki67+	 3581 18627
2518	0	0	Ki67+	 3582 18723
2519	0	0	Ki67+	 3585 18700
2520	0	0	Ki67+	 3589 18743
2521	0	0	Ki67+	 3589 18878
2522	0	0	Ki67+	 3605 18893
2523	0	0	Ki67+	 3608 18692
2524	0	0	Ki67+	 3609 19093
2525	0	0	Ki67+	 3613 18746
2526	0	0	Ki67+	 3615 18917
2527	0	0	Ki67+	 2914 19886
2528	0	0	Ki67+	 2918 19897
2529	0	0	Ki67+	 2930 19822
2530	0	0	Ki67+	 2930 19920
2531	0	0	Ki67+	 2933 19943
2532	0	0	Ki67+	 2934 19843
2533	0	0	Ki67+	 2935 19866
2534	0	0	Ki67+	 2941 19900
2535	0	0	Ki67+	 2943 19967
2536	0	0	Ki67+	 2948 19826
2537	0	0	Ki67+	 2950 20103
2538	0	0	Ki67+	 2958 20116
2539	0	0	Ki67+	 2959 19886
2540	0	0	Ki67+	 2960 20148
2541	0	0	Ki67+	 2962 19929
2542	0	0	Ki67+	 2962 20060
2543	0	0	Ki67+	 2967 19963
2544	0	0	Ki67+	 2973 19915
2545	0	0	Ki67+	 2976 19811
2546	0	0	Ki67+	 2979 20083
2547	0	0	Ki67+	 2980 20187
2548	0	0	Ki67+	 2981 20010
2549	0	0	Ki67+	 2984 19713
2550	0	0	Ki67+	 2985 19995
2551	0	0	Ki67+	 2987 20049
2552	0	0	Ki67+	 2989 19827
2553	0	0	Ki67+	 2993 19868
2554	0	0	Ki67+	 2995 19694
2555	0	0	Ki67+	 2998 20011
2556	0	0	Ki67+	 3000 20164
2557	0	0	Ki67+	 3003 20190
2558	0	0	Ki67+	 3004 19739
2559	0	0	Ki67+	 3005 19970
2560	0	0	Ki67+	 3006 19866
2561	0	0	Ki67+	 3008 20073
2562	0	0	Ki67+	 3009 19930
2563	0	0	Ki67+	 3012 20047
2564	0	0	Ki67+	 3016 20120
2565	0	0	Ki67+	 3019 19825
2566	0	0	Ki67+	 3019 20140
2567	0	0	Ki67+	 3022 19926
2568	0	0	Ki67+	 3025 19724
2569	0	0	Ki67+	 3027 19741
2570	0	0	Ki67+	 3029 19640
2571	0	0	Ki67+	 3032 19716
2572	0	0	Ki67+	 3033 19623
2573	0	0	Ki67+	 3033 19778
2574	0	0	Ki67+	 3033 20175
2575	0	0	Ki67+	 3037 19907
2576	0	0	Ki67+	 3040 19649
2577	0	0	Ki67+	 3040 20030
2578	0	0	Ki67+	 3041 19863
2579	0	0	Ki67+	 3043 20065
2580	0	0	Ki67+	 3043 20102
2581	0	0	Ki67+	 3045 20143
2582	0	0	Ki67+	 3046 19874
2583	0	0	Ki67+	 3047 19778
2584	0	0	Ki67+	 3054 19648
2585	0	0	Ki67+	 3054 19921
2586	0	0	Ki67+	 3054 20168
2587	0	0	Ki67+	 3055 20034
2588	0	0	Ki67+	 3057 19992
2589	0	0	Ki67+	 3058 19606
2590	0	0	Ki67+	 3059 19832
2591	0	0	Ki67+	 3060 20136
2592	0	0	Ki67+	 3060 20190
2593	0	0	Ki67+	 3069 19672
2594	0	0	Ki67+	 3070 20087
2595	0	0	Ki67+	 3071 19999
2596	0	0	Ki67+	 3074 19944
2597	0	0	Ki67+	 3077 19889
2598	0	0	Ki67+	 3080 19867
2599	0	0	Ki67+	 3083 19668
2600	0	0	Ki67+	 3083 19905
2601	0	0	Ki67+	 3083 20047
2602	0	0	Ki67+	 3084 20109
2603	0	0	Ki67+	 3084 20158
2604	0	0	Ki67+	 3087 20014
2605	0	0	Ki67+	 3088 19619
2606	0	0	Ki67+	 3088 19828
2607	0	0	Ki67+	 3088 20171
2608	0	0	Ki67+	 3090 19589
2609	0	0	Ki67+	 3091 19918
2610	0	0	Ki67+	 3091 20139
2611	0	0	Ki67+	 3094 19982
2612	0	0	Ki67+	 3095 19649
2613	0	0	Ki67+	 3110 19865
2614	0	0	Ki67+	 3111 19620
2615	0	0	Ki67+	 3111 20135
2616	0	0	Ki67+	 3112 19575
2617	0	0	Ki67+	 3120 20153
2618	0	0	Ki67+	 3121 20106
2619	0	0	Ki67+	 3125 19990
2620	0	0	Ki67+	 3126 19829
2621	0	0	Ki67+	 3128 19591
2622	0	0	Ki67+	 3129 19930
2623	0	0	Ki67+	 3131 19850
2624	0	0	Ki67+	 3135 19869
2625	0	0	Ki67+	 3135 19898
2626	0	0	Ki67+	 3141 19548
2627	0	0	Ki67+	 3149 19927
2628	0	0	Ki67+	 3153 19605
2629	0	0	Ki67+	 3157 19836
2630	0	0	Ki67+	 3161 19570
2631	0	0	Ki67+	 3163 20187
2632	0	0	Ki67+	 3166 19800
2633	0	0	Ki67+	 3171 19549
2634	0	0	Ki67+	 3171 19839
2635	0	0	Ki67+	 3175 19909
2636	0	0	Ki67+	 3176 19602
2637	0	0	Ki67+	 3183 20047
2638	0	0	Ki67+	 3186 19870
2639	0	0	Ki67+	 3193 19920
2640	0	0	Ki67+	 3196 19877
2641	0	0	Ki67+	 3204 19858
2642	0	0	Ki67+	 3206 19726
2643	0	0	Ki67+	 3209 19593
2644	0	0	Ki67+	 3210 19529
2645	0	0	Ki67+	 3211 19573
2646	0	0	Ki67+	 3212 19548
2647	0	0	Ki67+	 3213 19876
2648	0	0	Ki67+	 3223 19847
2649	0	0	Ki67+	 3225 19616
2650	0	0	Ki67+	 3235 19545
2651	0	0	Ki67+	 3235 19617
2652	0	0	Ki67+	 3245 19795
2653	0	0	Ki67+	 3249 19562
2654	0	0	Ki67+	 3250 19587
2655	0	0	Ki67+	 3250 19872
2656	0	0	Ki67+	 3262 19540
2657	0	0	Ki67+	 3266 20165
2658	0	0	Ki67+	 3267 19876
2659	0	0	Ki67+	 3269 19810
2660	0	0	Ki67+	 3274 20013
2661	0	0	Ki67+	 3277 19590
2662	0	0	Ki67+	 3279 19892
2663	0	0	Ki67+	 3281 19848
2664	0	0	Ki67+	 3290 19793
2665	0	0	Ki67+	 3297 19542
2666	0	0	Ki67+	 3299 19859
2667	0	0	Ki67+	 3300 19607
2668	0	0	Ki67+	 3303 19881
2669	0	0	Ki67+	 3308 19530
2670	0	0	Ki67+	 3311 19664
2671	0	0	Ki67+	 3313 19749
2672	0	0	Ki67+	 3315 19645
2673	0	0	Ki67+	 3317 20020
2674	0	0	Ki67+	 3318 19607
2675	0	0	Ki67+	 3320 19584
2676	0	0	Ki67+	 3321 19848
2677	0	0	Ki67+	 3322 19793
2678	0	0	Ki67+	 3329 19887
2679	0	0	Ki67+	 3330 19690
2680	0	0	Ki67+	 3336 19820
2681	0	0	Ki67+	 3337 19520
2682	0	0	Ki67+	 3340 19710
2683	0	0	Ki67+	 3343 19737
2684	0	0	Ki67+	 3345 19652
2685	0	0	Ki67+	 3345 20175
2686	0	0	Ki67+	 3352 19876
2687	0	0	Ki67+	 3354 19513
2688	0	0	Ki67+	 3356 19864
2689	0	0	Ki67+	 3361 19555
2690	0	0	Ki67+	 3362 19703
2691	0	0	Ki67+	 3365 19738
2692	0	0	Ki67+	 3365 19788
2693	0	0	Ki67+	 3365 19837
2694	0	0	Ki67+	 3373 19673
2695	0	0	Ki67+	 3373 20187
2696	0	0	Ki67+	 3376 19762
2697	0	0	Ki67+	 3385 19892
2698	0	0	Ki67+	 3386 19709
2699	0	0	Ki67+	 3387 19683
2700	0	0	Ki67+	 3391 19854
2701	0	0	Ki67+	 3393 19514
2702	0	0	Ki67+	 3394 19844
2703	0	0	Ki67+	 3398 19583
2704	0	0	Ki67+	 3399 19482
2705	0	0	Ki67+	 3399 19810
2706	0	0	Ki67+	 3402 20162
2707	0	0	Ki67+	 3403 20182
2708	0	0	Ki67+	 3404 19793
2709	0	0	Ki67+	 3413 19667
2710	0	0	Ki67+	 3414 19540
2711	0	0	Ki67+	 3414 19692
2712	0	0	Ki67+	 3415 19724
2713	0	0	Ki67+	 3421 19843
2714	0	0	Ki67+	 3422 20177
2715	0	0	Ki67+	 3426 19678
2716	0	0	Ki67+	 3438 19537
2717	0	0	Ki67+	 3444 19504
2718	0	0	Ki67+	 3446 20154
2719	0	0	Ki67+	 3449 19763
2720	0	0	Ki67+	 3450 19790
2721	0	0	Ki67+	 3452 19520
2722	0	0	Ki67+	 3456 19570
2723	0	0	Ki67+	 3456 19880
2724	0	0	Ki67+	 3459 19506
2725	0	0	Ki67+	 3465 19515
2726	0	0	Ki67+	 3467 20146
2727	0	0	Ki67+	 3472 19637
2728	0	0	Ki67+	 3474 19754
2729	0	0	Ki67+	 3476 19483
2730	0	0	Ki67+	 3476 19825
2731	0	0	Ki67+	 3478 19862
2732	0	0	Ki67+	 3483 19889
2733	0	0	Ki67+	 3488 19760
2734	0	0	Ki67+	 3489 19796
2735	0	0	Ki67+	 3496 19485
2736	0	0	Ki67+	 3502 20156
2737	0	0	Ki67+	 3503 19632
2738	0	0	Ki67+	 3508 19527
2739	0	0	Ki67+	 3511 19511
2740	0	0	Ki67+	 3513 19816
2741	0	0	Ki67+	 3517 19862
2742	0	0	Ki67+	 3529 20133
2743	0	0	Ki67+	 3532 19540
2744	0	0	Ki67+	 3536 20143
2745	0	0	Ki67+	 3537 19491
2746	0	0	Ki67+	 3543 19505
2747	0	0	Ki67+	 3544 19828
2748	0	0	Ki67+	 3553 19486
2749	0	0	Ki67+	 3555 19552
2750	0	0	Ki67+	 3556 19500
2751	0	0	Ki67+	 3564 19528
2752	0	0	Ki67+	 3564 20140
2753	0	0	Ki67+	 3567 20152
2754	0	0	Ki67+	 3568 19814
2755	0	0	Ki67+	 3570 19641
2756	0	0	Ki67+	 3571 20173
2757	0	0	Ki67+	 3575 19832
2758	0	0	Ki67+	 3578 19620
2759	0	0	Ki67+	 3581 19657
2760	0	0	Ki67+	 3585 19581
2761	0	0	Ki67+	 3585 19868
2762	0	0	Ki67+	 3588 19479
2763	0	0	Ki67+	 3590 19567
2764	0	0	Ki67+	 3596 19501
2765	0	0	Ki67+	 3602 19464
2766	0	0	Ki67+	 3604 19591
2767	0	0	Ki67+	 3608 20191
2768	0	0	Ki67+	 3609 20169
2769	0	0	Ki67+	 3611 19843
2770	0	0	Ki67+	 2982 20217
2771	0	0	Ki67+	 3004 20243
2772	0	0	Ki67+	 3017 20272
2773	0	0	Ki67+	 3023 20299
2774	0	0	Ki67+	 3026 20208
2775	0	0	Ki67+	 3036 20322
2776	0	0	Ki67+	 3051 20222
2777	0	0	Ki67+	 3055 20269
2778	0	0	Ki67+	 3059 20293
2779	0	0	Ki67+	 3061 20355
2780	0	0	Ki67+	 3063 20311
2781	0	0	Ki67+	 3064 20208
2782	0	0	Ki67+	 3067 20232
2783	0	0	Ki67+	 3081 20258
2784	0	0	Ki67+	 3087 20284
2785	0	0	Ki67+	 3093 20340
2786	0	0	Ki67+	 3095 20379
2787	0	0	Ki67+	 3097 20240
2788	0	0	Ki67+	 3097 20400
2789	0	0	Ki67+	 3104 20310
2790	0	0	Ki67+	 3108 20295
2791	0	0	Ki67+	 3111 20362
2792	0	0	Ki67+	 3113 20196
2793	0	0	Ki67+	 3115 20581
2794	0	0	Ki67+	 3116 20232
2795	0	0	Ki67+	 3119 20387
2796	0	0	Ki67+	 3120 20336
2797	0	0	Ki67+	 3124 20269
2798	0	0	Ki67+	 3139 20316
2799	0	0	Ki67+	 3139 20485
2800	0	0	Ki67+	 3140 20431
2801	0	0	Ki67+	 3142 20388
2802	0	0	Ki67+	 3147 20287
2803	0	0	Ki67+	 3148 20247
2804	0	0	Ki67+	 3149 20419
2805	0	0	Ki67+	 3150 20448
2806	0	0	Ki67+	 3152 20259
2807	0	0	Ki67+	 3157 20402
2808	0	0	Ki67+	 3158 20525
2809	0	0	Ki67+	 3166 20246
2810	0	0	Ki67+	 3167 20330
2811	0	0	Ki67+	 3169 20345
2812	0	0	Ki67+	 3172 20464
2813	0	0	Ki67+	 3173 20437
2814	0	0	Ki67+	 3174 20529
2815	0	0	Ki67+	 3176 20232
2816	0	0	Ki67+	 3178 20275
2817	0	0	Ki67+	 3181 20206
2818	0	0	Ki67+	 3181 20312
2819	0	0	Ki67+	 3181 20381
2820	0	0	Ki67+	 3181 20488
2821	0	0	Ki67+	 3188 20439
2822	0	0	Ki67+	 3193 20464
2823	0	0	Ki67+	 3195 20494
2824	0	0	Ki67+	 3196 20512
2825	0	0	Ki67+	 3200 20301
2826	0	0	Ki67+	 3204 20284
2827	0	0	Ki67+	 3205 20251
2828	0	0	Ki67+	 3206 20361
2829	0	0	Ki67+	 3206 20394
2830	0	0	Ki67+	 3219 20370
2831	0	0	Ki67+	 3222 20509
2832	0	0	Ki67+	 3222 20522
2833	0	0	Ki67+	 3223 20425
2834	0	0	Ki67+	 3224 20329
2835	0	0	Ki67+	 3225 20441
2836	0	0	Ki67+	 3227 20344
2837	0	0	Ki67+	 3228 20566
2838	0	0	Ki67+	 3229 20305
2839	0	0	Ki67+	 3230 20244
2840	0	0	Ki67+	 3233 20258
2841	0	0	Ki67+	 3234 20292
2842	0	0	Ki67+	 3237 20476
2843	0	0	Ki67+	 3238 20390
2844	0	0	Ki67+	 3239 20216
2845	0	0	Ki67+	 3243 20536
2846	0	0	Ki67+	 3245 20513
2847	0	0	Ki67+	 3249 20256
2848	0	0	Ki67+	 3251 20409
2849	0	0	Ki67+	 3254 20324
2850	0	0	Ki67+	 3254 20345
2851	0	0	Ki67+	 3255 20587
2852	0	0	Ki67+	 3260 20307
2853	0	0	Ki67+	 3260 20362
2854	0	0	Ki67+	 3260 20451
2855	0	0	Ki67+	 3265 20565
2856	0	0	Ki67+	 3266 20483
2857	0	0	Ki67+	 3272 20249
2858	0	0	Ki67+	 3272 20278
2859	0	0	Ki67+	 3275 20432
2860	0	0	Ki67+	 3280 20297
2861	0	0	Ki67+	 3283 20530
2862	0	0	Ki67+	 3285 20276
2863	0	0	Ki67+	 3285 20492
2864	0	0	Ki67+	 3287 20348
2865	0	0	Ki67+	 3291 20202
2866	0	0	Ki67+	 3291 20402
2867	0	0	Ki67+	 3294 20583
2868	0	0	Ki67+	 3296 20431
2869	0	0	Ki67+	 3300 20267
2870	0	0	Ki67+	 3302 20488
2871	0	0	Ki67+	 3303 20239
2872	0	0	Ki67+	 3303 20383
2873	0	0	Ki67+	 3303 20545
2874	0	0	Ki67+	 3305 20398
2875	0	0	Ki67+	 3311 20314
2876	0	0	Ki67+	 3314 20514
2877	0	0	Ki67+	 3318 20262
2878	0	0	Ki67+	 3327 20357
2879	0	0	Ki67+	 3327 20561
2880	0	0	Ki67+	 3329 20317
2881	0	0	Ki67+	 3331 20223
2882	0	0	Ki67+	 3331 20494
2883	0	0	Ki67+	 3333 20253
2884	0	0	Ki67+	 3341 20279
2885	0	0	Ki67+	 3345 20529
2886	0	0	Ki67+	 3349 20333
2887	0	0	Ki67+	 3353 20357
2888	0	0	Ki67+	 3356 20486
2889	0	0	Ki67+	 3356 20561
2890	0	0	Ki67+	 3362 20231
2891	0	0	Ki67+	 3363 20210
2892	0	0	Ki67+	 3365 20473
2893	0	0	Ki67+	 3366 20524
2894	0	0	Ki67+	 3370 20303
2895	0	0	Ki67+	 3382 20539
2896	0	0	Ki67+	 3383 20265
2897	0	0	Ki67+	 3383 20483
2898	0	0	Ki67+	 3393 20289
2899	0	0	Ki67+	 3395 20449
2900	0	0	Ki67+	 3409 20366
2901	0	0	Ki67+	 3409 20404
2902	0	0	Ki67+	 3410 20287
2903	0	0	Ki67+	 3413 20207
2904	0	0	Ki67+	 3415 20306
2905	0	0	Ki67+	 3418 20453
2906	0	0	Ki67+	 3423 20404
2907	0	0	Ki67+	 3431 20236
2908	0	0	Ki67+	 3436 20340
2909	0	0	Ki67+	 3440 20375
2910	0	0	Ki67+	 3443 20415
2911	0	0	Ki67+	 3452 20353
2912	0	0	Ki67+	 3453 20286
2913	0	0	Ki67+	 3461 20305
2914	0	0	Ki67+	 3463 20277
2915	0	0	Ki67+	 3465 20329
2916	0	0	Ki67+	 3468 20251
2917	0	0	Ki67+	 3474 20422
2918	0	0	Ki67+	 3484 20260
2919	0	0	Ki67+	 3484 20420
2920	0	0	Ki67+	 3487 20292
2921	0	0	Ki67+	 3502 20231
2922	0	0	Ki67+	 3505 20363
2923	0	0	Ki67+	 3509 20484
2924	0	0	Ki67+	 3528 20600
2925	0	0	Ki67+	 3531 20457
2926	0	0	Ki67+	 3536 20441
2927	0	0	Ki67+	 3536 20565
2928	0	0	Ki67+	 3537 20497
2929	0	0	Ki67+	 3538 20416
2930	0	0	Ki67+	 3541 20221
2931	0	0	Ki67+	 3544 20364
2932	0	0	Ki67+	 3545 20259
2933	0	0	Ki67+	 3554 20492
2934	0	0	Ki67+	 3563 20357
2935	0	0	Ki67+	 3565 20433
2936	0	0	Ki67+	 3572 20340
2937	0	0	Ki67+	 3572 20490
2938	0	0	Ki67+	 3580 20226
2939	0	0	Ki67+	 3581 20451
2940	0	0	Ki67+	 3591 20347
2941	0	0	Ki67+	 3591 20479
2942	0	0	Ki67+	 3591 20622
2943	0	0	Ki67+	 3592 20297
2944	0	0	Ki67+	 3593 20214
2945	0	0	Ki67+	 3598 20259
2946	0	0	Ki67+	 3598 20400
2947	0	0	Ki67+	 3601 20451
2948	0	0	Ki67+	 3604 20603
2949	0	0	Ki67+	 3609 20323
2950	0	0	Ki67+	 3458 21131
2951	0	0	Ki67+	 3484 21222
2952	0	0	Ki67+	 3503 21234
2953	0	0	Ki67+	 3513 21247
2954	0	0	Ki67+	 3520 21117
2955	0	0	Ki67+	 3536 21064
2956	0	0	Ki67+	 3543 21093
2957	0	0	Ki67+	 3548 21207
2958	0	0	Ki67+	 3552 21252
2959	0	0	Ki67+	 3555 21081
2960	0	0	Ki67+	 3559 21283
2961	0	0	Ki67+	 3578 21045
2962	0	0	Ki67+	 3585 21080
2963	0	0	Ki67+	 3586 21273
2964	0	0	Ki67+	 3609 21095
2965	0	0	Ki67+	 3610 21024
2966	0	0	Ki67+	 3610 21062
2967	0	0	Ki67+	 3615 21186
2968	0	0	Ki67+	 4038 12533
2969	0	0	Ki67+	 4067 12529
2970	0	0	Ki67+	 4091 12392
2971	0	0	Ki67+	 4101 12501
2972	0	0	Ki67+	 4106 12475
2973	0	0	Ki67+	 4114 12557
2974	0	0	Ki67+	 4117 12516
2975	0	0	Ki67+	 4123 12447
2976	0	0	Ki67+	 4128 12481
2977	0	0	Ki67+	 4136 12544
2978	0	0	Ki67+	 4138 12447
2979	0	0	Ki67+	 4147 12424
2980	0	0	Ki67+	 4160 12480
2981	0	0	Ki67+	 4183 12371
2982	0	0	Ki67+	 4195 12382
2983	0	0	Ki67+	 4198 12543
2984	0	0	Ki67+	 4200 12352
2985	0	0	Ki67+	 4208 12300
2986	0	0	Ki67+	 4215 12561
2987	0	0	Ki67+	 4219 12278
2988	0	0	Ki67+	 4224 12255
2989	0	0	Ki67+	 4228 12337
2990	0	0	Ki67+	 4240 12544
2991	0	0	Ki67+	 4245 12302
2992	0	0	Ki67+	 4249 12249
2993	0	0	Ki67+	 4253 12325
2994	0	0	Ki67+	 4267 12346
2995	0	0	Ki67+	 4270 12358
2996	0	0	Ki67+	 4277 12333
2997	0	0	Ki67+	 4291 12379
2998	0	0	Ki67+	 4295 12245
2999	0	0	Ki67+	 4312 12212
3000	0	0	Ki67+	 4320 12331
3001	0	0	Ki67+	 4322 12380
3002	0	0	Ki67+	 4325 12362
3003	0	0	Ki67+	 4326 12186
3004	0	0	Ki67+	 4328 12255
3005	0	0	Ki67+	 4333 12222
3006	0	0	Ki67+	 4342 12192
3007	0	0	Ki67+	 4344 12306
3008	0	0	Ki67+	 4345 12392
3009	0	0	Ki67+	 4350 12321
3010	0	0	Ki67+	 4351 12277
3011	0	0	Ki67+	 4353 12347
3012	0	0	Ki67+	 4365 12297
3013	0	0	Ki67+	 4369 12182
3014	0	0	Ki67+	 4371 12379
3015	0	0	Ki67+	 4373 12232
3016	0	0	Ki67+	 4374 12340
3017	0	0	Ki67+	 4393 12001
3018	0	0	Ki67+	 4395 12337
3019	0	0	Ki67+	 4397 11980
3020	0	0	Ki67+	 4399 12369
3021	0	0	Ki67+	 4407 12013
3022	0	0	Ki67+	 4408 12256
3023	0	0	Ki67+	 4408 12314
3024	0	0	Ki67+	 4411 12209
3025	0	0	Ki67+	 4412 12291
3026	0	0	Ki67+	 4412 12378
3027	0	0	Ki67+	 3622 13316
3028	0	0	Ki67+	 3934 12966
3029	0	0	Ki67+	 3952 12883
3030	0	0	Ki67+	 3973 12851
3031	0	0	Ki67+	 3985 12881
3032	0	0	Ki67+	 3987 12957
3033	0	0	Ki67+	 3990 13025
3034	0	0	Ki67+	 4000 12800
3035	0	0	Ki67+	 4001 12833
3036	0	0	Ki67+	 4004 12656
3037	0	0	Ki67+	 4006 13085
3038	0	0	Ki67+	 4013 13022
3039	0	0	Ki67+	 4018 13087
3040	0	0	Ki67+	 4021 12898
3041	0	0	Ki67+	 4022 12997
3042	0	0	Ki67+	 4028 13039
3043	0	0	Ki67+	 4029 12643
3044	0	0	Ki67+	 4033 12682
3045	0	0	Ki67+	 4034 12787
3046	0	0	Ki67+	 4034 12961
3047	0	0	Ki67+	 4041 12716
3048	0	0	Ki67+	 4046 12657
3049	0	0	Ki67+	 4047 12840
3050	0	0	Ki67+	 4051 12929
3051	0	0	Ki67+	 4055 12957
3052	0	0	Ki67+	 4057 12909
3053	0	0	Ki67+	 4061 12739
3054	0	0	Ki67+	 4064 13039
3055	0	0	Ki67+	 4067 12594
3056	0	0	Ki67+	 4068 12866
3057	0	0	Ki67+	 4070 13066
3058	0	0	Ki67+	 4072 12934
3059	0	0	Ki67+	 4073 12703
3060	0	0	Ki67+	 4073 12883
3061	0	0	Ki67+	 4074 12961
3062	0	0	Ki67+	 4076 12608
3063	0	0	Ki67+	 4077 12787
3064	0	0	Ki67+	 4079 12912
3065	0	0	Ki67+	 4082 12774
3066	0	0	Ki67+	 4084 12745
3067	0	0	Ki67+	 4088 12814
3068	0	0	Ki67+	 4089 13013
3069	0	0	Ki67+	 4091 12947
3070	0	0	Ki67+	 4093 12980
3071	0	0	Ki67+	 4096 12772
3072	0	0	Ki67+	 4099 12723
3073	0	0	Ki67+	 4106 12675
3074	0	0	Ki67+	 4109 12861
3075	0	0	Ki67+	 4109 13046
3076	0	0	Ki67+	 4112 12874
3077	0	0	Ki67+	 4114 12815
3078	0	0	Ki67+	 4114 12901
3079	0	0	Ki67+	 4117 12943
3080	0	0	Ki67+	 4124 12736
3081	0	0	Ki67+	 4125 12636
3082	0	0	Ki67+	 4126 13079
3083	0	0	Ki67+	 4127 12990
3084	0	0	Ki67+	 4130 12604
3085	0	0	Ki67+	 4133 13013
3086	0	0	Ki67+	 4134 12899
3087	0	0	Ki67+	 4135 12721
3088	0	0	Ki67+	 4135 12836
3089	0	0	Ki67+	 4138 12741
3090	0	0	Ki67+	 4140 12788
3091	0	0	Ki67+	 4141 12929
3092	0	0	Ki67+	 4147 12850
3093	0	0	Ki67+	 4151 12949
3094	0	0	Ki67+	 4154 12766
3095	0	0	Ki67+	 4157 12726
3096	0	0	Ki67+	 4157 12924
3097	0	0	Ki67+	 4160 12690
3098	0	0	Ki67+	 4161 12840
3099	0	0	Ki67+	 4167 12588
3100	0	0	Ki67+	 4168 12990
3101	0	0	Ki67+	 4169 12810
3102	0	0	Ki67+	 4169 12960
3103	0	0	Ki67+	 4177 12847
3104	0	0	Ki67+	 4178 12741
3105	0	0	Ki67+	 4178 12920
3106	0	0	Ki67+	 4186 13057
3107	0	0	Ki67+	 4191 12625
3108	0	0	Ki67+	 4192 12973
3109	0	0	Ki67+	 4192 13082
3110	0	0	Ki67+	 4195 13300
3111	0	0	Ki67+	 4200 12943
3112	0	0	Ki67+	 4201 12830
3113	0	0	Ki67+	 4202 12962
3114	0	0	Ki67+	 4202 12985
3115	0	0	Ki67+	 4203 12813
3116	0	0	Ki67+	 4207 12632
3117	0	0	Ki67+	 4207 12704
3118	0	0	Ki67+	 4209 13099
3119	0	0	Ki67+	 4212 13035
3120	0	0	Ki67+	 4216 12605
3121	0	0	Ki67+	 4218 12907
3122	0	0	Ki67+	 4220 12819
3123	0	0	Ki67+	 4222 12989
3124	0	0	Ki67+	 4230 12876
3125	0	0	Ki67+	 4233 12831
3126	0	0	Ki67+	 4233 12982
3127	0	0	Ki67+	 4240 12820
3128	0	0	Ki67+	 4240 12961
3129	0	0	Ki67+	 4245 12923
3130	0	0	Ki67+	 4248 12728
3131	0	0	Ki67+	 4248 12743
3132	0	0	Ki67+	 4262 12762
3133	0	0	Ki67+	 4267 12994
3134	0	0	Ki67+	 4269 12739
3135	0	0	Ki67+	 4270 12901
3136	0	0	Ki67+	 4282 12717
3137	0	0	Ki67+	 4287 12937
3138	0	0	Ki67+	 4293 12886
3139	0	0	Ki67+	 4303 12750
3140	0	0	Ki67+	 4310 12818
3141	0	0	Ki67+	 4320 12880
3142	0	0	Ki67+	 4321 12856
3143	0	0	Ki67+	 4321 12933
3144	0	0	Ki67+	 4328 13056
3145	0	0	Ki67+	 4331 13085
3146	0	0	Ki67+	 4337 12971
3147	0	0	Ki67+	 4347 12857
3148	0	0	Ki67+	 4358 12771
3149	0	0	Ki67+	 4359 12914
3150	0	0	Ki67+	 4360 12806
3151	0	0	Ki67+	 4362 12946
3152	0	0	Ki67+	 4370 12988
3153	0	0	Ki67+	 4372 12879
3154	0	0	Ki67+	 4380 12842
3155	0	0	Ki67+	 4386 12961
3156	0	0	Ki67+	 4400 12936
3157	0	0	Ki67+	 4401 12840
3158	0	0	Ki67+	 4410 12785
3159	0	0	Ki67+	 4411 13034
3160	0	0	Ki67+	 3622 13484
3161	0	0	Ki67+	 3627 13810
3162	0	0	Ki67+	 3631 13693
3163	0	0	Ki67+	 3636 13459
3164	0	0	Ki67+	 3636 13836
3165	0	0	Ki67+	 3637 14122
3166	0	0	Ki67+	 3645 13811
3167	0	0	Ki67+	 3647 13787
3168	0	0	Ki67+	 3653 13514
3169	0	0	Ki67+	 3660 14160
3170	0	0	Ki67+	 3668 13763
3171	0	0	Ki67+	 3676 14149
3172	0	0	Ki67+	 3677 13495
3173	0	0	Ki67+	 3678 13805
3174	0	0	Ki67+	 3679 13482
3175	0	0	Ki67+	 3692 13536
3176	0	0	Ki67+	 3705 13464
3177	0	0	Ki67+	 3712 13559
3178	0	0	Ki67+	 3713 13430
3179	0	0	Ki67+	 3716 13495
3180	0	0	Ki67+	 3717 13527
3181	0	0	Ki67+	 3727 13429
3182	0	0	Ki67+	 3728 13553
3183	0	0	Ki67+	 3730 13577
3184	0	0	Ki67+	 3733 13458
3185	0	0	Ki67+	 3735 13780
3186	0	0	Ki67+	 3743 13578
3187	0	0	Ki67+	 3745 13761
3188	0	0	Ki67+	 3751 13504
3189	0	0	Ki67+	 3753 13521
3190	0	0	Ki67+	 3770 13430
3191	0	0	Ki67+	 3776 13752
3192	0	0	Ki67+	 3777 13783
3193	0	0	Ki67+	 3778 13454
3194	0	0	Ki67+	 3778 13524
3195	0	0	Ki67+	 3784 13811
3196	0	0	Ki67+	 3795 13556
3197	0	0	Ki67+	 3795 13763
3198	0	0	Ki67+	 3796 13513
3199	0	0	Ki67+	 3800 13470
3200	0	0	Ki67+	 3802 13451
3201	0	0	Ki67+	 3804 13846
3202	0	0	Ki67+	 3808 13533
3203	0	0	Ki67+	 3817 13814
3204	0	0	Ki67+	 3829 13454
3205	0	0	Ki67+	 3830 13465
3206	0	0	Ki67+	 3830 13515
3207	0	0	Ki67+	 3833 13820
3208	0	0	Ki67+	 3838 13771
3209	0	0	Ki67+	 3845 13833
3210	0	0	Ki67+	 3851 13538
3211	0	0	Ki67+	 3854 13507
3212	0	0	Ki67+	 3856 13704
3213	0	0	Ki67+	 3864 13448
3214	0	0	Ki67+	 3864 13734
3215	0	0	Ki67+	 3869 13706
3216	0	0	Ki67+	 3871 13492
3217	0	0	Ki67+	 3874 13814
3218	0	0	Ki67+	 3877 13524
3219	0	0	Ki67+	 3877 13593
3220	0	0	Ki67+	 3890 13579
3221	0	0	Ki67+	 3891 13770
3222	0	0	Ki67+	 3895 13551
3223	0	0	Ki67+	 3895 13759
3224	0	0	Ki67+	 3898 13466
3225	0	0	Ki67+	 3900 13609
3226	0	0	Ki67+	 3901 13501
3227	0	0	Ki67+	 3903 13521
3228	0	0	Ki67+	 3908 13740
3229	0	0	Ki67+	 3911 13824
3230	0	0	Ki67+	 3924 13547
3231	0	0	Ki67+	 3933 13596
3232	0	0	Ki67+	 3938 13572
3233	0	0	Ki67+	 3940 13499
3234	0	0	Ki67+	 3946 13808
3235	0	0	Ki67+	 3951 13517
3236	0	0	Ki67+	 3953 13758
3237	0	0	Ki67+	 3957 13549
3238	0	0	Ki67+	 3962 13743
3239	0	0	Ki67+	 3963 13524
3240	0	0	Ki67+	 3976 13580
3241	0	0	Ki67+	 3986 13770
3242	0	0	Ki67+	 3991 13552
3243	0	0	Ki67+	 3995 13512
3244	0	0	Ki67+	 3995 13750
3245	0	0	Ki67+	 4001 13793
3246	0	0	Ki67+	 4002 13662
3247	0	0	Ki67+	 4007 13637
3248	0	0	Ki67+	 4013 13861
3249	0	0	Ki67+	 4017 13592
3250	0	0	Ki67+	 4019 13816
3251	0	0	Ki67+	 4025 13527
3252	0	0	Ki67+	 4025 13770
3253	0	0	Ki67+	 4025 13839
3254	0	0	Ki67+	 4026 13902
3255	0	0	Ki67+	 4030 13808
3256	0	0	Ki67+	 4030 13858
3257	0	0	Ki67+	 4039 13606
3258	0	0	Ki67+	 4042 13625
3259	0	0	Ki67+	 4042 13680
3260	0	0	Ki67+	 4044 13850
3261	0	0	Ki67+	 4045 13816
3262	0	0	Ki67+	 4048 13559
3263	0	0	Ki67+	 4054 14096
3264	0	0	Ki67+	 4055 13896
3265	0	0	Ki67+	 4059 13790
3266	0	0	Ki67+	 4060 13825
3267	0	0	Ki67+	 4064 13670
3268	0	0	Ki67+	 4070 13643
3269	0	0	Ki67+	 4073 13607
3270	0	0	Ki67+	 4075 13592
3271	0	0	Ki67+	 4076 13717
3272	0	0	Ki67+	 4076 13802
3273	0	0	Ki67+	 4080 14114
3274	0	0	Ki67+	 4084 14161
3275	0	0	Ki67+	 4089 13691
3276	0	0	Ki67+	 4093 13828
3277	0	0	Ki67+	 4095 14137
3278	0	0	Ki67+	 4101 13628
3279	0	0	Ki67+	 4105 13663
3280	0	0	Ki67+	 4105 14021
3281	0	0	Ki67+	 4107 13807
3282	0	0	Ki67+	 4109 13608
3283	0	0	Ki67+	 4109 13994
3284	0	0	Ki67+	 4110 13568
3285	0	0	Ki67+	 4118 13716
3286	0	0	Ki67+	 4121 13858
3287	0	0	Ki67+	 4121 13963
3288	0	0	Ki67+	 4121 14054
3289	0	0	Ki67+	 4122 13607
3290	0	0	Ki67+	 4126 13664
3291	0	0	Ki67+	 4127 13592
3292	0	0	Ki67+	 4144 14115
3293	0	0	Ki67+	 4145 13609
3294	0	0	Ki67+	 4146 13651
3295	0	0	Ki67+	 4149 13980
3296	0	0	Ki67+	 4150 14147
3297	0	0	Ki67+	 4159 14049
3298	0	0	Ki67+	 4160 14120
3299	0	0	Ki67+	 4161 13875
3300	0	0	Ki67+	 4164 13573
3301	0	0	Ki67+	 4164 13918
3302	0	0	Ki67+	 4176 13627
3303	0	0	Ki67+	 4178 14042
3304	0	0	Ki67+	 4181 14154
3305	0	0	Ki67+	 4183 13971
3306	0	0	Ki67+	 4184 13984
3307	0	0	Ki67+	 4189 13903
3308	0	0	Ki67+	 4195 14010
3309	0	0	Ki67+	 4200 13705
3310	0	0	Ki67+	 4200 13936
3311	0	0	Ki67+	 4206 14168
3312	0	0	Ki67+	 4215 13738
3313	0	0	Ki67+	 4215 14141
3314	0	0	Ki67+	 4216 13668
3315	0	0	Ki67+	 4225 13963
3316	0	0	Ki67+	 4228 14055
3317	0	0	Ki67+	 4237 13687
3318	0	0	Ki67+	 4238 13763
3319	0	0	Ki67+	 4240 13636
3320	0	0	Ki67+	 4243 14135
3321	0	0	Ki67+	 4245 13945
3322	0	0	Ki67+	 4264 13679
3323	0	0	Ki67+	 4265 13698
3324	0	0	Ki67+	 4271 14032
3325	0	0	Ki67+	 4273 13720
3326	0	0	Ki67+	 4274 13709
3327	0	0	Ki67+	 4275 13762
3328	0	0	Ki67+	 4277 13966
3329	0	0	Ki67+	 4280 14151
3330	0	0	Ki67+	 4282 13751
3331	0	0	Ki67+	 4294 13741
3332	0	0	Ki67+	 4312 13815
3333	0	0	Ki67+	 4313 13763
3334	0	0	Ki67+	 4317 14136
3335	0	0	Ki67+	 4319 13786
3336	0	0	Ki67+	 4324 14076
3337	0	0	Ki67+	 4329 14118
3338	0	0	Ki67+	 4329 14158
3339	0	0	Ki67+	 4356 14071
3340	0	0	Ki67+	 4378 13898
3341	0	0	Ki67+	 4378 13921
3342	0	0	Ki67+	 4378 14072
3343	0	0	Ki67+	 4380 14148
3344	0	0	Ki67+	 4389 13748
3345	0	0	Ki67+	 4397 13923
3346	0	0	Ki67+	 4397 14139
3347	0	0	Ki67+	 4403 14118
3348	0	0	Ki67+	 4410 14088
3349	0	0	Ki67+	 3618 14208
3350	0	0	Ki67+	 3619 14254
3351	0	0	Ki67+	 3622 14761
3352	0	0	Ki67+	 3623 14189
3353	0	0	Ki67+	 3623 14657
3354	0	0	Ki67+	 3626 14699
3355	0	0	Ki67+	 3627 14505
3356	0	0	Ki67+	 3632 14569
3357	0	0	Ki67+	 3634 14534
3358	0	0	Ki67+	 3641 14869
3359	0	0	Ki67+	 3643 14969
3360	0	0	Ki67+	 3651 14281
3361	0	0	Ki67+	 3657 14854
3362	0	0	Ki67+	 3659 14241
3363	0	0	Ki67+	 3663 14646
3364	0	0	Ki67+	 3667 14678
3365	0	0	Ki67+	 3677 14307
3366	0	0	Ki67+	 3682 14560
3367	0	0	Ki67+	 3689 14262
3368	0	0	Ki67+	 3693 14219
3369	0	0	Ki67+	 3693 14532
3370	0	0	Ki67+	 3695 14731
3371	0	0	Ki67+	 3699 14716
3372	0	0	Ki67+	 3710 14226
3373	0	0	Ki67+	 3711 14275
3374	0	0	Ki67+	 3712 14601
3375	0	0	Ki67+	 3713 14971
3376	0	0	Ki67+	 3722 14567
3377	0	0	Ki67+	 3724 14732
3378	0	0	Ki67+	 3725 14219
3379	0	0	Ki67+	 3728 14205
3380	0	0	Ki67+	 3730 14639
3381	0	0	Ki67+	 3730 14754
3382	0	0	Ki67+	 3730 14968
3383	0	0	Ki67+	 3741 14624
3384	0	0	Ki67+	 3743 14581
3385	0	0	Ki67+	 3744 14744
3386	0	0	Ki67+	 3755 14753
3387	0	0	Ki67+	 3756 14377
3388	0	0	Ki67+	 3759 14975
3389	0	0	Ki67+	 3764 14368
3390	0	0	Ki67+	 3767 14712
3391	0	0	Ki67+	 3777 14741
3392	0	0	Ki67+	 3778 14223
3393	0	0	Ki67+	 3778 14337
3394	0	0	Ki67+	 3778 14638
3395	0	0	Ki67+	 3779 14200
3396	0	0	Ki67+	 3791 14750
3397	0	0	Ki67+	 3793 14403
3398	0	0	Ki67+	 3796 14366
3399	0	0	Ki67+	 3798 14624
3400	0	0	Ki67+	 3798 14677
3401	0	0	Ki67+	 3804 14239
3402	0	0	Ki67+	 3805 14968
3403	0	0	Ki67+	 3807 14389
3404	0	0	Ki67+	 3813 14669
3405	0	0	Ki67+	 3814 14437
3406	0	0	Ki67+	 3816 14727
3407	0	0	Ki67+	 3817 14406
3408	0	0	Ki67+	 3818 14705
3409	0	0	Ki67+	 3824 14251
3410	0	0	Ki67+	 3824 14392
3411	0	0	Ki67+	 3836 14576
3412	0	0	Ki67+	 3841 14562
3413	0	0	Ki67+	 3845 14413
3414	0	0	Ki67+	 3846 14383
3415	0	0	Ki67+	 3852 14396
3416	0	0	Ki67+	 3854 14772
3417	0	0	Ki67+	 3855 14807
3418	0	0	Ki67+	 3857 14363
3419	0	0	Ki67+	 3859 14433
3420	0	0	Ki67+	 3862 14761
3421	0	0	Ki67+	 3866 14272
3422	0	0	Ki67+	 3868 14529
3423	0	0	Ki67+	 3871 14863
3424	0	0	Ki67+	 3873 14294
3425	0	0	Ki67+	 3876 14399
3426	0	0	Ki67+	 3879 14689
3427	0	0	Ki67+	 3881 14771
3428	0	0	Ki67+	 3889 14233
3429	0	0	Ki67+	 3894 14622
3430	0	0	Ki67+	 3894 14821
3431	0	0	Ki67+	 3900 14269
3432	0	0	Ki67+	 3905 14658
3433	0	0	Ki67+	 3911 14646
3434	0	0	Ki67+	 3915 14792
3435	0	0	Ki67+	 3923 14923
3436	0	0	Ki67+	 3926 14554
3437	0	0	Ki67+	 3926 14700
3438	0	0	Ki67+	 3928 14730
3439	0	0	Ki67+	 3929 14397
3440	0	0	Ki67+	 3933 14659
3441	0	0	Ki67+	 3935 14857
3442	0	0	Ki67+	 3936 14228
3443	0	0	Ki67+	 3936 14826
3444	0	0	Ki67+	 3937 14763
3445	0	0	Ki67+	 3938 14343
3446	0	0	Ki67+	 3939 14470
3447	0	0	Ki67+	 3940 14877
3448	0	0	Ki67+	 3945 14254
3449	0	0	Ki67+	 3945 14645
3450	0	0	Ki67+	 3949 14494
3451	0	0	Ki67+	 3952 14419
3452	0	0	Ki67+	 3953 14735
3453	0	0	Ki67+	 3957 14452
3454	0	0	Ki67+	 3960 14919
3455	0	0	Ki67+	 3961 14503
3456	0	0	Ki67+	 3962 14399
3457	0	0	Ki67+	 3964 14874
3458	0	0	Ki67+	 3966 14638
3459	0	0	Ki67+	 3967 14315
3460	0	0	Ki67+	 3967 14778
3461	0	0	Ki67+	 3968 14288
3462	0	0	Ki67+	 3968 14683
3463	0	0	Ki67+	 3970 14373
3464	0	0	Ki67+	 3975 14557
3465	0	0	Ki67+	 3978 14346
3466	0	0	Ki67+	 3978 14861
3467	0	0	Ki67+	 3980 14428
3468	0	0	Ki67+	 3980 14725
3469	0	0	Ki67+	 3981 14487
3470	0	0	Ki67+	 3982 14610
3471	0	0	Ki67+	 3989 14414
3472	0	0	Ki67+	 3992 14885
3473	0	0	Ki67+	 3994 14321
3474	0	0	Ki67+	 3994 14459
3475	0	0	Ki67+	 3995 14516
3476	0	0	Ki67+	 3999 14742
3477	0	0	Ki67+	 4001 14612
3478	0	0	Ki67+	 4003 14436
3479	0	0	Ki67+	 4006 14351
3480	0	0	Ki67+	 4006 14657
3481	0	0	Ki67+	 4007 14781
3482	0	0	Ki67+	 4008 14723
3483	0	0	Ki67+	 4009 14860
3484	0	0	Ki67+	 4015 14451
3485	0	0	Ki67+	 4024 14755
3486	0	0	Ki67+	 4024 14841
3487	0	0	Ki67+	 4028 14570
3488	0	0	Ki67+	 4031 14591
3489	0	0	Ki67+	 4032 14525
3490	0	0	Ki67+	 4032 14954
3491	0	0	Ki67+	 4033 14479
3492	0	0	Ki67+	 4038 14711
3493	0	0	Ki67+	 4040 14884
3494	0	0	Ki67+	 4042 14744
3495	0	0	Ki67+	 4043 14939
3496	0	0	Ki67+	 4055 14429
3497	0	0	Ki67+	 4058 14610
3498	0	0	Ki67+	 4064 14647
3499	0	0	Ki67+	 4065 14620
3500	0	0	Ki67+	 4070 14575
3501	0	0	Ki67+	 4073 14819
3502	0	0	Ki67+	 4073 14920
3503	0	0	Ki67+	 4075 14968
3504	0	0	Ki67+	 4082 14219
3505	0	0	Ki67+	 4087 14556
3506	0	0	Ki67+	 4087 14830
3507	0	0	Ki67+	 4100 14191
3508	0	0	Ki67+	 4104 14955
3509	0	0	Ki67+	 4106 14604
3510	0	0	Ki67+	 4106 14915
3511	0	0	Ki67+	 4109 14503
3512	0	0	Ki67+	 4109 14554
3513	0	0	Ki67+	 4109 14645
3514	0	0	Ki67+	 4111 14809
3515	0	0	Ki67+	 4111 14846
3516	0	0	Ki67+	 4111 14974
3517	0	0	Ki67+	 4119 14949
3518	0	0	Ki67+	 4120 14929
3519	0	0	Ki67+	 4122 14717
3520	0	0	Ki67+	 4124 14567
3521	0	0	Ki67+	 4126 14837
3522	0	0	Ki67+	 4128 14261
3523	0	0	Ki67+	 4130 14964
3524	0	0	Ki67+	 4138 14880
3525	0	0	Ki67+	 4139 14271
3526	0	0	Ki67+	 4142 14591
3527	0	0	Ki67+	 4144 14513
3528	0	0	Ki67+	 4145 14529
3529	0	0	Ki67+	 4149 14678
3530	0	0	Ki67+	 4151 14559
3531	0	0	Ki67+	 4151 14925
3532	0	0	Ki67+	 4158 14599
3533	0	0	Ki67+	 4159 14184
3534	0	0	Ki67+	 4160 14744
3535	0	0	Ki67+	 4163 14956
3536	0	0	Ki67+	 4164 14286
3537	0	0	Ki67+	 4164 14323
3538	0	0	Ki67+	 4168 14625
3539	0	0	Ki67+	 4173 14532
3540	0	0	Ki67+	 4183 14701
3541	0	0	Ki67+	 4191 14782
3542	0	0	Ki67+	 4193 14571
3543	0	0	Ki67+	 4193 14607
3544	0	0	Ki67+	 4194 14216
3545	0	0	Ki67+	 4194 14640
3546	0	0	Ki67+	 4196 14751
3547	0	0	Ki67+	 4201 14386
3548	0	0	Ki67+	 4205 14525
3549	0	0	Ki67+	 4205 14872
3550	0	0	Ki67+	 4207 14322
3551	0	0	Ki67+	 4212 14203
3552	0	0	Ki67+	 4212 14374
3553	0	0	Ki67+	 4213 14702
3554	0	0	Ki67+	 4219 14330
3555	0	0	Ki67+	 4220 14550
3556	0	0	Ki67+	 4221 14646
3557	0	0	Ki67+	 4223 14785
3558	0	0	Ki67+	 4225 14281
3559	0	0	Ki67+	 4226 14528
3560	0	0	Ki67+	 4228 14757
3561	0	0	Ki67+	 4229 14896
3562	0	0	Ki67+	 4230 14311
3563	0	0	Ki67+	 4233 14745
3564	0	0	Ki67+	 4235 14912
3565	0	0	Ki67+	 4236 14323
3566	0	0	Ki67+	 4241 14824
3567	0	0	Ki67+	 4252 14578
3568	0	0	Ki67+	 4254 14715
3569	0	0	Ki67+	 4255 14632
3570	0	0	Ki67+	 4257 14278
3571	0	0	Ki67+	 4259 14546
3572	0	0	Ki67+	 4260 14787
3573	0	0	Ki67+	 4262 14885
3574	0	0	Ki67+	 4265 14356
3575	0	0	Ki67+	 4274 14814
3576	0	0	Ki67+	 4279 14334
3577	0	0	Ki67+	 4279 14596
3578	0	0	Ki67+	 4280 14769
3579	0	0	Ki67+	 4284 14838
3580	0	0	Ki67+	 4286 14249
3581	0	0	Ki67+	 4287 14408
3582	0	0	Ki67+	 4289 14436
3583	0	0	Ki67+	 4290 14578
3584	0	0	Ki67+	 4292 14776
3585	0	0	Ki67+	 4301 14321
3586	0	0	Ki67+	 4305 14553
3587	0	0	Ki67+	 4310 14738
3588	0	0	Ki67+	 4310 14750
3589	0	0	Ki67+	 4314 14241
3590	0	0	Ki67+	 4316 14428
3591	0	0	Ki67+	 4322 14410
3592	0	0	Ki67+	 4322 14727
3593	0	0	Ki67+	 4326 14738
3594	0	0	Ki67+	 4330 14607
3595	0	0	Ki67+	 4330 14878
3596	0	0	Ki67+	 4336 14254
3597	0	0	Ki67+	 4336 14412
3598	0	0	Ki67+	 4337 14291
3599	0	0	Ki67+	 4337 14556
3600	0	0	Ki67+	 4344 14457
3601	0	0	Ki67+	 4346 14944
3602	0	0	Ki67+	 4347 14383
3603	0	0	Ki67+	 4348 14637
3604	0	0	Ki67+	 4359 14375
3605	0	0	Ki67+	 4359 14581
3606	0	0	Ki67+	 4366 14424
3607	0	0	Ki67+	 4367 14612
3608	0	0	Ki67+	 4373 14415
3609	0	0	Ki67+	 4377 14638
3610	0	0	Ki67+	 4378 14208
3611	0	0	Ki67+	 4379 14247
3612	0	0	Ki67+	 4379 14433
3613	0	0	Ki67+	 4382 14608
3614	0	0	Ki67+	 4386 14402
3615	0	0	Ki67+	 4397 14466
3616	0	0	Ki67+	 4398 14355
3617	0	0	Ki67+	 4403 14263
3618	0	0	Ki67+	 4404 14524
3619	0	0	Ki67+	 4411 14225
3620	0	0	Ki67+	 4413 14448
3621	0	0	Ki67+	 4413 14494
3622	0	0	Ki67+	 4413 14886
3623	0	0	Ki67+	 3618 15065
3624	0	0	Ki67+	 3619 15111
3625	0	0	Ki67+	 3619 15336
3626	0	0	Ki67+	 3620 15083
3627	0	0	Ki67+	 3627 15367
3628	0	0	Ki67+	 3630 15161
3629	0	0	Ki67+	 3631 15055
3630	0	0	Ki67+	 3636 15100
3631	0	0	Ki67+	 3637 15197
3632	0	0	Ki67+	 3639 15609
3633	0	0	Ki67+	 3640 15118
3634	0	0	Ki67+	 3645 15209
3635	0	0	Ki67+	 3648 15001
3636	0	0	Ki67+	 3648 15088
3637	0	0	Ki67+	 3663 15074
3638	0	0	Ki67+	 3663 15649
3639	0	0	Ki67+	 3664 14997
3640	0	0	Ki67+	 3665 15427
3641	0	0	Ki67+	 3668 15028
3642	0	0	Ki67+	 3668 15109
3643	0	0	Ki67+	 3669 15707
3644	0	0	Ki67+	 3672 15211
3645	0	0	Ki67+	 3676 15039
3646	0	0	Ki67+	 3683 15126
3647	0	0	Ki67+	 3686 15095
3648	0	0	Ki67+	 3686 15149
3649	0	0	Ki67+	 3689 15052
3650	0	0	Ki67+	 3690 15439
3651	0	0	Ki67+	 3692 15770
3652	0	0	Ki67+	 3696 15684
3653	0	0	Ki67+	 3699 15123
3654	0	0	Ki67+	 3699 15640
3655	0	0	Ki67+	 3701 15027
3656	0	0	Ki67+	 3702 15735
3657	0	0	Ki67+	 3703 15710
3658	0	0	Ki67+	 3707 15067
3659	0	0	Ki67+	 3710 15085
3660	0	0	Ki67+	 3713 15003
3661	0	0	Ki67+	 3719 14989
3662	0	0	Ki67+	 3722 15117
3663	0	0	Ki67+	 3725 15153
3664	0	0	Ki67+	 3726 15042
3665	0	0	Ki67+	 3729 15022
3666	0	0	Ki67+	 3729 15444
3667	0	0	Ki67+	 3730 15411
3668	0	0	Ki67+	 3750 15239
3669	0	0	Ki67+	 3751 15127
3670	0	0	Ki67+	 3768 15634
3671	0	0	Ki67+	 3769 15055
3672	0	0	Ki67+	 3770 15697
3673	0	0	Ki67+	 3771 15303
3674	0	0	Ki67+	 3772 15379
3675	0	0	Ki67+	 3781 15041
3676	0	0	Ki67+	 3783 15666
3677	0	0	Ki67+	 3790 15731
3678	0	0	Ki67+	 3795 15693
3679	0	0	Ki67+	 3802 15012
3680	0	0	Ki67+	 3802 15446
3681	0	0	Ki67+	 3814 15038
3682	0	0	Ki67+	 3817 15458
3683	0	0	Ki67+	 3832 15692
3684	0	0	Ki67+	 3833 15618
3685	0	0	Ki67+	 3841 15298
3686	0	0	Ki67+	 3849 15212
3687	0	0	Ki67+	 3851 15000
3688	0	0	Ki67+	 3858 15469
3689	0	0	Ki67+	 3867 15182
3690	0	0	Ki67+	 3878 15048
3691	0	0	Ki67+	 3879 15097
3692	0	0	Ki67+	 3885 15234
3693	0	0	Ki67+	 3890 15271
3694	0	0	Ki67+	 3893 15343
3695	0	0	Ki67+	 3900 15214
3696	0	0	Ki67+	 3914 15300
3697	0	0	Ki67+	 3916 15241
3698	0	0	Ki67+	 3926 15051
3699	0	0	Ki67+	 3927 15355
3700	0	0	Ki67+	 3931 15491
3701	0	0	Ki67+	 3940 15542
3702	0	0	Ki67+	 3942 15575
3703	0	0	Ki67+	 3950 15033
3704	0	0	Ki67+	 3954 15098
3705	0	0	Ki67+	 3957 15642
3706	0	0	Ki67+	 3974 15163
3707	0	0	Ki67+	 3985 15354
3708	0	0	Ki67+	 3994 15086
3709	0	0	Ki67+	 3999 15222
3710	0	0	Ki67+	 4003 15145
3711	0	0	Ki67+	 4003 15289
3712	0	0	Ki67+	 4006 15425
3713	0	0	Ki67+	 4007 15085
3714	0	0	Ki67+	 4011 15240
3715	0	0	Ki67+	 4014 15181
3716	0	0	Ki67+	 4025 15124
3717	0	0	Ki67+	 4027 15177
3718	0	0	Ki67+	 4028 15317
3719	0	0	Ki67+	 4032 15232
3720	0	0	Ki67+	 4036 15146
3721	0	0	Ki67+	 4046 15725
3722	0	0	Ki67+	 4048 15194
3723	0	0	Ki67+	 4049 15136
3724	0	0	Ki67+	 4054 15283
3725	0	0	Ki67+	 4057 14982
3726	0	0	Ki67+	 4057 15364
3727	0	0	Ki67+	 4060 15209
3728	0	0	Ki67+	 4060 15508
3729	0	0	Ki67+	 4065 15193
3730	0	0	Ki67+	 4066 15395
3731	0	0	Ki67+	 4066 15772
3732	0	0	Ki67+	 4072 14994
3733	0	0	Ki67+	 4073 15157
3734	0	0	Ki67+	 4073 15308
3735	0	0	Ki67+	 4075 15204
3736	0	0	Ki67+	 4076 15392
3737	0	0	Ki67+	 4076 15458
3738	0	0	Ki67+	 4082 15147
3739	0	0	Ki67+	 4082 15240
3740	0	0	Ki67+	 4084 15271
3741	0	0	Ki67+	 4084 15630
3742	0	0	Ki67+	 4089 15644
3743	0	0	Ki67+	 4090 15348
3744	0	0	Ki67+	 4091 15306
3745	0	0	Ki67+	 4093 15281
3746	0	0	Ki67+	 4098 15471
3747	0	0	Ki67+	 4100 15234
3748	0	0	Ki67+	 4102 15577
3749	0	0	Ki67+	 4105 15033
3750	0	0	Ki67+	 4106 15453
3751	0	0	Ki67+	 4107 15392
3752	0	0	Ki67+	 4113 15324
3753	0	0	Ki67+	 4113 15619
3754	0	0	Ki67+	 4115 15675
3755	0	0	Ki67+	 4120 15293
3756	0	0	Ki67+	 4121 15279
3757	0	0	Ki67+	 4122 15348
3758	0	0	Ki67+	 4123 15383
3759	0	0	Ki67+	 4125 15595
3760	0	0	Ki67+	 4126 15010
3761	0	0	Ki67+	 4128 15477
3762	0	0	Ki67+	 4134 15658
3763	0	0	Ki67+	 4135 15037
3764	0	0	Ki67+	 4136 15418
3765	0	0	Ki67+	 4141 15289
3766	0	0	Ki67+	 4142 15492
3767	0	0	Ki67+	 4143 15081
3768	0	0	Ki67+	 4143 15311
3769	0	0	Ki67+	 4143 15617
3770	0	0	Ki67+	 4149 15060
3771	0	0	Ki67+	 4149 15684
3772	0	0	Ki67+	 4150 14989
3773	0	0	Ki67+	 4150 15366
3774	0	0	Ki67+	 4150 15402
3775	0	0	Ki67+	 4152 15518
3776	0	0	Ki67+	 4154 15022
3777	0	0	Ki67+	 4155 15582
3778	0	0	Ki67+	 4159 15321
3779	0	0	Ki67+	 4160 15473
3780	0	0	Ki67+	 4167 15357
3781	0	0	Ki67+	 4170 14998
3782	0	0	Ki67+	 4172 15152
3783	0	0	Ki67+	 4172 15639
3784	0	0	Ki67+	 4174 15751
3785	0	0	Ki67+	 4175 15301
3786	0	0	Ki67+	 4177 15716
3787	0	0	Ki67+	 4179 15566
3788	0	0	Ki67+	 4179 15599
3789	0	0	Ki67+	 4181 15667
3790	0	0	Ki67+	 4182 15412
3791	0	0	Ki67+	 4189 15156
3792	0	0	Ki67+	 4189 15685
3793	0	0	Ki67+	 4193 15609
3794	0	0	Ki67+	 4194 15492
3795	0	0	Ki67+	 4196 15659
3796	0	0	Ki67+	 4205 15131
3797	0	0	Ki67+	 4205 15530
3798	0	0	Ki67+	 4206 15259
3799	0	0	Ki67+	 4212 15418
3800	0	0	Ki67+	 4213 15110
3801	0	0	Ki67+	 4213 15463
3802	0	0	Ki67+	 4218 15087
3803	0	0	Ki67+	 4218 15450
3804	0	0	Ki67+	 4219 15484
3805	0	0	Ki67+	 4222 15061
3806	0	0	Ki67+	 4222 15218
3807	0	0	Ki67+	 4223 15166
3808	0	0	Ki67+	 4224 15562
3809	0	0	Ki67+	 4225 15533
3810	0	0	Ki67+	 4231 15416
3811	0	0	Ki67+	 4233 15136
3812	0	0	Ki67+	 4233 15632
3813	0	0	Ki67+	 4237 15272
3814	0	0	Ki67+	 4239 15700
3815	0	0	Ki67+	 4242 15492
3816	0	0	Ki67+	 4254 15594
3817	0	0	Ki67+	 4255 15684
3818	0	0	Ki67+	 4258 15525
3819	0	0	Ki67+	 4259 15145
3820	0	0	Ki67+	 4263 14990
3821	0	0	Ki67+	 4265 15497
3822	0	0	Ki67+	 4265 15693
3823	0	0	Ki67+	 4266 15122
3824	0	0	Ki67+	 4267 15178
3825	0	0	Ki67+	 4269 15590
3826	0	0	Ki67+	 4272 15157
3827	0	0	Ki67+	 4273 15026
3828	0	0	Ki67+	 4273 15615
3829	0	0	Ki67+	 4282 15549
3830	0	0	Ki67+	 4289 15530
3831	0	0	Ki67+	 4289 15654
3832	0	0	Ki67+	 4290 15580
3833	0	0	Ki67+	 4290 15608
3834	0	0	Ki67+	 4295 15733
3835	0	0	Ki67+	 4299 15648
3836	0	0	Ki67+	 4300 15454
3837	0	0	Ki67+	 4303 15390
3838	0	0	Ki67+	 4304 15768
3839	0	0	Ki67+	 4308 15040
3840	0	0	Ki67+	 4308 15722
3841	0	0	Ki67+	 4314 15662
3842	0	0	Ki67+	 4316 15357
3843	0	0	Ki67+	 4316 15768
3844	0	0	Ki67+	 4319 15163
3845	0	0	Ki67+	 4322 15148
3846	0	0	Ki67+	 4326 15389
3847	0	0	Ki67+	 4327 15647
3848	0	0	Ki67+	 4327 15690
3849	0	0	Ki67+	 4331 15331
3850	0	0	Ki67+	 4331 15659
3851	0	0	Ki67+	 4341 15004
3852	0	0	Ki67+	 4345 15037
3853	0	0	Ki67+	 4366 15130
3854	0	0	Ki67+	 4369 15091
3855	0	0	Ki67+	 4370 15297
3856	0	0	Ki67+	 4371 15332
3857	0	0	Ki67+	 4372 15179
3858	0	0	Ki67+	 4376 15361
3859	0	0	Ki67+	 4377 15399
3860	0	0	Ki67+	 4378 15000
3861	0	0	Ki67+	 4379 15012
3862	0	0	Ki67+	 4398 15287
3863	0	0	Ki67+	 4401 15523
3864	0	0	Ki67+	 4402 15157
3865	0	0	Ki67+	 4404 15170
3866	0	0	Ki67+	 4406 15506
3867	0	0	Ki67+	 4415 15012
3868	0	0	Ki67+	 3617 16075
3869	0	0	Ki67+	 3617 16483
3870	0	0	Ki67+	 3618 16112
3871	0	0	Ki67+	 3619 16140
3872	0	0	Ki67+	 3619 16439
3873	0	0	Ki67+	 3619 16531
3874	0	0	Ki67+	 3620 15951
3875	0	0	Ki67+	 3621 15938
3876	0	0	Ki67+	 3622 15821
3877	0	0	Ki67+	 3622 16057
3878	0	0	Ki67+	 3628 16365
3879	0	0	Ki67+	 3634 15780
3880	0	0	Ki67+	 3634 16180
3881	0	0	Ki67+	 3634 16423
3882	0	0	Ki67+	 3638 16547
3883	0	0	Ki67+	 3643 16437
3884	0	0	Ki67+	 3644 15831
3885	0	0	Ki67+	 3645 16470
3886	0	0	Ki67+	 3647 15888
3887	0	0	Ki67+	 3648 16280
3888	0	0	Ki67+	 3648 16560
3889	0	0	Ki67+	 3650 16265
3890	0	0	Ki67+	 3650 16386
3891	0	0	Ki67+	 3652 16109
3892	0	0	Ki67+	 3653 16300
3893	0	0	Ki67+	 3653 16534
3894	0	0	Ki67+	 3654 16495
3895	0	0	Ki67+	 3656 15867
3896	0	0	Ki67+	 3656 16182
3897	0	0	Ki67+	 3657 16147
3898	0	0	Ki67+	 3657 16195
3899	0	0	Ki67+	 3659 16048
3900	0	0	Ki67+	 3659 16547
3901	0	0	Ki67+	 3660 16423
3902	0	0	Ki67+	 3660 16476
3903	0	0	Ki67+	 3672 15791
3904	0	0	Ki67+	 3673 16203
3905	0	0	Ki67+	 3674 16218
3906	0	0	Ki67+	 3675 16255
3907	0	0	Ki67+	 3676 16371
3908	0	0	Ki67+	 3679 16409
3909	0	0	Ki67+	 3681 16292
3910	0	0	Ki67+	 3682 15846
3911	0	0	Ki67+	 3682 15975
3912	0	0	Ki67+	 3683 16189
3913	0	0	Ki67+	 3684 16439
3914	0	0	Ki67+	 3686 15962
3915	0	0	Ki67+	 3686 16225
3916	0	0	Ki67+	 3686 16272
3917	0	0	Ki67+	 3687 15942
3918	0	0	Ki67+	 3687 16060
3919	0	0	Ki67+	 3689 15818
3920	0	0	Ki67+	 3691 15932
3921	0	0	Ki67+	 3691 16166
3922	0	0	Ki67+	 3692 16378
3923	0	0	Ki67+	 3696 16429
3924	0	0	Ki67+	 3696 16523
3925	0	0	Ki67+	 3697 15895
3926	0	0	Ki67+	 3699 15807
3927	0	0	Ki67+	 3702 16268
3928	0	0	Ki67+	 3703 15990
3929	0	0	Ki67+	 3704 16470
3930	0	0	Ki67+	 3705 15929
3931	0	0	Ki67+	 3705 16484
3932	0	0	Ki67+	 3706 16206
3933	0	0	Ki67+	 3707 15865
3934	0	0	Ki67+	 3707 16538
3935	0	0	Ki67+	 3710 16287
3936	0	0	Ki67+	 3714 15877
3937	0	0	Ki67+	 3714 16246
3938	0	0	Ki67+	 3714 16411
3939	0	0	Ki67+	 3715 15828
3940	0	0	Ki67+	 3715 15933
3941	0	0	Ki67+	 3716 16562
3942	0	0	Ki67+	 3720 16343
3943	0	0	Ki67+	 3721 15903
3944	0	0	Ki67+	 3722 16183
3945	0	0	Ki67+	 3723 16311
3946	0	0	Ki67+	 3724 16077
3947	0	0	Ki67+	 3727 15971
3948	0	0	Ki67+	 3729 16433
3949	0	0	Ki67+	 3730 16293
3950	0	0	Ki67+	 3733 15792
3951	0	0	Ki67+	 3733 16130
3952	0	0	Ki67+	 3734 16231
3953	0	0	Ki67+	 3734 16551
3954	0	0	Ki67+	 3735 15846
3955	0	0	Ki67+	 3737 16063
3956	0	0	Ki67+	 3738 16205
3957	0	0	Ki67+	 3741 15815
3958	0	0	Ki67+	 3742 16271
3959	0	0	Ki67+	 3743 16492
3960	0	0	Ki67+	 3754 15902
3961	0	0	Ki67+	 3754 16036
3962	0	0	Ki67+	 3754 16500
3963	0	0	Ki67+	 3758 16238
3964	0	0	Ki67+	 3759 16210
3965	0	0	Ki67+	 3760 16569
3966	0	0	Ki67+	 3761 16098
3967	0	0	Ki67+	 3761 16122
3968	0	0	Ki67+	 3762 16279
3969	0	0	Ki67+	 3764 16374
3970	0	0	Ki67+	 3764 16531
3971	0	0	Ki67+	 3767 16147
3972	0	0	Ki67+	 3768 15938
3973	0	0	Ki67+	 3768 16410
3974	0	0	Ki67+	 3769 16190
3975	0	0	Ki67+	 3775 16085
3976	0	0	Ki67+	 3777 16239
3977	0	0	Ki67+	 3778 15820
3978	0	0	Ki67+	 3778 16260
3979	0	0	Ki67+	 3779 16037
3980	0	0	Ki67+	 3784 16070
3981	0	0	Ki67+	 3785 15798
3982	0	0	Ki67+	 3787 16120
3983	0	0	Ki67+	 3790 15816
3984	0	0	Ki67+	 3790 15877
3985	0	0	Ki67+	 3790 16373
3986	0	0	Ki67+	 3791 16172
3987	0	0	Ki67+	 3792 16563
3988	0	0	Ki67+	 3793 16319
3989	0	0	Ki67+	 3798 16211
3990	0	0	Ki67+	 3801 16347
3991	0	0	Ki67+	 3805 15838
3992	0	0	Ki67+	 3805 16499
3993	0	0	Ki67+	 3807 15883
3994	0	0	Ki67+	 3807 16250
3995	0	0	Ki67+	 3810 16036
3996	0	0	Ki67+	 3812 16398
3997	0	0	Ki67+	 3815 16237
3998	0	0	Ki67+	 3817 16070
3999	0	0	Ki67+	 3817 16416
4000	0	0	Ki67+	 3818 16309
4001	0	0	Ki67+	 3823 16331
4002	0	0	Ki67+	 3826 15845
4003	0	0	Ki67+	 3828 15940
4004	0	0	Ki67+	 3831 15903
4005	0	0	Ki67+	 3831 16525
4006	0	0	Ki67+	 3833 15974
4007	0	0	Ki67+	 3835 16397
4008	0	0	Ki67+	 3838 16237
4009	0	0	Ki67+	 3839 16563
4010	0	0	Ki67+	 3842 16274
4011	0	0	Ki67+	 3847 16306
4012	0	0	Ki67+	 3849 15829
4013	0	0	Ki67+	 3851 16573
4014	0	0	Ki67+	 3852 15874
4015	0	0	Ki67+	 3857 16540
4016	0	0	Ki67+	 3858 16348
4017	0	0	Ki67+	 3859 16267
4018	0	0	Ki67+	 3862 15862
4019	0	0	Ki67+	 3863 15897
4020	0	0	Ki67+	 3870 15988
4021	0	0	Ki67+	 3884 16257
4022	0	0	Ki67+	 3884 16421
4023	0	0	Ki67+	 3887 16052
4024	0	0	Ki67+	 3888 16482
4025	0	0	Ki67+	 3888 16513
4026	0	0	Ki67+	 3892 15990
4027	0	0	Ki67+	 3892 16544
4028	0	0	Ki67+	 3901 16570
4029	0	0	Ki67+	 3914 16505
4030	0	0	Ki67+	 3915 16424
4031	0	0	Ki67+	 3922 16518
4032	0	0	Ki67+	 3936 15803
4033	0	0	Ki67+	 3949 15782
4034	0	0	Ki67+	 3961 15793
4035	0	0	Ki67+	 3976 16114
4036	0	0	Ki67+	 3989 16100
4037	0	0	Ki67+	 3997 16131
4038	0	0	Ki67+	 3999 16043
4039	0	0	Ki67+	 4011 16022
4040	0	0	Ki67+	 4014 16124
4041	0	0	Ki67+	 4017 15816
4042	0	0	Ki67+	 4017 15855
4043	0	0	Ki67+	 4030 15946
4044	0	0	Ki67+	 4033 16204
4045	0	0	Ki67+	 4044 15958
4046	0	0	Ki67+	 4062 15808
4047	0	0	Ki67+	 4070 15980
4048	0	0	Ki67+	 4070 16259
4049	0	0	Ki67+	 4070 16416
4050	0	0	Ki67+	 4080 16210
4051	0	0	Ki67+	 4082 16156
4052	0	0	Ki67+	 4084 15787
4053	0	0	Ki67+	 4097 16441
4054	0	0	Ki67+	 4101 15949
4055	0	0	Ki67+	 4101 16190
4056	0	0	Ki67+	 4109 16436
4057	0	0	Ki67+	 4110 16552
4058	0	0	Ki67+	 4113 16259
4059	0	0	Ki67+	 4131 16542
4060	0	0	Ki67+	 4146 16440
4061	0	0	Ki67+	 4148 16297
4062	0	0	Ki67+	 4153 16532
4063	0	0	Ki67+	 4157 16475
4064	0	0	Ki67+	 4158 15813
4065	0	0	Ki67+	 4168 15780
4066	0	0	Ki67+	 4180 16498
4067	0	0	Ki67+	 4183 16045
4068	0	0	Ki67+	 4185 16372
4069	0	0	Ki67+	 4185 16448
4070	0	0	Ki67+	 4187 16056
4071	0	0	Ki67+	 4188 15780
4072	0	0	Ki67+	 4192 16402
4073	0	0	Ki67+	 4203 15960
4074	0	0	Ki67+	 4205 15943
4075	0	0	Ki67+	 4218 15791
4076	0	0	Ki67+	 4230 15895
4077	0	0	Ki67+	 4238 15861
4078	0	0	Ki67+	 4252 15842
4079	0	0	Ki67+	 4261 15822
4080	0	0	Ki67+	 4267 15781
4081	0	0	Ki67+	 4269 15878
4082	0	0	Ki67+	 4274 15924
4083	0	0	Ki67+	 4287 15878
4084	0	0	Ki67+	 4288 15834
4085	0	0	Ki67+	 4292 15981
4086	0	0	Ki67+	 4293 15850
4087	0	0	Ki67+	 4293 15906
4088	0	0	Ki67+	 4300 15786
4089	0	0	Ki67+	 4304 15797
4090	0	0	Ki67+	 4322 15959
4091	0	0	Ki67+	 4322 16035
4092	0	0	Ki67+	 4324 15910
4093	0	0	Ki67+	 4325 15791
4094	0	0	Ki67+	 4335 15872
4095	0	0	Ki67+	 4346 15924
4096	0	0	Ki67+	 4346 15997
4097	0	0	Ki67+	 4349 16037
4098	0	0	Ki67+	 4351 15984
4099	0	0	Ki67+	 4373 15985
4100	0	0	Ki67+	 4384 16188
4101	0	0	Ki67+	 4403 15792
4102	0	0	Ki67+	 3622 17145
4103	0	0	Ki67+	 3624 16627
4104	0	0	Ki67+	 3625 16971
4105	0	0	Ki67+	 3626 17166
4106	0	0	Ki67+	 3626 17373
4107	0	0	Ki67+	 3631 16823
4108	0	0	Ki67+	 3631 17006
4109	0	0	Ki67+	 3633 16662
4110	0	0	Ki67+	 3636 16753
4111	0	0	Ki67+	 3636 17095
4112	0	0	Ki67+	 3640 17130
4113	0	0	Ki67+	 3643 16597
4114	0	0	Ki67+	 3643 16878
4115	0	0	Ki67+	 3650 16829
4116	0	0	Ki67+	 3651 16990
4117	0	0	Ki67+	 3653 16911
4118	0	0	Ki67+	 3654 16806
4119	0	0	Ki67+	 3659 16738
4120	0	0	Ki67+	 3660 17148
4121	0	0	Ki67+	 3661 16990
4122	0	0	Ki67+	 3662 16696
4123	0	0	Ki67+	 3665 16674
4124	0	0	Ki67+	 3667 16847
4125	0	0	Ki67+	 3672 16979
4126	0	0	Ki67+	 3676 17124
4127	0	0	Ki67+	 3680 17091
4128	0	0	Ki67+	 3681 16589
4129	0	0	Ki67+	 3685 16819
4130	0	0	Ki67+	 3687 16637
4131	0	0	Ki67+	 3692 16679
4132	0	0	Ki67+	 3693 17149
4133	0	0	Ki67+	 3704 17017
4134	0	0	Ki67+	 3705 16619
4135	0	0	Ki67+	 3711 16897
4136	0	0	Ki67+	 3711 17047
4137	0	0	Ki67+	 3712 16659
4138	0	0	Ki67+	 3716 16713
4139	0	0	Ki67+	 3717 17237
4140	0	0	Ki67+	 3718 17335
4141	0	0	Ki67+	 3721 16593
4142	0	0	Ki67+	 3721 16612
4143	0	0	Ki67+	 3723 16640
4144	0	0	Ki67+	 3731 16973
4145	0	0	Ki67+	 3735 16673
4146	0	0	Ki67+	 3735 17358
4147	0	0	Ki67+	 3736 17007
4148	0	0	Ki67+	 3737 16908
4149	0	0	Ki67+	 3739 17345
4150	0	0	Ki67+	 3749 16615
4151	0	0	Ki67+	 3750 16693
4152	0	0	Ki67+	 3750 17100
4153	0	0	Ki67+	 3754 16794
4154	0	0	Ki67+	 3755 16593
4155	0	0	Ki67+	 3756 16830
4156	0	0	Ki67+	 3760 16987
4157	0	0	Ki67+	 3763 16802
4158	0	0	Ki67+	 3765 16921
4159	0	0	Ki67+	 3766 16934
4160	0	0	Ki67+	 3768 16717
4161	0	0	Ki67+	 3770 17065
4162	0	0	Ki67+	 3771 17022
4163	0	0	Ki67+	 3774 16629
4164	0	0	Ki67+	 3774 16775
4165	0	0	Ki67+	 3775 16867
4166	0	0	Ki67+	 3775 16881
4167	0	0	Ki67+	 3777 17051
4168	0	0	Ki67+	 3791 16593
4169	0	0	Ki67+	 3808 16706
4170	0	0	Ki67+	 3814 16673
4171	0	0	Ki67+	 3817 16610
4172	0	0	Ki67+	 3819 16979
4173	0	0	Ki67+	 3821 17009
4174	0	0	Ki67+	 3823 17343
4175	0	0	Ki67+	 3829 17205
4176	0	0	Ki67+	 3831 16845
4177	0	0	Ki67+	 3837 16856
4178	0	0	Ki67+	 3838 17333
4179	0	0	Ki67+	 3845 16740
4180	0	0	Ki67+	 3845 17351
4181	0	0	Ki67+	 3846 16637
4182	0	0	Ki67+	 3849 16599
4183	0	0	Ki67+	 3851 17288
4184	0	0	Ki67+	 3856 16893
4185	0	0	Ki67+	 3856 16958
4186	0	0	Ki67+	 3861 16675
4187	0	0	Ki67+	 3866 17003
4188	0	0	Ki67+	 3868 16607
4189	0	0	Ki67+	 3869 16706
4190	0	0	Ki67+	 3873 16984
4191	0	0	Ki67+	 3876 16884
4192	0	0	Ki67+	 3878 16971
4193	0	0	Ki67+	 3881 17344
4194	0	0	Ki67+	 3890 16941
4195	0	0	Ki67+	 3893 16618
4196	0	0	Ki67+	 3894 16650
4197	0	0	Ki67+	 3900 17371
4198	0	0	Ki67+	 3901 16702
4199	0	0	Ki67+	 3901 16933
4200	0	0	Ki67+	 3901 17012
4201	0	0	Ki67+	 3903 16865
4202	0	0	Ki67+	 3904 16889
4203	0	0	Ki67+	 3907 16609
4204	0	0	Ki67+	 3920 16924
4205	0	0	Ki67+	 3922 16782
4206	0	0	Ki67+	 3927 16961
4207	0	0	Ki67+	 3930 16809
4208	0	0	Ki67+	 3931 17372
4209	0	0	Ki67+	 3933 16991
4210	0	0	Ki67+	 3935 16847
4211	0	0	Ki67+	 3947 16633
4212	0	0	Ki67+	 3947 16667
4213	0	0	Ki67+	 3952 16964
4214	0	0	Ki67+	 3958 16826
4215	0	0	Ki67+	 3960 17344
4216	0	0	Ki67+	 3970 16798
4217	0	0	Ki67+	 3972 16891
4218	0	0	Ki67+	 3977 16857
4219	0	0	Ki67+	 3981 16949
4220	0	0	Ki67+	 4000 16821
4221	0	0	Ki67+	 4007 16873
4222	0	0	Ki67+	 4009 16763
4223	0	0	Ki67+	 4015 16925
4224	0	0	Ki67+	 4022 16703
4225	0	0	Ki67+	 4027 17065
4226	0	0	Ki67+	 4028 16792
4227	0	0	Ki67+	 4030 16851
4228	0	0	Ki67+	 4032 16944
4229	0	0	Ki67+	 4036 17149
4230	0	0	Ki67+	 4041 16870
4231	0	0	Ki67+	 4043 16697
4232	0	0	Ki67+	 4053 17142
4233	0	0	Ki67+	 4059 16748
4234	0	0	Ki67+	 4060 16874
4235	0	0	Ki67+	 4062 16799
4236	0	0	Ki67+	 4091 16590
4237	0	0	Ki67+	 4091 16818
4238	0	0	Ki67+	 4095 16664
4239	0	0	Ki67+	 4101 16735
4240	0	0	Ki67+	 4101 16749
4241	0	0	Ki67+	 4119 16778
4242	0	0	Ki67+	 4123 16673
4243	0	0	Ki67+	 4129 16687
4244	0	0	Ki67+	 4129 16809
4245	0	0	Ki67+	 4138 16612
4246	0	0	Ki67+	 4141 16640
4247	0	0	Ki67+	 4141 16714
4248	0	0	Ki67+	 4146 16742
4249	0	0	Ki67+	 4150 16610
4250	0	0	Ki67+	 4150 16633
4251	0	0	Ki67+	 4156 17067
4252	0	0	Ki67+	 4171 16893
4253	0	0	Ki67+	 4178 16966
4254	0	0	Ki67+	 4180 16682
4255	0	0	Ki67+	 4190 16653
4256	0	0	Ki67+	 4198 17137
4257	0	0	Ki67+	 4200 17288
4258	0	0	Ki67+	 4211 17235
4259	0	0	Ki67+	 4215 17268
4260	0	0	Ki67+	 4233 17323
4261	0	0	Ki67+	 4238 17295
4262	0	0	Ki67+	 4242 17364
4263	0	0	Ki67+	 4243 17325
4264	0	0	Ki67+	 4246 17161
4265	0	0	Ki67+	 4253 17261
4266	0	0	Ki67+	 4255 17213
4267	0	0	Ki67+	 4260 17346
4268	0	0	Ki67+	 4261 17365
4269	0	0	Ki67+	 4283 17124
4270	0	0	Ki67+	 4285 17295
4271	0	0	Ki67+	 4290 17114
4272	0	0	Ki67+	 4297 17192
4273	0	0	Ki67+	 4297 17353
4274	0	0	Ki67+	 4300 17218
4275	0	0	Ki67+	 4305 17251
4276	0	0	Ki67+	 4308 17269
4277	0	0	Ki67+	 4319 17047
4278	0	0	Ki67+	 4321 17093
4279	0	0	Ki67+	 4322 17108
4280	0	0	Ki67+	 4323 17346
4281	0	0	Ki67+	 4325 17270
4282	0	0	Ki67+	 4327 17311
4283	0	0	Ki67+	 4335 17199
4284	0	0	Ki67+	 4337 17176
4285	0	0	Ki67+	 4343 17042
4286	0	0	Ki67+	 4346 17223
4287	0	0	Ki67+	 4347 17130
4288	0	0	Ki67+	 4351 17196
4289	0	0	Ki67+	 4352 17254
4290	0	0	Ki67+	 4352 17294
4291	0	0	Ki67+	 4359 17348
4292	0	0	Ki67+	 4361 17028
4293	0	0	Ki67+	 4363 17120
4294	0	0	Ki67+	 4364 17371
4295	0	0	Ki67+	 4366 17202
4296	0	0	Ki67+	 4367 17049
4297	0	0	Ki67+	 4372 17295
4298	0	0	Ki67+	 4373 17355
4299	0	0	Ki67+	 4378 17240
4300	0	0	Ki67+	 4386 17075
4301	0	0	Ki67+	 4388 17158
4302	0	0	Ki67+	 4390 17322
4303	0	0	Ki67+	 4393 17280
4304	0	0	Ki67+	 4399 16802
4305	0	0	Ki67+	 4400 17217
4306	0	0	Ki67+	 4404 17329
4307	0	0	Ki67+	 4406 16990
4308	0	0	Ki67+	 4407 17134
4309	0	0	Ki67+	 4410 17088
4310	0	0	Ki67+	 3624 17836
4311	0	0	Ki67+	 3635 17406
4312	0	0	Ki67+	 3639 18102
4313	0	0	Ki67+	 3644 18158
4314	0	0	Ki67+	 3652 18121
4315	0	0	Ki67+	 3655 17449
4316	0	0	Ki67+	 3656 17435
4317	0	0	Ki67+	 3656 18020
4318	0	0	Ki67+	 3657 17487
4319	0	0	Ki67+	 3660 17586
4320	0	0	Ki67+	 3665 18043
4321	0	0	Ki67+	 3669 18092
4322	0	0	Ki67+	 3673 17477
4323	0	0	Ki67+	 3674 17540
4324	0	0	Ki67+	 3674 18161
4325	0	0	Ki67+	 3677 17824
4326	0	0	Ki67+	 3681 17851
4327	0	0	Ki67+	 3681 18103
4328	0	0	Ki67+	 3684 17585
4329	0	0	Ki67+	 3685 18009
4330	0	0	Ki67+	 3693 17829
4331	0	0	Ki67+	 3694 17502
4332	0	0	Ki67+	 3696 17431
4333	0	0	Ki67+	 3706 17475
4334	0	0	Ki67+	 3707 17385
4335	0	0	Ki67+	 3707 18101
4336	0	0	Ki67+	 3708 18048
4337	0	0	Ki67+	 3710 17860
4338	0	0	Ki67+	 3715 17425
4339	0	0	Ki67+	 3718 17577
4340	0	0	Ki67+	 3720 18073
4341	0	0	Ki67+	 3720 18113
4342	0	0	Ki67+	 3726 17813
4343	0	0	Ki67+	 3728 17896
4344	0	0	Ki67+	 3733 17999
4345	0	0	Ki67+	 3743 17753
4346	0	0	Ki67+	 3744 18107
4347	0	0	Ki67+	 3745 17422
4348	0	0	Ki67+	 3748 17381
4349	0	0	Ki67+	 3749 17573
4350	0	0	Ki67+	 3755 17980
4351	0	0	Ki67+	 3756 17508
4352	0	0	Ki67+	 3761 17826
4353	0	0	Ki67+	 3761 17990
4354	0	0	Ki67+	 3764 18042
4355	0	0	Ki67+	 3765 17893
4356	0	0	Ki67+	 3771 17587
4357	0	0	Ki67+	 3781 17578
4358	0	0	Ki67+	 3787 17713
4359	0	0	Ki67+	 3787 17769
4360	0	0	Ki67+	 3788 17963
4361	0	0	Ki67+	 3790 17501
4362	0	0	Ki67+	 3791 18072
4363	0	0	Ki67+	 3798 17981
4364	0	0	Ki67+	 3805 17425
4365	0	0	Ki67+	 3808 17377
4366	0	0	Ki67+	 3811 17929
4367	0	0	Ki67+	 3812 17870
4368	0	0	Ki67+	 3812 18000
4369	0	0	Ki67+	 3813 17533
4370	0	0	Ki67+	 3813 18058
4371	0	0	Ki67+	 3815 17832
4372	0	0	Ki67+	 3820 17949
4373	0	0	Ki67+	 3822 17736
4374	0	0	Ki67+	 3826 17465
4375	0	0	Ki67+	 3834 17964
4376	0	0	Ki67+	 3835 17786
4377	0	0	Ki67+	 3835 18031
4378	0	0	Ki67+	 3839 17836
4379	0	0	Ki67+	 3839 17915
4380	0	0	Ki67+	 3849 17454
4381	0	0	Ki67+	 3849 18001
4382	0	0	Ki67+	 3854 17402
4383	0	0	Ki67+	 3855 17439
4384	0	0	Ki67+	 3855 17631
4385	0	0	Ki67+	 3858 17823
4386	0	0	Ki67+	 3861 17933
4387	0	0	Ki67+	 3864 17886
4388	0	0	Ki67+	 3868 18017
4389	0	0	Ki67+	 3874 17888
4390	0	0	Ki67+	 3879 17639
4391	0	0	Ki67+	 3884 17665
4392	0	0	Ki67+	 3885 17419
4393	0	0	Ki67+	 3886 17718
4394	0	0	Ki67+	 3886 17734
4395	0	0	Ki67+	 3888 17409
4396	0	0	Ki67+	 3890 17968
4397	0	0	Ki67+	 3890 18146
4398	0	0	Ki67+	 3891 17708
4399	0	0	Ki67+	 3895 17667
4400	0	0	Ki67+	 3898 17472
4401	0	0	Ki67+	 3901 17923
4402	0	0	Ki67+	 3905 17459
4403	0	0	Ki67+	 3905 17786
4404	0	0	Ki67+	 3906 17491
4405	0	0	Ki67+	 3907 17699
4406	0	0	Ki67+	 3909 18134
4407	0	0	Ki67+	 3911 17931
4408	0	0	Ki67+	 3914 17688
4409	0	0	Ki67+	 3915 17438
4410	0	0	Ki67+	 3918 17746
4411	0	0	Ki67+	 3918 17809
4412	0	0	Ki67+	 3918 17960
4413	0	0	Ki67+	 3919 17875
4414	0	0	Ki67+	 3920 17500
4415	0	0	Ki67+	 3931 18029
4416	0	0	Ki67+	 3936 17393
4417	0	0	Ki67+	 3936 17643
4418	0	0	Ki67+	 3936 17684
4419	0	0	Ki67+	 3937 17596
4420	0	0	Ki67+	 3938 17663
4421	0	0	Ki67+	 3939 17743
4422	0	0	Ki67+	 3942 17930
4423	0	0	Ki67+	 3942 18147
4424	0	0	Ki67+	 3947 17382
4425	0	0	Ki67+	 3947 17585
4426	0	0	Ki67+	 3952 17457
4427	0	0	Ki67+	 3960 18094
4428	0	0	Ki67+	 3961 17543
4429	0	0	Ki67+	 3962 17482
4430	0	0	Ki67+	 3962 18058
4431	0	0	Ki67+	 3965 17942
4432	0	0	Ki67+	 3966 17707
4433	0	0	Ki67+	 3966 18139
4434	0	0	Ki67+	 3967 17443
4435	0	0	Ki67+	 3967 17822
4436	0	0	Ki67+	 3970 17597
4437	0	0	Ki67+	 3975 17516
4438	0	0	Ki67+	 3982 17421
4439	0	0	Ki67+	 3983 17640
4440	0	0	Ki67+	 3988 17670
4441	0	0	Ki67+	 3988 18041
4442	0	0	Ki67+	 3989 18116
4443	0	0	Ki67+	 3992 17607
4444	0	0	Ki67+	 3992 18025
4445	0	0	Ki67+	 3995 17435
4446	0	0	Ki67+	 4002 17664
4447	0	0	Ki67+	 4003 17835
4448	0	0	Ki67+	 4004 18105
4449	0	0	Ki67+	 4005 17585
4450	0	0	Ki67+	 4010 18166
4451	0	0	Ki67+	 4011 17453
4452	0	0	Ki67+	 4011 17612
4453	0	0	Ki67+	 4012 17480
4454	0	0	Ki67+	 4016 17754
4455	0	0	Ki67+	 4016 18129
4456	0	0	Ki67+	 4019 18047
4457	0	0	Ki67+	 4022 18070
4458	0	0	Ki67+	 4025 17916
4459	0	0	Ki67+	 4028 17592
4460	0	0	Ki67+	 4030 18102
4461	0	0	Ki67+	 4032 17676
4462	0	0	Ki67+	 4035 17894
4463	0	0	Ki67+	 4035 18142
4464	0	0	Ki67+	 4036 17838
4465	0	0	Ki67+	 4036 17960
4466	0	0	Ki67+	 4047 17765
4467	0	0	Ki67+	 4061 17881
4468	0	0	Ki67+	 4061 18008
4469	0	0	Ki67+	 4067 17971
4470	0	0	Ki67+	 4069 18143
4471	0	0	Ki67+	 4070 17836
4472	0	0	Ki67+	 4075 17925
4473	0	0	Ki67+	 4076 18068
4474	0	0	Ki67+	 4078 17727
4475	0	0	Ki67+	 4078 17746
4476	0	0	Ki67+	 4079 18169
4477	0	0	Ki67+	 4086 17708
4478	0	0	Ki67+	 4087 17686
4479	0	0	Ki67+	 4088 17942
4480	0	0	Ki67+	 4090 17825
4481	0	0	Ki67+	 4096 17667
4482	0	0	Ki67+	 4102 17781
4483	0	0	Ki67+	 4103 17739
4484	0	0	Ki67+	 4104 17692
4485	0	0	Ki67+	 4110 17589
4486	0	0	Ki67+	 4117 18104
4487	0	0	Ki67+	 4119 18118
4488	0	0	Ki67+	 4121 17870
4489	0	0	Ki67+	 4121 17919
4490	0	0	Ki67+	 4121 18070
4491	0	0	Ki67+	 4123 17940
4492	0	0	Ki67+	 4129 17817
4493	0	0	Ki67+	 4129 18174
4494	0	0	Ki67+	 4131 17626
4495	0	0	Ki67+	 4137 18135
4496	0	0	Ki67+	 4142 17608
4497	0	0	Ki67+	 4143 17896
4498	0	0	Ki67+	 4149 18003
4499	0	0	Ki67+	 4152 17563
4500	0	0	Ki67+	 4152 18059
4501	0	0	Ki67+	 4154 18169
4502	0	0	Ki67+	 4158 17485
4503	0	0	Ki67+	 4159 17581
4504	0	0	Ki67+	 4164 17640
4505	0	0	Ki67+	 4170 17900
4506	0	0	Ki67+	 4179 17744
4507	0	0	Ki67+	 4180 18034
4508	0	0	Ki67+	 4182 17701
4509	0	0	Ki67+	 4182 17844
4510	0	0	Ki67+	 4187 17478
4511	0	0	Ki67+	 4191 17771
4512	0	0	Ki67+	 4192 18120
4513	0	0	Ki67+	 4196 17696
4514	0	0	Ki67+	 4198 17660
4515	0	0	Ki67+	 4202 17992
4516	0	0	Ki67+	 4206 18142
4517	0	0	Ki67+	 4207 18057
4518	0	0	Ki67+	 4213 17616
4519	0	0	Ki67+	 4222 17878
4520	0	0	Ki67+	 4223 17514
4521	0	0	Ki67+	 4225 17743
4522	0	0	Ki67+	 4225 17848
4523	0	0	Ki67+	 4228 17766
4524	0	0	Ki67+	 4229 18075
4525	0	0	Ki67+	 4233 17491
4526	0	0	Ki67+	 4236 17451
4527	0	0	Ki67+	 4236 17801
4528	0	0	Ki67+	 4237 18007
4529	0	0	Ki67+	 4240 17414
4530	0	0	Ki67+	 4240 17730
4531	0	0	Ki67+	 4244 17599
4532	0	0	Ki67+	 4245 17980
4533	0	0	Ki67+	 4251 17481
4534	0	0	Ki67+	 4254 18136
4535	0	0	Ki67+	 4256 17388
4536	0	0	Ki67+	 4258 17687
4537	0	0	Ki67+	 4277 17578
4538	0	0	Ki67+	 4283 17611
4539	0	0	Ki67+	 4285 17448
4540	0	0	Ki67+	 4285 17624
4541	0	0	Ki67+	 4288 17477
4542	0	0	Ki67+	 4295 17424
4543	0	0	Ki67+	 4295 17762
4544	0	0	Ki67+	 4298 17490
4545	0	0	Ki67+	 4298 17863
4546	0	0	Ki67+	 4300 17808
4547	0	0	Ki67+	 4302 17832
4548	0	0	Ki67+	 4304 17625
4549	0	0	Ki67+	 4306 18021
4550	0	0	Ki67+	 4309 17955
4551	0	0	Ki67+	 4319 18000
4552	0	0	Ki67+	 4320 17452
4553	0	0	Ki67+	 4320 17484
4554	0	0	Ki67+	 4322 18165
4555	0	0	Ki67+	 4324 18129
4556	0	0	Ki67+	 4328 17515
4557	0	0	Ki67+	 4337 17821
4558	0	0	Ki67+	 4337 17835
4559	0	0	Ki67+	 4339 18142
4560	0	0	Ki67+	 4343 17658
4561	0	0	Ki67+	 4346 17850
4562	0	0	Ki67+	 4347 17439
4563	0	0	Ki67+	 4348 17990
4564	0	0	Ki67+	 4350 17771
4565	0	0	Ki67+	 4351 17781
4566	0	0	Ki67+	 4358 17635
4567	0	0	Ki67+	 4360 17767
4568	0	0	Ki67+	 4360 17906
4569	0	0	Ki67+	 4360 18097
4570	0	0	Ki67+	 4364 17823
4571	0	0	Ki67+	 4364 18171
4572	0	0	Ki67+	 4370 18020
4573	0	0	Ki67+	 4373 17575
4574	0	0	Ki67+	 4373 17676
4575	0	0	Ki67+	 4374 18079
4576	0	0	Ki67+	 4376 17842
4577	0	0	Ki67+	 4377 18121
4578	0	0	Ki67+	 4379 17638
4579	0	0	Ki67+	 4380 17499
4580	0	0	Ki67+	 4380 17596
4581	0	0	Ki67+	 4381 17652
4582	0	0	Ki67+	 4384 17976
4583	0	0	Ki67+	 4385 17688
4584	0	0	Ki67+	 4399 17763
4585	0	0	Ki67+	 4399 18144
4586	0	0	Ki67+	 4400 18014
4587	0	0	Ki67+	 4401 18166
4588	0	0	Ki67+	 4405 17639
4589	0	0	Ki67+	 4407 18065
4590	0	0	Ki67+	 4414 17979
4591	0	0	Ki67+	 4415 17685
4592	0	0	Ki67+	 3621 18336
4593	0	0	Ki67+	 3621 18488
4594	0	0	Ki67+	 3625 18700
4595	0	0	Ki67+	 3627 18196
4596	0	0	Ki67+	 3627 18878
4597	0	0	Ki67+	 3628 18614
4598	0	0	Ki67+	 3629 18397
4599	0	0	Ki67+	 3631 18287
4600	0	0	Ki67+	 3635 18713
4601	0	0	Ki67+	 3636 18813
4602	0	0	Ki67+	 3639 18299
4603	0	0	Ki67+	 3639 18485
4604	0	0	Ki67+	 3643 18845
4605	0	0	Ki67+	 3645 18513
4606	0	0	Ki67+	 3646 18933
4607	0	0	Ki67+	 3647 18373
4608	0	0	Ki67+	 3648 18905
4609	0	0	Ki67+	 3654 18853
4610	0	0	Ki67+	 3654 18880
4611	0	0	Ki67+	 3659 18327
4612	0	0	Ki67+	 3660 18734
4613	0	0	Ki67+	 3662 18682
4614	0	0	Ki67+	 3667 18719
4615	0	0	Ki67+	 3669 18315
4616	0	0	Ki67+	 3669 18345
4617	0	0	Ki67+	 3673 18946
4618	0	0	Ki67+	 3675 18296
4619	0	0	Ki67+	 3678 18768
4620	0	0	Ki67+	 3680 18786
4621	0	0	Ki67+	 3682 18673
4622	0	0	Ki67+	 3683 18742
4623	0	0	Ki67+	 3683 18871
4624	0	0	Ki67+	 3685 18508
4625	0	0	Ki67+	 3688 18837
4626	0	0	Ki67+	 3689 18945
4627	0	0	Ki67+	 3695 18706
4628	0	0	Ki67+	 3696 18342
4629	0	0	Ki67+	 3697 18330
4630	0	0	Ki67+	 3698 18383
4631	0	0	Ki67+	 3699 18639
4632	0	0	Ki67+	 3701 18464
4633	0	0	Ki67+	 3704 18509
4634	0	0	Ki67+	 3705 18904
4635	0	0	Ki67+	 3713 18716
4636	0	0	Ki67+	 3715 18649
4637	0	0	Ki67+	 3715 18871
4638	0	0	Ki67+	 3716 18800
4639	0	0	Ki67+	 3717 18677
4640	0	0	Ki67+	 3717 18770
4641	0	0	Ki67+	 3720 18405
4642	0	0	Ki67+	 3728 18492
4643	0	0	Ki67+	 3734 18532
4644	0	0	Ki67+	 3735 18970
4645	0	0	Ki67+	 3739 18831
4646	0	0	Ki67+	 3742 18647
4647	0	0	Ki67+	 3742 18672
4648	0	0	Ki67+	 3742 18804
4649	0	0	Ki67+	 3745 18313
4650	0	0	Ki67+	 3746 18939
4651	0	0	Ki67+	 3747 18617
4652	0	0	Ki67+	 3748 18294
4653	0	0	Ki67+	 3749 18903
4654	0	0	Ki67+	 3750 18832
4655	0	0	Ki67+	 3752 18476
4656	0	0	Ki67+	 3758 18695
4657	0	0	Ki67+	 3759 18522
4658	0	0	Ki67+	 3761 18332
4659	0	0	Ki67+	 3761 18862
4660	0	0	Ki67+	 3762 18355
4661	0	0	Ki67+	 3762 18759
4662	0	0	Ki67+	 3765 18495
4663	0	0	Ki67+	 3765 18667
4664	0	0	Ki67+	 3766 18268
4665	0	0	Ki67+	 3767 18962
4666	0	0	Ki67+	 3768 18883
4667	0	0	Ki67+	 3769 18389
4668	0	0	Ki67+	 3770 18794
4669	0	0	Ki67+	 3770 18948
4670	0	0	Ki67+	 3774 18750
4671	0	0	Ki67+	 3776 18632
4672	0	0	Ki67+	 3776 18676
4673	0	0	Ki67+	 3779 18463
4674	0	0	Ki67+	 3783 18725
4675	0	0	Ki67+	 3784 18306
4676	0	0	Ki67+	 3785 18604
4677	0	0	Ki67+	 3787 18232
4678	0	0	Ki67+	 3787 18477
4679	0	0	Ki67+	 3788 18286
4680	0	0	Ki67+	 3796 18972
4681	0	0	Ki67+	 3797 18500
4682	0	0	Ki67+	 3798 18764
4683	0	0	Ki67+	 3800 18665
4684	0	0	Ki67+	 3804 18632
4685	0	0	Ki67+	 3805 18953
4686	0	0	Ki67+	 3812 18304
4687	0	0	Ki67+	 3812 18481
4688	0	0	Ki67+	 3812 18782
4689	0	0	Ki67+	 3816 18658
4690	0	0	Ki67+	 3818 18823
4691	0	0	Ki67+	 3821 18577
4692	0	0	Ki67+	 3824 18727
4693	0	0	Ki67+	 3826 18318
4694	0	0	Ki67+	 3827 18609
4695	0	0	Ki67+	 3829 18514
4696	0	0	Ki67+	 3831 18278
4697	0	0	Ki67+	 3834 18708
4698	0	0	Ki67+	 3836 18476
4699	0	0	Ki67+	 3837 18396
4700	0	0	Ki67+	 3838 18492
4701	0	0	Ki67+	 3839 18598
4702	0	0	Ki67+	 3839 18808
4703	0	0	Ki67+	 3841 18663
4704	0	0	Ki67+	 3852 18604
4705	0	0	Ki67+	 3853 18431
4706	0	0	Ki67+	 3854 18355
4707	0	0	Ki67+	 3854 18629
4708	0	0	Ki67+	 3856 18254
4709	0	0	Ki67+	 3860 18476
4710	0	0	Ki67+	 3864 18266
4711	0	0	Ki67+	 3866 18333
4712	0	0	Ki67+	 3868 18202
4713	0	0	Ki67+	 3871 18466
4714	0	0	Ki67+	 3876 18629
4715	0	0	Ki67+	 3879 18553
4716	0	0	Ki67+	 3880 18387
4717	0	0	Ki67+	 3883 18272
4718	0	0	Ki67+	 3886 18654
4719	0	0	Ki67+	 3894 18496
4720	0	0	Ki67+	 3895 18426
4721	0	0	Ki67+	 3898 18179
4722	0	0	Ki67+	 3898 18354
4723	0	0	Ki67+	 3901 18532
4724	0	0	Ki67+	 3904 18580
4725	0	0	Ki67+	 3905 18287
4726	0	0	Ki67+	 3906 18219
4727	0	0	Ki67+	 3906 18605
4728	0	0	Ki67+	 3913 18327
4729	0	0	Ki67+	 3919 18510
4730	0	0	Ki67+	 3921 18299
4731	0	0	Ki67+	 3923 18201
4732	0	0	Ki67+	 3924 18249
4733	0	0	Ki67+	 3924 18636
4734	0	0	Ki67+	 3926 18451
4735	0	0	Ki67+	 3931 18578
4736	0	0	Ki67+	 3932 18177
4737	0	0	Ki67+	 3932 18535
4738	0	0	Ki67+	 3933 18488
4739	0	0	Ki67+	 3935 18416
4740	0	0	Ki67+	 3946 18261
4741	0	0	Ki67+	 3951 18448
4742	0	0	Ki67+	 3953 18562
4743	0	0	Ki67+	 3957 18475
4744	0	0	Ki67+	 3958 18297
4745	0	0	Ki67+	 3960 18210
4746	0	0	Ki67+	 3961 18395
4747	0	0	Ki67+	 3963 18529
4748	0	0	Ki67+	 3964 18630
4749	0	0	Ki67+	 3966 18501
4750	0	0	Ki67+	 3969 18421
4751	0	0	Ki67+	 3983 18245
4752	0	0	Ki67+	 3993 18537
4753	0	0	Ki67+	 3995 18280
4754	0	0	Ki67+	 3996 18456
4755	0	0	Ki67+	 3997 18239
4756	0	0	Ki67+	 4008 18194
4757	0	0	Ki67+	 4013 18506
4758	0	0	Ki67+	 4024 18229
4759	0	0	Ki67+	 4027 18455
4760	0	0	Ki67+	 4028 18546
4761	0	0	Ki67+	 4029 18515
4762	0	0	Ki67+	 4031 18484
4763	0	0	Ki67+	 4049 18259
4764	0	0	Ki67+	 4049 18572
4765	0	0	Ki67+	 4055 18226
4766	0	0	Ki67+	 4063 18551
4767	0	0	Ki67+	 4079 18248
4768	0	0	Ki67+	 4080 18211
4769	0	0	Ki67+	 4090 18468
4770	0	0	Ki67+	 4098 18249
4771	0	0	Ki67+	 4109 18494
4772	0	0	Ki67+	 4109 18515
4773	0	0	Ki67+	 4113 18218
4774	0	0	Ki67+	 4136 18535
4775	0	0	Ki67+	 4149 18486
4776	0	0	Ki67+	 4175 18496
4777	0	0	Ki67+	 4180 18520
4778	0	0	Ki67+	 4204 18512
4779	0	0	Ki67+	 4279 18206
4780	0	0	Ki67+	 4291 18259
4781	0	0	Ki67+	 4295 18181
4782	0	0	Ki67+	 4303 18240
4783	0	0	Ki67+	 4310 18260
4784	0	0	Ki67+	 4322 18214
4785	0	0	Ki67+	 4329 18967
4786	0	0	Ki67+	 4332 18614
4787	0	0	Ki67+	 4344 18241
4788	0	0	Ki67+	 4362 18208
4789	0	0	Ki67+	 4377 18576
4790	0	0	Ki67+	 4377 18612
4791	0	0	Ki67+	 4381 18895
4792	0	0	Ki67+	 4382 18961
4793	0	0	Ki67+	 4405 18892
4794	0	0	Ki67+	 4408 18911
4795	0	0	Ki67+	 3617 19586
4796	0	0	Ki67+	 3618 19472
4797	0	0	Ki67+	 3623 19690
4798	0	0	Ki67+	 3624 19774
4799	0	0	Ki67+	 3629 19626
4800	0	0	Ki67+	 3630 19484
4801	0	0	Ki67+	 3646 19460
4802	0	0	Ki67+	 3654 19493
4803	0	0	Ki67+	 3658 19445
4804	0	0	Ki67+	 3660 19606
4805	0	0	Ki67+	 3662 19664
4806	0	0	Ki67+	 3664 19094
4807	0	0	Ki67+	 3684 19516
4808	0	0	Ki67+	 3686 19603
4809	0	0	Ki67+	 3692 19083
4810	0	0	Ki67+	 3695 19618
4811	0	0	Ki67+	 3698 19658
4812	0	0	Ki67+	 3699 19673
4813	0	0	Ki67+	 3699 19737
4814	0	0	Ki67+	 3706 19597
4815	0	0	Ki67+	 3709 19629
4816	0	0	Ki67+	 3710 19767
4817	0	0	Ki67+	 3716 19734
4818	0	0	Ki67+	 3739 19641
4819	0	0	Ki67+	 3739 19688
4820	0	0	Ki67+	 3741 19525
4821	0	0	Ki67+	 3747 19559
4822	0	0	Ki67+	 3748 19712
4823	0	0	Ki67+	 3754 19441
4824	0	0	Ki67+	 3754 19490
4825	0	0	Ki67+	 3754 19654
4826	0	0	Ki67+	 3756 19764
4827	0	0	Ki67+	 3768 19444
4828	0	0	Ki67+	 3768 19565
4829	0	0	Ki67+	 3769 18984
4830	0	0	Ki67+	 3769 19535
4831	0	0	Ki67+	 3774 19772
4832	0	0	Ki67+	 3778 19751
4833	0	0	Ki67+	 3781 19519
4834	0	0	Ki67+	 3786 19445
4835	0	0	Ki67+	 3789 19394
4836	0	0	Ki67+	 3794 19506
4837	0	0	Ki67+	 3794 19692
4838	0	0	Ki67+	 3798 19711
4839	0	0	Ki67+	 3802 19768
4840	0	0	Ki67+	 3808 19436
4841	0	0	Ki67+	 3814 19403
4842	0	0	Ki67+	 3820 19240
4843	0	0	Ki67+	 3821 19654
4844	0	0	Ki67+	 3822 19735
4845	0	0	Ki67+	 3827 19452
4846	0	0	Ki67+	 3830 19348
4847	0	0	Ki67+	 3832 19688
4848	0	0	Ki67+	 3832 19765
4849	0	0	Ki67+	 3833 19567
4850	0	0	Ki67+	 3838 19382
4851	0	0	Ki67+	 3847 19719
4852	0	0	Ki67+	 3848 19396
4853	0	0	Ki67+	 3851 19379
4854	0	0	Ki67+	 3853 19243
4855	0	0	Ki67+	 3857 19501
4856	0	0	Ki67+	 3859 19689
4857	0	0	Ki67+	 3862 19757
4858	0	0	Ki67+	 3870 19668
4859	0	0	Ki67+	 3876 19266
4860	0	0	Ki67+	 3876 19374
4861	0	0	Ki67+	 3879 19530
4862	0	0	Ki67+	 3885 19755
4863	0	0	Ki67+	 3885 19770
4864	0	0	Ki67+	 3886 19194
4865	0	0	Ki67+	 3892 19255
4866	0	0	Ki67+	 3893 19549
4867	0	0	Ki67+	 3894 19498
4868	0	0	Ki67+	 3896 19695
4869	0	0	Ki67+	 3903 19393
4870	0	0	Ki67+	 3907 19565
4871	0	0	Ki67+	 3912 19525
4872	0	0	Ki67+	 3913 19277
4873	0	0	Ki67+	 3922 19746
4874	0	0	Ki67+	 3931 19499
4875	0	0	Ki67+	 3932 19169
4876	0	0	Ki67+	 3933 19253
4877	0	0	Ki67+	 3940 19366
4878	0	0	Ki67+	 3941 19243
4879	0	0	Ki67+	 3941 19568
4880	0	0	Ki67+	 3946 19284
4881	0	0	Ki67+	 3946 19318
4882	0	0	Ki67+	 3949 19214
4883	0	0	Ki67+	 3949 19760
4884	0	0	Ki67+	 3950 19547
4885	0	0	Ki67+	 3954 19773
4886	0	0	Ki67+	 3957 19028
4887	0	0	Ki67+	 3958 19200
4888	0	0	Ki67+	 3958 19228
4889	0	0	Ki67+	 3958 19733
4890	0	0	Ki67+	 3961 19524
4891	0	0	Ki67+	 3964 19563
4892	0	0	Ki67+	 3965 19705
4893	0	0	Ki67+	 3969 19147
4894	0	0	Ki67+	 3971 19191
4895	0	0	Ki67+	 3973 19642
4896	0	0	Ki67+	 3984 19216
4897	0	0	Ki67+	 3985 19299
4898	0	0	Ki67+	 3985 19484
4899	0	0	Ki67+	 3986 19615
4900	0	0	Ki67+	 3989 19698
4901	0	0	Ki67+	 3992 19497
4902	0	0	Ki67+	 3992 19750
4903	0	0	Ki67+	 3997 19191
4904	0	0	Ki67+	 3998 19474
4905	0	0	Ki67+	 3998 19767
4906	0	0	Ki67+	 4008 19444
4907	0	0	Ki67+	 4009 19273
4908	0	0	Ki67+	 4012 19217
4909	0	0	Ki67+	 4015 19555
4910	0	0	Ki67+	 4018 19729
4911	0	0	Ki67+	 4020 19666
4912	0	0	Ki67+	 4021 19603
4913	0	0	Ki67+	 4029 19331
4914	0	0	Ki67+	 4034 19262
4915	0	0	Ki67+	 4034 19647
4916	0	0	Ki67+	 4035 19681
4917	0	0	Ki67+	 4035 19767
4918	0	0	Ki67+	 4039 19212
4919	0	0	Ki67+	 4047 19330
4920	0	0	Ki67+	 4048 19228
4921	0	0	Ki67+	 4055 19463
4922	0	0	Ki67+	 4060 19691
4923	0	0	Ki67+	 4061 19709
4924	0	0	Ki67+	 4064 19401
4925	0	0	Ki67+	 4065 19247
4926	0	0	Ki67+	 4065 19750
4927	0	0	Ki67+	 4068 19227
4928	0	0	Ki67+	 4070 19765
4929	0	0	Ki67+	 4073 19289
4930	0	0	Ki67+	 4073 19705
4931	0	0	Ki67+	 4078 19376
4932	0	0	Ki67+	 4081 19111
4933	0	0	Ki67+	 4081 19134
4934	0	0	Ki67+	 4084 19339
4935	0	0	Ki67+	 4085 19234
4936	0	0	Ki67+	 4089 19740
4937	0	0	Ki67+	 4091 19450
4938	0	0	Ki67+	 4091 19668
4939	0	0	Ki67+	 4098 19525
4940	0	0	Ki67+	 4098 19563
4941	0	0	Ki67+	 4104 19271
4942	0	0	Ki67+	 4106 19172
4943	0	0	Ki67+	 4108 19510
4944	0	0	Ki67+	 4116 19357
4945	0	0	Ki67+	 4117 19548
4946	0	0	Ki67+	 4119 19211
4947	0	0	Ki67+	 4124 19686
4948	0	0	Ki67+	 4127 19282
4949	0	0	Ki67+	 4128 19395
4950	0	0	Ki67+	 4132 19562
4951	0	0	Ki67+	 4132 19581
4952	0	0	Ki67+	 4137 19133
4953	0	0	Ki67+	 4139 19609
4954	0	0	Ki67+	 4139 19721
4955	0	0	Ki67+	 4140 19522
4956	0	0	Ki67+	 4140 19756
4957	0	0	Ki67+	 4147 19241
4958	0	0	Ki67+	 4147 19313
4959	0	0	Ki67+	 4151 19119
4960	0	0	Ki67+	 4156 19417
4961	0	0	Ki67+	 4159 19682
4962	0	0	Ki67+	 4166 19753
4963	0	0	Ki67+	 4171 19390
4964	0	0	Ki67+	 4172 19574
4965	0	0	Ki67+	 4172 19614
4966	0	0	Ki67+	 4172 19721
4967	0	0	Ki67+	 4181 19169
4968	0	0	Ki67+	 4182 19295
4969	0	0	Ki67+	 4190 19525
4970	0	0	Ki67+	 4191 19716
4971	0	0	Ki67+	 4192 19535
4972	0	0	Ki67+	 4198 19634
4973	0	0	Ki67+	 4199 19415
4974	0	0	Ki67+	 4206 19468
4975	0	0	Ki67+	 4208 19746
4976	0	0	Ki67+	 4212 19313
4977	0	0	Ki67+	 4212 19585
4978	0	0	Ki67+	 4215 19443
4979	0	0	Ki67+	 4217 19081
4980	0	0	Ki67+	 4218 19745
4981	0	0	Ki67+	 4221 19057
4982	0	0	Ki67+	 4227 19677
4983	0	0	Ki67+	 4228 19287
4984	0	0	Ki67+	 4232 19192
4985	0	0	Ki67+	 4232 19445
4986	0	0	Ki67+	 4233 19698
4987	0	0	Ki67+	 4235 19110
4988	0	0	Ki67+	 4235 19610
4989	0	0	Ki67+	 4237 19624
4990	0	0	Ki67+	 4241 19417
4991	0	0	Ki67+	 4246 19515
4992	0	0	Ki67+	 4249 19309
4993	0	0	Ki67+	 4249 19391
4994	0	0	Ki67+	 4252 19531
4995	0	0	Ki67+	 4258 19355
4996	0	0	Ki67+	 4260 19022
4997	0	0	Ki67+	 4262 19589
4998	0	0	Ki67+	 4263 19526
4999	0	0	Ki67+	 4264 19476
5000	0	0	Ki67+	 4269 19182
5001	0	0	Ki67+	 4270 19043
5002	0	0	Ki67+	 4271 19695
5003	0	0	Ki67+	 4272 19145
5004	0	0	Ki67+	 4274 19534
5005	0	0	Ki67+	 4275 19506
5006	0	0	Ki67+	 4277 19686
5007	0	0	Ki67+	 4280 19560
5008	0	0	Ki67+	 4280 19725
5009	0	0	Ki67+	 4285 19407
5010	0	0	Ki67+	 4288 18991
5011	0	0	Ki67+	 4290 19522
5012	0	0	Ki67+	 4291 19374
5013	0	0	Ki67+	 4300 19156
5014	0	0	Ki67+	 4306 19497
5015	0	0	Ki67+	 4307 19441
5016	0	0	Ki67+	 4311 19719
5017	0	0	Ki67+	 4312 19212
5018	0	0	Ki67+	 4312 19482
5019	0	0	Ki67+	 4314 19421
5020	0	0	Ki67+	 4315 19542
5021	0	0	Ki67+	 4318 19343
5022	0	0	Ki67+	 4323 19263
5023	0	0	Ki67+	 4323 19366
5024	0	0	Ki67+	 4325 19662
5025	0	0	Ki67+	 4326 19380
5026	0	0	Ki67+	 4327 19509
5027	0	0	Ki67+	 4330 19605
5028	0	0	Ki67+	 4341 19037
5029	0	0	Ki67+	 4342 19501
5030	0	0	Ki67+	 4344 19396
5031	0	0	Ki67+	 4344 19425
5032	0	0	Ki67+	 4349 19544
5033	0	0	Ki67+	 4351 19242
5034	0	0	Ki67+	 4357 19470
5035	0	0	Ki67+	 4360 19383
5036	0	0	Ki67+	 4369 19192
5037	0	0	Ki67+	 4369 19407
5038	0	0	Ki67+	 4370 19492
5039	0	0	Ki67+	 4371 18998
5040	0	0	Ki67+	 4378 19534
5041	0	0	Ki67+	 4385 19223
5042	0	0	Ki67+	 4385 19461
5043	0	0	Ki67+	 4386 19032
5044	0	0	Ki67+	 4388 19425
5045	0	0	Ki67+	 4391 19172
5046	0	0	Ki67+	 4393 19382
5047	0	0	Ki67+	 4395 19218
5048	0	0	Ki67+	 4398 18978
5049	0	0	Ki67+	 4400 19501
5050	0	0	Ki67+	 4407 19045
5051	0	0	Ki67+	 4409 19451
5052	0	0	Ki67+	 4411 19249
5053	0	0	Ki67+	 4412 19006
5054	0	0	Ki67+	 4415 19390
5055	0	0	Ki67+	 3618 19867
5056	0	0	Ki67+	 3619 19810
5057	0	0	Ki67+	 3621 20220
5058	0	0	Ki67+	 3624 20421
5059	0	0	Ki67+	 3627 20442
5060	0	0	Ki67+	 3628 20334
5061	0	0	Ki67+	 3638 20264
5062	0	0	Ki67+	 3642 19845
5063	0	0	Ki67+	 3642 20403
5064	0	0	Ki67+	 3643 20161
5065	0	0	Ki67+	 3645 19801
5066	0	0	Ki67+	 3646 20241
5067	0	0	Ki67+	 3647 20459
5068	0	0	Ki67+	 3660 20282
5069	0	0	Ki67+	 3666 20213
5070	0	0	Ki67+	 3666 20426
5071	0	0	Ki67+	 3666 20454
5072	0	0	Ki67+	 3671 20174
5073	0	0	Ki67+	 3672 19837
5074	0	0	Ki67+	 3678 20328
5075	0	0	Ki67+	 3680 20463
5076	0	0	Ki67+	 3687 19817
5077	0	0	Ki67+	 3688 20481
5078	0	0	Ki67+	 3689 20263
5079	0	0	Ki67+	 3689 20387
5080	0	0	Ki67+	 3691 20452
5081	0	0	Ki67+	 3695 19832
5082	0	0	Ki67+	 3695 20497
5083	0	0	Ki67+	 3704 20294
5084	0	0	Ki67+	 3708 20132
5085	0	0	Ki67+	 3713 20209
5086	0	0	Ki67+	 3713 20280
5087	0	0	Ki67+	 3718 20264
5088	0	0	Ki67+	 3718 20363
5089	0	0	Ki67+	 3719 20442
5090	0	0	Ki67+	 3720 20419
5091	0	0	Ki67+	 3721 20475
5092	0	0	Ki67+	 3722 19813
5093	0	0	Ki67+	 3723 19782
5094	0	0	Ki67+	 3724 20190
5095	0	0	Ki67+	 3732 20396
5096	0	0	Ki67+	 3733 20167
5097	0	0	Ki67+	 3734 19798
5098	0	0	Ki67+	 3734 20246
5099	0	0	Ki67+	 3741 20344
5100	0	0	Ki67+	 3742 20291
5101	0	0	Ki67+	 3743 20536
5102	0	0	Ki67+	 3745 20421
5103	0	0	Ki67+	 3758 20271
5104	0	0	Ki67+	 3764 20211
5105	0	0	Ki67+	 3764 20359
5106	0	0	Ki67+	 3765 20307
5107	0	0	Ki67+	 3773 20480
5108	0	0	Ki67+	 3778 20438
5109	0	0	Ki67+	 3778 20534
5110	0	0	Ki67+	 3779 20493
5111	0	0	Ki67+	 3784 20230
5112	0	0	Ki67+	 3785 20381
5113	0	0	Ki67+	 3787 20415
5114	0	0	Ki67+	 3787 20477
5115	0	0	Ki67+	 3793 20308
5116	0	0	Ki67+	 3795 20189
5117	0	0	Ki67+	 3799 20157
5118	0	0	Ki67+	 3804 20255
5119	0	0	Ki67+	 3810 20548
5120	0	0	Ki67+	 3811 20135
5121	0	0	Ki67+	 3812 20491
5122	0	0	Ki67+	 3813 20097
5123	0	0	Ki67+	 3817 20066
5124	0	0	Ki67+	 3817 20267
5125	0	0	Ki67+	 3825 20235
5126	0	0	Ki67+	 3826 20421
5127	0	0	Ki67+	 3828 20373
5128	0	0	Ki67+	 3837 20353
5129	0	0	Ki67+	 3838 20225
5130	0	0	Ki67+	 3838 20530
5131	0	0	Ki67+	 3840 20399
5132	0	0	Ki67+	 3842 20508
5133	0	0	Ki67+	 3843 20163
5134	0	0	Ki67+	 3845 20300
5135	0	0	Ki67+	 3854 20191
5136	0	0	Ki67+	 3854 20318
5137	0	0	Ki67+	 3854 20542
5138	0	0	Ki67+	 3857 20150
5139	0	0	Ki67+	 3865 20056
5140	0	0	Ki67+	 3866 20032
5141	0	0	Ki67+	 3867 20148
5142	0	0	Ki67+	 3868 20402
5143	0	0	Ki67+	 3871 20222
5144	0	0	Ki67+	 3879 20058
5145	0	0	Ki67+	 3882 20086
5146	0	0	Ki67+	 3882 20328
5147	0	0	Ki67+	 3884 20444
5148	0	0	Ki67+	 3887 20366
5149	0	0	Ki67+	 3887 20551
5150	0	0	Ki67+	 3892 20247
5151	0	0	Ki67+	 3894 20376
5152	0	0	Ki67+	 3900 20034
5153	0	0	Ki67+	 3900 20331
5154	0	0	Ki67+	 3905 19790
5155	0	0	Ki67+	 3905 20495
5156	0	0	Ki67+	 3906 20199
5157	0	0	Ki67+	 3908 20148
5158	0	0	Ki67+	 3910 20221
5159	0	0	Ki67+	 3914 20180
5160	0	0	Ki67+	 3919 20523
5161	0	0	Ki67+	 3921 20071
5162	0	0	Ki67+	 3923 20127
5163	0	0	Ki67+	 3925 19997
5164	0	0	Ki67+	 3928 20569
5165	0	0	Ki67+	 3932 20296
5166	0	0	Ki67+	 3934 20380
5167	0	0	Ki67+	 3942 20032
5168	0	0	Ki67+	 3942 20062
5169	0	0	Ki67+	 3942 20159
5170	0	0	Ki67+	 3942 20485
5171	0	0	Ki67+	 3943 20077
5172	0	0	Ki67+	 3946 20236
5173	0	0	Ki67+	 3946 20389
5174	0	0	Ki67+	 3948 20117
5175	0	0	Ki67+	 3955 19797
5176	0	0	Ki67+	 3957 20033
5177	0	0	Ki67+	 3958 20187
5178	0	0	Ki67+	 3958 20295
5179	0	0	Ki67+	 3960 19901
5180	0	0	Ki67+	 3960 20405
5181	0	0	Ki67+	 3962 20003
5182	0	0	Ki67+	 3963 20140
5183	0	0	Ki67+	 3966 20103
5184	0	0	Ki67+	 3967 20223
5185	0	0	Ki67+	 3968 20560
5186	0	0	Ki67+	 3971 20066
5187	0	0	Ki67+	 3973 20353
5188	0	0	Ki67+	 3975 20333
5189	0	0	Ki67+	 3977 20575
5190	0	0	Ki67+	 3979 20101
5191	0	0	Ki67+	 3980 20050
5192	0	0	Ki67+	 3984 20365
5193	0	0	Ki67+	 3985 20546
5194	0	0	Ki67+	 3988 20323
5195	0	0	Ki67+	 3991 20390
5196	0	0	Ki67+	 3991 20514
5197	0	0	Ki67+	 3993 20230
5198	0	0	Ki67+	 3997 20346
5199	0	0	Ki67+	 3999 20134
5200	0	0	Ki67+	 4003 20082
5201	0	0	Ki67+	 4007 20101
5202	0	0	Ki67+	 4010 20441
5203	0	0	Ki67+	 4012 19817
5204	0	0	Ki67+	 4014 20543
5205	0	0	Ki67+	 4024 20191
5206	0	0	Ki67+	 4024 20414
5207	0	0	Ki67+	 4037 20109
5208	0	0	Ki67+	 4041 20377
5209	0	0	Ki67+	 4042 20571
5210	0	0	Ki67+	 4043 19837
5211	0	0	Ki67+	 4043 20079
5212	0	0	Ki67+	 4044 19961
5213	0	0	Ki67+	 4047 20162
5214	0	0	Ki67+	 4050 20015
5215	0	0	Ki67+	 4050 20138
5216	0	0	Ki67+	 4052 20428
5217	0	0	Ki67+	 4053 20451
5218	0	0	Ki67+	 4054 20067
5219	0	0	Ki67+	 4054 20238
5220	0	0	Ki67+	 4059 19970
5221	0	0	Ki67+	 4061 20318
5222	0	0	Ki67+	 4068 20269
5223	0	0	Ki67+	 4072 20325
5224	0	0	Ki67+	 4074 20130
5225	0	0	Ki67+	 4076 19864
5226	0	0	Ki67+	 4076 20519
5227	0	0	Ki67+	 4085 20129
5228	0	0	Ki67+	 4087 20215
5229	0	0	Ki67+	 4088 19902
5230	0	0	Ki67+	 4089 20420
5231	0	0	Ki67+	 4091 19993
5232	0	0	Ki67+	 4093 20290
5233	0	0	Ki67+	 4096 20112
5234	0	0	Ki67+	 4102 20569
5235	0	0	Ki67+	 4105 19937
5236	0	0	Ki67+	 4108 20006
5237	0	0	Ki67+	 4110 20483
5238	0	0	Ki67+	 4111 19953
5239	0	0	Ki67+	 4111 20044
5240	0	0	Ki67+	 4111 20335
5241	0	0	Ki67+	 4113 20180
5242	0	0	Ki67+	 4120 20211
5243	0	0	Ki67+	 4120 20552
5244	0	0	Ki67+	 4123 20518
5245	0	0	Ki67+	 4134 20209
5246	0	0	Ki67+	 4135 20379
5247	0	0	Ki67+	 4136 19996
5248	0	0	Ki67+	 4136 20308
5249	0	0	Ki67+	 4137 19967
5250	0	0	Ki67+	 4143 20037
5251	0	0	Ki67+	 4145 20011
5252	0	0	Ki67+	 4145 20281
5253	0	0	Ki67+	 4162 19942
5254	0	0	Ki67+	 4162 20505
5255	0	0	Ki67+	 4163 20551
5256	0	0	Ki67+	 4164 20340
5257	0	0	Ki67+	 4166 19977
5258	0	0	Ki67+	 4168 20322
5259	0	0	Ki67+	 4174 20289
5260	0	0	Ki67+	 4175 20038
5261	0	0	Ki67+	 4187 20215
5262	0	0	Ki67+	 4190 19933
5263	0	0	Ki67+	 4190 20116
5264	0	0	Ki67+	 4192 20558
5265	0	0	Ki67+	 4195 20240
5266	0	0	Ki67+	 4195 20396
5267	0	0	Ki67+	 4196 20528
5268	0	0	Ki67+	 4197 20193
5269	0	0	Ki67+	 4201 20020
5270	0	0	Ki67+	 4204 20083
5271	0	0	Ki67+	 4207 20426
5272	0	0	Ki67+	 4211 20453
5273	0	0	Ki67+	 4212 20035
5274	0	0	Ki67+	 4212 20389
5275	0	0	Ki67+	 4221 20147
5276	0	0	Ki67+	 4221 20183
5277	0	0	Ki67+	 4221 20502
5278	0	0	Ki67+	 4225 20350
5279	0	0	Ki67+	 4226 20340
5280	0	0	Ki67+	 4227 20570
5281	0	0	Ki67+	 4230 19988
5282	0	0	Ki67+	 4231 20198
5283	0	0	Ki67+	 4237 19876
5284	0	0	Ki67+	 4237 20055
5285	0	0	Ki67+	 4237 20519
5286	0	0	Ki67+	 4238 20089
5287	0	0	Ki67+	 4242 20169
5288	0	0	Ki67+	 4243 19927
5289	0	0	Ki67+	 4246 20561
5290	0	0	Ki67+	 4247 20448
5291	0	0	Ki67+	 4249 20494
5292	0	0	Ki67+	 4258 20405
5293	0	0	Ki67+	 4259 19954
5294	0	0	Ki67+	 4261 20060
5295	0	0	Ki67+	 4265 19867
5296	0	0	Ki67+	 4267 20377
5297	0	0	Ki67+	 4274 20092
5298	0	0	Ki67+	 4276 20148
5299	0	0	Ki67+	 4277 19984
5300	0	0	Ki67+	 4278 20175
5301	0	0	Ki67+	 4278 20213
5302	0	0	Ki67+	 4281 20458
5303	0	0	Ki67+	 4284 20567
5304	0	0	Ki67+	 4286 19921
5305	0	0	Ki67+	 4290 20033
5306	0	0	Ki67+	 4292 20019
5307	0	0	Ki67+	 4293 20281
5308	0	0	Ki67+	 4298 20568
5309	0	0	Ki67+	 4303 19830
5310	0	0	Ki67+	 4305 19929
5311	0	0	Ki67+	 4305 20081
5312	0	0	Ki67+	 4305 20528
5313	0	0	Ki67+	 4315 19943
5314	0	0	Ki67+	 4319 19848
5315	0	0	Ki67+	 4319 20138
5316	0	0	Ki67+	 4319 20273
5317	0	0	Ki67+	 4324 20073
5318	0	0	Ki67+	 4326 20302
5319	0	0	Ki67+	 4327 19828
5320	0	0	Ki67+	 4330 20111
5321	0	0	Ki67+	 4333 20038
5322	0	0	Ki67+	 4337 19998
5323	0	0	Ki67+	 4338 19867
5324	0	0	Ki67+	 4342 20156
5325	0	0	Ki67+	 4344 20064
5326	0	0	Ki67+	 4350 20035
5327	0	0	Ki67+	 4350 20314
5328	0	0	Ki67+	 4351 20177
5329	0	0	Ki67+	 4357 20107
5330	0	0	Ki67+	 4358 19832
5331	0	0	Ki67+	 4358 20245
5332	0	0	Ki67+	 4362 20280
5333	0	0	Ki67+	 4362 20378
5334	0	0	Ki67+	 4366 20205
5335	0	0	Ki67+	 4367 20231
5336	0	0	Ki67+	 4370 19908
5337	0	0	Ki67+	 4372 20181
5338	0	0	Ki67+	 4373 20022
5339	0	0	Ki67+	 4375 20532
5340	0	0	Ki67+	 4375 20562
5341	0	0	Ki67+	 4376 20437
5342	0	0	Ki67+	 4379 20266
5343	0	0	Ki67+	 4381 20138
5344	0	0	Ki67+	 4388 19923
5345	0	0	Ki67+	 4391 20157
5346	0	0	Ki67+	 4392 20320
5347	0	0	Ki67+	 4395 20473
5348	0	0	Ki67+	 4396 20260
5349	0	0	Ki67+	 4397 20248
5350	0	0	Ki67+	 4399 20448
5351	0	0	Ki67+	 4400 20184
5352	0	0	Ki67+	 4402 20426
5353	0	0	Ki67+	 4403 20533
5354	0	0	Ki67+	 4404 20218
5355	0	0	Ki67+	 4408 20355
5356	0	0	Ki67+	 4409 19826
5357	0	0	Ki67+	 4410 20386
5358	0	0	Ki67+	 4411 20240
5359	0	0	Ki67+	 4411 20408
5360	0	0	Ki67+	 4413 19798
5361	0	0	Ki67+	 4414 20467
5362	0	0	Ki67+	 4415 19981
5363	0	0	Ki67+	 3617 21224
5364	0	0	Ki67+	 3620 21260
5365	0	0	Ki67+	 3625 21290
5366	0	0	Ki67+	 3627 21057
5367	0	0	Ki67+	 3629 20592
5368	0	0	Ki67+	 3632 21090
5369	0	0	Ki67+	 3632 21162
5370	0	0	Ki67+	 3634 21208
5371	0	0	Ki67+	 3637 20628
5372	0	0	Ki67+	 3642 21037
5373	0	0	Ki67+	 3645 20638
5374	0	0	Ki67+	 3645 21079
5375	0	0	Ki67+	 3646 21226
5376	0	0	Ki67+	 3647 20990
5377	0	0	Ki67+	 3650 20611
5378	0	0	Ki67+	 3657 21270
5379	0	0	Ki67+	 3658 21148
5380	0	0	Ki67+	 3661 21113
5381	0	0	Ki67+	 3668 21325
5382	0	0	Ki67+	 3673 21045
5383	0	0	Ki67+	 3673 21253
5384	0	0	Ki67+	 3680 21300
5385	0	0	Ki67+	 3682 21019
5386	0	0	Ki67+	 3686 21133
5387	0	0	Ki67+	 3693 21289
5388	0	0	Ki67+	 3705 21336
5389	0	0	Ki67+	 3716 21296
5390	0	0	Ki67+	 3717 21219
5391	0	0	Ki67+	 3722 21259
5392	0	0	Ki67+	 3733 21125
5393	0	0	Ki67+	 3735 21244
5394	0	0	Ki67+	 3737 21020
5395	0	0	Ki67+	 3749 21135
5396	0	0	Ki67+	 3751 21268
5397	0	0	Ki67+	 3754 21301
5398	0	0	Ki67+	 3759 20973
5399	0	0	Ki67+	 3762 21108
5400	0	0	Ki67+	 3764 21008
5401	0	0	Ki67+	 3765 21222
5402	0	0	Ki67+	 3767 21306
5403	0	0	Ki67+	 3769 21046
5404	0	0	Ki67+	 3769 21154
5405	0	0	Ki67+	 3775 21244
5406	0	0	Ki67+	 3783 21193
5407	0	0	Ki67+	 3788 21110
5408	0	0	Ki67+	 3791 21029
5409	0	0	Ki67+	 3793 21299
5410	0	0	Ki67+	 3794 20980
5411	0	0	Ki67+	 3795 21218
5412	0	0	Ki67+	 3796 21169
5413	0	0	Ki67+	 3804 20578
5414	0	0	Ki67+	 3809 21288
5415	0	0	Ki67+	 3811 20932
5416	0	0	Ki67+	 3815 21099
5417	0	0	Ki67+	 3821 21003
5418	0	0	Ki67+	 3822 20610
5419	0	0	Ki67+	 3823 20596
5420	0	0	Ki67+	 3826 20953
5421	0	0	Ki67+	 3827 21263
5422	0	0	Ki67+	 3830 20972
5423	0	0	Ki67+	 3830 21141
5424	0	0	Ki67+	 3831 21303
5425	0	0	Ki67+	 3838 21054
5426	0	0	Ki67+	 3846 21097
5427	0	0	Ki67+	 3850 21298
5428	0	0	Ki67+	 3854 20609
5429	0	0	Ki67+	 3855 20977
5430	0	0	Ki67+	 3859 21134
5431	0	0	Ki67+	 3860 20629
5432	0	0	Ki67+	 3866 21320
5433	0	0	Ki67+	 3867 21050
5434	0	0	Ki67+	 3872 21076
5435	0	0	Ki67+	 3881 21231
5436	0	0	Ki67+	 3883 20999
5437	0	0	Ki67+	 3887 20954
5438	0	0	Ki67+	 3893 20613
5439	0	0	Ki67+	 3895 21015
5440	0	0	Ki67+	 3897 21066
5441	0	0	Ki67+	 3898 21187
5442	0	0	Ki67+	 3902 21034
5443	0	0	Ki67+	 3903 21270
5444	0	0	Ki67+	 3904 21205
5445	0	0	Ki67+	 3906 21099
5446	0	0	Ki67+	 3908 21282
5447	0	0	Ki67+	 3919 20995
5448	0	0	Ki67+	 3920 20976
5449	0	0	Ki67+	 3921 21243
5450	0	0	Ki67+	 3925 21072
5451	0	0	Ki67+	 3926 21259
5452	0	0	Ki67+	 3929 21059
5453	0	0	Ki67+	 3932 20624
5454	0	0	Ki67+	 3933 20638
5455	0	0	Ki67+	 3934 21294
5456	0	0	Ki67+	 3947 20902
5457	0	0	Ki67+	 3948 20626
5458	0	0	Ki67+	 3952 20986
5459	0	0	Ki67+	 3954 20952
5460	0	0	Ki67+	 3957 20924
5461	0	0	Ki67+	 3960 20597
5462	0	0	Ki67+	 3962 21161
5463	0	0	Ki67+	 3964 21221
5464	0	0	Ki67+	 3965 20936
5465	0	0	Ki67+	 3966 21020
5466	0	0	Ki67+	 3969 21250
5467	0	0	Ki67+	 3971 20893
5468	0	0	Ki67+	 3973 21043
5469	0	0	Ki67+	 3978 21074
5470	0	0	Ki67+	 3982 21190
5471	0	0	Ki67+	 3987 20588
5472	0	0	Ki67+	 3987 20618
5473	0	0	Ki67+	 3987 20744
5474	0	0	Ki67+	 3987 21170
5475	0	0	Ki67+	 3990 20958
5476	0	0	Ki67+	 3990 20974
5477	0	0	Ki67+	 3993 20911
5478	0	0	Ki67+	 3996 21345
5479	0	0	Ki67+	 3997 20888
5480	0	0	Ki67+	 4007 20985
5481	0	0	Ki67+	 4008 21275
5482	0	0	Ki67+	 4018 20932
5483	0	0	Ki67+	 4019 20878
5484	0	0	Ki67+	 4019 21196
5485	0	0	Ki67+	 4022 20892
5486	0	0	Ki67+	 4023 20958
5487	0	0	Ki67+	 4024 21217
5488	0	0	Ki67+	 4027 21241
5489	0	0	Ki67+	 4035 20969
5490	0	0	Ki67+	 4043 21134
5491	0	0	Ki67+	 4046 20914
5492	0	0	Ki67+	 4051 21094
5493	0	0	Ki67+	 4052 20594
5494	0	0	Ki67+	 4058 20860
5495	0	0	Ki67+	 4058 21199
5496	0	0	Ki67+	 4060 21146
5497	0	0	Ki67+	 4067 21103
5498	0	0	Ki67+	 4069 21065
5499	0	0	Ki67+	 4071 20630
5500	0	0	Ki67+	 4081 21250
5501	0	0	Ki67+	 4085 21209
5502	0	0	Ki67+	 4090 20597
5503	0	0	Ki67+	 4090 20899
5504	0	0	Ki67+	 4099 21135
5505	0	0	Ki67+	 4104 20606
5506	0	0	Ki67+	 4105 21176
5507	0	0	Ki67+	 4105 21204
5508	0	0	Ki67+	 4107 21163
5509	0	0	Ki67+	 4113 21020
5510	0	0	Ki67+	 4114 21213
5511	0	0	Ki67+	 4117 21100
5512	0	0	Ki67+	 4118 20591
5513	0	0	Ki67+	 4122 21051
5514	0	0	Ki67+	 4131 21074
5515	0	0	Ki67+	 4132 20969
5516	0	0	Ki67+	 4132 20979
5517	0	0	Ki67+	 4132 21107
5518	0	0	Ki67+	 4134 21196
5519	0	0	Ki67+	 4136 20608
5520	0	0	Ki67+	 4141 21137
5521	0	0	Ki67+	 4143 21156
5522	0	0	Ki67+	 4146 21089
5523	0	0	Ki67+	 4155 20973
5524	0	0	Ki67+	 4155 21043
5525	0	0	Ki67+	 4164 21185
5526	0	0	Ki67+	 4172 20577
5527	0	0	Ki67+	 4172 20613
5528	0	0	Ki67+	 4172 21057
5529	0	0	Ki67+	 4179 21240
5530	0	0	Ki67+	 4180 21162
5531	0	0	Ki67+	 4185 21053
5532	0	0	Ki67+	 4186 20959
5533	0	0	Ki67+	 4188 20995
5534	0	0	Ki67+	 4189 21228
5535	0	0	Ki67+	 4192 20607
5536	0	0	Ki67+	 4205 20996
5537	0	0	Ki67+	 4207 20639
5538	0	0	Ki67+	 4208 21081
5539	0	0	Ki67+	 4211 20586
5540	0	0	Ki67+	 4213 21151
5541	0	0	Ki67+	 4217 21351
5542	0	0	Ki67+	 4226 21055
5543	0	0	Ki67+	 4229 21132
5544	0	0	Ki67+	 4233 21180
5545	0	0	Ki67+	 4234 21069
5546	0	0	Ki67+	 4241 21045
5547	0	0	Ki67+	 4243 21024
5548	0	0	Ki67+	 4247 20618
5549	0	0	Ki67+	 4247 20922
5550	0	0	Ki67+	 4247 21171
5551	0	0	Ki67+	 4248 21105
5552	0	0	Ki67+	 4253 20660
5553	0	0	Ki67+	 4257 21197
5554	0	0	Ki67+	 4258 20646
5555	0	0	Ki67+	 4269 21112
5556	0	0	Ki67+	 4276 21067
5557	0	0	Ki67+	 4277 21194
5558	0	0	Ki67+	 4278 21032
5559	0	0	Ki67+	 4282 20611
5560	0	0	Ki67+	 4289 21221
5561	0	0	Ki67+	 4298 21035
5562	0	0	Ki67+	 4300 21154
5563	0	0	Ki67+	 4301 20640
5564	0	0	Ki67+	 4303 20815
5565	0	0	Ki67+	 4303 21184
5566	0	0	Ki67+	 4304 21071
5567	0	0	Ki67+	 4307 21094
5568	0	0	Ki67+	 4310 21026
5569	0	0	Ki67+	 4311 21058
5570	0	0	Ki67+	 4316 20593
5571	0	0	Ki67+	 4319 21259
5572	0	0	Ki67+	 4323 21229
5573	0	0	Ki67+	 4327 20612
5574	0	0	Ki67+	 4333 21093
5575	0	0	Ki67+	 4338 21131
5576	0	0	Ki67+	 4340 20697
5577	0	0	Ki67+	 4340 20994
5578	0	0	Ki67+	 4345 21228
5579	0	0	Ki67+	 4347 20634
5580	0	0	Ki67+	 4348 21265
5581	0	0	Ki67+	 4349 21192
5582	0	0	Ki67+	 4352 21018
5583	0	0	Ki67+	 4352 21156
5584	0	0	Ki67+	 4358 21081
5585	0	0	Ki67+	 4362 21018
5586	0	0	Ki67+	 4367 20970
5587	0	0	Ki67+	 4369 21267
5588	0	0	Ki67+	 4372 21143
5589	0	0	Ki67+	 4374 20897
5590	0	0	Ki67+	 4375 20679
5591	0	0	Ki67+	 4379 20880
5592	0	0	Ki67+	 4389 21287
5593	0	0	Ki67+	 4390 21251
5594	0	0	Ki67+	 4391 20600
5595	0	0	Ki67+	 4397 21059
5596	0	0	Ki67+	 4397 21187
5597	0	0	Ki67+	 4399 20878
5598	0	0	Ki67+	 4400 20672
5599	0	0	Ki67+	 4415 20650
5600	0	0	Ki67+	 3877 21568
5601	0	0	Ki67+	 3892 21594
5602	0	0	Ki67+	 3905 21587
5603	0	0	Ki67+	 3911 21625
5604	0	0	Ki67+	 3925 21661
5605	0	0	Ki67+	 3931 21569
5606	0	0	Ki67+	 3939 21518
5607	0	0	Ki67+	 3941 21568
5608	0	0	Ki67+	 3941 21646
5609	0	0	Ki67+	 3959 21555
5610	0	0	Ki67+	 3977 21479
5611	0	0	Ki67+	 3979 21527
5612	0	0	Ki67+	 3980 21625
5613	0	0	Ki67+	 3988 21649
5614	0	0	Ki67+	 3989 21459
5615	0	0	Ki67+	 3990 21491
5616	0	0	Ki67+	 3991 21585
5617	0	0	Ki67+	 4006 21596
5618	0	0	Ki67+	 4020 21480
5619	0	0	Ki67+	 4028 21509
5620	0	0	Ki67+	 4050 21531
5621	0	0	Ki67+	 4053 21549
5622	0	0	Ki67+	 4059 21430
5623	0	0	Ki67+	 4066 21513
5624	0	0	Ki67+	 4068 21477
5625	0	0	Ki67+	 4078 21443
5626	0	0	Ki67+	 4094 21502
5627	0	0	Ki67+	 4096 21491
5628	0	0	Ki67+	 4097 21448
5629	0	0	Ki67+	 4106 21905
5630	0	0	Ki67+	 4111 21433
5631	0	0	Ki67+	 4112 21489
5632	0	0	Ki67+	 4122 21484
5633	0	0	Ki67+	 4152 21474
5634	0	0	Ki67+	 4152 21721
5635	0	0	Ki67+	 4162 21575
5636	0	0	Ki67+	 4163 21558
5637	0	0	Ki67+	 4164 21630
5638	0	0	Ki67+	 4167 21517
5639	0	0	Ki67+	 4171 21664
5640	0	0	Ki67+	 4175 21694
5641	0	0	Ki67+	 4179 21561
5642	0	0	Ki67+	 4184 21652
5643	0	0	Ki67+	 4185 21719
5644	0	0	Ki67+	 4192 21525
5645	0	0	Ki67+	 4202 21682
5646	0	0	Ki67+	 4203 21633
5647	0	0	Ki67+	 4212 21543
5648	0	0	Ki67+	 4212 21561
5649	0	0	Ki67+	 4215 22133
5650	0	0	Ki67+	 4216 21646
5651	0	0	Ki67+	 4230 21613
5652	0	0	Ki67+	 4230 22154
5653	0	0	Ki67+	 4239 21604
5654	0	0	Ki67+	 4243 21556
5655	0	0	Ki67+	 4243 21590
5656	0	0	Ki67+	 4256 21494
5657	0	0	Ki67+	 4257 21510
5658	0	0	Ki67+	 4261 21565
5659	0	0	Ki67+	 4267 22130
5660	0	0	Ki67+	 4278 21538
5661	0	0	Ki67+	 4282 22125
5662	0	0	Ki67+	 4285 22072
5663	0	0	Ki67+	 4287 21459
5664	0	0	Ki67+	 4287 22174
5665	0	0	Ki67+	 4288 21563
5666	0	0	Ki67+	 4293 21499
5667	0	0	Ki67+	 4295 22047
5668	0	0	Ki67+	 4311 22119
5669	0	0	Ki67+	 4312 21853
5670	0	0	Ki67+	 4313 21487
5671	0	0	Ki67+	 4316 22158
5672	0	0	Ki67+	 4317 22135
5673	0	0	Ki67+	 4323 22084
5674	0	0	Ki67+	 4324 21571
5675	0	0	Ki67+	 4325 21521
5676	0	0	Ki67+	 4325 22072
5677	0	0	Ki67+	 4327 21891
5678	0	0	Ki67+	 4329 22152
5679	0	0	Ki67+	 4335 22118
5680	0	0	Ki67+	 4337 21547
5681	0	0	Ki67+	 4340 22043
5682	0	0	Ki67+	 4342 21855
5683	0	0	Ki67+	 4343 21421
5684	0	0	Ki67+	 4344 21463
5685	0	0	Ki67+	 4354 21496
5686	0	0	Ki67+	 4358 22039
5687	0	0	Ki67+	 4358 22057
5688	0	0	Ki67+	 4359 22138
5689	0	0	Ki67+	 4362 21822
5690	0	0	Ki67+	 4364 22159
5691	0	0	Ki67+	 4371 21548
5692	0	0	Ki67+	 4384 21477
5693	0	0	Ki67+	 4392 21512
5694	0	0	Ki67+	 4397 22011
5695	0	0	Ki67+	 4398 21429
5696	0	0	Ki67+	 4401 21473
5697	0	0	Ki67+	 4401 22166
5698	0	0	Ki67+	 4405 21453
5699	0	0	Ki67+	 4407 21772
5700	0	0	Ki67+	 4410 21427
5701	0	0	Ki67+	 4412 21750
5702	0	0	Ki67+	 4279 22192
5703	0	0	Ki67+	 4317 22203
5704	0	0	Ki67+	 4336 22240
5705	0	0	Ki67+	 4352 22190
5706	0	0	Ki67+	 4359 22253
5707	0	0	Ki67+	 4363 22221
5708	0	0	Ki67+	 4375 22189
5709	0	0	Ki67+	 4377 22225
5710	0	0	Ki67+	 4381 22260
5711	0	0	Ki67+	 4402 22218
5712	0	0	Ki67+	 4405 22298
5713	0	0	Ki67+	 4406 22263
5714	0	0	Ki67+	 4704 11576
5715	0	0	Ki67+	 4720 11607
5716	0	0	Ki67+	 4725 11570
5717	0	0	Ki67+	 4737 11700
5718	0	0	Ki67+	 4738 11549
5719	0	0	Ki67+	 4750 11591
5720	0	0	Ki67+	 4751 11523
5721	0	0	Ki67+	 4755 11679
5722	0	0	Ki67+	 4759 11490
5723	0	0	Ki67+	 4759 11514
5724	0	0	Ki67+	 4770 11623
5725	0	0	Ki67+	 4771 11537
5726	0	0	Ki67+	 4771 11586
5727	0	0	Ki67+	 4778 11568
5728	0	0	Ki67+	 4783 11617
5729	0	0	Ki67+	 4796 11562
5730	0	0	Ki67+	 4800 11595
5731	0	0	Ki67+	 4802 11505
5732	0	0	Ki67+	 4802 11539
5733	0	0	Ki67+	 4804 11639
5734	0	0	Ki67+	 4814 11410
5735	0	0	Ki67+	 4828 11569
5736	0	0	Ki67+	 4832 11360
5737	0	0	Ki67+	 4835 11522
5738	0	0	Ki67+	 4848 11729
5739	0	0	Ki67+	 4850 11396
5740	0	0	Ki67+	 4857 11647
5741	0	0	Ki67+	 4867 11369
5742	0	0	Ki67+	 4868 11724
5743	0	0	Ki67+	 4869 11495
5744	0	0	Ki67+	 4876 11628
5745	0	0	Ki67+	 4886 11660
5746	0	0	Ki67+	 4888 11578
5747	0	0	Ki67+	 4897 11687
5748	0	0	Ki67+	 4898 11700
5749	0	0	Ki67+	 4908 11644
5750	0	0	Ki67+	 4912 11328
5751	0	0	Ki67+	 4912 11453
5752	0	0	Ki67+	 4918 11707
5753	0	0	Ki67+	 4930 11377
5754	0	0	Ki67+	 4930 11449
5755	0	0	Ki67+	 4938 11391
5756	0	0	Ki67+	 4942 11663
5757	0	0	Ki67+	 4956 11274
5758	0	0	Ki67+	 4956 11307
5759	0	0	Ki67+	 4958 11337
5760	0	0	Ki67+	 4958 11637
5761	0	0	Ki67+	 4961 11705
5762	0	0	Ki67+	 4962 11720
5763	0	0	Ki67+	 4980 11671
5764	0	0	Ki67+	 4981 11222
5765	0	0	Ki67+	 4982 11610
5766	0	0	Ki67+	 4990 11354
5767	0	0	Ki67+	 4991 11281
5768	0	0	Ki67+	 4994 11385
5769	0	0	Ki67+	 4999 11709
5770	0	0	Ki67+	 5005 11645
5771	0	0	Ki67+	 5008 11226
5772	0	0	Ki67+	 5009 11294
5773	0	0	Ki67+	 5018 11365
5774	0	0	Ki67+	 5022 11605
5775	0	0	Ki67+	 5027 11669
5776	0	0	Ki67+	 5028 11658
5777	0	0	Ki67+	 5029 11261
5778	0	0	Ki67+	 5042 11227
5779	0	0	Ki67+	 5049 11329
5780	0	0	Ki67+	 5056 11640
5781	0	0	Ki67+	 5058 11253
5782	0	0	Ki67+	 5065 11348
5783	0	0	Ki67+	 5073 11389
5784	0	0	Ki67+	 5080 11305
5785	0	0	Ki67+	 5082 11242
5786	0	0	Ki67+	 5085 11538
5787	0	0	Ki67+	 5089 11100
5788	0	0	Ki67+	 5090 11263
5789	0	0	Ki67+	 5097 11298
5790	0	0	Ki67+	 5097 11393
5791	0	0	Ki67+	 5107 11322
5792	0	0	Ki67+	 5113 11442
5793	0	0	Ki67+	 5117 11260
5794	0	0	Ki67+	 5122 11308
5795	0	0	Ki67+	 5124 11293
5796	0	0	Ki67+	 5133 11344
5797	0	0	Ki67+	 5134 11444
5798	0	0	Ki67+	 5148 11579
5799	0	0	Ki67+	 5159 11470
5800	0	0	Ki67+	 5160 11668
5801	0	0	Ki67+	 5162 11584
5802	0	0	Ki67+	 5164 11444
5803	0	0	Ki67+	 5166 11224
5804	0	0	Ki67+	 5169 11201
5805	0	0	Ki67+	 5171 11248
5806	0	0	Ki67+	 5174 11215
5807	0	0	Ki67+	 5175 10982
5808	0	0	Ki67+	 5178 11501
5809	0	0	Ki67+	 5192 11188
5810	0	0	Ki67+	 5194 11565
5811	0	0	Ki67+	 5195 11227
5812	0	0	Ki67+	 5197 11367
5813	0	0	Ki67+	 5198 11551
5814	0	0	Ki67+	 5201 11256
5815	0	0	Ki67+	 5202 10959
5816	0	0	Ki67+	 5202 11275
5817	0	0	Ki67+	 4419 11967
5818	0	0	Ki67+	 4423 12363
5819	0	0	Ki67+	 4425 12287
5820	0	0	Ki67+	 4435 12323
5821	0	0	Ki67+	 4436 12354
5822	0	0	Ki67+	 4447 11980
5823	0	0	Ki67+	 4447 12306
5824	0	0	Ki67+	 4449 12337
5825	0	0	Ki67+	 4468 12327
5826	0	0	Ki67+	 4469 12249
5827	0	0	Ki67+	 4470 12389
5828	0	0	Ki67+	 4478 11974
5829	0	0	Ki67+	 4486 12373
5830	0	0	Ki67+	 4488 12298
5831	0	0	Ki67+	 4491 12362
5832	0	0	Ki67+	 4496 12322
5833	0	0	Ki67+	 4503 11986
5834	0	0	Ki67+	 4506 12358
5835	0	0	Ki67+	 4509 12003
5836	0	0	Ki67+	 4510 11976
5837	0	0	Ki67+	 4524 11971
5838	0	0	Ki67+	 4524 12035
5839	0	0	Ki67+	 4528 12406
5840	0	0	Ki67+	 4530 12317
5841	0	0	Ki67+	 4537 12000
5842	0	0	Ki67+	 4538 12075
5843	0	0	Ki67+	 4541 11954
5844	0	0	Ki67+	 4543 12046
5845	0	0	Ki67+	 4544 12427
5846	0	0	Ki67+	 4551 12397
5847	0	0	Ki67+	 4562 12453
5848	0	0	Ki67+	 4564 11964
5849	0	0	Ki67+	 4564 12030
5850	0	0	Ki67+	 4583 12447
5851	0	0	Ki67+	 4584 12054
5852	0	0	Ki67+	 4584 12419
5853	0	0	Ki67+	 4589 11977
5854	0	0	Ki67+	 4596 12067
5855	0	0	Ki67+	 4597 12380
5856	0	0	Ki67+	 4606 12006
5857	0	0	Ki67+	 4608 12318
5858	0	0	Ki67+	 4609 12038
5859	0	0	Ki67+	 4610 11960
5860	0	0	Ki67+	 4610 12080
5861	0	0	Ki67+	 4611 12439
5862	0	0	Ki67+	 4615 11990
5863	0	0	Ki67+	 4625 12354
5864	0	0	Ki67+	 4635 12327
5865	0	0	Ki67+	 4636 11982
5866	0	0	Ki67+	 4640 12411
5867	0	0	Ki67+	 4641 12354
5868	0	0	Ki67+	 4642 11968
5869	0	0	Ki67+	 4644 12068
5870	0	0	Ki67+	 4648 12438
5871	0	0	Ki67+	 4652 12110
5872	0	0	Ki67+	 4655 11998
5873	0	0	Ki67+	 4662 12039
5874	0	0	Ki67+	 4667 12464
5875	0	0	Ki67+	 4668 12001
5876	0	0	Ki67+	 4669 12256
5877	0	0	Ki67+	 4680 12026
5878	0	0	Ki67+	 4682 12454
5879	0	0	Ki67+	 4687 12110
5880	0	0	Ki67+	 4688 12383
5881	0	0	Ki67+	 4694 12015
5882	0	0	Ki67+	 4697 12065
5883	0	0	Ki67+	 4701 12262
5884	0	0	Ki67+	 4709 12404
5885	0	0	Ki67+	 4710 12307
5886	0	0	Ki67+	 4713 11925
5887	0	0	Ki67+	 4714 12462
5888	0	0	Ki67+	 4719 12338
5889	0	0	Ki67+	 4719 12390
5890	0	0	Ki67+	 4720 12128
5891	0	0	Ki67+	 4727 12433
5892	0	0	Ki67+	 4731 12391
5893	0	0	Ki67+	 4737 12441
5894	0	0	Ki67+	 4749 12418
5895	0	0	Ki67+	 4753 11752
5896	0	0	Ki67+	 4758 11956
5897	0	0	Ki67+	 4767 11981
5898	0	0	Ki67+	 4769 11935
5899	0	0	Ki67+	 4775 11763
5900	0	0	Ki67+	 4779 12461
5901	0	0	Ki67+	 4792 11914
5902	0	0	Ki67+	 4793 11874
5903	0	0	Ki67+	 4795 11778
5904	0	0	Ki67+	 4798 12409
5905	0	0	Ki67+	 4802 11888
5906	0	0	Ki67+	 4806 11812
5907	0	0	Ki67+	 4819 12408
5908	0	0	Ki67+	 4820 12424
5909	0	0	Ki67+	 4829 12019
5910	0	0	Ki67+	 4832 11884
5911	0	0	Ki67+	 4833 11996
5912	0	0	Ki67+	 4836 11922
5913	0	0	Ki67+	 4844 12391
5914	0	0	Ki67+	 4846 12417
5915	0	0	Ki67+	 4850 11801
5916	0	0	Ki67+	 4857 11952
5917	0	0	Ki67+	 4865 11866
5918	0	0	Ki67+	 4865 12252
5919	0	0	Ki67+	 4872 11893
5920	0	0	Ki67+	 4875 12356
5921	0	0	Ki67+	 4877 12442
5922	0	0	Ki67+	 4878 12233
5923	0	0	Ki67+	 4879 12047
5924	0	0	Ki67+	 4880 12390
5925	0	0	Ki67+	 4891 12413
5926	0	0	Ki67+	 4892 11822
5927	0	0	Ki67+	 4894 11978
5928	0	0	Ki67+	 4897 11920
5929	0	0	Ki67+	 4902 12401
5930	0	0	Ki67+	 4908 12276
5931	0	0	Ki67+	 4912 12423
5932	0	0	Ki67+	 4913 12223
5933	0	0	Ki67+	 4914 11837
5934	0	0	Ki67+	 4916 12294
5935	0	0	Ki67+	 4917 11887
5936	0	0	Ki67+	 4922 11793
5937	0	0	Ki67+	 4922 12388
5938	0	0	Ki67+	 4924 12365
5939	0	0	Ki67+	 4925 12443
5940	0	0	Ki67+	 4931 12329
5941	0	0	Ki67+	 4932 12428
5942	0	0	Ki67+	 4933 11972
5943	0	0	Ki67+	 4940 12398
5944	0	0	Ki67+	 4946 12240
5945	0	0	Ki67+	 4948 12356
5946	0	0	Ki67+	 4948 12449
5947	0	0	Ki67+	 4956 11972
5948	0	0	Ki67+	 4959 11908
5949	0	0	Ki67+	 4963 11984
5950	0	0	Ki67+	 4967 12390
5951	0	0	Ki67+	 4969 12060
5952	0	0	Ki67+	 4970 12319
5953	0	0	Ki67+	 4970 12338
5954	0	0	Ki67+	 4972 12422
5955	0	0	Ki67+	 4975 11789
5956	0	0	Ki67+	 4984 12052
5957	0	0	Ki67+	 4986 11772
5958	0	0	Ki67+	 4989 11903
5959	0	0	Ki67+	 4993 12399
5960	0	0	Ki67+	 4995 12365
5961	0	0	Ki67+	 4998 12347
5962	0	0	Ki67+	 5003 12059
5963	0	0	Ki67+	 5006 12004
5964	0	0	Ki67+	 5008 11911
5965	0	0	Ki67+	 5009 11800
5966	0	0	Ki67+	 5016 12262
5967	0	0	Ki67+	 5017 11753
5968	0	0	Ki67+	 5022 12015
5969	0	0	Ki67+	 5022 12273
5970	0	0	Ki67+	 5027 12362
5971	0	0	Ki67+	 5030 11860
5972	0	0	Ki67+	 5031 12393
5973	0	0	Ki67+	 5036 12009
5974	0	0	Ki67+	 5044 11887
5975	0	0	Ki67+	 5050 11918
5976	0	0	Ki67+	 5055 12420
5977	0	0	Ki67+	 5057 11967
5978	0	0	Ki67+	 5062 11845
5979	0	0	Ki67+	 5070 12537
5980	0	0	Ki67+	 5074 11984
5981	0	0	Ki67+	 5082 12218
5982	0	0	Ki67+	 5082 12262
5983	0	0	Ki67+	 5083 11811
5984	0	0	Ki67+	 5083 12080
5985	0	0	Ki67+	 5085 12049
5986	0	0	Ki67+	 5090 11798
5987	0	0	Ki67+	 5091 11992
5988	0	0	Ki67+	 5095 12529
5989	0	0	Ki67+	 5102 11954
5990	0	0	Ki67+	 5102 12243
5991	0	0	Ki67+	 5108 11862
5992	0	0	Ki67+	 5109 12394
5993	0	0	Ki67+	 5110 12011
5994	0	0	Ki67+	 5116 11972
5995	0	0	Ki67+	 5122 11867
5996	0	0	Ki67+	 5129 12231
5997	0	0	Ki67+	 5133 11927
5998	0	0	Ki67+	 5136 12346
5999	0	0	Ki67+	 5138 12186
6000	0	0	Ki67+	 5141 11941
6001	0	0	Ki67+	 5146 12044
6002	0	0	Ki67+	 5152 11884
6003	0	0	Ki67+	 5154 11977
6004	0	0	Ki67+	 5158 12063
6005	0	0	Ki67+	 5159 11896
6006	0	0	Ki67+	 5159 12327
6007	0	0	Ki67+	 5163 11882
6008	0	0	Ki67+	 5167 12530
6009	0	0	Ki67+	 5172 11950
6010	0	0	Ki67+	 5176 12025
6011	0	0	Ki67+	 5176 12353
6012	0	0	Ki67+	 5183 12339
6013	0	0	Ki67+	 5186 12373
6014	0	0	Ki67+	 5193 11857
6015	0	0	Ki67+	 5200 12541
6016	0	0	Ki67+	 5205 11921
6017	0	0	Ki67+	 5206 12050
6018	0	0	Ki67+	 5206 12184
6019	0	0	Ki67+	 5213 11941
6020	0	0	Ki67+	 4436 12737
6021	0	0	Ki67+	 4436 12958
6022	0	0	Ki67+	 4439 12771
6023	0	0	Ki67+	 4452 12864
6024	0	0	Ki67+	 4464 12677
6025	0	0	Ki67+	 4468 12731
6026	0	0	Ki67+	 4473 12810
6027	0	0	Ki67+	 4477 12907
6028	0	0	Ki67+	 4480 12876
6029	0	0	Ki67+	 4483 13034
6030	0	0	Ki67+	 4502 12950
6031	0	0	Ki67+	 4504 12913
6032	0	0	Ki67+	 4505 12776
6033	0	0	Ki67+	 4505 12818
6034	0	0	Ki67+	 4513 12698
6035	0	0	Ki67+	 4516 12725
6036	0	0	Ki67+	 4519 12786
6037	0	0	Ki67+	 4521 12902
6038	0	0	Ki67+	 4527 12837
6039	0	0	Ki67+	 4531 12656
6040	0	0	Ki67+	 4531 12764
6041	0	0	Ki67+	 4534 12982
6042	0	0	Ki67+	 4537 12933
6043	0	0	Ki67+	 4538 12675
6044	0	0	Ki67+	 4538 12866
6045	0	0	Ki67+	 4546 12953
6046	0	0	Ki67+	 4547 12622
6047	0	0	Ki67+	 4551 12734
6048	0	0	Ki67+	 4552 12654
6049	0	0	Ki67+	 4553 12848
6050	0	0	Ki67+	 4554 12904
6051	0	0	Ki67+	 4560 12984
6052	0	0	Ki67+	 4569 12711
6053	0	0	Ki67+	 4570 12767
6054	0	0	Ki67+	 4572 12583
6055	0	0	Ki67+	 4573 12677
6056	0	0	Ki67+	 4577 12921
6057	0	0	Ki67+	 4587 12883
6058	0	0	Ki67+	 4589 12623
6059	0	0	Ki67+	 4589 12739
6060	0	0	Ki67+	 4592 12654
6061	0	0	Ki67+	 4597 12943
6062	0	0	Ki67+	 4605 12679
6063	0	0	Ki67+	 4610 12807
6064	0	0	Ki67+	 4610 12919
6065	0	0	Ki67+	 4616 12563
6066	0	0	Ki67+	 4617 12875
6067	0	0	Ki67+	 4618 12948
6068	0	0	Ki67+	 4623 12601
6069	0	0	Ki67+	 4627 12908
6070	0	0	Ki67+	 4628 12570
6071	0	0	Ki67+	 4631 12634
6072	0	0	Ki67+	 4633 12799
6073	0	0	Ki67+	 4642 12720
6074	0	0	Ki67+	 4645 12558
6075	0	0	Ki67+	 4645 12682
6076	0	0	Ki67+	 4647 12808
6077	0	0	Ki67+	 4650 12937
6078	0	0	Ki67+	 4652 13273
6079	0	0	Ki67+	 4656 12919
6080	0	0	Ki67+	 4659 12686
6081	0	0	Ki67+	 4660 12621
6082	0	0	Ki67+	 4663 12589
6083	0	0	Ki67+	 4663 12664
6084	0	0	Ki67+	 4678 12614
6085	0	0	Ki67+	 4683 12564
6086	0	0	Ki67+	 4684 12633
6087	0	0	Ki67+	 4698 12846
6088	0	0	Ki67+	 4711 12748
6089	0	0	Ki67+	 4712 12786
6090	0	0	Ki67+	 4716 12708
6091	0	0	Ki67+	 4719 12616
6092	0	0	Ki67+	 4720 12658
6093	0	0	Ki67+	 4720 12684
6094	0	0	Ki67+	 4721 12961
6095	0	0	Ki67+	 4730 12580
6096	0	0	Ki67+	 4732 12801
6097	0	0	Ki67+	 4733 12628
6098	0	0	Ki67+	 4736 12687
6099	0	0	Ki67+	 4738 12850
6100	0	0	Ki67+	 4742 12948
6101	0	0	Ki67+	 4742 12973
6102	0	0	Ki67+	 4747 12767
6103	0	0	Ki67+	 4748 12578
6104	0	0	Ki67+	 4751 12615
6105	0	0	Ki67+	 4754 12547
6106	0	0	Ki67+	 4757 12862
6107	0	0	Ki67+	 4768 12833
6108	0	0	Ki67+	 4770 12638
6109	0	0	Ki67+	 4770 12655
6110	0	0	Ki67+	 4779 12580
6111	0	0	Ki67+	 4780 12644
6112	0	0	Ki67+	 4780 12806
6113	0	0	Ki67+	 4795 12642
6114	0	0	Ki67+	 4797 12826
6115	0	0	Ki67+	 4804 12882
6116	0	0	Ki67+	 4809 12593
6117	0	0	Ki67+	 4810 12623
6118	0	0	Ki67+	 4812 12688
6119	0	0	Ki67+	 4818 12718
6120	0	0	Ki67+	 4818 12776
6121	0	0	Ki67+	 4822 12595
6122	0	0	Ki67+	 4826 12795
6123	0	0	Ki67+	 4829 12606
6124	0	0	Ki67+	 4832 12742
6125	0	0	Ki67+	 4836 12907
6126	0	0	Ki67+	 4840 12692
6127	0	0	Ki67+	 4853 12760
6128	0	0	Ki67+	 4864 12821
6129	0	0	Ki67+	 4865 12929
6130	0	0	Ki67+	 4875 12679
6131	0	0	Ki67+	 4875 12912
6132	0	0	Ki67+	 4876 12773
6133	0	0	Ki67+	 4889 12793
6134	0	0	Ki67+	 4896 12734
6135	0	0	Ki67+	 4902 12955
6136	0	0	Ki67+	 4903 12625
6137	0	0	Ki67+	 4903 12718
6138	0	0	Ki67+	 4925 12851
6139	0	0	Ki67+	 4929 12788
6140	0	0	Ki67+	 4937 12804
6141	0	0	Ki67+	 4939 12636
6142	0	0	Ki67+	 4940 12676
6143	0	0	Ki67+	 4944 12769
6144	0	0	Ki67+	 4944 12890
6145	0	0	Ki67+	 4945 12913
6146	0	0	Ki67+	 4947 12945
6147	0	0	Ki67+	 4948 12620
6148	0	0	Ki67+	 4953 12984
6149	0	0	Ki67+	 4957 12753
6150	0	0	Ki67+	 4960 12859
6151	0	0	Ki67+	 4963 12617
6152	0	0	Ki67+	 4963 12827
6153	0	0	Ki67+	 4967 12567
6154	0	0	Ki67+	 4970 12893
6155	0	0	Ki67+	 4972 12799
6156	0	0	Ki67+	 4973 12582
6157	0	0	Ki67+	 4973 12646
6158	0	0	Ki67+	 4975 12872
6159	0	0	Ki67+	 4980 12744
6160	0	0	Ki67+	 4983 12665
6161	0	0	Ki67+	 4988 12692
6162	0	0	Ki67+	 4995 12851
6163	0	0	Ki67+	 4997 12594
6164	0	0	Ki67+	 4998 12756
6165	0	0	Ki67+	 5017 12669
6166	0	0	Ki67+	 5017 12892
6167	0	0	Ki67+	 5026 12625
6168	0	0	Ki67+	 5033 12798
6169	0	0	Ki67+	 5049 12850
6170	0	0	Ki67+	 5065 12569
6171	0	0	Ki67+	 5070 12834
6172	0	0	Ki67+	 5078 12580
6173	0	0	Ki67+	 5078 12861
6174	0	0	Ki67+	 5081 12801
6175	0	0	Ki67+	 5087 12603
6176	0	0	Ki67+	 5090 12633
6177	0	0	Ki67+	 5091 12873
6178	0	0	Ki67+	 5095 12707
6179	0	0	Ki67+	 5096 12643
6180	0	0	Ki67+	 5096 12834
6181	0	0	Ki67+	 5103 12922
6182	0	0	Ki67+	 5117 12859
6183	0	0	Ki67+	 5118 12596
6184	0	0	Ki67+	 5123 12910
6185	0	0	Ki67+	 5126 12553
6186	0	0	Ki67+	 5127 12662
6187	0	0	Ki67+	 5128 12636
6188	0	0	Ki67+	 5135 12653
6189	0	0	Ki67+	 5144 12874
6190	0	0	Ki67+	 5164 12597
6191	0	0	Ki67+	 5187 12696
6192	0	0	Ki67+	 5190 12671
6193	0	0	Ki67+	 5192 12734
6194	0	0	Ki67+	 5199 12770
6195	0	0	Ki67+	 5203 12755
6196	0	0	Ki67+	 5203 12995
6197	0	0	Ki67+	 5212 12898
6198	0	0	Ki67+	 4422 13808
6199	0	0	Ki67+	 4425 13878
6200	0	0	Ki67+	 4425 13932
6201	0	0	Ki67+	 4434 13833
6202	0	0	Ki67+	 4438 13800
6203	0	0	Ki67+	 4451 13894
6204	0	0	Ki67+	 4466 13834
6205	0	0	Ki67+	 4468 14000
6206	0	0	Ki67+	 4471 13783
6207	0	0	Ki67+	 4475 13946
6208	0	0	Ki67+	 4476 13908
6209	0	0	Ki67+	 4477 13801
6210	0	0	Ki67+	 4480 13529
6211	0	0	Ki67+	 4483 13933
6212	0	0	Ki67+	 4485 13824
6213	0	0	Ki67+	 4487 13990
6214	0	0	Ki67+	 4491 13968
6215	0	0	Ki67+	 4499 13874
6216	0	0	Ki67+	 4503 14038
6217	0	0	Ki67+	 4504 13779
6218	0	0	Ki67+	 4508 13951
6219	0	0	Ki67+	 4509 13553
6220	0	0	Ki67+	 4511 13569
6221	0	0	Ki67+	 4520 13793
6222	0	0	Ki67+	 4521 14004
6223	0	0	Ki67+	 4525 13905
6224	0	0	Ki67+	 4530 13978
6225	0	0	Ki67+	 4540 13788
6226	0	0	Ki67+	 4543 13959
6227	0	0	Ki67+	 4544 14011
6228	0	0	Ki67+	 4547 14062
6229	0	0	Ki67+	 4569 13951
6230	0	0	Ki67+	 4584 13977
6231	0	0	Ki67+	 4584 14064
6232	0	0	Ki67+	 4594 13969
6233	0	0	Ki67+	 4595 13953
6234	0	0	Ki67+	 4625 14035
6235	0	0	Ki67+	 4628 13952
6236	0	0	Ki67+	 4629 14063
6237	0	0	Ki67+	 4632 13683
6238	0	0	Ki67+	 4638 14005
6239	0	0	Ki67+	 4638 14044
6240	0	0	Ki67+	 4642 13652
6241	0	0	Ki67+	 4644 13973
6242	0	0	Ki67+	 4644 14030
6243	0	0	Ki67+	 4648 13712
6244	0	0	Ki67+	 4655 13982
6245	0	0	Ki67+	 4664 14087
6246	0	0	Ki67+	 4669 13613
6247	0	0	Ki67+	 4672 13938
6248	0	0	Ki67+	 4688 14113
6249	0	0	Ki67+	 4702 13630
6250	0	0	Ki67+	 4713 13820
6251	0	0	Ki67+	 4714 14090
6252	0	0	Ki67+	 4727 13778
6253	0	0	Ki67+	 4729 14041
6254	0	0	Ki67+	 4733 13789
6255	0	0	Ki67+	 4733 14020
6256	0	0	Ki67+	 4735 13624
6257	0	0	Ki67+	 4738 13691
6258	0	0	Ki67+	 4738 13732
6259	0	0	Ki67+	 4745 13679
6260	0	0	Ki67+	 4745 14044
6261	0	0	Ki67+	 4749 13983
6262	0	0	Ki67+	 4751 13600
6263	0	0	Ki67+	 4752 13825
6264	0	0	Ki67+	 4759 14086
6265	0	0	Ki67+	 4761 13773
6266	0	0	Ki67+	 4761 13961
6267	0	0	Ki67+	 4764 13612
6268	0	0	Ki67+	 4765 13854
6269	0	0	Ki67+	 4770 14111
6270	0	0	Ki67+	 4772 14046
6271	0	0	Ki67+	 4778 14143
6272	0	0	Ki67+	 4780 14025
6273	0	0	Ki67+	 4784 14116
6274	0	0	Ki67+	 4788 13792
6275	0	0	Ki67+	 4788 13859
6276	0	0	Ki67+	 4797 13990
6277	0	0	Ki67+	 4806 13618
6278	0	0	Ki67+	 4811 13704
6279	0	0	Ki67+	 4812 13830
6280	0	0	Ki67+	 4814 13849
6281	0	0	Ki67+	 4817 13884
6282	0	0	Ki67+	 4817 13997
6283	0	0	Ki67+	 4819 13800
6284	0	0	Ki67+	 4825 14092
6285	0	0	Ki67+	 4835 14113
6286	0	0	Ki67+	 4846 13916
6287	0	0	Ki67+	 4851 13752
6288	0	0	Ki67+	 4854 13949
6289	0	0	Ki67+	 4862 13609
6290	0	0	Ki67+	 4864 13881
6291	0	0	Ki67+	 4867 13960
6292	0	0	Ki67+	 4867 14122
6293	0	0	Ki67+	 4873 14140
6294	0	0	Ki67+	 4879 13793
6295	0	0	Ki67+	 4885 14122
6296	0	0	Ki67+	 4886 13674
6297	0	0	Ki67+	 4916 13908
6298	0	0	Ki67+	 4921 13814
6299	0	0	Ki67+	 4921 13881
6300	0	0	Ki67+	 4935 13995
6301	0	0	Ki67+	 4954 13855
6302	0	0	Ki67+	 4961 13620
6303	0	0	Ki67+	 4969 13885
6304	0	0	Ki67+	 4969 13972
6305	0	0	Ki67+	 4971 14003
6306	0	0	Ki67+	 4977 13651
6307	0	0	Ki67+	 4977 13822
6308	0	0	Ki67+	 4981 13942
6309	0	0	Ki67+	 4990 13643
6310	0	0	Ki67+	 4990 13777
6311	0	0	Ki67+	 4994 14046
6312	0	0	Ki67+	 5002 13927
6313	0	0	Ki67+	 5011 14070
6314	0	0	Ki67+	 5012 13894
6315	0	0	Ki67+	 5028 14035
6316	0	0	Ki67+	 5043 14061
6317	0	0	Ki67+	 5046 13887
6318	0	0	Ki67+	 5047 14000
6319	0	0	Ki67+	 5052 14029
6320	0	0	Ki67+	 5057 13782
6321	0	0	Ki67+	 5058 14110
6322	0	0	Ki67+	 5068 13928
6323	0	0	Ki67+	 5088 14002
6324	0	0	Ki67+	 5088 14039
6325	0	0	Ki67+	 5099 13796
6326	0	0	Ki67+	 5117 14071
6327	0	0	Ki67+	 5122 14021
6328	0	0	Ki67+	 5129 14047
6329	0	0	Ki67+	 5130 13938
6330	0	0	Ki67+	 5144 14019
6331	0	0	Ki67+	 5153 13686
6332	0	0	Ki67+	 5153 13909
6333	0	0	Ki67+	 5162 14003
6334	0	0	Ki67+	 5173 13578
6335	0	0	Ki67+	 5191 13988
6336	0	0	Ki67+	 4418 14155
6337	0	0	Ki67+	 4426 14450
6338	0	0	Ki67+	 4428 14197
6339	0	0	Ki67+	 4428 14708
6340	0	0	Ki67+	 4431 14772
6341	0	0	Ki67+	 4434 14241
6342	0	0	Ki67+	 4436 14633
6343	0	0	Ki67+	 4438 14734
6344	0	0	Ki67+	 4441 14392
6345	0	0	Ki67+	 4442 14642
6346	0	0	Ki67+	 4443 14701
6347	0	0	Ki67+	 4447 14621
6348	0	0	Ki67+	 4459 14471
6349	0	0	Ki67+	 4467 14594
6350	0	0	Ki67+	 4489 14427
6351	0	0	Ki67+	 4500 14756
6352	0	0	Ki67+	 4501 14411
6353	0	0	Ki67+	 4501 14504
6354	0	0	Ki67+	 4508 14572
6355	0	0	Ki67+	 4509 14333
6356	0	0	Ki67+	 4512 14168
6357	0	0	Ki67+	 4520 14380
6358	0	0	Ki67+	 4521 14793
6359	0	0	Ki67+	 4522 14439
6360	0	0	Ki67+	 4529 14210
6361	0	0	Ki67+	 4529 14550
6362	0	0	Ki67+	 4538 14385
6363	0	0	Ki67+	 4541 14492
6364	0	0	Ki67+	 4542 14807
6365	0	0	Ki67+	 4545 14740
6366	0	0	Ki67+	 4546 14872
6367	0	0	Ki67+	 4553 14546
6368	0	0	Ki67+	 4554 14235
6369	0	0	Ki67+	 4563 14346
6370	0	0	Ki67+	 4564 14825
6371	0	0	Ki67+	 4583 14735
6372	0	0	Ki67+	 4584 14534
6373	0	0	Ki67+	 4584 14717
6374	0	0	Ki67+	 4591 14415
6375	0	0	Ki67+	 4591 14464
6376	0	0	Ki67+	 4592 14843
6377	0	0	Ki67+	 4596 14362
6378	0	0	Ki67+	 4601 14520
6379	0	0	Ki67+	 4607 14822
6380	0	0	Ki67+	 4609 14912
6381	0	0	Ki67+	 4611 14600
6382	0	0	Ki67+	 4616 14572
6383	0	0	Ki67+	 4617 14755
6384	0	0	Ki67+	 4618 14486
6385	0	0	Ki67+	 4628 14367
6386	0	0	Ki67+	 4628 14715
6387	0	0	Ki67+	 4643 14174
6388	0	0	Ki67+	 4643 14508
6389	0	0	Ki67+	 4644 14421
6390	0	0	Ki67+	 4644 14735
6391	0	0	Ki67+	 4645 14448
6392	0	0	Ki67+	 4646 14781
6393	0	0	Ki67+	 4648 14523
6394	0	0	Ki67+	 4648 14719
6395	0	0	Ki67+	 4657 14765
6396	0	0	Ki67+	 4663 14931
6397	0	0	Ki67+	 4666 14905
6398	0	0	Ki67+	 4678 14155
6399	0	0	Ki67+	 4680 14421
6400	0	0	Ki67+	 4689 14190
6401	0	0	Ki67+	 4692 14888
6402	0	0	Ki67+	 4693 14551
6403	0	0	Ki67+	 4694 14696
6404	0	0	Ki67+	 4698 14177
6405	0	0	Ki67+	 4703 14916
6406	0	0	Ki67+	 4707 14566
6407	0	0	Ki67+	 4710 14375
6408	0	0	Ki67+	 4713 14535
6409	0	0	Ki67+	 4713 14549
6410	0	0	Ki67+	 4716 14905
6411	0	0	Ki67+	 4718 14198
6412	0	0	Ki67+	 4720 14154
6413	0	0	Ki67+	 4727 14398
6414	0	0	Ki67+	 4728 14544
6415	0	0	Ki67+	 4735 14175
6416	0	0	Ki67+	 4736 14683
6417	0	0	Ki67+	 4736 14704
6418	0	0	Ki67+	 4742 14146
6419	0	0	Ki67+	 4745 14185
6420	0	0	Ki67+	 4747 14206
6421	0	0	Ki67+	 4747 14238
6422	0	0	Ki67+	 4752 14323
6423	0	0	Ki67+	 4754 14228
6424	0	0	Ki67+	 4760 14625
6425	0	0	Ki67+	 4779 14266
6426	0	0	Ki67+	 4785 14911
6427	0	0	Ki67+	 4787 14195
6428	0	0	Ki67+	 4789 14724
6429	0	0	Ki67+	 4799 14715
6430	0	0	Ki67+	 4800 14204
6431	0	0	Ki67+	 4803 14801
6432	0	0	Ki67+	 4804 14165
6433	0	0	Ki67+	 4804 14297
6434	0	0	Ki67+	 4806 14776
6435	0	0	Ki67+	 4808 14652
6436	0	0	Ki67+	 4819 14194
6437	0	0	Ki67+	 4819 14634
6438	0	0	Ki67+	 4826 14162
6439	0	0	Ki67+	 4831 14619
6440	0	0	Ki67+	 4832 14171
6441	0	0	Ki67+	 4833 14491
6442	0	0	Ki67+	 4834 14761
6443	0	0	Ki67+	 4842 14248
6444	0	0	Ki67+	 4856 14294
6445	0	0	Ki67+	 4862 14763
6446	0	0	Ki67+	 4868 14391
6447	0	0	Ki67+	 4872 14881
6448	0	0	Ki67+	 4873 14426
6449	0	0	Ki67+	 4878 14801
6450	0	0	Ki67+	 4880 14211
6451	0	0	Ki67+	 4894 14199
6452	0	0	Ki67+	 4897 14476
6453	0	0	Ki67+	 4908 14413
6454	0	0	Ki67+	 4909 14788
6455	0	0	Ki67+	 4923 14868
6456	0	0	Ki67+	 4968 14577
6457	0	0	Ki67+	 4972 14884
6458	0	0	Ki67+	 4973 14483
6459	0	0	Ki67+	 4989 14184
6460	0	0	Ki67+	 4996 14579
6461	0	0	Ki67+	 5000 14901
6462	0	0	Ki67+	 5011 14164
6463	0	0	Ki67+	 5037 14607
6464	0	0	Ki67+	 5046 14594
6465	0	0	Ki67+	 5046 14769
6466	0	0	Ki67+	 5069 14647
6467	0	0	Ki67+	 5074 14571
6468	0	0	Ki67+	 5104 14662
6469	0	0	Ki67+	 5113 14460
6470	0	0	Ki67+	 5132 14584
6471	0	0	Ki67+	 5150 14515
6472	0	0	Ki67+	 5164 14502
6473	0	0	Ki67+	 5170 14666
6474	0	0	Ki67+	 5205 14400
6475	0	0	Ki67+	 5207 14537
6476	0	0	Ki67+	 5208 14676
6477	0	0	Ki67+	 5213 14621
6478	0	0	Ki67+	 4437 15327
6479	0	0	Ki67+	 4439 15452
6480	0	0	Ki67+	 4441 15234
6481	0	0	Ki67+	 4448 15691
6482	0	0	Ki67+	 4455 15411
6483	0	0	Ki67+	 4460 15347
6484	0	0	Ki67+	 4461 15298
6485	0	0	Ki67+	 4462 15665
6486	0	0	Ki67+	 4470 15686
6487	0	0	Ki67+	 4472 15330
6488	0	0	Ki67+	 4472 15594
6489	0	0	Ki67+	 4473 15478
6490	0	0	Ki67+	 4476 15221
6491	0	0	Ki67+	 4480 15296
6492	0	0	Ki67+	 4481 15093
6493	0	0	Ki67+	 4482 15513
6494	0	0	Ki67+	 4483 15606
6495	0	0	Ki67+	 4488 15363
6496	0	0	Ki67+	 4489 15287
6497	0	0	Ki67+	 4489 15449
6498	0	0	Ki67+	 4491 15502
6499	0	0	Ki67+	 4491 15647
6500	0	0	Ki67+	 4495 15214
6501	0	0	Ki67+	 4495 15554
6502	0	0	Ki67+	 4497 15671
6503	0	0	Ki67+	 4499 15297
6504	0	0	Ki67+	 4499 15331
6505	0	0	Ki67+	 4502 15341
6506	0	0	Ki67+	 4502 15537
6507	0	0	Ki67+	 4506 15377
6508	0	0	Ki67+	 4507 15645
6509	0	0	Ki67+	 4510 15695
6510	0	0	Ki67+	 4513 15310
6511	0	0	Ki67+	 4514 15660
6512	0	0	Ki67+	 4516 15555
6513	0	0	Ki67+	 4519 15199
6514	0	0	Ki67+	 4521 15458
6515	0	0	Ki67+	 4523 15408
6516	0	0	Ki67+	 4526 15687
6517	0	0	Ki67+	 4528 15530
6518	0	0	Ki67+	 4535 15345
6519	0	0	Ki67+	 4537 15466
6520	0	0	Ki67+	 4539 15719
6521	0	0	Ki67+	 4559 15210
6522	0	0	Ki67+	 4560 15576
6523	0	0	Ki67+	 4572 15210
6524	0	0	Ki67+	 4572 15517
6525	0	0	Ki67+	 4572 15633
6526	0	0	Ki67+	 4573 15565
6527	0	0	Ki67+	 4573 15611
6528	0	0	Ki67+	 4584 15666
6529	0	0	Ki67+	 4584 15696
6530	0	0	Ki67+	 4592 15644
6531	0	0	Ki67+	 4603 15273
6532	0	0	Ki67+	 4607 15232
6533	0	0	Ki67+	 4609 15329
6534	0	0	Ki67+	 4618 15556
6535	0	0	Ki67+	 4627 14975
6536	0	0	Ki67+	 4627 15219
6537	0	0	Ki67+	 4630 15258
6538	0	0	Ki67+	 4633 15295
6539	0	0	Ki67+	 4643 15422
6540	0	0	Ki67+	 4646 14982
6541	0	0	Ki67+	 4653 15380
6542	0	0	Ki67+	 4661 15234
6543	0	0	Ki67+	 4661 15276
6544	0	0	Ki67+	 4663 15677
6545	0	0	Ki67+	 4667 15469
6546	0	0	Ki67+	 4667 15649
6547	0	0	Ki67+	 4671 15499
6548	0	0	Ki67+	 4673 15263
6549	0	0	Ki67+	 4674 15031
6550	0	0	Ki67+	 4677 15316
6551	0	0	Ki67+	 4680 15594
6552	0	0	Ki67+	 4684 15161
6553	0	0	Ki67+	 4689 15026
6554	0	0	Ki67+	 4690 14966
6555	0	0	Ki67+	 4690 15171
6556	0	0	Ki67+	 4690 15507
6557	0	0	Ki67+	 4697 15410
6558	0	0	Ki67+	 4700 15048
6559	0	0	Ki67+	 4703 15066
6560	0	0	Ki67+	 4705 14946
6561	0	0	Ki67+	 4709 15261
6562	0	0	Ki67+	 4709 15382
6563	0	0	Ki67+	 4711 15678
6564	0	0	Ki67+	 4713 15700
6565	0	0	Ki67+	 4720 15658
6566	0	0	Ki67+	 4726 15126
6567	0	0	Ki67+	 4729 15672
6568	0	0	Ki67+	 4731 15032
6569	0	0	Ki67+	 4731 15400
6570	0	0	Ki67+	 4735 15063
6571	0	0	Ki67+	 4738 15116
6572	0	0	Ki67+	 4741 15726
6573	0	0	Ki67+	 4743 14955
6574	0	0	Ki67+	 4743 15706
6575	0	0	Ki67+	 4744 15170
6576	0	0	Ki67+	 4745 15507
6577	0	0	Ki67+	 4747 15522
6578	0	0	Ki67+	 4747 15554
6579	0	0	Ki67+	 4748 15149
6580	0	0	Ki67+	 4749 15448
6581	0	0	Ki67+	 4750 14979
6582	0	0	Ki67+	 4750 15478
6583	0	0	Ki67+	 4753 15734
6584	0	0	Ki67+	 4755 15067
6585	0	0	Ki67+	 4767 15535
6586	0	0	Ki67+	 4769 15482
6587	0	0	Ki67+	 4769 15515
6588	0	0	Ki67+	 4772 15128
6589	0	0	Ki67+	 4774 15503
6590	0	0	Ki67+	 4785 15304
6591	0	0	Ki67+	 4786 14960
6592	0	0	Ki67+	 4787 15356
6593	0	0	Ki67+	 4788 15589
6594	0	0	Ki67+	 4790 14991
6595	0	0	Ki67+	 4791 15079
6596	0	0	Ki67+	 4793 15017
6597	0	0	Ki67+	 4795 15055
6598	0	0	Ki67+	 4795 15488
6599	0	0	Ki67+	 4795 15502
6600	0	0	Ki67+	 4796 15254
6601	0	0	Ki67+	 4796 15386
6602	0	0	Ki67+	 4798 15223
6603	0	0	Ki67+	 4799 15296
6604	0	0	Ki67+	 4802 14966
6605	0	0	Ki67+	 4802 15317
6606	0	0	Ki67+	 4804 15109
6607	0	0	Ki67+	 4805 15562
6608	0	0	Ki67+	 4807 15400
6609	0	0	Ki67+	 4810 15047
6610	0	0	Ki67+	 4811 15550
6611	0	0	Ki67+	 4816 15315
6612	0	0	Ki67+	 4820 15269
6613	0	0	Ki67+	 4822 15375
6614	0	0	Ki67+	 4823 15068
6615	0	0	Ki67+	 4826 15106
6616	0	0	Ki67+	 4826 15627
6617	0	0	Ki67+	 4829 15425
6618	0	0	Ki67+	 4834 15181
6619	0	0	Ki67+	 4839 15168
6620	0	0	Ki67+	 4843 15718
6621	0	0	Ki67+	 4845 15328
6622	0	0	Ki67+	 4850 15415
6623	0	0	Ki67+	 4853 15294
6624	0	0	Ki67+	 4856 15168
6625	0	0	Ki67+	 4861 15248
6626	0	0	Ki67+	 4870 15208
6627	0	0	Ki67+	 4878 15268
6628	0	0	Ki67+	 4881 15633
6629	0	0	Ki67+	 4882 15213
6630	0	0	Ki67+	 4883 15438
6631	0	0	Ki67+	 4890 15164
6632	0	0	Ki67+	 4891 15648
6633	0	0	Ki67+	 4892 15672
6634	0	0	Ki67+	 4893 15615
6635	0	0	Ki67+	 4896 15473
6636	0	0	Ki67+	 4898 15705
6637	0	0	Ki67+	 4903 15445
6638	0	0	Ki67+	 4908 15601
6639	0	0	Ki67+	 4919 15655
6640	0	0	Ki67+	 4927 15179
6641	0	0	Ki67+	 4933 15110
6642	0	0	Ki67+	 4935 15134
6643	0	0	Ki67+	 4943 15475
6644	0	0	Ki67+	 4946 15556
6645	0	0	Ki67+	 4950 15096
6646	0	0	Ki67+	 4953 15565
6647	0	0	Ki67+	 4958 15247
6648	0	0	Ki67+	 4964 15222
6649	0	0	Ki67+	 4966 15111
6650	0	0	Ki67+	 4967 15599
6651	0	0	Ki67+	 4970 15253
6652	0	0	Ki67+	 4971 15181
6653	0	0	Ki67+	 4980 15670
6654	0	0	Ki67+	 4987 15326
6655	0	0	Ki67+	 4990 15573
6656	0	0	Ki67+	 4995 15256
6657	0	0	Ki67+	 4999 15198
6658	0	0	Ki67+	 5000 15361
6659	0	0	Ki67+	 5003 15519
6660	0	0	Ki67+	 5006 14969
6661	0	0	Ki67+	 5008 15321
6662	0	0	Ki67+	 5011 15024
6663	0	0	Ki67+	 5013 15358
6664	0	0	Ki67+	 5018 15524
6665	0	0	Ki67+	 5020 15230
6666	0	0	Ki67+	 5022 15201
6667	0	0	Ki67+	 5028 15058
6668	0	0	Ki67+	 5030 15101
6669	0	0	Ki67+	 5030 15165
6670	0	0	Ki67+	 5030 15394
6671	0	0	Ki67+	 5033 15468
6672	0	0	Ki67+	 5042 15194
6673	0	0	Ki67+	 5043 15013
6674	0	0	Ki67+	 5044 15228
6675	0	0	Ki67+	 5049 15473
6676	0	0	Ki67+	 5055 15050
6677	0	0	Ki67+	 5056 15406
6678	0	0	Ki67+	 5066 15201
6679	0	0	Ki67+	 5068 15235
6680	0	0	Ki67+	 5073 15142
6681	0	0	Ki67+	 5075 15121
6682	0	0	Ki67+	 5103 15365
6683	0	0	Ki67+	 5120 15606
6684	0	0	Ki67+	 5127 15567
6685	0	0	Ki67+	 5135 15594
6686	0	0	Ki67+	 5137 15313
6687	0	0	Ki67+	 5138 15230
6688	0	0	Ki67+	 5152 15474
6689	0	0	Ki67+	 5156 15364
6690	0	0	Ki67+	 5159 15131
6691	0	0	Ki67+	 5162 15376
6692	0	0	Ki67+	 5170 15162
6693	0	0	Ki67+	 5172 15689
6694	0	0	Ki67+	 5173 15651
6695	0	0	Ki67+	 5177 15590
6696	0	0	Ki67+	 5178 15516
6697	0	0	Ki67+	 5180 15541
6698	0	0	Ki67+	 5181 15253
6699	0	0	Ki67+	 5182 15632
6700	0	0	Ki67+	 5188 15314
6701	0	0	Ki67+	 5188 15337
6702	0	0	Ki67+	 5188 15354
6703	0	0	Ki67+	 5189 15490
6704	0	0	Ki67+	 5192 15447
6705	0	0	Ki67+	 5200 15414
6706	0	0	Ki67+	 5200 15477
6707	0	0	Ki67+	 5202 15155
6708	0	0	Ki67+	 5207 15523
6709	0	0	Ki67+	 5207 15654
6710	0	0	Ki67+	 5209 15546
6711	0	0	Ki67+	 5210 15138
6712	0	0	Ki67+	 4417 15778
6713	0	0	Ki67+	 4432 15839
6714	0	0	Ki67+	 4442 15784
6715	0	0	Ki67+	 4448 15841
6716	0	0	Ki67+	 4468 16263
6717	0	0	Ki67+	 4470 15761
6718	0	0	Ki67+	 4472 15834
6719	0	0	Ki67+	 4473 16057
6720	0	0	Ki67+	 4475 15803
6721	0	0	Ki67+	 4485 16310
6722	0	0	Ki67+	 4488 16336
6723	0	0	Ki67+	 4499 16255
6724	0	0	Ki67+	 4524 16502
6725	0	0	Ki67+	 4533 15865
6726	0	0	Ki67+	 4535 15879
6727	0	0	Ki67+	 4554 15758
6728	0	0	Ki67+	 4564 16129
6729	0	0	Ki67+	 4629 15866
6730	0	0	Ki67+	 4630 15953
6731	0	0	Ki67+	 4637 16059
6732	0	0	Ki67+	 4644 15887
6733	0	0	Ki67+	 4651 16028
6734	0	0	Ki67+	 4660 16057
6735	0	0	Ki67+	 4673 15851
6736	0	0	Ki67+	 4684 15945
6737	0	0	Ki67+	 4685 15927
6738	0	0	Ki67+	 4692 15797
6739	0	0	Ki67+	 4698 16413
6740	0	0	Ki67+	 4718 15816
6741	0	0	Ki67+	 4733 15822
6742	0	0	Ki67+	 4771 16281
6743	0	0	Ki67+	 4772 15801
6744	0	0	Ki67+	 4785 16020
6745	0	0	Ki67+	 4791 16206
6746	0	0	Ki67+	 4822 15768
6747	0	0	Ki67+	 4842 15817
6748	0	0	Ki67+	 4853 16204
6749	0	0	Ki67+	 4865 16022
6750	0	0	Ki67+	 4891 16288
6751	0	0	Ki67+	 4908 16123
6752	0	0	Ki67+	 4943 16540
6753	0	0	Ki67+	 4962 16484
6754	0	0	Ki67+	 4966 15753
6755	0	0	Ki67+	 4969 16473
6756	0	0	Ki67+	 4986 16515
6757	0	0	Ki67+	 4987 15775
6758	0	0	Ki67+	 5002 15945
6759	0	0	Ki67+	 5028 16036
6760	0	0	Ki67+	 5046 16256
6761	0	0	Ki67+	 5080 16522
6762	0	0	Ki67+	 5116 16426
6763	0	0	Ki67+	 5118 16165
6764	0	0	Ki67+	 5121 15837
6765	0	0	Ki67+	 5132 16522
6766	0	0	Ki67+	 5135 16253
6767	0	0	Ki67+	 5136 16363
6768	0	0	Ki67+	 5139 16447
6769	0	0	Ki67+	 5143 16266
6770	0	0	Ki67+	 5146 16512
6771	0	0	Ki67+	 5149 16372
6772	0	0	Ki67+	 5150 16542
6773	0	0	Ki67+	 5154 16399
6774	0	0	Ki67+	 5164 16426
6775	0	0	Ki67+	 5171 16440
6776	0	0	Ki67+	 5173 16308
6777	0	0	Ki67+	 5175 16353
6778	0	0	Ki67+	 5183 16409
6779	0	0	Ki67+	 5185 16319
6780	0	0	Ki67+	 5192 16257
6781	0	0	Ki67+	 5194 16498
6782	0	0	Ki67+	 5196 16401
6783	0	0	Ki67+	 5200 16371
6784	0	0	Ki67+	 5202 16433
6785	0	0	Ki67+	 4426 16874
6786	0	0	Ki67+	 4430 16904
6787	0	0	Ki67+	 4431 16842
6788	0	0	Ki67+	 4433 17170
6789	0	0	Ki67+	 4436 16961
6790	0	0	Ki67+	 4438 16811
6791	0	0	Ki67+	 4439 17015
6792	0	0	Ki67+	 4441 17150
6793	0	0	Ki67+	 4443 16939
6794	0	0	Ki67+	 4444 16863
6795	0	0	Ki67+	 4447 17123
6796	0	0	Ki67+	 4450 16903
6797	0	0	Ki67+	 4453 17181
6798	0	0	Ki67+	 4454 16921
6799	0	0	Ki67+	 4454 17062
6800	0	0	Ki67+	 4457 17247
6801	0	0	Ki67+	 4460 17201
6802	0	0	Ki67+	 4462 16679
6803	0	0	Ki67+	 4465 16839
6804	0	0	Ki67+	 4471 17031
6805	0	0	Ki67+	 4477 16996
6806	0	0	Ki67+	 4477 17089
6807	0	0	Ki67+	 4483 16936
6808	0	0	Ki67+	 4484 16973
6809	0	0	Ki67+	 4484 17180
6810	0	0	Ki67+	 4485 17160
6811	0	0	Ki67+	 4490 16795
6812	0	0	Ki67+	 4490 17262
6813	0	0	Ki67+	 4490 17284
6814	0	0	Ki67+	 4493 17036
6815	0	0	Ki67+	 4494 17221
6816	0	0	Ki67+	 4498 16820
6817	0	0	Ki67+	 4498 16950
6818	0	0	Ki67+	 4501 17064
6819	0	0	Ki67+	 4503 16875
6820	0	0	Ki67+	 4505 17256
6821	0	0	Ki67+	 4510 16886
6822	0	0	Ki67+	 4510 17330
6823	0	0	Ki67+	 4511 16978
6824	0	0	Ki67+	 4514 16788
6825	0	0	Ki67+	 4516 17103
6826	0	0	Ki67+	 4527 16781
6827	0	0	Ki67+	 4527 16810
6828	0	0	Ki67+	 4527 17004
6829	0	0	Ki67+	 4534 16942
6830	0	0	Ki67+	 4535 17055
6831	0	0	Ki67+	 4536 16983
6832	0	0	Ki67+	 4539 16884
6833	0	0	Ki67+	 4541 16970
6834	0	0	Ki67+	 4542 16928
6835	0	0	Ki67+	 4551 17026
6836	0	0	Ki67+	 4552 17083
6837	0	0	Ki67+	 4566 16931
6838	0	0	Ki67+	 4567 16955
6839	0	0	Ki67+	 4571 16838
6840	0	0	Ki67+	 4572 17258
6841	0	0	Ki67+	 4580 17034
6842	0	0	Ki67+	 4581 16904
6843	0	0	Ki67+	 4587 17044
6844	0	0	Ki67+	 4588 16793
6845	0	0	Ki67+	 4588 17324
6846	0	0	Ki67+	 4589 17180
6847	0	0	Ki67+	 4590 16854
6848	0	0	Ki67+	 4594 16779
6849	0	0	Ki67+	 4594 17016
6850	0	0	Ki67+	 4600 16944
6851	0	0	Ki67+	 4604 17108
6852	0	0	Ki67+	 4604 17163
6853	0	0	Ki67+	 4606 17021
6854	0	0	Ki67+	 4610 16994
6855	0	0	Ki67+	 4611 17273
6856	0	0	Ki67+	 4611 17332
6857	0	0	Ki67+	 4626 17034
6858	0	0	Ki67+	 4626 17094
6859	0	0	Ki67+	 4633 16968
6860	0	0	Ki67+	 4634 16923
6861	0	0	Ki67+	 4639 17068
6862	0	0	Ki67+	 4639 17287
6863	0	0	Ki67+	 4640 16885
6864	0	0	Ki67+	 4643 17233
6865	0	0	Ki67+	 4647 16848
6866	0	0	Ki67+	 4647 16942
6867	0	0	Ki67+	 4647 17153
6868	0	0	Ki67+	 4648 17056
6869	0	0	Ki67+	 4656 17022
6870	0	0	Ki67+	 4657 17136
6871	0	0	Ki67+	 4659 16836
6872	0	0	Ki67+	 4660 16630
6873	0	0	Ki67+	 4664 17082
6874	0	0	Ki67+	 4665 16884
6875	0	0	Ki67+	 4665 17005
6876	0	0	Ki67+	 4666 16911
6877	0	0	Ki67+	 4669 16835
6878	0	0	Ki67+	 4671 16782
6879	0	0	Ki67+	 4672 17337
6880	0	0	Ki67+	 4677 17312
6881	0	0	Ki67+	 4684 16825
6882	0	0	Ki67+	 4684 17137
6883	0	0	Ki67+	 4685 17025
6884	0	0	Ki67+	 4690 16921
6885	0	0	Ki67+	 4692 17080
6886	0	0	Ki67+	 4695 16946
6887	0	0	Ki67+	 4700 17246
6888	0	0	Ki67+	 4702 16876
6889	0	0	Ki67+	 4704 16849
6890	0	0	Ki67+	 4706 16931
6891	0	0	Ki67+	 4706 17118
6892	0	0	Ki67+	 4709 16809
6893	0	0	Ki67+	 4714 17161
6894	0	0	Ki67+	 4714 17310
6895	0	0	Ki67+	 4716 17085
6896	0	0	Ki67+	 4718 16908
6897	0	0	Ki67+	 4719 16755
6898	0	0	Ki67+	 4720 17198
6899	0	0	Ki67+	 4724 16867
6900	0	0	Ki67+	 4726 16967
6901	0	0	Ki67+	 4728 16894
6902	0	0	Ki67+	 4734 16912
6903	0	0	Ki67+	 4739 17055
6904	0	0	Ki67+	 4746 16920
6905	0	0	Ki67+	 4749 16874
6906	0	0	Ki67+	 4751 16995
6907	0	0	Ki67+	 4753 16947
6908	0	0	Ki67+	 4757 16867
6909	0	0	Ki67+	 4757 16907
6910	0	0	Ki67+	 4760 16833
6911	0	0	Ki67+	 4765 16803
6912	0	0	Ki67+	 4766 16896
6913	0	0	Ki67+	 4771 16752
6914	0	0	Ki67+	 4771 16965
6915	0	0	Ki67+	 4788 17011
6916	0	0	Ki67+	 4791 17218
6917	0	0	Ki67+	 4794 16800
6918	0	0	Ki67+	 4794 17106
6919	0	0	Ki67+	 4799 17073
6920	0	0	Ki67+	 4800 17244
6921	0	0	Ki67+	 4803 17152
6922	0	0	Ki67+	 4810 17115
6923	0	0	Ki67+	 4814 16706
6924	0	0	Ki67+	 4832 16722
6925	0	0	Ki67+	 4832 17075
6926	0	0	Ki67+	 4841 16634
6927	0	0	Ki67+	 4841 16816
6928	0	0	Ki67+	 4848 17291
6929	0	0	Ki67+	 4851 17019
6930	0	0	Ki67+	 4852 16807
6931	0	0	Ki67+	 4852 16947
6932	0	0	Ki67+	 4853 16646
6933	0	0	Ki67+	 4862 17258
6934	0	0	Ki67+	 4863 17123
6935	0	0	Ki67+	 4865 16888
6936	0	0	Ki67+	 4865 17241
6937	0	0	Ki67+	 4868 17095
6938	0	0	Ki67+	 4870 16734
6939	0	0	Ki67+	 4873 17045
6940	0	0	Ki67+	 4877 17021
6941	0	0	Ki67+	 4878 16725
6942	0	0	Ki67+	 4883 17054
6943	0	0	Ki67+	 4886 16924
6944	0	0	Ki67+	 4887 17258
6945	0	0	Ki67+	 4889 16894
6946	0	0	Ki67+	 4891 16597
6947	0	0	Ki67+	 4891 17165
6948	0	0	Ki67+	 4897 17054
6949	0	0	Ki67+	 4898 17117
6950	0	0	Ki67+	 4900 17084
6951	0	0	Ki67+	 4905 17136
6952	0	0	Ki67+	 4906 17234
6953	0	0	Ki67+	 4907 16611
6954	0	0	Ki67+	 4910 16667
6955	0	0	Ki67+	 4911 16892
6956	0	0	Ki67+	 4913 17018
6957	0	0	Ki67+	 4916 16965
6958	0	0	Ki67+	 4919 16921
6959	0	0	Ki67+	 4919 17305
6960	0	0	Ki67+	 4924 17341
6961	0	0	Ki67+	 4929 16709
6962	0	0	Ki67+	 4931 16761
6963	0	0	Ki67+	 4931 17173
6964	0	0	Ki67+	 4933 17246
6965	0	0	Ki67+	 4934 16548
6966	0	0	Ki67+	 4935 16636
6967	0	0	Ki67+	 4942 16647
6968	0	0	Ki67+	 4942 16717
6969	0	0	Ki67+	 4946 17233
6970	0	0	Ki67+	 4955 16569
6971	0	0	Ki67+	 4957 17077
6972	0	0	Ki67+	 4959 16741
6973	0	0	Ki67+	 4964 16576
6974	0	0	Ki67+	 4967 16557
6975	0	0	Ki67+	 4968 17343
6976	0	0	Ki67+	 4970 17206
6977	0	0	Ki67+	 4972 16966
6978	0	0	Ki67+	 4973 16584
6979	0	0	Ki67+	 4977 16698
6980	0	0	Ki67+	 4980 17117
6981	0	0	Ki67+	 4982 16715
6982	0	0	Ki67+	 4985 16591
6983	0	0	Ki67+	 4986 17184
6984	0	0	Ki67+	 4987 17108
6985	0	0	Ki67+	 4988 16628
6986	0	0	Ki67+	 4988 16764
6987	0	0	Ki67+	 4989 17195
6988	0	0	Ki67+	 4991 17241
6989	0	0	Ki67+	 4992 17300
6990	0	0	Ki67+	 4999 16985
6991	0	0	Ki67+	 5008 16678
6992	0	0	Ki67+	 5013 17039
6993	0	0	Ki67+	 5014 16736
6994	0	0	Ki67+	 5017 17096
6995	0	0	Ki67+	 5028 16957
6996	0	0	Ki67+	 5034 16905
6997	0	0	Ki67+	 5037 16693
6998	0	0	Ki67+	 5042 17339
6999	0	0	Ki67+	 5058 16938
7000	0	0	Ki67+	 5060 16712
7001	0	0	Ki67+	 5065 16722
7002	0	0	Ki67+	 5067 17298
7003	0	0	Ki67+	 5068 16653
7004	0	0	Ki67+	 5069 16606
7005	0	0	Ki67+	 5071 17274
7006	0	0	Ki67+	 5077 16861
7007	0	0	Ki67+	 5078 16665
7008	0	0	Ki67+	 5081 16722
7009	0	0	Ki67+	 5084 17091
7010	0	0	Ki67+	 5093 16751
7011	0	0	Ki67+	 5095 16703
7012	0	0	Ki67+	 5095 17276
7013	0	0	Ki67+	 5096 16803
7014	0	0	Ki67+	 5097 16577
7015	0	0	Ki67+	 5100 16645
7016	0	0	Ki67+	 5104 16796
7017	0	0	Ki67+	 5104 17306
7018	0	0	Ki67+	 5105 16711
7019	0	0	Ki67+	 5114 16828
7020	0	0	Ki67+	 5126 17094
7021	0	0	Ki67+	 5134 16752
7022	0	0	Ki67+	 5134 16831
7023	0	0	Ki67+	 5153 16688
7024	0	0	Ki67+	 5153 16767
7025	0	0	Ki67+	 5160 16650
7026	0	0	Ki67+	 5162 16718
7027	0	0	Ki67+	 5166 16693
7028	0	0	Ki67+	 5166 17216
7029	0	0	Ki67+	 5179 16882
7030	0	0	Ki67+	 5185 17275
7031	0	0	Ki67+	 5186 16750
7032	0	0	Ki67+	 5186 17252
7033	0	0	Ki67+	 5203 17218
7034	0	0	Ki67+	 5213 17124
7035	0	0	Ki67+	 4420 17954
7036	0	0	Ki67+	 4423 17519
7037	0	0	Ki67+	 4425 17855
7038	0	0	Ki67+	 4427 18142
7039	0	0	Ki67+	 4429 17820
7040	0	0	Ki67+	 4432 17442
7041	0	0	Ki67+	 4434 17528
7042	0	0	Ki67+	 4435 17768
7043	0	0	Ki67+	 4437 17806
7044	0	0	Ki67+	 4440 17847
7045	0	0	Ki67+	 4442 17479
7046	0	0	Ki67+	 4445 17673
7047	0	0	Ki67+	 4447 17536
7048	0	0	Ki67+	 4447 18071
7049	0	0	Ki67+	 4452 17363
7050	0	0	Ki67+	 4452 18037
7051	0	0	Ki67+	 4454 17406
7052	0	0	Ki67+	 4454 17969
7053	0	0	Ki67+	 4454 18114
7054	0	0	Ki67+	 4455 17949
7055	0	0	Ki67+	 4456 17498
7056	0	0	Ki67+	 4457 17615
7057	0	0	Ki67+	 4457 18017
7058	0	0	Ki67+	 4463 17792
7059	0	0	Ki67+	 4464 17813
7060	0	0	Ki67+	 4465 17485
7061	0	0	Ki67+	 4469 17460
7062	0	0	Ki67+	 4469 17733
7063	0	0	Ki67+	 4478 17365
7064	0	0	Ki67+	 4482 17681
7065	0	0	Ki67+	 4483 17845
7066	0	0	Ki67+	 4487 18095
7067	0	0	Ki67+	 4488 17778
7068	0	0	Ki67+	 4496 17801
7069	0	0	Ki67+	 4497 17366
7070	0	0	Ki67+	 4505 17596
7071	0	0	Ki67+	 4505 17994
7072	0	0	Ki67+	 4509 18052
7073	0	0	Ki67+	 4517 17579
7074	0	0	Ki67+	 4520 17869
7075	0	0	Ki67+	 4535 17615
7076	0	0	Ki67+	 4537 17462
7077	0	0	Ki67+	 4537 18140
7078	0	0	Ki67+	 4539 17685
7079	0	0	Ki67+	 4541 17629
7080	0	0	Ki67+	 4544 17806
7081	0	0	Ki67+	 4547 18116
7082	0	0	Ki67+	 4547 18137
7083	0	0	Ki67+	 4555 17684
7084	0	0	Ki67+	 4555 18051
7085	0	0	Ki67+	 4556 17480
7086	0	0	Ki67+	 4556 17635
7087	0	0	Ki67+	 4557 18023
7088	0	0	Ki67+	 4559 17346
7089	0	0	Ki67+	 4559 17388
7090	0	0	Ki67+	 4560 17724
7091	0	0	Ki67+	 4562 17410
7092	0	0	Ki67+	 4563 17376
7093	0	0	Ki67+	 4566 17441
7094	0	0	Ki67+	 4566 18073
7095	0	0	Ki67+	 4570 17577
7096	0	0	Ki67+	 4572 17527
7097	0	0	Ki67+	 4575 18143
7098	0	0	Ki67+	 4580 17786
7099	0	0	Ki67+	 4580 18051
7100	0	0	Ki67+	 4582 17817
7101	0	0	Ki67+	 4583 18103
7102	0	0	Ki67+	 4585 17511
7103	0	0	Ki67+	 4587 17523
7104	0	0	Ki67+	 4587 18016
7105	0	0	Ki67+	 4589 17760
7106	0	0	Ki67+	 4589 17841
7107	0	0	Ki67+	 4590 17681
7108	0	0	Ki67+	 4591 17628
7109	0	0	Ki67+	 4591 17794
7110	0	0	Ki67+	 4597 17360
7111	0	0	Ki67+	 4599 17560
7112	0	0	Ki67+	 4600 17709
7113	0	0	Ki67+	 4601 17887
7114	0	0	Ki67+	 4607 17821
7115	0	0	Ki67+	 4611 17615
7116	0	0	Ki67+	 4614 17381
7117	0	0	Ki67+	 4614 17651
7118	0	0	Ki67+	 4615 17488
7119	0	0	Ki67+	 4620 17854
7120	0	0	Ki67+	 4621 18042
7121	0	0	Ki67+	 4622 17591
7122	0	0	Ki67+	 4625 18089
7123	0	0	Ki67+	 4626 17740
7124	0	0	Ki67+	 4631 17545
7125	0	0	Ki67+	 4631 17646
7126	0	0	Ki67+	 4639 17368
7127	0	0	Ki67+	 4641 17394
7128	0	0	Ki67+	 4644 17897
7129	0	0	Ki67+	 4645 17439
7130	0	0	Ki67+	 4648 17688
7131	0	0	Ki67+	 4649 17814
7132	0	0	Ki67+	 4649 18142
7133	0	0	Ki67+	 4651 17786
7134	0	0	Ki67+	 4660 17347
7135	0	0	Ki67+	 4662 17385
7136	0	0	Ki67+	 4664 18128
7137	0	0	Ki67+	 4665 17643
7138	0	0	Ki67+	 4668 17845
7139	0	0	Ki67+	 4674 17907
7140	0	0	Ki67+	 4678 17885
7141	0	0	Ki67+	 4683 18114
7142	0	0	Ki67+	 4684 18097
7143	0	0	Ki67+	 4686 17408
7144	0	0	Ki67+	 4686 17680
7145	0	0	Ki67+	 4686 18075
7146	0	0	Ki67+	 4689 17436
7147	0	0	Ki67+	 4691 17353
7148	0	0	Ki67+	 4693 17923
7149	0	0	Ki67+	 4694 17846
7150	0	0	Ki67+	 4696 17826
7151	0	0	Ki67+	 4701 17885
7152	0	0	Ki67+	 4704 17561
7153	0	0	Ki67+	 4707 17395
7154	0	0	Ki67+	 4708 17469
7155	0	0	Ki67+	 4710 18099
7156	0	0	Ki67+	 4712 17705
7157	0	0	Ki67+	 4714 18141
7158	0	0	Ki67+	 4716 17891
7159	0	0	Ki67+	 4717 17658
7160	0	0	Ki67+	 4718 18061
7161	0	0	Ki67+	 4719 17442
7162	0	0	Ki67+	 4721 17372
7163	0	0	Ki67+	 4721 17629
7164	0	0	Ki67+	 4723 17590
7165	0	0	Ki67+	 4723 17818
7166	0	0	Ki67+	 4724 17861
7167	0	0	Ki67+	 4735 17808
7168	0	0	Ki67+	 4739 17827
7169	0	0	Ki67+	 4740 17703
7170	0	0	Ki67+	 4741 17763
7171	0	0	Ki67+	 4744 17738
7172	0	0	Ki67+	 4744 18088
7173	0	0	Ki67+	 4746 17406
7174	0	0	Ki67+	 4749 18115
7175	0	0	Ki67+	 4754 18014
7176	0	0	Ki67+	 4759 17453
7177	0	0	Ki67+	 4760 17876
7178	0	0	Ki67+	 4763 17886
7179	0	0	Ki67+	 4764 18097
7180	0	0	Ki67+	 4766 17667
7181	0	0	Ki67+	 4772 18121
7182	0	0	Ki67+	 4779 17894
7183	0	0	Ki67+	 4782 17357
7184	0	0	Ki67+	 4782 17914
7185	0	0	Ki67+	 4786 17755
7186	0	0	Ki67+	 4787 17580
7187	0	0	Ki67+	 4793 18111
7188	0	0	Ki67+	 4794 17451
7189	0	0	Ki67+	 4794 18010
7190	0	0	Ki67+	 4796 17847
7191	0	0	Ki67+	 4798 17353
7192	0	0	Ki67+	 4804 17862
7193	0	0	Ki67+	 4806 17415
7194	0	0	Ki67+	 4808 17708
7195	0	0	Ki67+	 4810 17907
7196	0	0	Ki67+	 4813 17761
7197	0	0	Ki67+	 4820 17509
7198	0	0	Ki67+	 4820 17781
7199	0	0	Ki67+	 4822 17446
7200	0	0	Ki67+	 4824 18089
7201	0	0	Ki67+	 4826 17391
7202	0	0	Ki67+	 4826 17422
7203	0	0	Ki67+	 4827 18102
7204	0	0	Ki67+	 4828 17805
7205	0	0	Ki67+	 4833 17448
7206	0	0	Ki67+	 4835 17878
7207	0	0	Ki67+	 4837 17626
7208	0	0	Ki67+	 4842 17498
7209	0	0	Ki67+	 4842 17904
7210	0	0	Ki67+	 4844 17415
7211	0	0	Ki67+	 4846 17836
7212	0	0	Ki67+	 4850 17814
7213	0	0	Ki67+	 4853 18142
7214	0	0	Ki67+	 4858 17625
7215	0	0	Ki67+	 4859 18092
7216	0	0	Ki67+	 4860 17462
7217	0	0	Ki67+	 4861 17847
7218	0	0	Ki67+	 4862 17942
7219	0	0	Ki67+	 4866 17576
7220	0	0	Ki67+	 4870 18103
7221	0	0	Ki67+	 4874 17908
7222	0	0	Ki67+	 4877 17621
7223	0	0	Ki67+	 4880 17597
7224	0	0	Ki67+	 4881 17693
7225	0	0	Ki67+	 4887 17467
7226	0	0	Ki67+	 4891 17560
7227	0	0	Ki67+	 4896 17544
7228	0	0	Ki67+	 4907 17828
7229	0	0	Ki67+	 4909 17463
7230	0	0	Ki67+	 4909 18061
7231	0	0	Ki67+	 4910 18097
7232	0	0	Ki67+	 4911 17706
7233	0	0	Ki67+	 4912 17811
7234	0	0	Ki67+	 4913 17553
7235	0	0	Ki67+	 4918 17676
7236	0	0	Ki67+	 4922 17837
7237	0	0	Ki67+	 4926 17825
7238	0	0	Ki67+	 4926 17928
7239	0	0	Ki67+	 4930 17419
7240	0	0	Ki67+	 4930 17691
7241	0	0	Ki67+	 4931 17762
7242	0	0	Ki67+	 4935 18035
7243	0	0	Ki67+	 4936 17410
7244	0	0	Ki67+	 4936 17554
7245	0	0	Ki67+	 4940 17719
7246	0	0	Ki67+	 4943 17351
7247	0	0	Ki67+	 4946 17962
7248	0	0	Ki67+	 4951 17524
7249	0	0	Ki67+	 4953 17858
7250	0	0	Ki67+	 4955 17883
7251	0	0	Ki67+	 4958 17680
7252	0	0	Ki67+	 4958 18020
7253	0	0	Ki67+	 4960 17823
7254	0	0	Ki67+	 4964 17486
7255	0	0	Ki67+	 4964 17975
7256	0	0	Ki67+	 4966 18089
7257	0	0	Ki67+	 4968 17917
7258	0	0	Ki67+	 4968 18060
7259	0	0	Ki67+	 4972 17568
7260	0	0	Ki67+	 4974 17516
7261	0	0	Ki67+	 4977 17946
7262	0	0	Ki67+	 4978 17996
7263	0	0	Ki67+	 4980 17504
7264	0	0	Ki67+	 4987 17844
7265	0	0	Ki67+	 4994 17566
7266	0	0	Ki67+	 4995 17861
7267	0	0	Ki67+	 4996 17999
7268	0	0	Ki67+	 4997 18071
7269	0	0	Ki67+	 4998 17367
7270	0	0	Ki67+	 5000 17397
7271	0	0	Ki67+	 5001 17524
7272	0	0	Ki67+	 5003 17473
7273	0	0	Ki67+	 5004 18026
7274	0	0	Ki67+	 5005 17957
7275	0	0	Ki67+	 5005 18096
7276	0	0	Ki67+	 5007 18053
7277	0	0	Ki67+	 5013 17545
7278	0	0	Ki67+	 5013 18114
7279	0	0	Ki67+	 5018 18006
7280	0	0	Ki67+	 5021 17513
7281	0	0	Ki67+	 5025 17769
7282	0	0	Ki67+	 5027 17420
7283	0	0	Ki67+	 5027 17987
7284	0	0	Ki67+	 5027 18080
7285	0	0	Ki67+	 5030 17558
7286	0	0	Ki67+	 5034 17582
7287	0	0	Ki67+	 5039 18050
7288	0	0	Ki67+	 5040 18004
7289	0	0	Ki67+	 5041 17534
7290	0	0	Ki67+	 5041 17738
7291	0	0	Ki67+	 5042 17674
7292	0	0	Ki67+	 5045 18071
7293	0	0	Ki67+	 5052 17349
7294	0	0	Ki67+	 5053 17567
7295	0	0	Ki67+	 5055 18123
7296	0	0	Ki67+	 5063 17941
7297	0	0	Ki67+	 5063 17981
7298	0	0	Ki67+	 5063 18042
7299	0	0	Ki67+	 5064 17964
7300	0	0	Ki67+	 5074 18090
7301	0	0	Ki67+	 5078 18053
7302	0	0	Ki67+	 5079 17820
7303	0	0	Ki67+	 5085 17591
7304	0	0	Ki67+	 5089 17742
7305	0	0	Ki67+	 5093 18121
7306	0	0	Ki67+	 5098 18006
7307	0	0	Ki67+	 5104 17627
7308	0	0	Ki67+	 5106 18081
7309	0	0	Ki67+	 5111 18095
7310	0	0	Ki67+	 5111 18131
7311	0	0	Ki67+	 5117 17776
7312	0	0	Ki67+	 5122 17863
7313	0	0	Ki67+	 5133 17457
7314	0	0	Ki67+	 5135 17740
7315	0	0	Ki67+	 5135 17804
7316	0	0	Ki67+	 5138 18128
7317	0	0	Ki67+	 5141 17481
7318	0	0	Ki67+	 5148 17845
7319	0	0	Ki67+	 5150 17440
7320	0	0	Ki67+	 5155 17864
7321	0	0	Ki67+	 5166 17990
7322	0	0	Ki67+	 5176 17775
7323	0	0	Ki67+	 5178 18067
7324	0	0	Ki67+	 5184 17385
7325	0	0	Ki67+	 5189 17788
7326	0	0	Ki67+	 5195 17913
7327	0	0	Ki67+	 5198 17607
7328	0	0	Ki67+	 5201 17418
7329	0	0	Ki67+	 5204 17945
7330	0	0	Ki67+	 5205 17720
7331	0	0	Ki67+	 5210 17799
7332	0	0	Ki67+	 5214 17558
7333	0	0	Ki67+	 5215 17470
7334	0	0	Ki67+	 4423 18861
7335	0	0	Ki67+	 4423 18906
7336	0	0	Ki67+	 4426 18307
7337	0	0	Ki67+	 4437 18180
7338	0	0	Ki67+	 4440 18360
7339	0	0	Ki67+	 4446 18301
7340	0	0	Ki67+	 4451 18916
7341	0	0	Ki67+	 4458 18897
7342	0	0	Ki67+	 4460 18365
7343	0	0	Ki67+	 4461 18209
7344	0	0	Ki67+	 4473 18888
7345	0	0	Ki67+	 4476 18278
7346	0	0	Ki67+	 4494 18901
7347	0	0	Ki67+	 4497 18296
7348	0	0	Ki67+	 4498 18919
7349	0	0	Ki67+	 4504 18846
7350	0	0	Ki67+	 4515 18187
7351	0	0	Ki67+	 4518 18154
7352	0	0	Ki67+	 4521 18296
7353	0	0	Ki67+	 4523 18205
7354	0	0	Ki67+	 4534 18816
7355	0	0	Ki67+	 4544 18169
7356	0	0	Ki67+	 4556 18215
7357	0	0	Ki67+	 4557 18813
7358	0	0	Ki67+	 4571 18223
7359	0	0	Ki67+	 4574 18247
7360	0	0	Ki67+	 4576 18834
7361	0	0	Ki67+	 4579 18198
7362	0	0	Ki67+	 4588 18168
7363	0	0	Ki67+	 4599 18216
7364	0	0	Ki67+	 4604 18194
7365	0	0	Ki67+	 4614 18179
7366	0	0	Ki67+	 4620 18168
7367	0	0	Ki67+	 4621 18909
7368	0	0	Ki67+	 4624 18253
7369	0	0	Ki67+	 4636 18205
7370	0	0	Ki67+	 4645 18882
7371	0	0	Ki67+	 4665 18178
7372	0	0	Ki67+	 4676 18297
7373	0	0	Ki67+	 4677 18881
7374	0	0	Ki67+	 4679 18902
7375	0	0	Ki67+	 4680 18167
7376	0	0	Ki67+	 4680 18279
7377	0	0	Ki67+	 4682 18225
7378	0	0	Ki67+	 4688 18268
7379	0	0	Ki67+	 4696 18558
7380	0	0	Ki67+	 4697 18233
7381	0	0	Ki67+	 4717 18881
7382	0	0	Ki67+	 4720 18211
7383	0	0	Ki67+	 4723 18898
7384	0	0	Ki67+	 4724 18275
7385	0	0	Ki67+	 4727 18305
7386	0	0	Ki67+	 4728 18853
7387	0	0	Ki67+	 4734 18263
7388	0	0	Ki67+	 4735 18249
7389	0	0	Ki67+	 4747 18161
7390	0	0	Ki67+	 4758 18309
7391	0	0	Ki67+	 4764 18878
7392	0	0	Ki67+	 4764 18931
7393	0	0	Ki67+	 4789 18886
7394	0	0	Ki67+	 4792 18830
7395	0	0	Ki67+	 4797 18940
7396	0	0	Ki67+	 4803 18158
7397	0	0	Ki67+	 4805 18558
7398	0	0	Ki67+	 4811 18638
7399	0	0	Ki67+	 4823 18830
7400	0	0	Ki67+	 4824 18618
7401	0	0	Ki67+	 4837 18147
7402	0	0	Ki67+	 4840 18907
7403	0	0	Ki67+	 4847 18930
7404	0	0	Ki67+	 4852 18820
7405	0	0	Ki67+	 4853 18563
7406	0	0	Ki67+	 4861 18678
7407	0	0	Ki67+	 4864 18601
7408	0	0	Ki67+	 4865 18885
7409	0	0	Ki67+	 4868 18740
7410	0	0	Ki67+	 4870 18541
7411	0	0	Ki67+	 4871 18827
7412	0	0	Ki67+	 4875 18608
7413	0	0	Ki67+	 4879 18702
7414	0	0	Ki67+	 4884 18910
7415	0	0	Ki67+	 4886 18604
7416	0	0	Ki67+	 4886 18876
7417	0	0	Ki67+	 4894 18732
7418	0	0	Ki67+	 4896 18711
7419	0	0	Ki67+	 4897 18616
7420	0	0	Ki67+	 4898 18571
7421	0	0	Ki67+	 4898 18689
7422	0	0	Ki67+	 4902 18848
7423	0	0	Ki67+	 4904 18596
7424	0	0	Ki67+	 4909 18904
7425	0	0	Ki67+	 4911 18712
7426	0	0	Ki67+	 4924 18838
7427	0	0	Ki67+	 4927 18713
7428	0	0	Ki67+	 4927 18731
7429	0	0	Ki67+	 4930 18565
7430	0	0	Ki67+	 4930 18897
7431	0	0	Ki67+	 4937 18930
7432	0	0	Ki67+	 4942 18592
7433	0	0	Ki67+	 4946 18864
7434	0	0	Ki67+	 4949 18741
7435	0	0	Ki67+	 4951 18624
7436	0	0	Ki67+	 4958 18574
7437	0	0	Ki67+	 4961 18614
7438	0	0	Ki67+	 4962 18650
7439	0	0	Ki67+	 4963 18890
7440	0	0	Ki67+	 4969 18841
7441	0	0	Ki67+	 4971 18642
7442	0	0	Ki67+	 4971 18779
7443	0	0	Ki67+	 4973 18366
7444	0	0	Ki67+	 4973 18566
7445	0	0	Ki67+	 4980 18456
7446	0	0	Ki67+	 4982 18707
7447	0	0	Ki67+	 4985 18317
7448	0	0	Ki67+	 4987 18745
7449	0	0	Ki67+	 4994 18465
7450	0	0	Ki67+	 4995 18330
7451	0	0	Ki67+	 4996 18292
7452	0	0	Ki67+	 5001 18435
7453	0	0	Ki67+	 5003 18535
7454	0	0	Ki67+	 5003 18782
7455	0	0	Ki67+	 5004 18703
7456	0	0	Ki67+	 5008 18859
7457	0	0	Ki67+	 5009 18578
7458	0	0	Ki67+	 5011 18725
7459	0	0	Ki67+	 5015 18366
7460	0	0	Ki67+	 5015 18461
7461	0	0	Ki67+	 5020 18929
7462	0	0	Ki67+	 5021 18328
7463	0	0	Ki67+	 5021 18812
7464	0	0	Ki67+	 5028 18497
7465	0	0	Ki67+	 5032 18507
7466	0	0	Ki67+	 5033 18264
7467	0	0	Ki67+	 5038 18664
7468	0	0	Ki67+	 5038 18703
7469	0	0	Ki67+	 5038 18785
7470	0	0	Ki67+	 5041 18848
7471	0	0	Ki67+	 5042 18614
7472	0	0	Ki67+	 5043 18316
7473	0	0	Ki67+	 5045 18724
7474	0	0	Ki67+	 5055 18379
7475	0	0	Ki67+	 5055 18519
7476	0	0	Ki67+	 5062 18445
7477	0	0	Ki67+	 5062 18691
7478	0	0	Ki67+	 5062 18886
7479	0	0	Ki67+	 5063 18401
7480	0	0	Ki67+	 5065 18818
7481	0	0	Ki67+	 5067 18218
7482	0	0	Ki67+	 5075 18337
7483	0	0	Ki67+	 5080 18833
7484	0	0	Ki67+	 5081 18412
7485	0	0	Ki67+	 5086 18663
7486	0	0	Ki67+	 5090 18358
7487	0	0	Ki67+	 5090 18763
7488	0	0	Ki67+	 5091 18306
7489	0	0	Ki67+	 5092 18388
7490	0	0	Ki67+	 5094 18830
7491	0	0	Ki67+	 5095 18277
7492	0	0	Ki67+	 5097 18935
7493	0	0	Ki67+	 5099 18465
7494	0	0	Ki67+	 5100 18650
7495	0	0	Ki67+	 5103 18869
7496	0	0	Ki67+	 5111 18454
7497	0	0	Ki67+	 5119 18698
7498	0	0	Ki67+	 5121 18295
7499	0	0	Ki67+	 5121 18352
7500	0	0	Ki67+	 5122 18387
7501	0	0	Ki67+	 5125 18761
7502	0	0	Ki67+	 5129 18743
7503	0	0	Ki67+	 5130 18607
7504	0	0	Ki67+	 5131 18565
7505	0	0	Ki67+	 5131 18668
7506	0	0	Ki67+	 5138 18335
7507	0	0	Ki67+	 5138 18734
7508	0	0	Ki67+	 5139 18907
7509	0	0	Ki67+	 5140 18883
7510	0	0	Ki67+	 5144 18353
7511	0	0	Ki67+	 5149 18227
7512	0	0	Ki67+	 5154 18673
7513	0	0	Ki67+	 5154 18705
7514	0	0	Ki67+	 5158 18601
7515	0	0	Ki67+	 5159 18348
7516	0	0	Ki67+	 5160 18695
7517	0	0	Ki67+	 5161 18762
7518	0	0	Ki67+	 5168 18274
7519	0	0	Ki67+	 5172 18753
7520	0	0	Ki67+	 5180 18861
7521	0	0	Ki67+	 5185 18641
7522	0	0	Ki67+	 5192 18792
7523	0	0	Ki67+	 5196 18664
7524	0	0	Ki67+	 5199 18877
7525	0	0	Ki67+	 5208 18428
7526	0	0	Ki67+	 5213 18787
7527	0	0	Ki67+	 5215 18576
7528	0	0	Ki67+	 4424 19437
7529	0	0	Ki67+	 4425 19567
7530	0	0	Ki67+	 4429 19176
7531	0	0	Ki67+	 4433 18981
7532	0	0	Ki67+	 4433 19453
7533	0	0	Ki67+	 4444 19137
7534	0	0	Ki67+	 4451 19119
7535	0	0	Ki67+	 4451 19460
7536	0	0	Ki67+	 4452 19010
7537	0	0	Ki67+	 4455 19037
7538	0	0	Ki67+	 4460 19376
7539	0	0	Ki67+	 4466 19009
7540	0	0	Ki67+	 4476 19446
7541	0	0	Ki67+	 4477 19403
7542	0	0	Ki67+	 4477 19480
7543	0	0	Ki67+	 4488 19415
7544	0	0	Ki67+	 4489 19450
7545	0	0	Ki67+	 4493 19361
7546	0	0	Ki67+	 4496 19463
7547	0	0	Ki67+	 4497 19160
7548	0	0	Ki67+	 4498 19379
7549	0	0	Ki67+	 4516 19500
7550	0	0	Ki67+	 4517 19021
7551	0	0	Ki67+	 4517 19427
7552	0	0	Ki67+	 4524 19090
7553	0	0	Ki67+	 4527 19406
7554	0	0	Ki67+	 4529 19166
7555	0	0	Ki67+	 4529 19460
7556	0	0	Ki67+	 4545 19012
7557	0	0	Ki67+	 4554 19154
7558	0	0	Ki67+	 4556 19356
7559	0	0	Ki67+	 4557 18964
7560	0	0	Ki67+	 4561 19075
7561	0	0	Ki67+	 4563 19425
7562	0	0	Ki67+	 4565 19219
7563	0	0	Ki67+	 4573 19173
7564	0	0	Ki67+	 4577 18980
7565	0	0	Ki67+	 4578 18945
7566	0	0	Ki67+	 4583 19677
7567	0	0	Ki67+	 4585 19114
7568	0	0	Ki67+	 4591 19300
7569	0	0	Ki67+	 4598 19182
7570	0	0	Ki67+	 4598 19255
7571	0	0	Ki67+	 4599 19056
7572	0	0	Ki67+	 4599 19338
7573	0	0	Ki67+	 4601 19378
7574	0	0	Ki67+	 4603 19145
7575	0	0	Ki67+	 4610 19416
7576	0	0	Ki67+	 4614 19661
7577	0	0	Ki67+	 4615 19276
7578	0	0	Ki67+	 4618 19345
7579	0	0	Ki67+	 4618 19676
7580	0	0	Ki67+	 4620 19395
7581	0	0	Ki67+	 4622 19110
7582	0	0	Ki67+	 4622 19735
7583	0	0	Ki67+	 4629 19361
7584	0	0	Ki67+	 4629 19706
7585	0	0	Ki67+	 4632 19690
7586	0	0	Ki67+	 4634 19151
7587	0	0	Ki67+	 4635 19656
7588	0	0	Ki67+	 4638 19436
7589	0	0	Ki67+	 4639 19302
7590	0	0	Ki67+	 4641 19178
7591	0	0	Ki67+	 4641 19399
7592	0	0	Ki67+	 4643 18968
7593	0	0	Ki67+	 4644 19526
7594	0	0	Ki67+	 4648 19336
7595	0	0	Ki67+	 4652 18979
7596	0	0	Ki67+	 4658 19108
7597	0	0	Ki67+	 4661 19127
7598	0	0	Ki67+	 4661 19722
7599	0	0	Ki67+	 4663 19424
7600	0	0	Ki67+	 4666 19364
7601	0	0	Ki67+	 4668 19408
7602	0	0	Ki67+	 4671 19053
7603	0	0	Ki67+	 4672 19193
7604	0	0	Ki67+	 4672 19692
7605	0	0	Ki67+	 4674 19004
7606	0	0	Ki67+	 4675 19602
7607	0	0	Ki67+	 4679 18980
7608	0	0	Ki67+	 4682 19356
7609	0	0	Ki67+	 4683 19063
7610	0	0	Ki67+	 4683 19691
7611	0	0	Ki67+	 4685 19335
7612	0	0	Ki67+	 4692 19659
7613	0	0	Ki67+	 4694 19626
7614	0	0	Ki67+	 4696 18967
7615	0	0	Ki67+	 4698 19718
7616	0	0	Ki67+	 4700 19334
7617	0	0	Ki67+	 4703 19168
7618	0	0	Ki67+	 4704 19245
7619	0	0	Ki67+	 4704 19664
7620	0	0	Ki67+	 4708 19041
7621	0	0	Ki67+	 4708 19733
7622	0	0	Ki67+	 4713 19479
7623	0	0	Ki67+	 4715 19356
7624	0	0	Ki67+	 4716 19592
7625	0	0	Ki67+	 4718 19254
7626	0	0	Ki67+	 4718 19322
7627	0	0	Ki67+	 4720 18983
7628	0	0	Ki67+	 4720 19090
7629	0	0	Ki67+	 4721 19505
7630	0	0	Ki67+	 4724 19626
7631	0	0	Ki67+	 4725 19370
7632	0	0	Ki67+	 4725 19564
7633	0	0	Ki67+	 4725 19703
7634	0	0	Ki67+	 4731 19359
7635	0	0	Ki67+	 4733 19712
7636	0	0	Ki67+	 4734 19166
7637	0	0	Ki67+	 4738 19232
7638	0	0	Ki67+	 4744 19352
7639	0	0	Ki67+	 4745 19656
7640	0	0	Ki67+	 4746 18947
7641	0	0	Ki67+	 4747 19173
7642	0	0	Ki67+	 4748 19077
7643	0	0	Ki67+	 4754 19186
7644	0	0	Ki67+	 4755 19258
7645	0	0	Ki67+	 4759 19694
7646	0	0	Ki67+	 4760 19634
7647	0	0	Ki67+	 4767 19016
7648	0	0	Ki67+	 4768 19600
7649	0	0	Ki67+	 4782 19052
7650	0	0	Ki67+	 4785 19712
7651	0	0	Ki67+	 4787 19168
7652	0	0	Ki67+	 4787 19685
7653	0	0	Ki67+	 4790 19243
7654	0	0	Ki67+	 4790 19537
7655	0	0	Ki67+	 4793 19086
7656	0	0	Ki67+	 4794 19583
7657	0	0	Ki67+	 4801 19643
7658	0	0	Ki67+	 4802 19225
7659	0	0	Ki67+	 4810 19247
7660	0	0	Ki67+	 4810 19705
7661	0	0	Ki67+	 4813 19283
7662	0	0	Ki67+	 4819 19557
7663	0	0	Ki67+	 4822 19656
7664	0	0	Ki67+	 4826 19204
7665	0	0	Ki67+	 4826 19272
7666	0	0	Ki67+	 4828 19721
7667	0	0	Ki67+	 4829 19062
7668	0	0	Ki67+	 4837 19114
7669	0	0	Ki67+	 4838 19593
7670	0	0	Ki67+	 4842 19135
7671	0	0	Ki67+	 4843 18969
7672	0	0	Ki67+	 4848 19575
7673	0	0	Ki67+	 4848 19616
7674	0	0	Ki67+	 4851 18976
7675	0	0	Ki67+	 4857 19701
7676	0	0	Ki67+	 4863 19737
7677	0	0	Ki67+	 4875 19592
7678	0	0	Ki67+	 4879 19170
7679	0	0	Ki67+	 4879 19654
7680	0	0	Ki67+	 4894 19030
7681	0	0	Ki67+	 4898 19122
7682	0	0	Ki67+	 4900 19722
7683	0	0	Ki67+	 4903 19568
7684	0	0	Ki67+	 4921 19034
7685	0	0	Ki67+	 4925 19073
7686	0	0	Ki67+	 4927 19093
7687	0	0	Ki67+	 4943 19443
7688	0	0	Ki67+	 4949 18950
7689	0	0	Ki67+	 4950 18985
7690	0	0	Ki67+	 4950 19576
7691	0	0	Ki67+	 4956 19297
7692	0	0	Ki67+	 4956 19655
7693	0	0	Ki67+	 4958 19456
7694	0	0	Ki67+	 4959 19112
7695	0	0	Ki67+	 4985 19666
7696	0	0	Ki67+	 4993 19563
7697	0	0	Ki67+	 4994 19739
7698	0	0	Ki67+	 4999 19664
7699	0	0	Ki67+	 5000 19405
7700	0	0	Ki67+	 5001 19054
7701	0	0	Ki67+	 5012 19571
7702	0	0	Ki67+	 5019 19615
7703	0	0	Ki67+	 5024 19164
7704	0	0	Ki67+	 5027 19094
7705	0	0	Ki67+	 5031 19049
7706	0	0	Ki67+	 5034 19067
7707	0	0	Ki67+	 5039 19011
7708	0	0	Ki67+	 5044 19637
7709	0	0	Ki67+	 5046 19719
7710	0	0	Ki67+	 5053 19542
7711	0	0	Ki67+	 5057 18992
7712	0	0	Ki67+	 5057 19664
7713	0	0	Ki67+	 5063 19711
7714	0	0	Ki67+	 5071 19385
7715	0	0	Ki67+	 5072 19065
7716	0	0	Ki67+	 5074 19621
7717	0	0	Ki67+	 5074 19670
7718	0	0	Ki67+	 5078 19328
7719	0	0	Ki67+	 5081 19706
7720	0	0	Ki67+	 5086 19030
7721	0	0	Ki67+	 5089 19384
7722	0	0	Ki67+	 5091 19621
7723	0	0	Ki67+	 5091 19631
7724	0	0	Ki67+	 5095 18972
7725	0	0	Ki67+	 5098 19312
7726	0	0	Ki67+	 5100 19066
7727	0	0	Ki67+	 5101 19300
7728	0	0	Ki67+	 5104 19442
7729	0	0	Ki67+	 5104 19501
7730	0	0	Ki67+	 5113 19397
7731	0	0	Ki67+	 5114 19063
7732	0	0	Ki67+	 5119 19664
7733	0	0	Ki67+	 5120 19049
7734	0	0	Ki67+	 5122 19373
7735	0	0	Ki67+	 5125 19599
7736	0	0	Ki67+	 5126 19513
7737	0	0	Ki67+	 5127 19622
7738	0	0	Ki67+	 5129 19695
7739	0	0	Ki67+	 5136 18945
7740	0	0	Ki67+	 5137 19559
7741	0	0	Ki67+	 5138 19047
7742	0	0	Ki67+	 5142 19678
7743	0	0	Ki67+	 5144 19658
7744	0	0	Ki67+	 5146 19372
7745	0	0	Ki67+	 5151 19532
7746	0	0	Ki67+	 5152 19389
7747	0	0	Ki67+	 5152 19585
7748	0	0	Ki67+	 5153 19501
7749	0	0	Ki67+	 5154 19572
7750	0	0	Ki67+	 5157 19263
7751	0	0	Ki67+	 5158 19321
7752	0	0	Ki67+	 5159 19484
7753	0	0	Ki67+	 5160 19026
7754	0	0	Ki67+	 5160 19549
7755	0	0	Ki67+	 5164 19433
7756	0	0	Ki67+	 5164 19622
7757	0	0	Ki67+	 5166 19408
7758	0	0	Ki67+	 5168 19390
7759	0	0	Ki67+	 5174 19061
7760	0	0	Ki67+	 5178 19457
7761	0	0	Ki67+	 5180 19045
7762	0	0	Ki67+	 5181 19524
7763	0	0	Ki67+	 5182 19490
7764	0	0	Ki67+	 5182 19721
7765	0	0	Ki67+	 5188 19310
7766	0	0	Ki67+	 5192 19289
7767	0	0	Ki67+	 5193 18987
7768	0	0	Ki67+	 5193 19006
7769	0	0	Ki67+	 5193 19600
7770	0	0	Ki67+	 5195 19538
7771	0	0	Ki67+	 5196 19688
7772	0	0	Ki67+	 5197 19651
7773	0	0	Ki67+	 5199 19738
7774	0	0	Ki67+	 5200 19566
7775	0	0	Ki67+	 5201 19329
7776	0	0	Ki67+	 5202 19358
7777	0	0	Ki67+	 5204 19515
7778	0	0	Ki67+	 5205 19500
7779	0	0	Ki67+	 5205 19719
7780	0	0	Ki67+	 5206 19536
7781	0	0	Ki67+	 5206 19582
7782	0	0	Ki67+	 5211 19236
7783	0	0	Ki67+	 5213 19053
7784	0	0	Ki67+	 4420 19843
7785	0	0	Ki67+	 4420 19945
7786	0	0	Ki67+	 4424 20041
7787	0	0	Ki67+	 4425 19829
7788	0	0	Ki67+	 4429 19917
7789	0	0	Ki67+	 4430 20052
7790	0	0	Ki67+	 4431 19877
7791	0	0	Ki67+	 4436 20339
7792	0	0	Ki67+	 4440 19775
7793	0	0	Ki67+	 4447 20526
7794	0	0	Ki67+	 4449 19958
7795	0	0	Ki67+	 4457 19903
7796	0	0	Ki67+	 4461 19938
7797	0	0	Ki67+	 4463 19827
7798	0	0	Ki67+	 4465 20049
7799	0	0	Ki67+	 4468 20485
7800	0	0	Ki67+	 4477 19948
7801	0	0	Ki67+	 4477 20082
7802	0	0	Ki67+	 4479 20215
7803	0	0	Ki67+	 4481 19785
7804	0	0	Ki67+	 4482 20309
7805	0	0	Ki67+	 4482 20327
7806	0	0	Ki67+	 4491 20502
7807	0	0	Ki67+	 4493 19788
7808	0	0	Ki67+	 4494 20103
7809	0	0	Ki67+	 4495 19958
7810	0	0	Ki67+	 4495 19999
7811	0	0	Ki67+	 4495 20092
7812	0	0	Ki67+	 4495 20424
7813	0	0	Ki67+	 4496 19811
7814	0	0	Ki67+	 4501 19766
7815	0	0	Ki67+	 4503 20291
7816	0	0	Ki67+	 4506 19944
7817	0	0	Ki67+	 4510 20515
7818	0	0	Ki67+	 4511 19783
7819	0	0	Ki67+	 4516 19915
7820	0	0	Ki67+	 4518 20484
7821	0	0	Ki67+	 4524 20064
7822	0	0	Ki67+	 4525 19985
7823	0	0	Ki67+	 4525 20419
7824	0	0	Ki67+	 4525 20444
7825	0	0	Ki67+	 4526 20334
7826	0	0	Ki67+	 4538 19935
7827	0	0	Ki67+	 4538 20186
7828	0	0	Ki67+	 4540 20461
7829	0	0	Ki67+	 4542 20093
7830	0	0	Ki67+	 4544 20053
7831	0	0	Ki67+	 4545 19987
7832	0	0	Ki67+	 4548 20347
7833	0	0	Ki67+	 4551 20257
7834	0	0	Ki67+	 4554 20440
7835	0	0	Ki67+	 4557 20139
7836	0	0	Ki67+	 4558 19800
7837	0	0	Ki67+	 4567 19848
7838	0	0	Ki67+	 4567 20482
7839	0	0	Ki67+	 4568 19831
7840	0	0	Ki67+	 4576 20214
7841	0	0	Ki67+	 4579 20338
7842	0	0	Ki67+	 4605 20199
7843	0	0	Ki67+	 4606 20540
7844	0	0	Ki67+	 4608 20332
7845	0	0	Ki67+	 4608 20353
7846	0	0	Ki67+	 4610 20229
7847	0	0	Ki67+	 4613 20521
7848	0	0	Ki67+	 4621 19825
7849	0	0	Ki67+	 4630 19936
7850	0	0	Ki67+	 4630 20136
7851	0	0	Ki67+	 4637 20366
7852	0	0	Ki67+	 4638 19808
7853	0	0	Ki67+	 4639 20318
7854	0	0	Ki67+	 4641 20518
7855	0	0	Ki67+	 4643 19785
7856	0	0	Ki67+	 4645 19753
7857	0	0	Ki67+	 4646 20299
7858	0	0	Ki67+	 4653 20018
7859	0	0	Ki67+	 4669 20363
7860	0	0	Ki67+	 4671 20278
7861	0	0	Ki67+	 4672 19968
7862	0	0	Ki67+	 4672 20478
7863	0	0	Ki67+	 4674 19805
7864	0	0	Ki67+	 4676 20056
7865	0	0	Ki67+	 4677 19778
7866	0	0	Ki67+	 4680 20202
7867	0	0	Ki67+	 4681 20393
7868	0	0	Ki67+	 4686 19822
7869	0	0	Ki67+	 4687 20013
7870	0	0	Ki67+	 4688 20336
7871	0	0	Ki67+	 4689 20119
7872	0	0	Ki67+	 4691 20359
7873	0	0	Ki67+	 4693 20050
7874	0	0	Ki67+	 4704 20379
7875	0	0	Ki67+	 4706 20393
7876	0	0	Ki67+	 4708 20427
7877	0	0	Ki67+	 4713 19758
7878	0	0	Ki67+	 4715 19952
7879	0	0	Ki67+	 4726 20261
7880	0	0	Ki67+	 4727 20030
7881	0	0	Ki67+	 4730 20117
7882	0	0	Ki67+	 4735 20351
7883	0	0	Ki67+	 4739 19962
7884	0	0	Ki67+	 4739 19983
7885	0	0	Ki67+	 4740 20082
7886	0	0	Ki67+	 4742 20293
7887	0	0	Ki67+	 4744 20324
7888	0	0	Ki67+	 4746 20448
7889	0	0	Ki67+	 4750 19772
7890	0	0	Ki67+	 4751 19753
7891	0	0	Ki67+	 4751 20070
7892	0	0	Ki67+	 4751 20279
7893	0	0	Ki67+	 4752 20301
7894	0	0	Ki67+	 4754 20357
7895	0	0	Ki67+	 4758 20395
7896	0	0	Ki67+	 4770 19968
7897	0	0	Ki67+	 4771 20322
7898	0	0	Ki67+	 4773 20223
7899	0	0	Ki67+	 4775 19792
7900	0	0	Ki67+	 4779 19758
7901	0	0	Ki67+	 4780 20062
7902	0	0	Ki67+	 4785 19984
7903	0	0	Ki67+	 4787 20132
7904	0	0	Ki67+	 4791 19880
7905	0	0	Ki67+	 4791 19949
7906	0	0	Ki67+	 4794 20014
7907	0	0	Ki67+	 4797 19866
7908	0	0	Ki67+	 4798 20229
7909	0	0	Ki67+	 4802 19820
7910	0	0	Ki67+	 4802 20388
7911	0	0	Ki67+	 4804 20162
7912	0	0	Ki67+	 4804 20518
7913	0	0	Ki67+	 4806 19939
7914	0	0	Ki67+	 4807 19801
7915	0	0	Ki67+	 4811 20204
7916	0	0	Ki67+	 4819 19990
7917	0	0	Ki67+	 4819 20344
7918	0	0	Ki67+	 4821 19830
7919	0	0	Ki67+	 4826 19861
7920	0	0	Ki67+	 4828 19795
7921	0	0	Ki67+	 4829 20042
7922	0	0	Ki67+	 4834 20213
7923	0	0	Ki67+	 4838 20093
7924	0	0	Ki67+	 4841 19828
7925	0	0	Ki67+	 4841 20079
7926	0	0	Ki67+	 4842 20010
7927	0	0	Ki67+	 4843 19846
7928	0	0	Ki67+	 4846 20304
7929	0	0	Ki67+	 4847 20230
7930	0	0	Ki67+	 4853 19889
7931	0	0	Ki67+	 4855 20282
7932	0	0	Ki67+	 4855 20374
7933	0	0	Ki67+	 4857 20346
7934	0	0	Ki67+	 4863 20493
7935	0	0	Ki67+	 4866 20387
7936	0	0	Ki67+	 4870 20183
7937	0	0	Ki67+	 4876 19860
7938	0	0	Ki67+	 4877 19822
7939	0	0	Ki67+	 4882 19806
7940	0	0	Ki67+	 4892 19751
7941	0	0	Ki67+	 4892 19817
7942	0	0	Ki67+	 4897 19789
7943	0	0	Ki67+	 4898 19897
7944	0	0	Ki67+	 4898 20109
7945	0	0	Ki67+	 4905 19956
7946	0	0	Ki67+	 4909 20061
7947	0	0	Ki67+	 4911 20480
7948	0	0	Ki67+	 4912 19919
7949	0	0	Ki67+	 4917 19818
7950	0	0	Ki67+	 4917 19854
7951	0	0	Ki67+	 4918 20039
7952	0	0	Ki67+	 4921 19842
7953	0	0	Ki67+	 4922 20240
7954	0	0	Ki67+	 4923 20055
7955	0	0	Ki67+	 4928 20139
7956	0	0	Ki67+	 4929 19991
7957	0	0	Ki67+	 4931 20260
7958	0	0	Ki67+	 4932 19953
7959	0	0	Ki67+	 4942 20386
7960	0	0	Ki67+	 4944 19964
7961	0	0	Ki67+	 4947 19749
7962	0	0	Ki67+	 4956 20126
7963	0	0	Ki67+	 4963 20118
7964	0	0	Ki67+	 4964 20147
7965	0	0	Ki67+	 4968 20222
7966	0	0	Ki67+	 4981 19950
7967	0	0	Ki67+	 4981 20523
7968	0	0	Ki67+	 4984 20015
7969	0	0	Ki67+	 4984 20498
7970	0	0	Ki67+	 4985 19907
7971	0	0	Ki67+	 4990 20135
7972	0	0	Ki67+	 5003 19843
7973	0	0	Ki67+	 5009 20299
7974	0	0	Ki67+	 5011 19775
7975	0	0	Ki67+	 5012 20101
7976	0	0	Ki67+	 5017 20429
7977	0	0	Ki67+	 5018 20167
7978	0	0	Ki67+	 5018 20517
7979	0	0	Ki67+	 5019 20257
7980	0	0	Ki67+	 5021 19807
7981	0	0	Ki67+	 5021 19884
7982	0	0	Ki67+	 5021 20300
7983	0	0	Ki67+	 5022 19917
7984	0	0	Ki67+	 5027 19994
7985	0	0	Ki67+	 5027 20127
7986	0	0	Ki67+	 5028 19937
7987	0	0	Ki67+	 5029 20404
7988	0	0	Ki67+	 5037 20225
7989	0	0	Ki67+	 5038 20101
7990	0	0	Ki67+	 5040 20189
7991	0	0	Ki67+	 5052 20437
7992	0	0	Ki67+	 5056 20270
7993	0	0	Ki67+	 5062 20366
7994	0	0	Ki67+	 5067 20061
7995	0	0	Ki67+	 5067 20182
7996	0	0	Ki67+	 5069 20005
7997	0	0	Ki67+	 5069 20203
7998	0	0	Ki67+	 5083 20240
7999	0	0	Ki67+	 5087 20156
8000	0	0	Ki67+	 5092 20104
8001	0	0	Ki67+	 5094 20190
8002	0	0	Ki67+	 5111 20504
8003	0	0	Ki67+	 5115 19906
8004	0	0	Ki67+	 5118 20200
8005	0	0	Ki67+	 5118 20472
8006	0	0	Ki67+	 5122 19934
8007	0	0	Ki67+	 5122 20511
8008	0	0	Ki67+	 5123 20041
8009	0	0	Ki67+	 5125 20093
8010	0	0	Ki67+	 5126 20423
8011	0	0	Ki67+	 5130 20169
8012	0	0	Ki67+	 5132 19965
8013	0	0	Ki67+	 5135 19804
8014	0	0	Ki67+	 5137 19846
8015	0	0	Ki67+	 5137 20222
8016	0	0	Ki67+	 5140 20463
8017	0	0	Ki67+	 5142 20091
8018	0	0	Ki67+	 5143 20251
8019	0	0	Ki67+	 5145 20283
8020	0	0	Ki67+	 5149 20440
8021	0	0	Ki67+	 5150 19748
8022	0	0	Ki67+	 5150 19882
8023	0	0	Ki67+	 5155 20042
8024	0	0	Ki67+	 5155 20204
8025	0	0	Ki67+	 5156 19851
8026	0	0	Ki67+	 5157 20175
8027	0	0	Ki67+	 5158 19911
8028	0	0	Ki67+	 5158 20254
8029	0	0	Ki67+	 5158 20473
8030	0	0	Ki67+	 5161 20520
8031	0	0	Ki67+	 5164 20226
8032	0	0	Ki67+	 5166 19853
8033	0	0	Ki67+	 5171 20107
8034	0	0	Ki67+	 5172 20070
8035	0	0	Ki67+	 5172 20351
8036	0	0	Ki67+	 5175 20036
8037	0	0	Ki67+	 5178 20170
8038	0	0	Ki67+	 5179 20415
8039	0	0	Ki67+	 5184 19957
8040	0	0	Ki67+	 5188 20530
8041	0	0	Ki67+	 5194 19811
8042	0	0	Ki67+	 5197 20356
8043	0	0	Ki67+	 5198 19974
8044	0	0	Ki67+	 5199 20105
8045	0	0	Ki67+	 5205 20466
8046	0	0	Ki67+	 5208 20091
8047	0	0	Ki67+	 5208 20183
8048	0	0	Ki67+	 5209 20104
8049	0	0	Ki67+	 4426 20984
8050	0	0	Ki67+	 4426 21046
8051	0	0	Ki67+	 4429 20952
8052	0	0	Ki67+	 4429 21073
8053	0	0	Ki67+	 4430 20577
8054	0	0	Ki67+	 4431 21302
8055	0	0	Ki67+	 4434 20628
8056	0	0	Ki67+	 4434 21256
8057	0	0	Ki67+	 4437 21018
8058	0	0	Ki67+	 4437 21164
8059	0	0	Ki67+	 4439 21131
8060	0	0	Ki67+	 4448 21237
8061	0	0	Ki67+	 4450 20945
8062	0	0	Ki67+	 4454 20885
8063	0	0	Ki67+	 4456 21138
8064	0	0	Ki67+	 4460 21315
8065	0	0	Ki67+	 4461 21011
8066	0	0	Ki67+	 4461 21221
8067	0	0	Ki67+	 4466 21061
8068	0	0	Ki67+	 4469 20906
8069	0	0	Ki67+	 4469 21046
8070	0	0	Ki67+	 4469 21293
8071	0	0	Ki67+	 4470 21252
8072	0	0	Ki67+	 4471 20554
8073	0	0	Ki67+	 4473 20571
8074	0	0	Ki67+	 4477 20650
8075	0	0	Ki67+	 4487 20822
8076	0	0	Ki67+	 4487 21045
8077	0	0	Ki67+	 4487 21288
8078	0	0	Ki67+	 4488 21313
8079	0	0	Ki67+	 4490 20606
8080	0	0	Ki67+	 4495 21161
8081	0	0	Ki67+	 4498 21007
8082	0	0	Ki67+	 4501 20666
8083	0	0	Ki67+	 4508 21275
8084	0	0	Ki67+	 4513 20637
8085	0	0	Ki67+	 4514 21312
8086	0	0	Ki67+	 4515 21099
8087	0	0	Ki67+	 4518 20746
8088	0	0	Ki67+	 4530 20568
8089	0	0	Ki67+	 4531 21095
8090	0	0	Ki67+	 4533 21178
8091	0	0	Ki67+	 4539 21157
8092	0	0	Ki67+	 4542 20982
8093	0	0	Ki67+	 4543 20595
8094	0	0	Ki67+	 4545 21285
8095	0	0	Ki67+	 4550 20627
8096	0	0	Ki67+	 4551 20553
8097	0	0	Ki67+	 4554 20597
8098	0	0	Ki67+	 4555 21310
8099	0	0	Ki67+	 4556 20866
8100	0	0	Ki67+	 4558 20968
8101	0	0	Ki67+	 4562 21241
8102	0	0	Ki67+	 4565 20979
8103	0	0	Ki67+	 4567 20925
8104	0	0	Ki67+	 4568 21156
8105	0	0	Ki67+	 4570 21054
8106	0	0	Ki67+	 4579 21023
8107	0	0	Ki67+	 4591 20809
8108	0	0	Ki67+	 4591 21215
8109	0	0	Ki67+	 4594 21027
8110	0	0	Ki67+	 4595 20976
8111	0	0	Ki67+	 4598 21146
8112	0	0	Ki67+	 4601 21057
8113	0	0	Ki67+	 4601 21161
8114	0	0	Ki67+	 4602 20569
8115	0	0	Ki67+	 4608 20678
8116	0	0	Ki67+	 4610 20697
8117	0	0	Ki67+	 4610 21247
8118	0	0	Ki67+	 4616 20853
8119	0	0	Ki67+	 4616 21026
8120	0	0	Ki67+	 4618 20994
8121	0	0	Ki67+	 4620 20719
8122	0	0	Ki67+	 4626 20643
8123	0	0	Ki67+	 4627 21079
8124	0	0	Ki67+	 4629 21065
8125	0	0	Ki67+	 4630 20925
8126	0	0	Ki67+	 4634 21150
8127	0	0	Ki67+	 4634 21241
8128	0	0	Ki67+	 4635 21295
8129	0	0	Ki67+	 4636 20952
8130	0	0	Ki67+	 4637 20738
8131	0	0	Ki67+	 4642 21042
8132	0	0	Ki67+	 4646 21207
8133	0	0	Ki67+	 4646 21275
8134	0	0	Ki67+	 4652 21014
8135	0	0	Ki67+	 4656 21255
8136	0	0	Ki67+	 4657 20910
8137	0	0	Ki67+	 4659 20841
8138	0	0	Ki67+	 4661 20823
8139	0	0	Ki67+	 4662 21074
8140	0	0	Ki67+	 4676 20970
8141	0	0	Ki67+	 4678 21204
8142	0	0	Ki67+	 4679 21054
8143	0	0	Ki67+	 4684 20989
8144	0	0	Ki67+	 4691 20701
8145	0	0	Ki67+	 4694 21086
8146	0	0	Ki67+	 4698 20856
8147	0	0	Ki67+	 4698 21209
8148	0	0	Ki67+	 4704 20975
8149	0	0	Ki67+	 4706 21065
8150	0	0	Ki67+	 4710 20702
8151	0	0	Ki67+	 4714 20752
8152	0	0	Ki67+	 4718 21001
8153	0	0	Ki67+	 4719 20848
8154	0	0	Ki67+	 4722 20573
8155	0	0	Ki67+	 4722 20824
8156	0	0	Ki67+	 4724 21035
8157	0	0	Ki67+	 4731 20875
8158	0	0	Ki67+	 4732 20643
8159	0	0	Ki67+	 4733 21129
8160	0	0	Ki67+	 4733 21175
8161	0	0	Ki67+	 4741 21231
8162	0	0	Ki67+	 4746 20865
8163	0	0	Ki67+	 4749 21194
8164	0	0	Ki67+	 4751 20840
8165	0	0	Ki67+	 4758 21025
8166	0	0	Ki67+	 4759 20562
8167	0	0	Ki67+	 4760 21109
8168	0	0	Ki67+	 4761 20742
8169	0	0	Ki67+	 4764 21244
8170	0	0	Ki67+	 4766 21120
8171	0	0	Ki67+	 4767 20858
8172	0	0	Ki67+	 4773 21227
8173	0	0	Ki67+	 4775 20938
8174	0	0	Ki67+	 4775 21206
8175	0	0	Ki67+	 4776 20874
8176	0	0	Ki67+	 4778 20737
8177	0	0	Ki67+	 4779 20896
8178	0	0	Ki67+	 4780 21049
8179	0	0	Ki67+	 4782 20949
8180	0	0	Ki67+	 4784 20832
8181	0	0	Ki67+	 4785 21269
8182	0	0	Ki67+	 4786 21186
8183	0	0	Ki67+	 4787 21086
8184	0	0	Ki67+	 4790 21041
8185	0	0	Ki67+	 4792 20998
8186	0	0	Ki67+	 4796 20947
8187	0	0	Ki67+	 4798 21147
8188	0	0	Ki67+	 4800 20712
8189	0	0	Ki67+	 4801 20959
8190	0	0	Ki67+	 4805 20809
8191	0	0	Ki67+	 4809 21122
8192	0	0	Ki67+	 4814 20995
8193	0	0	Ki67+	 4814 21151
8194	0	0	Ki67+	 4816 20662
8195	0	0	Ki67+	 4823 20716
8196	0	0	Ki67+	 4827 20619
8197	0	0	Ki67+	 4827 20908
8198	0	0	Ki67+	 4828 20780
8199	0	0	Ki67+	 4828 21029
8200	0	0	Ki67+	 4834 21118
8201	0	0	Ki67+	 4836 20875
8202	0	0	Ki67+	 4837 21074
8203	0	0	Ki67+	 4843 20610
8204	0	0	Ki67+	 4850 20925
8205	0	0	Ki67+	 4854 20678
8206	0	0	Ki67+	 4854 20896
8207	0	0	Ki67+	 4855 21055
8208	0	0	Ki67+	 4861 20972
8209	0	0	Ki67+	 4873 20748
8210	0	0	Ki67+	 4875 20714
8211	0	0	Ki67+	 4877 21297
8212	0	0	Ki67+	 4879 21059
8213	0	0	Ki67+	 4883 20786
8214	0	0	Ki67+	 4885 20663
8215	0	0	Ki67+	 4888 21072
8216	0	0	Ki67+	 4888 21145
8217	0	0	Ki67+	 4892 20976
8218	0	0	Ki67+	 4893 21303
8219	0	0	Ki67+	 4894 21225
8220	0	0	Ki67+	 4896 20892
8221	0	0	Ki67+	 4900 21105
8222	0	0	Ki67+	 4901 20913
8223	0	0	Ki67+	 4904 21179
8224	0	0	Ki67+	 4906 20679
8225	0	0	Ki67+	 4906 20751
8226	0	0	Ki67+	 4910 21009
8227	0	0	Ki67+	 4912 21233
8228	0	0	Ki67+	 4914 20802
8229	0	0	Ki67+	 4919 20890
8230	0	0	Ki67+	 4919 21311
8231	0	0	Ki67+	 4924 20776
8232	0	0	Ki67+	 4932 20632
8233	0	0	Ki67+	 4938 21120
8234	0	0	Ki67+	 4938 21320
8235	0	0	Ki67+	 4941 21176
8236	0	0	Ki67+	 4942 21292
8237	0	0	Ki67+	 4944 20578
8238	0	0	Ki67+	 4944 21001
8239	0	0	Ki67+	 4950 21196
8240	0	0	Ki67+	 4951 20974
8241	0	0	Ki67+	 4954 20718
8242	0	0	Ki67+	 4961 21010
8243	0	0	Ki67+	 4963 21257
8244	0	0	Ki67+	 4972 20571
8245	0	0	Ki67+	 4972 20810
8246	0	0	Ki67+	 4979 21127
8247	0	0	Ki67+	 4981 20730
8248	0	0	Ki67+	 4981 20833
8249	0	0	Ki67+	 4981 21272
8250	0	0	Ki67+	 4985 21021
8251	0	0	Ki67+	 4988 20791
8252	0	0	Ki67+	 4989 20598
8253	0	0	Ki67+	 4991 20584
8254	0	0	Ki67+	 4993 20801
8255	0	0	Ki67+	 4994 20930
8256	0	0	Ki67+	 4999 20958
8257	0	0	Ki67+	 5002 20857
8258	0	0	Ki67+	 5004 21212
8259	0	0	Ki67+	 5005 21321
8260	0	0	Ki67+	 5008 20626
8261	0	0	Ki67+	 5008 21277
8262	0	0	Ki67+	 5009 20888
8263	0	0	Ki67+	 5010 21248
8264	0	0	Ki67+	 5011 21227
8265	0	0	Ki67+	 5013 20855
8266	0	0	Ki67+	 5016 20612
8267	0	0	Ki67+	 5017 20992
8268	0	0	Ki67+	 5022 21140
8269	0	0	Ki67+	 5026 20717
8270	0	0	Ki67+	 5030 21031
8271	0	0	Ki67+	 5030 21113
8272	0	0	Ki67+	 5031 21202
8273	0	0	Ki67+	 5034 21330
8274	0	0	Ki67+	 5037 20686
8275	0	0	Ki67+	 5039 20869
8276	0	0	Ki67+	 5040 21311
8277	0	0	Ki67+	 5041 20809
8278	0	0	Ki67+	 5048 21178
8279	0	0	Ki67+	 5050 21120
8280	0	0	Ki67+	 5050 21160
8281	0	0	Ki67+	 5061 20616
8282	0	0	Ki67+	 5065 21015
8283	0	0	Ki67+	 5065 21287
8284	0	0	Ki67+	 5068 21117
8285	0	0	Ki67+	 5072 21341
8286	0	0	Ki67+	 5073 21063
8287	0	0	Ki67+	 5076 20755
8288	0	0	Ki67+	 5079 21154
8289	0	0	Ki67+	 5080 21214
8290	0	0	Ki67+	 5082 20646
8291	0	0	Ki67+	 5082 20688
8292	0	0	Ki67+	 5083 20718
8293	0	0	Ki67+	 5084 21294
8294	0	0	Ki67+	 5085 21174
8295	0	0	Ki67+	 5086 20611
8296	0	0	Ki67+	 5088 20776
8297	0	0	Ki67+	 5088 20808
8298	0	0	Ki67+	 5093 21338
8299	0	0	Ki67+	 5095 20621
8300	0	0	Ki67+	 5097 20862
8301	0	0	Ki67+	 5102 20805
8302	0	0	Ki67+	 5103 21062
8303	0	0	Ki67+	 5107 21291
8304	0	0	Ki67+	 5109 20660
8305	0	0	Ki67+	 5110 21206
8306	0	0	Ki67+	 5118 20790
8307	0	0	Ki67+	 5119 21243
8308	0	0	Ki67+	 5121 20993
8309	0	0	Ki67+	 5128 21133
8310	0	0	Ki67+	 5130 20593
8311	0	0	Ki67+	 5138 21319
8312	0	0	Ki67+	 5141 21187
8313	0	0	Ki67+	 5142 21274
8314	0	0	Ki67+	 5144 20731
8315	0	0	Ki67+	 5147 20774
8316	0	0	Ki67+	 5149 21228
8317	0	0	Ki67+	 5151 20603
8318	0	0	Ki67+	 5156 20564
8319	0	0	Ki67+	 5156 21304
8320	0	0	Ki67+	 5159 21080
8321	0	0	Ki67+	 5159 21114
8322	0	0	Ki67+	 5164 20670
8323	0	0	Ki67+	 5164 20942
8324	0	0	Ki67+	 5168 21051
8325	0	0	Ki67+	 5169 20636
8326	0	0	Ki67+	 5171 20818
8327	0	0	Ki67+	 5172 20795
8328	0	0	Ki67+	 5175 20705
8329	0	0	Ki67+	 5182 20946
8330	0	0	Ki67+	 5183 21111
8331	0	0	Ki67+	 5192 20788
8332	0	0	Ki67+	 5195 21259
8333	0	0	Ki67+	 5197 20613
8334	0	0	Ki67+	 5198 20974
8335	0	0	Ki67+	 5200 21107
8336	0	0	Ki67+	 5201 21183
8337	0	0	Ki67+	 5202 20669
8338	0	0	Ki67+	 5203 21319
8339	0	0	Ki67+	 5204 20570
8340	0	0	Ki67+	 5205 21069
8341	0	0	Ki67+	 5212 20626
8342	0	0	Ki67+	 5213 20830
8343	0	0	Ki67+	 5213 20982
8344	0	0	Ki67+	 5213 21195
8345	0	0	Ki67+	 5213 21300
8346	0	0	Ki67+	 5214 20671
8347	0	0	Ki67+	 5215 20739
8348	0	0	Ki67+	 4421 21764
8349	0	0	Ki67+	 4428 21442
8350	0	0	Ki67+	 4430 21479
8351	0	0	Ki67+	 4438 21398
8352	0	0	Ki67+	 4446 22063
8353	0	0	Ki67+	 4447 21998
8354	0	0	Ki67+	 4451 21473
8355	0	0	Ki67+	 4455 21426
8356	0	0	Ki67+	 4461 21380
8357	0	0	Ki67+	 4468 21485
8358	0	0	Ki67+	 4480 22013
8359	0	0	Ki67+	 4485 22063
8360	0	0	Ki67+	 4491 22085
8361	0	0	Ki67+	 4498 21481
8362	0	0	Ki67+	 4499 22042
8363	0	0	Ki67+	 4509 21992
8364	0	0	Ki67+	 4510 22081
8365	0	0	Ki67+	 4519 22108
8366	0	0	Ki67+	 4521 21433
8367	0	0	Ki67+	 4523 21474
8368	0	0	Ki67+	 4524 21382
8369	0	0	Ki67+	 4529 21408
8370	0	0	Ki67+	 4536 21999
8371	0	0	Ki67+	 4541 22067
8372	0	0	Ki67+	 4543 21979
8373	0	0	Ki67+	 4543 22104
8374	0	0	Ki67+	 4546 21639
8375	0	0	Ki67+	 4554 22013
8376	0	0	Ki67+	 4554 22113
8377	0	0	Ki67+	 4560 21470
8378	0	0	Ki67+	 4567 22097
8379	0	0	Ki67+	 4572 22037
8380	0	0	Ki67+	 4572 22062
8381	0	0	Ki67+	 4581 22082
8382	0	0	Ki67+	 4583 22006
8383	0	0	Ki67+	 4584 22118
8384	0	0	Ki67+	 4590 21385
8385	0	0	Ki67+	 4590 21484
8386	0	0	Ki67+	 4594 21418
8387	0	0	Ki67+	 4608 22040
8388	0	0	Ki67+	 4612 21492
8389	0	0	Ki67+	 4614 22023
8390	0	0	Ki67+	 4617 22114
8391	0	0	Ki67+	 4623 22009
8392	0	0	Ki67+	 4627 22112
8393	0	0	Ki67+	 4629 21993
8394	0	0	Ki67+	 4629 22054
8395	0	0	Ki67+	 4636 21442
8396	0	0	Ki67+	 4639 21610
8397	0	0	Ki67+	 4642 21479
8398	0	0	Ki67+	 4648 21445
8399	0	0	Ki67+	 4651 21802
8400	0	0	Ki67+	 4653 21376
8401	0	0	Ki67+	 4658 21975
8402	0	0	Ki67+	 4662 21409
8403	0	0	Ki67+	 4665 21994
8404	0	0	Ki67+	 4669 22025
8405	0	0	Ki67+	 4670 22113
8406	0	0	Ki67+	 4672 22041
8407	0	0	Ki67+	 4673 21475
8408	0	0	Ki67+	 4676 22066
8409	0	0	Ki67+	 4678 21381
8410	0	0	Ki67+	 4679 21504
8411	0	0	Ki67+	 4683 22134
8412	0	0	Ki67+	 4688 21443
8413	0	0	Ki67+	 4688 21992
8414	0	0	Ki67+	 4691 21457
8415	0	0	Ki67+	 4691 21496
8416	0	0	Ki67+	 4709 22034
8417	0	0	Ki67+	 4712 21956
8418	0	0	Ki67+	 4719 22006
8419	0	0	Ki67+	 4720 21450
8420	0	0	Ki67+	 4728 21534
8421	0	0	Ki67+	 4731 22021
8422	0	0	Ki67+	 4733 22070
8423	0	0	Ki67+	 4736 21593
8424	0	0	Ki67+	 4738 22120
8425	0	0	Ki67+	 4739 21387
8426	0	0	Ki67+	 4740 21405
8427	0	0	Ki67+	 4745 21651
8428	0	0	Ki67+	 4752 22094
8429	0	0	Ki67+	 4756 22134
8430	0	0	Ki67+	 4770 21468
8431	0	0	Ki67+	 4771 21561
8432	0	0	Ki67+	 4775 21402
8433	0	0	Ki67+	 4778 21443
8434	0	0	Ki67+	 4780 21531
8435	0	0	Ki67+	 4780 22026
8436	0	0	Ki67+	 4780 22064
8437	0	0	Ki67+	 4783 21618
8438	0	0	Ki67+	 4784 22007
8439	0	0	Ki67+	 4792 22018
8440	0	0	Ki67+	 4794 21982
8441	0	0	Ki67+	 4800 21710
8442	0	0	Ki67+	 4801 21640
8443	0	0	Ki67+	 4804 21750
8444	0	0	Ki67+	 4810 21391
8445	0	0	Ki67+	 4810 21484
8446	0	0	Ki67+	 4811 22110
8447	0	0	Ki67+	 4812 22071
8448	0	0	Ki67+	 4818 21516
8449	0	0	Ki67+	 4822 21981
8450	0	0	Ki67+	 4825 22007
8451	0	0	Ki67+	 4828 21420
8452	0	0	Ki67+	 4829 21512
8453	0	0	Ki67+	 4834 21441
8454	0	0	Ki67+	 4836 21723
8455	0	0	Ki67+	 4837 22021
8456	0	0	Ki67+	 4839 21412
8457	0	0	Ki67+	 4842 21588
8458	0	0	Ki67+	 4844 21618
8459	0	0	Ki67+	 4847 22123
8460	0	0	Ki67+	 4850 21466
8461	0	0	Ki67+	 4856 21696
8462	0	0	Ki67+	 4860 21432
8463	0	0	Ki67+	 4862 21543
8464	0	0	Ki67+	 4863 22057
8465	0	0	Ki67+	 4867 21502
8466	0	0	Ki67+	 4871 22014
8467	0	0	Ki67+	 4872 21623
8468	0	0	Ki67+	 4879 21589
8469	0	0	Ki67+	 4883 22003
8470	0	0	Ki67+	 4890 22108
8471	0	0	Ki67+	 4892 22067
8472	0	0	Ki67+	 4897 21974
8473	0	0	Ki67+	 4898 21531
8474	0	0	Ki67+	 4898 21823
8475	0	0	Ki67+	 4903 22085
8476	0	0	Ki67+	 4905 21580
8477	0	0	Ki67+	 4906 21544
8478	0	0	Ki67+	 4908 21480
8479	0	0	Ki67+	 4911 22012
8480	0	0	Ki67+	 4924 22086
8481	0	0	Ki67+	 4925 22065
8482	0	0	Ki67+	 4927 21473
8483	0	0	Ki67+	 4928 21986
8484	0	0	Ki67+	 4930 21498
8485	0	0	Ki67+	 4935 21516
8486	0	0	Ki67+	 4943 21465
8487	0	0	Ki67+	 4946 22053
8488	0	0	Ki67+	 4948 22113
8489	0	0	Ki67+	 4950 22081
8490	0	0	Ki67+	 4957 22017
8491	0	0	Ki67+	 4962 21514
8492	0	0	Ki67+	 4965 21814
8493	0	0	Ki67+	 4970 22032
8494	0	0	Ki67+	 4971 21347
8495	0	0	Ki67+	 4971 22004
8496	0	0	Ki67+	 4979 22069
8497	0	0	Ki67+	 4984 21476
8498	0	0	Ki67+	 4984 22111
8499	0	0	Ki67+	 4994 21436
8500	0	0	Ki67+	 4994 22045
8501	0	0	Ki67+	 4998 22129
8502	0	0	Ki67+	 5002 21995
8503	0	0	Ki67+	 5003 21448
8504	0	0	Ki67+	 5014 21591
8505	0	0	Ki67+	 5022 22121
8506	0	0	Ki67+	 5030 22012
8507	0	0	Ki67+	 5030 22139
8508	0	0	Ki67+	 5031 21467
8509	0	0	Ki67+	 5031 21995
8510	0	0	Ki67+	 5034 22095
8511	0	0	Ki67+	 5036 21588
8512	0	0	Ki67+	 5042 22071
8513	0	0	Ki67+	 5043 21444
8514	0	0	Ki67+	 5055 22131
8515	0	0	Ki67+	 5071 22098
8516	0	0	Ki67+	 5075 21396
8517	0	0	Ki67+	 5075 21490
8518	0	0	Ki67+	 5077 21456
8519	0	0	Ki67+	 5082 22034
8520	0	0	Ki67+	 5087 21569
8521	0	0	Ki67+	 5087 21720
8522	0	0	Ki67+	 5087 22003
8523	0	0	Ki67+	 5089 22069
8524	0	0	Ki67+	 5097 21391
8525	0	0	Ki67+	 5097 22107
8526	0	0	Ki67+	 5100 21791
8527	0	0	Ki67+	 5104 21442
8528	0	0	Ki67+	 5104 21612
8529	0	0	Ki67+	 5107 22114
8530	0	0	Ki67+	 5108 22049
8531	0	0	Ki67+	 5115 21356
8532	0	0	Ki67+	 5118 21472
8533	0	0	Ki67+	 5123 21978
8534	0	0	Ki67+	 5124 21460
8535	0	0	Ki67+	 5129 22009
8536	0	0	Ki67+	 5131 21549
8537	0	0	Ki67+	 5132 21966
8538	0	0	Ki67+	 5134 21580
8539	0	0	Ki67+	 5135 21362
8540	0	0	Ki67+	 5136 22063
8541	0	0	Ki67+	 5137 21519
8542	0	0	Ki67+	 5140 21345
8543	0	0	Ki67+	 5142 21501
8544	0	0	Ki67+	 5147 21585
8545	0	0	Ki67+	 5147 21653
8546	0	0	Ki67+	 5153 21594
8547	0	0	Ki67+	 5154 22043
8548	0	0	Ki67+	 5156 21485
8549	0	0	Ki67+	 5162 21989
8550	0	0	Ki67+	 5165 21531
8551	0	0	Ki67+	 5166 21974
8552	0	0	Ki67+	 5167 22037
8553	0	0	Ki67+	 5168 21362
8554	0	0	Ki67+	 5169 21569
8555	0	0	Ki67+	 5180 21424
8556	0	0	Ki67+	 5186 21504
8557	0	0	Ki67+	 5190 21900
8558	0	0	Ki67+	 5192 22021
8559	0	0	Ki67+	 5193 22001
8560	0	0	Ki67+	 5195 21933
8561	0	0	Ki67+	 5196 21351
8562	0	0	Ki67+	 5201 21535
8563	0	0	Ki67+	 5203 21971
8564	0	0	Ki67+	 5204 21614
8565	0	0	Ki67+	 5213 21503
8566	0	0	Ki67+	 5215 21461
8567	0	0	Ki67+	 5215 22015
8568	0	0	Ki67+	 4432 22271
8569	0	0	Ki67+	 4436 22318
8570	0	0	Ki67+	 4448 22325
8571	0	0	Ki67+	 4457 22285
8572	0	0	Ki67+	 4463 22300
8573	0	0	Ki67+	 4467 22334
8574	0	0	Ki67+	 4469 22215
8575	0	0	Ki67+	 4487 22331
8576	0	0	Ki67+	 4490 22232
8577	0	0	Ki67+	 4496 22205
8578	0	0	Ki67+	 4500 22289
8579	0	0	Ki67+	 4505 22322
8580	0	0	Ki67+	 4513 22256
8581	0	0	Ki67+	 4522 22316
8582	0	0	Ki67+	 4538 22342
8583	0	0	Ki67+	 4548 22267
8584	0	0	Ki67+	 4549 22285
8585	0	0	Ki67+	 4550 22339
8586	0	0	Ki67+	 4562 22496
8587	0	0	Ki67+	 4563 22323
8588	0	0	Ki67+	 4573 22511
8589	0	0	Ki67+	 4583 22316
8590	0	0	Ki67+	 4584 22341
8591	0	0	Ki67+	 4594 22353
8592	0	0	Ki67+	 4598 22472
8593	0	0	Ki67+	 4601 22331
8594	0	0	Ki67+	 4613 22298
8595	0	0	Ki67+	 4614 22558
8596	0	0	Ki67+	 4617 22259
8597	0	0	Ki67+	 4624 22306
8598	0	0	Ki67+	 4624 22335
8599	0	0	Ki67+	 4624 22528
8600	0	0	Ki67+	 4625 22478
8601	0	0	Ki67+	 4639 22287
8602	0	0	Ki67+	 4639 22513
8603	0	0	Ki67+	 4644 22236
8604	0	0	Ki67+	 4650 22525
8605	0	0	Ki67+	 4662 22148
8606	0	0	Ki67+	 4663 22211
8607	0	0	Ki67+	 4664 22286
8608	0	0	Ki67+	 4682 22554
8609	0	0	Ki67+	 4684 22448
8610	0	0	Ki67+	 4694 22451
8611	0	0	Ki67+	 4696 22597
8612	0	0	Ki67+	 4708 22202
8613	0	0	Ki67+	 4715 22562
8614	0	0	Ki67+	 4724 22386
8615	0	0	Ki67+	 4731 22532
8616	0	0	Ki67+	 4734 22548
8617	0	0	Ki67+	 4762 22458
8618	0	0	Ki67+	 4767 22529
8619	0	0	Ki67+	 4771 22514
8620	0	0	Ki67+	 4772 22387
8621	0	0	Ki67+	 4774 22547
8622	0	0	Ki67+	 4776 22818
8623	0	0	Ki67+	 4786 22461
8624	0	0	Ki67+	 4791 22523
8625	0	0	Ki67+	 4796 22803
8626	0	0	Ki67+	 4797 22560
8627	0	0	Ki67+	 4809 22452
8628	0	0	Ki67+	 4813 22786
8629	0	0	Ki67+	 4824 22474
8630	0	0	Ki67+	 4832 22482
8631	0	0	Ki67+	 4834 22766
8632	0	0	Ki67+	 4835 22401
8633	0	0	Ki67+	 4840 22413
8634	0	0	Ki67+	 4842 22806
8635	0	0	Ki67+	 4853 22608
8636	0	0	Ki67+	 4856 22752
8637	0	0	Ki67+	 4859 22811
8638	0	0	Ki67+	 4860 22779
8639	0	0	Ki67+	 4863 22429
8640	0	0	Ki67+	 4863 22530
8641	0	0	Ki67+	 4869 22374
8642	0	0	Ki67+	 4873 22726
8643	0	0	Ki67+	 4877 22698
8644	0	0	Ki67+	 4885 22794
8645	0	0	Ki67+	 4891 22599
8646	0	0	Ki67+	 4893 22203
8647	0	0	Ki67+	 4906 22359
8648	0	0	Ki67+	 4906 22773
8649	0	0	Ki67+	 4907 22805
8650	0	0	Ki67+	 4911 22382
8651	0	0	Ki67+	 4912 22716
8652	0	0	Ki67+	 4915 22230
8653	0	0	Ki67+	 4916 22262
8654	0	0	Ki67+	 4918 22536
8655	0	0	Ki67+	 4919 22699
8656	0	0	Ki67+	 4929 22765
8657	0	0	Ki67+	 4937 22164
8658	0	0	Ki67+	 4937 22522
8659	0	0	Ki67+	 4940 22381
8660	0	0	Ki67+	 4943 22484
8661	0	0	Ki67+	 4947 22737
8662	0	0	Ki67+	 4949 22344
8663	0	0	Ki67+	 4949 22719
8664	0	0	Ki67+	 4955 22175
8665	0	0	Ki67+	 4959 22155
8666	0	0	Ki67+	 4965 22391
8667	0	0	Ki67+	 4967 22483
8668	0	0	Ki67+	 4968 22316
8669	0	0	Ki67+	 4972 22524
8670	0	0	Ki67+	 4973 22454
8671	0	0	Ki67+	 4973 22567
8672	0	0	Ki67+	 4975 22329
8673	0	0	Ki67+	 4975 22801
8674	0	0	Ki67+	 4979 22362
8675	0	0	Ki67+	 4988 22664
8676	0	0	Ki67+	 4991 22553
8677	0	0	Ki67+	 4991 22741
8678	0	0	Ki67+	 4991 22803
8679	0	0	Ki67+	 4995 22226
8680	0	0	Ki67+	 5001 22717
8681	0	0	Ki67+	 5003 22895
8682	0	0	Ki67+	 5004 22145
8683	0	0	Ki67+	 5004 22697
8684	0	0	Ki67+	 5009 22759
8685	0	0	Ki67+	 5014 22178
8686	0	0	Ki67+	 5015 22687
8687	0	0	Ki67+	 5017 22868
8688	0	0	Ki67+	 5019 22301
8689	0	0	Ki67+	 5019 22814
8690	0	0	Ki67+	 5021 22625
8691	0	0	Ki67+	 5021 22731
8692	0	0	Ki67+	 5022 22382
8693	0	0	Ki67+	 5022 22476
8694	0	0	Ki67+	 5026 22691
8695	0	0	Ki67+	 5028 22153
8696	0	0	Ki67+	 5028 22547
8697	0	0	Ki67+	 5029 22863
8698	0	0	Ki67+	 5030 22786
8699	0	0	Ki67+	 5035 22748
8700	0	0	Ki67+	 5036 22168
8701	0	0	Ki67+	 5038 22332
8702	0	0	Ki67+	 5040 22683
8703	0	0	Ki67+	 5046 22709
8704	0	0	Ki67+	 5047 22748
8705	0	0	Ki67+	 5053 22491
8706	0	0	Ki67+	 5053 22647
8707	0	0	Ki67+	 5056 22784
8708	0	0	Ki67+	 5063 22663
8709	0	0	Ki67+	 5063 22735
8710	0	0	Ki67+	 5073 22249
8711	0	0	Ki67+	 5073 22694
8712	0	0	Ki67+	 5078 22558
8713	0	0	Ki67+	 5084 22208
8714	0	0	Ki67+	 5084 22737
8715	0	0	Ki67+	 5087 22271
8716	0	0	Ki67+	 5087 22495
8717	0	0	Ki67+	 5096 22673
8718	0	0	Ki67+	 5099 22367
8719	0	0	Ki67+	 5100 22600
8720	0	0	Ki67+	 5101 22388
8721	0	0	Ki67+	 5111 22426
8722	0	0	Ki67+	 5115 22242
8723	0	0	Ki67+	 5116 22357
8724	0	0	Ki67+	 5122 22321
8725	0	0	Ki67+	 5122 22916
8726	0	0	Ki67+	 5134 22289
8727	0	0	Ki67+	 5135 22184
8728	0	0	Ki67+	 5135 22271
8729	0	0	Ki67+	 5136 22446
8730	0	0	Ki67+	 5138 22554
8731	0	0	Ki67+	 5146 22468
8732	0	0	Ki67+	 5151 22204
8733	0	0	Ki67+	 5151 22628
8734	0	0	Ki67+	 5152 22613
8735	0	0	Ki67+	 5154 22665
8736	0	0	Ki67+	 5158 22291
8737	0	0	Ki67+	 5161 22315
8738	0	0	Ki67+	 5164 22871
8739	0	0	Ki67+	 5168 22489
8740	0	0	Ki67+	 5175 22678
8741	0	0	Ki67+	 5187 22304
8742	0	0	Ki67+	 5191 22896
8743	0	0	Ki67+	 5199 22429
8744	0	0	Ki67+	 5199 22911
8745	0	0	Ki67+	 5213 22892
8746	0	0	Ki67+	 5165 23020
8747	0	0	Ki67+	 5167 22997
8748	0	0	Ki67+	 5180 23101
8749	0	0	Ki67+	 5195 23040
8750	0	0	Ki67+	 5198 23081
8751	0	0	Ki67+	 5201 23161
8752	0	0	Ki67+	 5204 23034
8753	0	0	Ki67+	 5210 23133
8754	0	0	Ki67+	 5212 23042
8755	0	0	Ki67+	 5217 11186
8756	0	0	Ki67+	 5219 11138
8757	0	0	Ki67+	 5226 11033
8758	0	0	Ki67+	 5230 11252
8759	0	0	Ki67+	 5231 11154
8760	0	0	Ki67+	 5239 10985
8761	0	0	Ki67+	 5243 10953
8762	0	0	Ki67+	 5262 10913
8763	0	0	Ki67+	 5264 10936
8764	0	0	Ki67+	 5265 11021
8765	0	0	Ki67+	 5266 11237
8766	0	0	Ki67+	 5277 10981
8767	0	0	Ki67+	 5288 11067
8768	0	0	Ki67+	 5290 10929
8769	0	0	Ki67+	 5301 10938
8770	0	0	Ki67+	 5303 11029
8771	0	0	Ki67+	 5318 11075
8772	0	0	Ki67+	 5338 11032
8773	0	0	Ki67+	 5346 11004
8774	0	0	Ki67+	 5352 11188
8775	0	0	Ki67+	 5359 10987
8776	0	0	Ki67+	 5361 11046
8777	0	0	Ki67+	 5366 11021
8778	0	0	Ki67+	 5372 10991
8779	0	0	Ki67+	 5378 11169
8780	0	0	Ki67+	 5384 11239
8781	0	0	Ki67+	 5390 10951
8782	0	0	Ki67+	 5390 11212
8783	0	0	Ki67+	 5400 11128
8784	0	0	Ki67+	 5409 11228
8785	0	0	Ki67+	 5415 10866
8786	0	0	Ki67+	 5418 11246
8787	0	0	Ki67+	 5426 11150
8788	0	0	Ki67+	 5426 11235
8789	0	0	Ki67+	 5430 11011
8790	0	0	Ki67+	 5435 10948
8791	0	0	Ki67+	 5448 11258
8792	0	0	Ki67+	 5450 11151
8793	0	0	Ki67+	 5450 11178
8794	0	0	Ki67+	 5451 11112
8795	0	0	Ki67+	 5453 11129
8796	0	0	Ki67+	 5458 11006
8797	0	0	Ki67+	 5461 10790
8798	0	0	Ki67+	 5462 11220
8799	0	0	Ki67+	 5463 11145
8800	0	0	Ki67+	 5475 11007
8801	0	0	Ki67+	 5481 10971
8802	0	0	Ki67+	 5482 11142
8803	0	0	Ki67+	 5487 10789
8804	0	0	Ki67+	 5501 11026
8805	0	0	Ki67+	 5503 11245
8806	0	0	Ki67+	 5506 11149
8807	0	0	Ki67+	 5513 10984
8808	0	0	Ki67+	 5516 10784
8809	0	0	Ki67+	 5517 11230
8810	0	0	Ki67+	 5520 10750
8811	0	0	Ki67+	 5529 11120
8812	0	0	Ki67+	 5530 11015
8813	0	0	Ki67+	 5532 10965
8814	0	0	Ki67+	 5548 10950
8815	0	0	Ki67+	 5551 10920
8816	0	0	Ki67+	 5554 10747
8817	0	0	Ki67+	 5558 11031
8818	0	0	Ki67+	 5582 11205
8819	0	0	Ki67+	 5585 10799
8820	0	0	Ki67+	 5586 11130
8821	0	0	Ki67+	 5592 11021
8822	0	0	Ki67+	 5594 11108
8823	0	0	Ki67+	 5596 10781
8824	0	0	Ki67+	 5598 10963
8825	0	0	Ki67+	 5605 10686
8826	0	0	Ki67+	 5607 10844
8827	0	0	Ki67+	 5610 11129
8828	0	0	Ki67+	 5612 11011
8829	0	0	Ki67+	 5616 11056
8830	0	0	Ki67+	 5624 10711
8831	0	0	Ki67+	 5626 10762
8832	0	0	Ki67+	 5628 11042
8833	0	0	Ki67+	 5629 10692
8834	0	0	Ki67+	 5635 10849
8835	0	0	Ki67+	 5637 10800
8836	0	0	Ki67+	 5639 10734
8837	0	0	Ki67+	 5643 11079
8838	0	0	Ki67+	 5646 11239
8839	0	0	Ki67+	 5648 11143
8840	0	0	Ki67+	 5650 10808
8841	0	0	Ki67+	 5651 10661
8842	0	0	Ki67+	 5656 11120
8843	0	0	Ki67+	 5660 11261
8844	0	0	Ki67+	 5662 10881
8845	0	0	Ki67+	 5663 10634
8846	0	0	Ki67+	 5665 10672
8847	0	0	Ki67+	 5666 11241
8848	0	0	Ki67+	 5668 10702
8849	0	0	Ki67+	 5671 11057
8850	0	0	Ki67+	 5671 11081
8851	0	0	Ki67+	 5682 10847
8852	0	0	Ki67+	 5684 11161
8853	0	0	Ki67+	 5685 11236
8854	0	0	Ki67+	 5686 10725
8855	0	0	Ki67+	 5686 10872
8856	0	0	Ki67+	 5690 11253
8857	0	0	Ki67+	 5691 10698
8858	0	0	Ki67+	 5692 10675
8859	0	0	Ki67+	 5694 10754
8860	0	0	Ki67+	 5695 11206
8861	0	0	Ki67+	 5704 10894
8862	0	0	Ki67+	 5705 10949
8863	0	0	Ki67+	 5710 11200
8864	0	0	Ki67+	 5712 10710
8865	0	0	Ki67+	 5714 10797
8866	0	0	Ki67+	 5717 10686
8867	0	0	Ki67+	 5719 10825
8868	0	0	Ki67+	 5720 11184
8869	0	0	Ki67+	 5722 10866
8870	0	0	Ki67+	 5723 10643
8871	0	0	Ki67+	 5725 11257
8872	0	0	Ki67+	 5727 11225
8873	0	0	Ki67+	 5728 10678
8874	0	0	Ki67+	 5734 10820
8875	0	0	Ki67+	 5737 10630
8876	0	0	Ki67+	 5737 10872
8877	0	0	Ki67+	 5742 11195
8878	0	0	Ki67+	 5744 10826
8879	0	0	Ki67+	 5748 10612
8880	0	0	Ki67+	 5757 10711
8881	0	0	Ki67+	 5757 11185
8882	0	0	Ki67+	 5758 11240
8883	0	0	Ki67+	 5762 10584
8884	0	0	Ki67+	 5764 10689
8885	0	0	Ki67+	 5770 10648
8886	0	0	Ki67+	 5771 11161
8887	0	0	Ki67+	 5773 10611
8888	0	0	Ki67+	 5773 11213
8889	0	0	Ki67+	 5774 11190
8890	0	0	Ki67+	 5784 10650
8891	0	0	Ki67+	 5787 10665
8892	0	0	Ki67+	 5796 10756
8893	0	0	Ki67+	 5796 11248
8894	0	0	Ki67+	 5797 10795
8895	0	0	Ki67+	 5799 10861
8896	0	0	Ki67+	 5801 11158
8897	0	0	Ki67+	 5811 10820
8898	0	0	Ki67+	 5811 11262
8899	0	0	Ki67+	 5812 11189
8900	0	0	Ki67+	 5815 11173
8901	0	0	Ki67+	 5818 10624
8902	0	0	Ki67+	 5831 10748
8903	0	0	Ki67+	 5832 10701
8904	0	0	Ki67+	 5836 11244
8905	0	0	Ki67+	 5841 10620
8906	0	0	Ki67+	 5842 10590
8907	0	0	Ki67+	 5844 11074
8908	0	0	Ki67+	 5848 10804
8909	0	0	Ki67+	 5848 11177
8910	0	0	Ki67+	 5861 11161
8911	0	0	Ki67+	 5862 10756
8912	0	0	Ki67+	 5863 11195
8913	0	0	Ki67+	 5864 10713
8914	0	0	Ki67+	 5871 10882
8915	0	0	Ki67+	 5873 10729
8916	0	0	Ki67+	 5874 11184
8917	0	0	Ki67+	 5878 10858
8918	0	0	Ki67+	 5879 11256
8919	0	0	Ki67+	 5884 11134
8920	0	0	Ki67+	 5889 11243
8921	0	0	Ki67+	 5894 10723
8922	0	0	Ki67+	 5894 11157
8923	0	0	Ki67+	 5898 11002
8924	0	0	Ki67+	 5908 10809
8925	0	0	Ki67+	 5908 10860
8926	0	0	Ki67+	 5912 10925
8927	0	0	Ki67+	 5914 11174
8928	0	0	Ki67+	 5916 10884
8929	0	0	Ki67+	 5920 10769
8930	0	0	Ki67+	 5922 10901
8931	0	0	Ki67+	 5922 11223
8932	0	0	Ki67+	 5929 10714
8933	0	0	Ki67+	 5933 11195
8934	0	0	Ki67+	 5941 10944
8935	0	0	Ki67+	 5942 10883
8936	0	0	Ki67+	 5944 11206
8937	0	0	Ki67+	 5945 10587
8938	0	0	Ki67+	 5949 11220
8939	0	0	Ki67+	 5952 10921
8940	0	0	Ki67+	 5955 11190
8941	0	0	Ki67+	 5963 11201
8942	0	0	Ki67+	 5973 11246
8943	0	0	Ki67+	 5975 10810
8944	0	0	Ki67+	 5975 10948
8945	0	0	Ki67+	 5983 10823
8946	0	0	Ki67+	 5983 10930
8947	0	0	Ki67+	 5986 10713
8948	0	0	Ki67+	 5986 11219
8949	0	0	Ki67+	 5993 10571
8950	0	0	Ki67+	 5996 10602
8951	0	0	Ki67+	 6008 10736
8952	0	0	Ki67+	 6009 10715
8953	0	0	Ki67+	 6015 11134
8954	0	0	Ki67+	 5222 12014
8955	0	0	Ki67+	 5223 11464
8956	0	0	Ki67+	 5227 11372
8957	0	0	Ki67+	 5239 12031
8958	0	0	Ki67+	 5240 11367
8959	0	0	Ki67+	 5243 11864
8960	0	0	Ki67+	 5244 11927
8961	0	0	Ki67+	 5246 11988
8962	0	0	Ki67+	 5254 11292
8963	0	0	Ki67+	 5256 12021
8964	0	0	Ki67+	 5257 11408
8965	0	0	Ki67+	 5257 11484
8966	0	0	Ki67+	 5271 11577
8967	0	0	Ki67+	 5274 11434
8968	0	0	Ki67+	 5274 11918
8969	0	0	Ki67+	 5274 11981
8970	0	0	Ki67+	 5277 11279
8971	0	0	Ki67+	 5278 11611
8972	0	0	Ki67+	 5282 11419
8973	0	0	Ki67+	 5282 11948
8974	0	0	Ki67+	 5283 11570
8975	0	0	Ki67+	 5284 11819
8976	0	0	Ki67+	 5285 11862
8977	0	0	Ki67+	 5287 11999
8978	0	0	Ki67+	 5293 11644
8979	0	0	Ki67+	 5294 11544
8980	0	0	Ki67+	 5297 11274
8981	0	0	Ki67+	 5298 11898
8982	0	0	Ki67+	 5302 11517
8983	0	0	Ki67+	 5304 11346
8984	0	0	Ki67+	 5308 11410
8985	0	0	Ki67+	 5310 11626
8986	0	0	Ki67+	 5311 12009
8987	0	0	Ki67+	 5312 11302
8988	0	0	Ki67+	 5312 11827
8989	0	0	Ki67+	 5313 11758
8990	0	0	Ki67+	 5317 11581
8991	0	0	Ki67+	 5317 11972
8992	0	0	Ki67+	 5321 11665
8993	0	0	Ki67+	 5327 11932
8994	0	0	Ki67+	 5330 11758
8995	0	0	Ki67+	 5333 11342
8996	0	0	Ki67+	 5333 11616
8997	0	0	Ki67+	 5334 11912
8998	0	0	Ki67+	 5338 11641
8999	0	0	Ki67+	 5338 11861
9000	0	0	Ki67+	 5340 11542
9001	0	0	Ki67+	 5341 11786
9002	0	0	Ki67+	 5345 11626
9003	0	0	Ki67+	 5347 11486
9004	0	0	Ki67+	 5348 11269
9005	0	0	Ki67+	 5352 11599
9006	0	0	Ki67+	 5356 11500
9007	0	0	Ki67+	 5358 11692
9008	0	0	Ki67+	 5365 11342
9009	0	0	Ki67+	 5366 11823
9010	0	0	Ki67+	 5369 11764
9011	0	0	Ki67+	 5373 11939
9012	0	0	Ki67+	 5374 11699
9013	0	0	Ki67+	 5377 11467
9014	0	0	Ki67+	 5380 11642
9015	0	0	Ki67+	 5380 11872
9016	0	0	Ki67+	 5386 11339
9017	0	0	Ki67+	 5390 12042
9018	0	0	Ki67+	 5394 11831
9019	0	0	Ki67+	 5397 11322
9020	0	0	Ki67+	 5400 11294
9021	0	0	Ki67+	 5402 11457
9022	0	0	Ki67+	 5404 11665
9023	0	0	Ki67+	 5404 11944
9024	0	0	Ki67+	 5413 11847
9025	0	0	Ki67+	 5415 11466
9026	0	0	Ki67+	 5418 11361
9027	0	0	Ki67+	 5418 11965
9028	0	0	Ki67+	 5419 11275
9029	0	0	Ki67+	 5420 11832
9030	0	0	Ki67+	 5421 11773
9031	0	0	Ki67+	 5424 11423
9032	0	0	Ki67+	 5424 11604
9033	0	0	Ki67+	 5425 12051
9034	0	0	Ki67+	 5426 11317
9035	0	0	Ki67+	 5429 11797
9036	0	0	Ki67+	 5429 11935
9037	0	0	Ki67+	 5430 11695
9038	0	0	Ki67+	 5442 11372
9039	0	0	Ki67+	 5443 11519
9040	0	0	Ki67+	 5444 11839
9041	0	0	Ki67+	 5445 11301
9042	0	0	Ki67+	 5448 12037
9043	0	0	Ki67+	 5449 11733
9044	0	0	Ki67+	 5450 11920
9045	0	0	Ki67+	 5453 11794
9046	0	0	Ki67+	 5456 11999
9047	0	0	Ki67+	 5457 11815
9048	0	0	Ki67+	 5458 11704
9049	0	0	Ki67+	 5459 11660
9050	0	0	Ki67+	 5460 11493
9051	0	0	Ki67+	 5467 11746
9052	0	0	Ki67+	 5468 11852
9053	0	0	Ki67+	 5470 11903
9054	0	0	Ki67+	 5473 11713
9055	0	0	Ki67+	 5475 11408
9056	0	0	Ki67+	 5477 11939
9057	0	0	Ki67+	 5477 11997
9058	0	0	Ki67+	 5478 11516
9059	0	0	Ki67+	 5492 11552
9060	0	0	Ki67+	 5502 11406
9061	0	0	Ki67+	 5502 11915
9062	0	0	Ki67+	 5504 11727
9063	0	0	Ki67+	 5505 11674
9064	0	0	Ki67+	 5506 11268
9065	0	0	Ki67+	 5508 11929
9066	0	0	Ki67+	 5510 11884
9067	0	0	Ki67+	 5512 11406
9068	0	0	Ki67+	 5513 12035
9069	0	0	Ki67+	 5514 11856
9070	0	0	Ki67+	 5523 11843
9071	0	0	Ki67+	 5526 12002
9072	0	0	Ki67+	 5530 11426
9073	0	0	Ki67+	 5531 11568
9074	0	0	Ki67+	 5531 11776
9075	0	0	Ki67+	 5532 11326
9076	0	0	Ki67+	 5537 11579
9077	0	0	Ki67+	 5539 11922
9078	0	0	Ki67+	 5540 11684
9079	0	0	Ki67+	 5540 11880
9080	0	0	Ki67+	 5543 11621
9081	0	0	Ki67+	 5551 12048
9082	0	0	Ki67+	 5560 11734
9083	0	0	Ki67+	 5563 11576
9084	0	0	Ki67+	 5563 11897
9085	0	0	Ki67+	 5566 11527
9086	0	0	Ki67+	 5572 11321
9087	0	0	Ki67+	 5572 11771
9088	0	0	Ki67+	 5573 11512
9089	0	0	Ki67+	 5575 12057
9090	0	0	Ki67+	 5576 11757
9091	0	0	Ki67+	 5576 11909
9092	0	0	Ki67+	 5578 11563
9093	0	0	Ki67+	 5578 11962
9094	0	0	Ki67+	 5581 11641
9095	0	0	Ki67+	 5585 11581
9096	0	0	Ki67+	 5587 11921
9097	0	0	Ki67+	 5592 11538
9098	0	0	Ki67+	 5593 11459
9099	0	0	Ki67+	 5598 11321
9100	0	0	Ki67+	 5602 11579
9101	0	0	Ki67+	 5602 11963
9102	0	0	Ki67+	 5603 11686
9103	0	0	Ki67+	 5603 11714
9104	0	0	Ki67+	 5608 11633
9105	0	0	Ki67+	 5608 11952
9106	0	0	Ki67+	 5613 11705
9107	0	0	Ki67+	 5625 11471
9108	0	0	Ki67+	 5630 12002
9109	0	0	Ki67+	 5631 11677
9110	0	0	Ki67+	 5634 11970
9111	0	0	Ki67+	 5636 11568
9112	0	0	Ki67+	 5638 11607
9113	0	0	Ki67+	 5642 11512
9114	0	0	Ki67+	 5650 11673
9115	0	0	Ki67+	 5651 11778
9116	0	0	Ki67+	 5663 11634
9117	0	0	Ki67+	 5664 11363
9118	0	0	Ki67+	 5664 11705
9119	0	0	Ki67+	 5664 11878
9120	0	0	Ki67+	 5669 11585
9121	0	0	Ki67+	 5669 11983
9122	0	0	Ki67+	 5672 11498
9123	0	0	Ki67+	 5674 11659
9124	0	0	Ki67+	 5679 11938
9125	0	0	Ki67+	 5680 11969
9126	0	0	Ki67+	 5683 11576
9127	0	0	Ki67+	 5689 11531
9128	0	0	Ki67+	 5694 11559
9129	0	0	Ki67+	 5697 11366
9130	0	0	Ki67+	 5700 11308
9131	0	0	Ki67+	 5702 11488
9132	0	0	Ki67+	 5704 11622
9133	0	0	Ki67+	 5705 11704
9134	0	0	Ki67+	 5706 11990
9135	0	0	Ki67+	 5710 11913
9136	0	0	Ki67+	 5717 11706
9137	0	0	Ki67+	 5718 11615
9138	0	0	Ki67+	 5721 12027
9139	0	0	Ki67+	 5723 11546
9140	0	0	Ki67+	 5726 11562
9141	0	0	Ki67+	 5726 11988
9142	0	0	Ki67+	 5728 11318
9143	0	0	Ki67+	 5730 11950
9144	0	0	Ki67+	 5735 11365
9145	0	0	Ki67+	 5751 11710
9146	0	0	Ki67+	 5755 11579
9147	0	0	Ki67+	 5756 11881
9148	0	0	Ki67+	 5758 11397
9149	0	0	Ki67+	 5760 11525
9150	0	0	Ki67+	 5763 11275
9151	0	0	Ki67+	 5764 11333
9152	0	0	Ki67+	 5764 11605
9153	0	0	Ki67+	 5765 11840
9154	0	0	Ki67+	 5766 11751
9155	0	0	Ki67+	 5767 11487
9156	0	0	Ki67+	 5777 11630
9157	0	0	Ki67+	 5779 11351
9158	0	0	Ki67+	 5780 11929
9159	0	0	Ki67+	 5784 12003
9160	0	0	Ki67+	 5785 11372
9161	0	0	Ki67+	 5786 11429
9162	0	0	Ki67+	 5797 11888
9163	0	0	Ki67+	 5801 11577
9164	0	0	Ki67+	 5803 11327
9165	0	0	Ki67+	 5803 11594
9166	0	0	Ki67+	 5806 11365
9167	0	0	Ki67+	 5807 11310
9168	0	0	Ki67+	 5807 11820
9169	0	0	Ki67+	 5813 11947
9170	0	0	Ki67+	 5819 11410
9171	0	0	Ki67+	 5820 11822
9172	0	0	Ki67+	 5825 11873
9173	0	0	Ki67+	 5828 11679
9174	0	0	Ki67+	 5832 11344
9175	0	0	Ki67+	 5834 11946
9176	0	0	Ki67+	 5835 11506
9177	0	0	Ki67+	 5837 11437
9178	0	0	Ki67+	 5839 11555
9179	0	0	Ki67+	 5841 11384
9180	0	0	Ki67+	 5842 11543
9181	0	0	Ki67+	 5843 11882
9182	0	0	Ki67+	 5845 11419
9183	0	0	Ki67+	 5847 11866
9184	0	0	Ki67+	 5852 11516
9185	0	0	Ki67+	 5854 11640
9186	0	0	Ki67+	 5855 11482
9187	0	0	Ki67+	 5860 11666
9188	0	0	Ki67+	 5862 11856
9189	0	0	Ki67+	 5864 11287
9190	0	0	Ki67+	 5865 11387
9191	0	0	Ki67+	 5865 11597
9192	0	0	Ki67+	 5867 11430
9193	0	0	Ki67+	 5867 11578
9194	0	0	Ki67+	 5872 11548
9195	0	0	Ki67+	 5874 11454
9196	0	0	Ki67+	 5875 11624
9197	0	0	Ki67+	 5882 11698
9198	0	0	Ki67+	 5888 11507
9199	0	0	Ki67+	 5888 11850
9200	0	0	Ki67+	 5890 11534
9201	0	0	Ki67+	 5890 11884
9202	0	0	Ki67+	 5892 11368
9203	0	0	Ki67+	 5893 11672
9204	0	0	Ki67+	 5903 11470
9205	0	0	Ki67+	 5906 11386
9206	0	0	Ki67+	 5907 11289
9207	0	0	Ki67+	 5909 11644
9208	0	0	Ki67+	 5914 11415
9209	0	0	Ki67+	 5914 11624
9210	0	0	Ki67+	 5924 12036
9211	0	0	Ki67+	 5925 11507
9212	0	0	Ki67+	 5925 11574
9213	0	0	Ki67+	 5925 11602
9214	0	0	Ki67+	 5925 11893
9215	0	0	Ki67+	 5927 11637
9216	0	0	Ki67+	 5927 11728
9217	0	0	Ki67+	 5928 11688
9218	0	0	Ki67+	 5932 11540
9219	0	0	Ki67+	 5936 11853
9220	0	0	Ki67+	 5937 11480
9221	0	0	Ki67+	 5940 11752
9222	0	0	Ki67+	 5942 11309
9223	0	0	Ki67+	 5942 11562
9224	0	0	Ki67+	 5945 11472
9225	0	0	Ki67+	 5948 11448
9226	0	0	Ki67+	 5954 11626
9227	0	0	Ki67+	 5955 11508
9228	0	0	Ki67+	 5955 11778
9229	0	0	Ki67+	 5966 11695
9230	0	0	Ki67+	 5968 11676
9231	0	0	Ki67+	 5969 11537
9232	0	0	Ki67+	 5969 11899
9233	0	0	Ki67+	 5971 11751
9234	0	0	Ki67+	 5973 11280
9235	0	0	Ki67+	 5975 11573
9236	0	0	Ki67+	 5975 11773
9237	0	0	Ki67+	 5976 11366
9238	0	0	Ki67+	 5977 11735
9239	0	0	Ki67+	 5987 11615
9240	0	0	Ki67+	 5990 11319
9241	0	0	Ki67+	 5999 11429
9242	0	0	Ki67+	 5999 11995
9243	0	0	Ki67+	 6001 11305
9244	0	0	Ki67+	 6001 11479
9245	0	0	Ki67+	 6002 11523
9246	0	0	Ki67+	 6009 11296
9247	0	0	Ki67+	 6009 11365
9248	0	0	Ki67+	 6011 11638
9249	0	0	Ki67+	 6015 11344
9250	0	0	Ki67+	 5223 12299
9251	0	0	Ki67+	 5224 12798
9252	0	0	Ki67+	 5227 12212
9253	0	0	Ki67+	 5229 12780
9254	0	0	Ki67+	 5231 12521
9255	0	0	Ki67+	 5233 12336
9256	0	0	Ki67+	 5233 12643
9257	0	0	Ki67+	 5238 12537
9258	0	0	Ki67+	 5238 12678
9259	0	0	Ki67+	 5253 12718
9260	0	0	Ki67+	 5254 12493
9261	0	0	Ki67+	 5256 12300
9262	0	0	Ki67+	 5256 12811
9263	0	0	Ki67+	 5260 12857
9264	0	0	Ki67+	 5265 12828
9265	0	0	Ki67+	 5269 12701
9266	0	0	Ki67+	 5270 12816
9267	0	0	Ki67+	 5273 12417
9268	0	0	Ki67+	 5278 12212
9269	0	0	Ki67+	 5282 12501
9270	0	0	Ki67+	 5288 12841
9271	0	0	Ki67+	 5294 12240
9272	0	0	Ki67+	 5298 12616
9273	0	0	Ki67+	 5299 12489
9274	0	0	Ki67+	 5305 12511
9275	0	0	Ki67+	 5308 12370
9276	0	0	Ki67+	 5312 12804
9277	0	0	Ki67+	 5315 12291
9278	0	0	Ki67+	 5315 12856
9279	0	0	Ki67+	 5320 12334
9280	0	0	Ki67+	 5324 12697
9281	0	0	Ki67+	 5327 12408
9282	0	0	Ki67+	 5327 12759
9283	0	0	Ki67+	 5334 12326
9284	0	0	Ki67+	 5340 12598
9285	0	0	Ki67+	 5341 12171
9286	0	0	Ki67+	 5343 12831
9287	0	0	Ki67+	 5354 12364
9288	0	0	Ki67+	 5355 12094
9289	0	0	Ki67+	 5355 12282
9290	0	0	Ki67+	 5355 12670
9291	0	0	Ki67+	 5356 12155
9292	0	0	Ki67+	 5356 12421
9293	0	0	Ki67+	 5360 12536
9294	0	0	Ki67+	 5361 12307
9295	0	0	Ki67+	 5363 12770
9296	0	0	Ki67+	 5364 12704
9297	0	0	Ki67+	 5365 12849
9298	0	0	Ki67+	 5366 12334
9299	0	0	Ki67+	 5367 12269
9300	0	0	Ki67+	 5368 12392
9301	0	0	Ki67+	 5371 12375
9302	0	0	Ki67+	 5376 12672
9303	0	0	Ki67+	 5382 12857
9304	0	0	Ki67+	 5392 12078
9305	0	0	Ki67+	 5393 12640
9306	0	0	Ki67+	 5399 12696
9307	0	0	Ki67+	 5402 12136
9308	0	0	Ki67+	 5402 12207
9309	0	0	Ki67+	 5405 12802
9310	0	0	Ki67+	 5407 12663
9311	0	0	Ki67+	 5410 12649
9312	0	0	Ki67+	 5417 12712
9313	0	0	Ki67+	 5426 12180
9314	0	0	Ki67+	 5429 12119
9315	0	0	Ki67+	 5434 12818
9316	0	0	Ki67+	 5438 12680
9317	0	0	Ki67+	 5439 12669
9318	0	0	Ki67+	 5441 12366
9319	0	0	Ki67+	 5446 12344
9320	0	0	Ki67+	 5449 12691
9321	0	0	Ki67+	 5457 12842
9322	0	0	Ki67+	 5459 12516
9323	0	0	Ki67+	 5465 12662
9324	0	0	Ki67+	 5467 12119
9325	0	0	Ki67+	 5474 12671
9326	0	0	Ki67+	 5477 12586
9327	0	0	Ki67+	 5478 12404
9328	0	0	Ki67+	 5484 12094
9329	0	0	Ki67+	 5484 12333
9330	0	0	Ki67+	 5486 12213
9331	0	0	Ki67+	 5494 12153
9332	0	0	Ki67+	 5508 12598
9333	0	0	Ki67+	 5508 12859
9334	0	0	Ki67+	 5511 12394
9335	0	0	Ki67+	 5524 12315
9336	0	0	Ki67+	 5528 12065
9337	0	0	Ki67+	 5531 12824
9338	0	0	Ki67+	 5533 12604
9339	0	0	Ki67+	 5540 12567
9340	0	0	Ki67+	 5546 12196
9341	0	0	Ki67+	 5547 12771
9342	0	0	Ki67+	 5547 12798
9343	0	0	Ki67+	 5553 12596
9344	0	0	Ki67+	 5553 12669
9345	0	0	Ki67+	 5558 12418
9346	0	0	Ki67+	 5561 12628
9347	0	0	Ki67+	 5563 12329
9348	0	0	Ki67+	 5581 12697
9349	0	0	Ki67+	 5586 12440
9350	0	0	Ki67+	 5595 12264
9351	0	0	Ki67+	 5597 12215
9352	0	0	Ki67+	 5600 12097
9353	0	0	Ki67+	 5605 12290
9354	0	0	Ki67+	 5625 12392
9355	0	0	Ki67+	 5630 12173
9356	0	0	Ki67+	 5632 12274
9357	0	0	Ki67+	 5638 12237
9358	0	0	Ki67+	 5654 12387
9359	0	0	Ki67+	 5669 12167
9360	0	0	Ki67+	 5669 12450
9361	0	0	Ki67+	 5670 12731
9362	0	0	Ki67+	 5675 12853
9363	0	0	Ki67+	 5702 12847
9364	0	0	Ki67+	 5705 12734
9365	0	0	Ki67+	 5705 12778
9366	0	0	Ki67+	 5708 12806
9367	0	0	Ki67+	 5719 12771
9368	0	0	Ki67+	 5721 12855
9369	0	0	Ki67+	 5725 12715
9370	0	0	Ki67+	 5734 12410
9371	0	0	Ki67+	 5735 12768
9372	0	0	Ki67+	 5740 12749
9373	0	0	Ki67+	 5746 12828
9374	0	0	Ki67+	 5759 12796
9375	0	0	Ki67+	 5761 12750
9376	0	0	Ki67+	 5768 12406
9377	0	0	Ki67+	 5768 12828
9378	0	0	Ki67+	 5771 12286
9379	0	0	Ki67+	 5779 12106
9380	0	0	Ki67+	 5779 12724
9381	0	0	Ki67+	 5780 12274
9382	0	0	Ki67+	 5786 12239
9383	0	0	Ki67+	 5791 12788
9384	0	0	Ki67+	 5794 12817
9385	0	0	Ki67+	 5802 12124
9386	0	0	Ki67+	 5802 12173
9387	0	0	Ki67+	 5805 12764
9388	0	0	Ki67+	 5807 12835
9389	0	0	Ki67+	 5812 12798
9390	0	0	Ki67+	 5815 12429
9391	0	0	Ki67+	 5816 12067
9392	0	0	Ki67+	 5816 12413
9393	0	0	Ki67+	 5820 12719
9394	0	0	Ki67+	 5840 12688
9395	0	0	Ki67+	 5842 12096
9396	0	0	Ki67+	 5850 12246
9397	0	0	Ki67+	 5852 12385
9398	0	0	Ki67+	 5854 12587
9399	0	0	Ki67+	 5859 12207
9400	0	0	Ki67+	 5863 12824
9401	0	0	Ki67+	 5867 12718
9402	0	0	Ki67+	 5869 12415
9403	0	0	Ki67+	 5869 12688
9404	0	0	Ki67+	 5875 12253
9405	0	0	Ki67+	 5875 12762
9406	0	0	Ki67+	 5877 12145
9407	0	0	Ki67+	 5893 12372
9408	0	0	Ki67+	 5906 12154
9409	0	0	Ki67+	 5922 12311
9410	0	0	Ki67+	 5923 12116
9411	0	0	Ki67+	 5929 12145
9412	0	0	Ki67+	 5931 12363
9413	0	0	Ki67+	 5931 12666
9414	0	0	Ki67+	 5935 12622
9415	0	0	Ki67+	 5937 12636
9416	0	0	Ki67+	 5937 12758
9417	0	0	Ki67+	 5939 12225
9418	0	0	Ki67+	 5943 12270
9419	0	0	Ki67+	 5955 12134
9420	0	0	Ki67+	 5956 12091
9421	0	0	Ki67+	 5966 12659
9422	0	0	Ki67+	 5967 12352
9423	0	0	Ki67+	 5973 12670
9424	0	0	Ki67+	 5975 12370
9425	0	0	Ki67+	 5978 12158
9426	0	0	Ki67+	 5995 12133
9427	0	0	Ki67+	 6001 12278
9428	0	0	Ki67+	 6003 12340
9429	0	0	Ki67+	 6003 12741
9430	0	0	Ki67+	 6005 12719
9431	0	0	Ki67+	 6006 12752
9432	0	0	Ki67+	 5259 12955
9433	0	0	Ki67+	 5262 12938
9434	0	0	Ki67+	 5275 12914
9435	0	0	Ki67+	 5289 12929
9436	0	0	Ki67+	 5290 13424
9437	0	0	Ki67+	 5355 13557
9438	0	0	Ki67+	 5360 12910
9439	0	0	Ki67+	 5374 12882
9440	0	0	Ki67+	 5398 12898
9441	0	0	Ki67+	 5404 13480
9442	0	0	Ki67+	 5404 13602
9443	0	0	Ki67+	 5413 12875
9444	0	0	Ki67+	 5420 12973
9445	0	0	Ki67+	 5431 12974
9446	0	0	Ki67+	 5444 12877
9447	0	0	Ki67+	 5444 13516
9448	0	0	Ki67+	 5467 12889
9449	0	0	Ki67+	 5467 13504
9450	0	0	Ki67+	 5468 13470
9451	0	0	Ki67+	 5474 13448
9452	0	0	Ki67+	 5494 12948
9453	0	0	Ki67+	 5498 12913
9454	0	0	Ki67+	 5499 13591
9455	0	0	Ki67+	 5502 13482
9456	0	0	Ki67+	 5518 13598
9457	0	0	Ki67+	 5525 12931
9458	0	0	Ki67+	 5541 13562
9459	0	0	Ki67+	 5550 12934
9460	0	0	Ki67+	 5553 13596
9461	0	0	Ki67+	 5575 13617
9462	0	0	Ki67+	 5579 12908
9463	0	0	Ki67+	 5592 13595
9464	0	0	Ki67+	 5652 12887
9465	0	0	Ki67+	 5658 13482
9466	0	0	Ki67+	 5698 12922
9467	0	0	Ki67+	 5700 13491
9468	0	0	Ki67+	 5717 12965
9469	0	0	Ki67+	 5746 12942
9470	0	0	Ki67+	 5750 13647
9471	0	0	Ki67+	 5758 12948
9472	0	0	Ki67+	 5768 12889
9473	0	0	Ki67+	 5805 12911
9474	0	0	Ki67+	 5819 12876
9475	0	0	Ki67+	 5855 12899
9476	0	0	Ki67+	 5863 12913
9477	0	0	Ki67+	 5867 13129
9478	0	0	Ki67+	 5881 12884
9479	0	0	Ki67+	 5906 12998
9480	0	0	Ki67+	 5928 12979
9481	0	0	Ki67+	 5944 12968
9482	0	0	Ki67+	 5954 13059
9483	0	0	Ki67+	 5996 13532
9484	0	0	Ki67+	 6003 13544
9485	0	0	Ki67+	 5226 14331
9486	0	0	Ki67+	 5227 14107
9487	0	0	Ki67+	 5229 14397
9488	0	0	Ki67+	 5237 13724
9489	0	0	Ki67+	 5253 14182
9490	0	0	Ki67+	 5257 13970
9491	0	0	Ki67+	 5266 14138
9492	0	0	Ki67+	 5268 14328
9493	0	0	Ki67+	 5274 14447
9494	0	0	Ki67+	 5284 13763
9495	0	0	Ki67+	 5284 14179
9496	0	0	Ki67+	 5294 13961
9497	0	0	Ki67+	 5303 13850
9498	0	0	Ki67+	 5305 14204
9499	0	0	Ki67+	 5321 14454
9500	0	0	Ki67+	 5328 14347
9501	0	0	Ki67+	 5330 13954
9502	0	0	Ki67+	 5338 14231
9503	0	0	Ki67+	 5345 14272
9504	0	0	Ki67+	 5351 13864
9505	0	0	Ki67+	 5370 14223
9506	0	0	Ki67+	 5370 14404
9507	0	0	Ki67+	 5385 14454
9508	0	0	Ki67+	 5393 14357
9509	0	0	Ki67+	 5397 14374
9510	0	0	Ki67+	 5399 14399
9511	0	0	Ki67+	 5407 14335
9512	0	0	Ki67+	 5408 14244
9513	0	0	Ki67+	 5410 13813
9514	0	0	Ki67+	 5418 14210
9515	0	0	Ki67+	 5418 14289
9516	0	0	Ki67+	 5420 13862
9517	0	0	Ki67+	 5461 14291
9518	0	0	Ki67+	 5466 14366
9519	0	0	Ki67+	 5467 14461
9520	0	0	Ki67+	 5468 14309
9521	0	0	Ki67+	 5470 14256
9522	0	0	Ki67+	 5473 14436
9523	0	0	Ki67+	 5486 14283
9524	0	0	Ki67+	 5497 14283
9525	0	0	Ki67+	 5521 14386
9526	0	0	Ki67+	 5524 14313
9527	0	0	Ki67+	 5531 14385
9528	0	0	Ki67+	 5535 14412
9529	0	0	Ki67+	 5536 14440
9530	0	0	Ki67+	 5562 14419
9531	0	0	Ki67+	 5567 14403
9532	0	0	Ki67+	 5568 14369
9533	0	0	Ki67+	 5571 14449
9534	0	0	Ki67+	 5579 13762
9535	0	0	Ki67+	 5633 13834
9536	0	0	Ki67+	 5227 14470
9537	0	0	Ki67+	 5229 14762
9538	0	0	Ki67+	 5231 14514
9539	0	0	Ki67+	 5232 14656
9540	0	0	Ki67+	 5236 15255
9541	0	0	Ki67+	 5239 14528
9542	0	0	Ki67+	 5244 14555
9543	0	0	Ki67+	 5244 15197
9544	0	0	Ki67+	 5260 15233
9545	0	0	Ki67+	 5270 15185
9546	0	0	Ki67+	 5271 15219
9547	0	0	Ki67+	 5279 15063
9548	0	0	Ki67+	 5287 15205
9549	0	0	Ki67+	 5291 14469
9550	0	0	Ki67+	 5292 14710
9551	0	0	Ki67+	 5300 15212
9552	0	0	Ki67+	 5310 15070
9553	0	0	Ki67+	 5326 14734
9554	0	0	Ki67+	 5332 14713
9555	0	0	Ki67+	 5342 14700
9556	0	0	Ki67+	 5352 14758
9557	0	0	Ki67+	 5367 14746
9558	0	0	Ki67+	 5374 14907
9559	0	0	Ki67+	 5385 14793
9560	0	0	Ki67+	 5385 14896
9561	0	0	Ki67+	 5392 15137
9562	0	0	Ki67+	 5396 14925
9563	0	0	Ki67+	 5397 15035
9564	0	0	Ki67+	 5402 15181
9565	0	0	Ki67+	 5403 15195
9566	0	0	Ki67+	 5405 15128
9567	0	0	Ki67+	 5406 14861
9568	0	0	Ki67+	 5409 15026
9569	0	0	Ki67+	 5410 15090
9570	0	0	Ki67+	 5411 15050
9571	0	0	Ki67+	 5413 14910
9572	0	0	Ki67+	 5416 14657
9573	0	0	Ki67+	 5416 14951
9574	0	0	Ki67+	 5418 14822
9575	0	0	Ki67+	 5420 15126
9576	0	0	Ki67+	 5423 14690
9577	0	0	Ki67+	 5425 15225
9578	0	0	Ki67+	 5429 15162
9579	0	0	Ki67+	 5433 15080
9580	0	0	Ki67+	 5434 14692
9581	0	0	Ki67+	 5434 14953
9582	0	0	Ki67+	 5434 15209
9583	0	0	Ki67+	 5434 15248
9584	0	0	Ki67+	 5438 15042
9585	0	0	Ki67+	 5440 14861
9586	0	0	Ki67+	 5441 14887
9587	0	0	Ki67+	 5443 14663
9588	0	0	Ki67+	 5443 14757
9589	0	0	Ki67+	 5450 15180
9590	0	0	Ki67+	 5451 15233
9591	0	0	Ki67+	 5456 15062
9592	0	0	Ki67+	 5461 14994
9593	0	0	Ki67+	 5462 14730
9594	0	0	Ki67+	 5463 15114
9595	0	0	Ki67+	 5465 14818
9596	0	0	Ki67+	 5467 14978
9597	0	0	Ki67+	 5469 15124
9598	0	0	Ki67+	 5471 15217
9599	0	0	Ki67+	 5478 15017
9600	0	0	Ki67+	 5478 15108
9601	0	0	Ki67+	 5484 14507
9602	0	0	Ki67+	 5484 14641
9603	0	0	Ki67+	 5486 14892
9604	0	0	Ki67+	 5488 14688
9605	0	0	Ki67+	 5492 14747
9606	0	0	Ki67+	 5492 14811
9607	0	0	Ki67+	 5493 14490
9608	0	0	Ki67+	 5493 14943
9609	0	0	Ki67+	 5496 14766
9610	0	0	Ki67+	 5497 15233
9611	0	0	Ki67+	 5513 14659
9612	0	0	Ki67+	 5514 15254
9613	0	0	Ki67+	 5515 14910
9614	0	0	Ki67+	 5516 15227
9615	0	0	Ki67+	 5517 14489
9616	0	0	Ki67+	 5517 15081
9617	0	0	Ki67+	 5526 14899
9618	0	0	Ki67+	 5530 15237
9619	0	0	Ki67+	 5532 14524
9620	0	0	Ki67+	 5532 14575
9621	0	0	Ki67+	 5534 14610
9622	0	0	Ki67+	 5534 14694
9623	0	0	Ki67+	 5538 14712
9624	0	0	Ki67+	 5539 14660
9625	0	0	Ki67+	 5545 15217
9626	0	0	Ki67+	 5547 14686
9627	0	0	Ki67+	 5548 14703
9628	0	0	Ki67+	 5550 15078
9629	0	0	Ki67+	 5555 14760
9630	0	0	Ki67+	 5556 15141
9631	0	0	Ki67+	 5563 14658
9632	0	0	Ki67+	 5566 14630
9633	0	0	Ki67+	 5567 15062
9634	0	0	Ki67+	 5575 15258
9635	0	0	Ki67+	 5577 14991
9636	0	0	Ki67+	 5577 15079
9637	0	0	Ki67+	 5583 14501
9638	0	0	Ki67+	 5584 14943
9639	0	0	Ki67+	 5588 14469
9640	0	0	Ki67+	 5590 14679
9641	0	0	Ki67+	 5592 14879
9642	0	0	Ki67+	 5593 14526
9643	0	0	Ki67+	 5600 14570
9644	0	0	Ki67+	 5600 15123
9645	0	0	Ki67+	 5606 14865
9646	0	0	Ki67+	 5606 15256
9647	0	0	Ki67+	 5607 14977
9648	0	0	Ki67+	 5615 15113
9649	0	0	Ki67+	 5625 14893
9650	0	0	Ki67+	 5628 14524
9651	0	0	Ki67+	 5636 15144
9652	0	0	Ki67+	 5641 14632
9653	0	0	Ki67+	 5643 15055
9654	0	0	Ki67+	 5649 14988
9655	0	0	Ki67+	 5653 14774
9656	0	0	Ki67+	 5656 14793
9657	0	0	Ki67+	 5658 15124
9658	0	0	Ki67+	 5659 14738
9659	0	0	Ki67+	 5659 15245
9660	0	0	Ki67+	 5662 15262
9661	0	0	Ki67+	 5664 15110
9662	0	0	Ki67+	 5665 14726
9663	0	0	Ki67+	 5671 15002
9664	0	0	Ki67+	 5672 14643
9665	0	0	Ki67+	 5673 15042
9666	0	0	Ki67+	 5676 14574
9667	0	0	Ki67+	 5677 15020
9668	0	0	Ki67+	 5678 14796
9669	0	0	Ki67+	 5681 15181
9670	0	0	Ki67+	 5683 14785
9671	0	0	Ki67+	 5698 14652
9672	0	0	Ki67+	 5699 15128
9673	0	0	Ki67+	 5704 15183
9674	0	0	Ki67+	 5709 14869
9675	0	0	Ki67+	 5712 14796
9676	0	0	Ki67+	 5714 15174
9677	0	0	Ki67+	 5715 14945
9678	0	0	Ki67+	 5717 15132
9679	0	0	Ki67+	 5720 14517
9680	0	0	Ki67+	 5720 15199
9681	0	0	Ki67+	 5722 15102
9682	0	0	Ki67+	 5730 15032
9683	0	0	Ki67+	 5734 14694
9684	0	0	Ki67+	 5736 14577
9685	0	0	Ki67+	 5737 14737
9686	0	0	Ki67+	 5738 15149
9687	0	0	Ki67+	 5741 14803
9688	0	0	Ki67+	 5742 14853
9689	0	0	Ki67+	 5744 15128
9690	0	0	Ki67+	 5748 14727
9691	0	0	Ki67+	 5755 14603
9692	0	0	Ki67+	 5755 14946
9693	0	0	Ki67+	 5757 15185
9694	0	0	Ki67+	 5758 15064
9695	0	0	Ki67+	 5763 15141
9696	0	0	Ki67+	 5763 15174
9697	0	0	Ki67+	 5767 15214
9698	0	0	Ki67+	 5772 15027
9699	0	0	Ki67+	 5780 14867
9700	0	0	Ki67+	 5783 14786
9701	0	0	Ki67+	 5784 15111
9702	0	0	Ki67+	 5791 15128
9703	0	0	Ki67+	 5792 14608
9704	0	0	Ki67+	 5793 14566
9705	0	0	Ki67+	 5794 15246
9706	0	0	Ki67+	 5799 15105
9707	0	0	Ki67+	 5799 15232
9708	0	0	Ki67+	 5802 14736
9709	0	0	Ki67+	 5807 15112
9710	0	0	Ki67+	 5811 15064
9711	0	0	Ki67+	 5815 14546
9712	0	0	Ki67+	 5816 15097
9713	0	0	Ki67+	 5819 14832
9714	0	0	Ki67+	 5820 14849
9715	0	0	Ki67+	 5825 14999
9716	0	0	Ki67+	 5827 14914
9717	0	0	Ki67+	 5828 15260
9718	0	0	Ki67+	 5836 15212
9719	0	0	Ki67+	 5842 14534
9720	0	0	Ki67+	 5843 15034
9721	0	0	Ki67+	 5844 14866
9722	0	0	Ki67+	 5845 15065
9723	0	0	Ki67+	 5846 14724
9724	0	0	Ki67+	 5846 14831
9725	0	0	Ki67+	 5856 14550
9726	0	0	Ki67+	 5856 14620
9727	0	0	Ki67+	 5857 15098
9728	0	0	Ki67+	 5863 15156
9729	0	0	Ki67+	 5865 14677
9730	0	0	Ki67+	 5866 14977
9731	0	0	Ki67+	 5867 14644
9732	0	0	Ki67+	 5869 14957
9733	0	0	Ki67+	 5869 15127
9734	0	0	Ki67+	 5878 14773
9735	0	0	Ki67+	 5879 14867
9736	0	0	Ki67+	 5880 14589
9737	0	0	Ki67+	 5885 14891
9738	0	0	Ki67+	 5889 15227
9739	0	0	Ki67+	 5892 14711
9740	0	0	Ki67+	 5897 14731
9741	0	0	Ki67+	 5902 15092
9742	0	0	Ki67+	 5904 14906
9743	0	0	Ki67+	 5918 15209
9744	0	0	Ki67+	 5923 14841
9745	0	0	Ki67+	 5924 14682
9746	0	0	Ki67+	 5928 14651
9747	0	0	Ki67+	 5932 15223
9748	0	0	Ki67+	 5934 15173
9749	0	0	Ki67+	 5937 14793
9750	0	0	Ki67+	 5938 15028
9751	0	0	Ki67+	 5940 14684
9752	0	0	Ki67+	 5953 15123
9753	0	0	Ki67+	 5959 15236
9754	0	0	Ki67+	 5967 14781
9755	0	0	Ki67+	 5968 15132
9756	0	0	Ki67+	 5968 15182
9757	0	0	Ki67+	 5970 15161
9758	0	0	Ki67+	 5973 14810
9759	0	0	Ki67+	 5977 14797
9760	0	0	Ki67+	 5978 15090
9761	0	0	Ki67+	 5980 15145
9762	0	0	Ki67+	 5983 14778
9763	0	0	Ki67+	 5985 14705
9764	0	0	Ki67+	 5985 15257
9765	0	0	Ki67+	 5986 15079
9766	0	0	Ki67+	 5988 15194
9767	0	0	Ki67+	 5990 14684
9768	0	0	Ki67+	 5995 14602
9769	0	0	Ki67+	 5995 14634
9770	0	0	Ki67+	 5996 15124
9771	0	0	Ki67+	 5998 15143
9772	0	0	Ki67+	 6003 14662
9773	0	0	Ki67+	 6011 15259
9774	0	0	Ki67+	 5219 15638
9775	0	0	Ki67+	 5230 15497
9776	0	0	Ki67+	 5236 16015
9777	0	0	Ki67+	 5247 15292
9778	0	0	Ki67+	 5248 15703
9779	0	0	Ki67+	 5253 15381
9780	0	0	Ki67+	 5253 15675
9781	0	0	Ki67+	 5263 15569
9782	0	0	Ki67+	 5265 15600
9783	0	0	Ki67+	 5287 15631
9784	0	0	Ki67+	 5287 15783
9785	0	0	Ki67+	 5288 15308
9786	0	0	Ki67+	 5288 15591
9787	0	0	Ki67+	 5295 15273
9788	0	0	Ki67+	 5296 15368
9789	0	0	Ki67+	 5298 15569
9790	0	0	Ki67+	 5300 15627
9791	0	0	Ki67+	 5302 15328
9792	0	0	Ki67+	 5313 15316
9793	0	0	Ki67+	 5313 15340
9794	0	0	Ki67+	 5314 15830
9795	0	0	Ki67+	 5317 15793
9796	0	0	Ki67+	 5317 15807
9797	0	0	Ki67+	 5328 15295
9798	0	0	Ki67+	 5330 15577
9799	0	0	Ki67+	 5330 15591
9800	0	0	Ki67+	 5331 15631
9801	0	0	Ki67+	 5340 15459
9802	0	0	Ki67+	 5352 15358
9803	0	0	Ki67+	 5367 15377
9804	0	0	Ki67+	 5370 15334
9805	0	0	Ki67+	 5378 15365
9806	0	0	Ki67+	 5390 15960
9807	0	0	Ki67+	 5393 15358
9808	0	0	Ki67+	 5394 15686
9809	0	0	Ki67+	 5396 15780
9810	0	0	Ki67+	 5401 15584
9811	0	0	Ki67+	 5403 15535
9812	0	0	Ki67+	 5407 15620
9813	0	0	Ki67+	 5413 15557
9814	0	0	Ki67+	 5415 15757
9815	0	0	Ki67+	 5419 15522
9816	0	0	Ki67+	 5426 15578
9817	0	0	Ki67+	 5429 15592
9818	0	0	Ki67+	 5430 15485
9819	0	0	Ki67+	 5434 15665
9820	0	0	Ki67+	 5439 15512
9821	0	0	Ki67+	 5444 15561
9822	0	0	Ki67+	 5452 15632
9823	0	0	Ki67+	 5457 15817
9824	0	0	Ki67+	 5458 15647
9825	0	0	Ki67+	 5461 15868
9826	0	0	Ki67+	 5472 15800
9827	0	0	Ki67+	 5495 15295
9828	0	0	Ki67+	 5514 15890
9829	0	0	Ki67+	 5517 15427
9830	0	0	Ki67+	 5522 15600
9831	0	0	Ki67+	 5524 15645
9832	0	0	Ki67+	 5528 15350
9833	0	0	Ki67+	 5533 15665
9834	0	0	Ki67+	 5535 15477
9835	0	0	Ki67+	 5536 15420
9836	0	0	Ki67+	 5537 15387
9837	0	0	Ki67+	 5539 15593
9838	0	0	Ki67+	 5545 15628
9839	0	0	Ki67+	 5547 15336
9840	0	0	Ki67+	 5548 15846
9841	0	0	Ki67+	 5550 15892
9842	0	0	Ki67+	 5551 15601
9843	0	0	Ki67+	 5551 15707
9844	0	0	Ki67+	 5552 15377
9845	0	0	Ki67+	 5558 15312
9846	0	0	Ki67+	 5558 15410
9847	0	0	Ki67+	 5568 15321
9848	0	0	Ki67+	 5569 15664
9849	0	0	Ki67+	 5571 15446
9850	0	0	Ki67+	 5571 15478
9851	0	0	Ki67+	 5576 15569
9852	0	0	Ki67+	 5577 15307
9853	0	0	Ki67+	 5578 15347
9854	0	0	Ki67+	 5581 15532
9855	0	0	Ki67+	 5582 15497
9856	0	0	Ki67+	 5588 15576
9857	0	0	Ki67+	 5590 15609
9858	0	0	Ki67+	 5594 15281
9859	0	0	Ki67+	 5594 16008
9860	0	0	Ki67+	 5602 15611
9861	0	0	Ki67+	 5602 15807
9862	0	0	Ki67+	 5603 15544
9863	0	0	Ki67+	 5605 15496
9864	0	0	Ki67+	 5607 15475
9865	0	0	Ki67+	 5611 15854
9866	0	0	Ki67+	 5612 15524
9867	0	0	Ki67+	 5619 15789
9868	0	0	Ki67+	 5620 15664
9869	0	0	Ki67+	 5621 15898
9870	0	0	Ki67+	 5622 15678
9871	0	0	Ki67+	 5624 15937
9872	0	0	Ki67+	 5628 15267
9873	0	0	Ki67+	 5628 15478
9874	0	0	Ki67+	 5635 15438
9875	0	0	Ki67+	 5641 15641
9876	0	0	Ki67+	 5647 15838
9877	0	0	Ki67+	 5648 15514
9878	0	0	Ki67+	 5650 15922
9879	0	0	Ki67+	 5652 15413
9880	0	0	Ki67+	 5657 15694
9881	0	0	Ki67+	 5665 15501
9882	0	0	Ki67+	 5665 15515
9883	0	0	Ki67+	 5669 15376
9884	0	0	Ki67+	 5680 15458
9885	0	0	Ki67+	 5681 15395
9886	0	0	Ki67+	 5681 15588
9887	0	0	Ki67+	 5687 15699
9888	0	0	Ki67+	 5692 15985
9889	0	0	Ki67+	 5696 15666
9890	0	0	Ki67+	 5697 15552
9891	0	0	Ki67+	 5700 15593
9892	0	0	Ki67+	 5702 15360
9893	0	0	Ki67+	 5703 15372
9894	0	0	Ki67+	 5706 15427
9895	0	0	Ki67+	 5708 15732
9896	0	0	Ki67+	 5712 15692
9897	0	0	Ki67+	 5713 15609
9898	0	0	Ki67+	 5713 15901
9899	0	0	Ki67+	 5714 15642
9900	0	0	Ki67+	 5718 15730
9901	0	0	Ki67+	 5720 15365
9902	0	0	Ki67+	 5721 15301
9903	0	0	Ki67+	 5724 15788
9904	0	0	Ki67+	 5726 15403
9905	0	0	Ki67+	 5727 15334
9906	0	0	Ki67+	 5732 15385
9907	0	0	Ki67+	 5732 15747
9908	0	0	Ki67+	 5738 15921
9909	0	0	Ki67+	 5742 15665
9910	0	0	Ki67+	 5743 15504
9911	0	0	Ki67+	 5747 15370
9912	0	0	Ki67+	 5751 15583
9913	0	0	Ki67+	 5753 15774
9914	0	0	Ki67+	 5754 15268
9915	0	0	Ki67+	 5764 15400
9916	0	0	Ki67+	 5764 15495
9917	0	0	Ki67+	 5768 15335
9918	0	0	Ki67+	 5768 15744
9919	0	0	Ki67+	 5770 15532
9920	0	0	Ki67+	 5770 15707
9921	0	0	Ki67+	 5771 15618
9922	0	0	Ki67+	 5771 15680
9923	0	0	Ki67+	 5777 15516
9924	0	0	Ki67+	 5786 15683
9925	0	0	Ki67+	 5794 15804
9926	0	0	Ki67+	 5798 15294
9927	0	0	Ki67+	 5806 15748
9928	0	0	Ki67+	 5807 15272
9929	0	0	Ki67+	 5808 15779
9930	0	0	Ki67+	 5815 15712
9931	0	0	Ki67+	 5817 15877
9932	0	0	Ki67+	 5823 15434
9933	0	0	Ki67+	 5824 15774
9934	0	0	Ki67+	 5825 15818
9935	0	0	Ki67+	 5826 15392
9936	0	0	Ki67+	 5830 15334
9937	0	0	Ki67+	 5830 15706
9938	0	0	Ki67+	 5834 15863
9939	0	0	Ki67+	 5837 15347
9940	0	0	Ki67+	 5842 15463
9941	0	0	Ki67+	 5843 15598
9942	0	0	Ki67+	 5847 15380
9943	0	0	Ki67+	 5847 15618
9944	0	0	Ki67+	 5849 15747
9945	0	0	Ki67+	 5850 15432
9946	0	0	Ki67+	 5852 15793
9947	0	0	Ki67+	 5856 15950
9948	0	0	Ki67+	 5863 15399
9949	0	0	Ki67+	 5863 15507
9950	0	0	Ki67+	 5863 15552
9951	0	0	Ki67+	 5867 15539
9952	0	0	Ki67+	 5867 15603
9953	0	0	Ki67+	 5868 15277
9954	0	0	Ki67+	 5875 15500
9955	0	0	Ki67+	 5877 15297
9956	0	0	Ki67+	 5884 15352
9957	0	0	Ki67+	 5884 15379
9958	0	0	Ki67+	 5894 15347
9959	0	0	Ki67+	 5897 15495
9960	0	0	Ki67+	 5898 15427
9961	0	0	Ki67+	 5916 15501
9962	0	0	Ki67+	 5918 15751
9963	0	0	Ki67+	 5920 15380
9964	0	0	Ki67+	 5921 15558
9965	0	0	Ki67+	 5921 15636
9966	0	0	Ki67+	 5926 15667
9967	0	0	Ki67+	 5927 15757
9968	0	0	Ki67+	 5928 15543
9969	0	0	Ki67+	 5935 15592
9970	0	0	Ki67+	 5938 15736
9971	0	0	Ki67+	 5941 15333
9972	0	0	Ki67+	 5942 15347
9973	0	0	Ki67+	 5945 15633
9974	0	0	Ki67+	 5947 15774
9975	0	0	Ki67+	 5954 15341
9976	0	0	Ki67+	 5955 16027
9977	0	0	Ki67+	 5956 15727
9978	0	0	Ki67+	 5958 15805
9979	0	0	Ki67+	 5968 15786
9980	0	0	Ki67+	 5971 15284
9981	0	0	Ki67+	 5971 15299
9982	0	0	Ki67+	 5974 15605
9983	0	0	Ki67+	 5980 15570
9984	0	0	Ki67+	 5981 15446
9985	0	0	Ki67+	 5982 15522
9986	0	0	Ki67+	 5982 15668
9987	0	0	Ki67+	 5988 15309
9988	0	0	Ki67+	 5991 15536
9989	0	0	Ki67+	 5995 15666
9990	0	0	Ki67+	 6005 15709
9991	0	0	Ki67+	 6006 15683
9992	0	0	Ki67+	 6014 15275
9993	0	0	Ki67+	 6015 15586
9994	0	0	Ki67+	 5218 16178
9995	0	0	Ki67+	 5219 16320
9996	0	0	Ki67+	 5219 16365
9997	0	0	Ki67+	 5221 16823
9998	0	0	Ki67+	 5224 16255
9999	0	0	Ki67+	 5229 16418
10000	0	0	Ki67+	 5232 16353
10001	0	0	Ki67+	 5239 16379
10002	0	0	Ki67+	 5242 16449
10003	0	0	Ki67+	 5244 16853
10004	0	0	Ki67+	 5252 16419
10005	0	0	Ki67+	 5253 16269
10006	0	0	Ki67+	 5258 16392
10007	0	0	Ki67+	 5260 16145
10008	0	0	Ki67+	 5265 16707
10009	0	0	Ki67+	 5270 16218
10010	0	0	Ki67+	 5273 16311
10011	0	0	Ki67+	 5275 16233
10012	0	0	Ki67+	 5277 16422
10013	0	0	Ki67+	 5281 16119
10014	0	0	Ki67+	 5281 16152
10015	0	0	Ki67+	 5281 16286
10016	0	0	Ki67+	 5285 16220
10017	0	0	Ki67+	 5291 16139
10018	0	0	Ki67+	 5314 16331
10019	0	0	Ki67+	 5317 16691
10020	0	0	Ki67+	 5319 16296
10021	0	0	Ki67+	 5327 16322
10022	0	0	Ki67+	 5353 16260
10023	0	0	Ki67+	 5353 16286
10024	0	0	Ki67+	 5365 16106
10025	0	0	Ki67+	 5365 16162
10026	0	0	Ki67+	 5371 16118
10027	0	0	Ki67+	 5374 16278
10028	0	0	Ki67+	 5375 16240
10029	0	0	Ki67+	 5376 16443
10030	0	0	Ki67+	 5377 16327
10031	0	0	Ki67+	 5377 16790
10032	0	0	Ki67+	 5378 16413
10033	0	0	Ki67+	 5398 16205
10034	0	0	Ki67+	 5405 16313
10035	0	0	Ki67+	 5407 16141
10036	0	0	Ki67+	 5419 16804
10037	0	0	Ki67+	 5423 16276
10038	0	0	Ki67+	 5426 16327
10039	0	0	Ki67+	 5428 16379
10040	0	0	Ki67+	 5434 16782
10041	0	0	Ki67+	 5439 16299
10042	0	0	Ki67+	 5444 16177
10043	0	0	Ki67+	 5447 16142
10044	0	0	Ki67+	 5461 16690
10045	0	0	Ki67+	 5464 16848
10046	0	0	Ki67+	 5466 16339
10047	0	0	Ki67+	 5469 16753
10048	0	0	Ki67+	 5470 16660
10049	0	0	Ki67+	 5476 16862
10050	0	0	Ki67+	 5492 16283
10051	0	0	Ki67+	 5494 16240
10052	0	0	Ki67+	 5496 16681
10053	0	0	Ki67+	 5502 16856
10054	0	0	Ki67+	 5504 16840
10055	0	0	Ki67+	 5511 16578
10056	0	0	Ki67+	 5516 16709
10057	0	0	Ki67+	 5529 16795
10058	0	0	Ki67+	 5531 16546
10059	0	0	Ki67+	 5531 16587
10060	0	0	Ki67+	 5538 16843
10061	0	0	Ki67+	 5542 16336
10062	0	0	Ki67+	 5544 16552
10063	0	0	Ki67+	 5560 16116
10064	0	0	Ki67+	 5561 16105
10065	0	0	Ki67+	 5561 16571
10066	0	0	Ki67+	 5566 16697
10067	0	0	Ki67+	 5568 16340
10068	0	0	Ki67+	 5569 16643
10069	0	0	Ki67+	 5582 16571
10070	0	0	Ki67+	 5593 16085
10071	0	0	Ki67+	 5603 16667
10072	0	0	Ki67+	 5608 16723
10073	0	0	Ki67+	 5613 16850
10074	0	0	Ki67+	 5614 16596
10075	0	0	Ki67+	 5617 16285
10076	0	0	Ki67+	 5617 16619
10077	0	0	Ki67+	 5630 16306
10078	0	0	Ki67+	 5635 16636
10079	0	0	Ki67+	 5638 16731
10080	0	0	Ki67+	 5641 16580
10081	0	0	Ki67+	 5643 16617
10082	0	0	Ki67+	 5645 16816
10083	0	0	Ki67+	 5650 16558
10084	0	0	Ki67+	 5652 16371
10085	0	0	Ki67+	 5654 16810
10086	0	0	Ki67+	 5656 16344
10087	0	0	Ki67+	 5657 16666
10088	0	0	Ki67+	 5659 16113
10089	0	0	Ki67+	 5661 16097
10090	0	0	Ki67+	 5665 16546
10091	0	0	Ki67+	 5665 16834
10092	0	0	Ki67+	 5671 16759
10093	0	0	Ki67+	 5678 16322
10094	0	0	Ki67+	 5678 16347
10095	0	0	Ki67+	 5693 16593
10096	0	0	Ki67+	 5699 16749
10097	0	0	Ki67+	 5707 16645
10098	0	0	Ki67+	 5715 16691
10099	0	0	Ki67+	 5716 16743
10100	0	0	Ki67+	 5719 16788
10101	0	0	Ki67+	 5721 16804
10102	0	0	Ki67+	 5730 16253
10103	0	0	Ki67+	 5730 16390
10104	0	0	Ki67+	 5732 16315
10105	0	0	Ki67+	 5736 16351
10106	0	0	Ki67+	 5736 16677
10107	0	0	Ki67+	 5737 16790
10108	0	0	Ki67+	 5739 16192
10109	0	0	Ki67+	 5741 16215
10110	0	0	Ki67+	 5741 16662
10111	0	0	Ki67+	 5743 16286
10112	0	0	Ki67+	 5746 16133
10113	0	0	Ki67+	 5746 16250
10114	0	0	Ki67+	 5746 16758
10115	0	0	Ki67+	 5750 16852
10116	0	0	Ki67+	 5758 16321
10117	0	0	Ki67+	 5759 16353
10118	0	0	Ki67+	 5763 16297
10119	0	0	Ki67+	 5766 16251
10120	0	0	Ki67+	 5766 16276
10121	0	0	Ki67+	 5769 16705
10122	0	0	Ki67+	 5772 16375
10123	0	0	Ki67+	 5772 16560
10124	0	0	Ki67+	 5774 16797
10125	0	0	Ki67+	 5775 16300
10126	0	0	Ki67+	 5776 16408
10127	0	0	Ki67+	 5776 16685
10128	0	0	Ki67+	 5779 16364
10129	0	0	Ki67+	 5789 16148
10130	0	0	Ki67+	 5790 16366
10131	0	0	Ki67+	 5795 16779
10132	0	0	Ki67+	 5796 16161
10133	0	0	Ki67+	 5796 16608
10134	0	0	Ki67+	 5799 16281
10135	0	0	Ki67+	 5803 16139
10136	0	0	Ki67+	 5804 16750
10137	0	0	Ki67+	 5807 16387
10138	0	0	Ki67+	 5807 16673
10139	0	0	Ki67+	 5808 16402
10140	0	0	Ki67+	 5814 16698
10141	0	0	Ki67+	 5817 16519
10142	0	0	Ki67+	 5818 16215
10143	0	0	Ki67+	 5820 16286
10144	0	0	Ki67+	 5824 16767
10145	0	0	Ki67+	 5826 16194
10146	0	0	Ki67+	 5826 16613
10147	0	0	Ki67+	 5828 16789
10148	0	0	Ki67+	 5830 16509
10149	0	0	Ki67+	 5831 16736
10150	0	0	Ki67+	 5832 16159
10151	0	0	Ki67+	 5833 16580
10152	0	0	Ki67+	 5837 16378
10153	0	0	Ki67+	 5839 16367
10154	0	0	Ki67+	 5839 16627
10155	0	0	Ki67+	 5839 16703
10156	0	0	Ki67+	 5841 16304
10157	0	0	Ki67+	 5843 16584
10158	0	0	Ki67+	 5848 16810
10159	0	0	Ki67+	 5856 16834
10160	0	0	Ki67+	 5863 16379
10161	0	0	Ki67+	 5872 16177
10162	0	0	Ki67+	 5874 16611
10163	0	0	Ki67+	 5878 16803
10164	0	0	Ki67+	 5879 16488
10165	0	0	Ki67+	 5891 16743
10166	0	0	Ki67+	 5894 16541
10167	0	0	Ki67+	 5902 16209
10168	0	0	Ki67+	 5906 16614
10169	0	0	Ki67+	 5914 16822
10170	0	0	Ki67+	 5915 16067
10171	0	0	Ki67+	 5918 16552
10172	0	0	Ki67+	 5919 16853
10173	0	0	Ki67+	 5922 16583
10174	0	0	Ki67+	 5923 16777
10175	0	0	Ki67+	 5932 16623
10176	0	0	Ki67+	 5939 16664
10177	0	0	Ki67+	 5940 16472
10178	0	0	Ki67+	 5946 16512
10179	0	0	Ki67+	 5950 16696
10180	0	0	Ki67+	 5956 16773
10181	0	0	Ki67+	 5957 16481
10182	0	0	Ki67+	 5961 16218
10183	0	0	Ki67+	 5963 16710
10184	0	0	Ki67+	 5967 16641
10185	0	0	Ki67+	 5968 16414
10186	0	0	Ki67+	 5972 16277
10187	0	0	Ki67+	 5973 16210
10188	0	0	Ki67+	 5979 16841
10189	0	0	Ki67+	 5986 16189
10190	0	0	Ki67+	 5988 16582
10191	0	0	Ki67+	 5995 16540
10192	0	0	Ki67+	 6004 16625
10193	0	0	Ki67+	 6010 16273
10194	0	0	Ki67+	 6014 16585
10195	0	0	Ki67+	 6015 16854
10196	0	0	Ki67+	 5223 17334
10197	0	0	Ki67+	 5230 17474
10198	0	0	Ki67+	 5231 17226
10199	0	0	Ki67+	 5235 17313
10200	0	0	Ki67+	 5236 17595
10201	0	0	Ki67+	 5243 17443
10202	0	0	Ki67+	 5244 17630
10203	0	0	Ki67+	 5245 17657
10204	0	0	Ki67+	 5247 17156
10205	0	0	Ki67+	 5254 17379
10206	0	0	Ki67+	 5254 17555
10207	0	0	Ki67+	 5255 17346
10208	0	0	Ki67+	 5255 17442
10209	0	0	Ki67+	 5266 17457
10210	0	0	Ki67+	 5273 17091
10211	0	0	Ki67+	 5279 17309
10212	0	0	Ki67+	 5291 17488
10213	0	0	Ki67+	 5316 16982
10214	0	0	Ki67+	 5323 17041
10215	0	0	Ki67+	 5332 17155
10216	0	0	Ki67+	 5336 17178
10217	0	0	Ki67+	 5338 17568
10218	0	0	Ki67+	 5344 17053
10219	0	0	Ki67+	 5345 17611
10220	0	0	Ki67+	 5347 16983
10221	0	0	Ki67+	 5356 17605
10222	0	0	Ki67+	 5363 17628
10223	0	0	Ki67+	 5365 17168
10224	0	0	Ki67+	 5368 16907
10225	0	0	Ki67+	 5370 17425
10226	0	0	Ki67+	 5375 17090
10227	0	0	Ki67+	 5376 17179
10228	0	0	Ki67+	 5378 17116
10229	0	0	Ki67+	 5379 17204
10230	0	0	Ki67+	 5380 16972
10231	0	0	Ki67+	 5380 17061
10232	0	0	Ki67+	 5383 17302
10233	0	0	Ki67+	 5389 17484
10234	0	0	Ki67+	 5391 17103
10235	0	0	Ki67+	 5393 16948
10236	0	0	Ki67+	 5395 17282
10237	0	0	Ki67+	 5397 17179
10238	0	0	Ki67+	 5399 17209
10239	0	0	Ki67+	 5400 17298
10240	0	0	Ki67+	 5404 16914
10241	0	0	Ki67+	 5405 17005
10242	0	0	Ki67+	 5408 17365
10243	0	0	Ki67+	 5408 17539
10244	0	0	Ki67+	 5411 17274
10245	0	0	Ki67+	 5413 17489
10246	0	0	Ki67+	 5414 17240
10247	0	0	Ki67+	 5425 17366
10248	0	0	Ki67+	 5426 17324
10249	0	0	Ki67+	 5432 17292
10250	0	0	Ki67+	 5432 17343
10251	0	0	Ki67+	 5434 17646
10252	0	0	Ki67+	 5436 17040
10253	0	0	Ki67+	 5438 17392
10254	0	0	Ki67+	 5442 17428
10255	0	0	Ki67+	 5458 17628
10256	0	0	Ki67+	 5459 17433
10257	0	0	Ki67+	 5467 17410
10258	0	0	Ki67+	 5470 17127
10259	0	0	Ki67+	 5470 17322
10260	0	0	Ki67+	 5473 17337
10261	0	0	Ki67+	 5473 17546
10262	0	0	Ki67+	 5476 17215
10263	0	0	Ki67+	 5483 17447
10264	0	0	Ki67+	 5484 17380
10265	0	0	Ki67+	 5487 17302
10266	0	0	Ki67+	 5487 17594
10267	0	0	Ki67+	 5497 16927
10268	0	0	Ki67+	 5497 17509
10269	0	0	Ki67+	 5500 17176
10270	0	0	Ki67+	 5501 17252
10271	0	0	Ki67+	 5503 17422
10272	0	0	Ki67+	 5504 17565
10273	0	0	Ki67+	 5504 17621
10274	0	0	Ki67+	 5508 17406
10275	0	0	Ki67+	 5512 17453
10276	0	0	Ki67+	 5514 17292
10277	0	0	Ki67+	 5514 17575
10278	0	0	Ki67+	 5516 16950
10279	0	0	Ki67+	 5516 17596
10280	0	0	Ki67+	 5518 17182
10281	0	0	Ki67+	 5521 17345
10282	0	0	Ki67+	 5523 17485
10283	0	0	Ki67+	 5524 17514
10284	0	0	Ki67+	 5527 17637
10285	0	0	Ki67+	 5533 17210
10286	0	0	Ki67+	 5533 17390
10287	0	0	Ki67+	 5536 17234
10288	0	0	Ki67+	 5547 17543
10289	0	0	Ki67+	 5550 17515
10290	0	0	Ki67+	 5553 17167
10291	0	0	Ki67+	 5553 17414
10292	0	0	Ki67+	 5556 17370
10293	0	0	Ki67+	 5557 16932
10294	0	0	Ki67+	 5559 16918
10295	0	0	Ki67+	 5562 17303
10296	0	0	Ki67+	 5567 17277
10297	0	0	Ki67+	 5569 17195
10298	0	0	Ki67+	 5569 17612
10299	0	0	Ki67+	 5571 17144
10300	0	0	Ki67+	 5576 17572
10301	0	0	Ki67+	 5582 17399
10302	0	0	Ki67+	 5582 17497
10303	0	0	Ki67+	 5583 17440
10304	0	0	Ki67+	 5584 17340
10305	0	0	Ki67+	 5588 17551
10306	0	0	Ki67+	 5588 17632
10307	0	0	Ki67+	 5589 17083
10308	0	0	Ki67+	 5589 17255
10309	0	0	Ki67+	 5590 16929
10310	0	0	Ki67+	 5598 17156
10311	0	0	Ki67+	 5599 17384
10312	0	0	Ki67+	 5600 16944
10313	0	0	Ki67+	 5602 17103
10314	0	0	Ki67+	 5602 17355
10315	0	0	Ki67+	 5605 17223
10316	0	0	Ki67+	 5606 17393
10317	0	0	Ki67+	 5607 17418
10318	0	0	Ki67+	 5608 16876
10319	0	0	Ki67+	 5612 17140
10320	0	0	Ki67+	 5613 17458
10321	0	0	Ki67+	 5616 17254
10322	0	0	Ki67+	 5632 17095
10323	0	0	Ki67+	 5633 17210
10324	0	0	Ki67+	 5635 17305
10325	0	0	Ki67+	 5637 17407
10326	0	0	Ki67+	 5638 17343
10327	0	0	Ki67+	 5638 17429
10328	0	0	Ki67+	 5639 17652
10329	0	0	Ki67+	 5641 17379
10330	0	0	Ki67+	 5642 17610
10331	0	0	Ki67+	 5643 17151
10332	0	0	Ki67+	 5648 16890
10333	0	0	Ki67+	 5649 17250
10334	0	0	Ki67+	 5656 17311
10335	0	0	Ki67+	 5661 17120
10336	0	0	Ki67+	 5662 17637
10337	0	0	Ki67+	 5671 17368
10338	0	0	Ki67+	 5686 17343
10339	0	0	Ki67+	 5689 17208
10340	0	0	Ki67+	 5692 17638
10341	0	0	Ki67+	 5694 17123
10342	0	0	Ki67+	 5696 17090
10343	0	0	Ki67+	 5702 17181
10344	0	0	Ki67+	 5705 17218
10345	0	0	Ki67+	 5705 17365
10346	0	0	Ki67+	 5707 17064
10347	0	0	Ki67+	 5711 17614
10348	0	0	Ki67+	 5712 17336
10349	0	0	Ki67+	 5713 17291
10350	0	0	Ki67+	 5714 16973
10351	0	0	Ki67+	 5717 17215
10352	0	0	Ki67+	 5719 17307
10353	0	0	Ki67+	 5719 17656
10354	0	0	Ki67+	 5727 16909
10355	0	0	Ki67+	 5730 16968
10356	0	0	Ki67+	 5732 16954
10357	0	0	Ki67+	 5734 16925
10358	0	0	Ki67+	 5735 17220
10359	0	0	Ki67+	 5749 17540
10360	0	0	Ki67+	 5750 16892
10361	0	0	Ki67+	 5756 17639
10362	0	0	Ki67+	 5757 16986
10363	0	0	Ki67+	 5758 17071
10364	0	0	Ki67+	 5763 17580
10365	0	0	Ki67+	 5766 17532
10366	0	0	Ki67+	 5769 17611
10367	0	0	Ki67+	 5770 17628
10368	0	0	Ki67+	 5771 17044
10369	0	0	Ki67+	 5773 16950
10370	0	0	Ki67+	 5774 17092
10371	0	0	Ki67+	 5780 16887
10372	0	0	Ki67+	 5784 17124
10373	0	0	Ki67+	 5785 16967
10374	0	0	Ki67+	 5789 17007
10375	0	0	Ki67+	 5789 17378
10376	0	0	Ki67+	 5792 17073
10377	0	0	Ki67+	 5797 16962
10378	0	0	Ki67+	 5807 17289
10379	0	0	Ki67+	 5812 17014
10380	0	0	Ki67+	 5812 17618
10381	0	0	Ki67+	 5814 17645
10382	0	0	Ki67+	 5847 17663
10383	0	0	Ki67+	 5849 16964
10384	0	0	Ki67+	 5852 17624
10385	0	0	Ki67+	 5854 17641
10386	0	0	Ki67+	 5857 16931
10387	0	0	Ki67+	 5857 17494
10388	0	0	Ki67+	 5861 17022
10389	0	0	Ki67+	 5862 17203
10390	0	0	Ki67+	 5864 17543
10391	0	0	Ki67+	 5869 17593
10392	0	0	Ki67+	 5875 16866
10393	0	0	Ki67+	 5875 17079
10394	0	0	Ki67+	 5876 17578
10395	0	0	Ki67+	 5877 17505
10396	0	0	Ki67+	 5880 17521
10397	0	0	Ki67+	 5883 17422
10398	0	0	Ki67+	 5883 17628
10399	0	0	Ki67+	 5885 17554
10400	0	0	Ki67+	 5896 17653
10401	0	0	Ki67+	 5903 17194
10402	0	0	Ki67+	 5904 17376
10403	0	0	Ki67+	 5912 17076
10404	0	0	Ki67+	 5912 17284
10405	0	0	Ki67+	 5913 17630
10406	0	0	Ki67+	 5914 17247
10407	0	0	Ki67+	 5916 17213
10408	0	0	Ki67+	 5916 17486
10409	0	0	Ki67+	 5920 17561
10410	0	0	Ki67+	 5924 17329
10411	0	0	Ki67+	 5924 17582
10412	0	0	Ki67+	 5927 17414
10413	0	0	Ki67+	 5929 17618
10414	0	0	Ki67+	 5932 17354
10415	0	0	Ki67+	 5935 17456
10416	0	0	Ki67+	 5937 17392
10417	0	0	Ki67+	 5943 17638
10418	0	0	Ki67+	 5944 16953
10419	0	0	Ki67+	 5945 17061
10420	0	0	Ki67+	 5946 17304
10421	0	0	Ki67+	 5947 17489
10422	0	0	Ki67+	 5948 16914
10423	0	0	Ki67+	 5948 17228
10424	0	0	Ki67+	 5953 17345
10425	0	0	Ki67+	 5953 17663
10426	0	0	Ki67+	 5955 16978
10427	0	0	Ki67+	 5957 17542
10428	0	0	Ki67+	 5958 17243
10429	0	0	Ki67+	 5958 17281
10430	0	0	Ki67+	 5959 17122
10431	0	0	Ki67+	 5960 17383
10432	0	0	Ki67+	 5961 17091
10433	0	0	Ki67+	 5964 17423
10434	0	0	Ki67+	 5967 16928
10435	0	0	Ki67+	 5967 17511
10436	0	0	Ki67+	 5969 17560
10437	0	0	Ki67+	 5970 17328
10438	0	0	Ki67+	 5971 17304
10439	0	0	Ki67+	 5972 17615
10440	0	0	Ki67+	 5975 17522
10441	0	0	Ki67+	 5979 17566
10442	0	0	Ki67+	 5981 17069
10443	0	0	Ki67+	 5982 17656
10444	0	0	Ki67+	 5983 16985
10445	0	0	Ki67+	 5983 17238
10446	0	0	Ki67+	 5986 17430
10447	0	0	Ki67+	 5987 17617
10448	0	0	Ki67+	 5988 17129
10449	0	0	Ki67+	 5990 17462
10450	0	0	Ki67+	 5993 16919
10451	0	0	Ki67+	 5994 16891
10452	0	0	Ki67+	 5994 17354
10453	0	0	Ki67+	 5996 17195
10454	0	0	Ki67+	 5998 17273
10455	0	0	Ki67+	 5999 16994
10456	0	0	Ki67+	 5999 17301
10457	0	0	Ki67+	 6000 17162
10458	0	0	Ki67+	 6001 16980
10459	0	0	Ki67+	 6001 17330
10460	0	0	Ki67+	 6005 17022
10461	0	0	Ki67+	 6008 17184
10462	0	0	Ki67+	 6013 17224
10463	0	0	Ki67+	 6015 17455
10464	0	0	Ki67+	 5221 17691
10465	0	0	Ki67+	 5228 18234
10466	0	0	Ki67+	 5233 17864
10467	0	0	Ki67+	 5239 18212
10468	0	0	Ki67+	 5242 18083
10469	0	0	Ki67+	 5246 18433
10470	0	0	Ki67+	 5254 17702
10471	0	0	Ki67+	 5255 17671
10472	0	0	Ki67+	 5265 17769
10473	0	0	Ki67+	 5266 17863
10474	0	0	Ki67+	 5269 17665
10475	0	0	Ki67+	 5269 17681
10476	0	0	Ki67+	 5271 17778
10477	0	0	Ki67+	 5273 18456
10478	0	0	Ki67+	 5276 17704
10479	0	0	Ki67+	 5276 17880
10480	0	0	Ki67+	 5288 18065
10481	0	0	Ki67+	 5289 18091
10482	0	0	Ki67+	 5299 17705
10483	0	0	Ki67+	 5306 18447
10484	0	0	Ki67+	 5312 17715
10485	0	0	Ki67+	 5313 18362
10486	0	0	Ki67+	 5314 18115
10487	0	0	Ki67+	 5326 17909
10488	0	0	Ki67+	 5331 17959
10489	0	0	Ki67+	 5334 18052
10490	0	0	Ki67+	 5342 17869
10491	0	0	Ki67+	 5344 17851
10492	0	0	Ki67+	 5345 18314
10493	0	0	Ki67+	 5352 18129
10494	0	0	Ki67+	 5354 17881
10495	0	0	Ki67+	 5358 18155
10496	0	0	Ki67+	 5366 18138
10497	0	0	Ki67+	 5369 18303
10498	0	0	Ki67+	 5370 18059
10499	0	0	Ki67+	 5371 17832
10500	0	0	Ki67+	 5373 18359
10501	0	0	Ki67+	 5382 18377
10502	0	0	Ki67+	 5388 17817
10503	0	0	Ki67+	 5390 17992
10504	0	0	Ki67+	 5390 18363
10505	0	0	Ki67+	 5402 18058
10506	0	0	Ki67+	 5403 18389
10507	0	0	Ki67+	 5408 17890
10508	0	0	Ki67+	 5409 18304
10509	0	0	Ki67+	 5410 18082
10510	0	0	Ki67+	 5414 17926
10511	0	0	Ki67+	 5416 18356
10512	0	0	Ki67+	 5425 18015
10513	0	0	Ki67+	 5433 18082
10514	0	0	Ki67+	 5448 17884
10515	0	0	Ki67+	 5451 18156
10516	0	0	Ki67+	 5454 17832
10517	0	0	Ki67+	 5458 18123
10518	0	0	Ki67+	 5461 17968
10519	0	0	Ki67+	 5462 17840
10520	0	0	Ki67+	 5465 17721
10521	0	0	Ki67+	 5465 17806
10522	0	0	Ki67+	 5468 18391
10523	0	0	Ki67+	 5472 18104
10524	0	0	Ki67+	 5474 18428
10525	0	0	Ki67+	 5482 18031
10526	0	0	Ki67+	 5486 17732
10527	0	0	Ki67+	 5487 18311
10528	0	0	Ki67+	 5490 17898
10529	0	0	Ki67+	 5500 18328
10530	0	0	Ki67+	 5503 17850
10531	0	0	Ki67+	 5504 18377
10532	0	0	Ki67+	 5505 17829
10533	0	0	Ki67+	 5506 17900
10534	0	0	Ki67+	 5507 17726
10535	0	0	Ki67+	 5507 18419
10536	0	0	Ki67+	 5520 18340
10537	0	0	Ki67+	 5524 17924
10538	0	0	Ki67+	 5525 17963
10539	0	0	Ki67+	 5527 17759
10540	0	0	Ki67+	 5528 18181
10541	0	0	Ki67+	 5532 17791
10542	0	0	Ki67+	 5533 18155
10543	0	0	Ki67+	 5534 18318
10544	0	0	Ki67+	 5535 18412
10545	0	0	Ki67+	 5535 18461
10546	0	0	Ki67+	 5539 18425
10547	0	0	Ki67+	 5543 18140
10548	0	0	Ki67+	 5546 17976
10549	0	0	Ki67+	 5546 18320
10550	0	0	Ki67+	 5550 17961
10551	0	0	Ki67+	 5561 17744
10552	0	0	Ki67+	 5562 18187
10553	0	0	Ki67+	 5562 18240
10554	0	0	Ki67+	 5565 18423
10555	0	0	Ki67+	 5566 18288
10556	0	0	Ki67+	 5568 17798
10557	0	0	Ki67+	 5570 18143
10558	0	0	Ki67+	 5576 17917
10559	0	0	Ki67+	 5578 17683
10560	0	0	Ki67+	 5579 17870
10561	0	0	Ki67+	 5581 18289
10562	0	0	Ki67+	 5585 18306
10563	0	0	Ki67+	 5590 17668
10564	0	0	Ki67+	 5593 18329
10565	0	0	Ki67+	 5594 18013
10566	0	0	Ki67+	 5594 18231
10567	0	0	Ki67+	 5596 17764
10568	0	0	Ki67+	 5602 17848
10569	0	0	Ki67+	 5611 18398
10570	0	0	Ki67+	 5614 17687
10571	0	0	Ki67+	 5614 18282
10572	0	0	Ki67+	 5618 17778
10573	0	0	Ki67+	 5623 18151
10574	0	0	Ki67+	 5624 17716
10575	0	0	Ki67+	 5625 18351
10576	0	0	Ki67+	 5631 18373
10577	0	0	Ki67+	 5635 17744
10578	0	0	Ki67+	 5638 17779
10579	0	0	Ki67+	 5639 17800
10580	0	0	Ki67+	 5644 17682
10581	0	0	Ki67+	 5644 18383
10582	0	0	Ki67+	 5645 18243
10583	0	0	Ki67+	 5651 18012
10584	0	0	Ki67+	 5652 18217
10585	0	0	Ki67+	 5657 18111
10586	0	0	Ki67+	 5658 17955
10587	0	0	Ki67+	 5658 18263
10588	0	0	Ki67+	 5660 18297
10589	0	0	Ki67+	 5663 18063
10590	0	0	Ki67+	 5663 18418
10591	0	0	Ki67+	 5666 18358
10592	0	0	Ki67+	 5668 17896
10593	0	0	Ki67+	 5671 17699
10594	0	0	Ki67+	 5676 18430
10595	0	0	Ki67+	 5684 18227
10596	0	0	Ki67+	 5686 17944
10597	0	0	Ki67+	 5687 18051
10598	0	0	Ki67+	 5688 18309
10599	0	0	Ki67+	 5689 17734
10600	0	0	Ki67+	 5690 17667
10601	0	0	Ki67+	 5690 17892
10602	0	0	Ki67+	 5690 18361
10603	0	0	Ki67+	 5693 17754
10604	0	0	Ki67+	 5695 17981
10605	0	0	Ki67+	 5697 18460
10606	0	0	Ki67+	 5701 17895
10607	0	0	Ki67+	 5711 17889
10608	0	0	Ki67+	 5714 17691
10609	0	0	Ki67+	 5721 17869
10610	0	0	Ki67+	 5721 18238
10611	0	0	Ki67+	 5726 17773
10612	0	0	Ki67+	 5727 17900
10613	0	0	Ki67+	 5728 18063
10614	0	0	Ki67+	 5733 17730
10615	0	0	Ki67+	 5736 18092
10616	0	0	Ki67+	 5738 17854
10617	0	0	Ki67+	 5738 18066
10618	0	0	Ki67+	 5739 18025
10619	0	0	Ki67+	 5740 17967
10620	0	0	Ki67+	 5745 17743
10621	0	0	Ki67+	 5752 17899
10622	0	0	Ki67+	 5754 17860
10623	0	0	Ki67+	 5755 18227
10624	0	0	Ki67+	 5756 18354
10625	0	0	Ki67+	 5759 18029
10626	0	0	Ki67+	 5759 18371
10627	0	0	Ki67+	 5760 17963
10628	0	0	Ki67+	 5762 17979
10629	0	0	Ki67+	 5763 18383
10630	0	0	Ki67+	 5767 17699
10631	0	0	Ki67+	 5767 18128
10632	0	0	Ki67+	 5767 18317
10633	0	0	Ki67+	 5768 17844
10634	0	0	Ki67+	 5772 17906
10635	0	0	Ki67+	 5776 18274
10636	0	0	Ki67+	 5778 17788
10637	0	0	Ki67+	 5779 17749
10638	0	0	Ki67+	 5782 17822
10639	0	0	Ki67+	 5783 17855
10640	0	0	Ki67+	 5785 17946
10641	0	0	Ki67+	 5786 18204
10642	0	0	Ki67+	 5787 17886
10643	0	0	Ki67+	 5794 17665
10644	0	0	Ki67+	 5795 17735
10645	0	0	Ki67+	 5796 18119
10646	0	0	Ki67+	 5797 17763
10647	0	0	Ki67+	 5797 17849
10648	0	0	Ki67+	 5798 17691
10649	0	0	Ki67+	 5803 17898
10650	0	0	Ki67+	 5807 17863
10651	0	0	Ki67+	 5807 17948
10652	0	0	Ki67+	 5810 17816
10653	0	0	Ki67+	 5810 18041
10654	0	0	Ki67+	 5811 18267
10655	0	0	Ki67+	 5812 17687
10656	0	0	Ki67+	 5817 17721
10657	0	0	Ki67+	 5817 17873
10658	0	0	Ki67+	 5818 17777
10659	0	0	Ki67+	 5819 17843
10660	0	0	Ki67+	 5824 17917
10661	0	0	Ki67+	 5825 17745
10662	0	0	Ki67+	 5830 18029
10663	0	0	Ki67+	 5831 17794
10664	0	0	Ki67+	 5834 17762
10665	0	0	Ki67+	 5835 17699
10666	0	0	Ki67+	 5836 17964
10667	0	0	Ki67+	 5839 18364
10668	0	0	Ki67+	 5844 17850
10669	0	0	Ki67+	 5844 17995
10670	0	0	Ki67+	 5848 17723
10671	0	0	Ki67+	 5848 17791
10672	0	0	Ki67+	 5852 18157
10673	0	0	Ki67+	 5855 18193
10674	0	0	Ki67+	 5859 17756
10675	0	0	Ki67+	 5863 18164
10676	0	0	Ki67+	 5866 18044
10677	0	0	Ki67+	 5870 18140
10678	0	0	Ki67+	 5871 18120
10679	0	0	Ki67+	 5877 18230
10680	0	0	Ki67+	 5879 17770
10681	0	0	Ki67+	 5887 17804
10682	0	0	Ki67+	 5887 17968
10683	0	0	Ki67+	 5895 17748
10684	0	0	Ki67+	 5898 18195
10685	0	0	Ki67+	 5899 18059
10686	0	0	Ki67+	 5902 17827
10687	0	0	Ki67+	 5902 18233
10688	0	0	Ki67+	 5903 17896
10689	0	0	Ki67+	 5904 17992
10690	0	0	Ki67+	 5908 18156
10691	0	0	Ki67+	 5914 18181
10692	0	0	Ki67+	 5919 17808
10693	0	0	Ki67+	 5919 17964
10694	0	0	Ki67+	 5926 18091
10695	0	0	Ki67+	 5926 18112
10696	0	0	Ki67+	 5929 17820
10697	0	0	Ki67+	 5932 18169
10698	0	0	Ki67+	 5935 17732
10699	0	0	Ki67+	 5944 18043
10700	0	0	Ki67+	 5946 17985
10701	0	0	Ki67+	 5953 18052
10702	0	0	Ki67+	 5962 17988
10703	0	0	Ki67+	 5962 18089
10704	0	0	Ki67+	 5975 18052
10705	0	0	Ki67+	 5979 17956
10706	0	0	Ki67+	 5980 18097
10707	0	0	Ki67+	 5983 18113
10708	0	0	Ki67+	 5985 17678
10709	0	0	Ki67+	 5985 17752
10710	0	0	Ki67+	 5991 18008
10711	0	0	Ki67+	 5995 17760
10712	0	0	Ki67+	 5995 17776
10713	0	0	Ki67+	 5996 17706
10714	0	0	Ki67+	 6006 17836
10715	0	0	Ki67+	 6006 17972
10716	0	0	Ki67+	 5219 18495
10717	0	0	Ki67+	 5223 18527
10718	0	0	Ki67+	 5225 18697
10719	0	0	Ki67+	 5228 19020
10720	0	0	Ki67+	 5231 18812
10721	0	0	Ki67+	 5232 18869
10722	0	0	Ki67+	 5234 19057
10723	0	0	Ki67+	 5234 19259
10724	0	0	Ki67+	 5240 18846
10725	0	0	Ki67+	 5243 18743
10726	0	0	Ki67+	 5244 18516
10727	0	0	Ki67+	 5245 18726
10728	0	0	Ki67+	 5246 18558
10729	0	0	Ki67+	 5253 18778
10730	0	0	Ki67+	 5253 19007
10731	0	0	Ki67+	 5255 19045
10732	0	0	Ki67+	 5263 18819
10733	0	0	Ki67+	 5263 18998
10734	0	0	Ki67+	 5264 18503
10735	0	0	Ki67+	 5264 18558
10736	0	0	Ki67+	 5266 19010
10737	0	0	Ki67+	 5267 19225
10738	0	0	Ki67+	 5269 18638
10739	0	0	Ki67+	 5282 18536
10740	0	0	Ki67+	 5283 18769
10741	0	0	Ki67+	 5291 18985
10742	0	0	Ki67+	 5293 19175
10743	0	0	Ki67+	 5295 18877
10744	0	0	Ki67+	 5297 18521
10745	0	0	Ki67+	 5300 19012
10746	0	0	Ki67+	 5301 19083
10747	0	0	Ki67+	 5310 18964
10748	0	0	Ki67+	 5315 18873
10749	0	0	Ki67+	 5317 19049
10750	0	0	Ki67+	 5320 18812
10751	0	0	Ki67+	 5327 18531
10752	0	0	Ki67+	 5328 18495
10753	0	0	Ki67+	 5331 18583
10754	0	0	Ki67+	 5333 18483
10755	0	0	Ki67+	 5334 18880
10756	0	0	Ki67+	 5335 18801
10757	0	0	Ki67+	 5336 18601
10758	0	0	Ki67+	 5336 19012
10759	0	0	Ki67+	 5336 19033
10760	0	0	Ki67+	 5337 18916
10761	0	0	Ki67+	 5348 18862
10762	0	0	Ki67+	 5353 19232
10763	0	0	Ki67+	 5359 19005
10764	0	0	Ki67+	 5363 19015
10765	0	0	Ki67+	 5366 18725
10766	0	0	Ki67+	 5367 18638
10767	0	0	Ki67+	 5367 19077
10768	0	0	Ki67+	 5367 19253
10769	0	0	Ki67+	 5368 18853
10770	0	0	Ki67+	 5374 18831
10771	0	0	Ki67+	 5376 18756
10772	0	0	Ki67+	 5377 18676
10773	0	0	Ki67+	 5380 18556
10774	0	0	Ki67+	 5380 19090
10775	0	0	Ki67+	 5383 18590
10776	0	0	Ki67+	 5385 18645
10777	0	0	Ki67+	 5385 19063
10778	0	0	Ki67+	 5387 19213
10779	0	0	Ki67+	 5388 18811
10780	0	0	Ki67+	 5391 18480
10781	0	0	Ki67+	 5392 18773
10782	0	0	Ki67+	 5396 18880
10783	0	0	Ki67+	 5396 19250
10784	0	0	Ki67+	 5401 18544
10785	0	0	Ki67+	 5403 18570
10786	0	0	Ki67+	 5403 18784
10787	0	0	Ki67+	 5403 19033
10788	0	0	Ki67+	 5404 18668
10789	0	0	Ki67+	 5404 18840
10790	0	0	Ki67+	 5406 18740
10791	0	0	Ki67+	 5408 18977
10792	0	0	Ki67+	 5409 19012
10793	0	0	Ki67+	 5416 18547
10794	0	0	Ki67+	 5417 18986
10795	0	0	Ki67+	 5417 19045
10796	0	0	Ki67+	 5418 18772
10797	0	0	Ki67+	 5419 19246
10798	0	0	Ki67+	 5421 18512
10799	0	0	Ki67+	 5422 19057
10800	0	0	Ki67+	 5423 18577
10801	0	0	Ki67+	 5423 18647
10802	0	0	Ki67+	 5425 18795
10803	0	0	Ki67+	 5425 19263
10804	0	0	Ki67+	 5434 18712
10805	0	0	Ki67+	 5435 19021
10806	0	0	Ki67+	 5440 18739
10807	0	0	Ki67+	 5440 19222
10808	0	0	Ki67+	 5443 18884
10809	0	0	Ki67+	 5446 18689
10810	0	0	Ki67+	 5451 18931
10811	0	0	Ki67+	 5452 18627
10812	0	0	Ki67+	 5452 18775
10813	0	0	Ki67+	 5455 18821
10814	0	0	Ki67+	 5455 19039
10815	0	0	Ki67+	 5460 18834
10816	0	0	Ki67+	 5461 18918
10817	0	0	Ki67+	 5463 18966
10818	0	0	Ki67+	 5464 18986
10819	0	0	Ki67+	 5466 18582
10820	0	0	Ki67+	 5472 18879
10821	0	0	Ki67+	 5473 18726
10822	0	0	Ki67+	 5474 19228
10823	0	0	Ki67+	 5478 18945
10824	0	0	Ki67+	 5481 18616
10825	0	0	Ki67+	 5484 18675
10826	0	0	Ki67+	 5484 19072
10827	0	0	Ki67+	 5487 19030
10828	0	0	Ki67+	 5490 18512
10829	0	0	Ki67+	 5497 18720
10830	0	0	Ki67+	 5497 19008
10831	0	0	Ki67+	 5499 18483
10832	0	0	Ki67+	 5500 18981
10833	0	0	Ki67+	 5500 19248
10834	0	0	Ki67+	 5501 18765
10835	0	0	Ki67+	 5503 19060
10836	0	0	Ki67+	 5506 18747
10837	0	0	Ki67+	 5507 18992
10838	0	0	Ki67+	 5509 18534
10839	0	0	Ki67+	 5511 18904
10840	0	0	Ki67+	 5516 18949
10841	0	0	Ki67+	 5516 19094
10842	0	0	Ki67+	 5517 18607
10843	0	0	Ki67+	 5517 18749
10844	0	0	Ki67+	 5521 18588
10845	0	0	Ki67+	 5524 18731
10846	0	0	Ki67+	 5526 18684
10847	0	0	Ki67+	 5530 18509
10848	0	0	Ki67+	 5532 18794
10849	0	0	Ki67+	 5532 19259
10850	0	0	Ki67+	 5533 19219
10851	0	0	Ki67+	 5538 18886
10852	0	0	Ki67+	 5540 19197
10853	0	0	Ki67+	 5542 19025
10854	0	0	Ki67+	 5549 18851
10855	0	0	Ki67+	 5554 19053
10856	0	0	Ki67+	 5558 19242
10857	0	0	Ki67+	 5560 19041
10858	0	0	Ki67+	 5565 18983
10859	0	0	Ki67+	 5571 19234
10860	0	0	Ki67+	 5572 18726
10861	0	0	Ki67+	 5572 18924
10862	0	0	Ki67+	 5578 18626
10863	0	0	Ki67+	 5578 18983
10864	0	0	Ki67+	 5581 18501
10865	0	0	Ki67+	 5584 18753
10866	0	0	Ki67+	 5589 19015
10867	0	0	Ki67+	 5592 18605
10868	0	0	Ki67+	 5593 18963
10869	0	0	Ki67+	 5594 18472
10870	0	0	Ki67+	 5597 18714
10871	0	0	Ki67+	 5605 19200
10872	0	0	Ki67+	 5608 18574
10873	0	0	Ki67+	 5611 19130
10874	0	0	Ki67+	 5612 18701
10875	0	0	Ki67+	 5616 18543
10876	0	0	Ki67+	 5621 18597
10877	0	0	Ki67+	 5628 18640
10878	0	0	Ki67+	 5636 18667
10879	0	0	Ki67+	 5637 18857
10880	0	0	Ki67+	 5644 19193
10881	0	0	Ki67+	 5645 18782
10882	0	0	Ki67+	 5645 18831
10883	0	0	Ki67+	 5652 18517
10884	0	0	Ki67+	 5655 18753
10885	0	0	Ki67+	 5659 18764
10886	0	0	Ki67+	 5660 18811
10887	0	0	Ki67+	 5671 18767
10888	0	0	Ki67+	 5674 18496
10889	0	0	Ki67+	 5675 19127
10890	0	0	Ki67+	 5680 18650
10891	0	0	Ki67+	 5681 19250
10892	0	0	Ki67+	 5685 19204
10893	0	0	Ki67+	 5693 19152
10894	0	0	Ki67+	 5695 18501
10895	0	0	Ki67+	 5699 18582
10896	0	0	Ki67+	 5701 18740
10897	0	0	Ki67+	 5702 18813
10898	0	0	Ki67+	 5703 18755
10899	0	0	Ki67+	 5707 18475
10900	0	0	Ki67+	 5707 19256
10901	0	0	Ki67+	 5708 19187
10902	0	0	Ki67+	 5715 18505
10903	0	0	Ki67+	 5721 18821
10904	0	0	Ki67+	 5734 18662
10905	0	0	Ki67+	 5735 18644
10906	0	0	Ki67+	 5735 18738
10907	0	0	Ki67+	 5738 18511
10908	0	0	Ki67+	 5739 19064
10909	0	0	Ki67+	 5740 19173
10910	0	0	Ki67+	 5741 18799
10911	0	0	Ki67+	 5741 19143
10912	0	0	Ki67+	 5742 18548
10913	0	0	Ki67+	 5745 18594
10914	0	0	Ki67+	 5747 18854
10915	0	0	Ki67+	 5749 19197
10916	0	0	Ki67+	 5753 18718
10917	0	0	Ki67+	 5753 19105
10918	0	0	Ki67+	 5755 18809
10919	0	0	Ki67+	 5759 18690
10920	0	0	Ki67+	 5762 18777
10921	0	0	Ki67+	 5762 19089
10922	0	0	Ki67+	 5765 18633
10923	0	0	Ki67+	 5774 19123
10924	0	0	Ki67+	 5776 18606
10925	0	0	Ki67+	 5777 18750
10926	0	0	Ki67+	 5779 18644
10927	0	0	Ki67+	 5780 18692
10928	0	0	Ki67+	 5780 19229
10929	0	0	Ki67+	 5784 19145
10930	0	0	Ki67+	 5786 18715
10931	0	0	Ki67+	 5789 18772
10932	0	0	Ki67+	 5795 19145
10933	0	0	Ki67+	 5804 18635
10934	0	0	Ki67+	 5809 19100
10935	0	0	Ki67+	 5810 18725
10936	0	0	Ki67+	 5810 18848
10937	0	0	Ki67+	 5812 19173
10938	0	0	Ki67+	 5818 18665
10939	0	0	Ki67+	 5818 18692
10940	0	0	Ki67+	 5819 19189
10941	0	0	Ki67+	 5823 18734
10942	0	0	Ki67+	 5826 18716
10943	0	0	Ki67+	 5826 19070
10944	0	0	Ki67+	 5826 19130
10945	0	0	Ki67+	 5830 19113
10946	0	0	Ki67+	 5831 18789
10947	0	0	Ki67+	 5833 18675
10948	0	0	Ki67+	 5844 19108
10949	0	0	Ki67+	 5851 18693
10950	0	0	Ki67+	 5851 18710
10951	0	0	Ki67+	 5852 18858
10952	0	0	Ki67+	 5852 19159
10953	0	0	Ki67+	 5856 18732
10954	0	0	Ki67+	 5856 18779
10955	0	0	Ki67+	 5857 18753
10956	0	0	Ki67+	 5860 19221
10957	0	0	Ki67+	 5862 18669
10958	0	0	Ki67+	 5863 18766
10959	0	0	Ki67+	 5872 19131
10960	0	0	Ki67+	 5879 19046
10961	0	0	Ki67+	 5879 19238
10962	0	0	Ki67+	 5880 18652
10963	0	0	Ki67+	 5881 18765
10964	0	0	Ki67+	 5883 19206
10965	0	0	Ki67+	 5884 19100
10966	0	0	Ki67+	 5885 18705
10967	0	0	Ki67+	 5885 18836
10968	0	0	Ki67+	 5887 19071
10969	0	0	Ki67+	 5890 19124
10970	0	0	Ki67+	 5894 18808
10971	0	0	Ki67+	 5904 18738
10972	0	0	Ki67+	 5905 18692
10973	0	0	Ki67+	 5905 18797
10974	0	0	Ki67+	 5912 19209
10975	0	0	Ki67+	 5914 19140
10976	0	0	Ki67+	 5916 19058
10977	0	0	Ki67+	 5920 18478
10978	0	0	Ki67+	 5922 18468
10979	0	0	Ki67+	 5926 19052
10980	0	0	Ki67+	 5928 19248
10981	0	0	Ki67+	 5933 18538
10982	0	0	Ki67+	 5933 18813
10983	0	0	Ki67+	 5937 19229
10984	0	0	Ki67+	 5941 18725
10985	0	0	Ki67+	 5950 19129
10986	0	0	Ki67+	 5954 19159
10987	0	0	Ki67+	 5958 19249
10988	0	0	Ki67+	 5964 19187
10989	0	0	Ki67+	 5969 19058
10990	0	0	Ki67+	 5970 19139
10991	0	0	Ki67+	 5978 19146
10992	0	0	Ki67+	 5998 19179
10993	0	0	Ki67+	 6010 19086
10994	0	0	Ki67+	 6011 19158
10995	0	0	Ki67+	 5218 19905
10996	0	0	Ki67+	 5219 19446
10997	0	0	Ki67+	 5225 19505
10998	0	0	Ki67+	 5226 19544
10999	0	0	Ki67+	 5227 19729
11000	0	0	Ki67+	 5229 19336
11001	0	0	Ki67+	 5234 19402
11002	0	0	Ki67+	 5236 19344
11003	0	0	Ki67+	 5237 19653
11004	0	0	Ki67+	 5237 19835
11005	0	0	Ki67+	 5239 19808
11006	0	0	Ki67+	 5244 19560
11007	0	0	Ki67+	 5245 19724
11008	0	0	Ki67+	 5247 19588
11009	0	0	Ki67+	 5249 19922
11010	0	0	Ki67+	 5251 19425
11011	0	0	Ki67+	 5252 19894
11012	0	0	Ki67+	 5255 19813
11013	0	0	Ki67+	 5257 19847
11014	0	0	Ki67+	 5259 19472
11015	0	0	Ki67+	 5261 19310
11016	0	0	Ki67+	 5264 19616
11017	0	0	Ki67+	 5266 19396
11018	0	0	Ki67+	 5269 19647
11019	0	0	Ki67+	 5270 19587
11020	0	0	Ki67+	 5277 19710
11021	0	0	Ki67+	 5278 19877
11022	0	0	Ki67+	 5282 19461
11023	0	0	Ki67+	 5284 19591
11024	0	0	Ki67+	 5286 19421
11025	0	0	Ki67+	 5287 19660
11026	0	0	Ki67+	 5288 19727
11027	0	0	Ki67+	 5289 19288
11028	0	0	Ki67+	 5289 20044
11029	0	0	Ki67+	 5291 19339
11030	0	0	Ki67+	 5291 19775
11031	0	0	Ki67+	 5292 19299
11032	0	0	Ki67+	 5294 19561
11033	0	0	Ki67+	 5294 19994
11034	0	0	Ki67+	 5295 19387
11035	0	0	Ki67+	 5302 19959
11036	0	0	Ki67+	 5306 19914
11037	0	0	Ki67+	 5307 19627
11038	0	0	Ki67+	 5308 19410
11039	0	0	Ki67+	 5308 19550
11040	0	0	Ki67+	 5316 19987
11041	0	0	Ki67+	 5318 19336
11042	0	0	Ki67+	 5321 19837
11043	0	0	Ki67+	 5328 19426
11044	0	0	Ki67+	 5328 19482
11045	0	0	Ki67+	 5328 19847
11046	0	0	Ki67+	 5331 19569
11047	0	0	Ki67+	 5331 19609
11048	0	0	Ki67+	 5333 19267
11049	0	0	Ki67+	 5333 19494
11050	0	0	Ki67+	 5334 19401
11051	0	0	Ki67+	 5334 20045
11052	0	0	Ki67+	 5338 19587
11053	0	0	Ki67+	 5342 19338
11054	0	0	Ki67+	 5343 20001
11055	0	0	Ki67+	 5346 19756
11056	0	0	Ki67+	 5350 19507
11057	0	0	Ki67+	 5357 19790
11058	0	0	Ki67+	 5359 19589
11059	0	0	Ki67+	 5360 19411
11060	0	0	Ki67+	 5367 19366
11061	0	0	Ki67+	 5367 19740
11062	0	0	Ki67+	 5369 19563
11063	0	0	Ki67+	 5376 19448
11064	0	0	Ki67+	 5378 19398
11065	0	0	Ki67+	 5381 19293
11066	0	0	Ki67+	 5389 19328
11067	0	0	Ki67+	 5391 19464
11068	0	0	Ki67+	 5399 20039
11069	0	0	Ki67+	 5403 19578
11070	0	0	Ki67+	 5408 19281
11071	0	0	Ki67+	 5410 19441
11072	0	0	Ki67+	 5411 19631
11073	0	0	Ki67+	 5412 19341
11074	0	0	Ki67+	 5412 20062
11075	0	0	Ki67+	 5416 19388
11076	0	0	Ki67+	 5425 19280
11077	0	0	Ki67+	 5433 20009
11078	0	0	Ki67+	 5434 19549
11079	0	0	Ki67+	 5435 19472
11080	0	0	Ki67+	 5437 19328
11081	0	0	Ki67+	 5440 19911
11082	0	0	Ki67+	 5441 19800
11083	0	0	Ki67+	 5442 19616
11084	0	0	Ki67+	 5444 19377
11085	0	0	Ki67+	 5445 20034
11086	0	0	Ki67+	 5445 20049
11087	0	0	Ki67+	 5447 20059
11088	0	0	Ki67+	 5448 19986
11089	0	0	Ki67+	 5450 19763
11090	0	0	Ki67+	 5460 19887
11091	0	0	Ki67+	 5461 19325
11092	0	0	Ki67+	 5463 19401
11093	0	0	Ki67+	 5466 19351
11094	0	0	Ki67+	 5468 19391
11095	0	0	Ki67+	 5473 19307
11096	0	0	Ki67+	 5474 19436
11097	0	0	Ki67+	 5474 19816
11098	0	0	Ki67+	 5475 19569
11099	0	0	Ki67+	 5478 19336
11100	0	0	Ki67+	 5480 19446
11101	0	0	Ki67+	 5480 19659
11102	0	0	Ki67+	 5482 19755
11103	0	0	Ki67+	 5488 19896
11104	0	0	Ki67+	 5490 19534
11105	0	0	Ki67+	 5491 19381
11106	0	0	Ki67+	 5498 19655
11107	0	0	Ki67+	 5499 19351
11108	0	0	Ki67+	 5500 19704
11109	0	0	Ki67+	 5507 20012
11110	0	0	Ki67+	 5510 19842
11111	0	0	Ki67+	 5514 19903
11112	0	0	Ki67+	 5517 19341
11113	0	0	Ki67+	 5517 19818
11114	0	0	Ki67+	 5519 19293
11115	0	0	Ki67+	 5523 19582
11116	0	0	Ki67+	 5524 19769
11117	0	0	Ki67+	 5525 19701
11118	0	0	Ki67+	 5526 19606
11119	0	0	Ki67+	 5539 19883
11120	0	0	Ki67+	 5542 19678
11121	0	0	Ki67+	 5543 19286
11122	0	0	Ki67+	 5546 19953
11123	0	0	Ki67+	 5548 19823
11124	0	0	Ki67+	 5549 19371
11125	0	0	Ki67+	 5549 19544
11126	0	0	Ki67+	 5553 19556
11127	0	0	Ki67+	 5553 19605
11128	0	0	Ki67+	 5560 19271
11129	0	0	Ki67+	 5561 19468
11130	0	0	Ki67+	 5566 19656
11131	0	0	Ki67+	 5570 19292
11132	0	0	Ki67+	 5574 19903
11133	0	0	Ki67+	 5578 19396
11134	0	0	Ki67+	 5584 19518
11135	0	0	Ki67+	 5587 19289
11136	0	0	Ki67+	 5596 19342
11137	0	0	Ki67+	 5596 19475
11138	0	0	Ki67+	 5599 19811
11139	0	0	Ki67+	 5606 19335
11140	0	0	Ki67+	 5609 19505
11141	0	0	Ki67+	 5613 19419
11142	0	0	Ki67+	 5616 19283
11143	0	0	Ki67+	 5619 19382
11144	0	0	Ki67+	 5621 19859
11145	0	0	Ki67+	 5626 19296
11146	0	0	Ki67+	 5628 19926
11147	0	0	Ki67+	 5629 19444
11148	0	0	Ki67+	 5633 19906
11149	0	0	Ki67+	 5640 19405
11150	0	0	Ki67+	 5642 19788
11151	0	0	Ki67+	 5643 19832
11152	0	0	Ki67+	 5644 19616
11153	0	0	Ki67+	 5646 19303
11154	0	0	Ki67+	 5648 19388
11155	0	0	Ki67+	 5650 19329
11156	0	0	Ki67+	 5651 19286
11157	0	0	Ki67+	 5652 19626
11158	0	0	Ki67+	 5657 19928
11159	0	0	Ki67+	 5659 19575
11160	0	0	Ki67+	 5662 19531
11161	0	0	Ki67+	 5662 19685
11162	0	0	Ki67+	 5666 19877
11163	0	0	Ki67+	 5667 19741
11164	0	0	Ki67+	 5669 19597
11165	0	0	Ki67+	 5671 19283
11166	0	0	Ki67+	 5671 19382
11167	0	0	Ki67+	 5672 19345
11168	0	0	Ki67+	 5675 19667
11169	0	0	Ki67+	 5676 19491
11170	0	0	Ki67+	 5677 19945
11171	0	0	Ki67+	 5679 19881
11172	0	0	Ki67+	 5680 19568
11173	0	0	Ki67+	 5683 19645
11174	0	0	Ki67+	 5686 19583
11175	0	0	Ki67+	 5693 19642
11176	0	0	Ki67+	 5695 19796
11177	0	0	Ki67+	 5700 19969
11178	0	0	Ki67+	 5702 19525
11179	0	0	Ki67+	 5709 19577
11180	0	0	Ki67+	 5709 19729
11181	0	0	Ki67+	 5710 19513
11182	0	0	Ki67+	 5710 19558
11183	0	0	Ki67+	 5712 19741
11184	0	0	Ki67+	 5714 19453
11185	0	0	Ki67+	 5715 19333
11186	0	0	Ki67+	 5717 19987
11187	0	0	Ki67+	 5722 19272
11188	0	0	Ki67+	 5727 19710
11189	0	0	Ki67+	 5727 19966
11190	0	0	Ki67+	 5729 19406
11191	0	0	Ki67+	 5731 19597
11192	0	0	Ki67+	 5732 19484
11193	0	0	Ki67+	 5732 19665
11194	0	0	Ki67+	 5732 19889
11195	0	0	Ki67+	 5740 19609
11196	0	0	Ki67+	 5741 19697
11197	0	0	Ki67+	 5744 19444
11198	0	0	Ki67+	 5746 19552
11199	0	0	Ki67+	 5751 19317
11200	0	0	Ki67+	 5752 19600
11201	0	0	Ki67+	 5752 19645
11202	0	0	Ki67+	 5754 19923
11203	0	0	Ki67+	 5760 19336
11204	0	0	Ki67+	 5760 19974
11205	0	0	Ki67+	 5762 19840
11206	0	0	Ki67+	 5772 19843
11207	0	0	Ki67+	 5780 19702
11208	0	0	Ki67+	 5782 19785
11209	0	0	Ki67+	 5786 19344
11210	0	0	Ki67+	 5817 19945
11211	0	0	Ki67+	 5818 19801
11212	0	0	Ki67+	 5829 19322
11213	0	0	Ki67+	 5834 19739
11214	0	0	Ki67+	 5834 19843
11215	0	0	Ki67+	 5836 19721
11216	0	0	Ki67+	 5837 19890
11217	0	0	Ki67+	 5838 19953
11218	0	0	Ki67+	 5840 19301
11219	0	0	Ki67+	 5844 19775
11220	0	0	Ki67+	 5844 19937
11221	0	0	Ki67+	 5846 19739
11222	0	0	Ki67+	 5852 19365
11223	0	0	Ki67+	 5854 19306
11224	0	0	Ki67+	 5866 20037
11225	0	0	Ki67+	 5867 19288
11226	0	0	Ki67+	 5867 19725
11227	0	0	Ki67+	 5872 19344
11228	0	0	Ki67+	 5873 20051
11229	0	0	Ki67+	 5883 19466
11230	0	0	Ki67+	 5883 19726
11231	0	0	Ki67+	 5885 19738
11232	0	0	Ki67+	 5888 19269
11233	0	0	Ki67+	 5910 19324
11234	0	0	Ki67+	 5911 19361
11235	0	0	Ki67+	 5914 19425
11236	0	0	Ki67+	 5920 19871
11237	0	0	Ki67+	 5926 19714
11238	0	0	Ki67+	 5929 20059
11239	0	0	Ki67+	 5934 19471
11240	0	0	Ki67+	 5955 19559
11241	0	0	Ki67+	 5970 19396
11242	0	0	Ki67+	 5972 19412
11243	0	0	Ki67+	 5976 19342
11244	0	0	Ki67+	 5981 19365
11245	0	0	Ki67+	 5981 19423
11246	0	0	Ki67+	 5981 19836
11247	0	0	Ki67+	 5991 19299
11248	0	0	Ki67+	 5995 19333
11249	0	0	Ki67+	 5996 19473
11250	0	0	Ki67+	 6001 19427
11251	0	0	Ki67+	 6006 19376
11252	0	0	Ki67+	 5217 20467
11253	0	0	Ki67+	 5217 20645
11254	0	0	Ki67+	 5219 20782
11255	0	0	Ki67+	 5221 20080
11256	0	0	Ki67+	 5224 20370
11257	0	0	Ki67+	 5229 20523
11258	0	0	Ki67+	 5230 20540
11259	0	0	Ki67+	 5236 20606
11260	0	0	Ki67+	 5245 20738
11261	0	0	Ki67+	 5246 20102
11262	0	0	Ki67+	 5249 20796
11263	0	0	Ki67+	 5251 20527
11264	0	0	Ki67+	 5260 20548
11265	0	0	Ki67+	 5263 20702
11266	0	0	Ki67+	 5264 20580
11267	0	0	Ki67+	 5266 20147
11268	0	0	Ki67+	 5267 20722
11269	0	0	Ki67+	 5270 20744
11270	0	0	Ki67+	 5271 20320
11271	0	0	Ki67+	 5282 20675
11272	0	0	Ki67+	 5285 20786
11273	0	0	Ki67+	 5289 20834
11274	0	0	Ki67+	 5292 20534
11275	0	0	Ki67+	 5294 20549
11276	0	0	Ki67+	 5302 20792
11277	0	0	Ki67+	 5303 20713
11278	0	0	Ki67+	 5305 20641
11279	0	0	Ki67+	 5306 20758
11280	0	0	Ki67+	 5307 20738
11281	0	0	Ki67+	 5308 20623
11282	0	0	Ki67+	 5308 20860
11283	0	0	Ki67+	 5316 20199
11284	0	0	Ki67+	 5318 20514
11285	0	0	Ki67+	 5321 20410
11286	0	0	Ki67+	 5325 20744
11287	0	0	Ki67+	 5332 20140
11288	0	0	Ki67+	 5333 20068
11289	0	0	Ki67+	 5334 20827
11290	0	0	Ki67+	 5339 20414
11291	0	0	Ki67+	 5340 20767
11292	0	0	Ki67+	 5341 20724
11293	0	0	Ki67+	 5351 20773
11294	0	0	Ki67+	 5353 20794
11295	0	0	Ki67+	 5356 20614
11296	0	0	Ki67+	 5358 20649
11297	0	0	Ki67+	 5362 20397
11298	0	0	Ki67+	 5365 20558
11299	0	0	Ki67+	 5366 20472
11300	0	0	Ki67+	 5367 20730
11301	0	0	Ki67+	 5370 20747
11302	0	0	Ki67+	 5371 20513
11303	0	0	Ki67+	 5371 20803
11304	0	0	Ki67+	 5372 20672
11305	0	0	Ki67+	 5377 20533
11306	0	0	Ki67+	 5378 20833
11307	0	0	Ki67+	 5379 20402
11308	0	0	Ki67+	 5379 20848
11309	0	0	Ki67+	 5390 20491
11310	0	0	Ki67+	 5397 20374
11311	0	0	Ki67+	 5401 20598
11312	0	0	Ki67+	 5401 20779
11313	0	0	Ki67+	 5402 20736
11314	0	0	Ki67+	 5406 20822
11315	0	0	Ki67+	 5406 20857
11316	0	0	Ki67+	 5407 20578
11317	0	0	Ki67+	 5408 20702
11318	0	0	Ki67+	 5410 20752
11319	0	0	Ki67+	 5414 20433
11320	0	0	Ki67+	 5415 20095
11321	0	0	Ki67+	 5421 20652
11322	0	0	Ki67+	 5424 20438
11323	0	0	Ki67+	 5424 20757
11324	0	0	Ki67+	 5428 20399
11325	0	0	Ki67+	 5431 20793
11326	0	0	Ki67+	 5434 20504
11327	0	0	Ki67+	 5435 20675
11328	0	0	Ki67+	 5439 20375
11329	0	0	Ki67+	 5440 20713
11330	0	0	Ki67+	 5441 20251
11331	0	0	Ki67+	 5443 20736
11332	0	0	Ki67+	 5444 20529
11333	0	0	Ki67+	 5445 20658
11334	0	0	Ki67+	 5448 20407
11335	0	0	Ki67+	 5448 20558
11336	0	0	Ki67+	 5451 20641
11337	0	0	Ki67+	 5457 20763
11338	0	0	Ki67+	 5458 20706
11339	0	0	Ki67+	 5458 20853
11340	0	0	Ki67+	 5461 20533
11341	0	0	Ki67+	 5461 20569
11342	0	0	Ki67+	 5462 20800
11343	0	0	Ki67+	 5475 20743
11344	0	0	Ki67+	 5477 20729
11345	0	0	Ki67+	 5477 20770
11346	0	0	Ki67+	 5486 20337
11347	0	0	Ki67+	 5489 20802
11348	0	0	Ki67+	 5495 20378
11349	0	0	Ki67+	 5502 20539
11350	0	0	Ki67+	 5505 20501
11351	0	0	Ki67+	 5505 20760
11352	0	0	Ki67+	 5511 20820
11353	0	0	Ki67+	 5512 20681
11354	0	0	Ki67+	 5515 20861
11355	0	0	Ki67+	 5517 20626
11356	0	0	Ki67+	 5526 20798
11357	0	0	Ki67+	 5527 20350
11358	0	0	Ki67+	 5527 20682
11359	0	0	Ki67+	 5532 20747
11360	0	0	Ki67+	 5533 20440
11361	0	0	Ki67+	 5539 20378
11362	0	0	Ki67+	 5539 20404
11363	0	0	Ki67+	 5543 20707
11364	0	0	Ki67+	 5544 20541
11365	0	0	Ki67+	 5554 20733
11366	0	0	Ki67+	 5556 20850
11367	0	0	Ki67+	 5557 20567
11368	0	0	Ki67+	 5561 20370
11369	0	0	Ki67+	 5562 20538
11370	0	0	Ki67+	 5562 20662
11371	0	0	Ki67+	 5576 20586
11372	0	0	Ki67+	 5578 20380
11373	0	0	Ki67+	 5587 20793
11374	0	0	Ki67+	 5588 20313
11375	0	0	Ki67+	 5591 20508
11376	0	0	Ki67+	 5595 20350
11377	0	0	Ki67+	 5600 20663
11378	0	0	Ki67+	 5601 20565
11379	0	0	Ki67+	 5603 20736
11380	0	0	Ki67+	 5608 20280
11381	0	0	Ki67+	 5611 20423
11382	0	0	Ki67+	 5615 20610
11383	0	0	Ki67+	 5615 20785
11384	0	0	Ki67+	 5616 20556
11385	0	0	Ki67+	 5618 20817
11386	0	0	Ki67+	 5619 20382
11387	0	0	Ki67+	 5625 20771
11388	0	0	Ki67+	 5626 20449
11389	0	0	Ki67+	 5626 20507
11390	0	0	Ki67+	 5627 20583
11391	0	0	Ki67+	 5632 20369
11392	0	0	Ki67+	 5634 20743
11393	0	0	Ki67+	 5635 20638
11394	0	0	Ki67+	 5635 20668
11395	0	0	Ki67+	 5636 20539
11396	0	0	Ki67+	 5642 20569
11397	0	0	Ki67+	 5646 20369
11398	0	0	Ki67+	 5650 20780
11399	0	0	Ki67+	 5660 20688
11400	0	0	Ki67+	 5661 20804
11401	0	0	Ki67+	 5662 20419
11402	0	0	Ki67+	 5664 20562
11403	0	0	Ki67+	 5669 20405
11404	0	0	Ki67+	 5669 20728
11405	0	0	Ki67+	 5672 20255
11406	0	0	Ki67+	 5674 20546
11407	0	0	Ki67+	 5677 20424
11408	0	0	Ki67+	 5682 20284
11409	0	0	Ki67+	 5682 20494
11410	0	0	Ki67+	 5682 20761
11411	0	0	Ki67+	 5689 20316
11412	0	0	Ki67+	 5689 20430
11413	0	0	Ki67+	 5692 20630
11414	0	0	Ki67+	 5693 20462
11415	0	0	Ki67+	 5704 20349
11416	0	0	Ki67+	 5707 20493
11417	0	0	Ki67+	 5713 20406
11418	0	0	Ki67+	 5713 20469
11419	0	0	Ki67+	 5725 20702
11420	0	0	Ki67+	 5727 20364
11421	0	0	Ki67+	 5729 20410
11422	0	0	Ki67+	 5731 20815
11423	0	0	Ki67+	 5736 20681
11424	0	0	Ki67+	 5737 20299
11425	0	0	Ki67+	 5740 20409
11426	0	0	Ki67+	 5740 20544
11427	0	0	Ki67+	 5741 20266
11428	0	0	Ki67+	 5741 20282
11429	0	0	Ki67+	 5742 20234
11430	0	0	Ki67+	 5744 20442
11431	0	0	Ki67+	 5752 20473
11432	0	0	Ki67+	 5757 20438
11433	0	0	Ki67+	 5762 20516
11434	0	0	Ki67+	 5763 20736
11435	0	0	Ki67+	 5764 20750
11436	0	0	Ki67+	 5765 20836
11437	0	0	Ki67+	 5767 20361
11438	0	0	Ki67+	 5767 20552
11439	0	0	Ki67+	 5773 20269
11440	0	0	Ki67+	 5778 20672
11441	0	0	Ki67+	 5785 20577
11442	0	0	Ki67+	 5792 20637
11443	0	0	Ki67+	 5797 20406
11444	0	0	Ki67+	 5799 20466
11445	0	0	Ki67+	 5800 20453
11446	0	0	Ki67+	 5812 20766
11447	0	0	Ki67+	 5814 20476
11448	0	0	Ki67+	 5817 20197
11449	0	0	Ki67+	 5818 20726
11450	0	0	Ki67+	 5822 20323
11451	0	0	Ki67+	 5823 20511
11452	0	0	Ki67+	 5825 20380
11453	0	0	Ki67+	 5827 20794
11454	0	0	Ki67+	 5829 20422
11455	0	0	Ki67+	 5830 20744
11456	0	0	Ki67+	 5831 20212
11457	0	0	Ki67+	 5836 20656
11458	0	0	Ki67+	 5839 20084
11459	0	0	Ki67+	 5839 20836
11460	0	0	Ki67+	 5845 20189
11461	0	0	Ki67+	 5851 20452
11462	0	0	Ki67+	 5854 20741
11463	0	0	Ki67+	 5858 20118
11464	0	0	Ki67+	 5863 20563
11465	0	0	Ki67+	 5865 20691
11466	0	0	Ki67+	 5869 20491
11467	0	0	Ki67+	 5870 20536
11468	0	0	Ki67+	 5872 20208
11469	0	0	Ki67+	 5872 20420
11470	0	0	Ki67+	 5873 20661
11471	0	0	Ki67+	 5874 20435
11472	0	0	Ki67+	 5879 20828
11473	0	0	Ki67+	 5886 20646
11474	0	0	Ki67+	 5887 20664
11475	0	0	Ki67+	 5887 20724
11476	0	0	Ki67+	 5892 20289
11477	0	0	Ki67+	 5896 20518
11478	0	0	Ki67+	 5897 20354
11479	0	0	Ki67+	 5897 20781
11480	0	0	Ki67+	 5898 20686
11481	0	0	Ki67+	 5899 20444
11482	0	0	Ki67+	 5903 20723
11483	0	0	Ki67+	 5904 20761
11484	0	0	Ki67+	 5905 20229
11485	0	0	Ki67+	 5905 20507
11486	0	0	Ki67+	 5910 20853
11487	0	0	Ki67+	 5915 20182
11488	0	0	Ki67+	 5917 20461
11489	0	0	Ki67+	 5920 20717
11490	0	0	Ki67+	 5921 20656
11491	0	0	Ki67+	 5923 20383
11492	0	0	Ki67+	 5925 20607
11493	0	0	Ki67+	 5930 20347
11494	0	0	Ki67+	 5932 20160
11495	0	0	Ki67+	 5932 20683
11496	0	0	Ki67+	 5934 20252
11497	0	0	Ki67+	 5937 20224
11498	0	0	Ki67+	 5939 20627
11499	0	0	Ki67+	 5944 20264
11500	0	0	Ki67+	 5944 20526
11501	0	0	Ki67+	 5947 20754
11502	0	0	Ki67+	 5952 20586
11503	0	0	Ki67+	 5956 20212
11504	0	0	Ki67+	 5956 20340
11505	0	0	Ki67+	 5958 20424
11506	0	0	Ki67+	 5958 20813
11507	0	0	Ki67+	 5959 20383
11508	0	0	Ki67+	 5962 20747
11509	0	0	Ki67+	 5963 20264
11510	0	0	Ki67+	 5969 20650
11511	0	0	Ki67+	 5971 20771
11512	0	0	Ki67+	 5974 20516
11513	0	0	Ki67+	 5978 20699
11514	0	0	Ki67+	 5983 20225
11515	0	0	Ki67+	 5983 20449
11516	0	0	Ki67+	 5986 20802
11517	0	0	Ki67+	 5988 20499
11518	0	0	Ki67+	 5989 20704
11519	0	0	Ki67+	 5990 20300
11520	0	0	Ki67+	 5991 20578
11521	0	0	Ki67+	 5993 20668
11522	0	0	Ki67+	 5998 20816
11523	0	0	Ki67+	 6002 20549
11524	0	0	Ki67+	 6003 20627
11525	0	0	Ki67+	 6010 20265
11526	0	0	Ki67+	 6011 20418
11527	0	0	Ki67+	 5219 21111
11528	0	0	Ki67+	 5226 21277
11529	0	0	Ki67+	 5232 20998
11530	0	0	Ki67+	 5237 21122
11531	0	0	Ki67+	 5238 21585
11532	0	0	Ki67+	 5239 21497
11533	0	0	Ki67+	 5243 20887
11534	0	0	Ki67+	 5244 21238
11535	0	0	Ki67+	 5248 21605
11536	0	0	Ki67+	 5248 21635
11537	0	0	Ki67+	 5250 21449
11538	0	0	Ki67+	 5252 20909
11539	0	0	Ki67+	 5253 21143
11540	0	0	Ki67+	 5258 21472
11541	0	0	Ki67+	 5262 21607
11542	0	0	Ki67+	 5265 21105
11543	0	0	Ki67+	 5267 21253
11544	0	0	Ki67+	 5268 21201
11545	0	0	Ki67+	 5269 21332
11546	0	0	Ki67+	 5270 21164
11547	0	0	Ki67+	 5272 21414
11548	0	0	Ki67+	 5274 21625
11549	0	0	Ki67+	 5275 21448
11550	0	0	Ki67+	 5277 20972
11551	0	0	Ki67+	 5277 21647
11552	0	0	Ki67+	 5279 21290
11553	0	0	Ki67+	 5283 21376
11554	0	0	Ki67+	 5286 21183
11555	0	0	Ki67+	 5289 21138
11556	0	0	Ki67+	 5290 21420
11557	0	0	Ki67+	 5290 21555
11558	0	0	Ki67+	 5294 21444
11559	0	0	Ki67+	 5294 21464
11560	0	0	Ki67+	 5295 21516
11561	0	0	Ki67+	 5302 21154
11562	0	0	Ki67+	 5303 21332
11563	0	0	Ki67+	 5315 21498
11564	0	0	Ki67+	 5315 21616
11565	0	0	Ki67+	 5316 21143
11566	0	0	Ki67+	 5317 21083
11567	0	0	Ki67+	 5318 21203
11568	0	0	Ki67+	 5320 21376
11569	0	0	Ki67+	 5322 21439
11570	0	0	Ki67+	 5326 21361
11571	0	0	Ki67+	 5328 21199
11572	0	0	Ki67+	 5336 21273
11573	0	0	Ki67+	 5338 21519
11574	0	0	Ki67+	 5339 21458
11575	0	0	Ki67+	 5350 21436
11576	0	0	Ki67+	 5353 21542
11577	0	0	Ki67+	 5355 21194
11578	0	0	Ki67+	 5360 21416
11579	0	0	Ki67+	 5361 21335
11580	0	0	Ki67+	 5362 21151
11581	0	0	Ki67+	 5363 21261
11582	0	0	Ki67+	 5365 20911
11583	0	0	Ki67+	 5372 21452
11584	0	0	Ki67+	 5383 21175
11585	0	0	Ki67+	 5383 21197
11586	0	0	Ki67+	 5384 21117
11587	0	0	Ki67+	 5391 21622
11588	0	0	Ki67+	 5395 20988
11589	0	0	Ki67+	 5400 20871
11590	0	0	Ki67+	 5400 21248
11591	0	0	Ki67+	 5401 21431
11592	0	0	Ki67+	 5405 21270
11593	0	0	Ki67+	 5406 21183
11594	0	0	Ki67+	 5414 21216
11595	0	0	Ki67+	 5414 21393
11596	0	0	Ki67+	 5416 21030
11597	0	0	Ki67+	 5422 21457
11598	0	0	Ki67+	 5423 20947
11599	0	0	Ki67+	 5424 21313
11600	0	0	Ki67+	 5427 21090
11601	0	0	Ki67+	 5433 21302
11602	0	0	Ki67+	 5442 21014
11603	0	0	Ki67+	 5458 21351
11604	0	0	Ki67+	 5461 21276
11605	0	0	Ki67+	 5464 21006
11606	0	0	Ki67+	 5467 21185
11607	0	0	Ki67+	 5472 21058
11608	0	0	Ki67+	 5474 20876
11609	0	0	Ki67+	 5479 21127
11610	0	0	Ki67+	 5482 21072
11611	0	0	Ki67+	 5483 21270
11612	0	0	Ki67+	 5485 21223
11613	0	0	Ki67+	 5485 21346
11614	0	0	Ki67+	 5492 21168
11615	0	0	Ki67+	 5492 21284
11616	0	0	Ki67+	 5493 21497
11617	0	0	Ki67+	 5496 21398
11618	0	0	Ki67+	 5497 21589
11619	0	0	Ki67+	 5498 21296
11620	0	0	Ki67+	 5500 21135
11621	0	0	Ki67+	 5503 21108
11622	0	0	Ki67+	 5512 20882
11623	0	0	Ki67+	 5512 21079
11624	0	0	Ki67+	 5516 21297
11625	0	0	Ki67+	 5518 21062
11626	0	0	Ki67+	 5522 21368
11627	0	0	Ki67+	 5523 21427
11628	0	0	Ki67+	 5523 21609
11629	0	0	Ki67+	 5524 21335
11630	0	0	Ki67+	 5525 21093
11631	0	0	Ki67+	 5526 21642
11632	0	0	Ki67+	 5529 21265
11633	0	0	Ki67+	 5530 21225
11634	0	0	Ki67+	 5533 21510
11635	0	0	Ki67+	 5541 21618
11636	0	0	Ki67+	 5544 21303
11637	0	0	Ki67+	 5546 21593
11638	0	0	Ki67+	 5547 21323
11639	0	0	Ki67+	 5547 21541
11640	0	0	Ki67+	 5548 21365
11641	0	0	Ki67+	 5550 21445
11642	0	0	Ki67+	 5550 21638
11643	0	0	Ki67+	 5552 21459
11644	0	0	Ki67+	 5554 21276
11645	0	0	Ki67+	 5557 20976
11646	0	0	Ki67+	 5559 21384
11647	0	0	Ki67+	 5560 21547
11648	0	0	Ki67+	 5561 21113
11649	0	0	Ki67+	 5561 21503
11650	0	0	Ki67+	 5563 21250
11651	0	0	Ki67+	 5565 21365
11652	0	0	Ki67+	 5566 21141
11653	0	0	Ki67+	 5574 21408
11654	0	0	Ki67+	 5578 21093
11655	0	0	Ki67+	 5578 21526
11656	0	0	Ki67+	 5578 21597
11657	0	0	Ki67+	 5580 21011
11658	0	0	Ki67+	 5583 21400
11659	0	0	Ki67+	 5584 21478
11660	0	0	Ki67+	 5588 21519
11661	0	0	Ki67+	 5592 21242
11662	0	0	Ki67+	 5599 21270
11663	0	0	Ki67+	 5601 21107
11664	0	0	Ki67+	 5608 21197
11665	0	0	Ki67+	 5611 21616
11666	0	0	Ki67+	 5625 21012
11667	0	0	Ki67+	 5628 21622
11668	0	0	Ki67+	 5635 21166
11669	0	0	Ki67+	 5639 21579
11670	0	0	Ki67+	 5641 21122
11671	0	0	Ki67+	 5643 21028
11672	0	0	Ki67+	 5644 21134
11673	0	0	Ki67+	 5644 21325
11674	0	0	Ki67+	 5646 21170
11675	0	0	Ki67+	 5651 21230
11676	0	0	Ki67+	 5655 21518
11677	0	0	Ki67+	 5658 20909
11678	0	0	Ki67+	 5666 21392
11679	0	0	Ki67+	 5670 21010
11680	0	0	Ki67+	 5671 21366
11681	0	0	Ki67+	 5674 21662
11682	0	0	Ki67+	 5675 21035
11683	0	0	Ki67+	 5679 21256
11684	0	0	Ki67+	 5680 21470
11685	0	0	Ki67+	 5686 21082
11686	0	0	Ki67+	 5694 21242
11687	0	0	Ki67+	 5696 20924
11688	0	0	Ki67+	 5696 21296
11689	0	0	Ki67+	 5698 21310
11690	0	0	Ki67+	 5700 21612
11691	0	0	Ki67+	 5706 21003
11692	0	0	Ki67+	 5708 21069
11693	0	0	Ki67+	 5709 21346
11694	0	0	Ki67+	 5714 21121
11695	0	0	Ki67+	 5716 20921
11696	0	0	Ki67+	 5718 21549
11697	0	0	Ki67+	 5719 21585
11698	0	0	Ki67+	 5726 20988
11699	0	0	Ki67+	 5735 21623
11700	0	0	Ki67+	 5737 20865
11701	0	0	Ki67+	 5741 20915
11702	0	0	Ki67+	 5754 20990
11703	0	0	Ki67+	 5754 21534
11704	0	0	Ki67+	 5759 21311
11705	0	0	Ki67+	 5759 21549
11706	0	0	Ki67+	 5767 20871
11707	0	0	Ki67+	 5768 21411
11708	0	0	Ki67+	 5769 20996
11709	0	0	Ki67+	 5769 21085
11710	0	0	Ki67+	 5770 20971
11711	0	0	Ki67+	 5775 21650
11712	0	0	Ki67+	 5778 21354
11713	0	0	Ki67+	 5783 21535
11714	0	0	Ki67+	 5787 21236
11715	0	0	Ki67+	 5788 21210
11716	0	0	Ki67+	 5799 21174
11717	0	0	Ki67+	 5800 21320
11718	0	0	Ki67+	 5801 21333
11719	0	0	Ki67+	 5801 21373
11720	0	0	Ki67+	 5802 21479
11721	0	0	Ki67+	 5804 21645
11722	0	0	Ki67+	 5807 21308
11723	0	0	Ki67+	 5808 21224
11724	0	0	Ki67+	 5815 21038
11725	0	0	Ki67+	 5815 21486
11726	0	0	Ki67+	 5817 21028
11727	0	0	Ki67+	 5820 21122
11728	0	0	Ki67+	 5821 21140
11729	0	0	Ki67+	 5826 21197
11730	0	0	Ki67+	 5836 21477
11731	0	0	Ki67+	 5844 21159
11732	0	0	Ki67+	 5844 21209
11733	0	0	Ki67+	 5853 21064
11734	0	0	Ki67+	 5857 21350
11735	0	0	Ki67+	 5857 21403
11736	0	0	Ki67+	 5863 21602
11737	0	0	Ki67+	 5867 21232
11738	0	0	Ki67+	 5875 21211
11739	0	0	Ki67+	 5892 21200
11740	0	0	Ki67+	 5905 21257
11741	0	0	Ki67+	 5907 21423
11742	0	0	Ki67+	 5914 21560
11743	0	0	Ki67+	 5914 21629
11744	0	0	Ki67+	 5918 21147
11745	0	0	Ki67+	 5919 21589
11746	0	0	Ki67+	 5920 21217
11747	0	0	Ki67+	 5923 21243
11748	0	0	Ki67+	 5925 21617
11749	0	0	Ki67+	 5928 21304
11750	0	0	Ki67+	 5929 20868
11751	0	0	Ki67+	 5931 21648
11752	0	0	Ki67+	 5935 21451
11753	0	0	Ki67+	 5937 21501
11754	0	0	Ki67+	 5942 21195
11755	0	0	Ki67+	 5942 21643
11756	0	0	Ki67+	 5944 21290
11757	0	0	Ki67+	 5944 21389
11758	0	0	Ki67+	 5947 21083
11759	0	0	Ki67+	 5949 21603
11760	0	0	Ki67+	 5955 21639
11761	0	0	Ki67+	 5960 21475
11762	0	0	Ki67+	 5964 21251
11763	0	0	Ki67+	 5971 21548
11764	0	0	Ki67+	 5975 21500
11765	0	0	Ki67+	 5979 21362
11766	0	0	Ki67+	 5979 21532
11767	0	0	Ki67+	 5983 21380
11768	0	0	Ki67+	 5983 21420
11769	0	0	Ki67+	 5995 21397
11770	0	0	Ki67+	 6002 21448
11771	0	0	Ki67+	 6006 21218
11772	0	0	Ki67+	 6006 21645
11773	0	0	Ki67+	 6007 21537
11774	0	0	Ki67+	 6011 21351
11775	0	0	Ki67+	 6014 21477
11776	0	0	Ki67+	 6015 21129
11777	0	0	Ki67+	 5220 22451
11778	0	0	Ki67+	 5227 21883
11779	0	0	Ki67+	 5227 21995
11780	0	0	Ki67+	 5232 21959
11781	0	0	Ki67+	 5234 22036
11782	0	0	Ki67+	 5242 22396
11783	0	0	Ki67+	 5248 21774
11784	0	0	Ki67+	 5248 21945
11785	0	0	Ki67+	 5254 22059
11786	0	0	Ki67+	 5257 21995
11787	0	0	Ki67+	 5259 21852
11788	0	0	Ki67+	 5262 21957
11789	0	0	Ki67+	 5263 22369
11790	0	0	Ki67+	 5267 21897
11791	0	0	Ki67+	 5272 22156
11792	0	0	Ki67+	 5275 21932
11793	0	0	Ki67+	 5285 21997
11794	0	0	Ki67+	 5288 22033
11795	0	0	Ki67+	 5289 22188
11796	0	0	Ki67+	 5289 22259
11797	0	0	Ki67+	 5293 21681
11798	0	0	Ki67+	 5293 22325
11799	0	0	Ki67+	 5295 22119
11800	0	0	Ki67+	 5298 22052
11801	0	0	Ki67+	 5298 22386
11802	0	0	Ki67+	 5301 22131
11803	0	0	Ki67+	 5305 21936
11804	0	0	Ki67+	 5313 22363
11805	0	0	Ki67+	 5316 22001
11806	0	0	Ki67+	 5320 22159
11807	0	0	Ki67+	 5321 21972
11808	0	0	Ki67+	 5324 22021
11809	0	0	Ki67+	 5329 22358
11810	0	0	Ki67+	 5332 22080
11811	0	0	Ki67+	 5333 22240
11812	0	0	Ki67+	 5336 21917
11813	0	0	Ki67+	 5338 21972
11814	0	0	Ki67+	 5338 21989
11815	0	0	Ki67+	 5347 22188
11816	0	0	Ki67+	 5351 21941
11817	0	0	Ki67+	 5353 22269
11818	0	0	Ki67+	 5354 22157
11819	0	0	Ki67+	 5355 21995
11820	0	0	Ki67+	 5365 21904
11821	0	0	Ki67+	 5373 22138
11822	0	0	Ki67+	 5377 22306
11823	0	0	Ki67+	 5381 22271
11824	0	0	Ki67+	 5383 22226
11825	0	0	Ki67+	 5385 21999
11826	0	0	Ki67+	 5388 21913
11827	0	0	Ki67+	 5388 22395
11828	0	0	Ki67+	 5391 22024
11829	0	0	Ki67+	 5394 22365
11830	0	0	Ki67+	 5398 22218
11831	0	0	Ki67+	 5398 22320
11832	0	0	Ki67+	 5405 22302
11833	0	0	Ki67+	 5406 22428
11834	0	0	Ki67+	 5416 22326
11835	0	0	Ki67+	 5417 22202
11836	0	0	Ki67+	 5418 22179
11837	0	0	Ki67+	 5428 22117
11838	0	0	Ki67+	 5431 22231
11839	0	0	Ki67+	 5433 22037
11840	0	0	Ki67+	 5440 22329
11841	0	0	Ki67+	 5444 22430
11842	0	0	Ki67+	 5445 22304
11843	0	0	Ki67+	 5449 22184
11844	0	0	Ki67+	 5453 22457
11845	0	0	Ki67+	 5459 22225
11846	0	0	Ki67+	 5469 22102
11847	0	0	Ki67+	 5472 22317
11848	0	0	Ki67+	 5476 22181
11849	0	0	Ki67+	 5484 22288
11850	0	0	Ki67+	 5492 22093
11851	0	0	Ki67+	 5493 22422
11852	0	0	Ki67+	 5495 22290
11853	0	0	Ki67+	 5501 22324
11854	0	0	Ki67+	 5507 22395
11855	0	0	Ki67+	 5515 22270
11856	0	0	Ki67+	 5524 22387
11857	0	0	Ki67+	 5537 22296
11858	0	0	Ki67+	 5537 22446
11859	0	0	Ki67+	 5543 22416
11860	0	0	Ki67+	 5553 22411
11861	0	0	Ki67+	 5561 22332
11862	0	0	Ki67+	 5572 22282
11863	0	0	Ki67+	 5573 21751
11864	0	0	Ki67+	 5582 21675
11865	0	0	Ki67+	 5583 22266
11866	0	0	Ki67+	 5583 22290
11867	0	0	Ki67+	 5585 21782
11868	0	0	Ki67+	 5587 22315
11869	0	0	Ki67+	 5589 22415
11870	0	0	Ki67+	 5605 21678
11871	0	0	Ki67+	 5614 21692
11872	0	0	Ki67+	 5615 21759
11873	0	0	Ki67+	 5616 22286
11874	0	0	Ki67+	 5619 22320
11875	0	0	Ki67+	 5620 22250
11876	0	0	Ki67+	 5624 21819
11877	0	0	Ki67+	 5628 21681
11878	0	0	Ki67+	 5638 21698
11879	0	0	Ki67+	 5643 21788
11880	0	0	Ki67+	 5665 21730
11881	0	0	Ki67+	 5667 22250
11882	0	0	Ki67+	 5669 22296
11883	0	0	Ki67+	 5670 21872
11884	0	0	Ki67+	 5675 21939
11885	0	0	Ki67+	 5677 22463
11886	0	0	Ki67+	 5682 21798
11887	0	0	Ki67+	 5682 21960
11888	0	0	Ki67+	 5689 21921
11889	0	0	Ki67+	 5693 21743
11890	0	0	Ki67+	 5693 21988
11891	0	0	Ki67+	 5694 21958
11892	0	0	Ki67+	 5697 21893
11893	0	0	Ki67+	 5704 22279
11894	0	0	Ki67+	 5712 21977
11895	0	0	Ki67+	 5716 21946
11896	0	0	Ki67+	 5720 22413
11897	0	0	Ki67+	 5721 22347
11898	0	0	Ki67+	 5724 21988
11899	0	0	Ki67+	 5725 21889
11900	0	0	Ki67+	 5728 22327
11901	0	0	Ki67+	 5729 21784
11902	0	0	Ki67+	 5732 22032
11903	0	0	Ki67+	 5733 21971
11904	0	0	Ki67+	 5741 21837
11905	0	0	Ki67+	 5742 21888
11906	0	0	Ki67+	 5751 21776
11907	0	0	Ki67+	 5759 21914
11908	0	0	Ki67+	 5772 22436
11909	0	0	Ki67+	 5773 22398
11910	0	0	Ki67+	 5776 21919
11911	0	0	Ki67+	 5782 21728
11912	0	0	Ki67+	 5783 22009
11913	0	0	Ki67+	 5789 22322
11914	0	0	Ki67+	 5794 21708
11915	0	0	Ki67+	 5799 21819
11916	0	0	Ki67+	 5800 21963
11917	0	0	Ki67+	 5804 21691
11918	0	0	Ki67+	 5806 22438
11919	0	0	Ki67+	 5809 22026
11920	0	0	Ki67+	 5812 21715
11921	0	0	Ki67+	 5812 21841
11922	0	0	Ki67+	 5821 21992
11923	0	0	Ki67+	 5832 22408
11924	0	0	Ki67+	 5834 22322
11925	0	0	Ki67+	 5835 21724
11926	0	0	Ki67+	 5839 21912
11927	0	0	Ki67+	 5840 22455
11928	0	0	Ki67+	 5842 22045
11929	0	0	Ki67+	 5857 22349
11930	0	0	Ki67+	 5863 22316
11931	0	0	Ki67+	 5871 22021
11932	0	0	Ki67+	 5872 21729
11933	0	0	Ki67+	 5873 22068
11934	0	0	Ki67+	 5877 21810
11935	0	0	Ki67+	 5879 22007
11936	0	0	Ki67+	 5879 22327
11937	0	0	Ki67+	 5881 21683
11938	0	0	Ki67+	 5886 21709
11939	0	0	Ki67+	 5891 22387
11940	0	0	Ki67+	 5895 22428
11941	0	0	Ki67+	 5895 22461
11942	0	0	Ki67+	 5896 22023
11943	0	0	Ki67+	 5896 22121
11944	0	0	Ki67+	 5899 21958
11945	0	0	Ki67+	 5907 22008
11946	0	0	Ki67+	 5907 22345
11947	0	0	Ki67+	 5909 21828
11948	0	0	Ki67+	 5909 22032
11949	0	0	Ki67+	 5911 21763
11950	0	0	Ki67+	 5911 21941
11951	0	0	Ki67+	 5912 22157
11952	0	0	Ki67+	 5913 21696
11953	0	0	Ki67+	 5925 22410
11954	0	0	Ki67+	 5928 21721
11955	0	0	Ki67+	 5928 21805
11956	0	0	Ki67+	 5928 21959
11957	0	0	Ki67+	 5929 21841
11958	0	0	Ki67+	 5929 22045
11959	0	0	Ki67+	 5929 22222
11960	0	0	Ki67+	 5931 22188
11961	0	0	Ki67+	 5940 22132
11962	0	0	Ki67+	 5942 21672
11963	0	0	Ki67+	 5944 22168
11964	0	0	Ki67+	 5945 22195
11965	0	0	Ki67+	 5949 21834
11966	0	0	Ki67+	 5952 22413
11967	0	0	Ki67+	 5955 22229
11968	0	0	Ki67+	 5956 21685
11969	0	0	Ki67+	 5958 22041
11970	0	0	Ki67+	 5962 21965
11971	0	0	Ki67+	 5968 21808
11972	0	0	Ki67+	 5969 22174
11973	0	0	Ki67+	 5969 22241
11974	0	0	Ki67+	 5970 22102
11975	0	0	Ki67+	 5971 22145
11976	0	0	Ki67+	 5974 22046
11977	0	0	Ki67+	 5976 22071
11978	0	0	Ki67+	 5983 22264
11979	0	0	Ki67+	 5983 22293
11980	0	0	Ki67+	 5989 21960
11981	0	0	Ki67+	 5992 22049
11982	0	0	Ki67+	 5997 22266
11983	0	0	Ki67+	 5998 21761
11984	0	0	Ki67+	 6005 21774
11985	0	0	Ki67+	 6006 22124
11986	0	0	Ki67+	 6009 22082
11987	0	0	Ki67+	 6011 22256
11988	0	0	Ki67+	 6015 22145
11989	0	0	Ki67+	 5220 22952
11990	0	0	Ki67+	 5232 22773
11991	0	0	Ki67+	 5232 22880
11992	0	0	Ki67+	 5232 23115
11993	0	0	Ki67+	 5235 22690
11994	0	0	Ki67+	 5239 22937
11995	0	0	Ki67+	 5240 22790
11996	0	0	Ki67+	 5242 22655
11997	0	0	Ki67+	 5246 22743
11998	0	0	Ki67+	 5249 22479
11999	0	0	Ki67+	 5249 23171
12000	0	0	Ki67+	 5251 22971
12001	0	0	Ki67+	 5257 23148
12002	0	0	Ki67+	 5262 23125
12003	0	0	Ki67+	 5264 22745
12004	0	0	Ki67+	 5268 22643
12005	0	0	Ki67+	 5268 22932
12006	0	0	Ki67+	 5271 22994
12007	0	0	Ki67+	 5272 22808
12008	0	0	Ki67+	 5273 22507
12009	0	0	Ki67+	 5274 22732
12010	0	0	Ki67+	 5279 22617
12011	0	0	Ki67+	 5279 22982
12012	0	0	Ki67+	 5280 22745
12013	0	0	Ki67+	 5280 23180
12014	0	0	Ki67+	 5284 22650
12015	0	0	Ki67+	 5284 22818
12016	0	0	Ki67+	 5286 22717
12017	0	0	Ki67+	 5292 23135
12018	0	0	Ki67+	 5292 23199
12019	0	0	Ki67+	 5295 22920
12020	0	0	Ki67+	 5295 22962
12021	0	0	Ki67+	 5301 22845
12022	0	0	Ki67+	 5301 23183
12023	0	0	Ki67+	 5304 22621
12024	0	0	Ki67+	 5304 22808
12025	0	0	Ki67+	 5307 23230
12026	0	0	Ki67+	 5308 22737
12027	0	0	Ki67+	 5310 23150
12028	0	0	Ki67+	 5314 22762
12029	0	0	Ki67+	 5317 23194
12030	0	0	Ki67+	 5318 22551
12031	0	0	Ki67+	 5323 22877
12032	0	0	Ki67+	 5331 22861
12033	0	0	Ki67+	 5332 22768
12034	0	0	Ki67+	 5334 22697
12035	0	0	Ki67+	 5335 22528
12036	0	0	Ki67+	 5335 22598
12037	0	0	Ki67+	 5337 23125
12038	0	0	Ki67+	 5337 23222
12039	0	0	Ki67+	 5339 22734
12040	0	0	Ki67+	 5341 23196
12041	0	0	Ki67+	 5343 22544
12042	0	0	Ki67+	 5355 23163
12043	0	0	Ki67+	 5361 23230
12044	0	0	Ki67+	 5365 22678
12045	0	0	Ki67+	 5370 23207
12046	0	0	Ki67+	 5373 22653
12047	0	0	Ki67+	 5373 22724
12048	0	0	Ki67+	 5379 23180
12049	0	0	Ki67+	 5385 23122
12050	0	0	Ki67+	 5387 23201
12051	0	0	Ki67+	 5390 22491
12052	0	0	Ki67+	 5392 23150
12053	0	0	Ki67+	 5396 22505
12054	0	0	Ki67+	 5396 22688
12055	0	0	Ki67+	 5401 23210
12056	0	0	Ki67+	 5402 22741
12057	0	0	Ki67+	 5407 22796
12058	0	0	Ki67+	 5412 23175
12059	0	0	Ki67+	 5413 23116
12060	0	0	Ki67+	 5417 22572
12061	0	0	Ki67+	 5417 22926
12062	0	0	Ki67+	 5420 22787
12063	0	0	Ki67+	 5420 23227
12064	0	0	Ki67+	 5424 22901
12065	0	0	Ki67+	 5426 23093
12066	0	0	Ki67+	 5428 22853
12067	0	0	Ki67+	 5430 22681
12068	0	0	Ki67+	 5430 23147
12069	0	0	Ki67+	 5434 23045
12070	0	0	Ki67+	 5435 22888
12071	0	0	Ki67+	 5441 23181
12072	0	0	Ki67+	 5443 22799
12073	0	0	Ki67+	 5445 22837
12074	0	0	Ki67+	 5446 22712
12075	0	0	Ki67+	 5451 23235
12076	0	0	Ki67+	 5454 22507
12077	0	0	Ki67+	 5455 22729
12078	0	0	Ki67+	 5458 22881
12079	0	0	Ki67+	 5460 23196
12080	0	0	Ki67+	 5462 22693
12081	0	0	Ki67+	 5462 22826
12082	0	0	Ki67+	 5463 23225
12083	0	0	Ki67+	 5464 23106
12084	0	0	Ki67+	 5468 22626
12085	0	0	Ki67+	 5470 22908
12086	0	0	Ki67+	 5474 23157
12087	0	0	Ki67+	 5476 22561
12088	0	0	Ki67+	 5476 22684
12089	0	0	Ki67+	 5476 23246
12090	0	0	Ki67+	 5477 23213
12091	0	0	Ki67+	 5489 22986
12092	0	0	Ki67+	 5490 23231
12093	0	0	Ki67+	 5492 23182
12094	0	0	Ki67+	 5493 23111
12095	0	0	Ki67+	 5494 22896
12096	0	0	Ki67+	 5498 22752
12097	0	0	Ki67+	 5499 22872
12098	0	0	Ki67+	 5499 22917
12099	0	0	Ki67+	 5500 22629
12100	0	0	Ki67+	 5502 22721
12101	0	0	Ki67+	 5504 23137
12102	0	0	Ki67+	 5504 23171
12103	0	0	Ki67+	 5505 23040
12104	0	0	Ki67+	 5507 22689
12105	0	0	Ki67+	 5511 22992
12106	0	0	Ki67+	 5513 22760
12107	0	0	Ki67+	 5517 23050
12108	0	0	Ki67+	 5519 23217
12109	0	0	Ki67+	 5520 23135
12110	0	0	Ki67+	 5521 22928
12111	0	0	Ki67+	 5522 23120
12112	0	0	Ki67+	 5523 23241
12113	0	0	Ki67+	 5526 23204
12114	0	0	Ki67+	 5534 22972
12115	0	0	Ki67+	 5534 23094
12116	0	0	Ki67+	 5536 23159
12117	0	0	Ki67+	 5538 22745
12118	0	0	Ki67+	 5541 23117
12119	0	0	Ki67+	 5542 22941
12120	0	0	Ki67+	 5551 22496
12121	0	0	Ki67+	 5552 22466
12122	0	0	Ki67+	 5552 23181
12123	0	0	Ki67+	 5552 23215
12124	0	0	Ki67+	 5556 23139
12125	0	0	Ki67+	 5558 22966
12126	0	0	Ki67+	 5558 23251
12127	0	0	Ki67+	 5563 23019
12128	0	0	Ki67+	 5564 23105
12129	0	0	Ki67+	 5566 23172
12130	0	0	Ki67+	 5574 23225
12131	0	0	Ki67+	 5580 22897
12132	0	0	Ki67+	 5581 23194
12133	0	0	Ki67+	 5582 23149
12134	0	0	Ki67+	 5589 22723
12135	0	0	Ki67+	 5595 23155
12136	0	0	Ki67+	 5603 22658
12137	0	0	Ki67+	 5605 22562
12138	0	0	Ki67+	 5607 23212
12139	0	0	Ki67+	 5608 22594
12140	0	0	Ki67+	 5609 22946
12141	0	0	Ki67+	 5609 23258
12142	0	0	Ki67+	 5614 22749
12143	0	0	Ki67+	 5616 23157
12144	0	0	Ki67+	 5622 22803
12145	0	0	Ki67+	 5624 22755
12146	0	0	Ki67+	 5628 23094
12147	0	0	Ki67+	 5631 22964
12148	0	0	Ki67+	 5637 23064
12149	0	0	Ki67+	 5638 22593
12150	0	0	Ki67+	 5638 22739
12151	0	0	Ki67+	 5640 23240
12152	0	0	Ki67+	 5641 22751
12153	0	0	Ki67+	 5643 22709
12154	0	0	Ki67+	 5646 23214
12155	0	0	Ki67+	 5652 22808
12156	0	0	Ki67+	 5653 22694
12157	0	0	Ki67+	 5655 23092
12158	0	0	Ki67+	 5656 22890
12159	0	0	Ki67+	 5659 22835
12160	0	0	Ki67+	 5664 23163
12161	0	0	Ki67+	 5664 23185
12162	0	0	Ki67+	 5667 22958
12163	0	0	Ki67+	 5671 22601
12164	0	0	Ki67+	 5672 22737
12165	0	0	Ki67+	 5672 23147
12166	0	0	Ki67+	 5675 23090
12167	0	0	Ki67+	 5681 22935
12168	0	0	Ki67+	 5681 23215
12169	0	0	Ki67+	 5682 23184
12170	0	0	Ki67+	 5688 22800
12171	0	0	Ki67+	 5696 23161
12172	0	0	Ki67+	 5697 22561
12173	0	0	Ki67+	 5713 22971
12174	0	0	Ki67+	 5717 23080
12175	0	0	Ki67+	 5721 22664
12176	0	0	Ki67+	 5723 22730
12177	0	0	Ki67+	 5724 23247
12178	0	0	Ki67+	 5725 23178
12179	0	0	Ki67+	 5729 22695
12180	0	0	Ki67+	 5729 22967
12181	0	0	Ki67+	 5732 23144
12182	0	0	Ki67+	 5736 22918
12183	0	0	Ki67+	 5737 22952
12184	0	0	Ki67+	 5741 22526
12185	0	0	Ki67+	 5742 23138
12186	0	0	Ki67+	 5743 23200
12187	0	0	Ki67+	 5747 23066
12188	0	0	Ki67+	 5758 22867
12189	0	0	Ki67+	 5767 22959
12190	0	0	Ki67+	 5768 22605
12191	0	0	Ki67+	 5768 23079
12192	0	0	Ki67+	 5777 22673
12193	0	0	Ki67+	 5777 23058
12194	0	0	Ki67+	 5779 22779
12195	0	0	Ki67+	 5785 23233
12196	0	0	Ki67+	 5788 23119
12197	0	0	Ki67+	 5796 23086
12198	0	0	Ki67+	 5797 22481
12199	0	0	Ki67+	 5800 22846
12200	0	0	Ki67+	 5802 22494
12201	0	0	Ki67+	 5803 22938
12202	0	0	Ki67+	 5804 22917
12203	0	0	Ki67+	 5804 23102
12204	0	0	Ki67+	 5804 23254
12205	0	0	Ki67+	 5810 22870
12206	0	0	Ki67+	 5812 22546
12207	0	0	Ki67+	 5812 23124
12208	0	0	Ki67+	 5820 22576
12209	0	0	Ki67+	 5822 22664
12210	0	0	Ki67+	 5822 23253
12211	0	0	Ki67+	 5830 22888
12212	0	0	Ki67+	 5833 22975
12213	0	0	Ki67+	 5835 23061
12214	0	0	Ki67+	 5838 22838
12215	0	0	Ki67+	 5840 22934
12216	0	0	Ki67+	 5845 22564
12217	0	0	Ki67+	 5846 22945
12218	0	0	Ki67+	 5846 23041
12219	0	0	Ki67+	 5848 22828
12220	0	0	Ki67+	 5849 22786
12221	0	0	Ki67+	 5851 23231
12222	0	0	Ki67+	 5853 23212
12223	0	0	Ki67+	 5857 22585
12224	0	0	Ki67+	 5859 22664
12225	0	0	Ki67+	 5861 22943
12226	0	0	Ki67+	 5861 23239
12227	0	0	Ki67+	 5871 22502
12228	0	0	Ki67+	 5871 22616
12229	0	0	Ki67+	 5872 22727
12230	0	0	Ki67+	 5873 22911
12231	0	0	Ki67+	 5877 23139
12232	0	0	Ki67+	 5878 22838
12233	0	0	Ki67+	 5882 22602
12234	0	0	Ki67+	 5888 22642
12235	0	0	Ki67+	 5893 23198
12236	0	0	Ki67+	 5894 23184
12237	0	0	Ki67+	 5897 22810
12238	0	0	Ki67+	 5904 22917
12239	0	0	Ki67+	 5905 22473
12240	0	0	Ki67+	 5905 22664
12241	0	0	Ki67+	 5907 22948
12242	0	0	Ki67+	 5915 22972
12243	0	0	Ki67+	 5919 22502
12244	0	0	Ki67+	 5922 22623
12245	0	0	Ki67+	 5926 22674
12246	0	0	Ki67+	 5929 23115
12247	0	0	Ki67+	 5932 22970
12248	0	0	Ki67+	 5933 22684
12249	0	0	Ki67+	 5936 22886
12250	0	0	Ki67+	 5937 22854
12251	0	0	Ki67+	 5937 23006
12252	0	0	Ki67+	 5940 22800
12253	0	0	Ki67+	 5944 23054
12254	0	0	Ki67+	 5948 22905
12255	0	0	Ki67+	 5953 22722
12256	0	0	Ki67+	 5962 22791
12257	0	0	Ki67+	 5964 22876
12258	0	0	Ki67+	 5965 22960
12259	0	0	Ki67+	 5965 22999
12260	0	0	Ki67+	 5966 22675
12261	0	0	Ki67+	 5972 22940
12262	0	0	Ki67+	 5974 22718
12263	0	0	Ki67+	 5978 23191
12264	0	0	Ki67+	 5979 22748
12265	0	0	Ki67+	 5988 23222
12266	0	0	Ki67+	 6001 22883
12267	0	0	Ki67+	 6002 22577
12268	0	0	Ki67+	 6005 22765
12269	0	0	Ki67+	 6009 22963
12270	0	0	Ki67+	 6014 22748
12271	0	0	Ki67+	 5585 23302
12272	0	0	Ki67+	 5601 23301
12273	0	0	Ki67+	 5609 23318
12274	0	0	Ki67+	 5632 23335
12275	0	0	Ki67+	 5633 23299
12276	0	0	Ki67+	 5638 23266
12277	0	0	Ki67+	 5659 23338
12278	0	0	Ki67+	 5758 23268
12279	0	0	Ki67+	 5760 23286
12280	0	0	Ki67+	 5785 23285
12281	0	0	Ki67+	 5845 23268
12282	0	0	Ki67+	 5876 23289
12283	0	0	Ki67+	 5935 23276
12284	0	0	Ki67+	 5958 23288
12285	0	0	Ki67+	 6306 10145
12286	0	0	Ki67+	 6325 10154
12287	0	0	Ki67+	 6337 10146
12288	0	0	Ki67+	 6358 9961
12289	0	0	Ki67+	 6362 10119
12290	0	0	Ki67+	 6423 9880
12291	0	0	Ki67+	 6425 9846
12292	0	0	Ki67+	 6435 10047
12293	0	0	Ki67+	 6463 9926
12294	0	0	Ki67+	 6465 9971
12295	0	0	Ki67+	 6467 9947
12296	0	0	Ki67+	 6473 10070
12297	0	0	Ki67+	 6496 9918
12298	0	0	Ki67+	 6519 9998
12299	0	0	Ki67+	 6521 9964
12300	0	0	Ki67+	 6525 10077
12301	0	0	Ki67+	 6535 9943
12302	0	0	Ki67+	 6538 10051
12303	0	0	Ki67+	 6544 10073
12304	0	0	Ki67+	 6545 9990
12305	0	0	Ki67+	 6549 9919
12306	0	0	Ki67+	 6556 9881
12307	0	0	Ki67+	 6589 9765
12308	0	0	Ki67+	 6616 9759
12309	0	0	Ki67+	 6618 9910
12310	0	0	Ki67+	 6628 9829
12311	0	0	Ki67+	 6630 9648
12312	0	0	Ki67+	 6631 9746
12313	0	0	Ki67+	 6637 9857
12314	0	0	Ki67+	 6641 9896
12315	0	0	Ki67+	 6647 9658
12316	0	0	Ki67+	 6657 9835
12317	0	0	Ki67+	 6660 9590
12318	0	0	Ki67+	 6665 9622
12319	0	0	Ki67+	 6666 9769
12320	0	0	Ki67+	 6669 9735
12321	0	0	Ki67+	 6686 9592
12322	0	0	Ki67+	 6686 9795
12323	0	0	Ki67+	 6688 9753
12324	0	0	Ki67+	 6692 9831
12325	0	0	Ki67+	 6694 10013
12326	0	0	Ki67+	 6696 9797
12327	0	0	Ki67+	 6698 9547
12328	0	0	Ki67+	 6702 9913
12329	0	0	Ki67+	 6703 9883
12330	0	0	Ki67+	 6717 9587
12331	0	0	Ki67+	 6717 9610
12332	0	0	Ki67+	 6719 9547
12333	0	0	Ki67+	 6720 9647
12334	0	0	Ki67+	 6722 9516
12335	0	0	Ki67+	 6737 9743
12336	0	0	Ki67+	 6740 9847
12337	0	0	Ki67+	 6748 9628
12338	0	0	Ki67+	 6762 10130
12339	0	0	Ki67+	 6766 9698
12340	0	0	Ki67+	 6767 9670
12341	0	0	Ki67+	 6769 9626
12342	0	0	Ki67+	 6777 10158
12343	0	0	Ki67+	 6780 9563
12344	0	0	Ki67+	 6780 9591
12345	0	0	Ki67+	 6783 9625
12346	0	0	Ki67+	 6788 9640
12347	0	0	Ki67+	 6802 9549
12348	0	0	Ki67+	 6805 10015
12349	0	0	Ki67+	 6810 9712
12350	0	0	Ki67+	 6813 9582
12351	0	0	Ki67+	 6815 9671
12352	0	0	Ki67+	 6020 10524
12353	0	0	Ki67+	 6026 10761
12354	0	0	Ki67+	 6030 10707
12355	0	0	Ki67+	 6030 10852
12356	0	0	Ki67+	 6035 10466
12357	0	0	Ki67+	 6036 10738
12358	0	0	Ki67+	 6040 10417
12359	0	0	Ki67+	 6040 10887
12360	0	0	Ki67+	 6044 10399
12361	0	0	Ki67+	 6044 10616
12362	0	0	Ki67+	 6046 10552
12363	0	0	Ki67+	 6049 10655
12364	0	0	Ki67+	 6050 10786
12365	0	0	Ki67+	 6056 10382
12366	0	0	Ki67+	 6058 10503
12367	0	0	Ki67+	 6058 10587
12368	0	0	Ki67+	 6060 10721
12369	0	0	Ki67+	 6061 10605
12370	0	0	Ki67+	 6063 10689
12371	0	0	Ki67+	 6074 10344
12372	0	0	Ki67+	 6075 10757
12373	0	0	Ki67+	 6077 10411
12374	0	0	Ki67+	 6080 10390
12375	0	0	Ki67+	 6086 10625
12376	0	0	Ki67+	 6089 10600
12377	0	0	Ki67+	 6089 10732
12378	0	0	Ki67+	 6090 10913
12379	0	0	Ki67+	 6092 10954
12380	0	0	Ki67+	 6094 10792
12381	0	0	Ki67+	 6097 10560
12382	0	0	Ki67+	 6098 10326
12383	0	0	Ki67+	 6101 10366
12384	0	0	Ki67+	 6102 10525
12385	0	0	Ki67+	 6102 10957
12386	0	0	Ki67+	 6104 10448
12387	0	0	Ki67+	 6107 10536
12388	0	0	Ki67+	 6111 10392
12389	0	0	Ki67+	 6113 10417
12390	0	0	Ki67+	 6115 10655
12391	0	0	Ki67+	 6116 10777
12392	0	0	Ki67+	 6116 10828
12393	0	0	Ki67+	 6119 10572
12394	0	0	Ki67+	 6123 10521
12395	0	0	Ki67+	 6127 10695
12396	0	0	Ki67+	 6127 10926
12397	0	0	Ki67+	 6129 10435
12398	0	0	Ki67+	 6129 10710
12399	0	0	Ki67+	 6133 10410
12400	0	0	Ki67+	 6135 10366
12401	0	0	Ki67+	 6141 10491
12402	0	0	Ki67+	 6144 10538
12403	0	0	Ki67+	 6145 10839
12404	0	0	Ki67+	 6150 10621
12405	0	0	Ki67+	 6153 10221
12406	0	0	Ki67+	 6154 10737
12407	0	0	Ki67+	 6156 10886
12408	0	0	Ki67+	 6157 10260
12409	0	0	Ki67+	 6157 10651
12410	0	0	Ki67+	 6157 10939
12411	0	0	Ki67+	 6159 10432
12412	0	0	Ki67+	 6159 10525
12413	0	0	Ki67+	 6160 10464
12414	0	0	Ki67+	 6161 10912
12415	0	0	Ki67+	 6162 10753
12416	0	0	Ki67+	 6163 10718
12417	0	0	Ki67+	 6172 10676
12418	0	0	Ki67+	 6176 10270
12419	0	0	Ki67+	 6176 10935
12420	0	0	Ki67+	 6180 10484
12421	0	0	Ki67+	 6180 10690
12422	0	0	Ki67+	 6182 10444
12423	0	0	Ki67+	 6183 10416
12424	0	0	Ki67+	 6187 10756
12425	0	0	Ki67+	 6191 10611
12426	0	0	Ki67+	 6191 10799
12427	0	0	Ki67+	 6194 10274
12428	0	0	Ki67+	 6194 10625
12429	0	0	Ki67+	 6197 10235
12430	0	0	Ki67+	 6201 10566
12431	0	0	Ki67+	 6202 10423
12432	0	0	Ki67+	 6203 10837
12433	0	0	Ki67+	 6204 10740
12434	0	0	Ki67+	 6206 10259
12435	0	0	Ki67+	 6207 10479
12436	0	0	Ki67+	 6208 10713
12437	0	0	Ki67+	 6209 10676
12438	0	0	Ki67+	 6210 10463
12439	0	0	Ki67+	 6210 10814
12440	0	0	Ki67+	 6212 10633
12441	0	0	Ki67+	 6214 10366
12442	0	0	Ki67+	 6223 10754
12443	0	0	Ki67+	 6227 10599
12444	0	0	Ki67+	 6228 10352
12445	0	0	Ki67+	 6230 10237
12446	0	0	Ki67+	 6230 10553
12447	0	0	Ki67+	 6232 10713
12448	0	0	Ki67+	 6240 10788
12449	0	0	Ki67+	 6246 10489
12450	0	0	Ki67+	 6247 10513
12451	0	0	Ki67+	 6248 10617
12452	0	0	Ki67+	 6252 10248
12453	0	0	Ki67+	 6256 10666
12454	0	0	Ki67+	 6259 10459
12455	0	0	Ki67+	 6260 10936
12456	0	0	Ki67+	 6261 10564
12457	0	0	Ki67+	 6267 10890
12458	0	0	Ki67+	 6271 10914
12459	0	0	Ki67+	 6278 10283
12460	0	0	Ki67+	 6280 10641
12461	0	0	Ki67+	 6281 10340
12462	0	0	Ki67+	 6282 10858
12463	0	0	Ki67+	 6283 10545
12464	0	0	Ki67+	 6290 10731
12465	0	0	Ki67+	 6290 10890
12466	0	0	Ki67+	 6292 10468
12467	0	0	Ki67+	 6302 10885
12468	0	0	Ki67+	 6303 10283
12469	0	0	Ki67+	 6303 10580
12470	0	0	Ki67+	 6312 10359
12471	0	0	Ki67+	 6313 10177
12472	0	0	Ki67+	 6314 10290
12473	0	0	Ki67+	 6316 10546
12474	0	0	Ki67+	 6319 10318
12475	0	0	Ki67+	 6328 10590
12476	0	0	Ki67+	 6328 10834
12477	0	0	Ki67+	 6330 10578
12478	0	0	Ki67+	 6331 10858
12479	0	0	Ki67+	 6338 10610
12480	0	0	Ki67+	 6341 10528
12481	0	0	Ki67+	 6347 10580
12482	0	0	Ki67+	 6348 10361
12483	0	0	Ki67+	 6348 10560
12484	0	0	Ki67+	 6348 10641
12485	0	0	Ki67+	 6359 10847
12486	0	0	Ki67+	 6370 10510
12487	0	0	Ki67+	 6370 10903
12488	0	0	Ki67+	 6371 10548
12489	0	0	Ki67+	 6373 10873
12490	0	0	Ki67+	 6376 10624
12491	0	0	Ki67+	 6378 10607
12492	0	0	Ki67+	 6379 10564
12493	0	0	Ki67+	 6384 10394
12494	0	0	Ki67+	 6385 10546
12495	0	0	Ki67+	 6385 10934
12496	0	0	Ki67+	 6388 10485
12497	0	0	Ki67+	 6391 10704
12498	0	0	Ki67+	 6396 10611
12499	0	0	Ki67+	 6398 10409
12500	0	0	Ki67+	 6402 10866
12501	0	0	Ki67+	 6403 10438
12502	0	0	Ki67+	 6408 10470
12503	0	0	Ki67+	 6409 10915
12504	0	0	Ki67+	 6411 10394
12505	0	0	Ki67+	 6411 10484
12506	0	0	Ki67+	 6415 10598
12507	0	0	Ki67+	 6422 10936
12508	0	0	Ki67+	 6426 10880
12509	0	0	Ki67+	 6427 10521
12510	0	0	Ki67+	 6431 10437
12511	0	0	Ki67+	 6431 10732
12512	0	0	Ki67+	 6432 10804
12513	0	0	Ki67+	 6433 10834
12514	0	0	Ki67+	 6436 10771
12515	0	0	Ki67+	 6436 10894
12516	0	0	Ki67+	 6439 10410
12517	0	0	Ki67+	 6440 10465
12518	0	0	Ki67+	 6441 10271
12519	0	0	Ki67+	 6445 10444
12520	0	0	Ki67+	 6445 10744
12521	0	0	Ki67+	 6446 10757
12522	0	0	Ki67+	 6448 10669
12523	0	0	Ki67+	 6449 10639
12524	0	0	Ki67+	 6453 10264
12525	0	0	Ki67+	 6458 10532
12526	0	0	Ki67+	 6460 10649
12527	0	0	Ki67+	 6460 10813
12528	0	0	Ki67+	 6465 10470
12529	0	0	Ki67+	 6467 10681
12530	0	0	Ki67+	 6467 10728
12531	0	0	Ki67+	 6471 10417
12532	0	0	Ki67+	 6474 10663
12533	0	0	Ki67+	 6478 10631
12534	0	0	Ki67+	 6481 10433
12535	0	0	Ki67+	 6487 10875
12536	0	0	Ki67+	 6488 10494
12537	0	0	Ki67+	 6488 10506
12538	0	0	Ki67+	 6490 10704
12539	0	0	Ki67+	 6492 10757
12540	0	0	Ki67+	 6493 10791
12541	0	0	Ki67+	 6495 10286
12542	0	0	Ki67+	 6495 10455
12543	0	0	Ki67+	 6497 10833
12544	0	0	Ki67+	 6502 10691
12545	0	0	Ki67+	 6506 10473
12546	0	0	Ki67+	 6511 10493
12547	0	0	Ki67+	 6511 10798
12548	0	0	Ki67+	 6514 10282
12549	0	0	Ki67+	 6514 10714
12550	0	0	Ki67+	 6515 10750
12551	0	0	Ki67+	 6516 10780
12552	0	0	Ki67+	 6518 10511
12553	0	0	Ki67+	 6533 10311
12554	0	0	Ki67+	 6533 10789
12555	0	0	Ki67+	 6534 10844
12556	0	0	Ki67+	 6541 10637
12557	0	0	Ki67+	 6542 10183
12558	0	0	Ki67+	 6542 10654
12559	0	0	Ki67+	 6547 10303
12560	0	0	Ki67+	 6548 10470
12561	0	0	Ki67+	 6548 10775
12562	0	0	Ki67+	 6551 10715
12563	0	0	Ki67+	 6560 10272
12564	0	0	Ki67+	 6561 10896
12565	0	0	Ki67+	 6570 10320
12566	0	0	Ki67+	 6587 10758
12567	0	0	Ki67+	 6589 10375
12568	0	0	Ki67+	 6592 10648
12569	0	0	Ki67+	 6594 10676
12570	0	0	Ki67+	 6597 10293
12571	0	0	Ki67+	 6597 10325
12572	0	0	Ki67+	 6604 10634
12573	0	0	Ki67+	 6606 10342
12574	0	0	Ki67+	 6606 10957
12575	0	0	Ki67+	 6607 10234
12576	0	0	Ki67+	 6607 10747
12577	0	0	Ki67+	 6607 10857
12578	0	0	Ki67+	 6610 10803
12579	0	0	Ki67+	 6613 10827
12580	0	0	Ki67+	 6614 10520
12581	0	0	Ki67+	 6621 10923
12582	0	0	Ki67+	 6622 10243
12583	0	0	Ki67+	 6622 10631
12584	0	0	Ki67+	 6625 10505
12585	0	0	Ki67+	 6627 10613
12586	0	0	Ki67+	 6634 10864
12587	0	0	Ki67+	 6638 10549
12588	0	0	Ki67+	 6638 10661
12589	0	0	Ki67+	 6640 10684
12590	0	0	Ki67+	 6641 10562
12591	0	0	Ki67+	 6643 10391
12592	0	0	Ki67+	 6643 10813
12593	0	0	Ki67+	 6647 10617
12594	0	0	Ki67+	 6648 10304
12595	0	0	Ki67+	 6656 10252
12596	0	0	Ki67+	 6658 10851
12597	0	0	Ki67+	 6661 10410
12598	0	0	Ki67+	 6662 10306
12599	0	0	Ki67+	 6665 10423
12600	0	0	Ki67+	 6670 10888
12601	0	0	Ki67+	 6670 10942
12602	0	0	Ki67+	 6671 10324
12603	0	0	Ki67+	 6673 10540
12604	0	0	Ki67+	 6678 10359
12605	0	0	Ki67+	 6680 10865
12606	0	0	Ki67+	 6682 10281
12607	0	0	Ki67+	 6683 10429
12608	0	0	Ki67+	 6691 10377
12609	0	0	Ki67+	 6695 10302
12610	0	0	Ki67+	 6695 10786
12611	0	0	Ki67+	 6703 10591
12612	0	0	Ki67+	 6707 10820
12613	0	0	Ki67+	 6712 10584
12614	0	0	Ki67+	 6719 10635
12615	0	0	Ki67+	 6719 10705
12616	0	0	Ki67+	 6719 10867
12617	0	0	Ki67+	 6719 10886
12618	0	0	Ki67+	 6723 10919
12619	0	0	Ki67+	 6724 10827
12620	0	0	Ki67+	 6728 10625
12621	0	0	Ki67+	 6736 10818
12622	0	0	Ki67+	 6738 10703
12623	0	0	Ki67+	 6738 10881
12624	0	0	Ki67+	 6740 10415
12625	0	0	Ki67+	 6744 10270
12626	0	0	Ki67+	 6746 10820
12627	0	0	Ki67+	 6748 10209
12628	0	0	Ki67+	 6749 10297
12629	0	0	Ki67+	 6758 10471
12630	0	0	Ki67+	 6763 10727
12631	0	0	Ki67+	 6764 10708
12632	0	0	Ki67+	 6770 10333
12633	0	0	Ki67+	 6774 10191
12634	0	0	Ki67+	 6775 10301
12635	0	0	Ki67+	 6776 10690
12636	0	0	Ki67+	 6776 10799
12637	0	0	Ki67+	 6777 10751
12638	0	0	Ki67+	 6777 10849
12639	0	0	Ki67+	 6778 10249
12640	0	0	Ki67+	 6779 10714
12641	0	0	Ki67+	 6779 10884
12642	0	0	Ki67+	 6782 10507
12643	0	0	Ki67+	 6784 10863
12644	0	0	Ki67+	 6788 10329
12645	0	0	Ki67+	 6788 10393
12646	0	0	Ki67+	 6788 10735
12647	0	0	Ki67+	 6793 10724
12648	0	0	Ki67+	 6793 10830
12649	0	0	Ki67+	 6795 10356
12650	0	0	Ki67+	 6795 10422
12651	0	0	Ki67+	 6796 10474
12652	0	0	Ki67+	 6805 10315
12653	0	0	Ki67+	 6811 10503
12654	0	0	Ki67+	 6812 10249
12655	0	0	Ki67+	 6017 11685
12656	0	0	Ki67+	 6018 11333
12657	0	0	Ki67+	 6021 11667
12658	0	0	Ki67+	 6024 11282
12659	0	0	Ki67+	 6030 11393
12660	0	0	Ki67+	 6035 11310
12661	0	0	Ki67+	 6040 11263
12662	0	0	Ki67+	 6041 10963
12663	0	0	Ki67+	 6045 11571
12664	0	0	Ki67+	 6055 11597
12665	0	0	Ki67+	 6056 11101
12666	0	0	Ki67+	 6056 11371
12667	0	0	Ki67+	 6058 11291
12668	0	0	Ki67+	 6063 11141
12669	0	0	Ki67+	 6064 11000
12670	0	0	Ki67+	 6070 10964
12671	0	0	Ki67+	 6073 11157
12672	0	0	Ki67+	 6077 11351
12673	0	0	Ki67+	 6078 11750
12674	0	0	Ki67+	 6083 11318
12675	0	0	Ki67+	 6086 11212
12676	0	0	Ki67+	 6088 11189
12677	0	0	Ki67+	 6095 11722
12678	0	0	Ki67+	 6101 11383
12679	0	0	Ki67+	 6102 11740
12680	0	0	Ki67+	 6104 11119
12681	0	0	Ki67+	 6104 11162
12682	0	0	Ki67+	 6110 11666
12683	0	0	Ki67+	 6113 11228
12684	0	0	Ki67+	 6119 11200
12685	0	0	Ki67+	 6122 11249
12686	0	0	Ki67+	 6129 11176
12687	0	0	Ki67+	 6132 11721
12688	0	0	Ki67+	 6133 11252
12689	0	0	Ki67+	 6133 11737
12690	0	0	Ki67+	 6135 11013
12691	0	0	Ki67+	 6137 11140
12692	0	0	Ki67+	 6140 11294
12693	0	0	Ki67+	 6141 11241
12694	0	0	Ki67+	 6143 10972
12695	0	0	Ki67+	 6144 11111
12696	0	0	Ki67+	 6144 11641
12697	0	0	Ki67+	 6145 11393
12698	0	0	Ki67+	 6150 11740
12699	0	0	Ki67+	 6151 11176
12700	0	0	Ki67+	 6152 11603
12701	0	0	Ki67+	 6159 11697
12702	0	0	Ki67+	 6164 11323
12703	0	0	Ki67+	 6165 11571
12704	0	0	Ki67+	 6166 11028
12705	0	0	Ki67+	 6168 11481
12706	0	0	Ki67+	 6168 11678
12707	0	0	Ki67+	 6173 11361
12708	0	0	Ki67+	 6173 11458
12709	0	0	Ki67+	 6173 11714
12710	0	0	Ki67+	 6178 11372
12711	0	0	Ki67+	 6178 11571
12712	0	0	Ki67+	 6179 11431
12713	0	0	Ki67+	 6180 11102
12714	0	0	Ki67+	 6180 11199
12715	0	0	Ki67+	 6185 11138
12716	0	0	Ki67+	 6185 11697
12717	0	0	Ki67+	 6191 11213
12718	0	0	Ki67+	 6195 11181
12719	0	0	Ki67+	 6199 11272
12720	0	0	Ki67+	 6199 11674
12721	0	0	Ki67+	 6208 10998
12722	0	0	Ki67+	 6209 11245
12723	0	0	Ki67+	 6211 11418
12724	0	0	Ki67+	 6212 11283
12725	0	0	Ki67+	 6212 11570
12726	0	0	Ki67+	 6212 11750
12727	0	0	Ki67+	 6215 11433
12728	0	0	Ki67+	 6218 11533
12729	0	0	Ki67+	 6226 11140
12730	0	0	Ki67+	 6228 11165
12731	0	0	Ki67+	 6229 11224
12732	0	0	Ki67+	 6232 11246
12733	0	0	Ki67+	 6234 11601
12734	0	0	Ki67+	 6239 11627
12735	0	0	Ki67+	 6246 11319
12736	0	0	Ki67+	 6249 11124
12737	0	0	Ki67+	 6250 11296
12738	0	0	Ki67+	 6250 11566
12739	0	0	Ki67+	 6250 11741
12740	0	0	Ki67+	 6251 11500
12741	0	0	Ki67+	 6253 11455
12742	0	0	Ki67+	 6257 11256
12743	0	0	Ki67+	 6258 11151
12744	0	0	Ki67+	 6260 11354
12745	0	0	Ki67+	 6261 11584
12746	0	0	Ki67+	 6269 11558
12747	0	0	Ki67+	 6270 11622
12748	0	0	Ki67+	 6270 11651
12749	0	0	Ki67+	 6271 11106
12750	0	0	Ki67+	 6274 11444
12751	0	0	Ki67+	 6275 11239
12752	0	0	Ki67+	 6277 11570
12753	0	0	Ki67+	 6277 11750
12754	0	0	Ki67+	 6278 11482
12755	0	0	Ki67+	 6281 11352
12756	0	0	Ki67+	 6281 11365
12757	0	0	Ki67+	 6285 11127
12758	0	0	Ki67+	 6287 11516
12759	0	0	Ki67+	 6288 10965
12760	0	0	Ki67+	 6290 11241
12761	0	0	Ki67+	 6292 11638
12762	0	0	Ki67+	 6293 10983
12763	0	0	Ki67+	 6297 11526
12764	0	0	Ki67+	 6304 11465
12765	0	0	Ki67+	 6318 11192
12766	0	0	Ki67+	 6318 11526
12767	0	0	Ki67+	 6319 11492
12768	0	0	Ki67+	 6322 11147
12769	0	0	Ki67+	 6322 11335
12770	0	0	Ki67+	 6322 11399
12771	0	0	Ki67+	 6323 10971
12772	0	0	Ki67+	 6324 11554
12773	0	0	Ki67+	 6329 11159
12774	0	0	Ki67+	 6329 11325
12775	0	0	Ki67+	 6331 11208
12776	0	0	Ki67+	 6335 11407
12777	0	0	Ki67+	 6345 11512
12778	0	0	Ki67+	 6349 11037
12779	0	0	Ki67+	 6349 11395
12780	0	0	Ki67+	 6350 11176
12781	0	0	Ki67+	 6355 11537
12782	0	0	Ki67+	 6356 11015
12783	0	0	Ki67+	 6368 11505
12784	0	0	Ki67+	 6372 11321
12785	0	0	Ki67+	 6375 11551
12786	0	0	Ki67+	 6380 10972
12787	0	0	Ki67+	 6382 11528
12788	0	0	Ki67+	 6384 11739
12789	0	0	Ki67+	 6385 11379
12790	0	0	Ki67+	 6387 11164
12791	0	0	Ki67+	 6391 11349
12792	0	0	Ki67+	 6392 11185
12793	0	0	Ki67+	 6392 11558
12794	0	0	Ki67+	 6399 11231
12795	0	0	Ki67+	 6401 11205
12796	0	0	Ki67+	 6401 11292
12797	0	0	Ki67+	 6405 11439
12798	0	0	Ki67+	 6410 11744
12799	0	0	Ki67+	 6417 10997
12800	0	0	Ki67+	 6418 11227
12801	0	0	Ki67+	 6425 11119
12802	0	0	Ki67+	 6426 11301
12803	0	0	Ki67+	 6431 11460
12804	0	0	Ki67+	 6435 11563
12805	0	0	Ki67+	 6440 11334
12806	0	0	Ki67+	 6440 11439
12807	0	0	Ki67+	 6448 11585
12808	0	0	Ki67+	 6448 11688
12809	0	0	Ki67+	 6450 11493
12810	0	0	Ki67+	 6451 11531
12811	0	0	Ki67+	 6459 11438
12812	0	0	Ki67+	 6461 11215
12813	0	0	Ki67+	 6464 11481
12814	0	0	Ki67+	 6467 11615
12815	0	0	Ki67+	 6468 11201
12816	0	0	Ki67+	 6468 11685
12817	0	0	Ki67+	 6472 11311
12818	0	0	Ki67+	 6478 10962
12819	0	0	Ki67+	 6479 11462
12820	0	0	Ki67+	 6480 11324
12821	0	0	Ki67+	 6481 11281
12822	0	0	Ki67+	 6483 11719
12823	0	0	Ki67+	 6484 11519
12824	0	0	Ki67+	 6488 11607
12825	0	0	Ki67+	 6494 11660
12826	0	0	Ki67+	 6496 11629
12827	0	0	Ki67+	 6500 11496
12828	0	0	Ki67+	 6505 10981
12829	0	0	Ki67+	 6509 11089
12830	0	0	Ki67+	 6516 11658
12831	0	0	Ki67+	 6520 10994
12832	0	0	Ki67+	 6520 11250
12833	0	0	Ki67+	 6521 11737
12834	0	0	Ki67+	 6522 11533
12835	0	0	Ki67+	 6524 11304
12836	0	0	Ki67+	 6524 11404
12837	0	0	Ki67+	 6534 11596
12838	0	0	Ki67+	 6535 11068
12839	0	0	Ki67+	 6535 11352
12840	0	0	Ki67+	 6536 11320
12841	0	0	Ki67+	 6538 11031
12842	0	0	Ki67+	 6540 11553
12843	0	0	Ki67+	 6543 11666
12844	0	0	Ki67+	 6546 11306
12845	0	0	Ki67+	 6549 11050
12846	0	0	Ki67+	 6549 11480
12847	0	0	Ki67+	 6550 11128
12848	0	0	Ki67+	 6551 11012
12849	0	0	Ki67+	 6554 11440
12850	0	0	Ki67+	 6557 11562
12851	0	0	Ki67+	 6560 11037
12852	0	0	Ki67+	 6561 11270
12853	0	0	Ki67+	 6563 11001
12854	0	0	Ki67+	 6566 11664
12855	0	0	Ki67+	 6569 11494
12856	0	0	Ki67+	 6571 11053
12857	0	0	Ki67+	 6572 11545
12858	0	0	Ki67+	 6574 11257
12859	0	0	Ki67+	 6575 11021
12860	0	0	Ki67+	 6576 11520
12861	0	0	Ki67+	 6578 11239
12862	0	0	Ki67+	 6586 11385
12863	0	0	Ki67+	 6587 11312
12864	0	0	Ki67+	 6588 11277
12865	0	0	Ki67+	 6590 11084
12866	0	0	Ki67+	 6590 11503
12867	0	0	Ki67+	 6591 11202
12868	0	0	Ki67+	 6591 11256
12869	0	0	Ki67+	 6592 11565
12870	0	0	Ki67+	 6593 11602
12871	0	0	Ki67+	 6596 11426
12872	0	0	Ki67+	 6603 11063
12873	0	0	Ki67+	 6604 11577
12874	0	0	Ki67+	 6611 11615
12875	0	0	Ki67+	 6612 11332
12876	0	0	Ki67+	 6616 11023
12877	0	0	Ki67+	 6617 11597
12878	0	0	Ki67+	 6619 11454
12879	0	0	Ki67+	 6623 11275
12880	0	0	Ki67+	 6627 11413
12881	0	0	Ki67+	 6629 11432
12882	0	0	Ki67+	 6630 11321
12883	0	0	Ki67+	 6630 11571
12884	0	0	Ki67+	 6632 11299
12885	0	0	Ki67+	 6632 11721
12886	0	0	Ki67+	 6633 11745
12887	0	0	Ki67+	 6634 10984
12888	0	0	Ki67+	 6636 11376
12889	0	0	Ki67+	 6638 11009
12890	0	0	Ki67+	 6645 11545
12891	0	0	Ki67+	 6645 11694
12892	0	0	Ki67+	 6647 11223
12893	0	0	Ki67+	 6649 11379
12894	0	0	Ki67+	 6651 11363
12895	0	0	Ki67+	 6652 11058
12896	0	0	Ki67+	 6653 10971
12897	0	0	Ki67+	 6656 11025
12898	0	0	Ki67+	 6662 11712
12899	0	0	Ki67+	 6663 11418
12900	0	0	Ki67+	 6671 10997
12901	0	0	Ki67+	 6673 11696
12902	0	0	Ki67+	 6675 11058
12903	0	0	Ki67+	 6676 11027
12904	0	0	Ki67+	 6679 11041
12905	0	0	Ki67+	 6679 11222
12906	0	0	Ki67+	 6683 11434
12907	0	0	Ki67+	 6687 11477
12908	0	0	Ki67+	 6693 11362
12909	0	0	Ki67+	 6694 11746
12910	0	0	Ki67+	 6695 11645
12911	0	0	Ki67+	 6698 11588
12912	0	0	Ki67+	 6704 10992
12913	0	0	Ki67+	 6704 11631
12914	0	0	Ki67+	 6705 11110
12915	0	0	Ki67+	 6708 11137
12916	0	0	Ki67+	 6712 11295
12917	0	0	Ki67+	 6715 11202
12918	0	0	Ki67+	 6718 11488
12919	0	0	Ki67+	 6719 11611
12920	0	0	Ki67+	 6725 11416
12921	0	0	Ki67+	 6726 11476
12922	0	0	Ki67+	 6727 11024
12923	0	0	Ki67+	 6729 11147
12924	0	0	Ki67+	 6730 11440
12925	0	0	Ki67+	 6735 11378
12926	0	0	Ki67+	 6736 11191
12927	0	0	Ki67+	 6743 10991
12928	0	0	Ki67+	 6744 11109
12929	0	0	Ki67+	 6749 11077
12930	0	0	Ki67+	 6753 11453
12931	0	0	Ki67+	 6764 11499
12932	0	0	Ki67+	 6767 11038
12933	0	0	Ki67+	 6772 11433
12934	0	0	Ki67+	 6774 11286
12935	0	0	Ki67+	 6775 11055
12936	0	0	Ki67+	 6776 11410
12937	0	0	Ki67+	 6789 11188
12938	0	0	Ki67+	 6790 11117
12939	0	0	Ki67+	 6790 11294
12940	0	0	Ki67+	 6793 11002
12941	0	0	Ki67+	 6793 11178
12942	0	0	Ki67+	 6795 11032
12943	0	0	Ki67+	 6797 10974
12944	0	0	Ki67+	 6797 11548
12945	0	0	Ki67+	 6800 11641
12946	0	0	Ki67+	 6802 11656
12947	0	0	Ki67+	 6810 11262
12948	0	0	Ki67+	 6018 11991
12949	0	0	Ki67+	 6022 12292
12950	0	0	Ki67+	 6031 12200
12951	0	0	Ki67+	 6032 11925
12952	0	0	Ki67+	 6037 11849
12953	0	0	Ki67+	 6039 11885
12954	0	0	Ki67+	 6041 11900
12955	0	0	Ki67+	 6042 12018
12956	0	0	Ki67+	 6045 11825
12957	0	0	Ki67+	 6046 11948
12958	0	0	Ki67+	 6048 12132
12959	0	0	Ki67+	 6058 12059
12960	0	0	Ki67+	 6061 11896
12961	0	0	Ki67+	 6071 12328
12962	0	0	Ki67+	 6074 11784
12963	0	0	Ki67+	 6076 12022
12964	0	0	Ki67+	 6077 11808
12965	0	0	Ki67+	 6088 11902
12966	0	0	Ki67+	 6107 12059
12967	0	0	Ki67+	 6113 12212
12968	0	0	Ki67+	 6115 11990
12969	0	0	Ki67+	 6115 12099
12970	0	0	Ki67+	 6118 12325
12971	0	0	Ki67+	 6121 12273
12972	0	0	Ki67+	 6123 12177
12973	0	0	Ki67+	 6124 12223
12974	0	0	Ki67+	 6130 12353
12975	0	0	Ki67+	 6136 12051
12976	0	0	Ki67+	 6140 11953
12977	0	0	Ki67+	 6143 11923
12978	0	0	Ki67+	 6143 12264
12979	0	0	Ki67+	 6148 11769
12980	0	0	Ki67+	 6148 12376
12981	0	0	Ki67+	 6153 11918
12982	0	0	Ki67+	 6153 12114
12983	0	0	Ki67+	 6158 12145
12984	0	0	Ki67+	 6162 12200
12985	0	0	Ki67+	 6164 12011
12986	0	0	Ki67+	 6164 12339
12987	0	0	Ki67+	 6166 11794
12988	0	0	Ki67+	 6182 11770
12989	0	0	Ki67+	 6182 12153
12990	0	0	Ki67+	 6183 12366
12991	0	0	Ki67+	 6183 12392
12992	0	0	Ki67+	 6184 11917
12993	0	0	Ki67+	 6184 12121
12994	0	0	Ki67+	 6185 12217
12995	0	0	Ki67+	 6189 11810
12996	0	0	Ki67+	 6193 11831
12997	0	0	Ki67+	 6196 11780
12998	0	0	Ki67+	 6198 11968
12999	0	0	Ki67+	 6205 11804
13000	0	0	Ki67+	 6205 12367
13001	0	0	Ki67+	 6219 12103
13002	0	0	Ki67+	 6233 12225
13003	0	0	Ki67+	 6235 12358
13004	0	0	Ki67+	 6239 11905
13005	0	0	Ki67+	 6243 12125
13006	0	0	Ki67+	 6244 11840
13007	0	0	Ki67+	 6262 11809
13008	0	0	Ki67+	 6274 12251
13009	0	0	Ki67+	 6275 12045
13010	0	0	Ki67+	 6283 11872
13011	0	0	Ki67+	 6285 11861
13012	0	0	Ki67+	 6289 12109
13013	0	0	Ki67+	 6293 11990
13014	0	0	Ki67+	 6293 12356
13015	0	0	Ki67+	 6294 11904
13016	0	0	Ki67+	 6298 11764
13017	0	0	Ki67+	 6304 12012
13018	0	0	Ki67+	 6305 12052
13019	0	0	Ki67+	 6311 12155
13020	0	0	Ki67+	 6317 12269
13021	0	0	Ki67+	 6319 12127
13022	0	0	Ki67+	 6323 12350
13023	0	0	Ki67+	 6329 11849
13024	0	0	Ki67+	 6334 12197
13025	0	0	Ki67+	 6342 11933
13026	0	0	Ki67+	 6355 12290
13027	0	0	Ki67+	 6361 12173
13028	0	0	Ki67+	 6362 11860
13029	0	0	Ki67+	 6374 12256
13030	0	0	Ki67+	 6379 11990
13031	0	0	Ki67+	 6382 11908
13032	0	0	Ki67+	 6383 12067
13033	0	0	Ki67+	 6385 12555
13034	0	0	Ki67+	 6386 12139
13035	0	0	Ki67+	 6390 12245
13036	0	0	Ki67+	 6391 11960
13037	0	0	Ki67+	 6394 11867
13038	0	0	Ki67+	 6397 12292
13039	0	0	Ki67+	 6400 12171
13040	0	0	Ki67+	 6400 12209
13041	0	0	Ki67+	 6408 12105
13042	0	0	Ki67+	 6412 12219
13043	0	0	Ki67+	 6418 11797
13044	0	0	Ki67+	 6419 12141
13045	0	0	Ki67+	 6421 12525
13046	0	0	Ki67+	 6422 12032
13047	0	0	Ki67+	 6430 11784
13048	0	0	Ki67+	 6433 11995
13049	0	0	Ki67+	 6447 12130
13050	0	0	Ki67+	 6450 12213
13051	0	0	Ki67+	 6451 11787
13052	0	0	Ki67+	 6452 12113
13053	0	0	Ki67+	 6456 11804
13054	0	0	Ki67+	 6456 12528
13055	0	0	Ki67+	 6460 12016
13056	0	0	Ki67+	 6466 12542
13057	0	0	Ki67+	 6468 12038
13058	0	0	Ki67+	 6472 11998
13059	0	0	Ki67+	 6476 12179
13060	0	0	Ki67+	 6481 12097
13061	0	0	Ki67+	 6487 11814
13062	0	0	Ki67+	 6488 11790
13063	0	0	Ki67+	 6497 12085
13064	0	0	Ki67+	 6499 12116
13065	0	0	Ki67+	 6502 11997
13066	0	0	Ki67+	 6502 12510
13067	0	0	Ki67+	 6506 12236
13068	0	0	Ki67+	 6507 12021
13069	0	0	Ki67+	 6511 11979
13070	0	0	Ki67+	 6515 11954
13071	0	0	Ki67+	 6516 12252
13072	0	0	Ki67+	 6518 11799
13073	0	0	Ki67+	 6519 12550
13074	0	0	Ki67+	 6523 12498
13075	0	0	Ki67+	 6524 12180
13076	0	0	Ki67+	 6525 12046
13077	0	0	Ki67+	 6530 11835
13078	0	0	Ki67+	 6531 11935
13079	0	0	Ki67+	 6532 12506
13080	0	0	Ki67+	 6533 12452
13081	0	0	Ki67+	 6534 12218
13082	0	0	Ki67+	 6535 12128
13083	0	0	Ki67+	 6538 12277
13084	0	0	Ki67+	 6557 11774
13085	0	0	Ki67+	 6557 11932
13086	0	0	Ki67+	 6560 12248
13087	0	0	Ki67+	 6561 12527
13088	0	0	Ki67+	 6565 11835
13089	0	0	Ki67+	 6566 12546
13090	0	0	Ki67+	 6588 12177
13091	0	0	Ki67+	 6590 11804
13092	0	0	Ki67+	 6593 11930
13093	0	0	Ki67+	 6602 11785
13094	0	0	Ki67+	 6605 12081
13095	0	0	Ki67+	 6614 12125
13096	0	0	Ki67+	 6614 12220
13097	0	0	Ki67+	 6621 12002
13098	0	0	Ki67+	 6629 12028
13099	0	0	Ki67+	 6629 12167
13100	0	0	Ki67+	 6641 12193
13101	0	0	Ki67+	 6642 12396
13102	0	0	Ki67+	 6643 11950
13103	0	0	Ki67+	 6645 11990
13104	0	0	Ki67+	 6652 12485
13105	0	0	Ki67+	 6656 12214
13106	0	0	Ki67+	 6664 11920
13107	0	0	Ki67+	 6690 11929
13108	0	0	Ki67+	 6691 11997
13109	0	0	Ki67+	 6699 12141
13110	0	0	Ki67+	 6702 11933
13111	0	0	Ki67+	 6707 12049
13112	0	0	Ki67+	 6711 12155
13113	0	0	Ki67+	 6717 11848
13114	0	0	Ki67+	 6724 11818
13115	0	0	Ki67+	 6731 12002
13116	0	0	Ki67+	 6732 11973
13117	0	0	Ki67+	 6732 12031
13118	0	0	Ki67+	 6762 12029
13119	0	0	Ki67+	 6773 11917
13120	0	0	Ki67+	 6774 12030
13121	0	0	Ki67+	 6783 11993
13122	0	0	Ki67+	 6792 11942
13123	0	0	Ki67+	 6801 12100
13124	0	0	Ki67+	 6803 12082
13125	0	0	Ki67+	 6024 12967
13126	0	0	Ki67+	 6025 12985
13127	0	0	Ki67+	 6033 12612
13128	0	0	Ki67+	 6033 12999
13129	0	0	Ki67+	 6034 12589
13130	0	0	Ki67+	 6038 12757
13131	0	0	Ki67+	 6044 12783
13132	0	0	Ki67+	 6046 12967
13133	0	0	Ki67+	 6057 12722
13134	0	0	Ki67+	 6062 12750
13135	0	0	Ki67+	 6064 12632
13136	0	0	Ki67+	 6066 12966
13137	0	0	Ki67+	 6069 12713
13138	0	0	Ki67+	 6070 12952
13139	0	0	Ki67+	 6074 12605
13140	0	0	Ki67+	 6074 12693
13141	0	0	Ki67+	 6086 12637
13142	0	0	Ki67+	 6086 12731
13143	0	0	Ki67+	 6087 12662
13144	0	0	Ki67+	 6110 12738
13145	0	0	Ki67+	 6112 12667
13146	0	0	Ki67+	 6115 12713
13147	0	0	Ki67+	 6120 12621
13148	0	0	Ki67+	 6131 12590
13149	0	0	Ki67+	 6137 12790
13150	0	0	Ki67+	 6141 12572
13151	0	0	Ki67+	 6143 12661
13152	0	0	Ki67+	 6146 12605
13153	0	0	Ki67+	 6158 12820
13154	0	0	Ki67+	 6167 12741
13155	0	0	Ki67+	 6173 12688
13156	0	0	Ki67+	 6173 12771
13157	0	0	Ki67+	 6180 13281
13158	0	0	Ki67+	 6184 13241
13159	0	0	Ki67+	 6185 12630
13160	0	0	Ki67+	 6187 12650
13161	0	0	Ki67+	 6189 12800
13162	0	0	Ki67+	 6195 12616
13163	0	0	Ki67+	 6204 12605
13164	0	0	Ki67+	 6205 13248
13165	0	0	Ki67+	 6206 13220
13166	0	0	Ki67+	 6208 12733
13167	0	0	Ki67+	 6210 12824
13168	0	0	Ki67+	 6212 12699
13169	0	0	Ki67+	 6217 12837
13170	0	0	Ki67+	 6218 13282
13171	0	0	Ki67+	 6229 12647
13172	0	0	Ki67+	 6234 13240
13173	0	0	Ki67+	 6239 13291
13174	0	0	Ki67+	 6241 12784
13175	0	0	Ki67+	 6241 13214
13176	0	0	Ki67+	 6244 12679
13177	0	0	Ki67+	 6246 13249
13178	0	0	Ki67+	 6255 12816
13179	0	0	Ki67+	 6260 12737
13180	0	0	Ki67+	 6264 12697
13181	0	0	Ki67+	 6265 13219
13182	0	0	Ki67+	 6273 12777
13183	0	0	Ki67+	 6284 12797
13184	0	0	Ki67+	 6300 13112
13185	0	0	Ki67+	 6302 12738
13186	0	0	Ki67+	 6313 13123
13187	0	0	Ki67+	 6314 12725
13188	0	0	Ki67+	 6322 12603
13189	0	0	Ki67+	 6337 12709
13190	0	0	Ki67+	 6337 13056
13191	0	0	Ki67+	 6350 13069
13192	0	0	Ki67+	 6351 12731
13193	0	0	Ki67+	 6357 12946
13194	0	0	Ki67+	 6373 12592
13195	0	0	Ki67+	 6373 12954
13196	0	0	Ki67+	 6377 12665
13197	0	0	Ki67+	 6385 12698
13198	0	0	Ki67+	 6391 12659
13199	0	0	Ki67+	 6405 12680
13200	0	0	Ki67+	 6412 12641
13201	0	0	Ki67+	 6415 12926
13202	0	0	Ki67+	 6421 12567
13203	0	0	Ki67+	 6426 12617
13204	0	0	Ki67+	 6428 12639
13205	0	0	Ki67+	 6452 12721
13206	0	0	Ki67+	 6457 12702
13207	0	0	Ki67+	 6461 12665
13208	0	0	Ki67+	 6462 12597
13209	0	0	Ki67+	 6468 13000
13210	0	0	Ki67+	 6473 13020
13211	0	0	Ki67+	 6482 12648
13212	0	0	Ki67+	 6492 12746
13213	0	0	Ki67+	 6499 12731
13214	0	0	Ki67+	 6524 12654
13215	0	0	Ki67+	 6530 12714
13216	0	0	Ki67+	 6540 12699
13217	0	0	Ki67+	 6619 12691
13218	0	0	Ki67+	 6667 12623
13219	0	0	Ki67+	 6675 12655
13220	0	0	Ki67+	 6689 12745
13221	0	0	Ki67+	 6703 12674
13222	0	0	Ki67+	 6706 12738
13223	0	0	Ki67+	 6751 12659
13224	0	0	Ki67+	 6764 13356
13225	0	0	Ki67+	 6769 12590
13226	0	0	Ki67+	 6798 13335
13227	0	0	Ki67+	 6807 13318
13228	0	0	Ki67+	 6814 12660
13229	0	0	Ki67+	 6031 13506
13230	0	0	Ki67+	 6035 13473
13231	0	0	Ki67+	 6116 13373
13232	0	0	Ki67+	 6136 13879
13233	0	0	Ki67+	 6151 13398
13234	0	0	Ki67+	 6165 13888
13235	0	0	Ki67+	 6169 13423
13236	0	0	Ki67+	 6170 13384
13237	0	0	Ki67+	 6186 13654
13238	0	0	Ki67+	 6193 13418
13239	0	0	Ki67+	 6195 13570
13240	0	0	Ki67+	 6206 13554
13241	0	0	Ki67+	 6208 13491
13242	0	0	Ki67+	 6214 13808
13243	0	0	Ki67+	 6229 13580
13244	0	0	Ki67+	 6259 13809
13245	0	0	Ki67+	 6268 13715
13246	0	0	Ki67+	 6285 13799
13247	0	0	Ki67+	 6295 13664
13248	0	0	Ki67+	 6330 13683
13249	0	0	Ki67+	 6342 13707
13250	0	0	Ki67+	 6365 13584
13251	0	0	Ki67+	 6369 13668
13252	0	0	Ki67+	 6380 13841
13253	0	0	Ki67+	 6381 13468
13254	0	0	Ki67+	 6395 13553
13255	0	0	Ki67+	 6398 13647
13256	0	0	Ki67+	 6404 13746
13257	0	0	Ki67+	 6417 13626
13258	0	0	Ki67+	 6417 13678
13259	0	0	Ki67+	 6417 13787
13260	0	0	Ki67+	 6425 13539
13261	0	0	Ki67+	 6427 13657
13262	0	0	Ki67+	 6449 13630
13263	0	0	Ki67+	 6463 13563
13264	0	0	Ki67+	 6463 13709
13265	0	0	Ki67+	 6466 13660
13266	0	0	Ki67+	 6476 13971
13267	0	0	Ki67+	 6479 13631
13268	0	0	Ki67+	 6486 13697
13269	0	0	Ki67+	 6500 13569
13270	0	0	Ki67+	 6501 13643
13271	0	0	Ki67+	 6507 13686
13272	0	0	Ki67+	 6509 13992
13273	0	0	Ki67+	 6511 13896
13274	0	0	Ki67+	 6516 13974
13275	0	0	Ki67+	 6518 13615
13276	0	0	Ki67+	 6521 13920
13277	0	0	Ki67+	 6524 13654
13278	0	0	Ki67+	 6524 13670
13279	0	0	Ki67+	 6527 13693
13280	0	0	Ki67+	 6528 14144
13281	0	0	Ki67+	 6531 13588
13282	0	0	Ki67+	 6534 13901
13283	0	0	Ki67+	 6539 13519
13284	0	0	Ki67+	 6539 13639
13285	0	0	Ki67+	 6539 13913
13286	0	0	Ki67+	 6541 13934
13287	0	0	Ki67+	 6542 13569
13288	0	0	Ki67+	 6552 13603
13289	0	0	Ki67+	 6561 13515
13290	0	0	Ki67+	 6561 13562
13291	0	0	Ki67+	 6567 13640
13292	0	0	Ki67+	 6568 13540
13293	0	0	Ki67+	 6576 14102
13294	0	0	Ki67+	 6587 14152
13295	0	0	Ki67+	 6592 13724
13296	0	0	Ki67+	 6613 14101
13297	0	0	Ki67+	 6623 13978
13298	0	0	Ki67+	 6627 13711
13299	0	0	Ki67+	 6630 13601
13300	0	0	Ki67+	 6635 14146
13301	0	0	Ki67+	 6639 13652
13302	0	0	Ki67+	 6642 14082
13303	0	0	Ki67+	 6646 13628
13304	0	0	Ki67+	 6653 13971
13305	0	0	Ki67+	 6662 13663
13306	0	0	Ki67+	 6664 13485
13307	0	0	Ki67+	 6667 14135
13308	0	0	Ki67+	 6672 13791
13309	0	0	Ki67+	 6676 14154
13310	0	0	Ki67+	 6679 13571
13311	0	0	Ki67+	 6681 13457
13312	0	0	Ki67+	 6682 13494
13313	0	0	Ki67+	 6683 13377
13314	0	0	Ki67+	 6686 13971
13315	0	0	Ki67+	 6691 14072
13316	0	0	Ki67+	 6692 13507
13317	0	0	Ki67+	 6693 13726
13318	0	0	Ki67+	 6694 13535
13319	0	0	Ki67+	 6694 13877
13320	0	0	Ki67+	 6709 13839
13321	0	0	Ki67+	 6712 13756
13322	0	0	Ki67+	 6713 14103
13323	0	0	Ki67+	 6726 13526
13324	0	0	Ki67+	 6730 13857
13325	0	0	Ki67+	 6733 13900
13326	0	0	Ki67+	 6739 13507
13327	0	0	Ki67+	 6741 14146
13328	0	0	Ki67+	 6746 14010
13329	0	0	Ki67+	 6747 14117
13330	0	0	Ki67+	 6753 13978
13331	0	0	Ki67+	 6754 13520
13332	0	0	Ki67+	 6754 13749
13333	0	0	Ki67+	 6758 14034
13334	0	0	Ki67+	 6759 13626
13335	0	0	Ki67+	 6764 13919
13336	0	0	Ki67+	 6766 14111
13337	0	0	Ki67+	 6771 13722
13338	0	0	Ki67+	 6776 13871
13339	0	0	Ki67+	 6778 13832
13340	0	0	Ki67+	 6779 13993
13341	0	0	Ki67+	 6787 13950
13342	0	0	Ki67+	 6788 13363
13343	0	0	Ki67+	 6788 13414
13344	0	0	Ki67+	 6788 13473
13345	0	0	Ki67+	 6793 13384
13346	0	0	Ki67+	 6795 13576
13347	0	0	Ki67+	 6799 13464
13348	0	0	Ki67+	 6802 14014
13349	0	0	Ki67+	 6021 14757
13350	0	0	Ki67+	 6032 14607
13351	0	0	Ki67+	 6036 14952
13352	0	0	Ki67+	 6066 14757
13353	0	0	Ki67+	 6074 14957
13354	0	0	Ki67+	 6079 14894
13355	0	0	Ki67+	 6096 14908
13356	0	0	Ki67+	 6098 14800
13357	0	0	Ki67+	 6100 14748
13358	0	0	Ki67+	 6105 14898
13359	0	0	Ki67+	 6116 14913
13360	0	0	Ki67+	 6147 14930
13361	0	0	Ki67+	 6148 14880
13362	0	0	Ki67+	 6163 14238
13363	0	0	Ki67+	 6170 14918
13364	0	0	Ki67+	 6176 14936
13365	0	0	Ki67+	 6205 14773
13366	0	0	Ki67+	 6205 14898
13367	0	0	Ki67+	 6208 14933
13368	0	0	Ki67+	 6239 14930
13369	0	0	Ki67+	 6246 14660
13370	0	0	Ki67+	 6256 14746
13371	0	0	Ki67+	 6280 14750
13372	0	0	Ki67+	 6284 14761
13373	0	0	Ki67+	 6309 14658
13374	0	0	Ki67+	 6314 14945
13375	0	0	Ki67+	 6323 14739
13376	0	0	Ki67+	 6326 14946
13377	0	0	Ki67+	 6349 14759
13378	0	0	Ki67+	 6353 14781
13379	0	0	Ki67+	 6388 14322
13380	0	0	Ki67+	 6390 14798
13381	0	0	Ki67+	 6392 14787
13382	0	0	Ki67+	 6399 14773
13383	0	0	Ki67+	 6432 14411
13384	0	0	Ki67+	 6441 14888
13385	0	0	Ki67+	 6443 14917
13386	0	0	Ki67+	 6444 14907
13387	0	0	Ki67+	 6446 14507
13388	0	0	Ki67+	 6492 14950
13389	0	0	Ki67+	 6495 14933
13390	0	0	Ki67+	 6505 14871
13391	0	0	Ki67+	 6508 14903
13392	0	0	Ki67+	 6517 14352
13393	0	0	Ki67+	 6525 14650
13394	0	0	Ki67+	 6527 14307
13395	0	0	Ki67+	 6536 14827
13396	0	0	Ki67+	 6555 14874
13397	0	0	Ki67+	 6562 14857
13398	0	0	Ki67+	 6564 14784
13399	0	0	Ki67+	 6566 14424
13400	0	0	Ki67+	 6572 14376
13401	0	0	Ki67+	 6575 14765
13402	0	0	Ki67+	 6575 14939
13403	0	0	Ki67+	 6577 14800
13404	0	0	Ki67+	 6587 14378
13405	0	0	Ki67+	 6590 14894
13406	0	0	Ki67+	 6594 14671
13407	0	0	Ki67+	 6596 14942
13408	0	0	Ki67+	 6603 14686
13409	0	0	Ki67+	 6605 14385
13410	0	0	Ki67+	 6606 14172
13411	0	0	Ki67+	 6608 14715
13412	0	0	Ki67+	 6610 14880
13413	0	0	Ki67+	 6615 14927
13414	0	0	Ki67+	 6616 14747
13415	0	0	Ki67+	 6617 14959
13416	0	0	Ki67+	 6618 14419
13417	0	0	Ki67+	 6621 14643
13418	0	0	Ki67+	 6626 14890
13419	0	0	Ki67+	 6632 14858
13420	0	0	Ki67+	 6634 14164
13421	0	0	Ki67+	 6639 14229
13422	0	0	Ki67+	 6642 14432
13423	0	0	Ki67+	 6649 14598
13424	0	0	Ki67+	 6649 14734
13425	0	0	Ki67+	 6654 14751
13426	0	0	Ki67+	 6655 14782
13427	0	0	Ki67+	 6661 14452
13428	0	0	Ki67+	 6664 14846
13429	0	0	Ki67+	 6670 14277
13430	0	0	Ki67+	 6671 14699
13431	0	0	Ki67+	 6675 14214
13432	0	0	Ki67+	 6678 14233
13433	0	0	Ki67+	 6692 14845
13434	0	0	Ki67+	 6697 14259
13435	0	0	Ki67+	 6698 14905
13436	0	0	Ki67+	 6699 14423
13437	0	0	Ki67+	 6703 14715
13438	0	0	Ki67+	 6704 14359
13439	0	0	Ki67+	 6711 14899
13440	0	0	Ki67+	 6712 14169
13441	0	0	Ki67+	 6716 14258
13442	0	0	Ki67+	 6718 14660
13443	0	0	Ki67+	 6718 14697
13444	0	0	Ki67+	 6720 14591
13445	0	0	Ki67+	 6721 14348
13446	0	0	Ki67+	 6729 14475
13447	0	0	Ki67+	 6729 14959
13448	0	0	Ki67+	 6737 14621
13449	0	0	Ki67+	 6740 14865
13450	0	0	Ki67+	 6741 14633
13451	0	0	Ki67+	 6744 14579
13452	0	0	Ki67+	 6753 14486
13453	0	0	Ki67+	 6754 14619
13454	0	0	Ki67+	 6755 14604
13455	0	0	Ki67+	 6756 14248
13456	0	0	Ki67+	 6756 14930
13457	0	0	Ki67+	 6760 14461
13458	0	0	Ki67+	 6769 14940
13459	0	0	Ki67+	 6772 14492
13460	0	0	Ki67+	 6773 14874
13461	0	0	Ki67+	 6775 14248
13462	0	0	Ki67+	 6777 14185
13463	0	0	Ki67+	 6779 14468
13464	0	0	Ki67+	 6781 14959
13465	0	0	Ki67+	 6782 14891
13466	0	0	Ki67+	 6789 14235
13467	0	0	Ki67+	 6790 14868
13468	0	0	Ki67+	 6795 14787
13469	0	0	Ki67+	 6799 14916
13470	0	0	Ki67+	 6801 14276
13471	0	0	Ki67+	 6801 14837
13472	0	0	Ki67+	 6802 14954
13473	0	0	Ki67+	 6804 14597
13474	0	0	Ki67+	 6806 14485
13475	0	0	Ki67+	 6812 14431
13476	0	0	Ki67+	 6813 14476
13477	0	0	Ki67+	 6021 15222
13478	0	0	Ki67+	 6021 15531
13479	0	0	Ki67+	 6022 15105
13480	0	0	Ki67+	 6022 15159
13481	0	0	Ki67+	 6023 14998
13482	0	0	Ki67+	 6023 15178
13483	0	0	Ki67+	 6027 15207
13484	0	0	Ki67+	 6028 15569
13485	0	0	Ki67+	 6031 15745
13486	0	0	Ki67+	 6035 15502
13487	0	0	Ki67+	 6036 15117
13488	0	0	Ki67+	 6037 15079
13489	0	0	Ki67+	 6037 15228
13490	0	0	Ki67+	 6037 15707
13491	0	0	Ki67+	 6038 15471
13492	0	0	Ki67+	 6040 15277
13493	0	0	Ki67+	 6041 15672
13494	0	0	Ki67+	 6049 15259
13495	0	0	Ki67+	 6050 15612
13496	0	0	Ki67+	 6054 15091
13497	0	0	Ki67+	 6058 15002
13498	0	0	Ki67+	 6059 15186
13499	0	0	Ki67+	 6059 15697
13500	0	0	Ki67+	 6063 15046
13501	0	0	Ki67+	 6064 15061
13502	0	0	Ki67+	 6064 15152
13503	0	0	Ki67+	 6068 15669
13504	0	0	Ki67+	 6072 15524
13505	0	0	Ki67+	 6075 15719
13506	0	0	Ki67+	 6076 15396
13507	0	0	Ki67+	 6076 15602
13508	0	0	Ki67+	 6077 15572
13509	0	0	Ki67+	 6082 15665
13510	0	0	Ki67+	 6083 15427
13511	0	0	Ki67+	 6085 15111
13512	0	0	Ki67+	 6093 15308
13513	0	0	Ki67+	 6096 14981
13514	0	0	Ki67+	 6098 15651
13515	0	0	Ki67+	 6100 15440
13516	0	0	Ki67+	 6101 15273
13517	0	0	Ki67+	 6102 15560
13518	0	0	Ki67+	 6103 15548
13519	0	0	Ki67+	 6104 14997
13520	0	0	Ki67+	 6108 15213
13521	0	0	Ki67+	 6108 15227
13522	0	0	Ki67+	 6111 15196
13523	0	0	Ki67+	 6112 15474
13524	0	0	Ki67+	 6113 15684
13525	0	0	Ki67+	 6119 15498
13526	0	0	Ki67+	 6121 15295
13527	0	0	Ki67+	 6123 15397
13528	0	0	Ki67+	 6123 15663
13529	0	0	Ki67+	 6124 15618
13530	0	0	Ki67+	 6125 15435
13531	0	0	Ki67+	 6133 15112
13532	0	0	Ki67+	 6135 15122
13533	0	0	Ki67+	 6136 15381
13534	0	0	Ki67+	 6141 15254
13535	0	0	Ki67+	 6143 15299
13536	0	0	Ki67+	 6148 15384
13537	0	0	Ki67+	 6148 15463
13538	0	0	Ki67+	 6149 14986
13539	0	0	Ki67+	 6150 15645
13540	0	0	Ki67+	 6150 15677
13541	0	0	Ki67+	 6159 15430
13542	0	0	Ki67+	 6164 15054
13543	0	0	Ki67+	 6165 15307
13544	0	0	Ki67+	 6168 15205
13545	0	0	Ki67+	 6174 15528
13546	0	0	Ki67+	 6176 14984
13547	0	0	Ki67+	 6181 15475
13548	0	0	Ki67+	 6182 15407
13549	0	0	Ki67+	 6189 15040
13550	0	0	Ki67+	 6192 15000
13551	0	0	Ki67+	 6195 15620
13552	0	0	Ki67+	 6195 15694
13553	0	0	Ki67+	 6201 15598
13554	0	0	Ki67+	 6203 15458
13555	0	0	Ki67+	 6207 15070
13556	0	0	Ki67+	 6207 15531
13557	0	0	Ki67+	 6208 15307
13558	0	0	Ki67+	 6209 14991
13559	0	0	Ki67+	 6209 15639
13560	0	0	Ki67+	 6214 14961
13561	0	0	Ki67+	 6214 15678
13562	0	0	Ki67+	 6215 15562
13563	0	0	Ki67+	 6218 14982
13564	0	0	Ki67+	 6218 15027
13565	0	0	Ki67+	 6219 15603
13566	0	0	Ki67+	 6222 15317
13567	0	0	Ki67+	 6226 15476
13568	0	0	Ki67+	 6226 15624
13569	0	0	Ki67+	 6229 15054
13570	0	0	Ki67+	 6232 15553
13571	0	0	Ki67+	 6233 15285
13572	0	0	Ki67+	 6240 15645
13573	0	0	Ki67+	 6241 15733
13574	0	0	Ki67+	 6243 15003
13575	0	0	Ki67+	 6243 15248
13576	0	0	Ki67+	 6245 15612
13577	0	0	Ki67+	 6247 15544
13578	0	0	Ki67+	 6247 15675
13579	0	0	Ki67+	 6248 15713
13580	0	0	Ki67+	 6249 15160
13581	0	0	Ki67+	 6253 15302
13582	0	0	Ki67+	 6254 15026
13583	0	0	Ki67+	 6254 15641
13584	0	0	Ki67+	 6261 14974
13585	0	0	Ki67+	 6261 15106
13586	0	0	Ki67+	 6265 15174
13587	0	0	Ki67+	 6271 15139
13588	0	0	Ki67+	 6277 15539
13589	0	0	Ki67+	 6278 15020
13590	0	0	Ki67+	 6279 15685
13591	0	0	Ki67+	 6287 15512
13592	0	0	Ki67+	 6290 15617
13593	0	0	Ki67+	 6306 15471
13594	0	0	Ki67+	 6308 14984
13595	0	0	Ki67+	 6314 15308
13596	0	0	Ki67+	 6320 15335
13597	0	0	Ki67+	 6327 15017
13598	0	0	Ki67+	 6330 15636
13599	0	0	Ki67+	 6340 15258
13600	0	0	Ki67+	 6340 15757
13601	0	0	Ki67+	 6342 15271
13602	0	0	Ki67+	 6344 15735
13603	0	0	Ki67+	 6346 15332
13604	0	0	Ki67+	 6348 15092
13605	0	0	Ki67+	 6350 15181
13606	0	0	Ki67+	 6356 14988
13607	0	0	Ki67+	 6356 15560
13608	0	0	Ki67+	 6362 15305
13609	0	0	Ki67+	 6363 15340
13610	0	0	Ki67+	 6365 15225
13611	0	0	Ki67+	 6368 15064
13612	0	0	Ki67+	 6369 15481
13613	0	0	Ki67+	 6374 15116
13614	0	0	Ki67+	 6379 15688
13615	0	0	Ki67+	 6382 15076
13616	0	0	Ki67+	 6389 15115
13617	0	0	Ki67+	 6397 15208
13618	0	0	Ki67+	 6398 14996
13619	0	0	Ki67+	 6400 15362
13620	0	0	Ki67+	 6403 15184
13621	0	0	Ki67+	 6403 15295
13622	0	0	Ki67+	 6404 15219
13623	0	0	Ki67+	 6406 15610
13624	0	0	Ki67+	 6411 15024
13625	0	0	Ki67+	 6411 15232
13626	0	0	Ki67+	 6413 15282
13627	0	0	Ki67+	 6415 15035
13628	0	0	Ki67+	 6417 15370
13629	0	0	Ki67+	 6424 15137
13630	0	0	Ki67+	 6445 14988
13631	0	0	Ki67+	 6445 15063
13632	0	0	Ki67+	 6446 14972
13633	0	0	Ki67+	 6456 15086
13634	0	0	Ki67+	 6466 15116
13635	0	0	Ki67+	 6468 15192
13636	0	0	Ki67+	 6479 15036
13637	0	0	Ki67+	 6482 15064
13638	0	0	Ki67+	 6492 15112
13639	0	0	Ki67+	 6501 15377
13640	0	0	Ki67+	 6507 15032
13641	0	0	Ki67+	 6507 15115
13642	0	0	Ki67+	 6508 15141
13643	0	0	Ki67+	 6509 15427
13644	0	0	Ki67+	 6512 15082
13645	0	0	Ki67+	 6513 15227
13646	0	0	Ki67+	 6529 14994
13647	0	0	Ki67+	 6537 15086
13648	0	0	Ki67+	 6559 15060
13649	0	0	Ki67+	 6562 14981
13650	0	0	Ki67+	 6564 15113
13651	0	0	Ki67+	 6568 15700
13652	0	0	Ki67+	 6569 15171
13653	0	0	Ki67+	 6570 15095
13654	0	0	Ki67+	 6574 15736
13655	0	0	Ki67+	 6582 15120
13656	0	0	Ki67+	 6582 15724
13657	0	0	Ki67+	 6592 15152
13658	0	0	Ki67+	 6594 14996
13659	0	0	Ki67+	 6596 15757
13660	0	0	Ki67+	 6597 15046
13661	0	0	Ki67+	 6604 15160
13662	0	0	Ki67+	 6605 15127
13663	0	0	Ki67+	 6618 15197
13664	0	0	Ki67+	 6623 15121
13665	0	0	Ki67+	 6625 14980
13666	0	0	Ki67+	 6640 15137
13667	0	0	Ki67+	 6641 15162
13668	0	0	Ki67+	 6648 15732
13669	0	0	Ki67+	 6652 15175
13670	0	0	Ki67+	 6655 15086
13671	0	0	Ki67+	 6659 15418
13672	0	0	Ki67+	 6662 15638
13673	0	0	Ki67+	 6679 15020
13674	0	0	Ki67+	 6685 15129
13675	0	0	Ki67+	 6686 15490
13676	0	0	Ki67+	 6687 15058
13677	0	0	Ki67+	 6696 15508
13678	0	0	Ki67+	 6696 15702
13679	0	0	Ki67+	 6720 15137
13680	0	0	Ki67+	 6732 15096
13681	0	0	Ki67+	 6738 15504
13682	0	0	Ki67+	 6738 15604
13683	0	0	Ki67+	 6745 15620
13684	0	0	Ki67+	 6755 15568
13685	0	0	Ki67+	 6759 15538
13686	0	0	Ki67+	 6764 15635
13687	0	0	Ki67+	 6767 15021
13688	0	0	Ki67+	 6770 14965
13689	0	0	Ki67+	 6779 15037
13690	0	0	Ki67+	 6785 15638
13691	0	0	Ki67+	 6789 15010
13692	0	0	Ki67+	 6791 14978
13693	0	0	Ki67+	 6791 15673
13694	0	0	Ki67+	 6796 15683
13695	0	0	Ki67+	 6798 15714
13696	0	0	Ki67+	 6799 15451
13697	0	0	Ki67+	 6802 15030
13698	0	0	Ki67+	 6814 15476
13699	0	0	Ki67+	 6029 16387
13700	0	0	Ki67+	 6032 16006
13701	0	0	Ki67+	 6035 15982
13702	0	0	Ki67+	 6039 16529
13703	0	0	Ki67+	 6043 16387
13704	0	0	Ki67+	 6046 15782
13705	0	0	Ki67+	 6051 16121
13706	0	0	Ki67+	 6063 16010
13707	0	0	Ki67+	 6063 16554
13708	0	0	Ki67+	 6064 15880
13709	0	0	Ki67+	 6069 16397
13710	0	0	Ki67+	 6071 15812
13711	0	0	Ki67+	 6074 15957
13712	0	0	Ki67+	 6076 15825
13713	0	0	Ki67+	 6077 15930
13714	0	0	Ki67+	 6088 16492
13715	0	0	Ki67+	 6091 15885
13716	0	0	Ki67+	 6096 15857
13717	0	0	Ki67+	 6101 15810
13718	0	0	Ki67+	 6113 16009
13719	0	0	Ki67+	 6117 15898
13720	0	0	Ki67+	 6122 15798
13721	0	0	Ki67+	 6123 16486
13722	0	0	Ki67+	 6128 15976
13723	0	0	Ki67+	 6134 16020
13724	0	0	Ki67+	 6135 15919
13725	0	0	Ki67+	 6150 15841
13726	0	0	Ki67+	 6153 16250
13727	0	0	Ki67+	 6155 15888
13728	0	0	Ki67+	 6160 16010
13729	0	0	Ki67+	 6162 15856
13730	0	0	Ki67+	 6168 15896
13731	0	0	Ki67+	 6170 15830
13732	0	0	Ki67+	 6171 16523
13733	0	0	Ki67+	 6172 15979
13734	0	0	Ki67+	 6173 16408
13735	0	0	Ki67+	 6200 16197
13736	0	0	Ki67+	 6207 15842
13737	0	0	Ki67+	 6215 15768
13738	0	0	Ki67+	 6232 15767
13739	0	0	Ki67+	 6240 15776
13740	0	0	Ki67+	 6246 16551
13741	0	0	Ki67+	 6253 15821
13742	0	0	Ki67+	 6260 15804
13743	0	0	Ki67+	 6281 15763
13744	0	0	Ki67+	 6283 16004
13745	0	0	Ki67+	 6290 15787
13746	0	0	Ki67+	 6304 16279
13747	0	0	Ki67+	 6327 15822
13748	0	0	Ki67+	 6341 16552
13749	0	0	Ki67+	 6348 16516
13750	0	0	Ki67+	 6399 16450
13751	0	0	Ki67+	 6439 16347
13752	0	0	Ki67+	 6442 16495
13753	0	0	Ki67+	 6459 15783
13754	0	0	Ki67+	 6462 15851
13755	0	0	Ki67+	 6501 16360
13756	0	0	Ki67+	 6520 16341
13757	0	0	Ki67+	 6532 16344
13758	0	0	Ki67+	 6567 15836
13759	0	0	Ki67+	 6568 16308
13760	0	0	Ki67+	 6574 16193
13761	0	0	Ki67+	 6576 15766
13762	0	0	Ki67+	 6577 16317
13763	0	0	Ki67+	 6586 15818
13764	0	0	Ki67+	 6592 16447
13765	0	0	Ki67+	 6595 15902
13766	0	0	Ki67+	 6596 16019
13767	0	0	Ki67+	 6605 16043
13768	0	0	Ki67+	 6612 16147
13769	0	0	Ki67+	 6613 15931
13770	0	0	Ki67+	 6613 16478
13771	0	0	Ki67+	 6616 16197
13772	0	0	Ki67+	 6621 16042
13773	0	0	Ki67+	 6625 16205
13774	0	0	Ki67+	 6626 16429
13775	0	0	Ki67+	 6629 16279
13776	0	0	Ki67+	 6629 16535
13777	0	0	Ki67+	 6632 16417
13778	0	0	Ki67+	 6633 15926
13779	0	0	Ki67+	 6641 16141
13780	0	0	Ki67+	 6641 16270
13781	0	0	Ki67+	 6643 16295
13782	0	0	Ki67+	 6646 15849
13783	0	0	Ki67+	 6662 15942
13784	0	0	Ki67+	 6665 16373
13785	0	0	Ki67+	 6666 16331
13786	0	0	Ki67+	 6666 16405
13787	0	0	Ki67+	 6678 16429
13788	0	0	Ki67+	 6680 16114
13789	0	0	Ki67+	 6690 16497
13790	0	0	Ki67+	 6706 15783
13791	0	0	Ki67+	 6708 16408
13792	0	0	Ki67+	 6712 16465
13793	0	0	Ki67+	 6717 16331
13794	0	0	Ki67+	 6721 16401
13795	0	0	Ki67+	 6734 15944
13796	0	0	Ki67+	 6736 16114
13797	0	0	Ki67+	 6736 16484
13798	0	0	Ki67+	 6737 15958
13799	0	0	Ki67+	 6737 16468
13800	0	0	Ki67+	 6738 16158
13801	0	0	Ki67+	 6747 16267
13802	0	0	Ki67+	 6752 16486
13803	0	0	Ki67+	 6761 15932
13804	0	0	Ki67+	 6761 15998
13805	0	0	Ki67+	 6764 16109
13806	0	0	Ki67+	 6771 15877
13807	0	0	Ki67+	 6772 15991
13808	0	0	Ki67+	 6776 16464
13809	0	0	Ki67+	 6781 16342
13810	0	0	Ki67+	 6786 16239
13811	0	0	Ki67+	 6787 16312
13812	0	0	Ki67+	 6797 16445
13813	0	0	Ki67+	 6798 16394
13814	0	0	Ki67+	 6799 16216
13815	0	0	Ki67+	 6801 16252
13816	0	0	Ki67+	 6803 16130
13817	0	0	Ki67+	 6806 15852
13818	0	0	Ki67+	 6808 16274
13819	0	0	Ki67+	 6809 16034
13820	0	0	Ki67+	 6813 16125
13821	0	0	Ki67+	 6018 16995
13822	0	0	Ki67+	 6020 16896
13823	0	0	Ki67+	 6021 16809
13824	0	0	Ki67+	 6021 16920
13825	0	0	Ki67+	 6022 17012
13826	0	0	Ki67+	 6028 17343
13827	0	0	Ki67+	 6029 17172
13828	0	0	Ki67+	 6029 17264
13829	0	0	Ki67+	 6030 16614
13830	0	0	Ki67+	 6035 16843
13831	0	0	Ki67+	 6035 16971
13832	0	0	Ki67+	 6036 17201
13833	0	0	Ki67+	 6037 16933
13834	0	0	Ki67+	 6039 16578
13835	0	0	Ki67+	 6039 17116
13836	0	0	Ki67+	 6042 16637
13837	0	0	Ki67+	 6042 16778
13838	0	0	Ki67+	 6042 17071
13839	0	0	Ki67+	 6044 17244
13840	0	0	Ki67+	 6050 16580
13841	0	0	Ki67+	 6050 16865
13842	0	0	Ki67+	 6054 17267
13843	0	0	Ki67+	 6058 17291
13844	0	0	Ki67+	 6060 16591
13845	0	0	Ki67+	 6064 16849
13846	0	0	Ki67+	 6068 17321
13847	0	0	Ki67+	 6072 16576
13848	0	0	Ki67+	 6074 17178
13849	0	0	Ki67+	 6078 16796
13850	0	0	Ki67+	 6079 17141
13851	0	0	Ki67+	 6080 16770
13852	0	0	Ki67+	 6080 17359
13853	0	0	Ki67+	 6081 16675
13854	0	0	Ki67+	 6081 16854
13855	0	0	Ki67+	 6082 16687
13856	0	0	Ki67+	 6082 16823
13857	0	0	Ki67+	 6082 17076
13858	0	0	Ki67+	 6085 17329
13859	0	0	Ki67+	 6100 16761
13860	0	0	Ki67+	 6102 16876
13861	0	0	Ki67+	 6103 16950
13862	0	0	Ki67+	 6106 17161
13863	0	0	Ki67+	 6109 16854
13864	0	0	Ki67+	 6115 16795
13865	0	0	Ki67+	 6116 16948
13866	0	0	Ki67+	 6122 16993
13867	0	0	Ki67+	 6131 16943
13868	0	0	Ki67+	 6135 16889
13869	0	0	Ki67+	 6135 16907
13870	0	0	Ki67+	 6135 17111
13871	0	0	Ki67+	 6142 16777
13872	0	0	Ki67+	 6143 17336
13873	0	0	Ki67+	 6149 16862
13874	0	0	Ki67+	 6150 17275
13875	0	0	Ki67+	 6152 16885
13876	0	0	Ki67+	 6157 16960
13877	0	0	Ki67+	 6162 17064
13878	0	0	Ki67+	 6162 17103
13879	0	0	Ki67+	 6168 17047
13880	0	0	Ki67+	 6172 16821
13881	0	0	Ki67+	 6175 17326
13882	0	0	Ki67+	 6177 16786
13883	0	0	Ki67+	 6179 17230
13884	0	0	Ki67+	 6184 16836
13885	0	0	Ki67+	 6185 16878
13886	0	0	Ki67+	 6189 17016
13887	0	0	Ki67+	 6189 17277
13888	0	0	Ki67+	 6192 17247
13889	0	0	Ki67+	 6195 17347
13890	0	0	Ki67+	 6203 16818
13891	0	0	Ki67+	 6206 16767
13892	0	0	Ki67+	 6209 17340
13893	0	0	Ki67+	 6210 17272
13894	0	0	Ki67+	 6211 16593
13895	0	0	Ki67+	 6211 17037
13896	0	0	Ki67+	 6211 17049
13897	0	0	Ki67+	 6212 17241
13898	0	0	Ki67+	 6213 16708
13899	0	0	Ki67+	 6214 16729
13900	0	0	Ki67+	 6214 17133
13901	0	0	Ki67+	 6214 17213
13902	0	0	Ki67+	 6214 17309
13903	0	0	Ki67+	 6217 17086
13904	0	0	Ki67+	 6221 16853
13905	0	0	Ki67+	 6224 17271
13906	0	0	Ki67+	 6229 17006
13907	0	0	Ki67+	 6230 16898
13908	0	0	Ki67+	 6236 17023
13909	0	0	Ki67+	 6237 16759
13910	0	0	Ki67+	 6237 17133
13911	0	0	Ki67+	 6240 16897
13912	0	0	Ki67+	 6240 17236
13913	0	0	Ki67+	 6242 16683
13914	0	0	Ki67+	 6242 16776
13915	0	0	Ki67+	 6243 16698
13916	0	0	Ki67+	 6244 16847
13917	0	0	Ki67+	 6244 17189
13918	0	0	Ki67+	 6245 17170
13919	0	0	Ki67+	 6249 16866
13920	0	0	Ki67+	 6250 16749
13921	0	0	Ki67+	 6253 16569
13922	0	0	Ki67+	 6253 17182
13923	0	0	Ki67+	 6256 17306
13924	0	0	Ki67+	 6259 16979
13925	0	0	Ki67+	 6264 16814
13926	0	0	Ki67+	 6264 17127
13927	0	0	Ki67+	 6264 17263
13928	0	0	Ki67+	 6266 16785
13929	0	0	Ki67+	 6266 17202
13930	0	0	Ki67+	 6267 16724
13931	0	0	Ki67+	 6267 16868
13932	0	0	Ki67+	 6268 16751
13933	0	0	Ki67+	 6269 16651
13934	0	0	Ki67+	 6271 17230
13935	0	0	Ki67+	 6271 17327
13936	0	0	Ki67+	 6273 16945
13937	0	0	Ki67+	 6273 17243
13938	0	0	Ki67+	 6274 16998
13939	0	0	Ki67+	 6278 16825
13940	0	0	Ki67+	 6278 17220
13941	0	0	Ki67+	 6284 16980
13942	0	0	Ki67+	 6289 16789
13943	0	0	Ki67+	 6289 17195
13944	0	0	Ki67+	 6290 16770
13945	0	0	Ki67+	 6290 17284
13946	0	0	Ki67+	 6294 16912
13947	0	0	Ki67+	 6299 16704
13948	0	0	Ki67+	 6303 16958
13949	0	0	Ki67+	 6303 17161
13950	0	0	Ki67+	 6305 17121
13951	0	0	Ki67+	 6306 17246
13952	0	0	Ki67+	 6315 16719
13953	0	0	Ki67+	 6315 17091
13954	0	0	Ki67+	 6321 17153
13955	0	0	Ki67+	 6326 17030
13956	0	0	Ki67+	 6326 17354
13957	0	0	Ki67+	 6327 17119
13958	0	0	Ki67+	 6331 16744
13959	0	0	Ki67+	 6333 17087
13960	0	0	Ki67+	 6334 17038
13961	0	0	Ki67+	 6335 16997
13962	0	0	Ki67+	 6340 17308
13963	0	0	Ki67+	 6342 16815
13964	0	0	Ki67+	 6343 17017
13965	0	0	Ki67+	 6347 17128
13966	0	0	Ki67+	 6349 16594
13967	0	0	Ki67+	 6351 17203
13968	0	0	Ki67+	 6353 16783
13969	0	0	Ki67+	 6353 17327
13970	0	0	Ki67+	 6356 17087
13971	0	0	Ki67+	 6358 16698
13972	0	0	Ki67+	 6368 17000
13973	0	0	Ki67+	 6368 17135
13974	0	0	Ki67+	 6369 17081
13975	0	0	Ki67+	 6371 16963
13976	0	0	Ki67+	 6375 17257
13977	0	0	Ki67+	 6375 17350
13978	0	0	Ki67+	 6378 17278
13979	0	0	Ki67+	 6379 17307
13980	0	0	Ki67+	 6382 16572
13981	0	0	Ki67+	 6382 16818
13982	0	0	Ki67+	 6383 16976
13983	0	0	Ki67+	 6385 16929
13984	0	0	Ki67+	 6386 17110
13985	0	0	Ki67+	 6390 16826
13986	0	0	Ki67+	 6391 16793
13987	0	0	Ki67+	 6391 17359
13988	0	0	Ki67+	 6392 16848
13989	0	0	Ki67+	 6397 16922
13990	0	0	Ki67+	 6398 17184
13991	0	0	Ki67+	 6400 17124
13992	0	0	Ki67+	 6407 16942
13993	0	0	Ki67+	 6408 17168
13994	0	0	Ki67+	 6412 17270
13995	0	0	Ki67+	 6413 17203
13996	0	0	Ki67+	 6413 17319
13997	0	0	Ki67+	 6415 17300
13998	0	0	Ki67+	 6416 16924
13999	0	0	Ki67+	 6417 16804
14000	0	0	Ki67+	 6417 17353
14001	0	0	Ki67+	 6421 16763
14002	0	0	Ki67+	 6421 16991
14003	0	0	Ki67+	 6424 17146
14004	0	0	Ki67+	 6425 17268
14005	0	0	Ki67+	 6428 17053
14006	0	0	Ki67+	 6428 17185
14007	0	0	Ki67+	 6431 17172
14008	0	0	Ki67+	 6436 16961
14009	0	0	Ki67+	 6437 17145
14010	0	0	Ki67+	 6439 16578
14011	0	0	Ki67+	 6439 17338
14012	0	0	Ki67+	 6440 17076
14013	0	0	Ki67+	 6445 17046
14014	0	0	Ki67+	 6445 17258
14015	0	0	Ki67+	 6454 16638
14016	0	0	Ki67+	 6457 17300
14017	0	0	Ki67+	 6458 17093
14018	0	0	Ki67+	 6459 17063
14019	0	0	Ki67+	 6461 17225
14020	0	0	Ki67+	 6461 17271
14021	0	0	Ki67+	 6463 16736
14022	0	0	Ki67+	 6464 17326
14023	0	0	Ki67+	 6465 16670
14024	0	0	Ki67+	 6466 17083
14025	0	0	Ki67+	 6468 17056
14026	0	0	Ki67+	 6472 16695
14027	0	0	Ki67+	 6473 17003
14028	0	0	Ki67+	 6477 17212
14029	0	0	Ki67+	 6479 16856
14030	0	0	Ki67+	 6485 17256
14031	0	0	Ki67+	 6488 16774
14032	0	0	Ki67+	 6491 17025
14033	0	0	Ki67+	 6497 17066
14034	0	0	Ki67+	 6501 16940
14035	0	0	Ki67+	 6502 17341
14036	0	0	Ki67+	 6504 17191
14037	0	0	Ki67+	 6504 17240
14038	0	0	Ki67+	 6505 17256
14039	0	0	Ki67+	 6505 17310
14040	0	0	Ki67+	 6506 17217
14041	0	0	Ki67+	 6511 16970
14042	0	0	Ki67+	 6512 17050
14043	0	0	Ki67+	 6514 17010
14044	0	0	Ki67+	 6519 17179
14045	0	0	Ki67+	 6520 16915
14046	0	0	Ki67+	 6521 17350
14047	0	0	Ki67+	 6527 17054
14048	0	0	Ki67+	 6529 17240
14049	0	0	Ki67+	 6530 17186
14050	0	0	Ki67+	 6531 16945
14051	0	0	Ki67+	 6531 16961
14052	0	0	Ki67+	 6531 17256
14053	0	0	Ki67+	 6533 17157
14054	0	0	Ki67+	 6541 17216
14055	0	0	Ki67+	 6546 17133
14056	0	0	Ki67+	 6549 17169
14057	0	0	Ki67+	 6552 17023
14058	0	0	Ki67+	 6553 17327
14059	0	0	Ki67+	 6554 17005
14060	0	0	Ki67+	 6557 17303
14061	0	0	Ki67+	 6569 16994
14062	0	0	Ki67+	 6572 17202
14063	0	0	Ki67+	 6579 16984
14064	0	0	Ki67+	 6594 17011
14065	0	0	Ki67+	 6595 17183
14066	0	0	Ki67+	 6597 17121
14067	0	0	Ki67+	 6603 17163
14068	0	0	Ki67+	 6612 17095
14069	0	0	Ki67+	 6618 16964
14070	0	0	Ki67+	 6618 16997
14071	0	0	Ki67+	 6622 17282
14072	0	0	Ki67+	 6627 17039
14073	0	0	Ki67+	 6628 17174
14074	0	0	Ki67+	 6630 17065
14075	0	0	Ki67+	 6631 17103
14076	0	0	Ki67+	 6634 17225
14077	0	0	Ki67+	 6642 17092
14078	0	0	Ki67+	 6649 17354
14079	0	0	Ki67+	 6650 17277
14080	0	0	Ki67+	 6653 16992
14081	0	0	Ki67+	 6655 17004
14082	0	0	Ki67+	 6659 16683
14083	0	0	Ki67+	 6660 17250
14084	0	0	Ki67+	 6660 17326
14085	0	0	Ki67+	 6667 17139
14086	0	0	Ki67+	 6673 16694
14087	0	0	Ki67+	 6677 17029
14088	0	0	Ki67+	 6679 16734
14089	0	0	Ki67+	 6680 17116
14090	0	0	Ki67+	 6681 17129
14091	0	0	Ki67+	 6687 17326
14092	0	0	Ki67+	 6690 16607
14093	0	0	Ki67+	 6690 17089
14094	0	0	Ki67+	 6691 17191
14095	0	0	Ki67+	 6694 16729
14096	0	0	Ki67+	 6695 17177
14097	0	0	Ki67+	 6702 17095
14098	0	0	Ki67+	 6708 17339
14099	0	0	Ki67+	 6709 16664
14100	0	0	Ki67+	 6725 16687
14101	0	0	Ki67+	 6730 17235
14102	0	0	Ki67+	 6733 17072
14103	0	0	Ki67+	 6737 17332
14104	0	0	Ki67+	 6738 17093
14105	0	0	Ki67+	 6743 17066
14106	0	0	Ki67+	 6751 17035
14107	0	0	Ki67+	 6758 17351
14108	0	0	Ki67+	 6769 17322
14109	0	0	Ki67+	 6775 17239
14110	0	0	Ki67+	 6782 17215
14111	0	0	Ki67+	 6788 17236
14112	0	0	Ki67+	 6796 16938
14113	0	0	Ki67+	 6806 17290
14114	0	0	Ki67+	 6017 17480
14115	0	0	Ki67+	 6023 18084
14116	0	0	Ki67+	 6024 18156
14117	0	0	Ki67+	 6025 17975
14118	0	0	Ki67+	 6026 17750
14119	0	0	Ki67+	 6026 17934
14120	0	0	Ki67+	 6031 17867
14121	0	0	Ki67+	 6033 17960
14122	0	0	Ki67+	 6043 17891
14123	0	0	Ki67+	 6046 17434
14124	0	0	Ki67+	 6046 17938
14125	0	0	Ki67+	 6052 17445
14126	0	0	Ki67+	 6054 17664
14127	0	0	Ki67+	 6056 17611
14128	0	0	Ki67+	 6056 17792
14129	0	0	Ki67+	 6058 17777
14130	0	0	Ki67+	 6059 17877
14131	0	0	Ki67+	 6060 17380
14132	0	0	Ki67+	 6060 17423
14133	0	0	Ki67+	 6067 17460
14134	0	0	Ki67+	 6067 17731
14135	0	0	Ki67+	 6067 18094
14136	0	0	Ki67+	 6068 17952
14137	0	0	Ki67+	 6070 17379
14138	0	0	Ki67+	 6071 17604
14139	0	0	Ki67+	 6074 17644
14140	0	0	Ki67+	 6074 18054
14141	0	0	Ki67+	 6074 18109
14142	0	0	Ki67+	 6076 18122
14143	0	0	Ki67+	 6077 17855
14144	0	0	Ki67+	 6081 17732
14145	0	0	Ki67+	 6085 18115
14146	0	0	Ki67+	 6088 17706
14147	0	0	Ki67+	 6096 17767
14148	0	0	Ki67+	 6100 17402
14149	0	0	Ki67+	 6103 17657
14150	0	0	Ki67+	 6103 17836
14151	0	0	Ki67+	 6105 17939
14152	0	0	Ki67+	 6106 17600
14153	0	0	Ki67+	 6107 17631
14154	0	0	Ki67+	 6107 17904
14155	0	0	Ki67+	 6107 18038
14156	0	0	Ki67+	 6113 17768
14157	0	0	Ki67+	 6116 17417
14158	0	0	Ki67+	 6120 17361
14159	0	0	Ki67+	 6122 17620
14160	0	0	Ki67+	 6122 17681
14161	0	0	Ki67+	 6124 17924
14162	0	0	Ki67+	 6125 17639
14163	0	0	Ki67+	 6128 17954
14164	0	0	Ki67+	 6131 17578
14165	0	0	Ki67+	 6132 17401
14166	0	0	Ki67+	 6137 17715
14167	0	0	Ki67+	 6138 18158
14168	0	0	Ki67+	 6140 17830
14169	0	0	Ki67+	 6141 17914
14170	0	0	Ki67+	 6143 17929
14171	0	0	Ki67+	 6145 17450
14172	0	0	Ki67+	 6145 18005
14173	0	0	Ki67+	 6145 18045
14174	0	0	Ki67+	 6147 17365
14175	0	0	Ki67+	 6148 17810
14176	0	0	Ki67+	 6152 17699
14177	0	0	Ki67+	 6153 17659
14178	0	0	Ki67+	 6154 18085
14179	0	0	Ki67+	 6155 18061
14180	0	0	Ki67+	 6155 18117
14181	0	0	Ki67+	 6157 17581
14182	0	0	Ki67+	 6164 17494
14183	0	0	Ki67+	 6167 17363
14184	0	0	Ki67+	 6168 17813
14185	0	0	Ki67+	 6171 17485
14186	0	0	Ki67+	 6171 17995
14187	0	0	Ki67+	 6172 17661
14188	0	0	Ki67+	 6174 18053
14189	0	0	Ki67+	 6177 17546
14190	0	0	Ki67+	 6179 18004
14191	0	0	Ki67+	 6186 17951
14192	0	0	Ki67+	 6187 17895
14193	0	0	Ki67+	 6190 17680
14194	0	0	Ki67+	 6190 17707
14195	0	0	Ki67+	 6191 17523
14196	0	0	Ki67+	 6195 17614
14197	0	0	Ki67+	 6196 17462
14198	0	0	Ki67+	 6196 17912
14199	0	0	Ki67+	 6197 17804
14200	0	0	Ki67+	 6207 17402
14201	0	0	Ki67+	 6212 17490
14202	0	0	Ki67+	 6212 17659
14203	0	0	Ki67+	 6214 17573
14204	0	0	Ki67+	 6216 17381
14205	0	0	Ki67+	 6217 17507
14206	0	0	Ki67+	 6217 17542
14207	0	0	Ki67+	 6217 17809
14208	0	0	Ki67+	 6218 17624
14209	0	0	Ki67+	 6226 17751
14210	0	0	Ki67+	 6228 17471
14211	0	0	Ki67+	 6236 17646
14212	0	0	Ki67+	 6237 17441
14213	0	0	Ki67+	 6237 17595
14214	0	0	Ki67+	 6245 17873
14215	0	0	Ki67+	 6246 17617
14216	0	0	Ki67+	 6248 17819
14217	0	0	Ki67+	 6254 17570
14218	0	0	Ki67+	 6254 17803
14219	0	0	Ki67+	 6264 17681
14220	0	0	Ki67+	 6264 17893
14221	0	0	Ki67+	 6267 17721
14222	0	0	Ki67+	 6270 17781
14223	0	0	Ki67+	 6272 17586
14224	0	0	Ki67+	 6273 17523
14225	0	0	Ki67+	 6274 17500
14226	0	0	Ki67+	 6276 17916
14227	0	0	Ki67+	 6278 17544
14228	0	0	Ki67+	 6278 17881
14229	0	0	Ki67+	 6282 17621
14230	0	0	Ki67+	 6286 17964
14231	0	0	Ki67+	 6290 17840
14232	0	0	Ki67+	 6293 17410
14233	0	0	Ki67+	 6297 17641
14234	0	0	Ki67+	 6297 17776
14235	0	0	Ki67+	 6298 17443
14236	0	0	Ki67+	 6299 17963
14237	0	0	Ki67+	 6310 17879
14238	0	0	Ki67+	 6312 17506
14239	0	0	Ki67+	 6312 17554
14240	0	0	Ki67+	 6314 17388
14241	0	0	Ki67+	 6322 17444
14242	0	0	Ki67+	 6322 17992
14243	0	0	Ki67+	 6326 17411
14244	0	0	Ki67+	 6329 17856
14245	0	0	Ki67+	 6336 17751
14246	0	0	Ki67+	 6336 17942
14247	0	0	Ki67+	 6337 17591
14248	0	0	Ki67+	 6340 17423
14249	0	0	Ki67+	 6341 17956
14250	0	0	Ki67+	 6347 17405
14251	0	0	Ki67+	 6350 17853
14252	0	0	Ki67+	 6356 17869
14253	0	0	Ki67+	 6363 17932
14254	0	0	Ki67+	 6368 17845
14255	0	0	Ki67+	 6368 17901
14256	0	0	Ki67+	 6369 17753
14257	0	0	Ki67+	 6369 17787
14258	0	0	Ki67+	 6370 17521
14259	0	0	Ki67+	 6372 17992
14260	0	0	Ki67+	 6375 18043
14261	0	0	Ki67+	 6377 17943
14262	0	0	Ki67+	 6379 17545
14263	0	0	Ki67+	 6379 17766
14264	0	0	Ki67+	 6381 17840
14265	0	0	Ki67+	 6383 17798
14266	0	0	Ki67+	 6387 17906
14267	0	0	Ki67+	 6388 17822
14268	0	0	Ki67+	 6391 18004
14269	0	0	Ki67+	 6393 17777
14270	0	0	Ki67+	 6401 17796
14271	0	0	Ki67+	 6404 17390
14272	0	0	Ki67+	 6408 17599
14273	0	0	Ki67+	 6411 17447
14274	0	0	Ki67+	 6412 18035
14275	0	0	Ki67+	 6418 17927
14276	0	0	Ki67+	 6418 17961
14277	0	0	Ki67+	 6419 18117
14278	0	0	Ki67+	 6422 17794
14279	0	0	Ki67+	 6422 18067
14280	0	0	Ki67+	 6422 18090
14281	0	0	Ki67+	 6423 17377
14282	0	0	Ki67+	 6423 17630
14283	0	0	Ki67+	 6424 17547
14284	0	0	Ki67+	 6425 17861
14285	0	0	Ki67+	 6426 17688
14286	0	0	Ki67+	 6430 17413
14287	0	0	Ki67+	 6431 17847
14288	0	0	Ki67+	 6432 17676
14289	0	0	Ki67+	 6433 17564
14290	0	0	Ki67+	 6434 17929
14291	0	0	Ki67+	 6437 18140
14292	0	0	Ki67+	 6438 17374
14293	0	0	Ki67+	 6439 17543
14294	0	0	Ki67+	 6439 17660
14295	0	0	Ki67+	 6440 17890
14296	0	0	Ki67+	 6442 17793
14297	0	0	Ki67+	 6442 17873
14298	0	0	Ki67+	 6449 17917
14299	0	0	Ki67+	 6450 17365
14300	0	0	Ki67+	 6450 18094
14301	0	0	Ki67+	 6451 17846
14302	0	0	Ki67+	 6453 18028
14303	0	0	Ki67+	 6455 18039
14304	0	0	Ki67+	 6459 17886
14305	0	0	Ki67+	 6463 18103
14306	0	0	Ki67+	 6469 17383
14307	0	0	Ki67+	 6474 17444
14308	0	0	Ki67+	 6474 18087
14309	0	0	Ki67+	 6475 18008
14310	0	0	Ki67+	 6476 18065
14311	0	0	Ki67+	 6479 17723
14312	0	0	Ki67+	 6480 17577
14313	0	0	Ki67+	 6483 17678
14314	0	0	Ki67+	 6486 17368
14315	0	0	Ki67+	 6487 18140
14316	0	0	Ki67+	 6489 17688
14317	0	0	Ki67+	 6500 17717
14318	0	0	Ki67+	 6501 17848
14319	0	0	Ki67+	 6502 17625
14320	0	0	Ki67+	 6503 18133
14321	0	0	Ki67+	 6504 17612
14322	0	0	Ki67+	 6504 18020
14323	0	0	Ki67+	 6506 17825
14324	0	0	Ki67+	 6511 17501
14325	0	0	Ki67+	 6512 17694
14326	0	0	Ki67+	 6515 18104
14327	0	0	Ki67+	 6516 17461
14328	0	0	Ki67+	 6516 18122
14329	0	0	Ki67+	 6522 17791
14330	0	0	Ki67+	 6523 17828
14331	0	0	Ki67+	 6523 18052
14332	0	0	Ki67+	 6525 17587
14333	0	0	Ki67+	 6528 17956
14334	0	0	Ki67+	 6528 18148
14335	0	0	Ki67+	 6529 17757
14336	0	0	Ki67+	 6532 18071
14337	0	0	Ki67+	 6533 17773
14338	0	0	Ki67+	 6534 17448
14339	0	0	Ki67+	 6535 17619
14340	0	0	Ki67+	 6539 18035
14341	0	0	Ki67+	 6541 17980
14342	0	0	Ki67+	 6542 17464
14343	0	0	Ki67+	 6545 17562
14344	0	0	Ki67+	 6550 17370
14345	0	0	Ki67+	 6550 17747
14346	0	0	Ki67+	 6550 17831
14347	0	0	Ki67+	 6552 17902
14348	0	0	Ki67+	 6557 17677
14349	0	0	Ki67+	 6561 17962
14350	0	0	Ki67+	 6561 17995
14351	0	0	Ki67+	 6566 17856
14352	0	0	Ki67+	 6570 17605
14353	0	0	Ki67+	 6573 17426
14354	0	0	Ki67+	 6573 17562
14355	0	0	Ki67+	 6574 17776
14356	0	0	Ki67+	 6577 17759
14357	0	0	Ki67+	 6577 18101
14358	0	0	Ki67+	 6581 18154
14359	0	0	Ki67+	 6585 17600
14360	0	0	Ki67+	 6591 17927
14361	0	0	Ki67+	 6592 18055
14362	0	0	Ki67+	 6596 17505
14363	0	0	Ki67+	 6597 17996
14364	0	0	Ki67+	 6601 18044
14365	0	0	Ki67+	 6603 18019
14366	0	0	Ki67+	 6604 17409
14367	0	0	Ki67+	 6605 17429
14368	0	0	Ki67+	 6605 17631
14369	0	0	Ki67+	 6606 17880
14370	0	0	Ki67+	 6606 18111
14371	0	0	Ki67+	 6606 18141
14372	0	0	Ki67+	 6608 17589
14373	0	0	Ki67+	 6611 18079
14374	0	0	Ki67+	 6613 17751
14375	0	0	Ki67+	 6614 17656
14376	0	0	Ki67+	 6619 17821
14377	0	0	Ki67+	 6621 17840
14378	0	0	Ki67+	 6632 18055
14379	0	0	Ki67+	 6632 18086
14380	0	0	Ki67+	 6633 18003
14381	0	0	Ki67+	 6638 17486
14382	0	0	Ki67+	 6640 18139
14383	0	0	Ki67+	 6642 17838
14384	0	0	Ki67+	 6642 18025
14385	0	0	Ki67+	 6646 17623
14386	0	0	Ki67+	 6648 17799
14387	0	0	Ki67+	 6654 18155
14388	0	0	Ki67+	 6657 17445
14389	0	0	Ki67+	 6660 17814
14390	0	0	Ki67+	 6662 17681
14391	0	0	Ki67+	 6672 17576
14392	0	0	Ki67+	 6674 17365
14393	0	0	Ki67+	 6674 17441
14394	0	0	Ki67+	 6679 17962
14395	0	0	Ki67+	 6684 17849
14396	0	0	Ki67+	 6684 18114
14397	0	0	Ki67+	 6689 17642
14398	0	0	Ki67+	 6690 18134
14399	0	0	Ki67+	 6691 18074
14400	0	0	Ki67+	 6696 17416
14401	0	0	Ki67+	 6701 17641
14402	0	0	Ki67+	 6706 18092
14403	0	0	Ki67+	 6707 17736
14404	0	0	Ki67+	 6707 17825
14405	0	0	Ki67+	 6708 17964
14406	0	0	Ki67+	 6714 17406
14407	0	0	Ki67+	 6725 17755
14408	0	0	Ki67+	 6726 17666
14409	0	0	Ki67+	 6733 17656
14410	0	0	Ki67+	 6734 18025
14411	0	0	Ki67+	 6735 17427
14412	0	0	Ki67+	 6740 17372
14413	0	0	Ki67+	 6740 17767
14414	0	0	Ki67+	 6745 18069
14415	0	0	Ki67+	 6749 17498
14416	0	0	Ki67+	 6749 17645
14417	0	0	Ki67+	 6749 17916
14418	0	0	Ki67+	 6751 18106
14419	0	0	Ki67+	 6755 17767
14420	0	0	Ki67+	 6765 18131
14421	0	0	Ki67+	 6766 17491
14422	0	0	Ki67+	 6766 17725
14423	0	0	Ki67+	 6767 18050
14424	0	0	Ki67+	 6786 17952
14425	0	0	Ki67+	 6787 17688
14426	0	0	Ki67+	 6789 17970
14427	0	0	Ki67+	 6798 18146
14428	0	0	Ki67+	 6799 17768
14429	0	0	Ki67+	 6799 17989
14430	0	0	Ki67+	 6800 17395
14431	0	0	Ki67+	 6815 17963
14432	0	0	Ki67+	 6018 18332
14433	0	0	Ki67+	 6031 18576
14434	0	0	Ki67+	 6033 18170
14435	0	0	Ki67+	 6078 18420
14436	0	0	Ki67+	 6081 18775
14437	0	0	Ki67+	 6088 18651
14438	0	0	Ki67+	 6092 18429
14439	0	0	Ki67+	 6094 18791
14440	0	0	Ki67+	 6104 18399
14441	0	0	Ki67+	 6112 18183
14442	0	0	Ki67+	 6161 18499
14443	0	0	Ki67+	 6171 18259
14444	0	0	Ki67+	 6176 18866
14445	0	0	Ki67+	 6179 18306
14446	0	0	Ki67+	 6179 18357
14447	0	0	Ki67+	 6186 18177
14448	0	0	Ki67+	 6189 18290
14449	0	0	Ki67+	 6194 18320
14450	0	0	Ki67+	 6198 18509
14451	0	0	Ki67+	 6205 18244
14452	0	0	Ki67+	 6206 18373
14453	0	0	Ki67+	 6207 18865
14454	0	0	Ki67+	 6209 18932
14455	0	0	Ki67+	 6215 18284
14456	0	0	Ki67+	 6215 18797
14457	0	0	Ki67+	 6227 18177
14458	0	0	Ki67+	 6231 18828
14459	0	0	Ki67+	 6233 18230
14460	0	0	Ki67+	 6234 18348
14461	0	0	Ki67+	 6235 18207
14462	0	0	Ki67+	 6236 18404
14463	0	0	Ki67+	 6244 18795
14464	0	0	Ki67+	 6245 18839
14465	0	0	Ki67+	 6247 18920
14466	0	0	Ki67+	 6253 18291
14467	0	0	Ki67+	 6253 18873
14468	0	0	Ki67+	 6258 18385
14469	0	0	Ki67+	 6259 18408
14470	0	0	Ki67+	 6259 18902
14471	0	0	Ki67+	 6260 18829
14472	0	0	Ki67+	 6263 18338
14473	0	0	Ki67+	 6264 18264
14474	0	0	Ki67+	 6266 18859
14475	0	0	Ki67+	 6270 18837
14476	0	0	Ki67+	 6276 18366
14477	0	0	Ki67+	 6284 18252
14478	0	0	Ki67+	 6284 18510
14479	0	0	Ki67+	 6287 18351
14480	0	0	Ki67+	 6289 18785
14481	0	0	Ki67+	 6290 18878
14482	0	0	Ki67+	 6299 18324
14483	0	0	Ki67+	 6304 18270
14484	0	0	Ki67+	 6304 18415
14485	0	0	Ki67+	 6305 18463
14486	0	0	Ki67+	 6308 18246
14487	0	0	Ki67+	 6309 18921
14488	0	0	Ki67+	 6310 18445
14489	0	0	Ki67+	 6312 18902
14490	0	0	Ki67+	 6314 18553
14491	0	0	Ki67+	 6315 18268
14492	0	0	Ki67+	 6315 18299
14493	0	0	Ki67+	 6322 18533
14494	0	0	Ki67+	 6326 18592
14495	0	0	Ki67+	 6327 18378
14496	0	0	Ki67+	 6328 18420
14497	0	0	Ki67+	 6331 18952
14498	0	0	Ki67+	 6332 18467
14499	0	0	Ki67+	 6333 18841
14500	0	0	Ki67+	 6333 18887
14501	0	0	Ki67+	 6334 18315
14502	0	0	Ki67+	 6334 18435
14503	0	0	Ki67+	 6335 18242
14504	0	0	Ki67+	 6336 18479
14505	0	0	Ki67+	 6340 18828
14506	0	0	Ki67+	 6342 18282
14507	0	0	Ki67+	 6342 18356
14508	0	0	Ki67+	 6349 18321
14509	0	0	Ki67+	 6349 18338
14510	0	0	Ki67+	 6349 18928
14511	0	0	Ki67+	 6351 18615
14512	0	0	Ki67+	 6352 18273
14513	0	0	Ki67+	 6358 18367
14514	0	0	Ki67+	 6358 18877
14515	0	0	Ki67+	 6372 18819
14516	0	0	Ki67+	 6373 18488
14517	0	0	Ki67+	 6378 18422
14518	0	0	Ki67+	 6378 18888
14519	0	0	Ki67+	 6382 18572
14520	0	0	Ki67+	 6382 18614
14521	0	0	Ki67+	 6384 18319
14522	0	0	Ki67+	 6394 18375
14523	0	0	Ki67+	 6395 18602
14524	0	0	Ki67+	 6398 18289
14525	0	0	Ki67+	 6404 18576
14526	0	0	Ki67+	 6404 18656
14527	0	0	Ki67+	 6406 18368
14528	0	0	Ki67+	 6408 18933
14529	0	0	Ki67+	 6409 18508
14530	0	0	Ki67+	 6410 18314
14531	0	0	Ki67+	 6413 18254
14532	0	0	Ki67+	 6414 18339
14533	0	0	Ki67+	 6417 18876
14534	0	0	Ki67+	 6418 18472
14535	0	0	Ki67+	 6422 18433
14536	0	0	Ki67+	 6425 18452
14537	0	0	Ki67+	 6428 18813
14538	0	0	Ki67+	 6429 18684
14539	0	0	Ki67+	 6430 18499
14540	0	0	Ki67+	 6432 18315
14541	0	0	Ki67+	 6432 18521
14542	0	0	Ki67+	 6438 18368
14543	0	0	Ki67+	 6438 18932
14544	0	0	Ki67+	 6440 18274
14545	0	0	Ki67+	 6440 18676
14546	0	0	Ki67+	 6445 18300
14547	0	0	Ki67+	 6445 18581
14548	0	0	Ki67+	 6445 18597
14549	0	0	Ki67+	 6446 18726
14550	0	0	Ki67+	 6448 18455
14551	0	0	Ki67+	 6449 18877
14552	0	0	Ki67+	 6451 18658
14553	0	0	Ki67+	 6457 18500
14554	0	0	Ki67+	 6458 18391
14555	0	0	Ki67+	 6460 18709
14556	0	0	Ki67+	 6464 18687
14557	0	0	Ki67+	 6467 18265
14558	0	0	Ki67+	 6474 18528
14559	0	0	Ki67+	 6478 18498
14560	0	0	Ki67+	 6478 18598
14561	0	0	Ki67+	 6479 18227
14562	0	0	Ki67+	 6479 18916
14563	0	0	Ki67+	 6480 18402
14564	0	0	Ki67+	 6481 18293
14565	0	0	Ki67+	 6484 18661
14566	0	0	Ki67+	 6486 18313
14567	0	0	Ki67+	 6486 18519
14568	0	0	Ki67+	 6491 18947
14569	0	0	Ki67+	 6492 18473
14570	0	0	Ki67+	 6493 18620
14571	0	0	Ki67+	 6493 18682
14572	0	0	Ki67+	 6496 18743
14573	0	0	Ki67+	 6498 18721
14574	0	0	Ki67+	 6499 18916
14575	0	0	Ki67+	 6501 18171
14576	0	0	Ki67+	 6503 18374
14577	0	0	Ki67+	 6503 18389
14578	0	0	Ki67+	 6505 18245
14579	0	0	Ki67+	 6505 18352
14580	0	0	Ki67+	 6513 18561
14581	0	0	Ki67+	 6515 18376
14582	0	0	Ki67+	 6515 18522
14583	0	0	Ki67+	 6515 18649
14584	0	0	Ki67+	 6516 18678
14585	0	0	Ki67+	 6516 18929
14586	0	0	Ki67+	 6520 18620
14587	0	0	Ki67+	 6525 18599
14588	0	0	Ki67+	 6529 18354
14589	0	0	Ki67+	 6532 18221
14590	0	0	Ki67+	 6533 18170
14591	0	0	Ki67+	 6533 18561
14592	0	0	Ki67+	 6534 18267
14593	0	0	Ki67+	 6535 18391
14594	0	0	Ki67+	 6541 18371
14595	0	0	Ki67+	 6542 18669
14596	0	0	Ki67+	 6544 18718
14597	0	0	Ki67+	 6546 18205
14598	0	0	Ki67+	 6548 18252
14599	0	0	Ki67+	 6548 18757
14600	0	0	Ki67+	 6549 18645
14601	0	0	Ki67+	 6555 18413
14602	0	0	Ki67+	 6556 18283
14603	0	0	Ki67+	 6559 18696
14604	0	0	Ki67+	 6560 18634
14605	0	0	Ki67+	 6566 18171
14606	0	0	Ki67+	 6566 18277
14607	0	0	Ki67+	 6567 18221
14608	0	0	Ki67+	 6569 18887
14609	0	0	Ki67+	 6576 18466
14610	0	0	Ki67+	 6580 18245
14611	0	0	Ki67+	 6580 18305
14612	0	0	Ki67+	 6581 18172
14613	0	0	Ki67+	 6582 18330
14614	0	0	Ki67+	 6582 18656
14615	0	0	Ki67+	 6587 18200
14616	0	0	Ki67+	 6591 18220
14617	0	0	Ki67+	 6598 18308
14618	0	0	Ki67+	 6603 18713
14619	0	0	Ki67+	 6605 18207
14620	0	0	Ki67+	 6606 18475
14621	0	0	Ki67+	 6607 18400
14622	0	0	Ki67+	 6608 18430
14623	0	0	Ki67+	 6611 18818
14624	0	0	Ki67+	 6621 18274
14625	0	0	Ki67+	 6623 18313
14626	0	0	Ki67+	 6626 18504
14627	0	0	Ki67+	 6630 18532
14628	0	0	Ki67+	 6631 18463
14629	0	0	Ki67+	 6633 18483
14630	0	0	Ki67+	 6634 18342
14631	0	0	Ki67+	 6647 18183
14632	0	0	Ki67+	 6651 18307
14633	0	0	Ki67+	 6653 18251
14634	0	0	Ki67+	 6659 18480
14635	0	0	Ki67+	 6659 18654
14636	0	0	Ki67+	 6660 18505
14637	0	0	Ki67+	 6665 18357
14638	0	0	Ki67+	 6665 18532
14639	0	0	Ki67+	 6665 18643
14640	0	0	Ki67+	 6667 18200
14641	0	0	Ki67+	 6675 18255
14642	0	0	Ki67+	 6675 18445
14643	0	0	Ki67+	 6677 18703
14644	0	0	Ki67+	 6682 18365
14645	0	0	Ki67+	 6683 18781
14646	0	0	Ki67+	 6685 18311
14647	0	0	Ki67+	 6685 18540
14648	0	0	Ki67+	 6690 18517
14649	0	0	Ki67+	 6691 18617
14650	0	0	Ki67+	 6693 18587
14651	0	0	Ki67+	 6697 18531
14652	0	0	Ki67+	 6698 18363
14653	0	0	Ki67+	 6698 18487
14654	0	0	Ki67+	 6701 18184
14655	0	0	Ki67+	 6702 18887
14656	0	0	Ki67+	 6703 18680
14657	0	0	Ki67+	 6704 18758
14658	0	0	Ki67+	 6715 18910
14659	0	0	Ki67+	 6719 18593
14660	0	0	Ki67+	 6720 18884
14661	0	0	Ki67+	 6722 18740
14662	0	0	Ki67+	 6723 18628
14663	0	0	Ki67+	 6724 18842
14664	0	0	Ki67+	 6731 18551
14665	0	0	Ki67+	 6731 18589
14666	0	0	Ki67+	 6736 18186
14667	0	0	Ki67+	 6738 18732
14668	0	0	Ki67+	 6738 18759
14669	0	0	Ki67+	 6741 18910
14670	0	0	Ki67+	 6742 18854
14671	0	0	Ki67+	 6744 18300
14672	0	0	Ki67+	 6750 18343
[truncated: 1,427,770 more chars]
