# Supplementary material for: Data-Driven Discovery of Immune Contexture Biomarkers
Source: Front Oncol. 2018 Dec 18;8:627. doi: 10.3389/fonc.2018.00627 (PMC6305402; doi:10.3389/fonc.2018.00627)
Supplement: Data Sheet 5.zip — MSI/MSS dataset, part 3/3. [file Data_Sheet_5.zip › MSIMSSDataset/89905_ImageObjects.txt]

barcode_target	F16-000139 [5 channels]
barcode_origin	0
workflow_target	CD8-CD3-CD4-Ki67-DAPI_generic.wsa 
workflow_target_version	 build f14999727a346af05f524693b44526002539cc76, workflows f149997 2016-05-23 with local changes
workflow_origin	0
workflow_origin_version	0
iH	24096
iW	31472
user	txdsapps
hostname	RPZMB000019

1	0	0	Ki67+	 2172 7503
2	0	0	Ki67+	 2254 7483
3	0	0	Ki67+	 2289 7329
4	0	0	Ki67+	 2300 7335
5	0	0	Ki67+	 2306 7427
6	0	0	Ki67+	 2321 7430
7	0	0	Ki67+	 2323 7321
8	0	0	Ki67+	 2347 7334
9	0	0	Ki67+	 2357 6970
10	0	0	Ki67+	 2361 7447
11	0	0	Ki67+	 2381 7185
12	0	0	Ki67+	 2387 6925
13	0	0	Ki67+	 2388 6941
14	0	0	Ki67+	 2388 6968
15	0	0	Ki67+	 2396 7135
16	0	0	Ki67+	 2396 7465
17	0	0	Ki67+	 2409 7302
18	0	0	Ki67+	 2411 7399
19	0	0	Ki67+	 2413 7272
20	0	0	Ki67+	 2418 7429
21	0	0	Ki67+	 2422 7342
22	0	0	Ki67+	 2423 7465
23	0	0	Ki67+	 2429 7387
24	0	0	Ki67+	 2434 7293
25	0	0	Ki67+	 2436 7147
26	0	0	Ki67+	 2439 7126
27	0	0	Ki67+	 2439 7162
28	0	0	Ki67+	 2439 7445
29	0	0	Ki67+	 2441 7316
30	0	0	Ki67+	 2444 7235
31	0	0	Ki67+	 2445 7096
32	0	0	Ki67+	 2446 7421
33	0	0	Ki67+	 2452 7472
34	0	0	Ki67+	 2456 7151
35	0	0	Ki67+	 2456 7336
36	0	0	Ki67+	 2460 7386
37	0	0	Ki67+	 2464 7437
38	0	0	Ki67+	 2467 7074
39	0	0	Ki67+	 2469 7503
40	0	0	Ki67+	 2470 7491
41	0	0	Ki67+	 2472 7326
42	0	0	Ki67+	 2476 7415
43	0	0	Ki67+	 2479 7217
44	0	0	Ki67+	 2482 7316
45	0	0	Ki67+	 2483 7198
46	0	0	Ki67+	 2485 7335
47	0	0	Ki67+	 2485 7378
48	0	0	Ki67+	 2486 7424
49	0	0	Ki67+	 2492 7069
50	0	0	Ki67+	 2493 7397
51	0	0	Ki67+	 2493 7453
52	0	0	Ki67+	 2494 7232
53	0	0	Ki67+	 2494 7286
54	0	0	Ki67+	 2498 7440
55	0	0	Ki67+	 2501 7333
56	0	0	Ki67+	 2504 7354
57	0	0	Ki67+	 2508 7313
58	0	0	Ki67+	 2512 7196
59	0	0	Ki67+	 2513 7166
60	0	0	Ki67+	 2514 7231
61	0	0	Ki67+	 2516 7099
62	0	0	Ki67+	 2516 7213
63	0	0	Ki67+	 2516 7478
64	0	0	Ki67+	 2523 7381
65	0	0	Ki67+	 2526 7007
66	0	0	Ki67+	 2526 7141
67	0	0	Ki67+	 2527 7074
68	0	0	Ki67+	 2530 7455
69	0	0	Ki67+	 2531 7091
70	0	0	Ki67+	 2539 7406
71	0	0	Ki67+	 2542 7026
72	0	0	Ki67+	 2543 7427
73	0	0	Ki67+	 2064 8138
74	0	0	Ki67+	 2082 8072
75	0	0	Ki67+	 2103 8183
76	0	0	Ki67+	 2115 7647
77	0	0	Ki67+	 2125 8221
78	0	0	Ki67+	 2130 7667
79	0	0	Ki67+	 2130 8292
80	0	0	Ki67+	 2143 8215
81	0	0	Ki67+	 2147 8142
82	0	0	Ki67+	 2156 8181
83	0	0	Ki67+	 2158 8296
84	0	0	Ki67+	 2170 8207
85	0	0	Ki67+	 2180 7626
86	0	0	Ki67+	 2181 7535
87	0	0	Ki67+	 2186 7773
88	0	0	Ki67+	 2188 7602
89	0	0	Ki67+	 2190 8166
90	0	0	Ki67+	 2194 7577
91	0	0	Ki67+	 2197 8012
92	0	0	Ki67+	 2222 7673
93	0	0	Ki67+	 2226 8303
94	0	0	Ki67+	 2228 8178
95	0	0	Ki67+	 2230 7567
96	0	0	Ki67+	 2237 7976
97	0	0	Ki67+	 2238 8204
98	0	0	Ki67+	 2248 7545
99	0	0	Ki67+	 2261 8176
100	0	0	Ki67+	 2263 8291
101	0	0	Ki67+	 2279 7579
102	0	0	Ki67+	 2279 7629
103	0	0	Ki67+	 2291 8249
104	0	0	Ki67+	 2296 8198
105	0	0	Ki67+	 2300 7582
106	0	0	Ki67+	 2305 7514
107	0	0	Ki67+	 2312 7598
108	0	0	Ki67+	 2312 7803
109	0	0	Ki67+	 2318 7521
110	0	0	Ki67+	 2319 8261
111	0	0	Ki67+	 2320 8028
112	0	0	Ki67+	 2331 7589
113	0	0	Ki67+	 2334 7569
114	0	0	Ki67+	 2338 8200
115	0	0	Ki67+	 2345 7581
116	0	0	Ki67+	 2351 7603
117	0	0	Ki67+	 2356 8230
118	0	0	Ki67+	 2358 7541
119	0	0	Ki67+	 2360 7834
120	0	0	Ki67+	 2363 7510
121	0	0	Ki67+	 2368 7600
122	0	0	Ki67+	 2371 7625
123	0	0	Ki67+	 2377 7517
124	0	0	Ki67+	 2384 7542
125	0	0	Ki67+	 2386 7599
126	0	0	Ki67+	 2388 7610
127	0	0	Ki67+	 2392 8066
128	0	0	Ki67+	 2393 7526
129	0	0	Ki67+	 2399 7567
130	0	0	Ki67+	 2400 7510
131	0	0	Ki67+	 2405 7677
132	0	0	Ki67+	 2425 7743
133	0	0	Ki67+	 2427 7531
134	0	0	Ki67+	 2431 7551
135	0	0	Ki67+	 2449 7537
136	0	0	Ki67+	 2449 7575
137	0	0	Ki67+	 2457 7733
138	0	0	Ki67+	 2458 7638
139	0	0	Ki67+	 2467 7600
140	0	0	Ki67+	 2473 7568
141	0	0	Ki67+	 2483 7536
142	0	0	Ki67+	 2483 7635
143	0	0	Ki67+	 2488 7653
144	0	0	Ki67+	 2500 7621
145	0	0	Ki67+	 2500 8017
146	0	0	Ki67+	 2520 7606
147	0	0	Ki67+	 2528 7554
148	0	0	Ki67+	 2535 7632
149	0	0	Ki67+	 1980 9005
150	0	0	Ki67+	 1983 9018
151	0	0	Ki67+	 1983 9052
152	0	0	Ki67+	 1992 9072
153	0	0	Ki67+	 2005 8629
154	0	0	Ki67+	 2014 9071
155	0	0	Ki67+	 2017 9099
156	0	0	Ki67+	 2020 8491
157	0	0	Ki67+	 2023 8997
158	0	0	Ki67+	 2031 9013
159	0	0	Ki67+	 2041 8948
160	0	0	Ki67+	 2047 8976
161	0	0	Ki67+	 2049 8662
162	0	0	Ki67+	 2053 8502
163	0	0	Ki67+	 2067 9057
164	0	0	Ki67+	 2070 8922
165	0	0	Ki67+	 2073 9074
166	0	0	Ki67+	 2075 9038
167	0	0	Ki67+	 2090 8439
168	0	0	Ki67+	 2094 9050
169	0	0	Ki67+	 2094 9078
170	0	0	Ki67+	 2097 8396
171	0	0	Ki67+	 2099 8899
172	0	0	Ki67+	 2105 8920
173	0	0	Ki67+	 2121 8450
174	0	0	Ki67+	 2129 9047
175	0	0	Ki67+	 2138 9005
176	0	0	Ki67+	 2139 8315
177	0	0	Ki67+	 2142 8876
178	0	0	Ki67+	 2143 9078
179	0	0	Ki67+	 2147 8919
180	0	0	Ki67+	 2155 8337
181	0	0	Ki67+	 2155 9034
182	0	0	Ki67+	 2162 8965
183	0	0	Ki67+	 2169 9029
184	0	0	Ki67+	 2174 8953
185	0	0	Ki67+	 2177 8428
186	0	0	Ki67+	 2178 8814
187	0	0	Ki67+	 2178 8998
188	0	0	Ki67+	 2183 9017
189	0	0	Ki67+	 2184 8846
190	0	0	Ki67+	 2196 8824
191	0	0	Ki67+	 2197 8809
192	0	0	Ki67+	 2198 8351
193	0	0	Ki67+	 2207 9024
194	0	0	Ki67+	 2218 8945
195	0	0	Ki67+	 2219 8981
196	0	0	Ki67+	 2220 8922
197	0	0	Ki67+	 2225 9000
198	0	0	Ki67+	 2235 8928
199	0	0	Ki67+	 2244 8337
200	0	0	Ki67+	 2246 8545
201	0	0	Ki67+	 2249 8848
202	0	0	Ki67+	 2249 8962
203	0	0	Ki67+	 2251 8828
204	0	0	Ki67+	 2266 8673
205	0	0	Ki67+	 2267 8588
206	0	0	Ki67+	 2268 8901
207	0	0	Ki67+	 2270 8927
208	0	0	Ki67+	 2277 8333
209	0	0	Ki67+	 2278 8812
210	0	0	Ki67+	 2278 8824
211	0	0	Ki67+	 2281 8952
212	0	0	Ki67+	 2285 8322
213	0	0	Ki67+	 2287 8873
214	0	0	Ki67+	 2302 8881
215	0	0	Ki67+	 2303 8843
216	0	0	Ki67+	 2306 8920
217	0	0	Ki67+	 2310 8933
218	0	0	Ki67+	 2334 8758
219	0	0	Ki67+	 2343 8971
220	0	0	Ki67+	 2349 8955
221	0	0	Ki67+	 2353 8788
222	0	0	Ki67+	 2353 8899
223	0	0	Ki67+	 2353 8917
224	0	0	Ki67+	 2358 8765
225	0	0	Ki67+	 2361 8822
226	0	0	Ki67+	 2361 8978
227	0	0	Ki67+	 2370 8868
228	0	0	Ki67+	 2376 8917
229	0	0	Ki67+	 2379 8453
230	0	0	Ki67+	 2387 8891
231	0	0	Ki67+	 2388 8723
232	0	0	Ki67+	 2390 8992
233	0	0	Ki67+	 2401 8662
234	0	0	Ki67+	 2401 9002
235	0	0	Ki67+	 2406 8893
236	0	0	Ki67+	 2407 8759
237	0	0	Ki67+	 2407 8829
238	0	0	Ki67+	 2414 8923
239	0	0	Ki67+	 2415 8866
240	0	0	Ki67+	 2424 8967
241	0	0	Ki67+	 2424 9090
242	0	0	Ki67+	 2429 8373
243	0	0	Ki67+	 2433 8713
244	0	0	Ki67+	 2436 9098
245	0	0	Ki67+	 2448 9042
246	0	0	Ki67+	 2453 8830
247	0	0	Ki67+	 2456 8498
248	0	0	Ki67+	 2464 9041
249	0	0	Ki67+	 2468 8682
250	0	0	Ki67+	 2476 9076
251	0	0	Ki67+	 2477 8751
252	0	0	Ki67+	 2492 8716
253	0	0	Ki67+	 2492 8797
254	0	0	Ki67+	 2493 8827
255	0	0	Ki67+	 2495 8760
256	0	0	Ki67+	 2496 9047
257	0	0	Ki67+	 2502 8787
258	0	0	Ki67+	 2514 8699
259	0	0	Ki67+	 2517 8628
260	0	0	Ki67+	 2519 8650
261	0	0	Ki67+	 2526 8998
262	0	0	Ki67+	 2542 9099
263	0	0	Ki67+	 2543 9025
264	0	0	Ki67+	 1923 9537
265	0	0	Ki67+	 1932 9109
266	0	0	Ki67+	 1941 9445
267	0	0	Ki67+	 1960 9147
268	0	0	Ki67+	 1988 9139
269	0	0	Ki67+	 1993 9110
270	0	0	Ki67+	 2008 9880
271	0	0	Ki67+	 2032 9343
272	0	0	Ki67+	 2033 9400
273	0	0	Ki67+	 2034 9371
274	0	0	Ki67+	 2049 9473
275	0	0	Ki67+	 2050 9664
276	0	0	Ki67+	 2055 9713
277	0	0	Ki67+	 2058 9429
278	0	0	Ki67+	 2059 9359
279	0	0	Ki67+	 2066 9333
280	0	0	Ki67+	 2071 9635
281	0	0	Ki67+	 2075 9115
282	0	0	Ki67+	 2075 9378
283	0	0	Ki67+	 2075 9429
284	0	0	Ki67+	 2085 9504
285	0	0	Ki67+	 2091 9299
286	0	0	Ki67+	 2099 9436
287	0	0	Ki67+	 2100 9362
288	0	0	Ki67+	 2109 9813
289	0	0	Ki67+	 2115 9329
290	0	0	Ki67+	 2126 9657
291	0	0	Ki67+	 2126 9871
292	0	0	Ki67+	 2130 9255
293	0	0	Ki67+	 2136 9220
294	0	0	Ki67+	 2138 9861
295	0	0	Ki67+	 2140 9359
296	0	0	Ki67+	 2150 9328
297	0	0	Ki67+	 2167 9389
298	0	0	Ki67+	 2169 9797
299	0	0	Ki67+	 2171 9280
300	0	0	Ki67+	 2173 9333
301	0	0	Ki67+	 2173 9614
302	0	0	Ki67+	 2180 9650
303	0	0	Ki67+	 2183 9277
304	0	0	Ki67+	 2185 9252
305	0	0	Ki67+	 2195 9202
306	0	0	Ki67+	 2198 9656
307	0	0	Ki67+	 2201 9322
308	0	0	Ki67+	 2207 9218
309	0	0	Ki67+	 2221 9464
310	0	0	Ki67+	 2230 9197
311	0	0	Ki67+	 2236 9583
312	0	0	Ki67+	 2241 9141
313	0	0	Ki67+	 2243 9434
314	0	0	Ki67+	 2252 9238
315	0	0	Ki67+	 2253 9263
316	0	0	Ki67+	 2254 9610
317	0	0	Ki67+	 2259 9175
318	0	0	Ki67+	 2260 9331
319	0	0	Ki67+	 2265 9129
320	0	0	Ki67+	 2266 9626
321	0	0	Ki67+	 2267 9573
322	0	0	Ki67+	 2268 9413
323	0	0	Ki67+	 2269 9234
324	0	0	Ki67+	 2270 9397
325	0	0	Ki67+	 2279 9184
326	0	0	Ki67+	 2290 9554
327	0	0	Ki67+	 2292 9577
328	0	0	Ki67+	 2297 9242
329	0	0	Ki67+	 2300 9274
330	0	0	Ki67+	 2303 9537
331	0	0	Ki67+	 2314 9494
332	0	0	Ki67+	 2317 9219
333	0	0	Ki67+	 2320 9573
334	0	0	Ki67+	 2323 9258
335	0	0	Ki67+	 2330 9508
336	0	0	Ki67+	 2333 9549
337	0	0	Ki67+	 2340 9220
338	0	0	Ki67+	 2341 9281
339	0	0	Ki67+	 2343 9521
340	0	0	Ki67+	 2345 9185
341	0	0	Ki67+	 2349 9241
342	0	0	Ki67+	 2353 9162
343	0	0	Ki67+	 2361 9197
344	0	0	Ki67+	 2365 9235
345	0	0	Ki67+	 2365 9465
346	0	0	Ki67+	 2365 9496
347	0	0	Ki67+	 2369 9534
348	0	0	Ki67+	 2372 9225
349	0	0	Ki67+	 2373 9177
350	0	0	Ki67+	 2373 9421
351	0	0	Ki67+	 2373 9577
352	0	0	Ki67+	 2374 9347
353	0	0	Ki67+	 2378 9500
354	0	0	Ki67+	 2384 9211
355	0	0	Ki67+	 2386 9522
356	0	0	Ki67+	 2391 9580
357	0	0	Ki67+	 2396 9362
358	0	0	Ki67+	 2397 9404
359	0	0	Ki67+	 2398 9340
360	0	0	Ki67+	 2401 9442
361	0	0	Ki67+	 2404 9159
362	0	0	Ki67+	 2405 9183
363	0	0	Ki67+	 2410 9131
364	0	0	Ki67+	 2415 9288
365	0	0	Ki67+	 2417 9369
366	0	0	Ki67+	 2418 9862
367	0	0	Ki67+	 2421 9312
368	0	0	Ki67+	 2424 9218
369	0	0	Ki67+	 2425 9415
370	0	0	Ki67+	 2426 9378
371	0	0	Ki67+	 2427 9341
372	0	0	Ki67+	 2428 9134
373	0	0	Ki67+	 2428 9440
374	0	0	Ki67+	 2430 9895
375	0	0	Ki67+	 2433 9468
376	0	0	Ki67+	 2440 9349
377	0	0	Ki67+	 2442 9157
378	0	0	Ki67+	 2445 9447
379	0	0	Ki67+	 2448 9419
380	0	0	Ki67+	 2450 9238
381	0	0	Ki67+	 2450 9329
382	0	0	Ki67+	 2451 9381
383	0	0	Ki67+	 2453 9349
384	0	0	Ki67+	 2458 9283
385	0	0	Ki67+	 2459 9191
386	0	0	Ki67+	 2461 9131
387	0	0	Ki67+	 2469 9359
388	0	0	Ki67+	 2470 9111
389	0	0	Ki67+	 2472 9167
390	0	0	Ki67+	 2475 9145
391	0	0	Ki67+	 2475 9809
392	0	0	Ki67+	 2475 9866
393	0	0	Ki67+	 2476 9425
394	0	0	Ki67+	 2479 9385
395	0	0	Ki67+	 2480 9291
396	0	0	Ki67+	 2480 9450
397	0	0	Ki67+	 2483 9328
398	0	0	Ki67+	 2489 9265
399	0	0	Ki67+	 2491 9841
400	0	0	Ki67+	 2495 9188
401	0	0	Ki67+	 2500 9369
402	0	0	Ki67+	 2503 9252
403	0	0	Ki67+	 2508 9293
404	0	0	Ki67+	 2510 9796
405	0	0	Ki67+	 2513 9332
406	0	0	Ki67+	 2513 9386
407	0	0	Ki67+	 2514 9415
408	0	0	Ki67+	 2515 9132
409	0	0	Ki67+	 2515 9813
410	0	0	Ki67+	 2518 9358
411	0	0	Ki67+	 2521 9849
412	0	0	Ki67+	 2530 9701
413	0	0	Ki67+	 2533 9293
414	0	0	Ki67+	 2537 9145
415	0	0	Ki67+	 2538 9781
416	0	0	Ki67+	 2540 9822
417	0	0	Ki67+	 2541 9280
418	0	0	Ki67+	 2542 9718
419	0	0	Ki67+	 1999 10478
420	0	0	Ki67+	 2057 9980
421	0	0	Ki67+	 2069 10237
422	0	0	Ki67+	 2081 10661
423	0	0	Ki67+	 2091 10702
424	0	0	Ki67+	 2092 10681
425	0	0	Ki67+	 2120 9906
426	0	0	Ki67+	 2140 10566
427	0	0	Ki67+	 2153 10344
428	0	0	Ki67+	 2154 10035
429	0	0	Ki67+	 2157 10358
430	0	0	Ki67+	 2168 10260
431	0	0	Ki67+	 2171 9993
432	0	0	Ki67+	 2172 10351
433	0	0	Ki67+	 2173 10036
434	0	0	Ki67+	 2175 10286
435	0	0	Ki67+	 2190 10587
436	0	0	Ki67+	 2192 10523
437	0	0	Ki67+	 2195 10233
438	0	0	Ki67+	 2196 10265
439	0	0	Ki67+	 2198 10467
440	0	0	Ki67+	 2202 10299
441	0	0	Ki67+	 2207 10325
442	0	0	Ki67+	 2211 10551
443	0	0	Ki67+	 2218 10571
444	0	0	Ki67+	 2222 10328
445	0	0	Ki67+	 2233 10594
446	0	0	Ki67+	 2235 10462
447	0	0	Ki67+	 2235 10474
448	0	0	Ki67+	 2243 10563
449	0	0	Ki67+	 2255 10409
450	0	0	Ki67+	 2265 10480
451	0	0	Ki67+	 2272 10247
452	0	0	Ki67+	 2281 10396
453	0	0	Ki67+	 2282 10483
454	0	0	Ki67+	 2299 9988
455	0	0	Ki67+	 2308 10136
456	0	0	Ki67+	 2310 10419
457	0	0	Ki67+	 2316 10037
458	0	0	Ki67+	 2321 10666
459	0	0	Ki67+	 2322 10132
460	0	0	Ki67+	 2330 10142
461	0	0	Ki67+	 2336 10065
462	0	0	Ki67+	 2338 10085
463	0	0	Ki67+	 2340 10044
464	0	0	Ki67+	 2347 10689
465	0	0	Ki67+	 2355 10115
466	0	0	Ki67+	 2358 10051
467	0	0	Ki67+	 2366 10576
468	0	0	Ki67+	 2367 10071
469	0	0	Ki67+	 2367 10274
470	0	0	Ki67+	 2369 9990
471	0	0	Ki67+	 2372 10689
472	0	0	Ki67+	 2373 10289
473	0	0	Ki67+	 2376 10114
474	0	0	Ki67+	 2378 10571
475	0	0	Ki67+	 2379 9927
476	0	0	Ki67+	 2385 10029
477	0	0	Ki67+	 2385 10556
478	0	0	Ki67+	 2386 9967
479	0	0	Ki67+	 2400 9997
480	0	0	Ki67+	 2405 10295
481	0	0	Ki67+	 2420 9939
482	0	0	Ki67+	 2434 10146
483	0	0	Ki67+	 2436 9990
484	0	0	Ki67+	 2442 10018
485	0	0	Ki67+	 2452 10491
486	0	0	Ki67+	 2455 10043
487	0	0	Ki67+	 2456 10016
488	0	0	Ki67+	 2466 10549
489	0	0	Ki67+	 2468 9949
490	0	0	Ki67+	 2469 10097
491	0	0	Ki67+	 2493 9959
492	0	0	Ki67+	 2493 10578
493	0	0	Ki67+	 2504 10003
494	0	0	Ki67+	 2506 10026
495	0	0	Ki67+	 2507 10546
496	0	0	Ki67+	 2513 10452
497	0	0	Ki67+	 2515 9995
498	0	0	Ki67+	 2521 10526
499	0	0	Ki67+	 2529 9912
500	0	0	Ki67+	 2529 10455
501	0	0	Ki67+	 2529 10695
502	0	0	Ki67+	 2531 10433
503	0	0	Ki67+	 2541 10635
504	0	0	Ki67+	 2053 10736
505	0	0	Ki67+	 2072 10739
506	0	0	Ki67+	 2077 10722
507	0	0	Ki67+	 2106 10844
508	0	0	Ki67+	 2111 10877
509	0	0	Ki67+	 2139 10856
510	0	0	Ki67+	 2143 10896
511	0	0	Ki67+	 2149 10765
512	0	0	Ki67+	 2152 10708
513	0	0	Ki67+	 2152 10724
514	0	0	Ki67+	 2319 10753
515	0	0	Ki67+	 2323 10953
516	0	0	Ki67+	 2351 11173
517	0	0	Ki67+	 2359 11020
518	0	0	Ki67+	 2373 11224
519	0	0	Ki67+	 2399 11209
520	0	0	Ki67+	 2420 11487
521	0	0	Ki67+	 2425 11445
522	0	0	Ki67+	 2441 11500
523	0	0	Ki67+	 2447 11469
524	0	0	Ki67+	 2456 11450
525	0	0	Ki67+	 2456 11481
526	0	0	Ki67+	 2475 11373
527	0	0	Ki67+	 2478 11347
528	0	0	Ki67+	 2481 11458
529	0	0	Ki67+	 2486 11415
530	0	0	Ki67+	 2498 11425
531	0	0	Ki67+	 2505 11346
532	0	0	Ki67+	 2508 11428
533	0	0	Ki67+	 2509 11151
534	0	0	Ki67+	 2510 11389
535	0	0	Ki67+	 2514 11482
536	0	0	Ki67+	 2517 10901
537	0	0	Ki67+	 2518 11229
538	0	0	Ki67+	 2518 11437
539	0	0	Ki67+	 2527 10938
540	0	0	Ki67+	 2528 11352
541	0	0	Ki67+	 2529 10719
542	0	0	Ki67+	 2533 11244
543	0	0	Ki67+	 2536 11284
544	0	0	Ki67+	 2382 11541
545	0	0	Ki67+	 2383 11985
546	0	0	Ki67+	 2394 11768
547	0	0	Ki67+	 2400 12139
548	0	0	Ki67+	 2401 11943
549	0	0	Ki67+	 2414 12219
550	0	0	Ki67+	 2419 11981
551	0	0	Ki67+	 2420 11837
552	0	0	Ki67+	 2427 11728
553	0	0	Ki67+	 2435 12248
554	0	0	Ki67+	 2437 12268
555	0	0	Ki67+	 2439 11829
556	0	0	Ki67+	 2446 11958
557	0	0	Ki67+	 2448 12001
558	0	0	Ki67+	 2461 11947
559	0	0	Ki67+	 2464 11824
560	0	0	Ki67+	 2465 11997
561	0	0	Ki67+	 2466 11834
562	0	0	Ki67+	 2470 12074
563	0	0	Ki67+	 2472 11949
564	0	0	Ki67+	 2472 12231
565	0	0	Ki67+	 2477 11656
566	0	0	Ki67+	 2478 12261
567	0	0	Ki67+	 2487 12213
568	0	0	Ki67+	 2515 12195
569	0	0	Ki67+	 2525 11787
570	0	0	Ki67+	 2438 12306
571	0	0	Ki67+	 3180 6351
572	0	0	Ki67+	 3182 6420
573	0	0	Ki67+	 3189 6324
574	0	0	Ki67+	 3212 6337
575	0	0	Ki67+	 3219 6372
576	0	0	Ki67+	 3225 6267
577	0	0	Ki67+	 3225 6315
578	0	0	Ki67+	 3230 6399
579	0	0	Ki67+	 3239 6293
580	0	0	Ki67+	 3245 6404
581	0	0	Ki67+	 3251 6328
582	0	0	Ki67+	 3260 6348
583	0	0	Ki67+	 3261 6373
584	0	0	Ki67+	 3264 6430
585	0	0	Ki67+	 3270 6303
586	0	0	Ki67+	 3273 6268
587	0	0	Ki67+	 3281 5903
588	0	0	Ki67+	 3283 6410
589	0	0	Ki67+	 3286 6372
590	0	0	Ki67+	 3289 6311
591	0	0	Ki67+	 3291 5918
592	0	0	Ki67+	 3298 6397
593	0	0	Ki67+	 3303 5900
594	0	0	Ki67+	 3304 6338
595	0	0	Ki67+	 3306 5859
596	0	0	Ki67+	 3313 6281
597	0	0	Ki67+	 3313 6430
598	0	0	Ki67+	 3321 5795
599	0	0	Ki67+	 3321 5902
600	0	0	Ki67+	 3326 6330
601	0	0	Ki67+	 3326 6347
602	0	0	Ki67+	 3327 5860
603	0	0	Ki67+	 3333 5816
604	0	0	Ki67+	 3333 6379
605	0	0	Ki67+	 3333 6406
606	0	0	Ki67+	 3341 5766
607	0	0	Ki67+	 3341 6213
608	0	0	Ki67+	 3343 6290
609	0	0	Ki67+	 2546 7218
610	0	0	Ki67+	 2556 7128
611	0	0	Ki67+	 2559 6979
612	0	0	Ki67+	 2559 7076
613	0	0	Ki67+	 2584 7112
614	0	0	Ki67+	 2587 6952
615	0	0	Ki67+	 2587 7098
616	0	0	Ki67+	 2587 7230
617	0	0	Ki67+	 2591 7041
618	0	0	Ki67+	 2591 7187
619	0	0	Ki67+	 2593 6999
620	0	0	Ki67+	 2596 6964
621	0	0	Ki67+	 2603 7070
622	0	0	Ki67+	 2605 7033
623	0	0	Ki67+	 2605 7109
624	0	0	Ki67+	 2607 7218
625	0	0	Ki67+	 2610 6966
626	0	0	Ki67+	 2612 6991
627	0	0	Ki67+	 2612 7085
628	0	0	Ki67+	 2618 6938
629	0	0	Ki67+	 2619 7216
630	0	0	Ki67+	 2620 7178
631	0	0	Ki67+	 2629 7158
632	0	0	Ki67+	 2635 7022
633	0	0	Ki67+	 2641 7068
634	0	0	Ki67+	 2643 7030
635	0	0	Ki67+	 2648 7225
636	0	0	Ki67+	 2650 6713
637	0	0	Ki67+	 2652 6697
638	0	0	Ki67+	 2653 6912
639	0	0	Ki67+	 2655 7181
640	0	0	Ki67+	 2656 7124
641	0	0	Ki67+	 2657 6652
642	0	0	Ki67+	 2661 6634
643	0	0	Ki67+	 2667 6894
644	0	0	Ki67+	 2676 7056
645	0	0	Ki67+	 2678 7031
646	0	0	Ki67+	 2681 6716
647	0	0	Ki67+	 2683 6663
648	0	0	Ki67+	 2683 7173
649	0	0	Ki67+	 2685 6693
650	0	0	Ki67+	 2687 7148
651	0	0	Ki67+	 2699 7084
652	0	0	Ki67+	 2699 7167
653	0	0	Ki67+	 2704 6882
654	0	0	Ki67+	 2706 7199
655	0	0	Ki67+	 2710 6927
656	0	0	Ki67+	 2717 6683
657	0	0	Ki67+	 2719 6949
658	0	0	Ki67+	 2720 7179
659	0	0	Ki67+	 2722 7168
660	0	0	Ki67+	 2725 6612
661	0	0	Ki67+	 2726 6917
662	0	0	Ki67+	 2728 7216
663	0	0	Ki67+	 2733 6691
664	0	0	Ki67+	 2734 7106
665	0	0	Ki67+	 2736 6962
666	0	0	Ki67+	 2739 6894
667	0	0	Ki67+	 2740 6580
668	0	0	Ki67+	 2740 6935
669	0	0	Ki67+	 2742 7130
670	0	0	Ki67+	 2743 7205
671	0	0	Ki67+	 2747 7172
672	0	0	Ki67+	 2748 6655
673	0	0	Ki67+	 2751 6561
674	0	0	Ki67+	 2752 7231
675	0	0	Ki67+	 2754 6865
676	0	0	Ki67+	 2755 7192
677	0	0	Ki67+	 2758 6681
678	0	0	Ki67+	 2760 6767
679	0	0	Ki67+	 2761 6973
680	0	0	Ki67+	 2765 6836
681	0	0	Ki67+	 2765 7155
682	0	0	Ki67+	 2766 6691
683	0	0	Ki67+	 2769 6591
684	0	0	Ki67+	 2771 6922
685	0	0	Ki67+	 2771 7222
686	0	0	Ki67+	 2776 7045
687	0	0	Ki67+	 2777 6547
688	0	0	Ki67+	 2782 6908
689	0	0	Ki67+	 2784 6630
690	0	0	Ki67+	 2788 6850
691	0	0	Ki67+	 2789 7021
692	0	0	Ki67+	 2794 6559
693	0	0	Ki67+	 2798 7168
694	0	0	Ki67+	 2802 6979
695	0	0	Ki67+	 2803 6890
696	0	0	Ki67+	 2810 6844
697	0	0	Ki67+	 2811 7207
698	0	0	Ki67+	 2813 7088
699	0	0	Ki67+	 2814 7129
700	0	0	Ki67+	 2820 7031
701	0	0	Ki67+	 2824 6884
702	0	0	Ki67+	 2824 7123
703	0	0	Ki67+	 2828 6815
704	0	0	Ki67+	 2829 6760
705	0	0	Ki67+	 2829 7171
706	0	0	Ki67+	 2829 7201
707	0	0	Ki67+	 2830 6970
708	0	0	Ki67+	 2832 6941
709	0	0	Ki67+	 2838 7225
710	0	0	Ki67+	 2840 6860
711	0	0	Ki67+	 2848 7075
712	0	0	Ki67+	 2850 7049
713	0	0	Ki67+	 2856 6513
714	0	0	Ki67+	 2863 6897
715	0	0	Ki67+	 2865 6817
716	0	0	Ki67+	 2866 6779
717	0	0	Ki67+	 2867 6535
718	0	0	Ki67+	 2869 6883
719	0	0	Ki67+	 2871 7224
720	0	0	Ki67+	 2874 6830
721	0	0	Ki67+	 2875 7111
722	0	0	Ki67+	 2877 7138
723	0	0	Ki67+	 2880 7068
724	0	0	Ki67+	 2882 6915
725	0	0	Ki67+	 2889 6808
726	0	0	Ki67+	 2889 7167
727	0	0	Ki67+	 2894 6853
728	0	0	Ki67+	 2904 6824
729	0	0	Ki67+	 2910 7097
730	0	0	Ki67+	 2913 6483
731	0	0	Ki67+	 2918 7044
732	0	0	Ki67+	 2928 7016
733	0	0	Ki67+	 2928 7168
734	0	0	Ki67+	 2935 7191
735	0	0	Ki67+	 2937 6951
736	0	0	Ki67+	 2938 7036
737	0	0	Ki67+	 2947 7053
738	0	0	Ki67+	 2958 6897
739	0	0	Ki67+	 2964 6827
740	0	0	Ki67+	 2964 7190
741	0	0	Ki67+	 2966 7176
742	0	0	Ki67+	 2969 6747
743	0	0	Ki67+	 2969 7017
744	0	0	Ki67+	 2974 6820
745	0	0	Ki67+	 2984 6712
746	0	0	Ki67+	 2985 6954
747	0	0	Ki67+	 2988 7142
748	0	0	Ki67+	 2995 6682
749	0	0	Ki67+	 2996 7191
750	0	0	Ki67+	 3005 7120
751	0	0	Ki67+	 3008 6745
752	0	0	Ki67+	 3010 6689
753	0	0	Ki67+	 3011 6717
754	0	0	Ki67+	 3011 6997
755	0	0	Ki67+	 3017 6777
756	0	0	Ki67+	 3020 7112
757	0	0	Ki67+	 3022 6675
758	0	0	Ki67+	 3024 6815
759	0	0	Ki67+	 3024 7195
760	0	0	Ki67+	 3035 6974
761	0	0	Ki67+	 3037 6733
762	0	0	Ki67+	 3038 6764
763	0	0	Ki67+	 3045 7128
764	0	0	Ki67+	 3045 7150
765	0	0	Ki67+	 3047 6852
766	0	0	Ki67+	 3048 7096
767	0	0	Ki67+	 3050 7178
768	0	0	Ki67+	 3056 7017
769	0	0	Ki67+	 3057 6833
770	0	0	Ki67+	 3058 6708
771	0	0	Ki67+	 3058 6993
772	0	0	Ki67+	 3066 6791
773	0	0	Ki67+	 3067 6742
774	0	0	Ki67+	 3070 7149
775	0	0	Ki67+	 3071 7176
776	0	0	Ki67+	 3076 6776
777	0	0	Ki67+	 3077 6737
778	0	0	Ki67+	 3078 6837
779	0	0	Ki67+	 3080 7101
780	0	0	Ki67+	 3080 7169
781	0	0	Ki67+	 3085 6716
782	0	0	Ki67+	 3086 7117
783	0	0	Ki67+	 3088 6646
784	0	0	Ki67+	 3088 6800
785	0	0	Ki67+	 3089 6872
786	0	0	Ki67+	 3090 7154
787	0	0	Ki67+	 3094 6855
788	0	0	Ki67+	 3094 7007
789	0	0	Ki67+	 3097 6768
790	0	0	Ki67+	 3107 6626
791	0	0	Ki67+	 3107 7036
792	0	0	Ki67+	 3108 6803
793	0	0	Ki67+	 3110 6648
794	0	0	Ki67+	 3110 7024
795	0	0	Ki67+	 3113 6864
796	0	0	Ki67+	 3115 6754
797	0	0	Ki67+	 3120 7149
798	0	0	Ki67+	 3121 6719
799	0	0	Ki67+	 3124 6831
800	0	0	Ki67+	 3124 6908
801	0	0	Ki67+	 3126 6764
802	0	0	Ki67+	 3131 6709
803	0	0	Ki67+	 3133 6854
804	0	0	Ki67+	 3133 7035
805	0	0	Ki67+	 3136 6882
806	0	0	Ki67+	 3142 6797
807	0	0	Ki67+	 3144 7072
808	0	0	Ki67+	 3146 6901
809	0	0	Ki67+	 3148 6824
810	0	0	Ki67+	 3150 6750
811	0	0	Ki67+	 3154 6837
812	0	0	Ki67+	 3155 6716
813	0	0	Ki67+	 3155 7146
814	0	0	Ki67+	 3158 7181
815	0	0	Ki67+	 3164 7075
816	0	0	Ki67+	 3167 6485
817	0	0	Ki67+	 3167 6869
818	0	0	Ki67+	 3170 6554
819	0	0	Ki67+	 3170 7089
820	0	0	Ki67+	 3172 6691
821	0	0	Ki67+	 3172 7055
822	0	0	Ki67+	 3173 6895
823	0	0	Ki67+	 3173 7187
824	0	0	Ki67+	 3174 6757
825	0	0	Ki67+	 3176 6789
826	0	0	Ki67+	 3179 6826
827	0	0	Ki67+	 3183 6524
828	0	0	Ki67+	 3185 6552
829	0	0	Ki67+	 3192 6441
830	0	0	Ki67+	 3194 7041
831	0	0	Ki67+	 3196 6566
832	0	0	Ki67+	 3198 6600
833	0	0	Ki67+	 3201 6795
834	0	0	Ki67+	 3202 6732
835	0	0	Ki67+	 3204 6831
836	0	0	Ki67+	 3205 7171
837	0	0	Ki67+	 3208 6469
838	0	0	Ki67+	 3208 6982
839	0	0	Ki67+	 3210 6504
840	0	0	Ki67+	 3212 6439
841	0	0	Ki67+	 3212 6868
842	0	0	Ki67+	 3212 6879
843	0	0	Ki67+	 3216 6749
844	0	0	Ki67+	 3219 6711
845	0	0	Ki67+	 3221 6566
846	0	0	Ki67+	 3223 7089
847	0	0	Ki67+	 3224 6626
848	0	0	Ki67+	 3231 7197
849	0	0	Ki67+	 3233 6678
850	0	0	Ki67+	 3234 6473
851	0	0	Ki67+	 3234 6879
852	0	0	Ki67+	 3234 7213
853	0	0	Ki67+	 3236 6735
854	0	0	Ki67+	 3236 6763
855	0	0	Ki67+	 3237 6631
856	0	0	Ki67+	 3237 6831
857	0	0	Ki67+	 3238 6911
858	0	0	Ki67+	 3240 6504
859	0	0	Ki67+	 3242 6549
860	0	0	Ki67+	 3246 6534
861	0	0	Ki67+	 3246 6768
862	0	0	Ki67+	 3248 6442
863	0	0	Ki67+	 3248 6809
864	0	0	Ki67+	 3248 6882
865	0	0	Ki67+	 3249 6894
866	0	0	Ki67+	 3250 6841
867	0	0	Ki67+	 3251 7204
868	0	0	Ki67+	 3253 6700
869	0	0	Ki67+	 3256 7214
870	0	0	Ki67+	 3257 6484
871	0	0	Ki67+	 3257 7078
872	0	0	Ki67+	 3257 7097
873	0	0	Ki67+	 3260 6640
874	0	0	Ki67+	 3260 6735
875	0	0	Ki67+	 3261 7143
876	0	0	Ki67+	 3262 6717
877	0	0	Ki67+	 3270 7153
878	0	0	Ki67+	 3271 6653
879	0	0	Ki67+	 3274 6515
880	0	0	Ki67+	 3274 6756
881	0	0	Ki67+	 3275 6836
882	0	0	Ki67+	 3276 6864
883	0	0	Ki67+	 3276 6902
884	0	0	Ki67+	 3277 7051
885	0	0	Ki67+	 3279 6530
886	0	0	Ki67+	 3284 6733
887	0	0	Ki67+	 3285 6449
888	0	0	Ki67+	 3286 6827
889	0	0	Ki67+	 3288 7134
890	0	0	Ki67+	 3290 7063
891	0	0	Ki67+	 3290 7089
892	0	0	Ki67+	 3290 7231
893	0	0	Ki67+	 3292 6793
894	0	0	Ki67+	 3292 6814
895	0	0	Ki67+	 3296 6574
896	0	0	Ki67+	 3300 6520
897	0	0	Ki67+	 3300 6879
898	0	0	Ki67+	 3304 6627
899	0	0	Ki67+	 3304 6684
900	0	0	Ki67+	 3306 6706
901	0	0	Ki67+	 3310 7209
902	0	0	Ki67+	 3311 6802
903	0	0	Ki67+	 3312 6480
904	0	0	Ki67+	 3312 6917
905	0	0	Ki67+	 3314 6733
906	0	0	Ki67+	 3316 7137
907	0	0	Ki67+	 3320 6583
908	0	0	Ki67+	 3320 6882
909	0	0	Ki67+	 3324 6472
910	0	0	Ki67+	 3325 6611
911	0	0	Ki67+	 3326 7013
912	0	0	Ki67+	 3329 6543
913	0	0	Ki67+	 3331 6626
914	0	0	Ki67+	 3333 7063
915	0	0	Ki67+	 3333 7221
916	0	0	Ki67+	 3336 6661
917	0	0	Ki67+	 3339 6762
918	0	0	Ki67+	 3340 6805
919	0	0	Ki67+	 2545 7715
920	0	0	Ki67+	 2553 7315
921	0	0	Ki67+	 2553 7578
922	0	0	Ki67+	 2555 7468
923	0	0	Ki67+	 2558 7622
924	0	0	Ki67+	 2561 7516
925	0	0	Ki67+	 2562 7369
926	0	0	Ki67+	 2563 7435
927	0	0	Ki67+	 2566 7590
928	0	0	Ki67+	 2567 7347
929	0	0	Ki67+	 2568 7484
930	0	0	Ki67+	 2572 7548
931	0	0	Ki67+	 2573 7370
932	0	0	Ki67+	 2580 7359
933	0	0	Ki67+	 2580 7768
934	0	0	Ki67+	 2581 7392
935	0	0	Ki67+	 2581 7416
936	0	0	Ki67+	 2582 7571
937	0	0	Ki67+	 2598 7435
938	0	0	Ki67+	 2603 7484
939	0	0	Ki67+	 2610 7451
940	0	0	Ki67+	 2611 7254
941	0	0	Ki67+	 2611 7337
942	0	0	Ki67+	 2613 7502
943	0	0	Ki67+	 2620 7531
944	0	0	Ki67+	 2627 7513
945	0	0	Ki67+	 2628 7310
946	0	0	Ki67+	 2636 7269
947	0	0	Ki67+	 2636 7559
948	0	0	Ki67+	 2637 7467
949	0	0	Ki67+	 2639 7344
950	0	0	Ki67+	 2643 7889
951	0	0	Ki67+	 2646 7323
952	0	0	Ki67+	 2651 7445
953	0	0	Ki67+	 2654 7533
954	0	0	Ki67+	 2657 7361
955	0	0	Ki67+	 2658 7588
956	0	0	Ki67+	 2663 7501
957	0	0	Ki67+	 2666 7304
958	0	0	Ki67+	 2672 7279
959	0	0	Ki67+	 2677 7587
960	0	0	Ki67+	 2680 7264
961	0	0	Ki67+	 2682 7565
962	0	0	Ki67+	 2683 7911
963	0	0	Ki67+	 2684 7549
964	0	0	Ki67+	 2692 7320
965	0	0	Ki67+	 2693 7530
966	0	0	Ki67+	 2695 7381
967	0	0	Ki67+	 2700 7279
968	0	0	Ki67+	 2702 7305
969	0	0	Ki67+	 2705 7246
970	0	0	Ki67+	 2705 7752
971	0	0	Ki67+	 2713 7582
972	0	0	Ki67+	 2715 7397
973	0	0	Ki67+	 2716 7501
974	0	0	Ki67+	 2720 7312
975	0	0	Ki67+	 2727 7566
976	0	0	Ki67+	 2728 7260
977	0	0	Ki67+	 2741 7514
978	0	0	Ki67+	 2744 7540
979	0	0	Ki67+	 2744 7691
980	0	0	Ki67+	 2747 7552
981	0	0	Ki67+	 2750 7258
982	0	0	Ki67+	 2755 7516
983	0	0	Ki67+	 2756 7500
984	0	0	Ki67+	 2757 7543
985	0	0	Ki67+	 2771 7461
986	0	0	Ki67+	 2771 7581
987	0	0	Ki67+	 2772 7337
988	0	0	Ki67+	 2772 7749
989	0	0	Ki67+	 2784 7328
990	0	0	Ki67+	 2794 7932
991	0	0	Ki67+	 2795 7771
992	0	0	Ki67+	 2796 7291
993	0	0	Ki67+	 2797 7257
994	0	0	Ki67+	 2797 7360
995	0	0	Ki67+	 2801 7332
996	0	0	Ki67+	 2806 7489
997	0	0	Ki67+	 2806 7812
998	0	0	Ki67+	 2807 7544
999	0	0	Ki67+	 2815 7248
1000	0	0	Ki67+	 2817 7314
1001	0	0	Ki67+	 2817 7920
1002	0	0	Ki67+	 2818 7271
1003	0	0	Ki67+	 2823 7523
1004	0	0	Ki67+	 2834 7267
1005	0	0	Ki67+	 2834 7392
1006	0	0	Ki67+	 2835 7565
1007	0	0	Ki67+	 2842 7481
1008	0	0	Ki67+	 2846 7577
1009	0	0	Ki67+	 2848 7529
1010	0	0	Ki67+	 2857 7901
1011	0	0	Ki67+	 2858 7248
1012	0	0	Ki67+	 2858 7271
1013	0	0	Ki67+	 2860 7291
1014	0	0	Ki67+	 2864 7923
1015	0	0	Ki67+	 2865 7557
1016	0	0	Ki67+	 2867 7349
1017	0	0	Ki67+	 2871 7523
1018	0	0	Ki67+	 2877 7580
1019	0	0	Ki67+	 2881 7292
1020	0	0	Ki67+	 2885 7501
1021	0	0	Ki67+	 2885 7552
1022	0	0	Ki67+	 2887 7327
1023	0	0	Ki67+	 2887 7475
1024	0	0	Ki67+	 2889 7883
1025	0	0	Ki67+	 2892 7658
1026	0	0	Ki67+	 2898 7581
1027	0	0	Ki67+	 2899 7917
1028	0	0	Ki67+	 2900 7314
1029	0	0	Ki67+	 2900 7366
1030	0	0	Ki67+	 2905 7791
1031	0	0	Ki67+	 2907 7279
1032	0	0	Ki67+	 2915 7352
1033	0	0	Ki67+	 2921 7607
1034	0	0	Ki67+	 2923 7419
1035	0	0	Ki67+	 2924 7585
1036	0	0	Ki67+	 2931 7409
1037	0	0	Ki67+	 2940 7379
1038	0	0	Ki67+	 2942 7356
1039	0	0	Ki67+	 2944 7567
1040	0	0	Ki67+	 2944 7886
1041	0	0	Ki67+	 2947 7418
1042	0	0	Ki67+	 2951 7607
1043	0	0	Ki67+	 2953 7435
1044	0	0	Ki67+	 2954 7723
1045	0	0	Ki67+	 2966 7385
1046	0	0	Ki67+	 2967 7584
1047	0	0	Ki67+	 2971 7443
1048	0	0	Ki67+	 2971 7513
1049	0	0	Ki67+	 2981 7347
1050	0	0	Ki67+	 2982 7461
1051	0	0	Ki67+	 2985 7693
1052	0	0	Ki67+	 2987 7953
1053	0	0	Ki67+	 2988 7375
1054	0	0	Ki67+	 2988 7562
1055	0	0	Ki67+	 3000 7433
1056	0	0	Ki67+	 3002 7335
1057	0	0	Ki67+	 3002 7482
1058	0	0	Ki67+	 3007 7577
1059	0	0	Ki67+	 3007 7920
1060	0	0	Ki67+	 3009 7318
1061	0	0	Ki67+	 3009 7357
1062	0	0	Ki67+	 3012 7680
1063	0	0	Ki67+	 3013 7534
1064	0	0	Ki67+	 3017 7825
1065	0	0	Ki67+	 3018 7416
1066	0	0	Ki67+	 3018 7886
1067	0	0	Ki67+	 3019 7310
1068	0	0	Ki67+	 3019 7550
1069	0	0	Ki67+	 3021 7378
1070	0	0	Ki67+	 3022 7272
1071	0	0	Ki67+	 3023 7251
1072	0	0	Ki67+	 3025 7346
1073	0	0	Ki67+	 3025 7861
1074	0	0	Ki67+	 3033 7311
1075	0	0	Ki67+	 3033 7402
1076	0	0	Ki67+	 3037 7438
1077	0	0	Ki67+	 3038 7336
1078	0	0	Ki67+	 3047 7279
1079	0	0	Ki67+	 3055 7249
1080	0	0	Ki67+	 3056 7427
1081	0	0	Ki67+	 3056 7492
1082	0	0	Ki67+	 3057 7353
1083	0	0	Ki67+	 3057 7535
1084	0	0	Ki67+	 3062 7393
1085	0	0	Ki67+	 3066 7270
1086	0	0	Ki67+	 3066 7320
1087	0	0	Ki67+	 3067 7494
1088	0	0	Ki67+	 3067 7570
1089	0	0	Ki67+	 3074 7580
1090	0	0	Ki67+	 3077 7478
1091	0	0	Ki67+	 3079 7835
1092	0	0	Ki67+	 3080 7353
1093	0	0	Ki67+	 3087 7556
1094	0	0	Ki67+	 3087 7654
1095	0	0	Ki67+	 3095 7233
1096	0	0	Ki67+	 3095 7315
1097	0	0	Ki67+	 3095 7343
1098	0	0	Ki67+	 3104 7419
1099	0	0	Ki67+	 3110 7590
1100	0	0	Ki67+	 3111 7264
1101	0	0	Ki67+	 3111 7524
1102	0	0	Ki67+	 3116 7473
1103	0	0	Ki67+	 3122 7388
1104	0	0	Ki67+	 3126 7426
1105	0	0	Ki67+	 3131 7772
1106	0	0	Ki67+	 3137 7713
1107	0	0	Ki67+	 3150 7388
1108	0	0	Ki67+	 3153 7576
1109	0	0	Ki67+	 3154 7550
1110	0	0	Ki67+	 3155 7315
1111	0	0	Ki67+	 3159 7346
1112	0	0	Ki67+	 3162 7414
1113	0	0	Ki67+	 3168 7250
1114	0	0	Ki67+	 3172 7517
1115	0	0	Ki67+	 3174 7325
1116	0	0	Ki67+	 3185 7287
1117	0	0	Ki67+	 3188 7413
1118	0	0	Ki67+	 3192 7580
1119	0	0	Ki67+	 3197 7236
1120	0	0	Ki67+	 3198 7524
1121	0	0	Ki67+	 3201 7473
1122	0	0	Ki67+	 3203 7374
1123	0	0	Ki67+	 3204 7249
1124	0	0	Ki67+	 3210 7278
1125	0	0	Ki67+	 3214 7343
1126	0	0	Ki67+	 3214 7568
1127	0	0	Ki67+	 3219 7530
1128	0	0	Ki67+	 3223 7395
1129	0	0	Ki67+	 3223 7807
1130	0	0	Ki67+	 3233 7330
1131	0	0	Ki67+	 3234 7838
1132	0	0	Ki67+	 3235 7288
1133	0	0	Ki67+	 3237 7267
1134	0	0	Ki67+	 3243 7723
1135	0	0	Ki67+	 3244 7543
1136	0	0	Ki67+	 3244 7558
1137	0	0	Ki67+	 3246 7956
1138	0	0	Ki67+	 3252 7295
1139	0	0	Ki67+	 3252 7403
1140	0	0	Ki67+	 3255 7381
1141	0	0	Ki67+	 3262 7348
1142	0	0	Ki67+	 3268 7465
1143	0	0	Ki67+	 3268 7516
1144	0	0	Ki67+	 3273 7537
1145	0	0	Ki67+	 3275 7430
1146	0	0	Ki67+	 3279 7343
1147	0	0	Ki67+	 3279 7385
1148	0	0	Ki67+	 3280 7286
1149	0	0	Ki67+	 3282 7472
1150	0	0	Ki67+	 3286 7315
1151	0	0	Ki67+	 3291 7430
1152	0	0	Ki67+	 3296 7417
1153	0	0	Ki67+	 3305 7542
1154	0	0	Ki67+	 3320 7276
1155	0	0	Ki67+	 3323 7535
1156	0	0	Ki67+	 3325 7553
1157	0	0	Ki67+	 3327 7379
1158	0	0	Ki67+	 3336 7426
1159	0	0	Ki67+	 3339 7505
1160	0	0	Ki67+	 2550 8662
1161	0	0	Ki67+	 2560 8698
1162	0	0	Ki67+	 2560 8776
1163	0	0	Ki67+	 2565 8646
1164	0	0	Ki67+	 2566 8606
1165	0	0	Ki67+	 2570 8347
1166	0	0	Ki67+	 2572 8134
1167	0	0	Ki67+	 2577 8663
1168	0	0	Ki67+	 2582 8675
1169	0	0	Ki67+	 2583 8726
1170	0	0	Ki67+	 2589 8633
1171	0	0	Ki67+	 2591 8591
1172	0	0	Ki67+	 2592 8696
1173	0	0	Ki67+	 2593 8098
1174	0	0	Ki67+	 2594 8660
1175	0	0	Ki67+	 2594 8741
1176	0	0	Ki67+	 2596 8706
1177	0	0	Ki67+	 2612 8730
1178	0	0	Ki67+	 2618 8582
1179	0	0	Ki67+	 2622 8745
1180	0	0	Ki67+	 2623 8636
1181	0	0	Ki67+	 2624 8691
1182	0	0	Ki67+	 2625 8604
1183	0	0	Ki67+	 2628 8619
1184	0	0	Ki67+	 2629 8666
1185	0	0	Ki67+	 2642 8607
1186	0	0	Ki67+	 2660 8698
1187	0	0	Ki67+	 2661 8826
1188	0	0	Ki67+	 2662 8579
1189	0	0	Ki67+	 2666 8564
1190	0	0	Ki67+	 2671 8601
1191	0	0	Ki67+	 2673 8648
1192	0	0	Ki67+	 2673 8684
1193	0	0	Ki67+	 2679 8675
1194	0	0	Ki67+	 2684 8745
1195	0	0	Ki67+	 2696 8541
1196	0	0	Ki67+	 2704 8574
1197	0	0	Ki67+	 2704 8628
1198	0	0	Ki67+	 2707 8641
1199	0	0	Ki67+	 2713 8542
1200	0	0	Ki67+	 2722 8571
1201	0	0	Ki67+	 2736 8528
1202	0	0	Ki67+	 2736 8617
1203	0	0	Ki67+	 2741 8643
1204	0	0	Ki67+	 2744 8743
1205	0	0	Ki67+	 2745 8271
1206	0	0	Ki67+	 2747 8615
1207	0	0	Ki67+	 2755 8597
1208	0	0	Ki67+	 2763 8305
1209	0	0	Ki67+	 2771 8758
1210	0	0	Ki67+	 2774 8710
1211	0	0	Ki67+	 2780 8352
1212	0	0	Ki67+	 2786 8310
1213	0	0	Ki67+	 2791 8549
1214	0	0	Ki67+	 2793 8573
1215	0	0	Ki67+	 2794 8532
1216	0	0	Ki67+	 2797 8733
1217	0	0	Ki67+	 2811 8671
1218	0	0	Ki67+	 2815 8275
1219	0	0	Ki67+	 2816 8762
1220	0	0	Ki67+	 2822 8637
1221	0	0	Ki67+	 2824 8336
1222	0	0	Ki67+	 2826 8699
1223	0	0	Ki67+	 2830 8554
1224	0	0	Ki67+	 2831 8725
1225	0	0	Ki67+	 2834 8656
1226	0	0	Ki67+	 2838 8598
1227	0	0	Ki67+	 2841 8579
1228	0	0	Ki67+	 2851 8278
1229	0	0	Ki67+	 2853 8617
1230	0	0	Ki67+	 2853 8678
1231	0	0	Ki67+	 2858 8775
1232	0	0	Ki67+	 2859 8626
1233	0	0	Ki67+	 2859 8817
1234	0	0	Ki67+	 2868 8721
1235	0	0	Ki67+	 2869 8826
1236	0	0	Ki67+	 2870 8560
1237	0	0	Ki67+	 2870 8744
1238	0	0	Ki67+	 2875 8530
1239	0	0	Ki67+	 2877 8363
1240	0	0	Ki67+	 2881 8506
1241	0	0	Ki67+	 2886 8816
1242	0	0	Ki67+	 2896 8566
1243	0	0	Ki67+	 2896 8741
1244	0	0	Ki67+	 2907 8768
1245	0	0	Ki67+	 2910 8514
1246	0	0	Ki67+	 2911 8799
1247	0	0	Ki67+	 2919 8536
1248	0	0	Ki67+	 2919 8727
1249	0	0	Ki67+	 2924 8762
1250	0	0	Ki67+	 2926 8593
1251	0	0	Ki67+	 2933 8755
1252	0	0	Ki67+	 2945 8320
1253	0	0	Ki67+	 2947 8570
1254	0	0	Ki67+	 2949 8754
1255	0	0	Ki67+	 2956 8448
1256	0	0	Ki67+	 2960 8796
1257	0	0	Ki67+	 2962 8535
1258	0	0	Ki67+	 2965 8406
1259	0	0	Ki67+	 2973 8713
1260	0	0	Ki67+	 2973 8767
1261	0	0	Ki67+	 2978 8125
1262	0	0	Ki67+	 2978 8485
1263	0	0	Ki67+	 2982 8745
1264	0	0	Ki67+	 2984 8807
1265	0	0	Ki67+	 2995 8498
1266	0	0	Ki67+	 2997 8711
1267	0	0	Ki67+	 3002 8825
1268	0	0	Ki67+	 3009 8518
1269	0	0	Ki67+	 3018 8451
1270	0	0	Ki67+	 3018 8760
1271	0	0	Ki67+	 3019 8589
1272	0	0	Ki67+	 3027 8493
1273	0	0	Ki67+	 3032 8396
1274	0	0	Ki67+	 3033 8727
1275	0	0	Ki67+	 3043 8469
1276	0	0	Ki67+	 3043 8522
1277	0	0	Ki67+	 3044 8626
1278	0	0	Ki67+	 3044 8751
1279	0	0	Ki67+	 3045 8438
1280	0	0	Ki67+	 3049 8394
1281	0	0	Ki67+	 3053 8472
1282	0	0	Ki67+	 3053 8707
1283	0	0	Ki67+	 3053 8717
1284	0	0	Ki67+	 3057 8367
1285	0	0	Ki67+	 3057 8623
1286	0	0	Ki67+	 3062 8258
1287	0	0	Ki67+	 3062 8785
1288	0	0	Ki67+	 3066 8384
1289	0	0	Ki67+	 3069 8805
1290	0	0	Ki67+	 3072 8363
1291	0	0	Ki67+	 3076 8655
1292	0	0	Ki67+	 3076 8769
1293	0	0	Ki67+	 3079 8453
1294	0	0	Ki67+	 3081 8818
1295	0	0	Ki67+	 3082 8390
1296	0	0	Ki67+	 3090 8423
1297	0	0	Ki67+	 3090 8612
1298	0	0	Ki67+	 3092 8464
1299	0	0	Ki67+	 3093 8779
1300	0	0	Ki67+	 3094 8815
1301	0	0	Ki67+	 3096 8334
1302	0	0	Ki67+	 3096 8651
1303	0	0	Ki67+	 3098 8745
1304	0	0	Ki67+	 3099 8506
1305	0	0	Ki67+	 3100 8355
1306	0	0	Ki67+	 3102 8435
1307	0	0	Ki67+	 3104 8691
1308	0	0	Ki67+	 3105 8122
1309	0	0	Ki67+	 3106 8661
1310	0	0	Ki67+	 3106 8721
1311	0	0	Ki67+	 3108 8189
1312	0	0	Ki67+	 3116 8672
1313	0	0	Ki67+	 3117 8810
1314	0	0	Ki67+	 3134 8063
1315	0	0	Ki67+	 3136 8733
1316	0	0	Ki67+	 3138 8794
1317	0	0	Ki67+	 3139 8408
1318	0	0	Ki67+	 3146 8350
1319	0	0	Ki67+	 3146 8687
1320	0	0	Ki67+	 3146 8754
1321	0	0	Ki67+	 3148 8417
1322	0	0	Ki67+	 3159 8822
1323	0	0	Ki67+	 3160 8660
1324	0	0	Ki67+	 3162 8526
1325	0	0	Ki67+	 3162 8675
1326	0	0	Ki67+	 3164 8705
1327	0	0	Ki67+	 3166 8384
1328	0	0	Ki67+	 3169 8324
1329	0	0	Ki67+	 3170 8569
1330	0	0	Ki67+	 3172 8615
1331	0	0	Ki67+	 3172 8741
1332	0	0	Ki67+	 3172 8798
1333	0	0	Ki67+	 3180 8703
1334	0	0	Ki67+	 3181 8399
1335	0	0	Ki67+	 3185 8320
1336	0	0	Ki67+	 3185 8644
1337	0	0	Ki67+	 3187 8691
1338	0	0	Ki67+	 3189 8536
1339	0	0	Ki67+	 3193 8737
1340	0	0	Ki67+	 3197 8351
1341	0	0	Ki67+	 3207 8758
1342	0	0	Ki67+	 3210 8068
1343	0	0	Ki67+	 3210 8345
1344	0	0	Ki67+	 3215 8808
1345	0	0	Ki67+	 3223 8299
1346	0	0	Ki67+	 3224 8702
1347	0	0	Ki67+	 3225 8769
1348	0	0	Ki67+	 3231 8529
1349	0	0	Ki67+	 3231 8594
1350	0	0	Ki67+	 3232 8322
1351	0	0	Ki67+	 3236 8810
1352	0	0	Ki67+	 3237 8653
1353	0	0	Ki67+	 3238 8560
1354	0	0	Ki67+	 3241 8685
1355	0	0	Ki67+	 3247 8487
1356	0	0	Ki67+	 3255 8281
1357	0	0	Ki67+	 3255 8712
1358	0	0	Ki67+	 3256 8562
1359	0	0	Ki67+	 3258 8331
1360	0	0	Ki67+	 3263 8701
1361	0	0	Ki67+	 3278 8503
1362	0	0	Ki67+	 3280 8304
1363	0	0	Ki67+	 3282 8612
1364	0	0	Ki67+	 3284 8261
1365	0	0	Ki67+	 3291 8639
1366	0	0	Ki67+	 3293 8529
1367	0	0	Ki67+	 3293 8814
1368	0	0	Ki67+	 3302 8330
1369	0	0	Ki67+	 3303 8786
1370	0	0	Ki67+	 3304 8590
1371	0	0	Ki67+	 3305 8573
1372	0	0	Ki67+	 3305 8646
1373	0	0	Ki67+	 3307 8258
1374	0	0	Ki67+	 3308 8288
1375	0	0	Ki67+	 3308 8821
1376	0	0	Ki67+	 3311 8476
1377	0	0	Ki67+	 3317 8387
1378	0	0	Ki67+	 3319 8300
1379	0	0	Ki67+	 3321 8449
1380	0	0	Ki67+	 3329 8577
1381	0	0	Ki67+	 3332 8416
1382	0	0	Ki67+	 3334 8796
1383	0	0	Ki67+	 3339 8379
1384	0	0	Ki67+	 3342 8238
1385	0	0	Ki67+	 3342 8289
1386	0	0	Ki67+	 3342 8336
1387	0	0	Ki67+	 3343 8739
1388	0	0	Ki67+	 3343 8772
1389	0	0	Ki67+	 2546 9232
1390	0	0	Ki67+	 2547 8962
1391	0	0	Ki67+	 2551 8924
1392	0	0	Ki67+	 2553 9033
1393	0	0	Ki67+	 2554 9050
1394	0	0	Ki67+	 2558 9212
1395	0	0	Ki67+	 2559 9275
1396	0	0	Ki67+	 2561 9300
1397	0	0	Ki67+	 2561 9625
1398	0	0	Ki67+	 2565 9244
1399	0	0	Ki67+	 2566 8989
1400	0	0	Ki67+	 2566 9334
1401	0	0	Ki67+	 2567 8903
1402	0	0	Ki67+	 2575 9226
1403	0	0	Ki67+	 2576 8958
1404	0	0	Ki67+	 2581 9099
1405	0	0	Ki67+	 2584 8901
1406	0	0	Ki67+	 2589 9126
1407	0	0	Ki67+	 2597 9616
1408	0	0	Ki67+	 2599 9232
1409	0	0	Ki67+	 2602 9208
1410	0	0	Ki67+	 2605 9286
1411	0	0	Ki67+	 2608 9093
1412	0	0	Ki67+	 2609 9247
1413	0	0	Ki67+	 2611 9124
1414	0	0	Ki67+	 2612 9588
1415	0	0	Ki67+	 2614 9030
1416	0	0	Ki67+	 2619 8902
1417	0	0	Ki67+	 2619 8987
1418	0	0	Ki67+	 2620 8949
1419	0	0	Ki67+	 2620 9596
1420	0	0	Ki67+	 2626 9106
1421	0	0	Ki67+	 2629 9252
1422	0	0	Ki67+	 2633 9057
1423	0	0	Ki67+	 2635 8863
1424	0	0	Ki67+	 2643 9566
1425	0	0	Ki67+	 2648 9423
1426	0	0	Ki67+	 2648 9535
1427	0	0	Ki67+	 2651 8894
1428	0	0	Ki67+	 2651 8970
1429	0	0	Ki67+	 2651 9035
1430	0	0	Ki67+	 2652 9625
1431	0	0	Ki67+	 2657 8836
1432	0	0	Ki67+	 2657 8940
1433	0	0	Ki67+	 2657 9600
1434	0	0	Ki67+	 2658 9267
1435	0	0	Ki67+	 2663 9436
1436	0	0	Ki67+	 2665 9486
1437	0	0	Ki67+	 2670 8862
1438	0	0	Ki67+	 2670 8999
1439	0	0	Ki67+	 2673 9168
1440	0	0	Ki67+	 2677 9196
1441	0	0	Ki67+	 2677 9405
1442	0	0	Ki67+	 2681 8960
1443	0	0	Ki67+	 2681 9222
1444	0	0	Ki67+	 2683 9451
1445	0	0	Ki67+	 2684 8849
1446	0	0	Ki67+	 2685 8973
1447	0	0	Ki67+	 2685 9561
1448	0	0	Ki67+	 2690 8924
1449	0	0	Ki67+	 2698 9017
1450	0	0	Ki67+	 2698 9163
1451	0	0	Ki67+	 2699 9378
1452	0	0	Ki67+	 2702 9205
1453	0	0	Ki67+	 2703 9318
1454	0	0	Ki67+	 2704 9542
1455	0	0	Ki67+	 2704 9568
1456	0	0	Ki67+	 2707 8995
1457	0	0	Ki67+	 2707 9274
1458	0	0	Ki67+	 2714 9551
1459	0	0	Ki67+	 2719 9162
1460	0	0	Ki67+	 2720 8889
1461	0	0	Ki67+	 2720 8962
1462	0	0	Ki67+	 2720 9249
1463	0	0	Ki67+	 2725 9189
1464	0	0	Ki67+	 2726 9476
1465	0	0	Ki67+	 2727 9578
1466	0	0	Ki67+	 2729 9040
1467	0	0	Ki67+	 2735 9604
1468	0	0	Ki67+	 2736 9239
1469	0	0	Ki67+	 2737 9525
1470	0	0	Ki67+	 2740 8995
1471	0	0	Ki67+	 2740 9275
1472	0	0	Ki67+	 2741 9171
1473	0	0	Ki67+	 2741 9478
1474	0	0	Ki67+	 2742 9306
1475	0	0	Ki67+	 2744 9198
1476	0	0	Ki67+	 2749 8949
1477	0	0	Ki67+	 2749 9026
1478	0	0	Ki67+	 2753 9475
1479	0	0	Ki67+	 2759 9006
1480	0	0	Ki67+	 2760 8949
1481	0	0	Ki67+	 2762 9557
1482	0	0	Ki67+	 2763 9092
1483	0	0	Ki67+	 2765 9628
1484	0	0	Ki67+	 2769 9522
1485	0	0	Ki67+	 2772 9137
1486	0	0	Ki67+	 2772 9391
1487	0	0	Ki67+	 2776 8958
1488	0	0	Ki67+	 2776 9596
1489	0	0	Ki67+	 2781 9325
1490	0	0	Ki67+	 2786 9574
1491	0	0	Ki67+	 2787 9622
1492	0	0	Ki67+	 2791 9308
1493	0	0	Ki67+	 2792 9422
1494	0	0	Ki67+	 2793 9071
1495	0	0	Ki67+	 2793 9106
1496	0	0	Ki67+	 2799 9043
1497	0	0	Ki67+	 2800 9397
1498	0	0	Ki67+	 2802 9079
1499	0	0	Ki67+	 2802 9460
1500	0	0	Ki67+	 2805 9313
1501	0	0	Ki67+	 2808 9056
1502	0	0	Ki67+	 2811 9506
1503	0	0	Ki67+	 2815 8858
1504	0	0	Ki67+	 2818 9172
1505	0	0	Ki67+	 2826 9038
1506	0	0	Ki67+	 2827 9139
1507	0	0	Ki67+	 2828 9128
1508	0	0	Ki67+	 2830 8833
1509	0	0	Ki67+	 2833 9630
1510	0	0	Ki67+	 2837 9184
1511	0	0	Ki67+	 2838 9605
1512	0	0	Ki67+	 2839 9200
1513	0	0	Ki67+	 2842 9229
1514	0	0	Ki67+	 2843 8871
1515	0	0	Ki67+	 2843 9283
1516	0	0	Ki67+	 2846 9149
1517	0	0	Ki67+	 2848 8854
1518	0	0	Ki67+	 2849 9124
1519	0	0	Ki67+	 2854 9578
1520	0	0	Ki67+	 2860 8879
1521	0	0	Ki67+	 2864 9373
1522	0	0	Ki67+	 2866 9064
1523	0	0	Ki67+	 2870 8969
1524	0	0	Ki67+	 2870 9526
1525	0	0	Ki67+	 2871 9546
1526	0	0	Ki67+	 2872 9074
1527	0	0	Ki67+	 2872 9183
1528	0	0	Ki67+	 2872 9242
1529	0	0	Ki67+	 2873 9613
1530	0	0	Ki67+	 2877 9028
1531	0	0	Ki67+	 2880 8842
1532	0	0	Ki67+	 2885 9342
1533	0	0	Ki67+	 2890 9549
1534	0	0	Ki67+	 2892 9364
1535	0	0	Ki67+	 2892 9570
1536	0	0	Ki67+	 2893 9233
1537	0	0	Ki67+	 2893 9606
1538	0	0	Ki67+	 2896 8956
1539	0	0	Ki67+	 2896 9199
1540	0	0	Ki67+	 2899 9580
1541	0	0	Ki67+	 2901 9004
1542	0	0	Ki67+	 2907 9092
1543	0	0	Ki67+	 2911 8982
1544	0	0	Ki67+	 2911 9199
1545	0	0	Ki67+	 2911 9303
1546	0	0	Ki67+	 2914 8948
1547	0	0	Ki67+	 2915 9543
1548	0	0	Ki67+	 2916 9600
1549	0	0	Ki67+	 2918 9025
1550	0	0	Ki67+	 2921 9069
1551	0	0	Ki67+	 2923 9048
1552	0	0	Ki67+	 2923 9430
1553	0	0	Ki67+	 2924 8845
1554	0	0	Ki67+	 2924 9166
1555	0	0	Ki67+	 2924 9512
1556	0	0	Ki67+	 2925 9232
1557	0	0	Ki67+	 2927 8938
1558	0	0	Ki67+	 2928 9392
1559	0	0	Ki67+	 2932 9174
1560	0	0	Ki67+	 2933 9493
1561	0	0	Ki67+	 2934 9090
1562	0	0	Ki67+	 2934 9562
1563	0	0	Ki67+	 2935 9535
1564	0	0	Ki67+	 2936 9255
1565	0	0	Ki67+	 2941 9109
1566	0	0	Ki67+	 2941 9353
1567	0	0	Ki67+	 2942 9302
1568	0	0	Ki67+	 2942 9426
1569	0	0	Ki67+	 2946 8911
1570	0	0	Ki67+	 2949 9239
1571	0	0	Ki67+	 2952 9265
1572	0	0	Ki67+	 2952 9334
1573	0	0	Ki67+	 2952 9402
1574	0	0	Ki67+	 2955 9456
1575	0	0	Ki67+	 2956 8973
1576	0	0	Ki67+	 2959 9365
1577	0	0	Ki67+	 2963 8991
1578	0	0	Ki67+	 2963 9058
1579	0	0	Ki67+	 2963 9203
1580	0	0	Ki67+	 2970 8890
1581	0	0	Ki67+	 2970 8944
1582	0	0	Ki67+	 2975 9512
1583	0	0	Ki67+	 2975 9528
1584	0	0	Ki67+	 2976 9086
1585	0	0	Ki67+	 2979 9407
1586	0	0	Ki67+	 2980 9432
1587	0	0	Ki67+	 2981 9055
1588	0	0	Ki67+	 2984 9118
1589	0	0	Ki67+	 2990 9181
1590	0	0	Ki67+	 2990 9232
1591	0	0	Ki67+	 2990 9303
1592	0	0	Ki67+	 2990 9477
1593	0	0	Ki67+	 2993 9085
1594	0	0	Ki67+	 2996 8895
1595	0	0	Ki67+	 2999 9380
1596	0	0	Ki67+	 3001 9448
1597	0	0	Ki67+	 3006 9299
1598	0	0	Ki67+	 3008 9409
1599	0	0	Ki67+	 3009 9215
1600	0	0	Ki67+	 3014 9154
1601	0	0	Ki67+	 3015 9053
1602	0	0	Ki67+	 3017 9525
1603	0	0	Ki67+	 3019 8900
1604	0	0	Ki67+	 3020 8996
1605	0	0	Ki67+	 3020 9277
1606	0	0	Ki67+	 3021 9338
1607	0	0	Ki67+	 3026 8878
1608	0	0	Ki67+	 3027 8938
1609	0	0	Ki67+	 3030 9429
1610	0	0	Ki67+	 3034 9185
1611	0	0	Ki67+	 3034 9328
1612	0	0	Ki67+	 3037 8911
1613	0	0	Ki67+	 3041 9270
1614	0	0	Ki67+	 3043 9361
1615	0	0	Ki67+	 3045 8951
1616	0	0	Ki67+	 3045 9341
1617	0	0	Ki67+	 3045 9394
1618	0	0	Ki67+	 3048 9076
1619	0	0	Ki67+	 3049 9108
1620	0	0	Ki67+	 3050 9462
1621	0	0	Ki67+	 3052 9476
1622	0	0	Ki67+	 3053 9139
1623	0	0	Ki67+	 3055 9027
1624	0	0	Ki67+	 3057 9215
1625	0	0	Ki67+	 3060 9244
1626	0	0	Ki67+	 3062 9121
1627	0	0	Ki67+	 3062 9294
1628	0	0	Ki67+	 3064 9412
1629	0	0	Ki67+	 3070 8928
1630	0	0	Ki67+	 3070 8949
1631	0	0	Ki67+	 3070 9265
1632	0	0	Ki67+	 3072 9066
1633	0	0	Ki67+	 3072 9198
1634	0	0	Ki67+	 3077 9288
1635	0	0	Ki67+	 3082 9267
1636	0	0	Ki67+	 3084 9062
1637	0	0	Ki67+	 3088 9159
1638	0	0	Ki67+	 3091 9239
1639	0	0	Ki67+	 3093 9600
1640	0	0	Ki67+	 3096 8904
1641	0	0	Ki67+	 3096 9148
1642	0	0	Ki67+	 3097 9011
1643	0	0	Ki67+	 3105 8963
1644	0	0	Ki67+	 3105 9308
1645	0	0	Ki67+	 3105 9592
1646	0	0	Ki67+	 3106 9430
1647	0	0	Ki67+	 3108 9338
1648	0	0	Ki67+	 3113 9283
1649	0	0	Ki67+	 3114 9017
1650	0	0	Ki67+	 3117 8991
1651	0	0	Ki67+	 3119 9381
1652	0	0	Ki67+	 3123 8925
1653	0	0	Ki67+	 3124 9446
1654	0	0	Ki67+	 3129 8935
1655	0	0	Ki67+	 3130 9575
1656	0	0	Ki67+	 3132 8949
1657	0	0	Ki67+	 3135 9452
1658	0	0	Ki67+	 3140 9602
1659	0	0	Ki67+	 3142 9352
1660	0	0	Ki67+	 3145 9264
1661	0	0	Ki67+	 3148 9364
1662	0	0	Ki67+	 3150 9036
1663	0	0	Ki67+	 3157 9387
1664	0	0	Ki67+	 3158 8996
1665	0	0	Ki67+	 3162 9419
1666	0	0	Ki67+	 3164 8896
1667	0	0	Ki67+	 3164 9238
1668	0	0	Ki67+	 3172 9350
1669	0	0	Ki67+	 3172 9585
1670	0	0	Ki67+	 3184 8960
1671	0	0	Ki67+	 3184 9011
1672	0	0	Ki67+	 3184 9389
1673	0	0	Ki67+	 3185 8866
1674	0	0	Ki67+	 3187 8917
1675	0	0	Ki67+	 3197 8890
1676	0	0	Ki67+	 3198 8945
1677	0	0	Ki67+	 3205 8847
1678	0	0	Ki67+	 3207 9595
1679	0	0	Ki67+	 3209 9298
1680	0	0	Ki67+	 3211 8916
1681	0	0	Ki67+	 3214 9275
1682	0	0	Ki67+	 3216 8975
1683	0	0	Ki67+	 3216 9044
1684	0	0	Ki67+	 3217 8837
1685	0	0	Ki67+	 3218 8936
1686	0	0	Ki67+	 3221 9620
1687	0	0	Ki67+	 3222 8951
1688	0	0	Ki67+	 3222 9000
1689	0	0	Ki67+	 3228 9304
1690	0	0	Ki67+	 3233 9275
1691	0	0	Ki67+	 3234 9019
1692	0	0	Ki67+	 3237 9077
1693	0	0	Ki67+	 3238 8876
1694	0	0	Ki67+	 3243 9297
1695	0	0	Ki67+	 3246 9127
1696	0	0	Ki67+	 3247 9532
1697	0	0	Ki67+	 3248 8962
1698	0	0	Ki67+	 3251 9256
1699	0	0	Ki67+	 3258 9271
1700	0	0	Ki67+	 3259 8901
1701	0	0	Ki67+	 3264 9102
1702	0	0	Ki67+	 3265 9323
1703	0	0	Ki67+	 3265 9570
1704	0	0	Ki67+	 3265 9598
1705	0	0	Ki67+	 3271 9206
1706	0	0	Ki67+	 3272 9615
1707	0	0	Ki67+	 3278 9014
1708	0	0	Ki67+	 3280 9325
1709	0	0	Ki67+	 3282 8854
1710	0	0	Ki67+	 3283 8955
1711	0	0	Ki67+	 3287 9335
1712	0	0	Ki67+	 3299 9071
1713	0	0	Ki67+	 3300 9552
1714	0	0	Ki67+	 3302 9295
1715	0	0	Ki67+	 3302 9534
1716	0	0	Ki67+	 3303 8988
1717	0	0	Ki67+	 3303 9479
1718	0	0	Ki67+	 3304 8891
1719	0	0	Ki67+	 3305 9228
1720	0	0	Ki67+	 3306 9260
1721	0	0	Ki67+	 3308 8859
1722	0	0	Ki67+	 3310 9310
1723	0	0	Ki67+	 3312 8979
1724	0	0	Ki67+	 3314 9600
1725	0	0	Ki67+	 3318 9323
1726	0	0	Ki67+	 3319 9102
1727	0	0	Ki67+	 3328 8900
1728	0	0	Ki67+	 3329 9198
1729	0	0	Ki67+	 3336 9080
1730	0	0	Ki67+	 3336 9242
1731	0	0	Ki67+	 3338 9147
1732	0	0	Ki67+	 3338 9456
1733	0	0	Ki67+	 3341 8842
1734	0	0	Ki67+	 3343 9505
1735	0	0	Ki67+	 2549 9881
1736	0	0	Ki67+	 2549 10345
1737	0	0	Ki67+	 2552 9695
1738	0	0	Ki67+	 2552 10328
1739	0	0	Ki67+	 2553 9774
1740	0	0	Ki67+	 2556 9840
1741	0	0	Ki67+	 2556 10240
1742	0	0	Ki67+	 2558 9942
1743	0	0	Ki67+	 2563 10347
1744	0	0	Ki67+	 2565 9891
1745	0	0	Ki67+	 2568 10191
1746	0	0	Ki67+	 2568 10392
1747	0	0	Ki67+	 2570 9763
1748	0	0	Ki67+	 2573 10382
1749	0	0	Ki67+	 2579 9714
1750	0	0	Ki67+	 2581 10230
1751	0	0	Ki67+	 2583 9790
1752	0	0	Ki67+	 2584 9865
1753	0	0	Ki67+	 2584 10396
1754	0	0	Ki67+	 2587 10316
1755	0	0	Ki67+	 2592 10289
1756	0	0	Ki67+	 2594 9699
1757	0	0	Ki67+	 2596 9659
1758	0	0	Ki67+	 2599 9874
1759	0	0	Ki67+	 2601 10345
1760	0	0	Ki67+	 2604 9747
1761	0	0	Ki67+	 2605 9797
1762	0	0	Ki67+	 2606 9689
1763	0	0	Ki67+	 2606 10380
1764	0	0	Ki67+	 2608 10335
1765	0	0	Ki67+	 2616 9647
1766	0	0	Ki67+	 2626 9816
1767	0	0	Ki67+	 2629 9872
1768	0	0	Ki67+	 2633 9757
1769	0	0	Ki67+	 2633 10250
1770	0	0	Ki67+	 2634 10339
1771	0	0	Ki67+	 2637 10203
1772	0	0	Ki67+	 2637 10218
1773	0	0	Ki67+	 2639 9644
1774	0	0	Ki67+	 2639 10101
1775	0	0	Ki67+	 2640 10368
1776	0	0	Ki67+	 2642 9691
1777	0	0	Ki67+	 2644 9825
1778	0	0	Ki67+	 2655 10111
1779	0	0	Ki67+	 2656 10356
1780	0	0	Ki67+	 2657 10218
1781	0	0	Ki67+	 2659 9792
1782	0	0	Ki67+	 2671 10185
1783	0	0	Ki67+	 2675 9713
1784	0	0	Ki67+	 2675 10024
1785	0	0	Ki67+	 2675 10154
1786	0	0	Ki67+	 2681 10123
1787	0	0	Ki67+	 2682 10360
1788	0	0	Ki67+	 2687 10065
1789	0	0	Ki67+	 2687 10103
1790	0	0	Ki67+	 2690 10260
1791	0	0	Ki67+	 2692 9711
1792	0	0	Ki67+	 2692 10167
1793	0	0	Ki67+	 2692 10194
1794	0	0	Ki67+	 2693 10379
1795	0	0	Ki67+	 2694 10130
1796	0	0	Ki67+	 2694 10232
1797	0	0	Ki67+	 2698 10395
1798	0	0	Ki67+	 2701 9698
1799	0	0	Ki67+	 2710 10116
1800	0	0	Ki67+	 2711 9653
1801	0	0	Ki67+	 2723 10233
1802	0	0	Ki67+	 2729 9725
1803	0	0	Ki67+	 2736 10088
1804	0	0	Ki67+	 2737 9678
1805	0	0	Ki67+	 2738 10251
1806	0	0	Ki67+	 2740 9648
1807	0	0	Ki67+	 2740 10175
1808	0	0	Ki67+	 2743 9951
1809	0	0	Ki67+	 2745 9987
1810	0	0	Ki67+	 2747 10133
1811	0	0	Ki67+	 2754 10089
1812	0	0	Ki67+	 2755 10007
1813	0	0	Ki67+	 2755 10418
1814	0	0	Ki67+	 2761 9960
1815	0	0	Ki67+	 2765 10001
1816	0	0	Ki67+	 2767 9909
1817	0	0	Ki67+	 2769 10356
1818	0	0	Ki67+	 2770 9705
1819	0	0	Ki67+	 2773 10164
1820	0	0	Ki67+	 2777 9648
1821	0	0	Ki67+	 2782 10215
1822	0	0	Ki67+	 2784 10040
1823	0	0	Ki67+	 2784 10292
1824	0	0	Ki67+	 2787 9997
1825	0	0	Ki67+	 2788 10090
1826	0	0	Ki67+	 2792 10143
1827	0	0	Ki67+	 2795 10262
1828	0	0	Ki67+	 2799 10008
1829	0	0	Ki67+	 2805 10057
1830	0	0	Ki67+	 2805 10153
1831	0	0	Ki67+	 2806 10230
1832	0	0	Ki67+	 2808 9864
1833	0	0	Ki67+	 2808 10198
1834	0	0	Ki67+	 2812 9902
1835	0	0	Ki67+	 2819 10108
1836	0	0	Ki67+	 2821 10029
1837	0	0	Ki67+	 2827 9880
1838	0	0	Ki67+	 2828 9926
1839	0	0	Ki67+	 2834 9840
1840	0	0	Ki67+	 2839 9643
1841	0	0	Ki67+	 2844 10249
1842	0	0	Ki67+	 2850 10003
1843	0	0	Ki67+	 2855 10348
1844	0	0	Ki67+	 2856 9903
1845	0	0	Ki67+	 2859 9996
1846	0	0	Ki67+	 2863 10037
1847	0	0	Ki67+	 2865 9974
1848	0	0	Ki67+	 2868 9960
1849	0	0	Ki67+	 2874 10257
1850	0	0	Ki67+	 2877 9797
1851	0	0	Ki67+	 2878 10279
1852	0	0	Ki67+	 2879 9985
1853	0	0	Ki67+	 2883 9775
1854	0	0	Ki67+	 2885 9867
1855	0	0	Ki67+	 2885 9968
1856	0	0	Ki67+	 2895 9761
1857	0	0	Ki67+	 2899 10013
1858	0	0	Ki67+	 2902 9813
1859	0	0	Ki67+	 2904 9774
1860	0	0	Ki67+	 2915 9846
1861	0	0	Ki67+	 2915 10044
1862	0	0	Ki67+	 2918 9957
1863	0	0	Ki67+	 2928 10014
1864	0	0	Ki67+	 2929 9751
1865	0	0	Ki67+	 2936 9784
1866	0	0	Ki67+	 2942 10053
1867	0	0	Ki67+	 2943 9765
1868	0	0	Ki67+	 2946 10360
1869	0	0	Ki67+	 2948 10370
1870	0	0	Ki67+	 2967 10409
1871	0	0	Ki67+	 2977 10169
1872	0	0	Ki67+	 2987 9985
1873	0	0	Ki67+	 2989 10221
1874	0	0	Ki67+	 2996 10260
1875	0	0	Ki67+	 2997 9747
1876	0	0	Ki67+	 2997 9942
1877	0	0	Ki67+	 2999 9831
1878	0	0	Ki67+	 3002 10115
1879	0	0	Ki67+	 3006 9757
1880	0	0	Ki67+	 3013 9927
1881	0	0	Ki67+	 3013 10025
1882	0	0	Ki67+	 3019 10174
1883	0	0	Ki67+	 3021 9872
1884	0	0	Ki67+	 3021 10317
1885	0	0	Ki67+	 3021 10385
1886	0	0	Ki67+	 3023 9788
1887	0	0	Ki67+	 3024 9806
1888	0	0	Ki67+	 3027 9750
1889	0	0	Ki67+	 3029 10247
1890	0	0	Ki67+	 3032 9875
1891	0	0	Ki67+	 3039 10194
1892	0	0	Ki67+	 3040 9907
1893	0	0	Ki67+	 3046 9851
1894	0	0	Ki67+	 3047 9799
1895	0	0	Ki67+	 3052 10412
1896	0	0	Ki67+	 3055 9688
1897	0	0	Ki67+	 3058 9951
1898	0	0	Ki67+	 3061 9664
1899	0	0	Ki67+	 3065 9705
1900	0	0	Ki67+	 3072 9780
1901	0	0	Ki67+	 3076 9860
1902	0	0	Ki67+	 3079 9661
1903	0	0	Ki67+	 3081 10279
1904	0	0	Ki67+	 3082 10240
1905	0	0	Ki67+	 3083 9674
1906	0	0	Ki67+	 3083 10329
1907	0	0	Ki67+	 3085 9916
1908	0	0	Ki67+	 3090 10167
1909	0	0	Ki67+	 3094 9925
1910	0	0	Ki67+	 3095 10408
1911	0	0	Ki67+	 3096 9879
1912	0	0	Ki67+	 3104 9651
1913	0	0	Ki67+	 3106 9910
1914	0	0	Ki67+	 3107 10087
1915	0	0	Ki67+	 3108 10329
1916	0	0	Ki67+	 3110 10260
1917	0	0	Ki67+	 3111 9741
1918	0	0	Ki67+	 3113 9677
1919	0	0	Ki67+	 3115 9697
1920	0	0	Ki67+	 3120 10289
1921	0	0	Ki67+	 3121 9638
1922	0	0	Ki67+	 3125 10148
1923	0	0	Ki67+	 3125 10258
1924	0	0	Ki67+	 3130 9691
1925	0	0	Ki67+	 3131 10217
1926	0	0	Ki67+	 3135 10163
1927	0	0	Ki67+	 3138 9668
1928	0	0	Ki67+	 3139 10272
1929	0	0	Ki67+	 3140 10351
1930	0	0	Ki67+	 3142 10150
1931	0	0	Ki67+	 3149 10322
1932	0	0	Ki67+	 3155 10412
1933	0	0	Ki67+	 3167 9740
1934	0	0	Ki67+	 3168 10275
1935	0	0	Ki67+	 3175 10199
1936	0	0	Ki67+	 3176 9650
1937	0	0	Ki67+	 3180 9675
1938	0	0	Ki67+	 3181 10131
1939	0	0	Ki67+	 3186 10324
1940	0	0	Ki67+	 3189 9723
1941	0	0	Ki67+	 3189 9878
1942	0	0	Ki67+	 3191 9651
1943	0	0	Ki67+	 3191 10153
1944	0	0	Ki67+	 3196 10330
1945	0	0	Ki67+	 3200 9955
1946	0	0	Ki67+	 3210 9770
1947	0	0	Ki67+	 3218 9893
1948	0	0	Ki67+	 3220 9678
1949	0	0	Ki67+	 3224 10175
1950	0	0	Ki67+	 3224 10299
1951	0	0	Ki67+	 3226 10314
1952	0	0	Ki67+	 3230 9709
1953	0	0	Ki67+	 3233 10036
1954	0	0	Ki67+	 3237 9634
1955	0	0	Ki67+	 3239 9741
1956	0	0	Ki67+	 3243 9992
1957	0	0	Ki67+	 3248 9952
1958	0	0	Ki67+	 3249 10209
1959	0	0	Ki67+	 3250 10131
1960	0	0	Ki67+	 3254 9779
1961	0	0	Ki67+	 3255 10021
1962	0	0	Ki67+	 3256 10173
1963	0	0	Ki67+	 3257 9697
1964	0	0	Ki67+	 3257 10228
1965	0	0	Ki67+	 3257 10265
1966	0	0	Ki67+	 3259 10275
1967	0	0	Ki67+	 3262 9868
1968	0	0	Ki67+	 3264 9953
1969	0	0	Ki67+	 3265 9984
1970	0	0	Ki67+	 3267 9682
1971	0	0	Ki67+	 3272 9815
1972	0	0	Ki67+	 3272 10261
1973	0	0	Ki67+	 3273 10166
1974	0	0	Ki67+	 3274 10307
1975	0	0	Ki67+	 3275 9847
1976	0	0	Ki67+	 3279 9715
1977	0	0	Ki67+	 3279 10204
1978	0	0	Ki67+	 3283 10272
1979	0	0	Ki67+	 3285 9794
1980	0	0	Ki67+	 3285 10233
1981	0	0	Ki67+	 3290 9647
1982	0	0	Ki67+	 3296 10164
1983	0	0	Ki67+	 3301 10269
1984	0	0	Ki67+	 3309 9816
1985	0	0	Ki67+	 3309 10118
1986	0	0	Ki67+	 3310 10230
1987	0	0	Ki67+	 3320 9673
1988	0	0	Ki67+	 3320 10088
1989	0	0	Ki67+	 3322 9877
1990	0	0	Ki67+	 3325 10128
1991	0	0	Ki67+	 3326 9750
1992	0	0	Ki67+	 3329 9823
1993	0	0	Ki67+	 3330 10275
1994	0	0	Ki67+	 3332 9696
1995	0	0	Ki67+	 3335 10219
1996	0	0	Ki67+	 3336 9948
1997	0	0	Ki67+	 3340 9727
1998	0	0	Ki67+	 2545 10718
1999	0	0	Ki67+	 2546 10490
2000	0	0	Ki67+	 2551 10608
2001	0	0	Ki67+	 2559 10621
2002	0	0	Ki67+	 2559 10932
2003	0	0	Ki67+	 2560 10449
2004	0	0	Ki67+	 2568 10909
2005	0	0	Ki67+	 2579 10479
2006	0	0	Ki67+	 2591 10519
2007	0	0	Ki67+	 2598 10446
2008	0	0	Ki67+	 2601 10792
2009	0	0	Ki67+	 2602 11227
2010	0	0	Ki67+	 2610 10656
2011	0	0	Ki67+	 2620 10625
2012	0	0	Ki67+	 2622 11222
2013	0	0	Ki67+	 2623 10939
2014	0	0	Ki67+	 2628 10966
2015	0	0	Ki67+	 2640 11171
2016	0	0	Ki67+	 2646 10464
2017	0	0	Ki67+	 2647 10518
2018	0	0	Ki67+	 2648 10741
2019	0	0	Ki67+	 2651 11015
2020	0	0	Ki67+	 2661 10709
2021	0	0	Ki67+	 2669 10736
2022	0	0	Ki67+	 2671 10669
2023	0	0	Ki67+	 2680 10655
2024	0	0	Ki67+	 2684 10485
2025	0	0	Ki67+	 2692 10612
2026	0	0	Ki67+	 2695 11140
2027	0	0	Ki67+	 2696 10583
2028	0	0	Ki67+	 2701 10672
2029	0	0	Ki67+	 2704 10480
2030	0	0	Ki67+	 2711 10693
2031	0	0	Ki67+	 2725 10551
2032	0	0	Ki67+	 2726 11140
2033	0	0	Ki67+	 2729 10725
2034	0	0	Ki67+	 2738 10451
2035	0	0	Ki67+	 2739 10832
2036	0	0	Ki67+	 2743 10671
2037	0	0	Ki67+	 2746 10685
2038	0	0	Ki67+	 2749 10613
2039	0	0	Ki67+	 2752 10502
2040	0	0	Ki67+	 2756 11112
2041	0	0	Ki67+	 2757 11217
2042	0	0	Ki67+	 2760 10597
2043	0	0	Ki67+	 2761 10561
2044	0	0	Ki67+	 2761 10697
2045	0	0	Ki67+	 2765 11177
2046	0	0	Ki67+	 2768 10858
2047	0	0	Ki67+	 2772 11136
2048	0	0	Ki67+	 2774 10661
2049	0	0	Ki67+	 2775 10720
2050	0	0	Ki67+	 2775 11097
2051	0	0	Ki67+	 2775 11119
2052	0	0	Ki67+	 2776 10628
2053	0	0	Ki67+	 2787 11174
2054	0	0	Ki67+	 2792 11121
2055	0	0	Ki67+	 2793 11216
2056	0	0	Ki67+	 2794 10643
2057	0	0	Ki67+	 2803 10695
2058	0	0	Ki67+	 2808 10656
2059	0	0	Ki67+	 2811 11144
2060	0	0	Ki67+	 2817 10550
2061	0	0	Ki67+	 2825 11119
2062	0	0	Ki67+	 2827 10589
2063	0	0	Ki67+	 2831 10509
2064	0	0	Ki67+	 2832 11092
2065	0	0	Ki67+	 2833 11150
2066	0	0	Ki67+	 2836 11228
2067	0	0	Ki67+	 2842 11164
2068	0	0	Ki67+	 2847 10519
2069	0	0	Ki67+	 2848 10650
2070	0	0	Ki67+	 2852 10932
2071	0	0	Ki67+	 2854 10729
2072	0	0	Ki67+	 2864 11190
2073	0	0	Ki67+	 2870 10500
2074	0	0	Ki67+	 2884 10679
2075	0	0	Ki67+	 2896 10722
2076	0	0	Ki67+	 2901 11126
2077	0	0	Ki67+	 2904 10689
2078	0	0	Ki67+	 2917 10519
2079	0	0	Ki67+	 2918 10464
2080	0	0	Ki67+	 2925 10772
2081	0	0	Ki67+	 2930 10475
2082	0	0	Ki67+	 2932 10725
2083	0	0	Ki67+	 2934 10681
2084	0	0	Ki67+	 2934 11022
2085	0	0	Ki67+	 2937 10664
2086	0	0	Ki67+	 2938 10648
2087	0	0	Ki67+	 2940 10789
2088	0	0	Ki67+	 2952 11031
2089	0	0	Ki67+	 2958 10462
2090	0	0	Ki67+	 2963 10763
2091	0	0	Ki67+	 2977 11090
2092	0	0	Ki67+	 2981 10501
2093	0	0	Ki67+	 2981 11105
2094	0	0	Ki67+	 2982 10454
2095	0	0	Ki67+	 2983 11034
2096	0	0	Ki67+	 2986 11176
2097	0	0	Ki67+	 2987 10637
2098	0	0	Ki67+	 2989 10661
2099	0	0	Ki67+	 2997 10719
2100	0	0	Ki67+	 2998 10435
2101	0	0	Ki67+	 3003 11084
2102	0	0	Ki67+	 3008 10474
2103	0	0	Ki67+	 3073 10532
2104	0	0	Ki67+	 3074 11023
2105	0	0	Ki67+	 3084 10967
2106	0	0	Ki67+	 3097 11037
2107	0	0	Ki67+	 3105 11047
2108	0	0	Ki67+	 3124 10896
2109	0	0	Ki67+	 3127 10440
2110	0	0	Ki67+	 3136 10944
2111	0	0	Ki67+	 3146 10958
2112	0	0	Ki67+	 3159 10929
2113	0	0	Ki67+	 3167 10818
2114	0	0	Ki67+	 3171 10504
2115	0	0	Ki67+	 3173 10966
2116	0	0	Ki67+	 3182 10941
2117	0	0	Ki67+	 3196 10858
2118	0	0	Ki67+	 3197 10954
2119	0	0	Ki67+	 3203 10877
2120	0	0	Ki67+	 3213 10884
2121	0	0	Ki67+	 3218 10848
2122	0	0	Ki67+	 3222 10987
2123	0	0	Ki67+	 3231 10914
2124	0	0	Ki67+	 3233 10816
2125	0	0	Ki67+	 3242 10931
2126	0	0	Ki67+	 3257 10865
2127	0	0	Ki67+	 3259 10897
2128	0	0	Ki67+	 3265 10816
2129	0	0	Ki67+	 3265 10845
2130	0	0	Ki67+	 3273 10856
2131	0	0	Ki67+	 3284 10876
2132	0	0	Ki67+	 3285 10830
2133	0	0	Ki67+	 3299 10530
2134	0	0	Ki67+	 3301 10960
2135	0	0	Ki67+	 3308 10747
2136	0	0	Ki67+	 3316 10553
2137	0	0	Ki67+	 3321 10847
2138	0	0	Ki67+	 3322 10785
2139	0	0	Ki67+	 3325 10756
2140	0	0	Ki67+	 3328 10722
2141	0	0	Ki67+	 3339 10583
2142	0	0	Ki67+	 3340 10882
2143	0	0	Ki67+	 3342 10830
2144	0	0	Ki67+	 2570 11233
2145	0	0	Ki67+	 2588 11259
2146	0	0	Ki67+	 2595 11319
2147	0	0	Ki67+	 2597 11519
2148	0	0	Ki67+	 2599 11290
2149	0	0	Ki67+	 2611 11332
2150	0	0	Ki67+	 2615 11581
2151	0	0	Ki67+	 2673 11674
2152	0	0	Ki67+	 2685 11930
2153	0	0	Ki67+	 2689 11273
2154	0	0	Ki67+	 2689 11291
2155	0	0	Ki67+	 2705 11919
2156	0	0	Ki67+	 2711 11235
2157	0	0	Ki67+	 2712 11996
2158	0	0	Ki67+	 2716 11934
2159	0	0	Ki67+	 2719 11254
2160	0	0	Ki67+	 2719 11266
2161	0	0	Ki67+	 2723 11467
2162	0	0	Ki67+	 2729 11288
2163	0	0	Ki67+	 2741 11744
2164	0	0	Ki67+	 2754 12017
2165	0	0	Ki67+	 2758 11265
2166	0	0	Ki67+	 2761 11922
2167	0	0	Ki67+	 2767 11280
2168	0	0	Ki67+	 2767 11960
2169	0	0	Ki67+	 2768 11835
2170	0	0	Ki67+	 2772 11371
2171	0	0	Ki67+	 2776 11812
2172	0	0	Ki67+	 2777 11234
2173	0	0	Ki67+	 2779 11968
2174	0	0	Ki67+	 2781 11840
2175	0	0	Ki67+	 2781 12003
2176	0	0	Ki67+	 2783 11352
2177	0	0	Ki67+	 2787 11818
2178	0	0	Ki67+	 2789 11832
2179	0	0	Ki67+	 2798 11420
2180	0	0	Ki67+	 2800 12015
2181	0	0	Ki67+	 2808 11831
2182	0	0	Ki67+	 2818 11692
2183	0	0	Ki67+	 2825 11719
2184	0	0	Ki67+	 2825 11873
2185	0	0	Ki67+	 2827 11523
2186	0	0	Ki67+	 2831 11813
2187	0	0	Ki67+	 2833 11711
2188	0	0	Ki67+	 2843 11725
2189	0	0	Ki67+	 2845 11776
2190	0	0	Ki67+	 2848 12010
2191	0	0	Ki67+	 2855 11844
2192	0	0	Ki67+	 2858 11724
2193	0	0	Ki67+	 2860 11790
2194	0	0	Ki67+	 2861 11878
2195	0	0	Ki67+	 2863 11233
2196	0	0	Ki67+	 2869 11740
2197	0	0	Ki67+	 2870 11907
2198	0	0	Ki67+	 2881 11931
2199	0	0	Ki67+	 2883 11957
2200	0	0	Ki67+	 2885 11829
2201	0	0	Ki67+	 2903 11846
2202	0	0	Ki67+	 2906 11787
2203	0	0	Ki67+	 2907 11801
2204	0	0	Ki67+	 2909 11945
2205	0	0	Ki67+	 2912 11757
2206	0	0	Ki67+	 2915 11920
2207	0	0	Ki67+	 2923 11692
2208	0	0	Ki67+	 2925 11949
2209	0	0	Ki67+	 2926 11543
2210	0	0	Ki67+	 2929 11938
2211	0	0	Ki67+	 2930 11989
2212	0	0	Ki67+	 2931 11790
2213	0	0	Ki67+	 2932 11887
2214	0	0	Ki67+	 2936 11807
2215	0	0	Ki67+	 2938 11715
2216	0	0	Ki67+	 2941 11904
2217	0	0	Ki67+	 2955 11736
2218	0	0	Ki67+	 2955 11958
2219	0	0	Ki67+	 2960 11875
2220	0	0	Ki67+	 2970 11767
2221	0	0	Ki67+	 2974 11647
2222	0	0	Ki67+	 2975 11283
2223	0	0	Ki67+	 2977 11625
2224	0	0	Ki67+	 2986 11603
2225	0	0	Ki67+	 2989 11657
2226	0	0	Ki67+	 2993 11629
2227	0	0	Ki67+	 2994 11906
2228	0	0	Ki67+	 3000 11565
2229	0	0	Ki67+	 3002 11619
2230	0	0	Ki67+	 3009 11674
2231	0	0	Ki67+	 3011 11776
2232	0	0	Ki67+	 3014 11812
2233	0	0	Ki67+	 3015 11630
2234	0	0	Ki67+	 3018 11591
2235	0	0	Ki67+	 3019 11652
2236	0	0	Ki67+	 3023 11790
2237	0	0	Ki67+	 3027 11718
2238	0	0	Ki67+	 3030 11556
2239	0	0	Ki67+	 3034 11603
2240	0	0	Ki67+	 3035 11468
2241	0	0	Ki67+	 3039 11687
2242	0	0	Ki67+	 3042 11580
2243	0	0	Ki67+	 3042 11741
2244	0	0	Ki67+	 3044 12006
2245	0	0	Ki67+	 3048 11660
2246	0	0	Ki67+	 3049 11639
2247	0	0	Ki67+	 3056 11482
2248	0	0	Ki67+	 3057 11814
2249	0	0	Ki67+	 3073 11814
2250	0	0	Ki67+	 3074 11624
2251	0	0	Ki67+	 3076 11513
2252	0	0	Ki67+	 3079 11337
2253	0	0	Ki67+	 3085 11614
2254	0	0	Ki67+	 3091 11685
2255	0	0	Ki67+	 3096 11521
2256	0	0	Ki67+	 3102 11589
2257	0	0	Ki67+	 3112 11632
2258	0	0	Ki67+	 3120 11703
2259	0	0	Ki67+	 3128 11574
2260	0	0	Ki67+	 3131 11681
2261	0	0	Ki67+	 3135 11628
2262	0	0	Ki67+	 3138 11444
2263	0	0	Ki67+	 3138 11646
2264	0	0	Ki67+	 3139 11397
2265	0	0	Ki67+	 3152 11607
2266	0	0	Ki67+	 3153 11578
2267	0	0	Ki67+	 3156 11473
2268	0	0	Ki67+	 3157 11629
2269	0	0	Ki67+	 3159 11458
2270	0	0	Ki67+	 3163 11697
2271	0	0	Ki67+	 3170 11746
2272	0	0	Ki67+	 3171 11525
2273	0	0	Ki67+	 3173 11606
2274	0	0	Ki67+	 3176 11656
2275	0	0	Ki67+	 3177 11425
2276	0	0	Ki67+	 3179 11391
2277	0	0	Ki67+	 3179 11496
2278	0	0	Ki67+	 3185 11369
2279	0	0	Ki67+	 3185 11512
2280	0	0	Ki67+	 3186 11772
2281	0	0	Ki67+	 3189 11466
2282	0	0	Ki67+	 3190 11600
2283	0	0	Ki67+	 3194 11544
2284	0	0	Ki67+	 3199 11387
2285	0	0	Ki67+	 3206 11369
2286	0	0	Ki67+	 3207 11544
2287	0	0	Ki67+	 3214 11465
2288	0	0	Ki67+	 3215 11967
2289	0	0	Ki67+	 3218 11499
2290	0	0	Ki67+	 3219 11675
2291	0	0	Ki67+	 3220 11429
2292	0	0	Ki67+	 3221 11477
2293	0	0	Ki67+	 3230 11577
2294	0	0	Ki67+	 3232 11393
2295	0	0	Ki67+	 3237 11717
2296	0	0	Ki67+	 3238 11739
2297	0	0	Ki67+	 3239 11541
2298	0	0	Ki67+	 3240 11648
2299	0	0	Ki67+	 3245 11357
2300	0	0	Ki67+	 3246 11414
2301	0	0	Ki67+	 3249 11624
2302	0	0	Ki67+	 3250 11346
2303	0	0	Ki67+	 3257 11563
2304	0	0	Ki67+	 3258 11284
2305	0	0	Ki67+	 3258 11402
2306	0	0	Ki67+	 3263 11418
2307	0	0	Ki67+	 3264 11465
2308	0	0	Ki67+	 3268 11377
2309	0	0	Ki67+	 3273 11727
2310	0	0	Ki67+	 3273 11837
2311	0	0	Ki67+	 3276 11279
2312	0	0	Ki67+	 3280 11333
2313	0	0	Ki67+	 3285 11696
2314	0	0	Ki67+	 3290 11680
2315	0	0	Ki67+	 3294 11351
2316	0	0	Ki67+	 3295 11534
2317	0	0	Ki67+	 3297 11812
2318	0	0	Ki67+	 3299 11489
2319	0	0	Ki67+	 3303 11629
2320	0	0	Ki67+	 3309 11678
2321	0	0	Ki67+	 3313 11468
2322	0	0	Ki67+	 3313 11518
2323	0	0	Ki67+	 3319 11312
2324	0	0	Ki67+	 3327 11304
2325	0	0	Ki67+	 3331 12003
2326	0	0	Ki67+	 3333 11467
2327	0	0	Ki67+	 3335 11341
2328	0	0	Ki67+	 3337 11499
2329	0	0	Ki67+	 3337 11545
2330	0	0	Ki67+	 2546 12314
2331	0	0	Ki67+	 2551 12215
2332	0	0	Ki67+	 2554 12239
2333	0	0	Ki67+	 2558 12295
2334	0	0	Ki67+	 2560 12257
2335	0	0	Ki67+	 2583 12736
2336	0	0	Ki67+	 2585 12306
2337	0	0	Ki67+	 2586 12043
2338	0	0	Ki67+	 2587 12632
2339	0	0	Ki67+	 2590 12707
2340	0	0	Ki67+	 2591 12600
2341	0	0	Ki67+	 2597 12180
2342	0	0	Ki67+	 2597 12249
2343	0	0	Ki67+	 2604 12600
2344	0	0	Ki67+	 2605 12561
2345	0	0	Ki67+	 2611 12542
2346	0	0	Ki67+	 2615 12762
2347	0	0	Ki67+	 2616 12659
2348	0	0	Ki67+	 2621 12830
2349	0	0	Ki67+	 2623 12800
2350	0	0	Ki67+	 2626 12585
2351	0	0	Ki67+	 2627 12607
2352	0	0	Ki67+	 2627 12695
2353	0	0	Ki67+	 2634 12743
2354	0	0	Ki67+	 2638 12831
2355	0	0	Ki67+	 2648 12778
2356	0	0	Ki67+	 2649 12533
2357	0	0	Ki67+	 2650 12073
2358	0	0	Ki67+	 2652 12587
2359	0	0	Ki67+	 2653 12798
2360	0	0	Ki67+	 2657 12185
2361	0	0	Ki67+	 2661 12061
2362	0	0	Ki67+	 2662 12626
2363	0	0	Ki67+	 2666 12211
2364	0	0	Ki67+	 2668 12730
2365	0	0	Ki67+	 2670 12459
2366	0	0	Ki67+	 2672 12561
2367	0	0	Ki67+	 2673 12592
2368	0	0	Ki67+	 2675 12092
2369	0	0	Ki67+	 2675 12486
2370	0	0	Ki67+	 2677 12752
2371	0	0	Ki67+	 2686 12701
2372	0	0	Ki67+	 2689 12188
2373	0	0	Ki67+	 2689 12464
2374	0	0	Ki67+	 2690 12595
2375	0	0	Ki67+	 2692 12575
2376	0	0	Ki67+	 2696 12139
2377	0	0	Ki67+	 2700 12213
2378	0	0	Ki67+	 2703 12512
2379	0	0	Ki67+	 2704 12718
2380	0	0	Ki67+	 2706 12769
2381	0	0	Ki67+	 2708 12501
2382	0	0	Ki67+	 2709 12071
2383	0	0	Ki67+	 2711 12670
2384	0	0	Ki67+	 2715 12108
2385	0	0	Ki67+	 2719 12173
2386	0	0	Ki67+	 2719 12190
2387	0	0	Ki67+	 2721 12794
2388	0	0	Ki67+	 2722 12538
2389	0	0	Ki67+	 2735 12429
2390	0	0	Ki67+	 2735 12819
2391	0	0	Ki67+	 2736 12418
2392	0	0	Ki67+	 2750 12127
2393	0	0	Ki67+	 2759 12395
2394	0	0	Ki67+	 2759 12465
2395	0	0	Ki67+	 2766 12433
2396	0	0	Ki67+	 2771 12370
2397	0	0	Ki67+	 2778 12461
2398	0	0	Ki67+	 2792 12045
2399	0	0	Ki67+	 2801 12411
2400	0	0	Ki67+	 2806 12372
2401	0	0	Ki67+	 2818 12343
2402	0	0	Ki67+	 2819 12067
2403	0	0	Ki67+	 2820 12404
2404	0	0	Ki67+	 2822 12050
2405	0	0	Ki67+	 2822 12456
2406	0	0	Ki67+	 2827 12493
2407	0	0	Ki67+	 2832 12440
2408	0	0	Ki67+	 2833 12370
2409	0	0	Ki67+	 2839 12522
2410	0	0	Ki67+	 2852 12576
2411	0	0	Ki67+	 2857 12344
2412	0	0	Ki67+	 2862 12394
2413	0	0	Ki67+	 2873 12465
2414	0	0	Ki67+	 2875 12212
2415	0	0	Ki67+	 2878 12489
2416	0	0	Ki67+	 2881 12420
2417	0	0	Ki67+	 2887 12395
2418	0	0	Ki67+	 2898 12209
2419	0	0	Ki67+	 2903 12293
2420	0	0	Ki67+	 2903 12452
2421	0	0	Ki67+	 2913 12354
2422	0	0	Ki67+	 2915 12083
2423	0	0	Ki67+	 2920 12330
2424	0	0	Ki67+	 2925 12374
2425	0	0	Ki67+	 2927 12174
2426	0	0	Ki67+	 2929 12314
2427	0	0	Ki67+	 2942 12401
2428	0	0	Ki67+	 2949 12463
2429	0	0	Ki67+	 2952 12361
2430	0	0	Ki67+	 2952 12615
2431	0	0	Ki67+	 2954 12752
2432	0	0	Ki67+	 2955 12416
2433	0	0	Ki67+	 2956 12152
2434	0	0	Ki67+	 2956 12799
2435	0	0	Ki67+	 2959 12331
2436	0	0	Ki67+	 2961 12307
2437	0	0	Ki67+	 2962 12821
2438	0	0	Ki67+	 2966 12144
2439	0	0	Ki67+	 2966 12585
2440	0	0	Ki67+	 2966 12735
2441	0	0	Ki67+	 2967 12394
2442	0	0	Ki67+	 2970 12220
2443	0	0	Ki67+	 2974 12808
2444	0	0	Ki67+	 2976 12208
2445	0	0	Ki67+	 2976 12482
2446	0	0	Ki67+	 2977 12443
2447	0	0	Ki67+	 2980 12772
2448	0	0	Ki67+	 2988 12315
2449	0	0	Ki67+	 2989 12411
2450	0	0	Ki67+	 2989 12791
2451	0	0	Ki67+	 2991 12574
2452	0	0	Ki67+	 2992 12282
2453	0	0	Ki67+	 2994 12445
2454	0	0	Ki67+	 2998 12119
2455	0	0	Ki67+	 2998 12298
2456	0	0	Ki67+	 2998 12681
2457	0	0	Ki67+	 3000 12093
2458	0	0	Ki67+	 3002 12755
2459	0	0	Ki67+	 3005 12720
2460	0	0	Ki67+	 3007 12475
2461	0	0	Ki67+	 3008 12785
2462	0	0	Ki67+	 3014 12589
2463	0	0	Ki67+	 3018 12134
2464	0	0	Ki67+	 3020 12383
2465	0	0	Ki67+	 3020 12739
2466	0	0	Ki67+	 3022 12331
2467	0	0	Ki67+	 3023 12458
2468	0	0	Ki67+	 3029 12723
2469	0	0	Ki67+	 3037 12360
2470	0	0	Ki67+	 3038 12248
2471	0	0	Ki67+	 3038 12281
2472	0	0	Ki67+	 3038 12686
2473	0	0	Ki67+	 3040 12754
2474	0	0	Ki67+	 3040 12771
2475	0	0	Ki67+	 3044 12638
2476	0	0	Ki67+	 3050 12720
2477	0	0	Ki67+	 3056 12235
2478	0	0	Ki67+	 3059 12695
2479	0	0	Ki67+	 3061 12331
2480	0	0	Ki67+	 3070 12632
2481	0	0	Ki67+	 3071 12443
2482	0	0	Ki67+	 3072 12789
2483	0	0	Ki67+	 3073 12732
2484	0	0	Ki67+	 3075 12481
2485	0	0	Ki67+	 3077 12677
2486	0	0	Ki67+	 3078 12353
2487	0	0	Ki67+	 3082 12151
2488	0	0	Ki67+	 3083 12280
2489	0	0	Ki67+	 3087 12684
2490	0	0	Ki67+	 3088 12397
2491	0	0	Ki67+	 3089 12111
2492	0	0	Ki67+	 3093 12653
2493	0	0	Ki67+	 3095 12702
2494	0	0	Ki67+	 3097 12292
2495	0	0	Ki67+	 3104 12740
2496	0	0	Ki67+	 3104 12800
2497	0	0	Ki67+	 3106 12623
2498	0	0	Ki67+	 3107 12264
2499	0	0	Ki67+	 3107 12542
2500	0	0	Ki67+	 3108 12332
2501	0	0	Ki67+	 3110 12226
2502	0	0	Ki67+	 3110 12613
2503	0	0	Ki67+	 3111 12439
2504	0	0	Ki67+	 3112 12727
2505	0	0	Ki67+	 3116 12389
2506	0	0	Ki67+	 3120 12155
2507	0	0	Ki67+	 3120 12644
2508	0	0	Ki67+	 3121 12695
2509	0	0	Ki67+	 3127 12627
2510	0	0	Ki67+	 3128 12320
2511	0	0	Ki67+	 3130 12342
2512	0	0	Ki67+	 3130 12776
2513	0	0	Ki67+	 3133 12211
2514	0	0	Ki67+	 3139 12458
2515	0	0	Ki67+	 3139 12725
2516	0	0	Ki67+	 3139 12787
2517	0	0	Ki67+	 3142 12800
2518	0	0	Ki67+	 3145 12267
2519	0	0	Ki67+	 3145 12432
2520	0	0	Ki67+	 3150 12085
2521	0	0	Ki67+	 3153 12235
2522	0	0	Ki67+	 3155 12595
2523	0	0	Ki67+	 3161 12755
2524	0	0	Ki67+	 3163 12534
2525	0	0	Ki67+	 3165 12644
2526	0	0	Ki67+	 3166 12394
2527	0	0	Ki67+	 3168 12717
2528	0	0	Ki67+	 3171 12767
2529	0	0	Ki67+	 3173 12661
2530	0	0	Ki67+	 3173 12805
2531	0	0	Ki67+	 3176 12214
2532	0	0	Ki67+	 3179 12300
2533	0	0	Ki67+	 3181 12084
2534	0	0	Ki67+	 3181 12449
2535	0	0	Ki67+	 3183 12275
2536	0	0	Ki67+	 3183 12422
2537	0	0	Ki67+	 3184 12823
2538	0	0	Ki67+	 3186 12742
2539	0	0	Ki67+	 3191 12512
2540	0	0	Ki67+	 3192 12242
2541	0	0	Ki67+	 3193 12601
2542	0	0	Ki67+	 3194 12342
2543	0	0	Ki67+	 3198 12533
2544	0	0	Ki67+	 3207 12219
2545	0	0	Ki67+	 3209 12557
2546	0	0	Ki67+	 3209 12619
2547	0	0	Ki67+	 3212 12504
2548	0	0	Ki67+	 3213 12187
2549	0	0	Ki67+	 3213 12517
2550	0	0	Ki67+	 3216 12433
2551	0	0	Ki67+	 3217 12068
2552	0	0	Ki67+	 3217 12267
2553	0	0	Ki67+	 3220 12421
2554	0	0	Ki67+	 3220 12698
2555	0	0	Ki67+	 3220 12736
2556	0	0	Ki67+	 3221 12649
2557	0	0	Ki67+	 3223 12322
2558	0	0	Ki67+	 3224 12340
2559	0	0	Ki67+	 3227 12762
2560	0	0	Ki67+	 3228 12806
2561	0	0	Ki67+	 3233 12511
2562	0	0	Ki67+	 3234 12357
2563	0	0	Ki67+	 3235 12559
2564	0	0	Ki67+	 3239 12388
2565	0	0	Ki67+	 3240 12374
2566	0	0	Ki67+	 3244 12077
2567	0	0	Ki67+	 3245 12159
2568	0	0	Ki67+	 3245 12593
2569	0	0	Ki67+	 3247 12246
2570	0	0	Ki67+	 3250 12347
2571	0	0	Ki67+	 3251 12623
2572	0	0	Ki67+	 3256 12508
2573	0	0	Ki67+	 3257 12731
2574	0	0	Ki67+	 3260 12700
2575	0	0	Ki67+	 3263 12117
2576	0	0	Ki67+	 3268 12103
2577	0	0	Ki67+	 3269 12154
2578	0	0	Ki67+	 3270 12484
2579	0	0	Ki67+	 3271 12321
2580	0	0	Ki67+	 3271 12534
2581	0	0	Ki67+	 3272 12629
2582	0	0	Ki67+	 3277 12566
2583	0	0	Ki67+	 3278 12446
2584	0	0	Ki67+	 3283 12518
2585	0	0	Ki67+	 3285 12115
2586	0	0	Ki67+	 3286 12134
2587	0	0	Ki67+	 3286 12780
2588	0	0	Ki67+	 3287 12175
2589	0	0	Ki67+	 3288 12307
2590	0	0	Ki67+	 3290 12662
2591	0	0	Ki67+	 3294 12543
2592	0	0	Ki67+	 3296 12068
2593	0	0	Ki67+	 3305 12604
2594	0	0	Ki67+	 3306 12428
2595	0	0	Ki67+	 3308 12531
2596	0	0	Ki67+	 3309 12468
2597	0	0	Ki67+	 3310 12127
2598	0	0	Ki67+	 3311 12637
2599	0	0	Ki67+	 3315 12193
2600	0	0	Ki67+	 3315 12753
2601	0	0	Ki67+	 3319 12452
2602	0	0	Ki67+	 3321 12396
2603	0	0	Ki67+	 3322 12296
2604	0	0	Ki67+	 3322 12696
2605	0	0	Ki67+	 3327 12539
2606	0	0	Ki67+	 3327 12585
2607	0	0	Ki67+	 3329 12666
2608	0	0	Ki67+	 3330 12500
2609	0	0	Ki67+	 3331 12100
2610	0	0	Ki67+	 3332 12610
2611	0	0	Ki67+	 3334 12689
2612	0	0	Ki67+	 3337 12285
2613	0	0	Ki67+	 3338 12112
2614	0	0	Ki67+	 3340 12231
2615	0	0	Ki67+	 3341 12371
2616	0	0	Ki67+	 3342 12309
2617	0	0	Ki67+	 2648 12879
2618	0	0	Ki67+	 2661 12903
2619	0	0	Ki67+	 2677 12888
2620	0	0	Ki67+	 2691 12935
2621	0	0	Ki67+	 2707 12997
2622	0	0	Ki67+	 2712 13108
2623	0	0	Ki67+	 2714 12981
2624	0	0	Ki67+	 2718 13017
2625	0	0	Ki67+	 2721 13057
2626	0	0	Ki67+	 2728 12971
2627	0	0	Ki67+	 2732 12944
2628	0	0	Ki67+	 2733 13143
2629	0	0	Ki67+	 2736 12988
2630	0	0	Ki67+	 2736 13114
2631	0	0	Ki67+	 2740 13172
2632	0	0	Ki67+	 2744 12895
2633	0	0	Ki67+	 2747 13007
2634	0	0	Ki67+	 2751 12857
2635	0	0	Ki67+	 2762 13044
2636	0	0	Ki67+	 2802 13215
2637	0	0	Ki67+	 2807 13183
2638	0	0	Ki67+	 2807 13248
2639	0	0	Ki67+	 2810 13224
2640	0	0	Ki67+	 2811 13290
2641	0	0	Ki67+	 2833 13022
2642	0	0	Ki67+	 2833 13098
2643	0	0	Ki67+	 2836 13166
2644	0	0	Ki67+	 2841 12990
2645	0	0	Ki67+	 2842 13053
2646	0	0	Ki67+	 2851 13108
2647	0	0	Ki67+	 2857 13180
2648	0	0	Ki67+	 2858 13083
2649	0	0	Ki67+	 2866 12919
2650	0	0	Ki67+	 2869 12952
2651	0	0	Ki67+	 2869 13030
2652	0	0	Ki67+	 2872 13194
2653	0	0	Ki67+	 2883 12938
2654	0	0	Ki67+	 2886 12963
2655	0	0	Ki67+	 2886 12999
2656	0	0	Ki67+	 2887 13338
2657	0	0	Ki67+	 2896 13138
2658	0	0	Ki67+	 2896 13257
2659	0	0	Ki67+	 2897 13162
2660	0	0	Ki67+	 2902 13340
2661	0	0	Ki67+	 2909 13273
2662	0	0	Ki67+	 2910 13328
2663	0	0	Ki67+	 2919 13127
2664	0	0	Ki67+	 2922 13169
2665	0	0	Ki67+	 2922 13199
2666	0	0	Ki67+	 2930 13243
2667	0	0	Ki67+	 2930 13350
2668	0	0	Ki67+	 2932 13103
2669	0	0	Ki67+	 2939 13292
2670	0	0	Ki67+	 2947 12941
2671	0	0	Ki67+	 2950 12869
2672	0	0	Ki67+	 2958 12856
2673	0	0	Ki67+	 2959 13225
2674	0	0	Ki67+	 2961 13086
2675	0	0	Ki67+	 2963 13141
2676	0	0	Ki67+	 2964 12895
2677	0	0	Ki67+	 2969 12968
2678	0	0	Ki67+	 2971 13028
2679	0	0	Ki67+	 2974 13258
2680	0	0	Ki67+	 2975 12881
2681	0	0	Ki67+	 2981 12865
2682	0	0	Ki67+	 2984 12958
2683	0	0	Ki67+	 2986 12925
2684	0	0	Ki67+	 2988 13019
2685	0	0	Ki67+	 2993 12870
2686	0	0	Ki67+	 2998 13216
2687	0	0	Ki67+	 2999 13105
2688	0	0	Ki67+	 3001 13128
2689	0	0	Ki67+	 3005 13186
2690	0	0	Ki67+	 3006 13162
2691	0	0	Ki67+	 3008 12983
2692	0	0	Ki67+	 3010 13062
2693	0	0	Ki67+	 3020 13013
2694	0	0	Ki67+	 3021 12872
2695	0	0	Ki67+	 3021 13103
2696	0	0	Ki67+	 3027 13225
2697	0	0	Ki67+	 3040 12884
2698	0	0	Ki67+	 3041 13101
2699	0	0	Ki67+	 3042 13030
2700	0	0	Ki67+	 3044 13617
2701	0	0	Ki67+	 3046 13572
2702	0	0	Ki67+	 3048 13062
2703	0	0	Ki67+	 3049 12856
2704	0	0	Ki67+	 3051 12916
2705	0	0	Ki67+	 3051 13110
2706	0	0	Ki67+	 3054 12975
2707	0	0	Ki67+	 3055 12950
2708	0	0	Ki67+	 3055 13591
2709	0	0	Ki67+	 3058 13190
2710	0	0	Ki67+	 3061 13603
2711	0	0	Ki67+	 3065 13578
2712	0	0	Ki67+	 3069 12844
2713	0	0	Ki67+	 3069 12924
2714	0	0	Ki67+	 3076 13219
2715	0	0	Ki67+	 3078 13187
2716	0	0	Ki67+	 3080 12887
2717	0	0	Ki67+	 3082 13110
2718	0	0	Ki67+	 3088 13398
2719	0	0	Ki67+	 3090 12855
2720	0	0	Ki67+	 3092 12920
2721	0	0	Ki67+	 3092 13172
2722	0	0	Ki67+	 3092 13197
2723	0	0	Ki67+	 3092 13614
2724	0	0	Ki67+	 3093 13237
2725	0	0	Ki67+	 3095 13282
2726	0	0	Ki67+	 3095 13536
2727	0	0	Ki67+	 3097 12939
2728	0	0	Ki67+	 3104 12876
2729	0	0	Ki67+	 3107 12969
2730	0	0	Ki67+	 3109 13576
2731	0	0	Ki67+	 3113 13480
2732	0	0	Ki67+	 3115 13464
2733	0	0	Ki67+	 3115 13496
2734	0	0	Ki67+	 3118 13185
2735	0	0	Ki67+	 3129 13217
2736	0	0	Ki67+	 3131 13480
2737	0	0	Ki67+	 3134 13425
2738	0	0	Ki67+	 3135 13105
2739	0	0	Ki67+	 3138 13144
2740	0	0	Ki67+	 3140 13053
2741	0	0	Ki67+	 3141 13502
2742	0	0	Ki67+	 3146 12960
2743	0	0	Ki67+	 3146 13183
2744	0	0	Ki67+	 3148 13065
2745	0	0	Ki67+	 3154 13537
2746	0	0	Ki67+	 3155 13208
2747	0	0	Ki67+	 3156 13154
2748	0	0	Ki67+	 3160 13456
2749	0	0	Ki67+	 3161 12998
2750	0	0	Ki67+	 3163 13128
2751	0	0	Ki67+	 3163 13631
2752	0	0	Ki67+	 3164 13093
2753	0	0	Ki67+	 3166 13420
2754	0	0	Ki67+	 3167 13235
2755	0	0	Ki67+	 3167 13499
2756	0	0	Ki67+	 3169 13108
2757	0	0	Ki67+	 3170 13157
2758	0	0	Ki67+	 3172 13249
2759	0	0	Ki67+	 3173 13443
2760	0	0	Ki67+	 3175 13141
2761	0	0	Ki67+	 3178 13626
2762	0	0	Ki67+	 3179 13171
2763	0	0	Ki67+	 3181 12972
2764	0	0	Ki67+	 3182 13482
2765	0	0	Ki67+	 3182 13576
2766	0	0	Ki67+	 3190 13004
2767	0	0	Ki67+	 3193 13405
2768	0	0	Ki67+	 3200 13157
2769	0	0	Ki67+	 3202 13181
2770	0	0	Ki67+	 3204 13099
2771	0	0	Ki67+	 3205 13120
2772	0	0	Ki67+	 3207 13497
2773	0	0	Ki67+	 3209 13057
2774	0	0	Ki67+	 3215 12940
2775	0	0	Ki67+	 3215 13047
2776	0	0	Ki67+	 3218 13213
2777	0	0	Ki67+	 3221 12987
2778	0	0	Ki67+	 3223 13094
2779	0	0	Ki67+	 3224 13117
2780	0	0	Ki67+	 3226 13174
2781	0	0	Ki67+	 3228 13144
2782	0	0	Ki67+	 3229 13619
2783	0	0	Ki67+	 3230 13414
2784	0	0	Ki67+	 3231 13395
2785	0	0	Ki67+	 3238 13439
2786	0	0	Ki67+	 3239 12991
2787	0	0	Ki67+	 3240 13528
2788	0	0	Ki67+	 3241 13132
2789	0	0	Ki67+	 3241 13411
2790	0	0	Ki67+	 3248 13467
2791	0	0	Ki67+	 3249 13627
2792	0	0	Ki67+	 3250 13043
2793	0	0	Ki67+	 3254 13401
2794	0	0	Ki67+	 3255 12982
2795	0	0	Ki67+	 3255 13167
2796	0	0	Ki67+	 3256 13105
2797	0	0	Ki67+	 3259 13087
2798	0	0	Ki67+	 3260 12958
2799	0	0	Ki67+	 3260 13363
2800	0	0	Ki67+	 3265 13381
2801	0	0	Ki67+	 3266 13149
2802	0	0	Ki67+	 3268 13433
2803	0	0	Ki67+	 3269 13047
2804	0	0	Ki67+	 3272 12999
2805	0	0	Ki67+	 3272 13324
2806	0	0	Ki67+	 3279 13134
2807	0	0	Ki67+	 3280 13347
2808	0	0	Ki67+	 3291 12939
2809	0	0	Ki67+	 3292 13520
2810	0	0	Ki67+	 3293 13080
2811	0	0	Ki67+	 3295 13155
2812	0	0	Ki67+	 3295 13482
2813	0	0	Ki67+	 3299 13191
2814	0	0	Ki67+	 3300 13107
2815	0	0	Ki67+	 3302 12975
2816	0	0	Ki67+	 3306 13594
2817	0	0	Ki67+	 3308 13070
2818	0	0	Ki67+	 3310 13442
2819	0	0	Ki67+	 3314 13353
2820	0	0	Ki67+	 3316 13002
2821	0	0	Ki67+	 3317 13140
2822	0	0	Ki67+	 3322 13528
2823	0	0	Ki67+	 3323 12942
2824	0	0	Ki67+	 3324 13077
2825	0	0	Ki67+	 3325 12904
2826	0	0	Ki67+	 3326 13155
2827	0	0	Ki67+	 3326 13306
2828	0	0	Ki67+	 3326 13320
2829	0	0	Ki67+	 3327 13285
2830	0	0	Ki67+	 3328 13417
2831	0	0	Ki67+	 3329 13473
2832	0	0	Ki67+	 3330 13051
2833	0	0	Ki67+	 3330 13187
2834	0	0	Ki67+	 3330 13514
2835	0	0	Ki67+	 3331 13118
2836	0	0	Ki67+	 3333 12956
2837	0	0	Ki67+	 3335 13495
2838	0	0	Ki67+	 3336 12982
2839	0	0	Ki67+	 3338 13344
2840	0	0	Ki67+	 3342 13368
2841	0	0	Ki67+	 3343 13036
2842	0	0	Ki67+	 3098 13726
2843	0	0	Ki67+	 3113 13679
2844	0	0	Ki67+	 3113 13697
2845	0	0	Ki67+	 3121 13757
2846	0	0	Ki67+	 3131 13654
2847	0	0	Ki67+	 3155 13676
2848	0	0	Ki67+	 3160 13723
2849	0	0	Ki67+	 3169 13876
2850	0	0	Ki67+	 3176 13837
2851	0	0	Ki67+	 3179 13697
2852	0	0	Ki67+	 3185 13721
2853	0	0	Ki67+	 3189 13850
2854	0	0	Ki67+	 3206 13781
2855	0	0	Ki67+	 3215 13828
2856	0	0	Ki67+	 3227 13739
2857	0	0	Ki67+	 3230 13853
2858	0	0	Ki67+	 3232 13764
2859	0	0	Ki67+	 3235 13797
2860	0	0	Ki67+	 3236 13903
2861	0	0	Ki67+	 3239 13957
2862	0	0	Ki67+	 3240 13877
2863	0	0	Ki67+	 3245 13817
2864	0	0	Ki67+	 3246 13750
2865	0	0	Ki67+	 3252 13925
2866	0	0	Ki67+	 3257 13645
2867	0	0	Ki67+	 3258 13862
2868	0	0	Ki67+	 3265 13765
2869	0	0	Ki67+	 3269 13933
2870	0	0	Ki67+	 3276 13680
2871	0	0	Ki67+	 3279 13878
2872	0	0	Ki67+	 3293 13880
2873	0	0	Ki67+	 3294 13851
2874	0	0	Ki67+	 3298 13657
2875	0	0	Ki67+	 3306 13803
2876	0	0	Ki67+	 3309 13751
2877	0	0	Ki67+	 3312 13765
2878	0	0	Ki67+	 3373 5608
2879	0	0	Ki67+	 3377 5631
2880	0	0	Ki67+	 3386 5481
2881	0	0	Ki67+	 3392 5590
2882	0	0	Ki67+	 3396 5543
2883	0	0	Ki67+	 3417 5474
2884	0	0	Ki67+	 3417 5534
2885	0	0	Ki67+	 3418 5453
2886	0	0	Ki67+	 3427 5647
2887	0	0	Ki67+	 3433 5610
2888	0	0	Ki67+	 3441 5449
2889	0	0	Ki67+	 3442 5592
2890	0	0	Ki67+	 3445 5542
2891	0	0	Ki67+	 3448 5465
2892	0	0	Ki67+	 3448 5475
2893	0	0	Ki67+	 3448 5501
2894	0	0	Ki67+	 3448 5565
2895	0	0	Ki67+	 3453 5376
2896	0	0	Ki67+	 3459 5509
2897	0	0	Ki67+	 3459 5580
2898	0	0	Ki67+	 3467 5431
2899	0	0	Ki67+	 3467 5479
2900	0	0	Ki67+	 3470 5361
2901	0	0	Ki67+	 3470 5523
2902	0	0	Ki67+	 3474 5328
2903	0	0	Ki67+	 3486 5559
2904	0	0	Ki67+	 3491 5429
2905	0	0	Ki67+	 3493 5575
2906	0	0	Ki67+	 3497 5505
2907	0	0	Ki67+	 3498 5532
2908	0	0	Ki67+	 3499 5321
2909	0	0	Ki67+	 3499 5487
2910	0	0	Ki67+	 3500 5378
2911	0	0	Ki67+	 3515 5505
2912	0	0	Ki67+	 3519 5548
2913	0	0	Ki67+	 3531 5355
2914	0	0	Ki67+	 3538 5460
2915	0	0	Ki67+	 3539 5510
2916	0	0	Ki67+	 3543 5637
2917	0	0	Ki67+	 3546 5487
2918	0	0	Ki67+	 3548 5556
2919	0	0	Ki67+	 3552 5590
2920	0	0	Ki67+	 3553 5544
2921	0	0	Ki67+	 3563 5505
2922	0	0	Ki67+	 3573 5614
2923	0	0	Ki67+	 3581 5569
2924	0	0	Ki67+	 3583 5500
2925	0	0	Ki67+	 3584 5539
2926	0	0	Ki67+	 3587 5472
2927	0	0	Ki67+	 3598 5600
2928	0	0	Ki67+	 3601 5646
2929	0	0	Ki67+	 3611 5345
2930	0	0	Ki67+	 3611 5558
2931	0	0	Ki67+	 3615 5404
2932	0	0	Ki67+	 3615 5503
2933	0	0	Ki67+	 3617 5322
2934	0	0	Ki67+	 3619 5448
2935	0	0	Ki67+	 3623 5485
2936	0	0	Ki67+	 3626 5382
2937	0	0	Ki67+	 3628 5171
2938	0	0	Ki67+	 3632 5134
2939	0	0	Ki67+	 3643 5522
2940	0	0	Ki67+	 3646 5548
2941	0	0	Ki67+	 3659 5318
2942	0	0	Ki67+	 3659 5574
2943	0	0	Ki67+	 3660 5174
2944	0	0	Ki67+	 3660 5416
2945	0	0	Ki67+	 3662 5454
2946	0	0	Ki67+	 3663 5343
2947	0	0	Ki67+	 3664 5199
2948	0	0	Ki67+	 3667 5141
2949	0	0	Ki67+	 3667 5490
2950	0	0	Ki67+	 3671 5371
2951	0	0	Ki67+	 3671 5504
2952	0	0	Ki67+	 3673 5225
2953	0	0	Ki67+	 3673 5285
2954	0	0	Ki67+	 3673 5327
2955	0	0	Ki67+	 3679 5474
2956	0	0	Ki67+	 3679 5535
2957	0	0	Ki67+	 3684 5440
2958	0	0	Ki67+	 3687 5133
2959	0	0	Ki67+	 3690 5306
2960	0	0	Ki67+	 3692 5462
2961	0	0	Ki67+	 3694 5144
2962	0	0	Ki67+	 3695 5177
2963	0	0	Ki67+	 3700 5495
2964	0	0	Ki67+	 3701 5357
2965	0	0	Ki67+	 3702 5100
2966	0	0	Ki67+	 3703 5537
2967	0	0	Ki67+	 3708 5286
2968	0	0	Ki67+	 3709 5374
2969	0	0	Ki67+	 3715 5448
2970	0	0	Ki67+	 3723 5199
2971	0	0	Ki67+	 3723 5463
2972	0	0	Ki67+	 3725 5363
2973	0	0	Ki67+	 3728 5144
2974	0	0	Ki67+	 3729 5346
2975	0	0	Ki67+	 3731 5415
2976	0	0	Ki67+	 3732 5100
2977	0	0	Ki67+	 3737 5435
2978	0	0	Ki67+	 3737 5567
2979	0	0	Ki67+	 3740 5309
2980	0	0	Ki67+	 3741 5165
2981	0	0	Ki67+	 3748 5254
2982	0	0	Ki67+	 3748 5532
2983	0	0	Ki67+	 3754 5213
2984	0	0	Ki67+	 3758 5465
2985	0	0	Ki67+	 3760 5530
2986	0	0	Ki67+	 3761 5088
2987	0	0	Ki67+	 3761 5119
2988	0	0	Ki67+	 3763 5355
2989	0	0	Ki67+	 3765 5035
2990	0	0	Ki67+	 3766 5064
2991	0	0	Ki67+	 3773 5417
2992	0	0	Ki67+	 3773 5446
2993	0	0	Ki67+	 3774 5243
2994	0	0	Ki67+	 3776 5491
2995	0	0	Ki67+	 3777 5386
2996	0	0	Ki67+	 3778 5143
2997	0	0	Ki67+	 3779 5263
2998	0	0	Ki67+	 3779 5311
2999	0	0	Ki67+	 3780 5202
3000	0	0	Ki67+	 3781 5631
3001	0	0	Ki67+	 3785 5356
3002	0	0	Ki67+	 3787 5432
3003	0	0	Ki67+	 3788 5542
3004	0	0	Ki67+	 3790 5250
3005	0	0	Ki67+	 3792 5054
3006	0	0	Ki67+	 3792 5580
3007	0	0	Ki67+	 3793 5330
3008	0	0	Ki67+	 3793 5389
3009	0	0	Ki67+	 3793 5529
3010	0	0	Ki67+	 3796 5081
3011	0	0	Ki67+	 3799 5216
3012	0	0	Ki67+	 3801 5611
3013	0	0	Ki67+	 3802 5090
3014	0	0	Ki67+	 3805 5287
3015	0	0	Ki67+	 3806 5466
3016	0	0	Ki67+	 3808 5138
3017	0	0	Ki67+	 3811 5419
3018	0	0	Ki67+	 3813 5597
3019	0	0	Ki67+	 3815 5167
3020	0	0	Ki67+	 3815 5539
3021	0	0	Ki67+	 3818 5491
3022	0	0	Ki67+	 3819 5061
3023	0	0	Ki67+	 3819 5126
3024	0	0	Ki67+	 3821 5202
3025	0	0	Ki67+	 3822 4984
3026	0	0	Ki67+	 3822 5267
3027	0	0	Ki67+	 3826 5082
3028	0	0	Ki67+	 3826 5570
3029	0	0	Ki67+	 3828 5591
3030	0	0	Ki67+	 3832 5109
3031	0	0	Ki67+	 3832 5627
3032	0	0	Ki67+	 3834 5010
3033	0	0	Ki67+	 3834 5408
3034	0	0	Ki67+	 3836 5232
3035	0	0	Ki67+	 3837 5534
3036	0	0	Ki67+	 3839 5146
3037	0	0	Ki67+	 3841 5476
3038	0	0	Ki67+	 3842 5450
3039	0	0	Ki67+	 3848 5370
3040	0	0	Ki67+	 3849 5057
3041	0	0	Ki67+	 3851 5593
3042	0	0	Ki67+	 3851 5640
3043	0	0	Ki67+	 3853 5283
3044	0	0	Ki67+	 3853 5517
3045	0	0	Ki67+	 3854 4982
3046	0	0	Ki67+	 3855 5610
3047	0	0	Ki67+	 3861 5014
3048	0	0	Ki67+	 3861 5546
3049	0	0	Ki67+	 3866 5103
3050	0	0	Ki67+	 3866 5199
3051	0	0	Ki67+	 3869 5241
3052	0	0	Ki67+	 3875 4990
3053	0	0	Ki67+	 3878 5272
3054	0	0	Ki67+	 3880 5394
3055	0	0	Ki67+	 3886 5532
3056	0	0	Ki67+	 3887 5064
3057	0	0	Ki67+	 3888 5223
3058	0	0	Ki67+	 3896 5477
3059	0	0	Ki67+	 3898 5613
3060	0	0	Ki67+	 3901 5114
3061	0	0	Ki67+	 3902 5548
3062	0	0	Ki67+	 3904 5097
3063	0	0	Ki67+	 3910 4938
3064	0	0	Ki67+	 3910 5043
3065	0	0	Ki67+	 3910 5205
3066	0	0	Ki67+	 3910 5414
3067	0	0	Ki67+	 3912 5300
3068	0	0	Ki67+	 3913 5573
3069	0	0	Ki67+	 3916 5342
3070	0	0	Ki67+	 3917 5025
3071	0	0	Ki67+	 3918 5366
3072	0	0	Ki67+	 3923 5518
3073	0	0	Ki67+	 3926 5288
3074	0	0	Ki67+	 3928 5333
3075	0	0	Ki67+	 3930 5111
3076	0	0	Ki67+	 3931 4973
3077	0	0	Ki67+	 3932 5458
3078	0	0	Ki67+	 3933 5041
3079	0	0	Ki67+	 3935 5551
3080	0	0	Ki67+	 3937 5003
3081	0	0	Ki67+	 3937 5244
3082	0	0	Ki67+	 3939 5358
3083	0	0	Ki67+	 3941 5294
3084	0	0	Ki67+	 3942 5197
3085	0	0	Ki67+	 3946 4955
3086	0	0	Ki67+	 3946 5430
3087	0	0	Ki67+	 3946 5492
3088	0	0	Ki67+	 3952 5510
3089	0	0	Ki67+	 3953 5073
3090	0	0	Ki67+	 3954 5575
3091	0	0	Ki67+	 3955 5042
3092	0	0	Ki67+	 3955 5167
3093	0	0	Ki67+	 3956 4903
3094	0	0	Ki67+	 3959 5105
3095	0	0	Ki67+	 3959 5337
3096	0	0	Ki67+	 3962 5421
3097	0	0	Ki67+	 3962 5584
3098	0	0	Ki67+	 3963 5011
3099	0	0	Ki67+	 3963 5261
3100	0	0	Ki67+	 3967 5202
3101	0	0	Ki67+	 3969 5362
3102	0	0	Ki67+	 3970 5083
3103	0	0	Ki67+	 3972 5614
3104	0	0	Ki67+	 3973 5064
3105	0	0	Ki67+	 3976 4979
3106	0	0	Ki67+	 3977 5561
3107	0	0	Ki67+	 3978 5347
3108	0	0	Ki67+	 3982 4903
3109	0	0	Ki67+	 3982 4960
3110	0	0	Ki67+	 3982 5389
3111	0	0	Ki67+	 3985 5110
3112	0	0	Ki67+	 3985 5530
3113	0	0	Ki67+	 3987 5328
3114	0	0	Ki67+	 3988 5449
3115	0	0	Ki67+	 3990 5039
3116	0	0	Ki67+	 3992 4941
3117	0	0	Ki67+	 3993 5124
3118	0	0	Ki67+	 3993 5379
3119	0	0	Ki67+	 3994 5178
3120	0	0	Ki67+	 3997 5072
3121	0	0	Ki67+	 3998 5398
3122	0	0	Ki67+	 3999 5257
3123	0	0	Ki67+	 4005 4989
3124	0	0	Ki67+	 4009 5037
3125	0	0	Ki67+	 4010 5499
3126	0	0	Ki67+	 4011 4875
3127	0	0	Ki67+	 4012 4974
3128	0	0	Ki67+	 4012 5130
3129	0	0	Ki67+	 4012 5315
3130	0	0	Ki67+	 4017 4859
3131	0	0	Ki67+	 4019 5601
3132	0	0	Ki67+	 4021 5336
3133	0	0	Ki67+	 4021 5388
3134	0	0	Ki67+	 4022 5151
3135	0	0	Ki67+	 4024 5025
3136	0	0	Ki67+	 4027 5058
3137	0	0	Ki67+	 4028 5568
3138	0	0	Ki67+	 4029 5183
3139	0	0	Ki67+	 4030 4896
3140	0	0	Ki67+	 4030 5286
3141	0	0	Ki67+	 4033 4959
3142	0	0	Ki67+	 4035 4923
3143	0	0	Ki67+	 4035 5313
3144	0	0	Ki67+	 4036 5003
3145	0	0	Ki67+	 4037 5469
3146	0	0	Ki67+	 4038 5303
3147	0	0	Ki67+	 4040 4868
3148	0	0	Ki67+	 4040 5609
3149	0	0	Ki67+	 4045 5169
3150	0	0	Ki67+	 4045 5265
3151	0	0	Ki67+	 4049 5320
3152	0	0	Ki67+	 4050 5568
3153	0	0	Ki67+	 4053 5350
3154	0	0	Ki67+	 4055 5417
3155	0	0	Ki67+	 4059 5046
3156	0	0	Ki67+	 4059 5098
3157	0	0	Ki67+	 4059 5369
3158	0	0	Ki67+	 4059 5444
3159	0	0	Ki67+	 4060 4925
3160	0	0	Ki67+	 4060 5244
3161	0	0	Ki67+	 4064 5496
3162	0	0	Ki67+	 4065 5010
3163	0	0	Ki67+	 4066 5035
3164	0	0	Ki67+	 4066 5544
3165	0	0	Ki67+	 4068 5192
3166	0	0	Ki67+	 4068 5296
3167	0	0	Ki67+	 4070 4872
3168	0	0	Ki67+	 4071 5074
3169	0	0	Ki67+	 4074 4978
3170	0	0	Ki67+	 4075 4925
3171	0	0	Ki67+	 4076 4901
3172	0	0	Ki67+	 4076 5025
3173	0	0	Ki67+	 4077 4953
3174	0	0	Ki67+	 4083 5150
3175	0	0	Ki67+	 4085 5215
3176	0	0	Ki67+	 4086 5378
3177	0	0	Ki67+	 4086 5398
3178	0	0	Ki67+	 4087 5566
3179	0	0	Ki67+	 4088 4958
3180	0	0	Ki67+	 4090 4899
3181	0	0	Ki67+	 4091 5433
3182	0	0	Ki67+	 4093 5100
3183	0	0	Ki67+	 4096 5068
3184	0	0	Ki67+	 4097 5264
3185	0	0	Ki67+	 4097 5328
3186	0	0	Ki67+	 4101 5207
3187	0	0	Ki67+	 4101 5245
3188	0	0	Ki67+	 4107 5012
3189	0	0	Ki67+	 4107 5491
3190	0	0	Ki67+	 4109 5633
3191	0	0	Ki67+	 4110 5557
3192	0	0	Ki67+	 4111 4872
3193	0	0	Ki67+	 4112 5084
3194	0	0	Ki67+	 4113 5133
3195	0	0	Ki67+	 4113 5285
3196	0	0	Ki67+	 4114 4960
3197	0	0	Ki67+	 4116 5121
3198	0	0	Ki67+	 4117 4978
3199	0	0	Ki67+	 4117 5192
3200	0	0	Ki67+	 4118 5159
3201	0	0	Ki67+	 4119 5223
3202	0	0	Ki67+	 4119 5515
3203	0	0	Ki67+	 4120 5354
3204	0	0	Ki67+	 4124 5310
3205	0	0	Ki67+	 4125 5170
3206	0	0	Ki67+	 4125 5584
3207	0	0	Ki67+	 4127 5046
3208	0	0	Ki67+	 4127 5102
3209	0	0	Ki67+	 4129 5002
3210	0	0	Ki67+	 4129 5022
3211	0	0	Ki67+	 4130 4943
3212	0	0	Ki67+	 4133 5547
3213	0	0	Ki67+	 4134 5218
3214	0	0	Ki67+	 4137 5467
3215	0	0	Ki67+	 4138 5414
3216	0	0	Ki67+	 4138 5532
3217	0	0	Ki67+	 4139 5072
3218	0	0	Ki67+	 4139 5194
3219	0	0	Ki67+	 4139 5444
3220	0	0	Ki67+	 4141 5231
3221	0	0	Ki67+	 4142 5157
3222	0	0	Ki67+	 3352 5810
3223	0	0	Ki67+	 3353 6439
3224	0	0	Ki67+	 3355 5715
3225	0	0	Ki67+	 3355 6315
3226	0	0	Ki67+	 3356 5834
3227	0	0	Ki67+	 3356 5890
3228	0	0	Ki67+	 3357 5865
3229	0	0	Ki67+	 3357 6426
3230	0	0	Ki67+	 3359 6401
3231	0	0	Ki67+	 3361 6354
3232	0	0	Ki67+	 3365 5749
3233	0	0	Ki67+	 3370 5669
3234	0	0	Ki67+	 3371 5848
3235	0	0	Ki67+	 3372 6310
3236	0	0	Ki67+	 3375 6392
3237	0	0	Ki67+	 3377 6412
3238	0	0	Ki67+	 3378 6206
3239	0	0	Ki67+	 3381 5692
3240	0	0	Ki67+	 3381 5727
3241	0	0	Ki67+	 3381 6254
3242	0	0	Ki67+	 3385 5789
3243	0	0	Ki67+	 3386 6374
3244	0	0	Ki67+	 3389 6447
3245	0	0	Ki67+	 3391 5669
3246	0	0	Ki67+	 3398 5860
3247	0	0	Ki67+	 3400 6339
3248	0	0	Ki67+	 3404 6240
3249	0	0	Ki67+	 3406 5852
3250	0	0	Ki67+	 3408 5680
3251	0	0	Ki67+	 3408 6328
3252	0	0	Ki67+	 3409 5805
3253	0	0	Ki67+	 3411 6256
3254	0	0	Ki67+	 3411 6420
3255	0	0	Ki67+	 3414 6301
3256	0	0	Ki67+	 3415 6385
3257	0	0	Ki67+	 3417 5721
3258	0	0	Ki67+	 3424 5797
3259	0	0	Ki67+	 3426 5676
3260	0	0	Ki67+	 3427 6359
3261	0	0	Ki67+	 3428 5744
3262	0	0	Ki67+	 3428 5864
3263	0	0	Ki67+	 3430 6341
3264	0	0	Ki67+	 3431 6195
3265	0	0	Ki67+	 3431 6210
3266	0	0	Ki67+	 3433 5826
3267	0	0	Ki67+	 3436 5771
3268	0	0	Ki67+	 3438 6278
3269	0	0	Ki67+	 3447 5768
3270	0	0	Ki67+	 3450 5730
3271	0	0	Ki67+	 3454 6443
3272	0	0	Ki67+	 3457 6392
3273	0	0	Ki67+	 3461 6335
3274	0	0	Ki67+	 3462 5826
3275	0	0	Ki67+	 3472 5772
3276	0	0	Ki67+	 3478 6429
3277	0	0	Ki67+	 3483 6366
3278	0	0	Ki67+	 3488 5834
3279	0	0	Ki67+	 3491 5669
3280	0	0	Ki67+	 3495 5754
3281	0	0	Ki67+	 3497 6317
3282	0	0	Ki67+	 3503 5785
3283	0	0	Ki67+	 3504 6079
3284	0	0	Ki67+	 3505 6345
3285	0	0	Ki67+	 3509 6417
3286	0	0	Ki67+	 3515 5736
3287	0	0	Ki67+	 3518 5674
3288	0	0	Ki67+	 3522 6437
3289	0	0	Ki67+	 3523 5849
3290	0	0	Ki67+	 3524 6234
3291	0	0	Ki67+	 3528 5782
3292	0	0	Ki67+	 3532 5693
3293	0	0	Ki67+	 3534 6400
3294	0	0	Ki67+	 3537 5805
3295	0	0	Ki67+	 3537 6173
3296	0	0	Ki67+	 3538 6259
3297	0	0	Ki67+	 3538 6351
3298	0	0	Ki67+	 3540 6437
3299	0	0	Ki67+	 3542 6277
3300	0	0	Ki67+	 3547 6247
3301	0	0	Ki67+	 3549 5863
3302	0	0	Ki67+	 3553 6207
3303	0	0	Ki67+	 3559 6259
3304	0	0	Ki67+	 3564 5677
3305	0	0	Ki67+	 3564 5712
3306	0	0	Ki67+	 3565 6246
3307	0	0	Ki67+	 3566 6138
3308	0	0	Ki67+	 3567 5657
3309	0	0	Ki67+	 3567 6151
3310	0	0	Ki67+	 3567 6399
3311	0	0	Ki67+	 3574 5703
3312	0	0	Ki67+	 3578 6029
3313	0	0	Ki67+	 3578 6419
3314	0	0	Ki67+	 3580 5738
3315	0	0	Ki67+	 3588 5843
3316	0	0	Ki67+	 3592 6152
3317	0	0	Ki67+	 3592 6388
3318	0	0	Ki67+	 3593 5673
3319	0	0	Ki67+	 3597 5727
3320	0	0	Ki67+	 3598 6351
3321	0	0	Ki67+	 3599 6247
3322	0	0	Ki67+	 3600 6322
3323	0	0	Ki67+	 3602 6036
3324	0	0	Ki67+	 3604 5786
3325	0	0	Ki67+	 3607 6008
3326	0	0	Ki67+	 3609 5710
3327	0	0	Ki67+	 3613 5664
3328	0	0	Ki67+	 3616 6271
3329	0	0	Ki67+	 3617 5789
3330	0	0	Ki67+	 3620 5847
3331	0	0	Ki67+	 3620 6199
3332	0	0	Ki67+	 3620 6223
3333	0	0	Ki67+	 3620 6365
3334	0	0	Ki67+	 3621 5742
3335	0	0	Ki67+	 3625 6240
3336	0	0	Ki67+	 3628 6380
3337	0	0	Ki67+	 3632 6046
3338	0	0	Ki67+	 3632 6267
3339	0	0	Ki67+	 3640 6315
3340	0	0	Ki67+	 3641 6349
3341	0	0	Ki67+	 3643 6273
3342	0	0	Ki67+	 3645 5962
3343	0	0	Ki67+	 3647 5773
3344	0	0	Ki67+	 3653 6026
3345	0	0	Ki67+	 3660 5899
3346	0	0	Ki67+	 3662 6147
3347	0	0	Ki67+	 3664 6399
3348	0	0	Ki67+	 3665 5967
3349	0	0	Ki67+	 3669 6335
3350	0	0	Ki67+	 3670 6356
3351	0	0	Ki67+	 3671 6443
3352	0	0	Ki67+	 3675 5891
3353	0	0	Ki67+	 3675 6432
3354	0	0	Ki67+	 3681 6283
3355	0	0	Ki67+	 3688 5796
3356	0	0	Ki67+	 3689 6402
3357	0	0	Ki67+	 3690 5946
3358	0	0	Ki67+	 3694 6043
3359	0	0	Ki67+	 3696 6157
3360	0	0	Ki67+	 3696 6343
3361	0	0	Ki67+	 3698 5908
3362	0	0	Ki67+	 3699 6372
3363	0	0	Ki67+	 3701 6217
3364	0	0	Ki67+	 3704 5888
3365	0	0	Ki67+	 3704 6421
3366	0	0	Ki67+	 3708 6268
3367	0	0	Ki67+	 3709 5818
3368	0	0	Ki67+	 3709 6322
3369	0	0	Ki67+	 3711 6186
3370	0	0	Ki67+	 3712 6386
3371	0	0	Ki67+	 3716 6291
3372	0	0	Ki67+	 3717 5806
3373	0	0	Ki67+	 3718 6213
3374	0	0	Ki67+	 3723 5859
3375	0	0	Ki67+	 3723 6153
3376	0	0	Ki67+	 3724 6337
3377	0	0	Ki67+	 3726 5781
3378	0	0	Ki67+	 3728 5902
3379	0	0	Ki67+	 3728 5936
3380	0	0	Ki67+	 3729 5813
3381	0	0	Ki67+	 3729 6429
3382	0	0	Ki67+	 3730 6249
3383	0	0	Ki67+	 3732 6281
3384	0	0	Ki67+	 3733 6354
3385	0	0	Ki67+	 3735 6064
3386	0	0	Ki67+	 3740 5799
3387	0	0	Ki67+	 3741 5825
3388	0	0	Ki67+	 3743 5670
3389	0	0	Ki67+	 3744 5708
3390	0	0	Ki67+	 3744 5894
3391	0	0	Ki67+	 3745 6127
3392	0	0	Ki67+	 3749 6298
3393	0	0	Ki67+	 3750 6323
3394	0	0	Ki67+	 3751 5944
3395	0	0	Ki67+	 3752 6374
3396	0	0	Ki67+	 3753 6169
3397	0	0	Ki67+	 3759 5664
3398	0	0	Ki67+	 3760 5724
3399	0	0	Ki67+	 3760 6038
3400	0	0	Ki67+	 3763 6417
3401	0	0	Ki67+	 3764 6446
3402	0	0	Ki67+	 3765 6100
3403	0	0	Ki67+	 3765 6176
3404	0	0	Ki67+	 3766 5777
3405	0	0	Ki67+	 3767 6274
3406	0	0	Ki67+	 3773 6324
3407	0	0	Ki67+	 3776 6338
3408	0	0	Ki67+	 3782 5864
3409	0	0	Ki67+	 3784 6378
3410	0	0	Ki67+	 3786 6173
3411	0	0	Ki67+	 3786 6393
3412	0	0	Ki67+	 3787 6426
3413	0	0	Ki67+	 3790 5771
3414	0	0	Ki67+	 3796 6374
3415	0	0	Ki67+	 3799 6285
3416	0	0	Ki67+	 3800 5731
3417	0	0	Ki67+	 3801 5928
3418	0	0	Ki67+	 3803 5659
3419	0	0	Ki67+	 3803 5793
3420	0	0	Ki67+	 3804 5900
3421	0	0	Ki67+	 3805 6026
3422	0	0	Ki67+	 3806 5813
3423	0	0	Ki67+	 3811 6155
3424	0	0	Ki67+	 3813 6417
3425	0	0	Ki67+	 3814 5654
3426	0	0	Ki67+	 3814 5684
3427	0	0	Ki67+	 3822 5745
3428	0	0	Ki67+	 3822 6365
3429	0	0	Ki67+	 3823 6072
3430	0	0	Ki67+	 3825 6345
3431	0	0	Ki67+	 3826 5878
3432	0	0	Ki67+	 3827 5787
3433	0	0	Ki67+	 3827 6388
3434	0	0	Ki67+	 3833 6398
3435	0	0	Ki67+	 3838 5715
3436	0	0	Ki67+	 3840 6007
3437	0	0	Ki67+	 3843 5748
3438	0	0	Ki67+	 3845 6135
3439	0	0	Ki67+	 3845 6423
3440	0	0	Ki67+	 3850 5657
3441	0	0	Ki67+	 3850 6434
3442	0	0	Ki67+	 3852 6042
3443	0	0	Ki67+	 3854 5685
3444	0	0	Ki67+	 3855 5851
3445	0	0	Ki67+	 3856 6212
3446	0	0	Ki67+	 3858 6009
3447	0	0	Ki67+	 3858 6383
3448	0	0	Ki67+	 3871 6271
3449	0	0	Ki67+	 3874 6322
3450	0	0	Ki67+	 3875 5749
3451	0	0	Ki67+	 3876 5983
3452	0	0	Ki67+	 3876 6169
3453	0	0	Ki67+	 3877 6180
3454	0	0	Ki67+	 3882 5817
3455	0	0	Ki67+	 3884 6044
3456	0	0	Ki67+	 3890 6348
3457	0	0	Ki67+	 3898 5745
3458	0	0	Ki67+	 3899 6283
3459	0	0	Ki67+	 3900 6324
3460	0	0	Ki67+	 3901 5721
3461	0	0	Ki67+	 3904 5667
3462	0	0	Ki67+	 3905 5789
3463	0	0	Ki67+	 3906 6206
3464	0	0	Ki67+	 3910 6122
3465	0	0	Ki67+	 3914 5766
3466	0	0	Ki67+	 3914 6103
3467	0	0	Ki67+	 3916 6030
3468	0	0	Ki67+	 3917 5879
3469	0	0	Ki67+	 3918 6256
3470	0	0	Ki67+	 3918 6296
3471	0	0	Ki67+	 3919 6061
3472	0	0	Ki67+	 3929 6018
3473	0	0	Ki67+	 3929 6357
3474	0	0	Ki67+	 3932 6159
3475	0	0	Ki67+	 3933 5983
3476	0	0	Ki67+	 3933 6325
3477	0	0	Ki67+	 3934 5720
3478	0	0	Ki67+	 3937 5664
3479	0	0	Ki67+	 3942 5700
3480	0	0	Ki67+	 3942 5939
3481	0	0	Ki67+	 3945 6237
3482	0	0	Ki67+	 3950 5951
3483	0	0	Ki67+	 3950 5992
3484	0	0	Ki67+	 3952 6299
3485	0	0	Ki67+	 3956 6199
3486	0	0	Ki67+	 3956 6282
3487	0	0	Ki67+	 3962 6074
3488	0	0	Ki67+	 3969 5741
3489	0	0	Ki67+	 3974 5909
3490	0	0	Ki67+	 3975 5663
3491	0	0	Ki67+	 3976 5840
3492	0	0	Ki67+	 3978 5939
3493	0	0	Ki67+	 3978 6246
3494	0	0	Ki67+	 3979 6155
3495	0	0	Ki67+	 3982 5701
3496	0	0	Ki67+	 3982 6296
3497	0	0	Ki67+	 3984 5784
3498	0	0	Ki67+	 3986 6033
3499	0	0	Ki67+	 3987 6194
3500	0	0	Ki67+	 3988 5664
3501	0	0	Ki67+	 3992 5815
3502	0	0	Ki67+	 3992 6059
3503	0	0	Ki67+	 3992 6238
3504	0	0	Ki67+	 3996 5914
3505	0	0	Ki67+	 3997 6442
3506	0	0	Ki67+	 4000 6123
3507	0	0	Ki67+	 4001 6363
3508	0	0	Ki67+	 4004 6264
3509	0	0	Ki67+	 4005 6077
3510	0	0	Ki67+	 4005 6309
3511	0	0	Ki67+	 4007 6407
3512	0	0	Ki67+	 4008 5754
3513	0	0	Ki67+	 4009 5868
3514	0	0	Ki67+	 4012 5994
3515	0	0	Ki67+	 4015 6136
3516	0	0	Ki67+	 4016 5827
3517	0	0	Ki67+	 4020 5919
3518	0	0	Ki67+	 4025 6157
3519	0	0	Ki67+	 4025 6309
3520	0	0	Ki67+	 4026 5650
3521	0	0	Ki67+	 4026 6224
3522	0	0	Ki67+	 4028 6048
3523	0	0	Ki67+	 4031 6073
3524	0	0	Ki67+	 4032 6419
3525	0	0	Ki67+	 4035 6028
3526	0	0	Ki67+	 4035 6389
3527	0	0	Ki67+	 4036 5740
3528	0	0	Ki67+	 4036 5810
3529	0	0	Ki67+	 4038 5776
3530	0	0	Ki67+	 4038 6191
3531	0	0	Ki67+	 4039 6361
3532	0	0	Ki67+	 4040 6279
3533	0	0	Ki67+	 4043 5952
3534	0	0	Ki67+	 4043 6236
3535	0	0	Ki67+	 4045 5724
3536	0	0	Ki67+	 4051 6003
3537	0	0	Ki67+	 4053 5785
3538	0	0	Ki67+	 4054 6154
3539	0	0	Ki67+	 4056 5951
3540	0	0	Ki67+	 4058 5861
3541	0	0	Ki67+	 4058 6105
3542	0	0	Ki67+	 4058 6312
3543	0	0	Ki67+	 4060 5921
3544	0	0	Ki67+	 4063 5836
3545	0	0	Ki67+	 4065 6378
3546	0	0	Ki67+	 4067 6439
3547	0	0	Ki67+	 4072 6266
3548	0	0	Ki67+	 4074 5738
3549	0	0	Ki67+	 4076 6307
3550	0	0	Ki67+	 4079 6224
3551	0	0	Ki67+	 4079 6291
3552	0	0	Ki67+	 4080 5998
3553	0	0	Ki67+	 4082 6143
3554	0	0	Ki67+	 4082 6366
3555	0	0	Ki67+	 4083 6395
3556	0	0	Ki67+	 4090 6333
3557	0	0	Ki67+	 4092 5671
3558	0	0	Ki67+	 4093 6085
3559	0	0	Ki67+	 4094 6116
3560	0	0	Ki67+	 4098 5701
3561	0	0	Ki67+	 4099 5964
3562	0	0	Ki67+	 4101 6377
3563	0	0	Ki67+	 4106 6171
3564	0	0	Ki67+	 4108 6253
3565	0	0	Ki67+	 4111 6434
3566	0	0	Ki67+	 4113 6121
3567	0	0	Ki67+	 4113 6444
3568	0	0	Ki67+	 4116 5700
3569	0	0	Ki67+	 4118 6352
3570	0	0	Ki67+	 4119 5824
3571	0	0	Ki67+	 4125 5811
3572	0	0	Ki67+	 4127 6164
3573	0	0	Ki67+	 4130 5666
3574	0	0	Ki67+	 4130 6439
3575	0	0	Ki67+	 4137 5831
3576	0	0	Ki67+	 4140 6443
3577	0	0	Ki67+	 4141 6197
3578	0	0	Ki67+	 4143 5726
3579	0	0	Ki67+	 3345 6583
3580	0	0	Ki67+	 3345 7079
3581	0	0	Ki67+	 3346 6466
3582	0	0	Ki67+	 3346 7202
3583	0	0	Ki67+	 3349 6894
3584	0	0	Ki67+	 3350 6832
3585	0	0	Ki67+	 3352 7134
3586	0	0	Ki67+	 3354 6660
3587	0	0	Ki67+	 3356 6621
3588	0	0	Ki67+	 3356 6920
3589	0	0	Ki67+	 3360 6552
3590	0	0	Ki67+	 3361 6482
3591	0	0	Ki67+	 3361 6520
3592	0	0	Ki67+	 3364 6472
3593	0	0	Ki67+	 3364 7114
3594	0	0	Ki67+	 3368 6838
3595	0	0	Ki67+	 3369 7095
3596	0	0	Ki67+	 3372 6582
3597	0	0	Ki67+	 3373 6614
3598	0	0	Ki67+	 3373 6683
3599	0	0	Ki67+	 3377 6495
3600	0	0	Ki67+	 3379 6645
3601	0	0	Ki67+	 3379 6797
3602	0	0	Ki67+	 3379 7151
3603	0	0	Ki67+	 3382 6526
3604	0	0	Ki67+	 3383 6899
3605	0	0	Ki67+	 3384 6848
3606	0	0	Ki67+	 3385 7227
3607	0	0	Ki67+	 3387 7208
3608	0	0	Ki67+	 3390 6728
3609	0	0	Ki67+	 3393 6573
3610	0	0	Ki67+	 3393 7187
3611	0	0	Ki67+	 3394 6603
3612	0	0	Ki67+	 3397 6669
3613	0	0	Ki67+	 3399 6898
3614	0	0	Ki67+	 3402 6653
3615	0	0	Ki67+	 3403 6700
3616	0	0	Ki67+	 3404 6914
3617	0	0	Ki67+	 3406 7222
3618	0	0	Ki67+	 3408 6451
3619	0	0	Ki67+	 3411 6557
3620	0	0	Ki67+	 3411 6824
3621	0	0	Ki67+	 3414 6535
3622	0	0	Ki67+	 3414 7109
3623	0	0	Ki67+	 3415 6842
3624	0	0	Ki67+	 3416 6794
3625	0	0	Ki67+	 3421 6464
3626	0	0	Ki67+	 3427 7158
3627	0	0	Ki67+	 3428 6585
3628	0	0	Ki67+	 3428 6911
3629	0	0	Ki67+	 3432 6754
3630	0	0	Ki67+	 3433 6676
3631	0	0	Ki67+	 3434 6863
3632	0	0	Ki67+	 3436 6687
3633	0	0	Ki67+	 3436 7228
3634	0	0	Ki67+	 3440 6632
3635	0	0	Ki67+	 3440 7061
3636	0	0	Ki67+	 3442 7137
3637	0	0	Ki67+	 3443 6537
3638	0	0	Ki67+	 3443 7111
3639	0	0	Ki67+	 3444 6802
3640	0	0	Ki67+	 3447 6827
3641	0	0	Ki67+	 3454 6592
3642	0	0	Ki67+	 3459 7125
3643	0	0	Ki67+	 3460 6559
3644	0	0	Ki67+	 3467 6743
3645	0	0	Ki67+	 3469 6793
3646	0	0	Ki67+	 3470 6468
3647	0	0	Ki67+	 3472 7091
3648	0	0	Ki67+	 3474 6622
3649	0	0	Ki67+	 3478 6455
3650	0	0	Ki67+	 3480 6585
3651	0	0	Ki67+	 3481 6721
3652	0	0	Ki67+	 3484 7180
3653	0	0	Ki67+	 3486 6636
3654	0	0	Ki67+	 3486 7074
3655	0	0	Ki67+	 3488 6951
3656	0	0	Ki67+	 3488 7148
3657	0	0	Ki67+	 3489 6978
3658	0	0	Ki67+	 3490 6459
3659	0	0	Ki67+	 3490 7234
3660	0	0	Ki67+	 3493 6771
3661	0	0	Ki67+	 3495 6517
3662	0	0	Ki67+	 3495 6543
3663	0	0	Ki67+	 3505 6660
3664	0	0	Ki67+	 3507 6939
3665	0	0	Ki67+	 3508 6473
3666	0	0	Ki67+	 3508 6592
3667	0	0	Ki67+	 3508 6987
3668	0	0	Ki67+	 3510 6499
3669	0	0	Ki67+	 3510 6915
3670	0	0	Ki67+	 3514 6965
3671	0	0	Ki67+	 3515 6826
3672	0	0	Ki67+	 3516 6626
3673	0	0	Ki67+	 3518 6794
3674	0	0	Ki67+	 3518 7189
3675	0	0	Ki67+	 3521 6916
3676	0	0	Ki67+	 3521 6996
3677	0	0	Ki67+	 3524 6859
3678	0	0	Ki67+	 3528 6546
3679	0	0	Ki67+	 3534 6754
3680	0	0	Ki67+	 3535 6884
3681	0	0	Ki67+	 3536 6610
3682	0	0	Ki67+	 3539 7050
3683	0	0	Ki67+	 3541 6574
3684	0	0	Ki67+	 3542 7208
3685	0	0	Ki67+	 3548 6938
3686	0	0	Ki67+	 3551 7135
3687	0	0	Ki67+	 3551 7183
3688	0	0	Ki67+	 3552 6789
3689	0	0	Ki67+	 3553 6822
3690	0	0	Ki67+	 3553 6864
3691	0	0	Ki67+	 3559 6459
3692	0	0	Ki67+	 3560 7126
3693	0	0	Ki67+	 3562 6536
3694	0	0	Ki67+	 3563 6899
3695	0	0	Ki67+	 3565 6922
3696	0	0	Ki67+	 3569 6566
3697	0	0	Ki67+	 3570 7151
3698	0	0	Ki67+	 3577 7005
3699	0	0	Ki67+	 3577 7175
3700	0	0	Ki67+	 3578 6528
3701	0	0	Ki67+	 3584 6799
3702	0	0	Ki67+	 3585 6733
3703	0	0	Ki67+	 3589 7085
3704	0	0	Ki67+	 3592 6549
3705	0	0	Ki67+	 3594 6455
3706	0	0	Ki67+	 3594 7104
3707	0	0	Ki67+	 3595 7238
3708	0	0	Ki67+	 3596 6742
3709	0	0	Ki67+	 3601 6676
3710	0	0	Ki67+	 3602 6976
3711	0	0	Ki67+	 3604 6477
3712	0	0	Ki67+	 3607 6560
3713	0	0	Ki67+	 3610 7054
3714	0	0	Ki67+	 3611 6467
3715	0	0	Ki67+	 3612 6725
3716	0	0	Ki67+	 3615 6937
3717	0	0	Ki67+	 3622 6646
3718	0	0	Ki67+	 3630 6987
3719	0	0	Ki67+	 3637 6709
3720	0	0	Ki67+	 3641 6936
3721	0	0	Ki67+	 3643 7241
3722	0	0	Ki67+	 3649 6485
3723	0	0	Ki67+	 3658 6739
3724	0	0	Ki67+	 3660 6552
3725	0	0	Ki67+	 3661 7154
3726	0	0	Ki67+	 3666 6576
3727	0	0	Ki67+	 3666 6958
3728	0	0	Ki67+	 3668 6516
3729	0	0	Ki67+	 3668 7052
3730	0	0	Ki67+	 3677 6706
3731	0	0	Ki67+	 3683 6999
3732	0	0	Ki67+	 3684 6479
3733	0	0	Ki67+	 3689 6908
3734	0	0	Ki67+	 3695 7021
3735	0	0	Ki67+	 3697 6555
3736	0	0	Ki67+	 3697 6733
3737	0	0	Ki67+	 3698 6459
3738	0	0	Ki67+	 3702 6589
3739	0	0	Ki67+	 3703 6829
3740	0	0	Ki67+	 3704 6526
3741	0	0	Ki67+	 3706 6574
3742	0	0	Ki67+	 3706 6649
3743	0	0	Ki67+	 3708 7080
3744	0	0	Ki67+	 3710 6815
3745	0	0	Ki67+	 3714 6717
3746	0	0	Ki67+	 3716 6683
3747	0	0	Ki67+	 3716 7201
3748	0	0	Ki67+	 3717 7145
3749	0	0	Ki67+	 3720 6498
3750	0	0	Ki67+	 3722 7214
3751	0	0	Ki67+	 3726 6942
3752	0	0	Ki67+	 3727 6452
3753	0	0	Ki67+	 3727 6606
3754	0	0	Ki67+	 3727 6854
3755	0	0	Ki67+	 3728 6551
3756	0	0	Ki67+	 3728 6987
3757	0	0	Ki67+	 3737 6528
3758	0	0	Ki67+	 3737 6849
3759	0	0	Ki67+	 3737 6872
3760	0	0	Ki67+	 3740 7236
3761	0	0	Ki67+	 3742 6587
3762	0	0	Ki67+	 3749 6974
3763	0	0	Ki67+	 3752 6550
3764	0	0	Ki67+	 3753 6629
3765	0	0	Ki67+	 3753 7195
3766	0	0	Ki67+	 3754 7016
3767	0	0	Ki67+	 3756 6460
3768	0	0	Ki67+	 3765 7119
3769	0	0	Ki67+	 3768 6951
3770	0	0	Ki67+	 3776 6900
3771	0	0	Ki67+	 3777 6585
3772	0	0	Ki67+	 3788 7016
3773	0	0	Ki67+	 3788 7176
3774	0	0	Ki67+	 3789 6522
3775	0	0	Ki67+	 3789 6873
3776	0	0	Ki67+	 3790 6819
3777	0	0	Ki67+	 3791 6934
3778	0	0	Ki67+	 3792 6959
3779	0	0	Ki67+	 3796 6896
3780	0	0	Ki67+	 3799 7243
3781	0	0	Ki67+	 3803 6500
3782	0	0	Ki67+	 3805 6561
3783	0	0	Ki67+	 3808 6918
3784	0	0	Ki67+	 3810 6617
3785	0	0	Ki67+	 3812 6856
3786	0	0	Ki67+	 3820 6942
3787	0	0	Ki67+	 3821 6507
3788	0	0	Ki67+	 3825 6552
3789	0	0	Ki67+	 3831 6536
3790	0	0	Ki67+	 3832 7111
3791	0	0	Ki67+	 3837 6913
3792	0	0	Ki67+	 3840 6933
3793	0	0	Ki67+	 3841 7120
3794	0	0	Ki67+	 3841 7138
3795	0	0	Ki67+	 3843 7100
3796	0	0	Ki67+	 3844 6878
3797	0	0	Ki67+	 3847 6629
3798	0	0	Ki67+	 3852 6893
3799	0	0	Ki67+	 3853 6555
3800	0	0	Ki67+	 3854 6504
3801	0	0	Ki67+	 3857 6480
3802	0	0	Ki67+	 3859 7100
3803	0	0	Ki67+	 3862 6865
3804	0	0	Ki67+	 3863 6542
3805	0	0	Ki67+	 3864 6918
3806	0	0	Ki67+	 3871 7122
3807	0	0	Ki67+	 3874 6656
3808	0	0	Ki67+	 3874 7029
3809	0	0	Ki67+	 3874 7234
3810	0	0	Ki67+	 3875 6996
3811	0	0	Ki67+	 3880 6571
3812	0	0	Ki67+	 3880 6917
3813	0	0	Ki67+	 3882 7221
3814	0	0	Ki67+	 3884 6958
3815	0	0	Ki67+	 3886 6475
3816	0	0	Ki67+	 3888 7135
3817	0	0	Ki67+	 3890 6665
3818	0	0	Ki67+	 3890 6825
3819	0	0	Ki67+	 3890 6855
3820	0	0	Ki67+	 3891 7089
3821	0	0	Ki67+	 3892 6526
3822	0	0	Ki67+	 3893 6504
3823	0	0	Ki67+	 3897 6786
3824	0	0	Ki67+	 3900 6452
3825	0	0	Ki67+	 3900 6832
3826	0	0	Ki67+	 3901 7001
3827	0	0	Ki67+	 3906 6803
3828	0	0	Ki67+	 3907 6718
3829	0	0	Ki67+	 3910 6557
3830	0	0	Ki67+	 3912 6697
3831	0	0	Ki67+	 3913 6476
3832	0	0	Ki67+	 3916 6646
3833	0	0	Ki67+	 3916 6971
3834	0	0	Ki67+	 3919 6749
3835	0	0	Ki67+	 3919 7209
3836	0	0	Ki67+	 3920 6868
3837	0	0	Ki67+	 3923 6493
3838	0	0	Ki67+	 3924 6573
3839	0	0	Ki67+	 3926 7245
3840	0	0	Ki67+	 3927 6886
3841	0	0	Ki67+	 3927 6913
3842	0	0	Ki67+	 3930 6625
3843	0	0	Ki67+	 3931 6716
3844	0	0	Ki67+	 3932 6671
3845	0	0	Ki67+	 3934 6977
3846	0	0	Ki67+	 3935 6808
3847	0	0	Ki67+	 3938 6479
3848	0	0	Ki67+	 3941 7037
3849	0	0	Ki67+	 3942 7127
3850	0	0	Ki67+	 3944 6856
3851	0	0	Ki67+	 3945 6950
3852	0	0	Ki67+	 3947 7195
3853	0	0	Ki67+	 3948 6461
3854	0	0	Ki67+	 3951 6640
3855	0	0	Ki67+	 3955 7026
3856	0	0	Ki67+	 3957 7214
3857	0	0	Ki67+	 3960 7111
3858	0	0	Ki67+	 3961 6877
3859	0	0	Ki67+	 3961 6900
3860	0	0	Ki67+	 3962 6997
3861	0	0	Ki67+	 3968 7208
3862	0	0	Ki67+	 3969 7145
3863	0	0	Ki67+	 3969 7172
3864	0	0	Ki67+	 3978 6698
3865	0	0	Ki67+	 3979 6929
3866	0	0	Ki67+	 3980 6617
3867	0	0	Ki67+	 3984 7037
3868	0	0	Ki67+	 3986 6797
3869	0	0	Ki67+	 3991 7204
3870	0	0	Ki67+	 3993 6976
3871	0	0	Ki67+	 3994 7027
3872	0	0	Ki67+	 3998 6886
3873	0	0	Ki67+	 3999 7182
3874	0	0	Ki67+	 4004 6665
3875	0	0	Ki67+	 4006 6654
3876	0	0	Ki67+	 4006 6712
3877	0	0	Ki67+	 4007 6964
3878	0	0	Ki67+	 4013 7150
3879	0	0	Ki67+	 4015 6702
3880	0	0	Ki67+	 4016 6780
3881	0	0	Ki67+	 4017 6807
3882	0	0	Ki67+	 4021 6568
3883	0	0	Ki67+	 4021 6753
3884	0	0	Ki67+	 4022 6901
3885	0	0	Ki67+	 4023 6842
3886	0	0	Ki67+	 4024 6992
3887	0	0	Ki67+	 4030 6544
3888	0	0	Ki67+	 4032 6598
3889	0	0	Ki67+	 4033 6452
3890	0	0	Ki67+	 4034 7241
3891	0	0	Ki67+	 4037 6977
3892	0	0	Ki67+	 4040 6531
3893	0	0	Ki67+	 4040 7143
3894	0	0	Ki67+	 4042 6990
3895	0	0	Ki67+	 4043 6554
3896	0	0	Ki67+	 4044 6640
3897	0	0	Ki67+	 4047 6586
3898	0	0	Ki67+	 4048 6777
3899	0	0	Ki67+	 4050 6803
3900	0	0	Ki67+	 4052 7076
3901	0	0	Ki67+	 4053 6496
3902	0	0	Ki67+	 4053 7017
3903	0	0	Ki67+	 4057 7151
3904	0	0	Ki67+	 4058 6851
3905	0	0	Ki67+	 4063 7096
3906	0	0	Ki67+	 4066 6559
3907	0	0	Ki67+	 4067 6716
3908	0	0	Ki67+	 4069 6751
3909	0	0	Ki67+	 4077 6577
3910	0	0	Ki67+	 4079 6529
3911	0	0	Ki67+	 4079 6884
3912	0	0	Ki67+	 4083 6627
3913	0	0	Ki67+	 4083 6930
3914	0	0	Ki67+	 4085 6864
3915	0	0	Ki67+	 4086 6715
3916	0	0	Ki67+	 4087 7149
3917	0	0	Ki67+	 4087 7219
3918	0	0	Ki67+	 4088 7179
3919	0	0	Ki67+	 4089 6949
3920	0	0	Ki67+	 4090 7015
3921	0	0	Ki67+	 4091 6455
3922	0	0	Ki67+	 4091 6592
3923	0	0	Ki67+	 4093 6885
3924	0	0	Ki67+	 4094 6535
3925	0	0	Ki67+	 4094 7105
3926	0	0	Ki67+	 4096 6919
3927	0	0	Ki67+	 4099 6571
3928	0	0	Ki67+	 4102 6754
3929	0	0	Ki67+	 4103 7092
3930	0	0	Ki67+	 4109 6616
3931	0	0	Ki67+	 4109 6998
3932	0	0	Ki67+	 4111 7076
3933	0	0	Ki67+	 4111 7194
3934	0	0	Ki67+	 4113 6872
3935	0	0	Ki67+	 4113 6964
3936	0	0	Ki67+	 4116 7102
3937	0	0	Ki67+	 4117 7236
3938	0	0	Ki67+	 4119 7184
3939	0	0	Ki67+	 4120 6891
3940	0	0	Ki67+	 4124 6635
3941	0	0	Ki67+	 4125 6923
3942	0	0	Ki67+	 4126 6571
3943	0	0	Ki67+	 4128 6486
3944	0	0	Ki67+	 4131 6972
3945	0	0	Ki67+	 4134 6519
3946	0	0	Ki67+	 4134 7140
3947	0	0	Ki67+	 4137 6835
3948	0	0	Ki67+	 4140 6862
3949	0	0	Ki67+	 4141 7090
3950	0	0	Ki67+	 4143 6808
3951	0	0	Ki67+	 3345 7416
3952	0	0	Ki67+	 3348 7552
3953	0	0	Ki67+	 3350 7663
3954	0	0	Ki67+	 3360 7384
3955	0	0	Ki67+	 3363 7625
3956	0	0	Ki67+	 3365 7368
3957	0	0	Ki67+	 3372 7527
3958	0	0	Ki67+	 3376 7395
3959	0	0	Ki67+	 3377 7340
3960	0	0	Ki67+	 3383 7548
3961	0	0	Ki67+	 3385 7428
3962	0	0	Ki67+	 3390 7280
3963	0	0	Ki67+	 3395 7407
3964	0	0	Ki67+	 3395 7437
3965	0	0	Ki67+	 3395 7653
3966	0	0	Ki67+	 3400 7356
3967	0	0	Ki67+	 3401 7321
3968	0	0	Ki67+	 3404 7249
3969	0	0	Ki67+	 3411 7505
3970	0	0	Ki67+	 3412 7584
3971	0	0	Ki67+	 3413 7532
3972	0	0	Ki67+	 3413 7622
3973	0	0	Ki67+	 3419 7478
3974	0	0	Ki67+	 3431 7263
3975	0	0	Ki67+	 3435 7374
3976	0	0	Ki67+	 3442 7511
3977	0	0	Ki67+	 3465 7281
3978	0	0	Ki67+	 3465 7321
3979	0	0	Ki67+	 3465 7455
3980	0	0	Ki67+	 3466 7530
3981	0	0	Ki67+	 3469 7773
3982	0	0	Ki67+	 3472 7506
3983	0	0	Ki67+	 3472 7878
3984	0	0	Ki67+	 3474 7351
3985	0	0	Ki67+	 3480 7304
3986	0	0	Ki67+	 3485 7534
3987	0	0	Ki67+	 3491 7469
3988	0	0	Ki67+	 3492 7389
3989	0	0	Ki67+	 3493 7515
3990	0	0	Ki67+	 3503 7328
3991	0	0	Ki67+	 3511 7401
3992	0	0	Ki67+	 3519 7353
3993	0	0	Ki67+	 3520 7524
3994	0	0	Ki67+	 3527 7338
3995	0	0	Ki67+	 3528 7463
3996	0	0	Ki67+	 3538 7434
3997	0	0	Ki67+	 3542 7390
3998	0	0	Ki67+	 3552 7344
3999	0	0	Ki67+	 3554 7420
4000	0	0	Ki67+	 3555 7504
4001	0	0	Ki67+	 3557 7257
4002	0	0	Ki67+	 3566 7580
4003	0	0	Ki67+	 3568 7367
4004	0	0	Ki67+	 3569 7324
4005	0	0	Ki67+	 3576 7615
4006	0	0	Ki67+	 3578 7363
4007	0	0	Ki67+	 3587 7676
4008	0	0	Ki67+	 3591 7501
4009	0	0	Ki67+	 3596 7440
4010	0	0	Ki67+	 3599 7473
4011	0	0	Ki67+	 3603 7630
4012	0	0	Ki67+	 3605 7458
4013	0	0	Ki67+	 3607 7434
4014	0	0	Ki67+	 3616 7643
4015	0	0	Ki67+	 3617 7276
4016	0	0	Ki67+	 3617 7420
4017	0	0	Ki67+	 3626 7523
4018	0	0	Ki67+	 3635 7448
4019	0	0	Ki67+	 3646 7465
4020	0	0	Ki67+	 3646 7850
4021	0	0	Ki67+	 3647 7411
4022	0	0	Ki67+	 3648 7284
4023	0	0	Ki67+	 3652 7254
4024	0	0	Ki67+	 3664 7470
4025	0	0	Ki67+	 3670 7663
4026	0	0	Ki67+	 3691 7518
4027	0	0	Ki67+	 3695 7501
4028	0	0	Ki67+	 3715 7394
4029	0	0	Ki67+	 3722 7465
4030	0	0	Ki67+	 3724 7309
4031	0	0	Ki67+	 3728 7271
4032	0	0	Ki67+	 3728 7485
4033	0	0	Ki67+	 3732 7423
4034	0	0	Ki67+	 3739 7751
4035	0	0	Ki67+	 3744 7902
4036	0	0	Ki67+	 3751 7300
4037	0	0	Ki67+	 3751 7450
4038	0	0	Ki67+	 3753 7484
4039	0	0	Ki67+	 3758 7376
4040	0	0	Ki67+	 3761 7579
4041	0	0	Ki67+	 3764 7419
4042	0	0	Ki67+	 3765 7357
4043	0	0	Ki67+	 3768 7279
4044	0	0	Ki67+	 3777 7253
4045	0	0	Ki67+	 3785 7467
4046	0	0	Ki67+	 3786 7259
4047	0	0	Ki67+	 3795 7279
4048	0	0	Ki67+	 3795 7295
4049	0	0	Ki67+	 3795 7806
4050	0	0	Ki67+	 3796 7382
4051	0	0	Ki67+	 3806 7426
4052	0	0	Ki67+	 3822 7304
4053	0	0	Ki67+	 3834 7381
4054	0	0	Ki67+	 3834 7777
4055	0	0	Ki67+	 3835 7277
4056	0	0	Ki67+	 3836 7422
4057	0	0	Ki67+	 3841 7347
4058	0	0	Ki67+	 3841 7575
4059	0	0	Ki67+	 3843 7493
4060	0	0	Ki67+	 3844 7433
4061	0	0	Ki67+	 3846 7470
4062	0	0	Ki67+	 3849 7551
4063	0	0	Ki67+	 3854 7344
4064	0	0	Ki67+	 3856 7457
4065	0	0	Ki67+	 3861 7407
4066	0	0	Ki67+	 3861 7674
4067	0	0	Ki67+	 3862 7394
4068	0	0	Ki67+	 3877 7498
4069	0	0	Ki67+	 3879 7485
4070	0	0	Ki67+	 3883 7799
4071	0	0	Ki67+	 3885 7253
4072	0	0	Ki67+	 3890 7702
4073	0	0	Ki67+	 3894 7333
4074	0	0	Ki67+	 3897 7460
4075	0	0	Ki67+	 3901 7253
4076	0	0	Ki67+	 3919 7301
4077	0	0	Ki67+	 3922 7480
4078	0	0	Ki67+	 3923 7495
4079	0	0	Ki67+	 3931 7392
4080	0	0	Ki67+	 3933 7933
4081	0	0	Ki67+	 3941 7434
4082	0	0	Ki67+	 3944 7269
4083	0	0	Ki67+	 3953 7493
4084	0	0	Ki67+	 3955 7454
4085	0	0	Ki67+	 3963 7406
4086	0	0	Ki67+	 3967 7368
4087	0	0	Ki67+	 3967 7433
4088	0	0	Ki67+	 3981 7784
4089	0	0	Ki67+	 3983 7308
4090	0	0	Ki67+	 3983 7464
4091	0	0	Ki67+	 3992 7337
4092	0	0	Ki67+	 3992 7387
4093	0	0	Ki67+	 3998 7283
4094	0	0	Ki67+	 3999 7492
4095	0	0	Ki67+	 3999 7511
4096	0	0	Ki67+	 4002 7474
4097	0	0	Ki67+	 4006 7255
4098	0	0	Ki67+	 4025 7995
4099	0	0	Ki67+	 4027 7319
4100	0	0	Ki67+	 4027 7439
4101	0	0	Ki67+	 4030 7490
4102	0	0	Ki67+	 4034 7933
4103	0	0	Ki67+	 4034 8009
4104	0	0	Ki67+	 4037 7337
4105	0	0	Ki67+	 4039 7299
4106	0	0	Ki67+	 4043 7512
4107	0	0	Ki67+	 4049 7973
4108	0	0	Ki67+	 4050 7343
4109	0	0	Ki67+	 4051 7945
4110	0	0	Ki67+	 4056 7964
4111	0	0	Ki67+	 4056 8004
4112	0	0	Ki67+	 4058 7305
4113	0	0	Ki67+	 4059 7463
4114	0	0	Ki67+	 4060 7501
4115	0	0	Ki67+	 4062 7329
4116	0	0	Ki67+	 4068 7924
4117	0	0	Ki67+	 4069 7374
4118	0	0	Ki67+	 4069 7476
4119	0	0	Ki67+	 4074 7278
4120	0	0	Ki67+	 4077 8034
4121	0	0	Ki67+	 4080 7685
4122	0	0	Ki67+	 4081 7927
4123	0	0	Ki67+	 4085 7955
4124	0	0	Ki67+	 4088 7412
4125	0	0	Ki67+	 4088 7433
4126	0	0	Ki67+	 4092 7446
4127	0	0	Ki67+	 4095 7347
4128	0	0	Ki67+	 4096 8012
4129	0	0	Ki67+	 4097 7427
4130	0	0	Ki67+	 4101 7308
4131	0	0	Ki67+	 4101 7366
4132	0	0	Ki67+	 4103 7252
4133	0	0	Ki67+	 4105 8047
4134	0	0	Ki67+	 4106 7510
4135	0	0	Ki67+	 4109 7889
4136	0	0	Ki67+	 4112 7344
4137	0	0	Ki67+	 4114 7470
4138	0	0	Ki67+	 4115 7968
4139	0	0	Ki67+	 4116 7916
4140	0	0	Ki67+	 4121 7993
4141	0	0	Ki67+	 4127 7507
4142	0	0	Ki67+	 4128 7261
4143	0	0	Ki67+	 4128 7450
4144	0	0	Ki67+	 4129 8021
4145	0	0	Ki67+	 4132 7300
4146	0	0	Ki67+	 4133 7904
4147	0	0	Ki67+	 4134 7955
4148	0	0	Ki67+	 4138 7359
4149	0	0	Ki67+	 4139 7397
4150	0	0	Ki67+	 4140 7504
4151	0	0	Ki67+	 4140 7869
4152	0	0	Ki67+	 4141 7323
4153	0	0	Ki67+	 3348 8263
4154	0	0	Ki67+	 3349 8475
4155	0	0	Ki67+	 3353 8708
4156	0	0	Ki67+	 3358 8741
4157	0	0	Ki67+	 3359 8263
4158	0	0	Ki67+	 3369 8446
4159	0	0	Ki67+	 3381 8238
4160	0	0	Ki67+	 3381 8742
4161	0	0	Ki67+	 3384 8432
4162	0	0	Ki67+	 3384 8787
4163	0	0	Ki67+	 3387 8265
4164	0	0	Ki67+	 3387 8483
4165	0	0	Ki67+	 3391 8418
4166	0	0	Ki67+	 3391 8460
4167	0	0	Ki67+	 3393 8600
4168	0	0	Ki67+	 3395 8834
4169	0	0	Ki67+	 3400 8566
4170	0	0	Ki67+	 3401 8427
4171	0	0	Ki67+	 3403 8463
4172	0	0	Ki67+	 3403 8811
4173	0	0	Ki67+	 3404 8766
4174	0	0	Ki67+	 3405 8441
4175	0	0	Ki67+	 3407 8390
4176	0	0	Ki67+	 3408 8310
4177	0	0	Ki67+	 3409 8530
4178	0	0	Ki67+	 3410 8235
4179	0	0	Ki67+	 3410 8297
4180	0	0	Ki67+	 3413 8255
4181	0	0	Ki67+	 3414 8415
4182	0	0	Ki67+	 3415 8733
4183	0	0	Ki67+	 3420 8554
4184	0	0	Ki67+	 3427 8421
4185	0	0	Ki67+	 3429 8506
4186	0	0	Ki67+	 3430 8798
4187	0	0	Ki67+	 3431 8531
4188	0	0	Ki67+	 3432 8760
4189	0	0	Ki67+	 3436 8599
4190	0	0	Ki67+	 3444 8360
4191	0	0	Ki67+	 3448 8562
4192	0	0	Ki67+	 3452 8539
4193	0	0	Ki67+	 3456 8497
4194	0	0	Ki67+	 3456 8707
4195	0	0	Ki67+	 3461 8265
4196	0	0	Ki67+	 3462 8351
4197	0	0	Ki67+	 3464 8307
4198	0	0	Ki67+	 3466 8117
4199	0	0	Ki67+	 3469 8588
4200	0	0	Ki67+	 3475 8336
4201	0	0	Ki67+	 3477 8448
4202	0	0	Ki67+	 3479 8784
4203	0	0	Ki67+	 3482 8693
4204	0	0	Ki67+	 3493 8247
4205	0	0	Ki67+	 3494 8203
4206	0	0	Ki67+	 3497 8231
4207	0	0	Ki67+	 3500 8479
4208	0	0	Ki67+	 3500 8707
4209	0	0	Ki67+	 3509 8657
4210	0	0	Ki67+	 3510 8580
4211	0	0	Ki67+	 3510 8754
4212	0	0	Ki67+	 3516 8422
4213	0	0	Ki67+	 3520 8483
4214	0	0	Ki67+	 3523 8638
4215	0	0	Ki67+	 3525 8447
4216	0	0	Ki67+	 3526 8090
4217	0	0	Ki67+	 3526 8428
4218	0	0	Ki67+	 3526 8769
4219	0	0	Ki67+	 3529 8379
4220	0	0	Ki67+	 3531 8730
4221	0	0	Ki67+	 3532 8173
4222	0	0	Ki67+	 3532 8342
4223	0	0	Ki67+	 3532 8820
4224	0	0	Ki67+	 3533 8398
4225	0	0	Ki67+	 3534 8202
4226	0	0	Ki67+	 3534 8244
4227	0	0	Ki67+	 3534 8519
4228	0	0	Ki67+	 3534 8840
4229	0	0	Ki67+	 3536 8700
4230	0	0	Ki67+	 3539 8455
4231	0	0	Ki67+	 3544 8359
4232	0	0	Ki67+	 3544 8664
4233	0	0	Ki67+	 3544 8725
4234	0	0	Ki67+	 3547 8636
4235	0	0	Ki67+	 3551 8328
4236	0	0	Ki67+	 3551 8482
4237	0	0	Ki67+	 3552 8508
4238	0	0	Ki67+	 3553 8377
4239	0	0	Ki67+	 3557 8187
4240	0	0	Ki67+	 3559 8661
4241	0	0	Ki67+	 3560 8350
4242	0	0	Ki67+	 3571 8690
4243	0	0	Ki67+	 3574 8356
4244	0	0	Ki67+	 3574 8556
4245	0	0	Ki67+	 3575 8727
4246	0	0	Ki67+	 3578 8233
4247	0	0	Ki67+	 3579 8820
4248	0	0	Ki67+	 3579 8835
4249	0	0	Ki67+	 3580 8787
4250	0	0	Ki67+	 3582 8315
4251	0	0	Ki67+	 3598 8635
4252	0	0	Ki67+	 3602 8346
4253	0	0	Ki67+	 3604 8521
4254	0	0	Ki67+	 3605 8649
4255	0	0	Ki67+	 3606 8359
4256	0	0	Ki67+	 3607 8509
4257	0	0	Ki67+	 3607 8675
4258	0	0	Ki67+	 3617 8708
4259	0	0	Ki67+	 3620 8317
4260	0	0	Ki67+	 3620 8559
4261	0	0	Ki67+	 3621 8075
4262	0	0	Ki67+	 3622 8765
4263	0	0	Ki67+	 3624 8653
4264	0	0	Ki67+	 3626 8345
4265	0	0	Ki67+	 3626 8779
4266	0	0	Ki67+	 3627 8821
4267	0	0	Ki67+	 3634 8535
4268	0	0	Ki67+	 3636 8679
4269	0	0	Ki67+	 3637 8099
4270	0	0	Ki67+	 3639 8623
4271	0	0	Ki67+	 3641 8742
4272	0	0	Ki67+	 3644 8710
4273	0	0	Ki67+	 3645 8298
4274	0	0	Ki67+	 3647 8497
4275	0	0	Ki67+	 3648 8637
4276	0	0	Ki67+	 3651 8448
4277	0	0	Ki67+	 3652 8795
4278	0	0	Ki67+	 3654 8845
4279	0	0	Ki67+	 3659 8548
4280	0	0	Ki67+	 3660 8709
4281	0	0	Ki67+	 3661 8504
4282	0	0	Ki67+	 3663 8767
4283	0	0	Ki67+	 3665 8318
4284	0	0	Ki67+	 3665 8612
4285	0	0	Ki67+	 3666 8807
4286	0	0	Ki67+	 3668 8428
4287	0	0	Ki67+	 3675 8355
4288	0	0	Ki67+	 3682 8450
4289	0	0	Ki67+	 3692 8264
4290	0	0	Ki67+	 3692 8524
4291	0	0	Ki67+	 3693 8828
4292	0	0	Ki67+	 3699 8554
4293	0	0	Ki67+	 3701 8350
4294	0	0	Ki67+	 3703 8646
4295	0	0	Ki67+	 3705 8369
4296	0	0	Ki67+	 3707 8323
4297	0	0	Ki67+	 3708 8627
4298	0	0	Ki67+	 3710 8789
4299	0	0	Ki67+	 3711 8296
4300	0	0	Ki67+	 3711 8408
4301	0	0	Ki67+	 3711 8441
4302	0	0	Ki67+	 3711 8741
4303	0	0	Ki67+	 3713 8480
4304	0	0	Ki67+	 3714 8612
4305	0	0	Ki67+	 3719 8121
4306	0	0	Ki67+	 3720 8242
4307	0	0	Ki67+	 3723 8378
4308	0	0	Ki67+	 3724 8545
4309	0	0	Ki67+	 3730 8606
4310	0	0	Ki67+	 3732 8668
4311	0	0	Ki67+	 3732 8812
4312	0	0	Ki67+	 3733 8801
4313	0	0	Ki67+	 3733 8842
4314	0	0	Ki67+	 3735 8268
4315	0	0	Ki67+	 3738 8279
4316	0	0	Ki67+	 3742 8336
4317	0	0	Ki67+	 3742 8373
4318	0	0	Ki67+	 3742 8789
4319	0	0	Ki67+	 3746 8309
4320	0	0	Ki67+	 3752 8525
4321	0	0	Ki67+	 3752 8675
4322	0	0	Ki67+	 3753 8758
4323	0	0	Ki67+	 3755 8630
4324	0	0	Ki67+	 3756 8491
4325	0	0	Ki67+	 3760 8472
4326	0	0	Ki67+	 3760 8607
4327	0	0	Ki67+	 3761 8368
4328	0	0	Ki67+	 3763 8281
4329	0	0	Ki67+	 3764 8664
4330	0	0	Ki67+	 3765 8515
4331	0	0	Ki67+	 3767 8693
4332	0	0	Ki67+	 3768 8161
4333	0	0	Ki67+	 3768 8844
4334	0	0	Ki67+	 3770 8340
4335	0	0	Ki67+	 3771 8236
4336	0	0	Ki67+	 3773 8732
4337	0	0	Ki67+	 3774 8544
4338	0	0	Ki67+	 3774 8633
4339	0	0	Ki67+	 3774 8795
4340	0	0	Ki67+	 3783 8459
4341	0	0	Ki67+	 3784 8760
4342	0	0	Ki67+	 3787 8693
4343	0	0	Ki67+	 3789 8836
4344	0	0	Ki67+	 3792 8317
4345	0	0	Ki67+	 3793 8227
4346	0	0	Ki67+	 3793 8549
4347	0	0	Ki67+	 3794 8670
4348	0	0	Ki67+	 3798 8561
4349	0	0	Ki67+	 3798 8786
4350	0	0	Ki67+	 3803 8522
4351	0	0	Ki67+	 3807 8651
4352	0	0	Ki67+	 3812 8360
4353	0	0	Ki67+	 3812 8378
4354	0	0	Ki67+	 3815 8141
4355	0	0	Ki67+	 3816 8315
4356	0	0	Ki67+	 3817 8209
4357	0	0	Ki67+	 3820 8734
4358	0	0	Ki67+	 3821 8369
4359	0	0	Ki67+	 3821 8778
4360	0	0	Ki67+	 3836 8419
4361	0	0	Ki67+	 3836 8487
4362	0	0	Ki67+	 3836 8653
4363	0	0	Ki67+	 3841 8501
4364	0	0	Ki67+	 3844 8677
4365	0	0	Ki67+	 3847 8706
4366	0	0	Ki67+	 3850 8445
4367	0	0	Ki67+	 3851 8774
4368	0	0	Ki67+	 3852 8720
4369	0	0	Ki67+	 3856 8168
4370	0	0	Ki67+	 3856 8387
4371	0	0	Ki67+	 3857 8243
4372	0	0	Ki67+	 3857 8829
4373	0	0	Ki67+	 3860 8513
4374	0	0	Ki67+	 3862 8480
4375	0	0	Ki67+	 3864 8560
4376	0	0	Ki67+	 3865 8523
4377	0	0	Ki67+	 3866 8691
4378	0	0	Ki67+	 3870 8786
4379	0	0	Ki67+	 3872 8498
4380	0	0	Ki67+	 3874 8163
4381	0	0	Ki67+	 3877 8479
4382	0	0	Ki67+	 3881 8752
4383	0	0	Ki67+	 3882 8462
4384	0	0	Ki67+	 3885 8815
4385	0	0	Ki67+	 3886 8177
4386	0	0	Ki67+	 3888 8415
4387	0	0	Ki67+	 3889 8718
4388	0	0	Ki67+	 3893 8490
4389	0	0	Ki67+	 3893 8546
4390	0	0	Ki67+	 3895 8319
4391	0	0	Ki67+	 3895 8826
4392	0	0	Ki67+	 3898 8220
4393	0	0	Ki67+	 3898 8377
4394	0	0	Ki67+	 3900 8270
4395	0	0	Ki67+	 3905 8743
4396	0	0	Ki67+	 3906 8693
4397	0	0	Ki67+	 3907 8798
4398	0	0	Ki67+	 3910 8670
4399	0	0	Ki67+	 3913 8305
4400	0	0	Ki67+	 3913 8638
4401	0	0	Ki67+	 3915 8172
4402	0	0	Ki67+	 3917 8705
4403	0	0	Ki67+	 3921 8393
4404	0	0	Ki67+	 3921 8428
4405	0	0	Ki67+	 3922 8226
4406	0	0	Ki67+	 3925 8497
4407	0	0	Ki67+	 3927 8615
4408	0	0	Ki67+	 3929 8640
4409	0	0	Ki67+	 3932 8684
4410	0	0	Ki67+	 3932 8800
4411	0	0	Ki67+	 3933 8720
4412	0	0	Ki67+	 3934 8196
4413	0	0	Ki67+	 3934 8783
4414	0	0	Ki67+	 3936 8339
4415	0	0	Ki67+	 3937 8226
4416	0	0	Ki67+	 3940 8353
4417	0	0	Ki67+	 3942 8435
4418	0	0	Ki67+	 3944 8658
4419	0	0	Ki67+	 3944 8806
4420	0	0	Ki67+	 3952 8840
4421	0	0	Ki67+	 3954 8403
4422	0	0	Ki67+	 3955 8643
4423	0	0	Ki67+	 3957 8591
4424	0	0	Ki67+	 3958 8093
4425	0	0	Ki67+	 3959 8342
4426	0	0	Ki67+	 3959 8614
4427	0	0	Ki67+	 3961 8798
4428	0	0	Ki67+	 3963 8687
4429	0	0	Ki67+	 3964 8725
4430	0	0	Ki67+	 3965 8756
4431	0	0	Ki67+	 3970 8430
4432	0	0	Ki67+	 3973 8826
4433	0	0	Ki67+	 3975 8684
4434	0	0	Ki67+	 3978 8214
4435	0	0	Ki67+	 3978 8712
4436	0	0	Ki67+	 3979 8471
4437	0	0	Ki67+	 3979 8592
4438	0	0	Ki67+	 3979 8625
4439	0	0	Ki67+	 3980 8194
4440	0	0	Ki67+	 3981 8661
4441	0	0	Ki67+	 3983 8066
4442	0	0	Ki67+	 3983 8404
4443	0	0	Ki67+	 3985 8126
4444	0	0	Ki67+	 3987 8097
4445	0	0	Ki67+	 3988 8218
4446	0	0	Ki67+	 3989 8440
4447	0	0	Ki67+	 3991 8776
4448	0	0	Ki67+	 3992 8300
4449	0	0	Ki67+	 3993 8759
4450	0	0	Ki67+	 3996 8824
4451	0	0	Ki67+	 3999 8470
4452	0	0	Ki67+	 4000 8722
4453	0	0	Ki67+	 4002 8232
4454	0	0	Ki67+	 4003 8439
4455	0	0	Ki67+	 4004 8138
4456	0	0	Ki67+	 4004 8688
4457	0	0	Ki67+	 4005 8516
4458	0	0	Ki67+	 4006 8605
4459	0	0	Ki67+	 4006 8650
4460	0	0	Ki67+	 4010 8403
4461	0	0	Ki67+	 4011 8189
4462	0	0	Ki67+	 4012 8267
4463	0	0	Ki67+	 4015 8131
4464	0	0	Ki67+	 4015 8774
4465	0	0	Ki67+	 4016 8738
4466	0	0	Ki67+	 4022 8432
4467	0	0	Ki67+	 4022 8619
4468	0	0	Ki67+	 4024 8372
4469	0	0	Ki67+	 4029 8767
4470	0	0	Ki67+	 4029 8841
4471	0	0	Ki67+	 4031 8337
4472	0	0	Ki67+	 4031 8807
4473	0	0	Ki67+	 4032 8171
4474	0	0	Ki67+	 4032 8787
4475	0	0	Ki67+	 4035 8068
4476	0	0	Ki67+	 4040 8117
4477	0	0	Ki67+	 4041 8304
4478	0	0	Ki67+	 4041 8658
4479	0	0	Ki67+	 4043 8240
4480	0	0	Ki67+	 4044 8429
4481	0	0	Ki67+	 4047 8781
4482	0	0	Ki67+	 4048 8617
4483	0	0	Ki67+	 4048 8733
4484	0	0	Ki67+	 4048 8808
4485	0	0	Ki67+	 4049 8142
4486	0	0	Ki67+	 4050 8164
4487	0	0	Ki67+	 4051 8385
4488	0	0	Ki67+	 4052 8191
4489	0	0	Ki67+	 4052 8681
4490	0	0	Ki67+	 4053 8353
4491	0	0	Ki67+	 4053 8758
4492	0	0	Ki67+	 4056 8055
4493	0	0	Ki67+	 4056 8416
4494	0	0	Ki67+	 4057 8709
4495	0	0	Ki67+	 4058 8373
4496	0	0	Ki67+	 4064 8739
4497	0	0	Ki67+	 4065 8399
4498	0	0	Ki67+	 4068 8756
4499	0	0	Ki67+	 4072 8784
4500	0	0	Ki67+	 4075 8225
4501	0	0	Ki67+	 4080 8088
4502	0	0	Ki67+	 4080 8664
4503	0	0	Ki67+	 4080 8695
4504	0	0	Ki67+	 4082 8057
4505	0	0	Ki67+	 4082 8142
4506	0	0	Ki67+	 4083 8193
4507	0	0	Ki67+	 4088 8632
4508	0	0	Ki67+	 4093 8180
4509	0	0	Ki67+	 4095 8279
4510	0	0	Ki67+	 4107 8101
4511	0	0	Ki67+	 4111 8164
4512	0	0	Ki67+	 4114 8174
4513	0	0	Ki67+	 4114 8351
4514	0	0	Ki67+	 4119 8233
4515	0	0	Ki67+	 4130 8088
4516	0	0	Ki67+	 4130 8127
4517	0	0	Ki67+	 4134 8190
4518	0	0	Ki67+	 4135 8058
4519	0	0	Ki67+	 4137 8148
4520	0	0	Ki67+	 4137 8527
4521	0	0	Ki67+	 4141 8341
4522	0	0	Ki67+	 3348 9564
4523	0	0	Ki67+	 3350 9295
4524	0	0	Ki67+	 3353 8984
4525	0	0	Ki67+	 3354 9107
4526	0	0	Ki67+	 3355 9323
4527	0	0	Ki67+	 3356 8871
4528	0	0	Ki67+	 3361 9055
4529	0	0	Ki67+	 3362 9572
4530	0	0	Ki67+	 3369 9176
4531	0	0	Ki67+	 3369 9205
4532	0	0	Ki67+	 3370 9131
4533	0	0	Ki67+	 3371 9234
4534	0	0	Ki67+	 3371 9394
4535	0	0	Ki67+	 3372 9279
4536	0	0	Ki67+	 3373 9407
4537	0	0	Ki67+	 3377 9458
4538	0	0	Ki67+	 3378 9300
4539	0	0	Ki67+	 3379 9248
4540	0	0	Ki67+	 3385 8856
4541	0	0	Ki67+	 3385 9388
4542	0	0	Ki67+	 3396 9052
4543	0	0	Ki67+	 3397 9064
4544	0	0	Ki67+	 3404 9287
4545	0	0	Ki67+	 3405 9610
4546	0	0	Ki67+	 3406 9476
4547	0	0	Ki67+	 3417 9495
4548	0	0	Ki67+	 3419 9569
4549	0	0	Ki67+	 3421 8898
4550	0	0	Ki67+	 3422 9532
4551	0	0	Ki67+	 3423 9417
4552	0	0	Ki67+	 3426 9262
4553	0	0	Ki67+	 3433 8913
4554	0	0	Ki67+	 3435 9287
4555	0	0	Ki67+	 3444 9419
4556	0	0	Ki67+	 3445 9504
4557	0	0	Ki67+	 3452 9390
4558	0	0	Ki67+	 3458 9537
4559	0	0	Ki67+	 3459 8853
4560	0	0	Ki67+	 3463 9446
4561	0	0	Ki67+	 3464 9217
4562	0	0	Ki67+	 3467 9519
4563	0	0	Ki67+	 3472 9608
4564	0	0	Ki67+	 3480 9247
4565	0	0	Ki67+	 3481 8974
4566	0	0	Ki67+	 3484 9199
4567	0	0	Ki67+	 3485 9568
4568	0	0	Ki67+	 3488 9228
4569	0	0	Ki67+	 3489 9624
4570	0	0	Ki67+	 3497 8896
4571	0	0	Ki67+	 3497 9596
4572	0	0	Ki67+	 3499 8859
4573	0	0	Ki67+	 3501 9091
4574	0	0	Ki67+	 3505 8958
4575	0	0	Ki67+	 3505 9179
4576	0	0	Ki67+	 3507 9225
4577	0	0	Ki67+	 3507 9247
4578	0	0	Ki67+	 3508 9349
4579	0	0	Ki67+	 3508 9476
4580	0	0	Ki67+	 3509 9128
4581	0	0	Ki67+	 3513 9638
4582	0	0	Ki67+	 3515 8898
4583	0	0	Ki67+	 3515 8964
4584	0	0	Ki67+	 3515 9606
4585	0	0	Ki67+	 3516 9007
4586	0	0	Ki67+	 3516 9432
4587	0	0	Ki67+	 3517 9383
4588	0	0	Ki67+	 3518 9510
4589	0	0	Ki67+	 3519 9532
4590	0	0	Ki67+	 3520 9145
4591	0	0	Ki67+	 3520 9357
4592	0	0	Ki67+	 3521 9562
4593	0	0	Ki67+	 3526 8875
4594	0	0	Ki67+	 3526 8953
4595	0	0	Ki67+	 3526 9366
4596	0	0	Ki67+	 3529 8924
4597	0	0	Ki67+	 3530 9201
4598	0	0	Ki67+	 3531 9126
4599	0	0	Ki67+	 3535 9216
4600	0	0	Ki67+	 3536 9089
4601	0	0	Ki67+	 3536 9148
4602	0	0	Ki67+	 3539 9514
4603	0	0	Ki67+	 3542 9490
4604	0	0	Ki67+	 3542 9626
4605	0	0	Ki67+	 3544 9053
4606	0	0	Ki67+	 3544 9399
4607	0	0	Ki67+	 3553 8978
4608	0	0	Ki67+	 3557 9557
4609	0	0	Ki67+	 3558 9007
4610	0	0	Ki67+	 3559 8947
4611	0	0	Ki67+	 3560 8856
4612	0	0	Ki67+	 3561 9022
4613	0	0	Ki67+	 3566 9461
4614	0	0	Ki67+	 3570 9013
4615	0	0	Ki67+	 3570 9076
4616	0	0	Ki67+	 3575 9412
4617	0	0	Ki67+	 3578 9425
4618	0	0	Ki67+	 3579 9378
4619	0	0	Ki67+	 3580 9149
4620	0	0	Ki67+	 3580 9479
4621	0	0	Ki67+	 3583 9346
4622	0	0	Ki67+	 3585 9162
4623	0	0	Ki67+	 3586 9545
4624	0	0	Ki67+	 3593 9068
4625	0	0	Ki67+	 3595 9107
4626	0	0	Ki67+	 3595 9458
4627	0	0	Ki67+	 3597 9424
4628	0	0	Ki67+	 3598 9644
4629	0	0	Ki67+	 3600 9178
4630	0	0	Ki67+	 3600 9606
4631	0	0	Ki67+	 3609 9519
4632	0	0	Ki67+	 3610 9331
4633	0	0	Ki67+	 3611 9341
4634	0	0	Ki67+	 3614 9437
4635	0	0	Ki67+	 3619 9140
4636	0	0	Ki67+	 3620 9511
4637	0	0	Ki67+	 3622 9539
4638	0	0	Ki67+	 3623 8854
4639	0	0	Ki67+	 3627 9485
4640	0	0	Ki67+	 3628 9117
4641	0	0	Ki67+	 3628 9381
4642	0	0	Ki67+	 3630 9643
4643	0	0	Ki67+	 3631 9318
4644	0	0	Ki67+	 3633 9609
4645	0	0	Ki67+	 3635 9154
4646	0	0	Ki67+	 3637 9557
4647	0	0	Ki67+	 3638 9055
4648	0	0	Ki67+	 3639 8882
4649	0	0	Ki67+	 3639 9338
4650	0	0	Ki67+	 3640 9598
4651	0	0	Ki67+	 3646 9356
4652	0	0	Ki67+	 3659 9363
4653	0	0	Ki67+	 3667 8878
4654	0	0	Ki67+	 3667 9291
4655	0	0	Ki67+	 3670 9604
4656	0	0	Ki67+	 3674 9313
4657	0	0	Ki67+	 3677 9358
4658	0	0	Ki67+	 3680 8903
4659	0	0	Ki67+	 3684 9044
4660	0	0	Ki67+	 3687 8849
4661	0	0	Ki67+	 3688 9269
4662	0	0	Ki67+	 3689 9055
4663	0	0	Ki67+	 3691 8882
4664	0	0	Ki67+	 3693 9312
4665	0	0	Ki67+	 3705 9546
4666	0	0	Ki67+	 3715 8873
4667	0	0	Ki67+	 3719 9293
4668	0	0	Ki67+	 3723 8912
4669	0	0	Ki67+	 3723 9320
4670	0	0	Ki67+	 3725 9578
4671	0	0	Ki67+	 3727 9568
4672	0	0	Ki67+	 3730 9056
4673	0	0	Ki67+	 3732 8902
4674	0	0	Ki67+	 3738 9094
4675	0	0	Ki67+	 3739 9609
4676	0	0	Ki67+	 3742 9397
4677	0	0	Ki67+	 3744 9252
4678	0	0	Ki67+	 3744 9378
4679	0	0	Ki67+	 3748 9538
4680	0	0	Ki67+	 3758 9371
4681	0	0	Ki67+	 3758 9480
4682	0	0	Ki67+	 3759 8994
4683	0	0	Ki67+	 3760 9036
4684	0	0	Ki67+	 3761 8883
4685	0	0	Ki67+	 3761 9244
4686	0	0	Ki67+	 3763 9076
4687	0	0	Ki67+	 3765 9392
4688	0	0	Ki67+	 3770 8965
4689	0	0	Ki67+	 3771 9445
4690	0	0	Ki67+	 3771 9530
4691	0	0	Ki67+	 3772 9056
4692	0	0	Ki67+	 3778 9598
4693	0	0	Ki67+	 3781 9498
4694	0	0	Ki67+	 3783 9324
4695	0	0	Ki67+	 3784 9335
4696	0	0	Ki67+	 3786 9039
4697	0	0	Ki67+	 3787 8887
4698	0	0	Ki67+	 3787 9087
4699	0	0	Ki67+	 3787 9245
4700	0	0	Ki67+	 3789 9426
4701	0	0	Ki67+	 3790 9374
4702	0	0	Ki67+	 3790 9610
4703	0	0	Ki67+	 3791 9592
4704	0	0	Ki67+	 3795 8925
4705	0	0	Ki67+	 3796 9224
4706	0	0	Ki67+	 3800 9057
4707	0	0	Ki67+	 3805 8910
4708	0	0	Ki67+	 3806 9390
4709	0	0	Ki67+	 3808 9306
4710	0	0	Ki67+	 3811 9409
4711	0	0	Ki67+	 3813 9002
4712	0	0	Ki67+	 3813 9351
4713	0	0	Ki67+	 3815 9612
4714	0	0	Ki67+	 3816 9475
4715	0	0	Ki67+	 3819 9024
4716	0	0	Ki67+	 3821 9452
4717	0	0	Ki67+	 3824 8971
4718	0	0	Ki67+	 3825 8945
4719	0	0	Ki67+	 3825 9634
4720	0	0	Ki67+	 3832 9478
4721	0	0	Ki67+	 3833 9033
4722	0	0	Ki67+	 3834 8999
4723	0	0	Ki67+	 3840 9275
4724	0	0	Ki67+	 3842 9292
4725	0	0	Ki67+	 3843 9256
4726	0	0	Ki67+	 3845 9237
4727	0	0	Ki67+	 3847 9521
4728	0	0	Ki67+	 3852 8898
4729	0	0	Ki67+	 3855 9344
4730	0	0	Ki67+	 3862 9023
4731	0	0	Ki67+	 3862 9531
4732	0	0	Ki67+	 3866 9281
4733	0	0	Ki67+	 3869 9436
4734	0	0	Ki67+	 3870 9488
4735	0	0	Ki67+	 3871 9299
4736	0	0	Ki67+	 3872 8917
4737	0	0	Ki67+	 3873 8885
4738	0	0	Ki67+	 3884 9237
4739	0	0	Ki67+	 3890 9324
4740	0	0	Ki67+	 3892 8861
4741	0	0	Ki67+	 3900 9034
4742	0	0	Ki67+	 3900 9458
4743	0	0	Ki67+	 3906 8998
4744	0	0	Ki67+	 3909 9528
4745	0	0	Ki67+	 3910 8921
4746	0	0	Ki67+	 3911 9324
4747	0	0	Ki67+	 3915 9240
4748	0	0	Ki67+	 3916 9443
4749	0	0	Ki67+	 3918 9186
4750	0	0	Ki67+	 3919 9493
4751	0	0	Ki67+	 3920 8890
4752	0	0	Ki67+	 3923 9288
4753	0	0	Ki67+	 3927 9334
4754	0	0	Ki67+	 3935 9260
4755	0	0	Ki67+	 3935 9305
4756	0	0	Ki67+	 3939 8878
4757	0	0	Ki67+	 3939 9548
4758	0	0	Ki67+	 3943 8955
4759	0	0	Ki67+	 3946 9281
4760	0	0	Ki67+	 3946 9411
4761	0	0	Ki67+	 3948 9362
4762	0	0	Ki67+	 3950 9007
4763	0	0	Ki67+	 3955 9645
4764	0	0	Ki67+	 3958 8871
4765	0	0	Ki67+	 3960 9404
4766	0	0	Ki67+	 3961 9189
4767	0	0	Ki67+	 3964 8937
4768	0	0	Ki67+	 3965 9246
4769	0	0	Ki67+	 3965 9645
4770	0	0	Ki67+	 3966 8963
4771	0	0	Ki67+	 3972 9375
4772	0	0	Ki67+	 3976 9290
4773	0	0	Ki67+	 3978 8937
4774	0	0	Ki67+	 3978 9172
4775	0	0	Ki67+	 3979 9141
4776	0	0	Ki67+	 3980 9320
4777	0	0	Ki67+	 3983 8957
4778	0	0	Ki67+	 3985 8854
4779	0	0	Ki67+	 3990 9333
4780	0	0	Ki67+	 3991 9407
4781	0	0	Ki67+	 3992 9228
4782	0	0	Ki67+	 3993 9314
4783	0	0	Ki67+	 4004 9161
4784	0	0	Ki67+	 4004 9186
4785	0	0	Ki67+	 4008 8865
4786	0	0	Ki67+	 4008 8900
4787	0	0	Ki67+	 4009 9359
4788	0	0	Ki67+	 4011 9614
4789	0	0	Ki67+	 4016 9433
4790	0	0	Ki67+	 4018 9266
4791	0	0	Ki67+	 4021 9322
4792	0	0	Ki67+	 4022 9459
4793	0	0	Ki67+	 4026 9221
4794	0	0	Ki67+	 4028 9401
4795	0	0	Ki67+	 4033 9263
4796	0	0	Ki67+	 4033 9353
4797	0	0	Ki67+	 4034 8869
4798	0	0	Ki67+	 4038 8854
4799	0	0	Ki67+	 4039 9565
4800	0	0	Ki67+	 4039 9586
4801	0	0	Ki67+	 4043 9525
4802	0	0	Ki67+	 4052 9253
4803	0	0	Ki67+	 4052 9444
4804	0	0	Ki67+	 4056 9416
4805	0	0	Ki67+	 4056 9475
4806	0	0	Ki67+	 4060 9281
4807	0	0	Ki67+	 4060 9306
4808	0	0	Ki67+	 4063 9399
4809	0	0	Ki67+	 4065 9327
4810	0	0	Ki67+	 4074 9246
4811	0	0	Ki67+	 4078 9099
4812	0	0	Ki67+	 4079 9191
4813	0	0	Ki67+	 4079 9432
4814	0	0	Ki67+	 4081 9348
4815	0	0	Ki67+	 4083 9516
4816	0	0	Ki67+	 4089 9478
4817	0	0	Ki67+	 4091 9250
4818	0	0	Ki67+	 4092 9528
4819	0	0	Ki67+	 4093 9083
4820	0	0	Ki67+	 4097 9454
4821	0	0	Ki67+	 4099 9120
4822	0	0	Ki67+	 4102 9219
4823	0	0	Ki67+	 4104 9591
4824	0	0	Ki67+	 4105 9257
4825	0	0	Ki67+	 4108 9104
4826	0	0	Ki67+	 4118 9491
4827	0	0	Ki67+	 4126 9335
4828	0	0	Ki67+	 4128 9369
4829	0	0	Ki67+	 4128 9580
4830	0	0	Ki67+	 4136 9180
4831	0	0	Ki67+	 4137 9226
4832	0	0	Ki67+	 4137 9268
4833	0	0	Ki67+	 4137 9452
4834	0	0	Ki67+	 4139 8871
4835	0	0	Ki67+	 4139 9068
4836	0	0	Ki67+	 4143 9147
4837	0	0	Ki67+	 3345 10180
4838	0	0	Ki67+	 3347 9649
4839	0	0	Ki67+	 3348 9665
4840	0	0	Ki67+	 3351 10091
4841	0	0	Ki67+	 3353 10117
4842	0	0	Ki67+	 3353 10157
4843	0	0	Ki67+	 3359 10107
4844	0	0	Ki67+	 3360 10237
4845	0	0	Ki67+	 3372 9710
4846	0	0	Ki67+	 3374 9677
4847	0	0	Ki67+	 3384 10432
4848	0	0	Ki67+	 3391 10044
4849	0	0	Ki67+	 3391 10088
4850	0	0	Ki67+	 3401 10094
4851	0	0	Ki67+	 3402 9656
4852	0	0	Ki67+	 3402 10181
4853	0	0	Ki67+	 3406 10133
4854	0	0	Ki67+	 3415 10139
4855	0	0	Ki67+	 3418 9910
4856	0	0	Ki67+	 3423 10098
4857	0	0	Ki67+	 3427 10004
4858	0	0	Ki67+	 3427 10160
4859	0	0	Ki67+	 3429 10059
4860	0	0	Ki67+	 3431 10224
4861	0	0	Ki67+	 3435 9995
4862	0	0	Ki67+	 3439 10147
4863	0	0	Ki67+	 3447 10188
4864	0	0	Ki67+	 3448 10174
4865	0	0	Ki67+	 3455 10445
4866	0	0	Ki67+	 3471 9674
4867	0	0	Ki67+	 3472 10025
4868	0	0	Ki67+	 3472 10234
4869	0	0	Ki67+	 3473 10068
4870	0	0	Ki67+	 3474 10187
4871	0	0	Ki67+	 3475 10166
4872	0	0	Ki67+	 3478 10148
4873	0	0	Ki67+	 3492 9998
4874	0	0	Ki67+	 3493 9972
4875	0	0	Ki67+	 3497 10058
4876	0	0	Ki67+	 3499 10102
4877	0	0	Ki67+	 3502 9661
4878	0	0	Ki67+	 3506 10378
4879	0	0	Ki67+	 3507 9692
4880	0	0	Ki67+	 3515 10396
4881	0	0	Ki67+	 3519 9951
4882	0	0	Ki67+	 3521 9663
4883	0	0	Ki67+	 3522 10164
4884	0	0	Ki67+	 3532 9737
4885	0	0	Ki67+	 3535 9978
4886	0	0	Ki67+	 3539 10026
4887	0	0	Ki67+	 3545 10369
4888	0	0	Ki67+	 3556 10247
4889	0	0	Ki67+	 3558 10017
4890	0	0	Ki67+	 3568 10009
4891	0	0	Ki67+	 3570 10193
4892	0	0	Ki67+	 3573 10231
4893	0	0	Ki67+	 3582 9987
4894	0	0	Ki67+	 3583 10095
4895	0	0	Ki67+	 3585 9941
4896	0	0	Ki67+	 3603 10154
4897	0	0	Ki67+	 3603 10433
4898	0	0	Ki67+	 3605 10242
4899	0	0	Ki67+	 3606 10183
4900	0	0	Ki67+	 3608 9932
4901	0	0	Ki67+	 3608 10420
4902	0	0	Ki67+	 3611 10019
4903	0	0	Ki67+	 3613 9920
4904	0	0	Ki67+	 3614 10035
4905	0	0	Ki67+	 3618 10230
4906	0	0	Ki67+	 3624 10085
4907	0	0	Ki67+	 3626 9905
4908	0	0	Ki67+	 3627 10397
4909	0	0	Ki67+	 3628 9960
4910	0	0	Ki67+	 3633 10370
4911	0	0	Ki67+	 3635 9667
4912	0	0	Ki67+	 3635 10218
4913	0	0	Ki67+	 3637 10128
4914	0	0	Ki67+	 3639 9938
4915	0	0	Ki67+	 3641 10428
4916	0	0	Ki67+	 3643 10141
4917	0	0	Ki67+	 3650 9975
4918	0	0	Ki67+	 3655 10438
4919	0	0	Ki67+	 3657 9961
4920	0	0	Ki67+	 3659 10115
4921	0	0	Ki67+	 3664 10347
4922	0	0	Ki67+	 3664 10384
4923	0	0	Ki67+	 3677 10189
4924	0	0	Ki67+	 3678 10255
4925	0	0	Ki67+	 3680 10221
4926	0	0	Ki67+	 3682 9936
4927	0	0	Ki67+	 3685 9999
4928	0	0	Ki67+	 3686 10127
4929	0	0	Ki67+	 3689 10162
4930	0	0	Ki67+	 3700 10370
4931	0	0	Ki67+	 3704 9898
4932	0	0	Ki67+	 3704 10225
4933	0	0	Ki67+	 3705 9854
4934	0	0	Ki67+	 3708 9985
4935	0	0	Ki67+	 3710 10138
4936	0	0	Ki67+	 3722 10216
4937	0	0	Ki67+	 3725 9893
4938	0	0	Ki67+	 3733 10163
4939	0	0	Ki67+	 3738 9968
4940	0	0	Ki67+	 3739 10183
4941	0	0	Ki67+	 3740 10390
4942	0	0	Ki67+	 3741 10053
4943	0	0	Ki67+	 3743 9884
4944	0	0	Ki67+	 3749 10002
4945	0	0	Ki67+	 3749 10404
4946	0	0	Ki67+	 3750 10153
4947	0	0	Ki67+	 3751 9927
4948	0	0	Ki67+	 3754 9694
4949	0	0	Ki67+	 3754 10175
4950	0	0	Ki67+	 3761 9913
4951	0	0	Ki67+	 3761 10195
4952	0	0	Ki67+	 3762 9862
4953	0	0	Ki67+	 3770 10002
4954	0	0	Ki67+	 3771 9870
4955	0	0	Ki67+	 3775 10139
4956	0	0	Ki67+	 3779 9925
4957	0	0	Ki67+	 3784 10179
4958	0	0	Ki67+	 3787 10193
4959	0	0	Ki67+	 3789 9966
4960	0	0	Ki67+	 3797 9906
4961	0	0	Ki67+	 3799 10340
4962	0	0	Ki67+	 3802 9926
4963	0	0	Ki67+	 3811 9943
4964	0	0	Ki67+	 3814 10204
4965	0	0	Ki67+	 3817 10124
4966	0	0	Ki67+	 3819 10057
4967	0	0	Ki67+	 3821 9881
4968	0	0	Ki67+	 3827 10076
4969	0	0	Ki67+	 3828 9902
4970	0	0	Ki67+	 3829 10156
4971	0	0	Ki67+	 3835 9930
4972	0	0	Ki67+	 3836 9982
4973	0	0	Ki67+	 3842 10177
4974	0	0	Ki67+	 3850 9668
4975	0	0	Ki67+	 3853 10364
4976	0	0	Ki67+	 3854 9863
4977	0	0	Ki67+	 3854 10070
4978	0	0	Ki67+	 3863 10116
4979	0	0	Ki67+	 3866 10007
4980	0	0	Ki67+	 3867 9930
4981	0	0	Ki67+	 3867 10136
4982	0	0	Ki67+	 3869 10149
4983	0	0	Ki67+	 3870 9916
4984	0	0	Ki67+	 3873 9671
4985	0	0	Ki67+	 3874 10041
4986	0	0	Ki67+	 3880 10097
4987	0	0	Ki67+	 3887 9872
4988	0	0	Ki67+	 3887 10419
4989	0	0	Ki67+	 3892 10067
4990	0	0	Ki67+	 3892 10441
4991	0	0	Ki67+	 3901 9944
4992	0	0	Ki67+	 3905 10243
4993	0	0	Ki67+	 3908 9667
4994	0	0	Ki67+	 3908 9998
4995	0	0	Ki67+	 3912 9855
4996	0	0	Ki67+	 3912 10022
4997	0	0	Ki67+	 3915 10208
4998	0	0	Ki67+	 3917 9896
4999	0	0	Ki67+	 3918 10429
5000	0	0	Ki67+	 3919 10103
5001	0	0	Ki67+	 3921 9867
5002	0	0	Ki67+	 3923 10005
5003	0	0	Ki67+	 3923 10039
5004	0	0	Ki67+	 3924 10300
5005	0	0	Ki67+	 3931 10258
5006	0	0	Ki67+	 3934 10044
5007	0	0	Ki67+	 3934 10231
5008	0	0	Ki67+	 3935 9872
5009	0	0	Ki67+	 3938 9763
5010	0	0	Ki67+	 3944 9669
5011	0	0	Ki67+	 3944 9918
5012	0	0	Ki67+	 3945 10334
5013	0	0	Ki67+	 3946 10234
5014	0	0	Ki67+	 3949 9824
5015	0	0	Ki67+	 3958 10027
5016	0	0	Ki67+	 3960 10282
5017	0	0	Ki67+	 3960 10424
5018	0	0	Ki67+	 3962 10113
5019	0	0	Ki67+	 3964 9985
5020	0	0	Ki67+	 3965 9800
5021	0	0	Ki67+	 3967 10046
5022	0	0	Ki67+	 3969 9997
5023	0	0	Ki67+	 3975 10264
5024	0	0	Ki67+	 3976 10246
5025	0	0	Ki67+	 3977 10215
5026	0	0	Ki67+	 3977 10313
5027	0	0	Ki67+	 3979 10107
5028	0	0	Ki67+	 3984 10162
5029	0	0	Ki67+	 3988 9865
5030	0	0	Ki67+	 3990 10326
5031	0	0	Ki67+	 3995 10171
5032	0	0	Ki67+	 3995 10251
5033	0	0	Ki67+	 3996 10418
5034	0	0	Ki67+	 4001 10124
5035	0	0	Ki67+	 4001 10191
5036	0	0	Ki67+	 4003 9972
5037	0	0	Ki67+	 4003 10007
5038	0	0	Ki67+	 4004 10044
5039	0	0	Ki67+	 4007 10225
5040	0	0	Ki67+	 4008 10064
5041	0	0	Ki67+	 4009 9783
5042	0	0	Ki67+	 4009 9852
5043	0	0	Ki67+	 4011 10084
5044	0	0	Ki67+	 4013 10273
5045	0	0	Ki67+	 4015 10149
5046	0	0	Ki67+	 4022 10125
5047	0	0	Ki67+	 4022 10347
5048	0	0	Ki67+	 4025 10233
5049	0	0	Ki67+	 4031 10176
5050	0	0	Ki67+	 4031 10305
5051	0	0	Ki67+	 4032 9804
5052	0	0	Ki67+	 4032 10442
5053	0	0	Ki67+	 4033 10280
5054	0	0	Ki67+	 4036 10419
5055	0	0	Ki67+	 4037 10246
5056	0	0	Ki67+	 4039 10046
5057	0	0	Ki67+	 4042 10316
5058	0	0	Ki67+	 4051 9766
5059	0	0	Ki67+	 4051 10178
5060	0	0	Ki67+	 4052 10145
5061	0	0	Ki67+	 4056 10256
5062	0	0	Ki67+	 4058 9833
5063	0	0	Ki67+	 4058 10093
5064	0	0	Ki67+	 4062 10051
5065	0	0	Ki67+	 4066 10024
5066	0	0	Ki67+	 4069 10257
5067	0	0	Ki67+	 4070 9972
5068	0	0	Ki67+	 4071 10408
5069	0	0	Ki67+	 4074 9937
5070	0	0	Ki67+	 4074 10313
5071	0	0	Ki67+	 4076 9957
5072	0	0	Ki67+	 4082 10102
5073	0	0	Ki67+	 4083 10137
5074	0	0	Ki67+	 4087 10298
5075	0	0	Ki67+	 4088 9771
5076	0	0	Ki67+	 4088 10237
5077	0	0	Ki67+	 4089 10185
5078	0	0	Ki67+	 4092 9856
5079	0	0	Ki67+	 4093 9952
5080	0	0	Ki67+	 4095 10003
5081	0	0	Ki67+	 4101 10326
5082	0	0	Ki67+	 4102 9881
5083	0	0	Ki67+	 4105 10268
5084	0	0	Ki67+	 4105 10300
5085	0	0	Ki67+	 4107 10417
5086	0	0	Ki67+	 4110 10218
5087	0	0	Ki67+	 4111 10431
5088	0	0	Ki67+	 4114 9900
5089	0	0	Ki67+	 4118 10391
5090	0	0	Ki67+	 4119 9967
5091	0	0	Ki67+	 4120 9703
5092	0	0	Ki67+	 4120 9978
5093	0	0	Ki67+	 4122 10021
5094	0	0	Ki67+	 4124 9879
5095	0	0	Ki67+	 4124 10276
5096	0	0	Ki67+	 4129 9819
5097	0	0	Ki67+	 4129 10246
5098	0	0	Ki67+	 4131 10288
5099	0	0	Ki67+	 4136 9742
5100	0	0	Ki67+	 4138 10196
5101	0	0	Ki67+	 4141 10269
5102	0	0	Ki67+	 4142 10419
5103	0	0	Ki67+	 4143 10368
5104	0	0	Ki67+	 3355 10797
5105	0	0	Ki67+	 3361 10506
5106	0	0	Ki67+	 3365 10808
5107	0	0	Ki67+	 3369 10755
5108	0	0	Ki67+	 3375 10692
5109	0	0	Ki67+	 3375 10863
5110	0	0	Ki67+	 3377 10797
5111	0	0	Ki67+	 3377 10917
5112	0	0	Ki67+	 3383 10768
5113	0	0	Ki67+	 3394 10843
5114	0	0	Ki67+	 3399 10472
5115	0	0	Ki67+	 3401 10727
5116	0	0	Ki67+	 3408 10493
5117	0	0	Ki67+	 3414 11083
5118	0	0	Ki67+	 3415 10724
5119	0	0	Ki67+	 3419 10684
5120	0	0	Ki67+	 3424 10671
5121	0	0	Ki67+	 3428 10760
5122	0	0	Ki67+	 3448 10617
5123	0	0	Ki67+	 3460 10484
5124	0	0	Ki67+	 3461 10776
5125	0	0	Ki67+	 3471 10730
5126	0	0	Ki67+	 3473 10835
5127	0	0	Ki67+	 3476 11247
5128	0	0	Ki67+	 3482 10471
5129	0	0	Ki67+	 3486 10691
5130	0	0	Ki67+	 3489 11232
5131	0	0	Ki67+	 3492 10715
5132	0	0	Ki67+	 3493 10577
5133	0	0	Ki67+	 3523 11165
5134	0	0	Ki67+	 3524 10577
5135	0	0	Ki67+	 3525 10696
5136	0	0	Ki67+	 3529 10606
5137	0	0	Ki67+	 3529 10794
5138	0	0	Ki67+	 3535 10686
5139	0	0	Ki67+	 3539 10577
5140	0	0	Ki67+	 3542 10807
5141	0	0	Ki67+	 3542 11211
5142	0	0	Ki67+	 3547 10500
5143	0	0	Ki67+	 3550 10511
5144	0	0	Ki67+	 3552 10731
5145	0	0	Ki67+	 3554 11188
5146	0	0	Ki67+	 3558 10763
5147	0	0	Ki67+	 3560 10569
5148	0	0	Ki67+	 3569 10582
5149	0	0	Ki67+	 3569 10714
5150	0	0	Ki67+	 3570 11225
5151	0	0	Ki67+	 3572 10612
5152	0	0	Ki67+	 3573 10685
5153	0	0	Ki67+	 3573 10732
5154	0	0	Ki67+	 3579 10483
5155	0	0	Ki67+	 3582 11191
5156	0	0	Ki67+	 3586 10572
5157	0	0	Ki67+	 3588 10507
5158	0	0	Ki67+	 3590 10593
5159	0	0	Ki67+	 3602 10819
5160	0	0	Ki67+	 3604 10611
5161	0	0	Ki67+	 3612 10679
5162	0	0	Ki67+	 3612 11230
5163	0	0	Ki67+	 3613 10830
5164	0	0	Ki67+	 3616 11159
5165	0	0	Ki67+	 3626 10735
5166	0	0	Ki67+	 3629 10460
5167	0	0	Ki67+	 3629 11230
5168	0	0	Ki67+	 3631 10770
5169	0	0	Ki67+	 3632 10474
5170	0	0	Ki67+	 3643 10907
5171	0	0	Ki67+	 3644 10603
5172	0	0	Ki67+	 3646 10740
5173	0	0	Ki67+	 3646 11150
5174	0	0	Ki67+	 3648 10462
5175	0	0	Ki67+	 3648 11163
5176	0	0	Ki67+	 3650 10682
5177	0	0	Ki67+	 3659 10562
5178	0	0	Ki67+	 3663 10710
5179	0	0	Ki67+	 3666 10596
5180	0	0	Ki67+	 3666 11126
5181	0	0	Ki67+	 3671 10623
5182	0	0	Ki67+	 3671 10838
5183	0	0	Ki67+	 3675 11173
5184	0	0	Ki67+	 3676 10462
5185	0	0	Ki67+	 3677 10551
5186	0	0	Ki67+	 3680 11233
5187	0	0	Ki67+	 3682 11146
5188	0	0	Ki67+	 3683 11133
5189	0	0	Ki67+	 3686 11247
5190	0	0	Ki67+	 3689 10682
5191	0	0	Ki67+	 3692 10694
5192	0	0	Ki67+	 3693 10590
5193	0	0	Ki67+	 3698 11215
5194	0	0	Ki67+	 3699 10570
5195	0	0	Ki67+	 3711 10528
5196	0	0	Ki67+	 3712 11146
5197	0	0	Ki67+	 3712 11169
5198	0	0	Ki67+	 3713 10730
5199	0	0	Ki67+	 3714 10564
5200	0	0	Ki67+	 3714 10600
5201	0	0	Ki67+	 3726 11123
5202	0	0	Ki67+	 3729 10594
5203	0	0	Ki67+	 3732 10751
5204	0	0	Ki67+	 3738 11169
5205	0	0	Ki67+	 3741 11218
5206	0	0	Ki67+	 3743 10667
5207	0	0	Ki67+	 3745 10652
5208	0	0	Ki67+	 3750 10775
5209	0	0	Ki67+	 3750 10841
5210	0	0	Ki67+	 3756 10753
5211	0	0	Ki67+	 3756 11208
5212	0	0	Ki67+	 3757 10690
5213	0	0	Ki67+	 3757 11190
5214	0	0	Ki67+	 3760 11231
5215	0	0	Ki67+	 3764 10517
5216	0	0	Ki67+	 3767 11222
5217	0	0	Ki67+	 3771 10546
5218	0	0	Ki67+	 3772 10631
5219	0	0	Ki67+	 3772 10669
5220	0	0	Ki67+	 3772 10708
5221	0	0	Ki67+	 3777 10526
5222	0	0	Ki67+	 3784 10593
5223	0	0	Ki67+	 3788 11232
5224	0	0	Ki67+	 3791 11193
5225	0	0	Ki67+	 3794 10681
5226	0	0	Ki67+	 3795 10553
5227	0	0	Ki67+	 3795 10614
5228	0	0	Ki67+	 3798 10733
5229	0	0	Ki67+	 3804 10500
5230	0	0	Ki67+	 3808 10722
5231	0	0	Ki67+	 3809 10531
5232	0	0	Ki67+	 3811 11090
5233	0	0	Ki67+	 3812 10764
5234	0	0	Ki67+	 3813 10659
5235	0	0	Ki67+	 3815 11128
5236	0	0	Ki67+	 3815 11139
5237	0	0	Ki67+	 3820 10483
5238	0	0	Ki67+	 3821 10571
5239	0	0	Ki67+	 3825 11174
5240	0	0	Ki67+	 3830 11236
5241	0	0	Ki67+	 3832 10592
5242	0	0	Ki67+	 3840 10538
5243	0	0	Ki67+	 3840 11098
5244	0	0	Ki67+	 3841 10474
5245	0	0	Ki67+	 3841 11119
5246	0	0	Ki67+	 3843 10554
5247	0	0	Ki67+	 3843 10622
5248	0	0	Ki67+	 3850 10743
5249	0	0	Ki67+	 3855 10474
5250	0	0	Ki67+	 3855 10770
5251	0	0	Ki67+	 3860 11001
5252	0	0	Ki67+	 3862 10514
5253	0	0	Ki67+	 3863 10532
5254	0	0	Ki67+	 3866 10792
5255	0	0	Ki67+	 3872 11232
5256	0	0	Ki67+	 3874 10636
5257	0	0	Ki67+	 3878 10548
5258	0	0	Ki67+	 3878 10668
5259	0	0	Ki67+	 3878 10765
5260	0	0	Ki67+	 3879 10498
5261	0	0	Ki67+	 3883 10519
5262	0	0	Ki67+	 3885 10469
5263	0	0	Ki67+	 3887 10960
5264	0	0	Ki67+	 3889 10738
5265	0	0	Ki67+	 3896 10707
5266	0	0	Ki67+	 3900 10627
5267	0	0	Ki67+	 3901 11225
5268	0	0	Ki67+	 3902 10554
5269	0	0	Ki67+	 3903 10475
5270	0	0	Ki67+	 3907 10504
5271	0	0	Ki67+	 3909 10603
5272	0	0	Ki67+	 3912 10644
5273	0	0	Ki67+	 3920 11207
5274	0	0	Ki67+	 3920 11243
5275	0	0	Ki67+	 3924 11141
5276	0	0	Ki67+	 3926 10725
5277	0	0	Ki67+	 3928 10590
5278	0	0	Ki67+	 3929 10629
5279	0	0	Ki67+	 3930 10525
5280	0	0	Ki67+	 3934 10649
5281	0	0	Ki67+	 3944 10712
5282	0	0	Ki67+	 3947 11170
5283	0	0	Ki67+	 3948 10684
5284	0	0	Ki67+	 3948 11101
5285	0	0	Ki67+	 3951 11196
5286	0	0	Ki67+	 3952 10479
5287	0	0	Ki67+	 3954 10602
5288	0	0	Ki67+	 3956 11228
5289	0	0	Ki67+	 3957 11122
5290	0	0	Ki67+	 3965 10718
5291	0	0	Ki67+	 3967 10482
5292	0	0	Ki67+	 3967 10692
5293	0	0	Ki67+	 3971 10460
5294	0	0	Ki67+	 3975 10667
5295	0	0	Ki67+	 3977 11034
5296	0	0	Ki67+	 3978 10699
5297	0	0	Ki67+	 3982 10754
5298	0	0	Ki67+	 3984 10586
5299	0	0	Ki67+	 3988 11164
5300	0	0	Ki67+	 3989 10725
5301	0	0	Ki67+	 3989 10740
5302	0	0	Ki67+	 3989 10776
5303	0	0	Ki67+	 3990 11097
5304	0	0	Ki67+	 3991 10552
5305	0	0	Ki67+	 3993 10661
5306	0	0	Ki67+	 3994 10613
5307	0	0	Ki67+	 3994 11109
5308	0	0	Ki67+	 3998 10529
5309	0	0	Ki67+	 3998 11030
5310	0	0	Ki67+	 3999 11055
5311	0	0	Ki67+	 4000 11126
5312	0	0	Ki67+	 4004 10490
5313	0	0	Ki67+	 4018 10551
5314	0	0	Ki67+	 4023 10695
5315	0	0	Ki67+	 4027 10747
5316	0	0	Ki67+	 4028 10619
5317	0	0	Ki67+	 4028 11096
5318	0	0	Ki67+	 4029 10599
5319	0	0	Ki67+	 4034 11124
5320	0	0	Ki67+	 4037 11013
5321	0	0	Ki67+	 4041 10568
5322	0	0	Ki67+	 4042 10553
5323	0	0	Ki67+	 4045 10619
5324	0	0	Ki67+	 4049 10468
5325	0	0	Ki67+	 4049 11080
5326	0	0	Ki67+	 4053 10651
5327	0	0	Ki67+	 4054 10773
5328	0	0	Ki67+	 4057 11050
5329	0	0	Ki67+	 4061 10721
5330	0	0	Ki67+	 4069 10732
5331	0	0	Ki67+	 4070 10666
5332	0	0	Ki67+	 4071 11000
5333	0	0	Ki67+	 4073 11066
5334	0	0	Ki67+	 4080 10516
5335	0	0	Ki67+	 4080 11226
5336	0	0	Ki67+	 4081 10685
5337	0	0	Ki67+	 4083 11112
5338	0	0	Ki67+	 4085 10450
5339	0	0	Ki67+	 4086 10565
5340	0	0	Ki67+	 4093 11033
5341	0	0	Ki67+	 4100 10633
5342	0	0	Ki67+	 4104 10588
5343	0	0	Ki67+	 4105 10782
5344	0	0	Ki67+	 4107 10707
5345	0	0	Ki67+	 4108 10542
5346	0	0	Ki67+	 4118 10974
5347	0	0	Ki67+	 4119 10528
5348	0	0	Ki67+	 4123 10623
5349	0	0	Ki67+	 4124 10656
5350	0	0	Ki67+	 4130 10696
5351	0	0	Ki67+	 4130 11082
5352	0	0	Ki67+	 4131 10549
5353	0	0	Ki67+	 4133 10507
5354	0	0	Ki67+	 4135 11200
5355	0	0	Ki67+	 4136 10954
5356	0	0	Ki67+	 4137 11092
5357	0	0	Ki67+	 4139 11014
5358	0	0	Ki67+	 4140 10729
5359	0	0	Ki67+	 4142 10633
5360	0	0	Ki67+	 3352 11936
5361	0	0	Ki67+	 3356 11843
5362	0	0	Ki67+	 3357 11787
5363	0	0	Ki67+	 3359 11951
5364	0	0	Ki67+	 3360 11303
5365	0	0	Ki67+	 3360 11921
5366	0	0	Ki67+	 3361 11372
5367	0	0	Ki67+	 3369 11461
5368	0	0	Ki67+	 3372 11297
5369	0	0	Ki67+	 3374 11340
5370	0	0	Ki67+	 3377 11650
5371	0	0	Ki67+	 3380 11358
5372	0	0	Ki67+	 3380 11405
5373	0	0	Ki67+	 3385 11829
5374	0	0	Ki67+	 3393 11691
5375	0	0	Ki67+	 3395 11338
5376	0	0	Ki67+	 3395 11537
5377	0	0	Ki67+	 3397 11669
5378	0	0	Ki67+	 3400 11596
5379	0	0	Ki67+	 3402 11519
5380	0	0	Ki67+	 3405 11569
5381	0	0	Ki67+	 3410 11677
5382	0	0	Ki67+	 3411 11418
5383	0	0	Ki67+	 3415 11503
5384	0	0	Ki67+	 3418 11555
5385	0	0	Ki67+	 3420 11942
5386	0	0	Ki67+	 3420 11972
5387	0	0	Ki67+	 3424 11262
5388	0	0	Ki67+	 3425 11314
5389	0	0	Ki67+	 3436 12022
5390	0	0	Ki67+	 3437 11803
5391	0	0	Ki67+	 3438 11278
5392	0	0	Ki67+	 3438 11426
5393	0	0	Ki67+	 3439 11912
5394	0	0	Ki67+	 3439 11976
5395	0	0	Ki67+	 3442 11573
5396	0	0	Ki67+	 3444 11498
5397	0	0	Ki67+	 3448 11937
5398	0	0	Ki67+	 3452 11300
5399	0	0	Ki67+	 3452 11333
5400	0	0	Ki67+	 3455 11468
5401	0	0	Ki67+	 3456 11448
5402	0	0	Ki67+	 3457 11781
5403	0	0	Ki67+	 3465 11361
5404	0	0	Ki67+	 3466 11899
5405	0	0	Ki67+	 3470 11974
5406	0	0	Ki67+	 3472 11559
5407	0	0	Ki67+	 3476 12003
5408	0	0	Ki67+	 3476 12033
5409	0	0	Ki67+	 3481 11295
5410	0	0	Ki67+	 3482 11928
5411	0	0	Ki67+	 3485 11460
5412	0	0	Ki67+	 3486 11434
5413	0	0	Ki67+	 3488 11993
5414	0	0	Ki67+	 3495 11319
5415	0	0	Ki67+	 3496 11548
5416	0	0	Ki67+	 3500 12014
5417	0	0	Ki67+	 3502 11614
5418	0	0	Ki67+	 3505 11958
5419	0	0	Ki67+	 3507 11253
5420	0	0	Ki67+	 3513 12044
5421	0	0	Ki67+	 3516 11304
5422	0	0	Ki67+	 3523 11919
5423	0	0	Ki67+	 3526 11546
5424	0	0	Ki67+	 3527 11988
5425	0	0	Ki67+	 3528 11427
5426	0	0	Ki67+	 3533 11843
5427	0	0	Ki67+	 3534 11956
5428	0	0	Ki67+	 3535 11827
5429	0	0	Ki67+	 3537 11305
5430	0	0	Ki67+	 3537 11757
5431	0	0	Ki67+	 3540 11461
5432	0	0	Ki67+	 3543 11420
5433	0	0	Ki67+	 3544 11527
5434	0	0	Ki67+	 3549 11583
5435	0	0	Ki67+	 3550 11449
5436	0	0	Ki67+	 3550 11492
5437	0	0	Ki67+	 3551 12008
5438	0	0	Ki67+	 3555 11280
5439	0	0	Ki67+	 3555 11929
5440	0	0	Ki67+	 3559 11503
5441	0	0	Ki67+	 3566 11760
5442	0	0	Ki67+	 3573 11880
5443	0	0	Ki67+	 3580 11491
5444	0	0	Ki67+	 3581 11300
5445	0	0	Ki67+	 3581 11323
5446	0	0	Ki67+	 3581 11564
5447	0	0	Ki67+	 3584 11357
5448	0	0	Ki67+	 3584 11864
5449	0	0	Ki67+	 3590 11330
5450	0	0	Ki67+	 3591 12025
5451	0	0	Ki67+	 3593 11945
5452	0	0	Ki67+	 3599 11984
5453	0	0	Ki67+	 3600 11253
5454	0	0	Ki67+	 3602 11706
5455	0	0	Ki67+	 3607 11544
5456	0	0	Ki67+	 3608 11834
5457	0	0	Ki67+	 3614 11960
5458	0	0	Ki67+	 3615 12008
5459	0	0	Ki67+	 3616 11313
5460	0	0	Ki67+	 3618 11532
5461	0	0	Ki67+	 3619 11865
5462	0	0	Ki67+	 3621 11260
5463	0	0	Ki67+	 3621 11702
5464	0	0	Ki67+	 3624 11833
5465	0	0	Ki67+	 3630 11500
5466	0	0	Ki67+	 3634 11286
5467	0	0	Ki67+	 3634 11739
5468	0	0	Ki67+	 3641 11711
5469	0	0	Ki67+	 3642 11857
5470	0	0	Ki67+	 3644 11939
5471	0	0	Ki67+	 3650 11979
5472	0	0	Ki67+	 3650 12008
5473	0	0	Ki67+	 3652 11502
5474	0	0	Ki67+	 3656 11768
5475	0	0	Ki67+	 3656 11797
5476	0	0	Ki67+	 3658 11358
5477	0	0	Ki67+	 3660 11343
5478	0	0	Ki67+	 3660 12025
5479	0	0	Ki67+	 3661 11959
5480	0	0	Ki67+	 3662 11463
5481	0	0	Ki67+	 3663 11263
5482	0	0	Ki67+	 3663 11597
5483	0	0	Ki67+	 3668 11677
5484	0	0	Ki67+	 3674 11926
5485	0	0	Ki67+	 3675 11754
5486	0	0	Ki67+	 3676 11393
5487	0	0	Ki67+	 3678 12003
5488	0	0	Ki67+	 3682 11711
5489	0	0	Ki67+	 3684 11885
5490	0	0	Ki67+	 3684 11954
5491	0	0	Ki67+	 3685 11497
5492	0	0	Ki67+	 3689 11943
5493	0	0	Ki67+	 3690 11928
5494	0	0	Ki67+	 3692 11347
5495	0	0	Ki67+	 3693 11483
5496	0	0	Ki67+	 3698 11273
5497	0	0	Ki67+	 3701 11632
5498	0	0	Ki67+	 3705 11449
5499	0	0	Ki67+	 3707 11718
5500	0	0	Ki67+	 3710 11937
5501	0	0	Ki67+	 3710 11971
5502	0	0	Ki67+	 3711 11856
5503	0	0	Ki67+	 3712 11683
5504	0	0	Ki67+	 3715 11358
5505	0	0	Ki67+	 3720 11698
5506	0	0	Ki67+	 3723 11637
5507	0	0	Ki67+	 3724 11373
5508	0	0	Ki67+	 3724 11731
5509	0	0	Ki67+	 3727 11952
5510	0	0	Ki67+	 3728 11773
5511	0	0	Ki67+	 3735 11259
5512	0	0	Ki67+	 3735 11792
5513	0	0	Ki67+	 3737 11424
5514	0	0	Ki67+	 3742 11401
5515	0	0	Ki67+	 3748 11568
5516	0	0	Ki67+	 3749 11699
5517	0	0	Ki67+	 3754 11584
5518	0	0	Ki67+	 3760 11716
5519	0	0	Ki67+	 3763 11652
5520	0	0	Ki67+	 3766 11816
5521	0	0	Ki67+	 3767 11609
5522	0	0	Ki67+	 3770 11341
5523	0	0	Ki67+	 3771 11250
5524	0	0	Ki67+	 3772 11374
5525	0	0	Ki67+	 3773 11472
5526	0	0	Ki67+	 3776 11420
5527	0	0	Ki67+	 3777 11761
5528	0	0	Ki67+	 3785 11411
5529	0	0	Ki67+	 3793 11321
5530	0	0	Ki67+	 3793 11360
5531	0	0	Ki67+	 3794 11539
5532	0	0	Ki67+	 3794 11575
5533	0	0	Ki67+	 3795 11833
5534	0	0	Ki67+	 3797 11798
5535	0	0	Ki67+	 3799 11374
5536	0	0	Ki67+	 3802 11561
5537	0	0	Ki67+	 3804 11438
5538	0	0	Ki67+	 3807 11541
5539	0	0	Ki67+	 3815 11460
5540	0	0	Ki67+	 3819 11700
5541	0	0	Ki67+	 3820 11623
5542	0	0	Ki67+	 3824 11266
5543	0	0	Ki67+	 3824 11565
5544	0	0	Ki67+	 3824 11580
5545	0	0	Ki67+	 3825 11442
5546	0	0	Ki67+	 3825 11505
5547	0	0	Ki67+	 3834 11425
5548	0	0	Ki67+	 3834 11653
5549	0	0	Ki67+	 3834 11789
5550	0	0	Ki67+	 3836 11259
5551	0	0	Ki67+	 3837 11329
5552	0	0	Ki67+	 3844 11535
5553	0	0	Ki67+	 3845 11809
5554	0	0	Ki67+	 3846 12043
5555	0	0	Ki67+	 3857 11626
5556	0	0	Ki67+	 3858 11826
5557	0	0	Ki67+	 3859 11314
5558	0	0	Ki67+	 3859 11700
5559	0	0	Ki67+	 3862 11604
5560	0	0	Ki67+	 3867 11298
5561	0	0	Ki67+	 3868 12016
5562	0	0	Ki67+	 3870 11401
5563	0	0	Ki67+	 3870 11592
5564	0	0	Ki67+	 3871 11714
5565	0	0	Ki67+	 3873 12037
5566	0	0	Ki67+	 3877 11663
5567	0	0	Ki67+	 3881 12013
5568	0	0	Ki67+	 3883 11608
5569	0	0	Ki67+	 3884 11510
5570	0	0	Ki67+	 3886 11626
5571	0	0	Ki67+	 3887 11407
5572	0	0	Ki67+	 3892 11460
5573	0	0	Ki67+	 3894 11756
5574	0	0	Ki67+	 3903 11790
5575	0	0	Ki67+	 3903 12038
5576	0	0	Ki67+	 3907 11741
5577	0	0	Ki67+	 3907 11813
5578	0	0	Ki67+	 3909 11363
5579	0	0	Ki67+	 3910 11261
5580	0	0	Ki67+	 3910 11561
5581	0	0	Ki67+	 3910 11574
5582	0	0	Ki67+	 3916 12013
5583	0	0	Ki67+	 3920 12040
5584	0	0	Ki67+	 3925 11518
5585	0	0	Ki67+	 3926 11312
5586	0	0	Ki67+	 3926 11404
5587	0	0	Ki67+	 3929 11554
5588	0	0	Ki67+	 3935 11731
5589	0	0	Ki67+	 3938 11683
5590	0	0	Ki67+	 3939 11766
5591	0	0	Ki67+	 3941 11778
5592	0	0	Ki67+	 3942 12042
5593	0	0	Ki67+	 3946 11657
5594	0	0	Ki67+	 3947 11265
5595	0	0	Ki67+	 3947 11989
5596	0	0	Ki67+	 3950 11359
5597	0	0	Ki67+	 3950 11588
5598	0	0	Ki67+	 3950 11628
5599	0	0	Ki67+	 3954 11317
5600	0	0	Ki67+	 3954 11975
5601	0	0	Ki67+	 3957 11303
5602	0	0	Ki67+	 3957 11333
5603	0	0	Ki67+	 3966 12007
5604	0	0	Ki67+	 3972 11596
5605	0	0	Ki67+	 3972 11707
5606	0	0	Ki67+	 3979 11605
5607	0	0	Ki67+	 3989 11759
5608	0	0	Ki67+	 3994 11795
5609	0	0	Ki67+	 3996 11324
5610	0	0	Ki67+	 3997 11774
5611	0	0	Ki67+	 3998 11473
5612	0	0	Ki67+	 4001 11944
5613	0	0	Ki67+	 4011 11790
5614	0	0	Ki67+	 4012 11501
5615	0	0	Ki67+	 4012 11623
5616	0	0	Ki67+	 4016 11538
5617	0	0	Ki67+	 4018 11829
5618	0	0	Ki67+	 4021 11748
5619	0	0	Ki67+	 4022 11285
5620	0	0	Ki67+	 4022 11979
5621	0	0	Ki67+	 4031 12007
5622	0	0	Ki67+	 4033 11585
5623	0	0	Ki67+	 4033 11937
5624	0	0	Ki67+	 4037 11686
5625	0	0	Ki67+	 4038 11335
5626	0	0	Ki67+	 4042 11717
5627	0	0	Ki67+	 4046 11314
5628	0	0	Ki67+	 4047 11920
5629	0	0	Ki67+	 4048 11359
5630	0	0	Ki67+	 4049 11282
5631	0	0	Ki67+	 4049 11861
5632	0	0	Ki67+	 4053 11549
5633	0	0	Ki67+	 4054 11781
5634	0	0	Ki67+	 4056 11473
5635	0	0	Ki67+	 4056 11605
5636	0	0	Ki67+	 4062 11950
5637	0	0	Ki67+	 4064 11571
5638	0	0	Ki67+	 4066 12017
5639	0	0	Ki67+	 4069 11973
5640	0	0	Ki67+	 4070 11329
5641	0	0	Ki67+	 4070 11691
5642	0	0	Ki67+	 4077 11442
5643	0	0	Ki67+	 4078 11735
5644	0	0	Ki67+	 4081 11481
5645	0	0	Ki67+	 4081 11690
5646	0	0	Ki67+	 4081 11914
5647	0	0	Ki67+	 4084 11266
5648	0	0	Ki67+	 4086 11358
5649	0	0	Ki67+	 4088 11755
5650	0	0	Ki67+	 4090 11416
5651	0	0	Ki67+	 4095 11595
5652	0	0	Ki67+	 4098 11664
5653	0	0	Ki67+	 4098 11748
5654	0	0	Ki67+	 4101 11461
5655	0	0	Ki67+	 4101 11965
5656	0	0	Ki67+	 4106 11335
5657	0	0	Ki67+	 4109 11918
5658	0	0	Ki67+	 4117 11316
5659	0	0	Ki67+	 4125 11414
5660	0	0	Ki67+	 4128 11902
5661	0	0	Ki67+	 4129 11951
5662	0	0	Ki67+	 4129 12015
5663	0	0	Ki67+	 4130 11748
5664	0	0	Ki67+	 4131 11285
5665	0	0	Ki67+	 4131 11722
5666	0	0	Ki67+	 4132 11452
5667	0	0	Ki67+	 4136 11482
5668	0	0	Ki67+	 4137 11985
5669	0	0	Ki67+	 4138 11312
5670	0	0	Ki67+	 4142 11925
5671	0	0	Ki67+	 4143 11889
5672	0	0	Ki67+	 3346 12723
5673	0	0	Ki67+	 3350 12581
5674	0	0	Ki67+	 3352 12250
5675	0	0	Ki67+	 3353 12365
5676	0	0	Ki67+	 3355 12197
5677	0	0	Ki67+	 3358 12297
5678	0	0	Ki67+	 3358 12525
5679	0	0	Ki67+	 3365 12177
5680	0	0	Ki67+	 3369 12386
5681	0	0	Ki67+	 3371 12137
5682	0	0	Ki67+	 3378 12217
5683	0	0	Ki67+	 3379 12595
5684	0	0	Ki67+	 3379 12677
5685	0	0	Ki67+	 3381 12127
5686	0	0	Ki67+	 3381 12269
5687	0	0	Ki67+	 3381 12557
5688	0	0	Ki67+	 3381 12645
5689	0	0	Ki67+	 3383 12075
5690	0	0	Ki67+	 3383 12366
5691	0	0	Ki67+	 3383 12720
5692	0	0	Ki67+	 3389 12422
5693	0	0	Ki67+	 3389 12491
5694	0	0	Ki67+	 3390 12665
5695	0	0	Ki67+	 3391 12382
5696	0	0	Ki67+	 3392 12531
5697	0	0	Ki67+	 3395 12449
5698	0	0	Ki67+	 3397 12204
5699	0	0	Ki67+	 3399 12170
5700	0	0	Ki67+	 3400 12403
5701	0	0	Ki67+	 3406 12327
5702	0	0	Ki67+	 3406 12539
5703	0	0	Ki67+	 3407 12584
5704	0	0	Ki67+	 3411 12105
5705	0	0	Ki67+	 3411 12303
5706	0	0	Ki67+	 3411 12615
5707	0	0	Ki67+	 3412 12696
5708	0	0	Ki67+	 3414 12213
5709	0	0	Ki67+	 3416 12356
5710	0	0	Ki67+	 3416 12461
5711	0	0	Ki67+	 3417 12522
5712	0	0	Ki67+	 3418 12343
5713	0	0	Ki67+	 3420 12656
5714	0	0	Ki67+	 3424 12409
5715	0	0	Ki67+	 3425 12495
5716	0	0	Ki67+	 3425 12550
5717	0	0	Ki67+	 3430 12284
5718	0	0	Ki67+	 3430 12349
5719	0	0	Ki67+	 3430 12448
5720	0	0	Ki67+	 3436 12089
5721	0	0	Ki67+	 3437 12315
5722	0	0	Ki67+	 3437 12703
5723	0	0	Ki67+	 3450 12127
5724	0	0	Ki67+	 3450 12395
5725	0	0	Ki67+	 3450 12596
5726	0	0	Ki67+	 3451 12312
5727	0	0	Ki67+	 3451 12532
5728	0	0	Ki67+	 3452 12049
5729	0	0	Ki67+	 3455 12825
5730	0	0	Ki67+	 3456 12325
5731	0	0	Ki67+	 3456 12410
5732	0	0	Ki67+	 3457 12271
5733	0	0	Ki67+	 3459 12556
5734	0	0	Ki67+	 3461 12104
5735	0	0	Ki67+	 3462 12429
5736	0	0	Ki67+	 3463 12500
5737	0	0	Ki67+	 3468 12467
5738	0	0	Ki67+	 3470 12289
5739	0	0	Ki67+	 3475 12830
5740	0	0	Ki67+	 3476 12632
5741	0	0	Ki67+	 3477 12525
5742	0	0	Ki67+	 3480 12358
5743	0	0	Ki67+	 3480 12785
5744	0	0	Ki67+	 3482 12133
5745	0	0	Ki67+	 3484 12287
5746	0	0	Ki67+	 3492 12492
5747	0	0	Ki67+	 3494 12424
5748	0	0	Ki67+	 3495 12408
5749	0	0	Ki67+	 3496 12243
5750	0	0	Ki67+	 3496 12324
5751	0	0	Ki67+	 3497 12568
5752	0	0	Ki67+	 3499 12363
5753	0	0	Ki67+	 3500 12643
5754	0	0	Ki67+	 3508 12432
5755	0	0	Ki67+	 3509 12468
5756	0	0	Ki67+	 3509 12669
5757	0	0	Ki67+	 3510 12523
5758	0	0	Ki67+	 3513 12211
5759	0	0	Ki67+	 3514 12156
5760	0	0	Ki67+	 3515 12509
5761	0	0	Ki67+	 3516 12552
5762	0	0	Ki67+	 3518 12616
5763	0	0	Ki67+	 3520 12316
5764	0	0	Ki67+	 3523 12572
5765	0	0	Ki67+	 3530 12089
5766	0	0	Ki67+	 3531 12825
5767	0	0	Ki67+	 3533 12602
5768	0	0	Ki67+	 3536 12430
5769	0	0	Ki67+	 3537 12654
5770	0	0	Ki67+	 3543 12049
5771	0	0	Ki67+	 3546 12233
5772	0	0	Ki67+	 3549 12213
5773	0	0	Ki67+	 3552 12314
5774	0	0	Ki67+	 3553 12829
5775	0	0	Ki67+	 3554 12112
5776	0	0	Ki67+	 3555 12281
5777	0	0	Ki67+	 3555 12553
5778	0	0	Ki67+	 3559 12589
5779	0	0	Ki67+	 3562 12248
5780	0	0	Ki67+	 3563 12842
5781	0	0	Ki67+	 3568 12075
5782	0	0	Ki67+	 3569 12458
5783	0	0	Ki67+	 3576 12623
5784	0	0	Ki67+	 3583 12483
5785	0	0	Ki67+	 3584 12517
5786	0	0	Ki67+	 3584 12636
5787	0	0	Ki67+	 3586 12530
5788	0	0	Ki67+	 3586 12788
5789	0	0	Ki67+	 3587 12277
5790	0	0	Ki67+	 3588 12228
5791	0	0	Ki67+	 3588 12242
5792	0	0	Ki67+	 3589 12197
5793	0	0	Ki67+	 3592 12217
5794	0	0	Ki67+	 3592 12400
5795	0	0	Ki67+	 3595 12824
5796	0	0	Ki67+	 3597 12600
5797	0	0	Ki67+	 3600 12388
5798	0	0	Ki67+	 3602 12311
5799	0	0	Ki67+	 3604 12446
5800	0	0	Ki67+	 3611 12576
5801	0	0	Ki67+	 3614 12649
5802	0	0	Ki67+	 3618 12172
5803	0	0	Ki67+	 3618 12588
5804	0	0	Ki67+	 3621 12410
5805	0	0	Ki67+	 3622 12363
5806	0	0	Ki67+	 3623 12481
5807	0	0	Ki67+	 3623 12672
5808	0	0	Ki67+	 3625 12212
5809	0	0	Ki67+	 3625 12248
5810	0	0	Ki67+	 3631 12812
5811	0	0	Ki67+	 3635 12333
5812	0	0	Ki67+	 3636 12260
5813	0	0	Ki67+	 3637 12636
5814	0	0	Ki67+	 3642 12487
5815	0	0	Ki67+	 3643 12795
5816	0	0	Ki67+	 3644 12612
5817	0	0	Ki67+	 3650 12176
5818	0	0	Ki67+	 3650 12303
5819	0	0	Ki67+	 3650 12386
5820	0	0	Ki67+	 3653 12536
5821	0	0	Ki67+	 3655 12136
5822	0	0	Ki67+	 3657 12748
5823	0	0	Ki67+	 3660 12199
5824	0	0	Ki67+	 3660 12516
5825	0	0	Ki67+	 3661 12838
5826	0	0	Ki67+	 3662 12454
5827	0	0	Ki67+	 3664 12421
5828	0	0	Ki67+	 3666 12734
5829	0	0	Ki67+	 3672 12276
5830	0	0	Ki67+	 3673 12749
5831	0	0	Ki67+	 3679 12233
5832	0	0	Ki67+	 3685 12632
5833	0	0	Ki67+	 3691 12293
5834	0	0	Ki67+	 3691 12448
5835	0	0	Ki67+	 3691 12809
5836	0	0	Ki67+	 3693 12175
5837	0	0	Ki67+	 3695 12490
5838	0	0	Ki67+	 3695 12617
5839	0	0	Ki67+	 3697 12734
5840	0	0	Ki67+	 3701 12576
5841	0	0	Ki67+	 3705 12418
5842	0	0	Ki67+	 3706 12142
5843	0	0	Ki67+	 3709 12746
5844	0	0	Ki67+	 3710 12322
5845	0	0	Ki67+	 3714 12785
5846	0	0	Ki67+	 3716 12151
5847	0	0	Ki67+	 3721 12365
5848	0	0	Ki67+	 3722 12110
5849	0	0	Ki67+	 3722 12132
5850	0	0	Ki67+	 3723 12414
5851	0	0	Ki67+	 3729 12663
5852	0	0	Ki67+	 3733 12248
5853	0	0	Ki67+	 3733 12822
5854	0	0	Ki67+	 3735 12096
5855	0	0	Ki67+	 3735 12157
5856	0	0	Ki67+	 3735 12559
5857	0	0	Ki67+	 3742 12479
5858	0	0	Ki67+	 3742 12756
5859	0	0	Ki67+	 3745 12352
5860	0	0	Ki67+	 3747 12788
5861	0	0	Ki67+	 3749 12163
5862	0	0	Ki67+	 3749 12396
5863	0	0	Ki67+	 3749 12613
5864	0	0	Ki67+	 3752 12190
5865	0	0	Ki67+	 3753 12592
5866	0	0	Ki67+	 3759 12393
5867	0	0	Ki67+	 3760 12107
5868	0	0	Ki67+	 3766 12089
5869	0	0	Ki67+	 3767 12425
5870	0	0	Ki67+	 3772 12248
5871	0	0	Ki67+	 3778 12543
5872	0	0	Ki67+	 3779 12509
5873	0	0	Ki67+	 3779 12820
5874	0	0	Ki67+	 3783 12266
5875	0	0	Ki67+	 3783 12460
5876	0	0	Ki67+	 3784 12335
5877	0	0	Ki67+	 3784 12750
5878	0	0	Ki67+	 3786 12572
5879	0	0	Ki67+	 3787 12108
5880	0	0	Ki67+	 3787 12247
5881	0	0	Ki67+	 3790 12139
5882	0	0	Ki67+	 3791 12183
5883	0	0	Ki67+	 3805 12230
5884	0	0	Ki67+	 3805 12390
5885	0	0	Ki67+	 3806 12434
5886	0	0	Ki67+	 3807 12071
5887	0	0	Ki67+	 3808 12091
5888	0	0	Ki67+	 3808 12771
5889	0	0	Ki67+	 3809 12805
5890	0	0	Ki67+	 3810 12506
5891	0	0	Ki67+	 3812 12692
5892	0	0	Ki67+	 3817 12299
5893	0	0	Ki67+	 3817 12515
5894	0	0	Ki67+	 3818 12396
5895	0	0	Ki67+	 3819 12468
5896	0	0	Ki67+	 3823 12773
5897	0	0	Ki67+	 3826 12340
5898	0	0	Ki67+	 3830 12739
5899	0	0	Ki67+	 3835 12422
5900	0	0	Ki67+	 3836 12053
5901	0	0	Ki67+	 3839 12490
5902	0	0	Ki67+	 3842 12563
5903	0	0	Ki67+	 3843 12145
5904	0	0	Ki67+	 3844 12069
5905	0	0	Ki67+	 3851 12810
5906	0	0	Ki67+	 3852 12331
5907	0	0	Ki67+	 3852 12372
5908	0	0	Ki67+	 3852 12647
5909	0	0	Ki67+	 3852 12825
5910	0	0	Ki67+	 3854 12673
5911	0	0	Ki67+	 3856 12475
5912	0	0	Ki67+	 3857 12082
5913	0	0	Ki67+	 3857 12112
5914	0	0	Ki67+	 3857 12143
5915	0	0	Ki67+	 3857 12693
5916	0	0	Ki67+	 3864 12406
5917	0	0	Ki67+	 3865 12132
5918	0	0	Ki67+	 3868 12377
5919	0	0	Ki67+	 3870 12777
5920	0	0	Ki67+	 3871 12353
5921	0	0	Ki67+	 3872 12716
5922	0	0	Ki67+	 3874 12565
5923	0	0	Ki67+	 3878 12505
5924	0	0	Ki67+	 3882 12539
5925	0	0	Ki67+	 3885 12306
5926	0	0	Ki67+	 3885 12330
5927	0	0	Ki67+	 3887 12783
5928	0	0	Ki67+	 3888 12642
5929	0	0	Ki67+	 3890 12497
5930	0	0	Ki67+	 3890 12691
5931	0	0	Ki67+	 3892 12668
5932	0	0	Ki67+	 3894 12808
5933	0	0	Ki67+	 3895 12097
5934	0	0	Ki67+	 3895 12612
5935	0	0	Ki67+	 3898 12828
5936	0	0	Ki67+	 3900 12391
5937	0	0	Ki67+	 3901 12112
5938	0	0	Ki67+	 3915 12722
5939	0	0	Ki67+	 3916 12776
5940	0	0	Ki67+	 3923 12536
5941	0	0	Ki67+	 3928 12415
5942	0	0	Ki67+	 3928 12830
5943	0	0	Ki67+	 3929 12340
5944	0	0	Ki67+	 3930 12623
5945	0	0	Ki67+	 3933 12386
5946	0	0	Ki67+	 3933 12475
5947	0	0	Ki67+	 3939 12784
5948	0	0	Ki67+	 3941 12763
5949	0	0	Ki67+	 3943 12380
5950	0	0	Ki67+	 3943 12728
5951	0	0	Ki67+	 3944 12071
5952	0	0	Ki67+	 3944 12123
5953	0	0	Ki67+	 3944 12496
5954	0	0	Ki67+	 3947 12622
5955	0	0	Ki67+	 3949 12693
5956	0	0	Ki67+	 3949 12830
5957	0	0	Ki67+	 3950 12336
5958	0	0	Ki67+	 3951 12807
5959	0	0	Ki67+	 3956 12381
5960	0	0	Ki67+	 3956 12454
5961	0	0	Ki67+	 3965 12426
5962	0	0	Ki67+	 3965 12578
5963	0	0	Ki67+	 3966 12118
5964	0	0	Ki67+	 3967 12366
5965	0	0	Ki67+	 3969 12746
5966	0	0	Ki67+	 3969 12829
5967	0	0	Ki67+	 3975 12782
5968	0	0	Ki67+	 3976 12636
5969	0	0	Ki67+	 3979 12059
5970	0	0	Ki67+	 3979 12683
5971	0	0	Ki67+	 3980 12659
5972	0	0	Ki67+	 3981 12070
5973	0	0	Ki67+	 3981 12479
5974	0	0	Ki67+	 3985 12724
5975	0	0	Ki67+	 3991 12418
5976	0	0	Ki67+	 3991 12745
5977	0	0	Ki67+	 3991 12839
5978	0	0	Ki67+	 3993 12396
5979	0	0	Ki67+	 4000 12818
5980	0	0	Ki67+	 4001 12582
5981	0	0	Ki67+	 4001 12780
5982	0	0	Ki67+	 4006 12360
5983	0	0	Ki67+	 4006 12548
5984	0	0	Ki67+	 4009 12762
5985	0	0	Ki67+	 4012 12650
5986	0	0	Ki67+	 4012 12839
5987	0	0	Ki67+	 4013 12452
5988	0	0	Ki67+	 4019 12400
5989	0	0	Ki67+	 4027 12304
5990	0	0	Ki67+	 4027 12731
5991	0	0	Ki67+	 4028 12793
5992	0	0	Ki67+	 4030 12669
5993	0	0	Ki67+	 4032 12591
5994	0	0	Ki67+	 4036 12334
5995	0	0	Ki67+	 4036 12762
5996	0	0	Ki67+	 4042 12307
5997	0	0	Ki67+	 4046 12365
5998	0	0	Ki67+	 4046 12436
5999	0	0	Ki67+	 4047 12719
6000	0	0	Ki67+	 4048 12087
6001	0	0	Ki67+	 4048 12506
6002	0	0	Ki67+	 4050 12834
6003	0	0	Ki67+	 4051 12634
6004	0	0	Ki67+	 4053 12693
6005	0	0	Ki67+	 4056 12274
6006	0	0	Ki67+	 4058 12725
6007	0	0	Ki67+	 4062 12803
6008	0	0	Ki67+	 4064 12392
6009	0	0	Ki67+	 4064 12589
6010	0	0	Ki67+	 4065 12762
6011	0	0	Ki67+	 4066 12550
6012	0	0	Ki67+	 4072 12109
6013	0	0	Ki67+	 4079 12830
6014	0	0	Ki67+	 4081 12375
6015	0	0	Ki67+	 4081 12532
6016	0	0	Ki67+	 4081 12619
6017	0	0	Ki67+	 4082 12651
6018	0	0	Ki67+	 4082 12781
6019	0	0	Ki67+	 4086 12279
6020	0	0	Ki67+	 4088 12544
6021	0	0	Ki67+	 4094 12307
6022	0	0	Ki67+	 4094 12722
6023	0	0	Ki67+	 4096 12490
6024	0	0	Ki67+	 4100 12086
6025	0	0	Ki67+	 4101 12662
6026	0	0	Ki67+	 4102 12105
6027	0	0	Ki67+	 4102 12410
6028	0	0	Ki67+	 4102 12813
6029	0	0	Ki67+	 4105 12560
6030	0	0	Ki67+	 4105 12597
6031	0	0	Ki67+	 4112 12551
6032	0	0	Ki67+	 4112 12726
6033	0	0	Ki67+	 4112 12779
6034	0	0	Ki67+	 4113 12452
6035	0	0	Ki67+	 4115 12701
6036	0	0	Ki67+	 4116 12103
6037	0	0	Ki67+	 4117 12339
6038	0	0	Ki67+	 4122 12283
6039	0	0	Ki67+	 4122 12380
6040	0	0	Ki67+	 4122 12563
6041	0	0	Ki67+	 4123 12508
6042	0	0	Ki67+	 4123 12827
6043	0	0	Ki67+	 4125 12653
6044	0	0	Ki67+	 4127 12328
6045	0	0	Ki67+	 4127 12349
6046	0	0	Ki67+	 4127 12768
6047	0	0	Ki67+	 4128 12546
6048	0	0	Ki67+	 4132 12434
6049	0	0	Ki67+	 4133 12689
6050	0	0	Ki67+	 4133 12733
6051	0	0	Ki67+	 4135 12602
6052	0	0	Ki67+	 4139 12261
6053	0	0	Ki67+	 4140 12709
6054	0	0	Ki67+	 3348 13508
6055	0	0	Ki67+	 3350 12921
6056	0	0	Ki67+	 3352 13298
6057	0	0	Ki67+	 3355 13138
6058	0	0	Ki67+	 3356 13085
6059	0	0	Ki67+	 3358 13071
6060	0	0	Ki67+	 3358 13496
6061	0	0	Ki67+	 3359 13153
6062	0	0	Ki67+	 3362 12954
6063	0	0	Ki67+	 3362 13184
6064	0	0	Ki67+	 3363 13345
6065	0	0	Ki67+	 3363 13411
6066	0	0	Ki67+	 3367 13539
6067	0	0	Ki67+	 3369 13467
6068	0	0	Ki67+	 3371 13363
6069	0	0	Ki67+	 3372 13111
6070	0	0	Ki67+	 3375 12933
6071	0	0	Ki67+	 3375 13045
6072	0	0	Ki67+	 3375 13136
6073	0	0	Ki67+	 3376 13010
6074	0	0	Ki67+	 3377 13090
6075	0	0	Ki67+	 3377 13448
6076	0	0	Ki67+	 3382 13266
6077	0	0	Ki67+	 3384 13460
6078	0	0	Ki67+	 3385 13000
6079	0	0	Ki67+	 3389 13058
6080	0	0	Ki67+	 3389 13448
6081	0	0	Ki67+	 3393 13356
6082	0	0	Ki67+	 3394 13090
6083	0	0	Ki67+	 3396 13391
6084	0	0	Ki67+	 3397 13153
6085	0	0	Ki67+	 3397 13194
6086	0	0	Ki67+	 3399 13122
6087	0	0	Ki67+	 3399 13366
6088	0	0	Ki67+	 3400 13110
6089	0	0	Ki67+	 3402 13520
6090	0	0	Ki67+	 3405 13039
6091	0	0	Ki67+	 3406 13074
6092	0	0	Ki67+	 3408 13330
6093	0	0	Ki67+	 3409 13269
6094	0	0	Ki67+	 3410 12961
6095	0	0	Ki67+	 3411 12923
6096	0	0	Ki67+	 3412 13152
6097	0	0	Ki67+	 3413 13297
6098	0	0	Ki67+	 3415 13116
6099	0	0	Ki67+	 3415 13415
6100	0	0	Ki67+	 3416 13182
6101	0	0	Ki67+	 3417 12888
6102	0	0	Ki67+	 3417 13460
6103	0	0	Ki67+	 3419 13003
6104	0	0	Ki67+	 3419 13036
6105	0	0	Ki67+	 3429 13353
6106	0	0	Ki67+	 3432 12935
6107	0	0	Ki67+	 3436 13031
6108	0	0	Ki67+	 3437 12878
6109	0	0	Ki67+	 3438 13093
6110	0	0	Ki67+	 3438 13424
6111	0	0	Ki67+	 3440 13325
6112	0	0	Ki67+	 3442 13191
6113	0	0	Ki67+	 3442 13381
6114	0	0	Ki67+	 3443 13158
6115	0	0	Ki67+	 3444 12899
6116	0	0	Ki67+	 3448 12988
6117	0	0	Ki67+	 3454 13408
6118	0	0	Ki67+	 3455 13058
6119	0	0	Ki67+	 3456 13021
6120	0	0	Ki67+	 3458 13284
6121	0	0	Ki67+	 3459 13112
6122	0	0	Ki67+	 3459 13206
6123	0	0	Ki67+	 3461 13133
6124	0	0	Ki67+	 3464 12965
6125	0	0	Ki67+	 3469 12990
6126	0	0	Ki67+	 3469 13180
6127	0	0	Ki67+	 3473 13046
6128	0	0	Ki67+	 3478 12882
6129	0	0	Ki67+	 3483 13118
6130	0	0	Ki67+	 3484 13019
6131	0	0	Ki67+	 3487 13086
6132	0	0	Ki67+	 3496 12906
6133	0	0	Ki67+	 3496 12973
6134	0	0	Ki67+	 3497 12920
6135	0	0	Ki67+	 3498 13198
6136	0	0	Ki67+	 3500 13057
6137	0	0	Ki67+	 3501 13122
6138	0	0	Ki67+	 3502 13164
6139	0	0	Ki67+	 3509 13023
6140	0	0	Ki67+	 3513 12997
6141	0	0	Ki67+	 3516 13056
6142	0	0	Ki67+	 3516 13145
6143	0	0	Ki67+	 3517 13096
6144	0	0	Ki67+	 3519 12953
6145	0	0	Ki67+	 3519 13165
6146	0	0	Ki67+	 3530 12863
6147	0	0	Ki67+	 3532 13119
6148	0	0	Ki67+	 3533 13063
6149	0	0	Ki67+	 3534 13574
6150	0	0	Ki67+	 3535 13555
6151	0	0	Ki67+	 3535 13625
6152	0	0	Ki67+	 3540 13187
6153	0	0	Ki67+	 3541 12928
6154	0	0	Ki67+	 3543 13128
6155	0	0	Ki67+	 3546 13522
6156	0	0	Ki67+	 3549 13018
6157	0	0	Ki67+	 3552 12906
6158	0	0	Ki67+	 3553 12883
6159	0	0	Ki67+	 3553 12981
6160	0	0	Ki67+	 3554 13634
6161	0	0	Ki67+	 3555 13476
6162	0	0	Ki67+	 3556 13156
6163	0	0	Ki67+	 3557 13100
6164	0	0	Ki67+	 3557 13549
6165	0	0	Ki67+	 3560 13249
6166	0	0	Ki67+	 3562 13436
6167	0	0	Ki67+	 3565 12922
6168	0	0	Ki67+	 3566 13621
6169	0	0	Ki67+	 3567 12856
6170	0	0	Ki67+	 3570 13063
6171	0	0	Ki67+	 3574 13147
6172	0	0	Ki67+	 3576 12993
6173	0	0	Ki67+	 3579 13378
6174	0	0	Ki67+	 3585 13466
6175	0	0	Ki67+	 3585 13498
6176	0	0	Ki67+	 3586 13591
6177	0	0	Ki67+	 3587 12944
6178	0	0	Ki67+	 3588 13527
6179	0	0	Ki67+	 3589 12892
6180	0	0	Ki67+	 3589 12957
6181	0	0	Ki67+	 3589 13022
6182	0	0	Ki67+	 3589 13223
6183	0	0	Ki67+	 3590 13085
6184	0	0	Ki67+	 3590 13118
6185	0	0	Ki67+	 3591 13369
6186	0	0	Ki67+	 3593 13552
6187	0	0	Ki67+	 3593 13567
6188	0	0	Ki67+	 3594 12909
6189	0	0	Ki67+	 3596 13143
6190	0	0	Ki67+	 3606 12857
6191	0	0	Ki67+	 3607 13383
6192	0	0	Ki67+	 3608 12993
6193	0	0	Ki67+	 3609 13497
6194	0	0	Ki67+	 3610 13338
6195	0	0	Ki67+	 3611 13454
6196	0	0	Ki67+	 3612 13619
6197	0	0	Ki67+	 3614 12954
6198	0	0	Ki67+	 3615 12982
6199	0	0	Ki67+	 3616 12881
6200	0	0	Ki67+	 3616 13053
6201	0	0	Ki67+	 3616 13133
6202	0	0	Ki67+	 3618 13113
6203	0	0	Ki67+	 3619 12935
6204	0	0	Ki67+	 3620 13405
6205	0	0	Ki67+	 3620 13590
6206	0	0	Ki67+	 3625 13346
6207	0	0	Ki67+	 3626 13033
6208	0	0	Ki67+	 3627 13160
6209	0	0	Ki67+	 3628 13432
6210	0	0	Ki67+	 3633 13361
6211	0	0	Ki67+	 3633 13546
6212	0	0	Ki67+	 3634 13295
6213	0	0	Ki67+	 3634 13483
6214	0	0	Ki67+	 3637 12945
6215	0	0	Ki67+	 3637 13007
6216	0	0	Ki67+	 3637 13502
6217	0	0	Ki67+	 3642 13094
6218	0	0	Ki67+	 3644 13082
6219	0	0	Ki67+	 3645 13055
6220	0	0	Ki67+	 3646 13265
6221	0	0	Ki67+	 3649 13326
6222	0	0	Ki67+	 3650 13629
6223	0	0	Ki67+	 3652 13530
6224	0	0	Ki67+	 3652 13599
6225	0	0	Ki67+	 3653 13026
6226	0	0	Ki67+	 3653 13298
6227	0	0	Ki67+	 3654 12946
6228	0	0	Ki67+	 3654 13236
6229	0	0	Ki67+	 3656 13091
6230	0	0	Ki67+	 3661 13048
6231	0	0	Ki67+	 3661 13449
6232	0	0	Ki67+	 3664 12909
6233	0	0	Ki67+	 3666 12995
6234	0	0	Ki67+	 3667 12877
6235	0	0	Ki67+	 3667 12946
6236	0	0	Ki67+	 3667 13274
6237	0	0	Ki67+	 3670 13170
6238	0	0	Ki67+	 3670 13225
6239	0	0	Ki67+	 3670 13561
6240	0	0	Ki67+	 3671 13610
6241	0	0	Ki67+	 3674 12979
6242	0	0	Ki67+	 3674 13214
6243	0	0	Ki67+	 3674 13521
6244	0	0	Ki67+	 3676 13411
6245	0	0	Ki67+	 3677 13246
6246	0	0	Ki67+	 3677 13597
6247	0	0	Ki67+	 3678 13053
6248	0	0	Ki67+	 3678 13150
6249	0	0	Ki67+	 3681 13581
6250	0	0	Ki67+	 3682 12903
6251	0	0	Ki67+	 3683 13082
6252	0	0	Ki67+	 3684 13472
6253	0	0	Ki67+	 3685 13325
6254	0	0	Ki67+	 3687 12919
6255	0	0	Ki67+	 3689 13422
6256	0	0	Ki67+	 3691 12850
6257	0	0	Ki67+	 3693 13555
6258	0	0	Ki67+	 3696 13375
6259	0	0	Ki67+	 3696 13453
6260	0	0	Ki67+	 3696 13516
6261	0	0	Ki67+	 3699 12958
6262	0	0	Ki67+	 3703 13254
6263	0	0	Ki67+	 3705 13211
6264	0	0	Ki67+	 3706 12922
6265	0	0	Ki67+	 3709 13334
6266	0	0	Ki67+	 3711 13385
6267	0	0	Ki67+	 3711 13529
6268	0	0	Ki67+	 3713 13179
6269	0	0	Ki67+	 3715 13151
6270	0	0	Ki67+	 3715 13198
6271	0	0	Ki67+	 3716 13237
6272	0	0	Ki67+	 3718 12995
6273	0	0	Ki67+	 3718 13437
6274	0	0	Ki67+	 3719 13471
6275	0	0	Ki67+	 3719 13580
6276	0	0	Ki67+	 3724 13499
6277	0	0	Ki67+	 3724 13618
6278	0	0	Ki67+	 3725 12965
6279	0	0	Ki67+	 3726 13111
6280	0	0	Ki67+	 3731 12889
6281	0	0	Ki67+	 3731 12990
6282	0	0	Ki67+	 3731 13639
6283	0	0	Ki67+	 3732 13079
6284	0	0	Ki67+	 3733 13413
6285	0	0	Ki67+	 3735 13453
6286	0	0	Ki67+	 3735 13551
6287	0	0	Ki67+	 3737 13139
6288	0	0	Ki67+	 3740 13286
6289	0	0	Ki67+	 3740 13364
6290	0	0	Ki67+	 3742 12960
6291	0	0	Ki67+	 3745 13477
6292	0	0	Ki67+	 3745 13517
6293	0	0	Ki67+	 3746 12924
6294	0	0	Ki67+	 3749 13241
6295	0	0	Ki67+	 3751 13217
6296	0	0	Ki67+	 3753 13133
6297	0	0	Ki67+	 3753 13177
6298	0	0	Ki67+	 3754 12974
6299	0	0	Ki67+	 3758 13444
6300	0	0	Ki67+	 3759 13114
6301	0	0	Ki67+	 3759 13589
6302	0	0	Ki67+	 3762 12964
6303	0	0	Ki67+	 3762 13500
6304	0	0	Ki67+	 3763 13525
6305	0	0	Ki67+	 3764 12930
6306	0	0	Ki67+	 3765 12905
6307	0	0	Ki67+	 3765 13206
6308	0	0	Ki67+	 3765 13392
6309	0	0	Ki67+	 3765 13638
6310	0	0	Ki67+	 3766 13418
6311	0	0	Ki67+	 3768 13128
6312	0	0	Ki67+	 3770 13098
6313	0	0	Ki67+	 3771 13005
6314	0	0	Ki67+	 3771 13256
6315	0	0	Ki67+	 3771 13301
6316	0	0	Ki67+	 3772 12856
6317	0	0	Ki67+	 3774 13559
6318	0	0	Ki67+	 3775 13324
6319	0	0	Ki67+	 3776 12968
6320	0	0	Ki67+	 3777 13152
6321	0	0	Ki67+	 3777 13279
6322	0	0	Ki67+	 3780 13032
6323	0	0	Ki67+	 3782 13232
6324	0	0	Ki67+	 3783 13378
6325	0	0	Ki67+	 3784 12946
6326	0	0	Ki67+	 3786 12915
6327	0	0	Ki67+	 3790 13348
6328	0	0	Ki67+	 3793 13514
6329	0	0	Ki67+	 3793 13592
6330	0	0	Ki67+	 3795 13114
6331	0	0	Ki67+	 3795 13483
6332	0	0	Ki67+	 3801 13451
6333	0	0	Ki67+	 3802 13417
6334	0	0	Ki67+	 3803 12862
6335	0	0	Ki67+	 3803 13087
6336	0	0	Ki67+	 3805 12878
6337	0	0	Ki67+	 3809 13004
6338	0	0	Ki67+	 3811 13614
6339	0	0	Ki67+	 3812 12972
6340	0	0	Ki67+	 3812 13216
6341	0	0	Ki67+	 3813 13145
6342	0	0	Ki67+	 3814 13313
6343	0	0	Ki67+	 3815 13203
6344	0	0	Ki67+	 3816 13105
6345	0	0	Ki67+	 3818 13514
6346	0	0	Ki67+	 3823 12918
6347	0	0	Ki67+	 3823 13346
6348	0	0	Ki67+	 3823 13453
6349	0	0	Ki67+	 3826 13062
6350	0	0	Ki67+	 3828 12945
6351	0	0	Ki67+	 3828 13089
6352	0	0	Ki67+	 3828 13427
6353	0	0	Ki67+	 3829 13539
6354	0	0	Ki67+	 3831 12867
6355	0	0	Ki67+	 3832 12907
6356	0	0	Ki67+	 3832 13634
6357	0	0	Ki67+	 3834 13606
6358	0	0	Ki67+	 3839 13481
6359	0	0	Ki67+	 3840 13412
6360	0	0	Ki67+	 3840 13469
6361	0	0	Ki67+	 3840 13530
6362	0	0	Ki67+	 3841 13283
6363	0	0	Ki67+	 3847 13337
6364	0	0	Ki67+	 3847 13435
6365	0	0	Ki67+	 3848 12964
6366	0	0	Ki67+	 3849 12993
6367	0	0	Ki67+	 3853 12875
6368	0	0	Ki67+	 3853 13489
6369	0	0	Ki67+	 3857 12934
6370	0	0	Ki67+	 3857 13291
6371	0	0	Ki67+	 3857 13369
6372	0	0	Ki67+	 3860 12902
6373	0	0	Ki67+	 3860 13181
6374	0	0	Ki67+	 3861 13077
6375	0	0	Ki67+	 3861 13548
6376	0	0	Ki67+	 3862 13328
6377	0	0	Ki67+	 3862 13596
6378	0	0	Ki67+	 3863 13023
6379	0	0	Ki67+	 3865 13224
6380	0	0	Ki67+	 3866 12850
6381	0	0	Ki67+	 3867 13049
6382	0	0	Ki67+	 3868 13121
6383	0	0	Ki67+	 3869 13442
6384	0	0	Ki67+	 3871 13624
6385	0	0	Ki67+	 3874 13357
6386	0	0	Ki67+	 3876 12959
6387	0	0	Ki67+	 3876 13481
6388	0	0	Ki67+	 3878 13233
6389	0	0	Ki67+	 3878 13326
6390	0	0	Ki67+	 3879 13210
6391	0	0	Ki67+	 3879 13527
6392	0	0	Ki67+	 3881 13083
6393	0	0	Ki67+	 3881 13603
6394	0	0	Ki67+	 3882 13390
6395	0	0	Ki67+	 3882 13561
6396	0	0	Ki67+	 3883 12903
6397	0	0	Ki67+	 3883 13638
6398	0	0	Ki67+	 3884 12870
6399	0	0	Ki67+	 3886 12986
6400	0	0	Ki67+	 3887 13409
6401	0	0	Ki67+	 3888 13243
6402	0	0	Ki67+	 3891 13536
6403	0	0	Ki67+	 3896 13507
6404	0	0	Ki67+	 3898 12926
6405	0	0	Ki67+	 3899 13220
6406	0	0	Ki67+	 3902 12943
6407	0	0	Ki67+	 3902 13626
6408	0	0	Ki67+	 3904 12889
6409	0	0	Ki67+	 3904 13398
6410	0	0	Ki67+	 3905 13349
6411	0	0	Ki67+	 3909 13265
6412	0	0	Ki67+	 3909 13513
6413	0	0	Ki67+	 3912 12849
6414	0	0	Ki67+	 3915 13099
6415	0	0	Ki67+	 3918 13039
6416	0	0	Ki67+	 3920 13236
6417	0	0	Ki67+	 3922 13315
6418	0	0	Ki67+	 3927 12952
6419	0	0	Ki67+	 3928 13543
6420	0	0	Ki67+	 3929 12894
6421	0	0	Ki67+	 3930 13020
6422	0	0	Ki67+	 3932 13643
6423	0	0	Ki67+	 3933 12982
6424	0	0	Ki67+	 3933 13346
6425	0	0	Ki67+	 3935 12911
6426	0	0	Ki67+	 3936 13039
6427	0	0	Ki67+	 3937 12850
6428	0	0	Ki67+	 3941 12900
6429	0	0	Ki67+	 3942 13389
6430	0	0	Ki67+	 3942 13413
6431	0	0	Ki67+	 3945 13249
6432	0	0	Ki67+	 3947 12868
6433	0	0	Ki67+	 3948 13062
6434	0	0	Ki67+	 3950 12852
6435	0	0	Ki67+	 3950 13350
6436	0	0	Ki67+	 3952 13120
6437	0	0	Ki67+	 3952 13509
6438	0	0	Ki67+	 3953 12916
6439	0	0	Ki67+	 3955 13288
6440	0	0	Ki67+	 3955 13437
6441	0	0	Ki67+	 3957 12947
6442	0	0	Ki67+	 3959 13038
6443	0	0	Ki67+	 3961 13255
6444	0	0	Ki67+	 3962 13647
6445	0	0	Ki67+	 3964 13559
6446	0	0	Ki67+	 3969 13520
6447	0	0	Ki67+	 3971 13197
6448	0	0	Ki67+	 3971 13225
6449	0	0	Ki67+	 3972 12855
6450	0	0	Ki67+	 3972 13309
6451	0	0	Ki67+	 3973 13012
6452	0	0	Ki67+	 3975 12985
6453	0	0	Ki67+	 3980 13536
6454	0	0	Ki67+	 3983 12884
6455	0	0	Ki67+	 3983 13036
6456	0	0	Ki67+	 3983 13492
6457	0	0	Ki67+	 3985 13402
6458	0	0	Ki67+	 3986 13461
6459	0	0	Ki67+	 3988 13066
6460	0	0	Ki67+	 3988 13109
6461	0	0	Ki67+	 3989 13125
6462	0	0	Ki67+	 3990 12992
6463	0	0	Ki67+	 3993 12935
6464	0	0	Ki67+	 3996 13248
6465	0	0	Ki67+	 3998 12921
6466	0	0	Ki67+	 3998 12959
6467	0	0	Ki67+	 3999 13332
6468	0	0	Ki67+	 4000 13593
6469	0	0	Ki67+	 4001 13292
6470	0	0	Ki67+	 4003 12856
6471	0	0	Ki67+	 4005 13469
6472	0	0	Ki67+	 4006 13518
6473	0	0	Ki67+	 4007 12945
6474	0	0	Ki67+	 4009 13019
6475	0	0	Ki67+	 4010 13266
6476	0	0	Ki67+	 4013 13214
6477	0	0	Ki67+	 4013 13444
6478	0	0	Ki67+	 4015 13162
6479	0	0	Ki67+	 4017 12898
6480	0	0	Ki67+	 4024 12855
6481	0	0	Ki67+	 4024 13346
6482	0	0	Ki67+	 4026 13166
6483	0	0	Ki67+	 4030 13088
6484	0	0	Ki67+	 4031 13301
6485	0	0	Ki67+	 4034 13192
6486	0	0	Ki67+	 4037 13042
6487	0	0	Ki67+	 4038 13380
6488	0	0	Ki67+	 4038 13476
6489	0	0	Ki67+	 4040 13006
6490	0	0	Ki67+	 4041 12880
6491	0	0	Ki67+	 4041 13255
6492	0	0	Ki67+	 4043 12856
6493	0	0	Ki67+	 4043 13123
6494	0	0	Ki67+	 4044 12927
6495	0	0	Ki67+	 4048 13428
6496	0	0	Ki67+	 4050 13332
6497	0	0	Ki67+	 4051 13287
6498	0	0	Ki67+	 4054 13406
6499	0	0	Ki67+	 4057 12890
6500	0	0	Ki67+	 4059 13024
6501	0	0	Ki67+	 4064 13340
6502	0	0	Ki67+	 4065 13351
6503	0	0	Ki67+	 4068 13143
6504	0	0	Ki67+	 4069 13181
6505	0	0	Ki67+	 4070 13215
6506	0	0	Ki67+	 4072 12931
6507	0	0	Ki67+	 4076 13275
6508	0	0	Ki67+	 4077 12858
6509	0	0	Ki67+	 4077 13308
6510	0	0	Ki67+	 4085 13181
6511	0	0	Ki67+	 4088 12987
6512	0	0	Ki67+	 4092 12886
6513	0	0	Ki67+	 4093 13280
6514	0	0	Ki67+	 4096 13227
6515	0	0	Ki67+	 4099 12861
6516	0	0	Ki67+	 4099 13003
6517	0	0	Ki67+	 4100 13140
6518	0	0	Ki67+	 4101 13043
6519	0	0	Ki67+	 4105 12991
6520	0	0	Ki67+	 4108 12899
6521	0	0	Ki67+	 4113 12875
6522	0	0	Ki67+	 4113 13592
6523	0	0	Ki67+	 4115 13630
6524	0	0	Ki67+	 4116 13102
6525	0	0	Ki67+	 4119 13237
6526	0	0	Ki67+	 4120 13569
6527	0	0	Ki67+	 4122 13148
6528	0	0	Ki67+	 4123 12962
6529	0	0	Ki67+	 4135 13153
6530	0	0	Ki67+	 4136 13102
6531	0	0	Ki67+	 4138 12868
6532	0	0	Ki67+	 4141 12850
6533	0	0	Ki67+	 4142 13071
6534	0	0	Ki67+	 4143 13600
6535	0	0	Ki67+	 3432 14089
6536	0	0	Ki67+	 3445 14131
6537	0	0	Ki67+	 3452 14212
6538	0	0	Ki67+	 3477 14112
6539	0	0	Ki67+	 3485 13895
6540	0	0	Ki67+	 3489 14085
6541	0	0	Ki67+	 3494 13996
6542	0	0	Ki67+	 3498 14126
6543	0	0	Ki67+	 3505 14006
6544	0	0	Ki67+	 3509 13724
6545	0	0	Ki67+	 3511 14042
6546	0	0	Ki67+	 3520 13976
6547	0	0	Ki67+	 3521 14307
6548	0	0	Ki67+	 3523 13834
6549	0	0	Ki67+	 3524 14338
6550	0	0	Ki67+	 3526 13908
6551	0	0	Ki67+	 3526 13985
6552	0	0	Ki67+	 3530 13649
6553	0	0	Ki67+	 3539 14035
6554	0	0	Ki67+	 3542 13890
6555	0	0	Ki67+	 3550 13920
6556	0	0	Ki67+	 3550 14284
6557	0	0	Ki67+	 3555 14296
6558	0	0	Ki67+	 3574 13696
6559	0	0	Ki67+	 3575 13905
6560	0	0	Ki67+	 3576 13885
6561	0	0	Ki67+	 3582 13651
6562	0	0	Ki67+	 3583 13962
6563	0	0	Ki67+	 3584 13917
6564	0	0	Ki67+	 3584 14326
6565	0	0	Ki67+	 3591 13859
6566	0	0	Ki67+	 3591 14214
6567	0	0	Ki67+	 3595 13681
6568	0	0	Ki67+	 3598 14232
6569	0	0	Ki67+	 3599 13881
6570	0	0	Ki67+	 3602 13751
6571	0	0	Ki67+	 3604 13909
6572	0	0	Ki67+	 3607 13776
6573	0	0	Ki67+	 3607 14244
6574	0	0	Ki67+	 3608 14203
6575	0	0	Ki67+	 3616 13937
6576	0	0	Ki67+	 3623 13700
6577	0	0	Ki67+	 3623 14245
6578	0	0	Ki67+	 3624 13729
6579	0	0	Ki67+	 3626 13978
6580	0	0	Ki67+	 3629 13652
6581	0	0	Ki67+	 3629 14175
6582	0	0	Ki67+	 3633 13669
6583	0	0	Ki67+	 3639 13826
6584	0	0	Ki67+	 3639 13935
6585	0	0	Ki67+	 3645 13781
6586	0	0	Ki67+	 3655 13676
6587	0	0	Ki67+	 3659 13829
6588	0	0	Ki67+	 3659 13910
6589	0	0	Ki67+	 3661 14064
6590	0	0	Ki67+	 3663 13749
6591	0	0	Ki67+	 3667 13670
6592	0	0	Ki67+	 3668 13712
6593	0	0	Ki67+	 3671 13883
6594	0	0	Ki67+	 3675 13852
6595	0	0	Ki67+	 3677 13798
6596	0	0	Ki67+	 3682 14029
6597	0	0	Ki67+	 3688 14071
6598	0	0	Ki67+	 3690 13905
6599	0	0	Ki67+	 3692 13825
6600	0	0	Ki67+	 3693 13776
6601	0	0	Ki67+	 3696 13720
6602	0	0	Ki67+	 3696 14038
6603	0	0	Ki67+	 3702 13683
6604	0	0	Ki67+	 3703 14020
6605	0	0	Ki67+	 3705 13849
6606	0	0	Ki67+	 3707 13749
6607	0	0	Ki67+	 3713 14299
6608	0	0	Ki67+	 3722 14159
6609	0	0	Ki67+	 3723 13868
6610	0	0	Ki67+	 3723 13905
6611	0	0	Ki67+	 3725 14444
6612	0	0	Ki67+	 3726 13936
6613	0	0	Ki67+	 3730 13974
6614	0	0	Ki67+	 3730 14180
6615	0	0	Ki67+	 3734 14045
6616	0	0	Ki67+	 3738 14094
6617	0	0	Ki67+	 3744 14308
6618	0	0	Ki67+	 3745 13864
6619	0	0	Ki67+	 3746 14218
6620	0	0	Ki67+	 3750 14183
6621	0	0	Ki67+	 3766 14301
6622	0	0	Ki67+	 3767 14272
6623	0	0	Ki67+	 3769 13861
6624	0	0	Ki67+	 3771 14128
6625	0	0	Ki67+	 3776 13650
6626	0	0	Ki67+	 3776 13723
6627	0	0	Ki67+	 3778 14208
6628	0	0	Ki67+	 3779 13870
6629	0	0	Ki67+	 3780 14294
6630	0	0	Ki67+	 3782 14118
6631	0	0	Ki67+	 3784 14242
6632	0	0	Ki67+	 3786 13829
6633	0	0	Ki67+	 3788 14046
6634	0	0	Ki67+	 3789 14393
6635	0	0	Ki67+	 3791 13860
6636	0	0	Ki67+	 3791 14091
6637	0	0	Ki67+	 3792 14439
6638	0	0	Ki67+	 3794 13762
6639	0	0	Ki67+	 3794 14326
6640	0	0	Ki67+	 3798 14194
6641	0	0	Ki67+	 3800 14125
6642	0	0	Ki67+	 3801 14043
6643	0	0	Ki67+	 3802 14347
6644	0	0	Ki67+	 3808 14270
6645	0	0	Ki67+	 3813 14287
6646	0	0	Ki67+	 3813 14365
6647	0	0	Ki67+	 3817 13911
6648	0	0	Ki67+	 3819 14162
6649	0	0	Ki67+	 3819 14410
6650	0	0	Ki67+	 3825 13700
6651	0	0	Ki67+	 3825 14211
6652	0	0	Ki67+	 3825 14443
6653	0	0	Ki67+	 3826 13822
6654	0	0	Ki67+	 3828 13678
6655	0	0	Ki67+	 3831 13801
6656	0	0	Ki67+	 3831 13844
6657	0	0	Ki67+	 3833 14315
6658	0	0	Ki67+	 3835 14225
6659	0	0	Ki67+	 3836 14290
6660	0	0	Ki67+	 3847 14343
6661	0	0	Ki67+	 3848 13705
6662	0	0	Ki67+	 3850 13666
6663	0	0	Ki67+	 3851 13723
6664	0	0	Ki67+	 3857 14394
6665	0	0	Ki67+	 3860 14377
6666	0	0	Ki67+	 3862 14181
6667	0	0	Ki67+	 3865 13827
6668	0	0	Ki67+	 3867 13788
6669	0	0	Ki67+	 3868 14288
6670	0	0	Ki67+	 3869 14245
6671	0	0	Ki67+	 3875 13768
6672	0	0	Ki67+	 3875 13981
6673	0	0	Ki67+	 3878 14257
6674	0	0	Ki67+	 3879 13797
6675	0	0	Ki67+	 3882 14440
6676	0	0	Ki67+	 3883 13718
6677	0	0	Ki67+	 3884 13652
6678	0	0	Ki67+	 3884 14000
6679	0	0	Ki67+	 3884 14362
6680	0	0	Ki67+	 3887 13776
6681	0	0	Ki67+	 3896 13688
6682	0	0	Ki67+	 3896 14410
6683	0	0	Ki67+	 3897 13862
6684	0	0	Ki67+	 3901 13719
6685	0	0	Ki67+	 3905 13655
6686	0	0	Ki67+	 3905 13747
6687	0	0	Ki67+	 3914 13724
6688	0	0	Ki67+	 3914 14430
6689	0	0	Ki67+	 3917 14288
6690	0	0	Ki67+	 3919 13753
6691	0	0	Ki67+	 3932 13660
6692	0	0	Ki67+	 3938 14224
6693	0	0	Ki67+	 3946 14337
6694	0	0	Ki67+	 3947 14166
6695	0	0	Ki67+	 3949 13946
6696	0	0	Ki67+	 3955 13921
6697	0	0	Ki67+	 3955 14288
6698	0	0	Ki67+	 3955 14306
6699	0	0	Ki67+	 3958 14154
6700	0	0	Ki67+	 3959 13673
6701	0	0	Ki67+	 3960 14127
6702	0	0	Ki67+	 3964 14235
6703	0	0	Ki67+	 3976 14259
6704	0	0	Ki67+	 3976 14345
6705	0	0	Ki67+	 3992 14302
6706	0	0	Ki67+	 3997 14259
6707	0	0	Ki67+	 3998 14142
6708	0	0	Ki67+	 4006 14223
6709	0	0	Ki67+	 4008 14157
6710	0	0	Ki67+	 4012 13909
6711	0	0	Ki67+	 4021 14193
6712	0	0	Ki67+	 4024 13926
6713	0	0	Ki67+	 4033 14163
6714	0	0	Ki67+	 4035 13985
6715	0	0	Ki67+	 4037 13896
6716	0	0	Ki67+	 4037 14051
6717	0	0	Ki67+	 4043 14004
6718	0	0	Ki67+	 4045 14061
6719	0	0	Ki67+	 4046 13911
6720	0	0	Ki67+	 4049 13974
6721	0	0	Ki67+	 4052 13924
6722	0	0	Ki67+	 4052 14085
6723	0	0	Ki67+	 4069 13862
6724	0	0	Ki67+	 4069 14094
6725	0	0	Ki67+	 4076 13852
6726	0	0	Ki67+	 4077 13890
6727	0	0	Ki67+	 4077 14036
6728	0	0	Ki67+	 4078 13945
6729	0	0	Ki67+	 4082 13816
6730	0	0	Ki67+	 4083 14142
6731	0	0	Ki67+	 4087 13867
6732	0	0	Ki67+	 4090 14058
6733	0	0	Ki67+	 4106 13930
6734	0	0	Ki67+	 4107 13901
6735	0	0	Ki67+	 4108 14137
6736	0	0	Ki67+	 4110 14006
6737	0	0	Ki67+	 4112 13759
6738	0	0	Ki67+	 4113 13662
6739	0	0	Ki67+	 4119 14436
6740	0	0	Ki67+	 4120 13786
6741	0	0	Ki67+	 4122 13939
6742	0	0	Ki67+	 4126 13713
6743	0	0	Ki67+	 4131 13978
6744	0	0	Ki67+	 4131 14429
6745	0	0	Ki67+	 4134 14080
6746	0	0	Ki67+	 4139 13738
6747	0	0	Ki67+	 4139 13909
6748	0	0	Ki67+	 4141 13650
6749	0	0	Ki67+	 4143 13788
6750	0	0	Ki67+	 3639 14479
6751	0	0	Ki67+	 3649 14508
6752	0	0	Ki67+	 3659 14478
6753	0	0	Ki67+	 3671 14497
6754	0	0	Ki67+	 3682 14453
6755	0	0	Ki67+	 3683 14491
6756	0	0	Ki67+	 3740 14472
6757	0	0	Ki67+	 3765 14459
6758	0	0	Ki67+	 3806 14469
6759	0	0	Ki67+	 3864 14468
6760	0	0	Ki67+	 3974 14796
6761	0	0	Ki67+	 3976 14681
6762	0	0	Ki67+	 3988 14713
6763	0	0	Ki67+	 3989 14744
6764	0	0	Ki67+	 3991 14835
6765	0	0	Ki67+	 3996 14627
6766	0	0	Ki67+	 4003 14933
6767	0	0	Ki67+	 4004 14896
6768	0	0	Ki67+	 4010 14917
6769	0	0	Ki67+	 4012 14689
6770	0	0	Ki67+	 4016 14595
6771	0	0	Ki67+	 4017 14661
6772	0	0	Ki67+	 4020 14576
6773	0	0	Ki67+	 4028 14827
6774	0	0	Ki67+	 4029 14816
6775	0	0	Ki67+	 4033 14595
6776	0	0	Ki67+	 4034 14796
6777	0	0	Ki67+	 4038 14865
6778	0	0	Ki67+	 4041 14534
6779	0	0	Ki67+	 4041 14769
6780	0	0	Ki67+	 4046 14748
6781	0	0	Ki67+	 4047 14846
6782	0	0	Ki67+	 4047 14890
6783	0	0	Ki67+	 4047 14997
6784	0	0	Ki67+	 4049 14806
6785	0	0	Ki67+	 4054 14917
6786	0	0	Ki67+	 4056 14500
6787	0	0	Ki67+	 4056 14707
6788	0	0	Ki67+	 4061 14834
6789	0	0	Ki67+	 4064 14872
6790	0	0	Ki67+	 4067 14975
6791	0	0	Ki67+	 4068 14772
6792	0	0	Ki67+	 4071 14729
6793	0	0	Ki67+	 4073 14644
6794	0	0	Ki67+	 4074 14529
6795	0	0	Ki67+	 4075 14560
6796	0	0	Ki67+	 4076 14895
6797	0	0	Ki67+	 4077 14683
6798	0	0	Ki67+	 4079 14961
6799	0	0	Ki67+	 4083 15045
6800	0	0	Ki67+	 4084 15095
6801	0	0	Ki67+	 4085 14693
6802	0	0	Ki67+	 4085 14733
6803	0	0	Ki67+	 4088 14497
6804	0	0	Ki67+	 4090 15077
6805	0	0	Ki67+	 4091 14464
6806	0	0	Ki67+	 4100 14673
6807	0	0	Ki67+	 4102 15078
6808	0	0	Ki67+	 4106 14634
6809	0	0	Ki67+	 4107 14485
6810	0	0	Ki67+	 4108 15116
6811	0	0	Ki67+	 4109 14564
6812	0	0	Ki67+	 4109 14959
6813	0	0	Ki67+	 4113 14777
6814	0	0	Ki67+	 4121 15050
6815	0	0	Ki67+	 4122 14517
6816	0	0	Ki67+	 4122 14575
6817	0	0	Ki67+	 4122 14998
6818	0	0	Ki67+	 4124 14645
6819	0	0	Ki67+	 4126 15116
6820	0	0	Ki67+	 4127 14922
6821	0	0	Ki67+	 4134 14699
6822	0	0	Ki67+	 4135 14548
6823	0	0	Ki67+	 4135 14673
6824	0	0	Ki67+	 4135 14985
6825	0	0	Ki67+	 4143 14884
6826	0	0	Ki67+	 4146 5178
6827	0	0	Ki67+	 4147 5130
6828	0	0	Ki67+	 4147 5495
6829	0	0	Ki67+	 4149 5094
6830	0	0	Ki67+	 4149 5417
6831	0	0	Ki67+	 4150 4874
6832	0	0	Ki67+	 4151 5023
6833	0	0	Ki67+	 4153 5600
6834	0	0	Ki67+	 4156 5354
6835	0	0	Ki67+	 4157 5040
6836	0	0	Ki67+	 4157 5292
6837	0	0	Ki67+	 4158 5390
6838	0	0	Ki67+	 4159 4944
6839	0	0	Ki67+	 4159 5219
6840	0	0	Ki67+	 4160 5183
6841	0	0	Ki67+	 4160 5461
6842	0	0	Ki67+	 4160 5544
6843	0	0	Ki67+	 4163 5071
6844	0	0	Ki67+	 4167 4928
6845	0	0	Ki67+	 4167 5311
6846	0	0	Ki67+	 4171 4905
6847	0	0	Ki67+	 4173 5240
6848	0	0	Ki67+	 4175 5015
6849	0	0	Ki67+	 4176 4871
6850	0	0	Ki67+	 4176 5119
6851	0	0	Ki67+	 4176 5533
6852	0	0	Ki67+	 4177 5474
6853	0	0	Ki67+	 4177 5494
6854	0	0	Ki67+	 4181 5384
6855	0	0	Ki67+	 4181 5414
6856	0	0	Ki67+	 4182 5610
6857	0	0	Ki67+	 4184 5454
6858	0	0	Ki67+	 4185 5295
6859	0	0	Ki67+	 4187 5157
6860	0	0	Ki67+	 4188 5192
6861	0	0	Ki67+	 4189 5026
6862	0	0	Ki67+	 4190 5207
6863	0	0	Ki67+	 4193 4906
6864	0	0	Ki67+	 4193 5057
6865	0	0	Ki67+	 4193 5598
6866	0	0	Ki67+	 4194 4859
6867	0	0	Ki67+	 4194 5094
6868	0	0	Ki67+	 4196 5357
6869	0	0	Ki67+	 4197 5126
6870	0	0	Ki67+	 4198 5389
6871	0	0	Ki67+	 4199 5287
6872	0	0	Ki67+	 4199 5331
6873	0	0	Ki67+	 4201 4990
6874	0	0	Ki67+	 4202 5447
6875	0	0	Ki67+	 4203 4905
6876	0	0	Ki67+	 4208 5203
6877	0	0	Ki67+	 4209 5530
6878	0	0	Ki67+	 4212 5159
6879	0	0	Ki67+	 4213 5073
6880	0	0	Ki67+	 4213 5585
6881	0	0	Ki67+	 4214 5408
6882	0	0	Ki67+	 4217 5013
6883	0	0	Ki67+	 4217 5616
6884	0	0	Ki67+	 4219 4940
6885	0	0	Ki67+	 4220 5150
6886	0	0	Ki67+	 4220 5305
6887	0	0	Ki67+	 4221 5256
6888	0	0	Ki67+	 4223 5321
6889	0	0	Ki67+	 4227 4871
6890	0	0	Ki67+	 4227 5217
6891	0	0	Ki67+	 4228 4992
6892	0	0	Ki67+	 4230 5346
6893	0	0	Ki67+	 4230 5444
6894	0	0	Ki67+	 4234 5051
6895	0	0	Ki67+	 4236 5422
6896	0	0	Ki67+	 4238 5189
6897	0	0	Ki67+	 4241 4866
6898	0	0	Ki67+	 4242 4980
6899	0	0	Ki67+	 4242 5003
6900	0	0	Ki67+	 4242 5139
6901	0	0	Ki67+	 4245 5038
6902	0	0	Ki67+	 4246 5166
6903	0	0	Ki67+	 4248 5524
6904	0	0	Ki67+	 4249 5475
6905	0	0	Ki67+	 4250 5106
6906	0	0	Ki67+	 4254 5190
6907	0	0	Ki67+	 4257 4943
6908	0	0	Ki67+	 4257 5264
6909	0	0	Ki67+	 4258 5314
6910	0	0	Ki67+	 4259 5044
6911	0	0	Ki67+	 4259 5504
6912	0	0	Ki67+	 4262 5009
6913	0	0	Ki67+	 4262 5574
6914	0	0	Ki67+	 4264 5157
6915	0	0	Ki67+	 4264 5429
6916	0	0	Ki67+	 4266 5296
6917	0	0	Ki67+	 4273 5258
6918	0	0	Ki67+	 4273 5562
6919	0	0	Ki67+	 4276 5350
6920	0	0	Ki67+	 4277 4993
6921	0	0	Ki67+	 4277 5132
6922	0	0	Ki67+	 4280 4957
6923	0	0	Ki67+	 4282 5502
6924	0	0	Ki67+	 4284 5024
6925	0	0	Ki67+	 4288 4868
6926	0	0	Ki67+	 4288 5537
6927	0	0	Ki67+	 4289 5310
6928	0	0	Ki67+	 4289 5457
6929	0	0	Ki67+	 4290 5410
6930	0	0	Ki67+	 4291 5073
6931	0	0	Ki67+	 4291 5371
6932	0	0	Ki67+	 4292 4898
6933	0	0	Ki67+	 4294 5584
6934	0	0	Ki67+	 4297 5199
6935	0	0	Ki67+	 4299 4925
6936	0	0	Ki67+	 4303 4977
6937	0	0	Ki67+	 4303 5062
6938	0	0	Ki67+	 4303 5593
6939	0	0	Ki67+	 4305 4878
6940	0	0	Ki67+	 4305 4997
6941	0	0	Ki67+	 4309 5134
6942	0	0	Ki67+	 4309 5266
6943	0	0	Ki67+	 4309 5281
6944	0	0	Ki67+	 4310 5156
6945	0	0	Ki67+	 4311 4946
6946	0	0	Ki67+	 4317 5473
6947	0	0	Ki67+	 4318 5515
6948	0	0	Ki67+	 4319 5422
6949	0	0	Ki67+	 4322 5589
6950	0	0	Ki67+	 4323 5341
6951	0	0	Ki67+	 4324 4984
6952	0	0	Ki67+	 4324 5047
6953	0	0	Ki67+	 4325 5083
6954	0	0	Ki67+	 4325 5393
6955	0	0	Ki67+	 4326 5191
6956	0	0	Ki67+	 4326 5253
6957	0	0	Ki67+	 4330 4864
6958	0	0	Ki67+	 4330 5538
6959	0	0	Ki67+	 4331 5222
6960	0	0	Ki67+	 4335 4917
6961	0	0	Ki67+	 4340 5088
6962	0	0	Ki67+	 4341 4871
6963	0	0	Ki67+	 4341 4941
6964	0	0	Ki67+	 4341 5132
6965	0	0	Ki67+	 4347 5163
6966	0	0	Ki67+	 4348 5491
6967	0	0	Ki67+	 4349 5012
6968	0	0	Ki67+	 4349 5044
6969	0	0	Ki67+	 4350 5379
6970	0	0	Ki67+	 4350 5409
6971	0	0	Ki67+	 4351 5302
6972	0	0	Ki67+	 4352 4917
6973	0	0	Ki67+	 4353 5634
6974	0	0	Ki67+	 4355 5192
6975	0	0	Ki67+	 4355 5338
6976	0	0	Ki67+	 4356 5109
6977	0	0	Ki67+	 4356 5144
6978	0	0	Ki67+	 4357 5586
6979	0	0	Ki67+	 4361 5620
6980	0	0	Ki67+	 4365 4881
6981	0	0	Ki67+	 4365 5425
6982	0	0	Ki67+	 4366 5223
6983	0	0	Ki67+	 4366 5546
6984	0	0	Ki67+	 4367 4919
6985	0	0	Ki67+	 4368 5078
6986	0	0	Ki67+	 4370 5369
6987	0	0	Ki67+	 4371 5477
6988	0	0	Ki67+	 4371 5586
6989	0	0	Ki67+	 4372 4946
6990	0	0	Ki67+	 4372 5055
6991	0	0	Ki67+	 4372 5251
6992	0	0	Ki67+	 4374 5342
6993	0	0	Ki67+	 4374 5532
6994	0	0	Ki67+	 4378 5141
6995	0	0	Ki67+	 4380 5169
6996	0	0	Ki67+	 4381 5428
6997	0	0	Ki67+	 4382 4975
6998	0	0	Ki67+	 4382 5117
6999	0	0	Ki67+	 4384 5277
7000	0	0	Ki67+	 4388 5048
7001	0	0	Ki67+	 4389 5023
7002	0	0	Ki67+	 4390 5600
7003	0	0	Ki67+	 4390 5628
7004	0	0	Ki67+	 4393 5078
7005	0	0	Ki67+	 4393 5443
7006	0	0	Ki67+	 4398 4997
7007	0	0	Ki67+	 4399 5312
7008	0	0	Ki67+	 4401 5229
7009	0	0	Ki67+	 4402 4942
7010	0	0	Ki67+	 4404 5356
7011	0	0	Ki67+	 4404 5496
7012	0	0	Ki67+	 4418 5218
7013	0	0	Ki67+	 4420 5331
7014	0	0	Ki67+	 4423 5475
7015	0	0	Ki67+	 4424 5198
7016	0	0	Ki67+	 4425 5134
7017	0	0	Ki67+	 4425 5285
7018	0	0	Ki67+	 4430 5423
7019	0	0	Ki67+	 4431 5618
7020	0	0	Ki67+	 4445 5346
7021	0	0	Ki67+	 4448 5546
7022	0	0	Ki67+	 4450 5291
7023	0	0	Ki67+	 4451 5120
7024	0	0	Ki67+	 4454 5465
7025	0	0	Ki67+	 4459 5152
7026	0	0	Ki67+	 4470 5362
7027	0	0	Ki67+	 4472 5406
7028	0	0	Ki67+	 4475 5445
7029	0	0	Ki67+	 4475 5515
7030	0	0	Ki67+	 4476 5321
7031	0	0	Ki67+	 4476 5381
7032	0	0	Ki67+	 4477 5393
7033	0	0	Ki67+	 4481 5432
7034	0	0	Ki67+	 4486 5201
7035	0	0	Ki67+	 4487 5633
7036	0	0	Ki67+	 4490 5266
7037	0	0	Ki67+	 4493 5377
7038	0	0	Ki67+	 4494 5396
7039	0	0	Ki67+	 4495 5413
7040	0	0	Ki67+	 4496 5154
7041	0	0	Ki67+	 4497 5124
7042	0	0	Ki67+	 4497 5490
7043	0	0	Ki67+	 4498 5092
7044	0	0	Ki67+	 4499 5238
7045	0	0	Ki67+	 4505 5304
7046	0	0	Ki67+	 4506 5373
7047	0	0	Ki67+	 4507 5348
7048	0	0	Ki67+	 4510 5218
7049	0	0	Ki67+	 4511 5393
7050	0	0	Ki67+	 4517 5524
7051	0	0	Ki67+	 4518 5001
7052	0	0	Ki67+	 4519 5475
7053	0	0	Ki67+	 4522 5376
7054	0	0	Ki67+	 4523 5416
7055	0	0	Ki67+	 4525 5107
7056	0	0	Ki67+	 4530 5295
7057	0	0	Ki67+	 4530 5388
7058	0	0	Ki67+	 4534 5194
7059	0	0	Ki67+	 4538 5504
7060	0	0	Ki67+	 4539 5636
7061	0	0	Ki67+	 4540 5225
7062	0	0	Ki67+	 4541 5158
7063	0	0	Ki67+	 4543 5063
7064	0	0	Ki67+	 4544 5357
7065	0	0	Ki67+	 4544 5439
7066	0	0	Ki67+	 4547 5422
7067	0	0	Ki67+	 4547 5487
7068	0	0	Ki67+	 4547 5521
7069	0	0	Ki67+	 4549 5591
7070	0	0	Ki67+	 4551 4971
7071	0	0	Ki67+	 4552 5106
7072	0	0	Ki67+	 4553 5180
7073	0	0	Ki67+	 4553 5316
7074	0	0	Ki67+	 4554 5083
7075	0	0	Ki67+	 4556 5041
7076	0	0	Ki67+	 4559 5577
7077	0	0	Ki67+	 4562 5015
7078	0	0	Ki67+	 4562 5525
7079	0	0	Ki67+	 4563 5239
7080	0	0	Ki67+	 4565 5131
7081	0	0	Ki67+	 4570 5449
7082	0	0	Ki67+	 4571 5217
7083	0	0	Ki67+	 4573 5374
7084	0	0	Ki67+	 4574 5091
7085	0	0	Ki67+	 4574 5643
7086	0	0	Ki67+	 4575 5197
7087	0	0	Ki67+	 4577 5342
7088	0	0	Ki67+	 4577 5628
7089	0	0	Ki67+	 4578 5066
7090	0	0	Ki67+	 4578 5427
7091	0	0	Ki67+	 4579 5465
7092	0	0	Ki67+	 4579 5496
7093	0	0	Ki67+	 4579 5543
7094	0	0	Ki67+	 4582 5260
7095	0	0	Ki67+	 4585 5480
7096	0	0	Ki67+	 4590 5072
7097	0	0	Ki67+	 4594 4963
7098	0	0	Ki67+	 4596 5038
7099	0	0	Ki67+	 4598 5104
7100	0	0	Ki67+	 4599 5014
7101	0	0	Ki67+	 4599 5134
7102	0	0	Ki67+	 4599 5608
7103	0	0	Ki67+	 4600 5395
7104	0	0	Ki67+	 4602 4995
7105	0	0	Ki67+	 4602 5469
7106	0	0	Ki67+	 4604 5572
7107	0	0	Ki67+	 4605 5221
7108	0	0	Ki67+	 4607 5035
7109	0	0	Ki67+	 4609 5639
7110	0	0	Ki67+	 4612 5607
7111	0	0	Ki67+	 4614 5357
7112	0	0	Ki67+	 4616 5542
7113	0	0	Ki67+	 4617 5021
7114	0	0	Ki67+	 4623 5093
7115	0	0	Ki67+	 4628 5128
7116	0	0	Ki67+	 4631 5375
7117	0	0	Ki67+	 4633 5183
7118	0	0	Ki67+	 4634 5027
7119	0	0	Ki67+	 4638 5511
7120	0	0	Ki67+	 4641 5461
7121	0	0	Ki67+	 4641 5557
7122	0	0	Ki67+	 4645 5005
7123	0	0	Ki67+	 4645 5136
7124	0	0	Ki67+	 4648 5054
7125	0	0	Ki67+	 4648 5163
7126	0	0	Ki67+	 4649 5092
7127	0	0	Ki67+	 4649 5445
7128	0	0	Ki67+	 4652 5409
7129	0	0	Ki67+	 4654 5216
7130	0	0	Ki67+	 4654 5497
7131	0	0	Ki67+	 4654 5590
7132	0	0	Ki67+	 4661 5383
7133	0	0	Ki67+	 4663 5567
7134	0	0	Ki67+	 4666 5110
7135	0	0	Ki67+	 4667 5017
7136	0	0	Ki67+	 4669 5526
7137	0	0	Ki67+	 4670 5247
7138	0	0	Ki67+	 4672 5180
7139	0	0	Ki67+	 4672 5449
7140	0	0	Ki67+	 4676 5148
7141	0	0	Ki67+	 4676 5417
7142	0	0	Ki67+	 4680 5469
7143	0	0	Ki67+	 4689 5095
7144	0	0	Ki67+	 4691 5217
7145	0	0	Ki67+	 4691 5506
7146	0	0	Ki67+	 4693 5195
7147	0	0	Ki67+	 4703 5128
7148	0	0	Ki67+	 4703 5239
7149	0	0	Ki67+	 4706 5192
7150	0	0	Ki67+	 4706 5261
7151	0	0	Ki67+	 4721 5280
7152	0	0	Ki67+	 4723 5189
7153	0	0	Ki67+	 4725 5525
7154	0	0	Ki67+	 4730 5473
7155	0	0	Ki67+	 4734 5217
7156	0	0	Ki67+	 4742 5120
7157	0	0	Ki67+	 4746 5394
7158	0	0	Ki67+	 4750 5242
7159	0	0	Ki67+	 4752 5501
7160	0	0	Ki67+	 4753 5181
7161	0	0	Ki67+	 4759 5214
7162	0	0	Ki67+	 4761 5464
7163	0	0	Ki67+	 4761 5516
7164	0	0	Ki67+	 4764 5544
7165	0	0	Ki67+	 4766 5607
7166	0	0	Ki67+	 4769 5577
7167	0	0	Ki67+	 4774 5108
7168	0	0	Ki67+	 4774 5165
7169	0	0	Ki67+	 4774 5455
7170	0	0	Ki67+	 4774 5500
7171	0	0	Ki67+	 4774 5555
7172	0	0	Ki67+	 4790 5609
7173	0	0	Ki67+	 4802 5426
7174	0	0	Ki67+	 4810 5461
7175	0	0	Ki67+	 4816 5643
7176	0	0	Ki67+	 4819 5496
7177	0	0	Ki67+	 4823 5603
7178	0	0	Ki67+	 4831 5578
7179	0	0	Ki67+	 4834 5472
7180	0	0	Ki67+	 4836 5529
7181	0	0	Ki67+	 4840 5438
7182	0	0	Ki67+	 4840 5641
7183	0	0	Ki67+	 4847 5566
7184	0	0	Ki67+	 4849 5388
7185	0	0	Ki67+	 4856 5615
7186	0	0	Ki67+	 4872 5360
7187	0	0	Ki67+	 4872 5523
7188	0	0	Ki67+	 4877 5454
7189	0	0	Ki67+	 4879 5409
7190	0	0	Ki67+	 4880 5586
7191	0	0	Ki67+	 4881 5475
7192	0	0	Ki67+	 4882 5628
7193	0	0	Ki67+	 4888 5306
7194	0	0	Ki67+	 4890 5234
7195	0	0	Ki67+	 4891 5400
7196	0	0	Ki67+	 4894 5337
7197	0	0	Ki67+	 4895 5600
7198	0	0	Ki67+	 4899 5487
7199	0	0	Ki67+	 4902 5577
7200	0	0	Ki67+	 4907 5446
7201	0	0	Ki67+	 4909 5407
7202	0	0	Ki67+	 4909 5531
7203	0	0	Ki67+	 4912 5587
7204	0	0	Ki67+	 4914 5373
7205	0	0	Ki67+	 4916 5314
7206	0	0	Ki67+	 4917 5334
7207	0	0	Ki67+	 4919 5632
7208	0	0	Ki67+	 4921 5558
7209	0	0	Ki67+	 4922 5461
7210	0	0	Ki67+	 4926 5528
7211	0	0	Ki67+	 4931 5329
7212	0	0	Ki67+	 4931 5488
7213	0	0	Ki67+	 4934 5403
7214	0	0	Ki67+	 4939 5605
7215	0	0	Ki67+	 4942 5452
7216	0	0	Ki67+	 4149 5712
7217	0	0	Ki67+	 4150 6364
7218	0	0	Ki67+	 4154 6174
7219	0	0	Ki67+	 4161 6110
7220	0	0	Ki67+	 4164 5707
7221	0	0	Ki67+	 4169 6123
7222	0	0	Ki67+	 4169 6167
7223	0	0	Ki67+	 4172 5673
7224	0	0	Ki67+	 4172 5850
7225	0	0	Ki67+	 4172 6419
7226	0	0	Ki67+	 4177 6245
7227	0	0	Ki67+	 4178 6220
7228	0	0	Ki67+	 4180 6286
7229	0	0	Ki67+	 4180 6445
7230	0	0	Ki67+	 4181 5881
7231	0	0	Ki67+	 4184 5944
7232	0	0	Ki67+	 4186 6356
7233	0	0	Ki67+	 4188 6332
7234	0	0	Ki67+	 4194 6169
7235	0	0	Ki67+	 4194 6193
7236	0	0	Ki67+	 4195 6094
7237	0	0	Ki67+	 4197 6008
7238	0	0	Ki67+	 4197 6112
7239	0	0	Ki67+	 4198 5852
7240	0	0	Ki67+	 4200 5699
7241	0	0	Ki67+	 4200 6325
7242	0	0	Ki67+	 4201 6251
7243	0	0	Ki67+	 4204 5663
7244	0	0	Ki67+	 4206 6418
7245	0	0	Ki67+	 4207 6235
7246	0	0	Ki67+	 4208 6118
7247	0	0	Ki67+	 4212 5745
7248	0	0	Ki67+	 4214 6401
7249	0	0	Ki67+	 4215 5705
7250	0	0	Ki67+	 4215 5776
7251	0	0	Ki67+	 4220 6352
7252	0	0	Ki67+	 4223 5825
7253	0	0	Ki67+	 4224 5921
7254	0	0	Ki67+	 4225 6026
7255	0	0	Ki67+	 4226 6111
7256	0	0	Ki67+	 4226 6205
7257	0	0	Ki67+	 4226 6386
7258	0	0	Ki67+	 4227 6301
7259	0	0	Ki67+	 4228 5860
7260	0	0	Ki67+	 4229 6184
7261	0	0	Ki67+	 4235 6086
7262	0	0	Ki67+	 4237 6438
7263	0	0	Ki67+	 4240 5655
7264	0	0	Ki67+	 4240 5848
7265	0	0	Ki67+	 4240 5984
7266	0	0	Ki67+	 4244 5699
7267	0	0	Ki67+	 4244 5745
7268	0	0	Ki67+	 4245 5898
7269	0	0	Ki67+	 4245 6371
7270	0	0	Ki67+	 4247 5882
7271	0	0	Ki67+	 4248 6412
7272	0	0	Ki67+	 4255 6188
7273	0	0	Ki67+	 4256 5756
7274	0	0	Ki67+	 4260 6399
7275	0	0	Ki67+	 4263 6060
7276	0	0	Ki67+	 4270 5985
7277	0	0	Ki67+	 4270 6360
7278	0	0	Ki67+	 4273 6432
7279	0	0	Ki67+	 4276 6409
7280	0	0	Ki67+	 4278 5818
7281	0	0	Ki67+	 4282 5747
7282	0	0	Ki67+	 4282 5828
7283	0	0	Ki67+	 4282 6293
7284	0	0	Ki67+	 4284 6398
7285	0	0	Ki67+	 4286 6031
7286	0	0	Ki67+	 4288 5858
7287	0	0	Ki67+	 4290 5668
7288	0	0	Ki67+	 4290 6232
7289	0	0	Ki67+	 4292 5910
7290	0	0	Ki67+	 4292 6344
7291	0	0	Ki67+	 4293 5788
7292	0	0	Ki67+	 4296 5935
7293	0	0	Ki67+	 4299 5875
7294	0	0	Ki67+	 4304 5831
7295	0	0	Ki67+	 4307 5758
7296	0	0	Ki67+	 4307 6253
7297	0	0	Ki67+	 4311 6006
7298	0	0	Ki67+	 4314 5960
7299	0	0	Ki67+	 4315 6115
7300	0	0	Ki67+	 4318 6288
7301	0	0	Ki67+	 4319 6206
7302	0	0	Ki67+	 4321 6434
7303	0	0	Ki67+	 4325 5793
7304	0	0	Ki67+	 4327 5741
7305	0	0	Ki67+	 4333 5772
7306	0	0	Ki67+	 4333 5988
7307	0	0	Ki67+	 4334 5713
7308	0	0	Ki67+	 4336 6397
7309	0	0	Ki67+	 4337 6117
7310	0	0	Ki67+	 4338 6174
7311	0	0	Ki67+	 4339 5741
7312	0	0	Ki67+	 4339 5954
7313	0	0	Ki67+	 4339 6236
7314	0	0	Ki67+	 4340 5871
7315	0	0	Ki67+	 4341 6159
7316	0	0	Ki67+	 4344 6381
7317	0	0	Ki67+	 4355 6042
7318	0	0	Ki67+	 4356 6205
7319	0	0	Ki67+	 4357 5701
7320	0	0	Ki67+	 4357 5957
7321	0	0	Ki67+	 4357 6216
7322	0	0	Ki67+	 4359 6339
7323	0	0	Ki67+	 4360 6306
7324	0	0	Ki67+	 4362 5772
7325	0	0	Ki67+	 4363 6155
7326	0	0	Ki67+	 4366 5915
7327	0	0	Ki67+	 4366 6170
7328	0	0	Ki67+	 4366 6380
7329	0	0	Ki67+	 4370 6017
7330	0	0	Ki67+	 4376 5719
7331	0	0	Ki67+	 4376 6117
7332	0	0	Ki67+	 4378 5859
7333	0	0	Ki67+	 4381 6219
7334	0	0	Ki67+	 4381 6386
7335	0	0	Ki67+	 4390 6183
7336	0	0	Ki67+	 4390 6238
7337	0	0	Ki67+	 4390 6359
7338	0	0	Ki67+	 4391 6059
7339	0	0	Ki67+	 4392 6331
7340	0	0	Ki67+	 4393 5762
7341	0	0	Ki67+	 4393 5943
7342	0	0	Ki67+	 4398 6434
7343	0	0	Ki67+	 4400 6382
7344	0	0	Ki67+	 4400 6400
7345	0	0	Ki67+	 4403 5881
7346	0	0	Ki67+	 4406 5662
7347	0	0	Ki67+	 4414 5865
7348	0	0	Ki67+	 4414 6261
7349	0	0	Ki67+	 4414 6318
7350	0	0	Ki67+	 4415 6094
7351	0	0	Ki67+	 4415 6216
7352	0	0	Ki67+	 4416 6038
7353	0	0	Ki67+	 4417 5753
7354	0	0	Ki67+	 4418 6108
7355	0	0	Ki67+	 4424 5956
7356	0	0	Ki67+	 4425 5899
7357	0	0	Ki67+	 4426 6127
7358	0	0	Ki67+	 4431 5730
7359	0	0	Ki67+	 4431 6164
7360	0	0	Ki67+	 4433 6048
7361	0	0	Ki67+	 4440 5658
7362	0	0	Ki67+	 4443 5792
7363	0	0	Ki67+	 4451 6058
7364	0	0	Ki67+	 4451 6216
7365	0	0	Ki67+	 4452 5921
7366	0	0	Ki67+	 4453 6430
7367	0	0	Ki67+	 4454 5787
7368	0	0	Ki67+	 4457 6126
7369	0	0	Ki67+	 4459 6320
7370	0	0	Ki67+	 4462 6090
7371	0	0	Ki67+	 4465 5844
7372	0	0	Ki67+	 4466 6220
7373	0	0	Ki67+	 4469 6063
7374	0	0	Ki67+	 4470 6151
7375	0	0	Ki67+	 4470 6393
7376	0	0	Ki67+	 4473 5918
7377	0	0	Ki67+	 4476 5873
7378	0	0	Ki67+	 4478 6420
7379	0	0	Ki67+	 4479 6188
7380	0	0	Ki67+	 4480 5805
7381	0	0	Ki67+	 4483 5670
7382	0	0	Ki67+	 4485 6281
7383	0	0	Ki67+	 4487 6105
7384	0	0	Ki67+	 4488 5714
7385	0	0	Ki67+	 4492 6304
7386	0	0	Ki67+	 4494 6082
7387	0	0	Ki67+	 4496 6039
7388	0	0	Ki67+	 4496 6181
7389	0	0	Ki67+	 4500 5946
7390	0	0	Ki67+	 4502 5860
7391	0	0	Ki67+	 4502 6371
7392	0	0	Ki67+	 4503 5902
7393	0	0	Ki67+	 4503 6406
7394	0	0	Ki67+	 4505 6297
7395	0	0	Ki67+	 4511 6231
7396	0	0	Ki67+	 4512 6257
7397	0	0	Ki67+	 4513 6043
7398	0	0	Ki67+	 4515 5757
7399	0	0	Ki67+	 4518 6327
7400	0	0	Ki67+	 4519 6365
7401	0	0	Ki67+	 4520 6062
7402	0	0	Ki67+	 4522 6216
7403	0	0	Ki67+	 4528 5793
7404	0	0	Ki67+	 4528 5845
7405	0	0	Ki67+	 4530 5833
7406	0	0	Ki67+	 4531 6091
7407	0	0	Ki67+	 4535 6387
7408	0	0	Ki67+	 4536 6446
7409	0	0	Ki67+	 4538 6238
7410	0	0	Ki67+	 4539 6259
7411	0	0	Ki67+	 4545 6273
7412	0	0	Ki67+	 4547 6327
7413	0	0	Ki67+	 4551 5779
7414	0	0	Ki67+	 4552 6427
7415	0	0	Ki67+	 4553 5733
7416	0	0	Ki67+	 4553 5964
7417	0	0	Ki67+	 4554 5919
7418	0	0	Ki67+	 4554 6375
7419	0	0	Ki67+	 4556 6301
7420	0	0	Ki67+	 4557 6185
7421	0	0	Ki67+	 4561 6409
7422	0	0	Ki67+	 4562 6093
7423	0	0	Ki67+	 4563 6234
7424	0	0	Ki67+	 4564 5793
7425	0	0	Ki67+	 4565 6346
7426	0	0	Ki67+	 4569 6055
7427	0	0	Ki67+	 4570 5708
7428	0	0	Ki67+	 4571 6388
7429	0	0	Ki67+	 4574 6204
7430	0	0	Ki67+	 4575 6317
7431	0	0	Ki67+	 4578 6280
7432	0	0	Ki67+	 4579 5816
7433	0	0	Ki67+	 4579 6167
7434	0	0	Ki67+	 4583 5887
7435	0	0	Ki67+	 4583 6437
7436	0	0	Ki67+	 4586 6252
7437	0	0	Ki67+	 4588 6059
7438	0	0	Ki67+	 4590 5754
7439	0	0	Ki67+	 4597 5834
7440	0	0	Ki67+	 4597 6033
7441	0	0	Ki67+	 4599 6419
7442	0	0	Ki67+	 4610 5904
7443	0	0	Ki67+	 4616 5660
7444	0	0	Ki67+	 4616 6082
7445	0	0	Ki67+	 4616 6108
7446	0	0	Ki67+	 4618 6439
7447	0	0	Ki67+	 4619 6144
7448	0	0	Ki67+	 4619 6362
7449	0	0	Ki67+	 4620 6260
7450	0	0	Ki67+	 4622 6394
7451	0	0	Ki67+	 4623 6329
7452	0	0	Ki67+	 4624 5948
7453	0	0	Ki67+	 4627 6164
7454	0	0	Ki67+	 4631 6265
7455	0	0	Ki67+	 4631 6428
7456	0	0	Ki67+	 4633 6187
7457	0	0	Ki67+	 4634 5757
7458	0	0	Ki67+	 4634 5992
7459	0	0	Ki67+	 4635 6093
7460	0	0	Ki67+	 4636 5714
7461	0	0	Ki67+	 4636 6063
7462	0	0	Ki67+	 4636 6369
7463	0	0	Ki67+	 4640 5924
7464	0	0	Ki67+	 4642 6235
7465	0	0	Ki67+	 4653 5797
7466	0	0	Ki67+	 4654 5736
7467	0	0	Ki67+	 4654 6114
7468	0	0	Ki67+	 4654 6141
7469	0	0	Ki67+	 4656 6331
7470	0	0	Ki67+	 4658 5842
7471	0	0	Ki67+	 4659 5974
7472	0	0	Ki67+	 4661 6067
7473	0	0	Ki67+	 4661 6419
7474	0	0	Ki67+	 4663 5664
7475	0	0	Ki67+	 4665 5911
7476	0	0	Ki67+	 4670 5796
7477	0	0	Ki67+	 4670 5956
7478	0	0	Ki67+	 4671 6002
7479	0	0	Ki67+	 4671 6161
7480	0	0	Ki67+	 4674 6373
7481	0	0	Ki67+	 4676 6206
7482	0	0	Ki67+	 4678 6418
7483	0	0	Ki67+	 4680 6137
7484	0	0	Ki67+	 4682 5855
7485	0	0	Ki67+	 4685 5953
7486	0	0	Ki67+	 4686 6026
7487	0	0	Ki67+	 4687 5882
7488	0	0	Ki67+	 4688 6440
7489	0	0	Ki67+	 4689 6254
7490	0	0	Ki67+	 4689 6276
7491	0	0	Ki67+	 4693 6373
7492	0	0	Ki67+	 4694 5729
7493	0	0	Ki67+	 4694 5921
7494	0	0	Ki67+	 4695 5977
7495	0	0	Ki67+	 4699 5717
7496	0	0	Ki67+	 4700 6140
7497	0	0	Ki67+	 4705 6049
7498	0	0	Ki67+	 4705 6078
7499	0	0	Ki67+	 4709 6164
7500	0	0	Ki67+	 4710 6389
7501	0	0	Ki67+	 4711 6289
7502	0	0	Ki67+	 4713 6066
7503	0	0	Ki67+	 4714 5848
7504	0	0	Ki67+	 4715 5738
7505	0	0	Ki67+	 4715 6237
7506	0	0	Ki67+	 4717 5799
7507	0	0	Ki67+	 4718 6435
7508	0	0	Ki67+	 4719 5992
7509	0	0	Ki67+	 4721 5906
7510	0	0	Ki67+	 4721 6270
7511	0	0	Ki67+	 4724 6413
7512	0	0	Ki67+	 4726 5940
7513	0	0	Ki67+	 4728 5880
7514	0	0	Ki67+	 4728 6347
7515	0	0	Ki67+	 4733 6236
7516	0	0	Ki67+	 4734 6292
7517	0	0	Ki67+	 4735 6434
7518	0	0	Ki67+	 4737 6025
7519	0	0	Ki67+	 4737 6144
7520	0	0	Ki67+	 4739 6065
7521	0	0	Ki67+	 4741 5944
7522	0	0	Ki67+	 4742 5920
7523	0	0	Ki67+	 4743 5842
7524	0	0	Ki67+	 4744 5878
7525	0	0	Ki67+	 4745 5971
7526	0	0	Ki67+	 4745 6195
7527	0	0	Ki67+	 4746 6373
7528	0	0	Ki67+	 4749 6135
7529	0	0	Ki67+	 4751 6260
7530	0	0	Ki67+	 4753 5774
7531	0	0	Ki67+	 4753 6339
7532	0	0	Ki67+	 4754 5709
7533	0	0	Ki67+	 4755 6290
7534	0	0	Ki67+	 4756 5951
7535	0	0	Ki67+	 4756 6163
7536	0	0	Ki67+	 4756 6432
7537	0	0	Ki67+	 4762 5679
7538	0	0	Ki67+	 4766 6352
7539	0	0	Ki67+	 4767 6024
7540	0	0	Ki67+	 4770 6132
7541	0	0	Ki67+	 4773 5868
7542	0	0	Ki67+	 4774 6194
7543	0	0	Ki67+	 4783 6285
7544	0	0	Ki67+	 4785 6082
7545	0	0	Ki67+	 4785 6192
7546	0	0	Ki67+	 4785 6232
7547	0	0	Ki67+	 4787 6261
7548	0	0	Ki67+	 4791 5724
7549	0	0	Ki67+	 4791 6043
7550	0	0	Ki67+	 4793 6375
7551	0	0	Ki67+	 4797 5776
7552	0	0	Ki67+	 4798 6111
7553	0	0	Ki67+	 4801 6405
7554	0	0	Ki67+	 4806 6041
7555	0	0	Ki67+	 4806 6144
7556	0	0	Ki67+	 4807 6249
7557	0	0	Ki67+	 4807 6326
7558	0	0	Ki67+	 4808 5877
7559	0	0	Ki67+	 4810 5665
7560	0	0	Ki67+	 4811 6438
7561	0	0	Ki67+	 4815 5942
7562	0	0	Ki67+	 4818 6391
7563	0	0	Ki67+	 4819 5999
7564	0	0	Ki67+	 4819 6287
7565	0	0	Ki67+	 4828 6241
7566	0	0	Ki67+	 4829 6027
7567	0	0	Ki67+	 4830 6117
7568	0	0	Ki67+	 4833 5719
7569	0	0	Ki67+	 4834 5972
7570	0	0	Ki67+	 4835 6384
7571	0	0	Ki67+	 4840 5692
7572	0	0	Ki67+	 4844 6346
7573	0	0	Ki67+	 4846 5862
7574	0	0	Ki67+	 4846 6086
7575	0	0	Ki67+	 4848 6193
7576	0	0	Ki67+	 4850 6000
7577	0	0	Ki67+	 4850 6433
7578	0	0	Ki67+	 4852 5665
7579	0	0	Ki67+	 4852 6136
7580	0	0	Ki67+	 4852 6254
7581	0	0	Ki67+	 4854 5925
7582	0	0	Ki67+	 4854 6298
7583	0	0	Ki67+	 4857 6031
7584	0	0	Ki67+	 4861 6230
7585	0	0	Ki67+	 4864 6015
7586	0	0	Ki67+	 4864 6060
7587	0	0	Ki67+	 4865 6105
7588	0	0	Ki67+	 4866 5738
7589	0	0	Ki67+	 4867 5882
7590	0	0	Ki67+	 4868 6361
7591	0	0	Ki67+	 4870 5703
7592	0	0	Ki67+	 4876 5656
7593	0	0	Ki67+	 4877 5715
7594	0	0	Ki67+	 4878 6435
7595	0	0	Ki67+	 4879 6209
7596	0	0	Ki67+	 4880 6233
7597	0	0	Ki67+	 4880 6288
7598	0	0	Ki67+	 4882 6318
7599	0	0	Ki67+	 4887 5745
7600	0	0	Ki67+	 4887 5772
7601	0	0	Ki67+	 4889 6036
7602	0	0	Ki67+	 4893 6196
7603	0	0	Ki67+	 4895 6106
7604	0	0	Ki67+	 4896 5698
7605	0	0	Ki67+	 4897 5723
7606	0	0	Ki67+	 4897 6365
7607	0	0	Ki67+	 4898 5673
7608	0	0	Ki67+	 4899 6173
7609	0	0	Ki67+	 4900 5770
7610	0	0	Ki67+	 4900 6067
7611	0	0	Ki67+	 4907 5658
7612	0	0	Ki67+	 4911 6232
7613	0	0	Ki67+	 4911 6297
7614	0	0	Ki67+	 4914 5998
7615	0	0	Ki67+	 4917 5839
7616	0	0	Ki67+	 4924 6092
7617	0	0	Ki67+	 4927 5955
7618	0	0	Ki67+	 4927 6201
7619	0	0	Ki67+	 4930 6444
7620	0	0	Ki67+	 4932 6059
7621	0	0	Ki67+	 4932 6357
7622	0	0	Ki67+	 4935 6312
7623	0	0	Ki67+	 4940 6118
7624	0	0	Ki67+	 4941 6376
7625	0	0	Ki67+	 4145 6957
7626	0	0	Ki67+	 4146 6617
7627	0	0	Ki67+	 4150 6993
7628	0	0	Ki67+	 4151 6487
7629	0	0	Ki67+	 4153 6910
7630	0	0	Ki67+	 4154 7028
7631	0	0	Ki67+	 4155 6566
7632	0	0	Ki67+	 4158 7201
7633	0	0	Ki67+	 4159 7232
7634	0	0	Ki67+	 4160 7115
7635	0	0	Ki67+	 4167 6478
7636	0	0	Ki67+	 4172 7183
7637	0	0	Ki67+	 4174 7153
7638	0	0	Ki67+	 4175 7216
7639	0	0	Ki67+	 4180 6590
7640	0	0	Ki67+	 4184 6960
7641	0	0	Ki67+	 4184 7046
7642	0	0	Ki67+	 4186 7161
7643	0	0	Ki67+	 4187 6560
7644	0	0	Ki67+	 4188 6997
7645	0	0	Ki67+	 4189 7094
7646	0	0	Ki67+	 4195 7220
7647	0	0	Ki67+	 4201 6999
7648	0	0	Ki67+	 4206 6587
7649	0	0	Ki67+	 4206 6608
7650	0	0	Ki67+	 4209 7188
7651	0	0	Ki67+	 4213 7043
7652	0	0	Ki67+	 4213 7244
7653	0	0	Ki67+	 4222 7002
7654	0	0	Ki67+	 4226 6558
7655	0	0	Ki67+	 4227 6504
7656	0	0	Ki67+	 4227 7213
7657	0	0	Ki67+	 4228 7195
7658	0	0	Ki67+	 4235 7030
7659	0	0	Ki67+	 4237 6595
7660	0	0	Ki67+	 4242 7178
7661	0	0	Ki67+	 4243 7204
7662	0	0	Ki67+	 4244 7058
7663	0	0	Ki67+	 4246 7243
7664	0	0	Ki67+	 4247 6613
7665	0	0	Ki67+	 4249 6587
7666	0	0	Ki67+	 4257 6484
7667	0	0	Ki67+	 4257 6550
7668	0	0	Ki67+	 4258 6461
7669	0	0	Ki67+	 4258 6508
7670	0	0	Ki67+	 4261 7150
7671	0	0	Ki67+	 4265 6806
7672	0	0	Ki67+	 4270 6601
7673	0	0	Ki67+	 4271 7204
7674	0	0	Ki67+	 4279 6615
7675	0	0	Ki67+	 4279 7023
7676	0	0	Ki67+	 4282 6517
7677	0	0	Ki67+	 4283 7182
7678	0	0	Ki67+	 4284 7225
7679	0	0	Ki67+	 4290 6990
7680	0	0	Ki67+	 4291 6569
7681	0	0	Ki67+	 4291 6806
7682	0	0	Ki67+	 4292 6463
7683	0	0	Ki67+	 4293 7040
7684	0	0	Ki67+	 4297 7173
7685	0	0	Ki67+	 4300 6545
7686	0	0	Ki67+	 4304 7210
7687	0	0	Ki67+	 4308 7194
7688	0	0	Ki67+	 4312 6524
7689	0	0	Ki67+	 4312 6576
7690	0	0	Ki67+	 4312 7044
7691	0	0	Ki67+	 4324 6547
7692	0	0	Ki67+	 4325 6612
7693	0	0	Ki67+	 4325 7227
7694	0	0	Ki67+	 4326 6498
7695	0	0	Ki67+	 4326 7167
7696	0	0	Ki67+	 4329 6466
7697	0	0	Ki67+	 4335 7057
7698	0	0	Ki67+	 4339 6522
7699	0	0	Ki67+	 4347 7029
7700	0	0	Ki67+	 4348 7191
7701	0	0	Ki67+	 4354 7214
7702	0	0	Ki67+	 4357 6539
7703	0	0	Ki67+	 4359 6584
7704	0	0	Ki67+	 4363 6487
7705	0	0	Ki67+	 4369 6532
7706	0	0	Ki67+	 4377 6592
7707	0	0	Ki67+	 4377 7182
7708	0	0	Ki67+	 4382 7244
7709	0	0	Ki67+	 4388 7185
7710	0	0	Ki67+	 4396 6761
7711	0	0	Ki67+	 4396 7166
7712	0	0	Ki67+	 4398 6525
7713	0	0	Ki67+	 4401 6463
7714	0	0	Ki67+	 4401 7215
7715	0	0	Ki67+	 4403 6549
7716	0	0	Ki67+	 4406 6481
7717	0	0	Ki67+	 4406 6504
7718	0	0	Ki67+	 4409 6609
7719	0	0	Ki67+	 4409 7184
7720	0	0	Ki67+	 4410 6890
7721	0	0	Ki67+	 4412 7173
7722	0	0	Ki67+	 4413 6573
7723	0	0	Ki67+	 4422 6553
7724	0	0	Ki67+	 4426 6473
7725	0	0	Ki67+	 4432 6869
7726	0	0	Ki67+	 4434 6517
7727	0	0	Ki67+	 4436 7191
7728	0	0	Ki67+	 4437 6485
7729	0	0	Ki67+	 4438 6839
7730	0	0	Ki67+	 4438 7174
7731	0	0	Ki67+	 4441 6565
7732	0	0	Ki67+	 4448 7222
7733	0	0	Ki67+	 4452 6536
7734	0	0	Ki67+	 4456 6590
7735	0	0	Ki67+	 4458 6567
7736	0	0	Ki67+	 4459 6521
7737	0	0	Ki67+	 4459 6554
7738	0	0	Ki67+	 4462 6458
7739	0	0	Ki67+	 4464 6484
7740	0	0	Ki67+	 4465 7169
7741	0	0	Ki67+	 4466 7008
7742	0	0	Ki67+	 4470 7229
7743	0	0	Ki67+	 4481 6900
7744	0	0	Ki67+	 4481 7081
7745	0	0	Ki67+	 4484 6555
7746	0	0	Ki67+	 4487 7185
7747	0	0	Ki67+	 4488 7167
7748	0	0	Ki67+	 4495 6509
7749	0	0	Ki67+	 4496 6467
7750	0	0	Ki67+	 4504 6921
7751	0	0	Ki67+	 4505 6524
7752	0	0	Ki67+	 4513 7177
7753	0	0	Ki67+	 4513 7206
7754	0	0	Ki67+	 4521 6548
7755	0	0	Ki67+	 4527 7168
7756	0	0	Ki67+	 4530 6521
7757	0	0	Ki67+	 4534 7228
7758	0	0	Ki67+	 4537 6566
7759	0	0	Ki67+	 4537 6938
7760	0	0	Ki67+	 4537 7015
7761	0	0	Ki67+	 4541 6477
7762	0	0	Ki67+	 4543 7189
7763	0	0	Ki67+	 4546 6906
7764	0	0	Ki67+	 4549 6524
7765	0	0	Ki67+	 4549 7174
7766	0	0	Ki67+	 4556 6548
7767	0	0	Ki67+	 4559 6950
7768	0	0	Ki67+	 4561 6899
7769	0	0	Ki67+	 4563 6512
7770	0	0	Ki67+	 4566 6483
7771	0	0	Ki67+	 4568 6557
7772	0	0	Ki67+	 4576 6467
7773	0	0	Ki67+	 4576 6941
7774	0	0	Ki67+	 4578 6954
7775	0	0	Ki67+	 4578 7174
7776	0	0	Ki67+	 4583 6871
7777	0	0	Ki67+	 4587 6896
7778	0	0	Ki67+	 4588 6453
7779	0	0	Ki67+	 4589 6485
7780	0	0	Ki67+	 4589 6929
7781	0	0	Ki67+	 4591 6812
7782	0	0	Ki67+	 4595 6527
7783	0	0	Ki67+	 4601 6898
7784	0	0	Ki67+	 4602 7196
7785	0	0	Ki67+	 4609 6827
7786	0	0	Ki67+	 4611 6484
7787	0	0	Ki67+	 4612 7003
7788	0	0	Ki67+	 4612 7178
7789	0	0	Ki67+	 4615 6955
7790	0	0	Ki67+	 4619 6520
7791	0	0	Ki67+	 4623 6850
7792	0	0	Ki67+	 4624 7160
7793	0	0	Ki67+	 4624 7239
7794	0	0	Ki67+	 4628 7203
7795	0	0	Ki67+	 4629 6901
7796	0	0	Ki67+	 4631 6718
7797	0	0	Ki67+	 4631 6964
7798	0	0	Ki67+	 4642 6995
7799	0	0	Ki67+	 4642 7232
7800	0	0	Ki67+	 4647 6487
7801	0	0	Ki67+	 4648 6515
7802	0	0	Ki67+	 4654 6859
7803	0	0	Ki67+	 4659 6463
7804	0	0	Ki67+	 4666 6541
7805	0	0	Ki67+	 4671 6988
7806	0	0	Ki67+	 4676 6849
7807	0	0	Ki67+	 4678 6520
7808	0	0	Ki67+	 4681 6548
7809	0	0	Ki67+	 4691 6966
7810	0	0	Ki67+	 4702 6572
7811	0	0	Ki67+	 4706 6968
7812	0	0	Ki67+	 4707 6560
7813	0	0	Ki67+	 4709 7159
7814	0	0	Ki67+	 4710 6834
7815	0	0	Ki67+	 4711 6536
7816	0	0	Ki67+	 4712 6466
7817	0	0	Ki67+	 4724 7137
7818	0	0	Ki67+	 4726 6999
7819	0	0	Ki67+	 4728 6492
7820	0	0	Ki67+	 4729 6472
7821	0	0	Ki67+	 4731 7212
7822	0	0	Ki67+	 4732 6950
7823	0	0	Ki67+	 4734 6872
7824	0	0	Ki67+	 4736 6511
7825	0	0	Ki67+	 4739 6538
7826	0	0	Ki67+	 4744 6773
7827	0	0	Ki67+	 4748 6836
7828	0	0	Ki67+	 4749 6916
7829	0	0	Ki67+	 4753 7173
7830	0	0	Ki67+	 4753 7238
7831	0	0	Ki67+	 4757 7136
7832	0	0	Ki67+	 4762 6502
7833	0	0	Ki67+	 4765 6464
7834	0	0	Ki67+	 4768 6843
7835	0	0	Ki67+	 4770 6481
7836	0	0	Ki67+	 4781 6545
7837	0	0	Ki67+	 4785 7122
7838	0	0	Ki67+	 4786 7151
7839	0	0	Ki67+	 4787 7194
7840	0	0	Ki67+	 4791 6513
7841	0	0	Ki67+	 4795 6496
7842	0	0	Ki67+	 4796 7177
7843	0	0	Ki67+	 4798 7153
7844	0	0	Ki67+	 4800 7217
7845	0	0	Ki67+	 4805 7034
7846	0	0	Ki67+	 4807 7246
7847	0	0	Ki67+	 4810 6930
7848	0	0	Ki67+	 4817 7201
7849	0	0	Ki67+	 4819 7227
7850	0	0	Ki67+	 4820 6578
7851	0	0	Ki67+	 4827 7216
7852	0	0	Ki67+	 4832 7153
7853	0	0	Ki67+	 4836 6485
7854	0	0	Ki67+	 4836 7196
7855	0	0	Ki67+	 4838 7143
7856	0	0	Ki67+	 4840 7167
7857	0	0	Ki67+	 4844 7212
7858	0	0	Ki67+	 4854 7237
7859	0	0	Ki67+	 4859 7199
7860	0	0	Ki67+	 4860 6504
7861	0	0	Ki67+	 4860 6538
7862	0	0	Ki67+	 4865 6462
7863	0	0	Ki67+	 4867 7160
7864	0	0	Ki67+	 4873 7216
7865	0	0	Ki67+	 4881 6522
7866	0	0	Ki67+	 4892 7228
7867	0	0	Ki67+	 4894 6496
7868	0	0	Ki67+	 4897 7115
7869	0	0	Ki67+	 4899 6456
7870	0	0	Ki67+	 4903 6523
7871	0	0	Ki67+	 4905 6557
7872	0	0	Ki67+	 4910 7243
7873	0	0	Ki67+	 4911 7192
7874	0	0	Ki67+	 4925 7049
7875	0	0	Ki67+	 4926 6518
7876	0	0	Ki67+	 4937 7125
7877	0	0	Ki67+	 4940 7237
7878	0	0	Ki67+	 4943 6499
7879	0	0	Ki67+	 4148 7342
7880	0	0	Ki67+	 4150 7400
7881	0	0	Ki67+	 4151 7379
7882	0	0	Ki67+	 4155 7416
7883	0	0	Ki67+	 4155 7868
7884	0	0	Ki67+	 4157 7483
7885	0	0	Ki67+	 4162 7935
7886	0	0	Ki67+	 4165 7886
7887	0	0	Ki67+	 4173 7994
7888	0	0	Ki67+	 4174 7435
7889	0	0	Ki67+	 4175 8025
7890	0	0	Ki67+	 4182 7957
7891	0	0	Ki67+	 4183 7856
7892	0	0	Ki67+	 4187 7816
7893	0	0	Ki67+	 4190 7390
7894	0	0	Ki67+	 4194 7903
7895	0	0	Ki67+	 4195 7356
7896	0	0	Ki67+	 4203 8021
7897	0	0	Ki67+	 4204 7983
7898	0	0	Ki67+	 4208 7701
7899	0	0	Ki67+	 4209 7401
7900	0	0	Ki67+	 4210 7331
7901	0	0	Ki67+	 4211 7462
7902	0	0	Ki67+	 4211 7883
7903	0	0	Ki67+	 4212 7945
7904	0	0	Ki67+	 4215 7444
7905	0	0	Ki67+	 4215 7821
7906	0	0	Ki67+	 4218 7484
7907	0	0	Ki67+	 4221 7393
7908	0	0	Ki67+	 4227 7732
7909	0	0	Ki67+	 4227 7915
7910	0	0	Ki67+	 4229 7363
7911	0	0	Ki67+	 4231 7685
7912	0	0	Ki67+	 4235 7265
7913	0	0	Ki67+	 4236 7331
7914	0	0	Ki67+	 4237 7434
7915	0	0	Ki67+	 4240 7881
7916	0	0	Ki67+	 4246 7920
7917	0	0	Ki67+	 4247 7458
7918	0	0	Ki67+	 4247 7868
7919	0	0	Ki67+	 4251 7790
7920	0	0	Ki67+	 4251 7849
7921	0	0	Ki67+	 4251 7941
7922	0	0	Ki67+	 4252 7827
7923	0	0	Ki67+	 4256 7320
7924	0	0	Ki67+	 4258 7545
7925	0	0	Ki67+	 4261 7982
7926	0	0	Ki67+	 4262 7495
7927	0	0	Ki67+	 4264 7356
7928	0	0	Ki67+	 4264 7373
7929	0	0	Ki67+	 4264 7422
7930	0	0	Ki67+	 4266 7456
7931	0	0	Ki67+	 4268 7289
7932	0	0	Ki67+	 4269 8040
7933	0	0	Ki67+	 4273 7408
7934	0	0	Ki67+	 4273 7789
7935	0	0	Ki67+	 4274 7930
7936	0	0	Ki67+	 4277 7891
7937	0	0	Ki67+	 4282 7485
7938	0	0	Ki67+	 4284 7848
7939	0	0	Ki67+	 4285 7253
7940	0	0	Ki67+	 4289 7757
7941	0	0	Ki67+	 4290 7443
7942	0	0	Ki67+	 4293 7980
7943	0	0	Ki67+	 4295 7473
7944	0	0	Ki67+	 4296 7923
7945	0	0	Ki67+	 4300 7935
7946	0	0	Ki67+	 4301 7870
7947	0	0	Ki67+	 4302 7799
7948	0	0	Ki67+	 4303 7491
7949	0	0	Ki67+	 4303 7996
7950	0	0	Ki67+	 4304 7346
7951	0	0	Ki67+	 4305 7774
7952	0	0	Ki67+	 4311 8040
7953	0	0	Ki67+	 4312 7520
7954	0	0	Ki67+	 4314 7290
7955	0	0	Ki67+	 4315 7258
7956	0	0	Ki67+	 4317 7454
7957	0	0	Ki67+	 4318 7359
7958	0	0	Ki67+	 4319 7911
7959	0	0	Ki67+	 4321 7979
7960	0	0	Ki67+	 4323 7400
7961	0	0	Ki67+	 4325 7858
7962	0	0	Ki67+	 4327 7797
7963	0	0	Ki67+	 4331 7491
7964	0	0	Ki67+	 4331 7875
7965	0	0	Ki67+	 4331 7917
7966	0	0	Ki67+	 4331 7934
7967	0	0	Ki67+	 4333 8026
7968	0	0	Ki67+	 4336 7310
7969	0	0	Ki67+	 4340 7361
7970	0	0	Ki67+	 4340 7518
7971	0	0	Ki67+	 4340 7765
7972	0	0	Ki67+	 4346 7338
7973	0	0	Ki67+	 4350 7891
7974	0	0	Ki67+	 4352 7975
7975	0	0	Ki67+	 4353 7260
7976	0	0	Ki67+	 4353 7476
7977	0	0	Ki67+	 4354 8005
7978	0	0	Ki67+	 4356 7819
7979	0	0	Ki67+	 4358 7349
7980	0	0	Ki67+	 4361 7439
7981	0	0	Ki67+	 4363 7408
7982	0	0	Ki67+	 4364 7787
7983	0	0	Ki67+	 4366 7911
7984	0	0	Ki67+	 4368 7765
7985	0	0	Ki67+	 4369 7832
7986	0	0	Ki67+	 4370 7547
7987	0	0	Ki67+	 4370 7716
7988	0	0	Ki67+	 4371 7992
7989	0	0	Ki67+	 4371 8020
7990	0	0	Ki67+	 4377 7863
7991	0	0	Ki67+	 4379 7318
7992	0	0	Ki67+	 4379 8007
7993	0	0	Ki67+	 4380 7430
7994	0	0	Ki67+	 4383 7464
7995	0	0	Ki67+	 4383 7783
7996	0	0	Ki67+	 4384 7490
7997	0	0	Ki67+	 4385 7386
7998	0	0	Ki67+	 4389 7941
7999	0	0	Ki67+	 4392 7317
8000	0	0	Ki67+	 4394 7266
8001	0	0	Ki67+	 4394 7350
8002	0	0	Ki67+	 4395 7869
8003	0	0	Ki67+	 4397 7786
8004	0	0	Ki67+	 4399 7715
8005	0	0	Ki67+	 4400 7296
8006	0	0	Ki67+	 4401 7806
8007	0	0	Ki67+	 4402 7885
8008	0	0	Ki67+	 4402 7948
8009	0	0	Ki67+	 4404 8005
8010	0	0	Ki67+	 4407 7841
8011	0	0	Ki67+	 4408 7700
8012	0	0	Ki67+	 4409 7450
8013	0	0	Ki67+	 4410 8047
8014	0	0	Ki67+	 4414 8035
8015	0	0	Ki67+	 4415 7742
8016	0	0	Ki67+	 4417 7255
8017	0	0	Ki67+	 4417 7475
8018	0	0	Ki67+	 4417 7820
8019	0	0	Ki67+	 4422 7677
8020	0	0	Ki67+	 4427 7864
8021	0	0	Ki67+	 4428 7364
8022	0	0	Ki67+	 4428 7935
8023	0	0	Ki67+	 4429 7918
8024	0	0	Ki67+	 4431 7455
8025	0	0	Ki67+	 4433 7422
8026	0	0	Ki67+	 4433 7753
8027	0	0	Ki67+	 4435 7311
8028	0	0	Ki67+	 4435 7704
8029	0	0	Ki67+	 4435 7786
8030	0	0	Ki67+	 4439 7893
8031	0	0	Ki67+	 4440 7255
8032	0	0	Ki67+	 4444 8032
8033	0	0	Ki67+	 4446 7975
8034	0	0	Ki67+	 4448 7725
8035	0	0	Ki67+	 4451 7850
8036	0	0	Ki67+	 4452 7821
8037	0	0	Ki67+	 4454 7327
8038	0	0	Ki67+	 4458 7354
8039	0	0	Ki67+	 4458 7702
8040	0	0	Ki67+	 4462 7874
8041	0	0	Ki67+	 4465 7779
8042	0	0	Ki67+	 4467 7384
8043	0	0	Ki67+	 4467 7459
8044	0	0	Ki67+	 4468 7940
8045	0	0	Ki67+	 4470 7812
8046	0	0	Ki67+	 4472 7740
8047	0	0	Ki67+	 4472 8029
8048	0	0	Ki67+	 4477 7903
8049	0	0	Ki67+	 4478 7944
8050	0	0	Ki67+	 4480 7389
8051	0	0	Ki67+	 4481 7669
8052	0	0	Ki67+	 4483 7633
8053	0	0	Ki67+	 4484 7272
8054	0	0	Ki67+	 4484 7693
8055	0	0	Ki67+	 4485 7335
8056	0	0	Ki67+	 4486 7804
8057	0	0	Ki67+	 4487 7987
8058	0	0	Ki67+	 4489 7708
8059	0	0	Ki67+	 4491 7313
8060	0	0	Ki67+	 4492 7785
8061	0	0	Ki67+	 4493 8020
8062	0	0	Ki67+	 4494 7838
8063	0	0	Ki67+	 4499 7890
8064	0	0	Ki67+	 4499 7957
8065	0	0	Ki67+	 4500 7411
8066	0	0	Ki67+	 4506 7433
8067	0	0	Ki67+	 4507 7563
8068	0	0	Ki67+	 4510 7457
8069	0	0	Ki67+	 4513 7757
8070	0	0	Ki67+	 4514 7260
8071	0	0	Ki67+	 4515 7316
8072	0	0	Ki67+	 4515 7939
8073	0	0	Ki67+	 4518 7668
8074	0	0	Ki67+	 4518 7816
8075	0	0	Ki67+	 4519 7716
8076	0	0	Ki67+	 4520 7362
8077	0	0	Ki67+	 4520 7859
8078	0	0	Ki67+	 4522 7834
8079	0	0	Ki67+	 4524 8006
8080	0	0	Ki67+	 4525 7423
8081	0	0	Ki67+	 4526 7442
8082	0	0	Ki67+	 4528 7970
8083	0	0	Ki67+	 4535 7337
8084	0	0	Ki67+	 4535 8023
8085	0	0	Ki67+	 4537 7847
8086	0	0	Ki67+	 4537 7886
8087	0	0	Ki67+	 4538 7687
8088	0	0	Ki67+	 4538 7779
8089	0	0	Ki67+	 4542 7391
8090	0	0	Ki67+	 4546 7797
8091	0	0	Ki67+	 4546 7912
8092	0	0	Ki67+	 4549 7737
8093	0	0	Ki67+	 4552 7667
8094	0	0	Ki67+	 4557 7292
8095	0	0	Ki67+	 4559 7706
8096	0	0	Ki67+	 4562 7361
8097	0	0	Ki67+	 4562 7730
8098	0	0	Ki67+	 4563 7767
8099	0	0	Ki67+	 4564 7400
8100	0	0	Ki67+	 4565 7889
8101	0	0	Ki67+	 4568 7817
8102	0	0	Ki67+	 4568 7925
8103	0	0	Ki67+	 4569 7797
8104	0	0	Ki67+	 4570 7746
8105	0	0	Ki67+	 4572 7422
8106	0	0	Ki67+	 4572 7843
8107	0	0	Ki67+	 4575 7348
8108	0	0	Ki67+	 4577 7328
8109	0	0	Ki67+	 4579 7461
8110	0	0	Ki67+	 4581 7689
8111	0	0	Ki67+	 4582 7912
8112	0	0	Ki67+	 4585 7257
8113	0	0	Ki67+	 4590 7598
8114	0	0	Ki67+	 4594 7795
8115	0	0	Ki67+	 4596 7651
8116	0	0	Ki67+	 4596 7712
8117	0	0	Ki67+	 4596 7739
8118	0	0	Ki67+	 4605 7844
8119	0	0	Ki67+	 4606 7805
8120	0	0	Ki67+	 4606 7930
8121	0	0	Ki67+	 4608 7730
8122	0	0	Ki67+	 4610 7690
8123	0	0	Ki67+	 4613 7774
8124	0	0	Ki67+	 4614 7870
8125	0	0	Ki67+	 4617 7820
8126	0	0	Ki67+	 4620 7755
8127	0	0	Ki67+	 4625 7799
8128	0	0	Ki67+	 4626 7702
8129	0	0	Ki67+	 4629 7305
8130	0	0	Ki67+	 4631 7858
8131	0	0	Ki67+	 4632 7322
8132	0	0	Ki67+	 4632 7346
8133	0	0	Ki67+	 4634 7763
8134	0	0	Ki67+	 4635 7263
8135	0	0	Ki67+	 4637 7672
8136	0	0	Ki67+	 4637 7875
8137	0	0	Ki67+	 4638 7682
8138	0	0	Ki67+	 4641 7778
8139	0	0	Ki67+	 4643 7828
8140	0	0	Ki67+	 4652 7292
8141	0	0	Ki67+	 4652 8039
8142	0	0	Ki67+	 4653 7765
8143	0	0	Ki67+	 4653 7964
8144	0	0	Ki67+	 4654 7376
8145	0	0	Ki67+	 4659 7806
8146	0	0	Ki67+	 4661 7500
8147	0	0	Ki67+	 4662 7845
8148	0	0	Ki67+	 4665 7353
8149	0	0	Ki67+	 4665 7733
8150	0	0	Ki67+	 4666 7703
8151	0	0	Ki67+	 4668 7793
8152	0	0	Ki67+	 4670 7331
8153	0	0	Ki67+	 4674 7302
8154	0	0	Ki67+	 4679 7772
8155	0	0	Ki67+	 4682 7760
8156	0	0	Ki67+	 4684 7836
8157	0	0	Ki67+	 4685 7273
8158	0	0	Ki67+	 4685 7915
8159	0	0	Ki67+	 4686 7388
8160	0	0	Ki67+	 4689 7417
8161	0	0	Ki67+	 4693 7788
8162	0	0	Ki67+	 4693 8045
8163	0	0	Ki67+	 4698 7408
8164	0	0	Ki67+	 4699 7815
8165	0	0	Ki67+	 4700 7362
8166	0	0	Ki67+	 4701 7735
8167	0	0	Ki67+	 4703 7344
8168	0	0	Ki67+	 4707 7323
8169	0	0	Ki67+	 4707 7759
8170	0	0	Ki67+	 4708 7461
8171	0	0	Ki67+	 4713 7293
8172	0	0	Ki67+	 4714 7778
8173	0	0	Ki67+	 4723 7332
8174	0	0	Ki67+	 4730 7302
8175	0	0	Ki67+	 4730 8038
8176	0	0	Ki67+	 4735 7378
8177	0	0	Ki67+	 4740 7316
8178	0	0	Ki67+	 4743 8009
8179	0	0	Ki67+	 4744 7899
8180	0	0	Ki67+	 4754 7801
8181	0	0	Ki67+	 4755 7310
8182	0	0	Ki67+	 4757 7349
8183	0	0	Ki67+	 4759 7271
8184	0	0	Ki67+	 4760 8046
8185	0	0	Ki67+	 4770 8008
8186	0	0	Ki67+	 4781 7253
8187	0	0	Ki67+	 4783 7529
8188	0	0	Ki67+	 4787 8004
8189	0	0	Ki67+	 4799 8036
8190	0	0	Ki67+	 4812 8026
8191	0	0	Ki67+	 4813 7621
8192	0	0	Ki67+	 4814 8002
8193	0	0	Ki67+	 4822 7803
8194	0	0	Ki67+	 4832 7407
8195	0	0	Ki67+	 4837 7975
8196	0	0	Ki67+	 4843 7255
8197	0	0	Ki67+	 4844 8033
8198	0	0	Ki67+	 4852 7283
8199	0	0	Ki67+	 4865 7949
8200	0	0	Ki67+	 4871 7558
8201	0	0	Ki67+	 4871 7992
8202	0	0	Ki67+	 4878 7576
8203	0	0	Ki67+	 4883 7278
8204	0	0	Ki67+	 4884 8004
8205	0	0	Ki67+	 4885 8036
8206	0	0	Ki67+	 4888 7531
8207	0	0	Ki67+	 4893 7947
8208	0	0	Ki67+	 4895 8017
8209	0	0	Ki67+	 4897 7624
8210	0	0	Ki67+	 4901 7988
8211	0	0	Ki67+	 4903 7523
8212	0	0	Ki67+	 4905 8035
8213	0	0	Ki67+	 4909 7262
8214	0	0	Ki67+	 4909 8005
8215	0	0	Ki67+	 4936 7942
8216	0	0	Ki67+	 4940 8022
8217	0	0	Ki67+	 4152 8192
8218	0	0	Ki67+	 4154 8084
8219	0	0	Ki67+	 4157 8057
8220	0	0	Ki67+	 4162 8327
8221	0	0	Ki67+	 4169 8361
8222	0	0	Ki67+	 4173 8274
8223	0	0	Ki67+	 4174 8127
8224	0	0	Ki67+	 4174 8151
8225	0	0	Ki67+	 4177 8322
8226	0	0	Ki67+	 4186 8180
8227	0	0	Ki67+	 4191 8095
8228	0	0	Ki67+	 4191 8229
8229	0	0	Ki67+	 4196 8112
8230	0	0	Ki67+	 4200 8329
8231	0	0	Ki67+	 4204 8664
8232	0	0	Ki67+	 4206 8473
8233	0	0	Ki67+	 4206 8846
8234	0	0	Ki67+	 4207 8277
8235	0	0	Ki67+	 4207 8731
8236	0	0	Ki67+	 4210 8306
8237	0	0	Ki67+	 4211 8796
8238	0	0	Ki67+	 4212 8566
8239	0	0	Ki67+	 4214 8690
8240	0	0	Ki67+	 4216 8241
8241	0	0	Ki67+	 4217 8201
8242	0	0	Ki67+	 4218 8839
8243	0	0	Ki67+	 4220 8649
8244	0	0	Ki67+	 4223 8179
8245	0	0	Ki67+	 4224 8258
8246	0	0	Ki67+	 4225 8147
8247	0	0	Ki67+	 4226 8218
8248	0	0	Ki67+	 4227 8076
8249	0	0	Ki67+	 4228 8718
8250	0	0	Ki67+	 4231 8293
8251	0	0	Ki67+	 4239 8053
8252	0	0	Ki67+	 4240 8144
8253	0	0	Ki67+	 4245 8614
8254	0	0	Ki67+	 4245 8766
8255	0	0	Ki67+	 4247 8104
8256	0	0	Ki67+	 4249 8676
8257	0	0	Ki67+	 4250 8256
8258	0	0	Ki67+	 4252 8757
8259	0	0	Ki67+	 4252 8836
8260	0	0	Ki67+	 4253 8179
8261	0	0	Ki67+	 4253 8705
8262	0	0	Ki67+	 4254 8225
8263	0	0	Ki67+	 4258 8115
8264	0	0	Ki67+	 4263 8216
8265	0	0	Ki67+	 4263 8664
8266	0	0	Ki67+	 4265 8127
8267	0	0	Ki67+	 4270 8164
8268	0	0	Ki67+	 4270 8755
8269	0	0	Ki67+	 4271 8825
8270	0	0	Ki67+	 4274 8085
8271	0	0	Ki67+	 4275 8800
8272	0	0	Ki67+	 4277 8733
8273	0	0	Ki67+	 4281 8777
8274	0	0	Ki67+	 4284 8063
8275	0	0	Ki67+	 4288 8566
8276	0	0	Ki67+	 4290 8673
8277	0	0	Ki67+	 4292 8098
8278	0	0	Ki67+	 4304 8667
8279	0	0	Ki67+	 4305 8787
8280	0	0	Ki67+	 4307 8845
8281	0	0	Ki67+	 4309 8068
8282	0	0	Ki67+	 4311 8745
8283	0	0	Ki67+	 4312 8617
8284	0	0	Ki67+	 4317 8642
8285	0	0	Ki67+	 4320 8801
8286	0	0	Ki67+	 4321 8706
8287	0	0	Ki67+	 4323 8670
8288	0	0	Ki67+	 4329 8598
8289	0	0	Ki67+	 4331 8403
8290	0	0	Ki67+	 4332 8713
8291	0	0	Ki67+	 4332 8749
8292	0	0	Ki67+	 4335 8076
8293	0	0	Ki67+	 4336 8441
8294	0	0	Ki67+	 4338 8655
8295	0	0	Ki67+	 4347 8297
8296	0	0	Ki67+	 4347 8775
8297	0	0	Ki67+	 4348 8683
8298	0	0	Ki67+	 4350 8624
8299	0	0	Ki67+	 4354 8076
8300	0	0	Ki67+	 4354 8573
8301	0	0	Ki67+	 4355 8814
8302	0	0	Ki67+	 4358 8268
8303	0	0	Ki67+	 4359 8107
8304	0	0	Ki67+	 4359 8413
8305	0	0	Ki67+	 4363 8527
8306	0	0	Ki67+	 4364 8590
8307	0	0	Ki67+	 4367 8708
8308	0	0	Ki67+	 4368 8464
8309	0	0	Ki67+	 4368 8734
8310	0	0	Ki67+	 4372 8636
8311	0	0	Ki67+	 4372 8669
8312	0	0	Ki67+	 4373 8072
8313	0	0	Ki67+	 4373 8421
8314	0	0	Ki67+	 4373 8437
8315	0	0	Ki67+	 4374 8486
8316	0	0	Ki67+	 4374 8828
8317	0	0	Ki67+	 4377 8452
8318	0	0	Ki67+	 4378 8083
8319	0	0	Ki67+	 4378 8781
8320	0	0	Ki67+	 4381 8520
8321	0	0	Ki67+	 4383 8554
8322	0	0	Ki67+	 4389 8055
8323	0	0	Ki67+	 4389 8394
8324	0	0	Ki67+	 4391 8832
8325	0	0	Ki67+	 4392 8807
8326	0	0	Ki67+	 4393 8610
8327	0	0	Ki67+	 4394 8214
8328	0	0	Ki67+	 4394 8491
8329	0	0	Ki67+	 4395 8768
8330	0	0	Ki67+	 4397 8581
8331	0	0	Ki67+	 4399 8064
8332	0	0	Ki67+	 4406 8672
8333	0	0	Ki67+	 4406 8738
8334	0	0	Ki67+	 4410 8443
8335	0	0	Ki67+	 4410 8467
8336	0	0	Ki67+	 4410 8642
8337	0	0	Ki67+	 4413 8511
8338	0	0	Ki67+	 4413 8797
8339	0	0	Ki67+	 4414 8577
8340	0	0	Ki67+	 4420 8286
8341	0	0	Ki67+	 4421 8756
8342	0	0	Ki67+	 4424 8766
8343	0	0	Ki67+	 4425 8431
8344	0	0	Ki67+	 4425 8606
8345	0	0	Ki67+	 4426 8445
8346	0	0	Ki67+	 4426 8545
8347	0	0	Ki67+	 4427 8527
8348	0	0	Ki67+	 4428 8265
8349	0	0	Ki67+	 4433 8489
8350	0	0	Ki67+	 4434 8057
8351	0	0	Ki67+	 4438 8654
8352	0	0	Ki67+	 4440 8622
8353	0	0	Ki67+	 4442 8513
8354	0	0	Ki67+	 4443 8566
8355	0	0	Ki67+	 4445 8714
8356	0	0	Ki67+	 4446 8454
8357	0	0	Ki67+	 4447 8487
8358	0	0	Ki67+	 4452 8806
8359	0	0	Ki67+	 4455 8054
8360	0	0	Ki67+	 4456 8097
8361	0	0	Ki67+	 4456 8241
8362	0	0	Ki67+	 4456 8428
8363	0	0	Ki67+	 4460 8557
8364	0	0	Ki67+	 4460 8745
8365	0	0	Ki67+	 4462 8194
8366	0	0	Ki67+	 4463 8586
8367	0	0	Ki67+	 4465 8264
8368	0	0	Ki67+	 4467 8479
8369	0	0	Ki67+	 4472 8454
8370	0	0	Ki67+	 4475 8519
8371	0	0	Ki67+	 4476 8679
8372	0	0	Ki67+	 4477 8557
8373	0	0	Ki67+	 4478 8788
8374	0	0	Ki67+	 4481 8769
8375	0	0	Ki67+	 4482 8226
8376	0	0	Ki67+	 4482 8421
8377	0	0	Ki67+	 4485 8634
8378	0	0	Ki67+	 4491 8725
8379	0	0	Ki67+	 4492 8258
8380	0	0	Ki67+	 4494 8202
8381	0	0	Ki67+	 4494 8489
8382	0	0	Ki67+	 4496 8512
8383	0	0	Ki67+	 4496 8680
8384	0	0	Ki67+	 4502 8544
8385	0	0	Ki67+	 4503 8233
8386	0	0	Ki67+	 4508 8281
8387	0	0	Ki67+	 4513 8308
8388	0	0	Ki67+	 4514 8155
8389	0	0	Ki67+	 4514 8251
8390	0	0	Ki67+	 4517 8100
8391	0	0	Ki67+	 4517 8177
8392	0	0	Ki67+	 4517 8699
8393	0	0	Ki67+	 4517 8780
8394	0	0	Ki67+	 4519 8398
8395	0	0	Ki67+	 4521 8208
8396	0	0	Ki67+	 4523 8486
8397	0	0	Ki67+	 4523 8711
8398	0	0	Ki67+	 4524 8604
8399	0	0	Ki67+	 4525 8503
8400	0	0	Ki67+	 4525 8624
8401	0	0	Ki67+	 4526 8238
8402	0	0	Ki67+	 4526 8664
8403	0	0	Ki67+	 4527 8295
8404	0	0	Ki67+	 4527 8457
8405	0	0	Ki67+	 4527 8533
8406	0	0	Ki67+	 4534 8437
8407	0	0	Ki67+	 4535 8134
8408	0	0	Ki67+	 4535 8187
8409	0	0	Ki67+	 4537 8426
8410	0	0	Ki67+	 4537 8561
8411	0	0	Ki67+	 4539 8265
8412	0	0	Ki67+	 4542 8689
8413	0	0	Ki67+	 4543 8501
8414	0	0	Ki67+	 4545 8472
8415	0	0	Ki67+	 4546 8173
8416	0	0	Ki67+	 4548 8388
8417	0	0	Ki67+	 4550 8437
8418	0	0	Ki67+	 4551 8520
8419	0	0	Ki67+	 4551 8743
8420	0	0	Ki67+	 4553 8242
8421	0	0	Ki67+	 4556 8287
8422	0	0	Ki67+	 4556 8590
8423	0	0	Ki67+	 4557 8112
8424	0	0	Ki67+	 4559 8652
8425	0	0	Ki67+	 4562 8342
8426	0	0	Ki67+	 4563 8173
8427	0	0	Ki67+	 4564 8144
8428	0	0	Ki67+	 4564 8201
8429	0	0	Ki67+	 4567 8525
8430	0	0	Ki67+	 4567 8561
8431	0	0	Ki67+	 4568 8601
8432	0	0	Ki67+	 4571 8256
8433	0	0	Ki67+	 4572 8307
8434	0	0	Ki67+	 4573 8211
8435	0	0	Ki67+	 4574 8397
8436	0	0	Ki67+	 4575 8283
8437	0	0	Ki67+	 4577 8237
8438	0	0	Ki67+	 4577 8420
8439	0	0	Ki67+	 4578 8460
8440	0	0	Ki67+	 4581 8097
8441	0	0	Ki67+	 4582 8204
8442	0	0	Ki67+	 4584 8266
8443	0	0	Ki67+	 4584 8679
8444	0	0	Ki67+	 4584 8722
8445	0	0	Ki67+	 4586 8500
8446	0	0	Ki67+	 4587 8632
8447	0	0	Ki67+	 4590 8470
8448	0	0	Ki67+	 4593 8170
8449	0	0	Ki67+	 4594 8526
8450	0	0	Ki67+	 4595 8216
8451	0	0	Ki67+	 4595 8358
8452	0	0	Ki67+	 4595 8706
8453	0	0	Ki67+	 4597 8128
8454	0	0	Ki67+	 4599 8331
8455	0	0	Ki67+	 4601 8303
8456	0	0	Ki67+	 4603 8386
8457	0	0	Ki67+	 4607 8417
8458	0	0	Ki67+	 4610 8161
8459	0	0	Ki67+	 4611 8184
8460	0	0	Ki67+	 4613 8442
8461	0	0	Ki67+	 4613 8649
8462	0	0	Ki67+	 4614 8268
8463	0	0	Ki67+	 4616 8607
8464	0	0	Ki67+	 4617 8098
8465	0	0	Ki67+	 4617 8125
8466	0	0	Ki67+	 4620 8368
8467	0	0	Ki67+	 4622 8312
8468	0	0	Ki67+	 4623 8395
8469	0	0	Ki67+	 4623 8723
8470	0	0	Ki67+	 4625 8681
8471	0	0	Ki67+	 4626 8268
8472	0	0	Ki67+	 4628 8144
8473	0	0	Ki67+	 4630 8207
8474	0	0	Ki67+	 4633 8486
8475	0	0	Ki67+	 4633 8605
8476	0	0	Ki67+	 4634 8461
8477	0	0	Ki67+	 4636 8108
8478	0	0	Ki67+	 4636 8418
8479	0	0	Ki67+	 4640 8123
8480	0	0	Ki67+	 4641 8245
8481	0	0	Ki67+	 4641 8401
8482	0	0	Ki67+	 4643 8066
8483	0	0	Ki67+	 4643 8299
8484	0	0	Ki67+	 4644 8325
8485	0	0	Ki67+	 4646 8711
8486	0	0	Ki67+	 4652 8156
8487	0	0	Ki67+	 4653 8235
8488	0	0	Ki67+	 4656 8273
8489	0	0	Ki67+	 4657 8181
8490	0	0	Ki67+	 4663 8050
8491	0	0	Ki67+	 4666 8226
8492	0	0	Ki67+	 4666 8478
8493	0	0	Ki67+	 4673 8634
8494	0	0	Ki67+	 4674 8279
8495	0	0	Ki67+	 4679 8505
8496	0	0	Ki67+	 4680 8178
8497	0	0	Ki67+	 4681 8600
8498	0	0	Ki67+	 4684 8068
8499	0	0	Ki67+	 4687 8199
8500	0	0	Ki67+	 4688 8111
8501	0	0	Ki67+	 4688 8384
8502	0	0	Ki67+	 4689 8325
8503	0	0	Ki67+	 4689 8443
8504	0	0	Ki67+	 4690 8582
8505	0	0	Ki67+	 4692 8270
8506	0	0	Ki67+	 4693 8535
8507	0	0	Ki67+	 4696 8296
8508	0	0	Ki67+	 4698 8212
8509	0	0	Ki67+	 4700 8195
8510	0	0	Ki67+	 4700 8337
8511	0	0	Ki67+	 4704 8407
8512	0	0	Ki67+	 4710 8075
8513	0	0	Ki67+	 4712 8060
8514	0	0	Ki67+	 4712 8486
8515	0	0	Ki67+	 4715 8196
8516	0	0	Ki67+	 4715 8460
8517	0	0	Ki67+	 4718 8349
8518	0	0	Ki67+	 4721 8050
8519	0	0	Ki67+	 4724 8108
8520	0	0	Ki67+	 4724 8841
8521	0	0	Ki67+	 4725 8271
8522	0	0	Ki67+	 4727 8535
8523	0	0	Ki67+	 4727 8678
8524	0	0	Ki67+	 4729 8083
8525	0	0	Ki67+	 4737 8149
8526	0	0	Ki67+	 4737 8439
8527	0	0	Ki67+	 4739 8235
8528	0	0	Ki67+	 4740 8300
8529	0	0	Ki67+	 4740 8824
8530	0	0	Ki67+	 4741 8098
8531	0	0	Ki67+	 4748 8344
8532	0	0	Ki67+	 4754 8409
8533	0	0	Ki67+	 4756 8664
8534	0	0	Ki67+	 4757 8311
8535	0	0	Ki67+	 4757 8379
8536	0	0	Ki67+	 4757 8529
8537	0	0	Ki67+	 4762 8109
8538	0	0	Ki67+	 4762 8125
8539	0	0	Ki67+	 4764 8068
8540	0	0	Ki67+	 4764 8841
8541	0	0	Ki67+	 4768 8818
8542	0	0	Ki67+	 4769 8638
8543	0	0	Ki67+	 4771 8388
8544	0	0	Ki67+	 4776 8282
8545	0	0	Ki67+	 4776 8326
8546	0	0	Ki67+	 4776 8564
8547	0	0	Ki67+	 4781 8069
8548	0	0	Ki67+	 4781 8450
8549	0	0	Ki67+	 4783 8483
8550	0	0	Ki67+	 4784 8783
8551	0	0	Ki67+	 4788 8816
8552	0	0	Ki67+	 4790 8132
8553	0	0	Ki67+	 4797 8161
8554	0	0	Ki67+	 4798 8211
8555	0	0	Ki67+	 4799 8097
8556	0	0	Ki67+	 4800 8643
8557	0	0	Ki67+	 4804 8312
8558	0	0	Ki67+	 4804 8474
8559	0	0	Ki67+	 4805 8544
8560	0	0	Ki67+	 4805 8601
8561	0	0	Ki67+	 4807 8223
8562	0	0	Ki67+	 4807 8276
8563	0	0	Ki67+	 4807 8826
8564	0	0	Ki67+	 4809 8142
8565	0	0	Ki67+	 4809 8389
8566	0	0	Ki67+	 4812 8101
8567	0	0	Ki67+	 4814 8074
8568	0	0	Ki67+	 4815 8114
8569	0	0	Ki67+	 4818 8504
8570	0	0	Ki67+	 4818 8732
8571	0	0	Ki67+	 4818 8777
8572	0	0	Ki67+	 4819 8673
8573	0	0	Ki67+	 4820 8052
8574	0	0	Ki67+	 4821 8832
8575	0	0	Ki67+	 4822 8526
8576	0	0	Ki67+	 4822 8606
8577	0	0	Ki67+	 4822 8633
8578	0	0	Ki67+	 4825 8347
8579	0	0	Ki67+	 4826 8418
8580	0	0	Ki67+	 4826 8622
8581	0	0	Ki67+	 4829 8492
8582	0	0	Ki67+	 4833 8791
8583	0	0	Ki67+	 4834 8713
8584	0	0	Ki67+	 4837 8090
8585	0	0	Ki67+	 4838 8746
8586	0	0	Ki67+	 4839 8321
8587	0	0	Ki67+	 4839 8583
8588	0	0	Ki67+	 4841 8356
8589	0	0	Ki67+	 4843 8141
8590	0	0	Ki67+	 4844 8562
8591	0	0	Ki67+	 4848 8519
8592	0	0	Ki67+	 4849 8393
8593	0	0	Ki67+	 4851 8686
8594	0	0	Ki67+	 4858 8588
8595	0	0	Ki67+	 4858 8750
8596	0	0	Ki67+	 4859 8067
8597	0	0	Ki67+	 4859 8191
8598	0	0	Ki67+	 4861 8158
8599	0	0	Ki67+	 4861 8451
8600	0	0	Ki67+	 4866 8334
8601	0	0	Ki67+	 4870 8302
8602	0	0	Ki67+	 4870 8725
8603	0	0	Ki67+	 4871 8566
8604	0	0	Ki67+	 4873 8123
8605	0	0	Ki67+	 4873 8263
8606	0	0	Ki67+	 4873 8676
8607	0	0	Ki67+	 4876 8690
8608	0	0	Ki67+	 4876 8812
8609	0	0	Ki67+	 4877 8213
8610	0	0	Ki67+	 4877 8462
8611	0	0	Ki67+	 4878 8790
8612	0	0	Ki67+	 4883 8332
8613	0	0	Ki67+	 4886 8576
8614	0	0	Ki67+	 4890 8762
8615	0	0	Ki67+	 4891 8727
8616	0	0	Ki67+	 4894 8547
8617	0	0	Ki67+	 4895 8316
8618	0	0	Ki67+	 4900 8570
8619	0	0	Ki67+	 4901 8778
8620	0	0	Ki67+	 4902 8126
8621	0	0	Ki67+	 4902 8339
8622	0	0	Ki67+	 4903 8079
8623	0	0	Ki67+	 4904 8183
8624	0	0	Ki67+	 4906 8277
8625	0	0	Ki67+	 4906 8658
8626	0	0	Ki67+	 4913 8527
8627	0	0	Ki67+	 4918 8667
8628	0	0	Ki67+	 4924 8141
8629	0	0	Ki67+	 4927 8542
8630	0	0	Ki67+	 4928 8072
8631	0	0	Ki67+	 4928 8697
8632	0	0	Ki67+	 4929 8054
8633	0	0	Ki67+	 4930 8716
8634	0	0	Ki67+	 4932 8309
8635	0	0	Ki67+	 4941 8647
8636	0	0	Ki67+	 4942 8504
8637	0	0	Ki67+	 4942 8711
8638	0	0	Ki67+	 4146 9305
8639	0	0	Ki67+	 4146 9602
8640	0	0	Ki67+	 4148 9420
8641	0	0	Ki67+	 4150 9248
8642	0	0	Ki67+	 4155 9468
8643	0	0	Ki67+	 4160 9088
8644	0	0	Ki67+	 4161 9180
8645	0	0	Ki67+	 4173 8861
8646	0	0	Ki67+	 4173 9643
8647	0	0	Ki67+	 4174 9508
8648	0	0	Ki67+	 4176 9128
8649	0	0	Ki67+	 4180 9439
8650	0	0	Ki67+	 4181 9075
8651	0	0	Ki67+	 4183 9576
8652	0	0	Ki67+	 4184 9459
8653	0	0	Ki67+	 4185 9487
8654	0	0	Ki67+	 4188 9125
8655	0	0	Ki67+	 4193 9153
8656	0	0	Ki67+	 4193 9167
8657	0	0	Ki67+	 4194 9532
8658	0	0	Ki67+	 4196 9564
8659	0	0	Ki67+	 4204 9094
8660	0	0	Ki67+	 4204 9373
8661	0	0	Ki67+	 4206 8875
8662	0	0	Ki67+	 4213 9506
8663	0	0	Ki67+	 4217 9132
8664	0	0	Ki67+	 4218 9455
8665	0	0	Ki67+	 4223 9443
8666	0	0	Ki67+	 4225 9104
8667	0	0	Ki67+	 4225 9373
8668	0	0	Ki67+	 4226 9193
8669	0	0	Ki67+	 4226 9534
8670	0	0	Ki67+	 4231 9495
8671	0	0	Ki67+	 4234 9514
8672	0	0	Ki67+	 4236 9158
8673	0	0	Ki67+	 4237 9335
8674	0	0	Ki67+	 4237 9361
8675	0	0	Ki67+	 4237 9412
8676	0	0	Ki67+	 4237 9535
8677	0	0	Ki67+	 4253 9390
8678	0	0	Ki67+	 4253 9473
8679	0	0	Ki67+	 4254 9148
8680	0	0	Ki67+	 4255 9319
8681	0	0	Ki67+	 4256 9257
8682	0	0	Ki67+	 4256 9604
8683	0	0	Ki67+	 4258 9583
8684	0	0	Ki67+	 4259 8892
8685	0	0	Ki67+	 4259 9461
8686	0	0	Ki67+	 4264 9437
8687	0	0	Ki67+	 4265 9102
8688	0	0	Ki67+	 4266 9201
8689	0	0	Ki67+	 4267 8852
8690	0	0	Ki67+	 4269 9546
8691	0	0	Ki67+	 4272 9494
8692	0	0	Ki67+	 4273 9179
8693	0	0	Ki67+	 4273 9519
8694	0	0	Ki67+	 4274 9634
8695	0	0	Ki67+	 4276 9302
8696	0	0	Ki67+	 4280 9595
8697	0	0	Ki67+	 4285 9583
8698	0	0	Ki67+	 4286 9264
8699	0	0	Ki67+	 4292 9051
8700	0	0	Ki67+	 4293 9384
8701	0	0	Ki67+	 4294 9314
8702	0	0	Ki67+	 4294 9457
8703	0	0	Ki67+	 4298 9147
8704	0	0	Ki67+	 4298 9475
8705	0	0	Ki67+	 4299 9224
8706	0	0	Ki67+	 4300 9035
8707	0	0	Ki67+	 4300 9084
8708	0	0	Ki67+	 4308 9412
8709	0	0	Ki67+	 4311 9028
8710	0	0	Ki67+	 4311 9282
8711	0	0	Ki67+	 4312 9121
8712	0	0	Ki67+	 4313 9474
8713	0	0	Ki67+	 4317 9462
8714	0	0	Ki67+	 4317 9542
8715	0	0	Ki67+	 4318 9336
8716	0	0	Ki67+	 4319 9169
8717	0	0	Ki67+	 4320 9267
8718	0	0	Ki67+	 4322 9386
8719	0	0	Ki67+	 4326 9061
8720	0	0	Ki67+	 4326 9534
8721	0	0	Ki67+	 4327 9107
8722	0	0	Ki67+	 4330 9075
8723	0	0	Ki67+	 4330 9545
8724	0	0	Ki67+	 4331 9234
8725	0	0	Ki67+	 4332 9145
8726	0	0	Ki67+	 4332 9454
8727	0	0	Ki67+	 4336 9643
8728	0	0	Ki67+	 4343 9126
8729	0	0	Ki67+	 4343 9302
8730	0	0	Ki67+	 4346 8873
8731	0	0	Ki67+	 4346 9213
8732	0	0	Ki67+	 4351 9360
8733	0	0	Ki67+	 4353 9397
8734	0	0	Ki67+	 4354 9547
8735	0	0	Ki67+	 4355 9249
8736	0	0	Ki67+	 4357 9109
8737	0	0	Ki67+	 4360 9006
8738	0	0	Ki67+	 4360 9071
8739	0	0	Ki67+	 4362 9199
8740	0	0	Ki67+	 4363 9159
8741	0	0	Ki67+	 4365 9640
8742	0	0	Ki67+	 4370 9521
8743	0	0	Ki67+	 4371 9222
8744	0	0	Ki67+	 4374 8861
8745	0	0	Ki67+	 4377 9297
8746	0	0	Ki67+	 4378 9254
8747	0	0	Ki67+	 4378 9453
8748	0	0	Ki67+	 4382 9044
8749	0	0	Ki67+	 4382 9416
8750	0	0	Ki67+	 4384 9355
8751	0	0	Ki67+	 4384 9503
8752	0	0	Ki67+	 4384 9543
8753	0	0	Ki67+	 4386 9017
8754	0	0	Ki67+	 4386 9221
8755	0	0	Ki67+	 4388 9087
8756	0	0	Ki67+	 4390 9607
8757	0	0	Ki67+	 4391 9058
8758	0	0	Ki67+	 4393 9115
8759	0	0	Ki67+	 4396 9344
8760	0	0	Ki67+	 4399 9134
8761	0	0	Ki67+	 4400 9160
8762	0	0	Ki67+	 4400 9175
8763	0	0	Ki67+	 4404 9268
8764	0	0	Ki67+	 4407 9202
8765	0	0	Ki67+	 4410 9331
8766	0	0	Ki67+	 4410 9521
8767	0	0	Ki67+	 4412 9390
8768	0	0	Ki67+	 4413 9159
8769	0	0	Ki67+	 4414 9426
8770	0	0	Ki67+	 4414 9485
8771	0	0	Ki67+	 4417 9032
8772	0	0	Ki67+	 4417 9311
8773	0	0	Ki67+	 4418 9101
8774	0	0	Ki67+	 4419 9000
8775	0	0	Ki67+	 4421 9445
8776	0	0	Ki67+	 4422 9064
8777	0	0	Ki67+	 4429 9002
8778	0	0	Ki67+	 4430 9491
8779	0	0	Ki67+	 4431 9622
8780	0	0	Ki67+	 4432 9220
8781	0	0	Ki67+	 4433 9090
8782	0	0	Ki67+	 4437 9133
8783	0	0	Ki67+	 4437 9260
8784	0	0	Ki67+	 4439 9346
8785	0	0	Ki67+	 4442 9647
8786	0	0	Ki67+	 4446 9194
8787	0	0	Ki67+	 4447 9051
8788	0	0	Ki67+	 4447 9156
8789	0	0	Ki67+	 4447 9374
8790	0	0	Ki67+	 4449 9228
8791	0	0	Ki67+	 4454 9607
8792	0	0	Ki67+	 4455 9429
8793	0	0	Ki67+	 4455 9447
8794	0	0	Ki67+	 4456 9261
8795	0	0	Ki67+	 4457 9071
8796	0	0	Ki67+	 4458 9120
8797	0	0	Ki67+	 4459 9090
8798	0	0	Ki67+	 4461 9009
8799	0	0	Ki67+	 4461 9461
8800	0	0	Ki67+	 4464 9358
8801	0	0	Ki67+	 4467 9191
8802	0	0	Ki67+	 4472 9644
8803	0	0	Ki67+	 4473 9046
8804	0	0	Ki67+	 4474 9415
8805	0	0	Ki67+	 4475 9021
8806	0	0	Ki67+	 4475 9401
8807	0	0	Ki67+	 4478 8864
8808	0	0	Ki67+	 4478 9127
8809	0	0	Ki67+	 4478 9277
8810	0	0	Ki67+	 4478 9324
8811	0	0	Ki67+	 4480 9458
8812	0	0	Ki67+	 4484 9033
8813	0	0	Ki67+	 4486 9260
8814	0	0	Ki67+	 4487 9084
8815	0	0	Ki67+	 4489 9441
8816	0	0	Ki67+	 4490 9097
8817	0	0	Ki67+	 4493 9215
8818	0	0	Ki67+	 4493 9377
8819	0	0	Ki67+	 4496 9187
8820	0	0	Ki67+	 4497 9233
8821	0	0	Ki67+	 4499 9471
8822	0	0	Ki67+	 4501 9420
8823	0	0	Ki67+	 4501 9603
8824	0	0	Ki67+	 4504 9046
8825	0	0	Ki67+	 4507 9319
8826	0	0	Ki67+	 4507 9357
8827	0	0	Ki67+	 4508 9275
8828	0	0	Ki67+	 4510 9186
8829	0	0	Ki67+	 4510 9631
8830	0	0	Ki67+	 4514 9418
8831	0	0	Ki67+	 4517 9518
8832	0	0	Ki67+	 4520 9076
8833	0	0	Ki67+	 4525 9244
8834	0	0	Ki67+	 4529 9282
8835	0	0	Ki67+	 4529 9298
8836	0	0	Ki67+	 4532 9166
8837	0	0	Ki67+	 4534 9506
8838	0	0	Ki67+	 4544 9231
8839	0	0	Ki67+	 4544 9270
8840	0	0	Ki67+	 4544 9486
8841	0	0	Ki67+	 4546 9213
8842	0	0	Ki67+	 4550 9356
8843	0	0	Ki67+	 4554 9293
8844	0	0	Ki67+	 4554 9429
8845	0	0	Ki67+	 4559 9466
8846	0	0	Ki67+	 4560 9544
8847	0	0	Ki67+	 4565 9245
8848	0	0	Ki67+	 4566 9192
8849	0	0	Ki67+	 4572 9580
8850	0	0	Ki67+	 4574 9594
8851	0	0	Ki67+	 4576 9337
8852	0	0	Ki67+	 4577 9266
8853	0	0	Ki67+	 4578 9380
8854	0	0	Ki67+	 4587 9516
8855	0	0	Ki67+	 4590 9303
8856	0	0	Ki67+	 4590 9461
8857	0	0	Ki67+	 4590 9641
8858	0	0	Ki67+	 4591 9609
8859	0	0	Ki67+	 4592 9424
8860	0	0	Ki67+	 4593 9528
8861	0	0	Ki67+	 4595 9559
8862	0	0	Ki67+	 4604 9400
8863	0	0	Ki67+	 4610 9156
8864	0	0	Ki67+	 4614 9307
8865	0	0	Ki67+	 4614 9427
8866	0	0	Ki67+	 4618 9548
8867	0	0	Ki67+	 4619 9627
8868	0	0	Ki67+	 4623 9247
8869	0	0	Ki67+	 4628 9356
8870	0	0	Ki67+	 4630 9576
8871	0	0	Ki67+	 4635 9277
8872	0	0	Ki67+	 4642 9386
8873	0	0	Ki67+	 4648 9231
8874	0	0	Ki67+	 4649 9607
8875	0	0	Ki67+	 4652 8854
8876	0	0	Ki67+	 4654 9211
8877	0	0	Ki67+	 4656 9263
8878	0	0	Ki67+	 4657 9530
8879	0	0	Ki67+	 4663 8993
8880	0	0	Ki67+	 4667 8954
8881	0	0	Ki67+	 4667 9326
8882	0	0	Ki67+	 4669 9482
8883	0	0	Ki67+	 4669 9604
8884	0	0	Ki67+	 4672 9400
8885	0	0	Ki67+	 4674 9570
8886	0	0	Ki67+	 4677 9500
8887	0	0	Ki67+	 4678 9417
8888	0	0	Ki67+	 4684 8970
8889	0	0	Ki67+	 4685 9013
8890	0	0	Ki67+	 4685 9233
8891	0	0	Ki67+	 4695 9211
8892	0	0	Ki67+	 4697 8899
8893	0	0	Ki67+	 4697 9044
8894	0	0	Ki67+	 4697 9264
8895	0	0	Ki67+	 4698 8948
8896	0	0	Ki67+	 4698 9307
8897	0	0	Ki67+	 4708 8882
8898	0	0	Ki67+	 4709 9447
8899	0	0	Ki67+	 4711 9385
8900	0	0	Ki67+	 4713 9357
8901	0	0	Ki67+	 4714 8927
8902	0	0	Ki67+	 4717 8862
8903	0	0	Ki67+	 4717 9518
8904	0	0	Ki67+	 4718 9469
8905	0	0	Ki67+	 4720 8980
8906	0	0	Ki67+	 4722 9050
8907	0	0	Ki67+	 4723 8948
8908	0	0	Ki67+	 4723 9329
8909	0	0	Ki67+	 4725 9293
8910	0	0	Ki67+	 4725 9359
8911	0	0	Ki67+	 4726 9197
8912	0	0	Ki67+	 4727 9036
8913	0	0	Ki67+	 4731 8912
8914	0	0	Ki67+	 4731 9542
8915	0	0	Ki67+	 4737 9047
8916	0	0	Ki67+	 4738 9173
8917	0	0	Ki67+	 4739 8865
8918	0	0	Ki67+	 4745 9225
8919	0	0	Ki67+	 4746 8941
8920	0	0	Ki67+	 4746 9323
8921	0	0	Ki67+	 4746 9400
8922	0	0	Ki67+	 4747 9264
8923	0	0	Ki67+	 4747 9530
8924	0	0	Ki67+	 4748 8916
8925	0	0	Ki67+	 4748 9004
8926	0	0	Ki67+	 4748 9476
8927	0	0	Ki67+	 4749 8970
8928	0	0	Ki67+	 4752 9286
8929	0	0	Ki67+	 4756 9371
8930	0	0	Ki67+	 4758 9266
8931	0	0	Ki67+	 4760 9564
8932	0	0	Ki67+	 4761 8887
8933	0	0	Ki67+	 4763 9317
8934	0	0	Ki67+	 4763 9484
8935	0	0	Ki67+	 4769 9504
8936	0	0	Ki67+	 4773 9030
8937	0	0	Ki67+	 4773 9457
8938	0	0	Ki67+	 4775 9237
8939	0	0	Ki67+	 4778 9483
8940	0	0	Ki67+	 4779 9261
8941	0	0	Ki67+	 4779 9331
8942	0	0	Ki67+	 4781 8885
8943	0	0	Ki67+	 4782 8920
8944	0	0	Ki67+	 4782 9057
8945	0	0	Ki67+	 4785 9287
8946	0	0	Ki67+	 4787 9011
8947	0	0	Ki67+	 4787 9634
8948	0	0	Ki67+	 4790 9368
8949	0	0	Ki67+	 4792 9490
8950	0	0	Ki67+	 4794 9209
8951	0	0	Ki67+	 4801 9299
8952	0	0	Ki67+	 4807 8956
8953	0	0	Ki67+	 4808 8899
8954	0	0	Ki67+	 4808 9035
8955	0	0	Ki67+	 4811 9340
8956	0	0	Ki67+	 4816 9219
8957	0	0	Ki67+	 4820 9318
8958	0	0	Ki67+	 4821 8978
8959	0	0	Ki67+	 4821 9274
8960	0	0	Ki67+	 4822 9117
8961	0	0	Ki67+	 4822 9507
8962	0	0	Ki67+	 4823 8869
8963	0	0	Ki67+	 4823 9422
8964	0	0	Ki67+	 4824 9179
8965	0	0	Ki67+	 4826 9003
8966	0	0	Ki67+	 4828 9439
8967	0	0	Ki67+	 4833 9531
8968	0	0	Ki67+	 4833 9619
8969	0	0	Ki67+	 4834 9244
8970	0	0	Ki67+	 4838 9038
8971	0	0	Ki67+	 4839 9265
8972	0	0	Ki67+	 4840 9485
8973	0	0	Ki67+	 4841 8984
8974	0	0	Ki67+	 4848 8960
8975	0	0	Ki67+	 4849 9496
8976	0	0	Ki67+	 4855 8855
8977	0	0	Ki67+	 4855 9519
8978	0	0	Ki67+	 4857 8934
8979	0	0	Ki67+	 4857 9193
8980	0	0	Ki67+	 4857 9323
8981	0	0	Ki67+	 4858 8894
8982	0	0	Ki67+	 4858 9245
8983	0	0	Ki67+	 4860 9307
8984	0	0	Ki67+	 4864 9387
8985	0	0	Ki67+	 4865 8994
8986	0	0	Ki67+	 4867 9482
8987	0	0	Ki67+	 4869 9017
8988	0	0	Ki67+	 4870 8958
8989	0	0	Ki67+	 4878 9513
8990	0	0	Ki67+	 4879 8968
8991	0	0	Ki67+	 4880 8874
8992	0	0	Ki67+	 4881 9040
8993	0	0	Ki67+	 4881 9218
8994	0	0	Ki67+	 4886 8950
8995	0	0	Ki67+	 4886 9239
8996	0	0	Ki67+	 4888 9192
8997	0	0	Ki67+	 4889 8910
8998	0	0	Ki67+	 4889 9641
8999	0	0	Ki67+	 4896 8855
9000	0	0	Ki67+	 4900 9034
9001	0	0	Ki67+	 4901 9214
9002	0	0	Ki67+	 4902 8991
9003	0	0	Ki67+	 4914 9626
9004	0	0	Ki67+	 4919 9300
9005	0	0	Ki67+	 4921 9039
9006	0	0	Ki67+	 4921 9394
9007	0	0	Ki67+	 4922 9436
9008	0	0	Ki67+	 4925 8942
9009	0	0	Ki67+	 4926 9126
9010	0	0	Ki67+	 4926 9187
9011	0	0	Ki67+	 4927 8871
9012	0	0	Ki67+	 4928 8907
9013	0	0	Ki67+	 4929 9233
9014	0	0	Ki67+	 4931 8971
9015	0	0	Ki67+	 4932 9465
9016	0	0	Ki67+	 4934 8856
9017	0	0	Ki67+	 4940 9603
9018	0	0	Ki67+	 4943 9028
9019	0	0	Ki67+	 4145 10164
9020	0	0	Ki67+	 4153 10026
9021	0	0	Ki67+	 4155 10389
9022	0	0	Ki67+	 4157 10131
9023	0	0	Ki67+	 4157 10251
9024	0	0	Ki67+	 4163 9721
9025	0	0	Ki67+	 4166 10170
9026	0	0	Ki67+	 4168 9751
9027	0	0	Ki67+	 4175 10371
9028	0	0	Ki67+	 4177 9870
9029	0	0	Ki67+	 4177 10239
9030	0	0	Ki67+	 4178 9828
9031	0	0	Ki67+	 4184 10068
9032	0	0	Ki67+	 4184 10145
9033	0	0	Ki67+	 4186 9714
9034	0	0	Ki67+	 4188 9998
9035	0	0	Ki67+	 4191 10329
9036	0	0	Ki67+	 4192 9837
9037	0	0	Ki67+	 4192 10299
9038	0	0	Ki67+	 4193 10312
9039	0	0	Ki67+	 4193 10352
9040	0	0	Ki67+	 4194 9680
9041	0	0	Ki67+	 4194 10217
9042	0	0	Ki67+	 4198 10394
9043	0	0	Ki67+	 4203 10150
9044	0	0	Ki67+	 4206 10035
9045	0	0	Ki67+	 4210 9732
9046	0	0	Ki67+	 4211 10201
9047	0	0	Ki67+	 4211 10290
9048	0	0	Ki67+	 4212 9859
9049	0	0	Ki67+	 4214 9982
9050	0	0	Ki67+	 4214 10307
9051	0	0	Ki67+	 4215 10071
9052	0	0	Ki67+	 4218 10016
9053	0	0	Ki67+	 4220 9703
9054	0	0	Ki67+	 4220 10349
9055	0	0	Ki67+	 4221 9953
9056	0	0	Ki67+	 4223 10182
9057	0	0	Ki67+	 4228 9973
9058	0	0	Ki67+	 4229 9917
9059	0	0	Ki67+	 4229 10418
9060	0	0	Ki67+	 4230 10046
9061	0	0	Ki67+	 4231 10295
9062	0	0	Ki67+	 4233 9825
9063	0	0	Ki67+	 4234 10130
9064	0	0	Ki67+	 4235 10099
9065	0	0	Ki67+	 4235 10143
9066	0	0	Ki67+	 4237 10075
9067	0	0	Ki67+	 4237 10323
9068	0	0	Ki67+	 4239 10006
9069	0	0	Ki67+	 4239 10385
9070	0	0	Ki67+	 4241 9774
9071	0	0	Ki67+	 4243 9983
9072	0	0	Ki67+	 4244 9858
9073	0	0	Ki67+	 4246 9730
9074	0	0	Ki67+	 4246 10445
9075	0	0	Ki67+	 4249 10355
9076	0	0	Ki67+	 4251 9830
9077	0	0	Ki67+	 4253 10022
9078	0	0	Ki67+	 4255 9785
9079	0	0	Ki67+	 4255 9954
9080	0	0	Ki67+	 4259 9907
9081	0	0	Ki67+	 4264 10004
9082	0	0	Ki67+	 4269 10296
9083	0	0	Ki67+	 4271 9793
9084	0	0	Ki67+	 4271 10317
9085	0	0	Ki67+	 4272 9769
9086	0	0	Ki67+	 4277 9977
9087	0	0	Ki67+	 4277 10162
9088	0	0	Ki67+	 4278 9961
9089	0	0	Ki67+	 4280 9661
9090	0	0	Ki67+	 4281 9913
9091	0	0	Ki67+	 4282 10204
9092	0	0	Ki67+	 4284 10338
9093	0	0	Ki67+	 4285 10278
9094	0	0	Ki67+	 4286 9757
9095	0	0	Ki67+	 4287 10109
9096	0	0	Ki67+	 4289 10082
9097	0	0	Ki67+	 4289 10394
9098	0	0	Ki67+	 4291 10376
9099	0	0	Ki67+	 4292 10066
9100	0	0	Ki67+	 4292 10121
9101	0	0	Ki67+	 4293 10358
9102	0	0	Ki67+	 4296 10339
9103	0	0	Ki67+	 4301 10099
9104	0	0	Ki67+	 4302 9802
9105	0	0	Ki67+	 4303 10238
9106	0	0	Ki67+	 4304 10223
9107	0	0	Ki67+	 4306 9709
9108	0	0	Ki67+	 4306 9925
9109	0	0	Ki67+	 4309 9898
9110	0	0	Ki67+	 4313 10033
9111	0	0	Ki67+	 4314 9771
9112	0	0	Ki67+	 4316 10188
9113	0	0	Ki67+	 4316 10326
9114	0	0	Ki67+	 4319 9668
9115	0	0	Ki67+	 4319 9824
9116	0	0	Ki67+	 4320 9850
9117	0	0	Ki67+	 4320 10165
9118	0	0	Ki67+	 4321 10437
9119	0	0	Ki67+	 4322 9905
9120	0	0	Ki67+	 4324 10011
9121	0	0	Ki67+	 4324 10256
9122	0	0	Ki67+	 4324 10284
9123	0	0	Ki67+	 4325 10101
9124	0	0	Ki67+	 4328 9883
9125	0	0	Ki67+	 4329 10375
9126	0	0	Ki67+	 4330 9742
9127	0	0	Ki67+	 4330 10083
9128	0	0	Ki67+	 4331 10216
9129	0	0	Ki67+	 4332 9994
9130	0	0	Ki67+	 4336 10355
9131	0	0	Ki67+	 4337 10023
9132	0	0	Ki67+	 4339 9801
9133	0	0	Ki67+	 4340 9868
9134	0	0	Ki67+	 4340 10229
9135	0	0	Ki67+	 4342 10073
9136	0	0	Ki67+	 4343 10394
9137	0	0	Ki67+	 4344 10090
9138	0	0	Ki67+	 4347 9845
9139	0	0	Ki67+	 4358 10019
9140	0	0	Ki67+	 4358 10221
9141	0	0	Ki67+	 4358 10370
9142	0	0	Ki67+	 4359 9818
9143	0	0	Ki67+	 4359 10420
9144	0	0	Ki67+	 4360 9759
9145	0	0	Ki67+	 4361 9786
9146	0	0	Ki67+	 4362 10188
9147	0	0	Ki67+	 4365 9726
9148	0	0	Ki67+	 4366 10302
9149	0	0	Ki67+	 4366 10316
9150	0	0	Ki67+	 4368 10287
9151	0	0	Ki67+	 4373 10164
9152	0	0	Ki67+	 4373 10431
9153	0	0	Ki67+	 4377 9949
9154	0	0	Ki67+	 4378 10388
9155	0	0	Ki67+	 4382 10249
9156	0	0	Ki67+	 4384 9979
9157	0	0	Ki67+	 4387 10411
9158	0	0	Ki67+	 4392 9761
9159	0	0	Ki67+	 4394 9669
9160	0	0	Ki67+	 4395 9711
9161	0	0	Ki67+	 4395 9741
9162	0	0	Ki67+	 4397 10441
9163	0	0	Ki67+	 4399 10249
9164	0	0	Ki67+	 4400 10341
9165	0	0	Ki67+	 4402 9934
9166	0	0	Ki67+	 4406 9995
9167	0	0	Ki67+	 4407 9967
9168	0	0	Ki67+	 4407 10006
9169	0	0	Ki67+	 4408 9773
9170	0	0	Ki67+	 4409 10423
9171	0	0	Ki67+	 4414 10322
9172	0	0	Ki67+	 4417 10148
9173	0	0	Ki67+	 4420 10307
9174	0	0	Ki67+	 4424 9758
9175	0	0	Ki67+	 4429 9702
9176	0	0	Ki67+	 4430 10440
9177	0	0	Ki67+	 4435 9967
9178	0	0	Ki67+	 4437 9935
9179	0	0	Ki67+	 4438 10352
9180	0	0	Ki67+	 4440 10062
9181	0	0	Ki67+	 4443 10028
9182	0	0	Ki67+	 4444 10305
9183	0	0	Ki67+	 4445 10010
9184	0	0	Ki67+	 4448 10315
9185	0	0	Ki67+	 4454 9944
9186	0	0	Ki67+	 4456 9737
9187	0	0	Ki67+	 4458 10350
9188	0	0	Ki67+	 4459 10088
9189	0	0	Ki67+	 4466 9993
9190	0	0	Ki67+	 4466 10376
9191	0	0	Ki67+	 4469 9685
9192	0	0	Ki67+	 4470 10012
9193	0	0	Ki67+	 4474 10330
9194	0	0	Ki67+	 4478 10081
9195	0	0	Ki67+	 4481 9696
9196	0	0	Ki67+	 4488 9941
9197	0	0	Ki67+	 4491 10399
9198	0	0	Ki67+	 4491 10418
9199	0	0	Ki67+	 4494 10210
9200	0	0	Ki67+	 4496 9823
9201	0	0	Ki67+	 4497 10356
9202	0	0	Ki67+	 4501 10027
9203	0	0	Ki67+	 4501 10341
9204	0	0	Ki67+	 4503 9707
9205	0	0	Ki67+	 4503 10077
9206	0	0	Ki67+	 4505 10245
9207	0	0	Ki67+	 4510 10142
9208	0	0	Ki67+	 4512 10427
9209	0	0	Ki67+	 4513 9854
9210	0	0	Ki67+	 4515 10367
9211	0	0	Ki67+	 4518 10155
9212	0	0	Ki67+	 4521 9943
9213	0	0	Ki67+	 4522 10348
9214	0	0	Ki67+	 4524 10028
9215	0	0	Ki67+	 4527 10091
9216	0	0	Ki67+	 4527 10394
9217	0	0	Ki67+	 4530 10328
9218	0	0	Ki67+	 4531 9958
9219	0	0	Ki67+	 4533 9854
9220	0	0	Ki67+	 4534 10131
9221	0	0	Ki67+	 4542 9837
9222	0	0	Ki67+	 4542 9983
9223	0	0	Ki67+	 4543 9887
9224	0	0	Ki67+	 4550 10165
9225	0	0	Ki67+	 4551 9962
9226	0	0	Ki67+	 4551 10378
9227	0	0	Ki67+	 4552 9655
9228	0	0	Ki67+	 4552 9935
9229	0	0	Ki67+	 4556 9815
9230	0	0	Ki67+	 4556 10363
9231	0	0	Ki67+	 4560 9859
9232	0	0	Ki67+	 4562 10251
9233	0	0	Ki67+	 4562 10436
9234	0	0	Ki67+	 4565 9657
9235	0	0	Ki67+	 4576 10247
9236	0	0	Ki67+	 4577 9684
9237	0	0	Ki67+	 4580 9980
9238	0	0	Ki67+	 4587 9801
9239	0	0	Ki67+	 4590 10263
9240	0	0	Ki67+	 4594 9657
9241	0	0	Ki67+	 4598 10374
9242	0	0	Ki67+	 4601 10230
9243	0	0	Ki67+	 4602 10148
9244	0	0	Ki67+	 4604 10408
9245	0	0	Ki67+	 4605 9988
9246	0	0	Ki67+	 4605 10424
9247	0	0	Ki67+	 4606 9786
9248	0	0	Ki67+	 4606 10136
9249	0	0	Ki67+	 4606 10174
9250	0	0	Ki67+	 4606 10206
9251	0	0	Ki67+	 4611 9865
9252	0	0	Ki67+	 4615 10109
9253	0	0	Ki67+	 4617 9843
9254	0	0	Ki67+	 4621 10419
9255	0	0	Ki67+	 4624 10151
9256	0	0	Ki67+	 4628 9843
9257	0	0	Ki67+	 4630 10268
9258	0	0	Ki67+	 4635 10020
9259	0	0	Ki67+	 4637 9878
9260	0	0	Ki67+	 4637 9945
9261	0	0	Ki67+	 4638 9771
9262	0	0	Ki67+	 4638 10299
9263	0	0	Ki67+	 4640 9790
9264	0	0	Ki67+	 4640 9967
9265	0	0	Ki67+	 4643 9814
9266	0	0	Ki67+	 4651 10182
9267	0	0	Ki67+	 4657 9805
9268	0	0	Ki67+	 4660 10399
9269	0	0	Ki67+	 4661 10003
9270	0	0	Ki67+	 4663 10220
9271	0	0	Ki67+	 4664 9859
9272	0	0	Ki67+	 4665 9754
9273	0	0	Ki67+	 4672 9824
9274	0	0	Ki67+	 4672 10029
9275	0	0	Ki67+	 4674 10298
9276	0	0	Ki67+	 4675 10371
9277	0	0	Ki67+	 4677 9768
9278	0	0	Ki67+	 4689 10174
9279	0	0	Ki67+	 4694 9782
9280	0	0	Ki67+	 4694 10416
9281	0	0	Ki67+	 4697 10428
9282	0	0	Ki67+	 4698 9875
9283	0	0	Ki67+	 4699 9964
9284	0	0	Ki67+	 4701 10242
9285	0	0	Ki67+	 4703 9915
9286	0	0	Ki67+	 4703 10074
9287	0	0	Ki67+	 4704 10369
9288	0	0	Ki67+	 4705 10304
9289	0	0	Ki67+	 4707 10223
9290	0	0	Ki67+	 4712 9730
9291	0	0	Ki67+	 4712 9947
9292	0	0	Ki67+	 4714 10356
9293	0	0	Ki67+	 4717 10040
9294	0	0	Ki67+	 4719 10312
9295	0	0	Ki67+	 4722 9759
9296	0	0	Ki67+	 4722 10363
9297	0	0	Ki67+	 4725 9834
9298	0	0	Ki67+	 4725 9918
9299	0	0	Ki67+	 4725 10396
9300	0	0	Ki67+	 4729 9964
9301	0	0	Ki67+	 4730 10139
9302	0	0	Ki67+	 4732 9848
9303	0	0	Ki67+	 4735 9779
9304	0	0	Ki67+	 4738 10272
9305	0	0	Ki67+	 4740 10048
9306	0	0	Ki67+	 4742 9718
9307	0	0	Ki67+	 4744 10164
9308	0	0	Ki67+	 4747 9881
9309	0	0	Ki67+	 4747 10017
9310	0	0	Ki67+	 4749 9744
9311	0	0	Ki67+	 4752 10141
9312	0	0	Ki67+	 4752 10337
9313	0	0	Ki67+	 4756 9903
9314	0	0	Ki67+	 4758 10359
9315	0	0	Ki67+	 4759 9764
9316	0	0	Ki67+	 4763 9716
9317	0	0	Ki67+	 4769 9983
9318	0	0	Ki67+	 4770 10278
9319	0	0	Ki67+	 4772 10018
9320	0	0	Ki67+	 4772 10118
9321	0	0	Ki67+	 4772 10310
9322	0	0	Ki67+	 4773 10098
9323	0	0	Ki67+	 4775 9809
9324	0	0	Ki67+	 4781 10361
9325	0	0	Ki67+	 4782 10169
9326	0	0	Ki67+	 4783 9746
9327	0	0	Ki67+	 4783 10301
9328	0	0	Ki67+	 4784 9977
9329	0	0	Ki67+	 4785 10271
9330	0	0	Ki67+	 4795 9758
9331	0	0	Ki67+	 4797 9893
9332	0	0	Ki67+	 4797 10072
9333	0	0	Ki67+	 4798 10059
9334	0	0	Ki67+	 4800 9801
9335	0	0	Ki67+	 4801 9745
9336	0	0	Ki67+	 4801 10023
9337	0	0	Ki67+	 4803 10210
9338	0	0	Ki67+	 4803 10338
9339	0	0	Ki67+	 4805 9723
9340	0	0	Ki67+	 4808 9862
9341	0	0	Ki67+	 4808 10302
9342	0	0	Ki67+	 4812 9956
9343	0	0	Ki67+	 4813 9820
9344	0	0	Ki67+	 4816 10127
9345	0	0	Ki67+	 4817 10316
9346	0	0	Ki67+	 4819 9924
9347	0	0	Ki67+	 4820 10278
9348	0	0	Ki67+	 4821 9991
9349	0	0	Ki67+	 4823 9717
9350	0	0	Ki67+	 4823 9773
9351	0	0	Ki67+	 4829 9785
9352	0	0	Ki67+	 4830 10109
9353	0	0	Ki67+	 4831 10155
9354	0	0	Ki67+	 4834 9731
9355	0	0	Ki67+	 4837 9756
9356	0	0	Ki67+	 4837 9802
9357	0	0	Ki67+	 4838 10291
9358	0	0	Ki67+	 4846 10188
9359	0	0	Ki67+	 4847 9703
9360	0	0	Ki67+	 4848 10267
9361	0	0	Ki67+	 4848 10307
9362	0	0	Ki67+	 4851 9973
9363	0	0	Ki67+	 4857 9959
9364	0	0	Ki67+	 4861 9727
9365	0	0	Ki67+	 4862 10293
9366	0	0	Ki67+	 4863 9673
9367	0	0	Ki67+	 4864 10198
9368	0	0	Ki67+	 4866 10214
9369	0	0	Ki67+	 4867 9785
9370	0	0	Ki67+	 4868 9762
9371	0	0	Ki67+	 4870 10323
9372	0	0	Ki67+	 4873 10167
9373	0	0	Ki67+	 4883 9665
9374	0	0	Ki67+	 4883 9771
9375	0	0	Ki67+	 4884 9919
9376	0	0	Ki67+	 4885 10275
9377	0	0	Ki67+	 4890 10380
9378	0	0	Ki67+	 4893 9655
9379	0	0	Ki67+	 4893 9780
9380	0	0	Ki67+	 4893 10254
9381	0	0	Ki67+	 4894 9981
9382	0	0	Ki67+	 4895 10289
9383	0	0	Ki67+	 4900 9669
9384	0	0	Ki67+	 4902 10234
9385	0	0	Ki67+	 4903 9950
9386	0	0	Ki67+	 4905 10006
9387	0	0	Ki67+	 4907 10191
9388	0	0	Ki67+	 4908 9691
9389	0	0	Ki67+	 4913 9714
9390	0	0	Ki67+	 4915 10285
9391	0	0	Ki67+	 4919 9895
9392	0	0	Ki67+	 4924 9978
9393	0	0	Ki67+	 4925 9702
9394	0	0	Ki67+	 4927 9651
9395	0	0	Ki67+	 4928 10203
9396	0	0	Ki67+	 4929 9727
9397	0	0	Ki67+	 4931 9937
9398	0	0	Ki67+	 4932 9762
9399	0	0	Ki67+	 4934 9689
9400	0	0	Ki67+	 4145 11036
9401	0	0	Ki67+	 4146 11218
9402	0	0	Ki67+	 4148 10957
9403	0	0	Ki67+	 4151 11183
9404	0	0	Ki67+	 4155 10673
9405	0	0	Ki67+	 4156 10688
9406	0	0	Ki67+	 4156 10769
9407	0	0	Ki67+	 4163 10609
9408	0	0	Ki67+	 4166 10499
9409	0	0	Ki67+	 4168 10520
9410	0	0	Ki67+	 4173 10650
9411	0	0	Ki67+	 4174 10710
9412	0	0	Ki67+	 4175 10949
9413	0	0	Ki67+	 4177 11003
9414	0	0	Ki67+	 4177 11036
9415	0	0	Ki67+	 4180 10757
9416	0	0	Ki67+	 4188 10982
9417	0	0	Ki67+	 4192 11218
9418	0	0	Ki67+	 4201 11033
9419	0	0	Ki67+	 4202 10571
9420	0	0	Ki67+	 4205 10942
9421	0	0	Ki67+	 4213 10516
9422	0	0	Ki67+	 4222 10973
9423	0	0	Ki67+	 4225 10594
9424	0	0	Ki67+	 4226 10642
9425	0	0	Ki67+	 4229 10932
9426	0	0	Ki67+	 4230 10556
9427	0	0	Ki67+	 4233 10692
9428	0	0	Ki67+	 4233 10722
9429	0	0	Ki67+	 4233 11000
9430	0	0	Ki67+	 4234 10705
9431	0	0	Ki67+	 4236 10964
9432	0	0	Ki67+	 4238 10570
9433	0	0	Ki67+	 4239 11091
9434	0	0	Ki67+	 4242 10485
9435	0	0	Ki67+	 4245 11033
9436	0	0	Ki67+	 4245 11158
9437	0	0	Ki67+	 4247 11234
9438	0	0	Ki67+	 4248 11103
9439	0	0	Ki67+	 4256 11065
9440	0	0	Ki67+	 4257 10971
9441	0	0	Ki67+	 4259 10929
9442	0	0	Ki67+	 4262 10633
9443	0	0	Ki67+	 4263 10666
9444	0	0	Ki67+	 4269 10516
9445	0	0	Ki67+	 4282 10905
9446	0	0	Ki67+	 4283 11110
9447	0	0	Ki67+	 4283 11231
9448	0	0	Ki67+	 4290 10560
9449	0	0	Ki67+	 4295 10988
9450	0	0	Ki67+	 4295 11099
9451	0	0	Ki67+	 4297 10525
9452	0	0	Ki67+	 4297 11185
9453	0	0	Ki67+	 4299 10499
9454	0	0	Ki67+	 4304 10900
9455	0	0	Ki67+	 4307 11168
9456	0	0	Ki67+	 4309 11006
9457	0	0	Ki67+	 4309 11071
9458	0	0	Ki67+	 4311 10936
9459	0	0	Ki67+	 4312 11218
9460	0	0	Ki67+	 4324 11111
9461	0	0	Ki67+	 4324 11182
9462	0	0	Ki67+	 4327 11079
9463	0	0	Ki67+	 4328 10695
9464	0	0	Ki67+	 4331 10685
9465	0	0	Ki67+	 4331 11228
9466	0	0	Ki67+	 4333 10504
9467	0	0	Ki67+	 4333 10899
9468	0	0	Ki67+	 4334 10552
9469	0	0	Ki67+	 4337 11156
9470	0	0	Ki67+	 4338 11107
9471	0	0	Ki67+	 4341 10918
9472	0	0	Ki67+	 4341 11083
9473	0	0	Ki67+	 4341 11178
9474	0	0	Ki67+	 4344 11063
9475	0	0	Ki67+	 4353 11019
9476	0	0	Ki67+	 4354 10993
9477	0	0	Ki67+	 4356 10452
9478	0	0	Ki67+	 4359 10614
9479	0	0	Ki67+	 4360 10568
9480	0	0	Ki67+	 4360 10955
9481	0	0	Ki67+	 4361 10582
9482	0	0	Ki67+	 4365 11145
9483	0	0	Ki67+	 4365 11174
9484	0	0	Ki67+	 4369 10611
9485	0	0	Ki67+	 4372 11073
9486	0	0	Ki67+	 4373 10490
9487	0	0	Ki67+	 4373 10561
9488	0	0	Ki67+	 4373 10662
9489	0	0	Ki67+	 4377 11114
9490	0	0	Ki67+	 4380 11042
9491	0	0	Ki67+	 4381 10932
9492	0	0	Ki67+	 4382 10543
9493	0	0	Ki67+	 4383 10959
9494	0	0	Ki67+	 4383 11210
9495	0	0	Ki67+	 4390 11050
9496	0	0	Ki67+	 4391 10646
9497	0	0	Ki67+	 4391 11240
9498	0	0	Ki67+	 4392 11089
9499	0	0	Ki67+	 4398 10663
9500	0	0	Ki67+	 4398 10933
9501	0	0	Ki67+	 4400 10475
9502	0	0	Ki67+	 4411 10571
9503	0	0	Ki67+	 4412 10991
9504	0	0	Ki67+	 4413 11200
9505	0	0	Ki67+	 4414 11157
9506	0	0	Ki67+	 4417 10903
9507	0	0	Ki67+	 4422 10974
9508	0	0	Ki67+	 4425 11172
9509	0	0	Ki67+	 4427 10507
9510	0	0	Ki67+	 4434 10890
9511	0	0	Ki67+	 4435 10561
9512	0	0	Ki67+	 4442 10587
9513	0	0	Ki67+	 4446 10870
9514	0	0	Ki67+	 4447 10929
9515	0	0	Ki67+	 4449 10451
9516	0	0	Ki67+	 4451 11229
9517	0	0	Ki67+	 4456 10591
9518	0	0	Ki67+	 4456 10953
9519	0	0	Ki67+	 4459 10616
9520	0	0	Ki67+	 4460 10636
9521	0	0	Ki67+	 4461 11211
9522	0	0	Ki67+	 4464 11130
9523	0	0	Ki67+	 4469 10904
9524	0	0	Ki67+	 4472 10597
9525	0	0	Ki67+	 4473 10481
9526	0	0	Ki67+	 4478 11242
9527	0	0	Ki67+	 4480 10856
9528	0	0	Ki67+	 4480 10930
9529	0	0	Ki67+	 4480 11169
9530	0	0	Ki67+	 4484 11154
9531	0	0	Ki67+	 4491 10794
9532	0	0	Ki67+	 4493 10588
9533	0	0	Ki67+	 4497 10477
9534	0	0	Ki67+	 4503 10930
9535	0	0	Ki67+	 4505 10893
9536	0	0	Ki67+	 4508 10559
9537	0	0	Ki67+	 4508 10848
9538	0	0	Ki67+	 4511 10947
9539	0	0	Ki67+	 4513 10608
9540	0	0	Ki67+	 4514 10504
9541	0	0	Ki67+	 4520 11143
9542	0	0	Ki67+	 4521 10449
9543	0	0	Ki67+	 4524 10841
9544	0	0	Ki67+	 4524 10872
9545	0	0	Ki67+	 4525 10546
9546	0	0	Ki67+	 4528 10910
9547	0	0	Ki67+	 4530 10589
9548	0	0	Ki67+	 4538 10514
9549	0	0	Ki67+	 4541 10536
9550	0	0	Ki67+	 4541 10871
9551	0	0	Ki67+	 4541 11181
9552	0	0	Ki67+	 4545 10950
9553	0	0	Ki67+	 4547 10452
9554	0	0	Ki67+	 4549 11157
9555	0	0	Ki67+	 4554 11142
9556	0	0	Ki67+	 4557 11109
9557	0	0	Ki67+	 4558 11183
9558	0	0	Ki67+	 4559 10798
9559	0	0	Ki67+	 4561 11194
9560	0	0	Ki67+	 4562 10471
9561	0	0	Ki67+	 4562 10854
9562	0	0	Ki67+	 4565 10823
9563	0	0	Ki67+	 4567 10928
9564	0	0	Ki67+	 4568 10783
9565	0	0	Ki67+	 4569 10953
9566	0	0	Ki67+	 4575 10867
9567	0	0	Ki67+	 4582 10828
9568	0	0	Ki67+	 4583 11170
9569	0	0	Ki67+	 4584 11192
9570	0	0	Ki67+	 4595 10755
9571	0	0	Ki67+	 4598 10457
9572	0	0	Ki67+	 4599 11134
9573	0	0	Ki67+	 4602 11099
9574	0	0	Ki67+	 4605 10774
9575	0	0	Ki67+	 4610 10788
9576	0	0	Ki67+	 4613 11130
9577	0	0	Ki67+	 4618 11159
9578	0	0	Ki67+	 4619 11214
9579	0	0	Ki67+	 4624 11115
9580	0	0	Ki67+	 4635 10782
9581	0	0	Ki67+	 4637 11090
9582	0	0	Ki67+	 4638 11155
9583	0	0	Ki67+	 4639 10753
9584	0	0	Ki67+	 4640 11113
9585	0	0	Ki67+	 4641 11189
9586	0	0	Ki67+	 4642 10462
9587	0	0	Ki67+	 4648 11222
9588	0	0	Ki67+	 4651 11011
9589	0	0	Ki67+	 4660 10766
9590	0	0	Ki67+	 4665 10801
9591	0	0	Ki67+	 4666 10479
9592	0	0	Ki67+	 4666 10818
9593	0	0	Ki67+	 4668 10730
9594	0	0	Ki67+	 4669 10871
9595	0	0	Ki67+	 4669 11202
9596	0	0	Ki67+	 4670 11065
9597	0	0	Ki67+	 4671 10783
9598	0	0	Ki67+	 4671 10949
9599	0	0	Ki67+	 4671 11127
9600	0	0	Ki67+	 4675 11034
9601	0	0	Ki67+	 4677 10467
9602	0	0	Ki67+	 4682 10895
9603	0	0	Ki67+	 4683 10846
9604	0	0	Ki67+	 4686 10684
9605	0	0	Ki67+	 4690 10748
9606	0	0	Ki67+	 4694 11055
9607	0	0	Ki67+	 4695 11125
9608	0	0	Ki67+	 4700 10700
9609	0	0	Ki67+	 4703 11144
9610	0	0	Ki67+	 4707 10801
9611	0	0	Ki67+	 4708 10940
9612	0	0	Ki67+	 4709 11232
9613	0	0	Ki67+	 4710 10999
9614	0	0	Ki67+	 4711 10680
9615	0	0	Ki67+	 4711 10915
9616	0	0	Ki67+	 4713 10648
9617	0	0	Ki67+	 4715 10862
9618	0	0	Ki67+	 4715 11062
9619	0	0	Ki67+	 4720 10754
9620	0	0	Ki67+	 4724 10666
9621	0	0	Ki67+	 4725 10691
9622	0	0	Ki67+	 4728 10892
9623	0	0	Ki67+	 4728 11204
9624	0	0	Ki67+	 4729 11168
9625	0	0	Ki67+	 4733 10679
9626	0	0	Ki67+	 4739 10828
9627	0	0	Ki67+	 4739 11234
9628	0	0	Ki67+	 4742 11171
9629	0	0	Ki67+	 4743 11031
9630	0	0	Ki67+	 4746 10899
9631	0	0	Ki67+	 4748 10602
9632	0	0	Ki67+	 4751 10629
9633	0	0	Ki67+	 4758 11246
9634	0	0	Ki67+	 4763 10648
9635	0	0	Ki67+	 4764 10593
9636	0	0	Ki67+	 4765 10729
9637	0	0	Ki67+	 4767 10860
9638	0	0	Ki67+	 4768 10903
9639	0	0	Ki67+	 4768 11055
9640	0	0	Ki67+	 4769 10990
9641	0	0	Ki67+	 4771 10926
9642	0	0	Ki67+	 4772 10708
9643	0	0	Ki67+	 4773 10820
9644	0	0	Ki67+	 4773 10967
9645	0	0	Ki67+	 4784 11160
9646	0	0	Ki67+	 4787 10596
9647	0	0	Ki67+	 4790 10709
9648	0	0	Ki67+	 4791 11236
9649	0	0	Ki67+	 4793 10569
9650	0	0	Ki67+	 4795 10610
9651	0	0	Ki67+	 4795 11030
9652	0	0	Ki67+	 4796 10948
9653	0	0	Ki67+	 4797 10640
9654	0	0	Ki67+	 4803 11010
9655	0	0	Ki67+	 4807 11126
9656	0	0	Ki67+	 4817 10650
9657	0	0	Ki67+	 4818 10556
9658	0	0	Ki67+	 4820 11147
9659	0	0	Ki67+	 4822 10602
9660	0	0	Ki67+	 4825 10956
9661	0	0	Ki67+	 4828 10680
9662	0	0	Ki67+	 4831 10551
9663	0	0	Ki67+	 4841 10604
9664	0	0	Ki67+	 4845 10548
9665	0	0	Ki67+	 4846 10994
9666	0	0	Ki67+	 4846 11236
9667	0	0	Ki67+	 4849 11022
9668	0	0	Ki67+	 4850 10532
9669	0	0	Ki67+	 4852 10566
9670	0	0	Ki67+	 4861 10585
9671	0	0	Ki67+	 4869 10696
9672	0	0	Ki67+	 4870 10548
9673	0	0	Ki67+	 4873 11196
9674	0	0	Ki67+	 4874 11144
9675	0	0	Ki67+	 4875 10971
9676	0	0	Ki67+	 4878 10953
9677	0	0	Ki67+	 4878 11222
9678	0	0	Ki67+	 4880 10564
9679	0	0	Ki67+	 4882 10553
9680	0	0	Ki67+	 4886 11142
9681	0	0	Ki67+	 4887 11192
9682	0	0	Ki67+	 4888 10592
9683	0	0	Ki67+	 4889 10510
9684	0	0	Ki67+	 4889 10947
9685	0	0	Ki67+	 4893 11040
9686	0	0	Ki67+	 4895 11172
9687	0	0	Ki67+	 4896 11003
9688	0	0	Ki67+	 4899 10525
9689	0	0	Ki67+	 4901 10942
9690	0	0	Ki67+	 4902 10961
9691	0	0	Ki67+	 4902 11220
9692	0	0	Ki67+	 4904 11016
9693	0	0	Ki67+	 4908 11002
9694	0	0	Ki67+	 4909 10545
9695	0	0	Ki67+	 4909 11038
9696	0	0	Ki67+	 4910 11161
9697	0	0	Ki67+	 4917 10566
9698	0	0	Ki67+	 4925 10955
9699	0	0	Ki67+	 4926 10498
9700	0	0	Ki67+	 4929 10457
9701	0	0	Ki67+	 4930 10627
9702	0	0	Ki67+	 4931 10581
9703	0	0	Ki67+	 4931 10756
9704	0	0	Ki67+	 4941 10519
9705	0	0	Ki67+	 4941 10923
9706	0	0	Ki67+	 4942 10640
9707	0	0	Ki67+	 4943 10457
9708	0	0	Ki67+	 4943 10998
9709	0	0	Ki67+	 4145 11635
9710	0	0	Ki67+	 4148 11282
9711	0	0	Ki67+	 4148 11691
9712	0	0	Ki67+	 4149 11941
9713	0	0	Ki67+	 4154 11400
9714	0	0	Ki67+	 4156 11485
9715	0	0	Ki67+	 4156 11705
9716	0	0	Ki67+	 4157 11414
9717	0	0	Ki67+	 4159 11760
9718	0	0	Ki67+	 4164 12012
9719	0	0	Ki67+	 4165 11877
9720	0	0	Ki67+	 4169 11273
9721	0	0	Ki67+	 4169 11548
9722	0	0	Ki67+	 4176 11285
9723	0	0	Ki67+	 4177 11648
9724	0	0	Ki67+	 4177 11904
9725	0	0	Ki67+	 4177 12014
9726	0	0	Ki67+	 4178 11451
9727	0	0	Ki67+	 4181 11681
9728	0	0	Ki67+	 4181 11839
9729	0	0	Ki67+	 4182 11874
9730	0	0	Ki67+	 4183 11421
9731	0	0	Ki67+	 4184 12003
9732	0	0	Ki67+	 4187 11706
9733	0	0	Ki67+	 4190 11480
9734	0	0	Ki67+	 4193 11268
9735	0	0	Ki67+	 4194 11565
9736	0	0	Ki67+	 4194 11987
9737	0	0	Ki67+	 4197 11658
9738	0	0	Ki67+	 4197 11909
9739	0	0	Ki67+	 4200 11823
9740	0	0	Ki67+	 4200 11965
9741	0	0	Ki67+	 4201 11641
9742	0	0	Ki67+	 4203 11293
9743	0	0	Ki67+	 4203 12046
9744	0	0	Ki67+	 4207 11410
9745	0	0	Ki67+	 4213 12016
9746	0	0	Ki67+	 4217 11861
9747	0	0	Ki67+	 4218 11701
9748	0	0	Ki67+	 4219 11739
9749	0	0	Ki67+	 4220 11523
9750	0	0	Ki67+	 4224 11540
9751	0	0	Ki67+	 4228 11678
9752	0	0	Ki67+	 4228 11941
9753	0	0	Ki67+	 4235 11290
9754	0	0	Ki67+	 4235 11917
9755	0	0	Ki67+	 4235 11970
9756	0	0	Ki67+	 4236 11262
9757	0	0	Ki67+	 4236 11439
9758	0	0	Ki67+	 4236 11696
9759	0	0	Ki67+	 4238 11470
9760	0	0	Ki67+	 4241 11857
9761	0	0	Ki67+	 4243 11544
9762	0	0	Ki67+	 4244 11647
9763	0	0	Ki67+	 4248 11578
9764	0	0	Ki67+	 4251 11450
9765	0	0	Ki67+	 4251 11703
9766	0	0	Ki67+	 4251 11902
9767	0	0	Ki67+	 4253 11913
9768	0	0	Ki67+	 4256 11531
9769	0	0	Ki67+	 4260 11274
9770	0	0	Ki67+	 4260 11656
9771	0	0	Ki67+	 4264 11931
9772	0	0	Ki67+	 4266 11260
9773	0	0	Ki67+	 4266 11715
9774	0	0	Ki67+	 4267 11826
9775	0	0	Ki67+	 4273 11508
9776	0	0	Ki67+	 4274 11993
9777	0	0	Ki67+	 4275 11385
9778	0	0	Ki67+	 4280 11848
9779	0	0	Ki67+	 4281 11370
9780	0	0	Ki67+	 4281 11428
9781	0	0	Ki67+	 4281 11974
9782	0	0	Ki67+	 4282 11286
9783	0	0	Ki67+	 4289 11536
9784	0	0	Ki67+	 4290 11927
9785	0	0	Ki67+	 4293 11520
9786	0	0	Ki67+	 4298 11342
9787	0	0	Ki67+	 4300 11397
9788	0	0	Ki67+	 4301 11648
9789	0	0	Ki67+	 4303 11422
9790	0	0	Ki67+	 4307 11893
9791	0	0	Ki67+	 4309 11876
9792	0	0	Ki67+	 4314 11735
9793	0	0	Ki67+	 4318 11350
9794	0	0	Ki67+	 4318 11831
9795	0	0	Ki67+	 4319 11618
9796	0	0	Ki67+	 4320 11673
9797	0	0	Ki67+	 4320 11921
9798	0	0	Ki67+	 4321 11848
9799	0	0	Ki67+	 4324 11549
9800	0	0	Ki67+	 4329 11383
9801	0	0	Ki67+	 4333 11310
9802	0	0	Ki67+	 4333 11690
9803	0	0	Ki67+	 4334 11418
9804	0	0	Ki67+	 4339 11803
9805	0	0	Ki67+	 4344 11279
9806	0	0	Ki67+	 4349 11821
9807	0	0	Ki67+	 4354 11837
9808	0	0	Ki67+	 4355 11882
9809	0	0	Ki67+	 4356 11354
9810	0	0	Ki67+	 4357 11505
9811	0	0	Ki67+	 4357 11652
9812	0	0	Ki67+	 4361 11299
9813	0	0	Ki67+	 4362 11474
9814	0	0	Ki67+	 4364 11661
9815	0	0	Ki67+	 4365 11792
9816	0	0	Ki67+	 4366 11256
9817	0	0	Ki67+	 4369 11622
9818	0	0	Ki67+	 4369 12030
9819	0	0	Ki67+	 4370 11845
9820	0	0	Ki67+	 4371 11322
9821	0	0	Ki67+	 4371 11432
9822	0	0	Ki67+	 4371 11809
9823	0	0	Ki67+	 4374 11587
9824	0	0	Ki67+	 4378 11370
9825	0	0	Ki67+	 4384 11418
9826	0	0	Ki67+	 4385 11647
9827	0	0	Ki67+	 4388 12018
9828	0	0	Ki67+	 4393 11789
9829	0	0	Ki67+	 4394 11641
9830	0	0	Ki67+	 4394 11830
9831	0	0	Ki67+	 4397 11806
9832	0	0	Ki67+	 4399 11510
9833	0	0	Ki67+	 4400 11594
9834	0	0	Ki67+	 4417 11412
9835	0	0	Ki67+	 4417 11906
9836	0	0	Ki67+	 4420 11809
9837	0	0	Ki67+	 4421 11830
9838	0	0	Ki67+	 4430 11336
9839	0	0	Ki67+	 4430 11510
9840	0	0	Ki67+	 4434 11553
9841	0	0	Ki67+	 4434 11703
9842	0	0	Ki67+	 4435 11491
9843	0	0	Ki67+	 4436 11865
9844	0	0	Ki67+	 4441 11508
9845	0	0	Ki67+	 4441 12019
9846	0	0	Ki67+	 4442 11755
9847	0	0	Ki67+	 4443 11606
9848	0	0	Ki67+	 4445 11788
9849	0	0	Ki67+	 4450 11538
9850	0	0	Ki67+	 4454 11413
9851	0	0	Ki67+	 4455 11904
9852	0	0	Ki67+	 4456 11318
9853	0	0	Ki67+	 4460 11572
9854	0	0	Ki67+	 4461 11591
9855	0	0	Ki67+	 4461 11621
9856	0	0	Ki67+	 4463 11850
9857	0	0	Ki67+	 4467 11427
9858	0	0	Ki67+	 4469 11338
9859	0	0	Ki67+	 4469 11795
9860	0	0	Ki67+	 4472 11515
9861	0	0	Ki67+	 4474 11613
9862	0	0	Ki67+	 4475 11744
9863	0	0	Ki67+	 4479 11809
9864	0	0	Ki67+	 4485 11778
9865	0	0	Ki67+	 4486 11295
9866	0	0	Ki67+	 4489 11990
9867	0	0	Ki67+	 4495 11362
9868	0	0	Ki67+	 4496 11863
9869	0	0	Ki67+	 4497 11271
9870	0	0	Ki67+	 4499 11508
9871	0	0	Ki67+	 4499 11542
9872	0	0	Ki67+	 4499 11585
9873	0	0	Ki67+	 4502 11992
9874	0	0	Ki67+	 4505 11609
9875	0	0	Ki67+	 4505 11773
9876	0	0	Ki67+	 4514 11819
9877	0	0	Ki67+	 4515 11434
9878	0	0	Ki67+	 4515 11586
9879	0	0	Ki67+	 4518 12042
9880	0	0	Ki67+	 4521 11459
9881	0	0	Ki67+	 4525 12027
9882	0	0	Ki67+	 4526 11742
9883	0	0	Ki67+	 4528 11260
9884	0	0	Ki67+	 4528 11396
9885	0	0	Ki67+	 4530 11607
9886	0	0	Ki67+	 4531 11309
9887	0	0	Ki67+	 4532 11547
9888	0	0	Ki67+	 4532 11799
9889	0	0	Ki67+	 4532 11849
9890	0	0	Ki67+	 4533 11517
9891	0	0	Ki67+	 4536 11885
9892	0	0	Ki67+	 4537 12008
9893	0	0	Ki67+	 4538 11321
9894	0	0	Ki67+	 4540 11754
9895	0	0	Ki67+	 4542 11561
9896	0	0	Ki67+	 4543 11603
9897	0	0	Ki67+	 4546 11290
9898	0	0	Ki67+	 4550 11947
9899	0	0	Ki67+	 4553 11709
9900	0	0	Ki67+	 4556 11259
9901	0	0	Ki67+	 4557 11832
9902	0	0	Ki67+	 4558 11421
9903	0	0	Ki67+	 4558 11574
9904	0	0	Ki67+	 4558 11887
9905	0	0	Ki67+	 4559 11784
9906	0	0	Ki67+	 4560 11305
9907	0	0	Ki67+	 4560 11908
9908	0	0	Ki67+	 4562 12032
9909	0	0	Ki67+	 4564 11981
9910	0	0	Ki67+	 4565 12047
9911	0	0	Ki67+	 4571 11560
9912	0	0	Ki67+	 4572 11291
9913	0	0	Ki67+	 4573 11741
9914	0	0	Ki67+	 4576 11304
9915	0	0	Ki67+	 4576 12006
9916	0	0	Ki67+	 4578 11486
9917	0	0	Ki67+	 4578 11666
9918	0	0	Ki67+	 4579 11882
9919	0	0	Ki67+	 4583 11395
9920	0	0	Ki67+	 4584 11685
9921	0	0	Ki67+	 4586 11338
9922	0	0	Ki67+	 4588 11986
9923	0	0	Ki67+	 4589 11430
9924	0	0	Ki67+	 4589 11538
9925	0	0	Ki67+	 4589 12002
9926	0	0	Ki67+	 4592 11774
9927	0	0	Ki67+	 4593 11582
9928	0	0	Ki67+	 4594 11845
9929	0	0	Ki67+	 4599 11565
9930	0	0	Ki67+	 4599 11737
9931	0	0	Ki67+	 4601 11494
9932	0	0	Ki67+	 4603 11694
9933	0	0	Ki67+	 4603 12024
9934	0	0	Ki67+	 4604 11282
9935	0	0	Ki67+	 4605 11804
9936	0	0	Ki67+	 4608 11842
9937	0	0	Ki67+	 4609 11889
9938	0	0	Ki67+	 4612 11574
9939	0	0	Ki67+	 4613 11389
9940	0	0	Ki67+	 4615 11816
9941	0	0	Ki67+	 4615 11959
9942	0	0	Ki67+	 4618 11988
9943	0	0	Ki67+	 4619 11666
9944	0	0	Ki67+	 4624 11309
9945	0	0	Ki67+	 4625 11871
9946	0	0	Ki67+	 4627 11430
9947	0	0	Ki67+	 4627 12047
9948	0	0	Ki67+	 4630 11742
9949	0	0	Ki67+	 4631 11251
9950	0	0	Ki67+	 4631 11322
9951	0	0	Ki67+	 4633 11565
9952	0	0	Ki67+	 4634 11694
9953	0	0	Ki67+	 4635 11792
9954	0	0	Ki67+	 4638 11508
9955	0	0	Ki67+	 4640 11415
9956	0	0	Ki67+	 4641 11901
9957	0	0	Ki67+	 4642 11288
9958	0	0	Ki67+	 4642 12000
9959	0	0	Ki67+	 4646 11804
9960	0	0	Ki67+	 4646 12024
9961	0	0	Ki67+	 4649 11723
9962	0	0	Ki67+	 4652 11674
9963	0	0	Ki67+	 4653 11465
9964	0	0	Ki67+	 4653 11979
9965	0	0	Ki67+	 4654 11860
9966	0	0	Ki67+	 4655 11894
9967	0	0	Ki67+	 4657 11765
9968	0	0	Ki67+	 4658 11259
9969	0	0	Ki67+	 4658 11522
9970	0	0	Ki67+	 4665 11314
9971	0	0	Ki67+	 4665 11436
9972	0	0	Ki67+	 4666 11671
9973	0	0	Ki67+	 4667 11834
9974	0	0	Ki67+	 4669 11302
9975	0	0	Ki67+	 4670 12033
9976	0	0	Ki67+	 4672 11257
9977	0	0	Ki67+	 4674 11655
9978	0	0	Ki67+	 4679 11475
9979	0	0	Ki67+	 4679 11999
9980	0	0	Ki67+	 4681 11269
9981	0	0	Ki67+	 4682 11714
9982	0	0	Ki67+	 4685 11494
9983	0	0	Ki67+	 4689 11883
9984	0	0	Ki67+	 4690 11589
9985	0	0	Ki67+	 4694 11250
9986	0	0	Ki67+	 4699 11757
9987	0	0	Ki67+	 4699 11815
9988	0	0	Ki67+	 4701 11464
9989	0	0	Ki67+	 4702 11670
9990	0	0	Ki67+	 4705 11358
9991	0	0	Ki67+	 4707 11517
9992	0	0	Ki67+	 4708 11950
9993	0	0	Ki67+	 4708 12010
9994	0	0	Ki67+	 4709 11684
9995	0	0	Ki67+	 4709 11988
9996	0	0	Ki67+	 4715 11637
9997	0	0	Ki67+	 4715 11891
9998	0	0	Ki67+	 4717 11258
9999	0	0	Ki67+	 4718 12038
10000	0	0	Ki67+	 4719 11478
10001	0	0	Ki67+	 4722 11866
10002	0	0	Ki67+	 4723 11967
10003	0	0	Ki67+	 4724 11681
10004	0	0	Ki67+	 4727 11952
10005	0	0	Ki67+	 4729 11703
10006	0	0	Ki67+	 4730 11419
10007	0	0	Ki67+	 4731 11846
10008	0	0	Ki67+	 4732 11781
10009	0	0	Ki67+	 4735 11463
10010	0	0	Ki67+	 4743 11476
10011	0	0	Ki67+	 4743 11679
10012	0	0	Ki67+	 4744 11331
10013	0	0	Ki67+	 4744 11880
10014	0	0	Ki67+	 4747 11395
10015	0	0	Ki67+	 4748 11629
10016	0	0	Ki67+	 4749 11791
10017	0	0	Ki67+	 4750 11996
10018	0	0	Ki67+	 4751 11499
10019	0	0	Ki67+	 4752 11932
10020	0	0	Ki67+	 4753 11366
10021	0	0	Ki67+	 4753 11970
10022	0	0	Ki67+	 4754 11488
10023	0	0	Ki67+	 4754 11858
10024	0	0	Ki67+	 4755 11332
10025	0	0	Ki67+	 4756 11695
10026	0	0	Ki67+	 4757 11300
10027	0	0	Ki67+	 4761 11736
10028	0	0	Ki67+	 4767 11706
10029	0	0	Ki67+	 4768 11902
10030	0	0	Ki67+	 4775 11989
10031	0	0	Ki67+	 4779 11627
10032	0	0	Ki67+	 4779 11649
10033	0	0	Ki67+	 4779 11888
10034	0	0	Ki67+	 4780 11666
10035	0	0	Ki67+	 4780 11854
10036	0	0	Ki67+	 4784 11459
10037	0	0	Ki67+	 4786 11419
10038	0	0	Ki67+	 4789 11317
10039	0	0	Ki67+	 4789 11945
10040	0	0	Ki67+	 4795 11626
10041	0	0	Ki67+	 4796 11424
10042	0	0	Ki67+	 4796 11813
10043	0	0	Ki67+	 4798 11685
10044	0	0	Ki67+	 4799 11863
10045	0	0	Ki67+	 4799 11918
10046	0	0	Ki67+	 4801 11705
10047	0	0	Ki67+	 4803 11379
10048	0	0	Ki67+	 4803 11488
10049	0	0	Ki67+	 4806 11253
10050	0	0	Ki67+	 4806 11775
10051	0	0	Ki67+	 4807 11352
10052	0	0	Ki67+	 4810 11613
10053	0	0	Ki67+	 4811 11743
10054	0	0	Ki67+	 4812 11660
10055	0	0	Ki67+	 4816 11832
10056	0	0	Ki67+	 4817 11467
10057	0	0	Ki67+	 4817 11678
10058	0	0	Ki67+	 4822 11905
10059	0	0	Ki67+	 4830 11977
10060	0	0	Ki67+	 4832 11267
10061	0	0	Ki67+	 4833 11634
10062	0	0	Ki67+	 4834 11394
10063	0	0	Ki67+	 4834 11708
10064	0	0	Ki67+	 4835 11667
10065	0	0	Ki67+	 4835 11868
10066	0	0	Ki67+	 4838 11412
10067	0	0	Ki67+	 4840 11601
10068	0	0	Ki67+	 4842 11740
10069	0	0	Ki67+	 4844 11789
10070	0	0	Ki67+	 4848 11437
10071	0	0	Ki67+	 4850 11618
10072	0	0	Ki67+	 4852 11816
10073	0	0	Ki67+	 4854 11836
10074	0	0	Ki67+	 4861 11467
10075	0	0	Ki67+	 4861 11870
10076	0	0	Ki67+	 4863 11698
10077	0	0	Ki67+	 4864 11369
10078	0	0	Ki67+	 4867 11829
10079	0	0	Ki67+	 4873 11790
10080	0	0	Ki67+	 4876 11743
10081	0	0	Ki67+	 4877 11712
10082	0	0	Ki67+	 4880 11635
10083	0	0	Ki67+	 4881 11435
10084	0	0	Ki67+	 4885 11651
10085	0	0	Ki67+	 4885 11769
10086	0	0	Ki67+	 4888 11602
10087	0	0	Ki67+	 4888 11839
10088	0	0	Ki67+	 4891 11448
10089	0	0	Ki67+	 4893 11394
10090	0	0	Ki67+	 4897 11675
10091	0	0	Ki67+	 4900 11725
10092	0	0	Ki67+	 4901 11825
10093	0	0	Ki67+	 4907 11783
10094	0	0	Ki67+	 4908 11295
10095	0	0	Ki67+	 4909 11614
10096	0	0	Ki67+	 4911 11736
10097	0	0	Ki67+	 4915 11648
10098	0	0	Ki67+	 4915 11818
10099	0	0	Ki67+	 4917 11430
10100	0	0	Ki67+	 4919 11375
10101	0	0	Ki67+	 4920 11673
10102	0	0	Ki67+	 4921 11701
10103	0	0	Ki67+	 4926 11269
10104	0	0	Ki67+	 4928 11326
10105	0	0	Ki67+	 4931 11438
10106	0	0	Ki67+	 4933 11614
10107	0	0	Ki67+	 4934 11419
10108	0	0	Ki67+	 4943 11340
10109	0	0	Ki67+	 4943 11754
10110	0	0	Ki67+	 4145 12053
10111	0	0	Ki67+	 4149 12633
10112	0	0	Ki67+	 4151 12505
10113	0	0	Ki67+	 4152 12290
10114	0	0	Ki67+	 4152 12463
10115	0	0	Ki67+	 4153 12161
10116	0	0	Ki67+	 4153 12476
10117	0	0	Ki67+	 4156 12318
10118	0	0	Ki67+	 4157 12742
10119	0	0	Ki67+	 4157 12780
10120	0	0	Ki67+	 4159 12580
10121	0	0	Ki67+	 4160 12336
10122	0	0	Ki67+	 4160 12834
10123	0	0	Ki67+	 4161 12382
10124	0	0	Ki67+	 4165 12695
10125	0	0	Ki67+	 4168 12183
10126	0	0	Ki67+	 4168 12819
10127	0	0	Ki67+	 4171 12277
10128	0	0	Ki67+	 4175 12228
10129	0	0	Ki67+	 4175 12360
10130	0	0	Ki67+	 4175 12787
10131	0	0	Ki67+	 4177 12150
10132	0	0	Ki67+	 4178 12058
10133	0	0	Ki67+	 4178 12766
10134	0	0	Ki67+	 4179 12637
10135	0	0	Ki67+	 4181 12729
10136	0	0	Ki67+	 4184 12611
10137	0	0	Ki67+	 4185 12575
10138	0	0	Ki67+	 4185 12672
10139	0	0	Ki67+	 4186 12430
10140	0	0	Ki67+	 4186 12476
10141	0	0	Ki67+	 4188 12742
10142	0	0	Ki67+	 4191 12314
10143	0	0	Ki67+	 4191 12815
10144	0	0	Ki67+	 4194 12200
10145	0	0	Ki67+	 4196 12373
10146	0	0	Ki67+	 4198 12267
10147	0	0	Ki67+	 4203 12350
10148	0	0	Ki67+	 4203 12594
10149	0	0	Ki67+	 4203 12719
10150	0	0	Ki67+	 4204 12442
10151	0	0	Ki67+	 4208 12564
10152	0	0	Ki67+	 4208 12623
10153	0	0	Ki67+	 4209 12838
10154	0	0	Ki67+	 4210 12736
10155	0	0	Ki67+	 4210 12753
10156	0	0	Ki67+	 4213 12409
10157	0	0	Ki67+	 4215 12646
10158	0	0	Ki67+	 4215 12669
10159	0	0	Ki67+	 4221 12152
10160	0	0	Ki67+	 4222 12534
10161	0	0	Ki67+	 4224 12682
10162	0	0	Ki67+	 4226 12720
10163	0	0	Ki67+	 4228 12784
10164	0	0	Ki67+	 4231 12163
10165	0	0	Ki67+	 4231 12577
10166	0	0	Ki67+	 4233 12766
10167	0	0	Ki67+	 4235 12250
10168	0	0	Ki67+	 4236 12330
10169	0	0	Ki67+	 4237 12279
10170	0	0	Ki67+	 4238 12213
10171	0	0	Ki67+	 4238 12748
10172	0	0	Ki67+	 4238 12836
10173	0	0	Ki67+	 4239 12292
10174	0	0	Ki67+	 4241 12203
10175	0	0	Ki67+	 4244 12618
10176	0	0	Ki67+	 4247 12582
10177	0	0	Ki67+	 4248 12600
10178	0	0	Ki67+	 4249 12800
10179	0	0	Ki67+	 4250 12686
10180	0	0	Ki67+	 4252 12496
10181	0	0	Ki67+	 4254 12339
10182	0	0	Ki67+	 4255 12710
10183	0	0	Ki67+	 4255 12772
10184	0	0	Ki67+	 4256 12645
10185	0	0	Ki67+	 4257 12475
10186	0	0	Ki67+	 4260 12155
10187	0	0	Ki67+	 4260 12680
10188	0	0	Ki67+	 4261 12399
10189	0	0	Ki67+	 4263 12309
10190	0	0	Ki67+	 4269 12165
10191	0	0	Ki67+	 4269 12353
10192	0	0	Ki67+	 4269 12843
10193	0	0	Ki67+	 4270 12534
10194	0	0	Ki67+	 4273 12775
10195	0	0	Ki67+	 4275 12239
10196	0	0	Ki67+	 4275 12554
10197	0	0	Ki67+	 4276 12284
10198	0	0	Ki67+	 4276 12415
10199	0	0	Ki67+	 4277 12742
10200	0	0	Ki67+	 4278 12707
10201	0	0	Ki67+	 4279 12134
10202	0	0	Ki67+	 4285 12626
10203	0	0	Ki67+	 4286 12598
10204	0	0	Ki67+	 4287 12335
10205	0	0	Ki67+	 4287 12655
10206	0	0	Ki67+	 4288 12504
10207	0	0	Ki67+	 4291 12137
10208	0	0	Ki67+	 4292 12174
10209	0	0	Ki67+	 4293 12308
10210	0	0	Ki67+	 4294 12276
10211	0	0	Ki67+	 4299 12361
10212	0	0	Ki67+	 4302 12394
10213	0	0	Ki67+	 4303 12516
10214	0	0	Ki67+	 4303 12727
10215	0	0	Ki67+	 4306 12756
10216	0	0	Ki67+	 4310 12260
10217	0	0	Ki67+	 4315 12661
10218	0	0	Ki67+	 4318 12218
10219	0	0	Ki67+	 4318 12514
10220	0	0	Ki67+	 4320 12275
10221	0	0	Ki67+	 4321 12450
10222	0	0	Ki67+	 4321 12707
10223	0	0	Ki67+	 4322 12610
10224	0	0	Ki67+	 4323 12369
10225	0	0	Ki67+	 4324 12183
10226	0	0	Ki67+	 4325 12737
10227	0	0	Ki67+	 4326 12065
10228	0	0	Ki67+	 4326 12793
10229	0	0	Ki67+	 4327 12342
10230	0	0	Ki67+	 4328 12302
10231	0	0	Ki67+	 4329 12549
10232	0	0	Ki67+	 4330 12667
10233	0	0	Ki67+	 4332 12052
10234	0	0	Ki67+	 4332 12406
10235	0	0	Ki67+	 4333 12560
10236	0	0	Ki67+	 4336 12491
10237	0	0	Ki67+	 4337 12354
10238	0	0	Ki67+	 4338 12457
10239	0	0	Ki67+	 4339 12296
10240	0	0	Ki67+	 4340 12091
10241	0	0	Ki67+	 4346 12683
10242	0	0	Ki67+	 4349 12634
10243	0	0	Ki67+	 4351 12585
10244	0	0	Ki67+	 4352 12160
10245	0	0	Ki67+	 4352 12257
10246	0	0	Ki67+	 4356 12493
10247	0	0	Ki67+	 4360 12248
10248	0	0	Ki67+	 4363 12054
10249	0	0	Ki67+	 4364 12620
10250	0	0	Ki67+	 4365 12282
10251	0	0	Ki67+	 4365 12406
10252	0	0	Ki67+	 4366 12558
10253	0	0	Ki67+	 4366 12577
10254	0	0	Ki67+	 4369 12501
10255	0	0	Ki67+	 4370 12610
10256	0	0	Ki67+	 4372 12302
10257	0	0	Ki67+	 4375 12268
10258	0	0	Ki67+	 4376 12139
10259	0	0	Ki67+	 4378 12374
10260	0	0	Ki67+	 4380 12593
10261	0	0	Ki67+	 4381 12444
10262	0	0	Ki67+	 4382 12674
10263	0	0	Ki67+	 4386 12650
10264	0	0	Ki67+	 4387 12105
10265	0	0	Ki67+	 4391 12080
10266	0	0	Ki67+	 4391 12469
10267	0	0	Ki67+	 4392 12425
10268	0	0	Ki67+	 4393 12533
10269	0	0	Ki67+	 4397 12229
10270	0	0	Ki67+	 4398 12295
10271	0	0	Ki67+	 4399 12483
10272	0	0	Ki67+	 4399 12576
10273	0	0	Ki67+	 4402 12611
10274	0	0	Ki67+	 4407 12629
10275	0	0	Ki67+	 4410 12754
10276	0	0	Ki67+	 4413 12443
10277	0	0	Ki67+	 4414 12063
10278	0	0	Ki67+	 4416 12572
10279	0	0	Ki67+	 4425 12282
10280	0	0	Ki67+	 4425 12507
10281	0	0	Ki67+	 4426 12133
10282	0	0	Ki67+	 4426 12209
10283	0	0	Ki67+	 4426 12428
10284	0	0	Ki67+	 4426 12465
10285	0	0	Ki67+	 4426 12606
10286	0	0	Ki67+	 4426 12834
10287	0	0	Ki67+	 4431 12268
10288	0	0	Ki67+	 4432 12328
10289	0	0	Ki67+	 4433 12492
10290	0	0	Ki67+	 4434 12392
10291	0	0	Ki67+	 4436 12110
10292	0	0	Ki67+	 4438 12569
10293	0	0	Ki67+	 4439 12542
10294	0	0	Ki67+	 4440 12193
10295	0	0	Ki67+	 4441 12406
10296	0	0	Ki67+	 4443 12317
10297	0	0	Ki67+	 4444 12508
10298	0	0	Ki67+	 4446 12074
10299	0	0	Ki67+	 4447 12278
10300	0	0	Ki67+	 4448 12061
10301	0	0	Ki67+	 4449 12156
10302	0	0	Ki67+	 4452 12374
10303	0	0	Ki67+	 4452 12451
10304	0	0	Ki67+	 4452 12547
10305	0	0	Ki67+	 4455 12207
10306	0	0	Ki67+	 4459 12342
10307	0	0	Ki67+	 4459 12534
10308	0	0	Ki67+	 4460 12244
10309	0	0	Ki67+	 4462 12476
10310	0	0	Ki67+	 4466 12381
10311	0	0	Ki67+	 4476 12222
10312	0	0	Ki67+	 4477 12192
10313	0	0	Ki67+	 4478 12056
10314	0	0	Ki67+	 4478 12112
10315	0	0	Ki67+	 4478 12520
10316	0	0	Ki67+	 4479 12393
10317	0	0	Ki67+	 4483 12174
10318	0	0	Ki67+	 4483 12364
10319	0	0	Ki67+	 4487 12138
10320	0	0	Ki67+	 4487 12287
10321	0	0	Ki67+	 4492 12458
10322	0	0	Ki67+	 4493 12329
10323	0	0	Ki67+	 4493 12437
10324	0	0	Ki67+	 4497 12214
10325	0	0	Ki67+	 4499 12415
10326	0	0	Ki67+	 4500 12358
10327	0	0	Ki67+	 4506 12143
10328	0	0	Ki67+	 4512 12459
10329	0	0	Ki67+	 4513 12244
10330	0	0	Ki67+	 4513 12416
10331	0	0	Ki67+	 4516 12277
10332	0	0	Ki67+	 4517 12371
10333	0	0	Ki67+	 4521 12356
10334	0	0	Ki67+	 4522 12184
10335	0	0	Ki67+	 4528 12306
10336	0	0	Ki67+	 4528 12488
10337	0	0	Ki67+	 4529 12416
10338	0	0	Ki67+	 4533 12071
10339	0	0	Ki67+	 4535 12085
10340	0	0	Ki67+	 4541 12475
10341	0	0	Ki67+	 4542 12380
10342	0	0	Ki67+	 4544 12363
10343	0	0	Ki67+	 4545 12323
10344	0	0	Ki67+	 4546 12205
10345	0	0	Ki67+	 4546 12245
10346	0	0	Ki67+	 4547 12117
10347	0	0	Ki67+	 4548 12288
10348	0	0	Ki67+	 4552 12146
10349	0	0	Ki67+	 4554 12348
10350	0	0	Ki67+	 4555 12264
10351	0	0	Ki67+	 4555 12846
10352	0	0	Ki67+	 4559 12174
10353	0	0	Ki67+	 4561 12425
10354	0	0	Ki67+	 4569 12110
10355	0	0	Ki67+	 4569 12143
10356	0	0	Ki67+	 4572 12257
10357	0	0	Ki67+	 4576 12303
10358	0	0	Ki67+	 4577 12191
10359	0	0	Ki67+	 4579 12336
10360	0	0	Ki67+	 4586 12090
10361	0	0	Ki67+	 4587 12139
10362	0	0	Ki67+	 4587 12810
10363	0	0	Ki67+	 4588 12217
10364	0	0	Ki67+	 4589 12738
10365	0	0	Ki67+	 4591 12181
10366	0	0	Ki67+	 4597 12056
10367	0	0	Ki67+	 4597 12287
10368	0	0	Ki67+	 4600 12263
10369	0	0	Ki67+	 4601 12340
10370	0	0	Ki67+	 4602 12791
10371	0	0	Ki67+	 4604 12127
10372	0	0	Ki67+	 4604 12190
10373	0	0	Ki67+	 4611 12089
10374	0	0	Ki67+	 4615 12803
10375	0	0	Ki67+	 4620 12123
10376	0	0	Ki67+	 4620 12197
10377	0	0	Ki67+	 4621 12769
10378	0	0	Ki67+	 4622 12157
10379	0	0	Ki67+	 4623 12228
10380	0	0	Ki67+	 4628 12182
10381	0	0	Ki67+	 4634 12076
10382	0	0	Ki67+	 4634 12765
10383	0	0	Ki67+	 4635 12582
10384	0	0	Ki67+	 4638 12278
10385	0	0	Ki67+	 4639 12258
10386	0	0	Ki67+	 4640 12800
10387	0	0	Ki67+	 4640 12847
10388	0	0	Ki67+	 4644 12718
10389	0	0	Ki67+	 4647 12128
10390	0	0	Ki67+	 4647 12231
10391	0	0	Ki67+	 4648 12182
10392	0	0	Ki67+	 4648 12753
10393	0	0	Ki67+	 4649 12541
10394	0	0	Ki67+	 4656 12773
10395	0	0	Ki67+	 4660 12330
10396	0	0	Ki67+	 4662 12825
10397	0	0	Ki67+	 4665 12061
10398	0	0	Ki67+	 4666 12202
10399	0	0	Ki67+	 4667 12220
10400	0	0	Ki67+	 4673 12124
10401	0	0	Ki67+	 4674 12096
10402	0	0	Ki67+	 4680 12811
10403	0	0	Ki67+	 4684 12712
10404	0	0	Ki67+	 4688 12206
10405	0	0	Ki67+	 4689 12090
10406	0	0	Ki67+	 4690 12134
10407	0	0	Ki67+	 4691 12053
10408	0	0	Ki67+	 4691 12745
10409	0	0	Ki67+	 4692 12193
10410	0	0	Ki67+	 4693 12670
10411	0	0	Ki67+	 4693 12775
10412	0	0	Ki67+	 4702 12749
10413	0	0	Ki67+	 4703 12117
10414	0	0	Ki67+	 4704 12514
10415	0	0	Ki67+	 4709 12810
10416	0	0	Ki67+	 4716 12169
10417	0	0	Ki67+	 4716 12834
10418	0	0	Ki67+	 4717 12720
10419	0	0	Ki67+	 4719 12518
10420	0	0	Ki67+	 4723 12755
10421	0	0	Ki67+	 4727 12635
10422	0	0	Ki67+	 4732 12147
10423	0	0	Ki67+	 4732 12704
10424	0	0	Ki67+	 4736 12103
10425	0	0	Ki67+	 4736 12124
10426	0	0	Ki67+	 4737 12078
10427	0	0	Ki67+	 4742 12525
10428	0	0	Ki67+	 4747 12507
10429	0	0	Ki67+	 4748 12662
10430	0	0	Ki67+	 4748 12796
10431	0	0	Ki67+	 4756 12699
10432	0	0	Ki67+	 4759 12825
10433	0	0	Ki67+	 4760 12054
10434	0	0	Ki67+	 4761 12751
10435	0	0	Ki67+	 4767 12085
10436	0	0	Ki67+	 4769 12736
10437	0	0	Ki67+	 4770 12691
10438	0	0	Ki67+	 4772 12668
10439	0	0	Ki67+	 4788 12775
10440	0	0	Ki67+	 4800 12798
10441	0	0	Ki67+	 4809 12733
10442	0	0	Ki67+	 4815 12692
10443	0	0	Ki67+	 4823 12834
10444	0	0	Ki67+	 4829 12733
10445	0	0	Ki67+	 4832 12681
10446	0	0	Ki67+	 4835 12558
10447	0	0	Ki67+	 4836 12601
10448	0	0	Ki67+	 4838 12789
10449	0	0	Ki67+	 4860 12562
10450	0	0	Ki67+	 4873 12710
10451	0	0	Ki67+	 4880 12651
10452	0	0	Ki67+	 4881 12591
10453	0	0	Ki67+	 4882 12748
10454	0	0	Ki67+	 4883 12515
10455	0	0	Ki67+	 4887 12680
10456	0	0	Ki67+	 4890 12845
10457	0	0	Ki67+	 4892 12494
10458	0	0	Ki67+	 4892 12602
10459	0	0	Ki67+	 4898 12320
10460	0	0	Ki67+	 4899 12552
10461	0	0	Ki67+	 4901 12778
10462	0	0	Ki67+	 4902 12818
10463	0	0	Ki67+	 4907 12465
10464	0	0	Ki67+	 4914 12663
10465	0	0	Ki67+	 4914 12689
10466	0	0	Ki67+	 4917 12570
10467	0	0	Ki67+	 4917 12708
10468	0	0	Ki67+	 4920 12480
10469	0	0	Ki67+	 4921 12434
10470	0	0	Ki67+	 4922 12595
10471	0	0	Ki67+	 4922 12835
10472	0	0	Ki67+	 4924 12414
10473	0	0	Ki67+	 4931 12656
10474	0	0	Ki67+	 4933 12516
10475	0	0	Ki67+	 4937 12678
10476	0	0	Ki67+	 4939 12481
10477	0	0	Ki67+	 4940 12440
10478	0	0	Ki67+	 4940 12755
10479	0	0	Ki67+	 4941 12585
10480	0	0	Ki67+	 4146 13198
10481	0	0	Ki67+	 4148 13580
10482	0	0	Ki67+	 4151 13118
10483	0	0	Ki67+	 4151 13169
10484	0	0	Ki67+	 4157 13078
10485	0	0	Ki67+	 4160 13595
10486	0	0	Ki67+	 4163 13053
10487	0	0	Ki67+	 4166 12935
10488	0	0	Ki67+	 4166 13498
10489	0	0	Ki67+	 4167 13517
10490	0	0	Ki67+	 4168 12993
10491	0	0	Ki67+	 4172 13639
10492	0	0	Ki67+	 4173 12872
10493	0	0	Ki67+	 4175 13046
10494	0	0	Ki67+	 4179 12857
10495	0	0	Ki67+	 4179 13581
10496	0	0	Ki67+	 4186 13083
10497	0	0	Ki67+	 4189 12901
10498	0	0	Ki67+	 4196 13065
10499	0	0	Ki67+	 4200 13041
10500	0	0	Ki67+	 4203 13326
10501	0	0	Ki67+	 4204 13619
10502	0	0	Ki67+	 4208 13495
10503	0	0	Ki67+	 4211 13018
10504	0	0	Ki67+	 4213 13073
10505	0	0	Ki67+	 4214 12962
10506	0	0	Ki67+	 4214 13094
10507	0	0	Ki67+	 4214 13531
10508	0	0	Ki67+	 4225 13022
10509	0	0	Ki67+	 4225 13407
10510	0	0	Ki67+	 4228 13004
10511	0	0	Ki67+	 4230 13420
10512	0	0	Ki67+	 4231 12972
10513	0	0	Ki67+	 4237 13543
10514	0	0	Ki67+	 4245 13494
10515	0	0	Ki67+	 4248 12924
10516	0	0	Ki67+	 4248 13008
10517	0	0	Ki67+	 4248 13572
10518	0	0	Ki67+	 4249 13387
10519	0	0	Ki67+	 4258 12901
10520	0	0	Ki67+	 4258 13423
10521	0	0	Ki67+	 4259 13595
10522	0	0	Ki67+	 4264 12948
10523	0	0	Ki67+	 4265 13263
10524	0	0	Ki67+	 4266 13444
10525	0	0	Ki67+	 4266 13467
10526	0	0	Ki67+	 4267 13566
10527	0	0	Ki67+	 4271 12882
10528	0	0	Ki67+	 4271 13520
10529	0	0	Ki67+	 4279 13167
10530	0	0	Ki67+	 4279 13386
10531	0	0	Ki67+	 4281 13488
10532	0	0	Ki67+	 4286 12883
10533	0	0	Ki67+	 4287 12911
10534	0	0	Ki67+	 4288 12867
10535	0	0	Ki67+	 4289 13593
10536	0	0	Ki67+	 4290 13497
10537	0	0	Ki67+	 4298 13431
10538	0	0	Ki67+	 4311 13531
10539	0	0	Ki67+	 4312 13597
10540	0	0	Ki67+	 4316 13349
10541	0	0	Ki67+	 4323 13321
10542	0	0	Ki67+	 4323 13386
10543	0	0	Ki67+	 4323 13423
10544	0	0	Ki67+	 4331 13282
10545	0	0	Ki67+	 4336 13438
10546	0	0	Ki67+	 4339 13602
10547	0	0	Ki67+	 4347 13412
10548	0	0	Ki67+	 4358 13458
10549	0	0	Ki67+	 4358 13628
10550	0	0	Ki67+	 4367 13340
10551	0	0	Ki67+	 4372 13271
10552	0	0	Ki67+	 4372 13429
10553	0	0	Ki67+	 4377 13310
10554	0	0	Ki67+	 4377 13460
10555	0	0	Ki67+	 4378 13031
10556	0	0	Ki67+	 4382 13516
10557	0	0	Ki67+	 4384 13477
10558	0	0	Ki67+	 4389 12991
10559	0	0	Ki67+	 4389 13442
10560	0	0	Ki67+	 4392 13489
10561	0	0	Ki67+	 4401 12954
10562	0	0	Ki67+	 4403 13384
10563	0	0	Ki67+	 4403 13519
10564	0	0	Ki67+	 4405 13534
10565	0	0	Ki67+	 4407 13437
10566	0	0	Ki67+	 4408 12904
10567	0	0	Ki67+	 4410 13405
10568	0	0	Ki67+	 4412 13313
10569	0	0	Ki67+	 4414 13341
10570	0	0	Ki67+	 4414 13464
10571	0	0	Ki67+	 4415 13483
10572	0	0	Ki67+	 4419 13627
10573	0	0	Ki67+	 4420 12993
10574	0	0	Ki67+	 4425 13431
10575	0	0	Ki67+	 4428 13534
10576	0	0	Ki67+	 4429 13286
10577	0	0	Ki67+	 4436 13503
10578	0	0	Ki67+	 4439 13462
10579	0	0	Ki67+	 4440 13361
10580	0	0	Ki67+	 4444 13336
10581	0	0	Ki67+	 4444 13567
10582	0	0	Ki67+	 4454 13339
10583	0	0	Ki67+	 4455 13319
10584	0	0	Ki67+	 4455 13612
10585	0	0	Ki67+	 4459 13426
10586	0	0	Ki67+	 4463 13636
10587	0	0	Ki67+	 4466 13292
10588	0	0	Ki67+	 4468 13455
10589	0	0	Ki67+	 4473 13384
10590	0	0	Ki67+	 4475 13255
10591	0	0	Ki67+	 4482 13352
10592	0	0	Ki67+	 4482 13401
10593	0	0	Ki67+	 4482 13515
10594	0	0	Ki67+	 4487 13424
10595	0	0	Ki67+	 4490 13483
10596	0	0	Ki67+	 4490 13590
10597	0	0	Ki67+	 4498 13458
10598	0	0	Ki67+	 4500 13441
10599	0	0	Ki67+	 4502 13255
10600	0	0	Ki67+	 4506 13303
10601	0	0	Ki67+	 4507 13571
10602	0	0	Ki67+	 4510 13638
10603	0	0	Ki67+	 4512 13352
10604	0	0	Ki67+	 4514 13241
10605	0	0	Ki67+	 4521 13284
10606	0	0	Ki67+	 4522 13448
10607	0	0	Ki67+	 4526 13379
10608	0	0	Ki67+	 4529 13581
10609	0	0	Ki67+	 4531 13400
10610	0	0	Ki67+	 4536 13321
10611	0	0	Ki67+	 4537 13213
10612	0	0	Ki67+	 4539 13489
10613	0	0	Ki67+	 4543 13230
10614	0	0	Ki67+	 4544 13277
10615	0	0	Ki67+	 4545 12879
10616	0	0	Ki67+	 4545 12957
10617	0	0	Ki67+	 4546 12939
10618	0	0	Ki67+	 4548 13170
10619	0	0	Ki67+	 4551 13476
10620	0	0	Ki67+	 4552 13425
10621	0	0	Ki67+	 4554 13565
10622	0	0	Ki67+	 4555 13445
10623	0	0	Ki67+	 4557 13590
10624	0	0	Ki67+	 4559 13097
10625	0	0	Ki67+	 4562 13205
10626	0	0	Ki67+	 4563 13403
10627	0	0	Ki67+	 4565 13389
10628	0	0	Ki67+	 4567 13243
10629	0	0	Ki67+	 4572 13485
10630	0	0	Ki67+	 4573 13130
10631	0	0	Ki67+	 4573 13417
10632	0	0	Ki67+	 4574 13006
10633	0	0	Ki67+	 4574 13306
10634	0	0	Ki67+	 4576 12909
10635	0	0	Ki67+	 4576 13400
10636	0	0	Ki67+	 4582 13452
10637	0	0	Ki67+	 4585 13432
10638	0	0	Ki67+	 4589 13105
10639	0	0	Ki67+	 4590 12942
10640	0	0	Ki67+	 4590 13195
10641	0	0	Ki67+	 4590 13359
10642	0	0	Ki67+	 4590 13588
10643	0	0	Ki67+	 4591 13144
10644	0	0	Ki67+	 4592 13037
10645	0	0	Ki67+	 4593 12884
10646	0	0	Ki67+	 4593 13314
10647	0	0	Ki67+	 4596 13347
10648	0	0	Ki67+	 4597 13214
10649	0	0	Ki67+	 4601 13250
10650	0	0	Ki67+	 4605 13435
10651	0	0	Ki67+	 4606 12933
10652	0	0	Ki67+	 4608 13287
10653	0	0	Ki67+	 4609 13019
10654	0	0	Ki67+	 4609 13616
10655	0	0	Ki67+	 4611 13006
10656	0	0	Ki67+	 4612 13569
10657	0	0	Ki67+	 4613 12969
10658	0	0	Ki67+	 4613 13257
10659	0	0	Ki67+	 4613 13637
10660	0	0	Ki67+	 4614 12868
10661	0	0	Ki67+	 4614 13191
10662	0	0	Ki67+	 4619 13146
10663	0	0	Ki67+	 4621 13388
10664	0	0	Ki67+	 4623 13339
10665	0	0	Ki67+	 4625 12881
10666	0	0	Ki67+	 4625 13117
10667	0	0	Ki67+	 4626 13063
10668	0	0	Ki67+	 4628 13584
10669	0	0	Ki67+	 4629 13099
10670	0	0	Ki67+	 4631 13000
10671	0	0	Ki67+	 4633 12963
10672	0	0	Ki67+	 4633 13411
10673	0	0	Ki67+	 4634 13638
10674	0	0	Ki67+	 4636 13178
10675	0	0	Ki67+	 4636 13616
10676	0	0	Ki67+	 4637 13340
10677	0	0	Ki67+	 4638 13444
10678	0	0	Ki67+	 4639 13319
10679	0	0	Ki67+	 4639 13521
10680	0	0	Ki67+	 4642 13260
10681	0	0	Ki67+	 4645 13123
10682	0	0	Ki67+	 4646 13550
10683	0	0	Ki67+	 4649 13587
10684	0	0	Ki67+	 4650 13502
10685	0	0	Ki67+	 4653 13039
10686	0	0	Ki67+	 4654 12859
10687	0	0	Ki67+	 4654 13100
10688	0	0	Ki67+	 4656 13282
10689	0	0	Ki67+	 4658 13471
10690	0	0	Ki67+	 4659 13087
10691	0	0	Ki67+	 4659 13401
10692	0	0	Ki67+	 4660 12878
10693	0	0	Ki67+	 4661 13154
10694	0	0	Ki67+	 4662 13373
10695	0	0	Ki67+	 4668 13562
10696	0	0	Ki67+	 4671 13011
10697	0	0	Ki67+	 4671 13195
10698	0	0	Ki67+	 4673 13064
10699	0	0	Ki67+	 4674 13300
10700	0	0	Ki67+	 4678 13525
10701	0	0	Ki67+	 4682 13379
10702	0	0	Ki67+	 4687 13230
10703	0	0	Ki67+	 4687 13553
10704	0	0	Ki67+	 4690 13244
10705	0	0	Ki67+	 4691 12879
10706	0	0	Ki67+	 4691 13350
10707	0	0	Ki67+	 4691 13425
10708	0	0	Ki67+	 4692 13319
10709	0	0	Ki67+	 4695 13044
10710	0	0	Ki67+	 4697 12994
10711	0	0	Ki67+	 4704 13191
10712	0	0	Ki67+	 4705 13404
10713	0	0	Ki67+	 4707 13034
10714	0	0	Ki67+	 4707 13523
10715	0	0	Ki67+	 4708 13309
10716	0	0	Ki67+	 4714 13133
10717	0	0	Ki67+	 4716 13280
10718	0	0	Ki67+	 4718 13095
10719	0	0	Ki67+	 4721 13455
10720	0	0	Ki67+	 4727 13345
10721	0	0	Ki67+	 4729 13496
10722	0	0	Ki67+	 4734 13159
10723	0	0	Ki67+	 4735 13094
10724	0	0	Ki67+	 4736 13316
10725	0	0	Ki67+	 4742 13007
10726	0	0	Ki67+	 4742 13057
10727	0	0	Ki67+	 4742 13119
10728	0	0	Ki67+	 4742 13243
10729	0	0	Ki67+	 4749 13285
10730	0	0	Ki67+	 4756 13344
10731	0	0	Ki67+	 4760 12997
10732	0	0	Ki67+	 4770 13031
10733	0	0	Ki67+	 4774 13182
10734	0	0	Ki67+	 4774 13325
10735	0	0	Ki67+	 4779 13141
10736	0	0	Ki67+	 4784 13073
10737	0	0	Ki67+	 4784 13246
10738	0	0	Ki67+	 4785 13179
10739	0	0	Ki67+	 4790 13097
10740	0	0	Ki67+	 4791 13270
10741	0	0	Ki67+	 4794 12896
10742	0	0	Ki67+	 4795 12862
10743	0	0	Ki67+	 4796 13039
10744	0	0	Ki67+	 4797 13222
10745	0	0	Ki67+	 4799 13006
10746	0	0	Ki67+	 4809 12930
10747	0	0	Ki67+	 4809 13261
10748	0	0	Ki67+	 4812 13105
10749	0	0	Ki67+	 4813 12918
10750	0	0	Ki67+	 4816 13056
10751	0	0	Ki67+	 4820 13147
10752	0	0	Ki67+	 4827 12981
10753	0	0	Ki67+	 4828 13058
10754	0	0	Ki67+	 4828 13105
10755	0	0	Ki67+	 4831 12916
10756	0	0	Ki67+	 4832 13077
10757	0	0	Ki67+	 4833 13119
10758	0	0	Ki67+	 4835 12864
10759	0	0	Ki67+	 4836 13042
10760	0	0	Ki67+	 4839 13266
10761	0	0	Ki67+	 4840 12908
10762	0	0	Ki67+	 4842 13232
10763	0	0	Ki67+	 4843 13206
10764	0	0	Ki67+	 4847 12941
10765	0	0	Ki67+	 4848 12966
10766	0	0	Ki67+	 4849 12893
10767	0	0	Ki67+	 4849 13054
10768	0	0	Ki67+	 4854 13072
10769	0	0	Ki67+	 4856 13117
10770	0	0	Ki67+	 4858 13140
10771	0	0	Ki67+	 4860 12909
10772	0	0	Ki67+	 4863 13041
10773	0	0	Ki67+	 4871 13061
10774	0	0	Ki67+	 4877 12856
10775	0	0	Ki67+	 4878 13262
10776	0	0	Ki67+	 4881 13193
10777	0	0	Ki67+	 4881 13215
10778	0	0	Ki67+	 4882 12929
10779	0	0	Ki67+	 4885 12953
10780	0	0	Ki67+	 4886 13022
10781	0	0	Ki67+	 4887 13132
10782	0	0	Ki67+	 4889 12898
10783	0	0	Ki67+	 4892 12988
10784	0	0	Ki67+	 4895 12943
10785	0	0	Ki67+	 4896 13089
10786	0	0	Ki67+	 4900 13053
10787	0	0	Ki67+	 4902 13028
10788	0	0	Ki67+	 4908 12995
10789	0	0	Ki67+	 4909 12927
10790	0	0	Ki67+	 4912 12854
10791	0	0	Ki67+	 4912 13055
10792	0	0	Ki67+	 4919 13147
10793	0	0	Ki67+	 4921 13175
10794	0	0	Ki67+	 4927 13241
10795	0	0	Ki67+	 4934 12913
10796	0	0	Ki67+	 4934 13124
10797	0	0	Ki67+	 4937 12959
10798	0	0	Ki67+	 4941 13149
10799	0	0	Ki67+	 4942 13196
10800	0	0	Ki67+	 4151 13967
10801	0	0	Ki67+	 4153 14407
10802	0	0	Ki67+	 4157 14018
10803	0	0	Ki67+	 4161 13781
10804	0	0	Ki67+	 4168 13797
10805	0	0	Ki67+	 4173 13736
10806	0	0	Ki67+	 4174 14441
10807	0	0	Ki67+	 4179 14039
10808	0	0	Ki67+	 4182 13765
10809	0	0	Ki67+	 4182 13895
10810	0	0	Ki67+	 4187 13701
10811	0	0	Ki67+	 4192 14027
10812	0	0	Ki67+	 4195 13659
10813	0	0	Ki67+	 4198 13672
10814	0	0	Ki67+	 4201 13993
10815	0	0	Ki67+	 4202 13715
10816	0	0	Ki67+	 4203 13789
10817	0	0	Ki67+	 4204 13823
10818	0	0	Ki67+	 4209 14039
10819	0	0	Ki67+	 4216 13662
10820	0	0	Ki67+	 4222 13783
10821	0	0	Ki67+	 4222 14422
10822	0	0	Ki67+	 4225 13737
10823	0	0	Ki67+	 4225 13752
10824	0	0	Ki67+	 4226 13817
10825	0	0	Ki67+	 4227 13858
10826	0	0	Ki67+	 4229 13842
10827	0	0	Ki67+	 4237 13961
10828	0	0	Ki67+	 4237 14006
10829	0	0	Ki67+	 4243 13651
10830	0	0	Ki67+	 4243 13930
10831	0	0	Ki67+	 4244 13892
10832	0	0	Ki67+	 4249 13681
10833	0	0	Ki67+	 4256 13855
10834	0	0	Ki67+	 4258 13831
10835	0	0	Ki67+	 4260 13998
10836	0	0	Ki67+	 4262 13755
10837	0	0	Ki67+	 4268 13978
10838	0	0	Ki67+	 4270 13850
10839	0	0	Ki67+	 4271 13783
10840	0	0	Ki67+	 4272 13870
10841	0	0	Ki67+	 4279 13692
10842	0	0	Ki67+	 4279 13740
10843	0	0	Ki67+	 4290 13809
10844	0	0	Ki67+	 4294 13890
10845	0	0	Ki67+	 4296 13754
10846	0	0	Ki67+	 4297 13865
10847	0	0	Ki67+	 4299 13826
10848	0	0	Ki67+	 4301 13654
10849	0	0	Ki67+	 4307 13709
10850	0	0	Ki67+	 4311 13922
10851	0	0	Ki67+	 4316 13852
10852	0	0	Ki67+	 4322 13749
10853	0	0	Ki67+	 4322 14424
10854	0	0	Ki67+	 4323 13908
10855	0	0	Ki67+	 4331 13811
10856	0	0	Ki67+	 4333 14395
10857	0	0	Ki67+	 4334 13704
10858	0	0	Ki67+	 4334 13771
10859	0	0	Ki67+	 4344 13918
10860	0	0	Ki67+	 4345 13820
10861	0	0	Ki67+	 4353 13882
10862	0	0	Ki67+	 4354 13845
10863	0	0	Ki67+	 4362 14413
10864	0	0	Ki67+	 4365 13892
10865	0	0	Ki67+	 4366 13854
10866	0	0	Ki67+	 4367 13659
10867	0	0	Ki67+	 4373 14166
10868	0	0	Ki67+	 4377 13820
10869	0	0	Ki67+	 4379 13845
10870	0	0	Ki67+	 4383 14169
10871	0	0	Ki67+	 4393 13868
10872	0	0	Ki67+	 4393 14434
10873	0	0	Ki67+	 4400 13680
10874	0	0	Ki67+	 4402 13890
10875	0	0	Ki67+	 4405 14398
10876	0	0	Ki67+	 4413 13845
10877	0	0	Ki67+	 4415 13649
10878	0	0	Ki67+	 4416 13742
10879	0	0	Ki67+	 4419 13713
10880	0	0	Ki67+	 4428 13929
10881	0	0	Ki67+	 4429 13876
10882	0	0	Ki67+	 4437 13910
10883	0	0	Ki67+	 4439 13819
10884	0	0	Ki67+	 4439 14016
10885	0	0	Ki67+	 4447 13680
10886	0	0	Ki67+	 4452 13742
10887	0	0	Ki67+	 4454 14190
10888	0	0	Ki67+	 4456 14344
10889	0	0	Ki67+	 4460 14176
10890	0	0	Ki67+	 4462 13789
10891	0	0	Ki67+	 4468 14195
10892	0	0	Ki67+	 4469 13710
10893	0	0	Ki67+	 4479 14439
10894	0	0	Ki67+	 4481 13667
10895	0	0	Ki67+	 4481 14157
10896	0	0	Ki67+	 4481 14196
10897	0	0	Ki67+	 4484 13959
10898	0	0	Ki67+	 4484 14394
10899	0	0	Ki67+	 4485 14318
10900	0	0	Ki67+	 4496 13696
10901	0	0	Ki67+	 4501 13726
10902	0	0	Ki67+	 4503 13706
10903	0	0	Ki67+	 4504 13765
10904	0	0	Ki67+	 4504 14332
10905	0	0	Ki67+	 4509 14378
10906	0	0	Ki67+	 4513 14399
10907	0	0	Ki67+	 4515 13681
10908	0	0	Ki67+	 4515 14180
10909	0	0	Ki67+	 4516 14166
10910	0	0	Ki67+	 4526 14208
10911	0	0	Ki67+	 4528 14442
10912	0	0	Ki67+	 4530 14356
10913	0	0	Ki67+	 4532 14394
10914	0	0	Ki67+	 4535 13715
10915	0	0	Ki67+	 4536 14162
10916	0	0	Ki67+	 4539 14317
10917	0	0	Ki67+	 4547 13871
10918	0	0	Ki67+	 4548 14245
10919	0	0	Ki67+	 4557 14149
10920	0	0	Ki67+	 4563 14132
10921	0	0	Ki67+	 4563 14353
10922	0	0	Ki67+	 4572 14205
10923	0	0	Ki67+	 4574 14266
10924	0	0	Ki67+	 4580 13959
10925	0	0	Ki67+	 4580 14158
10926	0	0	Ki67+	 4588 13658
10927	0	0	Ki67+	 4592 14235
10928	0	0	Ki67+	 4593 14396
10929	0	0	Ki67+	 4596 14358
10930	0	0	Ki67+	 4607 14240
10931	0	0	Ki67+	 4609 14085
10932	0	0	Ki67+	 4613 14411
10933	0	0	Ki67+	 4619 14206
10934	0	0	Ki67+	 4626 14422
10935	0	0	Ki67+	 4627 14151
10936	0	0	Ki67+	 4627 14188
10937	0	0	Ki67+	 4632 14270
10938	0	0	Ki67+	 4633 14412
10939	0	0	Ki67+	 4634 14110
10940	0	0	Ki67+	 4634 14429
10941	0	0	Ki67+	 4638 14195
10942	0	0	Ki67+	 4646 14089
10943	0	0	Ki67+	 4652 14379
10944	0	0	Ki67+	 4655 14445
10945	0	0	Ki67+	 4660 14414
10946	0	0	Ki67+	 4665 14128
10947	0	0	Ki67+	 4665 14215
10948	0	0	Ki67+	 4669 14255
10949	0	0	Ki67+	 4669 14431
10950	0	0	Ki67+	 4673 14272
10951	0	0	Ki67+	 4679 14002
10952	0	0	Ki67+	 4681 14379
10953	0	0	Ki67+	 4682 14261
10954	0	0	Ki67+	 4687 13970
10955	0	0	Ki67+	 4688 14399
10956	0	0	Ki67+	 4689 14145
10957	0	0	Ki67+	 4693 14079
10958	0	0	Ki67+	 4698 14036
10959	0	0	Ki67+	 4698 14125
10960	0	0	Ki67+	 4699 13943
10961	0	0	Ki67+	 4699 14216
10962	0	0	Ki67+	 4700 13878
10963	0	0	Ki67+	 4702 14432
10964	0	0	Ki67+	 4704 14446
10965	0	0	Ki67+	 4716 14177
10966	0	0	Ki67+	 4717 14242
10967	0	0	Ki67+	 4717 14274
10968	0	0	Ki67+	 4719 14100
10969	0	0	Ki67+	 4722 14072
10970	0	0	Ki67+	 4724 14044
10971	0	0	Ki67+	 4728 14148
10972	0	0	Ki67+	 4728 14250
10973	0	0	Ki67+	 4731 14006
10974	0	0	Ki67+	 4732 14103
10975	0	0	Ki67+	 4735 14293
10976	0	0	Ki67+	 4736 13979
10977	0	0	Ki67+	 4739 14056
10978	0	0	Ki67+	 4741 14331
10979	0	0	Ki67+	 4753 14019
10980	0	0	Ki67+	 4754 14144
10981	0	0	Ki67+	 4756 14211
10982	0	0	Ki67+	 4758 14169
10983	0	0	Ki67+	 4763 14266
10984	0	0	Ki67+	 4765 14292
10985	0	0	Ki67+	 4766 13986
10986	0	0	Ki67+	 4767 14049
10987	0	0	Ki67+	 4768 13956
10988	0	0	Ki67+	 4773 14347
10989	0	0	Ki67+	 4775 14261
10990	0	0	Ki67+	 4780 14373
10991	0	0	Ki67+	 4783 14169
10992	0	0	Ki67+	 4787 14331
10993	0	0	Ki67+	 4789 14206
10994	0	0	Ki67+	 4791 14178
10995	0	0	Ki67+	 4792 14284
10996	0	0	Ki67+	 4793 14359
10997	0	0	Ki67+	 4795 13979
10998	0	0	Ki67+	 4805 13907
10999	0	0	Ki67+	 4807 14300
11000	0	0	Ki67+	 4808 14375
11001	0	0	Ki67+	 4809 14093
11002	0	0	Ki67+	 4809 14165
11003	0	0	Ki67+	 4813 13926
11004	0	0	Ki67+	 4814 14206
11005	0	0	Ki67+	 4816 14275
11006	0	0	Ki67+	 4823 13950
11007	0	0	Ki67+	 4826 14060
11008	0	0	Ki67+	 4830 14148
11009	0	0	Ki67+	 4832 14001
11010	0	0	Ki67+	 4832 14359
11011	0	0	Ki67+	 4833 14439
11012	0	0	Ki67+	 4834 14069
11013	0	0	Ki67+	 4835 14181
11014	0	0	Ki67+	 4836 14408
11015	0	0	Ki67+	 4839 13943
11016	0	0	Ki67+	 4842 14038
11017	0	0	Ki67+	 4850 14418
11018	0	0	Ki67+	 4852 13896
11019	0	0	Ki67+	 4858 14166
11020	0	0	Ki67+	 4860 14055
11021	0	0	Ki67+	 4861 13955
11022	0	0	Ki67+	 4861 14201
11023	0	0	Ki67+	 4862 13989
11024	0	0	Ki67+	 4862 14088
11025	0	0	Ki67+	 4862 14379
11026	0	0	Ki67+	 4870 14126
11027	0	0	Ki67+	 4873 13902
11028	0	0	Ki67+	 4881 13914
11029	0	0	Ki67+	 4881 13970
11030	0	0	Ki67+	 4888 14165
11031	0	0	Ki67+	 4894 14192
11032	0	0	Ki67+	 4894 14229
11033	0	0	Ki67+	 4900 14407
11034	0	0	Ki67+	 4901 13875
11035	0	0	Ki67+	 4902 13943
11036	0	0	Ki67+	 4906 14020
11037	0	0	Ki67+	 4906 14437
11038	0	0	Ki67+	 4911 14093
11039	0	0	Ki67+	 4912 13924
11040	0	0	Ki67+	 4916 14180
11041	0	0	Ki67+	 4917 14376
11042	0	0	Ki67+	 4920 14057
11043	0	0	Ki67+	 4921 13956
11044	0	0	Ki67+	 4927 14302
11045	0	0	Ki67+	 4929 14440
11046	0	0	Ki67+	 4932 14202
11047	0	0	Ki67+	 4933 14385
11048	0	0	Ki67+	 4937 13977
11049	0	0	Ki67+	 4940 14101
11050	0	0	Ki67+	 4941 14241
11051	0	0	Ki67+	 4145 14466
11052	0	0	Ki67+	 4146 15039
11053	0	0	Ki67+	 4150 14899
11054	0	0	Ki67+	 4152 14676
11055	0	0	Ki67+	 4155 14709
11056	0	0	Ki67+	 4156 14646
11057	0	0	Ki67+	 4157 14558
11058	0	0	Ki67+	 4158 15053
11059	0	0	Ki67+	 4160 14596
11060	0	0	Ki67+	 4164 14500
11061	0	0	Ki67+	 4165 14831
11062	0	0	Ki67+	 4169 14631
11063	0	0	Ki67+	 4171 14597
11064	0	0	Ki67+	 4172 14677
11065	0	0	Ki67+	 4173 15078
11066	0	0	Ki67+	 4179 14830
11067	0	0	Ki67+	 4184 14864
11068	0	0	Ki67+	 4184 15029
11069	0	0	Ki67+	 4188 14987
11070	0	0	Ki67+	 4190 14561
11071	0	0	Ki67+	 4193 14726
11072	0	0	Ki67+	 4196 14476
11073	0	0	Ki67+	 4201 15055
11074	0	0	Ki67+	 4202 15041
11075	0	0	Ki67+	 4203 14740
11076	0	0	Ki67+	 4205 14510
11077	0	0	Ki67+	 4207 14487
11078	0	0	Ki67+	 4209 14643
11079	0	0	Ki67+	 4210 14669
11080	0	0	Ki67+	 4211 14911
11081	0	0	Ki67+	 4213 14454
11082	0	0	Ki67+	 4215 14691
11083	0	0	Ki67+	 4216 15064
11084	0	0	Ki67+	 4217 14877
11085	0	0	Ki67+	 4226 15005
11086	0	0	Ki67+	 4228 14850
11087	0	0	Ki67+	 4229 14688
11088	0	0	Ki67+	 4229 14778
11089	0	0	Ki67+	 4231 14546
11090	0	0	Ki67+	 4232 14573
11091	0	0	Ki67+	 4234 14463
11092	0	0	Ki67+	 4241 15053
11093	0	0	Ki67+	 4245 14499
11094	0	0	Ki67+	 4246 14661
11095	0	0	Ki67+	 4246 14906
11096	0	0	Ki67+	 4247 14689
11097	0	0	Ki67+	 4251 15023
11098	0	0	Ki67+	 4255 14469
11099	0	0	Ki67+	 4256 14848
11100	0	0	Ki67+	 4257 14759
11101	0	0	Ki67+	 4257 14808
11102	0	0	Ki67+	 4262 14898
11103	0	0	Ki67+	 4264 14697
11104	0	0	Ki67+	 4265 14516
11105	0	0	Ki67+	 4265 14658
11106	0	0	Ki67+	 4266 14729
11107	0	0	Ki67+	 4271 14997
11108	0	0	Ki67+	 4272 14690
11109	0	0	Ki67+	 4273 14794
11110	0	0	Ki67+	 4274 14565
11111	0	0	Ki67+	 4275 14527
11112	0	0	Ki67+	 4278 15052
11113	0	0	Ki67+	 4279 14451
11114	0	0	Ki67+	 4279 14643
11115	0	0	Ki67+	 4280 14510
11116	0	0	Ki67+	 4281 14814
11117	0	0	Ki67+	 4281 14971
11118	0	0	Ki67+	 4282 14576
11119	0	0	Ki67+	 4284 14921
11120	0	0	Ki67+	 4286 15006
11121	0	0	Ki67+	 4291 14720
11122	0	0	Ki67+	 4292 14767
11123	0	0	Ki67+	 4295 14690
11124	0	0	Ki67+	 4300 14551
11125	0	0	Ki67+	 4302 14481
11126	0	0	Ki67+	 4302 14578
11127	0	0	Ki67+	 4304 14982
11128	0	0	Ki67+	 4305 14806
11129	0	0	Ki67+	 4308 14886
11130	0	0	Ki67+	 4311 14593
11131	0	0	Ki67+	 4317 14744
11132	0	0	Ki67+	 4321 15232
11133	0	0	Ki67+	 4325 14504
11134	0	0	Ki67+	 4326 14454
11135	0	0	Ki67+	 4333 14873
11136	0	0	Ki67+	 4334 14564
11137	0	0	Ki67+	 4334 14919
11138	0	0	Ki67+	 4335 14746
11139	0	0	Ki67+	 4345 15078
11140	0	0	Ki67+	 4348 14452
11141	0	0	Ki67+	 4349 14798
11142	0	0	Ki67+	 4352 14465
11143	0	0	Ki67+	 4353 15224
11144	0	0	Ki67+	 4356 14539
11145	0	0	Ki67+	 4359 14917
11146	0	0	Ki67+	 4366 15189
11147	0	0	Ki67+	 4368 14928
11148	0	0	Ki67+	 4372 14740
11149	0	0	Ki67+	 4376 14783
11150	0	0	Ki67+	 4381 15213
11151	0	0	Ki67+	 4382 14480
11152	0	0	Ki67+	 4383 15147
11153	0	0	Ki67+	 4386 14516
11154	0	0	Ki67+	 4387 15158
11155	0	0	Ki67+	 4389 15185
11156	0	0	Ki67+	 4389 15229
11157	0	0	Ki67+	 4399 14504
11158	0	0	Ki67+	 4399 15242
11159	0	0	Ki67+	 4400 14940
11160	0	0	Ki67+	 4403 14790
11161	0	0	Ki67+	 4405 15137
11162	0	0	Ki67+	 4407 14736
11163	0	0	Ki67+	 4408 15181
11164	0	0	Ki67+	 4409 14917
11165	0	0	Ki67+	 4413 14552
11166	0	0	Ki67+	 4421 15105
11167	0	0	Ki67+	 4421 15156
11168	0	0	Ki67+	 4424 14761
11169	0	0	Ki67+	 4426 14454
11170	0	0	Ki67+	 4426 14930
11171	0	0	Ki67+	 4428 14780
11172	0	0	Ki67+	 4430 15080
11173	0	0	Ki67+	 4431 14815
11174	0	0	Ki67+	 4434 14906
11175	0	0	Ki67+	 4436 14534
11176	0	0	Ki67+	 4445 14489
11177	0	0	Ki67+	 4445 15136
11178	0	0	Ki67+	 4449 14913
11179	0	0	Ki67+	 4450 14745
11180	0	0	Ki67+	 4454 14575
11181	0	0	Ki67+	 4454 15098
11182	0	0	Ki67+	 4455 14457
11183	0	0	Ki67+	 4455 14789
11184	0	0	Ki67+	 4460 14874
11185	0	0	Ki67+	 4460 15148
11186	0	0	Ki67+	 4468 15119
11187	0	0	Ki67+	 4470 14760
11188	0	0	Ki67+	 4475 14564
11189	0	0	Ki67+	 4476 14574
11190	0	0	Ki67+	 4477 14549
11191	0	0	Ki67+	 4478 15082
11192	0	0	Ki67+	 4480 14474
11193	0	0	Ki67+	 4480 14901
11194	0	0	Ki67+	 4485 14800
11195	0	0	Ki67+	 4485 15050
11196	0	0	Ki67+	 4487 14491
11197	0	0	Ki67+	 4491 14852
11198	0	0	Ki67+	 4493 14599
11199	0	0	Ki67+	 4495 14543
11200	0	0	Ki67+	 4497 14911
11201	0	0	Ki67+	 4505 14533
11202	0	0	Ki67+	 4506 14790
11203	0	0	Ki67+	 4507 14578
11204	0	0	Ki67+	 4509 14449
11205	0	0	Ki67+	 4510 15121
11206	0	0	Ki67+	 4511 14843
11207	0	0	Ki67+	 4511 14875
11208	0	0	Ki67+	 4515 14818
11209	0	0	Ki67+	 4517 14578
11210	0	0	Ki67+	 4526 14591
11211	0	0	Ki67+	 4529 14552
11212	0	0	Ki67+	 4534 14479
11213	0	0	Ki67+	 4537 14749
11214	0	0	Ki67+	 4539 15095
11215	0	0	Ki67+	 4540 14455
11216	0	0	Ki67+	 4540 14502
11217	0	0	Ki67+	 4540 14636
11218	0	0	Ki67+	 4543 14832
11219	0	0	Ki67+	 4546 15143
11220	0	0	Ki67+	 4548 14785
11221	0	0	Ki67+	 4549 14962
11222	0	0	Ki67+	 4552 14765
11223	0	0	Ki67+	 4554 15078
11224	0	0	Ki67+	 4560 14539
11225	0	0	Ki67+	 4562 14612
11226	0	0	Ki67+	 4566 15109
11227	0	0	Ki67+	 4570 14622
11228	0	0	Ki67+	 4573 14517
11229	0	0	Ki67+	 4585 15103
11230	0	0	Ki67+	 4586 14580
11231	0	0	Ki67+	 4592 14536
11232	0	0	Ki67+	 4601 14470
11233	0	0	Ki67+	 4601 14552
11234	0	0	Ki67+	 4605 15039
11235	0	0	Ki67+	 4607 15092
11236	0	0	Ki67+	 4616 14962
11237	0	0	Ki67+	 4621 14602
11238	0	0	Ki67+	 4622 14579
11239	0	0	Ki67+	 4629 14497
11240	0	0	Ki67+	 4631 15075
11241	0	0	Ki67+	 4640 14552
11242	0	0	Ki67+	 4643 15239
11243	0	0	Ki67+	 4648 14919
11244	0	0	Ki67+	 4662 14611
11245	0	0	Ki67+	 4665 14590
11246	0	0	Ki67+	 4673 14599
11247	0	0	Ki67+	 4676 14460
11248	0	0	Ki67+	 4691 15042
11249	0	0	Ki67+	 4693 14468
11250	0	0	Ki67+	 4695 15152
11251	0	0	Ki67+	 4707 14916
11252	0	0	Ki67+	 4711 14606
11253	0	0	Ki67+	 4715 14487
11254	0	0	Ki67+	 4723 14881
11255	0	0	Ki67+	 4728 14579
11256	0	0	Ki67+	 4738 14596
11257	0	0	Ki67+	 4740 14461
11258	0	0	Ki67+	 4744 14515
11259	0	0	Ki67+	 4745 14817
11260	0	0	Ki67+	 4747 14483
11261	0	0	Ki67+	 4747 14909
11262	0	0	Ki67+	 4748 14552
11263	0	0	Ki67+	 4752 14870
11264	0	0	Ki67+	 4755 14565
11265	0	0	Ki67+	 4758 14524
11266	0	0	Ki67+	 4776 14550
11267	0	0	Ki67+	 4776 14922
11268	0	0	Ki67+	 4781 14843
11269	0	0	Ki67+	 4784 14473
11270	0	0	Ki67+	 4784 14888
11271	0	0	Ki67+	 4786 14582
11272	0	0	Ki67+	 4795 14546
11273	0	0	Ki67+	 4797 14490
11274	0	0	Ki67+	 4797 14874
11275	0	0	Ki67+	 4805 14759
11276	0	0	Ki67+	 4808 14515
11277	0	0	Ki67+	 4808 14796
11278	0	0	Ki67+	 4810 14563
11279	0	0	Ki67+	 4810 14633
11280	0	0	Ki67+	 4821 14729
11281	0	0	Ki67+	 4829 14822
11282	0	0	Ki67+	 4830 14569
11283	0	0	Ki67+	 4834 14719
11284	0	0	Ki67+	 4843 14525
11285	0	0	Ki67+	 4848 14803
11286	0	0	Ki67+	 4850 14736
11287	0	0	Ki67+	 4850 14775
11288	0	0	Ki67+	 4853 14695
11289	0	0	Ki67+	 4865 14450
11290	0	0	Ki67+	 4867 14782
11291	0	0	Ki67+	 4869 15210
11292	0	0	Ki67+	 4870 14649
11293	0	0	Ki67+	 4873 14952
11294	0	0	Ki67+	 4874 14533
11295	0	0	Ki67+	 4878 14714
11296	0	0	Ki67+	 4889 14960
11297	0	0	Ki67+	 4895 14480
11298	0	0	Ki67+	 4900 14525
11299	0	0	Ki67+	 4906 14703
11300	0	0	Ki67+	 4907 14744
11301	0	0	Ki67+	 4915 14502
11302	0	0	Ki67+	 4918 14693
11303	0	0	Ki67+	 4921 14460
11304	0	0	Ki67+	 4922 14718
11305	0	0	Ki67+	 4925 14844
11306	0	0	Ki67+	 4935 15042
11307	0	0	Ki67+	 4942 14457
11308	0	0	Ki67+	 4278 15557
11309	0	0	Ki67+	 4294 15325
11310	0	0	Ki67+	 4301 15394
11311	0	0	Ki67+	 4309 15332
11312	0	0	Ki67+	 4310 15375
11313	0	0	Ki67+	 4327 15337
11314	0	0	Ki67+	 4338 15317
11315	0	0	Ki67+	 4343 15366
11316	0	0	Ki67+	 4350 15566
11317	0	0	Ki67+	 4374 15424
11318	0	0	Ki67+	 4388 15506
11319	0	0	Ki67+	 4393 15556
11320	0	0	Ki67+	 4396 15585
11321	0	0	Ki67+	 4398 15417
11322	0	0	Ki67+	 4414 15521
11323	0	0	Ki67+	 4417 15446
11324	0	0	Ki67+	 4425 15586
11325	0	0	Ki67+	 4425 15812
11326	0	0	Ki67+	 4428 15275
11327	0	0	Ki67+	 4429 15654
11328	0	0	Ki67+	 4432 15613
11329	0	0	Ki67+	 4434 15718
11330	0	0	Ki67+	 4439 15493
11331	0	0	Ki67+	 4439 15856
11332	0	0	Ki67+	 4441 15521
11333	0	0	Ki67+	 4445 15721
11334	0	0	Ki67+	 4446 15474
11335	0	0	Ki67+	 4446 15538
11336	0	0	Ki67+	 4448 15823
11337	0	0	Ki67+	 4452 15631
11338	0	0	Ki67+	 4459 15844
11339	0	0	Ki67+	 4460 15403
11340	0	0	Ki67+	 4461 15708
11341	0	0	Ki67+	 4462 15589
11342	0	0	Ki67+	 4462 15688
11343	0	0	Ki67+	 4464 15428
11344	0	0	Ki67+	 4466 15523
11345	0	0	Ki67+	 4467 15765
11346	0	0	Ki67+	 4472 15553
11347	0	0	Ki67+	 4473 15862
11348	0	0	Ki67+	 4474 15808
11349	0	0	Ki67+	 4477 15659
11350	0	0	Ki67+	 4478 15324
11351	0	0	Ki67+	 4480 15841
11352	0	0	Ki67+	 4489 15499
11353	0	0	Ki67+	 4489 15687
11354	0	0	Ki67+	 4491 15439
11355	0	0	Ki67+	 4491 15651
11356	0	0	Ki67+	 4492 15789
11357	0	0	Ki67+	 4493 15589
11358	0	0	Ki67+	 4495 15311
11359	0	0	Ki67+	 4497 15913
11360	0	0	Ki67+	 4498 15525
11361	0	0	Ki67+	 4501 15617
11362	0	0	Ki67+	 4507 15356
11363	0	0	Ki67+	 4509 15963
11364	0	0	Ki67+	 4510 15482
11365	0	0	Ki67+	 4510 15633
11366	0	0	Ki67+	 4511 15724
11367	0	0	Ki67+	 4511 15896
11368	0	0	Ki67+	 4513 15713
11369	0	0	Ki67+	 4513 15936
11370	0	0	Ki67+	 4524 15868
11371	0	0	Ki67+	 4528 15837
11372	0	0	Ki67+	 4529 15977
11373	0	0	Ki67+	 4531 15613
11374	0	0	Ki67+	 4532 15896
11375	0	0	Ki67+	 4532 15944
11376	0	0	Ki67+	 4539 15480
11377	0	0	Ki67+	 4548 15693
11378	0	0	Ki67+	 4548 15809
11379	0	0	Ki67+	 4548 15996
11380	0	0	Ki67+	 4551 15670
11381	0	0	Ki67+	 4555 15913
11382	0	0	Ki67+	 4556 15849
11383	0	0	Ki67+	 4560 15946
11384	0	0	Ki67+	 4560 15967
11385	0	0	Ki67+	 4562 15878
11386	0	0	Ki67+	 4564 15905
11387	0	0	Ki67+	 4564 15993
11388	0	0	Ki67+	 4571 15842
11389	0	0	Ki67+	 4572 15925
11390	0	0	Ki67+	 4576 15968
11391	0	0	Ki67+	 4578 15943
11392	0	0	Ki67+	 4592 15963
11393	0	0	Ki67+	 4594 16000
11394	0	0	Ki67+	 4602 15901
11395	0	0	Ki67+	 4612 15279
11396	0	0	Ki67+	 4615 15954
11397	0	0	Ki67+	 4617 15984
11398	0	0	Ki67+	 4619 15310
11399	0	0	Ki67+	 4619 15378
11400	0	0	Ki67+	 4620 15910
11401	0	0	Ki67+	 4621 16010
11402	0	0	Ki67+	 4633 15957
11403	0	0	Ki67+	 4636 15632
11404	0	0	Ki67+	 4638 15385
11405	0	0	Ki67+	 4654 15985
11406	0	0	Ki67+	 4656 15322
11407	0	0	Ki67+	 4679 15392
11408	0	0	Ki67+	 4680 16012
11409	0	0	Ki67+	 4681 15313
11410	0	0	Ki67+	 4682 15957
11411	0	0	Ki67+	 4688 15594
11412	0	0	Ki67+	 4690 15427
11413	0	0	Ki67+	 4694 16043
11414	0	0	Ki67+	 4706 16028
11415	0	0	Ki67+	 4722 15365
11416	0	0	Ki67+	 4735 15277
11417	0	0	Ki67+	 4745 15577
11418	0	0	Ki67+	 4748 16024
11419	0	0	Ki67+	 4751 15908
11420	0	0	Ki67+	 4753 15865
11421	0	0	Ki67+	 4777 16030
11422	0	0	Ki67+	 4778 15323
11423	0	0	Ki67+	 4779 15980
11424	0	0	Ki67+	 4781 15692
11425	0	0	Ki67+	 4785 15952
11426	0	0	Ki67+	 4789 15337
11427	0	0	Ki67+	 4790 15557
11428	0	0	Ki67+	 4791 15881
11429	0	0	Ki67+	 4795 15974
11430	0	0	Ki67+	 4803 15746
11431	0	0	Ki67+	 4807 15361
11432	0	0	Ki67+	 4807 16011
11433	0	0	Ki67+	 4809 15921
11434	0	0	Ki67+	 4809 16045
11435	0	0	Ki67+	 4815 15330
11436	0	0	Ki67+	 4822 15912
11437	0	0	Ki67+	 4825 15874
11438	0	0	Ki67+	 4829 15949
11439	0	0	Ki67+	 4836 15381
11440	0	0	Ki67+	 4840 15412
11441	0	0	Ki67+	 4841 15842
11442	0	0	Ki67+	 4841 16011
11443	0	0	Ki67+	 4842 15871
11444	0	0	Ki67+	 4844 15924
11445	0	0	Ki67+	 4847 16045
11446	0	0	Ki67+	 4849 15325
11447	0	0	Ki67+	 4849 15895
11448	0	0	Ki67+	 4857 15942
11449	0	0	Ki67+	 4858 15972
11450	0	0	Ki67+	 4870 15379
11451	0	0	Ki67+	 4871 16013
11452	0	0	Ki67+	 4875 15914
11453	0	0	Ki67+	 4876 15834
11454	0	0	Ki67+	 4879 15281
11455	0	0	Ki67+	 4883 15951
11456	0	0	Ki67+	 4887 16014
11457	0	0	Ki67+	 4887 16042
11458	0	0	Ki67+	 4888 15864
11459	0	0	Ki67+	 4892 15972
11460	0	0	Ki67+	 4901 16027
11461	0	0	Ki67+	 4906 15819
11462	0	0	Ki67+	 4914 15847
11463	0	0	Ki67+	 4917 15351
11464	0	0	Ki67+	 4917 15898
11465	0	0	Ki67+	 4921 15942
11466	0	0	Ki67+	 4925 15497
11467	0	0	Ki67+	 4926 16032
11468	0	0	Ki67+	 4931 15809
11469	0	0	Ki67+	 4936 15874
11470	0	0	Ki67+	 4561 16103
11471	0	0	Ki67+	 4573 16176
11472	0	0	Ki67+	 4586 16067
11473	0	0	Ki67+	 4589 16142
11474	0	0	Ki67+	 4618 16080
11475	0	0	Ki67+	 4620 16167
11476	0	0	Ki67+	 4627 16088
11477	0	0	Ki67+	 4627 16309
11478	0	0	Ki67+	 4637 16283
11479	0	0	Ki67+	 4659 16166
11480	0	0	Ki67+	 4660 16121
11481	0	0	Ki67+	 4671 16318
11482	0	0	Ki67+	 4678 16119
11483	0	0	Ki67+	 4679 16380
11484	0	0	Ki67+	 4681 16205
11485	0	0	Ki67+	 4683 16332
11486	0	0	Ki67+	 4688 16090
11487	0	0	Ki67+	 4694 16071
11488	0	0	Ki67+	 4695 16212
11489	0	0	Ki67+	 4704 16104
11490	0	0	Ki67+	 4713 16121
11491	0	0	Ki67+	 4715 16069
11492	0	0	Ki67+	 4724 16106
11493	0	0	Ki67+	 4754 16059
11494	0	0	Ki67+	 4772 16302
11495	0	0	Ki67+	 4780 16265
11496	0	0	Ki67+	 4782 16312
11497	0	0	Ki67+	 4796 16064
11498	0	0	Ki67+	 4810 16361
11499	0	0	Ki67+	 4819 16579
11500	0	0	Ki67+	 4834 16067
11501	0	0	Ki67+	 4854 16569
11502	0	0	Ki67+	 4862 16368
11503	0	0	Ki67+	 4884 16075
11504	0	0	Ki67+	 4890 16107
11505	0	0	Ki67+	 4890 16166
11506	0	0	Ki67+	 4903 16512
11507	0	0	Ki67+	 4909 16163
11508	0	0	Ki67+	 4914 16137
11509	0	0	Ki67+	 4926 16530
11510	0	0	Ki67+	 4932 16490
11511	0	0	Ki67+	 4932 16715
11512	0	0	Ki67+	 4937 16315
11513	0	0	Ki67+	 4937 16443
11514	0	0	Ki67+	 4941 16155
11515	0	0	Ki67+	 4943 16262
11516	0	0	Ki67+	 4943 16728
11517	0	0	Ki67+	 4945 5556
11518	0	0	Ki67+	 4945 5574
11519	0	0	Ki67+	 4947 5215
11520	0	0	Ki67+	 4951 5337
11521	0	0	Ki67+	 4952 5263
11522	0	0	Ki67+	 4956 5371
11523	0	0	Ki67+	 4957 5319
11524	0	0	Ki67+	 4958 5231
11525	0	0	Ki67+	 4958 5593
11526	0	0	Ki67+	 4960 5288
11527	0	0	Ki67+	 4968 5412
11528	0	0	Ki67+	 4969 5474
11529	0	0	Ki67+	 4969 5488
11530	0	0	Ki67+	 4969 5619
11531	0	0	Ki67+	 4970 5215
11532	0	0	Ki67+	 4971 5569
11533	0	0	Ki67+	 4975 5439
11534	0	0	Ki67+	 4978 5335
11535	0	0	Ki67+	 4983 5373
11536	0	0	Ki67+	 4985 5587
11537	0	0	Ki67+	 4986 5412
11538	0	0	Ki67+	 4988 5675
11539	0	0	Ki67+	 4996 5480
11540	0	0	Ki67+	 4998 5364
11541	0	0	Ki67+	 5002 5300
11542	0	0	Ki67+	 5008 5310
11543	0	0	Ki67+	 5008 5456
11544	0	0	Ki67+	 5021 5631
11545	0	0	Ki67+	 5022 5458
11546	0	0	Ki67+	 5024 5258
11547	0	0	Ki67+	 5024 5663
11548	0	0	Ki67+	 5031 5693
11549	0	0	Ki67+	 5032 5371
11550	0	0	Ki67+	 5036 5228
11551	0	0	Ki67+	 5038 5420
11552	0	0	Ki67+	 5039 5337
11553	0	0	Ki67+	 5044 5680
11554	0	0	Ki67+	 5045 5396
11555	0	0	Ki67+	 5049 5608
11556	0	0	Ki67+	 5050 5294
11557	0	0	Ki67+	 5052 5626
11558	0	0	Ki67+	 5056 5223
11559	0	0	Ki67+	 5058 5277
11560	0	0	Ki67+	 5063 5641
11561	0	0	Ki67+	 5073 5363
11562	0	0	Ki67+	 5076 5323
11563	0	0	Ki67+	 5080 5598
11564	0	0	Ki67+	 5081 5410
11565	0	0	Ki67+	 5083 5243
11566	0	0	Ki67+	 5084 5665
11567	0	0	Ki67+	 5092 5223
11568	0	0	Ki67+	 5094 5631
11569	0	0	Ki67+	 5096 5206
11570	0	0	Ki67+	 5098 5393
11571	0	0	Ki67+	 5100 5344
11572	0	0	Ki67+	 5100 5596
11573	0	0	Ki67+	 5102 5569
11574	0	0	Ki67+	 5104 5273
11575	0	0	Ki67+	 5110 5620
11576	0	0	Ki67+	 5117 5469
11577	0	0	Ki67+	 5118 5400
11578	0	0	Ki67+	 5121 5652
11579	0	0	Ki67+	 5122 5257
11580	0	0	Ki67+	 5125 5236
11581	0	0	Ki67+	 5127 5571
11582	0	0	Ki67+	 5133 5630
11583	0	0	Ki67+	 5139 5544
11584	0	0	Ki67+	 5140 5355
11585	0	0	Ki67+	 5140 5594
11586	0	0	Ki67+	 5142 5666
11587	0	0	Ki67+	 5143 5396
11588	0	0	Ki67+	 5144 5458
11589	0	0	Ki67+	 5149 5619
11590	0	0	Ki67+	 5152 5379
11591	0	0	Ki67+	 5157 5321
11592	0	0	Ki67+	 5159 5361
11593	0	0	Ki67+	 5164 5472
11594	0	0	Ki67+	 5169 5654
11595	0	0	Ki67+	 5170 5564
11596	0	0	Ki67+	 5176 5665
11597	0	0	Ki67+	 5177 5289
11598	0	0	Ki67+	 5177 5330
11599	0	0	Ki67+	 5184 5266
11600	0	0	Ki67+	 5184 5454
11601	0	0	Ki67+	 5184 5633
11602	0	0	Ki67+	 5188 5619
11603	0	0	Ki67+	 5192 5413
11604	0	0	Ki67+	 5197 5581
11605	0	0	Ki67+	 5199 5300
11606	0	0	Ki67+	 5199 5382
11607	0	0	Ki67+	 5203 5426
11608	0	0	Ki67+	 5204 5567
11609	0	0	Ki67+	 5206 5523
11610	0	0	Ki67+	 5208 5237
11611	0	0	Ki67+	 5211 5357
11612	0	0	Ki67+	 5211 5475
11613	0	0	Ki67+	 5213 5595
11614	0	0	Ki67+	 5214 5280
11615	0	0	Ki67+	 5220 5550
11616	0	0	Ki67+	 5224 5328
11617	0	0	Ki67+	 5224 5574
11618	0	0	Ki67+	 5224 5635
11619	0	0	Ki67+	 5225 5358
11620	0	0	Ki67+	 5225 5414
11621	0	0	Ki67+	 5226 5452
11622	0	0	Ki67+	 5227 5260
11623	0	0	Ki67+	 5229 5507
11624	0	0	Ki67+	 5236 5304
11625	0	0	Ki67+	 5245 5251
11626	0	0	Ki67+	 5249 5227
11627	0	0	Ki67+	 5249 5345
11628	0	0	Ki67+	 5249 5404
11629	0	0	Ki67+	 5249 5624
11630	0	0	Ki67+	 5252 5650
11631	0	0	Ki67+	 5253 5418
11632	0	0	Ki67+	 5253 5606
11633	0	0	Ki67+	 5254 5518
11634	0	0	Ki67+	 5257 5307
11635	0	0	Ki67+	 5257 5632
11636	0	0	Ki67+	 5258 5462
11637	0	0	Ki67+	 5260 5498
11638	0	0	Ki67+	 5264 5321
11639	0	0	Ki67+	 5266 5301
11640	0	0	Ki67+	 5268 5250
11641	0	0	Ki67+	 5268 5384
11642	0	0	Ki67+	 5269 5575
11643	0	0	Ki67+	 5270 5676
11644	0	0	Ki67+	 5272 5279
11645	0	0	Ki67+	 5274 5452
11646	0	0	Ki67+	 5274 5600
11647	0	0	Ki67+	 5276 5234
11648	0	0	Ki67+	 5277 5426
11649	0	0	Ki67+	 5280 5638
11650	0	0	Ki67+	 5281 5350
11651	0	0	Ki67+	 5283 5669
11652	0	0	Ki67+	 5286 5538
11653	0	0	Ki67+	 5289 5243
11654	0	0	Ki67+	 5296 5404
11655	0	0	Ki67+	 5297 5310
11656	0	0	Ki67+	 5297 5620
11657	0	0	Ki67+	 5299 5289
11658	0	0	Ki67+	 5300 5589
11659	0	0	Ki67+	 5304 5573
11660	0	0	Ki67+	 5307 5226
11661	0	0	Ki67+	 5311 5366
11662	0	0	Ki67+	 5314 5254
11663	0	0	Ki67+	 5314 5496
11664	0	0	Ki67+	 5320 5337
11665	0	0	Ki67+	 5321 5386
11666	0	0	Ki67+	 5321 5550
11667	0	0	Ki67+	 5324 5296
11668	0	0	Ki67+	 5333 5606
11669	0	0	Ki67+	 5339 5319
11670	0	0	Ki67+	 5339 5525
11671	0	0	Ki67+	 5340 5630
11672	0	0	Ki67+	 5346 5295
11673	0	0	Ki67+	 5348 5556
11674	0	0	Ki67+	 5350 5358
11675	0	0	Ki67+	 5363 5297
11676	0	0	Ki67+	 5364 5675
11677	0	0	Ki67+	 5365 5412
11678	0	0	Ki67+	 5366 5307
11679	0	0	Ki67+	 5375 5488
11680	0	0	Ki67+	 5376 5434
11681	0	0	Ki67+	 5376 5518
11682	0	0	Ki67+	 5380 5330
11683	0	0	Ki67+	 5385 5639
11684	0	0	Ki67+	 5389 5318
11685	0	0	Ki67+	 5391 5597
11686	0	0	Ki67+	 5396 5478
11687	0	0	Ki67+	 5396 5663
11688	0	0	Ki67+	 5399 5533
11689	0	0	Ki67+	 5399 5571
11690	0	0	Ki67+	 5403 5349
11691	0	0	Ki67+	 5406 5286
11692	0	0	Ki67+	 5406 5406
11693	0	0	Ki67+	 5406 5551
11694	0	0	Ki67+	 5406 5651
11695	0	0	Ki67+	 5408 5376
11696	0	0	Ki67+	 5411 5455
11697	0	0	Ki67+	 5414 5502
11698	0	0	Ki67+	 5414 5583
11699	0	0	Ki67+	 5419 5274
11700	0	0	Ki67+	 5419 5487
11701	0	0	Ki67+	 5421 5544
11702	0	0	Ki67+	 5422 5309
11703	0	0	Ki67+	 5423 5351
11704	0	0	Ki67+	 5424 5613
11705	0	0	Ki67+	 5429 5460
11706	0	0	Ki67+	 5432 5389
11707	0	0	Ki67+	 5432 5433
11708	0	0	Ki67+	 5435 5594
11709	0	0	Ki67+	 5440 5232
11710	0	0	Ki67+	 5441 5460
11711	0	0	Ki67+	 5442 5500
11712	0	0	Ki67+	 5443 5340
11713	0	0	Ki67+	 5446 5285
11714	0	0	Ki67+	 5448 5483
11715	0	0	Ki67+	 5450 5564
11716	0	0	Ki67+	 5455 5413
11717	0	0	Ki67+	 5457 5526
11718	0	0	Ki67+	 5459 5492
11719	0	0	Ki67+	 5460 5316
11720	0	0	Ki67+	 5461 5448
11721	0	0	Ki67+	 5466 5379
11722	0	0	Ki67+	 5474 5235
11723	0	0	Ki67+	 5478 5315
11724	0	0	Ki67+	 5482 5350
11725	0	0	Ki67+	 5488 5405
11726	0	0	Ki67+	 5491 5390
11727	0	0	Ki67+	 5493 5353
11728	0	0	Ki67+	 5493 5432
11729	0	0	Ki67+	 5538 5584
11730	0	0	Ki67+	 5550 5650
11731	0	0	Ki67+	 5550 5679
11732	0	0	Ki67+	 5562 5688
11733	0	0	Ki67+	 5566 5627
11734	0	0	Ki67+	 5582 5668
11735	0	0	Ki67+	 5588 5581
11736	0	0	Ki67+	 5591 5647
11737	0	0	Ki67+	 5602 5549
11738	0	0	Ki67+	 5613 5615
11739	0	0	Ki67+	 5614 5530
11740	0	0	Ki67+	 5620 5587
11741	0	0	Ki67+	 5625 5676
11742	0	0	Ki67+	 5633 5600
11743	0	0	Ki67+	 5634 5519
11744	0	0	Ki67+	 5648 5535
11745	0	0	Ki67+	 5652 5421
11746	0	0	Ki67+	 5656 5504
11747	0	0	Ki67+	 5661 5370
11748	0	0	Ki67+	 5663 5460
11749	0	0	Ki67+	 5664 5430
11750	0	0	Ki67+	 5674 5354
11751	0	0	Ki67+	 5685 5693
11752	0	0	Ki67+	 5686 5619
11753	0	0	Ki67+	 5687 5516
11754	0	0	Ki67+	 5688 5339
11755	0	0	Ki67+	 5688 5372
11756	0	0	Ki67+	 5693 5419
11757	0	0	Ki67+	 5694 5321
11758	0	0	Ki67+	 5696 5432
11759	0	0	Ki67+	 5703 5374
11760	0	0	Ki67+	 5705 5297
11761	0	0	Ki67+	 5711 5410
11762	0	0	Ki67+	 5714 5346
11763	0	0	Ki67+	 5715 5680
11764	0	0	Ki67+	 5717 5365
11765	0	0	Ki67+	 5718 5276
11766	0	0	Ki67+	 5720 5194
11767	0	0	Ki67+	 5720 5489
11768	0	0	Ki67+	 5722 5330
11769	0	0	Ki67+	 5725 5447
11770	0	0	Ki67+	 5731 5640
11771	0	0	Ki67+	 5737 5421
11772	0	0	Ki67+	 5737 5568
11773	0	0	Ki67+	 5738 5337
11774	0	0	Ki67+	 5738 5615
11775	0	0	Ki67+	 5739 5443
11776	0	0	Ki67+	 5742 5650
11777	0	0	Ki67+	 5743 5480
11778	0	0	Ki67+	 4948 5819
11779	0	0	Ki67+	 4948 6311
11780	0	0	Ki67+	 4949 6286
11781	0	0	Ki67+	 4954 6048
11782	0	0	Ki67+	 4956 5883
11783	0	0	Ki67+	 4957 6140
11784	0	0	Ki67+	 4961 5834
11785	0	0	Ki67+	 4961 6213
11786	0	0	Ki67+	 4961 6420
11787	0	0	Ki67+	 4961 6458
11788	0	0	Ki67+	 4973 6274
11789	0	0	Ki67+	 4978 5898
11790	0	0	Ki67+	 4980 5701
11791	0	0	Ki67+	 4980 6313
11792	0	0	Ki67+	 4982 6182
11793	0	0	Ki67+	 4984 6417
11794	0	0	Ki67+	 4985 5770
11795	0	0	Ki67+	 4986 5741
11796	0	0	Ki67+	 4988 5873
11797	0	0	Ki67+	 4997 6161
11798	0	0	Ki67+	 4998 5761
11799	0	0	Ki67+	 4998 5900
11800	0	0	Ki67+	 4998 6058
11801	0	0	Ki67+	 4998 6291
11802	0	0	Ki67+	 5000 5818
11803	0	0	Ki67+	 5001 5750
11804	0	0	Ki67+	 5001 6114
11805	0	0	Ki67+	 5001 6209
11806	0	0	Ki67+	 5003 5714
11807	0	0	Ki67+	 5003 6391
11808	0	0	Ki67+	 5005 6351
11809	0	0	Ki67+	 5009 6083
11810	0	0	Ki67+	 5015 6273
11811	0	0	Ki67+	 5017 6115
11812	0	0	Ki67+	 5018 5740
11813	0	0	Ki67+	 5019 6024
11814	0	0	Ki67+	 5019 6185
11815	0	0	Ki67+	 5022 6316
11816	0	0	Ki67+	 5022 6341
11817	0	0	Ki67+	 5022 6442
11818	0	0	Ki67+	 5023 6428
11819	0	0	Ki67+	 5025 6472
11820	0	0	Ki67+	 5027 5890
11821	0	0	Ki67+	 5028 6162
11822	0	0	Ki67+	 5029 6395
11823	0	0	Ki67+	 5039 6447
11824	0	0	Ki67+	 5040 6299
11825	0	0	Ki67+	 5040 6489
11826	0	0	Ki67+	 5042 6018
11827	0	0	Ki67+	 5044 5795
11828	0	0	Ki67+	 5044 6258
11829	0	0	Ki67+	 5048 6463
11830	0	0	Ki67+	 5049 6325
11831	0	0	Ki67+	 5050 5874
11832	0	0	Ki67+	 5053 6314
11833	0	0	Ki67+	 5055 5715
11834	0	0	Ki67+	 5055 6000
11835	0	0	Ki67+	 5056 6035
11836	0	0	Ki67+	 5058 6277
11837	0	0	Ki67+	 5058 6474
11838	0	0	Ki67+	 5059 6168
11839	0	0	Ki67+	 5060 5748
11840	0	0	Ki67+	 5061 6193
11841	0	0	Ki67+	 5061 6417
11842	0	0	Ki67+	 5067 6451
11843	0	0	Ki67+	 5069 6127
11844	0	0	Ki67+	 5069 6482
11845	0	0	Ki67+	 5073 5871
11846	0	0	Ki67+	 5077 5809
11847	0	0	Ki67+	 5077 6079
11848	0	0	Ki67+	 5078 5974
11849	0	0	Ki67+	 5078 6053
11850	0	0	Ki67+	 5080 6167
11851	0	0	Ki67+	 5082 6127
11852	0	0	Ki67+	 5086 6393
11853	0	0	Ki67+	 5089 6361
11854	0	0	Ki67+	 5090 5793
11855	0	0	Ki67+	 5095 6231
11856	0	0	Ki67+	 5096 6087
11857	0	0	Ki67+	 5097 5994
11858	0	0	Ki67+	 5097 6493
11859	0	0	Ki67+	 5099 6465
11860	0	0	Ki67+	 5100 5740
11861	0	0	Ki67+	 5100 5842
11862	0	0	Ki67+	 5100 6051
11863	0	0	Ki67+	 5101 6017
11864	0	0	Ki67+	 5102 6430
11865	0	0	Ki67+	 5104 5953
11866	0	0	Ki67+	 5104 6223
11867	0	0	Ki67+	 5108 5821
11868	0	0	Ki67+	 5111 5756
11869	0	0	Ki67+	 5112 6181
11870	0	0	Ki67+	 5113 6297
11871	0	0	Ki67+	 5114 5883
11872	0	0	Ki67+	 5117 6083
11873	0	0	Ki67+	 5120 5702
11874	0	0	Ki67+	 5122 6048
11875	0	0	Ki67+	 5123 5797
11876	0	0	Ki67+	 5125 5822
11877	0	0	Ki67+	 5125 5954
11878	0	0	Ki67+	 5127 6276
11879	0	0	Ki67+	 5128 6103
11880	0	0	Ki67+	 5130 6062
11881	0	0	Ki67+	 5130 6233
11882	0	0	Ki67+	 5130 6389
11883	0	0	Ki67+	 5132 5715
11884	0	0	Ki67+	 5134 5984
11885	0	0	Ki67+	 5135 6436
11886	0	0	Ki67+	 5136 5928
11887	0	0	Ki67+	 5137 6286
11888	0	0	Ki67+	 5140 6123
11889	0	0	Ki67+	 5141 6272
11890	0	0	Ki67+	 5145 6024
11891	0	0	Ki67+	 5147 5943
11892	0	0	Ki67+	 5147 6134
11893	0	0	Ki67+	 5151 6470
11894	0	0	Ki67+	 5152 5769
11895	0	0	Ki67+	 5152 6081
11896	0	0	Ki67+	 5153 5954
11897	0	0	Ki67+	 5153 6420
11898	0	0	Ki67+	 5154 5817
11899	0	0	Ki67+	 5155 5935
11900	0	0	Ki67+	 5160 5902
11901	0	0	Ki67+	 5160 6301
11902	0	0	Ki67+	 5161 5717
11903	0	0	Ki67+	 5162 6457
11904	0	0	Ki67+	 5163 6044
11905	0	0	Ki67+	 5168 5792
11906	0	0	Ki67+	 5170 6089
11907	0	0	Ki67+	 5170 6228
11908	0	0	Ki67+	 5174 6211
11909	0	0	Ki67+	 5175 6276
11910	0	0	Ki67+	 5177 5918
11911	0	0	Ki67+	 5178 6134
11912	0	0	Ki67+	 5180 5777
11913	0	0	Ki67+	 5180 6319
11914	0	0	Ki67+	 5180 6388
11915	0	0	Ki67+	 5181 6062
11916	0	0	Ki67+	 5184 5956
11917	0	0	Ki67+	 5187 5738
11918	0	0	Ki67+	 5190 5803
11919	0	0	Ki67+	 5190 6017
11920	0	0	Ki67+	 5191 6042
11921	0	0	Ki67+	 5191 6073
11922	0	0	Ki67+	 5191 6115
11923	0	0	Ki67+	 5193 6355
11924	0	0	Ki67+	 5193 6492
11925	0	0	Ki67+	 5196 6480
11926	0	0	Ki67+	 5198 5975
11927	0	0	Ki67+	 5199 6306
11928	0	0	Ki67+	 5202 5762
11929	0	0	Ki67+	 5203 6258
11930	0	0	Ki67+	 5206 6149
11931	0	0	Ki67+	 5208 5789
11932	0	0	Ki67+	 5209 6077
11933	0	0	Ki67+	 5210 5932
11934	0	0	Ki67+	 5215 6108
11935	0	0	Ki67+	 5216 6053
11936	0	0	Ki67+	 5216 6156
11937	0	0	Ki67+	 5220 5722
11938	0	0	Ki67+	 5221 6416
11939	0	0	Ki67+	 5221 6491
11940	0	0	Ki67+	 5222 6377
11941	0	0	Ki67+	 5223 5899
11942	0	0	Ki67+	 5226 5982
11943	0	0	Ki67+	 5227 5705
11944	0	0	Ki67+	 5233 6424
11945	0	0	Ki67+	 5234 5780
11946	0	0	Ki67+	 5235 5758
11947	0	0	Ki67+	 5236 5911
11948	0	0	Ki67+	 5237 5938
11949	0	0	Ki67+	 5241 6135
11950	0	0	Ki67+	 5241 6334
11951	0	0	Ki67+	 5243 6026
11952	0	0	Ki67+	 5245 6294
11953	0	0	Ki67+	 5247 5752
11954	0	0	Ki67+	 5247 6168
11955	0	0	Ki67+	 5249 5960
11956	0	0	Ki67+	 5249 6071
11957	0	0	Ki67+	 5250 5988
11958	0	0	Ki67+	 5252 6314
11959	0	0	Ki67+	 5260 5716
11960	0	0	Ki67+	 5260 6359
11961	0	0	Ki67+	 5261 5906
11962	0	0	Ki67+	 5261 6418
11963	0	0	Ki67+	 5262 5892
11964	0	0	Ki67+	 5264 6184
11965	0	0	Ki67+	 5271 6043
11966	0	0	Ki67+	 5272 6148
11967	0	0	Ki67+	 5273 6017
11968	0	0	Ki67+	 5275 6433
11969	0	0	Ki67+	 5276 5937
11970	0	0	Ki67+	 5277 6412
11971	0	0	Ki67+	 5280 5910
11972	0	0	Ki67+	 5282 5920
11973	0	0	Ki67+	 5282 6173
11974	0	0	Ki67+	 5282 6473
11975	0	0	Ki67+	 5283 6358
11976	0	0	Ki67+	 5283 6389
11977	0	0	Ki67+	 5290 5706
11978	0	0	Ki67+	 5292 5884
11979	0	0	Ki67+	 5293 6145
11980	0	0	Ki67+	 5294 6063
11981	0	0	Ki67+	 5295 5754
11982	0	0	Ki67+	 5295 5969
11983	0	0	Ki67+	 5295 6424
11984	0	0	Ki67+	 5297 6362
11985	0	0	Ki67+	 5301 5911
11986	0	0	Ki67+	 5302 6102
11987	0	0	Ki67+	 5306 5699
11988	0	0	Ki67+	 5306 6386
11989	0	0	Ki67+	 5313 6475
11990	0	0	Ki67+	 5313 6491
11991	0	0	Ki67+	 5314 5936
11992	0	0	Ki67+	 5315 6036
11993	0	0	Ki67+	 5316 6139
11994	0	0	Ki67+	 5318 6178
11995	0	0	Ki67+	 5320 6155
11996	0	0	Ki67+	 5321 6070
11997	0	0	Ki67+	 5332 5975
11998	0	0	Ki67+	 5338 6162
11999	0	0	Ki67+	 5339 5920
12000	0	0	Ki67+	 5339 6101
12001	0	0	Ki67+	 5343 6124
12002	0	0	Ki67+	 5347 5890
12003	0	0	Ki67+	 5348 5718
12004	0	0	Ki67+	 5357 5940
12005	0	0	Ki67+	 5362 6149
12006	0	0	Ki67+	 5363 5872
12007	0	0	Ki67+	 5367 5822
12008	0	0	Ki67+	 5370 6098
12009	0	0	Ki67+	 5375 6063
12010	0	0	Ki67+	 5376 6045
12011	0	0	Ki67+	 5378 5967
12012	0	0	Ki67+	 5382 6126
12013	0	0	Ki67+	 5383 5898
12014	0	0	Ki67+	 5388 6383
12015	0	0	Ki67+	 5390 6022
12016	0	0	Ki67+	 5391 5887
12017	0	0	Ki67+	 5392 5989
12018	0	0	Ki67+	 5396 6076
12019	0	0	Ki67+	 5398 6310
12020	0	0	Ki67+	 5401 6102
12021	0	0	Ki67+	 5402 5925
12022	0	0	Ki67+	 5403 5981
12023	0	0	Ki67+	 5405 5959
12024	0	0	Ki67+	 5406 6045
12025	0	0	Ki67+	 5410 6116
12026	0	0	Ki67+	 5411 5874
12027	0	0	Ki67+	 5411 6071
12028	0	0	Ki67+	 5428 5998
12029	0	0	Ki67+	 5432 6085
12030	0	0	Ki67+	 5434 6026
12031	0	0	Ki67+	 5436 5929
12032	0	0	Ki67+	 5436 5951
12033	0	0	Ki67+	 5439 5907
12034	0	0	Ki67+	 5448 5982
12035	0	0	Ki67+	 5450 6069
12036	0	0	Ki67+	 5452 6035
12037	0	0	Ki67+	 5454 5896
12038	0	0	Ki67+	 5455 5963
12039	0	0	Ki67+	 5466 6004
12040	0	0	Ki67+	 5470 6039
12041	0	0	Ki67+	 5477 5929
12042	0	0	Ki67+	 5480 5970
12043	0	0	Ki67+	 5491 6401
12044	0	0	Ki67+	 5494 5935
12045	0	0	Ki67+	 5495 6368
12046	0	0	Ki67+	 5496 6004
12047	0	0	Ki67+	 5501 6312
12048	0	0	Ki67+	 5519 6287
12049	0	0	Ki67+	 5527 6392
12050	0	0	Ki67+	 5527 6469
12051	0	0	Ki67+	 5528 6134
12052	0	0	Ki67+	 5532 6122
12053	0	0	Ki67+	 5535 6361
12054	0	0	Ki67+	 5537 5777
12055	0	0	Ki67+	 5539 5700
12056	0	0	Ki67+	 5542 5837
12057	0	0	Ki67+	 5545 5730
12058	0	0	Ki67+	 5546 5806
12059	0	0	Ki67+	 5562 5854
12060	0	0	Ki67+	 5562 6072
12061	0	0	Ki67+	 5570 5742
12062	0	0	Ki67+	 5572 5821
12063	0	0	Ki67+	 5579 5712
12064	0	0	Ki67+	 5583 5730
12065	0	0	Ki67+	 5583 5876
12066	0	0	Ki67+	 5585 5768
12067	0	0	Ki67+	 5587 5794
12068	0	0	Ki67+	 5590 5815
12069	0	0	Ki67+	 5595 6421
12070	0	0	Ki67+	 5599 5886
12071	0	0	Ki67+	 5608 6228
12072	0	0	Ki67+	 5613 5720
12073	0	0	Ki67+	 5620 5834
12074	0	0	Ki67+	 5622 6188
12075	0	0	Ki67+	 5628 5785
12076	0	0	Ki67+	 5628 5918
12077	0	0	Ki67+	 5635 5807
12078	0	0	Ki67+	 5639 6191
12079	0	0	Ki67+	 5643 5903
12080	0	0	Ki67+	 5646 5729
12081	0	0	Ki67+	 5650 6305
12082	0	0	Ki67+	 5657 5969
12083	0	0	Ki67+	 5661 5794
12084	0	0	Ki67+	 5671 5783
12085	0	0	Ki67+	 5672 5754
12086	0	0	Ki67+	 5693 5766
12087	0	0	Ki67+	 5694 5742
12088	0	0	Ki67+	 5697 5719
12089	0	0	Ki67+	 5697 6181
12090	0	0	Ki67+	 5721 6130
12091	0	0	Ki67+	 5723 5918
12092	0	0	Ki67+	 5728 5895
12093	0	0	Ki67+	 5731 5857
12094	0	0	Ki67+	 5734 5957
12095	0	0	Ki67+	 5737 6023
12096	0	0	Ki67+	 5738 5835
12097	0	0	Ki67+	 5739 6045
12098	0	0	Ki67+	 5741 5992
12099	0	0	Ki67+	 4953 6615
12100	0	0	Ki67+	 4953 7056
12101	0	0	Ki67+	 4954 7093
12102	0	0	Ki67+	 4955 7155
12103	0	0	Ki67+	 4957 7243
12104	0	0	Ki67+	 4958 6560
12105	0	0	Ki67+	 4960 6537
12106	0	0	Ki67+	 4968 7048
12107	0	0	Ki67+	 4970 7166
12108	0	0	Ki67+	 4971 6503
12109	0	0	Ki67+	 4971 6581
12110	0	0	Ki67+	 4971 7197
12111	0	0	Ki67+	 4979 7027
12112	0	0	Ki67+	 4980 6608
12113	0	0	Ki67+	 4981 7137
12114	0	0	Ki67+	 4990 7084
12115	0	0	Ki67+	 4992 6539
12116	0	0	Ki67+	 4995 7232
12117	0	0	Ki67+	 5001 6506
12118	0	0	Ki67+	 5002 6620
12119	0	0	Ki67+	 5002 7033
12120	0	0	Ki67+	 5006 6574
12121	0	0	Ki67+	 5007 7135
12122	0	0	Ki67+	 5008 7156
12123	0	0	Ki67+	 5012 6794
12124	0	0	Ki67+	 5014 7189
12125	0	0	Ki67+	 5016 6537
12126	0	0	Ki67+	 5018 7127
12127	0	0	Ki67+	 5027 7159
12128	0	0	Ki67+	 5030 7033
12129	0	0	Ki67+	 5031 6607
12130	0	0	Ki67+	 5031 7091
12131	0	0	Ki67+	 5033 6988
12132	0	0	Ki67+	 5044 6792
12133	0	0	Ki67+	 5045 6767
12134	0	0	Ki67+	 5047 7030
12135	0	0	Ki67+	 5050 7077
12136	0	0	Ki67+	 5052 6512
12137	0	0	Ki67+	 5053 7000
12138	0	0	Ki67+	 5054 6702
12139	0	0	Ki67+	 5055 7149
12140	0	0	Ki67+	 5065 7097
12141	0	0	Ki67+	 5065 7176
12142	0	0	Ki67+	 5066 7129
12143	0	0	Ki67+	 5072 6509
12144	0	0	Ki67+	 5077 7036
12145	0	0	Ki67+	 5081 6621
12146	0	0	Ki67+	 5083 6582
12147	0	0	Ki67+	 5086 6545
12148	0	0	Ki67+	 5086 7024
12149	0	0	Ki67+	 5086 7079
12150	0	0	Ki67+	 5086 7174
12151	0	0	Ki67+	 5087 7108
12152	0	0	Ki67+	 5087 7136
12153	0	0	Ki67+	 5088 7156
12154	0	0	Ki67+	 5094 6629
12155	0	0	Ki67+	 5094 7060
12156	0	0	Ki67+	 5103 6570
12157	0	0	Ki67+	 5105 7045
12158	0	0	Ki67+	 5105 7139
12159	0	0	Ki67+	 5105 7161
12160	0	0	Ki67+	 5113 6612
12161	0	0	Ki67+	 5113 6979
12162	0	0	Ki67+	 5117 6560
12163	0	0	Ki67+	 5123 6541
12164	0	0	Ki67+	 5131 7124
12165	0	0	Ki67+	 5134 6588
12166	0	0	Ki67+	 5135 7109
12167	0	0	Ki67+	 5143 6615
12168	0	0	Ki67+	 5143 7023
12169	0	0	Ki67+	 5144 6837
12170	0	0	Ki67+	 5146 6538
12171	0	0	Ki67+	 5148 6654
12172	0	0	Ki67+	 5161 6753
12173	0	0	Ki67+	 5162 6561
12174	0	0	Ki67+	 5162 7081
12175	0	0	Ki67+	 5162 7140
12176	0	0	Ki67+	 5166 7214
12177	0	0	Ki67+	 5168 6642
12178	0	0	Ki67+	 5171 6527
12179	0	0	Ki67+	 5172 6608
12180	0	0	Ki67+	 5172 7029
12181	0	0	Ki67+	 5175 7058
12182	0	0	Ki67+	 5183 7109
12183	0	0	Ki67+	 5189 7086
12184	0	0	Ki67+	 5193 6561
12185	0	0	Ki67+	 5197 7127
12186	0	0	Ki67+	 5199 6981
12187	0	0	Ki67+	 5201 6531
12188	0	0	Ki67+	 5201 6600
12189	0	0	Ki67+	 5201 6631
12190	0	0	Ki67+	 5206 7058
12191	0	0	Ki67+	 5209 7103
12192	0	0	Ki67+	 5210 7282
12193	0	0	Ki67+	 5217 6994
12194	0	0	Ki67+	 5217 7035
12195	0	0	Ki67+	 5219 6524
12196	0	0	Ki67+	 5219 7053
12197	0	0	Ki67+	 5221 6607
12198	0	0	Ki67+	 5222 6586
12199	0	0	Ki67+	 5222 6623
12200	0	0	Ki67+	 5225 6559
12201	0	0	Ki67+	 5231 7010
12202	0	0	Ki67+	 5234 7126
12203	0	0	Ki67+	 5238 6631
12204	0	0	Ki67+	 5239 6553
12205	0	0	Ki67+	 5244 6617
12206	0	0	Ki67+	 5244 7042
12207	0	0	Ki67+	 5246 6538
12208	0	0	Ki67+	 5250 6565
12209	0	0	Ki67+	 5253 7002
12210	0	0	Ki67+	 5259 6623
12211	0	0	Ki67+	 5262 6518
12212	0	0	Ki67+	 5272 6497
12213	0	0	Ki67+	 5274 6598
12214	0	0	Ki67+	 5275 6550
12215	0	0	Ki67+	 5277 7028
12216	0	0	Ki67+	 5283 6609
12217	0	0	Ki67+	 5284 6537
12218	0	0	Ki67+	 5285 7011
12219	0	0	Ki67+	 5288 6571
12220	0	0	Ki67+	 5289 6504
12221	0	0	Ki67+	 5291 7029
12222	0	0	Ki67+	 5292 7051
12223	0	0	Ki67+	 5297 7085
12224	0	0	Ki67+	 5302 6515
12225	0	0	Ki67+	 5309 6570
12226	0	0	Ki67+	 5309 6995
12227	0	0	Ki67+	 5317 6527
12228	0	0	Ki67+	 5325 7017
12229	0	0	Ki67+	 5348 7147
12230	0	0	Ki67+	 5433 7066
12231	0	0	Ki67+	 5464 7221
12232	0	0	Ki67+	 5492 7082
12233	0	0	Ki67+	 5508 6716
12234	0	0	Ki67+	 5525 7074
12235	0	0	Ki67+	 5577 6670
12236	0	0	Ki67+	 5590 6693
12237	0	0	Ki67+	 5593 6674
12238	0	0	Ki67+	 5603 7227
12239	0	0	Ki67+	 5616 6700
12240	0	0	Ki67+	 5622 6680
12241	0	0	Ki67+	 5648 6610
12242	0	0	Ki67+	 4946 7980
12243	0	0	Ki67+	 4959 7683
12244	0	0	Ki67+	 4962 7897
12245	0	0	Ki67+	 4966 8039
12246	0	0	Ki67+	 4967 8085
12247	0	0	Ki67+	 4974 7329
12248	0	0	Ki67+	 4976 7933
12249	0	0	Ki67+	 4982 7972
12250	0	0	Ki67+	 4988 7994
12251	0	0	Ki67+	 5001 7960
12252	0	0	Ki67+	 5001 8039
12253	0	0	Ki67+	 5002 8085
12254	0	0	Ki67+	 5003 7920
12255	0	0	Ki67+	 5011 8009
12256	0	0	Ki67+	 5018 7946
12257	0	0	Ki67+	 5034 7607
12258	0	0	Ki67+	 5036 8050
12259	0	0	Ki67+	 5040 7920
12260	0	0	Ki67+	 5042 7980
12261	0	0	Ki67+	 5045 7996
12262	0	0	Ki67+	 5053 7954
12263	0	0	Ki67+	 5054 7755
12264	0	0	Ki67+	 5054 8003
12265	0	0	Ki67+	 5056 7911
12266	0	0	Ki67+	 5060 8087
12267	0	0	Ki67+	 5071 7637
12268	0	0	Ki67+	 5073 8045
12269	0	0	Ki67+	 5076 7930
12270	0	0	Ki67+	 5079 8017
12271	0	0	Ki67+	 5085 8073
12272	0	0	Ki67+	 5089 8027
12273	0	0	Ki67+	 5089 8054
12274	0	0	Ki67+	 5090 7957
12275	0	0	Ki67+	 5091 7990
12276	0	0	Ki67+	 5097 7904
12277	0	0	Ki67+	 5103 8027
12278	0	0	Ki67+	 5106 7863
12279	0	0	Ki67+	 5107 7666
12280	0	0	Ki67+	 5108 7937
12281	0	0	Ki67+	 5115 7421
12282	0	0	Ki67+	 5115 7990
12283	0	0	Ki67+	 5117 8052
12284	0	0	Ki67+	 5119 7894
12285	0	0	Ki67+	 5122 8011
12286	0	0	Ki67+	 5123 7862
12287	0	0	Ki67+	 5130 8085
12288	0	0	Ki67+	 5135 7920
12289	0	0	Ki67+	 5142 8095
12290	0	0	Ki67+	 5146 8059
12291	0	0	Ki67+	 5150 8001
12292	0	0	Ki67+	 5157 7882
12293	0	0	Ki67+	 5159 7828
12294	0	0	Ki67+	 5160 7630
12295	0	0	Ki67+	 5170 7912
12296	0	0	Ki67+	 5179 7886
12297	0	0	Ki67+	 5180 7870
12298	0	0	Ki67+	 5181 7812
12299	0	0	Ki67+	 5183 7627
12300	0	0	Ki67+	 5185 7845
12301	0	0	Ki67+	 5193 8030
12302	0	0	Ki67+	 5195 7623
12303	0	0	Ki67+	 5195 8071
12304	0	0	Ki67+	 5197 8052
12305	0	0	Ki67+	 5204 7929
12306	0	0	Ki67+	 5221 7953
12307	0	0	Ki67+	 5223 7825
12308	0	0	Ki67+	 5224 8058
12309	0	0	Ki67+	 5229 7853
12310	0	0	Ki67+	 5232 7787
12311	0	0	Ki67+	 5232 7946
12312	0	0	Ki67+	 5232 8023
12313	0	0	Ki67+	 5233 7483
12314	0	0	Ki67+	 5241 8086
12315	0	0	Ki67+	 5243 7782
12316	0	0	Ki67+	 5243 7982
12317	0	0	Ki67+	 5245 7926
12318	0	0	Ki67+	 5249 7755
12319	0	0	Ki67+	 5253 7893
12320	0	0	Ki67+	 5253 8018
12321	0	0	Ki67+	 5256 8088
12322	0	0	Ki67+	 5260 7783
12323	0	0	Ki67+	 5265 7639
12324	0	0	Ki67+	 5271 7797
12325	0	0	Ki67+	 5271 7986
12326	0	0	Ki67+	 5282 7904
12327	0	0	Ki67+	 5284 7936
12328	0	0	Ki67+	 5285 7562
12329	0	0	Ki67+	 5285 7889
12330	0	0	Ki67+	 5287 7758
12331	0	0	Ki67+	 5288 8044
12332	0	0	Ki67+	 5293 7816
12333	0	0	Ki67+	 5295 8092
12334	0	0	Ki67+	 5297 8051
12335	0	0	Ki67+	 5300 7616
12336	0	0	Ki67+	 5301 7970
12337	0	0	Ki67+	 5303 7791
12338	0	0	Ki67+	 5304 7909
12339	0	0	Ki67+	 5308 7938
12340	0	0	Ki67+	 5309 8036
12341	0	0	Ki67+	 5315 7908
12342	0	0	Ki67+	 5316 8023
12343	0	0	Ki67+	 5321 7744
12344	0	0	Ki67+	 5322 7461
12345	0	0	Ki67+	 5326 7823
12346	0	0	Ki67+	 5327 7768
12347	0	0	Ki67+	 5330 7497
12348	0	0	Ki67+	 5330 7800
12349	0	0	Ki67+	 5330 7836
12350	0	0	Ki67+	 5334 7883
12351	0	0	Ki67+	 5339 7451
12352	0	0	Ki67+	 5339 7480
12353	0	0	Ki67+	 5339 8065
12354	0	0	Ki67+	 5342 7743
12355	0	0	Ki67+	 5342 7857
12356	0	0	Ki67+	 5343 7576
12357	0	0	Ki67+	 5346 7930
12358	0	0	Ki67+	 5348 8052
12359	0	0	Ki67+	 5350 7426
12360	0	0	Ki67+	 5352 7903
12361	0	0	Ki67+	 5353 7466
12362	0	0	Ki67+	 5354 7786
12363	0	0	Ki67+	 5357 7485
12364	0	0	Ki67+	 5358 7508
12365	0	0	Ki67+	 5363 7807
12366	0	0	Ki67+	 5363 7845
12367	0	0	Ki67+	 5368 7440
12368	0	0	Ki67+	 5371 7734
12369	0	0	Ki67+	 5372 7889
12370	0	0	Ki67+	 5376 7707
12371	0	0	Ki67+	 5385 7738
12372	0	0	Ki67+	 5391 7767
12373	0	0	Ki67+	 5391 7854
12374	0	0	Ki67+	 5392 7727
12375	0	0	Ki67+	 5395 7983
12376	0	0	Ki67+	 5398 8018
12377	0	0	Ki67+	 5401 7712
12378	0	0	Ki67+	 5401 8034
12379	0	0	Ki67+	 5408 7666
12380	0	0	Ki67+	 5411 8087
12381	0	0	Ki67+	 5422 7859
12382	0	0	Ki67+	 5425 7737
12383	0	0	Ki67+	 5428 7868
12384	0	0	Ki67+	 5429 7765
12385	0	0	Ki67+	 5434 7633
12386	0	0	Ki67+	 5440 7993
12387	0	0	Ki67+	 5442 8005
12388	0	0	Ki67+	 5445 8046
12389	0	0	Ki67+	 5455 7859
12390	0	0	Ki67+	 5459 7710
12391	0	0	Ki67+	 5460 7729
12392	0	0	Ki67+	 5460 7823
12393	0	0	Ki67+	 5467 7949
12394	0	0	Ki67+	 5468 7994
12395	0	0	Ki67+	 5472 8059
12396	0	0	Ki67+	 5475 7713
12397	0	0	Ki67+	 5480 7993
12398	0	0	Ki67+	 5486 7764
12399	0	0	Ki67+	 5495 7984
12400	0	0	Ki67+	 5506 7822
12401	0	0	Ki67+	 5506 8008
12402	0	0	Ki67+	 5508 7729
12403	0	0	Ki67+	 5511 7996
12404	0	0	Ki67+	 5512 7417
12405	0	0	Ki67+	 5512 7466
12406	0	0	Ki67+	 5524 7798
12407	0	0	Ki67+	 5525 7711
12408	0	0	Ki67+	 5528 7766
12409	0	0	Ki67+	 5536 7740
12410	0	0	Ki67+	 5536 8081
12411	0	0	Ki67+	 5541 7876
12412	0	0	Ki67+	 5547 7981
12413	0	0	Ki67+	 5551 7832
12414	0	0	Ki67+	 5561 7785
12415	0	0	Ki67+	 5561 7874
12416	0	0	Ki67+	 5570 7334
12417	0	0	Ki67+	 5575 7898
12418	0	0	Ki67+	 5577 7692
12419	0	0	Ki67+	 5586 7724
12420	0	0	Ki67+	 5596 7843
12421	0	0	Ki67+	 5598 7693
12422	0	0	Ki67+	 5598 8075
12423	0	0	Ki67+	 5614 7733
12424	0	0	Ki67+	 5614 7871
12425	0	0	Ki67+	 5615 7366
12426	0	0	Ki67+	 5617 8002
12427	0	0	Ki67+	 5623 7698
12428	0	0	Ki67+	 5624 7852
12429	0	0	Ki67+	 5629 7938
12430	0	0	Ki67+	 5633 7698
12431	0	0	Ki67+	 5637 8002
12432	0	0	Ki67+	 5639 7821
12433	0	0	Ki67+	 5640 8033
12434	0	0	Ki67+	 5643 7895
12435	0	0	Ki67+	 5647 8084
12436	0	0	Ki67+	 5649 7683
12437	0	0	Ki67+	 5649 7775
12438	0	0	Ki67+	 5651 7702
12439	0	0	Ki67+	 5656 7719
12440	0	0	Ki67+	 5662 7612
12441	0	0	Ki67+	 5668 7789
12442	0	0	Ki67+	 5670 8056
12443	0	0	Ki67+	 5674 7581
12444	0	0	Ki67+	 5677 7900
12445	0	0	Ki67+	 5680 7889
12446	0	0	Ki67+	 5681 8009
12447	0	0	Ki67+	 5686 7707
12448	0	0	Ki67+	 5690 8077
12449	0	0	Ki67+	 5693 7573
12450	0	0	Ki67+	 5697 7830
12451	0	0	Ki67+	 5700 8052
12452	0	0	Ki67+	 5701 7779
12453	0	0	Ki67+	 5701 8021
12454	0	0	Ki67+	 5705 7793
12455	0	0	Ki67+	 5714 7932
12456	0	0	Ki67+	 5724 7712
12457	0	0	Ki67+	 5725 7906
12458	0	0	Ki67+	 5728 7884
12459	0	0	Ki67+	 5734 7818
12460	0	0	Ki67+	 5735 7594
12461	0	0	Ki67+	 4946 8835
12462	0	0	Ki67+	 4950 8133
12463	0	0	Ki67+	 4951 8151
12464	0	0	Ki67+	 4952 8321
12465	0	0	Ki67+	 4952 8671
12466	0	0	Ki67+	 4954 8481
12467	0	0	Ki67+	 4955 8198
12468	0	0	Ki67+	 4959 8237
12469	0	0	Ki67+	 4959 8711
12470	0	0	Ki67+	 4962 8290
12471	0	0	Ki67+	 4967 8428
12472	0	0	Ki67+	 4967 8629
12473	0	0	Ki67+	 4971 8198
12474	0	0	Ki67+	 4973 8101
12475	0	0	Ki67+	 4978 8836
12476	0	0	Ki67+	 4980 8140
12477	0	0	Ki67+	 4983 8519
12478	0	0	Ki67+	 4984 8297
12479	0	0	Ki67+	 4984 8630
12480	0	0	Ki67+	 4985 8679
12481	0	0	Ki67+	 4990 8236
12482	0	0	Ki67+	 4993 8158
12483	0	0	Ki67+	 4993 8197
12484	0	0	Ki67+	 4997 8334
12485	0	0	Ki67+	 4997 8614
12486	0	0	Ki67+	 5002 8506
12487	0	0	Ki67+	 5003 8135
12488	0	0	Ki67+	 5004 8648
12489	0	0	Ki67+	 5007 8275
12490	0	0	Ki67+	 5009 8385
12491	0	0	Ki67+	 5010 8634
12492	0	0	Ki67+	 5015 8354
12493	0	0	Ki67+	 5017 8468
12494	0	0	Ki67+	 5018 8116
12495	0	0	Ki67+	 5019 8423
12496	0	0	Ki67+	 5020 8876
12497	0	0	Ki67+	 5021 8250
12498	0	0	Ki67+	 5022 8326
12499	0	0	Ki67+	 5022 8853
12500	0	0	Ki67+	 5023 8146
12501	0	0	Ki67+	 5023 8309
12502	0	0	Ki67+	 5025 8197
12503	0	0	Ki67+	 5026 8225
12504	0	0	Ki67+	 5026 8595
12505	0	0	Ki67+	 5027 8741
12506	0	0	Ki67+	 5029 8687
12507	0	0	Ki67+	 5029 8839
12508	0	0	Ki67+	 5031 8493
12509	0	0	Ki67+	 5033 8376
12510	0	0	Ki67+	 5036 8293
12511	0	0	Ki67+	 5039 8617
12512	0	0	Ki67+	 5040 8115
12513	0	0	Ki67+	 5041 8434
12514	0	0	Ki67+	 5042 8151
12515	0	0	Ki67+	 5047 8326
12516	0	0	Ki67+	 5047 8651
12517	0	0	Ki67+	 5049 8894
12518	0	0	Ki67+	 5053 8359
12519	0	0	Ki67+	 5054 8578
12520	0	0	Ki67+	 5055 8411
12521	0	0	Ki67+	 5056 8206
12522	0	0	Ki67+	 5059 8628
12523	0	0	Ki67+	 5060 8175
12524	0	0	Ki67+	 5063 8143
12525	0	0	Ki67+	 5064 8449
12526	0	0	Ki67+	 5066 8229
12527	0	0	Ki67+	 5067 8689
12528	0	0	Ki67+	 5068 8119
12529	0	0	Ki67+	 5068 8327
12530	0	0	Ki67+	 5070 8208
12531	0	0	Ki67+	 5070 8596
12532	0	0	Ki67+	 5071 8485
12533	0	0	Ki67+	 5077 8171
12534	0	0	Ki67+	 5078 8223
12535	0	0	Ki67+	 5092 8148
12536	0	0	Ki67+	 5093 8562
12537	0	0	Ki67+	 5097 8667
12538	0	0	Ki67+	 5100 8178
12539	0	0	Ki67+	 5102 8577
12540	0	0	Ki67+	 5105 8473
12541	0	0	Ki67+	 5106 8113
12542	0	0	Ki67+	 5107 8651
12543	0	0	Ki67+	 5108 8557
12544	0	0	Ki67+	 5108 8804
12545	0	0	Ki67+	 5108 8870
12546	0	0	Ki67+	 5112 8225
12547	0	0	Ki67+	 5112 8327
12548	0	0	Ki67+	 5112 8393
12549	0	0	Ki67+	 5113 8382
12550	0	0	Ki67+	 5113 8461
12551	0	0	Ki67+	 5114 8254
12552	0	0	Ki67+	 5115 8126
12553	0	0	Ki67+	 5117 8840
12554	0	0	Ki67+	 5120 8152
12555	0	0	Ki67+	 5122 8615
12556	0	0	Ki67+	 5123 8779
12557	0	0	Ki67+	 5126 8361
12558	0	0	Ki67+	 5127 8574
12559	0	0	Ki67+	 5127 8819
12560	0	0	Ki67+	 5128 8462
12561	0	0	Ki67+	 5137 8247
12562	0	0	Ki67+	 5137 8537
12563	0	0	Ki67+	 5137 8607
12564	0	0	Ki67+	 5139 8622
12565	0	0	Ki67+	 5140 8305
12566	0	0	Ki67+	 5140 8389
12567	0	0	Ki67+	 5141 8155
12568	0	0	Ki67+	 5143 8765
12569	0	0	Ki67+	 5144 8558
12570	0	0	Ki67+	 5147 8183
12571	0	0	Ki67+	 5148 8880
12572	0	0	Ki67+	 5149 8776
12573	0	0	Ki67+	 5166 8130
12574	0	0	Ki67+	 5166 8246
12575	0	0	Ki67+	 5169 8198
12576	0	0	Ki67+	 5170 8164
12577	0	0	Ki67+	 5170 8564
12578	0	0	Ki67+	 5173 8745
12579	0	0	Ki67+	 5178 8172
12580	0	0	Ki67+	 5183 8551
12581	0	0	Ki67+	 5184 8108
12582	0	0	Ki67+	 5186 8780
12583	0	0	Ki67+	 5187 8239
12584	0	0	Ki67+	 5196 8617
12585	0	0	Ki67+	 5200 8305
12586	0	0	Ki67+	 5201 8740
12587	0	0	Ki67+	 5201 8871
12588	0	0	Ki67+	 5214 8482
12589	0	0	Ki67+	 5217 8523
12590	0	0	Ki67+	 5220 8820
12591	0	0	Ki67+	 5222 8564
12592	0	0	Ki67+	 5222 8892
12593	0	0	Ki67+	 5223 8500
12594	0	0	Ki67+	 5223 8762
12595	0	0	Ki67+	 5224 8147
12596	0	0	Ki67+	 5224 8872
12597	0	0	Ki67+	 5225 8233
12598	0	0	Ki67+	 5225 8279
12599	0	0	Ki67+	 5227 8788
12600	0	0	Ki67+	 5232 8353
12601	0	0	Ki67+	 5234 8330
12602	0	0	Ki67+	 5235 8110
12603	0	0	Ki67+	 5235 8523
12604	0	0	Ki67+	 5235 8586
12605	0	0	Ki67+	 5239 8386
12606	0	0	Ki67+	 5241 8500
12607	0	0	Ki67+	 5242 8312
12608	0	0	Ki67+	 5243 8193
12609	0	0	Ki67+	 5247 8472
12610	0	0	Ki67+	 5250 8210
12611	0	0	Ki67+	 5256 8514
12612	0	0	Ki67+	 5257 8471
12613	0	0	Ki67+	 5259 8113
12614	0	0	Ki67+	 5261 8189
12615	0	0	Ki67+	 5262 8693
12616	0	0	Ki67+	 5263 8506
12617	0	0	Ki67+	 5266 8561
12618	0	0	Ki67+	 5272 8785
12619	0	0	Ki67+	 5273 8164
12620	0	0	Ki67+	 5273 8895
12621	0	0	Ki67+	 5276 8846
12622	0	0	Ki67+	 5285 8367
12623	0	0	Ki67+	 5285 8461
12624	0	0	Ki67+	 5286 8104
12625	0	0	Ki67+	 5289 8830
12626	0	0	Ki67+	 5291 8328
12627	0	0	Ki67+	 5294 8444
12628	0	0	Ki67+	 5295 8167
12629	0	0	Ki67+	 5295 8488
12630	0	0	Ki67+	 5295 8846
12631	0	0	Ki67+	 5296 8144
12632	0	0	Ki67+	 5296 8371
12633	0	0	Ki67+	 5298 8194
12634	0	0	Ki67+	 5300 8314
12635	0	0	Ki67+	 5307 8125
12636	0	0	Ki67+	 5309 8786
12637	0	0	Ki67+	 5312 8238
12638	0	0	Ki67+	 5314 8264
12639	0	0	Ki67+	 5315 8528
12640	0	0	Ki67+	 5315 8818
12641	0	0	Ki67+	 5317 8338
12642	0	0	Ki67+	 5317 8804
12643	0	0	Ki67+	 5321 8440
12644	0	0	Ki67+	 5323 8465
12645	0	0	Ki67+	 5324 8208
12646	0	0	Ki67+	 5324 8490
12647	0	0	Ki67+	 5328 8770
12648	0	0	Ki67+	 5329 8303
12649	0	0	Ki67+	 5333 8329
12650	0	0	Ki67+	 5336 8836
12651	0	0	Ki67+	 5338 8701
12652	0	0	Ki67+	 5340 8206
12653	0	0	Ki67+	 5342 8301
12654	0	0	Ki67+	 5344 8238
12655	0	0	Ki67+	 5344 8717
12656	0	0	Ki67+	 5345 8151
12657	0	0	Ki67+	 5345 8783
12658	0	0	Ki67+	 5350 8525
12659	0	0	Ki67+	 5354 8863
12660	0	0	Ki67+	 5357 8330
12661	0	0	Ki67+	 5358 8458
12662	0	0	Ki67+	 5364 8184
12663	0	0	Ki67+	 5365 8518
12664	0	0	Ki67+	 5369 8283
12665	0	0	Ki67+	 5369 8484
12666	0	0	Ki67+	 5369 8734
12667	0	0	Ki67+	 5371 8752
12668	0	0	Ki67+	 5372 8715
12669	0	0	Ki67+	 5375 8680
12670	0	0	Ki67+	 5379 8795
12671	0	0	Ki67+	 5380 8824
12672	0	0	Ki67+	 5387 8466
12673	0	0	Ki67+	 5396 8401
12674	0	0	Ki67+	 5399 8241
12675	0	0	Ki67+	 5399 8298
12676	0	0	Ki67+	 5399 8437
12677	0	0	Ki67+	 5401 8117
12678	0	0	Ki67+	 5403 8722
12679	0	0	Ki67+	 5403 8814
12680	0	0	Ki67+	 5409 8498
12681	0	0	Ki67+	 5410 8379
12682	0	0	Ki67+	 5415 8427
12683	0	0	Ki67+	 5420 8326
12684	0	0	Ki67+	 5422 8400
12685	0	0	Ki67+	 5424 8161
12686	0	0	Ki67+	 5424 8691
12687	0	0	Ki67+	 5429 8422
12688	0	0	Ki67+	 5444 8178
12689	0	0	Ki67+	 5449 8396
12690	0	0	Ki67+	 5455 8354
12691	0	0	Ki67+	 5457 8277
12692	0	0	Ki67+	 5457 8640
12693	0	0	Ki67+	 5459 8444
12694	0	0	Ki67+	 5460 8470
12695	0	0	Ki67+	 5463 8156
12696	0	0	Ki67+	 5464 8219
12697	0	0	Ki67+	 5470 8652
12698	0	0	Ki67+	 5471 8838
12699	0	0	Ki67+	 5472 8190
12700	0	0	Ki67+	 5472 8807
12701	0	0	Ki67+	 5473 8419
12702	0	0	Ki67+	 5491 8657
12703	0	0	Ki67+	 5496 8374
12704	0	0	Ki67+	 5498 8158
12705	0	0	Ki67+	 5499 8385
12706	0	0	Ki67+	 5503 8398
12707	0	0	Ki67+	 5503 8731
12708	0	0	Ki67+	 5512 8356
12709	0	0	Ki67+	 5531 8219
12710	0	0	Ki67+	 5531 8384
12711	0	0	Ki67+	 5532 8207
12712	0	0	Ki67+	 5533 8139
12713	0	0	Ki67+	 5536 8412
12714	0	0	Ki67+	 5536 8747
12715	0	0	Ki67+	 5540 8706
12716	0	0	Ki67+	 5543 8166
12717	0	0	Ki67+	 5554 8357
12718	0	0	Ki67+	 5560 8321
12719	0	0	Ki67+	 5563 8674
12720	0	0	Ki67+	 5569 8380
12721	0	0	Ki67+	 5569 8731
12722	0	0	Ki67+	 5571 8193
12723	0	0	Ki67+	 5571 8316
12724	0	0	Ki67+	 5572 8795
12725	0	0	Ki67+	 5579 8396
12726	0	0	Ki67+	 5582 8839
12727	0	0	Ki67+	 5584 8764
12728	0	0	Ki67+	 5589 8106
12729	0	0	Ki67+	 5589 8303
12730	0	0	Ki67+	 5590 8123
12731	0	0	Ki67+	 5594 8610
12732	0	0	Ki67+	 5596 8793
12733	0	0	Ki67+	 5606 8125
12734	0	0	Ki67+	 5608 8645
12735	0	0	Ki67+	 5615 8610
12736	0	0	Ki67+	 5616 8870
12737	0	0	Ki67+	 5619 8787
12738	0	0	Ki67+	 5623 8106
12739	0	0	Ki67+	 5625 8802
12740	0	0	Ki67+	 5626 8315
12741	0	0	Ki67+	 5627 8343
12742	0	0	Ki67+	 5632 8124
12743	0	0	Ki67+	 5636 8589
12744	0	0	Ki67+	 5640 8178
12745	0	0	Ki67+	 5643 8670
12746	0	0	Ki67+	 5644 8872
12747	0	0	Ki67+	 5646 8836
12748	0	0	Ki67+	 5653 8760
12749	0	0	Ki67+	 5658 8100
12750	0	0	Ki67+	 5660 8696
12751	0	0	Ki67+	 5660 8789
12752	0	0	Ki67+	 5660 8827
12753	0	0	Ki67+	 5669 8657
12754	0	0	Ki67+	 5670 8360
12755	0	0	Ki67+	 5670 8587
12756	0	0	Ki67+	 5671 8108
12757	0	0	Ki67+	 5677 8271
12758	0	0	Ki67+	 5680 8650
12759	0	0	Ki67+	 5686 8680
12760	0	0	Ki67+	 5694 8255
12761	0	0	Ki67+	 5695 8587
12762	0	0	Ki67+	 5696 8273
12763	0	0	Ki67+	 5697 8747
12764	0	0	Ki67+	 5700 8776
12765	0	0	Ki67+	 5705 8350
12766	0	0	Ki67+	 5705 8511
12767	0	0	Ki67+	 5714 8839
12768	0	0	Ki67+	 5718 8304
12769	0	0	Ki67+	 5728 8355
12770	0	0	Ki67+	 5728 8675
12771	0	0	Ki67+	 5730 8641
12772	0	0	Ki67+	 5736 8222
12773	0	0	Ki67+	 5738 8676
12774	0	0	Ki67+	 4946 9010
12775	0	0	Ki67+	 4946 9626
12776	0	0	Ki67+	 4957 9438
12777	0	0	Ki67+	 4959 9279
12778	0	0	Ki67+	 4965 9160
12779	0	0	Ki67+	 4965 9237
12780	0	0	Ki67+	 4965 9596
12781	0	0	Ki67+	 4967 8902
12782	0	0	Ki67+	 4967 8939
12783	0	0	Ki67+	 4968 9472
12784	0	0	Ki67+	 4972 8971
12785	0	0	Ki67+	 4977 9415
12786	0	0	Ki67+	 4979 9614
12787	0	0	Ki67+	 4985 8916
12788	0	0	Ki67+	 4986 9642
12789	0	0	Ki67+	 4987 9448
12790	0	0	Ki67+	 4988 8956
12791	0	0	Ki67+	 4990 9170
12792	0	0	Ki67+	 4990 9269
12793	0	0	Ki67+	 4990 9581
12794	0	0	Ki67+	 4992 9481
12795	0	0	Ki67+	 4995 9233
12796	0	0	Ki67+	 4999 9440
12797	0	0	Ki67+	 4999 9665
12798	0	0	Ki67+	 5001 9293
12799	0	0	Ki67+	 5002 9642
12800	0	0	Ki67+	 5005 9616
12801	0	0	Ki67+	 5007 9520
12802	0	0	Ki67+	 5009 9143
12803	0	0	Ki67+	 5011 9316
12804	0	0	Ki67+	 5011 9433
12805	0	0	Ki67+	 5011 9507
12806	0	0	Ki67+	 5015 9455
12807	0	0	Ki67+	 5016 9562
12808	0	0	Ki67+	 5017 9237
12809	0	0	Ki67+	 5017 9267
12810	0	0	Ki67+	 5018 9349
12811	0	0	Ki67+	 5018 9515
12812	0	0	Ki67+	 5022 9579
12813	0	0	Ki67+	 5026 9183
12814	0	0	Ki67+	 5026 9207
12815	0	0	Ki67+	 5031 9329
12816	0	0	Ki67+	 5033 9384
12817	0	0	Ki67+	 5036 9598
12818	0	0	Ki67+	 5039 9629
12819	0	0	Ki67+	 5040 9359
12820	0	0	Ki67+	 5046 8913
12821	0	0	Ki67+	 5046 8940
12822	0	0	Ki67+	 5046 9219
12823	0	0	Ki67+	 5046 9260
12824	0	0	Ki67+	 5046 9548
12825	0	0	Ki67+	 5049 9666
12826	0	0	Ki67+	 5055 9583
12827	0	0	Ki67+	 5056 9315
12828	0	0	Ki67+	 5056 9681
12829	0	0	Ki67+	 5057 8963
12830	0	0	Ki67+	 5058 9404
12831	0	0	Ki67+	 5060 8996
12832	0	0	Ki67+	 5065 9235
12833	0	0	Ki67+	 5066 9428
12834	0	0	Ki67+	 5069 9202
12835	0	0	Ki67+	 5071 9145
12836	0	0	Ki67+	 5071 9600
12837	0	0	Ki67+	 5072 9169
12838	0	0	Ki67+	 5073 9408
12839	0	0	Ki67+	 5074 9294
12840	0	0	Ki67+	 5076 9121
12841	0	0	Ki67+	 5077 9237
12842	0	0	Ki67+	 5080 9344
12843	0	0	Ki67+	 5081 8922
12844	0	0	Ki67+	 5081 9654
12845	0	0	Ki67+	 5084 9305
12846	0	0	Ki67+	 5085 9420
12847	0	0	Ki67+	 5091 9694
12848	0	0	Ki67+	 5093 8990
12849	0	0	Ki67+	 5098 8916
12850	0	0	Ki67+	 5098 9121
12851	0	0	Ki67+	 5101 8972
12852	0	0	Ki67+	 5102 9537
12853	0	0	Ki67+	 5105 9395
12854	0	0	Ki67+	 5105 9661
12855	0	0	Ki67+	 5108 9212
12856	0	0	Ki67+	 5108 9549
12857	0	0	Ki67+	 5112 9574
12858	0	0	Ki67+	 5113 9157
12859	0	0	Ki67+	 5120 9491
12860	0	0	Ki67+	 5121 9639
12861	0	0	Ki67+	 5125 9271
12862	0	0	Ki67+	 5126 9309
12863	0	0	Ki67+	 5128 8951
12864	0	0	Ki67+	 5131 8937
12865	0	0	Ki67+	 5131 8989
12866	0	0	Ki67+	 5133 9351
12867	0	0	Ki67+	 5137 9112
12868	0	0	Ki67+	 5140 9381
12869	0	0	Ki67+	 5141 9149
12870	0	0	Ki67+	 5142 9626
12871	0	0	Ki67+	 5146 9321
12872	0	0	Ki67+	 5146 9585
12873	0	0	Ki67+	 5147 9344
12874	0	0	Ki67+	 5148 9127
12875	0	0	Ki67+	 5153 8973
12876	0	0	Ki67+	 5153 9494
12877	0	0	Ki67+	 5155 9480
12878	0	0	Ki67+	 5155 9512
12879	0	0	Ki67+	 5158 9526
12880	0	0	Ki67+	 5159 9651
12881	0	0	Ki67+	 5161 9340
12882	0	0	Ki67+	 5161 9369
12883	0	0	Ki67+	 5165 9189
12884	0	0	Ki67+	 5165 9588
12885	0	0	Ki67+	 5167 9162
12886	0	0	Ki67+	 5167 9466
12887	0	0	Ki67+	 5167 9548
12888	0	0	Ki67+	 5168 8909
12889	0	0	Ki67+	 5171 9612
12890	0	0	Ki67+	 5173 9337
12891	0	0	Ki67+	 5174 9099
12892	0	0	Ki67+	 5177 9128
12893	0	0	Ki67+	 5179 9222
12894	0	0	Ki67+	 5179 9287
12895	0	0	Ki67+	 5179 9523
12896	0	0	Ki67+	 5182 9610
12897	0	0	Ki67+	 5187 9544
12898	0	0	Ki67+	 5191 9009
12899	0	0	Ki67+	 5194 9324
12900	0	0	Ki67+	 5194 9485
12901	0	0	Ki67+	 5196 9419
12902	0	0	Ki67+	 5197 9122
12903	0	0	Ki67+	 5197 9354
12904	0	0	Ki67+	 5198 9579
12905	0	0	Ki67+	 5199 9150
12906	0	0	Ki67+	 5200 8951
12907	0	0	Ki67+	 5201 9282
12908	0	0	Ki67+	 5204 8924
12909	0	0	Ki67+	 5206 9524
12910	0	0	Ki67+	 5209 9182
12911	0	0	Ki67+	 5211 8992
12912	0	0	Ki67+	 5215 9467
12913	0	0	Ki67+	 5219 9119
12914	0	0	Ki67+	 5219 9488
12915	0	0	Ki67+	 5226 9258
12916	0	0	Ki67+	 5226 9625
12917	0	0	Ki67+	 5227 9338
12918	0	0	Ki67+	 5232 9528
12919	0	0	Ki67+	 5233 9591
12920	0	0	Ki67+	 5234 8948
12921	0	0	Ki67+	 5238 9545
12922	0	0	Ki67+	 5240 9153
12923	0	0	Ki67+	 5242 9225
12924	0	0	Ki67+	 5242 9560
12925	0	0	Ki67+	 5243 9317
12926	0	0	Ki67+	 5244 9428
12927	0	0	Ki67+	 5247 9442
12928	0	0	Ki67+	 5250 9128
12929	0	0	Ki67+	 5253 9461
12930	0	0	Ki67+	 5254 9266
12931	0	0	Ki67+	 5255 9531
12932	0	0	Ki67+	 5256 9097
12933	0	0	Ki67+	 5258 9303
12934	0	0	Ki67+	 5259 9337
12935	0	0	Ki67+	 5264 8918
12936	0	0	Ki67+	 5264 9117
12937	0	0	Ki67+	 5267 9454
12938	0	0	Ki67+	 5269 9588
12939	0	0	Ki67+	 5270 9170
12940	0	0	Ki67+	 5271 9230
12941	0	0	Ki67+	 5274 9560
12942	0	0	Ki67+	 5279 9021
12943	0	0	Ki67+	 5282 9406
12944	0	0	Ki67+	 5283 9086
12945	0	0	Ki67+	 5283 9283
12946	0	0	Ki67+	 5283 9490
12947	0	0	Ki67+	 5290 9235
12948	0	0	Ki67+	 5292 9141
12949	0	0	Ki67+	 5293 9438
12950	0	0	Ki67+	 5296 9114
12951	0	0	Ki67+	 5296 9253
12952	0	0	Ki67+	 5308 8908
12953	0	0	Ki67+	 5309 9203
12954	0	0	Ki67+	 5314 9260
12955	0	0	Ki67+	 5314 9276
12956	0	0	Ki67+	 5314 9541
12957	0	0	Ki67+	 5322 9183
12958	0	0	Ki67+	 5323 9158
12959	0	0	Ki67+	 5328 9259
12960	0	0	Ki67+	 5329 9116
12961	0	0	Ki67+	 5331 9539
12962	0	0	Ki67+	 5337 9552
12963	0	0	Ki67+	 5338 9506
12964	0	0	Ki67+	 5339 9233
12965	0	0	Ki67+	 5345 9157
12966	0	0	Ki67+	 5350 9213
12967	0	0	Ki67+	 5351 9408
12968	0	0	Ki67+	 5351 9446
12969	0	0	Ki67+	 5353 9431
12970	0	0	Ki67+	 5355 9547
12971	0	0	Ki67+	 5357 9148
12972	0	0	Ki67+	 5363 9427
12973	0	0	Ki67+	 5364 9112
12974	0	0	Ki67+	 5364 9479
12975	0	0	Ki67+	 5367 9229
12976	0	0	Ki67+	 5369 8996
12977	0	0	Ki67+	 5370 9210
12978	0	0	Ki67+	 5372 9504
12979	0	0	Ki67+	 5380 9381
12980	0	0	Ki67+	 5384 9076
12981	0	0	Ki67+	 5387 9179
12982	0	0	Ki67+	 5387 9398
12983	0	0	Ki67+	 5390 9432
12984	0	0	Ki67+	 5390 9504
12985	0	0	Ki67+	 5391 9457
12986	0	0	Ki67+	 5394 9644
12987	0	0	Ki67+	 5395 9479
12988	0	0	Ki67+	 5399 9531
12989	0	0	Ki67+	 5404 9188
12990	0	0	Ki67+	 5414 9022
12991	0	0	Ki67+	 5417 9139
12992	0	0	Ki67+	 5428 9627
12993	0	0	Ki67+	 5430 9479
12994	0	0	Ki67+	 5438 9517
12995	0	0	Ki67+	 5439 9438
12996	0	0	Ki67+	 5440 9422
12997	0	0	Ki67+	 5446 9617
12998	0	0	Ki67+	 5462 9354
12999	0	0	Ki67+	 5464 9386
13000	0	0	Ki67+	 5467 9415
13001	0	0	Ki67+	 5468 8939
13002	0	0	Ki67+	 5476 9447
13003	0	0	Ki67+	 5481 9472
13004	0	0	Ki67+	 5482 9189
13005	0	0	Ki67+	 5487 9002
13006	0	0	Ki67+	 5512 8943
13007	0	0	Ki67+	 5512 9509
13008	0	0	Ki67+	 5517 9163
13009	0	0	Ki67+	 5524 9434
13010	0	0	Ki67+	 5528 9474
13011	0	0	Ki67+	 5544 9463
13012	0	0	Ki67+	 5547 9152
13013	0	0	Ki67+	 5552 8938
13014	0	0	Ki67+	 5596 9691
13015	0	0	Ki67+	 5598 9355
13016	0	0	Ki67+	 5605 9439
13017	0	0	Ki67+	 5609 9333
13018	0	0	Ki67+	 5610 9459
13019	0	0	Ki67+	 5619 9069
13020	0	0	Ki67+	 5620 9372
13021	0	0	Ki67+	 5629 9484
13022	0	0	Ki67+	 5634 9694
13023	0	0	Ki67+	 5646 9303
13024	0	0	Ki67+	 5648 9338
13025	0	0	Ki67+	 5648 9399
13026	0	0	Ki67+	 5653 9461
13027	0	0	Ki67+	 5655 9658
13028	0	0	Ki67+	 5663 9381
13029	0	0	Ki67+	 5666 9542
13030	0	0	Ki67+	 5677 9442
13031	0	0	Ki67+	 5677 9465
13032	0	0	Ki67+	 5683 9281
13033	0	0	Ki67+	 5688 9301
13034	0	0	Ki67+	 5691 9343
13035	0	0	Ki67+	 5709 9661
13036	0	0	Ki67+	 5713 9330
13037	0	0	Ki67+	 5713 9475
13038	0	0	Ki67+	 5715 9439
13039	0	0	Ki67+	 5718 9306
13040	0	0	Ki67+	 5721 9658
13041	0	0	Ki67+	 5724 9632
13042	0	0	Ki67+	 5730 9361
13043	0	0	Ki67+	 5730 9475
13044	0	0	Ki67+	 5730 9688
13045	0	0	Ki67+	 5731 9374
13046	0	0	Ki67+	 5731 9436
13047	0	0	Ki67+	 4945 10076
13048	0	0	Ki67+	 4949 9723
13049	0	0	Ki67+	 4958 9699
13050	0	0	Ki67+	 4960 10489
13051	0	0	Ki67+	 4962 9960
13052	0	0	Ki67+	 4964 10228
13053	0	0	Ki67+	 4968 10179
13054	0	0	Ki67+	 4969 10452
13055	0	0	Ki67+	 4970 10007
13056	0	0	Ki67+	 4973 10114
13057	0	0	Ki67+	 4974 9894
13058	0	0	Ki67+	 4975 9732
13059	0	0	Ki67+	 4975 10463
13060	0	0	Ki67+	 4976 9973
13061	0	0	Ki67+	 4979 10042
13062	0	0	Ki67+	 4984 10072
13063	0	0	Ki67+	 4990 10147
13064	0	0	Ki67+	 4990 10406
13065	0	0	Ki67+	 4992 10388
13066	0	0	Ki67+	 4993 9960
13067	0	0	Ki67+	 4998 9943
13068	0	0	Ki67+	 4998 10125
13069	0	0	Ki67+	 5002 10158
13070	0	0	Ki67+	 5005 9703
13071	0	0	Ki67+	 5008 10010
13072	0	0	Ki67+	 5014 10376
13073	0	0	Ki67+	 5018 10313
13074	0	0	Ki67+	 5024 10429
13075	0	0	Ki67+	 5030 10413
13076	0	0	Ki67+	 5031 9722
13077	0	0	Ki67+	 5034 10163
13078	0	0	Ki67+	 5038 10346
13079	0	0	Ki67+	 5042 9963
13080	0	0	Ki67+	 5043 10191
13081	0	0	Ki67+	 5044 9923
13082	0	0	Ki67+	 5050 10378
13083	0	0	Ki67+	 5052 10319
13084	0	0	Ki67+	 5055 10145
13085	0	0	Ki67+	 5059 10110
13086	0	0	Ki67+	 5071 10178
13087	0	0	Ki67+	 5075 10466
13088	0	0	Ki67+	 5076 10483
13089	0	0	Ki67+	 5077 10357
13090	0	0	Ki67+	 5080 9984
13091	0	0	Ki67+	 5082 10143
13092	0	0	Ki67+	 5085 10085
13093	0	0	Ki67+	 5085 10456
13094	0	0	Ki67+	 5088 10115
13095	0	0	Ki67+	 5094 9888
13096	0	0	Ki67+	 5098 10000
13097	0	0	Ki67+	 5098 10042
13098	0	0	Ki67+	 5102 9927
13099	0	0	Ki67+	 5107 10288
13100	0	0	Ki67+	 5110 10482
13101	0	0	Ki67+	 5111 10061
13102	0	0	Ki67+	 5112 9999
13103	0	0	Ki67+	 5113 10118
13104	0	0	Ki67+	 5114 10275
13105	0	0	Ki67+	 5120 9939
13106	0	0	Ki67+	 5121 9876
13107	0	0	Ki67+	 5122 10155
13108	0	0	Ki67+	 5123 9991
13109	0	0	Ki67+	 5126 10055
13110	0	0	Ki67+	 5130 9973
13111	0	0	Ki67+	 5132 10017
13112	0	0	Ki67+	 5135 10454
13113	0	0	Ki67+	 5135 10464
13114	0	0	Ki67+	 5136 10488
13115	0	0	Ki67+	 5137 10325
13116	0	0	Ki67+	 5145 9914
13117	0	0	Ki67+	 5146 9822
13118	0	0	Ki67+	 5148 10260
13119	0	0	Ki67+	 5153 10060
13120	0	0	Ki67+	 5153 10140
13121	0	0	Ki67+	 5154 10098
13122	0	0	Ki67+	 5155 9975
13123	0	0	Ki67+	 5165 10080
13124	0	0	Ki67+	 5167 10001
13125	0	0	Ki67+	 5168 10061
13126	0	0	Ki67+	 5169 9835
13127	0	0	Ki67+	 5177 10105
13128	0	0	Ki67+	 5182 9886
13129	0	0	Ki67+	 5182 10012
13130	0	0	Ki67+	 5183 10084
13131	0	0	Ki67+	 5188 9940
13132	0	0	Ki67+	 5189 10417
13133	0	0	Ki67+	 5192 9998
13134	0	0	Ki67+	 5192 10349
13135	0	0	Ki67+	 5193 9838
13136	0	0	Ki67+	 5193 9914
13137	0	0	Ki67+	 5194 10374
13138	0	0	Ki67+	 5198 10482
13139	0	0	Ki67+	 5199 10317
13140	0	0	Ki67+	 5200 10387
13141	0	0	Ki67+	 5202 10287
13142	0	0	Ki67+	 5203 10460
13143	0	0	Ki67+	 5211 10025
13144	0	0	Ki67+	 5212 9987
13145	0	0	Ki67+	 5212 10409
13146	0	0	Ki67+	 5216 9884
13147	0	0	Ki67+	 5217 9859
13148	0	0	Ki67+	 5220 10395
13149	0	0	Ki67+	 5221 9826
13150	0	0	Ki67+	 5221 10481
13151	0	0	Ki67+	 5223 10041
13152	0	0	Ki67+	 5225 9902
13153	0	0	Ki67+	 5226 10333
13154	0	0	Ki67+	 5230 10267
13155	0	0	Ki67+	 5231 10248
13156	0	0	Ki67+	 5233 10194
13157	0	0	Ki67+	 5234 9835
13158	0	0	Ki67+	 5237 10290
13159	0	0	Ki67+	 5238 9854
13160	0	0	Ki67+	 5239 10450
13161	0	0	Ki67+	 5242 10372
13162	0	0	Ki67+	 5247 9984
13163	0	0	Ki67+	 5249 10491
13164	0	0	Ki67+	 5251 10255
13165	0	0	Ki67+	 5252 9811
13166	0	0	Ki67+	 5255 10021
13167	0	0	Ki67+	 5256 10343
13168	0	0	Ki67+	 5258 9885
13169	0	0	Ki67+	 5258 9961
13170	0	0	Ki67+	 5260 10469
13171	0	0	Ki67+	 5262 10288
13172	0	0	Ki67+	 5266 10408
13173	0	0	Ki67+	 5267 9839
13174	0	0	Ki67+	 5268 9926
13175	0	0	Ki67+	 5275 10321
13176	0	0	Ki67+	 5277 9830
13177	0	0	Ki67+	 5279 9806
13178	0	0	Ki67+	 5286 10368
13179	0	0	Ki67+	 5291 9904
13180	0	0	Ki67+	 5292 10346
13181	0	0	Ki67+	 5297 10396
13182	0	0	Ki67+	 5300 10447
13183	0	0	Ki67+	 5301 10483
13184	0	0	Ki67+	 5302 9991
13185	0	0	Ki67+	 5304 9788
13186	0	0	Ki67+	 5304 10268
13187	0	0	Ki67+	 5304 10300
13188	0	0	Ki67+	 5306 10202
13189	0	0	Ki67+	 5308 9874
13190	0	0	Ki67+	 5308 9935
13191	0	0	Ki67+	 5308 10418
13192	0	0	Ki67+	 5309 10220
13193	0	0	Ki67+	 5315 10382
13194	0	0	Ki67+	 5322 10324
13195	0	0	Ki67+	 5326 10294
13196	0	0	Ki67+	 5329 9767
13197	0	0	Ki67+	 5330 10212
13198	0	0	Ki67+	 5330 10243
13199	0	0	Ki67+	 5330 10340
13200	0	0	Ki67+	 5330 10486
13201	0	0	Ki67+	 5331 9881
13202	0	0	Ki67+	 5334 9974
13203	0	0	Ki67+	 5335 9934
13204	0	0	Ki67+	 5335 10402
13205	0	0	Ki67+	 5337 10274
13206	0	0	Ki67+	 5337 10454
13207	0	0	Ki67+	 5338 9949
13208	0	0	Ki67+	 5338 10182
13209	0	0	Ki67+	 5339 9897
13210	0	0	Ki67+	 5341 9810
13211	0	0	Ki67+	 5343 10442
13212	0	0	Ki67+	 5347 10076
13213	0	0	Ki67+	 5350 10284
13214	0	0	Ki67+	 5354 10225
13215	0	0	Ki67+	 5358 10364
13216	0	0	Ki67+	 5359 9915
13217	0	0	Ki67+	 5359 10404
13218	0	0	Ki67+	 5360 10177
13219	0	0	Ki67+	 5365 9743
13220	0	0	Ki67+	 5366 10270
13221	0	0	Ki67+	 5367 9875
13222	0	0	Ki67+	 5368 9845
13223	0	0	Ki67+	 5369 9930
13224	0	0	Ki67+	 5370 10458
13225	0	0	Ki67+	 5373 10482
13226	0	0	Ki67+	 5375 9951
13227	0	0	Ki67+	 5378 9891
13228	0	0	Ki67+	 5378 10174
13229	0	0	Ki67+	 5382 10184
13230	0	0	Ki67+	 5383 9870
13231	0	0	Ki67+	 5384 10238
13232	0	0	Ki67+	 5384 10470
13233	0	0	Ki67+	 5385 9902
13234	0	0	Ki67+	 5387 9724
13235	0	0	Ki67+	 5390 10260
13236	0	0	Ki67+	 5391 10040
13237	0	0	Ki67+	 5394 10386
13238	0	0	Ki67+	 5395 10143
13239	0	0	Ki67+	 5396 10337
13240	0	0	Ki67+	 5397 9768
13241	0	0	Ki67+	 5397 9834
13242	0	0	Ki67+	 5398 10488
13243	0	0	Ki67+	 5400 9868
13244	0	0	Ki67+	 5402 9941
13245	0	0	Ki67+	 5402 10161
13246	0	0	Ki67+	 5404 10395
13247	0	0	Ki67+	 5407 10359
13248	0	0	Ki67+	 5409 10208
13249	0	0	Ki67+	 5412 9926
13250	0	0	Ki67+	 5413 9901
13251	0	0	Ki67+	 5413 10220
13252	0	0	Ki67+	 5415 10066
13253	0	0	Ki67+	 5417 10115
13254	0	0	Ki67+	 5420 10390
13255	0	0	Ki67+	 5422 9892
13256	0	0	Ki67+	 5424 10178
13257	0	0	Ki67+	 5425 9779
13258	0	0	Ki67+	 5427 9916
13259	0	0	Ki67+	 5436 10006
13260	0	0	Ki67+	 5436 10019
13261	0	0	Ki67+	 5438 10199
13262	0	0	Ki67+	 5439 9758
13263	0	0	Ki67+	 5440 10136
13264	0	0	Ki67+	 5445 9818
13265	0	0	Ki67+	 5447 9837
13266	0	0	Ki67+	 5448 10299
13267	0	0	Ki67+	 5452 10056
13268	0	0	Ki67+	 5463 10272
13269	0	0	Ki67+	 5464 10173
13270	0	0	Ki67+	 5467 9813
13271	0	0	Ki67+	 5468 10334
13272	0	0	Ki67+	 5471 9837
13273	0	0	Ki67+	 5475 9887
13274	0	0	Ki67+	 5476 10289
13275	0	0	Ki67+	 5476 10356
13276	0	0	Ki67+	 5477 9898
13277	0	0	Ki67+	 5478 9913
13278	0	0	Ki67+	 5480 10098
13279	0	0	Ki67+	 5480 10372
13280	0	0	Ki67+	 5482 9871
13281	0	0	Ki67+	 5483 10241
13282	0	0	Ki67+	 5484 10486
13283	0	0	Ki67+	 5487 9703
13284	0	0	Ki67+	 5487 9805
13285	0	0	Ki67+	 5492 10326
13286	0	0	Ki67+	 5493 10198
13287	0	0	Ki67+	 5494 10069
13288	0	0	Ki67+	 5496 9831
13289	0	0	Ki67+	 5499 10378
13290	0	0	Ki67+	 5501 10128
13291	0	0	Ki67+	 5503 9698
13292	0	0	Ki67+	 5503 10472
13293	0	0	Ki67+	 5508 10098
13294	0	0	Ki67+	 5508 10416
13295	0	0	Ki67+	 5509 10155
13296	0	0	Ki67+	 5512 10291
13297	0	0	Ki67+	 5514 10433
13298	0	0	Ki67+	 5516 10236
13299	0	0	Ki67+	 5517 9722
13300	0	0	Ki67+	 5518 10116
13301	0	0	Ki67+	 5519 9737
13302	0	0	Ki67+	 5520 9881
13303	0	0	Ki67+	 5521 9917
13304	0	0	Ki67+	 5522 10087
13305	0	0	Ki67+	 5524 10387
13306	0	0	Ki67+	 5525 9907
13307	0	0	Ki67+	 5526 10436
13308	0	0	Ki67+	 5527 9766
13309	0	0	Ki67+	 5527 10222
13310	0	0	Ki67+	 5527 10272
13311	0	0	Ki67+	 5529 10325
13312	0	0	Ki67+	 5531 10188
13313	0	0	Ki67+	 5535 10113
13314	0	0	Ki67+	 5538 9971
13315	0	0	Ki67+	 5539 10142
13316	0	0	Ki67+	 5540 10243
13317	0	0	Ki67+	 5541 9776
13318	0	0	Ki67+	 5544 10343
13319	0	0	Ki67+	 5550 9815
13320	0	0	Ki67+	 5552 10289
13321	0	0	Ki67+	 5563 10108
13322	0	0	Ki67+	 5565 9790
13323	0	0	Ki67+	 5565 10408
13324	0	0	Ki67+	 5566 10298
13325	0	0	Ki67+	 5567 10126
13326	0	0	Ki67+	 5567 10242
13327	0	0	Ki67+	 5572 10220
13328	0	0	Ki67+	 5572 10271
13329	0	0	Ki67+	 5573 9723
13330	0	0	Ki67+	 5575 9824
13331	0	0	Ki67+	 5575 10347
13332	0	0	Ki67+	 5577 10169
13333	0	0	Ki67+	 5580 10325
13334	0	0	Ki67+	 5583 10396
13335	0	0	Ki67+	 5584 10425
13336	0	0	Ki67+	 5588 10235
13337	0	0	Ki67+	 5590 10245
13338	0	0	Ki67+	 5591 10447
13339	0	0	Ki67+	 5594 10189
13340	0	0	Ki67+	 5599 9800
13341	0	0	Ki67+	 5599 9868
13342	0	0	Ki67+	 5602 10481
13343	0	0	Ki67+	 5603 9783
13344	0	0	Ki67+	 5604 10113
13345	0	0	Ki67+	 5606 10135
13346	0	0	Ki67+	 5611 10342
13347	0	0	Ki67+	 5613 9828
13348	0	0	Ki67+	 5617 10435
13349	0	0	Ki67+	 5619 10217
13350	0	0	Ki67+	 5620 10376
13351	0	0	Ki67+	 5621 10136
13352	0	0	Ki67+	 5624 10100
13353	0	0	Ki67+	 5627 10122
13354	0	0	Ki67+	 5630 9850
13355	0	0	Ki67+	 5635 10389
13356	0	0	Ki67+	 5638 9987
13357	0	0	Ki67+	 5640 9753
13358	0	0	Ki67+	 5640 9866
13359	0	0	Ki67+	 5647 10361
13360	0	0	Ki67+	 5649 10485
13361	0	0	Ki67+	 5650 10320
13362	0	0	Ki67+	 5654 10373
13363	0	0	Ki67+	 5655 10442
13364	0	0	Ki67+	 5656 9787
13365	0	0	Ki67+	 5657 10120
13366	0	0	Ki67+	 5662 9983
13367	0	0	Ki67+	 5663 9751
13368	0	0	Ki67+	 5665 9717
13369	0	0	Ki67+	 5667 9775
13370	0	0	Ki67+	 5669 10421
13371	0	0	Ki67+	 5670 10181
13372	0	0	Ki67+	 5672 9814
13373	0	0	Ki67+	 5677 10332
13374	0	0	Ki67+	 5678 10388
13375	0	0	Ki67+	 5679 10291
13376	0	0	Ki67+	 5684 10093
13377	0	0	Ki67+	 5686 10055
13378	0	0	Ki67+	 5687 9700
13379	0	0	Ki67+	 5690 9839
13380	0	0	Ki67+	 5693 10435
13381	0	0	Ki67+	 5694 9736
13382	0	0	Ki67+	 5695 10123
13383	0	0	Ki67+	 5696 9714
13384	0	0	Ki67+	 5696 10198
13385	0	0	Ki67+	 5696 10301
13386	0	0	Ki67+	 5700 10231
13387	0	0	Ki67+	 5702 10149
13388	0	0	Ki67+	 5703 10070
13389	0	0	Ki67+	 5707 10161
13390	0	0	Ki67+	 5709 10262
13391	0	0	Ki67+	 5710 9813
13392	0	0	Ki67+	 5711 10174
13393	0	0	Ki67+	 5714 10188
13394	0	0	Ki67+	 5714 10210
13395	0	0	Ki67+	 5718 9989
13396	0	0	Ki67+	 5719 9740
13397	0	0	Ki67+	 5722 9837
13398	0	0	Ki67+	 5727 10156
13399	0	0	Ki67+	 5727 10284
13400	0	0	Ki67+	 5727 10486
13401	0	0	Ki67+	 5729 10091
13402	0	0	Ki67+	 5729 10365
13403	0	0	Ki67+	 5731 9792
13404	0	0	Ki67+	 5735 10316
13405	0	0	Ki67+	 5736 10346
13406	0	0	Ki67+	 5739 9768
13407	0	0	Ki67+	 5739 9812
13408	0	0	Ki67+	 5740 10234
13409	0	0	Ki67+	 5742 10039
13410	0	0	Ki67+	 5743 10122
13411	0	0	Ki67+	 4946 10897
13412	0	0	Ki67+	 4949 11192
13413	0	0	Ki67+	 4950 10529
13414	0	0	Ki67+	 4950 11007
13415	0	0	Ki67+	 4951 10678
13416	0	0	Ki67+	 4952 10732
13417	0	0	Ki67+	 4954 10580
13418	0	0	Ki67+	 4955 10708
13419	0	0	Ki67+	 4956 10942
13420	0	0	Ki67+	 4957 10992
13421	0	0	Ki67+	 4964 11234
13422	0	0	Ki67+	 4965 10921
13423	0	0	Ki67+	 4971 10659
13424	0	0	Ki67+	 4971 10835
13425	0	0	Ki67+	 4973 10506
13426	0	0	Ki67+	 4973 10675
13427	0	0	Ki67+	 4973 11261
13428	0	0	Ki67+	 4975 10559
13429	0	0	Ki67+	 4980 10806
13430	0	0	Ki67+	 4981 11017
13431	0	0	Ki67+	 4982 10787
13432	0	0	Ki67+	 4982 10924
13433	0	0	Ki67+	 4987 10764
13434	0	0	Ki67+	 4990 10743
13435	0	0	Ki67+	 4991 10528
13436	0	0	Ki67+	 4995 10708
13437	0	0	Ki67+	 4995 10869
13438	0	0	Ki67+	 4995 11136
13439	0	0	Ki67+	 5005 10995
13440	0	0	Ki67+	 5006 11201
13441	0	0	Ki67+	 5009 10789
13442	0	0	Ki67+	 5012 11086
13443	0	0	Ki67+	 5014 11248
13444	0	0	Ki67+	 5015 10626
13445	0	0	Ki67+	 5015 11226
13446	0	0	Ki67+	 5016 10735
13447	0	0	Ki67+	 5017 11291
13448	0	0	Ki67+	 5024 10647
13449	0	0	Ki67+	 5024 10996
13450	0	0	Ki67+	 5026 11063
13451	0	0	Ki67+	 5027 11227
13452	0	0	Ki67+	 5032 11171
13453	0	0	Ki67+	 5033 10687
13454	0	0	Ki67+	 5038 10717
13455	0	0	Ki67+	 5038 11128
13456	0	0	Ki67+	 5042 11252
13457	0	0	Ki67+	 5044 11265
13458	0	0	Ki67+	 5045 10971
13459	0	0	Ki67+	 5051 10755
13460	0	0	Ki67+	 5051 11098
13461	0	0	Ki67+	 5053 10792
13462	0	0	Ki67+	 5056 11205
13463	0	0	Ki67+	 5058 11157
13464	0	0	Ki67+	 5059 10685
13465	0	0	Ki67+	 5059 11051
13466	0	0	Ki67+	 5067 10594
13467	0	0	Ki67+	 5067 11081
13468	0	0	Ki67+	 5069 10501
13469	0	0	Ki67+	 5069 10758
13470	0	0	Ki67+	 5069 11130
13471	0	0	Ki67+	 5070 11279
13472	0	0	Ki67+	 5071 10517
13473	0	0	Ki67+	 5071 10663
13474	0	0	Ki67+	 5071 10821
13475	0	0	Ki67+	 5071 11174
13476	0	0	Ki67+	 5072 10605
13477	0	0	Ki67+	 5073 10548
13478	0	0	Ki67+	 5075 11211
13479	0	0	Ki67+	 5080 11237
13480	0	0	Ki67+	 5081 10531
13481	0	0	Ki67+	 5081 10625
13482	0	0	Ki67+	 5083 10784
13483	0	0	Ki67+	 5091 10644
13484	0	0	Ki67+	 5093 11048
13485	0	0	Ki67+	 5093 11292
13486	0	0	Ki67+	 5097 10579
13487	0	0	Ki67+	 5100 11084
13488	0	0	Ki67+	 5102 11162
13489	0	0	Ki67+	 5103 10724
13490	0	0	Ki67+	 5105 11221
13491	0	0	Ki67+	 5111 11170
13492	0	0	Ki67+	 5111 11242
13493	0	0	Ki67+	 5112 10939
13494	0	0	Ki67+	 5113 10692
13495	0	0	Ki67+	 5114 11195
13496	0	0	Ki67+	 5115 11129
13497	0	0	Ki67+	 5123 11034
13498	0	0	Ki67+	 5123 11108
13499	0	0	Ki67+	 5126 10727
13500	0	0	Ki67+	 5137 10635
13501	0	0	Ki67+	 5140 10675
13502	0	0	Ki67+	 5140 11079
13503	0	0	Ki67+	 5141 11117
13504	0	0	Ki67+	 5142 10981
13505	0	0	Ki67+	 5148 10584
13506	0	0	Ki67+	 5150 10714
13507	0	0	Ki67+	 5152 10635
13508	0	0	Ki67+	 5152 11278
13509	0	0	Ki67+	 5154 11170
13510	0	0	Ki67+	 5156 10656
13511	0	0	Ki67+	 5156 10958
13512	0	0	Ki67+	 5156 11247
13513	0	0	Ki67+	 5158 10999
13514	0	0	Ki67+	 5160 10686
13515	0	0	Ki67+	 5161 10925
13516	0	0	Ki67+	 5166 10907
13517	0	0	Ki67+	 5166 11040
13518	0	0	Ki67+	 5167 10520
13519	0	0	Ki67+	 5167 10565
13520	0	0	Ki67+	 5167 11262
13521	0	0	Ki67+	 5171 11142
13522	0	0	Ki67+	 5172 10982
13523	0	0	Ki67+	 5173 10883
13524	0	0	Ki67+	 5173 11198
13525	0	0	Ki67+	 5175 10574
13526	0	0	Ki67+	 5179 10655
13527	0	0	Ki67+	 5180 11006
13528	0	0	Ki67+	 5184 10865
13529	0	0	Ki67+	 5184 10923
13530	0	0	Ki67+	 5184 11047
13531	0	0	Ki67+	 5186 11244
13532	0	0	Ki67+	 5187 10909
13533	0	0	Ki67+	 5187 11070
13534	0	0	Ki67+	 5188 10514
13535	0	0	Ki67+	 5190 10959
13536	0	0	Ki67+	 5194 10565
13537	0	0	Ki67+	 5201 11128
13538	0	0	Ki67+	 5203 11015
13539	0	0	Ki67+	 5205 10995
13540	0	0	Ki67+	 5207 10847
13541	0	0	Ki67+	 5209 11086
13542	0	0	Ki67+	 5211 10937
13543	0	0	Ki67+	 5212 11189
13544	0	0	Ki67+	 5213 11230
13545	0	0	Ki67+	 5220 11176
13546	0	0	Ki67+	 5222 10973
13547	0	0	Ki67+	 5225 11054
13548	0	0	Ki67+	 5230 10880
13549	0	0	Ki67+	 5231 11087
13550	0	0	Ki67+	 5233 10920
13551	0	0	Ki67+	 5235 11250
13552	0	0	Ki67+	 5240 10933
13553	0	0	Ki67+	 5242 11007
13554	0	0	Ki67+	 5247 11194
13555	0	0	Ki67+	 5250 10534
13556	0	0	Ki67+	 5251 10958
13557	0	0	Ki67+	 5251 11116
13558	0	0	Ki67+	 5259 10888
13559	0	0	Ki67+	 5259 11103
13560	0	0	Ki67+	 5260 11223
13561	0	0	Ki67+	 5261 11181
13562	0	0	Ki67+	 5263 10514
13563	0	0	Ki67+	 5263 10540
13564	0	0	Ki67+	 5263 10605
13565	0	0	Ki67+	 5266 10571
13566	0	0	Ki67+	 5266 10908
13567	0	0	Ki67+	 5268 11000
13568	0	0	Ki67+	 5278 11084
13569	0	0	Ki67+	 5278 11217
13570	0	0	Ki67+	 5279 10938
13571	0	0	Ki67+	 5285 11154
13572	0	0	Ki67+	 5287 10774
13573	0	0	Ki67+	 5287 11127
13574	0	0	Ki67+	 5288 10787
13575	0	0	Ki67+	 5289 10880
13576	0	0	Ki67+	 5296 10604
13577	0	0	Ki67+	 5296 11245
13578	0	0	Ki67+	 5297 11059
13579	0	0	Ki67+	 5298 10590
13580	0	0	Ki67+	 5299 11186
13581	0	0	Ki67+	 5300 10961
13582	0	0	Ki67+	 5302 11102
13583	0	0	Ki67+	 5304 10506
13584	0	0	Ki67+	 5305 10991
13585	0	0	Ki67+	 5311 10859
13586	0	0	Ki67+	 5313 10798
13587	0	0	Ki67+	 5314 11151
13588	0	0	Ki67+	 5315 10814
13589	0	0	Ki67+	 5318 10763
13590	0	0	Ki67+	 5320 10906
13591	0	0	Ki67+	 5324 11119
13592	0	0	Ki67+	 5325 10882
13593	0	0	Ki67+	 5325 10929
13594	0	0	Ki67+	 5326 10626
13595	0	0	Ki67+	 5328 10946
13596	0	0	Ki67+	 5330 11093
13597	0	0	Ki67+	 5331 10975
13598	0	0	Ki67+	 5334 11181
13599	0	0	Ki67+	 5337 10583
13600	0	0	Ki67+	 5338 11034
13601	0	0	Ki67+	 5342 11066
13602	0	0	Ki67+	 5343 10809
13603	0	0	Ki67+	 5348 10615
13604	0	0	Ki67+	 5349 10510
13605	0	0	Ki67+	 5349 10775
13606	0	0	Ki67+	 5350 10994
13607	0	0	Ki67+	 5352 11254
13608	0	0	Ki67+	 5353 10545
13609	0	0	Ki67+	 5354 11104
13610	0	0	Ki67+	 5356 11003
13611	0	0	Ki67+	 5357 10844
13612	0	0	Ki67+	 5365 10855
13613	0	0	Ki67+	 5366 10953
13614	0	0	Ki67+	 5369 11285
13615	0	0	Ki67+	 5371 10814
13616	0	0	Ki67+	 5372 11084
13617	0	0	Ki67+	 5380 11120
13618	0	0	Ki67+	 5381 10500
13619	0	0	Ki67+	 5383 10810
13620	0	0	Ki67+	 5388 10575
13621	0	0	Ki67+	 5388 10795
13622	0	0	Ki67+	 5389 11016
13623	0	0	Ki67+	 5392 11096
13624	0	0	Ki67+	 5393 10767
13625	0	0	Ki67+	 5395 10971
13626	0	0	Ki67+	 5396 10524
13627	0	0	Ki67+	 5396 10542
13628	0	0	Ki67+	 5399 10984
13629	0	0	Ki67+	 5400 11068
13630	0	0	Ki67+	 5403 11052
13631	0	0	Ki67+	 5407 10621
13632	0	0	Ki67+	 5410 10651
13633	0	0	Ki67+	 5411 10756
13634	0	0	Ki67+	 5411 10914
13635	0	0	Ki67+	 5415 11107
13636	0	0	Ki67+	 5416 10842
13637	0	0	Ki67+	 5417 10812
13638	0	0	Ki67+	 5420 10976
13639	0	0	Ki67+	 5422 11088
13640	0	0	Ki67+	 5423 11066
13641	0	0	Ki67+	 5424 10957
13642	0	0	Ki67+	 5425 10625
13643	0	0	Ki67+	 5429 10794
13644	0	0	Ki67+	 5429 11209
13645	0	0	Ki67+	 5436 11275
13646	0	0	Ki67+	 5437 10932
13647	0	0	Ki67+	 5439 10970
13648	0	0	Ki67+	 5443 10660
13649	0	0	Ki67+	 5445 11243
13650	0	0	Ki67+	 5446 10604
13651	0	0	Ki67+	 5449 11070
13652	0	0	Ki67+	 5451 10809
13653	0	0	Ki67+	 5451 10927
13654	0	0	Ki67+	 5452 10675
13655	0	0	Ki67+	 5452 11048
13656	0	0	Ki67+	 5455 10967
13657	0	0	Ki67+	 5458 10887
13658	0	0	Ki67+	 5459 11284
13659	0	0	Ki67+	 5463 10776
13660	0	0	Ki67+	 5465 10565
13661	0	0	Ki67+	 5466 10849
13662	0	0	Ki67+	 5472 10589
13663	0	0	Ki67+	 5472 10989
13664	0	0	Ki67+	 5475 10646
13665	0	0	Ki67+	 5476 10926
13666	0	0	Ki67+	 5479 10943
13667	0	0	Ki67+	 5480 10662
13668	0	0	Ki67+	 5482 11076
13669	0	0	Ki67+	 5483 10533
13670	0	0	Ki67+	 5483 10625
13671	0	0	Ki67+	 5483 11229
13672	0	0	Ki67+	 5491 10827
13673	0	0	Ki67+	 5495 10893
13674	0	0	Ki67+	 5497 10914
13675	0	0	Ki67+	 5501 10565
13676	0	0	Ki67+	 5503 10588
13677	0	0	Ki67+	 5504 10681
13678	0	0	Ki67+	 5506 11273
13679	0	0	Ki67+	 5509 10650
13680	0	0	Ki67+	 5509 10860
13681	0	0	Ki67+	 5511 10622
13682	0	0	Ki67+	 5511 11148
13683	0	0	Ki67+	 5519 11065
13684	0	0	Ki67+	 5520 10810
13685	0	0	Ki67+	 5528 11219
13686	0	0	Ki67+	 5529 10849
13687	0	0	Ki67+	 5530 10909
13688	0	0	Ki67+	 5534 10940
13689	0	0	Ki67+	 5535 10608
13690	0	0	Ki67+	 5539 10542
13691	0	0	Ki67+	 5540 10708
13692	0	0	Ki67+	 5540 11204
13693	0	0	Ki67+	 5542 11285
13694	0	0	Ki67+	 5543 11241
13695	0	0	Ki67+	 5544 10938
13696	0	0	Ki67+	 5546 10894
13697	0	0	Ki67+	 5553 10903
13698	0	0	Ki67+	 5553 11005
13699	0	0	Ki67+	 5556 10826
13700	0	0	Ki67+	 5558 10624
13701	0	0	Ki67+	 5561 10680
13702	0	0	Ki67+	 5561 11023
13703	0	0	Ki67+	 5563 10868
13704	0	0	Ki67+	 5572 10582
13705	0	0	Ki67+	 5572 10693
13706	0	0	Ki67+	 5572 11258
13707	0	0	Ki67+	 5576 10938
13708	0	0	Ki67+	 5578 10894
13709	0	0	Ki67+	 5578 11223
13710	0	0	Ki67+	 5580 11202
13711	0	0	Ki67+	 5582 10761
13712	0	0	Ki67+	 5585 10674
13713	0	0	Ki67+	 5588 10779
13714	0	0	Ki67+	 5590 10728
13715	0	0	Ki67+	 5590 10913
13716	0	0	Ki67+	 5592 10632
13717	0	0	Ki67+	 5592 10878
13718	0	0	Ki67+	 5600 10567
13719	0	0	Ki67+	 5604 10949
13720	0	0	Ki67+	 5606 11198
13721	0	0	Ki67+	 5609 11237
13722	0	0	Ki67+	 5609 11278
13723	0	0	Ki67+	 5610 11221
13724	0	0	Ki67+	 5611 10542
13725	0	0	Ki67+	 5611 10745
13726	0	0	Ki67+	 5615 10659
13727	0	0	Ki67+	 5617 10988
13728	0	0	Ki67+	 5622 11120
13729	0	0	Ki67+	 5623 11177
13730	0	0	Ki67+	 5624 10578
13731	0	0	Ki67+	 5625 11226
13732	0	0	Ki67+	 5626 10804
13733	0	0	Ki67+	 5635 10794
13734	0	0	Ki67+	 5636 10819
13735	0	0	Ki67+	 5636 10904
13736	0	0	Ki67+	 5639 10766
13737	0	0	Ki67+	 5639 11223
13738	0	0	Ki67+	 5641 11276
13739	0	0	Ki67+	 5644 10630
13740	0	0	Ki67+	 5645 10956
13741	0	0	Ki67+	 5650 10731
13742	0	0	Ki67+	 5652 11201
13743	0	0	Ki67+	 5656 10839
13744	0	0	Ki67+	 5658 10802
13745	0	0	Ki67+	 5660 11062
13746	0	0	Ki67+	 5663 10942
13747	0	0	Ki67+	 5673 10792
13748	0	0	Ki67+	 5673 11231
13749	0	0	Ki67+	 5674 11274
13750	0	0	Ki67+	 5680 10902
13751	0	0	Ki67+	 5685 10654
13752	0	0	Ki67+	 5687 11193
13753	0	0	Ki67+	 5691 10913
13754	0	0	Ki67+	 5694 10570
13755	0	0	Ki67+	 5697 10593
13756	0	0	Ki67+	 5698 10621
13757	0	0	Ki67+	 5699 10868
13758	0	0	Ki67+	 5702 10790
13759	0	0	Ki67+	 5712 10881
13760	0	0	Ki67+	 5713 10515
13761	0	0	Ki67+	 5713 10530
13762	0	0	Ki67+	 5715 10634
13763	0	0	Ki67+	 5718 10668
13764	0	0	Ki67+	 5721 11250
13765	0	0	Ki67+	 5722 11295
13766	0	0	Ki67+	 5725 10571
13767	0	0	Ki67+	 5726 11097
13768	0	0	Ki67+	 5727 10610
13769	0	0	Ki67+	 5727 10748
13770	0	0	Ki67+	 5731 10519
13771	0	0	Ki67+	 5732 11228
13772	0	0	Ki67+	 5733 10585
13773	0	0	Ki67+	 5733 10791
13774	0	0	Ki67+	 5734 10628
13775	0	0	Ki67+	 5734 11087
13776	0	0	Ki67+	 5735 10538
13777	0	0	Ki67+	 5736 10821
13778	0	0	Ki67+	 5739 11246
13779	0	0	Ki67+	 5743 11281
13780	0	0	Ki67+	 4949 11869
13781	0	0	Ki67+	 4953 11717
13782	0	0	Ki67+	 4954 11645
13783	0	0	Ki67+	 4958 11670
13784	0	0	Ki67+	 4959 11467
13785	0	0	Ki67+	 4960 11405
13786	0	0	Ki67+	 4964 11692
13787	0	0	Ki67+	 4979 11334
13788	0	0	Ki67+	 4980 11382
13789	0	0	Ki67+	 4987 11612
13790	0	0	Ki67+	 4988 11351
13791	0	0	Ki67+	 4995 11391
13792	0	0	Ki67+	 4998 11300
13793	0	0	Ki67+	 4999 11368
13794	0	0	Ki67+	 5009 11317
13795	0	0	Ki67+	 5020 11332
13796	0	0	Ki67+	 5030 11369
13797	0	0	Ki67+	 5033 11310
13798	0	0	Ki67+	 5040 11325
13799	0	0	Ki67+	 5054 11348
13800	0	0	Ki67+	 5076 11348
13801	0	0	Ki67+	 5078 11312
13802	0	0	Ki67+	 5086 11404
13803	0	0	Ki67+	 5090 11323
13804	0	0	Ki67+	 5178 11626
13805	0	0	Ki67+	 5188 11319
13806	0	0	Ki67+	 5206 11613
13807	0	0	Ki67+	 5208 11784
13808	0	0	Ki67+	 5232 11592
13809	0	0	Ki67+	 5238 12077
13810	0	0	Ki67+	 5247 11436
13811	0	0	Ki67+	 5256 11672
13812	0	0	Ki67+	 5275 11362
13813	0	0	Ki67+	 5281 11593
13814	0	0	Ki67+	 5293 11439
13815	0	0	Ki67+	 5294 11327
13816	0	0	Ki67+	 5311 12024
13817	0	0	Ki67+	 5313 11343
13818	0	0	Ki67+	 5316 11298
13819	0	0	Ki67+	 5322 12061
13820	0	0	Ki67+	 5334 11324
13821	0	0	Ki67+	 5338 11364
13822	0	0	Ki67+	 5342 11350
13823	0	0	Ki67+	 5343 11429
13824	0	0	Ki67+	 5345 12088
13825	0	0	Ki67+	 5351 11414
13826	0	0	Ki67+	 5355 11388
13827	0	0	Ki67+	 5363 11476
13828	0	0	Ki67+	 5378 11668
13829	0	0	Ki67+	 5381 11324
13830	0	0	Ki67+	 5381 11365
13831	0	0	Ki67+	 5393 11436
13832	0	0	Ki67+	 5394 11399
13833	0	0	Ki67+	 5401 11965
13834	0	0	Ki67+	 5408 11356
13835	0	0	Ki67+	 5408 12052
13836	0	0	Ki67+	 5410 11408
13837	0	0	Ki67+	 5412 11999
13838	0	0	Ki67+	 5415 11317
13839	0	0	Ki67+	 5433 11457
13840	0	0	Ki67+	 5435 11426
13841	0	0	Ki67+	 5438 11474
13842	0	0	Ki67+	 5443 11491
13843	0	0	Ki67+	 5450 11438
13844	0	0	Ki67+	 5456 11367
13845	0	0	Ki67+	 5463 11615
13846	0	0	Ki67+	 5478 11312
13847	0	0	Ki67+	 5481 12081
13848	0	0	Ki67+	 5488 11442
13849	0	0	Ki67+	 5490 11963
13850	0	0	Ki67+	 5492 11318
13851	0	0	Ki67+	 5492 12041
13852	0	0	Ki67+	 5497 12015
13853	0	0	Ki67+	 5502 12055
13854	0	0	Ki67+	 5509 11429
13855	0	0	Ki67+	 5510 12068
13856	0	0	Ki67+	 5515 12052
13857	0	0	Ki67+	 5519 11382
13858	0	0	Ki67+	 5526 12001
13859	0	0	Ki67+	 5530 11981
13860	0	0	Ki67+	 5538 12030
13861	0	0	Ki67+	 5539 11414
13862	0	0	Ki67+	 5540 12092
13863	0	0	Ki67+	 5552 11468
13864	0	0	Ki67+	 5553 11299
13865	0	0	Ki67+	 5553 12040
13866	0	0	Ki67+	 5554 12001
13867	0	0	Ki67+	 5555 11964
13868	0	0	Ki67+	 5560 12084
13869	0	0	Ki67+	 5563 11431
13870	0	0	Ki67+	 5564 11513
13871	0	0	Ki67+	 5565 11404
13872	0	0	Ki67+	 5576 11958
13873	0	0	Ki67+	 5576 11995
13874	0	0	Ki67+	 5580 11313
13875	0	0	Ki67+	 5580 11341
13876	0	0	Ki67+	 5582 12031
13877	0	0	Ki67+	 5587 11412
13878	0	0	Ki67+	 5589 11446
13879	0	0	Ki67+	 5597 11385
13880	0	0	Ki67+	 5611 12087
13881	0	0	Ki67+	 5614 11951
13882	0	0	Ki67+	 5616 12055
13883	0	0	Ki67+	 5621 12010
13884	0	0	Ki67+	 5623 11314
13885	0	0	Ki67+	 5629 11406
13886	0	0	Ki67+	 5639 12072
13887	0	0	Ki67+	 5641 11993
13888	0	0	Ki67+	 5646 12048
13889	0	0	Ki67+	 5653 11958
13890	0	0	Ki67+	 5661 12022
13891	0	0	Ki67+	 5661 12074
13892	0	0	Ki67+	 5662 11332
13893	0	0	Ki67+	 5663 11999
13894	0	0	Ki67+	 5673 11423
13895	0	0	Ki67+	 5675 11307
13896	0	0	Ki67+	 5681 11970
13897	0	0	Ki67+	 5686 11353
13898	0	0	Ki67+	 5697 11341
13899	0	0	Ki67+	 5698 11455
13900	0	0	Ki67+	 5698 12025
13901	0	0	Ki67+	 5703 11302
13902	0	0	Ki67+	 5706 11357
13903	0	0	Ki67+	 5711 12089
13904	0	0	Ki67+	 5720 11977
13905	0	0	Ki67+	 5726 11352
13906	0	0	Ki67+	 5731 11332
13907	0	0	Ki67+	 5732 12046
13908	0	0	Ki67+	 5733 11481
13909	0	0	Ki67+	 5741 11377
13910	0	0	Ki67+	 5743 11309
13911	0	0	Ki67+	 4950 12295
13912	0	0	Ki67+	 4950 12877
13913	0	0	Ki67+	 4954 12550
13914	0	0	Ki67+	 4956 12456
13915	0	0	Ki67+	 4957 12826
13916	0	0	Ki67+	 4959 12509
13917	0	0	Ki67+	 4962 12629
13918	0	0	Ki67+	 4966 12439
13919	0	0	Ki67+	 4967 12787
13920	0	0	Ki67+	 4971 12594
13921	0	0	Ki67+	 4972 12661
13922	0	0	Ki67+	 4973 12849
13923	0	0	Ki67+	 4977 12460
13924	0	0	Ki67+	 4977 12613
13925	0	0	Ki67+	 4978 12682
13926	0	0	Ki67+	 4978 12796
13927	0	0	Ki67+	 4979 12436
13928	0	0	Ki67+	 4982 12529
13929	0	0	Ki67+	 4983 12227
13930	0	0	Ki67+	 4987 12837
13931	0	0	Ki67+	 4991 12645
13932	0	0	Ki67+	 4992 12522
13933	0	0	Ki67+	 4992 12557
13934	0	0	Ki67+	 4992 12857
13935	0	0	Ki67+	 5003 12629
13936	0	0	Ki67+	 5003 12758
13937	0	0	Ki67+	 5004 12505
13938	0	0	Ki67+	 5007 12382
13939	0	0	Ki67+	 5008 12552
13940	0	0	Ki67+	 5008 12591
13941	0	0	Ki67+	 5008 12799
13942	0	0	Ki67+	 5009 12459
13943	0	0	Ki67+	 5011 12439
13944	0	0	Ki67+	 5013 12703
13945	0	0	Ki67+	 5017 12603
13946	0	0	Ki67+	 5020 12376
13947	0	0	Ki67+	 5024 12412
13948	0	0	Ki67+	 5028 12680
13949	0	0	Ki67+	 5032 12432
13950	0	0	Ki67+	 5033 12631
13951	0	0	Ki67+	 5041 12456
13952	0	0	Ki67+	 5042 12493
13953	0	0	Ki67+	 5042 12548
13954	0	0	Ki67+	 5043 12512
13955	0	0	Ki67+	 5044 12576
13956	0	0	Ki67+	 5045 12761
13957	0	0	Ki67+	 5047 12808
13958	0	0	Ki67+	 5048 12845
13959	0	0	Ki67+	 5053 12593
13960	0	0	Ki67+	 5057 12499
13961	0	0	Ki67+	 5059 12405
13962	0	0	Ki67+	 5060 12424
13963	0	0	Ki67+	 5060 12683
13964	0	0	Ki67+	 5062 12653
13965	0	0	Ki67+	 5066 12530
13966	0	0	Ki67+	 5067 12724
13967	0	0	Ki67+	 5071 12489
13968	0	0	Ki67+	 5073 12667
13969	0	0	Ki67+	 5074 12611
13970	0	0	Ki67+	 5077 12449
13971	0	0	Ki67+	 5087 12430
13972	0	0	Ki67+	 5087 12548
13973	0	0	Ki67+	 5093 12396
13974	0	0	Ki67+	 5094 12568
13975	0	0	Ki67+	 5101 12369
13976	0	0	Ki67+	 5102 12485
13977	0	0	Ki67+	 5105 12463
13978	0	0	Ki67+	 5106 12618
13979	0	0	Ki67+	 5107 12717
13980	0	0	Ki67+	 5111 12391
13981	0	0	Ki67+	 5111 12789
13982	0	0	Ki67+	 5112 12677
13983	0	0	Ki67+	 5116 12766
13984	0	0	Ki67+	 5117 12749
13985	0	0	Ki67+	 5121 12492
13986	0	0	Ki67+	 5123 12442
13987	0	0	Ki67+	 5123 12540
13988	0	0	Ki67+	 5124 12650
13989	0	0	Ki67+	 5125 12392
13990	0	0	Ki67+	 5128 12713
13991	0	0	Ki67+	 5137 12775
13992	0	0	Ki67+	 5140 12654
13993	0	0	Ki67+	 5140 12670
13994	0	0	Ki67+	 5142 12618
13995	0	0	Ki67+	 5144 12385
13996	0	0	Ki67+	 5147 12474
13997	0	0	Ki67+	 5148 12741
13998	0	0	Ki67+	 5150 12503
13999	0	0	Ki67+	 5152 12442
14000	0	0	Ki67+	 5154 12588
14001	0	0	Ki67+	 5158 12641
14002	0	0	Ki67+	 5163 12214
14003	0	0	Ki67+	 5172 12797
14004	0	0	Ki67+	 5174 12395
14005	0	0	Ki67+	 5174 12481
14006	0	0	Ki67+	 5174 12517
14007	0	0	Ki67+	 5174 12697
14008	0	0	Ki67+	 5177 12416
14009	0	0	Ki67+	 5177 12682
14010	0	0	Ki67+	 5180 12732
14011	0	0	Ki67+	 5185 12576
14012	0	0	Ki67+	 5189 12497
14013	0	0	Ki67+	 5189 12722
14014	0	0	Ki67+	 5194 12628
14015	0	0	Ki67+	 5195 12755
14016	0	0	Ki67+	 5197 12773
14017	0	0	Ki67+	 5199 12733
14018	0	0	Ki67+	 5200 12523
14019	0	0	Ki67+	 5205 12414
14020	0	0	Ki67+	 5205 12760
14021	0	0	Ki67+	 5206 12324
14022	0	0	Ki67+	 5207 12378
14023	0	0	Ki67+	 5208 12689
14024	0	0	Ki67+	 5214 12594
14025	0	0	Ki67+	 5215 12443
14026	0	0	Ki67+	 5216 12790
14027	0	0	Ki67+	 5218 12491
14028	0	0	Ki67+	 5227 12839
14029	0	0	Ki67+	 5230 12362
14030	0	0	Ki67+	 5231 12339
14031	0	0	Ki67+	 5232 12714
14032	0	0	Ki67+	 5233 12744
14033	0	0	Ki67+	 5238 12492
14034	0	0	Ki67+	 5239 12513
14035	0	0	Ki67+	 5239 12580
14036	0	0	Ki67+	 5240 12642
14037	0	0	Ki67+	 5245 12445
14038	0	0	Ki67+	 5246 12186
14039	0	0	Ki67+	 5248 12412
14040	0	0	Ki67+	 5249 12361
14041	0	0	Ki67+	 5251 12468
14042	0	0	Ki67+	 5256 12789
14043	0	0	Ki67+	 5261 12508
14044	0	0	Ki67+	 5266 12448
14045	0	0	Ki67+	 5267 12692
14046	0	0	Ki67+	 5268 12637
14047	0	0	Ki67+	 5271 12584
14048	0	0	Ki67+	 5274 12625
14049	0	0	Ki67+	 5276 12344
14050	0	0	Ki67+	 5276 12545
14051	0	0	Ki67+	 5279 12127
14052	0	0	Ki67+	 5282 12838
14053	0	0	Ki67+	 5283 12633
14054	0	0	Ki67+	 5289 12825
14055	0	0	Ki67+	 5292 12784
14056	0	0	Ki67+	 5293 12243
14057	0	0	Ki67+	 5293 12401
14058	0	0	Ki67+	 5293 12586
14059	0	0	Ki67+	 5294 12383
14060	0	0	Ki67+	 5297 12741
14061	0	0	Ki67+	 5298 12679
14062	0	0	Ki67+	 5303 12691
14063	0	0	Ki67+	 5307 12330
14064	0	0	Ki67+	 5308 12473
14065	0	0	Ki67+	 5309 12708
14066	0	0	Ki67+	 5311 12364
14067	0	0	Ki67+	 5316 12434
14068	0	0	Ki67+	 5317 12670
14069	0	0	Ki67+	 5325 12402
14070	0	0	Ki67+	 5327 12517
14071	0	0	Ki67+	 5327 12744
14072	0	0	Ki67+	 5329 12291
14073	0	0	Ki67+	 5329 12848
14074	0	0	Ki67+	 5330 12818
14075	0	0	Ki67+	 5334 12580
14076	0	0	Ki67+	 5335 12643
14077	0	0	Ki67+	 5335 12703
14078	0	0	Ki67+	 5339 12528
14079	0	0	Ki67+	 5341 12387
14080	0	0	Ki67+	 5342 12480
14081	0	0	Ki67+	 5344 12769
14082	0	0	Ki67+	 5345 12442
14083	0	0	Ki67+	 5346 12612
14084	0	0	Ki67+	 5349 12805
14085	0	0	Ki67+	 5353 12845
14086	0	0	Ki67+	 5360 12317
14087	0	0	Ki67+	 5362 12611
14088	0	0	Ki67+	 5367 12884
14089	0	0	Ki67+	 5368 12816
14090	0	0	Ki67+	 5370 12690
14091	0	0	Ki67+	 5371 12353
14092	0	0	Ki67+	 5371 12553
14093	0	0	Ki67+	 5372 12449
14094	0	0	Ki67+	 5372 12642
14095	0	0	Ki67+	 5374 12378
14096	0	0	Ki67+	 5377 12477
14097	0	0	Ki67+	 5377 12512
14098	0	0	Ki67+	 5377 12839
14099	0	0	Ki67+	 5380 12574
14100	0	0	Ki67+	 5382 12673
14101	0	0	Ki67+	 5383 12726
14102	0	0	Ki67+	 5384 12433
14103	0	0	Ki67+	 5387 12271
14104	0	0	Ki67+	 5387 12810
14105	0	0	Ki67+	 5389 12598
14106	0	0	Ki67+	 5390 12614
14107	0	0	Ki67+	 5392 12370
14108	0	0	Ki67+	 5392 12514
14109	0	0	Ki67+	 5393 12339
14110	0	0	Ki67+	 5402 12182
14111	0	0	Ki67+	 5403 12212
14112	0	0	Ki67+	 5405 12277
14113	0	0	Ki67+	 5405 12604
14114	0	0	Ki67+	 5406 12852
14115	0	0	Ki67+	 5407 12681
14116	0	0	Ki67+	 5408 12234
14117	0	0	Ki67+	 5410 12289
14118	0	0	Ki67+	 5411 12581
14119	0	0	Ki67+	 5412 12196
14120	0	0	Ki67+	 5416 12472
14121	0	0	Ki67+	 5416 12649
14122	0	0	Ki67+	 5421 12438
14123	0	0	Ki67+	 5421 12787
14124	0	0	Ki67+	 5423 12250
14125	0	0	Ki67+	 5423 12533
14126	0	0	Ki67+	 5424 12827
14127	0	0	Ki67+	 5425 12152
14128	0	0	Ki67+	 5430 12199
14129	0	0	Ki67+	 5430 12711
14130	0	0	Ki67+	 5430 12756
14131	0	0	Ki67+	 5433 12255
14132	0	0	Ki67+	 5436 12600
14133	0	0	Ki67+	 5438 12289
14134	0	0	Ki67+	 5440 12766
14135	0	0	Ki67+	 5441 12099
14136	0	0	Ki67+	 5442 12827
14137	0	0	Ki67+	 5443 12360
14138	0	0	Ki67+	 5444 12845
14139	0	0	Ki67+	 5445 12569
14140	0	0	Ki67+	 5446 12678
14141	0	0	Ki67+	 5447 12225
14142	0	0	Ki67+	 5449 12615
14143	0	0	Ki67+	 5451 12502
14144	0	0	Ki67+	 5451 12706
14145	0	0	Ki67+	 5453 12267
14146	0	0	Ki67+	 5454 12459
14147	0	0	Ki67+	 5456 12593
14148	0	0	Ki67+	 5457 12108
14149	0	0	Ki67+	 5458 12143
14150	0	0	Ki67+	 5459 12633
14151	0	0	Ki67+	 5460 12178
14152	0	0	Ki67+	 5464 12450
14153	0	0	Ki67+	 5464 12580
14154	0	0	Ki67+	 5465 12215
14155	0	0	Ki67+	 5467 12744
14156	0	0	Ki67+	 5471 12623
14157	0	0	Ki67+	 5473 12484
14158	0	0	Ki67+	 5475 12175
14159	0	0	Ki67+	 5478 12590
14160	0	0	Ki67+	 5478 12688
14161	0	0	Ki67+	 5479 12328
14162	0	0	Ki67+	 5479 12559
14163	0	0	Ki67+	 5480 12781
14164	0	0	Ki67+	 5482 12263
14165	0	0	Ki67+	 5484 12345
14166	0	0	Ki67+	 5486 12764
14167	0	0	Ki67+	 5489 12567
14168	0	0	Ki67+	 5490 12149
14169	0	0	Ki67+	 5491 12110
14170	0	0	Ki67+	 5493 12370
14171	0	0	Ki67+	 5495 12585
14172	0	0	Ki67+	 5500 12458
14173	0	0	Ki67+	 5500 12674
14174	0	0	Ki67+	 5504 12298
14175	0	0	Ki67+	 5505 12273
14176	0	0	Ki67+	 5507 12198
14177	0	0	Ki67+	 5507 12492
14178	0	0	Ki67+	 5509 12562
14179	0	0	Ki67+	 5511 12742
14180	0	0	Ki67+	 5512 12513
14181	0	0	Ki67+	 5516 12330
14182	0	0	Ki67+	 5522 12542
14183	0	0	Ki67+	 5522 12736
14184	0	0	Ki67+	 5523 12591
14185	0	0	Ki67+	 5523 12702
14186	0	0	Ki67+	 5525 12259
14187	0	0	Ki67+	 5526 12643
14188	0	0	Ki67+	 5531 12497
14189	0	0	Ki67+	 5535 12573
14190	0	0	Ki67+	 5536 12348
14191	0	0	Ki67+	 5537 12181
14192	0	0	Ki67+	 5538 12667
14193	0	0	Ki67+	 5538 12763
14194	0	0	Ki67+	 5542 12529
14195	0	0	Ki67+	 5547 12387
14196	0	0	Ki67+	 5549 12216
14197	0	0	Ki67+	 5549 12829
14198	0	0	Ki67+	 5550 12508
14199	0	0	Ki67+	 5551 12151
14200	0	0	Ki67+	 5553 12282
14201	0	0	Ki67+	 5559 12111
14202	0	0	Ki67+	 5563 12338
14203	0	0	Ki67+	 5564 12628
14204	0	0	Ki67+	 5565 12417
14205	0	0	Ki67+	 5568 12559
14206	0	0	Ki67+	 5570 12263
14207	0	0	Ki67+	 5572 12464
14208	0	0	Ki67+	 5573 12236
14209	0	0	Ki67+	 5573 12312
14210	0	0	Ki67+	 5574 12661
14211	0	0	Ki67+	 5574 12845
14212	0	0	Ki67+	 5575 12703
14213	0	0	Ki67+	 5576 12691
14214	0	0	Ki67+	 5577 12801
14215	0	0	Ki67+	 5582 12460
14216	0	0	Ki67+	 5583 12111
14217	0	0	Ki67+	 5588 12377
14218	0	0	Ki67+	 5589 12833
14219	0	0	Ki67+	 5589 12862
14220	0	0	Ki67+	 5593 12773
14221	0	0	Ki67+	 5598 12327
14222	0	0	Ki67+	 5599 12292
14223	0	0	Ki67+	 5602 12727
14224	0	0	Ki67+	 5604 12151
14225	0	0	Ki67+	 5604 12390
14226	0	0	Ki67+	 5605 12183
14227	0	0	Ki67+	 5605 12255
14228	0	0	Ki67+	 5608 12617
14229	0	0	Ki67+	 5614 12837
14230	0	0	Ki67+	 5616 12118
14231	0	0	Ki67+	 5616 12182
14232	0	0	Ki67+	 5619 12707
14233	0	0	Ki67+	 5619 12806
14234	0	0	Ki67+	 5622 12270
14235	0	0	Ki67+	 5622 12729
14236	0	0	Ki67+	 5622 12788
14237	0	0	Ki67+	 5623 12690
14238	0	0	Ki67+	 5627 12428
14239	0	0	Ki67+	 5630 12236
14240	0	0	Ki67+	 5633 12546
14241	0	0	Ki67+	 5633 12563
14242	0	0	Ki67+	 5636 12885
14243	0	0	Ki67+	 5637 12462
14244	0	0	Ki67+	 5638 12142
14245	0	0	Ki67+	 5640 12741
14246	0	0	Ki67+	 5640 12839
14247	0	0	Ki67+	 5641 12125
14248	0	0	Ki67+	 5643 12579
14249	0	0	Ki67+	 5644 12339
14250	0	0	Ki67+	 5645 12309
14251	0	0	Ki67+	 5647 12445
14252	0	0	Ki67+	 5648 12661
14253	0	0	Ki67+	 5649 12200
14254	0	0	Ki67+	 5650 12713
14255	0	0	Ki67+	 5651 12682
14256	0	0	Ki67+	 5653 12872
14257	0	0	Ki67+	 5657 12146
14258	0	0	Ki67+	 5658 12776
14259	0	0	Ki67+	 5660 12111
14260	0	0	Ki67+	 5666 12359
14261	0	0	Ki67+	 5666 12698
14262	0	0	Ki67+	 5670 12427
14263	0	0	Ki67+	 5670 12543
14264	0	0	Ki67+	 5674 12376
14265	0	0	Ki67+	 5674 12639
14266	0	0	Ki67+	 5674 12824
14267	0	0	Ki67+	 5675 12585
14268	0	0	Ki67+	 5678 12621
14269	0	0	Ki67+	 5678 12712
14270	0	0	Ki67+	 5686 12137
14271	0	0	Ki67+	 5687 12654
14272	0	0	Ki67+	 5691 12202
14273	0	0	Ki67+	 5691 12293
14274	0	0	Ki67+	 5694 12167
14275	0	0	Ki67+	 5695 12380
14276	0	0	Ki67+	 5696 12232
14277	0	0	Ki67+	 5696 12570
14278	0	0	Ki67+	 5699 12845
14279	0	0	Ki67+	 5702 12413
14280	0	0	Ki67+	 5706 12324
14281	0	0	Ki67+	 5706 12357
14282	0	0	Ki67+	 5707 12474
14283	0	0	Ki67+	 5707 12895
14284	0	0	Ki67+	 5709 12439
14285	0	0	Ki67+	 5709 12777
14286	0	0	Ki67+	 5710 12246
14287	0	0	Ki67+	 5710 12634
14288	0	0	Ki67+	 5711 12219
14289	0	0	Ki67+	 5712 12134
14290	0	0	Ki67+	 5714 12464
14291	0	0	Ki67+	 5714 12664
14292	0	0	Ki67+	 5714 12818
14293	0	0	Ki67+	 5715 12735
14294	0	0	Ki67+	 5718 12540
14295	0	0	Ki67+	 5718 12695
14296	0	0	Ki67+	 5721 12411
14297	0	0	Ki67+	 5722 12556
14298	0	0	Ki67+	 5723 12326
14299	0	0	Ki67+	 5723 12804
14300	0	0	Ki67+	 5726 12480
14301	0	0	Ki67+	 5729 12877
14302	0	0	Ki67+	 5732 12615
14303	0	0	Ki67+	 5734 12829
14304	0	0	Ki67+	 5736 12208
14305	0	0	Ki67+	 5736 12582
14306	0	0	Ki67+	 5737 12379
14307	0	0	Ki67+	 5737 12890
14308	0	0	Ki67+	 5739 12631
14309	0	0	Ki67+	 5740 12250
14310	0	0	Ki67+	 5740 12762
14311	0	0	Ki67+	 5740 12841
14312	0	0	Ki67+	 5742 12101
14313	0	0	Ki67+	 4946 12939
14314	0	0	Ki67+	 4948 13653
14315	0	0	Ki67+	 4951 12986
14316	0	0	Ki67+	 4952 13167
14317	0	0	Ki67+	 4959 13138
14318	0	0	Ki67+	 4961 13678
14319	0	0	Ki67+	 4963 13565
14320	0	0	Ki67+	 4965 12957
14321	0	0	Ki67+	 4967 13621
14322	0	0	Ki67+	 4971 13595
14323	0	0	Ki67+	 4972 13529
14324	0	0	Ki67+	 4974 12922
14325	0	0	Ki67+	 4974 13270
14326	0	0	Ki67+	 4978 13150
14327	0	0	Ki67+	 4980 13297
14328	0	0	Ki67+	 4981 13070
14329	0	0	Ki67+	 4983 13281
14330	0	0	Ki67+	 4985 13197
14331	0	0	Ki67+	 4990 13647
14332	0	0	Ki67+	 4991 13034
14333	0	0	Ki67+	 4991 13542
14334	0	0	Ki67+	 4993 13169
14335	0	0	Ki67+	 4999 13524
14336	0	0	Ki67+	 5003 13152
14337	0	0	Ki67+	 5003 13617
14338	0	0	Ki67+	 5003 13683
14339	0	0	Ki67+	 5005 13554
14340	0	0	Ki67+	 5007 13283
14341	0	0	Ki67+	 5008 13243
14342	0	0	Ki67+	 5009 13097
14343	0	0	Ki67+	 5013 13008
14344	0	0	Ki67+	 5016 13669
14345	0	0	Ki67+	 5017 13308
14346	0	0	Ki67+	 5019 13441
14347	0	0	Ki67+	 5027 13047
14348	0	0	Ki67+	 5029 13646
14349	0	0	Ki67+	 5030 13465
14350	0	0	Ki67+	 5032 13113
14351	0	0	Ki67+	 5032 13187
14352	0	0	Ki67+	 5036 13009
14353	0	0	Ki67+	 5038 13562
14354	0	0	Ki67+	 5039 13162
14355	0	0	Ki67+	 5039 13628
14356	0	0	Ki67+	 5040 13222
14357	0	0	Ki67+	 5041 13282
14358	0	0	Ki67+	 5044 13529
14359	0	0	Ki67+	 5046 13653
14360	0	0	Ki67+	 5047 13144
14361	0	0	Ki67+	 5051 13058
14362	0	0	Ki67+	 5055 13501
14363	0	0	Ki67+	 5056 13603
14364	0	0	Ki67+	 5057 13153
14365	0	0	Ki67+	 5058 13018
14366	0	0	Ki67+	 5059 13452
14367	0	0	Ki67+	 5059 13688
14368	0	0	Ki67+	 5063 13084
14369	0	0	Ki67+	 5063 13184
14370	0	0	Ki67+	 5064 13544
14371	0	0	Ki67+	 5068 13422
14372	0	0	Ki67+	 5068 13491
14373	0	0	Ki67+	 5073 13651
14374	0	0	Ki67+	 5075 12963
14375	0	0	Ki67+	 5075 13527
14376	0	0	Ki67+	 5076 13227
14377	0	0	Ki67+	 5079 13124
14378	0	0	Ki67+	 5079 13192
14379	0	0	Ki67+	 5079 13483
14380	0	0	Ki67+	 5082 12977
14381	0	0	Ki67+	 5086 13054
14382	0	0	Ki67+	 5087 13030
14383	0	0	Ki67+	 5088 13014
14384	0	0	Ki67+	 5088 13600
14385	0	0	Ki67+	 5089 13560
14386	0	0	Ki67+	 5091 13070
14387	0	0	Ki67+	 5092 13655
14388	0	0	Ki67+	 5095 13531
14389	0	0	Ki67+	 5095 13630
14390	0	0	Ki67+	 5096 13100
14391	0	0	Ki67+	 5097 13509
14392	0	0	Ki67+	 5097 13640
14393	0	0	Ki67+	 5110 13405
14394	0	0	Ki67+	 5113 13042
14395	0	0	Ki67+	 5113 13560
14396	0	0	Ki67+	 5115 13482
14397	0	0	Ki67+	 5121 13643
14398	0	0	Ki67+	 5122 13392
14399	0	0	Ki67+	 5123 12958
14400	0	0	Ki67+	 5124 12924
14401	0	0	Ki67+	 5127 13099
14402	0	0	Ki67+	 5130 13611
14403	0	0	Ki67+	 5131 13526
14404	0	0	Ki67+	 5132 13467
14405	0	0	Ki67+	 5139 13376
14406	0	0	Ki67+	 5141 13565
14407	0	0	Ki67+	 5144 13410
14408	0	0	Ki67+	 5144 13429
14409	0	0	Ki67+	 5148 13647
14410	0	0	Ki67+	 5150 12980
14411	0	0	Ki67+	 5151 13503
14412	0	0	Ki67+	 5152 13074
14413	0	0	Ki67+	 5154 13350
14414	0	0	Ki67+	 5159 13019
14415	0	0	Ki67+	 5161 13542
14416	0	0	Ki67+	 5164 13342
14417	0	0	Ki67+	 5164 13511
14418	0	0	Ki67+	 5164 13678
14419	0	0	Ki67+	 5168 13615
14420	0	0	Ki67+	 5169 13469
14421	0	0	Ki67+	 5170 13041
14422	0	0	Ki67+	 5173 13303
14423	0	0	Ki67+	 5173 13451
14424	0	0	Ki67+	 5175 13487
14425	0	0	Ki67+	 5178 13360
14426	0	0	Ki67+	 5179 13582
14427	0	0	Ki67+	 5182 13553
14428	0	0	Ki67+	 5183 13419
14429	0	0	Ki67+	 5189 12951
14430	0	0	Ki67+	 5190 13528
14431	0	0	Ki67+	 5195 13508
14432	0	0	Ki67+	 5195 13594
14433	0	0	Ki67+	 5195 13644
14434	0	0	Ki67+	 5200 13334
14435	0	0	Ki67+	 5202 13684
14436	0	0	Ki67+	 5205 12953
14437	0	0	Ki67+	 5205 13460
14438	0	0	Ki67+	 5207 13562
14439	0	0	Ki67+	 5208 13604
14440	0	0	Ki67+	 5210 13247
14441	0	0	Ki67+	 5211 13399
14442	0	0	Ki67+	 5213 13644
14443	0	0	Ki67+	 5214 13481
14444	0	0	Ki67+	 5219 13555
14445	0	0	Ki67+	 5230 12955
14446	0	0	Ki67+	 5233 13614
14447	0	0	Ki67+	 5234 13328
14448	0	0	Ki67+	 5236 13217
14449	0	0	Ki67+	 5237 13481
14450	0	0	Ki67+	 5238 13441
14451	0	0	Ki67+	 5238 13660
14452	0	0	Ki67+	 5246 13277
14453	0	0	Ki67+	 5247 13423
14454	0	0	Ki67+	 5250 13266
14455	0	0	Ki67+	 5253 13404
14456	0	0	Ki67+	 5255 13664
14457	0	0	Ki67+	 5259 13468
14458	0	0	Ki67+	 5260 13557
14459	0	0	Ki67+	 5260 13626
14460	0	0	Ki67+	 5261 13497
14461	0	0	Ki67+	 5261 13596
14462	0	0	Ki67+	 5266 13264
14463	0	0	Ki67+	 5269 13366
14464	0	0	Ki67+	 5271 13167
14465	0	0	Ki67+	 5278 13495
14466	0	0	Ki67+	 5280 12912
14467	0	0	Ki67+	 5281 13662
14468	0	0	Ki67+	 5288 13531
14469	0	0	Ki67+	 5289 12968
14470	0	0	Ki67+	 5290 13557
14471	0	0	Ki67+	 5298 13468
14472	0	0	Ki67+	 5300 13616
14473	0	0	Ki67+	 5300 13642
14474	0	0	Ki67+	 5302 13427
14475	0	0	Ki67+	 5309 13692
14476	0	0	Ki67+	 5311 13399
14477	0	0	Ki67+	 5312 13494
14478	0	0	Ki67+	 5315 13512
14479	0	0	Ki67+	 5316 13583
14480	0	0	Ki67+	 5316 13658
14481	0	0	Ki67+	 5318 12949
14482	0	0	Ki67+	 5320 13557
14483	0	0	Ki67+	 5326 12910
14484	0	0	Ki67+	 5331 13467
14485	0	0	Ki67+	 5338 13580
14486	0	0	Ki67+	 5339 13389
14487	0	0	Ki67+	 5341 13621
14488	0	0	Ki67+	 5344 13430
14489	0	0	Ki67+	 5348 13688
14490	0	0	Ki67+	 5349 13139
14491	0	0	Ki67+	 5349 13550
14492	0	0	Ki67+	 5349 13636
14493	0	0	Ki67+	 5353 13570
14494	0	0	Ki67+	 5356 13197
14495	0	0	Ki67+	 5356 13487
14496	0	0	Ki67+	 5357 13514
14497	0	0	Ki67+	 5359 12951
14498	0	0	Ki67+	 5360 13114
14499	0	0	Ki67+	 5361 12940
14500	0	0	Ki67+	 5362 13662
14501	0	0	Ki67+	 5366 13526
14502	0	0	Ki67+	 5367 13422
14503	0	0	Ki67+	 5370 13353
14504	0	0	Ki67+	 5372 13087
14505	0	0	Ki67+	 5372 13604
14506	0	0	Ki67+	 5373 13458
14507	0	0	Ki67+	 5374 13621
14508	0	0	Ki67+	 5375 13685
14509	0	0	Ki67+	 5380 12922
14510	0	0	Ki67+	 5380 13516
14511	0	0	Ki67+	 5381 13216
14512	0	0	Ki67+	 5384 13560
14513	0	0	Ki67+	 5387 13191
14514	0	0	Ki67+	 5393 13376
14515	0	0	Ki67+	 5393 13664
14516	0	0	Ki67+	 5394 13483
14517	0	0	Ki67+	 5398 13145
14518	0	0	Ki67+	 5398 13639
14519	0	0	Ki67+	 5400 13602
14520	0	0	Ki67+	 5401 12947
14521	0	0	Ki67+	 5402 13328
14522	0	0	Ki67+	 5404 13266
14523	0	0	Ki67+	 5404 13417
14524	0	0	Ki67+	 5407 13512
14525	0	0	Ki67+	 5409 13654
14526	0	0	Ki67+	 5410 13163
14527	0	0	Ki67+	 5410 13292
14528	0	0	Ki67+	 5411 13680
14529	0	0	Ki67+	 5414 13528
14530	0	0	Ki67+	 5417 13198
14531	0	0	Ki67+	 5419 13241
14532	0	0	Ki67+	 5420 13087
14533	0	0	Ki67+	 5420 13355
14534	0	0	Ki67+	 5422 13174
14535	0	0	Ki67+	 5424 13585
14536	0	0	Ki67+	 5424 13666
14537	0	0	Ki67+	 5425 13398
14538	0	0	Ki67+	 5426 13631
14539	0	0	Ki67+	 5427 13274
14540	0	0	Ki67+	 5429 12986
14541	0	0	Ki67+	 5434 13153
14542	0	0	Ki67+	 5435 13455
14543	0	0	Ki67+	 5435 13658
14544	0	0	Ki67+	 5436 13518
14545	0	0	Ki67+	 5438 13169
14546	0	0	Ki67+	 5439 13202
14547	0	0	Ki67+	 5442 13632
14548	0	0	Ki67+	 5442 13692
14549	0	0	Ki67+	 5443 13057
14550	0	0	Ki67+	 5443 13384
14551	0	0	Ki67+	 5445 13110
14552	0	0	Ki67+	 5446 13243
14553	0	0	Ki67+	 5447 13508
14554	0	0	Ki67+	 5448 13614
14555	0	0	Ki67+	 5450 13657
14556	0	0	Ki67+	 5453 13313
14557	0	0	Ki67+	 5455 13367
14558	0	0	Ki67+	 5456 13068
14559	0	0	Ki67+	 5456 13623
14560	0	0	Ki67+	 5457 13588
14561	0	0	Ki67+	 5459 13268
14562	0	0	Ki67+	 5463 13020
14563	0	0	Ki67+	 5466 13415
14564	0	0	Ki67+	 5468 13328
14565	0	0	Ki67+	 5468 13480
14566	0	0	Ki67+	 5472 13403
14567	0	0	Ki67+	 5472 13689
14568	0	0	Ki67+	 5473 13211
14569	0	0	Ki67+	 5474 13100
14570	0	0	Ki67+	 5478 13634
14571	0	0	Ki67+	 5479 13601
14572	0	0	Ki67+	 5480 13663
14573	0	0	Ki67+	 5483 13450
14574	0	0	Ki67+	 5486 13472
14575	0	0	Ki67+	 5486 13575
14576	0	0	Ki67+	 5490 13271
14577	0	0	Ki67+	 5492 13076
14578	0	0	Ki67+	 5493 13020
14579	0	0	Ki67+	 5495 13224
14580	0	0	Ki67+	 5496 13308
14581	0	0	Ki67+	 5497 13378
14582	0	0	Ki67+	 5498 13109
14583	0	0	Ki67+	 5499 13364
14584	0	0	Ki67+	 5501 13278
14585	0	0	Ki67+	 5505 13495
14586	0	0	Ki67+	 5506 13346
14587	0	0	Ki67+	 5509 12959
14588	0	0	Ki67+	 5509 13186
14589	0	0	Ki67+	 5509 13666
14590	0	0	Ki67+	 5513 13226
14591	0	0	Ki67+	 5519 12903
14592	0	0	Ki67+	 5520 13045
14593	0	0	Ki67+	 5520 13218
14594	0	0	Ki67+	 5520 13395
14595	0	0	Ki67+	 5521 13260
14596	0	0	Ki67+	 5521 13511
14597	0	0	Ki67+	 5527 13466
14598	0	0	Ki67+	 5530 13082
14599	0	0	Ki67+	 5532 13384
14600	0	0	Ki67+	 5538 13189
14601	0	0	Ki67+	 5539 12969
14602	0	0	Ki67+	 5539 13053
14603	0	0	Ki67+	 5539 13365
14604	0	0	Ki67+	 5541 13015
14605	0	0	Ki67+	 5541 13449
14606	0	0	Ki67+	 5542 13107
14607	0	0	Ki67+	 5543 13483
14608	0	0	Ki67+	 5544 13082
14609	0	0	Ki67+	 5544 13333
14610	0	0	Ki67+	 5546 13166
14611	0	0	Ki67+	 5546 13253
14612	0	0	Ki67+	 5548 13280
14613	0	0	Ki67+	 5550 13123
14614	0	0	Ki67+	 5551 13221
14615	0	0	Ki67+	 5554 13320
14616	0	0	Ki67+	 5554 13354
14617	0	0	Ki67+	 5557 12978
14618	0	0	Ki67+	 5557 13187
14619	0	0	Ki67+	 5559 13281
14620	0	0	Ki67+	 5561 13520
14621	0	0	Ki67+	 5565 12917
14622	0	0	Ki67+	 5565 13576
14623	0	0	Ki67+	 5569 13060
14624	0	0	Ki67+	 5569 13480
14625	0	0	Ki67+	 5571 13103
14626	0	0	Ki67+	 5572 13286
14627	0	0	Ki67+	 5573 13008
14628	0	0	Ki67+	 5573 13088
14629	0	0	Ki67+	 5575 12975
14630	0	0	Ki67+	 5577 13200
14631	0	0	Ki67+	 5577 13305
14632	0	0	Ki67+	 5577 13374
14633	0	0	Ki67+	 5578 12962
14634	0	0	Ki67+	 5578 13489
14635	0	0	Ki67+	 5582 13231
14636	0	0	Ki67+	 5583 13169
14637	0	0	Ki67+	 5583 13409
14638	0	0	Ki67+	 5584 13077
14639	0	0	Ki67+	 5587 13259
14640	0	0	Ki67+	 5588 12901
14641	0	0	Ki67+	 5590 13035
14642	0	0	Ki67+	 5591 13518
14643	0	0	Ki67+	 5593 13438
14644	0	0	Ki67+	 5597 12962
14645	0	0	Ki67+	 5598 13309
14646	0	0	Ki67+	 5599 13488
14647	0	0	Ki67+	 5600 13142
14648	0	0	Ki67+	 5602 13416
14649	0	0	Ki67+	 5603 13059
14650	0	0	Ki67+	 5603 13237
14651	0	0	Ki67+	 5606 13368
14652	0	0	Ki67+	 5608 13444
14653	0	0	Ki67+	 5609 13276
14654	0	0	Ki67+	 5611 12993
14655	0	0	Ki67+	 5613 13021
14656	0	0	Ki67+	 5614 13309
14657	0	0	Ki67+	 5614 13339
14658	0	0	Ki67+	 5622 13428
14659	0	0	Ki67+	 5623 13095
14660	0	0	Ki67+	 5623 13218
14661	0	0	Ki67+	 5625 13051
14662	0	0	Ki67+	 5628 12972
14663	0	0	Ki67+	 5629 13078
14664	0	0	Ki67+	 5638 13120
14665	0	0	Ki67+	 5643 13068
14666	0	0	Ki67+	 5649 12922
14667	0	0	Ki67+	 5651 12992
14668	0	0	Ki67+	 5654 13039
14669	0	0	Ki67+	 5662 13403
14670	0	0	Ki67+	 5664 12953
14671	0	0	Ki67+	 5666 13593
14672	0	0	Ki67+	 5670 13631
14673	0	0	Ki67+	 5676 12926
14674	0	0	Ki67+	 5677 13329
14675	0	0	Ki67+	 5678 13035
14676	0	0	Ki67+	 5681 13269
14677	0	0	Ki67+	 5682 12984
14678	0	0	Ki67+	 5683 12914
14679	0	0	Ki67+	 5686 12970
14680	0	0	Ki67+	 5688 13070
14681	0	0	Ki67+	 5691 13348
14682	0	0	Ki67+	 5691 13402
14683	0	0	Ki67+	 5692 13097
14684	0	0	Ki67+	 5694 13187
14685	0	0	Ki67+	 5699 12958
14686	0	0	Ki67+	 5699 13033
14687	0	0	Ki67+	 5701 13641
14688	0	0	Ki67+	 5703 13135
14689	0	0	Ki67+	 5704 13604
14690	0	0	Ki67+	 5706 13285
14691	0	0	Ki67+	 5706 13354
14692	0	0	Ki67+	 5709 12930
14693	0	0	Ki67+	 5709 13307
14694	0	0	Ki67+	 5709 13503
14695	0	0	Ki67+	 5712 13100
14696	0	0	Ki67+	 5714 13273
14697	0	0	Ki67+	 5715 13023
14698	0	0	Ki67+	 5715 13403
14699	0	0	Ki67+	 5716 13178
14700	0	0	Ki67+	 5719 13669
14701	0	0	Ki67+	 5721 13259
14702	0	0	Ki67+	 5722 13323
14703	0	0	Ki67+	 5723 13462
14704	0	0	Ki67+	 5732 13094
14705	0	0	Ki67+	 5734 12910
14706	0	0	Ki67+	 5734 13032
14707	0	0	Ki67+	 5735 13136
14708	0	0	Ki67+	 5736 13260
14709	0	0	Ki67+	 5736 13357
14710	0	0	Ki67+	 5736 13414
14711	0	0	Ki67+	 5737 12946
14712	0	0	Ki67+	 5738 13689
14713	0	0	Ki67+	 5741 13583
14714	0	0	Ki67+	 5743 13158
14715	0	0	Ki67+	 4952 14180
14716	0	0	Ki67+	 4952 14230
14717	0	0	Ki67+	 4953 14005
14718	0	0	Ki67+	 4953 14489
14719	0	0	Ki67+	 4954 13826
14720	0	0	Ki67+	 4955 14320
14721	0	0	Ki67+	 4959 14254
14722	0	0	Ki67+	 4962 14412
14723	0	0	Ki67+	 4963 13851
14724	0	0	Ki67+	 4966 14037
14725	0	0	Ki67+	 4968 13809
14726	0	0	Ki67+	 4969 13992
14727	0	0	Ki67+	 4970 14337
14728	0	0	Ki67+	 4970 14372
14729	0	0	Ki67+	 4974 14308
14730	0	0	Ki67+	 4980 13927
14731	0	0	Ki67+	 4982 14232
14732	0	0	Ki67+	 4988 13936
14733	0	0	Ki67+	 4988 14107
14734	0	0	Ki67+	 4989 13876
14735	0	0	Ki67+	 4989 14457
14736	0	0	Ki67+	 4992 14076
14737	0	0	Ki67+	 4993 14012
14738	0	0	Ki67+	 4996 14358
14739	0	0	Ki67+	 4998 14399
14740	0	0	Ki67+	 4998 14433
14741	0	0	Ki67+	 4999 13755
14742	0	0	Ki67+	 5000 14025
14743	0	0	Ki67+	 5000 14282
14744	0	0	Ki67+	 5004 14417
14745	0	0	Ki67+	 5010 13985
14746	0	0	Ki67+	 5011 13772
14747	0	0	Ki67+	 5011 13898
14748	0	0	Ki67+	 5013 14077
14749	0	0	Ki67+	 5017 13914
14750	0	0	Ki67+	 5019 13818
14751	0	0	Ki67+	 5020 14373
14752	0	0	Ki67+	 5022 13763
14753	0	0	Ki67+	 5023 14234
14754	0	0	Ki67+	 5027 13786
14755	0	0	Ki67+	 5027 14001
14756	0	0	Ki67+	 5028 14345
14757	0	0	Ki67+	 5029 14035
14758	0	0	Ki67+	 5032 13981
14759	0	0	Ki67+	 5034 14239
14760	0	0	Ki67+	 5034 14401
14761	0	0	Ki67+	 5034 14426
14762	0	0	Ki67+	 5035 14099
14763	0	0	Ki67+	 5037 13858
14764	0	0	Ki67+	 5040 13810
14765	0	0	Ki67+	 5041 14260
14766	0	0	Ki67+	 5041 14415
14767	0	0	Ki67+	 5042 13796
14768	0	0	Ki67+	 5043 13992
14769	0	0	Ki67+	 5047 13829
14770	0	0	Ki67+	 5053 14019
14771	0	0	Ki67+	 5055 14301
14772	0	0	Ki67+	 5056 13902
14773	0	0	Ki67+	 5056 14380
14774	0	0	Ki67+	 5057 13887
14775	0	0	Ki67+	 5059 14070
14776	0	0	Ki67+	 5060 14343
14777	0	0	Ki67+	 5064 13976
14778	0	0	Ki67+	 5064 14144
14779	0	0	Ki67+	 5064 14252
14780	0	0	Ki67+	 5065 14121
14781	0	0	Ki67+	 5065 14360
14782	0	0	Ki67+	 5068 13771
14783	0	0	Ki67+	 5071 14099
14784	0	0	Ki67+	 5071 14338
14785	0	0	Ki67+	 5076 13806
14786	0	0	Ki67+	 5077 13942
14787	0	0	Ki67+	 5078 14277
14788	0	0	Ki67+	 5080 13855
14789	0	0	Ki67+	 5081 14004
14790	0	0	Ki67+	 5081 14312
14791	0	0	Ki67+	 5082 14288
14792	0	0	Ki67+	 5088 13950
14793	0	0	Ki67+	 5088 14091
14794	0	0	Ki67+	 5091 14048
14795	0	0	Ki67+	 5091 14200
14796	0	0	Ki67+	 5092 13698
14797	0	0	Ki67+	 5093 14243
14798	0	0	Ki67+	 5094 13716
14799	0	0	Ki67+	 5094 14026
14800	0	0	Ki67+	 5095 14314
14801	0	0	Ki67+	 5098 14463
14802	0	0	Ki67+	 5100 13744
14803	0	0	Ki67+	 5101 13788
14804	0	0	Ki67+	 5101 14486
14805	0	0	Ki67+	 5102 14217
14806	0	0	Ki67+	 5102 14252
14807	0	0	Ki67+	 5103 14162
14808	0	0	Ki67+	 5104 14071
14809	0	0	Ki67+	 5106 13905
14810	0	0	Ki67+	 5107 14126
14811	0	0	Ki67+	 5112 14297
14812	0	0	Ki67+	 5114 14279
14813	0	0	Ki67+	 5121 13726
14814	0	0	Ki67+	 5121 14037
14815	0	0	Ki67+	 5121 14324
14816	0	0	Ki67+	 5121 14486
14817	0	0	Ki67+	 5123 13881
14818	0	0	Ki67+	 5124 14002
14819	0	0	Ki67+	 5125 14125
14820	0	0	Ki67+	 5126 13849
14821	0	0	Ki67+	 5126 13932
14822	0	0	Ki67+	 5128 14098
14823	0	0	Ki67+	 5128 14477
14824	0	0	Ki67+	 5134 13780
14825	0	0	Ki67+	 5134 14442
14826	0	0	Ki67+	 5135 14150
14827	0	0	Ki67+	 5137 14304
14828	0	0	Ki67+	 5137 14431
14829	0	0	Ki67+	 5138 14170
14830	0	0	Ki67+	 5143 14081
14831	0	0	Ki67+	 5144 13765
14832	0	0	Ki67+	 5144 13819
14833	0	0	Ki67+	 5144 13886
14834	0	0	Ki67+	 5147 14152
14835	0	0	Ki67+	 5147 14183
14836	0	0	Ki67+	 5148 14269
14837	0	0	Ki67+	 5149 14229
14838	0	0	Ki67+	 5152 13923
14839	0	0	Ki67+	 5153 14447
14840	0	0	Ki67+	 5154 14032
14841	0	0	Ki67+	 5156 14303
14842	0	0	Ki67+	 5159 13807
14843	0	0	Ki67+	 5159 13861
14844	0	0	Ki67+	 5163 13708
14845	0	0	Ki67+	 5164 14247
14846	0	0	Ki67+	 5165 14186
14847	0	0	Ki67+	 5166 13838
14848	0	0	Ki67+	 5166 14027
14849	0	0	Ki67+	 5169 13966
14850	0	0	Ki67+	 5170 14208
14851	0	0	Ki67+	 5174 14284
14852	0	0	Ki67+	 5178 14117
14853	0	0	Ki67+	 5179 13746
14854	0	0	Ki67+	 5179 14074
14855	0	0	Ki67+	 5180 14133
14856	0	0	Ki67+	 5181 14404
14857	0	0	Ki67+	 5182 13813
14858	0	0	Ki67+	 5188 14204
14859	0	0	Ki67+	 5188 14281
14860	0	0	Ki67+	 5189 14234
14861	0	0	Ki67+	 5190 14170
14862	0	0	Ki67+	 5193 14265
14863	0	0	Ki67+	 5194 13834
14864	0	0	Ki67+	 5196 13858
14865	0	0	Ki67+	 5196 14188
14866	0	0	Ki67+	 5197 13997
14867	0	0	Ki67+	 5199 13748
14868	0	0	Ki67+	 5201 14026
14869	0	0	Ki67+	 5201 14057
14870	0	0	Ki67+	 5202 14434
14871	0	0	Ki67+	 5203 14240
14872	0	0	Ki67+	 5205 13916
14873	0	0	Ki67+	 5207 13869
14874	0	0	Ki67+	 5209 13789
14875	0	0	Ki67+	 5210 14192
14876	0	0	Ki67+	 5212 13981
14877	0	0	Ki67+	 5212 14132
14878	0	0	Ki67+	 5213 14016
14879	0	0	Ki67+	 5214 13818
14880	0	0	Ki67+	 5214 14295
14881	0	0	Ki67+	 5217 13712
14882	0	0	Ki67+	 5217 14173
14883	0	0	Ki67+	 5218 14084
14884	0	0	Ki67+	 5222 13746
14885	0	0	Ki67+	 5224 14384
14886	0	0	Ki67+	 5225 13936
14887	0	0	Ki67+	 5226 13881
14888	0	0	Ki67+	 5227 13859
14889	0	0	Ki67+	 5228 14411
14890	0	0	Ki67+	 5229 14174
14891	0	0	Ki67+	 5232 14149
14892	0	0	Ki67+	 5233 13772
14893	0	0	Ki67+	 5233 14054
14894	0	0	Ki67+	 5236 14094
14895	0	0	Ki67+	 5240 13828
14896	0	0	Ki67+	 5241 14469
14897	0	0	Ki67+	 5242 13912
14898	0	0	Ki67+	 5242 14446
14899	0	0	Ki67+	 5244 13722
14900	0	0	Ki67+	 5245 14073
14901	0	0	Ki67+	 5247 14004
14902	0	0	Ki67+	 5250 13842
14903	0	0	Ki67+	 5251 13794
14904	0	0	Ki67+	 5253 13757
14905	0	0	Ki67+	 5253 14034
14906	0	0	Ki67+	 5267 13809
14907	0	0	Ki67+	 5268 13708
14908	0	0	Ki67+	 5270 14024
14909	0	0	Ki67+	 5270 14427
14910	0	0	Ki67+	 5270 14447
14911	0	0	Ki67+	 5271 13929
14912	0	0	Ki67+	 5275 13788
14913	0	0	Ki67+	 5277 14402
14914	0	0	Ki67+	 5282 14343
14915	0	0	Ki67+	 5283 13806
14916	0	0	Ki67+	 5285 13844
14917	0	0	Ki67+	 5287 14415
14918	0	0	Ki67+	 5288 13873
14919	0	0	Ki67+	 5290 13913
14920	0	0	Ki67+	 5293 14394
14921	0	0	Ki67+	 5298 13726
14922	0	0	Ki67+	 5301 13715
14923	0	0	Ki67+	 5304 14483
14924	0	0	Ki67+	 5305 14383
14925	0	0	Ki67+	 5318 14433
14926	0	0	Ki67+	 5319 13875
14927	0	0	Ki67+	 5321 13807
14928	0	0	Ki67+	 5326 14466
14929	0	0	Ki67+	 5327 14309
14930	0	0	Ki67+	 5330 13761
14931	0	0	Ki67+	 5334 13714
14932	0	0	Ki67+	 5334 13840
14933	0	0	Ki67+	 5334 14479
14934	0	0	Ki67+	 5337 13806
14935	0	0	Ki67+	 5339 13733
14936	0	0	Ki67+	 5342 14331
14937	0	0	Ki67+	 5345 13776
14938	0	0	Ki67+	 5347 13854
14939	0	0	Ki67+	 5349 14240
14940	0	0	Ki67+	 5353 14281
14941	0	0	Ki67+	 5354 13727
14942	0	0	Ki67+	 5356 14448
14943	0	0	Ki67+	 5361 14474
14944	0	0	Ki67+	 5364 13726
14945	0	0	Ki67+	 5370 13755
14946	0	0	Ki67+	 5374 14136
14947	0	0	Ki67+	 5374 14373
14948	0	0	Ki67+	 5378 13800
[truncated: 4,273,787 more chars]
