# Supplementary material for: Data-Driven Discovery of Immune Contexture Biomarkers
Source: Front Oncol. 2018 Dec 18;8:627. doi: 10.3389/fonc.2018.00627 (PMC6305402; doi:10.3389/fonc.2018.00627)
Supplement: Data Sheet 5.zip — MSI/MSS dataset, part 3/3. [file Data_Sheet_5.zip › MSIMSSDataset/89907_ImageObjects.txt]

barcode_target	F16-000142-1 [5 channels]
barcode_origin	0
workflow_target	CD8-CD3-CD4-Ki67-DAPI_generic.wsa 
workflow_target_version	 build f14999727a346af05f524693b44526002539cc76, workflows f149997 2016-05-23 with local changes
workflow_origin	0
workflow_origin_version	0
iH	29760
iW	29632
user	txdsapps
hostname	RPZMB000020

1	0	0	Ki67+	 310 4989
2	0	0	Ki67+	 315 5013
3	0	0	Ki67+	 350 5020
4	0	0	Ki67+	 361 4964
5	0	0	Ki67+	 379 4889
6	0	0	Ki67+	 398 4872
7	0	0	Ki67+	 413 4890
8	0	0	Ki67+	 434 4872
9	0	0	Ki67+	 439 4943
10	0	0	Ki67+	 445 4905
11	0	0	Ki67+	 454 4956
12	0	0	Ki67+	 456 4935
13	0	0	Ki67+	 463 4720
14	0	0	Ki67+	 463 4750
15	0	0	Ki67+	 572 4701
16	0	0	Ki67+	 573 4612
17	0	0	Ki67+	 574 4990
18	0	0	Ki67+	 593 4603
19	0	0	Ki67+	 601 4590
20	0	0	Ki67+	 601 5001
21	0	0	Ki67+	 628 4585
22	0	0	Ki67+	 638 4701
23	0	0	Ki67+	 650 4797
24	0	0	Ki67+	 651 4683
25	0	0	Ki67+	 684 4603
26	0	0	Ki67+	 684 4654
27	0	0	Ki67+	 704 4783
28	0	0	Ki67+	 711 4628
29	0	0	Ki67+	 716 4611
30	0	0	Ki67+	 724 4693
31	0	0	Ki67+	 811 4540
32	0	0	Ki67+	 894 4341
33	0	0	Ki67+	 895 4590
34	0	0	Ki67+	 960 4288
35	0	0	Ki67+	 993 4619
36	0	0	Ki67+	 997 4705
37	0	0	Ki67+	 1002 4726
38	0	0	Ki67+	 1005 4744
39	0	0	Ki67+	 1010 4992
40	0	0	Ki67+	 1015 4589
41	0	0	Ki67+	 1017 4395
42	0	0	Ki67+	 1018 4707
43	0	0	Ki67+	 1027 4997
44	0	0	Ki67+	 1036 4602
45	0	0	Ki67+	 1040 4584
46	0	0	Ki67+	 258 5203
47	0	0	Ki67+	 259 5258
48	0	0	Ki67+	 270 5456
49	0	0	Ki67+	 283 5422
50	0	0	Ki67+	 285 5351
51	0	0	Ki67+	 286 5437
52	0	0	Ki67+	 308 5179
53	0	0	Ki67+	 310 5445
54	0	0	Ki67+	 311 5274
55	0	0	Ki67+	 311 5414
56	0	0	Ki67+	 319 5346
57	0	0	Ki67+	 319 5363
58	0	0	Ki67+	 323 5295
59	0	0	Ki67+	 323 5458
60	0	0	Ki67+	 329 5409
61	0	0	Ki67+	 339 5430
62	0	0	Ki67+	 344 5357
63	0	0	Ki67+	 345 5212
64	0	0	Ki67+	 359 5301
65	0	0	Ki67+	 362 5062
66	0	0	Ki67+	 368 5282
67	0	0	Ki67+	 368 5457
68	0	0	Ki67+	 369 5510
69	0	0	Ki67+	 372 5325
70	0	0	Ki67+	 378 5639
71	0	0	Ki67+	 382 5577
72	0	0	Ki67+	 383 5292
73	0	0	Ki67+	 385 5615
74	0	0	Ki67+	 387 5543
75	0	0	Ki67+	 392 5062
76	0	0	Ki67+	 393 5315
77	0	0	Ki67+	 399 5362
78	0	0	Ki67+	 403 5433
79	0	0	Ki67+	 404 5619
80	0	0	Ki67+	 405 5605
81	0	0	Ki67+	 407 5331
82	0	0	Ki67+	 410 5688
83	0	0	Ki67+	 413 5647
84	0	0	Ki67+	 414 5701
85	0	0	Ki67+	 416 5630
86	0	0	Ki67+	 430 5455
87	0	0	Ki67+	 434 5418
88	0	0	Ki67+	 435 5372
89	0	0	Ki67+	 437 5479
90	0	0	Ki67+	 437 5735
91	0	0	Ki67+	 438 5310
92	0	0	Ki67+	 448 5422
93	0	0	Ki67+	 450 5706
94	0	0	Ki67+	 453 5384
95	0	0	Ki67+	 453 5523
96	0	0	Ki67+	 455 5587
97	0	0	Ki67+	 459 5738
98	0	0	Ki67+	 461 5503
99	0	0	Ki67+	 463 5367
100	0	0	Ki67+	 464 5448
101	0	0	Ki67+	 465 5666
102	0	0	Ki67+	 467 5286
103	0	0	Ki67+	 468 5423
104	0	0	Ki67+	 469 5214
105	0	0	Ki67+	 469 5252
106	0	0	Ki67+	 469 5346
107	0	0	Ki67+	 470 5732
108	0	0	Ki67+	 472 5396
109	0	0	Ki67+	 478 5519
110	0	0	Ki67+	 479 5643
111	0	0	Ki67+	 481 5474
112	0	0	Ki67+	 482 5306
113	0	0	Ki67+	 489 5557
114	0	0	Ki67+	 489 5621
115	0	0	Ki67+	 490 5592
116	0	0	Ki67+	 497 5572
117	0	0	Ki67+	 503 5657
118	0	0	Ki67+	 507 5596
119	0	0	Ki67+	 509 5321
120	0	0	Ki67+	 510 5701
121	0	0	Ki67+	 513 5680
122	0	0	Ki67+	 514 5391
123	0	0	Ki67+	 518 5232
124	0	0	Ki67+	 521 5200
125	0	0	Ki67+	 525 5106
126	0	0	Ki67+	 530 5088
127	0	0	Ki67+	 541 5230
128	0	0	Ki67+	 545 5283
129	0	0	Ki67+	 548 5107
130	0	0	Ki67+	 552 5820
131	0	0	Ki67+	 623 5028
132	0	0	Ki67+	 661 5434
133	0	0	Ki67+	 697 5571
134	0	0	Ki67+	 706 5134
135	0	0	Ki67+	 707 5338
136	0	0	Ki67+	 714 5169
137	0	0	Ki67+	 721 5516
138	0	0	Ki67+	 723 5140
139	0	0	Ki67+	 723 5669
140	0	0	Ki67+	 727 5551
141	0	0	Ki67+	 727 5604
142	0	0	Ki67+	 768 5440
143	0	0	Ki67+	 775 5320
144	0	0	Ki67+	 813 5806
145	0	0	Ki67+	 903 5275
146	0	0	Ki67+	 1016 5407
147	0	0	Ki67+	 1049 5680
148	0	0	Ki67+	 516 5827
149	0	0	Ki67+	 724 6079
150	0	0	Ki67+	 726 6049
151	0	0	Ki67+	 740 6056
152	0	0	Ki67+	 754 6028
153	0	0	Ki67+	 783 6032
154	0	0	Ki67+	 797 5940
155	0	0	Ki67+	 820 6349
156	0	0	Ki67+	 833 6134
157	0	0	Ki67+	 833 6186
158	0	0	Ki67+	 836 6336
159	0	0	Ki67+	 836 6357
160	0	0	Ki67+	 868 6388
161	0	0	Ki67+	 871 6411
162	0	0	Ki67+	 873 6584
163	0	0	Ki67+	 938 6535
164	0	0	Ki67+	 946 6289
165	0	0	Ki67+	 962 6294
166	0	0	Ki67+	 962 6370
167	0	0	Ki67+	 965 6083
168	0	0	Ki67+	 965 6458
169	0	0	Ki67+	 978 6293
170	0	0	Ki67+	 990 6197
171	0	0	Ki67+	 1009 6049
172	0	0	Ki67+	 1018 6169
173	0	0	Ki67+	 1021 6033
174	0	0	Ki67+	 1026 6242
175	0	0	Ki67+	 1044 6178
176	0	0	Ki67+	 1047 6168
177	0	0	Ki67+	 1049 5839
178	0	0	Ki67+	 1050 5869
179	0	0	Ki67+	 1055 6605
180	0	0	Ki67+	 864 6778
181	0	0	Ki67+	 873 6793
182	0	0	Ki67+	 874 6762
183	0	0	Ki67+	 879 6842
184	0	0	Ki67+	 884 6984
185	0	0	Ki67+	 887 6727
186	0	0	Ki67+	 890 6819
187	0	0	Ki67+	 893 6845
188	0	0	Ki67+	 896 6771
189	0	0	Ki67+	 906 6737
190	0	0	Ki67+	 910 6943
191	0	0	Ki67+	 920 6786
192	0	0	Ki67+	 932 6881
193	0	0	Ki67+	 952 6776
194	0	0	Ki67+	 961 6830
195	0	0	Ki67+	 988 6846
196	0	0	Ki67+	 990 6819
197	0	0	Ki67+	 1003 7019
198	0	0	Ki67+	 1013 6799
199	0	0	Ki67+	 1020 7020
200	0	0	Ki67+	 1024 6855
201	0	0	Ki67+	 1026 6842
202	0	0	Ki67+	 1039 7104
203	0	0	Ki67+	 1044 7135
204	0	0	Ki67+	 1046 6824
205	0	0	Ki67+	 1047 6862
206	0	0	Ki67+	 1050 7076
207	0	0	Ki67+	 922 8185
208	0	0	Ki67+	 953 8097
209	0	0	Ki67+	 973 7742
210	0	0	Ki67+	 984 7728
211	0	0	Ki67+	 989 7648
212	0	0	Ki67+	 1047 8008
213	0	0	Ki67+	 863 8751
214	0	0	Ki67+	 869 8641
215	0	0	Ki67+	 869 8878
216	0	0	Ki67+	 875 8419
217	0	0	Ki67+	 882 8634
218	0	0	Ki67+	 884 8883
219	0	0	Ki67+	 885 8732
220	0	0	Ki67+	 887 8527
221	0	0	Ki67+	 888 8598
222	0	0	Ki67+	 888 8913
223	0	0	Ki67+	 889 8862
224	0	0	Ki67+	 890 8746
225	0	0	Ki67+	 892 8495
226	0	0	Ki67+	 893 8512
227	0	0	Ki67+	 896 8831
228	0	0	Ki67+	 897 8940
229	0	0	Ki67+	 904 8482
230	0	0	Ki67+	 907 8535
231	0	0	Ki67+	 908 8337
232	0	0	Ki67+	 909 8891
233	0	0	Ki67+	 911 8696
234	0	0	Ki67+	 912 8854
235	0	0	Ki67+	 915 8940
236	0	0	Ki67+	 923 8622
237	0	0	Ki67+	 928 8880
238	0	0	Ki67+	 929 8340
239	0	0	Ki67+	 929 8482
240	0	0	Ki67+	 931 8395
241	0	0	Ki67+	 931 8815
242	0	0	Ki67+	 934 8532
243	0	0	Ki67+	 935 8856
244	0	0	Ki67+	 938 8581
245	0	0	Ki67+	 946 8538
246	0	0	Ki67+	 952 8408
247	0	0	Ki67+	 958 8344
248	0	0	Ki67+	 958 8693
249	0	0	Ki67+	 962 8787
250	0	0	Ki67+	 963 8710
251	0	0	Ki67+	 967 8683
252	0	0	Ki67+	 970 8263
253	0	0	Ki67+	 971 8925
254	0	0	Ki67+	 973 8590
255	0	0	Ki67+	 973 8807
256	0	0	Ki67+	 975 8608
257	0	0	Ki67+	 976 8380
258	0	0	Ki67+	 977 8714
259	0	0	Ki67+	 981 8640
260	0	0	Ki67+	 988 8296
261	0	0	Ki67+	 992 8831
262	0	0	Ki67+	 994 8661
263	0	0	Ki67+	 996 8478
264	0	0	Ki67+	 996 8919
265	0	0	Ki67+	 1000 8591
266	0	0	Ki67+	 1006 8730
267	0	0	Ki67+	 1008 8611
268	0	0	Ki67+	 1010 8913
269	0	0	Ki67+	 1011 8263
270	0	0	Ki67+	 1012 8293
271	0	0	Ki67+	 1013 8234
272	0	0	Ki67+	 1016 8695
273	0	0	Ki67+	 1023 8647
274	0	0	Ki67+	 1025 8553
275	0	0	Ki67+	 1030 8312
276	0	0	Ki67+	 1031 8795
277	0	0	Ki67+	 1035 8296
278	0	0	Ki67+	 1036 8454
279	0	0	Ki67+	 1038 8512
280	0	0	Ki67+	 1038 8594
281	0	0	Ki67+	 1043 8767
282	0	0	Ki67+	 1051 8577
283	0	0	Ki67+	 1052 8659
284	0	0	Ki67+	 1000 9388
285	0	0	Ki67+	 1029 9166
286	0	0	Ki67+	 1032 9142
287	0	0	Ki67+	 1035 9292
288	0	0	Ki67+	 1036 9223
289	0	0	Ki67+	 1047 9263
290	0	0	Ki67+	 1054 9316
291	0	0	Ki67+	 1108 4201
292	0	0	Ki67+	 1160 4215
293	0	0	Ki67+	 1169 4171
294	0	0	Ki67+	 1181 4216
295	0	0	Ki67+	 1186 4248
296	0	0	Ki67+	 1208 4077
297	0	0	Ki67+	 1215 4216
298	0	0	Ki67+	 1229 4199
299	0	0	Ki67+	 1230 4089
300	0	0	Ki67+	 1231 4148
301	0	0	Ki67+	 1242 4201
302	0	0	Ki67+	 1242 4228
303	0	0	Ki67+	 1252 4120
304	0	0	Ki67+	 1275 4219
305	0	0	Ki67+	 1277 4251
306	0	0	Ki67+	 1288 4186
307	0	0	Ki67+	 1295 4220
308	0	0	Ki67+	 1304 4248
309	0	0	Ki67+	 1305 4116
310	0	0	Ki67+	 1347 4011
311	0	0	Ki67+	 1352 4236
312	0	0	Ki67+	 1367 4003
313	0	0	Ki67+	 1367 4020
314	0	0	Ki67+	 1376 4029
315	0	0	Ki67+	 1380 4048
316	0	0	Ki67+	 1386 3971
317	0	0	Ki67+	 1389 4056
318	0	0	Ki67+	 1409 3933
319	0	0	Ki67+	 1410 3990
320	0	0	Ki67+	 1452 4032
321	0	0	Ki67+	 1467 4034
322	0	0	Ki67+	 1476 3948
323	0	0	Ki67+	 1481 4027
324	0	0	Ki67+	 1510 3982
325	0	0	Ki67+	 1543 3986
326	0	0	Ki67+	 1547 3956
327	0	0	Ki67+	 1558 3994
328	0	0	Ki67+	 1559 3978
329	0	0	Ki67+	 1565 4022
330	0	0	Ki67+	 1570 4012
331	0	0	Ki67+	 1574 3842
332	0	0	Ki67+	 1580 4034
333	0	0	Ki67+	 1613 4017
334	0	0	Ki67+	 1633 3861
335	0	0	Ki67+	 1678 4062
336	0	0	Ki67+	 1689 3795
337	0	0	Ki67+	 1692 3841
338	0	0	Ki67+	 1694 3817
339	0	0	Ki67+	 1714 3796
340	0	0	Ki67+	 1730 3850
341	0	0	Ki67+	 1735 3889
342	0	0	Ki67+	 1745 3865
343	0	0	Ki67+	 1745 4013
344	0	0	Ki67+	 1750 3806
345	0	0	Ki67+	 1761 3822
346	0	0	Ki67+	 1773 3842
347	0	0	Ki67+	 1838 3838
348	0	0	Ki67+	 1066 4930
349	0	0	Ki67+	 1074 4957
350	0	0	Ki67+	 1080 4513
351	0	0	Ki67+	 1080 4752
352	0	0	Ki67+	 1081 4703
353	0	0	Ki67+	 1089 4824
354	0	0	Ki67+	 1090 4389
355	0	0	Ki67+	 1101 4812
356	0	0	Ki67+	 1112 4654
357	0	0	Ki67+	 1127 4747
358	0	0	Ki67+	 1128 4830
359	0	0	Ki67+	 1135 5052
360	0	0	Ki67+	 1137 5027
361	0	0	Ki67+	 1140 4663
362	0	0	Ki67+	 1140 4694
363	0	0	Ki67+	 1143 4443
364	0	0	Ki67+	 1146 4715
365	0	0	Ki67+	 1147 4538
366	0	0	Ki67+	 1148 4986
367	0	0	Ki67+	 1149 4901
368	0	0	Ki67+	 1153 4641
369	0	0	Ki67+	 1157 4944
370	0	0	Ki67+	 1158 4915
371	0	0	Ki67+	 1163 4816
372	0	0	Ki67+	 1168 4451
373	0	0	Ki67+	 1169 4370
374	0	0	Ki67+	 1169 4405
375	0	0	Ki67+	 1169 4787
376	0	0	Ki67+	 1170 4436
377	0	0	Ki67+	 1172 4724
378	0	0	Ki67+	 1174 4597
379	0	0	Ki67+	 1182 4926
380	0	0	Ki67+	 1185 4574
381	0	0	Ki67+	 1185 4984
382	0	0	Ki67+	 1194 4874
383	0	0	Ki67+	 1195 4689
384	0	0	Ki67+	 1202 4902
385	0	0	Ki67+	 1205 4730
386	0	0	Ki67+	 1206 4959
387	0	0	Ki67+	 1208 4418
388	0	0	Ki67+	 1211 4548
389	0	0	Ki67+	 1216 4595
390	0	0	Ki67+	 1220 4985
391	0	0	Ki67+	 1225 4704
392	0	0	Ki67+	 1236 5003
393	0	0	Ki67+	 1237 4606
394	0	0	Ki67+	 1254 4694
395	0	0	Ki67+	 1255 4960
396	0	0	Ki67+	 1262 4520
397	0	0	Ki67+	 1262 4755
398	0	0	Ki67+	 1270 5017
399	0	0	Ki67+	 1273 4544
400	0	0	Ki67+	 1278 4266
401	0	0	Ki67+	 1279 4442
402	0	0	Ki67+	 1281 4676
403	0	0	Ki67+	 1281 5031
404	0	0	Ki67+	 1286 4570
405	0	0	Ki67+	 1287 4314
406	0	0	Ki67+	 1291 4283
407	0	0	Ki67+	 1295 4354
408	0	0	Ki67+	 1304 4334
409	0	0	Ki67+	 1310 4753
410	0	0	Ki67+	 1314 4291
411	0	0	Ki67+	 1319 4441
412	0	0	Ki67+	 1323 4314
413	0	0	Ki67+	 1327 4572
414	0	0	Ki67+	 1328 4543
415	0	0	Ki67+	 1331 4720
416	0	0	Ki67+	 1333 4334
417	0	0	Ki67+	 1335 4458
418	0	0	Ki67+	 1346 4355
419	0	0	Ki67+	 1352 4265
420	0	0	Ki67+	 1356 4592
421	0	0	Ki67+	 1360 4543
422	0	0	Ki67+	 1365 4325
423	0	0	Ki67+	 1370 4569
424	0	0	Ki67+	 1381 4405
425	0	0	Ki67+	 1389 4563
426	0	0	Ki67+	 1391 4315
427	0	0	Ki67+	 1395 4576
428	0	0	Ki67+	 1395 4989
429	0	0	Ki67+	 1395 5002
430	0	0	Ki67+	 1408 4412
431	0	0	Ki67+	 1408 5011
432	0	0	Ki67+	 1418 4590
433	0	0	Ki67+	 1432 4345
434	0	0	Ki67+	 1437 4907
435	0	0	Ki67+	 1439 4373
436	0	0	Ki67+	 1441 4391
437	0	0	Ki67+	 1451 4878
438	0	0	Ki67+	 1456 5023
439	0	0	Ki67+	 1465 4861
440	0	0	Ki67+	 1471 4982
441	0	0	Ki67+	 1483 4537
442	0	0	Ki67+	 1486 4497
443	0	0	Ki67+	 1489 4849
444	0	0	Ki67+	 1505 4911
445	0	0	Ki67+	 1514 4741
446	0	0	Ki67+	 1529 4989
447	0	0	Ki67+	 1534 4852
448	0	0	Ki67+	 1534 5020
449	0	0	Ki67+	 1548 4928
450	0	0	Ki67+	 1551 4366
451	0	0	Ki67+	 1555 4306
452	0	0	Ki67+	 1563 4739
453	0	0	Ki67+	 1564 4776
454	0	0	Ki67+	 1571 4919
455	0	0	Ki67+	 1583 4943
456	0	0	Ki67+	 1599 4954
457	0	0	Ki67+	 1600 4753
458	0	0	Ki67+	 1604 4552
459	0	0	Ki67+	 1614 4564
460	0	0	Ki67+	 1618 4744
461	0	0	Ki67+	 1623 4953
462	0	0	Ki67+	 1634 4855
463	0	0	Ki67+	 1657 4644
464	0	0	Ki67+	 1661 4884
465	0	0	Ki67+	 1683 4632
466	0	0	Ki67+	 1075 5686
467	0	0	Ki67+	 1076 5716
468	0	0	Ki67+	 1079 5852
469	0	0	Ki67+	 1083 5101
470	0	0	Ki67+	 1102 5759
471	0	0	Ki67+	 1126 5551
472	0	0	Ki67+	 1127 5237
473	0	0	Ki67+	 1151 5652
474	0	0	Ki67+	 1164 5079
475	0	0	Ki67+	 1180 5177
476	0	0	Ki67+	 1189 5084
477	0	0	Ki67+	 1195 5389
478	0	0	Ki67+	 1198 5307
479	0	0	Ki67+	 1204 5259
480	0	0	Ki67+	 1219 5232
481	0	0	Ki67+	 1227 5279
482	0	0	Ki67+	 1244 5313
483	0	0	Ki67+	 1266 5240
484	0	0	Ki67+	 1279 5486
485	0	0	Ki67+	 1285 5431
486	0	0	Ki67+	 1285 5536
487	0	0	Ki67+	 1290 5131
488	0	0	Ki67+	 1295 5467
489	0	0	Ki67+	 1298 5584
490	0	0	Ki67+	 1304 5418
491	0	0	Ki67+	 1306 5598
492	0	0	Ki67+	 1307 5555
493	0	0	Ki67+	 1310 5509
494	0	0	Ki67+	 1326 5546
495	0	0	Ki67+	 1403 5450
496	0	0	Ki67+	 1411 5756
497	0	0	Ki67+	 1415 5407
498	0	0	Ki67+	 1415 5806
499	0	0	Ki67+	 1418 5465
500	0	0	Ki67+	 1419 5766
501	0	0	Ki67+	 1429 5734
502	0	0	Ki67+	 1432 5071
503	0	0	Ki67+	 1434 5362
504	0	0	Ki67+	 1436 5503
505	0	0	Ki67+	 1438 5431
506	0	0	Ki67+	 1439 5785
507	0	0	Ki67+	 1442 5398
508	0	0	Ki67+	 1451 5690
509	0	0	Ki67+	 1454 5488
510	0	0	Ki67+	 1456 5352
511	0	0	Ki67+	 1457 5646
512	0	0	Ki67+	 1465 5428
513	0	0	Ki67+	 1475 5408
514	0	0	Ki67+	 1480 5259
515	0	0	Ki67+	 1481 5375
516	0	0	Ki67+	 1483 5540
517	0	0	Ki67+	 1490 5785
518	0	0	Ki67+	 1498 5490
519	0	0	Ki67+	 1499 5391
520	0	0	Ki67+	 1501 5161
521	0	0	Ki67+	 1505 5278
522	0	0	Ki67+	 1505 5346
523	0	0	Ki67+	 1505 5368
524	0	0	Ki67+	 1514 5553
525	0	0	Ki67+	 1524 5414
526	0	0	Ki67+	 1526 5302
527	0	0	Ki67+	 1530 5592
528	0	0	Ki67+	 1543 5409
529	0	0	Ki67+	 1554 5803
530	0	0	Ki67+	 1555 5579
531	0	0	Ki67+	 1555 5850
532	0	0	Ki67+	 1560 5827
533	0	0	Ki67+	 1577 5851
534	0	0	Ki67+	 1578 5211
535	0	0	Ki67+	 1584 5553
536	0	0	Ki67+	 1590 5208
537	0	0	Ki67+	 1591 5312
538	0	0	Ki67+	 1598 5325
539	0	0	Ki67+	 1601 5838
540	0	0	Ki67+	 1602 5386
541	0	0	Ki67+	 1607 5808
542	0	0	Ki67+	 1610 5541
543	0	0	Ki67+	 1614 5425
544	0	0	Ki67+	 1620 5194
545	0	0	Ki67+	 1621 5711
546	0	0	Ki67+	 1629 5791
547	0	0	Ki67+	 1632 5237
548	0	0	Ki67+	 1633 5835
549	0	0	Ki67+	 1643 5794
550	0	0	Ki67+	 1648 5605
551	0	0	Ki67+	 1650 5848
552	0	0	Ki67+	 1655 5636
553	0	0	Ki67+	 1659 5499
554	0	0	Ki67+	 1666 5729
555	0	0	Ki67+	 1690 5762
556	0	0	Ki67+	 1694 5406
557	0	0	Ki67+	 1730 5648
558	0	0	Ki67+	 1751 5665
559	0	0	Ki67+	 1755 5609
560	0	0	Ki67+	 1756 5624
561	0	0	Ki67+	 1775 5689
562	0	0	Ki67+	 1782 5630
563	0	0	Ki67+	 1784 5340
564	0	0	Ki67+	 1789 5360
565	0	0	Ki67+	 1795 5697
566	0	0	Ki67+	 1798 5310
567	0	0	Ki67+	 1803 5815
568	0	0	Ki67+	 1806 5568
569	0	0	Ki67+	 1811 5616
570	0	0	Ki67+	 1816 5348
571	0	0	Ki67+	 1829 5600
572	0	0	Ki67+	 1834 5370
573	0	0	Ki67+	 1849 5291
574	0	0	Ki67+	 1849 5423
575	0	0	Ki67+	 1850 5539
576	0	0	Ki67+	 1851 5376
577	0	0	Ki67+	 1066 5896
578	0	0	Ki67+	 1124 6206
579	0	0	Ki67+	 1126 6193
580	0	0	Ki67+	 1136 6146
581	0	0	Ki67+	 1147 6303
582	0	0	Ki67+	 1148 6371
583	0	0	Ki67+	 1160 6303
584	0	0	Ki67+	 1188 6339
585	0	0	Ki67+	 1190 6208
586	0	0	Ki67+	 1202 6624
587	0	0	Ki67+	 1207 6164
588	0	0	Ki67+	 1217 6147
589	0	0	Ki67+	 1237 6230
590	0	0	Ki67+	 1251 6131
591	0	0	Ki67+	 1252 6263
592	0	0	Ki67+	 1255 6170
593	0	0	Ki67+	 1264 6149
594	0	0	Ki67+	 1264 6231
595	0	0	Ki67+	 1267 6271
596	0	0	Ki67+	 1274 6012
597	0	0	Ki67+	 1289 6142
598	0	0	Ki67+	 1290 5978
599	0	0	Ki67+	 1290 6082
600	0	0	Ki67+	 1303 6385
601	0	0	Ki67+	 1308 6278
602	0	0	Ki67+	 1311 6151
603	0	0	Ki67+	 1320 6098
604	0	0	Ki67+	 1320 6219
605	0	0	Ki67+	 1321 6338
606	0	0	Ki67+	 1322 5978
607	0	0	Ki67+	 1323 6497
608	0	0	Ki67+	 1327 6120
609	0	0	Ki67+	 1337 6279
610	0	0	Ki67+	 1338 6545
611	0	0	Ki67+	 1339 6005
612	0	0	Ki67+	 1340 6057
613	0	0	Ki67+	 1341 6469
614	0	0	Ki67+	 1347 6558
615	0	0	Ki67+	 1348 6432
616	0	0	Ki67+	 1349 6036
617	0	0	Ki67+	 1355 5998
618	0	0	Ki67+	 1355 6594
619	0	0	Ki67+	 1361 5946
620	0	0	Ki67+	 1362 6010
621	0	0	Ki67+	 1370 6445
622	0	0	Ki67+	 1373 6527
623	0	0	Ki67+	 1378 6291
624	0	0	Ki67+	 1379 5978
625	0	0	Ki67+	 1382 6411
626	0	0	Ki67+	 1384 6438
627	0	0	Ki67+	 1389 6481
628	0	0	Ki67+	 1390 6079
629	0	0	Ki67+	 1398 6068
630	0	0	Ki67+	 1399 6300
631	0	0	Ki67+	 1410 6427
632	0	0	Ki67+	 1410 6616
633	0	0	Ki67+	 1420 5976
634	0	0	Ki67+	 1420 5995
635	0	0	Ki67+	 1424 6412
636	0	0	Ki67+	 1437 6191
637	0	0	Ki67+	 1441 6639
638	0	0	Ki67+	 1443 5925
639	0	0	Ki67+	 1447 6441
640	0	0	Ki67+	 1449 6477
641	0	0	Ki67+	 1459 6630
642	0	0	Ki67+	 1463 6268
643	0	0	Ki67+	 1465 6598
644	0	0	Ki67+	 1474 6457
645	0	0	Ki67+	 1478 6557
646	0	0	Ki67+	 1480 6428
647	0	0	Ki67+	 1482 6238
648	0	0	Ki67+	 1484 6181
649	0	0	Ki67+	 1484 6268
650	0	0	Ki67+	 1489 6594
651	0	0	Ki67+	 1493 6192
652	0	0	Ki67+	 1494 5857
653	0	0	Ki67+	 1499 6506
654	0	0	Ki67+	 1502 6043
655	0	0	Ki67+	 1505 6172
656	0	0	Ki67+	 1521 6652
657	0	0	Ki67+	 1527 6264
658	0	0	Ki67+	 1528 6222
659	0	0	Ki67+	 1530 6056
660	0	0	Ki67+	 1534 6027
661	0	0	Ki67+	 1546 6014
662	0	0	Ki67+	 1563 6046
663	0	0	Ki67+	 1567 5894
664	0	0	Ki67+	 1569 5935
665	0	0	Ki67+	 1574 6107
666	0	0	Ki67+	 1578 6380
667	0	0	Ki67+	 1587 5920
668	0	0	Ki67+	 1603 6058
669	0	0	Ki67+	 1607 5869
670	0	0	Ki67+	 1613 6213
671	0	0	Ki67+	 1617 5857
672	0	0	Ki67+	 1627 6239
673	0	0	Ki67+	 1649 5988
674	0	0	Ki67+	 1655 6059
675	0	0	Ki67+	 1659 6530
676	0	0	Ki67+	 1681 6235
677	0	0	Ki67+	 1683 6252
678	0	0	Ki67+	 1683 6522
679	0	0	Ki67+	 1686 6371
680	0	0	Ki67+	 1687 6199
681	0	0	Ki67+	 1707 6107
682	0	0	Ki67+	 1733 6527
683	0	0	Ki67+	 1751 6443
684	0	0	Ki67+	 1768 6509
685	0	0	Ki67+	 1774 6360
686	0	0	Ki67+	 1782 6414
687	0	0	Ki67+	 1783 6383
688	0	0	Ki67+	 1786 6001
689	0	0	Ki67+	 1789 6516
690	0	0	Ki67+	 1805 6377
691	0	0	Ki67+	 1807 6110
692	0	0	Ki67+	 1828 6549
693	0	0	Ki67+	 1850 6577
694	0	0	Ki67+	 1069 6771
695	0	0	Ki67+	 1071 6869
696	0	0	Ki67+	 1079 6786
697	0	0	Ki67+	 1088 7406
698	0	0	Ki67+	 1090 6802
699	0	0	Ki67+	 1095 6747
700	0	0	Ki67+	 1100 6863
701	0	0	Ki67+	 1105 6762
702	0	0	Ki67+	 1114 6836
703	0	0	Ki67+	 1126 6775
704	0	0	Ki67+	 1134 6812
705	0	0	Ki67+	 1138 6762
706	0	0	Ki67+	 1158 7071
707	0	0	Ki67+	 1159 6896
708	0	0	Ki67+	 1162 7107
709	0	0	Ki67+	 1174 7055
710	0	0	Ki67+	 1176 7113
711	0	0	Ki67+	 1191 7094
712	0	0	Ki67+	 1204 7124
713	0	0	Ki67+	 1217 7020
714	0	0	Ki67+	 1217 7442
715	0	0	Ki67+	 1225 7141
716	0	0	Ki67+	 1227 7152
717	0	0	Ki67+	 1233 6978
718	0	0	Ki67+	 1239 6880
719	0	0	Ki67+	 1249 7167
720	0	0	Ki67+	 1258 6885
721	0	0	Ki67+	 1264 6906
722	0	0	Ki67+	 1266 7172
723	0	0	Ki67+	 1271 7444
724	0	0	Ki67+	 1274 7107
725	0	0	Ki67+	 1290 6928
726	0	0	Ki67+	 1302 7244
727	0	0	Ki67+	 1307 6967
728	0	0	Ki67+	 1315 7015
729	0	0	Ki67+	 1323 7060
730	0	0	Ki67+	 1325 7096
731	0	0	Ki67+	 1326 6936
732	0	0	Ki67+	 1327 7139
733	0	0	Ki67+	 1328 7119
734	0	0	Ki67+	 1335 7101
735	0	0	Ki67+	 1348 7239
736	0	0	Ki67+	 1352 7130
737	0	0	Ki67+	 1352 7452
738	0	0	Ki67+	 1360 6981
739	0	0	Ki67+	 1368 7062
740	0	0	Ki67+	 1375 6976
741	0	0	Ki67+	 1377 7086
742	0	0	Ki67+	 1385 7002
743	0	0	Ki67+	 1388 7053
744	0	0	Ki67+	 1389 7078
745	0	0	Ki67+	 1390 7091
746	0	0	Ki67+	 1398 7011
747	0	0	Ki67+	 1399 7031
748	0	0	Ki67+	 1403 7417
749	0	0	Ki67+	 1423 7134
750	0	0	Ki67+	 1442 7438
751	0	0	Ki67+	 1455 6724
752	0	0	Ki67+	 1460 7454
753	0	0	Ki67+	 1470 7392
754	0	0	Ki67+	 1491 6764
755	0	0	Ki67+	 1497 6676
756	0	0	Ki67+	 1499 7450
757	0	0	Ki67+	 1510 7389
758	0	0	Ki67+	 1513 7157
759	0	0	Ki67+	 1515 6708
760	0	0	Ki67+	 1515 7422
761	0	0	Ki67+	 1539 7079
762	0	0	Ki67+	 1540 7453
763	0	0	Ki67+	 1582 6723
764	0	0	Ki67+	 1618 7285
765	0	0	Ki67+	 1622 6721
766	0	0	Ki67+	 1638 6791
767	0	0	Ki67+	 1639 7336
768	0	0	Ki67+	 1640 7369
769	0	0	Ki67+	 1657 7314
770	0	0	Ki67+	 1675 7234
771	0	0	Ki67+	 1679 6784
772	0	0	Ki67+	 1687 6683
773	0	0	Ki67+	 1688 6726
774	0	0	Ki67+	 1692 6800
775	0	0	Ki67+	 1692 7453
776	0	0	Ki67+	 1704 6781
777	0	0	Ki67+	 1708 6698
778	0	0	Ki67+	 1711 7433
779	0	0	Ki67+	 1728 7447
780	0	0	Ki67+	 1729 7409
781	0	0	Ki67+	 1732 6750
782	0	0	Ki67+	 1734 7374
783	0	0	Ki67+	 1736 7430
784	0	0	Ki67+	 1740 7339
785	0	0	Ki67+	 1746 7243
786	0	0	Ki67+	 1755 7299
787	0	0	Ki67+	 1773 7110
788	0	0	Ki67+	 1803 7208
789	0	0	Ki67+	 1810 6708
790	0	0	Ki67+	 1821 6845
791	0	0	Ki67+	 1832 7150
792	0	0	Ki67+	 1833 7070
793	0	0	Ki67+	 1833 7181
794	0	0	Ki67+	 1842 7336
795	0	0	Ki67+	 1843 7104
796	0	0	Ki67+	 1081 8255
797	0	0	Ki67+	 1092 7972
798	0	0	Ki67+	 1101 8196
799	0	0	Ki67+	 1114 8246
800	0	0	Ki67+	 1128 8217
801	0	0	Ki67+	 1144 8242
802	0	0	Ki67+	 1264 8179
803	0	0	Ki67+	 1271 8211
804	0	0	Ki67+	 1284 7466
805	0	0	Ki67+	 1287 7931
806	0	0	Ki67+	 1294 7478
807	0	0	Ki67+	 1328 7467
808	0	0	Ki67+	 1380 7467
809	0	0	Ki67+	 1410 8214
810	0	0	Ki67+	 1413 7665
811	0	0	Ki67+	 1429 7494
812	0	0	Ki67+	 1435 7628
813	0	0	Ki67+	 1451 7696
814	0	0	Ki67+	 1479 7616
815	0	0	Ki67+	 1480 7667
816	0	0	Ki67+	 1494 7639
817	0	0	Ki67+	 1494 7966
818	0	0	Ki67+	 1496 8104
819	0	0	Ki67+	 1498 8176
820	0	0	Ki67+	 1499 8151
821	0	0	Ki67+	 1505 8232
822	0	0	Ki67+	 1508 7507
823	0	0	Ki67+	 1509 7537
824	0	0	Ki67+	 1521 8131
825	0	0	Ki67+	 1521 8170
826	0	0	Ki67+	 1527 7977
827	0	0	Ki67+	 1550 8065
828	0	0	Ki67+	 1565 8151
829	0	0	Ki67+	 1571 8033
830	0	0	Ki67+	 1575 7983
831	0	0	Ki67+	 1575 8119
832	0	0	Ki67+	 1586 8124
833	0	0	Ki67+	 1601 7996
834	0	0	Ki67+	 1610 8022
835	0	0	Ki67+	 1623 7546
836	0	0	Ki67+	 1636 8211
837	0	0	Ki67+	 1646 8229
838	0	0	Ki67+	 1662 8035
839	0	0	Ki67+	 1672 8172
840	0	0	Ki67+	 1681 7510
841	0	0	Ki67+	 1683 8000
842	0	0	Ki67+	 1688 8188
843	0	0	Ki67+	 1699 8069
844	0	0	Ki67+	 1699 8177
845	0	0	Ki67+	 1711 8116
846	0	0	Ki67+	 1714 8207
847	0	0	Ki67+	 1728 8159
848	0	0	Ki67+	 1733 7716
849	0	0	Ki67+	 1739 8221
850	0	0	Ki67+	 1749 7727
851	0	0	Ki67+	 1751 7568
852	0	0	Ki67+	 1753 8189
853	0	0	Ki67+	 1777 7572
854	0	0	Ki67+	 1819 8177
855	0	0	Ki67+	 1057 8563
856	0	0	Ki67+	 1057 8641
857	0	0	Ki67+	 1061 8974
858	0	0	Ki67+	 1062 8453
859	0	0	Ki67+	 1062 8728
860	0	0	Ki67+	 1063 8422
861	0	0	Ki67+	 1064 8794
862	0	0	Ki67+	 1066 8945
863	0	0	Ki67+	 1067 8289
864	0	0	Ki67+	 1067 8541
865	0	0	Ki67+	 1071 8996
866	0	0	Ki67+	 1074 8524
867	0	0	Ki67+	 1079 8336
868	0	0	Ki67+	 1085 8833
869	0	0	Ki67+	 1086 8926
870	0	0	Ki67+	 1088 8462
871	0	0	Ki67+	 1089 8290
872	0	0	Ki67+	 1090 8439
873	0	0	Ki67+	 1091 9031
874	0	0	Ki67+	 1094 8695
875	0	0	Ki67+	 1102 8528
876	0	0	Ki67+	 1103 8872
877	0	0	Ki67+	 1105 8576
878	0	0	Ki67+	 1108 8760
879	0	0	Ki67+	 1109 8260
880	0	0	Ki67+	 1111 8955
881	0	0	Ki67+	 1112 8920
882	0	0	Ki67+	 1116 8865
883	0	0	Ki67+	 1117 8499
884	0	0	Ki67+	 1117 9010
885	0	0	Ki67+	 1122 8996
886	0	0	Ki67+	 1125 8513
887	0	0	Ki67+	 1125 8820
888	0	0	Ki67+	 1125 8899
889	0	0	Ki67+	 1128 8631
890	0	0	Ki67+	 1130 8557
891	0	0	Ki67+	 1130 8960
892	0	0	Ki67+	 1134 8937
893	0	0	Ki67+	 1140 8759
894	0	0	Ki67+	 1150 9041
895	0	0	Ki67+	 1151 8909
896	0	0	Ki67+	 1152 8760
897	0	0	Ki67+	 1153 8853
898	0	0	Ki67+	 1158 8630
899	0	0	Ki67+	 1183 8760
900	0	0	Ki67+	 1191 9013
901	0	0	Ki67+	 1193 8790
902	0	0	Ki67+	 1197 8802
903	0	0	Ki67+	 1204 8651
904	0	0	Ki67+	 1237 8918
905	0	0	Ki67+	 1238 9050
906	0	0	Ki67+	 1242 8723
907	0	0	Ki67+	 1251 9031
908	0	0	Ki67+	 1254 8837
909	0	0	Ki67+	 1255 9004
910	0	0	Ki67+	 1267 9054
911	0	0	Ki67+	 1274 8773
912	0	0	Ki67+	 1275 8855
913	0	0	Ki67+	 1285 8692
914	0	0	Ki67+	 1285 8708
915	0	0	Ki67+	 1291 8995
916	0	0	Ki67+	 1296 8835
917	0	0	Ki67+	 1310 9021
918	0	0	Ki67+	 1319 8810
919	0	0	Ki67+	 1321 8783
920	0	0	Ki67+	 1332 8938
921	0	0	Ki67+	 1341 8987
922	0	0	Ki67+	 1349 8854
923	0	0	Ki67+	 1371 8736
924	0	0	Ki67+	 1390 8836
925	0	0	Ki67+	 1394 8543
926	0	0	Ki67+	 1404 8918
927	0	0	Ki67+	 1418 9055
928	0	0	Ki67+	 1428 8998
929	0	0	Ki67+	 1436 8578
930	0	0	Ki67+	 1452 9023
931	0	0	Ki67+	 1456 8945
932	0	0	Ki67+	 1484 9039
933	0	0	Ki67+	 1493 8273
934	0	0	Ki67+	 1519 8268
935	0	0	Ki67+	 1626 8941
936	0	0	Ki67+	 1645 8957
937	0	0	Ki67+	 1645 8971
938	0	0	Ki67+	 1717 9021
939	0	0	Ki67+	 1065 9157
940	0	0	Ki67+	 1067 9264
941	0	0	Ki67+	 1070 9112
942	0	0	Ki67+	 1098 9170
943	0	0	Ki67+	 1102 9127
944	0	0	Ki67+	 1104 9145
945	0	0	Ki67+	 1151 9085
946	0	0	Ki67+	 1170 9143
947	0	0	Ki67+	 1191 9158
948	0	0	Ki67+	 1200 9176
949	0	0	Ki67+	 1207 9147
950	0	0	Ki67+	 1215 9118
951	0	0	Ki67+	 1226 9674
952	0	0	Ki67+	 1229 9603
953	0	0	Ki67+	 1235 9089
954	0	0	Ki67+	 1242 9286
955	0	0	Ki67+	 1259 9341
956	0	0	Ki67+	 1263 9193
957	0	0	Ki67+	 1291 9586
958	0	0	Ki67+	 1300 9343
959	0	0	Ki67+	 1310 9375
960	0	0	Ki67+	 1327 9317
961	0	0	Ki67+	 1331 9790
962	0	0	Ki67+	 1339 9777
963	0	0	Ki67+	 1342 9347
964	0	0	Ki67+	 1349 9787
965	0	0	Ki67+	 1377 9351
966	0	0	Ki67+	 1411 9121
967	0	0	Ki67+	 1412 9299
968	0	0	Ki67+	 1484 9214
969	0	0	Ki67+	 1496 9230
970	0	0	Ki67+	 1506 9238
971	0	0	Ki67+	 1518 9170
972	0	0	Ki67+	 1530 9166
973	0	0	Ki67+	 1539 9199
974	0	0	Ki67+	 1585 9154
975	0	0	Ki67+	 1217 10130
976	0	0	Ki67+	 1217 10402
977	0	0	Ki67+	 1263 9888
978	0	0	Ki67+	 1265 9947
979	0	0	Ki67+	 1266 10006
980	0	0	Ki67+	 1268 9908
981	0	0	Ki67+	 1558 10436
982	0	0	Ki67+	 1578 10456
983	0	0	Ki67+	 1600 10445
984	0	0	Ki67+	 1616 10017
985	0	0	Ki67+	 1697 10317
986	0	0	Ki67+	 1719 10645
987	0	0	Ki67+	 1738 10277
988	0	0	Ki67+	 1765 10376
989	0	0	Ki67+	 1768 10406
990	0	0	Ki67+	 1778 10352
991	0	0	Ki67+	 1780 10384
992	0	0	Ki67+	 1816 10326
993	0	0	Ki67+	 1835 10374
994	0	0	Ki67+	 1839 10391
995	0	0	Ki67+	 1843 10304
996	0	0	Ki67+	 1176 10997
997	0	0	Ki67+	 1186 11102
998	0	0	Ki67+	 1193 10858
999	0	0	Ki67+	 1199 10963
1000	0	0	Ki67+	 1200 10930
1001	0	0	Ki67+	 1200 11202
1002	0	0	Ki67+	 1262 10871
1003	0	0	Ki67+	 1266 11070
1004	0	0	Ki67+	 1285 10726
1005	0	0	Ki67+	 1298 11030
1006	0	0	Ki67+	 1299 10948
1007	0	0	Ki67+	 1309 10968
1008	0	0	Ki67+	 1310 10874
1009	0	0	Ki67+	 1315 11000
1010	0	0	Ki67+	 1319 10852
1011	0	0	Ki67+	 1327 10659
1012	0	0	Ki67+	 1327 10880
1013	0	0	Ki67+	 1327 10907
1014	0	0	Ki67+	 1338 10926
1015	0	0	Ki67+	 1350 11343
1016	0	0	Ki67+	 1351 11072
1017	0	0	Ki67+	 1353 11017
1018	0	0	Ki67+	 1364 11436
1019	0	0	Ki67+	 1372 10855
1020	0	0	Ki67+	 1372 10909
1021	0	0	Ki67+	 1373 10947
1022	0	0	Ki67+	 1385 11057
1023	0	0	Ki67+	 1393 10662
1024	0	0	Ki67+	 1405 10761
1025	0	0	Ki67+	 1445 10912
1026	0	0	Ki67+	 1461 11019
1027	0	0	Ki67+	 1462 11269
1028	0	0	Ki67+	 1470 10914
1029	0	0	Ki67+	 1502 11410
1030	0	0	Ki67+	 1519 11375
1031	0	0	Ki67+	 1523 11409
1032	0	0	Ki67+	 1553 11264
1033	0	0	Ki67+	 1559 11241
1034	0	0	Ki67+	 1574 10809
1035	0	0	Ki67+	 1574 11215
1036	0	0	Ki67+	 1588 11246
1037	0	0	Ki67+	 1591 11163
1038	0	0	Ki67+	 1601 10729
1039	0	0	Ki67+	 1603 11191
1040	0	0	Ki67+	 1608 11388
1041	0	0	Ki67+	 1614 11422
1042	0	0	Ki67+	 1635 11248
1043	0	0	Ki67+	 1657 11148
1044	0	0	Ki67+	 1658 10687
1045	0	0	Ki67+	 1676 10774
1046	0	0	Ki67+	 1718 11076
1047	0	0	Ki67+	 1726 11205
1048	0	0	Ki67+	 1777 11181
1049	0	0	Ki67+	 1854 10799
1050	0	0	Ki67+	 1374 11478
1051	0	0	Ki67+	 1450 11743
1052	0	0	Ki67+	 1519 11582
1053	0	0	Ki67+	 1639 11691
1054	0	0	Ki67+	 1651 11660
1055	0	0	Ki67+	 1671 11679
1056	0	0	Ki67+	 1673 11706
1057	0	0	Ki67+	 1692 11784
1058	0	0	Ki67+	 1744 11799
1059	0	0	Ki67+	 1746 11724
1060	0	0	Ki67+	 1747 11775
1061	0	0	Ki67+	 1752 11741
1062	0	0	Ki67+	 1764 11829
1063	0	0	Ki67+	 1767 11747
1064	0	0	Ki67+	 1774 11653
1065	0	0	Ki67+	 1781 11802
1066	0	0	Ki67+	 1795 11908
1067	0	0	Ki67+	 1801 11607
1068	0	0	Ki67+	 1805 11940
1069	0	0	Ki67+	 1808 11719
1070	0	0	Ki67+	 1808 12019
1071	0	0	Ki67+	 1810 11681
1072	0	0	Ki67+	 1821 11699
1073	0	0	Ki67+	 1823 11762
1074	0	0	Ki67+	 1826 11734
1075	0	0	Ki67+	 1829 11774
1076	0	0	Ki67+	 1850 11767
1077	0	0	Ki67+	 1851 11599
1078	0	0	Ki67+	 1568 12829
1079	0	0	Ki67+	 1574 12816
1080	0	0	Ki67+	 1582 12880
1081	0	0	Ki67+	 1588 12962
1082	0	0	Ki67+	 1605 13036
1083	0	0	Ki67+	 1612 13054
1084	0	0	Ki67+	 1619 12925
1085	0	0	Ki67+	 1620 12889
1086	0	0	Ki67+	 1623 12982
1087	0	0	Ki67+	 1626 12951
1088	0	0	Ki67+	 1633 12875
1089	0	0	Ki67+	 1648 13041
1090	0	0	Ki67+	 1652 12994
1091	0	0	Ki67+	 1677 12957
1092	0	0	Ki67+	 1683 12934
1093	0	0	Ki67+	 1686 12854
1094	0	0	Ki67+	 1687 13048
1095	0	0	Ki67+	 1694 13012
1096	0	0	Ki67+	 1700 13037
1097	0	0	Ki67+	 1701 12815
1098	0	0	Ki67+	 1730 13026
1099	0	0	Ki67+	 1748 13050
1100	0	0	Ki67+	 1789 13043
1101	0	0	Ki67+	 1563 13194
1102	0	0	Ki67+	 1579 13059
1103	0	0	Ki67+	 1589 13157
1104	0	0	Ki67+	 1596 13419
1105	0	0	Ki67+	 1602 13719
1106	0	0	Ki67+	 1604 13549
1107	0	0	Ki67+	 1609 13671
1108	0	0	Ki67+	 1613 13803
1109	0	0	Ki67+	 1620 13636
1110	0	0	Ki67+	 1621 13171
1111	0	0	Ki67+	 1628 13784
1112	0	0	Ki67+	 1629 13099
1113	0	0	Ki67+	 1635 13081
1114	0	0	Ki67+	 1635 13423
1115	0	0	Ki67+	 1637 13122
1116	0	0	Ki67+	 1637 13185
1117	0	0	Ki67+	 1638 13153
1118	0	0	Ki67+	 1638 13252
1119	0	0	Ki67+	 1644 13290
1120	0	0	Ki67+	 1650 13736
1121	0	0	Ki67+	 1652 13670
1122	0	0	Ki67+	 1654 13546
1123	0	0	Ki67+	 1656 13229
1124	0	0	Ki67+	 1658 13649
1125	0	0	Ki67+	 1665 13127
1126	0	0	Ki67+	 1665 13812
1127	0	0	Ki67+	 1667 13661
1128	0	0	Ki67+	 1668 13096
1129	0	0	Ki67+	 1671 13780
1130	0	0	Ki67+	 1672 13277
1131	0	0	Ki67+	 1673 13765
1132	0	0	Ki67+	 1674 13548
1133	0	0	Ki67+	 1674 13610
1134	0	0	Ki67+	 1677 13746
1135	0	0	Ki67+	 1682 13163
1136	0	0	Ki67+	 1682 13235
1137	0	0	Ki67+	 1683 13577
1138	0	0	Ki67+	 1688 13529
1139	0	0	Ki67+	 1692 13570
1140	0	0	Ki67+	 1701 13274
1141	0	0	Ki67+	 1702 13080
1142	0	0	Ki67+	 1703 13131
1143	0	0	Ki67+	 1704 13498
1144	0	0	Ki67+	 1706 13545
1145	0	0	Ki67+	 1714 13681
1146	0	0	Ki67+	 1715 13351
1147	0	0	Ki67+	 1716 13614
1148	0	0	Ki67+	 1721 13271
1149	0	0	Ki67+	 1724 13205
1150	0	0	Ki67+	 1724 13480
1151	0	0	Ki67+	 1725 13088
1152	0	0	Ki67+	 1731 13632
1153	0	0	Ki67+	 1732 13430
1154	0	0	Ki67+	 1732 13717
1155	0	0	Ki67+	 1738 13197
1156	0	0	Ki67+	 1742 13425
1157	0	0	Ki67+	 1742 13757
1158	0	0	Ki67+	 1748 13124
1159	0	0	Ki67+	 1748 13154
1160	0	0	Ki67+	 1751 13492
1161	0	0	Ki67+	 1765 13118
1162	0	0	Ki67+	 1771 13736
1163	0	0	Ki67+	 1775 13168
1164	0	0	Ki67+	 1778 13081
1165	0	0	Ki67+	 1791 13400
1166	0	0	Ki67+	 1793 13479
1167	0	0	Ki67+	 1805 13160
1168	0	0	Ki67+	 1808 13519
1169	0	0	Ki67+	 1811 13675
1170	0	0	Ki67+	 1823 13358
1171	0	0	Ki67+	 1831 13112
1172	0	0	Ki67+	 1841 13365
1173	0	0	Ki67+	 1845 13555
1174	0	0	Ki67+	 1596 14316
1175	0	0	Ki67+	 1597 14077
1176	0	0	Ki67+	 1597 14218
1177	0	0	Ki67+	 1600 13911
1178	0	0	Ki67+	 1605 13934
1179	0	0	Ki67+	 1621 14235
1180	0	0	Ki67+	 1630 14118
1181	0	0	Ki67+	 1643 14264
1182	0	0	Ki67+	 1644 14225
1183	0	0	Ki67+	 1650 14327
1184	0	0	Ki67+	 1654 14132
1185	0	0	Ki67+	 1659 14288
1186	0	0	Ki67+	 1672 14341
1187	0	0	Ki67+	 1675 14297
1188	0	0	Ki67+	 1680 14175
1189	0	0	Ki67+	 1688 14048
1190	0	0	Ki67+	 1697 13875
1191	0	0	Ki67+	 1700 14303
1192	0	0	Ki67+	 1702 14340
1193	0	0	Ki67+	 1702 14368
1194	0	0	Ki67+	 1705 14264
1195	0	0	Ki67+	 1706 14519
1196	0	0	Ki67+	 1711 13894
1197	0	0	Ki67+	 1711 13905
1198	0	0	Ki67+	 1722 14535
1199	0	0	Ki67+	 1725 13901
1200	0	0	Ki67+	 1726 14165
1201	0	0	Ki67+	 1729 14242
1202	0	0	Ki67+	 1730 14387
1203	0	0	Ki67+	 1734 14218
1204	0	0	Ki67+	 1734 14345
1205	0	0	Ki67+	 1737 14276
1206	0	0	Ki67+	 1768 14305
1207	0	0	Ki67+	 1780 14283
1208	0	0	Ki67+	 1785 14231
1209	0	0	Ki67+	 1787 14178
1210	0	0	Ki67+	 1790 14199
1211	0	0	Ki67+	 1810 13962
1212	0	0	Ki67+	 1820 13936
1213	0	0	Ki67+	 1821 13954
1214	0	0	Ki67+	 1828 14450
1215	0	0	Ki67+	 1830 14044
1216	0	0	Ki67+	 1831 14478
1217	0	0	Ki67+	 1836 14262
1218	0	0	Ki67+	 1837 14299
1219	0	0	Ki67+	 1838 14222
1220	0	0	Ki67+	 1552 15128
1221	0	0	Ki67+	 1567 15063
1222	0	0	Ki67+	 1574 15023
1223	0	0	Ki67+	 1575 15146
1224	0	0	Ki67+	 1580 15354
1225	0	0	Ki67+	 1582 15382
1226	0	0	Ki67+	 1585 15203
1227	0	0	Ki67+	 1588 15117
1228	0	0	Ki67+	 1595 15176
1229	0	0	Ki67+	 1595 15450
1230	0	0	Ki67+	 1596 15237
1231	0	0	Ki67+	 1596 15328
1232	0	0	Ki67+	 1596 15359
1233	0	0	Ki67+	 1600 15092
1234	0	0	Ki67+	 1603 15194
1235	0	0	Ki67+	 1604 15062
1236	0	0	Ki67+	 1605 15262
1237	0	0	Ki67+	 1606 14992
1238	0	0	Ki67+	 1608 15380
1239	0	0	Ki67+	 1613 15137
1240	0	0	Ki67+	 1613 15167
1241	0	0	Ki67+	 1617 15029
1242	0	0	Ki67+	 1617 15071
1243	0	0	Ki67+	 1623 15280
1244	0	0	Ki67+	 1629 15315
1245	0	0	Ki67+	 1635 15400
1246	0	0	Ki67+	 1637 15200
1247	0	0	Ki67+	 1637 15366
1248	0	0	Ki67+	 1640 15253
1249	0	0	Ki67+	 1640 15343
1250	0	0	Ki67+	 1643 15168
1251	0	0	Ki67+	 1654 15303
1252	0	0	Ki67+	 1691 15405
1253	0	0	Ki67+	 1697 15385
1254	0	0	Ki67+	 1705 15408
1255	0	0	Ki67+	 1708 15426
1256	0	0	Ki67+	 1744 14960
1257	0	0	Ki67+	 1748 15358
1258	0	0	Ki67+	 1753 14838
1259	0	0	Ki67+	 1753 14935
1260	0	0	Ki67+	 1756 14889
1261	0	0	Ki67+	 1760 14904
1262	0	0	Ki67+	 1760 14989
1263	0	0	Ki67+	 1763 14792
1264	0	0	Ki67+	 1763 15341
1265	0	0	Ki67+	 1767 14860
1266	0	0	Ki67+	 1777 15361
1267	0	0	Ki67+	 1780 14895
1268	0	0	Ki67+	 1785 14869
1269	0	0	Ki67+	 1793 15030
1270	0	0	Ki67+	 1793 15071
1271	0	0	Ki67+	 1794 14997
1272	0	0	Ki67+	 1796 15353
1273	0	0	Ki67+	 1801 14887
1274	0	0	Ki67+	 1807 15085
1275	0	0	Ki67+	 1809 14871
1276	0	0	Ki67+	 1814 14760
1277	0	0	Ki67+	 1818 15449
1278	0	0	Ki67+	 1823 14847
1279	0	0	Ki67+	 1823 14945
1280	0	0	Ki67+	 1825 14905
1281	0	0	Ki67+	 1826 15328
1282	0	0	Ki67+	 1833 15087
1283	0	0	Ki67+	 1841 14899
1284	0	0	Ki67+	 1843 15208
1285	0	0	Ki67+	 1854 14858
1286	0	0	Ki67+	 1556 15827
1287	0	0	Ki67+	 1562 15876
1288	0	0	Ki67+	 1569 15843
1289	0	0	Ki67+	 1571 15617
1290	0	0	Ki67+	 1571 15893
1291	0	0	Ki67+	 1578 15655
1292	0	0	Ki67+	 1588 15874
1293	0	0	Ki67+	 1600 16031
1294	0	0	Ki67+	 1602 15833
1295	0	0	Ki67+	 1605 15792
1296	0	0	Ki67+	 1611 15498
1297	0	0	Ki67+	 1614 15667
1298	0	0	Ki67+	 1618 15713
1299	0	0	Ki67+	 1632 15855
1300	0	0	Ki67+	 1645 15686
1301	0	0	Ki67+	 1645 15863
1302	0	0	Ki67+	 1647 15724
1303	0	0	Ki67+	 1652 15653
1304	0	0	Ki67+	 1662 16090
1305	0	0	Ki67+	 1664 16192
1306	0	0	Ki67+	 1668 16231
1307	0	0	Ki67+	 1669 15848
1308	0	0	Ki67+	 1677 15774
1309	0	0	Ki67+	 1679 15834
1310	0	0	Ki67+	 1684 15664
1311	0	0	Ki67+	 1687 15681
1312	0	0	Ki67+	 1689 15788
1313	0	0	Ki67+	 1689 16199
1314	0	0	Ki67+	 1692 15556
1315	0	0	Ki67+	 1696 15545
1316	0	0	Ki67+	 1699 15815
1317	0	0	Ki67+	 1701 16252
1318	0	0	Ki67+	 1702 15622
1319	0	0	Ki67+	 1707 16237
1320	0	0	Ki67+	 1712 15697
1321	0	0	Ki67+	 1712 16221
1322	0	0	Ki67+	 1714 15881
1323	0	0	Ki67+	 1715 15797
1324	0	0	Ki67+	 1716 15714
1325	0	0	Ki67+	 1720 15761
1326	0	0	Ki67+	 1720 16147
1327	0	0	Ki67+	 1721 15780
1328	0	0	Ki67+	 1723 16125
1329	0	0	Ki67+	 1726 16197
1330	0	0	Ki67+	 1730 16178
1331	0	0	Ki67+	 1732 16088
1332	0	0	Ki67+	 1738 16102
1333	0	0	Ki67+	 1741 16238
1334	0	0	Ki67+	 1743 15734
1335	0	0	Ki67+	 1747 15684
1336	0	0	Ki67+	 1749 16156
1337	0	0	Ki67+	 1752 16078
1338	0	0	Ki67+	 1758 16220
1339	0	0	Ki67+	 1761 15654
1340	0	0	Ki67+	 1761 16021
1341	0	0	Ki67+	 1761 16045
1342	0	0	Ki67+	 1770 16000
1343	0	0	Ki67+	 1770 16207
1344	0	0	Ki67+	 1775 16101
1345	0	0	Ki67+	 1781 16142
1346	0	0	Ki67+	 1789 16070
1347	0	0	Ki67+	 1792 15683
1348	0	0	Ki67+	 1793 15661
1349	0	0	Ki67+	 1798 16144
1350	0	0	Ki67+	 1799 16155
1351	0	0	Ki67+	 1810 15729
1352	0	0	Ki67+	 1810 15818
1353	0	0	Ki67+	 1814 16167
1354	0	0	Ki67+	 1817 16004
1355	0	0	Ki67+	 1824 16045
1356	0	0	Ki67+	 1828 15765
1357	0	0	Ki67+	 1831 15915
1358	0	0	Ki67+	 1832 15644
1359	0	0	Ki67+	 1834 15725
1360	0	0	Ki67+	 1845 15878
1361	0	0	Ki67+	 1846 15566
1362	0	0	Ki67+	 1847 16128
1363	0	0	Ki67+	 1853 16050
1364	0	0	Ki67+	 1657 16286
1365	0	0	Ki67+	 1680 16322
1366	0	0	Ki67+	 1682 16263
1367	0	0	Ki67+	 1697 16389
1368	0	0	Ki67+	 1699 16298
1369	0	0	Ki67+	 1706 16348
1370	0	0	Ki67+	 1708 16377
1371	0	0	Ki67+	 1714 16491
1372	0	0	Ki67+	 1716 16322
1373	0	0	Ki67+	 1723 16443
1374	0	0	Ki67+	 1728 16272
1375	0	0	Ki67+	 1730 16339
1376	0	0	Ki67+	 1731 16470
1377	0	0	Ki67+	 1736 16365
1378	0	0	Ki67+	 1737 16303
1379	0	0	Ki67+	 1744 16264
1380	0	0	Ki67+	 1760 16382
1381	0	0	Ki67+	 1764 16344
1382	0	0	Ki67+	 1768 16303
1383	0	0	Ki67+	 1777 16296
1384	0	0	Ki67+	 1794 16382
1385	0	0	Ki67+	 1823 16545
1386	0	0	Ki67+	 1834 16516
1387	0	0	Ki67+	 1834 16549
1388	0	0	Ki67+	 1834 16812
1389	0	0	Ki67+	 1838 16870
1390	0	0	Ki67+	 1846 16836
1391	0	0	Ki67+	 1847 16790
1392	0	0	Ki67+	 1854 16703
1393	0	0	Ki67+	 1872 3857
1394	0	0	Ki67+	 1899 3904
1395	0	0	Ki67+	 1921 4012
1396	0	0	Ki67+	 2024 3781
1397	0	0	Ki67+	 2098 3747
1398	0	0	Ki67+	 2098 3772
1399	0	0	Ki67+	 2098 3991
1400	0	0	Ki67+	 2119 3720
1401	0	0	Ki67+	 2130 3783
1402	0	0	Ki67+	 2130 4019
1403	0	0	Ki67+	 2131 3754
1404	0	0	Ki67+	 2133 3671
1405	0	0	Ki67+	 2148 3692
1406	0	0	Ki67+	 2151 3722
1407	0	0	Ki67+	 2166 3770
1408	0	0	Ki67+	 2172 3845
1409	0	0	Ki67+	 2177 3690
1410	0	0	Ki67+	 2201 3796
1411	0	0	Ki67+	 2202 3767
1412	0	0	Ki67+	 2203 3719
1413	0	0	Ki67+	 2204 3660
1414	0	0	Ki67+	 2216 3811
1415	0	0	Ki67+	 2224 3787
1416	0	0	Ki67+	 2228 3679
1417	0	0	Ki67+	 2234 3766
1418	0	0	Ki67+	 2235 3689
1419	0	0	Ki67+	 2252 3737
1420	0	0	Ki67+	 2283 3689
1421	0	0	Ki67+	 2290 3803
1422	0	0	Ki67+	 2328 3748
1423	0	0	Ki67+	 2335 3843
1424	0	0	Ki67+	 2343 3781
1425	0	0	Ki67+	 2372 3770
1426	0	0	Ki67+	 2392 3626
1427	0	0	Ki67+	 2416 3955
1428	0	0	Ki67+	 2427 3835
1429	0	0	Ki67+	 2434 3626
1430	0	0	Ki67+	 2440 3801
1431	0	0	Ki67+	 2447 3904
1432	0	0	Ki67+	 2456 3715
1433	0	0	Ki67+	 2457 3819
1434	0	0	Ki67+	 2461 3662
1435	0	0	Ki67+	 2470 3782
1436	0	0	Ki67+	 2481 3734
1437	0	0	Ki67+	 2484 3956
1438	0	0	Ki67+	 2489 3656
1439	0	0	Ki67+	 2495 3755
1440	0	0	Ki67+	 2508 3731
1441	0	0	Ki67+	 2514 3769
1442	0	0	Ki67+	 2516 3946
1443	0	0	Ki67+	 2527 3651
1444	0	0	Ki67+	 2531 3715
1445	0	0	Ki67+	 2539 3741
1446	0	0	Ki67+	 2540 3963
1447	0	0	Ki67+	 2545 3695
1448	0	0	Ki67+	 2551 3803
1449	0	0	Ki67+	 2557 3775
1450	0	0	Ki67+	 2557 3934
1451	0	0	Ki67+	 2565 3721
1452	0	0	Ki67+	 2580 3865
1453	0	0	Ki67+	 2581 3759
1454	0	0	Ki67+	 2582 3880
1455	0	0	Ki67+	 2595 3731
1456	0	0	Ki67+	 2604 3522
1457	0	0	Ki67+	 2609 3873
1458	0	0	Ki67+	 2617 3747
1459	0	0	Ki67+	 2630 3594
1460	0	0	Ki67+	 2634 3737
1461	0	0	Ki67+	 2637 3608
1462	0	0	Ki67+	 2647 3564
1463	0	0	Ki67+	 1858 4356
1464	0	0	Ki67+	 1863 4374
1465	0	0	Ki67+	 1878 4409
1466	0	0	Ki67+	 1879 4092
1467	0	0	Ki67+	 1885 4489
1468	0	0	Ki67+	 1887 4376
1469	0	0	Ki67+	 1894 4344
1470	0	0	Ki67+	 1898 4044
1471	0	0	Ki67+	 1910 4407
1472	0	0	Ki67+	 1911 4061
1473	0	0	Ki67+	 1918 4323
1474	0	0	Ki67+	 1920 4370
1475	0	0	Ki67+	 1922 4053
1476	0	0	Ki67+	 1935 4289
1477	0	0	Ki67+	 1935 4497
1478	0	0	Ki67+	 1937 4313
1479	0	0	Ki67+	 1946 4555
1480	0	0	Ki67+	 1953 4154
1481	0	0	Ki67+	 1965 4263
1482	0	0	Ki67+	 1974 4199
1483	0	0	Ki67+	 1974 4776
1484	0	0	Ki67+	 1978 4257
1485	0	0	Ki67+	 1980 4114
1486	0	0	Ki67+	 1985 4246
1487	0	0	Ki67+	 1986 4573
1488	0	0	Ki67+	 1987 4681
1489	0	0	Ki67+	 1991 4131
1490	0	0	Ki67+	 1996 4307
1491	0	0	Ki67+	 2005 4280
1492	0	0	Ki67+	 2009 4615
1493	0	0	Ki67+	 2011 4674
1494	0	0	Ki67+	 2012 4327
1495	0	0	Ki67+	 2017 4711
1496	0	0	Ki67+	 2029 4602
1497	0	0	Ki67+	 2036 4709
1498	0	0	Ki67+	 2040 4488
1499	0	0	Ki67+	 2057 4718
1500	0	0	Ki67+	 2059 4357
1501	0	0	Ki67+	 2060 4368
1502	0	0	Ki67+	 2090 4201
1503	0	0	Ki67+	 2092 4465
1504	0	0	Ki67+	 2107 4291
1505	0	0	Ki67+	 2118 4243
1506	0	0	Ki67+	 2127 4043
1507	0	0	Ki67+	 2137 4752
1508	0	0	Ki67+	 2140 4074
1509	0	0	Ki67+	 2148 4270
1510	0	0	Ki67+	 2153 4294
1511	0	0	Ki67+	 2155 4128
1512	0	0	Ki67+	 2159 4039
1513	0	0	Ki67+	 2168 4413
1514	0	0	Ki67+	 2173 4290
1515	0	0	Ki67+	 2175 4061
1516	0	0	Ki67+	 2175 4150
1517	0	0	Ki67+	 2195 4268
1518	0	0	Ki67+	 2212 4304
1519	0	0	Ki67+	 2214 4348
1520	0	0	Ki67+	 2216 4113
1521	0	0	Ki67+	 2222 4500
1522	0	0	Ki67+	 2233 4360
1523	0	0	Ki67+	 2235 4290
1524	0	0	Ki67+	 2250 4173
1525	0	0	Ki67+	 2254 4372
1526	0	0	Ki67+	 2255 4484
1527	0	0	Ki67+	 2256 4341
1528	0	0	Ki67+	 2264 4397
1529	0	0	Ki67+	 2265 4663
1530	0	0	Ki67+	 2271 4799
1531	0	0	Ki67+	 2274 4421
1532	0	0	Ki67+	 2274 4770
1533	0	0	Ki67+	 2288 4518
1534	0	0	Ki67+	 2290 4808
1535	0	0	Ki67+	 2292 4757
1536	0	0	Ki67+	 2297 4312
1537	0	0	Ki67+	 2301 4661
1538	0	0	Ki67+	 2305 4171
1539	0	0	Ki67+	 2308 4747
1540	0	0	Ki67+	 2310 4117
1541	0	0	Ki67+	 2310 4709
1542	0	0	Ki67+	 2331 4662
1543	0	0	Ki67+	 2341 4127
1544	0	0	Ki67+	 2341 4150
1545	0	0	Ki67+	 2343 4683
1546	0	0	Ki67+	 2349 4260
1547	0	0	Ki67+	 2349 4348
1548	0	0	Ki67+	 2351 4239
1549	0	0	Ki67+	 2352 4726
1550	0	0	Ki67+	 2353 4707
1551	0	0	Ki67+	 2364 4243
1552	0	0	Ki67+	 2367 4405
1553	0	0	Ki67+	 2390 4256
1554	0	0	Ki67+	 2391 4223
1555	0	0	Ki67+	 2417 4243
1556	0	0	Ki67+	 2417 4708
1557	0	0	Ki67+	 2432 4290
1558	0	0	Ki67+	 2444 4722
1559	0	0	Ki67+	 2458 4207
1560	0	0	Ki67+	 2468 4486
1561	0	0	Ki67+	 2472 4231
1562	0	0	Ki67+	 2491 4454
1563	0	0	Ki67+	 2499 4561
1564	0	0	Ki67+	 2504 4427
1565	0	0	Ki67+	 2510 4079
1566	0	0	Ki67+	 2521 4436
1567	0	0	Ki67+	 2530 4600
1568	0	0	Ki67+	 2557 4607
1569	0	0	Ki67+	 2581 4486
1570	0	0	Ki67+	 2586 4624
1571	0	0	Ki67+	 1878 5057
1572	0	0	Ki67+	 1879 5411
1573	0	0	Ki67+	 1879 5433
1574	0	0	Ki67+	 1888 5026
1575	0	0	Ki67+	 1890 5174
1576	0	0	Ki67+	 1893 5301
1577	0	0	Ki67+	 1896 5011
1578	0	0	Ki67+	 1896 5254
1579	0	0	Ki67+	 1907 5413
1580	0	0	Ki67+	 1908 5430
1581	0	0	Ki67+	 1910 5123
1582	0	0	Ki67+	 1920 4938
1583	0	0	Ki67+	 1921 5055
1584	0	0	Ki67+	 1951 5054
1585	0	0	Ki67+	 1957 4935
1586	0	0	Ki67+	 1961 5510
1587	0	0	Ki67+	 1972 4981
1588	0	0	Ki67+	 1994 5576
1589	0	0	Ki67+	 1996 5047
1590	0	0	Ki67+	 2014 5317
1591	0	0	Ki67+	 2020 4846
1592	0	0	Ki67+	 2045 5376
1593	0	0	Ki67+	 2069 5379
1594	0	0	Ki67+	 2071 5601
1595	0	0	Ki67+	 2072 5321
1596	0	0	Ki67+	 2083 5314
1597	0	0	Ki67+	 2093 5485
1598	0	0	Ki67+	 2096 5262
1599	0	0	Ki67+	 2116 5075
1600	0	0	Ki67+	 2118 5104
1601	0	0	Ki67+	 2125 5256
1602	0	0	Ki67+	 2142 5214
1603	0	0	Ki67+	 2144 5167
1604	0	0	Ki67+	 2146 5477
1605	0	0	Ki67+	 2149 5228
1606	0	0	Ki67+	 2165 5534
1607	0	0	Ki67+	 2171 5190
1608	0	0	Ki67+	 2172 5548
1609	0	0	Ki67+	 2175 5482
1610	0	0	Ki67+	 2180 5268
1611	0	0	Ki67+	 2183 5578
1612	0	0	Ki67+	 2187 5305
1613	0	0	Ki67+	 2196 5223
1614	0	0	Ki67+	 2198 4895
1615	0	0	Ki67+	 2206 5292
1616	0	0	Ki67+	 2215 4870
1617	0	0	Ki67+	 2219 5349
1618	0	0	Ki67+	 2234 5023
1619	0	0	Ki67+	 2237 5463
1620	0	0	Ki67+	 2244 5364
1621	0	0	Ki67+	 2250 5482
1622	0	0	Ki67+	 2250 5521
1623	0	0	Ki67+	 2252 4990
1624	0	0	Ki67+	 2290 5210
1625	0	0	Ki67+	 2295 4869
1626	0	0	Ki67+	 2306 5230
1627	0	0	Ki67+	 2315 5215
1628	0	0	Ki67+	 2335 5146
1629	0	0	Ki67+	 2344 5190
1630	0	0	Ki67+	 2345 5216
1631	0	0	Ki67+	 2349 5094
1632	0	0	Ki67+	 2363 4899
1633	0	0	Ki67+	 2365 5179
1634	0	0	Ki67+	 2379 5067
1635	0	0	Ki67+	 2384 5352
1636	0	0	Ki67+	 2393 4903
1637	0	0	Ki67+	 2401 5336
1638	0	0	Ki67+	 2406 4898
1639	0	0	Ki67+	 2406 5464
1640	0	0	Ki67+	 2410 5287
1641	0	0	Ki67+	 2415 4910
1642	0	0	Ki67+	 2420 5247
1643	0	0	Ki67+	 2428 5227
1644	0	0	Ki67+	 2434 5076
1645	0	0	Ki67+	 2437 5242
1646	0	0	Ki67+	 2443 5200
1647	0	0	Ki67+	 2443 5230
1648	0	0	Ki67+	 2445 5441
1649	0	0	Ki67+	 2448 5342
1650	0	0	Ki67+	 2450 5251
1651	0	0	Ki67+	 2450 5505
1652	0	0	Ki67+	 2460 4980
1653	0	0	Ki67+	 2471 5218
1654	0	0	Ki67+	 2476 5598
1655	0	0	Ki67+	 2478 5360
1656	0	0	Ki67+	 2483 5241
1657	0	0	Ki67+	 2486 5478
1658	0	0	Ki67+	 2488 5523
1659	0	0	Ki67+	 2490 5558
1660	0	0	Ki67+	 2493 5488
1661	0	0	Ki67+	 2495 5161
1662	0	0	Ki67+	 2505 5563
1663	0	0	Ki67+	 2512 5476
1664	0	0	Ki67+	 2514 5389
1665	0	0	Ki67+	 2521 5582
1666	0	0	Ki67+	 2526 5445
1667	0	0	Ki67+	 2528 5495
1668	0	0	Ki67+	 2529 5012
1669	0	0	Ki67+	 2541 5598
1670	0	0	Ki67+	 2552 5501
1671	0	0	Ki67+	 2562 5080
1672	0	0	Ki67+	 2591 5327
1673	0	0	Ki67+	 1860 5782
1674	0	0	Ki67+	 1869 5981
1675	0	0	Ki67+	 1900 6243
1676	0	0	Ki67+	 1905 6342
1677	0	0	Ki67+	 1909 6299
1678	0	0	Ki67+	 1915 5811
1679	0	0	Ki67+	 1955 6345
1680	0	0	Ki67+	 1962 6315
1681	0	0	Ki67+	 1982 6358
1682	0	0	Ki67+	 2006 6096
1683	0	0	Ki67+	 2014 6116
1684	0	0	Ki67+	 2054 5873
1685	0	0	Ki67+	 2062 6355
1686	0	0	Ki67+	 2069 5869
1687	0	0	Ki67+	 2085 5739
1688	0	0	Ki67+	 2088 6363
1689	0	0	Ki67+	 2099 6009
1690	0	0	Ki67+	 2111 6008
1691	0	0	Ki67+	 2114 6344
1692	0	0	Ki67+	 2118 6419
1693	0	0	Ki67+	 2119 5737
1694	0	0	Ki67+	 2125 6224
1695	0	0	Ki67+	 2129 5772
1696	0	0	Ki67+	 2130 6210
1697	0	0	Ki67+	 2133 5815
1698	0	0	Ki67+	 2142 6010
1699	0	0	Ki67+	 2152 6161
1700	0	0	Ki67+	 2160 5728
1701	0	0	Ki67+	 2161 6192
1702	0	0	Ki67+	 2166 5708
1703	0	0	Ki67+	 2166 5759
1704	0	0	Ki67+	 2193 5774
1705	0	0	Ki67+	 2195 6212
1706	0	0	Ki67+	 2201 6249
1707	0	0	Ki67+	 2204 5709
1708	0	0	Ki67+	 2210 5672
1709	0	0	Ki67+	 2210 5967
1710	0	0	Ki67+	 2211 5943
1711	0	0	Ki67+	 2213 6078
1712	0	0	Ki67+	 2214 5787
1713	0	0	Ki67+	 2229 6255
1714	0	0	Ki67+	 2239 5767
1715	0	0	Ki67+	 2239 5947
1716	0	0	Ki67+	 2240 6326
1717	0	0	Ki67+	 2243 6255
1718	0	0	Ki67+	 2247 6187
1719	0	0	Ki67+	 2269 6110
1720	0	0	Ki67+	 2277 5775
1721	0	0	Ki67+	 2280 6319
1722	0	0	Ki67+	 2286 6232
1723	0	0	Ki67+	 2287 5740
1724	0	0	Ki67+	 2291 6200
1725	0	0	Ki67+	 2295 5685
1726	0	0	Ki67+	 2301 6195
1727	0	0	Ki67+	 2306 6087
1728	0	0	Ki67+	 2306 6222
1729	0	0	Ki67+	 2308 6121
1730	0	0	Ki67+	 2314 6292
1731	0	0	Ki67+	 2316 6309
1732	0	0	Ki67+	 2333 6195
1733	0	0	Ki67+	 2357 6202
1734	0	0	Ki67+	 2362 6427
1735	0	0	Ki67+	 2367 6400
1736	0	0	Ki67+	 2383 6318
1737	0	0	Ki67+	 2390 5795
1738	0	0	Ki67+	 2402 6394
1739	0	0	Ki67+	 2403 5902
1740	0	0	Ki67+	 2425 5754
1741	0	0	Ki67+	 2426 6395
1742	0	0	Ki67+	 2434 6237
1743	0	0	Ki67+	 2441 5775
1744	0	0	Ki67+	 2445 5741
1745	0	0	Ki67+	 2452 5816
1746	0	0	Ki67+	 2467 5775
1747	0	0	Ki67+	 2542 5738
1748	0	0	Ki67+	 2549 5865
1749	0	0	Ki67+	 2553 6419
1750	0	0	Ki67+	 2564 5869
1751	0	0	Ki67+	 2571 5740
1752	0	0	Ki67+	 2612 5881
1753	0	0	Ki67+	 2617 5868
1754	0	0	Ki67+	 1859 7048
1755	0	0	Ki67+	 1878 6904
1756	0	0	Ki67+	 1880 7108
1757	0	0	Ki67+	 1881 6557
1758	0	0	Ki67+	 1888 6930
1759	0	0	Ki67+	 1898 6579
1760	0	0	Ki67+	 1904 7014
1761	0	0	Ki67+	 1914 6498
1762	0	0	Ki67+	 1917 6593
1763	0	0	Ki67+	 1920 7033
1764	0	0	Ki67+	 1925 7157
1765	0	0	Ki67+	 1932 6543
1766	0	0	Ki67+	 1935 6560
1767	0	0	Ki67+	 1944 7031
1768	0	0	Ki67+	 1951 7138
1769	0	0	Ki67+	 1958 7169
1770	0	0	Ki67+	 1971 6473
1771	0	0	Ki67+	 1983 6575
1772	0	0	Ki67+	 2024 7136
1773	0	0	Ki67+	 2025 7171
1774	0	0	Ki67+	 2046 6452
1775	0	0	Ki67+	 2049 6535
1776	0	0	Ki67+	 2096 6535
1777	0	0	Ki67+	 2102 7085
1778	0	0	Ki67+	 2114 6874
1779	0	0	Ki67+	 2141 7060
1780	0	0	Ki67+	 2143 6455
1781	0	0	Ki67+	 2143 6999
1782	0	0	Ki67+	 2154 7017
1783	0	0	Ki67+	 2155 6992
1784	0	0	Ki67+	 2160 6531
1785	0	0	Ki67+	 2163 7213
1786	0	0	Ki67+	 2167 7074
1787	0	0	Ki67+	 2171 7029
1788	0	0	Ki67+	 2177 6721
1789	0	0	Ki67+	 2192 6730
1790	0	0	Ki67+	 2192 6754
1791	0	0	Ki67+	 2206 6999
1792	0	0	Ki67+	 2213 6738
1793	0	0	Ki67+	 2214 7104
1794	0	0	Ki67+	 2220 6446
1795	0	0	Ki67+	 2235 7087
1796	0	0	Ki67+	 2249 6955
1797	0	0	Ki67+	 2256 7011
1798	0	0	Ki67+	 2261 6934
1799	0	0	Ki67+	 2268 7091
1800	0	0	Ki67+	 2280 6990
1801	0	0	Ki67+	 2292 6919
1802	0	0	Ki67+	 2305 7087
1803	0	0	Ki67+	 2313 7070
1804	0	0	Ki67+	 2339 6433
1805	0	0	Ki67+	 2339 6887
1806	0	0	Ki67+	 2354 6829
1807	0	0	Ki67+	 2359 6509
1808	0	0	Ki67+	 2362 6598
1809	0	0	Ki67+	 2370 6955
1810	0	0	Ki67+	 2374 6565
1811	0	0	Ki67+	 2374 6995
1812	0	0	Ki67+	 2374 7053
1813	0	0	Ki67+	 2374 7123
1814	0	0	Ki67+	 2383 7022
1815	0	0	Ki67+	 2385 6603
1816	0	0	Ki67+	 2388 6565
1817	0	0	Ki67+	 2414 6832
1818	0	0	Ki67+	 2414 6990
1819	0	0	Ki67+	 2415 7142
1820	0	0	Ki67+	 2426 7019
1821	0	0	Ki67+	 2441 6868
1822	0	0	Ki67+	 2450 6967
1823	0	0	Ki67+	 2459 6473
1824	0	0	Ki67+	 2465 6959
1825	0	0	Ki67+	 2477 6979
1826	0	0	Ki67+	 2514 7150
1827	0	0	Ki67+	 2528 7160
1828	0	0	Ki67+	 2529 6481
1829	0	0	Ki67+	 2534 7194
1830	0	0	Ki67+	 2543 6485
1831	0	0	Ki67+	 2561 6525
1832	0	0	Ki67+	 2566 6466
1833	0	0	Ki67+	 2567 6873
1834	0	0	Ki67+	 2589 6436
1835	0	0	Ki67+	 2602 6502
1836	0	0	Ki67+	 2623 6941
1837	0	0	Ki67+	 2633 6448
1838	0	0	Ki67+	 1863 7310
1839	0	0	Ki67+	 1867 7270
1840	0	0	Ki67+	 1894 7474
1841	0	0	Ki67+	 1987 7357
1842	0	0	Ki67+	 2041 7605
1843	0	0	Ki67+	 2043 7629
1844	0	0	Ki67+	 2051 7274
1845	0	0	Ki67+	 2051 7415
1846	0	0	Ki67+	 2059 7476
1847	0	0	Ki67+	 2061 7629
1848	0	0	Ki67+	 2062 7336
1849	0	0	Ki67+	 2062 7599
1850	0	0	Ki67+	 2065 7449
1851	0	0	Ki67+	 2066 7353
1852	0	0	Ki67+	 2084 7362
1853	0	0	Ki67+	 2094 7467
1854	0	0	Ki67+	 2116 7509
1855	0	0	Ki67+	 2116 7621
1856	0	0	Ki67+	 2129 7369
1857	0	0	Ki67+	 2138 7763
1858	0	0	Ki67+	 2157 7660
1859	0	0	Ki67+	 2159 7789
1860	0	0	Ki67+	 2183 7690
1861	0	0	Ki67+	 2188 7361
1862	0	0	Ki67+	 2212 7870
1863	0	0	Ki67+	 2220 7967
1864	0	0	Ki67+	 2243 7669
1865	0	0	Ki67+	 2278 7625
1866	0	0	Ki67+	 2283 7237
1867	0	0	Ki67+	 2286 7616
1868	0	0	Ki67+	 2321 7437
1869	0	0	Ki67+	 2332 7303
1870	0	0	Ki67+	 2333 7374
1871	0	0	Ki67+	 2339 7942
1872	0	0	Ki67+	 2342 7424
1873	0	0	Ki67+	 2342 7499
1874	0	0	Ki67+	 2345 7282
1875	0	0	Ki67+	 2349 7388
1876	0	0	Ki67+	 2364 7298
1877	0	0	Ki67+	 2377 7764
1878	0	0	Ki67+	 2382 7347
1879	0	0	Ki67+	 2396 7323
1880	0	0	Ki67+	 2398 7310
1881	0	0	Ki67+	 2404 7936
1882	0	0	Ki67+	 2408 7443
1883	0	0	Ki67+	 2416 7965
1884	0	0	Ki67+	 2427 7312
1885	0	0	Ki67+	 2455 7483
1886	0	0	Ki67+	 2470 7365
1887	0	0	Ki67+	 2479 7767
1888	0	0	Ki67+	 2482 7795
1889	0	0	Ki67+	 2488 7745
1890	0	0	Ki67+	 2489 7959
1891	0	0	Ki67+	 2499 7980
1892	0	0	Ki67+	 2502 7370
1893	0	0	Ki67+	 2513 7809
1894	0	0	Ki67+	 2523 7776
1895	0	0	Ki67+	 2546 7677
1896	0	0	Ki67+	 2550 7779
1897	0	0	Ki67+	 2566 7401
1898	0	0	Ki67+	 2568 7537
1899	0	0	Ki67+	 2573 7805
1900	0	0	Ki67+	 2575 7243
1901	0	0	Ki67+	 2578 7504
1902	0	0	Ki67+	 2579 7413
1903	0	0	Ki67+	 2597 7673
1904	0	0	Ki67+	 2599 7789
1905	0	0	Ki67+	 2606 7750
1906	0	0	Ki67+	 2610 7770
1907	0	0	Ki67+	 2618 8025
1908	0	0	Ki67+	 2650 7236
1909	0	0	Ki67+	 2655 7355
1910	0	0	Ki67+	 2277 8624
1911	0	0	Ki67+	 2370 8631
1912	0	0	Ki67+	 2373 8595
1913	0	0	Ki67+	 2389 8725
1914	0	0	Ki67+	 2397 8705
1915	0	0	Ki67+	 2399 8767
1916	0	0	Ki67+	 2423 8756
1917	0	0	Ki67+	 2446 8718
1918	0	0	Ki67+	 2448 8664
1919	0	0	Ki67+	 2452 8750
1920	0	0	Ki67+	 2478 8822
1921	0	0	Ki67+	 2484 8704
1922	0	0	Ki67+	 2492 8664
1923	0	0	Ki67+	 2521 8660
1924	0	0	Ki67+	 2522 8579
1925	0	0	Ki67+	 2523 8547
1926	0	0	Ki67+	 2540 8166
1927	0	0	Ki67+	 2544 8701
1928	0	0	Ki67+	 2549 8137
1929	0	0	Ki67+	 2552 8651
1930	0	0	Ki67+	 2553 8114
1931	0	0	Ki67+	 2560 8545
1932	0	0	Ki67+	 2579 8600
1933	0	0	Ki67+	 2582 8091
1934	0	0	Ki67+	 2603 8636
1935	0	0	Ki67+	 2607 8574
1936	0	0	Ki67+	 2620 8592
1937	0	0	Ki67+	 2622 8175
1938	0	0	Ki67+	 2634 8601
1939	0	0	Ki67+	 2640 8785
1940	0	0	Ki67+	 2647 8146
1941	0	0	Ki67+	 2650 8546
1942	0	0	Ki67+	 2651 8634
1943	0	0	Ki67+	 2435 9010
1944	0	0	Ki67+	 2485 9133
1945	0	0	Ki67+	 2499 9029
1946	0	0	Ki67+	 2511 8854
1947	0	0	Ki67+	 2551 8852
1948	0	0	Ki67+	 2577 9406
1949	0	0	Ki67+	 2587 9220
1950	0	0	Ki67+	 1905 10317
1951	0	0	Ki67+	 1914 10227
1952	0	0	Ki67+	 1985 10350
1953	0	0	Ki67+	 2007 10146
1954	0	0	Ki67+	 2017 10127
1955	0	0	Ki67+	 2018 10315
1956	0	0	Ki67+	 2021 10426
1957	0	0	Ki67+	 2033 10357
1958	0	0	Ki67+	 2059 10395
1959	0	0	Ki67+	 2081 10319
1960	0	0	Ki67+	 2082 10201
1961	0	0	Ki67+	 2091 10138
1962	0	0	Ki67+	 2119 10296
1963	0	0	Ki67+	 2126 10117
1964	0	0	Ki67+	 2142 10364
1965	0	0	Ki67+	 2147 10305
1966	0	0	Ki67+	 2213 10314
1967	0	0	Ki67+	 2225 10273
1968	0	0	Ki67+	 2230 10257
1969	0	0	Ki67+	 2236 10346
1970	0	0	Ki67+	 2260 10332
1971	0	0	Ki67+	 2269 10343
1972	0	0	Ki67+	 2278 10303
1973	0	0	Ki67+	 2288 10247
1974	0	0	Ki67+	 2344 10264
1975	0	0	Ki67+	 2393 10252
1976	0	0	Ki67+	 2446 10280
1977	0	0	Ki67+	 2455 10385
1978	0	0	Ki67+	 2473 10218
1979	0	0	Ki67+	 2498 10236
1980	0	0	Ki67+	 2510 10270
1981	0	0	Ki67+	 2513 10171
1982	0	0	Ki67+	 2513 10237
1983	0	0	Ki67+	 2532 10321
1984	0	0	Ki67+	 2534 10255
1985	0	0	Ki67+	 2539 10154
1986	0	0	Ki67+	 2543 10280
1987	0	0	Ki67+	 2551 10188
1988	0	0	Ki67+	 2559 10211
1989	0	0	Ki67+	 2560 10054
1990	0	0	Ki67+	 2577 10323
1991	0	0	Ki67+	 2596 9787
1992	0	0	Ki67+	 2601 10237
1993	0	0	Ki67+	 2605 10207
1994	0	0	Ki67+	 2605 10307
1995	0	0	Ki67+	 2623 10185
1996	0	0	Ki67+	 2631 10214
1997	0	0	Ki67+	 2640 10081
1998	0	0	Ki67+	 2654 10145
1999	0	0	Ki67+	 1939 10474
2000	0	0	Ki67+	 1994 10643
2001	0	0	Ki67+	 2172 10730
2002	0	0	Ki67+	 2194 10940
2003	0	0	Ki67+	 2378 11188
2004	0	0	Ki67+	 2423 10782
2005	0	0	Ki67+	 2438 10646
2006	0	0	Ki67+	 2441 10582
2007	0	0	Ki67+	 2443 10531
2008	0	0	Ki67+	 2455 10846
2009	0	0	Ki67+	 2534 10610
2010	0	0	Ki67+	 2540 10638
2011	0	0	Ki67+	 2542 10757
2012	0	0	Ki67+	 2555 10437
2013	0	0	Ki67+	 2562 11156
2014	0	0	Ki67+	 2565 10655
2015	0	0	Ki67+	 2570 10613
2016	0	0	Ki67+	 2586 10621
2017	0	0	Ki67+	 2593 10654
2018	0	0	Ki67+	 2593 10672
2019	0	0	Ki67+	 2593 10748
2020	0	0	Ki67+	 2595 10560
2021	0	0	Ki67+	 2613 10573
2022	0	0	Ki67+	 2617 10585
2023	0	0	Ki67+	 2623 10747
2024	0	0	Ki67+	 2655 10673
2025	0	0	Ki67+	 1868 11856
2026	0	0	Ki67+	 1885 11863
2027	0	0	Ki67+	 1923 11985
2028	0	0	Ki67+	 1981 11684
2029	0	0	Ki67+	 2065 11333
2030	0	0	Ki67+	 2171 11575
2031	0	0	Ki67+	 2173 11636
2032	0	0	Ki67+	 2234 12009
2033	0	0	Ki67+	 2241 11547
2034	0	0	Ki67+	 2485 11468
2035	0	0	Ki67+	 2544 11404
2036	0	0	Ki67+	 2558 11630
2037	0	0	Ki67+	 2629 11718
2038	0	0	Ki67+	 1891 12067
2039	0	0	Ki67+	 2383 12627
2040	0	0	Ki67+	 2389 12614
2041	0	0	Ki67+	 2394 12578
2042	0	0	Ki67+	 2409 12755
2043	0	0	Ki67+	 2479 12608
2044	0	0	Ki67+	 2488 12179
2045	0	0	Ki67+	 2528 12628
2046	0	0	Ki67+	 2555 12673
2047	0	0	Ki67+	 2565 12649
2048	0	0	Ki67+	 2608 12089
2049	0	0	Ki67+	 1873 13177
2050	0	0	Ki67+	 1891 13378
2051	0	0	Ki67+	 1893 13474
2052	0	0	Ki67+	 1902 13228
2053	0	0	Ki67+	 1911 13618
2054	0	0	Ki67+	 1913 13440
2055	0	0	Ki67+	 1920 13487
2056	0	0	Ki67+	 1922 13248
2057	0	0	Ki67+	 1923 13360
2058	0	0	Ki67+	 1927 13430
2059	0	0	Ki67+	 1930 13505
2060	0	0	Ki67+	 1945 13388
2061	0	0	Ki67+	 1953 13216
2062	0	0	Ki67+	 1994 13619
2063	0	0	Ki67+	 1995 13573
2064	0	0	Ki67+	 1997 13325
2065	0	0	Ki67+	 2002 13222
2066	0	0	Ki67+	 2009 13243
2067	0	0	Ki67+	 2027 13386
2068	0	0	Ki67+	 2027 13401
2069	0	0	Ki67+	 2041 13200
2070	0	0	Ki67+	 2042 13182
2071	0	0	Ki67+	 2048 13418
2072	0	0	Ki67+	 2054 13349
2073	0	0	Ki67+	 2080 13528
2074	0	0	Ki67+	 2087 13180
2075	0	0	Ki67+	 2089 13135
2076	0	0	Ki67+	 2108 13188
2077	0	0	Ki67+	 2131 13483
2078	0	0	Ki67+	 2136 13496
2079	0	0	Ki67+	 2225 13268
2080	0	0	Ki67+	 2232 13301
2081	0	0	Ki67+	 2558 13473
2082	0	0	Ki67+	 2611 13348
2083	0	0	Ki67+	 2622 13396
2084	0	0	Ki67+	 1859 13638
2085	0	0	Ki67+	 1862 14298
2086	0	0	Ki67+	 1863 14287
2087	0	0	Ki67+	 1865 13844
2088	0	0	Ki67+	 1867 13940
2089	0	0	Ki67+	 1870 14159
2090	0	0	Ki67+	 1881 13946
2091	0	0	Ki67+	 1883 13891
2092	0	0	Ki67+	 1884 14234
2093	0	0	Ki67+	 1891 13932
2094	0	0	Ki67+	 1897 13944
2095	0	0	Ki67+	 1898 14067
2096	0	0	Ki67+	 1899 14119
2097	0	0	Ki67+	 1909 14300
2098	0	0	Ki67+	 1910 13962
2099	0	0	Ki67+	 1911 14338
2100	0	0	Ki67+	 1924 13795
2101	0	0	Ki67+	 1927 13844
2102	0	0	Ki67+	 1928 14020
2103	0	0	Ki67+	 1929 13891
2104	0	0	Ki67+	 1935 14372
2105	0	0	Ki67+	 1937 14029
2106	0	0	Ki67+	 1939 13927
2107	0	0	Ki67+	 1948 13800
2108	0	0	Ki67+	 1951 14112
2109	0	0	Ki67+	 1952 14068
2110	0	0	Ki67+	 1952 14299
2111	0	0	Ki67+	 1953 13947
2112	0	0	Ki67+	 1973 14002
2113	0	0	Ki67+	 1975 13877
2114	0	0	Ki67+	 1983 13919
2115	0	0	Ki67+	 1987 14333
2116	0	0	Ki67+	 1988 13938
2117	0	0	Ki67+	 1995 13682
2118	0	0	Ki67+	 2018 13905
2119	0	0	Ki67+	 2018 13919
2120	0	0	Ki67+	 2019 13886
2121	0	0	Ki67+	 2044 13984
2122	0	0	Ki67+	 2045 13877
2123	0	0	Ki67+	 2046 13847
2124	0	0	Ki67+	 2046 13918
2125	0	0	Ki67+	 2079 13904
2126	0	0	Ki67+	 2082 13828
2127	0	0	Ki67+	 2102 14419
2128	0	0	Ki67+	 2113 14135
2129	0	0	Ki67+	 2116 13978
2130	0	0	Ki67+	 2119 13966
2131	0	0	Ki67+	 2161 14016
2132	0	0	Ki67+	 2188 13873
2133	0	0	Ki67+	 2197 14074
2134	0	0	Ki67+	 2222 13979
2135	0	0	Ki67+	 2226 14258
2136	0	0	Ki67+	 2236 14106
2137	0	0	Ki67+	 2241 14090
2138	0	0	Ki67+	 2256 14250
2139	0	0	Ki67+	 2297 14256
2140	0	0	Ki67+	 2321 14306
2141	0	0	Ki67+	 2329 14205
2142	0	0	Ki67+	 2335 14221
2143	0	0	Ki67+	 2349 14289
2144	0	0	Ki67+	 2648 14298
2145	0	0	Ki67+	 1860 14689
2146	0	0	Ki67+	 1879 14963
2147	0	0	Ki67+	 1898 14625
2148	0	0	Ki67+	 1912 14467
2149	0	0	Ki67+	 1945 15038
2150	0	0	Ki67+	 1953 15206
2151	0	0	Ki67+	 1956 14552
2152	0	0	Ki67+	 1961 14515
2153	0	0	Ki67+	 1972 14531
2154	0	0	Ki67+	 1977 14604
2155	0	0	Ki67+	 1979 14636
2156	0	0	Ki67+	 1992 14877
2157	0	0	Ki67+	 1999 15011
2158	0	0	Ki67+	 2011 14817
2159	0	0	Ki67+	 2024 14959
2160	0	0	Ki67+	 2025 15118
2161	0	0	Ki67+	 2038 15031
2162	0	0	Ki67+	 2049 14762
2163	0	0	Ki67+	 2088 15222
2164	0	0	Ki67+	 2211 14452
2165	0	0	Ki67+	 2222 14861
2166	0	0	Ki67+	 2225 14844
2167	0	0	Ki67+	 2248 14882
2168	0	0	Ki67+	 2258 14873
2169	0	0	Ki67+	 2279 14548
2170	0	0	Ki67+	 2326 14475
2171	0	0	Ki67+	 1859 15957
2172	0	0	Ki67+	 1891 15592
2173	0	0	Ki67+	 1894 15678
2174	0	0	Ki67+	 1922 15670
2175	0	0	Ki67+	 1961 15591
2176	0	0	Ki67+	 1966 15567
2177	0	0	Ki67+	 2024 15890
2178	0	0	Ki67+	 2064 15310
2179	0	0	Ki67+	 2065 16030
2180	0	0	Ki67+	 2083 15617
2181	0	0	Ki67+	 2091 15591
2182	0	0	Ki67+	 2091 15645
2183	0	0	Ki67+	 2101 15895
2184	0	0	Ki67+	 2108 15495
2185	0	0	Ki67+	 2110 15363
2186	0	0	Ki67+	 2112 15324
2187	0	0	Ki67+	 2116 15655
2188	0	0	Ki67+	 2116 15847
2189	0	0	Ki67+	 2119 15421
2190	0	0	Ki67+	 2120 15352
2191	0	0	Ki67+	 2131 15651
2192	0	0	Ki67+	 2131 15959
2193	0	0	Ki67+	 2140 15608
2194	0	0	Ki67+	 2145 15339
2195	0	0	Ki67+	 2149 15567
2196	0	0	Ki67+	 2162 15368
2197	0	0	Ki67+	 2169 15939
2198	0	0	Ki67+	 2175 15708
2199	0	0	Ki67+	 2179 15378
2200	0	0	Ki67+	 2187 15366
2201	0	0	Ki67+	 2606 15333
2202	0	0	Ki67+	 1862 16143
2203	0	0	Ki67+	 1864 16447
2204	0	0	Ki67+	 1873 16557
2205	0	0	Ki67+	 1877 16088
2206	0	0	Ki67+	 1898 16108
2207	0	0	Ki67+	 1899 16127
2208	0	0	Ki67+	 1900 16182
2209	0	0	Ki67+	 1909 16491
2210	0	0	Ki67+	 1910 16573
2211	0	0	Ki67+	 1914 16678
2212	0	0	Ki67+	 1915 16183
2213	0	0	Ki67+	 1915 16540
2214	0	0	Ki67+	 1920 16106
2215	0	0	Ki67+	 1922 16212
2216	0	0	Ki67+	 1922 16831
2217	0	0	Ki67+	 1924 16669
2218	0	0	Ki67+	 1926 16574
2219	0	0	Ki67+	 1934 16693
2220	0	0	Ki67+	 1940 16389
2221	0	0	Ki67+	 1940 16401
2222	0	0	Ki67+	 1948 16660
2223	0	0	Ki67+	 1950 16159
2224	0	0	Ki67+	 1957 16477
2225	0	0	Ki67+	 1967 16206
2226	0	0	Ki67+	 1969 16628
2227	0	0	Ki67+	 1973 16445
2228	0	0	Ki67+	 1996 16065
2229	0	0	Ki67+	 2002 16142
2230	0	0	Ki67+	 2008 16446
2231	0	0	Ki67+	 2009 16713
2232	0	0	Ki67+	 2011 16831
2233	0	0	Ki67+	 2012 16787
2234	0	0	Ki67+	 2022 16744
2235	0	0	Ki67+	 2028 16768
2236	0	0	Ki67+	 2031 16294
2237	0	0	Ki67+	 2031 16790
2238	0	0	Ki67+	 2033 16313
2239	0	0	Ki67+	 2033 16662
2240	0	0	Ki67+	 2036 16705
2241	0	0	Ki67+	 2039 16426
2242	0	0	Ki67+	 2043 16150
2243	0	0	Ki67+	 2046 16263
2244	0	0	Ki67+	 2047 16126
2245	0	0	Ki67+	 2049 16480
2246	0	0	Ki67+	 2054 16439
2247	0	0	Ki67+	 2060 16810
2248	0	0	Ki67+	 2065 16823
2249	0	0	Ki67+	 2066 16172
2250	0	0	Ki67+	 2071 16215
2251	0	0	Ki67+	 2071 16762
2252	0	0	Ki67+	 2078 16253
2253	0	0	Ki67+	 2078 16825
2254	0	0	Ki67+	 2082 16429
2255	0	0	Ki67+	 2084 16266
2256	0	0	Ki67+	 2086 16485
2257	0	0	Ki67+	 2086 16813
2258	0	0	Ki67+	 2089 16556
2259	0	0	Ki67+	 2110 16173
2260	0	0	Ki67+	 2110 16479
2261	0	0	Ki67+	 2114 16646
2262	0	0	Ki67+	 2130 16262
2263	0	0	Ki67+	 2144 16034
2264	0	0	Ki67+	 2160 16830
2265	0	0	Ki67+	 2176 16304
2266	0	0	Ki67+	 2178 16072
2267	0	0	Ki67+	 2178 16809
2268	0	0	Ki67+	 2180 16727
2269	0	0	Ki67+	 2183 16125
2270	0	0	Ki67+	 2183 16406
2271	0	0	Ki67+	 2202 16282
2272	0	0	Ki67+	 2207 16411
2273	0	0	Ki67+	 2270 16235
2274	0	0	Ki67+	 2308 16814
2275	0	0	Ki67+	 2311 16736
2276	0	0	Ki67+	 2330 16744
2277	0	0	Ki67+	 2391 16758
2278	0	0	Ki67+	 2402 16759
2279	0	0	Ki67+	 2452 16580
2280	0	0	Ki67+	 1863 16955
2281	0	0	Ki67+	 1873 17012
2282	0	0	Ki67+	 1879 17052
2283	0	0	Ki67+	 1881 16951
2284	0	0	Ki67+	 1888 16933
2285	0	0	Ki67+	 1902 16977
2286	0	0	Ki67+	 1918 16947
2287	0	0	Ki67+	 1921 17095
2288	0	0	Ki67+	 1924 17064
2289	0	0	Ki67+	 1939 17006
2290	0	0	Ki67+	 1944 16973
2291	0	0	Ki67+	 1960 16980
2292	0	0	Ki67+	 1972 17016
2293	0	0	Ki67+	 2009 16869
2294	0	0	Ki67+	 2011 17279
2295	0	0	Ki67+	 2014 17431
2296	0	0	Ki67+	 2026 17271
2297	0	0	Ki67+	 2026 17470
2298	0	0	Ki67+	 2027 17000
2299	0	0	Ki67+	 2028 17177
2300	0	0	Ki67+	 2032 16863
2301	0	0	Ki67+	 2035 17045
2302	0	0	Ki67+	 2036 16989
2303	0	0	Ki67+	 2042 17494
2304	0	0	Ki67+	 2045 17312
2305	0	0	Ki67+	 2047 17460
2306	0	0	Ki67+	 2049 17351
2307	0	0	Ki67+	 2051 17130
2308	0	0	Ki67+	 2051 17162
2309	0	0	Ki67+	 2052 16836
2310	0	0	Ki67+	 2053 17140
2311	0	0	Ki67+	 2054 17483
2312	0	0	Ki67+	 2059 16903
2313	0	0	Ki67+	 2082 17560
2314	0	0	Ki67+	 2095 17275
2315	0	0	Ki67+	 2102 16912
2316	0	0	Ki67+	 2104 16897
2317	0	0	Ki67+	 2104 17250
2318	0	0	Ki67+	 2120 17151
2319	0	0	Ki67+	 2127 17319
2320	0	0	Ki67+	 2137 17258
2321	0	0	Ki67+	 2147 16915
2322	0	0	Ki67+	 2150 17215
2323	0	0	Ki67+	 2155 17601
2324	0	0	Ki67+	 2159 17345
2325	0	0	Ki67+	 2173 17308
2326	0	0	Ki67+	 2175 17056
2327	0	0	Ki67+	 2180 17262
2328	0	0	Ki67+	 2180 17406
2329	0	0	Ki67+	 2183 17082
2330	0	0	Ki67+	 2187 17233
2331	0	0	Ki67+	 2188 17253
2332	0	0	Ki67+	 2193 17354
2333	0	0	Ki67+	 2207 17210
2334	0	0	Ki67+	 2210 16948
2335	0	0	Ki67+	 2218 17112
2336	0	0	Ki67+	 2220 17360
2337	0	0	Ki67+	 2227 17397
2338	0	0	Ki67+	 2233 17413
2339	0	0	Ki67+	 2234 17483
2340	0	0	Ki67+	 2251 17086
2341	0	0	Ki67+	 2251 17511
2342	0	0	Ki67+	 2315 17527
2343	0	0	Ki67+	 2327 17535
2344	0	0	Ki67+	 2336 17570
2345	0	0	Ki67+	 2359 18428
2346	0	0	Ki67+	 2361 18414
2347	0	0	Ki67+	 2384 17780
2348	0	0	Ki67+	 2387 17674
2349	0	0	Ki67+	 2400 17794
2350	0	0	Ki67+	 2419 17776
2351	0	0	Ki67+	 2429 17884
2352	0	0	Ki67+	 2443 17774
2353	0	0	Ki67+	 2583 18335
2354	0	0	Ki67+	 2629 17728
2355	0	0	Ki67+	 2643 17719
2356	0	0	Ki67+	 1961 19025
2357	0	0	Ki67+	 2195 18861
2358	0	0	Ki67+	 2271 18985
2359	0	0	Ki67+	 2274 19202
2360	0	0	Ki67+	 2319 18448
2361	0	0	Ki67+	 2339 18479
2362	0	0	Ki67+	 2348 18494
2363	0	0	Ki67+	 2362 18460
2364	0	0	Ki67+	 2369 18484
2365	0	0	Ki67+	 2394 19090
2366	0	0	Ki67+	 2458 18452
2367	0	0	Ki67+	 2118 19976
2368	0	0	Ki67+	 2123 19835
2369	0	0	Ki67+	 2164 19619
2370	0	0	Ki67+	 2223 19412
2371	0	0	Ki67+	 2226 19262
2372	0	0	Ki67+	 2231 19613
2373	0	0	Ki67+	 2248 20026
2374	0	0	Ki67+	 2249 19973
2375	0	0	Ki67+	 2262 19685
2376	0	0	Ki67+	 2266 19489
2377	0	0	Ki67+	 2273 19794
2378	0	0	Ki67+	 2280 19881
2379	0	0	Ki67+	 2288 19748
2380	0	0	Ki67+	 2301 19930
2381	0	0	Ki67+	 2319 20011
2382	0	0	Ki67+	 2532 19344
2383	0	0	Ki67+	 2629 19637
2384	0	0	Ki67+	 2046 20256
2385	0	0	Ki67+	 2047 20341
2386	0	0	Ki67+	 2048 20371
2387	0	0	Ki67+	 2057 20398
2388	0	0	Ki67+	 2065 20275
2389	0	0	Ki67+	 2073 20521
2390	0	0	Ki67+	 2074 20178
2391	0	0	Ki67+	 2074 20692
2392	0	0	Ki67+	 2075 20102
2393	0	0	Ki67+	 2078 20416
2394	0	0	Ki67+	 2081 20193
2395	0	0	Ki67+	 2081 20237
2396	0	0	Ki67+	 2093 20487
2397	0	0	Ki67+	 2093 20501
2398	0	0	Ki67+	 2109 20140
2399	0	0	Ki67+	 2110 20459
2400	0	0	Ki67+	 2111 20530
2401	0	0	Ki67+	 2116 20542
2402	0	0	Ki67+	 2121 20434
2403	0	0	Ki67+	 2121 20487
2404	0	0	Ki67+	 2125 20645
2405	0	0	Ki67+	 2128 20279
2406	0	0	Ki67+	 2128 20663
2407	0	0	Ki67+	 2132 20628
2408	0	0	Ki67+	 2136 20139
2409	0	0	Ki67+	 2138 20485
2410	0	0	Ki67+	 2141 20252
2411	0	0	Ki67+	 2141 20514
2412	0	0	Ki67+	 2143 20236
2413	0	0	Ki67+	 2146 20814
2414	0	0	Ki67+	 2149 20584
2415	0	0	Ki67+	 2151 20162
2416	0	0	Ki67+	 2156 20640
2417	0	0	Ki67+	 2164 20181
2418	0	0	Ki67+	 2164 20540
2419	0	0	Ki67+	 2167 20394
2420	0	0	Ki67+	 2171 20081
2421	0	0	Ki67+	 2179 20036
2422	0	0	Ki67+	 2183 20611
2423	0	0	Ki67+	 2183 20658
2424	0	0	Ki67+	 2186 20572
2425	0	0	Ki67+	 2187 20415
2426	0	0	Ki67+	 2189 20635
2427	0	0	Ki67+	 2194 20103
2428	0	0	Ki67+	 2195 20358
2429	0	0	Ki67+	 2198 20444
2430	0	0	Ki67+	 2200 20376
2431	0	0	Ki67+	 2202 20061
2432	0	0	Ki67+	 2202 20661
2433	0	0	Ki67+	 2209 20364
2434	0	0	Ki67+	 2210 20142
2435	0	0	Ki67+	 2215 20100
2436	0	0	Ki67+	 2218 20424
2437	0	0	Ki67+	 2219 20113
2438	0	0	Ki67+	 2220 20270
2439	0	0	Ki67+	 2221 20064
2440	0	0	Ki67+	 2223 20299
2441	0	0	Ki67+	 2225 20035
2442	0	0	Ki67+	 2225 20239
2443	0	0	Ki67+	 2225 20395
2444	0	0	Ki67+	 2226 20438
2445	0	0	Ki67+	 2233 20481
2446	0	0	Ki67+	 2235 20172
2447	0	0	Ki67+	 2235 20602
2448	0	0	Ki67+	 2236 20204
2449	0	0	Ki67+	 2238 20363
2450	0	0	Ki67+	 2241 20214
2451	0	0	Ki67+	 2241 20328
2452	0	0	Ki67+	 2241 20458
2453	0	0	Ki67+	 2244 20296
2454	0	0	Ki67+	 2247 20347
2455	0	0	Ki67+	 2250 20050
2456	0	0	Ki67+	 2251 20503
2457	0	0	Ki67+	 2252 20078
2458	0	0	Ki67+	 2256 20476
2459	0	0	Ki67+	 2257 20516
2460	0	0	Ki67+	 2262 20177
2461	0	0	Ki67+	 2262 20813
2462	0	0	Ki67+	 2264 20133
2463	0	0	Ki67+	 2265 20083
2464	0	0	Ki67+	 2266 20203
2465	0	0	Ki67+	 2266 20239
2466	0	0	Ki67+	 2267 20328
2467	0	0	Ki67+	 2270 20711
2468	0	0	Ki67+	 2271 20348
2469	0	0	Ki67+	 2275 20216
2470	0	0	Ki67+	 2276 20495
2471	0	0	Ki67+	 2280 20136
2472	0	0	Ki67+	 2281 20159
2473	0	0	Ki67+	 2293 20537
2474	0	0	Ki67+	 2300 20330
2475	0	0	Ki67+	 2300 20460
2476	0	0	Ki67+	 2300 20657
2477	0	0	Ki67+	 2304 20411
2478	0	0	Ki67+	 2304 20527
2479	0	0	Ki67+	 2306 20493
2480	0	0	Ki67+	 2307 20349
2481	0	0	Ki67+	 2309 20278
2482	0	0	Ki67+	 2311 20394
2483	0	0	Ki67+	 2320 20349
2484	0	0	Ki67+	 2322 20373
2485	0	0	Ki67+	 2328 20676
2486	0	0	Ki67+	 2333 20689
2487	0	0	Ki67+	 2334 20774
2488	0	0	Ki67+	 2337 20632
2489	0	0	Ki67+	 2339 20607
2490	0	0	Ki67+	 2344 20815
2491	0	0	Ki67+	 2345 20711
2492	0	0	Ki67+	 2349 20619
2493	0	0	Ki67+	 2351 20660
2494	0	0	Ki67+	 2354 20740
2495	0	0	Ki67+	 2354 20826
2496	0	0	Ki67+	 2358 20542
2497	0	0	Ki67+	 2360 20780
2498	0	0	Ki67+	 2363 20799
2499	0	0	Ki67+	 2364 20130
2500	0	0	Ki67+	 2367 20571
2501	0	0	Ki67+	 2368 20663
2502	0	0	Ki67+	 2374 20687
2503	0	0	Ki67+	 2375 20747
2504	0	0	Ki67+	 2383 20343
2505	0	0	Ki67+	 2385 20695
2506	0	0	Ki67+	 2392 20757
2507	0	0	Ki67+	 2399 20727
2508	0	0	Ki67+	 2420 20779
2509	0	0	Ki67+	 2428 20741
2510	0	0	Ki67+	 2430 20114
2511	0	0	Ki67+	 2450 20762
2512	0	0	Ki67+	 2462 20774
2513	0	0	Ki67+	 2480 20464
2514	0	0	Ki67+	 2499 20189
2515	0	0	Ki67+	 2594 20712
2516	0	0	Ki67+	 2596 20693
2517	0	0	Ki67+	 2633 20520
2518	0	0	Ki67+	 2633 20532
2519	0	0	Ki67+	 2230 21083
2520	0	0	Ki67+	 2280 20881
2521	0	0	Ki67+	 2285 20841
2522	0	0	Ki67+	 2287 20899
2523	0	0	Ki67+	 2298 20930
2524	0	0	Ki67+	 2300 20878
2525	0	0	Ki67+	 2312 20898
2526	0	0	Ki67+	 2335 20883
2527	0	0	Ki67+	 2342 20836
2528	0	0	Ki67+	 2342 20891
2529	0	0	Ki67+	 2356 21132
2530	0	0	Ki67+	 2356 21316
2531	0	0	Ki67+	 2369 20955
2532	0	0	Ki67+	 2375 20854
2533	0	0	Ki67+	 2379 20921
2534	0	0	Ki67+	 2382 20900
2535	0	0	Ki67+	 2407 20917
2536	0	0	Ki67+	 2436 21316
2537	0	0	Ki67+	 2438 21409
2538	0	0	Ki67+	 2491 21375
2539	0	0	Ki67+	 2573 21591
2540	0	0	Ki67+	 2645 21304
2541	0	0	Ki67+	 2649 21173
2542	0	0	Ki67+	 2654 21333
2543	0	0	Ki67+	 2674 3706
2544	0	0	Ki67+	 2675 3617
2545	0	0	Ki67+	 2684 3533
2546	0	0	Ki67+	 2690 3701
2547	0	0	Ki67+	 2716 3602
2548	0	0	Ki67+	 2719 3615
2549	0	0	Ki67+	 2722 3700
2550	0	0	Ki67+	 2748 3685
2551	0	0	Ki67+	 2763 3600
2552	0	0	Ki67+	 2764 3615
2553	0	0	Ki67+	 2766 3712
2554	0	0	Ki67+	 2780 3603
2555	0	0	Ki67+	 2781 3677
2556	0	0	Ki67+	 2823 3660
2557	0	0	Ki67+	 2860 3286
2558	0	0	Ki67+	 2865 3626
2559	0	0	Ki67+	 2867 3527
2560	0	0	Ki67+	 2903 3656
2561	0	0	Ki67+	 2906 3710
2562	0	0	Ki67+	 2913 3621
2563	0	0	Ki67+	 2925 3346
2564	0	0	Ki67+	 2956 3699
2565	0	0	Ki67+	 2976 3618
2566	0	0	Ki67+	 3005 3623
2567	0	0	Ki67+	 3030 3558
2568	0	0	Ki67+	 3034 3724
2569	0	0	Ki67+	 3047 3552
2570	0	0	Ki67+	 3049 3262
2571	0	0	Ki67+	 3067 3240
2572	0	0	Ki67+	 3101 3563
2573	0	0	Ki67+	 3112 3256
2574	0	0	Ki67+	 3131 3280
2575	0	0	Ki67+	 3132 3037
2576	0	0	Ki67+	 3139 3226
2577	0	0	Ki67+	 3153 3690
2578	0	0	Ki67+	 3165 3275
2579	0	0	Ki67+	 3181 3202
2580	0	0	Ki67+	 3181 3250
2581	0	0	Ki67+	 3182 3277
2582	0	0	Ki67+	 3199 3302
2583	0	0	Ki67+	 3208 3275
2584	0	0	Ki67+	 3222 3282
2585	0	0	Ki67+	 3223 3245
2586	0	0	Ki67+	 3231 3266
2587	0	0	Ki67+	 3240 3136
2588	0	0	Ki67+	 3243 3157
2589	0	0	Ki67+	 3246 3235
2590	0	0	Ki67+	 3247 3177
2591	0	0	Ki67+	 3247 3252
2592	0	0	Ki67+	 3251 3387
2593	0	0	Ki67+	 3252 3116
2594	0	0	Ki67+	 3252 3203
2595	0	0	Ki67+	 3259 3129
2596	0	0	Ki67+	 3264 3192
2597	0	0	Ki67+	 3269 3164
2598	0	0	Ki67+	 3273 3179
2599	0	0	Ki67+	 3274 3137
2600	0	0	Ki67+	 3276 3084
2601	0	0	Ki67+	 3280 3147
2602	0	0	Ki67+	 3285 3123
2603	0	0	Ki67+	 3286 3104
2604	0	0	Ki67+	 3296 3134
2605	0	0	Ki67+	 3312 3230
2606	0	0	Ki67+	 3318 3190
2607	0	0	Ki67+	 3322 3097
2608	0	0	Ki67+	 3324 3084
2609	0	0	Ki67+	 3329 3158
2610	0	0	Ki67+	 3335 3123
2611	0	0	Ki67+	 3337 3226
2612	0	0	Ki67+	 3347 3361
2613	0	0	Ki67+	 3349 3234
2614	0	0	Ki67+	 3350 3179
2615	0	0	Ki67+	 3352 3306
2616	0	0	Ki67+	 3354 3077
2617	0	0	Ki67+	 3354 3211
2618	0	0	Ki67+	 3359 3326
2619	0	0	Ki67+	 3360 3277
2620	0	0	Ki67+	 3368 3119
2621	0	0	Ki67+	 3376 3374
2622	0	0	Ki67+	 3377 3188
2623	0	0	Ki67+	 3382 3153
2624	0	0	Ki67+	 3390 3239
2625	0	0	Ki67+	 3390 3369
2626	0	0	Ki67+	 3398 3124
2627	0	0	Ki67+	 3406 3193
2628	0	0	Ki67+	 3409 3211
2629	0	0	Ki67+	 3412 3135
2630	0	0	Ki67+	 3413 3344
2631	0	0	Ki67+	 3418 3153
2632	0	0	Ki67+	 3420 3278
2633	0	0	Ki67+	 3420 3309
2634	0	0	Ki67+	 3425 3171
2635	0	0	Ki67+	 3427 3115
2636	0	0	Ki67+	 3431 3075
2637	0	0	Ki67+	 3434 3330
2638	0	0	Ki67+	 3435 3295
2639	0	0	Ki67+	 3438 3376
2640	0	0	Ki67+	 3443 3240
2641	0	0	Ki67+	 3453 3184
2642	0	0	Ki67+	 2659 3935
2643	0	0	Ki67+	 2659 4131
2644	0	0	Ki67+	 2679 3845
2645	0	0	Ki67+	 2682 3898
2646	0	0	Ki67+	 2685 3986
2647	0	0	Ki67+	 2689 4023
2648	0	0	Ki67+	 2692 4084
2649	0	0	Ki67+	 2707 3866
2650	0	0	Ki67+	 2721 3827
2651	0	0	Ki67+	 2722 4391
2652	0	0	Ki67+	 2724 4093
2653	0	0	Ki67+	 2730 4375
2654	0	0	Ki67+	 2735 3842
2655	0	0	Ki67+	 2743 4373
2656	0	0	Ki67+	 2748 4007
2657	0	0	Ki67+	 2756 4106
2658	0	0	Ki67+	 2763 3970
2659	0	0	Ki67+	 2769 3769
2660	0	0	Ki67+	 2773 3962
2661	0	0	Ki67+	 2779 4133
2662	0	0	Ki67+	 2780 4391
2663	0	0	Ki67+	 2786 4150
2664	0	0	Ki67+	 2790 3751
2665	0	0	Ki67+	 2792 4384
2666	0	0	Ki67+	 2794 4330
2667	0	0	Ki67+	 2802 4484
2668	0	0	Ki67+	 2804 4429
2669	0	0	Ki67+	 2805 4177
2670	0	0	Ki67+	 2805 4442
2671	0	0	Ki67+	 2812 3768
2672	0	0	Ki67+	 2812 4463
2673	0	0	Ki67+	 2831 4429
2674	0	0	Ki67+	 2834 4501
2675	0	0	Ki67+	 2856 4504
2676	0	0	Ki67+	 2857 4478
2677	0	0	Ki67+	 2858 4235
2678	0	0	Ki67+	 2880 4420
2679	0	0	Ki67+	 2918 4477
2680	0	0	Ki67+	 2926 4517
2681	0	0	Ki67+	 2938 4493
2682	0	0	Ki67+	 2952 4467
2683	0	0	Ki67+	 2963 4495
2684	0	0	Ki67+	 2986 4491
2685	0	0	Ki67+	 2996 4204
2686	0	0	Ki67+	 3014 3962
2687	0	0	Ki67+	 3020 3903
2688	0	0	Ki67+	 3022 4454
2689	0	0	Ki67+	 3039 4443
2690	0	0	Ki67+	 3106 3927
2691	0	0	Ki67+	 3309 4523
2692	0	0	Ki67+	 2696 4608
2693	0	0	Ki67+	 2762 4547
2694	0	0	Ki67+	 2765 5018
2695	0	0	Ki67+	 2790 5064
2696	0	0	Ki67+	 2797 5074
2697	0	0	Ki67+	 2896 4572
2698	0	0	Ki67+	 2901 4789
2699	0	0	Ki67+	 2906 4703
2700	0	0	Ki67+	 2908 4723
2701	0	0	Ki67+	 2914 4710
2702	0	0	Ki67+	 2919 4581
2703	0	0	Ki67+	 2919 4635
2704	0	0	Ki67+	 2934 4682
2705	0	0	Ki67+	 2939 4584
2706	0	0	Ki67+	 2945 4662
2707	0	0	Ki67+	 2946 4715
2708	0	0	Ki67+	 2948 4742
2709	0	0	Ki67+	 2950 4633
2710	0	0	Ki67+	 2953 4798
2711	0	0	Ki67+	 2956 4687
2712	0	0	Ki67+	 2959 5122
2713	0	0	Ki67+	 2964 4999
2714	0	0	Ki67+	 2969 4791
2715	0	0	Ki67+	 2969 5148
2716	0	0	Ki67+	 2971 4645
2717	0	0	Ki67+	 2977 4622
2718	0	0	Ki67+	 2979 4706
2719	0	0	Ki67+	 2982 4653
2720	0	0	Ki67+	 2987 4556
2721	0	0	Ki67+	 2989 4715
2722	0	0	Ki67+	 3003 4744
2723	0	0	Ki67+	 3147 5224
2724	0	0	Ki67+	 3383 4959
2725	0	0	Ki67+	 3443 4581
2726	0	0	Ki67+	 3446 4531
2727	0	0	Ki67+	 2682 5902
2728	0	0	Ki67+	 2752 6056
2729	0	0	Ki67+	 2759 5527
2730	0	0	Ki67+	 2822 6085
2731	0	0	Ki67+	 2840 6075
2732	0	0	Ki67+	 2847 6111
2733	0	0	Ki67+	 2887 6119
2734	0	0	Ki67+	 2901 5920
2735	0	0	Ki67+	 2911 5696
2736	0	0	Ki67+	 2927 5902
2737	0	0	Ki67+	 2932 5876
2738	0	0	Ki67+	 2936 5854
2739	0	0	Ki67+	 2946 5980
2740	0	0	Ki67+	 2952 5838
2741	0	0	Ki67+	 2963 5866
2742	0	0	Ki67+	 2980 5887
2743	0	0	Ki67+	 2991 5859
2744	0	0	Ki67+	 3010 5912
2745	0	0	Ki67+	 3025 5394
2746	0	0	Ki67+	 3031 5902
2747	0	0	Ki67+	 3040 5952
2748	0	0	Ki67+	 3057 5920
2749	0	0	Ki67+	 3063 5949
2750	0	0	Ki67+	 3065 5980
2751	0	0	Ki67+	 3076 5941
2752	0	0	Ki67+	 3080 5846
2753	0	0	Ki67+	 3083 5965
2754	0	0	Ki67+	 3096 6125
2755	0	0	Ki67+	 3117 5935
2756	0	0	Ki67+	 3155 5370
2757	0	0	Ki67+	 3178 5709
2758	0	0	Ki67+	 3202 6011
2759	0	0	Ki67+	 3216 5634
2760	0	0	Ki67+	 3220 6013
2761	0	0	Ki67+	 3241 6061
2762	0	0	Ki67+	 3254 5411
2763	0	0	Ki67+	 3264 5594
2764	0	0	Ki67+	 3383 5838
2765	0	0	Ki67+	 3439 5485
2766	0	0	Ki67+	 2663 6470
2767	0	0	Ki67+	 2698 6583
2768	0	0	Ki67+	 2713 6628
2769	0	0	Ki67+	 2716 6575
2770	0	0	Ki67+	 2724 6752
2771	0	0	Ki67+	 2727 6148
2772	0	0	Ki67+	 2727 6603
2773	0	0	Ki67+	 2728 6450
2774	0	0	Ki67+	 2734 6620
2775	0	0	Ki67+	 2740 6177
2776	0	0	Ki67+	 2742 6151
2777	0	0	Ki67+	 2756 6640
2778	0	0	Ki67+	 2769 6615
2779	0	0	Ki67+	 2804 6867
2780	0	0	Ki67+	 2809 6837
2781	0	0	Ki67+	 2811 6642
2782	0	0	Ki67+	 2827 6842
2783	0	0	Ki67+	 2832 6256
2784	0	0	Ki67+	 2842 6878
2785	0	0	Ki67+	 2847 6550
2786	0	0	Ki67+	 2852 6831
2787	0	0	Ki67+	 2861 6264
2788	0	0	Ki67+	 2861 6779
2789	0	0	Ki67+	 2865 6539
2790	0	0	Ki67+	 2868 6470
2791	0	0	Ki67+	 2870 6925
2792	0	0	Ki67+	 2874 6416
2793	0	0	Ki67+	 2876 6444
2794	0	0	Ki67+	 2879 6601
2795	0	0	Ki67+	 2883 6277
2796	0	0	Ki67+	 2884 6769
2797	0	0	Ki67+	 2887 6513
2798	0	0	Ki67+	 2896 6792
2799	0	0	Ki67+	 2898 6460
2800	0	0	Ki67+	 2901 6213
2801	0	0	Ki67+	 2910 6247
2802	0	0	Ki67+	 2918 6205
2803	0	0	Ki67+	 2921 6691
2804	0	0	Ki67+	 2927 6278
2805	0	0	Ki67+	 2945 6142
2806	0	0	Ki67+	 2957 6824
2807	0	0	Ki67+	 2961 6787
2808	0	0	Ki67+	 2964 6173
2809	0	0	Ki67+	 2968 6448
2810	0	0	Ki67+	 2982 6599
2811	0	0	Ki67+	 2989 6783
2812	0	0	Ki67+	 2994 6176
2813	0	0	Ki67+	 3046 6778
2814	0	0	Ki67+	 3066 6166
2815	0	0	Ki67+	 2689 7689
2816	0	0	Ki67+	 2689 7703
2817	0	0	Ki67+	 2719 7684
2818	0	0	Ki67+	 2721 7013
2819	0	0	Ki67+	 2721 7633
2820	0	0	Ki67+	 2729 7641
2821	0	0	Ki67+	 2734 7630
2822	0	0	Ki67+	 2743 7183
2823	0	0	Ki67+	 2746 7662
2824	0	0	Ki67+	 2748 7343
2825	0	0	Ki67+	 2769 7485
2826	0	0	Ki67+	 2783 7114
2827	0	0	Ki67+	 2785 7339
2828	0	0	Ki67+	 2794 7599
2829	0	0	Ki67+	 2798 7469
2830	0	0	Ki67+	 2801 7341
2831	0	0	Ki67+	 2832 7113
2832	0	0	Ki67+	 2836 6993
2833	0	0	Ki67+	 2843 7507
2834	0	0	Ki67+	 2852 7532
2835	0	0	Ki67+	 2853 7020
2836	0	0	Ki67+	 2877 7158
2837	0	0	Ki67+	 2878 7183
2838	0	0	Ki67+	 2895 7018
2839	0	0	Ki67+	 2908 7577
2840	0	0	Ki67+	 2909 7039
2841	0	0	Ki67+	 2910 7507
2842	0	0	Ki67+	 2926 7112
2843	0	0	Ki67+	 2930 7240
2844	0	0	Ki67+	 2935 7277
2845	0	0	Ki67+	 2942 7482
2846	0	0	Ki67+	 2963 7201
2847	0	0	Ki67+	 2980 7273
2848	0	0	Ki67+	 3141 7717
2849	0	0	Ki67+	 3269 7607
2850	0	0	Ki67+	 3282 7626
2851	0	0	Ki67+	 3345 7631
2852	0	0	Ki67+	 2680 8115
2853	0	0	Ki67+	 2681 8472
2854	0	0	Ki67+	 2692 7950
2855	0	0	Ki67+	 2707 8409
2856	0	0	Ki67+	 2713 7941
2857	0	0	Ki67+	 2721 7919
2858	0	0	Ki67+	 2724 8407
2859	0	0	Ki67+	 2735 8492
2860	0	0	Ki67+	 2751 8397
2861	0	0	Ki67+	 2757 7887
2862	0	0	Ki67+	 2760 8196
2863	0	0	Ki67+	 2773 8177
2864	0	0	Ki67+	 2779 8138
2865	0	0	Ki67+	 2779 8218
2866	0	0	Ki67+	 2784 8409
2867	0	0	Ki67+	 2788 7876
2868	0	0	Ki67+	 2790 8475
2869	0	0	Ki67+	 2797 8175
2870	0	0	Ki67+	 2813 8386
2871	0	0	Ki67+	 2821 8022
2872	0	0	Ki67+	 2838 8232
2873	0	0	Ki67+	 2841 8427
2874	0	0	Ki67+	 2858 8299
2875	0	0	Ki67+	 2860 8214
2876	0	0	Ki67+	 2863 8513
2877	0	0	Ki67+	 2865 7808
2878	0	0	Ki67+	 2865 8071
2879	0	0	Ki67+	 2868 7842
2880	0	0	Ki67+	 2872 7787
2881	0	0	Ki67+	 2888 7763
2882	0	0	Ki67+	 2890 8163
2883	0	0	Ki67+	 2902 8473
2884	0	0	Ki67+	 2904 8498
2885	0	0	Ki67+	 2905 7877
2886	0	0	Ki67+	 2908 7777
2887	0	0	Ki67+	 2915 7747
2888	0	0	Ki67+	 2933 7945
2889	0	0	Ki67+	 2940 7963
2890	0	0	Ki67+	 2941 7868
2891	0	0	Ki67+	 2942 8132
2892	0	0	Ki67+	 2948 7909
2893	0	0	Ki67+	 2950 7737
2894	0	0	Ki67+	 2964 7850
2895	0	0	Ki67+	 2969 8231
2896	0	0	Ki67+	 2975 7743
2897	0	0	Ki67+	 2976 8001
2898	0	0	Ki67+	 2982 8403
2899	0	0	Ki67+	 2988 7852
2900	0	0	Ki67+	 2989 7730
2901	0	0	Ki67+	 3005 8427
2902	0	0	Ki67+	 3006 7830
2903	0	0	Ki67+	 3010 8123
2904	0	0	Ki67+	 3016 7736
2905	0	0	Ki67+	 3019 8202
2906	0	0	Ki67+	 3022 8518
2907	0	0	Ki67+	 3026 8458
2908	0	0	Ki67+	 3030 7888
2909	0	0	Ki67+	 3032 8015
2910	0	0	Ki67+	 3035 7865
2911	0	0	Ki67+	 3035 8523
2912	0	0	Ki67+	 3036 8424
2913	0	0	Ki67+	 3037 8063
2914	0	0	Ki67+	 3047 7879
2915	0	0	Ki67+	 3050 7943
2916	0	0	Ki67+	 3052 7729
2917	0	0	Ki67+	 3055 8198
2918	0	0	Ki67+	 3057 7957
2919	0	0	Ki67+	 3057 8031
2920	0	0	Ki67+	 3057 8453
2921	0	0	Ki67+	 3064 7760
2922	0	0	Ki67+	 3077 8140
2923	0	0	Ki67+	 3081 7837
2924	0	0	Ki67+	 3083 7804
2925	0	0	Ki67+	 3083 8292
2926	0	0	Ki67+	 3086 8027
2927	0	0	Ki67+	 3087 7932
2928	0	0	Ki67+	 3098 8055
2929	0	0	Ki67+	 3103 8205
2930	0	0	Ki67+	 3104 7881
2931	0	0	Ki67+	 3115 8159
2932	0	0	Ki67+	 3124 8244
2933	0	0	Ki67+	 3127 7781
2934	0	0	Ki67+	 3127 7806
2935	0	0	Ki67+	 3133 7857
2936	0	0	Ki67+	 3137 8075
2937	0	0	Ki67+	 3139 7889
2938	0	0	Ki67+	 3143 7942
2939	0	0	Ki67+	 3145 8329
2940	0	0	Ki67+	 3149 7774
2941	0	0	Ki67+	 3154 8050
2942	0	0	Ki67+	 3154 8298
2943	0	0	Ki67+	 3161 7776
2944	0	0	Ki67+	 3164 8513
2945	0	0	Ki67+	 3183 7803
2946	0	0	Ki67+	 3194 8513
2947	0	0	Ki67+	 3283 8203
2948	0	0	Ki67+	 3293 8058
2949	0	0	Ki67+	 3308 7798
2950	0	0	Ki67+	 3314 8480
2951	0	0	Ki67+	 3343 8231
2952	0	0	Ki67+	 3349 8243
2953	0	0	Ki67+	 3404 7756
2954	0	0	Ki67+	 3415 7825
2955	0	0	Ki67+	 3420 7774
2956	0	0	Ki67+	 2665 8761
2957	0	0	Ki67+	 2669 8649
2958	0	0	Ki67+	 2676 8609
2959	0	0	Ki67+	 2693 9054
2960	0	0	Ki67+	 2695 9308
2961	0	0	Ki67+	 2698 8571
2962	0	0	Ki67+	 2702 8540
2963	0	0	Ki67+	 2715 9045
2964	0	0	Ki67+	 2740 8977
2965	0	0	Ki67+	 2741 8562
2966	0	0	Ki67+	 2767 8961
2967	0	0	Ki67+	 2777 9204
2968	0	0	Ki67+	 2778 8624
2969	0	0	Ki67+	 2795 8563
2970	0	0	Ki67+	 2801 8584
2971	0	0	Ki67+	 2812 9256
2972	0	0	Ki67+	 2813 8670
2973	0	0	Ki67+	 2825 8658
2974	0	0	Ki67+	 2831 8573
2975	0	0	Ki67+	 2843 9259
2976	0	0	Ki67+	 2845 8739
2977	0	0	Ki67+	 2897 8648
2978	0	0	Ki67+	 2903 9271
2979	0	0	Ki67+	 2919 9107
2980	0	0	Ki67+	 2921 8887
2981	0	0	Ki67+	 2926 8536
2982	0	0	Ki67+	 2927 8619
2983	0	0	Ki67+	 2944 8864
2984	0	0	Ki67+	 2946 8578
2985	0	0	Ki67+	 2958 8791
2986	0	0	Ki67+	 2961 8870
2987	0	0	Ki67+	 2964 8611
2988	0	0	Ki67+	 2969 8625
2989	0	0	Ki67+	 2976 9293
2990	0	0	Ki67+	 3015 9280
2991	0	0	Ki67+	 3027 9264
2992	0	0	Ki67+	 3035 8663
2993	0	0	Ki67+	 3048 8777
2994	0	0	Ki67+	 3118 9156
2995	0	0	Ki67+	 3147 9044
2996	0	0	Ki67+	 3154 9297
2997	0	0	Ki67+	 3190 9047
2998	0	0	Ki67+	 3201 8579
2999	0	0	Ki67+	 3203 9263
3000	0	0	Ki67+	 3227 8584
3001	0	0	Ki67+	 3243 9299
3002	0	0	Ki67+	 3247 9170
3003	0	0	Ki67+	 3250 9310
3004	0	0	Ki67+	 3267 9257
3005	0	0	Ki67+	 3287 9288
3006	0	0	Ki67+	 3289 9267
3007	0	0	Ki67+	 3292 9317
3008	0	0	Ki67+	 3298 9194
3009	0	0	Ki67+	 3307 9272
3010	0	0	Ki67+	 3316 9326
3011	0	0	Ki67+	 3335 8762
3012	0	0	Ki67+	 3356 8799
3013	0	0	Ki67+	 3368 9156
3014	0	0	Ki67+	 3375 8789
3015	0	0	Ki67+	 3397 9315
3016	0	0	Ki67+	 2678 10109
3017	0	0	Ki67+	 2684 10063
3018	0	0	Ki67+	 2688 9630
3019	0	0	Ki67+	 2724 10098
3020	0	0	Ki67+	 2739 10051
3021	0	0	Ki67+	 2748 9643
3022	0	0	Ki67+	 2753 9968
3023	0	0	Ki67+	 2776 9909
3024	0	0	Ki67+	 2777 10051
3025	0	0	Ki67+	 2782 9889
3026	0	0	Ki67+	 2787 9352
3027	0	0	Ki67+	 2793 9891
3028	0	0	Ki67+	 2804 9341
3029	0	0	Ki67+	 2888 9371
3030	0	0	Ki67+	 2892 9586
3031	0	0	Ki67+	 2915 9385
3032	0	0	Ki67+	 2920 9590
3033	0	0	Ki67+	 2954 10086
3034	0	0	Ki67+	 2963 9753
3035	0	0	Ki67+	 2979 9559
3036	0	0	Ki67+	 3002 9613
3037	0	0	Ki67+	 3003 9655
3038	0	0	Ki67+	 3003 9842
3039	0	0	Ki67+	 3005 9551
3040	0	0	Ki67+	 3007 9584
3041	0	0	Ki67+	 3008 10071
3042	0	0	Ki67+	 3030 9509
3043	0	0	Ki67+	 3073 9764
3044	0	0	Ki67+	 3090 9744
3045	0	0	Ki67+	 3094 9437
3046	0	0	Ki67+	 3125 9487
3047	0	0	Ki67+	 3148 9482
3048	0	0	Ki67+	 3164 9598
3049	0	0	Ki67+	 3174 9839
3050	0	0	Ki67+	 3177 9464
3051	0	0	Ki67+	 3179 10103
3052	0	0	Ki67+	 3200 9472
3053	0	0	Ki67+	 3218 9896
3054	0	0	Ki67+	 3220 10093
3055	0	0	Ki67+	 3226 10053
3056	0	0	Ki67+	 3249 9335
3057	0	0	Ki67+	 3254 10055
3058	0	0	Ki67+	 3288 9888
3059	0	0	Ki67+	 3298 9857
3060	0	0	Ki67+	 3301 10007
3061	0	0	Ki67+	 3302 9463
3062	0	0	Ki67+	 3302 9772
3063	0	0	Ki67+	 3303 9391
3064	0	0	Ki67+	 3310 10089
3065	0	0	Ki67+	 3321 9627
3066	0	0	Ki67+	 3324 9345
3067	0	0	Ki67+	 3327 9794
3068	0	0	Ki67+	 3328 10012
3069	0	0	Ki67+	 3329 9380
3070	0	0	Ki67+	 3333 9455
3071	0	0	Ki67+	 3335 9756
3072	0	0	Ki67+	 3340 9793
3073	0	0	Ki67+	 3346 9809
3074	0	0	Ki67+	 3351 9511
3075	0	0	Ki67+	 3366 9708
3076	0	0	Ki67+	 3369 9825
3077	0	0	Ki67+	 3370 9757
3078	0	0	Ki67+	 3371 9365
3079	0	0	Ki67+	 3396 9333
3080	0	0	Ki67+	 3398 9776
3081	0	0	Ki67+	 3399 9540
3082	0	0	Ki67+	 3403 9522
3083	0	0	Ki67+	 3407 9650
3084	0	0	Ki67+	 3414 10057
3085	0	0	Ki67+	 3416 9601
3086	0	0	Ki67+	 3417 10022
3087	0	0	Ki67+	 3419 9764
3088	0	0	Ki67+	 3430 9676
3089	0	0	Ki67+	 3434 10014
3090	0	0	Ki67+	 2668 10645
3091	0	0	Ki67+	 2677 10482
3092	0	0	Ki67+	 2712 10431
3093	0	0	Ki67+	 2727 10446
3094	0	0	Ki67+	 2729 10841
3095	0	0	Ki67+	 2731 10857
3096	0	0	Ki67+	 2749 10885
3097	0	0	Ki67+	 2776 10816
3098	0	0	Ki67+	 2777 10906
3099	0	0	Ki67+	 2789 10721
3100	0	0	Ki67+	 2791 10600
3101	0	0	Ki67+	 2791 10704
3102	0	0	Ki67+	 2822 10653
3103	0	0	Ki67+	 2831 10282
3104	0	0	Ki67+	 2957 10171
3105	0	0	Ki67+	 2973 10715
3106	0	0	Ki67+	 3002 10139
3107	0	0	Ki67+	 3047 10246
3108	0	0	Ki67+	 3119 10719
3109	0	0	Ki67+	 3134 10481
3110	0	0	Ki67+	 3137 10561
3111	0	0	Ki67+	 3138 10605
3112	0	0	Ki67+	 3143 10425
3113	0	0	Ki67+	 3148 10614
3114	0	0	Ki67+	 3150 10682
3115	0	0	Ki67+	 3150 10848
3116	0	0	Ki67+	 3152 10561
3117	0	0	Ki67+	 3154 10638
3118	0	0	Ki67+	 3158 10175
3119	0	0	Ki67+	 3159 10590
3120	0	0	Ki67+	 3160 10197
3121	0	0	Ki67+	 3173 10323
3122	0	0	Ki67+	 3178 10183
3123	0	0	Ki67+	 3183 10311
3124	0	0	Ki67+	 3187 10380
3125	0	0	Ki67+	 3187 10505
3126	0	0	Ki67+	 3189 10548
3127	0	0	Ki67+	 3194 10492
3128	0	0	Ki67+	 3205 10204
3129	0	0	Ki67+	 3208 10425
3130	0	0	Ki67+	 3217 10635
3131	0	0	Ki67+	 3220 10379
3132	0	0	Ki67+	 3222 10688
3133	0	0	Ki67+	 3224 10612
3134	0	0	Ki67+	 3227 10418
3135	0	0	Ki67+	 3236 10352
3136	0	0	Ki67+	 3238 10432
3137	0	0	Ki67+	 3242 10737
3138	0	0	Ki67+	 3263 10385
3139	0	0	Ki67+	 3264 10510
3140	0	0	Ki67+	 3268 10426
3141	0	0	Ki67+	 3269 10374
3142	0	0	Ki67+	 3278 10410
3143	0	0	Ki67+	 3283 10759
3144	0	0	Ki67+	 3288 10300
3145	0	0	Ki67+	 3289 10485
3146	0	0	Ki67+	 3295 10314
3147	0	0	Ki67+	 3297 10502
3148	0	0	Ki67+	 3303 10517
3149	0	0	Ki67+	 3307 10332
3150	0	0	Ki67+	 3313 10512
3151	0	0	Ki67+	 3313 10887
3152	0	0	Ki67+	 3328 10374
3153	0	0	Ki67+	 3329 10578
3154	0	0	Ki67+	 3333 10314
3155	0	0	Ki67+	 3334 10558
3156	0	0	Ki67+	 3338 10334
3157	0	0	Ki67+	 3351 10554
3158	0	0	Ki67+	 3372 10564
3159	0	0	Ki67+	 3383 10511
3160	0	0	Ki67+	 3401 10399
3161	0	0	Ki67+	 3452 10759
3162	0	0	Ki67+	 2753 11324
3163	0	0	Ki67+	 2826 11271
3164	0	0	Ki67+	 2872 11289
3165	0	0	Ki67+	 2890 11364
3166	0	0	Ki67+	 2954 11103
3167	0	0	Ki67+	 2986 11371
3168	0	0	Ki67+	 3030 11206
3169	0	0	Ki67+	 3084 11282
3170	0	0	Ki67+	 3177 11515
3171	0	0	Ki67+	 3184 11505
3172	0	0	Ki67+	 3185 11433
3173	0	0	Ki67+	 3255 11515
3174	0	0	Ki67+	 3365 11463
3175	0	0	Ki67+	 3371 11507
3176	0	0	Ki67+	 2660 11833
3177	0	0	Ki67+	 2671 12108
3178	0	0	Ki67+	 2697 12064
3179	0	0	Ki67+	 2700 11879
3180	0	0	Ki67+	 2701 11968
3181	0	0	Ki67+	 2723 11967
3182	0	0	Ki67+	 2775 11800
3183	0	0	Ki67+	 2785 12206
3184	0	0	Ki67+	 2790 11737
3185	0	0	Ki67+	 2803 11766
3186	0	0	Ki67+	 2829 11745
3187	0	0	Ki67+	 2898 11956
3188	0	0	Ki67+	 2907 11837
3189	0	0	Ki67+	 2998 11874
3190	0	0	Ki67+	 3005 11982
3191	0	0	Ki67+	 3053 11972
3192	0	0	Ki67+	 3077 11905
3193	0	0	Ki67+	 3087 11960
3194	0	0	Ki67+	 3103 12058
3195	0	0	Ki67+	 3127 12429
3196	0	0	Ki67+	 3198 12017
3197	0	0	Ki67+	 3225 11935
3198	0	0	Ki67+	 3339 11984
3199	0	0	Ki67+	 3432 12449
3200	0	0	Ki67+	 3433 12352
3201	0	0	Ki67+	 2824 13224
3202	0	0	Ki67+	 2841 13180
3203	0	0	Ki67+	 2842 13150
3204	0	0	Ki67+	 2853 13248
3205	0	0	Ki67+	 2870 13142
3206	0	0	Ki67+	 2908 13321
3207	0	0	Ki67+	 2954 13277
3208	0	0	Ki67+	 2989 13244
3209	0	0	Ki67+	 3012 13055
3210	0	0	Ki67+	 3018 12781
3211	0	0	Ki67+	 3040 12798
3212	0	0	Ki67+	 3053 12815
3213	0	0	Ki67+	 3057 13066
3214	0	0	Ki67+	 3083 13053
3215	0	0	Ki67+	 3092 12865
3216	0	0	Ki67+	 3104 13132
3217	0	0	Ki67+	 3132 13088
3218	0	0	Ki67+	 3142 12618
3219	0	0	Ki67+	 3159 13084
3220	0	0	Ki67+	 3424 12586
3221	0	0	Ki67+	 3437 12691
3222	0	0	Ki67+	 3443 12727
3223	0	0	Ki67+	 3447 12593
3224	0	0	Ki67+	 3447 12765
3225	0	0	Ki67+	 2833 14039
3226	0	0	Ki67+	 2885 14087
3227	0	0	Ki67+	 3132 13363
3228	0	0	Ki67+	 3134 13419
3229	0	0	Ki67+	 3356 13454
3230	0	0	Ki67+	 2787 14288
3231	0	0	Ki67+	 2794 14312
3232	0	0	Ki67+	 2803 14369
3233	0	0	Ki67+	 2805 14718
3234	0	0	Ki67+	 2813 14617
3235	0	0	Ki67+	 2819 14515
3236	0	0	Ki67+	 2821 14895
3237	0	0	Ki67+	 2830 14676
3238	0	0	Ki67+	 2841 14390
3239	0	0	Ki67+	 2841 14642
3240	0	0	Ki67+	 2843 14427
3241	0	0	Ki67+	 2849 14571
3242	0	0	Ki67+	 2850 14524
3243	0	0	Ki67+	 2855 14508
3244	0	0	Ki67+	 2863 14636
3245	0	0	Ki67+	 2871 14602
3246	0	0	Ki67+	 2904 14438
3247	0	0	Ki67+	 2916 14449
3248	0	0	Ki67+	 2966 14772
3249	0	0	Ki67+	 2979 14743
3250	0	0	Ki67+	 2988 14605
3251	0	0	Ki67+	 3155 14334
3252	0	0	Ki67+	 3159 14346
3253	0	0	Ki67+	 3279 14606
3254	0	0	Ki67+	 2749 15206
3255	0	0	Ki67+	 2819 15409
3256	0	0	Ki67+	 2853 15503
3257	0	0	Ki67+	 2909 15604
3258	0	0	Ki67+	 2928 15638
3259	0	0	Ki67+	 2936 15029
3260	0	0	Ki67+	 3273 15407
3261	0	0	Ki67+	 3323 15140
3262	0	0	Ki67+	 3329 15094
3263	0	0	Ki67+	 3391 15526
3264	0	0	Ki67+	 3453 15330
3265	0	0	Ki67+	 3167 16384
3266	0	0	Ki67+	 3234 16394
3267	0	0	Ki67+	 3270 16366
3268	0	0	Ki67+	 3271 16351
3269	0	0	Ki67+	 3272 16433
3270	0	0	Ki67+	 3322 16502
3271	0	0	Ki67+	 3323 16410
3272	0	0	Ki67+	 3348 16440
3273	0	0	Ki67+	 3348 16463
3274	0	0	Ki67+	 3387 16513
3275	0	0	Ki67+	 3408 15875
3276	0	0	Ki67+	 3447 16481
3277	0	0	Ki67+	 2742 16793
3278	0	0	Ki67+	 2777 16783
3279	0	0	Ki67+	 3174 16708
3280	0	0	Ki67+	 3275 16571
3281	0	0	Ki67+	 3291 16574
3282	0	0	Ki67+	 3314 16643
3283	0	0	Ki67+	 3336 16591
3284	0	0	Ki67+	 3371 16626
3285	0	0	Ki67+	 2745 18078
3286	0	0	Ki67+	 2757 18043
3287	0	0	Ki67+	 2760 18101
3288	0	0	Ki67+	 2781 18085
3289	0	0	Ki67+	 3238 17707
3290	0	0	Ki67+	 2694 18375
3291	0	0	Ki67+	 2706 18505
3292	0	0	Ki67+	 2707 18371
3293	0	0	Ki67+	 2727 18396
3294	0	0	Ki67+	 2779 18720
3295	0	0	Ki67+	 2820 18489
3296	0	0	Ki67+	 2849 18144
3297	0	0	Ki67+	 3138 18868
3298	0	0	Ki67+	 3383 18778
3299	0	0	Ki67+	 2694 19093
3300	0	0	Ki67+	 2708 19080
3301	0	0	Ki67+	 2736 19248
3302	0	0	Ki67+	 2780 19484
3303	0	0	Ki67+	 2946 19254
3304	0	0	Ki67+	 2979 18947
3305	0	0	Ki67+	 3067 19696
3306	0	0	Ki67+	 3092 19229
3307	0	0	Ki67+	 2666 20443
3308	0	0	Ki67+	 2744 20358
3309	0	0	Ki67+	 2763 20170
3310	0	0	Ki67+	 2780 20114
3311	0	0	Ki67+	 2801 20218
3312	0	0	Ki67+	 2833 20332
3313	0	0	Ki67+	 2850 20119
3314	0	0	Ki67+	 2870 20073
3315	0	0	Ki67+	 2894 19757
3316	0	0	Ki67+	 2899 20475
3317	0	0	Ki67+	 2980 19897
3318	0	0	Ki67+	 3057 19824
3319	0	0	Ki67+	 3064 19836
3320	0	0	Ki67+	 3068 19767
3321	0	0	Ki67+	 3127 20339
3322	0	0	Ki67+	 3153 19952
3323	0	0	Ki67+	 3153 20456
3324	0	0	Ki67+	 3231 19868
3325	0	0	Ki67+	 3299 20347
3326	0	0	Ki67+	 3308 19845
3327	0	0	Ki67+	 3329 19815
3328	0	0	Ki67+	 3339 20403
3329	0	0	Ki67+	 3340 20250
3330	0	0	Ki67+	 3340 20311
3331	0	0	Ki67+	 2666 20560
3332	0	0	Ki67+	 2711 21011
3333	0	0	Ki67+	 2715 20595
3334	0	0	Ki67+	 2717 20584
3335	0	0	Ki67+	 2723 21310
3336	0	0	Ki67+	 2737 21138
3337	0	0	Ki67+	 2764 21194
3338	0	0	Ki67+	 2770 21134
3339	0	0	Ki67+	 2811 20664
3340	0	0	Ki67+	 2882 20759
3341	0	0	Ki67+	 2898 20657
3342	0	0	Ki67+	 2904 21011
3343	0	0	Ki67+	 2906 20692
3344	0	0	Ki67+	 2908 21287
3345	0	0	Ki67+	 2915 20552
3346	0	0	Ki67+	 2918 21122
3347	0	0	Ki67+	 2923 21151
3348	0	0	Ki67+	 2973 21000
3349	0	0	Ki67+	 2990 20710
3350	0	0	Ki67+	 3072 21163
3351	0	0	Ki67+	 3108 20705
3352	0	0	Ki67+	 3128 20566
3353	0	0	Ki67+	 3138 20680
3354	0	0	Ki67+	 3195 20863
3355	0	0	Ki67+	 3196 21010
3356	0	0	Ki67+	 3287 20641
3357	0	0	Ki67+	 3311 20576
3358	0	0	Ki67+	 3315 21203
3359	0	0	Ki67+	 3320 20687
3360	0	0	Ki67+	 3321 20994
3361	0	0	Ki67+	 3324 20541
3362	0	0	Ki67+	 3449 20912
3363	0	0	Ki67+	 2676 21493
3364	0	0	Ki67+	 2698 21573
3365	0	0	Ki67+	 2747 21509
3366	0	0	Ki67+	 2820 21579
3367	0	0	Ki67+	 2896 21416
3368	0	0	Ki67+	 2909 21352
3369	0	0	Ki67+	 2960 21782
3370	0	0	Ki67+	 3092 21372
3371	0	0	Ki67+	 3094 21385
3372	0	0	Ki67+	 3218 21476
3373	0	0	Ki67+	 3220 21889
3374	0	0	Ki67+	 3249 21886
3375	0	0	Ki67+	 3307 21589
3376	0	0	Ki67+	 3336 21475
3377	0	0	Ki67+	 3374 21369
3378	0	0	Ki67+	 3418 21551
3379	0	0	Ki67+	 3400 22222
3380	0	0	Ki67+	 3457 3198
3381	0	0	Ki67+	 3460 3390
3382	0	0	Ki67+	 3461 3325
3383	0	0	Ki67+	 3462 3362
3384	0	0	Ki67+	 3467 3225
3385	0	0	Ki67+	 3474 3133
3386	0	0	Ki67+	 3474 3434
3387	0	0	Ki67+	 3476 3161
3388	0	0	Ki67+	 3477 3665
3389	0	0	Ki67+	 3484 3462
3390	0	0	Ki67+	 3491 3396
3391	0	0	Ki67+	 3493 3668
3392	0	0	Ki67+	 3494 3433
3393	0	0	Ki67+	 3500 3384
3394	0	0	Ki67+	 3504 3612
3395	0	0	Ki67+	 3509 3369
3396	0	0	Ki67+	 3512 3423
3397	0	0	Ki67+	 3519 3452
3398	0	0	Ki67+	 3534 3165
3399	0	0	Ki67+	 3535 3180
3400	0	0	Ki67+	 3536 3410
3401	0	0	Ki67+	 3537 3496
3402	0	0	Ki67+	 3538 3367
3403	0	0	Ki67+	 3538 3463
3404	0	0	Ki67+	 3555 3548
3405	0	0	Ki67+	 3557 3479
3406	0	0	Ki67+	 3558 3386
3407	0	0	Ki67+	 3560 3265
3408	0	0	Ki67+	 3565 3448
3409	0	0	Ki67+	 3574 3244
3410	0	0	Ki67+	 3576 3476
3411	0	0	Ki67+	 3577 3280
3412	0	0	Ki67+	 3580 3418
3413	0	0	Ki67+	 3581 3321
3414	0	0	Ki67+	 3583 3222
3415	0	0	Ki67+	 3583 3358
3416	0	0	Ki67+	 3586 3158
3417	0	0	Ki67+	 3594 3389
3418	0	0	Ki67+	 3595 3450
3419	0	0	Ki67+	 3597 3345
3420	0	0	Ki67+	 3606 3407
3421	0	0	Ki67+	 3607 3167
3422	0	0	Ki67+	 3610 3332
3423	0	0	Ki67+	 3611 3297
3424	0	0	Ki67+	 3611 3378
3425	0	0	Ki67+	 3613 3240
3426	0	0	Ki67+	 3623 3206
3427	0	0	Ki67+	 3627 3279
3428	0	0	Ki67+	 3627 3476
3429	0	0	Ki67+	 3635 3294
3430	0	0	Ki67+	 3637 3446
3431	0	0	Ki67+	 3641 3245
3432	0	0	Ki67+	 3647 3196
3433	0	0	Ki67+	 3649 3315
3434	0	0	Ki67+	 3665 3495
3435	0	0	Ki67+	 3672 3610
3436	0	0	Ki67+	 3687 3448
3437	0	0	Ki67+	 3718 3475
3438	0	0	Ki67+	 3721 3702
3439	0	0	Ki67+	 3733 3607
3440	0	0	Ki67+	 3739 3654
3441	0	0	Ki67+	 3745 3687
3442	0	0	Ki67+	 3746 3460
3443	0	0	Ki67+	 3751 3472
3444	0	0	Ki67+	 3757 2938
3445	0	0	Ki67+	 3760 3618
3446	0	0	Ki67+	 3760 3651
3447	0	0	Ki67+	 3771 3583
3448	0	0	Ki67+	 3802 3565
3449	0	0	Ki67+	 3808 3529
3450	0	0	Ki67+	 3808 3577
3451	0	0	Ki67+	 3817 3445
3452	0	0	Ki67+	 3823 2953
3453	0	0	Ki67+	 3826 3424
3454	0	0	Ki67+	 3859 3445
3455	0	0	Ki67+	 3860 3635
3456	0	0	Ki67+	 3866 3601
3457	0	0	Ki67+	 3890 3628
3458	0	0	Ki67+	 3909 3441
3459	0	0	Ki67+	 3917 3694
3460	0	0	Ki67+	 3956 3330
3461	0	0	Ki67+	 3979 3629
3462	0	0	Ki67+	 3994 3563
3463	0	0	Ki67+	 4004 3632
3464	0	0	Ki67+	 4006 3578
3465	0	0	Ki67+	 4034 3642
3466	0	0	Ki67+	 4036 3628
3467	0	0	Ki67+	 4038 3581
3468	0	0	Ki67+	 4056 3525
3469	0	0	Ki67+	 4058 3543
3470	0	0	Ki67+	 4067 3488
3471	0	0	Ki67+	 4091 3565
3472	0	0	Ki67+	 4108 3529
3473	0	0	Ki67+	 4114 3478
3474	0	0	Ki67+	 4181 3502
3475	0	0	Ki67+	 3468 4057
3476	0	0	Ki67+	 3473 4081
3477	0	0	Ki67+	 3477 4014
3478	0	0	Ki67+	 3483 3989
3479	0	0	Ki67+	 3489 4028
3480	0	0	Ki67+	 3489 4069
3481	0	0	Ki67+	 3490 3936
3482	0	0	Ki67+	 3490 4086
3483	0	0	Ki67+	 3504 4292
3484	0	0	Ki67+	 3514 3948
3485	0	0	Ki67+	 3515 3992
3486	0	0	Ki67+	 3517 4059
3487	0	0	Ki67+	 3517 4325
3488	0	0	Ki67+	 3535 3976
3489	0	0	Ki67+	 3535 4012
3490	0	0	Ki67+	 3547 3852
3491	0	0	Ki67+	 3589 3884
3492	0	0	Ki67+	 3607 4074
3493	0	0	Ki67+	 3613 3949
3494	0	0	Ki67+	 3616 4124
3495	0	0	Ki67+	 3631 4054
3496	0	0	Ki67+	 3647 3944
3497	0	0	Ki67+	 3663 4168
3498	0	0	Ki67+	 3667 3912
3499	0	0	Ki67+	 3679 4170
3500	0	0	Ki67+	 3686 4181
3501	0	0	Ki67+	 3701 4156
3502	0	0	Ki67+	 3705 3830
3503	0	0	Ki67+	 3711 3796
3504	0	0	Ki67+	 3715 3832
3505	0	0	Ki67+	 3742 3988
3506	0	0	Ki67+	 3766 4016
3507	0	0	Ki67+	 3769 4191
3508	0	0	Ki67+	 3773 4133
3509	0	0	Ki67+	 3774 4050
3510	0	0	Ki67+	 3789 4072
3511	0	0	Ki67+	 3793 3821
3512	0	0	Ki67+	 3803 3790
3513	0	0	Ki67+	 3808 4235
3514	0	0	Ki67+	 3811 3986
3515	0	0	Ki67+	 3812 4032
3516	0	0	Ki67+	 3815 4212
3517	0	0	Ki67+	 3818 4080
3518	0	0	Ki67+	 3826 4166
3519	0	0	Ki67+	 3826 4239
3520	0	0	Ki67+	 3830 4006
3521	0	0	Ki67+	 3832 4179
3522	0	0	Ki67+	 3833 4134
3523	0	0	Ki67+	 3837 4021
3524	0	0	Ki67+	 3845 3812
3525	0	0	Ki67+	 3845 4065
3526	0	0	Ki67+	 3851 4256
3527	0	0	Ki67+	 3854 4158
3528	0	0	Ki67+	 3858 4238
3529	0	0	Ki67+	 3859 4094
3530	0	0	Ki67+	 3860 4294
3531	0	0	Ki67+	 3866 4209
3532	0	0	Ki67+	 3871 4280
3533	0	0	Ki67+	 3875 3992
3534	0	0	Ki67+	 3877 3952
3535	0	0	Ki67+	 3878 4197
3536	0	0	Ki67+	 3888 4212
3537	0	0	Ki67+	 3889 3969
3538	0	0	Ki67+	 3894 4321
3539	0	0	Ki67+	 3898 4301
3540	0	0	Ki67+	 3903 4258
3541	0	0	Ki67+	 3903 4335
3542	0	0	Ki67+	 3906 4398
3543	0	0	Ki67+	 3909 4369
3544	0	0	Ki67+	 3918 4430
3545	0	0	Ki67+	 3923 4479
3546	0	0	Ki67+	 3924 4317
3547	0	0	Ki67+	 3926 4281
3548	0	0	Ki67+	 3929 4443
3549	0	0	Ki67+	 3942 4430
3550	0	0	Ki67+	 3945 4356
3551	0	0	Ki67+	 3949 4279
3552	0	0	Ki67+	 3962 4324
3553	0	0	Ki67+	 3966 4139
3554	0	0	Ki67+	 3969 4354
3555	0	0	Ki67+	 3969 4423
3556	0	0	Ki67+	 3981 4225
3557	0	0	Ki67+	 3994 4148
3558	0	0	Ki67+	 3996 4119
3559	0	0	Ki67+	 3996 4442
3560	0	0	Ki67+	 3998 4308
3561	0	0	Ki67+	 3998 4411
3562	0	0	Ki67+	 4002 4212
3563	0	0	Ki67+	 4004 4426
3564	0	0	Ki67+	 4014 4454
3565	0	0	Ki67+	 4029 4335
3566	0	0	Ki67+	 4035 3968
3567	0	0	Ki67+	 4035 4376
3568	0	0	Ki67+	 4044 4425
3569	0	0	Ki67+	 4049 4514
3570	0	0	Ki67+	 4050 4441
3571	0	0	Ki67+	 4054 4384
3572	0	0	Ki67+	 4060 3845
3573	0	0	Ki67+	 4065 3892
3574	0	0	Ki67+	 4068 3856
3575	0	0	Ki67+	 4079 4306
3576	0	0	Ki67+	 4091 3799
3577	0	0	Ki67+	 4100 4319
3578	0	0	Ki67+	 4124 3772
3579	0	0	Ki67+	 3485 4829
3580	0	0	Ki67+	 3658 4957
3581	0	0	Ki67+	 3664 4973
3582	0	0	Ki67+	 3775 4811
3583	0	0	Ki67+	 3799 4979
3584	0	0	Ki67+	 3878 4789
3585	0	0	Ki67+	 3912 4683
3586	0	0	Ki67+	 3922 4682
3587	0	0	Ki67+	 3922 4707
3588	0	0	Ki67+	 3954 4817
3589	0	0	Ki67+	 3968 4631
3590	0	0	Ki67+	 3975 4594
3591	0	0	Ki67+	 3984 4602
3592	0	0	Ki67+	 3985 4760
3593	0	0	Ki67+	 3992 4644
3594	0	0	Ki67+	 3994 4537
3595	0	0	Ki67+	 4021 4675
3596	0	0	Ki67+	 4029 4655
3597	0	0	Ki67+	 4031 4591
3598	0	0	Ki67+	 4041 4616
3599	0	0	Ki67+	 4100 5061
3600	0	0	Ki67+	 4144 4984
3601	0	0	Ki67+	 4197 4916
3602	0	0	Ki67+	 4202 4661
3603	0	0	Ki67+	 4213 4640
3604	0	0	Ki67+	 3473 5549
3605	0	0	Ki67+	 3833 5787
3606	0	0	Ki67+	 3871 6117
3607	0	0	Ki67+	 4161 6022
3608	0	0	Ki67+	 4250 5795
3609	0	0	Ki67+	 4251 5881
3610	0	0	Ki67+	 3638 6748
3611	0	0	Ki67+	 3825 6634
3612	0	0	Ki67+	 4081 6140
3613	0	0	Ki67+	 4052 7248
3614	0	0	Ki67+	 4236 7457
3615	0	0	Ki67+	 4241 7437
3616	0	0	Ki67+	 3498 8366
3617	0	0	Ki67+	 3505 7766
3618	0	0	Ki67+	 3512 7783
3619	0	0	Ki67+	 3536 8384
3620	0	0	Ki67+	 3551 7787
3621	0	0	Ki67+	 3552 7928
3622	0	0	Ki67+	 3595 7818
3623	0	0	Ki67+	 3595 7831
3624	0	0	Ki67+	 3610 7823
3625	0	0	Ki67+	 3635 7877
3626	0	0	Ki67+	 3647 8406
3627	0	0	Ki67+	 3650 7754
3628	0	0	Ki67+	 3663 7857
3629	0	0	Ki67+	 3669 7809
3630	0	0	Ki67+	 3670 7744
3631	0	0	Ki67+	 3672 7780
3632	0	0	Ki67+	 3688 8494
3633	0	0	Ki67+	 3689 7780
3634	0	0	Ki67+	 3691 7737
3635	0	0	Ki67+	 3695 8391
3636	0	0	Ki67+	 3705 7759
3637	0	0	Ki67+	 3707 7791
3638	0	0	Ki67+	 3707 8495
3639	0	0	Ki67+	 3718 7935
3640	0	0	Ki67+	 3730 7792
3641	0	0	Ki67+	 3765 7901
3642	0	0	Ki67+	 3766 7941
3643	0	0	Ki67+	 3776 7884
3644	0	0	Ki67+	 3792 7910
3645	0	0	Ki67+	 3806 7737
3646	0	0	Ki67+	 3817 7959
3647	0	0	Ki67+	 3824 7877
3648	0	0	Ki67+	 3834 7908
3649	0	0	Ki67+	 3835 7931
3650	0	0	Ki67+	 3877 7832
3651	0	0	Ki67+	 3894 7885
3652	0	0	Ki67+	 3901 7842
3653	0	0	Ki67+	 3901 7868
3654	0	0	Ki67+	 3902 7896
3655	0	0	Ki67+	 3915 7849
3656	0	0	Ki67+	 3923 7875
3657	0	0	Ki67+	 3969 8500
3658	0	0	Ki67+	 3992 8392
3659	0	0	Ki67+	 4056 8460
3660	0	0	Ki67+	 4205 8033
3661	0	0	Ki67+	 4210 8021
3662	0	0	Ki67+	 4218 7986
3663	0	0	Ki67+	 4231 7986
3664	0	0	Ki67+	 4236 8033
3665	0	0	Ki67+	 4239 7955
3666	0	0	Ki67+	 4246 8060
3667	0	0	Ki67+	 3506 8595
3668	0	0	Ki67+	 3580 9036
3669	0	0	Ki67+	 3584 8642
3670	0	0	Ki67+	 3602 8746
3671	0	0	Ki67+	 3666 8766
3672	0	0	Ki67+	 3668 8652
3673	0	0	Ki67+	 3684 8667
3674	0	0	Ki67+	 3689 8650
3675	0	0	Ki67+	 3709 9091
3676	0	0	Ki67+	 3725 8566
3677	0	0	Ki67+	 3785 8578
3678	0	0	Ki67+	 3787 8783
3679	0	0	Ki67+	 3803 8582
3680	0	0	Ki67+	 3812 8563
3681	0	0	Ki67+	 3814 8604
3682	0	0	Ki67+	 3821 8615
3683	0	0	Ki67+	 3847 8557
3684	0	0	Ki67+	 3853 8596
3685	0	0	Ki67+	 3868 8630
3686	0	0	Ki67+	 3873 8976
3687	0	0	Ki67+	 3885 8739
3688	0	0	Ki67+	 3920 8700
3689	0	0	Ki67+	 3954 8934
3690	0	0	Ki67+	 3956 8907
3691	0	0	Ki67+	 3998 8936
3692	0	0	Ki67+	 4045 8571
3693	0	0	Ki67+	 4075 9258
3694	0	0	Ki67+	 4078 8904
3695	0	0	Ki67+	 4080 9248
3696	0	0	Ki67+	 4094 8891
3697	0	0	Ki67+	 4095 9014
3698	0	0	Ki67+	 4097 9041
3699	0	0	Ki67+	 4101 8859
3700	0	0	Ki67+	 4113 8837
3701	0	0	Ki67+	 4115 9044
3702	0	0	Ki67+	 4119 8876
3703	0	0	Ki67+	 4119 9016
3704	0	0	Ki67+	 4122 8695
3705	0	0	Ki67+	 4126 8950
3706	0	0	Ki67+	 4127 8892
3707	0	0	Ki67+	 4134 8799
3708	0	0	Ki67+	 4138 9019
3709	0	0	Ki67+	 4148 9320
3710	0	0	Ki67+	 4154 8871
3711	0	0	Ki67+	 4156 9013
3712	0	0	Ki67+	 4160 8912
3713	0	0	Ki67+	 4164 8954
3714	0	0	Ki67+	 4171 8846
3715	0	0	Ki67+	 4174 9146
3716	0	0	Ki67+	 4177 9121
3717	0	0	Ki67+	 4177 9159
3718	0	0	Ki67+	 4180 8990
3719	0	0	Ki67+	 4183 9017
3720	0	0	Ki67+	 4186 8838
3721	0	0	Ki67+	 4188 8745
3722	0	0	Ki67+	 4188 9173
3723	0	0	Ki67+	 4189 8946
3724	0	0	Ki67+	 4191 9196
3725	0	0	Ki67+	 4197 9112
3726	0	0	Ki67+	 4200 8939
3727	0	0	Ki67+	 4208 9116
3728	0	0	Ki67+	 4211 9091
3729	0	0	Ki67+	 4216 8816
3730	0	0	Ki67+	 4222 9234
3731	0	0	Ki67+	 4232 8869
3732	0	0	Ki67+	 4232 9075
3733	0	0	Ki67+	 4235 9005
3734	0	0	Ki67+	 4236 9226
3735	0	0	Ki67+	 4246 8955
3736	0	0	Ki67+	 4250 9060
3737	0	0	Ki67+	 4252 8856
3738	0	0	Ki67+	 4255 9289
3739	0	0	Ki67+	 3474 9751
3740	0	0	Ki67+	 3477 9968
3741	0	0	Ki67+	 3521 9751
3742	0	0	Ki67+	 3533 9773
3743	0	0	Ki67+	 3548 10092
3744	0	0	Ki67+	 3584 9832
3745	0	0	Ki67+	 3595 9858
3746	0	0	Ki67+	 3598 10023
3747	0	0	Ki67+	 3610 10048
3748	0	0	Ki67+	 3616 10021
3749	0	0	Ki67+	 3754 9463
3750	0	0	Ki67+	 3777 9560
3751	0	0	Ki67+	 3785 9460
3752	0	0	Ki67+	 3786 9397
3753	0	0	Ki67+	 3798 9613
3754	0	0	Ki67+	 3812 9360
3755	0	0	Ki67+	 3814 9628
3756	0	0	Ki67+	 3829 9477
3757	0	0	Ki67+	 3846 9451
3758	0	0	Ki67+	 3849 9633
3759	0	0	Ki67+	 3858 9474
3760	0	0	Ki67+	 3864 9509
3761	0	0	Ki67+	 3876 9467
3762	0	0	Ki67+	 3876 9623
3763	0	0	Ki67+	 3882 9549
3764	0	0	Ki67+	 3886 9523
3765	0	0	Ki67+	 4008 10000
3766	0	0	Ki67+	 4013 9984
3767	0	0	Ki67+	 4017 9726
3768	0	0	Ki67+	 4030 9380
3769	0	0	Ki67+	 4040 9997
3770	0	0	Ki67+	 4054 9583
3771	0	0	Ki67+	 4066 9598
3772	0	0	Ki67+	 4073 9736
3773	0	0	Ki67+	 4079 9354
3774	0	0	Ki67+	 4100 9744
3775	0	0	Ki67+	 4106 9514
3776	0	0	Ki67+	 4107 9916
3777	0	0	Ki67+	 4108 9889
3778	0	0	Ki67+	 4115 9591
3779	0	0	Ki67+	 4115 9860
3780	0	0	Ki67+	 4117 9769
3781	0	0	Ki67+	 4177 9908
3782	0	0	Ki67+	 3463 10189
3783	0	0	Ki67+	 3472 10522
3784	0	0	Ki67+	 3496 10329
3785	0	0	Ki67+	 3505 10411
3786	0	0	Ki67+	 3505 10519
3787	0	0	Ki67+	 3518 10535
3788	0	0	Ki67+	 3526 10313
3789	0	0	Ki67+	 3548 10472
3790	0	0	Ki67+	 3554 10799
3791	0	0	Ki67+	 3558 10520
3792	0	0	Ki67+	 3579 10301
3793	0	0	Ki67+	 3579 10470
3794	0	0	Ki67+	 3583 10150
3795	0	0	Ki67+	 3590 10239
3796	0	0	Ki67+	 3590 10260
3797	0	0	Ki67+	 3599 10323
3798	0	0	Ki67+	 3604 10387
3799	0	0	Ki67+	 3612 10454
3800	0	0	Ki67+	 3614 10424
3801	0	0	Ki67+	 3622 10729
3802	0	0	Ki67+	 3625 10417
3803	0	0	Ki67+	 3630 10774
3804	0	0	Ki67+	 3649 10282
3805	0	0	Ki67+	 3736 10880
3806	0	0	Ki67+	 3792 10843
3807	0	0	Ki67+	 3838 10493
3808	0	0	Ki67+	 3880 10868
3809	0	0	Ki67+	 3903 10247
3810	0	0	Ki67+	 3915 10298
3811	0	0	Ki67+	 3928 10352
3812	0	0	Ki67+	 4245 10798
3813	0	0	Ki67+	 3486 11596
3814	0	0	Ki67+	 3593 11228
3815	0	0	Ki67+	 3628 11609
3816	0	0	Ki67+	 3634 11668
3817	0	0	Ki67+	 3639 11516
3818	0	0	Ki67+	 3651 11260
3819	0	0	Ki67+	 3689 11336
3820	0	0	Ki67+	 3697 11225
3821	0	0	Ki67+	 3716 11619
3822	0	0	Ki67+	 3738 11180
3823	0	0	Ki67+	 3826 11714
3824	0	0	Ki67+	 3880 11049
3825	0	0	Ki67+	 3881 11391
3826	0	0	Ki67+	 4093 11598
3827	0	0	Ki67+	 4150 11198
3828	0	0	Ki67+	 4156 11304
3829	0	0	Ki67+	 4157 11032
3830	0	0	Ki67+	 4157 11291
3831	0	0	Ki67+	 4202 11415
3832	0	0	Ki67+	 4207 11432
3833	0	0	Ki67+	 4220 11407
3834	0	0	Ki67+	 4224 11427
3835	0	0	Ki67+	 4230 11202
3836	0	0	Ki67+	 4245 11255
3837	0	0	Ki67+	 4249 11023
3838	0	0	Ki67+	 4251 11146
3839	0	0	Ki67+	 4252 11219
3840	0	0	Ki67+	 3471 12342
3841	0	0	Ki67+	 3477 12195
3842	0	0	Ki67+	 3499 12275
3843	0	0	Ki67+	 3515 12278
3844	0	0	Ki67+	 3529 12146
3845	0	0	Ki67+	 3548 12153
3846	0	0	Ki67+	 3600 12177
3847	0	0	Ki67+	 3662 12338
3848	0	0	Ki67+	 3673 12194
3849	0	0	Ki67+	 3694 12139
3850	0	0	Ki67+	 3719 12127
3851	0	0	Ki67+	 3734 11801
3852	0	0	Ki67+	 3742 12220
3853	0	0	Ki67+	 3750 12127
3854	0	0	Ki67+	 3762 12121
3855	0	0	Ki67+	 3769 12270
3856	0	0	Ki67+	 3823 12053
3857	0	0	Ki67+	 3828 12136
3858	0	0	Ki67+	 3849 12163
3859	0	0	Ki67+	 3858 12378
3860	0	0	Ki67+	 3918 11956
3861	0	0	Ki67+	 4034 11900
3862	0	0	Ki67+	 4137 12344
3863	0	0	Ki67+	 4159 12500
3864	0	0	Ki67+	 4227 12169
3865	0	0	Ki67+	 4235 12177
3866	0	0	Ki67+	 3487 12769
3867	0	0	Ki67+	 3526 12847
3868	0	0	Ki67+	 3528 12801
3869	0	0	Ki67+	 3590 12917
3870	0	0	Ki67+	 3603 13008
3871	0	0	Ki67+	 3689 12839
3872	0	0	Ki67+	 3698 12538
3873	0	0	Ki67+	 3713 12537
3874	0	0	Ki67+	 3735 12540
3875	0	0	Ki67+	 3790 12639
3876	0	0	Ki67+	 3817 12594
3877	0	0	Ki67+	 3829 12585
3878	0	0	Ki67+	 3887 13118
3879	0	0	Ki67+	 3892 13141
3880	0	0	Ki67+	 3940 13119
3881	0	0	Ki67+	 3956 12999
3882	0	0	Ki67+	 3965 13063
3883	0	0	Ki67+	 3969 13080
3884	0	0	Ki67+	 3975 12955
3885	0	0	Ki67+	 4071 12907
3886	0	0	Ki67+	 4130 12877
3887	0	0	Ki67+	 4143 12869
3888	0	0	Ki67+	 4156 12860
3889	0	0	Ki67+	 4165 13089
3890	0	0	Ki67+	 4192 12566
3891	0	0	Ki67+	 4199 12578
3892	0	0	Ki67+	 4244 13044
3893	0	0	Ki67+	 3811 13981
3894	0	0	Ki67+	 3890 14030
3895	0	0	Ki67+	 3892 14018
3896	0	0	Ki67+	 3909 13690
3897	0	0	Ki67+	 3923 13704
3898	0	0	Ki67+	 3928 13680
3899	0	0	Ki67+	 3929 14067
3900	0	0	Ki67+	 3950 13369
3901	0	0	Ki67+	 3953 14077
3902	0	0	Ki67+	 3958 14118
3903	0	0	Ki67+	 3959 13721
3904	0	0	Ki67+	 3978 13629
3905	0	0	Ki67+	 3985 13621
3906	0	0	Ki67+	 4007 13672
3907	0	0	Ki67+	 4010 13638
3908	0	0	Ki67+	 4018 13622
3909	0	0	Ki67+	 4021 13746
3910	0	0	Ki67+	 4029 13659
3911	0	0	Ki67+	 4051 13974
3912	0	0	Ki67+	 4052 14005
3913	0	0	Ki67+	 4058 13731
3914	0	0	Ki67+	 4063 13353
3915	0	0	Ki67+	 4064 13765
3916	0	0	Ki67+	 4073 13931
3917	0	0	Ki67+	 4075 13961
3918	0	0	Ki67+	 4083 14036
3919	0	0	Ki67+	 4085 13781
3920	0	0	Ki67+	 4086 14020
3921	0	0	Ki67+	 4110 14008
3922	0	0	Ki67+	 4114 13790
3923	0	0	Ki67+	 4116 13778
3924	0	0	Ki67+	 4123 14091
3925	0	0	Ki67+	 4127 13737
3926	0	0	Ki67+	 4131 13931
3927	0	0	Ki67+	 4137 13783
3928	0	0	Ki67+	 4142 13423
3929	0	0	Ki67+	 4143 13875
3930	0	0	Ki67+	 4145 13440
3931	0	0	Ki67+	 4147 14123
3932	0	0	Ki67+	 4149 13524
3933	0	0	Ki67+	 4160 14076
3934	0	0	Ki67+	 4161 13451
3935	0	0	Ki67+	 4168 13543
3936	0	0	Ki67+	 4175 13468
3937	0	0	Ki67+	 4176 13812
3938	0	0	Ki67+	 4183 13460
3939	0	0	Ki67+	 4184 13509
3940	0	0	Ki67+	 4192 13954
3941	0	0	Ki67+	 4193 13388
3942	0	0	Ki67+	 4208 13482
3943	0	0	Ki67+	 4210 13574
3944	0	0	Ki67+	 4210 14070
3945	0	0	Ki67+	 4221 13541
3946	0	0	Ki67+	 4222 13420
3947	0	0	Ki67+	 4230 14092
3948	0	0	Ki67+	 4237 14029
3949	0	0	Ki67+	 4240 14059
3950	0	0	Ki67+	 4245 13558
3951	0	0	Ki67+	 4245 13976
3952	0	0	Ki67+	 4250 13963
3953	0	0	Ki67+	 4253 14067
3954	0	0	Ki67+	 3888 14167
3955	0	0	Ki67+	 3954 14186
3956	0	0	Ki67+	 3955 14147
3957	0	0	Ki67+	 3963 14249
3958	0	0	Ki67+	 3971 14139
3959	0	0	Ki67+	 3977 14344
3960	0	0	Ki67+	 4018 14138
3961	0	0	Ki67+	 4093 14318
3962	0	0	Ki67+	 4093 14614
3963	0	0	Ki67+	 4106 14607
3964	0	0	Ki67+	 4108 14569
3965	0	0	Ki67+	 4115 14474
3966	0	0	Ki67+	 4128 14308
3967	0	0	Ki67+	 4143 14485
3968	0	0	Ki67+	 4161 14447
3969	0	0	Ki67+	 4189 14365
3970	0	0	Ki67+	 4192 14278
3971	0	0	Ki67+	 4209 14226
3972	0	0	Ki67+	 4211 14576
3973	0	0	Ki67+	 4215 14692
3974	0	0	Ki67+	 4216 14446
3975	0	0	Ki67+	 4222 14761
3976	0	0	Ki67+	 4226 14182
3977	0	0	Ki67+	 4226 14339
3978	0	0	Ki67+	 4229 14408
3979	0	0	Ki67+	 4229 14515
3980	0	0	Ki67+	 4250 14411
3981	0	0	Ki67+	 3464 15242
3982	0	0	Ki67+	 3796 15614
3983	0	0	Ki67+	 4180 14994
3984	0	0	Ki67+	 3484 16476
3985	0	0	Ki67+	 3498 15949
3986	0	0	Ki67+	 3576 15831
3987	0	0	Ki67+	 3580 15843
3988	0	0	Ki67+	 3580 15997
3989	0	0	Ki67+	 3640 15798
3990	0	0	Ki67+	 3655 15812
3991	0	0	Ki67+	 3655 16311
3992	0	0	Ki67+	 3762 15766
3993	0	0	Ki67+	 3816 16078
3994	0	0	Ki67+	 3956 16069
3995	0	0	Ki67+	 3979 16074
3996	0	0	Ki67+	 3486 16647
3997	0	0	Ki67+	 3500 16653
3998	0	0	Ki67+	 3509 16594
3999	0	0	Ki67+	 3509 16620
4000	0	0	Ki67+	 3522 16611
4001	0	0	Ki67+	 3547 16980
4002	0	0	Ki67+	 3549 16644
4003	0	0	Ki67+	 3587 16715
4004	0	0	Ki67+	 3676 16617
4005	0	0	Ki67+	 3676 16669
4006	0	0	Ki67+	 3722 16713
4007	0	0	Ki67+	 3869 16660
4008	0	0	Ki67+	 3644 17994
4009	0	0	Ki67+	 3655 17700
4010	0	0	Ki67+	 3894 17919
4011	0	0	Ki67+	 3522 18765
4012	0	0	Ki67+	 3559 18746
4013	0	0	Ki67+	 3561 18772
4014	0	0	Ki67+	 3573 18676
4015	0	0	Ki67+	 3593 18688
4016	0	0	Ki67+	 3625 18638
4017	0	0	Ki67+	 3664 18628
4018	0	0	Ki67+	 3666 18784
4019	0	0	Ki67+	 3684 18606
4020	0	0	Ki67+	 3851 18752
4021	0	0	Ki67+	 4057 18340
4022	0	0	Ki67+	 3528 19554
4023	0	0	Ki67+	 3544 19469
4024	0	0	Ki67+	 3549 19440
4025	0	0	Ki67+	 3564 19487
4026	0	0	Ki67+	 3623 19266
4027	0	0	Ki67+	 3702 19059
4028	0	0	Ki67+	 3741 19030
4029	0	0	Ki67+	 3771 19226
4030	0	0	Ki67+	 3916 19296
4031	0	0	Ki67+	 4048 19356
4032	0	0	Ki67+	 4187 19498
4033	0	0	Ki67+	 3465 20110
4034	0	0	Ki67+	 3484 20300
4035	0	0	Ki67+	 3501 20225
4036	0	0	Ki67+	 3549 20464
4037	0	0	Ki67+	 3576 20273
4038	0	0	Ki67+	 3603 20055
4039	0	0	Ki67+	 3636 20275
4040	0	0	Ki67+	 3897 20070
4041	0	0	Ki67+	 4106 20193
4042	0	0	Ki67+	 4121 19956
4043	0	0	Ki67+	 4162 20134
4044	0	0	Ki67+	 3464 21082
4045	0	0	Ki67+	 3477 20642
4046	0	0	Ki67+	 3546 21207
4047	0	0	Ki67+	 3576 21162
4048	0	0	Ki67+	 3591 21129
4049	0	0	Ki67+	 3600 21062
4050	0	0	Ki67+	 3609 21316
4051	0	0	Ki67+	 3680 21201
4052	0	0	Ki67+	 3686 20996
4053	0	0	Ki67+	 3785 20916
4054	0	0	Ki67+	 3795 20603
4055	0	0	Ki67+	 3797 20679
4056	0	0	Ki67+	 3798 20952
4057	0	0	Ki67+	 3816 20611
4058	0	0	Ki67+	 3816 21277
4059	0	0	Ki67+	 3832 20959
4060	0	0	Ki67+	 3837 20838
4061	0	0	Ki67+	 3854 21014
4062	0	0	Ki67+	 3878 21131
4063	0	0	Ki67+	 3888 21291
4064	0	0	Ki67+	 3893 20564
4065	0	0	Ki67+	 3930 21156
4066	0	0	Ki67+	 3930 21307
4067	0	0	Ki67+	 3952 21185
4068	0	0	Ki67+	 3984 20935
4069	0	0	Ki67+	 3984 21322
4070	0	0	Ki67+	 4019 20890
4071	0	0	Ki67+	 4057 20539
4072	0	0	Ki67+	 4153 20601
4073	0	0	Ki67+	 4224 21230
4074	0	0	Ki67+	 3481 21885
4075	0	0	Ki67+	 3506 22117
4076	0	0	Ki67+	 3519 21478
4077	0	0	Ki67+	 3568 21523
4078	0	0	Ki67+	 3596 21954
4079	0	0	Ki67+	 3688 21994
4080	0	0	Ki67+	 3703 21382
4081	0	0	Ki67+	 3753 21622
4082	0	0	Ki67+	 3755 22080
4083	0	0	Ki67+	 3773 22062
4084	0	0	Ki67+	 3782 22098
4085	0	0	Ki67+	 3823 21613
4086	0	0	Ki67+	 3831 22083
4087	0	0	Ki67+	 3867 21716
4088	0	0	Ki67+	 3878 21764
4089	0	0	Ki67+	 3887 21493
4090	0	0	Ki67+	 3918 21615
4091	0	0	Ki67+	 3949 22122
4092	0	0	Ki67+	 3963 21891
4093	0	0	Ki67+	 4007 21887
4094	0	0	Ki67+	 4025 21864
4095	0	0	Ki67+	 4040 21842
4096	0	0	Ki67+	 4092 21866
4097	0	0	Ki67+	 4105 21440
4098	0	0	Ki67+	 4119 21745
4099	0	0	Ki67+	 3550 22158
4100	0	0	Ki67+	 3650 22218
4101	0	0	Ki67+	 3695 22146
4102	0	0	Ki67+	 3802 22196
4103	0	0	Ki67+	 3826 22342
4104	0	0	Ki67+	 3839 22349
4105	0	0	Ki67+	 3896 22244
4106	0	0	Ki67+	 3911 22302
4107	0	0	Ki67+	 4340 2922
4108	0	0	Ki67+	 4341 3087
4109	0	0	Ki67+	 4356 2919
4110	0	0	Ki67+	 4373 2934
4111	0	0	Ki67+	 4404 2925
4112	0	0	Ki67+	 4445 2938
4113	0	0	Ki67+	 4489 3005
4114	0	0	Ki67+	 4532 3008
4115	0	0	Ki67+	 4557 3071
4116	0	0	Ki67+	 4558 3019
4117	0	0	Ki67+	 4564 2982
4118	0	0	Ki67+	 4569 2963
4119	0	0	Ki67+	 4574 2914
4120	0	0	Ki67+	 4577 2949
4121	0	0	Ki67+	 4580 3101
4122	0	0	Ki67+	 4596 3096
4123	0	0	Ki67+	 4597 2909
4124	0	0	Ki67+	 4604 2970
4125	0	0	Ki67+	 4616 3122
4126	0	0	Ki67+	 4622 2964
4127	0	0	Ki67+	 4627 3119
4128	0	0	Ki67+	 4628 2998
4129	0	0	Ki67+	 4631 3086
4130	0	0	Ki67+	 4631 3182
4131	0	0	Ki67+	 4637 3159
4132	0	0	Ki67+	 4642 2967
4133	0	0	Ki67+	 4642 3210
4134	0	0	Ki67+	 4655 2965
4135	0	0	Ki67+	 4655 3097
4136	0	0	Ki67+	 4664 3180
4137	0	0	Ki67+	 4665 3151
4138	0	0	Ki67+	 4666 3243
4139	0	0	Ki67+	 4672 2971
4140	0	0	Ki67+	 4673 3204
4141	0	0	Ki67+	 4676 3110
4142	0	0	Ki67+	 4678 3081
4143	0	0	Ki67+	 4686 2993
4144	0	0	Ki67+	 4691 3257
4145	0	0	Ki67+	 4692 2961
4146	0	0	Ki67+	 4693 3033
4147	0	0	Ki67+	 4696 3013
4148	0	0	Ki67+	 4700 2948
4149	0	0	Ki67+	 4702 3094
4150	0	0	Ki67+	 4705 3268
4151	0	0	Ki67+	 4706 3052
4152	0	0	Ki67+	 4709 3225
4153	0	0	Ki67+	 4716 3041
4154	0	0	Ki67+	 4716 3122
4155	0	0	Ki67+	 4724 3054
4156	0	0	Ki67+	 4724 3264
4157	0	0	Ki67+	 4726 3041
4158	0	0	Ki67+	 4734 2965
4159	0	0	Ki67+	 4734 3077
4160	0	0	Ki67+	 4736 2984
4161	0	0	Ki67+	 4736 3030
4162	0	0	Ki67+	 4737 3258
4163	0	0	Ki67+	 4740 3129
4164	0	0	Ki67+	 4743 3051
4165	0	0	Ki67+	 4744 3109
4166	0	0	Ki67+	 4749 3226
4167	0	0	Ki67+	 4750 3135
4168	0	0	Ki67+	 4754 3101
4169	0	0	Ki67+	 4756 3650
4170	0	0	Ki67+	 4757 3174
4171	0	0	Ki67+	 4758 3260
4172	0	0	Ki67+	 4759 3021
4173	0	0	Ki67+	 4766 3250
4174	0	0	Ki67+	 4770 3114
4175	0	0	Ki67+	 4770 3184
4176	0	0	Ki67+	 4784 2927
4177	0	0	Ki67+	 4784 2950
4178	0	0	Ki67+	 4787 3133
4179	0	0	Ki67+	 4793 3183
4180	0	0	Ki67+	 4794 3223
4181	0	0	Ki67+	 4803 3049
4182	0	0	Ki67+	 4804 2916
4183	0	0	Ki67+	 4814 2969
4184	0	0	Ki67+	 4818 3129
4185	0	0	Ki67+	 4825 2940
4186	0	0	Ki67+	 4831 3571
4187	0	0	Ki67+	 4832 3077
4188	0	0	Ki67+	 4833 3150
4189	0	0	Ki67+	 4837 2923
4190	0	0	Ki67+	 4839 3214
4191	0	0	Ki67+	 4843 2985
4192	0	0	Ki67+	 4845 2936
4193	0	0	Ki67+	 4848 3603
4194	0	0	Ki67+	 4852 3043
4195	0	0	Ki67+	 4857 3176
4196	0	0	Ki67+	 4857 3211
4197	0	0	Ki67+	 4858 3678
4198	0	0	Ki67+	 4866 2922
4199	0	0	Ki67+	 4867 3120
4200	0	0	Ki67+	 4872 3214
4201	0	0	Ki67+	 4873 2974
4202	0	0	Ki67+	 4876 3179
4203	0	0	Ki67+	 4882 3655
4204	0	0	Ki67+	 4883 2948
4205	0	0	Ki67+	 4888 3256
4206	0	0	Ki67+	 4889 3108
4207	0	0	Ki67+	 4890 2908
4208	0	0	Ki67+	 4891 3080
4209	0	0	Ki67+	 4895 3048
4210	0	0	Ki67+	 4895 3499
4211	0	0	Ki67+	 4900 3234
4212	0	0	Ki67+	 4902 3672
4213	0	0	Ki67+	 4910 3144
4214	0	0	Ki67+	 4910 3529
4215	0	0	Ki67+	 4913 3029
4216	0	0	Ki67+	 4919 2990
4217	0	0	Ki67+	 4919 3277
4218	0	0	Ki67+	 4920 3510
4219	0	0	Ki67+	 4921 3107
4220	0	0	Ki67+	 4931 3052
4221	0	0	Ki67+	 4932 3284
4222	0	0	Ki67+	 4936 3034
4223	0	0	Ki67+	 4939 3085
4224	0	0	Ki67+	 4940 3536
4225	0	0	Ki67+	 4944 3515
4226	0	0	Ki67+	 4948 2980
4227	0	0	Ki67+	 4948 3108
4228	0	0	Ki67+	 4949 3002
4229	0	0	Ki67+	 4957 3461
4230	0	0	Ki67+	 4960 2946
4231	0	0	Ki67+	 4964 3493
4232	0	0	Ki67+	 4966 3263
4233	0	0	Ki67+	 4968 2985
4234	0	0	Ki67+	 4970 2996
4235	0	0	Ki67+	 4971 3096
4236	0	0	Ki67+	 4971 3332
4237	0	0	Ki67+	 4975 3134
4238	0	0	Ki67+	 4975 3320
4239	0	0	Ki67+	 4979 3467
4240	0	0	Ki67+	 4985 3274
4241	0	0	Ki67+	 4995 3496
4242	0	0	Ki67+	 5000 3301
4243	0	0	Ki67+	 5006 3164
4244	0	0	Ki67+	 5006 3195
4245	0	0	Ki67+	 5006 3244
4246	0	0	Ki67+	 5008 3096
4247	0	0	Ki67+	 5008 3129
4248	0	0	Ki67+	 5010 3340
4249	0	0	Ki67+	 5015 2968
4250	0	0	Ki67+	 5016 2987
4251	0	0	Ki67+	 5019 3266
4252	0	0	Ki67+	 5020 3310
4253	0	0	Ki67+	 5023 3117
4254	0	0	Ki67+	 5024 3213
4255	0	0	Ki67+	 5025 3290
4256	0	0	Ki67+	 5027 3370
4257	0	0	Ki67+	 5035 3155
4258	0	0	Ki67+	 5039 3483
4259	0	0	Ki67+	 5040 3116
4260	0	0	Ki67+	 5042 2957
4261	0	0	Ki67+	 5043 3517
4262	0	0	Ki67+	 5045 3147
4263	0	0	Ki67+	 5047 3175
4264	0	0	Ki67+	 5047 3347
4265	0	0	Ki67+	 5048 3159
4266	0	0	Ki67+	 5053 2980
4267	0	0	Ki67+	 5053 3510
4268	0	0	Ki67+	 4257 3978
4269	0	0	Ki67+	 4282 3940
4270	0	0	Ki67+	 4452 3829
4271	0	0	Ki67+	 4465 3862
4272	0	0	Ki67+	 4493 4184
4273	0	0	Ki67+	 4505 3974
4274	0	0	Ki67+	 4597 4104
4275	0	0	Ki67+	 4663 3752
4276	0	0	Ki67+	 4669 4015
4277	0	0	Ki67+	 4672 3909
4278	0	0	Ki67+	 4685 4006
4279	0	0	Ki67+	 4685 4070
4280	0	0	Ki67+	 4747 4299
4281	0	0	Ki67+	 4759 4291
4282	0	0	Ki67+	 4776 4001
4283	0	0	Ki67+	 4780 4140
4284	0	0	Ki67+	 4826 3697
4285	0	0	Ki67+	 4828 4080
4286	0	0	Ki67+	 4832 4272
4287	0	0	Ki67+	 4846 4040
4288	0	0	Ki67+	 4851 4287
4289	0	0	Ki67+	 4858 4121
4290	0	0	Ki67+	 4860 3810
4291	0	0	Ki67+	 4864 4308
4292	0	0	Ki67+	 4875 4256
4293	0	0	Ki67+	 4887 4323
4294	0	0	Ki67+	 4888 4461
4295	0	0	Ki67+	 4895 3834
4296	0	0	Ki67+	 4899 4282
4297	0	0	Ki67+	 4905 3981
4298	0	0	Ki67+	 4913 4434
4299	0	0	Ki67+	 4915 3707
4300	0	0	Ki67+	 4918 4277
4301	0	0	Ki67+	 4920 4475
4302	0	0	Ki67+	 4927 4265
4303	0	0	Ki67+	 4972 4468
4304	0	0	Ki67+	 4973 3868
4305	0	0	Ki67+	 4976 3897
4306	0	0	Ki67+	 4986 4143
4307	0	0	Ki67+	 5031 4366
4308	0	0	Ki67+	 5033 4075
4309	0	0	Ki67+	 5050 3809
4310	0	0	Ki67+	 5050 4063
4311	0	0	Ki67+	 5050 4128
4312	0	0	Ki67+	 4259 4818
4313	0	0	Ki67+	 4278 4715
4314	0	0	Ki67+	 4581 4665
4315	0	0	Ki67+	 4771 4832
4316	0	0	Ki67+	 4819 4764
4317	0	0	Ki67+	 4850 4599
4318	0	0	Ki67+	 4893 4508
4319	0	0	Ki67+	 4924 4506
4320	0	0	Ki67+	 4944 4502
4321	0	0	Ki67+	 4991 4504
4322	0	0	Ki67+	 4267 5400
4323	0	0	Ki67+	 4315 5317
4324	0	0	Ki67+	 4345 5778
4325	0	0	Ki67+	 4833 5684
4326	0	0	Ki67+	 4866 5409
4327	0	0	Ki67+	 4895 5893
4328	0	0	Ki67+	 4914 6026
4329	0	0	Ki67+	 5038 5695
4330	0	0	Ki67+	 4363 6432
4331	0	0	Ki67+	 4417 6339
4332	0	0	Ki67+	 4511 6745
4333	0	0	Ki67+	 4611 6298
4334	0	0	Ki67+	 4666 6495
4335	0	0	Ki67+	 4349 7690
4336	0	0	Ki67+	 4625 7542
4337	0	0	Ki67+	 4632 7579
4338	0	0	Ki67+	 4632 7592
4339	0	0	Ki67+	 4642 7249
4340	0	0	Ki67+	 4665 7500
4341	0	0	Ki67+	 4666 7439
4342	0	0	Ki67+	 4682 7542
4343	0	0	Ki67+	 4699 7443
4344	0	0	Ki67+	 4699 7495
4345	0	0	Ki67+	 4732 7213
4346	0	0	Ki67+	 4740 7494
4347	0	0	Ki67+	 4757 7644
4348	0	0	Ki67+	 4785 7556
4349	0	0	Ki67+	 4788 7655
4350	0	0	Ki67+	 4802 7657
4351	0	0	Ki67+	 4806 7517
4352	0	0	Ki67+	 4808 7673
4353	0	0	Ki67+	 4877 7595
4354	0	0	Ki67+	 4888 7545
4355	0	0	Ki67+	 4893 7625
4356	0	0	Ki67+	 4907 7590
4357	0	0	Ki67+	 4920 7638
4358	0	0	Ki67+	 4956 7631
4359	0	0	Ki67+	 4302 8129
4360	0	0	Ki67+	 4341 7807
4361	0	0	Ki67+	 4343 7824
4362	0	0	Ki67+	 4395 8411
4363	0	0	Ki67+	 4408 8054
4364	0	0	Ki67+	 4428 8070
4365	0	0	Ki67+	 4431 7957
4366	0	0	Ki67+	 4464 7952
4367	0	0	Ki67+	 4482 8060
4368	0	0	Ki67+	 4500 7962
4369	0	0	Ki67+	 4584 7825
4370	0	0	Ki67+	 4592 7850
4371	0	0	Ki67+	 4605 7872
4372	0	0	Ki67+	 4616 7902
4373	0	0	Ki67+	 4621 7914
4374	0	0	Ki67+	 4655 7952
4375	0	0	Ki67+	 4680 7716
4376	0	0	Ki67+	 4703 7716
4377	0	0	Ki67+	 4751 7787
4378	0	0	Ki67+	 4775 7735
4379	0	0	Ki67+	 4787 7785
4380	0	0	Ki67+	 4802 7733
4381	0	0	Ki67+	 4871 7788
4382	0	0	Ki67+	 4922 7736
4383	0	0	Ki67+	 4261 8978
4384	0	0	Ki67+	 4264 9060
4385	0	0	Ki67+	 4265 8867
4386	0	0	Ki67+	 4271 9215
4387	0	0	Ki67+	 4272 8948
4388	0	0	Ki67+	 4278 9064
4389	0	0	Ki67+	 4288 8972
4390	0	0	Ki67+	 4294 9184
4391	0	0	Ki67+	 4295 9054
4392	0	0	Ki67+	 4297 8849
4393	0	0	Ki67+	 4297 8928
4394	0	0	Ki67+	 4300 8828
4395	0	0	Ki67+	 4314 8850
4396	0	0	Ki67+	 4319 8957
4397	0	0	Ki67+	 4325 9082
4398	0	0	Ki67+	 4327 9126
4399	0	0	Ki67+	 4334 8836
4400	0	0	Ki67+	 4345 8985
4401	0	0	Ki67+	 4346 8936
4402	0	0	Ki67+	 4350 8903
4403	0	0	Ki67+	 4352 8950
4404	0	0	Ki67+	 4360 8854
4405	0	0	Ki67+	 4509 9181
4406	0	0	Ki67+	 4671 9073
4407	0	0	Ki67+	 4694 9044
4408	0	0	Ki67+	 4701 9026
4409	0	0	Ki67+	 4819 8539
4410	0	0	Ki67+	 4882 9150
4411	0	0	Ki67+	 4890 9004
4412	0	0	Ki67+	 4897 8993
4413	0	0	Ki67+	 4899 9234
4414	0	0	Ki67+	 4901 9168
4415	0	0	Ki67+	 4917 9132
4416	0	0	Ki67+	 4929 9212
4417	0	0	Ki67+	 4934 9143
4418	0	0	Ki67+	 4956 9066
4419	0	0	Ki67+	 4962 9220
4420	0	0	Ki67+	 5043 9000
4421	0	0	Ki67+	 5055 8631
4422	0	0	Ki67+	 4260 9420
4423	0	0	Ki67+	 4271 9360
4424	0	0	Ki67+	 4436 10020
4425	0	0	Ki67+	 4462 10080
4426	0	0	Ki67+	 4467 9953
4427	0	0	Ki67+	 4469 10065
4428	0	0	Ki67+	 4489 9821
4429	0	0	Ki67+	 4498 9814
4430	0	0	Ki67+	 4511 9906
4431	0	0	Ki67+	 4513 9785
4432	0	0	Ki67+	 4518 9959
4433	0	0	Ki67+	 4522 9858
4434	0	0	Ki67+	 4527 9776
4435	0	0	Ki67+	 4534 9944
4436	0	0	Ki67+	 4540 9983
4437	0	0	Ki67+	 4541 9810
4438	0	0	Ki67+	 4541 10049
4439	0	0	Ki67+	 4543 9879
4440	0	0	Ki67+	 4548 9710
4441	0	0	Ki67+	 4554 9836
4442	0	0	Ki67+	 4554 9979
4443	0	0	Ki67+	 4554 10081
4444	0	0	Ki67+	 4558 9946
4445	0	0	Ki67+	 4560 10000
4446	0	0	Ki67+	 4573 9799
4447	0	0	Ki67+	 4576 9830
4448	0	0	Ki67+	 4586 9751
4449	0	0	Ki67+	 4590 9690
4450	0	0	Ki67+	 4591 9733
4451	0	0	Ki67+	 4593 9759
4452	0	0	Ki67+	 4599 9701
4453	0	0	Ki67+	 4600 9684
4454	0	0	Ki67+	 4603 9879
4455	0	0	Ki67+	 4605 9361
4456	0	0	Ki67+	 4606 9849
4457	0	0	Ki67+	 4624 9885
4458	0	0	Ki67+	 4635 9815
4459	0	0	Ki67+	 4635 9835
4460	0	0	Ki67+	 4636 9850
4461	0	0	Ki67+	 4706 10087
4462	0	0	Ki67+	 4709 9330
4463	0	0	Ki67+	 4745 10087
4464	0	0	Ki67+	 4813 10095
4465	0	0	Ki67+	 4863 9807
4466	0	0	Ki67+	 4873 9682
4467	0	0	Ki67+	 4885 9715
4468	0	0	Ki67+	 4899 9660
4469	0	0	Ki67+	 4912 9651
4470	0	0	Ki67+	 4919 9521
4471	0	0	Ki67+	 4920 9537
4472	0	0	Ki67+	 4920 9638
4473	0	0	Ki67+	 4928 9372
4474	0	0	Ki67+	 4930 9593
4475	0	0	Ki67+	 4939 9463
4476	0	0	Ki67+	 4940 9441
4477	0	0	Ki67+	 4947 9545
4478	0	0	Ki67+	 4950 9568
4479	0	0	Ki67+	 4961 9453
4480	0	0	Ki67+	 4966 9514
4481	0	0	Ki67+	 4976 9631
4482	0	0	Ki67+	 4976 9888
4483	0	0	Ki67+	 4977 9452
4484	0	0	Ki67+	 4978 9478
4485	0	0	Ki67+	 4978 9598
4486	0	0	Ki67+	 4979 9916
4487	0	0	Ki67+	 4985 9536
4488	0	0	Ki67+	 4988 9930
4489	0	0	Ki67+	 4991 9886
4490	0	0	Ki67+	 4991 10052
4491	0	0	Ki67+	 4996 9331
4492	0	0	Ki67+	 4999 9806
4493	0	0	Ki67+	 5001 9319
4494	0	0	Ki67+	 5002 9383
4495	0	0	Ki67+	 5002 9399
4496	0	0	Ki67+	 5012 9446
4497	0	0	Ki67+	 5017 9539
4498	0	0	Ki67+	 5020 9979
4499	0	0	Ki67+	 5023 9363
4500	0	0	Ki67+	 5028 9852
4501	0	0	Ki67+	 5035 9715
4502	0	0	Ki67+	 5038 9765
4503	0	0	Ki67+	 5039 9786
4504	0	0	Ki67+	 5040 9815
4505	0	0	Ki67+	 5043 9469
4506	0	0	Ki67+	 5047 9600
4507	0	0	Ki67+	 5050 9381
4508	0	0	Ki67+	 5054 9371
4509	0	0	Ki67+	 4285 10441
4510	0	0	Ki67+	 4325 10353
4511	0	0	Ki67+	 4351 10564
4512	0	0	Ki67+	 4357 10531
4513	0	0	Ki67+	 4375 10248
4514	0	0	Ki67+	 4429 10124
4515	0	0	Ki67+	 4445 10580
4516	0	0	Ki67+	 4452 10551
4517	0	0	Ki67+	 4462 10585
4518	0	0	Ki67+	 4463 10116
4519	0	0	Ki67+	 4464 10575
4520	0	0	Ki67+	 4467 10305
4521	0	0	Ki67+	 4470 10324
4522	0	0	Ki67+	 4472 10480
4523	0	0	Ki67+	 4477 10310
4524	0	0	Ki67+	 4478 10145
4525	0	0	Ki67+	 4483 10469
4526	0	0	Ki67+	 4484 10115
4527	0	0	Ki67+	 4486 10291
4528	0	0	Ki67+	 4487 10558
4529	0	0	Ki67+	 4494 10527
4530	0	0	Ki67+	 4495 10493
4531	0	0	Ki67+	 4495 10600
4532	0	0	Ki67+	 4497 10271
4533	0	0	Ki67+	 4509 10280
4534	0	0	Ki67+	 4519 10213
4535	0	0	Ki67+	 4526 10488
4536	0	0	Ki67+	 4546 10675
4537	0	0	Ki67+	 4553 10694
4538	0	0	Ki67+	 4557 10638
4539	0	0	Ki67+	 4558 10712
4540	0	0	Ki67+	 4562 10120
4541	0	0	Ki67+	 4566 10730
4542	0	0	Ki67+	 4578 10148
4543	0	0	Ki67+	 4595 10308
4544	0	0	Ki67+	 4596 10232
4545	0	0	Ki67+	 4608 10254
4546	0	0	Ki67+	 4609 10396
4547	0	0	Ki67+	 4611 10868
4548	0	0	Ki67+	 4611 10889
4549	0	0	Ki67+	 4613 10159
4550	0	0	Ki67+	 4613 10214
4551	0	0	Ki67+	 4614 10349
4552	0	0	Ki67+	 4616 10326
4553	0	0	Ki67+	 4618 10189
4554	0	0	Ki67+	 4619 10413
4555	0	0	Ki67+	 4620 10302
4556	0	0	Ki67+	 4620 10541
4557	0	0	Ki67+	 4621 10271
4558	0	0	Ki67+	 4623 10219
4559	0	0	Ki67+	 4625 10254
4560	0	0	Ki67+	 4637 10749
4561	0	0	Ki67+	 4651 10830
4562	0	0	Ki67+	 4662 10873
4563	0	0	Ki67+	 4675 10829
4564	0	0	Ki67+	 4708 10143
4565	0	0	Ki67+	 4713 10103
4566	0	0	Ki67+	 4714 10200
4567	0	0	Ki67+	 4735 10155
4568	0	0	Ki67+	 4785 10686
4569	0	0	Ki67+	 4960 10451
4570	0	0	Ki67+	 4982 10828
4571	0	0	Ki67+	 5012 10705
4572	0	0	Ki67+	 5028 10716
4573	0	0	Ki67+	 5030 10126
4574	0	0	Ki67+	 5051 10600
4575	0	0	Ki67+	 5051 10644
4576	0	0	Ki67+	 5052 10569
4577	0	0	Ki67+	 4261 10944
4578	0	0	Ki67+	 4262 11044
4579	0	0	Ki67+	 4264 11078
4580	0	0	Ki67+	 4265 11028
4581	0	0	Ki67+	 4265 11262
4582	0	0	Ki67+	 4271 11278
4583	0	0	Ki67+	 4292 11174
4584	0	0	Ki67+	 4304 11473
4585	0	0	Ki67+	 4305 11294
4586	0	0	Ki67+	 4330 11493
4587	0	0	Ki67+	 4351 11501
4588	0	0	Ki67+	 4370 11656
4589	0	0	Ki67+	 4426 11656
4590	0	0	Ki67+	 4465 11684
4591	0	0	Ki67+	 4479 11629
4592	0	0	Ki67+	 4510 11121
4593	0	0	Ki67+	 4522 11666
4594	0	0	Ki67+	 4525 11268
4595	0	0	Ki67+	 4544 11031
4596	0	0	Ki67+	 4547 11637
4597	0	0	Ki67+	 4561 11626
4598	0	0	Ki67+	 4562 11122
4599	0	0	Ki67+	 4582 11023
4600	0	0	Ki67+	 4607 10905
4601	0	0	Ki67+	 4608 10931
4602	0	0	Ki67+	 4625 11507
4603	0	0	Ki67+	 4643 11598
4604	0	0	Ki67+	 4656 11620
4605	0	0	Ki67+	 4679 11524
4606	0	0	Ki67+	 4701 11061
4607	0	0	Ki67+	 4704 10979
4608	0	0	Ki67+	 4717 11279
4609	0	0	Ki67+	 4739 11353
4610	0	0	Ki67+	 4760 11497
4611	0	0	Ki67+	 4762 11366
4612	0	0	Ki67+	 4764 11355
4613	0	0	Ki67+	 4765 11399
4614	0	0	Ki67+	 4769 11439
4615	0	0	Ki67+	 4771 11040
4616	0	0	Ki67+	 4783 11551
4617	0	0	Ki67+	 4790 10963
4618	0	0	Ki67+	 4803 11578
4619	0	0	Ki67+	 4812 11609
4620	0	0	Ki67+	 4838 11616
4621	0	0	Ki67+	 4875 11646
4622	0	0	Ki67+	 4977 11498
4623	0	0	Ki67+	 4988 11114
4624	0	0	Ki67+	 4992 11060
4625	0	0	Ki67+	 4994 11133
4626	0	0	Ki67+	 5011 11166
4627	0	0	Ki67+	 5012 10967
4628	0	0	Ki67+	 5015 11660
4629	0	0	Ki67+	 5023 10928
4630	0	0	Ki67+	 5033 10913
4631	0	0	Ki67+	 5037 11020
4632	0	0	Ki67+	 5040 11091
4633	0	0	Ki67+	 5042 11172
4634	0	0	Ki67+	 5048 11053
4635	0	0	Ki67+	 5048 11323
4636	0	0	Ki67+	 4268 12445
4637	0	0	Ki67+	 4304 12279
4638	0	0	Ki67+	 4312 12251
4639	0	0	Ki67+	 4316 12393
4640	0	0	Ki67+	 4329 12374
4641	0	0	Ki67+	 4357 12372
4642	0	0	Ki67+	 4360 12388
4643	0	0	Ki67+	 4372 11708
4644	0	0	Ki67+	 4417 11787
4645	0	0	Ki67+	 4417 12477
4646	0	0	Ki67+	 4446 11718
4647	0	0	Ki67+	 4450 11746
4648	0	0	Ki67+	 4469 11728
4649	0	0	Ki67+	 4486 11949
4650	0	0	Ki67+	 4508 11748
4651	0	0	Ki67+	 4514 11966
4652	0	0	Ki67+	 4522 11780
4653	0	0	Ki67+	 4538 12185
4654	0	0	Ki67+	 4544 11768
4655	0	0	Ki67+	 4546 11734
4656	0	0	Ki67+	 4549 12202
4657	0	0	Ki67+	 4554 11788
4658	0	0	Ki67+	 4562 11821
4659	0	0	Ki67+	 4574 11847
4660	0	0	Ki67+	 4587 11867
4661	0	0	Ki67+	 4645 12023
4662	0	0	Ki67+	 4655 12358
4663	0	0	Ki67+	 4657 12041
4664	0	0	Ki67+	 4660 12420
4665	0	0	Ki67+	 4664 12454
4666	0	0	Ki67+	 4676 12222
4667	0	0	Ki67+	 4688 12168
4668	0	0	Ki67+	 4701 12356
4669	0	0	Ki67+	 4703 12445
4670	0	0	Ki67+	 4706 11794
4671	0	0	Ki67+	 4721 12381
4672	0	0	Ki67+	 4730 12354
4673	0	0	Ki67+	 4736 12433
4674	0	0	Ki67+	 4743 11871
4675	0	0	Ki67+	 4743 11912
4676	0	0	Ki67+	 4754 11935
4677	0	0	Ki67+	 4774 12417
4678	0	0	Ki67+	 4779 12371
4679	0	0	Ki67+	 4780 12458
4680	0	0	Ki67+	 4789 12398
4681	0	0	Ki67+	 4807 11981
4682	0	0	Ki67+	 4812 12447
4683	0	0	Ki67+	 4838 12149
4684	0	0	Ki67+	 4848 12144
4685	0	0	Ki67+	 4850 12184
4686	0	0	Ki67+	 4861 11819
4687	0	0	Ki67+	 4904 11898
4688	0	0	Ki67+	 4910 11919
4689	0	0	Ki67+	 4914 11998
4690	0	0	Ki67+	 4924 11966
4691	0	0	Ki67+	 4926 11886
4692	0	0	Ki67+	 4939 11955
4693	0	0	Ki67+	 4950 11987
4694	0	0	Ki67+	 4956 12083
4695	0	0	Ki67+	 4977 11986
4696	0	0	Ki67+	 4980 12195
4697	0	0	Ki67+	 4985 12151
4698	0	0	Ki67+	 4995 12173
4699	0	0	Ki67+	 4998 12197
4700	0	0	Ki67+	 5003 12115
4701	0	0	Ki67+	 5021 12135
4702	0	0	Ki67+	 5025 12211
4703	0	0	Ki67+	 5025 12435
4704	0	0	Ki67+	 5030 12111
4705	0	0	Ki67+	 5031 11817
4706	0	0	Ki67+	 5034 12227
4707	0	0	Ki67+	 5036 11793
4708	0	0	Ki67+	 5036 11849
4709	0	0	Ki67+	 5037 12203
4710	0	0	Ki67+	 5042 12326
4711	0	0	Ki67+	 5046 12485
4712	0	0	Ki67+	 5047 12316
4713	0	0	Ki67+	 5050 12229
4714	0	0	Ki67+	 5051 11704
4715	0	0	Ki67+	 5051 11720
4716	0	0	Ki67+	 4324 12535
4717	0	0	Ki67+	 4352 12818
4718	0	0	Ki67+	 4397 12738
4719	0	0	Ki67+	 4406 12608
4720	0	0	Ki67+	 4424 12689
4721	0	0	Ki67+	 4438 12823
4722	0	0	Ki67+	 4440 12541
4723	0	0	Ki67+	 4448 12807
4724	0	0	Ki67+	 4449 12747
4725	0	0	Ki67+	 4450 12862
4726	0	0	Ki67+	 4462 12874
4727	0	0	Ki67+	 4477 12798
4728	0	0	Ki67+	 4485 12666
4729	0	0	Ki67+	 4501 12861
4730	0	0	Ki67+	 4582 12885
4731	0	0	Ki67+	 4605 12981
4732	0	0	Ki67+	 4675 13280
4733	0	0	Ki67+	 4686 12527
4734	0	0	Ki67+	 4710 12572
4735	0	0	Ki67+	 4746 12649
4736	0	0	Ki67+	 4759 12638
4737	0	0	Ki67+	 4764 12682
4738	0	0	Ki67+	 4786 12683
4739	0	0	Ki67+	 4811 12592
4740	0	0	Ki67+	 4816 13278
4741	0	0	Ki67+	 4817 12627
4742	0	0	Ki67+	 4835 12762
4743	0	0	Ki67+	 4849 12799
4744	0	0	Ki67+	 4853 12875
4745	0	0	Ki67+	 4864 12765
4746	0	0	Ki67+	 4873 12916
4747	0	0	Ki67+	 4893 12680
4748	0	0	Ki67+	 4906 12771
4749	0	0	Ki67+	 4910 12673
4750	0	0	Ki67+	 4912 12804
4751	0	0	Ki67+	 4920 12737
4752	0	0	Ki67+	 4930 13196
4753	0	0	Ki67+	 4938 13264
4754	0	0	Ki67+	 4944 12850
4755	0	0	Ki67+	 5005 13263
4756	0	0	Ki67+	 5007 12863
4757	0	0	Ki67+	 5009 13217
4758	0	0	Ki67+	 5010 12498
4759	0	0	Ki67+	 5010 13186
4760	0	0	Ki67+	 5018 13227
4761	0	0	Ki67+	 5029 12525
4762	0	0	Ki67+	 5030 12734
4763	0	0	Ki67+	 5040 12916
4764	0	0	Ki67+	 5043 13203
4765	0	0	Ki67+	 4282 14082
4766	0	0	Ki67+	 4287 13767
4767	0	0	Ki67+	 4290 13753
4768	0	0	Ki67+	 4319 13902
4769	0	0	Ki67+	 4342 13559
4770	0	0	Ki67+	 4343 14066
4771	0	0	Ki67+	 4360 13582
4772	0	0	Ki67+	 4524 14089
4773	0	0	Ki67+	 4590 14082
4774	0	0	Ki67+	 4608 13454
4775	0	0	Ki67+	 4729 14088
4776	0	0	Ki67+	 5001 13579
4777	0	0	Ki67+	 5008 13972
4778	0	0	Ki67+	 5039 14064
4779	0	0	Ki67+	 5054 14075
4780	0	0	Ki67+	 4268 14775
4781	0	0	Ki67+	 4288 14261
4782	0	0	Ki67+	 4297 14806
4783	0	0	Ki67+	 4327 14504
4784	0	0	Ki67+	 4333 14254
4785	0	0	Ki67+	 4343 14520
4786	0	0	Ki67+	 4346 14115
4787	0	0	Ki67+	 4346 14583
4788	0	0	Ki67+	 4361 14255
4789	0	0	Ki67+	 4386 14772
4790	0	0	Ki67+	 4397 14610
4791	0	0	Ki67+	 4416 14192
4792	0	0	Ki67+	 4445 14150
4793	0	0	Ki67+	 4446 14207
4794	0	0	Ki67+	 4458 14252
4795	0	0	Ki67+	 4463 14691
4796	0	0	Ki67+	 4466 14738
4797	0	0	Ki67+	 4475 14226
4798	0	0	Ki67+	 4477 14299
4799	0	0	Ki67+	 4494 14520
4800	0	0	Ki67+	 4502 14289
4801	0	0	Ki67+	 4514 14547
4802	0	0	Ki67+	 4530 14424
4803	0	0	Ki67+	 4532 14303
4804	0	0	Ki67+	 4550 14437
4805	0	0	Ki67+	 4552 14608
4806	0	0	Ki67+	 4554 14140
4807	0	0	Ki67+	 4556 14293
4808	0	0	Ki67+	 4614 14772
4809	0	0	Ki67+	 4635 14753
4810	0	0	Ki67+	 4652 14489
4811	0	0	Ki67+	 4665 14776
4812	0	0	Ki67+	 4698 14135
4813	0	0	Ki67+	 4706 14654
4814	0	0	Ki67+	 4742 14254
4815	0	0	Ki67+	 4743 14230
4816	0	0	Ki67+	 4745 14847
4817	0	0	Ki67+	 4753 14125
4818	0	0	Ki67+	 4771 14814
4819	0	0	Ki67+	 4777 14627
4820	0	0	Ki67+	 4784 14426
4821	0	0	Ki67+	 4794 14111
4822	0	0	Ki67+	 4828 14678
4823	0	0	Ki67+	 4846 14690
4824	0	0	Ki67+	 4853 14639
4825	0	0	Ki67+	 4860 14705
4826	0	0	Ki67+	 4881 14643
4827	0	0	Ki67+	 4884 14831
4828	0	0	Ki67+	 4887 14711
4829	0	0	Ki67+	 4914 14469
4830	0	0	Ki67+	 4915 14691
4831	0	0	Ki67+	 4920 14576
4832	0	0	Ki67+	 4934 14620
4833	0	0	Ki67+	 4941 14597
4834	0	0	Ki67+	 4966 14767
4835	0	0	Ki67+	 4973 14295
4836	0	0	Ki67+	 4989 14837
4837	0	0	Ki67+	 4990 14181
4838	0	0	Ki67+	 4996 14876
4839	0	0	Ki67+	 5001 14673
4840	0	0	Ki67+	 5002 14313
4841	0	0	Ki67+	 5012 14858
4842	0	0	Ki67+	 5016 14665
4843	0	0	Ki67+	 5022 14294
4844	0	0	Ki67+	 5024 14342
4845	0	0	Ki67+	 4320 15640
4846	0	0	Ki67+	 4329 15112
4847	0	0	Ki67+	 4368 15564
4848	0	0	Ki67+	 4376 15114
4849	0	0	Ki67+	 4419 15688
4850	0	0	Ki67+	 4599 15329
4851	0	0	Ki67+	 4605 15305
4852	0	0	Ki67+	 4629 15310
4853	0	0	Ki67+	 4656 15389
4854	0	0	Ki67+	 4660 15436
4855	0	0	Ki67+	 4677 15486
4856	0	0	Ki67+	 4687 15442
4857	0	0	Ki67+	 4698 15621
4858	0	0	Ki67+	 4729 14915
4859	0	0	Ki67+	 4764 15129
4860	0	0	Ki67+	 4769 14923
4861	0	0	Ki67+	 4795 15565
4862	0	0	Ki67+	 4796 14999
4863	0	0	Ki67+	 4803 14990
4864	0	0	Ki67+	 4807 14964
4865	0	0	Ki67+	 4818 15041
4866	0	0	Ki67+	 4844 14982
4867	0	0	Ki67+	 4869 15433
4868	0	0	Ki67+	 4873 15098
4869	0	0	Ki67+	 4877 15462
4870	0	0	Ki67+	 4889 15489
4871	0	0	Ki67+	 4891 15379
4872	0	0	Ki67+	 4905 15478
4873	0	0	Ki67+	 4910 15634
4874	0	0	Ki67+	 4912 15449
4875	0	0	Ki67+	 4917 15280
4876	0	0	Ki67+	 4927 15239
4877	0	0	Ki67+	 4931 15168
4878	0	0	Ki67+	 4936 14984
4879	0	0	Ki67+	 4944 15668
4880	0	0	Ki67+	 4945 15136
4881	0	0	Ki67+	 4950 15299
4882	0	0	Ki67+	 4960 15236
4883	0	0	Ki67+	 4963 15261
4884	0	0	Ki67+	 4970 15173
4885	0	0	Ki67+	 4980 15278
4886	0	0	Ki67+	 4981 15507
4887	0	0	Ki67+	 4983 15536
4888	0	0	Ki67+	 4987 15080
4889	0	0	Ki67+	 4993 15503
4890	0	0	Ki67+	 4995 15517
4891	0	0	Ki67+	 4995 15683
4892	0	0	Ki67+	 5001 15283
4893	0	0	Ki67+	 5002 15037
4894	0	0	Ki67+	 5006 15176
4895	0	0	Ki67+	 5011 15491
4896	0	0	Ki67+	 5013 15519
4897	0	0	Ki67+	 5018 15282
4898	0	0	Ki67+	 5025 15550
4899	0	0	Ki67+	 5027 15043
4900	0	0	Ki67+	 5034 15208
4901	0	0	Ki67+	 5037 15518
4902	0	0	Ki67+	 5037 15616
4903	0	0	Ki67+	 5038 15399
4904	0	0	Ki67+	 5040 15341
4905	0	0	Ki67+	 5042 15000
4906	0	0	Ki67+	 5043 15181
4907	0	0	Ki67+	 5044 15315
4908	0	0	Ki67+	 5045 15412
4909	0	0	Ki67+	 5047 15484
4910	0	0	Ki67+	 5050 15236
4911	0	0	Ki67+	 5051 15624
4912	0	0	Ki67+	 5053 15574
4913	0	0	Ki67+	 5054 15547
4914	0	0	Ki67+	 4433 16440
4915	0	0	Ki67+	 4448 15764
4916	0	0	Ki67+	 4460 16058
4917	0	0	Ki67+	 4529 16129
4918	0	0	Ki67+	 4539 16388
4919	0	0	Ki67+	 4569 16229
4920	0	0	Ki67+	 4572 16008
4921	0	0	Ki67+	 4575 16240
4922	0	0	Ki67+	 4577 16256
4923	0	0	Ki67+	 4579 16118
4924	0	0	Ki67+	 4582 16058
4925	0	0	Ki67+	 4600 16248
4926	0	0	Ki67+	 4606 16381
4927	0	0	Ki67+	 4619 16341
4928	0	0	Ki67+	 4637 16211
4929	0	0	Ki67+	 4644 16285
4930	0	0	Ki67+	 4646 15751
4931	0	0	Ki67+	 4659 15922
4932	0	0	Ki67+	 4664 15985
4933	0	0	Ki67+	 4668 15997
4934	0	0	Ki67+	 4683 15766
4935	0	0	Ki67+	 4691 15709
4936	0	0	Ki67+	 4720 15943
4937	0	0	Ki67+	 4721 16004
4938	0	0	Ki67+	 4768 15960
4939	0	0	Ki67+	 4793 16322
4940	0	0	Ki67+	 4796 16282
4941	0	0	Ki67+	 4796 16481
4942	0	0	Ki67+	 4799 16453
4943	0	0	Ki67+	 4802 16136
4944	0	0	Ki67+	 4817 16333
4945	0	0	Ki67+	 4823 16262
4946	0	0	Ki67+	 4827 16452
4947	0	0	Ki67+	 4846 16192
4948	0	0	Ki67+	 4846 16474
4949	0	0	Ki67+	 4847 16300
4950	0	0	Ki67+	 4857 16178
4951	0	0	Ki67+	 4858 16208
4952	0	0	Ki67+	 4868 16271
4953	0	0	Ki67+	 4878 16267
4954	0	0	Ki67+	 4879 16180
4955	0	0	Ki67+	 4889 16230
4956	0	0	Ki67+	 4895 16275
4957	0	0	Ki67+	 4914 16202
4958	0	0	Ki67+	 4917 16137
4959	0	0	Ki67+	 4921 16338
4960	0	0	Ki67+	 4922 16300
4961	0	0	Ki67+	 4930 16168
4962	0	0	Ki67+	 4936 15923
4963	0	0	Ki67+	 4947 16182
4964	0	0	Ki67+	 4955 16234
4965	0	0	Ki67+	 5000 15769
4966	0	0	Ki67+	 5014 15909
4967	0	0	Ki67+	 5022 15722
4968	0	0	Ki67+	 5034 15808
4969	0	0	Ki67+	 5047 15719
4970	0	0	Ki67+	 4454 16708
4971	0	0	Ki67+	 4473 16659
4972	0	0	Ki67+	 4478 16618
4973	0	0	Ki67+	 4496 16713
4974	0	0	Ki67+	 4504 16600
4975	0	0	Ki67+	 4557 16666
4976	0	0	Ki67+	 4688 16629
4977	0	0	Ki67+	 4726 16666
4978	0	0	Ki67+	 4734 16637
4979	0	0	Ki67+	 4737 16650
4980	0	0	Ki67+	 4848 16557
4981	0	0	Ki67+	 4860 16498
4982	0	0	Ki67+	 4928 16514
4983	0	0	Ki67+	 4938 16541
4984	0	0	Ki67+	 4965 16515
4985	0	0	Ki67+	 4981 16505
4986	0	0	Ki67+	 5012 16592
4987	0	0	Ki67+	 5025 16572
4988	0	0	Ki67+	 4593 17833
4989	0	0	Ki67+	 4613 17865
4990	0	0	Ki67+	 4658 17801
4991	0	0	Ki67+	 4687 17561
4992	0	0	Ki67+	 4746 18565
4993	0	0	Ki67+	 4484 19552
4994	0	0	Ki67+	 4511 19409
4995	0	0	Ki67+	 4648 19636
4996	0	0	Ki67+	 5007 19690
4997	0	0	Ki67+	 4457 20138
4998	0	0	Ki67+	 4468 19865
4999	0	0	Ki67+	 4526 20188
5000	0	0	Ki67+	 4600 20066
5001	0	0	Ki67+	 4657 20145
5002	0	0	Ki67+	 4661 19896
5003	0	0	Ki67+	 4670 20157
5004	0	0	Ki67+	 4739 20255
5005	0	0	Ki67+	 4744 20277
5006	0	0	Ki67+	 4767 20054
5007	0	0	Ki67+	 4782 20109
5008	0	0	Ki67+	 4864 19853
5009	0	0	Ki67+	 4520 21294
5010	0	0	Ki67+	 4533 20809
5011	0	0	Ki67+	 4542 21279
5012	0	0	Ki67+	 4551 20811
5013	0	0	Ki67+	 4603 20686
5014	0	0	Ki67+	 4644 20796
5015	0	0	Ki67+	 4999 21174
5016	0	0	Ki67+	 4277 21425
5017	0	0	Ki67+	 4297 21655
5018	0	0	Ki67+	 4322 21382
5019	0	0	Ki67+	 4335 21583
5020	0	0	Ki67+	 4340 21317
5021	0	0	Ki67+	 4353 21768
5022	0	0	Ki67+	 4357 21662
5023	0	0	Ki67+	 4371 21624
5024	0	0	Ki67+	 4386 21841
5025	0	0	Ki67+	 4457 21711
5026	0	0	Ki67+	 4466 21518
5027	0	0	Ki67+	 4555 21304
5028	0	0	Ki67+	 4564 21840
5029	0	0	Ki67+	 4610 21319
5030	0	0	Ki67+	 4780 21841
5031	0	0	Ki67+	 4854 21992
5032	0	0	Ki67+	 4865 21928
5033	0	0	Ki67+	 4866 21496
5034	0	0	Ki67+	 4901 21545
5035	0	0	Ki67+	 4919 21534
5036	0	0	Ki67+	 4931 21540
5037	0	0	Ki67+	 4934 21494
5038	0	0	Ki67+	 4949 21651
5039	0	0	Ki67+	 4955 21515
5040	0	0	Ki67+	 4958 21637
5041	0	0	Ki67+	 4980 21627
5042	0	0	Ki67+	 4457 22245
5043	0	0	Ki67+	 4604 22431
5044	0	0	Ki67+	 4605 22269
5045	0	0	Ki67+	 4884 22466
5046	0	0	Ki67+	 5030 22223
5047	0	0	Ki67+	 5058 3096
5048	0	0	Ki67+	 5059 3311
5049	0	0	Ki67+	 5059 3448
5050	0	0	Ki67+	 5060 3344
5051	0	0	Ki67+	 5064 3530
5052	0	0	Ki67+	 5069 3070
5053	0	0	Ki67+	 5071 3004
5054	0	0	Ki67+	 5072 3274
5055	0	0	Ki67+	 5074 3040
5056	0	0	Ki67+	 5075 3102
5057	0	0	Ki67+	 5077 3125
5058	0	0	Ki67+	 5077 3488
5059	0	0	Ki67+	 5089 3007
5060	0	0	Ki67+	 5090 3542
5061	0	0	Ki67+	 5096 3484
5062	0	0	Ki67+	 5097 3020
5063	0	0	Ki67+	 5097 3068
5064	0	0	Ki67+	 5099 3321
5065	0	0	Ki67+	 5100 3099
5066	0	0	Ki67+	 5100 3131
5067	0	0	Ki67+	 5111 3037
5068	0	0	Ki67+	 5113 3288
5069	0	0	Ki67+	 5118 3060
5070	0	0	Ki67+	 5124 3313
5071	0	0	Ki67+	 5124 3487
5072	0	0	Ki67+	 5124 3546
5073	0	0	Ki67+	 5127 3514
5074	0	0	Ki67+	 5136 3542
5075	0	0	Ki67+	 5141 3460
5076	0	0	Ki67+	 5143 3247
5077	0	0	Ki67+	 5146 3042
5078	0	0	Ki67+	 5154 3269
5079	0	0	Ki67+	 5157 3474
5080	0	0	Ki67+	 5164 3726
5081	0	0	Ki67+	 5166 3529
5082	0	0	Ki67+	 5170 3499
5083	0	0	Ki67+	 5171 3072
5084	0	0	Ki67+	 5175 3054
5085	0	0	Ki67+	 5176 3266
5086	0	0	Ki67+	 5179 3090
5087	0	0	Ki67+	 5182 3130
5088	0	0	Ki67+	 5192 3523
5089	0	0	Ki67+	 5198 3079
5090	0	0	Ki67+	 5202 3107
5091	0	0	Ki67+	 5203 3249
5092	0	0	Ki67+	 5210 3267
5093	0	0	Ki67+	 5212 3505
5094	0	0	Ki67+	 5213 3150
5095	0	0	Ki67+	 5217 3074
5096	0	0	Ki67+	 5222 3124
5097	0	0	Ki67+	 5234 3082
5098	0	0	Ki67+	 5234 3096
5099	0	0	Ki67+	 5238 3541
5100	0	0	Ki67+	 5239 3224
5101	0	0	Ki67+	 5239 3247
5102	0	0	Ki67+	 5251 3133
5103	0	0	Ki67+	 5252 3482
5104	0	0	Ki67+	 5262 3184
5105	0	0	Ki67+	 5262 3252
5106	0	0	Ki67+	 5262 3528
5107	0	0	Ki67+	 5263 3126
5108	0	0	Ki67+	 5272 3505
5109	0	0	Ki67+	 5273 3253
5110	0	0	Ki67+	 5284 3269
5111	0	0	Ki67+	 5285 3168
5112	0	0	Ki67+	 5287 3231
5113	0	0	Ki67+	 5291 3103
5114	0	0	Ki67+	 5298 3470
5115	0	0	Ki67+	 5299 3129
5116	0	0	Ki67+	 5300 3090
5117	0	0	Ki67+	 5303 3419
5118	0	0	Ki67+	 5304 3208
5119	0	0	Ki67+	 5308 3544
5120	0	0	Ki67+	 5313 3443
5121	0	0	Ki67+	 5319 3309
5122	0	0	Ki67+	 5320 3187
5123	0	0	Ki67+	 5321 3199
5124	0	0	Ki67+	 5327 3523
5125	0	0	Ki67+	 5331 3237
5126	0	0	Ki67+	 5333 3222
5127	0	0	Ki67+	 5333 3496
5128	0	0	Ki67+	 5339 3190
5129	0	0	Ki67+	 5339 3546
5130	0	0	Ki67+	 5345 3213
5131	0	0	Ki67+	 5346 3301
5132	0	0	Ki67+	 5350 3419
5133	0	0	Ki67+	 5353 3267
5134	0	0	Ki67+	 5355 3530
5135	0	0	Ki67+	 5356 3517
5136	0	0	Ki67+	 5362 3470
5137	0	0	Ki67+	 5363 3264
5138	0	0	Ki67+	 5363 3305
5139	0	0	Ki67+	 5367 3235
5140	0	0	Ki67+	 5373 3515
5141	0	0	Ki67+	 5374 3439
5142	0	0	Ki67+	 5384 3243
5143	0	0	Ki67+	 5398 3270
5144	0	0	Ki67+	 5403 3302
5145	0	0	Ki67+	 5434 3383
5146	0	0	Ki67+	 5448 3414
5147	0	0	Ki67+	 5450 3315
5148	0	0	Ki67+	 5453 3436
5149	0	0	Ki67+	 5453 3480
5150	0	0	Ki67+	 5454 3376
5151	0	0	Ki67+	 5456 3509
5152	0	0	Ki67+	 5465 3339
5153	0	0	Ki67+	 5470 3412
5154	0	0	Ki67+	 5490 3440
5155	0	0	Ki67+	 5503 3527
5156	0	0	Ki67+	 5504 3475
5157	0	0	Ki67+	 5511 3546
5158	0	0	Ki67+	 5529 3524
5159	0	0	Ki67+	 5548 3534
5160	0	0	Ki67+	 5560 3557
5161	0	0	Ki67+	 5580 3539
5162	0	0	Ki67+	 5584 3478
5163	0	0	Ki67+	 5589 3568
5164	0	0	Ki67+	 5610 3553
5165	0	0	Ki67+	 5654 3561
5166	0	0	Ki67+	 5779 3473
5167	0	0	Ki67+	 5787 3305
5168	0	0	Ki67+	 5790 3334
5169	0	0	Ki67+	 5061 4102
5170	0	0	Ki67+	 5064 3835
5171	0	0	Ki67+	 5067 4011
5172	0	0	Ki67+	 5083 4094
5173	0	0	Ki67+	 5086 4108
5174	0	0	Ki67+	 5093 3970
5175	0	0	Ki67+	 5094 4019
5176	0	0	Ki67+	 5138 3967
5177	0	0	Ki67+	 5193 3898
5178	0	0	Ki67+	 5202 4428
5179	0	0	Ki67+	 5216 4016
5180	0	0	Ki67+	 5235 4070
5181	0	0	Ki67+	 5242 3850
5182	0	0	Ki67+	 5259 3895
5183	0	0	Ki67+	 5268 4108
5184	0	0	Ki67+	 5323 4064
5185	0	0	Ki67+	 5484 4028
5186	0	0	Ki67+	 5100 4753
5187	0	0	Ki67+	 5726 4878
5188	0	0	Ki67+	 5446 5955
5189	0	0	Ki67+	 5684 5341
5190	0	0	Ki67+	 5251 6751
5191	0	0	Ki67+	 5302 6688
5192	0	0	Ki67+	 5431 6787
5193	0	0	Ki67+	 5733 6278
5194	0	0	Ki67+	 5743 6274
5195	0	0	Ki67+	 5068 7409
5196	0	0	Ki67+	 5341 7440
5197	0	0	Ki67+	 5615 7705
5198	0	0	Ki67+	 5103 8239
5199	0	0	Ki67+	 5199 8149
5200	0	0	Ki67+	 5246 8150
5201	0	0	Ki67+	 5332 7799
5202	0	0	Ki67+	 5368 8038
5203	0	0	Ki67+	 5378 8071
5204	0	0	Ki67+	 5396 8070
5205	0	0	Ki67+	 5602 8490
5206	0	0	Ki67+	 5116 9127
5207	0	0	Ki67+	 5168 9155
5208	0	0	Ki67+	 5196 9150
5209	0	0	Ki67+	 5203 9088
5210	0	0	Ki67+	 5222 9179
5211	0	0	Ki67+	 5236 9090
5212	0	0	Ki67+	 5246 8606
5213	0	0	Ki67+	 5249 9176
5214	0	0	Ki67+	 5268 9213
5215	0	0	Ki67+	 5349 9136
5216	0	0	Ki67+	 5387 9147
5217	0	0	Ki67+	 5388 9246
5218	0	0	Ki67+	 5407 9126
5219	0	0	Ki67+	 5414 8889
5220	0	0	Ki67+	 5420 9116
5221	0	0	Ki67+	 5423 9150
5222	0	0	Ki67+	 5426 8778
5223	0	0	Ki67+	 5435 9234
5224	0	0	Ki67+	 5438 8745
5225	0	0	Ki67+	 5446 9117
5226	0	0	Ki67+	 5448 8813
5227	0	0	Ki67+	 5448 9261
5228	0	0	Ki67+	 5451 9098
5229	0	0	Ki67+	 5454 9134
5230	0	0	Ki67+	 5465 8587
5231	0	0	Ki67+	 5474 9254
5232	0	0	Ki67+	 5475 9083
5233	0	0	Ki67+	 5479 9240
5234	0	0	Ki67+	 5481 9008
5235	0	0	Ki67+	 5481 9277
5236	0	0	Ki67+	 5483 9104
5237	0	0	Ki67+	 5485 9082
5238	0	0	Ki67+	 5495 9247
5239	0	0	Ki67+	 5528 9004
5240	0	0	Ki67+	 5532 9143
5241	0	0	Ki67+	 5553 9124
5242	0	0	Ki67+	 5563 9172
5243	0	0	Ki67+	 5568 9096
5244	0	0	Ki67+	 5571 9226
5245	0	0	Ki67+	 5577 9124
5246	0	0	Ki67+	 5584 9109
5247	0	0	Ki67+	 5597 9181
5248	0	0	Ki67+	 5598 9107
5249	0	0	Ki67+	 5609 9086
5250	0	0	Ki67+	 5611 9162
5251	0	0	Ki67+	 5622 9226
5252	0	0	Ki67+	 5625 9016
5253	0	0	Ki67+	 5629 8884
5254	0	0	Ki67+	 5633 9107
5255	0	0	Ki67+	 5640 9080
5256	0	0	Ki67+	 5646 9324
5257	0	0	Ki67+	 5655 9309
5258	0	0	Ki67+	 5659 9089
5259	0	0	Ki67+	 5679 9077
5260	0	0	Ki67+	 5684 9134
5261	0	0	Ki67+	 5688 8902
5262	0	0	Ki67+	 5692 9089
5263	0	0	Ki67+	 5715 9119
5264	0	0	Ki67+	 5715 9290
5265	0	0	Ki67+	 5720 9158
5266	0	0	Ki67+	 5720 9311
5267	0	0	Ki67+	 5744 9183
5268	0	0	Ki67+	 5749 9311
5269	0	0	Ki67+	 5784 9123
5270	0	0	Ki67+	 5813 8902
5271	0	0	Ki67+	 5837 9175
5272	0	0	Ki67+	 5848 9185
5273	0	0	Ki67+	 5849 9098
5274	0	0	Ki67+	 5852 9078
5275	0	0	Ki67+	 5852 9222
5276	0	0	Ki67+	 5063 9870
5277	0	0	Ki67+	 5064 9335
5278	0	0	Ki67+	 5070 9579
5279	0	0	Ki67+	 5079 9536
5280	0	0	Ki67+	 5105 9958
5281	0	0	Ki67+	 5119 9478
5282	0	0	Ki67+	 5137 9992
5283	0	0	Ki67+	 5154 9832
5284	0	0	Ki67+	 5157 9822
5285	0	0	Ki67+	 5160 9419
5286	0	0	Ki67+	 5169 9741
5287	0	0	Ki67+	 5172 9923
5288	0	0	Ki67+	 5197 9510
5289	0	0	Ki67+	 5199 9390
5290	0	0	Ki67+	 5201 9808
5291	0	0	Ki67+	 5208 9398
5292	0	0	Ki67+	 5212 9818
5293	0	0	Ki67+	 5214 9441
5294	0	0	Ki67+	 5228 9621
5295	0	0	Ki67+	 5231 9952
5296	0	0	Ki67+	 5236 9569
5297	0	0	Ki67+	 5239 9556
5298	0	0	Ki67+	 5240 9420
5299	0	0	Ki67+	 5244 9643
5300	0	0	Ki67+	 5264 9868
5301	0	0	Ki67+	 5265 9686
5302	0	0	Ki67+	 5266 9816
5303	0	0	Ki67+	 5272 9654
5304	0	0	Ki67+	 5274 9961
5305	0	0	Ki67+	 5275 9567
5306	0	0	Ki67+	 5280 9921
5307	0	0	Ki67+	 5281 9452
5308	0	0	Ki67+	 5283 9945
5309	0	0	Ki67+	 5287 10119
5310	0	0	Ki67+	 5288 9969
5311	0	0	Ki67+	 5295 9724
5312	0	0	Ki67+	 5298 9815
5313	0	0	Ki67+	 5303 9753
5314	0	0	Ki67+	 5306 9903
5315	0	0	Ki67+	 5308 9948
5316	0	0	Ki67+	 5309 9852
5317	0	0	Ki67+	 5310 9702
5318	0	0	Ki67+	 5316 9962
5319	0	0	Ki67+	 5326 9733
5320	0	0	Ki67+	 5328 9608
5321	0	0	Ki67+	 5330 9573
5322	0	0	Ki67+	 5333 9557
5323	0	0	Ki67+	 5340 9823
5324	0	0	Ki67+	 5347 9705
5325	0	0	Ki67+	 5351 9766
5326	0	0	Ki67+	 5352 9678
5327	0	0	Ki67+	 5359 9639
5328	0	0	Ki67+	 5360 9737
5329	0	0	Ki67+	 5364 9895
5330	0	0	Ki67+	 5375 9580
5331	0	0	Ki67+	 5375 9677
5332	0	0	Ki67+	 5386 9929
5333	0	0	Ki67+	 5389 9905
5334	0	0	Ki67+	 5390 9850
5335	0	0	Ki67+	 5391 9710
5336	0	0	Ki67+	 5392 9756
5337	0	0	Ki67+	 5409 9858
5338	0	0	Ki67+	 5412 9717
5339	0	0	Ki67+	 5418 9811
5340	0	0	Ki67+	 5423 9627
5341	0	0	Ki67+	 5424 9616
5342	0	0	Ki67+	 5438 9849
5343	0	0	Ki67+	 5442 10109
5344	0	0	Ki67+	 5453 9870
5345	0	0	Ki67+	 5456 9762
5346	0	0	Ki67+	 5456 9828
5347	0	0	Ki67+	 5465 9775
5348	0	0	Ki67+	 5467 9742
5349	0	0	Ki67+	 5474 9835
5350	0	0	Ki67+	 5478 10120
5351	0	0	Ki67+	 5480 9864
5352	0	0	Ki67+	 5480 9931
5353	0	0	Ki67+	 5496 9801
5354	0	0	Ki67+	 5497 9774
5355	0	0	Ki67+	 5509 9876
5356	0	0	Ki67+	 5510 9351
5357	0	0	Ki67+	 5526 9854
5358	0	0	Ki67+	 5532 9809
5359	0	0	Ki67+	 5560 9822
5360	0	0	Ki67+	 5569 10083
5361	0	0	Ki67+	 5572 9832
5362	0	0	Ki67+	 5576 9545
5363	0	0	Ki67+	 5578 9889
5364	0	0	Ki67+	 5583 9853
5365	0	0	Ki67+	 5590 10036
5366	0	0	Ki67+	 5596 10078
5367	0	0	Ki67+	 5602 9883
5368	0	0	Ki67+	 5603 9916
5369	0	0	Ki67+	 5609 9572
5370	0	0	Ki67+	 5609 10034
5371	0	0	Ki67+	 5615 9553
5372	0	0	Ki67+	 5616 10103
5373	0	0	Ki67+	 5628 9499
5374	0	0	Ki67+	 5638 9378
5375	0	0	Ki67+	 5657 9401
5376	0	0	Ki67+	 5662 9851
5377	0	0	Ki67+	 5662 9875
5378	0	0	Ki67+	 5664 9927
5379	0	0	Ki67+	 5666 9348
5380	0	0	Ki67+	 5667 9913
5381	0	0	Ki67+	 5675 9595
5382	0	0	Ki67+	 5679 9606
5383	0	0	Ki67+	 5680 10061
5384	0	0	Ki67+	 5684 10107
5385	0	0	Ki67+	 5689 9494
5386	0	0	Ki67+	 5690 9376
5387	0	0	Ki67+	 5699 9456
5388	0	0	Ki67+	 5707 9848
5389	0	0	Ki67+	 5713 9585
5390	0	0	Ki67+	 5725 9647
5391	0	0	Ki67+	 5727 10119
5392	0	0	Ki67+	 5729 9505
5393	0	0	Ki67+	 5735 9838
5394	0	0	Ki67+	 5740 9569
5395	0	0	Ki67+	 5749 9914
5396	0	0	Ki67+	 5750 9927
5397	0	0	Ki67+	 5757 9655
5398	0	0	Ki67+	 5769 9400
5399	0	0	Ki67+	 5774 9566
5400	0	0	Ki67+	 5775 10073
5401	0	0	Ki67+	 5777 9393
5402	0	0	Ki67+	 5783 9694
5403	0	0	Ki67+	 5791 9591
5404	0	0	Ki67+	 5792 9383
5405	0	0	Ki67+	 5793 9641
5406	0	0	Ki67+	 5804 9655
5407	0	0	Ki67+	 5806 9726
5408	0	0	Ki67+	 5815 9642
5409	0	0	Ki67+	 5817 9379
5410	0	0	Ki67+	 5826 9809
5411	0	0	Ki67+	 5837 9924
5412	0	0	Ki67+	 5840 9778
5413	0	0	Ki67+	 5841 9837
5414	0	0	Ki67+	 5843 9939
5415	0	0	Ki67+	 5844 9428
5416	0	0	Ki67+	 5848 9798
5417	0	0	Ki67+	 5852 9831
5418	0	0	Ki67+	 5854 9386
5419	0	0	Ki67+	 5855 9683
5420	0	0	Ki67+	 5855 10126
5421	0	0	Ki67+	 5065 10667
5422	0	0	Ki67+	 5067 10899
5423	0	0	Ki67+	 5079 10534
5424	0	0	Ki67+	 5080 10602
5425	0	0	Ki67+	 5083 10664
5426	0	0	Ki67+	 5084 10717
5427	0	0	Ki67+	 5094 10857
5428	0	0	Ki67+	 5110 10831
5429	0	0	Ki67+	 5113 10527
5430	0	0	Ki67+	 5118 10426
5431	0	0	Ki67+	 5142 10569
5432	0	0	Ki67+	 5142 10713
5433	0	0	Ki67+	 5152 10399
5434	0	0	Ki67+	 5173 10525
5435	0	0	Ki67+	 5184 10349
5436	0	0	Ki67+	 5194 10377
5437	0	0	Ki67+	 5216 10663
5438	0	0	Ki67+	 5229 10820
5439	0	0	Ki67+	 5229 10886
5440	0	0	Ki67+	 5238 10504
5441	0	0	Ki67+	 5248 10518
5442	0	0	Ki67+	 5254 10580
5443	0	0	Ki67+	 5257 10338
5444	0	0	Ki67+	 5258 10307
5445	0	0	Ki67+	 5282 10405
5446	0	0	Ki67+	 5296 10256
5447	0	0	Ki67+	 5315 10408
5448	0	0	Ki67+	 5317 10693
5449	0	0	Ki67+	 5319 10205
5450	0	0	Ki67+	 5333 10200
5451	0	0	Ki67+	 5337 10578
5452	0	0	Ki67+	 5340 10495
5453	0	0	Ki67+	 5356 10174
5454	0	0	Ki67+	 5371 10181
5455	0	0	Ki67+	 5374 10444
5456	0	0	Ki67+	 5389 10359
5457	0	0	Ki67+	 5409 10403
5458	0	0	Ki67+	 5415 10188
5459	0	0	Ki67+	 5415 10477
5460	0	0	Ki67+	 5438 10424
5461	0	0	Ki67+	 5445 10344
5462	0	0	Ki67+	 5446 10143
5463	0	0	Ki67+	 5451 10455
5464	0	0	Ki67+	 5462 10477
5465	0	0	Ki67+	 5479 10203
5466	0	0	Ki67+	 5480 10135
5467	0	0	Ki67+	 5482 10330
5468	0	0	Ki67+	 5494 10177
5469	0	0	Ki67+	 5506 10328
5470	0	0	Ki67+	 5510 10239
5471	0	0	Ki67+	 5525 10610
5472	0	0	Ki67+	 5530 10142
5473	0	0	Ki67+	 5537 10607
5474	0	0	Ki67+	 5547 10163
5475	0	0	Ki67+	 5553 10691
5476	0	0	Ki67+	 5567 10627
5477	0	0	Ki67+	 5578 10169
5478	0	0	Ki67+	 5586 10839
5479	0	0	Ki67+	 5595 10133
5480	0	0	Ki67+	 5601 10155
5481	0	0	Ki67+	 5606 10308
5482	0	0	Ki67+	 5610 10292
5483	0	0	Ki67+	 5614 10777
5484	0	0	Ki67+	 5621 10250
5485	0	0	Ki67+	 5623 10147
5486	0	0	Ki67+	 5631 10299
5487	0	0	Ki67+	 5636 10668
5488	0	0	Ki67+	 5640 10222
5489	0	0	Ki67+	 5646 10654
5490	0	0	Ki67+	 5651 10914
5491	0	0	Ki67+	 5653 10821
5492	0	0	Ki67+	 5657 10145
5493	0	0	Ki67+	 5658 10182
5494	0	0	Ki67+	 5660 10681
5495	0	0	Ki67+	 5661 10883
5496	0	0	Ki67+	 5667 10851
5497	0	0	Ki67+	 5669 10635
5498	0	0	Ki67+	 5672 10178
5499	0	0	Ki67+	 5672 10341
5500	0	0	Ki67+	 5672 10663
5501	0	0	Ki67+	 5673 10146
5502	0	0	Ki67+	 5677 10729
5503	0	0	Ki67+	 5678 10204
5504	0	0	Ki67+	 5692 10136
5505	0	0	Ki67+	 5700 10709
5506	0	0	Ki67+	 5711 10638
5507	0	0	Ki67+	 5712 10858
5508	0	0	Ki67+	 5728 10905
5509	0	0	Ki67+	 5741 10513
5510	0	0	Ki67+	 5743 10823
5511	0	0	Ki67+	 5744 10496
5512	0	0	Ki67+	 5748 10348
5513	0	0	Ki67+	 5750 10846
5514	0	0	Ki67+	 5755 10921
5515	0	0	Ki67+	 5757 10874
5516	0	0	Ki67+	 5762 10898
5517	0	0	Ki67+	 5784 10925
5518	0	0	Ki67+	 5786 10759
5519	0	0	Ki67+	 5787 10701
5520	0	0	Ki67+	 5790 10592
5521	0	0	Ki67+	 5801 10571
5522	0	0	Ki67+	 5802 10658
5523	0	0	Ki67+	 5813 10685
5524	0	0	Ki67+	 5828 10823
5525	0	0	Ki67+	 5829 10165
5526	0	0	Ki67+	 5833 10886
5527	0	0	Ki67+	 5845 10915
5528	0	0	Ki67+	 5849 10655
5529	0	0	Ki67+	 5061 11245
5530	0	0	Ki67+	 5063 11201
5531	0	0	Ki67+	 5067 11112
5532	0	0	Ki67+	 5071 11137
5533	0	0	Ki67+	 5072 11681
5534	0	0	Ki67+	 5075 11641
5535	0	0	Ki67+	 5076 11670
5536	0	0	Ki67+	 5084 11172
5537	0	0	Ki67+	 5089 11142
5538	0	0	Ki67+	 5090 11024
5539	0	0	Ki67+	 5092 11723
5540	0	0	Ki67+	 5094 11091
5541	0	0	Ki67+	 5101 11326
5542	0	0	Ki67+	 5102 10991
5543	0	0	Ki67+	 5107 11234
5544	0	0	Ki67+	 5110 11368
5545	0	0	Ki67+	 5121 10995
5546	0	0	Ki67+	 5129 11088
5547	0	0	Ki67+	 5129 11118
5548	0	0	Ki67+	 5135 11147
5549	0	0	Ki67+	 5137 11081
5550	0	0	Ki67+	 5137 11219
5551	0	0	Ki67+	 5151 11128
5552	0	0	Ki67+	 5160 11119
5553	0	0	Ki67+	 5171 11227
5554	0	0	Ki67+	 5173 11163
5555	0	0	Ki67+	 5174 11201
5556	0	0	Ki67+	 5176 11078
5557	0	0	Ki67+	 5180 11216
5558	0	0	Ki67+	 5185 10933
5559	0	0	Ki67+	 5188 11538
5560	0	0	Ki67+	 5221 11370
5561	0	0	Ki67+	 5223 11103
5562	0	0	Ki67+	 5227 11076
5563	0	0	Ki67+	 5227 11359
5564	0	0	Ki67+	 5227 11424
5565	0	0	Ki67+	 5234 11146
5566	0	0	Ki67+	 5239 11691
5567	0	0	Ki67+	 5240 11726
5568	0	0	Ki67+	 5246 11148
5569	0	0	Ki67+	 5250 11097
5570	0	0	Ki67+	 5251 10996
5571	0	0	Ki67+	 5256 10980
5572	0	0	Ki67+	 5262 11427
5573	0	0	Ki67+	 5266 11237
5574	0	0	Ki67+	 5282 11402
5575	0	0	Ki67+	 5288 11273
5576	0	0	Ki67+	 5291 11570
5577	0	0	Ki67+	 5292 11580
5578	0	0	Ki67+	 5296 11496
5579	0	0	Ki67+	 5305 11422
5580	0	0	Ki67+	 5305 11453
5581	0	0	Ki67+	 5309 11488
5582	0	0	Ki67+	 5314 11265
5583	0	0	Ki67+	 5314 11527
5584	0	0	Ki67+	 5315 11433
5585	0	0	Ki67+	 5316 11309
5586	0	0	Ki67+	 5323 11246
5587	0	0	Ki67+	 5323 11414
5588	0	0	Ki67+	 5327 11305
5589	0	0	Ki67+	 5329 11511
5590	0	0	Ki67+	 5338 11539
5591	0	0	Ki67+	 5343 11308
5592	0	0	Ki67+	 5359 11666
5593	0	0	Ki67+	 5362 11278
5594	0	0	Ki67+	 5362 11549
5595	0	0	Ki67+	 5375 11029
5596	0	0	Ki67+	 5381 11263
5597	0	0	Ki67+	 5384 11515
5598	0	0	Ki67+	 5385 11482
5599	0	0	Ki67+	 5387 11235
5600	0	0	Ki67+	 5389 11450
5601	0	0	Ki67+	 5398 11679
5602	0	0	Ki67+	 5406 11616
5603	0	0	Ki67+	 5407 11628
5604	0	0	Ki67+	 5418 11526
5605	0	0	Ki67+	 5420 11495
5606	0	0	Ki67+	 5425 11516
5607	0	0	Ki67+	 5437 11637
5608	0	0	Ki67+	 5451 11594
5609	0	0	Ki67+	 5456 11439
5610	0	0	Ki67+	 5469 11554
5611	0	0	Ki67+	 5471 11565
5612	0	0	Ki67+	 5477 11543
5613	0	0	Ki67+	 5478 11438
5614	0	0	Ki67+	 5481 11693
5615	0	0	Ki67+	 5485 11599
5616	0	0	Ki67+	 5489 11580
5617	0	0	Ki67+	 5498 11704
5618	0	0	Ki67+	 5501 11560
5619	0	0	Ki67+	 5510 11530
5620	0	0	Ki67+	 5517 11674
5621	0	0	Ki67+	 5522 11528
5622	0	0	Ki67+	 5523 11684
5623	0	0	Ki67+	 5531 11456
5624	0	0	Ki67+	 5536 11573
5625	0	0	Ki67+	 5553 11612
5626	0	0	Ki67+	 5554 11586
5627	0	0	Ki67+	 5556 11533
5628	0	0	Ki67+	 5569 11724
5629	0	0	Ki67+	 5596 10997
5630	0	0	Ki67+	 5601 11701
5631	0	0	Ki67+	 5603 11075
5632	0	0	Ki67+	 5608 11662
5633	0	0	Ki67+	 5620 11489
5634	0	0	Ki67+	 5625 10994
5635	0	0	Ki67+	 5628 10976
5636	0	0	Ki67+	 5629 11692
5637	0	0	Ki67+	 5635 11716
5638	0	0	Ki67+	 5638 11263
5639	0	0	Ki67+	 5638 11310
5640	0	0	Ki67+	 5642 11280
5641	0	0	Ki67+	 5643 11328
5642	0	0	Ki67+	 5644 11352
5643	0	0	Ki67+	 5646 11235
5644	0	0	Ki67+	 5648 11257
5645	0	0	Ki67+	 5653 11002
5646	0	0	Ki67+	 5654 10976
5647	0	0	Ki67+	 5667 11108
5648	0	0	Ki67+	 5669 11162
5649	0	0	Ki67+	 5673 11350
5650	0	0	Ki67+	 5675 11065
5651	0	0	Ki67+	 5676 11367
5652	0	0	Ki67+	 5681 11023
5653	0	0	Ki67+	 5718 10974
5654	0	0	Ki67+	 5721 11322
5655	0	0	Ki67+	 5725 11099
5656	0	0	Ki67+	 5727 11015
5657	0	0	Ki67+	 5727 11241
5658	0	0	Ki67+	 5741 11459
5659	0	0	Ki67+	 5742 11501
5660	0	0	Ki67+	 5745 10946
5661	0	0	Ki67+	 5754 11462
5662	0	0	Ki67+	 5757 11482
5663	0	0	Ki67+	 5760 11023
5664	0	0	Ki67+	 5764 11075
5665	0	0	Ki67+	 5764 11130
5666	0	0	Ki67+	 5767 11161
5667	0	0	Ki67+	 5775 11116
5668	0	0	Ki67+	 5775 11567
5669	0	0	Ki67+	 5777 11331
5670	0	0	Ki67+	 5779 11507
5671	0	0	Ki67+	 5783 11233
5672	0	0	Ki67+	 5789 10944
5673	0	0	Ki67+	 5791 10975
5674	0	0	Ki67+	 5792 11398
5675	0	0	Ki67+	 5794 11027
5676	0	0	Ki67+	 5801 11018
5677	0	0	Ki67+	 5801 11226
5678	0	0	Ki67+	 5805 11041
5679	0	0	Ki67+	 5807 11660
5680	0	0	Ki67+	 5809 11356
5681	0	0	Ki67+	 5816 11445
5682	0	0	Ki67+	 5817 10950
5683	0	0	Ki67+	 5818 11552
5684	0	0	Ki67+	 5819 11022
5685	0	0	Ki67+	 5820 11598
5686	0	0	Ki67+	 5821 11432
5687	0	0	Ki67+	 5824 10940
5688	0	0	Ki67+	 5825 11098
5689	0	0	Ki67+	 5825 11260
5690	0	0	Ki67+	 5827 11214
5691	0	0	Ki67+	 5828 11035
5692	0	0	Ki67+	 5830 11483
5693	0	0	Ki67+	 5841 11493
5694	0	0	Ki67+	 5844 10971
5695	0	0	Ki67+	 5847 10931
5696	0	0	Ki67+	 5851 11469
5697	0	0	Ki67+	 5058 12303
5698	0	0	Ki67+	 5059 11781
5699	0	0	Ki67+	 5060 12219
5700	0	0	Ki67+	 5065 12398
5701	0	0	Ki67+	 5074 12527
5702	0	0	Ki67+	 5075 12377
5703	0	0	Ki67+	 5078 12287
5704	0	0	Ki67+	 5080 11752
5705	0	0	Ki67+	 5081 11950
5706	0	0	Ki67+	 5083 12329
5707	0	0	Ki67+	 5090 12465
5708	0	0	Ki67+	 5092 12018
5709	0	0	Ki67+	 5097 12248
5710	0	0	Ki67+	 5105 12261
5711	0	0	Ki67+	 5106 12232
5712	0	0	Ki67+	 5112 12221
5713	0	0	Ki67+	 5112 12523
5714	0	0	Ki67+	 5118 12016
5715	0	0	Ki67+	 5125 11747
5716	0	0	Ki67+	 5135 12281
5717	0	0	Ki67+	 5153 12264
5718	0	0	Ki67+	 5156 12446
5719	0	0	Ki67+	 5158 11769
5720	0	0	Ki67+	 5159 12398
5721	0	0	Ki67+	 5161 11885
5722	0	0	Ki67+	 5172 11831
5723	0	0	Ki67+	 5172 11909
5724	0	0	Ki67+	 5179 11747
5725	0	0	Ki67+	 5181 12336
5726	0	0	Ki67+	 5184 12372
5727	0	0	Ki67+	 5190 12328
5728	0	0	Ki67+	 5196 12293
5729	0	0	Ki67+	 5200 12362
5730	0	0	Ki67+	 5208 11949
5731	0	0	Ki67+	 5211 12284
5732	0	0	Ki67+	 5215 11916
5733	0	0	Ki67+	 5225 11837
5734	0	0	Ki67+	 5225 11924
5735	0	0	Ki67+	 5231 11885
5736	0	0	Ki67+	 5231 12342
5737	0	0	Ki67+	 5237 12328
5738	0	0	Ki67+	 5240 11820
5739	0	0	Ki67+	 5242 11894
5740	0	0	Ki67+	 5244 11851
5741	0	0	Ki67+	 5249 12122
5742	0	0	Ki67+	 5250 11827
5743	0	0	Ki67+	 5253 12524
5744	0	0	Ki67+	 5261 11781
5745	0	0	Ki67+	 5266 11862
5746	0	0	Ki67+	 5267 11881
5747	0	0	Ki67+	 5269 11895
5748	0	0	Ki67+	 5272 11736
5749	0	0	Ki67+	 5272 11760
5750	0	0	Ki67+	 5277 11791
5751	0	0	Ki67+	 5280 11816
5752	0	0	Ki67+	 5282 11762
5753	0	0	Ki67+	 5309 12352
5754	0	0	Ki67+	 5321 11743
5755	0	0	Ki67+	 5336 12508
5756	0	0	Ki67+	 5345 12474
5757	0	0	Ki67+	 5350 12276
5758	0	0	Ki67+	 5352 12415
5759	0	0	Ki67+	 5369 12314
5760	0	0	Ki67+	 5371 12385
5761	0	0	Ki67+	 5376 12330
5762	0	0	Ki67+	 5381 11768
5763	0	0	Ki67+	 5418 11977
5764	0	0	Ki67+	 5428 12388
5765	0	0	Ki67+	 5451 11963
5766	0	0	Ki67+	 5500 11875
5767	0	0	Ki67+	 5503 11739
5768	0	0	Ki67+	 5511 11964
5769	0	0	Ki67+	 5512 12511
5770	0	0	Ki67+	 5513 11895
5771	0	0	Ki67+	 5515 11994
5772	0	0	Ki67+	 5521 11861
5773	0	0	Ki67+	 5523 11931
5774	0	0	Ki67+	 5524 11906
5775	0	0	Ki67+	 5529 12008
5776	0	0	Ki67+	 5535 11891
5777	0	0	Ki67+	 5541 12513
5778	0	0	Ki67+	 5542 11999
5779	0	0	Ki67+	 5545 12111
5780	0	0	Ki67+	 5552 11808
5781	0	0	Ki67+	 5553 12081
5782	0	0	Ki67+	 5553 12516
5783	0	0	Ki67+	 5555 12499
5784	0	0	Ki67+	 5560 11734
5785	0	0	Ki67+	 5565 12039
5786	0	0	Ki67+	 5569 11888
5787	0	0	Ki67+	 5573 11808
5788	0	0	Ki67+	 5579 12020
5789	0	0	Ki67+	 5580 12049
5790	0	0	Ki67+	 5592 12160
5791	0	0	Ki67+	 5601 12218
5792	0	0	Ki67+	 5602 11857
5793	0	0	Ki67+	 5607 12140
5794	0	0	Ki67+	 5612 12086
5795	0	0	Ki67+	 5613 12069
5796	0	0	Ki67+	 5618 12275
5797	0	0	Ki67+	 5624 12192
5798	0	0	Ki67+	 5633 12111
5799	0	0	Ki67+	 5638 12165
5800	0	0	Ki67+	 5639 12234
5801	0	0	Ki67+	 5645 12101
5802	0	0	Ki67+	 5667 12306
5803	0	0	Ki67+	 5669 12062
5804	0	0	Ki67+	 5673 11771
5805	0	0	Ki67+	 5677 12359
5806	0	0	Ki67+	 5680 12346
5807	0	0	Ki67+	 5692 11843
5808	0	0	Ki67+	 5697 12100
5809	0	0	Ki67+	 5704 12090
5810	0	0	Ki67+	 5706 12053
5811	0	0	Ki67+	 5708 12346
5812	0	0	Ki67+	 5714 12305
5813	0	0	Ki67+	 5715 11796
5814	0	0	Ki67+	 5716 11878
5815	0	0	Ki67+	 5716 12290
5816	0	0	Ki67+	 5716 12392
5817	0	0	Ki67+	 5723 12060
5818	0	0	Ki67+	 5728 12102
5819	0	0	Ki67+	 5735 12339
5820	0	0	Ki67+	 5741 12439
5821	0	0	Ki67+	 5742 12419
5822	0	0	Ki67+	 5743 12304
5823	0	0	Ki67+	 5744 12365
5824	0	0	Ki67+	 5757 12205
5825	0	0	Ki67+	 5759 12022
5826	0	0	Ki67+	 5767 12225
5827	0	0	Ki67+	 5772 12280
5828	0	0	Ki67+	 5773 12435
5829	0	0	Ki67+	 5787 12309
5830	0	0	Ki67+	 5790 12250
5831	0	0	Ki67+	 5798 12292
5832	0	0	Ki67+	 5799 12325
5833	0	0	Ki67+	 5805 12265
5834	0	0	Ki67+	 5821 12223
5835	0	0	Ki67+	 5826 12107
5836	0	0	Ki67+	 5829 12446
5837	0	0	Ki67+	 5831 12495
5838	0	0	Ki67+	 5838 12518
5839	0	0	Ki67+	 5851 12263
5840	0	0	Ki67+	 5854 12252
5841	0	0	Ki67+	 5066 12608
5842	0	0	Ki67+	 5075 12596
5843	0	0	Ki67+	 5105 13086
5844	0	0	Ki67+	 5119 13288
5845	0	0	Ki67+	 5145 12652
5846	0	0	Ki67+	 5161 13248
5847	0	0	Ki67+	 5176 12897
5848	0	0	Ki67+	 5182 12831
5849	0	0	Ki67+	 5198 12821
5850	0	0	Ki67+	 5203 12855
5851	0	0	Ki67+	 5207 12547
5852	0	0	Ki67+	 5243 12541
5853	0	0	Ki67+	 5296 12605
5854	0	0	Ki67+	 5324 12586
5855	0	0	Ki67+	 5328 12625
5856	0	0	Ki67+	 5330 12963
5857	0	0	Ki67+	 5345 12581
5858	0	0	Ki67+	 5363 12622
5859	0	0	Ki67+	 5364 12806
5860	0	0	Ki67+	 5365 12961
5861	0	0	Ki67+	 5402 13018
5862	0	0	Ki67+	 5418 13042
5863	0	0	Ki67+	 5440 12602
5864	0	0	Ki67+	 5450 13026
5865	0	0	Ki67+	 5457 12563
5866	0	0	Ki67+	 5461 13060
5867	0	0	Ki67+	 5462 12682
5868	0	0	Ki67+	 5469 13118
5869	0	0	Ki67+	 5477 12594
5870	0	0	Ki67+	 5477 12630
5871	0	0	Ki67+	 5478 13049
5872	0	0	Ki67+	 5482 13090
5873	0	0	Ki67+	 5486 12678
5874	0	0	Ki67+	 5488 12662
5875	0	0	Ki67+	 5494 12547
5876	0	0	Ki67+	 5495 12563
5877	0	0	Ki67+	 5495 12924
5878	0	0	Ki67+	 5499 13079
5879	0	0	Ki67+	 5500 12625
5880	0	0	Ki67+	 5509 13173
5881	0	0	Ki67+	 5522 13161
5882	0	0	Ki67+	 5529 12654
5883	0	0	Ki67+	 5534 12756
5884	0	0	Ki67+	 5546 12850
5885	0	0	Ki67+	 5550 13172
5886	0	0	Ki67+	 5553 12554
5887	0	0	Ki67+	 5573 12542
5888	0	0	Ki67+	 5579 12692
5889	0	0	Ki67+	 5579 13007
5890	0	0	Ki67+	 5581 12668
5891	0	0	Ki67+	 5582 12577
5892	0	0	Ki67+	 5583 12630
5893	0	0	Ki67+	 5585 12738
5894	0	0	Ki67+	 5588 12686
5895	0	0	Ki67+	 5593 12563
5896	0	0	Ki67+	 5596 12776
5897	0	0	Ki67+	 5614 12748
5898	0	0	Ki67+	 5614 13052
5899	0	0	Ki67+	 5615 12792
5900	0	0	Ki67+	 5622 12578
5901	0	0	Ki67+	 5623 12717
5902	0	0	Ki67+	 5631 12757
5903	0	0	Ki67+	 5637 12613
5904	0	0	Ki67+	 5638 12733
5905	0	0	Ki67+	 5644 12763
5906	0	0	Ki67+	 5645 12776
5907	0	0	Ki67+	 5649 12806
5908	0	0	Ki67+	 5654 12590
5909	0	0	Ki67+	 5657 12608
5910	0	0	Ki67+	 5657 12653
5911	0	0	Ki67+	 5663 13124
5912	0	0	Ki67+	 5669 12610
5913	0	0	Ki67+	 5672 12763
5914	0	0	Ki67+	 5673 12852
5915	0	0	Ki67+	 5675 12745
5916	0	0	Ki67+	 5680 12639
5917	0	0	Ki67+	 5685 12675
5918	0	0	Ki67+	 5692 12801
5919	0	0	Ki67+	 5705 12670
5920	0	0	Ki67+	 5708 12762
5921	0	0	Ki67+	 5716 12744
5922	0	0	Ki67+	 5721 12725
5923	0	0	Ki67+	 5723 12890
5924	0	0	Ki67+	 5727 12925
5925	0	0	Ki67+	 5733 12935
5926	0	0	Ki67+	 5735 12570
5927	0	0	Ki67+	 5774 12915
5928	0	0	Ki67+	 5784 12958
5929	0	0	Ki67+	 5787 12894
5930	0	0	Ki67+	 5797 12598
5931	0	0	Ki67+	 5801 12843
5932	0	0	Ki67+	 5811 12841
5933	0	0	Ki67+	 5814 12870
5934	0	0	Ki67+	 5829 12837
5935	0	0	Ki67+	 5847 12809
5936	0	0	Ki67+	 5851 12632
5937	0	0	Ki67+	 5852 12556
5938	0	0	Ki67+	 5853 12607
5939	0	0	Ki67+	 5060 14027
5940	0	0	Ki67+	 5070 14016
5941	0	0	Ki67+	 5092 14097
5942	0	0	Ki67+	 5131 14012
5943	0	0	Ki67+	 5160 13342
5944	0	0	Ki67+	 5169 14120
5945	0	0	Ki67+	 5217 14092
5946	0	0	Ki67+	 5237 13356
5947	0	0	Ki67+	 5240 14028
5948	0	0	Ki67+	 5253 14082
5949	0	0	Ki67+	 5272 14010
5950	0	0	Ki67+	 5295 14093
5951	0	0	Ki67+	 5375 13421
5952	0	0	Ki67+	 5381 13997
5953	0	0	Ki67+	 5385 14012
5954	0	0	Ki67+	 5400 13943
5955	0	0	Ki67+	 5405 14036
5956	0	0	Ki67+	 5425 14036
5957	0	0	Ki67+	 5432 13931
5958	0	0	Ki67+	 5490 14096
5959	0	0	Ki67+	 5507 13996
5960	0	0	Ki67+	 5667 13337
5961	0	0	Ki67+	 5689 13412
5962	0	0	Ki67+	 5695 13603
5963	0	0	Ki67+	 5717 13435
5964	0	0	Ki67+	 5720 13402
5965	0	0	Ki67+	 5745 13852
5966	0	0	Ki67+	 5763 13435
5967	0	0	Ki67+	 5064 14393
5968	0	0	Ki67+	 5065 14309
5969	0	0	Ki67+	 5081 14367
5970	0	0	Ki67+	 5085 14467
5971	0	0	Ki67+	 5108 14144
5972	0	0	Ki67+	 5113 14283
5973	0	0	Ki67+	 5118 14136
5974	0	0	Ki67+	 5121 14583
5975	0	0	Ki67+	 5129 14163
5976	0	0	Ki67+	 5135 14434
5977	0	0	Ki67+	 5149 14267
5978	0	0	Ki67+	 5167 14420
5979	0	0	Ki67+	 5172 14214
5980	0	0	Ki67+	 5191 14383
5981	0	0	Ki67+	 5194 14606
5982	0	0	Ki67+	 5196 14842
5983	0	0	Ki67+	 5208 14363
5984	0	0	Ki67+	 5238 14208
5985	0	0	Ki67+	 5250 14261
5986	0	0	Ki67+	 5254 14187
5987	0	0	Ki67+	 5266 14712
5988	0	0	Ki67+	 5271 14212
5989	0	0	Ki67+	 5272 14184
5990	0	0	Ki67+	 5283 14507
5991	0	0	Ki67+	 5284 14476
5992	0	0	Ki67+	 5291 14269
5993	0	0	Ki67+	 5291 14754
5994	0	0	Ki67+	 5301 14150
5995	0	0	Ki67+	 5306 14214
5996	0	0	Ki67+	 5345 14675
5997	0	0	Ki67+	 5414 14268
5998	0	0	Ki67+	 5428 14262
5999	0	0	Ki67+	 5430 14766
6000	0	0	Ki67+	 5437 14880
6001	0	0	Ki67+	 5438 14610
6002	0	0	Ki67+	 5444 14228
6003	0	0	Ki67+	 5456 14247
6004	0	0	Ki67+	 5467 14263
6005	0	0	Ki67+	 5469 14540
6006	0	0	Ki67+	 5472 14377
6007	0	0	Ki67+	 5478 14599
6008	0	0	Ki67+	 5484 14585
6009	0	0	Ki67+	 5504 14680
6010	0	0	Ki67+	 5509 14537
6011	0	0	Ki67+	 5509 14779
6012	0	0	Ki67+	 5510 14493
6013	0	0	Ki67+	 5511 14569
6014	0	0	Ki67+	 5517 14649
6015	0	0	Ki67+	 5537 14641
6016	0	0	Ki67+	 5539 14287
6017	0	0	Ki67+	 5561 14589
6018	0	0	Ki67+	 5564 14486
6019	0	0	Ki67+	 5579 14492
6020	0	0	Ki67+	 5594 14555
6021	0	0	Ki67+	 5723 14893
6022	0	0	Ki67+	 5760 14876
6023	0	0	Ki67+	 5775 14557
6024	0	0	Ki67+	 5799 14569
6025	0	0	Ki67+	 5815 14612
6026	0	0	Ki67+	 5846 14688
6027	0	0	Ki67+	 5061 15616
6028	0	0	Ki67+	 5062 15193
6029	0	0	Ki67+	 5064 15243
6030	0	0	Ki67+	 5065 15324
6031	0	0	Ki67+	 5065 15366
6032	0	0	Ki67+	 5065 15521
6033	0	0	Ki67+	 5065 15705
6034	0	0	Ki67+	 5067 15131
6035	0	0	Ki67+	 5068 15409
6036	0	0	Ki67+	 5073 15488
6037	0	0	Ki67+	 5076 15675
6038	0	0	Ki67+	 5082 15315
6039	0	0	Ki67+	 5083 15148
6040	0	0	Ki67+	 5083 15350
6041	0	0	Ki67+	 5084 15443
6042	0	0	Ki67+	 5084 15550
6043	0	0	Ki67+	 5093 15715
6044	0	0	Ki67+	 5096 15605
6045	0	0	Ki67+	 5118 15173
6046	0	0	Ki67+	 5119 15726
6047	0	0	Ki67+	 5137 15195
6048	0	0	Ki67+	 5138 15135
6049	0	0	Ki67+	 5143 15158
6050	0	0	Ki67+	 5161 15005
6051	0	0	Ki67+	 5167 15550
6052	0	0	Ki67+	 5170 15436
6053	0	0	Ki67+	 5174 15101
6054	0	0	Ki67+	 5177 15410
6055	0	0	Ki67+	 5179 15253
6056	0	0	Ki67+	 5187 15180
6057	0	0	Ki67+	 5197 15149
6058	0	0	Ki67+	 5205 15328
6059	0	0	Ki67+	 5208 15082
6060	0	0	Ki67+	 5218 15230
6061	0	0	Ki67+	 5222 15572
6062	0	0	Ki67+	 5223 15591
6063	0	0	Ki67+	 5226 15123
6064	0	0	Ki67+	 5231 15099
6065	0	0	Ki67+	 5231 15227
6066	0	0	Ki67+	 5238 15590
6067	0	0	Ki67+	 5243 15548
6068	0	0	Ki67+	 5245 15118
6069	0	0	Ki67+	 5246 15323
6070	0	0	Ki67+	 5247 15414
6071	0	0	Ki67+	 5247 15532
6072	0	0	Ki67+	 5265 15577
6073	0	0	Ki67+	 5268 15264
6074	0	0	Ki67+	 5275 15444
6075	0	0	Ki67+	 5277 15534
6076	0	0	Ki67+	 5287 15251
6077	0	0	Ki67+	 5289 15486
6078	0	0	Ki67+	 5296 15070
6079	0	0	Ki67+	 5296 15569
6080	0	0	Ki67+	 5299 15417
6081	0	0	Ki67+	 5307 15512
6082	0	0	Ki67+	 5309 15078
6083	0	0	Ki67+	 5320 15441
6084	0	0	Ki67+	 5320 15521
6085	0	0	Ki67+	 5322 15507
6086	0	0	Ki67+	 5332 15660
6087	0	0	Ki67+	 5334 15039
6088	0	0	Ki67+	 5334 15075
6089	0	0	Ki67+	 5344 15045
6090	0	0	Ki67+	 5368 15668
6091	0	0	Ki67+	 5368 15699
6092	0	0	Ki67+	 5372 15720
6093	0	0	Ki67+	 5397 15067
6094	0	0	Ki67+	 5407 15243
6095	0	0	Ki67+	 5415 15020
6096	0	0	Ki67+	 5415 15037
6097	0	0	Ki67+	 5421 15305
6098	0	0	Ki67+	 5444 15245
6099	0	0	Ki67+	 5446 14947
6100	0	0	Ki67+	 5454 14961
6101	0	0	Ki67+	 5471 15619
6102	0	0	Ki67+	 5492 15519
6103	0	0	Ki67+	 5522 15151
6104	0	0	Ki67+	 5522 15584
6105	0	0	Ki67+	 5526 15212
6106	0	0	Ki67+	 5563 15516
6107	0	0	Ki67+	 5565 15116
6108	0	0	Ki67+	 5576 15392
6109	0	0	Ki67+	 5581 15019
6110	0	0	Ki67+	 5589 15111
6111	0	0	Ki67+	 5599 15571
6112	0	0	Ki67+	 5605 15700
6113	0	0	Ki67+	 5606 15119
6114	0	0	Ki67+	 5617 15639
6115	0	0	Ki67+	 5628 15171
6116	0	0	Ki67+	 5636 15713
6117	0	0	Ki67+	 5637 15015
6118	0	0	Ki67+	 5643 15188
6119	0	0	Ki67+	 5648 15167
6120	0	0	Ki67+	 5648 15541
6121	0	0	Ki67+	 5651 14975
6122	0	0	Ki67+	 5654 15044
6123	0	0	Ki67+	 5656 15527
6124	0	0	Ki67+	 5658 15122
6125	0	0	Ki67+	 5659 15569
6126	0	0	Ki67+	 5662 15559
6127	0	0	Ki67+	 5664 15223
6128	0	0	Ki67+	 5666 14944
6129	0	0	Ki67+	 5666 15191
6130	0	0	Ki67+	 5668 15602
6131	0	0	Ki67+	 5672 14980
6132	0	0	Ki67+	 5675 15493
6133	0	0	Ki67+	 5681 15618
6134	0	0	Ki67+	 5683 15550
6135	0	0	Ki67+	 5689 15019
6136	0	0	Ki67+	 5693 15112
6137	0	0	Ki67+	 5698 15594
6138	0	0	Ki67+	 5704 14969
6139	0	0	Ki67+	 5707 15002
6140	0	0	Ki67+	 5719 14953
6141	0	0	Ki67+	 5723 15516
6142	0	0	Ki67+	 5727 15612
6143	0	0	Ki67+	 5730 15658
6144	0	0	Ki67+	 5731 14953
6145	0	0	Ki67+	 5745 15559
6146	0	0	Ki67+	 5745 15688
6147	0	0	Ki67+	 5746 15001
6148	0	0	Ki67+	 5746 15595
6149	0	0	Ki67+	 5747 15632
6150	0	0	Ki67+	 5748 14957
6151	0	0	Ki67+	 5748 15519
6152	0	0	Ki67+	 5752 14986
6153	0	0	Ki67+	 5758 15710
6154	0	0	Ki67+	 5759 15655
6155	0	0	Ki67+	 5765 14944
6156	0	0	Ki67+	 5780 15431
6157	0	0	Ki67+	 5781 15597
6158	0	0	Ki67+	 5794 15659
6159	0	0	Ki67+	 5066 15851
6160	0	0	Ki67+	 5071 15791
6161	0	0	Ki67+	 5072 15810
6162	0	0	Ki67+	 5097 16178
6163	0	0	Ki67+	 5103 15740
6164	0	0	Ki67+	 5103 15835
6165	0	0	Ki67+	 5110 16381
6166	0	0	Ki67+	 5127 15778
6167	0	0	Ki67+	 5130 16460
6168	0	0	Ki67+	 5135 16355
6169	0	0	Ki67+	 5147 15922
6170	0	0	Ki67+	 5149 15751
6171	0	0	Ki67+	 5169 16193
6172	0	0	Ki67+	 5176 16103
6173	0	0	Ki67+	 5264 15992
6174	0	0	Ki67+	 5307 16397
6175	0	0	Ki67+	 5309 16376
6176	0	0	Ki67+	 5325 16095
6177	0	0	Ki67+	 5355 16061
6178	0	0	Ki67+	 5360 16075
6179	0	0	Ki67+	 5368 16241
6180	0	0	Ki67+	 5371 15782
6181	0	0	Ki67+	 5441 15879
6182	0	0	Ki67+	 5446 15832
6183	0	0	Ki67+	 5469 15919
6184	0	0	Ki67+	 5479 16128
6185	0	0	Ki67+	 5504 15807
6186	0	0	Ki67+	 5512 16042
6187	0	0	Ki67+	 5596 15754
6188	0	0	Ki67+	 5619 16311
6189	0	0	Ki67+	 5624 15731
6190	0	0	Ki67+	 5696 15892
6191	0	0	Ki67+	 5720 15883
6192	0	0	Ki67+	 5741 15842
6193	0	0	Ki67+	 5742 15786
6194	0	0	Ki67+	 5746 15758
6195	0	0	Ki67+	 5789 15811
6196	0	0	Ki67+	 5811 16635
6197	0	0	Ki67+	 5073 17805
6198	0	0	Ki67+	 5108 17906
6199	0	0	Ki67+	 5145 17846
6200	0	0	Ki67+	 5153 17871
6201	0	0	Ki67+	 5172 17871
6202	0	0	Ki67+	 5195 17922
6203	0	0	Ki67+	 5207 17911
6204	0	0	Ki67+	 5226 17990
6205	0	0	Ki67+	 5239 17936
6206	0	0	Ki67+	 5253 18075
6207	0	0	Ki67+	 5259 17998
6208	0	0	Ki67+	 5264 17957
6209	0	0	Ki67+	 5278 17995
6210	0	0	Ki67+	 5297 17955
6211	0	0	Ki67+	 5300 18013
6212	0	0	Ki67+	 5308 17977
6213	0	0	Ki67+	 5313 17943
6214	0	0	Ki67+	 5344 17802
6215	0	0	Ki67+	 5405 17934
6216	0	0	Ki67+	 5438 17894
6217	0	0	Ki67+	 5466 18002
6218	0	0	Ki67+	 5483 17982
6219	0	0	Ki67+	 5494 17917
6220	0	0	Ki67+	 5502 18034
6221	0	0	Ki67+	 5504 18087
6222	0	0	Ki67+	 5516 17897
6223	0	0	Ki67+	 5533 18073
6224	0	0	Ki67+	 5538 17905
6225	0	0	Ki67+	 5559 18064
6226	0	0	Ki67+	 5562 18103
6227	0	0	Ki67+	 5565 17909
6228	0	0	Ki67+	 5567 17977
6229	0	0	Ki67+	 5569 17727
6230	0	0	Ki67+	 5580 17935
6231	0	0	Ki67+	 5590 17946
6232	0	0	Ki67+	 5606 18021
6233	0	0	Ki67+	 5607 17978
6234	0	0	Ki67+	 5627 18002
6235	0	0	Ki67+	 5630 17937
6236	0	0	Ki67+	 5634 17963
6237	0	0	Ki67+	 5638 18087
6238	0	0	Ki67+	 5643 18012
6239	0	0	Ki67+	 5648 18067
6240	0	0	Ki67+	 5661 18110
6241	0	0	Ki67+	 5703 18112
6242	0	0	Ki67+	 5750 18081
6243	0	0	Ki67+	 5762 18095
6244	0	0	Ki67+	 5783 17967
6245	0	0	Ki67+	 5786 18106
6246	0	0	Ki67+	 5796 17970
6247	0	0	Ki67+	 5802 18018
6248	0	0	Ki67+	 5817 17951
6249	0	0	Ki67+	 5820 18033
6250	0	0	Ki67+	 5835 17977
6251	0	0	Ki67+	 5846 18054
6252	0	0	Ki67+	 5848 18019
6253	0	0	Ki67+	 5533 18136
6254	0	0	Ki67+	 5584 18131
6255	0	0	Ki67+	 5682 18134
6256	0	0	Ki67+	 5699 18290
6257	0	0	Ki67+	 5704 18162
6258	0	0	Ki67+	 5721 18153
6259	0	0	Ki67+	 5748 18193
6260	0	0	Ki67+	 5758 18227
6261	0	0	Ki67+	 5785 18282
6262	0	0	Ki67+	 5789 18166
6263	0	0	Ki67+	 5812 18193
6264	0	0	Ki67+	 5813 18143
6265	0	0	Ki67+	 5843 18149
6266	0	0	Ki67+	 5174 19500
6267	0	0	Ki67+	 5080 20181
6268	0	0	Ki67+	 5301 19915
6269	0	0	Ki67+	 5313 19901
6270	0	0	Ki67+	 5319 20167
6271	0	0	Ki67+	 5417 20375
6272	0	0	Ki67+	 5461 20506
6273	0	0	Ki67+	 5077 20901
6274	0	0	Ki67+	 5108 20619
6275	0	0	Ki67+	 5198 20643
6276	0	0	Ki67+	 5218 20617
6277	0	0	Ki67+	 5219 21127
6278	0	0	Ki67+	 5256 20607
6279	0	0	Ki67+	 5321 21215
6280	0	0	Ki67+	 5328 21327
6281	0	0	Ki67+	 5373 20930
6282	0	0	Ki67+	 5381 21133
6283	0	0	Ki67+	 5429 20983
6284	0	0	Ki67+	 5437 20627
6285	0	0	Ki67+	 5464 21040
6286	0	0	Ki67+	 5488 21089
6287	0	0	Ki67+	 5503 20626
6288	0	0	Ki67+	 5582 20678
6289	0	0	Ki67+	 5087 21923
6290	0	0	Ki67+	 5112 21940
6291	0	0	Ki67+	 5135 21829
6292	0	0	Ki67+	 5153 21986
6293	0	0	Ki67+	 5167 21858
6294	0	0	Ki67+	 5172 22023
6295	0	0	Ki67+	 5184 21778
6296	0	0	Ki67+	 5205 21745
6297	0	0	Ki67+	 5206 21875
6298	0	0	Ki67+	 5210 21374
6299	0	0	Ki67+	 5210 21863
6300	0	0	Ki67+	 5211 21837
6301	0	0	Ki67+	 5212 21887
6302	0	0	Ki67+	 5214 21547
6303	0	0	Ki67+	 5218 22127
6304	0	0	Ki67+	 5222 22112
6305	0	0	Ki67+	 5227 21838
6306	0	0	Ki67+	 5239 21633
6307	0	0	Ki67+	 5248 21892
6308	0	0	Ki67+	 5254 21809
6309	0	0	Ki67+	 5274 21853
6310	0	0	Ki67+	 5282 21965
6311	0	0	Ki67+	 5286 21936
6312	0	0	Ki67+	 5289 21984
6313	0	0	Ki67+	 5293 21905
6314	0	0	Ki67+	 5307 21961
6315	0	0	Ki67+	 5327 21980
6316	0	0	Ki67+	 5338 22018
6317	0	0	Ki67+	 5350 22073
6318	0	0	Ki67+	 5358 22005
6319	0	0	Ki67+	 5362 21992
6320	0	0	Ki67+	 5362 22033
6321	0	0	Ki67+	 5377 22109
6322	0	0	Ki67+	 5399 21465
6323	0	0	Ki67+	 5399 22083
6324	0	0	Ki67+	 5403 22040
6325	0	0	Ki67+	 5412 22064
6326	0	0	Ki67+	 5414 22111
6327	0	0	Ki67+	 5424 21405
6328	0	0	Ki67+	 5445 22108
6329	0	0	Ki67+	 5462 22119
6330	0	0	Ki67+	 5501 21412
6331	0	0	Ki67+	 5516 21689
6332	0	0	Ki67+	 5519 21599
6333	0	0	Ki67+	 5606 21560
6334	0	0	Ki67+	 5608 21702
6335	0	0	Ki67+	 5633 21698
6336	0	0	Ki67+	 5660 21370
6337	0	0	Ki67+	 5666 22059
6338	0	0	Ki67+	 5682 22078
6339	0	0	Ki67+	 5741 21445
6340	0	0	Ki67+	 5818 21619
6341	0	0	Ki67+	 5820 21725
6342	0	0	Ki67+	 5842 21489
6343	0	0	Ki67+	 5847 21405
6344	0	0	Ki67+	 5087 22630
6345	0	0	Ki67+	 5125 22468
6346	0	0	Ki67+	 5149 22346
6347	0	0	Ki67+	 5184 22133
6348	0	0	Ki67+	 5207 22170
6349	0	0	Ki67+	 5232 22179
6350	0	0	Ki67+	 5234 22189
6351	0	0	Ki67+	 5259 22223
6352	0	0	Ki67+	 5261 22695
6353	0	0	Ki67+	 5266 22187
6354	0	0	Ki67+	 5271 22234
6355	0	0	Ki67+	 5279 22718
6356	0	0	Ki67+	 5281 22245
6357	0	0	Ki67+	 5295 22289
6358	0	0	Ki67+	 5308 22279
6359	0	0	Ki67+	 5309 22222
6360	0	0	Ki67+	 5314 22240
6361	0	0	Ki67+	 5341 22324
6362	0	0	Ki67+	 5362 22611
6363	0	0	Ki67+	 5371 22600
6364	0	0	Ki67+	 5376 22171
6365	0	0	Ki67+	 5383 22698
6366	0	0	Ki67+	 5395 22683
6367	0	0	Ki67+	 5396 22581
6368	0	0	Ki67+	 5397 22456
6369	0	0	Ki67+	 5397 22562
6370	0	0	Ki67+	 5401 22489
6371	0	0	Ki67+	 5402 22696
6372	0	0	Ki67+	 5405 22522
6373	0	0	Ki67+	 5407 22751
6374	0	0	Ki67+	 5424 22702
6375	0	0	Ki67+	 5426 22490
6376	0	0	Ki67+	 5429 22563
6377	0	0	Ki67+	 5429 22597
6378	0	0	Ki67+	 5432 22447
6379	0	0	Ki67+	 5435 22143
6380	0	0	Ki67+	 5436 22482
6381	0	0	Ki67+	 5436 22507
6382	0	0	Ki67+	 5440 22227
6383	0	0	Ki67+	 5440 22535
6384	0	0	Ki67+	 5441 22553
6385	0	0	Ki67+	 5455 22587
6386	0	0	Ki67+	 5458 22267
6387	0	0	Ki67+	 5471 22264
6388	0	0	Ki67+	 5479 22544
6389	0	0	Ki67+	 5488 22379
6390	0	0	Ki67+	 5489 22514
6391	0	0	Ki67+	 5503 22333
6392	0	0	Ki67+	 5508 22552
6393	0	0	Ki67+	 5515 22507
6394	0	0	Ki67+	 5522 22401
6395	0	0	Ki67+	 5525 22479
6396	0	0	Ki67+	 5533 22331
6397	0	0	Ki67+	 5538 22354
6398	0	0	Ki67+	 5544 22517
6399	0	0	Ki67+	 5580 22463
6400	0	0	Ki67+	 5695 22477
6401	0	0	Ki67+	 5755 22511
6402	0	0	Ki67+	 5767 22484
6403	0	0	Ki67+	 5839 22305
6404	0	0	Ki67+	 5847 22667
6405	0	0	Ki67+	 5853 22170
6406	0	0	Ki67+	 5854 22604
6407	0	0	Ki67+	 5899 3873
6408	0	0	Ki67+	 6145 3583
6409	0	0	Ki67+	 6193 3741
6410	0	0	Ki67+	 6209 3589
6411	0	0	Ki67+	 6221 3763
6412	0	0	Ki67+	 6555 3698
6413	0	0	Ki67+	 6614 3587
6414	0	0	Ki67+	 6073 4264
6415	0	0	Ki67+	 6207 4146
6416	0	0	Ki67+	 6317 4458
6417	0	0	Ki67+	 6319 4627
6418	0	0	Ki67+	 6651 4084
6419	0	0	Ki67+	 5975 5257
6420	0	0	Ki67+	 6095 5199
6421	0	0	Ki67+	 6328 4972
6422	0	0	Ki67+	 5861 7254
6423	0	0	Ki67+	 5973 7204
6424	0	0	Ki67+	 5943 8336
6425	0	0	Ki67+	 5989 8672
6426	0	0	Ki67+	 6167 8032
6427	0	0	Ki67+	 6192 8541
6428	0	0	Ki67+	 6198 8737
6429	0	0	Ki67+	 6248 8352
6430	0	0	Ki67+	 6376 8224
6431	0	0	Ki67+	 6390 8079
6432	0	0	Ki67+	 6402 8208
6433	0	0	Ki67+	 6426 8331
6434	0	0	Ki67+	 6567 8714
6435	0	0	Ki67+	 6571 8724
6436	0	0	Ki67+	 6574 8704
6437	0	0	Ki67+	 6578 8085
6438	0	0	Ki67+	 6631 8692
6439	0	0	Ki67+	 5860 9363
6440	0	0	Ki67+	 5870 9332
6441	0	0	Ki67+	 5871 9401
6442	0	0	Ki67+	 5883 9125
6443	0	0	Ki67+	 5891 9379
6444	0	0	Ki67+	 5893 9105
6445	0	0	Ki67+	 5894 9245
6446	0	0	Ki67+	 5908 9079
6447	0	0	Ki67+	 5911 9269
6448	0	0	Ki67+	 5915 9253
6449	0	0	Ki67+	 5916 9148
6450	0	0	Ki67+	 5926 9375
6451	0	0	Ki67+	 5929 9093
6452	0	0	Ki67+	 5933 9289
6453	0	0	Ki67+	 5941 9195
6454	0	0	Ki67+	 5949 9112
6455	0	0	Ki67+	 5954 9549
6456	0	0	Ki67+	 5959 9235
6457	0	0	Ki67+	 5961 9171
6458	0	0	Ki67+	 5962 9195
6459	0	0	Ki67+	 5969 9141
6460	0	0	Ki67+	 5972 9387
6461	0	0	Ki67+	 5975 9276
6462	0	0	Ki67+	 5983 9208
6463	0	0	Ki67+	 5989 9414
6464	0	0	Ki67+	 5991 9041
6465	0	0	Ki67+	 5993 9496
6466	0	0	Ki67+	 5998 9312
6467	0	0	Ki67+	 5998 9433
6468	0	0	Ki67+	 6007 9164
6469	0	0	Ki67+	 6021 9363
6470	0	0	Ki67+	 6024 9418
6471	0	0	Ki67+	 6029 9317
6472	0	0	Ki67+	 6030 9155
6473	0	0	Ki67+	 6032 8852
6474	0	0	Ki67+	 6039 9337
6475	0	0	Ki67+	 6064 9497
6476	0	0	Ki67+	 6065 9166
6477	0	0	Ki67+	 6067 9482
6478	0	0	Ki67+	 6076 9328
6479	0	0	Ki67+	 6095 9441
6480	0	0	Ki67+	 6105 9387
6481	0	0	Ki67+	 6105 9519
6482	0	0	Ki67+	 6108 8970
6483	0	0	Ki67+	 6115 9349
6484	0	0	Ki67+	 6127 9312
6485	0	0	Ki67+	 6133 9509
6486	0	0	Ki67+	 6147 9252
6487	0	0	Ki67+	 6153 9215
6488	0	0	Ki67+	 6153 9485
6489	0	0	Ki67+	 6157 9405
6490	0	0	Ki67+	 6157 9452
6491	0	0	Ki67+	 6160 9253
6492	0	0	Ki67+	 6167 9414
6493	0	0	Ki67+	 6167 9497
6494	0	0	Ki67+	 6183 9475
6495	0	0	Ki67+	 6186 9246
6496	0	0	Ki67+	 6188 9551
6497	0	0	Ki67+	 6192 8768
6498	0	0	Ki67+	 6192 9261
6499	0	0	Ki67+	 6195 8901
6500	0	0	Ki67+	 6220 8959
6501	0	0	Ki67+	 6245 9547
6502	0	0	Ki67+	 6246 9036
6503	0	0	Ki67+	 6252 9111
6504	0	0	Ki67+	 6258 9196
6505	0	0	Ki67+	 6294 9526
6506	0	0	Ki67+	 6389 9057
6507	0	0	Ki67+	 6415 9515
6508	0	0	Ki67+	 6423 9375
6509	0	0	Ki67+	 6429 9063
6510	0	0	Ki67+	 6429 9537
6511	0	0	Ki67+	 6430 8786
6512	0	0	Ki67+	 6443 9505
6513	0	0	Ki67+	 6462 9130
6514	0	0	Ki67+	 6468 9032
6515	0	0	Ki67+	 6473 9045
6516	0	0	Ki67+	 6482 9380
6517	0	0	Ki67+	 6484 8973
6518	0	0	Ki67+	 6492 9184
6519	0	0	Ki67+	 6497 8799
6520	0	0	Ki67+	 6497 9090
6521	0	0	Ki67+	 6500 8964
6522	0	0	Ki67+	 6506 8857
6523	0	0	Ki67+	 6509 9068
6524	0	0	Ki67+	 6516 8873
6525	0	0	Ki67+	 6519 9179
6526	0	0	Ki67+	 6523 9117
6527	0	0	Ki67+	 6528 8841
6528	0	0	Ki67+	 6541 8770
6529	0	0	Ki67+	 6541 9333
6530	0	0	Ki67+	 6543 9399
6531	0	0	Ki67+	 6551 9437
6532	0	0	Ki67+	 6552 8800
6533	0	0	Ki67+	 6563 9042
6534	0	0	Ki67+	 6565 9479
6535	0	0	Ki67+	 6570 9465
6536	0	0	Ki67+	 6578 9448
6537	0	0	Ki67+	 6581 9140
6538	0	0	Ki67+	 6585 9111
6539	0	0	Ki67+	 6600 9059
6540	0	0	Ki67+	 6603 9275
6541	0	0	Ki67+	 6607 9551
6542	0	0	Ki67+	 6617 9264
6543	0	0	Ki67+	 6623 9079
6544	0	0	Ki67+	 6652 9472
6545	0	0	Ki67+	 5860 9696
6546	0	0	Ki67+	 5862 10278
6547	0	0	Ki67+	 5863 9735
6548	0	0	Ki67+	 5864 10189
6549	0	0	Ki67+	 5869 9830
6550	0	0	Ki67+	 5874 9781
6551	0	0	Ki67+	 5874 9930
6552	0	0	Ki67+	 5874 10252
6553	0	0	Ki67+	 5879 10079
6554	0	0	Ki67+	 5894 9803
6555	0	0	Ki67+	 5895 9701
6556	0	0	Ki67+	 5898 9908
6557	0	0	Ki67+	 5898 9928
6558	0	0	Ki67+	 5901 10056
6559	0	0	Ki67+	 5907 9728
6560	0	0	Ki67+	 5912 10269
6561	0	0	Ki67+	 5916 10193
6562	0	0	Ki67+	 5917 9904
6563	0	0	Ki67+	 5925 9943
6564	0	0	Ki67+	 5931 10227
6565	0	0	Ki67+	 5933 9716
6566	0	0	Ki67+	 5937 9729
6567	0	0	Ki67+	 5939 9909
6568	0	0	Ki67+	 5943 9692
6569	0	0	Ki67+	 5944 9797
6570	0	0	Ki67+	 5945 10112
6571	0	0	Ki67+	 5950 9711
6572	0	0	Ki67+	 5952 10204
6573	0	0	Ki67+	 5955 9559
6574	0	0	Ki67+	 5955 9726
6575	0	0	Ki67+	 5962 9821
6576	0	0	Ki67+	 5962 9884
6577	0	0	Ki67+	 5963 9793
6578	0	0	Ki67+	 5968 9856
6579	0	0	Ki67+	 5971 9704
6580	0	0	Ki67+	 5973 9669
6581	0	0	Ki67+	 5975 10198
6582	0	0	Ki67+	 5982 9764
6583	0	0	Ki67+	 5985 9679
6584	0	0	Ki67+	 5988 10147
6585	0	0	Ki67+	 5989 9710
6586	0	0	Ki67+	 5991 9797
6587	0	0	Ki67+	 5992 9830
6588	0	0	Ki67+	 5994 9865
6589	0	0	Ki67+	 5996 10105
6590	0	0	Ki67+	 6009 9648
6591	0	0	Ki67+	 6011 10265
6592	0	0	Ki67+	 6013 9634
6593	0	0	Ki67+	 6014 10228
6594	0	0	Ki67+	 6014 10293
6595	0	0	Ki67+	 6015 10137
6596	0	0	Ki67+	 6019 9856
6597	0	0	Ki67+	 6022 9797
6598	0	0	Ki67+	 6027 9773
6599	0	0	Ki67+	 6032 9896
6600	0	0	Ki67+	 6034 9750
6601	0	0	Ki67+	 6035 9966
6602	0	0	Ki67+	 6036 9857
6603	0	0	Ki67+	 6038 9784
6604	0	0	Ki67+	 6039 9643
6605	0	0	Ki67+	 6042 9679
6606	0	0	Ki67+	 6043 9829
6607	0	0	Ki67+	 6046 10197
6608	0	0	Ki67+	 6047 10162
6609	0	0	Ki67+	 6048 10329
6610	0	0	Ki67+	 6049 9711
6611	0	0	Ki67+	 6051 10312
6612	0	0	Ki67+	 6057 9702
6613	0	0	Ki67+	 6057 9903
6614	0	0	Ki67+	 6061 10284
6615	0	0	Ki67+	 6069 9799
6616	0	0	Ki67+	 6069 9863
6617	0	0	Ki67+	 6080 9918
6618	0	0	Ki67+	 6080 10068
6619	0	0	Ki67+	 6084 9608
6620	0	0	Ki67+	 6088 10183
6621	0	0	Ki67+	 6093 10247
6622	0	0	Ki67+	 6103 10200
6623	0	0	Ki67+	 6105 10081
6624	0	0	Ki67+	 6115 9609
6625	0	0	Ki67+	 6118 10283
6626	0	0	Ki67+	 6119 9578
6627	0	0	Ki67+	 6122 9721
6628	0	0	Ki67+	 6123 10249
6629	0	0	Ki67+	 6130 9733
6630	0	0	Ki67+	 6135 9610
6631	0	0	Ki67+	 6137 9720
6632	0	0	Ki67+	 6137 10262
6633	0	0	Ki67+	 6138 10308
6634	0	0	Ki67+	 6154 9887
6635	0	0	Ki67+	 6155 9964
6636	0	0	Ki67+	 6160 9661
6637	0	0	Ki67+	 6165 9559
6638	0	0	Ki67+	 6167 9640
6639	0	0	Ki67+	 6169 9612
6640	0	0	Ki67+	 6171 9956
6641	0	0	Ki67+	 6176 9591
6642	0	0	Ki67+	 6176 10346
6643	0	0	Ki67+	 6230 9908
6644	0	0	Ki67+	 6231 9882
6645	0	0	Ki67+	 6238 9943
6646	0	0	Ki67+	 6289 9600
6647	0	0	Ki67+	 6295 10298
6648	0	0	Ki67+	 6329 9898
6649	0	0	Ki67+	 6332 9721
6650	0	0	Ki67+	 6332 9967
6651	0	0	Ki67+	 6334 9739
6652	0	0	Ki67+	 6335 9982
6653	0	0	Ki67+	 6337 9686
6654	0	0	Ki67+	 6337 9926
6655	0	0	Ki67+	 6338 9757
6656	0	0	Ki67+	 6339 9944
6657	0	0	Ki67+	 6346 9726
6658	0	0	Ki67+	 6349 9932
6659	0	0	Ki67+	 6350 9920
6660	0	0	Ki67+	 6354 9578
6661	0	0	Ki67+	 6356 9696
6662	0	0	Ki67+	 6358 10030
6663	0	0	Ki67+	 6363 9777
6664	0	0	Ki67+	 6372 9747
6665	0	0	Ki67+	 6378 9693
6666	0	0	Ki67+	 6380 10004
6667	0	0	Ki67+	 6387 9671
6668	0	0	Ki67+	 6387 9904
6669	0	0	Ki67+	 6388 9835
6670	0	0	Ki67+	 6388 10194
6671	0	0	Ki67+	 6388 10221
6672	0	0	Ki67+	 6389 9655
6673	0	0	Ki67+	 6391 9762
6674	0	0	Ki67+	 6392 10097
6675	0	0	Ki67+	 6398 9865
6676	0	0	Ki67+	 6412 9601
6677	0	0	Ki67+	 6416 10049
6678	0	0	Ki67+	 6417 9851
6679	0	0	Ki67+	 6419 10120
6680	0	0	Ki67+	 6424 9906
6681	0	0	Ki67+	 6425 9577
6682	0	0	Ki67+	 6425 10097
6683	0	0	Ki67+	 6430 9613
6684	0	0	Ki67+	 6439 9584
6685	0	0	Ki67+	 6441 9801
6686	0	0	Ki67+	 6449 10032
6687	0	0	Ki67+	 6455 10054
6688	0	0	Ki67+	 6456 9993
6689	0	0	Ki67+	 6462 9794
6690	0	0	Ki67+	 6464 10299
6691	0	0	Ki67+	 6468 9981
6692	0	0	Ki67+	 6470 9580
6693	0	0	Ki67+	 6472 10007
6694	0	0	Ki67+	 6475 10055
6695	0	0	Ki67+	 6476 10129
6696	0	0	Ki67+	 6476 10251
6697	0	0	Ki67+	 6484 10083
6698	0	0	Ki67+	 6488 10304
6699	0	0	Ki67+	 6489 10095
6700	0	0	Ki67+	 6489 10332
6701	0	0	Ki67+	 6494 9974
6702	0	0	Ki67+	 6500 9944
6703	0	0	Ki67+	 6500 10047
6704	0	0	Ki67+	 6507 10271
6705	0	0	Ki67+	 6509 9601
6706	0	0	Ki67+	 6514 10114
6707	0	0	Ki67+	 6517 10331
6708	0	0	Ki67+	 6518 9939
6709	0	0	Ki67+	 6521 9713
6710	0	0	Ki67+	 6526 10297
6711	0	0	Ki67+	 6540 9705
6712	0	0	Ki67+	 6549 10208
6713	0	0	Ki67+	 6551 10341
6714	0	0	Ki67+	 6559 10297
6715	0	0	Ki67+	 6570 10144
6716	0	0	Ki67+	 6570 10204
6717	0	0	Ki67+	 6578 10012
6718	0	0	Ki67+	 6584 10254
6719	0	0	Ki67+	 6586 10280
6720	0	0	Ki67+	 6594 9660
6721	0	0	Ki67+	 6601 10282
6722	0	0	Ki67+	 6604 10194
6723	0	0	Ki67+	 6607 10033
6724	0	0	Ki67+	 6612 9860
6725	0	0	Ki67+	 6613 10124
6726	0	0	Ki67+	 6617 10109
6727	0	0	Ki67+	 6621 10241
6728	0	0	Ki67+	 6628 10116
6729	0	0	Ki67+	 5863 10903
6730	0	0	Ki67+	 5868 10882
6731	0	0	Ki67+	 5869 10429
6732	0	0	Ki67+	 5869 11083
6733	0	0	Ki67+	 5870 11040
6734	0	0	Ki67+	 5879 10952
6735	0	0	Ki67+	 5880 10663
6736	0	0	Ki67+	 5891 10933
6737	0	0	Ki67+	 5894 10402
6738	0	0	Ki67+	 5897 10573
6739	0	0	Ki67+	 5897 10820
6740	0	0	Ki67+	 5900 10547
6741	0	0	Ki67+	 5902 10883
6742	0	0	Ki67+	 5904 11030
6743	0	0	Ki67+	 5905 11015
6744	0	0	Ki67+	 5909 10854
6745	0	0	Ki67+	 5913 10998
6746	0	0	Ki67+	 5917 10728
6747	0	0	Ki67+	 5920 10955
6748	0	0	Ki67+	 5921 10522
6749	0	0	Ki67+	 5925 10588
6750	0	0	Ki67+	 5925 11067
6751	0	0	Ki67+	 5927 10970
6752	0	0	Ki67+	 5933 10388
6753	0	0	Ki67+	 5933 10547
6754	0	0	Ki67+	 5935 10484
6755	0	0	Ki67+	 5936 11043
6756	0	0	Ki67+	 5942 10736
6757	0	0	Ki67+	 5944 11017
6758	0	0	Ki67+	 5946 10507
6759	0	0	Ki67+	 5946 10582
6760	0	0	Ki67+	 5962 10865
6761	0	0	Ki67+	 5963 11010
6762	0	0	Ki67+	 5967 11022
6763	0	0	Ki67+	 5969 11093
6764	0	0	Ki67+	 5973 11036
6765	0	0	Ki67+	 5975 10920
6766	0	0	Ki67+	 5976 11107
6767	0	0	Ki67+	 5982 10889
6768	0	0	Ki67+	 5991 11063
6769	0	0	Ki67+	 5994 11085
6770	0	0	Ki67+	 6004 11009
6771	0	0	Ki67+	 6008 11072
6772	0	0	Ki67+	 6010 10458
6773	0	0	Ki67+	 6011 10888
6774	0	0	Ki67+	 6021 10524
6775	0	0	Ki67+	 6022 10741
6776	0	0	Ki67+	 6034 10753
6777	0	0	Ki67+	 6038 10649
6778	0	0	Ki67+	 6038 10867
6779	0	0	Ki67+	 6049 11127
6780	0	0	Ki67+	 6050 10775
6781	0	0	Ki67+	 6056 10651
6782	0	0	Ki67+	 6058 10606
6783	0	0	Ki67+	 6059 11029
6784	0	0	Ki67+	 6062 10497
6785	0	0	Ki67+	 6064 10978
6786	0	0	Ki67+	 6064 11123
6787	0	0	Ki67+	 6068 10515
6788	0	0	Ki67+	 6070 11089
6789	0	0	Ki67+	 6073 11142
6790	0	0	Ki67+	 6077 10628
6791	0	0	Ki67+	 6077 11016
6792	0	0	Ki67+	 6078 11052
6793	0	0	Ki67+	 6079 10758
6794	0	0	Ki67+	 6082 10506
6795	0	0	Ki67+	 6088 10698
6796	0	0	Ki67+	 6089 11132
6797	0	0	Ki67+	 6093 10728
6798	0	0	Ki67+	 6093 10745
6799	0	0	Ki67+	 6096 10527
6800	0	0	Ki67+	 6105 10833
6801	0	0	Ki67+	 6108 10846
6802	0	0	Ki67+	 6109 10501
6803	0	0	Ki67+	 6112 10859
6804	0	0	Ki67+	 6112 10937
6805	0	0	Ki67+	 6121 10819
6806	0	0	Ki67+	 6126 10702
6807	0	0	Ki67+	 6129 10769
6808	0	0	Ki67+	 6132 10566
6809	0	0	Ki67+	 6133 10630
6810	0	0	Ki67+	 6138 10785
6811	0	0	Ki67+	 6153 10924
6812	0	0	Ki67+	 6154 10577
6813	0	0	Ki67+	 6159 11044
6814	0	0	Ki67+	 6162 10355
6815	0	0	Ki67+	 6162 10615
6816	0	0	Ki67+	 6162 11003
6817	0	0	Ki67+	 6163 10879
6818	0	0	Ki67+	 6165 10972
6819	0	0	Ki67+	 6169 10553
6820	0	0	Ki67+	 6178 10532
6821	0	0	Ki67+	 6178 11070
6822	0	0	Ki67+	 6179 11005
6823	0	0	Ki67+	 6182 10896
6824	0	0	Ki67+	 6185 10828
6825	0	0	Ki67+	 6188 11054
6826	0	0	Ki67+	 6193 10973
6827	0	0	Ki67+	 6194 10626
6828	0	0	Ki67+	 6197 10361
6829	0	0	Ki67+	 6199 10598
6830	0	0	Ki67+	 6202 11101
6831	0	0	Ki67+	 6206 10435
6832	0	0	Ki67+	 6206 10567
6833	0	0	Ki67+	 6211 10521
6834	0	0	Ki67+	 6211 10629
6835	0	0	Ki67+	 6214 11006
6836	0	0	Ki67+	 6216 11112
6837	0	0	Ki67+	 6219 10596
6838	0	0	Ki67+	 6219 10943
6839	0	0	Ki67+	 6220 10380
6840	0	0	Ki67+	 6220 11125
6841	0	0	Ki67+	 6221 10490
6842	0	0	Ki67+	 6222 11018
6843	0	0	Ki67+	 6232 10612
6844	0	0	Ki67+	 6243 11011
6845	0	0	Ki67+	 6249 10508
6846	0	0	Ki67+	 6250 10738
6847	0	0	Ki67+	 6254 10590
6848	0	0	Ki67+	 6255 10883
6849	0	0	Ki67+	 6262 10999
6850	0	0	Ki67+	 6263 11104
6851	0	0	Ki67+	 6265 10861
6852	0	0	Ki67+	 6274 10541
6853	0	0	Ki67+	 6279 10576
6854	0	0	Ki67+	 6284 10800
6855	0	0	Ki67+	 6290 10657
6856	0	0	Ki67+	 6291 10966
6857	0	0	Ki67+	 6296 10570
6858	0	0	Ki67+	 6299 10878
6859	0	0	Ki67+	 6300 10625
6860	0	0	Ki67+	 6301 10812
6861	0	0	Ki67+	 6307 10822
6862	0	0	Ki67+	 6307 11058
6863	0	0	Ki67+	 6316 10597
6864	0	0	Ki67+	 6322 10672
6865	0	0	Ki67+	 6325 10589
6866	0	0	Ki67+	 6325 10921
6867	0	0	Ki67+	 6326 11087
6868	0	0	Ki67+	 6327 10644
6869	0	0	Ki67+	 6331 10682
6870	0	0	Ki67+	 6334 10791
6871	0	0	Ki67+	 6344 10924
6872	0	0	Ki67+	 6349 10653
6873	0	0	Ki67+	 6350 11115
6874	0	0	Ki67+	 6355 10675
6875	0	0	Ki67+	 6366 11127
6876	0	0	Ki67+	 6369 10809
6877	0	0	Ki67+	 6374 10868
6878	0	0	Ki67+	 6390 10697
6879	0	0	Ki67+	 6390 10908
6880	0	0	Ki67+	 6391 10597
6881	0	0	Ki67+	 6396 10843
6882	0	0	Ki67+	 6401 10942
6883	0	0	Ki67+	 6404 10865
6884	0	0	Ki67+	 6414 10821
6885	0	0	Ki67+	 6419 10631
6886	0	0	Ki67+	 6419 10789
6887	0	0	Ki67+	 6429 10827
6888	0	0	Ki67+	 6429 10846
6889	0	0	Ki67+	 6438 10713
6890	0	0	Ki67+	 6443 10969
6891	0	0	Ki67+	 6449 10702
6892	0	0	Ki67+	 6459 11131
6893	0	0	Ki67+	 6468 10714
6894	0	0	Ki67+	 6471 10701
6895	0	0	Ki67+	 6473 10749
6896	0	0	Ki67+	 6473 11057
6897	0	0	Ki67+	 6475 10684
6898	0	0	Ki67+	 6476 10795
6899	0	0	Ki67+	 6488 11136
6900	0	0	Ki67+	 6494 10963
6901	0	0	Ki67+	 6498 10770
6902	0	0	Ki67+	 6501 10692
6903	0	0	Ki67+	 6501 10706
6904	0	0	Ki67+	 6504 10911
6905	0	0	Ki67+	 6505 10957
6906	0	0	Ki67+	 6512 10938
6907	0	0	Ki67+	 6517 11005
6908	0	0	Ki67+	 6519 10524
6909	0	0	Ki67+	 6519 10718
6910	0	0	Ki67+	 6520 10581
6911	0	0	Ki67+	 6527 10511
6912	0	0	Ki67+	 6528 10941
6913	0	0	Ki67+	 6529 10919
6914	0	0	Ki67+	 6533 10475
6915	0	0	Ki67+	 6537 10546
6916	0	0	Ki67+	 6541 11137
6917	0	0	Ki67+	 6544 10370
6918	0	0	Ki67+	 6546 10532
6919	0	0	Ki67+	 6546 10613
6920	0	0	Ki67+	 6548 10780
6921	0	0	Ki67+	 6549 10922
6922	0	0	Ki67+	 6551 10993
6923	0	0	Ki67+	 6552 10888
6924	0	0	Ki67+	 6554 11146
6925	0	0	Ki67+	 6555 10574
6926	0	0	Ki67+	 6566 11107
6927	0	0	Ki67+	 6567 10463
6928	0	0	Ki67+	 6567 10646
6929	0	0	Ki67+	 6578 10427
6930	0	0	Ki67+	 6580 10860
6931	0	0	Ki67+	 6582 10886
6932	0	0	Ki67+	 6590 10396
6933	0	0	Ki67+	 6593 10670
6934	0	0	Ki67+	 6594 10433
6935	0	0	Ki67+	 6602 11050
6936	0	0	Ki67+	 6603 10696
6937	0	0	Ki67+	 6603 10732
6938	0	0	Ki67+	 6604 10862
6939	0	0	Ki67+	 6610 11072
6940	0	0	Ki67+	 6621 11042
6941	0	0	Ki67+	 6633 11105
6942	0	0	Ki67+	 6649 10732
6943	0	0	Ki67+	 6651 11144
6944	0	0	Ki67+	 6652 10363
6945	0	0	Ki67+	 6654 10982
6946	0	0	Ki67+	 5858 11210
6947	0	0	Ki67+	 5864 11273
6948	0	0	Ki67+	 5869 11204
6949	0	0	Ki67+	 5872 11154
6950	0	0	Ki67+	 5892 11392
6951	0	0	Ki67+	 5900 11347
6952	0	0	Ki67+	 5901 11364
6953	0	0	Ki67+	 5901 11744
6954	0	0	Ki67+	 5908 11654
6955	0	0	Ki67+	 5921 11624
6956	0	0	Ki67+	 5932 11347
6957	0	0	Ki67+	 5958 11362
6958	0	0	Ki67+	 5967 11416
6959	0	0	Ki67+	 5970 11214
6960	0	0	Ki67+	 5974 11375
6961	0	0	Ki67+	 5985 11395
6962	0	0	Ki67+	 5987 11494
6963	0	0	Ki67+	 5988 11701
6964	0	0	Ki67+	 5991 11533
6965	0	0	Ki67+	 5997 11436
6966	0	0	Ki67+	 6000 11903
6967	0	0	Ki67+	 6004 11420
6968	0	0	Ki67+	 6006 11529
6969	0	0	Ki67+	 6006 11745
6970	0	0	Ki67+	 6007 11917
6971	0	0	Ki67+	 6011 11675
6972	0	0	Ki67+	 6016 11541
6973	0	0	Ki67+	 6030 11734
6974	0	0	Ki67+	 6037 11457
6975	0	0	Ki67+	 6040 11867
6976	0	0	Ki67+	 6042 11417
6977	0	0	Ki67+	 6049 11561
6978	0	0	Ki67+	 6054 11171
6979	0	0	Ki67+	 6056 11638
6980	0	0	Ki67+	 6057 11678
6981	0	0	Ki67+	 6072 11761
6982	0	0	Ki67+	 6078 11181
6983	0	0	Ki67+	 6078 11611
6984	0	0	Ki67+	 6085 11669
6985	0	0	Ki67+	 6086 11777
6986	0	0	Ki67+	 6088 11839
6987	0	0	Ki67+	 6092 11166
6988	0	0	Ki67+	 6092 11239
6989	0	0	Ki67+	 6094 11611
6990	0	0	Ki67+	 6097 11850
6991	0	0	Ki67+	 6100 11195
6992	0	0	Ki67+	 6100 11818
6993	0	0	Ki67+	 6106 11228
6994	0	0	Ki67+	 6108 11593
6995	0	0	Ki67+	 6109 11242
6996	0	0	Ki67+	 6121 11160
6997	0	0	Ki67+	 6126 11230
6998	0	0	Ki67+	 6135 11222
6999	0	0	Ki67+	 6137 11251
7000	0	0	Ki67+	 6156 11539
7001	0	0	Ki67+	 6158 11709
7002	0	0	Ki67+	 6167 11622
7003	0	0	Ki67+	 6177 11603
7004	0	0	Ki67+	 6201 11300
7005	0	0	Ki67+	 6204 11691
7006	0	0	Ki67+	 6207 11267
7007	0	0	Ki67+	 6214 11670
7008	0	0	Ki67+	 6221 11934
7009	0	0	Ki67+	 6229 11851
7010	0	0	Ki67+	 6233 11259
7011	0	0	Ki67+	 6234 11664
7012	0	0	Ki67+	 6236 11278
7013	0	0	Ki67+	 6236 11315
7014	0	0	Ki67+	 6242 11358
7015	0	0	Ki67+	 6242 11688
7016	0	0	Ki67+	 6246 11155
7017	0	0	Ki67+	 6251 11422
7018	0	0	Ki67+	 6251 11716
7019	0	0	Ki67+	 6255 11798
7020	0	0	Ki67+	 6263 11741
7021	0	0	Ki67+	 6268 11197
7022	0	0	Ki67+	 6270 11758
7023	0	0	Ki67+	 6271 11342
7024	0	0	Ki67+	 6272 11676
7025	0	0	Ki67+	 6278 11698
7026	0	0	Ki67+	 6282 11732
7027	0	0	Ki67+	 6283 11245
7028	0	0	Ki67+	 6284 11324
7029	0	0	Ki67+	 6289 11702
7030	0	0	Ki67+	 6291 11274
7031	0	0	Ki67+	 6295 11419
7032	0	0	Ki67+	 6298 11457
7033	0	0	Ki67+	 6315 11312
7034	0	0	Ki67+	 6315 11448
7035	0	0	Ki67+	 6318 11583
7036	0	0	Ki67+	 6318 11736
7037	0	0	Ki67+	 6319 11390
7038	0	0	Ki67+	 6322 11784
7039	0	0	Ki67+	 6324 11327
7040	0	0	Ki67+	 6329 11465
7041	0	0	Ki67+	 6336 11844
7042	0	0	Ki67+	 6337 11775
7043	0	0	Ki67+	 6345 11767
7044	0	0	Ki67+	 6350 11809
7045	0	0	Ki67+	 6351 11445
7046	0	0	Ki67+	 6353 11793
7047	0	0	Ki67+	 6360 11947
7048	0	0	Ki67+	 6365 11463
7049	0	0	Ki67+	 6371 11586
7050	0	0	Ki67+	 6380 11842
7051	0	0	Ki67+	 6385 11264
7052	0	0	Ki67+	 6386 11491
7053	0	0	Ki67+	 6386 11821
7054	0	0	Ki67+	 6386 11862
7055	0	0	Ki67+	 6392 11517
7056	0	0	Ki67+	 6394 11714
7057	0	0	Ki67+	 6401 11460
7058	0	0	Ki67+	 6403 11498
7059	0	0	Ki67+	 6404 11276
7060	0	0	Ki67+	 6405 11338
7061	0	0	Ki67+	 6408 11807
7062	0	0	Ki67+	 6413 11206
7063	0	0	Ki67+	 6413 11868
7064	0	0	Ki67+	 6415 11885
7065	0	0	Ki67+	 6423 11511
7066	0	0	Ki67+	 6425 11449
7067	0	0	Ki67+	 6427 11362
7068	0	0	Ki67+	 6428 11881
7069	0	0	Ki67+	 6432 11299
7070	0	0	Ki67+	 6439 11166
7071	0	0	Ki67+	 6440 11246
7072	0	0	Ki67+	 6441 11807
7073	0	0	Ki67+	 6445 11851
7074	0	0	Ki67+	 6451 11243
7075	0	0	Ki67+	 6451 11924
7076	0	0	Ki67+	 6452 11299
7077	0	0	Ki67+	 6452 11407
7078	0	0	Ki67+	 6453 11831
7079	0	0	Ki67+	 6454 11275
7080	0	0	Ki67+	 6456 11739
7081	0	0	Ki67+	 6456 11874
7082	0	0	Ki67+	 6461 11490
7083	0	0	Ki67+	 6465 11266
7084	0	0	Ki67+	 6466 11358
7085	0	0	Ki67+	 6467 11286
7086	0	0	Ki67+	 6478 11325
7087	0	0	Ki67+	 6478 11511
7088	0	0	Ki67+	 6483 11464
7089	0	0	Ki67+	 6483 11941
7090	0	0	Ki67+	 6487 11492
7091	0	0	Ki67+	 6487 11865
7092	0	0	Ki67+	 6497 11171
7093	0	0	Ki67+	 6500 11336
7094	0	0	Ki67+	 6503 11247
7095	0	0	Ki67+	 6504 11291
7096	0	0	Ki67+	 6508 11375
7097	0	0	Ki67+	 6513 11431
7098	0	0	Ki67+	 6514 11921
7099	0	0	Ki67+	 6515 11261
7100	0	0	Ki67+	 6516 11216
7101	0	0	Ki67+	 6517 11165
7102	0	0	Ki67+	 6517 11467
7103	0	0	Ki67+	 6521 11393
7104	0	0	Ki67+	 6538 11361
7105	0	0	Ki67+	 6542 11425
7106	0	0	Ki67+	 6568 11326
7107	0	0	Ki67+	 6570 11294
7108	0	0	Ki67+	 6636 11368
7109	0	0	Ki67+	 6637 11587
7110	0	0	Ki67+	 5862 12594
7111	0	0	Ki67+	 5875 12043
7112	0	0	Ki67+	 5877 12487
7113	0	0	Ki67+	 5878 12517
7114	0	0	Ki67+	 5885 12370
7115	0	0	Ki67+	 5886 12432
7116	0	0	Ki67+	 5888 12485
7117	0	0	Ki67+	 5888 12495
7118	0	0	Ki67+	 5889 12730
7119	0	0	Ki67+	 5891 12360
7120	0	0	Ki67+	 5892 12328
7121	0	0	Ki67+	 5892 12387
7122	0	0	Ki67+	 5907 12587
7123	0	0	Ki67+	 5913 12180
7124	0	0	Ki67+	 5913 12378
7125	0	0	Ki67+	 5914 12485
7126	0	0	Ki67+	 5920 12741
7127	0	0	Ki67+	 5923 12353
7128	0	0	Ki67+	 5927 12601
7129	0	0	Ki67+	 5932 12579
7130	0	0	Ki67+	 5937 12652
7131	0	0	Ki67+	 5939 12745
7132	0	0	Ki67+	 5941 12275
7133	0	0	Ki67+	 5941 12630
7134	0	0	Ki67+	 5942 12192
7135	0	0	Ki67+	 5944 12223
7136	0	0	Ki67+	 5951 12601
7137	0	0	Ki67+	 6110 12020
7138	0	0	Ki67+	 6122 12031
7139	0	0	Ki67+	 6180 12044
7140	0	0	Ki67+	 6188 11957
7141	0	0	Ki67+	 6310 12139
7142	0	0	Ki67+	 6354 12095
7143	0	0	Ki67+	 6356 12135
7144	0	0	Ki67+	 6368 12107
7145	0	0	Ki67+	 6372 12130
7146	0	0	Ki67+	 6390 12146
7147	0	0	Ki67+	 6404 12033
7148	0	0	Ki67+	 6419 12081
7149	0	0	Ki67+	 6421 12201
7150	0	0	Ki67+	 6450 12079
7151	0	0	Ki67+	 6450 12126
7152	0	0	Ki67+	 6467 12187
7153	0	0	Ki67+	 6495 12168
7154	0	0	Ki67+	 6519 12195
7155	0	0	Ki67+	 6520 12123
7156	0	0	Ki67+	 6522 12206
7157	0	0	Ki67+	 6528 12162
7158	0	0	Ki67+	 6537 12007
7159	0	0	Ki67+	 6542 11985
7160	0	0	Ki67+	 6546 11997
7161	0	0	Ki67+	 6550 12115
7162	0	0	Ki67+	 6551 12414
7163	0	0	Ki67+	 6552 12171
7164	0	0	Ki67+	 6562 12255
7165	0	0	Ki67+	 6566 12296
7166	0	0	Ki67+	 6577 12357
7167	0	0	Ki67+	 6580 12215
7168	0	0	Ki67+	 6583 12296
7169	0	0	Ki67+	 6584 12178
7170	0	0	Ki67+	 6592 12140
7171	0	0	Ki67+	 6596 12387
7172	0	0	Ki67+	 6602 12353
7173	0	0	Ki67+	 6603 12305
7174	0	0	Ki67+	 6605 12012
7175	0	0	Ki67+	 6605 12293
7176	0	0	Ki67+	 6607 12160
7177	0	0	Ki67+	 6611 12084
7178	0	0	Ki67+	 6611 12133
7179	0	0	Ki67+	 6613 12148
7180	0	0	Ki67+	 6619 12310
7181	0	0	Ki67+	 6624 12295
7182	0	0	Ki67+	 6630 12082
7183	0	0	Ki67+	 6640 12532
7184	0	0	Ki67+	 6642 12357
7185	0	0	Ki67+	 5864 13469
7186	0	0	Ki67+	 5910 13494
7187	0	0	Ki67+	 5920 12776
7188	0	0	Ki67+	 5937 12795
7189	0	0	Ki67+	 6024 13332
7190	0	0	Ki67+	 6058 13343
7191	0	0	Ki67+	 6110 13349
7192	0	0	Ki67+	 6110 13423
7193	0	0	Ki67+	 6165 13505
7194	0	0	Ki67+	 6218 13350
7195	0	0	Ki67+	 6251 13390
7196	0	0	Ki67+	 6261 13478
7197	0	0	Ki67+	 6268 13517
7198	0	0	Ki67+	 6274 13504
7199	0	0	Ki67+	 6289 13447
7200	0	0	Ki67+	 6363 13316
7201	0	0	Ki67+	 6389 13352
7202	0	0	Ki67+	 6515 13361
7203	0	0	Ki67+	 6565 13336
7204	0	0	Ki67+	 6587 13394
7205	0	0	Ki67+	 6588 13533
7206	0	0	Ki67+	 6608 13369
7207	0	0	Ki67+	 6611 13471
7208	0	0	Ki67+	 6619 13512
7209	0	0	Ki67+	 6620 13544
7210	0	0	Ki67+	 6629 13528
7211	0	0	Ki67+	 5959 13987
7212	0	0	Ki67+	 5998 13580
7213	0	0	Ki67+	 6037 13592
7214	0	0	Ki67+	 6110 13590
7215	0	0	Ki67+	 6163 13622
7216	0	0	Ki67+	 6216 14178
7217	0	0	Ki67+	 6221 13623
7218	0	0	Ki67+	 6242 14171
7219	0	0	Ki67+	 6247 13636
7220	0	0	Ki67+	 6251 14149
7221	0	0	Ki67+	 6255 14003
7222	0	0	Ki67+	 6271 14014
7223	0	0	Ki67+	 6286 13990
7224	0	0	Ki67+	 6317 13621
7225	0	0	Ki67+	 6331 13773
7226	0	0	Ki67+	 6336 14122
7227	0	0	Ki67+	 6339 13650
7228	0	0	Ki67+	 6351 14212
7229	0	0	Ki67+	 6354 13770
7230	0	0	Ki67+	 6364 13784
7231	0	0	Ki67+	 6367 14258
7232	0	0	Ki67+	 6395 14240
7233	0	0	Ki67+	 6422 13722
7234	0	0	Ki67+	 6428 14284
7235	0	0	Ki67+	 6446 13730
7236	0	0	Ki67+	 6451 14101
7237	0	0	Ki67+	 6470 13720
7238	0	0	Ki67+	 6499 14327
7239	0	0	Ki67+	 6506 13748
7240	0	0	Ki67+	 6529 13760
7241	0	0	Ki67+	 6540 14151
7242	0	0	Ki67+	 6556 14325
7243	0	0	Ki67+	 6578 13795
7244	0	0	Ki67+	 6580 14338
7245	0	0	Ki67+	 6587 13776
7246	0	0	Ki67+	 6587 14225
7247	0	0	Ki67+	 6590 13811
7248	0	0	Ki67+	 6595 14248
7249	0	0	Ki67+	 6597 14297
7250	0	0	Ki67+	 6606 13778
7251	0	0	Ki67+	 6607 13845
7252	0	0	Ki67+	 6638 13579
7253	0	0	Ki67+	 6649 13761
7254	0	0	Ki67+	 5893 15130
7255	0	0	Ki67+	 5975 14694
7256	0	0	Ki67+	 5999 14830
7257	0	0	Ki67+	 6012 14945
7258	0	0	Ki67+	 6024 14841
7259	0	0	Ki67+	 6027 14854
7260	0	0	Ki67+	 6032 14951
7261	0	0	Ki67+	 6043 14764
7262	0	0	Ki67+	 6048 14905
7263	0	0	Ki67+	 6054 14766
7264	0	0	Ki67+	 6054 14824
7265	0	0	Ki67+	 6059 14902
7266	0	0	Ki67+	 6070 14822
7267	0	0	Ki67+	 6317 15064
7268	0	0	Ki67+	 6648 14429
7269	0	0	Ki67+	 5876 15306
7270	0	0	Ki67+	 5902 15343
7271	0	0	Ki67+	 5936 15209
7272	0	0	Ki67+	 5971 15353
7273	0	0	Ki67+	 5974 15171
7274	0	0	Ki67+	 5991 15271
7275	0	0	Ki67+	 5992 15384
7276	0	0	Ki67+	 6008 15341
7277	0	0	Ki67+	 6207 15628
7278	0	0	Ki67+	 6570 15560
7279	0	0	Ki67+	 6581 15574
7280	0	0	Ki67+	 6196 16645
7281	0	0	Ki67+	 6311 16357
7282	0	0	Ki67+	 6384 16245
7283	0	0	Ki67+	 6451 16192
7284	0	0	Ki67+	 6500 16191
7285	0	0	Ki67+	 6603 16412
7286	0	0	Ki67+	 6615 15971
7287	0	0	Ki67+	 5891 17469
7288	0	0	Ki67+	 6002 17026
7289	0	0	Ki67+	 6012 17078
7290	0	0	Ki67+	 6027 17036
7291	0	0	Ki67+	 6028 16890
7292	0	0	Ki67+	 6048 16834
7293	0	0	Ki67+	 6057 16980
7294	0	0	Ki67+	 5859 18050
7295	0	0	Ki67+	 5867 18112
7296	0	0	Ki67+	 5873 18070
7297	0	0	Ki67+	 5875 18162
7298	0	0	Ki67+	 5878 18152
7299	0	0	Ki67+	 5915 18085
7300	0	0	Ki67+	 5920 18283
7301	0	0	Ki67+	 5939 18234
7302	0	0	Ki67+	 5949 18282
7303	0	0	Ki67+	 6014 18277
7304	0	0	Ki67+	 6027 18115
7305	0	0	Ki67+	 6057 17967
7306	0	0	Ki67+	 6117 18142
7307	0	0	Ki67+	 6448 18282
7308	0	0	Ki67+	 5946 18521
7309	0	0	Ki67+	 5953 18983
7310	0	0	Ki67+	 6084 18404
7311	0	0	Ki67+	 6261 18479
7312	0	0	Ki67+	 5893 19176
7313	0	0	Ki67+	 5857 20742
7314	0	0	Ki67+	 6051 20443
7315	0	0	Ki67+	 6114 20062
7316	0	0	Ki67+	 6165 20466
7317	0	0	Ki67+	 6188 20121
7318	0	0	Ki67+	 6203 20021
7319	0	0	Ki67+	 6296 20648
7320	0	0	Ki67+	 6650 20557
7321	0	0	Ki67+	 5942 21472
7322	0	0	Ki67+	 5943 21386
7323	0	0	Ki67+	 6028 21156
7324	0	0	Ki67+	 6050 20809
7325	0	0	Ki67+	 6072 21050
7326	0	0	Ki67+	 6183 21094
7327	0	0	Ki67+	 6198 21066
7328	0	0	Ki67+	 6199 21012
7329	0	0	Ki67+	 6250 21096
7330	0	0	Ki67+	 6253 20939
7331	0	0	Ki67+	 6291 21139
7332	0	0	Ki67+	 6294 20915
7333	0	0	Ki67+	 6380 21187
7334	0	0	Ki67+	 6392 21397
7335	0	0	Ki67+	 6415 21388
7336	0	0	Ki67+	 6416 21468
7337	0	0	Ki67+	 6427 21222
7338	0	0	Ki67+	 6462 21445
7339	0	0	Ki67+	 6511 21257
7340	0	0	Ki67+	 6528 21357
7341	0	0	Ki67+	 6562 21348
7342	0	0	Ki67+	 6566 20838
7343	0	0	Ki67+	 6576 21093
7344	0	0	Ki67+	 5863 22218
7345	0	0	Ki67+	 5875 21928
7346	0	0	Ki67+	 6041 22136
7347	0	0	Ki67+	 6127 21786
7348	0	0	Ki67+	 6136 22003
7349	0	0	Ki67+	 6244 22071
7350	0	0	Ki67+	 6279 21654
7351	0	0	Ki67+	 6295 21735
7352	0	0	Ki67+	 6421 21850
7353	0	0	Ki67+	 6457 22316
7354	0	0	Ki67+	 6643 22147
7355	0	0	Ki67+	 5942 22455
7356	0	0	Ki67+	 5970 22427
7357	0	0	Ki67+	 6261 22743
7358	0	0	Ki67+	 6263 22523
7359	0	0	Ki67+	 6300 22585
7360	0	0	Ki67+	 6467 22586
7361	0	0	Ki67+	 6468 22604
7362	0	0	Ki67+	 6486 22606
7363	0	0	Ki67+	 6497 22722
7364	0	0	Ki67+	 6507 22569
7365	0	0	Ki67+	 6515 22628
7366	0	0	Ki67+	 6526 22592
7367	0	0	Ki67+	 6526 22729
7368	0	0	Ki67+	 6536 22587
7369	0	0	Ki67+	 6538 22632
7370	0	0	Ki67+	 6755 4025
7371	0	0	Ki67+	 6785 3944
7372	0	0	Ki67+	 6975 3314
7373	0	0	Ki67+	 7089 3994
7374	0	0	Ki67+	 7267 3364
7375	0	0	Ki67+	 7048 4247
7376	0	0	Ki67+	 7070 4090
7377	0	0	Ki67+	 7264 4337
7378	0	0	Ki67+	 7432 4824
7379	0	0	Ki67+	 7170 5222
7380	0	0	Ki67+	 7185 5211
7381	0	0	Ki67+	 7193 5193
7382	0	0	Ki67+	 7357 5281
7383	0	0	Ki67+	 7260 6350
7384	0	0	Ki67+	 6872 7157
7385	0	0	Ki67+	 7155 7249
7386	0	0	Ki67+	 7417 7180
7387	0	0	Ki67+	 6859 7407
7388	0	0	Ki67+	 7026 7916
7389	0	0	Ki67+	 7218 7849
7390	0	0	Ki67+	 7310 7504
7391	0	0	Ki67+	 7323 7506
7392	0	0	Ki67+	 7413 7429
7393	0	0	Ki67+	 6699 8737
7394	0	0	Ki67+	 6703 8725
7395	0	0	Ki67+	 6730 8715
7396	0	0	Ki67+	 6773 8690
7397	0	0	Ki67+	 6778 8161
7398	0	0	Ki67+	 6792 8645
7399	0	0	Ki67+	 6806 8726
7400	0	0	Ki67+	 6811 8707
7401	0	0	Ki67+	 6820 8641
7402	0	0	Ki67+	 6851 8850
7403	0	0	Ki67+	 6851 8861
7404	0	0	Ki67+	 6885 8669
7405	0	0	Ki67+	 6942 8230
7406	0	0	Ki67+	 6947 8817
7407	0	0	Ki67+	 6959 8691
7408	0	0	Ki67+	 6962 8741
7409	0	0	Ki67+	 6971 8791
7410	0	0	Ki67+	 6982 8719
7411	0	0	Ki67+	 6982 8762
7412	0	0	Ki67+	 6995 8807
7413	0	0	Ki67+	 7031 8799
7414	0	0	Ki67+	 7035 8715
7415	0	0	Ki67+	 7042 8793
7416	0	0	Ki67+	 7056 8718
7417	0	0	Ki67+	 7063 8770
7418	0	0	Ki67+	 7065 8678
7419	0	0	Ki67+	 7068 8707
7420	0	0	Ki67+	 7079 8729
7421	0	0	Ki67+	 7082 8706
7422	0	0	Ki67+	 7133 8834
7423	0	0	Ki67+	 7147 8861
7424	0	0	Ki67+	 7225 8762
7425	0	0	Ki67+	 7232 8263
7426	0	0	Ki67+	 7288 8520
7427	0	0	Ki67+	 7295 8536
7428	0	0	Ki67+	 7334 8826
7429	0	0	Ki67+	 7343 8608
7430	0	0	Ki67+	 7367 8795
7431	0	0	Ki67+	 7410 8678
7432	0	0	Ki67+	 6660 9563
7433	0	0	Ki67+	 6661 9543
7434	0	0	Ki67+	 6665 9410
7435	0	0	Ki67+	 6681 9116
7436	0	0	Ki67+	 6683 9327
7437	0	0	Ki67+	 6698 9250
7438	0	0	Ki67+	 6700 9266
7439	0	0	Ki67+	 6715 9122
7440	0	0	Ki67+	 6719 9099
7441	0	0	Ki67+	 6732 9079
7442	0	0	Ki67+	 6737 9632
7443	0	0	Ki67+	 6739 9373
7444	0	0	Ki67+	 6740 9121
7445	0	0	Ki67+	 6743 9603
7446	0	0	Ki67+	 6745 9657
7447	0	0	Ki67+	 6751 9587
7448	0	0	Ki67+	 6755 9137
7449	0	0	Ki67+	 6755 9382
7450	0	0	Ki67+	 6756 9195
7451	0	0	Ki67+	 6758 9080
7452	0	0	Ki67+	 6759 9567
7453	0	0	Ki67+	 6767 9614
7454	0	0	Ki67+	 6768 9110
7455	0	0	Ki67+	 6770 9169
7456	0	0	Ki67+	 6777 9604
7457	0	0	Ki67+	 6778 9294
7458	0	0	Ki67+	 6781 9193
7459	0	0	Ki67+	 6782 8974
7460	0	0	Ki67+	 6786 9172
7461	0	0	Ki67+	 6791 8985
7462	0	0	Ki67+	 6792 9334
7463	0	0	Ki67+	 6805 8960
7464	0	0	Ki67+	 6810 8970
7465	0	0	Ki67+	 6813 9267
7466	0	0	Ki67+	 6816 9579
7467	0	0	Ki67+	 6818 9293
7468	0	0	Ki67+	 6823 9034
7469	0	0	Ki67+	 6828 9322
7470	0	0	Ki67+	 6831 9356
7471	0	0	Ki67+	 6838 9274
7472	0	0	Ki67+	 6840 8869
7473	0	0	Ki67+	 6846 9316
7474	0	0	Ki67+	 6856 9266
7475	0	0	Ki67+	 6856 9386
7476	0	0	Ki67+	 6860 8875
7477	0	0	Ki67+	 6865 9018
7478	0	0	Ki67+	 6866 9326
7479	0	0	Ki67+	 6868 9301
7480	0	0	Ki67+	 6882 9611
7481	0	0	Ki67+	 6887 9050
7482	0	0	Ki67+	 6888 9466
7483	0	0	Ki67+	 6907 8935
7484	0	0	Ki67+	 6920 9167
7485	0	0	Ki67+	 6925 8987
7486	0	0	Ki67+	 6927 9119
7487	0	0	Ki67+	 6931 9143
7488	0	0	Ki67+	 6939 9178
7489	0	0	Ki67+	 6946 9519
7490	0	0	Ki67+	 6950 9037
7491	0	0	Ki67+	 6951 9146
7492	0	0	Ki67+	 6955 9505
7493	0	0	Ki67+	 6956 9453
7494	0	0	Ki67+	 6967 8874
7495	0	0	Ki67+	 6967 9042
7496	0	0	Ki67+	 6970 9190
7497	0	0	Ki67+	 6970 9420
7498	0	0	Ki67+	 6971 9490
7499	0	0	Ki67+	 6992 9016
7500	0	0	Ki67+	 6993 9469
7501	0	0	Ki67+	 6997 8895
7502	0	0	Ki67+	 7000 9041
7503	0	0	Ki67+	 7003 8921
7504	0	0	Ki67+	 7007 9538
7505	0	0	Ki67+	 7015 8947
7506	0	0	Ki67+	 7016 9478
7507	0	0	Ki67+	 7019 9520
7508	0	0	Ki67+	 7023 9419
7509	0	0	Ki67+	 7033 9526
7510	0	0	Ki67+	 7037 9572
7511	0	0	Ki67+	 7038 8965
7512	0	0	Ki67+	 7039 9444
7513	0	0	Ki67+	 7040 8984
7514	0	0	Ki67+	 7041 9324
7515	0	0	Ki67+	 7052 9648
7516	0	0	Ki67+	 7059 9620
7517	0	0	Ki67+	 7069 9336
7518	0	0	Ki67+	 7071 8975
7519	0	0	Ki67+	 7073 9650
7520	0	0	Ki67+	 7075 9319
7521	0	0	Ki67+	 7078 9218
7522	0	0	Ki67+	 7079 9160
7523	0	0	Ki67+	 7081 9461
7524	0	0	Ki67+	 7085 9187
7525	0	0	Ki67+	 7088 9005
7526	0	0	Ki67+	 7094 9022
7527	0	0	Ki67+	 7098 8994
7528	0	0	Ki67+	 7098 9140
7529	0	0	Ki67+	 7099 9313
7530	0	0	Ki67+	 7102 9262
7531	0	0	Ki67+	 7103 9069
7532	0	0	Ki67+	 7107 9165
7533	0	0	Ki67+	 7113 9232
7534	0	0	Ki67+	 7116 8890
7535	0	0	Ki67+	 7123 8927
7536	0	0	Ki67+	 7123 9523
7537	0	0	Ki67+	 7125 9541
7538	0	0	Ki67+	 7141 8891
7539	0	0	Ki67+	 7141 9285
7540	0	0	Ki67+	 7145 9085
7541	0	0	Ki67+	 7147 9171
7542	0	0	Ki67+	 7150 8919
7543	0	0	Ki67+	 7150 9330
7544	0	0	Ki67+	 7155 9494
7545	0	0	Ki67+	 7161 8953
7546	0	0	Ki67+	 7167 8896
7547	0	0	Ki67+	 7174 8982
7548	0	0	Ki67+	 7174 9210
7549	0	0	Ki67+	 7176 8902
7550	0	0	Ki67+	 7178 8962
7551	0	0	Ki67+	 7182 9454
7552	0	0	Ki67+	 7184 8933
7553	0	0	Ki67+	 7188 9150
7554	0	0	Ki67+	 7189 9166
7555	0	0	Ki67+	 7194 8990
7556	0	0	Ki67+	 7197 8975
7557	0	0	Ki67+	 7197 9234
7558	0	0	Ki67+	 7197 9422
7559	0	0	Ki67+	 7205 9153
7560	0	0	Ki67+	 7225 9237
7561	0	0	Ki67+	 7229 9162
7562	0	0	Ki67+	 7230 9186
7563	0	0	Ki67+	 7240 9389
7564	0	0	Ki67+	 7245 9214
7565	0	0	Ki67+	 7248 8950
7566	0	0	Ki67+	 7258 9053
7567	0	0	Ki67+	 7267 9267
7568	0	0	Ki67+	 7281 9647
7569	0	0	Ki67+	 7293 9347
7570	0	0	Ki67+	 7296 9536
7571	0	0	Ki67+	 7298 9223
7572	0	0	Ki67+	 7301 9637
7573	0	0	Ki67+	 7310 9338
7574	0	0	Ki67+	 7322 9258
7575	0	0	Ki67+	 7328 9198
7576	0	0	Ki67+	 7335 9257
7577	0	0	Ki67+	 7339 9277
7578	0	0	Ki67+	 7340 9195
7579	0	0	Ki67+	 7343 9485
7580	0	0	Ki67+	 7371 9246
7581	0	0	Ki67+	 7381 9511
7582	0	0	Ki67+	 7387 9267
7583	0	0	Ki67+	 7418 9039
7584	0	0	Ki67+	 7418 9548
7585	0	0	Ki67+	 7422 9063
7586	0	0	Ki67+	 7440 9248
7587	0	0	Ki67+	 7447 9640
7588	0	0	Ki67+	 7451 9228
7589	0	0	Ki67+	 6675 10019
7590	0	0	Ki67+	 6691 9886
7591	0	0	Ki67+	 6694 10413
7592	0	0	Ki67+	 6695 10127
7593	0	0	Ki67+	 6715 10337
7594	0	0	Ki67+	 6720 10384
7595	0	0	Ki67+	 6726 9774
7596	0	0	Ki67+	 6730 10306
7597	0	0	Ki67+	 6735 10231
7598	0	0	Ki67+	 6738 10115
7599	0	0	Ki67+	 6741 10020
7600	0	0	Ki67+	 6756 10334
7601	0	0	Ki67+	 6762 10324
7602	0	0	Ki67+	 6763 9753
7603	0	0	Ki67+	 6765 9674
7604	0	0	Ki67+	 6770 10341
7605	0	0	Ki67+	 6780 10327
7606	0	0	Ki67+	 6808 10228
7607	0	0	Ki67+	 6813 9744
7608	0	0	Ki67+	 6814 9725
7609	0	0	Ki67+	 6815 10103
7610	0	0	Ki67+	 6818 10115
7611	0	0	Ki67+	 6821 9954
7612	0	0	Ki67+	 6821 10213
7613	0	0	Ki67+	 6838 9715
7614	0	0	Ki67+	 6843 10063
7615	0	0	Ki67+	 6872 10434
7616	0	0	Ki67+	 6890 9806
7617	0	0	Ki67+	 6893 10120
7618	0	0	Ki67+	 6907 9968
7619	0	0	Ki67+	 6915 10182
7620	0	0	Ki67+	 6926 10394
7621	0	0	Ki67+	 6929 9850
7622	0	0	Ki67+	 6937 9888
7623	0	0	Ki67+	 6937 9953
7624	0	0	Ki67+	 6941 10439
7625	0	0	Ki67+	 6944 9984
7626	0	0	Ki67+	 6957 10155
7627	0	0	Ki67+	 6984 10351
7628	0	0	Ki67+	 6986 10327
7629	0	0	Ki67+	 7008 9676
7630	0	0	Ki67+	 7010 9666
7631	0	0	Ki67+	 7013 10195
7632	0	0	Ki67+	 7018 9693
7633	0	0	Ki67+	 7029 10252
7634	0	0	Ki67+	 7036 9754
7635	0	0	Ki67+	 7036 9779
7636	0	0	Ki67+	 7036 10418
7637	0	0	Ki67+	 7041 9684
7638	0	0	Ki67+	 7041 9736
7639	0	0	Ki67+	 7042 10399
7640	0	0	Ki67+	 7044 9991
7641	0	0	Ki67+	 7046 10104
7642	0	0	Ki67+	 7047 9667
7643	0	0	Ki67+	 7051 9685
7644	0	0	Ki67+	 7054 10014
7645	0	0	Ki67+	 7057 9757
7646	0	0	Ki67+	 7065 9676
7647	0	0	Ki67+	 7067 10077
7648	0	0	Ki67+	 7068 9797
7649	0	0	Ki67+	 7080 9995
7650	0	0	Ki67+	 7081 10151
7651	0	0	Ki67+	 7087 9971
7652	0	0	Ki67+	 7088 10197
7653	0	0	Ki67+	 7089 9863
7654	0	0	Ki67+	 7100 10174
7655	0	0	Ki67+	 7116 10258
7656	0	0	Ki67+	 7117 10209
7657	0	0	Ki67+	 7125 9920
7658	0	0	Ki67+	 7127 9828
7659	0	0	Ki67+	 7128 10137
7660	0	0	Ki67+	 7140 9800
7661	0	0	Ki67+	 7141 10119
7662	0	0	Ki67+	 7153 9733
7663	0	0	Ki67+	 7167 10240
7664	0	0	Ki67+	 7171 10252
7665	0	0	Ki67+	 7172 9957
7666	0	0	Ki67+	 7180 10285
7667	0	0	Ki67+	 7181 9944
7668	0	0	Ki67+	 7196 10236
7669	0	0	Ki67+	 7197 10213
7670	0	0	Ki67+	 7205 10159
7671	0	0	Ki67+	 7209 9922
7672	0	0	Ki67+	 7217 9934
7673	0	0	Ki67+	 7240 9875
7674	0	0	Ki67+	 7258 9888
7675	0	0	Ki67+	 7281 10247
7676	0	0	Ki67+	 7297 10274
7677	0	0	Ki67+	 7328 10200
7678	0	0	Ki67+	 7332 10231
7679	0	0	Ki67+	 7334 10412
7680	0	0	Ki67+	 7338 9841
7681	0	0	Ki67+	 7340 10156
7682	0	0	Ki67+	 7346 10186
7683	0	0	Ki67+	 7352 9852
7684	0	0	Ki67+	 7356 9693
7685	0	0	Ki67+	 7358 9677
7686	0	0	Ki67+	 7359 9933
7687	0	0	Ki67+	 7360 9811
7688	0	0	Ki67+	 7366 10362
7689	0	0	Ki67+	 7375 9817
7690	0	0	Ki67+	 7380 9748
7691	0	0	Ki67+	 7381 9847
7692	0	0	Ki67+	 7385 10390
7693	0	0	Ki67+	 7392 9861
7694	0	0	Ki67+	 7397 9983
7695	0	0	Ki67+	 7406 9821
7696	0	0	Ki67+	 7410 10302
7697	0	0	Ki67+	 7411 10347
7698	0	0	Ki67+	 7413 9969
7699	0	0	Ki67+	 7413 10368
7700	0	0	Ki67+	 7425 10271
7701	0	0	Ki67+	 7425 10296
7702	0	0	Ki67+	 7435 10324
7703	0	0	Ki67+	 7440 10078
7704	0	0	Ki67+	 7445 9961
7705	0	0	Ki67+	 7450 9936
7706	0	0	Ki67+	 7452 10308
7707	0	0	Ki67+	 6659 10873
7708	0	0	Ki67+	 6659 11124
7709	0	0	Ki67+	 6660 10747
7710	0	0	Ki67+	 6684 11217
7711	0	0	Ki67+	 6688 11201
7712	0	0	Ki67+	 6689 10928
7713	0	0	Ki67+	 6695 11088
7714	0	0	Ki67+	 6696 10499
7715	0	0	Ki67+	 6701 10478
7716	0	0	Ki67+	 6701 10998
7717	0	0	Ki67+	 6702 10951
7718	0	0	Ki67+	 6702 11114
7719	0	0	Ki67+	 6702 11260
7720	0	0	Ki67+	 6705 10963
7721	0	0	Ki67+	 6718 11127
7722	0	0	Ki67+	 6721 10496
7723	0	0	Ki67+	 6723 10530
7724	0	0	Ki67+	 6733 11028
7725	0	0	Ki67+	 6742 11051
7726	0	0	Ki67+	 6746 11134
7727	0	0	Ki67+	 6746 11202
7728	0	0	Ki67+	 6747 10850
7729	0	0	Ki67+	 6750 11003
7730	0	0	Ki67+	 6758 11126
7731	0	0	Ki67+	 6758 11144
7732	0	0	Ki67+	 6763 10620
7733	0	0	Ki67+	 6806 11047
7734	0	0	Ki67+	 6811 10666
7735	0	0	Ki67+	 6812 10625
7736	0	0	Ki67+	 6817 10759
7737	0	0	Ki67+	 6817 10998
7738	0	0	Ki67+	 6827 10557
7739	0	0	Ki67+	 6831 11064
7740	0	0	Ki67+	 6839 10693
7741	0	0	Ki67+	 6839 11191
7742	0	0	Ki67+	 6854 11106
7743	0	0	Ki67+	 6855 10993
7744	0	0	Ki67+	 6863 11193
7745	0	0	Ki67+	 6868 11004
7746	0	0	Ki67+	 6871 10946
7747	0	0	Ki67+	 6873 10710
7748	0	0	Ki67+	 6883 10923
7749	0	0	Ki67+	 6887 11175
7750	0	0	Ki67+	 6887 11187
7751	0	0	Ki67+	 6893 10966
7752	0	0	Ki67+	 6896 10619
7753	0	0	Ki67+	 6900 10703
7754	0	0	Ki67+	 6904 10526
7755	0	0	Ki67+	 6910 10703
7756	0	0	Ki67+	 6911 10778
7757	0	0	Ki67+	 6914 10985
7758	0	0	Ki67+	 6920 11020
7759	0	0	Ki67+	 6920 11238
7760	0	0	Ki67+	 6921 10975
7761	0	0	Ki67+	 6934 10798
7762	0	0	Ki67+	 6934 11040
7763	0	0	Ki67+	 6937 11242
7764	0	0	Ki67+	 6938 10676
7765	0	0	Ki67+	 6950 10971
7766	0	0	Ki67+	 6970 10686
7767	0	0	Ki67+	 6972 10710
7768	0	0	Ki67+	 6983 11099
7769	0	0	Ki67+	 6988 10756
7770	0	0	Ki67+	 6999 11024
7771	0	0	Ki67+	 7003 11053
7772	0	0	Ki67+	 7014 11061
7773	0	0	Ki67+	 7021 11188
7774	0	0	Ki67+	 7029 11146
7775	0	0	Ki67+	 7041 10595
7776	0	0	Ki67+	 7047 11201
7777	0	0	Ki67+	 7058 10897
7778	0	0	Ki67+	 7069 11144
7779	0	0	Ki67+	 7073 11163
7780	0	0	Ki67+	 7079 11255
7781	0	0	Ki67+	 7084 10617
7782	0	0	Ki67+	 7137 10947
7783	0	0	Ki67+	 7140 10924
7784	0	0	Ki67+	 7147 11028
7785	0	0	Ki67+	 7160 10804
7786	0	0	Ki67+	 7173 11030
7787	0	0	Ki67+	 7177 10753
7788	0	0	Ki67+	 7224 11068
7789	0	0	Ki67+	 7225 11006
7790	0	0	Ki67+	 7226 10807
7791	0	0	Ki67+	 7238 11081
7792	0	0	Ki67+	 7242 10799
7793	0	0	Ki67+	 7251 11051
7794	0	0	Ki67+	 7253 10975
7795	0	0	Ki67+	 7256 10992
7796	0	0	Ki67+	 7267 11097
7797	0	0	Ki67+	 7272 11217
7798	0	0	Ki67+	 7279 11203
7799	0	0	Ki67+	 7300 11209
7800	0	0	Ki67+	 7322 11216
7801	0	0	Ki67+	 7324 10993
7802	0	0	Ki67+	 7342 11238
7803	0	0	Ki67+	 7349 10757
7804	0	0	Ki67+	 7349 10977
7805	0	0	Ki67+	 7358 10940
7806	0	0	Ki67+	 7360 11043
7807	0	0	Ki67+	 7360 11065
7808	0	0	Ki67+	 7360 11171
7809	0	0	Ki67+	 7362 10761
7810	0	0	Ki67+	 7366 11101
7811	0	0	Ki67+	 7371 10595
7812	0	0	Ki67+	 7378 10945
7813	0	0	Ki67+	 7386 11028
7814	0	0	Ki67+	 7388 11016
7815	0	0	Ki67+	 7397 10563
7816	0	0	Ki67+	 7400 10957
7817	0	0	Ki67+	 7416 10690
7818	0	0	Ki67+	 7417 11156
7819	0	0	Ki67+	 7419 10975
7820	0	0	Ki67+	 7427 10793
7821	0	0	Ki67+	 7429 10530
7822	0	0	Ki67+	 7442 10566
7823	0	0	Ki67+	 7447 10997
7824	0	0	Ki67+	 6675 11601
7825	0	0	Ki67+	 6677 11527
7826	0	0	Ki67+	 6679 11572
7827	0	0	Ki67+	 6687 11266
7828	0	0	Ki67+	 6694 11596
7829	0	0	Ki67+	 6717 11338
7830	0	0	Ki67+	 6726 11594
7831	0	0	Ki67+	 6736 11286
7832	0	0	Ki67+	 6744 11398
7833	0	0	Ki67+	 6753 11338
7834	0	0	Ki67+	 6758 11290
7835	0	0	Ki67+	 6762 11538
7836	0	0	Ki67+	 6765 11323
7837	0	0	Ki67+	 6796 11422
7838	0	0	Ki67+	 6803 11445
7839	0	0	Ki67+	 6805 11413
7840	0	0	Ki67+	 6825 11383
7841	0	0	Ki67+	 6827 11339
7842	0	0	Ki67+	 6832 11767
7843	0	0	Ki67+	 6832 11784
7844	0	0	Ki67+	 6835 11446
7845	0	0	Ki67+	 6844 11732
7846	0	0	Ki67+	 6854 11822
7847	0	0	Ki67+	 6857 11292
7848	0	0	Ki67+	 6857 11714
7849	0	0	Ki67+	 6865 11692
7850	0	0	Ki67+	 6872 11303
7851	0	0	Ki67+	 6875 11315
7852	0	0	Ki67+	 6875 11647
7853	0	0	Ki67+	 6876 11860
7854	0	0	Ki67+	 6883 11617
7855	0	0	Ki67+	 6884 11749
7856	0	0	Ki67+	 6890 11715
7857	0	0	Ki67+	 6895 11283
7858	0	0	Ki67+	 6895 11683
7859	0	0	Ki67+	 6901 11669
7860	0	0	Ki67+	 6910 11363
7861	0	0	Ki67+	 6910 11540
7862	0	0	Ki67+	 6915 11923
7863	0	0	Ki67+	 6916 11709
7864	0	0	Ki67+	 6916 11942
7865	0	0	Ki67+	 6923 11698
7866	0	0	Ki67+	 6929 11825
7867	0	0	Ki67+	 6932 11350
7868	0	0	Ki67+	 6935 11791
7869	0	0	Ki67+	 6944 11277
7870	0	0	Ki67+	 6950 11858
7871	0	0	Ki67+	 6954 11742
7872	0	0	Ki67+	 6962 11880
7873	0	0	Ki67+	 6963 11957
7874	0	0	Ki67+	 6967 11713
7875	0	0	Ki67+	 6968 11920
7876	0	0	Ki67+	 6970 11982
7877	0	0	Ki67+	 6975 12039
7878	0	0	Ki67+	 6983 11803
7879	0	0	Ki67+	 6988 12007
7880	0	0	Ki67+	 6993 11662
7881	0	0	Ki67+	 6994 12059
7882	0	0	Ki67+	 6996 11695
7883	0	0	Ki67+	 6998 11535
7884	0	0	Ki67+	 6998 11705
7885	0	0	Ki67+	 7007 11949
7886	0	0	Ki67+	 7011 11831
7887	0	0	Ki67+	 7022 11682
7888	0	0	Ki67+	 7026 11325
7889	0	0	Ki67+	 7026 11669
7890	0	0	Ki67+	 7030 11419
7891	0	0	Ki67+	 7046 11946
7892	0	0	Ki67+	 7052 11632
7893	0	0	Ki67+	 7075 11293
7894	0	0	Ki67+	 7080 11363
7895	0	0	Ki67+	 7086 11630
7896	0	0	Ki67+	 7102 11626
7897	0	0	Ki67+	 7120 11432
7898	0	0	Ki67+	 7128 11395
7899	0	0	Ki67+	 7135 11689
7900	0	0	Ki67+	 7141 11331
7901	0	0	Ki67+	 7163 12010
7902	0	0	Ki67+	 7175 11289
7903	0	0	Ki67+	 7176 11832
7904	0	0	Ki67+	 7177 11733
7905	0	0	Ki67+	 7179 11704
7906	0	0	Ki67+	 7180 11519
7907	0	0	Ki67+	 7185 11408
7908	0	0	Ki67+	 7191 11728
7909	0	0	Ki67+	 7197 12026
7910	0	0	Ki67+	 7199 11441
7911	0	0	Ki67+	 7199 11814
7912	0	0	Ki67+	 7208 11353
7913	0	0	Ki67+	 7210 11471
7914	0	0	Ki67+	 7212 11724
7915	0	0	Ki67+	 7214 11399
7916	0	0	Ki67+	 7219 11814
7917	0	0	Ki67+	 7224 12002
7918	0	0	Ki67+	 7229 11918
7919	0	0	Ki67+	 7241 11464
7920	0	0	Ki67+	 7241 11794
7921	0	0	Ki67+	 7253 11889
7922	0	0	Ki67+	 7255 11862
7923	0	0	Ki67+	 7256 11526
7924	0	0	Ki67+	 7256 11798
7925	0	0	Ki67+	 7257 11935
7926	0	0	Ki67+	 7259 11485
7927	0	0	Ki67+	 7260 11342
7928	0	0	Ki67+	 7261 11764
7929	0	0	Ki67+	 7267 11584
7930	0	0	Ki67+	 7278 11550
7931	0	0	Ki67+	 7279 11798
7932	0	0	Ki67+	 7298 11955
7933	0	0	Ki67+	 7303 11375
7934	0	0	Ki67+	 7303 11880
7935	0	0	Ki67+	 7314 11621
7936	0	0	Ki67+	 7318 11397
7937	0	0	Ki67+	 7323 11607
7938	0	0	Ki67+	 7335 11950
7939	0	0	Ki67+	 7338 11630
7940	0	0	Ki67+	 7346 11552
7941	0	0	Ki67+	 7346 11579
7942	0	0	Ki67+	 7367 11552
7943	0	0	Ki67+	 7371 11407
7944	0	0	Ki67+	 7372 11612
7945	0	0	Ki67+	 7373 11653
7946	0	0	Ki67+	 7374 11576
7947	0	0	Ki67+	 7384 11966
7948	0	0	Ki67+	 7387 11679
7949	0	0	Ki67+	 7394 11527
7950	0	0	Ki67+	 7395 11632
7951	0	0	Ki67+	 7397 12042
7952	0	0	Ki67+	 7398 11612
7953	0	0	Ki67+	 7407 11464
7954	0	0	Ki67+	 7411 11540
7955	0	0	Ki67+	 7417 11649
7956	0	0	Ki67+	 7418 11685
7957	0	0	Ki67+	 7431 11678
7958	0	0	Ki67+	 7435 12031
7959	0	0	Ki67+	 7444 12000
7960	0	0	Ki67+	 7451 11693
7961	0	0	Ki67+	 6658 12361
7962	0	0	Ki67+	 6661 12134
7963	0	0	Ki67+	 6665 12149
7964	0	0	Ki67+	 6672 12399
7965	0	0	Ki67+	 6676 12536
7966	0	0	Ki67+	 6681 12337
7967	0	0	Ki67+	 6694 12338
7968	0	0	Ki67+	 6705 12202
7969	0	0	Ki67+	 6710 12347
7970	0	0	Ki67+	 6721 12186
7971	0	0	Ki67+	 6736 12272
7972	0	0	Ki67+	 6754 12628
7973	0	0	Ki67+	 6759 12595
7974	0	0	Ki67+	 6762 12608
7975	0	0	Ki67+	 6775 12263
7976	0	0	Ki67+	 6789 12424
7977	0	0	Ki67+	 6792 12177
7978	0	0	Ki67+	 6792 12298
7979	0	0	Ki67+	 6796 12660
7980	0	0	Ki67+	 6797 12261
7981	0	0	Ki67+	 6839 12435
7982	0	0	Ki67+	 6851 12489
7983	0	0	Ki67+	 6858 12377
7984	0	0	Ki67+	 6864 12480
7985	0	0	Ki67+	 6869 12765
7986	0	0	Ki67+	 6886 12504
7987	0	0	Ki67+	 6900 12492
7988	0	0	Ki67+	 6920 12750
7989	0	0	Ki67+	 6924 12590
7990	0	0	Ki67+	 6944 12542
7991	0	0	Ki67+	 6953 12562
7992	0	0	Ki67+	 6957 12804
7993	0	0	Ki67+	 6970 12760
7994	0	0	Ki67+	 6970 12831
7995	0	0	Ki67+	 6971 12594
7996	0	0	Ki67+	 6975 12613
7997	0	0	Ki67+	 6976 12807
7998	0	0	Ki67+	 6989 12804
7999	0	0	Ki67+	 6994 12765
8000	0	0	Ki67+	 7003 12682
8001	0	0	Ki67+	 7010 12805
8002	0	0	Ki67+	 7013 12708
8003	0	0	Ki67+	 7019 12841
8004	0	0	Ki67+	 7029 12678
8005	0	0	Ki67+	 7029 12714
8006	0	0	Ki67+	 7031 12113
8007	0	0	Ki67+	 7034 12387
8008	0	0	Ki67+	 7042 12086
8009	0	0	Ki67+	 7047 12838
8010	0	0	Ki67+	 7057 12075
8011	0	0	Ki67+	 7060 12312
8012	0	0	Ki67+	 7070 12249
8013	0	0	Ki67+	 7072 12126
8014	0	0	Ki67+	 7072 12176
8015	0	0	Ki67+	 7074 12095
8016	0	0	Ki67+	 7076 12862
8017	0	0	Ki67+	 7087 12861
8018	0	0	Ki67+	 7120 12527
8019	0	0	Ki67+	 7128 12100
8020	0	0	Ki67+	 7131 12742
8021	0	0	Ki67+	 7132 12129
8022	0	0	Ki67+	 7158 12376
8023	0	0	Ki67+	 7164 12479
8024	0	0	Ki67+	 7175 12139
8025	0	0	Ki67+	 7178 12237
8026	0	0	Ki67+	 7206 12143
8027	0	0	Ki67+	 7256 12440
8028	0	0	Ki67+	 7257 12280
8029	0	0	Ki67+	 7276 12633
8030	0	0	Ki67+	 7280 12693
8031	0	0	Ki67+	 7289 12581
8032	0	0	Ki67+	 7291 12240
8033	0	0	Ki67+	 7293 12637
8034	0	0	Ki67+	 7295 12322
8035	0	0	Ki67+	 7296 12594
8036	0	0	Ki67+	 7296 12604
8037	0	0	Ki67+	 7309 12210
8038	0	0	Ki67+	 7310 12169
8039	0	0	Ki67+	 7314 12264
8040	0	0	Ki67+	 7316 12144
8041	0	0	Ki67+	 7321 12230
8042	0	0	Ki67+	 7323 12253
8043	0	0	Ki67+	 7327 12738
8044	0	0	Ki67+	 7328 12320
8045	0	0	Ki67+	 7343 12537
8046	0	0	Ki67+	 7344 12577
8047	0	0	Ki67+	 7354 12536
8048	0	0	Ki67+	 7359 12414
8049	0	0	Ki67+	 7361 12518
8050	0	0	Ki67+	 7387 12343
8051	0	0	Ki67+	 7388 12131
8052	0	0	Ki67+	 7395 12767
8053	0	0	Ki67+	 7400 12334
8054	0	0	Ki67+	 7416 12404
8055	0	0	Ki67+	 7420 12102
8056	0	0	Ki67+	 7428 12494
8057	0	0	Ki67+	 7434 12149
8058	0	0	Ki67+	 7439 12550
8059	0	0	Ki67+	 7443 12112
8060	0	0	Ki67+	 7443 12130
8061	0	0	Ki67+	 7443 12764
8062	0	0	Ki67+	 7453 12354
8063	0	0	Ki67+	 6662 13523
8064	0	0	Ki67+	 6667 13406
8065	0	0	Ki67+	 6679 13418
8066	0	0	Ki67+	 6688 13551
8067	0	0	Ki67+	 6719 13560
8068	0	0	Ki67+	 6722 13527
8069	0	0	Ki67+	 6753 13415
8070	0	0	Ki67+	 6758 13435
8071	0	0	Ki67+	 6765 13415
8072	0	0	Ki67+	 6765 13605
8073	0	0	Ki67+	 6775 13592
8074	0	0	Ki67+	 6791 13558
8075	0	0	Ki67+	 6791 13615
8076	0	0	Ki67+	 6803 13583
8077	0	0	Ki67+	 6855 13259
8078	0	0	Ki67+	 6873 13280
8079	0	0	Ki67+	 6879 13320
8080	0	0	Ki67+	 6883 13336
8081	0	0	Ki67+	 6887 13310
8082	0	0	Ki67+	 6890 12941
8083	0	0	Ki67+	 6894 13324
8084	0	0	Ki67+	 6910 13360
8085	0	0	Ki67+	 6911 13095
8086	0	0	Ki67+	 6915 13048
8087	0	0	Ki67+	 6924 13036
8088	0	0	Ki67+	 6926 13070
8089	0	0	Ki67+	 6927 13480
8090	0	0	Ki67+	 6932 13096
8091	0	0	Ki67+	 6941 13024
8092	0	0	Ki67+	 6948 12913
8093	0	0	Ki67+	 6948 13284
8094	0	0	Ki67+	 6955 13274
8095	0	0	Ki67+	 6958 12904
8096	0	0	Ki67+	 6958 13556
8097	0	0	Ki67+	 6959 13091
8098	0	0	Ki67+	 6961 13237
8099	0	0	Ki67+	 6966 13281
8100	0	0	Ki67+	 6969 12871
8101	0	0	Ki67+	 6975 12881
8102	0	0	Ki67+	 6982 13201
8103	0	0	Ki67+	 6984 12941
8104	0	0	Ki67+	 6989 13013
8105	0	0	Ki67+	 6989 13354
8106	0	0	Ki67+	 6995 13533
8107	0	0	Ki67+	 6996 13222
8108	0	0	Ki67+	 7000 13284
8109	0	0	Ki67+	 7000 13545
8110	0	0	Ki67+	 7001 13311
8111	0	0	Ki67+	 7007 12987
8112	0	0	Ki67+	 7011 12892
8113	0	0	Ki67+	 7013 13033
8114	0	0	Ki67+	 7021 13179
8115	0	0	Ki67+	 7024 12922
8116	0	0	Ki67+	 7026 12992
8117	0	0	Ki67+	 7028 13571
8118	0	0	Ki67+	 7033 12895
8119	0	0	Ki67+	 7036 13037
8120	0	0	Ki67+	 7037 13311
8121	0	0	Ki67+	 7048 12926
8122	0	0	Ki67+	 7053 13042
8123	0	0	Ki67+	 7055 13420
8124	0	0	Ki67+	 7055 13537
8125	0	0	Ki67+	 7060 12952
8126	0	0	Ki67+	 7061 13158
8127	0	0	Ki67+	 7071 13084
8128	0	0	Ki67+	 7072 12908
8129	0	0	Ki67+	 7077 13029
8130	0	0	Ki67+	 7077 13635
8131	0	0	Ki67+	 7080 13408
8132	0	0	Ki67+	 7087 13236
8133	0	0	Ki67+	 7088 13041
8134	0	0	Ki67+	 7088 13526
8135	0	0	Ki67+	 7093 12965
8136	0	0	Ki67+	 7095 13151
8137	0	0	Ki67+	 7095 13246
8138	0	0	Ki67+	 7095 13334
8139	0	0	Ki67+	 7100 12984
8140	0	0	Ki67+	 7100 13046
8141	0	0	Ki67+	 7107 13408
8142	0	0	Ki67+	 7111 12952
8143	0	0	Ki67+	 7115 13127
8144	0	0	Ki67+	 7117 13224
8145	0	0	Ki67+	 7132 13176
8146	0	0	Ki67+	 7157 13545
8147	0	0	Ki67+	 7198 12892
8148	0	0	Ki67+	 7207 13430
8149	0	0	Ki67+	 7227 13374
8150	0	0	Ki67+	 7230 13069
8151	0	0	Ki67+	 7291 12951
8152	0	0	Ki67+	 7294 12878
8153	0	0	Ki67+	 7315 13093
8154	0	0	Ki67+	 7322 12887
8155	0	0	Ki67+	 7327 12955
8156	0	0	Ki67+	 7335 12930
8157	0	0	Ki67+	 7340 12871
8158	0	0	Ki67+	 7349 12972
8159	0	0	Ki67+	 7354 13443
8160	0	0	Ki67+	 7359 13468
8161	0	0	Ki67+	 7362 12999
8162	0	0	Ki67+	 7370 13492
8163	0	0	Ki67+	 7374 13465
8164	0	0	Ki67+	 7379 13426
8165	0	0	Ki67+	 7380 13052
8166	0	0	Ki67+	 7384 13436
8167	0	0	Ki67+	 7388 13164
8168	0	0	Ki67+	 7390 13004
8169	0	0	Ki67+	 7402 13074
8170	0	0	Ki67+	 7407 12959
8171	0	0	Ki67+	 7407 13104
8172	0	0	Ki67+	 7409 13463
8173	0	0	Ki67+	 7414 13352
8174	0	0	Ki67+	 7417 13490
8175	0	0	Ki67+	 7418 13546
8176	0	0	Ki67+	 7422 13443
8177	0	0	Ki67+	 7423 13053
8178	0	0	Ki67+	 7425 13293
8179	0	0	Ki67+	 7426 13415
8180	0	0	Ki67+	 7430 13458
8181	0	0	Ki67+	 7430 13610
8182	0	0	Ki67+	 7431 13207
8183	0	0	Ki67+	 7432 13024
8184	0	0	Ki67+	 7439 13168
8185	0	0	Ki67+	 7440 13112
8186	0	0	Ki67+	 7441 13519
8187	0	0	Ki67+	 7443 13573
8188	0	0	Ki67+	 7444 13358
8189	0	0	Ki67+	 7445 13469
8190	0	0	Ki67+	 7447 12983
8191	0	0	Ki67+	 7448 13485
8192	0	0	Ki67+	 7450 13539
8193	0	0	Ki67+	 7451 13445
8194	0	0	Ki67+	 7452 13137
8195	0	0	Ki67+	 7455 13206
8196	0	0	Ki67+	 6660 13823
8197	0	0	Ki67+	 6661 14431
8198	0	0	Ki67+	 6696 14236
8199	0	0	Ki67+	 6699 13827
8200	0	0	Ki67+	 6701 13779
8201	0	0	Ki67+	 6715 14286
8202	0	0	Ki67+	 6724 14347
8203	0	0	Ki67+	 6725 13841
8204	0	0	Ki67+	 6729 14295
8205	0	0	Ki67+	 6731 13890
8206	0	0	Ki67+	 6742 14459
8207	0	0	Ki67+	 6754 13798
8208	0	0	Ki67+	 6754 14330
8209	0	0	Ki67+	 6761 14438
8210	0	0	Ki67+	 6775 13804
8211	0	0	Ki67+	 6780 14317
8212	0	0	Ki67+	 6801 13889
8213	0	0	Ki67+	 6816 14267
8214	0	0	Ki67+	 6829 13817
8215	0	0	Ki67+	 6849 13817
8216	0	0	Ki67+	 6857 13923
8217	0	0	Ki67+	 6867 14462
8218	0	0	Ki67+	 6875 13894
8219	0	0	Ki67+	 6877 13829
8220	0	0	Ki67+	 6881 14276
8221	0	0	Ki67+	 6885 14262
8222	0	0	Ki67+	 6894 14233
8223	0	0	Ki67+	 6911 13948
8224	0	0	Ki67+	 6911 14454
8225	0	0	Ki67+	 6929 14388
8226	0	0	Ki67+	 6941 14402
8227	0	0	Ki67+	 6944 14273
8228	0	0	Ki67+	 6944 14366
8229	0	0	Ki67+	 6975 13951
8230	0	0	Ki67+	 6984 13890
8231	0	0	Ki67+	 6984 14403
8232	0	0	Ki67+	 7007 13884
8233	0	0	Ki67+	 7062 13920
8234	0	0	Ki67+	 7067 14439
8235	0	0	Ki67+	 7083 14117
8236	0	0	Ki67+	 7161 14037
8237	0	0	Ki67+	 7165 13988
8238	0	0	Ki67+	 7200 13991
8239	0	0	Ki67+	 7355 13832
8240	0	0	Ki67+	 7366 13824
8241	0	0	Ki67+	 7378 13729
8242	0	0	Ki67+	 7383 13816
8243	0	0	Ki67+	 7395 13812
8244	0	0	Ki67+	 7402 14138
8245	0	0	Ki67+	 7405 13889
8246	0	0	Ki67+	 7422 13917
8247	0	0	Ki67+	 7430 13792
8248	0	0	Ki67+	 7437 13905
8249	0	0	Ki67+	 7447 13887
8250	0	0	Ki67+	 7448 14098
8251	0	0	Ki67+	 7450 13844
8252	0	0	Ki67+	 6718 14471
8253	0	0	Ki67+	 6743 15133
8254	0	0	Ki67+	 6761 15066
8255	0	0	Ki67+	 6767 15188
8256	0	0	Ki67+	 6778 15159
8257	0	0	Ki67+	 6800 14466
8258	0	0	Ki67+	 6802 15070
8259	0	0	Ki67+	 6806 15196
8260	0	0	Ki67+	 6820 15011
8261	0	0	Ki67+	 6827 15115
8262	0	0	Ki67+	 6838 15028
8263	0	0	Ki67+	 6852 14496
8264	0	0	Ki67+	 6854 15074
8265	0	0	Ki67+	 6863 14572
8266	0	0	Ki67+	 6885 15075
8267	0	0	Ki67+	 6891 15064
8268	0	0	Ki67+	 6992 14551
8269	0	0	Ki67+	 7000 14886
8270	0	0	Ki67+	 7018 15147
8271	0	0	Ki67+	 7023 15165
8272	0	0	Ki67+	 7047 14537
8273	0	0	Ki67+	 7083 14481
8274	0	0	Ki67+	 7177 14523
8275	0	0	Ki67+	 7199 14499
8276	0	0	Ki67+	 7203 14618
8277	0	0	Ki67+	 6721 15321
8278	0	0	Ki67+	 6805 15335
8279	0	0	Ki67+	 6807 15308
8280	0	0	Ki67+	 6938 15272
8281	0	0	Ki67+	 6985 16026
8282	0	0	Ki67+	 6686 16265
8283	0	0	Ki67+	 6691 16117
8284	0	0	Ki67+	 6783 16629
8285	0	0	Ki67+	 7356 16755
8286	0	0	Ki67+	 6984 17603
8287	0	0	Ki67+	 7025 17592
8288	0	0	Ki67+	 7041 17600
8289	0	0	Ki67+	 7136 17572
8290	0	0	Ki67+	 7190 17570
8291	0	0	Ki67+	 7209 17536
8292	0	0	Ki67+	 7225 17071
8293	0	0	Ki67+	 7275 17589
8294	0	0	Ki67+	 7280 17544
8295	0	0	Ki67+	 7294 17563
8296	0	0	Ki67+	 7342 17566
8297	0	0	Ki67+	 7387 17569
8298	0	0	Ki67+	 7424 17552
8299	0	0	Ki67+	 6811 17762
8300	0	0	Ki67+	 6818 17862
8301	0	0	Ki67+	 6823 17691
8302	0	0	Ki67+	 6831 17700
8303	0	0	Ki67+	 6841 17701
8304	0	0	Ki67+	 6843 18293
8305	0	0	Ki67+	 6844 17759
8306	0	0	Ki67+	 6874 18319
8307	0	0	Ki67+	 6876 17792
8308	0	0	Ki67+	 6883 17760
8309	0	0	Ki67+	 6890 17750
8310	0	0	Ki67+	 6895 17938
8311	0	0	Ki67+	 6922 17694
8312	0	0	Ki67+	 6930 17727
8313	0	0	Ki67+	 6959 17742
8314	0	0	Ki67+	 6959 17824
8315	0	0	Ki67+	 6965 17693
8316	0	0	Ki67+	 7008 17777
8317	0	0	Ki67+	 7075 18213
8318	0	0	Ki67+	 7084 17797
8319	0	0	Ki67+	 7167 17745
8320	0	0	Ki67+	 7229 17867
8321	0	0	Ki67+	 7250 17880
8322	0	0	Ki67+	 7293 17789
8323	0	0	Ki67+	 7303 17949
8324	0	0	Ki67+	 7308 17936
8325	0	0	Ki67+	 7323 17736
8326	0	0	Ki67+	 7346 18313
8327	0	0	Ki67+	 7365 17798
8328	0	0	Ki67+	 7375 18025
8329	0	0	Ki67+	 7385 17705
8330	0	0	Ki67+	 7395 18050
8331	0	0	Ki67+	 7403 18290
8332	0	0	Ki67+	 7426 17957
8333	0	0	Ki67+	 7351 18883
8334	0	0	Ki67+	 6838 19750
8335	0	0	Ki67+	 6906 19726
8336	0	0	Ki67+	 7011 19691
8337	0	0	Ki67+	 7031 19686
8338	0	0	Ki67+	 7067 19743
8339	0	0	Ki67+	 7403 19807
8340	0	0	Ki67+	 7415 20038
8341	0	0	Ki67+	 6751 20473
8342	0	0	Ki67+	 6757 20293
8343	0	0	Ki67+	 6964 20818
8344	0	0	Ki67+	 6985 20298
8345	0	0	Ki67+	 7001 20723
8346	0	0	Ki67+	 7184 20691
8347	0	0	Ki67+	 7203 20741
8348	0	0	Ki67+	 7427 20094
8349	0	0	Ki67+	 6739 21009
8350	0	0	Ki67+	 6741 21507
8351	0	0	Ki67+	 6743 21053
8352	0	0	Ki67+	 6753 20899
8353	0	0	Ki67+	 6807 21444
8354	0	0	Ki67+	 6856 20928
8355	0	0	Ki67+	 6884 20979
8356	0	0	Ki67+	 7033 21412
8357	0	0	Ki67+	 7100 21389
8358	0	0	Ki67+	 7128 21254
8359	0	0	Ki67+	 7129 21225
8360	0	0	Ki67+	 7320 21544
8361	0	0	Ki67+	 7419 21581
8362	0	0	Ki67+	 7427 21599
8363	0	0	Ki67+	 6758 21900
8364	0	0	Ki67+	 6864 21766
8365	0	0	Ki67+	 6875 22321
8366	0	0	Ki67+	 6884 21776
8367	0	0	Ki67+	 6906 22056
8368	0	0	Ki67+	 6920 21929
8369	0	0	Ki67+	 6920 22383
8370	0	0	Ki67+	 6924 22037
8371	0	0	Ki67+	 6927 21665
8372	0	0	Ki67+	 6934 21847
8373	0	0	Ki67+	 6970 22221
8374	0	0	Ki67+	 6985 22224
8375	0	0	Ki67+	 7070 22297
8376	0	0	Ki67+	 7156 22344
8377	0	0	Ki67+	 7166 22271
8378	0	0	Ki67+	 7194 22316
8379	0	0	Ki67+	 7257 22400
8380	0	0	Ki67+	 7296 21884
8381	0	0	Ki67+	 7304 21964
8382	0	0	Ki67+	 7306 22180
8383	0	0	Ki67+	 7324 21725
8384	0	0	Ki67+	 7390 22128
8385	0	0	Ki67+	 7432 22233
8386	0	0	Ki67+	 6780 22757
8387	0	0	Ki67+	 7289 22657
8388	0	0	Ki67+	 7363 22524
8389	0	0	Ki67+	 7424 22521
8390	0	0	Ki67+	 7457 3308
8391	0	0	Ki67+	 7655 4074
8392	0	0	Ki67+	 7903 3551
8393	0	0	Ki67+	 7932 3566
8394	0	0	Ki67+	 7982 3732
8395	0	0	Ki67+	 8029 3654
8396	0	0	Ki67+	 7482 4241
8397	0	0	Ki67+	 7562 4170
8398	0	0	Ki67+	 7562 4198
8399	0	0	Ki67+	 7568 4154
8400	0	0	Ki67+	 7584 4119
8401	0	0	Ki67+	 7590 4169
8402	0	0	Ki67+	 7596 4226
8403	0	0	Ki67+	 7599 4239
8404	0	0	Ki67+	 7610 4112
8405	0	0	Ki67+	 7795 4518
8406	0	0	Ki67+	 8037 5612
8407	0	0	Ki67+	 8051 4977
8408	0	0	Ki67+	 8181 5094
8409	0	0	Ki67+	 8039 6067
8410	0	0	Ki67+	 8124 6142
8411	0	0	Ki67+	 7671 6561
8412	0	0	Ki67+	 7973 7277
8413	0	0	Ki67+	 8129 7278
8414	0	0	Ki67+	 7782 7702
8415	0	0	Ki67+	 7973 7765
8416	0	0	Ki67+	 8075 7590
8417	0	0	Ki67+	 8135 7873
8418	0	0	Ki67+	 8170 7408
8419	0	0	Ki67+	 8208 7764
8420	0	0	Ki67+	 8236 7533
8421	0	0	Ki67+	 7592 8673
8422	0	0	Ki67+	 7594 8636
8423	0	0	Ki67+	 7608 8679
8424	0	0	Ki67+	 7609 8721
8425	0	0	Ki67+	 7615 8663
8426	0	0	Ki67+	 7622 8713
8427	0	0	Ki67+	 7654 8690
8428	0	0	Ki67+	 7656 8668
8429	0	0	Ki67+	 7667 8431
8430	0	0	Ki67+	 7667 8584
8431	0	0	Ki67+	 7728 8874
8432	0	0	Ki67+	 7786 8384
8433	0	0	Ki67+	 7858 8591
8434	0	0	Ki67+	 7892 8893
8435	0	0	Ki67+	 7899 8883
8436	0	0	Ki67+	 7912 8799
8437	0	0	Ki67+	 7932 8846
8438	0	0	Ki67+	 7946 8420
8439	0	0	Ki67+	 7946 8804
8440	0	0	Ki67+	 7964 8832
8441	0	0	Ki67+	 7992 8565
8442	0	0	Ki67+	 8028 8377
8443	0	0	Ki67+	 8065 8123
8444	0	0	Ki67+	 8071 8805
8445	0	0	Ki67+	 8079 8293
8446	0	0	Ki67+	 8081 8730
8447	0	0	Ki67+	 8136 8476
8448	0	0	Ki67+	 8166 8894
8449	0	0	Ki67+	 8223 8680
8450	0	0	Ki67+	 8234 8793
8451	0	0	Ki67+	 7466 9238
8452	0	0	Ki67+	 7478 9617
8453	0	0	Ki67+	 7479 9086
8454	0	0	Ki67+	 7480 9113
8455	0	0	Ki67+	 7484 9631
8456	0	0	Ki67+	 7496 9211
8457	0	0	Ki67+	 7503 9239
8458	0	0	Ki67+	 7505 9041
8459	0	0	Ki67+	 7535 9223
8460	0	0	Ki67+	 7555 9411
8461	0	0	Ki67+	 7557 9228
8462	0	0	Ki67+	 7558 9194
8463	0	0	Ki67+	 7560 9079
8464	0	0	Ki67+	 7563 9020
8465	0	0	Ki67+	 7563 9543
8466	0	0	Ki67+	 7567 9010
8467	0	0	Ki67+	 7570 8952
8468	0	0	Ki67+	 7582 9014
8469	0	0	Ki67+	 7597 9008
8470	0	0	Ki67+	 7598 9219
8471	0	0	Ki67+	 7607 9372
8472	0	0	Ki67+	 7610 9207
8473	0	0	Ki67+	 7610 9232
8474	0	0	Ki67+	 7610 9387
8475	0	0	Ki67+	 7619 9022
8476	0	0	Ki67+	 7620 9211
8477	0	0	Ki67+	 7631 9010
8478	0	0	Ki67+	 7631 9375
8479	0	0	Ki67+	 7636 9389
8480	0	0	Ki67+	 7647 9578
8481	0	0	Ki67+	 7650 8982
8482	0	0	Ki67+	 7658 9564
8483	0	0	Ki67+	 7663 9372
8484	0	0	Ki67+	 7678 9407
8485	0	0	Ki67+	 7679 9683
8486	0	0	Ki67+	 7680 8989
8487	0	0	Ki67+	 7681 9035
8488	0	0	Ki67+	 7683 9046
8489	0	0	Ki67+	 7686 9382
8490	0	0	Ki67+	 7694 8979
8491	0	0	Ki67+	 7694 9595
8492	0	0	Ki67+	 7695 9404
8493	0	0	Ki67+	 7702 8993
8494	0	0	Ki67+	 7706 8979
8495	0	0	Ki67+	 7712 9515
8496	0	0	Ki67+	 7714 9401
8497	0	0	Ki67+	 7718 9379
8498	0	0	Ki67+	 7725 8994
8499	0	0	Ki67+	 7743 9382
8500	0	0	Ki67+	 7747 8975
8501	0	0	Ki67+	 7749 9412
8502	0	0	Ki67+	 7750 9474
8503	0	0	Ki67+	 7756 9232
8504	0	0	Ki67+	 7758 9459
8505	0	0	Ki67+	 7759 9387
8506	0	0	Ki67+	 7773 9000
8507	0	0	Ki67+	 7782 9164
8508	0	0	Ki67+	 7783 9149
8509	0	0	Ki67+	 7800 8940
8510	0	0	Ki67+	 7805 8959
8511	0	0	Ki67+	 7807 9159
8512	0	0	Ki67+	 7808 8926
8513	0	0	Ki67+	 7815 9644
8514	0	0	Ki67+	 7821 8956
8515	0	0	Ki67+	 7829 8941
8516	0	0	Ki67+	 7839 9658
8517	0	0	Ki67+	 7841 9287
8518	0	0	Ki67+	 7850 9613
8519	0	0	Ki67+	 7856 9287
8520	0	0	Ki67+	 7864 9620
8521	0	0	Ki67+	 7870 9130
8522	0	0	Ki67+	 7880 9140
8523	0	0	Ki67+	 7888 9509
8524	0	0	Ki67+	 7898 8916
8525	0	0	Ki67+	 7938 9079
8526	0	0	Ki67+	 7943 9472
8527	0	0	Ki67+	 7945 9460
8528	0	0	Ki67+	 7947 9317
8529	0	0	Ki67+	 7955 8950
8530	0	0	Ki67+	 7962 9341
8531	0	0	Ki67+	 7971 9143
8532	0	0	Ki67+	 7973 9060
8533	0	0	Ki67+	 7975 9312
8534	0	0	Ki67+	 7975 9335
8535	0	0	Ki67+	 7975 9472
8536	0	0	Ki67+	 7982 9258
8537	0	0	Ki67+	 8005 9483
8538	0	0	Ki67+	 8009 9281
8539	0	0	Ki67+	 8010 9615
8540	0	0	Ki67+	 8011 9307
8541	0	0	Ki67+	 8019 9569
8542	0	0	Ki67+	 8025 9516
8543	0	0	Ki67+	 8028 9648
8544	0	0	Ki67+	 8034 9413
8545	0	0	Ki67+	 8043 9652
8546	0	0	Ki67+	 8049 9115
8547	0	0	Ki67+	 8059 8938
8548	0	0	Ki67+	 8070 8926
8549	0	0	Ki67+	 8072 8958
8550	0	0	Ki67+	 8077 9622
8551	0	0	Ki67+	 8091 9125
8552	0	0	Ki67+	 8091 9137
8553	0	0	Ki67+	 8094 9327
8554	0	0	Ki67+	 8095 9512
8555	0	0	Ki67+	 8100 9340
8556	0	0	Ki67+	 8102 9170
8557	0	0	Ki67+	 8104 9120
8558	0	0	Ki67+	 8108 9655
8559	0	0	Ki67+	 8109 8928
8560	0	0	Ki67+	 8111 9551
8561	0	0	Ki67+	 8113 9613
8562	0	0	Ki67+	 8119 9467
8563	0	0	Ki67+	 8119 9660
8564	0	0	Ki67+	 8124 9640
8565	0	0	Ki67+	 8128 9140
8566	0	0	Ki67+	 8129 9512
8567	0	0	Ki67+	 8131 9577
8568	0	0	Ki67+	 8136 9482
8569	0	0	Ki67+	 8140 9650
8570	0	0	Ki67+	 8140 9685
8571	0	0	Ki67+	 8142 9526
8572	0	0	Ki67+	 8142 9565
8573	0	0	Ki67+	 8154 9469
8574	0	0	Ki67+	 8156 9178
8575	0	0	Ki67+	 8158 9482
8576	0	0	Ki67+	 8164 8954
8577	0	0	Ki67+	 8164 9606
8578	0	0	Ki67+	 8165 9681
8579	0	0	Ki67+	 8168 9075
8580	0	0	Ki67+	 8171 9125
8581	0	0	Ki67+	 8184 8901
8582	0	0	Ki67+	 8185 9474
8583	0	0	Ki67+	 8195 9186
8584	0	0	Ki67+	 8206 9431
8585	0	0	Ki67+	 8210 9036
8586	0	0	Ki67+	 8218 8988
8587	0	0	Ki67+	 8238 9152
8588	0	0	Ki67+	 8246 9418
8589	0	0	Ki67+	 8253 9489
8590	0	0	Ki67+	 7459 10043
8591	0	0	Ki67+	 7460 10180
8592	0	0	Ki67+	 7461 10349
8593	0	0	Ki67+	 7464 9890
8594	0	0	Ki67+	 7475 9868
8595	0	0	Ki67+	 7475 9959
8596	0	0	Ki67+	 7475 10029
8597	0	0	Ki67+	 7476 9820
8598	0	0	Ki67+	 7481 10079
8599	0	0	Ki67+	 7487 9869
8600	0	0	Ki67+	 7487 9988
8601	0	0	Ki67+	 7491 9816
8602	0	0	Ki67+	 7500 9771
8603	0	0	Ki67+	 7501 9920
8604	0	0	Ki67+	 7512 10067
8605	0	0	Ki67+	 7512 10194
8606	0	0	Ki67+	 7516 10102
8607	0	0	Ki67+	 7519 10430
8608	0	0	Ki67+	 7521 9844
8609	0	0	Ki67+	 7524 9935
8610	0	0	Ki67+	 7541 9835
8611	0	0	Ki67+	 7549 10430
8612	0	0	Ki67+	 7556 9850
8613	0	0	Ki67+	 7565 9768
8614	0	0	Ki67+	 7573 10181
8615	0	0	Ki67+	 7574 10092
8616	0	0	Ki67+	 7575 10397
8617	0	0	Ki67+	 7577 10260
8618	0	0	Ki67+	 7578 9825
8619	0	0	Ki67+	 7580 9866
8620	0	0	Ki67+	 7581 9759
8621	0	0	Ki67+	 7581 9892
8622	0	0	Ki67+	 7586 9845
8623	0	0	Ki67+	 7589 10489
8624	0	0	Ki67+	 7595 10386
8625	0	0	Ki67+	 7596 9794
8626	0	0	Ki67+	 7602 9826
8627	0	0	Ki67+	 7603 9781
8628	0	0	Ki67+	 7603 10100
8629	0	0	Ki67+	 7609 10453
8630	0	0	Ki67+	 7618 9804
8631	0	0	Ki67+	 7620 9829
8632	0	0	Ki67+	 7624 9903
8633	0	0	Ki67+	 7639 9794
8634	0	0	Ki67+	 7646 10206
8635	0	0	Ki67+	 7670 9906
8636	0	0	Ki67+	 7678 10416
8637	0	0	Ki67+	 7680 9865
8638	0	0	Ki67+	 7681 9721
8639	0	0	Ki67+	 7695 9783
8640	0	0	Ki67+	 7697 10415
8641	0	0	Ki67+	 7707 9707
8642	0	0	Ki67+	 7713 9726
8643	0	0	Ki67+	 7722 10216
8644	0	0	Ki67+	 7726 10082
8645	0	0	Ki67+	 7728 9844
8646	0	0	Ki67+	 7730 9800
8647	0	0	Ki67+	 7732 9779
8648	0	0	Ki67+	 7734 9708
8649	0	0	Ki67+	 7749 10221
8650	0	0	Ki67+	 7758 10196
8651	0	0	Ki67+	 7762 9808
8652	0	0	Ki67+	 7770 9880
8653	0	0	Ki67+	 7770 10185
8654	0	0	Ki67+	 7780 10383
8655	0	0	Ki67+	 7791 10374
8656	0	0	Ki67+	 7797 9894
8657	0	0	Ki67+	 7800 10310
8658	0	0	Ki67+	 7811 9919
8659	0	0	Ki67+	 7822 10267
8660	0	0	Ki67+	 7827 10311
8661	0	0	Ki67+	 7829 10335
8662	0	0	Ki67+	 7835 10456
8663	0	0	Ki67+	 7837 9907
8664	0	0	Ki67+	 7840 10445
8665	0	0	Ki67+	 7845 9758
8666	0	0	Ki67+	 7848 9854
8667	0	0	Ki67+	 7851 10369
8668	0	0	Ki67+	 7853 10253
8669	0	0	Ki67+	 7856 10230
8670	0	0	Ki67+	 7870 9821
8671	0	0	Ki67+	 7871 10232
8672	0	0	Ki67+	 7874 10318
8673	0	0	Ki67+	 7875 9884
8674	0	0	Ki67+	 7889 9822
8675	0	0	Ki67+	 7895 9746
8676	0	0	Ki67+	 7899 10389
8677	0	0	Ki67+	 7900 10280
8678	0	0	Ki67+	 7907 9878
8679	0	0	Ki67+	 7908 9842
8680	0	0	Ki67+	 7914 10468
8681	0	0	Ki67+	 7921 10418
8682	0	0	Ki67+	 7922 9929
8683	0	0	Ki67+	 7926 10364
8684	0	0	Ki67+	 7933 10278
8685	0	0	Ki67+	 7934 10422
8686	0	0	Ki67+	 7941 9852
8687	0	0	Ki67+	 7941 10388
8688	0	0	Ki67+	 7945 10461
8689	0	0	Ki67+	 7951 10412
8690	0	0	Ki67+	 7953 10302
8691	0	0	Ki67+	 7961 10459
8692	0	0	Ki67+	 7965 9858
8693	0	0	Ki67+	 7983 9803
8694	0	0	Ki67+	 8002 9717
8695	0	0	Ki67+	 8007 9757
8696	0	0	Ki67+	 8009 9925
8697	0	0	Ki67+	 8013 10430
8698	0	0	Ki67+	 8020 10185
8699	0	0	Ki67+	 8023 9827
8700	0	0	Ki67+	 8024 10316
8701	0	0	Ki67+	 8025 9950
8702	0	0	Ki67+	 8025 10436
8703	0	0	Ki67+	 8026 10453
8704	0	0	Ki67+	 8028 10362
8705	0	0	Ki67+	 8030 9803
8706	0	0	Ki67+	 8033 9962
8707	0	0	Ki67+	 8039 9766
8708	0	0	Ki67+	 8042 10353
8709	0	0	Ki67+	 8045 9931
8710	0	0	Ki67+	 8046 9719
8711	0	0	Ki67+	 8047 10401
8712	0	0	Ki67+	 8047 10438
8713	0	0	Ki67+	 8051 9888
8714	0	0	Ki67+	 8051 10391
8715	0	0	Ki67+	 8054 9816
8716	0	0	Ki67+	 8054 9975
8717	0	0	Ki67+	 8056 9732
8718	0	0	Ki67+	 8064 9719
8719	0	0	Ki67+	 8064 9902
8720	0	0	Ki67+	 8067 9824
8721	0	0	Ki67+	 8073 9735
8722	0	0	Ki67+	 8076 9722
8723	0	0	Ki67+	 8077 9941
8724	0	0	Ki67+	 8080 9965
8725	0	0	Ki67+	 8081 9984
8726	0	0	Ki67+	 8086 9906
8727	0	0	Ki67+	 8092 9848
8728	0	0	Ki67+	 8105 9917
8729	0	0	Ki67+	 8105 10331
8730	0	0	Ki67+	 8108 9763
8731	0	0	Ki67+	 8116 9997
8732	0	0	Ki67+	 8126 9948
8733	0	0	Ki67+	 8133 9899
8734	0	0	Ki67+	 8135 9882
8735	0	0	Ki67+	 8135 10358
8736	0	0	Ki67+	 8137 10338
8737	0	0	Ki67+	 8138 10406
8738	0	0	Ki67+	 8145 10263
8739	0	0	Ki67+	 8148 9740
8740	0	0	Ki67+	 8155 9756
8741	0	0	Ki67+	 8156 10274
8742	0	0	Ki67+	 8156 10379
8743	0	0	Ki67+	 8157 10301
8744	0	0	Ki67+	 8158 10340
8745	0	0	Ki67+	 8166 9939
8746	0	0	Ki67+	 8168 9991
8747	0	0	Ki67+	 8174 9977
8748	0	0	Ki67+	 8175 10415
8749	0	0	Ki67+	 8176 10428
8750	0	0	Ki67+	 8180 9767
8751	0	0	Ki67+	 8188 10348
8752	0	0	Ki67+	 8189 10286
8753	0	0	Ki67+	 8189 10316
8754	0	0	Ki67+	 8190 9965
8755	0	0	Ki67+	 8191 9806
8756	0	0	Ki67+	 8193 9988
8757	0	0	Ki67+	 8199 10365
8758	0	0	Ki67+	 8211 10436
8759	0	0	Ki67+	 8213 10283
8760	0	0	Ki67+	 8217 9950
8761	0	0	Ki67+	 8219 10325
8762	0	0	Ki67+	 8221 10001
8763	0	0	Ki67+	 8234 10414
8764	0	0	Ki67+	 8239 10341
8765	0	0	Ki67+	 8245 10361
8766	0	0	Ki67+	 8246 9986
8767	0	0	Ki67+	 8255 9921
8768	0	0	Ki67+	 7457 11289
8769	0	0	Ki67+	 7476 11010
8770	0	0	Ki67+	 7483 10548
8771	0	0	Ki67+	 7499 10659
8772	0	0	Ki67+	 7501 11008
8773	0	0	Ki67+	 7511 10541
8774	0	0	Ki67+	 7521 10997
8775	0	0	Ki67+	 7524 11249
8776	0	0	Ki67+	 7531 11182
8777	0	0	Ki67+	 7537 10501
8778	0	0	Ki67+	 7543 10656
8779	0	0	Ki67+	 7551 10533
8780	0	0	Ki67+	 7554 10519
8781	0	0	Ki67+	 7555 11079
8782	0	0	Ki67+	 7560 11037
8783	0	0	Ki67+	 7574 11077
8784	0	0	Ki67+	 7575 11151
8785	0	0	Ki67+	 7576 11044
8786	0	0	Ki67+	 7586 10513
8787	0	0	Ki67+	 7601 11258
8788	0	0	Ki67+	 7638 11041
8789	0	0	Ki67+	 7667 11055
8790	0	0	Ki67+	 7674 10748
8791	0	0	Ki67+	 7674 11165
8792	0	0	Ki67+	 7678 10963
8793	0	0	Ki67+	 7690 11126
8794	0	0	Ki67+	 7697 10991
8795	0	0	Ki67+	 7697 11019
8796	0	0	Ki67+	 7746 10611
8797	0	0	Ki67+	 7750 11140
8798	0	0	Ki67+	 7754 10801
8799	0	0	Ki67+	 7759 10878
8800	0	0	Ki67+	 7759 11007
8801	0	0	Ki67+	 7764 11155
8802	0	0	Ki67+	 7767 10811
8803	0	0	Ki67+	 7769 10928
8804	0	0	Ki67+	 7775 10859
8805	0	0	Ki67+	 7777 10574
8806	0	0	Ki67+	 7783 10651
8807	0	0	Ki67+	 7783 11238
8808	0	0	Ki67+	 7789 10584
8809	0	0	Ki67+	 7796 10794
8810	0	0	Ki67+	 7796 10932
8811	0	0	Ki67+	 7799 11054
8812	0	0	Ki67+	 7800 10675
8813	0	0	Ki67+	 7805 11000
8814	0	0	Ki67+	 7814 10847
8815	0	0	Ki67+	 7816 11275
8816	0	0	Ki67+	 7818 10797
8817	0	0	Ki67+	 7819 11179
8818	0	0	Ki67+	 7821 10982
8819	0	0	Ki67+	 7828 10566
8820	0	0	Ki67+	 7858 11124
8821	0	0	Ki67+	 7862 11100
8822	0	0	Ki67+	 7872 11048
8823	0	0	Ki67+	 7891 11169
8824	0	0	Ki67+	 7896 11271
8825	0	0	Ki67+	 7899 11186
8826	0	0	Ki67+	 7901 11043
8827	0	0	Ki67+	 7908 10795
8828	0	0	Ki67+	 7908 11085
8829	0	0	Ki67+	 7918 11098
8830	0	0	Ki67+	 7930 11099
8831	0	0	Ki67+	 7930 11282
8832	0	0	Ki67+	 7932 11240
8833	0	0	Ki67+	 7942 10568
8834	0	0	Ki67+	 7952 11197
8835	0	0	Ki67+	 7957 10767
8836	0	0	Ki67+	 7958 10520
8837	0	0	Ki67+	 7961 10966
8838	0	0	Ki67+	 7962 10497
8839	0	0	Ki67+	 7962 10942
8840	0	0	Ki67+	 7966 10787
8841	0	0	Ki67+	 7967 10736
8842	0	0	Ki67+	 7987 10767
8843	0	0	Ki67+	 7990 10915
8844	0	0	Ki67+	 7996 10524
8845	0	0	Ki67+	 8001 11225
8846	0	0	Ki67+	 8003 10582
8847	0	0	Ki67+	 8003 10894
8848	0	0	Ki67+	 8011 11230
8849	0	0	Ki67+	 8014 10569
8850	0	0	Ki67+	 8015 10621
8851	0	0	Ki67+	 8016 10977
8852	0	0	Ki67+	 8035 10728
8853	0	0	Ki67+	 8037 10553
8854	0	0	Ki67+	 8039 10585
8855	0	0	Ki67+	 8039 10701
8856	0	0	Ki67+	 8044 11055
8857	0	0	Ki67+	 8049 11016
8858	0	0	Ki67+	 8050 10680
8859	0	0	Ki67+	 8050 10961
8860	0	0	Ki67+	 8053 10942
8861	0	0	Ki67+	 8055 10694
8862	0	0	Ki67+	 8059 11041
8863	0	0	Ki67+	 8061 11069
8864	0	0	Ki67+	 8066 10913
8865	0	0	Ki67+	 8069 10984
8866	0	0	Ki67+	 8069 11265
8867	0	0	Ki67+	 8071 10674
8868	0	0	Ki67+	 8076 11215
8869	0	0	Ki67+	 8077 10643
8870	0	0	Ki67+	 8077 10943
8871	0	0	Ki67+	 8079 10972
8872	0	0	Ki67+	 8084 10674
8873	0	0	Ki67+	 8093 10930
8874	0	0	Ki67+	 8093 11088
8875	0	0	Ki67+	 8095 11286
8876	0	0	Ki67+	 8098 10641
8877	0	0	Ki67+	 8098 11237
8878	0	0	Ki67+	 8101 10719
8879	0	0	Ki67+	 8111 11064
8880	0	0	Ki67+	 8115 10698
8881	0	0	Ki67+	 8118 11234
8882	0	0	Ki67+	 8120 10934
8883	0	0	Ki67+	 8122 11292
8884	0	0	Ki67+	 8130 11210
8885	0	0	Ki67+	 8131 10694
8886	0	0	Ki67+	 8134 11258
8887	0	0	Ki67+	 8137 11178
8888	0	0	Ki67+	 8138 11224
8889	0	0	Ki67+	 8143 11097
8890	0	0	Ki67+	 8150 10908
8891	0	0	Ki67+	 8165 11090
8892	0	0	Ki67+	 8173 10929
8893	0	0	Ki67+	 8174 11239
8894	0	0	Ki67+	 8179 10725
8895	0	0	Ki67+	 8182 11122
8896	0	0	Ki67+	 8188 11215
8897	0	0	Ki67+	 8207 10973
8898	0	0	Ki67+	 8208 10896
8899	0	0	Ki67+	 8210 11175
8900	0	0	Ki67+	 8211 10813
8901	0	0	Ki67+	 8220 10703
8902	0	0	Ki67+	 8221 10714
8903	0	0	Ki67+	 8224 11005
8904	0	0	Ki67+	 8227 11183
8905	0	0	Ki67+	 8233 10877
8906	0	0	Ki67+	 8233 11091
8907	0	0	Ki67+	 8236 11063
8908	0	0	Ki67+	 8238 10789
8909	0	0	Ki67+	 8243 10834
8910	0	0	Ki67+	 8243 11230
8911	0	0	Ki67+	 8246 11142
8912	0	0	Ki67+	 8249 10747
8913	0	0	Ki67+	 7457 11443
8914	0	0	Ki67+	 7460 11507
8915	0	0	Ki67+	 7465 12016
8916	0	0	Ki67+	 7467 11529
8917	0	0	Ki67+	 7481 11690
8918	0	0	Ki67+	 7485 11304
8919	0	0	Ki67+	 7486 11480
8920	0	0	Ki67+	 7488 11563
8921	0	0	Ki67+	 7491 12038
8922	0	0	Ki67+	 7501 12028
8923	0	0	Ki67+	 7504 11969
8924	0	0	Ki67+	 7506 11654
8925	0	0	Ki67+	 7511 11987
8926	0	0	Ki67+	 7512 11329
8927	0	0	Ki67+	 7512 11455
8928	0	0	Ki67+	 7513 12032
8929	0	0	Ki67+	 7516 11944
8930	0	0	Ki67+	 7524 11487
8931	0	0	Ki67+	 7525 11571
8932	0	0	Ki67+	 7528 11332
8933	0	0	Ki67+	 7530 11997
8934	0	0	Ki67+	 7531 11648
8935	0	0	Ki67+	 7533 11591
8936	0	0	Ki67+	 7534 11682
8937	0	0	Ki67+	 7538 11458
8938	0	0	Ki67+	 7542 11560
8939	0	0	Ki67+	 7544 12002
8940	0	0	Ki67+	 7547 11370
8941	0	0	Ki67+	 7551 11304
8942	0	0	Ki67+	 7560 11669
8943	0	0	Ki67+	 7562 11321
8944	0	0	Ki67+	 7569 11906
8945	0	0	Ki67+	 7571 11597
8946	0	0	Ki67+	 7580 11372
8947	0	0	Ki67+	 7582 11919
8948	0	0	Ki67+	 7588 11906
8949	0	0	Ki67+	 7588 11948
8950	0	0	Ki67+	 7590 12065
8951	0	0	Ki67+	 7604 11929
8952	0	0	Ki67+	 7611 12088
8953	0	0	Ki67+	 7616 11904
8954	0	0	Ki67+	 7617 11454
8955	0	0	Ki67+	 7623 11944
8956	0	0	Ki67+	 7630 11487
8957	0	0	Ki67+	 7646 11887
8958	0	0	Ki67+	 7651 11640
8959	0	0	Ki67+	 7653 11848
8960	0	0	Ki67+	 7653 11955
8961	0	0	Ki67+	 7658 12064
8962	0	0	Ki67+	 7667 11366
8963	0	0	Ki67+	 7683 11490
8964	0	0	Ki67+	 7685 11505
8965	0	0	Ki67+	 7690 11453
8966	0	0	Ki67+	 7698 11555
8967	0	0	Ki67+	 7700 11831
8968	0	0	Ki67+	 7700 11952
8969	0	0	Ki67+	 7702 11542
8970	0	0	Ki67+	 7712 11449
8971	0	0	Ki67+	 7719 11503
8972	0	0	Ki67+	 7728 11900
8973	0	0	Ki67+	 7730 11521
8974	0	0	Ki67+	 7744 11899
8975	0	0	Ki67+	 7751 12085
8976	0	0	Ki67+	 7761 11921
8977	0	0	Ki67+	 7775 11805
8978	0	0	Ki67+	 7780 11462
8979	0	0	Ki67+	 7783 11798
8980	0	0	Ki67+	 7799 11914
8981	0	0	Ki67+	 7801 11835
8982	0	0	Ki67+	 7803 11758
8983	0	0	Ki67+	 7803 11946
8984	0	0	Ki67+	 7816 11395
8985	0	0	Ki67+	 7817 11645
8986	0	0	Ki67+	 7829 11994
8987	0	0	Ki67+	 7830 11384
8988	0	0	Ki67+	 7834 11872
8989	0	0	Ki67+	 7836 11958
8990	0	0	Ki67+	 7839 11840
8991	0	0	Ki67+	 7841 11664
8992	0	0	Ki67+	 7842 11764
8993	0	0	Ki67+	 7846 11406
8994	0	0	Ki67+	 7846 11713
8995	0	0	Ki67+	 7848 11355
8996	0	0	Ki67+	 7849 11936
8997	0	0	Ki67+	 7850 11952
8998	0	0	Ki67+	 7855 11780
8999	0	0	Ki67+	 7868 11384
9000	0	0	Ki67+	 7880 11661
9001	0	0	Ki67+	 7883 11812
9002	0	0	Ki67+	 7887 11940
9003	0	0	Ki67+	 7892 11628
9004	0	0	Ki67+	 7897 11979
9005	0	0	Ki67+	 7899 11376
9006	0	0	Ki67+	 7908 11756
9007	0	0	Ki67+	 7915 11312
9008	0	0	Ki67+	 7921 11764
9009	0	0	Ki67+	 7922 11877
9010	0	0	Ki67+	 7929 11891
9011	0	0	Ki67+	 7930 11805
9012	0	0	Ki67+	 7934 11400
9013	0	0	Ki67+	 7935 11326
9014	0	0	Ki67+	 7937 11814
9015	0	0	Ki67+	 7939 11638
9016	0	0	Ki67+	 7941 11603
9017	0	0	Ki67+	 7947 11356
9018	0	0	Ki67+	 7951 11406
9019	0	0	Ki67+	 7951 11420
9020	0	0	Ki67+	 7953 11917
9021	0	0	Ki67+	 7961 11578
9022	0	0	Ki67+	 7962 11808
9023	0	0	Ki67+	 7963 11302
9024	0	0	Ki67+	 7968 11671
9025	0	0	Ki67+	 7969 11617
9026	0	0	Ki67+	 7971 11337
9027	0	0	Ki67+	 7992 11352
9028	0	0	Ki67+	 7993 11916
9029	0	0	Ki67+	 7998 11422
9030	0	0	Ki67+	 8002 11866
9031	0	0	Ki67+	 8005 11829
9032	0	0	Ki67+	 8012 12074
9033	0	0	Ki67+	 8033 11831
9034	0	0	Ki67+	 8037 11862
9035	0	0	Ki67+	 8039 11666
9036	0	0	Ki67+	 8051 11592
9037	0	0	Ki67+	 8057 11633
9038	0	0	Ki67+	 8073 11587
9039	0	0	Ki67+	 8075 11692
9040	0	0	Ki67+	 8082 11654
9041	0	0	Ki67+	 8083 11910
9042	0	0	Ki67+	 8086 11321
9043	0	0	Ki67+	 8094 11588
9044	0	0	Ki67+	 8107 11340
9045	0	0	Ki67+	 8117 11728
9046	0	0	Ki67+	 8123 11612
9047	0	0	Ki67+	 8123 11742
9048	0	0	Ki67+	 8124 11306
9049	0	0	Ki67+	 8141 11641
9050	0	0	Ki67+	 8141 11666
9051	0	0	Ki67+	 8156 11781
9052	0	0	Ki67+	 8164 11679
9053	0	0	Ki67+	 8178 11551
9054	0	0	Ki67+	 8191 11715
9055	0	0	Ki67+	 8195 11456
9056	0	0	Ki67+	 8198 11682
9057	0	0	Ki67+	 8200 11619
9058	0	0	Ki67+	 8207 11724
9059	0	0	Ki67+	 8210 11384
9060	0	0	Ki67+	 8223 11685
9061	0	0	Ki67+	 8229 11586
9062	0	0	Ki67+	 8254 11553
9063	0	0	Ki67+	 7458 12379
9064	0	0	Ki67+	 7465 12766
9065	0	0	Ki67+	 7467 12484
9066	0	0	Ki67+	 7477 12574
9067	0	0	Ki67+	 7481 12116
9068	0	0	Ki67+	 7484 12595
9069	0	0	Ki67+	 7491 12461
9070	0	0	Ki67+	 7494 12656
9071	0	0	Ki67+	 7496 12528
9072	0	0	Ki67+	 7504 12715
9073	0	0	Ki67+	 7513 12725
9074	0	0	Ki67+	 7514 12572
9075	0	0	Ki67+	 7515 12455
9076	0	0	Ki67+	 7516 12128
9077	0	0	Ki67+	 7517 12507
9078	0	0	Ki67+	 7518 12362
9079	0	0	Ki67+	 7522 12688
9080	0	0	Ki67+	 7533 12772
9081	0	0	Ki67+	 7535 12731
9082	0	0	Ki67+	 7536 12508
9083	0	0	Ki67+	 7538 12326
9084	0	0	Ki67+	 7538 12699
9085	0	0	Ki67+	 7549 12726
9086	0	0	Ki67+	 7559 12294
9087	0	0	Ki67+	 7565 12735
9088	0	0	Ki67+	 7568 12446
9089	0	0	Ki67+	 7573 12645
9090	0	0	Ki67+	 7574 12103
9091	0	0	Ki67+	 7584 12445
9092	0	0	Ki67+	 7593 12250
9093	0	0	Ki67+	 7594 12322
9094	0	0	Ki67+	 7602 12628
9095	0	0	Ki67+	 7621 12747
9096	0	0	Ki67+	 7622 12112
9097	0	0	Ki67+	 7630 12391
9098	0	0	Ki67+	 7636 12633
9099	0	0	Ki67+	 7654 12599
9100	0	0	Ki67+	 7656 12685
9101	0	0	Ki67+	 7661 12708
9102	0	0	Ki67+	 7667 12435
9103	0	0	Ki67+	 7673 12455
9104	0	0	Ki67+	 7683 12217
9105	0	0	Ki67+	 7721 12564
9106	0	0	Ki67+	 7726 12129
9107	0	0	Ki67+	 7727 12246
9108	0	0	Ki67+	 7457 13206
9109	0	0	Ki67+	 7459 13329
9110	0	0	Ki67+	 7462 13023
9111	0	0	Ki67+	 7462 13554
9112	0	0	Ki67+	 7465 13094
9113	0	0	Ki67+	 7465 13412
9114	0	0	Ki67+	 7466 13507
9115	0	0	Ki67+	 7468 13134
9116	0	0	Ki67+	 7469 13213
9117	0	0	Ki67+	 7470 13169
9118	0	0	Ki67+	 7470 13386
9119	0	0	Ki67+	 7471 13346
9120	0	0	Ki67+	 7473 13520
9121	0	0	Ki67+	 7473 13675
9122	0	0	Ki67+	 7477 13098
9123	0	0	Ki67+	 7498 13315
9124	0	0	Ki67+	 7502 13136
9125	0	0	Ki67+	 7508 13261
9126	0	0	Ki67+	 7508 13657
9127	0	0	Ki67+	 7509 13420
9128	0	0	Ki67+	 7513 13390
9129	0	0	Ki67+	 7516 13314
9130	0	0	Ki67+	 7517 13029
9131	0	0	Ki67+	 7523 13098
9132	0	0	Ki67+	 7523 13500
9133	0	0	Ki67+	 7535 13572
9134	0	0	Ki67+	 7536 13637
9135	0	0	Ki67+	 7538 12987
9136	0	0	Ki67+	 7538 13248
9137	0	0	Ki67+	 7538 13586
9138	0	0	Ki67+	 7551 13405
9139	0	0	Ki67+	 7557 12957
9140	0	0	Ki67+	 7557 12985
9141	0	0	Ki67+	 7560 13215
9142	0	0	Ki67+	 7580 13199
9143	0	0	Ki67+	 7581 13226
9144	0	0	Ki67+	 7592 13153
9145	0	0	Ki67+	 7593 12944
9146	0	0	Ki67+	 7598 13532
9147	0	0	Ki67+	 7603 13654
9148	0	0	Ki67+	 7609 12959
9149	0	0	Ki67+	 7610 13246
9150	0	0	Ki67+	 7616 13406
9151	0	0	Ki67+	 7618 13129
9152	0	0	Ki67+	 7658 13635
9153	0	0	Ki67+	 7659 13231
9154	0	0	Ki67+	 7686 13243
9155	0	0	Ki67+	 7687 13271
9156	0	0	Ki67+	 7687 13413
9157	0	0	Ki67+	 7701 13220
9158	0	0	Ki67+	 7704 13352
9159	0	0	Ki67+	 7707 13626
9160	0	0	Ki67+	 7710 13472
9161	0	0	Ki67+	 7717 13411
9162	0	0	Ki67+	 7720 13159
9163	0	0	Ki67+	 7722 13240
9164	0	0	Ki67+	 7724 13496
9165	0	0	Ki67+	 7727 13399
9166	0	0	Ki67+	 7728 13691
9167	0	0	Ki67+	 7732 13613
9168	0	0	Ki67+	 7745 13651
9169	0	0	Ki67+	 7746 13626
9170	0	0	Ki67+	 7747 13358
9171	0	0	Ki67+	 7747 13669
9172	0	0	Ki67+	 7751 13123
9173	0	0	Ki67+	 7751 13310
9174	0	0	Ki67+	 7765 12994
9175	0	0	Ki67+	 7767 13542
9176	0	0	Ki67+	 7779 13460
9177	0	0	Ki67+	 7781 13305
9178	0	0	Ki67+	 7786 13208
9179	0	0	Ki67+	 7790 13525
9180	0	0	Ki67+	 7793 13472
9181	0	0	Ki67+	 7804 13468
9182	0	0	Ki67+	 7809 13210
9183	0	0	Ki67+	 7818 13524
9184	0	0	Ki67+	 7846 13150
9185	0	0	Ki67+	 7914 13491
9186	0	0	Ki67+	 7922 13546
9187	0	0	Ki67+	 7929 13613
9188	0	0	Ki67+	 7931 13505
9189	0	0	Ki67+	 7932 13471
9190	0	0	Ki67+	 7949 13617
9191	0	0	Ki67+	 7950 13309
9192	0	0	Ki67+	 7963 13646
9193	0	0	Ki67+	 7986 13568
9194	0	0	Ki67+	 7989 13501
9195	0	0	Ki67+	 7990 13649
9196	0	0	Ki67+	 8024 13454
9197	0	0	Ki67+	 8037 13580
9198	0	0	Ki67+	 8040 13482
9199	0	0	Ki67+	 8053 13548
9200	0	0	Ki67+	 8067 13547
9201	0	0	Ki67+	 8144 13216
9202	0	0	Ki67+	 8149 13429
9203	0	0	Ki67+	 8180 13456
9204	0	0	Ki67+	 8235 13309
9205	0	0	Ki67+	 8248 13007
9206	0	0	Ki67+	 7461 14090
9207	0	0	Ki67+	 7486 13787
9208	0	0	Ki67+	 7510 14195
9209	0	0	Ki67+	 7523 13921
9210	0	0	Ki67+	 7525 13910
9211	0	0	Ki67+	 7544 14291
9212	0	0	Ki67+	 7575 14109
9213	0	0	Ki67+	 7577 14184
9214	0	0	Ki67+	 7580 14018
9215	0	0	Ki67+	 7591 14158
9216	0	0	Ki67+	 7601 14129
9217	0	0	Ki67+	 7609 14232
9218	0	0	Ki67+	 7621 14016
9219	0	0	Ki67+	 7633 13858
9220	0	0	Ki67+	 7659 13794
9221	0	0	Ki67+	 7674 13856
9222	0	0	Ki67+	 7687 13839
9223	0	0	Ki67+	 7694 14345
9224	0	0	Ki67+	 7694 14367
9225	0	0	Ki67+	 7704 13801
9226	0	0	Ki67+	 7745 14159
9227	0	0	Ki67+	 7776 13739
9228	0	0	Ki67+	 7800 13716
9229	0	0	Ki67+	 7818 13738
9230	0	0	Ki67+	 7819 14296
9231	0	0	Ki67+	 7854 13750
9232	0	0	Ki67+	 7887 14362
9233	0	0	Ki67+	 7894 13888
9234	0	0	Ki67+	 7904 13878
9235	0	0	Ki67+	 7907 14421
9236	0	0	Ki67+	 7912 13861
9237	0	0	Ki67+	 7925 14359
9238	0	0	Ki67+	 7926 13782
9239	0	0	Ki67+	 7935 14391
9240	0	0	Ki67+	 7940 14122
9241	0	0	Ki67+	 7943 13714
9242	0	0	Ki67+	 7972 14381
9243	0	0	Ki67+	 8007 14416
9244	0	0	Ki67+	 8021 14028
9245	0	0	Ki67+	 8039 14325
9246	0	0	Ki67+	 8054 14134
9247	0	0	Ki67+	 8062 14308
9248	0	0	Ki67+	 8068 14181
9249	0	0	Ki67+	 8091 14347
9250	0	0	Ki67+	 8140 14229
9251	0	0	Ki67+	 8142 13917
9252	0	0	Ki67+	 8146 14248
9253	0	0	Ki67+	 8164 14276
9254	0	0	Ki67+	 8182 14138
9255	0	0	Ki67+	 8185 14176
9256	0	0	Ki67+	 8186 14256
9257	0	0	Ki67+	 8201 14185
9258	0	0	Ki67+	 8204 14239
9259	0	0	Ki67+	 8211 14161
9260	0	0	Ki67+	 8214 14042
9261	0	0	Ki67+	 8245 13985
9262	0	0	Ki67+	 8251 14085
9263	0	0	Ki67+	 7665 14624
9264	0	0	Ki67+	 8101 15023
9265	0	0	Ki67+	 8156 14880
9266	0	0	Ki67+	 8192 14870
9267	0	0	Ki67+	 8204 15248
9268	0	0	Ki67+	 8240 14866
9269	0	0	Ki67+	 8242 14916
9270	0	0	Ki67+	 7495 15694
9271	0	0	Ki67+	 7889 15668
9272	0	0	Ki67+	 7894 15715
9273	0	0	Ki67+	 7922 15732
9274	0	0	Ki67+	 7922 15751
9275	0	0	Ki67+	 7965 15781
9276	0	0	Ki67+	 7968 15754
9277	0	0	Ki67+	 7975 15787
9278	0	0	Ki67+	 8028 16002
9279	0	0	Ki67+	 8065 15657
9280	0	0	Ki67+	 8103 15555
9281	0	0	Ki67+	 8112 15944
9282	0	0	Ki67+	 8115 15759
9283	0	0	Ki67+	 8130 15304
9284	0	0	Ki67+	 8144 15743
9285	0	0	Ki67+	 8180 15755
9286	0	0	Ki67+	 8240 15884
9287	0	0	Ki67+	 8246 15360
9288	0	0	Ki67+	 7495 16197
9289	0	0	Ki67+	 7536 16355
9290	0	0	Ki67+	 7652 16384
9291	0	0	Ki67+	 7693 16490
9292	0	0	Ki67+	 7544 17618
9293	0	0	Ki67+	 7547 17534
9294	0	0	Ki67+	 7574 17618
9295	0	0	Ki67+	 7596 17677
9296	0	0	Ki67+	 7602 17637
9297	0	0	Ki67+	 7605 17576
9298	0	0	Ki67+	 7677 17586
9299	0	0	Ki67+	 7687 17638
9300	0	0	Ki67+	 7720 17687
9301	0	0	Ki67+	 7787 17692
9302	0	0	Ki67+	 7853 17233
9303	0	0	Ki67+	 7948 17452
9304	0	0	Ki67+	 7459 17828
9305	0	0	Ki67+	 7532 17767
9306	0	0	Ki67+	 7535 17940
9307	0	0	Ki67+	 7564 17793
9308	0	0	Ki67+	 7593 17735
9309	0	0	Ki67+	 7734 18045
9310	0	0	Ki67+	 7752 17715
9311	0	0	Ki67+	 7762 17735
9312	0	0	Ki67+	 7798 18120
9313	0	0	Ki67+	 7851 17790
9314	0	0	Ki67+	 7856 18320
9315	0	0	Ki67+	 8255 19004
9316	0	0	Ki67+	 7484 19966
9317	0	0	Ki67+	 7562 20094
9318	0	0	Ki67+	 7590 19712
9319	0	0	Ki67+	 7748 19695
9320	0	0	Ki67+	 7757 20025
9321	0	0	Ki67+	 7921 19446
9322	0	0	Ki67+	 8060 20074
9323	0	0	Ki67+	 8133 20085
9324	0	0	Ki67+	 7463 20767
9325	0	0	Ki67+	 7481 20858
9326	0	0	Ki67+	 7482 20218
9327	0	0	Ki67+	 7485 20880
9328	0	0	Ki67+	 7506 20884
9329	0	0	Ki67+	 7517 20856
9330	0	0	Ki67+	 7554 20875
9331	0	0	Ki67+	 7564 20814
9332	0	0	Ki67+	 7577 20887
9333	0	0	Ki67+	 7589 20868
9334	0	0	Ki67+	 7596 20840
9335	0	0	Ki67+	 7604 20863
9336	0	0	Ki67+	 7609 20837
9337	0	0	Ki67+	 7610 20876
9338	0	0	Ki67+	 7641 20829
9339	0	0	Ki67+	 7646 20875
9340	0	0	Ki67+	 7668 20850
9341	0	0	Ki67+	 7673 20830
9342	0	0	Ki67+	 7708 20873
9343	0	0	Ki67+	 7711 20884
9344	0	0	Ki67+	 7716 20854
9345	0	0	Ki67+	 7719 20835
9346	0	0	Ki67+	 7727 20805
9347	0	0	Ki67+	 7755 20858
9348	0	0	Ki67+	 7762 20831
9349	0	0	Ki67+	 7766 20892
9350	0	0	Ki67+	 7773 20808
9351	0	0	Ki67+	 7782 20849
9352	0	0	Ki67+	 7793 20858
9353	0	0	Ki67+	 7795 20820
9354	0	0	Ki67+	 7809 20789
9355	0	0	Ki67+	 7827 20799
9356	0	0	Ki67+	 7827 20874
9357	0	0	Ki67+	 7861 20778
9358	0	0	Ki67+	 7874 20761
9359	0	0	Ki67+	 7881 20734
9360	0	0	Ki67+	 7886 20858
9361	0	0	Ki67+	 7898 20808
9362	0	0	Ki67+	 7899 20746
9363	0	0	Ki67+	 7902 20858
9364	0	0	Ki67+	 7917 20208
9365	0	0	Ki67+	 7918 20710
9366	0	0	Ki67+	 7920 20733
9367	0	0	Ki67+	 7930 20446
9368	0	0	Ki67+	 7931 20836
9369	0	0	Ki67+	 7932 20331
9370	0	0	Ki67+	 7933 20346
9371	0	0	Ki67+	 7937 20211
9372	0	0	Ki67+	 7944 20298
9373	0	0	Ki67+	 7947 20243
9374	0	0	Ki67+	 7950 20761
9375	0	0	Ki67+	 7952 20728
9376	0	0	Ki67+	 7954 20820
9377	0	0	Ki67+	 7957 20873
9378	0	0	Ki67+	 7961 20336
9379	0	0	Ki67+	 7971 20858
9380	0	0	Ki67+	 7974 20527
9381	0	0	Ki67+	 7975 20316
9382	0	0	Ki67+	 7976 20735
9383	0	0	Ki67+	 7987 20726
9384	0	0	Ki67+	 7993 20644
9385	0	0	Ki67+	 8003 20339
9386	0	0	Ki67+	 8003 20376
9387	0	0	Ki67+	 8005 20732
9388	0	0	Ki67+	 8027 20819
9389	0	0	Ki67+	 8033 20767
9390	0	0	Ki67+	 8039 20243
9391	0	0	Ki67+	 8040 20135
9392	0	0	Ki67+	 8043 20742
9393	0	0	Ki67+	 8068 20327
9394	0	0	Ki67+	 8072 20782
9395	0	0	Ki67+	 8080 20327
9396	0	0	Ki67+	 8102 20815
9397	0	0	Ki67+	 8117 20279
9398	0	0	Ki67+	 8126 20285
9399	0	0	Ki67+	 8147 20804
9400	0	0	Ki67+	 7469 21062
9401	0	0	Ki67+	 7519 21056
9402	0	0	Ki67+	 7589 21689
9403	0	0	Ki67+	 7622 21091
9404	0	0	Ki67+	 7635 21473
9405	0	0	Ki67+	 7638 20906
9406	0	0	Ki67+	 7656 21608
9407	0	0	Ki67+	 7663 20932
9408	0	0	Ki67+	 7723 20911
9409	0	0	Ki67+	 7745 21469
9410	0	0	Ki67+	 7804 20899
9411	0	0	Ki67+	 7835 21356
9412	0	0	Ki67+	 7839 21099
9413	0	0	Ki67+	 7867 21009
9414	0	0	Ki67+	 7868 21442
9415	0	0	Ki67+	 7884 21103
9416	0	0	Ki67+	 7892 21251
9417	0	0	Ki67+	 7916 21250
9418	0	0	Ki67+	 8021 21194
9419	0	0	Ki67+	 8027 21573
9420	0	0	Ki67+	 8041 21189
9421	0	0	Ki67+	 8076 21071
9422	0	0	Ki67+	 8162 21121
9423	0	0	Ki67+	 8201 21184
9424	0	0	Ki67+	 8204 21134
9425	0	0	Ki67+	 8206 21121
9426	0	0	Ki67+	 8219 21126
9427	0	0	Ki67+	 8233 21140
9428	0	0	Ki67+	 8248 21103
9429	0	0	Ki67+	 8253 21004
9430	0	0	Ki67+	 7667 22373
9431	0	0	Ki67+	 7741 22052
9432	0	0	Ki67+	 7782 21718
9433	0	0	Ki67+	 7883 22345
9434	0	0	Ki67+	 7929 21814
9435	0	0	Ki67+	 8151 21828
9436	0	0	Ki67+	 8212 21754
9437	0	0	Ki67+	 8829 4474
9438	0	0	Ki67+	 8656 5561
9439	0	0	Ki67+	 8278 5962
9440	0	0	Ki67+	 8557 6313
9441	0	0	Ki67+	 8653 6163
9442	0	0	Ki67+	 8672 6155
9443	0	0	Ki67+	 8800 5705
9444	0	0	Ki67+	 8805 5810
9445	0	0	Ki67+	 8857 5700
9446	0	0	Ki67+	 9005 6020
9447	0	0	Ki67+	 8575 7094
9448	0	0	Ki67+	 8609 7127
9449	0	0	Ki67+	 8627 7142
9450	0	0	Ki67+	 8826 6775
9451	0	0	Ki67+	 9002 6793
9452	0	0	Ki67+	 8560 7513
9453	0	0	Ki67+	 8789 7714
9454	0	0	Ki67+	 8882 7932
9455	0	0	Ki67+	 8894 7939
9456	0	0	Ki67+	 8953 7558
9457	0	0	Ki67+	 9025 7835
9458	0	0	Ki67+	 8258 8263
9459	0	0	Ki67+	 8276 8132
9460	0	0	Ki67+	 8339 8625
9461	0	0	Ki67+	 8340 8598
9462	0	0	Ki67+	 8364 8651
9463	0	0	Ki67+	 8378 8808
9464	0	0	Ki67+	 8424 8796
9465	0	0	Ki67+	 8498 8596
9466	0	0	Ki67+	 8543 8645
9467	0	0	Ki67+	 8543 8800
9468	0	0	Ki67+	 8549 8679
9469	0	0	Ki67+	 8552 8653
9470	0	0	Ki67+	 8558 8693
9471	0	0	Ki67+	 8561 8781
9472	0	0	Ki67+	 8575 8641
9473	0	0	Ki67+	 8577 8427
9474	0	0	Ki67+	 8672 8785
9475	0	0	Ki67+	 8699 8238
9476	0	0	Ki67+	 8729 8304
9477	0	0	Ki67+	 8824 8224
9478	0	0	Ki67+	 9011 8174
9479	0	0	Ki67+	 8258 9457
9480	0	0	Ki67+	 8262 9136
9481	0	0	Ki67+	 8264 9247
9482	0	0	Ki67+	 8268 8818
9483	0	0	Ki67+	 8268 9289
9484	0	0	Ki67+	 8268 9416
9485	0	0	Ki67+	 8276 8867
9486	0	0	Ki67+	 8295 8839
9487	0	0	Ki67+	 8302 9159
9488	0	0	Ki67+	 8311 9193
9489	0	0	Ki67+	 8313 9234
9490	0	0	Ki67+	 8336 9329
9491	0	0	Ki67+	 8340 9235
9492	0	0	Ki67+	 8340 9385
9493	0	0	Ki67+	 8351 9191
9494	0	0	Ki67+	 8355 9311
9495	0	0	Ki67+	 8362 8819
9496	0	0	Ki67+	 8367 9235
9497	0	0	Ki67+	 8367 9328
9498	0	0	Ki67+	 8369 9415
9499	0	0	Ki67+	 8376 8832
9500	0	0	Ki67+	 8378 9298
9501	0	0	Ki67+	 8385 9483
9502	0	0	Ki67+	 8393 9437
9503	0	0	Ki67+	 8397 9425
9504	0	0	Ki67+	 8397 9462
9505	0	0	Ki67+	 8403 9505
9506	0	0	Ki67+	 8406 9490
9507	0	0	Ki67+	 8412 9271
9508	0	0	Ki67+	 8413 9299
9509	0	0	Ki67+	 8415 9336
9510	0	0	Ki67+	 8427 9453
9511	0	0	Ki67+	 8431 9279
9512	0	0	Ki67+	 8437 9487
9513	0	0	Ki67+	 8471 9296
9514	0	0	Ki67+	 8472 9464
9515	0	0	Ki67+	 8479 9247
9516	0	0	Ki67+	 8484 9529
9517	0	0	Ki67+	 8486 9279
9518	0	0	Ki67+	 8494 8836
9519	0	0	Ki67+	 8503 9277
9520	0	0	Ki67+	 8518 9534
9521	0	0	Ki67+	 8521 9431
9522	0	0	Ki67+	 8523 9298
9523	0	0	Ki67+	 8534 9486
9524	0	0	Ki67+	 8535 9355
9525	0	0	Ki67+	 8537 9584
9526	0	0	Ki67+	 8546 9279
9527	0	0	Ki67+	 8547 9327
9528	0	0	Ki67+	 8552 9384
9529	0	0	Ki67+	 8559 8865
9530	0	0	Ki67+	 8570 9613
9531	0	0	Ki67+	 8577 9306
9532	0	0	Ki67+	 8579 9296
9533	0	0	Ki67+	 8586 9539
9534	0	0	Ki67+	 8588 9336
9535	0	0	Ki67+	 8606 9535
9536	0	0	Ki67+	 8608 9560
9537	0	0	Ki67+	 8610 9294
9538	0	0	Ki67+	 8612 9367
9539	0	0	Ki67+	 8624 9328
9540	0	0	Ki67+	 8625 9383
9541	0	0	Ki67+	 8627 9417
9542	0	0	Ki67+	 8629 9354
9543	0	0	Ki67+	 8641 9328
9544	0	0	Ki67+	 8650 9315
9545	0	0	Ki67+	 8654 9366
9546	0	0	Ki67+	 8655 9128
9547	0	0	Ki67+	 8661 9514
9548	0	0	Ki67+	 8665 9155
9549	0	0	Ki67+	 8666 9499
9550	0	0	Ki67+	 8668 9276
9551	0	0	Ki67+	 8674 9196
9552	0	0	Ki67+	 8674 9523
9553	0	0	Ki67+	 8685 9219
9554	0	0	Ki67+	 8692 9510
9555	0	0	Ki67+	 8699 9476
9556	0	0	Ki67+	 8713 9467
9557	0	0	Ki67+	 8729 9041
9558	0	0	Ki67+	 8736 9296
9559	0	0	Ki67+	 8753 9391
9560	0	0	Ki67+	 8758 9355
9561	0	0	Ki67+	 8760 9375
9562	0	0	Ki67+	 8769 9354
9563	0	0	Ki67+	 8795 9376
9564	0	0	Ki67+	 8886 9518
9565	0	0	Ki67+	 8896 9121
9566	0	0	Ki67+	 8897 9486
9567	0	0	Ki67+	 8897 9539
9568	0	0	Ki67+	 8910 9447
9569	0	0	Ki67+	 8914 9427
9570	0	0	Ki67+	 8922 9501
9571	0	0	Ki67+	 8928 9517
9572	0	0	Ki67+	 8930 9311
9573	0	0	Ki67+	 8942 9593
9574	0	0	Ki67+	 8961 9571
9575	0	0	Ki67+	 9030 9190
9576	0	0	Ki67+	 9036 9429
9577	0	0	Ki67+	 9039 9382
9578	0	0	Ki67+	 8258 10368
9579	0	0	Ki67+	 8260 9749
9580	0	0	Ki67+	 8267 10355
9581	0	0	Ki67+	 8274 9736
9582	0	0	Ki67+	 8274 9750
9583	0	0	Ki67+	 8274 10326
9584	0	0	Ki67+	 8283 9952
9585	0	0	Ki67+	 8305 9936
9586	0	0	Ki67+	 8310 9755
9587	0	0	Ki67+	 8339 9839
9588	0	0	Ki67+	 8341 9740
9589	0	0	Ki67+	 8342 9920
9590	0	0	Ki67+	 8345 9975
9591	0	0	Ki67+	 8346 9778
9592	0	0	Ki67+	 8349 9882
9593	0	0	Ki67+	 8355 9995
9594	0	0	Ki67+	 8356 9775
9595	0	0	Ki67+	 8358 10207
9596	0	0	Ki67+	 8363 9750
9597	0	0	Ki67+	 8371 9853
9598	0	0	Ki67+	 8382 9826
9599	0	0	Ki67+	 8386 9865
9600	0	0	Ki67+	 8386 9969
9601	0	0	Ki67+	 8390 9838
9602	0	0	Ki67+	 8408 9796
9603	0	0	Ki67+	 8410 9811
9604	0	0	Ki67+	 8430 9973
9605	0	0	Ki67+	 8435 10017
9606	0	0	Ki67+	 8436 9707
9607	0	0	Ki67+	 8442 9863
9608	0	0	Ki67+	 8445 10302
9609	0	0	Ki67+	 8448 9914
9610	0	0	Ki67+	 8453 9876
9611	0	0	Ki67+	 8456 9680
9612	0	0	Ki67+	 8462 9972
9613	0	0	Ki67+	 8462 10300
9614	0	0	Ki67+	 8464 9782
9615	0	0	Ki67+	 8476 9757
9616	0	0	Ki67+	 8477 10037
9617	0	0	Ki67+	 8480 9633
9618	0	0	Ki67+	 8481 9886
9619	0	0	Ki67+	 8485 9896
9620	0	0	Ki67+	 8492 9876
9621	0	0	Ki67+	 8500 9974
9622	0	0	Ki67+	 8501 9882
9623	0	0	Ki67+	 8506 10029
9624	0	0	Ki67+	 8511 9650
9625	0	0	Ki67+	 8511 9842
9626	0	0	Ki67+	 8535 10010
9627	0	0	Ki67+	 8537 10036
9628	0	0	Ki67+	 8542 9795
9629	0	0	Ki67+	 8549 9929
9630	0	0	Ki67+	 8552 9622
9631	0	0	Ki67+	 8555 9789
9632	0	0	Ki67+	 8560 9813
9633	0	0	Ki67+	 8585 9761
9634	0	0	Ki67+	 8600 9775
9635	0	0	Ki67+	 8603 9747
9636	0	0	Ki67+	 8615 9766
9637	0	0	Ki67+	 8621 9978
9638	0	0	Ki67+	 8622 9635
9639	0	0	Ki67+	 8625 9620
9640	0	0	Ki67+	 8634 10363
9641	0	0	Ki67+	 8635 9715
9642	0	0	Ki67+	 8685 9618
9643	0	0	Ki67+	 8707 10182
9644	0	0	Ki67+	 8742 9919
9645	0	0	Ki67+	 8750 10398
9646	0	0	Ki67+	 8756 9909
9647	0	0	Ki67+	 8779 9943
9648	0	0	Ki67+	 8785 10052
9649	0	0	Ki67+	 8787 9651
9650	0	0	Ki67+	 8789 9981
9651	0	0	Ki67+	 8789 10095
9652	0	0	Ki67+	 8811 9764
9653	0	0	Ki67+	 8818 10023
9654	0	0	Ki67+	 8822 9751
9655	0	0	Ki67+	 8822 10166
9656	0	0	Ki67+	 8828 10194
9657	0	0	Ki67+	 8832 9723
9658	0	0	Ki67+	 8832 10091
9659	0	0	Ki67+	 8836 9695
9660	0	0	Ki67+	 8839 10206
9661	0	0	Ki67+	 8840 10135
9662	0	0	Ki67+	 8840 10163
9663	0	0	Ki67+	 8844 9710
9664	0	0	Ki67+	 8847 10115
9665	0	0	Ki67+	 8855 10195
9666	0	0	Ki67+	 8868 10189
9667	0	0	Ki67+	 8876 10210
9668	0	0	Ki67+	 8883 9981
9669	0	0	Ki67+	 8886 10241
9670	0	0	Ki67+	 8888 10230
9671	0	0	Ki67+	 8894 10026
9672	0	0	Ki67+	 8896 9664
9673	0	0	Ki67+	 8899 10213
9674	0	0	Ki67+	 8904 10096
9675	0	0	Ki67+	 8920 10270
9676	0	0	Ki67+	 8932 9631
9677	0	0	Ki67+	 8935 10233
9678	0	0	Ki67+	 8943 10268
9679	0	0	Ki67+	 8944 9844
9680	0	0	Ki67+	 8944 9983
9681	0	0	Ki67+	 8947 9671
9682	0	0	Ki67+	 8950 9633
9683	0	0	Ki67+	 8957 9982
9684	0	0	Ki67+	 8967 9688
9685	0	0	Ki67+	 8968 9827
9686	0	0	Ki67+	 8970 9810
9687	0	0	Ki67+	 8983 10082
9688	0	0	Ki67+	 8984 9743
9689	0	0	Ki67+	 8986 10221
9690	0	0	Ki67+	 8987 9859
9691	0	0	Ki67+	 8988 9656
9692	0	0	Ki67+	 8990 9838
9693	0	0	Ki67+	 8990 10175
9694	0	0	Ki67+	 8997 9619
9695	0	0	Ki67+	 8999 10197
9696	0	0	Ki67+	 9001 9865
9697	0	0	Ki67+	 9003 9846
9698	0	0	Ki67+	 9009 10075
9699	0	0	Ki67+	 9011 10120
9700	0	0	Ki67+	 9023 9954
9701	0	0	Ki67+	 9025 9694
9702	0	0	Ki67+	 9028 9922
9703	0	0	Ki67+	 9032 9636
9704	0	0	Ki67+	 9032 10218
9705	0	0	Ki67+	 9038 10281
9706	0	0	Ki67+	 9039 10256
9707	0	0	Ki67+	 9040 9961
9708	0	0	Ki67+	 9041 9918
9709	0	0	Ki67+	 9053 10184
9710	0	0	Ki67+	 8257 10821
9711	0	0	Ki67+	 8263 10914
9712	0	0	Ki67+	 8264 11201
9713	0	0	Ki67+	 8274 10875
9714	0	0	Ki67+	 8275 10923
9715	0	0	Ki67+	 8275 11028
9716	0	0	Ki67+	 8276 10798
9717	0	0	Ki67+	 8277 11144
9718	0	0	Ki67+	 8282 10765
9719	0	0	Ki67+	 8283 10835
9720	0	0	Ki67+	 8285 11177
9721	0	0	Ki67+	 8289 10862
9722	0	0	Ki67+	 8296 11088
9723	0	0	Ki67+	 8297 11162
9724	0	0	Ki67+	 8311 10933
9725	0	0	Ki67+	 8312 11085
9726	0	0	Ki67+	 8314 10850
9727	0	0	Ki67+	 8314 11039
9728	0	0	Ki67+	 8325 10983
9729	0	0	Ki67+	 8333 11053
9730	0	0	Ki67+	 8335 10998
9731	0	0	Ki67+	 8346 11035
9732	0	0	Ki67+	 8353 10977
9733	0	0	Ki67+	 8355 11010
9734	0	0	Ki67+	 8411 10425
9735	0	0	Ki67+	 8418 11184
9736	0	0	Ki67+	 8502 11068
9737	0	0	Ki67+	 8533 10832
9738	0	0	Ki67+	 8533 11124
9739	0	0	Ki67+	 8545 10594
9740	0	0	Ki67+	 8575 10514
9741	0	0	Ki67+	 8584 10825
9742	0	0	Ki67+	 8610 10710
9743	0	0	Ki67+	 8612 10946
9744	0	0	Ki67+	 8615 10737
9745	0	0	Ki67+	 8620 10648
9746	0	0	Ki67+	 8626 10918
9747	0	0	Ki67+	 8627 10806
9748	0	0	Ki67+	 8630 10703
9749	0	0	Ki67+	 8635 10960
9750	0	0	Ki67+	 8646 10971
9751	0	0	Ki67+	 8648 10918
9752	0	0	Ki67+	 8651 10957
9753	0	0	Ki67+	 8654 10616
9754	0	0	Ki67+	 8663 10946
9755	0	0	Ki67+	 8669 10964
9756	0	0	Ki67+	 8675 10648
9757	0	0	Ki67+	 8680 10753
9758	0	0	Ki67+	 8680 10948
9759	0	0	Ki67+	 8687 10899
9760	0	0	Ki67+	 8687 11018
9761	0	0	Ki67+	 8688 10641
9762	0	0	Ki67+	 8695 10564
9763	0	0	Ki67+	 8696 10763
9764	0	0	Ki67+	 8696 11006
9765	0	0	Ki67+	 8698 10611
9766	0	0	Ki67+	 8705 10991
9767	0	0	Ki67+	 8713 10554
9768	0	0	Ki67+	 8713 11060
9769	0	0	Ki67+	 8720 10576
9770	0	0	Ki67+	 8731 11066
9771	0	0	Ki67+	 8754 10445
9772	0	0	Ki67+	 8757 10559
9773	0	0	Ki67+	 8761 10626
9774	0	0	Ki67+	 8763 10974
9775	0	0	Ki67+	 8772 10890
9776	0	0	Ki67+	 8774 10529
9777	0	0	Ki67+	 8779 10612
9778	0	0	Ki67+	 8788 11098
9779	0	0	Ki67+	 8794 11088
9780	0	0	Ki67+	 8797 11050
9781	0	0	Ki67+	 8797 11108
9782	0	0	Ki67+	 8800 10643
9783	0	0	Ki67+	 8808 10925
9784	0	0	Ki67+	 8818 10512
9785	0	0	Ki67+	 8832 10484
9786	0	0	Ki67+	 8837 11066
9787	0	0	Ki67+	 8839 11214
9788	0	0	Ki67+	 8840 11104
9789	0	0	Ki67+	 8845 10490
9790	0	0	Ki67+	 8845 10521
9791	0	0	Ki67+	 8854 10711
9792	0	0	Ki67+	 8860 11088
9793	0	0	Ki67+	 8868 11057
9794	0	0	Ki67+	 8870 10714
9795	0	0	Ki67+	 8873 10696
9796	0	0	Ki67+	 8873 10728
9797	0	0	Ki67+	 8881 10787
9798	0	0	Ki67+	 8883 11112
9799	0	0	Ki67+	 8886 11075
9800	0	0	Ki67+	 8897 10498
9801	0	0	Ki67+	 8904 10782
9802	0	0	Ki67+	 8908 10486
9803	0	0	Ki67+	 8909 11072
9804	0	0	Ki67+	 8912 10471
9805	0	0	Ki67+	 8913 11089
9806	0	0	Ki67+	 8914 10515
9807	0	0	Ki67+	 8928 10794
9808	0	0	Ki67+	 8928 10913
9809	0	0	Ki67+	 8933 10851
9810	0	0	Ki67+	 8942 10499
9811	0	0	Ki67+	 8948 10994
9812	0	0	Ki67+	 8949 10467
9813	0	0	Ki67+	 8953 10492
9814	0	0	Ki67+	 8956 10775
9815	0	0	Ki67+	 8957 10709
9816	0	0	Ki67+	 8961 10879
9817	0	0	Ki67+	 8967 10659
9818	0	0	Ki67+	 8970 10787
9819	0	0	Ki67+	 8978 10858
9820	0	0	Ki67+	 8979 10719
9821	0	0	Ki67+	 8980 11061
9822	0	0	Ki67+	 8985 10812
9823	0	0	Ki67+	 8985 10848
9824	0	0	Ki67+	 8988 10992
9825	0	0	Ki67+	 9003 11022
9826	0	0	Ki67+	 9021 10699
9827	0	0	Ki67+	 9028 10719
9828	0	0	Ki67+	 8260 11571
9829	0	0	Ki67+	 8273 11551
9830	0	0	Ki67+	 8274 11633
9831	0	0	Ki67+	 8277 11561
9832	0	0	Ki67+	 8277 11606
9833	0	0	Ki67+	 8279 11485
9834	0	0	Ki67+	 8282 11646
9835	0	0	Ki67+	 8293 11508
9836	0	0	Ki67+	 8293 11562
9837	0	0	Ki67+	 8296 11292
9838	0	0	Ki67+	 8342 11673
9839	0	0	Ki67+	 8345 11500
9840	0	0	Ki67+	 8356 11490
9841	0	0	Ki67+	 8365 11670
9842	0	0	Ki67+	 8383 11370
9843	0	0	Ki67+	 8385 11658
9844	0	0	Ki67+	 8389 11258
9845	0	0	Ki67+	 8430 11580
9846	0	0	Ki67+	 8441 11294
9847	0	0	Ki67+	 8446 11577
9848	0	0	Ki67+	 8452 11669
9849	0	0	Ki67+	 8463 11392
9850	0	0	Ki67+	 8475 11673
9851	0	0	Ki67+	 8508 11352
9852	0	0	Ki67+	 8544 11345
9853	0	0	Ki67+	 8547 11372
9854	0	0	Ki67+	 8557 11363
9855	0	0	Ki67+	 8567 11401
9856	0	0	Ki67+	 8572 11447
9857	0	0	Ki67+	 8587 11584
9858	0	0	Ki67+	 8592 11488
9859	0	0	Ki67+	 8606 11450
9860	0	0	Ki67+	 8611 11318
9861	0	0	Ki67+	 8622 11329
9862	0	0	Ki67+	 8680 11281
9863	0	0	Ki67+	 8691 11541
9864	0	0	Ki67+	 8724 11357
9865	0	0	Ki67+	 8730 11503
9866	0	0	Ki67+	 8749 11397
9867	0	0	Ki67+	 8752 11303
9868	0	0	Ki67+	 8756 11534
9869	0	0	Ki67+	 8765 11430
9870	0	0	Ki67+	 8773 11394
9871	0	0	Ki67+	 8776 11333
9872	0	0	Ki67+	 8786 11313
9873	0	0	Ki67+	 8798 11477
9874	0	0	Ki67+	 8834 11529
9875	0	0	Ki67+	 8837 11946
9876	0	0	Ki67+	 8839 11980
9877	0	0	Ki67+	 8850 11284
9878	0	0	Ki67+	 8877 11841
9879	0	0	Ki67+	 8892 11968
9880	0	0	Ki67+	 8909 11896
9881	0	0	Ki67+	 8960 11721
9882	0	0	Ki67+	 8963 11502
9883	0	0	Ki67+	 8964 11471
9884	0	0	Ki67+	 8973 11786
9885	0	0	Ki67+	 8981 11520
9886	0	0	Ki67+	 8985 11998
9887	0	0	Ki67+	 8989 11624
9888	0	0	Ki67+	 9006 11780
9889	0	0	Ki67+	 9022 11473
9890	0	0	Ki67+	 9035 11508
9891	0	0	Ki67+	 9051 11591
9892	0	0	Ki67+	 9055 11627
9893	0	0	Ki67+	 8366 12811
9894	0	0	Ki67+	 8385 12771
9895	0	0	Ki67+	 8408 12721
9896	0	0	Ki67+	 8432 12731
9897	0	0	Ki67+	 8441 12713
9898	0	0	Ki67+	 8470 12696
9899	0	0	Ki67+	 8584 12749
9900	0	0	Ki67+	 8617 12417
9901	0	0	Ki67+	 8623 12441
9902	0	0	Ki67+	 8626 12789
9903	0	0	Ki67+	 8643 12388
9904	0	0	Ki67+	 8675 12417
9905	0	0	Ki67+	 8692 12353
9906	0	0	Ki67+	 8721 12312
9907	0	0	Ki67+	 8737 12673
9908	0	0	Ki67+	 8748 12616
9909	0	0	Ki67+	 8775 12713
9910	0	0	Ki67+	 8792 12329
9911	0	0	Ki67+	 8794 12176
9912	0	0	Ki67+	 8797 12198
9913	0	0	Ki67+	 8806 12814
9914	0	0	Ki67+	 8808 12326
9915	0	0	Ki67+	 8814 12241
9916	0	0	Ki67+	 8815 12394
9917	0	0	Ki67+	 8862 12166
9918	0	0	Ki67+	 8888 12072
9919	0	0	Ki67+	 8897 12058
9920	0	0	Ki67+	 8908 12408
9921	0	0	Ki67+	 8918 12284
9922	0	0	Ki67+	 8929 12458
9923	0	0	Ki67+	 8935 12243
9924	0	0	Ki67+	 8949 12050
9925	0	0	Ki67+	 8950 12224
9926	0	0	Ki67+	 8956 12568
9927	0	0	Ki67+	 8961 12041
9928	0	0	Ki67+	 8977 12642
9929	0	0	Ki67+	 8978 12452
9930	0	0	Ki67+	 8980 12346
9931	0	0	Ki67+	 9023 12168
9932	0	0	Ki67+	 9026 12294
9933	0	0	Ki67+	 9039 12268
9934	0	0	Ki67+	 9043 12306
9935	0	0	Ki67+	 9046 12106
9936	0	0	Ki67+	 9053 12233
9937	0	0	Ki67+	 8294 13014
9938	0	0	Ki67+	 8348 13150
9939	0	0	Ki67+	 8368 12845
9940	0	0	Ki67+	 8368 13162
9941	0	0	Ki67+	 8420 13211
9942	0	0	Ki67+	 8421 13221
9943	0	0	Ki67+	 8423 13583
9944	0	0	Ki67+	 8468 12843
9945	0	0	Ki67+	 8491 13520
9946	0	0	Ki67+	 8499 13271
9947	0	0	Ki67+	 8500 13604
9948	0	0	Ki67+	 8506 13448
9949	0	0	Ki67+	 8515 13524
9950	0	0	Ki67+	 8518 13453
9951	0	0	Ki67+	 8521 13280
9952	0	0	Ki67+	 8529 13613
9953	0	0	Ki67+	 8533 13593
9954	0	0	Ki67+	 8535 13310
9955	0	0	Ki67+	 8552 13343
9956	0	0	Ki67+	 8554 13470
9957	0	0	Ki67+	 8555 13316
9958	0	0	Ki67+	 8556 13382
9959	0	0	Ki67+	 8588 13369
9960	0	0	Ki67+	 8615 13357
9961	0	0	Ki67+	 8649 13059
9962	0	0	Ki67+	 8695 13234
9963	0	0	Ki67+	 8696 13474
9964	0	0	Ki67+	 8698 13152
9965	0	0	Ki67+	 8709 13158
9966	0	0	Ki67+	 8712 13479
9967	0	0	Ki67+	 8718 13401
9968	0	0	Ki67+	 8727 13207
9969	0	0	Ki67+	 8737 12910
9970	0	0	Ki67+	 8750 13215
9971	0	0	Ki67+	 8769 13455
9972	0	0	Ki67+	 8772 12854
9973	0	0	Ki67+	 8781 12905
9974	0	0	Ki67+	 8786 13548
9975	0	0	Ki67+	 8793 13128
9976	0	0	Ki67+	 8817 12820
9977	0	0	Ki67+	 8818 13599
9978	0	0	Ki67+	 8840 13174
9979	0	0	Ki67+	 8841 13086
9980	0	0	Ki67+	 8849 13203
9981	0	0	Ki67+	 8859 13499
9982	0	0	Ki67+	 8870 12997
9983	0	0	Ki67+	 8876 13301
9984	0	0	Ki67+	 8876 13422
9985	0	0	Ki67+	 8886 13353
9986	0	0	Ki67+	 8891 13412
9987	0	0	Ki67+	 8897 13519
9988	0	0	Ki67+	 8902 13441
9989	0	0	Ki67+	 8913 13319
9990	0	0	Ki67+	 8918 13468
9991	0	0	Ki67+	 8919 13230
9992	0	0	Ki67+	 8923 13507
9993	0	0	Ki67+	 8933 13513
9994	0	0	Ki67+	 8936 13383
9995	0	0	Ki67+	 8941 13263
9996	0	0	Ki67+	 8950 12998
9997	0	0	Ki67+	 8957 13502
9998	0	0	Ki67+	 8963 13240
9999	0	0	Ki67+	 8968 13516
10000	0	0	Ki67+	 8981 13442
10001	0	0	Ki67+	 8981 13493
10002	0	0	Ki67+	 8986 13086
10003	0	0	Ki67+	 8987 13372
10004	0	0	Ki67+	 9002 13441
10005	0	0	Ki67+	 9007 13108
10006	0	0	Ki67+	 9014 13363
10007	0	0	Ki67+	 9015 13081
10008	0	0	Ki67+	 9051 13123
10009	0	0	Ki67+	 8290 14111
10010	0	0	Ki67+	 8330 13953
10011	0	0	Ki67+	 8337 13754
10012	0	0	Ki67+	 8347 13971
10013	0	0	Ki67+	 8381 13795
10014	0	0	Ki67+	 8431 13621
10015	0	0	Ki67+	 8442 13733
10016	0	0	Ki67+	 8508 13632
10017	0	0	Ki67+	 8551 13799
10018	0	0	Ki67+	 8559 14193
10019	0	0	Ki67+	 8563 13807
10020	0	0	Ki67+	 8565 13978
10021	0	0	Ki67+	 8580 14130
10022	0	0	Ki67+	 8592 13677
10023	0	0	Ki67+	 8595 14139
10024	0	0	Ki67+	 8606 14177
10025	0	0	Ki67+	 8613 13905
10026	0	0	Ki67+	 8621 14217
10027	0	0	Ki67+	 8624 13666
10028	0	0	Ki67+	 8628 13804
10029	0	0	Ki67+	 8630 13858
10030	0	0	Ki67+	 8632 14124
10031	0	0	Ki67+	 8640 13808
10032	0	0	Ki67+	 8646 13649
10033	0	0	Ki67+	 8659 14122
10034	0	0	Ki67+	 8670 14169
10035	0	0	Ki67+	 8685 14164
10036	0	0	Ki67+	 8776 14223
10037	0	0	Ki67+	 8892 14261
10038	0	0	Ki67+	 8894 14227
10039	0	0	Ki67+	 8908 13725
10040	0	0	Ki67+	 8929 14235
10041	0	0	Ki67+	 8965 14149
10042	0	0	Ki67+	 8969 14162
10043	0	0	Ki67+	 8970 13763
10044	0	0	Ki67+	 9021 13658
10045	0	0	Ki67+	 9031 14102
10046	0	0	Ki67+	 9043 14115
10047	0	0	Ki67+	 8276 15092
10048	0	0	Ki67+	 8603 14714
10049	0	0	Ki67+	 8608 14764
10050	0	0	Ki67+	 8654 14753
10051	0	0	Ki67+	 8677 14798
10052	0	0	Ki67+	 8726 14788
10053	0	0	Ki67+	 8732 14805
10054	0	0	Ki67+	 8735 14641
10055	0	0	Ki67+	 8739 15196
10056	0	0	Ki67+	 8746 14606
10057	0	0	Ki67+	 8758 15200
10058	0	0	Ki67+	 8759 14834
10059	0	0	Ki67+	 8759 15097
10060	0	0	Ki67+	 8761 14572
10061	0	0	Ki67+	 8776 14743
10062	0	0	Ki67+	 8779 14902
10063	0	0	Ki67+	 8783 15113
10064	0	0	Ki67+	 8784 14935
10065	0	0	Ki67+	 8787 15190
10066	0	0	Ki67+	 8795 14761
10067	0	0	Ki67+	 8796 14953
10068	0	0	Ki67+	 8804 14620
10069	0	0	Ki67+	 8804 14864
10070	0	0	Ki67+	 8807 15132
10071	0	0	Ki67+	 8815 14637
10072	0	0	Ki67+	 8822 14756
10073	0	0	Ki67+	 8833 14810
10074	0	0	Ki67+	 8842 14819
10075	0	0	Ki67+	 8846 15100
10076	0	0	Ki67+	 8857 15048
10077	0	0	Ki67+	 8864 14694
10078	0	0	Ki67+	 8868 14706
10079	0	0	Ki67+	 8872 15042
10080	0	0	Ki67+	 8874 14841
10081	0	0	Ki67+	 8886 14709
10082	0	0	Ki67+	 8926 14691
10083	0	0	Ki67+	 8930 14713
10084	0	0	Ki67+	 8936 14591
10085	0	0	Ki67+	 8989 14826
10086	0	0	Ki67+	 8273 15461
10087	0	0	Ki67+	 8278 15875
10088	0	0	Ki67+	 8294 15313
10089	0	0	Ki67+	 8295 15617
10090	0	0	Ki67+	 8296 15934
10091	0	0	Ki67+	 8303 15983
10092	0	0	Ki67+	 8311 15385
10093	0	0	Ki67+	 8314 15870
10094	0	0	Ki67+	 8320 15502
10095	0	0	Ki67+	 8322 15310
10096	0	0	Ki67+	 8323 15294
10097	0	0	Ki67+	 8325 15247
10098	0	0	Ki67+	 8333 15906
10099	0	0	Ki67+	 8336 15984
10100	0	0	Ki67+	 8344 15419
10101	0	0	Ki67+	 8346 15596
10102	0	0	Ki67+	 8349 15505
10103	0	0	Ki67+	 8350 15975
10104	0	0	Ki67+	 8352 15386
10105	0	0	Ki67+	 8357 15942
10106	0	0	Ki67+	 8363 15301
10107	0	0	Ki67+	 8393 15472
10108	0	0	Ki67+	 8395 15447
10109	0	0	Ki67+	 8399 15996
10110	0	0	Ki67+	 8406 15420
10111	0	0	Ki67+	 8411 15483
10112	0	0	Ki67+	 8414 15734
10113	0	0	Ki67+	 8419 15648
10114	0	0	Ki67+	 8422 15460
10115	0	0	Ki67+	 8433 15308
10116	0	0	Ki67+	 8438 15475
10117	0	0	Ki67+	 8443 15498
10118	0	0	Ki67+	 8446 15612
10119	0	0	Ki67+	 8505 15416
10120	0	0	Ki67+	 8506 15856
10121	0	0	Ki67+	 8518 15308
10122	0	0	Ki67+	 8520 15505
10123	0	0	Ki67+	 8525 15282
10124	0	0	Ki67+	 8553 15262
10125	0	0	Ki67+	 8566 15271
10126	0	0	Ki67+	 8573 15421
10127	0	0	Ki67+	 8597 15398
10128	0	0	Ki67+	 8604 15996
10129	0	0	Ki67+	 8609 15374
10130	0	0	Ki67+	 8630 15879
10131	0	0	Ki67+	 8659 15276
10132	0	0	Ki67+	 8659 15462
10133	0	0	Ki67+	 8663 15449
10134	0	0	Ki67+	 8676 15707
10135	0	0	Ki67+	 8677 15288
10136	0	0	Ki67+	 8683 15673
10137	0	0	Ki67+	 8708 15450
10138	0	0	Ki67+	 8708 15865
10139	0	0	Ki67+	 8711 15428
10140	0	0	Ki67+	 8712 15931
10141	0	0	Ki67+	 8713 15689
10142	0	0	Ki67+	 8714 15746
10143	0	0	Ki67+	 8723 15279
10144	0	0	Ki67+	 8723 15421
10145	0	0	Ki67+	 8727 15526
10146	0	0	Ki67+	 8729 15319
10147	0	0	Ki67+	 8736 15863
10148	0	0	Ki67+	 8739 15553
10149	0	0	Ki67+	 8746 15371
10150	0	0	Ki67+	 8747 15257
10151	0	0	Ki67+	 8751 15404
10152	0	0	Ki67+	 8755 15278
10153	0	0	Ki67+	 8757 15317
10154	0	0	Ki67+	 8760 15421
10155	0	0	Ki67+	 8767 15944
10156	0	0	Ki67+	 8772 15459
10157	0	0	Ki67+	 8774 15252
10158	0	0	Ki67+	 8774 15430
10159	0	0	Ki67+	 8774 15600
10160	0	0	Ki67+	 8775 15494
10161	0	0	Ki67+	 8781 15944
10162	0	0	Ki67+	 8784 15391
10163	0	0	Ki67+	 8787 15520
10164	0	0	Ki67+	 8789 15277
10165	0	0	Ki67+	 8789 15310
10166	0	0	Ki67+	 8795 15361
10167	0	0	Ki67+	 8796 15322
10168	0	0	Ki67+	 8799 15471
10169	0	0	Ki67+	 8803 15299
10170	0	0	Ki67+	 8807 15266
10171	0	0	Ki67+	 8831 15452
10172	0	0	Ki67+	 8832 15958
10173	0	0	Ki67+	 8838 15349
10174	0	0	Ki67+	 8840 15967
10175	0	0	Ki67+	 8845 15402
10176	0	0	Ki67+	 8859 15693
10177	0	0	Ki67+	 8862 15342
10178	0	0	Ki67+	 8875 15355
10179	0	0	Ki67+	 8890 15298
10180	0	0	Ki67+	 8905 15711
10181	0	0	Ki67+	 8908 15287
10182	0	0	Ki67+	 8919 15672
10183	0	0	Ki67+	 8933 15772
10184	0	0	Ki67+	 8950 15725
10185	0	0	Ki67+	 8959 15790
10186	0	0	Ki67+	 9005 15908
10187	0	0	Ki67+	 9052 15676
10188	0	0	Ki67+	 8257 16426
10189	0	0	Ki67+	 8430 16039
10190	0	0	Ki67+	 8491 16020
10191	0	0	Ki67+	 8591 16284
10192	0	0	Ki67+	 8593 16053
10193	0	0	Ki67+	 8605 16239
10194	0	0	Ki67+	 8656 16103
10195	0	0	Ki67+	 8677 16307
10196	0	0	Ki67+	 8679 16154
10197	0	0	Ki67+	 8679 16218
10198	0	0	Ki67+	 8693 16250
10199	0	0	Ki67+	 8708 16107
10200	0	0	Ki67+	 8717 16264
10201	0	0	Ki67+	 8806 16338
10202	0	0	Ki67+	 8808 16029
10203	0	0	Ki67+	 8826 16019
10204	0	0	Ki67+	 8839 16106
10205	0	0	Ki67+	 8845 16293
10206	0	0	Ki67+	 8846 16159
10207	0	0	Ki67+	 8868 16185
10208	0	0	Ki67+	 8870 16040
10209	0	0	Ki67+	 8876 16023
10210	0	0	Ki67+	 8881 16104
10211	0	0	Ki67+	 8882 16134
10212	0	0	Ki67+	 8913 16148
10213	0	0	Ki67+	 8984 16140
10214	0	0	Ki67+	 9040 16020
10215	0	0	Ki67+	 8301 17290
10216	0	0	Ki67+	 8637 17561
10217	0	0	Ki67+	 8639 17585
10218	0	0	Ki67+	 8696 17563
10219	0	0	Ki67+	 8719 17595
10220	0	0	Ki67+	 8764 17570
10221	0	0	Ki67+	 8811 17539
10222	0	0	Ki67+	 8849 17394
10223	0	0	Ki67+	 8850 17512
10224	0	0	Ki67+	 8899 17560
10225	0	0	Ki67+	 8954 17571
10226	0	0	Ki67+	 8961 17612
10227	0	0	Ki67+	 9000 17148
10228	0	0	Ki67+	 9023 17440
10229	0	0	Ki67+	 9032 17471
10230	0	0	Ki67+	 9032 17542
10231	0	0	Ki67+	 9038 17452
10232	0	0	Ki67+	 8544 17722
10233	0	0	Ki67+	 8547 17706
10234	0	0	Ki67+	 8598 17747
10235	0	0	Ki67+	 8601 17719
10236	0	0	Ki67+	 8606 17681
10237	0	0	Ki67+	 8627 17664
10238	0	0	Ki67+	 8641 17643
10239	0	0	Ki67+	 8641 17721
10240	0	0	Ki67+	 8654 17689
10241	0	0	Ki67+	 8670 17659
10242	0	0	Ki67+	 8698 17653
10243	0	0	Ki67+	 8710 17751
10244	0	0	Ki67+	 8721 17633
10245	0	0	Ki67+	 8723 17726
10246	0	0	Ki67+	 8765 17676
10247	0	0	Ki67+	 8857 17673
10248	0	0	Ki67+	 8858 17726
10249	0	0	Ki67+	 8859 17647
10250	0	0	Ki67+	 8904 17629
10251	0	0	Ki67+	 8909 17740
10252	0	0	Ki67+	 8928 17758
10253	0	0	Ki67+	 8938 17630
10254	0	0	Ki67+	 8954 18084
10255	0	0	Ki67+	 8274 18961
10256	0	0	Ki67+	 8332 19818
10257	0	0	Ki67+	 8471 19325
10258	0	0	Ki67+	 8640 19569
10259	0	0	Ki67+	 8742 19974
10260	0	0	Ki67+	 8986 19556
10261	0	0	Ki67+	 8492 20809
10262	0	0	Ki67+	 8616 20786
10263	0	0	Ki67+	 8638 20783
10264	0	0	Ki67+	 8659 20791
10265	0	0	Ki67+	 8677 20098
10266	0	0	Ki67+	 8708 20080
10267	0	0	Ki67+	 8711 20094
10268	0	0	Ki67+	 8724 20469
10269	0	0	Ki67+	 8735 20527
10270	0	0	Ki67+	 8750 20241
10271	0	0	Ki67+	 8857 20253
10272	0	0	Ki67+	 8274 21101
10273	0	0	Ki67+	 8340 21444
10274	0	0	Ki67+	 8363 21019
10275	0	0	Ki67+	 8379 21014
10276	0	0	Ki67+	 8454 21360
10277	0	0	Ki67+	 8477 20884
10278	0	0	Ki67+	 8537 21349
10279	0	0	Ki67+	 8666 20825
10280	0	0	Ki67+	 8715 21273
10281	0	0	Ki67+	 8719 21534
10282	0	0	Ki67+	 8741 21368
10283	0	0	Ki67+	 8789 21011
10284	0	0	Ki67+	 8807 21020
10285	0	0	Ki67+	 8363 21901
10286	0	0	Ki67+	 8399 22116
10287	0	0	Ki67+	 8461 21746
10288	0	0	Ki67+	 8579 22126
10289	0	0	Ki67+	 8776 22253
10290	0	0	Ki67+	 8825 22290
10291	0	0	Ki67+	 8854 22290
10292	0	0	Ki67+	 8869 22262
10293	0	0	Ki67+	 8885 22247
10294	0	0	Ki67+	 8890 22294
10295	0	0	Ki67+	 8919 22273
10296	0	0	Ki67+	 8921 22258
10297	0	0	Ki67+	 9051 22205
10298	0	0	Ki67+	 9333 7145
10299	0	0	Ki67+	 9665 7295
10300	0	0	Ki67+	 9689 6835
10301	0	0	Ki67+	 9116 8224
10302	0	0	Ki67+	 9201 8114
10303	0	0	Ki67+	 9256 7938
10304	0	0	Ki67+	 9399 8125
10305	0	0	Ki67+	 9494 8269
10306	0	0	Ki67+	 9515 8265
10307	0	0	Ki67+	 9536 8289
10308	0	0	Ki67+	 9649 7884
10309	0	0	Ki67+	 9660 7890
10310	0	0	Ki67+	 9760 7589
10311	0	0	Ki67+	 9115 8873
10312	0	0	Ki67+	 9317 8720
10313	0	0	Ki67+	 9373 9069
10314	0	0	Ki67+	 9388 9055
10315	0	0	Ki67+	 9411 9069
10316	0	0	Ki67+	 9422 9029
10317	0	0	Ki67+	 9430 8971
10318	0	0	Ki67+	 9439 8943
10319	0	0	Ki67+	 9445 8928
10320	0	0	Ki67+	 9449 9055
10321	0	0	Ki67+	 9463 8899
10322	0	0	Ki67+	 9464 8956
10323	0	0	Ki67+	 9470 8929
10324	0	0	Ki67+	 9474 9095
10325	0	0	Ki67+	 9476 8907
10326	0	0	Ki67+	 9493 8935
10327	0	0	Ki67+	 9496 8946
10328	0	0	Ki67+	 9506 9081
10329	0	0	Ki67+	 9519 8963
10330	0	0	Ki67+	 9522 9046
10331	0	0	Ki67+	 9525 8890
10332	0	0	Ki67+	 9530 8930
10333	0	0	Ki67+	 9534 9028
10334	0	0	Ki67+	 9545 9048
10335	0	0	Ki67+	 9556 8914
10336	0	0	Ki67+	 9563 8998
10337	0	0	Ki67+	 9567 8920
10338	0	0	Ki67+	 9571 9037
10339	0	0	Ki67+	 9579 8984
10340	0	0	Ki67+	 9582 9081
10341	0	0	Ki67+	 9583 9010
10342	0	0	Ki67+	 9593 9044
10343	0	0	Ki67+	 9598 9030
10344	0	0	Ki67+	 9615 8877
10345	0	0	Ki67+	 9623 9049
10346	0	0	Ki67+	 9628 8551
10347	0	0	Ki67+	 9633 9079
10348	0	0	Ki67+	 9662 9099
10349	0	0	Ki67+	 9665 9085
10350	0	0	Ki67+	 9674 9024
10351	0	0	Ki67+	 9675 9041
10352	0	0	Ki67+	 9695 9097
10353	0	0	Ki67+	 9705 9065
10354	0	0	Ki67+	 9706 8929
10355	0	0	Ki67+	 9711 8908
10356	0	0	Ki67+	 9713 9021
10357	0	0	Ki67+	 9724 8906
10358	0	0	Ki67+	 9730 9041
10359	0	0	Ki67+	 9731 8917
10360	0	0	Ki67+	 9736 8601
10361	0	0	Ki67+	 9738 8618
10362	0	0	Ki67+	 9739 9064
10363	0	0	Ki67+	 9753 8737
10364	0	0	Ki67+	 9757 8766
10365	0	0	Ki67+	 9778 9072
10366	0	0	Ki67+	 9804 8759
10367	0	0	Ki67+	 9809 9020
10368	0	0	Ki67+	 9812 8587
10369	0	0	Ki67+	 9814 8731
10370	0	0	Ki67+	 9817 9007
10371	0	0	Ki67+	 9823 8995
10372	0	0	Ki67+	 9835 8755
10373	0	0	Ki67+	 9835 8977
10374	0	0	Ki67+	 9061 9232
10375	0	0	Ki67+	 9102 9373
10376	0	0	Ki67+	 9110 9520
10377	0	0	Ki67+	 9132 9109
10378	0	0	Ki67+	 9183 9538
10379	0	0	Ki67+	 9190 9438
10380	0	0	Ki67+	 9194 9785
10381	0	0	Ki67+	 9206 9240
10382	0	0	Ki67+	 9208 9440
10383	0	0	Ki67+	 9213 9548
10384	0	0	Ki67+	 9217 9470
10385	0	0	Ki67+	 9231 9866
10386	0	0	Ki67+	 9234 9190
10387	0	0	Ki67+	 9236 9213
10388	0	0	Ki67+	 9241 9309
10389	0	0	Ki67+	 9241 9347
10390	0	0	Ki67+	 9249 9874
10391	0	0	Ki67+	 9255 9827
10392	0	0	Ki67+	 9273 9622
10393	0	0	Ki67+	 9275 9861
10394	0	0	Ki67+	 9283 9338
10395	0	0	Ki67+	 9283 9804
10396	0	0	Ki67+	 9284 9817
10397	0	0	Ki67+	 9286 9259
10398	0	0	Ki67+	 9309 9896
10399	0	0	Ki67+	 9315 9806
10400	0	0	Ki67+	 9318 9832
10401	0	0	Ki67+	 9327 9801
10402	0	0	Ki67+	 9331 9882
10403	0	0	Ki67+	 9332 9483
10404	0	0	Ki67+	 9342 9423
10405	0	0	Ki67+	 9355 9418
10406	0	0	Ki67+	 9363 9349
10407	0	0	Ki67+	 9369 9486
10408	0	0	Ki67+	 9374 9162
10409	0	0	Ki67+	 9389 9803
10410	0	0	Ki67+	 9417 9312
10411	0	0	Ki67+	 9430 9204
10412	0	0	Ki67+	 9461 9474
10413	0	0	Ki67+	 9471 9619
10414	0	0	Ki67+	 9474 9186
10415	0	0	Ki67+	 9480 9662
10416	0	0	Ki67+	 9483 9345
10417	0	0	Ki67+	 9489 9755
10418	0	0	Ki67+	 9491 9742
10419	0	0	Ki67+	 9497 9148
10420	0	0	Ki67+	 9506 9181
10421	0	0	Ki67+	 9509 9333
10422	0	0	Ki67+	 9517 9134
10423	0	0	Ki67+	 9523 9641
10424	0	0	Ki67+	 9528 9752
10425	0	0	Ki67+	 9532 9171
10426	0	0	Ki67+	 9533 9422
10427	0	0	Ki67+	 9534 9138
10428	0	0	Ki67+	 9535 9160
10429	0	0	Ki67+	 9540 9875
10430	0	0	Ki67+	 9543 9431
10431	0	0	Ki67+	 9547 9137
10432	0	0	Ki67+	 9555 9466
10433	0	0	Ki67+	 9555 9512
10434	0	0	Ki67+	 9573 9557
10435	0	0	Ki67+	 9574 9584
10436	0	0	Ki67+	 9575 9264
10437	0	0	Ki67+	 9580 9220
10438	0	0	Ki67+	 9581 9469
10439	0	0	Ki67+	 9582 9530
10440	0	0	Ki67+	 9583 9294
10441	0	0	Ki67+	 9585 9567
10442	0	0	Ki67+	 9591 9211
10443	0	0	Ki67+	 9608 9617
10444	0	0	Ki67+	 9616 9513
10445	0	0	Ki67+	 9617 9271
10446	0	0	Ki67+	 9630 9170
10447	0	0	Ki67+	 9631 9317
10448	0	0	Ki67+	 9639 9302
10449	0	0	Ki67+	 9645 9681
10450	0	0	Ki67+	 9647 9311
10451	0	0	Ki67+	 9649 9647
10452	0	0	Ki67+	 9665 9498
10453	0	0	Ki67+	 9669 9478
10454	0	0	Ki67+	 9698 9500
10455	0	0	Ki67+	 9701 9525
10456	0	0	Ki67+	 9703 9160
10457	0	0	Ki67+	 9713 9108
10458	0	0	Ki67+	 9714 9288
10459	0	0	Ki67+	 9715 9194
10460	0	0	Ki67+	 9717 9153
10461	0	0	Ki67+	 9721 9404
10462	0	0	Ki67+	 9722 9545
10463	0	0	Ki67+	 9724 9373
10464	0	0	Ki67+	 9730 9776
10465	0	0	Ki67+	 9735 9161
10466	0	0	Ki67+	 9742 9623
10467	0	0	Ki67+	 9752 9774
10468	0	0	Ki67+	 9760 9414
10469	0	0	Ki67+	 9773 9418
10470	0	0	Ki67+	 9774 9193
10471	0	0	Ki67+	 9777 9391
10472	0	0	Ki67+	 9780 9601
10473	0	0	Ki67+	 9781 9138
10474	0	0	Ki67+	 9800 9756
10475	0	0	Ki67+	 9802 9667
10476	0	0	Ki67+	 9804 9656
10477	0	0	Ki67+	 9808 9786
10478	0	0	Ki67+	 9813 9149
10479	0	0	Ki67+	 9817 9189
10480	0	0	Ki67+	 9819 9667
10481	0	0	Ki67+	 9827 9176
10482	0	0	Ki67+	 9827 9241
10483	0	0	Ki67+	 9827 9426
10484	0	0	Ki67+	 9830 9718
10485	0	0	Ki67+	 9830 9811
10486	0	0	Ki67+	 9833 9227
10487	0	0	Ki67+	 9834 9639
10488	0	0	Ki67+	 9837 9194
10489	0	0	Ki67+	 9842 9573
10490	0	0	Ki67+	 9843 9815
10491	0	0	Ki67+	 9846 9745
10492	0	0	Ki67+	 9846 9762
10493	0	0	Ki67+	 9853 9438
10494	0	0	Ki67+	 9063 10265
10495	0	0	Ki67+	 9065 10472
10496	0	0	Ki67+	 9095 10263
10497	0	0	Ki67+	 9098 10500
10498	0	0	Ki67+	 9099 10476
10499	0	0	Ki67+	 9099 10530
10500	0	0	Ki67+	 9105 9953
10501	0	0	Ki67+	 9109 10080
10502	0	0	Ki67+	 9113 10470
10503	0	0	Ki67+	 9119 10101
10504	0	0	Ki67+	 9127 10083
10505	0	0	Ki67+	 9127 10306
10506	0	0	Ki67+	 9133 10503
10507	0	0	Ki67+	 9139 9940
10508	0	0	Ki67+	 9139 10519
10509	0	0	Ki67+	 9141 10473
10510	0	0	Ki67+	 9142 10084
10511	0	0	Ki67+	 9143 10159
10512	0	0	Ki67+	 9145 10108
10513	0	0	Ki67+	 9155 10013
10514	0	0	Ki67+	 9161 10055
10515	0	0	Ki67+	 9162 10306
10516	0	0	Ki67+	 9165 10468
10517	0	0	Ki67+	 9173 10608
10518	0	0	Ki67+	 9175 10298
10519	0	0	Ki67+	 9178 10085
10520	0	0	Ki67+	 9183 10021
10521	0	0	Ki67+	 9184 9968
10522	0	0	Ki67+	 9186 10493
10523	0	0	Ki67+	 9186 10680
10524	0	0	Ki67+	 9194 10258
10525	0	0	Ki67+	 9200 10218
10526	0	0	Ki67+	 9201 9911
10527	0	0	Ki67+	 9204 10091
10528	0	0	Ki67+	 9207 10150
10529	0	0	Ki67+	 9221 10007
10530	0	0	Ki67+	 9222 10073
10531	0	0	Ki67+	 9226 10213
10532	0	0	Ki67+	 9227 10254
10533	0	0	Ki67+	 9235 10168
10534	0	0	Ki67+	 9237 9934
10535	0	0	Ki67+	 9249 9922
10536	0	0	Ki67+	 9264 10220
10537	0	0	Ki67+	 9267 10531
10538	0	0	Ki67+	 9271 10286
10539	0	0	Ki67+	 9279 10182
10540	0	0	Ki67+	 9285 10090
10541	0	0	Ki67+	 9297 10053
10542	0	0	Ki67+	 9302 9942
10543	0	0	Ki67+	 9303 10200
10544	0	0	Ki67+	 9305 9968
10545	0	0	Ki67+	 9315 10211
10546	0	0	Ki67+	 9319 10109
10547	0	0	Ki67+	 9321 9962
10548	0	0	Ki67+	 9321 10076
10549	0	0	Ki67+	 9329 10556
10550	0	0	Ki67+	 9334 10183
10551	0	0	Ki67+	 9340 10078
10552	0	0	Ki67+	 9341 10570
10553	0	0	Ki67+	 9343 10538
10554	0	0	Ki67+	 9347 10501
10555	0	0	Ki67+	 9351 9968
10556	0	0	Ki67+	 9357 10009
10557	0	0	Ki67+	 9361 10027
10558	0	0	Ki67+	 9367 10077
10559	0	0	Ki67+	 9373 10521
10560	0	0	Ki67+	 9376 10046
10561	0	0	Ki67+	 9387 10354
10562	0	0	Ki67+	 9392 9982
10563	0	0	Ki67+	 9436 9924
10564	0	0	Ki67+	 9452 10575
10565	0	0	Ki67+	 9457 10549
10566	0	0	Ki67+	 9464 10310
10567	0	0	Ki67+	 9508 10479
10568	0	0	Ki67+	 9511 10026
10569	0	0	Ki67+	 9516 10012
10570	0	0	Ki67+	 9518 10672
10571	0	0	Ki67+	 9519 10116
10572	0	0	Ki67+	 9531 10007
10573	0	0	Ki67+	 9558 10374
10574	0	0	Ki67+	 9580 10596
10575	0	0	Ki67+	 9582 9974
10576	0	0	Ki67+	 9595 10573
10577	0	0	Ki67+	 9596 10601
10578	0	0	Ki67+	 9600 10431
10579	0	0	Ki67+	 9606 9963
10580	0	0	Ki67+	 9623 9934
10581	0	0	Ki67+	 9637 10461
10582	0	0	Ki67+	 9643 10267
10583	0	0	Ki67+	 9650 10565
10584	0	0	Ki67+	 9672 10017
10585	0	0	Ki67+	 9676 10244
10586	0	0	Ki67+	 9681 10694
10587	0	0	Ki67+	 9693 10386
10588	0	0	Ki67+	 9710 10062
10589	0	0	Ki67+	 9723 10638
10590	0	0	Ki67+	 9727 10623
10591	0	0	Ki67+	 9732 10171
10592	0	0	Ki67+	 9742 10051
10593	0	0	Ki67+	 9749 10065
10594	0	0	Ki67+	 9753 10116
10595	0	0	Ki67+	 9753 10410
10596	0	0	Ki67+	 9761 10684
10597	0	0	Ki67+	 9775 10681
10598	0	0	Ki67+	 9776 10140
10599	0	0	Ki67+	 9784 10073
10600	0	0	Ki67+	 9788 10640
10601	0	0	Ki67+	 9809 10056
10602	0	0	Ki67+	 9819 10491
10603	0	0	Ki67+	 9821 10619
10604	0	0	Ki67+	 9825 10584
10605	0	0	Ki67+	 9826 10454
10606	0	0	Ki67+	 9828 10632
10607	0	0	Ki67+	 9840 10532
10608	0	0	Ki67+	 9843 10491
10609	0	0	Ki67+	 9846 10397
10610	0	0	Ki67+	 9854 10313
10611	0	0	Ki67+	 9854 10483
10612	0	0	Ki67+	 9061 10818
10613	0	0	Ki67+	 9061 11207
10614	0	0	Ki67+	 9093 11370
10615	0	0	Ki67+	 9115 10751
10616	0	0	Ki67+	 9117 10866
10617	0	0	Ki67+	 9192 11331
10618	0	0	Ki67+	 9203 10763
10619	0	0	Ki67+	 9217 10734
10620	0	0	Ki67+	 9225 10941
10621	0	0	Ki67+	 9239 10709
10622	0	0	Ki67+	 9245 11116
10623	0	0	Ki67+	 9251 11012
10624	0	0	Ki67+	 9263 11151
10625	0	0	Ki67+	 9269 11031
10626	0	0	Ki67+	 9271 10884
10627	0	0	Ki67+	 9277 11131
10628	0	0	Ki67+	 9277 11160
10629	0	0	Ki67+	 9315 11284
10630	0	0	Ki67+	 9319 11296
10631	0	0	Ki67+	 9320 11251
10632	0	0	Ki67+	 9323 10727
10633	0	0	Ki67+	 9323 11168
10634	0	0	Ki67+	 9324 10896
10635	0	0	Ki67+	 9327 10957
10636	0	0	Ki67+	 9336 10868
10637	0	0	Ki67+	 9340 11072
10638	0	0	Ki67+	 9343 10998
10639	0	0	Ki67+	 9343 11379
10640	0	0	Ki67+	 9351 11334
10641	0	0	Ki67+	 9352 11068
10642	0	0	Ki67+	 9365 10945
10643	0	0	Ki67+	 9365 11238
10644	0	0	Ki67+	 9372 11349
10645	0	0	Ki67+	 9376 10961
10646	0	0	Ki67+	 9378 11244
10647	0	0	Ki67+	 9394 10945
10648	0	0	Ki67+	 9394 11052
10649	0	0	Ki67+	 9395 11301
10650	0	0	Ki67+	 9399 10964
10651	0	0	Ki67+	 9399 11227
10652	0	0	Ki67+	 9407 11348
10653	0	0	Ki67+	 9408 11312
10654	0	0	Ki67+	 9419 11278
10655	0	0	Ki67+	 9430 11313
10656	0	0	Ki67+	 9431 11234
10657	0	0	Ki67+	 9445 10771
10658	0	0	Ki67+	 9448 11270
10659	0	0	Ki67+	 9453 11231
10660	0	0	Ki67+	 9456 11050
10661	0	0	Ki67+	 9458 11157
10662	0	0	Ki67+	 9470 10842
10663	0	0	Ki67+	 9474 10761
10664	0	0	Ki67+	 9481 10984
10665	0	0	Ki67+	 9488 11296
10666	0	0	Ki67+	 9488 11330
10667	0	0	Ki67+	 9492 10853
10668	0	0	Ki67+	 9502 10964
10669	0	0	Ki67+	 9503 11288
10670	0	0	Ki67+	 9511 11299
10671	0	0	Ki67+	 9513 11283
10672	0	0	Ki67+	 9517 11004
10673	0	0	Ki67+	 9527 11490
10674	0	0	Ki67+	 9528 10746
10675	0	0	Ki67+	 9528 10763
10676	0	0	Ki67+	 9530 11073
10677	0	0	Ki67+	 9537 10893
10678	0	0	Ki67+	 9548 10756
10679	0	0	Ki67+	 9555 10730
10680	0	0	Ki67+	 9561 10742
10681	0	0	Ki67+	 9563 11465
10682	0	0	Ki67+	 9567 10964
10683	0	0	Ki67+	 9570 10725
10684	0	0	Ki67+	 9570 11007
10685	0	0	Ki67+	 9572 11192
10686	0	0	Ki67+	 9573 10744
10687	0	0	Ki67+	 9584 11145
10688	0	0	Ki67+	 9591 11126
10689	0	0	Ki67+	 9600 11201
10690	0	0	Ki67+	 9602 11284
10691	0	0	Ki67+	 9604 11095
10692	0	0	Ki67+	 9607 11485
10693	0	0	Ki67+	 9622 10888
10694	0	0	Ki67+	 9625 11059
10695	0	0	Ki67+	 9632 11134
10696	0	0	Ki67+	 9633 10881
10697	0	0	Ki67+	 9644 10923
10698	0	0	Ki67+	 9646 11453
10699	0	0	Ki67+	 9656 11182
10700	0	0	Ki67+	 9667 10933
10701	0	0	Ki67+	 9672 11237
10702	0	0	Ki67+	 9679 10890
10703	0	0	Ki67+	 9691 10881
10704	0	0	Ki67+	 9691 11328
10705	0	0	Ki67+	 9694 10871
10706	0	0	Ki67+	 9696 10801
10707	0	0	Ki67+	 9696 10834
10708	0	0	Ki67+	 9699 11244
10709	0	0	Ki67+	 9709 10807
10710	0	0	Ki67+	 9709 10863
10711	0	0	Ki67+	 9718 10713
10712	0	0	Ki67+	 9719 11349
10713	0	0	Ki67+	 9723 10752
10714	0	0	Ki67+	 9726 10836
10715	0	0	Ki67+	 9728 10950
10716	0	0	Ki67+	 9733 10881
10717	0	0	Ki67+	 9733 11325
10718	0	0	Ki67+	 9738 11503
10719	0	0	Ki67+	 9743 11346
10720	0	0	Ki67+	 9744 10753
10721	0	0	Ki67+	 9747 11192
10722	0	0	Ki67+	 9757 10721
10723	0	0	Ki67+	 9757 11431
10724	0	0	Ki67+	 9761 10884
10725	0	0	Ki67+	 9768 11422
10726	0	0	Ki67+	 9770 11202
10727	0	0	Ki67+	 9806 10904
10728	0	0	Ki67+	 9806 11051
10729	0	0	Ki67+	 9835 11492
10730	0	0	Ki67+	 9839 10910
10731	0	0	Ki67+	 9847 11389
10732	0	0	Ki67+	 9848 10883
10733	0	0	Ki67+	 9852 10816
10734	0	0	Ki67+	 9061 12196
10735	0	0	Ki67+	 9062 11598
10736	0	0	Ki67+	 9072 12162
10737	0	0	Ki67+	 9074 12244
10738	0	0	Ki67+	 9081 12172
10739	0	0	Ki67+	 9083 11565
10740	0	0	Ki67+	 9092 11659
10741	0	0	Ki67+	 9094 11702
10742	0	0	Ki67+	 9104 12220
10743	0	0	Ki67+	 9104 12287
10744	0	0	Ki67+	 9115 11590
10745	0	0	Ki67+	 9120 12153
10746	0	0	Ki67+	 9128 11920
10747	0	0	Ki67+	 9132 11542
10748	0	0	Ki67+	 9133 11789
10749	0	0	Ki67+	 9140 12126
10750	0	0	Ki67+	 9146 11867
10751	0	0	Ki67+	 9154 11566
10752	0	0	Ki67+	 9166 11621
10753	0	0	Ki67+	 9184 11855
10754	0	0	Ki67+	 9185 12119
10755	0	0	Ki67+	 9186 12210
10756	0	0	Ki67+	 9194 11590
10757	0	0	Ki67+	 9195 11872
10758	0	0	Ki67+	 9215 11910
10759	0	0	Ki67+	 9217 12129
10760	0	0	Ki67+	 9218 12042
10761	0	0	Ki67+	 9223 12182
10762	0	0	Ki67+	 9236 11887
10763	0	0	Ki67+	 9240 11613
10764	0	0	Ki67+	 9240 11747
10765	0	0	Ki67+	 9242 12086
10766	0	0	Ki67+	 9244 12022
10767	0	0	Ki67+	 9245 11922
10768	0	0	Ki67+	 9249 11647
10769	0	0	Ki67+	 9266 11718
10770	0	0	Ki67+	 9277 11737
10771	0	0	Ki67+	 9279 11706
10772	0	0	Ki67+	 9281 11779
10773	0	0	Ki67+	 9292 11697
10774	0	0	Ki67+	 9293 11710
10775	0	0	Ki67+	 9293 12084
10776	0	0	Ki67+	 9297 11724
10777	0	0	Ki67+	 9302 12062
10778	0	0	Ki67+	 9323 12288
10779	0	0	Ki67+	 9324 12110
10780	0	0	Ki67+	 9326 11709
10781	0	0	Ki67+	 9338 11701
10782	0	0	Ki67+	 9341 11738
10783	0	0	Ki67+	 9348 11727
10784	0	0	Ki67+	 9350 12298
10785	0	0	Ki67+	 9351 12066
10786	0	0	Ki67+	 9357 12154
10787	0	0	Ki67+	 9358 12256
10788	0	0	Ki67+	 9368 12124
10789	0	0	Ki67+	 9369 12187
10790	0	0	Ki67+	 9369 12216
10791	0	0	Ki67+	 9373 12001
10792	0	0	Ki67+	 9374 12254
10793	0	0	Ki67+	 9376 12097
10794	0	0	Ki67+	 9386 12135
10795	0	0	Ki67+	 9389 12232
10796	0	0	Ki67+	 9400 12133
10797	0	0	Ki67+	 9403 12088
10798	0	0	Ki67+	 9405 11831
10799	0	0	Ki67+	 9407 12045
10800	0	0	Ki67+	 9419 11938
10801	0	0	Ki67+	 9420 11836
10802	0	0	Ki67+	 9430 12048
10803	0	0	Ki67+	 9433 11860
10804	0	0	Ki67+	 9444 12277
10805	0	0	Ki67+	 9458 12059
10806	0	0	Ki67+	 9459 12142
10807	0	0	Ki67+	 9466 12015
10808	0	0	Ki67+	 9487 12295
10809	0	0	Ki67+	 9490 12034
10810	0	0	Ki67+	 9517 12292
10811	0	0	Ki67+	 9525 12020
10812	0	0	Ki67+	 9557 12089
10813	0	0	Ki67+	 9560 12059
10814	0	0	Ki67+	 9605 11512
10815	0	0	Ki67+	 9606 12298
10816	0	0	Ki67+	 9612 12123
10817	0	0	Ki67+	 9617 12027
10818	0	0	Ki67+	 9621 12041
10819	0	0	Ki67+	 9641 12112
10820	0	0	Ki67+	 9656 12144
10821	0	0	Ki67+	 9657 12170
10822	0	0	Ki67+	 9697 12303
10823	0	0	Ki67+	 9704 11523
10824	0	0	Ki67+	 9712 11609
10825	0	0	Ki67+	 9728 11509
10826	0	0	Ki67+	 9733 11611
10827	0	0	Ki67+	 9734 11775
10828	0	0	Ki67+	 9790 12265
10829	0	0	Ki67+	 9808 12276
10830	0	0	Ki67+	 9809 11560
10831	0	0	Ki67+	 9810 11506
10832	0	0	Ki67+	 9826 11505
10833	0	0	Ki67+	 9066 13060
10834	0	0	Ki67+	 9081 12998
10835	0	0	Ki67+	 9085 12316
10836	0	0	Ki67+	 9085 12448
10837	0	0	Ki67+	 9091 12945
10838	0	0	Ki67+	 9099 12968
10839	0	0	Ki67+	 9102 12944
10840	0	0	Ki67+	 9103 12411
10841	0	0	Ki67+	 9112 13033
10842	0	0	Ki67+	 9126 12995
10843	0	0	Ki67+	 9178 13062
10844	0	0	Ki67+	 9181 13043
10845	0	0	Ki67+	 9228 12457
10846	0	0	Ki67+	 9244 12788
10847	0	0	Ki67+	 9247 13070
10848	0	0	Ki67+	 9255 12643
10849	0	0	Ki67+	 9267 13073
10850	0	0	Ki67+	 9271 12888
10851	0	0	Ki67+	 9286 13014
10852	0	0	Ki67+	 9290 12899
10853	0	0	Ki67+	 9293 12746
10854	0	0	Ki67+	 9294 12850
10855	0	0	Ki67+	 9308 12783
10856	0	0	Ki67+	 9309 12909
10857	0	0	Ki67+	 9320 12652
10858	0	0	Ki67+	 9328 12326
10859	0	0	Ki67+	 9335 12425
10860	0	0	Ki67+	 9342 12772
10861	0	0	Ki67+	 9351 12421
10862	0	0	Ki67+	 9351 12909
10863	0	0	Ki67+	 9352 12957
10864	0	0	Ki67+	 9357 12375
10865	0	0	Ki67+	 9359 12333
10866	0	0	Ki67+	 9369 12994
10867	0	0	Ki67+	 9376 12424
10868	0	0	Ki67+	 9379 12482
10869	0	0	Ki67+	 9387 12386
10870	0	0	Ki67+	 9390 13063
10871	0	0	Ki67+	 9392 12720
10872	0	0	Ki67+	 9396 13021
10873	0	0	Ki67+	 9402 12492
10874	0	0	Ki67+	 9424 13040
10875	0	0	Ki67+	 9427 12750
10876	0	0	Ki67+	 9431 12705
10877	0	0	Ki67+	 9433 12344
10878	0	0	Ki67+	 9438 13005
10879	0	0	Ki67+	 9452 12708
10880	0	0	Ki67+	 9468 13054
10881	0	0	Ki67+	 9471 12703
10882	0	0	Ki67+	 9474 12598
10883	0	0	Ki67+	 9509 13087
10884	0	0	Ki67+	 9513 12658
10885	0	0	Ki67+	 9516 12860
10886	0	0	Ki67+	 9517 12739
10887	0	0	Ki67+	 9519 12618
10888	0	0	Ki67+	 9529 12329
10889	0	0	Ki67+	 9530 12681
10890	0	0	Ki67+	 9540 12813
10891	0	0	Ki67+	 9544 12331
10892	0	0	Ki67+	 9573 12978
10893	0	0	Ki67+	 9581 12687
10894	0	0	Ki67+	 9582 13063
10895	0	0	Ki67+	 9602 12324
10896	0	0	Ki67+	 9605 12818
10897	0	0	Ki67+	 9614 12811
10898	0	0	Ki67+	 9645 12827
10899	0	0	Ki67+	 9652 12355
10900	0	0	Ki67+	 9664 12740
10901	0	0	Ki67+	 9671 12341
10902	0	0	Ki67+	 9717 12979
10903	0	0	Ki67+	 9735 12993
10904	0	0	Ki67+	 9748 12493
10905	0	0	Ki67+	 9759 12618
10906	0	0	Ki67+	 9767 12371
10907	0	0	Ki67+	 9809 12353
10908	0	0	Ki67+	 9831 12308
10909	0	0	Ki67+	 9831 12388
10910	0	0	Ki67+	 9831 12492
10911	0	0	Ki67+	 9853 12525
10912	0	0	Ki67+	 9057 13619
10913	0	0	Ki67+	 9062 13601
10914	0	0	Ki67+	 9064 13237
10915	0	0	Ki67+	 9064 13255
10916	0	0	Ki67+	 9065 13117
10917	0	0	Ki67+	 9067 13670
10918	0	0	Ki67+	 9072 13626
10919	0	0	Ki67+	 9084 13121
10920	0	0	Ki67+	 9085 13736
10921	0	0	Ki67+	 9095 13621
10922	0	0	Ki67+	 9129 13803
10923	0	0	Ki67+	 9172 13732
10924	0	0	Ki67+	 9201 13235
10925	0	0	Ki67+	 9238 13198
10926	0	0	Ki67+	 9245 13823
10927	0	0	Ki67+	 9246 13760
10928	0	0	Ki67+	 9264 13756
10929	0	0	Ki67+	 9300 13834
10930	0	0	Ki67+	 9316 13836
10931	0	0	Ki67+	 9371 13134
10932	0	0	Ki67+	 9400 13170
10933	0	0	Ki67+	 9420 13138
10934	0	0	Ki67+	 9453 13752
10935	0	0	Ki67+	 9468 13828
10936	0	0	Ki67+	 9469 13148
10937	0	0	Ki67+	 9486 13852
10938	0	0	Ki67+	 9500 13847
10939	0	0	Ki67+	 9528 13798
10940	0	0	Ki67+	 9541 13121
10941	0	0	Ki67+	 9542 13107
10942	0	0	Ki67+	 9547 13789
10943	0	0	Ki67+	 9614 13128
10944	0	0	Ki67+	 9642 13114
10945	0	0	Ki67+	 9654 13453
10946	0	0	Ki67+	 9658 13898
10947	0	0	Ki67+	 9695 13759
10948	0	0	Ki67+	 9706 13149
10949	0	0	Ki67+	 9721 13304
10950	0	0	Ki67+	 9752 13802
10951	0	0	Ki67+	 9796 13840
10952	0	0	Ki67+	 9799 13782
10953	0	0	Ki67+	 9846 13893
10954	0	0	Ki67+	 9075 14146
10955	0	0	Ki67+	 9082 13908
10956	0	0	Ki67+	 9092 14623
10957	0	0	Ki67+	 9160 13911
10958	0	0	Ki67+	 9163 14034
10959	0	0	Ki67+	 9175 13992
10960	0	0	Ki67+	 9201 14004
10961	0	0	Ki67+	 9215 14563
10962	0	0	Ki67+	 9243 14066
10963	0	0	Ki67+	 9258 14059
10964	0	0	Ki67+	 9292 13979
10965	0	0	Ki67+	 9353 13994
10966	0	0	Ki67+	 9374 13952
10967	0	0	Ki67+	 9390 13941
10968	0	0	Ki67+	 9481 13948
10969	0	0	Ki67+	 9505 13943
10970	0	0	Ki67+	 9525 13936
10971	0	0	Ki67+	 9702 14026
10972	0	0	Ki67+	 9727 13959
10973	0	0	Ki67+	 9773 14408
10974	0	0	Ki67+	 9830 13978
10975	0	0	Ki67+	 9841 13915
10976	0	0	Ki67+	 9851 14002
10977	0	0	Ki67+	 9057 14848
10978	0	0	Ki67+	 9068 14823
10979	0	0	Ki67+	 9084 14847
10980	0	0	Ki67+	 9129 14954
10981	0	0	Ki67+	 9130 14771
10982	0	0	Ki67+	 9130 14833
10983	0	0	Ki67+	 9130 15215
10984	0	0	Ki67+	 9134 14890
10985	0	0	Ki67+	 9151 15259
10986	0	0	Ki67+	 9153 14803
10987	0	0	Ki67+	 9166 15348
10988	0	0	Ki67+	 9186 15205
10989	0	0	Ki67+	 9190 15235
10990	0	0	Ki67+	 9200 15115
10991	0	0	Ki67+	 9212 14788
10992	0	0	Ki67+	 9218 15009
10993	0	0	Ki67+	 9223 15490
10994	0	0	Ki67+	 9224 15375
10995	0	0	Ki67+	 9240 15346
10996	0	0	Ki67+	 9240 15405
10997	0	0	Ki67+	 9248 15303
10998	0	0	Ki67+	 9250 14762
10999	0	0	Ki67+	 9251 14787
11000	0	0	Ki67+	 9252 15468
11001	0	0	Ki67+	 9266 15343
11002	0	0	Ki67+	 9269 15122
11003	0	0	Ki67+	 9270 15316
11004	0	0	Ki67+	 9281 15011
11005	0	0	Ki67+	 9287 14953
11006	0	0	Ki67+	 9292 15328
11007	0	0	Ki67+	 9296 15065
11008	0	0	Ki67+	 9313 15440
11009	0	0	Ki67+	 9324 14982
11010	0	0	Ki67+	 9328 15357
11011	0	0	Ki67+	 9351 15369
11012	0	0	Ki67+	 9358 15107
11013	0	0	Ki67+	 9358 15423
11014	0	0	Ki67+	 9359 15072
11015	0	0	Ki67+	 9359 15355
11016	0	0	Ki67+	 9386 15113
11017	0	0	Ki67+	 9387 15138
11018	0	0	Ki67+	 9405 15146
11019	0	0	Ki67+	 9411 15411
11020	0	0	Ki67+	 9415 15192
11021	0	0	Ki67+	 9424 15482
11022	0	0	Ki67+	 9429 15419
11023	0	0	Ki67+	 9431 15328
11024	0	0	Ki67+	 9434 15121
11025	0	0	Ki67+	 9441 15298
11026	0	0	Ki67+	 9447 15283
11027	0	0	Ki67+	 9449 15458
11028	0	0	Ki67+	 9449 15474
11029	0	0	Ki67+	 9452 15271
11030	0	0	Ki67+	 9454 15324
11031	0	0	Ki67+	 9456 15407
11032	0	0	Ki67+	 9463 15127
11033	0	0	Ki67+	 9463 15423
11034	0	0	Ki67+	 9464 15058
11035	0	0	Ki67+	 9474 15270
11036	0	0	Ki67+	 9477 15380
11037	0	0	Ki67+	 9485 15078
11038	0	0	Ki67+	 9494 15035
11039	0	0	Ki67+	 9567 15281
11040	0	0	Ki67+	 9576 15300
11041	0	0	Ki67+	 9579 15447
11042	0	0	Ki67+	 9587 15469
11043	0	0	Ki67+	 9611 15452
11044	0	0	Ki67+	 9686 14971
11045	0	0	Ki67+	 9693 14709
11046	0	0	Ki67+	 9698 14982
11047	0	0	Ki67+	 9727 14811
11048	0	0	Ki67+	 9737 14826
11049	0	0	Ki67+	 9750 14940
11050	0	0	Ki67+	 9762 15353
11051	0	0	Ki67+	 9763 15254
11052	0	0	Ki67+	 9775 14813
11053	0	0	Ki67+	 9775 15057
11054	0	0	Ki67+	 9781 15238
11055	0	0	Ki67+	 9783 15079
11056	0	0	Ki67+	 9785 15035
11057	0	0	Ki67+	 9789 15303
11058	0	0	Ki67+	 9793 15070
11059	0	0	Ki67+	 9798 14943
11060	0	0	Ki67+	 9802 15310
11061	0	0	Ki67+	 9809 15134
11062	0	0	Ki67+	 9830 15138
11063	0	0	Ki67+	 9842 14756
11064	0	0	Ki67+	 9845 15332
11065	0	0	Ki67+	 9851 14834
11066	0	0	Ki67+	 9854 15139
11067	0	0	Ki67+	 9099 16000
11068	0	0	Ki67+	 9155 16014
11069	0	0	Ki67+	 9168 15954
11070	0	0	Ki67+	 9191 15973
11071	0	0	Ki67+	 9204 15574
11072	0	0	Ki67+	 9208 15935
11073	0	0	Ki67+	 9209 16182
11074	0	0	Ki67+	 9219 15961
11075	0	0	Ki67+	 9253 16044
11076	0	0	Ki67+	 9261 16150
11077	0	0	Ki67+	 9276 16149
11078	0	0	Ki67+	 9279 16286
11079	0	0	Ki67+	 9296 16100
11080	0	0	Ki67+	 9301 15515
11081	0	0	Ki67+	 9307 15994
11082	0	0	Ki67+	 9327 15995
11083	0	0	Ki67+	 9332 16045
11084	0	0	Ki67+	 9333 16150
11085	0	0	Ki67+	 9345 15938
11086	0	0	Ki67+	 9352 16052
11087	0	0	Ki67+	 9360 16145
11088	0	0	Ki67+	 9369 15526
11089	0	0	Ki67+	 9379 15518
11090	0	0	Ki67+	 9382 16031
11091	0	0	Ki67+	 9401 15982
11092	0	0	Ki67+	 9408 15603
11093	0	0	Ki67+	 9421 16151
11094	0	0	Ki67+	 9434 16182
11095	0	0	Ki67+	 9444 16177
11096	0	0	Ki67+	 9448 16050
11097	0	0	Ki67+	 9450 16229
11098	0	0	Ki67+	 9454 15645
11099	0	0	Ki67+	 9454 16090
11100	0	0	Ki67+	 9464 16021
11101	0	0	Ki67+	 9469 15726
11102	0	0	Ki67+	 9470 16071
11103	0	0	Ki67+	 9471 16084
11104	0	0	Ki67+	 9493 15678
11105	0	0	Ki67+	 9498 15950
11106	0	0	Ki67+	 9498 16039
11107	0	0	Ki67+	 9499 15540
11108	0	0	Ki67+	 9502 16114
11109	0	0	Ki67+	 9505 16133
11110	0	0	Ki67+	 9507 15585
11111	0	0	Ki67+	 9512 15528
11112	0	0	Ki67+	 9531 15972
11113	0	0	Ki67+	 9531 16198
11114	0	0	Ki67+	 9536 15716
11115	0	0	Ki67+	 9536 15941
11116	0	0	Ki67+	 9552 15705
11117	0	0	Ki67+	 9557 15753
11118	0	0	Ki67+	 9562 16088
11119	0	0	Ki67+	 9576 15925
11120	0	0	Ki67+	 9577 15814
11121	0	0	Ki67+	 9591 15791
11122	0	0	Ki67+	 9599 16174
11123	0	0	Ki67+	 9614 15926
11124	0	0	Ki67+	 9621 15579
11125	0	0	Ki67+	 9651 15891
11126	0	0	Ki67+	 9678 15753
11127	0	0	Ki67+	 9684 15710
11128	0	0	Ki67+	 9718 15668
11129	0	0	Ki67+	 9731 16026
11130	0	0	Ki67+	 9732 16048
11131	0	0	Ki67+	 9106 16315
11132	0	0	Ki67+	 9186 16339
11133	0	0	Ki67+	 9293 16359
11134	0	0	Ki67+	 9350 17095
11135	0	0	Ki67+	 9353 17066
11136	0	0	Ki67+	 9370 17028
11137	0	0	Ki67+	 9387 16334
11138	0	0	Ki67+	 9562 16986
11139	0	0	Ki67+	 9585 16984
11140	0	0	Ki67+	 9609 16968
11141	0	0	Ki67+	 9620 17100
11142	0	0	Ki67+	 9649 17099
11143	0	0	Ki67+	 9705 17099
11144	0	0	Ki67+	 9763 16781
11145	0	0	Ki67+	 9822 17096
11146	0	0	Ki67+	 9058 17428
11147	0	0	Ki67+	 9064 17583
11148	0	0	Ki67+	 9071 17481
11149	0	0	Ki67+	 9077 17553
11150	0	0	Ki67+	 9096 17128
11151	0	0	Ki67+	 9101 17167
11152	0	0	Ki67+	 9120 17164
11153	0	0	Ki67+	 9130 17196
11154	0	0	Ki67+	 9138 17146
11155	0	0	Ki67+	 9157 17475
11156	0	0	Ki67+	 9168 17185
11157	0	0	Ki67+	 9172 17463
11158	0	0	Ki67+	 9175 17405
11159	0	0	Ki67+	 9178 17540
11160	0	0	Ki67+	 9210 17669
11161	0	0	Ki67+	 9216 17685
11162	0	0	Ki67+	 9217 17564
11163	0	0	Ki67+	 9221 17171
11164	0	0	Ki67+	 9233 17512
11165	0	0	Ki67+	 9234 17579
11166	0	0	Ki67+	 9257 17139
11167	0	0	Ki67+	 9259 17170
11168	0	0	Ki67+	 9260 17432
11169	0	0	Ki67+	 9263 17300
11170	0	0	Ki67+	 9263 17394
11171	0	0	Ki67+	 9280 17407
11172	0	0	Ki67+	 9290 17585
11173	0	0	Ki67+	 9295 17561
11174	0	0	Ki67+	 9304 17387
11175	0	0	Ki67+	 9317 17457
11176	0	0	Ki67+	 9319 17141
11177	0	0	Ki67+	 9329 17420
11178	0	0	Ki67+	 9336 17887
11179	0	0	Ki67+	 9339 17699
11180	0	0	Ki67+	 9372 17700
11181	0	0	Ki67+	 9382 17328
11182	0	0	Ki67+	 9404 17482
11183	0	0	Ki67+	 9442 17291
11184	0	0	Ki67+	 9469 17422
11185	0	0	Ki67+	 9489 17390
11186	0	0	Ki67+	 9506 17444
11187	0	0	Ki67+	 9508 17372
11188	0	0	Ki67+	 9508 17527
11189	0	0	Ki67+	 9528 17371
11190	0	0	Ki67+	 9585 17480
11191	0	0	Ki67+	 9607 17473
11192	0	0	Ki67+	 9609 17306
11193	0	0	Ki67+	 9666 17158
11194	0	0	Ki67+	 9668 17223
11195	0	0	Ki67+	 9672 17318
11196	0	0	Ki67+	 9672 17477
11197	0	0	Ki67+	 9679 17147
11198	0	0	Ki67+	 9679 17182
11199	0	0	Ki67+	 9681 17420
11200	0	0	Ki67+	 9687 17160
11201	0	0	Ki67+	 9688 17470
11202	0	0	Ki67+	 9697 17120
11203	0	0	Ki67+	 9705 17360
11204	0	0	Ki67+	 9715 17320
11205	0	0	Ki67+	 9721 17182
11206	0	0	Ki67+	 9738 17361
11207	0	0	Ki67+	 9740 17348
11208	0	0	Ki67+	 9752 17143
11209	0	0	Ki67+	 9756 17327
11210	0	0	Ki67+	 9775 17144
11211	0	0	Ki67+	 9799 17414
11212	0	0	Ki67+	 9803 17388
11213	0	0	Ki67+	 9061 18507
11214	0	0	Ki67+	 9253 17938
11215	0	0	Ki67+	 9544 18568
11216	0	0	Ki67+	 9553 18230
11217	0	0	Ki67+	 9672 18419
11218	0	0	Ki67+	 9685 18018
11219	0	0	Ki67+	 9843 18238
11220	0	0	Ki67+	 9845 18049
11221	0	0	Ki67+	 9853 18162
11222	0	0	Ki67+	 9855 18257
11223	0	0	Ki67+	 9515 19353
11224	0	0	Ki67+	 9524 19386
11225	0	0	Ki67+	 9736 19303
11226	0	0	Ki67+	 9854 18754
11227	0	0	Ki67+	 9062 19770
11228	0	0	Ki67+	 9064 19752
11229	0	0	Ki67+	 9178 19693
11230	0	0	Ki67+	 9299 19793
11231	0	0	Ki67+	 9329 20198
11232	0	0	Ki67+	 9520 20227
11233	0	0	Ki67+	 9529 19777
11234	0	0	Ki67+	 9550 19603
11235	0	0	Ki67+	 9561 19517
11236	0	0	Ki67+	 9579 19715
11237	0	0	Ki67+	 9619 20087
11238	0	0	Ki67+	 9627 20124
11239	0	0	Ki67+	 9654 20139
11240	0	0	Ki67+	 9699 19868
11241	0	0	Ki67+	 9728 19862
11242	0	0	Ki67+	 9357 20448
11243	0	0	Ki67+	 9390 20657
11244	0	0	Ki67+	 9410 20789
11245	0	0	Ki67+	 9442 20464
11246	0	0	Ki67+	 9461 20654
11247	0	0	Ki67+	 9461 20796
11248	0	0	Ki67+	 9488 20834
11249	0	0	Ki67+	 9599 21092
11250	0	0	Ki67+	 9615 20898
11251	0	0	Ki67+	 9627 20878
11252	0	0	Ki67+	 9650 20841
11253	0	0	Ki67+	 9654 20869
11254	0	0	Ki67+	 9722 20871
11255	0	0	Ki67+	 9798 20798
11256	0	0	Ki67+	 9822 20385
11257	0	0	Ki67+	 9217 21242
11258	0	0	Ki67+	 9219 21274
11259	0	0	Ki67+	 9222 21314
11260	0	0	Ki67+	 9227 21266
11261	0	0	Ki67+	 9242 21265
11262	0	0	Ki67+	 9255 21312
11263	0	0	Ki67+	 9265 21296
11264	0	0	Ki67+	 9272 21357
11265	0	0	Ki67+	 9279 21289
11266	0	0	Ki67+	 9279 21376
11267	0	0	Ki67+	 9290 21326
11268	0	0	Ki67+	 9297 21497
11269	0	0	Ki67+	 9311 21439
11270	0	0	Ki67+	 9312 21389
11271	0	0	Ki67+	 9321 21493
11272	0	0	Ki67+	 9324 21334
11273	0	0	Ki67+	 9326 21415
11274	0	0	Ki67+	 9328 21266
11275	0	0	Ki67+	 9333 21199
11276	0	0	Ki67+	 9344 21401
11277	0	0	Ki67+	 9345 21484
11278	0	0	Ki67+	 9347 21214
11279	0	0	Ki67+	 9350 21283
11280	0	0	Ki67+	 9354 21192
11281	0	0	Ki67+	 9356 21358
11282	0	0	Ki67+	 9358 21459
11283	0	0	Ki67+	 9367 21272
11284	0	0	Ki67+	 9373 21435
11285	0	0	Ki67+	 9375 21153
11286	0	0	Ki67+	 9375 21304
11287	0	0	Ki67+	 9377 21193
11288	0	0	Ki67+	 9386 21336
11289	0	0	Ki67+	 9387 21510
11290	0	0	Ki67+	 9391 21286
11291	0	0	Ki67+	 9394 21136
11292	0	0	Ki67+	 9395 21483
11293	0	0	Ki67+	 9401 21230
11294	0	0	Ki67+	 9401 21314
11295	0	0	Ki67+	 9401 21335
11296	0	0	Ki67+	 9401 21640
11297	0	0	Ki67+	 9402 21421
11298	0	0	Ki67+	 9403 21387
11299	0	0	Ki67+	 9409 21168
11300	0	0	Ki67+	 9410 21136
11301	0	0	Ki67+	 9416 21200
11302	0	0	Ki67+	 9419 21177
11303	0	0	Ki67+	 9428 21190
11304	0	0	Ki67+	 9428 21621
11305	0	0	Ki67+	 9429 21651
11306	0	0	Ki67+	 9430 21139
11307	0	0	Ki67+	 9432 21318
11308	0	0	Ki67+	 9432 21404
11309	0	0	Ki67+	 9434 21684
11310	0	0	Ki67+	 9435 21287
11311	0	0	Ki67+	 9437 21601
11312	0	0	Ki67+	 9441 21343
11313	0	0	Ki67+	 9443 21125
11314	0	0	Ki67+	 9445 21384
11315	0	0	Ki67+	 9446 21148
11316	0	0	Ki67+	 9447 21495
11317	0	0	Ki67+	 9450 21165
11318	0	0	Ki67+	 9454 21252
11319	0	0	Ki67+	 9455 21279
11320	0	0	Ki67+	 9460 21214
11321	0	0	Ki67+	 9461 21391
11322	0	0	Ki67+	 9462 21623
11323	0	0	Ki67+	 9462 21675
11324	0	0	Ki67+	 9463 21128
11325	0	0	Ki67+	 9463 21371
11326	0	0	Ki67+	 9465 21567
11327	0	0	Ki67+	 9469 21480
11328	0	0	Ki67+	 9470 21313
11329	0	0	Ki67+	 9471 21190
11330	0	0	Ki67+	 9471 21249
11331	0	0	Ki67+	 9476 21348
11332	0	0	Ki67+	 9479 21231
11333	0	0	Ki67+	 9479 21513
11334	0	0	Ki67+	 9488 21553
11335	0	0	Ki67+	 9490 21268
11336	0	0	Ki67+	 9492 21513
11337	0	0	Ki67+	 9494 21619
11338	0	0	Ki67+	 9494 21661
11339	0	0	Ki67+	 9496 21247
11340	0	0	Ki67+	 9498 21277
11341	0	0	Ki67+	 9504 21324
11342	0	0	Ki67+	 9505 21665
11343	0	0	Ki67+	 9506 21444
11344	0	0	Ki67+	 9507 21344
11345	0	0	Ki67+	 9508 21168
11346	0	0	Ki67+	 9510 21388
11347	0	0	Ki67+	 9515 21202
11348	0	0	Ki67+	 9524 21377
11349	0	0	Ki67+	 9524 21398
11350	0	0	Ki67+	 9527 21426
11351	0	0	Ki67+	 9534 21215
11352	0	0	Ki67+	 9536 21279
11353	0	0	Ki67+	 9536 21312
11354	0	0	Ki67+	 9537 21513
11355	0	0	Ki67+	 9544 21256
11356	0	0	Ki67+	 9544 21652
11357	0	0	Ki67+	 9550 21398
11358	0	0	Ki67+	 9558 21449
11359	0	0	Ki67+	 9558 21597
11360	0	0	Ki67+	 9560 21540
11361	0	0	Ki67+	 9562 21477
11362	0	0	Ki67+	 9565 21280
11363	0	0	Ki67+	 9568 21302
11364	0	0	Ki67+	 9569 21503
11365	0	0	Ki67+	 9572 21235
11366	0	0	Ki67+	 9574 21348
11367	0	0	Ki67+	 9583 21557
11368	0	0	Ki67+	 9590 21340
11369	0	0	Ki67+	 9604 21587
11370	0	0	Ki67+	 9615 21549
11371	0	0	Ki67+	 9627 21593
11372	0	0	Ki67+	 9631 21606
11373	0	0	Ki67+	 9684 21201
11374	0	0	Ki67+	 9752 21200
11375	0	0	Ki67+	 9818 21592
11376	0	0	Ki67+	 9062 22209
11377	0	0	Ki67+	 9091 22187
11378	0	0	Ki67+	 9095 22214
11379	0	0	Ki67+	 9109 22240
11380	0	0	Ki67+	 9110 21974
11381	0	0	Ki67+	 9129 22217
11382	0	0	Ki67+	 9130 22175
11383	0	0	Ki67+	 9133 22160
11384	0	0	Ki67+	 9155 22128
11385	0	0	Ki67+	 9158 22217
11386	0	0	Ki67+	 9160 22183
11387	0	0	Ki67+	 9175 22292
11388	0	0	Ki67+	 9179 22191
11389	0	0	Ki67+	 9187 22154
11390	0	0	Ki67+	 9216 22195
11391	0	0	Ki67+	 9218 22168
11392	0	0	Ki67+	 9225 22145
11393	0	0	Ki67+	 9231 22102
11394	0	0	Ki67+	 9247 22145
11395	0	0	Ki67+	 9253 22113
11396	0	0	Ki67+	 9268 22066
11397	0	0	Ki67+	 9269 22162
11398	0	0	Ki67+	 9279 22135
11399	0	0	Ki67+	 9289 22052
11400	0	0	Ki67+	 9298 22134
11401	0	0	Ki67+	 9323 22021
11402	0	0	Ki67+	 9332 22074
11403	0	0	Ki67+	 9357 22020
11404	0	0	Ki67+	 9370 22060
11405	0	0	Ki67+	 9469 22014
11406	0	0	Ki67+	 9488 21975
11407	0	0	Ki67+	 9508 21934
11408	0	0	Ki67+	 9510 21969
11409	0	0	Ki67+	 10507 4457
11410	0	0	Ki67+	 9962 6309
11411	0	0	Ki67+	 9911 7442
11412	0	0	Ki67+	 9944 7368
11413	0	0	Ki67+	 10124 8265
11414	0	0	Ki67+	 10151 7931
11415	0	0	Ki67+	 10206 8164
11416	0	0	Ki67+	 10213 8020
11417	0	0	Ki67+	 10215 7888
11418	0	0	Ki67+	 10255 7875
11419	0	0	Ki67+	 10265 7882
11420	0	0	Ki67+	 10512 7989
11421	0	0	Ki67+	 10581 8217
11422	0	0	Ki67+	 10642 8183
11423	0	0	Ki67+	 9858 8608
11424	0	0	Ki67+	 9860 8858
11425	0	0	Ki67+	 9863 8848
11426	0	0	Ki67+	 9872 8737
11427	0	0	Ki67+	 9877 8613
11428	0	0	Ki67+	 9882 8594
11429	0	0	Ki67+	 9887 8919
11430	0	0	Ki67+	 9903 8902
11431	0	0	Ki67+	 9916 8706
11432	0	0	Ki67+	 9917 8746
11433	0	0	Ki67+	 9924 8719
11434	0	0	Ki67+	 9930 8751
11435	0	0	Ki67+	 9938 8979
11436	0	0	Ki67+	 9949 8789
11437	0	0	Ki67+	 9952 9021
11438	0	0	Ki67+	 9955 8966
11439	0	0	Ki67+	 9971 8886
11440	0	0	Ki67+	 9972 8751
11441	0	0	Ki67+	 9976 9005
11442	0	0	Ki67+	 9977 8839
11443	0	0	Ki67+	 9981 8900
11444	0	0	Ki67+	 9993 8372
11445	0	0	Ki67+	 9996 8939
11446	0	0	Ki67+	 9997 8957
11447	0	0	Ki67+	 9999 9058
11448	0	0	Ki67+	 10001 8656
11449	0	0	Ki67+	 10001 8731
11450	0	0	Ki67+	 10009 8951
11451	0	0	Ki67+	 10009 8987
11452	0	0	Ki67+	 10018 9042
11453	0	0	Ki67+	 10036 8884
11454	0	0	Ki67+	 10038 8956
11455	0	0	Ki67+	 10040 8976
11456	0	0	Ki67+	 10042 8799
11457	0	0	Ki67+	 10052 8928
11458	0	0	Ki67+	 10056 9026
11459	0	0	Ki67+	 10058 8705
11460	0	0	Ki67+	 10062 8723
11461	0	0	Ki67+	 10066 8952
11462	0	0	Ki67+	 10068 8788
11463	0	0	Ki67+	 10070 8772
11464	0	0	Ki67+	 10070 8938
11465	0	0	Ki67+	 10077 8991
11466	0	0	Ki67+	 10079 8704
11467	0	0	Ki67+	 10082 8815
11468	0	0	Ki67+	 10088 8755
11469	0	0	Ki67+	 10113 8771
11470	0	0	Ki67+	 10118 8720
11471	0	0	Ki67+	 10128 8794
11472	0	0	Ki67+	 10136 8857
11473	0	0	Ki67+	 10144 9035
11474	0	0	Ki67+	 10153 9027
11475	0	0	Ki67+	 10155 8764
11476	0	0	Ki67+	 10160 9049
11477	0	0	Ki67+	 10162 8784
11478	0	0	Ki67+	 10163 8844
11479	0	0	Ki67+	 10164 8879
11480	0	0	Ki67+	 10172 8961
11481	0	0	Ki67+	 10174 8789
11482	0	0	Ki67+	 10174 8904
11483	0	0	Ki67+	 10175 8979
11484	0	0	Ki67+	 10185 8943
11485	0	0	Ki67+	 10192 8823
11486	0	0	Ki67+	 10197 8985
11487	0	0	Ki67+	 10204 8782
11488	0	0	Ki67+	 10208 9033
11489	0	0	Ki67+	 10211 8861
11490	0	0	Ki67+	 10227 8843
11491	0	0	Ki67+	 10228 8807
11492	0	0	Ki67+	 10232 8778
11493	0	0	Ki67+	 10244 8782
11494	0	0	Ki67+	 10255 9000
11495	0	0	Ki67+	 10256 8873
11496	0	0	Ki67+	 10259 8619
11497	0	0	Ki67+	 10264 9035
11498	0	0	Ki67+	 10277 8861
11499	0	0	Ki67+	 10283 9053
11500	0	0	Ki67+	 10295 8475
11501	0	0	Ki67+	 10299 8886
11502	0	0	Ki67+	 10300 8629
11503	0	0	Ki67+	 10312 8839
11504	0	0	Ki67+	 10325 8841
11505	0	0	Ki67+	 10327 8879
11506	0	0	Ki67+	 10328 8652
11507	0	0	Ki67+	 10340 8857
11508	0	0	Ki67+	 10393 9030
11509	0	0	Ki67+	 10407 8951
11510	0	0	Ki67+	 10412 8844
11511	0	0	Ki67+	 10426 8861
11512	0	0	Ki67+	 10427 8326
11513	0	0	Ki67+	 10427 8985
11514	0	0	Ki67+	 10433 8951
11515	0	0	Ki67+	 10436 8969
11516	0	0	Ki67+	 10436 9035
11517	0	0	Ki67+	 10453 9010
11518	0	0	Ki67+	 10459 8847
11519	0	0	Ki67+	 10463 8396
11520	0	0	Ki67+	 10464 9020
11521	0	0	Ki67+	 10478 9071
11522	0	0	Ki67+	 10485 8997
11523	0	0	Ki67+	 10494 8475
11524	0	0	Ki67+	 10505 8534
11525	0	0	Ki67+	 10506 8974
11526	0	0	Ki67+	 10509 9057
11527	0	0	Ki67+	 10510 8757
11528	0	0	Ki67+	 10522 8323
11529	0	0	Ki67+	 10536 9068
11530	0	0	Ki67+	 10541 8914
11531	0	0	Ki67+	 10546 8877
11532	0	0	Ki67+	 10556 8858
11533	0	0	Ki67+	 10571 9071
11534	0	0	Ki67+	 10577 9027
11535	0	0	Ki67+	 10581 8932
11536	0	0	Ki67+	 10588 8999
11537	0	0	Ki67+	 10623 9063
11538	0	0	Ki67+	 10625 8967
11539	0	0	Ki67+	 9857 9179
11540	0	0	Ki67+	 9864 9675
11541	0	0	Ki67+	 9865 9749
11542	0	0	Ki67+	 9865 9806
11543	0	0	Ki67+	 9869 9133
11544	0	0	Ki67+	 9873 9789
11545	0	0	Ki67+	 9885 9691
11546	0	0	Ki67+	 9886 9178
11547	0	0	Ki67+	 9891 9667
11548	0	0	Ki67+	 9892 9108
11549	0	0	Ki67+	 9899 9490
11550	0	0	Ki67+	 9901 9417
11551	0	0	Ki67+	 9901 9591
11552	0	0	Ki67+	 9907 9168
11553	0	0	Ki67+	 9908 9107
11554	0	0	Ki67+	 9911 9687
11555	0	0	Ki67+	 9916 9731
11556	0	0	Ki67+	 9920 9510
11557	0	0	Ki67+	 9923 9463
11558	0	0	Ki67+	 9923 9674
11559	0	0	Ki67+	 9926 9753
11560	0	0	Ki67+	 9927 9317
11561	0	0	Ki67+	 9928 9408
11562	0	0	Ki67+	 9933 9642
11563	0	0	Ki67+	 9941 9369
11564	0	0	Ki67+	 9941 9687
11565	0	0	Ki67+	 9942 9260
11566	0	0	Ki67+	 9944 9357
11567	0	0	Ki67+	 9945 9329
11568	0	0	Ki67+	 9953 9341
11569	0	0	Ki67+	 9958 9229
11570	0	0	Ki67+	 9963 9286
11571	0	0	Ki67+	 9976 9558
11572	0	0	Ki67+	 9977 9593
11573	0	0	Ki67+	 9977 9603
11574	0	0	Ki67+	 9977 9691
11575	0	0	Ki67+	 9989 9168
11576	0	0	Ki67+	 9989 9313
11577	0	0	Ki67+	 9995 9272
11578	0	0	Ki67+	 9996 9713
11579	0	0	Ki67+	 10008 9684
11580	0	0	Ki67+	 10009 9312
11581	0	0	Ki67+	 10009 9700
11582	0	0	Ki67+	 10011 9246
11583	0	0	Ki67+	 10014 9740
11584	0	0	Ki67+	 10016 9266
11585	0	0	Ki67+	 10020 9180
11586	0	0	Ki67+	 10025 9279
11587	0	0	Ki67+	 10041 9741
11588	0	0	Ki67+	 10051 9160
11589	0	0	Ki67+	 10053 9408
11590	0	0	Ki67+	 10056 9730
11591	0	0	Ki67+	 10057 9704
11592	0	0	Ki67+	 10064 9170
11593	0	0	Ki67+	 10064 9713
11594	0	0	Ki67+	 10065 9403
11595	0	0	Ki67+	 10066 9733
11596	0	0	Ki67+	 10077 9291
11597	0	0	Ki67+	 10084 9308
11598	0	0	Ki67+	 10086 9696
11599	0	0	Ki67+	 10098 9276
11600	0	0	Ki67+	 10101 9724
11601	0	0	Ki67+	 10108 9157
11602	0	0	Ki67+	 10115 9144
11603	0	0	Ki67+	 10117 9315
11604	0	0	Ki67+	 10121 9333
11605	0	0	Ki67+	 10129 9713
11606	0	0	Ki67+	 10146 9238
11607	0	0	Ki67+	 10148 9157
11608	0	0	Ki67+	 10148 9523
11609	0	0	Ki67+	 10151 9705
11610	0	0	Ki67+	 10154 9866
11611	0	0	Ki67+	 10155 9333
11612	0	0	Ki67+	 10157 9555
11613	0	0	Ki67+	 10158 9748
11614	0	0	Ki67+	 10163 9589
11615	0	0	Ki67+	 10173 9220
11616	0	0	Ki67+	 10174 9554
11617	0	0	Ki67+	 10175 9740
11618	0	0	Ki67+	 10178 9604
11619	0	0	Ki67+	 10179 9331
11620	0	0	Ki67+	 10188 9156
11621	0	0	Ki67+	 10192 9134
11622	0	0	Ki67+	 10200 9074
11623	0	0	Ki67+	 10202 9667
11624	0	0	Ki67+	 10203 9649
11625	0	0	Ki67+	 10216 9430
11626	0	0	Ki67+	 10220 9255
11627	0	0	Ki67+	 10222 9307
11628	0	0	Ki67+	 10222 9625
11629	0	0	Ki67+	 10226 9172
11630	0	0	Ki67+	 10229 9290
11631	0	0	Ki67+	 10233 9411
11632	0	0	Ki67+	 10238 9248
11633	0	0	Ki67+	 10238 9278
11634	0	0	Ki67+	 10240 9637
11635	0	0	Ki67+	 10250 9335
11636	0	0	Ki67+	 10255 9466
11637	0	0	Ki67+	 10270 9472
11638	0	0	Ki67+	 10270 9517
11639	0	0	Ki67+	 10277 9265
11640	0	0	Ki67+	 10279 9135
11641	0	0	Ki67+	 10282 9789
11642	0	0	Ki67+	 10290 9546
11643	0	0	Ki67+	 10293 9820
11644	0	0	Ki67+	 10295 9246
11645	0	0	Ki67+	 10297 9261
11646	0	0	Ki67+	 10298 9137
11647	0	0	Ki67+	 10302 9198
11648	0	0	Ki67+	 10315 9522
11649	0	0	Ki67+	 10317 9130
11650	0	0	Ki67+	 10318 9273
11651	0	0	Ki67+	 10319 9569
11652	0	0	Ki67+	 10320 9805
11653	0	0	Ki67+	 10322 9753
11654	0	0	Ki67+	 10327 9595
11655	0	0	Ki67+	 10328 9136
11656	0	0	Ki67+	 10330 9242
11657	0	0	Ki67+	 10336 9078
11658	0	0	Ki67+	 10336 9321
11659	0	0	Ki67+	 10339 9233
11660	0	0	Ki67+	 10340 9257
11661	0	0	Ki67+	 10347 9342
11662	0	0	Ki67+	 10349 9552
11663	0	0	Ki67+	 10349 9857
11664	0	0	Ki67+	 10354 9202
11665	0	0	Ki67+	 10357 9334
11666	0	0	Ki67+	 10360 9164
11667	0	0	Ki67+	 10365 9584
11668	0	0	Ki67+	 10385 9676
11669	0	0	Ki67+	 10390 9324
11670	0	0	Ki67+	 10395 9251
11671	0	0	Ki67+	 10400 9270
11672	0	0	Ki67+	 10401 9816
11673	0	0	Ki67+	 10402 9805
11674	0	0	Ki67+	 10409 9629
11675	0	0	Ki67+	 10410 9830
11676	0	0	Ki67+	 10411 9257
11677	0	0	Ki67+	 10416 9594
11678	0	0	Ki67+	 10420 9449
11679	0	0	Ki67+	 10425 9487
11680	0	0	Ki67+	 10438 9542
11681	0	0	Ki67+	 10444 9851
11682	0	0	Ki67+	 10446 9512
11683	0	0	Ki67+	 10447 9192
11684	0	0	Ki67+	 10448 9301
11685	0	0	Ki67+	 10451 9603
11686	0	0	Ki67+	 10452 9229
11687	0	0	Ki67+	 10466 9516
11688	0	0	Ki67+	 10467 9453
11689	0	0	Ki67+	 10479 9122
11690	0	0	Ki67+	 10485 9763
11691	0	0	Ki67+	 10488 9339
11692	0	0	Ki67+	 10495 9280
11693	0	0	Ki67+	 10497 9290
11694	0	0	Ki67+	 10498 9238
11695	0	0	Ki67+	 10501 9183
11696	0	0	Ki67+	 10503 9772
11697	0	0	Ki67+	 10509 9646
11698	0	0	Ki67+	 10510 9074
11699	0	0	Ki67+	 10519 9134
11700	0	0	Ki67+	 10526 9511
11701	0	0	Ki67+	 10528 9279
11702	0	0	Ki67+	 10531 9471
11703	0	0	Ki67+	 10535 9242
11704	0	0	Ki67+	 10536 9321
11705	0	0	Ki67+	 10538 9616
11706	0	0	Ki67+	 10543 9286
11707	0	0	Ki67+	 10544 9154
11708	0	0	Ki67+	 10551 9274
11709	0	0	Ki67+	 10552 9767
11710	0	0	Ki67+	 10555 9120
11711	0	0	Ki67+	 10555 9599
11712	0	0	Ki67+	 10564 9852
11713	0	0	Ki67+	 10566 9543
11714	0	0	Ki67+	 10575 9165
11715	0	0	Ki67+	 10575 9228
11716	0	0	Ki67+	 10576 9568
11717	0	0	Ki67+	 10586 9237
11718	0	0	Ki67+	 10588 9079
11719	0	0	Ki67+	 10594 9344
11720	0	0	Ki67+	 10596 9646
11721	0	0	Ki67+	 10598 9671
11722	0	0	Ki67+	 10605 9838
11723	0	0	Ki67+	 10608 9145
11724	0	0	Ki67+	 10609 9693
11725	0	0	Ki67+	 10610 9087
11726	0	0	Ki67+	 10611 9619
11727	0	0	Ki67+	 10614 9223
11728	0	0	Ki67+	 10625 9125
11729	0	0	Ki67+	 10629 9368
11730	0	0	Ki67+	 10634 9638
11731	0	0	Ki67+	 10636 9100
11732	0	0	Ki67+	 10638 9073
11733	0	0	Ki67+	 10641 9822
11734	0	0	Ki67+	 10643 9860
11735	0	0	Ki67+	 10653 9113
11736	0	0	Ki67+	 9863 10027
11737	0	0	Ki67+	 9870 9994
11738	0	0	Ki67+	 9876 10035
11739	0	0	Ki67+	 9880 10612
11740	0	0	Ki67+	 9883 9957
11741	0	0	Ki67+	 9890 10620
11742	0	0	Ki67+	 9898 10454
11743	0	0	Ki67+	 9904 9951
11744	0	0	Ki67+	 9906 10576
11745	0	0	Ki67+	 9921 10104
11746	0	0	Ki67+	 9930 10462
11747	0	0	Ki67+	 9934 10106
11748	0	0	Ki67+	 9936 10381
11749	0	0	Ki67+	 9945 9998
11750	0	0	Ki67+	 9945 10390
11751	0	0	Ki67+	 9946 9948
11752	0	0	Ki67+	 9957 10007
11753	0	0	Ki67+	 9962 9952
11754	0	0	Ki67+	 9966 10388
11755	0	0	Ki67+	 9967 10016
11756	0	0	Ki67+	 9974 10403
11757	0	0	Ki67+	 9977 9905
11758	0	0	Ki67+	 9979 10565
11759	0	0	Ki67+	 9986 10345
11760	0	0	Ki67+	 9986 10606
11761	0	0	Ki67+	 9990 10616
11762	0	0	Ki67+	 9996 10337
11763	0	0	Ki67+	 10005 10043
11764	0	0	Ki67+	 10015 10068
11765	0	0	Ki67+	 10035 10060
11766	0	0	Ki67+	 10035 10551
11767	0	0	Ki67+	 10037 9922
11768	0	0	Ki67+	 10048 10566
11769	0	0	Ki67+	 10051 10500
11770	0	0	Ki67+	 10061 10072
11771	0	0	Ki67+	 10062 10117
11772	0	0	Ki67+	 10064 10524
11773	0	0	Ki67+	 10079 9980
11774	0	0	Ki67+	 10085 9939
11775	0	0	Ki67+	 10090 9890
11776	0	0	Ki67+	 10092 10203
11777	0	0	Ki67+	 10107 9966
11778	0	0	Ki67+	 10112 10404
11779	0	0	Ki67+	 10122 9994
11780	0	0	Ki67+	 10127 10173
11781	0	0	Ki67+	 10137 10068
11782	0	0	Ki67+	 10145 10207
11783	0	0	Ki67+	 10154 9904
11784	0	0	Ki67+	 10156 10464
11785	0	0	Ki67+	 10166 9898
11786	0	0	Ki67+	 10171 10630
11787	0	0	Ki67+	 10174 10649
11788	0	0	Ki67+	 10184 10140
11789	0	0	Ki67+	 10196 10570
11790	0	0	Ki67+	 10202 9914
11791	0	0	Ki67+	 10203 10629
11792	0	0	Ki67+	 10222 10579
11793	0	0	Ki67+	 10226 9988
11794	0	0	Ki67+	 10226 10661
11795	0	0	Ki67+	 10250 9979
11796	0	0	Ki67+	 10256 10575
11797	0	0	Ki67+	 10260 10196
11798	0	0	Ki67+	 10261 10629
11799	0	0	Ki67+	 10277 10490
11800	0	0	Ki67+	 10282 10592
11801	0	0	Ki67+	 10284 9878
11802	0	0	Ki67+	 10294 9888
11803	0	0	Ki67+	 10305 10627
11804	0	0	Ki67+	 10311 10240
11805	0	0	Ki67+	 10315 10443
11806	0	0	Ki67+	 10345 10425
11807	0	0	Ki67+	 10354 10453
11808	0	0	Ki67+	 10355 10141
11809	0	0	Ki67+	 10368 10136
11810	0	0	Ki67+	 10372 9885
11811	0	0	Ki67+	 10382 10430
11812	0	0	Ki67+	 10385 10631
11813	0	0	Ki67+	 10388 10598
11814	0	0	Ki67+	 10392 10102
11815	0	0	Ki67+	 10396 10555
11816	0	0	Ki67+	 10403 10371
11817	0	0	Ki67+	 10411 10454
11818	0	0	Ki67+	 10411 10600
11819	0	0	Ki67+	 10412 9890
11820	0	0	Ki67+	 10412 10399
11821	0	0	Ki67+	 10412 10417
11822	0	0	Ki67+	 10421 10074
11823	0	0	Ki67+	 10426 9925
11824	0	0	Ki67+	 10427 10540
11825	0	0	Ki67+	 10434 10632
11826	0	0	Ki67+	 10440 10451
11827	0	0	Ki67+	 10443 10501
11828	0	0	Ki67+	 10449 10570
11829	0	0	Ki67+	 10451 10471
11830	0	0	Ki67+	 10461 9903
11831	0	0	Ki67+	 10462 10599
11832	0	0	Ki67+	 10467 9873
11833	0	0	Ki67+	 10475 9938
11834	0	0	Ki67+	 10478 10614
11835	0	0	Ki67+	 10488 9901
11836	0	0	Ki67+	 10488 10577
11837	0	0	Ki67+	 10494 9915
11838	0	0	Ki67+	 10532 10643
11839	0	0	Ki67+	 10536 10666
11840	0	0	Ki67+	 10555 10459
11841	0	0	Ki67+	 10565 10558
11842	0	0	Ki67+	 10567 10660
11843	0	0	Ki67+	 10571 10116
11844	0	0	Ki67+	 10580 10665
11845	0	0	Ki67+	 10583 10462
11846	0	0	Ki67+	 10592 10048
11847	0	0	Ki67+	 10593 10537
11848	0	0	Ki67+	 10603 10665
11849	0	0	Ki67+	 10609 10435
11850	0	0	Ki67+	 10610 10161
11851	0	0	Ki67+	 10610 10582
11852	0	0	Ki67+	 10618 10649
11853	0	0	Ki67+	 10620 10153
11854	0	0	Ki67+	 10627 10174
11855	0	0	Ki67+	 10632 10411
11856	0	0	Ki67+	 10635 10147
11857	0	0	Ki67+	 10636 10566
11858	0	0	Ki67+	 10641 10498
11859	0	0	Ki67+	 10644 10664
11860	0	0	Ki67+	 10647 9878
11861	0	0	Ki67+	 10652 10460
11862	0	0	Ki67+	 10655 10180
11863	0	0	Ki67+	 9862 11001
11864	0	0	Ki67+	 9862 11399
11865	0	0	Ki67+	 9862 11469
11866	0	0	Ki67+	 9867 10785
11867	0	0	Ki67+	 9880 10823
11868	0	0	Ki67+	 9888 10783
11869	0	0	Ki67+	 9889 11161
11870	0	0	Ki67+	 9897 11175
11871	0	0	Ki67+	 9902 10687
11872	0	0	Ki67+	 9910 11285
11873	0	0	Ki67+	 9915 11171
11874	0	0	Ki67+	 9920 11270
11875	0	0	Ki67+	 9927 11311
11876	0	0	Ki67+	 9929 11278
11877	0	0	Ki67+	 9953 11268
11878	0	0	Ki67+	 9955 11085
11879	0	0	Ki67+	 9960 11028
11880	0	0	Ki67+	 9969 10952
11881	0	0	Ki67+	 9971 11434
11882	0	0	Ki67+	 9974 11298
11883	0	0	Ki67+	 10005 11301
11884	0	0	Ki67+	 10007 11212
11885	0	0	Ki67+	 10019 11306
11886	0	0	Ki67+	 10039 11425
11887	0	0	Ki67+	 10044 10909
11888	0	0	Ki67+	 10048 11006
11889	0	0	Ki67+	 10050 10966
11890	0	0	Ki67+	 10065 11031
11891	0	0	Ki67+	 10075 10996
11892	0	0	Ki67+	 10081 10975
11893	0	0	Ki67+	 10093 11162
11894	0	0	Ki67+	 10095 11404
11895	0	0	Ki67+	 10098 11017
11896	0	0	Ki67+	 10098 11028
11897	0	0	Ki67+	 10102 10985
11898	0	0	Ki67+	 10102 11352
11899	0	0	Ki67+	 10105 11043
11900	0	0	Ki67+	 10112 11071
11901	0	0	Ki67+	 10116 11306
11902	0	0	Ki67+	 10124 11374
11903	0	0	Ki67+	 10126 11176
11904	0	0	Ki67+	 10128 11035
11905	0	0	Ki67+	 10130 10946
11906	0	0	Ki67+	 10131 11048
11907	0	0	Ki67+	 10136 11414
11908	0	0	Ki67+	 10139 11226
11909	0	0	Ki67+	 10141 10968
11910	0	0	Ki67+	 10147 10977
11911	0	0	Ki67+	 10147 11074
11912	0	0	Ki67+	 10161 11077
11913	0	0	Ki67+	 10173 11244
11914	0	0	Ki67+	 10177 10675
11915	0	0	Ki67+	 10181 10971
11916	0	0	Ki67+	 10192 10985
11917	0	0	Ki67+	 10196 11015
11918	0	0	Ki67+	 10197 10762
11919	0	0	Ki67+	 10209 11240
11920	0	0	Ki67+	 10215 11266
11921	0	0	Ki67+	 10222 10940
11922	0	0	Ki67+	 10224 11307
11923	0	0	Ki67+	 10225 11017
11924	0	0	Ki67+	 10227 10673
11925	0	0	Ki67+	 10232 10901
11926	0	0	Ki67+	 10238 11156
11927	0	0	Ki67+	 10241 10940
11928	0	0	Ki67+	 10241 11277
11929	0	0	Ki67+	 10244 11349
11930	0	0	Ki67+	 10245 11217
11931	0	0	Ki67+	 10251 10714
11932	0	0	Ki67+	 10251 10972
11933	0	0	Ki67+	 10252 11297
11934	0	0	Ki67+	 10257 11467
11935	0	0	Ki67+	 10260 11021
11936	0	0	Ki67+	 10266 11283
11937	0	0	Ki67+	 10268 11373
11938	0	0	Ki67+	 10288 11046
11939	0	0	Ki67+	 10293 11392
11940	0	0	Ki67+	 10295 11057
11941	0	0	Ki67+	 10295 11139
11942	0	0	Ki67+	 10299 11067
11943	0	0	Ki67+	 10312 11147
11944	0	0	Ki67+	 10320 10895
11945	0	0	Ki67+	 10320 11115
11946	0	0	Ki67+	 10324 11352
11947	0	0	Ki67+	 10324 11458
11948	0	0	Ki67+	 10330 10956
11949	0	0	Ki67+	 10334 10941
11950	0	0	Ki67+	 10340 11123
11951	0	0	Ki67+	 10341 10970
11952	0	0	Ki67+	 10359 10962
11953	0	0	Ki67+	 10366 11212
11954	0	0	Ki67+	 10368 10884
11955	0	0	Ki67+	 10382 11092
11956	0	0	Ki67+	 10394 11204
11957	0	0	Ki67+	 10395 10981
11958	0	0	Ki67+	 10396 10854
11959	0	0	Ki67+	 10399 11140
11960	0	0	Ki67+	 10400 10963
11961	0	0	Ki67+	 10406 10684
11962	0	0	Ki67+	 10409 10857
11963	0	0	Ki67+	 10409 10990
11964	0	0	Ki67+	 10409 11116
11965	0	0	Ki67+	 10417 11180
11966	0	0	Ki67+	 10419 11234
11967	0	0	Ki67+	 10422 10706
11968	0	0	Ki67+	 10430 10688
11969	0	0	Ki67+	 10430 10954
11970	0	0	Ki67+	 10439 11178
11971	0	0	Ki67+	 10450 10705
11972	0	0	Ki67+	 10459 10977
11973	0	0	Ki67+	 10463 11027
11974	0	0	Ki67+	 10475 11378
11975	0	0	Ki67+	 10477 11121
11976	0	0	Ki67+	 10485 11000
11977	0	0	Ki67+	 10486 11260
11978	0	0	Ki67+	 10487 11175
11979	0	0	Ki67+	 10497 11356
11980	0	0	Ki67+	 10498 10775
11981	0	0	Ki67+	 10498 11221
11982	0	0	Ki67+	 10500 11260
11983	0	0	Ki67+	 10501 11065
11984	0	0	Ki67+	 10502 10787
11985	0	0	Ki67+	 10515 10753
11986	0	0	Ki67+	 10516 10789
11987	0	0	Ki67+	 10516 11408
11988	0	0	Ki67+	 10518 10676
11989	0	0	Ki67+	 10526 11317
11990	0	0	Ki67+	 10528 11393
11991	0	0	Ki67+	 10536 10733
11992	0	0	Ki67+	 10537 11098
11993	0	0	Ki67+	 10539 11243
11994	0	0	Ki67+	 10545 11033
11995	0	0	Ki67+	 10546 10994
11996	0	0	Ki67+	 10546 11061
11997	0	0	Ki67+	 10551 11100
11998	0	0	Ki67+	 10551 11320
11999	0	0	Ki67+	 10555 10773
12000	0	0	Ki67+	 10555 11257
12001	0	0	Ki67+	 10559 11288
12002	0	0	Ki67+	 10564 10741
12003	0	0	Ki67+	 10565 11131
12004	0	0	Ki67+	 10574 10789
12005	0	0	Ki67+	 10593 10772
12006	0	0	Ki67+	 10594 11164
12007	0	0	Ki67+	 10595 11060
12008	0	0	Ki67+	 10597 10743
12009	0	0	Ki67+	 10598 11428
12010	0	0	Ki67+	 10609 10765
12011	0	0	Ki67+	 10615 10913
12012	0	0	Ki67+	 10615 11165
12013	0	0	Ki67+	 10616 10784
12014	0	0	Ki67+	 10617 10680
12015	0	0	Ki67+	 10625 11096
12016	0	0	Ki67+	 10626 10754
12017	0	0	Ki67+	 10627 10692
12018	0	0	Ki67+	 10631 11113
12019	0	0	Ki67+	 10638 11099
12020	0	0	Ki67+	 10640 11191
12021	0	0	Ki67+	 10641 10983
12022	0	0	Ki67+	 10647 10732
12023	0	0	Ki67+	 9873 11662
12024	0	0	Ki67+	 9891 11658
12025	0	0	Ki67+	 9895 12242
12026	0	0	Ki67+	 9910 12249
12027	0	0	Ki67+	 9944 11588
12028	0	0	Ki67+	 9977 11514
12029	0	0	Ki67+	 9982 11634
12030	0	0	Ki67+	 9984 12239
12031	0	0	Ki67+	 10003 12219
12032	0	0	Ki67+	 10033 11628
12033	0	0	Ki67+	 10043 11733
12034	0	0	Ki67+	 10043 12146
12035	0	0	Ki67+	 10045 12232
12036	0	0	Ki67+	 10053 11636
12037	0	0	Ki67+	 10064 12105
12038	0	0	Ki67+	 10065 12148
12039	0	0	Ki67+	 10073 12191
12040	0	0	Ki67+	 10075 11539
12041	0	0	Ki67+	 10091 11773
12042	0	0	Ki67+	 10093 11570
12043	0	0	Ki67+	 10099 12133
12044	0	0	Ki67+	 10122 11479
12045	0	0	Ki67+	 10128 12137
12046	0	0	Ki67+	 10139 12180
12047	0	0	Ki67+	 10152 12143
12048	0	0	Ki67+	 10163 12155
12049	0	0	Ki67+	 10189 12169
12050	0	0	Ki67+	 10195 11523
12051	0	0	Ki67+	 10202 12066
12052	0	0	Ki67+	 10205 12109
12053	0	0	Ki67+	 10228 12151
12054	0	0	Ki67+	 10229 12005
12055	0	0	Ki67+	 10245 12118
12056	0	0	Ki67+	 10261 11483
12057	0	0	Ki67+	 10265 11868
12058	0	0	Ki67+	 10285 11654
12059	0	0	Ki67+	 10293 11773
12060	0	0	Ki67+	 10298 11664
12061	0	0	Ki67+	 10302 11641
12062	0	0	Ki67+	 10311 11561
12063	0	0	Ki67+	 10319 11643
12064	0	0	Ki67+	 10319 11835
12065	0	0	Ki67+	 10323 11786
12066	0	0	Ki67+	 10329 11835
12067	0	0	Ki67+	 10332 11609
12068	0	0	Ki67+	 10333 12020
12069	0	0	Ki67+	 10334 11551
12070	0	0	Ki67+	 10369 11851
12071	0	0	Ki67+	 10382 11861
12072	0	0	Ki67+	 10392 11602
12073	0	0	Ki67+	 10396 11785
12074	0	0	Ki67+	 10396 12089
12075	0	0	Ki67+	 10399 11770
12076	0	0	Ki67+	 10403 12123
12077	0	0	Ki67+	 10404 11669
12078	0	0	Ki67+	 10412 11863
12079	0	0	Ki67+	 10425 11650
12080	0	0	Ki67+	 10430 11722
12081	0	0	Ki67+	 10431 11765
12082	0	0	Ki67+	 10431 11885
12083	0	0	Ki67+	 10433 11506
12084	0	0	Ki67+	 10433 11595
12085	0	0	Ki67+	 10440 11798
12086	0	0	Ki67+	 10445 11638
12087	0	0	Ki67+	 10448 11591
12088	0	0	Ki67+	 10449 11886
12089	0	0	Ki67+	 10454 11778
12090	0	0	Ki67+	 10459 11652
12091	0	0	Ki67+	 10463 11908
12092	0	0	Ki67+	 10465 11894
12093	0	0	Ki67+	 10468 11515
12094	0	0	Ki67+	 10473 11653
12095	0	0	Ki67+	 10479 11480
12096	0	0	Ki67+	 10480 12127
12097	0	0	Ki67+	 10487 11571
12098	0	0	Ki67+	 10487 11910
12099	0	0	Ki67+	 10490 12167
12100	0	0	Ki67+	 10492 11887
12101	0	0	Ki67+	 10498 11789
12102	0	0	Ki67+	 10498 12136
12103	0	0	Ki67+	 10500 11713
12104	0	0	Ki67+	 10506 12165
12105	0	0	Ki67+	 10507 11762
12106	0	0	Ki67+	 10513 11827
12107	0	0	Ki67+	 10513 11917
12108	0	0	Ki67+	 10518 11568
12109	0	0	Ki67+	 10520 11767
12110	0	0	Ki67+	 10520 12025
12111	0	0	Ki67+	 10522 12259
12112	0	0	Ki67+	 10532 11749
12113	0	0	Ki67+	 10537 12181
12114	0	0	Ki67+	 10538 12154
12115	0	0	Ki67+	 10543 11877
12116	0	0	Ki67+	 10548 12216
12117	0	0	Ki67+	 10550 12172
12118	0	0	Ki67+	 10551 12182
12119	0	0	Ki67+	 10551 12246
12120	0	0	Ki67+	 10556 11555
12121	0	0	Ki67+	 10564 11944
12122	0	0	Ki67+	 10566 12257
12123	0	0	Ki67+	 10571 11627
12124	0	0	Ki67+	 10580 11888
12125	0	0	Ki67+	 10581 11793
12126	0	0	Ki67+	 10583 11946
12127	0	0	Ki67+	 10589 11569
12128	0	0	Ki67+	 10593 11635
12129	0	0	Ki67+	 10598 12080
12130	0	0	Ki67+	 10605 12210
12131	0	0	Ki67+	 10606 11821
12132	0	0	Ki67+	 10606 11977
12133	0	0	Ki67+	 10613 11613
12134	0	0	Ki67+	 10616 12088
12135	0	0	Ki67+	 10640 12204
12136	0	0	Ki67+	 10642 12028
12137	0	0	Ki67+	 10644 11966
12138	0	0	Ki67+	 10645 11815
12139	0	0	Ki67+	 10645 11897
12140	0	0	Ki67+	 10645 12220
12141	0	0	Ki67+	 10651 11626
12142	0	0	Ki67+	 10655 12179
12143	0	0	Ki67+	 9895 13016
12144	0	0	Ki67+	 9914 13023
12145	0	0	Ki67+	 9925 12628
12146	0	0	Ki67+	 9940 13035
12147	0	0	Ki67+	 9945 12391
12148	0	0	Ki67+	 9968 12946
12149	0	0	Ki67+	 9978 12950
12150	0	0	Ki67+	 9986 12942
12151	0	0	Ki67+	 9986 12979
12152	0	0	Ki67+	 9989 12273
12153	0	0	Ki67+	 10005 12784
12154	0	0	Ki67+	 10008 12996
12155	0	0	Ki67+	 10016 12966
12156	0	0	Ki67+	 10018 12463
12157	0	0	Ki67+	 10019 12400
12158	0	0	Ki67+	 10019 12783
12159	0	0	Ki67+	 10031 12392
12160	0	0	Ki67+	 10034 12953
12161	0	0	Ki67+	 10042 12299
12162	0	0	Ki67+	 10054 12293
12163	0	0	Ki67+	 10065 12807
12164	0	0	Ki67+	 10065 12897
12165	0	0	Ki67+	 10067 12296
12166	0	0	Ki67+	 10070 12379
12167	0	0	Ki67+	 10077 12286
12168	0	0	Ki67+	 10084 13069
12169	0	0	Ki67+	 10088 12990
12170	0	0	Ki67+	 10089 12380
12171	0	0	Ki67+	 10096 12958
12172	0	0	Ki67+	 10112 12929
12173	0	0	Ki67+	 10114 13007
12174	0	0	Ki67+	 10118 12376
12175	0	0	Ki67+	 10122 12328
12176	0	0	Ki67+	 10130 12837
12177	0	0	Ki67+	 10138 12753
12178	0	0	Ki67+	 10145 12663
12179	0	0	Ki67+	 10156 12497
12180	0	0	Ki67+	 10157 12456
12181	0	0	Ki67+	 10158 13032
12182	0	0	Ki67+	 10163 12996
12183	0	0	Ki67+	 10167 12461
12184	0	0	Ki67+	 10167 12735
12185	0	0	Ki67+	 10176 13006
12186	0	0	Ki67+	 10178 12468
12187	0	0	Ki67+	 10180 12941
12188	0	0	Ki67+	 10186 12736
12189	0	0	Ki67+	 10203 12876
12190	0	0	Ki67+	 10205 13003
12191	0	0	Ki67+	 10206 12715
12192	0	0	Ki67+	 10233 12857
12193	0	0	Ki67+	 10244 13014
12194	0	0	Ki67+	 10248 13001
12195	0	0	Ki67+	 10249 12845
12196	0	0	Ki67+	 10249 12954
12197	0	0	Ki67+	 10252 12518
12198	0	0	Ki67+	 10255 12660
12199	0	0	Ki67+	 10258 13015
12200	0	0	Ki67+	 10266 12811
12201	0	0	Ki67+	 10282 12367
12202	0	0	Ki67+	 10282 12855
12203	0	0	Ki67+	 10286 12792
12204	0	0	Ki67+	 10286 13018
12205	0	0	Ki67+	 10290 12343
12206	0	0	Ki67+	 10292 12756
12207	0	0	Ki67+	 10294 12977
12208	0	0	Ki67+	 10297 12896
12209	0	0	Ki67+	 10303 12880
12210	0	0	Ki67+	 10310 13061
12211	0	0	Ki67+	 10315 12319
12212	0	0	Ki67+	 10326 12894
12213	0	0	Ki67+	 10327 12728
12214	0	0	Ki67+	 10333 12329
12215	0	0	Ki67+	 10339 13029
12216	0	0	Ki67+	 10340 12723
12217	0	0	Ki67+	 10342 12742
12218	0	0	Ki67+	 10343 12959
12219	0	0	Ki67+	 10349 12770
12220	0	0	Ki67+	 10355 12860
12221	0	0	Ki67+	 10398 12354
12222	0	0	Ki67+	 10426 12758
12223	0	0	Ki67+	 10430 12897
12224	0	0	Ki67+	 10444 13027
12225	0	0	Ki67+	 10465 12944
12226	0	0	Ki67+	 10478 12843
12227	0	0	Ki67+	 10479 12404
12228	0	0	Ki67+	 10487 12394
12229	0	0	Ki67+	 10489 13011
12230	0	0	Ki67+	 10492 13031
12231	0	0	Ki67+	 10498 12313
12232	0	0	Ki67+	 10504 12406
12233	0	0	Ki67+	 10512 12317
12234	0	0	Ki67+	 10516 12417
12235	0	0	Ki67+	 10517 13025
12236	0	0	Ki67+	 10519 12994
12237	0	0	Ki67+	 10561 12299
12238	0	0	Ki67+	 10575 13052
12239	0	0	Ki67+	 10580 12276
12240	0	0	Ki67+	 10610 12330
12241	0	0	Ki67+	 10622 12338
12242	0	0	Ki67+	 10622 12970
12243	0	0	Ki67+	 10641 12960
12244	0	0	Ki67+	 10642 12944
12245	0	0	Ki67+	 9861 13843
12246	0	0	Ki67+	 9873 13631
12247	0	0	Ki67+	 9875 13847
12248	0	0	Ki67+	 9896 13648
12249	0	0	Ki67+	 9902 13868
12250	0	0	Ki67+	 9910 13082
12251	0	0	Ki67+	 9913 13804
12252	0	0	Ki67+	 9915 13432
12253	0	0	Ki67+	 9918 13413
12254	0	0	Ki67+	 9925 13721
12255	0	0	Ki67+	 9940 13783
12256	0	0	Ki67+	 9953 13130
12257	0	0	Ki67+	 9959 13271
12258	0	0	Ki67+	 9962 13217
12259	0	0	Ki67+	 9970 13824
12260	0	0	Ki67+	 9978 13809
12261	0	0	Ki67+	 9983 13794
12262	0	0	Ki67+	 9984 13216
12263	0	0	Ki67+	 10008 13861
12264	0	0	Ki67+	 10015 13338
12265	0	0	Ki67+	 10016 13854
12266	0	0	Ki67+	 10028 13805
12267	0	0	Ki67+	 10030 13128
12268	0	0	Ki67+	 10034 13336
12269	0	0	Ki67+	 10042 13166
12270	0	0	Ki67+	 10053 13151
12271	0	0	Ki67+	 10056 13130
12272	0	0	Ki67+	 10070 13831
12273	0	0	Ki67+	 10084 13356
12274	0	0	Ki67+	 10107 13744
12275	0	0	Ki67+	 10119 13400
12276	0	0	Ki67+	 10126 13601
12277	0	0	Ki67+	 10128 13117
12278	0	0	Ki67+	 10134 13103
12279	0	0	Ki67+	 10139 13740
12280	0	0	Ki67+	 10143 13331
12281	0	0	Ki67+	 10145 13271
12282	0	0	Ki67+	 10146 13112
12283	0	0	Ki67+	 10159 13251
12284	0	0	Ki67+	 10162 13517
12285	0	0	Ki67+	 10166 13762
12286	0	0	Ki67+	 10170 13678
12287	0	0	Ki67+	 10171 13533
12288	0	0	Ki67+	 10178 13831
12289	0	0	Ki67+	 10186 13172
12290	0	0	Ki67+	 10193 13805
12291	0	0	Ki67+	 10207 13432
12292	0	0	Ki67+	 10214 13449
12293	0	0	Ki67+	 10218 13623
12294	0	0	Ki67+	 10222 13457
12295	0	0	Ki67+	 10239 13307
12296	0	0	Ki67+	 10245 13403
12297	0	0	Ki67+	 10252 13806
12298	0	0	Ki67+	 10266 13822
12299	0	0	Ki67+	 10278 13484
12300	0	0	Ki67+	 10285 13635
12301	0	0	Ki67+	 10287 13427
12302	0	0	Ki67+	 10309 13534
12303	0	0	Ki67+	 10313 13515
12304	0	0	Ki67+	 10316 13445
12305	0	0	Ki67+	 10353 13313
12306	0	0	Ki67+	 10357 13567
12307	0	0	Ki67+	 10361 13364
12308	0	0	Ki67+	 10402 13614
12309	0	0	Ki67+	 10445 13480
12310	0	0	Ki67+	 10548 13125
12311	0	0	Ki67+	 10577 13126
12312	0	0	Ki67+	 10585 13097
12313	0	0	Ki67+	 10596 13181
12314	0	0	Ki67+	 10617 13122
12315	0	0	Ki67+	 10633 13162
12316	0	0	Ki67+	 9901 14560
12317	0	0	Ki67+	 9903 13918
12318	0	0	Ki67+	 9913 13915
12319	0	0	Ki67+	 9917 14390
12320	0	0	Ki67+	 9920 14496
12321	0	0	Ki67+	 9926 13937
12322	0	0	Ki67+	 9927 14581
12323	0	0	Ki67+	 9930 14410
12324	0	0	Ki67+	 9936 14620
12325	0	0	Ki67+	 9950 14284
12326	0	0	Ki67+	 9950 14491
12327	0	0	Ki67+	 9963 14453
12328	0	0	Ki67+	 9965 14661
12329	0	0	Ki67+	 9969 13956
12330	0	0	Ki67+	 9970 13913
12331	0	0	Ki67+	 9970 14621
12332	0	0	Ki67+	 9972 14422
12333	0	0	Ki67+	 9980 13925
12334	0	0	Ki67+	 9986 14505
12335	0	0	Ki67+	 9989 14436
12336	0	0	Ki67+	 9991 13897
12337	0	0	Ki67+	 9993 14471
12338	0	0	Ki67+	 9996 14665
12339	0	0	Ki67+	 9999 13924
12340	0	0	Ki67+	 10014 14466
12341	0	0	Ki67+	 10017 13894
12342	0	0	Ki67+	 10025 14436
12343	0	0	Ki67+	 10038 14323
12344	0	0	Ki67+	 10047 14356
12345	0	0	Ki67+	 10049 13963
12346	0	0	Ki67+	 10061 13896
12347	0	0	Ki67+	 10074 13927
12348	0	0	Ki67+	 10076 14083
12349	0	0	Ki67+	 10076 14324
12350	0	0	Ki67+	 10085 14466
12351	0	0	Ki67+	 10091 13883
12352	0	0	Ki67+	 10094 13901
12353	0	0	Ki67+	 10098 14428
12354	0	0	Ki67+	 10105 14437
12355	0	0	Ki67+	 10105 14476
12356	0	0	Ki67+	 10111 13884
12357	0	0	Ki67+	 10117 14359
12358	0	0	Ki67+	 10118 14338
12359	0	0	Ki67+	 10128 14463
12360	0	0	Ki67+	 10133 14531
12361	0	0	Ki67+	 10142 14561
12362	0	0	Ki67+	 10153 13889
12363	0	0	Ki67+	 10155 14381
12364	0	0	Ki67+	 10180 14317
12365	0	0	Ki67+	 10181 14410
12366	0	0	Ki67+	 10183 14631
12367	0	0	Ki67+	 10191 14598
12368	0	0	Ki67+	 10194 14342
12369	0	0	Ki67+	 10200 14578
12370	0	0	Ki67+	 10206 14308
12371	0	0	Ki67+	 10207 14652
12372	0	0	Ki67+	 10216 14360
12373	0	0	Ki67+	 10225 14339
12374	0	0	Ki67+	 10226 14542
12375	0	0	Ki67+	 10259 14383
12376	0	0	Ki67+	 10259 14555
12377	0	0	Ki67+	 10262 14372
12378	0	0	Ki67+	 10268 14021
12379	0	0	Ki67+	 10297 14646
12380	0	0	Ki67+	 10305 14312
12381	0	0	Ki67+	 10307 14118
12382	0	0	Ki67+	 10312 14329
12383	0	0	Ki67+	 10320 14642
12384	0	0	Ki67+	 10333 14652
12385	0	0	Ki67+	 10336 14588
12386	0	0	Ki67+	 10343 14324
12387	0	0	Ki67+	 10359 14459
12388	0	0	Ki67+	 10374 14341
12389	0	0	Ki67+	 10388 14432
12390	0	0	Ki67+	 10391 14414
12391	0	0	Ki67+	 10392 14387
12392	0	0	Ki67+	 10420 14440
12393	0	0	Ki67+	 10424 14377
12394	0	0	Ki67+	 10426 14352
12395	0	0	Ki67+	 10426 14428
12396	0	0	Ki67+	 10436 14464
12397	0	0	Ki67+	 10448 14505
12398	0	0	Ki67+	 10455 14364
12399	0	0	Ki67+	 10456 14445
12400	0	0	Ki67+	 10458 14415
12401	0	0	Ki67+	 10498 14534
12402	0	0	Ki67+	 10519 14316
12403	0	0	Ki67+	 10528 14474
12404	0	0	Ki67+	 10537 14334
12405	0	0	Ki67+	 10552 14281
12406	0	0	Ki67+	 10565 14429
12407	0	0	Ki67+	 10578 14091
12408	0	0	Ki67+	 10585 14452
12409	0	0	Ki67+	 10596 14618
12410	0	0	Ki67+	 10607 14481
12411	0	0	Ki67+	 10611 14453
12412	0	0	Ki67+	 10631 14478
12413	0	0	Ki67+	 10642 14240
12414	0	0	Ki67+	 10645 13895
12415	0	0	Ki67+	 9857 14792
12416	0	0	Ki67+	 9864 14804
12417	0	0	Ki67+	 9864 15283
12418	0	0	Ki67+	 9875 14818
12419	0	0	Ki67+	 9881 15338
12420	0	0	Ki67+	 9892 15296
12421	0	0	Ki67+	 9897 15276
12422	0	0	Ki67+	 9901 15359
12423	0	0	Ki67+	 9915 14756
12424	0	0	Ki67+	 9917 14845
12425	0	0	Ki67+	 9938 15358
12426	0	0	Ki67+	 9942 15317
12427	0	0	Ki67+	 9949 14795
12428	0	0	Ki67+	 9952 14764
12429	0	0	Ki67+	 9957 15199
12430	0	0	Ki67+	 9960 14705
12431	0	0	Ki67+	 9961 15349
12432	0	0	Ki67+	 9968 14777
12433	0	0	Ki67+	 9970 15451
12434	0	0	Ki67+	 9977 14716
12435	0	0	Ki67+	 9980 15330
12436	0	0	Ki67+	 10003 14916
12437	0	0	Ki67+	 10009 15465
12438	0	0	Ki67+	 10020 15398
12439	0	0	Ki67+	 10022 14799
12440	0	0	Ki67+	 10025 14761
12441	0	0	Ki67+	 10055 14790
12442	0	0	Ki67+	 10067 14855
12443	0	0	Ki67+	 10068 14805
12444	0	0	Ki67+	 10093 15443
12445	0	0	Ki67+	 10118 15412
12446	0	0	Ki67+	 10122 15181
12447	0	0	Ki67+	 10124 15374
12448	0	0	Ki67+	 10141 15340
12449	0	0	Ki67+	 10142 15167
12450	0	0	Ki67+	 10158 15392
12451	0	0	Ki67+	 10174 14764
12452	0	0	Ki67+	 10185 14764
12453	0	0	Ki67+	 10209 14893
12454	0	0	Ki67+	 10231 15179
12455	0	0	Ki67+	 10250 15181
12456	0	0	Ki67+	 10268 14885
12457	0	0	Ki67+	 10283 15355
12458	0	0	Ki67+	 10290 15332
12459	0	0	Ki67+	 10314 15450
12460	0	0	Ki67+	 10343 14941
12461	0	0	Ki67+	 10354 14936
12462	0	0	Ki67+	 10390 14743
12463	0	0	Ki67+	 10494 15162
12464	0	0	Ki67+	 10505 15178
12465	0	0	Ki67+	 10523 15182
12466	0	0	Ki67+	 10591 14676
12467	0	0	Ki67+	 10595 14814
12468	0	0	Ki67+	 9892 16012
12469	0	0	Ki67+	 9959 15942
12470	0	0	Ki67+	 10072 16229
12471	0	0	Ki67+	 10089 16173
12472	0	0	Ki67+	 10089 16246
12473	0	0	Ki67+	 10129 16229
12474	0	0	Ki67+	 10134 16202
12475	0	0	Ki67+	 10157 16187
12476	0	0	Ki67+	 10185 16145
12477	0	0	Ki67+	 10290 16122
12478	0	0	Ki67+	 10294 16086
12479	0	0	Ki67+	 10303 15512
12480	0	0	Ki67+	 10329 16093
12481	0	0	Ki67+	 10339 16091
12482	0	0	Ki67+	 10340 16153
12483	0	0	Ki67+	 10401 16060
12484	0	0	Ki67+	 10414 16077
12485	0	0	Ki67+	 10426 16031
12486	0	0	Ki67+	 10447 16058
12487	0	0	Ki67+	 10468 16077
12488	0	0	Ki67+	 10482 16023
12489	0	0	Ki67+	 10494 16069
12490	0	0	Ki67+	 10495 15981
12491	0	0	Ki67+	 10509 16015
12492	0	0	Ki67+	 10510 15970
12493	0	0	Ki67+	 10519 16088
12494	0	0	Ki67+	 10522 16007
12495	0	0	Ki67+	 10526 15977
12496	0	0	Ki67+	 10543 16059
12497	0	0	Ki67+	 10563 15972
12498	0	0	Ki67+	 10567 16032
12499	0	0	Ki67+	 10569 16127
12500	0	0	Ki67+	 10589 15921
12501	0	0	Ki67+	 10610 15958
12502	0	0	Ki67+	 10627 16130
12503	0	0	Ki67+	 10647 16131
12504	0	0	Ki67+	 9953 17005
12505	0	0	Ki67+	 9979 17054
12506	0	0	Ki67+	 9989 16990
12507	0	0	Ki67+	 10013 17056
12508	0	0	Ki67+	 10028 17059
12509	0	0	Ki67+	 10042 16970
12510	0	0	Ki67+	 10074 17043
12511	0	0	Ki67+	 10110 16943
12512	0	0	Ki67+	 10134 17036
12513	0	0	Ki67+	 10328 17069
12514	0	0	Ki67+	 10342 17036
12515	0	0	Ki67+	 10356 17048
12516	0	0	Ki67+	 10359 17029
12517	0	0	Ki67+	 10428 17002
12518	0	0	Ki67+	 10450 16877
12519	0	0	Ki67+	 10498 16746
12520	0	0	Ki67+	 10553 16869
12521	0	0	Ki67+	 10560 16998
12522	0	0	Ki67+	 10613 17013
12523	0	0	Ki67+	 10628 17018
12524	0	0	Ki67+	 9882 17282
12525	0	0	Ki67+	 9898 17275
12526	0	0	Ki67+	 9907 17216
12527	0	0	Ki67+	 9914 17186
12528	0	0	Ki67+	 9933 17217
12529	0	0	Ki67+	 9939 17235
12530	0	0	Ki67+	 9961 17412
12531	0	0	Ki67+	 9997 17242
12532	0	0	Ki67+	 10019 17092
12533	0	0	Ki67+	 10027 17102
12534	0	0	Ki67+	 10038 17102
12535	0	0	Ki67+	 10040 17112
12536	0	0	Ki67+	 10061 17205
12537	0	0	Ki67+	 10073 17244
12538	0	0	Ki67+	 10099 17149
12539	0	0	Ki67+	 10127 17189
12540	0	0	Ki67+	 10146 17084
12541	0	0	Ki67+	 10173 17207
12542	0	0	Ki67+	 10193 17101
12543	0	0	Ki67+	 10193 17155
12544	0	0	Ki67+	 10363 17082
12545	0	0	Ki67+	 10465 17147
12546	0	0	Ki67+	 10473 17094
12547	0	0	Ki67+	 10491 17087
12548	0	0	Ki67+	 10510 17392
12549	0	0	Ki67+	 10557 17172
12550	0	0	Ki67+	 10597 17113
12551	0	0	Ki67+	 10600 17693
12552	0	0	Ki67+	 10653 17082
12553	0	0	Ki67+	 9861 18622
12554	0	0	Ki67+	 9879 18058
12555	0	0	Ki67+	 9885 18558
12556	0	0	Ki67+	 9963 18010
12557	0	0	Ki67+	 9999 18389
12558	0	0	Ki67+	 10053 18596
12559	0	0	Ki67+	 10063 18556
12560	0	0	Ki67+	 10085 18582
12561	0	0	Ki67+	 10137 18457
12562	0	0	Ki67+	 10225 18462
12563	0	0	Ki67+	 10257 18196
12564	0	0	Ki67+	 10271 18079
12565	0	0	Ki67+	 10291 18025
12566	0	0	Ki67+	 10327 18354
12567	0	0	Ki67+	 10389 17967
12568	0	0	Ki67+	 10407 18070
12569	0	0	Ki67+	 10409 18162
12570	0	0	Ki67+	 10440 18469
12571	0	0	Ki67+	 10442 18151
12572	0	0	Ki67+	 10461 18229
12573	0	0	Ki67+	 10463 18106
12574	0	0	Ki67+	 10466 18408
12575	0	0	Ki67+	 10509 18132
12576	0	0	Ki67+	 10514 18111
12577	0	0	Ki67+	 10526 18463
12578	0	0	Ki67+	 10602 18028
12579	0	0	Ki67+	 10609 18300
12580	0	0	Ki67+	 10614 18417
12581	0	0	Ki67+	 10626 18060
12582	0	0	Ki67+	 10649 17933
12583	0	0	Ki67+	 10651 17912
12584	0	0	Ki67+	 9960 19075
12585	0	0	Ki67+	 10081 18821
12586	0	0	Ki67+	 10190 18863
12587	0	0	Ki67+	 10201 18684
12588	0	0	Ki67+	 10368 19270
12589	0	0	Ki67+	 10543 19126
12590	0	0	Ki67+	 9917 19862
12591	0	0	Ki67+	 9951 19603
12592	0	0	Ki67+	 9961 19647
12593	0	0	Ki67+	 9984 20201
12594	0	0	Ki67+	 9998 20234
12595	0	0	Ki67+	 10026 20051
12596	0	0	Ki67+	 10159 19937
12597	0	0	Ki67+	 10198 20110
12598	0	0	Ki67+	 10333 19575
12599	0	0	Ki67+	 10374 20089
12600	0	0	Ki67+	 10391 19955
12601	0	0	Ki67+	 10410 20146
12602	0	0	Ki67+	 10413 19501
12603	0	0	Ki67+	 10414 20159
12604	0	0	Ki67+	 10435 20162
12605	0	0	Ki67+	 10441 20152
12606	0	0	Ki67+	 10455 19943
12607	0	0	Ki67+	 10456 19979
12608	0	0	Ki67+	 10476 20155
12609	0	0	Ki67+	 10489 20057
12610	0	0	Ki67+	 10491 20000
12611	0	0	Ki67+	 10504 19631
12612	0	0	Ki67+	 10515 20166
12613	0	0	Ki67+	 10586 20102
12614	0	0	Ki67+	 10587 20234
12615	0	0	Ki67+	 10648 20140
12616	0	0	Ki67+	 9871 20913
12617	0	0	Ki67+	 9947 20955
12618	0	0	Ki67+	 10015 20650
12619	0	0	Ki67+	 10046 20669
12620	0	0	Ki67+	 10060 20718
12621	0	0	Ki67+	 10130 21026
12622	0	0	Ki67+	 10160 20981
12623	0	0	Ki67+	 10188 20984
12624	0	0	Ki67+	 10295 20795
12625	0	0	Ki67+	 10378 20653
12626	0	0	Ki67+	 10428 21032
12627	0	0	Ki67+	 10529 20710
12628	0	0	Ki67+	 10649 20603
12629	0	0	Ki67+	 9971 21453
12630	0	0	Ki67+	 9992 21205
12631	0	0	Ki67+	 10004 21538
12632	0	0	Ki67+	 10059 21577
12633	0	0	Ki67+	 10062 21479
12634	0	0	Ki67+	 10079 21402
12635	0	0	Ki67+	 10090 21270
12636	0	0	Ki67+	 10196 21274
12637	0	0	Ki67+	 10198 21311
12638	0	0	Ki67+	 10257 21394
12639	0	0	Ki67+	 10283 21483
12640	0	0	Ki67+	 10304 21411
12641	0	0	Ki67+	 10471 21296
12642	0	0	Ki67+	 10505 21289
12643	0	0	Ki67+	 10532 21247
12644	0	0	Ki67+	 10577 21169
12645	0	0	Ki67+	 10594 21157
12646	0	0	Ki67+	 11112 4358
12647	0	0	Ki67+	 10764 5711
12648	0	0	Ki67+	 11252 5788
12649	0	0	Ki67+	 10960 6468
12650	0	0	Ki67+	 10886 7142
12651	0	0	Ki67+	 11309 7441
12652	0	0	Ki67+	 10666 8118
12653	0	0	Ki67+	 10689 7850
12654	0	0	Ki67+	 10710 8046
12655	0	0	Ki67+	 10763 7585
12656	0	0	Ki67+	 10845 7580
12657	0	0	Ki67+	 10852 7854
12658	0	0	Ki67+	 10854 7832
12659	0	0	Ki67+	 10857 7578
12660	0	0	Ki67+	 10860 8189
12661	0	0	Ki67+	 10875 8191
12662	0	0	Ki67+	 10948 7916
12663	0	0	Ki67+	 11186 7650
12664	0	0	Ki67+	 11278 8244
12665	0	0	Ki67+	 11299 7878
12666	0	0	Ki67+	 11324 7496
12667	0	0	Ki67+	 10669 9063
12668	0	0	Ki67+	 10781 8797
12669	0	0	Ki67+	 10793 8986
12670	0	0	Ki67+	 10814 9010
12671	0	0	Ki67+	 10884 8916
12672	0	0	Ki67+	 10889 8558
12673	0	0	Ki67+	 10909 8610
12674	0	0	Ki67+	 10918 8620
12675	0	0	Ki67+	 10936 8601
12676	0	0	Ki67+	 10941 8406
12677	0	0	Ki67+	 10943 8585
12678	0	0	Ki67+	 10954 8649
12679	0	0	Ki67+	 10963 8590
12680	0	0	Ki67+	 10963 8848
12681	0	0	Ki67+	 10963 8866
12682	0	0	Ki67+	 10967 9050
12683	0	0	Ki67+	 10974 9018
12684	0	0	Ki67+	 10975 8461
12685	0	0	Ki67+	 10977 8904
12686	0	0	Ki67+	 10977 9005
12687	0	0	Ki67+	 10978 8377
12688	0	0	Ki67+	 10987 8943
12689	0	0	Ki67+	 10988 8598
12690	0	0	Ki67+	 10988 9056
12691	0	0	Ki67+	 10992 8493
12692	0	0	Ki67+	 11002 8994
12693	0	0	Ki67+	 11004 8612
12694	0	0	Ki67+	 11014 8645
12695	0	0	Ki67+	 11023 8739
12696	0	0	Ki67+	 11033 8535
12697	0	0	Ki67+	 11054 9059
12698	0	0	Ki67+	 11059 8988
12699	0	0	Ki67+	 11066 8787
12700	0	0	Ki67+	 11070 8809
12701	0	0	Ki67+	 11077 8993
12702	0	0	Ki67+	 11080 8580
12703	0	0	Ki67+	 11085 8886
12704	0	0	Ki67+	 11086 8797
12705	0	0	Ki67+	 11087 8763
12706	0	0	Ki67+	 11091 8462
12707	0	0	Ki67+	 11096 8955
12708	0	0	Ki67+	 11097 8591
12709	0	0	Ki67+	 11100 8934
12710	0	0	Ki67+	 11101 8884
12711	0	0	Ki67+	 11102 9026
12712	0	0	Ki67+	 11105 8857
12713	0	0	Ki67+	 11105 9045
12714	0	0	Ki67+	 11108 8436
12715	0	0	Ki67+	 11108 8826
12716	0	0	Ki67+	 11111 8447
12717	0	0	Ki67+	 11111 8786
12718	0	0	Ki67+	 11112 9019
12719	0	0	Ki67+	 11117 8487
12720	0	0	Ki67+	 11124 8942
12721	0	0	Ki67+	 11126 8451
12722	0	0	Ki67+	 11127 8856
12723	0	0	Ki67+	 11128 8827
12724	0	0	Ki67+	 11129 9062
12725	0	0	Ki67+	 11132 9004
12726	0	0	Ki67+	 11138 8933
12727	0	0	Ki67+	 11148 8521
12728	0	0	Ki67+	 11156 8976
12729	0	0	Ki67+	 11162 8809
12730	0	0	Ki67+	 11163 8910
12731	0	0	Ki67+	 11169 8467
12732	0	0	Ki67+	 11172 8551
12733	0	0	Ki67+	 11172 9071
12734	0	0	Ki67+	 11177 8792
12735	0	0	Ki67+	 11178 8533
12736	0	0	Ki67+	 11181 9023
12737	0	0	Ki67+	 11184 8822
12738	0	0	Ki67+	 11192 8550
12739	0	0	Ki67+	 11196 8967
12740	0	0	Ki67+	 11206 9051
12741	0	0	Ki67+	 11208 8495
12742	0	0	Ki67+	 11210 8718
12743	0	0	Ki67+	 11212 8934
12744	0	0	Ki67+	 11217 8481
12745	0	0	Ki67+	 11217 8832
12746	0	0	Ki67+	 11218 8679
12747	0	0	Ki67+	 11219 8501
12748	0	0	Ki67+	 11221 8926
12749	0	0	Ki67+	 11234 8744
12750	0	0	Ki67+	 11238 8552
12751	0	0	Ki67+	 11239 8497
12752	0	0	Ki67+	 11239 9011
12753	0	0	Ki67+	 11243 8934
12754	0	0	Ki67+	 11251 8511
12755	0	0	Ki67+	 11251 9006
12756	0	0	Ki67+	 11257 8699
12757	0	0	Ki67+	 11265 8910
12758	0	0	Ki67+	 11268 8486
12759	0	0	Ki67+	 11270 9055
12760	0	0	Ki67+	 11273 8977
12761	0	0	Ki67+	 11276 8864
12762	0	0	Ki67+	 11280 8753
12763	0	0	Ki67+	 11285 8675
12764	0	0	Ki67+	 11286 8693
12765	0	0	Ki67+	 11286 9001
12766	0	0	Ki67+	 11301 8762
12767	0	0	Ki67+	 11302 8468
12768	0	0	Ki67+	 11303 8949
12769	0	0	Ki67+	 11306 8974
12770	0	0	Ki67+	 11307 9025
12771	0	0	Ki67+	 11321 8667
12772	0	0	Ki67+	 11323 8301
12773	0	0	Ki67+	 11323 8677
12774	0	0	Ki67+	 11338 8396
12775	0	0	Ki67+	 11338 8828
12776	0	0	Ki67+	 11341 8948
12777	0	0	Ki67+	 11365 8820
12778	0	0	Ki67+	 11366 8897
12779	0	0	Ki67+	 11367 8839
12780	0	0	Ki67+	 11375 8390
12781	0	0	Ki67+	 11380 8827
12782	0	0	Ki67+	 11382 8791
12783	0	0	Ki67+	 11384 8845
12784	0	0	Ki67+	 11385 8770
12785	0	0	Ki67+	 11388 8868
12786	0	0	Ki67+	 11402 9033
12787	0	0	Ki67+	 11403 8736
12788	0	0	Ki67+	 11408 8904
12789	0	0	Ki67+	 11412 8988
12790	0	0	Ki67+	 11418 9025
12791	0	0	Ki67+	 11424 8479
12792	0	0	Ki67+	 11425 8816
12793	0	0	Ki67+	 11425 8954
12794	0	0	Ki67+	 11429 8847
12795	0	0	Ki67+	 11434 8757
12796	0	0	Ki67+	 11436 8887
12797	0	0	Ki67+	 11455 8570
12798	0	0	Ki67+	 10657 9397
12799	0	0	Ki67+	 10658 9849
12800	0	0	Ki67+	 10663 9685
12801	0	0	Ki67+	 10676 9821
12802	0	0	Ki67+	 10682 9286
12803	0	0	Ki67+	 10683 9506
12804	0	0	Ki67+	 10685 9322
12805	0	0	Ki67+	 10686 9111
12806	0	0	Ki67+	 10696 9562
12807	0	0	Ki67+	 10703 9399
12808	0	0	Ki67+	 10703 9554
12809	0	0	Ki67+	 10704 9572
12810	0	0	Ki67+	 10706 9353
12811	0	0	Ki67+	 10711 9838
12812	0	0	Ki67+	 10714 9170
12813	0	0	Ki67+	 10719 9218
12814	0	0	Ki67+	 10725 9312
12815	0	0	Ki67+	 10728 9517
12816	0	0	Ki67+	 10736 9550
12817	0	0	Ki67+	 10738 9725
12818	0	0	Ki67+	 10739 9326
12819	0	0	Ki67+	 10746 9252
12820	0	0	Ki67+	 10746 9674
12821	0	0	Ki67+	 10754 9684
12822	0	0	Ki67+	 10755 9288
12823	0	0	Ki67+	 10777 9676
12824	0	0	Ki67+	 10786 9690
12825	0	0	Ki67+	 10787 9208
12826	0	0	Ki67+	 10787 9426
12827	0	0	Ki67+	 10791 9730
12828	0	0	Ki67+	 10797 9455
12829	0	0	Ki67+	 10799 9348
12830	0	0	Ki67+	 10799 9395
12831	0	0	Ki67+	 10804 9443
12832	0	0	Ki67+	 10806 9359
12833	0	0	Ki67+	 10810 9140
12834	0	0	Ki67+	 10814 9445
12835	0	0	Ki67+	 10815 9319
12836	0	0	Ki67+	 10833 9318
12837	0	0	Ki67+	 10844 9489
12838	0	0	Ki67+	 10856 9654
12839	0	0	Ki67+	 10860 9428
12840	0	0	Ki67+	 10863 9074
12841	0	0	Ki67+	 10864 9397
12842	0	0	Ki67+	 10870 9813
12843	0	0	Ki67+	 10879 9294
12844	0	0	Ki67+	 10880 9432
12845	0	0	Ki67+	 10886 9791
12846	0	0	Ki67+	 10888 9425
12847	0	0	Ki67+	 10896 9502
12848	0	0	Ki67+	 10899 9631
12849	0	0	Ki67+	 10900 9403
12850	0	0	Ki67+	 10902 9620
12851	0	0	Ki67+	 10920 9427
12852	0	0	Ki67+	 10921 9527
12853	0	0	Ki67+	 10949 9539
12854	0	0	Ki67+	 10969 9099
12855	0	0	Ki67+	 10971 9357
12856	0	0	Ki67+	 10974 9821
12857	0	0	Ki67+	 10978 9571
12858	0	0	Ki67+	 10987 9083
12859	0	0	Ki67+	 10993 9577
12860	0	0	Ki67+	 10999 9478
12861	0	0	Ki67+	 11005 9783
12862	0	0	Ki67+	 11016 9802
12863	0	0	Ki67+	 11017 9791
12864	0	0	Ki67+	 11020 9552
12865	0	0	Ki67+	 11021 9564
12866	0	0	Ki67+	 11034 9687
12867	0	0	Ki67+	 11035 9497
12868	0	0	Ki67+	 11037 9153
12869	0	0	Ki67+	 11039 9132
12870	0	0	Ki67+	 11043 9714
12871	0	0	Ki67+	 11051 9583
12872	0	0	Ki67+	 11051 9772
12873	0	0	Ki67+	 11055 9662
12874	0	0	Ki67+	 11056 9473
12875	0	0	Ki67+	 11056 9866
12876	0	0	Ki67+	 11057 9707
12877	0	0	Ki67+	 11059 9127
12878	0	0	Ki67+	 11059 9151
12879	0	0	Ki67+	 11061 9727
12880	0	0	Ki67+	 11066 9095
12881	0	0	Ki67+	 11069 9538
12882	0	0	Ki67+	 11071 9363
12883	0	0	Ki67+	 11081 9477
12884	0	0	Ki67+	 11081 9795
12885	0	0	Ki67+	 11085 9828
12886	0	0	Ki67+	 11091 9578
12887	0	0	Ki67+	 11103 9492
12888	0	0	Ki67+	 11109 9559
12889	0	0	Ki67+	 11113 9493
12890	0	0	Ki67+	 11115 9479
12891	0	0	Ki67+	 11129 9590
12892	0	0	Ki67+	 11134 9419
12893	0	0	Ki67+	 11137 9464
12894	0	0	Ki67+	 11139 9528
12895	0	0	Ki67+	 11140 9154
12896	0	0	Ki67+	 11150 9560
12897	0	0	Ki67+	 11151 9119
12898	0	0	Ki67+	 11158 9111
12899	0	0	Ki67+	 11159 9218
12900	0	0	Ki67+	 11161 9868
12901	0	0	Ki67+	 11164 9080
12902	0	0	Ki67+	 11165 9349
12903	0	0	Ki67+	 11166 9238
12904	0	0	Ki67+	 11168 9470
12905	0	0	Ki67+	 11170 9492
12906	0	0	Ki67+	 11171 9526
12907	0	0	Ki67+	 11175 9138
12908	0	0	Ki67+	 11175 9285
12909	0	0	Ki67+	 11180 9087
12910	0	0	Ki67+	 11181 9121
12911	0	0	Ki67+	 11184 9785
12912	0	0	Ki67+	 11186 9482
12913	0	0	Ki67+	 11193 9258
12914	0	0	Ki67+	 11199 9121
12915	0	0	Ki67+	 11200 9088
12916	0	0	Ki67+	 11200 9191
12917	0	0	Ki67+	 11203 9559
12918	0	0	Ki67+	 11204 9574
12919	0	0	Ki67+	 11205 9804
12920	0	0	Ki67+	 11206 9245
12921	0	0	Ki67+	 11207 9151
12922	0	0	Ki67+	 11217 9353
12923	0	0	Ki67+	 11218 9094
12924	0	0	Ki67+	 11218 9256
12925	0	0	Ki67+	 11220 9333
12926	0	0	Ki67+	 11221 9309
12927	0	0	Ki67+	 11232 9251
12928	0	0	Ki67+	 11233 9215
12929	0	0	Ki67+	 11234 9562
12930	0	0	Ki67+	 11244 9457
12931	0	0	Ki67+	 11253 9625
12932	0	0	Ki67+	 11257 9133
12933	0	0	Ki67+	 11257 9467
12934	0	0	Ki67+	 11264 9185
12935	0	0	Ki67+	 11281 9485
12936	0	0	Ki67+	 11288 9467
12937	0	0	Ki67+	 11289 9683
12938	0	0	Ki67+	 11291 9367
12939	0	0	Ki67+	 11294 9285
12940	0	0	Ki67+	 11300 9348
12941	0	0	Ki67+	 11300 9762
12942	0	0	Ki67+	 11304 9328
12943	0	0	Ki67+	 11312 9456
12944	0	0	Ki67+	 11317 9806
12945	0	0	Ki67+	 11327 9463
12946	0	0	Ki67+	 11332 9228
12947	0	0	Ki67+	 11334 9266
12948	0	0	Ki67+	 11338 9147
12949	0	0	Ki67+	 11338 9303
12950	0	0	Ki67+	 11342 9839
12951	0	0	Ki67+	 11353 9197
12952	0	0	Ki67+	 11361 9244
12953	0	0	Ki67+	 11364 9086
12954	0	0	Ki67+	 11367 9505
12955	0	0	Ki67+	 11371 9781
12956	0	0	Ki67+	 11372 9222
12957	0	0	Ki67+	 11381 9512
12958	0	0	Ki67+	 11385 9474
12959	0	0	Ki67+	 11385 9530
12960	0	0	Ki67+	 11394 9784
12961	0	0	Ki67+	 11398 9496
12962	0	0	Ki67+	 11401 9712
12963	0	0	Ki67+	 11406 9846
12964	0	0	Ki67+	 11408 9761
12965	0	0	Ki67+	 11410 9630
12966	0	0	Ki67+	 11410 9832
12967	0	0	Ki67+	 11418 9144
12968	0	0	Ki67+	 11420 9430
12969	0	0	Ki67+	 11420 9523
12970	0	0	Ki67+	 11422 9200
12971	0	0	Ki67+	 11422 9418
12972	0	0	Ki67+	 11422 9847
12973	0	0	Ki67+	 11423 9185
12974	0	0	Ki67+	 11426 9342
12975	0	0	Ki67+	 11429 9381
12976	0	0	Ki67+	 11436 9594
12977	0	0	Ki67+	 11437 9215
12978	0	0	Ki67+	 11455 9374
12979	0	0	Ki67+	 11455 9593
12980	0	0	Ki67+	 10658 10573
12981	0	0	Ki67+	 10673 10165
12982	0	0	Ki67+	 10675 10459
12983	0	0	Ki67+	 10684 10486
12984	0	0	Ki67+	 10693 10105
12985	0	0	Ki67+	 10696 10237
12986	0	0	Ki67+	 10705 10498
12987	0	0	Ki67+	 10712 9953
12988	0	0	Ki67+	 10720 9885
12989	0	0	Ki67+	 10724 10085
12990	0	0	Ki67+	 10731 9900
12991	0	0	Ki67+	 10731 10249
12992	0	0	Ki67+	 10731 10354
12993	0	0	Ki67+	 10738 10216
12994	0	0	Ki67+	 10746 10551
12995	0	0	Ki67+	 10752 9933
12996	0	0	Ki67+	 10754 10225
12997	0	0	Ki67+	 10755 10567
12998	0	0	Ki67+	 10757 10307
12999	0	0	Ki67+	 10757 10352
13000	0	0	Ki67+	 10765 10391
13001	0	0	Ki67+	 10768 10151
13002	0	0	Ki67+	 10768 10571
13003	0	0	Ki67+	 10772 10363
13004	0	0	Ki67+	 10774 10166
13005	0	0	Ki67+	 10778 10391
13006	0	0	Ki67+	 10793 10543
13007	0	0	Ki67+	 10795 10390
13008	0	0	Ki67+	 10797 10502
13009	0	0	Ki67+	 10799 10569
13010	0	0	Ki67+	 10805 10451
13011	0	0	Ki67+	 10807 10038
13012	0	0	Ki67+	 10808 10608
13013	0	0	Ki67+	 10811 10532
13014	0	0	Ki67+	 10813 10502
13015	0	0	Ki67+	 10821 10180
13016	0	0	Ki67+	 10823 10586
13017	0	0	Ki67+	 10836 10616
13018	0	0	Ki67+	 10838 10481
13019	0	0	Ki67+	 10839 10541
13020	0	0	Ki67+	 10853 10200
13021	0	0	Ki67+	 10854 10607
13022	0	0	Ki67+	 10857 10509
13023	0	0	Ki67+	 10868 10195
13024	0	0	Ki67+	 10871 10572
13025	0	0	Ki67+	 10902 10576
13026	0	0	Ki67+	 10910 10381
13027	0	0	Ki67+	 10915 10400
13028	0	0	Ki67+	 10926 9984
13029	0	0	Ki67+	 10931 9880
13030	0	0	Ki67+	 10935 10399
13031	0	0	Ki67+	 10949 10626
13032	0	0	Ki67+	 10955 10335
13033	0	0	Ki67+	 10959 10245
13034	0	0	Ki67+	 10963 10372
13035	0	0	Ki67+	 10968 9873
13036	0	0	Ki67+	 10980 10202
13037	0	0	Ki67+	 10984 10271
13038	0	0	Ki67+	 10990 10427
13039	0	0	Ki67+	 10990 10641
13040	0	0	Ki67+	 10991 10261
13041	0	0	Ki67+	 10991 10366
13042	0	0	Ki67+	 10993 10541
13043	0	0	Ki67+	 11000 10216
13044	0	0	Ki67+	 11004 10091
13045	0	0	Ki67+	 11012 10268
13046	0	0	Ki67+	 11012 10309
13047	0	0	Ki67+	 11022 9900
13048	0	0	Ki67+	 11027 10031
13049	0	0	Ki67+	 11042 10049
13050	0	0	Ki67+	 11046 10571
13051	0	0	Ki67+	 11047 10317
13052	0	0	Ki67+	 11050 10432
13053	0	0	Ki67+	 11054 10205
13054	0	0	Ki67+	 11055 9967
13055	0	0	Ki67+	 11055 10452
13056	0	0	Ki67+	 11061 10578
13057	0	0	Ki67+	 11065 10443
13058	0	0	Ki67+	 11066 9910
13059	0	0	Ki67+	 11068 10489
13060	0	0	Ki67+	 11072 9947
13061	0	0	Ki67+	 11075 9887
13062	0	0	Ki67+	 11078 10514
13063	0	0	Ki67+	 11084 10193
13064	0	0	Ki67+	 11085 10494
13065	0	0	Ki67+	 11096 10296
13066	0	0	Ki67+	 11106 9945
13067	0	0	Ki67+	 11114 10353
13068	0	0	Ki67+	 11115 10471
13069	0	0	Ki67+	 11116 10489
13070	0	0	Ki67+	 11118 10438
13071	0	0	Ki67+	 11121 10328
13072	0	0	Ki67+	 11125 9936
13073	0	0	Ki67+	 11128 10379
13074	0	0	Ki67+	 11129 9953
13075	0	0	Ki67+	 11132 10039
13076	0	0	Ki67+	 11134 10336
13077	0	0	Ki67+	 11141 10377
13078	0	0	Ki67+	 11142 9903
13079	0	0	Ki67+	 11142 10013
13080	0	0	Ki67+	 11143 10311
13081	0	0	Ki67+	 11159 9988
13082	0	0	Ki67+	 11165 9959
13083	0	0	Ki67+	 11173 10007
13084	0	0	Ki67+	 11173 10485
13085	0	0	Ki67+	 11176 10042
13086	0	0	Ki67+	 11177 10061
13087	0	0	Ki67+	 11177 10077
13088	0	0	Ki67+	 11189 10106
13089	0	0	Ki67+	 11194 9982
13090	0	0	Ki67+	 11196 9914
13091	0	0	Ki67+	 11201 10075
13092	0	0	Ki67+	 11201 10425
13093	0	0	Ki67+	 11204 10297
13094	0	0	Ki67+	 11208 10250
13095	0	0	Ki67+	 11209 9924
13096	0	0	Ki67+	 11210 10017
13097	0	0	Ki67+	 11214 9895
13098	0	0	Ki67+	 11218 10368
13099	0	0	Ki67+	 11227 10024
13100	0	0	Ki67+	 11228 10567
13101	0	0	Ki67+	 11231 9966
13102	0	0	Ki67+	 11231 10408
13103	0	0	Ki67+	 11235 10602
13104	0	0	Ki67+	 11243 10071
13105	0	0	Ki67+	 11246 10395
13106	0	0	Ki67+	 11249 9977
13107	0	0	Ki67+	 11252 10108
13108	0	0	Ki67+	 11252 10353
13109	0	0	Ki67+	 11254 9940
13110	0	0	Ki67+	 11258 10435
13111	0	0	Ki67+	 11266 9970
13112	0	0	Ki67+	 11277 10546
13113	0	0	Ki67+	 11279 10031
13114	0	0	Ki67+	 11282 10347
13115	0	0	Ki67+	 11282 10591
13116	0	0	Ki67+	 11283 9960
13117	0	0	Ki67+	 11295 10066
13118	0	0	Ki67+	 11296 10025
13119	0	0	Ki67+	 11299 10523
13120	0	0	Ki67+	 11299 10535
13121	0	0	Ki67+	 11300 10619
13122	0	0	Ki67+	 11304 9890
13123	0	0	Ki67+	 11312 10056
13124	0	0	Ki67+	 11314 10364
13125	0	0	Ki67+	 11315 10018
13126	0	0	Ki67+	 11331 9927
13127	0	0	Ki67+	 11341 9935
13128	0	0	Ki67+	 11344 10486
13129	0	0	Ki67+	 11345 9890
13130	0	0	Ki67+	 11345 10070
13131	0	0	Ki67+	 11347 9916
13132	0	0	Ki67+	 11348 10616
13133	0	0	Ki67+	 11351 10011
13134	0	0	Ki67+	 11352 10095
13135	0	0	Ki67+	 11352 10169
13136	0	0	Ki67+	 11357 9904
13137	0	0	Ki67+	 11357 10062
13138	0	0	Ki67+	 11358 10153
13139	0	0	Ki67+	 11362 10606
13140	0	0	Ki67+	 11364 10202
13141	0	0	Ki67+	 11366 10111
13142	0	0	Ki67+	 11366 10493
13143	0	0	Ki67+	 11367 10433
13144	0	0	Ki67+	 11372 9922
13145	0	0	Ki67+	 11380 10467
13146	0	0	Ki67+	 11383 9878
13147	0	0	Ki67+	 11386 10482
13148	0	0	Ki67+	 11387 9889
13149	0	0	Ki67+	 11387 9906
13150	0	0	Ki67+	 11392 10231
13151	0	0	Ki67+	 11397 10175
13152	0	0	Ki67+	 11401 10478
13153	0	0	Ki67+	 11401 10506
13154	0	0	Ki67+	 11402 10200
13155	0	0	Ki67+	 11417 10183
13156	0	0	Ki67+	 11421 9902
13157	0	0	Ki67+	 11429 10105
13158	0	0	Ki67+	 11430 9888
13159	0	0	Ki67+	 11430 10190
13160	0	0	Ki67+	 11430 10253
13161	0	0	Ki67+	 11436 10631
13162	0	0	Ki67+	 11437 10122
13163	0	0	Ki67+	 10674 10716
13164	0	0	Ki67+	 10687 10682
13165	0	0	Ki67+	 10697 10719
13166	0	0	Ki67+	 10697 10736
13167	0	0	Ki67+	 10713 11058
13168	0	0	Ki67+	 10715 10692
13169	0	0	Ki67+	 10723 11175
13170	0	0	Ki67+	 10723 11427
13171	0	0	Ki67+	 10727 10724
13172	0	0	Ki67+	 10728 11029
13173	0	0	Ki67+	 10739 11016
13174	0	0	Ki67+	 10743 10955
13175	0	0	Ki67+	 10746 11415
13176	0	0	Ki67+	 10748 11467
13177	0	0	Ki67+	 10749 11442
13178	0	0	Ki67+	 10751 11207
13179	0	0	Ki67+	 10752 11080
13180	0	0	Ki67+	 10760 10949
13181	0	0	Ki67+	 10768 11426
13182	0	0	Ki67+	 10772 11265
13183	0	0	Ki67+	 10778 10706
13184	0	0	Ki67+	 10788 11090
13185	0	0	Ki67+	 10795 11152
13186	0	0	Ki67+	 10805 11351
13187	0	0	Ki67+	 10811 11110
13188	0	0	Ki67+	 10823 11177
13189	0	0	Ki67+	 10832 11356
13190	0	0	Ki67+	 10834 11126
13191	0	0	Ki67+	 10837 10962
13192	0	0	Ki67+	 10839 11470
13193	0	0	Ki67+	 10853 11219
13194	0	0	Ki67+	 10859 11184
13195	0	0	Ki67+	 10861 11320
13196	0	0	Ki67+	 10870 11337
13197	0	0	Ki67+	 10875 11326
13198	0	0	Ki67+	 10877 11125
13199	0	0	Ki67+	 10889 11327
13200	0	0	Ki67+	 10892 11210
13201	0	0	Ki67+	 10892 11340
13202	0	0	Ki67+	 10904 10997
13203	0	0	Ki67+	 10912 11153
13204	0	0	Ki67+	 10917 11134
13205	0	0	Ki67+	 10922 11399
13206	0	0	Ki67+	 10925 11341
13207	0	0	Ki67+	 10926 11268
13208	0	0	Ki67+	 10936 10905
13209	0	0	Ki67+	 10941 11147
13210	0	0	Ki67+	 10944 11411
13211	0	0	Ki67+	 10957 11372
13212	0	0	Ki67+	 10974 11387
13213	0	0	Ki67+	 10977 11262
13214	0	0	Ki67+	 10985 11346
13215	0	0	Ki67+	 11020 11192
13216	0	0	Ki67+	 11020 11237
13217	0	0	Ki67+	 11021 11276
13218	0	0	Ki67+	 11055 11459
13219	0	0	Ki67+	 11058 11047
13220	0	0	Ki67+	 11059 11282
13221	0	0	Ki67+	 11070 10946
13222	0	0	Ki67+	 11070 11080
13223	0	0	Ki67+	 11071 11310
13224	0	0	Ki67+	 11076 11471
13225	0	0	Ki67+	 11086 11045
13226	0	0	Ki67+	 11087 11114
13227	0	0	Ki67+	 11088 11261
13228	0	0	Ki67+	 11093 11092
13229	0	0	Ki67+	 11095 11311
13230	0	0	Ki67+	 11097 10715
13231	0	0	Ki67+	 11107 10713
13232	0	0	Ki67+	 11114 11060
13233	0	0	Ki67+	 11119 11279
13234	0	0	Ki67+	 11122 11144
13235	0	0	Ki67+	 11122 11239
13236	0	0	Ki67+	 11127 11332
13237	0	0	Ki67+	 11135 11086
13238	0	0	Ki67+	 11138 11311
13239	0	0	Ki67+	 11140 11349
13240	0	0	Ki67+	 11143 11016
13241	0	0	Ki67+	 11150 11320
13242	0	0	Ki67+	 11154 10967
13243	0	0	Ki67+	 11157 11067
13244	0	0	Ki67+	 11158 11369
13245	0	0	Ki67+	 11163 11333
13246	0	0	Ki67+	 11164 11245
13247	0	0	Ki67+	 11165 11261
13248	0	0	Ki67+	 11168 11095
13249	0	0	Ki67+	 11170 11453
13250	0	0	Ki67+	 11178 11462
13251	0	0	Ki67+	 11185 11208
13252	0	0	Ki67+	 11189 11139
13253	0	0	Ki67+	 11197 11053
13254	0	0	Ki67+	 11197 11444
13255	0	0	Ki67+	 11198 11085
13256	0	0	Ki67+	 11202 11353
13257	0	0	Ki67+	 11208 11374
13258	0	0	Ki67+	 11212 11449
13259	0	0	Ki67+	 11215 11230
13260	0	0	Ki67+	 11223 11334
13261	0	0	Ki67+	 11224 11079
13262	0	0	Ki67+	 11230 11174
13263	0	0	Ki67+	 11232 11268
13264	0	0	Ki67+	 11235 11388
13265	0	0	Ki67+	 11237 10967
13266	0	0	Ki67+	 11249 11399
13267	0	0	Ki67+	 11252 11072
13268	0	0	Ki67+	 11252 11192
13269	0	0	Ki67+	 11252 11239
13270	0	0	Ki67+	 11253 11289
13271	0	0	Ki67+	 11254 10947
13272	0	0	Ki67+	 11255 11154
13273	0	0	Ki67+	 11260 11181
13274	0	0	Ki67+	 11262 11044
13275	0	0	Ki67+	 11263 10722
13276	0	0	Ki67+	 11263 11100
13277	0	0	Ki67+	 11268 11405
13278	0	0	Ki67+	 11276 11254
13279	0	0	Ki67+	 11279 10994
13280	0	0	Ki67+	 11280 11118
13281	0	0	Ki67+	 11283 11288
13282	0	0	Ki67+	 11292 10993
13283	0	0	Ki67+	 11292 11250
13284	0	0	Ki67+	 11293 11427
13285	0	0	Ki67+	 11296 11230
13286	0	0	Ki67+	 11298 11156
13287	0	0	Ki67+	 11299 10951
13288	0	0	Ki67+	 11301 11211
13289	0	0	Ki67+	 11302 11109
13290	0	0	Ki67+	 11303 11263
13291	0	0	Ki67+	 11303 11403
13292	0	0	Ki67+	 11308 11047
13293	0	0	Ki67+	 11315 11450
13294	0	0	Ki67+	 11315 11468
13295	0	0	Ki67+	 11321 11215
13296	0	0	Ki67+	 11327 11440
13297	0	0	Ki67+	 11327 11456
13298	0	0	Ki67+	 11329 10976
13299	0	0	Ki67+	 11338 11064
13300	0	0	Ki67+	 11341 11299
13301	0	0	Ki67+	 11342 10958
13302	0	0	Ki67+	 11348 11344
13303	0	0	Ki67+	 11350 11020
13304	0	0	Ki67+	 11354 11303
13305	0	0	Ki67+	 11356 11118
13306	0	0	Ki67+	 11369 10973
13307	0	0	Ki67+	 11376 11056
13308	0	0	Ki67+	 11382 11096
13309	0	0	Ki67+	 11385 11177
13310	0	0	Ki67+	 11385 11312
13311	0	0	Ki67+	 11392 11325
13312	0	0	Ki67+	 11397 11130
13313	0	0	Ki67+	 11397 11416
13314	0	0	Ki67+	 11405 11170
13315	0	0	Ki67+	 11406 11240
13316	0	0	Ki67+	 11423 11406
13317	0	0	Ki67+	 11426 11263
13318	0	0	Ki67+	 11440 11267
13319	0	0	Ki67+	 11448 10900
13320	0	0	Ki67+	 11452 11186
13321	0	0	Ki67+	 11452 11406
13322	0	0	Ki67+	 10658 11970
13323	0	0	Ki67+	 10660 11570
13324	0	0	Ki67+	 10662 12041
13325	0	0	Ki67+	 10666 11557
13326	0	0	Ki67+	 10676 11883
13327	0	0	Ki67+	 10683 12019
13328	0	0	Ki67+	 10687 12002
13329	0	0	Ki67+	 10688 12034
13330	0	0	Ki67+	 10689 11501
13331	0	0	Ki67+	 10689 11971
13332	0	0	Ki67+	 10696 11800
13333	0	0	Ki67+	 10700 11904
13334	0	0	Ki67+	 10707 11880
13335	0	0	Ki67+	 10711 12117
13336	0	0	Ki67+	 10714 11484
13337	0	0	Ki67+	 10714 11823
13338	0	0	Ki67+	 10717 11778
13339	0	0	Ki67+	 10718 12248
13340	0	0	Ki67+	 10723 11933
13341	0	0	Ki67+	 10723 12187
13342	0	0	Ki67+	 10727 12129
13343	0	0	Ki67+	 10731 11805
13344	0	0	Ki67+	 10733 11851
13345	0	0	Ki67+	 10733 12199
13346	0	0	Ki67+	 10741 11637
13347	0	0	Ki67+	 10742 12138
13348	0	0	Ki67+	 10747 12078
13349	0	0	Ki67+	 10749 12206
13350	0	0	Ki67+	 10754 12090
13351	0	0	Ki67+	 10755 11959
13352	0	0	Ki67+	 10769 12005
13353	0	0	Ki67+	 10773 11854
13354	0	0	Ki67+	 10775 11690
13355	0	0	Ki67+	 10781 12225
13356	0	0	Ki67+	 10793 11817
13357	0	0	Ki67+	 10797 11801
13358	0	0	Ki67+	 10803 11708
13359	0	0	Ki67+	 10803 11837
13360	0	0	Ki67+	 10803 12099
13361	0	0	Ki67+	 10805 12112
13362	0	0	Ki67+	 10808 12122
13363	0	0	Ki67+	 10817 11988
13364	0	0	Ki67+	 10817 12268
13365	0	0	Ki67+	 10821 11758
13366	0	0	Ki67+	 10827 11914
13367	0	0	Ki67+	 10831 11997
13368	0	0	Ki67+	 10835 11504
13369	0	0	Ki67+	 10835 11760
13370	0	0	Ki67+	 10838 11978
13371	0	0	Ki67+	 10842 12132
13372	0	0	Ki67+	 10843 12111
13373	0	0	Ki67+	 10848 12245
13374	0	0	Ki67+	 10849 11513
13375	0	0	Ki67+	 10856 11982
13376	0	0	Ki67+	 10860 11863
13377	0	0	Ki67+	 10860 12213
13378	0	0	Ki67+	 10861 12261
13379	0	0	Ki67+	 10863 11877
13380	0	0	Ki67+	 10866 11912
13381	0	0	Ki67+	 10867 12106
13382	0	0	Ki67+	 10875 12148
13383	0	0	Ki67+	 10877 11726
13384	0	0	Ki67+	 10878 11884
13385	0	0	Ki67+	 10883 11848
13386	0	0	Ki67+	 10883 12260
13387	0	0	Ki67+	 10889 11871
13388	0	0	Ki67+	 10890 11914
13389	0	0	Ki67+	 10891 11724
13390	0	0	Ki67+	 10891 12135
13391	0	0	Ki67+	 10894 12010
13392	0	0	Ki67+	 10907 11879
13393	0	0	Ki67+	 10913 12123
13394	0	0	Ki67+	 10916 12198
13395	0	0	Ki67+	 10925 11934
13396	0	0	Ki67+	 10926 11680
13397	0	0	Ki67+	 10927 12240
13398	0	0	Ki67+	 10928 11635
13399	0	0	Ki67+	 10931 12201
13400	0	0	Ki67+	 10932 12129
13401	0	0	Ki67+	 10938 11758
13402	0	0	Ki67+	 10938 11843
13403	0	0	Ki67+	 10942 12065
13404	0	0	Ki67+	 10945 12106
13405	0	0	Ki67+	 10946 11617
13406	0	0	Ki67+	 10946 12141
13407	0	0	Ki67+	 10953 12116
13408	0	0	Ki67+	 10957 12223
13409	0	0	Ki67+	 10966 11858
13410	0	0	Ki67+	 10968 11868
13411	0	0	Ki67+	 10972 11901
13412	0	0	Ki67+	 10977 12093
13413	0	0	Ki67+	 10999 11850
13414	0	0	Ki67+	 11004 11573
13415	0	0	Ki67+	 11004 11740
13416	0	0	Ki67+	 11007 11692
13417	0	0	Ki67+	 11012 11680
13418	0	0	Ki67+	 11033 11922
13419	0	0	Ki67+	 11035 11622
13420	0	0	Ki67+	 11038 11606
13421	0	0	Ki67+	 11038 12184
13422	0	0	Ki67+	 11045 12049
13423	0	0	Ki67+	 11052 12155
13424	0	0	Ki67+	 11058 12068
13425	0	0	Ki67+	 11065 11754
13426	0	0	Ki67+	 11068 11521
13427	0	0	Ki67+	 11068 11629
13428	0	0	Ki67+	 11074 11813
13429	0	0	Ki67+	 11078 11969
13430	0	0	Ki67+	 11084 11484
13431	0	0	Ki67+	 11087 11983
13432	0	0	Ki67+	 11090 12026
13433	0	0	Ki67+	 11095 11497
13434	0	0	Ki67+	 11096 11888
13435	0	0	Ki67+	 11100 11778
13436	0	0	Ki67+	 11105 11671
13437	0	0	Ki67+	 11109 11827
13438	0	0	Ki67+	 11112 11604
13439	0	0	Ki67+	 11113 11580
13440	0	0	Ki67+	 11120 11616
13441	0	0	Ki67+	 11123 11489
13442	0	0	Ki67+	 11127 11500
13443	0	0	Ki67+	 11130 11649
13444	0	0	Ki67+	 11130 11934
13445	0	0	Ki67+	 11133 11854
13446	0	0	Ki67+	 11141 11608
13447	0	0	Ki67+	 11150 11911
13448	0	0	Ki67+	 11153 11853
13449	0	0	Ki67+	 11158 11799
13450	0	0	Ki67+	 11159 11768
13451	0	0	Ki67+	 11161 11531
13452	0	0	Ki67+	 11176 11595
13453	0	0	Ki67+	 11180 11480
13454	0	0	Ki67+	 11180 11498
13455	0	0	Ki67+	 11189 11560
13456	0	0	Ki67+	 11189 11797
13457	0	0	Ki67+	 11191 11545
13458	0	0	Ki67+	 11196 12024
13459	0	0	Ki67+	 11197 11528
13460	0	0	Ki67+	 11200 12009
13461	0	0	Ki67+	 11205 11751
13462	0	0	Ki67+	 11207 11772
13463	0	0	Ki67+	 11210 11645
13464	0	0	Ki67+	 11211 11664
13465	0	0	Ki67+	 11211 12185
13466	0	0	Ki67+	 11218 11493
13467	0	0	Ki67+	 11221 11817
13468	0	0	Ki67+	 11223 11993
13469	0	0	Ki67+	 11225 12271
13470	0	0	Ki67+	 11226 11734
13471	0	0	Ki67+	 11227 11661
13472	0	0	Ki67+	 11237 12198
13473	0	0	Ki67+	 11243 12141
13474	0	0	Ki67+	 11244 11834
13475	0	0	Ki67+	 11244 12175
13476	0	0	Ki67+	 11248 11925
13477	0	0	Ki67+	 11249 11691
13478	0	0	Ki67+	 11249 11886
13479	0	0	Ki67+	 11250 11538
13480	0	0	Ki67+	 11253 12085
13481	0	0	Ki67+	 11255 11813
13482	0	0	Ki67+	 11257 11608
13483	0	0	Ki67+	 11257 11951
13484	0	0	Ki67+	 11260 11528
13485	0	0	Ki67+	 11262 11574
13486	0	0	Ki67+	 11270 11830
13487	0	0	Ki67+	 11279 11924
13488	0	0	Ki67+	 11282 11952
13489	0	0	Ki67+	 11285 11769
13490	0	0	Ki67+	 11286 11782
13491	0	0	Ki67+	 11288 11815
13492	0	0	Ki67+	 11289 11870
13493	0	0	Ki67+	 11290 11908
13494	0	0	Ki67+	 11290 12051
13495	0	0	Ki67+	 11292 11685
13496	0	0	Ki67+	 11293 11831
13497	0	0	Ki67+	 11298 12134
13498	0	0	Ki67+	 11300 11694
13499	0	0	Ki67+	 11301 11880
13500	0	0	Ki67+	 11302 11593
13501	0	0	Ki67+	 11306 11648
13502	0	0	Ki67+	 11307 12030
13503	0	0	Ki67+	 11308 11973
13504	0	0	Ki67+	 11309 11839
13505	0	0	Ki67+	 11310 12209
13506	0	0	Ki67+	 11312 11662
13507	0	0	Ki67+	 11313 11607
13508	0	0	Ki67+	 11316 11949
13509	0	0	Ki67+	 11317 11808
13510	0	0	Ki67+	 11319 12160
13511	0	0	Ki67+	 11320 12067
13512	0	0	Ki67+	 11320 12197
13513	0	0	Ki67+	 11322 11824
13514	0	0	Ki67+	 11329 11715
13515	0	0	Ki67+	 11329 12080
13516	0	0	Ki67+	 11330 12114
13517	0	0	Ki67+	 11331 12135
13518	0	0	Ki67+	 11335 11496
13519	0	0	Ki67+	 11336 11595
13520	0	0	Ki67+	 11340 11838
13521	0	0	Ki67+	 11342 11552
13522	0	0	Ki67+	 11342 11739
13523	0	0	Ki67+	 11342 12106
13524	0	0	Ki67+	 11347 12258
13525	0	0	Ki67+	 11351 11491
13526	0	0	Ki67+	 11352 11751
13527	0	0	Ki67+	 11353 11705
13528	0	0	Ki67+	 11362 11628
13529	0	0	Ki67+	 11364 11964
13530	0	0	Ki67+	 11367 12092
13531	0	0	Ki67+	 11371 11905
13532	0	0	Ki67+	 11372 11709
13533	0	0	Ki67+	 11372 11861
13534	0	0	Ki67+	 11374 11537
13535	0	0	Ki67+	 11376 11735
13536	0	0	Ki67+	 11380 11999
13537	0	0	Ki67+	 11382 11627
13538	0	0	Ki67+	 11386 11746
13539	0	0	Ki67+	 11387 11852
13540	0	0	Ki67+	 11391 11640
13541	0	0	Ki67+	 11393 11508
13542	0	0	Ki67+	 11393 11893
13543	0	0	Ki67+	 11398 12078
13544	0	0	Ki67+	 11399 11689
13545	0	0	Ki67+	 11399 12015
13546	0	0	Ki67+	 11402 11752
13547	0	0	Ki67+	 11403 11766
13548	0	0	Ki67+	 11403 11984
13549	0	0	Ki67+	 11406 11505
13550	0	0	Ki67+	 11406 12088
13551	0	0	Ki67+	 11414 11515
13552	0	0	Ki67+	 11415 12077
13553	0	0	Ki67+	 11417 11494
13554	0	0	Ki67+	 11421 12026
13555	0	0	Ki67+	 11422 11755
13556	0	0	Ki67+	 11424 12058
13557	0	0	Ki67+	 11434 11584
13558	0	0	Ki67+	 11439 11508
13559	0	0	Ki67+	 11445 11574
13560	0	0	Ki67+	 11445 11983
13561	0	0	Ki67+	 11446 11613
13562	0	0	Ki67+	 11448 11721
13563	0	0	Ki67+	 11448 11737
13564	0	0	Ki67+	 11455 11475
13565	0	0	Ki67+	 10666 12368
13566	0	0	Ki67+	 10684 12352
13567	0	0	Ki67+	 10687 12923
13568	0	0	Ki67+	 10696 12375
13569	0	0	Ki67+	 10713 13068
13570	0	0	Ki67+	 10732 12452
13571	0	0	Ki67+	 10732 12847
13572	0	0	Ki67+	 10742 12429
13573	0	0	Ki67+	 10745 12330
13574	0	0	Ki67+	 10759 12806
13575	0	0	Ki67+	 10778 12805
13576	0	0	Ki67+	 10792 12395
13577	0	0	Ki67+	 10792 12426
13578	0	0	Ki67+	 10797 12416
13579	0	0	Ki67+	 10824 12617
13580	0	0	Ki67+	 10839 13052
13581	0	0	Ki67+	 10882 12369
13582	0	0	Ki67+	 10900 12350
13583	0	0	Ki67+	 10925 12913
13584	0	0	Ki67+	 10937 12747
13585	0	0	Ki67+	 10958 12715
13586	0	0	Ki67+	 10958 12949
13587	0	0	Ki67+	 10968 12728
13588	0	0	Ki67+	 10986 12762
13589	0	0	Ki67+	 10995 12924
13590	0	0	Ki67+	 11001 12675
13591	0	0	Ki67+	 11001 13044
13592	0	0	Ki67+	 11012 12658
13593	0	0	Ki67+	 11017 12630
13594	0	0	Ki67+	 11019 12690
13595	0	0	Ki67+	 11024 13003
13596	0	0	Ki67+	 11032 12665
13597	0	0	Ki67+	 11037 13019
13598	0	0	Ki67+	 11047 12644
13599	0	0	Ki67+	 11062 12993
13600	0	0	Ki67+	 11081 12553
13601	0	0	Ki67+	 11086 13005
13602	0	0	Ki67+	 11098 13030
13603	0	0	Ki67+	 11099 12765
13604	0	0	Ki67+	 11099 12975
13605	0	0	Ki67+	 11101 12597
13606	0	0	Ki67+	 11105 13018
13607	0	0	Ki67+	 11111 12675
13608	0	0	Ki67+	 11111 12929
13609	0	0	Ki67+	 11112 12540
13610	0	0	Ki67+	 11112 12734
13611	0	0	Ki67+	 11120 12760
13612	0	0	Ki67+	 11122 12829
13613	0	0	Ki67+	 11130 12649
13614	0	0	Ki67+	 11135 12700
13615	0	0	Ki67+	 11144 12683
13616	0	0	Ki67+	 11145 12639
13617	0	0	Ki67+	 11148 12935
13618	0	0	Ki67+	 11151 12777
13619	0	0	Ki67+	 11155 12590
13620	0	0	Ki67+	 11161 12673
13621	0	0	Ki67+	 11162 12660
13622	0	0	Ki67+	 11164 12811
13623	0	0	Ki67+	 11165 12710
13624	0	0	Ki67+	 11167 12533
13625	0	0	Ki67+	 11168 12697
13626	0	0	Ki67+	 11172 12563
13627	0	0	Ki67+	 11175 12926
13628	0	0	Ki67+	 11176 12305
13629	0	0	Ki67+	 11178 12810
13630	0	0	Ki67+	 11178 12959
13631	0	0	Ki67+	 11184 12616
13632	0	0	Ki67+	 11186 12792
13633	0	0	Ki67+	 11188 12901
13634	0	0	Ki67+	 11190 12590
13635	0	0	Ki67+	 11199 12704
13636	0	0	Ki67+	 11204 12839
13637	0	0	Ki67+	 11208 12565
13638	0	0	Ki67+	 11217 12656
13639	0	0	Ki67+	 11217 12698
13640	0	0	Ki67+	 11219 12291
13641	0	0	Ki67+	 11221 12613
13642	0	0	Ki67+	 11226 12706
13643	0	0	Ki67+	 11227 12421
13644	0	0	Ki67+	 11227 12646
13645	0	0	Ki67+	 11228 12891
13646	0	0	Ki67+	 11238 12441
13647	0	0	Ki67+	 11242 12829
13648	0	0	Ki67+	 11253 12841
13649	0	0	Ki67+	 11254 12860
13650	0	0	Ki67+	 11267 12852
13651	0	0	Ki67+	 11291 12739
13652	0	0	Ki67+	 11293 12792
13653	0	0	Ki67+	 11293 12899
13654	0	0	Ki67+	 11306 12725
13655	0	0	Ki67+	 11310 12454
13656	0	0	Ki67+	 11314 12627
13657	0	0	Ki67+	 11314 12767
13658	0	0	Ki67+	 11333 12651
13659	0	0	Ki67+	 11336 12726
13660	0	0	Ki67+	 11340 12737
13661	0	0	Ki67+	 11342 12274
13662	0	0	Ki67+	 11365 13013
13663	0	0	Ki67+	 11369 12629
13664	0	0	Ki67+	 11370 12428
13665	0	0	Ki67+	 11371 13024
13666	0	0	Ki67+	 11378 12601
13667	0	0	Ki67+	 11379 12486
13668	0	0	Ki67+	 11382 12981
13669	0	0	Ki67+	 11398 13036
13670	0	0	Ki67+	 11400 12405
13671	0	0	Ki67+	 11402 12587
13672	0	0	Ki67+	 11404 12320
13673	0	0	Ki67+	 11404 12655
13674	0	0	Ki67+	 11407 12397
13675	0	0	Ki67+	 11411 12291
13676	0	0	Ki67+	 11420 12434
13677	0	0	Ki67+	 11422 12930
13678	0	0	Ki67+	 11425 12525
13679	0	0	Ki67+	 11432 12626
13680	0	0	Ki67+	 11434 12394
13681	0	0	Ki67+	 11437 13068
13682	0	0	Ki67+	 11438 12918
13683	0	0	Ki67+	 11443 12466
13684	0	0	Ki67+	 11446 12985
13685	0	0	Ki67+	 11450 12591
13686	0	0	Ki67+	 11450 12842
13687	0	0	Ki67+	 11454 12441
13688	0	0	Ki67+	 10688 13195
13689	0	0	Ki67+	 10703 13149
13690	0	0	Ki67+	 10725 13143
13691	0	0	Ki67+	 10726 13159
13692	0	0	Ki67+	 10752 13186
13693	0	0	Ki67+	 10792 13150
13694	0	0	Ki67+	 10839 13817
13695	0	0	Ki67+	 10841 13842
13696	0	0	Ki67+	 10852 13849
13697	0	0	Ki67+	 10860 13859
13698	0	0	Ki67+	 10912 13411
13699	0	0	Ki67+	 10913 13553
13700	0	0	Ki67+	 10921 13488
13701	0	0	Ki67+	 10949 13076
13702	0	0	Ki67+	 10952 13100
13703	0	0	Ki67+	 10952 13345
13704	0	0	Ki67+	 10966 13473
13705	0	0	Ki67+	 10987 13468
13706	0	0	Ki67+	 11026 13864
13707	0	0	Ki67+	 11041 13425
13708	0	0	Ki67+	 11056 13323
13709	0	0	Ki67+	 11062 13366
13710	0	0	Ki67+	 11084 13355
13711	0	0	Ki67+	 11091 13305
13712	0	0	Ki67+	 11092 13451
13713	0	0	Ki67+	 11093 13273
13714	0	0	Ki67+	 11099 13259
13715	0	0	Ki67+	 11099 13340
13716	0	0	Ki67+	 11100 13239
13717	0	0	Ki67+	 11110 13448
13718	0	0	Ki67+	 11112 13523
13719	0	0	Ki67+	 11134 13530
13720	0	0	Ki67+	 11159 13260
13721	0	0	Ki67+	 11161 13482
13722	0	0	Ki67+	 11165 13250
13723	0	0	Ki67+	 11166 13335
13724	0	0	Ki67+	 11174 13386
13725	0	0	Ki67+	 11180 13863
13726	0	0	Ki67+	 11189 13556
13727	0	0	Ki67+	 11192 13292
13728	0	0	Ki67+	 11220 13536
13729	0	0	Ki67+	 11248 13564
13730	0	0	Ki67+	 11266 13811
13731	0	0	Ki67+	 11273 13776
13732	0	0	Ki67+	 11289 13235
13733	0	0	Ki67+	 11324 13130
13734	0	0	Ki67+	 11397 13849
13735	0	0	Ki67+	 11399 13192
13736	0	0	Ki67+	 11400 13529
13737	0	0	Ki67+	 11401 13563
13738	0	0	Ki67+	 11406 13742
13739	0	0	Ki67+	 11407 13725
13740	0	0	Ki67+	 11417 13105
13741	0	0	Ki67+	 11422 13797
13742	0	0	Ki67+	 11438 13170
13743	0	0	Ki67+	 11444 13429
13744	0	0	Ki67+	 11449 13268
13745	0	0	Ki67+	 11450 13247
13746	0	0	Ki67+	 10657 14169
13747	0	0	Ki67+	 10659 14666
13748	0	0	Ki67+	 10667 14225
13749	0	0	Ki67+	 10696 14235
13750	0	0	Ki67+	 10707 14401
13751	0	0	Ki67+	 10709 14181
13752	0	0	Ki67+	 10711 14303
13753	0	0	Ki67+	 10715 14340
13754	0	0	Ki67+	 10719 14211
13755	0	0	Ki67+	 10729 14183
13756	0	0	Ki67+	 10763 14194
13757	0	0	Ki67+	 10764 14182
13758	0	0	Ki67+	 10766 14354
13759	0	0	Ki67+	 10770 14597
13760	0	0	Ki67+	 10776 14185
13761	0	0	Ki67+	 10782 14215
13762	0	0	Ki67+	 10786 14180
13763	0	0	Ki67+	 10787 14200
13764	0	0	Ki67+	 10797 14229
13765	0	0	Ki67+	 10809 14354
13766	0	0	Ki67+	 10823 14067
13767	0	0	Ki67+	 10823 14243
13768	0	0	Ki67+	 10830 14112
13769	0	0	Ki67+	 10832 14078
13770	0	0	Ki67+	 10835 14099
13771	0	0	Ki67+	 10848 14375
13772	0	0	Ki67+	 10857 13977
13773	0	0	Ki67+	 10864 14464
13774	0	0	Ki67+	 10870 13892
13775	0	0	Ki67+	 10893 14402
13776	0	0	Ki67+	 10906 14169
13777	0	0	Ki67+	 10906 14441
13778	0	0	Ki67+	 10909 14489
13779	0	0	Ki67+	 10920 14502
13780	0	0	Ki67+	 10922 14391
13781	0	0	Ki67+	 10929 14411
13782	0	0	Ki67+	 10930 14496
13783	0	0	Ki67+	 10932 14297
13784	0	0	Ki67+	 10935 14118
13785	0	0	Ki67+	 10936 13996
13786	0	0	Ki67+	 10939 14187
13787	0	0	Ki67+	 10940 14336
13788	0	0	Ki67+	 10955 14148
13789	0	0	Ki67+	 10957 14289
13790	0	0	Ki67+	 10966 14253
13791	0	0	Ki67+	 10977 14276
13792	0	0	Ki67+	 11013 13911
13793	0	0	Ki67+	 11025 14127
13794	0	0	Ki67+	 11050 13941
13795	0	0	Ki67+	 11064 13903
13796	0	0	Ki67+	 11098 14143
13797	0	0	Ki67+	 11114 14354
13798	0	0	Ki67+	 11121 13960
13799	0	0	Ki67+	 11135 13962
13800	0	0	Ki67+	 11138 14501
13801	0	0	Ki67+	 11164 14105
13802	0	0	Ki67+	 11174 13889
13803	0	0	Ki67+	 11176 14404
13804	0	0	Ki67+	 11184 14358
13805	0	0	Ki67+	 11187 13944
13806	0	0	Ki67+	 11191 14003
13807	0	0	Ki67+	 11193 14111
13808	0	0	Ki67+	 11206 13896
13809	0	0	Ki67+	 11211 14455
13810	0	0	Ki67+	 11212 14036
13811	0	0	Ki67+	 11215 14021
13812	0	0	Ki67+	 11219 13947
13813	0	0	Ki67+	 11222 14411
13814	0	0	Ki67+	 11224 13920
13815	0	0	Ki67+	 11240 13951
13816	0	0	Ki67+	 11264 14622
13817	0	0	Ki67+	 11272 14382
13818	0	0	Ki67+	 11285 13944
13819	0	0	Ki67+	 11285 14359
13820	0	0	Ki67+	 11298 14628
13821	0	0	Ki67+	 11301 13962
13822	0	0	Ki67+	 11305 14288
13823	0	0	Ki67+	 11311 14639
13824	0	0	Ki67+	 11322 14650
13825	0	0	Ki67+	 11334 14125
13826	0	0	Ki67+	 11339 14056
13827	0	0	Ki67+	 11342 14029
13828	0	0	Ki67+	 11346 14327
13829	0	0	Ki67+	 11348 14084
13830	0	0	Ki67+	 11358 14049
13831	0	0	Ki67+	 11358 14109
13832	0	0	Ki67+	 11372 13896
13833	0	0	Ki67+	 11386 14271
13834	0	0	Ki67+	 11393 14200
13835	0	0	Ki67+	 11394 14233
13836	0	0	Ki67+	 11406 14275
13837	0	0	Ki67+	 11410 14147
13838	0	0	Ki67+	 11413 14283
13839	0	0	Ki67+	 11415 14322
13840	0	0	Ki67+	 11417 14056
13841	0	0	Ki67+	 11418 14613
13842	0	0	Ki67+	 11423 14087
13843	0	0	Ki67+	 11424 14178
13844	0	0	Ki67+	 11428 14279
13845	0	0	Ki67+	 11438 14615
13846	0	0	Ki67+	 11439 14175
13847	0	0	Ki67+	 11449 13878
13848	0	0	Ki67+	 11454 14003
13849	0	0	Ki67+	 10657 15423
13850	0	0	Ki67+	 10706 14692
13851	0	0	Ki67+	 10868 15309
13852	0	0	Ki67+	 10877 15269
13853	0	0	Ki67+	 10887 15232
13854	0	0	Ki67+	 10924 15249
13855	0	0	Ki67+	 11006 15113
13856	0	0	Ki67+	 11056 15380
13857	0	0	Ki67+	 11115 15357
13858	0	0	Ki67+	 11170 15382
13859	0	0	Ki67+	 11184 15401
13860	0	0	Ki67+	 11206 15370
13861	0	0	Ki67+	 11220 15396
13862	0	0	Ki67+	 11223 15429
13863	0	0	Ki67+	 11229 15290
13864	0	0	Ki67+	 11233 15458
13865	0	0	Ki67+	 11253 15299
13866	0	0	Ki67+	 11264 15461
13867	0	0	Ki67+	 11277 15284
13868	0	0	Ki67+	 11287 15464
13869	0	0	Ki67+	 11293 15280
13870	0	0	Ki67+	 11302 15321
13871	0	0	Ki67+	 11309 15409
13872	0	0	Ki67+	 11317 14768
13873	0	0	Ki67+	 11321 15320
13874	0	0	Ki67+	 11323 15462
13875	0	0	Ki67+	 11338 15310
13876	0	0	Ki67+	 11352 14935
13877	0	0	Ki67+	 11353 15308
13878	0	0	Ki67+	 11366 15316
13879	0	0	Ki67+	 11386 15393
13880	0	0	Ki67+	 11393 14952
13881	0	0	Ki67+	 11400 15398
13882	0	0	Ki67+	 11412 15400
13883	0	0	Ki67+	 11413 15027
13884	0	0	Ki67+	 11416 15377
13885	0	0	Ki67+	 11437 14703
13886	0	0	Ki67+	 11444 15373
13887	0	0	Ki67+	 10661 16053
13888	0	0	Ki67+	 10680 16139
13889	0	0	Ki67+	 10689 16115
13890	0	0	Ki67+	 10714 16065
13891	0	0	Ki67+	 10715 16021
13892	0	0	Ki67+	 10715 16148
13893	0	0	Ki67+	 10719 16008
13894	0	0	Ki67+	 10721 16074
13895	0	0	Ki67+	 10726 16030
13896	0	0	Ki67+	 10727 16087
13897	0	0	Ki67+	 10733 16014
13898	0	0	Ki67+	 10744 15950
13899	0	0	Ki67+	 10745 16065
13900	0	0	Ki67+	 10767 16187
13901	0	0	Ki67+	 10770 15819
13902	0	0	Ki67+	 10773 16001
13903	0	0	Ki67+	 10776 16032
13904	0	0	Ki67+	 10781 16073
13905	0	0	Ki67+	 10793 15769
13906	0	0	Ki67+	 10795 16208
13907	0	0	Ki67+	 10801 16058
13908	0	0	Ki67+	 10802 16163
13909	0	0	Ki67+	 10809 16070
13910	0	0	Ki67+	 10809 16199
13911	0	0	Ki67+	 10821 16206
13912	0	0	Ki67+	 10822 16041
13913	0	0	Ki67+	 10830 15780
13914	0	0	Ki67+	 10833 16158
13915	0	0	Ki67+	 10836 16253
13916	0	0	Ki67+	 10844 16034
13917	0	0	Ki67+	 10845 16197
13918	0	0	Ki67+	 10853 16060
13919	0	0	Ki67+	 10867 16071
13920	0	0	Ki67+	 10870 16178
13921	0	0	Ki67+	 10879 16032
13922	0	0	Ki67+	 10881 16260
13923	0	0	Ki67+	 10899 16197
13924	0	0	Ki67+	 10901 16135
13925	0	0	Ki67+	 10912 16099
13926	0	0	Ki67+	 10914 16252
13927	0	0	Ki67+	 10918 16166
13928	0	0	Ki67+	 10927 16249
13929	0	0	Ki67+	 10928 16028
13930	0	0	Ki67+	 10940 16148
13931	0	0	Ki67+	 10959 15721
13932	0	0	Ki67+	 10962 16251
13933	0	0	Ki67+	 10966 16083
13934	0	0	Ki67+	 10968 15974
13935	0	0	Ki67+	 10972 16140
13936	0	0	Ki67+	 10972 16152
13937	0	0	Ki67+	 10975 16094
13938	0	0	Ki67+	 11015 15988
13939	0	0	Ki67+	 11031 16027
13940	0	0	Ki67+	 11060 16061
13941	0	0	Ki67+	 11062 16190
13942	0	0	Ki67+	 11078 16182
13943	0	0	Ki67+	 11098 16042
13944	0	0	Ki67+	 11102 16028
13945	0	0	Ki67+	 11123 16009
13946	0	0	Ki67+	 11124 16243
13947	0	0	Ki67+	 11133 16265
13948	0	0	Ki67+	 11160 16021
13949	0	0	Ki67+	 11167 15477
13950	0	0	Ki67+	 11168 16053
13951	0	0	Ki67+	 11184 16263
13952	0	0	Ki67+	 11197 16030
13953	0	0	Ki67+	 11201 16091
13954	0	0	Ki67+	 11203 16110
13955	0	0	Ki67+	 11205 16180
13956	0	0	Ki67+	 11209 16074
13957	0	0	Ki67+	 11231 16147
13958	0	0	Ki67+	 11233 15839
13959	0	0	Ki67+	 11233 16093
13960	0	0	Ki67+	 11246 16150
13961	0	0	Ki67+	 10673 17030
13962	0	0	Ki67+	 10674 17060
13963	0	0	Ki67+	 10702 17044
13964	0	0	Ki67+	 10859 16279
13965	0	0	Ki67+	 10905 16280
13966	0	0	Ki67+	 10925 16308
13967	0	0	Ki67+	 10967 16370
13968	0	0	Ki67+	 10975 16351
13969	0	0	Ki67+	 10991 16384
13970	0	0	Ki67+	 11014 16381
13971	0	0	Ki67+	 11051 16457
13972	0	0	Ki67+	 11059 16406
13973	0	0	Ki67+	 11069 16294
13974	0	0	Ki67+	 11069 16485
13975	0	0	Ki67+	 11094 16521
13976	0	0	Ki67+	 11099 16277
13977	0	0	Ki67+	 11106 16430
13978	0	0	Ki67+	 11112 16513
13979	0	0	Ki67+	 11118 16308
13980	0	0	Ki67+	 11121 16565
13981	0	0	Ki67+	 11122 16521
13982	0	0	Ki67+	 11128 16587
13983	0	0	Ki67+	 11184 16297
13984	0	0	Ki67+	 11197 16308
13985	0	0	Ki67+	 11204 16322
13986	0	0	Ki67+	 11220 16665
13987	0	0	Ki67+	 11225 16615
13988	0	0	Ki67+	 11236 16661
13989	0	0	Ki67+	 11259 16338
13990	0	0	Ki67+	 11259 16610
13991	0	0	Ki67+	 11260 16303
13992	0	0	Ki67+	 11263 16624
13993	0	0	Ki67+	 11266 16689
13994	0	0	Ki67+	 11271 16337
13995	0	0	Ki67+	 11273 16545
13996	0	0	Ki67+	 11299 16438
13997	0	0	Ki67+	 11323 16530
13998	0	0	Ki67+	 11333 16433
13999	0	0	Ki67+	 11342 16607
14000	0	0	Ki67+	 11349 16621
14001	0	0	Ki67+	 11382 16674
14002	0	0	Ki67+	 11403 16552
14003	0	0	Ki67+	 10665 17704
14004	0	0	Ki67+	 10686 17784
14005	0	0	Ki67+	 10707 17686
14006	0	0	Ki67+	 10714 17098
14007	0	0	Ki67+	 10715 17627
14008	0	0	Ki67+	 10732 17652
14009	0	0	Ki67+	 10765 17775
14010	0	0	Ki67+	 11046 17274
14011	0	0	Ki67+	 11223 17580
14012	0	0	Ki67+	 11231 17601
14013	0	0	Ki67+	 11233 17541
14014	0	0	Ki67+	 11252 17552
14015	0	0	Ki67+	 11256 17591
14016	0	0	Ki67+	 10657 18011
14017	0	0	Ki67+	 10660 18312
14018	0	0	Ki67+	 10665 17949
14019	0	0	Ki67+	 10671 18020
14020	0	0	Ki67+	 10726 18107
14021	0	0	Ki67+	 10730 18136
14022	0	0	Ki67+	 10744 18122
14023	0	0	Ki67+	 10790 18204
14024	0	0	Ki67+	 10796 18148
14025	0	0	Ki67+	 10799 18352
14026	0	0	Ki67+	 10828 18487
14027	0	0	Ki67+	 11007 18250
14028	0	0	Ki67+	 11011 18210
14029	0	0	Ki67+	 11012 18297
14030	0	0	Ki67+	 11033 18227
14031	0	0	Ki67+	 11062 18206
14032	0	0	Ki67+	 11067 18180
14033	0	0	Ki67+	 11069 18245
14034	0	0	Ki67+	 11069 18314
14035	0	0	Ki67+	 11075 18279
14036	0	0	Ki67+	 11084 18219
14037	0	0	Ki67+	 11087 18348
14038	0	0	Ki67+	 11097 18300
14039	0	0	Ki67+	 11102 18145
14040	0	0	Ki67+	 11110 18254
14041	0	0	Ki67+	 11113 18179
14042	0	0	Ki67+	 11114 18239
14043	0	0	Ki67+	 11124 18156
14044	0	0	Ki67+	 11146 18254
14045	0	0	Ki67+	 11153 18213
14046	0	0	Ki67+	 11154 18268
14047	0	0	Ki67+	 11155 18183
14048	0	0	Ki67+	 11168 18292
14049	0	0	Ki67+	 11187 18264
14050	0	0	Ki67+	 11206 18046
14051	0	0	Ki67+	 10677 19038
14052	0	0	Ki67+	 10690 19128
14053	0	0	Ki67+	 10695 19031
14054	0	0	Ki67+	 10709 18985
14055	0	0	Ki67+	 10733 19036
14056	0	0	Ki67+	 10737 19063
14057	0	0	Ki67+	 10765 19407
14058	0	0	Ki67+	 10767 19052
14059	0	0	Ki67+	 10779 18962
14060	0	0	Ki67+	 10786 18944
14061	0	0	Ki67+	 10807 19290
14062	0	0	Ki67+	 10812 19396
14063	0	0	Ki67+	 10824 19289
14064	0	0	Ki67+	 10830 19422
14065	0	0	Ki67+	 10842 19345
14066	0	0	Ki67+	 10843 19446
14067	0	0	Ki67+	 10845 19426
14068	0	0	Ki67+	 10878 18898
14069	0	0	Ki67+	 10881 19350
14070	0	0	Ki67+	 10886 19367
14071	0	0	Ki67+	 10893 19317
14072	0	0	Ki67+	 10899 19466
14073	0	0	Ki67+	 10902 19337
14074	0	0	Ki67+	 10944 19445
14075	0	0	Ki67+	 10960 19125
14076	0	0	Ki67+	 11060 18871
14077	0	0	Ki67+	 11064 18859
14078	0	0	Ki67+	 11087 19130
14079	0	0	Ki67+	 11091 19107
14080	0	0	Ki67+	 11104 19117
14081	0	0	Ki67+	 11118 19088
14082	0	0	Ki67+	 11125 19060
14083	0	0	Ki67+	 11128 19049
14084	0	0	Ki67+	 11159 18826
14085	0	0	Ki67+	 11162 19097
14086	0	0	Ki67+	 11165 19324
14087	0	0	Ki67+	 11177 19073
14088	0	0	Ki67+	 11187 19096
14089	0	0	Ki67+	 11199 19112
14090	0	0	Ki67+	 11234 18955
14091	0	0	Ki67+	 11269 19268
14092	0	0	Ki67+	 11290 18812
14093	0	0	Ki67+	 11308 19185
14094	0	0	Ki67+	 11333 19081
14095	0	0	Ki67+	 11360 18903
14096	0	0	Ki67+	 11450 18683
14097	0	0	Ki67+	 10692 20170
14098	0	0	Ki67+	 10747 19786
14099	0	0	Ki67+	 10761 20153
14100	0	0	Ki67+	 10775 19594
14101	0	0	Ki67+	 10776 20072
14102	0	0	Ki67+	 10791 19911
14103	0	0	Ki67+	 10825 19603
14104	0	0	Ki67+	 10877 19481
14105	0	0	Ki67+	 10905 20241
14106	0	0	Ki67+	 10909 20144
14107	0	0	Ki67+	 10992 20159
14108	0	0	Ki67+	 11009 19619
14109	0	0	Ki67+	 11012 19600
14110	0	0	Ki67+	 11016 19735
14111	0	0	Ki67+	 11044 19563
14112	0	0	Ki67+	 10666 20841
14113	0	0	Ki67+	 10675 20877
14114	0	0	Ki67+	 10726 20458
14115	0	0	Ki67+	 10746 20395
14116	0	0	Ki67+	 10750 20433
14117	0	0	Ki67+	 10775 20382
14118	0	0	Ki67+	 10861 20315
14119	0	0	Ki67+	 10877 20287
14120	0	0	Ki67+	 10877 20647
14121	0	0	Ki67+	 10880 20355
14122	0	0	Ki67+	 10891 20364
14123	0	0	Ki67+	 10963 20327
14124	0	0	Ki67+	 10690 21166
14125	0	0	Ki67+	 11547 4795
14126	0	0	Ki67+	 11685 4716
14127	0	0	Ki67+	 11669 5159
14128	0	0	Ki67+	 11461 8222
14129	0	0	Ki67+	 11466 8134
14130	0	0	Ki67+	 11591 8107
14131	0	0	Ki67+	 11612 8112
14132	0	0	Ki67+	 11624 8048
14133	0	0	Ki67+	 11465 8850
14134	0	0	Ki67+	 11483 8441
14135	0	0	Ki67+	 11485 8662
14136	0	0	Ki67+	 11487 8629
14137	0	0	Ki67+	 11493 8977
14138	0	0	Ki67+	 11499 8430
14139	0	0	Ki67+	 11503 8413
14140	0	0	Ki67+	 11515 9070
14141	0	0	Ki67+	 11531 8375
14142	0	0	Ki67+	 11533 8356
14143	0	0	Ki67+	 11535 8465
14144	0	0	Ki67+	 11535 8678
14145	0	0	Ki67+	 11540 8436
14146	0	0	Ki67+	 11546 8503
14147	0	0	Ki67+	 11548 8318
14148	0	0	Ki67+	 11559 8466
14149	0	0	Ki67+	 11566 8591
14150	0	0	Ki67+	 11566 8633
14151	0	0	Ki67+	 11572 8411
14152	0	0	Ki67+	 11572 8540
14153	0	0	Ki67+	 11574 8812
14154	0	0	Ki67+	 11579 8576
14155	0	0	Ki67+	 11581 9021
14156	0	0	Ki67+	 11604 8798
14157	0	0	Ki67+	 11608 8615
14158	0	0	Ki67+	 11612 8577
14159	0	0	Ki67+	 11623 8851
14160	0	0	Ki67+	 11631 8625
14161	0	0	Ki67+	 11641 8619
14162	0	0	Ki67+	 11645 8988
14163	0	0	Ki67+	 11646 8974
14164	0	0	Ki67+	 11647 8769
14165	0	0	Ki67+	 11648 8817
14166	0	0	Ki67+	 11658 8637
14167	0	0	Ki67+	 11659 8934
14168	0	0	Ki67+	 11660 8668
14169	0	0	Ki67+	 11668 8307
14170	0	0	Ki67+	 11668 8979
14171	0	0	Ki67+	 11670 9062
14172	0	0	Ki67+	 11672 8965
14173	0	0	Ki67+	 11673 8686
14174	0	0	Ki67+	 11679 8901
14175	0	0	Ki67+	 11682 8883
14176	0	0	Ki67+	 11687 8560
14177	0	0	Ki67+	 11696 8850
14178	0	0	Ki67+	 11697 8819
14179	0	0	Ki67+	 11704 8566
14180	0	0	Ki67+	 11708 8795
14181	0	0	Ki67+	 11712 8865
14182	0	0	Ki67+	 11717 8889
14183	0	0	Ki67+	 11717 8984
14184	0	0	Ki67+	 11719 9057
14185	0	0	Ki67+	 11722 8832
14186	0	0	Ki67+	 11725 8609
14187	0	0	Ki67+	 11726 8750
14188	0	0	Ki67+	 11736 8752
14189	0	0	Ki67+	 11741 8969
14190	0	0	Ki67+	 11749 9047
14191	0	0	Ki67+	 11753 8941
14192	0	0	Ki67+	 11756 8890
14193	0	0	Ki67+	 11757 8537
14194	0	0	Ki67+	 11773 8562
14195	0	0	Ki67+	 11776 8813
14196	0	0	Ki67+	 11780 8920
14197	0	0	Ki67+	 11782 8882
14198	0	0	Ki67+	 11786 8974
14199	0	0	Ki67+	 11792 8895
14200	0	0	Ki67+	 11793 8817
14201	0	0	Ki67+	 11793 8940
14202	0	0	Ki67+	 11794 8377
14203	0	0	Ki67+	 11800 8629
14204	0	0	Ki67+	 11826 8691
14205	0	0	Ki67+	 11827 8536
14206	0	0	Ki67+	 11828 8824
14207	0	0	Ki67+	 11838 8622
14208	0	0	Ki67+	 11839 9067
14209	0	0	Ki67+	 11842 8966
14210	0	0	Ki67+	 11843 9010
14211	0	0	Ki67+	 11849 8594
14212	0	0	Ki67+	 11857 8516
14213	0	0	Ki67+	 11858 8538
14214	0	0	Ki67+	 11861 9029
14215	0	0	Ki67+	 11876 8920
14216	0	0	Ki67+	 11876 8936
14217	0	0	Ki67+	 11880 9058
14218	0	0	Ki67+	 11884 8881
14219	0	0	Ki67+	 11889 8834
14220	0	0	Ki67+	 11889 8895
14221	0	0	Ki67+	 11894 8294
14222	0	0	Ki67+	 11895 8813
14223	0	0	Ki67+	 11896 8950
14224	0	0	Ki67+	 11898 8825
14225	0	0	Ki67+	 11903 8861
14226	0	0	Ki67+	 11919 8540
14227	0	0	Ki67+	 11922 8960
14228	0	0	Ki67+	 11926 8578
14229	0	0	Ki67+	 11926 8836
14230	0	0	Ki67+	 11931 8787
14231	0	0	Ki67+	 11937 8804
14232	0	0	Ki67+	 11942 8544
14233	0	0	Ki67+	 11944 8739
14234	0	0	Ki67+	 11953 8530
14235	0	0	Ki67+	 11955 8838
14236	0	0	Ki67+	 11969 8895
14237	0	0	Ki67+	 11972 8337
14238	0	0	Ki67+	 11987 8898
14239	0	0	Ki67+	 11988 8650
14240	0	0	Ki67+	 11994 8818
14241	0	0	Ki67+	 12011 8869
14242	0	0	Ki67+	 12013 8850
14243	0	0	Ki67+	 12019 8885
14244	0	0	Ki67+	 12021 8509
14245	0	0	Ki67+	 12028 8749
14246	0	0	Ki67+	 12029 8547
14247	0	0	Ki67+	 12043 8743
14248	0	0	Ki67+	 12049 8702
14249	0	0	Ki67+	 12064 8512
14250	0	0	Ki67+	 12072 8519
14251	0	0	Ki67+	 12083 9007
14252	0	0	Ki67+	 12084 8762
14253	0	0	Ki67+	 12089 8749
14254	0	0	Ki67+	 12089 8796
14255	0	0	Ki67+	 12099 8904
14256	0	0	Ki67+	 12101 8883
14257	0	0	Ki67+	 12103 8813
14258	0	0	Ki67+	 12104 8600
14259	0	0	Ki67+	 12112 8895
14260	0	0	Ki67+	 12118 8365
14261	0	0	Ki67+	 12121 8725
14262	0	0	Ki67+	 12127 8867
14263	0	0	Ki67+	 12134 8855
14264	0	0	Ki67+	 12143 8628
14265	0	0	Ki67+	 12144 8910
14266	0	0	Ki67+	 12167 8636
14267	0	0	Ki67+	 12178 8809
14268	0	0	Ki67+	 12180 8773
14269	0	0	Ki67+	 12183 8826
14270	0	0	Ki67+	 12183 8862
14271	0	0	Ki67+	 12213 8922
14272	0	0	Ki67+	 12214 8944
14273	0	0	Ki67+	 12217 8889
14274	0	0	Ki67+	 12226 8334
14275	0	0	Ki67+	 12230 8604
14276	0	0	Ki67+	 12240 8929
14277	0	0	Ki67+	 12241 8853
14278	0	0	Ki67+	 11463 9670
14279	0	0	Ki67+	 11465 9848
14280	0	0	Ki67+	 11466 9806
14281	0	0	Ki67+	 11469 9487
14282	0	0	Ki67+	 11476 9663
14283	0	0	Ki67+	 11481 9144
14284	0	0	Ki67+	 11481 9577
14285	0	0	Ki67+	 11492 9372
14286	0	0	Ki67+	 11494 9563
14287	0	0	Ki67+	 11502 9644
14288	0	0	Ki67+	 11504 9144
14289	0	0	Ki67+	 11506 9174
14290	0	0	Ki67+	 11506 9463
14291	0	0	Ki67+	 11512 9425
14292	0	0	Ki67+	 11513 9537
14293	0	0	Ki67+	 11520 9414
14294	0	0	Ki67+	 11524 9343
14295	0	0	Ki67+	 11531 9528
14296	0	0	Ki67+	 11533 9847
14297	0	0	Ki67+	 11535 9336
14298	0	0	Ki67+	 11537 9462
14299	0	0	Ki67+	 11538 9819
14300	0	0	Ki67+	 11541 9859
14301	0	0	Ki67+	 11548 9372
14302	0	0	Ki67+	 11548 9531
14303	0	0	Ki67+	 11549 9636
14304	0	0	Ki67+	 11551 9589
14305	0	0	Ki67+	 11558 9554
14306	0	0	Ki67+	 11559 9508
14307	0	0	Ki67+	 11564 9618
14308	0	0	Ki67+	 11568 9692
14309	0	0	Ki67+	 11579 9722
14310	0	0	Ki67+	 11579 9743
14311	0	0	Ki67+	 11581 9122
14312	0	0	Ki67+	 11581 9685
14313	0	0	Ki67+	 11591 9753
14314	0	0	Ki67+	 11593 9465
14315	0	0	Ki67+	 11599 9796
14316	0	0	Ki67+	 11603 9494
14317	0	0	Ki67+	 11603 9621
14318	0	0	Ki67+	 11608 9473
14319	0	0	Ki67+	 11612 9671
14320	0	0	Ki67+	 11614 9688
14321	0	0	Ki67+	 11619 9771
14322	0	0	Ki67+	 11635 9804
14323	0	0	Ki67+	 11642 9437
14324	0	0	Ki67+	 11645 9457
14325	0	0	Ki67+	 11645 9494
14326	0	0	Ki67+	 11650 9813
14327	0	0	Ki67+	 11652 9292
14328	0	0	Ki67+	 11653 9310
14329	0	0	Ki67+	 11656 9767
14330	0	0	Ki67+	 11658 9246
14331	0	0	Ki67+	 11658 9625
14332	0	0	Ki67+	 11669 9636
14333	0	0	Ki67+	 11675 9222
14334	0	0	Ki67+	 11677 9866
14335	0	0	Ki67+	 11678 9805
14336	0	0	Ki67+	 11687 9662
14337	0	0	Ki67+	 11689 9764
14338	0	0	Ki67+	 11691 9236
14339	0	0	Ki67+	 11691 9712
14340	0	0	Ki67+	 11697 9611
14341	0	0	Ki67+	 11697 9689
14342	0	0	Ki67+	 11700 9128
14343	0	0	Ki67+	 11702 9078
14344	0	0	Ki67+	 11703 9787
14345	0	0	Ki67+	 11705 9107
14346	0	0	Ki67+	 11706 9409
14347	0	0	Ki67+	 11706 9564
14348	0	0	Ki67+	 11706 9583
14349	0	0	Ki67+	 11712 9525
14350	0	0	Ki67+	 11713 9094
14351	0	0	Ki67+	 11716 9825
14352	0	0	Ki67+	 11719 9123
14353	0	0	Ki67+	 11720 9570
14354	0	0	Ki67+	 11722 9258
14355	0	0	Ki67+	 11723 9276
14356	0	0	Ki67+	 11725 9585
14357	0	0	Ki67+	 11725 9810
14358	0	0	Ki67+	 11726 9759
14359	0	0	Ki67+	 11728 9552
14360	0	0	Ki67+	 11741 9560
14361	0	0	Ki67+	 11752 9262
14362	0	0	Ki67+	 11767 9296
14363	0	0	Ki67+	 11769 9285
14364	0	0	Ki67+	 11770 9331
14365	0	0	Ki67+	 11771 9350
14366	0	0	Ki67+	 11771 9801
14367	0	0	Ki67+	 11780 9744
14368	0	0	Ki67+	 11782 9358
14369	0	0	Ki67+	 11794 9311
14370	0	0	Ki67+	 11795 9784
14371	0	0	Ki67+	 11806 9729
14372	0	0	Ki67+	 11821 9594
14373	0	0	Ki67+	 11827 9404
14374	0	0	Ki67+	 11829 9720
14375	0	0	Ki67+	 11829 9751
14376	0	0	Ki67+	 11831 9618
14377	0	0	Ki67+	 11833 9671
14378	0	0	Ki67+	 11834 9379
14379	0	0	Ki67+	 11835 9867
14380	0	0	Ki67+	 11837 9238
14381	0	0	Ki67+	 11837 9537
14382	0	0	Ki67+	 11837 9561
14383	0	0	Ki67+	 11838 9711
14384	0	0	Ki67+	 11839 9584
14385	0	0	Ki67+	 11840 9350
14386	0	0	Ki67+	 11841 9315
14387	0	0	Ki67+	 11843 9202
14388	0	0	Ki67+	 11844 9255
14389	0	0	Ki67+	 11845 9645
14390	0	0	Ki67+	 11848 9112
14391	0	0	Ki67+	 11858 9170
14392	0	0	Ki67+	 11863 9219
14393	0	0	Ki67+	 11867 9282
14394	0	0	Ki67+	 11868 9841
14395	0	0	Ki67+	 11870 9868
14396	0	0	Ki67+	 11871 9077
14397	0	0	Ki67+	 11882 9307
14398	0	0	Ki67+	 11883 9855
14399	0	0	Ki67+	 11888 9147
14400	0	0	Ki67+	 11889 9271
14401	0	0	Ki67+	 11890 9201
14402	0	0	Ki67+	 11892 9407
14403	0	0	Ki67+	 11894 9868
14404	0	0	Ki67+	 11909 9382
14405	0	0	Ki67+	 11912 9335
14406	0	0	Ki67+	 11913 9199
14407	0	0	Ki67+	 11915 9735
14408	0	0	Ki67+	 11915 9792
14409	0	0	Ki67+	 11920 9304
14410	0	0	Ki67+	 11932 9233
14411	0	0	Ki67+	 11938 9785
14412	0	0	Ki67+	 11938 9820
14413	0	0	Ki67+	 11952 9837
14414	0	0	Ki67+	 11970 9818
14415	0	0	Ki67+	 11974 9788
14416	0	0	Ki67+	 11984 9864
14417	0	0	Ki67+	 12007 9767
14418	0	0	Ki67+	 12036 9762
14419	0	0	Ki67+	 12043 9814
14420	0	0	Ki67+	 12049 9770
14421	0	0	Ki67+	 12079 9771
14422	0	0	Ki67+	 12080 9495
14423	0	0	Ki67+	 12080 9795
14424	0	0	Ki67+	 12083 9471
14425	0	0	Ki67+	 12089 9528
14426	0	0	Ki67+	 12094 9813
14427	0	0	Ki67+	 12103 9482
14428	0	0	Ki67+	 12105 9384
14429	0	0	Ki67+	 12105 9800
14430	0	0	Ki67+	 12107 9493
14431	0	0	Ki67+	 12114 9528
14432	0	0	Ki67+	 12116 9831
14433	0	0	Ki67+	 12119 9437
14434	0	0	Ki67+	 12120 9380
14435	0	0	Ki67+	 12123 9509
14436	0	0	Ki67+	 12124 9479
14437	0	0	Ki67+	 12138 9228
14438	0	0	Ki67+	 12149 9463
14439	0	0	Ki67+	 12153 9723
14440	0	0	Ki67+	 12167 9702
14441	0	0	Ki67+	 12167 9759
14442	0	0	Ki67+	 12171 9628
14443	0	0	Ki67+	 12175 9795
14444	0	0	Ki67+	 12178 9466
14445	0	0	Ki67+	 12182 9714
14446	0	0	Ki67+	 12183 9386
14447	0	0	Ki67+	 12186 9404
14448	0	0	Ki67+	 12192 9505
14449	0	0	Ki67+	 12198 9842
14450	0	0	Ki67+	 12199 9393
14451	0	0	Ki67+	 12200 9237
14452	0	0	Ki67+	 12200 9298
14453	0	0	Ki67+	 12203 9454
14454	0	0	Ki67+	 12220 9315
14455	0	0	Ki67+	 12224 9641
14456	0	0	Ki67+	 12225 9828
14457	0	0	Ki67+	 12226 9758
14458	0	0	Ki67+	 12231 9216
14459	0	0	Ki67+	 12231 9230
14460	0	0	Ki67+	 12234 9799
14461	0	0	Ki67+	 12235 9454
14462	0	0	Ki67+	 12238 9833
14463	0	0	Ki67+	 12241 9345
14464	0	0	Ki67+	 12241 9506
14465	0	0	Ki67+	 12241 9566
14466	0	0	Ki67+	 12251 9550
14467	0	0	Ki67+	 12253 9495
14468	0	0	Ki67+	 12254 9624
14469	0	0	Ki67+	 12255 9565
14470	0	0	Ki67+	 11474 10300
14471	0	0	Ki67+	 11476 10326
14472	0	0	Ki67+	 11477 10206
14473	0	0	Ki67+	 11485 10261
14474	0	0	Ki67+	 11489 10133
14475	0	0	Ki67+	 11491 10104
14476	0	0	Ki67+	 11491 10238
14477	0	0	Ki67+	 11497 10344
14478	0	0	Ki67+	 11498 10230
14479	0	0	Ki67+	 11499 10081
14480	0	0	Ki67+	 11502 9898
14481	0	0	Ki67+	 11505 10132
14482	0	0	Ki67+	 11506 10116
14483	0	0	Ki67+	 11515 10231
14484	0	0	Ki67+	 11515 10304
14485	0	0	Ki67+	 11516 10098
14486	0	0	Ki67+	 11518 9928
14487	0	0	Ki67+	 11519 10417
14488	0	0	Ki67+	 11529 9951
14489	0	0	Ki67+	 11529 10078
14490	0	0	Ki67+	 11530 9899
14491	0	0	Ki67+	 11531 10427
14492	0	0	Ki67+	 11532 10279
14493	0	0	Ki67+	 11540 9931
14494	0	0	Ki67+	 11541 9950
14495	0	0	Ki67+	 11542 10200
14496	0	0	Ki67+	 11550 10091
14497	0	0	Ki67+	 11551 9894
14498	0	0	Ki67+	 11554 10073
14499	0	0	Ki67+	 11559 10429
14500	0	0	Ki67+	 11562 10181
14501	0	0	Ki67+	 11566 9943
14502	0	0	Ki67+	 11567 9883
14503	0	0	Ki67+	 11569 10158
14504	0	0	Ki67+	 11571 10418
14505	0	0	Ki67+	 11575 10006
14506	0	0	Ki67+	 11578 10053
14507	0	0	Ki67+	 11578 10090
14508	0	0	Ki67+	 11584 9962
14509	0	0	Ki67+	 11586 10173
14510	0	0	Ki67+	 11589 10024
14511	0	0	Ki67+	 11596 9960
14512	0	0	Ki67+	 11604 10158
14513	0	0	Ki67+	 11608 10137
14514	0	0	Ki67+	 11611 10040
14515	0	0	Ki67+	 11612 9901
14516	0	0	Ki67+	 11616 10403
14517	0	0	Ki67+	 11621 9926
14518	0	0	Ki67+	 11622 9953
14519	0	0	Ki67+	 11625 9912
14520	0	0	Ki67+	 11627 10095
14521	0	0	Ki67+	 11632 10450
14522	0	0	Ki67+	 11635 10153
14523	0	0	Ki67+	 11638 10143
14524	0	0	Ki67+	 11645 10432
14525	0	0	Ki67+	 11664 10396
14526	0	0	Ki67+	 11671 10102
14527	0	0	Ki67+	 11672 10126
14528	0	0	Ki67+	 11673 10315
14529	0	0	Ki67+	 11674 9978
14530	0	0	Ki67+	 11676 10465
14531	0	0	Ki67+	 11679 9967
14532	0	0	Ki67+	 11679 10173
14533	0	0	Ki67+	 11687 10355
14534	0	0	Ki67+	 11688 10397
14535	0	0	Ki67+	 11694 10254
14536	0	0	Ki67+	 11697 10071
14537	0	0	Ki67+	 11703 10084
14538	0	0	Ki67+	 11711 10498
14539	0	0	Ki67+	 11717 10216
14540	0	0	Ki67+	 11717 10401
14541	0	0	Ki67+	 11718 10434
14542	0	0	Ki67+	 11727 10472
14543	0	0	Ki67+	 11728 10068
14544	0	0	Ki67+	 11733 10113
14545	0	0	Ki67+	 11733 10523
14546	0	0	Ki67+	 11737 10145
14547	0	0	Ki67+	 11743 10498
14548	0	0	Ki67+	 11752 10660
14549	0	0	Ki67+	 11754 10458
14550	0	0	Ki67+	 11756 10073
14551	0	0	Ki67+	 11761 10117
14552	0	0	Ki67+	 11767 10170
14553	0	0	Ki67+	 11772 10244
14554	0	0	Ki67+	 11774 10211
14555	0	0	Ki67+	 11785 10181
14556	0	0	Ki67+	 11785 10553
14557	0	0	Ki67+	 11786 10033
14558	0	0	Ki67+	 11786 10083
14559	0	0	Ki67+	 11787 10537
14560	0	0	Ki67+	 11788 10285
14561	0	0	Ki67+	 11790 10578
14562	0	0	Ki67+	 11794 9950
14563	0	0	Ki67+	 11798 9930
14564	0	0	Ki67+	 11800 10107
14565	0	0	Ki67+	 11801 10257
14566	0	0	Ki67+	 11805 9992
14567	0	0	Ki67+	 11805 10015
14568	0	0	Ki67+	 11807 10228
14569	0	0	Ki67+	 11809 10190
14570	0	0	Ki67+	 11810 10167
14571	0	0	Ki67+	 11815 10553
14572	0	0	Ki67+	 11816 9955
14573	0	0	Ki67+	 11817 10103
14574	0	0	Ki67+	 11820 9995
14575	0	0	Ki67+	 11821 10264
14576	0	0	Ki67+	 11833 9906
14577	0	0	Ki67+	 11833 10141
14578	0	0	Ki67+	 11833 10604
14579	0	0	Ki67+	 11834 10171
14580	0	0	Ki67+	 11837 10235
14581	0	0	Ki67+	 11838 9982
14582	0	0	Ki67+	 11838 10035
14583	0	0	Ki67+	 11845 10220
14584	0	0	Ki67+	 11845 10521
14585	0	0	Ki67+	 11846 10146
14586	0	0	Ki67+	 11846 10176
14587	0	0	Ki67+	 11848 9934
14588	0	0	Ki67+	 11849 10540
14589	0	0	Ki67+	 11850 10020
14590	0	0	Ki67+	 11850 10260
14591	0	0	Ki67+	 11852 10104
14592	0	0	Ki67+	 11856 10132
14593	0	0	Ki67+	 11857 10055
14594	0	0	Ki67+	 11859 10151
14595	0	0	Ki67+	 11865 10418
14596	0	0	Ki67+	 11866 9910
14597	0	0	Ki67+	 11878 10154
14598	0	0	Ki67+	 11883 10120
14599	0	0	Ki67+	 11883 10621
14600	0	0	Ki67+	 11885 10271
14601	0	0	Ki67+	 11885 10581
14602	0	0	Ki67+	 11889 10418
14603	0	0	Ki67+	 11890 9920
14604	0	0	Ki67+	 11894 10589
14605	0	0	Ki67+	 11895 10341
14606	0	0	Ki67+	 11900 10023
14607	0	0	Ki67+	 11902 9887
14608	0	0	Ki67+	 11902 10223
14609	0	0	Ki67+	 11904 9998
14610	0	0	Ki67+	 11924 9955
14611	0	0	Ki67+	 11927 10527
14612	0	0	Ki67+	 11930 9878
14613	0	0	Ki67+	 11933 10600
14614	0	0	Ki67+	 11938 10286
14615	0	0	Ki67+	 11938 10459
14616	0	0	Ki67+	 11940 10344
14617	0	0	Ki67+	 11941 9969
14618	0	0	Ki67+	 11941 10441
14619	0	0	Ki67+	 11942 9929
14620	0	0	Ki67+	 11947 10117
14621	0	0	Ki67+	 11947 10150
14622	0	0	Ki67+	 11950 10560
14623	0	0	Ki67+	 11954 10586
14624	0	0	Ki67+	 11955 10402
14625	0	0	Ki67+	 11962 10072
14626	0	0	Ki67+	 11967 9987
14627	0	0	Ki67+	 11968 10392
14628	0	0	Ki67+	 11969 10278
14629	0	0	Ki67+	 11970 10219
14630	0	0	Ki67+	 11976 10134
14631	0	0	Ki67+	 11977 10238
14632	0	0	Ki67+	 11981 10391
14633	0	0	Ki67+	 11982 10576
14634	0	0	Ki67+	 11984 10265
14635	0	0	Ki67+	 11986 10124
14636	0	0	Ki67+	 11987 10186
14637	0	0	Ki67+	 11989 10170
14638	0	0	Ki67+	 11989 10248
14639	0	0	Ki67+	 11994 10596
14640	0	0	Ki67+	 11998 10510
14641	0	0	Ki67+	 12000 10161
14642	0	0	Ki67+	 12000 10581
14643	0	0	Ki67+	 12001 9976
14644	0	0	Ki67+	 12009 10192
14645	0	0	Ki67+	 12011 10230
14646	0	0	Ki67+	 12012 9876
14647	0	0	Ki67+	 12012 9961
14648	0	0	Ki67+	 12016 10096
14649	0	0	Ki67+	 12017 10486
14650	0	0	Ki67+	 12019 10254
14651	0	0	Ki67+	 12020 9971
14652	0	0	Ki67+	 12027 10389
14653	0	0	Ki67+	 12052 10127
14654	0	0	Ki67+	 12052 10507
14655	0	0	Ki67+	 12052 10576
14656	0	0	Ki67+	 12057 10320
14657	0	0	Ki67+	 12061 10353
14658	0	0	Ki67+	 12063 10196
14659	0	0	Ki67+	 12069 10551
14660	0	0	Ki67+	 12071 10250
14661	0	0	Ki67+	 12073 10060
14662	0	0	Ki67+	 12073 10325
14663	0	0	Ki67+	 12075 9955
14664	0	0	Ki67+	 12082 10125
14665	0	0	Ki67+	 12083 10050
14666	0	0	Ki67+	 12088 10380
14667	0	0	Ki67+	 12089 10407
14668	0	0	Ki67+	 12090 10560
14669	0	0	Ki67+	 12091 10515
14670	0	0	Ki67+	 12093 10601
14671	0	0	Ki67+	 12095 10318
14672	0	0	Ki67+	 12096 10236
14673	0	0	Ki67+	 12097 10295
14674	0	0	Ki67+	 12099 9967
14675	0	0	Ki67+	 12103 10183
14676	0	0	Ki67+	 12104 10009
14677	0	0	Ki67+	 12107 10609
14678	0	0	Ki67+	 12108 10195
14679	0	0	Ki67+	 12112 10581
14680	0	0	Ki67+	 12121 9994
14681	0	0	Ki67+	 12122 10099
14682	0	0	Ki67+	 12131 10183
14683	0	0	Ki67+	 12133 10005
14684	0	0	Ki67+	 12138 9886
14685	0	0	Ki67+	 12146 10083
14686	0	0	Ki67+	 12149 9993
14687	0	0	Ki67+	 12152 10166
14688	0	0	Ki67+	 12168 10267
14689	0	0	Ki67+	 12172 10223
14690	0	0	Ki67+	 12176 10250
14691	0	0	Ki67+	 12180 10021
14692	0	0	Ki67+	 12195 9890
14693	0	0	Ki67+	 12202 10614
14694	0	0	Ki67+	 12215 10306
14695	0	0	Ki67+	 12217 10630
14696	0	0	Ki67+	 12223 10551
14697	0	0	Ki67+	 12227 10237
14698	0	0	Ki67+	 12233 9988
14699	0	0	Ki67+	 12238 10288
14700	0	0	Ki67+	 12244 9961
14701	0	0	Ki67+	 12246 10210
14702	0	0	Ki67+	 12255 10640
14703	0	0	Ki67+	 11458 11341
14704	0	0	Ki67+	 11459 11060
14705	0	0	Ki67+	 11464 11362
14706	0	0	Ki67+	 11470 11114
14707	0	0	Ki67+	 11477 11086
14708	0	0	Ki67+	 11484 11117
14709	0	0	Ki67+	 11485 11178
14710	0	0	Ki67+	 11486 11425
14711	0	0	Ki67+	 11498 10987
14712	0	0	Ki67+	 11502 11210
14713	0	0	Ki67+	 11504 11126
14714	0	0	Ki67+	 11507 11088
14715	0	0	Ki67+	 11514 11158
14716	0	0	Ki67+	 11517 10865
14717	0	0	Ki67+	 11522 11435
14718	0	0	Ki67+	 11527 11295
14719	0	0	Ki67+	 11532 11025
14720	0	0	Ki67+	 11534 11171
14721	0	0	Ki67+	 11534 11330
14722	0	0	Ki67+	 11544 11163
14723	0	0	Ki67+	 11544 11335
14724	0	0	Ki67+	 11548 11377
14725	0	0	Ki67+	 11549 11227
14726	0	0	Ki67+	 11563 11295
14727	0	0	Ki67+	 11573 11019
14728	0	0	Ki67+	 11576 11333
14729	0	0	Ki67+	 11578 10918
14730	0	0	Ki67+	 11583 11182
14731	0	0	Ki67+	 11587 11068
14732	0	0	Ki67+	 11609 11045
14733	0	0	Ki67+	 11621 11426
14734	0	0	Ki67+	 11624 11315
14735	0	0	Ki67+	 11627 10782
14736	0	0	Ki67+	 11634 11336
14737	0	0	Ki67+	 11637 11441
14738	0	0	Ki67+	 11650 11390
14739	0	0	Ki67+	 11662 11428
14740	0	0	Ki67+	 11669 11395
14741	0	0	Ki67+	 11676 10817
14742	0	0	Ki67+	 11684 11294
14743	0	0	Ki67+	 11702 11428
14744	0	0	Ki67+	 11725 11241
14745	0	0	Ki67+	 11737 11244
14746	0	0	Ki67+	 11747 11106
14747	0	0	Ki67+	 11749 11088
14748	0	0	Ki67+	 11757 11362
14749	0	0	Ki67+	 11765 10864
14750	0	0	Ki67+	 11768 11354
14751	0	0	Ki67+	 11775 10906
14752	0	0	Ki67+	 11775 11458
14753	0	0	Ki67+	 11776 11105
14754	0	0	Ki67+	 11777 11121
14755	0	0	Ki67+	 11786 11088
14756	0	0	Ki67+	 11787 10921
14757	0	0	Ki67+	 11799 11138
14758	0	0	Ki67+	 11802 11457
14759	0	0	Ki67+	 11818 10798
14760	0	0	Ki67+	 11831 11407
14761	0	0	Ki67+	 11837 11438
14762	0	0	Ki67+	 11840 11458
14763	0	0	Ki67+	 11847 11100
14764	0	0	Ki67+	 11852 11079
14765	0	0	Ki67+	 11854 11064
14766	0	0	Ki67+	 11854 11419
[truncated: 1,414,478 more chars]
