# Supplementary material for: Data-Driven Discovery of Immune Contexture Biomarkers
Source: Front Oncol. 2018 Dec 18;8:627. doi: 10.3389/fonc.2018.00627 (PMC6305402; doi:10.3389/fonc.2018.00627)
Supplement: Data Sheet 5.zip — MSI/MSS dataset, part 3/3. [file Data_Sheet_5.zip › MSIMSSDataset/89908_ImageObjects.txt]

barcode_target	F16-000143-1 [5 channels]
barcode_origin	0
workflow_target	CD8-CD3-CD4-Ki67-DAPI_generic.wsa 
workflow_target_version	 build f14999727a346af05f524693b44526002539cc76, workflows f149997 2016-05-23 with local changes
workflow_origin	0
workflow_origin_version	0
iH	38944
iW	68144
user	txdsapps
hostname	RPZMB000017

1	0	0	Ki67+	 1398 7520
2	0	0	Ki67+	 1447 7558
3	0	0	Ki67+	 1462 7604
4	0	0	Ki67+	 1527 7607
5	0	0	Ki67+	 1579 7577
6	0	0	Ki67+	 1600 7542
7	0	0	Ki67+	 1639 7679
8	0	0	Ki67+	 1675 7646
9	0	0	Ki67+	 1684 7626
10	0	0	Ki67+	 1738 7641
11	0	0	Ki67+	 1748 7589
12	0	0	Ki67+	 1831 7558
13	0	0	Ki67+	 1838 7695
14	0	0	Ki67+	 1853 7668
15	0	0	Ki67+	 1854 7605
16	0	0	Ki67+	 1417 8208
17	0	0	Ki67+	 1426 8181
18	0	0	Ki67+	 1431 8117
19	0	0	Ki67+	 1435 8099
20	0	0	Ki67+	 1463 8239
21	0	0	Ki67+	 1469 8214
22	0	0	Ki67+	 1477 8234
23	0	0	Ki67+	 1518 8194
24	0	0	Ki67+	 1532 8002
25	0	0	Ki67+	 1536 8261
26	0	0	Ki67+	 1548 7944
27	0	0	Ki67+	 1555 8254
28	0	0	Ki67+	 1575 8303
29	0	0	Ki67+	 1582 8232
30	0	0	Ki67+	 1586 7950
31	0	0	Ki67+	 1609 8333
32	0	0	Ki67+	 1659 8346
33	0	0	Ki67+	 1679 8326
34	0	0	Ki67+	 1813 8475
35	0	0	Ki67+	 1653 9108
36	0	0	Ki67+	 1656 9370
37	0	0	Ki67+	 1660 9248
38	0	0	Ki67+	 1660 9285
39	0	0	Ki67+	 1670 9079
40	0	0	Ki67+	 1674 9158
41	0	0	Ki67+	 1683 9133
42	0	0	Ki67+	 1688 9070
43	0	0	Ki67+	 1689 9089
44	0	0	Ki67+	 1690 9168
45	0	0	Ki67+	 1697 9310
46	0	0	Ki67+	 1698 9079
47	0	0	Ki67+	 1705 9128
48	0	0	Ki67+	 1717 9102
49	0	0	Ki67+	 1726 9373
50	0	0	Ki67+	 1730 9087
51	0	0	Ki67+	 1759 8866
52	0	0	Ki67+	 1800 9458
53	0	0	Ki67+	 1830 9112
54	0	0	Ki67+	 1870 9120
55	0	0	Ki67+	 1645 10094
56	0	0	Ki67+	 1653 10122
57	0	0	Ki67+	 1664 10007
58	0	0	Ki67+	 1681 10083
59	0	0	Ki67+	 1696 9971
60	0	0	Ki67+	 1724 10164
61	0	0	Ki67+	 1802 9638
62	0	0	Ki67+	 1845 9643
63	0	0	Ki67+	 1858 9796
64	0	0	Ki67+	 1868 9650
65	0	0	Ki67+	 1849 10622
66	0	0	Ki67+	 1945 6869
67	0	0	Ki67+	 1962 6867
68	0	0	Ki67+	 2008 7034
69	0	0	Ki67+	 2009 7076
70	0	0	Ki67+	 2036 7051
71	0	0	Ki67+	 2048 6932
72	0	0	Ki67+	 2049 6920
73	0	0	Ki67+	 2123 7103
74	0	0	Ki67+	 2148 7079
75	0	0	Ki67+	 1937 7442
76	0	0	Ki67+	 1956 7447
77	0	0	Ki67+	 1971 7440
78	0	0	Ki67+	 1986 7446
79	0	0	Ki67+	 1991 7599
80	0	0	Ki67+	 1997 7558
81	0	0	Ki67+	 2009 7895
82	0	0	Ki67+	 2016 7605
83	0	0	Ki67+	 2040 7884
84	0	0	Ki67+	 2066 7861
85	0	0	Ki67+	 2077 7465
86	0	0	Ki67+	 2108 7629
87	0	0	Ki67+	 2122 7345
88	0	0	Ki67+	 2154 7858
89	0	0	Ki67+	 2161 7363
90	0	0	Ki67+	 2207 7765
91	0	0	Ki67+	 2210 7142
92	0	0	Ki67+	 2212 7179
93	0	0	Ki67+	 2232 7211
94	0	0	Ki67+	 2236 7696
95	0	0	Ki67+	 2239 7448
96	0	0	Ki67+	 2297 7237
97	0	0	Ki67+	 2326 7706
98	0	0	Ki67+	 2328 7760
99	0	0	Ki67+	 2337 7728
100	0	0	Ki67+	 2349 7710
101	0	0	Ki67+	 2365 7332
102	0	0	Ki67+	 2366 7549
103	0	0	Ki67+	 2370 7314
104	0	0	Ki67+	 2437 7250
105	0	0	Ki67+	 2451 7207
106	0	0	Ki67+	 2461 7601
107	0	0	Ki67+	 2474 7322
108	0	0	Ki67+	 2483 7801
109	0	0	Ki67+	 2513 7197
110	0	0	Ki67+	 2517 7866
111	0	0	Ki67+	 2554 7907
112	0	0	Ki67+	 2565 7271
113	0	0	Ki67+	 2591 7253
114	0	0	Ki67+	 2591 7797
115	0	0	Ki67+	 2611 7221
116	0	0	Ki67+	 2621 7207
117	0	0	Ki67+	 2634 7323
118	0	0	Ki67+	 2650 7284
119	0	0	Ki67+	 2662 7268
120	0	0	Ki67+	 2664 7289
121	0	0	Ki67+	 1873 8523
122	0	0	Ki67+	 1881 8034
123	0	0	Ki67+	 1887 8514
124	0	0	Ki67+	 1889 8571
125	0	0	Ki67+	 1911 8019
126	0	0	Ki67+	 1912 8690
127	0	0	Ki67+	 1921 7999
128	0	0	Ki67+	 1923 8037
129	0	0	Ki67+	 1935 8068
130	0	0	Ki67+	 1954 8669
131	0	0	Ki67+	 2053 7936
132	0	0	Ki67+	 2055 8015
133	0	0	Ki67+	 2068 7991
134	0	0	Ki67+	 2076 8094
135	0	0	Ki67+	 2091 8062
136	0	0	Ki67+	 2101 8115
137	0	0	Ki67+	 2110 8060
138	0	0	Ki67+	 2141 7956
139	0	0	Ki67+	 2150 7949
140	0	0	Ki67+	 2169 8053
141	0	0	Ki67+	 2190 7996
142	0	0	Ki67+	 2196 8065
143	0	0	Ki67+	 2214 7988
144	0	0	Ki67+	 2243 8245
145	0	0	Ki67+	 2295 8413
146	0	0	Ki67+	 2340 8660
147	0	0	Ki67+	 2367 8258
148	0	0	Ki67+	 2375 8469
149	0	0	Ki67+	 2383 7940
150	0	0	Ki67+	 2408 8000
151	0	0	Ki67+	 2415 8020
152	0	0	Ki67+	 2460 7951
153	0	0	Ki67+	 2540 8718
154	0	0	Ki67+	 1877 9146
155	0	0	Ki67+	 1879 9352
156	0	0	Ki67+	 1897 9214
157	0	0	Ki67+	 1900 9120
158	0	0	Ki67+	 1914 9156
159	0	0	Ki67+	 1924 9130
160	0	0	Ki67+	 1926 9379
161	0	0	Ki67+	 1927 9325
162	0	0	Ki67+	 1928 8752
163	0	0	Ki67+	 1942 9141
164	0	0	Ki67+	 1983 9457
165	0	0	Ki67+	 1992 9193
166	0	0	Ki67+	 2009 9189
167	0	0	Ki67+	 2012 9211
168	0	0	Ki67+	 2024 9168
169	0	0	Ki67+	 2041 9203
170	0	0	Ki67+	 2077 9365
171	0	0	Ki67+	 2083 8789
172	0	0	Ki67+	 2084 9206
173	0	0	Ki67+	 2092 8768
174	0	0	Ki67+	 2098 9356
175	0	0	Ki67+	 2106 9240
176	0	0	Ki67+	 2107 9265
177	0	0	Ki67+	 2120 9256
178	0	0	Ki67+	 2125 9231
179	0	0	Ki67+	 2136 9473
180	0	0	Ki67+	 2147 9319
181	0	0	Ki67+	 2160 9396
182	0	0	Ki67+	 2169 9476
183	0	0	Ki67+	 2179 9359
184	0	0	Ki67+	 2186 9388
185	0	0	Ki67+	 2209 8914
186	0	0	Ki67+	 2266 8797
187	0	0	Ki67+	 2267 8920
188	0	0	Ki67+	 2287 8900
189	0	0	Ki67+	 2297 8972
190	0	0	Ki67+	 2315 8945
191	0	0	Ki67+	 2324 8929
192	0	0	Ki67+	 2355 9002
193	0	0	Ki67+	 2367 9013
194	0	0	Ki67+	 2369 8981
195	0	0	Ki67+	 2376 8995
196	0	0	Ki67+	 2394 9024
197	0	0	Ki67+	 2399 9486
198	0	0	Ki67+	 2401 9438
199	0	0	Ki67+	 2403 8944
200	0	0	Ki67+	 2406 9457
201	0	0	Ki67+	 2416 9469
202	0	0	Ki67+	 2442 9042
203	0	0	Ki67+	 2476 9054
204	0	0	Ki67+	 2488 9018
205	0	0	Ki67+	 2494 9007
206	0	0	Ki67+	 2499 9050
207	0	0	Ki67+	 2500 9072
208	0	0	Ki67+	 2522 9452
209	0	0	Ki67+	 2542 8742
210	0	0	Ki67+	 2596 9071
211	0	0	Ki67+	 2598 9001
212	0	0	Ki67+	 2613 9045
213	0	0	Ki67+	 1883 10276
214	0	0	Ki67+	 1889 9658
215	0	0	Ki67+	 1893 9628
216	0	0	Ki67+	 1894 9785
217	0	0	Ki67+	 1909 9629
218	0	0	Ki67+	 1912 9773
219	0	0	Ki67+	 1916 10155
220	0	0	Ki67+	 1945 9696
221	0	0	Ki67+	 1951 9804
222	0	0	Ki67+	 1951 10269
223	0	0	Ki67+	 1952 9732
224	0	0	Ki67+	 1959 10292
225	0	0	Ki67+	 1968 9623
226	0	0	Ki67+	 1970 9796
227	0	0	Ki67+	 1984 10311
228	0	0	Ki67+	 1985 9713
229	0	0	Ki67+	 2001 9571
230	0	0	Ki67+	 2007 9863
231	0	0	Ki67+	 2008 9663
232	0	0	Ki67+	 2018 9868
233	0	0	Ki67+	 2024 9688
234	0	0	Ki67+	 2031 9622
235	0	0	Ki67+	 2037 9847
236	0	0	Ki67+	 2049 9633
237	0	0	Ki67+	 2052 10306
238	0	0	Ki67+	 2080 9692
239	0	0	Ki67+	 2106 9677
240	0	0	Ki67+	 2113 9975
241	0	0	Ki67+	 2115 9580
242	0	0	Ki67+	 2117 9956
243	0	0	Ki67+	 2128 9649
244	0	0	Ki67+	 2136 9943
245	0	0	Ki67+	 2138 9918
246	0	0	Ki67+	 2144 9836
247	0	0	Ki67+	 2144 9934
248	0	0	Ki67+	 2152 9614
249	0	0	Ki67+	 2162 10053
250	0	0	Ki67+	 2166 9887
251	0	0	Ki67+	 2167 9815
252	0	0	Ki67+	 2173 9906
253	0	0	Ki67+	 2181 9931
254	0	0	Ki67+	 2188 9522
255	0	0	Ki67+	 2189 9867
256	0	0	Ki67+	 2196 9815
257	0	0	Ki67+	 2198 9832
258	0	0	Ki67+	 2221 9843
259	0	0	Ki67+	 2223 9999
260	0	0	Ki67+	 2227 9622
261	0	0	Ki67+	 2240 9822
262	0	0	Ki67+	 2252 9867
263	0	0	Ki67+	 2252 9883
264	0	0	Ki67+	 2255 9910
265	0	0	Ki67+	 2258 10150
266	0	0	Ki67+	 2261 10274
267	0	0	Ki67+	 2278 9665
268	0	0	Ki67+	 2288 9628
269	0	0	Ki67+	 2297 9869
270	0	0	Ki67+	 2300 9895
271	0	0	Ki67+	 2303 9668
272	0	0	Ki67+	 2324 9638
273	0	0	Ki67+	 2333 9617
274	0	0	Ki67+	 2367 10315
275	0	0	Ki67+	 2403 9826
276	0	0	Ki67+	 2411 9721
277	0	0	Ki67+	 2415 9543
278	0	0	Ki67+	 2435 10122
279	0	0	Ki67+	 2450 10170
280	0	0	Ki67+	 2471 9734
281	0	0	Ki67+	 2489 9987
282	0	0	Ki67+	 2550 10227
283	0	0	Ki67+	 2559 10197
284	0	0	Ki67+	 2561 10166
285	0	0	Ki67+	 2565 10215
286	0	0	Ki67+	 2584 9907
287	0	0	Ki67+	 2602 9920
288	0	0	Ki67+	 2653 10195
289	0	0	Ki67+	 2655 10220
290	0	0	Ki67+	 1881 10329
291	0	0	Ki67+	 1886 10431
292	0	0	Ki67+	 1908 10435
293	0	0	Ki67+	 1910 10329
294	0	0	Ki67+	 1911 10405
295	0	0	Ki67+	 1929 10804
296	0	0	Ki67+	 1963 10703
297	0	0	Ki67+	 1969 10432
298	0	0	Ki67+	 1973 10486
299	0	0	Ki67+	 1981 10588
300	0	0	Ki67+	 1991 10344
301	0	0	Ki67+	 1991 10511
302	0	0	Ki67+	 2011 10540
303	0	0	Ki67+	 2014 10328
304	0	0	Ki67+	 2025 10532
305	0	0	Ki67+	 2042 10355
306	0	0	Ki67+	 2051 10331
307	0	0	Ki67+	 2086 10351
308	0	0	Ki67+	 2101 10547
309	0	0	Ki67+	 2105 10503
310	0	0	Ki67+	 2140 10551
311	0	0	Ki67+	 2170 10423
312	0	0	Ki67+	 2219 10715
313	0	0	Ki67+	 2226 10836
314	0	0	Ki67+	 2236 10712
315	0	0	Ki67+	 2260 10822
316	0	0	Ki67+	 2269 10891
317	0	0	Ki67+	 2282 10830
318	0	0	Ki67+	 2288 10877
319	0	0	Ki67+	 2291 11042
320	0	0	Ki67+	 2297 10917
321	0	0	Ki67+	 2301 10806
322	0	0	Ki67+	 2305 10834
323	0	0	Ki67+	 2320 11092
324	0	0	Ki67+	 2329 11049
325	0	0	Ki67+	 2343 11072
326	0	0	Ki67+	 2345 10953
327	0	0	Ki67+	 2345 11008
328	0	0	Ki67+	 2355 10965
329	0	0	Ki67+	 2359 10985
330	0	0	Ki67+	 2360 11036
331	0	0	Ki67+	 2361 11068
332	0	0	Ki67+	 2396 11018
333	0	0	Ki67+	 2397 11000
334	0	0	Ki67+	 2398 11062
335	0	0	Ki67+	 2415 11097
336	0	0	Ki67+	 2416 11064
337	0	0	Ki67+	 2437 11044
338	0	0	Ki67+	 2437 11060
339	0	0	Ki67+	 2454 11090
340	0	0	Ki67+	 2465 11118
341	0	0	Ki67+	 2596 11038
342	0	0	Ki67+	 2118 11266
343	0	0	Ki67+	 2138 11273
344	0	0	Ki67+	 2166 11299
345	0	0	Ki67+	 2188 11345
346	0	0	Ki67+	 2196 11358
347	0	0	Ki67+	 2209 11400
348	0	0	Ki67+	 2220 11328
349	0	0	Ki67+	 2220 11370
350	0	0	Ki67+	 2226 11357
351	0	0	Ki67+	 2233 11388
352	0	0	Ki67+	 2244 11415
353	0	0	Ki67+	 2257 11400
354	0	0	Ki67+	 2263 11336
355	0	0	Ki67+	 2266 11361
356	0	0	Ki67+	 2272 11421
357	0	0	Ki67+	 2289 11398
358	0	0	Ki67+	 2300 11366
359	0	0	Ki67+	 2301 11421
360	0	0	Ki67+	 2324 11346
361	0	0	Ki67+	 2325 11419
362	0	0	Ki67+	 2351 11410
363	0	0	Ki67+	 2352 11392
364	0	0	Ki67+	 2370 11413
365	0	0	Ki67+	 2375 11163
366	0	0	Ki67+	 2375 11215
367	0	0	Ki67+	 2388 11346
368	0	0	Ki67+	 2399 11306
369	0	0	Ki67+	 2414 11362
370	0	0	Ki67+	 2425 11143
371	0	0	Ki67+	 2435 11380
372	0	0	Ki67+	 2447 11131
373	0	0	Ki67+	 2453 11229
374	0	0	Ki67+	 2454 11304
375	0	0	Ki67+	 2455 11359
376	0	0	Ki67+	 2479 11122
377	0	0	Ki67+	 2479 11234
378	0	0	Ki67+	 2489 11184
379	0	0	Ki67+	 2490 11304
380	0	0	Ki67+	 2706 7251
381	0	0	Ki67+	 2706 7778
382	0	0	Ki67+	 2730 7236
383	0	0	Ki67+	 2744 7310
384	0	0	Ki67+	 2758 7346
385	0	0	Ki67+	 2766 7267
386	0	0	Ki67+	 2780 7276
387	0	0	Ki67+	 2803 7301
388	0	0	Ki67+	 2806 7265
389	0	0	Ki67+	 2812 7313
390	0	0	Ki67+	 2826 7733
391	0	0	Ki67+	 2834 7337
392	0	0	Ki67+	 2840 7611
393	0	0	Ki67+	 2844 7782
394	0	0	Ki67+	 2851 7291
395	0	0	Ki67+	 2852 7605
396	0	0	Ki67+	 2855 7812
397	0	0	Ki67+	 2859 7320
398	0	0	Ki67+	 2861 7359
399	0	0	Ki67+	 2863 7802
400	0	0	Ki67+	 2870 7910
401	0	0	Ki67+	 2872 7281
402	0	0	Ki67+	 2879 7891
403	0	0	Ki67+	 2894 7513
404	0	0	Ki67+	 2896 7421
405	0	0	Ki67+	 2922 7430
406	0	0	Ki67+	 2947 7386
407	0	0	Ki67+	 2951 7526
408	0	0	Ki67+	 2959 7420
409	0	0	Ki67+	 2973 7597
410	0	0	Ki67+	 2987 7609
411	0	0	Ki67+	 2993 7397
412	0	0	Ki67+	 3018 7677
413	0	0	Ki67+	 3047 7729
414	0	0	Ki67+	 3067 7606
415	0	0	Ki67+	 3090 7741
416	0	0	Ki67+	 3139 7586
417	0	0	Ki67+	 2725 8661
418	0	0	Ki67+	 2746 8240
419	0	0	Ki67+	 2789 8710
420	0	0	Ki67+	 2808 8453
421	0	0	Ki67+	 2814 8090
422	0	0	Ki67+	 2834 8452
423	0	0	Ki67+	 2836 8055
424	0	0	Ki67+	 2843 8404
425	0	0	Ki67+	 2845 8668
426	0	0	Ki67+	 2851 8098
427	0	0	Ki67+	 2901 8000
428	0	0	Ki67+	 2930 8033
429	0	0	Ki67+	 2943 7976
430	0	0	Ki67+	 2955 8651
431	0	0	Ki67+	 2961 8060
432	0	0	Ki67+	 2961 8663
433	0	0	Ki67+	 2979 8677
434	0	0	Ki67+	 3015 8129
435	0	0	Ki67+	 3076 8299
436	0	0	Ki67+	 3094 8266
437	0	0	Ki67+	 3155 8411
438	0	0	Ki67+	 3294 8613
439	0	0	Ki67+	 3384 8659
440	0	0	Ki67+	 3384 8679
441	0	0	Ki67+	 3412 8668
442	0	0	Ki67+	 3418 8509
443	0	0	Ki67+	 3434 8490
444	0	0	Ki67+	 3437 8241
445	0	0	Ki67+	 3443 8548
446	0	0	Ki67+	 3461 8284
447	0	0	Ki67+	 3462 8301
448	0	0	Ki67+	 3468 8469
449	0	0	Ki67+	 3468 8567
450	0	0	Ki67+	 2728 9028
451	0	0	Ki67+	 2729 8972
452	0	0	Ki67+	 2813 8729
453	0	0	Ki67+	 2826 8771
454	0	0	Ki67+	 2856 8998
455	0	0	Ki67+	 2936 9237
456	0	0	Ki67+	 3154 9405
457	0	0	Ki67+	 3155 9130
458	0	0	Ki67+	 3175 9398
459	0	0	Ki67+	 3175 9417
460	0	0	Ki67+	 3203 9272
461	0	0	Ki67+	 3207 9365
462	0	0	Ki67+	 3209 9339
463	0	0	Ki67+	 3292 9405
464	0	0	Ki67+	 3296 9395
465	0	0	Ki67+	 3334 9350
466	0	0	Ki67+	 3443 9137
467	0	0	Ki67+	 3451 9109
468	0	0	Ki67+	 3455 9097
469	0	0	Ki67+	 3465 9415
470	0	0	Ki67+	 2747 9850
471	0	0	Ki67+	 2819 9769
472	0	0	Ki67+	 2879 10261
473	0	0	Ki67+	 2919 10314
474	0	0	Ki67+	 2949 9765
475	0	0	Ki67+	 3050 9817
476	0	0	Ki67+	 3160 10291
477	0	0	Ki67+	 2853 10400
478	0	0	Ki67+	 2875 10650
479	0	0	Ki67+	 2894 10332
480	0	0	Ki67+	 3028 10815
481	0	0	Ki67+	 3179 10407
482	0	0	Ki67+	 3277 10325
483	0	0	Ki67+	 3294 11089
484	0	0	Ki67+	 3303 11061
485	0	0	Ki67+	 3321 11015
486	0	0	Ki67+	 3324 10354
487	0	0	Ki67+	 3332 10987
488	0	0	Ki67+	 3334 11034
489	0	0	Ki67+	 3336 11116
490	0	0	Ki67+	 3349 11019
491	0	0	Ki67+	 3351 10969
492	0	0	Ki67+	 3352 10988
493	0	0	Ki67+	 3360 11116
494	0	0	Ki67+	 3364 11027
495	0	0	Ki67+	 3378 10997
496	0	0	Ki67+	 3384 11029
497	0	0	Ki67+	 3389 10938
498	0	0	Ki67+	 3390 10959
499	0	0	Ki67+	 3397 11052
500	0	0	Ki67+	 3401 10993
501	0	0	Ki67+	 3412 10920
502	0	0	Ki67+	 3417 10932
503	0	0	Ki67+	 3417 10971
504	0	0	Ki67+	 3421 10993
505	0	0	Ki67+	 3437 10925
506	0	0	Ki67+	 3440 10891
507	0	0	Ki67+	 3445 10952
508	0	0	Ki67+	 3449 10976
509	0	0	Ki67+	 3452 10939
510	0	0	Ki67+	 3459 10927
511	0	0	Ki67+	 3461 10968
512	0	0	Ki67+	 3465 10913
513	0	0	Ki67+	 3469 11011
514	0	0	Ki67+	 3470 10875
515	0	0	Ki67+	 2982 11757
516	0	0	Ki67+	 2999 11770
517	0	0	Ki67+	 3000 11863
518	0	0	Ki67+	 3002 11706
519	0	0	Ki67+	 3004 11817
520	0	0	Ki67+	 3005 11737
521	0	0	Ki67+	 3009 11783
522	0	0	Ki67+	 3016 11769
523	0	0	Ki67+	 3029 11696
524	0	0	Ki67+	 3033 11856
525	0	0	Ki67+	 3036 11717
526	0	0	Ki67+	 3041 11832
527	0	0	Ki67+	 3042 11866
528	0	0	Ki67+	 3050 11757
529	0	0	Ki67+	 3053 11805
530	0	0	Ki67+	 3053 11840
531	0	0	Ki67+	 3061 11865
532	0	0	Ki67+	 3102 11422
533	0	0	Ki67+	 3107 11463
534	0	0	Ki67+	 3110 11858
535	0	0	Ki67+	 3118 11496
536	0	0	Ki67+	 3118 11659
537	0	0	Ki67+	 3121 11394
538	0	0	Ki67+	 3123 11466
539	0	0	Ki67+	 3124 11408
540	0	0	Ki67+	 3129 11559
541	0	0	Ki67+	 3130 11668
542	0	0	Ki67+	 3134 11480
543	0	0	Ki67+	 3146 11438
544	0	0	Ki67+	 3148 11555
545	0	0	Ki67+	 3149 11381
546	0	0	Ki67+	 3152 11460
547	0	0	Ki67+	 3155 11430
548	0	0	Ki67+	 3166 11454
549	0	0	Ki67+	 3168 11478
550	0	0	Ki67+	 3171 11530
551	0	0	Ki67+	 3179 11382
552	0	0	Ki67+	 3180 11360
553	0	0	Ki67+	 3180 11890
554	0	0	Ki67+	 3183 11831
555	0	0	Ki67+	 3185 11432
556	0	0	Ki67+	 3186 11404
557	0	0	Ki67+	 3186 11468
558	0	0	Ki67+	 3186 11806
559	0	0	Ki67+	 3196 11496
560	0	0	Ki67+	 3205 11353
561	0	0	Ki67+	 3211 11469
562	0	0	Ki67+	 3212 11891
563	0	0	Ki67+	 3213 11375
564	0	0	Ki67+	 3213 11789
565	0	0	Ki67+	 3218 11775
566	0	0	Ki67+	 3220 11363
567	0	0	Ki67+	 3228 11805
568	0	0	Ki67+	 3234 11492
569	0	0	Ki67+	 3236 11830
570	0	0	Ki67+	 3246 11797
571	0	0	Ki67+	 3249 11372
572	0	0	Ki67+	 3258 11474
573	0	0	Ki67+	 3263 11487
574	0	0	Ki67+	 3265 11372
575	0	0	Ki67+	 3272 11515
576	0	0	Ki67+	 3287 11455
577	0	0	Ki67+	 3290 11492
578	0	0	Ki67+	 3296 11464
579	0	0	Ki67+	 3301 11422
580	0	0	Ki67+	 3304 11441
581	0	0	Ki67+	 3304 11501
582	0	0	Ki67+	 3310 11149
583	0	0	Ki67+	 3312 11377
584	0	0	Ki67+	 3322 11504
585	0	0	Ki67+	 3323 11134
586	0	0	Ki67+	 3332 11395
587	0	0	Ki67+	 3338 11511
588	0	0	Ki67+	 3339 11719
589	0	0	Ki67+	 3341 11451
590	0	0	Ki67+	 3343 11373
591	0	0	Ki67+	 3348 11919
592	0	0	Ki67+	 3352 11843
593	0	0	Ki67+	 3360 11888
594	0	0	Ki67+	 3373 11694
595	0	0	Ki67+	 3379 11858
596	0	0	Ki67+	 3380 11191
597	0	0	Ki67+	 3390 11721
598	0	0	Ki67+	 3407 11665
599	0	0	Ki67+	 3414 11697
600	0	0	Ki67+	 3420 11507
601	0	0	Ki67+	 3426 11195
602	0	0	Ki67+	 3436 11175
603	0	0	Ki67+	 3449 11507
604	0	0	Ki67+	 3460 11167
605	0	0	Ki67+	 3464 11503
606	0	0	Ki67+	 3466 11420
607	0	0	Ki67+	 3054 12099
608	0	0	Ki67+	 3060 11975
609	0	0	Ki67+	 3061 12000
610	0	0	Ki67+	 3072 11977
611	0	0	Ki67+	 3076 12022
612	0	0	Ki67+	 3078 12167
613	0	0	Ki67+	 3088 11947
614	0	0	Ki67+	 3098 12048
615	0	0	Ki67+	 3100 12154
616	0	0	Ki67+	 3101 11991
617	0	0	Ki67+	 3110 11941
618	0	0	Ki67+	 3117 12000
619	0	0	Ki67+	 3122 12060
620	0	0	Ki67+	 3123 11969
621	0	0	Ki67+	 3125 12032
622	0	0	Ki67+	 3125 12138
623	0	0	Ki67+	 3131 11986
624	0	0	Ki67+	 3134 12083
625	0	0	Ki67+	 3145 12105
626	0	0	Ki67+	 3150 12014
627	0	0	Ki67+	 3151 12155
628	0	0	Ki67+	 3155 12110
629	0	0	Ki67+	 3160 11995
630	0	0	Ki67+	 3164 11961
631	0	0	Ki67+	 3167 12079
632	0	0	Ki67+	 3175 12691
633	0	0	Ki67+	 3179 11976
634	0	0	Ki67+	 3195 11955
635	0	0	Ki67+	 3196 12128
636	0	0	Ki67+	 3200 12677
637	0	0	Ki67+	 3205 11964
638	0	0	Ki67+	 3214 12217
639	0	0	Ki67+	 3218 12047
640	0	0	Ki67+	 3230 12219
641	0	0	Ki67+	 3231 12139
642	0	0	Ki67+	 3258 12305
643	0	0	Ki67+	 3267 12095
644	0	0	Ki67+	 3268 12269
645	0	0	Ki67+	 3271 12712
646	0	0	Ki67+	 3280 12328
647	0	0	Ki67+	 3285 12305
648	0	0	Ki67+	 3293 12277
649	0	0	Ki67+	 3342 11938
650	0	0	Ki67+	 3413 12698
651	0	0	Ki67+	 3422 12058
652	0	0	Ki67+	 3435 12031
653	0	0	Ki67+	 3469 12711
654	0	0	Ki67+	 3226 12918
655	0	0	Ki67+	 3242 13020
656	0	0	Ki67+	 3246 12758
657	0	0	Ki67+	 3247 12785
658	0	0	Ki67+	 3260 13109
659	0	0	Ki67+	 3265 13035
660	0	0	Ki67+	 3269 13131
661	0	0	Ki67+	 3272 13056
662	0	0	Ki67+	 3307 13015
663	0	0	Ki67+	 3318 12779
664	0	0	Ki67+	 3322 13176
665	0	0	Ki67+	 3327 12852
666	0	0	Ki67+	 3327 13149
667	0	0	Ki67+	 3333 12786
668	0	0	Ki67+	 3337 13201
669	0	0	Ki67+	 3358 12810
670	0	0	Ki67+	 3368 12748
671	0	0	Ki67+	 3368 12827
672	0	0	Ki67+	 3373 12971
673	0	0	Ki67+	 3377 13142
674	0	0	Ki67+	 3383 12722
675	0	0	Ki67+	 3394 13070
676	0	0	Ki67+	 3399 13096
677	0	0	Ki67+	 3423 13003
678	0	0	Ki67+	 3428 13045
679	0	0	Ki67+	 3444 13202
680	0	0	Ki67+	 3465 12761
681	0	0	Ki67+	 3348 13655
682	0	0	Ki67+	 3351 13697
683	0	0	Ki67+	 3352 13747
684	0	0	Ki67+	 3353 13810
685	0	0	Ki67+	 3365 13829
686	0	0	Ki67+	 3369 13883
687	0	0	Ki67+	 3373 13847
688	0	0	Ki67+	 3378 13707
689	0	0	Ki67+	 3382 13651
690	0	0	Ki67+	 3383 13830
691	0	0	Ki67+	 3386 13763
692	0	0	Ki67+	 3387 13744
693	0	0	Ki67+	 3391 13636
694	0	0	Ki67+	 3394 13902
695	0	0	Ki67+	 3395 13707
696	0	0	Ki67+	 3399 13797
697	0	0	Ki67+	 3402 13862
698	0	0	Ki67+	 3404 13826
699	0	0	Ki67+	 3407 14011
700	0	0	Ki67+	 3409 13851
701	0	0	Ki67+	 3411 13983
702	0	0	Ki67+	 3412 13773
703	0	0	Ki67+	 3413 13817
704	0	0	Ki67+	 3413 13872
705	0	0	Ki67+	 3414 13733
706	0	0	Ki67+	 3420 13631
707	0	0	Ki67+	 3422 13918
708	0	0	Ki67+	 3424 14033
709	0	0	Ki67+	 3428 13980
710	0	0	Ki67+	 3431 13769
711	0	0	Ki67+	 3438 13695
712	0	0	Ki67+	 3438 13811
713	0	0	Ki67+	 3440 13924
714	0	0	Ki67+	 3442 14090
715	0	0	Ki67+	 3445 14138
716	0	0	Ki67+	 3451 13956
717	0	0	Ki67+	 3454 14049
718	0	0	Ki67+	 3455 14113
719	0	0	Ki67+	 3456 13771
720	0	0	Ki67+	 3459 13921
721	0	0	Ki67+	 3459 13994
722	0	0	Ki67+	 3460 13695
723	0	0	Ki67+	 3462 14022
724	0	0	Ki67+	 3464 13897
725	0	0	Ki67+	 3240 14912
726	0	0	Ki67+	 3319 14823
727	0	0	Ki67+	 3438 14947
728	0	0	Ki67+	 3448 14927
729	0	0	Ki67+	 3451 14814
730	0	0	Ki67+	 3240 15745
731	0	0	Ki67+	 3258 15420
732	0	0	Ki67+	 3278 15562
733	0	0	Ki67+	 3344 15242
734	0	0	Ki67+	 3358 15676
735	0	0	Ki67+	 3429 15627
736	0	0	Ki67+	 3434 15213
737	0	0	Ki67+	 3445 15222
738	0	0	Ki67+	 3459 15172
739	0	0	Ki67+	 3598 6641
740	0	0	Ki67+	 3676 6499
741	0	0	Ki67+	 3819 6780
742	0	0	Ki67+	 3841 6733
743	0	0	Ki67+	 3972 6578
744	0	0	Ki67+	 4061 6568
745	0	0	Ki67+	 4066 6698
746	0	0	Ki67+	 4085 6561
747	0	0	Ki67+	 4109 6555
748	0	0	Ki67+	 3827 7588
749	0	0	Ki67+	 4058 7488
750	0	0	Ki67+	 4137 7007
751	0	0	Ki67+	 4186 7285
752	0	0	Ki67+	 4222 7487
753	0	0	Ki67+	 4233 7534
754	0	0	Ki67+	 4236 7589
755	0	0	Ki67+	 4246 7542
756	0	0	Ki67+	 3476 8259
757	0	0	Ki67+	 3494 8317
758	0	0	Ki67+	 3498 8375
759	0	0	Ki67+	 3521 8426
760	0	0	Ki67+	 3534 8353
761	0	0	Ki67+	 3539 8258
762	0	0	Ki67+	 3558 8178
763	0	0	Ki67+	 3585 8124
764	0	0	Ki67+	 3597 8254
765	0	0	Ki67+	 3607 8317
766	0	0	Ki67+	 3629 8407
767	0	0	Ki67+	 3633 8477
768	0	0	Ki67+	 3642 8062
769	0	0	Ki67+	 3661 8402
770	0	0	Ki67+	 3696 8409
771	0	0	Ki67+	 3800 8211
772	0	0	Ki67+	 3852 8529
773	0	0	Ki67+	 3949 8399
774	0	0	Ki67+	 3970 8366
775	0	0	Ki67+	 3976 8386
776	0	0	Ki67+	 3993 8415
777	0	0	Ki67+	 4035 8521
778	0	0	Ki67+	 4061 8558
779	0	0	Ki67+	 3502 8809
780	0	0	Ki67+	 3556 9138
781	0	0	Ki67+	 3589 9352
782	0	0	Ki67+	 3645 8798
783	0	0	Ki67+	 3702 8840
784	0	0	Ki67+	 3770 9188
785	0	0	Ki67+	 3818 8974
786	0	0	Ki67+	 3828 8822
787	0	0	Ki67+	 3834 8601
788	0	0	Ki67+	 3837 8828
789	0	0	Ki67+	 3837 8963
790	0	0	Ki67+	 3877 8615
791	0	0	Ki67+	 4048 8835
792	0	0	Ki67+	 4139 9204
793	0	0	Ki67+	 4157 9204
794	0	0	Ki67+	 4178 8738
795	0	0	Ki67+	 4207 8802
796	0	0	Ki67+	 3524 9941
797	0	0	Ki67+	 3535 9772
798	0	0	Ki67+	 3536 9963
799	0	0	Ki67+	 3564 9774
800	0	0	Ki67+	 3570 9857
801	0	0	Ki67+	 3574 9931
802	0	0	Ki67+	 3579 9835
803	0	0	Ki67+	 3595 9920
804	0	0	Ki67+	 3597 9890
805	0	0	Ki67+	 3617 9797
806	0	0	Ki67+	 3633 9757
807	0	0	Ki67+	 3638 9876
808	0	0	Ki67+	 3645 9800
809	0	0	Ki67+	 3649 9758
810	0	0	Ki67+	 3653 9817
811	0	0	Ki67+	 3658 9874
812	0	0	Ki67+	 3663 9736
813	0	0	Ki67+	 3680 9869
814	0	0	Ki67+	 3680 9938
815	0	0	Ki67+	 3686 9744
816	0	0	Ki67+	 3687 9965
817	0	0	Ki67+	 3688 9780
818	0	0	Ki67+	 3691 9849
819	0	0	Ki67+	 3697 9887
820	0	0	Ki67+	 3709 9928
821	0	0	Ki67+	 3709 9978
822	0	0	Ki67+	 3724 9886
823	0	0	Ki67+	 3736 9772
824	0	0	Ki67+	 3741 9918
825	0	0	Ki67+	 3749 10004
826	0	0	Ki67+	 3753 9940
827	0	0	Ki67+	 3762 10024
828	0	0	Ki67+	 3804 9936
829	0	0	Ki67+	 3828 10023
830	0	0	Ki67+	 3832 9912
831	0	0	Ki67+	 3861 9943
832	0	0	Ki67+	 3880 9943
833	0	0	Ki67+	 3914 9947
834	0	0	Ki67+	 3916 9969
835	0	0	Ki67+	 3954 9382
836	0	0	Ki67+	 3965 9961
837	0	0	Ki67+	 4013 9886
838	0	0	Ki67+	 4062 9837
839	0	0	Ki67+	 4094 9770
840	0	0	Ki67+	 4226 9519
841	0	0	Ki67+	 3475 10955
842	0	0	Ki67+	 3486 10894
843	0	0	Ki67+	 3489 10864
844	0	0	Ki67+	 3493 10932
845	0	0	Ki67+	 3503 10865
846	0	0	Ki67+	 3504 10894
847	0	0	Ki67+	 3515 10858
848	0	0	Ki67+	 3515 10910
849	0	0	Ki67+	 3528 10935
850	0	0	Ki67+	 3545 10844
851	0	0	Ki67+	 3556 10867
852	0	0	Ki67+	 3568 10863
853	0	0	Ki67+	 3573 10821
854	0	0	Ki67+	 3586 10853
855	0	0	Ki67+	 3589 10937
856	0	0	Ki67+	 3600 10809
857	0	0	Ki67+	 3612 10819
858	0	0	Ki67+	 3615 10834
859	0	0	Ki67+	 3629 10823
860	0	0	Ki67+	 3632 10834
861	0	0	Ki67+	 3634 10803
862	0	0	Ki67+	 3655 10793
863	0	0	Ki67+	 3661 10852
864	0	0	Ki67+	 3677 10793
865	0	0	Ki67+	 3696 10832
866	0	0	Ki67+	 3704 10810
867	0	0	Ki67+	 3706 10789
868	0	0	Ki67+	 3715 10840
869	0	0	Ki67+	 3724 10856
870	0	0	Ki67+	 3727 10772
871	0	0	Ki67+	 3732 10810
872	0	0	Ki67+	 3737 10785
873	0	0	Ki67+	 3740 10869
874	0	0	Ki67+	 3741 10830
875	0	0	Ki67+	 3750 10769
876	0	0	Ki67+	 3757 10754
877	0	0	Ki67+	 3757 10788
878	0	0	Ki67+	 3762 10809
879	0	0	Ki67+	 3767 10847
880	0	0	Ki67+	 3771 10798
881	0	0	Ki67+	 3788 10765
882	0	0	Ki67+	 3789 10844
883	0	0	Ki67+	 3795 10749
884	0	0	Ki67+	 3820 10753
885	0	0	Ki67+	 3833 10775
886	0	0	Ki67+	 3839 10755
887	0	0	Ki67+	 3846 10852
888	0	0	Ki67+	 3885 10745
889	0	0	Ki67+	 3885 10761
890	0	0	Ki67+	 3908 10776
891	0	0	Ki67+	 3914 10824
892	0	0	Ki67+	 3977 10840
893	0	0	Ki67+	 3983 10819
894	0	0	Ki67+	 4000 10860
895	0	0	Ki67+	 4028 10899
896	0	0	Ki67+	 4030 10911
897	0	0	Ki67+	 4033 10931
898	0	0	Ki67+	 4065 10910
899	0	0	Ki67+	 3477 11188
900	0	0	Ki67+	 3482 11509
901	0	0	Ki67+	 3493 11114
902	0	0	Ki67+	 3510 10963
903	0	0	Ki67+	 3516 11419
904	0	0	Ki67+	 3520 10969
905	0	0	Ki67+	 3524 11117
906	0	0	Ki67+	 3541 11203
907	0	0	Ki67+	 3550 11723
908	0	0	Ki67+	 3553 11197
909	0	0	Ki67+	 3557 11503
910	0	0	Ki67+	 3557 11703
911	0	0	Ki67+	 3562 11183
912	0	0	Ki67+	 3570 11507
913	0	0	Ki67+	 3610 11422
914	0	0	Ki67+	 3621 11414
915	0	0	Ki67+	 3648 11171
916	0	0	Ki67+	 3667 11199
917	0	0	Ki67+	 3670 11118
918	0	0	Ki67+	 3683 11131
919	0	0	Ki67+	 3698 11174
920	0	0	Ki67+	 3719 11175
921	0	0	Ki67+	 3756 11158
922	0	0	Ki67+	 3801 11026
923	0	0	Ki67+	 3830 11167
924	0	0	Ki67+	 3836 11154
925	0	0	Ki67+	 3852 11475
926	0	0	Ki67+	 3880 11415
927	0	0	Ki67+	 3885 11382
928	0	0	Ki67+	 3942 11467
929	0	0	Ki67+	 3947 11111
930	0	0	Ki67+	 3983 11194
931	0	0	Ki67+	 4006 11169
932	0	0	Ki67+	 4010 11182
933	0	0	Ki67+	 4021 11221
934	0	0	Ki67+	 4039 11236
935	0	0	Ki67+	 4044 11488
936	0	0	Ki67+	 4066 11508
937	0	0	Ki67+	 4071 11262
938	0	0	Ki67+	 4092 11628
939	0	0	Ki67+	 4096 11266
940	0	0	Ki67+	 4099 10984
941	0	0	Ki67+	 4113 11046
942	0	0	Ki67+	 4116 11501
943	0	0	Ki67+	 4148 11008
944	0	0	Ki67+	 4153 11404
945	0	0	Ki67+	 4162 11396
946	0	0	Ki67+	 4176 11011
947	0	0	Ki67+	 4200 11176
948	0	0	Ki67+	 4209 11103
949	0	0	Ki67+	 4220 11222
950	0	0	Ki67+	 4238 11086
951	0	0	Ki67+	 4243 11570
952	0	0	Ki67+	 4249 11053
953	0	0	Ki67+	 4250 11234
954	0	0	Ki67+	 4261 11615
955	0	0	Ki67+	 3481 12261
956	0	0	Ki67+	 3515 12040
957	0	0	Ki67+	 3520 12076
958	0	0	Ki67+	 3545 12072
959	0	0	Ki67+	 3553 12022
960	0	0	Ki67+	 3553 12048
961	0	0	Ki67+	 3589 12092
962	0	0	Ki67+	 3590 12077
963	0	0	Ki67+	 3598 12161
964	0	0	Ki67+	 3600 12554
965	0	0	Ki67+	 3604 12140
966	0	0	Ki67+	 3606 12527
967	0	0	Ki67+	 3609 12125
968	0	0	Ki67+	 3626 12141
969	0	0	Ki67+	 3635 12075
970	0	0	Ki67+	 3635 12123
971	0	0	Ki67+	 3640 12062
972	0	0	Ki67+	 3656 12518
973	0	0	Ki67+	 3680 12445
974	0	0	Ki67+	 3692 12367
975	0	0	Ki67+	 3705 12525
976	0	0	Ki67+	 3715 12431
977	0	0	Ki67+	 3724 12515
978	0	0	Ki67+	 3727 12228
979	0	0	Ki67+	 3731 12202
980	0	0	Ki67+	 3742 12507
981	0	0	Ki67+	 3775 12531
982	0	0	Ki67+	 3786 12512
983	0	0	Ki67+	 3810 12152
984	0	0	Ki67+	 3824 12131
985	0	0	Ki67+	 3825 12145
986	0	0	Ki67+	 3840 11831
987	0	0	Ki67+	 3842 11849
988	0	0	Ki67+	 3854 11840
989	0	0	Ki67+	 3871 12128
990	0	0	Ki67+	 3895 12207
991	0	0	Ki67+	 3920 11907
992	0	0	Ki67+	 3924 12201
993	0	0	Ki67+	 3951 12147
994	0	0	Ki67+	 3966 12161
995	0	0	Ki67+	 4012 11916
996	0	0	Ki67+	 4025 12272
997	0	0	Ki67+	 4124 12198
998	0	0	Ki67+	 4131 12175
999	0	0	Ki67+	 4158 12225
1000	0	0	Ki67+	 4187 12229
1001	0	0	Ki67+	 4222 11949
1002	0	0	Ki67+	 4224 12180
1003	0	0	Ki67+	 4237 11872
1004	0	0	Ki67+	 4248 11852
1005	0	0	Ki67+	 3473 12737
1006	0	0	Ki67+	 3481 12626
1007	0	0	Ki67+	 3489 12658
1008	0	0	Ki67+	 3497 12695
1009	0	0	Ki67+	 3508 12713
1010	0	0	Ki67+	 3516 13265
1011	0	0	Ki67+	 3521 13239
1012	0	0	Ki67+	 3523 12686
1013	0	0	Ki67+	 3569 12645
1014	0	0	Ki67+	 3591 13141
1015	0	0	Ki67+	 3598 12602
1016	0	0	Ki67+	 3602 12943
1017	0	0	Ki67+	 3621 12571
1018	0	0	Ki67+	 3624 12636
1019	0	0	Ki67+	 3638 12908
1020	0	0	Ki67+	 3657 12636
1021	0	0	Ki67+	 3658 12614
1022	0	0	Ki67+	 3661 12887
1023	0	0	Ki67+	 3662 13241
1024	0	0	Ki67+	 3665 13279
1025	0	0	Ki67+	 3667 12923
1026	0	0	Ki67+	 3676 12899
1027	0	0	Ki67+	 3683 12977
1028	0	0	Ki67+	 3697 12812
1029	0	0	Ki67+	 3713 13036
1030	0	0	Ki67+	 3719 12591
1031	0	0	Ki67+	 3726 13039
1032	0	0	Ki67+	 3727 13012
1033	0	0	Ki67+	 3732 13247
1034	0	0	Ki67+	 3742 13029
1035	0	0	Ki67+	 3746 13003
1036	0	0	Ki67+	 3798 12765
1037	0	0	Ki67+	 3809 12801
1038	0	0	Ki67+	 3810 12899
1039	0	0	Ki67+	 3823 12803
1040	0	0	Ki67+	 3826 12763
1041	0	0	Ki67+	 3843 12917
1042	0	0	Ki67+	 3853 12761
1043	0	0	Ki67+	 3910 12891
1044	0	0	Ki67+	 3953 13115
1045	0	0	Ki67+	 3956 13164
1046	0	0	Ki67+	 3958 13179
1047	0	0	Ki67+	 3986 12851
1048	0	0	Ki67+	 4055 13328
1049	0	0	Ki67+	 4059 13121
1050	0	0	Ki67+	 4059 13157
1051	0	0	Ki67+	 4073 13172
1052	0	0	Ki67+	 4093 13139
1053	0	0	Ki67+	 4103 13356
1054	0	0	Ki67+	 4150 13359
1055	0	0	Ki67+	 4166 12627
1056	0	0	Ki67+	 4179 12647
1057	0	0	Ki67+	 4179 13305
1058	0	0	Ki67+	 4194 13306
1059	0	0	Ki67+	 4245 12806
1060	0	0	Ki67+	 3473 14138
1061	0	0	Ki67+	 3477 14015
1062	0	0	Ki67+	 3478 13879
1063	0	0	Ki67+	 3482 13897
1064	0	0	Ki67+	 3484 14031
1065	0	0	Ki67+	 3488 14084
1066	0	0	Ki67+	 3494 14010
1067	0	0	Ki67+	 3495 14042
1068	0	0	Ki67+	 3512 14018
1069	0	0	Ki67+	 3517 14073
1070	0	0	Ki67+	 3520 14035
1071	0	0	Ki67+	 3564 14153
1072	0	0	Ki67+	 3576 13475
1073	0	0	Ki67+	 3585 13509
1074	0	0	Ki67+	 3598 13540
1075	0	0	Ki67+	 3603 14158
1076	0	0	Ki67+	 3764 13487
1077	0	0	Ki67+	 3775 13867
1078	0	0	Ki67+	 3791 13968
1079	0	0	Ki67+	 3803 13841
1080	0	0	Ki67+	 3818 13904
1081	0	0	Ki67+	 3825 13822
1082	0	0	Ki67+	 3826 13887
1083	0	0	Ki67+	 3832 13861
1084	0	0	Ki67+	 3834 14035
1085	0	0	Ki67+	 3836 13970
1086	0	0	Ki67+	 3838 13983
1087	0	0	Ki67+	 3849 14011
1088	0	0	Ki67+	 3873 13897
1089	0	0	Ki67+	 3875 13854
1090	0	0	Ki67+	 3879 14082
1091	0	0	Ki67+	 3889 13710
1092	0	0	Ki67+	 3904 13975
1093	0	0	Ki67+	 3904 14061
1094	0	0	Ki67+	 3907 13836
1095	0	0	Ki67+	 3910 14100
1096	0	0	Ki67+	 3913 13768
1097	0	0	Ki67+	 3919 13693
1098	0	0	Ki67+	 3919 13830
1099	0	0	Ki67+	 3921 13733
1100	0	0	Ki67+	 3924 13948
1101	0	0	Ki67+	 3928 13749
1102	0	0	Ki67+	 3936 13925
1103	0	0	Ki67+	 3936 14080
1104	0	0	Ki67+	 3945 13846
1105	0	0	Ki67+	 3949 13795
1106	0	0	Ki67+	 3952 13733
1107	0	0	Ki67+	 3954 13709
1108	0	0	Ki67+	 3959 13873
1109	0	0	Ki67+	 3964 13684
1110	0	0	Ki67+	 3968 13924
1111	0	0	Ki67+	 3970 13827
1112	0	0	Ki67+	 3973 13610
1113	0	0	Ki67+	 3973 13864
1114	0	0	Ki67+	 3974 13598
1115	0	0	Ki67+	 3976 13662
1116	0	0	Ki67+	 3977 13886
1117	0	0	Ki67+	 3978 13736
1118	0	0	Ki67+	 3991 13673
1119	0	0	Ki67+	 4001 13515
1120	0	0	Ki67+	 4009 13702
1121	0	0	Ki67+	 4009 13751
1122	0	0	Ki67+	 4010 13876
1123	0	0	Ki67+	 4024 13845
1124	0	0	Ki67+	 4027 13688
1125	0	0	Ki67+	 4043 13793
1126	0	0	Ki67+	 4044 13606
1127	0	0	Ki67+	 4052 13700
1128	0	0	Ki67+	 4072 13721
1129	0	0	Ki67+	 4108 13633
1130	0	0	Ki67+	 4112 13728
1131	0	0	Ki67+	 4119 13703
1132	0	0	Ki67+	 4120 13552
1133	0	0	Ki67+	 4123 13404
1134	0	0	Ki67+	 4124 13580
1135	0	0	Ki67+	 4125 13377
1136	0	0	Ki67+	 4166 13385
1137	0	0	Ki67+	 4262 13564
1138	0	0	Ki67+	 4267 13544
1139	0	0	Ki67+	 3479 14874
1140	0	0	Ki67+	 3484 14861
1141	0	0	Ki67+	 3492 14831
1142	0	0	Ki67+	 3498 14197
1143	0	0	Ki67+	 3531 14176
1144	0	0	Ki67+	 3535 14192
1145	0	0	Ki67+	 3536 14225
1146	0	0	Ki67+	 3553 14161
1147	0	0	Ki67+	 3557 14249
1148	0	0	Ki67+	 3564 14272
1149	0	0	Ki67+	 3570 14246
1150	0	0	Ki67+	 3574 14190
1151	0	0	Ki67+	 3580 14226
1152	0	0	Ki67+	 3587 14177
1153	0	0	Ki67+	 3591 14255
1154	0	0	Ki67+	 3604 14208
1155	0	0	Ki67+	 3608 14279
1156	0	0	Ki67+	 3615 14187
1157	0	0	Ki67+	 3627 14291
1158	0	0	Ki67+	 3631 14224
1159	0	0	Ki67+	 3633 14254
1160	0	0	Ki67+	 3656 14277
1161	0	0	Ki67+	 3660 14195
1162	0	0	Ki67+	 3682 14289
1163	0	0	Ki67+	 3693 14267
1164	0	0	Ki67+	 3697 14900
1165	0	0	Ki67+	 3708 14946
1166	0	0	Ki67+	 3710 14927
1167	0	0	Ki67+	 3725 14298
1168	0	0	Ki67+	 3762 14298
1169	0	0	Ki67+	 3804 14887
1170	0	0	Ki67+	 3809 14180
1171	0	0	Ki67+	 3850 14900
1172	0	0	Ki67+	 3908 14241
1173	0	0	Ki67+	 3909 14940
1174	0	0	Ki67+	 3919 14262
1175	0	0	Ki67+	 3966 14913
1176	0	0	Ki67+	 3978 14919
1177	0	0	Ki67+	 3993 14806
1178	0	0	Ki67+	 4005 14817
1179	0	0	Ki67+	 4015 14851
1180	0	0	Ki67+	 4020 14261
1181	0	0	Ki67+	 4027 14299
1182	0	0	Ki67+	 4071 14288
1183	0	0	Ki67+	 4077 14221
1184	0	0	Ki67+	 4077 14238
1185	0	0	Ki67+	 4079 14758
1186	0	0	Ki67+	 4094 14721
1187	0	0	Ki67+	 4105 14230
1188	0	0	Ki67+	 4107 14258
1189	0	0	Ki67+	 4109 14733
1190	0	0	Ki67+	 4120 14829
1191	0	0	Ki67+	 4124 14773
1192	0	0	Ki67+	 4125 14751
1193	0	0	Ki67+	 4144 14855
1194	0	0	Ki67+	 4155 14754
1195	0	0	Ki67+	 4186 14777
1196	0	0	Ki67+	 4219 14692
1197	0	0	Ki67+	 4230 14665
1198	0	0	Ki67+	 4232 14727
1199	0	0	Ki67+	 4246 14680
1200	0	0	Ki67+	 3485 15128
1201	0	0	Ki67+	 3489 15009
1202	0	0	Ki67+	 3497 14982
1203	0	0	Ki67+	 3502 15204
1204	0	0	Ki67+	 3526 15449
1205	0	0	Ki67+	 3529 15541
1206	0	0	Ki67+	 3530 15511
1207	0	0	Ki67+	 3534 15368
1208	0	0	Ki67+	 3535 15463
1209	0	0	Ki67+	 3537 15202
1210	0	0	Ki67+	 3540 15179
1211	0	0	Ki67+	 3541 15357
1212	0	0	Ki67+	 3576 15347
1213	0	0	Ki67+	 3592 15749
1214	0	0	Ki67+	 3599 15120
1215	0	0	Ki67+	 3603 15038
1216	0	0	Ki67+	 3607 15084
1217	0	0	Ki67+	 3628 14976
1218	0	0	Ki67+	 3645 15250
1219	0	0	Ki67+	 3647 15099
1220	0	0	Ki67+	 3665 15305
1221	0	0	Ki67+	 3674 15034
1222	0	0	Ki67+	 3677 15348
1223	0	0	Ki67+	 3707 14988
1224	0	0	Ki67+	 3710 15362
1225	0	0	Ki67+	 3710 15415
1226	0	0	Ki67+	 3711 15721
1227	0	0	Ki67+	 3712 15685
1228	0	0	Ki67+	 3717 15373
1229	0	0	Ki67+	 3722 15032
1230	0	0	Ki67+	 3728 15612
1231	0	0	Ki67+	 3731 15236
1232	0	0	Ki67+	 3733 15712
1233	0	0	Ki67+	 3738 15593
1234	0	0	Ki67+	 3747 15625
1235	0	0	Ki67+	 3748 15273
1236	0	0	Ki67+	 3749 15636
1237	0	0	Ki67+	 3750 15039
1238	0	0	Ki67+	 3758 15729
1239	0	0	Ki67+	 3769 15748
1240	0	0	Ki67+	 3770 15294
1241	0	0	Ki67+	 3770 15353
1242	0	0	Ki67+	 3771 15626
1243	0	0	Ki67+	 3774 15681
1244	0	0	Ki67+	 3783 15750
1245	0	0	Ki67+	 3784 15698
1246	0	0	Ki67+	 3789 15306
1247	0	0	Ki67+	 3789 15537
1248	0	0	Ki67+	 3809 15282
1249	0	0	Ki67+	 3815 15230
1250	0	0	Ki67+	 3820 15152
1251	0	0	Ki67+	 3820 15163
1252	0	0	Ki67+	 3821 15314
1253	0	0	Ki67+	 3826 15183
1254	0	0	Ki67+	 3841 15071
1255	0	0	Ki67+	 3847 15566
1256	0	0	Ki67+	 3848 15461
1257	0	0	Ki67+	 3850 15504
1258	0	0	Ki67+	 3855 15698
1259	0	0	Ki67+	 3863 15557
1260	0	0	Ki67+	 3866 15509
1261	0	0	Ki67+	 3877 15045
1262	0	0	Ki67+	 3880 15197
1263	0	0	Ki67+	 3885 15168
1264	0	0	Ki67+	 3889 15469
1265	0	0	Ki67+	 3904 15489
1266	0	0	Ki67+	 3933 15660
1267	0	0	Ki67+	 3960 15491
1268	0	0	Ki67+	 3961 14977
1269	0	0	Ki67+	 3973 15645
1270	0	0	Ki67+	 3979 15625
1271	0	0	Ki67+	 3984 14967
1272	0	0	Ki67+	 3986 15079
1273	0	0	Ki67+	 4029 15370
1274	0	0	Ki67+	 4036 15052
1275	0	0	Ki67+	 4036 15089
1276	0	0	Ki67+	 4054 15554
1277	0	0	Ki67+	 4054 15568
1278	0	0	Ki67+	 4057 15597
1279	0	0	Ki67+	 4062 15358
1280	0	0	Ki67+	 4073 15323
1281	0	0	Ki67+	 4096 15334
1282	0	0	Ki67+	 4110 15049
1283	0	0	Ki67+	 4115 15108
1284	0	0	Ki67+	 4199 15310
1285	0	0	Ki67+	 4211 15135
1286	0	0	Ki67+	 4211 15152
1287	0	0	Ki67+	 4262 15725
1288	0	0	Ki67+	 3550 16215
1289	0	0	Ki67+	 3573 16235
1290	0	0	Ki67+	 3617 16179
1291	0	0	Ki67+	 3715 16526
1292	0	0	Ki67+	 3723 16121
1293	0	0	Ki67+	 3801 16460
1294	0	0	Ki67+	 3804 16488
1295	0	0	Ki67+	 3825 16504
1296	0	0	Ki67+	 3834 16462
1297	0	0	Ki67+	 3856 16180
1298	0	0	Ki67+	 3902 15951
1299	0	0	Ki67+	 3918 15939
1300	0	0	Ki67+	 3928 16395
1301	0	0	Ki67+	 3966 16468
1302	0	0	Ki67+	 3970 16482
1303	0	0	Ki67+	 4018 16518
1304	0	0	Ki67+	 4050 16497
1305	0	0	Ki67+	 4196 15784
1306	0	0	Ki67+	 4197 15810
1307	0	0	Ki67+	 4209 15823
1308	0	0	Ki67+	 4235 15854
1309	0	0	Ki67+	 4254 15832
1310	0	0	Ki67+	 4258 16515
1311	0	0	Ki67+	 3748 16715
1312	0	0	Ki67+	 3763 16707
1313	0	0	Ki67+	 3789 16730
1314	0	0	Ki67+	 3800 16719
1315	0	0	Ki67+	 3803 16872
1316	0	0	Ki67+	 3815 16734
1317	0	0	Ki67+	 3839 16835
1318	0	0	Ki67+	 3870 16752
1319	0	0	Ki67+	 3898 16932
1320	0	0	Ki67+	 4010 16817
1321	0	0	Ki67+	 4012 17054
1322	0	0	Ki67+	 4014 17095
1323	0	0	Ki67+	 4049 17010
1324	0	0	Ki67+	 4051 16984
1325	0	0	Ki67+	 4058 17089
1326	0	0	Ki67+	 4070 17001
1327	0	0	Ki67+	 4087 16966
1328	0	0	Ki67+	 4122 17025
1329	0	0	Ki67+	 4151 16746
1330	0	0	Ki67+	 4156 16717
1331	0	0	Ki67+	 4195 17079
1332	0	0	Ki67+	 4195 17112
1333	0	0	Ki67+	 4198 16703
1334	0	0	Ki67+	 4213 17092
1335	0	0	Ki67+	 4216 16651
1336	0	0	Ki67+	 4225 16622
1337	0	0	Ki67+	 4232 16652
1338	0	0	Ki67+	 4248 17092
1339	0	0	Ki67+	 4250 16929
1340	0	0	Ki67+	 4253 17358
1341	0	0	Ki67+	 4257 17270
1342	0	0	Ki67+	 4265 17178
1343	0	0	Ki67+	 4134 17520
1344	0	0	Ki67+	 4148 17553
1345	0	0	Ki67+	 4149 17462
1346	0	0	Ki67+	 4150 17478
1347	0	0	Ki67+	 4167 17567
1348	0	0	Ki67+	 4184 17450
1349	0	0	Ki67+	 4191 17557
1350	0	0	Ki67+	 4220 17458
1351	0	0	Ki67+	 4234 17530
1352	0	0	Ki67+	 4238 17567
1353	0	0	Ki67+	 4245 17552
1354	0	0	Ki67+	 4253 17374
1355	0	0	Ki67+	 4261 17577
1356	0	0	Ki67+	 4262 17610
1357	0	0	Ki67+	 4263 17518
1358	0	0	Ki67+	 4270 17565
1359	0	0	Ki67+	 4695 6261
1360	0	0	Ki67+	 4758 6013
1361	0	0	Ki67+	 4794 6395
1362	0	0	Ki67+	 4847 5953
1363	0	0	Ki67+	 4890 6273
1364	0	0	Ki67+	 4933 6270
1365	0	0	Ki67+	 4298 7113
1366	0	0	Ki67+	 4390 7019
1367	0	0	Ki67+	 4434 6987
1368	0	0	Ki67+	 4460 7018
1369	0	0	Ki67+	 4548 6543
1370	0	0	Ki67+	 4564 6549
1371	0	0	Ki67+	 4575 6638
1372	0	0	Ki67+	 4580 6652
1373	0	0	Ki67+	 4586 6642
1374	0	0	Ki67+	 4602 7316
1375	0	0	Ki67+	 4613 6540
1376	0	0	Ki67+	 4634 6544
1377	0	0	Ki67+	 4680 7073
1378	0	0	Ki67+	 4761 6954
1379	0	0	Ki67+	 4762 7087
1380	0	0	Ki67+	 4772 7315
1381	0	0	Ki67+	 4811 7303
1382	0	0	Ki67+	 4846 7308
1383	0	0	Ki67+	 4847 7102
1384	0	0	Ki67+	 4892 6906
1385	0	0	Ki67+	 4948 6898
1386	0	0	Ki67+	 4962 6909
1387	0	0	Ki67+	 4996 6949
1388	0	0	Ki67+	 5010 7279
1389	0	0	Ki67+	 5020 7299
1390	0	0	Ki67+	 5067 7307
1391	0	0	Ki67+	 4275 7569
1392	0	0	Ki67+	 4348 7621
1393	0	0	Ki67+	 4433 8035
1394	0	0	Ki67+	 4461 8006
1395	0	0	Ki67+	 4536 7329
1396	0	0	Ki67+	 4537 7348
1397	0	0	Ki67+	 4644 7779
1398	0	0	Ki67+	 4755 7516
1399	0	0	Ki67+	 4806 7356
1400	0	0	Ki67+	 4810 7331
1401	0	0	Ki67+	 4836 7364
1402	0	0	Ki67+	 4858 7685
1403	0	0	Ki67+	 4877 7499
1404	0	0	Ki67+	 4878 7967
1405	0	0	Ki67+	 4882 7347
1406	0	0	Ki67+	 4895 7331
1407	0	0	Ki67+	 4895 7511
1408	0	0	Ki67+	 4916 7364
1409	0	0	Ki67+	 4925 7512
1410	0	0	Ki67+	 4941 7549
1411	0	0	Ki67+	 4946 7353
1412	0	0	Ki67+	 4946 7587
1413	0	0	Ki67+	 4947 7531
1414	0	0	Ki67+	 4955 7719
1415	0	0	Ki67+	 4964 7582
1416	0	0	Ki67+	 4972 7503
1417	0	0	Ki67+	 4975 7653
1418	0	0	Ki67+	 4998 7564
1419	0	0	Ki67+	 5001 7661
1420	0	0	Ki67+	 5016 7618
1421	0	0	Ki67+	 5022 7573
1422	0	0	Ki67+	 5045 7614
1423	0	0	Ki67+	 4401 8604
1424	0	0	Ki67+	 4424 8401
1425	0	0	Ki67+	 4435 8661
1426	0	0	Ki67+	 4532 8683
1427	0	0	Ki67+	 4550 8626
1428	0	0	Ki67+	 4574 8664
1429	0	0	Ki67+	 4594 8662
1430	0	0	Ki67+	 4623 8621
1431	0	0	Ki67+	 4681 8462
1432	0	0	Ki67+	 4710 8612
1433	0	0	Ki67+	 4820 8609
1434	0	0	Ki67+	 4914 8535
1435	0	0	Ki67+	 4979 8459
1436	0	0	Ki67+	 4983 8710
1437	0	0	Ki67+	 4993 8410
1438	0	0	Ki67+	 5041 8907
1439	0	0	Ki67+	 5057 8408
1440	0	0	Ki67+	 5058 8430
1441	0	0	Ki67+	 5068 8518
1442	0	0	Ki67+	 4299 9614
1443	0	0	Ki67+	 4325 9547
1444	0	0	Ki67+	 4392 9222
1445	0	0	Ki67+	 4420 9666
1446	0	0	Ki67+	 4425 9216
1447	0	0	Ki67+	 4432 9487
1448	0	0	Ki67+	 4458 9428
1449	0	0	Ki67+	 4462 9460
1450	0	0	Ki67+	 4472 9078
1451	0	0	Ki67+	 4482 9528
1452	0	0	Ki67+	 4487 9068
1453	0	0	Ki67+	 4565 9582
1454	0	0	Ki67+	 4649 9653
1455	0	0	Ki67+	 4663 9653
1456	0	0	Ki67+	 4664 9227
1457	0	0	Ki67+	 4670 9099
1458	0	0	Ki67+	 4681 9140
1459	0	0	Ki67+	 4687 9628
1460	0	0	Ki67+	 4714 9638
1461	0	0	Ki67+	 4738 9671
1462	0	0	Ki67+	 4743 9596
1463	0	0	Ki67+	 4746 9625
1464	0	0	Ki67+	 4780 9651
1465	0	0	Ki67+	 4814 9618
1466	0	0	Ki67+	 4830 9087
1467	0	0	Ki67+	 4848 9072
1468	0	0	Ki67+	 4853 9541
1469	0	0	Ki67+	 4864 9574
1470	0	0	Ki67+	 4903 9619
1471	0	0	Ki67+	 4905 9561
1472	0	0	Ki67+	 4905 9581
1473	0	0	Ki67+	 4956 9060
1474	0	0	Ki67+	 5000 9221
1475	0	0	Ki67+	 5000 9481
1476	0	0	Ki67+	 5009 9698
1477	0	0	Ki67+	 5019 9491
1478	0	0	Ki67+	 5024 9091
1479	0	0	Ki67+	 5026 9276
1480	0	0	Ki67+	 5029 9210
1481	0	0	Ki67+	 5031 9221
1482	0	0	Ki67+	 5032 9174
1483	0	0	Ki67+	 5054 9291
1484	0	0	Ki67+	 5071 9198
1485	0	0	Ki67+	 4352 9920
1486	0	0	Ki67+	 4361 9851
1487	0	0	Ki67+	 4381 10504
1488	0	0	Ki67+	 4411 9864
1489	0	0	Ki67+	 4427 9876
1490	0	0	Ki67+	 4438 9864
1491	0	0	Ki67+	 4449 9987
1492	0	0	Ki67+	 4479 9889
1493	0	0	Ki67+	 4480 9871
1494	0	0	Ki67+	 4494 9902
1495	0	0	Ki67+	 4522 9963
1496	0	0	Ki67+	 4527 10442
1497	0	0	Ki67+	 4569 10443
1498	0	0	Ki67+	 4614 9966
1499	0	0	Ki67+	 4618 9947
1500	0	0	Ki67+	 4630 9741
1501	0	0	Ki67+	 4682 9960
1502	0	0	Ki67+	 4715 9853
1503	0	0	Ki67+	 4716 9904
1504	0	0	Ki67+	 4736 9892
1505	0	0	Ki67+	 4751 9838
1506	0	0	Ki67+	 4759 9815
1507	0	0	Ki67+	 4760 10210
1508	0	0	Ki67+	 4790 9840
1509	0	0	Ki67+	 4796 10433
1510	0	0	Ki67+	 4799 9820
1511	0	0	Ki67+	 4817 9786
1512	0	0	Ki67+	 4840 10474
1513	0	0	Ki67+	 4987 10249
1514	0	0	Ki67+	 4993 9740
1515	0	0	Ki67+	 5024 9953
1516	0	0	Ki67+	 5025 10235
1517	0	0	Ki67+	 5038 10412
1518	0	0	Ki67+	 4282 11210
1519	0	0	Ki67+	 4309 11313
1520	0	0	Ki67+	 4481 10875
1521	0	0	Ki67+	 4484 10960
1522	0	0	Ki67+	 4489 10849
1523	0	0	Ki67+	 4494 10931
1524	0	0	Ki67+	 4495 11240
1525	0	0	Ki67+	 4506 10914
1526	0	0	Ki67+	 4507 10839
1527	0	0	Ki67+	 4511 11272
1528	0	0	Ki67+	 4521 11298
1529	0	0	Ki67+	 4527 10826
1530	0	0	Ki67+	 4530 11244
1531	0	0	Ki67+	 4536 10888
1532	0	0	Ki67+	 4540 11266
1533	0	0	Ki67+	 4547 10865
1534	0	0	Ki67+	 4551 11307
1535	0	0	Ki67+	 4558 10788
1536	0	0	Ki67+	 4558 10864
1537	0	0	Ki67+	 4564 11036
1538	0	0	Ki67+	 4565 11060
1539	0	0	Ki67+	 4570 10775
1540	0	0	Ki67+	 4572 10844
1541	0	0	Ki67+	 4574 10865
1542	0	0	Ki67+	 4584 10897
1543	0	0	Ki67+	 4584 10999
1544	0	0	Ki67+	 4597 10821
1545	0	0	Ki67+	 4599 10923
1546	0	0	Ki67+	 4604 10942
1547	0	0	Ki67+	 4614 11130
1548	0	0	Ki67+	 4620 10907
1549	0	0	Ki67+	 4622 10856
1550	0	0	Ki67+	 4628 11298
1551	0	0	Ki67+	 4632 11113
1552	0	0	Ki67+	 4637 11213
1553	0	0	Ki67+	 4638 10901
1554	0	0	Ki67+	 4642 10855
1555	0	0	Ki67+	 4649 10824
1556	0	0	Ki67+	 4659 11147
1557	0	0	Ki67+	 4662 10843
1558	0	0	Ki67+	 4668 11213
1559	0	0	Ki67+	 4671 11069
1560	0	0	Ki67+	 4683 11161
1561	0	0	Ki67+	 4686 11131
1562	0	0	Ki67+	 4696 11134
1563	0	0	Ki67+	 4697 10859
1564	0	0	Ki67+	 4721 11135
1565	0	0	Ki67+	 4750 10939
1566	0	0	Ki67+	 4771 10842
1567	0	0	Ki67+	 4782 10883
1568	0	0	Ki67+	 4792 10793
1569	0	0	Ki67+	 4793 10835
1570	0	0	Ki67+	 4867 11327
1571	0	0	Ki67+	 4907 11279
1572	0	0	Ki67+	 4931 11288
1573	0	0	Ki67+	 4948 11294
1574	0	0	Ki67+	 4957 10935
1575	0	0	Ki67+	 5025 10746
1576	0	0	Ki67+	 4282 11331
1577	0	0	Ki67+	 4336 11511
1578	0	0	Ki67+	 4354 11554
1579	0	0	Ki67+	 4390 11863
1580	0	0	Ki67+	 4396 11896
1581	0	0	Ki67+	 4402 11922
1582	0	0	Ki67+	 4404 11474
1583	0	0	Ki67+	 4420 11905
1584	0	0	Ki67+	 4437 11926
1585	0	0	Ki67+	 4448 11696
1586	0	0	Ki67+	 4450 11652
1587	0	0	Ki67+	 4454 11844
1588	0	0	Ki67+	 4455 11557
1589	0	0	Ki67+	 4456 11891
1590	0	0	Ki67+	 4464 11546
1591	0	0	Ki67+	 4470 11866
1592	0	0	Ki67+	 4479 11775
1593	0	0	Ki67+	 4489 11903
1594	0	0	Ki67+	 4494 12059
1595	0	0	Ki67+	 4501 12047
1596	0	0	Ki67+	 4538 11381
1597	0	0	Ki67+	 4569 11400
1598	0	0	Ki67+	 4588 11742
1599	0	0	Ki67+	 4591 12090
1600	0	0	Ki67+	 4620 12103
1601	0	0	Ki67+	 4626 11515
1602	0	0	Ki67+	 4650 11499
1603	0	0	Ki67+	 4659 11516
1604	0	0	Ki67+	 4742 11900
1605	0	0	Ki67+	 4753 11605
1606	0	0	Ki67+	 4796 11421
1607	0	0	Ki67+	 4800 11956
1608	0	0	Ki67+	 4808 11411
1609	0	0	Ki67+	 4816 11503
1610	0	0	Ki67+	 4826 12102
1611	0	0	Ki67+	 4853 11377
1612	0	0	Ki67+	 4887 11914
1613	0	0	Ki67+	 4902 11540
1614	0	0	Ki67+	 4929 11329
1615	0	0	Ki67+	 4930 11691
1616	0	0	Ki67+	 4930 11806
1617	0	0	Ki67+	 4958 11660
1618	0	0	Ki67+	 4969 11352
1619	0	0	Ki67+	 4970 12120
1620	0	0	Ki67+	 4998 11839
1621	0	0	Ki67+	 5026 11329
1622	0	0	Ki67+	 5043 11334
1623	0	0	Ki67+	 4277 12498
1624	0	0	Ki67+	 4325 12469
1625	0	0	Ki67+	 4385 12359
1626	0	0	Ki67+	 4401 12362
1627	0	0	Ki67+	 4480 12386
1628	0	0	Ki67+	 4607 12134
1629	0	0	Ki67+	 4615 12653
1630	0	0	Ki67+	 4620 12152
1631	0	0	Ki67+	 4631 12132
1632	0	0	Ki67+	 4650 12637
1633	0	0	Ki67+	 4661 12622
1634	0	0	Ki67+	 4675 12603
1635	0	0	Ki67+	 4701 12393
1636	0	0	Ki67+	 4706 12603
1637	0	0	Ki67+	 4731 12496
1638	0	0	Ki67+	 4740 12162
1639	0	0	Ki67+	 4757 12763
1640	0	0	Ki67+	 4795 12178
1641	0	0	Ki67+	 4801 12383
1642	0	0	Ki67+	 4849 12425
1643	0	0	Ki67+	 4947 12141
1644	0	0	Ki67+	 4955 12133
1645	0	0	Ki67+	 5049 12590
1646	0	0	Ki67+	 4313 13088
1647	0	0	Ki67+	 4333 13065
1648	0	0	Ki67+	 4395 13714
1649	0	0	Ki67+	 4484 13300
1650	0	0	Ki67+	 4522 13351
1651	0	0	Ki67+	 4572 13218
1652	0	0	Ki67+	 4609 13311
1653	0	0	Ki67+	 4641 13055
1654	0	0	Ki67+	 4650 13208
1655	0	0	Ki67+	 4711 13692
1656	0	0	Ki67+	 4737 13570
1657	0	0	Ki67+	 4789 13628
1658	0	0	Ki67+	 4887 13425
1659	0	0	Ki67+	 4896 13570
1660	0	0	Ki67+	 4922 13558
1661	0	0	Ki67+	 4931 13449
1662	0	0	Ki67+	 4938 13549
1663	0	0	Ki67+	 4278 14281
1664	0	0	Ki67+	 4291 14381
1665	0	0	Ki67+	 4295 14268
1666	0	0	Ki67+	 4311 14262
1667	0	0	Ki67+	 4329 14232
1668	0	0	Ki67+	 4331 13944
1669	0	0	Ki67+	 4350 14229
1670	0	0	Ki67+	 4365 13983
1671	0	0	Ki67+	 4371 14417
1672	0	0	Ki67+	 4396 13930
1673	0	0	Ki67+	 4404 14314
1674	0	0	Ki67+	 4495 14317
1675	0	0	Ki67+	 4497 14074
1676	0	0	Ki67+	 4537 13969
1677	0	0	Ki67+	 4666 14475
1678	0	0	Ki67+	 4702 14523
1679	0	0	Ki67+	 4719 13933
1680	0	0	Ki67+	 4722 13947
1681	0	0	Ki67+	 4725 14524
1682	0	0	Ki67+	 4758 14504
1683	0	0	Ki67+	 4791 13880
1684	0	0	Ki67+	 4906 14487
1685	0	0	Ki67+	 4919 14518
1686	0	0	Ki67+	 5012 14220
1687	0	0	Ki67+	 4310 14651
1688	0	0	Ki67+	 4311 14784
1689	0	0	Ki67+	 4317 14667
1690	0	0	Ki67+	 4329 15113
1691	0	0	Ki67+	 4336 15140
1692	0	0	Ki67+	 4340 14780
1693	0	0	Ki67+	 4353 15210
1694	0	0	Ki67+	 4373 14642
1695	0	0	Ki67+	 4382 14659
1696	0	0	Ki67+	 4394 14655
1697	0	0	Ki67+	 4395 14675
1698	0	0	Ki67+	 4398 15255
1699	0	0	Ki67+	 4414 14654
1700	0	0	Ki67+	 4415 14674
1701	0	0	Ki67+	 4416 14631
1702	0	0	Ki67+	 4426 14666
1703	0	0	Ki67+	 4427 14652
1704	0	0	Ki67+	 4429 15248
1705	0	0	Ki67+	 4436 14687
1706	0	0	Ki67+	 4446 15255
1707	0	0	Ki67+	 4450 14929
1708	0	0	Ki67+	 4455 15279
1709	0	0	Ki67+	 4487 15263
1710	0	0	Ki67+	 4501 14621
1711	0	0	Ki67+	 4506 14660
1712	0	0	Ki67+	 4511 15234
1713	0	0	Ki67+	 4530 14889
1714	0	0	Ki67+	 4533 14627
1715	0	0	Ki67+	 4536 14648
1716	0	0	Ki67+	 4553 14718
1717	0	0	Ki67+	 4554 14608
1718	0	0	Ki67+	 4586 15188
1719	0	0	Ki67+	 4593 14575
1720	0	0	Ki67+	 4612 14558
1721	0	0	Ki67+	 4612 14594
1722	0	0	Ki67+	 4615 15172
1723	0	0	Ki67+	 4622 15146
1724	0	0	Ki67+	 4634 14799
1725	0	0	Ki67+	 4636 15033
1726	0	0	Ki67+	 4658 14548
1727	0	0	Ki67+	 4685 14604
1728	0	0	Ki67+	 4694 14583
1729	0	0	Ki67+	 4708 14551
1730	0	0	Ki67+	 4720 14645
1731	0	0	Ki67+	 4770 14884
1732	0	0	Ki67+	 4776 14903
1733	0	0	Ki67+	 4785 14843
1734	0	0	Ki67+	 4801 14818
1735	0	0	Ki67+	 4804 15118
1736	0	0	Ki67+	 4808 14890
1737	0	0	Ki67+	 4822 15212
1738	0	0	Ki67+	 4827 14771
1739	0	0	Ki67+	 4835 14835
1740	0	0	Ki67+	 4844 14780
1741	0	0	Ki67+	 4845 14813
1742	0	0	Ki67+	 4859 14819
1743	0	0	Ki67+	 4862 14788
1744	0	0	Ki67+	 4894 15149
1745	0	0	Ki67+	 4915 15078
1746	0	0	Ki67+	 4929 15139
1747	0	0	Ki67+	 5007 15153
1748	0	0	Ki67+	 5053 15147
1749	0	0	Ki67+	 5067 14942
1750	0	0	Ki67+	 4280 15960
1751	0	0	Ki67+	 4285 15745
1752	0	0	Ki67+	 4287 15447
1753	0	0	Ki67+	 4315 15373
1754	0	0	Ki67+	 4345 15922
1755	0	0	Ki67+	 4375 15882
1756	0	0	Ki67+	 4383 15625
1757	0	0	Ki67+	 4386 15331
1758	0	0	Ki67+	 4388 15664
1759	0	0	Ki67+	 4390 15646
1760	0	0	Ki67+	 4393 15348
1761	0	0	Ki67+	 4404 15615
1762	0	0	Ki67+	 4408 15762
1763	0	0	Ki67+	 4409 15342
1764	0	0	Ki67+	 4420 16031
1765	0	0	Ki67+	 4427 15742
1766	0	0	Ki67+	 4438 16075
1767	0	0	Ki67+	 4441 16041
1768	0	0	Ki67+	 4482 16095
1769	0	0	Ki67+	 4501 15617
1770	0	0	Ki67+	 4526 15696
1771	0	0	Ki67+	 4537 15583
1772	0	0	Ki67+	 4549 15548
1773	0	0	Ki67+	 4549 15969
1774	0	0	Ki67+	 4552 15996
1775	0	0	Ki67+	 4564 15582
1776	0	0	Ki67+	 4565 15962
1777	0	0	Ki67+	 4571 15924
1778	0	0	Ki67+	 4572 15604
1779	0	0	Ki67+	 4580 15943
1780	0	0	Ki67+	 4588 15908
1781	0	0	Ki67+	 4617 15530
1782	0	0	Ki67+	 4624 15938
1783	0	0	Ki67+	 4637 15550
1784	0	0	Ki67+	 4641 15985
1785	0	0	Ki67+	 4647 15961
1786	0	0	Ki67+	 4661 15513
1787	0	0	Ki67+	 4666 15924
1788	0	0	Ki67+	 4666 16073
1789	0	0	Ki67+	 4674 15904
1790	0	0	Ki67+	 4713 15531
1791	0	0	Ki67+	 4714 15879
1792	0	0	Ki67+	 4801 16092
1793	0	0	Ki67+	 4810 15957
1794	0	0	Ki67+	 4840 15947
1795	0	0	Ki67+	 4864 15926
1796	0	0	Ki67+	 4867 15895
1797	0	0	Ki67+	 4875 15705
1798	0	0	Ki67+	 4893 15694
1799	0	0	Ki67+	 4939 15895
1800	0	0	Ki67+	 4945 15923
1801	0	0	Ki67+	 4949 15389
1802	0	0	Ki67+	 4967 15881
1803	0	0	Ki67+	 4978 15383
1804	0	0	Ki67+	 4986 15750
1805	0	0	Ki67+	 4987 15656
1806	0	0	Ki67+	 5000 15756
1807	0	0	Ki67+	 5042 15964
1808	0	0	Ki67+	 5044 15735
1809	0	0	Ki67+	 5055 15950
1810	0	0	Ki67+	 5060 15468
1811	0	0	Ki67+	 5062 15707
1812	0	0	Ki67+	 4324 16926
1813	0	0	Ki67+	 4330 16736
1814	0	0	Ki67+	 4334 16722
1815	0	0	Ki67+	 4374 16619
1816	0	0	Ki67+	 4381 16609
1817	0	0	Ki67+	 4436 16131
1818	0	0	Ki67+	 4462 16133
1819	0	0	Ki67+	 4462 16147
1820	0	0	Ki67+	 4478 16703
1821	0	0	Ki67+	 4480 16759
1822	0	0	Ki67+	 4485 16150
1823	0	0	Ki67+	 4511 16723
1824	0	0	Ki67+	 4513 16139
1825	0	0	Ki67+	 4532 16630
1826	0	0	Ki67+	 4552 16904
1827	0	0	Ki67+	 4567 16927
1828	0	0	Ki67+	 4568 16557
1829	0	0	Ki67+	 4578 16889
1830	0	0	Ki67+	 4579 16623
1831	0	0	Ki67+	 4593 16570
1832	0	0	Ki67+	 4601 16801
1833	0	0	Ki67+	 4602 16173
1834	0	0	Ki67+	 4602 16902
1835	0	0	Ki67+	 4606 16194
1836	0	0	Ki67+	 4608 16606
1837	0	0	Ki67+	 4623 16618
1838	0	0	Ki67+	 4624 16912
1839	0	0	Ki67+	 4654 16895
1840	0	0	Ki67+	 4655 16927
1841	0	0	Ki67+	 4661 16832
1842	0	0	Ki67+	 4661 16868
1843	0	0	Ki67+	 4673 16918
1844	0	0	Ki67+	 4676 16753
1845	0	0	Ki67+	 4678 16350
1846	0	0	Ki67+	 4688 16927
1847	0	0	Ki67+	 4707 16759
1848	0	0	Ki67+	 4714 16718
1849	0	0	Ki67+	 4752 16832
1850	0	0	Ki67+	 4791 16713
1851	0	0	Ki67+	 4794 16741
1852	0	0	Ki67+	 4803 16782
1853	0	0	Ki67+	 4816 16456
1854	0	0	Ki67+	 4826 16747
1855	0	0	Ki67+	 4827 16714
1856	0	0	Ki67+	 4929 16754
1857	0	0	Ki67+	 4975 16801
1858	0	0	Ki67+	 5049 16711
1859	0	0	Ki67+	 5055 16403
1860	0	0	Ki67+	 4278 17618
1861	0	0	Ki67+	 4282 17638
1862	0	0	Ki67+	 4295 17080
1863	0	0	Ki67+	 4314 17527
1864	0	0	Ki67+	 4318 16974
1865	0	0	Ki67+	 4325 17647
1866	0	0	Ki67+	 4326 17416
1867	0	0	Ki67+	 4330 17065
1868	0	0	Ki67+	 4333 16988
1869	0	0	Ki67+	 4334 17540
1870	0	0	Ki67+	 4337 17198
1871	0	0	Ki67+	 4339 17042
1872	0	0	Ki67+	 4350 17493
1873	0	0	Ki67+	 4354 17524
1874	0	0	Ki67+	 4361 17641
1875	0	0	Ki67+	 4368 17343
1876	0	0	Ki67+	 4373 16984
1877	0	0	Ki67+	 4373 17124
1878	0	0	Ki67+	 4381 17275
1879	0	0	Ki67+	 4383 17496
1880	0	0	Ki67+	 4384 17243
1881	0	0	Ki67+	 4392 17136
1882	0	0	Ki67+	 4394 17622
1883	0	0	Ki67+	 4397 17415
1884	0	0	Ki67+	 4403 17052
1885	0	0	Ki67+	 4413 17353
1886	0	0	Ki67+	 4416 17327
1887	0	0	Ki67+	 4424 17269
1888	0	0	Ki67+	 4424 17639
1889	0	0	Ki67+	 4425 17391
1890	0	0	Ki67+	 4426 17657
1891	0	0	Ki67+	 4435 17581
1892	0	0	Ki67+	 4444 17265
1893	0	0	Ki67+	 4444 17646
1894	0	0	Ki67+	 4446 17294
1895	0	0	Ki67+	 4448 16964
1896	0	0	Ki67+	 4450 17202
1897	0	0	Ki67+	 4450 17384
1898	0	0	Ki67+	 4452 17568
1899	0	0	Ki67+	 4453 17668
1900	0	0	Ki67+	 4456 17363
1901	0	0	Ki67+	 4458 17550
1902	0	0	Ki67+	 4460 17068
1903	0	0	Ki67+	 4464 17190
1904	0	0	Ki67+	 4467 17526
1905	0	0	Ki67+	 4474 17667
1906	0	0	Ki67+	 4476 17398
1907	0	0	Ki67+	 4477 17257
1908	0	0	Ki67+	 4480 17153
1909	0	0	Ki67+	 4485 17103
1910	0	0	Ki67+	 4486 17509
1911	0	0	Ki67+	 4488 17428
1912	0	0	Ki67+	 4491 17182
1913	0	0	Ki67+	 4492 17022
1914	0	0	Ki67+	 4494 17307
1915	0	0	Ki67+	 4496 17063
1916	0	0	Ki67+	 4499 17390
1917	0	0	Ki67+	 4500 17279
1918	0	0	Ki67+	 4501 17200
1919	0	0	Ki67+	 4507 17113
1920	0	0	Ki67+	 4513 17172
1921	0	0	Ki67+	 4514 17248
1922	0	0	Ki67+	 4515 17279
1923	0	0	Ki67+	 4518 17365
1924	0	0	Ki67+	 4518 17510
1925	0	0	Ki67+	 4525 17077
1926	0	0	Ki67+	 4526 17281
1927	0	0	Ki67+	 4528 17123
1928	0	0	Ki67+	 4532 17542
1929	0	0	Ki67+	 4539 17509
1930	0	0	Ki67+	 4543 17311
1931	0	0	Ki67+	 4546 17262
1932	0	0	Ki67+	 4549 17662
1933	0	0	Ki67+	 4557 17171
1934	0	0	Ki67+	 4558 17528
1935	0	0	Ki67+	 4559 17056
1936	0	0	Ki67+	 4561 17127
1937	0	0	Ki67+	 4565 17507
1938	0	0	Ki67+	 4566 17335
1939	0	0	Ki67+	 4574 17517
1940	0	0	Ki67+	 4577 17103
1941	0	0	Ki67+	 4580 17294
1942	0	0	Ki67+	 4595 17022
1943	0	0	Ki67+	 4598 17659
1944	0	0	Ki67+	 4599 17364
1945	0	0	Ki67+	 4600 17174
1946	0	0	Ki67+	 4601 17501
1947	0	0	Ki67+	 4602 17328
1948	0	0	Ki67+	 4604 16947
1949	0	0	Ki67+	 4615 17647
1950	0	0	Ki67+	 4616 17227
1951	0	0	Ki67+	 4619 17421
1952	0	0	Ki67+	 4620 17528
1953	0	0	Ki67+	 4628 17290
1954	0	0	Ki67+	 4630 16975
1955	0	0	Ki67+	 4639 16945
1956	0	0	Ki67+	 4642 17665
1957	0	0	Ki67+	 4648 17502
1958	0	0	Ki67+	 4649 17003
1959	0	0	Ki67+	 4651 17305
1960	0	0	Ki67+	 4660 17070
1961	0	0	Ki67+	 4665 17047
1962	0	0	Ki67+	 4677 17268
1963	0	0	Ki67+	 4684 17620
1964	0	0	Ki67+	 4693 17592
1965	0	0	Ki67+	 4701 17232
1966	0	0	Ki67+	 4707 17460
1967	0	0	Ki67+	 4709 17574
1968	0	0	Ki67+	 4719 16943
1969	0	0	Ki67+	 4719 16979
1970	0	0	Ki67+	 4726 17279
1971	0	0	Ki67+	 4744 17191
1972	0	0	Ki67+	 4768 17186
1973	0	0	Ki67+	 4809 17130
1974	0	0	Ki67+	 4810 17042
1975	0	0	Ki67+	 4815 16951
1976	0	0	Ki67+	 4848 17034
1977	0	0	Ki67+	 4858 17361
1978	0	0	Ki67+	 4863 17015
1979	0	0	Ki67+	 4878 17420
1980	0	0	Ki67+	 4896 17440
1981	0	0	Ki67+	 4899 17522
1982	0	0	Ki67+	 4905 17341
1983	0	0	Ki67+	 4913 17379
1984	0	0	Ki67+	 4917 17478
1985	0	0	Ki67+	 4928 17338
1986	0	0	Ki67+	 4933 17375
1987	0	0	Ki67+	 4943 17397
1988	0	0	Ki67+	 4946 17491
1989	0	0	Ki67+	 4951 17451
1990	0	0	Ki67+	 4960 17480
1991	0	0	Ki67+	 4963 17188
1992	0	0	Ki67+	 4963 17335
1993	0	0	Ki67+	 4975 17437
1994	0	0	Ki67+	 4987 17020
1995	0	0	Ki67+	 4994 17350
1996	0	0	Ki67+	 4996 16980
1997	0	0	Ki67+	 4997 17334
1998	0	0	Ki67+	 5035 17397
1999	0	0	Ki67+	 5042 17482
2000	0	0	Ki67+	 5046 17341
2001	0	0	Ki67+	 5056 17448
2002	0	0	Ki67+	 5066 17375
2003	0	0	Ki67+	 5068 16937
2004	0	0	Ki67+	 4301 17856
2005	0	0	Ki67+	 4450 18155
2006	0	0	Ki67+	 4455 18044
2007	0	0	Ki67+	 4489 18025
2008	0	0	Ki67+	 4490 17979
2009	0	0	Ki67+	 4512 18008
2010	0	0	Ki67+	 4542 18382
2011	0	0	Ki67+	 4549 18420
2012	0	0	Ki67+	 4565 18423
2013	0	0	Ki67+	 4692 17951
2014	0	0	Ki67+	 4705 17943
2015	0	0	Ki67+	 4727 18470
2016	0	0	Ki67+	 4774 18400
2017	0	0	Ki67+	 4781 18371
2018	0	0	Ki67+	 4832 18392
2019	0	0	Ki67+	 4856 18438
2020	0	0	Ki67+	 4886 17906
2021	0	0	Ki67+	 4889 18409
2022	0	0	Ki67+	 4891 18355
2023	0	0	Ki67+	 4896 17872
2024	0	0	Ki67+	 4898 18376
2025	0	0	Ki67+	 4916 17887
2026	0	0	Ki67+	 4943 18349
2027	0	0	Ki67+	 4966 17831
2028	0	0	Ki67+	 4985 17901
2029	0	0	Ki67+	 4988 17960
2030	0	0	Ki67+	 5012 17965
2031	0	0	Ki67+	 5015 17891
2032	0	0	Ki67+	 5032 17968
2033	0	0	Ki67+	 5044 17924
2034	0	0	Ki67+	 5048 17971
2035	0	0	Ki67+	 4741 18605
2036	0	0	Ki67+	 4745 18582
2037	0	0	Ki67+	 4766 18538
2038	0	0	Ki67+	 4775 18583
2039	0	0	Ki67+	 4799 18555
2040	0	0	Ki67+	 4814 18706
2041	0	0	Ki67+	 4838 18721
2042	0	0	Ki67+	 4854 18721
2043	0	0	Ki67+	 4857 18741
2044	0	0	Ki67+	 4872 18737
2045	0	0	Ki67+	 4892 18708
2046	0	0	Ki67+	 4927 18715
2047	0	0	Ki67+	 4956 18685
2048	0	0	Ki67+	 4960 18702
2049	0	0	Ki67+	 5019 18719
2050	0	0	Ki67+	 5036 18901
2051	0	0	Ki67+	 5059 18914
2052	0	0	Ki67+	 5060 18759
2053	0	0	Ki67+	 5193 6406
2054	0	0	Ki67+	 5201 6347
2055	0	0	Ki67+	 5218 6357
2056	0	0	Ki67+	 5258 6163
2057	0	0	Ki67+	 5261 6253
2058	0	0	Ki67+	 5281 6235
2059	0	0	Ki67+	 5285 6101
2060	0	0	Ki67+	 5314 5805
2061	0	0	Ki67+	 5320 5980
2062	0	0	Ki67+	 5331 5985
2063	0	0	Ki67+	 5376 6035
2064	0	0	Ki67+	 5387 6431
2065	0	0	Ki67+	 5393 6411
2066	0	0	Ki67+	 5396 6254
2067	0	0	Ki67+	 5406 6250
2068	0	0	Ki67+	 5417 6228
2069	0	0	Ki67+	 5419 6416
2070	0	0	Ki67+	 5422 5731
2071	0	0	Ki67+	 5425 6209
2072	0	0	Ki67+	 5428 6271
2073	0	0	Ki67+	 5434 6247
2074	0	0	Ki67+	 5438 6385
2075	0	0	Ki67+	 5459 6367
2076	0	0	Ki67+	 5461 6300
2077	0	0	Ki67+	 5465 6269
2078	0	0	Ki67+	 5475 6249
2079	0	0	Ki67+	 5480 6207
2080	0	0	Ki67+	 5480 6357
2081	0	0	Ki67+	 5482 6175
2082	0	0	Ki67+	 5523 6016
2083	0	0	Ki67+	 5524 6218
2084	0	0	Ki67+	 5531 6115
2085	0	0	Ki67+	 5536 6074
2086	0	0	Ki67+	 5539 6197
2087	0	0	Ki67+	 5561 6143
2088	0	0	Ki67+	 5570 6059
2089	0	0	Ki67+	 5571 6104
2090	0	0	Ki67+	 5574 6030
2091	0	0	Ki67+	 5593 5953
2092	0	0	Ki67+	 5605 6022
2093	0	0	Ki67+	 5795 5705
2094	0	0	Ki67+	 5803 5721
2095	0	0	Ki67+	 5861 5802
2096	0	0	Ki67+	 5123 6608
2097	0	0	Ki67+	 5154 6620
2098	0	0	Ki67+	 5159 6657
2099	0	0	Ki67+	 5176 6669
2100	0	0	Ki67+	 5177 6482
2101	0	0	Ki67+	 5191 6527
2102	0	0	Ki67+	 5192 6681
2103	0	0	Ki67+	 5192 6708
2104	0	0	Ki67+	 5208 6542
2105	0	0	Ki67+	 5331 6526
2106	0	0	Ki67+	 5346 6634
2107	0	0	Ki67+	 5348 6518
2108	0	0	Ki67+	 5352 6766
2109	0	0	Ki67+	 5365 6453
2110	0	0	Ki67+	 5370 6512
2111	0	0	Ki67+	 5373 6627
2112	0	0	Ki67+	 5378 6492
2113	0	0	Ki67+	 5382 6724
2114	0	0	Ki67+	 5405 6438
2115	0	0	Ki67+	 5407 6710
2116	0	0	Ki67+	 5410 6465
2117	0	0	Ki67+	 5413 6493
2118	0	0	Ki67+	 5414 7147
2119	0	0	Ki67+	 5417 6507
2120	0	0	Ki67+	 5418 6617
2121	0	0	Ki67+	 5426 6446
2122	0	0	Ki67+	 5430 6492
2123	0	0	Ki67+	 5435 6781
2124	0	0	Ki67+	 5440 7068
2125	0	0	Ki67+	 5444 6658
2126	0	0	Ki67+	 5444 6748
2127	0	0	Ki67+	 5450 6574
2128	0	0	Ki67+	 5459 6539
2129	0	0	Ki67+	 5459 6624
2130	0	0	Ki67+	 5459 6765
2131	0	0	Ki67+	 5466 6998
2132	0	0	Ki67+	 5474 6500
2133	0	0	Ki67+	 5478 6485
2134	0	0	Ki67+	 5478 6608
2135	0	0	Ki67+	 5482 6665
2136	0	0	Ki67+	 5487 6542
2137	0	0	Ki67+	 5491 6690
2138	0	0	Ki67+	 5497 6523
2139	0	0	Ki67+	 5512 6584
2140	0	0	Ki67+	 5518 6674
2141	0	0	Ki67+	 5522 6728
2142	0	0	Ki67+	 5527 6529
2143	0	0	Ki67+	 5533 6510
2144	0	0	Ki67+	 5536 6631
2145	0	0	Ki67+	 5544 6705
2146	0	0	Ki67+	 5546 6748
2147	0	0	Ki67+	 5547 6571
2148	0	0	Ki67+	 5556 7043
2149	0	0	Ki67+	 5557 6588
2150	0	0	Ki67+	 5559 6577
2151	0	0	Ki67+	 5559 6751
2152	0	0	Ki67+	 5561 7148
2153	0	0	Ki67+	 5566 6726
2154	0	0	Ki67+	 5579 6615
2155	0	0	Ki67+	 5579 6977
2156	0	0	Ki67+	 5583 6675
2157	0	0	Ki67+	 5583 6895
2158	0	0	Ki67+	 5590 6576
2159	0	0	Ki67+	 5591 6645
2160	0	0	Ki67+	 5591 6846
2161	0	0	Ki67+	 5593 6738
2162	0	0	Ki67+	 5600 7058
2163	0	0	Ki67+	 5604 6659
2164	0	0	Ki67+	 5609 7030
2165	0	0	Ki67+	 5610 6764
2166	0	0	Ki67+	 5614 6686
2167	0	0	Ki67+	 5617 6838
2168	0	0	Ki67+	 5617 6855
2169	0	0	Ki67+	 5624 6714
2170	0	0	Ki67+	 5624 6762
2171	0	0	Ki67+	 5627 6942
2172	0	0	Ki67+	 5627 7166
2173	0	0	Ki67+	 5628 7130
2174	0	0	Ki67+	 5628 7197
2175	0	0	Ki67+	 5630 6680
2176	0	0	Ki67+	 5631 6916
2177	0	0	Ki67+	 5632 7184
2178	0	0	Ki67+	 5633 7093
2179	0	0	Ki67+	 5634 7225
2180	0	0	Ki67+	 5637 6828
2181	0	0	Ki67+	 5643 6703
2182	0	0	Ki67+	 5644 6727
2183	0	0	Ki67+	 5646 6904
2184	0	0	Ki67+	 5646 7156
2185	0	0	Ki67+	 5647 7121
2186	0	0	Ki67+	 5648 6992
2187	0	0	Ki67+	 5651 6671
2188	0	0	Ki67+	 5652 7045
2189	0	0	Ki67+	 5656 6613
2190	0	0	Ki67+	 5658 6806
2191	0	0	Ki67+	 5658 6883
2192	0	0	Ki67+	 5659 7208
2193	0	0	Ki67+	 5662 7032
2194	0	0	Ki67+	 5663 6699
2195	0	0	Ki67+	 5663 6950
2196	0	0	Ki67+	 5663 7187
2197	0	0	Ki67+	 5665 6860
2198	0	0	Ki67+	 5668 7081
2199	0	0	Ki67+	 5669 6922
2200	0	0	Ki67+	 5674 6785
2201	0	0	Ki67+	 5675 6765
2202	0	0	Ki67+	 5675 7140
2203	0	0	Ki67+	 5680 7022
2204	0	0	Ki67+	 5690 6687
2205	0	0	Ki67+	 5707 6722
2206	0	0	Ki67+	 5086 7272
2207	0	0	Ki67+	 5145 7688
2208	0	0	Ki67+	 5252 7549
2209	0	0	Ki67+	 5258 7921
2210	0	0	Ki67+	 5281 7550
2211	0	0	Ki67+	 5281 7894
2212	0	0	Ki67+	 5302 7923
2213	0	0	Ki67+	 5312 7511
2214	0	0	Ki67+	 5314 7329
2215	0	0	Ki67+	 5314 7432
2216	0	0	Ki67+	 5340 7343
2217	0	0	Ki67+	 5481 7727
2218	0	0	Ki67+	 5483 7701
2219	0	0	Ki67+	 5515 7306
2220	0	0	Ki67+	 5524 7317
2221	0	0	Ki67+	 5535 7733
2222	0	0	Ki67+	 5554 7600
2223	0	0	Ki67+	 5566 7595
2224	0	0	Ki67+	 5567 7348
2225	0	0	Ki67+	 5573 7266
2226	0	0	Ki67+	 5574 7567
2227	0	0	Ki67+	 5576 7603
2228	0	0	Ki67+	 5579 7677
2229	0	0	Ki67+	 5586 7570
2230	0	0	Ki67+	 5595 7492
2231	0	0	Ki67+	 5597 7613
2232	0	0	Ki67+	 5598 7380
2233	0	0	Ki67+	 5600 7332
2234	0	0	Ki67+	 5600 7443
2235	0	0	Ki67+	 5603 7574
2236	0	0	Ki67+	 5607 7456
2237	0	0	Ki67+	 5608 7547
2238	0	0	Ki67+	 5610 7253
2239	0	0	Ki67+	 5625 7302
2240	0	0	Ki67+	 5629 7513
2241	0	0	Ki67+	 5630 7498
2242	0	0	Ki67+	 5631 7264
2243	0	0	Ki67+	 5636 7373
2244	0	0	Ki67+	 5640 7453
2245	0	0	Ki67+	 5641 7471
2246	0	0	Ki67+	 5650 7288
2247	0	0	Ki67+	 5652 7327
2248	0	0	Ki67+	 5654 7264
2249	0	0	Ki67+	 5662 7373
2250	0	0	Ki67+	 5813 7537
2251	0	0	Ki67+	 5843 7547
2252	0	0	Ki67+	 5847 7353
2253	0	0	Ki67+	 5867 7344
2254	0	0	Ki67+	 5079 8531
2255	0	0	Ki67+	 5101 8504
2256	0	0	Ki67+	 5101 8694
2257	0	0	Ki67+	 5111 8358
2258	0	0	Ki67+	 5127 8384
2259	0	0	Ki67+	 5127 8704
2260	0	0	Ki67+	 5177 8445
2261	0	0	Ki67+	 5190 8231
2262	0	0	Ki67+	 5229 8252
2263	0	0	Ki67+	 5269 8242
2264	0	0	Ki67+	 5290 8655
2265	0	0	Ki67+	 5320 8215
2266	0	0	Ki67+	 5320 8601
2267	0	0	Ki67+	 5321 8586
2268	0	0	Ki67+	 5331 8592
2269	0	0	Ki67+	 5332 8414
2270	0	0	Ki67+	 5337 8066
2271	0	0	Ki67+	 5350 8541
2272	0	0	Ki67+	 5373 8554
2273	0	0	Ki67+	 5383 8038
2274	0	0	Ki67+	 5384 8527
2275	0	0	Ki67+	 5401 8776
2276	0	0	Ki67+	 5467 8686
2277	0	0	Ki67+	 5479 8640
2278	0	0	Ki67+	 5487 8586
2279	0	0	Ki67+	 5487 8687
2280	0	0	Ki67+	 5524 8544
2281	0	0	Ki67+	 5550 8547
2282	0	0	Ki67+	 5563 8487
2283	0	0	Ki67+	 5583 8510
2284	0	0	Ki67+	 5601 8396
2285	0	0	Ki67+	 5607 8621
2286	0	0	Ki67+	 5619 8610
2287	0	0	Ki67+	 5630 8387
2288	0	0	Ki67+	 5639 8398
2289	0	0	Ki67+	 5679 8352
2290	0	0	Ki67+	 5693 8360
2291	0	0	Ki67+	 5726 8326
2292	0	0	Ki67+	 5730 8273
2293	0	0	Ki67+	 5755 8224
2294	0	0	Ki67+	 5769 8225
2295	0	0	Ki67+	 5786 8213
2296	0	0	Ki67+	 5810 8535
2297	0	0	Ki67+	 5815 8203
2298	0	0	Ki67+	 5827 8823
2299	0	0	Ki67+	 5828 8680
2300	0	0	Ki67+	 5837 8513
2301	0	0	Ki67+	 5842 8205
2302	0	0	Ki67+	 5842 8570
2303	0	0	Ki67+	 5852 8694
2304	0	0	Ki67+	 5854 8653
2305	0	0	Ki67+	 5856 8157
2306	0	0	Ki67+	 5077 9445
2307	0	0	Ki67+	 5081 9306
2308	0	0	Ki67+	 5088 9613
2309	0	0	Ki67+	 5089 9162
2310	0	0	Ki67+	 5097 9373
2311	0	0	Ki67+	 5098 9431
2312	0	0	Ki67+	 5103 9327
2313	0	0	Ki67+	 5125 8986
2314	0	0	Ki67+	 5139 9278
2315	0	0	Ki67+	 5204 8909
2316	0	0	Ki67+	 5211 9198
2317	0	0	Ki67+	 5214 9210
2318	0	0	Ki67+	 5219 9237
2319	0	0	Ki67+	 5226 9279
2320	0	0	Ki67+	 5232 9298
2321	0	0	Ki67+	 5233 9171
2322	0	0	Ki67+	 5237 9112
2323	0	0	Ki67+	 5259 9278
2324	0	0	Ki67+	 5277 9292
2325	0	0	Ki67+	 5278 9008
2326	0	0	Ki67+	 5279 9065
2327	0	0	Ki67+	 5280 9424
2328	0	0	Ki67+	 5282 9406
2329	0	0	Ki67+	 5304 9258
2330	0	0	Ki67+	 5311 9435
2331	0	0	Ki67+	 5330 9226
2332	0	0	Ki67+	 5339 9450
2333	0	0	Ki67+	 5357 9410
2334	0	0	Ki67+	 5363 9220
2335	0	0	Ki67+	 5366 9375
2336	0	0	Ki67+	 5367 9535
2337	0	0	Ki67+	 5374 9469
2338	0	0	Ki67+	 5376 9364
2339	0	0	Ki67+	 5397 8925
2340	0	0	Ki67+	 5400 9481
2341	0	0	Ki67+	 5404 8905
2342	0	0	Ki67+	 5405 8966
2343	0	0	Ki67+	 5425 9470
2344	0	0	Ki67+	 5426 8942
2345	0	0	Ki67+	 5426 9201
2346	0	0	Ki67+	 5437 9476
2347	0	0	Ki67+	 5451 9161
2348	0	0	Ki67+	 5464 9191
2349	0	0	Ki67+	 5490 9384
2350	0	0	Ki67+	 5491 9124
2351	0	0	Ki67+	 5491 9372
2352	0	0	Ki67+	 5495 8938
2353	0	0	Ki67+	 5504 9290
2354	0	0	Ki67+	 5505 9361
2355	0	0	Ki67+	 5507 9134
2356	0	0	Ki67+	 5507 9326
2357	0	0	Ki67+	 5518 9251
2358	0	0	Ki67+	 5533 9022
2359	0	0	Ki67+	 5543 9358
2360	0	0	Ki67+	 5556 9289
2361	0	0	Ki67+	 5572 8988
2362	0	0	Ki67+	 5603 9223
2363	0	0	Ki67+	 5609 9543
2364	0	0	Ki67+	 5611 8876
2365	0	0	Ki67+	 5632 9498
2366	0	0	Ki67+	 5651 8964
2367	0	0	Ki67+	 5679 9185
2368	0	0	Ki67+	 5782 9090
2369	0	0	Ki67+	 5783 9546
2370	0	0	Ki67+	 5790 8846
2371	0	0	Ki67+	 5797 8869
2372	0	0	Ki67+	 5810 8851
2373	0	0	Ki67+	 5868 8838
2374	0	0	Ki67+	 5074 9639
2375	0	0	Ki67+	 5086 9671
2376	0	0	Ki67+	 5099 9634
2377	0	0	Ki67+	 5117 10375
2378	0	0	Ki67+	 5126 10198
2379	0	0	Ki67+	 5126 10227
2380	0	0	Ki67+	 5134 10403
2381	0	0	Ki67+	 5149 10237
2382	0	0	Ki67+	 5152 9926
2383	0	0	Ki67+	 5154 9714
2384	0	0	Ki67+	 5168 9913
2385	0	0	Ki67+	 5176 9757
2386	0	0	Ki67+	 5177 9883
2387	0	0	Ki67+	 5201 10224
2388	0	0	Ki67+	 5264 9949
2389	0	0	Ki67+	 5270 9928
2390	0	0	Ki67+	 5283 9643
2391	0	0	Ki67+	 5290 9937
2392	0	0	Ki67+	 5306 9648
2393	0	0	Ki67+	 5306 10143
2394	0	0	Ki67+	 5312 9904
2395	0	0	Ki67+	 5327 10425
2396	0	0	Ki67+	 5337 9838
2397	0	0	Ki67+	 5371 10356
2398	0	0	Ki67+	 5377 9817
2399	0	0	Ki67+	 5381 10338
2400	0	0	Ki67+	 5382 10302
2401	0	0	Ki67+	 5384 10067
2402	0	0	Ki67+	 5385 10389
2403	0	0	Ki67+	 5389 10141
2404	0	0	Ki67+	 5394 9841
2405	0	0	Ki67+	 5395 10405
2406	0	0	Ki67+	 5434 10088
2407	0	0	Ki67+	 5446 10061
2408	0	0	Ki67+	 5469 9830
2409	0	0	Ki67+	 5472 10044
2410	0	0	Ki67+	 5506 10351
2411	0	0	Ki67+	 5509 9829
2412	0	0	Ki67+	 5523 10343
2413	0	0	Ki67+	 5524 9805
2414	0	0	Ki67+	 5540 10143
2415	0	0	Ki67+	 5570 10126
2416	0	0	Ki67+	 5596 9824
2417	0	0	Ki67+	 5682 9645
2418	0	0	Ki67+	 5695 10113
2419	0	0	Ki67+	 5701 9836
2420	0	0	Ki67+	 5705 10100
2421	0	0	Ki67+	 5711 10246
2422	0	0	Ki67+	 5714 10417
2423	0	0	Ki67+	 5727 10218
2424	0	0	Ki67+	 5734 10420
2425	0	0	Ki67+	 5747 10178
2426	0	0	Ki67+	 5762 10205
2427	0	0	Ki67+	 5764 10190
2428	0	0	Ki67+	 5765 9910
2429	0	0	Ki67+	 5773 10061
2430	0	0	Ki67+	 5774 10050
2431	0	0	Ki67+	 5776 10161
2432	0	0	Ki67+	 5783 9896
2433	0	0	Ki67+	 5783 10130
2434	0	0	Ki67+	 5784 10081
2435	0	0	Ki67+	 5786 10176
2436	0	0	Ki67+	 5803 9879
2437	0	0	Ki67+	 5813 9895
2438	0	0	Ki67+	 5817 10187
2439	0	0	Ki67+	 5821 9969
2440	0	0	Ki67+	 5821 10087
2441	0	0	Ki67+	 5827 9750
2442	0	0	Ki67+	 5827 9911
2443	0	0	Ki67+	 5831 10154
2444	0	0	Ki67+	 5836 9703
2445	0	0	Ki67+	 5847 9767
2446	0	0	Ki67+	 5852 9936
2447	0	0	Ki67+	 5855 10118
2448	0	0	Ki67+	 5857 10135
2449	0	0	Ki67+	 5862 9685
2450	0	0	Ki67+	 5095 10460
2451	0	0	Ki67+	 5188 10493
2452	0	0	Ki67+	 5230 11047
2453	0	0	Ki67+	 5363 10548
2454	0	0	Ki67+	 5513 10670
2455	0	0	Ki67+	 5537 10613
2456	0	0	Ki67+	 5652 10941
2457	0	0	Ki67+	 5660 10466
2458	0	0	Ki67+	 5754 10538
2459	0	0	Ki67+	 5765 11041
2460	0	0	Ki67+	 5766 10458
2461	0	0	Ki67+	 5767 10492
2462	0	0	Ki67+	 5772 10446
2463	0	0	Ki67+	 5801 11090
2464	0	0	Ki67+	 5827 10870
2465	0	0	Ki67+	 5830 11064
2466	0	0	Ki67+	 5830 11103
2467	0	0	Ki67+	 5835 11028
2468	0	0	Ki67+	 5841 11117
2469	0	0	Ki67+	 5848 11096
2470	0	0	Ki67+	 5849 10617
2471	0	0	Ki67+	 5851 11133
2472	0	0	Ki67+	 5852 10995
2473	0	0	Ki67+	 5856 11113
2474	0	0	Ki67+	 5860 11028
2475	0	0	Ki67+	 5862 11129
2476	0	0	Ki67+	 5078 11519
2477	0	0	Ki67+	 5093 11451
2478	0	0	Ki67+	 5095 11503
2479	0	0	Ki67+	 5156 11751
2480	0	0	Ki67+	 5173 11341
2481	0	0	Ki67+	 5177 11378
2482	0	0	Ki67+	 5334 11722
2483	0	0	Ki67+	 5354 11952
2484	0	0	Ki67+	 5361 11917
2485	0	0	Ki67+	 5387 11480
2486	0	0	Ki67+	 5472 11694
2487	0	0	Ki67+	 5493 11712
2488	0	0	Ki67+	 5535 11796
2489	0	0	Ki67+	 5552 11629
2490	0	0	Ki67+	 5557 11665
2491	0	0	Ki67+	 5558 11468
2492	0	0	Ki67+	 5709 11433
2493	0	0	Ki67+	 5719 11911
2494	0	0	Ki67+	 5793 11916
2495	0	0	Ki67+	 5092 12625
2496	0	0	Ki67+	 5215 12387
2497	0	0	Ki67+	 5254 12345
2498	0	0	Ki67+	 5271 12149
2499	0	0	Ki67+	 5394 12825
2500	0	0	Ki67+	 5559 12736
2501	0	0	Ki67+	 5566 12294
2502	0	0	Ki67+	 5568 12311
2503	0	0	Ki67+	 5592 12100
2504	0	0	Ki67+	 5823 12431
2505	0	0	Ki67+	 5869 12720
2506	0	0	Ki67+	 5075 13601
2507	0	0	Ki67+	 5118 12985
2508	0	0	Ki67+	 5120 12897
2509	0	0	Ki67+	 5150 13086
2510	0	0	Ki67+	 5166 12980
2511	0	0	Ki67+	 5188 12995
2512	0	0	Ki67+	 5203 13569
2513	0	0	Ki67+	 5212 13108
2514	0	0	Ki67+	 5212 13123
2515	0	0	Ki67+	 5236 13121
2516	0	0	Ki67+	 5241 13183
2517	0	0	Ki67+	 5264 13080
2518	0	0	Ki67+	 5270 12999
2519	0	0	Ki67+	 5271 13097
2520	0	0	Ki67+	 5282 13107
2521	0	0	Ki67+	 5299 13112
2522	0	0	Ki67+	 5451 13475
2523	0	0	Ki67+	 5528 13382
2524	0	0	Ki67+	 5529 13404
2525	0	0	Ki67+	 5728 13369
2526	0	0	Ki67+	 5742 13503
2527	0	0	Ki67+	 5106 13889
2528	0	0	Ki67+	 5132 14019
2529	0	0	Ki67+	 5204 14321
2530	0	0	Ki67+	 5383 13715
2531	0	0	Ki67+	 5493 14037
2532	0	0	Ki67+	 5586 13915
2533	0	0	Ki67+	 5632 14288
2534	0	0	Ki67+	 5663 14288
2535	0	0	Ki67+	 5671 14360
2536	0	0	Ki67+	 5674 14261
2537	0	0	Ki67+	 5682 14235
2538	0	0	Ki67+	 5702 14256
2539	0	0	Ki67+	 5770 14326
2540	0	0	Ki67+	 5771 14311
2541	0	0	Ki67+	 5775 14275
2542	0	0	Ki67+	 5086 14953
2543	0	0	Ki67+	 5096 15015
2544	0	0	Ki67+	 5109 14978
2545	0	0	Ki67+	 5143 15015
2546	0	0	Ki67+	 5148 15082
2547	0	0	Ki67+	 5262 14840
2548	0	0	Ki67+	 5271 14911
2549	0	0	Ki67+	 5279 15059
2550	0	0	Ki67+	 5283 15049
2551	0	0	Ki67+	 5309 14926
2552	0	0	Ki67+	 5326 15054
2553	0	0	Ki67+	 5339 15101
2554	0	0	Ki67+	 5363 15098
2555	0	0	Ki67+	 5385 14803
2556	0	0	Ki67+	 5392 14817
2557	0	0	Ki67+	 5393 14921
2558	0	0	Ki67+	 5395 14933
2559	0	0	Ki67+	 5426 15092
2560	0	0	Ki67+	 5430 15048
2561	0	0	Ki67+	 5457 14917
2562	0	0	Ki67+	 5463 15040
2563	0	0	Ki67+	 5465 15066
2564	0	0	Ki67+	 5474 14918
2565	0	0	Ki67+	 5499 15071
2566	0	0	Ki67+	 5500 15045
2567	0	0	Ki67+	 5561 14875
2568	0	0	Ki67+	 5577 15061
2569	0	0	Ki67+	 5631 15048
2570	0	0	Ki67+	 5648 14985
2571	0	0	Ki67+	 5648 14999
2572	0	0	Ki67+	 5656 14512
2573	0	0	Ki67+	 5658 14846
2574	0	0	Ki67+	 5661 15029
2575	0	0	Ki67+	 5663 15041
2576	0	0	Ki67+	 5690 14522
2577	0	0	Ki67+	 5698 14796
2578	0	0	Ki67+	 5754 14999
2579	0	0	Ki67+	 5771 14998
2580	0	0	Ki67+	 5782 14664
2581	0	0	Ki67+	 5783 14687
2582	0	0	Ki67+	 5786 14969
2583	0	0	Ki67+	 5795 14668
2584	0	0	Ki67+	 5074 15729
2585	0	0	Ki67+	 5116 15534
2586	0	0	Ki67+	 5127 15710
2587	0	0	Ki67+	 5133 15695
2588	0	0	Ki67+	 5175 15825
2589	0	0	Ki67+	 5185 15357
2590	0	0	Ki67+	 5192 15854
2591	0	0	Ki67+	 5209 15921
2592	0	0	Ki67+	 5211 15351
2593	0	0	Ki67+	 5231 15886
2594	0	0	Ki67+	 5233 15803
2595	0	0	Ki67+	 5250 15922
2596	0	0	Ki67+	 5258 15818
2597	0	0	Ki67+	 5274 15999
2598	0	0	Ki67+	 5289 15776
2599	0	0	Ki67+	 5299 15809
2600	0	0	Ki67+	 5324 15785
2601	0	0	Ki67+	 5359 15965
2602	0	0	Ki67+	 5392 15349
2603	0	0	Ki67+	 5410 15377
2604	0	0	Ki67+	 5453 15917
2605	0	0	Ki67+	 5456 15385
2606	0	0	Ki67+	 5458 15939
2607	0	0	Ki67+	 5479 16015
2608	0	0	Ki67+	 5506 15998
2609	0	0	Ki67+	 5514 16025
2610	0	0	Ki67+	 5549 15712
2611	0	0	Ki67+	 5600 15862
2612	0	0	Ki67+	 5732 15488
2613	0	0	Ki67+	 5779 15751
2614	0	0	Ki67+	 5791 15790
2615	0	0	Ki67+	 5801 15973
2616	0	0	Ki67+	 5853 15576
2617	0	0	Ki67+	 5855 15500
2618	0	0	Ki67+	 5858 15513
2619	0	0	Ki67+	 5871 15562
2620	0	0	Ki67+	 5073 16372
2621	0	0	Ki67+	 5081 16725
2622	0	0	Ki67+	 5108 16331
2623	0	0	Ki67+	 5110 16341
2624	0	0	Ki67+	 5113 16364
2625	0	0	Ki67+	 5121 16429
2626	0	0	Ki67+	 5121 16444
2627	0	0	Ki67+	 5127 16614
2628	0	0	Ki67+	 5144 16128
2629	0	0	Ki67+	 5176 16371
2630	0	0	Ki67+	 5240 16162
2631	0	0	Ki67+	 5282 16133
2632	0	0	Ki67+	 5301 16115
2633	0	0	Ki67+	 5314 16224
2634	0	0	Ki67+	 5328 16132
2635	0	0	Ki67+	 5335 16629
2636	0	0	Ki67+	 5351 16066
2637	0	0	Ki67+	 5359 16038
2638	0	0	Ki67+	 5364 16151
2639	0	0	Ki67+	 5372 16626
2640	0	0	Ki67+	 5376 16675
2641	0	0	Ki67+	 5392 16662
2642	0	0	Ki67+	 5393 16542
2643	0	0	Ki67+	 5393 16645
2644	0	0	Ki67+	 5413 16654
2645	0	0	Ki67+	 5418 16159
2646	0	0	Ki67+	 5421 16699
2647	0	0	Ki67+	 5428 16683
2648	0	0	Ki67+	 5434 16513
2649	0	0	Ki67+	 5444 16775
2650	0	0	Ki67+	 5479 16035
2651	0	0	Ki67+	 5489 16638
2652	0	0	Ki67+	 5490 16273
2653	0	0	Ki67+	 5506 16298
2654	0	0	Ki67+	 5536 16516
2655	0	0	Ki67+	 5584 16690
2656	0	0	Ki67+	 5592 16662
2657	0	0	Ki67+	 5593 16823
2658	0	0	Ki67+	 5606 16632
2659	0	0	Ki67+	 5615 16617
2660	0	0	Ki67+	 5615 16684
2661	0	0	Ki67+	 5632 16097
2662	0	0	Ki67+	 5632 16376
2663	0	0	Ki67+	 5632 16828
2664	0	0	Ki67+	 5642 16645
2665	0	0	Ki67+	 5647 16592
2666	0	0	Ki67+	 5648 16304
2667	0	0	Ki67+	 5653 16807
2668	0	0	Ki67+	 5655 16349
2669	0	0	Ki67+	 5664 16580
2670	0	0	Ki67+	 5665 16302
2671	0	0	Ki67+	 5675 16789
2672	0	0	Ki67+	 5682 16249
2673	0	0	Ki67+	 5685 16389
2674	0	0	Ki67+	 5692 16780
2675	0	0	Ki67+	 5693 16296
2676	0	0	Ki67+	 5694 16562
2677	0	0	Ki67+	 5695 16613
2678	0	0	Ki67+	 5696 16638
2679	0	0	Ki67+	 5704 16272
2680	0	0	Ki67+	 5706 16384
2681	0	0	Ki67+	 5709 16789
2682	0	0	Ki67+	 5713 16358
2683	0	0	Ki67+	 5714 16667
2684	0	0	Ki67+	 5722 16604
2685	0	0	Ki67+	 5725 16543
2686	0	0	Ki67+	 5731 16777
2687	0	0	Ki67+	 5734 16164
2688	0	0	Ki67+	 5734 16255
2689	0	0	Ki67+	 5739 16531
2690	0	0	Ki67+	 5742 16769
2691	0	0	Ki67+	 5753 16519
2692	0	0	Ki67+	 5764 16220
2693	0	0	Ki67+	 5766 16207
2694	0	0	Ki67+	 5771 16509
2695	0	0	Ki67+	 5772 16588
2696	0	0	Ki67+	 5794 16613
2697	0	0	Ki67+	 5810 16479
2698	0	0	Ki67+	 5849 16142
2699	0	0	Ki67+	 5857 16098
2700	0	0	Ki67+	 5869 16311
2701	0	0	Ki67+	 5076 17236
2702	0	0	Ki67+	 5077 17481
2703	0	0	Ki67+	 5082 16921
2704	0	0	Ki67+	 5085 17457
2705	0	0	Ki67+	 5095 17196
2706	0	0	Ki67+	 5098 17425
2707	0	0	Ki67+	 5104 17391
2708	0	0	Ki67+	 5105 17238
2709	0	0	Ki67+	 5108 17452
2710	0	0	Ki67+	 5110 17227
2711	0	0	Ki67+	 5113 17341
2712	0	0	Ki67+	 5116 17436
2713	0	0	Ki67+	 5123 17455
2714	0	0	Ki67+	 5123 17476
2715	0	0	Ki67+	 5127 17426
2716	0	0	Ki67+	 5138 17373
2717	0	0	Ki67+	 5140 17238
2718	0	0	Ki67+	 5148 17404
2719	0	0	Ki67+	 5150 17355
2720	0	0	Ki67+	 5153 17176
2721	0	0	Ki67+	 5157 16964
2722	0	0	Ki67+	 5165 17346
2723	0	0	Ki67+	 5173 17171
2724	0	0	Ki67+	 5178 17370
2725	0	0	Ki67+	 5179 17427
2726	0	0	Ki67+	 5184 17195
2727	0	0	Ki67+	 5188 17240
2728	0	0	Ki67+	 5193 17186
2729	0	0	Ki67+	 5197 17338
2730	0	0	Ki67+	 5199 17454
2731	0	0	Ki67+	 5203 17395
2732	0	0	Ki67+	 5204 17243
2733	0	0	Ki67+	 5212 17418
2734	0	0	Ki67+	 5218 17222
2735	0	0	Ki67+	 5223 17328
2736	0	0	Ki67+	 5224 17350
2737	0	0	Ki67+	 5229 17259
2738	0	0	Ki67+	 5229 17454
2739	0	0	Ki67+	 5235 17379
2740	0	0	Ki67+	 5240 17167
2741	0	0	Ki67+	 5245 17378
2742	0	0	Ki67+	 5248 17414
2743	0	0	Ki67+	 5249 17440
2744	0	0	Ki67+	 5258 17323
2745	0	0	Ki67+	 5266 17167
2746	0	0	Ki67+	 5272 17014
2747	0	0	Ki67+	 5276 16997
2748	0	0	Ki67+	 5277 17279
2749	0	0	Ki67+	 5285 17379
2750	0	0	Ki67+	 5287 17150
2751	0	0	Ki67+	 5294 17208
2752	0	0	Ki67+	 5294 17307
2753	0	0	Ki67+	 5299 17419
2754	0	0	Ki67+	 5302 17235
2755	0	0	Ki67+	 5302 17401
2756	0	0	Ki67+	 5313 17197
2757	0	0	Ki67+	 5321 17151
2758	0	0	Ki67+	 5321 17313
2759	0	0	Ki67+	 5323 16971
2760	0	0	Ki67+	 5323 17332
2761	0	0	Ki67+	 5331 17300
2762	0	0	Ki67+	 5332 17419
2763	0	0	Ki67+	 5334 17224
2764	0	0	Ki67+	 5338 16956
2765	0	0	Ki67+	 5340 17161
2766	0	0	Ki67+	 5341 17253
2767	0	0	Ki67+	 5353 17328
2768	0	0	Ki67+	 5353 17362
2769	0	0	Ki67+	 5360 17285
2770	0	0	Ki67+	 5360 17413
2771	0	0	Ki67+	 5372 17321
2772	0	0	Ki67+	 5373 17199
2773	0	0	Ki67+	 5378 17354
2774	0	0	Ki67+	 5379 17288
2775	0	0	Ki67+	 5380 17213
2776	0	0	Ki67+	 5382 17622
2777	0	0	Ki67+	 5384 17172
2778	0	0	Ki67+	 5395 17161
2779	0	0	Ki67+	 5396 17217
2780	0	0	Ki67+	 5396 17238
2781	0	0	Ki67+	 5399 17316
2782	0	0	Ki67+	 5399 17411
2783	0	0	Ki67+	 5400 16980
2784	0	0	Ki67+	 5403 17266
2785	0	0	Ki67+	 5404 17224
2786	0	0	Ki67+	 5404 17342
2787	0	0	Ki67+	 5408 17276
2788	0	0	Ki67+	 5410 17327
2789	0	0	Ki67+	 5411 17246
2790	0	0	Ki67+	 5416 17308
2791	0	0	Ki67+	 5418 17182
2792	0	0	Ki67+	 5423 17131
2793	0	0	Ki67+	 5424 17147
2794	0	0	Ki67+	 5427 17384
2795	0	0	Ki67+	 5432 17348
2796	0	0	Ki67+	 5434 17269
2797	0	0	Ki67+	 5437 17161
2798	0	0	Ki67+	 5438 17374
2799	0	0	Ki67+	 5450 17207
2800	0	0	Ki67+	 5451 16991
2801	0	0	Ki67+	 5453 16897
2802	0	0	Ki67+	 5456 17192
2803	0	0	Ki67+	 5457 17146
2804	0	0	Ki67+	 5462 17626
2805	0	0	Ki67+	 5463 17606
2806	0	0	Ki67+	 5464 17127
2807	0	0	Ki67+	 5465 17249
2808	0	0	Ki67+	 5467 17279
2809	0	0	Ki67+	 5480 17023
2810	0	0	Ki67+	 5480 17238
2811	0	0	Ki67+	 5482 16899
2812	0	0	Ki67+	 5485 17353
2813	0	0	Ki67+	 5485 17605
2814	0	0	Ki67+	 5487 17175
2815	0	0	Ki67+	 5500 17264
2816	0	0	Ki67+	 5515 17238
2817	0	0	Ki67+	 5522 17354
2818	0	0	Ki67+	 5536 17162
2819	0	0	Ki67+	 5543 17353
2820	0	0	Ki67+	 5556 17319
2821	0	0	Ki67+	 5559 17239
2822	0	0	Ki67+	 5560 17285
2823	0	0	Ki67+	 5562 16999
2824	0	0	Ki67+	 5569 17129
2825	0	0	Ki67+	 5578 17621
2826	0	0	Ki67+	 5590 17352
2827	0	0	Ki67+	 5595 16985
2828	0	0	Ki67+	 5599 17333
2829	0	0	Ki67+	 5601 16869
2830	0	0	Ki67+	 5602 17132
2831	0	0	Ki67+	 5611 16973
2832	0	0	Ki67+	 5612 17610
2833	0	0	Ki67+	 5614 17156
2834	0	0	Ki67+	 5622 17187
2835	0	0	Ki67+	 5623 17210
2836	0	0	Ki67+	 5624 17328
2837	0	0	Ki67+	 5626 17298
2838	0	0	Ki67+	 5628 17107
2839	0	0	Ki67+	 5641 16867
2840	0	0	Ki67+	 5644 17135
2841	0	0	Ki67+	 5648 17162
2842	0	0	Ki67+	 5654 17601
2843	0	0	Ki67+	 5657 16890
2844	0	0	Ki67+	 5659 16837
2845	0	0	Ki67+	 5659 16857
2846	0	0	Ki67+	 5665 17128
2847	0	0	Ki67+	 5668 16877
2848	0	0	Ki67+	 5683 16891
2849	0	0	Ki67+	 5683 16913
2850	0	0	Ki67+	 5683 17201
2851	0	0	Ki67+	 5717 17625
2852	0	0	Ki67+	 5724 17603
2853	0	0	Ki67+	 5727 16887
2854	0	0	Ki67+	 5766 16858
2855	0	0	Ki67+	 5784 16844
2856	0	0	Ki67+	 5788 17592
2857	0	0	Ki67+	 5791 17317
2858	0	0	Ki67+	 5801 17625
2859	0	0	Ki67+	 5808 17585
2860	0	0	Ki67+	 5809 17274
2861	0	0	Ki67+	 5820 17208
2862	0	0	Ki67+	 5823 17334
2863	0	0	Ki67+	 5824 17583
2864	0	0	Ki67+	 5830 16899
2865	0	0	Ki67+	 5832 17601
2866	0	0	Ki67+	 5836 17619
2867	0	0	Ki67+	 5842 17232
2868	0	0	Ki67+	 5843 17195
2869	0	0	Ki67+	 5856 17329
2870	0	0	Ki67+	 5863 17580
2871	0	0	Ki67+	 5865 17626
2872	0	0	Ki67+	 5077 17782
2873	0	0	Ki67+	 5158 17750
2874	0	0	Ki67+	 5169 18019
2875	0	0	Ki67+	 5171 18056
2876	0	0	Ki67+	 5181 17755
2877	0	0	Ki67+	 5181 17785
2878	0	0	Ki67+	 5213 17717
2879	0	0	Ki67+	 5240 17858
2880	0	0	Ki67+	 5259 18264
2881	0	0	Ki67+	 5266 17752
2882	0	0	Ki67+	 5291 17693
2883	0	0	Ki67+	 5296 18263
2884	0	0	Ki67+	 5318 17839
2885	0	0	Ki67+	 5319 17814
2886	0	0	Ki67+	 5342 17832
2887	0	0	Ki67+	 5347 17972
2888	0	0	Ki67+	 5350 17937
2889	0	0	Ki67+	 5362 18239
2890	0	0	Ki67+	 5363 17824
2891	0	0	Ki67+	 5372 18187
2892	0	0	Ki67+	 5375 18275
2893	0	0	Ki67+	 5376 18219
2894	0	0	Ki67+	 5377 18238
2895	0	0	Ki67+	 5383 17826
2896	0	0	Ki67+	 5384 18285
2897	0	0	Ki67+	 5385 17783
2898	0	0	Ki67+	 5388 17804
2899	0	0	Ki67+	 5407 18301
2900	0	0	Ki67+	 5417 17818
2901	0	0	Ki67+	 5417 18158
2902	0	0	Ki67+	 5432 17796
2903	0	0	Ki67+	 5432 18202
2904	0	0	Ki67+	 5439 17705
2905	0	0	Ki67+	 5448 17654
2906	0	0	Ki67+	 5452 18191
2907	0	0	Ki67+	 5459 17820
2908	0	0	Ki67+	 5465 17674
2909	0	0	Ki67+	 5477 17707
2910	0	0	Ki67+	 5488 17757
2911	0	0	Ki67+	 5494 17660
2912	0	0	Ki67+	 5494 18190
2913	0	0	Ki67+	 5499 17816
2914	0	0	Ki67+	 5510 17779
2915	0	0	Ki67+	 5512 17694
2916	0	0	Ki67+	 5519 17808
2917	0	0	Ki67+	 5521 17727
2918	0	0	Ki67+	 5521 17755
2919	0	0	Ki67+	 5527 18278
2920	0	0	Ki67+	 5538 17674
2921	0	0	Ki67+	 5543 17803
2922	0	0	Ki67+	 5546 18185
2923	0	0	Ki67+	 5548 17777
2924	0	0	Ki67+	 5576 18145
2925	0	0	Ki67+	 5589 18130
2926	0	0	Ki67+	 5591 17672
2927	0	0	Ki67+	 5591 17704
2928	0	0	Ki67+	 5618 18374
2929	0	0	Ki67+	 5624 17706
2930	0	0	Ki67+	 5629 18375
2931	0	0	Ki67+	 5632 17661
2932	0	0	Ki67+	 5639 17640
2933	0	0	Ki67+	 5649 18107
2934	0	0	Ki67+	 5664 17699
2935	0	0	Ki67+	 5682 18128
2936	0	0	Ki67+	 5686 18179
2937	0	0	Ki67+	 5692 17776
2938	0	0	Ki67+	 5693 17680
2939	0	0	Ki67+	 5694 17734
2940	0	0	Ki67+	 5701 18312
2941	0	0	Ki67+	 5709 17777
2942	0	0	Ki67+	 5709 18205
2943	0	0	Ki67+	 5714 17652
2944	0	0	Ki67+	 5726 17778
2945	0	0	Ki67+	 5739 18379
2946	0	0	Ki67+	 5755 17774
2947	0	0	Ki67+	 5758 17865
2948	0	0	Ki67+	 5768 17725
2949	0	0	Ki67+	 5768 18312
2950	0	0	Ki67+	 5770 17881
2951	0	0	Ki67+	 5781 17666
2952	0	0	Ki67+	 5781 18230
2953	0	0	Ki67+	 5782 17636
2954	0	0	Ki67+	 5782 18314
2955	0	0	Ki67+	 5785 17770
2956	0	0	Ki67+	 5788 17682
2957	0	0	Ki67+	 5795 18332
2958	0	0	Ki67+	 5805 17640
2959	0	0	Ki67+	 5808 17755
2960	0	0	Ki67+	 5816 17684
2961	0	0	Ki67+	 5816 17702
2962	0	0	Ki67+	 5816 17745
2963	0	0	Ki67+	 5825 17818
2964	0	0	Ki67+	 5825 18288
2965	0	0	Ki67+	 5828 18391
2966	0	0	Ki67+	 5836 17804
2967	0	0	Ki67+	 5843 17749
2968	0	0	Ki67+	 5848 17669
2969	0	0	Ki67+	 5858 17698
2970	0	0	Ki67+	 5073 18778
2971	0	0	Ki67+	 5115 18506
2972	0	0	Ki67+	 5175 18923
2973	0	0	Ki67+	 5178 18757
2974	0	0	Ki67+	 5184 18782
2975	0	0	Ki67+	 5198 18770
2976	0	0	Ki67+	 5201 18514
2977	0	0	Ki67+	 5269 19153
2978	0	0	Ki67+	 5324 18470
2979	0	0	Ki67+	 5356 18539
2980	0	0	Ki67+	 5372 18645
2981	0	0	Ki67+	 5432 18517
2982	0	0	Ki67+	 5446 18488
2983	0	0	Ki67+	 5484 18957
2984	0	0	Ki67+	 5490 18937
2985	0	0	Ki67+	 5505 19064
2986	0	0	Ki67+	 5625 18433
2987	0	0	Ki67+	 5641 18447
2988	0	0	Ki67+	 5702 18702
2989	0	0	Ki67+	 5715 18633
2990	0	0	Ki67+	 5716 18735
2991	0	0	Ki67+	 5774 18643
2992	0	0	Ki67+	 5788 18561
2993	0	0	Ki67+	 5802 18955
2994	0	0	Ki67+	 5818 18768
2995	0	0	Ki67+	 5821 18692
2996	0	0	Ki67+	 5832 18755
2997	0	0	Ki67+	 5836 19152
2998	0	0	Ki67+	 5686 19401
2999	0	0	Ki67+	 5705 19400
3000	0	0	Ki67+	 5728 19306
3001	0	0	Ki67+	 5845 19396
3002	0	0	Ki67+	 5877 5681
3003	0	0	Ki67+	 5894 5707
3004	0	0	Ki67+	 5915 5645
3005	0	0	Ki67+	 6017 6116
3006	0	0	Ki67+	 6055 5806
3007	0	0	Ki67+	 6069 5794
3008	0	0	Ki67+	 6125 6064
3009	0	0	Ki67+	 6171 5821
3010	0	0	Ki67+	 6174 5865
3011	0	0	Ki67+	 6178 5840
3012	0	0	Ki67+	 6182 5657
3013	0	0	Ki67+	 6190 5634
3014	0	0	Ki67+	 6201 5645
3015	0	0	Ki67+	 6202 5908
3016	0	0	Ki67+	 6215 5632
3017	0	0	Ki67+	 6221 5950
3018	0	0	Ki67+	 6236 5785
3019	0	0	Ki67+	 6238 6308
3020	0	0	Ki67+	 6239 5688
3021	0	0	Ki67+	 6243 5657
3022	0	0	Ki67+	 6256 5716
3023	0	0	Ki67+	 6266 6203
3024	0	0	Ki67+	 6267 5788
3025	0	0	Ki67+	 6268 6312
3026	0	0	Ki67+	 6269 5732
3027	0	0	Ki67+	 6270 5662
3028	0	0	Ki67+	 6278 5633
3029	0	0	Ki67+	 6279 5755
3030	0	0	Ki67+	 6290 5714
3031	0	0	Ki67+	 6305 5757
3032	0	0	Ki67+	 6312 5693
3033	0	0	Ki67+	 6318 6228
3034	0	0	Ki67+	 6321 6190
3035	0	0	Ki67+	 6344 6211
3036	0	0	Ki67+	 6349 6178
3037	0	0	Ki67+	 6360 6262
3038	0	0	Ki67+	 6361 5653
3039	0	0	Ki67+	 6365 6153
3040	0	0	Ki67+	 6376 6283
3041	0	0	Ki67+	 6378 6053
3042	0	0	Ki67+	 6398 6061
3043	0	0	Ki67+	 6406 6143
3044	0	0	Ki67+	 6411 5733
3045	0	0	Ki67+	 6415 5690
3046	0	0	Ki67+	 6415 5713
3047	0	0	Ki67+	 6420 5575
3048	0	0	Ki67+	 6423 6019
3049	0	0	Ki67+	 6424 6035
3050	0	0	Ki67+	 6433 6063
3051	0	0	Ki67+	 6458 5975
3052	0	0	Ki67+	 6458 6033
3053	0	0	Ki67+	 6505 5995
3054	0	0	Ki67+	 6514 5909
3055	0	0	Ki67+	 6514 6057
3056	0	0	Ki67+	 6532 5942
3057	0	0	Ki67+	 6584 5931
3058	0	0	Ki67+	 6608 5927
3059	0	0	Ki67+	 6610 5822
3060	0	0	Ki67+	 6615 5809
3061	0	0	Ki67+	 6629 5782
3062	0	0	Ki67+	 6639 5820
3063	0	0	Ki67+	 6650 5985
3064	0	0	Ki67+	 6670 5753
3065	0	0	Ki67+	 5956 7050
3066	0	0	Ki67+	 6013 6889
3067	0	0	Ki67+	 6046 6811
3068	0	0	Ki67+	 6054 6467
3069	0	0	Ki67+	 6075 6661
3070	0	0	Ki67+	 6082 6775
3071	0	0	Ki67+	 6100 6697
3072	0	0	Ki67+	 6101 6636
3073	0	0	Ki67+	 6102 6754
3074	0	0	Ki67+	 6111 6621
3075	0	0	Ki67+	 6111 6981
3076	0	0	Ki67+	 6112 6787
3077	0	0	Ki67+	 6119 6972
3078	0	0	Ki67+	 6126 6524
3079	0	0	Ki67+	 6126 6915
3080	0	0	Ki67+	 6129 6555
3081	0	0	Ki67+	 6132 6514
3082	0	0	Ki67+	 6144 6470
3083	0	0	Ki67+	 6149 7133
3084	0	0	Ki67+	 6159 6563
3085	0	0	Ki67+	 6160 6612
3086	0	0	Ki67+	 6202 7125
3087	0	0	Ki67+	 6214 6989
3088	0	0	Ki67+	 6229 6511
3089	0	0	Ki67+	 6264 7011
3090	0	0	Ki67+	 6275 6987
3091	0	0	Ki67+	 6292 6999
3092	0	0	Ki67+	 6293 6814
3093	0	0	Ki67+	 6307 6795
3094	0	0	Ki67+	 6311 6887
3095	0	0	Ki67+	 6314 6910
3096	0	0	Ki67+	 6332 6805
3097	0	0	Ki67+	 6344 6821
3098	0	0	Ki67+	 6344 6836
3099	0	0	Ki67+	 6497 6609
3100	0	0	Ki67+	 6512 6497
3101	0	0	Ki67+	 6583 6861
3102	0	0	Ki67+	 6650 7022
3103	0	0	Ki67+	 5883 7263
3104	0	0	Ki67+	 5888 7237
3105	0	0	Ki67+	 5894 7866
3106	0	0	Ki67+	 5897 7216
3107	0	0	Ki67+	 5902 7178
3108	0	0	Ki67+	 5903 7196
3109	0	0	Ki67+	 5904 7292
3110	0	0	Ki67+	 5911 7261
3111	0	0	Ki67+	 5922 7199
3112	0	0	Ki67+	 5928 7234
3113	0	0	Ki67+	 5935 7183
3114	0	0	Ki67+	 5946 7217
3115	0	0	Ki67+	 5974 7538
3116	0	0	Ki67+	 5978 7515
3117	0	0	Ki67+	 5981 7496
3118	0	0	Ki67+	 5987 7544
3119	0	0	Ki67+	 6041 7389
3120	0	0	Ki67+	 6055 7224
3121	0	0	Ki67+	 6066 7875
3122	0	0	Ki67+	 6087 7276
3123	0	0	Ki67+	 6088 7374
3124	0	0	Ki67+	 6117 7282
3125	0	0	Ki67+	 6136 7268
3126	0	0	Ki67+	 6145 7143
3127	0	0	Ki67+	 6180 7727
3128	0	0	Ki67+	 6181 7251
3129	0	0	Ki67+	 6184 7741
3130	0	0	Ki67+	 6186 7927
3131	0	0	Ki67+	 6187 7165
3132	0	0	Ki67+	 6188 7139
3133	0	0	Ki67+	 6199 7930
3134	0	0	Ki67+	 6202 7715
3135	0	0	Ki67+	 6202 7747
3136	0	0	Ki67+	 6212 7146
3137	0	0	Ki67+	 6227 7738
3138	0	0	Ki67+	 6234 7394
3139	0	0	Ki67+	 6268 7228
3140	0	0	Ki67+	 6324 7884
3141	0	0	Ki67+	 6360 7338
3142	0	0	Ki67+	 6371 7350
3143	0	0	Ki67+	 6381 7360
3144	0	0	Ki67+	 6399 7877
3145	0	0	Ki67+	 6401 7863
3146	0	0	Ki67+	 6404 7836
3147	0	0	Ki67+	 6496 7909
3148	0	0	Ki67+	 6497 7699
3149	0	0	Ki67+	 6499 7551
3150	0	0	Ki67+	 6510 7909
3151	0	0	Ki67+	 6540 7642
3152	0	0	Ki67+	 6543 7296
3153	0	0	Ki67+	 6550 7934
3154	0	0	Ki67+	 6599 7587
3155	0	0	Ki67+	 6615 7870
3156	0	0	Ki67+	 5877 8680
3157	0	0	Ki67+	 5887 8590
3158	0	0	Ki67+	 5892 8150
3159	0	0	Ki67+	 5899 8730
3160	0	0	Ki67+	 5907 8130
3161	0	0	Ki67+	 5907 8678
3162	0	0	Ki67+	 5910 8553
3163	0	0	Ki67+	 5911 8392
3164	0	0	Ki67+	 5920 8524
3165	0	0	Ki67+	 5921 8618
3166	0	0	Ki67+	 5926 8122
3167	0	0	Ki67+	 5938 8152
3168	0	0	Ki67+	 5948 8139
3169	0	0	Ki67+	 5959 8105
3170	0	0	Ki67+	 5970 8155
3171	0	0	Ki67+	 6032 8042
3172	0	0	Ki67+	 6038 8130
3173	0	0	Ki67+	 6058 8019
3174	0	0	Ki67+	 6072 8366
3175	0	0	Ki67+	 6074 7952
3176	0	0	Ki67+	 6087 8067
3177	0	0	Ki67+	 6094 7948
3178	0	0	Ki67+	 6104 7976
3179	0	0	Ki67+	 6107 8073
3180	0	0	Ki67+	 6118 8566
3181	0	0	Ki67+	 6135 7974
3182	0	0	Ki67+	 6156 8100
3183	0	0	Ki67+	 6175 8390
3184	0	0	Ki67+	 6192 8408
3185	0	0	Ki67+	 6198 8201
3186	0	0	Ki67+	 6200 8362
3187	0	0	Ki67+	 6203 8337
3188	0	0	Ki67+	 6218 8164
3189	0	0	Ki67+	 6218 8394
3190	0	0	Ki67+	 6222 8180
3191	0	0	Ki67+	 6230 8447
3192	0	0	Ki67+	 6235 8388
3193	0	0	Ki67+	 6250 8394
3194	0	0	Ki67+	 6259 8371
3195	0	0	Ki67+	 6267 8005
3196	0	0	Ki67+	 6276 8162
3197	0	0	Ki67+	 6287 8365
3198	0	0	Ki67+	 6288 8147
3199	0	0	Ki67+	 6290 8232
3200	0	0	Ki67+	 6320 8726
3201	0	0	Ki67+	 6388 8573
3202	0	0	Ki67+	 6397 8122
3203	0	0	Ki67+	 6413 8695
3204	0	0	Ki67+	 6420 8106
3205	0	0	Ki67+	 6427 8697
3206	0	0	Ki67+	 6441 8114
3207	0	0	Ki67+	 6452 8137
3208	0	0	Ki67+	 6471 8577
3209	0	0	Ki67+	 6474 8558
3210	0	0	Ki67+	 6475 8592
3211	0	0	Ki67+	 6478 8434
3212	0	0	Ki67+	 6481 8200
3213	0	0	Ki67+	 6482 8658
3214	0	0	Ki67+	 6500 8615
3215	0	0	Ki67+	 6506 8555
3216	0	0	Ki67+	 6508 8256
3217	0	0	Ki67+	 6513 8586
3218	0	0	Ki67+	 6525 8202
3219	0	0	Ki67+	 6533 8271
3220	0	0	Ki67+	 6545 8538
3221	0	0	Ki67+	 6558 8406
3222	0	0	Ki67+	 6562 8261
3223	0	0	Ki67+	 6575 8507
3224	0	0	Ki67+	 6584 8493
3225	0	0	Ki67+	 6592 8275
3226	0	0	Ki67+	 6612 8734
3227	0	0	Ki67+	 6616 8017
3228	0	0	Ki67+	 6616 8472
3229	0	0	Ki67+	 6654 8230
3230	0	0	Ki67+	 6654 8474
3231	0	0	Ki67+	 5887 9009
3232	0	0	Ki67+	 5890 8748
3233	0	0	Ki67+	 5920 8817
3234	0	0	Ki67+	 5945 8957
3235	0	0	Ki67+	 6007 9009
3236	0	0	Ki67+	 6078 9041
3237	0	0	Ki67+	 6100 9048
3238	0	0	Ki67+	 6103 9345
3239	0	0	Ki67+	 6170 8986
3240	0	0	Ki67+	 6183 8839
3241	0	0	Ki67+	 6194 9470
3242	0	0	Ki67+	 6238 9045
3243	0	0	Ki67+	 6247 8750
3244	0	0	Ki67+	 6260 9471
3245	0	0	Ki67+	 6262 9037
3246	0	0	Ki67+	 6266 8821
3247	0	0	Ki67+	 6269 8772
3248	0	0	Ki67+	 6279 8742
3249	0	0	Ki67+	 6295 9524
3250	0	0	Ki67+	 6302 9365
3251	0	0	Ki67+	 6305 9256
3252	0	0	Ki67+	 6307 9214
3253	0	0	Ki67+	 6315 9419
3254	0	0	Ki67+	 6321 9515
3255	0	0	Ki67+	 6330 9414
3256	0	0	Ki67+	 6349 8764
3257	0	0	Ki67+	 6362 9381
3258	0	0	Ki67+	 6372 9515
3259	0	0	Ki67+	 6388 9382
3260	0	0	Ki67+	 6390 9470
3261	0	0	Ki67+	 6402 9460
3262	0	0	Ki67+	 6404 9337
3263	0	0	Ki67+	 6411 9525
3264	0	0	Ki67+	 6419 8774
3265	0	0	Ki67+	 6421 9341
3266	0	0	Ki67+	 6421 9430
3267	0	0	Ki67+	 6425 9308
3268	0	0	Ki67+	 6440 9337
3269	0	0	Ki67+	 6442 9429
3270	0	0	Ki67+	 6445 9395
3271	0	0	Ki67+	 6461 9402
3272	0	0	Ki67+	 6499 9321
3273	0	0	Ki67+	 6507 9312
3274	0	0	Ki67+	 6508 9283
3275	0	0	Ki67+	 6509 8812
3276	0	0	Ki67+	 6513 8831
3277	0	0	Ki67+	 6515 9530
3278	0	0	Ki67+	 6518 9441
3279	0	0	Ki67+	 6521 9334
3280	0	0	Ki67+	 6521 9517
3281	0	0	Ki67+	 6522 8856
3282	0	0	Ki67+	 6532 8819
3283	0	0	Ki67+	 6544 9428
3284	0	0	Ki67+	 6550 9392
3285	0	0	Ki67+	 6551 9133
3286	0	0	Ki67+	 6562 9235
3287	0	0	Ki67+	 6578 9435
3288	0	0	Ki67+	 6591 8992
3289	0	0	Ki67+	 6592 8911
3290	0	0	Ki67+	 6594 9382
3291	0	0	Ki67+	 6596 8943
3292	0	0	Ki67+	 6610 8906
3293	0	0	Ki67+	 6613 8942
3294	0	0	Ki67+	 6619 8882
3295	0	0	Ki67+	 6625 9256
3296	0	0	Ki67+	 6628 9133
3297	0	0	Ki67+	 6630 9202
3298	0	0	Ki67+	 6635 9089
3299	0	0	Ki67+	 6636 8756
3300	0	0	Ki67+	 6642 9103
3301	0	0	Ki67+	 6645 8875
3302	0	0	Ki67+	 6646 9285
3303	0	0	Ki67+	 6650 9236
3304	0	0	Ki67+	 6654 8864
3305	0	0	Ki67+	 6656 9342
3306	0	0	Ki67+	 6663 9131
3307	0	0	Ki67+	 6666 9069
3308	0	0	Ki67+	 6667 9252
3309	0	0	Ki67+	 5880 9750
3310	0	0	Ki67+	 5894 9718
3311	0	0	Ki67+	 5923 10260
3312	0	0	Ki67+	 5934 10090
3313	0	0	Ki67+	 5948 10085
3314	0	0	Ki67+	 5951 9613
3315	0	0	Ki67+	 5953 9972
3316	0	0	Ki67+	 5958 9708
3317	0	0	Ki67+	 5962 10090
3318	0	0	Ki67+	 5980 9618
3319	0	0	Ki67+	 5990 10044
3320	0	0	Ki67+	 5999 9671
3321	0	0	Ki67+	 6044 9649
3322	0	0	Ki67+	 6050 9837
3323	0	0	Ki67+	 6059 9983
3324	0	0	Ki67+	 6060 9696
3325	0	0	Ki67+	 6060 9907
3326	0	0	Ki67+	 6078 10037
3327	0	0	Ki67+	 6082 9711
3328	0	0	Ki67+	 6087 9990
3329	0	0	Ki67+	 6094 10029
3330	0	0	Ki67+	 6097 9586
3331	0	0	Ki67+	 6100 9685
3332	0	0	Ki67+	 6102 10061
3333	0	0	Ki67+	 6103 9720
3334	0	0	Ki67+	 6105 10015
3335	0	0	Ki67+	 6113 9701
3336	0	0	Ki67+	 6115 9813
3337	0	0	Ki67+	 6118 9889
3338	0	0	Ki67+	 6119 10198
3339	0	0	Ki67+	 6122 10247
3340	0	0	Ki67+	 6125 10261
3341	0	0	Ki67+	 6126 10081
3342	0	0	Ki67+	 6134 10033
3343	0	0	Ki67+	 6136 10231
3344	0	0	Ki67+	 6141 9844
3345	0	0	Ki67+	 6142 9607
3346	0	0	Ki67+	 6142 10273
3347	0	0	Ki67+	 6143 9695
3348	0	0	Ki67+	 6146 9810
3349	0	0	Ki67+	 6147 9663
3350	0	0	Ki67+	 6147 10145
3351	0	0	Ki67+	 6152 10089
3352	0	0	Ki67+	 6156 10179
3353	0	0	Ki67+	 6157 9703
3354	0	0	Ki67+	 6158 10041
3355	0	0	Ki67+	 6163 10205
3356	0	0	Ki67+	 6164 10123
3357	0	0	Ki67+	 6167 10187
3358	0	0	Ki67+	 6170 9610
3359	0	0	Ki67+	 6172 10312
3360	0	0	Ki67+	 6174 10086
3361	0	0	Ki67+	 6175 9862
3362	0	0	Ki67+	 6176 10173
3363	0	0	Ki67+	 6182 10142
3364	0	0	Ki67+	 6185 9645
3365	0	0	Ki67+	 6186 9683
3366	0	0	Ki67+	 6187 9895
3367	0	0	Ki67+	 6191 9785
3368	0	0	Ki67+	 6193 10305
3369	0	0	Ki67+	 6195 10113
3370	0	0	Ki67+	 6198 9814
3371	0	0	Ki67+	 6199 10029
3372	0	0	Ki67+	 6216 9877
3373	0	0	Ki67+	 6218 9833
3374	0	0	Ki67+	 6218 10331
3375	0	0	Ki67+	 6222 10147
3376	0	0	Ki67+	 6223 10257
3377	0	0	Ki67+	 6228 10044
3378	0	0	Ki67+	 6230 10078
3379	0	0	Ki67+	 6238 10128
3380	0	0	Ki67+	 6240 9735
3381	0	0	Ki67+	 6276 9846
3382	0	0	Ki67+	 6278 9797
3383	0	0	Ki67+	 6282 9810
3384	0	0	Ki67+	 6293 9723
3385	0	0	Ki67+	 6303 9865
3386	0	0	Ki67+	 6310 9891
3387	0	0	Ki67+	 6315 9570
3388	0	0	Ki67+	 6317 9831
3389	0	0	Ki67+	 6323 9804
3390	0	0	Ki67+	 6330 10002
3391	0	0	Ki67+	 6335 9572
3392	0	0	Ki67+	 6337 10059
3393	0	0	Ki67+	 6347 9854
3394	0	0	Ki67+	 6359 10054
3395	0	0	Ki67+	 6363 9546
3396	0	0	Ki67+	 6364 9825
3397	0	0	Ki67+	 6365 10153
3398	0	0	Ki67+	 6378 10235
3399	0	0	Ki67+	 6381 10001
3400	0	0	Ki67+	 6382 10050
3401	0	0	Ki67+	 6394 9590
3402	0	0	Ki67+	 6395 10330
3403	0	0	Ki67+	 6398 9764
3404	0	0	Ki67+	 6399 10112
3405	0	0	Ki67+	 6401 9800
3406	0	0	Ki67+	 6402 9611
3407	0	0	Ki67+	 6403 9562
3408	0	0	Ki67+	 6408 9600
3409	0	0	Ki67+	 6429 9866
3410	0	0	Ki67+	 6435 9806
3411	0	0	Ki67+	 6440 9538
3412	0	0	Ki67+	 6453 9800
3413	0	0	Ki67+	 6458 10192
3414	0	0	Ki67+	 6466 9591
3415	0	0	Ki67+	 6473 9640
3416	0	0	Ki67+	 6475 9572
3417	0	0	Ki67+	 6494 9767
3418	0	0	Ki67+	 6497 9676
3419	0	0	Ki67+	 6498 10022
3420	0	0	Ki67+	 6510 9949
3421	0	0	Ki67+	 6520 10047
3422	0	0	Ki67+	 6536 9698
3423	0	0	Ki67+	 6543 10060
3424	0	0	Ki67+	 6547 10024
3425	0	0	Ki67+	 6548 10050
3426	0	0	Ki67+	 6554 9652
3427	0	0	Ki67+	 6555 9809
3428	0	0	Ki67+	 6561 9741
3429	0	0	Ki67+	 6565 9661
3430	0	0	Ki67+	 6597 10269
3431	0	0	Ki67+	 6615 9538
3432	0	0	Ki67+	 6638 9836
3433	0	0	Ki67+	 6638 10263
3434	0	0	Ki67+	 6645 10020
3435	0	0	Ki67+	 6650 9991
3436	0	0	Ki67+	 6650 10231
3437	0	0	Ki67+	 6653 10279
3438	0	0	Ki67+	 6656 9853
3439	0	0	Ki67+	 6658 10209
3440	0	0	Ki67+	 6659 10033
3441	0	0	Ki67+	 5877 11123
3442	0	0	Ki67+	 5878 11063
3443	0	0	Ki67+	 5883 10975
3444	0	0	Ki67+	 5883 11021
3445	0	0	Ki67+	 5897 10986
3446	0	0	Ki67+	 5899 10944
3447	0	0	Ki67+	 5900 11010
3448	0	0	Ki67+	 5906 10718
3449	0	0	Ki67+	 5906 10958
3450	0	0	Ki67+	 5925 11127
3451	0	0	Ki67+	 5933 11135
3452	0	0	Ki67+	 5935 10893
3453	0	0	Ki67+	 5936 10980
3454	0	0	Ki67+	 5936 11005
3455	0	0	Ki67+	 5962 10430
3456	0	0	Ki67+	 5969 10519
3457	0	0	Ki67+	 5978 10979
3458	0	0	Ki67+	 5983 10510
3459	0	0	Ki67+	 5995 10494
3460	0	0	Ki67+	 5995 10541
3461	0	0	Ki67+	 5997 10661
3462	0	0	Ki67+	 6001 10483
3463	0	0	Ki67+	 6001 10875
3464	0	0	Ki67+	 6015 10537
3465	0	0	Ki67+	 6018 10890
3466	0	0	Ki67+	 6021 10473
3467	0	0	Ki67+	 6022 10926
3468	0	0	Ki67+	 6032 10506
3469	0	0	Ki67+	 6036 10861
3470	0	0	Ki67+	 6044 10948
3471	0	0	Ki67+	 6047 10567
3472	0	0	Ki67+	 6051 10877
3473	0	0	Ki67+	 6060 10584
3474	0	0	Ki67+	 6062 10530
3475	0	0	Ki67+	 6063 10669
3476	0	0	Ki67+	 6064 10907
3477	0	0	Ki67+	 6070 10406
3478	0	0	Ki67+	 6078 10552
3479	0	0	Ki67+	 6081 10591
3480	0	0	Ki67+	 6084 10406
3481	0	0	Ki67+	 6103 10411
3482	0	0	Ki67+	 6107 10560
3483	0	0	Ki67+	 6134 10590
3484	0	0	Ki67+	 6134 10607
3485	0	0	Ki67+	 6138 10860
3486	0	0	Ki67+	 6143 10346
3487	0	0	Ki67+	 6144 10881
3488	0	0	Ki67+	 6154 10609
3489	0	0	Ki67+	 6168 10355
3490	0	0	Ki67+	 6171 11013
3491	0	0	Ki67+	 6180 10585
3492	0	0	Ki67+	 6185 10596
3493	0	0	Ki67+	 6229 10371
3494	0	0	Ki67+	 6231 10387
3495	0	0	Ki67+	 6239 10362
3496	0	0	Ki67+	 6242 10543
3497	0	0	Ki67+	 6275 10366
3498	0	0	Ki67+	 6275 10457
3499	0	0	Ki67+	 6276 10702
3500	0	0	Ki67+	 6277 10410
3501	0	0	Ki67+	 6293 10533
3502	0	0	Ki67+	 6298 10515
3503	0	0	Ki67+	 6307 10997
3504	0	0	Ki67+	 6308 11024
3505	0	0	Ki67+	 6309 11048
3506	0	0	Ki67+	 6317 10454
3507	0	0	Ki67+	 6317 10539
3508	0	0	Ki67+	 6320 11114
3509	0	0	Ki67+	 6329 11079
3510	0	0	Ki67+	 6330 10430
3511	0	0	Ki67+	 6337 10928
3512	0	0	Ki67+	 6351 10423
3513	0	0	Ki67+	 6357 10413
3514	0	0	Ki67+	 6357 10892
3515	0	0	Ki67+	 6357 11099
3516	0	0	Ki67+	 6359 11131
3517	0	0	Ki67+	 6362 10575
3518	0	0	Ki67+	 6362 10630
3519	0	0	Ki67+	 6364 10979
3520	0	0	Ki67+	 6379 10938
3521	0	0	Ki67+	 6388 10465
3522	0	0	Ki67+	 6390 10879
3523	0	0	Ki67+	 6393 10981
3524	0	0	Ki67+	 6396 11042
3525	0	0	Ki67+	 6404 10435
3526	0	0	Ki67+	 6404 11104
3527	0	0	Ki67+	 6410 10407
3528	0	0	Ki67+	 6417 10394
3529	0	0	Ki67+	 6418 10951
3530	0	0	Ki67+	 6419 10554
3531	0	0	Ki67+	 6422 10890
3532	0	0	Ki67+	 6424 10617
3533	0	0	Ki67+	 6430 10971
3534	0	0	Ki67+	 6437 10789
3535	0	0	Ki67+	 6438 10386
3536	0	0	Ki67+	 6440 10750
3537	0	0	Ki67+	 6457 11013
3538	0	0	Ki67+	 6458 10477
3539	0	0	Ki67+	 6460 10413
3540	0	0	Ki67+	 6460 10780
3541	0	0	Ki67+	 6468 10860
3542	0	0	Ki67+	 6470 10911
3543	0	0	Ki67+	 6473 10873
3544	0	0	Ki67+	 6473 11012
3545	0	0	Ki67+	 6487 10504
3546	0	0	Ki67+	 6491 10392
3547	0	0	Ki67+	 6493 10574
3548	0	0	Ki67+	 6496 10564
3549	0	0	Ki67+	 6498 10453
3550	0	0	Ki67+	 6504 10496
3551	0	0	Ki67+	 6508 10877
3552	0	0	Ki67+	 6513 10829
3553	0	0	Ki67+	 6526 10823
3554	0	0	Ki67+	 6531 10883
3555	0	0	Ki67+	 6547 10876
3556	0	0	Ki67+	 6556 10852
3557	0	0	Ki67+	 6565 10570
3558	0	0	Ki67+	 6571 10554
3559	0	0	Ki67+	 6629 10570
3560	0	0	Ki67+	 6632 10674
3561	0	0	Ki67+	 6648 10645
3562	0	0	Ki67+	 6656 10721
3563	0	0	Ki67+	 6670 10697
3564	0	0	Ki67+	 5896 11148
3565	0	0	Ki67+	 5958 11653
3566	0	0	Ki67+	 5965 11152
3567	0	0	Ki67+	 5985 11200
3568	0	0	Ki67+	 6001 11873
3569	0	0	Ki67+	 6004 11192
3570	0	0	Ki67+	 6013 11158
3571	0	0	Ki67+	 6024 11143
3572	0	0	Ki67+	 6036 11327
3573	0	0	Ki67+	 6065 11166
3574	0	0	Ki67+	 6070 11844
3575	0	0	Ki67+	 6081 11246
3576	0	0	Ki67+	 6086 11305
3577	0	0	Ki67+	 6123 11784
3578	0	0	Ki67+	 6140 11718
3579	0	0	Ki67+	 6198 11711
3580	0	0	Ki67+	 6255 11196
3581	0	0	Ki67+	 6269 11332
3582	0	0	Ki67+	 6273 11172
3583	0	0	Ki67+	 6293 11345
3584	0	0	Ki67+	 6299 11278
3585	0	0	Ki67+	 6303 11317
3586	0	0	Ki67+	 6319 11161
3587	0	0	Ki67+	 6319 11290
3588	0	0	Ki67+	 6330 11324
3589	0	0	Ki67+	 6350 11322
3590	0	0	Ki67+	 6392 11175
3591	0	0	Ki67+	 6414 11178
3592	0	0	Ki67+	 6446 11172
3593	0	0	Ki67+	 6571 11550
3594	0	0	Ki67+	 6590 11244
3595	0	0	Ki67+	 6642 11849
3596	0	0	Ki67+	 5929 12028
3597	0	0	Ki67+	 5930 11985
3598	0	0	Ki67+	 5931 12015
3599	0	0	Ki67+	 5934 12269
3600	0	0	Ki67+	 5945 12238
3601	0	0	Ki67+	 5968 12146
3602	0	0	Ki67+	 6009 12043
3603	0	0	Ki67+	 6092 12703
3604	0	0	Ki67+	 6111 12567
3605	0	0	Ki67+	 6151 12020
3606	0	0	Ki67+	 6251 12008
3607	0	0	Ki67+	 6308 12640
3608	0	0	Ki67+	 6353 12496
3609	0	0	Ki67+	 6355 12319
3610	0	0	Ki67+	 6368 12585
3611	0	0	Ki67+	 6396 12651
3612	0	0	Ki67+	 6408 12585
3613	0	0	Ki67+	 6411 12652
3614	0	0	Ki67+	 6508 12354
3615	0	0	Ki67+	 6533 12351
3616	0	0	Ki67+	 6542 12392
3617	0	0	Ki67+	 6592 12282
3618	0	0	Ki67+	 5901 12852
3619	0	0	Ki67+	 5913 12859
3620	0	0	Ki67+	 5989 12741
3621	0	0	Ki67+	 6012 12908
3622	0	0	Ki67+	 6021 12865
3623	0	0	Ki67+	 6089 13382
3624	0	0	Ki67+	 6155 12748
3625	0	0	Ki67+	 6169 13044
3626	0	0	Ki67+	 6181 13228
3627	0	0	Ki67+	 6236 12781
3628	0	0	Ki67+	 6263 12986
3629	0	0	Ki67+	 6329 13393
3630	0	0	Ki67+	 6500 12896
3631	0	0	Ki67+	 5983 13633
3632	0	0	Ki67+	 6027 14121
3633	0	0	Ki67+	 6034 14156
3634	0	0	Ki67+	 6043 13591
3635	0	0	Ki67+	 6044 13605
3636	0	0	Ki67+	 6045 13968
3637	0	0	Ki67+	 6066 13964
3638	0	0	Ki67+	 6167 14138
3639	0	0	Ki67+	 6210 13559
3640	0	0	Ki67+	 6235 14322
3641	0	0	Ki67+	 6308 14316
3642	0	0	Ki67+	 6326 14324
3643	0	0	Ki67+	 6363 13712
3644	0	0	Ki67+	 6525 13901
3645	0	0	Ki67+	 6534 13886
3646	0	0	Ki67+	 6572 13794
3647	0	0	Ki67+	 6641 13543
3648	0	0	Ki67+	 5910 14846
3649	0	0	Ki67+	 6061 14594
3650	0	0	Ki67+	 6114 14594
3651	0	0	Ki67+	 6232 14355
3652	0	0	Ki67+	 6269 14390
3653	0	0	Ki67+	 6291 14367
3654	0	0	Ki67+	 6317 14373
3655	0	0	Ki67+	 6320 14350
3656	0	0	Ki67+	 6323 14363
3657	0	0	Ki67+	 6347 14360
3658	0	0	Ki67+	 6369 14370
3659	0	0	Ki67+	 6388 14386
3660	0	0	Ki67+	 6412 14405
3661	0	0	Ki67+	 6440 14466
3662	0	0	Ki67+	 6449 14437
3663	0	0	Ki67+	 6464 14512
3664	0	0	Ki67+	 6482 14438
3665	0	0	Ki67+	 6482 14467
3666	0	0	Ki67+	 6498 14563
3667	0	0	Ki67+	 6509 14534
3668	0	0	Ki67+	 6522 14520
3669	0	0	Ki67+	 6530 14546
3670	0	0	Ki67+	 6557 14620
3671	0	0	Ki67+	 6560 14523
3672	0	0	Ki67+	 6562 14597
3673	0	0	Ki67+	 6573 14558
3674	0	0	Ki67+	 6576 14624
3675	0	0	Ki67+	 6586 14552
3676	0	0	Ki67+	 5896 15607
3677	0	0	Ki67+	 5900 15579
3678	0	0	Ki67+	 5917 15868
3679	0	0	Ki67+	 5927 15797
3680	0	0	Ki67+	 6025 15416
3681	0	0	Ki67+	 6026 15452
3682	0	0	Ki67+	 6050 15445
3683	0	0	Ki67+	 6095 15524
3684	0	0	Ki67+	 6097 15423
3685	0	0	Ki67+	 6130 15410
3686	0	0	Ki67+	 6133 15485
3687	0	0	Ki67+	 6133 15505
3688	0	0	Ki67+	 6144 15478
3689	0	0	Ki67+	 6026 16710
3690	0	0	Ki67+	 6078 16454
3691	0	0	Ki67+	 6084 16697
3692	0	0	Ki67+	 6172 16175
3693	0	0	Ki67+	 6220 16635
3694	0	0	Ki67+	 6236 16660
3695	0	0	Ki67+	 6238 16727
3696	0	0	Ki67+	 6263 16640
3697	0	0	Ki67+	 6380 16516
3698	0	0	Ki67+	 6389 16478
3699	0	0	Ki67+	 6392 16495
3700	0	0	Ki67+	 6425 16387
3701	0	0	Ki67+	 6433 16350
3702	0	0	Ki67+	 6435 16287
3703	0	0	Ki67+	 6436 16311
3704	0	0	Ki67+	 5885 16973
3705	0	0	Ki67+	 5888 16922
3706	0	0	Ki67+	 5893 17142
3707	0	0	Ki67+	 5895 17153
3708	0	0	Ki67+	 5909 16912
3709	0	0	Ki67+	 5914 17278
3710	0	0	Ki67+	 5921 16843
3711	0	0	Ki67+	 5924 16968
3712	0	0	Ki67+	 5926 16999
3713	0	0	Ki67+	 5928 16898
3714	0	0	Ki67+	 5928 17064
3715	0	0	Ki67+	 5930 17239
3716	0	0	Ki67+	 5936 16911
3717	0	0	Ki67+	 5937 17022
3718	0	0	Ki67+	 5943 16936
3719	0	0	Ki67+	 5945 17040
3720	0	0	Ki67+	 5958 17046
3721	0	0	Ki67+	 5961 16914
3722	0	0	Ki67+	 5962 16845
3723	0	0	Ki67+	 5965 16810
3724	0	0	Ki67+	 5966 16932
3725	0	0	Ki67+	 5984 16827
3726	0	0	Ki67+	 5984 17073
3727	0	0	Ki67+	 5991 16777
3728	0	0	Ki67+	 5991 16974
3729	0	0	Ki67+	 5994 16855
3730	0	0	Ki67+	 5998 16885
3731	0	0	Ki67+	 6003 17147
3732	0	0	Ki67+	 6024 16864
3733	0	0	Ki67+	 6027 16897
3734	0	0	Ki67+	 6030 16808
3735	0	0	Ki67+	 6037 17231
3736	0	0	Ki67+	 6086 16909
3737	0	0	Ki67+	 6096 17158
3738	0	0	Ki67+	 6191 17192
3739	0	0	Ki67+	 6199 16750
3740	0	0	Ki67+	 6256 16891
3741	0	0	Ki67+	 6275 16896
3742	0	0	Ki67+	 6284 17246
3743	0	0	Ki67+	 6308 17189
3744	0	0	Ki67+	 6314 17059
3745	0	0	Ki67+	 6322 17137
3746	0	0	Ki67+	 6326 17170
3747	0	0	Ki67+	 6327 17093
3748	0	0	Ki67+	 6333 17131
3749	0	0	Ki67+	 6359 17154
3750	0	0	Ki67+	 6364 16891
3751	0	0	Ki67+	 6365 16859
3752	0	0	Ki67+	 6378 16915
3753	0	0	Ki67+	 6382 17108
3754	0	0	Ki67+	 6389 16944
3755	0	0	Ki67+	 6397 17076
3756	0	0	Ki67+	 6443 17324
3757	0	0	Ki67+	 6467 17376
3758	0	0	Ki67+	 6472 17198
3759	0	0	Ki67+	 6478 17057
3760	0	0	Ki67+	 6488 17361
3761	0	0	Ki67+	 6494 17056
3762	0	0	Ki67+	 6496 17353
3763	0	0	Ki67+	 6513 17052
3764	0	0	Ki67+	 6514 16994
3765	0	0	Ki67+	 6537 17056
3766	0	0	Ki67+	 6539 16997
3767	0	0	Ki67+	 6541 17397
3768	0	0	Ki67+	 6557 17385
3769	0	0	Ki67+	 6563 17471
3770	0	0	Ki67+	 6564 17130
3771	0	0	Ki67+	 6572 17370
3772	0	0	Ki67+	 6637 17474
3773	0	0	Ki67+	 6655 17511
3774	0	0	Ki67+	 5884 17805
3775	0	0	Ki67+	 5893 17629
3776	0	0	Ki67+	 5897 17599
3777	0	0	Ki67+	 5897 17643
3778	0	0	Ki67+	 5899 17829
3779	0	0	Ki67+	 5902 17570
3780	0	0	Ki67+	 5906 17613
3781	0	0	Ki67+	 5908 17653
3782	0	0	Ki67+	 5908 17727
3783	0	0	Ki67+	 5911 17807
3784	0	0	Ki67+	 5923 17662
3785	0	0	Ki67+	 5926 17836
3786	0	0	Ki67+	 5927 17624
3787	0	0	Ki67+	 5934 17697
3788	0	0	Ki67+	 5936 17570
3789	0	0	Ki67+	 5941 17720
3790	0	0	Ki67+	 5954 17915
3791	0	0	Ki67+	 5961 17637
3792	0	0	Ki67+	 5962 17667
3793	0	0	Ki67+	 5962 17687
3794	0	0	Ki67+	 5963 17714
3795	0	0	Ki67+	 5963 17769
3796	0	0	Ki67+	 5966 17598
3797	0	0	Ki67+	 5966 17937
3798	0	0	Ki67+	 5975 17570
3799	0	0	Ki67+	 5985 17670
3800	0	0	Ki67+	 5986 17710
3801	0	0	Ki67+	 5987 17643
3802	0	0	Ki67+	 5993 17614
3803	0	0	Ki67+	 5995 18021
3804	0	0	Ki67+	 5997 17645
3805	0	0	Ki67+	 5999 17564
3806	0	0	Ki67+	 6002 17766
3807	0	0	Ki67+	 6003 17808
3808	0	0	Ki67+	 6021 17669
3809	0	0	Ki67+	 6021 18008
3810	0	0	Ki67+	 6022 17984
3811	0	0	Ki67+	 6028 17690
3812	0	0	Ki67+	 6029 17578
3813	0	0	Ki67+	 6030 17944
3814	0	0	Ki67+	 6035 17662
3815	0	0	Ki67+	 6036 17611
3816	0	0	Ki67+	 6039 17631
3817	0	0	Ki67+	 6040 17560
3818	0	0	Ki67+	 6045 17994
3819	0	0	Ki67+	 6046 17976
3820	0	0	Ki67+	 6048 18037
3821	0	0	Ki67+	 6056 17963
3822	0	0	Ki67+	 6067 17559
3823	0	0	Ki67+	 6103 17576
3824	0	0	Ki67+	 6115 17600
3825	0	0	Ki67+	 6117 18204
3826	0	0	Ki67+	 6119 17554
3827	0	0	Ki67+	 6121 17696
3828	0	0	Ki67+	 6131 17627
3829	0	0	Ki67+	 6143 17593
3830	0	0	Ki67+	 6148 17645
3831	0	0	Ki67+	 6149 18224
3832	0	0	Ki67+	 6153 17590
3833	0	0	Ki67+	 6164 17614
3834	0	0	Ki67+	 6171 17557
3835	0	0	Ki67+	 6176 17660
3836	0	0	Ki67+	 6190 17558
3837	0	0	Ki67+	 6190 17978
3838	0	0	Ki67+	 6190 17992
3839	0	0	Ki67+	 6192 18009
3840	0	0	Ki67+	 6198 17614
3841	0	0	Ki67+	 6199 17631
3842	0	0	Ki67+	 6207 17989
3843	0	0	Ki67+	 6210 17648
3844	0	0	Ki67+	 6215 17560
3845	0	0	Ki67+	 6217 17995
3846	0	0	Ki67+	 6218 17956
3847	0	0	Ki67+	 6221 17584
3848	0	0	Ki67+	 6224 17634
3849	0	0	Ki67+	 6224 17644
3850	0	0	Ki67+	 6233 17975
3851	0	0	Ki67+	 6238 17599
3852	0	0	Ki67+	 6242 17949
3853	0	0	Ki67+	 6243 17679
3854	0	0	Ki67+	 6244 17561
3855	0	0	Ki67+	 6251 17837
3856	0	0	Ki67+	 6264 17569
3857	0	0	Ki67+	 6264 17703
3858	0	0	Ki67+	 6273 17662
3859	0	0	Ki67+	 6278 17601
3860	0	0	Ki67+	 6281 17652
3861	0	0	Ki67+	 6291 17614
3862	0	0	Ki67+	 6297 17892
3863	0	0	Ki67+	 6298 17588
3864	0	0	Ki67+	 6312 18127
3865	0	0	Ki67+	 6313 17578
3866	0	0	Ki67+	 6317 17713
3867	0	0	Ki67+	 6325 17654
3868	0	0	Ki67+	 6326 17634
3869	0	0	Ki67+	 6327 17610
3870	0	0	Ki67+	 6330 17884
3871	0	0	Ki67+	 6334 17590
3872	0	0	Ki67+	 6346 17889
3873	0	0	Ki67+	 6353 17899
3874	0	0	Ki67+	 6356 17802
3875	0	0	Ki67+	 6357 18148
3876	0	0	Ki67+	 6367 17616
3877	0	0	Ki67+	 6368 18018
3878	0	0	Ki67+	 6378 17740
3879	0	0	Ki67+	 6380 17600
3880	0	0	Ki67+	 6397 17685
3881	0	0	Ki67+	 6402 17612
3882	0	0	Ki67+	 6402 18177
3883	0	0	Ki67+	 6410 17758
3884	0	0	Ki67+	 6418 17712
3885	0	0	Ki67+	 6429 18226
3886	0	0	Ki67+	 6430 17762
3887	0	0	Ki67+	 6441 18223
3888	0	0	Ki67+	 6443 17770
3889	0	0	Ki67+	 6455 17682
3890	0	0	Ki67+	 6458 17666
3891	0	0	Ki67+	 6459 17788
3892	0	0	Ki67+	 6465 17628
3893	0	0	Ki67+	 6468 17770
3894	0	0	Ki67+	 6473 17652
3895	0	0	Ki67+	 6473 18022
3896	0	0	Ki67+	 6482 18288
3897	0	0	Ki67+	 6493 17639
3898	0	0	Ki67+	 6499 18238
3899	0	0	Ki67+	 6504 17914
3900	0	0	Ki67+	 6509 18289
3901	0	0	Ki67+	 6518 17813
3902	0	0	Ki67+	 6520 17939
3903	0	0	Ki67+	 6526 17763
3904	0	0	Ki67+	 6529 17659
3905	0	0	Ki67+	 6533 17728
3906	0	0	Ki67+	 6540 17665
3907	0	0	Ki67+	 6569 17964
3908	0	0	Ki67+	 6578 17837
3909	0	0	Ki67+	 6578 17888
3910	0	0	Ki67+	 6584 17904
3911	0	0	Ki67+	 6588 17931
3912	0	0	Ki67+	 6591 18323
3913	0	0	Ki67+	 6596 17888
3914	0	0	Ki67+	 6613 17708
3915	0	0	Ki67+	 6617 17732
3916	0	0	Ki67+	 6625 17836
3917	0	0	Ki67+	 6629 18291
3918	0	0	Ki67+	 6634 17923
3919	0	0	Ki67+	 6636 17905
3920	0	0	Ki67+	 6638 17825
3921	0	0	Ki67+	 6640 18257
3922	0	0	Ki67+	 6642 17711
3923	0	0	Ki67+	 6648 17771
3924	0	0	Ki67+	 6650 17812
3925	0	0	Ki67+	 6657 18240
3926	0	0	Ki67+	 5879 18792
3927	0	0	Ki67+	 5887 18488
3928	0	0	Ki67+	 5906 18781
3929	0	0	Ki67+	 5914 18931
3930	0	0	Ki67+	 5940 18779
3931	0	0	Ki67+	 5966 18882
3932	0	0	Ki67+	 5967 18736
3933	0	0	Ki67+	 5978 18885
3934	0	0	Ki67+	 6034 18803
3935	0	0	Ki67+	 6037 18477
3936	0	0	Ki67+	 6049 18456
3937	0	0	Ki67+	 6279 18688
3938	0	0	Ki67+	 6304 18753
3939	0	0	Ki67+	 6337 18820
3940	0	0	Ki67+	 6368 18838
3941	0	0	Ki67+	 6371 19004
3942	0	0	Ki67+	 6430 18391
3943	0	0	Ki67+	 6431 18957
3944	0	0	Ki67+	 6436 18976
3945	0	0	Ki67+	 6438 18725
3946	0	0	Ki67+	 6470 18983
3947	0	0	Ki67+	 6603 18861
3948	0	0	Ki67+	 6635 18982
3949	0	0	Ki67+	 5896 19488
3950	0	0	Ki67+	 5916 19496
3951	0	0	Ki67+	 5974 19238
3952	0	0	Ki67+	 6085 19299
3953	0	0	Ki67+	 6106 19178
3954	0	0	Ki67+	 6119 19275
3955	0	0	Ki67+	 6135 19294
3956	0	0	Ki67+	 6161 19312
3957	0	0	Ki67+	 6217 19276
3958	0	0	Ki67+	 6261 19286
3959	0	0	Ki67+	 6285 19282
3960	0	0	Ki67+	 6564 19712
3961	0	0	Ki67+	 6578 19832
3962	0	0	Ki67+	 6602 19551
3963	0	0	Ki67+	 6606 19568
3964	0	0	Ki67+	 6614 19527
3965	0	0	Ki67+	 6617 19390
3966	0	0	Ki67+	 6618 19835
3967	0	0	Ki67+	 6628 19346
3968	0	0	Ki67+	 6385 20289
3969	0	0	Ki67+	 6421 20083
3970	0	0	Ki67+	 6430 20115
3971	0	0	Ki67+	 6499 20106
3972	0	0	Ki67+	 6512 20676
3973	0	0	Ki67+	 6552 20351
3974	0	0	Ki67+	 6619 20204
3975	0	0	Ki67+	 6631 20336
3976	0	0	Ki67+	 6682 5837
3977	0	0	Ki67+	 6684 5873
3978	0	0	Ki67+	 6692 5889
3979	0	0	Ki67+	 6712 5887
3980	0	0	Ki67+	 6741 5737
3981	0	0	Ki67+	 6757 6055
3982	0	0	Ki67+	 6768 5703
3983	0	0	Ki67+	 6774 5776
3984	0	0	Ki67+	 6775 5667
3985	0	0	Ki67+	 6784 5744
3986	0	0	Ki67+	 6800 5625
3987	0	0	Ki67+	 6800 5700
3988	0	0	Ki67+	 6811 5723
3989	0	0	Ki67+	 6821 5730
3990	0	0	Ki67+	 6823 5644
3991	0	0	Ki67+	 6824 5564
3992	0	0	Ki67+	 6837 5609
3993	0	0	Ki67+	 6846 5995
3994	0	0	Ki67+	 6849 5651
3995	0	0	Ki67+	 6852 5583
3996	0	0	Ki67+	 6853 5702
3997	0	0	Ki67+	 6854 6231
3998	0	0	Ki67+	 6868 5575
3999	0	0	Ki67+	 6869 5548
4000	0	0	Ki67+	 6879 5611
4001	0	0	Ki67+	 6879 5978
4002	0	0	Ki67+	 6887 5534
4003	0	0	Ki67+	 6902 5591
4004	0	0	Ki67+	 6907 5981
4005	0	0	Ki67+	 6916 5960
4006	0	0	Ki67+	 6923 6077
4007	0	0	Ki67+	 6928 6021
4008	0	0	Ki67+	 6936 5988
4009	0	0	Ki67+	 6952 5929
4010	0	0	Ki67+	 6972 5992
4011	0	0	Ki67+	 7008 5915
4012	0	0	Ki67+	 7015 5838
4013	0	0	Ki67+	 7016 5521
4014	0	0	Ki67+	 7024 5899
4015	0	0	Ki67+	 7034 5985
4016	0	0	Ki67+	 7040 5927
4017	0	0	Ki67+	 7043 5869
4018	0	0	Ki67+	 7045 6018
4019	0	0	Ki67+	 7048 5835
4020	0	0	Ki67+	 7053 5911
4021	0	0	Ki67+	 7056 5989
4022	0	0	Ki67+	 7074 5826
4023	0	0	Ki67+	 7075 5962
4024	0	0	Ki67+	 7076 5880
4025	0	0	Ki67+	 7080 5997
4026	0	0	Ki67+	 7088 5970
4027	0	0	Ki67+	 7092 5901
4028	0	0	Ki67+	 7097 6213
4029	0	0	Ki67+	 7108 5849
4030	0	0	Ki67+	 7112 5875
4031	0	0	Ki67+	 7117 5954
4032	0	0	Ki67+	 7117 6219
4033	0	0	Ki67+	 7130 5779
4034	0	0	Ki67+	 7141 5870
4035	0	0	Ki67+	 7142 5762
4036	0	0	Ki67+	 7156 5812
4037	0	0	Ki67+	 7166 5715
4038	0	0	Ki67+	 7170 5757
4039	0	0	Ki67+	 7183 5786
4040	0	0	Ki67+	 7189 5827
4041	0	0	Ki67+	 7202 5787
4042	0	0	Ki67+	 7207 6141
4043	0	0	Ki67+	 7217 5818
4044	0	0	Ki67+	 7222 5769
4045	0	0	Ki67+	 7228 6167
4046	0	0	Ki67+	 7232 5834
4047	0	0	Ki67+	 7235 5508
4048	0	0	Ki67+	 7251 5745
4049	0	0	Ki67+	 7299 5543
4050	0	0	Ki67+	 7322 6069
4051	0	0	Ki67+	 7335 6131
4052	0	0	Ki67+	 7340 6088
4053	0	0	Ki67+	 7354 6102
4054	0	0	Ki67+	 7371 6159
4055	0	0	Ki67+	 7388 6094
4056	0	0	Ki67+	 7413 5958
4057	0	0	Ki67+	 7419 6116
4058	0	0	Ki67+	 7435 6146
4059	0	0	Ki67+	 7441 6047
4060	0	0	Ki67+	 6674 6613
4061	0	0	Ki67+	 6699 7035
4062	0	0	Ki67+	 6947 6385
4063	0	0	Ki67+	 6948 6767
4064	0	0	Ki67+	 6969 6319
4065	0	0	Ki67+	 7013 7030
4066	0	0	Ki67+	 7054 6256
4067	0	0	Ki67+	 7087 6468
4068	0	0	Ki67+	 7100 6247
4069	0	0	Ki67+	 7107 6989
4070	0	0	Ki67+	 7113 6289
4071	0	0	Ki67+	 7117 6596
4072	0	0	Ki67+	 7131 6241
4073	0	0	Ki67+	 7214 6501
4074	0	0	Ki67+	 7215 6411
4075	0	0	Ki67+	 7238 6390
4076	0	0	Ki67+	 7263 6403
4077	0	0	Ki67+	 7282 6454
4078	0	0	Ki67+	 7287 6795
4079	0	0	Ki67+	 7289 6723
4080	0	0	Ki67+	 7319 6739
4081	0	0	Ki67+	 7325 6581
4082	0	0	Ki67+	 7331 6571
4083	0	0	Ki67+	 7336 6483
4084	0	0	Ki67+	 7347 6821
4085	0	0	Ki67+	 7354 6412
4086	0	0	Ki67+	 7356 6718
4087	0	0	Ki67+	 7359 6691
4088	0	0	Ki67+	 7360 6573
4089	0	0	Ki67+	 7373 6460
4090	0	0	Ki67+	 7373 6722
4091	0	0	Ki67+	 7383 6560
4092	0	0	Ki67+	 7389 6924
4093	0	0	Ki67+	 7396 6484
4094	0	0	Ki67+	 7401 6536
4095	0	0	Ki67+	 7403 6501
4096	0	0	Ki67+	 7405 6433
4097	0	0	Ki67+	 7411 6379
4098	0	0	Ki67+	 7413 6714
4099	0	0	Ki67+	 7418 6540
4100	0	0	Ki67+	 7418 6689
4101	0	0	Ki67+	 7420 6465
4102	0	0	Ki67+	 7429 6556
4103	0	0	Ki67+	 7432 6432
4104	0	0	Ki67+	 7433 6393
4105	0	0	Ki67+	 7433 6461
4106	0	0	Ki67+	 6710 7817
4107	0	0	Ki67+	 6787 7508
4108	0	0	Ki67+	 6802 7340
4109	0	0	Ki67+	 6827 7338
4110	0	0	Ki67+	 6839 7705
4111	0	0	Ki67+	 6841 7116
4112	0	0	Ki67+	 6841 7676
4113	0	0	Ki67+	 6844 7325
4114	0	0	Ki67+	 6859 7124
4115	0	0	Ki67+	 6908 7162
4116	0	0	Ki67+	 6931 7696
4117	0	0	Ki67+	 7024 7043
4118	0	0	Ki67+	 7034 7776
4119	0	0	Ki67+	 7040 7754
4120	0	0	Ki67+	 7044 7069
4121	0	0	Ki67+	 7069 7094
4122	0	0	Ki67+	 7074 7506
4123	0	0	Ki67+	 7085 7331
4124	0	0	Ki67+	 7192 7803
4125	0	0	Ki67+	 7206 7771
4126	0	0	Ki67+	 7234 7766
4127	0	0	Ki67+	 7321 7702
4128	0	0	Ki67+	 7362 7742
4129	0	0	Ki67+	 7368 7678
4130	0	0	Ki67+	 7369 7755
4131	0	0	Ki67+	 7412 7824
4132	0	0	Ki67+	 7437 7750
4133	0	0	Ki67+	 7445 7727
4134	0	0	Ki67+	 7446 7689
4135	0	0	Ki67+	 7458 7687
4136	0	0	Ki67+	 6698 8483
4137	0	0	Ki67+	 6737 8419
4138	0	0	Ki67+	 6737 8488
4139	0	0	Ki67+	 6774 8514
4140	0	0	Ki67+	 6779 8531
4141	0	0	Ki67+	 6784 8472
4142	0	0	Ki67+	 6790 8532
4143	0	0	Ki67+	 6794 8584
4144	0	0	Ki67+	 6805 7912
4145	0	0	Ki67+	 6826 8593
4146	0	0	Ki67+	 6873 8196
4147	0	0	Ki67+	 6900 8188
4148	0	0	Ki67+	 6914 8129
4149	0	0	Ki67+	 6968 8043
4150	0	0	Ki67+	 6971 8466
4151	0	0	Ki67+	 6988 8055
4152	0	0	Ki67+	 6994 8510
4153	0	0	Ki67+	 7003 8494
4154	0	0	Ki67+	 7046 8042
4155	0	0	Ki67+	 7050 8377
4156	0	0	Ki67+	 7058 8504
4157	0	0	Ki67+	 7064 8397
4158	0	0	Ki67+	 7066 8006
4159	0	0	Ki67+	 7067 8336
4160	0	0	Ki67+	 7087 7968
4161	0	0	Ki67+	 7088 7939
4162	0	0	Ki67+	 7091 8416
4163	0	0	Ki67+	 7092 8385
4164	0	0	Ki67+	 7096 7879
4165	0	0	Ki67+	 7105 8606
4166	0	0	Ki67+	 7106 7973
4167	0	0	Ki67+	 7109 7987
4168	0	0	Ki67+	 7111 8356
4169	0	0	Ki67+	 7116 8400
4170	0	0	Ki67+	 7122 7930
4171	0	0	Ki67+	 7123 8464
4172	0	0	Ki67+	 7126 8359
4173	0	0	Ki67+	 7127 8439
4174	0	0	Ki67+	 7129 8409
4175	0	0	Ki67+	 7133 8395
4176	0	0	Ki67+	 7134 8294
4177	0	0	Ki67+	 7139 7870
4178	0	0	Ki67+	 7141 8364
4179	0	0	Ki67+	 7150 7883
4180	0	0	Ki67+	 7153 8399
4181	0	0	Ki67+	 7158 8338
4182	0	0	Ki67+	 7160 7991
4183	0	0	Ki67+	 7169 7864
4184	0	0	Ki67+	 7175 7987
4185	0	0	Ki67+	 7190 8323
4186	0	0	Ki67+	 7192 8344
4187	0	0	Ki67+	 7197 7844
4188	0	0	Ki67+	 7232 7937
4189	0	0	Ki67+	 7258 8167
4190	0	0	Ki67+	 7273 8174
4191	0	0	Ki67+	 7297 8251
4192	0	0	Ki67+	 7311 8262
4193	0	0	Ki67+	 7319 8116
4194	0	0	Ki67+	 7319 8150
4195	0	0	Ki67+	 7320 8192
4196	0	0	Ki67+	 7345 8216
4197	0	0	Ki67+	 7353 8159
4198	0	0	Ki67+	 7354 8131
4199	0	0	Ki67+	 7355 8181
4200	0	0	Ki67+	 7373 8243
4201	0	0	Ki67+	 7389 8179
4202	0	0	Ki67+	 7392 8255
4203	0	0	Ki67+	 7424 8518
4204	0	0	Ki67+	 7435 8547
4205	0	0	Ki67+	 7438 8107
4206	0	0	Ki67+	 7440 8137
4207	0	0	Ki67+	 7444 8095
4208	0	0	Ki67+	 7450 8084
4209	0	0	Ki67+	 7467 8140
4210	0	0	Ki67+	 7468 8102
4211	0	0	Ki67+	 6674 8865
4212	0	0	Ki67+	 6682 8664
4213	0	0	Ki67+	 6683 9340
4214	0	0	Ki67+	 6691 8947
4215	0	0	Ki67+	 6724 8927
4216	0	0	Ki67+	 6735 9279
4217	0	0	Ki67+	 6738 9195
4218	0	0	Ki67+	 6745 9430
4219	0	0	Ki67+	 6747 8941
4220	0	0	Ki67+	 6748 8865
4221	0	0	Ki67+	 6751 9341
4222	0	0	Ki67+	 6752 9257
4223	0	0	Ki67+	 6764 9108
4224	0	0	Ki67+	 6768 9381
4225	0	0	Ki67+	 6776 8809
4226	0	0	Ki67+	 6779 8914
4227	0	0	Ki67+	 6784 8893
4228	0	0	Ki67+	 6811 9215
4229	0	0	Ki67+	 6813 9283
4230	0	0	Ki67+	 6838 9422
4231	0	0	Ki67+	 6861 9146
4232	0	0	Ki67+	 6873 9151
4233	0	0	Ki67+	 6893 9200
4234	0	0	Ki67+	 6894 9402
4235	0	0	Ki67+	 6895 9183
4236	0	0	Ki67+	 6896 9425
4237	0	0	Ki67+	 6911 9239
4238	0	0	Ki67+	 6915 8953
4239	0	0	Ki67+	 6920 9312
4240	0	0	Ki67+	 6945 8991
4241	0	0	Ki67+	 6952 8920
4242	0	0	Ki67+	 6982 9155
4243	0	0	Ki67+	 6986 9417
4244	0	0	Ki67+	 6997 9378
4245	0	0	Ki67+	 7008 9177
4246	0	0	Ki67+	 7016 9126
4247	0	0	Ki67+	 7023 9343
4248	0	0	Ki67+	 7024 9408
4249	0	0	Ki67+	 7032 9427
4250	0	0	Ki67+	 7045 9099
4251	0	0	Ki67+	 7046 8774
4252	0	0	Ki67+	 7047 9158
4253	0	0	Ki67+	 7051 9030
4254	0	0	Ki67+	 7091 9353
4255	0	0	Ki67+	 7095 9337
4256	0	0	Ki67+	 7099 8663
4257	0	0	Ki67+	 7110 9436
4258	0	0	Ki67+	 7127 8641
4259	0	0	Ki67+	 7141 9331
4260	0	0	Ki67+	 7153 9092
4261	0	0	Ki67+	 7158 9228
4262	0	0	Ki67+	 7166 9425
4263	0	0	Ki67+	 7180 9054
4264	0	0	Ki67+	 7182 9120
4265	0	0	Ki67+	 7185 9410
4266	0	0	Ki67+	 7189 9335
4267	0	0	Ki67+	 7190 9015
4268	0	0	Ki67+	 7200 9364
4269	0	0	Ki67+	 7206 9083
4270	0	0	Ki67+	 7213 9105
4271	0	0	Ki67+	 7213 9261
4272	0	0	Ki67+	 7215 9383
4273	0	0	Ki67+	 7225 9011
4274	0	0	Ki67+	 7229 9330
4275	0	0	Ki67+	 7238 9032
4276	0	0	Ki67+	 7246 8694
4277	0	0	Ki67+	 7247 9049
4278	0	0	Ki67+	 7257 9358
4279	0	0	Ki67+	 7258 9037
4280	0	0	Ki67+	 7260 9336
4281	0	0	Ki67+	 7267 9111
4282	0	0	Ki67+	 7267 9401
4283	0	0	Ki67+	 7271 9058
4284	0	0	Ki67+	 7276 9394
4285	0	0	Ki67+	 7278 9264
4286	0	0	Ki67+	 7279 9130
4287	0	0	Ki67+	 7280 9346
4288	0	0	Ki67+	 7281 9279
4289	0	0	Ki67+	 7282 9081
4290	0	0	Ki67+	 7311 9309
4291	0	0	Ki67+	 7316 9128
4292	0	0	Ki67+	 7329 9167
4293	0	0	Ki67+	 7333 9340
4294	0	0	Ki67+	 7337 9002
4295	0	0	Ki67+	 7339 9127
4296	0	0	Ki67+	 7343 9041
4297	0	0	Ki67+	 7350 9112
4298	0	0	Ki67+	 7357 9295
4299	0	0	Ki67+	 7357 9320
4300	0	0	Ki67+	 7360 9012
4301	0	0	Ki67+	 7373 9351
4302	0	0	Ki67+	 7376 9377
4303	0	0	Ki67+	 7380 9044
4304	0	0	Ki67+	 7390 9045
4305	0	0	Ki67+	 7394 9018
4306	0	0	Ki67+	 7395 8882
4307	0	0	Ki67+	 7421 8914
4308	0	0	Ki67+	 7428 9358
4309	0	0	Ki67+	 7431 8875
4310	0	0	Ki67+	 7434 8936
4311	0	0	Ki67+	 7435 9010
4312	0	0	Ki67+	 7439 9127
4313	0	0	Ki67+	 7441 8902
4314	0	0	Ki67+	 7444 8948
4315	0	0	Ki67+	 7460 8918
4316	0	0	Ki67+	 7461 9244
4317	0	0	Ki67+	 7461 9320
4318	0	0	Ki67+	 7464 8985
4319	0	0	Ki67+	 7470 8939
4320	0	0	Ki67+	 7470 8959
4321	0	0	Ki67+	 6677 10188
4322	0	0	Ki67+	 6681 10110
4323	0	0	Ki67+	 6693 9963
4324	0	0	Ki67+	 6693 10187
4325	0	0	Ki67+	 6703 10054
4326	0	0	Ki67+	 6704 10219
4327	0	0	Ki67+	 6707 9922
4328	0	0	Ki67+	 6707 10172
4329	0	0	Ki67+	 6709 9492
4330	0	0	Ki67+	 6733 9950
4331	0	0	Ki67+	 6736 9479
4332	0	0	Ki67+	 6739 9601
4333	0	0	Ki67+	 6741 9518
4334	0	0	Ki67+	 6746 10171
4335	0	0	Ki67+	 6763 10225
4336	0	0	Ki67+	 6767 9937
4337	0	0	Ki67+	 6767 9963
4338	0	0	Ki67+	 6782 10208
4339	0	0	Ki67+	 6785 9928
4340	0	0	Ki67+	 6786 9455
4341	0	0	Ki67+	 6787 9684
4342	0	0	Ki67+	 6793 10178
4343	0	0	Ki67+	 6803 10009
4344	0	0	Ki67+	 6804 9995
4345	0	0	Ki67+	 6806 10039
4346	0	0	Ki67+	 6816 9957
4347	0	0	Ki67+	 6819 10230
4348	0	0	Ki67+	 6823 9937
4349	0	0	Ki67+	 6832 10002
4350	0	0	Ki67+	 6833 9597
4351	0	0	Ki67+	 6834 9980
4352	0	0	Ki67+	 6843 9954
4353	0	0	Ki67+	 6847 9516
4354	0	0	Ki67+	 6849 9528
4355	0	0	Ki67+	 6850 9570
4356	0	0	Ki67+	 6864 9499
4357	0	0	Ki67+	 6864 9976
4358	0	0	Ki67+	 6868 10041
4359	0	0	Ki67+	 6868 10066
4360	0	0	Ki67+	 6876 9524
4361	0	0	Ki67+	 6904 10050
4362	0	0	Ki67+	 6907 10004
4363	0	0	Ki67+	 6910 9461
4364	0	0	Ki67+	 6910 9758
4365	0	0	Ki67+	 6911 9548
4366	0	0	Ki67+	 6912 9492
4367	0	0	Ki67+	 6913 9479
4368	0	0	Ki67+	 6918 9992
4369	0	0	Ki67+	 6919 9512
4370	0	0	Ki67+	 6927 9838
4371	0	0	Ki67+	 6933 9783
4372	0	0	Ki67+	 6935 9769
4373	0	0	Ki67+	 6940 10008
4374	0	0	Ki67+	 6947 10037
4375	0	0	Ki67+	 6955 9465
4376	0	0	Ki67+	 6956 10233
4377	0	0	Ki67+	 6958 9441
4378	0	0	Ki67+	 6966 10016
4379	0	0	Ki67+	 6973 9640
4380	0	0	Ki67+	 6984 10035
4381	0	0	Ki67+	 6999 9518
4382	0	0	Ki67+	 7007 9530
4383	0	0	Ki67+	 7014 9822
4384	0	0	Ki67+	 7014 10059
4385	0	0	Ki67+	 7042 9932
4386	0	0	Ki67+	 7043 9728
4387	0	0	Ki67+	 7047 10221
4388	0	0	Ki67+	 7051 9910
4389	0	0	Ki67+	 7057 10222
4390	0	0	Ki67+	 7066 10199
4391	0	0	Ki67+	 7067 9934
4392	0	0	Ki67+	 7075 10022
4393	0	0	Ki67+	 7085 9666
4394	0	0	Ki67+	 7087 9757
4395	0	0	Ki67+	 7088 10204
4396	0	0	Ki67+	 7095 10081
4397	0	0	Ki67+	 7096 9806
4398	0	0	Ki67+	 7109 10032
4399	0	0	Ki67+	 7116 9751
4400	0	0	Ki67+	 7130 9674
4401	0	0	Ki67+	 7140 10043
4402	0	0	Ki67+	 7147 9648
4403	0	0	Ki67+	 7156 9498
4404	0	0	Ki67+	 7158 9514
4405	0	0	Ki67+	 7161 9578
4406	0	0	Ki67+	 7176 10210
4407	0	0	Ki67+	 7181 9694
4408	0	0	Ki67+	 7199 10105
4409	0	0	Ki67+	 7209 9458
4410	0	0	Ki67+	 7210 9655
4411	0	0	Ki67+	 7211 9679
4412	0	0	Ki67+	 7213 9722
4413	0	0	Ki67+	 7216 9925
4414	0	0	Ki67+	 7225 10118
4415	0	0	Ki67+	 7232 9724
4416	0	0	Ki67+	 7233 10000
4417	0	0	Ki67+	 7240 10121
4418	0	0	Ki67+	 7241 9699
4419	0	0	Ki67+	 7243 9747
4420	0	0	Ki67+	 7254 9667
4421	0	0	Ki67+	 7256 9991
4422	0	0	Ki67+	 7264 9738
4423	0	0	Ki67+	 7270 9962
4424	0	0	Ki67+	 7278 9687
4425	0	0	Ki67+	 7284 9720
4426	0	0	Ki67+	 7287 9601
4427	0	0	Ki67+	 7296 9855
4428	0	0	Ki67+	 7298 9959
4429	0	0	Ki67+	 7302 9607
4430	0	0	Ki67+	 7309 9709
4431	0	0	Ki67+	 7315 9690
4432	0	0	Ki67+	 7321 9957
4433	0	0	Ki67+	 7322 9746
4434	0	0	Ki67+	 7325 9868
4435	0	0	Ki67+	 7334 9725
4436	0	0	Ki67+	 7335 10209
4437	0	0	Ki67+	 7343 9698
4438	0	0	Ki67+	 7344 9763
4439	0	0	Ki67+	 7357 9720
4440	0	0	Ki67+	 7369 9998
4441	0	0	Ki67+	 7383 9966
4442	0	0	Ki67+	 7385 9560
4443	0	0	Ki67+	 7389 9801
4444	0	0	Ki67+	 7390 9485
4445	0	0	Ki67+	 7390 9723
4446	0	0	Ki67+	 7391 10012
4447	0	0	Ki67+	 7403 10023
4448	0	0	Ki67+	 7407 9485
4449	0	0	Ki67+	 7410 9986
4450	0	0	Ki67+	 7420 9612
4451	0	0	Ki67+	 7421 10020
4452	0	0	Ki67+	 7426 9530
4453	0	0	Ki67+	 7437 9968
4454	0	0	Ki67+	 7438 9988
4455	0	0	Ki67+	 7440 9823
4456	0	0	Ki67+	 7441 10042
4457	0	0	Ki67+	 7444 9555
4458	0	0	Ki67+	 7449 10012
4459	0	0	Ki67+	 7460 9564
4460	0	0	Ki67+	 7465 9535
4461	0	0	Ki67+	 7467 9788
4462	0	0	Ki67+	 7471 9562
4463	0	0	Ki67+	 6677 10584
4464	0	0	Ki67+	 6677 10682
4465	0	0	Ki67+	 6684 10600
4466	0	0	Ki67+	 6689 10673
4467	0	0	Ki67+	 6700 10653
4468	0	0	Ki67+	 6706 10284
4469	0	0	Ki67+	 6715 10269
4470	0	0	Ki67+	 6718 10775
4471	0	0	Ki67+	 6725 10304
4472	0	0	Ki67+	 6732 10744
4473	0	0	Ki67+	 6736 10247
4474	0	0	Ki67+	 6737 10290
4475	0	0	Ki67+	 6740 10730
4476	0	0	Ki67+	 6745 10710
4477	0	0	Ki67+	 6751 10252
4478	0	0	Ki67+	 6757 10286
4479	0	0	Ki67+	 6757 10735
4480	0	0	Ki67+	 6766 10251
4481	0	0	Ki67+	 6779 10331
4482	0	0	Ki67+	 6786 10271
4483	0	0	Ki67+	 6810 10601
4484	0	0	Ki67+	 6814 10396
4485	0	0	Ki67+	 6819 10333
4486	0	0	Ki67+	 6820 10272
4487	0	0	Ki67+	 6821 10309
4488	0	0	Ki67+	 6825 10554
4489	0	0	Ki67+	 6842 10586
4490	0	0	Ki67+	 6847 10513
4491	0	0	Ki67+	 6849 10241
4492	0	0	Ki67+	 6850 10808
4493	0	0	Ki67+	 6860 10335
4494	0	0	Ki67+	 6874 10337
4495	0	0	Ki67+	 6883 10252
4496	0	0	Ki67+	 6884 10296
4497	0	0	Ki67+	 6889 10589
4498	0	0	Ki67+	 6904 10462
4499	0	0	Ki67+	 6907 10353
4500	0	0	Ki67+	 6910 10278
4501	0	0	Ki67+	 6914 10367
4502	0	0	Ki67+	 6915 10442
4503	0	0	Ki67+	 6915 10484
4504	0	0	Ki67+	 6929 10324
4505	0	0	Ki67+	 6929 10514
4506	0	0	Ki67+	 6950 10608
4507	0	0	Ki67+	 6955 10516
4508	0	0	Ki67+	 6955 10542
4509	0	0	Ki67+	 6958 10287
4510	0	0	Ki67+	 6960 10639
4511	0	0	Ki67+	 6962 10324
4512	0	0	Ki67+	 6964 10354
4513	0	0	Ki67+	 6980 10337
4514	0	0	Ki67+	 6984 10450
4515	0	0	Ki67+	 6989 10306
4516	0	0	Ki67+	 7009 10336
4517	0	0	Ki67+	 7016 10245
4518	0	0	Ki67+	 7017 10414
4519	0	0	Ki67+	 7043 10566
4520	0	0	Ki67+	 7044 10984
4521	0	0	Ki67+	 7054 10254
4522	0	0	Ki67+	 7055 10396
4523	0	0	Ki67+	 7059 10499
4524	0	0	Ki67+	 7066 10268
4525	0	0	Ki67+	 7067 10524
4526	0	0	Ki67+	 7086 10417
4527	0	0	Ki67+	 7093 10471
4528	0	0	Ki67+	 7094 10502
4529	0	0	Ki67+	 7105 10562
4530	0	0	Ki67+	 7107 10362
4531	0	0	Ki67+	 7108 10397
4532	0	0	Ki67+	 7115 10567
4533	0	0	Ki67+	 7128 10409
4534	0	0	Ki67+	 7149 10261
4535	0	0	Ki67+	 7156 10285
4536	0	0	Ki67+	 7175 10341
4537	0	0	Ki67+	 7177 10403
4538	0	0	Ki67+	 7180 10260
4539	0	0	Ki67+	 7181 10380
4540	0	0	Ki67+	 7189 10271
4541	0	0	Ki67+	 7189 10446
4542	0	0	Ki67+	 7189 10827
4543	0	0	Ki67+	 7208 10332
4544	0	0	Ki67+	 7208 10820
4545	0	0	Ki67+	 7220 10486
4546	0	0	Ki67+	 7244 10477
4547	0	0	Ki67+	 7244 10490
4548	0	0	Ki67+	 7253 10443
4549	0	0	Ki67+	 7256 10414
4550	0	0	Ki67+	 7261 10677
4551	0	0	Ki67+	 7267 10436
4552	0	0	Ki67+	 7273 10514
4553	0	0	Ki67+	 7285 10846
4554	0	0	Ki67+	 7286 10821
4555	0	0	Ki67+	 7286 10833
4556	0	0	Ki67+	 7294 10670
4557	0	0	Ki67+	 7317 10369
4558	0	0	Ki67+	 7321 10261
4559	0	0	Ki67+	 7321 10703
4560	0	0	Ki67+	 7336 10708
4561	0	0	Ki67+	 7341 10403
4562	0	0	Ki67+	 7347 10670
4563	0	0	Ki67+	 7349 10246
4564	0	0	Ki67+	 7352 10835
4565	0	0	Ki67+	 7369 10896
4566	0	0	Ki67+	 7370 10473
4567	0	0	Ki67+	 7374 10692
4568	0	0	Ki67+	 7378 10958
4569	0	0	Ki67+	 7382 10829
4570	0	0	Ki67+	 7388 10671
4571	0	0	Ki67+	 7393 10850
4572	0	0	Ki67+	 7400 10837
4573	0	0	Ki67+	 7401 10537
4574	0	0	Ki67+	 7403 10715
4575	0	0	Ki67+	 7403 10912
4576	0	0	Ki67+	 7410 10684
4577	0	0	Ki67+	 7412 10731
4578	0	0	Ki67+	 7419 10701
4579	0	0	Ki67+	 7429 10801
4580	0	0	Ki67+	 7436 10716
4581	0	0	Ki67+	 7438 10512
4582	0	0	Ki67+	 7446 10810
4583	0	0	Ki67+	 7449 10827
4584	0	0	Ki67+	 7462 10810
4585	0	0	Ki67+	 6729 11370
4586	0	0	Ki67+	 6854 11800
4587	0	0	Ki67+	 6860 11743
4588	0	0	Ki67+	 6895 11540
4589	0	0	Ki67+	 6909 11203
4590	0	0	Ki67+	 6916 11772
4591	0	0	Ki67+	 6930 11565
4592	0	0	Ki67+	 6995 11503
4593	0	0	Ki67+	 6998 11485
4594	0	0	Ki67+	 7047 11312
4595	0	0	Ki67+	 7069 11287
4596	0	0	Ki67+	 7069 11324
4597	0	0	Ki67+	 7073 11356
4598	0	0	Ki67+	 7131 11837
4599	0	0	Ki67+	 7230 11416
4600	0	0	Ki67+	 7241 11519
4601	0	0	Ki67+	 7256 11428
4602	0	0	Ki67+	 7259 11523
4603	0	0	Ki67+	 7295 11400
4604	0	0	Ki67+	 7309 11095
4605	0	0	Ki67+	 7311 11416
4606	0	0	Ki67+	 7317 11311
4607	0	0	Ki67+	 7358 11335
4608	0	0	Ki67+	 7369 11366
4609	0	0	Ki67+	 7371 11340
4610	0	0	Ki67+	 7378 11309
4611	0	0	Ki67+	 7385 11372
4612	0	0	Ki67+	 7391 11232
4613	0	0	Ki67+	 7396 11204
4614	0	0	Ki67+	 7396 11524
4615	0	0	Ki67+	 7404 11384
4616	0	0	Ki67+	 7405 11283
4617	0	0	Ki67+	 7411 11357
4618	0	0	Ki67+	 7431 11366
4619	0	0	Ki67+	 7448 11203
4620	0	0	Ki67+	 6698 12547
4621	0	0	Ki67+	 6777 12362
4622	0	0	Ki67+	 6788 12128
4623	0	0	Ki67+	 6866 12320
4624	0	0	Ki67+	 6866 12548
4625	0	0	Ki67+	 6869 12346
4626	0	0	Ki67+	 6993 12403
4627	0	0	Ki67+	 7042 12276
4628	0	0	Ki67+	 7051 12263
4629	0	0	Ki67+	 7175 12299
4630	0	0	Ki67+	 7237 11894
4631	0	0	Ki67+	 7245 11917
4632	0	0	Ki67+	 7349 12463
4633	0	0	Ki67+	 7371 12477
4634	0	0	Ki67+	 7415 12370
4635	0	0	Ki67+	 7433 12101
4636	0	0	Ki67+	 7452 12406
4637	0	0	Ki67+	 7456 12393
4638	0	0	Ki67+	 6685 13416
4639	0	0	Ki67+	 6757 13146
4640	0	0	Ki67+	 6807 13196
4641	0	0	Ki67+	 6836 12940
4642	0	0	Ki67+	 6855 12923
4643	0	0	Ki67+	 6872 12959
4644	0	0	Ki67+	 7280 12900
4645	0	0	Ki67+	 7296 12875
4646	0	0	Ki67+	 7420 13270
4647	0	0	Ki67+	 7435 12653
4648	0	0	Ki67+	 7435 12707
4649	0	0	Ki67+	 7465 12748
4650	0	0	Ki67+	 6757 13840
4651	0	0	Ki67+	 6772 14110
4652	0	0	Ki67+	 6780 13832
4653	0	0	Ki67+	 6788 14104
4654	0	0	Ki67+	 6804 14095
4655	0	0	Ki67+	 6804 14187
4656	0	0	Ki67+	 6808 13905
4657	0	0	Ki67+	 6810 14237
4658	0	0	Ki67+	 6823 14181
4659	0	0	Ki67+	 6827 13895
4660	0	0	Ki67+	 6828 13968
4661	0	0	Ki67+	 6841 14177
4662	0	0	Ki67+	 6850 13905
4663	0	0	Ki67+	 6885 13940
4664	0	0	Ki67+	 6911 13923
4665	0	0	Ki67+	 6915 14063
4666	0	0	Ki67+	 6919 14184
4667	0	0	Ki67+	 6938 14150
4668	0	0	Ki67+	 6939 13999
4669	0	0	Ki67+	 6940 14064
4670	0	0	Ki67+	 6953 14185
4671	0	0	Ki67+	 6957 14046
4672	0	0	Ki67+	 6961 14066
4673	0	0	Ki67+	 6973 13944
4674	0	0	Ki67+	 6974 14096
4675	0	0	Ki67+	 6986 14160
4676	0	0	Ki67+	 6992 13931
4677	0	0	Ki67+	 6994 14093
4678	0	0	Ki67+	 7000 14156
4679	0	0	Ki67+	 7011 14097
4680	0	0	Ki67+	 7024 14090
4681	0	0	Ki67+	 7028 13486
4682	0	0	Ki67+	 7032 14136
4683	0	0	Ki67+	 7151 13864
4684	0	0	Ki67+	 7177 13855
4685	0	0	Ki67+	 7258 14017
4686	0	0	Ki67+	 7316 13520
4687	0	0	Ki67+	 7319 13487
4688	0	0	Ki67+	 7321 13465
4689	0	0	Ki67+	 7322 13477
4690	0	0	Ki67+	 7343 13474
4691	0	0	Ki67+	 7345 13462
4692	0	0	Ki67+	 7347 13723
4693	0	0	Ki67+	 7361 13720
4694	0	0	Ki67+	 7377 13652
4695	0	0	Ki67+	 7396 13732
4696	0	0	Ki67+	 7402 13676
4697	0	0	Ki67+	 7412 13645
4698	0	0	Ki67+	 7412 13672
4699	0	0	Ki67+	 7412 13727
4700	0	0	Ki67+	 7412 13837
4701	0	0	Ki67+	 7425 13641
4702	0	0	Ki67+	 7455 13616
4703	0	0	Ki67+	 7461 13787
4704	0	0	Ki67+	 7469 13617
4705	0	0	Ki67+	 6771 14260
4706	0	0	Ki67+	 6782 14374
4707	0	0	Ki67+	 6791 14253
4708	0	0	Ki67+	 6855 14297
4709	0	0	Ki67+	 6876 14274
4710	0	0	Ki67+	 6919 14618
4711	0	0	Ki67+	 6942 14610
4712	0	0	Ki67+	 6958 14305
4713	0	0	Ki67+	 6975 14278
4714	0	0	Ki67+	 6988 14274
4715	0	0	Ki67+	 7047 14692
4716	0	0	Ki67+	 7048 14263
4717	0	0	Ki67+	 7062 14259
4718	0	0	Ki67+	 7070 14730
4719	0	0	Ki67+	 7079 14658
4720	0	0	Ki67+	 7085 14702
4721	0	0	Ki67+	 7102 14653
4722	0	0	Ki67+	 7118 14433
4723	0	0	Ki67+	 7120 14413
4724	0	0	Ki67+	 7134 14752
4725	0	0	Ki67+	 7146 14428
4726	0	0	Ki67+	 7150 14410
4727	0	0	Ki67+	 7160 14569
4728	0	0	Ki67+	 7168 14406
4729	0	0	Ki67+	 7234 14462
4730	0	0	Ki67+	 7249 14731
4731	0	0	Ki67+	 7266 14700
4732	0	0	Ki67+	 7269 14409
4733	0	0	Ki67+	 7275 14418
4734	0	0	Ki67+	 7278 14385
4735	0	0	Ki67+	 7288 14326
4736	0	0	Ki67+	 7290 14426
4737	0	0	Ki67+	 7296 14509
4738	0	0	Ki67+	 7309 14772
4739	0	0	Ki67+	 7311 14559
4740	0	0	Ki67+	 7312 14602
4741	0	0	Ki67+	 7316 14725
4742	0	0	Ki67+	 7327 14520
4743	0	0	Ki67+	 7339 14586
4744	0	0	Ki67+	 7357 14511
4745	0	0	Ki67+	 7445 14630
4746	0	0	Ki67+	 7459 14656
4747	0	0	Ki67+	 7461 14602
4748	0	0	Ki67+	 6788 15366
4749	0	0	Ki67+	 6822 15317
4750	0	0	Ki67+	 6844 15313
4751	0	0	Ki67+	 6977 15234
4752	0	0	Ki67+	 7008 15221
4753	0	0	Ki67+	 7024 15240
4754	0	0	Ki67+	 7039 15260
4755	0	0	Ki67+	 7148 15627
4756	0	0	Ki67+	 7161 15196
4757	0	0	Ki67+	 7163 15218
4758	0	0	Ki67+	 7174 15199
4759	0	0	Ki67+	 7185 15182
4760	0	0	Ki67+	 7203 15173
4761	0	0	Ki67+	 7204 15527
4762	0	0	Ki67+	 7272 15409
4763	0	0	Ki67+	 7274 15398
4764	0	0	Ki67+	 7294 15150
4765	0	0	Ki67+	 7315 15223
4766	0	0	Ki67+	 7324 15159
4767	0	0	Ki67+	 7342 15525
4768	0	0	Ki67+	 7358 15185
4769	0	0	Ki67+	 7369 15722
4770	0	0	Ki67+	 7432 15168
4771	0	0	Ki67+	 7439 15204
4772	0	0	Ki67+	 7468 15158
4773	0	0	Ki67+	 6847 16292
4774	0	0	Ki67+	 6886 16414
4775	0	0	Ki67+	 7045 16178
4776	0	0	Ki67+	 7278 16338
4777	0	0	Ki67+	 7315 16309
4778	0	0	Ki67+	 7320 16295
4779	0	0	Ki67+	 7336 16009
4780	0	0	Ki67+	 7445 16061
4781	0	0	Ki67+	 7458 16624
4782	0	0	Ki67+	 7468 16034
4783	0	0	Ki67+	 6685 17295
4784	0	0	Ki67+	 6745 17362
4785	0	0	Ki67+	 6831 17376
4786	0	0	Ki67+	 6990 17436
4787	0	0	Ki67+	 7047 17395
4788	0	0	Ki67+	 7114 17398
4789	0	0	Ki67+	 7246 16756
4790	0	0	Ki67+	 7271 16721
4791	0	0	Ki67+	 7282 16775
4792	0	0	Ki67+	 7288 16764
4793	0	0	Ki67+	 7302 16749
4794	0	0	Ki67+	 7311 16764
4795	0	0	Ki67+	 7334 16740
4796	0	0	Ki67+	 7455 17003
4797	0	0	Ki67+	 7459 17017
4798	0	0	Ki67+	 6673 17497
4799	0	0	Ki67+	 6676 17782
4800	0	0	Ki67+	 6681 17526
4801	0	0	Ki67+	 6685 17733
4802	0	0	Ki67+	 6686 17540
4803	0	0	Ki67+	 6698 17503
4804	0	0	Ki67+	 6727 17784
4805	0	0	Ki67+	 6733 17876
4806	0	0	Ki67+	 6740 18046
4807	0	0	Ki67+	 6756 17775
4808	0	0	Ki67+	 6764 17795
4809	0	0	Ki67+	 6772 18094
4810	0	0	Ki67+	 6775 18124
4811	0	0	Ki67+	 6777 17773
4812	0	0	Ki67+	 6789 18114
4813	0	0	Ki67+	 6790 17903
4814	0	0	Ki67+	 6811 17818
4815	0	0	Ki67+	 6835 17840
4816	0	0	Ki67+	 6841 18088
4817	0	0	Ki67+	 6860 18091
4818	0	0	Ki67+	 6861 17940
4819	0	0	Ki67+	 6865 17639
4820	0	0	Ki67+	 6868 17871
4821	0	0	Ki67+	 6877 17851
4822	0	0	Ki67+	 6877 17948
4823	0	0	Ki67+	 6880 17901
4824	0	0	Ki67+	 6906 17864
4825	0	0	Ki67+	 6913 17855
4826	0	0	Ki67+	 6924 17843
4827	0	0	Ki67+	 6974 17889
4828	0	0	Ki67+	 7001 17470
4829	0	0	Ki67+	 7042 17710
4830	0	0	Ki67+	 7060 17691
4831	0	0	Ki67+	 7092 17728
4832	0	0	Ki67+	 7112 17697
4833	0	0	Ki67+	 7132 17532
4834	0	0	Ki67+	 7146 17488
4835	0	0	Ki67+	 7147 17462
4836	0	0	Ki67+	 7156 18062
4837	0	0	Ki67+	 7205 17848
4838	0	0	Ki67+	 7219 17821
4839	0	0	Ki67+	 7277 18041
4840	0	0	Ki67+	 7286 17863
4841	0	0	Ki67+	 7291 18078
4842	0	0	Ki67+	 7299 18131
4843	0	0	Ki67+	 7317 17864
4844	0	0	Ki67+	 7332 18111
4845	0	0	Ki67+	 7341 17916
4846	0	0	Ki67+	 7362 18042
4847	0	0	Ki67+	 7370 17877
4848	0	0	Ki67+	 7376 17850
4849	0	0	Ki67+	 7379 17893
4850	0	0	Ki67+	 7409 17924
4851	0	0	Ki67+	 7411 17944
4852	0	0	Ki67+	 7441 17723
4853	0	0	Ki67+	 6693 18326
4854	0	0	Ki67+	 6911 18888
4855	0	0	Ki67+	 6920 18912
4856	0	0	Ki67+	 6947 18883
4857	0	0	Ki67+	 6955 18902
4858	0	0	Ki67+	 7308 18282
4859	0	0	Ki67+	 7326 18286
4860	0	0	Ki67+	 6679 19825
4861	0	0	Ki67+	 6693 19347
4862	0	0	Ki67+	 6725 19805
4863	0	0	Ki67+	 6734 19837
4864	0	0	Ki67+	 6792 19491
4865	0	0	Ki67+	 6839 19108
4866	0	0	Ki67+	 6988 19175
4867	0	0	Ki67+	 7018 19148
4868	0	0	Ki67+	 7062 19776
4869	0	0	Ki67+	 7072 19812
4870	0	0	Ki67+	 7085 19756
4871	0	0	Ki67+	 7093 19827
4872	0	0	Ki67+	 7243 19267
4873	0	0	Ki67+	 7322 19772
4874	0	0	Ki67+	 6982 19867
4875	0	0	Ki67+	 7012 20039
4876	0	0	Ki67+	 7034 20420
4877	0	0	Ki67+	 7034 20441
4878	0	0	Ki67+	 7062 19846
4879	0	0	Ki67+	 7070 20364
4880	0	0	Ki67+	 7091 20373
4881	0	0	Ki67+	 7109 20370
4882	0	0	Ki67+	 7132 20387
4883	0	0	Ki67+	 7214 20222
4884	0	0	Ki67+	 7425 20180
4885	0	0	Ki67+	 7458 20533
4886	0	0	Ki67+	 7459 20565
4887	0	0	Ki67+	 6679 20755
4888	0	0	Ki67+	 6686 20804
4889	0	0	Ki67+	 6792 21028
4890	0	0	Ki67+	 6795 21009
4891	0	0	Ki67+	 6813 20906
4892	0	0	Ki67+	 6829 20991
4893	0	0	Ki67+	 6849 21075
4894	0	0	Ki67+	 6872 21243
4895	0	0	Ki67+	 6889 21196
4896	0	0	Ki67+	 6889 21214
4897	0	0	Ki67+	 6907 21429
4898	0	0	Ki67+	 6985 20808
4899	0	0	Ki67+	 7027 20767
4900	0	0	Ki67+	 7140 21160
4901	0	0	Ki67+	 7141 21192
4902	0	0	Ki67+	 7159 20770
4903	0	0	Ki67+	 7159 21021
4904	0	0	Ki67+	 7163 20798
4905	0	0	Ki67+	 7165 21292
4906	0	0	Ki67+	 7167 21188
4907	0	0	Ki67+	 7172 20850
4908	0	0	Ki67+	 7175 21217
4909	0	0	Ki67+	 7186 21200
4910	0	0	Ki67+	 7189 21175
4911	0	0	Ki67+	 7193 21086
4912	0	0	Ki67+	 7193 21285
4913	0	0	Ki67+	 7195 21221
4914	0	0	Ki67+	 7196 21125
4915	0	0	Ki67+	 7219 21167
4916	0	0	Ki67+	 7221 21330
4917	0	0	Ki67+	 7224 21117
4918	0	0	Ki67+	 7224 21235
4919	0	0	Ki67+	 7226 21363
4920	0	0	Ki67+	 7262 20825
4921	0	0	Ki67+	 7315 21224
4922	0	0	Ki67+	 7315 21243
4923	0	0	Ki67+	 7369 20654
4924	0	0	Ki67+	 7371 20772
4925	0	0	Ki67+	 7398 21320
4926	0	0	Ki67+	 7399 20713
4927	0	0	Ki67+	 7401 21270
4928	0	0	Ki67+	 7402 21164
4929	0	0	Ki67+	 7413 21029
4930	0	0	Ki67+	 7436 21347
4931	0	0	Ki67+	 7444 21038
4932	0	0	Ki67+	 7451 21106
4933	0	0	Ki67+	 6949 21539
4934	0	0	Ki67+	 7164 21546
4935	0	0	Ki67+	 7187 21553
4936	0	0	Ki67+	 7190 21613
4937	0	0	Ki67+	 7209 21579
4938	0	0	Ki67+	 7219 21621
4939	0	0	Ki67+	 7239 21808
4940	0	0	Ki67+	 7245 21569
4941	0	0	Ki67+	 7261 21526
4942	0	0	Ki67+	 7270 21497
4943	0	0	Ki67+	 7350 21831
4944	0	0	Ki67+	 7481 5901
4945	0	0	Ki67+	 7489 5954
4946	0	0	Ki67+	 7495 5910
4947	0	0	Ki67+	 7495 6120
4948	0	0	Ki67+	 7519 5801
4949	0	0	Ki67+	 7519 5942
4950	0	0	Ki67+	 7543 5893
4951	0	0	Ki67+	 7553 5852
4952	0	0	Ki67+	 7559 5962
4953	0	0	Ki67+	 7570 5857
4954	0	0	Ki67+	 7573 5985
4955	0	0	Ki67+	 7581 5844
4956	0	0	Ki67+	 7595 5885
4957	0	0	Ki67+	 7599 5770
4958	0	0	Ki67+	 7644 5787
4959	0	0	Ki67+	 7655 5670
4960	0	0	Ki67+	 7661 5818
4961	0	0	Ki67+	 7677 5709
4962	0	0	Ki67+	 7683 5700
4963	0	0	Ki67+	 7692 5941
4964	0	0	Ki67+	 7702 6094
4965	0	0	Ki67+	 7706 5627
4966	0	0	Ki67+	 7757 5969
4967	0	0	Ki67+	 7772 5973
4968	0	0	Ki67+	 7777 5950
4969	0	0	Ki67+	 7785 6009
4970	0	0	Ki67+	 7797 5993
4971	0	0	Ki67+	 7799 6108
4972	0	0	Ki67+	 7804 6076
4973	0	0	Ki67+	 7805 5937
4974	0	0	Ki67+	 7810 5968
4975	0	0	Ki67+	 7812 6089
4976	0	0	Ki67+	 7833 5983
4977	0	0	Ki67+	 7909 6205
4978	0	0	Ki67+	 7953 6219
4979	0	0	Ki67+	 7970 6221
4980	0	0	Ki67+	 7988 6133
4981	0	0	Ki67+	 7997 6156
4982	0	0	Ki67+	 8002 6191
4983	0	0	Ki67+	 8013 6216
4984	0	0	Ki67+	 8016 6205
4985	0	0	Ki67+	 8025 6140
4986	0	0	Ki67+	 8028 6193
4987	0	0	Ki67+	 8048 6155
4988	0	0	Ki67+	 8048 6205
4989	0	0	Ki67+	 8049 6172
4990	0	0	Ki67+	 8060 6164
4991	0	0	Ki67+	 8069 6026
4992	0	0	Ki67+	 8079 6198
4993	0	0	Ki67+	 8088 6175
4994	0	0	Ki67+	 8094 6204
4995	0	0	Ki67+	 8096 6151
4996	0	0	Ki67+	 8097 6189
4997	0	0	Ki67+	 8110 6078
4998	0	0	Ki67+	 8113 6089
4999	0	0	Ki67+	 8123 6221
5000	0	0	Ki67+	 8190 6178
5001	0	0	Ki67+	 8193 6202
5002	0	0	Ki67+	 8222 6117
5003	0	0	Ki67+	 8237 6076
5004	0	0	Ki67+	 7473 6541
5005	0	0	Ki67+	 7551 6673
5006	0	0	Ki67+	 7566 6673
5007	0	0	Ki67+	 7588 6774
5008	0	0	Ki67+	 7611 6290
5009	0	0	Ki67+	 7629 6611
5010	0	0	Ki67+	 7631 6483
5011	0	0	Ki67+	 7634 6442
5012	0	0	Ki67+	 7671 6427
5013	0	0	Ki67+	 7702 6959
5014	0	0	Ki67+	 7724 6986
5015	0	0	Ki67+	 7767 6853
5016	0	0	Ki67+	 7770 6298
5017	0	0	Ki67+	 7784 6317
5018	0	0	Ki67+	 7788 6830
5019	0	0	Ki67+	 7798 6874
5020	0	0	Ki67+	 7799 6864
5021	0	0	Ki67+	 7807 6731
5022	0	0	Ki67+	 7816 6838
5023	0	0	Ki67+	 7824 6885
5024	0	0	Ki67+	 7884 6315
5025	0	0	Ki67+	 7885 6236
5026	0	0	Ki67+	 7888 6539
5027	0	0	Ki67+	 7890 6723
5028	0	0	Ki67+	 7894 6353
5029	0	0	Ki67+	 7894 6446
5030	0	0	Ki67+	 7903 6752
5031	0	0	Ki67+	 7913 6229
5032	0	0	Ki67+	 7934 6324
5033	0	0	Ki67+	 7935 6454
5034	0	0	Ki67+	 7935 6493
5035	0	0	Ki67+	 7948 6287
5036	0	0	Ki67+	 7952 6535
5037	0	0	Ki67+	 7953 6626
5038	0	0	Ki67+	 7957 6608
5039	0	0	Ki67+	 7962 6340
5040	0	0	Ki67+	 7968 6386
5041	0	0	Ki67+	 7971 6515
5042	0	0	Ki67+	 7972 6245
5043	0	0	Ki67+	 7975 6467
5044	0	0	Ki67+	 7985 6301
5045	0	0	Ki67+	 7987 6234
5046	0	0	Ki67+	 7987 6551
5047	0	0	Ki67+	 7989 6603
5048	0	0	Ki67+	 7989 6639
5049	0	0	Ki67+	 8002 6615
5050	0	0	Ki67+	 8006 6370
5051	0	0	Ki67+	 8010 6232
5052	0	0	Ki67+	 8012 6271
5053	0	0	Ki67+	 8019 6261
5054	0	0	Ki67+	 8021 6388
5055	0	0	Ki67+	 8025 6291
5056	0	0	Ki67+	 8030 6247
5057	0	0	Ki67+	 8042 6300
5058	0	0	Ki67+	 8045 6346
5059	0	0	Ki67+	 8052 6359
5060	0	0	Ki67+	 8055 6405
5061	0	0	Ki67+	 8059 6267
5062	0	0	Ki67+	 8067 6854
5063	0	0	Ki67+	 8071 6277
5064	0	0	Ki67+	 8076 6302
5065	0	0	Ki67+	 8082 6336
5066	0	0	Ki67+	 8085 6872
5067	0	0	Ki67+	 8086 6256
5068	0	0	Ki67+	 8090 6320
5069	0	0	Ki67+	 8094 6249
5070	0	0	Ki67+	 8098 6340
5071	0	0	Ki67+	 8099 6482
5072	0	0	Ki67+	 8100 6422
5073	0	0	Ki67+	 8106 6883
5074	0	0	Ki67+	 8115 6424
5075	0	0	Ki67+	 8120 6781
5076	0	0	Ki67+	 8129 6768
5077	0	0	Ki67+	 8132 6803
5078	0	0	Ki67+	 8145 6793
5079	0	0	Ki67+	 8148 6734
5080	0	0	Ki67+	 8152 6314
5081	0	0	Ki67+	 8153 6404
5082	0	0	Ki67+	 8157 6705
5083	0	0	Ki67+	 8166 6805
5084	0	0	Ki67+	 8171 6740
5085	0	0	Ki67+	 8174 6299
5086	0	0	Ki67+	 8191 6753
5087	0	0	Ki67+	 8208 6631
5088	0	0	Ki67+	 8211 6324
5089	0	0	Ki67+	 8223 6317
5090	0	0	Ki67+	 8241 6674
5091	0	0	Ki67+	 8245 6641
5092	0	0	Ki67+	 8256 6664
5093	0	0	Ki67+	 8259 6685
5094	0	0	Ki67+	 8271 6627
5095	0	0	Ki67+	 7475 7713
5096	0	0	Ki67+	 7480 7644
5097	0	0	Ki67+	 7483 7386
5098	0	0	Ki67+	 7490 7507
5099	0	0	Ki67+	 7509 7154
5100	0	0	Ki67+	 7540 7312
5101	0	0	Ki67+	 7550 7311
5102	0	0	Ki67+	 7562 7335
5103	0	0	Ki67+	 7573 7351
5104	0	0	Ki67+	 7596 7822
5105	0	0	Ki67+	 7605 7726
5106	0	0	Ki67+	 7638 7793
5107	0	0	Ki67+	 7669 7679
5108	0	0	Ki67+	 7692 7720
5109	0	0	Ki67+	 7706 7296
5110	0	0	Ki67+	 7723 7226
5111	0	0	Ki67+	 7732 7453
5112	0	0	Ki67+	 7733 7246
5113	0	0	Ki67+	 7763 7205
5114	0	0	Ki67+	 7770 7230
5115	0	0	Ki67+	 7792 7232
5116	0	0	Ki67+	 7805 7245
5117	0	0	Ki67+	 7819 7173
5118	0	0	Ki67+	 7820 7203
5119	0	0	Ki67+	 7822 7183
5120	0	0	Ki67+	 7836 7174
5121	0	0	Ki67+	 7848 7205
5122	0	0	Ki67+	 7871 7174
5123	0	0	Ki67+	 7888 7691
5124	0	0	Ki67+	 7899 7214
5125	0	0	Ki67+	 7485 8111
5126	0	0	Ki67+	 7485 8533
5127	0	0	Ki67+	 7508 7944
5128	0	0	Ki67+	 7512 7874
5129	0	0	Ki67+	 7513 7920
5130	0	0	Ki67+	 7525 8373
5131	0	0	Ki67+	 7540 7973
5132	0	0	Ki67+	 7555 7913
5133	0	0	Ki67+	 7560 7850
5134	0	0	Ki67+	 7561 7948
5135	0	0	Ki67+	 7580 7908
5136	0	0	Ki67+	 7584 7867
5137	0	0	Ki67+	 7585 8259
5138	0	0	Ki67+	 7598 7878
5139	0	0	Ki67+	 7613 7855
5140	0	0	Ki67+	 7644 8501
5141	0	0	Ki67+	 7653 8428
5142	0	0	Ki67+	 7658 8080
5143	0	0	Ki67+	 7683 8191
5144	0	0	Ki67+	 7687 8210
5145	0	0	Ki67+	 7714 8293
5146	0	0	Ki67+	 7733 8019
5147	0	0	Ki67+	 7733 8207
5148	0	0	Ki67+	 7741 8491
5149	0	0	Ki67+	 7765 8198
5150	0	0	Ki67+	 7777 8470
5151	0	0	Ki67+	 7802 8431
5152	0	0	Ki67+	 7815 8362
5153	0	0	Ki67+	 7936 8095
5154	0	0	Ki67+	 7940 8589
5155	0	0	Ki67+	 7942 8005
5156	0	0	Ki67+	 7961 8345
5157	0	0	Ki67+	 7965 8015
5158	0	0	Ki67+	 7982 8072
5159	0	0	Ki67+	 8007 8596
5160	0	0	Ki67+	 8019 8597
5161	0	0	Ki67+	 8026 8562
5162	0	0	Ki67+	 8055 8603
5163	0	0	Ki67+	 8060 8575
5164	0	0	Ki67+	 8072 8581
5165	0	0	Ki67+	 8078 8520
5166	0	0	Ki67+	 8088 8523
5167	0	0	Ki67+	 8096 8532
5168	0	0	Ki67+	 8100 8622
5169	0	0	Ki67+	 8111 8541
5170	0	0	Ki67+	 8124 8364
5171	0	0	Ki67+	 8127 8518
5172	0	0	Ki67+	 8145 8530
5173	0	0	Ki67+	 8174 8473
5174	0	0	Ki67+	 8191 8487
5175	0	0	Ki67+	 8206 8540
5176	0	0	Ki67+	 8231 8495
5177	0	0	Ki67+	 8236 8455
5178	0	0	Ki67+	 8242 8515
5179	0	0	Ki67+	 8256 8429
5180	0	0	Ki67+	 8266 8159
5181	0	0	Ki67+	 7473 9351
5182	0	0	Ki67+	 7475 9300
5183	0	0	Ki67+	 7487 8857
5184	0	0	Ki67+	 7489 9283
5185	0	0	Ki67+	 7495 8926
5186	0	0	Ki67+	 7499 9342
5187	0	0	Ki67+	 7499 9356
5188	0	0	Ki67+	 7500 9256
5189	0	0	Ki67+	 7504 8879
5190	0	0	Ki67+	 7527 8840
5191	0	0	Ki67+	 7531 9253
5192	0	0	Ki67+	 7533 9275
5193	0	0	Ki67+	 7538 8864
5194	0	0	Ki67+	 7549 8916
5195	0	0	Ki67+	 7556 8958
5196	0	0	Ki67+	 7560 8879
5197	0	0	Ki67+	 7563 8986
5198	0	0	Ki67+	 7564 9098
5199	0	0	Ki67+	 7570 8898
5200	0	0	Ki67+	 7585 8896
5201	0	0	Ki67+	 7596 8913
5202	0	0	Ki67+	 7601 8923
5203	0	0	Ki67+	 7611 8652
5204	0	0	Ki67+	 7622 8853
5205	0	0	Ki67+	 7632 8882
5206	0	0	Ki67+	 7636 9262
5207	0	0	Ki67+	 7638 8922
5208	0	0	Ki67+	 7646 9337
5209	0	0	Ki67+	 7652 8911
5210	0	0	Ki67+	 7660 8895
5211	0	0	Ki67+	 7680 9244
5212	0	0	Ki67+	 7682 8983
5213	0	0	Ki67+	 7685 9357
5214	0	0	Ki67+	 7689 8742
5215	0	0	Ki67+	 7690 9347
5216	0	0	Ki67+	 7699 9325
5217	0	0	Ki67+	 7707 8974
5218	0	0	Ki67+	 7710 9017
5219	0	0	Ki67+	 7712 8923
5220	0	0	Ki67+	 7718 9283
5221	0	0	Ki67+	 7725 8963
5222	0	0	Ki67+	 7727 8944
5223	0	0	Ki67+	 7729 9268
5224	0	0	Ki67+	 7742 8892
5225	0	0	Ki67+	 7749 8930
5226	0	0	Ki67+	 7767 8890
5227	0	0	Ki67+	 7768 9337
5228	0	0	Ki67+	 7769 8638
5229	0	0	Ki67+	 7769 9297
5230	0	0	Ki67+	 7770 9314
5231	0	0	Ki67+	 7793 8953
5232	0	0	Ki67+	 7805 9346
5233	0	0	Ki67+	 7810 9018
5234	0	0	Ki67+	 7820 9068
5235	0	0	Ki67+	 7822 9328
5236	0	0	Ki67+	 7825 9085
5237	0	0	Ki67+	 7830 9379
5238	0	0	Ki67+	 7832 8627
5239	0	0	Ki67+	 7836 9117
5240	0	0	Ki67+	 7840 9368
5241	0	0	Ki67+	 7861 9055
5242	0	0	Ki67+	 7923 9062
5243	0	0	Ki67+	 7930 9122
5244	0	0	Ki67+	 7932 9157
5245	0	0	Ki67+	 7944 9051
5246	0	0	Ki67+	 7952 9067
5247	0	0	Ki67+	 7952 9176
5248	0	0	Ki67+	 7959 8712
5249	0	0	Ki67+	 7960 9217
5250	0	0	Ki67+	 7976 9080
5251	0	0	Ki67+	 7979 9407
5252	0	0	Ki67+	 7984 8691
5253	0	0	Ki67+	 7998 8698
5254	0	0	Ki67+	 8001 8679
5255	0	0	Ki67+	 8003 9228
5256	0	0	Ki67+	 8008 8701
5257	0	0	Ki67+	 8009 8732
5258	0	0	Ki67+	 8014 9146
5259	0	0	Ki67+	 8019 9189
5260	0	0	Ki67+	 8019 9258
5261	0	0	Ki67+	 8022 8831
5262	0	0	Ki67+	 8031 9223
5263	0	0	Ki67+	 8033 8822
5264	0	0	Ki67+	 8036 8770
5265	0	0	Ki67+	 8039 8781
5266	0	0	Ki67+	 8040 8684
5267	0	0	Ki67+	 8040 8888
5268	0	0	Ki67+	 8056 8699
5269	0	0	Ki67+	 8056 8765
5270	0	0	Ki67+	 8056 8893
5271	0	0	Ki67+	 8060 8684
5272	0	0	Ki67+	 8065 8790
5273	0	0	Ki67+	 8067 8650
5274	0	0	Ki67+	 8068 8764
5275	0	0	Ki67+	 8073 8878
5276	0	0	Ki67+	 8077 8851
5277	0	0	Ki67+	 8081 8807
5278	0	0	Ki67+	 8081 8836
5279	0	0	Ki67+	 8083 8957
5280	0	0	Ki67+	 8085 8691
5281	0	0	Ki67+	 8098 8803
5282	0	0	Ki67+	 8103 8923
5283	0	0	Ki67+	 8107 8838
5284	0	0	Ki67+	 8113 8962
5285	0	0	Ki67+	 8115 9111
5286	0	0	Ki67+	 8116 8699
5287	0	0	Ki67+	 8123 8944
5288	0	0	Ki67+	 8127 8652
5289	0	0	Ki67+	 8128 8958
5290	0	0	Ki67+	 8128 9280
5291	0	0	Ki67+	 8132 9200
5292	0	0	Ki67+	 8141 8789
5293	0	0	Ki67+	 8141 9094
5294	0	0	Ki67+	 8142 9290
5295	0	0	Ki67+	 8154 8687
5296	0	0	Ki67+	 8154 8959
5297	0	0	Ki67+	 8161 8839
5298	0	0	Ki67+	 8162 9246
5299	0	0	Ki67+	 8162 9273
5300	0	0	Ki67+	 8166 9059
5301	0	0	Ki67+	 8182 8798
5302	0	0	Ki67+	 8186 9162
5303	0	0	Ki67+	 8195 8824
5304	0	0	Ki67+	 8204 8772
5305	0	0	Ki67+	 8208 8887
5306	0	0	Ki67+	 8217 8817
5307	0	0	Ki67+	 8219 9147
5308	0	0	Ki67+	 8253 9123
5309	0	0	Ki67+	 8256 9060
5310	0	0	Ki67+	 8263 9090
5311	0	0	Ki67+	 7477 9551
5312	0	0	Ki67+	 7477 9575
5313	0	0	Ki67+	 7477 9601
5314	0	0	Ki67+	 7483 10111
5315	0	0	Ki67+	 7489 9610
5316	0	0	Ki67+	 7492 9427
5317	0	0	Ki67+	 7513 9878
5318	0	0	Ki67+	 7524 9540
5319	0	0	Ki67+	 7526 9524
5320	0	0	Ki67+	 7536 9670
5321	0	0	Ki67+	 7538 9973
5322	0	0	Ki67+	 7543 9518
5323	0	0	Ki67+	 7544 9537
5324	0	0	Ki67+	 7549 9581
5325	0	0	Ki67+	 7549 9655
5326	0	0	Ki67+	 7552 9501
5327	0	0	Ki67+	 7554 9964
5328	0	0	Ki67+	 7560 9516
5329	0	0	Ki67+	 7560 9637
5330	0	0	Ki67+	 7569 9692
5331	0	0	Ki67+	 7576 9505
5332	0	0	Ki67+	 7577 9667
5333	0	0	Ki67+	 7582 9527
5334	0	0	Ki67+	 7592 10148
5335	0	0	Ki67+	 7595 9694
5336	0	0	Ki67+	 7599 9507
5337	0	0	Ki67+	 7604 9573
5338	0	0	Ki67+	 7604 10192
5339	0	0	Ki67+	 7605 9903
5340	0	0	Ki67+	 7606 10095
5341	0	0	Ki67+	 7614 10104
5342	0	0	Ki67+	 7629 9675
5343	0	0	Ki67+	 7629 9901
5344	0	0	Ki67+	 7633 10068
5345	0	0	Ki67+	 7635 10216
5346	0	0	Ki67+	 7654 9547
5347	0	0	Ki67+	 7655 10132
5348	0	0	Ki67+	 7671 9567
5349	0	0	Ki67+	 7673 9539
5350	0	0	Ki67+	 7675 10097
5351	0	0	Ki67+	 7679 10210
5352	0	0	Ki67+	 7710 10071
5353	0	0	Ki67+	 7721 9683
5354	0	0	Ki67+	 7736 9556
5355	0	0	Ki67+	 7744 9661
5356	0	0	Ki67+	 7773 9538
5357	0	0	Ki67+	 7805 9882
5358	0	0	Ki67+	 7810 9520
5359	0	0	Ki67+	 7819 9685
5360	0	0	Ki67+	 7825 9663
5361	0	0	Ki67+	 7833 9560
5362	0	0	Ki67+	 7849 9701
5363	0	0	Ki67+	 7863 9682
5364	0	0	Ki67+	 7868 9667
5365	0	0	Ki67+	 7888 9812
5366	0	0	Ki67+	 7901 9558
5367	0	0	Ki67+	 7907 9579
5368	0	0	Ki67+	 7926 9850
5369	0	0	Ki67+	 7929 9819
5370	0	0	Ki67+	 7940 9444
5371	0	0	Ki67+	 7941 9572
5372	0	0	Ki67+	 7945 9562
5373	0	0	Ki67+	 7948 9833
5374	0	0	Ki67+	 7948 9852
5375	0	0	Ki67+	 7960 9739
5376	0	0	Ki67+	 7963 9440
5377	0	0	Ki67+	 7965 10161
5378	0	0	Ki67+	 7970 9570
5379	0	0	Ki67+	 7988 10085
5380	0	0	Ki67+	 8000 10033
5381	0	0	Ki67+	 8008 10207
5382	0	0	Ki67+	 8011 10057
5383	0	0	Ki67+	 8025 10186
5384	0	0	Ki67+	 8027 9685
5385	0	0	Ki67+	 8048 10139
5386	0	0	Ki67+	 8053 10219
5387	0	0	Ki67+	 8055 9788
5388	0	0	Ki67+	 8072 10185
5389	0	0	Ki67+	 8108 10189
5390	0	0	Ki67+	 8131 9960
5391	0	0	Ki67+	 8139 9637
5392	0	0	Ki67+	 8141 10216
5393	0	0	Ki67+	 8142 10185
5394	0	0	Ki67+	 8150 10146
5395	0	0	Ki67+	 8181 9838
5396	0	0	Ki67+	 8192 9874
5397	0	0	Ki67+	 8216 9834
5398	0	0	Ki67+	 8246 9813
5399	0	0	Ki67+	 8256 9952
5400	0	0	Ki67+	 8270 9438
5401	0	0	Ki67+	 7482 10717
5402	0	0	Ki67+	 7487 10408
5403	0	0	Ki67+	 7500 10443
5404	0	0	Ki67+	 7512 10604
5405	0	0	Ki67+	 7528 10491
5406	0	0	Ki67+	 7543 10260
5407	0	0	Ki67+	 7563 10272
5408	0	0	Ki67+	 7593 10303
5409	0	0	Ki67+	 7599 10278
5410	0	0	Ki67+	 7605 10360
5411	0	0	Ki67+	 7610 10303
5412	0	0	Ki67+	 7664 10302
5413	0	0	Ki67+	 7665 10259
5414	0	0	Ki67+	 7675 10263
5415	0	0	Ki67+	 7680 10308
5416	0	0	Ki67+	 7682 10227
5417	0	0	Ki67+	 7686 10783
5418	0	0	Ki67+	 7697 10547
5419	0	0	Ki67+	 7710 10945
5420	0	0	Ki67+	 7711 10271
5421	0	0	Ki67+	 7833 10837
5422	0	0	Ki67+	 7867 10445
5423	0	0	Ki67+	 7873 10374
5424	0	0	Ki67+	 7888 10385
5425	0	0	Ki67+	 7892 10349
5426	0	0	Ki67+	 7906 10441
5427	0	0	Ki67+	 7912 10352
5428	0	0	Ki67+	 7952 10251
5429	0	0	Ki67+	 7993 10409
5430	0	0	Ki67+	 8010 10432
5431	0	0	Ki67+	 8012 10264
5432	0	0	Ki67+	 8033 10271
5433	0	0	Ki67+	 8042 10246
5434	0	0	Ki67+	 8047 10387
5435	0	0	Ki67+	 8070 10298
5436	0	0	Ki67+	 8078 10278
5437	0	0	Ki67+	 8109 10234
5438	0	0	Ki67+	 8115 10298
5439	0	0	Ki67+	 8135 10259
5440	0	0	Ki67+	 8145 10240
5441	0	0	Ki67+	 8158 10300
5442	0	0	Ki67+	 8164 10285
5443	0	0	Ki67+	 8165 10343
5444	0	0	Ki67+	 8179 10296
5445	0	0	Ki67+	 8193 10257
5446	0	0	Ki67+	 8249 10886
5447	0	0	Ki67+	 7478 11328
5448	0	0	Ki67+	 7487 11669
5449	0	0	Ki67+	 7490 11594
5450	0	0	Ki67+	 7500 11807
5451	0	0	Ki67+	 7504 11216
5452	0	0	Ki67+	 7514 11813
5453	0	0	Ki67+	 7535 11717
5454	0	0	Ki67+	 7540 11638
5455	0	0	Ki67+	 7541 11758
5456	0	0	Ki67+	 7549 11625
5457	0	0	Ki67+	 7551 11646
5458	0	0	Ki67+	 7551 11714
5459	0	0	Ki67+	 7551 11793
5460	0	0	Ki67+	 7554 11230
5461	0	0	Ki67+	 7563 11733
5462	0	0	Ki67+	 7569 11770
5463	0	0	Ki67+	 7572 11686
5464	0	0	Ki67+	 7577 11659
5465	0	0	Ki67+	 7584 11725
5466	0	0	Ki67+	 7598 11674
5467	0	0	Ki67+	 7607 11258
5468	0	0	Ki67+	 7681 11488
5469	0	0	Ki67+	 7780 11068
5470	0	0	Ki67+	 7781 11768
5471	0	0	Ki67+	 7824 11786
5472	0	0	Ki67+	 7828 11113
5473	0	0	Ki67+	 7864 11142
5474	0	0	Ki67+	 7913 11041
5475	0	0	Ki67+	 7946 11708
5476	0	0	Ki67+	 8044 11404
5477	0	0	Ki67+	 8047 11375
5478	0	0	Ki67+	 8052 11801
5479	0	0	Ki67+	 8059 11585
5480	0	0	Ki67+	 8069 11417
5481	0	0	Ki67+	 8073 11371
5482	0	0	Ki67+	 8083 11307
5483	0	0	Ki67+	 8102 11530
5484	0	0	Ki67+	 8109 11521
5485	0	0	Ki67+	 8115 11602
5486	0	0	Ki67+	 8124 11791
5487	0	0	Ki67+	 8140 11516
5488	0	0	Ki67+	 8147 11681
5489	0	0	Ki67+	 8148 11810
5490	0	0	Ki67+	 8150 11693
5491	0	0	Ki67+	 8151 11753
5492	0	0	Ki67+	 8155 11775
5493	0	0	Ki67+	 8158 11744
5494	0	0	Ki67+	 8169 11750
5495	0	0	Ki67+	 8171 11536
5496	0	0	Ki67+	 8172 11711
5497	0	0	Ki67+	 8187 11741
5498	0	0	Ki67+	 8189 11731
5499	0	0	Ki67+	 8193 11700
5500	0	0	Ki67+	 8194 11666
5501	0	0	Ki67+	 8198 11775
5502	0	0	Ki67+	 8204 11696
5503	0	0	Ki67+	 8220 11687
5504	0	0	Ki67+	 8240 11730
5505	0	0	Ki67+	 8248 11716
5506	0	0	Ki67+	 8249 11773
5507	0	0	Ki67+	 8258 11741
5508	0	0	Ki67+	 8267 11777
5509	0	0	Ki67+	 7491 12165
5510	0	0	Ki67+	 7544 12079
5511	0	0	Ki67+	 7562 12211
5512	0	0	Ki67+	 7576 12496
5513	0	0	Ki67+	 7586 12483
5514	0	0	Ki67+	 7607 12477
5515	0	0	Ki67+	 7624 12175
5516	0	0	Ki67+	 7631 12153
5517	0	0	Ki67+	 7631 12467
5518	0	0	Ki67+	 7640 12166
5519	0	0	Ki67+	 7642 12567
5520	0	0	Ki67+	 7645 12148
5521	0	0	Ki67+	 7647 12544
5522	0	0	Ki67+	 7649 12588
5523	0	0	Ki67+	 7653 12321
5524	0	0	Ki67+	 7653 12448
5525	0	0	Ki67+	 7662 12513
5526	0	0	Ki67+	 7666 12350
5527	0	0	Ki67+	 7669 12132
5528	0	0	Ki67+	 7671 12002
5529	0	0	Ki67+	 7677 12118
5530	0	0	Ki67+	 7685 12214
5531	0	0	Ki67+	 7714 12288
5532	0	0	Ki67+	 7724 12231
5533	0	0	Ki67+	 7734 12212
5534	0	0	Ki67+	 7735 12043
5535	0	0	Ki67+	 7738 12293
5536	0	0	Ki67+	 7763 12206
5537	0	0	Ki67+	 7764 12324
5538	0	0	Ki67+	 7776 12331
5539	0	0	Ki67+	 7790 12027
5540	0	0	Ki67+	 7828 12119
5541	0	0	Ki67+	 7830 12423
5542	0	0	Ki67+	 7832 12440
5543	0	0	Ki67+	 7838 12459
5544	0	0	Ki67+	 7852 12435
5545	0	0	Ki67+	 7865 12456
5546	0	0	Ki67+	 7870 12496
5547	0	0	Ki67+	 7875 11839
5548	0	0	Ki67+	 7879 12387
5549	0	0	Ki67+	 7890 12068
5550	0	0	Ki67+	 7909 12403
5551	0	0	Ki67+	 7914 12140
5552	0	0	Ki67+	 7916 12055
5553	0	0	Ki67+	 7920 12422
5554	0	0	Ki67+	 7921 12563
5555	0	0	Ki67+	 7922 12041
5556	0	0	Ki67+	 7923 12440
5557	0	0	Ki67+	 7929 12382
5558	0	0	Ki67+	 7933 12418
5559	0	0	Ki67+	 7945 12399
5560	0	0	Ki67+	 7946 12130
5561	0	0	Ki67+	 7958 12058
5562	0	0	Ki67+	 7967 12561
5563	0	0	Ki67+	 7971 12039
5564	0	0	Ki67+	 7975 12432
5565	0	0	Ki67+	 7979 12285
5566	0	0	Ki67+	 7991 12040
5567	0	0	Ki67+	 8012 12434
5568	0	0	Ki67+	 8014 12186
5569	0	0	Ki67+	 8023 12043
5570	0	0	Ki67+	 8027 12453
5571	0	0	Ki67+	 8029 12289
5572	0	0	Ki67+	 8037 12523
5573	0	0	Ki67+	 8040 11831
5574	0	0	Ki67+	 8040 12056
5575	0	0	Ki67+	 8040 12578
5576	0	0	Ki67+	 8041 12216
5577	0	0	Ki67+	 8041 12275
5578	0	0	Ki67+	 8054 12306
5579	0	0	Ki67+	 8056 12032
5580	0	0	Ki67+	 8059 12545
5581	0	0	Ki67+	 8064 12162
5582	0	0	Ki67+	 8069 12310
5583	0	0	Ki67+	 8081 12109
5584	0	0	Ki67+	 8081 12153
5585	0	0	Ki67+	 8082 12524
5586	0	0	Ki67+	 8086 12312
5587	0	0	Ki67+	 8088 12288
5588	0	0	Ki67+	 8099 12375
5589	0	0	Ki67+	 8103 12363
5590	0	0	Ki67+	 8103 12544
5591	0	0	Ki67+	 8106 12573
5592	0	0	Ki67+	 8114 12582
5593	0	0	Ki67+	 8126 12504
5594	0	0	Ki67+	 8129 12569
5595	0	0	Ki67+	 8134 12304
5596	0	0	Ki67+	 8135 12519
5597	0	0	Ki67+	 8137 11840
5598	0	0	Ki67+	 8142 12565
5599	0	0	Ki67+	 8147 12550
5600	0	0	Ki67+	 8155 11886
5601	0	0	Ki67+	 8157 11871
5602	0	0	Ki67+	 8160 12478
5603	0	0	Ki67+	 8161 12348
5604	0	0	Ki67+	 8166 12506
5605	0	0	Ki67+	 8177 12572
5606	0	0	Ki67+	 8180 12006
5607	0	0	Ki67+	 8200 12618
5608	0	0	Ki67+	 8211 12169
5609	0	0	Ki67+	 8216 11842
5610	0	0	Ki67+	 8216 12144
5611	0	0	Ki67+	 8220 12420
5612	0	0	Ki67+	 8239 12430
5613	0	0	Ki67+	 8243 12180
5614	0	0	Ki67+	 8245 12047
5615	0	0	Ki67+	 8248 12588
5616	0	0	Ki67+	 8251 11849
5617	0	0	Ki67+	 8254 12195
5618	0	0	Ki67+	 8256 12172
5619	0	0	Ki67+	 8268 12188
5620	0	0	Ki67+	 8271 12290
5621	0	0	Ki67+	 7592 12674
5622	0	0	Ki67+	 7600 12687
5623	0	0	Ki67+	 7612 12705
5624	0	0	Ki67+	 7647 12721
5625	0	0	Ki67+	 7766 13226
5626	0	0	Ki67+	 7780 13028
5627	0	0	Ki67+	 7812 12647
5628	0	0	Ki67+	 7823 12720
5629	0	0	Ki67+	 7835 12647
5630	0	0	Ki67+	 7837 13158
5631	0	0	Ki67+	 7875 12760
5632	0	0	Ki67+	 7913 13372
5633	0	0	Ki67+	 7929 12983
5634	0	0	Ki67+	 7955 12960
5635	0	0	Ki67+	 8048 13084
5636	0	0	Ki67+	 8101 12808
5637	0	0	Ki67+	 8186 13038
5638	0	0	Ki67+	 8206 12625
5639	0	0	Ki67+	 8214 12635
5640	0	0	Ki67+	 8245 12751
5641	0	0	Ki67+	 8257 13182
5642	0	0	Ki67+	 8260 13223
5643	0	0	Ki67+	 7476 13772
5644	0	0	Ki67+	 7480 14133
5645	0	0	Ki67+	 7494 13752
5646	0	0	Ki67+	 7504 13720
5647	0	0	Ki67+	 7521 13711
5648	0	0	Ki67+	 7531 13847
5649	0	0	Ki67+	 7542 13832
5650	0	0	Ki67+	 7573 13815
5651	0	0	Ki67+	 7576 13777
5652	0	0	Ki67+	 7596 13801
5653	0	0	Ki67+	 7597 13755
5654	0	0	Ki67+	 7601 13980
5655	0	0	Ki67+	 7616 13738
5656	0	0	Ki67+	 7618 13944
5657	0	0	Ki67+	 7622 14223
5658	0	0	Ki67+	 7649 14082
5659	0	0	Ki67+	 7745 13962
5660	0	0	Ki67+	 7758 13937
5661	0	0	Ki67+	 7782 14088
5662	0	0	Ki67+	 7804 13746
5663	0	0	Ki67+	 7810 13712
5664	0	0	Ki67+	 7821 13757
5665	0	0	Ki67+	 7822 13712
5666	0	0	Ki67+	 7838 13740
5667	0	0	Ki67+	 7841 13837
5668	0	0	Ki67+	 7842 14022
5669	0	0	Ki67+	 7852 13853
5670	0	0	Ki67+	 7876 13727
5671	0	0	Ki67+	 7877 13804
5672	0	0	Ki67+	 7887 13852
5673	0	0	Ki67+	 7890 14008
5674	0	0	Ki67+	 7893 13808
5675	0	0	Ki67+	 7897 13736
5676	0	0	Ki67+	 7905 13554
5677	0	0	Ki67+	 7920 14151
5678	0	0	Ki67+	 7921 13982
5679	0	0	Ki67+	 7940 14019
5680	0	0	Ki67+	 7942 13752
5681	0	0	Ki67+	 7968 13702
5682	0	0	Ki67+	 8001 14205
5683	0	0	Ki67+	 8014 14201
5684	0	0	Ki67+	 8022 14107
5685	0	0	Ki67+	 8030 14160
5686	0	0	Ki67+	 8038 14082
5687	0	0	Ki67+	 8043 13817
5688	0	0	Ki67+	 8064 13760
5689	0	0	Ki67+	 8065 13787
5690	0	0	Ki67+	 8066 14056
5691	0	0	Ki67+	 8077 13724
5692	0	0	Ki67+	 8082 13779
5693	0	0	Ki67+	 8100 13674
5694	0	0	Ki67+	 8116 13695
5695	0	0	Ki67+	 8135 13697
5696	0	0	Ki67+	 8155 14223
5697	0	0	Ki67+	 8174 13729
5698	0	0	Ki67+	 8175 13575
5699	0	0	Ki67+	 8188 13609
5700	0	0	Ki67+	 8194 13642
5701	0	0	Ki67+	 8198 13459
5702	0	0	Ki67+	 8199 13620
5703	0	0	Ki67+	 8215 13652
5704	0	0	Ki67+	 7474 14628
5705	0	0	Ki67+	 7503 14259
5706	0	0	Ki67+	 7504 14537
5707	0	0	Ki67+	 7505 14297
5708	0	0	Ki67+	 7545 14850
5709	0	0	Ki67+	 7556 14835
5710	0	0	Ki67+	 7565 14427
5711	0	0	Ki67+	 7567 14310
5712	0	0	Ki67+	 7570 14299
5713	0	0	Ki67+	 7572 14382
5714	0	0	Ki67+	 7585 14378
5715	0	0	Ki67+	 7590 14817
5716	0	0	Ki67+	 7595 14407
5717	0	0	Ki67+	 7596 14776
5718	0	0	Ki67+	 7597 14759
5719	0	0	Ki67+	 7599 14246
5720	0	0	Ki67+	 7602 14787
5721	0	0	Ki67+	 7608 14851
5722	0	0	Ki67+	 7610 14225
5723	0	0	Ki67+	 7611 14841
5724	0	0	Ki67+	 7620 14829
5725	0	0	Ki67+	 7658 14346
5726	0	0	Ki67+	 7674 14616
5727	0	0	Ki67+	 7677 14592
5728	0	0	Ki67+	 7699 14794
5729	0	0	Ki67+	 7708 14866
5730	0	0	Ki67+	 7719 14819
5731	0	0	Ki67+	 7721 14806
5732	0	0	Ki67+	 7726 14900
5733	0	0	Ki67+	 7741 14872
5734	0	0	Ki67+	 7745 14855
5735	0	0	Ki67+	 7746 14469
5736	0	0	Ki67+	 7773 14308
5737	0	0	Ki67+	 7788 14847
5738	0	0	Ki67+	 7789 14867
5739	0	0	Ki67+	 7820 14769
5740	0	0	Ki67+	 7828 14717
5741	0	0	Ki67+	 7849 14953
5742	0	0	Ki67+	 7850 14748
5743	0	0	Ki67+	 7854 14977
5744	0	0	Ki67+	 7877 14788
5745	0	0	Ki67+	 7910 14943
5746	0	0	Ki67+	 7927 14890
5747	0	0	Ki67+	 7932 14725
5748	0	0	Ki67+	 7934 14758
5749	0	0	Ki67+	 7949 14262
5750	0	0	Ki67+	 7949 14751
5751	0	0	Ki67+	 7952 14721
5752	0	0	Ki67+	 7962 14732
5753	0	0	Ki67+	 8005 14250
5754	0	0	Ki67+	 8043 14803
5755	0	0	Ki67+	 8076 14749
5756	0	0	Ki67+	 8090 14362
5757	0	0	Ki67+	 8112 14364
5758	0	0	Ki67+	 8161 14631
5759	0	0	Ki67+	 8251 14614
5760	0	0	Ki67+	 7475 15182
5761	0	0	Ki67+	 7479 15203
5762	0	0	Ki67+	 7591 15615
5763	0	0	Ki67+	 7593 15739
5764	0	0	Ki67+	 7609 15616
5765	0	0	Ki67+	 7618 15734
5766	0	0	Ki67+	 7624 15622
5767	0	0	Ki67+	 7635 15584
5768	0	0	Ki67+	 7659 15578
5769	0	0	Ki67+	 7672 15408
5770	0	0	Ki67+	 7677 15625
5771	0	0	Ki67+	 7678 15579
5772	0	0	Ki67+	 7696 15629
5773	0	0	Ki67+	 7710 15665
5774	0	0	Ki67+	 7810 15392
5775	0	0	Ki67+	 7874 15640
5776	0	0	Ki67+	 7883 15616
5777	0	0	Ki67+	 7889 15366
5778	0	0	Ki67+	 7896 15329
5779	0	0	Ki67+	 7902 15314
5780	0	0	Ki67+	 7906 15293
5781	0	0	Ki67+	 7906 15599
5782	0	0	Ki67+	 7915 15368
5783	0	0	Ki67+	 7920 15336
5784	0	0	Ki67+	 7935 15816
5785	0	0	Ki67+	 7941 15363
5786	0	0	Ki67+	 7946 15338
5787	0	0	Ki67+	 7968 15305
5788	0	0	Ki67+	 7971 15317
5789	0	0	Ki67+	 7973 15199
5790	0	0	Ki67+	 8001 15775
5791	0	0	Ki67+	 8005 15338
5792	0	0	Ki67+	 8022 15821
5793	0	0	Ki67+	 8032 15798
5794	0	0	Ki67+	 8037 15812
5795	0	0	Ki67+	 8041 15358
5796	0	0	Ki67+	 8167 15260
5797	0	0	Ki67+	 8191 15735
5798	0	0	Ki67+	 8220 15653
5799	0	0	Ki67+	 8222 15701
5800	0	0	Ki67+	 8229 15733
5801	0	0	Ki67+	 8256 15715
5802	0	0	Ki67+	 7476 16507
5803	0	0	Ki67+	 7554 16085
5804	0	0	Ki67+	 7609 16530
5805	0	0	Ki67+	 7611 16518
5806	0	0	Ki67+	 7614 16446
5807	0	0	Ki67+	 7619 16551
5808	0	0	Ki67+	 7628 16500
5809	0	0	Ki67+	 7645 16487
5810	0	0	Ki67+	 7645 16543
5811	0	0	Ki67+	 7661 16522
5812	0	0	Ki67+	 7668 16299
5813	0	0	Ki67+	 7688 16617
5814	0	0	Ki67+	 7691 16458
5815	0	0	Ki67+	 7706 16350
5816	0	0	Ki67+	 7709 16328
5817	0	0	Ki67+	 7748 16574
5818	0	0	Ki67+	 7801 16400
5819	0	0	Ki67+	 7826 15825
5820	0	0	Ki67+	 7845 15863
5821	0	0	Ki67+	 7854 16349
5822	0	0	Ki67+	 7907 16516
5823	0	0	Ki67+	 7915 16387
5824	0	0	Ki67+	 7931 15846
5825	0	0	Ki67+	 7969 15854
5826	0	0	Ki67+	 7981 16002
5827	0	0	Ki67+	 7993 15826
5828	0	0	Ki67+	 8002 15835
5829	0	0	Ki67+	 8059 15834
5830	0	0	Ki67+	 8090 16535
5831	0	0	Ki67+	 8108 16380
5832	0	0	Ki67+	 8110 15956
5833	0	0	Ki67+	 8123 16425
5834	0	0	Ki67+	 8136 16416
5835	0	0	Ki67+	 8137 15989
5836	0	0	Ki67+	 8140 15932
5837	0	0	Ki67+	 8164 16388
5838	0	0	Ki67+	 8166 16346
5839	0	0	Ki67+	 8169 15938
5840	0	0	Ki67+	 8172 15928
5841	0	0	Ki67+	 8198 16296
5842	0	0	Ki67+	 8210 16487
5843	0	0	Ki67+	 8216 16284
5844	0	0	Ki67+	 8218 16026
5845	0	0	Ki67+	 8223 16471
5846	0	0	Ki67+	 8233 16458
5847	0	0	Ki67+	 8250 16015
5848	0	0	Ki67+	 7525 16808
5849	0	0	Ki67+	 7532 16962
5850	0	0	Ki67+	 7543 16857
5851	0	0	Ki67+	 7545 16729
5852	0	0	Ki67+	 7547 16947
5853	0	0	Ki67+	 7562 16935
5854	0	0	Ki67+	 7565 16877
5855	0	0	Ki67+	 7574 16712
5856	0	0	Ki67+	 7582 16836
5857	0	0	Ki67+	 7595 16788
5858	0	0	Ki67+	 7595 16826
5859	0	0	Ki67+	 7601 17111
5860	0	0	Ki67+	 7604 17137
5861	0	0	Ki67+	 7609 17094
5862	0	0	Ki67+	 7611 17022
5863	0	0	Ki67+	 7612 17115
5864	0	0	Ki67+	 7622 17014
5865	0	0	Ki67+	 7625 17066
5866	0	0	Ki67+	 7634 17053
5867	0	0	Ki67+	 7647 16996
5868	0	0	Ki67+	 7745 16844
5869	0	0	Ki67+	 7755 16867
5870	0	0	Ki67+	 7758 16838
5871	0	0	Ki67+	 7773 17420
5872	0	0	Ki67+	 7776 17400
5873	0	0	Ki67+	 7778 17369
5874	0	0	Ki67+	 7788 17090
5875	0	0	Ki67+	 7794 17100
5876	0	0	Ki67+	 7798 16861
5877	0	0	Ki67+	 7805 16731
5878	0	0	Ki67+	 7831 16724
5879	0	0	Ki67+	 7835 16765
5880	0	0	Ki67+	 7871 17207
5881	0	0	Ki67+	 7903 17198
5882	0	0	Ki67+	 7962 17160
5883	0	0	Ki67+	 7974 17172
5884	0	0	Ki67+	 7992 16848
5885	0	0	Ki67+	 8017 16830
5886	0	0	Ki67+	 8043 17411
5887	0	0	Ki67+	 8077 16944
5888	0	0	Ki67+	 8077 17339
5889	0	0	Ki67+	 8081 17384
5890	0	0	Ki67+	 8086 17414
5891	0	0	Ki67+	 8097 16910
5892	0	0	Ki67+	 8119 17343
5893	0	0	Ki67+	 8119 17410
5894	0	0	Ki67+	 8124 16836
5895	0	0	Ki67+	 8126 17068
5896	0	0	Ki67+	 8137 17143
5897	0	0	Ki67+	 8143 17422
5898	0	0	Ki67+	 8150 16900
5899	0	0	Ki67+	 8151 16840
5900	0	0	Ki67+	 8153 16883
5901	0	0	Ki67+	 8161 16797
5902	0	0	Ki67+	 8187 16878
5903	0	0	Ki67+	 8192 17186
5904	0	0	Ki67+	 8201 17156
5905	0	0	Ki67+	 8231 17211
5906	0	0	Ki67+	 8244 17181
5907	0	0	Ki67+	 8252 16895
5908	0	0	Ki67+	 8253 16865
5909	0	0	Ki67+	 8259 17139
5910	0	0	Ki67+	 8266 16857
5911	0	0	Ki67+	 7688 17697
5912	0	0	Ki67+	 7724 17656
5913	0	0	Ki67+	 7725 17672
5914	0	0	Ki67+	 7762 18127
5915	0	0	Ki67+	 7813 17471
5916	0	0	Ki67+	 7844 17462
5917	0	0	Ki67+	 7867 18001
5918	0	0	Ki67+	 7868 17450
5919	0	0	Ki67+	 7879 17518
5920	0	0	Ki67+	 7893 18075
5921	0	0	Ki67+	 7901 17478
5922	0	0	Ki67+	 7934 17601
5923	0	0	Ki67+	 7945 18024
5924	0	0	Ki67+	 7946 18168
5925	0	0	Ki67+	 7957 18164
5926	0	0	Ki67+	 7964 17936
5927	0	0	Ki67+	 8010 17443
5928	0	0	Ki67+	 8011 17426
5929	0	0	Ki67+	 8074 17469
5930	0	0	Ki67+	 8131 17472
5931	0	0	Ki67+	 8136 17589
5932	0	0	Ki67+	 8200 17485
5933	0	0	Ki67+	 8214 17481
5934	0	0	Ki67+	 8225 17607
5935	0	0	Ki67+	 8238 17474
5936	0	0	Ki67+	 8252 17592
5937	0	0	Ki67+	 7475 18693
5938	0	0	Ki67+	 7794 18942
5939	0	0	Ki67+	 7806 18955
5940	0	0	Ki67+	 7813 18924
5941	0	0	Ki67+	 7829 18949
5942	0	0	Ki67+	 7918 18704
5943	0	0	Ki67+	 7946 18276
5944	0	0	Ki67+	 7977 18499
5945	0	0	Ki67+	 7989 18306
5946	0	0	Ki67+	 8013 18482
5947	0	0	Ki67+	 8034 18494
5948	0	0	Ki67+	 8109 18771
5949	0	0	Ki67+	 8117 18794
5950	0	0	Ki67+	 8158 18795
5951	0	0	Ki67+	 8168 18631
5952	0	0	Ki67+	 8168 18821
5953	0	0	Ki67+	 8170 18408
5954	0	0	Ki67+	 8181 18825
5955	0	0	Ki67+	 8182 18859
5956	0	0	Ki67+	 8185 18768
5957	0	0	Ki67+	 8190 18478
5958	0	0	Ki67+	 8193 18388
5959	0	0	Ki67+	 8198 18626
5960	0	0	Ki67+	 8200 18423
5961	0	0	Ki67+	 8210 18468
5962	0	0	Ki67+	 8215 18590
5963	0	0	Ki67+	 7640 19709
5964	0	0	Ki67+	 7707 19495
5965	0	0	Ki67+	 7830 19727
5966	0	0	Ki67+	 7834 19716
5967	0	0	Ki67+	 8154 19399
5968	0	0	Ki67+	 8170 19190
5969	0	0	Ki67+	 8218 19324
5970	0	0	Ki67+	 8226 19552
5971	0	0	Ki67+	 8260 19205
5972	0	0	Ki67+	 7473 20344
5973	0	0	Ki67+	 7489 20416
5974	0	0	Ki67+	 7493 20087
5975	0	0	Ki67+	 7497 20098
5976	0	0	Ki67+	 7514 20321
5977	0	0	Ki67+	 7522 20378
5978	0	0	Ki67+	 7524 20341
5979	0	0	Ki67+	 7527 20403
5980	0	0	Ki67+	 7598 20472
5981	0	0	Ki67+	 7806 20124
5982	0	0	Ki67+	 7821 20121
5983	0	0	Ki67+	 7868 20204
5984	0	0	Ki67+	 7905 20085
5985	0	0	Ki67+	 7921 20118
5986	0	0	Ki67+	 7925 20474
5987	0	0	Ki67+	 7930 20501
5988	0	0	Ki67+	 7931 20386
5989	0	0	Ki67+	 7939 20403
5990	0	0	Ki67+	 7970 19943
5991	0	0	Ki67+	 7986 20372
5992	0	0	Ki67+	 8000 20174
5993	0	0	Ki67+	 8001 20385
5994	0	0	Ki67+	 8006 20402
5995	0	0	Ki67+	 8015 20425
5996	0	0	Ki67+	 8028 20499
5997	0	0	Ki67+	 8041 19975
5998	0	0	Ki67+	 8044 20518
5999	0	0	Ki67+	 8097 20328
6000	0	0	Ki67+	 8106 20340
6001	0	0	Ki67+	 8111 20068
6002	0	0	Ki67+	 8117 20323
6003	0	0	Ki67+	 8157 20020
6004	0	0	Ki67+	 8158 19951
6005	0	0	Ki67+	 8159 20102
6006	0	0	Ki67+	 8172 20142
6007	0	0	Ki67+	 8176 20086
6008	0	0	Ki67+	 8190 20010
6009	0	0	Ki67+	 8197 20119
6010	0	0	Ki67+	 8212 20506
6011	0	0	Ki67+	 8220 20343
6012	0	0	Ki67+	 8227 20114
6013	0	0	Ki67+	 8228 20547
6014	0	0	Ki67+	 8238 20216
6015	0	0	Ki67+	 8243 20148
6016	0	0	Ki67+	 8245 20004
6017	0	0	Ki67+	 8248 19908
6018	0	0	Ki67+	 8256 20094
6019	0	0	Ki67+	 8256 20137
6020	0	0	Ki67+	 7475 21312
6021	0	0	Ki67+	 7496 21267
6022	0	0	Ki67+	 7499 20970
6023	0	0	Ki67+	 7500 21281
6024	0	0	Ki67+	 7508 21351
6025	0	0	Ki67+	 7514 21317
6026	0	0	Ki67+	 7516 21049
6027	0	0	Ki67+	 7539 20822
6028	0	0	Ki67+	 7542 21233
6029	0	0	Ki67+	 7560 21239
6030	0	0	Ki67+	 7560 21265
6031	0	0	Ki67+	 7567 21323
6032	0	0	Ki67+	 7583 20814
6033	0	0	Ki67+	 7596 20783
6034	0	0	Ki67+	 7598 20833
6035	0	0	Ki67+	 7615 21161
6036	0	0	Ki67+	 7623 21120
6037	0	0	Ki67+	 7636 20716
6038	0	0	Ki67+	 7650 20702
6039	0	0	Ki67+	 7656 21142
6040	0	0	Ki67+	 7659 21197
6041	0	0	Ki67+	 7662 21231
6042	0	0	Ki67+	 7665 20653
6043	0	0	Ki67+	 7670 21177
6044	0	0	Ki67+	 7684 20798
6045	0	0	Ki67+	 7714 20842
6046	0	0	Ki67+	 7725 20978
6047	0	0	Ki67+	 7729 21099
6048	0	0	Ki67+	 7743 21172
6049	0	0	Ki67+	 7744 21118
6050	0	0	Ki67+	 7752 20872
6051	0	0	Ki67+	 7793 21408
6052	0	0	Ki67+	 7801 21012
6053	0	0	Ki67+	 7845 21388
6054	0	0	Ki67+	 7850 20865
6055	0	0	Ki67+	 7855 21354
6056	0	0	Ki67+	 7859 21045
6057	0	0	Ki67+	 7867 21417
6058	0	0	Ki67+	 7878 21329
6059	0	0	Ki67+	 7887 20838
6060	0	0	Ki67+	 7889 21000
6061	0	0	Ki67+	 7897 21354
6062	0	0	Ki67+	 7904 21372
6063	0	0	Ki67+	 7906 20960
6064	0	0	Ki67+	 7919 21396
6065	0	0	Ki67+	 7922 20895
6066	0	0	Ki67+	 7930 21314
6067	0	0	Ki67+	 7939 21203
6068	0	0	Ki67+	 7955 20881
6069	0	0	Ki67+	 7969 21245
6070	0	0	Ki67+	 7975 21067
6071	0	0	Ki67+	 7978 21185
6072	0	0	Ki67+	 7983 21255
6073	0	0	Ki67+	 7984 21172
6074	0	0	Ki67+	 7988 21092
6075	0	0	Ki67+	 7998 21023
6076	0	0	Ki67+	 8002 21045
6077	0	0	Ki67+	 8007 21287
6078	0	0	Ki67+	 8013 21069
6079	0	0	Ki67+	 8019 21208
6080	0	0	Ki67+	 8033 21163
6081	0	0	Ki67+	 8068 21172
6082	0	0	Ki67+	 8073 21203
6083	0	0	Ki67+	 8074 21076
6084	0	0	Ki67+	 8089 21055
6085	0	0	Ki67+	 8100 21081
6086	0	0	Ki67+	 8143 21053
6087	0	0	Ki67+	 8148 21203
6088	0	0	Ki67+	 8154 21187
6089	0	0	Ki67+	 8155 21151
6090	0	0	Ki67+	 8160 20960
6091	0	0	Ki67+	 8172 20976
6092	0	0	Ki67+	 8188 21184
6093	0	0	Ki67+	 8256 21121
6094	0	0	Ki67+	 7503 21778
6095	0	0	Ki67+	 7518 21807
6096	0	0	Ki67+	 7525 21794
6097	0	0	Ki67+	 7540 21826
6098	0	0	Ki67+	 7558 21806
6099	0	0	Ki67+	 7572 21818
6100	0	0	Ki67+	 7576 21777
6101	0	0	Ki67+	 7600 21611
6102	0	0	Ki67+	 7601 22065
6103	0	0	Ki67+	 7607 22017
6104	0	0	Ki67+	 7629 21637
6105	0	0	Ki67+	 7634 21587
6106	0	0	Ki67+	 7638 22057
6107	0	0	Ki67+	 7639 21647
6108	0	0	Ki67+	 7643 21712
6109	0	0	Ki67+	 7646 21578
6110	0	0	Ki67+	 7647 21544
6111	0	0	Ki67+	 7648 21684
6112	0	0	Ki67+	 7659 21526
6113	0	0	Ki67+	 7661 21627
6114	0	0	Ki67+	 7670 21665
6115	0	0	Ki67+	 7680 21709
6116	0	0	Ki67+	 7680 22013
6117	0	0	Ki67+	 7698 21711
6118	0	0	Ki67+	 7705 21615
6119	0	0	Ki67+	 7707 21545
6120	0	0	Ki67+	 7712 21677
6121	0	0	Ki67+	 7728 21883
6122	0	0	Ki67+	 7746 21673
6123	0	0	Ki67+	 7756 21469
6124	0	0	Ki67+	 7766 21676
6125	0	0	Ki67+	 7775 21484
6126	0	0	Ki67+	 7786 21442
6127	0	0	Ki67+	 7787 22075
6128	0	0	Ki67+	 7790 21497
6129	0	0	Ki67+	 7791 21857
6130	0	0	Ki67+	 7794 22055
6131	0	0	Ki67+	 7804 21467
6132	0	0	Ki67+	 7806 21823
6133	0	0	Ki67+	 7811 21477
6134	0	0	Ki67+	 7813 22074
6135	0	0	Ki67+	 7825 21514
6136	0	0	Ki67+	 7826 21838
6137	0	0	Ki67+	 7830 21867
6138	0	0	Ki67+	 7835 22039
6139	0	0	Ki67+	 7854 21844
6140	0	0	Ki67+	 7867 21775
6141	0	0	Ki67+	 7961 21921
6142	0	0	Ki67+	 7993 21633
6143	0	0	Ki67+	 8001 22176
6144	0	0	Ki67+	 8018 21635
6145	0	0	Ki67+	 8056 21686
6146	0	0	Ki67+	 8059 21674
6147	0	0	Ki67+	 8072 21574
6148	0	0	Ki67+	 8075 21891
6149	0	0	Ki67+	 8076 21865
6150	0	0	Ki67+	 8081 21622
6151	0	0	Ki67+	 8081 21686
6152	0	0	Ki67+	 8093 21590
6153	0	0	Ki67+	 8104 21848
6154	0	0	Ki67+	 8108 22164
6155	0	0	Ki67+	 8108 22210
6156	0	0	Ki67+	 8110 21637
6157	0	0	Ki67+	 8113 21792
6158	0	0	Ki67+	 8118 21928
6159	0	0	Ki67+	 8120 21605
6160	0	0	Ki67+	 8134 21875
6161	0	0	Ki67+	 8139 22093
6162	0	0	Ki67+	 8141 22182
6163	0	0	Ki67+	 8149 21848
6164	0	0	Ki67+	 8150 22198
6165	0	0	Ki67+	 8155 22108
6166	0	0	Ki67+	 8166 22145
6167	0	0	Ki67+	 8173 22050
6168	0	0	Ki67+	 8176 22073
6169	0	0	Ki67+	 8194 22171
6170	0	0	Ki67+	 8206 22077
6171	0	0	Ki67+	 8215 22005
6172	0	0	Ki67+	 8221 22038
6173	0	0	Ki67+	 8238 22018
6174	0	0	Ki67+	 8262 21436
6175	0	0	Ki67+	 8262 22003
6176	0	0	Ki67+	 8267 21955
6177	0	0	Ki67+	 8155 22242
6178	0	0	Ki67+	 8189 22336
6179	0	0	Ki67+	 8231 22557
6180	0	0	Ki67+	 8276 6156
6181	0	0	Ki67+	 8287 6624
6182	0	0	Ki67+	 8288 6339
6183	0	0	Ki67+	 8289 6598
6184	0	0	Ki67+	 8299 6510
6185	0	0	Ki67+	 8300 6642
6186	0	0	Ki67+	 8301 6308
6187	0	0	Ki67+	 8304 6668
6188	0	0	Ki67+	 8313 6616
6189	0	0	Ki67+	 8315 6119
6190	0	0	Ki67+	 8316 6354
6191	0	0	Ki67+	 8331 6631
6192	0	0	Ki67+	 8352 6535
6193	0	0	Ki67+	 8370 6328
6194	0	0	Ki67+	 8376 6408
6195	0	0	Ki67+	 8380 6422
6196	0	0	Ki67+	 8388 6371
6197	0	0	Ki67+	 8390 6400
6198	0	0	Ki67+	 8755 7575
6199	0	0	Ki67+	 8795 7523
6200	0	0	Ki67+	 8799 7494
6201	0	0	Ki67+	 8274 8417
6202	0	0	Ki67+	 8301 8378
6203	0	0	Ki67+	 8315 8386
6204	0	0	Ki67+	 8333 8393
6205	0	0	Ki67+	 8380 8280
6206	0	0	Ki67+	 8382 8327
6207	0	0	Ki67+	 8398 8420
6208	0	0	Ki67+	 8409 8313
6209	0	0	Ki67+	 8423 8373
6210	0	0	Ki67+	 8441 8344
6211	0	0	Ki67+	 8442 8378
6212	0	0	Ki67+	 8478 8396
6213	0	0	Ki67+	 8486 8176
6214	0	0	Ki67+	 8629 8087
6215	0	0	Ki67+	 8725 8351
6216	0	0	Ki67+	 8779 8419
6217	0	0	Ki67+	 8785 7644
6218	0	0	Ki67+	 8790 8387
6219	0	0	Ki67+	 8795 7636
6220	0	0	Ki67+	 8877 8430
6221	0	0	Ki67+	 8276 9061
6222	0	0	Ki67+	 8278 8467
6223	0	0	Ki67+	 8280 8517
6224	0	0	Ki67+	 8287 8435
6225	0	0	Ki67+	 8289 8532
6226	0	0	Ki67+	 8294 9066
6227	0	0	Ki67+	 8297 9095
6228	0	0	Ki67+	 8299 8473
6229	0	0	Ki67+	 8303 9020
6230	0	0	Ki67+	 8304 8556
6231	0	0	Ki67+	 8312 8545
6232	0	0	Ki67+	 8319 8599
6233	0	0	Ki67+	 8328 8554
6234	0	0	Ki67+	 8344 8507
6235	0	0	Ki67+	 8369 8649
6236	0	0	Ki67+	 8372 8630
6237	0	0	Ki67+	 8373 8586
6238	0	0	Ki67+	 8395 8661
6239	0	0	Ki67+	 8435 8563
6240	0	0	Ki67+	 8444 8635
6241	0	0	Ki67+	 8445 8656
6242	0	0	Ki67+	 8450 8689
6243	0	0	Ki67+	 8493 8523
6244	0	0	Ki67+	 8499 8480
6245	0	0	Ki67+	 8503 8539
6246	0	0	Ki67+	 8515 8535
6247	0	0	Ki67+	 8588 8463
6248	0	0	Ki67+	 8635 8726
6249	0	0	Ki67+	 8646 8777
6250	0	0	Ki67+	 8699 8686
6251	0	0	Ki67+	 8701 8665
6252	0	0	Ki67+	 8711 8437
6253	0	0	Ki67+	 8711 8714
6254	0	0	Ki67+	 8712 8725
6255	0	0	Ki67+	 8722 8467
6256	0	0	Ki67+	 8729 8687
6257	0	0	Ki67+	 8730 8750
6258	0	0	Ki67+	 8731 8705
6259	0	0	Ki67+	 8761 8773
6260	0	0	Ki67+	 8768 8740
6261	0	0	Ki67+	 8801 8501
6262	0	0	Ki67+	 8816 8698
6263	0	0	Ki67+	 8820 8537
6264	0	0	Ki67+	 8820 8648
6265	0	0	Ki67+	 8830 8554
6266	0	0	Ki67+	 8833 8529
6267	0	0	Ki67+	 8834 8569
6268	0	0	Ki67+	 8845 8692
6269	0	0	Ki67+	 8864 8595
6270	0	0	Ki67+	 8868 8456
6271	0	0	Ki67+	 8877 8598
6272	0	0	Ki67+	 8878 8706
6273	0	0	Ki67+	 8907 8522
6274	0	0	Ki67+	 8913 8453
6275	0	0	Ki67+	 8916 8564
6276	0	0	Ki67+	 8919 8594
6277	0	0	Ki67+	 8921 8501
6278	0	0	Ki67+	 8285 9430
6279	0	0	Ki67+	 8287 9924
6280	0	0	Ki67+	 8292 9745
6281	0	0	Ki67+	 8293 9458
6282	0	0	Ki67+	 8309 9428
6283	0	0	Ki67+	 8318 9516
6284	0	0	Ki67+	 8321 9470
6285	0	0	Ki67+	 8323 9572
6286	0	0	Ki67+	 8332 9558
6287	0	0	Ki67+	 8332 9597
6288	0	0	Ki67+	 8333 9461
6289	0	0	Ki67+	 8347 9493
6290	0	0	Ki67+	 8352 9849
6291	0	0	Ki67+	 8367 9872
6292	0	0	Ki67+	 8371 9516
6293	0	0	Ki67+	 8376 9549
6294	0	0	Ki67+	 8377 9475
6295	0	0	Ki67+	 8378 9581
6296	0	0	Ki67+	 8381 9853
6297	0	0	Ki67+	 8383 9601
6298	0	0	Ki67+	 8391 9523
6299	0	0	Ki67+	 8398 9495
6300	0	0	Ki67+	 8404 9612
6301	0	0	Ki67+	 8410 9580
6302	0	0	Ki67+	 8415 9501
6303	0	0	Ki67+	 8421 9530
6304	0	0	Ki67+	 8422 9571
6305	0	0	Ki67+	 8435 9837
6306	0	0	Ki67+	 8437 9489
6307	0	0	Ki67+	 8453 9594
6308	0	0	Ki67+	 8457 9523
6309	0	0	Ki67+	 8464 9538
6310	0	0	Ki67+	 8464 9560
6311	0	0	Ki67+	 8468 9578
6312	0	0	Ki67+	 8479 9520
6313	0	0	Ki67+	 8480 10018
6314	0	0	Ki67+	 8537 9922
6315	0	0	Ki67+	 8539 9409
6316	0	0	Ki67+	 8540 9752
6317	0	0	Ki67+	 8541 9738
6318	0	0	Ki67+	 8549 9406
6319	0	0	Ki67+	 8554 9954
6320	0	0	Ki67+	 8557 9370
6321	0	0	Ki67+	 8561 9354
6322	0	0	Ki67+	 8562 9395
6323	0	0	Ki67+	 8565 9733
6324	0	0	Ki67+	 8576 9788
6325	0	0	Ki67+	 8577 9745
6326	0	0	Ki67+	 8580 9769
6327	0	0	Ki67+	 8595 9777
6328	0	0	Ki67+	 8612 9771
6329	0	0	Ki67+	 8649 9655
6330	0	0	Ki67+	 8675 9287
6331	0	0	Ki67+	 8676 9324
6332	0	0	Ki67+	 8691 9856
6333	0	0	Ki67+	 8692 9506
6334	0	0	Ki67+	 8695 9298
6335	0	0	Ki67+	 8698 9288
6336	0	0	Ki67+	 8698 9533
6337	0	0	Ki67+	 8710 9501
6338	0	0	Ki67+	 8740 9304
6339	0	0	Ki67+	 8744 9673
6340	0	0	Ki67+	 8749 9652
6341	0	0	Ki67+	 8770 10003
6342	0	0	Ki67+	 8779 9654
6343	0	0	Ki67+	 8789 9645
6344	0	0	Ki67+	 8794 9613
6345	0	0	Ki67+	 8801 9578
6346	0	0	Ki67+	 8808 9933
6347	0	0	Ki67+	 8815 9667
6348	0	0	Ki67+	 8817 9647
6349	0	0	Ki67+	 8828 9554
6350	0	0	Ki67+	 8832 9595
6351	0	0	Ki67+	 8836 9618
6352	0	0	Ki67+	 8838 9572
6353	0	0	Ki67+	 8843 9595
6354	0	0	Ki67+	 8843 9989
6355	0	0	Ki67+	 8848 9560
6356	0	0	Ki67+	 8852 9545
6357	0	0	Ki67+	 8854 9617
6358	0	0	Ki67+	 8859 9940
6359	0	0	Ki67+	 8859 10015
6360	0	0	Ki67+	 8867 9598
6361	0	0	Ki67+	 8868 9527
6362	0	0	Ki67+	 8888 9936
6363	0	0	Ki67+	 8892 9678
6364	0	0	Ki67+	 8898 9973
6365	0	0	Ki67+	 8933 9923
6366	0	0	Ki67+	 8951 9877
6367	0	0	Ki67+	 8966 9865
6368	0	0	Ki67+	 8999 9709
6369	0	0	Ki67+	 9050 9861
6370	0	0	Ki67+	 8367 10087
6371	0	0	Ki67+	 8392 10073
6372	0	0	Ki67+	 8421 10127
6373	0	0	Ki67+	 8432 10038
6374	0	0	Ki67+	 8471 10150
6375	0	0	Ki67+	 8479 10036
6376	0	0	Ki67+	 8481 10056
6377	0	0	Ki67+	 8491 10131
6378	0	0	Ki67+	 8503 10213
6379	0	0	Ki67+	 8506 10261
6380	0	0	Ki67+	 8511 10203
6381	0	0	Ki67+	 8521 10277
6382	0	0	Ki67+	 8528 10333
6383	0	0	Ki67+	 8536 10237
6384	0	0	Ki67+	 8553 10269
6385	0	0	Ki67+	 8557 10323
6386	0	0	Ki67+	 8558 10225
6387	0	0	Ki67+	 8565 10405
6388	0	0	Ki67+	 8587 10107
6389	0	0	Ki67+	 8588 10281
6390	0	0	Ki67+	 8600 10534
6391	0	0	Ki67+	 8604 10277
6392	0	0	Ki67+	 8626 10528
6393	0	0	Ki67+	 8645 10511
6394	0	0	Ki67+	 8673 10486
6395	0	0	Ki67+	 8706 10351
6396	0	0	Ki67+	 8710 10759
6397	0	0	Ki67+	 8720 10533
6398	0	0	Ki67+	 8730 10772
6399	0	0	Ki67+	 8732 10070
6400	0	0	Ki67+	 8764 10282
6401	0	0	Ki67+	 8784 10283
6402	0	0	Ki67+	 8793 10785
6403	0	0	Ki67+	 8794 10773
6404	0	0	Ki67+	 8801 10174
6405	0	0	Ki67+	 8809 10081
6406	0	0	Ki67+	 8815 10230
6407	0	0	Ki67+	 8823 10083
6408	0	0	Ki67+	 8826 10162
6409	0	0	Ki67+	 8832 10037
6410	0	0	Ki67+	 8834 10618
6411	0	0	Ki67+	 8839 10190
6412	0	0	Ki67+	 8865 10218
6413	0	0	Ki67+	 8896 10729
6414	0	0	Ki67+	 8924 10433
6415	0	0	Ki67+	 8951 10576
6416	0	0	Ki67+	 8987 10392
6417	0	0	Ki67+	 8287 11356
6418	0	0	Ki67+	 8295 11181
6419	0	0	Ki67+	 8300 11357
6420	0	0	Ki67+	 8315 11187
6421	0	0	Ki67+	 8335 11195
6422	0	0	Ki67+	 8339 11371
6423	0	0	Ki67+	 8387 11540
6424	0	0	Ki67+	 8437 10892
6425	0	0	Ki67+	 8455 11152
6426	0	0	Ki67+	 8460 10857
6427	0	0	Ki67+	 8460 10914
6428	0	0	Ki67+	 8465 11620
6429	0	0	Ki67+	 8476 10873
6430	0	0	Ki67+	 8476 10953
6431	0	0	Ki67+	 8479 10921
6432	0	0	Ki67+	 8486 11472
6433	0	0	Ki67+	 8489 11520
6434	0	0	Ki67+	 8501 10958
6435	0	0	Ki67+	 8533 11378
6436	0	0	Ki67+	 8540 11397
6437	0	0	Ki67+	 8543 11358
6438	0	0	Ki67+	 8547 10900
6439	0	0	Ki67+	 8556 10911
6440	0	0	Ki67+	 8580 11543
6441	0	0	Ki67+	 8602 11549
6442	0	0	Ki67+	 8603 11524
6443	0	0	Ki67+	 8618 11368
6444	0	0	Ki67+	 8628 11512
6445	0	0	Ki67+	 8628 11524
6446	0	0	Ki67+	 8649 11512
6447	0	0	Ki67+	 8742 11429
6448	0	0	Ki67+	 8783 11042
6449	0	0	Ki67+	 8838 11575
6450	0	0	Ki67+	 8839 11268
6451	0	0	Ki67+	 8851 11257
6452	0	0	Ki67+	 8857 10916
6453	0	0	Ki67+	 8865 11604
6454	0	0	Ki67+	 8878 11605
6455	0	0	Ki67+	 8879 11140
6456	0	0	Ki67+	 8889 11147
6457	0	0	Ki67+	 8902 11133
6458	0	0	Ki67+	 8912 11624
6459	0	0	Ki67+	 8920 11457
6460	0	0	Ki67+	 8929 11479
6461	0	0	Ki67+	 8961 11311
6462	0	0	Ki67+	 8969 11130
6463	0	0	Ki67+	 8994 11237
6464	0	0	Ki67+	 9016 11021
6465	0	0	Ki67+	 9020 11172
6466	0	0	Ki67+	 8278 11816
6467	0	0	Ki67+	 8278 12042
6468	0	0	Ki67+	 8283 11828
6469	0	0	Ki67+	 8285 11804
6470	0	0	Ki67+	 8296 12271
6471	0	0	Ki67+	 8301 12231
6472	0	0	Ki67+	 8301 12255
6473	0	0	Ki67+	 8311 12265
6474	0	0	Ki67+	 8318 11950
6475	0	0	Ki67+	 8324 12034
6476	0	0	Ki67+	 8326 12074
6477	0	0	Ki67+	 8328 12103
6478	0	0	Ki67+	 8334 12028
6479	0	0	Ki67+	 8335 12222
6480	0	0	Ki67+	 8344 11928
6481	0	0	Ki67+	 8369 11706
6482	0	0	Ki67+	 8370 12017
6483	0	0	Ki67+	 8374 11750
6484	0	0	Ki67+	 8377 11935
6485	0	0	Ki67+	 8382 11681
6486	0	0	Ki67+	 8382 11708
6487	0	0	Ki67+	 8385 11884
6488	0	0	Ki67+	 8386 12012
6489	0	0	Ki67+	 8397 12128
6490	0	0	Ki67+	 8398 11687
6491	0	0	Ki67+	 8413 11981
6492	0	0	Ki67+	 8419 12063
6493	0	0	Ki67+	 8421 11958
6494	0	0	Ki67+	 8430 12088
6495	0	0	Ki67+	 8431 11974
6496	0	0	Ki67+	 8438 11956
6497	0	0	Ki67+	 8440 12167
6498	0	0	Ki67+	 8445 12118
6499	0	0	Ki67+	 8445 12236
6500	0	0	Ki67+	 8446 11683
6501	0	0	Ki67+	 8447 11888
6502	0	0	Ki67+	 8450 12262
6503	0	0	Ki67+	 8473 12016
6504	0	0	Ki67+	 8474 11767
6505	0	0	Ki67+	 8474 11804
6506	0	0	Ki67+	 8474 11993
6507	0	0	Ki67+	 8480 12226
6508	0	0	Ki67+	 8493 11864
6509	0	0	Ki67+	 8500 11944
6510	0	0	Ki67+	 8504 11755
6511	0	0	Ki67+	 8507 12218
6512	0	0	Ki67+	 8508 11974
6513	0	0	Ki67+	 8508 12098
6514	0	0	Ki67+	 8509 12270
6515	0	0	Ki67+	 8510 11771
6516	0	0	Ki67+	 8515 11677
6517	0	0	Ki67+	 8521 12014
6518	0	0	Ki67+	 8527 11854
6519	0	0	Ki67+	 8527 11893
6520	0	0	Ki67+	 8527 12209
6521	0	0	Ki67+	 8527 12263
6522	0	0	Ki67+	 8531 12177
6523	0	0	Ki67+	 8532 11947
6524	0	0	Ki67+	 8533 11918
6525	0	0	Ki67+	 8539 11831
6526	0	0	Ki67+	 8545 11978
6527	0	0	Ki67+	 8546 11928
6528	0	0	Ki67+	 8555 11910
6529	0	0	Ki67+	 8561 11997
6530	0	0	Ki67+	 8570 11810
6531	0	0	Ki67+	 8575 11871
6532	0	0	Ki67+	 8578 12082
6533	0	0	Ki67+	 8580 12058
6534	0	0	Ki67+	 8583 11879
6535	0	0	Ki67+	 8591 11692
6536	0	0	Ki67+	 8593 11841
6537	0	0	Ki67+	 8593 12049
6538	0	0	Ki67+	 8594 12061
6539	0	0	Ki67+	 8598 11802
6540	0	0	Ki67+	 8610 11840
6541	0	0	Ki67+	 8610 12318
6542	0	0	Ki67+	 8626 12407
6543	0	0	Ki67+	 8627 11904
6544	0	0	Ki67+	 8630 11890
6545	0	0	Ki67+	 8634 11804
6546	0	0	Ki67+	 8638 11850
6547	0	0	Ki67+	 8638 11913
6548	0	0	Ki67+	 8642 11831
6549	0	0	Ki67+	 8654 11768
6550	0	0	Ki67+	 8658 11925
6551	0	0	Ki67+	 8659 12399
6552	0	0	Ki67+	 8665 12331
6553	0	0	Ki67+	 8666 11842
6554	0	0	Ki67+	 8668 12365
6555	0	0	Ki67+	 8679 11716
6556	0	0	Ki67+	 8681 11911
6557	0	0	Ki67+	 8682 12205
6558	0	0	Ki67+	 8695 11811
6559	0	0	Ki67+	 8698 11894
6560	0	0	Ki67+	 8700 11850
6561	0	0	Ki67+	 8713 11889
6562	0	0	Ki67+	 8715 11841
6563	0	0	Ki67+	 8719 11870
6564	0	0	Ki67+	 8720 11852
6565	0	0	Ki67+	 8735 11798
6566	0	0	Ki67+	 8739 11645
6567	0	0	Ki67+	 8746 11860
6568	0	0	Ki67+	 8753 11832
6569	0	0	Ki67+	 8756 11764
6570	0	0	Ki67+	 8768 11801
6571	0	0	Ki67+	 8768 11813
6572	0	0	Ki67+	 8770 11739
6573	0	0	Ki67+	 8778 11706
6574	0	0	Ki67+	 8789 11761
6575	0	0	Ki67+	 8792 11716
6576	0	0	Ki67+	 8804 11741
6577	0	0	Ki67+	 8809 12077
6578	0	0	Ki67+	 8811 11677
6579	0	0	Ki67+	 8825 11942
6580	0	0	Ki67+	 8828 11667
6581	0	0	Ki67+	 8831 11682
6582	0	0	Ki67+	 8838 11862
6583	0	0	Ki67+	 8860 11691
6584	0	0	Ki67+	 8867 11637
6585	0	0	Ki67+	 8916 11939
6586	0	0	Ki67+	 9019 11652
6587	0	0	Ki67+	 9054 11983
6588	0	0	Ki67+	 9067 11978
6589	0	0	Ki67+	 8279 12597
6590	0	0	Ki67+	 8306 13179
6591	0	0	Ki67+	 8325 13189
6592	0	0	Ki67+	 8327 13209
6593	0	0	Ki67+	 8332 12514
6594	0	0	Ki67+	 8332 13179
6595	0	0	Ki67+	 8337 13231
6596	0	0	Ki67+	 8349 12828
6597	0	0	Ki67+	 8355 12509
6598	0	0	Ki67+	 8358 13088
6599	0	0	Ki67+	 8358 13228
6600	0	0	Ki67+	 8374 13104
6601	0	0	Ki67+	 8385 13063
6602	0	0	Ki67+	 8386 12800
6603	0	0	Ki67+	 8388 13228
6604	0	0	Ki67+	 8401 13059
6605	0	0	Ki67+	 8423 12495
6606	0	0	Ki67+	 8451 12494
6607	0	0	Ki67+	 8557 12441
6608	0	0	Ki67+	 8649 12751
6609	0	0	Ki67+	 8674 12793
6610	0	0	Ki67+	 8696 12799
6611	0	0	Ki67+	 8734 13227
6612	0	0	Ki67+	 8736 12873
6613	0	0	Ki67+	 8748 12864
6614	0	0	Ki67+	 8752 13198
6615	0	0	Ki67+	 8754 12911
6616	0	0	Ki67+	 8794 13201
6617	0	0	Ki67+	 8824 12953
6618	0	0	Ki67+	 8841 12929
6619	0	0	Ki67+	 8860 12805
6620	0	0	Ki67+	 8880 12781
6621	0	0	Ki67+	 8913 12836
6622	0	0	Ki67+	 8963 12951
6623	0	0	Ki67+	 8967 12931
6624	0	0	Ki67+	 9004 12902
6625	0	0	Ki67+	 9018 12822
6626	0	0	Ki67+	 9021 12887
6627	0	0	Ki67+	 9025 12907
6628	0	0	Ki67+	 9054 12834
6629	0	0	Ki67+	 8307 13235
6630	0	0	Ki67+	 8313 13516
6631	0	0	Ki67+	 8323 13543
6632	0	0	Ki67+	 8331 13523
6633	0	0	Ki67+	 8380 13312
6634	0	0	Ki67+	 8448 13316
6635	0	0	Ki67+	 8465 13247
6636	0	0	Ki67+	 8470 13277
6637	0	0	Ki67+	 8531 13752
6638	0	0	Ki67+	 8717 13561
6639	0	0	Ki67+	 8743 13760
6640	0	0	Ki67+	 8789 13676
6641	0	0	Ki67+	 8819 13515
6642	0	0	Ki67+	 8987 13545
6643	0	0	Ki67+	 9041 13926
6644	0	0	Ki67+	 8295 14632
6645	0	0	Ki67+	 8305 14826
6646	0	0	Ki67+	 8383 14746
6647	0	0	Ki67+	 8468 14098
6648	0	0	Ki67+	 8482 14082
6649	0	0	Ki67+	 8484 14124
6650	0	0	Ki67+	 8491 14159
6651	0	0	Ki67+	 8526 14784
6652	0	0	Ki67+	 8527 14802
6653	0	0	Ki67+	 8559 14735
6654	0	0	Ki67+	 8561 14749
6655	0	0	Ki67+	 8566 14778
6656	0	0	Ki67+	 8566 14795
6657	0	0	Ki67+	 8567 14367
6658	0	0	Ki67+	 8585 14401
6659	0	0	Ki67+	 8602 14463
6660	0	0	Ki67+	 8620 14458
6661	0	0	Ki67+	 8621 14790
6662	0	0	Ki67+	 8653 14451
6663	0	0	Ki67+	 8665 14767
6664	0	0	Ki67+	 8703 14472
6665	0	0	Ki67+	 8715 14412
6666	0	0	Ki67+	 8727 14470
6667	0	0	Ki67+	 8738 14196
6668	0	0	Ki67+	 8746 14780
6669	0	0	Ki67+	 8757 14219
6670	0	0	Ki67+	 8761 14307
6671	0	0	Ki67+	 8790 14315
6672	0	0	Ki67+	 8808 14629
6673	0	0	Ki67+	 8814 14606
6674	0	0	Ki67+	 8820 14654
6675	0	0	Ki67+	 8826 14788
6676	0	0	Ki67+	 8907 14770
6677	0	0	Ki67+	 8932 14730
6678	0	0	Ki67+	 8935 14750
6679	0	0	Ki67+	 8950 14173
6680	0	0	Ki67+	 9041 14395
6681	0	0	Ki67+	 9047 14775
6682	0	0	Ki67+	 8294 15070
6683	0	0	Ki67+	 8300 14856
6684	0	0	Ki67+	 8330 15274
6685	0	0	Ki67+	 8340 15245
6686	0	0	Ki67+	 8346 15231
6687	0	0	Ki67+	 8353 15042
6688	0	0	Ki67+	 8361 15057
6689	0	0	Ki67+	 8364 15074
6690	0	0	Ki67+	 8369 15037
6691	0	0	Ki67+	 8373 14853
6692	0	0	Ki67+	 8373 15284
6693	0	0	Ki67+	 8404 15273
6694	0	0	Ki67+	 8411 15287
6695	0	0	Ki67+	 8414 15249
6696	0	0	Ki67+	 8417 15028
6697	0	0	Ki67+	 8419 15017
6698	0	0	Ki67+	 8420 15219
6699	0	0	Ki67+	 8442 15053
6700	0	0	Ki67+	 8450 15082
6701	0	0	Ki67+	 8460 15010
6702	0	0	Ki67+	 8466 15248
6703	0	0	Ki67+	 8482 15222
6704	0	0	Ki67+	 8488 15201
6705	0	0	Ki67+	 8534 15300
6706	0	0	Ki67+	 8536 15283
6707	0	0	Ki67+	 8545 15266
6708	0	0	Ki67+	 8552 15245
6709	0	0	Ki67+	 8585 15230
6710	0	0	Ki67+	 8592 15264
6711	0	0	Ki67+	 8600 15208
6712	0	0	Ki67+	 8606 15240
6713	0	0	Ki67+	 8611 15278
6714	0	0	Ki67+	 8627 15627
6715	0	0	Ki67+	 8647 15272
6716	0	0	Ki67+	 8675 15439
6717	0	0	Ki67+	 8691 15251
6718	0	0	Ki67+	 8729 14985
6719	0	0	Ki67+	 8787 15206
6720	0	0	Ki67+	 8799 15352
6721	0	0	Ki67+	 8809 15017
6722	0	0	Ki67+	 8810 15597
6723	0	0	Ki67+	 8811 15001
6724	0	0	Ki67+	 8820 15186
6725	0	0	Ki67+	 8832 15334
6726	0	0	Ki67+	 8833 14977
6727	0	0	Ki67+	 8833 15002
6728	0	0	Ki67+	 8848 15330
6729	0	0	Ki67+	 8858 15252
6730	0	0	Ki67+	 8862 15287
6731	0	0	Ki67+	 8864 15320
6732	0	0	Ki67+	 8875 15248
6733	0	0	Ki67+	 8886 15240
6734	0	0	Ki67+	 8888 15312
6735	0	0	Ki67+	 8890 15018
6736	0	0	Ki67+	 8898 15001
6737	0	0	Ki67+	 8907 15224
6738	0	0	Ki67+	 8911 15167
6739	0	0	Ki67+	 8916 15256
6740	0	0	Ki67+	 8920 15181
6741	0	0	Ki67+	 8921 14966
6742	0	0	Ki67+	 8930 14986
6743	0	0	Ki67+	 8975 15083
6744	0	0	Ki67+	 8980 15022
6745	0	0	Ki67+	 8985 15011
6746	0	0	Ki67+	 8990 14992
6747	0	0	Ki67+	 8990 15073
6748	0	0	Ki67+	 9002 15073
6749	0	0	Ki67+	 9007 15051
6750	0	0	Ki67+	 9016 15064
6751	0	0	Ki67+	 9033 15042
6752	0	0	Ki67+	 9051 15007
6753	0	0	Ki67+	 9064 15019
6754	0	0	Ki67+	 8281 15698
6755	0	0	Ki67+	 8302 15659
6756	0	0	Ki67+	 8317 15956
6757	0	0	Ki67+	 8327 15940
6758	0	0	Ki67+	 8356 15646
6759	0	0	Ki67+	 8363 15633
6760	0	0	Ki67+	 8399 15655
6761	0	0	Ki67+	 8404 15768
6762	0	0	Ki67+	 8405 15820
6763	0	0	Ki67+	 8426 15802
6764	0	0	Ki67+	 8433 15756
6765	0	0	Ki67+	 8449 15858
6766	0	0	Ki67+	 8488 15862
6767	0	0	Ki67+	 8498 15836
6768	0	0	Ki67+	 8564 16198
6769	0	0	Ki67+	 8571 16271
6770	0	0	Ki67+	 8583 15937
6771	0	0	Ki67+	 8583 16204
6772	0	0	Ki67+	 8589 15742
6773	0	0	Ki67+	 8609 16186
6774	0	0	Ki67+	 8614 15996
6775	0	0	Ki67+	 8619 15943
6776	0	0	Ki67+	 8630 16418
6777	0	0	Ki67+	 8647 15667
6778	0	0	Ki67+	 8656 16420
6779	0	0	Ki67+	 8662 16071
6780	0	0	Ki67+	 8732 15899
6781	0	0	Ki67+	 8744 15633
6782	0	0	Ki67+	 8750 15890
6783	0	0	Ki67+	 8751 15688
6784	0	0	Ki67+	 8764 15914
6785	0	0	Ki67+	 8769 15662
6786	0	0	Ki67+	 8782 16025
6787	0	0	Ki67+	 8791 15686
6788	0	0	Ki67+	 8807 16196
6789	0	0	Ki67+	 8816 15661
6790	0	0	Ki67+	 8823 16317
6791	0	0	Ki67+	 8826 16190
6792	0	0	Ki67+	 8849 16306
6793	0	0	Ki67+	 8858 16194
6794	0	0	Ki67+	 8860 16276
6795	0	0	Ki67+	 8869 16182
6796	0	0	Ki67+	 8875 16391
6797	0	0	Ki67+	 8890 16008
6798	0	0	Ki67+	 8898 16176
6799	0	0	Ki67+	 8899 16381
6800	0	0	Ki67+	 8901 16290
6801	0	0	Ki67+	 8908 16344
6802	0	0	Ki67+	 8926 16271
6803	0	0	Ki67+	 8928 16333
6804	0	0	Ki67+	 8958 16259
6805	0	0	Ki67+	 8964 15769
6806	0	0	Ki67+	 8979 15761
6807	0	0	Ki67+	 9003 15839
6808	0	0	Ki67+	 9012 15741
6809	0	0	Ki67+	 9017 15959
6810	0	0	Ki67+	 9030 15838
6811	0	0	Ki67+	 9032 15647
6812	0	0	Ki67+	 9033 15734
6813	0	0	Ki67+	 9042 15755
6814	0	0	Ki67+	 9043 15739
6815	0	0	Ki67+	 9052 15985
6816	0	0	Ki67+	 9055 15635
6817	0	0	Ki67+	 9058 15747
6818	0	0	Ki67+	 8302 16837
6819	0	0	Ki67+	 8304 16858
6820	0	0	Ki67+	 8308 16996
6821	0	0	Ki67+	 8312 16452
6822	0	0	Ki67+	 8315 17145
6823	0	0	Ki67+	 8316 16977
6824	0	0	Ki67+	 8332 16866
6825	0	0	Ki67+	 8349 16480
6826	0	0	Ki67+	 8398 16938
6827	0	0	Ki67+	 8406 16923
6828	0	0	Ki67+	 8415 16903
6829	0	0	Ki67+	 8420 17033
6830	0	0	Ki67+	 8429 16849
6831	0	0	Ki67+	 8431 17000
6832	0	0	Ki67+	 8438 16981
6833	0	0	Ki67+	 8443 16941
6834	0	0	Ki67+	 8448 16920
6835	0	0	Ki67+	 8449 16892
6836	0	0	Ki67+	 8457 16873
6837	0	0	Ki67+	 8462 16992
6838	0	0	Ki67+	 8463 16952
6839	0	0	Ki67+	 8484 16933
6840	0	0	Ki67+	 8494 16896
6841	0	0	Ki67+	 8512 16946
6842	0	0	Ki67+	 8514 16486
6843	0	0	Ki67+	 8515 16991
6844	0	0	Ki67+	 8526 16963
6845	0	0	Ki67+	 8552 16968
6846	0	0	Ki67+	 8560 16955
6847	0	0	Ki67+	 8587 16997
6848	0	0	Ki67+	 8596 16719
6849	0	0	Ki67+	 8598 16461
6850	0	0	Ki67+	 8615 16684
6851	0	0	Ki67+	 8628 17042
6852	0	0	Ki67+	 8662 17049
6853	0	0	Ki67+	 8667 16753
6854	0	0	Ki67+	 8671 16737
6855	0	0	Ki67+	 8712 16677
6856	0	0	Ki67+	 8723 17143
6857	0	0	Ki67+	 8751 16781
6858	0	0	Ki67+	 8779 16890
6859	0	0	Ki67+	 8810 16869
6860	0	0	Ki67+	 8835 16498
6861	0	0	Ki67+	 8902 17046
6862	0	0	Ki67+	 8913 16930
6863	0	0	Ki67+	 8923 17057
6864	0	0	Ki67+	 8926 17021
6865	0	0	Ki67+	 8932 17121
6866	0	0	Ki67+	 8938 17145
6867	0	0	Ki67+	 8942 17011
6868	0	0	Ki67+	 8943 17046
6869	0	0	Ki67+	 8947 16956
6870	0	0	Ki67+	 8949 17085
6871	0	0	Ki67+	 8953 17107
6872	0	0	Ki67+	 8953 17137
6873	0	0	Ki67+	 8960 17034
6874	0	0	Ki67+	 8966 17165
6875	0	0	Ki67+	 8979 17201
6876	0	0	Ki67+	 8985 17144
6877	0	0	Ki67+	 8993 16989
6878	0	0	Ki67+	 9006 17231
6879	0	0	Ki67+	 9020 16854
6880	0	0	Ki67+	 9024 17189
6881	0	0	Ki67+	 8496 18030
6882	0	0	Ki67+	 8608 17507
6883	0	0	Ki67+	 8774 17919
6884	0	0	Ki67+	 8776 17332
6885	0	0	Ki67+	 8783 17301
6886	0	0	Ki67+	 8798 17290
6887	0	0	Ki67+	 8804 17318
6888	0	0	Ki67+	 8813 17283
6889	0	0	Ki67+	 8828 17273
6890	0	0	Ki67+	 8830 17304
6891	0	0	Ki67+	 8975 17816
6892	0	0	Ki67+	 8989 17791
6893	0	0	Ki67+	 9021 17770
6894	0	0	Ki67+	 9032 17458
6895	0	0	Ki67+	 9045 17444
6896	0	0	Ki67+	 8392 18632
6897	0	0	Ki67+	 8467 18054
6898	0	0	Ki67+	 8505 18181
6899	0	0	Ki67+	 8528 18441
6900	0	0	Ki67+	 8531 18228
6901	0	0	Ki67+	 8572 18359
6902	0	0	Ki67+	 8655 18081
6903	0	0	Ki67+	 8699 18589
6904	0	0	Ki67+	 8705 18610
6905	0	0	Ki67+	 8814 18775
6906	0	0	Ki67+	 8844 18588
6907	0	0	Ki67+	 8855 18561
6908	0	0	Ki67+	 8856 18491
6909	0	0	Ki67+	 8879 18295
6910	0	0	Ki67+	 8922 18806
6911	0	0	Ki67+	 8941 18806
6912	0	0	Ki67+	 8979 18827
6913	0	0	Ki67+	 9010 18530
6914	0	0	Ki67+	 8277 18875
6915	0	0	Ki67+	 8291 19132
6916	0	0	Ki67+	 8294 18865
6917	0	0	Ki67+	 8313 18877
6918	0	0	Ki67+	 8327 18875
6919	0	0	Ki67+	 8341 19132
6920	0	0	Ki67+	 8404 18977
6921	0	0	Ki67+	 8407 19085
6922	0	0	Ki67+	 8471 18940
6923	0	0	Ki67+	 8509 19621
6924	0	0	Ki67+	 8525 19548
6925	0	0	Ki67+	 8525 19631
6926	0	0	Ki67+	 8536 19570
6927	0	0	Ki67+	 8545 19562
6928	0	0	Ki67+	 8565 18995
6929	0	0	Ki67+	 8565 19608
6930	0	0	Ki67+	 8599 19624
6931	0	0	Ki67+	 8675 19023
6932	0	0	Ki67+	 8790 19318
6933	0	0	Ki67+	 8791 18976
6934	0	0	Ki67+	 8836 19571
6935	0	0	Ki67+	 8841 19352
6936	0	0	Ki67+	 8845 18846
6937	0	0	Ki67+	 8893 19006
6938	0	0	Ki67+	 8918 19118
6939	0	0	Ki67+	 8928 19557
6940	0	0	Ki67+	 8942 19236
6941	0	0	Ki67+	 8950 19248
6942	0	0	Ki67+	 8953 19150
6943	0	0	Ki67+	 8967 19130
6944	0	0	Ki67+	 8967 19145
6945	0	0	Ki67+	 8990 19140
6946	0	0	Ki67+	 9013 19300
6947	0	0	Ki67+	 9028 19107
6948	0	0	Ki67+	 9038 19280
6949	0	0	Ki67+	 8274 20071
6950	0	0	Ki67+	 8287 20143
6951	0	0	Ki67+	 8310 20080
6952	0	0	Ki67+	 8320 20159
6953	0	0	Ki67+	 8325 20420
6954	0	0	Ki67+	 8333 20078
6955	0	0	Ki67+	 8482 20110
6956	0	0	Ki67+	 8495 20109
6957	0	0	Ki67+	 8544 19650
6958	0	0	Ki67+	 8568 20200
6959	0	0	Ki67+	 8580 20212
6960	0	0	Ki67+	 8599 19645
6961	0	0	Ki67+	 8626 20154
6962	0	0	Ki67+	 8628 20176
6963	0	0	Ki67+	 8654 20111
6964	0	0	Ki67+	 8655 20153
6965	0	0	Ki67+	 8768 19808
6966	0	0	Ki67+	 8789 20158
6967	0	0	Ki67+	 8803 20197
6968	0	0	Ki67+	 8805 20316
6969	0	0	Ki67+	 8819 20118
6970	0	0	Ki67+	 8847 20251
6971	0	0	Ki67+	 8851 19845
6972	0	0	Ki67+	 8856 19802
6973	0	0	Ki67+	 8856 20274
6974	0	0	Ki67+	 8876 20256
6975	0	0	Ki67+	 8893 20200
6976	0	0	Ki67+	 8895 19832
6977	0	0	Ki67+	 8897 19857
6978	0	0	Ki67+	 8906 20352
6979	0	0	Ki67+	 8908 20228
6980	0	0	Ki67+	 8912 19802
6981	0	0	Ki67+	 8925 20299
6982	0	0	Ki67+	 8980 19666
6983	0	0	Ki67+	 9047 20019
6984	0	0	Ki67+	 9070 20011
6985	0	0	Ki67+	 8294 20489
6986	0	0	Ki67+	 8307 20802
6987	0	0	Ki67+	 8308 20511
6988	0	0	Ki67+	 8313 20688
6989	0	0	Ki67+	 8324 20850
6990	0	0	Ki67+	 8348 20881
6991	0	0	Ki67+	 8354 20987
6992	0	0	Ki67+	 8364 20813
6993	0	0	Ki67+	 8381 20811
6994	0	0	Ki67+	 8402 20885
6995	0	0	Ki67+	 8507 20607
6996	0	0	Ki67+	 8518 20579
6997	0	0	Ki67+	 8544 20567
6998	0	0	Ki67+	 8588 20821
6999	0	0	Ki67+	 8600 20847
7000	0	0	Ki67+	 8875 21032
7001	0	0	Ki67+	 8923 21206
7002	0	0	Ki67+	 8933 21226
7003	0	0	Ki67+	 8944 20493
7004	0	0	Ki67+	 8959 20514
7005	0	0	Ki67+	 9029 20533
7006	0	0	Ki67+	 8294 21942
7007	0	0	Ki67+	 8316 21953
7008	0	0	Ki67+	 8321 21298
7009	0	0	Ki67+	 8328 21940
7010	0	0	Ki67+	 8335 21558
7011	0	0	Ki67+	 8348 21558
7012	0	0	Ki67+	 8351 21308
7013	0	0	Ki67+	 8356 21911
7014	0	0	Ki67+	 8373 21921
7015	0	0	Ki67+	 8383 22009
7016	0	0	Ki67+	 8403 22021
7017	0	0	Ki67+	 8421 21721
7018	0	0	Ki67+	 8429 21544
7019	0	0	Ki67+	 8433 21769
7020	0	0	Ki67+	 8445 21705
7021	0	0	Ki67+	 8464 21965
7022	0	0	Ki67+	 8465 21729
7023	0	0	Ki67+	 8470 21830
7024	0	0	Ki67+	 8475 21813
7025	0	0	Ki67+	 8493 21698
7026	0	0	Ki67+	 8493 21967
7027	0	0	Ki67+	 8500 21847
7028	0	0	Ki67+	 8521 21917
7029	0	0	Ki67+	 8522 21815
7030	0	0	Ki67+	 8535 21849
7031	0	0	Ki67+	 8538 21922
7032	0	0	Ki67+	 8545 21970
7033	0	0	Ki67+	 8593 21861
7034	0	0	Ki67+	 8604 21827
7035	0	0	Ki67+	 8629 21996
7036	0	0	Ki67+	 8642 21837
7037	0	0	Ki67+	 8670 21787
7038	0	0	Ki67+	 8807 21779
7039	0	0	Ki67+	 8811 21753
7040	0	0	Ki67+	 8904 21326
7041	0	0	Ki67+	 8905 21294
7042	0	0	Ki67+	 8940 21240
7043	0	0	Ki67+	 8972 21410
7044	0	0	Ki67+	 8980 21423
7045	0	0	Ki67+	 8999 22030
7046	0	0	Ki67+	 8316 22153
7047	0	0	Ki67+	 8345 22110
7048	0	0	Ki67+	 8372 22041
7049	0	0	Ki67+	 8374 22116
7050	0	0	Ki67+	 8382 22092
7051	0	0	Ki67+	 8384 22380
7052	0	0	Ki67+	 8387 22037
7053	0	0	Ki67+	 8402 22100
7054	0	0	Ki67+	 8670 22615
7055	0	0	Ki67+	 8752 22510
7056	0	0	Ki67+	 8770 22411
7057	0	0	Ki67+	 8835 22082
7058	0	0	Ki67+	 8849 22093
7059	0	0	Ki67+	 8995 22464
7060	0	0	Ki67+	 9034 22325
7061	0	0	Ki67+	 9034 22354
7062	0	0	Ki67+	 8749 22974
7063	0	0	Ki67+	 8887 23021
7064	0	0	Ki67+	 8903 22918
7065	0	0	Ki67+	 8910 22935
7066	0	0	Ki67+	 8928 22955
7067	0	0	Ki67+	 8962 22943
7068	0	0	Ki67+	 8968 22959
7069	0	0	Ki67+	 9022 22912
7070	0	0	Ki67+	 9028 22925
7071	0	0	Ki67+	 9059 22958
7072	0	0	Ki67+	 9157 9526
7073	0	0	Ki67+	 9161 9774
7074	0	0	Ki67+	 9335 9609
7075	0	0	Ki67+	 9347 9652
7076	0	0	Ki67+	 9366 9734
7077	0	0	Ki67+	 9369 9751
7078	0	0	Ki67+	 9073 9848
7079	0	0	Ki67+	 9118 10173
7080	0	0	Ki67+	 9121 10390
7081	0	0	Ki67+	 9153 10106
7082	0	0	Ki67+	 9173 9892
7083	0	0	Ki67+	 9206 10109
7084	0	0	Ki67+	 9208 10270
7085	0	0	Ki67+	 9222 10207
7086	0	0	Ki67+	 9240 10283
7087	0	0	Ki67+	 9247 10135
7088	0	0	Ki67+	 9254 10185
7089	0	0	Ki67+	 9256 10126
7090	0	0	Ki67+	 9269 10333
7091	0	0	Ki67+	 9270 10166
7092	0	0	Ki67+	 9293 10167
7093	0	0	Ki67+	 9310 10175
7094	0	0	Ki67+	 9311 10200
7095	0	0	Ki67+	 9332 10227
7096	0	0	Ki67+	 9339 10121
7097	0	0	Ki67+	 9343 10196
7098	0	0	Ki67+	 9353 10149
7099	0	0	Ki67+	 9370 10193
7100	0	0	Ki67+	 9377 10123
7101	0	0	Ki67+	 9390 10107
7102	0	0	Ki67+	 9396 10150
7103	0	0	Ki67+	 9407 10119
7104	0	0	Ki67+	 9421 10322
7105	0	0	Ki67+	 9429 10288
7106	0	0	Ki67+	 9445 10152
7107	0	0	Ki67+	 9448 10106
7108	0	0	Ki67+	 9458 10147
7109	0	0	Ki67+	 9463 10252
7110	0	0	Ki67+	 9489 10242
7111	0	0	Ki67+	 9490 10264
7112	0	0	Ki67+	 9491 10184
7113	0	0	Ki67+	 9492 10153
7114	0	0	Ki67+	 9495 10227
7115	0	0	Ki67+	 9509 10182
7116	0	0	Ki67+	 9519 10239
7117	0	0	Ki67+	 9652 10583
7118	0	0	Ki67+	 9765 10550
7119	0	0	Ki67+	 9769 10533
7120	0	0	Ki67+	 9786 10508
7121	0	0	Ki67+	 9796 10548
7122	0	0	Ki67+	 9800 9875
7123	0	0	Ki67+	 9814 10363
7124	0	0	Ki67+	 9835 10550
7125	0	0	Ki67+	 9836 10437
7126	0	0	Ki67+	 9838 10519
7127	0	0	Ki67+	 9839 10341
7128	0	0	Ki67+	 9848 10568
7129	0	0	Ki67+	 9855 10405
7130	0	0	Ki67+	 9858 10485
7131	0	0	Ki67+	 9091 11265
7132	0	0	Ki67+	 9093 11292
7133	0	0	Ki67+	 9115 10891
7134	0	0	Ki67+	 9115 11296
7135	0	0	Ki67+	 9125 11140
7136	0	0	Ki67+	 9137 10796
7137	0	0	Ki67+	 9169 10696
7138	0	0	Ki67+	 9209 11326
7139	0	0	Ki67+	 9229 11405
7140	0	0	Ki67+	 9238 11316
7141	0	0	Ki67+	 9247 11114
7142	0	0	Ki67+	 9250 11312
7143	0	0	Ki67+	 9255 11344
7144	0	0	Ki67+	 9257 11387
7145	0	0	Ki67+	 9262 11106
7146	0	0	Ki67+	 9278 11305
7147	0	0	Ki67+	 9280 11376
7148	0	0	Ki67+	 9328 10997
7149	0	0	Ki67+	 9336 10869
7150	0	0	Ki67+	 9368 10969
7151	0	0	Ki67+	 9378 10830
7152	0	0	Ki67+	 9379 10930
7153	0	0	Ki67+	 9400 11164
7154	0	0	Ki67+	 9485 10857
7155	0	0	Ki67+	 9516 10879
7156	0	0	Ki67+	 9580 10623
7157	0	0	Ki67+	 9628 11265
7158	0	0	Ki67+	 9672 11266
7159	0	0	Ki67+	 9726 11158
7160	0	0	Ki67+	 9763 10644
7161	0	0	Ki67+	 9772 11108
7162	0	0	Ki67+	 9783 10695
7163	0	0	Ki67+	 9786 11091
7164	0	0	Ki67+	 9797 10626
7165	0	0	Ki67+	 9799 10688
7166	0	0	Ki67+	 9812 11188
7167	0	0	Ki67+	 9824 10787
7168	0	0	Ki67+	 9829 10700
7169	0	0	Ki67+	 9850 10634
7170	0	0	Ki67+	 9856 10684
7171	0	0	Ki67+	 9871 10711
7172	0	0	Ki67+	 9871 11124
7173	0	0	Ki67+	 9079 12184
7174	0	0	Ki67+	 9088 12066
7175	0	0	Ki67+	 9093 11960
7176	0	0	Ki67+	 9103 12164
7177	0	0	Ki67+	 9118 12056
7178	0	0	Ki67+	 9127 12025
7179	0	0	Ki67+	 9133 11613
7180	0	0	Ki67+	 9137 12042
7181	0	0	Ki67+	 9140 12165
7182	0	0	Ki67+	 9144 11506
7183	0	0	Ki67+	 9145 11877
7184	0	0	Ki67+	 9151 12191
7185	0	0	Ki67+	 9155 11597
7186	0	0	Ki67+	 9160 11492
7187	0	0	Ki67+	 9163 12192
7188	0	0	Ki67+	 9173 12113
7189	0	0	Ki67+	 9178 11574
7190	0	0	Ki67+	 9178 12174
7191	0	0	Ki67+	 9184 12150
7192	0	0	Ki67+	 9187 11670
7193	0	0	Ki67+	 9187 12022
7194	0	0	Ki67+	 9193 11654
7195	0	0	Ki67+	 9195 11562
7196	0	0	Ki67+	 9198 11478
7197	0	0	Ki67+	 9208 11663
7198	0	0	Ki67+	 9213 12187
7199	0	0	Ki67+	 9218 11645
7200	0	0	Ki67+	 9233 12193
7201	0	0	Ki67+	 9234 11626
7202	0	0	Ki67+	 9243 12174
7203	0	0	Ki67+	 9244 11863
7204	0	0	Ki67+	 9245 12192
7205	0	0	Ki67+	 9246 11470
7206	0	0	Ki67+	 9251 11620
7207	0	0	Ki67+	 9258 12160
7208	0	0	Ki67+	 9268 11874
7209	0	0	Ki67+	 9268 12086
7210	0	0	Ki67+	 9268 12162
7211	0	0	Ki67+	 9271 11462
7212	0	0	Ki67+	 9272 12182
7213	0	0	Ki67+	 9273 12114
7214	0	0	Ki67+	 9292 11868
7215	0	0	Ki67+	 9296 12064
7216	0	0	Ki67+	 9297 12054
7217	0	0	Ki67+	 9311 11645
7218	0	0	Ki67+	 9311 12096
7219	0	0	Ki67+	 9313 12067
7220	0	0	Ki67+	 9314 11445
7221	0	0	Ki67+	 9315 11617
7222	0	0	Ki67+	 9322 11883
7223	0	0	Ki67+	 9328 11605
7224	0	0	Ki67+	 9332 11669
7225	0	0	Ki67+	 9337 12106
7226	0	0	Ki67+	 9338 11657
7227	0	0	Ki67+	 9344 12132
7228	0	0	Ki67+	 9345 11633
7229	0	0	Ki67+	 9354 11560
7230	0	0	Ki67+	 9358 11851
7231	0	0	Ki67+	 9363 12040
7232	0	0	Ki67+	 9377 12172
7233	0	0	Ki67+	 9384 12079
7234	0	0	Ki67+	 9386 12032
7235	0	0	Ki67+	 9400 11548
7236	0	0	Ki67+	 9402 11977
7237	0	0	Ki67+	 9405 11582
7238	0	0	Ki67+	 9420 12026
7239	0	0	Ki67+	 9423 12002
7240	0	0	Ki67+	 9427 11802
7241	0	0	Ki67+	 9428 12074
7242	0	0	Ki67+	 9432 11970
7243	0	0	Ki67+	 9434 11615
7244	0	0	Ki67+	 9434 12063
7245	0	0	Ki67+	 9435 11629
7246	0	0	Ki67+	 9436 12145
7247	0	0	Ki67+	 9436 12207
7248	0	0	Ki67+	 9440 12029
7249	0	0	Ki67+	 9441 12014
7250	0	0	Ki67+	 9455 11816
7251	0	0	Ki67+	 9455 12001
7252	0	0	Ki67+	 9459 12090
7253	0	0	Ki67+	 9462 12051
7254	0	0	Ki67+	 9474 12182
7255	0	0	Ki67+	 9479 12117
7256	0	0	Ki67+	 9482 11764
7257	0	0	Ki67+	 9485 12085
7258	0	0	Ki67+	 9486 12009
7259	0	0	Ki67+	 9487 12037
7260	0	0	Ki67+	 9492 12107
7261	0	0	Ki67+	 9493 12073
7262	0	0	Ki67+	 9502 12192
7263	0	0	Ki67+	 9505 11790
7264	0	0	Ki67+	 9506 12058
7265	0	0	Ki67+	 9511 12155
7266	0	0	Ki67+	 9526 11999
7267	0	0	Ki67+	 9530 12129
7268	0	0	Ki67+	 9548 11979
7269	0	0	Ki67+	 9580 11537
7270	0	0	Ki67+	 9582 11874
7271	0	0	Ki67+	 9668 11616
7272	0	0	Ki67+	 9669 12026
7273	0	0	Ki67+	 9687 11657
7274	0	0	Ki67+	 9688 11998
7275	0	0	Ki67+	 9695 11816
7276	0	0	Ki67+	 9704 12036
7277	0	0	Ki67+	 9718 11596
7278	0	0	Ki67+	 9719 11956
7279	0	0	Ki67+	 9719 12012
7280	0	0	Ki67+	 9721 11581
7281	0	0	Ki67+	 9724 11932
7282	0	0	Ki67+	 9724 12076
7283	0	0	Ki67+	 9730 11861
7284	0	0	Ki67+	 9737 12019
7285	0	0	Ki67+	 9738 11980
7286	0	0	Ki67+	 9741 11962
7287	0	0	Ki67+	 9743 12065
7288	0	0	Ki67+	 9750 11412
7289	0	0	Ki67+	 9755 11986
7290	0	0	Ki67+	 9758 11912
7291	0	0	Ki67+	 9760 11846
7292	0	0	Ki67+	 9760 11878
7293	0	0	Ki67+	 9768 11940
7294	0	0	Ki67+	 9768 12008
7295	0	0	Ki67+	 9769 11643
7296	0	0	Ki67+	 9771 11760
7297	0	0	Ki67+	 9772 11771
7298	0	0	Ki67+	 9773 11604
7299	0	0	Ki67+	 9776 11912
7300	0	0	Ki67+	 9777 11854
7301	0	0	Ki67+	 9778 11972
7302	0	0	Ki67+	 9782 11942
7303	0	0	Ki67+	 9785 11671
7304	0	0	Ki67+	 9788 11882
7305	0	0	Ki67+	 9792 11836
7306	0	0	Ki67+	 9793 11922
7307	0	0	Ki67+	 9796 11857
7308	0	0	Ki67+	 9802 11905
7309	0	0	Ki67+	 9811 11837
7310	0	0	Ki67+	 9812 11649
7311	0	0	Ki67+	 9814 11630
7312	0	0	Ki67+	 9815 11916
7313	0	0	Ki67+	 9821 11428
7314	0	0	Ki67+	 9821 11903
7315	0	0	Ki67+	 9825 11825
7316	0	0	Ki67+	 9836 11863
7317	0	0	Ki67+	 9838 11574
7318	0	0	Ki67+	 9845 11552
7319	0	0	Ki67+	 9847 11825
7320	0	0	Ki67+	 9861 11590
7321	0	0	Ki67+	 9868 11573
7322	0	0	Ki67+	 9868 11792
7323	0	0	Ki67+	 9073 12572
7324	0	0	Ki67+	 9074 12739
7325	0	0	Ki67+	 9081 12827
7326	0	0	Ki67+	 9086 12503
7327	0	0	Ki67+	 9088 12542
7328	0	0	Ki67+	 9103 12494
7329	0	0	Ki67+	 9103 12555
7330	0	0	Ki67+	 9104 12586
7331	0	0	Ki67+	 9112 12217
7332	0	0	Ki67+	 9116 12468
7333	0	0	Ki67+	 9120 12603
7334	0	0	Ki67+	 9126 12482
7335	0	0	Ki67+	 9147 12777
7336	0	0	Ki67+	 9152 12394
7337	0	0	Ki67+	 9153 12234
7338	0	0	Ki67+	 9166 12513
7339	0	0	Ki67+	 9167 12423
7340	0	0	Ki67+	 9173 12210
7341	0	0	Ki67+	 9173 12463
7342	0	0	Ki67+	 9194 12433
7343	0	0	Ki67+	 9204 12216
7344	0	0	Ki67+	 9209 12453
7345	0	0	Ki67+	 9215 12402
7346	0	0	Ki67+	 9222 12211
7347	0	0	Ki67+	 9237 12386
7348	0	0	Ki67+	 9243 12404
7349	0	0	Ki67+	 9243 12444
7350	0	0	Ki67+	 9244 12900
7351	0	0	Ki67+	 9246 12471
7352	0	0	Ki67+	 9256 12461
7353	0	0	Ki67+	 9264 12378
7354	0	0	Ki67+	 9269 12831
7355	0	0	Ki67+	 9279 12364
7356	0	0	Ki67+	 9287 12822
7357	0	0	Ki67+	 9290 12316
7358	0	0	Ki67+	 9293 12655
7359	0	0	Ki67+	 9305 12286
7360	0	0	Ki67+	 9307 12555
7361	0	0	Ki67+	 9310 12642
7362	0	0	Ki67+	 9315 12329
7363	0	0	Ki67+	 9319 12737
7364	0	0	Ki67+	 9322 12291
7365	0	0	Ki67+	 9322 12982
7366	0	0	Ki67+	 9325 12307
7367	0	0	Ki67+	 9345 12785
7368	0	0	Ki67+	 9349 12571
7369	0	0	Ki67+	 9353 12295
7370	0	0	Ki67+	 9353 12325
7371	0	0	Ki67+	 9355 12501
7372	0	0	Ki67+	 9356 12270
7373	0	0	Ki67+	 9356 12649
7374	0	0	Ki67+	 9361 12590
7375	0	0	Ki67+	 9394 12272
7376	0	0	Ki67+	 9398 12316
7377	0	0	Ki67+	 9398 12759
7378	0	0	Ki67+	 9422 12223
7379	0	0	Ki67+	 9427 12297
7380	0	0	Ki67+	 9441 12748
7381	0	0	Ki67+	 9446 12231
7382	0	0	Ki67+	 9475 12733
7383	0	0	Ki67+	 9500 12686
7384	0	0	Ki67+	 9508 12659
7385	0	0	Ki67+	 9514 12951
7386	0	0	Ki67+	 9519 12429
7387	0	0	Ki67+	 9543 12527
7388	0	0	Ki67+	 9582 12663
7389	0	0	Ki67+	 9583 12729
7390	0	0	Ki67+	 9586 12750
7391	0	0	Ki67+	 9596 12260
7392	0	0	Ki67+	 9597 12423
7393	0	0	Ki67+	 9603 12974
7394	0	0	Ki67+	 9605 12372
7395	0	0	Ki67+	 9616 12359
7396	0	0	Ki67+	 9673 12458
7397	0	0	Ki67+	 9719 12826
7398	0	0	Ki67+	 9132 13473
7399	0	0	Ki67+	 9186 13045
7400	0	0	Ki67+	 9195 13513
7401	0	0	Ki67+	 9222 13551
7402	0	0	Ki67+	 9230 13451
7403	0	0	Ki67+	 9251 13212
7404	0	0	Ki67+	 9258 13105
7405	0	0	Ki67+	 9286 13130
7406	0	0	Ki67+	 9347 13095
7407	0	0	Ki67+	 9426 13116
7408	0	0	Ki67+	 9447 13068
7409	0	0	Ki67+	 9465 13412
7410	0	0	Ki67+	 9529 13759
7411	0	0	Ki67+	 9576 13656
7412	0	0	Ki67+	 9662 13479
7413	0	0	Ki67+	 9104 14182
7414	0	0	Ki67+	 9117 14446
7415	0	0	Ki67+	 9299 14202
7416	0	0	Ki67+	 9361 14020
7417	0	0	Ki67+	 9374 13914
7418	0	0	Ki67+	 9597 14120
7419	0	0	Ki67+	 9628 14392
7420	0	0	Ki67+	 9639 14577
7421	0	0	Ki67+	 9642 14341
7422	0	0	Ki67+	 9749 14489
7423	0	0	Ki67+	 9760 14472
7424	0	0	Ki67+	 9765 14445
7425	0	0	Ki67+	 9766 13933
7426	0	0	Ki67+	 9768 13884
7427	0	0	Ki67+	 9785 14492
7428	0	0	Ki67+	 9786 14156
7429	0	0	Ki67+	 9789 14526
7430	0	0	Ki67+	 9800 14154
7431	0	0	Ki67+	 9846 14441
7432	0	0	Ki67+	 9847 14470
7433	0	0	Ki67+	 9853 14432
7434	0	0	Ki67+	 9077 14994
7435	0	0	Ki67+	 9094 14675
7436	0	0	Ki67+	 9100 14717
7437	0	0	Ki67+	 9100 14749
7438	0	0	Ki67+	 9125 14741
7439	0	0	Ki67+	 9150 15163
7440	0	0	Ki67+	 9164 15273
7441	0	0	Ki67+	 9169 15151
7442	0	0	Ki67+	 9169 15283
7443	0	0	Ki67+	 9174 15135
7444	0	0	Ki67+	 9201 15301
7445	0	0	Ki67+	 9206 15025
7446	0	0	Ki67+	 9206 15052
7447	0	0	Ki67+	 9213 14722
7448	0	0	Ki67+	 9213 15083
7449	0	0	Ki67+	 9220 15169
7450	0	0	Ki67+	 9221 15115
7451	0	0	Ki67+	 9224 14739
7452	0	0	Ki67+	 9229 14633
7453	0	0	Ki67+	 9233 15047
7454	0	0	Ki67+	 9238 15104
7455	0	0	Ki67+	 9239 15158
7456	0	0	Ki67+	 9244 15252
7457	0	0	Ki67+	 9246 15030
7458	0	0	Ki67+	 9251 15151
7459	0	0	Ki67+	 9259 15069
7460	0	0	Ki67+	 9262 14764
7461	0	0	Ki67+	 9264 15225
7462	0	0	Ki67+	 9270 15277
7463	0	0	Ki67+	 9290 15196
7464	0	0	Ki67+	 9291 15223
7465	0	0	Ki67+	 9292 15065
7466	0	0	Ki67+	 9299 14793
7467	0	0	Ki67+	 9300 15096
7468	0	0	Ki67+	 9304 15057
7469	0	0	Ki67+	 9317 15394
7470	0	0	Ki67+	 9320 15078
7471	0	0	Ki67+	 9325 14783
7472	0	0	Ki67+	 9325 15223
7473	0	0	Ki67+	 9328 14727
7474	0	0	Ki67+	 9331 15350
7475	0	0	Ki67+	 9347 15187
7476	0	0	Ki67+	 9356 14752
7477	0	0	Ki67+	 9485 15340
7478	0	0	Ki67+	 9498 15229
7479	0	0	Ki67+	 9517 15208
7480	0	0	Ki67+	 9538 15263
7481	0	0	Ki67+	 9542 15247
7482	0	0	Ki67+	 9546 15202
7483	0	0	Ki67+	 9554 15287
7484	0	0	Ki67+	 9565 15251
7485	0	0	Ki67+	 9567 15191
7486	0	0	Ki67+	 9575 15226
7487	0	0	Ki67+	 9576 15283
7488	0	0	Ki67+	 9581 15302
7489	0	0	Ki67+	 9588 15280
7490	0	0	Ki67+	 9600 15278
7491	0	0	Ki67+	 9601 15255
7492	0	0	Ki67+	 9609 15246
7493	0	0	Ki67+	 9625 15245
7494	0	0	Ki67+	 9637 15219
7495	0	0	Ki67+	 9655 15211
7496	0	0	Ki67+	 9665 15284
7497	0	0	Ki67+	 9669 15238
7498	0	0	Ki67+	 9681 14749
7499	0	0	Ki67+	 9687 14770
7500	0	0	Ki67+	 9701 14837
7501	0	0	Ki67+	 9705 14799
7502	0	0	Ki67+	 9708 14690
7503	0	0	Ki67+	 9709 15245
7504	0	0	Ki67+	 9716 15232
7505	0	0	Ki67+	 9720 14760
7506	0	0	Ki67+	 9723 14793
7507	0	0	Ki67+	 9736 14756
7508	0	0	Ki67+	 9746 14699
7509	0	0	Ki67+	 9759 14653
7510	0	0	Ki67+	 9761 15272
7511	0	0	Ki67+	 9767 14737
7512	0	0	Ki67+	 9768 14706
7513	0	0	Ki67+	 9769 14859
7514	0	0	Ki67+	 9777 15259
7515	0	0	Ki67+	 9778 14790
7516	0	0	Ki67+	 9783 14849
7517	0	0	Ki67+	 9783 15407
7518	0	0	Ki67+	 9793 14639
7519	0	0	Ki67+	 9807 14773
7520	0	0	Ki67+	 9810 14642
7521	0	0	Ki67+	 9814 14731
7522	0	0	Ki67+	 9824 14838
7523	0	0	Ki67+	 9825 14769
7524	0	0	Ki67+	 9845 14616
7525	0	0	Ki67+	 9853 14694
7526	0	0	Ki67+	 9859 14645
7527	0	0	Ki67+	 9087 15494
7528	0	0	Ki67+	 9088 15756
7529	0	0	Ki67+	 9114 16179
7530	0	0	Ki67+	 9122 16125
7531	0	0	Ki67+	 9136 15586
7532	0	0	Ki67+	 9144 16121
7533	0	0	Ki67+	 9147 15564
7534	0	0	Ki67+	 9151 16077
7535	0	0	Ki67+	 9167 15554
7536	0	0	Ki67+	 9182 16068
7537	0	0	Ki67+	 9185 15958
7538	0	0	Ki67+	 9197 16000
7539	0	0	Ki67+	 9224 16002
7540	0	0	Ki67+	 9225 16019
7541	0	0	Ki67+	 9228 16207
7542	0	0	Ki67+	 9237 16131
7543	0	0	Ki67+	 9244 16116
7544	0	0	Ki67+	 9261 15886
7545	0	0	Ki67+	 9270 15945
7546	0	0	Ki67+	 9274 15885
7547	0	0	Ki67+	 9308 15983
7548	0	0	Ki67+	 9310 15794
7549	0	0	Ki67+	 9313 16007
7550	0	0	Ki67+	 9333 15800
7551	0	0	Ki67+	 9337 15930
7552	0	0	Ki67+	 9340 15946
7553	0	0	Ki67+	 9343 16002
7554	0	0	Ki67+	 9346 15962
7555	0	0	Ki67+	 9354 15941
7556	0	0	Ki67+	 9371 15530
7557	0	0	Ki67+	 9372 15972
7558	0	0	Ki67+	 9374 15947
7559	0	0	Ki67+	 9381 15829
7560	0	0	Ki67+	 9382 15730
7561	0	0	Ki67+	 9384 15879
7562	0	0	Ki67+	 9385 15539
7563	0	0	Ki67+	 9403 15889
7564	0	0	Ki67+	 9404 15558
7565	0	0	Ki67+	 9404 16122
7566	0	0	Ki67+	 9410 15834
7567	0	0	Ki67+	 9428 15571
7568	0	0	Ki67+	 9428 16028
7569	0	0	Ki67+	 9446 16166
7570	0	0	Ki67+	 9449 16010
7571	0	0	Ki67+	 9452 15600
7572	0	0	Ki67+	 9453 15818
7573	0	0	Ki67+	 9468 16101
7574	0	0	Ki67+	 9470 15509
7575	0	0	Ki67+	 9472 15602
7576	0	0	Ki67+	 9482 15638
7577	0	0	Ki67+	 9484 15521
7578	0	0	Ki67+	 9492 15490
7579	0	0	Ki67+	 9492 15821
7580	0	0	Ki67+	 9500 15445
7581	0	0	Ki67+	 9515 15507
7582	0	0	Ki67+	 9518 16196
7583	0	0	Ki67+	 9528 16177
7584	0	0	Ki67+	 9542 15588
7585	0	0	Ki67+	 9545 15434
7586	0	0	Ki67+	 9556 15448
7587	0	0	Ki67+	 9580 15470
7588	0	0	Ki67+	 9596 15411
7589	0	0	Ki67+	 9611 15436
7590	0	0	Ki67+	 9646 15461
7591	0	0	Ki67+	 9662 15478
7592	0	0	Ki67+	 9665 15461
7593	0	0	Ki67+	 9675 15451
7594	0	0	Ki67+	 9687 15484
7595	0	0	Ki67+	 9719 15514
7596	0	0	Ki67+	 9746 15492
7597	0	0	Ki67+	 9757 15517
7598	0	0	Ki67+	 9769 15478
7599	0	0	Ki67+	 9775 15493
7600	0	0	Ki67+	 9781 15517
7601	0	0	Ki67+	 9790 15474
7602	0	0	Ki67+	 9808 15426
7603	0	0	Ki67+	 9808 15913
7604	0	0	Ki67+	 9815 15946
7605	0	0	Ki67+	 9835 16143
7606	0	0	Ki67+	 9840 15499
7607	0	0	Ki67+	 9849 15455
7608	0	0	Ki67+	 9858 15912
7609	0	0	Ki67+	 9858 16046
7610	0	0	Ki67+	 9862 16167
7611	0	0	Ki67+	 9863 15942
7612	0	0	Ki67+	 9866 15926
7613	0	0	Ki67+	 9101 16548
7614	0	0	Ki67+	 9114 16600
7615	0	0	Ki67+	 9119 16526
7616	0	0	Ki67+	 9128 16775
7617	0	0	Ki67+	 9130 16590
7618	0	0	Ki67+	 9133 16255
7619	0	0	Ki67+	 9149 16577
7620	0	0	Ki67+	 9151 16763
7621	0	0	Ki67+	 9168 16211
7622	0	0	Ki67+	 9175 16743
7623	0	0	Ki67+	 9179 16883
7624	0	0	Ki67+	 9184 16320
7625	0	0	Ki67+	 9220 16290
7626	0	0	Ki67+	 9243 16810
7627	0	0	Ki67+	 9246 16349
7628	0	0	Ki67+	 9247 16876
7629	0	0	Ki67+	 9249 16762
7630	0	0	Ki67+	 9262 16743
7631	0	0	Ki67+	 9263 16800
7632	0	0	Ki67+	 9266 16330
7633	0	0	Ki67+	 9273 16723
7634	0	0	Ki67+	 9281 16452
7635	0	0	Ki67+	 9288 16403
7636	0	0	Ki67+	 9290 16772
7637	0	0	Ki67+	 9296 16477
7638	0	0	Ki67+	 9299 16340
7639	0	0	Ki67+	 9300 16858
7640	0	0	Ki67+	 9303 16430
7641	0	0	Ki67+	 9311 16406
7642	0	0	Ki67+	 9312 16442
7643	0	0	Ki67+	 9317 16790
7644	0	0	Ki67+	 9317 16871
7645	0	0	Ki67+	 9318 16269
7646	0	0	Ki67+	 9318 16520
7647	0	0	Ki67+	 9327 16749
7648	0	0	Ki67+	 9328 16896
7649	0	0	Ki67+	 9330 16506
7650	0	0	Ki67+	 9371 16458
7651	0	0	Ki67+	 9372 16496
7652	0	0	Ki67+	 9376 16527
7653	0	0	Ki67+	 9384 16383
7654	0	0	Ki67+	 9423 16213
7655	0	0	Ki67+	 9446 16585
7656	0	0	Ki67+	 9462 16285
7657	0	0	Ki67+	 9462 16600
7658	0	0	Ki67+	 9477 16441
7659	0	0	Ki67+	 9494 16447
7660	0	0	Ki67+	 9508 16499
7661	0	0	Ki67+	 9519 16396
7662	0	0	Ki67+	 9526 16438
7663	0	0	Ki67+	 9544 16505
7664	0	0	Ki67+	 9550 16475
7665	0	0	Ki67+	 9556 16532
7666	0	0	Ki67+	 9576 16287
7667	0	0	Ki67+	 9646 16291
7668	0	0	Ki67+	 9712 16396
7669	0	0	Ki67+	 9713 16449
7670	0	0	Ki67+	 9714 17001
7671	0	0	Ki67+	 9720 16954
7672	0	0	Ki67+	 9746 16964
7673	0	0	Ki67+	 9760 16984
7674	0	0	Ki67+	 9762 16476
7675	0	0	Ki67+	 9771 16494
7676	0	0	Ki67+	 9786 16961
7677	0	0	Ki67+	 9824 16248
7678	0	0	Ki67+	 9836 16305
7679	0	0	Ki67+	 9845 16618
7680	0	0	Ki67+	 9849 16307
7681	0	0	Ki67+	 9103 17476
7682	0	0	Ki67+	 9123 17393
7683	0	0	Ki67+	 9137 17378
7684	0	0	Ki67+	 9149 17388
7685	0	0	Ki67+	 9191 17397
7686	0	0	Ki67+	 9204 17577
7687	0	0	Ki67+	 9209 17357
7688	0	0	Ki67+	 9224 17379
7689	0	0	Ki67+	 9225 17707
7690	0	0	Ki67+	 9226 17505
7691	0	0	Ki67+	 9232 17351
7692	0	0	Ki67+	 9244 17538
7693	0	0	Ki67+	 9257 17511
7694	0	0	Ki67+	 9273 17572
7695	0	0	Ki67+	 9288 17544
7696	0	0	Ki67+	 9305 17507
7697	0	0	Ki67+	 9309 17013
7698	0	0	Ki67+	 9324 17422
7699	0	0	Ki67+	 9335 17294
7700	0	0	Ki67+	 9346 17100
7701	0	0	Ki67+	 9346 17463
7702	0	0	Ki67+	 9416 17132
7703	0	0	Ki67+	 9508 17212
7704	0	0	Ki67+	 9540 17681
7705	0	0	Ki67+	 9545 17115
7706	0	0	Ki67+	 9545 17202
7707	0	0	Ki67+	 9550 17235
7708	0	0	Ki67+	 9553 17188
7709	0	0	Ki67+	 9556 17220
7710	0	0	Ki67+	 9557 17581
7711	0	0	Ki67+	 9563 17208
7712	0	0	Ki67+	 9581 17246
7713	0	0	Ki67+	 9588 17230
7714	0	0	Ki67+	 9588 17330
7715	0	0	Ki67+	 9589 17341
7716	0	0	Ki67+	 9611 17208
7717	0	0	Ki67+	 9632 17164
7718	0	0	Ki67+	 9644 17573
7719	0	0	Ki67+	 9658 17234
7720	0	0	Ki67+	 9660 17281
7721	0	0	Ki67+	 9667 17257
7722	0	0	Ki67+	 9674 17337
7723	0	0	Ki67+	 9696 17293
7724	0	0	Ki67+	 9703 17579
7725	0	0	Ki67+	 9705 17306
7726	0	0	Ki67+	 9790 17114
7727	0	0	Ki67+	 9804 17124
7728	0	0	Ki67+	 9839 17129
7729	0	0	Ki67+	 9871 17404
7730	0	0	Ki67+	 9131 17811
7731	0	0	Ki67+	 9196 17827
7732	0	0	Ki67+	 9330 18109
7733	0	0	Ki67+	 9394 18168
7734	0	0	Ki67+	 9395 18059
7735	0	0	Ki67+	 9419 18380
7736	0	0	Ki67+	 9420 18012
7737	0	0	Ki67+	 9455 18576
7738	0	0	Ki67+	 9457 18403
7739	0	0	Ki67+	 9463 18518
7740	0	0	Ki67+	 9468 18492
7741	0	0	Ki67+	 9469 17903
7742	0	0	Ki67+	 9474 18257
7743	0	0	Ki67+	 9489 18268
7744	0	0	Ki67+	 9545 18243
7745	0	0	Ki67+	 9546 18227
7746	0	0	Ki67+	 9586 18441
7747	0	0	Ki67+	 9589 17956
7748	0	0	Ki67+	 9600 18259
7749	0	0	Ki67+	 9633 18294
7750	0	0	Ki67+	 9638 18473
7751	0	0	Ki67+	 9666 17833
7752	0	0	Ki67+	 9666 18460
7753	0	0	Ki67+	 9729 17906
7754	0	0	Ki67+	 9771 18576
7755	0	0	Ki67+	 9772 18605
7756	0	0	Ki67+	 9787 18448
7757	0	0	Ki67+	 9086 19280
7758	0	0	Ki67+	 9111 18997
7759	0	0	Ki67+	 9217 19293
7760	0	0	Ki67+	 9292 18784
7761	0	0	Ki67+	 9508 19058
7762	0	0	Ki67+	 9510 19390
7763	0	0	Ki67+	 9642 19056
7764	0	0	Ki67+	 9712 19319
7765	0	0	Ki67+	 9718 19333
7766	0	0	Ki67+	 9759 19244
7767	0	0	Ki67+	 9809 18932
7768	0	0	Ki67+	 9833 19201
7769	0	0	Ki67+	 9088 20141
7770	0	0	Ki67+	 9089 20107
7771	0	0	Ki67+	 9227 19647
7772	0	0	Ki67+	 9334 20075
7773	0	0	Ki67+	 9429 19548
7774	0	0	Ki67+	 9493 19504
7775	0	0	Ki67+	 9607 20009
7776	0	0	Ki67+	 9638 19437
7777	0	0	Ki67+	 9640 19559
7778	0	0	Ki67+	 9746 19916
7779	0	0	Ki67+	 9759 19980
7780	0	0	Ki67+	 9815 19699
7781	0	0	Ki67+	 9839 20199
7782	0	0	Ki67+	 9856 19659
7783	0	0	Ki67+	 9092 20654
7784	0	0	Ki67+	 9115 20880
7785	0	0	Ki67+	 9135 20603
7786	0	0	Ki67+	 9136 20592
7787	0	0	Ki67+	 9432 20964
7788	0	0	Ki67+	 9471 20258
7789	0	0	Ki67+	 9610 20795
7790	0	0	Ki67+	 9676 20551
7791	0	0	Ki67+	 9702 20523
7792	0	0	Ki67+	 9764 20371
7793	0	0	Ki67+	 9770 20504
7794	0	0	Ki67+	 9788 20232
7795	0	0	Ki67+	 9793 20498
7796	0	0	Ki67+	 9823 20487
7797	0	0	Ki67+	 9835 20522
7798	0	0	Ki67+	 9080 21071
7799	0	0	Ki67+	 9086 21097
7800	0	0	Ki67+	 9096 21122
7801	0	0	Ki67+	 9160 21095
7802	0	0	Ki67+	 9160 21132
7803	0	0	Ki67+	 9185 21352
7804	0	0	Ki67+	 9234 21370
7805	0	0	Ki67+	 9264 21124
7806	0	0	Ki67+	 9285 21388
7807	0	0	Ki67+	 9584 21108
7808	0	0	Ki67+	 9599 21570
7809	0	0	Ki67+	 9753 21574
7810	0	0	Ki67+	 9766 21574
7811	0	0	Ki67+	 9767 21679
7812	0	0	Ki67+	 9132 22166
7813	0	0	Ki67+	 9338 22575
7814	0	0	Ki67+	 9447 22390
7815	0	0	Ki67+	 9473 22408
7816	0	0	Ki67+	 9560 22012
7817	0	0	Ki67+	 9671 22093
7818	0	0	Ki67+	 9673 22539
7819	0	0	Ki67+	 9687 22555
7820	0	0	Ki67+	 9145 22977
7821	0	0	Ki67+	 9180 22947
7822	0	0	Ki67+	 9330 22847
7823	0	0	Ki67+	 9349 22916
7824	0	0	Ki67+	 9371 23376
7825	0	0	Ki67+	 9595 23379
7826	0	0	Ki67+	 9666 22613
7827	0	0	Ki67+	 9728 22993
7828	0	0	Ki67+	 9789 22717
7829	0	0	Ki67+	 9863 22929
7830	0	0	Ki67+	 9178 23710
7831	0	0	Ki67+	 9380 23474
7832	0	0	Ki67+	 9416 23484
7833	0	0	Ki67+	 9489 23676
7834	0	0	Ki67+	 9618 24189
7835	0	0	Ki67+	 9721 23512
7836	0	0	Ki67+	 9731 23544
7837	0	0	Ki67+	 9748 23723
7838	0	0	Ki67+	 9773 23934
7839	0	0	Ki67+	 9787 23734
7840	0	0	Ki67+	 9840 23957
7841	0	0	Ki67+	 9436 24480
7842	0	0	Ki67+	 9518 24887
7843	0	0	Ki67+	 9710 24587
7844	0	0	Ki67+	 9727 24627
7845	0	0	Ki67+	 9819 24928
7846	0	0	Ki67+	 9833 24904
7847	0	0	Ki67+	 9845 24920
7848	0	0	Ki67+	 9851 24277
7849	0	0	Ki67+	 9408 25512
7850	0	0	Ki67+	 9418 25300
7851	0	0	Ki67+	 9425 25243
7852	0	0	Ki67+	 9437 25664
7853	0	0	Ki67+	 9447 25313
7854	0	0	Ki67+	 9454 25505
7855	0	0	Ki67+	 9475 25093
7856	0	0	Ki67+	 9479 25612
7857	0	0	Ki67+	 9489 25597
7858	0	0	Ki67+	 9491 25678
7859	0	0	Ki67+	 9492 25508
7860	0	0	Ki67+	 9494 25085
7861	0	0	Ki67+	 9500 25656
7862	0	0	Ki67+	 9514 25622
7863	0	0	Ki67+	 9517 25551
7864	0	0	Ki67+	 9523 25213
7865	0	0	Ki67+	 9541 25223
7866	0	0	Ki67+	 9541 25646
7867	0	0	Ki67+	 9560 25653
7868	0	0	Ki67+	 9631 25668
7869	0	0	Ki67+	 9641 25737
7870	0	0	Ki67+	 9644 25671
7871	0	0	Ki67+	 9652 25726
7872	0	0	Ki67+	 9656 25663
7873	0	0	Ki67+	 9671 25690
7874	0	0	Ki67+	 9674 25565
7875	0	0	Ki67+	 9684 25722
7876	0	0	Ki67+	 9698 25533
7877	0	0	Ki67+	 9699 25606
7878	0	0	Ki67+	 9704 25567
7879	0	0	Ki67+	 9714 25658
7880	0	0	Ki67+	 9714 25699
7881	0	0	Ki67+	 9715 25725
7882	0	0	Ki67+	 9718 25748
7883	0	0	Ki67+	 9724 25609
7884	0	0	Ki67+	 9743 25662
7885	0	0	Ki67+	 9745 25684
7886	0	0	Ki67+	 9749 25705
7887	0	0	Ki67+	 9753 25717
7888	0	0	Ki67+	 9763 25779
7889	0	0	Ki67+	 9764 25690
7890	0	0	Ki67+	 9765 25600
7891	0	0	Ki67+	 9769 25727
7892	0	0	Ki67+	 9780 25780
7893	0	0	Ki67+	 9787 25417
7894	0	0	Ki67+	 9787 25689
7895	0	0	Ki67+	 9791 25598
7896	0	0	Ki67+	 9797 25748
7897	0	0	Ki67+	 9803 25680
7898	0	0	Ki67+	 9815 25774
7899	0	0	Ki67+	 9819 25630
7900	0	0	Ki67+	 9819 25740
7901	0	0	Ki67+	 9829 25693
7902	0	0	Ki67+	 9832 25786
7903	0	0	Ki67+	 9835 25720
7904	0	0	Ki67+	 9839 25620
7905	0	0	Ki67+	 9842 25387
7906	0	0	Ki67+	 9849 25697
7907	0	0	Ki67+	 9853 25568
7908	0	0	Ki67+	 9859 25713
7909	0	0	Ki67+	 9865 25373
7910	0	0	Ki67+	 9865 25806
7911	0	0	Ki67+	 9295 26314
7912	0	0	Ki67+	 9393 26584
7913	0	0	Ki67+	 9394 26573
7914	0	0	Ki67+	 9443 25931
7915	0	0	Ki67+	 9519 25998
7916	0	0	Ki67+	 9565 26398
7917	0	0	Ki67+	 9622 25989
7918	0	0	Ki67+	 9650 25984
7919	0	0	Ki67+	 9661 26458
7920	0	0	Ki67+	 9685 26396
7921	0	0	Ki67+	 9834 26034
7922	0	0	Ki67+	 9844 25982
7923	0	0	Ki67+	 9849 26473
7924	0	0	Ki67+	 9456 27218
7925	0	0	Ki67+	 9490 27268
7926	0	0	Ki67+	 9505 27186
7927	0	0	Ki67+	 9515 27220
7928	0	0	Ki67+	 9529 27187
7929	0	0	Ki67+	 9554 27259
7930	0	0	Ki67+	 9557 27183
7931	0	0	Ki67+	 9560 26693
7932	0	0	Ki67+	 9569 27229
7933	0	0	Ki67+	 9592 27172
7934	0	0	Ki67+	 9592 27200
7935	0	0	Ki67+	 9603 26718
7936	0	0	Ki67+	 9626 27367
7937	0	0	Ki67+	 9630 27230
7938	0	0	Ki67+	 9634 27379
7939	0	0	Ki67+	 9641 27254
7940	0	0	Ki67+	 9652 26800
7941	0	0	Ki67+	 9657 26703
7942	0	0	Ki67+	 9664 27358
7943	0	0	Ki67+	 9671 27185
7944	0	0	Ki67+	 9681 26723
7945	0	0	Ki67+	 9686 27354
7946	0	0	Ki67+	 9717 26724
7947	0	0	Ki67+	 9718 26832
7948	0	0	Ki67+	 9720 26798
7949	0	0	Ki67+	 9723 27384
7950	0	0	Ki67+	 9727 27167
7951	0	0	Ki67+	 9755 27347
7952	0	0	Ki67+	 9761 26720
7953	0	0	Ki67+	 9787 26756
7954	0	0	Ki67+	 9801 27211
7955	0	0	Ki67+	 9848 26806
7956	0	0	Ki67+	 9867 26768
7957	0	0	Ki67+	 9722 27681
7958	0	0	Ki67+	 9743 27609
7959	0	0	Ki67+	 9788 27564
7960	0	0	Ki67+	 10546 7575
7961	0	0	Ki67+	 10569 7391
7962	0	0	Ki67+	 10587 7215
7963	0	0	Ki67+	 10603 7211
7964	0	0	Ki67+	 10603 7579
7965	0	0	Ki67+	 10622 7181
7966	0	0	Ki67+	 10629 7563
7967	0	0	Ki67+	 10644 7572
7968	0	0	Ki67+	 10656 7595
7969	0	0	Ki67+	 10661 8471
7970	0	0	Ki67+	 9924 9749
7971	0	0	Ki67+	 9927 10138
7972	0	0	Ki67+	 9932 9706
7973	0	0	Ki67+	 9953 10101
7974	0	0	Ki67+	 9983 10265
7975	0	0	Ki67+	 9997 10255
7976	0	0	Ki67+	 10029 10219
7977	0	0	Ki67+	 10057 10040
7978	0	0	Ki67+	 10137 10228
7979	0	0	Ki67+	 10443 9971
7980	0	0	Ki67+	 10460 9882
7981	0	0	Ki67+	 10566 9651
7982	0	0	Ki67+	 10571 9675
7983	0	0	Ki67+	 10575 10159
7984	0	0	Ki67+	 10607 9695
7985	0	0	Ki67+	 10628 9691
7986	0	0	Ki67+	 10634 9807
7987	0	0	Ki67+	 10662 9727
7988	0	0	Ki67+	 10669 9685
7989	0	0	Ki67+	 10669 9765
7990	0	0	Ki67+	 9874 10384
7991	0	0	Ki67+	 9879 10460
7992	0	0	Ki67+	 9886 10531
7993	0	0	Ki67+	 9888 10500
7994	0	0	Ki67+	 9896 10787
7995	0	0	Ki67+	 9912 10412
7996	0	0	Ki67+	 9916 10550
7997	0	0	Ki67+	 9927 10384
7998	0	0	Ki67+	 9934 10426
7999	0	0	Ki67+	 9946 10355
8000	0	0	Ki67+	 9948 10473
8001	0	0	Ki67+	 9989 10394
8002	0	0	Ki67+	 9990 10364
8003	0	0	Ki67+	 10003 10839
8004	0	0	Ki67+	 10009 10655
8005	0	0	Ki67+	 10022 10701
8006	0	0	Ki67+	 10063 10860
8007	0	0	Ki67+	 10070 10720
8008	0	0	Ki67+	 10073 10862
8009	0	0	Ki67+	 10075 10331
8010	0	0	Ki67+	 10088 10724
8011	0	0	Ki67+	 10090 10867
8012	0	0	Ki67+	 10100 10520
8013	0	0	Ki67+	 10102 10723
8014	0	0	Ki67+	 10110 10558
8015	0	0	Ki67+	 10119 10421
8016	0	0	Ki67+	 10120 10679
8017	0	0	Ki67+	 10122 10490
8018	0	0	Ki67+	 10133 10722
8019	0	0	Ki67+	 10136 10463
8020	0	0	Ki67+	 10155 10485
8021	0	0	Ki67+	 10155 10728
8022	0	0	Ki67+	 10170 10738
8023	0	0	Ki67+	 10177 10629
8024	0	0	Ki67+	 10191 10682
8025	0	0	Ki67+	 10192 10750
8026	0	0	Ki67+	 10217 10532
8027	0	0	Ki67+	 10226 10520
8028	0	0	Ki67+	 10233 10707
8029	0	0	Ki67+	 10294 10811
8030	0	0	Ki67+	 10307 10870
8031	0	0	Ki67+	 10312 10891
8032	0	0	Ki67+	 10318 10578
8033	0	0	Ki67+	 10323 10532
8034	0	0	Ki67+	 10411 10495
8035	0	0	Ki67+	 10483 11059
8036	0	0	Ki67+	 10497 11012
8037	0	0	Ki67+	 10503 11039
8038	0	0	Ki67+	 10504 11092
8039	0	0	Ki67+	 10569 10776
8040	0	0	Ki67+	 10618 10364
8041	0	0	Ki67+	 10645 10323
8042	0	0	Ki67+	 9875 11554
8043	0	0	Ki67+	 9878 11538
8044	0	0	Ki67+	 9890 11753
8045	0	0	Ki67+	 9894 11792
8046	0	0	Ki67+	 9904 11168
8047	0	0	Ki67+	 9904 11753
8048	0	0	Ki67+	 9921 11679
8049	0	0	Ki67+	 9923 11705
8050	0	0	Ki67+	 9927 11659
8051	0	0	Ki67+	 9940 11260
8052	0	0	Ki67+	 9944 11685
8053	0	0	Ki67+	 9952 11633
8054	0	0	Ki67+	 9956 11837
8055	0	0	Ki67+	 9972 11809
8056	0	0	Ki67+	 9974 11328
8057	0	0	Ki67+	 10015 11264
8058	0	0	Ki67+	 10050 11626
8059	0	0	Ki67+	 10071 11401
8060	0	0	Ki67+	 10084 11261
8061	0	0	Ki67+	 10084 11357
8062	0	0	Ki67+	 10097 11352
8063	0	0	Ki67+	 10097 11430
8064	0	0	Ki67+	 10101 11448
8065	0	0	Ki67+	 10110 11343
8066	0	0	Ki67+	 10112 11454
8067	0	0	Ki67+	 10125 11378
8068	0	0	Ki67+	 10161 11447
8069	0	0	Ki67+	 10168 11298
8070	0	0	Ki67+	 10171 11439
8071	0	0	Ki67+	 10227 11914
8072	0	0	Ki67+	 10231 11473
8073	0	0	Ki67+	 10235 11892
8074	0	0	Ki67+	 10239 11812
8075	0	0	Ki67+	 10257 11384
8076	0	0	Ki67+	 10261 11775
8077	0	0	Ki67+	 10263 11797
8078	0	0	Ki67+	 10269 11369
8079	0	0	Ki67+	 10283 11748
8080	0	0	Ki67+	 10284 11376
8081	0	0	Ki67+	 10293 11736
8082	0	0	Ki67+	 10309 11783
8083	0	0	Ki67+	 10314 11417
8084	0	0	Ki67+	 10317 11744
8085	0	0	Ki67+	 10319 11436
8086	0	0	Ki67+	 10323 11446
8087	0	0	Ki67+	 10325 11687
8088	0	0	Ki67+	 10336 11830
8089	0	0	Ki67+	 10337 11308
8090	0	0	Ki67+	 10338 11698
8091	0	0	Ki67+	 10343 11750
8092	0	0	Ki67+	 10346 11786
8093	0	0	Ki67+	 10357 11670
8094	0	0	Ki67+	 10367 11310
8095	0	0	Ki67+	 10370 11836
8096	0	0	Ki67+	 10371 11426
8097	0	0	Ki67+	 10372 11411
8098	0	0	Ki67+	 10390 11425
8099	0	0	Ki67+	 10393 11665
8100	0	0	Ki67+	 10404 11645
8101	0	0	Ki67+	 10409 11324
8102	0	0	Ki67+	 10410 11426
8103	0	0	Ki67+	 10414 11289
8104	0	0	Ki67+	 10417 11853
8105	0	0	Ki67+	 10427 11804
8106	0	0	Ki67+	 10430 11294
8107	0	0	Ki67+	 10433 11647
8108	0	0	Ki67+	 10442 11350
8109	0	0	Ki67+	 10449 11371
8110	0	0	Ki67+	 10451 11681
8111	0	0	Ki67+	 10457 11854
8112	0	0	Ki67+	 10460 11798
8113	0	0	Ki67+	 10466 11697
8114	0	0	Ki67+	 10470 11193
8115	0	0	Ki67+	 10470 11825
8116	0	0	Ki67+	 10473 11669
8117	0	0	Ki67+	 10480 11650
8118	0	0	Ki67+	 10488 11705
8119	0	0	Ki67+	 10489 11835
8120	0	0	Ki67+	 10493 11804
8121	0	0	Ki67+	 10502 11664
8122	0	0	Ki67+	 10509 11686
8123	0	0	Ki67+	 10516 11825
8124	0	0	Ki67+	 10519 11161
8125	0	0	Ki67+	 10520 11182
8126	0	0	Ki67+	 10521 11658
8127	0	0	Ki67+	 10521 11759
8128	0	0	Ki67+	 10533 11745
8129	0	0	Ki67+	 10535 11366
8130	0	0	Ki67+	 10541 11546
8131	0	0	Ki67+	 10543 11672
8132	0	0	Ki67+	 10546 11171
8133	0	0	Ki67+	 10548 11806
8134	0	0	Ki67+	 10549 11703
8135	0	0	Ki67+	 10561 11246
8136	0	0	Ki67+	 10562 11689
8137	0	0	Ki67+	 10562 11712
8138	0	0	Ki67+	 10567 11741
8139	0	0	Ki67+	 10572 11773
8140	0	0	Ki67+	 10577 11270
8141	0	0	Ki67+	 10577 11692
8142	0	0	Ki67+	 9920 12029
8143	0	0	Ki67+	 9922 11934
8144	0	0	Ki67+	 9923 12368
8145	0	0	Ki67+	 10008 12220
8146	0	0	Ki67+	 10048 11980
8147	0	0	Ki67+	 10078 11958
8148	0	0	Ki67+	 10086 12159
8149	0	0	Ki67+	 10088 11958
8150	0	0	Ki67+	 10125 12255
8151	0	0	Ki67+	 10132 12200
8152	0	0	Ki67+	 10169 12717
8153	0	0	Ki67+	 10170 12078
8154	0	0	Ki67+	 10197 12467
8155	0	0	Ki67+	 10202 12218
8156	0	0	Ki67+	 10222 12202
8157	0	0	Ki67+	 10224 12454
8158	0	0	Ki67+	 10227 12358
8159	0	0	Ki67+	 10232 12385
8160	0	0	Ki67+	 10234 12427
8161	0	0	Ki67+	 10243 12503
8162	0	0	Ki67+	 10244 12233
8163	0	0	Ki67+	 10244 12462
8164	0	0	Ki67+	 10257 12226
8165	0	0	Ki67+	 10259 12395
8166	0	0	Ki67+	 10261 12201
8167	0	0	Ki67+	 10262 12436
8168	0	0	Ki67+	 10272 12362
8169	0	0	Ki67+	 10277 12196
8170	0	0	Ki67+	 10278 12301
8171	0	0	Ki67+	 10283 12271
8172	0	0	Ki67+	 10294 12367
8173	0	0	Ki67+	 10303 12272
8174	0	0	Ki67+	 10310 12290
8175	0	0	Ki67+	 10310 12332
8176	0	0	Ki67+	 10311 12235
8177	0	0	Ki67+	 10332 12231
8178	0	0	Ki67+	 10334 12326
8179	0	0	Ki67+	 10335 12301
8180	0	0	Ki67+	 10342 12282
8181	0	0	Ki67+	 10346 12414
8182	0	0	Ki67+	 10348 12266
8183	0	0	Ki67+	 10360 12407
8184	0	0	Ki67+	 10403 12124
8185	0	0	Ki67+	 10448 12277
8186	0	0	Ki67+	 10477 12289
8187	0	0	Ki67+	 10486 12314
8188	0	0	Ki67+	 10504 12366
8189	0	0	Ki67+	 10505 12297
8190	0	0	Ki67+	 10525 12008
8191	0	0	Ki67+	 10558 12033
8192	0	0	Ki67+	 10609 12377
8193	0	0	Ki67+	 10610 12060
8194	0	0	Ki67+	 10610 12134
8195	0	0	Ki67+	 10653 12230
8196	0	0	Ki67+	 10665 12162
8197	0	0	Ki67+	 10665 12537
8198	0	0	Ki67+	 10667 12579
8199	0	0	Ki67+	 10669 12141
8200	0	0	Ki67+	 9895 12851
8201	0	0	Ki67+	 9978 13298
8202	0	0	Ki67+	 9980 13265
8203	0	0	Ki67+	 9996 12898
8204	0	0	Ki67+	 10001 12998
8205	0	0	Ki67+	 10007 12957
8206	0	0	Ki67+	 10014 13131
8207	0	0	Ki67+	 10059 13494
8208	0	0	Ki67+	 10067 12784
8209	0	0	Ki67+	 10074 13001
8210	0	0	Ki67+	 10086 13274
8211	0	0	Ki67+	 10096 12832
8212	0	0	Ki67+	 10096 13300
8213	0	0	Ki67+	 10134 13334
8214	0	0	Ki67+	 10150 12747
8215	0	0	Ki67+	 10265 13201
8216	0	0	Ki67+	 10277 13308
8217	0	0	Ki67+	 10320 13429
8218	0	0	Ki67+	 10328 13405
8219	0	0	Ki67+	 10371 13429
8220	0	0	Ki67+	 9893 13543
8221	0	0	Ki67+	 9964 14141
8222	0	0	Ki67+	 9977 14092
8223	0	0	Ki67+	 9981 14183
8224	0	0	Ki67+	 9985 14049
8225	0	0	Ki67+	 10001 14075
8226	0	0	Ki67+	 10014 14148
8227	0	0	Ki67+	 10033 14109
8228	0	0	Ki67+	 10040 14097
8229	0	0	Ki67+	 10092 14126
8230	0	0	Ki67+	 10125 13578
8231	0	0	Ki67+	 10308 14072
8232	0	0	Ki67+	 10389 13545
8233	0	0	Ki67+	 10600 13941
8234	0	0	Ki67+	 10660 13849
8235	0	0	Ki67+	 9892 14587
8236	0	0	Ki67+	 9926 14471
8237	0	0	Ki67+	 9941 14432
8238	0	0	Ki67+	 9952 14495
8239	0	0	Ki67+	 9953 14468
8240	0	0	Ki67+	 9991 14481
8241	0	0	Ki67+	 9995 14511
8242	0	0	Ki67+	 10094 14837
8243	0	0	Ki67+	 10114 14817
8244	0	0	Ki67+	 10126 14809
8245	0	0	Ki67+	 10132 15091
8246	0	0	Ki67+	 10287 15105
8247	0	0	Ki67+	 10310 15085
8248	0	0	Ki67+	 10351 15040
8249	0	0	Ki67+	 10370 14876
8250	0	0	Ki67+	 10380 15023
8251	0	0	Ki67+	 10391 15055
8252	0	0	Ki67+	 10411 14463
8253	0	0	Ki67+	 10421 15086
8254	0	0	Ki67+	 10485 14729
8255	0	0	Ki67+	 10570 14463
8256	0	0	Ki67+	 10602 14702
8257	0	0	Ki67+	 9875 15294
8258	0	0	Ki67+	 9887 15291
8259	0	0	Ki67+	 9894 15309
8260	0	0	Ki67+	 9901 15913
8261	0	0	Ki67+	 9902 15407
8262	0	0	Ki67+	 9914 15857
8263	0	0	Ki67+	 9914 15898
8264	0	0	Ki67+	 9919 15330
8265	0	0	Ki67+	 9940 15422
8266	0	0	Ki67+	 9966 15486
8267	0	0	Ki67+	 9986 15508
8268	0	0	Ki67+	 9987 15380
8269	0	0	Ki67+	 9997 15513
8270	0	0	Ki67+	 9999 15268
8271	0	0	Ki67+	 10019 15550
8272	0	0	Ki67+	 10029 15247
8273	0	0	Ki67+	 10042 15233
8274	0	0	Ki67+	 10044 15814
8275	0	0	Ki67+	 10065 15261
8276	0	0	Ki67+	 10146 15454
8277	0	0	Ki67+	 10165 15474
8278	0	0	Ki67+	 10175 15123
8279	0	0	Ki67+	 10180 15472
8280	0	0	Ki67+	 10205 15368
8281	0	0	Ki67+	 10216 15465
8282	0	0	Ki67+	 10223 15455
8283	0	0	Ki67+	 10232 15352
8284	0	0	Ki67+	 10235 15868
8285	0	0	Ki67+	 10238 15137
8286	0	0	Ki67+	 10240 15785
8287	0	0	Ki67+	 10242 15505
8288	0	0	Ki67+	 10243 15344
8289	0	0	Ki67+	 10243 15395
8290	0	0	Ki67+	 10245 15462
8291	0	0	Ki67+	 10247 15127
8292	0	0	Ki67+	 10251 15431
8293	0	0	Ki67+	 10251 15877
8294	0	0	Ki67+	 10299 15385
8295	0	0	Ki67+	 10300 15451
8296	0	0	Ki67+	 10303 15730
8297	0	0	Ki67+	 10308 15316
8298	0	0	Ki67+	 10309 15772
8299	0	0	Ki67+	 10311 15821
8300	0	0	Ki67+	 10324 15378
8301	0	0	Ki67+	 10330 15741
8302	0	0	Ki67+	 10332 15678
8303	0	0	Ki67+	 10338 15388
8304	0	0	Ki67+	 10350 15648
8305	0	0	Ki67+	 10350 15698
8306	0	0	Ki67+	 10359 15401
8307	0	0	Ki67+	 10359 15666
8308	0	0	Ki67+	 10362 15341
8309	0	0	Ki67+	 10372 15365
8310	0	0	Ki67+	 10375 15603
8311	0	0	Ki67+	 10383 15355
8312	0	0	Ki67+	 10402 15334
8313	0	0	Ki67+	 10409 15381
8314	0	0	Ki67+	 10411 15612
8315	0	0	Ki67+	 10416 15678
8316	0	0	Ki67+	 10423 15730
8317	0	0	Ki67+	 10427 15642
8318	0	0	Ki67+	 10428 15353
8319	0	0	Ki67+	 10437 15873
8320	0	0	Ki67+	 10444 15674
8321	0	0	Ki67+	 10445 15707
8322	0	0	Ki67+	 10446 15595
8323	0	0	Ki67+	 10457 15894
8324	0	0	Ki67+	 10461 15364
8325	0	0	Ki67+	 10462 15628
8326	0	0	Ki67+	 10471 15853
8327	0	0	Ki67+	 10472 15382
8328	0	0	Ki67+	 10474 15512
8329	0	0	Ki67+	 10477 15206
8330	0	0	Ki67+	 10477 15420
8331	0	0	Ki67+	 10478 15337
8332	0	0	Ki67+	 10479 15629
8333	0	0	Ki67+	 10481 15802
8334	0	0	Ki67+	 10482 15683
8335	0	0	Ki67+	 10484 15662
8336	0	0	Ki67+	 10485 15822
8337	0	0	Ki67+	 10493 15326
8338	0	0	Ki67+	 10496 15780
8339	0	0	Ki67+	 10497 15586
8340	0	0	Ki67+	 10497 15849
8341	0	0	Ki67+	 10500 15754
8342	0	0	Ki67+	 10502 15526
8343	0	0	Ki67+	 10503 15895
8344	0	0	Ki67+	 10505 15467
8345	0	0	Ki67+	 10506 15548
8346	0	0	Ki67+	 10508 15667
8347	0	0	Ki67+	 10526 15613
8348	0	0	Ki67+	 10529 15820
8349	0	0	Ki67+	 10530 15897
8350	0	0	Ki67+	 10530 15916
8351	0	0	Ki67+	 10533 15403
8352	0	0	Ki67+	 10541 15778
8353	0	0	Ki67+	 10543 15809
8354	0	0	Ki67+	 10546 15489
8355	0	0	Ki67+	 10546 15648
8356	0	0	Ki67+	 10548 15463
8357	0	0	Ki67+	 10552 15738
8358	0	0	Ki67+	 10552 15881
8359	0	0	Ki67+	 10554 15829
8360	0	0	Ki67+	 10560 15813
8361	0	0	Ki67+	 10563 15495
8362	0	0	Ki67+	 10563 15903
8363	0	0	Ki67+	 10565 15732
8364	0	0	Ki67+	 10569 15448
8365	0	0	Ki67+	 10573 15745
8366	0	0	Ki67+	 10573 15779
8367	0	0	Ki67+	 10573 15869
8368	0	0	Ki67+	 10576 15803
8369	0	0	Ki67+	 10577 15489
8370	0	0	Ki67+	 10578 15272
8371	0	0	Ki67+	 10583 15892
8372	0	0	Ki67+	 10584 15506
8373	0	0	Ki67+	 10585 15432
8374	0	0	Ki67+	 10585 15691
8375	0	0	Ki67+	 10587 15832
8376	0	0	Ki67+	 10593 15747
8377	0	0	Ki67+	 10596 15783
8378	0	0	Ki67+	 10607 15875
8379	0	0	Ki67+	 10609 15901
8380	0	0	Ki67+	 10611 15756
8381	0	0	Ki67+	 10628 15759
8382	0	0	Ki67+	 10641 15864
8383	0	0	Ki67+	 10645 15639
8384	0	0	Ki67+	 10654 15855
8385	0	0	Ki67+	 10667 15747
8386	0	0	Ki67+	 10669 15598
8387	0	0	Ki67+	 9920 15930
8388	0	0	Ki67+	 9948 16065
8389	0	0	Ki67+	 9981 16566
8390	0	0	Ki67+	 10065 16190
8391	0	0	Ki67+	 10073 16218
8392	0	0	Ki67+	 10085 16199
8393	0	0	Ki67+	 10113 16230
8394	0	0	Ki67+	 10120 16133
8395	0	0	Ki67+	 10128 16719
8396	0	0	Ki67+	 10129 16211
8397	0	0	Ki67+	 10139 16656
8398	0	0	Ki67+	 10142 16609
8399	0	0	Ki67+	 10147 16156
8400	0	0	Ki67+	 10158 16700
8401	0	0	Ki67+	 10163 16662
8402	0	0	Ki67+	 10167 16604
8403	0	0	Ki67+	 10168 16652
8404	0	0	Ki67+	 10183 16623
8405	0	0	Ki67+	 10190 16097
8406	0	0	Ki67+	 10204 16175
8407	0	0	Ki67+	 10205 16187
8408	0	0	Ki67+	 10219 16119
8409	0	0	Ki67+	 10230 16180
8410	0	0	Ki67+	 10231 16201
8411	0	0	Ki67+	 10233 16163
8412	0	0	Ki67+	 10240 16679
8413	0	0	Ki67+	 10244 16184
8414	0	0	Ki67+	 10244 16649
8415	0	0	Ki67+	 10248 16104
8416	0	0	Ki67+	 10263 16544
8417	0	0	Ki67+	 10271 16695
8418	0	0	Ki67+	 10276 16648
8419	0	0	Ki67+	 10278 16526
8420	0	0	Ki67+	 10281 16676
8421	0	0	Ki67+	 10303 16617
8422	0	0	Ki67+	 10310 16663
8423	0	0	Ki67+	 10320 16203
8424	0	0	Ki67+	 10325 16160
8425	0	0	Ki67+	 10340 16667
8426	0	0	Ki67+	 10344 16172
8427	0	0	Ki67+	 10346 15966
8428	0	0	Ki67+	 10372 16033
8429	0	0	Ki67+	 10374 16643
8430	0	0	Ki67+	 10379 15979
8431	0	0	Ki67+	 10384 16052
8432	0	0	Ki67+	 10400 16083
8433	0	0	Ki67+	 10400 16307
8434	0	0	Ki67+	 10409 15921
8435	0	0	Ki67+	 10409 16032
8436	0	0	Ki67+	 10425 16334
8437	0	0	Ki67+	 10430 16291
8438	0	0	Ki67+	 10440 15933
8439	0	0	Ki67+	 10442 16148
8440	0	0	Ki67+	 10444 16110
8441	0	0	Ki67+	 10448 16379
8442	0	0	Ki67+	 10452 16313
8443	0	0	Ki67+	 10464 16341
8444	0	0	Ki67+	 10469 15945
8445	0	0	Ki67+	 10471 16488
8446	0	0	Ki67+	 10471 16573
8447	0	0	Ki67+	 10477 16173
8448	0	0	Ki67+	 10481 16372
8449	0	0	Ki67+	 10482 16192
8450	0	0	Ki67+	 10483 15950
8451	0	0	Ki67+	 10490 16452
8452	0	0	Ki67+	 10492 16323
8453	0	0	Ki67+	 10515 15956
8454	0	0	Ki67+	 10515 16310
8455	0	0	Ki67+	 10519 16577
8456	0	0	Ki67+	 10530 16506
8457	0	0	Ki67+	 10531 16259
8458	0	0	Ki67+	 10537 15928
8459	0	0	Ki67+	 10537 16116
8460	0	0	Ki67+	 10539 16369
8461	0	0	Ki67+	 10543 16602
8462	0	0	Ki67+	 10546 16463
8463	0	0	Ki67+	 10548 16497
8464	0	0	Ki67+	 10549 16235
8465	0	0	Ki67+	 10550 15975
8466	0	0	Ki67+	 10563 16206
8467	0	0	Ki67+	 10563 16463
8468	0	0	Ki67+	 10564 16096
8469	0	0	Ki67+	 10579 16487
8470	0	0	Ki67+	 10579 16558
8471	0	0	Ki67+	 10587 16462
8472	0	0	Ki67+	 10588 16001
8473	0	0	Ki67+	 10590 16704
8474	0	0	Ki67+	 10592 15956
8475	0	0	Ki67+	 10597 16049
8476	0	0	Ki67+	 10602 16567
8477	0	0	Ki67+	 10603 16090
8478	0	0	Ki67+	 10606 15926
8479	0	0	Ki67+	 10606 16690
8480	0	0	Ki67+	 10607 15986
8481	0	0	Ki67+	 10611 16275
8482	0	0	Ki67+	 10612 16512
8483	0	0	Ki67+	 10619 16027
8484	0	0	Ki67+	 10621 16597
8485	0	0	Ki67+	 10623 16490
8486	0	0	Ki67+	 10624 16686
8487	0	0	Ki67+	 10640 15921
8488	0	0	Ki67+	 10640 16555
8489	0	0	Ki67+	 10648 16123
8490	0	0	Ki67+	 10656 16014
8491	0	0	Ki67+	 10656 16601
8492	0	0	Ki67+	 10659 15923
8493	0	0	Ki67+	 10660 15954
8494	0	0	Ki67+	 10663 16079
8495	0	0	Ki67+	 10664 15996
8496	0	0	Ki67+	 9893 17194
8497	0	0	Ki67+	 9894 17418
8498	0	0	Ki67+	 9978 17271
8499	0	0	Ki67+	 9985 17193
8500	0	0	Ki67+	 10069 16816
8501	0	0	Ki67+	 10079 16843
8502	0	0	Ki67+	 10094 16759
8503	0	0	Ki67+	 10097 16790
8504	0	0	Ki67+	 10098 16732
8505	0	0	Ki67+	 10116 16763
8506	0	0	Ki67+	 10116 17338
8507	0	0	Ki67+	 10127 17053
8508	0	0	Ki67+	 10131 17080
8509	0	0	Ki67+	 10132 17025
8510	0	0	Ki67+	 10135 17491
8511	0	0	Ki67+	 10148 17053
8512	0	0	Ki67+	 10148 17107
8513	0	0	Ki67+	 10150 17004
8514	0	0	Ki67+	 10150 17019
8515	0	0	Ki67+	 10160 17074
8516	0	0	Ki67+	 10161 17015
8517	0	0	Ki67+	 10163 16967
8518	0	0	Ki67+	 10164 16994
8519	0	0	Ki67+	 10168 16949
8520	0	0	Ki67+	 10200 17072
8521	0	0	Ki67+	 10201 17381
8522	0	0	Ki67+	 10205 16916
8523	0	0	Ki67+	 10221 16941
8524	0	0	Ki67+	 10223 16730
8525	0	0	Ki67+	 10227 17079
8526	0	0	Ki67+	 10234 16880
8527	0	0	Ki67+	 10251 16722
8528	0	0	Ki67+	 10252 16944
8529	0	0	Ki67+	 10257 16741
8530	0	0	Ki67+	 10264 17228
8531	0	0	Ki67+	 10273 16770
8532	0	0	Ki67+	 10277 16724
8533	0	0	Ki67+	 10289 16761
8534	0	0	Ki67+	 10303 16807
8535	0	0	Ki67+	 10305 16746
8536	0	0	Ki67+	 10305 16831
8537	0	0	Ki67+	 10318 16882
8538	0	0	Ki67+	 10324 16725
8539	0	0	Ki67+	 10326 16873
8540	0	0	Ki67+	 10334 16800
8541	0	0	Ki67+	 10342 16832
8542	0	0	Ki67+	 10357 16722
8543	0	0	Ki67+	 10358 16879
8544	0	0	Ki67+	 10360 16774
8545	0	0	Ki67+	 10369 16804
8546	0	0	Ki67+	 10372 17255
8547	0	0	Ki67+	 10387 16896
8548	0	0	Ki67+	 10405 16725
8549	0	0	Ki67+	 10416 16837
8550	0	0	Ki67+	 10417 17172
8551	0	0	Ki67+	 10422 16806
8552	0	0	Ki67+	 10437 16749
8553	0	0	Ki67+	 10458 16858
8554	0	0	Ki67+	 10513 17114
8555	0	0	Ki67+	 10575 17315
8556	0	0	Ki67+	 10607 17477
8557	0	0	Ki67+	 9896 17863
8558	0	0	Ki67+	 9897 17610
8559	0	0	Ki67+	 9943 17808
8560	0	0	Ki67+	 10156 17675
8561	0	0	Ki67+	 10194 18200
8562	0	0	Ki67+	 10211 17858
8563	0	0	Ki67+	 10256 17627
8564	0	0	Ki67+	 10273 17916
8565	0	0	Ki67+	 10285 17913
8566	0	0	Ki67+	 10378 18205
8567	0	0	Ki67+	 10545 17883
8568	0	0	Ki67+	 10572 17895
8569	0	0	Ki67+	 9925 19048
8570	0	0	Ki67+	 9977 18887
8571	0	0	Ki67+	 10091 18712
8572	0	0	Ki67+	 10122 18908
8573	0	0	Ki67+	 10156 18785
8574	0	0	Ki67+	 10177 18969
8575	0	0	Ki67+	 10199 18953
8576	0	0	Ki67+	 10272 18957
8577	0	0	Ki67+	 10272 19049
8578	0	0	Ki67+	 10283 18887
8579	0	0	Ki67+	 10288 18985
8580	0	0	Ki67+	 10297 18991
8581	0	0	Ki67+	 10308 18485
8582	0	0	Ki67+	 10353 18858
8583	0	0	Ki67+	 10366 18978
8584	0	0	Ki67+	 10425 18931
8585	0	0	Ki67+	 10520 18798
8586	0	0	Ki67+	 10521 18731
8587	0	0	Ki67+	 10579 18961
8588	0	0	Ki67+	 10604 18903
8589	0	0	Ki67+	 9924 19121
8590	0	0	Ki67+	 9938 19527
8591	0	0	Ki67+	 9972 19545
8592	0	0	Ki67+	 9978 19519
8593	0	0	Ki67+	 10027 19519
8594	0	0	Ki67+	 10041 19521
8595	0	0	Ki67+	 10141 19567
8596	0	0	Ki67+	 10157 19570
8597	0	0	Ki67+	 10166 19601
8598	0	0	Ki67+	 10198 19457
8599	0	0	Ki67+	 10209 19905
8600	0	0	Ki67+	 10236 19670
8601	0	0	Ki67+	 10263 19418
8602	0	0	Ki67+	 10267 19407
8603	0	0	Ki67+	 10272 19742
8604	0	0	Ki67+	 10300 19206
8605	0	0	Ki67+	 10309 19216
8606	0	0	Ki67+	 10361 19653
8607	0	0	Ki67+	 10374 19565
8608	0	0	Ki67+	 10453 19671
8609	0	0	Ki67+	 10463 19132
8610	0	0	Ki67+	 10466 19160
8611	0	0	Ki67+	 10490 19279
8612	0	0	Ki67+	 10534 19270
8613	0	0	Ki67+	 10580 19239
8614	0	0	Ki67+	 10581 19288
8615	0	0	Ki67+	 9947 20404
8616	0	0	Ki67+	 9964 19961
8617	0	0	Ki67+	 9979 20659
8618	0	0	Ki67+	 10001 20661
8619	0	0	Ki67+	 10021 20630
8620	0	0	Ki67+	 10070 20056
8621	0	0	Ki67+	 10160 20265
8622	0	0	Ki67+	 10293 19977
8623	0	0	Ki67+	 10310 19979
8624	0	0	Ki67+	 10385 20390
8625	0	0	Ki67+	 10388 20409
8626	0	0	Ki67+	 10436 19985
8627	0	0	Ki67+	 10449 20688
8628	0	0	Ki67+	 10506 19961
8629	0	0	Ki67+	 10546 20620
8630	0	0	Ki67+	 10552 20593
8631	0	0	Ki67+	 10558 20445
8632	0	0	Ki67+	 10561 20663
8633	0	0	Ki67+	 10573 20675
8634	0	0	Ki67+	 10596 20669
8635	0	0	Ki67+	 10607 20681
8636	0	0	Ki67+	 10615 20355
8637	0	0	Ki67+	 10669 20391
8638	0	0	Ki67+	 10022 21424
8639	0	0	Ki67+	 10131 20987
8640	0	0	Ki67+	 10135 21006
8641	0	0	Ki67+	 10147 20959
8642	0	0	Ki67+	 10159 20954
8643	0	0	Ki67+	 10159 21496
8644	0	0	Ki67+	 10199 21240
8645	0	0	Ki67+	 10212 21160
8646	0	0	Ki67+	 10248 21006
8647	0	0	Ki67+	 10248 21211
8648	0	0	Ki67+	 10248 21482
8649	0	0	Ki67+	 10272 21110
8650	0	0	Ki67+	 10290 20804
8651	0	0	Ki67+	 10303 21433
8652	0	0	Ki67+	 10307 20797
8653	0	0	Ki67+	 10330 21285
8654	0	0	Ki67+	 10349 20919
8655	0	0	Ki67+	 10350 21295
8656	0	0	Ki67+	 10360 20813
8657	0	0	Ki67+	 10408 21184
8658	0	0	Ki67+	 10421 21187
8659	0	0	Ki67+	 10486 20994
8660	0	0	Ki67+	 10607 20829
8661	0	0	Ki67+	 9978 21618
8662	0	0	Ki67+	 10008 21754
8663	0	0	Ki67+	 10012 21621
8664	0	0	Ki67+	 10020 21630
8665	0	0	Ki67+	 10029 21868
8666	0	0	Ki67+	 10035 21942
8667	0	0	Ki67+	 10036 22235
8668	0	0	Ki67+	 10043 22247
8669	0	0	Ki67+	 10045 21957
8670	0	0	Ki67+	 10062 21787
8671	0	0	Ki67+	 10080 21758
8672	0	0	Ki67+	 10080 21789
8673	0	0	Ki67+	 10092 21778
8674	0	0	Ki67+	 10100 21789
8675	0	0	Ki67+	 10172 22079
8676	0	0	Ki67+	 10182 22007
8677	0	0	Ki67+	 10194 22042
8678	0	0	Ki67+	 10257 21674
8679	0	0	Ki67+	 10289 22046
8680	0	0	Ki67+	 10299 21961
8681	0	0	Ki67+	 10308 22047
8682	0	0	Ki67+	 10319 21589
8683	0	0	Ki67+	 10451 21618
8684	0	0	Ki67+	 10461 21726
8685	0	0	Ki67+	 10511 21845
8686	0	0	Ki67+	 10555 21671
8687	0	0	Ki67+	 9913 23061
8688	0	0	Ki67+	 9923 23050
8689	0	0	Ki67+	 10090 22634
8690	0	0	Ki67+	 10090 22675
8691	0	0	Ki67+	 10104 22439
8692	0	0	Ki67+	 10112 22577
8693	0	0	Ki67+	 10129 22597
8694	0	0	Ki67+	 10139 22570
8695	0	0	Ki67+	 10154 22479
8696	0	0	Ki67+	 10162 22554
8697	0	0	Ki67+	 10165 22411
8698	0	0	Ki67+	 10184 22464
8699	0	0	Ki67+	 10191 22551
8700	0	0	Ki67+	 10198 22932
8701	0	0	Ki67+	 10222 22473
8702	0	0	Ki67+	 10254 23058
8703	0	0	Ki67+	 10273 22743
8704	0	0	Ki67+	 10278 22865
8705	0	0	Ki67+	 10283 22409
8706	0	0	Ki67+	 10283 22460
8707	0	0	Ki67+	 10314 23022
8708	0	0	Ki67+	 10325 23030
8709	0	0	Ki67+	 10351 22346
8710	0	0	Ki67+	 10407 22421
8711	0	0	Ki67+	 10418 22453
8712	0	0	Ki67+	 10422 22741
8713	0	0	Ki67+	 10425 22769
8714	0	0	Ki67+	 10444 22474
8715	0	0	Ki67+	 10449 22957
8716	0	0	Ki67+	 10453 22977
8717	0	0	Ki67+	 10471 22964
8718	0	0	Ki67+	 10488 22336
8719	0	0	Ki67+	 10494 22425
8720	0	0	Ki67+	 10501 23115
8721	0	0	Ki67+	 10503 22894
8722	0	0	Ki67+	 10518 23119
8723	0	0	Ki67+	 10521 22928
8724	0	0	Ki67+	 10542 23115
8725	0	0	Ki67+	 10548 22898
8726	0	0	Ki67+	 10554 22918
8727	0	0	Ki67+	 10585 23052
8728	0	0	Ki67+	 10606 23054
8729	0	0	Ki67+	 10625 23002
8730	0	0	Ki67+	 10638 23030
8731	0	0	Ki67+	 9889 23906
8732	0	0	Ki67+	 9912 23415
8733	0	0	Ki67+	 9916 23890
8734	0	0	Ki67+	 9918 23216
8735	0	0	Ki67+	 10079 23559
8736	0	0	Ki67+	 10165 23170
8737	0	0	Ki67+	 10172 23326
8738	0	0	Ki67+	 10245 23475
8739	0	0	Ki67+	 10294 23254
8740	0	0	Ki67+	 10307 23524
8741	0	0	Ki67+	 10308 23389
8742	0	0	Ki67+	 10320 23787
8743	0	0	Ki67+	 10349 23226
8744	0	0	Ki67+	 10357 23243
8745	0	0	Ki67+	 10359 23566
8746	0	0	Ki67+	 10362 23260
8747	0	0	Ki67+	 10373 23383
8748	0	0	Ki67+	 10384 23574
8749	0	0	Ki67+	 10405 23757
8750	0	0	Ki67+	 10405 23772
8751	0	0	Ki67+	 10412 23470
8752	0	0	Ki67+	 10418 23494
8753	0	0	Ki67+	 10432 23356
8754	0	0	Ki67+	 10436 23395
8755	0	0	Ki67+	 10483 23135
8756	0	0	Ki67+	 10484 23422
8757	0	0	Ki67+	 10488 23767
8758	0	0	Ki67+	 10499 23734
8759	0	0	Ki67+	 10532 23539
8760	0	0	Ki67+	 10552 23232
8761	0	0	Ki67+	 10563 23405
8762	0	0	Ki67+	 10563 23628
8763	0	0	Ki67+	 10567 23246
8764	0	0	Ki67+	 10570 23306
8765	0	0	Ki67+	 10572 23450
8766	0	0	Ki67+	 10583 23405
8767	0	0	Ki67+	 10592 23613
8768	0	0	Ki67+	 10597 23426
8769	0	0	Ki67+	 10601 23404
8770	0	0	Ki67+	 10615 23388
8771	0	0	Ki67+	 10627 23599
8772	0	0	Ki67+	 10642 23552
8773	0	0	Ki67+	 10643 23435
8774	0	0	Ki67+	 10646 23672
8775	0	0	Ki67+	 10653 23557
8776	0	0	Ki67+	 9898 23933
8777	0	0	Ki67+	 9915 24597
8778	0	0	Ki67+	 9916 23962
8779	0	0	Ki67+	 9931 24308
8780	0	0	Ki67+	 9940 24633
8781	0	0	Ki67+	 9958 23957
8782	0	0	Ki67+	 10020 24177
8783	0	0	Ki67+	 10041 24250
8784	0	0	Ki67+	 10060 24235
8785	0	0	Ki67+	 10080 24057
8786	0	0	Ki67+	 10092 24257
8787	0	0	Ki67+	 10215 24216
8788	0	0	Ki67+	 10215 24229
8789	0	0	Ki67+	 10322 24191
8790	0	0	Ki67+	 10378 24259
8791	0	0	Ki67+	 10440 24352
8792	0	0	Ki67+	 10605 24199
8793	0	0	Ki67+	 10611 24053
8794	0	0	Ki67+	 10622 23997
8795	0	0	Ki67+	 10631 24012
8796	0	0	Ki67+	 10639 24185
8797	0	0	Ki67+	 10661 24175
8798	0	0	Ki67+	 9978 25085
8799	0	0	Ki67+	 10064 24783
8800	0	0	Ki67+	 10072 24791
8801	0	0	Ki67+	 10126 25228
8802	0	0	Ki67+	 10130 25190
8803	0	0	Ki67+	 10165 25209
8804	0	0	Ki67+	 10227 25098
8805	0	0	Ki67+	 10230 25288
8806	0	0	Ki67+	 10328 24749
8807	0	0	Ki67+	 10353 25411
8808	0	0	Ki67+	 10412 25099
8809	0	0	Ki67+	 10419 25132
8810	0	0	Ki67+	 10572 24755
8811	0	0	Ki67+	 10640 24859
8812	0	0	Ki67+	 9877 25639
8813	0	0	Ki67+	 9877 25793
8814	0	0	Ki67+	 9881 25810
8815	0	0	Ki67+	 9883 25611
8816	0	0	Ki67+	 9895 25717
8817	0	0	Ki67+	 9899 25779
8818	0	0	Ki67+	 9904 25680
8819	0	0	Ki67+	 9905 25651
8820	0	0	Ki67+	 9908 25606
8821	0	0	Ki67+	 9928 25609
8822	0	0	Ki67+	 9929 25705
8823	0	0	Ki67+	 9931 25653
8824	0	0	Ki67+	 9952 25818
8825	0	0	Ki67+	 9960 25712
8826	0	0	Ki67+	 9967 25690
8827	0	0	Ki67+	 10021 25844
8828	0	0	Ki67+	 10034 25847
8829	0	0	Ki67+	 10053 25772
8830	0	0	Ki67+	 10054 25827
8831	0	0	Ki67+	 10069 25745
8832	0	0	Ki67+	 10090 25804
8833	0	0	Ki67+	 10094 25833
8834	0	0	Ki67+	 10106 25791
8835	0	0	Ki67+	 10119 25627
8836	0	0	Ki67+	 10126 25773
8837	0	0	Ki67+	 10135 25779
8838	0	0	Ki67+	 10146 25765
8839	0	0	Ki67+	 10163 25638
8840	0	0	Ki67+	 10196 25681
8841	0	0	Ki67+	 10203 25607
8842	0	0	Ki67+	 10215 25627
8843	0	0	Ki67+	 10217 25652
8844	0	0	Ki67+	 10234 25787
8845	0	0	Ki67+	 10270 25627
8846	0	0	Ki67+	 10287 25791
8847	0	0	Ki67+	 10330 25673
8848	0	0	Ki67+	 10340 25646
8849	0	0	Ki67+	 10359 26149
8850	0	0	Ki67+	 10364 25656
8851	0	0	Ki67+	 10393 25759
8852	0	0	Ki67+	 10414 25618
8853	0	0	Ki67+	 10421 26128
8854	0	0	Ki67+	 10523 26077
8855	0	0	Ki67+	 10547 25959
8856	0	0	Ki67+	 10549 25973
8857	0	0	Ki67+	 10559 25610
8858	0	0	Ki67+	 10559 26220
8859	0	0	Ki67+	 10573 26082
8860	0	0	Ki67+	 10584 25628
8861	0	0	Ki67+	 10629 25907
8862	0	0	Ki67+	 10640 25573
8863	0	0	Ki67+	 10661 25925
8864	0	0	Ki67+	 9890 26753
8865	0	0	Ki67+	 9900 26671
8866	0	0	Ki67+	 9913 26806
8867	0	0	Ki67+	 9935 26756
8868	0	0	Ki67+	 9944 26483
8869	0	0	Ki67+	 9974 26767
8870	0	0	Ki67+	 10076 26952
8871	0	0	Ki67+	 10179 26506
8872	0	0	Ki67+	 10240 26998
8873	0	0	Ki67+	 10244 26602
8874	0	0	Ki67+	 10380 26926
8875	0	0	Ki67+	 10525 26589
8876	0	0	Ki67+	 10527 26425
8877	0	0	Ki67+	 10560 26435
8878	0	0	Ki67+	 10571 26561
8879	0	0	Ki67+	 10601 26543
8880	0	0	Ki67+	 10617 26481
8881	0	0	Ki67+	 9893 27672
8882	0	0	Ki67+	 9893 27692
8883	0	0	Ki67+	 9897 27563
8884	0	0	Ki67+	 9923 27646
8885	0	0	Ki67+	 10015 27190
8886	0	0	Ki67+	 10123 27367
8887	0	0	Ki67+	 10192 27367
8888	0	0	Ki67+	 10208 27368
8889	0	0	Ki67+	 10255 27240
8890	0	0	Ki67+	 10266 27281
8891	0	0	Ki67+	 10273 27302
8892	0	0	Ki67+	 10276 27381
8893	0	0	Ki67+	 10283 27683
8894	0	0	Ki67+	 10284 27256
8895	0	0	Ki67+	 10284 27701
8896	0	0	Ki67+	 10299 27411
8897	0	0	Ki67+	 10303 27272
8898	0	0	Ki67+	 10307 27367
8899	0	0	Ki67+	 10308 27720
8900	0	0	Ki67+	 10312 27639
8901	0	0	Ki67+	 10320 27882
8902	0	0	Ki67+	 10336 27631
8903	0	0	Ki67+	 10356 27733
8904	0	0	Ki67+	 10363 27198
8905	0	0	Ki67+	 10369 27275
8906	0	0	Ki67+	 10382 27301
8907	0	0	Ki67+	 10398 27693
8908	0	0	Ki67+	 10428 27690
8909	0	0	Ki67+	 10506 27616
8910	0	0	Ki67+	 9928 28108
8911	0	0	Ki67+	 9951 28082
8912	0	0	Ki67+	 10082 28069
8913	0	0	Ki67+	 10156 28204
8914	0	0	Ki67+	 10159 28237
8915	0	0	Ki67+	 10167 28167
8916	0	0	Ki67+	 10203 28205
8917	0	0	Ki67+	 10238 28020
8918	0	0	Ki67+	 10271 28199
8919	0	0	Ki67+	 10278 28218
8920	0	0	Ki67+	 10612 28107
8921	0	0	Ki67+	 10621 28039
8922	0	0	Ki67+	 10641 28083
8923	0	0	Ki67+	 10664 28057
8924	0	0	Ki67+	 10670 28101
8925	0	0	Ki67+	 10676 7524
8926	0	0	Ki67+	 10680 7583
8927	0	0	Ki67+	 10690 7543
8928	0	0	Ki67+	 10691 7121
8929	0	0	Ki67+	 10692 7578
8930	0	0	Ki67+	 10705 7147
8931	0	0	Ki67+	 10747 7143
8932	0	0	Ki67+	 10766 7338
8933	0	0	Ki67+	 10781 7322
8934	0	0	Ki67+	 10789 7338
8935	0	0	Ki67+	 10813 7272
8936	0	0	Ki67+	 10821 7223
8937	0	0	Ki67+	 10823 7294
8938	0	0	Ki67+	 10823 7311
8939	0	0	Ki67+	 10834 7253
8940	0	0	Ki67+	 10834 7325
8941	0	0	Ki67+	 10843 7204
8942	0	0	Ki67+	 10846 7169
8943	0	0	Ki67+	 10855 7301
8944	0	0	Ki67+	 10862 7178
8945	0	0	Ki67+	 10876 7162
8946	0	0	Ki67+	 10888 7407
8947	0	0	Ki67+	 10929 7104
8948	0	0	Ki67+	 10933 7512
8949	0	0	Ki67+	 10943 7742
8950	0	0	Ki67+	 10948 7337
8951	0	0	Ki67+	 10951 7115
8952	0	0	Ki67+	 10965 7136
8953	0	0	Ki67+	 10969 7107
8954	0	0	Ki67+	 10993 7396
8955	0	0	Ki67+	 10994 7202
8956	0	0	Ki67+	 11001 7137
8957	0	0	Ki67+	 11001 7232
8958	0	0	Ki67+	 11004 7111
8959	0	0	Ki67+	 11025 7100
8960	0	0	Ki67+	 11079 7568
8961	0	0	Ki67+	 11121 7109
8962	0	0	Ki67+	 11249 7527
8963	0	0	Ki67+	 11322 7713
8964	0	0	Ki67+	 11323 7219
8965	0	0	Ki67+	 11375 7502
8966	0	0	Ki67+	 11392 7628
8967	0	0	Ki67+	 11394 7461
8968	0	0	Ki67+	 11401 7155
8969	0	0	Ki67+	 11405 7475
8970	0	0	Ki67+	 11422 7442
8971	0	0	Ki67+	 11430 7470
8972	0	0	Ki67+	 11434 7497
8973	0	0	Ki67+	 11445 7423
8974	0	0	Ki67+	 11449 7622
8975	0	0	Ki67+	 11455 7519
8976	0	0	Ki67+	 11461 7440
8977	0	0	Ki67+	 11465 7477
8978	0	0	Ki67+	 11468 7489
8979	0	0	Ki67+	 10678 8334
8980	0	0	Ki67+	 10709 8185
8981	0	0	Ki67+	 10730 8198
8982	0	0	Ki67+	 10732 8211
8983	0	0	Ki67+	 10744 7910
8984	0	0	Ki67+	 10771 7824
8985	0	0	Ki67+	 10781 7842
8986	0	0	Ki67+	 10783 8316
8987	0	0	Ki67+	 10796 8144
8988	0	0	Ki67+	 10819 8098
8989	0	0	Ki67+	 10829 7837
8990	0	0	Ki67+	 10838 7754
8991	0	0	Ki67+	 10846 7826
8992	0	0	Ki67+	 10872 7878
8993	0	0	Ki67+	 10884 7805
8994	0	0	Ki67+	 10887 7937
8995	0	0	Ki67+	 10890 7868
8996	0	0	Ki67+	 10892 8245
8997	0	0	Ki67+	 10894 8017
8998	0	0	Ki67+	 10907 7858
8999	0	0	Ki67+	 10907 7892
9000	0	0	Ki67+	 10925 7910
9001	0	0	Ki67+	 10925 7941
9002	0	0	Ki67+	 10929 8173
9003	0	0	Ki67+	 10973 8342
9004	0	0	Ki67+	 11013 7925
9005	0	0	Ki67+	 11022 7906
9006	0	0	Ki67+	 11025 7859
9007	0	0	Ki67+	 11039 7787
9008	0	0	Ki67+	 11050 7830
9009	0	0	Ki67+	 11056 7850
9010	0	0	Ki67+	 11057 8329
9011	0	0	Ki67+	 11058 7882
9012	0	0	Ki67+	 11067 7793
9013	0	0	Ki67+	 11199 8417
9014	0	0	Ki67+	 11220 8352
9015	0	0	Ki67+	 11233 7797
9016	0	0	Ki67+	 11237 8480
9017	0	0	Ki67+	 11248 7820
9018	0	0	Ki67+	 11320 8421
9019	0	0	Ki67+	 11322 7911
9020	0	0	Ki67+	 11336 8045
9021	0	0	Ki67+	 11336 8183
9022	0	0	Ki67+	 11336 8240
9023	0	0	Ki67+	 11344 8374
9024	0	0	Ki67+	 11398 8531
9025	0	0	Ki67+	 11407 8523
9026	0	0	Ki67+	 11408 8439
9027	0	0	Ki67+	 11425 7811
9028	0	0	Ki67+	 11428 7991
9029	0	0	Ki67+	 11443 8190
9030	0	0	Ki67+	 11457 8237
9031	0	0	Ki67+	 11461 7791
9032	0	0	Ki67+	 11465 7962
9033	0	0	Ki67+	 10693 9315
9034	0	0	Ki67+	 10702 9290
9035	0	0	Ki67+	 10723 9301
9036	0	0	Ki67+	 10737 9317
9037	0	0	Ki67+	 10750 9331
9038	0	0	Ki67+	 10760 9263
9039	0	0	Ki67+	 10760 9290
9040	0	0	Ki67+	 10762 9183
9041	0	0	Ki67+	 10775 9279
9042	0	0	Ki67+	 10780 9303
9043	0	0	Ki67+	 10782 9335
9044	0	0	Ki67+	 10864 8686
9045	0	0	Ki67+	 10907 9121
9046	0	0	Ki67+	 10912 8748
9047	0	0	Ki67+	 10948 8969
9048	0	0	Ki67+	 10962 8607
9049	0	0	Ki67+	 10983 8951
9050	0	0	Ki67+	 10985 8854
9051	0	0	Ki67+	 11001 9065
9052	0	0	Ki67+	 11003 8960
9053	0	0	Ki67+	 11016 9097
9054	0	0	Ki67+	 11017 9008
9055	0	0	Ki67+	 11022 9169
9056	0	0	Ki67+	 11037 8951
9057	0	0	Ki67+	 11039 8991
9058	0	0	Ki67+	 11055 8979
9059	0	0	Ki67+	 11078 9246
9060	0	0	Ki67+	 11181 9075
9061	0	0	Ki67+	 11240 8934
9062	0	0	Ki67+	 11328 8672
9063	0	0	Ki67+	 11441 8893
9064	0	0	Ki67+	 11448 8701
9065	0	0	Ki67+	 11461 8869
9066	0	0	Ki67+	 10687 9715
9067	0	0	Ki67+	 10691 9738
9068	0	0	Ki67+	 10704 9861
9069	0	0	Ki67+	 10760 9384
9070	0	0	Ki67+	 10784 9361
9071	0	0	Ki67+	 10804 9905
9072	0	0	Ki67+	 10826 9405
9073	0	0	Ki67+	 10839 9373
9074	0	0	Ki67+	 10848 9396
9075	0	0	Ki67+	 10867 9702
9076	0	0	Ki67+	 10933 9434
9077	0	0	Ki67+	 11008 9679
9078	0	0	Ki67+	 11067 9553
9079	0	0	Ki67+	 11082 9538
9080	0	0	Ki67+	 11124 9528
9081	0	0	Ki67+	 11126 9488
9082	0	0	Ki67+	 11362 9718
9083	0	0	Ki67+	 11376 9452
9084	0	0	Ki67+	 10755 10885
9085	0	0	Ki67+	 10758 10928
9086	0	0	Ki67+	 10761 10897
9087	0	0	Ki67+	 10791 10876
9088	0	0	Ki67+	 10844 10881
9089	0	0	Ki67+	 10885 10920
9090	0	0	Ki67+	 10927 10776
9091	0	0	Ki67+	 10959 10753
9092	0	0	Ki67+	 10969 10722
9093	0	0	Ki67+	 10976 10255
9094	0	0	Ki67+	 11008 10609
9095	0	0	Ki67+	 11032 10558
9096	0	0	Ki67+	 11154 10452
9097	0	0	Ki67+	 11192 10430
9098	0	0	Ki67+	 11220 10468
9099	0	0	Ki67+	 11245 10443
9100	0	0	Ki67+	 11277 10352
9101	0	0	Ki67+	 11282 10390
9102	0	0	Ki67+	 11366 10413
9103	0	0	Ki67+	 11369 10463
9104	0	0	Ki67+	 11423 10352
9105	0	0	Ki67+	 11440 10375
9106	0	0	Ki67+	 11461 10499
9107	0	0	Ki67+	 11466 10469
9108	0	0	Ki67+	 10681 11685
9109	0	0	Ki67+	 10704 11652
9110	0	0	Ki67+	 10745 10953
9111	0	0	Ki67+	 10794 11224
9112	0	0	Ki67+	 10801 10983
9113	0	0	Ki67+	 10801 11157
9114	0	0	Ki67+	 10802 11275
9115	0	0	Ki67+	 10818 10965
9116	0	0	Ki67+	 10825 11729
9117	0	0	Ki67+	 10830 11688
9118	0	0	Ki67+	 10836 10953
9119	0	0	Ki67+	 10840 11720
9120	0	0	Ki67+	 10842 11734
9121	0	0	Ki67+	 10848 11031
9122	0	0	Ki67+	 10859 11685
9123	0	0	Ki67+	 10866 11033
9124	0	0	Ki67+	 10876 11655
9125	0	0	Ki67+	 10884 11617
9126	0	0	Ki67+	 10899 10948
9127	0	0	Ki67+	 10913 11069
9128	0	0	Ki67+	 10921 10952
9129	0	0	Ki67+	 10925 10970
9130	0	0	Ki67+	 10932 11089
9131	0	0	Ki67+	 10935 10973
9132	0	0	Ki67+	 10962 11115
9133	0	0	Ki67+	 10974 11064
9134	0	0	Ki67+	 10979 11031
9135	0	0	Ki67+	 11005 11089
9136	0	0	Ki67+	 11007 11115
9137	0	0	Ki67+	 11026 11076
9138	0	0	Ki67+	 11378 11489
9139	0	0	Ki67+	 11453 11045
9140	0	0	Ki67+	 11466 11021
9141	0	0	Ki67+	 10679 12341
9142	0	0	Ki67+	 10683 12246
9143	0	0	Ki67+	 10701 12295
9144	0	0	Ki67+	 10708 12154
9145	0	0	Ki67+	 10730 12076
9146	0	0	Ki67+	 10736 12038
9147	0	0	Ki67+	 10748 12063
9148	0	0	Ki67+	 10751 12109
9149	0	0	Ki67+	 10775 11757
9150	0	0	Ki67+	 10775 11957
9151	0	0	Ki67+	 10776 11922
9152	0	0	Ki67+	 10777 12103
9153	0	0	Ki67+	 10777 12235
9154	0	0	Ki67+	 10781 12116
9155	0	0	Ki67+	 10793 12358
9156	0	0	Ki67+	 10793 12420
9157	0	0	Ki67+	 10794 11881
9158	0	0	Ki67+	 10800 11859
9159	0	0	Ki67+	 10807 11831
9160	0	0	Ki67+	 10809 12429
9161	0	0	Ki67+	 10810 11883
9162	0	0	Ki67+	 10815 11856
9163	0	0	Ki67+	 10819 12000
9164	0	0	Ki67+	 10819 12260
9165	0	0	Ki67+	 10824 11819
9166	0	0	Ki67+	 10826 11786
9167	0	0	Ki67+	 10832 12514
9168	0	0	Ki67+	 10837 11825
9169	0	0	Ki67+	 10847 11814
9170	0	0	Ki67+	 10848 11787
9171	0	0	Ki67+	 10854 12104
9172	0	0	Ki67+	 10859 12053
9173	0	0	Ki67+	 10926 12000
9174	0	0	Ki67+	 10941 12524
9175	0	0	Ki67+	 10945 11988
9176	0	0	Ki67+	 10963 11982
9177	0	0	Ki67+	 10983 11959
9178	0	0	Ki67+	 10989 11942
9179	0	0	Ki67+	 11004 11924
9180	0	0	Ki67+	 11005 11950
9181	0	0	Ki67+	 11035 11920
9182	0	0	Ki67+	 11039 11897
9183	0	0	Ki67+	 11068 11902
9184	0	0	Ki67+	 11083 11798
9185	0	0	Ki67+	 11093 11877
9186	0	0	Ki67+	 11094 11796
9187	0	0	Ki67+	 11096 12396
9188	0	0	Ki67+	 11099 11829
9189	0	0	Ki67+	 11160 11879
9190	0	0	Ki67+	 11181 12361
9191	0	0	Ki67+	 11190 11904
9192	0	0	Ki67+	 11222 11897
9193	0	0	Ki67+	 11275 12381
9194	0	0	Ki67+	 11335 12043
9195	0	0	Ki67+	 11337 12539
9196	0	0	Ki67+	 11354 12533
9197	0	0	Ki67+	 11356 12369
9198	0	0	Ki67+	 11357 11827
9199	0	0	Ki67+	 11363 12488
9200	0	0	Ki67+	 11393 12048
9201	0	0	Ki67+	 11403 12075
9202	0	0	Ki67+	 11431 12086
9203	0	0	Ki67+	 11452 12071
9204	0	0	Ki67+	 11460 12250
9205	0	0	Ki67+	 10679 12596
9206	0	0	Ki67+	 10726 13293
9207	0	0	Ki67+	 10750 13283
9208	0	0	Ki67+	 10802 12650
9209	0	0	Ki67+	 10939 12570
9210	0	0	Ki67+	 10999 12647
9211	0	0	Ki67+	 11266 12582
9212	0	0	Ki67+	 11380 13314
9213	0	0	Ki67+	 11461 12581
9214	0	0	Ki67+	 11463 12602
9215	0	0	Ki67+	 10713 13740
9216	0	0	Ki67+	 11027 13562
9217	0	0	Ki67+	 11048 13909
9218	0	0	Ki67+	 11062 13878
9219	0	0	Ki67+	 11063 13943
9220	0	0	Ki67+	 11068 13906
9221	0	0	Ki67+	 11084 13902
9222	0	0	Ki67+	 11096 13872
9223	0	0	Ki67+	 11161 13825
9224	0	0	Ki67+	 11179 13787
9225	0	0	Ki67+	 11197 13743
9226	0	0	Ki67+	 11214 13801
9227	0	0	Ki67+	 11216 14039
9228	0	0	Ki67+	 11247 13723
9229	0	0	Ki67+	 11247 13739
9230	0	0	Ki67+	 11255 13689
9231	0	0	Ki67+	 11257 13665
9232	0	0	Ki67+	 11276 13626
9233	0	0	Ki67+	 11279 13663
9234	0	0	Ki67+	 11282 13684
9235	0	0	Ki67+	 11286 13562
9236	0	0	Ki67+	 11349 13616
9237	0	0	Ki67+	 11356 13418
9238	0	0	Ki67+	 11359 13557
9239	0	0	Ki67+	 11374 13792
9240	0	0	Ki67+	 11381 13651
9241	0	0	Ki67+	 11389 13502
9242	0	0	Ki67+	 11391 14024
9243	0	0	Ki67+	 11392 13804
9244	0	0	Ki67+	 11396 13556
9245	0	0	Ki67+	 11396 13617
9246	0	0	Ki67+	 11401 13770
9247	0	0	Ki67+	 11406 13812
9248	0	0	Ki67+	 11414 13870
9249	0	0	Ki67+	 11438 13459
9250	0	0	Ki67+	 11449 13456
9251	0	0	Ki67+	 11464 13457
9252	0	0	Ki67+	 11466 13803
9253	0	0	Ki67+	 11470 13766
9254	0	0	Ki67+	 11471 13413
9255	0	0	Ki67+	 10711 14754
9256	0	0	Ki67+	 10749 14760
9257	0	0	Ki67+	 10750 14871
9258	0	0	Ki67+	 10990 14709
9259	0	0	Ki67+	 11108 14611
9260	0	0	Ki67+	 11112 14376
9261	0	0	Ki67+	 11115 14787
9262	0	0	Ki67+	 11117 14183
9263	0	0	Ki67+	 11123 14633
9264	0	0	Ki67+	 11143 14664
9265	0	0	Ki67+	 11176 14554
9266	0	0	Ki67+	 11394 14910
9267	0	0	Ki67+	 11415 14384
9268	0	0	Ki67+	 11431 14202
9269	0	0	Ki67+	 10715 15614
9270	0	0	Ki67+	 10724 15585
9271	0	0	Ki67+	 10725 15641
9272	0	0	Ki67+	 10732 15722
9273	0	0	Ki67+	 10769 15548
9274	0	0	Ki67+	 10781 15692
9275	0	0	Ki67+	 10790 15655
9276	0	0	Ki67+	 10808 15625
9277	0	0	Ki67+	 10809 15487
9278	0	0	Ki67+	 10823 15606
9279	0	0	Ki67+	 10839 15707
9280	0	0	Ki67+	 10877 15735
9281	0	0	Ki67+	 10879 15591
9282	0	0	Ki67+	 10904 15095
9283	0	0	Ki67+	 10908 15587
9284	0	0	Ki67+	 10940 15598
9285	0	0	Ki67+	 10953 15105
9286	0	0	Ki67+	 10969 15212
9287	0	0	Ki67+	 10969 15253
9288	0	0	Ki67+	 10971 15091
9289	0	0	Ki67+	 10993 15088
9290	0	0	Ki67+	 10995 15263
9291	0	0	Ki67+	 10999 15098
9292	0	0	Ki67+	 11046 15523
9293	0	0	Ki67+	 11115 15475
9294	0	0	Ki67+	 11162 15531
9295	0	0	Ki67+	 11208 15660
9296	0	0	Ki67+	 11259 15614
9297	0	0	Ki67+	 11310 15089
9298	0	0	Ki67+	 11325 15731
9299	0	0	Ki67+	 11386 15632
9300	0	0	Ki67+	 11464 15575
9301	0	0	Ki67+	 10681 16027
9302	0	0	Ki67+	 10683 15901
9303	0	0	Ki67+	 10687 15873
9304	0	0	Ki67+	 10687 15937
9305	0	0	Ki67+	 10687 16097
9306	0	0	Ki67+	 10689 16119
9307	0	0	Ki67+	 10695 15809
9308	0	0	Ki67+	 10698 15916
9309	0	0	Ki67+	 10711 15967
9310	0	0	Ki67+	 10711 16090
9311	0	0	Ki67+	 10718 15948
9312	0	0	Ki67+	 10718 16067
9313	0	0	Ki67+	 10719 16009
9314	0	0	Ki67+	 10719 16128
9315	0	0	Ki67+	 10720 16106
9316	0	0	Ki67+	 10729 15794
9317	0	0	Ki67+	 10734 15984
9318	0	0	Ki67+	 10749 15959
9319	0	0	Ki67+	 10750 16099
9320	0	0	Ki67+	 10754 15856
9321	0	0	Ki67+	 10756 15757
9322	0	0	Ki67+	 10759 16015
9323	0	0	Ki67+	 10775 15942
9324	0	0	Ki67+	 10780 16025
9325	0	0	Ki67+	 10783 16068
9326	0	0	Ki67+	 10784 16098
9327	0	0	Ki67+	 10791 16460
9328	0	0	Ki67+	 10793 15936
9329	0	0	Ki67+	 10794 15777
9330	0	0	Ki67+	 10794 15958
9331	0	0	Ki67+	 10804 15772
9332	0	0	Ki67+	 10812 15831
9333	0	0	Ki67+	 10827 15986
9334	0	0	Ki67+	 10828 15949
9335	0	0	Ki67+	 10844 15746
9336	0	0	Ki67+	 10852 15791
9337	0	0	Ki67+	 10852 15947
9338	0	0	Ki67+	 10854 16009
9339	0	0	Ki67+	 10857 16086
9340	0	0	Ki67+	 10859 15845
9341	0	0	Ki67+	 10869 15783
9342	0	0	Ki67+	 10894 15859
9343	0	0	Ki67+	 10898 15751
9344	0	0	Ki67+	 10976 16395
9345	0	0	Ki67+	 11017 16397
9346	0	0	Ki67+	 11120 16526
9347	0	0	Ki67+	 11127 15958
9348	0	0	Ki67+	 11190 16362
9349	0	0	Ki67+	 11286 15789
9350	0	0	Ki67+	 11317 15819
9351	0	0	Ki67+	 11336 16435
9352	0	0	Ki67+	 11347 15811
9353	0	0	Ki67+	 11348 16268
9354	0	0	Ki67+	 11351 16278
9355	0	0	Ki67+	 11374 16534
9356	0	0	Ki67+	 11403 15874
9357	0	0	Ki67+	 11448 15897
9358	0	0	Ki67+	 10680 16947
9359	0	0	Ki67+	 10707 16841
9360	0	0	Ki67+	 10722 16646
9361	0	0	Ki67+	 10802 16851
9362	0	0	Ki67+	 10819 16554
9363	0	0	Ki67+	 10826 17110
9364	0	0	Ki67+	 10877 17133
9365	0	0	Ki67+	 10900 16893
9366	0	0	Ki67+	 10913 16862
9367	0	0	Ki67+	 11046 16767
9368	0	0	Ki67+	 11139 16810
9369	0	0	Ki67+	 11151 16833
9370	0	0	Ki67+	 11163 17025
9371	0	0	Ki67+	 11189 16769
9372	0	0	Ki67+	 11197 16973
9373	0	0	Ki67+	 11203 17031
9374	0	0	Ki67+	 11207 17228
9375	0	0	Ki67+	 11231 17038
9376	0	0	Ki67+	 11260 16570
9377	0	0	Ki67+	 11302 16635
9378	0	0	Ki67+	 11324 17069
9379	0	0	Ki67+	 11332 17235
9380	0	0	Ki67+	 11385 16546
9381	0	0	Ki67+	 11419 16651
9382	0	0	Ki67+	 11421 17285
9383	0	0	Ki67+	 11437 16994
9384	0	0	Ki67+	 11443 17299
9385	0	0	Ki67+	 11450 17106
9386	0	0	Ki67+	 10741 17616
9387	0	0	Ki67+	 11040 17568
9388	0	0	Ki67+	 11045 17558
9389	0	0	Ki67+	 11340 18030
9390	0	0	Ki67+	 11360 17748
9391	0	0	Ki67+	 11387 18014
9392	0	0	Ki67+	 11441 17653
9393	0	0	Ki67+	 10684 18828
9394	0	0	Ki67+	 10759 18763
9395	0	0	Ki67+	 10855 18712
9396	0	0	Ki67+	 10863 18849
9397	0	0	Ki67+	 10971 18655
9398	0	0	Ki67+	 10984 18879
9399	0	0	Ki67+	 10734 19439
9400	0	0	Ki67+	 11042 19562
9401	0	0	Ki67+	 11062 19238
9402	0	0	Ki67+	 11063 18999
9403	0	0	Ki67+	 11136 19300
9404	0	0	Ki67+	 11185 19038
9405	0	0	Ki67+	 11218 19078
9406	0	0	Ki67+	 11348 18974
9407	0	0	Ki67+	 11398 19058
9408	0	0	Ki67+	 11421 19107
9409	0	0	Ki67+	 11422 19155
9410	0	0	Ki67+	 11467 18996
9411	0	0	Ki67+	 10881 20205
9412	0	0	Ki67+	 10890 20177
9413	0	0	Ki67+	 10894 20298
9414	0	0	Ki67+	 10897 19859
9415	0	0	Ki67+	 10910 20264
9416	0	0	Ki67+	 10922 20092
9417	0	0	Ki67+	 10924 20238
9418	0	0	Ki67+	 10928 20119
9419	0	0	Ki67+	 10941 20213
9420	0	0	Ki67+	 10948 20193
9421	0	0	Ki67+	 10948 20357
9422	0	0	Ki67+	 10949 20229
9423	0	0	Ki67+	 10952 20307
9424	0	0	Ki67+	 10956 20376
9425	0	0	Ki67+	 10962 19936
9426	0	0	Ki67+	 10974 20321
9427	0	0	Ki67+	 10991 20394
9428	0	0	Ki67+	 11002 20346
9429	0	0	Ki67+	 11008 20368
9430	0	0	Ki67+	 11062 20207
9431	0	0	Ki67+	 11113 20292
9432	0	0	Ki67+	 11155 19793
9433	0	0	Ki67+	 11155 20421
9434	0	0	Ki67+	 11156 20004
9435	0	0	Ki67+	 11156 20150
9436	0	0	Ki67+	 11166 20277
9437	0	0	Ki67+	 11167 19974
9438	0	0	Ki67+	 11167 20024
9439	0	0	Ki67+	 11299 19783
9440	0	0	Ki67+	 11308 20063
9441	0	0	Ki67+	 11316 20096
9442	0	0	Ki67+	 11346 19777
9443	0	0	Ki67+	 11366 20487
9444	0	0	Ki67+	 11380 20468
9445	0	0	Ki67+	 11392 20502
9446	0	0	Ki67+	 11415 19817
9447	0	0	Ki67+	 11424 20480
9448	0	0	Ki67+	 11465 20478
9449	0	0	Ki67+	 10695 21184
9450	0	0	Ki67+	 10759 21056
9451	0	0	Ki67+	 10764 20786
9452	0	0	Ki67+	 10764 21132
9453	0	0	Ki67+	 10771 21120
9454	0	0	Ki67+	 10799 20673
9455	0	0	Ki67+	 10842 20757
9456	0	0	Ki67+	 10843 20651
9457	0	0	Ki67+	 10893 20691
9458	0	0	Ki67+	 10914 20970
9459	0	0	Ki67+	 10925 20998
9460	0	0	Ki67+	 10979 20989
9461	0	0	Ki67+	 10996 20949
9462	0	0	Ki67+	 10996 21042
9463	0	0	Ki67+	 10999 20844
9464	0	0	Ki67+	 11018 20888
9465	0	0	Ki67+	 11026 20943
9466	0	0	Ki67+	 11035 20868
9467	0	0	Ki67+	 11035 20922
9468	0	0	Ki67+	 11053 21110
9469	0	0	Ki67+	 11066 21090
9470	0	0	Ki67+	 11120 20740
9471	0	0	Ki67+	 11122 20754
9472	0	0	Ki67+	 11144 20735
9473	0	0	Ki67+	 11145 20708
9474	0	0	Ki67+	 11166 20770
9475	0	0	Ki67+	 11168 21179
9476	0	0	Ki67+	 11169 21165
9477	0	0	Ki67+	 11173 20746
9478	0	0	Ki67+	 11195 21165
9479	0	0	Ki67+	 11217 21149
9480	0	0	Ki67+	 11222 21206
9481	0	0	Ki67+	 11228 20691
9482	0	0	Ki67+	 11238 21197
9483	0	0	Ki67+	 11242 21162
9484	0	0	Ki67+	 11248 21178
9485	0	0	Ki67+	 11255 21241
9486	0	0	Ki67+	 11263 21038
9487	0	0	Ki67+	 11271 21145
9488	0	0	Ki67+	 11275 21161
9489	0	0	Ki67+	 11278 20981
9490	0	0	Ki67+	 11279 21216
9491	0	0	Ki67+	 11287 21231
9492	0	0	Ki67+	 11307 20978
9493	0	0	Ki67+	 10705 22090
9494	0	0	Ki67+	 10720 22092
9495	0	0	Ki67+	 10858 21963
9496	0	0	Ki67+	 10864 21802
9497	0	0	Ki67+	 10870 22100
9498	0	0	Ki67+	 10875 21989
9499	0	0	Ki67+	 10965 21809
9500	0	0	Ki67+	 11029 21857
9501	0	0	Ki67+	 11055 21596
9502	0	0	Ki67+	 11088 21743
9503	0	0	Ki67+	 11099 21743
9504	0	0	Ki67+	 11146 21623
9505	0	0	Ki67+	 11179 21376
9506	0	0	Ki67+	 11183 21484
9507	0	0	Ki67+	 11201 21522
9508	0	0	Ki67+	 11214 21663
9509	0	0	Ki67+	 11216 21605
9510	0	0	Ki67+	 11222 21909
9511	0	0	Ki67+	 11226 21888
9512	0	0	Ki67+	 11240 21500
9513	0	0	Ki67+	 11261 21514
9514	0	0	Ki67+	 11316 21773
9515	0	0	Ki67+	 11383 21808
9516	0	0	Ki67+	 11415 21713
9517	0	0	Ki67+	 11451 21479
9518	0	0	Ki67+	 10685 22295
9519	0	0	Ki67+	 10704 22291
9520	0	0	Ki67+	 10714 22931
9521	0	0	Ki67+	 10751 22915
9522	0	0	Ki67+	 10759 22904
9523	0	0	Ki67+	 10765 22412
9524	0	0	Ki67+	 10779 22925
9525	0	0	Ki67+	 10813 22372
9526	0	0	Ki67+	 10886 22287
9527	0	0	Ki67+	 10934 22290
9528	0	0	Ki67+	 11018 22343
9529	0	0	Ki67+	 11027 22851
9530	0	0	Ki67+	 11035 22878
9531	0	0	Ki67+	 11040 22943
9532	0	0	Ki67+	 11050 22578
9533	0	0	Ki67+	 11060 22472
9534	0	0	Ki67+	 11089 22808
9535	0	0	Ki67+	 11092 22690
9536	0	0	Ki67+	 11092 22934
9537	0	0	Ki67+	 11095 22516
9538	0	0	Ki67+	 11115 22734
9539	0	0	Ki67+	 11128 22525
9540	0	0	Ki67+	 11138 22287
9541	0	0	Ki67+	 11138 22668
9542	0	0	Ki67+	 11160 22647
9543	0	0	Ki67+	 11169 22564
9544	0	0	Ki67+	 11183 22404
9545	0	0	Ki67+	 11199 22675
9546	0	0	Ki67+	 11200 22410
9547	0	0	Ki67+	 11230 22935
9548	0	0	Ki67+	 11258 22276
9549	0	0	Ki67+	 11284 22609
9550	0	0	Ki67+	 11300 22620
9551	0	0	Ki67+	 11341 22458
9552	0	0	Ki67+	 11391 22782
9553	0	0	Ki67+	 11469 22912
9554	0	0	Ki67+	 10680 22994
9555	0	0	Ki67+	 10683 23338
9556	0	0	Ki67+	 10683 23714
9557	0	0	Ki67+	 10688 23733
9558	0	0	Ki67+	 10701 23195
9559	0	0	Ki67+	 10709 23221
9560	0	0	Ki67+	 10712 23641
9561	0	0	Ki67+	 10715 23543
9562	0	0	Ki67+	 10736 22961
9563	0	0	Ki67+	 10745 23521
9564	0	0	Ki67+	 10746 23566
9565	0	0	Ki67+	 10755 23637
9566	0	0	Ki67+	 10763 23652
9567	0	0	Ki67+	 10769 23600
9568	0	0	Ki67+	 10778 23497
9569	0	0	Ki67+	 10788 23525
9570	0	0	Ki67+	 10812 23576
9571	0	0	Ki67+	 10836 23433
9572	0	0	Ki67+	 10836 23616
9573	0	0	Ki67+	 10844 23602
9574	0	0	Ki67+	 10849 23577
9575	0	0	Ki67+	 10863 23659
9576	0	0	Ki67+	 10869 23531
9577	0	0	Ki67+	 10880 23595
9578	0	0	Ki67+	 10910 23285
9579	0	0	Ki67+	 10916 23419
9580	0	0	Ki67+	 10923 23278
9581	0	0	Ki67+	 10924 23380
9582	0	0	Ki67+	 10940 23680
9583	0	0	Ki67+	 10954 23510
9584	0	0	Ki67+	 10967 23410
9585	0	0	Ki67+	 10969 23495
9586	0	0	Ki67+	 10978 23360
9587	0	0	Ki67+	 10978 23631
9588	0	0	Ki67+	 11025 23593
9589	0	0	Ki67+	 11029 23565
9590	0	0	Ki67+	 11032 23612
9591	0	0	Ki67+	 11039 23635
9592	0	0	Ki67+	 11097 23521
9593	0	0	Ki67+	 11100 23573
9594	0	0	Ki67+	 11121 23542
9595	0	0	Ki67+	 11204 23095
9596	0	0	Ki67+	 11215 22977
9597	0	0	Ki67+	 11232 23044
9598	0	0	Ki67+	 11253 23030
9599	0	0	Ki67+	 11265 23699
9600	0	0	Ki67+	 11268 23022
9601	0	0	Ki67+	 11270 23035
9602	0	0	Ki67+	 11318 23628
9603	0	0	Ki67+	 11330 22972
9604	0	0	Ki67+	 11397 23544
9605	0	0	Ki67+	 11429 23531
9606	0	0	Ki67+	 11439 23552
9607	0	0	Ki67+	 11442 22977
9608	0	0	Ki67+	 11445 23530
9609	0	0	Ki67+	 11464 23487
9610	0	0	Ki67+	 10696 24188
9611	0	0	Ki67+	 10721 24028
9612	0	0	Ki67+	 10730 23760
9613	0	0	Ki67+	 10752 23753
9614	0	0	Ki67+	 10755 23773
9615	0	0	Ki67+	 10776 24096
9616	0	0	Ki67+	 10813 24007
9617	0	0	Ki67+	 10819 23747
9618	0	0	Ki67+	 10830 24115
9619	0	0	Ki67+	 10841 24325
9620	0	0	Ki67+	 10849 24075
9621	0	0	Ki67+	 10852 24301
9622	0	0	Ki67+	 10857 24252
9623	0	0	Ki67+	 10901 24104
9624	0	0	Ki67+	 10922 23934
9625	0	0	Ki67+	 10930 23848
9626	0	0	Ki67+	 10943 23967
9627	0	0	Ki67+	 10957 24250
9628	0	0	Ki67+	 10967 24225
9629	0	0	Ki67+	 10980 24222
9630	0	0	Ki67+	 10999 24176
9631	0	0	Ki67+	 11003 24220
9632	0	0	Ki67+	 11005 24375
9633	0	0	Ki67+	 11008 23993
9634	0	0	Ki67+	 11021 23817
9635	0	0	Ki67+	 11032 24195
9636	0	0	Ki67+	 11035 24351
9637	0	0	Ki67+	 11036 23834
9638	0	0	Ki67+	 11061 24348
9639	0	0	Ki67+	 11071 24188
9640	0	0	Ki67+	 11083 24349
9641	0	0	Ki67+	 11088 23968
9642	0	0	Ki67+	 11091 24170
9643	0	0	Ki67+	 11095 24352
9644	0	0	Ki67+	 11125 24051
9645	0	0	Ki67+	 11163 24049
9646	0	0	Ki67+	 11307 23828
9647	0	0	Ki67+	 11331 24527
9648	0	0	Ki67+	 11358 23831
9649	0	0	Ki67+	 11380 24444
9650	0	0	Ki67+	 11390 24529
9651	0	0	Ki67+	 11393 23749
9652	0	0	Ki67+	 11396 24509
9653	0	0	Ki67+	 11400 23781
9654	0	0	Ki67+	 11438 24511
9655	0	0	Ki67+	 11441 24384
9656	0	0	Ki67+	 11448 24249
9657	0	0	Ki67+	 11456 24408
9658	0	0	Ki67+	 10684 25006
9659	0	0	Ki67+	 10685 24754
9660	0	0	Ki67+	 10743 25028
9661	0	0	Ki67+	 10824 24719
9662	0	0	Ki67+	 10865 25290
9663	0	0	Ki67+	 10868 25001
9664	0	0	Ki67+	 10875 24848
9665	0	0	Ki67+	 10876 24993
9666	0	0	Ki67+	 10882 24980
9667	0	0	Ki67+	 10889 24739
9668	0	0	Ki67+	 10959 24838
9669	0	0	Ki67+	 11016 25261
9670	0	0	Ki67+	 11018 24580
9671	0	0	Ki67+	 11018 25190
9672	0	0	Ki67+	 11056 25103
9673	0	0	Ki67+	 11257 24862
9674	0	0	Ki67+	 11287 24870
9675	0	0	Ki67+	 11306 24693
9676	0	0	Ki67+	 11309 24572
9677	0	0	Ki67+	 11314 24892
9678	0	0	Ki67+	 11325 25320
9679	0	0	Ki67+	 11330 24547
9680	0	0	Ki67+	 11336 24890
9681	0	0	Ki67+	 11348 25226
9682	0	0	Ki67+	 11375 24832
9683	0	0	Ki67+	 11390 24827
9684	0	0	Ki67+	 11398 24860
9685	0	0	Ki67+	 11411 24835
9686	0	0	Ki67+	 11414 24816
9687	0	0	Ki67+	 11420 25240
9688	0	0	Ki67+	 11423 25221
9689	0	0	Ki67+	 11432 25003
9690	0	0	Ki67+	 11444 25002
9691	0	0	Ki67+	 11446 25205
9692	0	0	Ki67+	 11461 24974
9693	0	0	Ki67+	 10840 25623
9694	0	0	Ki67+	 10841 25482
9695	0	0	Ki67+	 10940 25386
9696	0	0	Ki67+	 10945 25955
9697	0	0	Ki67+	 10951 25940
9698	0	0	Ki67+	 11011 25927
9699	0	0	Ki67+	 11045 26132
9700	0	0	Ki67+	 11090 26035
9701	0	0	Ki67+	 11095 26112
9702	0	0	Ki67+	 11099 26129
9703	0	0	Ki67+	 11123 26053
9704	0	0	Ki67+	 11132 25595
9705	0	0	Ki67+	 11138 25559
9706	0	0	Ki67+	 11148 25574
9707	0	0	Ki67+	 11177 25763
9708	0	0	Ki67+	 11229 25487
9709	0	0	Ki67+	 11234 25505
9710	0	0	Ki67+	 11250 25942
9711	0	0	Ki67+	 11255 26133
9712	0	0	Ki67+	 11264 25839
9713	0	0	Ki67+	 11287 25690
9714	0	0	Ki67+	 11287 25854
9715	0	0	Ki67+	 11301 25881
9716	0	0	Ki67+	 11350 25482
9717	0	0	Ki67+	 11460 25573
9718	0	0	Ki67+	 10769 26750
9719	0	0	Ki67+	 10791 26431
9720	0	0	Ki67+	 10886 26336
9721	0	0	Ki67+	 10898 26325
9722	0	0	Ki67+	 10920 26308
9723	0	0	Ki67+	 10924 26223
9724	0	0	Ki67+	 10938 26358
9725	0	0	Ki67+	 10940 26230
9726	0	0	Ki67+	 10941 26607
9727	0	0	Ki67+	 10954 26655
9728	0	0	Ki67+	 11007 26644
9729	0	0	Ki67+	 11011 26160
9730	0	0	Ki67+	 11016 26652
9731	0	0	Ki67+	 11044 26159
9732	0	0	Ki67+	 11045 26448
9733	0	0	Ki67+	 11053 26796
9734	0	0	Ki67+	 11063 26625
9735	0	0	Ki67+	 11074 26164
9736	0	0	Ki67+	 11106 26818
9737	0	0	Ki67+	 11142 26629
9738	0	0	Ki67+	 11158 26248
9739	0	0	Ki67+	 11208 26897
9740	0	0	Ki67+	 11225 26934
9741	0	0	Ki67+	 11308 26270
9742	0	0	Ki67+	 11330 26909
9743	0	0	Ki67+	 11386 26196
9744	0	0	Ki67+	 11390 26473
9745	0	0	Ki67+	 11413 26418
9746	0	0	Ki67+	 11426 26341
9747	0	0	Ki67+	 11426 26471
9748	0	0	Ki67+	 11427 26415
9749	0	0	Ki67+	 11438 26703
9750	0	0	Ki67+	 11448 26557
9751	0	0	Ki67+	 10708 27590
9752	0	0	Ki67+	 10833 26993
9753	0	0	Ki67+	 10846 27050
9754	0	0	Ki67+	 10907 26970
9755	0	0	Ki67+	 10979 26994
9756	0	0	Ki67+	 11058 27666
9757	0	0	Ki67+	 11101 27644
9758	0	0	Ki67+	 11171 26959
9759	0	0	Ki67+	 11263 27142
9760	0	0	Ki67+	 11264 27338
9761	0	0	Ki67+	 11314 27323
9762	0	0	Ki67+	 11362 27370
9763	0	0	Ki67+	 11380 27359
9764	0	0	Ki67+	 11394 27292
9765	0	0	Ki67+	 11399 27733
9766	0	0	Ki67+	 11440 27733
9767	0	0	Ki67+	 11445 27649
9768	0	0	Ki67+	 11451 27667
9769	0	0	Ki67+	 11465 27357
9770	0	0	Ki67+	 10734 27950
9771	0	0	Ki67+	 10746 28098
9772	0	0	Ki67+	 10748 28120
9773	0	0	Ki67+	 10772 28192
9774	0	0	Ki67+	 10780 27984
9775	0	0	Ki67+	 10787 28029
9776	0	0	Ki67+	 10789 28015
9777	0	0	Ki67+	 10814 28103
9778	0	0	Ki67+	 10818 28146
9779	0	0	Ki67+	 10851 28178
9780	0	0	Ki67+	 10867 28054
9781	0	0	Ki67+	 11071 28001
9782	0	0	Ki67+	 11076 27952
9783	0	0	Ki67+	 11126 28434
9784	0	0	Ki67+	 11133 28447
9785	0	0	Ki67+	 11203 28064
9786	0	0	Ki67+	 11238 28031
9787	0	0	Ki67+	 11240 28466
9788	0	0	Ki67+	 11280 28407
9789	0	0	Ki67+	 11299 28049
9790	0	0	Ki67+	 11299 28358
9791	0	0	Ki67+	 11303 28085
9792	0	0	Ki67+	 11306 28069
9793	0	0	Ki67+	 11314 28035
9794	0	0	Ki67+	 11333 28007
9795	0	0	Ki67+	 11341 27925
9796	0	0	Ki67+	 11361 27964
9797	0	0	Ki67+	 11389 28410
9798	0	0	Ki67+	 11391 27969
9799	0	0	Ki67+	 11431 28214
9800	0	0	Ki67+	 10951 28762
9801	0	0	Ki67+	 10965 28855
9802	0	0	Ki67+	 10973 28694
9803	0	0	Ki67+	 10981 28736
9804	0	0	Ki67+	 10987 28894
9805	0	0	Ki67+	 10994 28721
9806	0	0	Ki67+	 11008 28870
9807	0	0	Ki67+	 11009 28765
9808	0	0	Ki67+	 11015 28721
9809	0	0	Ki67+	 11019 28901
9810	0	0	Ki67+	 11019 29074
9811	0	0	Ki67+	 11028 28945
9812	0	0	Ki67+	 11041 28923
9813	0	0	Ki67+	 11047 28896
9814	0	0	Ki67+	 11048 29027
9815	0	0	Ki67+	 11051 28754
9816	0	0	Ki67+	 11058 28860
9817	0	0	Ki67+	 11067 28967
9818	0	0	Ki67+	 11076 28850
9819	0	0	Ki67+	 11076 29022
9820	0	0	Ki67+	 11076 29054
9821	0	0	Ki67+	 11080 29161
9822	0	0	Ki67+	 11087 29076
9823	0	0	Ki67+	 11092 28914
9824	0	0	Ki67+	 11093 28973
9825	0	0	Ki67+	 11093 29042
9826	0	0	Ki67+	 11104 28848
9827	0	0	Ki67+	 11104 29245
9828	0	0	Ki67+	 11116 28789
9829	0	0	Ki67+	 11117 28817
9830	0	0	Ki67+	 11117 29104
9831	0	0	Ki67+	 11122 29227
9832	0	0	Ki67+	 11138 29006
9833	0	0	Ki67+	 11159 29250
9834	0	0	Ki67+	 11170 29193
9835	0	0	Ki67+	 11187 29315
9836	0	0	Ki67+	 11190 29043
9837	0	0	Ki67+	 11192 29291
9838	0	0	Ki67+	 11202 28970
9839	0	0	Ki67+	 11204 29261
9840	0	0	Ki67+	 11207 29102
9841	0	0	Ki67+	 11209 29156
9842	0	0	Ki67+	 11213 29191
9843	0	0	Ki67+	 11214 29338
9844	0	0	Ki67+	 11223 29316
9845	0	0	Ki67+	 11230 29125
9846	0	0	Ki67+	 11240 29186
9847	0	0	Ki67+	 11241 29148
9848	0	0	Ki67+	 11242 29095
9849	0	0	Ki67+	 11249 29119
9850	0	0	Ki67+	 11263 29331
9851	0	0	Ki67+	 11272 29144
9852	0	0	Ki67+	 11359 28554
9853	0	0	Ki67+	 11369 28559
9854	0	0	Ki67+	 11375 28713
9855	0	0	Ki67+	 11377 28862
9856	0	0	Ki67+	 11379 28945
9857	0	0	Ki67+	 11399 28869
9858	0	0	Ki67+	 11405 29340
9859	0	0	Ki67+	 11422 29314
9860	0	0	Ki67+	 11430 28559
9861	0	0	Ki67+	 11446 28557
9862	0	0	Ki67+	 11451 28807
9863	0	0	Ki67+	 11469 28944
9864	0	0	Ki67+	 11200 29402
9865	0	0	Ki67+	 11224 29402
9866	0	0	Ki67+	 11226 29377
9867	0	0	Ki67+	 11258 29411
9868	0	0	Ki67+	 11267 29424
9869	0	0	Ki67+	 11270 29360
9870	0	0	Ki67+	 11280 29486
9871	0	0	Ki67+	 11282 29387
9872	0	0	Ki67+	 11299 29531
9873	0	0	Ki67+	 11322 29512
9874	0	0	Ki67+	 11323 29423
9875	0	0	Ki67+	 11330 29456
9876	0	0	Ki67+	 11352 29517
9877	0	0	Ki67+	 11358 29369
9878	0	0	Ki67+	 11362 29437
9879	0	0	Ki67+	 11367 29454
9880	0	0	Ki67+	 11382 29495
9881	0	0	Ki67+	 11386 29366
9882	0	0	Ki67+	 11395 29429
9883	0	0	Ki67+	 11402 29510
9884	0	0	Ki67+	 11418 29450
9885	0	0	Ki67+	 11479 7451
9886	0	0	Ki67+	 11480 7485
9887	0	0	Ki67+	 11482 7513
9888	0	0	Ki67+	 11488 7497
9889	0	0	Ki67+	 11498 7471
9890	0	0	Ki67+	 11516 7588
9891	0	0	Ki67+	 11518 7606
9892	0	0	Ki67+	 11543 7641
9893	0	0	Ki67+	 11564 7667
9894	0	0	Ki67+	 11574 7718
9895	0	0	Ki67+	 11586 7684
9896	0	0	Ki67+	 11621 7618
9897	0	0	Ki67+	 11699 7589
9898	0	0	Ki67+	 11724 7453
9899	0	0	Ki67+	 11738 7581
9900	0	0	Ki67+	 11767 7482
9901	0	0	Ki67+	 11778 7500
9902	0	0	Ki67+	 11788 7596
9903	0	0	Ki67+	 11805 7614
9904	0	0	Ki67+	 11807 7571
9905	0	0	Ki67+	 11821 7634
9906	0	0	Ki67+	 11822 7562
9907	0	0	Ki67+	 11829 7475
9908	0	0	Ki67+	 11840 7610
9909	0	0	Ki67+	 11841 7571
9910	0	0	Ki67+	 11848 7648
9911	0	0	Ki67+	 11854 7589
9912	0	0	Ki67+	 11879 7639
9913	0	0	Ki67+	 11888 7465
9914	0	0	Ki67+	 11888 7653
9915	0	0	Ki67+	 11892 7483
9916	0	0	Ki67+	 11900 7740
9917	0	0	Ki67+	 11907 7492
9918	0	0	Ki67+	 11911 7632
9919	0	0	Ki67+	 11920 7458
9920	0	0	Ki67+	 11956 7508
9921	0	0	Ki67+	 12035 7627
9922	0	0	Ki67+	 12052 7581
9923	0	0	Ki67+	 12076 7566
9924	0	0	Ki67+	 12135 7544
9925	0	0	Ki67+	 11484 7993
9926	0	0	Ki67+	 11487 7942
9927	0	0	Ki67+	 11492 8483
9928	0	0	Ki67+	 11501 8003
9929	0	0	Ki67+	 11506 8271
9930	0	0	Ki67+	 11507 8449
9931	0	0	Ki67+	 11533 8275
9932	0	0	Ki67+	 11541 7947
9933	0	0	Ki67+	 11548 8006
9934	0	0	Ki67+	 11548 8262
9935	0	0	Ki67+	 11555 8016
9936	0	0	Ki67+	 11566 8535
9937	0	0	Ki67+	 11594 8070
9938	0	0	Ki67+	 11596 8308
9939	0	0	Ki67+	 11602 7800
9940	0	0	Ki67+	 11610 8269
9941	0	0	Ki67+	 11616 7981
9942	0	0	Ki67+	 11620 7958
9943	0	0	Ki67+	 11634 8233
9944	0	0	Ki67+	 11638 7912
9945	0	0	Ki67+	 11639 8249
9946	0	0	Ki67+	 11690 8249
9947	0	0	Ki67+	 11697 7983
9948	0	0	Ki67+	 11699 7968
9949	0	0	Ki67+	 11702 7995
9950	0	0	Ki67+	 11705 8288
9951	0	0	Ki67+	 11720 7963
9952	0	0	Ki67+	 11761 8290
9953	0	0	Ki67+	 11804 7937
9954	0	0	Ki67+	 11812 7962
9955	0	0	Ki67+	 11814 8400
9956	0	0	Ki67+	 11818 8423
9957	0	0	Ki67+	 11835 8249
9958	0	0	Ki67+	 11857 8340
9959	0	0	Ki67+	 11869 8332
9960	0	0	Ki67+	 11870 8301
9961	0	0	Ki67+	 11896 8170
9962	0	0	Ki67+	 11911 8332
9963	0	0	Ki67+	 11950 7899
9964	0	0	Ki67+	 11979 8003
9965	0	0	Ki67+	 11991 7966
9966	0	0	Ki67+	 11991 7989
9967	0	0	Ki67+	 12015 8474
9968	0	0	Ki67+	 12029 8485
9969	0	0	Ki67+	 12046 7775
9970	0	0	Ki67+	 12055 8445
9971	0	0	Ki67+	 12061 8466
9972	0	0	Ki67+	 12119 8038
9973	0	0	Ki67+	 12127 8453
9974	0	0	Ki67+	 12148 8111
9975	0	0	Ki67+	 12153 8130
9976	0	0	Ki67+	 12208 8482
9977	0	0	Ki67+	 12216 8138
9978	0	0	Ki67+	 12237 8096
9979	0	0	Ki67+	 11481 8621
9980	0	0	Ki67+	 11481 8873
9981	0	0	Ki67+	 11509 8612
9982	0	0	Ki67+	 11513 8648
9983	0	0	Ki67+	 11528 8612
9984	0	0	Ki67+	 11556 8666
9985	0	0	Ki67+	 11557 8553
9986	0	0	Ki67+	 11590 8883
9987	0	0	Ki67+	 11596 8772
9988	0	0	Ki67+	 11601 8831
9989	0	0	Ki67+	 11608 8735
9990	0	0	Ki67+	 11641 8647
9991	0	0	Ki67+	 11664 8819
9992	0	0	Ki67+	 11682 8813
9993	0	0	Ki67+	 11696 8832
9994	0	0	Ki67+	 11697 8991
9995	0	0	Ki67+	 11698 9093
9996	0	0	Ki67+	 11731 8795
9997	0	0	Ki67+	 11740 8991
9998	0	0	Ki67+	 11746 9285
9999	0	0	Ki67+	 11762 8805
10000	0	0	Ki67+	 11763 9003
10001	0	0	Ki67+	 11769 8548
10002	0	0	Ki67+	 11773 8949
10003	0	0	Ki67+	 11812 8900
10004	0	0	Ki67+	 11830 8881
10005	0	0	Ki67+	 11832 8983
10006	0	0	Ki67+	 11844 8680
10007	0	0	Ki67+	 11882 8686
10008	0	0	Ki67+	 11895 8563
10009	0	0	Ki67+	 11896 8579
10010	0	0	Ki67+	 11899 8989
10011	0	0	Ki67+	 11922 8569
10012	0	0	Ki67+	 11939 8980
10013	0	0	Ki67+	 11957 8957
10014	0	0	Ki67+	 11978 8932
10015	0	0	Ki67+	 12013 8766
10016	0	0	Ki67+	 12015 8817
10017	0	0	Ki67+	 12023 8575
10018	0	0	Ki67+	 12036 8777
10019	0	0	Ki67+	 12038 9254
10020	0	0	Ki67+	 12210 8609
10021	0	0	Ki67+	 12225 8593
10022	0	0	Ki67+	 11752 9476
10023	0	0	Ki67+	 11800 9875
10024	0	0	Ki67+	 11879 9642
10025	0	0	Ki67+	 11928 9638
10026	0	0	Ki67+	 11934 9406
10027	0	0	Ki67+	 11957 9853
10028	0	0	Ki67+	 12009 9445
10029	0	0	Ki67+	 12118 9930
10030	0	0	Ki67+	 12189 9786
10031	0	0	Ki67+	 12197 9903
10032	0	0	Ki67+	 11494 10578
10033	0	0	Ki67+	 11496 10524
10034	0	0	Ki67+	 11504 10469
10035	0	0	Ki67+	 11507 10637
10036	0	0	Ki67+	 11517 10388
10037	0	0	Ki67+	 11520 10522
10038	0	0	Ki67+	 11521 10555
10039	0	0	Ki67+	 11528 10493
10040	0	0	Ki67+	 11530 10508
10041	0	0	Ki67+	 11535 10587
10042	0	0	Ki67+	 11549 10564
10043	0	0	Ki67+	 11557 10492
10044	0	0	Ki67+	 11559 10416
10045	0	0	Ki67+	 11563 10523
10046	0	0	Ki67+	 11563 10884
10047	0	0	Ki67+	 11571 10785
10048	0	0	Ki67+	 11574 10801
10049	0	0	Ki67+	 11577 10850
10050	0	0	Ki67+	 11580 10439
10051	0	0	Ki67+	 11595 10714
10052	0	0	Ki67+	 11596 10776
10053	0	0	Ki67+	 11602 10913
10054	0	0	Ki67+	 11605 10849
10055	0	0	Ki67+	 11606 10800
10056	0	0	Ki67+	 11611 10890
10057	0	0	Ki67+	 11631 10363
10058	0	0	Ki67+	 11632 10829
10059	0	0	Ki67+	 11636 10479
10060	0	0	Ki67+	 11637 10560
10061	0	0	Ki67+	 11652 10392
10062	0	0	Ki67+	 11655 10460
10063	0	0	Ki67+	 11666 10438
10064	0	0	Ki67+	 11678 10382
10065	0	0	Ki67+	 11680 10409
10066	0	0	Ki67+	 11690 10592
10067	0	0	Ki67+	 11704 10579
10068	0	0	Ki67+	 11734 10687
10069	0	0	Ki67+	 11740 10935
10070	0	0	Ki67+	 11741 10283
10071	0	0	Ki67+	 11742 10654
10072	0	0	Ki67+	 11751 10484
10073	0	0	Ki67+	 11752 10461
10074	0	0	Ki67+	 11756 10471
10075	0	0	Ki67+	 11761 10517
10076	0	0	Ki67+	 11761 10708
10077	0	0	Ki67+	 11761 10932
10078	0	0	Ki67+	 11763 10578
10079	0	0	Ki67+	 11768 10418
10080	0	0	Ki67+	 11773 10463
10081	0	0	Ki67+	 11775 10436
10082	0	0	Ki67+	 11775 10770
10083	0	0	Ki67+	 11778 10525
10084	0	0	Ki67+	 11781 10409
10085	0	0	Ki67+	 11796 10724
10086	0	0	Ki67+	 11797 10737
10087	0	0	Ki67+	 11812 10245
10088	0	0	Ki67+	 11820 10540
10089	0	0	Ki67+	 11822 10229
10090	0	0	Ki67+	 11831 10494
10091	0	0	Ki67+	 11837 10623
10092	0	0	Ki67+	 11838 10281
10093	0	0	Ki67+	 11841 10644
10094	0	0	Ki67+	 11846 10501
10095	0	0	Ki67+	 11849 10301
10096	0	0	Ki67+	 11849 10526
10097	0	0	Ki67+	 11851 10261
10098	0	0	Ki67+	 11855 10326
10099	0	0	Ki67+	 11855 10687
10100	0	0	Ki67+	 11857 10237
10101	0	0	Ki67+	 11863 10528
10102	0	0	Ki67+	 11867 10746
10103	0	0	Ki67+	 11873 10657
10104	0	0	Ki67+	 11882 10516
10105	0	0	Ki67+	 11884 10675
10106	0	0	Ki67+	 11890 10644
10107	0	0	Ki67+	 11894 10821
10108	0	0	Ki67+	 11904 10677
10109	0	0	Ki67+	 11908 10648
10110	0	0	Ki67+	 11911 10828
10111	0	0	Ki67+	 11918 10655
10112	0	0	Ki67+	 11927 10623
10113	0	0	Ki67+	 11928 10516
10114	0	0	Ki67+	 11932 10934
10115	0	0	Ki67+	 11937 10728
10116	0	0	Ki67+	 11940 10536
10117	0	0	Ki67+	 11944 10852
10118	0	0	Ki67+	 11949 10642
10119	0	0	Ki67+	 11949 10658
10120	0	0	Ki67+	 11954 10515
10121	0	0	Ki67+	 11961 10715
10122	0	0	Ki67+	 11963 10772
10123	0	0	Ki67+	 11969 10504
10124	0	0	Ki67+	 11969 10794
10125	0	0	Ki67+	 11971 10526
10126	0	0	Ki67+	 11972 10318
10127	0	0	Ki67+	 11972 10585
10128	0	0	Ki67+	 11979 10618
10129	0	0	Ki67+	 11982 10733
10130	0	0	Ki67+	 11997 10536
10131	0	0	Ki67+	 12037 10740
10132	0	0	Ki67+	 12038 10847
10133	0	0	Ki67+	 12041 10831
10134	0	0	Ki67+	 12043 10725
10135	0	0	Ki67+	 12093 10828
10136	0	0	Ki67+	 12120 10864
10137	0	0	Ki67+	 12135 10857
10138	0	0	Ki67+	 12183 10193
10139	0	0	Ki67+	 12193 10200
10140	0	0	Ki67+	 12197 10903
10141	0	0	Ki67+	 12203 10881
10142	0	0	Ki67+	 12213 10940
10143	0	0	Ki67+	 12217 10863
10144	0	0	Ki67+	 12229 10841
10145	0	0	Ki67+	 12235 10861
10146	0	0	Ki67+	 12241 10525
10147	0	0	Ki67+	 12251 10871
10148	0	0	Ki67+	 12267 10897
10149	0	0	Ki67+	 11483 11059
10150	0	0	Ki67+	 11517 11020
10151	0	0	Ki67+	 11517 11066
10152	0	0	Ki67+	 11520 11093
10153	0	0	Ki67+	 11524 10985
10154	0	0	Ki67+	 11537 11741
10155	0	0	Ki67+	 11568 11228
10156	0	0	Ki67+	 11569 11068
10157	0	0	Ki67+	 11585 11006
10158	0	0	Ki67+	 11591 11032
10159	0	0	Ki67+	 11609 11020
10160	0	0	Ki67+	 11662 11720
10161	0	0	Ki67+	 11688 11677
10162	0	0	Ki67+	 11729 11683
10163	0	0	Ki67+	 11778 10985
10164	0	0	Ki67+	 11778 11104
10165	0	0	Ki67+	 11789 11738
10166	0	0	Ki67+	 11799 11068
10167	0	0	Ki67+	 11827 11668
10168	0	0	Ki67+	 11862 10967
10169	0	0	Ki67+	 11864 11726
10170	0	0	Ki67+	 11880 10971
10171	0	0	Ki67+	 11902 11589
10172	0	0	Ki67+	 11959 11564
10173	0	0	Ki67+	 11973 11575
10174	0	0	Ki67+	 11986 11505
10175	0	0	Ki67+	 11993 11613
10176	0	0	Ki67+	 12022 11180
10177	0	0	Ki67+	 12056 11545
10178	0	0	Ki67+	 12159 11093
10179	0	0	Ki67+	 12167 11574
10180	0	0	Ki67+	 12191 10977
10181	0	0	Ki67+	 12199 11630
10182	0	0	Ki67+	 12223 11622
10183	0	0	Ki67+	 12227 11646
10184	0	0	Ki67+	 12240 11033
10185	0	0	Ki67+	 12260 10991
10186	0	0	Ki67+	 11498 12215
10187	0	0	Ki67+	 11517 11786
10188	0	0	Ki67+	 11521 11868
10189	0	0	Ki67+	 11551 12077
10190	0	0	Ki67+	 11560 12225
10191	0	0	Ki67+	 11568 12460
10192	0	0	Ki67+	 11583 12494
10193	0	0	Ki67+	 11586 11828
10194	0	0	Ki67+	 11590 12523
10195	0	0	Ki67+	 11598 12502
10196	0	0	Ki67+	 11616 12513
10197	0	0	Ki67+	 11622 12542
10198	0	0	Ki67+	 11653 12519
10199	0	0	Ki67+	 11683 12064
10200	0	0	Ki67+	 11683 12463
10201	0	0	Ki67+	 11691 12046
10202	0	0	Ki67+	 11700 11931
10203	0	0	Ki67+	 11709 12501
10204	0	0	Ki67+	 11717 11985
10205	0	0	Ki67+	 11751 12478
10206	0	0	Ki67+	 11762 12510
10207	0	0	Ki67+	 11790 11847
10208	0	0	Ki67+	 11796 11770
10209	0	0	Ki67+	 11809 11828
10210	0	0	Ki67+	 11818 11800
10211	0	0	Ki67+	 11831 12526
10212	0	0	Ki67+	 11840 12517
10213	0	0	Ki67+	 11850 11747
10214	0	0	Ki67+	 11855 11819
10215	0	0	Ki67+	 11855 12397
10216	0	0	Ki67+	 11857 11778
10217	0	0	Ki67+	 11895 12392
10218	0	0	Ki67+	 11930 12462
10219	0	0	Ki67+	 11945 12462
10220	0	0	Ki67+	 11978 12409
10221	0	0	Ki67+	 12018 12426
10222	0	0	Ki67+	 12256 12302
10223	0	0	Ki67+	 12271 12046
10224	0	0	Ki67+	 11480 12564
10225	0	0	Ki67+	 11510 13303
10226	0	0	Ki67+	 11523 13305
10227	0	0	Ki67+	 11540 13287
10228	0	0	Ki67+	 11643 12612
10229	0	0	Ki67+	 11653 12598
10230	0	0	Ki67+	 11664 12554
10231	0	0	Ki67+	 11702 12551
10232	0	0	Ki67+	 11734 12548
10233	0	0	Ki67+	 11769 13221
10234	0	0	Ki67+	 11908 12568
10235	0	0	Ki67+	 11918 12549
10236	0	0	Ki67+	 12010 12615
10237	0	0	Ki67+	 12019 12547
10238	0	0	Ki67+	 12023 12603
10239	0	0	Ki67+	 12031 12900
10240	0	0	Ki67+	 12252 12646
10241	0	0	Ki67+	 12269 13239
10242	0	0	Ki67+	 11481 13428
10243	0	0	Ki67+	 11503 13399
10244	0	0	Ki67+	 11503 13463
10245	0	0	Ki67+	 11508 13682
10246	0	0	Ki67+	 11511 13410
10247	0	0	Ki67+	 11517 13448
10248	0	0	Ki67+	 11523 13696
10249	0	0	Ki67+	 11531 13422
10250	0	0	Ki67+	 11536 13863
10251	0	0	Ki67+	 11541 13951
10252	0	0	Ki67+	 11563 13406
10253	0	0	Ki67+	 11564 13393
10254	0	0	Ki67+	 11566 13635
10255	0	0	Ki67+	 11575 13486
10256	0	0	Ki67+	 11579 13408
10257	0	0	Ki67+	 11600 13812
10258	0	0	Ki67+	 11612 13905
10259	0	0	Ki67+	 11617 13818
10260	0	0	Ki67+	 11674 13910
10261	0	0	Ki67+	 11692 13891
10262	0	0	Ki67+	 11713 13672
10263	0	0	Ki67+	 11717 13659
10264	0	0	Ki67+	 11841 13431
10265	0	0	Ki67+	 11842 13910
10266	0	0	Ki67+	 11897 13728
10267	0	0	Ki67+	 12011 13815
10268	0	0	Ki67+	 12028 13820
10269	0	0	Ki67+	 12036 13367
10270	0	0	Ki67+	 12121 13442
10271	0	0	Ki67+	 12141 14007
10272	0	0	Ki67+	 12165 13968
10273	0	0	Ki67+	 12205 13550
10274	0	0	Ki67+	 12237 13629
10275	0	0	Ki67+	 11678 14317
10276	0	0	Ki67+	 11723 14885
10277	0	0	Ki67+	 11725 14807
10278	0	0	Ki67+	 11729 14911
10279	0	0	Ki67+	 11753 14898
10280	0	0	Ki67+	 11770 14907
10281	0	0	Ki67+	 11772 14876
10282	0	0	Ki67+	 11780 14384
10283	0	0	Ki67+	 11785 14802
10284	0	0	Ki67+	 11801 14852
10285	0	0	Ki67+	 11807 14879
10286	0	0	Ki67+	 11808 14807
10287	0	0	Ki67+	 11821 14784
10288	0	0	Ki67+	 11824 14898
10289	0	0	Ki67+	 11828 14930
10290	0	0	Ki67+	 11832 14859
10291	0	0	Ki67+	 11843 14795
10292	0	0	Ki67+	 11844 14900
10293	0	0	Ki67+	 11858 14868
10294	0	0	Ki67+	 11863 14928
10295	0	0	Ki67+	 11864 14735
10296	0	0	Ki67+	 11870 14758
10297	0	0	Ki67+	 11871 14793
10298	0	0	Ki67+	 11881 14548
10299	0	0	Ki67+	 11883 14708
10300	0	0	Ki67+	 11888 14826
10301	0	0	Ki67+	 11891 14836
10302	0	0	Ki67+	 11903 14800
10303	0	0	Ki67+	 11907 14817
10304	0	0	Ki67+	 11914 14724
10305	0	0	Ki67+	 11917 14755
10306	0	0	Ki67+	 11925 14717
10307	0	0	Ki67+	 11940 14730
10308	0	0	Ki67+	 11944 14701
10309	0	0	Ki67+	 11956 14765
10310	0	0	Ki67+	 11958 14738
10311	0	0	Ki67+	 11977 14794
10312	0	0	Ki67+	 11980 14692
10313	0	0	Ki67+	 11982 14737
10314	0	0	Ki67+	 11995 14764
10315	0	0	Ki67+	 12017 14565
10316	0	0	Ki67+	 12021 14590
10317	0	0	Ki67+	 12036 14653
10318	0	0	Ki67+	 12051 14551
10319	0	0	Ki67+	 12054 14684
10320	0	0	Ki67+	 12055 14752
10321	0	0	Ki67+	 12062 14649
10322	0	0	Ki67+	 12063 14692
10323	0	0	Ki67+	 12065 14738
10324	0	0	Ki67+	 12067 14245
10325	0	0	Ki67+	 12074 14680
10326	0	0	Ki67+	 12083 14601
10327	0	0	Ki67+	 12088 14709
10328	0	0	Ki67+	 12093 14672
10329	0	0	Ki67+	 12108 14307
10330	0	0	Ki67+	 12113 14729
10331	0	0	Ki67+	 12128 14747
10332	0	0	Ki67+	 12129 14691
10333	0	0	Ki67+	 12138 14702
10334	0	0	Ki67+	 12142 14479
10335	0	0	Ki67+	 12146 14382
10336	0	0	Ki67+	 12165 14414
10337	0	0	Ki67+	 12177 14706
10338	0	0	Ki67+	 12177 14864
10339	0	0	Ki67+	 12200 14921
10340	0	0	Ki67+	 12219 14620
10341	0	0	Ki67+	 12249 14648
10342	0	0	Ki67+	 12253 14661
10343	0	0	Ki67+	 12263 14689
10344	0	0	Ki67+	 11528 15662
10345	0	0	Ki67+	 11530 15684
10346	0	0	Ki67+	 11678 15159
10347	0	0	Ki67+	 11679 15474
10348	0	0	Ki67+	 11694 15390
10349	0	0	Ki67+	 11736 15004
10350	0	0	Ki67+	 11740 14980
10351	0	0	Ki67+	 11741 15033
10352	0	0	Ki67+	 11749 15331
10353	0	0	Ki67+	 11750 14975
10354	0	0	Ki67+	 11755 15024
10355	0	0	Ki67+	 11757 14990
10356	0	0	Ki67+	 11762 14963
10357	0	0	Ki67+	 11771 15009
10358	0	0	Ki67+	 11771 15184
10359	0	0	Ki67+	 11772 15228
10360	0	0	Ki67+	 11781 15325
10361	0	0	Ki67+	 11805 14964
10362	0	0	Ki67+	 11811 15114
10363	0	0	Ki67+	 11818 14959
10364	0	0	Ki67+	 11827 15132
10365	0	0	Ki67+	 11842 15111
10366	0	0	Ki67+	 11851 15102
10367	0	0	Ki67+	 11859 14958
10368	0	0	Ki67+	 11864 15089
10369	0	0	Ki67+	 11880 15639
10370	0	0	Ki67+	 11921 15149
10371	0	0	Ki67+	 11944 15142
10372	0	0	Ki67+	 11991 14955
10373	0	0	Ki67+	 11995 14966
10374	0	0	Ki67+	 12016 15247
10375	0	0	Ki67+	 12027 15409
10376	0	0	Ki67+	 12031 15241
10377	0	0	Ki67+	 12032 15394
10378	0	0	Ki67+	 12054 15198
10379	0	0	Ki67+	 12067 15440
10380	0	0	Ki67+	 12077 15562
10381	0	0	Ki67+	 12081 15679
10382	0	0	Ki67+	 12083 15215
10383	0	0	Ki67+	 12089 15242
10384	0	0	Ki67+	 12090 15312
10385	0	0	Ki67+	 12090 15491
10386	0	0	Ki67+	 12097 15409
10387	0	0	Ki67+	 12101 15150
10388	0	0	Ki67+	 12101 15173
10389	0	0	Ki67+	 12113 15456
10390	0	0	Ki67+	 12118 15371
10391	0	0	Ki67+	 12118 15421
10392	0	0	Ki67+	 12121 15482
10393	0	0	Ki67+	 12127 15413
10394	0	0	Ki67+	 12130 15321
10395	0	0	Ki67+	 12135 15385
10396	0	0	Ki67+	 12136 15352
10397	0	0	Ki67+	 12138 15231
10398	0	0	Ki67+	 12139 15205
10399	0	0	Ki67+	 12151 15192
10400	0	0	Ki67+	 12163 15477
10401	0	0	Ki67+	 12170 15152
10402	0	0	Ki67+	 12170 15453
10403	0	0	Ki67+	 12182 15021
10404	0	0	Ki67+	 12190 15135
10405	0	0	Ki67+	 12193 15096
10406	0	0	Ki67+	 12199 15016
10407	0	0	Ki67+	 12218 15238
10408	0	0	Ki67+	 12223 15255
10409	0	0	Ki67+	 12237 15256
10410	0	0	Ki67+	 12251 15190
10411	0	0	Ki67+	 12257 15479
10412	0	0	Ki67+	 12262 15424
10413	0	0	Ki67+	 12271 15273
10414	0	0	Ki67+	 11496 15886
10415	0	0	Ki67+	 11497 16280
10416	0	0	Ki67+	 11516 16350
10417	0	0	Ki67+	 11519 16310
10418	0	0	Ki67+	 11523 15854
10419	0	0	Ki67+	 11528 16236
10420	0	0	Ki67+	 11534 16283
10421	0	0	Ki67+	 11547 16283
10422	0	0	Ki67+	 11553 16297
10423	0	0	Ki67+	 11561 15749
10424	0	0	Ki67+	 11562 16313
10425	0	0	Ki67+	 11563 16293
10426	0	0	Ki67+	 11577 16265
10427	0	0	Ki67+	 11580 15806
10428	0	0	Ki67+	 11615 16297
10429	0	0	Ki67+	 11619 16275
10430	0	0	Ki67+	 11627 16252
10431	0	0	Ki67+	 11630 16299
10432	0	0	Ki67+	 11656 16330
10433	0	0	Ki67+	 11664 16270
10434	0	0	Ki67+	 11683 16279
10435	0	0	Ki67+	 11696 16321
10436	0	0	Ki67+	 11841 16274
10437	0	0	Ki67+	 11890 16302
10438	0	0	Ki67+	 11938 15862
10439	0	0	Ki67+	 11941 16335
10440	0	0	Ki67+	 11948 16207
10441	0	0	Ki67+	 11950 15877
10442	0	0	Ki67+	 11964 16166
10443	0	0	Ki67+	 12012 15812
10444	0	0	Ki67+	 12033 16224
10445	0	0	Ki67+	 12035 16484
10446	0	0	Ki67+	 12038 16457
10447	0	0	Ki67+	 12070 16452
10448	0	0	Ki67+	 12077 16037
10449	0	0	Ki67+	 12117 16215
10450	0	0	Ki67+	 12188 16280
10451	0	0	Ki67+	 12208 15780
10452	0	0	Ki67+	 12212 15765
10453	0	0	Ki67+	 11504 17235
10454	0	0	Ki67+	 11531 16861
10455	0	0	Ki67+	 11546 16578
10456	0	0	Ki67+	 11567 16595
10457	0	0	Ki67+	 11572 16770
10458	0	0	Ki67+	 11578 16660
10459	0	0	Ki67+	 11583 17119
10460	0	0	Ki67+	 11637 17339
10461	0	0	Ki67+	 11653 16675
10462	0	0	Ki67+	 11710 16625
10463	0	0	Ki67+	 11725 16653
10464	0	0	Ki67+	 11787 16691
10465	0	0	Ki67+	 11810 16664
10466	0	0	Ki67+	 11815 17215
10467	0	0	Ki67+	 11852 17014
10468	0	0	Ki67+	 11892 16893
10469	0	0	Ki67+	 11945 16810
10470	0	0	Ki67+	 11973 17202
10471	0	0	Ki67+	 11976 17183
10472	0	0	Ki67+	 11999 17086
10473	0	0	Ki67+	 12007 17166
10474	0	0	Ki67+	 12040 17160
10475	0	0	Ki67+	 12044 17174
10476	0	0	Ki67+	 12092 17097
10477	0	0	Ki67+	 12111 17116
10478	0	0	Ki67+	 11575 17868
10479	0	0	Ki67+	 11623 17746
10480	0	0	Ki67+	 11629 17959
10481	0	0	Ki67+	 11631 17361
10482	0	0	Ki67+	 11638 17390
10483	0	0	Ki67+	 11646 18096
10484	0	0	Ki67+	 11660 17395
10485	0	0	Ki67+	 11666 18086
10486	0	0	Ki67+	 11710 17459
10487	0	0	Ki67+	 11720 17449
10488	0	0	Ki67+	 11856 17499
10489	0	0	Ki67+	 11860 17489
10490	0	0	Ki67+	 11861 17692
10491	0	0	Ki67+	 11889 17356
10492	0	0	Ki67+	 11929 17384
10493	0	0	Ki67+	 12025 17527
10494	0	0	Ki67+	 12082 17745
10495	0	0	Ki67+	 12089 17854
10496	0	0	Ki67+	 12113 17695
10497	0	0	Ki67+	 12241 18087
10498	0	0	Ki67+	 11513 18758
10499	0	0	Ki67+	 11547 18833
10500	0	0	Ki67+	 11613 18523
10501	0	0	Ki67+	 11710 18305
10502	0	0	Ki67+	 11781 18328
10503	0	0	Ki67+	 11783 18316
10504	0	0	Ki67+	 11845 18643
10505	0	0	Ki67+	 11882 18621
10506	0	0	Ki67+	 11894 18717
10507	0	0	Ki67+	 11905 18549
10508	0	0	Ki67+	 11931 18315
10509	0	0	Ki67+	 11943 18303
10510	0	0	Ki67+	 11978 18589
10511	0	0	Ki67+	 11990 18893
10512	0	0	Ki67+	 12010 18822
10513	0	0	Ki67+	 12075 18403
10514	0	0	Ki67+	 12145 18903
10515	0	0	Ki67+	 12187 18614
10516	0	0	Ki67+	 12214 18621
10517	0	0	Ki67+	 12240 18611
10518	0	0	Ki67+	 12257 18621
10519	0	0	Ki67+	 12258 18819
10520	0	0	Ki67+	 11482 19074
10521	0	0	Ki67+	 11598 19717
10522	0	0	Ki67+	 11671 19732
10523	0	0	Ki67+	 11696 19128
10524	0	0	Ki67+	 11800 19239
10525	0	0	Ki67+	 11803 19047
10526	0	0	Ki67+	 11806 19082
10527	0	0	Ki67+	 11810 19468
10528	0	0	Ki67+	 11828 19423
10529	0	0	Ki67+	 11838 19105
10530	0	0	Ki67+	 11891 19017
10531	0	0	Ki67+	 11928 19330
10532	0	0	Ki67+	 11932 19635
10533	0	0	Ki67+	 11964 19157
10534	0	0	Ki67+	 12020 19321
10535	0	0	Ki67+	 12096 19665
10536	0	0	Ki67+	 12114 19388
10537	0	0	Ki67+	 12126 19052
10538	0	0	Ki67+	 12180 18990
10539	0	0	Ki67+	 12212 19085
10540	0	0	Ki67+	 12220 19434
10541	0	0	Ki67+	 12257 19181
10542	0	0	Ki67+	 11526 20512
10543	0	0	Ki67+	 11764 20434
10544	0	0	Ki67+	 11807 20008
10545	0	0	Ki67+	 11899 20377
10546	0	0	Ki67+	 11981 19911
10547	0	0	Ki67+	 12017 19982
10548	0	0	Ki67+	 12064 20142
10549	0	0	Ki67+	 12081 20494
10550	0	0	Ki67+	 12164 20083
10551	0	0	Ki67+	 12201 20040
10552	0	0	Ki67+	 11520 20729
10553	0	0	Ki67+	 11527 20743
10554	0	0	Ki67+	 11530 20768
10555	0	0	Ki67+	 11534 20560
10556	0	0	Ki67+	 11604 20654
10557	0	0	Ki67+	 11610 21082
10558	0	0	Ki67+	 11641 20771
10559	0	0	Ki67+	 11716 20608
10560	0	0	Ki67+	 11724 20777
10561	0	0	Ki67+	 11800 20619
10562	0	0	Ki67+	 11832 20610
10563	0	0	Ki67+	 11925 20996
10564	0	0	Ki67+	 11954 21248
10565	0	0	Ki67+	 12087 21262
10566	0	0	Ki67+	 12105 21087
10567	0	0	Ki67+	 12137 20897
10568	0	0	Ki67+	 12161 20790
10569	0	0	Ki67+	 12191 20640
10570	0	0	Ki67+	 12196 20937
10571	0	0	Ki67+	 12219 21083
10572	0	0	Ki67+	 12265 21276
10573	0	0	Ki67+	 11545 21974
10574	0	0	Ki67+	 11565 21675
10575	0	0	Ki67+	 11573 21688
10576	0	0	Ki67+	 11707 21545
10577	0	0	Ki67+	 11776 21668
10578	0	0	Ki67+	 11795 21646
10579	0	0	Ki67+	 11901 21987
10580	0	0	Ki67+	 11914 21468
10581	0	0	Ki67+	 11946 21536
10582	0	0	Ki67+	 12057 21977
10583	0	0	Ki67+	 12168 21887
10584	0	0	Ki67+	 11486 22384
10585	0	0	Ki67+	 11497 22239
10586	0	0	Ki67+	 11523 22842
10587	0	0	Ki67+	 11732 22311
10588	0	0	Ki67+	 11748 22151
10589	0	0	Ki67+	 11885 22216
10590	0	0	Ki67+	 11958 22813
10591	0	0	Ki67+	 11968 22711
10592	0	0	Ki67+	 11498 23490
10593	0	0	Ki67+	 11517 23467
10594	0	0	Ki67+	 11528 23434
10595	0	0	Ki67+	 11540 23103
10596	0	0	Ki67+	 11544 23595
10597	0	0	Ki67+	 11552 23428
10598	0	0	Ki67+	 11560 23448
10599	0	0	Ki67+	 11612 23701
10600	0	0	Ki67+	 11673 23514
10601	0	0	Ki67+	 11696 23141
10602	0	0	Ki67+	 11696 23636
10603	0	0	Ki67+	 11702 23484
10604	0	0	Ki67+	 11718 23445
10605	0	0	Ki67+	 11731 23604
10606	0	0	Ki67+	 11744 23272
10607	0	0	Ki67+	 11762 23502
10608	0	0	Ki67+	 11842 23560
10609	0	0	Ki67+	 11886 23583
10610	0	0	Ki67+	 11898 23621
10611	0	0	Ki67+	 11927 23526
10612	0	0	Ki67+	 11935 23389
10613	0	0	Ki67+	 11960 23594
10614	0	0	Ki67+	 11969 23522
10615	0	0	Ki67+	 11970 23733
10616	0	0	Ki67+	 12009 23409
10617	0	0	Ki67+	 12017 23172
10618	0	0	Ki67+	 12054 23425
10619	0	0	Ki67+	 12056 23070
10620	0	0	Ki67+	 12099 23193
10621	0	0	Ki67+	 12185 23541
10622	0	0	Ki67+	 11478 24218
10623	0	0	Ki67+	 11590 24358
10624	0	0	Ki67+	 11608 24129
10625	0	0	Ki67+	 11705 23997
10626	0	0	Ki67+	 11721 24059
10627	0	0	Ki67+	 11725 24096
10628	0	0	Ki67+	 11760 23973
10629	0	0	Ki67+	 11786 23953
10630	0	0	Ki67+	 11807 24378
10631	0	0	Ki67+	 11814 23995
10632	0	0	Ki67+	 11870 23828
10633	0	0	Ki67+	 11871 23947
10634	0	0	Ki67+	 11911 24086
10635	0	0	Ki67+	 11927 23781
10636	0	0	Ki67+	 11934 24107
10637	0	0	Ki67+	 11936 24309
10638	0	0	Ki67+	 11953 23768
10639	0	0	Ki67+	 12005 23771
10640	0	0	Ki67+	 12009 24233
10641	0	0	Ki67+	 12024 23805
10642	0	0	Ki67+	 12031 23830
10643	0	0	Ki67+	 12070 23990
10644	0	0	Ki67+	 12101 23873
10645	0	0	Ki67+	 12121 23990
10646	0	0	Ki67+	 12154 24044
10647	0	0	Ki67+	 12165 24005
10648	0	0	Ki67+	 12236 23949
10649	0	0	Ki67+	 12266 24477
10650	0	0	Ki67+	 12267 23957
10651	0	0	Ki67+	 11488 25156
10652	0	0	Ki67+	 11493 25141
10653	0	0	Ki67+	 11495 25221
10654	0	0	Ki67+	 11497 25257
10655	0	0	Ki67+	 11498 24786
10656	0	0	Ki67+	 11518 25208
10657	0	0	Ki67+	 11521 25086
10658	0	0	Ki67+	 11535 25095
10659	0	0	Ki67+	 11539 24552
10660	0	0	Ki67+	 11541 24957
10661	0	0	Ki67+	 11571 25078
10662	0	0	Ki67+	 11575 24630
10663	0	0	Ki67+	 11652 24950
10664	0	0	Ki67+	 11657 25152
10665	0	0	Ki67+	 11678 25104
10666	0	0	Ki67+	 11687 25017
10667	0	0	Ki67+	 11693 24862
10668	0	0	Ki67+	 11707 25326
10669	0	0	Ki67+	 11714 25110
10670	0	0	Ki67+	 11715 25098
10671	0	0	Ki67+	 11716 25145
10672	0	0	Ki67+	 11727 24942
10673	0	0	Ki67+	 11730 25222
10674	0	0	Ki67+	 11731 25107
10675	0	0	Ki67+	 11734 25318
10676	0	0	Ki67+	 11743 24964
10677	0	0	Ki67+	 11753 25336
10678	0	0	Ki67+	 11758 25279
10679	0	0	Ki67+	 11765 25106
10680	0	0	Ki67+	 11770 25061
10681	0	0	Ki67+	 11774 25303
10682	0	0	Ki67+	 11794 24881
10683	0	0	Ki67+	 11795 25321
10684	0	0	Ki67+	 11799 24901
10685	0	0	Ki67+	 11801 24590
10686	0	0	Ki67+	 11804 24915
10687	0	0	Ki67+	 11805 25189
10688	0	0	Ki67+	 11806 25054
10689	0	0	Ki67+	 11806 25093
10690	0	0	Ki67+	 11812 24892
10691	0	0	Ki67+	 11823 25150
10692	0	0	Ki67+	 11844 25222
10693	0	0	Ki67+	 11848 25048
10694	0	0	Ki67+	 11853 25317
10695	0	0	Ki67+	 11854 25208
10696	0	0	Ki67+	 11860 25331
10697	0	0	Ki67+	 11871 25296
10698	0	0	Ki67+	 11880 25115
10699	0	0	Ki67+	 11888 24766
10700	0	0	Ki67+	 11912 25139
10701	0	0	Ki67+	 11935 25280
10702	0	0	Ki67+	 11944 25073
10703	0	0	Ki67+	 11948 25089
10704	0	0	Ki67+	 11960 25134
10705	0	0	Ki67+	 11962 25156
10706	0	0	Ki67+	 11970 25293
10707	0	0	Ki67+	 11977 25108
10708	0	0	Ki67+	 11986 25297
10709	0	0	Ki67+	 12003 25072
10710	0	0	Ki67+	 12025 25232
10711	0	0	Ki67+	 12074 25027
10712	0	0	Ki67+	 12075 24918
10713	0	0	Ki67+	 12110 25299
10714	0	0	Ki67+	 12110 25314
10715	0	0	Ki67+	 12122 24565
10716	0	0	Ki67+	 12128 25314
10717	0	0	Ki67+	 12141 25322
10718	0	0	Ki67+	 12232 24669
10719	0	0	Ki67+	 12244 25296
10720	0	0	Ki67+	 12268 24880
10721	0	0	Ki67+	 11488 25582
10722	0	0	Ki67+	 11510 26031
10723	0	0	Ki67+	 11541 25418
10724	0	0	Ki67+	 11543 25444
10725	0	0	Ki67+	 11571 25536
10726	0	0	Ki67+	 11572 25424
10727	0	0	Ki67+	 11584 25629
10728	0	0	Ki67+	 11595 25425
10729	0	0	Ki67+	 11598 25634
10730	0	0	Ki67+	 11632 25355
10731	0	0	Ki67+	 11652 25394
10732	0	0	Ki67+	 11655 25954
10733	0	0	Ki67+	 11676 25415
10734	0	0	Ki67+	 11682 25575
10735	0	0	Ki67+	 11704 25957
10736	0	0	Ki67+	 11716 25847
10737	0	0	Ki67+	 11726 25469
10738	0	0	Ki67+	 11729 25957
10739	0	0	Ki67+	 11730 25653
10740	0	0	Ki67+	 11730 25751
10741	0	0	Ki67+	 11737 25912
10742	0	0	Ki67+	 11755 25392
10743	0	0	Ki67+	 11761 25944
10744	0	0	Ki67+	 11788 26059
10745	0	0	Ki67+	 11797 25431
10746	0	0	Ki67+	 11821 25366
10747	0	0	Ki67+	 11838 25623
10748	0	0	Ki67+	 11842 25378
10749	0	0	Ki67+	 11846 25906
10750	0	0	Ki67+	 11851 25809
10751	0	0	Ki67+	 11866 26007
10752	0	0	Ki67+	 11904 25459
10753	0	0	Ki67+	 11919 25941
10754	0	0	Ki67+	 12004 25977
10755	0	0	Ki67+	 12016 25354
10756	0	0	Ki67+	 12030 25974
10757	0	0	Ki67+	 12035 25767
10758	0	0	Ki67+	 12043 25986
10759	0	0	Ki67+	 12044 25952
10760	0	0	Ki67+	 12050 25678
10761	0	0	Ki67+	 12054 25353
10762	0	0	Ki67+	 12079 25681
10763	0	0	Ki67+	 12123 25953
10764	0	0	Ki67+	 12183 25401
10765	0	0	Ki67+	 12186 25622
10766	0	0	Ki67+	 12193 25350
10767	0	0	Ki67+	 12258 25380
10768	0	0	Ki67+	 12266 25793
10769	0	0	Ki67+	 12268 25825
10770	0	0	Ki67+	 12270 25404
10771	0	0	Ki67+	 11490 26542
10772	0	0	Ki67+	 11496 26794
10773	0	0	Ki67+	 11525 26860
10774	0	0	Ki67+	 11548 26810
10775	0	0	Ki67+	 11558 26661
10776	0	0	Ki67+	 11598 26778
10777	0	0	Ki67+	 11617 26756
10778	0	0	Ki67+	 11639 26768
10779	0	0	Ki67+	 11690 26879
10780	0	0	Ki67+	 11691 26363
10781	0	0	Ki67+	 11720 26360
10782	0	0	Ki67+	 11751 26936
10783	0	0	Ki67+	 11800 26271
10784	0	0	Ki67+	 11807 26296
10785	0	0	Ki67+	 11854 26305
10786	0	0	Ki67+	 11862 26221
10787	0	0	Ki67+	 11883 26233
10788	0	0	Ki67+	 11952 26354
10789	0	0	Ki67+	 11984 26473
10790	0	0	Ki67+	 11999 26579
10791	0	0	Ki67+	 12067 26551
10792	0	0	Ki67+	 12200 26434
10793	0	0	Ki67+	 12217 26439
10794	0	0	Ki67+	 11535 27692
10795	0	0	Ki67+	 11537 27610
10796	0	0	Ki67+	 11538 27662
10797	0	0	Ki67+	 11563 27672
10798	0	0	Ki67+	 11579 27589
10799	0	0	Ki67+	 11590 27682
10800	0	0	Ki67+	 11595 27639
10801	0	0	Ki67+	 11595 27664
10802	0	0	Ki67+	 11668 27197
10803	0	0	Ki67+	 11690 27338
10804	0	0	Ki67+	 11736 26964
10805	0	0	Ki67+	 11763 26972
10806	0	0	Ki67+	 11782 26951
10807	0	0	Ki67+	 11942 27142
10808	0	0	Ki67+	 11979 27140
10809	0	0	Ki67+	 11981 27112
10810	0	0	Ki67+	 11994 27703
10811	0	0	Ki67+	 12009 27095
10812	0	0	Ki67+	 12019 27148
10813	0	0	Ki67+	 12030 27080
10814	0	0	Ki67+	 12047 27139
10815	0	0	Ki67+	 12087 27052
10816	0	0	Ki67+	 12103 27094
10817	0	0	Ki67+	 12175 27331
10818	0	0	Ki67+	 12200 26964
10819	0	0	Ki67+	 12205 27699
10820	0	0	Ki67+	 12233 27714
10821	0	0	Ki67+	 11474 27924
10822	0	0	Ki67+	 11533 28316
10823	0	0	Ki67+	 11592 28347
10824	0	0	Ki67+	 11613 28308
10825	0	0	Ki67+	 11632 28254
10826	0	0	Ki67+	 11641 28263
10827	0	0	Ki67+	 11717 28513
10828	0	0	Ki67+	 11728 28514
10829	0	0	Ki67+	 11742 28496
10830	0	0	Ki67+	 11761 28374
10831	0	0	Ki67+	 11774 28334
10832	0	0	Ki67+	 11783 28348
10833	0	0	Ki67+	 11951 28463
10834	0	0	Ki67+	 11995 28397
10835	0	0	Ki67+	 12049 28370
10836	0	0	Ki67+	 12052 27892
10837	0	0	Ki67+	 12071 28222
10838	0	0	Ki67+	 12076 28295
10839	0	0	Ki67+	 12090 28244
10840	0	0	Ki67+	 12105 28451
10841	0	0	Ki67+	 12108 28222
10842	0	0	Ki67+	 12110 27860
10843	0	0	Ki67+	 12150 27903
10844	0	0	Ki67+	 12190 27909
10845	0	0	Ki67+	 12210 28004
10846	0	0	Ki67+	 11475 29009
10847	0	0	Ki67+	 11477 28614
10848	0	0	Ki67+	 11520 28883
10849	0	0	Ki67+	 11543 28888
10850	0	0	Ki67+	 11551 28797
10851	0	0	Ki67+	 11572 28857
10852	0	0	Ki67+	 11657 28742
10853	0	0	Ki67+	 11665 28659
10854	0	0	Ki67+	 11677 28673
10855	0	0	Ki67+	 11746 29097
10856	0	0	Ki67+	 11755 28755
10857	0	0	Ki67+	 11783 28819
10858	0	0	Ki67+	 11807 28800
10859	0	0	Ki67+	 11824 28727
10860	0	0	Ki67+	 11827 28741
10861	0	0	Ki67+	 11860 28739
10862	0	0	Ki67+	 11906 28753
10863	0	0	Ki67+	 11910 28888
10864	0	0	Ki67+	 11920 28952
10865	0	0	Ki67+	 11921 28690
10866	0	0	Ki67+	 11937 28694
10867	0	0	Ki67+	 11949 28729
10868	0	0	Ki67+	 11960 28702
10869	0	0	Ki67+	 11963 28757
10870	0	0	Ki67+	 11984 28756
10871	0	0	Ki67+	 12098 29285
10872	0	0	Ki67+	 12112 29203
10873	0	0	Ki67+	 12120 29289
10874	0	0	Ki67+	 12164 29274
10875	0	0	Ki67+	 12167 28851
10876	0	0	Ki67+	 12189 29154
10877	0	0	Ki67+	 12190 29281
10878	0	0	Ki67+	 12197 28883
10879	0	0	Ki67+	 12205 29164
10880	0	0	Ki67+	 12222 29142
10881	0	0	Ki67+	 12237 28671
10882	0	0	Ki67+	 11498 29574
10883	0	0	Ki67+	 11513 29585
10884	0	0	Ki67+	 11575 29357
10885	0	0	Ki67+	 11590 29751
10886	0	0	Ki67+	 11601 29352
10887	0	0	Ki67+	 11609 29597
10888	0	0	Ki67+	 11628 29756
10889	0	0	Ki67+	 11640 29794
10890	0	0	Ki67+	 11654 29552
10891	0	0	Ki67+	 11654 29645
10892	0	0	Ki67+	 11657 29705
10893	0	0	Ki67+	 11677 29435
10894	0	0	Ki67+	 11685 29629
10895	0	0	Ki67+	 11695 29729
10896	0	0	Ki67+	 11702 29573
10897	0	0	Ki67+	 11749 29772
10898	0	0	Ki67+	 11758 29603
10899	0	0	Ki67+	 11767 29391
10900	0	0	Ki67+	 11771 29765
10901	0	0	Ki67+	 11786 29443
10902	0	0	Ki67+	 11839 29865
10903	0	0	Ki67+	 11841 30003
10904	0	0	Ki67+	 11845 30049
10905	0	0	Ki67+	 11851 29795
10906	0	0	Ki67+	 11854 30087
10907	0	0	Ki67+	 11861 29848
10908	0	0	Ki67+	 11869 29809
10909	0	0	Ki67+	 11869 30121
10910	0	0	Ki67+	 11873 29994
10911	0	0	Ki67+	 11878 29942
10912	0	0	Ki67+	 11879 30036
10913	0	0	Ki67+	 11880 30117
10914	0	0	Ki67+	 11894 30106
10915	0	0	Ki67+	 11896 30117
10916	0	0	Ki67+	 11910 29922
10917	0	0	Ki67+	 12031 29718
10918	0	0	Ki67+	 12037 30053
10919	0	0	Ki67+	 12046 29723
10920	0	0	Ki67+	 12081 29714
10921	0	0	Ki67+	 12085 29385
10922	0	0	Ki67+	 12108 29704
10923	0	0	Ki67+	 12109 30058
10924	0	0	Ki67+	 12129 30040
10925	0	0	Ki67+	 12133 29392
10926	0	0	Ki67+	 12135 29417
10927	0	0	Ki67+	 12150 30008
10928	0	0	Ki67+	 12153 29428
10929	0	0	Ki67+	 11839 30192
10930	0	0	Ki67+	 11841 30154
10931	0	0	Ki67+	 11850 30210
10932	0	0	Ki67+	 11886 30267
10933	0	0	Ki67+	 11893 30295
10934	0	0	Ki67+	 11894 30196
10935	0	0	Ki67+	 11895 30244
10936	0	0	Ki67+	 11905 30319
10937	0	0	Ki67+	 11908 30260
10938	0	0	Ki67+	 11938 30255
10939	0	0	Ki67+	 11941 30338
10940	0	0	Ki67+	 11948 30297
10941	0	0	Ki67+	 11959 30369
10942	0	0	Ki67+	 11968 30332
10943	0	0	Ki67+	 11978 30223
10944	0	0	Ki67+	 11979 30404
10945	0	0	Ki67+	 11990 30293
10946	0	0	Ki67+	 12001 30343
10947	0	0	Ki67+	 12040 30395
10948	0	0	Ki67+	 12056 30294
10949	0	0	Ki67+	 12061 30191
10950	0	0	Ki67+	 12073 30230
10951	0	0	Ki67+	 12073 30298
10952	0	0	Ki67+	 12184 30483
10953	0	0	Ki67+	 12205 30416
10954	0	0	Ki67+	 12205 30592
10955	0	0	Ki67+	 12232 30747
10956	0	0	Ki67+	 12235 30403
10957	0	0	Ki67+	 12249 30368
10958	0	0	Ki67+	 12255 30501
10959	0	0	Ki67+	 12271 30421
10960	0	0	Ki67+	 12765 7873
10961	0	0	Ki67+	 12770 7843
10962	0	0	Ki67+	 12783 7886
10963	0	0	Ki67+	 12793 7902
10964	0	0	Ki67+	 12927 7311
10965	0	0	Ki67+	 13068 7817
10966	0	0	Ki67+	 12293 8501
10967	0	0	Ki67+	 12328 8275
10968	0	0	Ki67+	 12335 8158
10969	0	0	Ki67+	 12341 8527
10970	0	0	Ki67+	 12348 8303
10971	0	0	Ki67+	 12349 8510
10972	0	0	Ki67+	 12359 8325
10973	0	0	Ki67+	 12361 8179
10974	0	0	Ki67+	 12366 8216
10975	0	0	Ki67+	 12370 8355
10976	0	0	Ki67+	 12374 8134
10977	0	0	Ki67+	 12385 8111
10978	0	0	Ki67+	 12400 8348
10979	0	0	Ki67+	 12401 8327
10980	0	0	Ki67+	 12419 8472
10981	0	0	Ki67+	 12426 8312
10982	0	0	Ki67+	 12429 8235
10983	0	0	Ki67+	 12432 8350
10984	0	0	Ki67+	 12433 8361
10985	0	0	Ki67+	 12436 8216
10986	0	0	Ki67+	 12441 8237
10987	0	0	Ki67+	 12445 8331
10988	0	0	Ki67+	 12455 8322
10989	0	0	Ki67+	 12457 8360
10990	0	0	Ki67+	 12461 8300
10991	0	0	Ki67+	 12473 8330
10992	0	0	Ki67+	 12481 8411
10993	0	0	Ki67+	 12483 8132
10994	0	0	Ki67+	 12483 8433
10995	0	0	Ki67+	 12487 8281
10996	0	0	Ki67+	 12492 8406
10997	0	0	Ki67+	 12503 8339
10998	0	0	Ki67+	 12508 8517
10999	0	0	Ki67+	 12509 8267
11000	0	0	Ki67+	 12515 8297
11001	0	0	Ki67+	 12522 8371
11002	0	0	Ki67+	 12539 8268
11003	0	0	Ki67+	 12592 8361
11004	0	0	Ki67+	 12649 8258
11005	0	0	Ki67+	 12655 8268
11006	0	0	Ki67+	 12659 8330
11007	0	0	Ki67+	 12667 8284
11008	0	0	Ki67+	 12681 8239
11009	0	0	Ki67+	 12694 8340
11010	0	0	Ki67+	 12695 8309
11011	0	0	Ki67+	 12705 8286
11012	0	0	Ki67+	 12706 8465
11013	0	0	Ki67+	 12715 8370
11014	0	0	Ki67+	 12720 8322
11015	0	0	Ki67+	 12724 8201
11016	0	0	Ki67+	 12740 8228
11017	0	0	Ki67+	 12746 8351
11018	0	0	Ki67+	 12749 8206
11019	0	0	Ki67+	 12755 8091
11020	0	0	Ki67+	 12770 8327
11021	0	0	Ki67+	 12777 7984
11022	0	0	Ki67+	 12779 8185
11023	0	0	Ki67+	 12787 8156
11024	0	0	Ki67+	 12790 8138
11025	0	0	Ki67+	 12807 7944
11026	0	0	Ki67+	 12810 8196
11027	0	0	Ki67+	 12842 8077
11028	0	0	Ki67+	 12849 8046
11029	0	0	Ki67+	 12864 8107
11030	0	0	Ki67+	 12867 8036
11031	0	0	Ki67+	 12875 8029
11032	0	0	Ki67+	 12878 8006
11033	0	0	Ki67+	 12925 8032
11034	0	0	Ki67+	 13014 8368
11035	0	0	Ki67+	 12467 9059
11036	0	0	Ki67+	 12602 8828
11037	0	0	Ki67+	 12613 8818
11038	0	0	Ki67+	 12624 8884
11039	0	0	Ki67+	 12630 9290
11040	0	0	Ki67+	 12671 8902
11041	0	0	Ki67+	 12747 9221
11042	0	0	Ki67+	 12753 9238
11043	0	0	Ki67+	 12942 9040
11044	0	0	Ki67+	 12949 9311
11045	0	0	Ki67+	 12951 9285
11046	0	0	Ki67+	 12983 9248
11047	0	0	Ki67+	 13019 9093
11048	0	0	Ki67+	 13025 9153
11049	0	0	Ki67+	 13026 9264
11050	0	0	Ki67+	 13040 9227
11051	0	0	Ki67+	 13044 9196
11052	0	0	Ki67+	 13049 9156
11053	0	0	Ki67+	 13051 9061
11054	0	0	Ki67+	 12284 10030
11055	0	0	Ki67+	 12312 9923
11056	0	0	Ki67+	 12381 9570
11057	0	0	Ki67+	 12397 10006
11058	0	0	Ki67+	 12439 10302
11059	0	0	Ki67+	 12532 10096
11060	0	0	Ki67+	 12542 10210
11061	0	0	Ki67+	 12548 10077
11062	0	0	Ki67+	 12561 10210
11063	0	0	Ki67+	 12579 9852
11064	0	0	Ki67+	 12588 10162
11065	0	0	Ki67+	 12594 10046
11066	0	0	Ki67+	 12612 10162
11067	0	0	Ki67+	 12616 10253
11068	0	0	Ki67+	 12622 9999
11069	0	0	Ki67+	 12626 9819
11070	0	0	Ki67+	 12626 10089
11071	0	0	Ki67+	 12629 10029
11072	0	0	Ki67+	 12633 10170
11073	0	0	Ki67+	 12648 9920
11074	0	0	Ki67+	 12649 10074
11075	0	0	Ki67+	 12669 10045
11076	0	0	Ki67+	 12674 10026
11077	0	0	Ki67+	 12678 10170
11078	0	0	Ki67+	 12686 10138
11079	0	0	Ki67+	 12690 10092
11080	0	0	Ki67+	 12723 10232
11081	0	0	Ki67+	 12797 10280
11082	0	0	Ki67+	 12834 9662
11083	0	0	Ki67+	 12891 9855
11084	0	0	Ki67+	 12897 9939
11085	0	0	Ki67+	 12899 10044
11086	0	0	Ki67+	 12907 9685
11087	0	0	Ki67+	 12908 10005
11088	0	0	Ki67+	 12920 10015
11089	0	0	Ki67+	 12935 10241
11090	0	0	Ki67+	 12951 9747
11091	0	0	Ki67+	 12959 9765
11092	0	0	Ki67+	 12969 10115
11093	0	0	Ki67+	 12984 9897
11094	0	0	Ki67+	 12988 9653
11095	0	0	Ki67+	 12995 9765
11096	0	0	Ki67+	 12996 10285
11097	0	0	Ki67+	 12997 10140
11098	0	0	Ki67+	 12998 9785
11099	0	0	Ki67+	 13006 9773
11100	0	0	Ki67+	 13018 9804
11101	0	0	Ki67+	 13019 9845
11102	0	0	Ki67+	 13020 9788
11103	0	0	Ki67+	 13023 9658
11104	0	0	Ki67+	 13024 9814
11105	0	0	Ki67+	 13033 9875
11106	0	0	Ki67+	 13034 10128
11107	0	0	Ki67+	 13061 9655
11108	0	0	Ki67+	 13064 9688
11109	0	0	Ki67+	 12283 10954
11110	0	0	Ki67+	 12284 10973
11111	0	0	Ki67+	 12289 11001
11112	0	0	Ki67+	 12300 10941
11113	0	0	Ki67+	 12324 10948
11114	0	0	Ki67+	 12342 10570
11115	0	0	Ki67+	 12385 10731
11116	0	0	Ki67+	 12402 10711
11117	0	0	Ki67+	 12430 10805
11118	0	0	Ki67+	 12450 10791
11119	0	0	Ki67+	 12454 10336
11120	0	0	Ki67+	 12466 10847
11121	0	0	Ki67+	 12488 10724
11122	0	0	Ki67+	 12496 10339
11123	0	0	Ki67+	 12527 10397
11124	0	0	Ki67+	 12541 10563
11125	0	0	Ki67+	 12588 10902
11126	0	0	Ki67+	 12604 10428
11127	0	0	Ki67+	 12627 10724
11128	0	0	Ki67+	 12630 10858
11129	0	0	Ki67+	 12641 10869
11130	0	0	Ki67+	 12822 10743
11131	0	0	Ki67+	 13028 10485
11132	0	0	Ki67+	 12438 11431
11133	0	0	Ki67+	 12449 11426
11134	0	0	Ki67+	 12537 11681
11135	0	0	Ki67+	 12676 11713
11136	0	0	Ki67+	 12779 11595
11137	0	0	Ki67+	 12791 11741
11138	0	0	Ki67+	 13043 11679
11139	0	0	Ki67+	 12275 12140
11140	0	0	Ki67+	 12280 12313
11141	0	0	Ki67+	 12285 12139
11142	0	0	Ki67+	 12291 12363
11143	0	0	Ki67+	 12301 12366
11144	0	0	Ki67+	 12327 12107
11145	0	0	Ki67+	 12330 12454
11146	0	0	Ki67+	 12351 12135
11147	0	0	Ki67+	 12452 12027
11148	0	0	Ki67+	 12454 11999
11149	0	0	Ki67+	 12469 12230
11150	0	0	Ki67+	 12479 12011
11151	0	0	Ki67+	 12482 12036
11152	0	0	Ki67+	 12485 12067
11153	0	0	Ki67+	 12501 12087
11154	0	0	Ki67+	 12502 12140
11155	0	0	Ki67+	 12516 12626
11156	0	0	Ki67+	 12519 12251
11157	0	0	Ki67+	 12522 12151
11158	0	0	Ki67+	 12522 12211
11159	0	0	Ki67+	 12528 12272
11160	0	0	Ki67+	 12533 12678
11161	0	0	Ki67+	 12552 12234
11162	0	0	Ki67+	 12552 12252
11163	0	0	Ki67+	 12554 12617
11164	0	0	Ki67+	 12566 12701
11165	0	0	Ki67+	 12581 12687
11166	0	0	Ki67+	 12620 12167
11167	0	0	Ki67+	 12858 12125
11168	0	0	Ki67+	 12866 12117
11169	0	0	Ki67+	 12354 13153
11170	0	0	Ki67+	 12393 12861
11171	0	0	Ki67+	 12454 13138
11172	0	0	Ki67+	 12565 13304
11173	0	0	Ki67+	 12593 13363
11174	0	0	Ki67+	 12690 12793
11175	0	0	Ki67+	 12788 12923
11176	0	0	Ki67+	 12798 12936
11177	0	0	Ki67+	 12803 12900
11178	0	0	Ki67+	 12900 12952
11179	0	0	Ki67+	 12902 13511
11180	0	0	Ki67+	 12916 12934
11181	0	0	Ki67+	 12957 13379
11182	0	0	Ki67+	 12974 13273
11183	0	0	Ki67+	 12989 13261
11184	0	0	Ki67+	 12995 13221
11185	0	0	Ki67+	 12997 13296
11186	0	0	Ki67+	 13004 13168
11187	0	0	Ki67+	 13005 13491
11188	0	0	Ki67+	 13006 13356
11189	0	0	Ki67+	 13010 13130
11190	0	0	Ki67+	 13010 13377
11191	0	0	Ki67+	 13011 13252
11192	0	0	Ki67+	 13014 13155
11193	0	0	Ki67+	 13014 13408
11194	0	0	Ki67+	 13017 13098
11195	0	0	Ki67+	 13023 13339
11196	0	0	Ki67+	 13039 13049
11197	0	0	Ki67+	 13041 13113
11198	0	0	Ki67+	 13045 13143
11199	0	0	Ki67+	 13046 13029
11200	0	0	Ki67+	 13046 13273
11201	0	0	Ki67+	 13050 13062
11202	0	0	Ki67+	 13052 13042
11203	0	0	Ki67+	 13057 13396
11204	0	0	Ki67+	 13058 13111
11205	0	0	Ki67+	 13058 13203
11206	0	0	Ki67+	 13061 13013
11207	0	0	Ki67+	 12283 13968
11208	0	0	Ki67+	 12301 13971
11209	0	0	Ki67+	 12379 14226
11210	0	0	Ki67+	 12406 14078
11211	0	0	Ki67+	 12440 14253
11212	0	0	Ki67+	 12450 13991
11213	0	0	Ki67+	 12467 14262
11214	0	0	Ki67+	 12469 13989
11215	0	0	Ki67+	 12511 14114
11216	0	0	Ki67+	 12512 13943
11217	0	0	Ki67+	 12594 13741
11218	0	0	Ki67+	 12615 13567
11219	0	0	Ki67+	 12616 14152
11220	0	0	Ki67+	 12653 14240
11221	0	0	Ki67+	 12669 14029
11222	0	0	Ki67+	 12671 14054
11223	0	0	Ki67+	 12671 14216
11224	0	0	Ki67+	 12675 14228
11225	0	0	Ki67+	 12680 14261
11226	0	0	Ki67+	 12683 14165
11227	0	0	Ki67+	 12685 14229
11228	0	0	Ki67+	 12863 14015
11229	0	0	Ki67+	 12871 14052
11230	0	0	Ki67+	 12880 14039
11231	0	0	Ki67+	 12893 14093
11232	0	0	Ki67+	 12917 14187
11233	0	0	Ki67+	 12927 14201
11234	0	0	Ki67+	 12938 13764
11235	0	0	Ki67+	 12956 13782
11236	0	0	Ki67+	 12960 13827
11237	0	0	Ki67+	 12981 14292
11238	0	0	Ki67+	 12986 13854
11239	0	0	Ki67+	 12993 13826
11240	0	0	Ki67+	 12996 13776
11241	0	0	Ki67+	 13005 13873
11242	0	0	Ki67+	 13012 13803
11243	0	0	Ki67+	 13020 13833
11244	0	0	Ki67+	 13020 13889
11245	0	0	Ki67+	 13034 14217
11246	0	0	Ki67+	 13035 14173
11247	0	0	Ki67+	 13042 14227
11248	0	0	Ki67+	 13056 14254
11249	0	0	Ki67+	 13061 14198
11250	0	0	Ki67+	 13063 14147
11251	0	0	Ki67+	 13064 13947
11252	0	0	Ki67+	 12278 14647
11253	0	0	Ki67+	 12287 14998
11254	0	0	Ki67+	 12289 14670
11255	0	0	Ki67+	 12310 14662
11256	0	0	Ki67+	 12317 14685
11257	0	0	Ki67+	 12319 14913
11258	0	0	Ki67+	 12328 14775
11259	0	0	Ki67+	 12330 14741
11260	0	0	Ki67+	 12330 14967
11261	0	0	Ki67+	 12339 14641
11262	0	0	Ki67+	 12351 14748
11263	0	0	Ki67+	 12360 14665
11264	0	0	Ki67+	 12360 14689
11265	0	0	Ki67+	 12377 14718
11266	0	0	Ki67+	 12384 14624
11267	0	0	Ki67+	 12393 14344
11268	0	0	Ki67+	 12397 14644
11269	0	0	Ki67+	 12432 15007
11270	0	0	Ki67+	 12441 14623
11271	0	0	Ki67+	 12449 14695
11272	0	0	Ki67+	 12456 14642
11273	0	0	Ki67+	 12459 14586
11274	0	0	Ki67+	 12459 14708
11275	0	0	Ki67+	 12472 14998
11276	0	0	Ki67+	 12483 14659
11277	0	0	Ki67+	 12486 14465
11278	0	0	Ki67+	 12489 14619
11279	0	0	Ki67+	 12499 14468
11280	0	0	Ki67+	 12500 14627
11281	0	0	Ki67+	 12503 14587
11282	0	0	Ki67+	 12505 14510
11283	0	0	Ki67+	 12514 14594
11284	0	0	Ki67+	 12516 14452
11285	0	0	Ki67+	 12535 14632
11286	0	0	Ki67+	 12538 14519
11287	0	0	Ki67+	 12541 14460
11288	0	0	Ki67+	 12545 14490
11289	0	0	Ki67+	 12552 14590
11290	0	0	Ki67+	 12569 14479
11291	0	0	Ki67+	 12589 14504
11292	0	0	Ki67+	 12596 14348
11293	0	0	Ki67+	 12759 15103
11294	0	0	Ki67+	 12780 14339
11295	0	0	Ki67+	 12784 15081
11296	0	0	Ki67+	 12809 15071
11297	0	0	Ki67+	 12816 15029
11298	0	0	Ki67+	 12833 15039
11299	0	0	Ki67+	 12843 15118
11300	0	0	Ki67+	 12855 14858
11301	0	0	Ki67+	 12859 14791
11302	0	0	Ki67+	 12860 15014
11303	0	0	Ki67+	 12868 14881
11304	0	0	Ki67+	 12871 14840
11305	0	0	Ki67+	 12882 14741
11306	0	0	Ki67+	 12885 14700
11307	0	0	Ki67+	 12887 14813
11308	0	0	Ki67+	 12893 14713
11309	0	0	Ki67+	 12894 14766
11310	0	0	Ki67+	 12898 14880
11311	0	0	Ki67+	 12904 14862
11312	0	0	Ki67+	 12910 14648
11313	0	0	Ki67+	 12924 14620
11314	0	0	Ki67+	 12924 14819
11315	0	0	Ki67+	 12928 14834
11316	0	0	Ki67+	 12937 14651
11317	0	0	Ki67+	 12941 14717
11318	0	0	Ki67+	 12941 14988
11319	0	0	Ki67+	 12942 14780
11320	0	0	Ki67+	 12950 14531
11321	0	0	Ki67+	 12950 14570
11322	0	0	Ki67+	 12957 14816
11323	0	0	Ki67+	 12961 14553
11324	0	0	Ki67+	 12965 15076
11325	0	0	Ki67+	 12968 15118
11326	0	0	Ki67+	 12981 14521
11327	0	0	Ki67+	 12988 14586
11328	0	0	Ki67+	 12990 15083
11329	0	0	Ki67+	 12993 15112
11330	0	0	Ki67+	 13002 14433
11331	0	0	Ki67+	 13004 14954
11332	0	0	Ki67+	 13013 14494
11333	0	0	Ki67+	 13016 14821
11334	0	0	Ki67+	 13016 14834
11335	0	0	Ki67+	 13022 14956
11336	0	0	Ki67+	 13026 14775
11337	0	0	Ki67+	 13028 14935
11338	0	0	Ki67+	 13036 14793
11339	0	0	Ki67+	 13039 14753
11340	0	0	Ki67+	 13045 14436
11341	0	0	Ki67+	 13052 14849
11342	0	0	Ki67+	 13053 15080
11343	0	0	Ki67+	 13056 14382
11344	0	0	Ki67+	 13062 14916
11345	0	0	Ki67+	 12279 15158
11346	0	0	Ki67+	 12280 15488
11347	0	0	Ki67+	 12292 15456
11348	0	0	Ki67+	 12313 15356
11349	0	0	Ki67+	 12324 15378
11350	0	0	Ki67+	 12324 15532
11351	0	0	Ki67+	 12337 15376
11352	0	0	Ki67+	 12337 15431
11353	0	0	Ki67+	 12356 15600
11354	0	0	Ki67+	 12369 15385
11355	0	0	Ki67+	 12371 15365
11356	0	0	Ki67+	 12371 15598
11357	0	0	Ki67+	 12388 15536
11358	0	0	Ki67+	 12396 15395
11359	0	0	Ki67+	 12401 15523
11360	0	0	Ki67+	 12402 15491
11361	0	0	Ki67+	 12409 15881
11362	0	0	Ki67+	 12430 15864
11363	0	0	Ki67+	 12488 15346
11364	0	0	Ki67+	 12523 15540
11365	0	0	Ki67+	 12551 15365
11366	0	0	Ki67+	 12552 15390
11367	0	0	Ki67+	 12553 15343
11368	0	0	Ki67+	 12564 15592
11369	0	0	Ki67+	 12575 15345
11370	0	0	Ki67+	 12576 15516
11371	0	0	Ki67+	 12579 15562
11372	0	0	Ki67+	 12584 15219
11373	0	0	Ki67+	 12586 15520
11374	0	0	Ki67+	 12608 15506
11375	0	0	Ki67+	 12609 15368
11376	0	0	Ki67+	 12615 15398
11377	0	0	Ki67+	 12623 15604
11378	0	0	Ki67+	 12624 15354
11379	0	0	Ki67+	 12647 15715
11380	0	0	Ki67+	 12652 15661
11381	0	0	Ki67+	 12666 15690
11382	0	0	Ki67+	 12666 15720
11383	0	0	Ki67+	 12677 15767
11384	0	0	Ki67+	 12679 15531
11385	0	0	Ki67+	 12679 15590
11386	0	0	Ki67+	 12691 15536
11387	0	0	Ki67+	 12699 15766
11388	0	0	Ki67+	 12704 15747
11389	0	0	Ki67+	 12707 15558
11390	0	0	Ki67+	 12720 15465
11391	0	0	Ki67+	 12722 15751
11392	0	0	Ki67+	 12726 15680
11393	0	0	Ki67+	 12736 15565
11394	0	0	Ki67+	 12738 15619
11395	0	0	Ki67+	 12743 15138
11396	0	0	Ki67+	 12748 15659
11397	0	0	Ki67+	 12751 15181
11398	0	0	Ki67+	 12754 15465
11399	0	0	Ki67+	 12757 15333
11400	0	0	Ki67+	 12762 15571
11401	0	0	Ki67+	 12765 15348
11402	0	0	Ki67+	 12765 15376
11403	0	0	Ki67+	 12775 15242
11404	0	0	Ki67+	 12777 15359
11405	0	0	Ki67+	 12779 15200
11406	0	0	Ki67+	 12783 15577
11407	0	0	Ki67+	 12786 15130
11408	0	0	Ki67+	 12790 15245
11409	0	0	Ki67+	 12790 15274
11410	0	0	Ki67+	 12794 15672
11411	0	0	Ki67+	 12797 15348
11412	0	0	Ki67+	 12797 15393
11413	0	0	Ki67+	 12799 15218
11414	0	0	Ki67+	 12799 15655
11415	0	0	Ki67+	 12814 15126
11416	0	0	Ki67+	 12814 15139
11417	0	0	Ki67+	 12814 15350
11418	0	0	Ki67+	 12820 15154
11419	0	0	Ki67+	 12822 15744
11420	0	0	Ki67+	 12827 15369
11421	0	0	Ki67+	 12829 15586
11422	0	0	Ki67+	 12831 15707
11423	0	0	Ki67+	 12834 15453
11424	0	0	Ki67+	 12838 15181
11425	0	0	Ki67+	 12838 15762
11426	0	0	Ki67+	 12843 15477
11427	0	0	Ki67+	 12848 15443
11428	0	0	Ki67+	 12857 15205
11429	0	0	Ki67+	 12857 15456
11430	0	0	Ki67+	 12861 15724
11431	0	0	Ki67+	 12867 15771
11432	0	0	Ki67+	 12871 15554
11433	0	0	Ki67+	 12873 15792
11434	0	0	Ki67+	 12878 15696
11435	0	0	Ki67+	 12893 15702
11436	0	0	Ki67+	 12907 15472
11437	0	0	Ki67+	 12908 15574
11438	0	0	Ki67+	 12908 15788
11439	0	0	Ki67+	 12920 15702
11440	0	0	Ki67+	 12928 15533
11441	0	0	Ki67+	 12939 15665
11442	0	0	Ki67+	 12940 15784
11443	0	0	Ki67+	 12948 15682
11444	0	0	Ki67+	 12952 15649
11445	0	0	Ki67+	 12956 15152
11446	0	0	Ki67+	 12969 15773
11447	0	0	Ki67+	 12971 15484
11448	0	0	Ki67+	 12972 15148
11449	0	0	Ki67+	 12980 15574
11450	0	0	Ki67+	 12981 15619
11451	0	0	Ki67+	 12985 15600
11452	0	0	Ki67+	 12993 15818
11453	0	0	Ki67+	 13007 15523
11454	0	0	Ki67+	 13007 15622
11455	0	0	Ki67+	 13009 15166
11456	0	0	Ki67+	 13010 15554
11457	0	0	Ki67+	 13011 15579
11458	0	0	Ki67+	 13012 15849
11459	0	0	Ki67+	 13014 15658
11460	0	0	Ki67+	 13018 15140
11461	0	0	Ki67+	 13021 15165
11462	0	0	Ki67+	 13027 15323
11463	0	0	Ki67+	 13030 15802
11464	0	0	Ki67+	 13034 15303
11465	0	0	Ki67+	 13035 15614
11466	0	0	Ki67+	 13035 15747
11467	0	0	Ki67+	 13037 15337
11468	0	0	Ki67+	 13048 15314
11469	0	0	Ki67+	 13052 15364
11470	0	0	Ki67+	 13054 15716
11471	0	0	Ki67+	 13055 15337
11472	0	0	Ki67+	 13056 15780
11473	0	0	Ki67+	 13057 15620
11474	0	0	Ki67+	 13057 15649
11475	0	0	Ki67+	 13058 15381
11476	0	0	Ki67+	 13061 15821
11477	0	0	Ki67+	 13062 15202
11478	0	0	Ki67+	 13062 15679
11479	0	0	Ki67+	 13068 15396
11480	0	0	Ki67+	 13071 15761
11481	0	0	Ki67+	 12304 15925
11482	0	0	Ki67+	 12424 16551
11483	0	0	Ki67+	 12425 16526
11484	0	0	Ki67+	 12582 16330
11485	0	0	Ki67+	 12610 16049
11486	0	0	Ki67+	 12616 16144
11487	0	0	Ki67+	 12643 16642
11488	0	0	Ki67+	 12699 16118
11489	0	0	Ki67+	 12736 16078
11490	0	0	Ki67+	 12736 16325
11491	0	0	Ki67+	 12742 16027
11492	0	0	Ki67+	 12742 16045
11493	0	0	Ki67+	 12758 16328
11494	0	0	Ki67+	 12761 16407
11495	0	0	Ki67+	 12762 16089
11496	0	0	Ki67+	 12763 16153
11497	0	0	Ki67+	 12776 16179
11498	0	0	Ki67+	 12790 16072
11499	0	0	Ki67+	 12794 16190
11500	0	0	Ki67+	 12811 16151
11501	0	0	Ki67+	 12813 16186
11502	0	0	Ki67+	 12833 16150
11503	0	0	Ki67+	 12838 16062
11504	0	0	Ki67+	 12848 16316
11505	0	0	Ki67+	 12852 16133
11506	0	0	Ki67+	 12873 16102
11507	0	0	Ki67+	 12880 15983
11508	0	0	Ki67+	 12887 16046
11509	0	0	Ki67+	 12889 16018
11510	0	0	Ki67+	 12892 15964
11511	0	0	Ki67+	 12921 16190
11512	0	0	Ki67+	 12922 16031
11513	0	0	Ki67+	 12924 15993
11514	0	0	Ki67+	 12935 16017
11515	0	0	Ki67+	 12940 15975
11516	0	0	Ki67+	 12954 16039
11517	0	0	Ki67+	 12964 16153
11518	0	0	Ki67+	 12969 16049
11519	0	0	Ki67+	 12975 16122
11520	0	0	Ki67+	 12976 16685
11521	0	0	Ki67+	 12982 16040
11522	0	0	Ki67+	 12986 16209
11523	0	0	Ki67+	 12991 16172
11524	0	0	Ki67+	 12991 16197
11525	0	0	Ki67+	 12992 16154
11526	0	0	Ki67+	 12997 16111
11527	0	0	Ki67+	 12999 16666
11528	0	0	Ki67+	 13001 16022
11529	0	0	Ki67+	 13007 16034
11530	0	0	Ki67+	 13010 16079
11531	0	0	Ki67+	 13011 15946
11532	0	0	Ki67+	 13016 15977
11533	0	0	Ki67+	 13026 15992
11534	0	0	Ki67+	 13026 16085
11535	0	0	Ki67+	 13030 16638
11536	0	0	Ki67+	 13032 16026
11537	0	0	Ki67+	 13035 16306
11538	0	0	Ki67+	 13044 16103
11539	0	0	Ki67+	 13049 16041
11540	0	0	Ki67+	 13061 16033
11541	0	0	Ki67+	 13062 16117
11542	0	0	Ki67+	 12340 17169
11543	0	0	Ki67+	 12352 17158
11544	0	0	Ki67+	 12445 16874
11545	0	0	Ki67+	 12463 16886
11546	0	0	Ki67+	 12467 16816
11547	0	0	Ki67+	 12468 16851
11548	0	0	Ki67+	 12500 17033
11549	0	0	Ki67+	 12658 16787
11550	0	0	Ki67+	 12670 17374
11551	0	0	Ki67+	 12674 17362
11552	0	0	Ki67+	 12683 17245
11553	0	0	Ki67+	 12684 17340
11554	0	0	Ki67+	 12688 16847
11555	0	0	Ki67+	 12696 17411
11556	0	0	Ki67+	 12704 17188
11557	0	0	Ki67+	 12707 16808
11558	0	0	Ki67+	 12711 17492
11559	0	0	Ki67+	 12712 16848
11560	0	0	Ki67+	 12715 17184
11561	0	0	Ki67+	 12715 17344
11562	0	0	Ki67+	 12716 16770
11563	0	0	Ki67+	 12716 17387
11564	0	0	Ki67+	 12726 17169
11565	0	0	Ki67+	 12727 17130
11566	0	0	Ki67+	 12747 17347
11567	0	0	Ki67+	 12748 17422
11568	0	0	Ki67+	 12751 17494
11569	0	0	Ki67+	 12757 17087
11570	0	0	Ki67+	 12769 17247
11571	0	0	Ki67+	 12776 17518
11572	0	0	Ki67+	 12780 17326
11573	0	0	Ki67+	 12780 17502
11574	0	0	Ki67+	 12782 17047
11575	0	0	Ki67+	 12784 17405
11576	0	0	Ki67+	 12788 17109
11577	0	0	Ki67+	 12789 17064
11578	0	0	Ki67+	 12789 17286
11579	0	0	Ki67+	 12796 17024
11580	0	0	Ki67+	 12798 17044
11581	0	0	Ki67+	 12803 17312
11582	0	0	Ki67+	 12813 17512
11583	0	0	Ki67+	 12819 17416
11584	0	0	Ki67+	 12821 17386
11585	0	0	Ki67+	 12825 17402
11586	0	0	Ki67+	 12828 17495
11587	0	0	Ki67+	 12838 17380
11588	0	0	Ki67+	 12853 17210
11589	0	0	Ki67+	 12873 17388
11590	0	0	Ki67+	 12874 17402
11591	0	0	Ki67+	 12877 17299
11592	0	0	Ki67+	 12886 17419
11593	0	0	Ki67+	 12887 16876
11594	0	0	Ki67+	 12888 17374
11595	0	0	Ki67+	 12899 17408
11596	0	0	Ki67+	 12906 17385
11597	0	0	Ki67+	 12908 17438
11598	0	0	Ki67+	 12934 17231
11599	0	0	Ki67+	 12937 17385
11600	0	0	Ki67+	 12937 17422
11601	0	0	Ki67+	 12938 17513
11602	0	0	Ki67+	 12945 17345
11603	0	0	Ki67+	 12954 17448
11604	0	0	Ki67+	 12961 17398
11605	0	0	Ki67+	 12968 17361
11606	0	0	Ki67+	 12975 17445
11607	0	0	Ki67+	 12983 16745
11608	0	0	Ki67+	 12984 17383
11609	0	0	Ki67+	 13023 17327
11610	0	0	Ki67+	 13024 17436
11611	0	0	Ki67+	 13034 17423
11612	0	0	Ki67+	 13038 17378
11613	0	0	Ki67+	 13053 17374
11614	0	0	Ki67+	 13053 17409
11615	0	0	Ki67+	 13064 17461
11616	0	0	Ki67+	 13064 17477
11617	0	0	Ki67+	 13068 17413
11618	0	0	Ki67+	 12378 18050
11619	0	0	Ki67+	 12389 17992
11620	0	0	Ki67+	 12390 17924
11621	0	0	Ki67+	 12399 17936
11622	0	0	Ki67+	 12402 17967
11623	0	0	Ki67+	 12405 17980
11624	0	0	Ki67+	 12406 17890
11625	0	0	Ki67+	 12414 17882
11626	0	0	Ki67+	 12416 17940
11627	0	0	Ki67+	 12417 18033
11628	0	0	Ki67+	 12418 18084
11629	0	0	Ki67+	 12430 17821
11630	0	0	Ki67+	 12440 17945
11631	0	0	Ki67+	 12440 18294
11632	0	0	Ki67+	 12444 18031
11633	0	0	Ki67+	 12444 18167
11634	0	0	Ki67+	 12452 18302
11635	0	0	Ki67+	 12457 18197
11636	0	0	Ki67+	 12463 18168
11637	0	0	Ki67+	 12465 17916
11638	0	0	Ki67+	 12469 18178
11639	0	0	Ki67+	 12473 18105
11640	0	0	Ki67+	 12479 18160
11641	0	0	Ki67+	 12481 17925
11642	0	0	Ki67+	 12482 18220
11643	0	0	Ki67+	 12486 18071
11644	0	0	Ki67+	 12486 18147
11645	0	0	Ki67+	 12494 17852
11646	0	0	Ki67+	 12494 17955
11647	0	0	Ki67+	 12496 17663
11648	0	0	Ki67+	 12499 17636
11649	0	0	Ki67+	 12501 18055
11650	0	0	Ki67+	 12504 18127
11651	0	0	Ki67+	 12507 17648
11652	0	0	Ki67+	 12508 17889
11653	0	0	Ki67+	 12508 18250
11654	0	0	Ki67+	 12511 18191
11655	0	0	Ki67+	 12512 18157
11656	0	0	Ki67+	 12513 17616
11657	0	0	Ki67+	 12521 18220
11658	0	0	Ki67+	 12523 18273
11659	0	0	Ki67+	 12524 17634
11660	0	0	Ki67+	 12528 18038
11661	0	0	Ki67+	 12528 18184
11662	0	0	Ki67+	 12540 17585
11663	0	0	Ki67+	 12540 17610
11664	0	0	Ki67+	 12540 17746
11665	0	0	Ki67+	 12548 18070
11666	0	0	Ki67+	 12548 18271
11667	0	0	Ki67+	 12555 17772
11668	0	0	Ki67+	 12557 17653
11669	0	0	Ki67+	 12559 18216
11670	0	0	Ki67+	 12581 17763
11671	0	0	Ki67+	 12584 17550
11672	0	0	Ki67+	 12584 17565
11673	0	0	Ki67+	 12589 17688
11674	0	0	Ki67+	 12600 17741
11675	0	0	Ki67+	 12611 17709
11676	0	0	Ki67+	 12616 17774
11677	0	0	Ki67+	 12627 17837
11678	0	0	Ki67+	 12628 17855
11679	0	0	Ki67+	 12629 17530
11680	0	0	Ki67+	 12631 17548
11681	0	0	Ki67+	 12639 17704
11682	0	0	Ki67+	 12641 17885
11683	0	0	Ki67+	 12641 17912
11684	0	0	Ki67+	 12646 17572
11685	0	0	Ki67+	 12648 17876
11686	0	0	Ki67+	 12649 17692
11687	0	0	Ki67+	 12660 17551
11688	0	0	Ki67+	 12664 17595
11689	0	0	Ki67+	 12682 18264
11690	0	0	Ki67+	 12719 17889
11691	0	0	Ki67+	 12754 17553
11692	0	0	Ki67+	 12779 17536
11693	0	0	Ki67+	 12800 17629
11694	0	0	Ki67+	 12828 17627
11695	0	0	Ki67+	 12833 17750
11696	0	0	Ki67+	 12854 17634
11697	0	0	Ki67+	 12855 17806
11698	0	0	Ki67+	 12874 18110
11699	0	0	Ki67+	 12883 17641
11700	0	0	Ki67+	 12898 18038
11701	0	0	Ki67+	 12898 18112
11702	0	0	Ki67+	 12900 18092
11703	0	0	Ki67+	 12904 17731
11704	0	0	Ki67+	 12905 17699
11705	0	0	Ki67+	 12905 18069
11706	0	0	Ki67+	 12908 18316
11707	0	0	Ki67+	 12915 18096
11708	0	0	Ki67+	 12918 17659
11709	0	0	Ki67+	 12918 17722
11710	0	0	Ki67+	 12923 17741
11711	0	0	Ki67+	 12924 18288
11712	0	0	Ki67+	 12926 18044
11713	0	0	Ki67+	 12928 17572
11714	0	0	Ki67+	 12931 18261
11715	0	0	Ki67+	 12941 18096
11716	0	0	Ki67+	 12946 17568
11717	0	0	Ki67+	 12953 18159
11718	0	0	Ki67+	 12954 18128
11719	0	0	Ki67+	 12957 17546
11720	0	0	Ki67+	 12957 18197
11721	0	0	Ki67+	 12963 17673
11722	0	0	Ki67+	 12963 17944
11723	0	0	Ki67+	 12966 18057
11724	0	0	Ki67+	 12970 17541
11725	0	0	Ki67+	 12970 17925
11726	0	0	Ki67+	 12973 18081
11727	0	0	Ki67+	 12985 18115
11728	0	0	Ki67+	 12986 17553
11729	0	0	Ki67+	 12990 17572
11730	0	0	Ki67+	 12994 17766
11731	0	0	Ki67+	 12999 17756
11732	0	0	Ki67+	 13002 18071
11733	0	0	Ki67+	 13012 17600
11734	0	0	Ki67+	 13013 18083
11735	0	0	Ki67+	 13020 17708
11736	0	0	Ki67+	 13021 18023
11737	0	0	Ki67+	 13028 17617
11738	0	0	Ki67+	 13030 17778
11739	0	0	Ki67+	 13032 17591
11740	0	0	Ki67+	 13037 17703
11741	0	0	Ki67+	 13038 17763
11742	0	0	Ki67+	 13041 18157
11743	0	0	Ki67+	 13048 17579
11744	0	0	Ki67+	 13052 18007
11745	0	0	Ki67+	 13060 17976
11746	0	0	Ki67+	 13064 17791
11747	0	0	Ki67+	 13070 18073
11748	0	0	Ki67+	 12278 18991
11749	0	0	Ki67+	 12291 18735
11750	0	0	Ki67+	 12523 18594
11751	0	0	Ki67+	 12565 18858
11752	0	0	Ki67+	 12572 18543
11753	0	0	Ki67+	 12582 19036
11754	0	0	Ki67+	 12595 18515
11755	0	0	Ki67+	 12630 18452
11756	0	0	Ki67+	 12649 18386
11757	0	0	Ki67+	 12652 18558
11758	0	0	Ki67+	 12654 18539
11759	0	0	Ki67+	 12664 18695
11760	0	0	Ki67+	 12668 18415
11761	0	0	Ki67+	 12672 18385
11762	0	0	Ki67+	 12683 18524
11763	0	0	Ki67+	 12685 18543
11764	0	0	Ki67+	 12695 18790
11765	0	0	Ki67+	 12778 18717
11766	0	0	Ki67+	 12781 18729
11767	0	0	Ki67+	 12784 18522
11768	0	0	Ki67+	 12788 18712
11769	0	0	Ki67+	 12814 18443
11770	0	0	Ki67+	 12827 18711
11771	0	0	Ki67+	 12829 18449
11772	0	0	Ki67+	 12839 18706
11773	0	0	Ki67+	 12844 18482
11774	0	0	Ki67+	 12869 18691
11775	0	0	Ki67+	 12875 18633
11776	0	0	Ki67+	 12881 18341
11777	0	0	Ki67+	 12901 18688
11778	0	0	Ki67+	 12911 18701
11779	0	0	Ki67+	 12922 18382
11780	0	0	Ki67+	 12937 18716
11781	0	0	Ki67+	 12941 18694
11782	0	0	Ki67+	 12942 18562
11783	0	0	Ki67+	 12946 18378
11784	0	0	Ki67+	 12951 18552
11785	0	0	Ki67+	 12966 18722
11786	0	0	Ki67+	 12967 18365
11787	0	0	Ki67+	 12971 18532
11788	0	0	Ki67+	 12977 18692
11789	0	0	Ki67+	 12983 18709
11790	0	0	Ki67+	 12985 18528
11791	0	0	Ki67+	 12987 18593
11792	0	0	Ki67+	 12991 18726
11793	0	0	Ki67+	 12992 18567
11794	0	0	Ki67+	 12998 18765
11795	0	0	Ki67+	 13002 18560
11796	0	0	Ki67+	 13003 18581
11797	0	0	Ki67+	 13011 18504
11798	0	0	Ki67+	 13011 18718
11799	0	0	Ki67+	 13015 18409
11800	0	0	Ki67+	 13024 18794
11801	0	0	Ki67+	 13024 19054
11802	0	0	Ki67+	 13028 18738
11803	0	0	Ki67+	 13031 18913
11804	0	0	Ki67+	 13035 18348
11805	0	0	Ki67+	 13038 18889
11806	0	0	Ki67+	 13040 18728
11807	0	0	Ki67+	 13048 18389
11808	0	0	Ki67+	 13051 18620
11809	0	0	Ki67+	 13060 18765
11810	0	0	Ki67+	 13065 18833
11811	0	0	Ki67+	 13068 18369
11812	0	0	Ki67+	 13070 18438
11813	0	0	Ki67+	 12311 19288
11814	0	0	Ki67+	 12332 19326
11815	0	0	Ki67+	 12338 19760
11816	0	0	Ki67+	 12342 19809
11817	0	0	Ki67+	 12386 19481
11818	0	0	Ki67+	 12391 19322
11819	0	0	Ki67+	 12391 19492
11820	0	0	Ki67+	 12408 19731
11821	0	0	Ki67+	 12445 19433
11822	0	0	Ki67+	 12455 19742
11823	0	0	Ki67+	 12471 19748
11824	0	0	Ki67+	 12639 19327
11825	0	0	Ki67+	 12668 19532
11826	0	0	Ki67+	 12713 19381
11827	0	0	Ki67+	 12717 19904
11828	0	0	Ki67+	 12722 19406
11829	0	0	Ki67+	 12761 19817
11830	0	0	Ki67+	 12767 19535
11831	0	0	Ki67+	 12849 19229
11832	0	0	Ki67+	 12859 19367
11833	0	0	Ki67+	 12952 19250
11834	0	0	Ki67+	 12962 19229
11835	0	0	Ki67+	 13009 19520
11836	0	0	Ki67+	 13016 19736
11837	0	0	Ki67+	 12283 20548
11838	0	0	Ki67+	 12323 20075
11839	0	0	Ki67+	 12352 20431
11840	0	0	Ki67+	 12366 20396
11841	0	0	Ki67+	 12390 20372
11842	0	0	Ki67+	 12401 20351
11843	0	0	Ki67+	 12517 20275
11844	0	0	Ki67+	 12541 20032
11845	0	0	Ki67+	 12561 20346
11846	0	0	Ki67+	 12915 20353
11847	0	0	Ki67+	 12958 20099
11848	0	0	Ki67+	 12965 20087
11849	0	0	Ki67+	 12306 20727
11850	0	0	Ki67+	 12325 21092
11851	0	0	Ki67+	 12349 20888
11852	0	0	Ki67+	 12354 21221
11853	0	0	Ki67+	 12366 21421
11854	0	0	Ki67+	 12398 21431
11855	0	0	Ki67+	 12480 21461
11856	0	0	Ki67+	 12483 21489
11857	0	0	Ki67+	 12511 20790
11858	0	0	Ki67+	 12310 21841
11859	0	0	Ki67+	 12319 21773
11860	0	0	Ki67+	 12383 21806
11861	0	0	Ki67+	 12283 22396
11862	0	0	Ki67+	 13005 22701
11863	0	0	Ki67+	 13015 22721
11864	0	0	Ki67+	 13028 22711
11865	0	0	Ki67+	 13060 22704
11866	0	0	Ki67+	 12296 24327
11867	0	0	Ki67+	 12324 24077
11868	0	0	Ki67+	 12328 24675
11869	0	0	Ki67+	 12332 24560
11870	0	0	Ki67+	 12350 24311
11871	0	0	Ki67+	 12373 24275
11872	0	0	Ki67+	 12374 24656
11873	0	0	Ki67+	 12379 24265
11874	0	0	Ki67+	 12382 24719
11875	0	0	Ki67+	 12393 24432
11876	0	0	Ki67+	 12401 23940
11877	0	0	Ki67+	 12406 24592
11878	0	0	Ki67+	 12411 24634
11879	0	0	Ki67+	 12427 24381
11880	0	0	Ki67+	 12456 24319
11881	0	0	Ki67+	 12484 24674
11882	0	0	Ki67+	 12561 24546
11883	0	0	Ki67+	 12296 25086
11884	0	0	Ki67+	 12430 25443
11885	0	0	Ki67+	 12445 24900
11886	0	0	Ki67+	 12459 24921
11887	0	0	Ki67+	 12491 25386
11888	0	0	Ki67+	 12541 25409
11889	0	0	Ki67+	 12553 25322
11890	0	0	Ki67+	 12556 24901
11891	0	0	Ki67+	 12609 24791
11892	0	0	Ki67+	 12611 25292
11893	0	0	Ki67+	 12679 25255
11894	0	0	Ki67+	 12718 25339
11895	0	0	Ki67+	 12769 25331
11896	0	0	Ki67+	 12808 25489
11897	0	0	Ki67+	 12817 25506
11898	0	0	Ki67+	 12822 25325
11899	0	0	Ki67+	 12866 25352
11900	0	0	Ki67+	 12883 24893
11901	0	0	Ki67+	 12893 25335
11902	0	0	Ki67+	 12927 25405
11903	0	0	Ki67+	 12947 24835
11904	0	0	Ki67+	 12955 25290
11905	0	0	Ki67+	 12277 25935
11906	0	0	Ki67+	 12306 25647
11907	0	0	Ki67+	 12340 25905
11908	0	0	Ki67+	 12352 25758
11909	0	0	Ki67+	 12352 25934
11910	0	0	Ki67+	 12355 25879
11911	0	0	Ki67+	 12362 25846
11912	0	0	Ki67+	 12367 25756
11913	0	0	Ki67+	 12370 25815
11914	0	0	Ki67+	 12375 26269
11915	0	0	Ki67+	 12388 25827
11916	0	0	Ki67+	 12388 26272
11917	0	0	Ki67+	 12393 25863
11918	0	0	Ki67+	 12408 25547
11919	0	0	Ki67+	 12411 25751
11920	0	0	Ki67+	 12421 25813
11921	0	0	Ki67+	 12437 25796
11922	0	0	Ki67+	 12449 25824
11923	0	0	Ki67+	 12496 25882
11924	0	0	Ki67+	 12533 26279
11925	0	0	Ki67+	 12558 25816
11926	0	0	Ki67+	 12567 26259
11927	0	0	Ki67+	 12678 26054
11928	0	0	Ki67+	 12679 25692
11929	0	0	Ki67+	 12684 25991
11930	0	0	Ki67+	 12689 25696
11931	0	0	Ki67+	 12703 25704
11932	0	0	Ki67+	 12724 25938
11933	0	0	Ki67+	 12728 25951
11934	0	0	Ki67+	 12757 25900
11935	0	0	Ki67+	 12778 26117
11936	0	0	Ki67+	 12789 25621
11937	0	0	Ki67+	 12834 25892
11938	0	0	Ki67+	 12897 26071
11939	0	0	Ki67+	 12927 25848
11940	0	0	Ki67+	 12951 26015
11941	0	0	Ki67+	 13016 26109
11942	0	0	Ki67+	 13070 25893
11943	0	0	Ki67+	 13071 26134
11944	0	0	Ki67+	 12317 26964
11945	0	0	Ki67+	 12324 26338
11946	0	0	Ki67+	 12347 26341
11947	0	0	Ki67+	 12403 26432
11948	0	0	Ki67+	 12437 26405
11949	0	0	Ki67+	 12509 26511
11950	0	0	Ki67+	 12526 26548
11951	0	0	Ki67+	 12537 27091
11952	0	0	Ki67+	 12538 26511
11953	0	0	Ki67+	 12642 27094
11954	0	0	Ki67+	 12723 27063
11955	0	0	Ki67+	 12793 26418
11956	0	0	Ki67+	 12800 26760
11957	0	0	Ki67+	 12809 26433
11958	0	0	Ki67+	 12830 26911
11959	0	0	Ki67+	 12832 27026
11960	0	0	Ki67+	 12870 27107
11961	0	0	Ki67+	 12875 26732
11962	0	0	Ki67+	 12880 26328
11963	0	0	Ki67+	 12888 26761
11964	0	0	Ki67+	 12895 27089
11965	0	0	Ki67+	 12935 26381
11966	0	0	Ki67+	 12937 26723
11967	0	0	Ki67+	 12942 26751
11968	0	0	Ki67+	 12985 26713
11969	0	0	Ki67+	 13018 26940
11970	0	0	Ki67+	 13024 26330
11971	0	0	Ki67+	 13032 26734
11972	0	0	Ki67+	 12274 27713
11973	0	0	Ki67+	 12339 27885
11974	0	0	Ki67+	 12407 27302
11975	0	0	Ki67+	 12418 27325
11976	0	0	Ki67+	 12464 27220
11977	0	0	Ki67+	 12504 27313
11978	0	0	Ki67+	 12504 27688
11979	0	0	Ki67+	 12532 27222
11980	0	0	Ki67+	 12574 27449
11981	0	0	Ki67+	 12588 27811
11982	0	0	Ki67+	 12604 27846
11983	0	0	Ki67+	 12608 27140
11984	0	0	Ki67+	 12622 27798
11985	0	0	Ki67+	 12626 27140
11986	0	0	Ki67+	 12628 27244
11987	0	0	Ki67+	 12634 27876
11988	0	0	Ki67+	 12637 27680
11989	0	0	Ki67+	 12653 27236
11990	0	0	Ki67+	 12663 27124
11991	0	0	Ki67+	 12683 27126
11992	0	0	Ki67+	 12695 27235
11993	0	0	Ki67+	 12706 27905
11994	0	0	Ki67+	 12719 27123
11995	0	0	Ki67+	 12745 27344
11996	0	0	Ki67+	 12777 27578
11997	0	0	Ki67+	 12786 27643
11998	0	0	Ki67+	 12797 27231
11999	0	0	Ki67+	 12809 27161
12000	0	0	Ki67+	 12810 27186
12001	0	0	Ki67+	 12839 27902
12002	0	0	Ki67+	 12845 27528
12003	0	0	Ki67+	 12851 27501
12004	0	0	Ki67+	 12860 27350
12005	0	0	Ki67+	 12869 27135
12006	0	0	Ki67+	 12871 27516
12007	0	0	Ki67+	 12873 27285
12008	0	0	Ki67+	 12886 27489
12009	0	0	Ki67+	 12886 27537
12010	0	0	Ki67+	 12891 27738
12011	0	0	Ki67+	 12900 27494
12012	0	0	Ki67+	 12904 27184
12013	0	0	Ki67+	 12905 27862
12014	0	0	Ki67+	 12910 27284
12015	0	0	Ki67+	 12923 27265
12016	0	0	Ki67+	 12934 27854
12017	0	0	Ki67+	 12982 27473
12018	0	0	Ki67+	 12985 27501
12019	0	0	Ki67+	 12995 27534
12020	0	0	Ki67+	 13003 27452
12021	0	0	Ki67+	 13006 27514
12022	0	0	Ki67+	 13015 27853
12023	0	0	Ki67+	 13046 27533
12024	0	0	Ki67+	 13052 27858
12025	0	0	Ki67+	 12274 28130
12026	0	0	Ki67+	 12276 28684
12027	0	0	Ki67+	 12296 28390
12028	0	0	Ki67+	 12304 27922
12029	0	0	Ki67+	 12308 28401
12030	0	0	Ki67+	 12324 27928
12031	0	0	Ki67+	 12324 28337
12032	0	0	Ki67+	 12350 27931
12033	0	0	Ki67+	 12367 28096
12034	0	0	Ki67+	 12374 28361
12035	0	0	Ki67+	 12396 28091
12036	0	0	Ki67+	 12438 28098
12037	0	0	Ki67+	 12503 28357
12038	0	0	Ki67+	 12510 28192
12039	0	0	Ki67+	 12527 28239
12040	0	0	Ki67+	 12537 28220
12041	0	0	Ki67+	 12640 27986
12042	0	0	Ki67+	 12670 28006
12043	0	0	Ki67+	 12675 28231
12044	0	0	Ki67+	 12676 28702
12045	0	0	Ki67+	 12690 28515
12046	0	0	Ki67+	 12699 28575
12047	0	0	Ki67+	 12709 28511
12048	0	0	Ki67+	 12730 28477
12049	0	0	Ki67+	 12737 28021
12050	0	0	Ki67+	 12790 27942
12051	0	0	Ki67+	 12795 27998
12052	0	0	Ki67+	 12806 28194
12053	0	0	Ki67+	 12818 27972
12054	0	0	Ki67+	 12821 27940
12055	0	0	Ki67+	 12852 27925
12056	0	0	Ki67+	 12862 27982
12057	0	0	Ki67+	 12873 28006
12058	0	0	Ki67+	 12878 28201
12059	0	0	Ki67+	 12878 28452
12060	0	0	Ki67+	 12896 28304
12061	0	0	Ki67+	 12906 28310
12062	0	0	Ki67+	 12959 28479
12063	0	0	Ki67+	 13059 28463
12064	0	0	Ki67+	 12283 28878
12065	0	0	Ki67+	 12292 28917
12066	0	0	Ki67+	 12408 29511
12067	0	0	Ki67+	 12557 29431
12068	0	0	Ki67+	 12557 29493
12069	0	0	Ki67+	 12619 28907
12070	0	0	Ki67+	 12656 28781
12071	0	0	Ki67+	 12659 28952
12072	0	0	Ki67+	 12677 29054
12073	0	0	Ki67+	 12690 29188
12074	0	0	Ki67+	 12697 29215
12075	0	0	Ki67+	 12711 29049
12076	0	0	Ki67+	 12752 29053
12077	0	0	Ki67+	 12778 29047
12078	0	0	Ki67+	 12791 29436
12079	0	0	Ki67+	 12806 29035
12080	0	0	Ki67+	 12827 29184
12081	0	0	Ki67+	 12852 29456
12082	0	0	Ki67+	 12874 28987
12083	0	0	Ki67+	 12890 29444
12084	0	0	Ki67+	 12287 30148
12085	0	0	Ki67+	 12293 30176
12086	0	0	Ki67+	 12347 29655
12087	0	0	Ki67+	 12368 30180
12088	0	0	Ki67+	 12369 29833
12089	0	0	Ki67+	 12385 29857
12090	0	0	Ki67+	 12385 30308
12091	0	0	Ki67+	 12403 29634
12092	0	0	Ki67+	 12406 29669
12093	0	0	Ki67+	 12408 29646
12094	0	0	Ki67+	 12409 30120
12095	0	0	Ki67+	 12411 29912
12096	0	0	Ki67+	 12415 30200
12097	0	0	Ki67+	 12427 29878
12098	0	0	Ki67+	 12428 30092
12099	0	0	Ki67+	 12429 29803
12100	0	0	Ki67+	 12446 30085
12101	0	0	Ki67+	 12449 30073
12102	0	0	Ki67+	 12464 30170
12103	0	0	Ki67+	 12472 29835
12104	0	0	Ki67+	 12473 29920
12105	0	0	Ki67+	 12474 29938
12106	0	0	Ki67+	 12506 30042
12107	0	0	Ki67+	 12516 29721
12108	0	0	Ki67+	 12539 29803
12109	0	0	Ki67+	 12548 29917
12110	0	0	Ki67+	 12558 29748
12111	0	0	Ki67+	 12588 30080
12112	0	0	Ki67+	 12659 29542
12113	0	0	Ki67+	 12697 30199
12114	0	0	Ki67+	 12728 30164
12115	0	0	Ki67+	 12743 30208
12116	0	0	Ki67+	 12776 30206
12117	0	0	Ki67+	 12781 30080
12118	0	0	Ki67+	 12833 29719
12119	0	0	Ki67+	 12859 29904
12120	0	0	Ki67+	 12862 30102
12121	0	0	Ki67+	 12887 30089
12122	0	0	Ki67+	 12897 29901
12123	0	0	Ki67+	 12914 29829
12124	0	0	Ki67+	 12924 29523
12125	0	0	Ki67+	 12951 29939
12126	0	0	Ki67+	 12952 30199
12127	0	0	Ki67+	 12965 29568
12128	0	0	Ki67+	 12983 29573
12129	0	0	Ki67+	 12988 29891
12130	0	0	Ki67+	 13023 29784
12131	0	0	Ki67+	 13043 30218
12132	0	0	Ki67+	 12300 30387
12133	0	0	Ki67+	 12339 30403
12134	0	0	Ki67+	 12346 30486
12135	0	0	Ki67+	 12354 30456
12136	0	0	Ki67+	 12356 30352
12137	0	0	Ki67+	 12363 30327
12138	0	0	Ki67+	 12384 30351
12139	0	0	Ki67+	 12386 30740
12140	0	0	Ki67+	 12390 30372
12141	0	0	Ki67+	 12394 30403
12142	0	0	Ki67+	 12397 30643
12143	0	0	Ki67+	 12417 30903
12144	0	0	Ki67+	 12426 30737
12145	0	0	Ki67+	 12439 30911
12146	0	0	Ki67+	 12452 30908
12147	0	0	Ki67+	 12472 30904
12148	0	0	Ki67+	 12476 30754
12149	0	0	Ki67+	 12479 30443
12150	0	0	Ki67+	 12481 30887
12151	0	0	Ki67+	 12502 30344
12152	0	0	Ki67+	 12505 31033
12153	0	0	Ki67+	 12507 31014
12154	0	0	Ki67+	 12517 30730
12155	0	0	Ki67+	 12522 30690
12156	0	0	Ki67+	 12535 31030
12157	0	0	Ki67+	 12542 31063
12158	0	0	Ki67+	 12551 30543
12159	0	0	Ki67+	 12555 31079
12160	0	0	Ki67+	 12566 30960
12161	0	0	Ki67+	 12575 30333
12162	0	0	Ki67+	 12583 30669
12163	0	0	Ki67+	 12589 31023
12164	0	0	Ki67+	 12591 31069
12165	0	0	Ki67+	 12602 31002
12166	0	0	Ki67+	 12603 30945
12167	0	0	Ki67+	 12605 30374
12168	0	0	Ki67+	 12613 31044
12169	0	0	Ki67+	 12615 30648
12170	0	0	Ki67+	 12616 30620
12171	0	0	Ki67+	 12617 30598
12172	0	0	Ki67+	 12618 31117
12173	0	0	Ki67+	 12629 30715
12174	0	0	Ki67+	 12644 30372
12175	0	0	Ki67+	 12646 30700
12176	0	0	Ki67+	 12646 31044
12177	0	0	Ki67+	 12648 31104
12178	0	0	Ki67+	 12649 30416
12179	0	0	Ki67+	 12649 30664
12180	0	0	Ki67+	 12649 30979
12181	0	0	Ki67+	 12650 30396
12182	0	0	Ki67+	 12650 31065
12183	0	0	Ki67+	 12656 30636
12184	0	0	Ki67+	 12659 30945
12185	0	0	Ki67+	 12667 30556
12186	0	0	Ki67+	 12672 30421
12187	0	0	Ki67+	 12672 30960
12188	0	0	Ki67+	 12675 30547
12189	0	0	Ki67+	 12678 31030
12190	0	0	Ki67+	 12683 30602
12191	0	0	Ki67+	 12693 30952
12192	0	0	Ki67+	 12694 31099
12193	0	0	Ki67+	 12695 30471
12194	0	0	Ki67+	 12695 31021
12195	0	0	Ki67+	 12701 30586
12196	0	0	Ki67+	 12701 30611
12197	0	0	Ki67+	 12705 30971
12198	0	0	Ki67+	 12706 30904
12199	0	0	Ki67+	 12713 30553
12200	0	0	Ki67+	 12717 30657
12201	0	0	Ki67+	 12717 31002
12202	0	0	Ki67+	 12723 31108
12203	0	0	Ki67+	 12726 30635
12204	0	0	Ki67+	 12729 30716
12205	0	0	Ki67+	 12735 30967
12206	0	0	Ki67+	 12736 31079
12207	0	0	Ki67+	 12744 30564
12208	0	0	Ki67+	 12746 30667
12209	0	0	Ki67+	 12747 31114
12210	0	0	Ki67+	 12757 30943
12211	0	0	Ki67+	 12759 30696
12212	0	0	Ki67+	 12762 30980
12213	0	0	Ki67+	 12770 30628
12214	0	0	Ki67+	 12775 30969
12215	0	0	Ki67+	 12778 30709
12216	0	0	Ki67+	 12782 30374
12217	0	0	Ki67+	 12787 30656
12218	0	0	Ki67+	 12799 30388
12219	0	0	Ki67+	 12801 30605
12220	0	0	Ki67+	 12801 30680
12221	0	0	Ki67+	 12811 30964
12222	0	0	Ki67+	 12812 30662
12223	0	0	Ki67+	 12834 30719
12224	0	0	Ki67+	 12840 30647
12225	0	0	Ki67+	 12842 30679
12226	0	0	Ki67+	 12846 30706
12227	0	0	Ki67+	 12857 31038
12228	0	0	Ki67+	 12868 30748
12229	0	0	Ki67+	 12874 30453
12230	0	0	Ki67+	 12875 30617
12231	0	0	Ki67+	 12878 30672
12232	0	0	Ki67+	 12888 31102
12233	0	0	Ki67+	 12891 30650
12234	0	0	Ki67+	 12892 30695
12235	0	0	Ki67+	 12907 31036
12236	0	0	Ki67+	 12911 30701
12237	0	0	Ki67+	 12913 30687
12238	0	0	Ki67+	 12921 30580
12239	0	0	Ki67+	 12924 30780
12240	0	0	Ki67+	 12928 30630
12241	0	0	Ki67+	 12935 31089
12242	0	0	Ki67+	 12937 30623
12243	0	0	Ki67+	 12937 30721
12244	0	0	Ki67+	 12951 30705
12245	0	0	Ki67+	 12954 30778
12246	0	0	Ki67+	 12964 30733
12247	0	0	Ki67+	 12977 30847
12248	0	0	Ki67+	 12982 30797
12249	0	0	Ki67+	 12991 30840
12250	0	0	Ki67+	 13001 30774
12251	0	0	Ki67+	 13006 30843
12252	0	0	Ki67+	 13018 30801
12253	0	0	Ki67+	 13023 30750
12254	0	0	Ki67+	 13033 30891
12255	0	0	Ki67+	 13035 30863
12256	0	0	Ki67+	 13041 30735
12257	0	0	Ki67+	 13047 30769
12258	0	0	Ki67+	 13061 30834
12259	0	0	Ki67+	 13066 30769
12260	0	0	Ki67+	 12623 31163
12261	0	0	Ki67+	 12636 31138
12262	0	0	Ki67+	 12639 31202
12263	0	0	Ki67+	 12659 31147
12264	0	0	Ki67+	 12664 31181
12265	0	0	Ki67+	 12678 31186
12266	0	0	Ki67+	 12711 31183
12267	0	0	Ki67+	 12743 31223
12268	0	0	Ki67+	 12755 31139
12269	0	0	Ki67+	 12768 31222
12270	0	0	Ki67+	 12779 31165
12271	0	0	Ki67+	 12808 31160
12272	0	0	Ki67+	 12821 31138
12273	0	0	Ki67+	 12835 31175
12274	0	0	Ki67+	 12874 31173
12275	0	0	Ki67+	 12897 31235
12276	0	0	Ki67+	 12902 31179
12277	0	0	Ki67+	 12910 31192
12278	0	0	Ki67+	 12922 31137
12279	0	0	Ki67+	 12942 31187
12280	0	0	Ki67+	 12944 31121
12281	0	0	Ki67+	 12970 31277
12282	0	0	Ki67+	 12977 31204
12283	0	0	Ki67+	 12994 31172
12284	0	0	Ki67+	 13004 31143
12285	0	0	Ki67+	 13058 31280
12286	0	0	Ki67+	 13107 7726
12287	0	0	Ki67+	 13109 7839
12288	0	0	Ki67+	 13109 8044
12289	0	0	Ki67+	 13111 7595
12290	0	0	Ki67+	 13119 7703
12291	0	0	Ki67+	 13121 7850
12292	0	0	Ki67+	 13122 8052
12293	0	0	Ki67+	 13125 8015
12294	0	0	Ki67+	 13131 7994
12295	0	0	Ki67+	 13142 7958
12296	0	0	Ki67+	 13170 7939
12297	0	0	Ki67+	 13204 7937
12298	0	0	Ki67+	 13213 8034
12299	0	0	Ki67+	 13261 8003
12300	0	0	Ki67+	 13307 7898
12301	0	0	Ki67+	 13312 7541
12302	0	0	Ki67+	 13331 7531
12303	0	0	Ki67+	 13363 7531
12304	0	0	Ki67+	 13380 7565
12305	0	0	Ki67+	 13400 7523
12306	0	0	Ki67+	 13516 8048
12307	0	0	Ki67+	 13529 7949
12308	0	0	Ki67+	 13626 8033
12309	0	0	Ki67+	 13696 8053
12310	0	0	Ki67+	 13715 7954
12311	0	0	Ki67+	 13720 7939
12312	0	0	Ki67+	 13863 8033
12313	0	0	Ki67+	 13124 8116
12314	0	0	Ki67+	 13149 8255
12315	0	0	Ki67+	 13150 8662
12316	0	0	Ki67+	 13164 8536
12317	0	0	Ki67+	 13164 8647
12318	0	0	Ki67+	 13173 8579
12319	0	0	Ki67+	 13178 8653
12320	0	0	Ki67+	 13182 8493
12321	0	0	Ki67+	 13183 8595
12322	0	0	Ki67+	 13184 8622
12323	0	0	Ki67+	 13187 8554
12324	0	0	Ki67+	 13208 8571
12325	0	0	Ki67+	 13208 8618
12326	0	0	Ki67+	 13210 8537
12327	0	0	Ki67+	 13217 8504
12328	0	0	Ki67+	 13234 8479
12329	0	0	Ki67+	 13242 8543
12330	0	0	Ki67+	 13246 8457
12331	0	0	Ki67+	 13252 8502
12332	0	0	Ki67+	 13255 8438
12333	0	0	Ki67+	 13267 8481
12334	0	0	Ki67+	 13285 8438
12335	0	0	Ki67+	 13297 8479
12336	0	0	Ki67+	 13310 8432
12337	0	0	Ki67+	 13339 8420
12338	0	0	Ki67+	 13342 8445
12339	0	0	Ki67+	 13360 8582
12340	0	0	Ki67+	 13363 8430
12341	0	0	Ki67+	 13366 8565
12342	0	0	Ki67+	 13375 8441
12343	0	0	Ki67+	 13405 8433
12344	0	0	Ki67+	 13413 8498
12345	0	0	Ki67+	 13421 8447
12346	0	0	Ki67+	 13430 8475
12347	0	0	Ki67+	 13460 8216
12348	0	0	Ki67+	 13476 8590
12349	0	0	Ki67+	 13482 8204
12350	0	0	Ki67+	 13492 8192
12351	0	0	Ki67+	 13494 8495
12352	0	0	Ki67+	 13502 8120
12353	0	0	Ki67+	 13532 8588
12354	0	0	Ki67+	 13534 8493
12355	0	0	Ki67+	 13540 8455
12356	0	0	Ki67+	 13543 8127
12357	0	0	Ki67+	 13556 8576
12358	0	0	Ki67+	 13571 8165
12359	0	0	Ki67+	 13603 8224
12360	0	0	Ki67+	 13606 8241
12361	0	0	Ki67+	 13610 8478
12362	0	0	Ki67+	 13634 8679
12363	0	0	Ki67+	 13651 8651
12364	0	0	Ki67+	 13667 8682
12365	0	0	Ki67+	 13672 8529
12366	0	0	Ki67+	 13699 8123
12367	0	0	Ki67+	 13717 8703
12368	0	0	Ki67+	 13724 8070
12369	0	0	Ki67+	 13725 8261
12370	0	0	Ki67+	 13732 8116
12371	0	0	Ki67+	 13744 8265
12372	0	0	Ki67+	 13749 8664
12373	0	0	Ki67+	 13750 8699
12374	0	0	Ki67+	 13763 8088
12375	0	0	Ki67+	 13765 8830
12376	0	0	Ki67+	 13767 8639
12377	0	0	Ki67+	 13774 8119
12378	0	0	Ki67+	 13774 8458
12379	0	0	Ki67+	 13785 8096
12380	0	0	Ki67+	 13792 8118
12381	0	0	Ki67+	 13796 8656
12382	0	0	Ki67+	 13807 8260
12383	0	0	Ki67+	 13820 8682
12384	0	0	Ki67+	 13822 8411
12385	0	0	Ki67+	 13828 8398
12386	0	0	Ki67+	 13829 8851
12387	0	0	Ki67+	 13834 8687
12388	0	0	Ki67+	 13835 8654
12389	0	0	Ki67+	 13857 8830
12390	0	0	Ki67+	 13865 8848
12391	0	0	Ki67+	 13074 9648
12392	0	0	Ki67+	 13102 8931
12393	0	0	Ki67+	 13104 8970
12394	0	0	Ki67+	 13123 9627
12395	0	0	Ki67+	 13174 9316
12396	0	0	Ki67+	 13198 9650
12397	0	0	Ki67+	 13230 8877
12398	0	0	Ki67+	 13290 9629
12399	0	0	Ki67+	 13459 9289
12400	0	0	Ki67+	 13499 9039
12401	0	0	Ki67+	 13529 9571
12402	0	0	Ki67+	 13573 9491
12403	0	0	Ki67+	 13674 9598
12404	0	0	Ki67+	 13687 9589
12405	0	0	Ki67+	 13688 9622
12406	0	0	Ki67+	 13690 9474
12407	0	0	Ki67+	 13694 9536
12408	0	0	Ki67+	 13705 9557
12409	0	0	Ki67+	 13708 9539
12410	0	0	Ki67+	 13725 9558
12411	0	0	Ki67+	 13726 9506
12412	0	0	Ki67+	 13733 9655
12413	0	0	Ki67+	 13734 8905
12414	0	0	Ki67+	 13736 9459
12415	0	0	Ki67+	 13739 9029
12416	0	0	Ki67+	 13741 9471
12417	0	0	Ki67+	 13742 8916
12418	0	0	Ki67+	 13748 8926
12419	0	0	Ki67+	 13751 9536
12420	0	0	Ki67+	 13752 8874
12421	0	0	Ki67+	 13781 8931
12422	0	0	Ki67+	 13787 8964
12423	0	0	Ki67+	 13800 9441
12424	0	0	Ki67+	 13803 8934
12425	0	0	Ki67+	 13811 8992
12426	0	0	Ki67+	 13813 9450
12427	0	0	Ki67+	 13074 9942
12428	0	0	Ki67+	 13091 9668
12429	0	0	Ki67+	 13131 9776
12430	0	0	Ki67+	 13153 10208
12431	0	0	Ki67+	 13157 9767
12432	0	0	Ki67+	 13159 10313
12433	0	0	Ki67+	 13178 9750
12434	0	0	Ki67+	 13181 9672
12435	0	0	Ki67+	 13187 10256
12436	0	0	Ki67+	 13190 10072
12437	0	0	Ki67+	 13195 10210
12438	0	0	Ki67+	 13195 10380
12439	0	0	Ki67+	 13198 9730
12440	0	0	Ki67+	 13198 10229
12441	0	0	Ki67+	 13201 10259
12442	0	0	Ki67+	 13209 9789
12443	0	0	Ki67+	 13210 9728
12444	0	0	Ki67+	 13210 9771
12445	0	0	Ki67+	 13230 9752
12446	0	0	Ki67+	 13239 10371
12447	0	0	Ki67+	 13254 9742
12448	0	0	Ki67+	 13268 9759
12449	0	0	Ki67+	 13268 9776
12450	0	0	Ki67+	 13287 10366
12451	0	0	Ki67+	 13288 9757
12452	0	0	Ki67+	 13300 10364
12453	0	0	Ki67+	 13303 9695
12454	0	0	Ki67+	 13318 9859
12455	0	0	Ki67+	 13327 9901
12456	0	0	Ki67+	 13328 9830
12457	0	0	Ki67+	 13348 10272
12458	0	0	Ki67+	 13360 10237
12459	0	0	Ki67+	 13361 9890
12460	0	0	Ki67+	 13443 10414
12461	0	0	Ki67+	 13553 9811
12462	0	0	Ki67+	 13556 10406
12463	0	0	Ki67+	 13572 9802
12464	0	0	Ki67+	 13581 9708
12465	0	0	Ki67+	 13629 9684
12466	0	0	Ki67+	 13642 9674
12467	0	0	Ki67+	 13656 9950
12468	0	0	Ki67+	 13662 9844
12469	0	0	Ki67+	 13666 9820
12470	0	0	Ki67+	 13667 9748
12471	0	0	Ki67+	 13671 9712
12472	0	0	Ki67+	 13676 9783
12473	0	0	Ki67+	 13677 9673
12474	0	0	Ki67+	 13679 9876
12475	0	0	Ki67+	 13699 9758
12476	0	0	Ki67+	 13703 9722
12477	0	0	Ki67+	 13706 9684
12478	0	0	Ki67+	 13710 9751
12479	0	0	Ki67+	 13710 9835
12480	0	0	Ki67+	 13730 9847
12481	0	0	Ki67+	 13733 9784
12482	0	0	Ki67+	 13741 10244
12483	0	0	Ki67+	 13742 9694
12484	0	0	Ki67+	 13742 9805
12485	0	0	Ki67+	 13773 9885
12486	0	0	Ki67+	 13787 10226
12487	0	0	Ki67+	 13802 9861
12488	0	0	Ki67+	 13802 9896
12489	0	0	Ki67+	 13841 10126
12490	0	0	Ki67+	 13122 10728
12491	0	0	Ki67+	 13124 11121
12492	0	0	Ki67+	 13130 10854
12493	0	0	Ki67+	 13147 11060
12494	0	0	Ki67+	 13158 11087
12495	0	0	Ki67+	 13175 11118
12496	0	0	Ki67+	 13176 11038
12497	0	0	Ki67+	 13197 11098
12498	0	0	Ki67+	 13276 10503
12499	0	0	Ki67+	 13314 11262
12500	0	0	Ki67+	 13355 11235
12501	0	0	Ki67+	 13389 11214
12502	0	0	Ki67+	 13424 11215
12503	0	0	Ki67+	 13445 11199
12504	0	0	Ki67+	 13447 11082
12505	0	0	Ki67+	 13468 11186
12506	0	0	Ki67+	 13469 11120
12507	0	0	Ki67+	 13469 11199
12508	0	0	Ki67+	 13470 11146
12509	0	0	Ki67+	 13511 11101
12510	0	0	Ki67+	 13513 11203
12511	0	0	Ki67+	 13514 11088
12512	0	0	Ki67+	 13527 11182
12513	0	0	Ki67+	 13554 11247
12514	0	0	Ki67+	 13567 11243
12515	0	0	Ki67+	 13575 11194
12516	0	0	Ki67+	 13602 11232
12517	0	0	Ki67+	 13618 11101
12518	0	0	Ki67+	 13630 11117
12519	0	0	Ki67+	 13643 11082
12520	0	0	Ki67+	 13651 11213
12521	0	0	Ki67+	 13659 11066
12522	0	0	Ki67+	 13690 11028
12523	0	0	Ki67+	 13709 11144
12524	0	0	Ki67+	 13722 11201
12525	0	0	Ki67+	 13725 11085
12526	0	0	Ki67+	 13782 11233
12527	0	0	Ki67+	 13091 11779
12528	0	0	Ki67+	 13102 11752
12529	0	0	Ki67+	 13114 11949
12530	0	0	Ki67+	 13117 11794
12531	0	0	Ki67+	 13122 11760
12532	0	0	Ki67+	 13124 11965
12533	0	0	Ki67+	 13137 11962
12534	0	0	Ki67+	 13143 11796
12535	0	0	Ki67+	 13186 11966
12536	0	0	Ki67+	 13191 11991
12537	0	0	Ki67+	 13200 12040
12538	0	0	Ki67+	 13213 11977
12539	0	0	Ki67+	 13214 12016
12540	0	0	Ki67+	 13239 12005
12541	0	0	Ki67+	 13248 11929
12542	0	0	Ki67+	 13267 11917
12543	0	0	Ki67+	 13278 11292
12544	0	0	Ki67+	 13297 11287
12545	0	0	Ki67+	 13321 11660
12546	0	0	Ki67+	 13352 11288
12547	0	0	Ki67+	 13365 12007
12548	0	0	Ki67+	 13370 12023
12549	0	0	Ki67+	 13376 11369
12550	0	0	Ki67+	 13381 11298
12551	0	0	Ki67+	 13382 11411
12552	0	0	Ki67+	 13392 11374
12553	0	0	Ki67+	 13418 11416
12554	0	0	Ki67+	 13422 11492
12555	0	0	Ki67+	 13425 11452
12556	0	0	Ki67+	 13442 11403
12557	0	0	Ki67+	 13457 11347
12558	0	0	Ki67+	 13462 11442
12559	0	0	Ki67+	 13468 11409
12560	0	0	Ki67+	 13470 11305
12561	0	0	Ki67+	 13470 11380
12562	0	0	Ki67+	 13480 11292
12563	0	0	Ki67+	 13484 11330
12564	0	0	Ki67+	 13495 11361
12565	0	0	Ki67+	 13495 11437
12566	0	0	Ki67+	 13496 11421
12567	0	0	Ki67+	 13504 11381
12568	0	0	Ki67+	 13504 11458
12569	0	0	Ki67+	 13505 11268
12570	0	0	Ki67+	 13506 11406
12571	0	0	Ki67+	 13508 11304
12572	0	0	Ki67+	 13509 11480
12573	0	0	Ki67+	 13512 11331
12574	0	0	Ki67+	 13522 11352
12575	0	0	Ki67+	 13536 11270
12576	0	0	Ki67+	 13537 11288
12577	0	0	Ki67+	 13539 11331
12578	0	0	Ki67+	 13570 11839
12579	0	0	Ki67+	 13573 11293
12580	0	0	Ki67+	 13591 11997
12581	0	0	Ki67+	 13602 11324
12582	0	0	Ki67+	 13620 11494
12583	0	0	Ki67+	 13637 11352
12584	0	0	Ki67+	 13671 11558
12585	0	0	Ki67+	 13673 11534
12586	0	0	Ki67+	 13702 11555
12587	0	0	Ki67+	 13712 11533
12588	0	0	Ki67+	 13715 11670
12589	0	0	Ki67+	 13724 11496
12590	0	0	Ki67+	 13729 11562
12591	0	0	Ki67+	 13733 11638
12592	0	0	Ki67+	 13734 11482
12593	0	0	Ki67+	 13745 11627
12594	0	0	Ki67+	 13765 11539
12595	0	0	Ki67+	 13776 11527
12596	0	0	Ki67+	 13778 11602
12597	0	0	Ki67+	 13788 11474
12598	0	0	Ki67+	 13859 11826
12599	0	0	Ki67+	 13864 11863
12600	0	0	Ki67+	 13145 12153
12601	0	0	Ki67+	 13195 12068
12602	0	0	Ki67+	 13253 12281
12603	0	0	Ki67+	 13346 12274
12604	0	0	Ki67+	 13359 12070
12605	0	0	Ki67+	 13365 12852
12606	0	0	Ki67+	 13391 12829
12607	0	0	Ki67+	 13393 12213
12608	0	0	Ki67+	 13399 12355
12609	0	0	Ki67+	 13410 12209
12610	0	0	Ki67+	 13414 12134
12611	0	0	Ki67+	 13415 12840
12612	0	0	Ki67+	 13418 12236
12613	0	0	Ki67+	 13418 12303
12614	0	0	Ki67+	 13420 12273
12615	0	0	Ki67+	 13423 12532
12616	0	0	Ki67+	 13432 12108
12617	0	0	Ki67+	 13444 12261
12618	0	0	Ki67+	 13446 12086
12619	0	0	Ki67+	 13446 12358
12620	0	0	Ki67+	 13451 12535
12621	0	0	Ki67+	 13452 12462
12622	0	0	Ki67+	 13461 12438
12623	0	0	Ki67+	 13470 12552
12624	0	0	Ki67+	 13473 12260
12625	0	0	Ki67+	 13477 12519
12626	0	0	Ki67+	 13480 12581
12627	0	0	Ki67+	 13489 12435
12628	0	0	Ki67+	 13497 12640
12629	0	0	Ki67+	 13498 12558
12630	0	0	Ki67+	 13507 12404
12631	0	0	Ki67+	 13508 12344
12632	0	0	Ki67+	 13509 12501
12633	0	0	Ki67+	 13512 12391
12634	0	0	Ki67+	 13520 12313
12635	0	0	Ki67+	 13532 12116
12636	0	0	Ki67+	 13533 12067
12637	0	0	Ki67+	 13536 12633
12638	0	0	Ki67+	 13539 12709
12639	0	0	Ki67+	 13546 12479
12640	0	0	Ki67+	 13550 12672
12641	0	0	Ki67+	 13554 12620
12642	0	0	Ki67+	 13558 12289
12643	0	0	Ki67+	 13558 12490
12644	0	0	Ki67+	 13563 12702
12645	0	0	Ki67+	 13574 12666
12646	0	0	Ki67+	 13585 12520
12647	0	0	Ki67+	 13587 12096
12648	0	0	Ki67+	 13593 12496
12649	0	0	Ki67+	 13593 12683
12650	0	0	Ki67+	 13597 12639
12651	0	0	Ki67+	 13598 12731
12652	0	0	Ki67+	 13600 12147
12653	0	0	Ki67+	 13600 12792
12654	0	0	Ki67+	 13602 12831
12655	0	0	Ki67+	 13605 12215
12656	0	0	Ki67+	 13605 12713
12657	0	0	Ki67+	 13607 12472
12658	0	0	Ki67+	 13608 12627
12659	0	0	Ki67+	 13609 12783
12660	0	0	Ki67+	 13610 12517
12661	0	0	Ki67+	 13617 12661
12662	0	0	Ki67+	 13630 12542
12663	0	0	Ki67+	 13633 12192
12664	0	0	Ki67+	 13636 12730
12665	0	0	Ki67+	 13643 12491
12666	0	0	Ki67+	 13648 12687
12667	0	0	Ki67+	 13648 12853
12668	0	0	Ki67+	 13660 12601
12669	0	0	Ki67+	 13663 12645
12670	0	0	Ki67+	 13665 12680
12671	0	0	Ki67+	 13673 12604
12672	0	0	Ki67+	 13682 12509
12673	0	0	Ki67+	 13682 12529
12674	0	0	Ki67+	 13682 12631
12675	0	0	Ki67+	 13683 12224
12676	0	0	Ki67+	 13690 12707
12677	0	0	Ki67+	 13701 12635
12678	0	0	Ki67+	 13707 12763
12679	0	0	Ki67+	 13709 12266
12680	0	0	Ki67+	 13720 12242
12681	0	0	Ki67+	 13725 12620
12682	0	0	Ki67+	 13728 12525
12683	0	0	Ki67+	 13736 12198
12684	0	0	Ki67+	 13736 12700
12685	0	0	Ki67+	 13739 12732
12686	0	0	Ki67+	 13740 12181
12687	0	0	Ki67+	 13756 12474
12688	0	0	Ki67+	 13756 12681
12689	0	0	Ki67+	 13756 12723
12690	0	0	Ki67+	 13775 12688
12691	0	0	Ki67+	 13805 12676
12692	0	0	Ki67+	 13809 12772
12693	0	0	Ki67+	 13827 12749
12694	0	0	Ki67+	 13847 12740
12695	0	0	Ki67+	 13850 12689
12696	0	0	Ki67+	 13857 12755
12697	0	0	Ki67+	 13866 12433
12698	0	0	Ki67+	 13870 12745
12699	0	0	Ki67+	 13074 13091
12700	0	0	Ki67+	 13076 13140
12701	0	0	Ki67+	 13081 13062
12702	0	0	Ki67+	 13082 13171
12703	0	0	Ki67+	 13082 13215
12704	0	0	Ki67+	 13085 13047
12705	0	0	Ki67+	 13090 13151
12706	0	0	Ki67+	 13093 13129
12707	0	0	Ki67+	 13107 13173
12708	0	0	Ki67+	 13109 13141
12709	0	0	Ki67+	 13112 13212
12710	0	0	Ki67+	 13119 13082
12711	0	0	Ki67+	 13122 13113
12712	0	0	Ki67+	 13125 13174
12713	0	0	Ki67+	 13179 13327
12714	0	0	Ki67+	 13318 12875
12715	0	0	Ki67+	 13318 12968
12716	0	0	Ki67+	 13328 12925
12717	0	0	Ki67+	 13346 12895
12718	0	0	Ki67+	 13359 12995
12719	0	0	Ki67+	 13360 13005
12720	0	0	Ki67+	 13383 12961
12721	0	0	Ki67+	 13388 13401
12722	0	0	Ki67+	 13399 13422
12723	0	0	Ki67+	 13399 13641
12724	0	0	Ki67+	 13414 12925
12725	0	0	Ki67+	 13419 12866
12726	0	0	Ki67+	 13434 13658
12727	0	0	Ki67+	 13472 13659
12728	0	0	Ki67+	 13499 13527
12729	0	0	Ki67+	 13531 13377
12730	0	0	Ki67+	 13536 13336
12731	0	0	Ki67+	 13549 13341
12732	0	0	Ki67+	 13553 13319
12733	0	0	Ki67+	 13558 13405
12734	0	0	Ki67+	 13566 13548
12735	0	0	Ki67+	 13573 13530
12736	0	0	Ki67+	 13596 13585
12737	0	0	Ki67+	 13605 13422
12738	0	0	Ki67+	 13612 13535
12739	0	0	Ki67+	 13620 13550
12740	0	0	Ki67+	 13626 13391
12741	0	0	Ki67+	 13631 13606
12742	0	0	Ki67+	 13648 13551
12743	0	0	Ki67+	 13656 12867
12744	0	0	Ki67+	 13661 13588
12745	0	0	Ki67+	 13662 13559
12746	0	0	Ki67+	 13700 13081
12747	0	0	Ki67+	 13712 13260
12748	0	0	Ki67+	 13726 13235
12749	0	0	Ki67+	 13744 13179
12750	0	0	Ki67+	 13761 12916
12751	0	0	Ki67+	 13766 13242
12752	0	0	Ki67+	 13770 13176
12753	0	0	Ki67+	 13783 13120
12754	0	0	Ki67+	 13790 13650
12755	0	0	Ki67+	 13795 13107
12756	0	0	Ki67+	 13808 13121
12757	0	0	Ki67+	 13809 13072
12758	0	0	Ki67+	 13815 13235
12759	0	0	Ki67+	 13836 13018
12760	0	0	Ki67+	 13844 13066
12761	0	0	Ki67+	 13847 13101
12762	0	0	Ki67+	 13867 12881
12763	0	0	Ki67+	 13089 14168
12764	0	0	Ki67+	 13091 14298
12765	0	0	Ki67+	 13095 13923
12766	0	0	Ki67+	 13098 14213
12767	0	0	Ki67+	 13100 14271
12768	0	0	Ki67+	 13107 14199
12769	0	0	Ki67+	 13111 13949
12770	0	0	Ki67+	 13123 14241
12771	0	0	Ki67+	 13135 14190
12772	0	0	Ki67+	 13137 14234
12773	0	0	Ki67+	 13150 14261
12774	0	0	Ki67+	 13162 14208
12775	0	0	Ki67+	 13162 14226
12776	0	0	Ki67+	 13163 14175
12777	0	0	Ki67+	 13166 14014
12778	0	0	Ki67+	 13172 14460
12779	0	0	Ki67+	 13175 14026
12780	0	0	Ki67+	 13205 14463
12781	0	0	Ki67+	 13207 14001
12782	0	0	Ki67+	 13215 13890
12783	0	0	Ki67+	 13220 13904
12784	0	0	Ki67+	 13220 13937
12785	0	0	Ki67+	 13222 14041
12786	0	0	Ki67+	 13229 14013
12787	0	0	Ki67+	 13231 13902
12788	0	0	Ki67+	 13232 13991
12789	0	0	Ki67+	 13233 13917
12790	0	0	Ki67+	 13236 14047
12791	0	0	Ki67+	 13244 13904
12792	0	0	Ki67+	 13245 14312
12793	0	0	Ki67+	 13246 13937
12794	0	0	Ki67+	 13246 13992
12795	0	0	Ki67+	 13259 14334
12796	0	0	Ki67+	 13265 14302
12797	0	0	Ki67+	 13275 13959
12798	0	0	Ki67+	 13275 14352
12799	0	0	Ki67+	 13281 14073
12800	0	0	Ki67+	 13286 14245
12801	0	0	Ki67+	 13323 14236
12802	0	0	Ki67+	 13331 14366
12803	0	0	Ki67+	 13334 14395
12804	0	0	Ki67+	 13336 14454
12805	0	0	Ki67+	 13338 14437
12806	0	0	Ki67+	 13343 14243
12807	0	0	Ki67+	 13344 14416
12808	0	0	Ki67+	 13352 14352
12809	0	0	Ki67+	 13353 14233
12810	0	0	Ki67+	 13364 14267
12811	0	0	Ki67+	 13372 14294
12812	0	0	Ki67+	 13375 14317
12813	0	0	Ki67+	 13378 14252
12814	0	0	Ki67+	 13390 14156
12815	0	0	Ki67+	 13393 14110
12816	0	0	Ki67+	 13400 14079
12817	0	0	Ki67+	 13403 14126
12818	0	0	Ki67+	 13404 14258
12819	0	0	Ki67+	 13406 13698
12820	0	0	Ki67+	 13406 13722
12821	0	0	Ki67+	 13410 14022
12822	0	0	Ki67+	 13418 14093
12823	0	0	Ki67+	 13420 13685
12824	0	0	Ki67+	 13421 14059
12825	0	0	Ki67+	 13424 14295
12826	0	0	Ki67+	 13430 14010
12827	0	0	Ki67+	 13437 13718
12828	0	0	Ki67+	 13437 13734
12829	0	0	Ki67+	 13439 14322
12830	0	0	Ki67+	 13442 14123
12831	0	0	Ki67+	 13445 14047
12832	0	0	Ki67+	 13450 13696
12833	0	0	Ki67+	 13450 14085
12834	0	0	Ki67+	 13451 14189
12835	0	0	Ki67+	 13454 14112
12836	0	0	Ki67+	 13460 13719
12837	0	0	Ki67+	 13461 14338
12838	0	0	Ki67+	 13465 14160
12839	0	0	Ki67+	 13465 14182
12840	0	0	Ki67+	 13468 14201
12841	0	0	Ki67+	 13472 14289
12842	0	0	Ki67+	 13473 14139
12843	0	0	Ki67+	 13473 14320
12844	0	0	Ki67+	 13488 14049
12845	0	0	Ki67+	 13497 13897
12846	0	0	Ki67+	 13497 14351
12847	0	0	Ki67+	 13498 14008
12848	0	0	Ki67+	 13509 13845
12849	0	0	Ki67+	 13519 14146
12850	0	0	Ki67+	 13521 13720
12851	0	0	Ki67+	 13521 13820
12852	0	0	Ki67+	 13521 13848
12853	0	0	Ki67+	 13525 14313
12854	0	0	Ki67+	 13527 13921
12855	0	0	Ki67+	 13531 14331
12856	0	0	Ki67+	 13532 13758
12857	0	0	Ki67+	 13538 14310
12858	0	0	Ki67+	 13540 14236
12859	0	0	Ki67+	 13541 13993
12860	0	0	Ki67+	 13544 13750
12861	0	0	Ki67+	 13544 13807
12862	0	0	Ki67+	 13547 14216
12863	0	0	Ki67+	 13548 13926
12864	0	0	Ki67+	 13549 14356
12865	0	0	Ki67+	 13553 13785
12866	0	0	Ki67+	 13553 13871
12867	0	0	Ki67+	 13553 14007
12868	0	0	Ki67+	 13553 14372
12869	0	0	Ki67+	 13555 13771
12870	0	0	Ki67+	 13557 13836
12871	0	0	Ki67+	 13558 13721
12872	0	0	Ki67+	 13570 13884
12873	0	0	Ki67+	 13571 13786
12874	0	0	Ki67+	 13571 13922
12875	0	0	Ki67+	 13572 13945
12876	0	0	Ki67+	 13575 14011
12877	0	0	Ki67+	 13581 13816
12878	0	0	Ki67+	 13583 13722
12879	0	0	Ki67+	 13593 13807
12880	0	0	Ki67+	 13594 14357
12881	0	0	Ki67+	 13604 14389
12882	0	0	Ki67+	 13608 13722
12883	0	0	Ki67+	 13611 13793
12884	0	0	Ki67+	 13612 14355
12885	0	0	Ki67+	 13618 14017
12886	0	0	Ki67+	 13621 13957
12887	0	0	Ki67+	 13622 13918
12888	0	0	Ki67+	 13625 13978
12889	0	0	Ki67+	 13625 14385
12890	0	0	Ki67+	 13630 14358
12891	0	0	Ki67+	 13633 13770
12892	0	0	Ki67+	 13637 13920
12893	0	0	Ki67+	 13637 13978
12894	0	0	Ki67+	 13639 13729
12895	0	0	Ki67+	 13641 14154
12896	0	0	Ki67+	 13644 14206
12897	0	0	Ki67+	 13648 13881
12898	0	0	Ki67+	 13648 14181
12899	0	0	Ki67+	 13648 14440
12900	0	0	Ki67+	 13655 13947
12901	0	0	Ki67+	 13657 14376
12902	0	0	Ki67+	 13660 14414
12903	0	0	Ki67+	 13662 14024
12904	0	0	Ki67+	 13664 13761
12905	0	0	Ki67+	 13664 13970
12906	0	0	Ki67+	 13664 14458
12907	0	0	Ki67+	 13672 14229
12908	0	0	Ki67+	 13675 14214
12909	0	0	Ki67+	 13679 13923
12910	0	0	Ki67+	 13682 14283
12911	0	0	Ki67+	 13686 14388
12912	0	0	Ki67+	 13688 13948
12913	0	0	Ki67+	 13690 14267
12914	0	0	Ki67+	 13691 14449
12915	0	0	Ki67+	 13695 14190
12916	0	0	Ki67+	 13698 14413
12917	0	0	Ki67+	 13702 13897
12918	0	0	Ki67+	 13703 14296
12919	0	0	Ki67+	 13704 13983
12920	0	0	Ki67+	 13704 14403
12921	0	0	Ki67+	 13711 14284
12922	0	0	Ki67+	 13717 13920
12923	0	0	Ki67+	 13717 14230
12924	0	0	Ki67+	 13717 14259
12925	0	0	Ki67+	 13718 13940
12926	0	0	Ki67+	 13719 13805
12927	0	0	Ki67+	 13724 13724
12928	0	0	Ki67+	 13730 14419
12929	0	0	Ki67+	 13736 14444
12930	0	0	Ki67+	 13737 13968
12931	0	0	Ki67+	 13739 13992
12932	0	0	Ki67+	 13744 13900
12933	0	0	Ki67+	 13755 13948
12934	0	0	Ki67+	 13757 13770
12935	0	0	Ki67+	 13757 14204
12936	0	0	Ki67+	 13765 14190
12937	0	0	Ki67+	 13769 13976
12938	0	0	Ki67+	 13776 14278
12939	0	0	Ki67+	 13777 14436
12940	0	0	Ki67+	 13779 14310
12941	0	0	Ki67+	 13781 13968
12942	0	0	Ki67+	 13782 14293
12943	0	0	Ki67+	 13792 13723
12944	0	0	Ki67+	 13794 13998
12945	0	0	Ki67+	 13797 14314
12946	0	0	Ki67+	 13800 14444
12947	0	0	Ki67+	 13811 13988
12948	0	0	Ki67+	 13821 14244
12949	0	0	Ki67+	 13844 14321
12950	0	0	Ki67+	 13847 13773
12951	0	0	Ki67+	 13864 14369
12952	0	0	Ki67+	 13868 14293
12953	0	0	Ki67+	 13082 14831
12954	0	0	Ki67+	 13087 15142
12955	0	0	Ki67+	 13088 14950
12956	0	0	Ki67+	 13092 14713
12957	0	0	Ki67+	 13092 14961
12958	0	0	Ki67+	 13098 14905
12959	0	0	Ki67+	 13111 15211
12960	0	0	Ki67+	 13112 15191
12961	0	0	Ki67+	 13113 14917
12962	0	0	Ki67+	 13117 14849
12963	0	0	Ki67+	 13121 14696
12964	0	0	Ki67+	 13134 14672
12965	0	0	Ki67+	 13138 14899
12966	0	0	Ki67+	 13139 14700
12967	0	0	Ki67+	 13156 14857
12968	0	0	Ki67+	 13162 14492
12969	0	0	Ki67+	 13164 14671
12970	0	0	Ki67+	 13167 14852
12971	0	0	Ki67+	 13182 14816
12972	0	0	Ki67+	 13183 14490
12973	0	0	Ki67+	 13195 14665
12974	0	0	Ki67+	 13195 14918
12975	0	0	Ki67+	 13200 14575
12976	0	0	Ki67+	 13200 14852
12977	0	0	Ki67+	 13209 14844
12978	0	0	Ki67+	 13210 14582
12979	0	0	Ki67+	 13217 14474
12980	0	0	Ki67+	 13229 14570
12981	0	0	Ki67+	 13232 14656
12982	0	0	Ki67+	 13237 14491
12983	0	0	Ki67+	 13241 14837
12984	0	0	Ki67+	 13242 14592
12985	0	0	Ki67+	 13245 14579
12986	0	0	Ki67+	 13246 15214
12987	0	0	Ki67+	 13247 15263
12988	0	0	Ki67+	 13252 14476
12989	0	0	Ki67+	 13252 14815
12990	0	0	Ki67+	 13252 15197
12991	0	0	Ki67+	 13258 14683
12992	0	0	Ki67+	 13259 14510
12993	0	0	Ki67+	 13262 14658
12994	0	0	Ki67+	 13264 15237
12995	0	0	Ki67+	 13271 14669
12996	0	0	Ki67+	 13274 14995
12997	0	0	Ki67+	 13275 14825
12998	0	0	Ki67+	 13277 14851
12999	0	0	Ki67+	 13278 14524
13000	0	0	Ki67+	 13294 14550
13001	0	0	Ki67+	 13296 14881
13002	0	0	Ki67+	 13302 14675
13003	0	0	Ki67+	 13305 14841
13004	0	0	Ki67+	 13315 14952
13005	0	0	Ki67+	 13325 14872
13006	0	0	Ki67+	 13330 14662
13007	0	0	Ki67+	 13332 14951
13008	0	0	Ki67+	 13335 14897
13009	0	0	Ki67+	 13336 14480
13010	0	0	Ki67+	 13336 15021
13011	0	0	Ki67+	 13338 14672
13012	0	0	Ki67+	 13349 14649
13013	0	0	Ki67+	 13358 14598
13014	0	0	Ki67+	 13361 15008
13015	0	0	Ki67+	 13363 14900
13016	0	0	Ki67+	 13368 14521
13017	0	0	Ki67+	 13371 14959
13018	0	0	Ki67+	 13373 14569
13019	0	0	Ki67+	 13377 14530
13020	0	0	Ki67+	 13396 14910
13021	0	0	Ki67+	 13399 15016
13022	0	0	Ki67+	 13404 14562
13023	0	0	Ki67+	 13406 14502
13024	0	0	Ki67+	 13408 14522
13025	0	0	Ki67+	 13409 14918
13026	0	0	Ki67+	 13412 14983
13027	0	0	Ki67+	 13429 14993
13028	0	0	Ki67+	 13430 15077
13029	0	0	Ki67+	 13433 14852
13030	0	0	Ki67+	 13435 14509
13031	0	0	Ki67+	 13435 14530
13032	0	0	Ki67+	 13437 15059
13033	0	0	Ki67+	 13439 14581
13034	0	0	Ki67+	 13440 14596
13035	0	0	Ki67+	 13451 15050
13036	0	0	Ki67+	 13456 14890
13037	0	0	Ki67+	 13459 15159
13038	0	0	Ki67+	 13463 14616
13039	0	0	Ki67+	 13471 15196
13040	0	0	Ki67+	 13475 14605
13041	0	0	Ki67+	 13475 15153
13042	0	0	Ki67+	 13478 14937
13043	0	0	Ki67+	 13481 15035
13044	0	0	Ki67+	 13481 15096
13045	0	0	Ki67+	 13486 14843
13046	0	0	Ki67+	 13490 14830
13047	0	0	Ki67+	 13493 14602
13048	0	0	Ki67+	 13495 14874
13049	0	0	Ki67+	 13496 15205
13050	0	0	Ki67+	 13497 15180
13051	0	0	Ki67+	 13498 14535
13052	0	0	Ki67+	 13501 14629
13053	0	0	Ki67+	 13501 15114
13054	0	0	Ki67+	 13502 14569
13055	0	0	Ki67+	 13507 14674
13056	0	0	Ki67+	 13514 15092
13057	0	0	Ki67+	 13517 15139
13058	0	0	Ki67+	 13521 14821
13059	0	0	Ki67+	 13522 14640
13060	0	0	Ki67+	 13523 15207
13061	0	0	Ki67+	 13528 15172
13062	0	0	Ki67+	 13529 15094
13063	0	0	Ki67+	 13531 14806
13064	0	0	Ki67+	 13533 15123
13065	0	0	Ki67+	 13534 15239
13066	0	0	Ki67+	 13537 14654
13067	0	0	Ki67+	 13546 15233
13068	0	0	Ki67+	 13549 14665
13069	0	0	Ki67+	 13554 14710
13070	0	0	Ki67+	 13557 14591
13071	0	0	Ki67+	 13557 14678
13072	0	0	Ki67+	 13559 15253
13073	0	0	Ki67+	 13561 14842
13074	0	0	Ki67+	 13567 15180
13075	0	0	Ki67+	 13569 15210
13076	0	0	Ki67+	 13573 14740
13077	0	0	Ki67+	 13573 14984
13078	0	0	Ki67+	 13574 14966
13079	0	0	Ki67+	 13574 15225
13080	0	0	Ki67+	 13583 15063
13081	0	0	Ki67+	 13584 14728
13082	0	0	Ki67+	 13586 14694
13083	0	0	Ki67+	 13588 14928
13084	0	0	Ki67+	 13590 14635
13085	0	0	Ki67+	 13598 14759
13086	0	0	Ki67+	 13603 14954
13087	0	0	Ki67+	 13607 15127
13088	0	0	Ki67+	 13610 15103
13089	0	0	Ki67+	 13613 14668
13090	0	0	Ki67+	 13616 15056
13091	0	0	Ki67+	 13622 15066
13092	0	0	Ki67+	 13625 14692
13093	0	0	Ki67+	 13631 14767
13094	0	0	Ki67+	 13636 15187
13095	0	0	Ki67+	 13638 15144
13096	0	0	Ki67+	 13644 14710
13097	0	0	Ki67+	 13644 14763
13098	0	0	Ki67+	 13655 14944
13099	0	0	Ki67+	 13670 15204
13100	0	0	Ki67+	 13679 15164
13101	0	0	Ki67+	 13680 14985
13102	0	0	Ki67+	 13681 15195
13103	0	0	Ki67+	 13688 15182
13104	0	0	Ki67+	 13690 14812
13105	0	0	Ki67+	 13692 14936
13106	0	0	Ki67+	 13692 14959
13107	0	0	Ki67+	 13705 14485
13108	0	0	Ki67+	 13710 14771
13109	0	0	Ki67+	 13714 14981
13110	0	0	Ki67+	 13715 15211
13111	0	0	Ki67+	 13719 14764
13112	0	0	Ki67+	 13731 15021
13113	0	0	Ki67+	 13738 15190
13114	0	0	Ki67+	 13741 14802
13115	0	0	Ki67+	 13744 14562
13116	0	0	Ki67+	 13752 14978
13117	0	0	Ki67+	 13754 15253
13118	0	0	Ki67+	 13759 14492
13119	0	0	Ki67+	 13761 15002
13120	0	0	Ki67+	 13766 14468
13121	0	0	Ki67+	 13774 14943
13122	0	0	Ki67+	 13777 14531
13123	0	0	Ki67+	 13779 14498
13124	0	0	Ki67+	 13780 14909
13125	0	0	Ki67+	 13786 14809
13126	0	0	Ki67+	 13787 14833
13127	0	0	Ki67+	 13794 14471
13128	0	0	Ki67+	 13797 14482
13129	0	0	Ki67+	 13804 14999
13130	0	0	Ki67+	 13816 14491
13131	0	0	Ki67+	 13820 15015
13132	0	0	Ki67+	 13821 14626
13133	0	0	Ki67+	 13822 14942
13134	0	0	Ki67+	 13825 14861
13135	0	0	Ki67+	 13826 14514
13136	0	0	Ki67+	 13842 14974
13137	0	0	Ki67+	 13846 14945
13138	0	0	Ki67+	 13854 14884
13139	0	0	Ki67+	 13856 15107
13140	0	0	Ki67+	 13858 15053
13141	0	0	Ki67+	 13862 15035
13142	0	0	Ki67+	 13866 14894
13143	0	0	Ki67+	 13089 16019
13144	0	0	Ki67+	 13093 15401
13145	0	0	Ki67+	 13104 15435
13146	0	0	Ki67+	 13111 15444
13147	0	0	Ki67+	 13120 16014
13148	0	0	Ki67+	 13124 15615
13149	0	0	Ki67+	 13128 15404
13150	0	0	Ki67+	 13133 15415
13151	0	0	Ki67+	 13140 15891
13152	0	0	Ki67+	 13143 15372
13153	0	0	Ki67+	 13147 15839
13154	0	0	Ki67+	 13157 15981
13155	0	0	Ki67+	 13162 15391
13156	0	0	Ki67+	 13169 15722
13157	0	0	Ki67+	 13172 15863
13158	0	0	Ki67+	 13173 15667
13159	0	0	Ki67+	 13175 15492
13160	0	0	Ki67+	 13176 15397
13161	0	0	Ki67+	 13176 15847
13162	0	0	Ki67+	 13177 15677
13163	0	0	Ki67+	 13178 15416
13164	0	0	Ki67+	 13180 15434
13165	0	0	Ki67+	 13181 15724
13166	0	0	Ki67+	 13190 15478
13167	0	0	Ki67+	 13195 15388
13168	0	0	Ki67+	 13200 15535
13169	0	0	Ki67+	 13208 15512
13170	0	0	Ki67+	 13214 15420
13171	0	0	Ki67+	 13218 15487
13172	0	0	Ki67+	 13221 15463
13173	0	0	Ki67+	 13256 15404
13174	0	0	Ki67+	 13264 15460
13175	0	0	Ki67+	 13264 15515
13176	0	0	Ki67+	 13266 15339
13177	0	0	Ki67+	 13269 15555
13178	0	0	Ki67+	 13273 15290
13179	0	0	Ki67+	 13274 15505
13180	0	0	Ki67+	 13275 15270
13181	0	0	Ki67+	 13277 15568
13182	0	0	Ki67+	 13277 15871
13183	0	0	Ki67+	 13280 15474
13184	0	0	Ki67+	 13284 15322
13185	0	0	Ki67+	 13295 15367
13186	0	0	Ki67+	 13297 15897
13187	0	0	Ki67+	 13302 15354
13188	0	0	Ki67+	 13305 15523
13189	0	0	Ki67+	 13306 15551
13190	0	0	Ki67+	 13309 15500
13191	0	0	Ki67+	 13329 15329
13192	0	0	Ki67+	 13336 15382
13193	0	0	Ki67+	 13340 15350
13194	0	0	Ki67+	 13357 15486
13195	0	0	Ki67+	 13359 15514
13196	0	0	Ki67+	 13374 15411
13197	0	0	Ki67+	 13376 15512
13198	0	0	Ki67+	 13397 15390
13199	0	0	Ki67+	 13409 15479
13200	0	0	Ki67+	 13447 15852
13201	0	0	Ki67+	 13448 15865
13202	0	0	Ki67+	 13470 15499
13203	0	0	Ki67+	 13480 16056
13204	0	0	Ki67+	 13494 15384
13205	0	0	Ki67+	 13514 15491
13206	0	0	Ki67+	 13521 15475
13207	0	0	Ki67+	 13522 15927
13208	0	0	Ki67+	 13540 15302
13209	0	0	Ki67+	 13558 15947
13210	0	0	Ki67+	 13576 15904
13211	0	0	Ki67+	 13587 15935
13212	0	0	Ki67+	 13589 15626
13213	0	0	Ki67+	 13593 15567
13214	0	0	Ki67+	 13599 16062
13215	0	0	Ki67+	 13600 15477
13216	0	0	Ki67+	 13600 16035
13217	0	0	Ki67+	 13603 15881
13218	0	0	Ki67+	 13614 15903
13219	0	0	Ki67+	 13615 15650
13220	0	0	Ki67+	 13617 15728
13221	0	0	Ki67+	 13619 15798
13222	0	0	Ki67+	 13634 15711
13223	0	0	Ki67+	 13636 15735
13224	0	0	Ki67+	 13637 15918
13225	0	0	Ki67+	 13646 15906
13226	0	0	Ki67+	 13652 15763
13227	0	0	Ki67+	 13662 15674
13228	0	0	Ki67+	 13664 15653
13229	0	0	Ki67+	 13668 15810
13230	0	0	Ki67+	 13671 15634
13231	0	0	Ki67+	 13673 15659
13232	0	0	Ki67+	 13680 15826
13233	0	0	Ki67+	 13683 15897
13234	0	0	Ki67+	 13686 15521
13235	0	0	Ki67+	 13686 15787
13236	0	0	Ki67+	 13687 15677
13237	0	0	Ki67+	 13693 15512
13238	0	0	Ki67+	 13693 15645
13239	0	0	Ki67+	 13694 16044
13240	0	0	Ki67+	 13703 15325
13241	0	0	Ki67+	 13706 15863
13242	0	0	Ki67+	 13712 15690
13243	0	0	Ki67+	 13717 15926
13244	0	0	Ki67+	 13720 15677
13245	0	0	Ki67+	 13724 15860
13246	0	0	Ki67+	 13732 15533
13247	0	0	Ki67+	 13757 15547
13248	0	0	Ki67+	 13763 15842
13249	0	0	Ki67+	 13765 15537
13250	0	0	Ki67+	 13769 15360
13251	0	0	Ki67+	 13770 15865
13252	0	0	Ki67+	 13784 15458
13253	0	0	Ki67+	 13784 15828
13254	0	0	Ki67+	 13787 15607
13255	0	0	Ki67+	 13789 15879
13256	0	0	Ki67+	 13792 15866
13257	0	0	Ki67+	 13801 15822
13258	0	0	Ki67+	 13802 15879
13259	0	0	Ki67+	 13803 15810
13260	0	0	Ki67+	 13819 15781
13261	0	0	Ki67+	 13820 15367
13262	0	0	Ki67+	 13824 15341
13263	0	0	Ki67+	 13825 15740
13264	0	0	Ki67+	 13828 15824
13265	0	0	Ki67+	 13828 15991
13266	0	0	Ki67+	 13832 15811
13267	0	0	Ki67+	 13834 15536
13268	0	0	Ki67+	 13836 15861
13269	0	0	Ki67+	 13842 15724
13270	0	0	Ki67+	 13846 15354
13271	0	0	Ki67+	 13847 15672
13272	0	0	Ki67+	 13848 15326
13273	0	0	Ki67+	 13851 15661
13274	0	0	Ki67+	 13854 15933
13275	0	0	Ki67+	 13856 15850
13276	0	0	Ki67+	 13858 15819
13277	0	0	Ki67+	 13859 15880
13278	0	0	Ki67+	 13861 15531
13279	0	0	Ki67+	 13861 15787
13280	0	0	Ki67+	 13866 15309
13281	0	0	Ki67+	 13869 15737
13282	0	0	Ki67+	 13110 16255
13283	0	0	Ki67+	 13159 16192
13284	0	0	Ki67+	 13166 16180
13285	0	0	Ki67+	 13173 16805
13286	0	0	Ki67+	 13180 16227
13287	0	0	Ki67+	 13182 16831
13288	0	0	Ki67+	 13182 16846
13289	0	0	Ki67+	 13184 16203
13290	0	0	Ki67+	 13189 16145
13291	0	0	Ki67+	 13214 16194
13292	0	0	Ki67+	 13217 16388
13293	0	0	Ki67+	 13240 16228
13294	0	0	Ki67+	 13243 16410
13295	0	0	Ki67+	 13253 16400
13296	0	0	Ki67+	 13263 16472
13297	0	0	Ki67+	 13276 16183
13298	0	0	Ki67+	 13278 16276
13299	0	0	Ki67+	 13285 16484
13300	0	0	Ki67+	 13286 16618
13301	0	0	Ki67+	 13291 16177
13302	0	0	Ki67+	 13298 16259
13303	0	0	Ki67+	 13308 16449
13304	0	0	Ki67+	 13335 16387
13305	0	0	Ki67+	 13381 16627
13306	0	0	Ki67+	 13384 16077
13307	0	0	Ki67+	 13392 16626
13308	0	0	Ki67+	 13402 16546
13309	0	0	Ki67+	 13405 16649
13310	0	0	Ki67+	 13441 16176
13311	0	0	Ki67+	 13445 16116
13312	0	0	Ki67+	 13461 16202
13313	0	0	Ki67+	 13477 16134
13314	0	0	Ki67+	 13480 16115
13315	0	0	Ki67+	 13481 16154
13316	0	0	Ki67+	 13488 16073
13317	0	0	Ki67+	 13499 16830
13318	0	0	Ki67+	 13517 16140
13319	0	0	Ki67+	 13518 16122
13320	0	0	Ki67+	 13544 16114
13321	0	0	Ki67+	 13549 16172
13322	0	0	Ki67+	 13557 16136
13323	0	0	Ki67+	 13575 16071
13324	0	0	Ki67+	 13575 16143
13325	0	0	Ki67+	 13580 16246
13326	0	0	Ki67+	 13586 16581
13327	0	0	Ki67+	 13590 16542
13328	0	0	Ki67+	 13591 16073
13329	0	0	Ki67+	 13592 16137
13330	0	0	Ki67+	 13597 16271
13331	0	0	Ki67+	 13597 16606
13332	0	0	Ki67+	 13603 16163
13333	0	0	Ki67+	 13607 16116
13334	0	0	Ki67+	 13610 16237
13335	0	0	Ki67+	 13621 16503
13336	0	0	Ki67+	 13624 16187
13337	0	0	Ki67+	 13626 16146
13338	0	0	Ki67+	 13626 16434
13339	0	0	Ki67+	 13627 16117
13340	0	0	Ki67+	 13631 16133
13341	0	0	Ki67+	 13637 16492
13342	0	0	Ki67+	 13638 16445
13343	0	0	Ki67+	 13639 16272
13344	0	0	Ki67+	 13646 16176
13345	0	0	Ki67+	 13648 16149
13346	0	0	Ki67+	 13653 16125
13347	0	0	Ki67+	 13670 16135
13348	0	0	Ki67+	 13674 16125
13349	0	0	Ki67+	 13674 16244
13350	0	0	Ki67+	 13680 16421
13351	0	0	Ki67+	 13682 16085
13352	0	0	Ki67+	 13696 16377
13353	0	0	Ki67+	 13697 16191
13354	0	0	Ki67+	 13712 16099
13355	0	0	Ki67+	 13716 16179
13356	0	0	Ki67+	 13718 16249
13357	0	0	Ki67+	 13723 16123
13358	0	0	Ki67+	 13732 16162
13359	0	0	Ki67+	 13733 16833
13360	0	0	Ki67+	 13735 16188
13361	0	0	Ki67+	 13736 16151
13362	0	0	Ki67+	 13737 16275
13363	0	0	Ki67+	 13738 16070
13364	0	0	Ki67+	 13741 16809
13365	0	0	Ki67+	 13750 16833
13366	0	0	Ki67+	 13751 16077
13367	0	0	Ki67+	 13754 16226
13368	0	0	Ki67+	 13757 16238
13369	0	0	Ki67+	 13758 16100
13370	0	0	Ki67+	 13764 16198
13371	0	0	Ki67+	 13766 16352
13372	0	0	Ki67+	 13768 16275
13373	0	0	Ki67+	 13769 16323
13374	0	0	Ki67+	 13770 16590
13375	0	0	Ki67+	 13775 16309
13376	0	0	Ki67+	 13779 16637
13377	0	0	Ki67+	 13806 16153
13378	0	0	Ki67+	 13842 16259
13379	0	0	Ki67+	 13844 16224
13380	0	0	Ki67+	 13861 16251
13381	0	0	Ki67+	 13863 16194
13382	0	0	Ki67+	 13087 17632
13383	0	0	Ki67+	 13089 17466
13384	0	0	Ki67+	 13091 17498
13385	0	0	Ki67+	 13092 17485
13386	0	0	Ki67+	 13098 16979
13387	0	0	Ki67+	 13098 17619
13388	0	0	Ki67+	 13100 17416
13389	0	0	Ki67+	 13102 17434
13390	0	0	Ki67+	 13103 17653
13391	0	0	Ki67+	 13119 17517
13392	0	0	Ki67+	 13160 17642
13393	0	0	Ki67+	 13179 17651
13394	0	0	Ki67+	 13189 17524
13395	0	0	Ki67+	 13218 17536
13396	0	0	Ki67+	 13221 17490
13397	0	0	Ki67+	 13233 17449
13398	0	0	Ki67+	 13233 17488
13399	0	0	Ki67+	 13237 17546
13400	0	0	Ki67+	 13239 17562
13401	0	0	Ki67+	 13256 17484
13402	0	0	Ki67+	 13258 17522
13403	0	0	Ki67+	 13262 17475
13404	0	0	Ki67+	 13280 17490
13405	0	0	Ki67+	 13289 17444
13406	0	0	Ki67+	 13290 17462
13407	0	0	Ki67+	 13298 17524
13408	0	0	Ki67+	 13307 17491
13409	0	0	Ki67+	 13310 17460
13410	0	0	Ki67+	 13318 17090
13411	0	0	Ki67+	 13339 17589
13412	0	0	Ki67+	 13344 17126
13413	0	0	Ki67+	 13345 17613
13414	0	0	Ki67+	 13348 17305
13415	0	0	Ki67+	 13353 17266
13416	0	0	Ki67+	 13355 17477
13417	0	0	Ki67+	 13360 16944
13418	0	0	Ki67+	 13368 17139
13419	0	0	Ki67+	 13377 16934
13420	0	0	Ki67+	 13378 17384
13421	0	0	Ki67+	 13379 17604
13422	0	0	Ki67+	 13382 17372
13423	0	0	Ki67+	 13383 17455
13424	0	0	Ki67+	 13384 17394
13425	0	0	Ki67+	 13389 17420
13426	0	0	Ki67+	 13396 17458
13427	0	0	Ki67+	 13405 17618
13428	0	0	Ki67+	 13406 17603
13429	0	0	Ki67+	 13412 17425
13430	0	0	Ki67+	 13418 17482
13431	0	0	Ki67+	 13428 17489
13432	0	0	Ki67+	 13433 16947
13433	0	0	Ki67+	 13440 17589
13434	0	0	Ki67+	 13441 17451
13435	0	0	Ki67+	 13444 17369
13436	0	0	Ki67+	 13447 16888
13437	0	0	Ki67+	 13449 17126
13438	0	0	Ki67+	 13455 17609
13439	0	0	Ki67+	 13456 17010
13440	0	0	Ki67+	 13461 17532
13441	0	0	Ki67+	 13468 17004
13442	0	0	Ki67+	 13469 17574
13443	0	0	Ki67+	 13474 17047
13444	0	0	Ki67+	 13482 17572
13445	0	0	Ki67+	 13491 17505
13446	0	0	Ki67+	 13492 17331
13447	0	0	Ki67+	 13493 17453
13448	0	0	Ki67+	 13495 17494
13449	0	0	Ki67+	 13501 17375
13450	0	0	Ki67+	 13501 17479
13451	0	0	Ki67+	 13502 17162
13452	0	0	Ki67+	 13502 17433
13453	0	0	Ki67+	 13507 17493
13454	0	0	Ki67+	 13520 17423
13455	0	0	Ki67+	 13521 17405
13456	0	0	Ki67+	 13529 17445
13457	0	0	Ki67+	 13555 17191
13458	0	0	Ki67+	 13571 17227
13459	0	0	Ki67+	 13602 17216
13460	0	0	Ki67+	 13607 17232
13461	0	0	Ki67+	 13617 17201
13462	0	0	Ki67+	 13639 17246
13463	0	0	Ki67+	 13669 17235
13464	0	0	Ki67+	 13696 17213
13465	0	0	Ki67+	 13703 17058
13466	0	0	Ki67+	 13709 17206
13467	0	0	Ki67+	 13711 17076
13468	0	0	Ki67+	 13717 17044
13469	0	0	Ki67+	 13719 17372
13470	0	0	Ki67+	 13722 17359
13471	0	0	Ki67+	 13724 17552
13472	0	0	Ki67+	 13744 17663
13473	0	0	Ki67+	 13745 17385
13474	0	0	Ki67+	 13752 17345
13475	0	0	Ki67+	 13777 16893
13476	0	0	Ki67+	 13793 16898
13477	0	0	Ki67+	 13800 17457
13478	0	0	Ki67+	 13818 16977
13479	0	0	Ki67+	 13829 16977
13480	0	0	Ki67+	 13832 17638
13481	0	0	Ki67+	 13854 16998
13482	0	0	Ki67+	 13854 17616
13483	0	0	Ki67+	 13867 17083
13484	0	0	Ki67+	 13075 18037
13485	0	0	Ki67+	 13076 17739
13486	0	0	Ki67+	 13079 18396
13487	0	0	Ki67+	 13081 18425
13488	0	0	Ki67+	 13083 18193
13489	0	0	Ki67+	 13084 17728
13490	0	0	Ki67+	 13084 17828
13491	0	0	Ki67+	 13085 18114
13492	0	0	Ki67+	 13089 18382
13493	0	0	Ki67+	 13098 17986
13494	0	0	Ki67+	 13103 17767
13495	0	0	Ki67+	 13105 18353
13496	0	0	Ki67+	 13106 18403
13497	0	0	Ki67+	 13107 18218
13498	0	0	Ki67+	 13112 17808
13499	0	0	Ki67+	 13115 18013
13500	0	0	Ki67+	 13119 18067
13501	0	0	Ki67+	 13120 17975
13502	0	0	Ki67+	 13124 18186
13503	0	0	Ki67+	 13127 17929
13504	0	0	Ki67+	 13128 18426
13505	0	0	Ki67+	 13132 18003
13506	0	0	Ki67+	 13132 18040
13507	0	0	Ki67+	 13134 17764
13508	0	0	Ki67+	 13140 18399
13509	0	0	Ki67+	 13141 17955
13510	0	0	Ki67+	 13142 17682
13511	0	0	Ki67+	 13151 17932
13512	0	0	Ki67+	 13152 18122
13513	0	0	Ki67+	 13152 18450
13514	0	0	Ki67+	 13153 17713
13515	0	0	Ki67+	 13154 18408
13516	0	0	Ki67+	 13155 18345
13517	0	0	Ki67+	 13162 18417
13518	0	0	Ki67+	 13164 18027
13519	0	0	Ki67+	 13165 18116
13520	0	0	Ki67+	 13168 17960
13521	0	0	Ki67+	 13171 17876
13522	0	0	Ki67+	 13178 17690
13523	0	0	Ki67+	 13178 17868
13524	0	0	Ki67+	 13178 18421
13525	0	0	Ki67+	 13183 18015
13526	0	0	Ki67+	 13184 18069
13527	0	0	Ki67+	 13187 17675
13528	0	0	Ki67+	 13194 17896
13529	0	0	Ki67+	 13197 17839
13530	0	0	Ki67+	 13198 17882
13531	0	0	Ki67+	 13200 17787
13532	0	0	Ki67+	 13207 18201
13533	0	0	Ki67+	 13208 17923
13534	0	0	Ki67+	 13212 18272
13535	0	0	Ki67+	 13213 18087
13536	0	0	Ki67+	 13214 17878
13537	0	0	Ki67+	 13216 18150
13538	0	0	Ki67+	 13219 17976
13539	0	0	Ki67+	 13219 18055
13540	0	0	Ki67+	 13224 18267
13541	0	0	Ki67+	 13226 17699
13542	0	0	Ki67+	 13227 17686
13543	0	0	Ki67+	 13229 18191
13544	0	0	Ki67+	 13231 17907
13545	0	0	Ki67+	 13232 17954
13546	0	0	Ki67+	 13233 18205
13547	0	0	Ki67+	 13241 18235
13548	0	0	Ki67+	 13242 18350
13549	0	0	Ki67+	 13245 17925
13550	0	0	Ki67+	 13250 17871
13551	0	0	Ki67+	 13252 18139
13552	0	0	Ki67+	 13257 18235
13553	0	0	Ki67+	 13263 17927
13554	0	0	Ki67+	 13263 18192
13555	0	0	Ki67+	 13265 17804
13556	0	0	Ki67+	 13268 18155
13557	0	0	Ki67+	 13274 17730
13558	0	0	Ki67+	 13279 18154
13559	0	0	Ki67+	 13284 18192
13560	0	0	Ki67+	 13286 17721
13561	0	0	Ki67+	 13291 17856
13562	0	0	Ki67+	 13302 18222
13563	0	0	Ki67+	 13307 17839
13564	0	0	Ki67+	 13319 17827
13565	0	0	Ki67+	 13320 17982
13566	0	0	Ki67+	 13339 18074
13567	0	0	Ki67+	 13343 17989
13568	0	0	Ki67+	 13344 17737
13569	0	0	Ki67+	 13348 18010
13570	0	0	Ki67+	 13352 18113
13571	0	0	Ki67+	 13353 17908
13572	0	0	Ki67+	 13358 17818
13573	0	0	Ki67+	 13367 18392
13574	0	0	Ki67+	 13370 18091
13575	0	0	Ki67+	 13377 18051
13576	0	0	Ki67+	 13379 18128
13577	0	0	Ki67+	 13380 18029
13578	0	0	Ki67+	 13385 17853
13579	0	0	Ki67+	 13388 17822
13580	0	0	Ki67+	 13389 17914
13581	0	0	Ki67+	 13390 17940
13582	0	0	Ki67+	 13390 18083
13583	0	0	Ki67+	 13392 17976
13584	0	0	Ki67+	 13393 18432
13585	0	0	Ki67+	 13396 17894
13586	0	0	Ki67+	 13397 18389
13587	0	0	Ki67+	 13400 17851
13588	0	0	Ki67+	 13400 18086
13589	0	0	Ki67+	 13405 18034
13590	0	0	Ki67+	 13406 18293
13591	0	0	Ki67+	 13406 18428
13592	0	0	Ki67+	 13407 17975
13593	0	0	Ki67+	 13407 18064
13594	0	0	Ki67+	 13409 18418
13595	0	0	Ki67+	 13410 18353
13596	0	0	Ki67+	 13411 18462
13597	0	0	Ki67+	 13413 17918
13598	0	0	Ki67+	 13416 18389
13599	0	0	Ki67+	 13417 18426
13600	0	0	Ki67+	 13420 17870
13601	0	0	Ki67+	 13420 18296
13602	0	0	Ki67+	 13425 17952
13603	0	0	Ki67+	 13431 18336
13604	0	0	Ki67+	 13434 18409
13605	0	0	Ki67+	 13435 18286
13606	0	0	Ki67+	 13439 18349
13607	0	0	Ki67+	 13512 17998
13608	0	0	Ki67+	 13564 18237
13609	0	0	Ki67+	 13612 17758
13610	0	0	Ki67+	 13643 17804
13611	0	0	Ki67+	 13643 18223
13612	0	0	Ki67+	 13645 17718
13613	0	0	Ki67+	 13650 17754
13614	0	0	Ki67+	 13667 18202
13615	0	0	Ki67+	 13667 18212
13616	0	0	Ki67+	 13678 17806
13617	0	0	Ki67+	 13680 18201
13618	0	0	Ki67+	 13683 17778
13619	0	0	Ki67+	 13713 18235
13620	0	0	Ki67+	 13727 17783
13621	0	0	Ki67+	 13727 18261
13622	0	0	Ki67+	 13731 18226
13623	0	0	Ki67+	 13735 17694
13624	0	0	Ki67+	 13741 17756
13625	0	0	Ki67+	 13741 18254
13626	0	0	Ki67+	 13756 17782
13627	0	0	Ki67+	 13756 18040
13628	0	0	Ki67+	 13757 18243
13629	0	0	Ki67+	 13759 17699
13630	0	0	Ki67+	 13759 18028
13631	0	0	Ki67+	 13766 17748
13632	0	0	Ki67+	 13767 18274
13633	0	0	Ki67+	 13770 17792
13634	0	0	Ki67+	 13771 17768
13635	0	0	Ki67+	 13774 17825
13636	0	0	Ki67+	 13780 18307
13637	0	0	Ki67+	 13783 17796
13638	0	0	Ki67+	 13786 17776
13639	0	0	Ki67+	 13787 17736
13640	0	0	Ki67+	 13806 18325
13641	0	0	Ki67+	 13812 17779
13642	0	0	Ki67+	 13813 17719
13643	0	0	Ki67+	 13816 18294
13644	0	0	Ki67+	 13817 17746
13645	0	0	Ki67+	 13825 17795
13646	0	0	Ki67+	 13827 17752
13647	0	0	Ki67+	 13847 17667
13648	0	0	Ki67+	 13847 17879
13649	0	0	Ki67+	 13855 17701
13650	0	0	Ki67+	 13856 17737
13651	0	0	Ki67+	 13858 18387
13652	0	0	Ki67+	 13859 17755
13653	0	0	Ki67+	 13860 17868
13654	0	0	Ki67+	 13870 17691
13655	0	0	Ki67+	 13087 18833
13656	0	0	Ki67+	 13094 18568
13657	0	0	Ki67+	 13100 18585
13658	0	0	Ki67+	 13107 19023
13659	0	0	Ki67+	 13109 18573
13660	0	0	Ki67+	 13111 18555
13661	0	0	Ki67+	 13116 18542
13662	0	0	Ki67+	 13116 19041
13663	0	0	Ki67+	 13129 19007
13664	0	0	Ki67+	 13130 18549
13665	0	0	Ki67+	 13132 19036
13666	0	0	Ki67+	 13136 18996
13667	0	0	Ki67+	 13137 18492
13668	0	0	Ki67+	 13137 18515
13669	0	0	Ki67+	 13146 18999
13670	0	0	Ki67+	 13150 18973
13671	0	0	Ki67+	 13152 18527
13672	0	0	Ki67+	 13158 18513
13673	0	0	Ki67+	 13167 18484
13674	0	0	Ki67+	 13171 19108
13675	0	0	Ki67+	 13180 18871
13676	0	0	Ki67+	 13192 18645
13677	0	0	Ki67+	 13198 19093
13678	0	0	Ki67+	 13202 19232
13679	0	0	Ki67+	 13212 19076
13680	0	0	Ki67+	 13231 18888
13681	0	0	Ki67+	 13257 18493
13682	0	0	Ki67+	 13258 19248
13683	0	0	Ki67+	 13266 19228
13684	0	0	Ki67+	 13276 19217
13685	0	0	Ki67+	 13289 19061
13686	0	0	Ki67+	 13290 18746
13687	0	0	Ki67+	 13295 18606
13688	0	0	Ki67+	 13299 19051
13689	0	0	Ki67+	 13301 18681
13690	0	0	Ki67+	 13308 19151
13691	0	0	Ki67+	 13311 18574
13692	0	0	Ki67+	 13311 19195
13693	0	0	Ki67+	 13319 19180
13694	0	0	Ki67+	 13324 18627
13695	0	0	Ki67+	 13324 18997
13696	0	0	Ki67+	 13324 19072
13697	0	0	Ki67+	 13328 18694
13698	0	0	Ki67+	 13329 18655
13699	0	0	Ki67+	 13331 18614
13700	0	0	Ki67+	 13342 18760
13701	0	0	Ki67+	 13348 18572
13702	0	0	Ki67+	 13349 18615
13703	0	0	Ki67+	 13353 18723
13704	0	0	Ki67+	 13360 18740
13705	0	0	Ki67+	 13374 18621
13706	0	0	Ki67+	 13377 18585
13707	0	0	Ki67+	 13377 18764
13708	0	0	Ki67+	 13385 19150
13709	0	0	Ki67+	 13394 18776
13710	0	0	Ki67+	 13394 18790
13711	0	0	Ki67+	 13395 18473
13712	0	0	Ki67+	 13408 19145
13713	0	0	Ki67+	 13411 18620
13714	0	0	Ki67+	 13414 18482
13715	0	0	Ki67+	 13414 18512
13716	0	0	Ki67+	 13414 18643
13717	0	0	Ki67+	 13415 19163
13718	0	0	Ki67+	 13423 18529
13719	0	0	Ki67+	 13428 18499
13720	0	0	Ki67+	 13432 18475
13721	0	0	Ki67+	 13441 18682
13722	0	0	Ki67+	 13447 18530
13723	0	0	Ki67+	 13451 19061
13724	0	0	Ki67+	 13455 18702
13725	0	0	Ki67+	 13457 18660
13726	0	0	Ki67+	 13459 18581
13727	0	0	Ki67+	 13461 19006
13728	0	0	Ki67+	 13462 18717
13729	0	0	Ki67+	 13465 18564
13730	0	0	Ki67+	 13472 18993
13731	0	0	Ki67+	 13474 18704
13732	0	0	Ki67+	 13477 18604
13733	0	0	Ki67+	 13478 18667
13734	0	0	Ki67+	 13480 18588
13735	0	0	Ki67+	 13481 19008
13736	0	0	Ki67+	 13482 18773
13737	0	0	Ki67+	 13485 18687
13738	0	0	Ki67+	 13486 18978
13739	0	0	Ki67+	 13498 18996
13740	0	0	Ki67+	 13500 18774
13741	0	0	Ki67+	 13504 18965
13742	0	0	Ki67+	 13514 18716
13743	0	0	Ki67+	 13515 18733
13744	0	0	Ki67+	 13522 18639
13745	0	0	Ki67+	 13524 18625
13746	0	0	Ki67+	 13529 18938
13747	0	0	Ki67+	 13530 18949
13748	0	0	Ki67+	 13530 19223
13749	0	0	Ki67+	 13531 18980
13750	0	0	Ki67+	 13549 18899
13751	0	0	Ki67+	 13549 18914
13752	0	0	Ki67+	 13554 18948
13753	0	0	Ki67+	 13561 18980
13754	0	0	Ki67+	 13572 18645
13755	0	0	Ki67+	 13572 18661
13756	0	0	Ki67+	 13584 18871
13757	0	0	Ki67+	 13586 18897
13758	0	0	Ki67+	 13593 18987
13759	0	0	Ki67+	 13594 18955
13760	0	0	Ki67+	 13597 18900
13761	0	0	Ki67+	 13598 18660
13762	0	0	Ki67+	 13598 18931
13763	0	0	Ki67+	 13601 18644
13764	0	0	Ki67+	 13603 18971
13765	0	0	Ki67+	 13612 18884
13766	0	0	Ki67+	 13612 18937
13767	0	0	Ki67+	 13621 18675
13768	0	0	Ki67+	 13623 18855
13769	0	0	Ki67+	 13635 18651
13770	0	0	Ki67+	 13640 18998
13771	0	0	Ki67+	 13646 18896
13772	0	0	Ki67+	 13649 18872
13773	0	0	Ki67+	 13655 18839
13774	0	0	Ki67+	 13656 18664
13775	0	0	Ki67+	 13668 18804
13776	0	0	Ki67+	 13668 18823
13777	0	0	Ki67+	 13678 18791
13778	0	0	Ki67+	 13681 18675
13779	0	0	Ki67+	 13681 18871
13780	0	0	Ki67+	 13684 18854
13781	0	0	Ki67+	 13700 18657
13782	0	0	Ki67+	 13706 18785
13783	0	0	Ki67+	 13708 19224
13784	0	0	Ki67+	 13710 18874
13785	0	0	Ki67+	 13719 18796
13786	0	0	Ki67+	 13720 18634
13787	0	0	Ki67+	 13728 18658
13788	0	0	Ki67+	 13728 18817
13789	0	0	Ki67+	 13729 18891
13790	0	0	Ki67+	 13732 18765
13791	0	0	Ki67+	 13737 18643
13792	0	0	Ki67+	 13739 18721
13793	0	0	Ki67+	 13740 18785
13794	0	0	Ki67+	 13748 18828
13795	0	0	Ki67+	 13748 18860
13796	0	0	Ki67+	 13756 18775
13797	0	0	Ki67+	 13756 18790
13798	0	0	Ki67+	 13758 18851
13799	0	0	Ki67+	 13763 18621
13800	0	0	Ki67+	 13770 18637
13801	0	0	Ki67+	 13778 18609
13802	0	0	Ki67+	 13785 18726
13803	0	0	Ki67+	 13796 18779
13804	0	0	Ki67+	 13797 18716
13805	0	0	Ki67+	 13801 18624
13806	0	0	Ki67+	 13808 19195
13807	0	0	Ki67+	 13810 18766
13808	0	0	Ki67+	 13817 18739
13809	0	0	Ki67+	 13826 18585
13810	0	0	Ki67+	 13830 19203
13811	0	0	Ki67+	 13831 18700
13812	0	0	Ki67+	 13833 18728
13813	0	0	Ki67+	 13833 19115
13814	0	0	Ki67+	 13837 18580
13815	0	0	Ki67+	 13846 19115
13816	0	0	Ki67+	 13853 18732
13817	0	0	Ki67+	 13856 19231
13818	0	0	Ki67+	 13858 18691
13819	0	0	Ki67+	 13861 18531
13820	0	0	Ki67+	 13861 19076
13821	0	0	Ki67+	 13862 18551
13822	0	0	Ki67+	 13869 18566
13823	0	0	Ki67+	 13869 18678
13824	0	0	Ki67+	 13162 19411
13825	0	0	Ki67+	 13166 19392
13826	0	0	Ki67+	 13222 20022
13827	0	0	Ki67+	 13318 19306
13828	0	0	Ki67+	 13422 20005
13829	0	0	Ki67+	 13439 19566
13830	0	0	Ki67+	 13455 19556
13831	0	0	Ki67+	 13468 19722
13832	0	0	Ki67+	 13546 19583
13833	0	0	Ki67+	 13547 19568
13834	0	0	Ki67+	 13561 19631
13835	0	0	Ki67+	 13561 19676
13836	0	0	Ki67+	 13563 19648
13837	0	0	Ki67+	 13571 19657
13838	0	0	Ki67+	 13573 19571
13839	0	0	Ki67+	 13574 19543
13840	0	0	Ki67+	 13577 19624
13841	0	0	Ki67+	 13590 19608
13842	0	0	Ki67+	 13593 19765
13843	0	0	Ki67+	 13596 19588
13844	0	0	Ki67+	 13599 19844
13845	0	0	Ki67+	 13615 19549
13846	0	0	Ki67+	 13616 19783
13847	0	0	Ki67+	 13619 19760
13848	0	0	Ki67+	 13622 19603
13849	0	0	Ki67+	 13625 19584
13850	0	0	Ki67+	 13628 19735
13851	0	0	Ki67+	 13636 19762
13852	0	0	Ki67+	 13638 19706
13853	0	0	Ki67+	 13662 19601
13854	0	0	Ki67+	 13663 19720
13855	0	0	Ki67+	 13667 19658
13856	0	0	Ki67+	 13670 19688
13857	0	0	Ki67+	 13672 19591
13858	0	0	Ki67+	 13679 19718
13859	0	0	Ki67+	 13698 19319
13860	0	0	Ki67+	 13699 19676
13861	0	0	Ki67+	 13701 19696
13862	0	0	Ki67+	 13703 19267
13863	0	0	Ki67+	 13703 19749
13864	0	0	Ki67+	 13708 19812
13865	0	0	Ki67+	 13709 19829
13866	0	0	Ki67+	 13717 19686
13867	0	0	Ki67+	 13731 19669
13868	0	0	Ki67+	 13733 19283
13869	0	0	Ki67+	 13735 19791
13870	0	0	Ki67+	 13741 19653
13871	0	0	Ki67+	 13744 19876
13872	0	0	Ki67+	 13750 19292
13873	0	0	Ki67+	 13756 19569
13874	0	0	Ki67+	 13758 19968
13875	0	0	Ki67+	 13760 19392
13876	0	0	Ki67+	 13762 19992
13877	0	0	Ki67+	 13763 19705
13878	0	0	Ki67+	 13764 19553
13879	0	0	Ki67+	 13765 19614
13880	0	0	Ki67+	 13776 19720
13881	0	0	Ki67+	 13784 19690
13882	0	0	Ki67+	 13786 19444
13883	0	0	Ki67+	 13788 19374
13884	0	0	Ki67+	 13788 19587
13885	0	0	Ki67+	 13792 19297
13886	0	0	Ki67+	 13804 19348
13887	0	0	Ki67+	 13806 19651
13888	0	0	Ki67+	 13817 19397
13889	0	0	Ki67+	 13819 19386
13890	0	0	Ki67+	 13821 20047
13891	0	0	Ki67+	 13823 19668
13892	0	0	Ki67+	 13824 19422
13893	0	0	Ki67+	 13833 19688
13894	0	0	Ki67+	 13833 19704
13895	0	0	Ki67+	 13849 19491
13896	0	0	Ki67+	 13855 19392
13897	0	0	Ki67+	 13855 19661
13898	0	0	Ki67+	 13859 19969
13899	0	0	Ki67+	 13868 19450
13900	0	0	Ki67+	 13217 20233
13901	0	0	Ki67+	 13521 20300
13902	0	0	Ki67+	 13537 20133
13903	0	0	Ki67+	 13621 20460
13904	0	0	Ki67+	 13760 20438
13905	0	0	Ki67+	 13774 20433
13906	0	0	Ki67+	 13776 20241
13907	0	0	Ki67+	 13548 21616
13908	0	0	Ki67+	 13815 21411
13909	0	0	Ki67+	 13840 21020
13910	0	0	Ki67+	 13843 21442
13911	0	0	Ki67+	 13844 21078
13912	0	0	Ki67+	 13853 21029
13913	0	0	Ki67+	 13865 21063
13914	0	0	Ki67+	 13206 21754
13915	0	0	Ki67+	 13384 22039
13916	0	0	Ki67+	 13829 21932
13917	0	0	Ki67+	 13176 22804
13918	0	0	Ki67+	 13196 22584
13919	0	0	Ki67+	 13234 22529
13920	0	0	Ki67+	 13353 23113
13921	0	0	Ki67+	 13374 22758
13922	0	0	Ki67+	 13412 22713
13923	0	0	Ki67+	 13464 22748
13924	0	0	Ki67+	 13489 23201
13925	0	0	Ki67+	 13533 22814
13926	0	0	Ki67+	 13202 24657
13927	0	0	Ki67+	 13078 25564
13928	0	0	Ki67+	 13091 25625
13929	0	0	Ki67+	 13234 25614
13930	0	0	Ki67+	 13243 25434
13931	0	0	Ki67+	 13355 25514
13932	0	0	Ki67+	 13411 25519
13933	0	0	Ki67+	 13412 25567
13934	0	0	Ki67+	 13468 25650
13935	0	0	Ki67+	 13473 25625
13936	0	0	Ki67+	 13490 25428
13937	0	0	Ki67+	 13548 25602
13938	0	0	Ki67+	 13570 25548
13939	0	0	Ki67+	 13598 25659
13940	0	0	Ki67+	 13704 24999
13941	0	0	Ki67+	 13076 25676
13942	0	0	Ki67+	 13151 26042
13943	0	0	Ki67+	 13171 26082
13944	0	0	Ki67+	 13207 25793
13945	0	0	Ki67+	 13231 26225
13946	0	0	Ki67+	 13232 26192
13947	0	0	Ki67+	 13253 26233
13948	0	0	Ki67+	 13282 26137
13949	0	0	Ki67+	 13353 26438
13950	0	0	Ki67+	 13355 26352
13951	0	0	Ki67+	 13383 26175
13952	0	0	Ki67+	 13427 26153
13953	0	0	Ki67+	 13429 26305
13954	0	0	Ki67+	 13495 26079
13955	0	0	Ki67+	 13504 26265
13956	0	0	Ki67+	 13516 26241
13957	0	0	Ki67+	 13523 26256
13958	0	0	Ki67+	 13523 26365
13959	0	0	Ki67+	 13554 26363
13960	0	0	Ki67+	 13574 26039
13961	0	0	Ki67+	 13574 26106
13962	0	0	Ki67+	 13590 26094
13963	0	0	Ki67+	 13608 25984
13964	0	0	Ki67+	 13625 26390
13965	0	0	Ki67+	 13644 26404
13966	0	0	Ki67+	 13658 26373
13967	0	0	Ki67+	 13685 26405
13968	0	0	Ki67+	 13703 26217
13969	0	0	Ki67+	 13708 26187
13970	0	0	Ki67+	 13743 26106
13971	0	0	Ki67+	 13763 26079
13972	0	0	Ki67+	 13845 26432
13973	0	0	Ki67+	 13089 26775
13974	0	0	Ki67+	 13094 26742
13975	0	0	Ki67+	 13178 26882
13976	0	0	Ki67+	 13181 26631
13977	0	0	Ki67+	 13184 26489
13978	0	0	Ki67+	 13192 27255
13979	0	0	Ki67+	 13207 26600
13980	0	0	Ki67+	 13221 27185
13981	0	0	Ki67+	 13245 26956
13982	0	0	Ki67+	 13270 26936
13983	0	0	Ki67+	 13289 26796
13984	0	0	Ki67+	 13293 26501
13985	0	0	Ki67+	 13335 26477
13986	0	0	Ki67+	 13338 26613
13987	0	0	Ki67+	 13340 26538
13988	0	0	Ki67+	 13340 26872
13989	0	0	Ki67+	 13348 26493
13990	0	0	Ki67+	 13349 26909
13991	0	0	Ki67+	 13360 26617
13992	0	0	Ki67+	 13366 26923
13993	0	0	Ki67+	 13373 26889
13994	0	0	Ki67+	 13378 26912
13995	0	0	Ki67+	 13384 26940
13996	0	0	Ki67+	 13395 26561
13997	0	0	Ki67+	 13397 27158
13998	0	0	Ki67+	 13428 27094
13999	0	0	Ki67+	 13436 27246
14000	0	0	Ki67+	 13442 27104
14001	0	0	Ki67+	 13447 26480
14002	0	0	Ki67+	 13449 27153
14003	0	0	Ki67+	 13450 27238
14004	0	0	Ki67+	 13476 27152
14005	0	0	Ki67+	 13497 27170
14006	0	0	Ki67+	 13503 26675
14007	0	0	Ki67+	 13512 26640
14008	0	0	Ki67+	 13513 27200
14009	0	0	Ki67+	 13514 26680
14010	0	0	Ki67+	 13518 27166
14011	0	0	Ki67+	 13531 26567
14012	0	0	Ki67+	 13534 26589
14013	0	0	Ki67+	 13552 26652
14014	0	0	Ki67+	 13552 27193
14015	0	0	Ki67+	 13555 26516
14016	0	0	Ki67+	 13561 26595
14017	0	0	Ki67+	 13580 26595
14018	0	0	Ki67+	 13600 27116
14019	0	0	Ki67+	 13672 27223
14020	0	0	Ki67+	 13681 26951
14021	0	0	Ki67+	 13687 27185
14022	0	0	Ki67+	 13687 27247
14023	0	0	Ki67+	 13691 27049
14024	0	0	Ki67+	 13698 26946
14025	0	0	Ki67+	 13699 26731
14026	0	0	Ki67+	 13699 27101
14027	0	0	Ki67+	 13702 26898
14028	0	0	Ki67+	 13708 27153
14029	0	0	Ki67+	 13711 26668
14030	0	0	Ki67+	 13711 26977
14031	0	0	Ki67+	 13736 27127
14032	0	0	Ki67+	 13752 27189
14033	0	0	Ki67+	 13759 27137
14034	0	0	Ki67+	 13812 27010
14035	0	0	Ki67+	 13831 26813
14036	0	0	Ki67+	 13836 26671
14037	0	0	Ki67+	 13843 27132
14038	0	0	Ki67+	 13849 27150
14039	0	0	Ki67+	 13855 26720
14040	0	0	Ki67+	 13871 27210
14041	0	0	Ki67+	 13074 27416
14042	0	0	Ki67+	 13076 27575
14043	0	0	Ki67+	 13077 27843
14044	0	0	Ki67+	 13087 27443
14045	0	0	Ki67+	 13087 27483
14046	0	0	Ki67+	 13097 27841
14047	0	0	Ki67+	 13118 27951
14048	0	0	Ki67+	 13121 27469
14049	0	0	Ki67+	 13123 27429
14050	0	0	Ki67+	 13147 27551
14051	0	0	Ki67+	 13158 27620
14052	0	0	Ki67+	 13162 27345
14053	0	0	Ki67+	 13164 27848
14054	0	0	Ki67+	 13204 28007
14055	0	0	Ki67+	 13245 27640
14056	0	0	Ki67+	 13435 27751
14057	0	0	Ki67+	 13436 27778
14058	0	0	Ki67+	 13463 27411
14059	0	0	Ki67+	 13464 27778
14060	0	0	Ki67+	 13497 27678
14061	0	0	Ki67+	 13498 27586
14062	0	0	Ki67+	 13503 27631
14063	0	0	Ki67+	 13508 27538
14064	0	0	Ki67+	 13524 27473
14065	0	0	Ki67+	 13525 27617
14066	0	0	Ki67+	 13533 27602
14067	0	0	Ki67+	 13548 27759
14068	0	0	Ki67+	 13557 27790
14069	0	0	Ki67+	 13603 27790
14070	0	0	Ki67+	 13618 27322
14071	0	0	Ki67+	 13633 27529
14072	0	0	Ki67+	 13636 27290
14073	0	0	Ki67+	 13663 27548
14074	0	0	Ki67+	 13680 27699
14075	0	0	Ki67+	 13694 27694
14076	0	0	Ki67+	 13695 27753
14077	0	0	Ki67+	 13696 27742
14078	0	0	Ki67+	 13718 27713
14079	0	0	Ki67+	 13719 27549
14080	0	0	Ki67+	 13744 27688
14081	0	0	Ki67+	 13745 27416
14082	0	0	Ki67+	 13748 27536
14083	0	0	Ki67+	 13781 27506
14084	0	0	Ki67+	 13785 27468
14085	0	0	Ki67+	 13793 27781
14086	0	0	Ki67+	 13795 27875
14087	0	0	Ki67+	 13812 27516
14088	0	0	Ki67+	 13826 27511
14089	0	0	Ki67+	 13833 27473
14090	0	0	Ki67+	 13848 27535
14091	0	0	Ki67+	 13868 27488
14092	0	0	Ki67+	 13106 28392
14093	0	0	Ki67+	 13119 28116
14094	0	0	Ki67+	 13120 28491
14095	0	0	Ki67+	 13132 28098
14096	0	0	Ki67+	 13135 28438
14097	0	0	Ki67+	 13139 28328
14098	0	0	Ki67+	 13143 28131
14099	0	0	Ki67+	 13186 28441
14100	0	0	Ki67+	 13200 28698
14101	0	0	Ki67+	 13224 28456
14102	0	0	Ki67+	 13246 28819
14103	0	0	Ki67+	 13283 28824
14104	0	0	Ki67+	 13285 28744
14105	0	0	Ki67+	 13362 28814
14106	0	0	Ki67+	 13378 28511
14107	0	0	Ki67+	 13477 28664
14108	0	0	Ki67+	 13492 28313
14109	0	0	Ki67+	 13497 28751
14110	0	0	Ki67+	 13531 28650
14111	0	0	Ki67+	 13548 28138
14112	0	0	Ki67+	 13559 28244
14113	0	0	Ki67+	 13611 28208
14114	0	0	Ki67+	 13638 28437
14115	0	0	Ki67+	 13653 28114
14116	0	0	Ki67+	 13668 28128
14117	0	0	Ki67+	 13671 28432
14118	0	0	Ki67+	 13675 28155
14119	0	0	Ki67+	 13683 28116
14120	0	0	Ki67+	 13691 28325
14121	0	0	Ki67+	 13693 28227
14122	0	0	Ki67+	 13720 28312
14123	0	0	Ki67+	 13807 28122
14124	0	0	Ki67+	 13815 28161
14125	0	0	Ki67+	 13834 28184
14126	0	0	Ki67+	 13848 28795
14127	0	0	Ki67+	 13855 28847
14128	0	0	Ki67+	 13869 28214
14129	0	0	Ki67+	 13077 28959
14130	0	0	Ki67+	 13109 28992
14131	0	0	Ki67+	 13117 29559
14132	0	0	Ki67+	 13137 29558
14133	0	0	Ki67+	 13165 29583
14134	0	0	Ki67+	 13286 28977
14135	0	0	Ki67+	 13313 28884
14136	0	0	Ki67+	 13325 29016
14137	0	0	Ki67+	 13333 29557
14138	0	0	Ki67+	 13337 29542
14139	0	0	Ki67+	 13338 28905
14140	0	0	Ki67+	 13378 29545
14141	0	0	Ki67+	 13393 29572
14142	0	0	Ki67+	 13428 29630
14143	0	0	Ki67+	 13468 29240
14144	0	0	Ki67+	 13562 29111
14145	0	0	Ki67+	 13624 29025
14146	0	0	Ki67+	 13652 29025
14147	0	0	Ki67+	 13652 29109
14148	0	0	Ki67+	 13664 29083
14149	0	0	Ki67+	 13668 29109
14150	0	0	Ki67+	 13672 28984
14151	0	0	Ki67+	 13672 29586
14152	0	0	Ki67+	 13679 29028
14153	0	0	Ki67+	 13679 29562
14154	0	0	Ki67+	 13688 29114
14155	0	0	Ki67+	 13712 29460
14156	0	0	Ki67+	 13822 28970
14157	0	0	Ki67+	 13823 29468
14158	0	0	Ki67+	 13830 29346
14159	0	0	Ki67+	 13861 29431
14160	0	0	Ki67+	 13867 29330
14161	0	0	Ki67+	 13867 29625
14162	0	0	Ki67+	 13133 30208
14163	0	0	Ki67+	 13136 30100
14164	0	0	Ki67+	 13153 30184
14165	0	0	Ki67+	 13161 30209
14166	0	0	Ki67+	 13163 30173
14167	0	0	Ki67+	 13166 30300
14168	0	0	Ki67+	 13183 30171
14169	0	0	Ki67+	 13201 30169
14170	0	0	Ki67+	 13201 30300
14171	0	0	Ki67+	 13209 30259
14172	0	0	Ki67+	 13227 30166
14173	0	0	Ki67+	 13249 30219
14174	0	0	Ki67+	 13275 30130
14175	0	0	Ki67+	 13296 30126
14176	0	0	Ki67+	 13329 30174
14177	0	0	Ki67+	 13336 29978
14178	0	0	Ki67+	 13343 30236
14179	0	0	Ki67+	 13358 29956
14180	0	0	Ki67+	 13358 30279
14181	0	0	Ki67+	 13372 30007
14182	0	0	Ki67+	 13389 30091
14183	0	0	Ki67+	 13407 30232
14184	0	0	Ki67+	 13416 30027
14185	0	0	Ki67+	 13420 29669
14186	0	0	Ki67+	 13446 30392
14187	0	0	Ki67+	 13448 30409
14188	0	0	Ki67+	 13451 30040
14189	0	0	Ki67+	 13463 29718
14190	0	0	Ki67+	 13464 30329
14191	0	0	Ki67+	 13479 30324
14192	0	0	Ki67+	 13487 30414
14193	0	0	Ki67+	 13489 29804
14194	0	0	Ki67+	 13498 29744
14195	0	0	Ki67+	 13498 29790
14196	0	0	Ki67+	 13502 30352
14197	0	0	Ki67+	 13511 29746
14198	0	0	Ki67+	 13513 30407
14199	0	0	Ki67+	 13520 30060
14200	0	0	Ki67+	 13525 30041
14201	0	0	Ki67+	 13534 29772
14202	0	0	Ki67+	 13539 30122
14203	0	0	Ki67+	 13551 29834
14204	0	0	Ki67+	 13553 29811
14205	0	0	Ki67+	 13554 30446
14206	0	0	Ki67+	 13556 30162
14207	0	0	Ki67+	 13597 29849
14208	0	0	Ki67+	 13600 30134
14209	0	0	Ki67+	 13627 30172
14210	0	0	Ki67+	 13630 29871
14211	0	0	Ki67+	 13632 29834
14212	0	0	Ki67+	 13653 29761
14213	0	0	Ki67+	 13653 30202
14214	0	0	Ki67+	 13659 29742
14215	0	0	Ki67+	 13661 29852
14216	0	0	Ki67+	 13665 30222
14217	0	0	Ki67+	 13673 29896
14218	0	0	Ki67+	 13682 29758
14219	0	0	Ki67+	 13689 30226
14220	0	0	Ki67+	 13708 29906
14221	0	0	Ki67+	 13758 29875
14222	0	0	Ki67+	 13769 30032
14223	0	0	Ki67+	 13782 29863
14224	0	0	Ki67+	 13787 30021
14225	0	0	Ki67+	 13838 29929
14226	0	0	Ki67+	 13853 29878
14227	0	0	Ki67+	 13861 29962
14228	0	0	Ki67+	 13869 29942
14229	0	0	Ki67+	 13077 31244
14230	0	0	Ki67+	 13086 30510
14231	0	0	Ki67+	 13099 30777
14232	0	0	Ki67+	 13118 31210
14233	0	0	Ki67+	 13133 30767
14234	0	0	Ki67+	 13135 31209
14235	0	0	Ki67+	 13144 31259
14236	0	0	Ki67+	 13151 30720
14237	0	0	Ki67+	 13163 31231
14238	0	0	Ki67+	 13171 30674
14239	0	0	Ki67+	 13175 31244
14240	0	0	Ki67+	 13179 30747
14241	0	0	Ki67+	 13180 30957
14242	0	0	Ki67+	 13208 31263
14243	0	0	Ki67+	 13214 30600
14244	0	0	Ki67+	 13226 31219
14245	0	0	Ki67+	 13246 31033
14246	0	0	Ki67+	 13255 30945
14247	0	0	Ki67+	 13264 30895
14248	0	0	Ki67+	 13265 30701
14249	0	0	Ki67+	 13272 31020
14250	0	0	Ki67+	 13278 30934
14251	0	0	Ki67+	 13288 30883
14252	0	0	Ki67+	 13296 30856
14253	0	0	Ki67+	 13298 31020
14254	0	0	Ki67+	 13301 30958
14255	0	0	Ki67+	 13302 30991
14256	0	0	Ki67+	 13310 30952
14257	0	0	Ki67+	 13312 30580
14258	0	0	Ki67+	 13317 30710
14259	0	0	Ki67+	 13369 31032
14260	0	0	Ki67+	 13380 31061
14261	0	0	Ki67+	 13385 30693
14262	0	0	Ki67+	 13397 30581
14263	0	0	Ki67+	 13405 31050
14264	0	0	Ki67+	 13408 31012
14265	0	0	Ki67+	 13409 31093
14266	0	0	Ki67+	 13422 30617
14267	0	0	Ki67+	 13425 30577
14268	0	0	Ki67+	 13428 30987
14269	0	0	Ki67+	 13430 31072
14270	0	0	Ki67+	 13439 31125
14271	0	0	Ki67+	 13441 30609
14272	0	0	Ki67+	 13470 30955
14273	0	0	Ki67+	 13475 31107
14274	0	0	Ki67+	 13481 31038
14275	0	0	Ki67+	 13487 31197
14276	0	0	Ki67+	 13490 30946
14277	0	0	Ki67+	 13501 30490
14278	0	0	Ki67+	 13503 30983
14279	0	0	Ki67+	 13519 31172
14280	0	0	Ki67+	 13521 30481
14281	0	0	Ki67+	 13526 31104
14282	0	0	Ki67+	 13539 31094
14283	0	0	Ki67+	 13556 31130
14284	0	0	Ki67+	 13565 31239
14285	0	0	Ki67+	 13566 31211
14286	0	0	Ki67+	 13569 31072
14287	0	0	Ki67+	 13574 31116
14288	0	0	Ki67+	 13584 30912
14289	0	0	Ki67+	 13585 31196
14290	0	0	Ki67+	 13587 31104
14291	0	0	Ki67+	 13590 31154
14292	0	0	Ki67+	 13598 31136
14293	0	0	Ki67+	 13600 31245
14294	0	0	Ki67+	 13602 31221
14295	0	0	Ki67+	 13607 30933
14296	0	0	Ki67+	 13608 31162
14297	0	0	Ki67+	 13609 31063
14298	0	0	Ki67+	 13624 31110
14299	0	0	Ki67+	 13625 31226
14300	0	0	Ki67+	 13626 30947
14301	0	0	Ki67+	 13627 31132
14302	0	0	Ki67+	 13634 31101
14303	0	0	Ki67+	 13634 31179
14304	0	0	Ki67+	 13635 30552
14305	0	0	Ki67+	 13640 31203
14306	0	0	Ki67+	 13642 30938
14307	0	0	Ki67+	 13642 30993
14308	0	0	Ki67+	 13645 31170
14309	0	0	Ki67+	 13647 30903
14310	0	0	Ki67+	 13647 31111
14311	0	0	Ki67+	 13649 31219
14312	0	0	Ki67+	 13658 30726
14313	0	0	Ki67+	 13671 31099
14314	0	0	Ki67+	 13674 30610
14315	0	0	Ki67+	 13674 30728
14316	0	0	Ki67+	 13674 31244
14317	0	0	Ki67+	 13675 31164
14318	0	0	Ki67+	 13680 31134
14319	0	0	Ki67+	 13682 30663
14320	0	0	Ki67+	 13699 30628
14321	0	0	Ki67+	 13701 31142
14322	0	0	Ki67+	 13703 30689
14323	0	0	Ki67+	 13704 31038
14324	0	0	Ki67+	 13706 30609
14325	0	0	Ki67+	 13713 31135
14326	0	0	Ki67+	 13715 31223
14327	0	0	Ki67+	 13718 30671
14328	0	0	Ki67+	 13721 31191
14329	0	0	Ki67+	 13722 31256
14330	0	0	Ki67+	 13728 30802
14331	0	0	Ki67+	 13732 30657
14332	0	0	Ki67+	 13736 31214
14333	0	0	Ki67+	 13746 30957
14334	0	0	Ki67+	 13747 30877
14335	0	0	Ki67+	 13748 30613
14336	0	0	Ki67+	 13762 30485
14337	0	0	Ki67+	 13770 30658
14338	0	0	Ki67+	 13778 31067
14339	0	0	Ki67+	 13779 31211
14340	0	0	Ki67+	 13783 30678
14341	0	0	Ki67+	 13785 30471
14342	0	0	Ki67+	 13790 30885
14343	0	0	Ki67+	 13799 30641
14344	0	0	Ki67+	 13806 31251
14345	0	0	Ki67+	 13812 30509
14346	0	0	Ki67+	 13812 30533
14347	0	0	Ki67+	 13820 30585
14348	0	0	Ki67+	 13820 30968
14349	0	0	Ki67+	 13828 31021
14350	0	0	Ki67+	 13834 31143
14351	0	0	Ki67+	 13839 30568
14352	0	0	Ki67+	 13849 30721
14353	0	0	Ki67+	 13859 30615
14354	0	0	Ki67+	 13859 31130
14355	0	0	Ki67+	 13862 31085
14356	0	0	Ki67+	 13864 30675
14357	0	0	Ki67+	 13865 30566
14358	0	0	Ki67+	 13866 31143
14359	0	0	Ki67+	 13867 30825
14360	0	0	Ki67+	 13867 31181
14361	0	0	Ki67+	 13869 30725
14362	0	0	Ki67+	 13871 30761
14363	0	0	Ki67+	 13114 31282
14364	0	0	Ki67+	 13133 31273
14365	0	0	Ki67+	 13137 31327
14366	0	0	Ki67+	 13151 31300
14367	0	0	Ki67+	 13158 31456
14368	0	0	Ki67+	 13166 31318
14369	0	0	Ki67+	 13186 31317
14370	0	0	Ki67+	 13192 31286
14371	0	0	Ki67+	 13195 31400
14372	0	0	Ki67+	 13199 31440
14373	0	0	Ki67+	 13213 31414
14374	0	0	Ki67+	 13233 31334
14375	0	0	Ki67+	 13242 31444
14376	0	0	Ki67+	 13251 31309
14377	0	0	Ki67+	 13281 31350
14378	0	0	Ki67+	 13297 31390
14379	0	0	Ki67+	 13337 31324
14380	0	0	Ki67+	 13357 31504
14381	0	0	Ki67+	 13362 31312
14382	0	0	Ki67+	 13382 31530
14383	0	0	Ki67+	 13399 31451
14384	0	0	Ki67+	 13410 31498
14385	0	0	Ki67+	 13417 31546
14386	0	0	Ki67+	 13440 31562
14387	0	0	Ki67+	 13442 31410
14388	0	0	Ki67+	 13442 31494
14389	0	0	Ki67+	 13448 31468
14390	0	0	Ki67+	 13449 31702
14391	0	0	Ki67+	 13456 31528
14392	0	0	Ki67+	 13465 31443
14393	0	0	Ki67+	 13470 31389
14394	0	0	Ki67+	 13470 31735
14395	0	0	Ki67+	 13491 31504
14396	0	0	Ki67+	 13506 31544
14397	0	0	Ki67+	 13507 31414
14398	0	0	Ki67+	 13509 31723
14399	0	0	Ki67+	 13511 31485
14400	0	0	Ki67+	 13524 31414
14401	0	0	Ki67+	 13535 31697
14402	0	0	Ki67+	 13545 31479
14403	0	0	Ki67+	 13564 31701
14404	0	0	Ki67+	 13571 31680
14405	0	0	Ki67+	 13578 31706
14406	0	0	Ki67+	 13578 31721
14407	0	0	Ki67+	 13580 31537
14408	0	0	Ki67+	 13589 31500
14409	0	0	Ki67+	 13594 31470
14410	0	0	Ki67+	 13609 31508
14411	0	0	Ki67+	 13617 31590
14412	0	0	Ki67+	 13619 31658
14413	0	0	Ki67+	 13631 31600
14414	0	0	Ki67+	 13631 31683
14415	0	0	Ki67+	 13645 31277
14416	0	0	Ki67+	 13645 31647
14417	0	0	Ki67+	 13649 31518
14418	0	0	Ki67+	 13650 31578
14419	0	0	Ki67+	 13654 31471
14420	0	0	Ki67+	 13654 31721
14421	0	0	Ki67+	 13656 31731
14422	0	0	Ki67+	 13673 31695
14423	0	0	Ki67+	 13676 31559
14424	0	0	Ki67+	 13681 31522
14425	0	0	Ki67+	 13681 31608
14426	0	0	Ki67+	 13688 31717
14427	0	0	Ki67+	 13694 31467
14428	0	0	Ki67+	 13703 31591
14429	0	0	Ki67+	 13711 31556
14430	0	0	Ki67+	 13716 31625
14431	0	0	Ki67+	 13720 31333
14432	0	0	Ki67+	 13721 31595
14433	0	0	Ki67+	 13724 31645
14434	0	0	Ki67+	 13725 31671
14435	0	0	Ki67+	 13750 31504
14436	0	0	Ki67+	 13760 31619
14437	0	0	Ki67+	 13760 31645
14438	0	0	Ki67+	 13762 31288
14439	0	0	Ki67+	 13764 31594
14440	0	0	Ki67+	 13767 31666
14441	0	0	Ki67+	 13776 31610
14442	0	0	Ki67+	 13777 31550
14443	0	0	Ki67+	 13780 31525
14444	0	0	Ki67+	 13793 31601
14445	0	0	Ki67+	 13797 31271
14446	0	0	Ki67+	 13807 31643
14447	0	0	Ki67+	 13807 31668
14448	0	0	Ki67+	 13813 31302
14449	0	0	Ki67+	 13818 31499
14450	0	0	Ki67+	 13830 31669
14451	0	0	Ki67+	 13836 31636
14452	0	0	Ki67+	 13852 31616
14453	0	0	Ki67+	 13857 31668
14454	0	0	Ki67+	 13860 31351
14455	0	0	Ki67+	 13878 8539
14456	0	0	Ki67+	 13879 8019
14457	0	0	Ki67+	 14050 8181
14458	0	0	Ki67+	 14067 8367
14459	0	0	Ki67+	 14088 8351
14460	0	0	Ki67+	 14102 8412
14461	0	0	Ki67+	 14109 8342
14462	0	0	Ki67+	 14118 8365
14463	0	0	Ki67+	 14123 8389
14464	0	0	Ki67+	 14199 8442
14465	0	0	Ki67+	 14325 8542
14466	0	0	Ki67+	 14343 8547
14467	0	0	Ki67+	 14400 8553
14468	0	0	Ki67+	 14457 8476
14469	0	0	Ki67+	 14554 8335
14470	0	0	Ki67+	 13974 8983
14471	0	0	Ki67+	 13996 8957
14472	0	0	Ki67+	 14014 8986
14473	0	0	Ki67+	 14107 9077
14474	0	0	Ki67+	 14130 9063
14475	0	0	Ki67+	 14151 9047
14476	0	0	Ki67+	 14155 9065
14477	0	0	Ki67+	 14262 9127
14478	0	0	Ki67+	 14271 9015
14479	0	0	Ki67+	 14273 9051
14480	0	0	Ki67+	 14283 9084
14481	0	0	Ki67+	 14303 9062
14482	0	0	Ki67+	 14304 9025
14483	0	0	Ki67+	 14323 9039
14484	0	0	Ki67+	 14341 9007
14485	0	0	Ki67+	 14363 8975
14486	0	0	Ki67+	 14373 8964
14487	0	0	Ki67+	 14373 9182
14488	0	0	Ki67+	 14380 8568
14489	0	0	Ki67+	 14409 9212
14490	0	0	Ki67+	 14422 9195
14491	0	0	Ki67+	 13892 9464
14492	0	0	Ki67+	 13900 10069
14493	0	0	Ki67+	 13926 10154
14494	0	0	Ki67+	 13934 9475
14495	0	0	Ki67+	 13964 10136
14496	0	0	Ki67+	 13969 9501
14497	0	0	Ki67+	 14097 9918
14498	0	0	Ki67+	 14138 9998
14499	0	0	Ki67+	 14142 9911
14500	0	0	Ki67+	 14147 9866
14501	0	0	Ki67+	 14172 9934
14502	0	0	Ki67+	 14185 9925
14503	0	0	Ki67+	 14211 9814
14504	0	0	Ki67+	 14262 9673
14505	0	0	Ki67+	 14353 9613
14506	0	0	Ki67+	 14409 9668
14507	0	0	Ki67+	 14430 9692
14508	0	0	Ki67+	 14513 9905
14509	0	0	Ki67+	 14518 9729
14510	0	0	Ki67+	 14525 10141
14511	0	0	Ki67+	 14538 10100
14512	0	0	Ki67+	 14554 10151
14513	0	0	Ki67+	 14562 10097
14514	0	0	Ki67+	 13932 10283
14515	0	0	Ki67+	 13937 10239
14516	0	0	Ki67+	 13949 10307
14517	0	0	Ki67+	 13954 10235
14518	0	0	Ki67+	 13960 10276
14519	0	0	Ki67+	 14147 10822
14520	0	0	Ki67+	 14215 10900
14521	0	0	Ki67+	 14231 10283
14522	0	0	Ki67+	 14271 10304
14523	0	0	Ki67+	 14331 10241
14524	0	0	Ki67+	 14356 10494
14525	0	0	Ki67+	 14366 10272
14526	0	0	Ki67+	 14418 10241
14527	0	0	Ki67+	 14421 10203
14528	0	0	Ki67+	 14440 10693
14529	0	0	Ki67+	 14455 10216
14530	0	0	Ki67+	 14460 10180
14531	0	0	Ki67+	 14468 10189
14532	0	0	Ki67+	 14487 10468
14533	0	0	Ki67+	 14495 10923
14534	0	0	Ki67+	 14514 10167
14535	0	0	Ki67+	 14545 10825
14536	0	0	Ki67+	 14601 10321
14537	0	0	Ki67+	 14621 10536
14538	0	0	Ki67+	 14658 10945
14539	0	0	Ki67+	 13897 11696
14540	0	0	Ki67+	 13907 11729
14541	0	0	Ki67+	 13913 11673
14542	0	0	Ki67+	 13918 11693
14543	0	0	Ki67+	 13933 11665
14544	0	0	Ki67+	 13937 11707
14545	0	0	Ki67+	 13955 11406
14546	0	0	Ki67+	 13973 11358
14547	0	0	Ki67+	 13988 11179
14548	0	0	Ki67+	 14006 11197
14549	0	0	Ki67+	 14012 11260
14550	0	0	Ki67+	 14034 11040
[truncated: 2,008,684 more chars]
