# Supplementary material for: Data-Driven Discovery of Immune Contexture Biomarkers
Source: Front Oncol. 2018 Dec 18;8:627. doi: 10.3389/fonc.2018.00627 (PMC6305402; doi:10.3389/fonc.2018.00627)
Supplement: Data Sheet 5.zip — MSI/MSS dataset, part 3/3. [file Data_Sheet_5.zip › MSIMSSDataset/89909_ImageObjects.txt]

barcode_target	F16-000144-6 [5 channels]
barcode_origin	0
workflow_target	CD8-CD3-CD4-Ki67-DAPI_generic.wsa 
workflow_target_version	 build f14999727a346af05f524693b44526002539cc76, workflows f149997 2016-05-23 with local changes
workflow_origin	0
workflow_origin_version	0
iH	18784
iW	48000
user	txdsapps
hostname	RPZMB000021

1	0	0	Ki67+	 2383 11752
2	0	0	Ki67+	 2412 11709
3	0	0	Ki67+	 2417 11740
4	0	0	Ki67+	 2432 11601
5	0	0	Ki67+	 2447 11597
6	0	0	Ki67+	 2451 11585
7	0	0	Ki67+	 2465 11476
8	0	0	Ki67+	 2476 11412
9	0	0	Ki67+	 2480 11534
10	0	0	Ki67+	 2483 11453
11	0	0	Ki67+	 2484 11564
12	0	0	Ki67+	 2496 11433
13	0	0	Ki67+	 2501 11384
14	0	0	Ki67+	 2508 11610
15	0	0	Ki67+	 2514 11406
16	0	0	Ki67+	 2516 11317
17	0	0	Ki67+	 2531 11405
18	0	0	Ki67+	 2532 11677
19	0	0	Ki67+	 2540 11322
20	0	0	Ki67+	 2540 11441
21	0	0	Ki67+	 2543 11550
22	0	0	Ki67+	 2547 11491
23	0	0	Ki67+	 2549 11375
24	0	0	Ki67+	 2552 11245
25	0	0	Ki67+	 2556 11411
26	0	0	Ki67+	 2561 11491
27	0	0	Ki67+	 2561 11685
28	0	0	Ki67+	 2562 11618
29	0	0	Ki67+	 2568 11367
30	0	0	Ki67+	 2570 11497
31	0	0	Ki67+	 2575 11167
32	0	0	Ki67+	 2575 11451
33	0	0	Ki67+	 2577 11529
34	0	0	Ki67+	 2580 11643
35	0	0	Ki67+	 2584 11250
36	0	0	Ki67+	 2587 10980
37	0	0	Ki67+	 2589 11303
38	0	0	Ki67+	 2596 11185
39	0	0	Ki67+	 2601 11141
40	0	0	Ki67+	 2603 11555
41	0	0	Ki67+	 2603 11605
42	0	0	Ki67+	 2606 10993
43	0	0	Ki67+	 2166 12554
44	0	0	Ki67+	 2175 12526
45	0	0	Ki67+	 2200 12518
46	0	0	Ki67+	 2200 12548
47	0	0	Ki67+	 2201 12504
48	0	0	Ki67+	 2230 12532
49	0	0	Ki67+	 2246 12542
50	0	0	Ki67+	 2255 12548
51	0	0	Ki67+	 2419 11862
52	0	0	Ki67+	 2424 11909
53	0	0	Ki67+	 2483 11863
54	0	0	Ki67+	 2492 12073
55	0	0	Ki67+	 2493 12140
56	0	0	Ki67+	 2495 11766
57	0	0	Ki67+	 2502 12112
58	0	0	Ki67+	 2521 11784
59	0	0	Ki67+	 2544 11781
60	0	0	Ki67+	 2545 11860
61	0	0	Ki67+	 2548 12019
62	0	0	Ki67+	 2549 11818
63	0	0	Ki67+	 2560 11849
64	0	0	Ki67+	 2567 11858
65	0	0	Ki67+	 2586 11858
66	0	0	Ki67+	 2607 11863
67	0	0	Ki67+	 2050 12978
68	0	0	Ki67+	 2060 12909
69	0	0	Ki67+	 2070 12929
70	0	0	Ki67+	 2071 12998
71	0	0	Ki67+	 2074 13030
72	0	0	Ki67+	 2079 13064
73	0	0	Ki67+	 2082 12948
74	0	0	Ki67+	 2091 13050
75	0	0	Ki67+	 2092 12910
76	0	0	Ki67+	 2093 12980
77	0	0	Ki67+	 2106 13083
78	0	0	Ki67+	 2107 12727
79	0	0	Ki67+	 2111 13062
80	0	0	Ki67+	 2117 12944
81	0	0	Ki67+	 2117 13032
82	0	0	Ki67+	 2123 12971
83	0	0	Ki67+	 2123 13128
84	0	0	Ki67+	 2124 13045
85	0	0	Ki67+	 2126 13111
86	0	0	Ki67+	 2133 12725
87	0	0	Ki67+	 2139 13135
88	0	0	Ki67+	 2140 13162
89	0	0	Ki67+	 2141 13056
90	0	0	Ki67+	 2144 12847
91	0	0	Ki67+	 2145 12867
92	0	0	Ki67+	 2145 12890
93	0	0	Ki67+	 2145 12979
94	0	0	Ki67+	 2148 13101
95	0	0	Ki67+	 2149 12707
96	0	0	Ki67+	 2149 13079
97	0	0	Ki67+	 2157 13011
98	0	0	Ki67+	 2158 13177
99	0	0	Ki67+	 2159 12671
100	0	0	Ki67+	 2160 12926
101	0	0	Ki67+	 2161 12839
102	0	0	Ki67+	 2162 13151
103	0	0	Ki67+	 2163 13021
104	0	0	Ki67+	 2166 12615
105	0	0	Ki67+	 2167 12576
106	0	0	Ki67+	 2167 12638
107	0	0	Ki67+	 2171 13092
108	0	0	Ki67+	 2173 12945
109	0	0	Ki67+	 2173 13149
110	0	0	Ki67+	 2174 12927
111	0	0	Ki67+	 2175 12893
112	0	0	Ki67+	 2175 13124
113	0	0	Ki67+	 2178 13048
114	0	0	Ki67+	 2181 12720
115	0	0	Ki67+	 2182 12678
116	0	0	Ki67+	 2190 12841
117	0	0	Ki67+	 2194 12625
118	0	0	Ki67+	 2194 12951
119	0	0	Ki67+	 2202 12592
120	0	0	Ki67+	 2204 12791
121	0	0	Ki67+	 2205 12827
122	0	0	Ki67+	 2208 13096
123	0	0	Ki67+	 2209 12871
124	0	0	Ki67+	 2212 12752
125	0	0	Ki67+	 2212 13036
126	0	0	Ki67+	 2215 12975
127	0	0	Ki67+	 2216 12712
128	0	0	Ki67+	 2217 12648
129	0	0	Ki67+	 2217 12845
130	0	0	Ki67+	 2219 12680
131	0	0	Ki67+	 2220 12943
132	0	0	Ki67+	 2220 13071
133	0	0	Ki67+	 2229 12824
134	0	0	Ki67+	 2231 12798
135	0	0	Ki67+	 2231 13013
136	0	0	Ki67+	 2232 12705
137	0	0	Ki67+	 2234 12870
138	0	0	Ki67+	 2234 13041
139	0	0	Ki67+	 2237 12901
140	0	0	Ki67+	 2239 12777
141	0	0	Ki67+	 2240 12629
142	0	0	Ki67+	 2242 12598
143	0	0	Ki67+	 2242 12731
144	0	0	Ki67+	 2243 12986
145	0	0	Ki67+	 2244 12843
146	0	0	Ki67+	 2250 12808
147	0	0	Ki67+	 2250 12955
148	0	0	Ki67+	 2251 13004
149	0	0	Ki67+	 2252 13066
150	0	0	Ki67+	 2255 12751
151	0	0	Ki67+	 2255 12895
152	0	0	Ki67+	 2257 12572
153	0	0	Ki67+	 2259 12925
154	0	0	Ki67+	 2266 12699
155	0	0	Ki67+	 2269 13042
156	0	0	Ki67+	 2270 12734
157	0	0	Ki67+	 2270 12842
158	0	0	Ki67+	 2274 12981
159	0	0	Ki67+	 2280 12640
160	0	0	Ki67+	 2280 12668
161	0	0	Ki67+	 2280 12682
162	0	0	Ki67+	 2280 12919
163	0	0	Ki67+	 2280 12959
164	0	0	Ki67+	 2280 13008
165	0	0	Ki67+	 2282 12792
166	0	0	Ki67+	 2292 12881
167	0	0	Ki67+	 2293 12749
168	0	0	Ki67+	 2301 12981
169	0	0	Ki67+	 2302 12949
170	0	0	Ki67+	 2303 12609
171	0	0	Ki67+	 2303 12705
172	0	0	Ki67+	 2304 12842
173	0	0	Ki67+	 2305 12928
174	0	0	Ki67+	 2308 12691
175	0	0	Ki67+	 2309 12718
176	0	0	Ki67+	 2313 12662
177	0	0	Ki67+	 2323 12708
178	0	0	Ki67+	 2324 12779
179	0	0	Ki67+	 2326 12750
180	0	0	Ki67+	 2327 12686
181	0	0	Ki67+	 2327 12885
182	0	0	Ki67+	 2328 12816
183	0	0	Ki67+	 2337 12764
184	0	0	Ki67+	 2337 13354
185	0	0	Ki67+	 2338 12916
186	0	0	Ki67+	 2339 12834
187	0	0	Ki67+	 2343 12725
188	0	0	Ki67+	 2345 12934
189	0	0	Ki67+	 2346 12792
190	0	0	Ki67+	 2350 12763
191	0	0	Ki67+	 2353 12679
192	0	0	Ki67+	 2354 12748
193	0	0	Ki67+	 2360 12702
194	0	0	Ki67+	 2361 12931
195	0	0	Ki67+	 2362 12869
196	0	0	Ki67+	 2364 12850
197	0	0	Ki67+	 2366 12788
198	0	0	Ki67+	 2367 12905
199	0	0	Ki67+	 2369 12921
200	0	0	Ki67+	 2370 12765
201	0	0	Ki67+	 2376 12842
202	0	0	Ki67+	 2378 12896
203	0	0	Ki67+	 2379 12659
204	0	0	Ki67+	 2381 12931
205	0	0	Ki67+	 2385 12727
206	0	0	Ki67+	 2386 12910
207	0	0	Ki67+	 2388 12744
208	0	0	Ki67+	 2389 12924
209	0	0	Ki67+	 2390 13348
210	0	0	Ki67+	 2398 12885
211	0	0	Ki67+	 2403 12807
212	0	0	Ki67+	 2403 12851
213	0	0	Ki67+	 2412 12732
214	0	0	Ki67+	 2419 12892
215	0	0	Ki67+	 2420 12811
216	0	0	Ki67+	 2423 12842
217	0	0	Ki67+	 2446 13345
218	0	0	Ki67+	 2461 13339
219	0	0	Ki67+	 2496 13326
220	0	0	Ki67+	 2505 13350
221	0	0	Ki67+	 2542 13342
222	0	0	Ki67+	 2548 13355
223	0	0	Ki67+	 1882 14147
224	0	0	Ki67+	 1897 14128
225	0	0	Ki67+	 1904 14101
226	0	0	Ki67+	 1909 14025
227	0	0	Ki67+	 1911 13979
228	0	0	Ki67+	 1913 13998
229	0	0	Ki67+	 1921 14070
230	0	0	Ki67+	 1925 14145
231	0	0	Ki67+	 1934 14153
232	0	0	Ki67+	 1935 13637
233	0	0	Ki67+	 1941 13775
234	0	0	Ki67+	 1943 14060
235	0	0	Ki67+	 1943 14089
236	0	0	Ki67+	 1944 13598
237	0	0	Ki67+	 1948 13640
238	0	0	Ki67+	 1952 13883
239	0	0	Ki67+	 1954 13855
240	0	0	Ki67+	 1966 13601
241	0	0	Ki67+	 1969 13576
242	0	0	Ki67+	 1983 14148
243	0	0	Ki67+	 1992 13946
244	0	0	Ki67+	 1993 13870
245	0	0	Ki67+	 1997 13855
246	0	0	Ki67+	 1998 14041
247	0	0	Ki67+	 1999 13963
248	0	0	Ki67+	 2009 14020
249	0	0	Ki67+	 2013 14093
250	0	0	Ki67+	 2018 13780
251	0	0	Ki67+	 2018 13882
252	0	0	Ki67+	 2020 13938
253	0	0	Ki67+	 2020 14159
254	0	0	Ki67+	 2021 13737
255	0	0	Ki67+	 2028 13999
256	0	0	Ki67+	 2029 13977
257	0	0	Ki67+	 2035 14047
258	0	0	Ki67+	 2036 13445
259	0	0	Ki67+	 2041 13778
260	0	0	Ki67+	 2041 13858
261	0	0	Ki67+	 2043 13480
262	0	0	Ki67+	 2046 13466
263	0	0	Ki67+	 2050 14000
264	0	0	Ki67+	 2055 13738
265	0	0	Ki67+	 2056 13903
266	0	0	Ki67+	 2059 14044
267	0	0	Ki67+	 2066 13693
268	0	0	Ki67+	 2070 13412
269	0	0	Ki67+	 2070 13744
270	0	0	Ki67+	 2071 13476
271	0	0	Ki67+	 2072 14005
272	0	0	Ki67+	 2073 13983
273	0	0	Ki67+	 2074 13706
274	0	0	Ki67+	 2077 13548
275	0	0	Ki67+	 2077 13898
276	0	0	Ki67+	 2081 13579
277	0	0	Ki67+	 2085 13534
278	0	0	Ki67+	 2090 13682
279	0	0	Ki67+	 2091 13409
280	0	0	Ki67+	 2091 13896
281	0	0	Ki67+	 2093 13767
282	0	0	Ki67+	 2098 13969
283	0	0	Ki67+	 2102 13731
284	0	0	Ki67+	 2106 13444
285	0	0	Ki67+	 2108 13934
286	0	0	Ki67+	 2112 13808
287	0	0	Ki67+	 2113 13826
288	0	0	Ki67+	 2117 13917
289	0	0	Ki67+	 2118 14063
290	0	0	Ki67+	 2121 13527
291	0	0	Ki67+	 2122 13972
292	0	0	Ki67+	 2126 13472
293	0	0	Ki67+	 2126 13937
294	0	0	Ki67+	 2127 13768
295	0	0	Ki67+	 2129 13566
296	0	0	Ki67+	 2130 13725
297	0	0	Ki67+	 2133 13413
298	0	0	Ki67+	 2134 13889
299	0	0	Ki67+	 2138 13496
300	0	0	Ki67+	 2139 13739
301	0	0	Ki67+	 2142 13717
302	0	0	Ki67+	 2145 13798
303	0	0	Ki67+	 2146 13861
304	0	0	Ki67+	 2153 13446
305	0	0	Ki67+	 2154 13711
306	0	0	Ki67+	 2156 13786
307	0	0	Ki67+	 2157 13493
308	0	0	Ki67+	 2159 13630
309	0	0	Ki67+	 2164 13741
310	0	0	Ki67+	 2168 13888
311	0	0	Ki67+	 2172 13594
312	0	0	Ki67+	 2173 13430
313	0	0	Ki67+	 2175 13726
314	0	0	Ki67+	 2177 13493
315	0	0	Ki67+	 2178 13614
316	0	0	Ki67+	 2182 13630
317	0	0	Ki67+	 2182 13872
318	0	0	Ki67+	 2185 13798
319	0	0	Ki67+	 2185 13884
320	0	0	Ki67+	 2194 13763
321	0	0	Ki67+	 2194 13827
322	0	0	Ki67+	 2197 13595
323	0	0	Ki67+	 2200 13555
324	0	0	Ki67+	 2202 13666
325	0	0	Ki67+	 2206 13621
326	0	0	Ki67+	 2210 13521
327	0	0	Ki67+	 2211 13645
328	0	0	Ki67+	 2212 14073
329	0	0	Ki67+	 2212 14094
330	0	0	Ki67+	 2213 13840
331	0	0	Ki67+	 2214 13878
332	0	0	Ki67+	 2217 13796
333	0	0	Ki67+	 2220 13628
334	0	0	Ki67+	 2227 13498
335	0	0	Ki67+	 2228 13760
336	0	0	Ki67+	 2230 13736
337	0	0	Ki67+	 2235 13641
338	0	0	Ki67+	 2240 13725
339	0	0	Ki67+	 2241 13865
340	0	0	Ki67+	 2251 13683
341	0	0	Ki67+	 2253 13868
342	0	0	Ki67+	 2256 13529
343	0	0	Ki67+	 2259 13497
344	0	0	Ki67+	 2259 14130
345	0	0	Ki67+	 2260 13779
346	0	0	Ki67+	 2262 13727
347	0	0	Ki67+	 2273 13747
348	0	0	Ki67+	 2281 14159
349	0	0	Ki67+	 2283 13526
350	0	0	Ki67+	 2283 14070
351	0	0	Ki67+	 2288 13714
352	0	0	Ki67+	 2290 13788
353	0	0	Ki67+	 2292 13492
354	0	0	Ki67+	 2294 13733
355	0	0	Ki67+	 2295 13821
356	0	0	Ki67+	 2295 14102
357	0	0	Ki67+	 2305 13508
358	0	0	Ki67+	 2312 14081
359	0	0	Ki67+	 2314 13775
360	0	0	Ki67+	 2317 13853
361	0	0	Ki67+	 2318 13809
362	0	0	Ki67+	 2319 14114
363	0	0	Ki67+	 2321 13470
364	0	0	Ki67+	 2327 14066
365	0	0	Ki67+	 2329 13537
366	0	0	Ki67+	 2330 14079
367	0	0	Ki67+	 2337 13493
368	0	0	Ki67+	 2339 13473
369	0	0	Ki67+	 2339 13788
370	0	0	Ki67+	 2340 13738
371	0	0	Ki67+	 2342 13757
372	0	0	Ki67+	 2344 14025
373	0	0	Ki67+	 2345 14138
374	0	0	Ki67+	 2350 13420
375	0	0	Ki67+	 2352 13524
376	0	0	Ki67+	 2355 13536
377	0	0	Ki67+	 2361 14065
378	0	0	Ki67+	 2362 13773
379	0	0	Ki67+	 2362 14087
380	0	0	Ki67+	 2365 14047
381	0	0	Ki67+	 2368 13487
382	0	0	Ki67+	 2369 13433
383	0	0	Ki67+	 2372 14109
384	0	0	Ki67+	 2381 14138
385	0	0	Ki67+	 2386 13393
386	0	0	Ki67+	 2387 14047
387	0	0	Ki67+	 2389 13499
388	0	0	Ki67+	 2397 13372
389	0	0	Ki67+	 2399 14081
390	0	0	Ki67+	 2402 13480
391	0	0	Ki67+	 2406 14000
392	0	0	Ki67+	 2407 13430
393	0	0	Ki67+	 2413 13969
394	0	0	Ki67+	 2415 13450
395	0	0	Ki67+	 2415 14008
396	0	0	Ki67+	 2417 13958
397	0	0	Ki67+	 2418 14032
398	0	0	Ki67+	 2423 14066
399	0	0	Ki67+	 2427 14085
400	0	0	Ki67+	 2428 13369
401	0	0	Ki67+	 2430 13392
402	0	0	Ki67+	 2436 13494
403	0	0	Ki67+	 2440 13974
404	0	0	Ki67+	 2441 13994
405	0	0	Ki67+	 2443 14114
406	0	0	Ki67+	 2447 13373
407	0	0	Ki67+	 2455 14084
408	0	0	Ki67+	 2456 13948
409	0	0	Ki67+	 2459 13421
410	0	0	Ki67+	 2459 14041
411	0	0	Ki67+	 2460 13467
412	0	0	Ki67+	 2462 13452
413	0	0	Ki67+	 2469 14122
414	0	0	Ki67+	 2474 14070
415	0	0	Ki67+	 2478 13382
416	0	0	Ki67+	 2480 13971
417	0	0	Ki67+	 2483 14091
418	0	0	Ki67+	 2486 13938
419	0	0	Ki67+	 2487 13395
420	0	0	Ki67+	 2495 13428
421	0	0	Ki67+	 2505 13939
422	0	0	Ki67+	 2505 14016
423	0	0	Ki67+	 2512 14035
424	0	0	Ki67+	 2520 13420
425	0	0	Ki67+	 2530 14024
426	0	0	Ki67+	 2530 14125
427	0	0	Ki67+	 2531 13400
428	0	0	Ki67+	 2532 13951
429	0	0	Ki67+	 2533 14096
430	0	0	Ki67+	 2537 13427
431	0	0	Ki67+	 2544 14022
432	0	0	Ki67+	 2546 14143
433	0	0	Ki67+	 2551 14092
434	0	0	Ki67+	 2556 13461
435	0	0	Ki67+	 2560 14013
436	0	0	Ki67+	 2561 13433
437	0	0	Ki67+	 2565 13997
438	0	0	Ki67+	 2565 14078
439	0	0	Ki67+	 2569 13969
440	0	0	Ki67+	 2572 13418
441	0	0	Ki67+	 2572 13953
442	0	0	Ki67+	 2576 14145
443	0	0	Ki67+	 2578 14075
444	0	0	Ki67+	 2580 14106
445	0	0	Ki67+	 2582 13436
446	0	0	Ki67+	 2583 14004
447	0	0	Ki67+	 2594 13974
448	0	0	Ki67+	 2598 14066
449	0	0	Ki67+	 2598 14100
450	0	0	Ki67+	 2599 13990
451	0	0	Ki67+	 2605 13788
452	0	0	Ki67+	 2606 13815
453	0	0	Ki67+	 1862 14274
454	0	0	Ki67+	 1878 14161
455	0	0	Ki67+	 1885 14304
456	0	0	Ki67+	 1892 14404
457	0	0	Ki67+	 1893 14483
458	0	0	Ki67+	 1895 14423
459	0	0	Ki67+	 1900 14165
460	0	0	Ki67+	 1900 14305
461	0	0	Ki67+	 1902 14211
462	0	0	Ki67+	 1908 14220
463	0	0	Ki67+	 1911 14333
464	0	0	Ki67+	 1921 14238
465	0	0	Ki67+	 1921 14374
466	0	0	Ki67+	 1923 14472
467	0	0	Ki67+	 1923 14507
468	0	0	Ki67+	 1927 14543
469	0	0	Ki67+	 1928 14421
470	0	0	Ki67+	 1931 14520
471	0	0	Ki67+	 1932 14447
472	0	0	Ki67+	 1932 14565
473	0	0	Ki67+	 1936 14210
474	0	0	Ki67+	 1936 14266
475	0	0	Ki67+	 1939 14366
476	0	0	Ki67+	 1940 14286
477	0	0	Ki67+	 1946 14263
478	0	0	Ki67+	 1947 14487
479	0	0	Ki67+	 1949 14367
480	0	0	Ki67+	 1951 14292
481	0	0	Ki67+	 1952 14410
482	0	0	Ki67+	 1956 14555
483	0	0	Ki67+	 1958 14454
484	0	0	Ki67+	 1960 14176
485	0	0	Ki67+	 1960 14421
486	0	0	Ki67+	 1966 14519
487	0	0	Ki67+	 1967 14488
488	0	0	Ki67+	 1968 14384
489	0	0	Ki67+	 1971 14165
490	0	0	Ki67+	 1972 14323
491	0	0	Ki67+	 1975 14222
492	0	0	Ki67+	 1977 14333
493	0	0	Ki67+	 1982 14555
494	0	0	Ki67+	 1984 14282
495	0	0	Ki67+	 1985 14202
496	0	0	Ki67+	 1989 14436
497	0	0	Ki67+	 1992 14451
498	0	0	Ki67+	 1994 14226
499	0	0	Ki67+	 1994 14404
500	0	0	Ki67+	 1998 14183
501	0	0	Ki67+	 2001 14369
502	0	0	Ki67+	 2001 14566
503	0	0	Ki67+	 2006 14502
504	0	0	Ki67+	 2008 14314
505	0	0	Ki67+	 2009 14444
506	0	0	Ki67+	 2012 14332
507	0	0	Ki67+	 2014 14260
508	0	0	Ki67+	 2014 14386
509	0	0	Ki67+	 2022 14199
510	0	0	Ki67+	 2025 14242
511	0	0	Ki67+	 2029 14530
512	0	0	Ki67+	 2035 14340
513	0	0	Ki67+	 2037 14377
514	0	0	Ki67+	 2038 14492
515	0	0	Ki67+	 2039 14277
516	0	0	Ki67+	 2045 14186
517	0	0	Ki67+	 2046 14311
518	0	0	Ki67+	 2060 14252
519	0	0	Ki67+	 2060 14539
520	0	0	Ki67+	 2061 14512
521	0	0	Ki67+	 2068 14300
522	0	0	Ki67+	 2072 14276
523	0	0	Ki67+	 2073 14488
524	0	0	Ki67+	 2077 14185
525	0	0	Ki67+	 2080 14309
526	0	0	Ki67+	 2080 14536
527	0	0	Ki67+	 2087 14218
528	0	0	Ki67+	 2089 14246
529	0	0	Ki67+	 2095 14467
530	0	0	Ki67+	 2096 14265
531	0	0	Ki67+	 2102 14515
532	0	0	Ki67+	 2103 14320
533	0	0	Ki67+	 2106 14201
534	0	0	Ki67+	 2107 14182
535	0	0	Ki67+	 2108 14284
536	0	0	Ki67+	 2108 14561
537	0	0	Ki67+	 2109 14262
538	0	0	Ki67+	 2114 14233
539	0	0	Ki67+	 2119 14440
540	0	0	Ki67+	 2124 14463
541	0	0	Ki67+	 2129 14507
542	0	0	Ki67+	 2132 14309
543	0	0	Ki67+	 2136 14216
544	0	0	Ki67+	 2142 14227
545	0	0	Ki67+	 2146 14257
546	0	0	Ki67+	 2151 14278
547	0	0	Ki67+	 2158 14480
548	0	0	Ki67+	 2160 14412
549	0	0	Ki67+	 2162 14452
550	0	0	Ki67+	 2162 14525
551	0	0	Ki67+	 2172 14400
552	0	0	Ki67+	 2179 14573
553	0	0	Ki67+	 2180 14415
554	0	0	Ki67+	 2186 14555
555	0	0	Ki67+	 2189 14513
556	0	0	Ki67+	 2193 14595
557	0	0	Ki67+	 2196 14478
558	0	0	Ki67+	 2199 14376
559	0	0	Ki67+	 2199 14406
560	0	0	Ki67+	 2199 14561
561	0	0	Ki67+	 2208 14393
562	0	0	Ki67+	 2208 14571
563	0	0	Ki67+	 2213 14302
564	0	0	Ki67+	 2215 14540
565	0	0	Ki67+	 2218 14364
566	0	0	Ki67+	 2226 14449
567	0	0	Ki67+	 2230 14407
568	0	0	Ki67+	 2235 14287
569	0	0	Ki67+	 2240 14322
570	0	0	Ki67+	 2241 14366
571	0	0	Ki67+	 2243 14431
572	0	0	Ki67+	 2243 14551
573	0	0	Ki67+	 2244 14173
574	0	0	Ki67+	 2245 14528
575	0	0	Ki67+	 2251 14593
576	0	0	Ki67+	 2262 14265
577	0	0	Ki67+	 2264 14524
578	0	0	Ki67+	 2267 14413
579	0	0	Ki67+	 2268 14178
580	0	0	Ki67+	 2278 14228
581	0	0	Ki67+	 2279 14564
582	0	0	Ki67+	 2281 14257
583	0	0	Ki67+	 2285 14192
584	0	0	Ki67+	 2286 14586
585	0	0	Ki67+	 2290 14234
586	0	0	Ki67+	 2290 14484
587	0	0	Ki67+	 2293 14456
588	0	0	Ki67+	 2293 14507
589	0	0	Ki67+	 2295 14524
590	0	0	Ki67+	 2298 14536
591	0	0	Ki67+	 2302 14375
592	0	0	Ki67+	 2307 14291
593	0	0	Ki67+	 2307 14405
594	0	0	Ki67+	 2309 14421
595	0	0	Ki67+	 2310 14187
596	0	0	Ki67+	 2312 14200
597	0	0	Ki67+	 2312 14573
598	0	0	Ki67+	 2313 14319
599	0	0	Ki67+	 2322 14346
600	0	0	Ki67+	 2322 14556
601	0	0	Ki67+	 2325 14239
602	0	0	Ki67+	 2330 14492
603	0	0	Ki67+	 2330 14565
604	0	0	Ki67+	 2333 14521
605	0	0	Ki67+	 2344 14487
606	0	0	Ki67+	 2350 14509
607	0	0	Ki67+	 2355 14547
608	0	0	Ki67+	 2358 14329
609	0	0	Ki67+	 2359 14571
610	0	0	Ki67+	 2366 14555
611	0	0	Ki67+	 2371 14449
612	0	0	Ki67+	 2378 14208
613	0	0	Ki67+	 2381 14493
614	0	0	Ki67+	 2382 14479
615	0	0	Ki67+	 2384 14281
616	0	0	Ki67+	 2385 14569
617	0	0	Ki67+	 2395 14291
618	0	0	Ki67+	 2395 14549
619	0	0	Ki67+	 2395 14599
620	0	0	Ki67+	 2399 14515
621	0	0	Ki67+	 2409 14659
622	0	0	Ki67+	 2409 14683
623	0	0	Ki67+	 2415 14744
624	0	0	Ki67+	 2415 14831
625	0	0	Ki67+	 2424 14619
626	0	0	Ki67+	 2425 14819
627	0	0	Ki67+	 2428 14706
628	0	0	Ki67+	 2430 14669
629	0	0	Ki67+	 2433 14461
630	0	0	Ki67+	 2433 14499
631	0	0	Ki67+	 2436 14697
632	0	0	Ki67+	 2437 14830
633	0	0	Ki67+	 2445 14862
634	0	0	Ki67+	 2451 14638
635	0	0	Ki67+	 2454 14421
636	0	0	Ki67+	 2457 14866
637	0	0	Ki67+	 2458 14198
638	0	0	Ki67+	 2461 14589
639	0	0	Ki67+	 2462 14648
640	0	0	Ki67+	 2465 14743
641	0	0	Ki67+	 2467 14815
642	0	0	Ki67+	 2468 14724
643	0	0	Ki67+	 2473 14415
644	0	0	Ki67+	 2475 14322
645	0	0	Ki67+	 2478 14445
646	0	0	Ki67+	 2481 14253
647	0	0	Ki67+	 2482 14819
648	0	0	Ki67+	 2483 14374
649	0	0	Ki67+	 2483 14853
650	0	0	Ki67+	 2484 14770
651	0	0	Ki67+	 2485 14710
652	0	0	Ki67+	 2486 14268
653	0	0	Ki67+	 2486 14624
654	0	0	Ki67+	 2491 14499
655	0	0	Ki67+	 2495 14653
656	0	0	Ki67+	 2496 14213
657	0	0	Ki67+	 2496 14543
658	0	0	Ki67+	 2501 14506
659	0	0	Ki67+	 2501 14577
660	0	0	Ki67+	 2506 14461
661	0	0	Ki67+	 2507 14778
662	0	0	Ki67+	 2508 14209
663	0	0	Ki67+	 2510 14810
664	0	0	Ki67+	 2513 14297
665	0	0	Ki67+	 2513 14742
666	0	0	Ki67+	 2514 14334
667	0	0	Ki67+	 2515 14415
668	0	0	Ki67+	 2515 14610
669	0	0	Ki67+	 2522 14678
670	0	0	Ki67+	 2524 14749
671	0	0	Ki67+	 2530 14809
672	0	0	Ki67+	 2534 14387
673	0	0	Ki67+	 2535 14641
674	0	0	Ki67+	 2538 14239
675	0	0	Ki67+	 2538 14262
676	0	0	Ki67+	 2544 14741
677	0	0	Ki67+	 2548 14268
678	0	0	Ki67+	 2548 14430
679	0	0	Ki67+	 2557 14200
680	0	0	Ki67+	 2557 14401
681	0	0	Ki67+	 2558 14379
682	0	0	Ki67+	 2561 14190
683	0	0	Ki67+	 2566 14749
684	0	0	Ki67+	 2567 14710
685	0	0	Ki67+	 2571 14680
686	0	0	Ki67+	 2573 14595
687	0	0	Ki67+	 2580 14801
688	0	0	Ki67+	 2581 14402
689	0	0	Ki67+	 2581 14437
690	0	0	Ki67+	 2583 14391
691	0	0	Ki67+	 2594 14688
692	0	0	Ki67+	 2597 14730
693	0	0	Ki67+	 2601 14651
694	0	0	Ki67+	 2603 14639
695	0	0	Ki67+	 1841 15213
696	0	0	Ki67+	 1845 15463
697	0	0	Ki67+	 1847 15311
698	0	0	Ki67+	 1847 15526
699	0	0	Ki67+	 1860 15638
700	0	0	Ki67+	 1865 15148
701	0	0	Ki67+	 1865 15613
702	0	0	Ki67+	 1873 15481
703	0	0	Ki67+	 1876 15125
704	0	0	Ki67+	 1878 15351
705	0	0	Ki67+	 1879 15440
706	0	0	Ki67+	 1887 15333
707	0	0	Ki67+	 1891 15456
708	0	0	Ki67+	 1894 15278
709	0	0	Ki67+	 1895 15147
710	0	0	Ki67+	 1896 15600
711	0	0	Ki67+	 1897 15259
712	0	0	Ki67+	 1903 15378
713	0	0	Ki67+	 1910 15334
714	0	0	Ki67+	 1911 15427
715	0	0	Ki67+	 1932 15666
716	0	0	Ki67+	 1940 15399
717	0	0	Ki67+	 1945 15671
718	0	0	Ki67+	 1950 15360
719	0	0	Ki67+	 1951 15604
720	0	0	Ki67+	 1957 15579
721	0	0	Ki67+	 1958 15428
722	0	0	Ki67+	 1959 15385
723	0	0	Ki67+	 1962 15277
724	0	0	Ki67+	 1964 15324
725	0	0	Ki67+	 1967 15301
726	0	0	Ki67+	 1977 15651
727	0	0	Ki67+	 1981 15327
728	0	0	Ki67+	 1984 15417
729	0	0	Ki67+	 1986 15370
730	0	0	Ki67+	 1988 15628
731	0	0	Ki67+	 1989 15587
732	0	0	Ki67+	 1990 15539
733	0	0	Ki67+	 1997 15330
734	0	0	Ki67+	 2000 15689
735	0	0	Ki67+	 2003 15358
736	0	0	Ki67+	 2005 15421
737	0	0	Ki67+	 2006 15235
738	0	0	Ki67+	 2018 15206
739	0	0	Ki67+	 2020 15591
740	0	0	Ki67+	 2024 15251
741	0	0	Ki67+	 2028 15742
742	0	0	Ki67+	 2029 15182
743	0	0	Ki67+	 2030 15483
744	0	0	Ki67+	 2033 15529
745	0	0	Ki67+	 2037 15320
746	0	0	Ki67+	 2039 15595
747	0	0	Ki67+	 2040 15611
748	0	0	Ki67+	 2044 15342
749	0	0	Ki67+	 2048 15507
750	0	0	Ki67+	 2050 15573
751	0	0	Ki67+	 2061 15265
752	0	0	Ki67+	 2062 15508
753	0	0	Ki67+	 2065 15633
754	0	0	Ki67+	 2067 15545
755	0	0	Ki67+	 2071 15242
756	0	0	Ki67+	 2071 15481
757	0	0	Ki67+	 2076 15538
758	0	0	Ki67+	 2078 15626
759	0	0	Ki67+	 2085 15214
760	0	0	Ki67+	 2090 15436
761	0	0	Ki67+	 2094 15338
762	0	0	Ki67+	 2095 15711
763	0	0	Ki67+	 2100 15221
764	0	0	Ki67+	 2104 15421
765	0	0	Ki67+	 2106 15561
766	0	0	Ki67+	 2106 15728
767	0	0	Ki67+	 2107 15385
768	0	0	Ki67+	 2126 15706
769	0	0	Ki67+	 2127 15723
770	0	0	Ki67+	 2128 15443
771	0	0	Ki67+	 2136 15654
772	0	0	Ki67+	 2141 15371
773	0	0	Ki67+	 2144 15343
774	0	0	Ki67+	 2148 15250
775	0	0	Ki67+	 2148 15400
776	0	0	Ki67+	 2152 15720
777	0	0	Ki67+	 2153 15658
778	0	0	Ki67+	 2154 15310
779	0	0	Ki67+	 2156 15242
780	0	0	Ki67+	 2164 15284
781	0	0	Ki67+	 2164 15394
782	0	0	Ki67+	 2166 15613
783	0	0	Ki67+	 2177 15181
784	0	0	Ki67+	 2177 15648
785	0	0	Ki67+	 2178 15111
786	0	0	Ki67+	 2181 15154
787	0	0	Ki67+	 2182 15128
788	0	0	Ki67+	 2184 15608
789	0	0	Ki67+	 2185 15273
790	0	0	Ki67+	 2187 15238
791	0	0	Ki67+	 2188 15330
792	0	0	Ki67+	 2191 15116
793	0	0	Ki67+	 2194 15482
794	0	0	Ki67+	 2195 15146
795	0	0	Ki67+	 2197 15569
796	0	0	Ki67+	 2206 15070
797	0	0	Ki67+	 2213 15190
798	0	0	Ki67+	 2215 15311
799	0	0	Ki67+	 2215 15399
800	0	0	Ki67+	 2215 15671
801	0	0	Ki67+	 2217 15230
802	0	0	Ki67+	 2218 15163
803	0	0	Ki67+	 2219 15365
804	0	0	Ki67+	 2220 15131
805	0	0	Ki67+	 2227 15087
806	0	0	Ki67+	 2233 15523
807	0	0	Ki67+	 2233 15702
808	0	0	Ki67+	 2239 15200
809	0	0	Ki67+	 2239 15224
810	0	0	Ki67+	 2239 15248
811	0	0	Ki67+	 2239 15540
812	0	0	Ki67+	 2243 15063
813	0	0	Ki67+	 2249 15175
814	0	0	Ki67+	 2250 15494
815	0	0	Ki67+	 2254 15236
816	0	0	Ki67+	 2257 15276
817	0	0	Ki67+	 2259 15064
818	0	0	Ki67+	 2262 15182
819	0	0	Ki67+	 2265 15375
820	0	0	Ki67+	 2273 15454
821	0	0	Ki67+	 2275 15150
822	0	0	Ki67+	 2276 15123
823	0	0	Ki67+	 2278 15074
824	0	0	Ki67+	 2278 15190
825	0	0	Ki67+	 2279 15296
826	0	0	Ki67+	 2283 15096
827	0	0	Ki67+	 2287 15481
828	0	0	Ki67+	 2288 15129
829	0	0	Ki67+	 2293 15386
830	0	0	Ki67+	 2294 15598
831	0	0	Ki67+	 2295 15099
832	0	0	Ki67+	 2301 15546
833	0	0	Ki67+	 2305 15466
834	0	0	Ki67+	 2311 15362
835	0	0	Ki67+	 2314 15135
836	0	0	Ki67+	 2314 15167
837	0	0	Ki67+	 2314 15213
838	0	0	Ki67+	 2321 15322
839	0	0	Ki67+	 2323 15097
840	0	0	Ki67+	 2333 15330
841	0	0	Ki67+	 2347 15656
842	0	0	Ki67+	 2348 15352
843	0	0	Ki67+	 2351 15177
844	0	0	Ki67+	 2353 15211
845	0	0	Ki67+	 2355 15390
846	0	0	Ki67+	 2360 15722
847	0	0	Ki67+	 2362 15268
848	0	0	Ki67+	 2366 15198
849	0	0	Ki67+	 2367 15330
850	0	0	Ki67+	 2368 15307
851	0	0	Ki67+	 2370 15470
852	0	0	Ki67+	 2371 15408
853	0	0	Ki67+	 2375 15443
854	0	0	Ki67+	 2381 15297
855	0	0	Ki67+	 2381 15566
856	0	0	Ki67+	 2387 15555
857	0	0	Ki67+	 2392 15284
858	0	0	Ki67+	 2393 15191
859	0	0	Ki67+	 2395 15466
860	0	0	Ki67+	 2398 15730
861	0	0	Ki67+	 2405 15298
862	0	0	Ki67+	 2406 15580
863	0	0	Ki67+	 2410 15243
864	0	0	Ki67+	 2414 15555
865	0	0	Ki67+	 2419 15613
866	0	0	Ki67+	 2420 15231
867	0	0	Ki67+	 2421 15386
868	0	0	Ki67+	 2428 15256
869	0	0	Ki67+	 2431 15462
870	0	0	Ki67+	 2435 15565
871	0	0	Ki67+	 2438 15666
872	0	0	Ki67+	 2439 15371
873	0	0	Ki67+	 2440 15398
874	0	0	Ki67+	 2446 15215
875	0	0	Ki67+	 2456 15201
876	0	0	Ki67+	 2457 15243
877	0	0	Ki67+	 2458 15401
878	0	0	Ki67+	 2461 15547
879	0	0	Ki67+	 2462 15382
880	0	0	Ki67+	 2465 15516
881	0	0	Ki67+	 2465 15692
882	0	0	Ki67+	 2471 15474
883	0	0	Ki67+	 2477 15494
884	0	0	Ki67+	 2480 15558
885	0	0	Ki67+	 2485 15250
886	0	0	Ki67+	 2488 15404
887	0	0	Ki67+	 2495 15506
888	0	0	Ki67+	 2496 15466
889	0	0	Ki67+	 2501 15333
890	0	0	Ki67+	 2505 15452
891	0	0	Ki67+	 2509 15385
892	0	0	Ki67+	 2510 15413
893	0	0	Ki67+	 2515 15538
894	0	0	Ki67+	 2518 15447
895	0	0	Ki67+	 2520 15493
896	0	0	Ki67+	 2525 15416
897	0	0	Ki67+	 2535 15441
898	0	0	Ki67+	 2539 15520
899	0	0	Ki67+	 2547 15457
900	0	0	Ki67+	 2550 15518
901	0	0	Ki67+	 2551 15554
902	0	0	Ki67+	 2557 15742
903	0	0	Ki67+	 2563 15698
904	0	0	Ki67+	 2565 15549
905	0	0	Ki67+	 2568 15748
906	0	0	Ki67+	 2569 15214
907	0	0	Ki67+	 2587 15655
908	0	0	Ki67+	 2588 15589
909	0	0	Ki67+	 2588 15606
910	0	0	Ki67+	 2603 15671
911	0	0	Ki67+	 1910 16146
912	0	0	Ki67+	 1920 16051
913	0	0	Ki67+	 1933 16081
914	0	0	Ki67+	 1946 15967
915	0	0	Ki67+	 1957 15987
916	0	0	Ki67+	 1972 16199
917	0	0	Ki67+	 1987 16118
918	0	0	Ki67+	 1995 15919
919	0	0	Ki67+	 2013 16180
920	0	0	Ki67+	 2014 15922
921	0	0	Ki67+	 2030 15791
922	0	0	Ki67+	 2037 15769
923	0	0	Ki67+	 2046 16187
924	0	0	Ki67+	 2049 15813
925	0	0	Ki67+	 2049 15899
926	0	0	Ki67+	 2052 16054
927	0	0	Ki67+	 2059 15965
928	0	0	Ki67+	 2065 16131
929	0	0	Ki67+	 2066 16065
930	0	0	Ki67+	 2072 15952
931	0	0	Ki67+	 2083 15860
932	0	0	Ki67+	 2086 16171
933	0	0	Ki67+	 2107 16046
934	0	0	Ki67+	 2108 15980
935	0	0	Ki67+	 2110 16133
936	0	0	Ki67+	 2112 15956
937	0	0	Ki67+	 2116 16079
938	0	0	Ki67+	 2117 15998
939	0	0	Ki67+	 2120 15937
940	0	0	Ki67+	 2121 16107
941	0	0	Ki67+	 2140 16044
942	0	0	Ki67+	 2141 16030
943	0	0	Ki67+	 2148 15969
944	0	0	Ki67+	 2150 16101
945	0	0	Ki67+	 2154 15951
946	0	0	Ki67+	 2155 16072
947	0	0	Ki67+	 2164 16066
948	0	0	Ki67+	 2176 15985
949	0	0	Ki67+	 2180 15957
950	0	0	Ki67+	 2181 16033
951	0	0	Ki67+	 2182 16092
952	0	0	Ki67+	 2184 16019
953	0	0	Ki67+	 2193 15942
954	0	0	Ki67+	 2197 16062
955	0	0	Ki67+	 2209 15954
956	0	0	Ki67+	 2219 15982
957	0	0	Ki67+	 2219 16193
958	0	0	Ki67+	 2223 15864
959	0	0	Ki67+	 2233 16054
960	0	0	Ki67+	 2240 16046
961	0	0	Ki67+	 2245 16302
962	0	0	Ki67+	 2248 15847
963	0	0	Ki67+	 2250 15962
964	0	0	Ki67+	 2263 15949
965	0	0	Ki67+	 2268 16124
966	0	0	Ki67+	 2270 15967
967	0	0	Ki67+	 2272 16284
968	0	0	Ki67+	 2282 16046
969	0	0	Ki67+	 2293 16179
970	0	0	Ki67+	 2294 16219
971	0	0	Ki67+	 2297 16346
972	0	0	Ki67+	 2309 16285
973	0	0	Ki67+	 2315 16144
974	0	0	Ki67+	 2321 16021
975	0	0	Ki67+	 2322 15942
976	0	0	Ki67+	 2322 16357
977	0	0	Ki67+	 2335 15915
978	0	0	Ki67+	 2340 16127
979	0	0	Ki67+	 2385 16369
980	0	0	Ki67+	 2403 16012
981	0	0	Ki67+	 2415 16475
982	0	0	Ki67+	 2434 16049
983	0	0	Ki67+	 2435 16036
984	0	0	Ki67+	 2456 15779
985	0	0	Ki67+	 2467 15976
986	0	0	Ki67+	 2469 15904
987	0	0	Ki67+	 2471 16367
988	0	0	Ki67+	 2472 16377
989	0	0	Ki67+	 2479 15871
990	0	0	Ki67+	 2485 16357
991	0	0	Ki67+	 2492 16030
992	0	0	Ki67+	 2492 16453
993	0	0	Ki67+	 2495 16385
994	0	0	Ki67+	 2496 15848
995	0	0	Ki67+	 2497 15954
996	0	0	Ki67+	 2497 16046
997	0	0	Ki67+	 2508 16015
998	0	0	Ki67+	 2517 16473
999	0	0	Ki67+	 2530 16468
1000	0	0	Ki67+	 2540 16246
1001	0	0	Ki67+	 2565 15986
1002	0	0	Ki67+	 2585 16330
1003	0	0	Ki67+	 2587 15979
1004	0	0	Ki67+	 2593 16371
1005	0	0	Ki67+	 2599 16419
1006	0	0	Ki67+	 2976 9861
1007	0	0	Ki67+	 3014 9844
1008	0	0	Ki67+	 3063 9843
1009	0	0	Ki67+	 3074 9648
1010	0	0	Ki67+	 3086 9890
1011	0	0	Ki67+	 3089 9830
1012	0	0	Ki67+	 3103 9632
1013	0	0	Ki67+	 3127 9666
1014	0	0	Ki67+	 3146 9781
1015	0	0	Ki67+	 3163 9624
1016	0	0	Ki67+	 3165 9645
1017	0	0	Ki67+	 3171 9735
1018	0	0	Ki67+	 3178 9644
1019	0	0	Ki67+	 3188 9846
1020	0	0	Ki67+	 3191 9914
1021	0	0	Ki67+	 3196 9681
1022	0	0	Ki67+	 3200 9483
1023	0	0	Ki67+	 3205 9766
1024	0	0	Ki67+	 3214 9511
1025	0	0	Ki67+	 3221 9470
1026	0	0	Ki67+	 3236 9908
1027	0	0	Ki67+	 3248 9520
1028	0	0	Ki67+	 3248 9786
1029	0	0	Ki67+	 3256 9531
1030	0	0	Ki67+	 3263 9906
1031	0	0	Ki67+	 3265 9746
1032	0	0	Ki67+	 3277 9705
1033	0	0	Ki67+	 3294 9932
1034	0	0	Ki67+	 3295 9804
1035	0	0	Ki67+	 3313 9877
1036	0	0	Ki67+	 3320 9733
1037	0	0	Ki67+	 3342 9725
1038	0	0	Ki67+	 3346 9502
1039	0	0	Ki67+	 3348 9681
1040	0	0	Ki67+	 3349 9852
1041	0	0	Ki67+	 3363 9756
1042	0	0	Ki67+	 3377 9672
1043	0	0	Ki67+	 3381 9651
1044	0	0	Ki67+	 3388 9688
1045	0	0	Ki67+	 3395 9717
1046	0	0	Ki67+	 3404 9521
1047	0	0	Ki67+	 3407 9611
1048	0	0	Ki67+	 3407 9814
1049	0	0	Ki67+	 2732 10712
1050	0	0	Ki67+	 2773 10504
1051	0	0	Ki67+	 2801 10295
1052	0	0	Ki67+	 2805 10267
1053	0	0	Ki67+	 2828 10449
1054	0	0	Ki67+	 2840 10581
1055	0	0	Ki67+	 2871 10656
1056	0	0	Ki67+	 2876 10047
1057	0	0	Ki67+	 2899 10398
1058	0	0	Ki67+	 2902 10527
1059	0	0	Ki67+	 2905 10686
1060	0	0	Ki67+	 2906 10719
1061	0	0	Ki67+	 2908 9963
1062	0	0	Ki67+	 2920 10096
1063	0	0	Ki67+	 2926 10485
1064	0	0	Ki67+	 2929 10524
1065	0	0	Ki67+	 2934 10615
1066	0	0	Ki67+	 2946 10723
1067	0	0	Ki67+	 2952 10042
1068	0	0	Ki67+	 2955 10083
1069	0	0	Ki67+	 2964 10468
1070	0	0	Ki67+	 2967 10606
1071	0	0	Ki67+	 2972 10524
1072	0	0	Ki67+	 2974 10656
1073	0	0	Ki67+	 2979 10539
1074	0	0	Ki67+	 2980 10722
1075	0	0	Ki67+	 2984 10734
1076	0	0	Ki67+	 2992 9982
1077	0	0	Ki67+	 3001 10606
1078	0	0	Ki67+	 3007 10488
1079	0	0	Ki67+	 3010 10655
1080	0	0	Ki67+	 3012 9949
1081	0	0	Ki67+	 3013 9963
1082	0	0	Ki67+	 3020 10319
1083	0	0	Ki67+	 3031 9963
1084	0	0	Ki67+	 3032 9980
1085	0	0	Ki67+	 3032 10653
1086	0	0	Ki67+	 3036 10074
1087	0	0	Ki67+	 3038 10282
1088	0	0	Ki67+	 3041 9960
1089	0	0	Ki67+	 3044 10568
1090	0	0	Ki67+	 3046 10463
1091	0	0	Ki67+	 3055 9981
1092	0	0	Ki67+	 3069 10475
1093	0	0	Ki67+	 3073 10079
1094	0	0	Ki67+	 3074 10575
1095	0	0	Ki67+	 3082 10559
1096	0	0	Ki67+	 3083 10613
1097	0	0	Ki67+	 3086 10433
1098	0	0	Ki67+	 3087 10453
1099	0	0	Ki67+	 3091 10004
1100	0	0	Ki67+	 3093 10281
1101	0	0	Ki67+	 3093 10368
1102	0	0	Ki67+	 3105 10414
1103	0	0	Ki67+	 3107 9954
1104	0	0	Ki67+	 3107 10337
1105	0	0	Ki67+	 3108 10598
1106	0	0	Ki67+	 3119 10039
1107	0	0	Ki67+	 3120 10424
1108	0	0	Ki67+	 3130 9969
1109	0	0	Ki67+	 3136 10256
1110	0	0	Ki67+	 3139 10407
1111	0	0	Ki67+	 3139 10563
1112	0	0	Ki67+	 3150 10618
1113	0	0	Ki67+	 3153 10370
1114	0	0	Ki67+	 3162 10610
1115	0	0	Ki67+	 3166 10559
1116	0	0	Ki67+	 3171 10349
1117	0	0	Ki67+	 3172 10092
1118	0	0	Ki67+	 3179 10180
1119	0	0	Ki67+	 3201 10577
1120	0	0	Ki67+	 3211 10006
1121	0	0	Ki67+	 3214 10237
1122	0	0	Ki67+	 3238 10108
1123	0	0	Ki67+	 3240 10464
1124	0	0	Ki67+	 3247 9943
1125	0	0	Ki67+	 3248 10028
1126	0	0	Ki67+	 3248 10489
1127	0	0	Ki67+	 3249 10268
1128	0	0	Ki67+	 3249 10429
1129	0	0	Ki67+	 3250 10120
1130	0	0	Ki67+	 3251 10179
1131	0	0	Ki67+	 3252 10150
1132	0	0	Ki67+	 3256 10588
1133	0	0	Ki67+	 3259 10458
1134	0	0	Ki67+	 3263 10597
1135	0	0	Ki67+	 3269 10553
1136	0	0	Ki67+	 3273 10580
1137	0	0	Ki67+	 3277 9989
1138	0	0	Ki67+	 3278 10307
1139	0	0	Ki67+	 3280 10293
1140	0	0	Ki67+	 3281 10240
1141	0	0	Ki67+	 3283 10426
1142	0	0	Ki67+	 3285 10047
1143	0	0	Ki67+	 3285 10454
1144	0	0	Ki67+	 3292 10583
1145	0	0	Ki67+	 3300 10271
1146	0	0	Ki67+	 3300 10374
1147	0	0	Ki67+	 3301 10466
1148	0	0	Ki67+	 3305 10117
1149	0	0	Ki67+	 3306 10196
1150	0	0	Ki67+	 3307 10557
1151	0	0	Ki67+	 3312 10052
1152	0	0	Ki67+	 3312 10155
1153	0	0	Ki67+	 3315 10250
1154	0	0	Ki67+	 3326 10564
1155	0	0	Ki67+	 3327 10545
1156	0	0	Ki67+	 3328 10434
1157	0	0	Ki67+	 3331 10407
1158	0	0	Ki67+	 3336 10358
1159	0	0	Ki67+	 3338 10198
1160	0	0	Ki67+	 3345 10155
1161	0	0	Ki67+	 3347 10422
1162	0	0	Ki67+	 3347 10461
1163	0	0	Ki67+	 3352 10378
1164	0	0	Ki67+	 3354 10334
1165	0	0	Ki67+	 3364 10252
1166	0	0	Ki67+	 3366 10126
1167	0	0	Ki67+	 3366 10556
1168	0	0	Ki67+	 3369 10351
1169	0	0	Ki67+	 3374 10383
1170	0	0	Ki67+	 3375 10407
1171	0	0	Ki67+	 3376 9997
1172	0	0	Ki67+	 3376 10451
1173	0	0	Ki67+	 3377 10593
1174	0	0	Ki67+	 3382 10467
1175	0	0	Ki67+	 3383 10441
1176	0	0	Ki67+	 3389 9984
1177	0	0	Ki67+	 3389 10586
1178	0	0	Ki67+	 3398 10415
1179	0	0	Ki67+	 3401 10537
1180	0	0	Ki67+	 3403 10224
1181	0	0	Ki67+	 2612 11258
1182	0	0	Ki67+	 2613 11273
1183	0	0	Ki67+	 2615 10924
1184	0	0	Ki67+	 2615 11143
1185	0	0	Ki67+	 2616 11347
1186	0	0	Ki67+	 2617 11235
1187	0	0	Ki67+	 2620 11112
1188	0	0	Ki67+	 2623 11049
1189	0	0	Ki67+	 2624 11453
1190	0	0	Ki67+	 2626 11381
1191	0	0	Ki67+	 2628 11525
1192	0	0	Ki67+	 2630 11365
1193	0	0	Ki67+	 2630 11434
1194	0	0	Ki67+	 2631 11220
1195	0	0	Ki67+	 2633 10913
1196	0	0	Ki67+	 2636 11390
1197	0	0	Ki67+	 2642 10952
1198	0	0	Ki67+	 2642 11292
1199	0	0	Ki67+	 2642 11318
1200	0	0	Ki67+	 2643 11333
1201	0	0	Ki67+	 2644 11218
1202	0	0	Ki67+	 2648 10870
1203	0	0	Ki67+	 2650 11248
1204	0	0	Ki67+	 2651 11466
1205	0	0	Ki67+	 2654 11184
1206	0	0	Ki67+	 2655 11273
1207	0	0	Ki67+	 2655 11362
1208	0	0	Ki67+	 2660 10991
1209	0	0	Ki67+	 2660 11290
1210	0	0	Ki67+	 2661 11054
1211	0	0	Ki67+	 2662 10906
1212	0	0	Ki67+	 2667 11442
1213	0	0	Ki67+	 2670 11012
1214	0	0	Ki67+	 2671 11133
1215	0	0	Ki67+	 2672 11207
1216	0	0	Ki67+	 2672 11232
1217	0	0	Ki67+	 2675 11153
1218	0	0	Ki67+	 2676 11499
1219	0	0	Ki67+	 2678 10842
1220	0	0	Ki67+	 2679 10879
1221	0	0	Ki67+	 2679 11268
1222	0	0	Ki67+	 2682 11480
1223	0	0	Ki67+	 2685 11020
1224	0	0	Ki67+	 2685 11388
1225	0	0	Ki67+	 2689 11203
1226	0	0	Ki67+	 2691 11340
1227	0	0	Ki67+	 2695 11303
1228	0	0	Ki67+	 2696 11164
1229	0	0	Ki67+	 2697 11436
1230	0	0	Ki67+	 2698 11464
1231	0	0	Ki67+	 2699 11124
1232	0	0	Ki67+	 2700 10992
1233	0	0	Ki67+	 2701 11107
1234	0	0	Ki67+	 2702 10938
1235	0	0	Ki67+	 2702 11238
1236	0	0	Ki67+	 2703 11176
1237	0	0	Ki67+	 2703 11481
1238	0	0	Ki67+	 2706 11007
1239	0	0	Ki67+	 2706 11383
1240	0	0	Ki67+	 2711 11281
1241	0	0	Ki67+	 2713 11207
1242	0	0	Ki67+	 2715 11313
1243	0	0	Ki67+	 2721 11086
1244	0	0	Ki67+	 2721 11262
1245	0	0	Ki67+	 2723 11127
1246	0	0	Ki67+	 2726 10985
1247	0	0	Ki67+	 2726 11465
1248	0	0	Ki67+	 2728 11243
1249	0	0	Ki67+	 2732 11097
1250	0	0	Ki67+	 2733 11049
1251	0	0	Ki67+	 2733 11135
1252	0	0	Ki67+	 2734 11168
1253	0	0	Ki67+	 2734 11499
1254	0	0	Ki67+	 2735 11373
1255	0	0	Ki67+	 2735 11531
1256	0	0	Ki67+	 2740 11023
1257	0	0	Ki67+	 2742 11118
1258	0	0	Ki67+	 2742 11269
1259	0	0	Ki67+	 2744 10832
1260	0	0	Ki67+	 2745 10992
1261	0	0	Ki67+	 2745 11037
1262	0	0	Ki67+	 2747 11256
1263	0	0	Ki67+	 2749 11017
1264	0	0	Ki67+	 2749 11201
1265	0	0	Ki67+	 2750 11084
1266	0	0	Ki67+	 2755 11139
1267	0	0	Ki67+	 2759 11096
1268	0	0	Ki67+	 2759 11227
1269	0	0	Ki67+	 2760 11437
1270	0	0	Ki67+	 2760 11453
1271	0	0	Ki67+	 2760 11517
1272	0	0	Ki67+	 2766 11157
1273	0	0	Ki67+	 2766 11401
1274	0	0	Ki67+	 2768 11339
1275	0	0	Ki67+	 2769 10913
1276	0	0	Ki67+	 2771 10793
1277	0	0	Ki67+	 2773 10971
1278	0	0	Ki67+	 2773 11145
1279	0	0	Ki67+	 2773 11234
1280	0	0	Ki67+	 2773 11474
1281	0	0	Ki67+	 2775 11057
1282	0	0	Ki67+	 2776 11067
1283	0	0	Ki67+	 2777 11087
1284	0	0	Ki67+	 2781 11196
1285	0	0	Ki67+	 2781 11443
1286	0	0	Ki67+	 2782 10742
1287	0	0	Ki67+	 2782 11391
1288	0	0	Ki67+	 2784 11117
1289	0	0	Ki67+	 2785 11025
1290	0	0	Ki67+	 2787 11294
1291	0	0	Ki67+	 2789 11312
1292	0	0	Ki67+	 2792 10962
1293	0	0	Ki67+	 2795 10863
1294	0	0	Ki67+	 2796 11161
1295	0	0	Ki67+	 2797 11105
1296	0	0	Ki67+	 2797 11368
1297	0	0	Ki67+	 2798 11280
1298	0	0	Ki67+	 2799 10890
1299	0	0	Ki67+	 2801 11251
1300	0	0	Ki67+	 2806 11420
1301	0	0	Ki67+	 2809 11204
1302	0	0	Ki67+	 2809 11331
1303	0	0	Ki67+	 2810 11060
1304	0	0	Ki67+	 2817 11029
1305	0	0	Ki67+	 2821 11276
1306	0	0	Ki67+	 2822 11313
1307	0	0	Ki67+	 2823 11078
1308	0	0	Ki67+	 2824 11393
1309	0	0	Ki67+	 2825 10823
1310	0	0	Ki67+	 2825 11295
1311	0	0	Ki67+	 2827 11406
1312	0	0	Ki67+	 2830 11347
1313	0	0	Ki67+	 2831 11108
1314	0	0	Ki67+	 2832 10840
1315	0	0	Ki67+	 2832 11050
1316	0	0	Ki67+	 2836 11134
1317	0	0	Ki67+	 2837 10788
1318	0	0	Ki67+	 2837 11204
1319	0	0	Ki67+	 2837 11395
1320	0	0	Ki67+	 2839 10928
1321	0	0	Ki67+	 2843 10891
1322	0	0	Ki67+	 2845 11158
1323	0	0	Ki67+	 2847 11145
1324	0	0	Ki67+	 2851 10765
1325	0	0	Ki67+	 2851 10806
1326	0	0	Ki67+	 2851 10950
1327	0	0	Ki67+	 2855 11320
1328	0	0	Ki67+	 2857 11241
1329	0	0	Ki67+	 2858 11357
1330	0	0	Ki67+	 2861 11074
1331	0	0	Ki67+	 2861 11273
1332	0	0	Ki67+	 2863 11102
1333	0	0	Ki67+	 2868 11207
1334	0	0	Ki67+	 2871 11279
1335	0	0	Ki67+	 2876 10847
1336	0	0	Ki67+	 2879 11180
1337	0	0	Ki67+	 2883 11329
1338	0	0	Ki67+	 2884 10832
1339	0	0	Ki67+	 2884 11123
1340	0	0	Ki67+	 2887 11063
1341	0	0	Ki67+	 2890 11225
1342	0	0	Ki67+	 2891 11405
1343	0	0	Ki67+	 2893 11310
1344	0	0	Ki67+	 2896 11425
1345	0	0	Ki67+	 2897 11332
1346	0	0	Ki67+	 2898 10756
1347	0	0	Ki67+	 2899 10792
1348	0	0	Ki67+	 2901 10987
1349	0	0	Ki67+	 2906 11268
1350	0	0	Ki67+	 2908 10959
1351	0	0	Ki67+	 2908 11238
1352	0	0	Ki67+	 2910 10894
1353	0	0	Ki67+	 2911 10780
1354	0	0	Ki67+	 2911 11052
1355	0	0	Ki67+	 2911 11144
1356	0	0	Ki67+	 2916 10790
1357	0	0	Ki67+	 2916 11353
1358	0	0	Ki67+	 2922 11086
1359	0	0	Ki67+	 2923 11248
1360	0	0	Ki67+	 2924 11311
1361	0	0	Ki67+	 2929 10829
1362	0	0	Ki67+	 2929 10917
1363	0	0	Ki67+	 2929 11391
1364	0	0	Ki67+	 2929 11436
1365	0	0	Ki67+	 2934 11214
1366	0	0	Ki67+	 2939 11349
1367	0	0	Ki67+	 2946 11394
1368	0	0	Ki67+	 2949 11075
1369	0	0	Ki67+	 2949 11165
1370	0	0	Ki67+	 2951 11100
1371	0	0	Ki67+	 2951 11146
1372	0	0	Ki67+	 2955 11437
1373	0	0	Ki67+	 2957 11298
1374	0	0	Ki67+	 2958 11254
1375	0	0	Ki67+	 2958 11283
1376	0	0	Ki67+	 2960 11125
1377	0	0	Ki67+	 2961 10847
1378	0	0	Ki67+	 2963 11093
1379	0	0	Ki67+	 2964 11215
1380	0	0	Ki67+	 2966 10966
1381	0	0	Ki67+	 2969 11449
1382	0	0	Ki67+	 2971 10872
1383	0	0	Ki67+	 2972 10911
1384	0	0	Ki67+	 2974 11326
1385	0	0	Ki67+	 2974 11359
1386	0	0	Ki67+	 2976 11400
1387	0	0	Ki67+	 2981 11425
1388	0	0	Ki67+	 2986 10886
1389	0	0	Ki67+	 2987 11343
1390	0	0	Ki67+	 2990 11119
1391	0	0	Ki67+	 2994 11162
1392	0	0	Ki67+	 2997 11076
1393	0	0	Ki67+	 2997 11437
1394	0	0	Ki67+	 2999 10948
1395	0	0	Ki67+	 3000 11368
1396	0	0	Ki67+	 3002 10916
1397	0	0	Ki67+	 3002 11417
1398	0	0	Ki67+	 3003 11382
1399	0	0	Ki67+	 3004 11092
1400	0	0	Ki67+	 3007 10855
1401	0	0	Ki67+	 3007 11349
1402	0	0	Ki67+	 3015 10822
1403	0	0	Ki67+	 3016 10836
1404	0	0	Ki67+	 3016 11320
1405	0	0	Ki67+	 3017 11129
1406	0	0	Ki67+	 3018 11101
1407	0	0	Ki67+	 3021 10889
1408	0	0	Ki67+	 3021 11444
1409	0	0	Ki67+	 3023 10908
1410	0	0	Ki67+	 3023 11067
1411	0	0	Ki67+	 3024 11186
1412	0	0	Ki67+	 3026 11154
1413	0	0	Ki67+	 3027 11232
1414	0	0	Ki67+	 3029 11015
1415	0	0	Ki67+	 3032 10859
1416	0	0	Ki67+	 3032 11354
1417	0	0	Ki67+	 3032 11399
1418	0	0	Ki67+	 3034 10832
1419	0	0	Ki67+	 3034 11001
1420	0	0	Ki67+	 3036 11216
1421	0	0	Ki67+	 3041 10951
1422	0	0	Ki67+	 3041 11113
1423	0	0	Ki67+	 3043 11186
1424	0	0	Ki67+	 3045 10898
1425	0	0	Ki67+	 3046 11246
1426	0	0	Ki67+	 3047 11282
1427	0	0	Ki67+	 3047 11418
1428	0	0	Ki67+	 3048 11050
1429	0	0	Ki67+	 3048 11199
1430	0	0	Ki67+	 3048 11454
1431	0	0	Ki67+	 3051 11381
1432	0	0	Ki67+	 3052 11144
1433	0	0	Ki67+	 3052 11400
1434	0	0	Ki67+	 3055 11089
1435	0	0	Ki67+	 3056 10926
1436	0	0	Ki67+	 3058 11055
1437	0	0	Ki67+	 3058 11117
1438	0	0	Ki67+	 3060 11447
1439	0	0	Ki67+	 3062 11164
1440	0	0	Ki67+	 3063 11003
1441	0	0	Ki67+	 3064 10973
1442	0	0	Ki67+	 3065 10874
1443	0	0	Ki67+	 3066 11222
1444	0	0	Ki67+	 3071 11148
1445	0	0	Ki67+	 3078 10942
1446	0	0	Ki67+	 3079 11226
1447	0	0	Ki67+	 3080 11088
1448	0	0	Ki67+	 3083 11025
1449	0	0	Ki67+	 3084 11270
1450	0	0	Ki67+	 3084 11435
1451	0	0	Ki67+	 3089 10849
1452	0	0	Ki67+	 3091 10871
1453	0	0	Ki67+	 3091 11244
1454	0	0	Ki67+	 3092 11163
1455	0	0	Ki67+	 3095 10821
1456	0	0	Ki67+	 3095 11184
1457	0	0	Ki67+	 3095 11269
1458	0	0	Ki67+	 3098 11063
1459	0	0	Ki67+	 3103 11154
1460	0	0	Ki67+	 3105 11310
1461	0	0	Ki67+	 3107 11089
1462	0	0	Ki67+	 3109 10846
1463	0	0	Ki67+	 3113 10869
1464	0	0	Ki67+	 3117 11023
1465	0	0	Ki67+	 3118 10953
1466	0	0	Ki67+	 3119 10808
1467	0	0	Ki67+	 3120 11251
1468	0	0	Ki67+	 3121 10917
1469	0	0	Ki67+	 3121 11012
1470	0	0	Ki67+	 3123 10828
1471	0	0	Ki67+	 3123 11069
1472	0	0	Ki67+	 3126 10794
1473	0	0	Ki67+	 3126 11232
1474	0	0	Ki67+	 3127 11345
1475	0	0	Ki67+	 3129 11092
1476	0	0	Ki67+	 3133 11115
1477	0	0	Ki67+	 3134 11074
1478	0	0	Ki67+	 3136 11288
1479	0	0	Ki67+	 3137 10863
1480	0	0	Ki67+	 3144 11268
1481	0	0	Ki67+	 3150 10900
1482	0	0	Ki67+	 3150 11348
1483	0	0	Ki67+	 3150 11385
1484	0	0	Ki67+	 3151 10786
1485	0	0	Ki67+	 3152 10942
1486	0	0	Ki67+	 3153 11039
1487	0	0	Ki67+	 3156 11072
1488	0	0	Ki67+	 3156 11235
1489	0	0	Ki67+	 3156 11462
1490	0	0	Ki67+	 3158 10818
1491	0	0	Ki67+	 3160 11100
1492	0	0	Ki67+	 3162 10860
1493	0	0	Ki67+	 3170 11459
1494	0	0	Ki67+	 3171 10785
1495	0	0	Ki67+	 3171 11316
1496	0	0	Ki67+	 3172 11273
1497	0	0	Ki67+	 3174 10983
1498	0	0	Ki67+	 3177 10912
1499	0	0	Ki67+	 3178 10829
1500	0	0	Ki67+	 3182 10762
1501	0	0	Ki67+	 3186 11446
1502	0	0	Ki67+	 3187 11083
1503	0	0	Ki67+	 3189 10957
1504	0	0	Ki67+	 3191 10851
1505	0	0	Ki67+	 3191 10902
1506	0	0	Ki67+	 3195 11274
1507	0	0	Ki67+	 3198 11012
1508	0	0	Ki67+	 3199 10933
1509	0	0	Ki67+	 3201 11147
1510	0	0	Ki67+	 3202 10764
1511	0	0	Ki67+	 3205 10964
1512	0	0	Ki67+	 3205 11326
1513	0	0	Ki67+	 3206 10877
1514	0	0	Ki67+	 3210 11091
1515	0	0	Ki67+	 3222 10791
1516	0	0	Ki67+	 3223 10994
1517	0	0	Ki67+	 3224 10883
1518	0	0	Ki67+	 3224 10942
1519	0	0	Ki67+	 3225 10910
1520	0	0	Ki67+	 3226 11361
1521	0	0	Ki67+	 3228 10973
1522	0	0	Ki67+	 3228 11092
1523	0	0	Ki67+	 3233 11482
1524	0	0	Ki67+	 3242 11335
1525	0	0	Ki67+	 3245 10935
1526	0	0	Ki67+	 3245 10962
1527	0	0	Ki67+	 3245 11476
1528	0	0	Ki67+	 3247 10996
1529	0	0	Ki67+	 3247 11099
1530	0	0	Ki67+	 3249 10792
1531	0	0	Ki67+	 3250 11076
1532	0	0	Ki67+	 3252 11119
1533	0	0	Ki67+	 3253 10980
1534	0	0	Ki67+	 3256 11363
1535	0	0	Ki67+	 3262 11409
1536	0	0	Ki67+	 3263 11138
1537	0	0	Ki67+	 3266 11100
1538	0	0	Ki67+	 3266 11340
1539	0	0	Ki67+	 3267 11052
1540	0	0	Ki67+	 3270 11008
1541	0	0	Ki67+	 3271 11075
1542	0	0	Ki67+	 3272 10972
1543	0	0	Ki67+	 3272 11461
1544	0	0	Ki67+	 3274 10784
1545	0	0	Ki67+	 3274 11120
1546	0	0	Ki67+	 3276 11293
1547	0	0	Ki67+	 3280 10754
1548	0	0	Ki67+	 3282 11381
1549	0	0	Ki67+	 3284 11438
1550	0	0	Ki67+	 3286 11144
1551	0	0	Ki67+	 3288 11471
1552	0	0	Ki67+	 3290 10981
1553	0	0	Ki67+	 3295 11409
1554	0	0	Ki67+	 3296 11064
1555	0	0	Ki67+	 3296 11080
1556	0	0	Ki67+	 3297 11387
1557	0	0	Ki67+	 3298 11001
1558	0	0	Ki67+	 3300 10746
1559	0	0	Ki67+	 3300 11343
1560	0	0	Ki67+	 3301 10790
1561	0	0	Ki67+	 3301 10804
1562	0	0	Ki67+	 3303 10955
1563	0	0	Ki67+	 3303 11133
1564	0	0	Ki67+	 3303 11157
1565	0	0	Ki67+	 3316 10842
1566	0	0	Ki67+	 3316 10965
1567	0	0	Ki67+	 3317 10784
1568	0	0	Ki67+	 3317 10927
1569	0	0	Ki67+	 3317 11057
1570	0	0	Ki67+	 3317 11435
1571	0	0	Ki67+	 3321 11297
1572	0	0	Ki67+	 3322 10754
1573	0	0	Ki67+	 3322 11350
1574	0	0	Ki67+	 3323 11164
1575	0	0	Ki67+	 3326 10911
1576	0	0	Ki67+	 3326 11451
1577	0	0	Ki67+	 3328 10836
1578	0	0	Ki67+	 3328 11136
1579	0	0	Ki67+	 3329 10948
1580	0	0	Ki67+	 3331 10989
1581	0	0	Ki67+	 3340 11087
1582	0	0	Ki67+	 3341 11466
1583	0	0	Ki67+	 3342 11114
1584	0	0	Ki67+	 3342 11276
1585	0	0	Ki67+	 3344 10809
1586	0	0	Ki67+	 3345 10853
1587	0	0	Ki67+	 3346 10914
1588	0	0	Ki67+	 3348 11067
1589	0	0	Ki67+	 3348 11169
1590	0	0	Ki67+	 3348 11376
1591	0	0	Ki67+	 3352 10887
1592	0	0	Ki67+	 3353 11050
1593	0	0	Ki67+	 3355 11149
1594	0	0	Ki67+	 3357 10932
1595	0	0	Ki67+	 3357 11089
1596	0	0	Ki67+	 3357 11260
1597	0	0	Ki67+	 3359 10796
1598	0	0	Ki67+	 3360 10842
1599	0	0	Ki67+	 3361 10769
1600	0	0	Ki67+	 3361 10948
1601	0	0	Ki67+	 3363 10996
1602	0	0	Ki67+	 3367 10787
1603	0	0	Ki67+	 3367 11162
1604	0	0	Ki67+	 3370 10976
1605	0	0	Ki67+	 3371 11284
1606	0	0	Ki67+	 3373 11073
1607	0	0	Ki67+	 3374 10865
1608	0	0	Ki67+	 3375 11047
1609	0	0	Ki67+	 3377 11430
1610	0	0	Ki67+	 3378 11378
1611	0	0	Ki67+	 3382 11392
1612	0	0	Ki67+	 3383 10952
1613	0	0	Ki67+	 3385 11183
1614	0	0	Ki67+	 3386 10818
1615	0	0	Ki67+	 3386 10982
1616	0	0	Ki67+	 3386 11296
1617	0	0	Ki67+	 3390 11157
1618	0	0	Ki67+	 3395 11044
1619	0	0	Ki67+	 3400 11074
1620	0	0	Ki67+	 3403 11308
1621	0	0	Ki67+	 3404 10828
1622	0	0	Ki67+	 2621 11854
1623	0	0	Ki67+	 2632 11802
1624	0	0	Ki67+	 2634 11676
1625	0	0	Ki67+	 2664 11603
1626	0	0	Ki67+	 2675 11675
1627	0	0	Ki67+	 2700 11652
1628	0	0	Ki67+	 2712 11557
1629	0	0	Ki67+	 2721 11599
1630	0	0	Ki67+	 2729 11609
1631	0	0	Ki67+	 2749 11603
1632	0	0	Ki67+	 2750 11570
1633	0	0	Ki67+	 2763 11543
1634	0	0	Ki67+	 2700 13084
1635	0	0	Ki67+	 2707 13114
1636	0	0	Ki67+	 2716 13086
1637	0	0	Ki67+	 2723 13106
1638	0	0	Ki67+	 2776 13118
1639	0	0	Ki67+	 2796 13116
1640	0	0	Ki67+	 2802 13100
1641	0	0	Ki67+	 2848 13108
1642	0	0	Ki67+	 2874 13099
1643	0	0	Ki67+	 2904 13120
1644	0	0	Ki67+	 2928 13127
1645	0	0	Ki67+	 2932 13090
1646	0	0	Ki67+	 2947 13080
1647	0	0	Ki67+	 2956 13103
1648	0	0	Ki67+	 2974 13094
1649	0	0	Ki67+	 2996 13114
1650	0	0	Ki67+	 3012 13098
1651	0	0	Ki67+	 3016 13122
1652	0	0	Ki67+	 3046 13123
1653	0	0	Ki67+	 3057 13099
1654	0	0	Ki67+	 3065 13122
1655	0	0	Ki67+	 3069 13098
1656	0	0	Ki67+	 3076 13085
1657	0	0	Ki67+	 3080 13118
1658	0	0	Ki67+	 3105 13081
1659	0	0	Ki67+	 3109 13054
1660	0	0	Ki67+	 3122 13064
1661	0	0	Ki67+	 3127 13120
1662	0	0	Ki67+	 3144 13089
1663	0	0	Ki67+	 3151 13102
1664	0	0	Ki67+	 3177 13086
1665	0	0	Ki67+	 3181 13065
1666	0	0	Ki67+	 3183 13102
1667	0	0	Ki67+	 3217 13118
1668	0	0	Ki67+	 3231 13070
1669	0	0	Ki67+	 3349 12932
1670	0	0	Ki67+	 3406 12965
1671	0	0	Ki67+	 2634 13529
1672	0	0	Ki67+	 2636 13761
1673	0	0	Ki67+	 2636 13818
1674	0	0	Ki67+	 2643 13482
1675	0	0	Ki67+	 2647 13514
1676	0	0	Ki67+	 2648 13813
1677	0	0	Ki67+	 2655 13838
1678	0	0	Ki67+	 2662 13527
1679	0	0	Ki67+	 2665 13144
1680	0	0	Ki67+	 2667 13248
1681	0	0	Ki67+	 2672 13550
1682	0	0	Ki67+	 2674 13492
1683	0	0	Ki67+	 2688 13483
1684	0	0	Ki67+	 2692 13154
1685	0	0	Ki67+	 2692 13502
1686	0	0	Ki67+	 2716 13243
1687	0	0	Ki67+	 2717 13295
1688	0	0	Ki67+	 2722 13422
1689	0	0	Ki67+	 2726 13475
1690	0	0	Ki67+	 2730 13168
1691	0	0	Ki67+	 2732 13142
1692	0	0	Ki67+	 2732 13328
1693	0	0	Ki67+	 2735 13773
1694	0	0	Ki67+	 2737 13390
1695	0	0	Ki67+	 2738 13200
1696	0	0	Ki67+	 2738 13430
1697	0	0	Ki67+	 2743 13537
1698	0	0	Ki67+	 2745 13334
1699	0	0	Ki67+	 2745 13900
1700	0	0	Ki67+	 2748 13273
1701	0	0	Ki67+	 2749 13418
1702	0	0	Ki67+	 2750 13493
1703	0	0	Ki67+	 2751 13449
1704	0	0	Ki67+	 2757 13150
1705	0	0	Ki67+	 2758 13286
1706	0	0	Ki67+	 2760 13182
1707	0	0	Ki67+	 2761 13721
1708	0	0	Ki67+	 2762 13381
1709	0	0	Ki67+	 2765 13457
1710	0	0	Ki67+	 2770 13753
1711	0	0	Ki67+	 2771 13298
1712	0	0	Ki67+	 2772 13741
1713	0	0	Ki67+	 2773 13799
1714	0	0	Ki67+	 2774 13475
1715	0	0	Ki67+	 2775 13363
1716	0	0	Ki67+	 2780 13491
1717	0	0	Ki67+	 2783 13767
1718	0	0	Ki67+	 2788 13322
1719	0	0	Ki67+	 2788 13386
1720	0	0	Ki67+	 2794 13343
1721	0	0	Ki67+	 2795 13484
1722	0	0	Ki67+	 2795 13494
1723	0	0	Ki67+	 2800 13423
1724	0	0	Ki67+	 2800 13754
1725	0	0	Ki67+	 2802 13796
1726	0	0	Ki67+	 2803 13737
1727	0	0	Ki67+	 2809 13485
1728	0	0	Ki67+	 2811 13816
1729	0	0	Ki67+	 2812 13275
1730	0	0	Ki67+	 2814 13158
1731	0	0	Ki67+	 2815 13333
1732	0	0	Ki67+	 2815 13353
1733	0	0	Ki67+	 2818 13572
1734	0	0	Ki67+	 2826 13296
1735	0	0	Ki67+	 2826 13777
1736	0	0	Ki67+	 2837 13146
1737	0	0	Ki67+	 2837 13161
1738	0	0	Ki67+	 2839 13353
1739	0	0	Ki67+	 2841 13793
1740	0	0	Ki67+	 2841 13881
1741	0	0	Ki67+	 2844 13256
1742	0	0	Ki67+	 2846 13444
1743	0	0	Ki67+	 2847 13403
1744	0	0	Ki67+	 2849 13899
1745	0	0	Ki67+	 2850 13832
1746	0	0	Ki67+	 2855 13283
1747	0	0	Ki67+	 2859 13269
1748	0	0	Ki67+	 2859 13543
1749	0	0	Ki67+	 2859 13865
1750	0	0	Ki67+	 2860 13310
1751	0	0	Ki67+	 2863 13377
1752	0	0	Ki67+	 2866 13801
1753	0	0	Ki67+	 2867 13899
1754	0	0	Ki67+	 2869 13298
1755	0	0	Ki67+	 2872 13343
1756	0	0	Ki67+	 2874 13473
1757	0	0	Ki67+	 2886 13497
1758	0	0	Ki67+	 2890 13369
1759	0	0	Ki67+	 2890 13438
1760	0	0	Ki67+	 2892 13571
1761	0	0	Ki67+	 2893 13820
1762	0	0	Ki67+	 2896 13854
1763	0	0	Ki67+	 2903 13309
1764	0	0	Ki67+	 2904 13517
1765	0	0	Ki67+	 2905 13458
1766	0	0	Ki67+	 2905 13830
1767	0	0	Ki67+	 2909 13591
1768	0	0	Ki67+	 2914 13852
1769	0	0	Ki67+	 2922 13426
1770	0	0	Ki67+	 2922 13887
1771	0	0	Ki67+	 2922 13898
1772	0	0	Ki67+	 2930 13265
1773	0	0	Ki67+	 2930 13774
1774	0	0	Ki67+	 2934 13617
1775	0	0	Ki67+	 2936 13388
1776	0	0	Ki67+	 2938 13831
1777	0	0	Ki67+	 2949 13465
1778	0	0	Ki67+	 2952 13486
1779	0	0	Ki67+	 2952 13850
1780	0	0	Ki67+	 2955 13306
1781	0	0	Ki67+	 2960 13397
1782	0	0	Ki67+	 2964 13922
1783	0	0	Ki67+	 2968 13329
1784	0	0	Ki67+	 2969 13794
1785	0	0	Ki67+	 2969 13824
1786	0	0	Ki67+	 2971 13313
1787	0	0	Ki67+	 2976 13434
1788	0	0	Ki67+	 2978 13834
1789	0	0	Ki67+	 2981 13904
1790	0	0	Ki67+	 2986 13372
1791	0	0	Ki67+	 2992 13390
1792	0	0	Ki67+	 2992 13404
1793	0	0	Ki67+	 2995 13196
1794	0	0	Ki67+	 3000 13650
1795	0	0	Ki67+	 3000 13804
1796	0	0	Ki67+	 3003 13833
1797	0	0	Ki67+	 3004 13852
1798	0	0	Ki67+	 3005 13186
1799	0	0	Ki67+	 3007 13922
1800	0	0	Ki67+	 3008 13463
1801	0	0	Ki67+	 3009 13392
1802	0	0	Ki67+	 3009 13514
1803	0	0	Ki67+	 3021 13291
1804	0	0	Ki67+	 3023 13872
1805	0	0	Ki67+	 3027 13846
1806	0	0	Ki67+	 3030 13525
1807	0	0	Ki67+	 3032 13925
1808	0	0	Ki67+	 3036 13913
1809	0	0	Ki67+	 3037 13293
1810	0	0	Ki67+	 3037 13416
1811	0	0	Ki67+	 3039 13494
1812	0	0	Ki67+	 3041 13273
1813	0	0	Ki67+	 3043 13382
1814	0	0	Ki67+	 3043 13531
1815	0	0	Ki67+	 3044 13429
1816	0	0	Ki67+	 3047 13893
1817	0	0	Ki67+	 3048 13345
1818	0	0	Ki67+	 3051 13677
1819	0	0	Ki67+	 3054 13934
1820	0	0	Ki67+	 3055 13465
1821	0	0	Ki67+	 3055 13515
1822	0	0	Ki67+	 3058 13879
1823	0	0	Ki67+	 3064 13194
1824	0	0	Ki67+	 3064 13820
1825	0	0	Ki67+	 3065 13506
1826	0	0	Ki67+	 3066 13142
1827	0	0	Ki67+	 3066 13535
1828	0	0	Ki67+	 3070 13387
1829	0	0	Ki67+	 3075 13896
1830	0	0	Ki67+	 3080 13204
1831	0	0	Ki67+	 3084 13245
1832	0	0	Ki67+	 3086 13418
1833	0	0	Ki67+	 3086 13455
1834	0	0	Ki67+	 3089 13350
1835	0	0	Ki67+	 3092 13564
1836	0	0	Ki67+	 3093 13447
1837	0	0	Ki67+	 3093 13883
1838	0	0	Ki67+	 3094 13845
1839	0	0	Ki67+	 3095 13820
1840	0	0	Ki67+	 3095 13918
1841	0	0	Ki67+	 3098 13530
1842	0	0	Ki67+	 3099 13214
1843	0	0	Ki67+	 3099 13318
1844	0	0	Ki67+	 3107 13484
1845	0	0	Ki67+	 3110 13302
1846	0	0	Ki67+	 3112 13433
1847	0	0	Ki67+	 3113 13193
1848	0	0	Ki67+	 3113 13512
1849	0	0	Ki67+	 3115 13145
1850	0	0	Ki67+	 3129 13376
1851	0	0	Ki67+	 3135 13474
1852	0	0	Ki67+	 3136 13437
1853	0	0	Ki67+	 3137 13486
1854	0	0	Ki67+	 3144 13903
1855	0	0	Ki67+	 3150 13206
1856	0	0	Ki67+	 3151 13531
1857	0	0	Ki67+	 3151 13571
1858	0	0	Ki67+	 3155 13912
1859	0	0	Ki67+	 3156 13452
1860	0	0	Ki67+	 3163 13423
1861	0	0	Ki67+	 3165 13875
1862	0	0	Ki67+	 3167 13400
1863	0	0	Ki67+	 3169 13846
1864	0	0	Ki67+	 3170 13179
1865	0	0	Ki67+	 3172 13497
1866	0	0	Ki67+	 3173 13474
1867	0	0	Ki67+	 3178 13873
1868	0	0	Ki67+	 3193 13745
1869	0	0	Ki67+	 3195 13781
1870	0	0	Ki67+	 3199 13503
1871	0	0	Ki67+	 3201 13207
1872	0	0	Ki67+	 3206 13467
1873	0	0	Ki67+	 3208 13750
1874	0	0	Ki67+	 3214 13799
1875	0	0	Ki67+	 3217 13163
1876	0	0	Ki67+	 3227 13774
1877	0	0	Ki67+	 3227 13829
1878	0	0	Ki67+	 3230 13239
1879	0	0	Ki67+	 3231 13646
1880	0	0	Ki67+	 3232 13497
1881	0	0	Ki67+	 3233 13164
1882	0	0	Ki67+	 3233 13213
1883	0	0	Ki67+	 3239 13346
1884	0	0	Ki67+	 3241 13453
1885	0	0	Ki67+	 3243 13248
1886	0	0	Ki67+	 3245 13537
1887	0	0	Ki67+	 3246 13796
1888	0	0	Ki67+	 3247 13147
1889	0	0	Ki67+	 3248 13613
1890	0	0	Ki67+	 3252 13254
1891	0	0	Ki67+	 3258 13933
1892	0	0	Ki67+	 3259 13569
1893	0	0	Ki67+	 3260 13177
1894	0	0	Ki67+	 3262 13218
1895	0	0	Ki67+	 3264 13750
1896	0	0	Ki67+	 3265 13298
1897	0	0	Ki67+	 3265 13659
1898	0	0	Ki67+	 3267 13145
1899	0	0	Ki67+	 3270 13478
1900	0	0	Ki67+	 3270 13728
1901	0	0	Ki67+	 3276 13799
1902	0	0	Ki67+	 3279 13245
1903	0	0	Ki67+	 3281 13205
1904	0	0	Ki67+	 3283 13609
1905	0	0	Ki67+	 3283 13829
1906	0	0	Ki67+	 3286 13577
1907	0	0	Ki67+	 3288 13771
1908	0	0	Ki67+	 3290 13250
1909	0	0	Ki67+	 3292 13687
1910	0	0	Ki67+	 3293 13288
1911	0	0	Ki67+	 3295 13390
1912	0	0	Ki67+	 3298 13532
1913	0	0	Ki67+	 3298 13558
1914	0	0	Ki67+	 3302 13735
1915	0	0	Ki67+	 3303 13470
1916	0	0	Ki67+	 3306 13802
1917	0	0	Ki67+	 3310 13639
1918	0	0	Ki67+	 3313 13703
1919	0	0	Ki67+	 3314 13529
1920	0	0	Ki67+	 3314 13749
1921	0	0	Ki67+	 3315 13822
1922	0	0	Ki67+	 3318 13869
1923	0	0	Ki67+	 3324 13602
1924	0	0	Ki67+	 3328 13630
1925	0	0	Ki67+	 3330 13571
1926	0	0	Ki67+	 3337 13456
1927	0	0	Ki67+	 3337 13559
1928	0	0	Ki67+	 3338 13274
1929	0	0	Ki67+	 3339 13771
1930	0	0	Ki67+	 3340 13481
1931	0	0	Ki67+	 3341 13934
1932	0	0	Ki67+	 3343 13580
1933	0	0	Ki67+	 3345 13852
1934	0	0	Ki67+	 3349 13746
1935	0	0	Ki67+	 3349 13830
1936	0	0	Ki67+	 3352 13792
1937	0	0	Ki67+	 3353 13495
1938	0	0	Ki67+	 3353 13910
1939	0	0	Ki67+	 3354 13646
1940	0	0	Ki67+	 3359 13522
1941	0	0	Ki67+	 3359 13752
1942	0	0	Ki67+	 3366 13673
1943	0	0	Ki67+	 3366 13801
1944	0	0	Ki67+	 3367 13869
1945	0	0	Ki67+	 3368 13924
1946	0	0	Ki67+	 3369 13287
1947	0	0	Ki67+	 3370 13611
1948	0	0	Ki67+	 3373 13650
1949	0	0	Ki67+	 3375 13468
1950	0	0	Ki67+	 3380 13483
1951	0	0	Ki67+	 3383 13705
1952	0	0	Ki67+	 3386 13526
1953	0	0	Ki67+	 3389 13542
1954	0	0	Ki67+	 3390 13726
1955	0	0	Ki67+	 3390 13767
1956	0	0	Ki67+	 3393 13858
1957	0	0	Ki67+	 3395 13622
1958	0	0	Ki67+	 3399 13678
1959	0	0	Ki67+	 3399 13884
1960	0	0	Ki67+	 3403 13784
1961	0	0	Ki67+	 3406 13479
1962	0	0	Ki67+	 3407 13822
1963	0	0	Ki67+	 2609 14724
1964	0	0	Ki67+	 2611 14046
1965	0	0	Ki67+	 2611 14196
1966	0	0	Ki67+	 2615 14682
1967	0	0	Ki67+	 2619 14054
1968	0	0	Ki67+	 2620 14019
1969	0	0	Ki67+	 2621 14103
1970	0	0	Ki67+	 2624 14711
1971	0	0	Ki67+	 2627 14218
1972	0	0	Ki67+	 2627 14270
1973	0	0	Ki67+	 2628 14029
1974	0	0	Ki67+	 2629 14561
1975	0	0	Ki67+	 2632 14194
1976	0	0	Ki67+	 2633 14615
1977	0	0	Ki67+	 2635 14065
1978	0	0	Ki67+	 2635 14345
1979	0	0	Ki67+	 2636 14671
1980	0	0	Ki67+	 2638 14010
1981	0	0	Ki67+	 2639 14731
1982	0	0	Ki67+	 2640 14037
1983	0	0	Ki67+	 2646 14331
1984	0	0	Ki67+	 2660 14039
1985	0	0	Ki67+	 2660 14348
1986	0	0	Ki67+	 2662 14020
1987	0	0	Ki67+	 2666 14102
1988	0	0	Ki67+	 2666 14660
1989	0	0	Ki67+	 2667 14365
1990	0	0	Ki67+	 2669 14398
1991	0	0	Ki67+	 2670 14138
1992	0	0	Ki67+	 2671 13970
1993	0	0	Ki67+	 2671 14153
1994	0	0	Ki67+	 2673 14279
1995	0	0	Ki67+	 2673 14446
1996	0	0	Ki67+	 2674 14432
1997	0	0	Ki67+	 2683 14730
1998	0	0	Ki67+	 2685 14069
1999	0	0	Ki67+	 2688 14038
2000	0	0	Ki67+	 2692 14322
2001	0	0	Ki67+	 2696 13962
2002	0	0	Ki67+	 2696 13997
2003	0	0	Ki67+	 2697 14734
2004	0	0	Ki67+	 2700 14142
2005	0	0	Ki67+	 2702 14160
2006	0	0	Ki67+	 2703 14055
2007	0	0	Ki67+	 2703 14474
2008	0	0	Ki67+	 2704 14717
2009	0	0	Ki67+	 2707 14240
2010	0	0	Ki67+	 2707 14433
2011	0	0	Ki67+	 2713 14023
2012	0	0	Ki67+	 2713 14462
2013	0	0	Ki67+	 2715 13979
2014	0	0	Ki67+	 2717 14196
2015	0	0	Ki67+	 2719 13989
2016	0	0	Ki67+	 2721 14053
2017	0	0	Ki67+	 2727 14077
2018	0	0	Ki67+	 2733 14164
2019	0	0	Ki67+	 2734 14196
2020	0	0	Ki67+	 2737 14120
2021	0	0	Ki67+	 2737 14349
2022	0	0	Ki67+	 2739 14019
2023	0	0	Ki67+	 2741 14723
2024	0	0	Ki67+	 2743 14060
2025	0	0	Ki67+	 2747 14699
2026	0	0	Ki67+	 2757 14018
2027	0	0	Ki67+	 2757 14668
2028	0	0	Ki67+	 2760 13995
2029	0	0	Ki67+	 2762 14321
2030	0	0	Ki67+	 2764 14355
2031	0	0	Ki67+	 2773 14000
2032	0	0	Ki67+	 2785 14086
2033	0	0	Ki67+	 2785 14307
2034	0	0	Ki67+	 2787 14030
2035	0	0	Ki67+	 2787 14050
2036	0	0	Ki67+	 2789 14713
2037	0	0	Ki67+	 2791 14116
2038	0	0	Ki67+	 2791 14325
2039	0	0	Ki67+	 2792 14151
2040	0	0	Ki67+	 2794 14164
2041	0	0	Ki67+	 2794 14235
2042	0	0	Ki67+	 2797 14423
2043	0	0	Ki67+	 2803 14305
2044	0	0	Ki67+	 2808 14398
2045	0	0	Ki67+	 2808 14705
2046	0	0	Ki67+	 2809 14496
2047	0	0	Ki67+	 2810 14378
2048	0	0	Ki67+	 2810 14477
2049	0	0	Ki67+	 2812 14178
2050	0	0	Ki67+	 2814 14331
2051	0	0	Ki67+	 2816 14531
2052	0	0	Ki67+	 2820 14141
2053	0	0	Ki67+	 2825 14291
2054	0	0	Ki67+	 2826 14731
2055	0	0	Ki67+	 2828 14064
2056	0	0	Ki67+	 2829 14049
2057	0	0	Ki67+	 2830 14229
2058	0	0	Ki67+	 2832 14193
2059	0	0	Ki67+	 2838 14123
2060	0	0	Ki67+	 2839 14528
2061	0	0	Ki67+	 2849 14085
2062	0	0	Ki67+	 2850 14338
2063	0	0	Ki67+	 2851 14156
2064	0	0	Ki67+	 2851 14510
2065	0	0	Ki67+	 2854 14522
2066	0	0	Ki67+	 2859 14134
2067	0	0	Ki67+	 2870 14326
2068	0	0	Ki67+	 2872 14315
2069	0	0	Ki67+	 2876 14544
2070	0	0	Ki67+	 2884 14106
2071	0	0	Ki67+	 2885 14529
2072	0	0	Ki67+	 2888 14233
2073	0	0	Ki67+	 2890 14451
2074	0	0	Ki67+	 2902 14449
2075	0	0	Ki67+	 2905 14497
2076	0	0	Ki67+	 2908 14588
2077	0	0	Ki67+	 2910 14608
2078	0	0	Ki67+	 2911 14483
2079	0	0	Ki67+	 2913 13949
2080	0	0	Ki67+	 2913 14163
2081	0	0	Ki67+	 2913 14447
2082	0	0	Ki67+	 2914 14117
2083	0	0	Ki67+	 2914 14372
2084	0	0	Ki67+	 2914 14522
2085	0	0	Ki67+	 2917 14237
2086	0	0	Ki67+	 2917 14436
2087	0	0	Ki67+	 2917 14625
2088	0	0	Ki67+	 2919 14406
2089	0	0	Ki67+	 2924 13945
2090	0	0	Ki67+	 2926 14316
2091	0	0	Ki67+	 2937 14614
2092	0	0	Ki67+	 2940 14169
2093	0	0	Ki67+	 2942 14272
2094	0	0	Ki67+	 2942 14361
2095	0	0	Ki67+	 2945 14121
2096	0	0	Ki67+	 2948 14098
2097	0	0	Ki67+	 2948 14299
2098	0	0	Ki67+	 2950 13962
2099	0	0	Ki67+	 2954 14240
2100	0	0	Ki67+	 2955 13951
2101	0	0	Ki67+	 2958 14085
2102	0	0	Ki67+	 2958 14647
2103	0	0	Ki67+	 2959 14429
2104	0	0	Ki67+	 2961 14517
2105	0	0	Ki67+	 2963 14588
2106	0	0	Ki67+	 2967 14327
2107	0	0	Ki67+	 2971 14536
2108	0	0	Ki67+	 2975 14312
2109	0	0	Ki67+	 2976 14127
2110	0	0	Ki67+	 2982 14482
2111	0	0	Ki67+	 2982 14592
2112	0	0	Ki67+	 2987 14424
2113	0	0	Ki67+	 2989 14465
2114	0	0	Ki67+	 2990 14110
2115	0	0	Ki67+	 2991 14240
2116	0	0	Ki67+	 2992 14499
2117	0	0	Ki67+	 2998 14546
2118	0	0	Ki67+	 3000 14141
2119	0	0	Ki67+	 3014 14619
2120	0	0	Ki67+	 3015 14143
2121	0	0	Ki67+	 3016 14633
2122	0	0	Ki67+	 3017 14688
2123	0	0	Ki67+	 3021 14273
2124	0	0	Ki67+	 3022 14183
2125	0	0	Ki67+	 3022 14439
2126	0	0	Ki67+	 3027 14221
2127	0	0	Ki67+	 3029 14281
2128	0	0	Ki67+	 3033 13942
2129	0	0	Ki67+	 3033 14495
2130	0	0	Ki67+	 3039 14342
2131	0	0	Ki67+	 3040 14204
2132	0	0	Ki67+	 3045 14238
2133	0	0	Ki67+	 3047 14150
2134	0	0	Ki67+	 3048 14140
2135	0	0	Ki67+	 3048 14590
2136	0	0	Ki67+	 3050 14641
2137	0	0	Ki67+	 3051 14424
2138	0	0	Ki67+	 3057 14149
2139	0	0	Ki67+	 3061 14451
2140	0	0	Ki67+	 3068 14435
2141	0	0	Ki67+	 3070 14613
2142	0	0	Ki67+	 3073 14218
2143	0	0	Ki67+	 3078 14472
2144	0	0	Ki67+	 3089 14478
2145	0	0	Ki67+	 3091 14522
2146	0	0	Ki67+	 3092 13943
2147	0	0	Ki67+	 3093 13973
2148	0	0	Ki67+	 3097 14643
2149	0	0	Ki67+	 3099 14622
2150	0	0	Ki67+	 3101 14152
2151	0	0	Ki67+	 3101 14417
2152	0	0	Ki67+	 3102 14137
2153	0	0	Ki67+	 3104 14442
2154	0	0	Ki67+	 3105 13954
2155	0	0	Ki67+	 3108 14114
2156	0	0	Ki67+	 3110 14240
2157	0	0	Ki67+	 3111 14554
2158	0	0	Ki67+	 3115 14005
2159	0	0	Ki67+	 3115 14671
2160	0	0	Ki67+	 3117 14591
2161	0	0	Ki67+	 3119 14225
2162	0	0	Ki67+	 3120 14059
2163	0	0	Ki67+	 3122 14612
2164	0	0	Ki67+	 3123 14654
2165	0	0	Ki67+	 3130 14359
2166	0	0	Ki67+	 3134 14677
2167	0	0	Ki67+	 3137 14050
2168	0	0	Ki67+	 3138 14732
2169	0	0	Ki67+	 3139 14462
2170	0	0	Ki67+	 3140 14567
2171	0	0	Ki67+	 3140 14710
2172	0	0	Ki67+	 3143 13965
2173	0	0	Ki67+	 3147 14291
2174	0	0	Ki67+	 3148 14261
2175	0	0	Ki67+	 3149 14231
2176	0	0	Ki67+	 3150 14205
2177	0	0	Ki67+	 3152 14318
2178	0	0	Ki67+	 3152 14626
2179	0	0	Ki67+	 3155 13954
2180	0	0	Ki67+	 3156 14168
2181	0	0	Ki67+	 3164 14275
2182	0	0	Ki67+	 3165 14253
2183	0	0	Ki67+	 3166 14026
2184	0	0	Ki67+	 3166 14675
2185	0	0	Ki67+	 3167 14734
2186	0	0	Ki67+	 3170 14243
2187	0	0	Ki67+	 3171 14711
2188	0	0	Ki67+	 3177 14363
2189	0	0	Ki67+	 3177 14689
2190	0	0	Ki67+	 3181 14338
2191	0	0	Ki67+	 3181 14545
2192	0	0	Ki67+	 3181 14590
2193	0	0	Ki67+	 3183 14205
2194	0	0	Ki67+	 3186 14048
2195	0	0	Ki67+	 3188 14427
2196	0	0	Ki67+	 3189 14631
2197	0	0	Ki67+	 3193 13974
2198	0	0	Ki67+	 3194 13998
2199	0	0	Ki67+	 3197 14138
2200	0	0	Ki67+	 3198 14269
2201	0	0	Ki67+	 3200 14055
2202	0	0	Ki67+	 3202 14421
2203	0	0	Ki67+	 3202 14704
2204	0	0	Ki67+	 3203 14320
2205	0	0	Ki67+	 3205 14034
2206	0	0	Ki67+	 3205 14383
2207	0	0	Ki67+	 3206 14150
2208	0	0	Ki67+	 3206 14590
2209	0	0	Ki67+	 3217 14661
2210	0	0	Ki67+	 3218 14351
2211	0	0	Ki67+	 3220 14381
2212	0	0	Ki67+	 3221 14110
2213	0	0	Ki67+	 3222 14722
2214	0	0	Ki67+	 3223 14268
2215	0	0	Ki67+	 3223 14424
2216	0	0	Ki67+	 3229 14622
2217	0	0	Ki67+	 3230 14491
2218	0	0	Ki67+	 3233 14210
2219	0	0	Ki67+	 3233 14561
2220	0	0	Ki67+	 3233 14724
2221	0	0	Ki67+	 3239 14321
2222	0	0	Ki67+	 3240 14498
2223	0	0	Ki67+	 3241 14339
2224	0	0	Ki67+	 3242 14055
2225	0	0	Ki67+	 3243 14138
2226	0	0	Ki67+	 3244 14631
2227	0	0	Ki67+	 3247 14211
2228	0	0	Ki67+	 3248 14030
2229	0	0	Ki67+	 3248 14549
2230	0	0	Ki67+	 3248 14729
2231	0	0	Ki67+	 3250 14660
2232	0	0	Ki67+	 3252 14699
2233	0	0	Ki67+	 3253 14065
2234	0	0	Ki67+	 3263 14693
2235	0	0	Ki67+	 3264 14388
2236	0	0	Ki67+	 3265 14628
2237	0	0	Ki67+	 3266 14567
2238	0	0	Ki67+	 3267 14608
2239	0	0	Ki67+	 3271 14361
2240	0	0	Ki67+	 3273 14343
2241	0	0	Ki67+	 3274 14579
2242	0	0	Ki67+	 3278 14194
2243	0	0	Ki67+	 3279 14058
2244	0	0	Ki67+	 3282 13977
2245	0	0	Ki67+	 3282 14716
2246	0	0	Ki67+	 3287 14658
2247	0	0	Ki67+	 3290 14003
2248	0	0	Ki67+	 3291 14286
2249	0	0	Ki67+	 3300 14368
2250	0	0	Ki67+	 3301 14327
2251	0	0	Ki67+	 3308 14014
2252	0	0	Ki67+	 3314 13994
2253	0	0	Ki67+	 3320 14208
2254	0	0	Ki67+	 3325 14047
2255	0	0	Ki67+	 3327 14344
2256	0	0	Ki67+	 3327 14392
2257	0	0	Ki67+	 3329 13976
2258	0	0	Ki67+	 3329 14016
2259	0	0	Ki67+	 3333 14105
2260	0	0	Ki67+	 3334 14060
2261	0	0	Ki67+	 3348 14077
2262	0	0	Ki67+	 3359 14093
2263	0	0	Ki67+	 3360 14162
2264	0	0	Ki67+	 3361 14133
2265	0	0	Ki67+	 3363 14176
2266	0	0	Ki67+	 3365 14236
2267	0	0	Ki67+	 3376 14169
2268	0	0	Ki67+	 3379 14042
2269	0	0	Ki67+	 3382 14027
2270	0	0	Ki67+	 3387 14159
2271	0	0	Ki67+	 3389 13960
2272	0	0	Ki67+	 3391 14255
2273	0	0	Ki67+	 3397 14066
2274	0	0	Ki67+	 3397 14411
2275	0	0	Ki67+	 3398 13975
2276	0	0	Ki67+	 3398 14046
2277	0	0	Ki67+	 3406 14215
2278	0	0	Ki67+	 2609 14839
2279	0	0	Ki67+	 2615 15299
2280	0	0	Ki67+	 2621 15259
2281	0	0	Ki67+	 2622 15155
2282	0	0	Ki67+	 2627 14798
2283	0	0	Ki67+	 2628 15325
2284	0	0	Ki67+	 2629 15216
2285	0	0	Ki67+	 2632 14821
2286	0	0	Ki67+	 2633 14856
2287	0	0	Ki67+	 2636 15182
2288	0	0	Ki67+	 2638 15311
2289	0	0	Ki67+	 2640 14773
2290	0	0	Ki67+	 2644 14824
2291	0	0	Ki67+	 2647 15362
2292	0	0	Ki67+	 2651 14887
2293	0	0	Ki67+	 2652 15158
2294	0	0	Ki67+	 2658 15322
2295	0	0	Ki67+	 2661 15366
2296	0	0	Ki67+	 2663 15278
2297	0	0	Ki67+	 2668 14843
2298	0	0	Ki67+	 2674 14875
2299	0	0	Ki67+	 2679 15140
2300	0	0	Ki67+	 2681 14742
2301	0	0	Ki67+	 2683 14925
2302	0	0	Ki67+	 2687 14900
2303	0	0	Ki67+	 2691 15283
2304	0	0	Ki67+	 2693 14805
2305	0	0	Ki67+	 2693 15359
2306	0	0	Ki67+	 2694 14880
2307	0	0	Ki67+	 2695 15153
2308	0	0	Ki67+	 2720 14874
2309	0	0	Ki67+	 2725 14820
2310	0	0	Ki67+	 2730 15144
2311	0	0	Ki67+	 2732 15427
2312	0	0	Ki67+	 2732 15443
2313	0	0	Ki67+	 2734 15191
2314	0	0	Ki67+	 2739 14749
2315	0	0	Ki67+	 2739 14860
2316	0	0	Ki67+	 2749 15162
2317	0	0	Ki67+	 2753 14783
2318	0	0	Ki67+	 2760 15249
2319	0	0	Ki67+	 2763 14884
2320	0	0	Ki67+	 2766 14830
2321	0	0	Ki67+	 2771 14763
2322	0	0	Ki67+	 2772 14849
2323	0	0	Ki67+	 2777 15426
2324	0	0	Ki67+	 2785 14793
2325	0	0	Ki67+	 2790 14867
2326	0	0	Ki67+	 2801 14756
2327	0	0	Ki67+	 2801 14827
2328	0	0	Ki67+	 2802 14894
2329	0	0	Ki67+	 2802 15234
2330	0	0	Ki67+	 2807 14843
2331	0	0	Ki67+	 2811 15280
2332	0	0	Ki67+	 2812 14794
2333	0	0	Ki67+	 2818 15316
2334	0	0	Ki67+	 2821 15256
2335	0	0	Ki67+	 2823 14854
2336	0	0	Ki67+	 2824 15405
2337	0	0	Ki67+	 2830 14770
2338	0	0	Ki67+	 2835 15506
2339	0	0	Ki67+	 2840 15335
2340	0	0	Ki67+	 2844 14879
2341	0	0	Ki67+	 2849 15535
2342	0	0	Ki67+	 2850 15291
2343	0	0	Ki67+	 2851 14853
2344	0	0	Ki67+	 2861 15175
2345	0	0	Ki67+	 2871 14789
2346	0	0	Ki67+	 2872 14840
2347	0	0	Ki67+	 2875 15311
2348	0	0	Ki67+	 2876 15284
2349	0	0	Ki67+	 2884 15042
2350	0	0	Ki67+	 2884 15361
2351	0	0	Ki67+	 2888 15453
2352	0	0	Ki67+	 2898 14752
2353	0	0	Ki67+	 2900 15295
2354	0	0	Ki67+	 2903 15206
2355	0	0	Ki67+	 2911 15336
2356	0	0	Ki67+	 2913 15471
2357	0	0	Ki67+	 2914 15187
2358	0	0	Ki67+	 2916 15441
2359	0	0	Ki67+	 2919 15418
2360	0	0	Ki67+	 2921 15363
2361	0	0	Ki67+	 2922 14778
2362	0	0	Ki67+	 2930 14786
2363	0	0	Ki67+	 2939 15339
2364	0	0	Ki67+	 2944 15385
2365	0	0	Ki67+	 2953 14921
2366	0	0	Ki67+	 2971 15174
2367	0	0	Ki67+	 2975 15253
2368	0	0	Ki67+	 2980 15214
2369	0	0	Ki67+	 2984 14944
2370	0	0	Ki67+	 2989 14903
2371	0	0	Ki67+	 2989 15519
2372	0	0	Ki67+	 2993 14975
2373	0	0	Ki67+	 2993 15175
2374	0	0	Ki67+	 2995 15276
2375	0	0	Ki67+	 3001 15296
2376	0	0	Ki67+	 3003 15516
2377	0	0	Ki67+	 3011 15206
2378	0	0	Ki67+	 3019 14869
2379	0	0	Ki67+	 3028 15169
2380	0	0	Ki67+	 3029 15402
2381	0	0	Ki67+	 3033 15300
2382	0	0	Ki67+	 3036 15188
2383	0	0	Ki67+	 3036 15218
2384	0	0	Ki67+	 3044 15372
2385	0	0	Ki67+	 3045 15269
2386	0	0	Ki67+	 3045 15494
2387	0	0	Ki67+	 3052 14862
2388	0	0	Ki67+	 3054 15535
2389	0	0	Ki67+	 3055 14840
2390	0	0	Ki67+	 3060 14932
2391	0	0	Ki67+	 3077 15110
2392	0	0	Ki67+	 3086 15133
2393	0	0	Ki67+	 3087 15528
2394	0	0	Ki67+	 3088 14853
2395	0	0	Ki67+	 3088 15257
2396	0	0	Ki67+	 3092 14869
2397	0	0	Ki67+	 3101 15286
2398	0	0	Ki67+	 3103 15510
2399	0	0	Ki67+	 3110 15098
2400	0	0	Ki67+	 3128 14913
2401	0	0	Ki67+	 3129 14853
2402	0	0	Ki67+	 3134 15342
2403	0	0	Ki67+	 3135 15096
2404	0	0	Ki67+	 3164 14752
2405	0	0	Ki67+	 3164 14889
2406	0	0	Ki67+	 3175 15362
2407	0	0	Ki67+	 3178 14886
2408	0	0	Ki67+	 3181 14975
2409	0	0	Ki67+	 3181 15443
2410	0	0	Ki67+	 3183 14830
2411	0	0	Ki67+	 3183 14959
2412	0	0	Ki67+	 3192 14814
2413	0	0	Ki67+	 3192 15079
2414	0	0	Ki67+	 3195 15120
2415	0	0	Ki67+	 3201 15046
2416	0	0	Ki67+	 3205 14916
2417	0	0	Ki67+	 3206 15473
2418	0	0	Ki67+	 3208 14963
2419	0	0	Ki67+	 3212 14737
2420	0	0	Ki67+	 3214 15492
2421	0	0	Ki67+	 3214 15514
2422	0	0	Ki67+	 3218 15457
2423	0	0	Ki67+	 3223 15508
2424	0	0	Ki67+	 3229 14883
2425	0	0	Ki67+	 3233 14739
2426	0	0	Ki67+	 3238 15134
2427	0	0	Ki67+	 3242 15422
2428	0	0	Ki67+	 3249 15353
2429	0	0	Ki67+	 3250 15098
2430	0	0	Ki67+	 3256 15315
2431	0	0	Ki67+	 3257 15499
2432	0	0	Ki67+	 3259 14821
2433	0	0	Ki67+	 3259 14839
2434	0	0	Ki67+	 3262 15465
2435	0	0	Ki67+	 3264 15166
2436	0	0	Ki67+	 3265 15418
2437	0	0	Ki67+	 3268 14807
2438	0	0	Ki67+	 3277 15427
2439	0	0	Ki67+	 3283 15460
2440	0	0	Ki67+	 3284 15325
2441	0	0	Ki67+	 3286 14846
2442	0	0	Ki67+	 3296 15497
2443	0	0	Ki67+	 3301 15449
2444	0	0	Ki67+	 3304 15140
2445	0	0	Ki67+	 3314 15341
2446	0	0	Ki67+	 3315 15143
2447	0	0	Ki67+	 3319 15221
2448	0	0	Ki67+	 3337 14832
2449	0	0	Ki67+	 3344 15310
2450	0	0	Ki67+	 3345 14819
2451	0	0	Ki67+	 3352 15065
2452	0	0	Ki67+	 3355 14810
2453	0	0	Ki67+	 3360 15324
2454	0	0	Ki67+	 3362 15090
2455	0	0	Ki67+	 3369 15305
2456	0	0	Ki67+	 3379 14811
2457	0	0	Ki67+	 3379 14878
2458	0	0	Ki67+	 3391 15166
2459	0	0	Ki67+	 3394 14873
2460	0	0	Ki67+	 3396 14857
2461	0	0	Ki67+	 3398 15226
2462	0	0	Ki67+	 2609 16282
2463	0	0	Ki67+	 2614 15960
2464	0	0	Ki67+	 2615 15728
2465	0	0	Ki67+	 2617 15775
2466	0	0	Ki67+	 2642 15995
2467	0	0	Ki67+	 2645 15895
2468	0	0	Ki67+	 2652 15846
2469	0	0	Ki67+	 2652 15922
2470	0	0	Ki67+	 2661 15733
2471	0	0	Ki67+	 2683 16285
2472	0	0	Ki67+	 2698 15876
2473	0	0	Ki67+	 2730 16323
2474	0	0	Ki67+	 2733 15983
2475	0	0	Ki67+	 2742 16303
2476	0	0	Ki67+	 2743 16266
2477	0	0	Ki67+	 2750 16193
2478	0	0	Ki67+	 2753 16254
2479	0	0	Ki67+	 2786 15861
2480	0	0	Ki67+	 2796 16262
2481	0	0	Ki67+	 2809 16205
2482	0	0	Ki67+	 2814 16192
2483	0	0	Ki67+	 2818 16251
2484	0	0	Ki67+	 2820 16174
2485	0	0	Ki67+	 2844 15791
2486	0	0	Ki67+	 2846 15573
2487	0	0	Ki67+	 2849 15698
2488	0	0	Ki67+	 2869 16264
2489	0	0	Ki67+	 2871 15810
2490	0	0	Ki67+	 2888 16263
2491	0	0	Ki67+	 2907 15781
2492	0	0	Ki67+	 2910 15595
2493	0	0	Ki67+	 2911 15770
2494	0	0	Ki67+	 2912 16242
2495	0	0	Ki67+	 2943 16140
2496	0	0	Ki67+	 2945 16165
2497	0	0	Ki67+	 2978 16054
2498	0	0	Ki67+	 2979 16112
2499	0	0	Ki67+	 2992 15756
2500	0	0	Ki67+	 2998 16217
2501	0	0	Ki67+	 3000 16228
2502	0	0	Ki67+	 3005 15729
2503	0	0	Ki67+	 3017 15700
2504	0	0	Ki67+	 3019 15554
2505	0	0	Ki67+	 3031 16208
2506	0	0	Ki67+	 3034 16226
2507	0	0	Ki67+	 3037 15780
2508	0	0	Ki67+	 3045 16167
2509	0	0	Ki67+	 3050 15554
2510	0	0	Ki67+	 3056 15668
2511	0	0	Ki67+	 3063 16246
2512	0	0	Ki67+	 3070 15544
2513	0	0	Ki67+	 3077 15636
2514	0	0	Ki67+	 3084 15664
2515	0	0	Ki67+	 3093 15656
2516	0	0	Ki67+	 3113 16234
2517	0	0	Ki67+	 3122 15824
2518	0	0	Ki67+	 3124 15783
2519	0	0	Ki67+	 3125 15639
2520	0	0	Ki67+	 3131 15565
2521	0	0	Ki67+	 3132 15661
2522	0	0	Ki67+	 3138 15648
2523	0	0	Ki67+	 3154 15546
2524	0	0	Ki67+	 3154 15769
2525	0	0	Ki67+	 3156 15758
2526	0	0	Ki67+	 3161 16269
2527	0	0	Ki67+	 3168 16176
2528	0	0	Ki67+	 3171 16152
2529	0	0	Ki67+	 3173 15570
2530	0	0	Ki67+	 3175 16211
2531	0	0	Ki67+	 3206 15668
2532	0	0	Ki67+	 3243 15672
2533	0	0	Ki67+	 3251 15645
2534	0	0	Ki67+	 3260 15615
2535	0	0	Ki67+	 3284 16101
2536	0	0	Ki67+	 3288 16086
2537	0	0	Ki67+	 3299 15610
2538	0	0	Ki67+	 3322 16182
2539	0	0	Ki67+	 3325 15984
2540	0	0	Ki67+	 3327 16316
2541	0	0	Ki67+	 3332 16204
2542	0	0	Ki67+	 3332 16295
2543	0	0	Ki67+	 3337 15957
2544	0	0	Ki67+	 3342 16107
2545	0	0	Ki67+	 3350 15656
2546	0	0	Ki67+	 3352 15626
2547	0	0	Ki67+	 3352 16093
2548	0	0	Ki67+	 3363 15611
2549	0	0	Ki67+	 3373 16076
2550	0	0	Ki67+	 3385 15598
2551	0	0	Ki67+	 3385 15671
2552	0	0	Ki67+	 3386 16071
2553	0	0	Ki67+	 3401 15575
2554	0	0	Ki67+	 3401 15634
2555	0	0	Ki67+	 3407 15539
2556	0	0	Ki67+	 2612 16381
2557	0	0	Ki67+	 2672 16414
2558	0	0	Ki67+	 2685 16410
2559	0	0	Ki67+	 2690 16463
2560	0	0	Ki67+	 2701 16347
2561	0	0	Ki67+	 2724 16484
2562	0	0	Ki67+	 2760 16430
2563	0	0	Ki67+	 2779 16343
2564	0	0	Ki67+	 2897 16416
2565	0	0	Ki67+	 2904 16537
2566	0	0	Ki67+	 2912 16439
2567	0	0	Ki67+	 2923 16605
2568	0	0	Ki67+	 2929 16537
2569	0	0	Ki67+	 2933 16472
2570	0	0	Ki67+	 2947 16461
2571	0	0	Ki67+	 2948 16353
2572	0	0	Ki67+	 2952 16534
2573	0	0	Ki67+	 2952 16603
2574	0	0	Ki67+	 2961 16472
2575	0	0	Ki67+	 3036 16581
2576	0	0	Ki67+	 3055 16575
2577	0	0	Ki67+	 3180 16363
2578	0	0	Ki67+	 3258 16438
2579	0	0	Ki67+	 3273 16459
2580	0	0	Ki67+	 3277 16433
2581	0	0	Ki67+	 3343 16555
2582	0	0	Ki67+	 3346 16493
2583	0	0	Ki67+	 3373 16533
2584	0	0	Ki67+	 3414 9568
2585	0	0	Ki67+	 3419 9415
2586	0	0	Ki67+	 3435 9714
2587	0	0	Ki67+	 3458 9710
2588	0	0	Ki67+	 3464 9613
2589	0	0	Ki67+	 3472 9774
2590	0	0	Ki67+	 3474 9833
2591	0	0	Ki67+	 3477 9412
2592	0	0	Ki67+	 3486 9733
2593	0	0	Ki67+	 3494 9384
2594	0	0	Ki67+	 3497 9757
2595	0	0	Ki67+	 3499 9447
2596	0	0	Ki67+	 3501 9435
2597	0	0	Ki67+	 3504 9492
2598	0	0	Ki67+	 3511 9536
2599	0	0	Ki67+	 3534 9704
2600	0	0	Ki67+	 3538 9499
2601	0	0	Ki67+	 3550 9719
2602	0	0	Ki67+	 3565 9631
2603	0	0	Ki67+	 3570 9599
2604	0	0	Ki67+	 3571 9697
2605	0	0	Ki67+	 3580 9649
2606	0	0	Ki67+	 3594 9624
2607	0	0	Ki67+	 3609 9646
2608	0	0	Ki67+	 3609 9847
2609	0	0	Ki67+	 3610 9317
2610	0	0	Ki67+	 3612 9600
2611	0	0	Ki67+	 3631 9768
2612	0	0	Ki67+	 3632 9660
2613	0	0	Ki67+	 3636 9554
2614	0	0	Ki67+	 3638 9851
2615	0	0	Ki67+	 3645 9695
2616	0	0	Ki67+	 3646 9653
2617	0	0	Ki67+	 3648 9622
2618	0	0	Ki67+	 3651 9575
2619	0	0	Ki67+	 3651 9604
2620	0	0	Ki67+	 3653 9671
2621	0	0	Ki67+	 3654 9631
2622	0	0	Ki67+	 3657 9317
2623	0	0	Ki67+	 3663 9697
2624	0	0	Ki67+	 3670 9579
2625	0	0	Ki67+	 3675 9732
2626	0	0	Ki67+	 3676 9613
2627	0	0	Ki67+	 3679 9561
2628	0	0	Ki67+	 3686 9688
2629	0	0	Ki67+	 3695 9449
2630	0	0	Ki67+	 3700 9653
2631	0	0	Ki67+	 3712 9671
2632	0	0	Ki67+	 3713 9524
2633	0	0	Ki67+	 3715 9373
2634	0	0	Ki67+	 3715 9589
2635	0	0	Ki67+	 3725 9625
2636	0	0	Ki67+	 3731 9799
2637	0	0	Ki67+	 3739 9577
2638	0	0	Ki67+	 3740 9625
2639	0	0	Ki67+	 3743 9671
2640	0	0	Ki67+	 3750 9392
2641	0	0	Ki67+	 3754 9501
2642	0	0	Ki67+	 3766 9454
2643	0	0	Ki67+	 3769 9662
2644	0	0	Ki67+	 3772 9313
2645	0	0	Ki67+	 3778 9605
2646	0	0	Ki67+	 3780 9502
2647	0	0	Ki67+	 3781 9797
2648	0	0	Ki67+	 3787 9623
2649	0	0	Ki67+	 3789 9711
2650	0	0	Ki67+	 3790 9659
2651	0	0	Ki67+	 3795 9550
2652	0	0	Ki67+	 3799 9379
2653	0	0	Ki67+	 3801 9230
2654	0	0	Ki67+	 3803 9327
2655	0	0	Ki67+	 3805 9621
2656	0	0	Ki67+	 3811 9668
2657	0	0	Ki67+	 3814 9223
2658	0	0	Ki67+	 3815 9261
2659	0	0	Ki67+	 3827 9639
2660	0	0	Ki67+	 3834 9564
2661	0	0	Ki67+	 3842 9534
2662	0	0	Ki67+	 3850 9850
2663	0	0	Ki67+	 3852 9795
2664	0	0	Ki67+	 3852 9875
2665	0	0	Ki67+	 3853 9638
2666	0	0	Ki67+	 3854 9604
2667	0	0	Ki67+	 3856 9619
2668	0	0	Ki67+	 3868 9652
2669	0	0	Ki67+	 3869 9277
2670	0	0	Ki67+	 3869 9776
2671	0	0	Ki67+	 3873 9702
2672	0	0	Ki67+	 3878 9806
2673	0	0	Ki67+	 3884 9841
2674	0	0	Ki67+	 3886 9736
2675	0	0	Ki67+	 3888 9525
2676	0	0	Ki67+	 3892 9501
2677	0	0	Ki67+	 3892 9541
2678	0	0	Ki67+	 3895 9261
2679	0	0	Ki67+	 3898 9644
2680	0	0	Ki67+	 3898 9774
2681	0	0	Ki67+	 3899 9693
2682	0	0	Ki67+	 3900 9443
2683	0	0	Ki67+	 3901 9578
2684	0	0	Ki67+	 3902 9884
2685	0	0	Ki67+	 3907 9714
2686	0	0	Ki67+	 3907 9734
2687	0	0	Ki67+	 3917 9668
2688	0	0	Ki67+	 3920 9261
2689	0	0	Ki67+	 3921 9526
2690	0	0	Ki67+	 3924 9789
2691	0	0	Ki67+	 3925 9882
2692	0	0	Ki67+	 3931 9655
2693	0	0	Ki67+	 3933 9463
2694	0	0	Ki67+	 3934 9845
2695	0	0	Ki67+	 3936 9392
2696	0	0	Ki67+	 3938 9768
2697	0	0	Ki67+	 3940 9307
2698	0	0	Ki67+	 3942 9683
2699	0	0	Ki67+	 3944 9437
2700	0	0	Ki67+	 3946 9788
2701	0	0	Ki67+	 3946 9815
2702	0	0	Ki67+	 3951 9503
2703	0	0	Ki67+	 3957 9445
2704	0	0	Ki67+	 3957 9697
2705	0	0	Ki67+	 3957 9729
2706	0	0	Ki67+	 3958 9568
2707	0	0	Ki67+	 3958 9651
2708	0	0	Ki67+	 3961 9623
2709	0	0	Ki67+	 3964 9710
2710	0	0	Ki67+	 3965 9413
2711	0	0	Ki67+	 3971 9759
2712	0	0	Ki67+	 3972 9252
2713	0	0	Ki67+	 3972 9622
2714	0	0	Ki67+	 3978 9784
2715	0	0	Ki67+	 3980 9131
2716	0	0	Ki67+	 3980 9694
2717	0	0	Ki67+	 3984 9660
2718	0	0	Ki67+	 3990 9595
2719	0	0	Ki67+	 3991 9473
2720	0	0	Ki67+	 3991 9871
2721	0	0	Ki67+	 3992 9339
2722	0	0	Ki67+	 4001 9563
2723	0	0	Ki67+	 4002 9526
2724	0	0	Ki67+	 4008 9734
2725	0	0	Ki67+	 4012 9805
2726	0	0	Ki67+	 4015 9682
2727	0	0	Ki67+	 4015 9864
2728	0	0	Ki67+	 4017 9753
2729	0	0	Ki67+	 4021 9478
2730	0	0	Ki67+	 4027 9712
2731	0	0	Ki67+	 4028 9815
2732	0	0	Ki67+	 4029 9460
2733	0	0	Ki67+	 4036 9648
2734	0	0	Ki67+	 4040 9607
2735	0	0	Ki67+	 4040 9794
2736	0	0	Ki67+	 4041 9247
2737	0	0	Ki67+	 4053 9667
2738	0	0	Ki67+	 4055 9811
2739	0	0	Ki67+	 4057 9705
2740	0	0	Ki67+	 4057 9745
2741	0	0	Ki67+	 4065 9260
2742	0	0	Ki67+	 4065 9799
2743	0	0	Ki67+	 4066 9457
2744	0	0	Ki67+	 4077 9619
2745	0	0	Ki67+	 4077 9762
2746	0	0	Ki67+	 4081 9638
2747	0	0	Ki67+	 4084 9347
2748	0	0	Ki67+	 4093 9734
2749	0	0	Ki67+	 4101 9744
2750	0	0	Ki67+	 4104 9620
2751	0	0	Ki67+	 4104 9833
2752	0	0	Ki67+	 4105 9681
2753	0	0	Ki67+	 4110 9723
2754	0	0	Ki67+	 4114 9608
2755	0	0	Ki67+	 4115 9649
2756	0	0	Ki67+	 4116 9307
2757	0	0	Ki67+	 4117 9839
2758	0	0	Ki67+	 4121 9450
2759	0	0	Ki67+	 4121 9761
2760	0	0	Ki67+	 4129 9698
2761	0	0	Ki67+	 4132 9645
2762	0	0	Ki67+	 4133 9607
2763	0	0	Ki67+	 4134 9632
2764	0	0	Ki67+	 4136 9619
2765	0	0	Ki67+	 4138 9445
2766	0	0	Ki67+	 4144 9668
2767	0	0	Ki67+	 4147 9682
2768	0	0	Ki67+	 4148 9761
2769	0	0	Ki67+	 4149 9276
2770	0	0	Ki67+	 4159 9378
2771	0	0	Ki67+	 4159 9570
2772	0	0	Ki67+	 4161 9595
2773	0	0	Ki67+	 4161 9716
2774	0	0	Ki67+	 4162 9618
2775	0	0	Ki67+	 4168 9682
2776	0	0	Ki67+	 4169 9392
2777	0	0	Ki67+	 4172 9429
2778	0	0	Ki67+	 4174 9764
2779	0	0	Ki67+	 4176 9581
2780	0	0	Ki67+	 4179 9654
2781	0	0	Ki67+	 4185 9621
2782	0	0	Ki67+	 4185 9728
2783	0	0	Ki67+	 4190 9422
2784	0	0	Ki67+	 4190 9568
2785	0	0	Ki67+	 4192 9533
2786	0	0	Ki67+	 4196 9469
2787	0	0	Ki67+	 4196 9591
2788	0	0	Ki67+	 4201 9880
2789	0	0	Ki67+	 4204 9514
2790	0	0	Ki67+	 4207 9314
2791	0	0	Ki67+	 3409 10155
2792	0	0	Ki67+	 3410 10439
2793	0	0	Ki67+	 3412 10398
2794	0	0	Ki67+	 3415 10306
2795	0	0	Ki67+	 3423 10197
2796	0	0	Ki67+	 3428 10147
2797	0	0	Ki67+	 3430 10520
2798	0	0	Ki67+	 3432 10405
2799	0	0	Ki67+	 3433 10343
2800	0	0	Ki67+	 3435 10566
2801	0	0	Ki67+	 3436 10309
2802	0	0	Ki67+	 3442 10392
2803	0	0	Ki67+	 3443 10540
2804	0	0	Ki67+	 3445 10432
2805	0	0	Ki67+	 3447 10301
2806	0	0	Ki67+	 3448 10098
2807	0	0	Ki67+	 3449 10280
2808	0	0	Ki67+	 3451 10221
2809	0	0	Ki67+	 3452 10255
2810	0	0	Ki67+	 3454 10527
2811	0	0	Ki67+	 3455 10271
2812	0	0	Ki67+	 3456 10331
2813	0	0	Ki67+	 3466 10292
2814	0	0	Ki67+	 3467 10237
2815	0	0	Ki67+	 3467 10567
2816	0	0	Ki67+	 3470 10328
2817	0	0	Ki67+	 3471 10359
2818	0	0	Ki67+	 3472 10490
2819	0	0	Ki67+	 3475 10168
2820	0	0	Ki67+	 3477 10407
2821	0	0	Ki67+	 3480 10583
2822	0	0	Ki67+	 3481 10455
2823	0	0	Ki67+	 3487 10426
2824	0	0	Ki67+	 3488 10548
2825	0	0	Ki67+	 3489 10080
2826	0	0	Ki67+	 3496 10392
2827	0	0	Ki67+	 3497 10139
2828	0	0	Ki67+	 3505 10318
2829	0	0	Ki67+	 3507 10262
2830	0	0	Ki67+	 3511 10056
2831	0	0	Ki67+	 3513 10339
2832	0	0	Ki67+	 3518 10158
2833	0	0	Ki67+	 3518 10429
2834	0	0	Ki67+	 3522 10374
2835	0	0	Ki67+	 3525 10096
2836	0	0	Ki67+	 3530 10108
2837	0	0	Ki67+	 3530 10616
2838	0	0	Ki67+	 3531 10068
2839	0	0	Ki67+	 3533 10366
2840	0	0	Ki67+	 3535 10274
2841	0	0	Ki67+	 3535 10297
2842	0	0	Ki67+	 3535 10490
2843	0	0	Ki67+	 3536 9968
2844	0	0	Ki67+	 3539 10075
2845	0	0	Ki67+	 3545 10512
2846	0	0	Ki67+	 3546 10006
2847	0	0	Ki67+	 3552 10347
2848	0	0	Ki67+	 3557 10497
2849	0	0	Ki67+	 3563 10284
2850	0	0	Ki67+	 3568 10248
2851	0	0	Ki67+	 3573 9891
2852	0	0	Ki67+	 3573 10527
2853	0	0	Ki67+	 3574 10366
2854	0	0	Ki67+	 3575 10309
2855	0	0	Ki67+	 3580 10198
2856	0	0	Ki67+	 3580 10384
2857	0	0	Ki67+	 3581 10418
2858	0	0	Ki67+	 3581 10540
2859	0	0	Ki67+	 3582 10318
2860	0	0	Ki67+	 3584 10494
2861	0	0	Ki67+	 3588 10479
2862	0	0	Ki67+	 3589 10277
2863	0	0	Ki67+	 3589 10597
2864	0	0	Ki67+	 3593 10393
2865	0	0	Ki67+	 3595 10365
2866	0	0	Ki67+	 3598 10444
2867	0	0	Ki67+	 3599 10565
2868	0	0	Ki67+	 3603 10601
2869	0	0	Ki67+	 3605 10237
2870	0	0	Ki67+	 3610 10511
2871	0	0	Ki67+	 3614 9954
2872	0	0	Ki67+	 3614 10633
2873	0	0	Ki67+	 3617 10468
2874	0	0	Ki67+	 3619 10557
2875	0	0	Ki67+	 3625 10635
2876	0	0	Ki67+	 3626 10524
2877	0	0	Ki67+	 3627 10449
2878	0	0	Ki67+	 3628 10480
2879	0	0	Ki67+	 3632 9948
2880	0	0	Ki67+	 3636 10233
2881	0	0	Ki67+	 3636 10505
2882	0	0	Ki67+	 3638 10387
2883	0	0	Ki67+	 3641 10478
2884	0	0	Ki67+	 3643 10519
2885	0	0	Ki67+	 3645 10599
2886	0	0	Ki67+	 3650 10322
2887	0	0	Ki67+	 3651 10423
2888	0	0	Ki67+	 3652 10620
2889	0	0	Ki67+	 3655 10458
2890	0	0	Ki67+	 3668 10498
2891	0	0	Ki67+	 3672 10379
2892	0	0	Ki67+	 3672 10467
2893	0	0	Ki67+	 3675 10102
2894	0	0	Ki67+	 3675 10592
2895	0	0	Ki67+	 3684 10565
2896	0	0	Ki67+	 3686 10394
2897	0	0	Ki67+	 3687 10370
2898	0	0	Ki67+	 3689 10421
2899	0	0	Ki67+	 3690 10440
2900	0	0	Ki67+	 3695 10125
2901	0	0	Ki67+	 3697 10536
2902	0	0	Ki67+	 3702 10009
2903	0	0	Ki67+	 3705 10360
2904	0	0	Ki67+	 3710 10275
2905	0	0	Ki67+	 3711 10454
2906	0	0	Ki67+	 3714 10380
2907	0	0	Ki67+	 3715 10442
2908	0	0	Ki67+	 3718 10058
2909	0	0	Ki67+	 3724 10393
2910	0	0	Ki67+	 3728 10161
2911	0	0	Ki67+	 3729 10362
2912	0	0	Ki67+	 3730 10566
2913	0	0	Ki67+	 3734 10383
2914	0	0	Ki67+	 3735 10458
2915	0	0	Ki67+	 3743 10266
2916	0	0	Ki67+	 3744 10546
2917	0	0	Ki67+	 3746 10143
2918	0	0	Ki67+	 3748 10338
2919	0	0	Ki67+	 3757 10560
2920	0	0	Ki67+	 3758 10479
2921	0	0	Ki67+	 3760 10003
2922	0	0	Ki67+	 3769 10490
2923	0	0	Ki67+	 3772 10293
2924	0	0	Ki67+	 3774 10464
2925	0	0	Ki67+	 3775 10033
2926	0	0	Ki67+	 3775 10166
2927	0	0	Ki67+	 3777 9988
2928	0	0	Ki67+	 3777 10124
2929	0	0	Ki67+	 3780 10340
2930	0	0	Ki67+	 3782 10533
2931	0	0	Ki67+	 3785 10242
2932	0	0	Ki67+	 3785 10393
2933	0	0	Ki67+	 3793 10132
2934	0	0	Ki67+	 3793 10342
2935	0	0	Ki67+	 3795 10309
2936	0	0	Ki67+	 3795 10483
2937	0	0	Ki67+	 3797 10582
2938	0	0	Ki67+	 3798 10376
2939	0	0	Ki67+	 3801 10267
2940	0	0	Ki67+	 3803 10517
2941	0	0	Ki67+	 3805 10482
2942	0	0	Ki67+	 3809 10457
2943	0	0	Ki67+	 3809 10618
2944	0	0	Ki67+	 3812 10502
2945	0	0	Ki67+	 3813 10287
2946	0	0	Ki67+	 3814 10256
2947	0	0	Ki67+	 3821 10343
2948	0	0	Ki67+	 3821 10459
2949	0	0	Ki67+	 3826 10305
2950	0	0	Ki67+	 3826 10358
2951	0	0	Ki67+	 3828 9958
2952	0	0	Ki67+	 3835 10068
2953	0	0	Ki67+	 3840 10496
2954	0	0	Ki67+	 3842 9936
2955	0	0	Ki67+	 3843 10264
2956	0	0	Ki67+	 3846 10439
2957	0	0	Ki67+	 3850 10093
2958	0	0	Ki67+	 3852 10334
2959	0	0	Ki67+	 3858 10284
2960	0	0	Ki67+	 3859 10466
2961	0	0	Ki67+	 3861 10014
2962	0	0	Ki67+	 3862 10056
2963	0	0	Ki67+	 3862 10508
2964	0	0	Ki67+	 3867 9951
2965	0	0	Ki67+	 3867 10239
2966	0	0	Ki67+	 3872 10080
2967	0	0	Ki67+	 3875 10121
2968	0	0	Ki67+	 3877 10465
2969	0	0	Ki67+	 3881 10199
2970	0	0	Ki67+	 3885 10226
2971	0	0	Ki67+	 3886 10486
2972	0	0	Ki67+	 3887 10430
2973	0	0	Ki67+	 3889 10013
2974	0	0	Ki67+	 3891 10682
2975	0	0	Ki67+	 3897 10047
2976	0	0	Ki67+	 3898 10242
2977	0	0	Ki67+	 3900 10387
2978	0	0	Ki67+	 3900 10442
2979	0	0	Ki67+	 3905 9910
2980	0	0	Ki67+	 3908 9980
2981	0	0	Ki67+	 3909 10284
2982	0	0	Ki67+	 3914 10112
2983	0	0	Ki67+	 3915 10296
2984	0	0	Ki67+	 3916 10230
2985	0	0	Ki67+	 3919 10638
2986	0	0	Ki67+	 3921 10044
2987	0	0	Ki67+	 3921 10677
2988	0	0	Ki67+	 3926 10449
2989	0	0	Ki67+	 3926 10461
2990	0	0	Ki67+	 3927 10071
2991	0	0	Ki67+	 3928 10259
2992	0	0	Ki67+	 3929 10654
2993	0	0	Ki67+	 3930 10283
2994	0	0	Ki67+	 3931 10020
2995	0	0	Ki67+	 3933 10410
2996	0	0	Ki67+	 3935 9952
2997	0	0	Ki67+	 3937 10315
2998	0	0	Ki67+	 3940 9990
2999	0	0	Ki67+	 3943 10685
3000	0	0	Ki67+	 3949 10105
3001	0	0	Ki67+	 3949 10597
3002	0	0	Ki67+	 3950 10651
3003	0	0	Ki67+	 3952 10625
3004	0	0	Ki67+	 3954 10520
3005	0	0	Ki67+	 3957 10058
3006	0	0	Ki67+	 3959 10018
3007	0	0	Ki67+	 3959 10447
3008	0	0	Ki67+	 3959 10661
3009	0	0	Ki67+	 3963 9949
3010	0	0	Ki67+	 3963 10275
3011	0	0	Ki67+	 3963 10392
3012	0	0	Ki67+	 3968 10649
3013	0	0	Ki67+	 3969 9995
3014	0	0	Ki67+	 3970 10315
3015	0	0	Ki67+	 3974 10041
3016	0	0	Ki67+	 3979 10595
3017	0	0	Ki67+	 3979 10631
3018	0	0	Ki67+	 3980 9918
3019	0	0	Ki67+	 3981 10383
3020	0	0	Ki67+	 3982 10088
3021	0	0	Ki67+	 3986 10684
3022	0	0	Ki67+	 3991 10442
3023	0	0	Ki67+	 3993 10015
3024	0	0	Ki67+	 3994 10287
3025	0	0	Ki67+	 3995 10098
3026	0	0	Ki67+	 3995 10301
3027	0	0	Ki67+	 3998 10338
3028	0	0	Ki67+	 4000 9902
3029	0	0	Ki67+	 4005 10420
3030	0	0	Ki67+	 4007 10386
3031	0	0	Ki67+	 4009 10338
3032	0	0	Ki67+	 4010 10615
3033	0	0	Ki67+	 4010 10641
3034	0	0	Ki67+	 4019 9929
3035	0	0	Ki67+	 4020 10297
3036	0	0	Ki67+	 4021 10418
3037	0	0	Ki67+	 4023 9900
3038	0	0	Ki67+	 4023 10596
3039	0	0	Ki67+	 4025 10271
3040	0	0	Ki67+	 4025 10336
3041	0	0	Ki67+	 4030 10384
3042	0	0	Ki67+	 4030 10616
3043	0	0	Ki67+	 4034 10411
3044	0	0	Ki67+	 4042 10289
3045	0	0	Ki67+	 4044 9890
3046	0	0	Ki67+	 4045 10147
3047	0	0	Ki67+	 4050 9959
3048	0	0	Ki67+	 4051 10279
3049	0	0	Ki67+	 4051 10378
3050	0	0	Ki67+	 4051 10600
3051	0	0	Ki67+	 4056 10294
3052	0	0	Ki67+	 4056 10403
3053	0	0	Ki67+	 4059 9949
3054	0	0	Ki67+	 4061 10546
3055	0	0	Ki67+	 4063 10155
3056	0	0	Ki67+	 4063 10379
3057	0	0	Ki67+	 4066 10639
3058	0	0	Ki67+	 4078 10282
3059	0	0	Ki67+	 4079 10110
3060	0	0	Ki67+	 4083 10086
3061	0	0	Ki67+	 4083 10595
3062	0	0	Ki67+	 4083 10683
3063	0	0	Ki67+	 4090 10621
3064	0	0	Ki67+	 4092 10295
3065	0	0	Ki67+	 4102 10300
3066	0	0	Ki67+	 4102 10349
3067	0	0	Ki67+	 4102 10654
3068	0	0	Ki67+	 4104 10282
3069	0	0	Ki67+	 4110 10312
3070	0	0	Ki67+	 4112 10654
3071	0	0	Ki67+	 4114 10187
3072	0	0	Ki67+	 4115 10488
3073	0	0	Ki67+	 4120 10612
3074	0	0	Ki67+	 4123 10627
3075	0	0	Ki67+	 4125 10507
3076	0	0	Ki67+	 4128 10563
3077	0	0	Ki67+	 4129 10332
3078	0	0	Ki67+	 4131 10284
3079	0	0	Ki67+	 4133 10534
3080	0	0	Ki67+	 4142 10160
3081	0	0	Ki67+	 4143 10465
3082	0	0	Ki67+	 4147 10654
3083	0	0	Ki67+	 4152 10577
3084	0	0	Ki67+	 4154 10626
3085	0	0	Ki67+	 4163 10327
3086	0	0	Ki67+	 4168 10162
3087	0	0	Ki67+	 4168 10511
3088	0	0	Ki67+	 4170 9949
3089	0	0	Ki67+	 4170 10441
3090	0	0	Ki67+	 4173 10343
3091	0	0	Ki67+	 4174 10297
3092	0	0	Ki67+	 4175 10525
3093	0	0	Ki67+	 4177 10320
3094	0	0	Ki67+	 4177 10461
3095	0	0	Ki67+	 4177 10555
3096	0	0	Ki67+	 4178 10029
3097	0	0	Ki67+	 4178 10050
3098	0	0	Ki67+	 4179 10213
3099	0	0	Ki67+	 4183 10629
3100	0	0	Ki67+	 4187 9902
3101	0	0	Ki67+	 4187 9937
3102	0	0	Ki67+	 4188 10367
3103	0	0	Ki67+	 4190 10079
3104	0	0	Ki67+	 4191 10129
3105	0	0	Ki67+	 4192 10031
3106	0	0	Ki67+	 4194 9915
3107	0	0	Ki67+	 4194 10597
3108	0	0	Ki67+	 4201 10146
3109	0	0	Ki67+	 4201 10436
3110	0	0	Ki67+	 3412 11181
3111	0	0	Ki67+	 3413 11193
3112	0	0	Ki67+	 3413 11400
3113	0	0	Ki67+	 3416 10909
3114	0	0	Ki67+	 3416 11352
3115	0	0	Ki67+	 3419 11277
3116	0	0	Ki67+	 3424 11389
3117	0	0	Ki67+	 3425 11054
3118	0	0	Ki67+	 3428 11312
3119	0	0	Ki67+	 3431 11024
3120	0	0	Ki67+	 3431 11094
3121	0	0	Ki67+	 3436 11400
3122	0	0	Ki67+	 3440 11173
3123	0	0	Ki67+	 3442 11389
3124	0	0	Ki67+	 3445 11291
3125	0	0	Ki67+	 3447 11354
3126	0	0	Ki67+	 3452 11323
3127	0	0	Ki67+	 3453 11188
3128	0	0	Ki67+	 3461 11446
3129	0	0	Ki67+	 3462 11353
3130	0	0	Ki67+	 3468 10713
3131	0	0	Ki67+	 3468 11109
3132	0	0	Ki67+	 3470 11378
3133	0	0	Ki67+	 3472 11057
3134	0	0	Ki67+	 3472 11140
3135	0	0	Ki67+	 3475 11393
3136	0	0	Ki67+	 3477 11168
3137	0	0	Ki67+	 3478 11303
3138	0	0	Ki67+	 3482 11086
3139	0	0	Ki67+	 3484 10719
3140	0	0	Ki67+	 3486 11402
3141	0	0	Ki67+	 3488 11355
3142	0	0	Ki67+	 3489 11329
3143	0	0	Ki67+	 3490 11171
3144	0	0	Ki67+	 3497 11438
3145	0	0	Ki67+	 3499 11099
3146	0	0	Ki67+	 3503 11126
3147	0	0	Ki67+	 3504 11202
3148	0	0	Ki67+	 3504 11387
3149	0	0	Ki67+	 3511 11350
3150	0	0	Ki67+	 3517 11317
3151	0	0	Ki67+	 3523 11158
3152	0	0	Ki67+	 3523 11361
3153	0	0	Ki67+	 3529 11179
3154	0	0	Ki67+	 3530 11410
3155	0	0	Ki67+	 3544 11162
3156	0	0	Ki67+	 3546 10770
3157	0	0	Ki67+	 3550 11261
3158	0	0	Ki67+	 3555 11282
3159	0	0	Ki67+	 3561 10747
3160	0	0	Ki67+	 3564 11241
3161	0	0	Ki67+	 3582 11211
3162	0	0	Ki67+	 3584 11289
3163	0	0	Ki67+	 3591 10886
3164	0	0	Ki67+	 3595 11247
3165	0	0	Ki67+	 3599 11461
3166	0	0	Ki67+	 3603 11450
3167	0	0	Ki67+	 3608 10893
3168	0	0	Ki67+	 3611 11052
3169	0	0	Ki67+	 3614 11478
3170	0	0	Ki67+	 3616 10919
3171	0	0	Ki67+	 3616 11008
3172	0	0	Ki67+	 3618 10892
3173	0	0	Ki67+	 3619 10960
3174	0	0	Ki67+	 3624 10861
3175	0	0	Ki67+	 3624 10977
3176	0	0	Ki67+	 3626 11441
3177	0	0	Ki67+	 3629 10690
3178	0	0	Ki67+	 3630 11095
3179	0	0	Ki67+	 3633 11459
3180	0	0	Ki67+	 3634 10909
3181	0	0	Ki67+	 3634 10928
3182	0	0	Ki67+	 3636 10881
3183	0	0	Ki67+	 3638 10835
3184	0	0	Ki67+	 3643 11042
3185	0	0	Ki67+	 3644 10858
3186	0	0	Ki67+	 3644 11417
3187	0	0	Ki67+	 3650 11440
3188	0	0	Ki67+	 3654 10820
3189	0	0	Ki67+	 3654 11022
3190	0	0	Ki67+	 3657 11398
3191	0	0	Ki67+	 3658 11062
3192	0	0	Ki67+	 3659 11082
3193	0	0	Ki67+	 3660 11097
3194	0	0	Ki67+	 3661 10796
3195	0	0	Ki67+	 3663 10886
3196	0	0	Ki67+	 3665 11441
3197	0	0	Ki67+	 3666 10867
3198	0	0	Ki67+	 3667 10924
3199	0	0	Ki67+	 3668 10788
3200	0	0	Ki67+	 3668 11106
3201	0	0	Ki67+	 3673 10713
3202	0	0	Ki67+	 3673 11064
3203	0	0	Ki67+	 3673 11367
3204	0	0	Ki67+	 3677 10833
3205	0	0	Ki67+	 3679 11426
3206	0	0	Ki67+	 3681 11482
3207	0	0	Ki67+	 3682 10892
3208	0	0	Ki67+	 3684 10765
3209	0	0	Ki67+	 3684 11125
3210	0	0	Ki67+	 3685 11400
3211	0	0	Ki67+	 3687 11463
3212	0	0	Ki67+	 3689 11382
3213	0	0	Ki67+	 3690 10827
3214	0	0	Ki67+	 3690 10879
3215	0	0	Ki67+	 3690 11051
3216	0	0	Ki67+	 3691 11335
3217	0	0	Ki67+	 3693 10846
3218	0	0	Ki67+	 3693 10946
3219	0	0	Ki67+	 3696 11099
3220	0	0	Ki67+	 3702 11484
3221	0	0	Ki67+	 3703 11120
3222	0	0	Ki67+	 3705 11069
3223	0	0	Ki67+	 3709 11025
3224	0	0	Ki67+	 3709 11386
3225	0	0	Ki67+	 3710 11308
3226	0	0	Ki67+	 3714 10950
3227	0	0	Ki67+	 3714 11449
3228	0	0	Ki67+	 3715 10919
3229	0	0	Ki67+	 3716 11425
3230	0	0	Ki67+	 3718 10998
3231	0	0	Ki67+	 3718 11351
3232	0	0	Ki67+	 3719 10873
3233	0	0	Ki67+	 3719 11321
3234	0	0	Ki67+	 3723 10822
3235	0	0	Ki67+	 3726 11045
3236	0	0	Ki67+	 3729 10848
3237	0	0	Ki67+	 3734 11299
3238	0	0	Ki67+	 3735 10939
3239	0	0	Ki67+	 3736 10888
3240	0	0	Ki67+	 3739 10966
3241	0	0	Ki67+	 3741 10720
3242	0	0	Ki67+	 3741 10978
3243	0	0	Ki67+	 3742 10824
3244	0	0	Ki67+	 3744 11450
3245	0	0	Ki67+	 3745 11408
3246	0	0	Ki67+	 3746 10786
3247	0	0	Ki67+	 3746 10847
3248	0	0	Ki67+	 3749 11345
3249	0	0	Ki67+	 3752 11299
3250	0	0	Ki67+	 3753 10765
3251	0	0	Ki67+	 3756 10803
3252	0	0	Ki67+	 3762 11399
3253	0	0	Ki67+	 3764 11362
3254	0	0	Ki67+	 3766 11086
3255	0	0	Ki67+	 3769 11038
3256	0	0	Ki67+	 3771 10700
3257	0	0	Ki67+	 3772 11138
3258	0	0	Ki67+	 3772 11447
3259	0	0	Ki67+	 3772 11474
3260	0	0	Ki67+	 3773 10764
3261	0	0	Ki67+	 3777 11316
3262	0	0	Ki67+	 3779 11434
3263	0	0	Ki67+	 3784 10730
3264	0	0	Ki67+	 3784 11014
3265	0	0	Ki67+	 3786 11161
3266	0	0	Ki67+	 3787 11067
3267	0	0	Ki67+	 3788 11111
3268	0	0	Ki67+	 3789 11485
3269	0	0	Ki67+	 3790 10993
3270	0	0	Ki67+	 3795 11026
3271	0	0	Ki67+	 3796 11396
3272	0	0	Ki67+	 3797 10740
3273	0	0	Ki67+	 3800 11359
3274	0	0	Ki67+	 3802 10695
3275	0	0	Ki67+	 3802 10817
3276	0	0	Ki67+	 3803 10994
3277	0	0	Ki67+	 3804 11313
3278	0	0	Ki67+	 3804 11460
3279	0	0	Ki67+	 3811 11008
3280	0	0	Ki67+	 3811 11143
3281	0	0	Ki67+	 3814 11157
3282	0	0	Ki67+	 3815 11367
3283	0	0	Ki67+	 3818 11283
3284	0	0	Ki67+	 3819 11430
3285	0	0	Ki67+	 3821 10962
3286	0	0	Ki67+	 3824 10875
3287	0	0	Ki67+	 3826 10917
3288	0	0	Ki67+	 3826 11334
3289	0	0	Ki67+	 3831 10846
3290	0	0	Ki67+	 3832 10972
3291	0	0	Ki67+	 3832 11347
3292	0	0	Ki67+	 3834 10819
3293	0	0	Ki67+	 3834 11004
3294	0	0	Ki67+	 3834 11158
3295	0	0	Ki67+	 3834 11306
3296	0	0	Ki67+	 3840 11127
3297	0	0	Ki67+	 3841 10773
3298	0	0	Ki67+	 3842 11322
3299	0	0	Ki67+	 3847 10793
3300	0	0	Ki67+	 3849 10739
3301	0	0	Ki67+	 3849 10948
3302	0	0	Ki67+	 3852 10898
3303	0	0	Ki67+	 3853 10878
3304	0	0	Ki67+	 3855 11291
3305	0	0	Ki67+	 3855 11487
3306	0	0	Ki67+	 3858 10770
3307	0	0	Ki67+	 3861 10708
3308	0	0	Ki67+	 3862 11331
3309	0	0	Ki67+	 3865 10980
3310	0	0	Ki67+	 3865 11011
3311	0	0	Ki67+	 3866 10826
3312	0	0	Ki67+	 3866 10862
3313	0	0	Ki67+	 3866 11308
3314	0	0	Ki67+	 3868 11097
3315	0	0	Ki67+	 3870 11124
3316	0	0	Ki67+	 3875 11292
3317	0	0	Ki67+	 3875 11369
3318	0	0	Ki67+	 3877 11476
3319	0	0	Ki67+	 3878 10735
3320	0	0	Ki67+	 3878 10924
3321	0	0	Ki67+	 3879 10774
3322	0	0	Ki67+	 3881 11077
3323	0	0	Ki67+	 3883 10718
3324	0	0	Ki67+	 3885 11257
3325	0	0	Ki67+	 3886 11417
3326	0	0	Ki67+	 3892 11036
3327	0	0	Ki67+	 3892 11327
3328	0	0	Ki67+	 3893 10827
3329	0	0	Ki67+	 3894 10750
3330	0	0	Ki67+	 3894 10797
3331	0	0	Ki67+	 3894 10968
3332	0	0	Ki67+	 3895 10870
3333	0	0	Ki67+	 3895 11261
3334	0	0	Ki67+	 3895 11272
3335	0	0	Ki67+	 3896 10853
3336	0	0	Ki67+	 3897 11063
3337	0	0	Ki67+	 3904 11004
3338	0	0	Ki67+	 3904 11104
3339	0	0	Ki67+	 3906 11074
3340	0	0	Ki67+	 3907 10937
3341	0	0	Ki67+	 3913 10798
3342	0	0	Ki67+	 3914 11301
3343	0	0	Ki67+	 3916 11236
3344	0	0	Ki67+	 3917 10706
3345	0	0	Ki67+	 3919 10735
3346	0	0	Ki67+	 3919 11004
3347	0	0	Ki67+	 3921 10987
3348	0	0	Ki67+	 3922 11443
3349	0	0	Ki67+	 3924 10955
3350	0	0	Ki67+	 3927 11022
3351	0	0	Ki67+	 3928 11478
3352	0	0	Ki67+	 3929 11007
3353	0	0	Ki67+	 3929 11368
3354	0	0	Ki67+	 3930 10726
3355	0	0	Ki67+	 3932 10776
3356	0	0	Ki67+	 3932 11225
3357	0	0	Ki67+	 3932 11395
3358	0	0	Ki67+	 3935 11417
3359	0	0	Ki67+	 3936 11288
3360	0	0	Ki67+	 3937 11328
3361	0	0	Ki67+	 3941 11275
3362	0	0	Ki67+	 3946 11384
3363	0	0	Ki67+	 3947 10898
3364	0	0	Ki67+	 3948 11312
3365	0	0	Ki67+	 3953 11225
3366	0	0	Ki67+	 3955 11417
3367	0	0	Ki67+	 3956 10703
3368	0	0	Ki67+	 3956 10745
3369	0	0	Ki67+	 3956 11203
3370	0	0	Ki67+	 3958 10968
3371	0	0	Ki67+	 3960 11264
3372	0	0	Ki67+	 3961 11463
3373	0	0	Ki67+	 3963 10727
3374	0	0	Ki67+	 3963 11282
3375	0	0	Ki67+	 3965 10893
3376	0	0	Ki67+	 3965 10987
3377	0	0	Ki67+	 3966 10929
3378	0	0	Ki67+	 3967 10945
3379	0	0	Ki67+	 3969 11395
3380	0	0	Ki67+	 3971 10854
3381	0	0	Ki67+	 3971 11028
3382	0	0	Ki67+	 3974 10709
3383	0	0	Ki67+	 3974 11364
3384	0	0	Ki67+	 3976 10784
3385	0	0	Ki67+	 3977 11234
3386	0	0	Ki67+	 3986 11266
3387	0	0	Ki67+	 3990 10912
3388	0	0	Ki67+	 3991 11370
3389	0	0	Ki67+	 3993 10951
3390	0	0	Ki67+	 3993 11404
3391	0	0	Ki67+	 3995 11209
3392	0	0	Ki67+	 3996 11478
3393	0	0	Ki67+	 4000 10880
3394	0	0	Ki67+	 4001 11123
3395	0	0	Ki67+	 4001 11243
3396	0	0	Ki67+	 4004 10894
3397	0	0	Ki67+	 4009 11455
3398	0	0	Ki67+	 4010 11291
3399	0	0	Ki67+	 4013 10928
3400	0	0	Ki67+	 4016 11420
3401	0	0	Ki67+	 4018 10966
3402	0	0	Ki67+	 4020 11234
3403	0	0	Ki67+	 4020 11271
3404	0	0	Ki67+	 4020 11330
3405	0	0	Ki67+	 4027 10999
3406	0	0	Ki67+	 4030 10854
3407	0	0	Ki67+	 4033 11474
3408	0	0	Ki67+	 4034 11427
3409	0	0	Ki67+	 4039 11208
3410	0	0	Ki67+	 4046 10919
3411	0	0	Ki67+	 4047 10697
3412	0	0	Ki67+	 4047 10880
3413	0	0	Ki67+	 4052 11341
3414	0	0	Ki67+	 4052 11468
3415	0	0	Ki67+	 4053 10805
3416	0	0	Ki67+	 4055 10829
3417	0	0	Ki67+	 4057 11397
3418	0	0	Ki67+	 4061 10731
3419	0	0	Ki67+	 4066 11253
3420	0	0	Ki67+	 4069 10869
3421	0	0	Ki67+	 4069 11235
3422	0	0	Ki67+	 4072 11305
3423	0	0	Ki67+	 4077 10774
3424	0	0	Ki67+	 4082 11277
3425	0	0	Ki67+	 4093 11454
3426	0	0	Ki67+	 4094 11418
3427	0	0	Ki67+	 4095 11177
3428	0	0	Ki67+	 4095 11234
3429	0	0	Ki67+	 4097 10822
3430	0	0	Ki67+	 4100 11204
3431	0	0	Ki67+	 4101 11306
3432	0	0	Ki67+	 4102 10782
3433	0	0	Ki67+	 4102 10867
3434	0	0	Ki67+	 4103 11355
3435	0	0	Ki67+	 4111 11142
3436	0	0	Ki67+	 4112 11307
3437	0	0	Ki67+	 4116 11415
3438	0	0	Ki67+	 4119 11442
3439	0	0	Ki67+	 4122 11390
3440	0	0	Ki67+	 4126 11287
3441	0	0	Ki67+	 4129 11168
3442	0	0	Ki67+	 4130 10835
3443	0	0	Ki67+	 4131 11350
3444	0	0	Ki67+	 4137 10813
3445	0	0	Ki67+	 4140 10874
3446	0	0	Ki67+	 4142 11367
3447	0	0	Ki67+	 4145 11133
3448	0	0	Ki67+	 4150 11220
3449	0	0	Ki67+	 4154 10853
3450	0	0	Ki67+	 4155 11319
3451	0	0	Ki67+	 4157 11480
3452	0	0	Ki67+	 4158 10836
3453	0	0	Ki67+	 4158 11288
3454	0	0	Ki67+	 4159 10820
3455	0	0	Ki67+	 4160 11122
3456	0	0	Ki67+	 4166 11174
3457	0	0	Ki67+	 4167 11297
3458	0	0	Ki67+	 4168 11325
3459	0	0	Ki67+	 4171 11474
3460	0	0	Ki67+	 4175 10900
3461	0	0	Ki67+	 4175 11335
3462	0	0	Ki67+	 4176 11265
3463	0	0	Ki67+	 4177 11206
3464	0	0	Ki67+	 4179 10882
3465	0	0	Ki67+	 4180 11454
3466	0	0	Ki67+	 4181 10869
3467	0	0	Ki67+	 4181 10920
3468	0	0	Ki67+	 4185 11301
3469	0	0	Ki67+	 4191 10800
3470	0	0	Ki67+	 4191 11438
3471	0	0	Ki67+	 4194 11407
3472	0	0	Ki67+	 4195 11448
3473	0	0	Ki67+	 4196 11146
3474	0	0	Ki67+	 4196 11254
3475	0	0	Ki67+	 4204 11269
3476	0	0	Ki67+	 4204 11460
3477	0	0	Ki67+	 3585 11556
3478	0	0	Ki67+	 3588 11494
3479	0	0	Ki67+	 3593 11592
3480	0	0	Ki67+	 3602 11524
3481	0	0	Ki67+	 3602 11567
3482	0	0	Ki67+	 3612 11549
3483	0	0	Ki67+	 3622 11508
3484	0	0	Ki67+	 3623 11582
3485	0	0	Ki67+	 3625 11535
3486	0	0	Ki67+	 3635 11490
3487	0	0	Ki67+	 3637 11515
3488	0	0	Ki67+	 3637 11556
3489	0	0	Ki67+	 3646 11580
3490	0	0	Ki67+	 3658 11525
3491	0	0	Ki67+	 3668 11524
3492	0	0	Ki67+	 3679 11566
3493	0	0	Ki67+	 3685 11522
3494	0	0	Ki67+	 3720 11545
3495	0	0	Ki67+	 3721 11593
3496	0	0	Ki67+	 3725 11562
3497	0	0	Ki67+	 3735 11517
3498	0	0	Ki67+	 3735 11582
3499	0	0	Ki67+	 3744 11623
3500	0	0	Ki67+	 3747 11540
3501	0	0	Ki67+	 3748 11496
3502	0	0	Ki67+	 3758 11572
3503	0	0	Ki67+	 3771 11554
3504	0	0	Ki67+	 3777 11626
3505	0	0	Ki67+	 3779 11519
3506	0	0	Ki67+	 3788 11598
3507	0	0	Ki67+	 3792 11561
3508	0	0	Ki67+	 3793 11513
3509	0	0	Ki67+	 3793 11659
3510	0	0	Ki67+	 3817 11577
3511	0	0	Ki67+	 3818 11494
3512	0	0	Ki67+	 3819 11853
3513	0	0	Ki67+	 3820 11609
3514	0	0	Ki67+	 3820 11637
3515	0	0	Ki67+	 3823 11561
3516	0	0	Ki67+	 3841 11535
3517	0	0	Ki67+	 3854 11623
3518	0	0	Ki67+	 3864 11567
3519	0	0	Ki67+	 3870 11529
3520	0	0	Ki67+	 3870 11584
3521	0	0	Ki67+	 3875 11602
3522	0	0	Ki67+	 3881 11515
3523	0	0	Ki67+	 3883 11575
3524	0	0	Ki67+	 3890 11551
3525	0	0	Ki67+	 3892 11907
3526	0	0	Ki67+	 3900 11591
3527	0	0	Ki67+	 3900 11603
3528	0	0	Ki67+	 3904 11543
3529	0	0	Ki67+	 3913 11532
3530	0	0	Ki67+	 3926 11561
3531	0	0	Ki67+	 3928 11533
3532	0	0	Ki67+	 3949 11540
3533	0	0	Ki67+	 3962 11510
3534	0	0	Ki67+	 3962 11892
3535	0	0	Ki67+	 3985 11861
3536	0	0	Ki67+	 3992 11831
3537	0	0	Ki67+	 3995 11515
3538	0	0	Ki67+	 3997 11878
3539	0	0	Ki67+	 4002 11910
3540	0	0	Ki67+	 4005 11950
3541	0	0	Ki67+	 4008 11848
3542	0	0	Ki67+	 4011 11808
3543	0	0	Ki67+	 4014 11517
3544	0	0	Ki67+	 4016 11883
3545	0	0	Ki67+	 4021 11958
3546	0	0	Ki67+	 4021 12041
3547	0	0	Ki67+	 4023 11827
3548	0	0	Ki67+	 4024 11994
3549	0	0	Ki67+	 4026 11773
3550	0	0	Ki67+	 4039 11843
3551	0	0	Ki67+	 4039 12068
3552	0	0	Ki67+	 4045 11862
3553	0	0	Ki67+	 4047 11813
3554	0	0	Ki67+	 4048 11490
3555	0	0	Ki67+	 4051 11970
3556	0	0	Ki67+	 4052 12112
3557	0	0	Ki67+	 4054 11770
3558	0	0	Ki67+	 4057 12050
3559	0	0	Ki67+	 4057 12158
3560	0	0	Ki67+	 4058 11990
3561	0	0	Ki67+	 4060 11941
3562	0	0	Ki67+	 4062 12189
3563	0	0	Ki67+	 4063 12136
3564	0	0	Ki67+	 4067 11896
3565	0	0	Ki67+	 4070 11817
3566	0	0	Ki67+	 4070 11921
3567	0	0	Ki67+	 4074 12049
3568	0	0	Ki67+	 4076 11788
3569	0	0	Ki67+	 4077 11894
3570	0	0	Ki67+	 4080 11755
3571	0	0	Ki67+	 4082 11863
3572	0	0	Ki67+	 4088 11924
3573	0	0	Ki67+	 4088 11938
3574	0	0	Ki67+	 4089 12059
3575	0	0	Ki67+	 4093 11835
3576	0	0	Ki67+	 4099 11896
3577	0	0	Ki67+	 4100 11776
3578	0	0	Ki67+	 4102 11983
3579	0	0	Ki67+	 4102 12012
3580	0	0	Ki67+	 4105 11930
3581	0	0	Ki67+	 4105 11948
3582	0	0	Ki67+	 4109 11844
3583	0	0	Ki67+	 4109 11865
3584	0	0	Ki67+	 4119 11800
3585	0	0	Ki67+	 4121 11855
3586	0	0	Ki67+	 4125 11819
3587	0	0	Ki67+	 4129 12135
3588	0	0	Ki67+	 4130 12041
3589	0	0	Ki67+	 4130 12148
3590	0	0	Ki67+	 4131 11784
3591	0	0	Ki67+	 4137 11946
3592	0	0	Ki67+	 4143 11738
3593	0	0	Ki67+	 4143 11757
3594	0	0	Ki67+	 4143 11832
3595	0	0	Ki67+	 4144 11933
3596	0	0	Ki67+	 4147 11958
3597	0	0	Ki67+	 4150 11911
3598	0	0	Ki67+	 4151 11889
3599	0	0	Ki67+	 4154 11681
3600	0	0	Ki67+	 4155 12131
3601	0	0	Ki67+	 4158 11824
3602	0	0	Ki67+	 4159 12158
3603	0	0	Ki67+	 4160 11725
3604	0	0	Ki67+	 4162 11945
3605	0	0	Ki67+	 4164 11665
3606	0	0	Ki67+	 4167 11866
3607	0	0	Ki67+	 4171 11779
3608	0	0	Ki67+	 4173 11913
3609	0	0	Ki67+	 4175 11883
3610	0	0	Ki67+	 4176 12136
3611	0	0	Ki67+	 4181 11742
3612	0	0	Ki67+	 4183 11955
3613	0	0	Ki67+	 4186 12172
3614	0	0	Ki67+	 4190 11921
3615	0	0	Ki67+	 4191 11733
3616	0	0	Ki67+	 4196 11817
3617	0	0	Ki67+	 4198 12167
3618	0	0	Ki67+	 4206 11946
3619	0	0	Ki67+	 3413 12937
3620	0	0	Ki67+	 3414 12891
3621	0	0	Ki67+	 3425 12990
3622	0	0	Ki67+	 3433 13000
3623	0	0	Ki67+	 3434 12958
3624	0	0	Ki67+	 3440 12934
3625	0	0	Ki67+	 3442 12898
3626	0	0	Ki67+	 3449 12858
3627	0	0	Ki67+	 3450 12976
3628	0	0	Ki67+	 3455 12993
3629	0	0	Ki67+	 3458 12932
3630	0	0	Ki67+	 3464 12850
3631	0	0	Ki67+	 3466 12950
3632	0	0	Ki67+	 3469 12882
3633	0	0	Ki67+	 3469 13013
3634	0	0	Ki67+	 3481 12914
3635	0	0	Ki67+	 3487 13034
3636	0	0	Ki67+	 3488 13000
3637	0	0	Ki67+	 3489 12969
3638	0	0	Ki67+	 3496 12828
3639	0	0	Ki67+	 3507 12933
3640	0	0	Ki67+	 3509 13051
3641	0	0	Ki67+	 3510 13002
3642	0	0	Ki67+	 3520 13014
3643	0	0	Ki67+	 3522 12966
3644	0	0	Ki67+	 3523 13074
3645	0	0	Ki67+	 3527 12947
3646	0	0	Ki67+	 3531 12975
3647	0	0	Ki67+	 3540 12876
3648	0	0	Ki67+	 3541 13071
3649	0	0	Ki67+	 3542 12852
3650	0	0	Ki67+	 3543 12971
3651	0	0	Ki67+	 3563 13045
3652	0	0	Ki67+	 3571 12855
3653	0	0	Ki67+	 3571 12951
3654	0	0	Ki67+	 3579 13073
3655	0	0	Ki67+	 3583 12944
3656	0	0	Ki67+	 3588 12906
3657	0	0	Ki67+	 3592 12978
3658	0	0	Ki67+	 3596 13012
3659	0	0	Ki67+	 3603 12848
3660	0	0	Ki67+	 3608 12896
3661	0	0	Ki67+	 3609 12983
3662	0	0	Ki67+	 3610 12913
3663	0	0	Ki67+	 3611 12867
3664	0	0	Ki67+	 3619 12965
3665	0	0	Ki67+	 3620 13055
3666	0	0	Ki67+	 3643 13023
3667	0	0	Ki67+	 3655 12972
3668	0	0	Ki67+	 3672 13045
3669	0	0	Ki67+	 3682 13023
3670	0	0	Ki67+	 3687 12949
3671	0	0	Ki67+	 3688 12993
3672	0	0	Ki67+	 3706 13043
3673	0	0	Ki67+	 3710 12976
3674	0	0	Ki67+	 3714 13057
3675	0	0	Ki67+	 3722 13008
3676	0	0	Ki67+	 3724 13068
3677	0	0	Ki67+	 3733 12985
3678	0	0	Ki67+	 3739 13076
3679	0	0	Ki67+	 3740 13031
3680	0	0	Ki67+	 3743 13045
3681	0	0	Ki67+	 3759 12997
3682	0	0	Ki67+	 3759 13013
3683	0	0	Ki67+	 3763 13029
3684	0	0	Ki67+	 3767 13087
3685	0	0	Ki67+	 3779 13022
3686	0	0	Ki67+	 3779 13037
3687	0	0	Ki67+	 3780 13066
3688	0	0	Ki67+	 3808 13058
3689	0	0	Ki67+	 3812 13071
3690	0	0	Ki67+	 3823 13017
3691	0	0	Ki67+	 3832 12988
3692	0	0	Ki67+	 3839 13058
3693	0	0	Ki67+	 3844 13009
3694	0	0	Ki67+	 3851 12971
3695	0	0	Ki67+	 3871 13004
3696	0	0	Ki67+	 3874 12960
3697	0	0	Ki67+	 3880 12987
3698	0	0	Ki67+	 3901 13018
3699	0	0	Ki67+	 4005 12712
3700	0	0	Ki67+	 4012 12736
3701	0	0	Ki67+	 4014 12530
3702	0	0	Ki67+	 4020 12495
3703	0	0	Ki67+	 4030 12498
3704	0	0	Ki67+	 4034 12474
3705	0	0	Ki67+	 4046 12519
3706	0	0	Ki67+	 4048 12561
3707	0	0	Ki67+	 4055 12491
3708	0	0	Ki67+	 4061 12444
3709	0	0	Ki67+	 4067 12509
3710	0	0	Ki67+	 4073 12470
3711	0	0	Ki67+	 4077 12545
3712	0	0	Ki67+	 4079 12583
3713	0	0	Ki67+	 4092 12504
3714	0	0	Ki67+	 4096 12621
3715	0	0	Ki67+	 4097 12454
3716	0	0	Ki67+	 4100 12632
3717	0	0	Ki67+	 4102 12557
3718	0	0	Ki67+	 4104 12569
3719	0	0	Ki67+	 4109 12655
3720	0	0	Ki67+	 4120 12845
3721	0	0	Ki67+	 4123 12829
3722	0	0	Ki67+	 4129 12526
3723	0	0	Ki67+	 4131 12499
3724	0	0	Ki67+	 4131 12662
3725	0	0	Ki67+	 4134 12460
3726	0	0	Ki67+	 4138 12841
3727	0	0	Ki67+	 4140 12570
3728	0	0	Ki67+	 4141 12728
3729	0	0	Ki67+	 4143 12599
3730	0	0	Ki67+	 4144 12432
3731	0	0	Ki67+	 4144 12483
3732	0	0	Ki67+	 4150 12754
3733	0	0	Ki67+	 4151 12799
3734	0	0	Ki67+	 4152 12585
3735	0	0	Ki67+	 4160 12821
3736	0	0	Ki67+	 4162 12634
3737	0	0	Ki67+	 4166 12603
3738	0	0	Ki67+	 4167 12546
3739	0	0	Ki67+	 4167 12912
3740	0	0	Ki67+	 4168 12477
3741	0	0	Ki67+	 4171 12432
3742	0	0	Ki67+	 4171 12514
3743	0	0	Ki67+	 4172 12630
3744	0	0	Ki67+	 4183 12602
3745	0	0	Ki67+	 4188 12907
3746	0	0	Ki67+	 4193 12556
3747	0	0	Ki67+	 4200 12479
3748	0	0	Ki67+	 4203 12358
3749	0	0	Ki67+	 3411 13526
3750	0	0	Ki67+	 3412 13719
3751	0	0	Ki67+	 3421 13702
3752	0	0	Ki67+	 3421 13830
3753	0	0	Ki67+	 3426 13763
3754	0	0	Ki67+	 3430 13803
3755	0	0	Ki67+	 3432 13553
3756	0	0	Ki67+	 3433 13535
3757	0	0	Ki67+	 3438 13313
3758	0	0	Ki67+	 3441 13584
3759	0	0	Ki67+	 3441 13861
3760	0	0	Ki67+	 3447 13701
3761	0	0	Ki67+	 3448 13321
3762	0	0	Ki67+	 3449 13631
3763	0	0	Ki67+	 3449 13714
3764	0	0	Ki67+	 3449 13819
3765	0	0	Ki67+	 3450 13794
3766	0	0	Ki67+	 3452 13659
3767	0	0	Ki67+	 3458 13596
3768	0	0	Ki67+	 3467 13864
3769	0	0	Ki67+	 3472 13513
3770	0	0	Ki67+	 3475 13301
3771	0	0	Ki67+	 3475 13492
3772	0	0	Ki67+	 3479 13329
3773	0	0	Ki67+	 3480 13540
3774	0	0	Ki67+	 3480 13689
3775	0	0	Ki67+	 3483 13729
3776	0	0	Ki67+	 3485 13279
3777	0	0	Ki67+	 3486 13717
3778	0	0	Ki67+	 3487 13493
3779	0	0	Ki67+	 3488 13578
3780	0	0	Ki67+	 3490 13624
3781	0	0	Ki67+	 3492 13641
3782	0	0	Ki67+	 3496 13232
3783	0	0	Ki67+	 3496 13322
3784	0	0	Ki67+	 3503 13186
3785	0	0	Ki67+	 3506 13557
3786	0	0	Ki67+	 3509 13265
3787	0	0	Ki67+	 3509 13685
3788	0	0	Ki67+	 3514 13732
3789	0	0	Ki67+	 3516 13869
3790	0	0	Ki67+	 3521 13526
3791	0	0	Ki67+	 3521 13588
3792	0	0	Ki67+	 3525 13283
3793	0	0	Ki67+	 3526 13763
3794	0	0	Ki67+	 3528 13226
3795	0	0	Ki67+	 3530 13783
3796	0	0	Ki67+	 3534 13578
3797	0	0	Ki67+	 3537 13820
3798	0	0	Ki67+	 3541 13258
3799	0	0	Ki67+	 3541 13308
3800	0	0	Ki67+	 3546 13828
3801	0	0	Ki67+	 3548 13207
3802	0	0	Ki67+	 3548 13858
3803	0	0	Ki67+	 3553 13486
3804	0	0	Ki67+	 3553 13712
3805	0	0	Ki67+	 3555 13279
3806	0	0	Ki67+	 3555 13545
3807	0	0	Ki67+	 3556 13467
3808	0	0	Ki67+	 3557 13236
3809	0	0	Ki67+	 3558 13128
3810	0	0	Ki67+	 3558 13166
3811	0	0	Ki67+	 3559 13259
3812	0	0	Ki67+	 3568 13193
3813	0	0	Ki67+	 3572 13554
3814	0	0	Ki67+	 3573 13469
3815	0	0	Ki67+	 3574 13717
3816	0	0	Ki67+	 3575 13230
3817	0	0	Ki67+	 3576 13157
3818	0	0	Ki67+	 3579 13657
3819	0	0	Ki67+	 3580 13636
3820	0	0	Ki67+	 3581 13515
3821	0	0	Ki67+	 3588 13201
3822	0	0	Ki67+	 3590 13548
3823	0	0	Ki67+	 3590 13608
3824	0	0	Ki67+	 3592 13148
3825	0	0	Ki67+	 3595 13671
3826	0	0	Ki67+	 3598 13303
3827	0	0	Ki67+	 3598 13635
3828	0	0	Ki67+	 3600 13520
3829	0	0	Ki67+	 3606 13855
3830	0	0	Ki67+	 3607 13649
3831	0	0	Ki67+	 3610 13504
3832	0	0	Ki67+	 3618 13623
3833	0	0	Ki67+	 3619 13352
3834	0	0	Ki67+	 3629 13349
3835	0	0	Ki67+	 3630 13299
3836	0	0	Ki67+	 3632 13499
3837	0	0	Ki67+	 3640 13864
3838	0	0	Ki67+	 3641 13652
3839	0	0	Ki67+	 3645 13885
3840	0	0	Ki67+	 3646 13323
3841	0	0	Ki67+	 3657 13109
3842	0	0	Ki67+	 3662 13496
3843	0	0	Ki67+	 3663 13639
3844	0	0	Ki67+	 3664 13346
3845	0	0	Ki67+	 3668 13308
3846	0	0	Ki67+	 3673 13097
3847	0	0	Ki67+	 3677 13136
3848	0	0	Ki67+	 3682 13389
3849	0	0	Ki67+	 3686 13829
3850	0	0	Ki67+	 3688 13567
3851	0	0	Ki67+	 3691 13116
3852	0	0	Ki67+	 3691 13148
3853	0	0	Ki67+	 3691 13530
3854	0	0	Ki67+	 3694 13710
3855	0	0	Ki67+	 3698 13349
3856	0	0	Ki67+	 3700 13582
3857	0	0	Ki67+	 3702 13726
3858	0	0	Ki67+	 3703 13369
3859	0	0	Ki67+	 3704 13164
3860	0	0	Ki67+	 3704 13511
3861	0	0	Ki67+	 3707 13598
3862	0	0	Ki67+	 3713 13665
3863	0	0	Ki67+	 3714 13406
3864	0	0	Ki67+	 3714 13550
3865	0	0	Ki67+	 3715 13142
3866	0	0	Ki67+	 3717 13440
3867	0	0	Ki67+	 3720 13605
3868	0	0	Ki67+	 3720 13849
3869	0	0	Ki67+	 3724 13578
3870	0	0	Ki67+	 3727 13519
3871	0	0	Ki67+	 3728 13462
3872	0	0	Ki67+	 3729 13822
3873	0	0	Ki67+	 3730 13806
3874	0	0	Ki67+	 3731 13401
3875	0	0	Ki67+	 3732 13153
3876	0	0	Ki67+	 3732 13361
3877	0	0	Ki67+	 3734 13886
3878	0	0	Ki67+	 3735 13384
3879	0	0	Ki67+	 3736 13184
3880	0	0	Ki67+	 3742 13639
3881	0	0	Ki67+	 3746 13388
3882	0	0	Ki67+	 3750 13554
3883	0	0	Ki67+	 3753 13155
3884	0	0	Ki67+	 3753 13797
3885	0	0	Ki67+	 3757 13176
3886	0	0	Ki67+	 3758 13423
3887	0	0	Ki67+	 3758 13747
3888	0	0	Ki67+	 3759 13106
3889	0	0	Ki67+	 3759 13671
3890	0	0	Ki67+	 3762 13718
3891	0	0	Ki67+	 3763 13238
3892	0	0	Ki67+	 3766 13278
3893	0	0	Ki67+	 3766 13489
3894	0	0	Ki67+	 3766 13860
3895	0	0	Ki67+	 3770 13818
3896	0	0	Ki67+	 3772 13199
3897	0	0	Ki67+	 3774 13384
3898	0	0	Ki67+	 3776 13461
3899	0	0	Ki67+	 3780 13563
3900	0	0	Ki67+	 3782 13410
3901	0	0	Ki67+	 3784 13737
3902	0	0	Ki67+	 3785 13523
3903	0	0	Ki67+	 3786 13187
3904	0	0	Ki67+	 3789 13160
3905	0	0	Ki67+	 3789 13216
3906	0	0	Ki67+	 3790 13775
3907	0	0	Ki67+	 3791 13429
3908	0	0	Ki67+	 3791 13581
3909	0	0	Ki67+	 3792 13256
3910	0	0	Ki67+	 3793 13412
3911	0	0	Ki67+	 3796 13121
3912	0	0	Ki67+	 3804 13725
3913	0	0	Ki67+	 3809 13271
3914	0	0	Ki67+	 3809 13450
3915	0	0	Ki67+	 3809 13496
3916	0	0	Ki67+	 3812 13429
3917	0	0	Ki67+	 3814 13608
3918	0	0	Ki67+	 3816 13115
3919	0	0	Ki67+	 3817 13208
3920	0	0	Ki67+	 3818 13808
3921	0	0	Ki67+	 3819 13136
3922	0	0	Ki67+	 3819 13507
3923	0	0	Ki67+	 3822 13405
3924	0	0	Ki67+	 3825 13794
3925	0	0	Ki67+	 3826 13233
3926	0	0	Ki67+	 3826 13575
3927	0	0	Ki67+	 3830 13531
3928	0	0	Ki67+	 3830 13778
3929	0	0	Ki67+	 3833 13652
3930	0	0	Ki67+	 3838 13831
3931	0	0	Ki67+	 3846 13872
3932	0	0	Ki67+	 3849 13488
3933	0	0	Ki67+	 3853 13614
3934	0	0	Ki67+	 3855 13639
3935	0	0	Ki67+	 3855 13841
3936	0	0	Ki67+	 3856 13471
3937	0	0	Ki67+	 3858 13508
3938	0	0	Ki67+	 3861 13494
3939	0	0	Ki67+	 3863 13738
3940	0	0	Ki67+	 3863 13804
3941	0	0	Ki67+	 3864 13578
3942	0	0	Ki67+	 3867 13787
3943	0	0	Ki67+	 3869 13658
3944	0	0	Ki67+	 3872 13535
3945	0	0	Ki67+	 3879 13566
3946	0	0	Ki67+	 3882 13583
3947	0	0	Ki67+	 3887 13518
3948	0	0	Ki67+	 3887 13656
3949	0	0	Ki67+	 3889 13780
3950	0	0	Ki67+	 3890 13614
3951	0	0	Ki67+	 3890 13853
3952	0	0	Ki67+	 3898 13632
3953	0	0	Ki67+	 3899 13534
3954	0	0	Ki67+	 3905 13723
3955	0	0	Ki67+	 3906 13676
3956	0	0	Ki67+	 3908 13689
3957	0	0	Ki67+	 3914 13752
3958	0	0	Ki67+	 3922 13765
3959	0	0	Ki67+	 3923 13805
3960	0	0	Ki67+	 3923 13853
3961	0	0	Ki67+	 3929 13670
3962	0	0	Ki67+	 3931 13618
3963	0	0	Ki67+	 3931 13690
3964	0	0	Ki67+	 3933 13649
3965	0	0	Ki67+	 3945 13708
3966	0	0	Ki67+	 3947 13613
3967	0	0	Ki67+	 3949 13581
3968	0	0	Ki67+	 3952 13827
3969	0	0	Ki67+	 3954 13677
3970	0	0	Ki67+	 3955 13736
3971	0	0	Ki67+	 3957 13865
3972	0	0	Ki67+	 3962 13770
3973	0	0	Ki67+	 3969 13730
3974	0	0	Ki67+	 3971 13640
3975	0	0	Ki67+	 3980 13881
3976	0	0	Ki67+	 3986 13674
3977	0	0	Ki67+	 3988 13814
3978	0	0	Ki67+	 3989 13779
3979	0	0	Ki67+	 3991 13636
3980	0	0	Ki67+	 3999 13836
3981	0	0	Ki67+	 4001 13673
3982	0	0	Ki67+	 4007 13756
3983	0	0	Ki67+	 4009 13628
3984	0	0	Ki67+	 4020 13882
3985	0	0	Ki67+	 4021 13707
3986	0	0	Ki67+	 4022 13677
3987	0	0	Ki67+	 4024 13857
3988	0	0	Ki67+	 4039 13821
3989	0	0	Ki67+	 4045 13652
3990	0	0	Ki67+	 4056 13853
3991	0	0	Ki67+	 4063 13663
3992	0	0	Ki67+	 4063 13678
3993	0	0	Ki67+	 4069 13821
3994	0	0	Ki67+	 4069 13881
3995	0	0	Ki67+	 4084 13865
3996	0	0	Ki67+	 4087 13686
3997	0	0	Ki67+	 4091 13817
3998	0	0	Ki67+	 4112 13851
3999	0	0	Ki67+	 4116 13807
4000	0	0	Ki67+	 4122 13778
4001	0	0	Ki67+	 4135 13839
4002	0	0	Ki67+	 4137 13172
4003	0	0	Ki67+	 4140 13209
4004	0	0	Ki67+	 4147 13864
4005	0	0	Ki67+	 4150 13804
4006	0	0	Ki67+	 4160 13189
4007	0	0	Ki67+	 4162 13209
4008	0	0	Ki67+	 4164 13155
4009	0	0	Ki67+	 4173 13827
4010	0	0	Ki67+	 4173 13887
4011	0	0	Ki67+	 4177 13192
4012	0	0	Ki67+	 4177 13709
4013	0	0	Ki67+	 4181 13242
4014	0	0	Ki67+	 4181 13878
4015	0	0	Ki67+	 4192 13223
4016	0	0	Ki67+	 4193 13704
4017	0	0	Ki67+	 4205 13259
4018	0	0	Ki67+	 3414 13994
4019	0	0	Ki67+	 3415 13907
4020	0	0	Ki67+	 3423 14032
4021	0	0	Ki67+	 3431 14045
4022	0	0	Ki67+	 3438 14059
4023	0	0	Ki67+	 3439 14327
4024	0	0	Ki67+	 3441 14221
4025	0	0	Ki67+	 3447 14337
4026	0	0	Ki67+	 3451 14003
4027	0	0	Ki67+	 3460 14546
4028	0	0	Ki67+	 3471 14036
4029	0	0	Ki67+	 3480 13937
4030	0	0	Ki67+	 3485 14074
4031	0	0	Ki67+	 3487 14526
4032	0	0	Ki67+	 3497 13957
4033	0	0	Ki67+	 3507 14022
4034	0	0	Ki67+	 3514 13931
4035	0	0	Ki67+	 3516 14455
4036	0	0	Ki67+	 3519 14414
4037	0	0	Ki67+	 3520 14519
4038	0	0	Ki67+	 3531 14606
4039	0	0	Ki67+	 3531 14639
4040	0	0	Ki67+	 3531 14681
4041	0	0	Ki67+	 3534 14053
4042	0	0	Ki67+	 3536 13895
4043	0	0	Ki67+	 3540 14072
4044	0	0	Ki67+	 3549 14050
4045	0	0	Ki67+	 3555 14496
4046	0	0	Ki67+	 3561 14017
4047	0	0	Ki67+	 3576 13965
4048	0	0	Ki67+	 3576 14480
4049	0	0	Ki67+	 3586 14551
4050	0	0	Ki67+	 3587 13981
4051	0	0	Ki67+	 3596 13939
4052	0	0	Ki67+	 3607 14481
4053	0	0	Ki67+	 3616 13997
4054	0	0	Ki67+	 3616 14011
4055	0	0	Ki67+	 3617 14022
4056	0	0	Ki67+	 3622 13894
4057	0	0	Ki67+	 3636 14049
4058	0	0	Ki67+	 3644 13996
4059	0	0	Ki67+	 3644 14498
4060	0	0	Ki67+	 3663 14001
4061	0	0	Ki67+	 3673 14500
4062	0	0	Ki67+	 3674 14291
4063	0	0	Ki67+	 3688 14073
4064	0	0	Ki67+	 3690 14568
4065	0	0	Ki67+	 3692 14397
4066	0	0	Ki67+	 3692 14528
4067	0	0	Ki67+	 3693 14259
4068	0	0	Ki67+	 3697 13937
4069	0	0	Ki67+	 3704 14271
4070	0	0	Ki67+	 3710 14531
4071	0	0	Ki67+	 3712 14420
4072	0	0	Ki67+	 3714 14063
4073	0	0	Ki67+	 3714 14312
4074	0	0	Ki67+	 3724 13941
4075	0	0	Ki67+	 3727 14402
4076	0	0	Ki67+	 3734 14447
4077	0	0	Ki67+	 3738 13925
4078	0	0	Ki67+	 3741 14329
4079	0	0	Ki67+	 3743 14577
4080	0	0	Ki67+	 3744 14436
4081	0	0	Ki67+	 3745 14596
4082	0	0	Ki67+	 3748 14027
4083	0	0	Ki67+	 3748 14302
4084	0	0	Ki67+	 3750 13934
4085	0	0	Ki67+	 3757 14438
4086	0	0	Ki67+	 3759 14093
4087	0	0	Ki67+	 3762 13992
4088	0	0	Ki67+	 3767 13904
4089	0	0	Ki67+	 3769 14475
4090	0	0	Ki67+	 3772 14450
4091	0	0	Ki67+	 3781 13993
4092	0	0	Ki67+	 3782 14077
4093	0	0	Ki67+	 3782 14300
4094	0	0	Ki67+	 3782 14456
4095	0	0	Ki67+	 3782 14554
4096	0	0	Ki67+	 3783 14267
4097	0	0	Ki67+	 3783 14421
4098	0	0	Ki67+	 3783 14591
4099	0	0	Ki67+	 3784 13925
4100	0	0	Ki67+	 3788 14285
4101	0	0	Ki67+	 3791 14026
4102	0	0	Ki67+	 3793 14051
4103	0	0	Ki67+	 3797 13940
4104	0	0	Ki67+	 3805 13962
4105	0	0	Ki67+	 3806 14497
4106	0	0	Ki67+	 3806 14536
4107	0	0	Ki67+	 3810 14600
4108	0	0	Ki67+	 3816 13971
4109	0	0	Ki67+	 3824 14062
4110	0	0	Ki67+	 3824 14420
4111	0	0	Ki67+	 3826 14399
4112	0	0	Ki67+	 3828 14118
4113	0	0	Ki67+	 3832 14086
4114	0	0	Ki67+	 3833 14528
4115	0	0	Ki67+	 3838 14008
4116	0	0	Ki67+	 3842 14067
4117	0	0	Ki67+	 3842 14275
4118	0	0	Ki67+	 3849 14390
4119	0	0	Ki67+	 3851 13998
4120	0	0	Ki67+	 3855 14537
4121	0	0	Ki67+	 3856 14429
4122	0	0	Ki67+	 3860 14283
4123	0	0	Ki67+	 3860 14682
4124	0	0	Ki67+	 3864 14553
4125	0	0	Ki67+	 3868 13907
4126	0	0	Ki67+	 3868 14043
4127	0	0	Ki67+	 3876 14053
4128	0	0	Ki67+	 3880 14094
4129	0	0	Ki67+	 3881 13970
4130	0	0	Ki67+	 3882 14455
4131	0	0	Ki67+	 3883 14424
4132	0	0	Ki67+	 3884 14369
4133	0	0	Ki67+	 3897 14279
4134	0	0	Ki67+	 3898 14551
4135	0	0	Ki67+	 3901 14379
4136	0	0	Ki67+	 3906 14080
4137	0	0	Ki67+	 3907 14002
4138	0	0	Ki67+	 3907 14280
4139	0	0	Ki67+	 3915 14307
4140	0	0	Ki67+	 3922 14466
4141	0	0	Ki67+	 3924 14001
4142	0	0	Ki67+	 3927 14408
4143	0	0	Ki67+	 3929 14120
4144	0	0	Ki67+	 3930 14210
4145	0	0	Ki67+	 3938 14292
4146	0	0	Ki67+	 3945 13934
4147	0	0	Ki67+	 3945 14325
4148	0	0	Ki67+	 3947 14141
4149	0	0	Ki67+	 3947 14506
4150	0	0	Ki67+	 3952 14477
4151	0	0	Ki67+	 3953 14363
4152	0	0	Ki67+	 3954 14292
4153	0	0	Ki67+	 3955 13897
4154	0	0	Ki67+	 3958 14390
4155	0	0	Ki67+	 3970 14124
4156	0	0	Ki67+	 3978 14137
4157	0	0	Ki67+	 3985 14591
4158	0	0	Ki67+	 3987 14464
4159	0	0	Ki67+	 3993 14310
4160	0	0	Ki67+	 3993 14321
4161	0	0	Ki67+	 3997 14365
4162	0	0	Ki67+	 4001 14157
4163	0	0	Ki67+	 4004 14622
4164	0	0	Ki67+	 4008 14399
4165	0	0	Ki67+	 4011 14336
4166	0	0	Ki67+	 4014 13981
4167	0	0	Ki67+	 4020 14640
4168	0	0	Ki67+	 4024 14312
4169	0	0	Ki67+	 4028 14119
4170	0	0	Ki67+	 4030 13914
4171	0	0	Ki67+	 4032 14333
4172	0	0	Ki67+	 4032 14346
4173	0	0	Ki67+	 4040 14152
4174	0	0	Ki67+	 4040 14495
4175	0	0	Ki67+	 4044 14466
4176	0	0	Ki67+	 4052 13891
4177	0	0	Ki67+	 4054 14387
4178	0	0	Ki67+	 4054 14573
4179	0	0	Ki67+	 4062 14333
4180	0	0	Ki67+	 4064 14609
4181	0	0	Ki67+	 4065 14682
4182	0	0	Ki67+	 4068 14162
4183	0	0	Ki67+	 4071 14470
4184	0	0	Ki67+	 4073 14505
4185	0	0	Ki67+	 4081 14347
4186	0	0	Ki67+	 4082 14579
4187	0	0	Ki67+	 4082 14631
4188	0	0	Ki67+	 4091 14186
4189	0	0	Ki67+	 4100 14662
4190	0	0	Ki67+	 4101 14328
4191	0	0	Ki67+	 4101 14604
4192	0	0	Ki67+	 4102 14198
4193	0	0	Ki67+	 4106 14570
4194	0	0	Ki67+	 4108 14505
4195	0	0	Ki67+	 4112 14372
4196	0	0	Ki67+	 4113 14206
4197	0	0	Ki67+	 4114 13934
4198	0	0	Ki67+	 4121 14354
4199	0	0	Ki67+	 4123 13909
4200	0	0	Ki67+	 4130 14269
4201	0	0	Ki67+	 4130 14535
4202	0	0	Ki67+	 4135 14177
4203	0	0	Ki67+	 4135 14308
4204	0	0	Ki67+	 4137 14366
4205	0	0	Ki67+	 4143 14032
4206	0	0	Ki67+	 4146 13897
4207	0	0	Ki67+	 4148 14305
4208	0	0	Ki67+	 4149 14061
4209	0	0	Ki67+	 4156 13921
4210	0	0	Ki67+	 4166 14216
4211	0	0	Ki67+	 4167 14511
4212	0	0	Ki67+	 4169 14378
4213	0	0	Ki67+	 4172 13939
4214	0	0	Ki67+	 4174 14078
4215	0	0	Ki67+	 4176 14183
4216	0	0	Ki67+	 4177 14121
4217	0	0	Ki67+	 4178 14013
4218	0	0	Ki67+	 4180 14038
4219	0	0	Ki67+	 4185 14402
4220	0	0	Ki67+	 4188 14374
4221	0	0	Ki67+	 4189 13930
4222	0	0	Ki67+	 4189 14157
4223	0	0	Ki67+	 4190 14307
4224	0	0	Ki67+	 4193 14091
4225	0	0	Ki67+	 4194 14343
4226	0	0	Ki67+	 4194 14636
4227	0	0	Ki67+	 4196 14585
4228	0	0	Ki67+	 4198 14472
4229	0	0	Ki67+	 4199 13898
4230	0	0	Ki67+	 4207 14568
4231	0	0	Ki67+	 3427 15075
4232	0	0	Ki67+	 3428 14879
4233	0	0	Ki67+	 3434 14868
4234	0	0	Ki67+	 3434 15303
4235	0	0	Ki67+	 3452 14924
4236	0	0	Ki67+	 3466 14910
4237	0	0	Ki67+	 3470 15290
4238	0	0	Ki67+	 3472 15415
4239	0	0	Ki67+	 3482 15075
4240	0	0	Ki67+	 3486 14914
4241	0	0	Ki67+	 3512 15414
4242	0	0	Ki67+	 3515 15395
4243	0	0	Ki67+	 3529 14734
4244	0	0	Ki67+	 3543 14703
4245	0	0	Ki67+	 3545 15173
4246	0	0	Ki67+	 3549 15411
4247	0	0	Ki67+	 3552 14812
4248	0	0	Ki67+	 3553 14888
4249	0	0	Ki67+	 3558 14722
4250	0	0	Ki67+	 3559 15391
4251	0	0	Ki67+	 3562 14781
4252	0	0	Ki67+	 3576 14773
4253	0	0	Ki67+	 3576 15248
4254	0	0	Ki67+	 3579 14822
4255	0	0	Ki67+	 3585 15267
4256	0	0	Ki67+	 3589 14717
4257	0	0	Ki67+	 3589 14780
4258	0	0	Ki67+	 3591 15411
4259	0	0	Ki67+	 3595 15128
4260	0	0	Ki67+	 3595 15228
4261	0	0	Ki67+	 3595 15383
4262	0	0	Ki67+	 3602 14707
4263	0	0	Ki67+	 3606 15252
4264	0	0	Ki67+	 3614 14812
4265	0	0	Ki67+	 3620 14734
4266	0	0	Ki67+	 3621 14786
4267	0	0	Ki67+	 3628 15288
4268	0	0	Ki67+	 3630 15409
4269	0	0	Ki67+	 3631 15299
4270	0	0	Ki67+	 3636 14820
4271	0	0	Ki67+	 3639 15383
4272	0	0	Ki67+	 3649 14891
4273	0	0	Ki67+	 3657 15333
4274	0	0	Ki67+	 3663 15290
4275	0	0	Ki67+	 3664 15373
4276	0	0	Ki67+	 3667 15244
4277	0	0	Ki67+	 3673 15183
4278	0	0	Ki67+	 3676 14981
4279	0	0	Ki67+	 3678 15245
4280	0	0	Ki67+	 3680 14692
4281	0	0	Ki67+	 3690 15205
4282	0	0	Ki67+	 3700 15322
4283	0	0	Ki67+	 3705 14865
4284	0	0	Ki67+	 3705 15335
4285	0	0	Ki67+	 3707 14822
4286	0	0	Ki67+	 3714 14858
4287	0	0	Ki67+	 3715 15434
4288	0	0	Ki67+	 3722 15023
4289	0	0	Ki67+	 3731 15269
4290	0	0	Ki67+	 3732 15247
4291	0	0	Ki67+	 3735 15310
4292	0	0	Ki67+	 3763 15053
4293	0	0	Ki67+	 3766 14886
4294	0	0	Ki67+	 3775 14998
4295	0	0	Ki67+	 3782 15062
4296	0	0	Ki67+	 3785 15020
4297	0	0	Ki67+	 3825 15093
4298	0	0	Ki67+	 3826 14801
4299	0	0	Ki67+	 3837 15002
4300	0	0	Ki67+	 3842 14977
4301	0	0	Ki67+	 3851 15145
4302	0	0	Ki67+	 3862 14756
4303	0	0	Ki67+	 3863 15080
4304	0	0	Ki67+	 3885 15478
4305	0	0	Ki67+	 3925 14755
4306	0	0	Ki67+	 3941 14913
4307	0	0	Ki67+	 3954 14957
4308	0	0	Ki67+	 3962 14827
4309	0	0	Ki67+	 3972 15073
4310	0	0	Ki67+	 3975 15487
4311	0	0	Ki67+	 3977 14984
4312	0	0	Ki67+	 3991 14954
4313	0	0	Ki67+	 3995 15459
4314	0	0	Ki67+	 4000 15060
4315	0	0	Ki67+	 4001 15088
4316	0	0	Ki67+	 4006 15075
4317	0	0	Ki67+	 4008 15101
4318	0	0	Ki67+	 4019 15467
4319	0	0	Ki67+	 4021 15445
4320	0	0	Ki67+	 4023 15059
4321	0	0	Ki67+	 4032 15268
4322	0	0	Ki67+	 4034 15485
4323	0	0	Ki67+	 4083 15487
4324	0	0	Ki67+	 4095 15485
4325	0	0	Ki67+	 4114 15318
4326	0	0	Ki67+	 4120 14689
4327	0	0	Ki67+	 4126 15304
4328	0	0	Ki67+	 4131 15478
4329	0	0	Ki67+	 4133 14690
4330	0	0	Ki67+	 4140 14744
4331	0	0	Ki67+	 4141 15338
4332	0	0	Ki67+	 4167 14942
4333	0	0	Ki67+	 4172 14768
4334	0	0	Ki67+	 4173 15362
4335	0	0	Ki67+	 4184 14738
4336	0	0	Ki67+	 4188 15411
4337	0	0	Ki67+	 4198 14698
4338	0	0	Ki67+	 4198 14748
4339	0	0	Ki67+	 4206 14860
4340	0	0	Ki67+	 3410 16113
4341	0	0	Ki67+	 3411 16132
4342	0	0	Ki67+	 3421 15674
4343	0	0	Ki67+	 3428 16129
4344	0	0	Ki67+	 3433 15617
4345	0	0	Ki67+	 3434 15656
4346	0	0	Ki67+	 3435 15995
4347	0	0	Ki67+	 3436 16047
4348	0	0	Ki67+	 3440 15593
4349	0	0	Ki67+	 3441 15679
4350	0	0	Ki67+	 3449 15662
4351	0	0	Ki67+	 3454 15648
4352	0	0	Ki67+	 3457 15594
4353	0	0	Ki67+	 3458 15584
4354	0	0	Ki67+	 3464 16110
4355	0	0	Ki67+	 3465 15528
4356	0	0	Ki67+	 3476 15698
4357	0	0	Ki67+	 3481 15681
4358	0	0	Ki67+	 3484 16007
4359	0	0	Ki67+	 3487 15993
4360	0	0	Ki67+	 3492 15658
4361	0	0	Ki67+	 3500 15618
4362	0	0	Ki67+	 3502 15651
4363	0	0	Ki67+	 3507 15712
4364	0	0	Ki67+	 3508 15605
4365	0	0	Ki67+	 3512 16136
4366	0	0	Ki67+	 3515 15591
4367	0	0	Ki67+	 3522 16117
4368	0	0	Ki67+	 3540 15745
4369	0	0	Ki67+	 3540 15760
4370	0	0	Ki67+	 3545 16001
4371	0	0	Ki67+	 3549 15912
4372	0	0	Ki67+	 3559 15818
4373	0	0	Ki67+	 3559 15835
4374	0	0	Ki67+	 3569 15847
4375	0	0	Ki67+	 3570 15611
4376	0	0	Ki67+	 3571 16022
4377	0	0	Ki67+	 3576 16159
4378	0	0	Ki67+	 3581 15769
4379	0	0	Ki67+	 3582 15816
4380	0	0	Ki67+	 3588 15957
4381	0	0	Ki67+	 3591 16223
4382	0	0	Ki67+	 3602 15611
4383	0	0	Ki67+	 3604 16225
4384	0	0	Ki67+	 3612 16195
4385	0	0	Ki67+	 3619 15628
4386	0	0	Ki67+	 3622 15863
4387	0	0	Ki67+	 3634 15612
4388	0	0	Ki67+	 3646 16138
4389	0	0	Ki67+	 3656 15847
4390	0	0	Ki67+	 3666 15671
4391	0	0	Ki67+	 3670 16026
4392	0	0	Ki67+	 3673 15978
4393	0	0	Ki67+	 3680 15644
4394	0	0	Ki67+	 3694 16136
4395	0	0	Ki67+	 3697 16155
4396	0	0	Ki67+	 3705 15809
4397	0	0	Ki67+	 3707 15974
4398	0	0	Ki67+	 3717 15735
4399	0	0	Ki67+	 3719 15824
4400	0	0	Ki67+	 3721 15614
4401	0	0	Ki67+	 3724 15675
4402	0	0	Ki67+	 3726 15836
4403	0	0	Ki67+	 3730 15781
4404	0	0	Ki67+	 3731 15639
4405	0	0	Ki67+	 3738 15908
4406	0	0	Ki67+	 3739 16196
4407	0	0	Ki67+	 3740 16283
4408	0	0	Ki67+	 3742 15950
4409	0	0	Ki67+	 3750 16007
4410	0	0	Ki67+	 3754 16026
4411	0	0	Ki67+	 3758 15681
4412	0	0	Ki67+	 3772 15806
4413	0	0	Ki67+	 3777 15920
4414	0	0	Ki67+	 3788 15862
4415	0	0	Ki67+	 3789 15715
4416	0	0	Ki67+	 3791 15964
4417	0	0	Ki67+	 3795 15904
4418	0	0	Ki67+	 3798 16005
4419	0	0	Ki67+	 3803 16076
4420	0	0	Ki67+	 3809 16042
4421	0	0	Ki67+	 3820 16019
4422	0	0	Ki67+	 3820 16067
4423	0	0	Ki67+	 3825 15722
4424	0	0	Ki67+	 3828 15766
4425	0	0	Ki67+	 3835 15706
4426	0	0	Ki67+	 3840 16049
4427	0	0	Ki67+	 3846 15692
4428	0	0	Ki67+	 3846 15833
4429	0	0	Ki67+	 3848 15782
4430	0	0	Ki67+	 3851 16020
4431	0	0	Ki67+	 3867 15990
4432	0	0	Ki67+	 3868 15749
4433	0	0	Ki67+	 3868 15963
4434	0	0	Ki67+	 3878 15721
4435	0	0	Ki67+	 3881 15753
4436	0	0	Ki67+	 3897 15520
4437	0	0	Ki67+	 3919 15990
4438	0	0	Ki67+	 3924 15764
4439	0	0	Ki67+	 3927 15601
4440	0	0	Ki67+	 3936 15836
4441	0	0	Ki67+	 3938 15544
4442	0	0	Ki67+	 3940 15570
4443	0	0	Ki67+	 3945 15968
4444	0	0	Ki67+	 3950 16008
4445	0	0	Ki67+	 3960 15997
4446	0	0	Ki67+	 3960 16041
4447	0	0	Ki67+	 3966 15905
4448	0	0	Ki67+	 3967 15621
4449	0	0	Ki67+	 3969 15503
4450	0	0	Ki67+	 3973 15786
4451	0	0	Ki67+	 3975 15547
4452	0	0	Ki67+	 3978 16005
4453	0	0	Ki67+	 3979 15761
4454	0	0	Ki67+	 3980 15515
4455	0	0	Ki67+	 3984 16020
4456	0	0	Ki67+	 3984 16203
4457	0	0	Ki67+	 3992 15999
4458	0	0	Ki67+	 3994 15594
4459	0	0	Ki67+	 3994 15740
4460	0	0	Ki67+	 3997 15893
4461	0	0	Ki67+	 3998 15616
4462	0	0	Ki67+	 3999 15939
4463	0	0	Ki67+	 4003 15797
4464	0	0	Ki67+	 4005 15548
4465	0	0	Ki67+	 4005 15820
4466	0	0	Ki67+	 4009 15986
4467	0	0	Ki67+	 4014 15495
4468	0	0	Ki67+	 4015 15575
4469	0	0	Ki67+	 4018 15525
4470	0	0	Ki67+	 4021 15799
4471	0	0	Ki67+	 4022 15609
4472	0	0	Ki67+	 4027 15659
4473	0	0	Ki67+	 4029 15918
4474	0	0	Ki67+	 4030 15782
4475	0	0	Ki67+	 4033 15553
4476	0	0	Ki67+	 4035 16009
4477	0	0	Ki67+	 4037 16075
4478	0	0	Ki67+	 4041 15865
4479	0	0	Ki67+	 4043 15599
4480	0	0	Ki67+	 4048 15521
4481	0	0	Ki67+	 4048 15668
4482	0	0	Ki67+	 4053 16240
4483	0	0	Ki67+	 4058 15550
4484	0	0	Ki67+	 4058 15649
4485	0	0	Ki67+	 4059 15622
4486	0	0	Ki67+	 4064 15938
4487	0	0	Ki67+	 4067 15674
4488	0	0	Ki67+	 4071 16063
4489	0	0	Ki67+	 4075 16093
4490	0	0	Ki67+	 4076 16029
4491	0	0	Ki67+	 4081 15853
4492	0	0	Ki67+	 4081 15913
4493	0	0	Ki67+	 4083 15631
4494	0	0	Ki67+	 4089 15652
4495	0	0	Ki67+	 4089 16280
4496	0	0	Ki67+	 4093 15602
4497	0	0	Ki67+	 4099 15518
4498	0	0	Ki67+	 4102 15938
4499	0	0	Ki67+	 4106 16082
4500	0	0	Ki67+	 4107 15634
4501	0	0	Ki67+	 4111 16064
4502	0	0	Ki67+	 4112 15581
4503	0	0	Ki67+	 4112 16039
4504	0	0	Ki67+	 4121 15977
4505	0	0	Ki67+	 4122 16067
4506	0	0	Ki67+	 4124 15528
4507	0	0	Ki67+	 4125 15805
4508	0	0	Ki67+	 4127 15723
4509	0	0	Ki67+	 4129 16014
4510	0	0	Ki67+	 4131 16100
4511	0	0	Ki67+	 4134 16195
4512	0	0	Ki67+	 4137 15610
4513	0	0	Ki67+	 4139 15670
4514	0	0	Ki67+	 4140 15862
4515	0	0	Ki67+	 4144 15895
4516	0	0	Ki67+	 4144 15953
4517	0	0	Ki67+	 4147 15746
4518	0	0	Ki67+	 4150 15849
4519	0	0	Ki67+	 4150 15922
4520	0	0	Ki67+	 4151 15574
4521	0	0	Ki67+	 4151 15652
4522	0	0	Ki67+	 4151 16085
4523	0	0	Ki67+	 4156 15502
4524	0	0	Ki67+	 4158 15602
4525	0	0	Ki67+	 4158 16028
4526	0	0	Ki67+	 4162 15982
4527	0	0	Ki67+	 4163 15653
4528	0	0	Ki67+	 4166 15742
4529	0	0	Ki67+	 4170 15894
4530	0	0	Ki67+	 4176 16132
4531	0	0	Ki67+	 4177 16181
4532	0	0	Ki67+	 4179 15941
4533	0	0	Ki67+	 4181 15824
4534	0	0	Ki67+	 4182 15996
4535	0	0	Ki67+	 4187 15526
4536	0	0	Ki67+	 4191 15916
4537	0	0	Ki67+	 4193 15675
4538	0	0	Ki67+	 4193 15874
4539	0	0	Ki67+	 4195 15513
4540	0	0	Ki67+	 4197 15705
4541	0	0	Ki67+	 4197 15755
4542	0	0	Ki67+	 4199 15969
4543	0	0	Ki67+	 4201 15542
4544	0	0	Ki67+	 4203 15602
4545	0	0	Ki67+	 3418 16538
4546	0	0	Ki67+	 3491 16532
4547	0	0	Ki67+	 3494 16308
4548	0	0	Ki67+	 3507 16315
4549	0	0	Ki67+	 3535 16597
4550	0	0	Ki67+	 3542 16579
4551	0	0	Ki67+	 3557 16587
4552	0	0	Ki67+	 3560 16605
4553	0	0	Ki67+	 3673 16552
4554	0	0	Ki67+	 3675 16577
4555	0	0	Ki67+	 3733 16647
4556	0	0	Ki67+	 3749 16628
4557	0	0	Ki67+	 3916 16633
4558	0	0	Ki67+	 3918 16646
4559	0	0	Ki67+	 3963 16650
4560	0	0	Ki67+	 3982 16564
4561	0	0	Ki67+	 3996 16628
4562	0	0	Ki67+	 4027 16583
4563	0	0	Ki67+	 4046 16631
4564	0	0	Ki67+	 4075 16603
4565	0	0	Ki67+	 4088 16643
4566	0	0	Ki67+	 4126 16606
4567	0	0	Ki67+	 4210 9250
4568	0	0	Ki67+	 4211 9552
4569	0	0	Ki67+	 4211 9573
4570	0	0	Ki67+	 4212 9752
4571	0	0	Ki67+	 4223 9610
4572	0	0	Ki67+	 4224 9518
4573	0	0	Ki67+	 4225 9862
4574	0	0	Ki67+	 4230 9662
4575	0	0	Ki67+	 4233 9583
4576	0	0	Ki67+	 4237 9487
4577	0	0	Ki67+	 4239 9360
4578	0	0	Ki67+	 4242 9565
4579	0	0	Ki67+	 4242 9709
4580	0	0	Ki67+	 4242 9840
4581	0	0	Ki67+	 4246 9620
4582	0	0	Ki67+	 4248 9520
4583	0	0	Ki67+	 4250 9553
4584	0	0	Ki67+	 4250 9657
4585	0	0	Ki67+	 4251 9380
4586	0	0	Ki67+	 4252 9178
4587	0	0	Ki67+	 4256 9612
4588	0	0	Ki67+	 4263 9850
4589	0	0	Ki67+	 4266 9368
4590	0	0	Ki67+	 4271 9532
4591	0	0	Ki67+	 4271 9825
4592	0	0	Ki67+	 4277 9546
4593	0	0	Ki67+	 4278 9577
4594	0	0	Ki67+	 4279 9672
4595	0	0	Ki67+	 4287 9622
4596	0	0	Ki67+	 4290 9525
4597	0	0	Ki67+	 4293 9603
4598	0	0	Ki67+	 4294 9456
4599	0	0	Ki67+	 4301 9505
4600	0	0	Ki67+	 4302 9538
4601	0	0	Ki67+	 4302 9816
4602	0	0	Ki67+	 4304 9219
4603	0	0	Ki67+	 4309 9565
4604	0	0	Ki67+	 4311 9459
4605	0	0	Ki67+	 4312 9596
4606	0	0	Ki67+	 4314 9638
4607	0	0	Ki67+	 4319 9099
4608	0	0	Ki67+	 4324 9866
4609	0	0	Ki67+	 4329 9537
4610	0	0	Ki67+	 4337 9607
4611	0	0	Ki67+	 4340 9390
4612	0	0	Ki67+	 4340 9859
4613	0	0	Ki67+	 4343 9552
4614	0	0	Ki67+	 4349 9664
4615	0	0	Ki67+	 4350 9366
4616	0	0	Ki67+	 4352 9339
4617	0	0	Ki67+	 4354 9224
4618	0	0	Ki67+	 4354 9574
4619	0	0	Ki67+	 4354 9826
4620	0	0	Ki67+	 4356 9592
4621	0	0	Ki67+	 4360 9680
4622	0	0	Ki67+	 4361 9834
4623	0	0	Ki67+	 4365 9559
4624	0	0	Ki67+	 4366 9451
4625	0	0	Ki67+	 4369 9383
4626	0	0	Ki67+	 4372 9545
4627	0	0	Ki67+	 4386 9341
4628	0	0	Ki67+	 4391 9362
4629	0	0	Ki67+	 4398 9674
4630	0	0	Ki67+	 4401 9148
4631	0	0	Ki67+	 4403 9342
4632	0	0	Ki67+	 4404 9441
4633	0	0	Ki67+	 4407 9457
4634	0	0	Ki67+	 4409 9425
4635	0	0	Ki67+	 4411 9383
4636	0	0	Ki67+	 4418 9634
4637	0	0	Ki67+	 4420 9170
4638	0	0	Ki67+	 4420 9273
4639	0	0	Ki67+	 4423 9565
4640	0	0	Ki67+	 4432 9732
4641	0	0	Ki67+	 4433 9539
4642	0	0	Ki67+	 4438 9429
4643	0	0	Ki67+	 4439 9368
4644	0	0	Ki67+	 4441 9419
4645	0	0	Ki67+	 4442 9350
4646	0	0	Ki67+	 4446 9635
4647	0	0	Ki67+	 4450 9326
4648	0	0	Ki67+	 4457 9486
4649	0	0	Ki67+	 4458 9502
4650	0	0	Ki67+	 4460 9169
4651	0	0	Ki67+	 4460 9602
4652	0	0	Ki67+	 4462 9414
4653	0	0	Ki67+	 4464 9555
4654	0	0	Ki67+	 4464 9624
4655	0	0	Ki67+	 4466 9838
4656	0	0	Ki67+	 4472 9592
4657	0	0	Ki67+	 4478 9344
4658	0	0	Ki67+	 4485 9578
4659	0	0	Ki67+	 4487 9804
4660	0	0	Ki67+	 4490 9843
4661	0	0	Ki67+	 4491 9366
4662	0	0	Ki67+	 4498 9298
4663	0	0	Ki67+	 4499 9810
4664	0	0	Ki67+	 4502 9844
4665	0	0	Ki67+	 4503 9337
4666	0	0	Ki67+	 4514 9707
4667	0	0	Ki67+	 4515 9778
4668	0	0	Ki67+	 4520 9527
4669	0	0	Ki67+	 4524 9864
4670	0	0	Ki67+	 4527 9319
4671	0	0	Ki67+	 4530 9828
4672	0	0	Ki67+	 4533 9796
4673	0	0	Ki67+	 4535 9679
4674	0	0	Ki67+	 4536 9761
4675	0	0	Ki67+	 4538 9707
4676	0	0	Ki67+	 4542 9849
4677	0	0	Ki67+	 4552 9698
4678	0	0	Ki67+	 4559 9796
4679	0	0	Ki67+	 4562 9781
4680	0	0	Ki67+	 4564 9825
4681	0	0	Ki67+	 4572 9709
4682	0	0	Ki67+	 4574 9764
4683	0	0	Ki67+	 4576 9864
4684	0	0	Ki67+	 4578 9732
4685	0	0	Ki67+	 4588 9834
4686	0	0	Ki67+	 4596 9658
4687	0	0	Ki67+	 4600 9819
4688	0	0	Ki67+	 4604 9717
4689	0	0	Ki67+	 4613 9700
4690	0	0	Ki67+	 4614 9761
4691	0	0	Ki67+	 4616 9367
4692	0	0	Ki67+	 4618 9252
4693	0	0	Ki67+	 4621 9853
4694	0	0	Ki67+	 4622 9792
4695	0	0	Ki67+	 4625 9727
4696	0	0	Ki67+	 4627 9684
4697	0	0	Ki67+	 4628 9217
4698	0	0	Ki67+	 4630 9760
4699	0	0	Ki67+	 4631 9825
4700	0	0	Ki67+	 4641 9272
4701	0	0	Ki67+	 4647 9263
4702	0	0	Ki67+	 4648 9858
4703	0	0	Ki67+	 4652 9713
4704	0	0	Ki67+	 4653 9686
4705	0	0	Ki67+	 4657 9769
4706	0	0	Ki67+	 4661 9217
4707	0	0	Ki67+	 4671 9796
4708	0	0	Ki67+	 4677 9221
4709	0	0	Ki67+	 4684 9709
4710	0	0	Ki67+	 4686 9362
4711	0	0	Ki67+	 4688 9841
4712	0	0	Ki67+	 4697 9706
4713	0	0	Ki67+	 4707 9324
4714	0	0	Ki67+	 4708 9356
4715	0	0	Ki67+	 4711 9268
4716	0	0	Ki67+	 4714 9810
4717	0	0	Ki67+	 4715 9414
4718	0	0	Ki67+	 4716 9383
4719	0	0	Ki67+	 4716 9827
4720	0	0	Ki67+	 4718 9227
4721	0	0	Ki67+	 4718 9792
4722	0	0	Ki67+	 4724 9865
4723	0	0	Ki67+	 4734 9344
4724	0	0	Ki67+	 4736 9325
4725	0	0	Ki67+	 4738 9199
4726	0	0	Ki67+	 4739 9358
4727	0	0	Ki67+	 4740 9282
4728	0	0	Ki67+	 4740 9400
4729	0	0	Ki67+	 4741 9807
4730	0	0	Ki67+	 4744 9295
4731	0	0	Ki67+	 4744 9742
4732	0	0	Ki67+	 4744 9773
4733	0	0	Ki67+	 4747 9236
4734	0	0	Ki67+	 4754 9838
4735	0	0	Ki67+	 4764 9798
4736	0	0	Ki67+	 4765 9144
4737	0	0	Ki67+	 4767 9345
4738	0	0	Ki67+	 4768 9768
4739	0	0	Ki67+	 4769 9811
4740	0	0	Ki67+	 4770 9356
4741	0	0	Ki67+	 4773 9386
4742	0	0	Ki67+	 4774 9201
4743	0	0	Ki67+	 4776 9735
4744	0	0	Ki67+	 4781 9755
4745	0	0	Ki67+	 4783 9821
4746	0	0	Ki67+	 4783 9842
4747	0	0	Ki67+	 4784 9305
4748	0	0	Ki67+	 4791 9225
4749	0	0	Ki67+	 4793 9277
4750	0	0	Ki67+	 4793 9406
4751	0	0	Ki67+	 4795 9244
4752	0	0	Ki67+	 4796 9390
4753	0	0	Ki67+	 4798 9790
4754	0	0	Ki67+	 4799 9762
4755	0	0	Ki67+	 4802 9114
4756	0	0	Ki67+	 4806 9858
4757	0	0	Ki67+	 4819 9738
4758	0	0	Ki67+	 4821 9434
4759	0	0	Ki67+	 4822 9213
4760	0	0	Ki67+	 4822 9837
4761	0	0	Ki67+	 4823 9391
4762	0	0	Ki67+	 4829 9749
4763	0	0	Ki67+	 4833 9440
4764	0	0	Ki67+	 4837 9429
4765	0	0	Ki67+	 4839 9405
4766	0	0	Ki67+	 4839 9805
4767	0	0	Ki67+	 4849 9357
4768	0	0	Ki67+	 4854 9206
4769	0	0	Ki67+	 4855 9800
4770	0	0	Ki67+	 4856 9216
4771	0	0	Ki67+	 4856 9383
4772	0	0	Ki67+	 4856 9870
4773	0	0	Ki67+	 4858 9767
4774	0	0	Ki67+	 4863 9439
4775	0	0	Ki67+	 4866 9498
4776	0	0	Ki67+	 4868 9804
4777	0	0	Ki67+	 4872 9381
4778	0	0	Ki67+	 4874 9840
4779	0	0	Ki67+	 4881 9806
4780	0	0	Ki67+	 4885 9436
4781	0	0	Ki67+	 4887 9360
4782	0	0	Ki67+	 4889 9386
4783	0	0	Ki67+	 4897 9438
4784	0	0	Ki67+	 4897 9871
4785	0	0	Ki67+	 4898 9410
4786	0	0	Ki67+	 4908 9346
4787	0	0	Ki67+	 4910 9198
4788	0	0	Ki67+	 4919 9390
4789	0	0	Ki67+	 4922 9363
4790	0	0	Ki67+	 4923 9158
4791	0	0	Ki67+	 4924 9806
4792	0	0	Ki67+	 4926 9835
4793	0	0	Ki67+	 4927 9307
4794	0	0	Ki67+	 4930 9331
4795	0	0	Ki67+	 4932 9435
4796	0	0	Ki67+	 4934 9870
4797	0	0	Ki67+	 4938 9205
4798	0	0	Ki67+	 4943 9189
4799	0	0	Ki67+	 4949 9364
4800	0	0	Ki67+	 4950 9298
4801	0	0	Ki67+	 4950 9381
4802	0	0	Ki67+	 4952 9815
4803	0	0	Ki67+	 4956 9314
4804	0	0	Ki67+	 4958 9223
4805	0	0	Ki67+	 4958 9253
4806	0	0	Ki67+	 4960 9856
4807	0	0	Ki67+	 4967 9189
4808	0	0	Ki67+	 4967 9296
4809	0	0	Ki67+	 4969 9415
4810	0	0	Ki67+	 4976 9340
4811	0	0	Ki67+	 4983 9363
4812	0	0	Ki67+	 4986 9236
4813	0	0	Ki67+	 4989 9387
4814	0	0	Ki67+	 4991 9198
4815	0	0	Ki67+	 4997 9287
4816	0	0	Ki67+	 4998 9234
4817	0	0	Ki67+	 5004 9200
4818	0	0	Ki67+	 5005 9357
4819	0	0	Ki67+	 4209 10064
4820	0	0	Ki67+	 4214 10621
4821	0	0	Ki67+	 4216 9893
4822	0	0	Ki67+	 4218 10430
4823	0	0	Ki67+	 4219 10415
4824	0	0	Ki67+	 4220 10074
4825	0	0	Ki67+	 4229 10040
4826	0	0	Ki67+	 4229 10569
4827	0	0	Ki67+	 4230 9982
4828	0	0	Ki67+	 4230 10228
4829	0	0	Ki67+	 4231 10405
4830	0	0	Ki67+	 4231 10468
4831	0	0	Ki67+	 4234 10269
4832	0	0	Ki67+	 4234 10381
4833	0	0	Ki67+	 4240 10446
4834	0	0	Ki67+	 4247 9877
4835	0	0	Ki67+	 4247 10577
4836	0	0	Ki67+	 4249 9941
4837	0	0	Ki67+	 4250 9963
4838	0	0	Ki67+	 4253 10426
4839	0	0	Ki67+	 4255 10179
4840	0	0	Ki67+	 4257 10285
4841	0	0	Ki67+	 4258 9910
4842	0	0	Ki67+	 4258 10373
4843	0	0	Ki67+	 4259 10036
4844	0	0	Ki67+	 4263 10001
4845	0	0	Ki67+	 4263 10454
4846	0	0	Ki67+	 4263 10606
4847	0	0	Ki67+	 4264 9980
4848	0	0	Ki67+	 4269 10400
4849	0	0	Ki67+	 4270 10542
4850	0	0	Ki67+	 4272 10599
4851	0	0	Ki67+	 4276 10139
4852	0	0	Ki67+	 4276 10372
4853	0	0	Ki67+	 4277 10250
4854	0	0	Ki67+	 4281 10445
4855	0	0	Ki67+	 4283 10007
4856	0	0	Ki67+	 4284 10154
4857	0	0	Ki67+	 4291 10395
4858	0	0	Ki67+	 4292 10458
4859	0	0	Ki67+	 4292 10545
4860	0	0	Ki67+	 4295 10270
4861	0	0	Ki67+	 4296 10586
4862	0	0	Ki67+	 4298 10140
4863	0	0	Ki67+	 4301 9955
4864	0	0	Ki67+	 4302 10376
4865	0	0	Ki67+	 4305 10254
4866	0	0	Ki67+	 4306 10084
4867	0	0	Ki67+	 4307 10420
4868	0	0	Ki67+	 4311 10618
4869	0	0	Ki67+	 4313 10520
4870	0	0	Ki67+	 4315 9921
4871	0	0	Ki67+	 4316 10115
4872	0	0	Ki67+	 4320 10337
4873	0	0	Ki67+	 4322 10077
4874	0	0	Ki67+	 4324 10400
4875	0	0	Ki67+	 4325 10472
4876	0	0	Ki67+	 4325 10565
4877	0	0	Ki67+	 4326 9972
4878	0	0	Ki67+	 4326 10356
4879	0	0	Ki67+	 4328 10526
4880	0	0	Ki67+	 4329 9928
4881	0	0	Ki67+	 4329 10440
4882	0	0	Ki67+	 4331 9956
4883	0	0	Ki67+	 4331 10162
4884	0	0	Ki67+	 4332 10385
4885	0	0	Ki67+	 4334 10137
4886	0	0	Ki67+	 4335 10499
4887	0	0	Ki67+	 4337 10094
4888	0	0	Ki67+	 4339 10219
4889	0	0	Ki67+	 4342 10046
4890	0	0	Ki67+	 4343 10404
4891	0	0	Ki67+	 4344 10074
4892	0	0	Ki67+	 4345 10551
4893	0	0	Ki67+	 4347 9896
4894	0	0	Ki67+	 4350 9931
4895	0	0	Ki67+	 4351 10360
4896	0	0	Ki67+	 4361 10320
4897	0	0	Ki67+	 4362 10246
4898	0	0	Ki67+	 4363 10520
4899	0	0	Ki67+	 4369 10654
4900	0	0	Ki67+	 4371 10390
4901	0	0	Ki67+	 4372 10558
4902	0	0	Ki67+	 4373 10190
4903	0	0	Ki67+	 4380 10223
4904	0	0	Ki67+	 4387 10132
4905	0	0	Ki67+	 4389 10335
4906	0	0	Ki67+	 4391 10496
4907	0	0	Ki67+	 4392 10048
4908	0	0	Ki67+	 4392 10169
4909	0	0	Ki67+	 4394 10632
4910	0	0	Ki67+	 4397 10509
4911	0	0	Ki67+	 4402 10202
4912	0	0	Ki67+	 4410 10548
4913	0	0	Ki67+	 4411 10030
4914	0	0	Ki67+	 4412 10362
4915	0	0	Ki67+	 4412 10469
4916	0	0	Ki67+	 4412 10481
4917	0	0	Ki67+	 4419 10326
4918	0	0	Ki67+	 4421 10572
4919	0	0	Ki67+	 4423 9955
4920	0	0	Ki67+	 4424 10036
4921	0	0	Ki67+	 4424 10153
4922	0	0	Ki67+	 4424 10525
4923	0	0	Ki67+	 4426 10004
4924	0	0	Ki67+	 4434 10168
4925	0	0	Ki67+	 4435 10373
4926	0	0	Ki67+	 4436 10015
4927	0	0	Ki67+	 4436 10214
4928	0	0	Ki67+	 4438 9973
4929	0	0	Ki67+	 4442 9946
4930	0	0	Ki67+	 4446 10103
4931	0	0	Ki67+	 4446 10353
4932	0	0	Ki67+	 4447 10509
4933	0	0	Ki67+	 4452 10328
4934	0	0	Ki67+	 4460 10150
4935	0	0	Ki67+	 4460 10479
4936	0	0	Ki67+	 4465 10197
4937	0	0	Ki67+	 4465 10389
4938	0	0	Ki67+	 4469 10131
4939	0	0	Ki67+	 4470 10157
4940	0	0	Ki67+	 4472 9971
4941	0	0	Ki67+	 4475 10144
4942	0	0	Ki67+	 4479 9911
4943	0	0	Ki67+	 4479 10360
4944	0	0	Ki67+	 4480 10427
4945	0	0	Ki67+	 4483 10010
4946	0	0	Ki67+	 4483 10327
4947	0	0	Ki67+	 4483 10579
4948	0	0	Ki67+	 4484 10608
4949	0	0	Ki67+	 4485 9887
4950	0	0	Ki67+	 4486 9985
4951	0	0	Ki67+	 4486 10216
4952	0	0	Ki67+	 4487 9936
4953	0	0	Ki67+	 4490 10466
4954	0	0	Ki67+	 4494 10549
4955	0	0	Ki67+	 4495 10506
4956	0	0	Ki67+	 4498 9950
4957	0	0	Ki67+	 4498 10125
4958	0	0	Ki67+	 4500 10180
4959	0	0	Ki67+	 4500 10385
4960	0	0	Ki67+	 4506 10081
4961	0	0	Ki67+	 4507 9915
4962	0	0	Ki67+	 4507 10394
4963	0	0	Ki67+	 4510 10371
4964	0	0	Ki67+	 4513 9888
4965	0	0	Ki67+	 4516 10482
4966	0	0	Ki67+	 4519 10554
4967	0	0	Ki67+	 4525 10585
4968	0	0	Ki67+	 4528 9918
4969	0	0	Ki67+	 4530 10626
4970	0	0	Ki67+	 4532 10520
4971	0	0	Ki67+	 4533 9967
4972	0	0	Ki67+	 4536 9988
4973	0	0	Ki67+	 4536 10012
4974	0	0	Ki67+	 4536 10306
4975	0	0	Ki67+	 4540 10404
4976	0	0	Ki67+	 4543 10102
4977	0	0	Ki67+	 4543 10330
4978	0	0	Ki67+	 4543 10549
4979	0	0	Ki67+	 4544 10065
4980	0	0	Ki67+	 4548 9895
4981	0	0	Ki67+	 4551 10472
4982	0	0	Ki67+	 4554 10441
4983	0	0	Ki67+	 4557 10003
4984	0	0	Ki67+	 4557 10280
4985	0	0	Ki67+	 4561 10027
4986	0	0	Ki67+	 4562 10509
4987	0	0	Ki67+	 4563 10359
4988	0	0	Ki67+	 4565 10314
4989	0	0	Ki67+	 4565 10402
4990	0	0	Ki67+	 4566 10424
4991	0	0	Ki67+	 4566 10464
4992	0	0	Ki67+	 4569 10092
4993	0	0	Ki67+	 4571 10011
4994	0	0	Ki67+	 4571 10269
4995	0	0	Ki67+	 4571 10328
4996	0	0	Ki67+	 4574 10039
4997	0	0	Ki67+	 4577 10504
4998	0	0	Ki67+	 4579 10528
4999	0	0	Ki67+	 4579 10596
5000	0	0	Ki67+	 4583 9988
5001	0	0	Ki67+	 4584 9885
5002	0	0	Ki67+	 4585 9897
5003	0	0	Ki67+	 4586 10028
5004	0	0	Ki67+	 4588 9961
5005	0	0	Ki67+	 4590 10381
5006	0	0	Ki67+	 4594 10242
5007	0	0	Ki67+	 4594 10476
5008	0	0	Ki67+	 4597 10273
5009	0	0	Ki67+	 4599 10435
5010	0	0	Ki67+	 4601 10632
5011	0	0	Ki67+	 4604 10516
5012	0	0	Ki67+	 4610 10052
5013	0	0	Ki67+	 4611 10579
5014	0	0	Ki67+	 4615 10386
5015	0	0	Ki67+	 4622 10263
5016	0	0	Ki67+	 4623 10410
5017	0	0	Ki67+	 4625 10086
5018	0	0	Ki67+	 4626 10233
5019	0	0	Ki67+	 4627 9873
5020	0	0	Ki67+	 4633 9972
5021	0	0	Ki67+	 4638 10097
5022	0	0	Ki67+	 4642 10218
5023	0	0	Ki67+	 4644 10624
5024	0	0	Ki67+	 4645 9997
5025	0	0	Ki67+	 4646 10180
5026	0	0	Ki67+	 4647 10357
5027	0	0	Ki67+	 4649 10396
5028	0	0	Ki67+	 4651 10650
5029	0	0	Ki67+	 4654 10331
5030	0	0	Ki67+	 4655 10241
5031	0	0	Ki67+	 4657 9982
5032	0	0	Ki67+	 4657 10094
5033	0	0	Ki67+	 4664 9999
5034	0	0	Ki67+	 4667 10421
5035	0	0	Ki67+	 4677 10364
5036	0	0	Ki67+	 4679 10260
5037	0	0	Ki67+	 4683 9909
5038	0	0	Ki67+	 4683 10018
5039	0	0	Ki67+	 4684 10050
5040	0	0	Ki67+	 4685 9957
5041	0	0	Ki67+	 4685 10332
5042	0	0	Ki67+	 4686 10529
5043	0	0	Ki67+	 4688 10072
5044	0	0	Ki67+	 4688 10382
5045	0	0	Ki67+	 4689 9984
5046	0	0	Ki67+	 4691 10301
5047	0	0	Ki67+	 4694 10226
5048	0	0	Ki67+	 4695 10285
5049	0	0	Ki67+	 4697 10423
5050	0	0	Ki67+	 4698 10504
5051	0	0	Ki67+	 4703 10355
5052	0	0	Ki67+	 4705 9881
5053	0	0	Ki67+	 4706 10468
5054	0	0	Ki67+	 4710 10528
5055	0	0	Ki67+	 4712 10395
5056	0	0	Ki67+	 4714 10316
5057	0	0	Ki67+	 4715 9977
5058	0	0	Ki67+	 4715 10252
5059	0	0	Ki67+	 4716 10539
5060	0	0	Ki67+	 4721 10669
5061	0	0	Ki67+	 4724 9895
5062	0	0	Ki67+	 4725 10376
5063	0	0	Ki67+	 4726 10649
5064	0	0	Ki67+	 4727 9931
5065	0	0	Ki67+	 4728 10346
5066	0	0	Ki67+	 4730 9881
5067	0	0	Ki67+	 4730 10269
5068	0	0	Ki67+	 4730 10402
5069	0	0	Ki67+	 4732 10463
5070	0	0	Ki67+	 4734 9968
5071	0	0	Ki67+	 4734 10310
5072	0	0	Ki67+	 4737 10083
5073	0	0	Ki67+	 4746 10497
5074	0	0	Ki67+	 4749 10094
5075	0	0	Ki67+	 4749 10527
5076	0	0	Ki67+	 4749 10602
5077	0	0	Ki67+	 4750 10004
5078	0	0	Ki67+	 4751 9944
5079	0	0	Ki67+	 4756 10295
5080	0	0	Ki67+	 4757 10394
5081	0	0	Ki67+	 4758 10356
5082	0	0	Ki67+	 4761 9873
5083	0	0	Ki67+	 4764 10320
5084	0	0	Ki67+	 4766 9908
5085	0	0	Ki67+	 4770 10431
5086	0	0	Ki67+	 4771 10447
5087	0	0	Ki67+	 4773 10379
5088	0	0	Ki67+	 4773 10633
5089	0	0	Ki67+	 4774 10057
5090	0	0	Ki67+	 4776 10605
5091	0	0	Ki67+	 4777 10572
5092	0	0	Ki67+	 4780 10281
5093	0	0	Ki67+	 4781 9880
5094	0	0	Ki67+	 4781 9988
5095	0	0	Ki67+	 4782 9933
5096	0	0	Ki67+	 4782 10104
5097	0	0	Ki67+	 4783 9968
5098	0	0	Ki67+	 4788 10344
5099	0	0	Ki67+	 4791 10409
5100	0	0	Ki67+	 4792 10315
5101	0	0	Ki67+	 4793 9904
5102	0	0	Ki67+	 4794 10363
5103	0	0	Ki67+	 4797 10034
5104	0	0	Ki67+	 4797 10597
5105	0	0	Ki67+	 4802 9992
5106	0	0	Ki67+	 4804 10294
5107	0	0	Ki67+	 4806 10525
5108	0	0	Ki67+	 4808 10344
5109	0	0	Ki67+	 4810 10318
5110	0	0	Ki67+	 4812 10023
5111	0	0	Ki67+	 4813 10271
5112	0	0	Ki67+	 4814 10564
5113	0	0	Ki67+	 4815 9957
5114	0	0	Ki67+	 4818 9878
5115	0	0	Ki67+	 4820 9897
5116	0	0	Ki67+	 4822 10463
5117	0	0	Ki67+	 4824 10378
5118	0	0	Ki67+	 4828 10034
5119	0	0	Ki67+	 4830 10472
5120	0	0	Ki67+	 4834 10410
5121	0	0	Ki67+	 4836 10341
5122	0	0	Ki67+	 4838 9924
5123	0	0	Ki67+	 4838 10558
5124	0	0	Ki67+	 4840 9893
5125	0	0	Ki67+	 4842 9950
5126	0	0	Ki67+	 4842 10108
5127	0	0	Ki67+	 4846 9994
5128	0	0	Ki67+	 4846 10318
5129	0	0	Ki67+	 4848 10023
5130	0	0	Ki67+	 4850 10368
5131	0	0	Ki67+	 4851 10423
5132	0	0	Ki67+	 4852 10079
5133	0	0	Ki67+	 4855 10111
5134	0	0	Ki67+	 4858 10385
5135	0	0	Ki67+	 4863 10476
5136	0	0	Ki67+	 4865 9951
5137	0	0	Ki67+	 4867 10311
5138	0	0	Ki67+	 4867 10336
5139	0	0	Ki67+	 4869 9902
5140	0	0	Ki67+	 4872 10453
5141	0	0	Ki67+	 4875 10318
5142	0	0	Ki67+	 4878 9981
5143	0	0	Ki67+	 4878 10419
5144	0	0	Ki67+	 4879 10000
5145	0	0	Ki67+	 4880 10061
5146	0	0	Ki67+	 4880 10080
5147	0	0	Ki67+	 4881 9928
5148	0	0	Ki67+	 4886 10149
5149	0	0	Ki67+	 4888 10402
5150	0	0	Ki67+	 4890 10105
5151	0	0	Ki67+	 4891 10130
5152	0	0	Ki67+	 4893 10353
5153	0	0	Ki67+	 4894 10452
5154	0	0	Ki67+	 4896 10482
5155	0	0	Ki67+	 4898 10394
5156	0	0	Ki67+	 4899 9987
5157	0	0	Ki67+	 4900 10100
5158	0	0	Ki67+	 4902 10127
5159	0	0	Ki67+	 4903 10335
5160	0	0	Ki67+	 4906 9938
5161	0	0	Ki67+	 4908 10306
5162	0	0	Ki67+	 4911 10431
5163	0	0	Ki67+	 4915 9958
5164	0	0	Ki67+	 4916 10469
5165	0	0	Ki67+	 4919 10076
5166	0	0	Ki67+	 4919 10155
5167	0	0	Ki67+	 4922 10376
5168	0	0	Ki67+	 4926 9936
5169	0	0	Ki67+	 4927 10327
5170	0	0	Ki67+	 4928 10416
5171	0	0	Ki67+	 4932 10132
5172	0	0	Ki67+	 4933 10351
5173	0	0	Ki67+	 4934 10103
5174	0	0	Ki67+	 4936 9910
5175	0	0	Ki67+	 4937 10384
5176	0	0	Ki67+	 4941 10339
5177	0	0	Ki67+	 4941 10439
5178	0	0	Ki67+	 4942 9972
5179	0	0	Ki67+	 4943 10421
5180	0	0	Ki67+	 4944 10486
5181	0	0	Ki67+	 4947 10060
5182	0	0	Ki67+	 4953 9885
5183	0	0	Ki67+	 4954 10139
5184	0	0	Ki67+	 4958 10166
5185	0	0	Ki67+	 4963 10076
5186	0	0	Ki67+	 4973 9937
5187	0	0	Ki67+	 4973 10670
5188	0	0	Ki67+	 4976 10069
5189	0	0	Ki67+	 4979 10652
5190	0	0	Ki67+	 4982 9975
5191	0	0	Ki67+	 4982 10147
5192	0	0	Ki67+	 4985 10094
5193	0	0	Ki67+	 5000 10015
5194	0	0	Ki67+	 5002 9957
5195	0	0	Ki67+	 5006 9897
5196	0	0	Ki67+	 4209 11120
5197	0	0	Ki67+	 4209 11193
5198	0	0	Ki67+	 4212 11148
5199	0	0	Ki67+	 4213 10886
5200	0	0	Ki67+	 4215 10909
5201	0	0	Ki67+	 4219 10927
5202	0	0	Ki67+	 4219 11250
5203	0	0	Ki67+	 4219 11292
5204	0	0	Ki67+	 4220 11132
5205	0	0	Ki67+	 4221 10781
5206	0	0	Ki67+	 4222 11200
5207	0	0	Ki67+	 4226 11371
5208	0	0	Ki67+	 4228 10760
5209	0	0	Ki67+	 4229 11414
5210	0	0	Ki67+	 4231 11212
5211	0	0	Ki67+	 4232 11450
5212	0	0	Ki67+	 4237 10860
5213	0	0	Ki67+	 4239 10795
5214	0	0	Ki67+	 4241 10827
5215	0	0	Ki67+	 4241 11100
5216	0	0	Ki67+	 4247 11241
5217	0	0	Ki67+	 4252 10881
5218	0	0	Ki67+	 4253 10902
5219	0	0	Ki67+	 4255 11174
5220	0	0	Ki67+	 4258 11380
5221	0	0	Ki67+	 4263 11279
5222	0	0	Ki67+	 4265 10765
5223	0	0	Ki67+	 4272 11045
5224	0	0	Ki67+	 4276 11129
5225	0	0	Ki67+	 4279 10838
5226	0	0	Ki67+	 4281 11109
5227	0	0	Ki67+	 4284 10849
5228	0	0	Ki67+	 4287 11381
5229	0	0	Ki67+	 4288 10865
5230	0	0	Ki67+	 4289 11312
5231	0	0	Ki67+	 4292 10742
5232	0	0	Ki67+	 4292 11181
5233	0	0	Ki67+	 4293 11152
5234	0	0	Ki67+	 4294 11420
5235	0	0	Ki67+	 4296 11341
5236	0	0	Ki67+	 4299 10797
5237	0	0	Ki67+	 4306 10727
5238	0	0	Ki67+	 4306 11383
5239	0	0	Ki67+	 4309 10761
5240	0	0	Ki67+	 4309 11279
5241	0	0	Ki67+	 4313 11044
5242	0	0	Ki67+	 4318 10792
5243	0	0	Ki67+	 4318 11194
5244	0	0	Ki67+	 4333 11079
5245	0	0	Ki67+	 4334 11242
5246	0	0	Ki67+	 4338 11149
5247	0	0	Ki67+	 4339 11284
5248	0	0	Ki67+	 4341 11371
5249	0	0	Ki67+	 4347 11246
5250	0	0	Ki67+	 4350 10758
5251	0	0	Ki67+	 4352 11133
5252	0	0	Ki67+	 4353 11022
5253	0	0	Ki67+	 4353 11100
5254	0	0	Ki67+	 4355 10822
5255	0	0	Ki67+	 4357 11214
5256	0	0	Ki67+	 4361 10850
5257	0	0	Ki67+	 4364 11167
5258	0	0	Ki67+	 4365 10789
5259	0	0	Ki67+	 4365 11058
5260	0	0	Ki67+	 4368 11269
5261	0	0	Ki67+	 4370 11182
5262	0	0	Ki67+	 4371 10819
5263	0	0	Ki67+	 4373 11453
5264	0	0	Ki67+	 4374 11131
5265	0	0	Ki67+	 4375 10740
5266	0	0	Ki67+	 4378 11294
5267	0	0	Ki67+	 4386 10757
5268	0	0	Ki67+	 4386 11310
5269	0	0	Ki67+	 4387 11141
5270	0	0	Ki67+	 4390 11038
5271	0	0	Ki67+	 4390 11214
5272	0	0	Ki67+	 4390 11376
5273	0	0	Ki67+	 4390 11458
5274	0	0	Ki67+	 4391 10741
5275	0	0	Ki67+	 4394 11076
5276	0	0	Ki67+	 4394 11245
5277	0	0	Ki67+	 4395 10714
5278	0	0	Ki67+	 4395 10786
5279	0	0	Ki67+	 4395 11088
5280	0	0	Ki67+	 4396 11107
5281	0	0	Ki67+	 4396 11280
5282	0	0	Ki67+	 4399 11323
5283	0	0	Ki67+	 4409 11007
5284	0	0	Ki67+	 4411 11391
5285	0	0	Ki67+	 4412 11268
5286	0	0	Ki67+	 4413 11437
5287	0	0	Ki67+	 4420 10996
5288	0	0	Ki67+	 4423 10711
5289	0	0	Ki67+	 4426 10679
5290	0	0	Ki67+	 4428 10789
5291	0	0	Ki67+	 4430 11136
5292	0	0	Ki67+	 4431 11369
5293	0	0	Ki67+	 4432 11041
5294	0	0	Ki67+	 4438 10748
5295	0	0	Ki67+	 4439 11426
5296	0	0	Ki67+	 4444 10766
5297	0	0	Ki67+	 4456 11314
5298	0	0	Ki67+	 4457 10795
5299	0	0	Ki67+	 4466 10816
5300	0	0	Ki67+	 4467 10703
5301	0	0	Ki67+	 4467 11102
5302	0	0	Ki67+	 4472 10993
5303	0	0	Ki67+	 4473 11457
5304	0	0	Ki67+	 4474 11085
5305	0	0	Ki67+	 4478 10698
5306	0	0	Ki67+	 4479 10753
5307	0	0	Ki67+	 4480 10972
5308	0	0	Ki67+	 4480 11306
5309	0	0	Ki67+	 4481 11253
5310	0	0	Ki67+	 4481 11335
5311	0	0	Ki67+	 4489 11198
5312	0	0	Ki67+	 4490 11277
5313	0	0	Ki67+	 4492 11026
5314	0	0	Ki67+	 4502 10735
5315	0	0	Ki67+	 4503 11241
5316	0	0	Ki67+	 4504 11259
5317	0	0	Ki67+	 4511 10826
5318	0	0	Ki67+	 4516 11110
5319	0	0	Ki67+	 4527 10829
5320	0	0	Ki67+	 4535 11037
5321	0	0	Ki67+	 4536 11265
5322	0	0	Ki67+	 4537 11075
5323	0	0	Ki67+	 4552 11021
5324	0	0	Ki67+	 4554 11219
5325	0	0	Ki67+	 4556 11051
5326	0	0	Ki67+	 4558 11152
5327	0	0	Ki67+	 4568 11125
5328	0	0	Ki67+	 4570 11227
5329	0	0	Ki67+	 4571 10981
5330	0	0	Ki67+	 4575 11265
5331	0	0	Ki67+	 4579 11085
5332	0	0	Ki67+	 4582 11050
5333	0	0	Ki67+	 4583 10791
5334	0	0	Ki67+	 4587 10987
5335	0	0	Ki67+	 4587 11218
5336	0	0	Ki67+	 4594 11040
5337	0	0	Ki67+	 4601 11059
5338	0	0	Ki67+	 4601 11098
5339	0	0	Ki67+	 4602 11267
5340	0	0	Ki67+	 4615 11234
5341	0	0	Ki67+	 4621 11176
5342	0	0	Ki67+	 4624 11050
5343	0	0	Ki67+	 4625 10758
5344	0	0	Ki67+	 4632 10677
5345	0	0	Ki67+	 4635 11092
5346	0	0	Ki67+	 4635 11139
5347	0	0	Ki67+	 4635 11185
5348	0	0	Ki67+	 4639 11058
5349	0	0	Ki67+	 4645 11232
5350	0	0	Ki67+	 4646 11023
5351	0	0	Ki67+	 4646 11103
5352	0	0	Ki67+	 4650 10758
5353	0	0	Ki67+	 4650 10971
5354	0	0	Ki67+	 4654 11165
5355	0	0	Ki67+	 4659 10742
5356	0	0	Ki67+	 4659 11409
5357	0	0	Ki67+	 4660 10708
5358	0	0	Ki67+	 4666 11219
5359	0	0	Ki67+	 4666 11451
5360	0	0	Ki67+	 4671 11025
5361	0	0	Ki67+	 4675 11065
5362	0	0	Ki67+	 4676 11101
5363	0	0	Ki67+	 4682 11364
5364	0	0	Ki67+	 4682 11402
5365	0	0	Ki67+	 4685 11129
5366	0	0	Ki67+	 4687 11340
5367	0	0	Ki67+	 4694 11068
5368	0	0	Ki67+	 4699 10684
5369	0	0	Ki67+	 4702 11463
5370	0	0	Ki67+	 4704 11081
5371	0	0	Ki67+	 4705 11315
5372	0	0	Ki67+	 4706 11198
5373	0	0	Ki67+	 4707 11445
5374	0	0	Ki67+	 4708 10700
5375	0	0	Ki67+	 4709 11369
5376	0	0	Ki67+	 4712 11111
5377	0	0	Ki67+	 4713 11159
5378	0	0	Ki67+	 4717 11177
5379	0	0	Ki67+	 4718 11326
5380	0	0	Ki67+	 4726 11038
5381	0	0	Ki67+	 4727 11287
5382	0	0	Ki67+	 4733 10679
5383	0	0	Ki67+	 4740 11303
5384	0	0	Ki67+	 4741 11086
5385	0	0	Ki67+	 4742 11291
5386	0	0	Ki67+	 4743 11339
5387	0	0	Ki67+	 4746 11106
5388	0	0	Ki67+	 4749 11044
5389	0	0	Ki67+	 4750 10921
5390	0	0	Ki67+	 4751 10884
5391	0	0	Ki67+	 4753 11131
5392	0	0	Ki67+	 4767 11297
5393	0	0	Ki67+	 4771 10899
5394	0	0	Ki67+	 4776 11332
5395	0	0	Ki67+	 4777 10879
5396	0	0	Ki67+	 4777 11120
5397	0	0	Ki67+	 4781 11039
5398	0	0	Ki67+	 4784 11411
5399	0	0	Ki67+	 4784 11444
5400	0	0	Ki67+	 4791 11026
5401	0	0	Ki67+	 4795 11045
5402	0	0	Ki67+	 4799 11397
5403	0	0	Ki67+	 4801 11119
5404	0	0	Ki67+	 4803 11425
5405	0	0	Ki67+	 4806 10994
5406	0	0	Ki67+	 4807 11097
5407	0	0	Ki67+	 4808 11087
5408	0	0	Ki67+	 4809 10897
5409	0	0	Ki67+	 4810 10872
5410	0	0	Ki67+	 4812 11264
5411	0	0	Ki67+	 4819 11303
5412	0	0	Ki67+	 4819 11415
5413	0	0	Ki67+	 4836 11322
5414	0	0	Ki67+	 4842 11362
5415	0	0	Ki67+	 4844 10910
5416	0	0	Ki67+	 4851 11433
5417	0	0	Ki67+	 4852 11142
5418	0	0	Ki67+	 4852 11385
5419	0	0	Ki67+	 4854 11287
5420	0	0	Ki67+	 4862 11096
5421	0	0	Ki67+	 4863 11414
5422	0	0	Ki67+	 4864 11328
5423	0	0	Ki67+	 4869 11048
5424	0	0	Ki67+	 4871 11471
5425	0	0	Ki67+	 4873 11273
5426	0	0	Ki67+	 4876 11089
5427	0	0	Ki67+	 4878 11409
5428	0	0	Ki67+	 4880 10874
5429	0	0	Ki67+	 4885 11358
5430	0	0	Ki67+	 4887 11249
5431	0	0	Ki67+	 4889 11103
5432	0	0	Ki67+	 4894 11041
5433	0	0	Ki67+	 4895 11133
5434	0	0	Ki67+	 4896 11362
5435	0	0	Ki67+	 4897 11397
5436	0	0	Ki67+	 4902 11346
5437	0	0	Ki67+	 4914 11310
5438	0	0	Ki67+	 4915 11426
5439	0	0	Ki67+	 4918 11414
5440	0	0	Ki67+	 4924 11271
5441	0	0	Ki67+	 4932 11079
5442	0	0	Ki67+	 4939 11000
5443	0	0	Ki67+	 4940 10702
5444	0	0	Ki67+	 4942 11021
5445	0	0	Ki67+	 4954 11439
5446	0	0	Ki67+	 4955 10983
5447	0	0	Ki67+	 4959 11017
5448	0	0	Ki67+	 4959 11033
5449	0	0	Ki67+	 4961 10798
5450	0	0	Ki67+	 4965 11260
5451	0	0	Ki67+	 4969 10788
5452	0	0	Ki67+	 4971 11236
5453	0	0	Ki67+	 4971 11292
5454	0	0	Ki67+	 4972 10884
5455	0	0	Ki67+	 4975 11266
5456	0	0	Ki67+	 4985 11258
5457	0	0	Ki67+	 4987 10888
5458	0	0	Ki67+	 4988 10903
5459	0	0	Ki67+	 4989 10996
5460	0	0	Ki67+	 4990 11238
5461	0	0	Ki67+	 4990 11384
5462	0	0	Ki67+	 4991 11401
5463	0	0	Ki67+	 4993 11076
5464	0	0	Ki67+	 4996 10953
5465	0	0	Ki67+	 5003 11017
5466	0	0	Ki67+	 4209 11746
5467	0	0	Ki67+	 4210 11789
5468	0	0	Ki67+	 4212 11830
5469	0	0	Ki67+	 4212 11852
5470	0	0	Ki67+	 4217 11987
5471	0	0	Ki67+	 4223 11796
5472	0	0	Ki67+	 4225 11849
5473	0	0	Ki67+	 4225 12045
5474	0	0	Ki67+	 4226 11910
5475	0	0	Ki67+	 4230 12176
5476	0	0	Ki67+	 4231 11879
5477	0	0	Ki67+	 4233 12158
5478	0	0	Ki67+	 4234 11931
5479	0	0	Ki67+	 4236 11768
5480	0	0	Ki67+	 4237 12029
5481	0	0	Ki67+	 4241 11875
5482	0	0	Ki67+	 4245 11912
5483	0	0	Ki67+	 4246 11973
5484	0	0	Ki67+	 4250 12014
5485	0	0	Ki67+	 4253 11855
5486	0	0	Ki67+	 4256 11999
5487	0	0	Ki67+	 4259 11881
5488	0	0	Ki67+	 4262 12186
5489	0	0	Ki67+	 4265 11802
5490	0	0	Ki67+	 4265 12017
5491	0	0	Ki67+	 4269 11936
5492	0	0	Ki67+	 4276 12201
5493	0	0	Ki67+	 4282 12048
5494	0	0	Ki67+	 4282 12116
5495	0	0	Ki67+	 4284 11999
5496	0	0	Ki67+	 4284 12087
5497	0	0	Ki67+	 4285 11853
5498	0	0	Ki67+	 4290 12133
5499	0	0	Ki67+	 4295 11846
5500	0	0	Ki67+	 4295 12004
5501	0	0	Ki67+	 4295 12077
5502	0	0	Ki67+	 4305 11910
5503	0	0	Ki67+	 4307 12034
5504	0	0	Ki67+	 4310 12188
5505	0	0	Ki67+	 4313 12144
5506	0	0	Ki67+	 4318 12113
5507	0	0	Ki67+	 4320 11868
5508	0	0	Ki67+	 4320 12020
5509	0	0	Ki67+	 4326 12125
5510	0	0	Ki67+	 4330 11748
5511	0	0	Ki67+	 4338 12156
5512	0	0	Ki67+	 4341 12066
5513	0	0	Ki67+	 4342 12096
5514	0	0	Ki67+	 4344 11696
5515	0	0	Ki67+	 4345 11652
5516	0	0	Ki67+	 4346 11742
5517	0	0	Ki67+	 4346 11759
5518	0	0	Ki67+	 4346 11928
5519	0	0	Ki67+	 4347 11985
5520	0	0	Ki67+	 4348 12139
5521	0	0	Ki67+	 4351 12032
5522	0	0	Ki67+	 4355 12118
5523	0	0	Ki67+	 4355 12169
5524	0	0	Ki67+	 4357 11963
5525	0	0	Ki67+	 4357 12084
5526	0	0	Ki67+	 4363 11622
5527	0	0	Ki67+	 4365 11490
5528	0	0	Ki67+	 4375 11773
5529	0	0	Ki67+	 4377 11753
5530	0	0	Ki67+	 4378 12052
5531	0	0	Ki67+	 4379 11993
5532	0	0	Ki67+	 4380 11910
5533	0	0	Ki67+	 4384 11722
5534	0	0	Ki67+	 4384 12126
5535	0	0	Ki67+	 4385 11631
5536	0	0	Ki67+	 4385 11696
5537	0	0	Ki67+	 4386 12156
5538	0	0	Ki67+	 4389 12114
5539	0	0	Ki67+	 4391 11957
5540	0	0	Ki67+	 4391 11993
5541	0	0	Ki67+	 4391 12087
5542	0	0	Ki67+	 4393 11484
5543	0	0	Ki67+	 4405 11757
5544	0	0	Ki67+	 4407 11698
5545	0	0	Ki67+	 4407 11747
5546	0	0	Ki67+	 4408 11916
5547	0	0	Ki67+	 4415 11782
5548	0	0	Ki67+	 4415 11894
5549	0	0	Ki67+	 4416 11684
5550	0	0	Ki67+	 4419 11945
5551	0	0	Ki67+	 4421 12108
5552	0	0	Ki67+	 4422 12236
5553	0	0	Ki67+	 4434 12108
5554	0	0	Ki67+	 4435 11768
5555	0	0	Ki67+	 4436 11716
5556	0	0	Ki67+	 4436 11791
5557	0	0	Ki67+	 4439 11887
5558	0	0	Ki67+	 4440 12068
5559	0	0	Ki67+	 4449 11630
5560	0	0	Ki67+	 4449 11954
5561	0	0	Ki67+	 4450 12137
5562	0	0	Ki67+	 4454 11878
5563	0	0	Ki67+	 4455 11923
5564	0	0	Ki67+	 4456 12238
5565	0	0	Ki67+	 4463 12080
5566	0	0	Ki67+	 4465 11604
5567	0	0	Ki67+	 4467 12123
5568	0	0	Ki67+	 4470 11811
5569	0	0	Ki67+	 4470 12042
5570	0	0	Ki67+	 4473 11675
5571	0	0	Ki67+	 4473 11748
5572	0	0	Ki67+	 4476 11922
5573	0	0	Ki67+	 4476 12110
5574	0	0	Ki67+	 4477 11987
5575	0	0	Ki67+	 4481 11590
5576	0	0	Ki67+	 4484 11893
5577	0	0	Ki67+	 4486 12028
5578	0	0	Ki67+	 4487 11797
5579	0	0	Ki67+	 4495 11710
5580	0	0	Ki67+	 4507 11982
5581	0	0	Ki67+	 4510 12127
5582	0	0	Ki67+	 4511 12105
5583	0	0	Ki67+	 4514 12019
5584	0	0	Ki67+	 4515 11686
5585	0	0	Ki67+	 4521 11657
5586	0	0	Ki67+	 4525 12038
5587	0	0	Ki67+	 4530 11717
5588	0	0	Ki67+	 4533 11999
5589	0	0	Ki67+	 4538 12122
5590	0	0	Ki67+	 4539 11767
5591	0	0	Ki67+	 4540 11967
5592	0	0	Ki67+	 4553 12040
5593	0	0	Ki67+	 4555 11987
5594	0	0	Ki67+	 4558 11596
5595	0	0	Ki67+	 4559 12011
5596	0	0	Ki67+	 4562 12144
5597	0	0	Ki67+	 4563 11581
5598	0	0	Ki67+	 4566 11788
5599	0	0	Ki67+	 4576 11762
5600	0	0	Ki67+	 4577 11665
5601	0	0	Ki67+	 4583 11950
5602	0	0	Ki67+	 4584 12001
5603	0	0	Ki67+	 4590 12118
5604	0	0	Ki67+	 4598 11979
5605	0	0	Ki67+	 4602 11633
5606	0	0	Ki67+	 4605 12110
5607	0	0	Ki67+	 4608 12149
5608	0	0	Ki67+	 4612 12232
5609	0	0	Ki67+	 4615 11932
5610	0	0	Ki67+	 4617 12179
5611	0	0	Ki67+	 4621 11663
5612	0	0	Ki67+	 4623 12026
5613	0	0	Ki67+	 4626 12192
5614	0	0	Ki67+	 4627 12083
5615	0	0	Ki67+	 4638 11636
5616	0	0	Ki67+	 4638 12094
5617	0	0	Ki67+	 4638 12225
5618	0	0	Ki67+	 4640 12180
5619	0	0	Ki67+	 4641 11936
5620	0	0	Ki67+	 4642 12240
5621	0	0	Ki67+	 4644 11618
5622	0	0	Ki67+	 4644 12143
5623	0	0	Ki67+	 4647 11574
5624	0	0	Ki67+	 4648 12067
5625	0	0	Ki67+	 4656 12269
5626	0	0	Ki67+	 4657 12224
5627	0	0	Ki67+	 4658 11958
5628	0	0	Ki67+	 4665 12260
5629	0	0	Ki67+	 4666 12046
5630	0	0	Ki67+	 4668 12115
5631	0	0	Ki67+	 4674 12169
5632	0	0	Ki67+	 4674 12253
5633	0	0	Ki67+	 4675 11477
5634	0	0	Ki67+	 4675 11940
5635	0	0	Ki67+	 4676 11702
5636	0	0	Ki67+	 4677 12234
5637	0	0	Ki67+	 4678 11490
5638	0	0	Ki67+	 4681 11689
5639	0	0	Ki67+	 4682 12086
5640	0	0	Ki67+	 4684 11965
5641	0	0	Ki67+	 4684 12196
5642	0	0	Ki67+	 4686 12050
5643	0	0	Ki67+	 4692 11475
5644	0	0	Ki67+	 4696 12157
5645	0	0	Ki67+	 4698 12205
5646	0	0	Ki67+	 4699 12021
5647	0	0	Ki67+	 4704 12123
5648	0	0	Ki67+	 4706 11963
5649	0	0	Ki67+	 4707 12231
5650	0	0	Ki67+	 4708 12033
5651	0	0	Ki67+	 4709 11994
5652	0	0	Ki67+	 4709 12091
5653	0	0	Ki67+	 4712 12150
5654	0	0	Ki67+	 4713 12171
5655	0	0	Ki67+	 4716 11482
5656	0	0	Ki67+	 4716 12204
5657	0	0	Ki67+	 4725 12011
5658	0	0	Ki67+	 4726 12248
5659	0	0	Ki67+	 4732 12104
5660	0	0	Ki67+	 4745 12084
5661	0	0	Ki67+	 4748 11560
5662	0	0	Ki67+	 4751 12216
5663	0	0	Ki67+	 4763 12256
5664	0	0	Ki67+	 4766 11525
5665	0	0	Ki67+	 4769 12219
5666	0	0	Ki67+	 4773 12249
5667	0	0	Ki67+	 4776 11509
5668	0	0	Ki67+	 4791 11474
5669	0	0	Ki67+	 4794 12128
5670	0	0	Ki67+	 4797 11564
5671	0	0	Ki67+	 4801 12146
5672	0	0	Ki67+	 4802 11611
5673	0	0	Ki67+	 4803 12163
5674	0	0	Ki67+	 4807 12189
5675	0	0	Ki67+	 4809 11599
5676	0	0	Ki67+	 4809 12246
5677	0	0	Ki67+	 4811 11968
5678	0	0	Ki67+	 4815 11768
5679	0	0	Ki67+	 4820 11584
5680	0	0	Ki67+	 4822 11497
5681	0	0	Ki67+	 4822 12108
5682	0	0	Ki67+	 4830 12120
5683	0	0	Ki67+	 4831 11669
5684	0	0	Ki67+	 4832 11547
5685	0	0	Ki67+	 4834 11750
5686	0	0	Ki67+	 4835 11721
5687	0	0	Ki67+	 4836 11813
5688	0	0	Ki67+	 4844 11769
5689	0	0	Ki67+	 4845 11536
5690	0	0	Ki67+	 4845 12256
5691	0	0	Ki67+	 4848 12211
5692	0	0	Ki67+	 4850 11617
5693	0	0	Ki67+	 4850 11796
5694	0	0	Ki67+	 4852 12127
5695	0	0	Ki67+	 4856 12197
5696	0	0	Ki67+	 4862 12172
5697	0	0	Ki67+	 4863 12094
5698	0	0	Ki67+	 4871 12023
5699	0	0	Ki67+	 4875 12252
5700	0	0	Ki67+	 4878 11818
5701	0	0	Ki67+	 4878 11838
5702	0	0	Ki67+	 4879 11490
5703	0	0	Ki67+	 4882 11714
5704	0	0	Ki67+	 4888 11666
5705	0	0	Ki67+	 4889 12251
5706	0	0	Ki67+	 4892 12200
5707	0	0	Ki67+	 4898 11841
5708	0	0	Ki67+	 4898 12022
5709	0	0	Ki67+	 4900 12081
5710	0	0	Ki67+	 4904 12192
5711	0	0	Ki67+	 4907 11509
5712	0	0	Ki67+	 4907 12228
5713	0	0	Ki67+	 4909 11983
5714	0	0	Ki67+	 4909 12139
5715	0	0	Ki67+	 4910 12115
5716	0	0	Ki67+	 4913 11825
5717	0	0	Ki67+	 4915 11598
5718	0	0	Ki67+	 4920 11508
5719	0	0	Ki67+	 4920 11623
5720	0	0	Ki67+	 4920 11848
5721	0	0	Ki67+	 4920 12088
5722	0	0	Ki67+	 4922 12000
5723	0	0	Ki67+	 4926 11670
5724	0	0	Ki67+	 4928 12209
5725	0	0	Ki67+	 4931 11655
5726	0	0	Ki67+	 4932 12058
5727	0	0	Ki67+	 4934 11844
5728	0	0	Ki67+	 4937 11954
5729	0	0	Ki67+	 4938 12105
5730	0	0	Ki67+	 4940 11536
5731	0	0	Ki67+	 4940 12183
5732	0	0	Ki67+	 4941 11986
5733	0	0	Ki67+	 4943 12242
5734	0	0	Ki67+	 4946 11766
5735	0	0	Ki67+	 4948 11816
5736	0	0	Ki67+	 4948 12151
5737	0	0	Ki67+	 4950 11795
5738	0	0	Ki67+	 4951 11969
5739	0	0	Ki67+	 4958 12034
5740	0	0	Ki67+	 4959 11523
5741	0	0	Ki67+	 4960 12084
5742	0	0	Ki67+	 4963 11567
5743	0	0	Ki67+	 4970 11480
5744	0	0	Ki67+	 4970 12219
5745	0	0	Ki67+	 4973 12178
5746	0	0	Ki67+	 4982 11805
5747	0	0	Ki67+	 4983 11750
5748	0	0	Ki67+	 4983 12108
5749	0	0	Ki67+	 4986 11510
5750	0	0	Ki67+	 4992 11499
5751	0	0	Ki67+	 4998 12013
5752	0	0	Ki67+	 4999 11977
5753	0	0	Ki67+	 5001 11663
5754	0	0	Ki67+	 5005 11507
5755	0	0	Ki67+	 4214 12564
5756	0	0	Ki67+	 4218 12800
5757	0	0	Ki67+	 4218 12868
5758	0	0	Ki67+	 4223 12582
5759	0	0	Ki67+	 4228 12827
5760	0	0	Ki67+	 4232 12686
5761	0	0	Ki67+	 4238 12731
5762	0	0	Ki67+	 4241 12835
5763	0	0	Ki67+	 4242 12603
5764	0	0	Ki67+	 4243 12689
5765	0	0	Ki67+	 4260 12593
5766	0	0	Ki67+	 4263 12631
5767	0	0	Ki67+	 4272 12616
5768	0	0	Ki67+	 4274 12596
5769	0	0	Ki67+	 4277 12668
5770	0	0	Ki67+	 4285 12813
5771	0	0	Ki67+	 4289 12745
5772	0	0	Ki67+	 4295 12590
5773	0	0	Ki67+	 4299 12837
5774	0	0	Ki67+	 4306 12572
5775	0	0	Ki67+	 4306 12752
5776	0	0	Ki67+	 4307 12787
5777	0	0	Ki67+	 4308 12659
5778	0	0	Ki67+	 4317 12857
5779	0	0	Ki67+	 4321 12689
5780	0	0	Ki67+	 4321 12798
5781	0	0	Ki67+	 4324 12618
5782	0	0	Ki67+	 4326 12765
5783	0	0	Ki67+	 4327 12711
5784	0	0	Ki67+	 4329 12585
5785	0	0	Ki67+	 4342 12813
5786	0	0	Ki67+	 4347 12782
5787	0	0	Ki67+	 4351 12675
5788	0	0	Ki67+	 4352 12826
5789	0	0	Ki67+	 4355 12703
5790	0	0	Ki67+	 4361 12653
5791	0	0	Ki67+	 4362 12799
5792	0	0	Ki67+	 4364 12761
5793	0	0	Ki67+	 4366 12640
5794	0	0	Ki67+	 4371 12849
5795	0	0	Ki67+	 4373 12649
5796	0	0	Ki67+	 4375 12816
5797	0	0	Ki67+	 4378 12778
5798	0	0	Ki67+	 4386 12876
5799	0	0	Ki67+	 4395 12906
5800	0	0	Ki67+	 4404 12765
5801	0	0	Ki67+	 4408 12929
5802	0	0	Ki67+	 4414 12916
5803	0	0	Ki67+	 4415 12676
5804	0	0	Ki67+	 4419 12646
5805	0	0	Ki67+	 4422 12897
5806	0	0	Ki67+	 4435 12915
5807	0	0	Ki67+	 4441 12930
5808	0	0	Ki67+	 4453 12768
5809	0	0	Ki67+	 4457 12636
5810	0	0	Ki67+	 4462 12968
5811	0	0	Ki67+	 4495 12909
5812	0	0	Ki67+	 4502 13037
5813	0	0	Ki67+	 4508 12954
5814	0	0	Ki67+	 4510 12814
5815	0	0	Ki67+	 4517 12994
5816	0	0	Ki67+	 4518 12920
5817	0	0	Ki67+	 4519 12820
5818	0	0	Ki67+	 4519 13061
5819	0	0	Ki67+	 4523 13006
5820	0	0	Ki67+	 4534 12639
5821	0	0	Ki67+	 4539 12833
5822	0	0	Ki67+	 4540 12938
5823	0	0	Ki67+	 4544 12923
5824	0	0	Ki67+	 4552 12984
5825	0	0	Ki67+	 4565 12631
5826	0	0	Ki67+	 4566 13005
5827	0	0	Ki67+	 4576 12787
5828	0	0	Ki67+	 4577 12679
5829	0	0	Ki67+	 4579 13040
5830	0	0	Ki67+	 4581 12830
5831	0	0	Ki67+	 4584 12614
5832	0	0	Ki67+	 4590 12671
5833	0	0	Ki67+	 4593 12801
5834	0	0	Ki67+	 4594 12845
5835	0	0	Ki67+	 4596 12714
5836	0	0	Ki67+	 4601 12274
5837	0	0	Ki67+	 4602 12667
5838	0	0	Ki67+	 4610 12595
5839	0	0	Ki67+	 4614 12737
5840	0	0	Ki67+	 4616 12629
5841	0	0	Ki67+	 4617 12282
5842	0	0	Ki67+	 4622 12454
5843	0	0	Ki67+	 4628 12800
5844	0	0	Ki67+	 4633 12750
5845	0	0	Ki67+	 4633 12786
5846	0	0	Ki67+	 4636 13013
5847	0	0	Ki67+	 4644 12780
5848	0	0	Ki67+	 4650 13017
5849	0	0	Ki67+	 4651 12287
5850	0	0	Ki67+	 4653 12795
5851	0	0	Ki67+	 4654 13069
5852	0	0	Ki67+	 4657 12273
5853	0	0	Ki67+	 4660 13027
5854	0	0	Ki67+	 4661 12952
5855	0	0	Ki67+	 4662 12640
5856	0	0	Ki67+	 4663 12457
5857	0	0	Ki67+	 4663 12605
5858	0	0	Ki67+	 4666 12732
5859	0	0	Ki67+	 4669 12295
5860	0	0	Ki67+	 4681 13024
5861	0	0	Ki67+	 4683 12640
5862	0	0	Ki67+	 4691 12741
5863	0	0	Ki67+	 4697 12481
5864	0	0	Ki67+	 4709 12947
5865	0	0	Ki67+	 4718 12307
5866	0	0	Ki67+	 4719 12274
5867	0	0	Ki67+	 4723 12965
5868	0	0	Ki67+	 4728 13013
5869	0	0	Ki67+	 4729 12735
5870	0	0	Ki67+	 4730 12724
5871	0	0	Ki67+	 4737 13042
5872	0	0	Ki67+	 4751 13024
5873	0	0	Ki67+	 4765 12281
5874	0	0	Ki67+	 4790 12300
5875	0	0	Ki67+	 4807 12527
5876	0	0	Ki67+	 4814 12321
5877	0	0	Ki67+	 4819 12539
5878	0	0	Ki67+	 4856 13071
5879	0	0	Ki67+	 4867 12536
5880	0	0	Ki67+	 4884 12286
5881	0	0	Ki67+	 4890 12986
5882	0	0	Ki67+	 4892 12499
5883	0	0	Ki67+	 4892 12524
5884	0	0	Ki67+	 4908 12530
5885	0	0	Ki67+	 4909 12977
5886	0	0	Ki67+	 4910 12995
5887	0	0	Ki67+	 4922 13068
5888	0	0	Ki67+	 4927 12537
5889	0	0	Ki67+	 4936 12528
5890	0	0	Ki67+	 4972 12590
5891	0	0	Ki67+	 4979 12281
5892	0	0	Ki67+	 4981 12732
5893	0	0	Ki67+	 4989 12770
5894	0	0	Ki67+	 5007 12735
5895	0	0	Ki67+	 4210 13201
5896	0	0	Ki67+	 4213 13711
5897	0	0	Ki67+	 4225 13299
5898	0	0	Ki67+	 4226 13236
5899	0	0	Ki67+	 4231 13831
5900	0	0	Ki67+	 4239 13274
5901	0	0	Ki67+	 4241 13307
5902	0	0	Ki67+	 4254 13205
5903	0	0	Ki67+	 4257 13866
5904	0	0	Ki67+	 4261 13741
5905	0	0	Ki67+	 4262 13172
5906	0	0	Ki67+	 4263 13236
5907	0	0	Ki67+	 4270 13785
5908	0	0	Ki67+	 4280 13285
5909	0	0	Ki67+	 4281 13229
5910	0	0	Ki67+	 4284 13775
5911	0	0	Ki67+	 4289 13199
5912	0	0	Ki67+	 4298 13270
5913	0	0	Ki67+	 4300 13311
5914	0	0	Ki67+	 4305 13284
5915	0	0	Ki67+	 4307 13250
5916	0	0	Ki67+	 4307 13862
5917	0	0	Ki67+	 4308 13796
5918	0	0	Ki67+	 4317 13354
5919	0	0	Ki67+	 4322 13255
5920	0	0	Ki67+	 4328 13237
5921	0	0	Ki67+	 4344 13199
5922	0	0	Ki67+	 4345 13799
5923	0	0	Ki67+	 4346 13817
5924	0	0	Ki67+	 4348 13147
5925	0	0	Ki67+	 4348 13214
5926	0	0	Ki67+	 4364 13364
5927	0	0	Ki67+	 4364 13390
5928	0	0	Ki67+	 4365 13132
5929	0	0	Ki67+	 4366 13790
5930	0	0	Ki67+	 4369 13846
5931	0	0	Ki67+	 4374 13194
5932	0	0	Ki67+	 4376 13421
5933	0	0	Ki67+	 4383 13223
5934	0	0	Ki67+	 4384 13370
5935	0	0	Ki67+	 4385 13333
5936	0	0	Ki67+	 4393 13810
5937	0	0	Ki67+	 4395 13412
5938	0	0	Ki67+	 4395 13848
5939	0	0	Ki67+	 4400 13436
5940	0	0	Ki67+	 4402 13201
5941	0	0	Ki67+	 4407 13847
5942	0	0	Ki67+	 4415 13413
5943	0	0	Ki67+	 4417 13386
5944	0	0	Ki67+	 4418 13464
5945	0	0	Ki67+	 4429 13459
5946	0	0	Ki67+	 4441 13204
5947	0	0	Ki67+	 4441 13500
5948	0	0	Ki67+	 4442 13194
5949	0	0	Ki67+	 4445 13257
5950	0	0	Ki67+	 4449 13312
5951	0	0	Ki67+	 4462 13247
5952	0	0	Ki67+	 4462 13262
5953	0	0	Ki67+	 4464 13469
5954	0	0	Ki67+	 4479 13224
5955	0	0	Ki67+	 4479 13390
5956	0	0	Ki67+	 4486 13090
5957	0	0	Ki67+	 4505 13096
5958	0	0	Ki67+	 4510 13492
5959	0	0	Ki67+	 4513 13253
5960	0	0	Ki67+	 4515 13114
5961	0	0	Ki67+	 4522 13463
5962	0	0	Ki67+	 4531 13084
5963	0	0	Ki67+	 4532 13566
5964	0	0	Ki67+	 4534 13290
5965	0	0	Ki67+	 4536 13226
5966	0	0	Ki67+	 4542 13394
5967	0	0	Ki67+	 4565 13271
5968	0	0	Ki67+	 4569 13382
5969	0	0	Ki67+	 4570 13498
5970	0	0	Ki67+	 4571 13283
5971	0	0	Ki67+	 4582 13479
5972	0	0	Ki67+	 4588 13418
5973	0	0	Ki67+	 4589 13222
5974	0	0	Ki67+	 4591 13487
5975	0	0	Ki67+	 4599 13282
5976	0	0	Ki67+	 4600 13591
5977	0	0	Ki67+	 4601 13455
5978	0	0	Ki67+	 4604 13557
5979	0	0	Ki67+	 4605 13491
5980	0	0	Ki67+	 4607 13242
5981	0	0	Ki67+	 4614 13203
5982	0	0	Ki67+	 4615 13300
5983	0	0	Ki67+	 4615 13600
5984	0	0	Ki67+	 4620 13632
5985	0	0	Ki67+	 4626 13520
5986	0	0	Ki67+	 4641 13635
5987	0	0	Ki67+	 4644 13228
5988	0	0	Ki67+	 4647 13297
5989	0	0	Ki67+	 4649 13191
5990	0	0	Ki67+	 4662 13208
5991	0	0	Ki67+	 4672 13336
5992	0	0	Ki67+	 4672 13526
5993	0	0	Ki67+	 4672 13576
5994	0	0	Ki67+	 4682 13078
5995	0	0	Ki67+	 4685 13404
5996	0	0	Ki67+	 4692 13092
5997	0	0	Ki67+	 4708 13124
5998	0	0	Ki67+	 4712 13180
5999	0	0	Ki67+	 4718 13329
6000	0	0	Ki67+	 4719 13645
6001	0	0	Ki67+	 4730 13346
6002	0	0	Ki67+	 4746 13107
6003	0	0	Ki67+	 4746 13398
6004	0	0	Ki67+	 4747 13363
6005	0	0	Ki67+	 4756 13375
6006	0	0	Ki67+	 4771 13582
6007	0	0	Ki67+	 4793 13127
6008	0	0	Ki67+	 4798 13496
6009	0	0	Ki67+	 4807 13512
6010	0	0	Ki67+	 4809 13611
6011	0	0	Ki67+	 4812 13560
6012	0	0	Ki67+	 4823 13111
6013	0	0	Ki67+	 4837 13605
6014	0	0	Ki67+	 4865 13587
6015	0	0	Ki67+	 4868 13714
6016	0	0	Ki67+	 4873 13669
6017	0	0	Ki67+	 4883 13540
6018	0	0	Ki67+	 4917 13769
6019	0	0	Ki67+	 4921 13564
6020	0	0	Ki67+	 4924 13808
6021	0	0	Ki67+	 4929 13101
6022	0	0	Ki67+	 4942 13838
6023	0	0	Ki67+	 4947 13596
6024	0	0	Ki67+	 4948 13814
6025	0	0	Ki67+	 4968 13138
6026	0	0	Ki67+	 4971 13073
6027	0	0	Ki67+	 4979 13110
6028	0	0	Ki67+	 4983 13794
6029	0	0	Ki67+	 4992 13735
6030	0	0	Ki67+	 4996 13192
6031	0	0	Ki67+	 4999 13821
6032	0	0	Ki67+	 4210 14536
6033	0	0	Ki67+	 4211 14128
6034	0	0	Ki67+	 4218 13994
6035	0	0	Ki67+	 4221 13925
6036	0	0	Ki67+	 4223 14116
6037	0	0	Ki67+	 4228 13911
6038	0	0	Ki67+	 4233 14018
6039	0	0	Ki67+	 4246 13911
6040	0	0	Ki67+	 4246 14358
6041	0	0	Ki67+	 4248 14540
6042	0	0	Ki67+	 4252 14140
6043	0	0	Ki67+	 4252 14473
6044	0	0	Ki67+	 4254 13903
6045	0	0	Ki67+	 4265 14584
6046	0	0	Ki67+	 4267 14219
6047	0	0	Ki67+	 4271 14629
6048	0	0	Ki67+	 4274 14047
6049	0	0	Ki67+	 4275 13895
6050	0	0	Ki67+	 4280 14565
6051	0	0	Ki67+	 4288 13934
6052	0	0	Ki67+	 4289 13991
6053	0	0	Ki67+	 4299 14644
6054	0	0	Ki67+	 4300 14606
6055	0	0	Ki67+	 4302 13891
6056	0	0	Ki67+	 4304 14146
6057	0	0	Ki67+	 4305 14086
6058	0	0	Ki67+	 4310 13953
6059	0	0	Ki67+	 4312 13978
6060	0	0	Ki67+	 4312 14489
6061	0	0	Ki67+	 4334 14206
6062	0	0	Ki67+	 4337 13946
6063	0	0	Ki67+	 4339 14076
6064	0	0	Ki67+	 4351 14661
6065	0	0	Ki67+	 4353 13913
6066	0	0	Ki67+	 4354 13974
6067	0	0	Ki67+	 4354 14076
6068	0	0	Ki67+	 4359 14452
6069	0	0	Ki67+	 4380 14306
6070	0	0	Ki67+	 4381 14001
6071	0	0	Ki67+	 4387 14409
6072	0	0	Ki67+	 4389 14350
6073	0	0	Ki67+	 4390 14378
6074	0	0	Ki67+	 4393 14529
6075	0	0	Ki67+	 4419 14340
6076	0	0	Ki67+	 4434 14298
6077	0	0	Ki67+	 4436 14479
6078	0	0	Ki67+	 4444 14334
6079	0	0	Ki67+	 4451 13999
6080	0	0	Ki67+	 4463 13919
6081	0	0	Ki67+	 4475 14019
6082	0	0	Ki67+	 4480 13914
6083	0	0	Ki67+	 4483 13962
6084	0	0	Ki67+	 4486 13946
6085	0	0	Ki67+	 4488 14027
6086	0	0	Ki67+	 4493 14560
6087	0	0	Ki67+	 4495 13888
6088	0	0	Ki67+	 4497 14515
6089	0	0	Ki67+	 4498 13975
6090	0	0	Ki67+	 4500 14416
6091	0	0	Ki67+	 4507 13986
6092	0	0	Ki67+	 4512 14508
6093	0	0	Ki67+	 4517 14117
6094	0	0	Ki67+	 4517 14562
6095	0	0	Ki67+	 4525 13992
6096	0	0	Ki67+	 4529 13964
6097	0	0	Ki67+	 4537 14353
6098	0	0	Ki67+	 4538 14444
6099	0	0	Ki67+	 4568 14504
6100	0	0	Ki67+	 4570 14438
6101	0	0	Ki67+	 4571 14140
6102	0	0	Ki67+	 4585 14473
6103	0	0	Ki67+	 4609 14132
6104	0	0	Ki67+	 4611 14519
6105	0	0	Ki67+	 4613 14178
6106	0	0	Ki67+	 4614 14150
6107	0	0	Ki67+	 4617 14394
6108	0	0	Ki67+	 4618 14164
6109	0	0	Ki67+	 4621 14466
6110	0	0	Ki67+	 4629 14498
6111	0	0	Ki67+	 4634 14134
6112	0	0	Ki67+	 4655 14016
6113	0	0	Ki67+	 4682 14478
6114	0	0	Ki67+	 4683 14426
6115	0	0	Ki67+	 4684 14516
6116	0	0	Ki67+	 4693 14235
6117	0	0	Ki67+	 4695 14463
6118	0	0	Ki67+	 4697 14579
6119	0	0	Ki67+	 4721 14523
6120	0	0	Ki67+	 4734 14452
6121	0	0	Ki67+	 4743 14500
6122	0	0	Ki67+	 4769 14519
6123	0	0	Ki67+	 4790 14492
6124	0	0	Ki67+	 4801 14488
6125	0	0	Ki67+	 4805 14552
6126	0	0	Ki67+	 4813 14499
6127	0	0	Ki67+	 4821 14482
6128	0	0	Ki67+	 4835 14625
6129	0	0	Ki67+	 4844 14587
6130	0	0	Ki67+	 4847 14451
6131	0	0	Ki67+	 4849 14501
6132	0	0	Ki67+	 4855 14543
6133	0	0	Ki67+	 4861 14485
6134	0	0	Ki67+	 4867 14537
6135	0	0	Ki67+	 4872 14448
6136	0	0	Ki67+	 4872 14559
6137	0	0	Ki67+	 4883 14656
6138	0	0	Ki67+	 4884 14465
6139	0	0	Ki67+	 4889 14498
6140	0	0	Ki67+	 4894 14547
6141	0	0	Ki67+	 4901 14491
6142	0	0	Ki67+	 4928 14483
6143	0	0	Ki67+	 4932 14565
6144	0	0	Ki67+	 4933 14463
6145	0	0	Ki67+	 4955 14436
6146	0	0	Ki67+	 4956 14584
6147	0	0	Ki67+	 4974 14467
6148	0	0	Ki67+	 4979 14450
6149	0	0	Ki67+	 4982 14561
6150	0	0	Ki67+	 4983 14503
6151	0	0	Ki67+	 4989 14598
6152	0	0	Ki67+	 4217 14996
6153	0	0	Ki67+	 4223 15370
6154	0	0	Ki67+	 4228 15427
6155	0	0	Ki67+	 4232 14717
6156	0	0	Ki67+	 4232 15438
6157	0	0	Ki67+	 4236 14790
6158	0	0	Ki67+	 4247 14813
6159	0	0	Ki67+	 4248 15372
6160	0	0	Ki67+	 4253 14742
6161	0	0	Ki67+	 4256 14792
6162	0	0	Ki67+	 4261 15413
6163	0	0	Ki67+	 4277 14726
6164	0	0	Ki67+	 4277 14803
6165	0	0	Ki67+	 4289 14918
6166	0	0	Ki67+	 4295 14771
6167	0	0	Ki67+	 4295 15406
6168	0	0	Ki67+	 4300 15331
6169	0	0	Ki67+	 4303 14881
6170	0	0	Ki67+	 4306 15342
6171	0	0	Ki67+	 4316 14891
6172	0	0	Ki67+	 4319 14954
6173	0	0	Ki67+	 4347 15318
6174	0	0	Ki67+	 4349 15400
6175	0	0	Ki67+	 4352 15468
6176	0	0	Ki67+	 4354 15451
6177	0	0	Ki67+	 4356 15437
6178	0	0	Ki67+	 4359 15297
6179	0	0	Ki67+	 4363 14777
6180	0	0	Ki67+	 4367 15076
6181	0	0	Ki67+	 4369 14917
6182	0	0	Ki67+	 4373 14965
6183	0	0	Ki67+	 4374 15415
6184	0	0	Ki67+	 4375 15129
6185	0	0	Ki67+	 4379 15339
6186	0	0	Ki67+	 4391 15470
6187	0	0	Ki67+	 4394 15022
6188	0	0	Ki67+	 4413 15031
6189	0	0	Ki67+	 4426 14916
6190	0	0	Ki67+	 4439 14930
6191	0	0	Ki67+	 4455 15359
6192	0	0	Ki67+	 4514 14919
6193	0	0	Ki67+	 4529 14865
6194	0	0	Ki67+	 4549 15228
6195	0	0	Ki67+	 4555 14876
6196	0	0	Ki67+	 4559 15149
6197	0	0	Ki67+	 4578 15156
6198	0	0	Ki67+	 4635 15043
6199	0	0	Ki67+	 4652 15239
6200	0	0	Ki67+	 4660 15134
6201	0	0	Ki67+	 4687 15259
6202	0	0	Ki67+	 4688 15057
6203	0	0	Ki67+	 4696 15079
6204	0	0	Ki67+	 4728 15030
6205	0	0	Ki67+	 4755 14936
6206	0	0	Ki67+	 4760 14785
6207	0	0	Ki67+	 4769 14802
6208	0	0	Ki67+	 4776 14845
6209	0	0	Ki67+	 4789 14839
6210	0	0	Ki67+	 4792 14768
6211	0	0	Ki67+	 4807 15071
6212	0	0	Ki67+	 4810 14777
6213	0	0	Ki67+	 4812 14922
6214	0	0	Ki67+	 4824 14888
6215	0	0	Ki67+	 4844 15381
6216	0	0	Ki67+	 4869 14741
6217	0	0	Ki67+	 4877 15085
6218	0	0	Ki67+	 4884 14879
6219	0	0	Ki67+	 4884 14941
6220	0	0	Ki67+	 4885 14722
6221	0	0	Ki67+	 4896 15143
6222	0	0	Ki67+	 4901 15366
6223	0	0	Ki67+	 4903 15319
6224	0	0	Ki67+	 4904 15117
6225	0	0	Ki67+	 4908 14743
6226	0	0	Ki67+	 4910 14856
6227	0	0	Ki67+	 4912 14683
6228	0	0	Ki67+	 4929 15104
6229	0	0	Ki67+	 4942 15191
6230	0	0	Ki67+	 4958 15145
6231	0	0	Ki67+	 4960 15229
6232	0	0	Ki67+	 4965 14971
6233	0	0	Ki67+	 4987 15280
6234	0	0	Ki67+	 4988 15240
6235	0	0	Ki67+	 5003 15293
6236	0	0	Ki67+	 4210 15862
6237	0	0	Ki67+	 4213 15892
6238	0	0	Ki67+	 4216 15649
6239	0	0	Ki67+	 4218 16178
6240	0	0	Ki67+	 4219 15962
6241	0	0	Ki67+	 4221 15632
6242	0	0	Ki67+	 4222 16103
6243	0	0	Ki67+	 4224 15578
6244	0	0	Ki67+	 4224 15745
6245	0	0	Ki67+	 4225 16142
6246	0	0	Ki67+	 4233 15541
6247	0	0	Ki67+	 4234 15968
6248	0	0	Ki67+	 4234 15998
6249	0	0	Ki67+	 4236 15715
6250	0	0	Ki67+	 4239 15883
6251	0	0	Ki67+	 4239 15927
6252	0	0	Ki67+	 4246 15869
6253	0	0	Ki67+	 4247 16103
6254	0	0	Ki67+	 4249 15559
6255	0	0	Ki67+	 4249 15646
6256	0	0	Ki67+	 4250 15590
6257	0	0	Ki67+	 4253 15923
6258	0	0	Ki67+	 4254 15779
6259	0	0	Ki67+	 4259 15628
6260	0	0	Ki67+	 4264 15958
6261	0	0	Ki67+	 4270 15682
6262	0	0	Ki67+	 4270 15716
6263	0	0	Ki67+	 4283 15744
6264	0	0	Ki67+	 4284 15563
6265	0	0	Ki67+	 4291 16203
6266	0	0	Ki67+	 4293 15629
6267	0	0	Ki67+	 4301 15652
6268	0	0	Ki67+	 4304 16041
6269	0	0	Ki67+	 4306 15677
6270	0	0	Ki67+	 4308 16157
6271	0	0	Ki67+	 4315 15607
6272	0	0	Ki67+	 4315 16106
6273	0	0	Ki67+	 4316 16128
6274	0	0	Ki67+	 4318 16035
6275	0	0	Ki67+	 4327 15569
6276	0	0	Ki67+	 4327 15764
6277	0	0	Ki67+	 4327 16092
6278	0	0	Ki67+	 4330 15820
6279	0	0	Ki67+	 4331 15777
6280	0	0	Ki67+	 4333 15690
6281	0	0	Ki67+	 4338 16017
6282	0	0	Ki67+	 4339 15753
6283	0	0	Ki67+	 4344 15657
6284	0	0	Ki67+	 4346 16053
6285	0	0	Ki67+	 4348 15626
6286	0	0	Ki67+	 4350 16102
6287	0	0	Ki67+	 4359 16145
6288	0	0	Ki67+	 4360 15490
6289	0	0	Ki67+	 4360 16044
6290	0	0	Ki67+	 4369 15707
6291	0	0	Ki67+	 4371 16107
6292	0	0	Ki67+	 4371 16177
6293	0	0	Ki67+	 4375 16159
6294	0	0	Ki67+	 4376 15621
6295	0	0	Ki67+	 4377 15814
6296	0	0	Ki67+	 4380 15580
6297	0	0	Ki67+	 4382 15834
6298	0	0	Ki67+	 4382 16054
6299	0	0	Ki67+	 4383 15590
6300	0	0	Ki67+	 4383 15787
6301	0	0	Ki67+	 4388 16130
6302	0	0	Ki67+	 4388 16231
6303	0	0	Ki67+	 4391 15706
6304	0	0	Ki67+	 4396 16009
6305	0	0	Ki67+	 4396 16200
6306	0	0	Ki67+	 4399 16086
6307	0	0	Ki67+	 4405 15871
6308	0	0	Ki67+	 4408 16111
6309	0	0	Ki67+	 4411 15609
6310	0	0	Ki67+	 4411 16081
6311	0	0	Ki67+	 4415 16149
6312	0	0	Ki67+	 4418 15845
6313	0	0	Ki67+	 4419 15627
6314	0	0	Ki67+	 4421 15580
6315	0	0	Ki67+	 4424 16105
6316	0	0	Ki67+	 4430 15889
6317	0	0	Ki67+	 4441 15497
6318	0	0	Ki67+	 4443 15482
6319	0	0	Ki67+	 4443 15865
6320	0	0	Ki67+	 4444 16077
6321	0	0	Ki67+	 4446 16137
6322	0	0	Ki67+	 4447 16203
6323	0	0	Ki67+	 4451 15661
6324	0	0	Ki67+	 4454 15597
6325	0	0	Ki67+	 4457 15647
6326	0	0	Ki67+	 4460 16198
6327	0	0	Ki67+	 4466 16060
6328	0	0	Ki67+	 4468 15858
6329	0	0	Ki67+	 4471 15715
6330	0	0	Ki67+	 4472 15680
6331	0	0	Ki67+	 4472 16187
6332	0	0	Ki67+	 4475 16126
6333	0	0	Ki67+	 4481 15614
6334	0	0	Ki67+	 4488 15678
6335	0	0	Ki67+	 4496 16260
6336	0	0	Ki67+	 4499 15876
6337	0	0	Ki67+	 4506 15711
6338	0	0	Ki67+	 4510 15692
6339	0	0	Ki67+	 4510 15761
6340	0	0	Ki67+	 4516 15799
6341	0	0	Ki67+	 4519 15788
6342	0	0	Ki67+	 4522 15927
6343	0	0	Ki67+	 4524 15757
6344	0	0	Ki67+	 4525 15474
6345	0	0	Ki67+	 4530 16257
6346	0	0	Ki67+	 4534 15849
6347	0	0	Ki67+	 4536 15566
6348	0	0	Ki67+	 4536 15912
6349	0	0	Ki67+	 4545 15882
6350	0	0	Ki67+	 4546 15576
6351	0	0	Ki67+	 4546 15766
6352	0	0	Ki67+	 4550 15711
6353	0	0	Ki67+	 4563 15845
6354	0	0	Ki67+	 4565 15566
6355	0	0	Ki67+	 4565 15777
6356	0	0	Ki67+	 4567 15551
6357	0	0	Ki67+	 4569 15539
6358	0	0	Ki67+	 4572 15938
6359	0	0	Ki67+	 4584 15817
6360	0	0	Ki67+	 4590 15861
6361	0	0	Ki67+	 4595 15912
6362	0	0	Ki67+	 4596 15570
6363	0	0	Ki67+	 4607 15608
6364	0	0	Ki67+	 4609 15881
6365	0	0	Ki67+	 4610 15520
6366	0	0	Ki67+	 4611 15735
6367	0	0	Ki67+	 4616 15782
6368	0	0	Ki67+	 4620 15926
6369	0	0	Ki67+	 4625 15939
6370	0	0	Ki67+	 4628 15547
6371	0	0	Ki67+	 4632 15601
6372	0	0	Ki67+	 4634 15875
6373	0	0	Ki67+	 4637 15613
6374	0	0	Ki67+	 4637 16155
6375	0	0	Ki67+	 4641 15811
6376	0	0	Ki67+	 4642 15906
6377	0	0	Ki67+	 4644 15961
6378	0	0	Ki67+	 4644 16125
6379	0	0	Ki67+	 4646 15946
6380	0	0	Ki67+	 4648 15718
6381	0	0	Ki67+	 4649 15751
6382	0	0	Ki67+	 4649 15936
6383	0	0	Ki67+	 4650 15692
6384	0	0	Ki67+	 4651 15832
6385	0	0	Ki67+	 4654 16123
6386	0	0	Ki67+	 4659 15543
6387	0	0	Ki67+	 4659 15935
6388	0	0	Ki67+	 4666 15725
6389	0	0	Ki67+	 4667 15806
6390	0	0	Ki67+	 4673 15766
6391	0	0	Ki67+	 4678 15557
6392	0	0	Ki67+	 4683 15576
6393	0	0	Ki67+	 4686 15703
6394	0	0	Ki67+	 4688 16232
6395	0	0	Ki67+	 4695 15806
6396	0	0	Ki67+	 4710 16015
6397	0	0	Ki67+	 4711 15735
6398	0	0	Ki67+	 4713 15588
6399	0	0	Ki67+	 4716 15937
6400	0	0	Ki67+	 4716 16171
6401	0	0	Ki67+	 4717 15694
6402	0	0	Ki67+	 4717 15776
6403	0	0	Ki67+	 4719 15528
6404	0	0	Ki67+	 4721 15544
6405	0	0	Ki67+	 4721 15967
6406	0	0	Ki67+	 4727 15612
6407	0	0	Ki67+	 4727 15990
6408	0	0	Ki67+	 4740 15633
6409	0	0	Ki67+	 4741 16165
6410	0	0	Ki67+	 4744 15747
6411	0	0	Ki67+	 4745 15947
6412	0	0	Ki67+	 4751 15758
6413	0	0	Ki67+	 4753 16025
6414	0	0	Ki67+	 4754 15797
6415	0	0	Ki67+	 4754 15980
6416	0	0	Ki67+	 4762 15640
6417	0	0	Ki67+	 4765 15990
6418	0	0	Ki67+	 4765 16177
6419	0	0	Ki67+	 4768 16039
6420	0	0	Ki67+	 4779 16040
6421	0	0	Ki67+	 4781 15972
6422	0	0	Ki67+	 4782 15946
6423	0	0	Ki67+	 4789 15750
6424	0	0	Ki67+	 4791 16215
6425	0	0	Ki67+	 4792 16255
6426	0	0	Ki67+	 4794 16104
6427	0	0	Ki67+	 4797 15773
6428	0	0	Ki67+	 4799 15962
6429	0	0	Ki67+	 4827 15765
6430	0	0	Ki67+	 4830 15802
6431	0	0	Ki67+	 4830 15954
6432	0	0	Ki67+	 4831 15733
6433	0	0	Ki67+	 4839 16233
6434	0	0	Ki67+	 4841 15527
6435	0	0	Ki67+	 4843 15577
6436	0	0	Ki67+	 4846 16188
6437	0	0	Ki67+	 4849 15838
6438	0	0	Ki67+	 4854 15775
6439	0	0	Ki67+	 4857 15519
6440	0	0	Ki67+	 4861 15820
6441	0	0	Ki67+	 4863 16005
6442	0	0	Ki67+	 4868 15811
6443	0	0	Ki67+	 4873 15941
6444	0	0	Ki67+	 4873 15966
6445	0	0	Ki67+	 4876 15795
6446	0	0	Ki67+	 4877 15858
6447	0	0	Ki67+	 4882 16206
6448	0	0	Ki67+	 4885 15928
6449	0	0	Ki67+	 4885 16023
6450	0	0	Ki67+	 4888 15973
6451	0	0	Ki67+	 4894 15834
6452	0	0	Ki67+	 4912 15908
6453	0	0	Ki67+	 4914 15960
6454	0	0	Ki67+	 4916 15989
6455	0	0	Ki67+	 4920 15934
6456	0	0	Ki67+	 4924 15800
6457	0	0	Ki67+	 4927 15541
6458	0	0	Ki67+	 4934 15507
6459	0	0	Ki67+	 4935 15855
6460	0	0	Ki67+	 4935 16017
6461	0	0	Ki67+	 4936 15916
6462	0	0	Ki67+	 4937 15840
6463	0	0	Ki67+	 4940 16113
6464	0	0	Ki67+	 4941 15817
6465	0	0	Ki67+	 4945 15961
6466	0	0	Ki67+	 4945 15977
6467	0	0	Ki67+	 4961 15892
6468	0	0	Ki67+	 4962 15534
6469	0	0	Ki67+	 4966 16056
6470	0	0	Ki67+	 4968 16044
6471	0	0	Ki67+	 4976 15843
6472	0	0	Ki67+	 4978 15816
6473	0	0	Ki67+	 4985 15850
6474	0	0	Ki67+	 4994 16058
6475	0	0	Ki67+	 4996 16101
6476	0	0	Ki67+	 4998 15613
6477	0	0	Ki67+	 5001 15571
6478	0	0	Ki67+	 5001 15830
6479	0	0	Ki67+	 5003 15676
6480	0	0	Ki67+	 5003 16044
6481	0	0	Ki67+	 5004 15878
6482	0	0	Ki67+	 5004 16109
6483	0	0	Ki67+	 4225 16501
6484	0	0	Ki67+	 4228 16565
6485	0	0	Ki67+	 4230 16577
6486	0	0	Ki67+	 4232 16416
6487	0	0	Ki67+	 4274 16587
6488	0	0	Ki67+	 4274 16600
6489	0	0	Ki67+	 4312 16572
6490	0	0	Ki67+	 4363 16580
6491	0	0	Ki67+	 4375 16625
6492	0	0	Ki67+	 4378 16469
6493	0	0	Ki67+	 4387 16455
6494	0	0	Ki67+	 4420 16386
6495	0	0	Ki67+	 4426 16310
6496	0	0	Ki67+	 4466 16395
6497	0	0	Ki67+	 4474 16291
6498	0	0	Ki67+	 4487 16273
6499	0	0	Ki67+	 4496 16394
6500	0	0	Ki67+	 4520 16495
6501	0	0	Ki67+	 4526 16310
6502	0	0	Ki67+	 4622 16387
6503	0	0	Ki67+	 4629 16644
6504	0	0	Ki67+	 4661 16570
6505	0	0	Ki67+	 4672 16308
6506	0	0	Ki67+	 4676 16275
6507	0	0	Ki67+	 4686 16606
6508	0	0	Ki67+	 4689 16625
6509	0	0	Ki67+	 4711 16585
6510	0	0	Ki67+	 4712 16610
6511	0	0	Ki67+	 4713 16336
6512	0	0	Ki67+	 4757 16643
6513	0	0	Ki67+	 4762 16413
6514	0	0	Ki67+	 4801 16304
6515	0	0	Ki67+	 4807 16294
6516	0	0	Ki67+	 4837 16289
6517	0	0	Ki67+	 4872 16275
6518	0	0	Ki67+	 4878 16386
6519	0	0	Ki67+	 4880 16350
6520	0	0	Ki67+	 4898 16337
6521	0	0	Ki67+	 4923 16401
6522	0	0	Ki67+	 4937 16354
6523	0	0	Ki67+	 4962 16390
6524	0	0	Ki67+	 4995 16302
6525	0	0	Ki67+	 5001 16380
6526	0	0	Ki67+	 5006 16619
6527	0	0	Ki67+	 5009 9318
6528	0	0	Ki67+	 5021 9225
6529	0	0	Ki67+	 5028 9341
6530	0	0	Ki67+	 5031 9299
6531	0	0	Ki67+	 5034 9931
6532	0	0	Ki67+	 5035 9313
6533	0	0	Ki67+	 5037 9255
6534	0	0	Ki67+	 5041 9280
6535	0	0	Ki67+	 5053 9956
6536	0	0	Ki67+	 5056 9298
6537	0	0	Ki67+	 5057 9282
6538	0	0	Ki67+	 5066 9192
6539	0	0	Ki67+	 5084 9474
6540	0	0	Ki67+	 5089 9453
6541	0	0	Ki67+	 5094 9193
6542	0	0	Ki67+	 5096 9558
6543	0	0	Ki67+	 5097 9470
6544	0	0	Ki67+	 5103 9533
6545	0	0	Ki67+	 5106 9507
6546	0	0	Ki67+	 5115 9458
6547	0	0	Ki67+	 5116 9434
6548	0	0	Ki67+	 5117 9224
6549	0	0	Ki67+	 5129 9397
6550	0	0	Ki67+	 5130 9494
6551	0	0	Ki67+	 5133 9516
6552	0	0	Ki67+	 5136 9539
6553	0	0	Ki67+	 5139 9459
6554	0	0	Ki67+	 5151 9553
6555	0	0	Ki67+	 5152 9399
6556	0	0	Ki67+	 5154 9190
6557	0	0	Ki67+	 5154 9484
6558	0	0	Ki67+	 5172 9529
6559	0	0	Ki67+	 5174 9454
6560	0	0	Ki67+	 5178 9220
6561	0	0	Ki67+	 5179 9239
6562	0	0	Ki67+	 5179 9494
6563	0	0	Ki67+	 5180 9511
6564	0	0	Ki67+	 5182 9396
6565	0	0	Ki67+	 5188 9434
6566	0	0	Ki67+	 5194 9197
6567	0	0	Ki67+	 5195 9467
6568	0	0	Ki67+	 5201 9537
6569	0	0	Ki67+	 5206 9400
6570	0	0	Ki67+	 5209 9249
6571	0	0	Ki67+	 5211 9507
6572	0	0	Ki67+	 5212 9564
6573	0	0	Ki67+	 5214 9586
6574	0	0	Ki67+	 5216 9485
6575	0	0	Ki67+	 5218 9450
6576	0	0	Ki67+	 5222 9632
6577	0	0	Ki67+	 5228 9530
6578	0	0	Ki67+	 5232 9416
6579	0	0	Ki67+	 5239 9656
6580	0	0	Ki67+	 5240 9489
6581	0	0	Ki67+	 5244 9197
6582	0	0	Ki67+	 5246 9554
6583	0	0	Ki67+	 5246 9624
6584	0	0	Ki67+	 5248 9216
6585	0	0	Ki67+	 5250 9584
6586	0	0	Ki67+	 5255 9515
6587	0	0	Ki67+	 5259 9466
6588	0	0	Ki67+	 5261 9652
6589	0	0	Ki67+	 5267 9549
6590	0	0	Ki67+	 5270 9608
6591	0	0	Ki67+	 5275 9656
6592	0	0	Ki67+	 5276 9512
6593	0	0	Ki67+	 5283 9622
6594	0	0	Ki67+	 5290 9522
6595	0	0	Ki67+	 5299 9965
6596	0	0	Ki67+	 5300 9541
6597	0	0	Ki67+	 5301 9599
6598	0	0	Ki67+	 5302 9648
6599	0	0	Ki67+	 5318 9662
6600	0	0	Ki67+	 5328 9603
6601	0	0	Ki67+	 5332 9512
6602	0	0	Ki67+	 5333 9623
6603	0	0	Ki67+	 5340 9594
6604	0	0	Ki67+	 5590 9436
6605	0	0	Ki67+	 5622 9471
6606	0	0	Ki67+	 5010 10623
6607	0	0	Ki67+	 5012 10182
6608	0	0	Ki67+	 5015 10079
6609	0	0	Ki67+	 5023 10762
6610	0	0	Ki67+	 5034 10748
6611	0	0	Ki67+	 5038 9975
6612	0	0	Ki67+	 5049 10167
6613	0	0	Ki67+	 5055 10641
6614	0	0	Ki67+	 5056 10042
6615	0	0	Ki67+	 5068 10572
6616	0	0	Ki67+	 5069 10121
6617	0	0	Ki67+	 5075 10361
6618	0	0	Ki67+	 5084 10553
6619	0	0	Ki67+	 5087 10092
6620	0	0	Ki67+	 5089 10035
6621	0	0	Ki67+	 5094 10139
6622	0	0	Ki67+	 5103 10567
6623	0	0	Ki67+	 5119 10542
6624	0	0	Ki67+	 5121 10052
6625	0	0	Ki67+	 5122 10585
6626	0	0	Ki67+	 5129 10117
6627	0	0	Ki67+	 5146 10659
6628	0	0	Ki67+	 5147 10546
6629	0	0	Ki67+	 5157 10648
6630	0	0	Ki67+	 5168 10522
6631	0	0	Ki67+	 5195 10512
6632	0	0	Ki67+	 5196 10487
6633	0	0	Ki67+	 5215 10483
6634	0	0	Ki67+	 5219 10469
6635	0	0	Ki67+	 5226 10661
6636	0	0	Ki67+	 5240 10650
6637	0	0	Ki67+	 5248 10578
6638	0	0	Ki67+	 5252 10652
6639	0	0	Ki67+	 5257 10633
6640	0	0	Ki67+	 5263 10468
6641	0	0	Ki67+	 5278 10569
6642	0	0	Ki67+	 5285 10476
6643	0	0	Ki67+	 5289 10442
6644	0	0	Ki67+	 5292 9977
6645	0	0	Ki67+	 5295 10006
6646	0	0	Ki67+	 5310 10452
6647	0	0	Ki67+	 5370 10441
6648	0	0	Ki67+	 5370 10657
6649	0	0	Ki67+	 5372 10457
6650	0	0	Ki67+	 5384 10422
6651	0	0	Ki67+	 5384 10577
6652	0	0	Ki67+	 5415 10444
6653	0	0	Ki67+	 5428 10416
6654	0	0	Ki67+	 5430 10728
6655	0	0	Ki67+	 5433 10608
6656	0	0	Ki67+	 5440 10709
6657	0	0	Ki67+	 5441 10402
6658	0	0	Ki67+	 5441 10753
6659	0	0	Ki67+	 5456 10397
6660	0	0	Ki67+	 5459 10701
6661	0	0	Ki67+	 5462 10387
6662	0	0	Ki67+	 5476 10730
6663	0	0	Ki67+	 5488 10628
6664	0	0	Ki67+	 5503 10443
6665	0	0	Ki67+	 5504 10395
6666	0	0	Ki67+	 5517 10717
6667	0	0	Ki67+	 5520 10395
6668	0	0	Ki67+	 5523 10420
6669	0	0	Ki67+	 5532 10381
6670	0	0	Ki67+	 5544 10729
6671	0	0	Ki67+	 5547 10679
6672	0	0	Ki67+	 5549 10423
6673	0	0	Ki67+	 5552 10391
6674	0	0	Ki67+	 5555 10723
6675	0	0	Ki67+	 5564 10368
6676	0	0	Ki67+	 5573 10429
6677	0	0	Ki67+	 5576 10756
6678	0	0	Ki67+	 5583 10684
6679	0	0	Ki67+	 5585 10057
6680	0	0	Ki67+	 5598 10404
6681	0	0	Ki67+	 5607 10430
6682	0	0	Ki67+	 5608 10681
6683	0	0	Ki67+	 5610 10502
6684	0	0	Ki67+	 5611 10706
6685	0	0	Ki67+	 5628 10379
6686	0	0	Ki67+	 5639 10348
6687	0	0	Ki67+	 5639 10380
6688	0	0	Ki67+	 5656 10334
6689	0	0	Ki67+	 5663 10749
6690	0	0	Ki67+	 5667 10604
6691	0	0	Ki67+	 5672 10367
6692	0	0	Ki67+	 5676 10754
6693	0	0	Ki67+	 5695 10743
6694	0	0	Ki67+	 5700 10338
6695	0	0	Ki67+	 5707 10766
6696	0	0	Ki67+	 5712 10420
6697	0	0	Ki67+	 5721 10398
6698	0	0	Ki67+	 5775 10634
6699	0	0	Ki67+	 5792 10339
6700	0	0	Ki67+	 5798 10414
6701	0	0	Ki67+	 5802 10321
6702	0	0	Ki67+	 5802 10402
6703	0	0	Ki67+	 5009 11307
6704	0	0	Ki67+	 5010 10976
6705	0	0	Ki67+	 5013 11264
6706	0	0	Ki67+	 5014 11356
6707	0	0	Ki67+	 5017 11093
6708	0	0	Ki67+	 5017 11254
6709	0	0	Ki67+	 5020 11326
6710	0	0	Ki67+	 5021 11225
6711	0	0	Ki67+	 5022 11422
6712	0	0	Ki67+	 5025 11022
6713	0	0	Ki67+	 5028 11403
6714	0	0	Ki67+	 5036 11294
6715	0	0	Ki67+	 5036 11464
6716	0	0	Ki67+	 5037 10996
6717	0	0	Ki67+	 5040 11307
6718	0	0	Ki67+	 5042 11041
6719	0	0	Ki67+	 5044 11120
6720	0	0	Ki67+	 5044 11212
6721	0	0	Ki67+	 5044 11370
6722	0	0	Ki67+	 5046 11256
6723	0	0	Ki67+	 5049 10983
6724	0	0	Ki67+	 5050 11289
6725	0	0	Ki67+	 5051 11424
6726	0	0	Ki67+	 5053 11328
6727	0	0	Ki67+	 5058 11358
6728	0	0	Ki67+	 5070 11007
6729	0	0	Ki67+	 5076 11246
6730	0	0	Ki67+	 5078 11402
6731	0	0	Ki67+	 5080 10922
6732	0	0	Ki67+	 5080 11516
6733	0	0	Ki67+	 5082 11045
6734	0	0	Ki67+	 5083 11305
6735	0	0	Ki67+	 5087 11089
6736	0	0	Ki67+	 5093 11427
6737	0	0	Ki67+	 5097 10988
6738	0	0	Ki67+	 5098 10933
6739	0	0	Ki67+	 5098 11024
6740	0	0	Ki67+	 5101 11345
6741	0	0	Ki67+	 5107 11532
6742	0	0	Ki67+	 5108 11117
6743	0	0	Ki67+	 5109 11144
6744	0	0	Ki67+	 5110 11452
6745	0	0	Ki67+	 5113 11329
6746	0	0	Ki67+	 5116 11205
6747	0	0	Ki67+	 5120 11297
6748	0	0	Ki67+	 5121 11437
6749	0	0	Ki67+	 5122 11372
6750	0	0	Ki67+	 5125 10937
6751	0	0	Ki67+	 5130 11029
6752	0	0	Ki67+	 5130 11304
6753	0	0	Ki67+	 5133 11455
6754	0	0	Ki67+	 5136 11434
6755	0	0	Ki67+	 5151 11030
6756	0	0	Ki67+	 5151 11065
6757	0	0	Ki67+	 5152 10800
6758	0	0	Ki67+	 5152 11401
6759	0	0	Ki67+	 5154 11093
6760	0	0	Ki67+	 5156 11352
6761	0	0	Ki67+	 5156 11367
6762	0	0	Ki67+	 5158 11478
6763	0	0	Ki67+	 5159 10993
6764	0	0	Ki67+	 5160 11173
6765	0	0	Ki67+	 5167 11154
6766	0	0	Ki67+	 5168 11430
6767	0	0	Ki67+	 5175 11389
6768	0	0	Ki67+	 5177 11189
6769	0	0	Ki67+	 5182 10863
6770	0	0	Ki67+	 5185 11029
6771	0	0	Ki67+	 5185 11485
6772	0	0	Ki67+	 5187 11157
6773	0	0	Ki67+	 5190 11117
6774	0	0	Ki67+	 5191 10980
6775	0	0	Ki67+	 5195 11456
6776	0	0	Ki67+	 5197 11051
6777	0	0	Ki67+	 5198 11557
6778	0	0	Ki67+	 5202 11136
6779	0	0	Ki67+	 5206 11193
6780	0	0	Ki67+	 5210 11183
6781	0	0	Ki67+	 5213 11007
6782	0	0	Ki67+	 5216 11345
6783	0	0	Ki67+	 5219 10957
6784	0	0	Ki67+	 5219 11167
6785	0	0	Ki67+	 5222 10917
6786	0	0	Ki67+	 5225 11069
6787	0	0	Ki67+	 5226 11237
6788	0	0	Ki67+	 5227 11454
6789	0	0	Ki67+	 5229 11359
6790	0	0	Ki67+	 5230 11039
6791	0	0	Ki67+	 5231 10977
6792	0	0	Ki67+	 5231 11527
6793	0	0	Ki67+	 5236 11387
6794	0	0	Ki67+	 5237 11214
6795	0	0	Ki67+	 5242 11517
6796	0	0	Ki67+	 5248 11070
6797	0	0	Ki67+	 5250 11024
6798	0	0	Ki67+	 5251 11195
6799	0	0	Ki67+	 5254 11358
6800	0	0	Ki67+	 5255 10927
6801	0	0	Ki67+	 5260 11230
6802	0	0	Ki67+	 5263 10951
6803	0	0	Ki67+	 5263 11415
6804	0	0	Ki67+	 5265 10825
6805	0	0	Ki67+	 5265 11270
6806	0	0	Ki67+	 5267 10986
6807	0	0	Ki67+	 5269 11383
6808	0	0	Ki67+	 5272 11252
6809	0	0	Ki67+	 5273 10969
6810	0	0	Ki67+	 5277 11485
6811	0	0	Ki67+	 5278 11090
6812	0	0	Ki67+	 5278 11217
6813	0	0	Ki67+	 5283 11016
6814	0	0	Ki67+	 5284 11231
6815	0	0	Ki67+	 5290 11054
6816	0	0	Ki67+	 5296 11095
6817	0	0	Ki67+	 5304 11218
6818	0	0	Ki67+	 5305 11173
6819	0	0	Ki67+	 5306 11264
6820	0	0	Ki67+	 5308 11185
6821	0	0	Ki67+	 5310 10974
6822	0	0	Ki67+	 5312 10771
6823	0	0	Ki67+	 5315 11072
6824	0	0	Ki67+	 5319 11003
6825	0	0	Ki67+	 5322 11443
6826	0	0	Ki67+	 5331 11086
6827	0	0	Ki67+	 5331 11508
6828	0	0	Ki67+	 5331 11528
6829	0	0	Ki67+	 5332 11023
6830	0	0	Ki67+	 5333 11134
6831	0	0	Ki67+	 5342 11209
6832	0	0	Ki67+	 5345 10996
6833	0	0	Ki67+	 5345 11139
6834	0	0	Ki67+	 5346 11040
6835	0	0	Ki67+	 5346 11462
6836	0	0	Ki67+	 5351 11481
6837	0	0	Ki67+	 5357 11109
6838	0	0	Ki67+	 5361 11446
6839	0	0	Ki67+	 5364 11086
6840	0	0	Ki67+	 5366 11258
6841	0	0	Ki67+	 5370 11433
6842	0	0	Ki67+	 5371 11242
6843	0	0	Ki67+	 5372 10912
6844	0	0	Ki67+	 5376 11130
6845	0	0	Ki67+	 5384 11175
6846	0	0	Ki67+	 5384 11210
6847	0	0	Ki67+	 5386 11003
6848	0	0	Ki67+	 5388 11064
6849	0	0	Ki67+	 5391 11104
6850	0	0	Ki67+	 5398 11429
6851	0	0	Ki67+	 5400 11450
6852	0	0	Ki67+	 5401 11154
6853	0	0	Ki67+	 5406 11029
6854	0	0	Ki67+	 5407 11283
6855	0	0	Ki67+	 5413 11192
6856	0	0	Ki67+	 5413 11422
6857	0	0	Ki67+	 5414 11450
6858	0	0	Ki67+	 5418 11162
6859	0	0	Ki67+	 5422 11024
6860	0	0	Ki67+	 5435 11134
6861	0	0	Ki67+	 5436 11105
6862	0	0	Ki67+	 5436 11281
6863	0	0	Ki67+	 5437 11241
6864	0	0	Ki67+	 5438 11267
6865	0	0	Ki67+	 5438 11492
6866	0	0	Ki67+	 5443 11204
6867	0	0	Ki67+	 5443 11415
6868	0	0	Ki67+	 5445 11441
6869	0	0	Ki67+	 5447 11080
6870	0	0	Ki67+	 5451 11053
6871	0	0	Ki67+	 5460 11181
6872	0	0	Ki67+	 5462 11438
6873	0	0	Ki67+	 5464 11427
6874	0	0	Ki67+	 5469 11265
6875	0	0	Ki67+	 5470 11128
6876	0	0	Ki67+	 5470 11281
6877	0	0	Ki67+	 5473 10869
6878	0	0	Ki67+	 5476 11082
6879	0	0	Ki67+	 5477 10779
6880	0	0	Ki67+	 5479 11474
6881	0	0	Ki67+	 5482 10805
6882	0	0	Ki67+	 5484 11165
6883	0	0	Ki67+	 5493 11424
6884	0	0	Ki67+	 5496 11061
6885	0	0	Ki67+	 5507 11449
6886	0	0	Ki67+	 5508 11234
6887	0	0	Ki67+	 5508 11417
6888	0	0	Ki67+	 5510 11433
6889	0	0	Ki67+	 5513 11268
6890	0	0	Ki67+	 5514 11102
6891	0	0	Ki67+	 5529 11110
6892	0	0	Ki67+	 5532 11399
6893	0	0	Ki67+	 5534 11290
6894	0	0	Ki67+	 5536 11462
6895	0	0	Ki67+	 5543 11418
6896	0	0	Ki67+	 5548 11131
6897	0	0	Ki67+	 5548 11552
6898	0	0	Ki67+	 5556 11469
6899	0	0	Ki67+	 5559 11272
6900	0	0	Ki67+	 5562 11435
6901	0	0	Ki67+	 5564 11447
6902	0	0	Ki67+	 5567 11116
6903	0	0	Ki67+	 5568 11153
6904	0	0	Ki67+	 5569 10911
6905	0	0	Ki67+	 5572 10814
6906	0	0	Ki67+	 5576 10774
6907	0	0	Ki67+	 5577 11123
6908	0	0	Ki67+	 5581 10893
6909	0	0	Ki67+	 5589 11181
6910	0	0	Ki67+	 5593 10821
6911	0	0	Ki67+	 5600 11149
6912	0	0	Ki67+	 5618 11218
6913	0	0	Ki67+	 5621 11084
6914	0	0	Ki67+	 5633 11072
6915	0	0	Ki67+	 5635 11489
6916	0	0	Ki67+	 5649 11115
6917	0	0	Ki67+	 5652 10788
6918	0	0	Ki67+	 5655 11095
6919	0	0	Ki67+	 5661 11218
6920	0	0	Ki67+	 5664 11234
6921	0	0	Ki67+	 5666 11147
6922	0	0	Ki67+	 5667 11436
6923	0	0	Ki67+	 5668 11267
6924	0	0	Ki67+	 5680 10835
6925	0	0	Ki67+	 5680 11264
6926	0	0	Ki67+	 5685 11228
6927	0	0	Ki67+	 5693 10896
6928	0	0	Ki67+	 5695 11364
6929	0	0	Ki67+	 5696 10812
6930	0	0	Ki67+	 5697 11409
6931	0	0	Ki67+	 5699 10837
6932	0	0	Ki67+	 5702 11461
6933	0	0	Ki67+	 5709 11295
6934	0	0	Ki67+	 5717 11438
6935	0	0	Ki67+	 5722 11393
6936	0	0	Ki67+	 5727 11520
6937	0	0	Ki67+	 5733 11482
6938	0	0	Ki67+	 5734 10867
6939	0	0	Ki67+	 5745 11192
6940	0	0	Ki67+	 5748 11480
6941	0	0	Ki67+	 5759 11517
6942	0	0	Ki67+	 5765 11475
6943	0	0	Ki67+	 5778 10896
6944	0	0	Ki67+	 5780 11522
6945	0	0	Ki67+	 5799 11479
6946	0	0	Ki67+	 5801 11365
6947	0	0	Ki67+	 5805 11456
6948	0	0	Ki67+	 5009 11778
6949	0	0	Ki67+	 5012 12291
6950	0	0	Ki67+	 5014 11832
6951	0	0	Ki67+	 5040 11633
6952	0	0	Ki67+	 5044 12271
6953	0	0	Ki67+	 5049 11601
6954	0	0	Ki67+	 5051 11977
6955	0	0	Ki67+	 5052 11659
6956	0	0	Ki67+	 5052 12309
6957	0	0	Ki67+	 5054 11953
6958	0	0	Ki67+	 5055 12276
6959	0	0	Ki67+	 5074 11700
6960	0	0	Ki67+	 5075 11965
6961	0	0	Ki67+	 5076 12301
6962	0	0	Ki67+	 5078 11940
6963	0	0	Ki67+	 5078 12277
6964	0	0	Ki67+	 5080 11633
6965	0	0	Ki67+	 5083 11740
6966	0	0	Ki67+	 5085 11670
6967	0	0	Ki67+	 5099 12262
6968	0	0	Ki67+	 5103 11965
6969	0	0	Ki67+	 5107 11952
6970	0	0	Ki67+	 5117 11987
6971	0	0	Ki67+	 5127 11966
6972	0	0	Ki67+	 5131 11991
6973	0	0	Ki67+	 5133 12034
6974	0	0	Ki67+	 5135 11689
6975	0	0	Ki67+	 5138 11716
6976	0	0	Ki67+	 5149 11603
6977	0	0	Ki67+	 5150 11588
6978	0	0	Ki67+	 5151 12137
6979	0	0	Ki67+	 5167 12214
6980	0	0	Ki67+	 5170 12077
6981	0	0	Ki67+	 5171 12262
6982	0	0	Ki67+	 5175 12012
6983	0	0	Ki67+	 5177 11812
6984	0	0	Ki67+	 5181 12182
6985	0	0	Ki67+	 5182 11776
6986	0	0	Ki67+	 5184 11795
6987	0	0	Ki67+	 5185 12005
6988	0	0	Ki67+	 5186 12105
6989	0	0	Ki67+	 5187 11672
6990	0	0	Ki67+	 5192 12058
6991	0	0	Ki67+	 5192 12282
6992	0	0	Ki67+	 5195 12255
6993	0	0	Ki67+	 5197 11991
6994	0	0	Ki67+	 5199 11588
6995	0	0	Ki67+	 5202 11731
6996	0	0	Ki67+	 5203 11575
6997	0	0	Ki67+	 5208 11981
6998	0	0	Ki67+	 5208 12023
6999	0	0	Ki67+	 5211 11757
7000	0	0	Ki67+	 5216 12115
7001	0	0	Ki67+	 5218 12008
7002	0	0	Ki67+	 5220 11790
7003	0	0	Ki67+	 5222 11614
7004	0	0	Ki67+	 5222 11693
7005	0	0	Ki67+	 5222 11716
7006	0	0	Ki67+	 5222 12097
7007	0	0	Ki67+	 5231 12076
7008	0	0	Ki67+	 5232 12218
7009	0	0	Ki67+	 5238 12108
7010	0	0	Ki67+	 5244 12094
7011	0	0	Ki67+	 5244 12199
7012	0	0	Ki67+	 5245 11599
7013	0	0	Ki67+	 5256 12123
7014	0	0	Ki67+	 5257 11877
7015	0	0	Ki67+	 5261 11794
7016	0	0	Ki67+	 5268 12256
7017	0	0	Ki67+	 5270 11641
7018	0	0	Ki67+	 5272 11860
7019	0	0	Ki67+	 5277 11736
7020	0	0	Ki67+	 5277 11750
7021	0	0	Ki67+	 5278 12145
7022	0	0	Ki67+	 5278 12191
7023	0	0	Ki67+	 5289 12124
7024	0	0	Ki67+	 5291 11689
7025	0	0	Ki67+	 5294 12175
7026	0	0	Ki67+	 5294 12231
7027	0	0	Ki67+	 5296 11643
7028	0	0	Ki67+	 5300 12103
7029	0	0	Ki67+	 5302 12185
7030	0	0	Ki67+	 5303 11578
7031	0	0	Ki67+	 5305 12091
7032	0	0	Ki67+	 5305 12154
7033	0	0	Ki67+	 5308 11773
7034	0	0	Ki67+	 5308 11791
7035	0	0	Ki67+	 5308 12273
7036	0	0	Ki67+	 5310 11802
7037	0	0	Ki67+	 5316 12143
7038	0	0	Ki67+	 5324 12059
7039	0	0	Ki67+	 5324 12236
7040	0	0	Ki67+	 5325 11589
7041	0	0	Ki67+	 5329 12162
7042	0	0	Ki67+	 5335 12192
7043	0	0	Ki67+	 5339 12142
7044	0	0	Ki67+	 5341 11770
7045	0	0	Ki67+	 5344 11755
7046	0	0	Ki67+	 5349 12095
7047	0	0	Ki67+	 5364 12163
7048	0	0	Ki67+	 5368 11631
7049	0	0	Ki67+	 5375 12147
7050	0	0	Ki67+	 5375 12315
7051	0	0	Ki67+	 5383 11647
7052	0	0	Ki67+	 5383 12106
7053	0	0	Ki67+	 5398 11617
7054	0	0	Ki67+	 5400 11768
7055	0	0	Ki67+	 5402 11754
7056	0	0	Ki67+	 5402 12205
7057	0	0	Ki67+	 5406 12117
7058	0	0	Ki67+	 5406 12317
7059	0	0	Ki67+	 5407 12074
7060	0	0	Ki67+	 5418 12161
7061	0	0	Ki67+	 5418 12270
7062	0	0	Ki67+	 5419 11670
7063	0	0	Ki67+	 5419 11702
7064	0	0	Ki67+	 5420 11982
7065	0	0	Ki67+	 5427 11969
7066	0	0	Ki67+	 5427 12092
7067	0	0	Ki67+	 5427 12234
7068	0	0	Ki67+	 5432 12203
7069	0	0	Ki67+	 5434 12267
7070	0	0	Ki67+	 5435 12287
7071	0	0	Ki67+	 5436 12147
7072	0	0	Ki67+	 5438 12107
7073	0	0	Ki67+	 5444 11842
7074	0	0	Ki67+	 5445 12028
7075	0	0	Ki67+	 5447 11986
7076	0	0	Ki67+	 5449 11951
7077	0	0	Ki67+	 5452 12174
7078	0	0	Ki67+	 5453 12298
7079	0	0	Ki67+	 5456 12264
7080	0	0	Ki67+	 5458 12219
7081	0	0	Ki67+	 5459 11847
7082	0	0	Ki67+	 5464 11638
7083	0	0	Ki67+	 5464 12034
7084	0	0	Ki67+	 5472 12153
7085	0	0	Ki67+	 5472 12238
7086	0	0	Ki67+	 5473 11692
7087	0	0	Ki67+	 5478 11633
7088	0	0	Ki67+	 5478 11942
7089	0	0	Ki67+	 5485 11815
7090	0	0	Ki67+	 5488 12295
7091	0	0	Ki67+	 5490 12189
7092	0	0	Ki67+	 5492 11852
7093	0	0	Ki67+	 5493 12145
7094	0	0	Ki67+	 5497 11872
7095	0	0	Ki67+	 5498 12020
7096	0	0	Ki67+	 5504 12057
7097	0	0	Ki67+	 5507 11775
7098	0	0	Ki67+	 5510 12180
7099	0	0	Ki67+	 5512 11939
7100	0	0	Ki67+	 5514 11812
7101	0	0	Ki67+	 5516 12003
7102	0	0	Ki67+	 5517 12264
7103	0	0	Ki67+	 5522 11862
7104	0	0	Ki67+	 5530 11749
7105	0	0	Ki67+	 5538 11835
7106	0	0	Ki67+	 5538 12320
7107	0	0	Ki67+	 5540 12054
7108	0	0	Ki67+	 5540 12228
7109	0	0	Ki67+	 5544 12075
7110	0	0	Ki67+	 5545 11932
7111	0	0	Ki67+	 5546 11733
7112	0	0	Ki67+	 5548 11775
7113	0	0	Ki67+	 5548 11821
7114	0	0	Ki67+	 5557 11789
7115	0	0	Ki67+	 5558 11630
7116	0	0	Ki67+	 5562 11678
7117	0	0	Ki67+	 5568 12013
7118	0	0	Ki67+	 5568 12200
7119	0	0	Ki67+	 5571 11981
7120	0	0	Ki67+	 5572 11711
7121	0	0	Ki67+	 5577 11921
7122	0	0	Ki67+	 5580 12176
7123	0	0	Ki67+	 5588 11741
7124	0	0	Ki67+	 5597 11660
7125	0	0	Ki67+	 5598 11634
7126	0	0	Ki67+	 5604 11692
7127	0	0	Ki67+	 5604 12186
7128	0	0	Ki67+	 5606 11758
7129	0	0	Ki67+	 5608 12059
7130	0	0	Ki67+	 5608 12219
7131	0	0	Ki67+	 5610 11635
7132	0	0	Ki67+	 5619 11774
7133	0	0	Ki67+	 5620 11978
7134	0	0	Ki67+	 5621 12197
7135	0	0	Ki67+	 5633 11945
7136	0	0	Ki67+	 5636 12086
7137	0	0	Ki67+	 5637 11713
7138	0	0	Ki67+	 5638 12136
7139	0	0	Ki67+	 5643 11811
7140	0	0	Ki67+	 5643 12207
7141	0	0	Ki67+	 5645 11751
7142	0	0	Ki67+	 5651 12233
7143	0	0	Ki67+	 5658 11925
7144	0	0	Ki67+	 5668 12341
7145	0	0	Ki67+	 5674 11768
7146	0	0	Ki67+	 5678 12214
7147	0	0	Ki67+	 5683 11754
7148	0	0	Ki67+	 5686 12155
7149	0	0	Ki67+	 5689 12357
7150	0	0	Ki67+	 5692 12308
7151	0	0	Ki67+	 5694 11932
7152	0	0	Ki67+	 5695 11804
7153	0	0	Ki67+	 5697 11777
7154	0	0	Ki67+	 5697 12254
7155	0	0	Ki67+	 5701 12141
7156	0	0	Ki67+	 5707 11934
7157	0	0	Ki67+	 5708 12296
7158	0	0	Ki67+	 5709 11835
7159	0	0	Ki67+	 5711 12243
7160	0	0	Ki67+	 5714 11993
7161	0	0	Ki67+	 5715 12113
7162	0	0	Ki67+	 5718 12313
7163	0	0	Ki67+	 5723 11983
7164	0	0	Ki67+	 5723 12338
7165	0	0	Ki67+	 5727 11859
7166	0	0	Ki67+	 5730 12274
7167	0	0	Ki67+	 5733 11950
7168	0	0	Ki67+	 5736 12142
7169	0	0	Ki67+	 5742 11840
7170	0	0	Ki67+	 5742 12303
7171	0	0	Ki67+	 5753 11980
7172	0	0	Ki67+	 5756 12361
7173	0	0	Ki67+	 5766 12144
7174	0	0	Ki67+	 5767 12000
7175	0	0	Ki67+	 5776 11960
7176	0	0	Ki67+	 5776 12166
7177	0	0	Ki67+	 5785 12125
7178	0	0	Ki67+	 5787 12032
7179	0	0	Ki67+	 5791 12186
7180	0	0	Ki67+	 5796 11997
7181	0	0	Ki67+	 5798 12355
7182	0	0	Ki67+	 5019 12831
7183	0	0	Ki67+	 5022 12728
7184	0	0	Ki67+	 5024 12757
7185	0	0	Ki67+	 5025 12634
7186	0	0	Ki67+	 5027 13116
7187	0	0	Ki67+	 5033 12846
7188	0	0	Ki67+	 5035 12574
7189	0	0	Ki67+	 5035 12863
7190	0	0	Ki67+	 5050 12579
7191	0	0	Ki67+	 5051 12765
7192	0	0	Ki67+	 5061 12780
7193	0	0	Ki67+	 5078 12564
7194	0	0	Ki67+	 5078 12760
7195	0	0	Ki67+	 5084 12802
7196	0	0	Ki67+	 5085 12593
7197	0	0	Ki67+	 5089 12897
7198	0	0	Ki67+	 5099 12598
7199	0	0	Ki67+	 5102 12554
7200	0	0	Ki67+	 5108 12573
7201	0	0	Ki67+	 5109 12934
7202	0	0	Ki67+	 5117 12547
7203	0	0	Ki67+	 5117 12788
7204	0	0	Ki67+	 5118 12905
7205	0	0	Ki67+	 5119 12871
7206	0	0	Ki67+	 5124 12849
7207	0	0	Ki67+	 5127 12794
7208	0	0	Ki67+	 5127 12941
7209	0	0	Ki67+	 5136 12930
7210	0	0	Ki67+	 5147 12834
7211	0	0	Ki67+	 5148 12567
7212	0	0	Ki67+	 5151 12865
7213	0	0	Ki67+	 5152 12968
7214	0	0	Ki67+	 5157 13133
7215	0	0	Ki67+	 5158 12989
7216	0	0	Ki67+	 5159 12805
7217	0	0	Ki67+	 5161 12751
7218	0	0	Ki67+	 5162 12831
7219	0	0	Ki67+	 5163 12897
7220	0	0	Ki67+	 5171 12818
7221	0	0	Ki67+	 5176 12473
7222	0	0	Ki67+	 5193 13075
7223	0	0	Ki67+	 5196 12502
7224	0	0	Ki67+	 5199 12861
7225	0	0	Ki67+	 5201 12831
7226	0	0	Ki67+	 5210 12869
7227	0	0	Ki67+	 5215 12972
7228	0	0	Ki67+	 5223 13016
7229	0	0	Ki67+	 5224 12866
7230	0	0	Ki67+	 5227 12896
7231	0	0	Ki67+	 5235 12846
7232	0	0	Ki67+	 5239 12481
7233	0	0	Ki67+	 5248 13059
7234	0	0	Ki67+	 5254 13068
7235	0	0	Ki67+	 5259 12476
7236	0	0	Ki67+	 5259 13000
7237	0	0	Ki67+	 5262 12853
7238	0	0	Ki67+	 5270 12549
7239	0	0	Ki67+	 5270 12824
7240	0	0	Ki67+	 5273 12933
7241	0	0	Ki67+	 5278 12535
7242	0	0	Ki67+	 5279 12509
7243	0	0	Ki67+	 5284 12969
7244	0	0	Ki67+	 5289 12708
7245	0	0	Ki67+	 5292 12680
7246	0	0	Ki67+	 5299 12724
7247	0	0	Ki67+	 5300 12791
7248	0	0	Ki67+	 5305 12920
7249	0	0	Ki67+	 5307 12678
7250	0	0	Ki67+	 5307 12986
7251	0	0	Ki67+	 5315 12956
7252	0	0	Ki67+	 5316 12794
7253	0	0	Ki67+	 5331 12474
7254	0	0	Ki67+	 5334 13167
7255	0	0	Ki67+	 5337 12702
7256	0	0	Ki67+	 5343 12607
7257	0	0	Ki67+	 5343 12711
7258	0	0	Ki67+	 5345 12781
7259	0	0	Ki67+	 5347 12763
7260	0	0	Ki67+	 5357 12599
7261	0	0	Ki67+	 5359 12894
7262	0	0	Ki67+	 5364 12612
7263	0	0	Ki67+	 5369 12756
7264	0	0	Ki67+	 5374 12902
7265	0	0	Ki67+	 5377 13023
7266	0	0	Ki67+	 5381 12845
7267	0	0	Ki67+	 5384 12595
7268	0	0	Ki67+	 5397 12878
7269	0	0	Ki67+	 5408 12775
7270	0	0	Ki67+	 5409 12958
7271	0	0	Ki67+	 5410 12822
7272	0	0	Ki67+	 5412 12642
7273	0	0	Ki67+	 5412 13081
7274	0	0	Ki67+	 5417 12498
7275	0	0	Ki67+	 5425 12919
7276	0	0	Ki67+	 5427 12826
7277	0	0	Ki67+	 5428 12711
7278	0	0	Ki67+	 5430 12793
7279	0	0	Ki67+	 5435 12986
7280	0	0	Ki67+	 5438 12508
7281	0	0	Ki67+	 5440 13165
7282	0	0	Ki67+	 5442 12818
7283	0	0	Ki67+	 5443 12962
7284	0	0	Ki67+	 5447 13127
7285	0	0	Ki67+	 5452 13099
7286	0	0	Ki67+	 5454 12640
7287	0	0	Ki67+	 5456 12857
7288	0	0	Ki67+	 5464 12986
7289	0	0	Ki67+	 5471 13135
7290	0	0	Ki67+	 5472 12885
7291	0	0	Ki67+	 5473 12942
7292	0	0	Ki67+	 5476 12818
7293	0	0	Ki67+	 5490 12962
7294	0	0	Ki67+	 5492 12659
7295	0	0	Ki67+	 5492 13098
7296	0	0	Ki67+	 5493 12816
7297	0	0	Ki67+	 5494 13050
7298	0	0	Ki67+	 5498 12857
7299	0	0	Ki67+	 5500 13032
7300	0	0	Ki67+	 5503 13131
7301	0	0	Ki67+	 5504 12918
7302	0	0	Ki67+	 5506 12641
7303	0	0	Ki67+	 5508 12953
7304	0	0	Ki67+	 5510 12934
7305	0	0	Ki67+	 5510 13014
7306	0	0	Ki67+	 5511 13120
7307	0	0	Ki67+	 5512 12661
7308	0	0	Ki67+	 5513 13046
7309	0	0	Ki67+	 5516 12916
7310	0	0	Ki67+	 5517 13086
7311	0	0	Ki67+	 5522 13033
7312	0	0	Ki67+	 5539 13062
7313	0	0	Ki67+	 5542 12655
7314	0	0	Ki67+	 5543 12960
7315	0	0	Ki67+	 5545 12945
7316	0	0	Ki67+	 5546 13096
7317	0	0	Ki67+	 5547 12985
7318	0	0	Ki67+	 5557 13066
7319	0	0	Ki67+	 5561 12668
7320	0	0	Ki67+	 5570 12963
7321	0	0	Ki67+	 5572 12984
7322	0	0	Ki67+	 5572 13135
7323	0	0	Ki67+	 5574 12999
7324	0	0	Ki67+	 5576 12924
7325	0	0	Ki67+	 5579 13090
7326	0	0	Ki67+	 5582 13134
7327	0	0	Ki67+	 5591 12676
7328	0	0	Ki67+	 5600 12594
7329	0	0	Ki67+	 5610 12641
7330	0	0	Ki67+	 5612 12383
7331	0	0	Ki67+	 5617 12879
7332	0	0	Ki67+	 5620 12692
7333	0	0	Ki67+	 5623 12599
7334	0	0	Ki67+	 5624 12401
7335	0	0	Ki67+	 5624 12675
7336	0	0	Ki67+	 5629 12883
7337	0	0	Ki67+	 5631 12915
7338	0	0	Ki67+	 5631 12932
7339	0	0	Ki67+	 5633 13021
7340	0	0	Ki67+	 5638 12676
7341	0	0	Ki67+	 5640 12622
7342	0	0	Ki67+	 5640 12663
7343	0	0	Ki67+	 5650 12907
7344	0	0	Ki67+	 5658 12920
7345	0	0	Ki67+	 5660 12963
7346	0	0	Ki67+	 5661 12396
7347	0	0	Ki67+	 5669 12424
7348	0	0	Ki67+	 5669 12981
7349	0	0	Ki67+	 5672 13030
7350	0	0	Ki67+	 5678 12661
7351	0	0	Ki67+	 5680 13013
7352	0	0	Ki67+	 5689 12393
7353	0	0	Ki67+	 5696 12441
7354	0	0	Ki67+	 5698 13050
7355	0	0	Ki67+	 5700 12748
7356	0	0	Ki67+	 5713 12589
7357	0	0	Ki67+	 5713 12995
7358	0	0	Ki67+	 5716 12449
7359	0	0	Ki67+	 5720 13031
7360	0	0	Ki67+	 5722 13096
7361	0	0	Ki67+	 5723 12474
7362	0	0	Ki67+	 5732 13082
7363	0	0	Ki67+	 5740 12604
7364	0	0	Ki67+	 5742 12377
7365	0	0	Ki67+	 5751 12448
7366	0	0	Ki67+	 5758 12475
7367	0	0	Ki67+	 5765 12770
7368	0	0	Ki67+	 5766 12403
7369	0	0	Ki67+	 5768 12391
7370	0	0	Ki67+	 5769 12668
7371	0	0	Ki67+	 5770 12372
7372	0	0	Ki67+	 5772 13115
7373	0	0	Ki67+	 5783 12510
7374	0	0	Ki67+	 5786 12750
7375	0	0	Ki67+	 5793 12467
7376	0	0	Ki67+	 5797 12808
7377	0	0	Ki67+	 5798 12754
7378	0	0	Ki67+	 5799 13090
7379	0	0	Ki67+	 5800 13109
7380	0	0	Ki67+	 5015 13225
7381	0	0	Ki67+	 5018 13237
7382	0	0	Ki67+	 5020 13654
7383	0	0	Ki67+	 5023 13855
7384	0	0	Ki67+	 5026 13871
7385	0	0	Ki67+	 5027 13207
7386	0	0	Ki67+	 5042 13917
7387	0	0	Ki67+	 5056 13856
7388	0	0	Ki67+	 5058 13706
7389	0	0	Ki67+	 5070 13727
7390	0	0	Ki67+	 5084 13805
7391	0	0	Ki67+	 5086 13881
7392	0	0	Ki67+	 5089 13772
7393	0	0	Ki67+	 5089 13857
7394	0	0	Ki67+	 5104 13816
7395	0	0	Ki67+	 5105 13927
7396	0	0	Ki67+	 5113 13883
7397	0	0	Ki67+	 5119 13867
7398	0	0	Ki67+	 5121 13763
7399	0	0	Ki67+	 5152 13855
7400	0	0	Ki67+	 5157 13934
7401	0	0	Ki67+	 5160 13915
7402	0	0	Ki67+	 5161 13300
7403	0	0	Ki67+	 5172 13935
7404	0	0	Ki67+	 5177 13307
7405	0	0	Ki67+	 5183 13900
7406	0	0	Ki67+	 5191 13884
7407	0	0	Ki67+	 5198 13289
7408	0	0	Ki67+	 5198 13902
7409	0	0	Ki67+	 5200 13936
7410	0	0	Ki67+	 5201 13824
7411	0	0	Ki67+	 5214 13935
7412	0	0	Ki67+	 5214 13962
7413	0	0	Ki67+	 5215 13298
7414	0	0	Ki67+	 5215 13867
7415	0	0	Ki67+	 5228 13883
7416	0	0	Ki67+	 5229 13867
7417	0	0	Ki67+	 5242 13928
7418	0	0	Ki67+	 5267 13806
7419	0	0	Ki67+	 5270 13946
7420	0	0	Ki67+	 5285 13940
7421	0	0	Ki67+	 5295 13180
7422	0	0	Ki67+	 5295 13904
7423	0	0	Ki67+	 5299 13851
7424	0	0	Ki67+	 5304 13921
7425	0	0	Ki67+	 5323 13856
7426	0	0	Ki67+	 5326 13893
7427	0	0	Ki67+	 5331 13903
7428	0	0	Ki67+	 5333 13787
7429	0	0	Ki67+	 5355 13807
7430	0	0	Ki67+	 5357 13787
7431	0	0	Ki67+	 5365 13351
7432	0	0	Ki67+	 5381 13297
7433	0	0	Ki67+	 5381 13712
7434	0	0	Ki67+	 5383 13337
7435	0	0	Ki67+	 5391 13749
7436	0	0	Ki67+	 5396 13771
7437	0	0	Ki67+	 5402 13886
7438	0	0	Ki67+	 5412 13897
7439	0	0	Ki67+	 5436 13967
7440	0	0	Ki67+	 5442 13912
7441	0	0	Ki67+	 5444 13762
7442	0	0	Ki67+	 5444 13857
7443	0	0	Ki67+	 5449 13794
7444	0	0	Ki67+	 5451 13924
7445	0	0	Ki67+	 5455 13939
7446	0	0	Ki67+	 5462 13174
7447	0	0	Ki67+	 5470 13952
7448	0	0	Ki67+	 5472 13214
7449	0	0	Ki67+	 5492 13720
7450	0	0	Ki67+	 5503 13215
7451	0	0	Ki67+	 5505 13228
7452	0	0	Ki67+	 5513 13458
7453	0	0	Ki67+	 5514 13207
7454	0	0	Ki67+	 5521 13239
7455	0	0	Ki67+	 5525 13435
7456	0	0	Ki67+	 5529 13684
7457	0	0	Ki67+	 5531 13213
7458	0	0	Ki67+	 5532 13452
7459	0	0	Ki67+	 5542 13329
7460	0	0	Ki67+	 5554 13894
7461	0	0	Ki67+	 5556 13255
7462	0	0	Ki67+	 5568 13462
7463	0	0	Ki67+	 5575 13631
7464	0	0	Ki67+	 5577 13801
7465	0	0	Ki67+	 5579 13906
7466	0	0	Ki67+	 5581 13214
7467	0	0	Ki67+	 5582 13388
7468	0	0	Ki67+	 5590 13233
7469	0	0	Ki67+	 5591 13657
7470	0	0	Ki67+	 5602 13634
7471	0	0	Ki67+	 5603 13667
7472	0	0	Ki67+	 5613 13548
7473	0	0	Ki67+	 5615 13201
7474	0	0	Ki67+	 5625 13219
7475	0	0	Ki67+	 5636 13256
7476	0	0	Ki67+	 5640 13763
7477	0	0	Ki67+	 5644 13205
7478	0	0	Ki67+	 5646 13240
7479	0	0	Ki67+	 5653 13426
7480	0	0	Ki67+	 5653 13507
7481	0	0	Ki67+	 5660 13225
7482	0	0	Ki67+	 5674 13454
7483	0	0	Ki67+	 5684 13245
7484	0	0	Ki67+	 5689 13627
7485	0	0	Ki67+	 5691 13264
7486	0	0	Ki67+	 5692 13836
7487	0	0	Ki67+	 5698 13225
7488	0	0	Ki67+	 5699 13255
7489	0	0	Ki67+	 5700 13753
7490	0	0	Ki67+	 5702 13887
7491	0	0	Ki67+	 5708 13766
7492	0	0	Ki67+	 5715 13211
7493	0	0	Ki67+	 5720 13652
7494	0	0	Ki67+	 5726 13497
7495	0	0	Ki67+	 5733 13728
7496	0	0	Ki67+	 5741 13237
7497	0	0	Ki67+	 5742 13713
7498	0	0	Ki67+	 5746 13300
7499	0	0	Ki67+	 5746 13754
7500	0	0	Ki67+	 5747 13964
7501	0	0	Ki67+	 5750 13505
7502	0	0	Ki67+	 5756 13729
7503	0	0	Ki67+	 5763 13239
7504	0	0	Ki67+	 5765 13283
7505	0	0	Ki67+	 5766 13536
7506	0	0	Ki67+	 5774 13755
7507	0	0	Ki67+	 5777 13572
7508	0	0	Ki67+	 5786 13587
7509	0	0	Ki67+	 5793 13815
7510	0	0	Ki67+	 5795 13222
7511	0	0	Ki67+	 5800 13782
7512	0	0	Ki67+	 5802 13297
7513	0	0	Ki67+	 5804 13346
7514	0	0	Ki67+	 5807 13828
7515	0	0	Ki67+	 5009 14482
7516	0	0	Ki67+	 5011 14442
7517	0	0	Ki67+	 5012 14763
7518	0	0	Ki67+	 5014 14578
7519	0	0	Ki67+	 5018 14431
7520	0	0	Ki67+	 5041 14636
7521	0	0	Ki67+	 5043 14693
7522	0	0	Ki67+	 5056 14443
7523	0	0	Ki67+	 5057 14595
7524	0	0	Ki67+	 5060 14753
7525	0	0	Ki67+	 5064 14416
7526	0	0	Ki67+	 5073 14742
7527	0	0	Ki67+	 5092 14611
7528	0	0	Ki67+	 5097 14765
7529	0	0	Ki67+	 5104 14589
7530	0	0	Ki67+	 5104 14641
7531	0	0	Ki67+	 5107 14575
7532	0	0	Ki67+	 5108 14734
7533	0	0	Ki67+	 5126 14737
7534	0	0	Ki67+	 5145 14700
7535	0	0	Ki67+	 5174 14569
7536	0	0	Ki67+	 5185 14609
7537	0	0	Ki67+	 5187 14465
7538	0	0	Ki67+	 5195 14446
7539	0	0	Ki67+	 5199 14714
7540	0	0	Ki67+	 5208 14623
7541	0	0	Ki67+	 5225 14451
7542	0	0	Ki67+	 5226 14376
7543	0	0	Ki67+	 5233 14365
7544	0	0	Ki67+	 5237 14674
7545	0	0	Ki67+	 5240 14577
7546	0	0	Ki67+	 5241 14327
7547	0	0	Ki67+	 5253 14474
7548	0	0	Ki67+	 5270 13982
7549	0	0	Ki67+	 5270 14663
7550	0	0	Ki67+	 5271 14389
7551	0	0	Ki67+	 5278 14710
7552	0	0	Ki67+	 5281 14007
7553	0	0	Ki67+	 5281 14369
7554	0	0	Ki67+	 5291 14548
7555	0	0	Ki67+	 5296 14405
7556	0	0	Ki67+	 5297 14011
7557	0	0	Ki67+	 5299 14342
7558	0	0	Ki67+	 5302 14652
7559	0	0	Ki67+	 5304 14740
7560	0	0	Ki67+	 5307 13989
7561	0	0	Ki67+	 5314 14422
7562	0	0	Ki67+	 5317 14336
7563	0	0	Ki67+	 5318 14029
7564	0	0	Ki67+	 5319 14047
7565	0	0	Ki67+	 5330 14012
7566	0	0	Ki67+	 5334 14642
7567	0	0	Ki67+	 5335 14065
7568	0	0	Ki67+	 5336 14421
7569	0	0	Ki67+	 5341 14551
7570	0	0	Ki67+	 5347 14500
7571	0	0	Ki67+	 5348 14040
7572	0	0	Ki67+	 5348 14371
7573	0	0	Ki67+	 5349 14360
7574	0	0	Ki67+	 5349 14650
7575	0	0	Ki67+	 5350 14080
7576	0	0	Ki67+	 5357 14661
7577	0	0	Ki67+	 5359 14445
7578	0	0	Ki67+	 5369 14730
7579	0	0	Ki67+	 5373 14067
7580	0	0	Ki67+	 5375 14353
7581	0	0	Ki67+	 5381 14618
7582	0	0	Ki67+	 5395 14434
7583	0	0	Ki67+	 5412 14368
7584	0	0	Ki67+	 5414 14094
7585	0	0	Ki67+	 5416 14074
7586	0	0	Ki67+	 5418 14007
7587	0	0	Ki67+	 5432 14693
7588	0	0	Ki67+	 5451 14659
7589	0	0	Ki67+	 5453 14646
7590	0	0	Ki67+	 5456 14077
7591	0	0	Ki67+	 5463 13988
7592	0	0	Ki67+	 5464 14037
7593	0	0	Ki67+	 5475 14734
7594	0	0	Ki67+	 5480 14382
7595	0	0	Ki67+	 5483 14657
7596	0	0	Ki67+	 5489 14046
7597	0	0	Ki67+	 5495 14076
7598	0	0	Ki67+	 5511 14399
7599	0	0	Ki67+	 5511 14649
7600	0	0	Ki67+	 5531 14665
7601	0	0	Ki67+	 5541 14400
7602	0	0	Ki67+	 5543 14660
7603	0	0	Ki67+	 5546 14631
7604	0	0	Ki67+	 5553 14105
7605	0	0	Ki67+	 5557 14129
7606	0	0	Ki67+	 5569 14621
7607	0	0	Ki67+	 5575 14751
7608	0	0	Ki67+	 5589 14438
7609	0	0	Ki67+	 5605 14084
7610	0	0	Ki67+	 5607 14115
7611	0	0	Ki67+	 5612 14452
7612	0	0	Ki67+	 5628 14530
7613	0	0	Ki67+	 5634 13977
7614	0	0	Ki67+	 5637 14637
7615	0	0	Ki67+	 5639 14477
7616	0	0	Ki67+	 5645 14708
7617	0	0	Ki67+	 5648 14728
7618	0	0	Ki67+	 5652 14486
7619	0	0	Ki67+	 5661 14511
7620	0	0	Ki67+	 5661 14687
7621	0	0	Ki67+	 5676 14163
7622	0	0	Ki67+	 5684 14698
7623	0	0	Ki67+	 5687 14140
7624	0	0	Ki67+	 5700 14181
7625	0	0	Ki67+	 5713 14687
7626	0	0	Ki67+	 5729 14389
7627	0	0	Ki67+	 5739 14386
7628	0	0	Ki67+	 5753 14371
7629	0	0	Ki67+	 5758 14158
7630	0	0	Ki67+	 5762 14400
7631	0	0	Ki67+	 5764 14199
7632	0	0	Ki67+	 5774 14125
7633	0	0	Ki67+	 5779 14431
7634	0	0	Ki67+	 5784 14232
7635	0	0	Ki67+	 5799 14514
7636	0	0	Ki67+	 5800 14200
7637	0	0	Ki67+	 5801 14473
7638	0	0	Ki67+	 5802 14139
7639	0	0	Ki67+	 5804 14529
7640	0	0	Ki67+	 5018 14816
7641	0	0	Ki67+	 5020 14842
7642	0	0	Ki67+	 5022 14893
7643	0	0	Ki67+	 5024 15393
7644	0	0	Ki67+	 5025 15358
7645	0	0	Ki67+	 5029 14828
7646	0	0	Ki67+	 5029 15261
7647	0	0	Ki67+	 5035 15003
7648	0	0	Ki67+	 5040 14857
7649	0	0	Ki67+	 5040 15239
7650	0	0	Ki67+	 5042 14892
7651	0	0	Ki67+	 5064 14870
7652	0	0	Ki67+	 5069 14840
7653	0	0	Ki67+	 5071 15207
7654	0	0	Ki67+	 5074 14945
7655	0	0	Ki67+	 5079 14882
7656	0	0	Ki67+	 5085 14834
7657	0	0	Ki67+	 5094 15396
7658	0	0	Ki67+	 5100 14924
7659	0	0	Ki67+	 5110 14884
7660	0	0	Ki67+	 5110 15263
7661	0	0	Ki67+	 5115 15281
7662	0	0	Ki67+	 5136 14826
7663	0	0	Ki67+	 5153 14801
7664	0	0	Ki67+	 5163 15018
7665	0	0	Ki67+	 5163 15058
7666	0	0	Ki67+	 5166 14990
7667	0	0	Ki67+	 5170 14840
7668	0	0	Ki67+	 5182 14891
7669	0	0	Ki67+	 5185 14797
7670	0	0	Ki67+	 5186 15272
7671	0	0	Ki67+	 5190 14929
7672	0	0	Ki67+	 5196 15024
7673	0	0	Ki67+	 5197 15346
7674	0	0	Ki67+	 5210 14791
7675	0	0	Ki67+	 5213 15268
7676	0	0	Ki67+	 5214 15281
7677	0	0	Ki67+	 5218 14839
7678	0	0	Ki67+	 5218 15367
7679	0	0	Ki67+	 5220 15314
7680	0	0	Ki67+	 5221 15004
7681	0	0	Ki67+	 5224 14961
7682	0	0	Ki67+	 5236 15075
7683	0	0	Ki67+	 5237 15041
7684	0	0	Ki67+	 5246 15308
7685	0	0	Ki67+	 5247 15351
7686	0	0	Ki67+	 5247 15391
7687	0	0	Ki67+	 5248 14773
7688	0	0	Ki67+	 5252 15018
7689	0	0	Ki67+	 5254 14831
7690	0	0	Ki67+	 5263 14837
7691	0	0	Ki67+	 5264 15281
7692	0	0	Ki67+	 5266 15041
7693	0	0	Ki67+	 5269 15337
7694	0	0	Ki67+	 5276 15380
7695	0	0	Ki67+	 5289 15056
7696	0	0	Ki67+	 5295 15262
7697	0	0	Ki67+	 5300 15360
7698	0	0	Ki67+	 5320 14808
7699	0	0	Ki67+	 5320 15274
7700	0	0	Ki67+	 5324 15103
7701	0	0	Ki67+	 5325 15056
7702	0	0	Ki67+	 5326 15027
7703	0	0	Ki67+	 5327 14789
7704	0	0	Ki67+	 5335 15060
7705	0	0	Ki67+	 5342 14972
7706	0	0	Ki67+	 5343 15153
7707	0	0	Ki67+	 5352 15032
7708	0	0	Ki67+	 5353 14869
7709	0	0	Ki67+	 5361 15131
7710	0	0	Ki67+	 5361 15439
7711	0	0	Ki67+	 5365 14821
7712	0	0	Ki67+	 5366 14898
7713	0	0	Ki67+	 5367 15345
7714	0	0	Ki67+	 5369 15486
7715	0	0	Ki67+	 5373 15140
7716	0	0	Ki67+	 5376 15408
7717	0	0	Ki67+	 5379 15306
7718	0	0	Ki67+	 5380 14852
7719	0	0	Ki67+	 5384 15064
7720	0	0	Ki67+	 5392 15154
7721	0	0	Ki67+	 5393 14777
7722	0	0	Ki67+	 5401 14901
7723	0	0	Ki67+	 5405 15492
7724	0	0	Ki67+	 5414 15035
7725	0	0	Ki67+	 5417 15128
7726	0	0	Ki67+	 5423 14854
7727	0	0	Ki67+	 5423 15069
7728	0	0	Ki67+	 5427 14915
7729	0	0	Ki67+	 5428 15496
7730	0	0	Ki67+	 5434 15304
7731	0	0	Ki67+	 5441 14927
7732	0	0	Ki67+	 5442 15472
7733	0	0	Ki67+	 5443 15106
7734	0	0	Ki67+	 5447 15556
7735	0	0	Ki67+	 5457 14962
7736	0	0	Ki67+	 5459 15396
7737	0	0	Ki67+	 5460 14794
7738	0	0	Ki67+	 5467 14970
7739	0	0	Ki67+	 5468 14841
7740	0	0	Ki67+	 5468 15327
7741	0	0	Ki67+	 5471 14995
7742	0	0	Ki67+	 5472 14939
7743	0	0	Ki67+	 5477 15065
7744	0	0	Ki67+	 5479 15446
7745	0	0	Ki67+	 5482 15251
7746	0	0	Ki67+	 5483 15152
7747	0	0	Ki67+	 5491 15298
7748	0	0	Ki67+	 5491 15461
7749	0	0	Ki67+	 5496 15224
7750	0	0	Ki67+	 5501 14861
7751	0	0	Ki67+	 5502 15138
7752	0	0	Ki67+	 5504 15553
7753	0	0	Ki67+	 5507 15266
7754	0	0	Ki67+	 5510 15460
7755	0	0	Ki67+	 5511 15191
7756	0	0	Ki67+	 5513 15370
7757	0	0	Ki67+	 5517 15341
7758	0	0	Ki67+	 5520 15384
7759	0	0	Ki67+	 5522 14912
7760	0	0	Ki67+	 5524 15522
7761	0	0	Ki67+	 5527 15560
7762	0	0	Ki67+	 5529 15239
7763	0	0	Ki67+	 5530 15287
7764	0	0	Ki67+	 5533 15503
7765	0	0	Ki67+	 5534 15158
7766	0	0	Ki67+	 5539 15195
7767	0	0	Ki67+	 5545 15432
7768	0	0	Ki67+	 5549 15402
7769	0	0	Ki67+	 5551 15386
7770	0	0	Ki67+	 5552 15007
7771	0	0	Ki67+	 5554 15123
7772	0	0	Ki67+	 5554 15224
7773	0	0	Ki67+	 5554 15362
7774	0	0	Ki67+	 5554 15483
7775	0	0	Ki67+	 5557 14875
7776	0	0	Ki67+	 5559 15274
7777	0	0	Ki67+	 5566 15241
7778	0	0	Ki67+	 5567 14835
7779	0	0	Ki67+	 5571 15036
7780	0	0	Ki67+	 5578 15564
7781	0	0	Ki67+	 5579 15201
7782	0	0	Ki67+	 5581 14880
7783	0	0	Ki67+	 5583 15518
7784	0	0	Ki67+	 5584 15415
7785	0	0	Ki67+	 5584 15464
7786	0	0	Ki67+	 5587 15122
7787	0	0	Ki67+	 5590 15550
7788	0	0	Ki67+	 5592 15401
7789	0	0	Ki67+	 5593 15094
7790	0	0	Ki67+	 5594 15373
7791	0	0	Ki67+	 5595 15324
7792	0	0	Ki67+	 5599 15250
7793	0	0	Ki67+	 5600 14922
7794	0	0	Ki67+	 5602 15455
7795	0	0	Ki67+	 5604 15426
7796	0	0	Ki67+	 5605 14828
7797	0	0	Ki67+	 5605 15223
7798	0	0	Ki67+	 5607 15065
7799	0	0	Ki67+	 5607 15298
7800	0	0	Ki67+	 5609 15239
7801	0	0	Ki67+	 5610 15098
7802	0	0	Ki67+	 5615 14772
7803	0	0	Ki67+	 5615 15477
7804	0	0	Ki67+	 5617 15362
7805	0	0	Ki67+	 5619 14869
7806	0	0	Ki67+	 5630 15150
7807	0	0	Ki67+	 5635 14895
7808	0	0	Ki67+	 5639 15118
7809	0	0	Ki67+	 5639 15247
7810	0	0	Ki67+	 5646 14774
7811	0	0	Ki67+	 5646 15091
7812	0	0	Ki67+	 5648 15523
7813	0	0	Ki67+	 5655 14956
7814	0	0	Ki67+	 5661 15208
7815	0	0	Ki67+	 5662 14917
7816	0	0	Ki67+	 5662 15291
7817	0	0	Ki67+	 5666 15007
7818	0	0	Ki67+	 5668 15047
7819	0	0	Ki67+	 5670 15499
7820	0	0	Ki67+	 5670 15514
7821	0	0	Ki67+	 5677 15251
7822	0	0	Ki67+	 5688 14967
7823	0	0	Ki67+	 5695 14913
7824	0	0	Ki67+	 5698 15100
7825	0	0	Ki67+	 5698 15216
7826	0	0	Ki67+	 5699 14975
7827	0	0	Ki67+	 5700 15520
7828	0	0	Ki67+	 5710 14787
7829	0	0	Ki67+	 5723 15252
7830	0	0	Ki67+	 5724 15526
7831	0	0	Ki67+	 5726 15311
7832	0	0	Ki67+	 5731 15285
7833	0	0	Ki67+	 5741 14987
7834	0	0	Ki67+	 5745 14965
7835	0	0	Ki67+	 5751 14994
7836	0	0	Ki67+	 5753 15519
7837	0	0	Ki67+	 5756 14916
7838	0	0	Ki67+	 5757 15356
7839	0	0	Ki67+	 5758 14977
7840	0	0	Ki67+	 5761 14844
7841	0	0	Ki67+	 5762 15275
7842	0	0	Ki67+	 5763 14886
7843	0	0	Ki67+	 5764 15327
7844	0	0	Ki67+	 5765 14935
7845	0	0	Ki67+	 5767 15409
7846	0	0	Ki67+	 5768 15493
7847	0	0	Ki67+	 5769 15010
7848	0	0	Ki67+	 5772 15307
7849	0	0	Ki67+	 5779 15176
7850	0	0	Ki67+	 5780 15546
7851	0	0	Ki67+	 5782 15458
7852	0	0	Ki67+	 5783 14820
7853	0	0	Ki67+	 5785 15346
7854	0	0	Ki67+	 5786 15384
7855	0	0	Ki67+	 5788 15474
7856	0	0	Ki67+	 5790 15221
7857	0	0	Ki67+	 5793 15000
7858	0	0	Ki67+	 5794 14978
7859	0	0	Ki67+	 5798 14961
7860	0	0	Ki67+	 5801 15190
7861	0	0	Ki67+	 5805 14863
7862	0	0	Ki67+	 5009 15655
7863	0	0	Ki67+	 5016 15851
7864	0	0	Ki67+	 5023 15816
7865	0	0	Ki67+	 5029 15714
7866	0	0	Ki67+	 5035 16355
7867	0	0	Ki67+	 5038 15638
7868	0	0	Ki67+	 5039 15683
7869	0	0	Ki67+	 5047 16095
7870	0	0	Ki67+	 5048 15827
7871	0	0	Ki67+	 5051 16138
7872	0	0	Ki67+	 5053 15624
7873	0	0	Ki67+	 5058 16173
7874	0	0	Ki67+	 5070 15862
7875	0	0	Ki67+	 5070 16065
7876	0	0	Ki67+	 5073 16123
7877	0	0	Ki67+	 5078 15848
7878	0	0	Ki67+	 5081 16076
7879	0	0	Ki67+	 5083 16096
7880	0	0	Ki67+	 5084 15833
7881	0	0	Ki67+	 5084 15868
7882	0	0	Ki67+	 5086 15646
7883	0	0	Ki67+	 5086 15730
7884	0	0	Ki67+	 5091 16086
7885	0	0	Ki67+	 5092 15674
7886	0	0	Ki67+	 5092 15821
7887	0	0	Ki67+	 5093 16111
7888	0	0	Ki67+	 5096 16190
7889	0	0	Ki67+	 5097 15591
7890	0	0	Ki67+	 5101 16174
7891	0	0	Ki67+	 5104 15889
7892	0	0	Ki67+	 5104 16205
7893	0	0	Ki67+	 5112 16135
7894	0	0	Ki67+	 5115 15838
7895	0	0	Ki67+	 5115 16159
7896	0	0	Ki67+	 5118 15664
7897	0	0	Ki67+	 5119 16102
7898	0	0	Ki67+	 5120 15928
7899	0	0	Ki67+	 5121 15625
7900	0	0	Ki67+	 5126 15871
7901	0	0	Ki67+	 5128 16212
7902	0	0	Ki67+	 5129 16009
7903	0	0	Ki67+	 5138 15699
7904	0	0	Ki67+	 5140 16364
7905	0	0	Ki67+	 5141 16149
7906	0	0	Ki67+	 5143 15851
7907	0	0	Ki67+	 5144 15891
7908	0	0	Ki67+	 5145 16096
7909	0	0	Ki67+	 5147 15615
7910	0	0	Ki67+	 5147 16177
7911	0	0	Ki67+	 5148 15767
7912	0	0	Ki67+	 5149 15673
7913	0	0	Ki67+	 5150 15745
7914	0	0	Ki67+	 5154 15648
7915	0	0	Ki67+	 5155 16109
7916	0	0	Ki67+	 5159 16189
7917	0	0	Ki67+	 5161 16073
7918	0	0	Ki67+	 5165 16141
7919	0	0	Ki67+	 5166 16168
7920	0	0	Ki67+	 5166 16224
7921	0	0	Ki67+	 5168 15717
7922	0	0	Ki67+	 5168 16272
7923	0	0	Ki67+	 5173 16185
7924	0	0	Ki67+	 5174 15682
7925	0	0	Ki67+	 5176 15904
7926	0	0	Ki67+	 5177 15759
7927	0	0	Ki67+	 5178 16259
7928	0	0	Ki67+	 5184 15595
7929	0	0	Ki67+	 5185 16019
7930	0	0	Ki67+	 5193 16176
7931	0	0	Ki67+	 5197 15869
7932	0	0	Ki67+	 5197 16038
7933	0	0	Ki67+	 5198 15650
7934	0	0	Ki67+	 5198 16107
7935	0	0	Ki67+	 5204 15788
7936	0	0	Ki67+	 5204 16137
7937	0	0	Ki67+	 5205 15712
7938	0	0	Ki67+	 5205 15935
7939	0	0	Ki67+	 5212 15887
7940	0	0	Ki67+	 5215 15595
7941	0	0	Ki67+	 5215 15630
7942	0	0	Ki67+	 5224 15671
7943	0	0	Ki67+	 5226 16198
7944	0	0	Ki67+	 5235 15964
7945	0	0	Ki67+	 5238 15616
7946	0	0	Ki67+	 5240 15752
7947	0	0	Ki67+	 5241 15930
7948	0	0	Ki67+	 5243 15584
7949	0	0	Ki67+	 5246 15647
7950	0	0	Ki67+	 5246 15909
7951	0	0	Ki67+	 5253 15973
7952	0	0	Ki67+	 5256 16231
7953	0	0	Ki67+	 5257 15661
7954	0	0	Ki67+	 5262 15600
7955	0	0	Ki67+	 5269 15966
7956	0	0	Ki67+	 5279 16211
7957	0	0	Ki67+	 5282 15650
7958	0	0	Ki67+	 5286 15598
7959	0	0	Ki67+	 5289 15813
7960	0	0	Ki67+	 5289 15826
7961	0	0	Ki67+	 5291 16000
7962	0	0	Ki67+	 5294 15778
7963	0	0	Ki67+	 5296 15842
7964	0	0	Ki67+	 5299 15617
7965	0	0	Ki67+	 5304 15576
7966	0	0	Ki67+	 5313 15975
7967	0	0	Ki67+	 5315 15791
7968	0	0	Ki67+	 5316 15963
7969	0	0	Ki67+	 5324 15884
7970	0	0	Ki67+	 5328 15854
7971	0	0	Ki67+	 5335 15745
7972	0	0	Ki67+	 5338 15979
7973	0	0	Ki67+	 5341 16311
7974	0	0	Ki67+	 5343 15715
7975	0	0	Ki67+	 5345 15996
7976	0	0	Ki67+	 5350 15957
7977	0	0	Ki67+	 5352 15804
7978	0	0	Ki67+	 5358 16000
7979	0	0	Ki67+	 5359 15790
7980	0	0	Ki67+	 5360 16036
7981	0	0	Ki67+	 5364 15852
7982	0	0	Ki67+	 5367 15866
7983	0	0	Ki67+	 5370 15627
7984	0	0	Ki67+	 5370 15985
7985	0	0	Ki67+	 5374 15641
7986	0	0	Ki67+	 5381 15762
7987	0	0	Ki67+	 5385 16356
7988	0	0	Ki67+	 5394 15739
7989	0	0	Ki67+	 5396 16012
7990	0	0	Ki67+	 5402 16329
7991	0	0	Ki67+	 5409 16083
7992	0	0	Ki67+	 5421 15766
7993	0	0	Ki67+	 5427 16154
7994	0	0	Ki67+	 5428 15632
7995	0	0	Ki67+	 5435 15742
7996	0	0	Ki67+	 5441 15809
7997	0	0	Ki67+	 5442 16059
7998	0	0	Ki67+	 5443 15951
7999	0	0	Ki67+	 5445 15925
8000	0	0	Ki67+	 5452 16137
8001	0	0	Ki67+	 5455 16080
8002	0	0	Ki67+	 5461 15861
8003	0	0	Ki67+	 5473 15808
8004	0	0	Ki67+	 5473 15997
8005	0	0	Ki67+	 5476 15972
8006	0	0	Ki67+	 5479 16163
8007	0	0	Ki67+	 5481 16142
8008	0	0	Ki67+	 5482 15854
8009	0	0	Ki67+	 5482 16108
8010	0	0	Ki67+	 5489 16008
8011	0	0	Ki67+	 5492 15979
8012	0	0	Ki67+	 5507 16306
8013	0	0	Ki67+	 5508 15851
8014	0	0	Ki67+	 5508 15889
8015	0	0	Ki67+	 5520 16147
8016	0	0	Ki67+	 5525 15676
8017	0	0	Ki67+	 5531 16158
8018	0	0	Ki67+	 5536 16003
8019	0	0	Ki67+	 5538 16206
8020	0	0	Ki67+	 5542 16059
8021	0	0	Ki67+	 5544 15990
8022	0	0	Ki67+	 5545 15703
8023	0	0	Ki67+	 5545 15832
8024	0	0	Ki67+	 5546 15943
8025	0	0	Ki67+	 5546 16082
8026	0	0	Ki67+	 5549 15867
8027	0	0	Ki67+	 5553 15924
8028	0	0	Ki67+	 5553 16332
8029	0	0	Ki67+	 5556 16042
8030	0	0	Ki67+	 5560 15982
8031	0	0	Ki67+	 5560 16357
8032	0	0	Ki67+	 5570 15810
8033	0	0	Ki67+	 5573 16003
8034	0	0	Ki67+	 5580 15851
8035	0	0	Ki67+	 5584 16125
8036	0	0	Ki67+	 5586 15756
8037	0	0	Ki67+	 5587 16059
8038	0	0	Ki67+	 5590 15583
8039	0	0	Ki67+	 5591 15984
8040	0	0	Ki67+	 5602 15900
8041	0	0	Ki67+	 5607 15975
8042	0	0	Ki67+	 5608 15748
8043	0	0	Ki67+	 5608 16139
8044	0	0	Ki67+	 5609 16098
8045	0	0	Ki67+	 5611 16124
8046	0	0	Ki67+	 5616 15740
8047	0	0	Ki67+	 5620 15937
8048	0	0	Ki67+	 5621 15998
8049	0	0	Ki67+	 5621 16118
8050	0	0	Ki67+	 5622 15589
8051	0	0	Ki67+	 5622 16088
8052	0	0	Ki67+	 5623 15570
8053	0	0	Ki67+	 5632 16146
8054	0	0	Ki67+	 5638 15913
8055	0	0	Ki67+	 5641 16214
8056	0	0	Ki67+	 5649 15589
8057	0	0	Ki67+	 5650 16197
8058	0	0	Ki67+	 5657 15787
8059	0	0	Ki67+	 5660 15647
8060	0	0	Ki67+	 5663 15595
8061	0	0	Ki67+	 5663 15903
8062	0	0	Ki67+	 5675 15825
8063	0	0	Ki67+	 5675 16252
8064	0	0	Ki67+	 5678 15698
8065	0	0	Ki67+	 5684 16243
8066	0	0	Ki67+	 5687 15639
8067	0	0	Ki67+	 5688 15840
8068	0	0	Ki67+	 5689 15660
8069	0	0	Ki67+	 5696 15931
8070	0	0	Ki67+	 5697 16182
8071	0	0	Ki67+	 5697 16263
8072	0	0	Ki67+	 5700 15983
8073	0	0	Ki67+	 5703 15644
8074	0	0	Ki67+	 5705 16038
8075	0	0	Ki67+	 5707 15813
8076	0	0	Ki67+	 5708 16291
8077	0	0	Ki67+	 5713 15674
8078	0	0	Ki67+	 5719 15617
8079	0	0	Ki67+	 5719 15950
8080	0	0	Ki67+	 5720 15891
8081	0	0	Ki67+	 5720 16062
8082	0	0	Ki67+	 5732 16267
8083	0	0	Ki67+	 5734 15853
8084	0	0	Ki67+	 5737 16308
8085	0	0	Ki67+	 5742 16176
8086	0	0	Ki67+	 5745 16105
8087	0	0	Ki67+	 5745 16208
8088	0	0	Ki67+	 5748 16032
8089	0	0	Ki67+	 5750 16189
8090	0	0	Ki67+	 5750 16318
8091	0	0	Ki67+	 5751 15876
8092	0	0	Ki67+	 5752 15814
8093	0	0	Ki67+	 5754 16244
8094	0	0	Ki67+	 5755 15995
8095	0	0	Ki67+	 5755 16131
8096	0	0	Ki67+	 5757 15914
8097	0	0	Ki67+	 5759 16257
8098	0	0	Ki67+	 5765 15643
8099	0	0	Ki67+	 5773 15766
8100	0	0	Ki67+	 5773 15945
8101	0	0	Ki67+	 5773 15988
8102	0	0	Ki67+	 5776 15849
8103	0	0	Ki67+	 5776 16251
8104	0	0	Ki67+	 5780 15925
8105	0	0	Ki67+	 5782 15899
8106	0	0	Ki67+	 5787 16054
8107	0	0	Ki67+	 5790 15627
8108	0	0	Ki67+	 5795 15806
8109	0	0	Ki67+	 5802 15731
8110	0	0	Ki67+	 5802 15913
8111	0	0	Ki67+	 5804 15694
8112	0	0	Ki67+	 5806 16319
8113	0	0	Ki67+	 5807 16234
8114	0	0	Ki67+	 5014 16369
8115	0	0	Ki67+	 5042 16447
8116	0	0	Ki67+	 5051 16615
8117	0	0	Ki67+	 5070 16392
8118	0	0	Ki67+	 5073 16590
8119	0	0	Ki67+	 5088 16411
8120	0	0	Ki67+	 5095 16640
8121	0	0	Ki67+	 5109 16379
8122	0	0	Ki67+	 5131 16431
8123	0	0	Ki67+	 5154 16437
8124	0	0	Ki67+	 5156 16398
8125	0	0	Ki67+	 5170 16392
8126	0	0	Ki67+	 5197 16410
8127	0	0	Ki67+	 5209 16372
8128	0	0	Ki67+	 5214 16402
8129	0	0	Ki67+	 5219 16569
8130	0	0	Ki67+	 5225 16375
8131	0	0	Ki67+	 5264 16380
8132	0	0	Ki67+	 5278 16448
8133	0	0	Ki67+	 5284 16557
8134	0	0	Ki67+	 5286 16423
8135	0	0	Ki67+	 5296 16487
8136	0	0	Ki67+	 5297 16546
8137	0	0	Ki67+	 5301 16398
8138	0	0	Ki67+	 5305 16424
8139	0	0	Ki67+	 5330 16532
8140	0	0	Ki67+	 5340 16488
8141	0	0	Ki67+	 5348 16597
8142	0	0	Ki67+	 5355 16370
8143	0	0	Ki67+	 5387 16480
8144	0	0	Ki67+	 5399 16606
8145	0	0	Ki67+	 5409 16564
8146	0	0	Ki67+	 5423 16490
8147	0	0	Ki67+	 5432 16601
8148	0	0	Ki67+	 5518 16630
8149	0	0	Ki67+	 5522 17164
8150	0	0	Ki67+	 5524 16617
8151	0	0	Ki67+	 5534 16578
8152	0	0	Ki67+	 5551 17091
8153	0	0	Ki67+	 5559 16602
8154	0	0	Ki67+	 5563 17145
8155	0	0	Ki67+	 5581 16744
8156	0	0	Ki67+	 5583 17092
8157	0	0	Ki67+	 5595 17085
8158	0	0	Ki67+	 5599 16974
8159	0	0	Ki67+	 5614 17112
8160	0	0	Ki67+	 5617 16650
8161	0	0	Ki67+	 5618 16913
8162	0	0	Ki67+	 5625 16904
8163	0	0	Ki67+	 5627 16633
8164	0	0	Ki67+	 5647 16758
8165	0	0	Ki67+	 5647 16951
8166	0	0	Ki67+	 5651 16770
8167	0	0	Ki67+	 5657 16958
8168	0	0	Ki67+	 5662 16372
8169	0	0	Ki67+	 5663 16912
8170	0	0	Ki67+	 5668 16933
8171	0	0	Ki67+	 5673 16973
8172	0	0	Ki67+	 5685 16909
8173	0	0	Ki67+	 5697 16719
8174	0	0	Ki67+	 5700 16929
8175	0	0	Ki67+	 5704 16965
8176	0	0	Ki67+	 5723 16941
8177	0	0	Ki67+	 5728 16885
8178	0	0	Ki67+	 5760 17058
8179	0	0	Ki67+	 5784 17143
8180	0	0	Ki67+	 5785 16911
8181	0	0	Ki67+	 5790 16952
8182	0	0	Ki67+	 5523 17653
8183	0	0	Ki67+	 5540 17557
8184	0	0	Ki67+	 5542 17598
8185	0	0	Ki67+	 5543 17618
8186	0	0	Ki67+	 5554 17657
8187	0	0	Ki67+	 5606 17304
8188	0	0	Ki67+	 5636 17495
8189	0	0	Ki67+	 5657 17496
8190	0	0	Ki67+	 5666 17319
8191	0	0	Ki67+	 5676 17331
8192	0	0	Ki67+	 5685 17299
8193	0	0	Ki67+	 5689 17338
8194	0	0	Ki67+	 5694 17600
8195	0	0	Ki67+	 5698 17269
8196	0	0	Ki67+	 5712 17735
8197	0	0	Ki67+	 5720 17898
8198	0	0	Ki67+	 5721 17288
8199	0	0	Ki67+	 5726 17843
8200	0	0	Ki67+	 5743 17810
8201	0	0	Ki67+	 5759 17513
8202	0	0	Ki67+	 5765 17204
8203	0	0	Ki67+	 5774 17823
8204	0	0	Ki67+	 5776 17430
8205	0	0	Ki67+	 5778 17181
8206	0	0	Ki67+	 5790 17911
8207	0	0	Ki67+	 5524 18146
8208	0	0	Ki67+	 5530 18434
8209	0	0	Ki67+	 5534 18113
8210	0	0	Ki67+	 5539 18166
8211	0	0	Ki67+	 5547 18150
8212	0	0	Ki67+	 5551 18226
8213	0	0	Ki67+	 5556 18123
8214	0	0	Ki67+	 5613 18114
8215	0	0	Ki67+	 5625 18104
8216	0	0	Ki67+	 5649 18398
8217	0	0	Ki67+	 5655 18311
8218	0	0	Ki67+	 5659 18410
8219	0	0	Ki67+	 5681 18462
8220	0	0	Ki67+	 5695 18210
8221	0	0	Ki67+	 5706 18443
8222	0	0	Ki67+	 5733 18347
8223	0	0	Ki67+	 5768 18125
8224	0	0	Ki67+	 5772 18458
8225	0	0	Ki67+	 5784 18123
8226	0	0	Ki67+	 5791 18225
8227	0	0	Ki67+	 5807 18172
8228	0	0	Ki67+	 6014 9970
8229	0	0	Ki67+	 6026 9956
8230	0	0	Ki67+	 6077 9879
8231	0	0	Ki67+	 6237 9896
8232	0	0	Ki67+	 6562 9660
8233	0	0	Ki67+	 5812 10300
8234	0	0	Ki67+	 5812 10380
8235	0	0	Ki67+	 5824 10768
8236	0	0	Ki67+	 5829 10405
8237	0	0	Ki67+	 5830 10691
8238	0	0	Ki67+	 5834 10390
8239	0	0	Ki67+	 5841 10316
8240	0	0	Ki67+	 5866 10336
8241	0	0	Ki67+	 5890 10839
8242	0	0	Ki67+	 5897 10251
8243	0	0	Ki67+	 5905 10335
8244	0	0	Ki67+	 5911 10233
8245	0	0	Ki67+	 5914 10372
8246	0	0	Ki67+	 5917 10513
8247	0	0	Ki67+	 5930 10247
8248	0	0	Ki67+	 5937 10274
8249	0	0	Ki67+	 5937 10458
8250	0	0	Ki67+	 5938 10322
8251	0	0	Ki67+	 5947 10311
8252	0	0	Ki67+	 5954 10454
8253	0	0	Ki67+	 5960 10255
8254	0	0	Ki67+	 5963 10797
8255	0	0	Ki67+	 5964 10326
8256	0	0	Ki67+	 5968 10410
8257	0	0	Ki67+	 5969 10235
8258	0	0	Ki67+	 5969 10285
8259	0	0	Ki67+	 5971 10548
8260	0	0	Ki67+	 5992 10495
8261	0	0	Ki67+	 5994 10463
8262	0	0	Ki67+	 5994 10554
8263	0	0	Ki67+	 5997 10891
8264	0	0	Ki67+	 6000 10815
8265	0	0	Ki67+	 6007 10256
8266	0	0	Ki67+	 6008 10927
8267	0	0	Ki67+	 6010 10898
8268	0	0	Ki67+	 6014 10234
8269	0	0	Ki67+	 6019 10859
8270	0	0	Ki67+	 6023 10301
8271	0	0	Ki67+	 6024 10434
8272	0	0	Ki67+	 6026 10517
8273	0	0	Ki67+	 6040 10431
8274	0	0	Ki67+	 6042 10287
8275	0	0	Ki67+	 6043 10890
8276	0	0	Ki67+	 6056 10831
8277	0	0	Ki67+	 6057 10559
8278	0	0	Ki67+	 6059 10353
8279	0	0	Ki67+	 6059 10388
8280	0	0	Ki67+	 6060 10259
8281	0	0	Ki67+	 6066 10846
8282	0	0	Ki67+	 6070 10715
8283	0	0	Ki67+	 6075 10358
8284	0	0	Ki67+	 6077 10279
8285	0	0	Ki67+	 6082 10588
8286	0	0	Ki67+	 6086 10337
8287	0	0	Ki67+	 6087 10391
8288	0	0	Ki67+	 6091 10266
8289	0	0	Ki67+	 6094 10882
8290	0	0	Ki67+	 6100 10804
8291	0	0	Ki67+	 6101 10605
8292	0	0	Ki67+	 6109 10436
8293	0	0	Ki67+	 6112 10403
8294	0	0	Ki67+	 6113 10193
8295	0	0	Ki67+	 6113 10365
8296	0	0	Ki67+	 6114 10355
8297	0	0	Ki67+	 6114 10859
8298	0	0	Ki67+	 6119 10567
8299	0	0	Ki67+	 6128 10376
8300	0	0	Ki67+	 6152 10368
8301	0	0	Ki67+	 6158 10891
8302	0	0	Ki67+	 6167 10847
8303	0	0	Ki67+	 6170 10339
8304	0	0	Ki67+	 6170 10593
8305	0	0	Ki67+	 6185 10600
8306	0	0	Ki67+	 6187 10313
8307	0	0	Ki67+	 6196 10341
8308	0	0	Ki67+	 6197 10855
8309	0	0	Ki67+	 6205 10887
8310	0	0	Ki67+	 6208 10788
8311	0	0	Ki67+	 6211 10943
8312	0	0	Ki67+	 6212 10445
8313	0	0	Ki67+	 6216 10301
8314	0	0	Ki67+	 6223 10426
8315	0	0	Ki67+	 6225 10340
8316	0	0	Ki67+	 6225 10951
8317	0	0	Ki67+	 6228 10442
8318	0	0	Ki67+	 6231 10642
8319	0	0	Ki67+	 6243 10881
8320	0	0	Ki67+	 6248 10470
8321	0	0	Ki67+	 6260 10942
8322	0	0	Ki67+	 6263 10340
8323	0	0	Ki67+	 6265 10889
8324	0	0	Ki67+	 6270 10393
8325	0	0	Ki67+	 6271 10418
8326	0	0	Ki67+	 6283 10402
8327	0	0	Ki67+	 6283 10964
8328	0	0	Ki67+	 6295 10917
8329	0	0	Ki67+	 6297 10388
8330	0	0	Ki67+	 6297 10945
8331	0	0	Ki67+	 6298 10863
8332	0	0	Ki67+	 6299 10620
8333	0	0	Ki67+	 6300 10959
8334	0	0	Ki67+	 6306 10402
8335	0	0	Ki67+	 6311 10351
8336	0	0	Ki67+	 6312 10387
8337	0	0	Ki67+	 6313 10652
8338	0	0	Ki67+	 6314 10615
8339	0	0	Ki67+	 6317 10298
8340	0	0	Ki67+	 6318 10687
8341	0	0	Ki67+	 6319 10589
8342	0	0	Ki67+	 6323 10381
8343	0	0	Ki67+	 6327 10598
8344	0	0	Ki67+	 6329 10434
8345	0	0	Ki67+	 6334 10933
8346	0	0	Ki67+	 6341 10623
8347	0	0	Ki67+	 6343 10498
8348	0	0	Ki67+	 6355 10615
8349	0	0	Ki67+	 6370 10460
8350	0	0	Ki67+	 6374 10911
8351	0	0	Ki67+	 6383 10454
8352	0	0	Ki67+	 6386 10428
8353	0	0	Ki67+	 6398 10453
8354	0	0	Ki67+	 6418 10892
8355	0	0	Ki67+	 6444 10904
8356	0	0	Ki67+	 6455 10936
8357	0	0	Ki67+	 6467 10586
8358	0	0	Ki67+	 6476 10860
8359	0	0	Ki67+	 6488 10680
8360	0	0	Ki67+	 6491 10570
8361	0	0	Ki67+	 6497 10903
8362	0	0	Ki67+	 6499 10854
8363	0	0	Ki67+	 6509 10852
8364	0	0	Ki67+	 6511 10609
8365	0	0	Ki67+	 6516 10557
8366	0	0	Ki67+	 6534 10589
8367	0	0	Ki67+	 6556 10907
8368	0	0	Ki67+	 6558 10726
8369	0	0	Ki67+	 6579 10651
8370	0	0	Ki67+	 6590 10706
8371	0	0	Ki67+	 6604 10902
8372	0	0	Ki67+	 5820 11419
8373	0	0	Ki67+	 5841 11450
8374	0	0	Ki67+	 5841 11493
8375	0	0	Ki67+	 5855 11418
8376	0	0	Ki67+	 5866 11072
8377	0	0	Ki67+	 5873 11271
8378	0	0	Ki67+	 5874 11529
8379	0	0	Ki67+	 5877 11491
8380	0	0	Ki67+	 5887 11077
8381	0	0	Ki67+	 5888 11501
8382	0	0	Ki67+	 5909 11531
8383	0	0	Ki67+	 5912 11633
8384	0	0	Ki67+	 5925 11523
8385	0	0	Ki67+	 5940 11428
8386	0	0	Ki67+	 5943 11474
8387	0	0	Ki67+	 5952 11420
8388	0	0	Ki67+	 5955 11261
8389	0	0	Ki67+	 5968 11499
8390	0	0	Ki67+	 5994 11514
8391	0	0	Ki67+	 6007 11297
8392	0	0	Ki67+	 6010 11672
8393	0	0	Ki67+	 6018 11775
8394	0	0	Ki67+	 6027 11712
8395	0	0	Ki67+	 6031 11186
8396	0	0	Ki67+	 6036 11042
8397	0	0	Ki67+	 6040 11454
8398	0	0	Ki67+	 6046 11546
8399	0	0	Ki67+	 6047 11685
8400	0	0	Ki67+	 6056 11279
8401	0	0	Ki67+	 6060 11351
8402	0	0	Ki67+	 6063 11746
8403	0	0	Ki67+	 6065 11481
8404	0	0	Ki67+	 6073 11587
8405	0	0	Ki67+	 6081 11511
8406	0	0	Ki67+	 6081 11545
8407	0	0	Ki67+	 6085 11693
8408	0	0	Ki67+	 6103 11578
8409	0	0	Ki67+	 6105 11726
8410	0	0	Ki67+	 6108 11529
8411	0	0	Ki67+	 6111 11234
8412	0	0	Ki67+	 6130 11630
8413	0	0	Ki67+	 6136 11568
8414	0	0	Ki67+	 6139 11665
8415	0	0	Ki67+	 6140 11389
8416	0	0	Ki67+	 6140 11726
8417	0	0	Ki67+	 6146 11508
8418	0	0	Ki67+	 6149 11769
8419	0	0	Ki67+	 6150 11612
8420	0	0	Ki67+	 6152 11534
8421	0	0	Ki67+	 6155 11408
8422	0	0	Ki67+	 6155 11519
8423	0	0	Ki67+	 6157 11587
8424	0	0	Ki67+	 6158 11552
8425	0	0	Ki67+	 6159 11624
8426	0	0	Ki67+	 6160 11447
8427	0	0	Ki67+	 6164 11479
8428	0	0	Ki67+	 6167 11418
8429	0	0	Ki67+	 6176 11029
8430	0	0	Ki67+	 6176 11452
8431	0	0	Ki67+	 6190 11526
8432	0	0	Ki67+	 6199 11415
8433	0	0	Ki67+	 6202 11559
8434	0	0	Ki67+	 6206 11516
8435	0	0	Ki67+	 6206 11604
8436	0	0	Ki67+	 6208 11353
8437	0	0	Ki67+	 6219 11789
8438	0	0	Ki67+	 6221 11578
8439	0	0	Ki67+	 6222 11013
8440	0	0	Ki67+	 6228 11436
8441	0	0	Ki67+	 6230 11242
8442	0	0	Ki67+	 6242 11474
8443	0	0	Ki67+	 6244 11377
8444	0	0	Ki67+	 6263 11143
8445	0	0	Ki67+	 6271 11460
8446	0	0	Ki67+	 6273 11079
8447	0	0	Ki67+	 6276 11499
8448	0	0	Ki67+	 6277 11446
8449	0	0	Ki67+	 6289 11090
8450	0	0	Ki67+	 6297 11229
8451	0	0	Ki67+	 6297 11461
8452	0	0	Ki67+	 6302 11136
8453	0	0	Ki67+	 6307 11382
8454	0	0	Ki67+	 6307 11535
8455	0	0	Ki67+	 6310 11169
8456	0	0	Ki67+	 6326 11566
8457	0	0	Ki67+	 6328 11165
8458	0	0	Ki67+	 6352 11521
8459	0	0	Ki67+	 6353 11310
8460	0	0	Ki67+	 6354 11556
8461	0	0	Ki67+	 6361 11576
8462	0	0	Ki67+	 6367 11495
8463	0	0	Ki67+	 6372 11720
8464	0	0	Ki67+	 6377 11250
8465	0	0	Ki67+	 6381 11771
8466	0	0	Ki67+	 6385 11693
8467	0	0	Ki67+	 6387 11508
8468	0	0	Ki67+	 6390 11529
8469	0	0	Ki67+	 6394 11302
8470	0	0	Ki67+	 6400 11726
8471	0	0	Ki67+	 6412 11554
8472	0	0	Ki67+	 6415 11267
8473	0	0	Ki67+	 6424 11590
8474	0	0	Ki67+	 6424 11606
8475	0	0	Ki67+	 6425 11679
8476	0	0	Ki67+	 6428 11526
8477	0	0	Ki67+	 6428 11668
8478	0	0	Ki67+	 6431 11746
8479	0	0	Ki67+	 6434 11734
8480	0	0	Ki67+	 6441 11781
8481	0	0	Ki67+	 6448 11700
8482	0	0	Ki67+	 6452 11756
8483	0	0	Ki67+	 6454 11482
8484	0	0	Ki67+	 6456 11588
8485	0	0	Ki67+	 6464 11629
8486	0	0	Ki67+	 6466 11789
8487	0	0	Ki67+	 6468 11673
8488	0	0	Ki67+	 6476 11728
8489	0	0	Ki67+	 6486 11788
8490	0	0	Ki67+	 6490 11666
8491	0	0	Ki67+	 6492 11529
8492	0	0	Ki67+	 6494 11500
8493	0	0	Ki67+	 6494 11649
8494	0	0	Ki67+	 6501 11483
8495	0	0	Ki67+	 6509 11725
8496	0	0	Ki67+	 6510 11751
8497	0	0	Ki67+	 6521 11707
8498	0	0	Ki67+	 6545 11548
8499	0	0	Ki67+	 6554 11584
8500	0	0	Ki67+	 6555 11301
8501	0	0	Ki67+	 6556 11774
8502	0	0	Ki67+	 6562 11515
8503	0	0	Ki67+	 6564 11494
8504	0	0	Ki67+	 6565 11532
8505	0	0	Ki67+	 6566 11601
8506	0	0	Ki67+	 6568 11754
8507	0	0	Ki67+	 6575 11635
8508	0	0	Ki67+	 6589 11624
8509	0	0	Ki67+	 5816 12031
8510	0	0	Ki67+	 5817 12337
8511	0	0	Ki67+	 5818 11915
8512	0	0	Ki67+	 5818 12021
8513	0	0	Ki67+	 5821 12109
8514	0	0	Ki67+	 5827 12355
8515	0	0	Ki67+	 5828 12471
8516	0	0	Ki67+	 5829 12405
8517	0	0	Ki67+	 5830 11977
8518	0	0	Ki67+	 5832 12172
8519	0	0	Ki67+	 5844 12219
8520	0	0	Ki67+	 5846 11888
8521	0	0	Ki67+	 5853 12416
8522	0	0	Ki67+	 5853 12428
8523	0	0	Ki67+	 5858 12168
8524	0	0	Ki67+	 5861 12197
8525	0	0	Ki67+	 5867 12567
8526	0	0	Ki67+	 5868 12414
8527	0	0	Ki67+	 5871 12267
8528	0	0	Ki67+	 5889 12578
8529	0	0	Ki67+	 5894 12225
8530	0	0	Ki67+	 5894 12524
8531	0	0	Ki67+	 5897 12292
8532	0	0	Ki67+	 5900 12467
8533	0	0	Ki67+	 5904 12342
8534	0	0	Ki67+	 5904 12568
8535	0	0	Ki67+	 5909 12273
8536	0	0	Ki67+	 5917 12373
8537	0	0	Ki67+	 5922 12243
8538	0	0	Ki67+	 5927 12142
8539	0	0	Ki67+	 5927 12317
8540	0	0	Ki67+	 5928 12065
8541	0	0	Ki67+	 5930 11946
8542	0	0	Ki67+	 5930 12127
8543	0	0	Ki67+	 5930 12509
8544	0	0	Ki67+	 5931 11971
8545	0	0	Ki67+	 5931 12538
8546	0	0	Ki67+	 5940 12290
8547	0	0	Ki67+	 5947 12169
8548	0	0	Ki67+	 5948 12194
8549	0	0	Ki67+	 5949 12457
8550	0	0	Ki67+	 5953 12497
8551	0	0	Ki67+	 5955 12519
8552	0	0	Ki67+	 5958 12117
8553	0	0	Ki67+	 5961 12536
8554	0	0	Ki67+	 5965 12290
8555	0	0	Ki67+	 5968 12382
8556	0	0	Ki67+	 5972 11968
8557	0	0	Ki67+	 5972 12112
8558	0	0	Ki67+	 5973 11992
8559	0	0	Ki67+	 5978 12218
8560	0	0	Ki67+	 5982 12123
8561	0	0	Ki67+	 5989 12152
8562	0	0	Ki67+	 5990 12204
8563	0	0	Ki67+	 5991 12019
8564	0	0	Ki67+	 5991 12509
8565	0	0	Ki67+	 6000 12294
8566	0	0	Ki67+	 6007 11975
8567	0	0	Ki67+	 6008 11932
8568	0	0	Ki67+	 6012 12479
8569	0	0	Ki67+	 6014 12360
8570	0	0	Ki67+	 6022 12330
8571	0	0	Ki67+	 6026 11951
8572	0	0	Ki67+	 6026 12044
8573	0	0	Ki67+	 6031 11809
8574	0	0	Ki67+	 6033 12011
8575	0	0	Ki67+	 6036 12269
8576	0	0	Ki67+	 6042 12041
8577	0	0	Ki67+	 6043 12443
8578	0	0	Ki67+	 6046 12012
8579	0	0	Ki67+	 6049 12341
8580	0	0	Ki67+	 6051 11923
8581	0	0	Ki67+	 6052 12324
8582	0	0	Ki67+	 6058 11964
8583	0	0	Ki67+	 6059 12015
8584	0	0	Ki67+	 6066 12410
8585	0	0	Ki67+	 6069 12422
8586	0	0	Ki67+	 6072 12565
8587	0	0	Ki67+	 6075 11811
8588	0	0	Ki67+	 6075 11977
8589	0	0	Ki67+	 6088 12045
8590	0	0	Ki67+	 6091 12549
8591	0	0	Ki67+	 6097 11943
8592	0	0	Ki67+	 6098 12276
8593	0	0	Ki67+	 6108 12424
8594	0	0	Ki67+	 6111 11897
8595	0	0	Ki67+	 6117 11966
8596	0	0	Ki67+	 6122 12031
8597	0	0	Ki67+	 6122 12288
8598	0	0	Ki67+	 6124 11844
8599	0	0	Ki67+	 6125 11800
8600	0	0	Ki67+	 6126 12051
8601	0	0	Ki67+	 6130 11891
8602	0	0	Ki67+	 6130 12257
8603	0	0	Ki67+	 6131 12281
8604	0	0	Ki67+	 6144 11861
8605	0	0	Ki67+	 6151 12446
8606	0	0	Ki67+	 6156 12070
8607	0	0	Ki67+	 6159 11958
8608	0	0	Ki67+	 6160 11884
8609	0	0	Ki67+	 6166 12099
8610	0	0	Ki67+	 6167 11977
8611	0	0	Ki67+	 6168 11897
8612	0	0	Ki67+	 6184 12057
8613	0	0	Ki67+	 6190 11952
8614	0	0	Ki67+	 6191 12002
8615	0	0	Ki67+	 6199 11793
8616	0	0	Ki67+	 6199 11820
8617	0	0	Ki67+	 6232 11875
8618	0	0	Ki67+	 6232 11894
8619	0	0	Ki67+	 6232 12010
8620	0	0	Ki67+	 6233 11914
8621	0	0	Ki67+	 6243 11932
8622	0	0	Ki67+	 6248 11858
8623	0	0	Ki67+	 6251 11848
8624	0	0	Ki67+	 6256 11828
8625	0	0	Ki67+	 6269 11912
8626	0	0	Ki67+	 6273 11836
8627	0	0	Ki67+	 6274 12527
8628	0	0	Ki67+	 6277 12545
8629	0	0	Ki67+	 6280 11945
8630	0	0	Ki67+	 6281 12422
8631	0	0	Ki67+	 6284 12445
8632	0	0	Ki67+	 6289 11823
8633	0	0	Ki67+	 6293 12330
8634	0	0	Ki67+	 6303 11914
8635	0	0	Ki67+	 6309 11839
8636	0	0	Ki67+	 6312 12581
8637	0	0	Ki67+	 6313 12069
8638	0	0	Ki67+	 6315 11991
8639	0	0	Ki67+	 6318 12313
8640	0	0	Ki67+	 6318 12393
8641	0	0	Ki67+	 6319 11853
8642	0	0	Ki67+	 6323 11878
8643	0	0	Ki67+	 6324 12053
8644	0	0	Ki67+	 6324 12335
8645	0	0	Ki67+	 6325 11925
8646	0	0	Ki67+	 6327 12429
8647	0	0	Ki67+	 6330 11860
8648	0	0	Ki67+	 6331 12012
8649	0	0	Ki67+	 6333 12036
8650	0	0	Ki67+	 6338 12065
8651	0	0	Ki67+	 6338 12381
8652	0	0	Ki67+	 6345 12303
8653	0	0	Ki67+	 6348 12009
8654	0	0	Ki67+	 6359 12273
8655	0	0	Ki67+	 6362 12323
8656	0	0	Ki67+	 6366 12079
8657	0	0	Ki67+	 6387 12312
8658	0	0	Ki67+	 6390 12412
8659	0	0	Ki67+	 6406 12343
8660	0	0	Ki67+	 6410 11812
8661	0	0	Ki67+	 6410 12233
8662	0	0	Ki67+	 6414 11793
8663	0	0	Ki67+	 6419 11856
8664	0	0	Ki67+	 6421 12392
8665	0	0	Ki67+	 6432 12412
8666	0	0	Ki67+	 6434 11892
8667	0	0	Ki67+	 6436 12279
8668	0	0	Ki67+	 6444 11839
8669	0	0	Ki67+	 6450 11863
8670	0	0	Ki67+	 6454 11821
8671	0	0	Ki67+	 6455 12404
8672	0	0	Ki67+	 6464 11901
8673	0	0	Ki67+	 6465 11920
8674	0	0	Ki67+	 6468 11823
8675	0	0	Ki67+	 6468 12288
8676	0	0	Ki67+	 6468 12467
8677	0	0	Ki67+	 6469 12420
8678	0	0	Ki67+	 6484 12585
8679	0	0	Ki67+	 6485 12110
8680	0	0	Ki67+	 6489 12013
8681	0	0	Ki67+	 6502 11850
8682	0	0	Ki67+	 6504 11924
8683	0	0	Ki67+	 6505 11967
8684	0	0	Ki67+	 6514 12041
8685	0	0	Ki67+	 6517 12408
8686	0	0	Ki67+	 6525 11809
8687	0	0	Ki67+	 6525 12102
8688	0	0	Ki67+	 6526 12053
8689	0	0	Ki67+	 6529 11890
8690	0	0	Ki67+	 6530 11822
8691	0	0	Ki67+	 6530 11919
8692	0	0	Ki67+	 6531 12302
8693	0	0	Ki67+	 6535 11844
8694	0	0	Ki67+	 6539 12079
8695	0	0	Ki67+	 6541 12097
8696	0	0	Ki67+	 6545 12138
8697	0	0	Ki67+	 6557 12038
8698	0	0	Ki67+	 6560 12588
8699	0	0	Ki67+	 6562 12060
8700	0	0	Ki67+	 6565 11959
8701	0	0	Ki67+	 6565 12377
8702	0	0	Ki67+	 6568 11862
8703	0	0	Ki67+	 6570 12115
8704	0	0	Ki67+	 6571 11974
8705	0	0	Ki67+	 6572 12264
8706	0	0	Ki67+	 6580 11896
8707	0	0	Ki67+	 6581 11793
8708	0	0	Ki67+	 6581 12278
8709	0	0	Ki67+	 6583 12293
8710	0	0	Ki67+	 6584 12084
8711	0	0	Ki67+	 6585 12151
8712	0	0	Ki67+	 6585 12520
8713	0	0	Ki67+	 6587 11941
8714	0	0	Ki67+	 6587 12387
8715	0	0	Ki67+	 6588 12135
8716	0	0	Ki67+	 6589 11978
8717	0	0	Ki67+	 6590 11889
8718	0	0	Ki67+	 6590 12015
8719	0	0	Ki67+	 6595 11871
8720	0	0	Ki67+	 6595 11913
8721	0	0	Ki67+	 6597 12338
8722	0	0	Ki67+	 6598 12055
8723	0	0	Ki67+	 6598 12562
8724	0	0	Ki67+	 6602 12431
8725	0	0	Ki67+	 6607 12028
8726	0	0	Ki67+	 5817 13264
8727	0	0	Ki67+	 5819 13147
8728	0	0	Ki67+	 5821 13055
8729	0	0	Ki67+	 5824 13119
8730	0	0	Ki67+	 5833 13006
8731	0	0	Ki67+	 5835 12835
8732	0	0	Ki67+	 5836 13281
8733	0	0	Ki67+	 5839 13097
8734	0	0	Ki67+	 5839 13127
8735	0	0	Ki67+	 5841 13249
8736	0	0	Ki67+	 5845 13039
8737	0	0	Ki67+	 5848 13149
8738	0	0	Ki67+	 5848 13321
8739	0	0	Ki67+	 5850 13096
8740	0	0	Ki67+	 5852 13136
8741	0	0	Ki67+	 5855 12804
8742	0	0	Ki67+	 5856 13078
8743	0	0	Ki67+	 5858 12953
8744	0	0	Ki67+	 5867 13107
8745	0	0	Ki67+	 5870 12796
8746	0	0	Ki67+	 5878 13024
8747	0	0	Ki67+	 5880 13037
8748	0	0	Ki67+	 5883 13143
8749	0	0	Ki67+	 5894 13118
8750	0	0	Ki67+	 5897 13030
8751	0	0	Ki67+	 5900 12818
8752	0	0	Ki67+	 5910 13158
8753	0	0	Ki67+	 5913 13052
8754	0	0	Ki67+	 5915 13145
8755	0	0	Ki67+	 5928 12890
8756	0	0	Ki67+	 5931 13265
8757	0	0	Ki67+	 5939 13137
8758	0	0	Ki67+	 5940 13158
8759	0	0	Ki67+	 5949 13174
8760	0	0	Ki67+	 5954 13253
8761	0	0	Ki67+	 5963 13152
8762	0	0	Ki67+	 5968 13293
8763	0	0	Ki67+	 5973 13338
8764	0	0	Ki67+	 5975 13170
8765	0	0	Ki67+	 5985 12811
8766	0	0	Ki67+	 5987 13280
8767	0	0	Ki67+	 6012 13309
8768	0	0	Ki67+	 6020 13143
8769	0	0	Ki67+	 6027 13174
8770	0	0	Ki67+	 6030 13288
8771	0	0	Ki67+	 6035 13130
8772	0	0	Ki67+	 6052 13198
8773	0	0	Ki67+	 6053 12771
8774	0	0	Ki67+	 6060 13379
8775	0	0	Ki67+	 6064 12871
8776	0	0	Ki67+	 6070 13357
8777	0	0	Ki67+	 6075 13138
8778	0	0	Ki67+	 6082 12921
8779	0	0	Ki67+	 6085 12770
8780	0	0	Ki67+	 6087 13389
8781	0	0	Ki67+	 6098 12930
8782	0	0	Ki67+	 6099 12637
8783	0	0	Ki67+	 6100 13340
8784	0	0	Ki67+	 6103 12874
8785	0	0	Ki67+	 6108 13326
8786	0	0	Ki67+	 6111 12885
8787	0	0	Ki67+	 6114 12628
8788	0	0	Ki67+	 6119 12926
8789	0	0	Ki67+	 6120 13222
8790	0	0	Ki67+	 6121 13173
8791	0	0	Ki67+	 6125 13211
8792	0	0	Ki67+	 6128 12614
8793	0	0	Ki67+	 6128 12892
8794	0	0	Ki67+	 6131 13254
8795	0	0	Ki67+	 6134 13344
8796	0	0	Ki67+	 6138 12951
8797	0	0	Ki67+	 6138 13265
8798	0	0	Ki67+	 6151 13207
8799	0	0	Ki67+	 6156 13323
8800	0	0	Ki67+	 6158 13243
8801	0	0	Ki67+	 6162 12790
8802	0	0	Ki67+	 6172 12940
8803	0	0	Ki67+	 6175 12959
8804	0	0	Ki67+	 6175 13352
8805	0	0	Ki67+	 6182 12644
8806	0	0	Ki67+	 6183 13255
8807	0	0	Ki67+	 6192 13017
8808	0	0	Ki67+	 6194 12990
8809	0	0	Ki67+	 6196 13284
8810	0	0	Ki67+	 6203 12625
8811	0	0	Ki67+	 6205 13066
8812	0	0	Ki67+	 6212 12766
8813	0	0	Ki67+	 6212 12955
8814	0	0	Ki67+	 6214 13002
8815	0	0	Ki67+	 6219 13037
8816	0	0	Ki67+	 6220 12672
8817	0	0	Ki67+	 6221 12743
8818	0	0	Ki67+	 6230 13034
8819	0	0	Ki67+	 6233 13172
8820	0	0	Ki67+	 6235 13287
8821	0	0	Ki67+	 6236 13389
8822	0	0	Ki67+	 6237 13302
8823	0	0	Ki67+	 6238 13231
8824	0	0	Ki67+	 6240 12751
8825	0	0	Ki67+	 6242 13200
8826	0	0	Ki67+	 6242 13365
8827	0	0	Ki67+	 6243 12666
8828	0	0	Ki67+	 6247 12975
8829	0	0	Ki67+	 6248 13245
8830	0	0	Ki67+	 6263 13373
8831	0	0	Ki67+	 6280 13290
8832	0	0	Ki67+	 6284 12768
8833	0	0	Ki67+	 6290 13212
8834	0	0	Ki67+	 6291 13245
8835	0	0	Ki67+	 6293 13268
8836	0	0	Ki67+	 6295 13286
8837	0	0	Ki67+	 6301 13056
8838	0	0	Ki67+	 6306 13272
8839	0	0	Ki67+	 6312 13302
8840	0	0	Ki67+	 6315 13315
8841	0	0	Ki67+	 6318 12990
8842	0	0	Ki67+	 6322 13284
8843	0	0	Ki67+	 6323 13029
8844	0	0	Ki67+	 6323 13262
8845	0	0	Ki67+	 6333 12599
8846	0	0	Ki67+	 6334 13308
8847	0	0	Ki67+	 6335 13208
8848	0	0	Ki67+	 6340 13032
8849	0	0	Ki67+	 6349 12804
8850	0	0	Ki67+	 6371 13054
8851	0	0	Ki67+	 6372 12738
8852	0	0	Ki67+	 6387 13017
8853	0	0	Ki67+	 6388 13258
8854	0	0	Ki67+	 6400 12920
8855	0	0	Ki67+	 6404 12737
8856	0	0	Ki67+	 6415 12611
8857	0	0	Ki67+	 6498 13307
8858	0	0	Ki67+	 6507 13378
8859	0	0	Ki67+	 6538 13373
8860	0	0	Ki67+	 6551 12663
8861	0	0	Ki67+	 6569 13315
8862	0	0	Ki67+	 6569 13355
8863	0	0	Ki67+	 6590 13044
8864	0	0	Ki67+	 6595 12625
8865	0	0	Ki67+	 6595 13353
8866	0	0	Ki67+	 6603 13379
8867	0	0	Ki67+	 5813 13907
8868	0	0	Ki67+	 5822 13748
8869	0	0	Ki67+	 5831 13792
8870	0	0	Ki67+	 5831 14183
8871	0	0	Ki67+	 5854 13899
8872	0	0	Ki67+	 5863 13933
8873	0	0	Ki67+	 5870 13831
8874	0	0	Ki67+	 5871 13496
8875	0	0	Ki67+	 5885 13571
8876	0	0	Ki67+	 5891 13580
8877	0	0	Ki67+	 5904 13786
8878	0	0	Ki67+	 5909 13842
8879	0	0	Ki67+	 5913 13793
8880	0	0	Ki67+	 5920 13777
8881	0	0	Ki67+	 5935 13787
8882	0	0	Ki67+	 5970 13914
8883	0	0	Ki67+	 5971 13779
8884	0	0	Ki67+	 5976 13525
8885	0	0	Ki67+	 5981 13420
8886	0	0	Ki67+	 5981 13785
8887	0	0	Ki67+	 5981 13920
8888	0	0	Ki67+	 5988 13521
8889	0	0	Ki67+	 5994 13548
8890	0	0	Ki67+	 5997 13537
8891	0	0	Ki67+	 6007 13441
8892	0	0	Ki67+	 6010 13557
8893	0	0	Ki67+	 6031 14015
8894	0	0	Ki67+	 6042 13868
8895	0	0	Ki67+	 6045 13944
8896	0	0	Ki67+	 6046 13537
8897	0	0	Ki67+	 6054 13896
8898	0	0	Ki67+	 6067 13519
8899	0	0	Ki67+	 6092 14018
8900	0	0	Ki67+	 6099 13882
8901	0	0	Ki67+	 6103 13912
8902	0	0	Ki67+	 6106 13537
8903	0	0	Ki67+	 6111 13581
8904	0	0	Ki67+	 6114 13928
8905	0	0	Ki67+	 6119 13589
8906	0	0	Ki67+	 6121 14014
8907	0	0	Ki67+	 6123 13562
8908	0	0	Ki67+	 6127 13897
8909	0	0	Ki67+	 6143 14068
8910	0	0	Ki67+	 6152 14022
8911	0	0	Ki67+	 6156 13428
8912	0	0	Ki67+	 6161 13462
8913	0	0	Ki67+	 6168 13902
8914	0	0	Ki67+	 6171 14092
8915	0	0	Ki67+	 6172 13417
8916	0	0	Ki67+	 6182 13609
8917	0	0	Ki67+	 6183 14097
8918	0	0	Ki67+	 6195 13534
8919	0	0	Ki67+	 6201 13509
8920	0	0	Ki67+	 6205 13917
8921	0	0	Ki67+	 6206 13453
8922	0	0	Ki67+	 6209 13588
8923	0	0	Ki67+	 6218 13562
8924	0	0	Ki67+	 6228 13978
8925	0	0	Ki67+	 6232 13408
8926	0	0	Ki67+	 6238 13978
8927	0	0	Ki67+	 6246 14147
8928	0	0	Ki67+	 6253 13916
8929	0	0	Ki67+	 6259 14067
8930	0	0	Ki67+	 6265 14080
8931	0	0	Ki67+	 6265 14185
8932	0	0	Ki67+	 6267 13394
8933	0	0	Ki67+	 6285 13977
8934	0	0	Ki67+	 6285 14125
8935	0	0	Ki67+	 6292 14105
8936	0	0	Ki67+	 6312 13479
8937	0	0	Ki67+	 6316 13446
8938	0	0	Ki67+	 6317 13394
8939	0	0	Ki67+	 6322 14123
8940	0	0	Ki67+	 6329 13527
8941	0	0	Ki67+	 6331 13622
8942	0	0	Ki67+	 6338 13950
8943	0	0	Ki67+	 6348 13710
8944	0	0	Ki67+	 6349 13546
8945	0	0	Ki67+	 6352 13732
8946	0	0	Ki67+	 6354 13417
8947	0	0	Ki67+	 6355 13460
8948	0	0	Ki67+	 6357 13941
8949	0	0	Ki67+	 6365 14112
8950	0	0	Ki67+	 6378 13434
8951	0	0	Ki67+	 6378 13725
8952	0	0	Ki67+	 6381 13479
8953	0	0	Ki67+	 6391 13552
8954	0	0	Ki67+	 6419 14099
8955	0	0	Ki67+	 6421 14152
8956	0	0	Ki67+	 6432 14115
8957	0	0	Ki67+	 6433 13631
8958	0	0	Ki67+	 6437 14179
8959	0	0	Ki67+	 6442 13519
8960	0	0	Ki67+	 6452 14089
8961	0	0	Ki67+	 6453 14189
8962	0	0	Ki67+	 6459 13487
8963	0	0	Ki67+	 6459 13657
8964	0	0	Ki67+	 6467 13552
8965	0	0	Ki67+	 6470 13781
8966	0	0	Ki67+	 6471 14165
8967	0	0	Ki67+	 6473 14182
8968	0	0	Ki67+	 6483 13496
8969	0	0	Ki67+	 6486 14134
8970	0	0	Ki67+	 6487 13883
8971	0	0	Ki67+	 6488 13909
8972	0	0	Ki67+	 6496 13466
8973	0	0	Ki67+	 6496 13533
8974	0	0	Ki67+	 6498 13811
8975	0	0	Ki67+	 6512 13515
8976	0	0	Ki67+	 6522 13795
8977	0	0	Ki67+	 6522 13923
8978	0	0	Ki67+	 6526 13827
8979	0	0	Ki67+	 6536 13410
8980	0	0	Ki67+	 6537 13523
8981	0	0	Ki67+	 6545 13563
8982	0	0	Ki67+	 6549 13509
8983	0	0	Ki67+	 6557 14184
8984	0	0	Ki67+	 6558 13800
8985	0	0	Ki67+	 6560 13860
8986	0	0	Ki67+	 6567 13404
8987	0	0	Ki67+	 6577 14168
8988	0	0	Ki67+	 6580 13544
8989	0	0	Ki67+	 6582 13404
8990	0	0	Ki67+	 6584 13937
8991	0	0	Ki67+	 6594 13434
8992	0	0	Ki67+	 6594 13948
8993	0	0	Ki67+	 6602 14190
8994	0	0	Ki67+	 6607 13647
8995	0	0	Ki67+	 5815 14821
8996	0	0	Ki67+	 5819 14894
8997	0	0	Ki67+	 5821 14241
8998	0	0	Ki67+	 5821 14398
8999	0	0	Ki67+	 5826 14506
9000	0	0	Ki67+	 5826 14946
9001	0	0	Ki67+	 5829 14781
9002	0	0	Ki67+	 5831 14348
9003	0	0	Ki67+	 5831 14494
9004	0	0	Ki67+	 5833 14916
9005	0	0	Ki67+	 5834 14199
9006	0	0	Ki67+	 5835 14961
9007	0	0	Ki67+	 5840 14857
9008	0	0	Ki67+	 5843 14537
9009	0	0	Ki67+	 5845 14900
9010	0	0	Ki67+	 5847 14481
9011	0	0	Ki67+	 5855 14498
9012	0	0	Ki67+	 5856 14443
9013	0	0	Ki67+	 5862 14230
9014	0	0	Ki67+	 5863 14803
9015	0	0	Ki67+	 5864 14857
9016	0	0	Ki67+	 5864 14974
9017	0	0	Ki67+	 5865 14945
9018	0	0	Ki67+	 5871 14483
9019	0	0	Ki67+	 5875 14886
9020	0	0	Ki67+	 5886 14874
9021	0	0	Ki67+	 5892 14214
9022	0	0	Ki67+	 5910 14974
9023	0	0	Ki67+	 5912 14915
9024	0	0	Ki67+	 5915 14254
9025	0	0	Ki67+	 5915 14517
9026	0	0	Ki67+	 5922 14863
9027	0	0	Ki67+	 5922 14940
9028	0	0	Ki67+	 5937 14890
9029	0	0	Ki67+	 5941 14662
9030	0	0	Ki67+	 5946 14921
9031	0	0	Ki67+	 5946 14958
9032	0	0	Ki67+	 5950 14815
9033	0	0	Ki67+	 5958 14865
9034	0	0	Ki67+	 5960 14460
9035	0	0	Ki67+	 5964 14641
9036	0	0	Ki67+	 5972 14886
9037	0	0	Ki67+	 5983 14875
9038	0	0	Ki67+	 5984 14676
9039	0	0	Ki67+	 5990 14665
9040	0	0	Ki67+	 5991 14548
9041	0	0	Ki67+	 5993 14444
9042	0	0	Ki67+	 5996 14228
9043	0	0	Ki67+	 6002 14653
9044	0	0	Ki67+	 6022 14708
9045	0	0	Ki67+	 6030 14918
9046	0	0	Ki67+	 6042 14496
9047	0	0	Ki67+	 6042 14918
9048	0	0	Ki67+	 6051 14647
9049	0	0	Ki67+	 6052 14847
9050	0	0	Ki67+	 6053 14615
9051	0	0	Ki67+	 6056 14899
9052	0	0	Ki67+	 6057 14530
9053	0	0	Ki67+	 6061 14876
9054	0	0	Ki67+	 6061 14944
9055	0	0	Ki67+	 6063 14697
9056	0	0	Ki67+	 6065 14549
9057	0	0	Ki67+	 6068 14677
9058	0	0	Ki67+	 6069 14486
9059	0	0	Ki67+	 6076 14577
9060	0	0	Ki67+	 6076 14722
9061	0	0	Ki67+	 6079 14546
9062	0	0	Ki67+	 6081 14855
9063	0	0	Ki67+	 6082 14629
9064	0	0	Ki67+	 6087 14604
9065	0	0	Ki67+	 6088 14922
9066	0	0	Ki67+	 6096 14453
9067	0	0	Ki67+	 6097 14911
9068	0	0	Ki67+	 6098 14650
9069	0	0	Ki67+	 6103 14865
9070	0	0	Ki67+	 6117 14890
9071	0	0	Ki67+	 6120 14505
9072	0	0	Ki67+	 6130 14963
9073	0	0	Ki67+	 6134 14601
9074	0	0	Ki67+	 6141 14647
9075	0	0	Ki67+	 6161 14607
9076	0	0	Ki67+	 6164 14513
9077	0	0	Ki67+	 6164 14761
9078	0	0	Ki67+	 6180 14694
9079	0	0	Ki67+	 6182 14580
9080	0	0	Ki67+	 6182 14791
9081	0	0	Ki67+	 6183 14812
9082	0	0	Ki67+	 6185 14565
9083	0	0	Ki67+	 6185 14765
9084	0	0	Ki67+	 6189 14670
9085	0	0	Ki67+	 6216 14777
9086	0	0	Ki67+	 6225 14711
9087	0	0	Ki67+	 6225 14766
9088	0	0	Ki67+	 6236 14599
9089	0	0	Ki67+	 6239 14724
9090	0	0	Ki67+	 6252 14752
9091	0	0	Ki67+	 6280 14753
9092	0	0	Ki67+	 6286 14740
9093	0	0	Ki67+	 6300 14861
9094	0	0	Ki67+	 6307 14576
9095	0	0	Ki67+	 6310 14838
9096	0	0	Ki67+	 6313 14523
9097	0	0	Ki67+	 6322 14820
9098	0	0	Ki67+	 6323 14910
9099	0	0	Ki67+	 6324 14860
9100	0	0	Ki67+	 6327 14681
9101	0	0	Ki67+	 6340 14867
9102	0	0	Ki67+	 6343 14615
9103	0	0	Ki67+	 6374 14879
9104	0	0	Ki67+	 6382 14221
9105	0	0	Ki67+	 6395 14856
9106	0	0	Ki67+	 6410 14824
9107	0	0	Ki67+	 6411 14776
9108	0	0	Ki67+	 6412 14638
9109	0	0	Ki67+	 6420 14741
9110	0	0	Ki67+	 6422 14638
9111	0	0	Ki67+	 6439 14208
9112	0	0	Ki67+	 6439 14827
9113	0	0	Ki67+	 6447 14215
9114	0	0	Ki67+	 6452 14805
9115	0	0	Ki67+	 6452 14965
9116	0	0	Ki67+	 6457 14948
9117	0	0	Ki67+	 6460 14929
9118	0	0	Ki67+	 6464 14751
9119	0	0	Ki67+	 6465 14727
9120	0	0	Ki67+	 6472 14794
9121	0	0	Ki67+	 6484 14252
9122	0	0	Ki67+	 6487 14885
9123	0	0	Ki67+	 6491 14871
9124	0	0	Ki67+	 6493 14699
9125	0	0	Ki67+	 6503 14892
9126	0	0	Ki67+	 6506 14797
9127	0	0	Ki67+	 6507 14750
9128	0	0	Ki67+	 6513 14924
9129	0	0	Ki67+	 6526 14823
9130	0	0	Ki67+	 6535 14206
9131	0	0	Ki67+	 6550 14841
9132	0	0	Ki67+	 6558 14712
9133	0	0	Ki67+	 6579 14203
9134	0	0	Ki67+	 6589 14774
9135	0	0	Ki67+	 6601 14233
9136	0	0	Ki67+	 6604 14981
9137	0	0	Ki67+	 5820 15170
9138	0	0	Ki67+	 5822 15264
9139	0	0	Ki67+	 5824 15196
9140	0	0	Ki67+	 5834 15715
9141	0	0	Ki67+	 5835 15445
9142	0	0	Ki67+	 5836 15405
9143	0	0	Ki67+	 5840 15538
9144	0	0	Ki67+	 5841 15585
9145	0	0	Ki67+	 5847 15209
9146	0	0	Ki67+	 5847 15277
9147	0	0	Ki67+	 5849 15334
9148	0	0	Ki67+	 5849 15436
9149	0	0	Ki67+	 5850 15572
9150	0	0	Ki67+	 5851 15518
9151	0	0	Ki67+	 5854 15236
9152	0	0	Ki67+	 5854 15536
9153	0	0	Ki67+	 5860 15156
9154	0	0	Ki67+	 5862 15608
9155	0	0	Ki67+	 5863 15399
9156	0	0	Ki67+	 5864 15567
9157	0	0	Ki67+	 5878 15233
9158	0	0	Ki67+	 5881 15171
9159	0	0	Ki67+	 5886 15372
9160	0	0	Ki67+	 5887 15636
9161	0	0	Ki67+	 5888 15604
9162	0	0	Ki67+	 5893 15383
9163	0	0	Ki67+	 5900 15435
9164	0	0	Ki67+	 5913 15651
9165	0	0	Ki67+	 5914 15631
9166	0	0	Ki67+	 5916 15411
9167	0	0	Ki67+	 5926 15595
9168	0	0	Ki67+	 5943 15451
9169	0	0	Ki67+	 5946 15438
9170	0	0	Ki67+	 5946 15655
9171	0	0	Ki67+	 5952 15586
9172	0	0	Ki67+	 5957 15758
9173	0	0	Ki67+	 5964 15402
9174	0	0	Ki67+	 5964 15635
9175	0	0	Ki67+	 5964 15669
9176	0	0	Ki67+	 5979 15520
9177	0	0	Ki67+	 5987 15762
9178	0	0	Ki67+	 5988 15596
9179	0	0	Ki67+	 5988 15618
9180	0	0	Ki67+	 5990 15720
9181	0	0	Ki67+	 5994 15402
9182	0	0	Ki67+	 5997 15439
9183	0	0	Ki67+	 6004 15784
9184	0	0	Ki67+	 6006 15465
9185	0	0	Ki67+	 6023 15750
9186	0	0	Ki67+	 6026 15404
9187	0	0	Ki67+	 6027 15497
9188	0	0	Ki67+	 6027 15596
9189	0	0	Ki67+	 6043 15488
9190	0	0	Ki67+	 6043 15523
9191	0	0	Ki67+	 6055 15760
9192	0	0	Ki67+	 6057 15677
9193	0	0	Ki67+	 6058 15641
9194	0	0	Ki67+	 6064 15506
9195	0	0	Ki67+	 6064 15557
9196	0	0	Ki67+	 6070 15537
9197	0	0	Ki67+	 6074 15456
9198	0	0	Ki67+	 6074 15789
9199	0	0	Ki67+	 6078 15704
9200	0	0	Ki67+	 6082 15474
9201	0	0	Ki67+	 6084 15551
9202	0	0	Ki67+	 6088 15622
9203	0	0	Ki67+	 6091 15538
9204	0	0	Ki67+	 6098 15449
9205	0	0	Ki67+	 6109 15412
9206	0	0	Ki67+	 6110 15385
9207	0	0	Ki67+	 6112 15101
9208	0	0	Ki67+	 6123 15708
9209	0	0	Ki67+	 6131 15731
9210	0	0	Ki67+	 6134 15527
9211	0	0	Ki67+	 6142 15736
9212	0	0	Ki67+	 6143 15418
9213	0	0	Ki67+	 6148 15658
9214	0	0	Ki67+	 6150 15384
9215	0	0	Ki67+	 6152 15780
9216	0	0	Ki67+	 6153 15765
9217	0	0	Ki67+	 6157 15745
9218	0	0	Ki67+	 6158 15354
9219	0	0	Ki67+	 6171 15400
9220	0	0	Ki67+	 6176 15751
9221	0	0	Ki67+	 6179 15362
9222	0	0	Ki67+	 6179 15428
9223	0	0	Ki67+	 6192 15383
9224	0	0	Ki67+	 6197 15585
9225	0	0	Ki67+	 6205 15355
9226	0	0	Ki67+	 6225 15734
9227	0	0	Ki67+	 6235 15720
9228	0	0	Ki67+	 6241 15492
9229	0	0	Ki67+	 6244 15509
9230	0	0	Ki67+	 6245 15759
9231	0	0	Ki67+	 6259 15626
9232	0	0	Ki67+	 6261 15642
9233	0	0	Ki67+	 6269 15667
9234	0	0	Ki67+	 6273 15438
9235	0	0	Ki67+	 6276 15425
9236	0	0	Ki67+	 6285 15666
9237	0	0	Ki67+	 6290 15618
9238	0	0	Ki67+	 6292 15561
9239	0	0	Ki67+	 6297 15583
9240	0	0	Ki67+	 6303 15532
9241	0	0	Ki67+	 6311 15736
9242	0	0	Ki67+	 6313 15467
9243	0	0	Ki67+	 6313 15645
9244	0	0	Ki67+	 6319 15403
9245	0	0	Ki67+	 6319 15547
9246	0	0	Ki67+	 6320 15745
9247	0	0	Ki67+	 6322 15518
9248	0	0	Ki67+	 6327 15682
9249	0	0	Ki67+	 6330 15480
9250	0	0	Ki67+	 6333 15653
9251	0	0	Ki67+	 6337 15450
9252	0	0	Ki67+	 6338 15509
9253	0	0	Ki67+	 6339 15631
9254	0	0	Ki67+	 6346 15166
9255	0	0	Ki67+	 6353 15066
9256	0	0	Ki67+	 6353 15572
9257	0	0	Ki67+	 6354 15483
9258	0	0	Ki67+	 6356 15396
9259	0	0	Ki67+	 6358 15158
9260	0	0	Ki67+	 6358 15452
9261	0	0	Ki67+	 6358 15546
9262	0	0	Ki67+	 6359 15530
9263	0	0	Ki67+	 6362 15651
9264	0	0	Ki67+	 6365 15780
9265	0	0	Ki67+	 6377 15480
9266	0	0	Ki67+	 6380 15204
9267	0	0	Ki67+	 6381 15640
9268	0	0	Ki67+	 6385 15674
9269	0	0	Ki67+	 6388 15450
9270	0	0	Ki67+	 6390 15536
9271	0	0	Ki67+	 6392 15134
9272	0	0	Ki67+	 6396 15229
9273	0	0	Ki67+	 6403 15159
9274	0	0	Ki67+	 6409 15510
9275	0	0	Ki67+	 6410 15223
9276	0	0	Ki67+	 6410 15476
9277	0	0	Ki67+	 6410 15599
9278	0	0	Ki67+	 6411 15181
9279	0	0	Ki67+	 6419 15763
9280	0	0	Ki67+	 6420 15523
9281	0	0	Ki67+	 6421 15247
9282	0	0	Ki67+	 6427 15120
9283	0	0	Ki67+	 6427 15268
9284	0	0	Ki67+	 6427 15443
9285	0	0	Ki67+	 6431 15631
9286	0	0	Ki67+	 6434 15181
9287	0	0	Ki67+	 6436 15219
9288	0	0	Ki67+	 6436 15280
9289	0	0	Ki67+	 6437 15241
9290	0	0	Ki67+	 6440 15608
9291	0	0	Ki67+	 6441 15738
9292	0	0	Ki67+	 6448 15630
9293	0	0	Ki67+	 6449 15474
9294	0	0	Ki67+	 6456 15789
9295	0	0	Ki67+	 6460 15520
9296	0	0	Ki67+	 6460 15618
9297	0	0	Ki67+	 6461 15259
9298	0	0	Ki67+	 6463 15645
9299	0	0	Ki67+	 6464 15200
9300	0	0	Ki67+	 6464 15436
9301	0	0	Ki67+	 6465 15490
9302	0	0	Ki67+	 6466 15154
9303	0	0	Ki67+	 6466 15228
9304	0	0	Ki67+	 6470 15589
9305	0	0	Ki67+	 6479 15619
9306	0	0	Ki67+	 6480 15605
9307	0	0	Ki67+	 6482 15139
9308	0	0	Ki67+	 6495 15511
9309	0	0	Ki67+	 6496 15197
9310	0	0	Ki67+	 6499 15689
9311	0	0	Ki67+	 6505 15221
9312	0	0	Ki67+	 6508 15737
9313	0	0	Ki67+	 6519 15649
9314	0	0	Ki67+	 6522 15722
9315	0	0	Ki67+	 6548 15539
9316	0	0	Ki67+	 6549 15607
9317	0	0	Ki67+	 6559 15639
9318	0	0	Ki67+	 6577 15713
9319	0	0	Ki67+	 6580 15583
9320	0	0	Ki67+	 6592 15687
9321	0	0	Ki67+	 6594 15009
9322	0	0	Ki67+	 6597 15051
9323	0	0	Ki67+	 6605 15013
9324	0	0	Ki67+	 5809 15884
9325	0	0	Ki67+	 5824 16300
9326	0	0	Ki67+	 5825 15841
9327	0	0	Ki67+	 5833 15878
9328	0	0	Ki67+	 5834 16363
9329	0	0	Ki67+	 5836 15904
9330	0	0	Ki67+	 5838 15934
9331	0	0	Ki67+	 5840 15800
9332	0	0	Ki67+	 5840 15833
9333	0	0	Ki67+	 5847 16084
9334	0	0	Ki67+	 5850 16286
9335	0	0	Ki67+	 5854 16345
9336	0	0	Ki67+	 5857 15834
9337	0	0	Ki67+	 5857 15918
9338	0	0	Ki67+	 5864 16262
9339	0	0	Ki67+	 5871 15947
9340	0	0	Ki67+	 5874 16067
9341	0	0	Ki67+	 5876 16232
9342	0	0	Ki67+	 5881 16100
9343	0	0	Ki67+	 5894 15841
9344	0	0	Ki67+	 5896 15825
9345	0	0	Ki67+	 5897 16061
9346	0	0	Ki67+	 5897 16305
9347	0	0	Ki67+	 5903 16090
9348	0	0	Ki67+	 5908 15860
9349	0	0	Ki67+	 5916 15841
9350	0	0	Ki67+	 5930 15849
9351	0	0	Ki67+	 5931 15831
9352	0	0	Ki67+	 5932 15943
9353	0	0	Ki67+	 5939 16119
9354	0	0	Ki67+	 5945 16070
9355	0	0	Ki67+	 5953 16127
9356	0	0	Ki67+	 5956 16373
9357	0	0	Ki67+	 5958 16027
9358	0	0	Ki67+	 5967 16099
9359	0	0	Ki67+	 5971 15983
9360	0	0	Ki67+	 5974 16371
9361	0	0	Ki67+	 5979 16308
9362	0	0	Ki67+	 5982 15922
9363	0	0	Ki67+	 5984 15983
9364	0	0	Ki67+	 5994 16134
9365	0	0	Ki67+	 5997 15853
9366	0	0	Ki67+	 6003 15819
9367	0	0	Ki67+	 6003 15888
9368	0	0	Ki67+	 6004 15961
9369	0	0	Ki67+	 6014 16351
9370	0	0	Ki67+	 6015 15982
9371	0	0	Ki67+	 6015 16362
9372	0	0	Ki67+	 6024 16137
9373	0	0	Ki67+	 6025 15857
9374	0	0	Ki67+	 6026 16157
9375	0	0	Ki67+	 6032 16231
9376	0	0	Ki67+	 6036 15918
9377	0	0	Ki67+	 6037 16269
9378	0	0	Ki67+	 6040 15809
9379	0	0	Ki67+	 6040 15827
9380	0	0	Ki67+	 6040 16199
9381	0	0	Ki67+	 6045 16330
9382	0	0	Ki67+	 6049 16093
9383	0	0	Ki67+	 6050 15942
9384	0	0	Ki67+	 6050 16260
9385	0	0	Ki67+	 6051 16204
9386	0	0	Ki67+	 6055 16241
9387	0	0	Ki67+	 6061 16286
9388	0	0	Ki67+	 6062 16209
9389	0	0	Ki67+	 6069 15962
9390	0	0	Ki67+	 6073 15901
9391	0	0	Ki67+	 6078 16027
9392	0	0	Ki67+	 6098 15989
9393	0	0	Ki67+	 6110 16131
9394	0	0	Ki67+	 6113 16033
9395	0	0	Ki67+	 6117 16012
9396	0	0	Ki67+	 6119 16091
9397	0	0	Ki67+	 6120 16070
9398	0	0	Ki67+	 6133 15927
9399	0	0	Ki67+	 6138 16058
9400	0	0	Ki67+	 6144 15920
9401	0	0	Ki67+	 6150 15813
9402	0	0	Ki67+	 6155 15946
9403	0	0	Ki67+	 6158 15913
9404	0	0	Ki67+	 6158 15988
9405	0	0	Ki67+	 6159 15854
9406	0	0	Ki67+	 6163 16014
9407	0	0	Ki67+	 6166 15872
9408	0	0	Ki67+	 6167 16036
9409	0	0	Ki67+	 6188 16206
9410	0	0	Ki67+	 6193 16242
9411	0	0	Ki67+	 6194 15914
9412	0	0	Ki67+	 6216 16208
9413	0	0	Ki67+	 6218 16107
9414	0	0	Ki67+	 6218 16262
9415	0	0	Ki67+	 6227 16007
9416	0	0	Ki67+	 6227 16154
9417	0	0	Ki67+	 6229 16092
9418	0	0	Ki67+	 6230 16264
9419	0	0	Ki67+	 6232 16167
9420	0	0	Ki67+	 6240 15999
9421	0	0	Ki67+	 6241 15893
9422	0	0	Ki67+	 6242 16142
9423	0	0	Ki67+	 6245 16284
9424	0	0	Ki67+	 6247 15859
9425	0	0	Ki67+	 6248 15801
9426	0	0	Ki67+	 6249 15971
9427	0	0	Ki67+	 6263 16320
9428	0	0	Ki67+	 6266 16084
9429	0	0	Ki67+	 6269 16309
9430	0	0	Ki67+	 6272 15976
9431	0	0	Ki67+	 6288 16105
9432	0	0	Ki67+	 6293 16015
9433	0	0	Ki67+	 6293 16056
9434	0	0	Ki67+	 6305 16302
9435	0	0	Ki67+	 6311 15826
9436	0	0	Ki67+	 6312 15953
9437	0	0	Ki67+	 6316 16050
9438	0	0	Ki67+	 6317 15799
9439	0	0	Ki67+	 6317 16204
9440	0	0	Ki67+	 6322 16214
9441	0	0	Ki67+	 6324 15987
9442	0	0	Ki67+	 6327 16052
9443	0	0	Ki67+	 6336 16191
9444	0	0	Ki67+	 6344 16027
9445	0	0	Ki67+	 6347 16306
9446	0	0	Ki67+	 6350 16288
9447	0	0	Ki67+	 6357 16336
9448	0	0	Ki67+	 6358 15987
9449	0	0	Ki67+	 6361 16008
9450	0	0	Ki67+	 6362 16450
9451	0	0	Ki67+	 6364 15856
9452	0	0	Ki67+	 6364 15915
9453	0	0	Ki67+	 6374 16198
9454	0	0	Ki67+	 6377 16263
9455	0	0	Ki67+	 6377 16283
9456	0	0	Ki67+	 6378 15892
9457	0	0	Ki67+	 6378 16307
9458	0	0	Ki67+	 6378 16320
9459	0	0	Ki67+	 6381 15856
9460	0	0	Ki67+	 6381 16242
9461	0	0	Ki67+	 6401 15805
9462	0	0	Ki67+	 6405 15986
9463	0	0	Ki67+	 6407 15889
9464	0	0	Ki67+	 6407 16001
9465	0	0	Ki67+	 6410 16098
9466	0	0	Ki67+	 6422 16040
9467	0	0	Ki67+	 6423 16248
9468	0	0	Ki67+	 6429 15976
9469	0	0	Ki67+	 6433 16310
9470	0	0	Ki67+	 6437 16559
9471	0	0	Ki67+	 6438 16170
9472	0	0	Ki67+	 6442 15823
9473	0	0	Ki67+	 6448 16574
9474	0	0	Ki67+	 6450 16109
9475	0	0	Ki67+	 6452 15870
9476	0	0	Ki67+	 6453 16125
9477	0	0	Ki67+	 6454 15851
9478	0	0	Ki67+	 6455 16544
9479	0	0	Ki67+	 6456 16007
9480	0	0	Ki67+	 6459 16099
9481	0	0	Ki67+	 6460 15963
9482	0	0	Ki67+	 6467 16571
9483	0	0	Ki67+	 6471 15894
9484	0	0	Ki67+	 6473 15798
9485	0	0	Ki67+	 6483 15825
9486	0	0	Ki67+	 6486 16001
9487	0	0	Ki67+	 6488 16313
9488	0	0	Ki67+	 6492 15971
9489	0	0	Ki67+	 6496 15885
9490	0	0	Ki67+	 6502 16131
9491	0	0	Ki67+	 6503 15839
9492	0	0	Ki67+	 6505 16175
9493	0	0	Ki67+	 6505 16237
9494	0	0	Ki67+	 6512 16193
9495	0	0	Ki67+	 6514 16255
9496	0	0	Ki67+	 6521 16207
9497	0	0	Ki67+	 6521 16219
9498	0	0	Ki67+	 6567 16143
9499	0	0	Ki67+	 6573 16157
9500	0	0	Ki67+	 6580 15813
9501	0	0	Ki67+	 6580 16174
9502	0	0	Ki67+	 6605 16031
9503	0	0	Ki67+	 6605 16158
9504	0	0	Ki67+	 5823 16946
9505	0	0	Ki67+	 5824 17145
9506	0	0	Ki67+	 5833 16904
9507	0	0	Ki67+	 5841 17009
9508	0	0	Ki67+	 5874 17355
9509	0	0	Ki67+	 5877 17300
9510	0	0	Ki67+	 5885 17317
9511	0	0	Ki67+	 5886 17230
9512	0	0	Ki67+	 5906 17359
9513	0	0	Ki67+	 5908 17151
9514	0	0	Ki67+	 5909 17272
9515	0	0	Ki67+	 5914 17287
9516	0	0	Ki67+	 5915 17202
9517	0	0	Ki67+	 5920 17364
9518	0	0	Ki67+	 5926 17265
9519	0	0	Ki67+	 5940 17148
9520	0	0	Ki67+	 5940 17174
9521	0	0	Ki67+	 5941 17324
9522	0	0	Ki67+	 5944 17092
9523	0	0	Ki67+	 5948 16998
9524	0	0	Ki67+	 5948 17238
9525	0	0	Ki67+	 5968 17096
9526	0	0	Ki67+	 5983 16992
9527	0	0	Ki67+	 5985 17233
9528	0	0	Ki67+	 5986 16957
9529	0	0	Ki67+	 5997 16945
9530	0	0	Ki67+	 6005 17240
9531	0	0	Ki67+	 6009 16961
9532	0	0	Ki67+	 6012 17083
9533	0	0	Ki67+	 6032 16921
9534	0	0	Ki67+	 6035 16828
9535	0	0	Ki67+	 6042 16955
9536	0	0	Ki67+	 6045 17074
9537	0	0	Ki67+	 6048 16847
9538	0	0	Ki67+	 6070 16904
9539	0	0	Ki67+	 6072 16942
9540	0	0	Ki67+	 6079 17347
9541	0	0	Ki67+	 6080 16869
9542	0	0	Ki67+	 6085 16964
9543	0	0	Ki67+	 6094 16914
9544	0	0	Ki67+	 6107 16888
9545	0	0	Ki67+	 6109 16849
9546	0	0	Ki67+	 6109 17255
9547	0	0	Ki67+	 6115 17121
9548	0	0	Ki67+	 6122 16878
9549	0	0	Ki67+	 6128 17050
9550	0	0	Ki67+	 6129 16930
9551	0	0	Ki67+	 6131 17075
9552	0	0	Ki67+	 6139 16907
9553	0	0	Ki67+	 6143 16827
9554	0	0	Ki67+	 6143 16962
9555	0	0	Ki67+	 6153 16841
9556	0	0	Ki67+	 6159 17072
9557	0	0	Ki67+	 6181 16721
9558	0	0	Ki67+	 6183 17370
9559	0	0	Ki67+	 6190 16747
9560	0	0	Ki67+	 6192 17352
9561	0	0	Ki67+	 6198 16678
9562	0	0	Ki67+	 6203 17044
9563	0	0	Ki67+	 6212 17213
9564	0	0	Ki67+	 6217 16687
9565	0	0	Ki67+	 6218 16701
9566	0	0	Ki67+	 6218 16799
9567	0	0	Ki67+	 6219 16657
9568	0	0	Ki67+	 6228 17216
9569	0	0	Ki67+	 6229 16810
9570	0	0	Ki67+	 6269 17368
9571	0	0	Ki67+	 6271 16727
9572	0	0	Ki67+	 6275 16960
9573	0	0	Ki67+	 6287 16641
9574	0	0	Ki67+	 6304 16612
9575	0	0	Ki67+	 6305 17157
9576	0	0	Ki67+	 6309 17143
9577	0	0	Ki67+	 6310 16955
9578	0	0	Ki67+	 6319 17117
9579	0	0	Ki67+	 6327 16784
9580	0	0	Ki67+	 6340 16698
9581	0	0	Ki67+	 6347 17318
9582	0	0	Ki67+	 6352 16641
9583	0	0	Ki67+	 6357 17294
9584	0	0	Ki67+	 6358 17365
9585	0	0	Ki67+	 6360 16616
9586	0	0	Ki67+	 6365 17052
9587	0	0	Ki67+	 6368 16839
9588	0	0	Ki67+	 6368 16882
9589	0	0	Ki67+	 6375 16760
9590	0	0	Ki67+	 6385 16794
9591	0	0	Ki67+	 6387 16779
9592	0	0	Ki67+	 6391 16960
9593	0	0	Ki67+	 6392 17062
9594	0	0	Ki67+	 6392 17354
9595	0	0	Ki67+	 6393 16981
9596	0	0	Ki67+	 6394 16599
9597	0	0	Ki67+	 6398 17085
9598	0	0	Ki67+	 6407 16662
9599	0	0	Ki67+	 6411 16615
9600	0	0	Ki67+	 6417 17353
9601	0	0	Ki67+	 6418 17012
9602	0	0	Ki67+	 6424 16749
9603	0	0	Ki67+	 6426 17088
9604	0	0	Ki67+	 6428 17044
9605	0	0	Ki67+	 6429 16735
9606	0	0	Ki67+	 6431 16722
9607	0	0	Ki67+	 6431 17185
9608	0	0	Ki67+	 6433 17238
9609	0	0	Ki67+	 6442 17121
9610	0	0	Ki67+	 6445 17335
9611	0	0	Ki67+	 6447 17250
9612	0	0	Ki67+	 6448 17135
9613	0	0	Ki67+	 6449 17234
9614	0	0	Ki67+	 6453 16932
9615	0	0	Ki67+	 6456 16877
9616	0	0	Ki67+	 6470 17246
9617	0	0	Ki67+	 6471 16900
9618	0	0	Ki67+	 6472 17262
9619	0	0	Ki67+	 6473 17157
9620	0	0	Ki67+	 6477 17111
9621	0	0	Ki67+	 6487 17026
9622	0	0	Ki67+	 6487 17080
9623	0	0	Ki67+	 6493 17259
9624	0	0	Ki67+	 6501 17285
9625	0	0	Ki67+	 6502 16928
9626	0	0	Ki67+	 6504 17167
9627	0	0	Ki67+	 6510 17200
9628	0	0	Ki67+	 6513 17232
9629	0	0	Ki67+	 6518 17193
9630	0	0	Ki67+	 6519 17389
9631	0	0	Ki67+	 6522 17102
9632	0	0	Ki67+	 6530 17218
9633	0	0	Ki67+	 6531 17237
9634	0	0	Ki67+	 6533 17117
9635	0	0	Ki67+	 6535 16954
9636	0	0	Ki67+	 6537 16887
9637	0	0	Ki67+	 6538 16916
9638	0	0	Ki67+	 6538 17391
9639	0	0	Ki67+	 6542 17151
9640	0	0	Ki67+	 6543 16983
9641	0	0	Ki67+	 6543 17224
9642	0	0	Ki67+	 6555 17194
9643	0	0	Ki67+	 6558 17097
9644	0	0	Ki67+	 6560 17359
9645	0	0	Ki67+	 6572 17369
9646	0	0	Ki67+	 6579 17142
9647	0	0	Ki67+	 6585 17322
9648	0	0	Ki67+	 6592 16860
9649	0	0	Ki67+	 6596 16873
9650	0	0	Ki67+	 6596 16989
9651	0	0	Ki67+	 6598 17038
9652	0	0	Ki67+	 6605 17090
9653	0	0	Ki67+	 5817 18144
9654	0	0	Ki67+	 5824 17402
9655	0	0	Ki67+	 5824 17448
9656	0	0	Ki67+	 5826 18155
9657	0	0	Ki67+	 5828 17999
9658	0	0	Ki67+	 5854 17845
9659	0	0	Ki67+	 5881 17868
9660	0	0	Ki67+	 5888 17404
9661	0	0	Ki67+	 5890 17459
9662	0	0	Ki67+	 5900 18080
9663	0	0	Ki67+	 5911 17916
9664	0	0	Ki67+	 5912 18074
9665	0	0	Ki67+	 5916 17423
9666	0	0	Ki67+	 5921 18106
9667	0	0	Ki67+	 5932 17462
9668	0	0	Ki67+	 5936 18019
9669	0	0	Ki67+	 5938 17894
9670	0	0	Ki67+	 5946 18094
9671	0	0	Ki67+	 5947 18008
9672	0	0	Ki67+	 5949 17827
9673	0	0	Ki67+	 5951 17931
9674	0	0	Ki67+	 5952 18054
9675	0	0	Ki67+	 5956 17892
9676	0	0	Ki67+	 5961 18144
9677	0	0	Ki67+	 5966 17878
9678	0	0	Ki67+	 5969 17926
9679	0	0	Ki67+	 5974 17817
9680	0	0	Ki67+	 5975 18133
9681	0	0	Ki67+	 5985 17890
9682	0	0	Ki67+	 5988 18092
9683	0	0	Ki67+	 5991 17832
9684	0	0	Ki67+	 6003 18133
9685	0	0	Ki67+	 6012 18097
9686	0	0	Ki67+	 6019 18082
9687	0	0	Ki67+	 6033 17746
9688	0	0	Ki67+	 6043 18007
9689	0	0	Ki67+	 6050 18043
9690	0	0	Ki67+	 6055 18118
9691	0	0	Ki67+	 6057 18143
9692	0	0	Ki67+	 6059 18092
9693	0	0	Ki67+	 6063 17945
9694	0	0	Ki67+	 6072 18130
9695	0	0	Ki67+	 6079 17933
9696	0	0	Ki67+	 6082 18086
9697	0	0	Ki67+	 6112 17930
9698	0	0	Ki67+	 6134 18030
9699	0	0	Ki67+	 6156 18027
9700	0	0	Ki67+	 6182 17845
9701	0	0	Ki67+	 6182 18082
9702	0	0	Ki67+	 6190 18068
9703	0	0	Ki67+	 6233 18057
9704	0	0	Ki67+	 6248 18087
9705	0	0	Ki67+	 6256 17930
9706	0	0	Ki67+	 6257 18077
9707	0	0	Ki67+	 6291 17763
9708	0	0	Ki67+	 6295 17743
9709	0	0	Ki67+	 6297 17952
9710	0	0	Ki67+	 6298 17729
9711	0	0	Ki67+	 6306 17705
9712	0	0	Ki67+	 6322 17790
9713	0	0	Ki67+	 6337 17422
9714	0	0	Ki67+	 6337 18013
9715	0	0	Ki67+	 6353 17994
9716	0	0	Ki67+	 6383 18049
9717	0	0	Ki67+	 6400 18127
9718	0	0	Ki67+	 6407 17395
9719	0	0	Ki67+	 6487 17965
9720	0	0	Ki67+	 6490 17428
9721	0	0	Ki67+	 6493 17990
9722	0	0	Ki67+	 6494 17443
9723	0	0	Ki67+	 6507 17963
9724	0	0	Ki67+	 6510 17816
9725	0	0	Ki67+	 6513 17521
9726	0	0	Ki67+	 6517 17834
9727	0	0	Ki67+	 6523 17402
9728	0	0	Ki67+	 6535 17488
9729	0	0	Ki67+	 6536 17616
9730	0	0	Ki67+	 6549 17448
9731	0	0	Ki67+	 6550 17726
9732	0	0	Ki67+	 6550 17790
9733	0	0	Ki67+	 6559 17453
9734	0	0	Ki67+	 6559 17571
9735	0	0	Ki67+	 6575 17479
9736	0	0	Ki67+	 6591 17659
9737	0	0	Ki67+	 6591 18017
9738	0	0	Ki67+	 5874 18477
9739	0	0	Ki67+	 5972 18193
9740	0	0	Ki67+	 6022 18432
9741	0	0	Ki67+	 6149 18197
9742	0	0	Ki67+	 6209 18321
9743	0	0	Ki67+	 6216 18474
9744	0	0	Ki67+	 6323 18297
9745	0	0	Ki67+	 6390 18318
9746	0	0	Ki67+	 6394 18308
9747	0	0	Ki67+	 6441 18469
9748	0	0	Ki67+	 6444 18299
9749	0	0	Ki67+	 6448 18284
9750	0	0	Ki67+	 6463 18469
9751	0	0	Ki67+	 6473 18259
9752	0	0	Ki67+	 6483 18442
9753	0	0	Ki67+	 6494 18283
9754	0	0	Ki67+	 6499 18265
9755	0	0	Ki67+	 6530 18325
9756	0	0	Ki67+	 6547 18382
9757	0	0	Ki67+	 6585 18402
9758	0	0	Ki67+	 6586 18351
9759	0	0	Ki67+	 6599 18368
9760	0	0	Ki67+	 6606 18300
9761	0	0	Ki67+	 6662 10092
9762	0	0	Ki67+	 6812 10163
9763	0	0	Ki67+	 6869 10217
9764	0	0	Ki67+	 6917 9623
9765	0	0	Ki67+	 6950 10158
9766	0	0	Ki67+	 6974 9845
9767	0	0	Ki67+	 7009 10169
9768	0	0	Ki67+	 7013 10269
9769	0	0	Ki67+	 7101 9745
9770	0	0	Ki67+	 6613 10663
9771	0	0	Ki67+	 6614 10945
9772	0	0	Ki67+	 6621 10958
9773	0	0	Ki67+	 6624 10937
9774	0	0	Ki67+	 6630 10619
9775	0	0	Ki67+	 6637 10798
9776	0	0	Ki67+	 6642 10598
9777	0	0	Ki67+	 6649 10939
9778	0	0	Ki67+	 6652 10610
9779	0	0	Ki67+	 6653 10991
9780	0	0	Ki67+	 6654 10890
9781	0	0	Ki67+	 6662 10660
9782	0	0	Ki67+	 6665 10960
9783	0	0	Ki67+	 6675 10980
9784	0	0	Ki67+	 6679 10643
9785	0	0	Ki67+	 6688 10675
9786	0	0	Ki67+	 6716 10691
9787	0	0	Ki67+	 6718 10938
9788	0	0	Ki67+	 6726 10628
9789	0	0	Ki67+	 6731 10731
9790	0	0	Ki67+	 6742 10706
9791	0	0	Ki67+	 6747 10893
9792	0	0	Ki67+	 6763 10892
9793	0	0	Ki67+	 6776 10888
9794	0	0	Ki67+	 6781 10940
9795	0	0	Ki67+	 6802 10731
9796	0	0	Ki67+	 6808 10930
9797	0	0	Ki67+	 6845 10745
9798	0	0	Ki67+	 6876 11036
9799	0	0	Ki67+	 6881 10735
9800	0	0	Ki67+	 6888 10879
9801	0	0	Ki67+	 6897 10731
9802	0	0	Ki67+	 6899 10988
9803	0	0	Ki67+	 6911 10878
9804	0	0	Ki67+	 6918 10630
9805	0	0	Ki67+	 6926 10877
9806	0	0	Ki67+	 6940 10630
9807	0	0	Ki67+	 6940 10722
9808	0	0	Ki67+	 6954 10664
9809	0	0	Ki67+	 6958 10725
9810	0	0	Ki67+	 6965 10591
9811	0	0	Ki67+	 6968 10985
9812	0	0	Ki67+	 6971 10645
9813	0	0	Ki67+	 6976 10936
9814	0	0	Ki67+	 6989 10609
9815	0	0	Ki67+	 6995 10932
9816	0	0	Ki67+	 7004 10963
9817	0	0	Ki67+	 7007 10542
9818	0	0	Ki67+	 7013 10649
9819	0	0	Ki67+	 7014 10586
9820	0	0	Ki67+	 7017 10724
9821	0	0	Ki67+	 7019 10864
9822	0	0	Ki67+	 7028 10621
9823	0	0	Ki67+	 7035 10546
9824	0	0	Ki67+	 7041 10525
9825	0	0	Ki67+	 7051 10632
9826	0	0	Ki67+	 7056 10536
9827	0	0	Ki67+	 7057 10849
9828	0	0	Ki67+	 7067 10723
9829	0	0	Ki67+	 7070 10507
9830	0	0	Ki67+	 7070 10538
9831	0	0	Ki67+	 7071 10850
9832	0	0	Ki67+	 7080 10993
9833	0	0	Ki67+	 7084 10708
9834	0	0	Ki67+	 7088 10531
9835	0	0	Ki67+	 7094 10941
9836	0	0	Ki67+	 7101 10569
9837	0	0	Ki67+	 7103 10916
9838	0	0	Ki67+	 7110 10613
9839	0	0	Ki67+	 7112 10511
9840	0	0	Ki67+	 7116 10704
9841	0	0	Ki67+	 7127 10934
9842	0	0	Ki67+	 7130 11002
9843	0	0	Ki67+	 7132 10598
9844	0	0	Ki67+	 7135 10908
9845	0	0	Ki67+	 7148 11002
9846	0	0	Ki67+	 7149 10596
9847	0	0	Ki67+	 7151 10466
9848	0	0	Ki67+	 7165 11041
9849	0	0	Ki67+	 7170 10993
9850	0	0	Ki67+	 7176 10548
9851	0	0	Ki67+	 7181 10638
9852	0	0	Ki67+	 7189 10973
9853	0	0	Ki67+	 7190 10627
9854	0	0	Ki67+	 7221 10584
9855	0	0	Ki67+	 7225 10599
9856	0	0	Ki67+	 7226 10623
9857	0	0	Ki67+	 7236 10852
9858	0	0	Ki67+	 7250 10850
9859	0	0	Ki67+	 7256 11078
9860	0	0	Ki67+	 7279 10594
9861	0	0	Ki67+	 7292 11064
9862	0	0	Ki67+	 7310 10505
9863	0	0	Ki67+	 7312 10566
9864	0	0	Ki67+	 7315 10576
9865	0	0	Ki67+	 7320 10391
9866	0	0	Ki67+	 7323 10499
9867	0	0	Ki67+	 7328 10464
9868	0	0	Ki67+	 7330 10370
9869	0	0	Ki67+	 7332 10485
9870	0	0	Ki67+	 7338 10473
9871	0	0	Ki67+	 7341 10510
9872	0	0	Ki67+	 7366 10463
9873	0	0	Ki67+	 7374 10343
9874	0	0	Ki67+	 7378 10540
9875	0	0	Ki67+	 7391 10507
9876	0	0	Ki67+	 7393 10348
9877	0	0	Ki67+	 7405 10384
9878	0	0	Ki67+	 6652 11337
9879	0	0	Ki67+	 6659 11263
9880	0	0	Ki67+	 6663 11197
9881	0	0	Ki67+	 6687 11309
9882	0	0	Ki67+	 6689 11851
9883	0	0	Ki67+	 6693 11267
9884	0	0	Ki67+	 6695 11321
9885	0	0	Ki67+	 6696 11428
9886	0	0	Ki67+	 6699 11881
9887	0	0	Ki67+	 6712 11252
9888	0	0	Ki67+	 6718 11282
9889	0	0	Ki67+	 6723 11448
9890	0	0	Ki67+	 6730 11239
9891	0	0	Ki67+	 6731 11200
9892	0	0	Ki67+	 6735 11443
9893	0	0	Ki67+	 6736 11284
9894	0	0	Ki67+	 6747 11408
9895	0	0	Ki67+	 6750 11247
9896	0	0	Ki67+	 6753 11459
9897	0	0	Ki67+	 6758 11418
9898	0	0	Ki67+	 6772 11633
9899	0	0	Ki67+	 6785 11251
9900	0	0	Ki67+	 6788 11229
9901	0	0	Ki67+	 6791 11365
9902	0	0	Ki67+	 6801 11249
9903	0	0	Ki67+	 6802 11282
9904	0	0	Ki67+	 6803 11199
9905	0	0	Ki67+	 6803 11342
9906	0	0	Ki67+	 6817 11448
9907	0	0	Ki67+	 6820 11282
9908	0	0	Ki67+	 6823 11671
9909	0	0	Ki67+	 6830 11251
9910	0	0	Ki67+	 6832 11530
9911	0	0	Ki67+	 6833 11619
9912	0	0	Ki67+	 6834 11465
9913	0	0	Ki67+	 6839 11452
9914	0	0	Ki67+	 6840 11677
9915	0	0	Ki67+	 6845 11334
9916	0	0	Ki67+	 6850 11464
9917	0	0	Ki67+	 6857 11645
9918	0	0	Ki67+	 6858 11504
9919	0	0	Ki67+	 6861 11338
9920	0	0	Ki67+	 6866 11303
9921	0	0	Ki67+	 6867 11264
9922	0	0	Ki67+	 6869 11624
9923	0	0	Ki67+	 6874 11235
9924	0	0	Ki67+	 6876 11536
9925	0	0	Ki67+	 6880 11732
9926	0	0	Ki67+	 6883 11308
9927	0	0	Ki67+	 6889 11628
9928	0	0	Ki67+	 6896 11539
9929	0	0	Ki67+	 6896 11665
9930	0	0	Ki67+	 6925 11646
9931	0	0	Ki67+	 6931 11566
9932	0	0	Ki67+	 6935 11833
9933	0	0	Ki67+	 6936 11888
9934	0	0	Ki67+	 6937 11303
9935	0	0	Ki67+	 6937 11651
9936	0	0	Ki67+	 6940 11629
9937	0	0	Ki67+	 6947 11650
9938	0	0	Ki67+	 6951 11715
9939	0	0	Ki67+	 6955 11846
9940	0	0	Ki67+	 6957 11612
9941	0	0	Ki67+	 6968 11752
9942	0	0	Ki67+	 6969 11548
9943	0	0	Ki67+	 6975 11625
9944	0	0	Ki67+	 6978 11717
9945	0	0	Ki67+	 6979 11691
9946	0	0	Ki67+	 6984 11287
9947	0	0	Ki67+	 6985 11639
9948	0	0	Ki67+	 6997 11853
9949	0	0	Ki67+	 7005 11570
9950	0	0	Ki67+	 7007 11585
9951	0	0	Ki67+	 7008 11555
9952	0	0	Ki67+	 7009 11741
9953	0	0	Ki67+	 7013 11790
9954	0	0	Ki67+	 7018 11287
9955	0	0	Ki67+	 7024 11718
9956	0	0	Ki67+	 7025 11739
9957	0	0	Ki67+	 7025 11768
9958	0	0	Ki67+	 7026 11877
9959	0	0	Ki67+	 7036 11854
9960	0	0	Ki67+	 7048 11306
9961	0	0	Ki67+	 7052 11742
9962	0	0	Ki67+	 7058 11809
9963	0	0	Ki67+	 7061 11770
9964	0	0	Ki67+	 7070 11328
9965	0	0	Ki67+	 7076 11828
9966	0	0	Ki67+	 7081 11812
9967	0	0	Ki67+	 7092 11353
9968	0	0	Ki67+	 7109 11826
9969	0	0	Ki67+	 7112 11883
9970	0	0	Ki67+	 7121 11267
9971	0	0	Ki67+	 7121 11655
9972	0	0	Ki67+	 7124 11291
9973	0	0	Ki67+	 7131 11413
9974	0	0	Ki67+	 7134 11397
9975	0	0	Ki67+	 7135 11379
9976	0	0	Ki67+	 7137 11615
9977	0	0	Ki67+	 7142 11270
9978	0	0	Ki67+	 7145 11723
9979	0	0	Ki67+	 7147 11574
9980	0	0	Ki67+	 7150 11467
9981	0	0	Ki67+	 7155 11537
9982	0	0	Ki67+	 7159 11384
9983	0	0	Ki67+	 7161 11571
9984	0	0	Ki67+	 7162 11595
9985	0	0	Ki67+	 7164 11421
9986	0	0	Ki67+	 7165 11399
9987	0	0	Ki67+	 7166 11552
9988	0	0	Ki67+	 7169 11466
9989	0	0	Ki67+	 7174 11493
9990	0	0	Ki67+	 7177 11687
9991	0	0	Ki67+	 7177 11726
9992	0	0	Ki67+	 7178 11529
9993	0	0	Ki67+	 7201 11595
9994	0	0	Ki67+	 7205 11661
9995	0	0	Ki67+	 7211 11288
9996	0	0	Ki67+	 7212 11614
9997	0	0	Ki67+	 7218 11705
9998	0	0	Ki67+	 7224 11541
9999	0	0	Ki67+	 7224 11732
10000	0	0	Ki67+	 7225 11459
10001	0	0	Ki67+	 7227 11690
10002	0	0	Ki67+	 7229 11315
10003	0	0	Ki67+	 7234 11670
10004	0	0	Ki67+	 7235 11293
10005	0	0	Ki67+	 7237 11634
10006	0	0	Ki67+	 7238 11695
10007	0	0	Ki67+	 7241 11746
10008	0	0	Ki67+	 7242 11572
10009	0	0	Ki67+	 7246 11202
10010	0	0	Ki67+	 7247 11601
10011	0	0	Ki67+	 7257 11205
10012	0	0	Ki67+	 7259 11624
10013	0	0	Ki67+	 7260 11657
10014	0	0	Ki67+	 7263 11316
10015	0	0	Ki67+	 7267 11169
10016	0	0	Ki67+	 7267 11367
10017	0	0	Ki67+	 7268 11734
10018	0	0	Ki67+	 7271 11807
10019	0	0	Ki67+	 7272 11540
10020	0	0	Ki67+	 7278 11700
10021	0	0	Ki67+	 7287 11594
10022	0	0	Ki67+	 7288 11827
10023	0	0	Ki67+	 7291 11655
10024	0	0	Ki67+	 7292 11166
10025	0	0	Ki67+	 7295 11716
10026	0	0	Ki67+	 7298 11665
10027	0	0	Ki67+	 7302 11560
10028	0	0	Ki67+	 7303 11636
10029	0	0	Ki67+	 7305 11510
10030	0	0	Ki67+	 7313 11642
10031	0	0	Ki67+	 7315 11660
10032	0	0	Ki67+	 7319 11672
10033	0	0	Ki67+	 7326 11538
10034	0	0	Ki67+	 7328 11701
10035	0	0	Ki67+	 7333 11615
10036	0	0	Ki67+	 7335 11391
10037	0	0	Ki67+	 7341 11501
10038	0	0	Ki67+	 7342 11402
10039	0	0	Ki67+	 7344 11601
10040	0	0	Ki67+	 7348 11485
10041	0	0	Ki67+	 7357 11559
10042	0	0	Ki67+	 7359 11675
10043	0	0	Ki67+	 7363 11635
10044	0	0	Ki67+	 7369 11717
10045	0	0	Ki67+	 7373 11705
10046	0	0	Ki67+	 7385 11524
10047	0	0	Ki67+	 7394 11728
10048	0	0	Ki67+	 7396 11650
10049	0	0	Ki67+	 6610 12566
10050	0	0	Ki67+	 6612 11962
10051	0	0	Ki67+	 6613 12611
10052	0	0	Ki67+	 6614 12078
10053	0	0	Ki67+	 6619 12332
10054	0	0	Ki67+	 6620 12036
10055	0	0	Ki67+	 6620 12377
10056	0	0	Ki67+	 6621 12130
10057	0	0	Ki67+	 6622 12148
10058	0	0	Ki67+	 6623 12302
10059	0	0	Ki67+	 6624 11950
10060	0	0	Ki67+	 6627 11917
10061	0	0	Ki67+	 6627 12341
10062	0	0	Ki67+	 6633 12368
10063	0	0	Ki67+	 6635 12661
10064	0	0	Ki67+	 6636 12123
10065	0	0	Ki67+	 6641 12092
10066	0	0	Ki67+	 6647 11979
10067	0	0	Ki67+	 6647 12167
10068	0	0	Ki67+	 6653 11943
10069	0	0	Ki67+	 6653 12041
10070	0	0	Ki67+	 6656 11989
10071	0	0	Ki67+	 6664 12209
10072	0	0	Ki67+	 6669 12194
10073	0	0	Ki67+	 6669 12333
10074	0	0	Ki67+	 6670 11979
10075	0	0	Ki67+	 6671 12688
10076	0	0	Ki67+	 6675 11999
10077	0	0	Ki67+	 6675 12243
10078	0	0	Ki67+	 6678 12053
10079	0	0	Ki67+	 6683 12357
10080	0	0	Ki67+	 6687 12664
10081	0	0	Ki67+	 6688 12206
10082	0	0	Ki67+	 6691 12380
10083	0	0	Ki67+	 6695 12453
10084	0	0	Ki67+	 6697 12240
10085	0	0	Ki67+	 6700 12226
10086	0	0	Ki67+	 6701 12017
10087	0	0	Ki67+	 6706 12036
10088	0	0	Ki67+	 6710 12248
10089	0	0	Ki67+	 6710 12349
10090	0	0	Ki67+	 6717 12235
10091	0	0	Ki67+	 6718 12669
10092	0	0	Ki67+	 6719 12364
10093	0	0	Ki67+	 6727 12051
10094	0	0	Ki67+	 6728 12350
10095	0	0	Ki67+	 6732 12082
10096	0	0	Ki67+	 6734 12423
10097	0	0	Ki67+	 6735 12270
10098	0	0	Ki67+	 6737 12107
10099	0	0	Ki67+	 6738 12362
10100	0	0	Ki67+	 6762 12390
10101	0	0	Ki67+	 6768 12046
10102	0	0	Ki67+	 6769 12112
10103	0	0	Ki67+	 6769 12642
10104	0	0	Ki67+	 6772 12129
10105	0	0	Ki67+	 6777 12099
10106	0	0	Ki67+	 6786 12299
10107	0	0	Ki67+	 6790 12148
10108	0	0	Ki67+	 6797 12390
10109	0	0	Ki67+	 6800 12407
10110	0	0	Ki67+	 6801 12134
10111	0	0	Ki67+	 6802 12276
10112	0	0	Ki67+	 6811 12459
10113	0	0	Ki67+	 6813 12431
10114	0	0	Ki67+	 6821 12135
10115	0	0	Ki67+	 6824 12340
10116	0	0	Ki67+	 6824 12669
10117	0	0	Ki67+	 6825 12399
10118	0	0	Ki67+	 6826 12429
10119	0	0	Ki67+	 6833 12311
10120	0	0	Ki67+	 6833 12329
10121	0	0	Ki67+	 6838 12259
10122	0	0	Ki67+	 6844 12414
10123	0	0	Ki67+	 6855 12675
10124	0	0	Ki67+	 6858 12495
10125	0	0	Ki67+	 6859 12297
10126	0	0	Ki67+	 6861 12242
10127	0	0	Ki67+	 6865 12580
10128	0	0	Ki67+	 6866 12384
10129	0	0	Ki67+	 6868 12431
10130	0	0	Ki67+	 6882 12577
10131	0	0	Ki67+	 6886 12352
10132	0	0	Ki67+	 6892 12167
10133	0	0	Ki67+	 6899 12467
10134	0	0	Ki67+	 6906 12540
10135	0	0	Ki67+	 6906 12581
10136	0	0	Ki67+	 6908 12356
10137	0	0	Ki67+	 6910 11950
10138	0	0	Ki67+	 6911 12506
10139	0	0	Ki67+	 6916 12379
10140	0	0	Ki67+	 6938 12465
10141	0	0	Ki67+	 6945 12645
10142	0	0	Ki67+	 6947 12373
10143	0	0	Ki67+	 6950 12497
10144	0	0	Ki67+	 6954 12507
10145	0	0	Ki67+	 6986 12667
10146	0	0	Ki67+	 7015 11907
10147	0	0	Ki67+	 7017 11949
10148	0	0	Ki67+	 7017 12432
10149	0	0	Ki67+	 7019 12388
10150	0	0	Ki67+	 7030 12506
10151	0	0	Ki67+	 7039 11914
10152	0	0	Ki67+	 7040 12003
10153	0	0	Ki67+	 7040 12428
10154	0	0	Ki67+	 7044 12033
10155	0	0	Ki67+	 7049 12530
10156	0	0	Ki67+	 7052 12440
10157	0	0	Ki67+	 7053 11995
10158	0	0	Ki67+	 7063 12533
10159	0	0	Ki67+	 7074 12019
10160	0	0	Ki67+	 7088 11911
10161	0	0	Ki67+	 7100 12020
10162	0	0	Ki67+	 7105 12653
10163	0	0	Ki67+	 7112 11991
10164	0	0	Ki67+	 7114 12659
10165	0	0	Ki67+	 7141 12479
10166	0	0	Ki67+	 7152 12029
10167	0	0	Ki67+	 7163 12110
10168	0	0	Ki67+	 7170 12134
10169	0	0	Ki67+	 7171 12063
10170	0	0	Ki67+	 7171 12077
10171	0	0	Ki67+	 7178 12116
10172	0	0	Ki67+	 7180 12005
10173	0	0	Ki67+	 7194 12059
10174	0	0	Ki67+	 7206 12015
10175	0	0	Ki67+	 7211 11970
10176	0	0	Ki67+	 7220 12116
10177	0	0	Ki67+	 7242 12150
10178	0	0	Ki67+	 7247 12078
10179	0	0	Ki67+	 7254 12130
10180	0	0	Ki67+	 7262 12031
10181	0	0	Ki67+	 7264 12180
10182	0	0	Ki67+	 7274 12084
10183	0	0	Ki67+	 7275 12129
10184	0	0	Ki67+	 7276 12047
10185	0	0	Ki67+	 7284 11973
10186	0	0	Ki67+	 7285 11959
10187	0	0	Ki67+	 7296 11982
10188	0	0	Ki67+	 7296 12555
10189	0	0	Ki67+	 7305 12079
10190	0	0	Ki67+	 7307 12101
10191	0	0	Ki67+	 7310 12138
10192	0	0	Ki67+	 7315 12086
10193	0	0	Ki67+	 7317 11947
10194	0	0	Ki67+	 7318 11962
10195	0	0	Ki67+	 7319 12148
10196	0	0	Ki67+	 7320 12499
10197	0	0	Ki67+	 7329 12509
10198	0	0	Ki67+	 7340 12115
10199	0	0	Ki67+	 7342 12617
10200	0	0	Ki67+	 7352 11931
10201	0	0	Ki67+	 7360 12114
10202	0	0	Ki67+	 7378 11981
10203	0	0	Ki67+	 7386 11930
10204	0	0	Ki67+	 7390 12009
10205	0	0	Ki67+	 7391 12096
10206	0	0	Ki67+	 7395 12472
10207	0	0	Ki67+	 7399 12133
10208	0	0	Ki67+	 7404 11981
10209	0	0	Ki67+	 7404 12096
10210	0	0	Ki67+	 7406 12157
10211	0	0	Ki67+	 6617 13391
10212	0	0	Ki67+	 6618 13372
10213	0	0	Ki67+	 6624 13225
10214	0	0	Ki67+	 6641 13443
10215	0	0	Ki67+	 6655 13436
10216	0	0	Ki67+	 6660 13480
10217	0	0	Ki67+	 6673 13500
10218	0	0	Ki67+	 6685 13464
10219	0	0	Ki67+	 6688 13438
10220	0	0	Ki67+	 6692 13491
10221	0	0	Ki67+	 6699 12742
10222	0	0	Ki67+	 6700 12989
10223	0	0	Ki67+	 6710 12754
10224	0	0	Ki67+	 6720 13480
10225	0	0	Ki67+	 6731 13500
10226	0	0	Ki67+	 6740 12742
10227	0	0	Ki67+	 6766 12936
10228	0	0	Ki67+	 6772 12755
10229	0	0	Ki67+	 6818 12773
10230	0	0	Ki67+	 6829 12719
10231	0	0	Ki67+	 6832 12979
10232	0	0	Ki67+	 6834 13118
10233	0	0	Ki67+	 6838 12747
10234	0	0	Ki67+	 6846 12760
10235	0	0	Ki67+	 6861 13380
10236	0	0	Ki67+	 6867 13049
10237	0	0	Ki67+	 6881 12746
10238	0	0	Ki67+	 6909 13000
10239	0	0	Ki67+	 6919 12941
10240	0	0	Ki67+	 6930 13046
10241	0	0	Ki67+	 6948 12988
10242	0	0	Ki67+	 6967 13215
10243	0	0	Ki67+	 6976 12948
10244	0	0	Ki67+	 6977 13271
10245	0	0	Ki67+	 6989 12931
10246	0	0	Ki67+	 6990 13290
10247	0	0	Ki67+	 6998 12902
10248	0	0	Ki67+	 7002 13055
10249	0	0	Ki67+	 7004 12964
10250	0	0	Ki67+	 7015 12944
10251	0	0	Ki67+	 7020 13144
10252	0	0	Ki67+	 7024 13085
10253	0	0	Ki67+	 7027 13502
10254	0	0	Ki67+	 7034 13014
10255	0	0	Ki67+	 7038 13245
10256	0	0	Ki67+	 7044 12941
10257	0	0	Ki67+	 7046 12921
10258	0	0	Ki67+	 7048 13260
10259	0	0	Ki67+	 7049 13143
10260	0	0	Ki67+	 7058 13271
10261	0	0	Ki67+	 7059 13079
10262	0	0	Ki67+	 7063 13176
10263	0	0	Ki67+	 7068 13312
10264	0	0	Ki67+	 7071 13018
10265	0	0	Ki67+	 7074 13033
10266	0	0	Ki67+	 7076 12911
10267	0	0	Ki67+	 7076 13051
10268	0	0	Ki67+	 7079 12899
10269	0	0	Ki67+	 7081 12972
10270	0	0	Ki67+	 7085 13071
10271	0	0	Ki67+	 7086 13303
10272	0	0	Ki67+	 7087 13188
10273	0	0	Ki67+	 7094 13233
10274	0	0	Ki67+	 7099 12934
10275	0	0	Ki67+	 7106 13251
10276	0	0	Ki67+	 7107 12946
10277	0	0	Ki67+	 7108 12874
10278	0	0	Ki67+	 7108 13061
10279	0	0	Ki67+	 7111 12964
10280	0	0	Ki67+	 7111 13036
10281	0	0	Ki67+	 7111 13447
10282	0	0	Ki67+	 7113 13220
10283	0	0	Ki67+	 7133 13018
10284	0	0	Ki67+	 7142 12948
10285	0	0	Ki67+	 7144 13133
10286	0	0	Ki67+	 7146 13190
10287	0	0	Ki67+	 7149 13058
10288	0	0	Ki67+	 7150 12909
10289	0	0	Ki67+	 7170 13316
10290	0	0	Ki67+	 7174 12738
10291	0	0	Ki67+	 7174 12973
10292	0	0	Ki67+	 7184 12960
10293	0	0	Ki67+	 7186 13142
10294	0	0	Ki67+	 7194 12997
10295	0	0	Ki67+	 7195 12839
10296	0	0	Ki67+	 7199 13280
10297	0	0	Ki67+	 7200 12716
10298	0	0	Ki67+	 7204 13235
10299	0	0	Ki67+	 7206 12758
10300	0	0	Ki67+	 7206 13310
10301	0	0	Ki67+	 7211 13247
10302	0	0	Ki67+	 7216 12965
10303	0	0	Ki67+	 7218 12736
10304	0	0	Ki67+	 7222 13056
10305	0	0	Ki67+	 7223 13287
10306	0	0	Ki67+	 7226 12767
10307	0	0	Ki67+	 7227 13044
10308	0	0	Ki67+	 7229 12743
10309	0	0	Ki67+	 7229 13367
10310	0	0	Ki67+	 7234 13338
10311	0	0	Ki67+	 7237 12775
10312	0	0	Ki67+	 7237 13243
10313	0	0	Ki67+	 7246 13367
10314	0	0	Ki67+	 7250 13118
10315	0	0	Ki67+	 7251 12975
10316	0	0	Ki67+	 7253 13167
10317	0	0	Ki67+	 7254 13094
10318	0	0	Ki67+	 7256 13041
10319	0	0	Ki67+	 7262 12750
10320	0	0	Ki67+	 7264 13206
10321	0	0	Ki67+	 7272 13239
10322	0	0	Ki67+	 7275 13045
10323	0	0	Ki67+	 7275 13088
10324	0	0	Ki67+	 7283 13277
10325	0	0	Ki67+	 7283 13355
10326	0	0	Ki67+	 7285 13311
10327	0	0	Ki67+	 7288 13128
10328	0	0	Ki67+	 7288 13225
10329	0	0	Ki67+	 7291 13362
10330	0	0	Ki67+	 7301 13254
10331	0	0	Ki67+	 7309 12750
10332	0	0	Ki67+	 7315 13148
10333	0	0	Ki67+	 7315 13327
10334	0	0	Ki67+	 7316 13209
10335	0	0	Ki67+	 7316 13268
10336	0	0	Ki67+	 7323 13258
10337	0	0	Ki67+	 7330 13436
10338	0	0	Ki67+	 7332 13215
10339	0	0	Ki67+	 7333 13403
10340	0	0	Ki67+	 7345 13342
10341	0	0	Ki67+	 7349 13135
10342	0	0	Ki67+	 7349 13205
10343	0	0	Ki67+	 7350 13464
10344	0	0	Ki67+	 7350 13485
10345	0	0	Ki67+	 7351 13183
10346	0	0	Ki67+	 7356 13271
10347	0	0	Ki67+	 7376 13240
10348	0	0	Ki67+	 7381 13420
10349	0	0	Ki67+	 7381 13434
10350	0	0	Ki67+	 7381 13474
10351	0	0	Ki67+	 7384 13206
10352	0	0	Ki67+	 7391 13255
10353	0	0	Ki67+	 7402 13366
10354	0	0	Ki67+	 6611 14210
10355	0	0	Ki67+	 6615 13911
10356	0	0	Ki67+	 6618 13900
10357	0	0	Ki67+	 6626 13587
10358	0	0	Ki67+	 6630 14232
10359	0	0	Ki67+	 6634 13650
10360	0	0	Ki67+	 6640 14260
10361	0	0	Ki67+	 6653 13609
10362	0	0	Ki67+	 6654 14252
10363	0	0	Ki67+	 6660 14223
10364	0	0	Ki67+	 6669 13919
10365	0	0	Ki67+	 6670 13940
10366	0	0	Ki67+	 6672 14231
10367	0	0	Ki67+	 6672 14288
10368	0	0	Ki67+	 6681 14272
10369	0	0	Ki67+	 6691 13587
10370	0	0	Ki67+	 6691 14258
10371	0	0	Ki67+	 6695 13999
10372	0	0	Ki67+	 6696 13677
10373	0	0	Ki67+	 6703 13514
10374	0	0	Ki67+	 6725 13664
10375	0	0	Ki67+	 6734 13515
10376	0	0	Ki67+	 6737 13648
10377	0	0	Ki67+	 6746 14291
10378	0	0	Ki67+	 6755 14278
10379	0	0	Ki67+	 6764 14263
10380	0	0	Ki67+	 6765 13718
10381	0	0	Ki67+	 6776 13714
10382	0	0	Ki67+	 6789 14285
10383	0	0	Ki67+	 6794 13621
10384	0	0	Ki67+	 6798 14266
10385	0	0	Ki67+	 6804 14302
10386	0	0	Ki67+	 6828 13611
10387	0	0	Ki67+	 6848 13595
10388	0	0	Ki67+	 6853 14047
10389	0	0	Ki67+	 6865 13545
10390	0	0	Ki67+	 6867 13658
10391	0	0	Ki67+	 6872 13628
10392	0	0	Ki67+	 6877 13807
10393	0	0	Ki67+	 6879 13605
10394	0	0	Ki67+	 6887 13621
10395	0	0	Ki67+	 6889 13510
10396	0	0	Ki67+	 6897 13644
10397	0	0	Ki67+	 6898 13996
10398	0	0	Ki67+	 6899 13680
10399	0	0	Ki67+	 6911 13790
10400	0	0	Ki67+	 6920 13595
10401	0	0	Ki67+	 6922 13780
10402	0	0	Ki67+	 6922 14015
10403	0	0	Ki67+	 6932 13627
10404	0	0	Ki67+	 6933 13537
10405	0	0	Ki67+	 6934 13660
10406	0	0	Ki67+	 6935 13567
10407	0	0	Ki67+	 6939 13612
10408	0	0	Ki67+	 6940 13814
10409	0	0	Ki67+	 6942 13710
10410	0	0	Ki67+	 6949 14042
10411	0	0	Ki67+	 6950 13801
10412	0	0	Ki67+	 6956 13856
10413	0	0	Ki67+	 6959 13665
10414	0	0	Ki67+	 6962 13525
10415	0	0	Ki67+	 6963 13603
10416	0	0	Ki67+	 6964 13622
10417	0	0	Ki67+	 6965 13535
10418	0	0	Ki67+	 6967 13852
10419	0	0	Ki67+	 6975 13712
10420	0	0	Ki67+	 6981 13618
10421	0	0	Ki67+	 6984 13843
10422	0	0	Ki67+	 6986 13583
10423	0	0	Ki67+	 6986 13827
10424	0	0	Ki67+	 6987 13639
10425	0	0	Ki67+	 6991 14083
10426	0	0	Ki67+	 6996 13548
10427	0	0	Ki67+	 7005 13671
10428	0	0	Ki67+	 7006 13687
10429	0	0	Ki67+	 7008 13707
10430	0	0	Ki67+	 7008 14069
10431	0	0	Ki67+	 7012 14100
10432	0	0	Ki67+	 7019 14042
10433	0	0	Ki67+	 7022 13629
10434	0	0	Ki67+	 7022 14066
10435	0	0	Ki67+	 7023 13767
10436	0	0	Ki67+	 7024 13599
10437	0	0	Ki67+	 7024 13656
10438	0	0	Ki67+	 7024 13679
10439	0	0	Ki67+	 7025 13749
10440	0	0	Ki67+	 7026 13934
10441	0	0	Ki67+	 7030 14077
10442	0	0	Ki67+	 7048 13513
10443	0	0	Ki67+	 7050 13619
10444	0	0	Ki67+	 7051 13921
10445	0	0	Ki67+	 7052 14064
10446	0	0	Ki67+	 7053 13760
10447	0	0	Ki67+	 7060 14042
10448	0	0	Ki67+	 7062 13713
10449	0	0	Ki67+	 7066 14225
10450	0	0	Ki67+	 7072 14010
10451	0	0	Ki67+	 7073 13836
10452	0	0	Ki67+	 7074 13817
10453	0	0	Ki67+	 7079 13845
10454	0	0	Ki67+	 7080 13648
10455	0	0	Ki67+	 7086 13986
10456	0	0	Ki67+	 7086 14031
10457	0	0	Ki67+	 7090 14212
10458	0	0	Ki67+	 7097 13676
10459	0	0	Ki67+	 7097 13793
10460	0	0	Ki67+	 7101 13812
10461	0	0	Ki67+	 7102 13725
10462	0	0	Ki67+	 7107 13869
10463	0	0	Ki67+	 7111 13838
10464	0	0	Ki67+	 7127 13848
10465	0	0	Ki67+	 7134 13814
10466	0	0	Ki67+	 7148 13778
10467	0	0	Ki67+	 7158 13918
10468	0	0	Ki67+	 7160 13946
10469	0	0	Ki67+	 7166 13865
10470	0	0	Ki67+	 7170 13607
10471	0	0	Ki67+	 7173 13963
10472	0	0	Ki67+	 7188 13621
10473	0	0	Ki67+	 7202 13885
10474	0	0	Ki67+	 7203 13932
10475	0	0	Ki67+	 7223 13920
10476	0	0	Ki67+	 7228 13893
10477	0	0	Ki67+	 7228 14014
10478	0	0	Ki67+	 7233 13679
10479	0	0	Ki67+	 7233 14003
10480	0	0	Ki67+	 7240 13927
10481	0	0	Ki67+	 7242 14033
10482	0	0	Ki67+	 7251 14016
10483	0	0	Ki67+	 7263 13971
10484	0	0	Ki67+	 7266 13938
10485	0	0	Ki67+	 7280 14076
10486	0	0	Ki67+	 7285 13536
10487	0	0	Ki67+	 7285 13978
10488	0	0	Ki67+	 7291 14053
10489	0	0	Ki67+	 7303 14025
10490	0	0	Ki67+	 7309 14009
10491	0	0	Ki67+	 7314 13940
10492	0	0	Ki67+	 7321 13874
10493	0	0	Ki67+	 7335 14024
10494	0	0	Ki67+	 7340 14079
10495	0	0	Ki67+	 7342 14059
10496	0	0	Ki67+	 7343 13989
10497	0	0	Ki67+	 7349 13947
10498	0	0	Ki67+	 7383 13969
10499	0	0	Ki67+	 7386 14250
10500	0	0	Ki67+	 6629 14896
10501	0	0	Ki67+	 6641 14786
10502	0	0	Ki67+	 6655 14828
10503	0	0	Ki67+	 6671 14715
10504	0	0	Ki67+	 6688 14987
10505	0	0	Ki67+	 6704 14741
10506	0	0	Ki67+	 6717 14840
10507	0	0	Ki67+	 6733 14308
10508	0	0	Ki67+	 6745 14769
10509	0	0	Ki67+	 6780 15032
10510	0	0	Ki67+	 6795 14958
10511	0	0	Ki67+	 6819 14939
10512	0	0	Ki67+	 6820 14982
10513	0	0	Ki67+	 6825 14411
10514	0	0	Ki67+	 6831 14334
10515	0	0	Ki67+	 6833 15019
10516	0	0	Ki67+	 6852 14442
10517	0	0	Ki67+	 6853 15077
10518	0	0	Ki67+	 6854 14955
10519	0	0	Ki67+	 6858 15017
10520	0	0	Ki67+	 6860 15047
10521	0	0	Ki67+	 6861 14456
10522	0	0	Ki67+	 6868 14968
10523	0	0	Ki67+	 6873 14933
10524	0	0	Ki67+	 6891 14402
10525	0	0	Ki67+	 6903 15068
10526	0	0	Ki67+	 6913 15087
10527	0	0	Ki67+	 6954 15047
10528	0	0	Ki67+	 6967 15050
10529	0	0	Ki67+	 6969 15096
10530	0	0	Ki67+	 7065 14574
10531	0	0	Ki67+	 7136 14656
10532	0	0	Ki67+	 7139 14544
10533	0	0	Ki67+	 7142 14579
10534	0	0	Ki67+	 7164 14522
10535	0	0	Ki67+	 7208 14743
10536	0	0	Ki67+	 7221 14548
10537	0	0	Ki67+	 7224 14726
10538	0	0	Ki67+	 7265 14578
10539	0	0	Ki67+	 7291 14672
10540	0	0	Ki67+	 7300 14774
10541	0	0	Ki67+	 7301 14591
10542	0	0	Ki67+	 7310 14602
10543	0	0	Ki67+	 7310 14797
10544	0	0	Ki67+	 7311 14459
10545	0	0	Ki67+	 7317 14738
10546	0	0	Ki67+	 7324 14576
10547	0	0	Ki67+	 7329 14767
10548	0	0	Ki67+	 7340 14718
10549	0	0	Ki67+	 7358 14642
10550	0	0	Ki67+	 7360 14513
10551	0	0	Ki67+	 7363 14444
10552	0	0	Ki67+	 7383 14671
10553	0	0	Ki67+	 7393 14497
10554	0	0	Ki67+	 7393 14730
10555	0	0	Ki67+	 7397 14562
10556	0	0	Ki67+	 7397 14756
10557	0	0	Ki67+	 6637 15530
10558	0	0	Ki67+	 6644 15557
10559	0	0	Ki67+	 6646 15706
10560	0	0	Ki67+	 6662 15635
10561	0	0	Ki67+	 6664 15599
10562	0	0	Ki67+	 6689 15814
10563	0	0	Ki67+	 6689 15844
10564	0	0	Ki67+	 6698 15610
10565	0	0	Ki67+	 6716 15858
10566	0	0	Ki67+	 6725 15597
10567	0	0	Ki67+	 6728 15610
10568	0	0	Ki67+	 6738 15582
10569	0	0	Ki67+	 6767 15822
10570	0	0	Ki67+	 6771 15591
10571	0	0	Ki67+	 6773 15744
10572	0	0	Ki67+	 6778 15575
10573	0	0	Ki67+	 6785 15591
10574	0	0	Ki67+	 6787 15734
10575	0	0	Ki67+	 6801 15565
10576	0	0	Ki67+	 6806 15882
10577	0	0	Ki67+	 6808 15134
10578	0	0	Ki67+	 6808 15587
10579	0	0	Ki67+	 6810 15625
10580	0	0	Ki67+	 6811 15116
10581	0	0	Ki67+	 6825 15583
10582	0	0	Ki67+	 6826 15169
10583	0	0	Ki67+	 6833 15621
10584	0	0	Ki67+	 6834 15145
10585	0	0	Ki67+	 6843 15115
10586	0	0	Ki67+	 6850 15859
10587	0	0	Ki67+	 6850 15876
10588	0	0	Ki67+	 6858 15888
10589	0	0	Ki67+	 6864 15669
10590	0	0	Ki67+	 6873 15847
10591	0	0	Ki67+	 6882 15744
10592	0	0	Ki67+	 6886 15784
10593	0	0	Ki67+	 6892 15688
10594	0	0	Ki67+	 6894 15637
10595	0	0	Ki67+	 6900 15117
10596	0	0	Ki67+	 6904 15130
10597	0	0	Ki67+	 6913 15820
10598	0	0	Ki67+	 6919 15636
10599	0	0	Ki67+	 6926 15850
10600	0	0	Ki67+	 6941 15818
10601	0	0	Ki67+	 6946 15702
10602	0	0	Ki67+	 6965 15848
10603	0	0	Ki67+	 6969 15685
10604	0	0	Ki67+	 6979 15170
10605	0	0	Ki67+	 6982 15137
10606	0	0	Ki67+	 6994 15485
10607	0	0	Ki67+	 7002 15872
10608	0	0	Ki67+	 7003 15497
10609	0	0	Ki67+	 7012 15530
10610	0	0	Ki67+	 7014 15872
10611	0	0	Ki67+	 7018 15483
10612	0	0	Ki67+	 7021 15778
10613	0	0	Ki67+	 7025 15828
10614	0	0	Ki67+	 7026 15496
10615	0	0	Ki67+	 7037 15832
10616	0	0	Ki67+	 7048 15498
10617	0	0	Ki67+	 7069 15520
10618	0	0	Ki67+	 7069 15742
10619	0	0	Ki67+	 7073 15761
10620	0	0	Ki67+	 7075 15876
10621	0	0	Ki67+	 7077 15728
10622	0	0	Ki67+	 7091 15742
10623	0	0	Ki67+	 7094 15168
10624	0	0	Ki67+	 7096 15121
10625	0	0	Ki67+	 7096 15145
10626	0	0	Ki67+	 7113 15537
10627	0	0	Ki67+	 7136 15154
10628	0	0	Ki67+	 7137 15884
10629	0	0	Ki67+	 7140 15131
10630	0	0	Ki67+	 7156 15897
10631	0	0	Ki67+	 7172 15785
10632	0	0	Ki67+	 7199 15445
10633	0	0	Ki67+	 7218 15795
10634	0	0	Ki67+	 7226 15810
10635	0	0	Ki67+	 7236 15867
10636	0	0	Ki67+	 7238 15449
10637	0	0	Ki67+	 7245 15856
10638	0	0	Ki67+	 7250 15794
10639	0	0	Ki67+	 7253 15450
10640	0	0	Ki67+	 7266 15813
10641	0	0	Ki67+	 7267 15836
10642	0	0	Ki67+	 7278 15814
10643	0	0	Ki67+	 7278 15885
10644	0	0	Ki67+	 7279 15865
10645	0	0	Ki67+	 7289 15826
10646	0	0	Ki67+	 7290 15441
10647	0	0	Ki67+	 7299 15457
10648	0	0	Ki67+	 7340 15365
10649	0	0	Ki67+	 7340 15829
10650	0	0	Ki67+	 7345 15808
10651	0	0	Ki67+	 7358 15822
10652	0	0	Ki67+	 7396 15483
10653	0	0	Ki67+	 7404 15385
10654	0	0	Ki67+	 6609 16223
10655	0	0	Ki67+	 6625 16188
10656	0	0	Ki67+	 6626 16596
10657	0	0	Ki67+	 6628 15944
10658	0	0	Ki67+	 6630 16147
10659	0	0	Ki67+	 6632 16053
10660	0	0	Ki67+	 6633 15997
10661	0	0	Ki67+	 6636 16459
10662	0	0	Ki67+	 6649 16090
10663	0	0	Ki67+	 6652 16009
10664	0	0	Ki67+	 6654 16642
10665	0	0	Ki67+	 6655 15946
10666	0	0	Ki67+	 6659 16044
10667	0	0	Ki67+	 6659 16103
10668	0	0	Ki67+	 6679 16134
10669	0	0	Ki67+	 6685 16436
10670	0	0	Ki67+	 6687 16454
10671	0	0	Ki67+	 6715 16688
10672	0	0	Ki67+	 6727 16653
10673	0	0	Ki67+	 6728 16444
10674	0	0	Ki67+	 6737 16109
10675	0	0	Ki67+	 6739 15960
10676	0	0	Ki67+	 6763 15977
10677	0	0	Ki67+	 6765 16096
10678	0	0	Ki67+	 6775 15943
10679	0	0	Ki67+	 6779 16115
10680	0	0	Ki67+	 6785 16130
10681	0	0	Ki67+	 6792 16626
10682	0	0	Ki67+	 6796 15905
10683	0	0	Ki67+	 6803 15947
10684	0	0	Ki67+	 6809 15932
10685	0	0	Ki67+	 6809 16094
10686	0	0	Ki67+	 6809 16508
10687	0	0	Ki67+	 6814 16186
10688	0	0	Ki67+	 6819 16499
10689	0	0	Ki67+	 6827 15951
10690	0	0	Ki67+	 6834 16599
10691	0	0	Ki67+	 6835 15905
10692	0	0	Ki67+	 6836 16098
10693	0	0	Ki67+	 6840 16126
10694	0	0	Ki67+	 6842 16484
10695	0	0	Ki67+	 6847 16073
10696	0	0	Ki67+	 6854 16657
10697	0	0	Ki67+	 6858 16631
10698	0	0	Ki67+	 6872 16096
10699	0	0	Ki67+	 6884 16608
10700	0	0	Ki67+	 6887 16520
10701	0	0	Ki67+	 6896 16512
10702	0	0	Ki67+	 6904 16585
10703	0	0	Ki67+	 6905 16372
10704	0	0	Ki67+	 6919 16121
10705	0	0	Ki67+	 6920 16540
10706	0	0	Ki67+	 6930 16593
10707	0	0	Ki67+	 6942 16024
10708	0	0	Ki67+	 6945 16537
10709	0	0	Ki67+	 6950 16500
10710	0	0	Ki67+	 6963 16509
10711	0	0	Ki67+	 6964 15996
10712	0	0	Ki67+	 6970 16464
10713	0	0	Ki67+	 6971 16410
10714	0	0	Ki67+	 6975 16395
10715	0	0	Ki67+	 6978 16011
10716	0	0	Ki67+	 6980 16471
10717	0	0	Ki67+	 6983 16456
10718	0	0	Ki67+	 7000 15910
10719	0	0	Ki67+	 7003 16040
10720	0	0	Ki67+	 7014 15937
10721	0	0	Ki67+	 7015 16436
10722	0	0	Ki67+	 7016 16010
10723	0	0	Ki67+	 7025 16561
10724	0	0	Ki67+	 7026 15939
10725	0	0	Ki67+	 7032 16372
10726	0	0	Ki67+	 7032 16399
10727	0	0	Ki67+	 7045 16546
10728	0	0	Ki67+	 7048 16397
10729	0	0	Ki67+	 7057 15935
10730	0	0	Ki67+	 7058 16557
10731	0	0	Ki67+	 7064 16494
10732	0	0	Ki67+	 7081 16456
10733	0	0	Ki67+	 7086 15962
10734	0	0	Ki67+	 7087 16292
10735	0	0	Ki67+	 7090 15947
10736	0	0	Ki67+	 7094 16563
10737	0	0	Ki67+	 7103 16282
10738	0	0	Ki67+	 7112 16301
10739	0	0	Ki67+	 7129 16596
10740	0	0	Ki67+	 7139 16282
10741	0	0	Ki67+	 7152 15920
10742	0	0	Ki67+	 7154 15950
10743	0	0	Ki67+	 7162 16243
10744	0	0	Ki67+	 7173 16230
10745	0	0	Ki67+	 7173 16552
10746	0	0	Ki67+	 7177 15935
10747	0	0	Ki67+	 7196 16581
10748	0	0	Ki67+	 7212 16599
10749	0	0	Ki67+	 7220 16607
10750	0	0	Ki67+	 7232 16684
10751	0	0	Ki67+	 7237 16222
10752	0	0	Ki67+	 7239 16515
10753	0	0	Ki67+	 7245 16606
10754	0	0	Ki67+	 7247 16529
10755	0	0	Ki67+	 7251 16206
10756	0	0	Ki67+	 7256 16453
10757	0	0	Ki67+	 7261 16238
10758	0	0	Ki67+	 7261 16552
10759	0	0	Ki67+	 7263 16461
10760	0	0	Ki67+	 7269 16499
10761	0	0	Ki67+	 7269 16574
10762	0	0	Ki67+	 7272 16596
10763	0	0	Ki67+	 7283 16547
10764	0	0	Ki67+	 7285 16522
10765	0	0	Ki67+	 7303 16552
10766	0	0	Ki67+	 7362 16223
10767	0	0	Ki67+	 7404 16177
10768	0	0	Ki67+	 6610 16997
10769	0	0	Ki67+	 6611 17047
10770	0	0	Ki67+	 6611 17132
10771	0	0	Ki67+	 6614 17333
10772	0	0	Ki67+	 6616 17399
10773	0	0	Ki67+	 6617 17430
10774	0	0	Ki67+	 6618 16853
10775	0	0	Ki67+	 6618 16947
10776	0	0	Ki67+	 6619 17054
10777	0	0	Ki67+	 6627 16915
10778	0	0	Ki67+	 6629 16879
10779	0	0	Ki67+	 6629 17152
10780	0	0	Ki67+	 6642 17388
10781	0	0	Ki67+	 6642 17496
10782	0	0	Ki67+	 6655 17033
10783	0	0	Ki67+	 6657 17367
10784	0	0	Ki67+	 6659 17495
10785	0	0	Ki67+	 6662 17421
10786	0	0	Ki67+	 6664 17264
10787	0	0	Ki67+	 6669 16922
10788	0	0	Ki67+	 6670 17035
10789	0	0	Ki67+	 6672 16882
10790	0	0	Ki67+	 6673 17238
10791	0	0	Ki67+	 6677 16929
10792	0	0	Ki67+	 6685 17040
10793	0	0	Ki67+	 6687 16850
10794	0	0	Ki67+	 6687 17265
10795	0	0	Ki67+	 6688 17428
10796	0	0	Ki67+	 6703 17023
10797	0	0	Ki67+	 6714 16960
10798	0	0	Ki67+	 6719 17278
10799	0	0	Ki67+	 6722 17246
10800	0	0	Ki67+	 6724 17475
10801	0	0	Ki67+	 6725 16889
10802	0	0	Ki67+	 6728 17029
10803	0	0	Ki67+	 6732 16934
10804	0	0	Ki67+	 6732 17229
10805	0	0	Ki67+	 6732 17334
10806	0	0	Ki67+	 6733 16977
10807	0	0	Ki67+	 6733 17240
10808	0	0	Ki67+	 6739 16997
10809	0	0	Ki67+	 6743 17033
10810	0	0	Ki67+	 6749 16862
10811	0	0	Ki67+	 6754 17385
10812	0	0	Ki67+	 6756 17293
10813	0	0	Ki67+	 6761 16948
10814	0	0	Ki67+	 6764 17255
10815	0	0	Ki67+	 6772 16961
10816	0	0	Ki67+	 6778 17047
10817	0	0	Ki67+	 6783 16832
10818	0	0	Ki67+	 6788 17475
10819	0	0	Ki67+	 6789 16971
10820	0	0	Ki67+	 6795 17386
10821	0	0	Ki67+	 6796 17202
10822	0	0	Ki67+	 6797 17218
10823	0	0	Ki67+	 6800 16909
10824	0	0	Ki67+	 6805 17387
10825	0	0	Ki67+	 6806 16826
10826	0	0	Ki67+	 6808 16947
10827	0	0	Ki67+	 6812 17168
10828	0	0	Ki67+	 6817 16866
10829	0	0	Ki67+	 6822 16957
10830	0	0	Ki67+	 6826 16991
10831	0	0	Ki67+	 6826 17169
10832	0	0	Ki67+	 6834 16898
10833	0	0	Ki67+	 6838 16997
10834	0	0	Ki67+	 6841 16947
10835	0	0	Ki67+	 6845 16855
10836	0	0	Ki67+	 6850 16866
10837	0	0	Ki67+	 6850 16914
10838	0	0	Ki67+	 6853 17377
10839	0	0	Ki67+	 6858 16964
10840	0	0	Ki67+	 6860 17178
10841	0	0	Ki67+	 6867 17334
10842	0	0	Ki67+	 6867 17433
10843	0	0	Ki67+	 6870 16880
10844	0	0	Ki67+	 6870 17187
10845	0	0	Ki67+	 6872 17323
10846	0	0	Ki67+	 6873 17421
10847	0	0	Ki67+	 6878 17163
10848	0	0	Ki67+	 6882 17180
10849	0	0	Ki67+	 6885 17285
10850	0	0	Ki67+	 6887 17387
10851	0	0	Ki67+	 6889 16834
10852	0	0	Ki67+	 6901 16851
10853	0	0	Ki67+	 6909 17265
10854	0	0	Ki67+	 6911 16754
10855	0	0	Ki67+	 6916 16927
10856	0	0	Ki67+	 6921 17296
10857	0	0	Ki67+	 6925 16775
10858	0	0	Ki67+	 6928 16935
10859	0	0	Ki67+	 6940 16814
10860	0	0	Ki67+	 6948 17331
10861	0	0	Ki67+	 6949 16831
10862	0	0	Ki67+	 6951 16908
10863	0	0	Ki67+	 6956 16947
10864	0	0	Ki67+	 6957 17105
10865	0	0	Ki67+	 6957 17315
10866	0	0	Ki67+	 6958 17174
10867	0	0	Ki67+	 6959 16801
10868	0	0	Ki67+	 6959 17196
10869	0	0	Ki67+	 6961 16727
10870	0	0	Ki67+	 6961 17089
10871	0	0	Ki67+	 6961 17152
10872	0	0	Ki67+	 6965 16756
10873	0	0	Ki67+	 6969 17229
10874	0	0	Ki67+	 6972 17180
10875	0	0	Ki67+	 6978 17197
10876	0	0	Ki67+	 6982 17340
10877	0	0	Ki67+	 6984 16714
10878	0	0	Ki67+	 6985 17329
10879	0	0	Ki67+	 6987 17089
10880	0	0	Ki67+	 6987 17286
10881	0	0	Ki67+	 6987 17319
10882	0	0	Ki67+	 6988 17051
10883	0	0	Ki67+	 6988 17486
10884	0	0	Ki67+	 6991 16910
10885	0	0	Ki67+	 6992 16789
10886	0	0	Ki67+	 6999 17224
10887	0	0	Ki67+	 7005 17255
10888	0	0	Ki67+	 7010 17137
10889	0	0	Ki67+	 7013 17078
10890	0	0	Ki67+	 7031 17265
10891	0	0	Ki67+	 7034 17337
10892	0	0	Ki67+	 7035 16750
10893	0	0	Ki67+	 7039 16780
10894	0	0	Ki67+	 7044 17233
10895	0	0	Ki67+	 7045 17042
10896	0	0	Ki67+	 7047 16719
10897	0	0	Ki67+	 7047 17143
10898	0	0	Ki67+	 7047 17190
10899	0	0	Ki67+	 7049 17266
10900	0	0	Ki67+	 7053 17325
10901	0	0	Ki67+	 7065 17004
10902	0	0	Ki67+	 7069 17179
10903	0	0	Ki67+	 7070 17164
10904	0	0	Ki67+	 7074 16724
10905	0	0	Ki67+	 7080 16795
10906	0	0	Ki67+	 7081 17094
10907	0	0	Ki67+	 7086 17053
10908	0	0	Ki67+	 7094 17237
10909	0	0	Ki67+	 7099 17247
10910	0	0	Ki67+	 7101 16755
10911	0	0	Ki67+	 7101 16832
10912	0	0	Ki67+	 7102 17220
10913	0	0	Ki67+	 7103 16818
10914	0	0	Ki67+	 7129 17112
10915	0	0	Ki67+	 7132 17089
10916	0	0	Ki67+	 7132 17135
10917	0	0	Ki67+	 7144 16726
10918	0	0	Ki67+	 7153 16824
10919	0	0	Ki67+	 7156 16783
10920	0	0	Ki67+	 7162 17098
10921	0	0	Ki67+	 7163 17473
10922	0	0	Ki67+	 7167 17125
10923	0	0	Ki67+	 7174 16724
10924	0	0	Ki67+	 7178 17021
10925	0	0	Ki67+	 7180 17043
10926	0	0	Ki67+	 7189 17077
10927	0	0	Ki67+	 7191 16962
10928	0	0	Ki67+	 7191 16995
10929	0	0	Ki67+	 7194 16927
10930	0	0	Ki67+	 7204 16726
10931	0	0	Ki67+	 7206 16997
10932	0	0	Ki67+	 7217 17017
10933	0	0	Ki67+	 7225 17245
10934	0	0	Ki67+	 7231 16948
10935	0	0	Ki67+	 7232 16980
10936	0	0	Ki67+	 7233 17090
10937	0	0	Ki67+	 7236 17015
10938	0	0	Ki67+	 7252 16708
10939	0	0	Ki67+	 7258 17169
10940	0	0	Ki67+	 7264 17205
10941	0	0	Ki67+	 7270 17456
10942	0	0	Ki67+	 7274 17030
10943	0	0	Ki67+	 7276 17176
10944	0	0	Ki67+	 7279 16990
10945	0	0	Ki67+	 7281 17362
10946	0	0	Ki67+	 7284 17449
10947	0	0	Ki67+	 7297 17360
10948	0	0	Ki67+	 7298 17385
10949	0	0	Ki67+	 7304 17186
10950	0	0	Ki67+	 7306 17080
10951	0	0	Ki67+	 7313 17177
10952	0	0	Ki67+	 7315 17368
10953	0	0	Ki67+	 7328 17380
10954	0	0	Ki67+	 7329 16913
10955	0	0	Ki67+	 7336 16939
10956	0	0	Ki67+	 7336 17062
10957	0	0	Ki67+	 7353 17193
10958	0	0	Ki67+	 7355 17014
10959	0	0	Ki67+	 7366 16789
10960	0	0	Ki67+	 7371 16888
10961	0	0	Ki67+	 7383 16778
10962	0	0	Ki67+	 7383 16952
10963	0	0	Ki67+	 7383 17324
10964	0	0	Ki67+	 7385 16921
10965	0	0	Ki67+	 7388 16800
10966	0	0	Ki67+	 7390 16811
10967	0	0	Ki67+	 7397 16873
10968	0	0	Ki67+	 7403 17333
10969	0	0	Ki67+	 6620 17571
10970	0	0	Ki67+	 6633 18228
10971	0	0	Ki67+	 6650 18207
10972	0	0	Ki67+	 6652 18152
10973	0	0	Ki67+	 6655 17823
10974	0	0	Ki67+	 6656 17785
10975	0	0	Ki67+	 6659 17738
10976	0	0	Ki67+	 6663 18252
10977	0	0	Ki67+	 6676 18266
10978	0	0	Ki67+	 6677 18224
10979	0	0	Ki67+	 6685 18274
10980	0	0	Ki67+	 6690 17755
10981	0	0	Ki67+	 6692 17723
10982	0	0	Ki67+	 6693 18160
10983	0	0	Ki67+	 6696 18081
10984	0	0	Ki67+	 6698 18246
10985	0	0	Ki67+	 6707 18124
10986	0	0	Ki67+	 6708 18264
10987	0	0	Ki67+	 6722 18236
10988	0	0	Ki67+	 6726 17517
10989	0	0	Ki67+	 6731 18247
10990	0	0	Ki67+	 6734 18143
10991	0	0	Ki67+	 6739 17816
10992	0	0	Ki67+	 6744 17841
10993	0	0	Ki67+	 6758 17811
10994	0	0	Ki67+	 6768 18062
10995	0	0	Ki67+	 6786 17533
10996	0	0	Ki67+	 6792 17840
10997	0	0	Ki67+	 6795 17518
10998	0	0	Ki67+	 6807 18058
10999	0	0	Ki67+	 6821 17764
11000	0	0	Ki67+	 6822 17776
11001	0	0	Ki67+	 6838 17786
11002	0	0	Ki67+	 6860 17835
11003	0	0	Ki67+	 6863 18225
11004	0	0	Ki67+	 6866 18047
11005	0	0	Ki67+	 6868 18160
11006	0	0	Ki67+	 6871 18236
11007	0	0	Ki67+	 6884 18303
11008	0	0	Ki67+	 6888 18184
11009	0	0	Ki67+	 6903 18262
11010	0	0	Ki67+	 6912 18086
11011	0	0	Ki67+	 6917 17749
11012	0	0	Ki67+	 6934 18295
11013	0	0	Ki67+	 6953 17743
11014	0	0	Ki67+	 6964 18134
11015	0	0	Ki67+	 6993 17593
11016	0	0	Ki67+	 7030 17526
11017	0	0	Ki67+	 7068 18230
11018	0	0	Ki67+	 7092 17689
11019	0	0	Ki67+	 7102 17779
11020	0	0	Ki67+	 7104 18204
11021	0	0	Ki67+	 7109 17739
11022	0	0	Ki67+	 7120 17669
11023	0	0	Ki67+	 7137 17773
11024	0	0	Ki67+	 7151 17767
11025	0	0	Ki67+	 7162 18239
11026	0	0	Ki67+	 7167 17822
11027	0	0	Ki67+	 7185 17831
11028	0	0	Ki67+	 7186 18026
11029	0	0	Ki67+	 7201 17920
11030	0	0	Ki67+	 7214 18207
11031	0	0	Ki67+	 7228 17776
11032	0	0	Ki67+	 7228 17860
11033	0	0	Ki67+	 7235 17740
11034	0	0	Ki67+	 7258 17731
11035	0	0	Ki67+	 7260 17542
11036	0	0	Ki67+	 7266 17573
11037	0	0	Ki67+	 7269 17885
11038	0	0	Ki67+	 7270 17606
11039	0	0	Ki67+	 7271 17785
11040	0	0	Ki67+	 7282 17636
11041	0	0	Ki67+	 7283 17787
11042	0	0	Ki67+	 7286 17569
11043	0	0	Ki67+	 7293 17529
11044	0	0	Ki67+	 7295 17644
11045	0	0	Ki67+	 7296 17627
11046	0	0	Ki67+	 7305 17521
11047	0	0	Ki67+	 7307 17742
11048	0	0	Ki67+	 7310 17539
11049	0	0	Ki67+	 7318 17643
11050	0	0	Ki67+	 7321 17571
11051	0	0	Ki67+	 7326 17852
11052	0	0	Ki67+	 7329 17541
11053	0	0	Ki67+	 7333 17768
11054	0	0	Ki67+	 7346 17687
11055	0	0	Ki67+	 7352 17883
11056	0	0	Ki67+	 7356 17683
11057	0	0	Ki67+	 7361 17831
11058	0	0	Ki67+	 7362 17916
11059	0	0	Ki67+	 7375 17743
11060	0	0	Ki67+	 7379 17614
11061	0	0	Ki67+	 7381 17824
11062	0	0	Ki67+	 7384 17761
11063	0	0	Ki67+	 7386 18104
11064	0	0	Ki67+	 7402 17708
11065	0	0	Ki67+	 6615 18436
11066	0	0	Ki67+	 6626 18343
11067	0	0	Ki67+	 6629 18313
11068	0	0	Ki67+	 6768 18412
11069	0	0	Ki67+	 6785 18318
11070	0	0	Ki67+	 6845 18440
11071	0	0	Ki67+	 6864 18457
11072	0	0	Ki67+	 6871 18309
11073	0	0	Ki67+	 6959 18365
11074	0	0	Ki67+	 6967 18338
11075	0	0	Ki67+	 7111 18468
11076	0	0	Ki67+	 7158 18314
11077	0	0	Ki67+	 7167 18428
11078	0	0	Ki67+	 7285 18389
11079	0	0	Ki67+	 7327 18475
11080	0	0	Ki67+	 7333 18339
11081	0	0	Ki67+	 7355 18333
11082	0	0	Ki67+	 7513 10277
11083	0	0	Ki67+	 7550 9604
11084	0	0	Ki67+	 7626 10339
11085	0	0	Ki67+	 7731 10191
11086	0	0	Ki67+	 7731 10346
11087	0	0	Ki67+	 7757 10349
11088	0	0	Ki67+	 7798 10348
11089	0	0	Ki67+	 7817 10322
11090	0	0	Ki67+	 7869 10325
11091	0	0	Ki67+	 7894 10337
11092	0	0	Ki67+	 7902 10304
11093	0	0	Ki67+	 7921 10329
11094	0	0	Ki67+	 7936 10305
11095	0	0	Ki67+	 7956 10329
11096	0	0	Ki67+	 7981 10000
11097	0	0	Ki67+	 7998 10016
11098	0	0	Ki67+	 8022 9969
11099	0	0	Ki67+	 8027 10031
11100	0	0	Ki67+	 8096 10068
11101	0	0	Ki67+	 8105 10172
11102	0	0	Ki67+	 8120 9891
11103	0	0	Ki67+	 8123 9880
11104	0	0	Ki67+	 8128 10190
11105	0	0	Ki67+	 8131 9936
11106	0	0	Ki67+	 8153 9943
11107	0	0	Ki67+	 8174 9929
11108	0	0	Ki67+	 7420 11033
11109	0	0	Ki67+	 7425 11132
11110	0	0	Ki67+	 7434 10871
11111	0	0	Ki67+	 7446 10550
11112	0	0	Ki67+	 7450 10874
11113	0	0	Ki67+	 7462 11103
11114	0	0	Ki67+	 7481 11106
11115	0	0	Ki67+	 7488 10871
11116	0	0	Ki67+	 7490 10545
11117	0	0	Ki67+	 7502 10920
11118	0	0	Ki67+	 7512 10942
11119	0	0	Ki67+	 7524 10918
11120	0	0	Ki67+	 7528 10945
11121	0	0	Ki67+	 7531 11049
11122	0	0	Ki67+	 7539 10865
11123	0	0	Ki67+	 7544 10468
11124	0	0	Ki67+	 7556 10864
11125	0	0	Ki67+	 7560 10444
11126	0	0	Ki67+	 7569 10862
11127	0	0	Ki67+	 7570 11081
11128	0	0	Ki67+	 7573 11129
11129	0	0	Ki67+	 7585 10503
11130	0	0	Ki67+	 7593 10527
11131	0	0	Ki67+	 7594 11123
11132	0	0	Ki67+	 7598 10507
11133	0	0	Ki67+	 7601 10353
11134	0	0	Ki67+	 7615 11074
11135	0	0	Ki67+	 7622 10754
11136	0	0	Ki67+	 7632 10538
11137	0	0	Ki67+	 7634 10501
11138	0	0	Ki67+	 7650 10904
11139	0	0	Ki67+	 7655 11056
11140	0	0	Ki67+	 7665 10441
11141	0	0	Ki67+	 7678 10902
11142	0	0	Ki67+	 7687 10385
11143	0	0	Ki67+	 7696 11065
11144	0	0	Ki67+	 7711 10391
11145	0	0	Ki67+	 7718 10482
11146	0	0	Ki67+	 7720 10432
11147	0	0	Ki67+	 7736 10478
11148	0	0	Ki67+	 7745 10410
11149	0	0	Ki67+	 7758 10459
11150	0	0	Ki67+	 7775 10383
11151	0	0	Ki67+	 7781 10441
11152	0	0	Ki67+	 7806 10552
11153	0	0	Ki67+	 7828 10930
11154	0	0	Ki67+	 7832 10699
11155	0	0	Ki67+	 7855 10387
11156	0	0	Ki67+	 7858 10550
11157	0	0	Ki67+	 7865 10364
11158	0	0	Ki67+	 7872 10387
11159	0	0	Ki67+	 7873 10541
11160	0	0	Ki67+	 7874 10413
11161	0	0	Ki67+	 7892 10484
11162	0	0	Ki67+	 7900 10469
11163	0	0	Ki67+	 7904 10949
11164	0	0	Ki67+	 7905 10361
11165	0	0	Ki67+	 7921 10937
11166	0	0	Ki67+	 7924 10380
11167	0	0	Ki67+	 7928 10493
11168	0	0	Ki67+	 7930 10449
11169	0	0	Ki67+	 7932 10577
11170	0	0	Ki67+	 7932 10925
11171	0	0	Ki67+	 7938 10956
11172	0	0	Ki67+	 7940 11092
11173	0	0	Ki67+	 7945 10562
11174	0	0	Ki67+	 7947 10688
11175	0	0	Ki67+	 7948 10364
11176	0	0	Ki67+	 7965 10485
11177	0	0	Ki67+	 8003 10433
11178	0	0	Ki67+	 8003 10783
11179	0	0	Ki67+	 8005 11110
11180	0	0	Ki67+	 8017 11069
11181	0	0	Ki67+	 8024 10440
11182	0	0	Ki67+	 8027 10626
11183	0	0	Ki67+	 8037 10633
11184	0	0	Ki67+	 8051 10688
11185	0	0	Ki67+	 8055 11041
11186	0	0	Ki67+	 8056 10859
11187	0	0	Ki67+	 8067 10717
11188	0	0	Ki67+	 8068 10664
11189	0	0	Ki67+	 8070 11058
11190	0	0	Ki67+	 8084 11068
11191	0	0	Ki67+	 8090 11008
11192	0	0	Ki67+	 8095 11072
11193	0	0	Ki67+	 8106 10914
11194	0	0	Ki67+	 8106 11118
11195	0	0	Ki67+	 8109 11148
11196	0	0	Ki67+	 8118 10664
11197	0	0	Ki67+	 8124 11040
11198	0	0	Ki67+	 8133 11052
11199	0	0	Ki67+	 8143 10913
11200	0	0	Ki67+	 8173 10437
11201	0	0	Ki67+	 8174 10603
11202	0	0	Ki67+	 8185 10584
11203	0	0	Ki67+	 8190 10454
11204	0	0	Ki67+	 8200 10600
11205	0	0	Ki67+	 8204 10452
11206	0	0	Ki67+	 8204 10569
11207	0	0	Ki67+	 7411 11632
11208	0	0	Ki67+	 7416 11757
11209	0	0	Ki67+	 7420 11446
11210	0	0	Ki67+	 7433 11456
11211	0	0	Ki67+	 7439 11680
11212	0	0	Ki67+	 7444 11741
11213	0	0	Ki67+	 7444 11767
11214	0	0	Ki67+	 7454 11695
11215	0	0	Ki67+	 7454 11756
11216	0	0	Ki67+	 7459 11198
11217	0	0	Ki67+	 7460 11822
11218	0	0	Ki67+	 7472 11949
11219	0	0	Ki67+	 7477 11796
11220	0	0	Ki67+	 7481 11712
11221	0	0	Ki67+	 7484 11700
11222	0	0	Ki67+	 7487 11836
11223	0	0	Ki67+	 7489 11198
11224	0	0	Ki67+	 7498 11762
11225	0	0	Ki67+	 7502 11709
11226	0	0	Ki67+	 7505 11638
11227	0	0	Ki67+	 7509 11155
11228	0	0	Ki67+	 7509 11774
11229	0	0	Ki67+	 7510 11545
11230	0	0	Ki67+	 7515 11676
11231	0	0	Ki67+	 7515 11828
11232	0	0	Ki67+	 7524 11161
11233	0	0	Ki67+	 7545 11281
11234	0	0	Ki67+	 7547 11820
11235	0	0	Ki67+	 7552 11722
11236	0	0	Ki67+	 7556 11700
11237	0	0	Ki67+	 7556 11800
11238	0	0	Ki67+	 7560 11380
11239	0	0	Ki67+	 7575 11593
11240	0	0	Ki67+	 7577 11228
11241	0	0	Ki67+	 7580 11386
11242	0	0	Ki67+	 7589 11675
11243	0	0	Ki67+	 7589 11768
11244	0	0	Ki67+	 7590 11602
11245	0	0	Ki67+	 7591 11784
11246	0	0	Ki67+	 7603 11770
11247	0	0	Ki67+	 7604 11832
11248	0	0	Ki67+	 7605 11740
11249	0	0	Ki67+	 7612 11691
11250	0	0	Ki67+	 7612 11825
11251	0	0	Ki67+	 7623 11660
11252	0	0	Ki67+	 7636 11891
11253	0	0	Ki67+	 7638 11848
11254	0	0	Ki67+	 7658 11679
11255	0	0	Ki67+	 7662 11756
11256	0	0	Ki67+	 7665 11277
11257	0	0	Ki67+	 7667 11874
11258	0	0	Ki67+	 7667 11901
11259	0	0	Ki67+	 7671 11400
11260	0	0	Ki67+	 7675 11713
11261	0	0	Ki67+	 7676 11843
11262	0	0	Ki67+	 7678 11263
11263	0	0	Ki67+	 7687 11797
11264	0	0	Ki67+	 7689 11828
11265	0	0	Ki67+	 7692 11920
11266	0	0	Ki67+	 7705 11865
11267	0	0	Ki67+	 7706 11223
11268	0	0	Ki67+	 7707 11947
11269	0	0	Ki67+	 7709 11834
11270	0	0	Ki67+	 7713 11667
11271	0	0	Ki67+	 7718 11923
11272	0	0	Ki67+	 7720 11828
11273	0	0	Ki67+	 7723 11900
11274	0	0	Ki67+	 7726 11674
11275	0	0	Ki67+	 7731 11844
11276	0	0	Ki67+	 7736 11719
11277	0	0	Ki67+	 7736 11909
11278	0	0	Ki67+	 7741 11331
11279	0	0	Ki67+	 7743 11249
11280	0	0	Ki67+	 7750 11322
11281	0	0	Ki67+	 7758 11723
11282	0	0	Ki67+	 7758 11736
11283	0	0	Ki67+	 7760 11802
11284	0	0	Ki67+	 7769 11331
11285	0	0	Ki67+	 7770 11273
11286	0	0	Ki67+	 7774 11829
11287	0	0	Ki67+	 7781 11498
11288	0	0	Ki67+	 7786 11278
11289	0	0	Ki67+	 7795 11409
11290	0	0	Ki67+	 7811 11327
11291	0	0	Ki67+	 7825 11338
11292	0	0	Ki67+	 7826 11808
11293	0	0	Ki67+	 7864 11340
11294	0	0	Ki67+	 7864 11925
11295	0	0	Ki67+	 7872 11904
11296	0	0	Ki67+	 7892 11815
11297	0	0	Ki67+	 7898 11370
11298	0	0	Ki67+	 7902 11874
11299	0	0	Ki67+	 7904 11817
11300	0	0	Ki67+	 7914 11907
11301	0	0	Ki67+	 7928 11899
11302	0	0	Ki67+	 7929 11942
11303	0	0	Ki67+	 7935 11926
11304	0	0	Ki67+	 7951 11455
11305	0	0	Ki67+	 7966 11939
11306	0	0	Ki67+	 7972 11461
11307	0	0	Ki67+	 7974 11346
11308	0	0	Ki67+	 8001 11372
11309	0	0	Ki67+	 8016 11367
11310	0	0	Ki67+	 8017 11408
11311	0	0	Ki67+	 8017 11441
11312	0	0	Ki67+	 8038 11395
11313	0	0	Ki67+	 8044 11743
11314	0	0	Ki67+	 8046 11426
11315	0	0	Ki67+	 8051 11389
11316	0	0	Ki67+	 8056 11461
11317	0	0	Ki67+	 8061 11755
11318	0	0	Ki67+	 8072 11435
11319	0	0	Ki67+	 8085 11835
11320	0	0	Ki67+	 8089 11422
11321	0	0	Ki67+	 8128 11722
11322	0	0	Ki67+	 8144 11438
11323	0	0	Ki67+	 8169 11748
11324	0	0	Ki67+	 7429 12059
11325	0	0	Ki67+	 7430 12611
11326	0	0	Ki67+	 7441 12148
11327	0	0	Ki67+	 7441 12703
11328	0	0	Ki67+	 7450 12081
11329	0	0	Ki67+	 7454 12056
11330	0	0	Ki67+	 7456 12643
11331	0	0	Ki67+	 7461 12115
11332	0	0	Ki67+	 7462 12501
11333	0	0	Ki67+	 7464 12045
11334	0	0	Ki67+	 7469 11965
11335	0	0	Ki67+	 7476 12067
11336	0	0	Ki67+	 7479 12644
11337	0	0	Ki67+	 7482 12134
11338	0	0	Ki67+	 7483 11995
11339	0	0	Ki67+	 7489 12022
11340	0	0	Ki67+	 7490 12485
11341	0	0	Ki67+	 7492 12099
11342	0	0	Ki67+	 7502 11972
11343	0	0	Ki67+	 7502 12205
11344	0	0	Ki67+	 7507 12084
11345	0	0	Ki67+	 7509 12704
11346	0	0	Ki67+	 7512 12133
11347	0	0	Ki67+	 7513 12629
11348	0	0	Ki67+	 7520 12120
11349	0	0	Ki67+	 7521 12638
11350	0	0	Ki67+	 7534 12023
11351	0	0	Ki67+	 7537 12724
11352	0	0	Ki67+	 7547 12090
11353	0	0	Ki67+	 7548 12011
11354	0	0	Ki67+	 7551 12140
11355	0	0	Ki67+	 7558 12681
11356	0	0	Ki67+	 7564 11990
11357	0	0	Ki67+	 7585 12035
11358	0	0	Ki67+	 7589 12022
11359	0	0	Ki67+	 7610 11959
11360	0	0	Ki67+	 7615 12070
11361	0	0	Ki67+	 7615 12118
11362	0	0	Ki67+	 7624 12028
11363	0	0	Ki67+	 7635 12656
11364	0	0	Ki67+	 7636 11997
11365	0	0	Ki67+	 7636 12067
11366	0	0	Ki67+	 7639 12053
11367	0	0	Ki67+	 7644 12013
11368	0	0	Ki67+	 7645 12140
11369	0	0	Ki67+	 7645 12207
11370	0	0	Ki67+	 7661 12046
11371	0	0	Ki67+	 7662 12230
11372	0	0	Ki67+	 7670 12102
11373	0	0	Ki67+	 7673 12215
11374	0	0	Ki67+	 7684 12154
11375	0	0	Ki67+	 7685 12306
11376	0	0	Ki67+	 7686 11960
11377	0	0	Ki67+	 7687 12080
11378	0	0	Ki67+	 7693 12119
11379	0	0	Ki67+	 7697 12232
11380	0	0	Ki67+	 7703 12113
11381	0	0	Ki67+	 7712 11979
11382	0	0	Ki67+	 7712 12149
11383	0	0	Ki67+	 7721 12203
11384	0	0	Ki67+	 7723 12080
11385	0	0	Ki67+	 7729 12115
11386	0	0	Ki67+	 7730 12191
11387	0	0	Ki67+	 7731 12160
11388	0	0	Ki67+	 7740 12224
11389	0	0	Ki67+	 7744 12565
11390	0	0	Ki67+	 7745 11967
11391	0	0	Ki67+	 7745 12103
11392	0	0	Ki67+	 7745 12146
11393	0	0	Ki67+	 7746 11986
11394	0	0	Ki67+	 7758 12089
11395	0	0	Ki67+	 7762 12219
11396	0	0	Ki67+	 7770 12180
11397	0	0	Ki67+	 7777 12158
11398	0	0	Ki67+	 7777 12433
11399	0	0	Ki67+	 7791 11975
11400	0	0	Ki67+	 7793 12118
11401	0	0	Ki67+	 7793 12503
11402	0	0	Ki67+	 7795 12492
11403	0	0	Ki67+	 7798 12198
11404	0	0	Ki67+	 7802 12305
11405	0	0	Ki67+	 7807 11978
11406	0	0	Ki67+	 7808 12245
11407	0	0	Ki67+	 7811 12169
11408	0	0	Ki67+	 7814 12216
11409	0	0	Ki67+	 7816 12139
11410	0	0	Ki67+	 7819 12497
11411	0	0	Ki67+	 7820 12297
11412	0	0	Ki67+	 7820 12682
11413	0	0	Ki67+	 7830 12647
11414	0	0	Ki67+	 7831 12185
11415	0	0	Ki67+	 7836 12638
11416	0	0	Ki67+	 7839 12123
11417	0	0	Ki67+	 7847 12248
11418	0	0	Ki67+	 7850 12726
11419	0	0	Ki67+	 7859 12337
11420	0	0	Ki67+	 7869 11962
11421	0	0	Ki67+	 7873 11999
11422	0	0	Ki67+	 7876 12335
11423	0	0	Ki67+	 7879 12216
11424	0	0	Ki67+	 7881 12711
11425	0	0	Ki67+	 7882 12115
11426	0	0	Ki67+	 7886 12299
11427	0	0	Ki67+	 7888 12182
11428	0	0	Ki67+	 7890 12272
11429	0	0	Ki67+	 7890 12671
11430	0	0	Ki67+	 7895 12160
11431	0	0	Ki67+	 7896 11961
11432	0	0	Ki67+	 7903 12171
11433	0	0	Ki67+	 7903 12750
11434	0	0	Ki67+	 7907 12284
11435	0	0	Ki67+	 7909 12238
11436	0	0	Ki67+	 7913 12260
11437	0	0	Ki67+	 7916 12320
11438	0	0	Ki67+	 7918 12692
11439	0	0	Ki67+	 7920 11997
11440	0	0	Ki67+	 7925 12152
11441	0	0	Ki67+	 7926 12137
11442	0	0	Ki67+	 7930 12709
11443	0	0	Ki67+	 7931 11987
11444	0	0	Ki67+	 7939 12164
11445	0	0	Ki67+	 7940 12491
11446	0	0	Ki67+	 7946 12307
11447	0	0	Ki67+	 7962 12128
11448	0	0	Ki67+	 7964 11971
11449	0	0	Ki67+	 7964 12117
11450	0	0	Ki67+	 7965 11954
11451	0	0	Ki67+	 7974 12313
11452	0	0	Ki67+	 7975 12227
11453	0	0	Ki67+	 7977 12730
11454	0	0	Ki67+	 7981 12257
11455	0	0	Ki67+	 7982 12120
11456	0	0	Ki67+	 7986 12500
11457	0	0	Ki67+	 7987 12698
11458	0	0	Ki67+	 7988 11986
11459	0	0	Ki67+	 7996 12289
11460	0	0	Ki67+	 7996 12581
11461	0	0	Ki67+	 7997 12341
11462	0	0	Ki67+	 8000 12592
11463	0	0	Ki67+	 8001 12243
11464	0	0	Ki67+	 8008 12686
11465	0	0	Ki67+	 8009 12585
11466	0	0	Ki67+	 8012 12324
11467	0	0	Ki67+	 8017 12216
11468	0	0	Ki67+	 8028 12157
11469	0	0	Ki67+	 8035 12234
11470	0	0	Ki67+	 8046 12326
11471	0	0	Ki67+	 8050 12190
11472	0	0	Ki67+	 8065 12150
11473	0	0	Ki67+	 8067 12281
11474	0	0	Ki67+	 8075 12723
11475	0	0	Ki67+	 8078 12750
11476	0	0	Ki67+	 8087 12342
11477	0	0	Ki67+	 8096 12323
11478	0	0	Ki67+	 8097 11989
11479	0	0	Ki67+	 8098 12281
11480	0	0	Ki67+	 8104 12189
11481	0	0	Ki67+	 8112 12165
11482	0	0	Ki67+	 8120 11953
11483	0	0	Ki67+	 8121 12372
11484	0	0	Ki67+	 8126 12184
11485	0	0	Ki67+	 8127 12004
11486	0	0	Ki67+	 8127 12044
11487	0	0	Ki67+	 8128 12319
11488	0	0	Ki67+	 8129 11969
11489	0	0	Ki67+	 8129 12394
11490	0	0	Ki67+	 8131 12340
11491	0	0	Ki67+	 8133 12208
11492	0	0	Ki67+	 8140 12326
11493	0	0	Ki67+	 8143 12160
11494	0	0	Ki67+	 8144 12743
11495	0	0	Ki67+	 8148 11954
11496	0	0	Ki67+	 8152 12300
11497	0	0	Ki67+	 8153 12253
11498	0	0	Ki67+	 8154 11995
11499	0	0	Ki67+	 8162 12289
11500	0	0	Ki67+	 8162 12625
11501	0	0	Ki67+	 8171 12030
11502	0	0	Ki67+	 8175 12081
11503	0	0	Ki67+	 8175 12184
11504	0	0	Ki67+	 8180 12324
11505	0	0	Ki67+	 8186 12334
11506	0	0	Ki67+	 8188 12315
11507	0	0	Ki67+	 8189 12082
11508	0	0	Ki67+	 8206 12085
11509	0	0	Ki67+	 7410 13195
11510	0	0	Ki67+	 7411 13373
11511	0	0	Ki67+	 7411 13430
11512	0	0	Ki67+	 7412 13232
11513	0	0	Ki67+	 7413 13480
11514	0	0	Ki67+	 7415 13287
11515	0	0	Ki67+	 7437 13341
11516	0	0	Ki67+	 7438 13417
11517	0	0	Ki67+	 7439 13276
11518	0	0	Ki67+	 7470 13400
11519	0	0	Ki67+	 7470 13511
11520	0	0	Ki67+	 7475 12898
11521	0	0	Ki67+	 7490 13320
11522	0	0	Ki67+	 7505 13424
11523	0	0	Ki67+	 7534 13038
11524	0	0	Ki67+	 7538 13544
11525	0	0	Ki67+	 7539 13381
11526	0	0	Ki67+	 7542 13366
11527	0	0	Ki67+	 7545 13526
11528	0	0	Ki67+	 7549 13493
11529	0	0	Ki67+	 7553 13428
11530	0	0	Ki67+	 7560 13308
11531	0	0	Ki67+	 7563 13545
11532	0	0	Ki67+	 7568 13297
11533	0	0	Ki67+	 7575 13370
11534	0	0	Ki67+	 7575 13436
11535	0	0	Ki67+	 7576 13422
11536	0	0	Ki67+	 7583 13337
11537	0	0	Ki67+	 7587 12913
11538	0	0	Ki67+	 7590 13322
11539	0	0	Ki67+	 7597 12814
11540	0	0	Ki67+	 7606 13308
11541	0	0	Ki67+	 7609 13486
11542	0	0	Ki67+	 7621 13382
11543	0	0	Ki67+	 7622 13513
11544	0	0	Ki67+	 7624 13280
11545	0	0	Ki67+	 7625 13211
11546	0	0	Ki67+	 7632 13483
11547	0	0	Ki67+	 7635 13005
11548	0	0	Ki67+	 7641 13154
11549	0	0	Ki67+	 7643 13330
11550	0	0	Ki67+	 7662 13311
11551	0	0	Ki67+	 7669 13396
11552	0	0	Ki67+	 7669 13407
11553	0	0	Ki67+	 7673 13357
11554	0	0	Ki67+	 7699 13542
11555	0	0	Ki67+	 7708 13378
11556	0	0	Ki67+	 7730 13550
11557	0	0	Ki67+	 7735 13492
11558	0	0	Ki67+	 7738 13362
11559	0	0	Ki67+	 7745 13076
11560	0	0	Ki67+	 7763 13371
11561	0	0	Ki67+	 7781 13123
11562	0	0	Ki67+	 7784 13146
11563	0	0	Ki67+	 7784 13388
11564	0	0	Ki67+	 7842 13136
11565	0	0	Ki67+	 7859 13423
11566	0	0	Ki67+	 7865 13435
11567	0	0	Ki67+	 7870 13296
11568	0	0	Ki67+	 7876 13467
11569	0	0	Ki67+	 7883 12757
11570	0	0	Ki67+	 7886 13444
11571	0	0	Ki67+	 7887 12811
11572	0	0	Ki67+	 7888 13306
11573	0	0	Ki67+	 7891 12841
11574	0	0	Ki67+	 7898 12964
11575	0	0	Ki67+	 7900 12857
11576	0	0	Ki67+	 7909 12808
11577	0	0	Ki67+	 7913 12842
11578	0	0	Ki67+	 7918 13229
11579	0	0	Ki67+	 7941 13250
11580	0	0	Ki67+	 7944 13225
11581	0	0	Ki67+	 7946 13527
11582	0	0	Ki67+	 7949 13514
11583	0	0	Ki67+	 7952 13491
11584	0	0	Ki67+	 7967 12809
11585	0	0	Ki67+	 7968 13270
11586	0	0	Ki67+	 7975 12788
11587	0	0	Ki67+	 7975 12880
11588	0	0	Ki67+	 7980 13388
11589	0	0	Ki67+	 7981 13355
11590	0	0	Ki67+	 7982 12862
11591	0	0	Ki67+	 7982 13418
11592	0	0	Ki67+	 7984 13040
11593	0	0	Ki67+	 7986 12852
11594	0	0	Ki67+	 7997 12845
11595	0	0	Ki67+	 7999 13285
11596	0	0	Ki67+	 8010 12788
11597	0	0	Ki67+	 8010 13530
11598	0	0	Ki67+	 8013 13282
11599	0	0	Ki67+	 8014 12909
11600	0	0	Ki67+	 8022 12885
11601	0	0	Ki67+	 8028 13367
11602	0	0	Ki67+	 8031 13290
11603	0	0	Ki67+	 8031 13439
11604	0	0	Ki67+	 8033 13418
11605	0	0	Ki67+	 8034 12893
11606	0	0	Ki67+	 8039 12954
11607	0	0	Ki67+	 8040 13033
11608	0	0	Ki67+	 8040 13130
11609	0	0	Ki67+	 8041 13459
11610	0	0	Ki67+	 8052 12951
11611	0	0	Ki67+	 8058 13047
11612	0	0	Ki67+	 8059 12797
11613	0	0	Ki67+	 8061 12910
11614	0	0	Ki67+	 8064 13081
11615	0	0	Ki67+	 8067 12756
11616	0	0	Ki67+	 8082 13339
11617	0	0	Ki67+	 8083 12847
11618	0	0	Ki67+	 8086 12914
11619	0	0	Ki67+	 8086 13049
11620	0	0	Ki67+	 8086 13476
11621	0	0	Ki67+	 8088 13227
11622	0	0	Ki67+	 8088 13458
11623	0	0	Ki67+	 8093 12878
11624	0	0	Ki67+	 8095 12802
11625	0	0	Ki67+	 8096 12965
11626	0	0	Ki67+	 8096 12994
11627	0	0	Ki67+	 8098 13012
11628	0	0	Ki67+	 8098 13094
11629	0	0	Ki67+	 8100 13124
11630	0	0	Ki67+	 8107 13347
11631	0	0	Ki67+	 8109 12933
11632	0	0	Ki67+	 8109 13008
11633	0	0	Ki67+	 8111 12984
11634	0	0	Ki67+	 8111 13083
11635	0	0	Ki67+	 8113 12952
11636	0	0	Ki67+	 8114 12879
11637	0	0	Ki67+	 8120 13351
11638	0	0	Ki67+	 8126 13067
11639	0	0	Ki67+	 8127 12919
11640	0	0	Ki67+	 8131 13025
11641	0	0	Ki67+	 8132 12991
11642	0	0	Ki67+	 8144 13049
11643	0	0	Ki67+	 8146 12885
11644	0	0	Ki67+	 8152 13098
11645	0	0	Ki67+	 8153 13003
11646	0	0	Ki67+	 8154 13122
11647	0	0	Ki67+	 8155 13076
11648	0	0	Ki67+	 8159 12967
11649	0	0	Ki67+	 8160 13031
11650	0	0	Ki67+	 8162 12772
11651	0	0	Ki67+	 8164 12924
11652	0	0	Ki67+	 8165 13210
11653	0	0	Ki67+	 8166 13088
11654	0	0	Ki67+	 8168 12893
11655	0	0	Ki67+	 8174 12853
11656	0	0	Ki67+	 8176 12936
11657	0	0	Ki67+	 8176 13121
11658	0	0	Ki67+	 8177 12915
11659	0	0	Ki67+	 8183 12842
11660	0	0	Ki67+	 8183 13100
11661	0	0	Ki67+	 8185 13044
11662	0	0	Ki67+	 8189 13131
11663	0	0	Ki67+	 8190 13014
11664	0	0	Ki67+	 8190 13067
11665	0	0	Ki67+	 8192 13171
11666	0	0	Ki67+	 8194 12996
11667	0	0	Ki67+	 8197 12943
11668	0	0	Ki67+	 8198 12862
11669	0	0	Ki67+	 8202 13009
11670	0	0	Ki67+	 7409 13953
11671	0	0	Ki67+	 7410 14276
11672	0	0	Ki67+	 7417 13660
11673	0	0	Ki67+	 7422 14344
11674	0	0	Ki67+	 7428 14230
11675	0	0	Ki67+	 7431 14031
11676	0	0	Ki67+	 7440 14295
11677	0	0	Ki67+	 7442 14229
11678	0	0	Ki67+	 7445 13686
11679	0	0	Ki67+	 7447 13884
11680	0	0	Ki67+	 7455 13639
11681	0	0	Ki67+	 7455 14109
11682	0	0	Ki67+	 7460 14252
11683	0	0	Ki67+	 7473 14220
11684	0	0	Ki67+	 7474 13701
11685	0	0	Ki67+	 7481 13990
11686	0	0	Ki67+	 7487 13669
11687	0	0	Ki67+	 7488 14271
11688	0	0	Ki67+	 7489 13707
11689	0	0	Ki67+	 7491 14223
11690	0	0	Ki67+	 7496 14345
11691	0	0	Ki67+	 7499 14209
11692	0	0	Ki67+	 7512 13790
11693	0	0	Ki67+	 7520 13797
11694	0	0	Ki67+	 7521 13724
11695	0	0	Ki67+	 7523 14040
11696	0	0	Ki67+	 7534 14246
11697	0	0	Ki67+	 7545 13859
11698	0	0	Ki67+	 7550 14019
11699	0	0	Ki67+	 7557 13870
11700	0	0	Ki67+	 7561 14224
11701	0	0	Ki67+	 7562 14311
11702	0	0	Ki67+	 7564 13827
11703	0	0	Ki67+	 7566 14350
11704	0	0	Ki67+	 7570 14294
11705	0	0	Ki67+	 7574 14257
11706	0	0	Ki67+	 7580 14018
11707	0	0	Ki67+	 7594 13676
11708	0	0	Ki67+	 7595 14307
11709	0	0	Ki67+	 7597 14274
11710	0	0	Ki67+	 7609 14245
11711	0	0	Ki67+	 7612 13779
11712	0	0	Ki67+	 7612 14064
11713	0	0	Ki67+	 7612 14122
11714	0	0	Ki67+	 7618 14102
11715	0	0	Ki67+	 7625 13565
11716	0	0	Ki67+	 7627 14274
11717	0	0	Ki67+	 7638 14267
11718	0	0	Ki67+	 7638 14282
11719	0	0	Ki67+	 7651 13572
11720	0	0	Ki67+	 7655 14318
11721	0	0	Ki67+	 7656 14032
11722	0	0	Ki67+	 7662 14157
11723	0	0	Ki67+	 7664 13883
11724	0	0	Ki67+	 7670 13805
11725	0	0	Ki67+	 7681 14051
11726	0	0	Ki67+	 7699 13578
11727	0	0	Ki67+	 7719 14256
11728	0	0	Ki67+	 7720 14301
11729	0	0	Ki67+	 7720 14313
11730	0	0	Ki67+	 7726 13798
11731	0	0	Ki67+	 7750 14330
11732	0	0	Ki67+	 7760 14274
11733	0	0	Ki67+	 7764 14103
11734	0	0	Ki67+	 7777 13592
11735	0	0	Ki67+	 7782 14302
11736	0	0	Ki67+	 7782 14319
11737	0	0	Ki67+	 7794 14020
11738	0	0	Ki67+	 7795 14121
11739	0	0	Ki67+	 7802 14166
11740	0	0	Ki67+	 7810 13625
11741	0	0	Ki67+	 7815 13684
11742	0	0	Ki67+	 7815 14170
11743	0	0	Ki67+	 7828 13674
11744	0	0	Ki67+	 7836 13653
11745	0	0	Ki67+	 7848 14314
11746	0	0	Ki67+	 7866 14234
11747	0	0	Ki67+	 7872 13731
11748	0	0	Ki67+	 7886 13709
11749	0	0	Ki67+	 7894 14248
11750	0	0	Ki67+	 7898 14130
11751	0	0	Ki67+	 7906 13774
11752	0	0	Ki67+	 7912 13794
11753	0	0	Ki67+	 7921 14012
11754	0	0	Ki67+	 7927 14028
11755	0	0	Ki67+	 7936 13825
11756	0	0	Ki67+	 7945 13748
11757	0	0	Ki67+	 7957 13822
11758	0	0	Ki67+	 7960 14079
11759	0	0	Ki67+	 7963 13788
11760	0	0	Ki67+	 7969 14088
11761	0	0	Ki67+	 7978 13783
11762	0	0	Ki67+	 7978 13962
11763	0	0	Ki67+	 7979 13827
11764	0	0	Ki67+	 7980 13803
11765	0	0	Ki67+	 8002 14034
11766	0	0	Ki67+	 8010 13833
11767	0	0	Ki67+	 8013 13563
11768	0	0	Ki67+	 8015 14248
11769	0	0	Ki67+	 8023 13808
11770	0	0	Ki67+	 8033 13872
11771	0	0	Ki67+	 8037 13767
11772	0	0	Ki67+	 8043 13844
11773	0	0	Ki67+	 8043 14158
11774	0	0	Ki67+	 8048 13820
11775	0	0	Ki67+	 8051 13991
11776	0	0	Ki67+	 8056 13873
11777	0	0	Ki67+	 8061 13830
11778	0	0	Ki67+	 8070 13601
11779	0	0	Ki67+	 8077 13774
11780	0	0	Ki67+	 8082 13608
11781	0	0	Ki67+	 8088 13564
11782	0	0	Ki67+	 8089 13853
11783	0	0	Ki67+	 8091 13582
11784	0	0	Ki67+	 8102 14133
11785	0	0	Ki67+	 8109 13791
11786	0	0	Ki67+	 8110 14177
11787	0	0	Ki67+	 8121 13605
11788	0	0	Ki67+	 8131 13586
11789	0	0	Ki67+	 8157 13830
11790	0	0	Ki67+	 8157 13857
11791	0	0	Ki67+	 8163 13930
11792	0	0	Ki67+	 8173 13704
11793	0	0	Ki67+	 8194 13911
11794	0	0	Ki67+	 8195 13939
11795	0	0	Ki67+	 7409 14606
11796	0	0	Ki67+	 7420 14450
11797	0	0	Ki67+	 7425 14631
11798	0	0	Ki67+	 7428 14356
11799	0	0	Ki67+	 7429 14538
11800	0	0	Ki67+	 7436 14651
11801	0	0	Ki67+	 7441 14533
11802	0	0	Ki67+	 7445 14760
11803	0	0	Ki67+	 7448 14608
11804	0	0	Ki67+	 7460 14356
11805	0	0	Ki67+	 7461 14710
11806	0	0	Ki67+	 7461 14872
11807	0	0	Ki67+	 7464 14907
11808	0	0	Ki67+	 7471 14931
11809	0	0	Ki67+	 7475 14625
11810	0	0	Ki67+	 7481 14607
11811	0	0	Ki67+	 7488 14753
11812	0	0	Ki67+	 7506 14695
11813	0	0	Ki67+	 7510 14526
11814	0	0	Ki67+	 7511 14779
11815	0	0	Ki67+	 7513 14607
11816	0	0	Ki67+	 7516 14383
11817	0	0	Ki67+	 7518 14553
11818	0	0	Ki67+	 7527 14730
11819	0	0	Ki67+	 7551 14871
11820	0	0	Ki67+	 7554 14689
11821	0	0	Ki67+	 7559 14657
11822	0	0	Ki67+	 7566 14881
11823	0	0	Ki67+	 7616 14656
11824	0	0	Ki67+	 7616 14697
11825	0	0	Ki67+	 7617 14636
11826	0	0	Ki67+	 7624 14872
11827	0	0	Ki67+	 7633 14390
11828	0	0	Ki67+	 7637 14768
11829	0	0	Ki67+	 7641 14752
11830	0	0	Ki67+	 7642 14727
11831	0	0	Ki67+	 7675 14657
11832	0	0	Ki67+	 7685 14672
11833	0	0	Ki67+	 7691 14688
11834	0	0	Ki67+	 7731 14819
11835	0	0	Ki67+	 7781 14359
11836	0	0	Ki67+	 7790 14381
11837	0	0	Ki67+	 7876 15074
11838	0	0	Ki67+	 7939 15145
11839	0	0	Ki67+	 7948 14534
11840	0	0	Ki67+	 7972 15146
11841	0	0	Ki67+	 7991 15134
11842	0	0	Ki67+	 8003 15118
11843	0	0	Ki67+	 8018 14609
11844	0	0	Ki67+	 8020 14597
11845	0	0	Ki67+	 8145 14437
11846	0	0	Ki67+	 8145 14818
11847	0	0	Ki67+	 8162 14655
11848	0	0	Ki67+	 8184 14594
11849	0	0	Ki67+	 8206 14603
11850	0	0	Ki67+	 7416 15659
11851	0	0	Ki67+	 7443 15653
11852	0	0	Ki67+	 7457 15711
11853	0	0	Ki67+	 7500 15379
11854	0	0	Ki67+	 7505 15406
11855	0	0	Ki67+	 7505 15672
11856	0	0	Ki67+	 7549 15369
11857	0	0	Ki67+	 7550 15356
11858	0	0	Ki67+	 7555 15580
11859	0	0	Ki67+	 7596 15599
11860	0	0	Ki67+	 7596 15664
11861	0	0	Ki67+	 7601 15616
11862	0	0	Ki67+	 7604 15701
11863	0	0	Ki67+	 7615 15723
11864	0	0	Ki67+	 7642 15326
11865	0	0	Ki67+	 7652 15545
11866	0	0	Ki67+	 7664 15552
11867	0	0	Ki67+	 7667 15523
11868	0	0	Ki67+	 7674 15313
11869	0	0	Ki67+	 7674 15448
11870	0	0	Ki67+	 7683 15533
11871	0	0	Ki67+	 7699 15449
11872	0	0	Ki67+	 7701 15274
11873	0	0	Ki67+	 7718 15350
11874	0	0	Ki67+	 7721 15367
11875	0	0	Ki67+	 7729 15386
11876	0	0	Ki67+	 7752 15496
11877	0	0	Ki67+	 7755 15186
11878	0	0	Ki67+	 7775 15495
11879	0	0	Ki67+	 7785 15319
11880	0	0	Ki67+	 7799 15277
11881	0	0	Ki67+	 7805 15348
11882	0	0	Ki67+	 7810 15424
11883	0	0	Ki67+	 7816 15225
11884	0	0	Ki67+	 7817 15587
11885	0	0	Ki67+	 7821 15194
11886	0	0	Ki67+	 7823 15601
11887	0	0	Ki67+	 7828 15279
11888	0	0	Ki67+	 7836 15234
11889	0	0	Ki67+	 7843 15402
11890	0	0	Ki67+	 7853 15256
11891	0	0	Ki67+	 7855 15313
11892	0	0	Ki67+	 7857 15239
11893	0	0	Ki67+	 7866 15394
11894	0	0	Ki67+	 7873 15582
11895	0	0	Ki67+	 7881 15251
11896	0	0	Ki67+	 7881 15443
11897	0	0	Ki67+	 7881 15543
11898	0	0	Ki67+	 7890 15437
11899	0	0	Ki67+	 7894 15593
11900	0	0	Ki67+	 7899 15497
11901	0	0	Ki67+	 7902 15529
11902	0	0	Ki67+	 7902 15927
11903	0	0	Ki67+	 7905 15939
11904	0	0	Ki67+	 7906 15423
11905	0	0	Ki67+	 7931 15483
11906	0	0	Ki67+	 7934 15361
11907	0	0	Ki67+	 7950 15445
11908	0	0	Ki67+	 7959 15307
11909	0	0	Ki67+	 7964 15220
11910	0	0	Ki67+	 7983 15191
11911	0	0	Ki67+	 7994 15921
11912	0	0	Ki67+	 8003 15896
11913	0	0	Ki67+	 8004 15177
11914	0	0	Ki67+	 8034 15904
11915	0	0	Ki67+	 8048 15873
11916	0	0	Ki67+	 8053 15425
11917	0	0	Ki67+	 8061 15359
11918	0	0	Ki67+	 8077 15248
11919	0	0	Ki67+	 8089 15341
11920	0	0	Ki67+	 8097 15932
11921	0	0	Ki67+	 8117 15441
11922	0	0	Ki67+	 8130 15362
11923	0	0	Ki67+	 8130 15394
11924	0	0	Ki67+	 8132 15897
11925	0	0	Ki67+	 8135 15872
11926	0	0	Ki67+	 8138 15431
11927	0	0	Ki67+	 8156 15452
11928	0	0	Ki67+	 7430 16418
11929	0	0	Ki67+	 7437 16338
11930	0	0	Ki67+	 7445 16397
11931	0	0	Ki67+	 7447 16356
11932	0	0	Ki67+	 7448 16751
11933	0	0	Ki67+	 7449 16449
11934	0	0	Ki67+	 7455 16412
11935	0	0	Ki67+	 7471 16442
11936	0	0	Ki67+	 7472 16634
11937	0	0	Ki67+	 7486 16348
11938	0	0	Ki67+	 7490 16624
11939	0	0	Ki67+	 7495 16412
11940	0	0	Ki67+	 7520 16423
11941	0	0	Ki67+	 7528 16321
11942	0	0	Ki67+	 7540 16335
11943	0	0	Ki67+	 7565 16499
11944	0	0	Ki67+	 7571 16099
11945	0	0	Ki67+	 7572 16675
11946	0	0	Ki67+	 7583 16470
11947	0	0	Ki67+	 7586 16527
11948	0	0	Ki67+	 7588 16297
11949	0	0	Ki67+	 7593 16404
11950	0	0	Ki67+	 7596 16058
11951	0	0	Ki67+	 7599 16149
11952	0	0	Ki67+	 7601 16074
11953	0	0	Ki67+	 7607 16165
11954	0	0	Ki67+	 7612 16204
11955	0	0	Ki67+	 7615 16050
11956	0	0	Ki67+	 7626 16338
11957	0	0	Ki67+	 7629 16636
11958	0	0	Ki67+	 7638 16371
11959	0	0	Ki67+	 7649 16253
11960	0	0	Ki67+	 7649 16395
11961	0	0	Ki67+	 7657 16276
11962	0	0	Ki67+	 7662 16219
11963	0	0	Ki67+	 7667 16420
11964	0	0	Ki67+	 7667 16578
11965	0	0	Ki67+	 7669 16076
11966	0	0	Ki67+	 7669 16389
11967	0	0	Ki67+	 7671 16591
11968	0	0	Ki67+	 7678 16120
11969	0	0	Ki67+	 7685 16557
11970	0	0	Ki67+	 7685 16665
11971	0	0	Ki67+	 7686 16324
11972	0	0	Ki67+	 7689 16576
11973	0	0	Ki67+	 7690 16002
11974	0	0	Ki67+	 7692 16614
11975	0	0	Ki67+	 7705 16453
11976	0	0	Ki67+	 7709 16026
11977	0	0	Ki67+	 7712 16299
11978	0	0	Ki67+	 7718 16550
11979	0	0	Ki67+	 7722 16594
11980	0	0	Ki67+	 7731 16601
11981	0	0	Ki67+	 7732 16178
11982	0	0	Ki67+	 7736 16551
11983	0	0	Ki67+	 7741 16445
11984	0	0	Ki67+	 7742 16746
11985	0	0	Ki67+	 7753 16206
11986	0	0	Ki67+	 7757 16267
11987	0	0	Ki67+	 7759 16060
11988	0	0	Ki67+	 7764 16572
11989	0	0	Ki67+	 7765 16583
11990	0	0	Ki67+	 7770 16310
11991	0	0	Ki67+	 7771 15963
11992	0	0	Ki67+	 7773 16323
11993	0	0	Ki67+	 7777 16388
11994	0	0	Ki67+	 7782 15976
11995	0	0	Ki67+	 7795 16423
11996	0	0	Ki67+	 7797 16211
11997	0	0	Ki67+	 7802 15963
11998	0	0	Ki67+	 7804 16675
11999	0	0	Ki67+	 7805 16565
12000	0	0	Ki67+	 7806 16581
12001	0	0	Ki67+	 7806 16604
12002	0	0	Ki67+	 7809 15979
12003	0	0	Ki67+	 7813 16699
12004	0	0	Ki67+	 7821 15954
12005	0	0	Ki67+	 7826 16399
12006	0	0	Ki67+	 7831 16107
12007	0	0	Ki67+	 7834 15978
12008	0	0	Ki67+	 7840 16425
12009	0	0	Ki67+	 7847 16412
12010	0	0	Ki67+	 7847 16678
12011	0	0	Ki67+	 7848 16716
12012	0	0	Ki67+	 7849 16557
12013	0	0	Ki67+	 7849 16575
12014	0	0	Ki67+	 7864 16302
12015	0	0	Ki67+	 7864 16364
12016	0	0	Ki67+	 7870 16286
12017	0	0	Ki67+	 7870 16736
12018	0	0	Ki67+	 7878 16437
12019	0	0	Ki67+	 7879 16391
12020	0	0	Ki67+	 7880 16346
12021	0	0	Ki67+	 7890 16404
12022	0	0	Ki67+	 7902 16211
12023	0	0	Ki67+	 7906 16225
12024	0	0	Ki67+	 7907 16518
12025	0	0	Ki67+	 7909 16608
12026	0	0	Ki67+	 7910 16534
12027	0	0	Ki67+	 7910 16689
12028	0	0	Ki67+	 7911 16354
12029	0	0	Ki67+	 7913 16236
12030	0	0	Ki67+	 7914 16706
12031	0	0	Ki67+	 7917 16661
12032	0	0	Ki67+	 7923 16382
12033	0	0	Ki67+	 7933 16217
12034	0	0	Ki67+	 7936 16392
12035	0	0	Ki67+	 7944 16537
12036	0	0	Ki67+	 7944 16616
12037	0	0	Ki67+	 7945 16140
12038	0	0	Ki67+	 7946 16284
12039	0	0	Ki67+	 7951 16555
12040	0	0	Ki67+	 7952 16647
12041	0	0	Ki67+	 7962 16337
12042	0	0	Ki67+	 7969 16357
12043	0	0	Ki67+	 7969 16382
12044	0	0	Ki67+	 7997 16246
12045	0	0	Ki67+	 7998 16559
12046	0	0	Ki67+	 7999 16342
12047	0	0	Ki67+	 8003 16263
12048	0	0	Ki67+	 8009 16602
12049	0	0	Ki67+	 8009 16731
12050	0	0	Ki67+	 8012 16456
12051	0	0	Ki67+	 8016 16437
12052	0	0	Ki67+	 8019 16494
12053	0	0	Ki67+	 8020 16472
12054	0	0	Ki67+	 8022 16219
12055	0	0	Ki67+	 8029 16332
12056	0	0	Ki67+	 8030 16242
12057	0	0	Ki67+	 8038 16360
12058	0	0	Ki67+	 8044 16524
12059	0	0	Ki67+	 8053 16749
12060	0	0	Ki67+	 8054 16230
12061	0	0	Ki67+	 8066 16193
12062	0	0	Ki67+	 8084 16597
12063	0	0	Ki67+	 8086 16214
12064	0	0	Ki67+	 8088 16320
12065	0	0	Ki67+	 8089 16246
12066	0	0	Ki67+	 8092 16200
12067	0	0	Ki67+	 8092 16274
12068	0	0	Ki67+	 8093 16331
12069	0	0	Ki67+	 8094 16528
12070	0	0	Ki67+	 8096 16287
12071	0	0	Ki67+	 8097 16342
12072	0	0	Ki67+	 8099 16450
12073	0	0	Ki67+	 8099 16480
12074	0	0	Ki67+	 8103 16542
12075	0	0	Ki67+	 8105 16184
12076	0	0	Ki67+	 8111 16200
12077	0	0	Ki67+	 8114 15998
12078	0	0	Ki67+	 8120 16606
12079	0	0	Ki67+	 8121 16174
12080	0	0	Ki67+	 8124 16310
12081	0	0	Ki67+	 8125 16335
12082	0	0	Ki67+	 8126 16267
12083	0	0	Ki67+	 8126 16692
12084	0	0	Ki67+	 8127 16197
12085	0	0	Ki67+	 8136 16284
12086	0	0	Ki67+	 8136 16535
12087	0	0	Ki67+	 8143 16272
12088	0	0	Ki67+	 8145 16315
12089	0	0	Ki67+	 8147 16414
12090	0	0	Ki67+	 8148 16283
12091	0	0	Ki67+	 8150 16244
12092	0	0	Ki67+	 8155 16513
12093	0	0	Ki67+	 8157 16667
12094	0	0	Ki67+	 8162 16163
12095	0	0	Ki67+	 8163 16426
12096	0	0	Ki67+	 8165 16185
12097	0	0	Ki67+	 8166 16586
12098	0	0	Ki67+	 8166 16643
12099	0	0	Ki67+	 8170 16555
12100	0	0	Ki67+	 8170 16654
12101	0	0	Ki67+	 8176 16079
12102	0	0	Ki67+	 8178 16331
12103	0	0	Ki67+	 8179 16305
12104	0	0	Ki67+	 8179 16433
12105	0	0	Ki67+	 8184 16413
12106	0	0	Ki67+	 8185 16683
12107	0	0	Ki67+	 8189 16447
12108	0	0	Ki67+	 8195 16222
12109	0	0	Ki67+	 8196 16260
12110	0	0	Ki67+	 8200 16277
12111	0	0	Ki67+	 8201 16434
12112	0	0	Ki67+	 8203 16147
12113	0	0	Ki67+	 8203 16174
12114	0	0	Ki67+	 8205 16388
12115	0	0	Ki67+	 7409 16838
12116	0	0	Ki67+	 7418 16762
12117	0	0	Ki67+	 7429 16928
12118	0	0	Ki67+	 7429 17311
12119	0	0	Ki67+	 7432 17262
12120	0	0	Ki67+	 7441 17250
12121	0	0	Ki67+	 7451 16929
12122	0	0	Ki67+	 7454 16795
12123	0	0	Ki67+	 7455 16785
12124	0	0	Ki67+	 7456 16949
12125	0	0	Ki67+	 7461 17284
12126	0	0	Ki67+	 7472 16999
12127	0	0	Ki67+	 7474 16772
12128	0	0	Ki67+	 7476 17519
12129	0	0	Ki67+	 7480 17207
12130	0	0	Ki67+	 7482 17011
12131	0	0	Ki67+	 7482 17138
12132	0	0	Ki67+	 7486 16802
12133	0	0	Ki67+	 7486 17502
12134	0	0	Ki67+	 7492 17014
12135	0	0	Ki67+	 7494 17250
12136	0	0	Ki67+	 7494 17449
12137	0	0	Ki67+	 7495 17536
12138	0	0	Ki67+	 7508 17213
12139	0	0	Ki67+	 7509 17406
12140	0	0	Ki67+	 7510 17509
12141	0	0	Ki67+	 7513 17544
12142	0	0	Ki67+	 7514 17253
12143	0	0	Ki67+	 7516 16861
12144	0	0	Ki67+	 7520 16875
12145	0	0	Ki67+	 7521 17243
12146	0	0	Ki67+	 7526 17162
12147	0	0	Ki67+	 7531 16823
12148	0	0	Ki67+	 7536 16841
12149	0	0	Ki67+	 7541 16786
12150	0	0	Ki67+	 7545 17385
12151	0	0	Ki67+	 7561 17124
12152	0	0	Ki67+	 7562 16791
12153	0	0	Ki67+	 7562 16811
12154	0	0	Ki67+	 7562 16993
12155	0	0	Ki67+	 7565 17505
12156	0	0	Ki67+	 7566 17205
12157	0	0	Ki67+	 7571 17403
12158	0	0	Ki67+	 7579 16858
12159	0	0	Ki67+	 7580 17508
12160	0	0	Ki67+	 7581 16875
12161	0	0	Ki67+	 7585 16925
12162	0	0	Ki67+	 7592 16963
12163	0	0	Ki67+	 7598 17144
12164	0	0	Ki67+	 7606 16835
12165	0	0	Ki67+	 7621 16993
12166	0	0	Ki67+	 7621 17094
12167	0	0	Ki67+	 7621 17126
12168	0	0	Ki67+	 7624 17450
12169	0	0	Ki67+	 7624 17512
12170	0	0	Ki67+	 7627 17492
12171	0	0	Ki67+	 7627 17551
12172	0	0	Ki67+	 7649 17538
12173	0	0	Ki67+	 7651 16958
12174	0	0	Ki67+	 7659 17549
12175	0	0	Ki67+	 7665 16974
12176	0	0	Ki67+	 7665 17413
12177	0	0	Ki67+	 7674 16763
12178	0	0	Ki67+	 7677 16965
12179	0	0	Ki67+	 7681 17503
12180	0	0	Ki67+	 7686 17245
12181	0	0	Ki67+	 7692 17463
12182	0	0	Ki67+	 7701 17237
12183	0	0	Ki67+	 7706 17122
12184	0	0	Ki67+	 7718 17229
12185	0	0	Ki67+	 7727 16793
12186	0	0	Ki67+	 7727 17374
12187	0	0	Ki67+	 7733 17383
12188	0	0	Ki67+	 7738 16917
12189	0	0	Ki67+	 7738 17267
12190	0	0	Ki67+	 7754 16769
12191	0	0	Ki67+	 7761 17124
12192	0	0	Ki67+	 7769 16841
12193	0	0	Ki67+	 7777 17110
12194	0	0	Ki67+	 7786 17202
12195	0	0	Ki67+	 7788 17304
12196	0	0	Ki67+	 7790 17336
12197	0	0	Ki67+	 7792 16802
12198	0	0	Ki67+	 7793 16922
12199	0	0	Ki67+	 7796 17186
12200	0	0	Ki67+	 7800 16768
12201	0	0	Ki67+	 7808 16965
12202	0	0	Ki67+	 7818 16815
12203	0	0	Ki67+	 7819 17049
12204	0	0	Ki67+	 7819 17161
12205	0	0	Ki67+	 7821 17177
12206	0	0	Ki67+	 7823 16827
12207	0	0	Ki67+	 7824 16970
12208	0	0	Ki67+	 7827 16809
12209	0	0	Ki67+	 7834 17027
12210	0	0	Ki67+	 7856 17413
12211	0	0	Ki67+	 7868 16764
12212	0	0	Ki67+	 7884 16984
12213	0	0	Ki67+	 7894 17257
12214	0	0	Ki67+	 7896 17020
12215	0	0	Ki67+	 7896 17174
12216	0	0	Ki67+	 7898 16978
12217	0	0	Ki67+	 7899 16761
12218	0	0	Ki67+	 7899 16898
12219	0	0	Ki67+	 7908 16773
12220	0	0	Ki67+	 7908 17331
12221	0	0	Ki67+	 7913 17170
12222	0	0	Ki67+	 7916 17011
12223	0	0	Ki67+	 7930 17175
12224	0	0	Ki67+	 7934 17025
12225	0	0	Ki67+	 7934 17039
12226	0	0	Ki67+	 7937 16855
12227	0	0	Ki67+	 7939 16840
12228	0	0	Ki67+	 7940 16771
12229	0	0	Ki67+	 7942 16966
12230	0	0	Ki67+	 7950 16940
12231	0	0	Ki67+	 7951 16835
12232	0	0	Ki67+	 7955 16891
12233	0	0	Ki67+	 7965 16884
12234	0	0	Ki67+	 7971 16907
12235	0	0	Ki67+	 7981 16958
12236	0	0	Ki67+	 7991 17144
12237	0	0	Ki67+	 7992 17190
12238	0	0	Ki67+	 8013 17186
12239	0	0	Ki67+	 8016 17343
12240	0	0	Ki67+	 8016 17504
12241	0	0	Ki67+	 8019 16963
12242	0	0	Ki67+	 8022 16952
12243	0	0	Ki67+	 8038 16863
12244	0	0	Ki67+	 8039 17283
12245	0	0	Ki67+	 8040 17263
12246	0	0	Ki67+	 8044 16930
12247	0	0	Ki67+	 8051 17148
12248	0	0	Ki67+	 8052 17434
12249	0	0	Ki67+	 8053 17455
12250	0	0	Ki67+	 8056 17472
12251	0	0	Ki67+	 8061 16897
12252	0	0	Ki67+	 8064 17387
12253	0	0	Ki67+	 8067 17136
12254	0	0	Ki67+	 8071 17333
12255	0	0	Ki67+	 8074 17367
12256	0	0	Ki67+	 8083 17449
12257	0	0	Ki67+	 8087 16941
12258	0	0	Ki67+	 8096 17021
12259	0	0	Ki67+	 8096 17206
12260	0	0	Ki67+	 8103 16948
12261	0	0	Ki67+	 8107 16888
12262	0	0	Ki67+	 8108 16829
12263	0	0	Ki67+	 8108 17015
12264	0	0	Ki67+	 8113 17065
12265	0	0	Ki67+	 8117 16899
12266	0	0	Ki67+	 8117 17397
12267	0	0	Ki67+	 8117 17455
12268	0	0	Ki67+	 8120 16839
12269	0	0	Ki67+	 8122 16775
12270	0	0	Ki67+	 8124 17435
12271	0	0	Ki67+	 8130 17363
12272	0	0	Ki67+	 8134 17538
12273	0	0	Ki67+	 8139 17043
12274	0	0	Ki67+	 8146 17465
12275	0	0	Ki67+	 8152 17450
12276	0	0	Ki67+	 8163 16903
12277	0	0	Ki67+	 8166 17183
12278	0	0	Ki67+	 8167 17537
12279	0	0	Ki67+	 8168 17079
12280	0	0	Ki67+	 8196 17341
12281	0	0	Ki67+	 8197 17258
12282	0	0	Ki67+	 8198 17230
12283	0	0	Ki67+	 7410 18089
12284	0	0	Ki67+	 7412 17577
12285	0	0	Ki67+	 7412 17738
12286	0	0	Ki67+	 7418 17785
12287	0	0	Ki67+	 7421 18061
12288	0	0	Ki67+	 7424 17710
12289	0	0	Ki67+	 7427 17749
12290	0	0	Ki67+	 7435 18030
12291	0	0	Ki67+	 7436 18341
12292	0	0	Ki67+	 7439 17997
12293	0	0	Ki67+	 7441 17901
12294	0	0	Ki67+	 7442 17583
12295	0	0	Ki67+	 7444 17978
12296	0	0	Ki67+	 7454 17685
12297	0	0	Ki67+	 7455 17955
12298	0	0	Ki67+	 7455 18348
12299	0	0	Ki67+	 7457 17997
12300	0	0	Ki67+	 7459 17868
12301	0	0	Ki67+	 7467 18139
12302	0	0	Ki67+	 7469 17999
12303	0	0	Ki67+	 7470 17873
12304	0	0	Ki67+	 7473 17901
12305	0	0	Ki67+	 7480 17664
12306	0	0	Ki67+	 7488 18009
12307	0	0	Ki67+	 7489 17796
12308	0	0	Ki67+	 7489 17997
12309	0	0	Ki67+	 7491 18040
12310	0	0	Ki67+	 7492 17699
12311	0	0	Ki67+	 7494 17851
12312	0	0	Ki67+	 7498 17989
12313	0	0	Ki67+	 7499 17726
12314	0	0	Ki67+	 7508 17578
12315	0	0	Ki67+	 7512 18010
12316	0	0	Ki67+	 7514 17840
12317	0	0	Ki67+	 7515 17865
12318	0	0	Ki67+	 7521 17794
12319	0	0	Ki67+	 7527 18350
12320	0	0	Ki67+	 7528 17981
12321	0	0	Ki67+	 7539 17975
12322	0	0	Ki67+	 7545 18020
12323	0	0	Ki67+	 7545 18113
12324	0	0	Ki67+	 7549 17859
12325	0	0	Ki67+	 7552 17792
12326	0	0	Ki67+	 7556 17646
12327	0	0	Ki67+	 7556 17984
12328	0	0	Ki67+	 7558 17887
12329	0	0	Ki67+	 7566 17631
12330	0	0	Ki67+	 7568 17826
12331	0	0	Ki67+	 7571 17791
12332	0	0	Ki67+	 7579 18079
12333	0	0	Ki67+	 7582 17583
12334	0	0	Ki67+	 7582 17663
12335	0	0	Ki67+	 7585 18147
12336	0	0	Ki67+	 7586 17902
12337	0	0	Ki67+	 7591 18060
12338	0	0	Ki67+	 7595 18139
12339	0	0	Ki67+	 7600 17668
12340	0	0	Ki67+	 7604 18093
12341	0	0	Ki67+	 7606 17808
12342	0	0	Ki67+	 7609 18080
12343	0	0	Ki67+	 7611 17854
12344	0	0	Ki67+	 7621 18351
12345	0	0	Ki67+	 7624 17844
12346	0	0	Ki67+	 7629 17592
12347	0	0	Ki67+	 7629 17801
12348	0	0	Ki67+	 7632 17950
12349	0	0	Ki67+	 7633 17890
12350	0	0	Ki67+	 7649 17833
12351	0	0	Ki67+	 7654 17623
12352	0	0	Ki67+	 7668 18127
12353	0	0	Ki67+	 7670 17947
12354	0	0	Ki67+	 7671 18110
12355	0	0	Ki67+	 7674 17556
12356	0	0	Ki67+	 7675 17976
12357	0	0	Ki67+	 7682 18169
12358	0	0	Ki67+	 7686 17629
12359	0	0	Ki67+	 7687 18243
12360	0	0	Ki67+	 7697 17967
12361	0	0	Ki67+	 7697 18107
12362	0	0	Ki67+	 7699 18000
12363	0	0	Ki67+	 7701 18161
12364	0	0	Ki67+	 7714 18153
12365	0	0	Ki67+	 7723 18025
12366	0	0	Ki67+	 7726 18039
12367	0	0	Ki67+	 7728 17951
12368	0	0	Ki67+	 7730 17936
12369	0	0	Ki67+	 7732 18344
12370	0	0	Ki67+	 7735 18297
12371	0	0	Ki67+	 7745 18341
12372	0	0	Ki67+	 7748 17986
12373	0	0	Ki67+	 7775 18290
12374	0	0	Ki67+	 7779 17861
12375	0	0	Ki67+	 7780 17714
12376	0	0	Ki67+	 7795 17843
12377	0	0	Ki67+	 7807 17942
12378	0	0	Ki67+	 7809 17696
12379	0	0	Ki67+	 7810 18013
12380	0	0	Ki67+	 7815 17647
12381	0	0	Ki67+	 7816 17992
12382	0	0	Ki67+	 7819 18147
12383	0	0	Ki67+	 7829 17873
12384	0	0	Ki67+	 7829 17963
12385	0	0	Ki67+	 7841 17697
12386	0	0	Ki67+	 7844 17623
12387	0	0	Ki67+	 7849 17972
12388	0	0	Ki67+	 7853 18294
12389	0	0	Ki67+	 7858 17698
12390	0	0	Ki67+	 7868 17618
12391	0	0	Ki67+	 7869 17666
12392	0	0	Ki67+	 7869 17693
12393	0	0	Ki67+	 7872 17636
12394	0	0	Ki67+	 7873 17770
12395	0	0	Ki67+	 7879 17758
12396	0	0	Ki67+	 7885 17680
12397	0	0	Ki67+	 7890 17800
12398	0	0	Ki67+	 7890 18318
12399	0	0	Ki67+	 7893 17719
12400	0	0	Ki67+	 7895 17649
12401	0	0	Ki67+	 7895 17784
12402	0	0	Ki67+	 7901 17672
12403	0	0	Ki67+	 7902 17599
12404	0	0	Ki67+	 7905 18200
12405	0	0	Ki67+	 7909 17635
12406	0	0	Ki67+	 7914 17702
12407	0	0	Ki67+	 7919 17567
12408	0	0	Ki67+	 7924 18322
12409	0	0	Ki67+	 7928 17654
12410	0	0	Ki67+	 7931 17609
12411	0	0	Ki67+	 7942 17741
12412	0	0	Ki67+	 7945 17667
12413	0	0	Ki67+	 7947 17576
12414	0	0	Ki67+	 7959 17712
12415	0	0	Ki67+	 7964 17613
12416	0	0	Ki67+	 7966 17805
12417	0	0	Ki67+	 7978 17555
12418	0	0	Ki67+	 7996 17851
12419	0	0	Ki67+	 8011 17992
12420	0	0	Ki67+	 8017 17701
12421	0	0	Ki67+	 8018 18229
12422	0	0	Ki67+	 8019 17574
12423	0	0	Ki67+	 8025 17954
12424	0	0	Ki67+	 8027 17693
12425	0	0	Ki67+	 8032 17563
12426	0	0	Ki67+	 8035 17977
12427	0	0	Ki67+	 8040 17601
12428	0	0	Ki67+	 8046 18229
12429	0	0	Ki67+	 8051 17576
12430	0	0	Ki67+	 8052 18213
12431	0	0	Ki67+	 8059 18052
12432	0	0	Ki67+	 8064 17672
12433	0	0	Ki67+	 8108 17564
12434	0	0	Ki67+	 8123 17680
12435	0	0	Ki67+	 8123 18038
12436	0	0	Ki67+	 8130 18191
12437	0	0	Ki67+	 8132 18067
12438	0	0	Ki67+	 8133 18020
12439	0	0	Ki67+	 8135 17662
12440	0	0	Ki67+	 8142 18188
12441	0	0	Ki67+	 8144 18005
12442	0	0	Ki67+	 8163 18061
12443	0	0	Ki67+	 8171 17736
12444	0	0	Ki67+	 8172 17692
12445	0	0	Ki67+	 8182 17992
12446	0	0	Ki67+	 8196 18092
12447	0	0	Ki67+	 8198 18292
12448	0	0	Ki67+	 7428 18422
12449	0	0	Ki67+	 7438 18393
12450	0	0	Ki67+	 7495 18371
12451	0	0	Ki67+	 7503 18412
12452	0	0	Ki67+	 7504 18476
12453	0	0	Ki67+	 7512 18356
12454	0	0	Ki67+	 7533 18408
12455	0	0	Ki67+	 7614 18365
12456	0	0	Ki67+	 7627 18363
12457	0	0	Ki67+	 7741 18480
12458	0	0	Ki67+	 7770 18450
12459	0	0	Ki67+	 7772 18417
12460	0	0	Ki67+	 7782 18415
12461	0	0	Ki67+	 7900 18359
12462	0	0	Ki67+	 8106 18443
12463	0	0	Ki67+	 8131 18424
12464	0	0	Ki67+	 8136 18457
12465	0	0	Ki67+	 8155 18363
12466	0	0	Ki67+	 8203 18481
12467	0	0	Ki67+	 8271 9875
12468	0	0	Ki67+	 8288 9946
12469	0	0	Ki67+	 8303 9729
12470	0	0	Ki67+	 8310 9961
12471	0	0	Ki67+	 8575 9865
12472	0	0	Ki67+	 8618 9871
12473	0	0	Ki67+	 8695 9889
12474	0	0	Ki67+	 8773 9897
12475	0	0	Ki67+	 8795 9899
12476	0	0	Ki67+	 8819 9910
12477	0	0	Ki67+	 8873 9939
12478	0	0	Ki67+	 8910 9950
12479	0	0	Ki67+	 8210 10973
12480	0	0	Ki67+	 8213 10496
12481	0	0	Ki67+	 8221 10582
12482	0	0	Ki67+	 8227 10965
12483	0	0	Ki67+	 8228 10487
12484	0	0	Ki67+	 8254 10625
12485	0	0	Ki67+	 8267 10646
12486	0	0	Ki67+	 8347 11037
12487	0	0	Ki67+	 8372 11026
12488	0	0	Ki67+	 8374 11043
12489	0	0	Ki67+	 8375 10830
12490	0	0	Ki67+	 8435 11082
12491	0	0	Ki67+	 8452 10844
12492	0	0	Ki67+	 8463 10793
12493	0	0	Ki67+	 8463 10824
12494	0	0	Ki67+	 8477 10779
12495	0	0	Ki67+	 8496 10842
12496	0	0	Ki67+	 8536 10845
12497	0	0	Ki67+	 8585 11088
12498	0	0	Ki67+	 8598 10448
12499	0	0	Ki67+	 8604 10544
12500	0	0	Ki67+	 8622 10426
12501	0	0	Ki67+	 8662 10993
12502	0	0	Ki67+	 8664 11090
12503	0	0	Ki67+	 8697 10801
12504	0	0	Ki67+	 8705 10782
12505	0	0	Ki67+	 8732 11032
12506	0	0	Ki67+	 8736 10820
12507	0	0	Ki67+	 8775 11088
12508	0	0	Ki67+	 8777 10966
12509	0	0	Ki67+	 8779 10511
12510	0	0	Ki67+	 8794 11099
12511	0	0	Ki67+	 8801 10501
12512	0	0	Ki67+	 8827 10569
12513	0	0	Ki67+	 8856 10606
12514	0	0	Ki67+	 8882 10808
12515	0	0	Ki67+	 8921 10850
12516	0	0	Ki67+	 8928 11098
12517	0	0	Ki67+	 8930 10360
12518	0	0	Ki67+	 8936 11085
12519	0	0	Ki67+	 8943 10506
12520	0	0	Ki67+	 8950 11002
12521	0	0	Ki67+	 8955 10844
12522	0	0	Ki67+	 8968 11001
12523	0	0	Ki67+	 8970 10360
12524	0	0	Ki67+	 8978 10501
12525	0	0	Ki67+	 8982 10355
12526	0	0	Ki67+	 8984 10448
12527	0	0	Ki67+	 8985 11080
12528	0	0	Ki67+	 8999 11006
12529	0	0	Ki67+	 9002 10431
12530	0	0	Ki67+	 9002 10719
12531	0	0	Ki67+	 8209 11456
12532	0	0	Ki67+	 8210 11140
12533	0	0	Ki67+	 8217 11160
12534	0	0	Ki67+	 8220 11741
12535	0	0	Ki67+	 8225 11816
12536	0	0	Ki67+	 8226 11539
12537	0	0	Ki67+	 8245 11536
12538	0	0	Ki67+	 8246 11248
12539	0	0	Ki67+	 8257 11257
12540	0	0	Ki67+	 8270 11871
12541	0	0	Ki67+	 8275 11228
12542	0	0	Ki67+	 8276 11840
12543	0	0	Ki67+	 8282 11116
12544	0	0	Ki67+	 8286 11868
12545	0	0	Ki67+	 8298 11644
12546	0	0	Ki67+	 8312 11323
12547	0	0	Ki67+	 8322 11546
12548	0	0	Ki67+	 8323 11298
12549	0	0	Ki67+	 8329 11863
12550	0	0	Ki67+	 8338 11289
12551	0	0	Ki67+	 8353 11140
12552	0	0	Ki67+	 8353 11337
12553	0	0	Ki67+	 8362 11664
12554	0	0	Ki67+	 8366 11319
12555	0	0	Ki67+	 8380 11659
12556	0	0	Ki67+	 8384 11745
12557	0	0	Ki67+	 8388 11194
12558	0	0	Ki67+	 8389 11771
12559	0	0	Ki67+	 8396 11337
12560	0	0	Ki67+	 8399 11361
12561	0	0	Ki67+	 8402 11625
12562	0	0	Ki67+	 8408 11320
12563	0	0	Ki67+	 8410 11727
12564	0	0	Ki67+	 8415 11760
12565	0	0	Ki67+	 8421 11327
12566	0	0	Ki67+	 8424 11727
12567	0	0	Ki67+	 8431 11309
12568	0	0	Ki67+	 8431 11760
12569	0	0	Ki67+	 8449 11740
12570	0	0	Ki67+	 8464 11131
12571	0	0	Ki67+	 8467 11891
12572	0	0	Ki67+	 8498 11669
12573	0	0	Ki67+	 8507 11349
12574	0	0	Ki67+	 8517 11676
12575	0	0	Ki67+	 8518 11636
12576	0	0	Ki67+	 8529 11651
12577	0	0	Ki67+	 8535 11753
12578	0	0	Ki67+	 8546 11460
12579	0	0	Ki67+	 8550 11618
12580	0	0	Ki67+	 8556 11427
12581	0	0	Ki67+	 8558 11409
12582	0	0	Ki67+	 8568 11400
12583	0	0	Ki67+	 8569 11430
12584	0	0	Ki67+	 8575 11478
12585	0	0	Ki67+	 8591 11115
12586	0	0	Ki67+	 8595 11362
12587	0	0	Ki67+	 8595 11671
12588	0	0	Ki67+	 8612 11371
12589	0	0	Ki67+	 8622 11794
12590	0	0	Ki67+	 8627 11672
12591	0	0	Ki67+	 8632 11356
12592	0	0	Ki67+	 8638 11785
12593	0	0	Ki67+	 8642 11668
12594	0	0	Ki67+	 8644 11481
12595	0	0	Ki67+	 8645 11364
12596	0	0	Ki67+	 8646 11778
12597	0	0	Ki67+	 8654 11664
12598	0	0	Ki67+	 8657 11486
12599	0	0	Ki67+	 8670 11451
12600	0	0	Ki67+	 8672 11717
12601	0	0	Ki67+	 8678 11761
12602	0	0	Ki67+	 8678 11775
12603	0	0	Ki67+	 8685 11648
12604	0	0	Ki67+	 8688 11516
12605	0	0	Ki67+	 8701 11503
12606	0	0	Ki67+	 8706 11467
12607	0	0	Ki67+	 8714 11531
12608	0	0	Ki67+	 8719 11664
12609	0	0	Ki67+	 8721 11786
12610	0	0	Ki67+	 8731 11690
12611	0	0	Ki67+	 8732 11746
12612	0	0	Ki67+	 8740 11136
12613	0	0	Ki67+	 8752 11121
12614	0	0	Ki67+	 8753 11704
12615	0	0	Ki67+	 8765 11752
12616	0	0	Ki67+	 8770 11697
12617	0	0	Ki67+	 8773 11129
12618	0	0	Ki67+	 8778 11739
12619	0	0	Ki67+	 8785 11159
12620	0	0	Ki67+	 8789 11556
12621	0	0	Ki67+	 8793 11507
12622	0	0	Ki67+	 8796 11760
12623	0	0	Ki67+	 8800 11497
12624	0	0	Ki67+	 8803 11522
12625	0	0	Ki67+	 8806 11465
12626	0	0	Ki67+	 8811 11747
12627	0	0	Ki67+	 8817 11594
12628	0	0	Ki67+	 8818 11506
12629	0	0	Ki67+	 8824 11545
12630	0	0	Ki67+	 8826 11168
12631	0	0	Ki67+	 8834 11802
12632	0	0	Ki67+	 8835 11150
12633	0	0	Ki67+	 8839 11570
12634	0	0	Ki67+	 8839 11759
12635	0	0	Ki67+	 8841 11531
12636	0	0	Ki67+	 8850 11792
12637	0	0	Ki67+	 8854 11565
12638	0	0	Ki67+	 8860 11429
12639	0	0	Ki67+	 8865 11527
12640	0	0	Ki67+	 8865 11820
12641	0	0	Ki67+	 8873 11776
12642	0	0	Ki67+	 8874 11635
12643	0	0	Ki67+	 8877 11418
12644	0	0	Ki67+	 8881 11769
12645	0	0	Ki67+	 8881 11880
12646	0	0	Ki67+	 8886 11602
12647	0	0	Ki67+	 8888 11563
12648	0	0	Ki67+	 8890 11631
12649	0	0	Ki67+	 8892 11440
12650	0	0	Ki67+	 8899 11854
12651	0	0	Ki67+	 8901 11544
12652	0	0	Ki67+	 8903 11394
12653	0	0	Ki67+	 8907 11412
12654	0	0	Ki67+	 8908 11508
12655	0	0	Ki67+	 8909 11869
12656	0	0	Ki67+	 8918 11425
12657	0	0	Ki67+	 8918 11586
12658	0	0	Ki67+	 8918 11831
12659	0	0	Ki67+	 8924 11517
12660	0	0	Ki67+	 8925 11888
12661	0	0	Ki67+	 8931 11187
12662	0	0	Ki67+	 8936 11796
12663	0	0	Ki67+	 8937 11499
12664	0	0	Ki67+	 8945 11403
12665	0	0	Ki67+	 8951 11184
12666	0	0	Ki67+	 8951 11198
12667	0	0	Ki67+	 8955 11870
12668	0	0	Ki67+	 8965 11659
12669	0	0	Ki67+	 8971 11637
12670	0	0	Ki67+	 8972 11793
12671	0	0	Ki67+	 8973 11556
12672	0	0	Ki67+	 8989 11800
12673	0	0	Ki67+	 8990 11880
12674	0	0	Ki67+	 8993 11589
12675	0	0	Ki67+	 8994 11604
12676	0	0	Ki67+	 8995 11837
12677	0	0	Ki67+	 8997 11851
12678	0	0	Ki67+	 9001 11403
12679	0	0	Ki67+	 9001 11551
12680	0	0	Ki67+	 8217 12571
12681	0	0	Ki67+	 8219 12273
12682	0	0	Ki67+	 8223 12028
12683	0	0	Ki67+	 8229 12478
12684	0	0	Ki67+	 8241 12415
12685	0	0	Ki67+	 8243 12097
12686	0	0	Ki67+	 8245 11958
12687	0	0	Ki67+	 8255 12435
12688	0	0	Ki67+	 8256 12619
12689	0	0	Ki67+	 8259 12008
12690	0	0	Ki67+	 8264 11955
12691	0	0	Ki67+	 8265 12300
12692	0	0	Ki67+	 8267 11981
12693	0	0	Ki67+	 8267 12594
12694	0	0	Ki67+	 8273 12293
12695	0	0	Ki67+	 8278 12325
12696	0	0	Ki67+	 8280 11990
12697	0	0	Ki67+	 8282 12032
12698	0	0	Ki67+	 8283 12060
12699	0	0	Ki67+	 8339 12425
12700	0	0	Ki67+	 8347 12313
12701	0	0	Ki67+	 8355 12606
12702	0	0	Ki67+	 8358 12346
12703	0	0	Ki67+	 8362 12519
12704	0	0	Ki67+	 8366 12307
12705	0	0	Ki67+	 8372 11972
12706	0	0	Ki67+	 8372 12504
12707	0	0	Ki67+	 8388 11913
12708	0	0	Ki67+	 8394 12360
12709	0	0	Ki67+	 8398 12494
12710	0	0	Ki67+	 8409 12401
12711	0	0	Ki67+	 8414 12490
12712	0	0	Ki67+	 8416 12326
12713	0	0	Ki67+	 8433 11921
12714	0	0	Ki67+	 8437 12537
12715	0	0	Ki67+	 8444 12611
12716	0	0	Ki67+	 8445 11935
12717	0	0	Ki67+	 8445 12665
12718	0	0	Ki67+	 8449 12340
12719	0	0	Ki67+	 8452 12090
12720	0	0	Ki67+	 8453 12132
12721	0	0	Ki67+	 8456 12615
12722	0	0	Ki67+	 8458 12375
12723	0	0	Ki67+	 8460 12124
12724	0	0	Ki67+	 8462 12019
12725	0	0	Ki67+	 8465 12680
12726	0	0	Ki67+	 8466 12386
12727	0	0	Ki67+	 8472 12331
12728	0	0	Ki67+	 8472 12654
12729	0	0	Ki67+	 8473 12421
12730	0	0	Ki67+	 8477 12360
12731	0	0	Ki67+	 8487 12357
12732	0	0	Ki67+	 8489 12014
12733	0	0	Ki67+	 8493 12072
12734	0	0	Ki67+	 8495 12125
12735	0	0	Ki67+	 8514 12389
12736	0	0	Ki67+	 8515 12036
12737	0	0	Ki67+	 8515 12161
12738	0	0	Ki67+	 8520 12139
12739	0	0	Ki67+	 8521 12580
12740	0	0	Ki67+	 8523 12373
12741	0	0	Ki67+	 8529 12038
12742	0	0	Ki67+	 8529 12069
12743	0	0	Ki67+	 8532 12563
12744	0	0	Ki67+	 8536 12375
12745	0	0	Ki67+	 8538 12179
12746	0	0	Ki67+	 8557 11962
12747	0	0	Ki67+	 8558 11945
12748	0	0	Ki67+	 8566 12054
12749	0	0	Ki67+	 8570 11955
12750	0	0	Ki67+	 8574 11936
12751	0	0	Ki67+	 8579 12526
12752	0	0	Ki67+	 8588 12264
12753	0	0	Ki67+	 8590 12224
12754	0	0	Ki67+	 8602 12505
12755	0	0	Ki67+	 8604 12213
12756	0	0	Ki67+	 8604 12251
12757	0	0	Ki67+	 8605 12198
12758	0	0	Ki67+	 8609 12063
12759	0	0	Ki67+	 8609 12527
12760	0	0	Ki67+	 8615 11979
12761	0	0	Ki67+	 8615 12211
12762	0	0	Ki67+	 8615 12507
12763	0	0	Ki67+	 8625 12152
12764	0	0	Ki67+	 8626 12516
12765	0	0	Ki67+	 8637 12619
12766	0	0	Ki67+	 8639 12149
12767	0	0	Ki67+	 8666 12087
12768	0	0	Ki67+	 8666 12218
12769	0	0	Ki67+	 8673 12494
12770	0	0	Ki67+	 8678 12479
12771	0	0	Ki67+	 8679 12089
12772	0	0	Ki67+	 8679 12510
12773	0	0	Ki67+	 8685 12158
12774	0	0	Ki67+	 8686 12226
12775	0	0	Ki67+	 8687 12493
12776	0	0	Ki67+	 8689 12004
12777	0	0	Ki67+	 8692 12466
12778	0	0	Ki67+	 8694 12358
12779	0	0	Ki67+	 8696 12618
12780	0	0	Ki67+	 8697 12196
12781	0	0	Ki67+	 8704 12552
12782	0	0	Ki67+	 8712 12341
12783	0	0	Ki67+	 8715 12534
12784	0	0	Ki67+	 8721 12038
12785	0	0	Ki67+	 8725 12625
12786	0	0	Ki67+	 8726 12304
12787	0	0	Ki67+	 8736 12224
12788	0	0	Ki67+	 8739 12383
12789	0	0	Ki67+	 8740 12418
12790	0	0	Ki67+	 8745 12215
12791	0	0	Ki67+	 8750 12562
12792	0	0	Ki67+	 8763 12276
12793	0	0	Ki67+	 8767 12615
12794	0	0	Ki67+	 8774 12539
12795	0	0	Ki67+	 8784 12599
12796	0	0	Ki67+	 8785 12443
12797	0	0	Ki67+	 8785 12455
12798	0	0	Ki67+	 8794 12279
12799	0	0	Ki67+	 8794 12434
12800	0	0	Ki67+	 8795 12495
12801	0	0	Ki67+	 8799 12563
12802	0	0	Ki67+	 8804 12584
12803	0	0	Ki67+	 8810 12247
12804	0	0	Ki67+	 8813 12179
12805	0	0	Ki67+	 8816 12141
12806	0	0	Ki67+	 8830 12487
12807	0	0	Ki67+	 8843 12410
12808	0	0	Ki67+	 8848 12698
12809	0	0	Ki67+	 8849 12575
12810	0	0	Ki67+	 8850 12071
12811	0	0	Ki67+	 8860 12497
12812	0	0	Ki67+	 8862 12699
12813	0	0	Ki67+	 8871 12473
12814	0	0	Ki67+	 8873 12577
12815	0	0	Ki67+	 8882 12458
12816	0	0	Ki67+	 8887 11992
12817	0	0	Ki67+	 8893 12515
12818	0	0	Ki67+	 8894 12504
12819	0	0	Ki67+	 8901 12690
12820	0	0	Ki67+	 8909 11988
12821	0	0	Ki67+	 8911 11939
12822	0	0	Ki67+	 8918 12526
12823	0	0	Ki67+	 8924 12513
12824	0	0	Ki67+	 8939 12702
12825	0	0	Ki67+	 8947 12544
12826	0	0	Ki67+	 8949 11930
12827	0	0	Ki67+	 8955 11910
12828	0	0	Ki67+	 8968 12571
12829	0	0	Ki67+	 8988 11968
12830	0	0	Ki67+	 9005 11962
12831	0	0	Ki67+	 9005 12000
12832	0	0	Ki67+	 8212 12986
12833	0	0	Ki67+	 8212 13092
12834	0	0	Ki67+	 8213 13064
12835	0	0	Ki67+	 8213 13290
12836	0	0	Ki67+	 8218 13033
12837	0	0	Ki67+	 8219 12826
12838	0	0	Ki67+	 8219 13122
12839	0	0	Ki67+	 8221 12924
12840	0	0	Ki67+	 8222 12786
12841	0	0	Ki67+	 8224 12895
12842	0	0	Ki67+	 8228 12960
12843	0	0	Ki67+	 8230 12735
12844	0	0	Ki67+	 8236 12932
12845	0	0	Ki67+	 8240 13067
12846	0	0	Ki67+	 8242 13132
12847	0	0	Ki67+	 8248 12982
12848	0	0	Ki67+	 8254 13154
12849	0	0	Ki67+	 8255 13286
12850	0	0	Ki67+	 8259 13268
12851	0	0	Ki67+	 8260 13237
12852	0	0	Ki67+	 8261 13118
12853	0	0	Ki67+	 8270 12917
12854	0	0	Ki67+	 8271 13316
12855	0	0	Ki67+	 8274 13239
12856	0	0	Ki67+	 8275 13268
12857	0	0	Ki67+	 8276 13098
12858	0	0	Ki67+	 8282 12940
12859	0	0	Ki67+	 8284 13080
12860	0	0	Ki67+	 8293 13242
12861	0	0	Ki67+	 8295 12749
12862	0	0	Ki67+	 8298 13198
12863	0	0	Ki67+	 8298 13327
12864	0	0	Ki67+	 8302 13268
12865	0	0	Ki67+	 8305 13102
12866	0	0	Ki67+	 8315 13315
12867	0	0	Ki67+	 8320 13084
12868	0	0	Ki67+	 8323 13120
12869	0	0	Ki67+	 8324 13180
12870	0	0	Ki67+	 8331 12867
12871	0	0	Ki67+	 8331 13080
12872	0	0	Ki67+	 8342 13118
12873	0	0	Ki67+	 8342 13152
12874	0	0	Ki67+	 8345 13232
12875	0	0	Ki67+	 8346 12868
12876	0	0	Ki67+	 8347 12831
12877	0	0	Ki67+	 8347 13425
12878	0	0	Ki67+	 8348 12759
12879	0	0	Ki67+	 8350 12777
12880	0	0	Ki67+	 8351 12888
12881	0	0	Ki67+	 8351 13278
12882	0	0	Ki67+	 8357 13086
12883	0	0	Ki67+	 8359 13143
12884	0	0	Ki67+	 8360 12853
12885	0	0	Ki67+	 8373 12817
12886	0	0	Ki67+	 8373 13132
12887	0	0	Ki67+	 8373 13444
12888	0	0	Ki67+	 8374 13177
12889	0	0	Ki67+	 8375 13085
12890	0	0	Ki67+	 8376 12738
12891	0	0	Ki67+	 8376 13073
12892	0	0	Ki67+	 8377 13118
12893	0	0	Ki67+	 8381 12866
12894	0	0	Ki67+	 8386 13048
12895	0	0	Ki67+	 8388 12908
12896	0	0	Ki67+	 8391 13243
12897	0	0	Ki67+	 8392 12763
12898	0	0	Ki67+	 8396 12843
12899	0	0	Ki67+	 8397 12791
12900	0	0	Ki67+	 8398 13195
12901	0	0	Ki67+	 8401 12893
12902	0	0	Ki67+	 8403 13387
12903	0	0	Ki67+	 8408 12824
12904	0	0	Ki67+	 8411 13120
12905	0	0	Ki67+	 8418 13191
12906	0	0	Ki67+	 8419 13074
12907	0	0	Ki67+	 8424 13147
12908	0	0	Ki67+	 8427 12865
12909	0	0	Ki67+	 8433 13324
12910	0	0	Ki67+	 8435 12885
12911	0	0	Ki67+	 8444 13216
12912	0	0	Ki67+	 8446 13174
12913	0	0	Ki67+	 8447 13070
12914	0	0	Ki67+	 8449 12843
12915	0	0	Ki67+	 8451 13131
12916	0	0	Ki67+	 8453 13115
12917	0	0	Ki67+	 8457 12877
12918	0	0	Ki67+	 8462 13096
12919	0	0	Ki67+	 8480 12755
12920	0	0	Ki67+	 8480 12818
12921	0	0	Ki67+	 8483 12896
12922	0	0	Ki67+	 8483 13120
12923	0	0	Ki67+	 8485 13232
12924	0	0	Ki67+	 8486 12725
12925	0	0	Ki67+	 8492 12909
12926	0	0	Ki67+	 8493 13345
12927	0	0	Ki67+	 8497 12940
12928	0	0	Ki67+	 8505 12877
12929	0	0	Ki67+	 8508 12829
12930	0	0	Ki67+	 8517 13367
12931	0	0	Ki67+	 8518 12735
12932	0	0	Ki67+	 8520 13111
12933	0	0	Ki67+	 8523 13165
12934	0	0	Ki67+	 8524 13245
12935	0	0	Ki67+	 8527 12939
12936	0	0	Ki67+	 8529 12815
12937	0	0	Ki67+	 8529 13154
12938	0	0	Ki67+	 8531 12923
12939	0	0	Ki67+	 8534 12969
12940	0	0	Ki67+	 8538 12894
12941	0	0	Ki67+	 8540 13303
12942	0	0	Ki67+	 8543 13234
12943	0	0	Ki67+	 8549 13047
12944	0	0	Ki67+	 8550 13125
12945	0	0	Ki67+	 8552 12883
12946	0	0	Ki67+	 8552 13432
12947	0	0	Ki67+	 8557 13181
12948	0	0	Ki67+	 8565 13316
12949	0	0	Ki67+	 8568 12815
12950	0	0	Ki67+	 8570 13068
12951	0	0	Ki67+	 8573 12975
12952	0	0	Ki67+	 8578 13194
12953	0	0	Ki67+	 8581 13070
12954	0	0	Ki67+	 8585 13310
12955	0	0	Ki67+	 8587 13420
12956	0	0	Ki67+	 8589 12723
12957	0	0	Ki67+	 8589 12938
12958	0	0	Ki67+	 8590 13097
12959	0	0	Ki67+	 8591 13232
12960	0	0	Ki67+	 8597 13159
12961	0	0	Ki67+	 8600 13178
12962	0	0	Ki67+	 8601 12966
12963	0	0	Ki67+	 8606 13259
12964	0	0	Ki67+	 8606 13372
12965	0	0	Ki67+	 8618 12982
12966	0	0	Ki67+	 8620 13335
12967	0	0	Ki67+	 8624 13365
12968	0	0	Ki67+	 8626 12932
12969	0	0	Ki67+	 8628 13096
12970	0	0	Ki67+	 8633 12768
12971	0	0	Ki67+	 8633 13419
12972	0	0	Ki67+	 8638 12919
12973	0	0	Ki67+	 8639 13451
12974	0	0	Ki67+	 8640 13355
12975	0	0	Ki67+	 8642 12973
12976	0	0	Ki67+	 8643 13051
12977	0	0	Ki67+	 8646 13131
12978	0	0	Ki67+	 8646 13411
12979	0	0	Ki67+	 8655 13379
12980	0	0	Ki67+	 8657 13263
12981	0	0	Ki67+	 8661 12961
12982	0	0	Ki67+	 8661 13049
12983	0	0	Ki67+	 8663 13068
12984	0	0	Ki67+	 8669 13239
12985	0	0	Ki67+	 8670 13485
12986	0	0	Ki67+	 8675 13098
12987	0	0	Ki67+	 8676 12981
12988	0	0	Ki67+	 8679 12892
12989	0	0	Ki67+	 8679 13055
12990	0	0	Ki67+	 8680 13172
12991	0	0	Ki67+	 8681 13200
12992	0	0	Ki67+	 8681 13289
12993	0	0	Ki67+	 8683 13004
12994	0	0	Ki67+	 8685 13259
12995	0	0	Ki67+	 8691 13131
12996	0	0	Ki67+	 8694 13015
12997	0	0	Ki67+	 8694 13451
12998	0	0	Ki67+	 8695 13077
12999	0	0	Ki67+	 8695 13421
13000	0	0	Ki67+	 8700 12845
13001	0	0	Ki67+	 8702 13051
13002	0	0	Ki67+	 8702 13331
13003	0	0	Ki67+	 8706 13234
13004	0	0	Ki67+	 8710 13006
13005	0	0	Ki67+	 8711 13420
13006	0	0	Ki67+	 8718 13121
13007	0	0	Ki67+	 8725 13325
13008	0	0	Ki67+	 8726 13077
13009	0	0	Ki67+	 8726 13347
13010	0	0	Ki67+	 8731 13495
13011	0	0	Ki67+	 8738 12756
13012	0	0	Ki67+	 8744 13123
13013	0	0	Ki67+	 8744 13148
13014	0	0	Ki67+	 8745 13091
13015	0	0	Ki67+	 8749 13300
13016	0	0	Ki67+	 8750 12786
13017	0	0	Ki67+	 8753 13234
13018	0	0	Ki67+	 8756 13357
13019	0	0	Ki67+	 8764 13049
13020	0	0	Ki67+	 8766 13113
13021	0	0	Ki67+	 8768 13473
13022	0	0	Ki67+	 8769 12784
13023	0	0	Ki67+	 8770 13001
13024	0	0	Ki67+	 8770 13266
13025	0	0	Ki67+	 8772 13288
13026	0	0	Ki67+	 8776 13012
13027	0	0	Ki67+	 8782 13195
13028	0	0	Ki67+	 8783 13348
13029	0	0	Ki67+	 8784 12784
13030	0	0	Ki67+	 8787 12860
13031	0	0	Ki67+	 8791 13060
13032	0	0	Ki67+	 8796 13265
13033	0	0	Ki67+	 8796 13375
13034	0	0	Ki67+	 8798 13318
13035	0	0	Ki67+	 8804 13084
13036	0	0	Ki67+	 8807 13209
13037	0	0	Ki67+	 8807 13464
13038	0	0	Ki67+	 8816 13486
13039	0	0	Ki67+	 8817 13063
13040	0	0	Ki67+	 8820 13008
13041	0	0	Ki67+	 8823 13333
13042	0	0	Ki67+	 8824 12988
13043	0	0	Ki67+	 8826 13276
13044	0	0	Ki67+	 8829 12853
13045	0	0	Ki67+	 8832 13229
13046	0	0	Ki67+	 8834 13295
13047	0	0	Ki67+	 8835 13044
13048	0	0	Ki67+	 8837 13333
13049	0	0	Ki67+	 8839 12982
13050	0	0	Ki67+	 8840 12844
13051	0	0	Ki67+	 8843 13457
13052	0	0	Ki67+	 8846 13373
13053	0	0	Ki67+	 8849 13009
13054	0	0	Ki67+	 8855 12983
13055	0	0	Ki67+	 8856 12797
13056	0	0	Ki67+	 8856 13048
13057	0	0	Ki67+	 8856 13315
13058	0	0	Ki67+	 8866 13368
13059	0	0	Ki67+	 8870 12948
13060	0	0	Ki67+	 8872 13468
13061	0	0	Ki67+	 8874 13274
13062	0	0	Ki67+	 8875 12847
13063	0	0	Ki67+	 8883 13321
13064	0	0	Ki67+	 8885 13363
13065	0	0	Ki67+	 8886 12927
13066	0	0	Ki67+	 8889 12958
13067	0	0	Ki67+	 8892 12975
13068	0	0	Ki67+	 8894 13338
13069	0	0	Ki67+	 8898 12909
13070	0	0	Ki67+	 8905 13054
13071	0	0	Ki67+	 8907 12938
13072	0	0	Ki67+	 8909 13245
13073	0	0	Ki67+	 8909 13298
13074	0	0	Ki67+	 8911 12878
13075	0	0	Ki67+	 8921 13369
13076	0	0	Ki67+	 8922 13342
13077	0	0	Ki67+	 8928 13218
13078	0	0	Ki67+	 8929 13031
13079	0	0	Ki67+	 8930 13280
13080	0	0	Ki67+	 8931 12888
13081	0	0	Ki67+	 8933 12910
13082	0	0	Ki67+	 8933 13341
13083	0	0	Ki67+	 8937 13041
13084	0	0	Ki67+	 8939 13240
13085	0	0	Ki67+	 8944 13314
13086	0	0	Ki67+	 8947 13142
13087	0	0	Ki67+	 8948 13488
13088	0	0	Ki67+	 8949 13018
13089	0	0	Ki67+	 8949 13034
13090	0	0	Ki67+	 8951 13300
13091	0	0	Ki67+	 8951 13376
13092	0	0	Ki67+	 8960 12918
13093	0	0	Ki67+	 8964 13263
13094	0	0	Ki67+	 8965 12794
13095	0	0	Ki67+	 8966 13362
13096	0	0	Ki67+	 8968 13176
13097	0	0	Ki67+	 8968 13401
13098	0	0	Ki67+	 8973 13083
13099	0	0	Ki67+	 8975 13332
13100	0	0	Ki67+	 8979 13375
13101	0	0	Ki67+	 8984 13143
13102	0	0	Ki67+	 8986 13389
13103	0	0	Ki67+	 8987 13180
13104	0	0	Ki67+	 8994 13261
13105	0	0	Ki67+	 8999 12753
13106	0	0	Ki67+	 8999 12810
13107	0	0	Ki67+	 9001 13287
13108	0	0	Ki67+	 9004 13352
13109	0	0	Ki67+	 9007 13204
13110	0	0	Ki67+	 8229 13751
13111	0	0	Ki67+	 8229 13952
13112	0	0	Ki67+	 8236 13944
13113	0	0	Ki67+	 8241 13733
13114	0	0	Ki67+	 8245 13768
13115	0	0	Ki67+	 8267 13745
13116	0	0	Ki67+	 8269 13779
13117	0	0	Ki67+	 8288 13960
13118	0	0	Ki67+	 8297 13856
13119	0	0	Ki67+	 8300 13631
13120	0	0	Ki67+	 8304 13966
13121	0	0	Ki67+	 8305 13587
13122	0	0	Ki67+	 8310 13834
13123	0	0	Ki67+	 8315 13658
13124	0	0	Ki67+	 8319 13854
13125	0	0	Ki67+	 8319 13971
13126	0	0	Ki67+	 8320 13607
13127	0	0	Ki67+	 8322 13942
13128	0	0	Ki67+	 8333 13580
13129	0	0	Ki67+	 8333 13661
13130	0	0	Ki67+	 8338 13748
13131	0	0	Ki67+	 8350 14268
13132	0	0	Ki67+	 8350 14289
13133	0	0	Ki67+	 8356 14000
13134	0	0	Ki67+	 8360 13667
13135	0	0	Ki67+	 8360 14024
13136	0	0	Ki67+	 8387 14022
13137	0	0	Ki67+	 8388 14001
13138	0	0	Ki67+	 8389 13991
13139	0	0	Ki67+	 8392 13599
13140	0	0	Ki67+	 8395 14200
13141	0	0	Ki67+	 8401 14050
13142	0	0	Ki67+	 8419 14293
13143	0	0	Ki67+	 8424 14257
13144	0	0	Ki67+	 8465 13705
13145	0	0	Ki67+	 8465 13871
13146	0	0	Ki67+	 8473 13850
13147	0	0	Ki67+	 8476 13736
13148	0	0	Ki67+	 8490 13880
13149	0	0	Ki67+	 8498 14050
13150	0	0	Ki67+	 8501 14019
13151	0	0	Ki67+	 8510 14286
13152	0	0	Ki67+	 8521 13908
13153	0	0	Ki67+	 8524 13963
13154	0	0	Ki67+	 8531 13674
13155	0	0	Ki67+	 8536 14010
13156	0	0	Ki67+	 8539 13659
13157	0	0	Ki67+	 8540 13525
13158	0	0	Ki67+	 8546 13887
13159	0	0	Ki67+	 8558 13931
13160	0	0	Ki67+	 8566 13664
13161	0	0	Ki67+	 8582 13922
13162	0	0	Ki67+	 8582 14053
13163	0	0	Ki67+	 8621 13986
13164	0	0	Ki67+	 8627 13541
13165	0	0	Ki67+	 8641 13894
13166	0	0	Ki67+	 8645 13738
13167	0	0	Ki67+	 8657 13898
13168	0	0	Ki67+	 8666 14024
13169	0	0	Ki67+	 8668 13613
13170	0	0	Ki67+	 8678 14103
13171	0	0	Ki67+	 8681 13547
13172	0	0	Ki67+	 8716 14141
13173	0	0	Ki67+	 8725 14174
13174	0	0	Ki67+	 8728 13547
13175	0	0	Ki67+	 8735 13711
13176	0	0	Ki67+	 8737 14189
13177	0	0	Ki67+	 8742 14177
13178	0	0	Ki67+	 8745 13616
13179	0	0	Ki67+	 8746 13788
13180	0	0	Ki67+	 8752 14144
13181	0	0	Ki67+	 8760 13631
13182	0	0	Ki67+	 8760 14062
13183	0	0	Ki67+	 8765 14197
13184	0	0	Ki67+	 8774 14149
13185	0	0	Ki67+	 8778 13542
13186	0	0	Ki67+	 8789 14030
13187	0	0	Ki67+	 8791 14068
13188	0	0	Ki67+	 8794 13749
13189	0	0	Ki67+	 8808 14159
13190	0	0	Ki67+	 8816 14088
13191	0	0	Ki67+	 8835 14119
13192	0	0	Ki67+	 8846 13516
13193	0	0	Ki67+	 8849 13810
13194	0	0	Ki67+	 8860 13522
13195	0	0	Ki67+	 8864 13511
13196	0	0	Ki67+	 8867 13964
13197	0	0	Ki67+	 8885 13546
13198	0	0	Ki67+	 8898 13513
13199	0	0	Ki67+	 8911 13534
13200	0	0	Ki67+	 8917 13523
13201	0	0	Ki67+	 8922 13559
13202	0	0	Ki67+	 8929 13509
13203	0	0	Ki67+	 8930 13636
13204	0	0	Ki67+	 8935 13920
13205	0	0	Ki67+	 8938 13623
13206	0	0	Ki67+	 8939 13830
13207	0	0	Ki67+	 8942 13540
13208	0	0	Ki67+	 8942 13568
13209	0	0	Ki67+	 8954 14192
13210	0	0	Ki67+	 8959 13574
13211	0	0	Ki67+	 8959 13650
13212	0	0	Ki67+	 8963 13505
13213	0	0	Ki67+	 8971 13619
13214	0	0	Ki67+	 8975 13538
13215	0	0	Ki67+	 8976 13570
13216	0	0	Ki67+	 8981 13621
13217	0	0	Ki67+	 8984 13654
13218	0	0	Ki67+	 8988 13711
13219	0	0	Ki67+	 8993 13900
13220	0	0	Ki67+	 8995 13522
13221	0	0	Ki67+	 8995 13595
13222	0	0	Ki67+	 8998 13561
13223	0	0	Ki67+	 9004 13506
13224	0	0	Ki67+	 9004 13546
13225	0	0	Ki67+	 9004 13782
13226	0	0	Ki67+	 9007 13534
13227	0	0	Ki67+	 8228 14673
13228	0	0	Ki67+	 8244 14636
13229	0	0	Ki67+	 8250 14684
13230	0	0	Ki67+	 8251 14831
13231	0	0	Ki67+	 8253 14863
13232	0	0	Ki67+	 8290 14326
13233	0	0	Ki67+	 8316 14344
13234	0	0	Ki67+	 8329 14804
13235	0	0	Ki67+	 8332 14826
13236	0	0	Ki67+	 8367 14765
13237	0	0	Ki67+	 8367 14830
13238	0	0	Ki67+	 8371 14354
13239	0	0	Ki67+	 8376 14339
13240	0	0	Ki67+	 8399 14890
13241	0	0	Ki67+	 8425 14660
13242	0	0	Ki67+	 8438 14660
13243	0	0	Ki67+	 8461 14930
13244	0	0	Ki67+	 8510 14856
13245	0	0	Ki67+	 8517 14868
13246	0	0	Ki67+	 8538 14351
13247	0	0	Ki67+	 8548 14558
13248	0	0	Ki67+	 8581 14940
13249	0	0	Ki67+	 8583 14748
13250	0	0	Ki67+	 8593 15084
13251	0	0	Ki67+	 8622 14487
13252	0	0	Ki67+	 8665 14753
13253	0	0	Ki67+	 8666 14966
13254	0	0	Ki67+	 8720 14573
13255	0	0	Ki67+	 8746 14670
13256	0	0	Ki67+	 8754 14570
13257	0	0	Ki67+	 8763 14942
13258	0	0	Ki67+	 8771 14605
13259	0	0	Ki67+	 8772 14960
13260	0	0	Ki67+	 8775 14703
13261	0	0	Ki67+	 8784 14641
13262	0	0	Ki67+	 8806 14666
13263	0	0	Ki67+	 8834 14712
13264	0	0	Ki67+	 8853 14694
13265	0	0	Ki67+	 8864 14521
13266	0	0	Ki67+	 8866 14574
13267	0	0	Ki67+	 8867 14586
13268	0	0	Ki67+	 8902 14484
13269	0	0	Ki67+	 8932 14826
13270	0	0	Ki67+	 8941 15020
13271	0	0	Ki67+	 8945 14732
13272	0	0	Ki67+	 8957 15032
13273	0	0	Ki67+	 8958 14818
13274	0	0	Ki67+	 8958 14981
13275	0	0	Ki67+	 8981 14918
13276	0	0	Ki67+	 8986 14976
13277	0	0	Ki67+	 8998 14733
13278	0	0	Ki67+	 8231 15218
13279	0	0	Ki67+	 8265 15434
13280	0	0	Ki67+	 8276 15241
13281	0	0	Ki67+	 8282 15439
13282	0	0	Ki67+	 8315 15850
13283	0	0	Ki67+	 8323 15868
13284	0	0	Ki67+	 8324 15316
13285	0	0	Ki67+	 8343 15841
13286	0	0	Ki67+	 8345 15827
13287	0	0	Ki67+	 8347 15857
13288	0	0	Ki67+	 8353 15813
13289	0	0	Ki67+	 8374 15870
13290	0	0	Ki67+	 8393 15845
13291	0	0	Ki67+	 8403 15842
13292	0	0	Ki67+	 8404 15826
13293	0	0	Ki67+	 8466 15275
13294	0	0	Ki67+	 8474 15468
13295	0	0	Ki67+	 8483 15222
13296	0	0	Ki67+	 8500 15464
13297	0	0	Ki67+	 8510 15355
13298	0	0	Ki67+	 8515 15335
13299	0	0	Ki67+	 8534 15233
13300	0	0	Ki67+	 8539 15369
13301	0	0	Ki67+	 8541 15247
13302	0	0	Ki67+	 8554 15338
13303	0	0	Ki67+	 8564 15234
13304	0	0	Ki67+	 8572 15203
13305	0	0	Ki67+	 8572 15241
13306	0	0	Ki67+	 8586 15846
13307	0	0	Ki67+	 8595 15199
13308	0	0	Ki67+	 8622 15216
13309	0	0	Ki67+	 8646 15746
13310	0	0	Ki67+	 8656 15833
13311	0	0	Ki67+	 8658 15228
13312	0	0	Ki67+	 8658 15765
13313	0	0	Ki67+	 8668 15791
13314	0	0	Ki67+	 8680 15251
13315	0	0	Ki67+	 8689 15306
13316	0	0	Ki67+	 8694 15279
13317	0	0	Ki67+	 8696 15900
13318	0	0	Ki67+	 8715 15259
13319	0	0	Ki67+	 8716 15281
13320	0	0	Ki67+	 8725 15306
13321	0	0	Ki67+	 8733 15274
13322	0	0	Ki67+	 8755 15302
13323	0	0	Ki67+	 8762 15283
13324	0	0	Ki67+	 8779 15891
13325	0	0	Ki67+	 8782 15735
13326	0	0	Ki67+	 8789 15748
13327	0	0	Ki67+	 8799 15899
13328	0	0	Ki67+	 8802 15701
13329	0	0	Ki67+	 8819 15333
13330	0	0	Ki67+	 8841 15770
13331	0	0	Ki67+	 8865 15825
13332	0	0	Ki67+	 8866 15315
13333	0	0	Ki67+	 8885 15720
13334	0	0	Ki67+	 8899 15739
13335	0	0	Ki67+	 8921 15865
13336	0	0	Ki67+	 8941 15841
13337	0	0	Ki67+	 8945 15824
13338	0	0	Ki67+	 8950 15763
13339	0	0	Ki67+	 8953 15866
13340	0	0	Ki67+	 8961 15772
13341	0	0	Ki67+	 8973 15826
13342	0	0	Ki67+	 8978 15802
13343	0	0	Ki67+	 8979 15879
13344	0	0	Ki67+	 8986 15829
13345	0	0	Ki67+	 8999 15857
13346	0	0	Ki67+	 8211 16558
13347	0	0	Ki67+	 8214 16312
13348	0	0	Ki67+	 8216 16503
13349	0	0	Ki67+	 8217 16671
13350	0	0	Ki67+	 8225 16196
13351	0	0	Ki67+	 8231 16423
13352	0	0	Ki67+	 8231 16606
13353	0	0	Ki67+	 8232 16165
13354	0	0	Ki67+	 8241 16374
13355	0	0	Ki67+	 8247 16394
13356	0	0	Ki67+	 8253 16221
13357	0	0	Ki67+	 8257 16629
13358	0	0	Ki67+	 8258 16618
13359	0	0	Ki67+	 8261 15982
13360	0	0	Ki67+	 8270 16296
13361	0	0	Ki67+	 8273 16542
13362	0	0	Ki67+	 8278 16378
13363	0	0	Ki67+	 8278 16587
13364	0	0	Ki67+	 8280 16409
13365	0	0	Ki67+	 8287 16319
13366	0	0	Ki67+	 8288 16593
13367	0	0	Ki67+	 8291 16361
13368	0	0	Ki67+	 8299 16271
13369	0	0	Ki67+	 8314 16541
13370	0	0	Ki67+	 8315 16262
13371	0	0	Ki67+	 8315 16502
13372	0	0	Ki67+	 8317 16292
13373	0	0	Ki67+	 8319 15947
13374	0	0	Ki67+	 8319 16614
13375	0	0	Ki67+	 8325 16283
13376	0	0	Ki67+	 8325 16358
13377	0	0	Ki67+	 8330 16299
13378	0	0	Ki67+	 8330 16405
13379	0	0	Ki67+	 8338 16485
13380	0	0	Ki67+	 8345 16186
13381	0	0	Ki67+	 8345 16642
13382	0	0	Ki67+	 8347 16238
13383	0	0	Ki67+	 8347 16259
13384	0	0	Ki67+	 8347 16441
13385	0	0	Ki67+	 8348 16010
13386	0	0	Ki67+	 8349 16379
13387	0	0	Ki67+	 8352 16588
13388	0	0	Ki67+	 8353 16200
13389	0	0	Ki67+	 8355 16164
13390	0	0	Ki67+	 8356 16253
13391	0	0	Ki67+	 8361 16375
13392	0	0	Ki67+	 8362 15985
13393	0	0	Ki67+	 8363 16038
13394	0	0	Ki67+	 8363 16099
13395	0	0	Ki67+	 8364 16111
13396	0	0	Ki67+	 8364 16180
13397	0	0	Ki67+	 8364 16431
13398	0	0	Ki67+	 8366 16267
13399	0	0	Ki67+	 8366 16352
13400	0	0	Ki67+	 8369 16530
13401	0	0	Ki67+	 8384 16403
13402	0	0	Ki67+	 8387 16049
13403	0	0	Ki67+	 8392 16240
13404	0	0	Ki67+	 8396 16346
13405	0	0	Ki67+	 8401 16366
13406	0	0	Ki67+	 8402 16600
13407	0	0	Ki67+	 8405 16111
13408	0	0	Ki67+	 8406 16376
13409	0	0	Ki67+	 8409 16205
13410	0	0	Ki67+	 8411 16121
13411	0	0	Ki67+	 8411 16264
13412	0	0	Ki67+	 8417 16351
13413	0	0	Ki67+	 8426 16092
13414	0	0	Ki67+	 8427 16127
13415	0	0	Ki67+	 8427 16294
13416	0	0	Ki67+	 8428 16158
13417	0	0	Ki67+	 8432 16280
13418	0	0	Ki67+	 8435 16347
13419	0	0	Ki67+	 8436 16070
13420	0	0	Ki67+	 8439 16397
13421	0	0	Ki67+	 8441 16183
13422	0	0	Ki67+	 8444 16479
13423	0	0	Ki67+	 8451 16568
13424	0	0	Ki67+	 8459 16226
13425	0	0	Ki67+	 8463 16096
13426	0	0	Ki67+	 8465 16245
13427	0	0	Ki67+	 8467 16343
13428	0	0	Ki67+	 8469 16111
13429	0	0	Ki67+	 8473 16168
13430	0	0	Ki67+	 8475 16271
13431	0	0	Ki67+	 8480 16195
13432	0	0	Ki67+	 8483 16426
13433	0	0	Ki67+	 8487 16212
13434	0	0	Ki67+	 8487 16473
13435	0	0	Ki67+	 8495 16412
13436	0	0	Ki67+	 8497 16400
13437	0	0	Ki67+	 8518 16246
13438	0	0	Ki67+	 8523 16182
13439	0	0	Ki67+	 8524 16446
13440	0	0	Ki67+	 8529 16140
13441	0	0	Ki67+	 8531 16214
13442	0	0	Ki67+	 8535 15962
13443	0	0	Ki67+	 8536 16470
13444	0	0	Ki67+	 8537 16540
13445	0	0	Ki67+	 8538 16520
13446	0	0	Ki67+	 8540 16137
13447	0	0	Ki67+	 8541 16416
13448	0	0	Ki67+	 8543 16215
13449	0	0	Ki67+	 8548 16153
13450	0	0	Ki67+	 8549 15926
13451	0	0	Ki67+	 8552 16245
13452	0	0	Ki67+	 8558 16069
13453	0	0	Ki67+	 8558 16180
13454	0	0	Ki67+	 8563 16160
13455	0	0	Ki67+	 8563 16268
13456	0	0	Ki67+	 8571 16696
13457	0	0	Ki67+	 8582 16193
13458	0	0	Ki67+	 8586 16028
13459	0	0	Ki67+	 8590 16206
13460	0	0	Ki67+	 8590 16419
13461	0	0	Ki67+	 8592 16407
13462	0	0	Ki67+	 8597 16547
13463	0	0	Ki67+	 8599 16148
13464	0	0	Ki67+	 8599 16385
13465	0	0	Ki67+	 8601 16223
13466	0	0	Ki67+	 8602 16164
13467	0	0	Ki67+	 8606 16242
13468	0	0	Ki67+	 8608 16128
13469	0	0	Ki67+	 8609 16176
13470	0	0	Ki67+	 8609 16258
13471	0	0	Ki67+	 8614 15988
13472	0	0	Ki67+	 8619 16154
13473	0	0	Ki67+	 8629 16096
13474	0	0	Ki67+	 8632 16005
13475	0	0	Ki67+	 8634 16405
13476	0	0	Ki67+	 8637 16426
13477	0	0	Ki67+	 8640 16034
13478	0	0	Ki67+	 8641 15938
13479	0	0	Ki67+	 8642 16085
13480	0	0	Ki67+	 8648 16220
13481	0	0	Ki67+	 8650 15924
13482	0	0	Ki67+	 8651 16052
13483	0	0	Ki67+	 8651 16109
13484	0	0	Ki67+	 8654 16131
13485	0	0	Ki67+	 8670 15909
13486	0	0	Ki67+	 8674 16004
13487	0	0	Ki67+	 8675 15949
13488	0	0	Ki67+	 8675 16505
13489	0	0	Ki67+	 8675 16679
13490	0	0	Ki67+	 8684 16094
13491	0	0	Ki67+	 8687 16546
13492	0	0	Ki67+	 8688 16208
13493	0	0	Ki67+	 8691 16119
13494	0	0	Ki67+	 8692 15980
13495	0	0	Ki67+	 8693 16181
13496	0	0	Ki67+	 8696 16470
13497	0	0	Ki67+	 8699 16208
13498	0	0	Ki67+	 8705 16068
13499	0	0	Ki67+	 8708 16127
13500	0	0	Ki67+	 8719 16148
13501	0	0	Ki67+	 8723 16039
13502	0	0	Ki67+	 8728 16176
13503	0	0	Ki67+	 8733 16101
13504	0	0	Ki67+	 8738 16211
13505	0	0	Ki67+	 8745 16117
13506	0	0	Ki67+	 8746 16135
13507	0	0	Ki67+	 8753 15930
13508	0	0	Ki67+	 8754 16150
13509	0	0	Ki67+	 8763 16448
13510	0	0	Ki67+	 8767 15954
13511	0	0	Ki67+	 8767 16049
13512	0	0	Ki67+	 8778 16278
13513	0	0	Ki67+	 8779 15933
13514	0	0	Ki67+	 8779 16098
13515	0	0	Ki67+	 8783 16117
13516	0	0	Ki67+	 8788 16589
13517	0	0	Ki67+	 8794 16572
13518	0	0	Ki67+	 8797 16016
13519	0	0	Ki67+	 8810 16053
13520	0	0	Ki67+	 8826 16207
13521	0	0	Ki67+	 8836 16123
13522	0	0	Ki67+	 8841 16110
13523	0	0	Ki67+	 8856 16585
13524	0	0	Ki67+	 8858 16190
13525	0	0	Ki67+	 8862 16228
13526	0	0	Ki67+	 8876 16185
13527	0	0	Ki67+	 8878 16170
13528	0	0	Ki67+	 8879 16553
13529	0	0	Ki67+	 8881 16253
13530	0	0	Ki67+	 8885 16126
13531	0	0	Ki67+	 8886 16595
13532	0	0	Ki67+	 8887 16211
13533	0	0	Ki67+	 8892 16146
13534	0	0	Ki67+	 8900 16229
13535	0	0	Ki67+	 8902 16592
13536	0	0	Ki67+	 8912 16429
13537	0	0	Ki67+	 8916 16261
13538	0	0	Ki67+	 8935 16513
13539	0	0	Ki67+	 8938 16592
13540	0	0	Ki67+	 8943 16217
13541	0	0	Ki67+	 8944 15917
13542	0	0	Ki67+	 8944 16576
13543	0	0	Ki67+	 8948 16311
13544	0	0	Ki67+	 8948 16347
13545	0	0	Ki67+	 8949 16498
13546	0	0	Ki67+	 8952 16560
13547	0	0	Ki67+	 8969 16275
13548	0	0	Ki67+	 8981 16238
13549	0	0	Ki67+	 8997 16506
13550	0	0	Ki67+	 8997 16671
13551	0	0	Ki67+	 8212 17370
13552	0	0	Ki67+	 8213 17412
13553	0	0	Ki67+	 8218 17027
13554	0	0	Ki67+	 8229 17050
13555	0	0	Ki67+	 8230 17007
13556	0	0	Ki67+	 8234 16823
13557	0	0	Ki67+	 8235 17207
13558	0	0	Ki67+	 8237 17243
13559	0	0	Ki67+	 8239 17021
13560	0	0	Ki67+	 8240 17450
13561	0	0	Ki67+	 8243 17037
13562	0	0	Ki67+	 8247 16739
13563	0	0	Ki67+	 8253 16766
13564	0	0	Ki67+	 8256 17352
13565	0	0	Ki67+	 8260 16797
13566	0	0	Ki67+	 8262 17372
13567	0	0	Ki67+	 8274 17024
13568	0	0	Ki67+	 8282 17260
13569	0	0	Ki67+	 8282 17270
13570	0	0	Ki67+	 8286 17242
13571	0	0	Ki67+	 8291 17284
13572	0	0	Ki67+	 8293 16992
13573	0	0	Ki67+	 8304 17232
13574	0	0	Ki67+	 8305 17293
13575	0	0	Ki67+	 8310 17214
13576	0	0	Ki67+	 8311 17391
13577	0	0	Ki67+	 8312 17366
13578	0	0	Ki67+	 8314 17266
13579	0	0	Ki67+	 8338 17332
13580	0	0	Ki67+	 8347 16789
13581	0	0	Ki67+	 8347 17317
13582	0	0	Ki67+	 8349 16810
13583	0	0	Ki67+	 8349 17277
13584	0	0	Ki67+	 8353 17341
13585	0	0	Ki67+	 8353 17413
13586	0	0	Ki67+	 8366 16788
13587	0	0	Ki67+	 8373 17410
13588	0	0	Ki67+	 8376 16734
13589	0	0	Ki67+	 8380 17363
13590	0	0	Ki67+	 8386 17058
13591	0	0	Ki67+	 8386 17291
13592	0	0	Ki67+	 8398 17336
13593	0	0	Ki67+	 8402 16828
13594	0	0	Ki67+	 8419 16842
13595	0	0	Ki67+	 8421 17052
13596	0	0	Ki67+	 8422 16997
13597	0	0	Ki67+	 8424 17335
13598	0	0	Ki67+	 8427 17375
13599	0	0	Ki67+	 8428 17088
13600	0	0	Ki67+	 8428 17491
13601	0	0	Ki67+	 8442 16844
13602	0	0	Ki67+	 8443 16735
13603	0	0	Ki67+	 8447 16958
13604	0	0	Ki67+	 8448 17338
13605	0	0	Ki67+	 8451 16747
13606	0	0	Ki67+	 8451 17322
13607	0	0	Ki67+	 8462 17011
13608	0	0	Ki67+	 8468 16800
13609	0	0	Ki67+	 8468 16990
13610	0	0	Ki67+	 8473 16822
13611	0	0	Ki67+	 8473 17503
13612	0	0	Ki67+	 8474 16836
13613	0	0	Ki67+	 8474 17353
13614	0	0	Ki67+	 8475 17446
13615	0	0	Ki67+	 8481 17316
13616	0	0	Ki67+	 8483 17041
13617	0	0	Ki67+	 8483 17335
13618	0	0	Ki67+	 8486 17463
13619	0	0	Ki67+	 8501 17443
13620	0	0	Ki67+	 8503 17478
13621	0	0	Ki67+	 8507 17316
13622	0	0	Ki67+	 8508 17020
13623	0	0	Ki67+	 8509 17343
13624	0	0	Ki67+	 8516 16992
13625	0	0	Ki67+	 8525 17311
13626	0	0	Ki67+	 8530 17062
13627	0	0	Ki67+	 8530 17223
13628	0	0	Ki67+	 8532 17347
13629	0	0	Ki67+	 8533 17432
13630	0	0	Ki67+	 8539 17407
13631	0	0	Ki67+	 8542 17460
13632	0	0	Ki67+	 8555 17318
13633	0	0	Ki67+	 8556 16952
13634	0	0	Ki67+	 8557 16808
13635	0	0	Ki67+	 8558 17297
13636	0	0	Ki67+	 8565 17337
13637	0	0	Ki67+	 8568 17402
13638	0	0	Ki67+	 8571 17174
13639	0	0	Ki67+	 8574 17032
13640	0	0	Ki67+	 8579 17232
13641	0	0	Ki67+	 8596 17174
13642	0	0	Ki67+	 8605 17187
13643	0	0	Ki67+	 8605 17369
13644	0	0	Ki67+	 8608 17259
13645	0	0	Ki67+	 8616 17395
13646	0	0	Ki67+	 8621 17023
13647	0	0	Ki67+	 8625 16807
13648	0	0	Ki67+	 8627 17169
13649	0	0	Ki67+	 8629 16835
13650	0	0	Ki67+	 8634 17365
13651	0	0	Ki67+	 8636 16928
13652	0	0	Ki67+	 8654 16991
13653	0	0	Ki67+	 8654 17293
13654	0	0	Ki67+	 8671 17401
13655	0	0	Ki67+	 8676 16955
13656	0	0	Ki67+	 8680 16922
13657	0	0	Ki67+	 8681 17343
13658	0	0	Ki67+	 8688 17004
13659	0	0	Ki67+	 8694 17362
13660	0	0	Ki67+	 8701 16930
13661	0	0	Ki67+	 8703 17373
13662	0	0	Ki67+	 8714 16954
13663	0	0	Ki67+	 8717 17331
13664	0	0	Ki67+	 8719 17355
13665	0	0	Ki67+	 8721 17380
13666	0	0	Ki67+	 8730 16974
13667	0	0	Ki67+	 8739 17337
13668	0	0	Ki67+	 8740 17348
13669	0	0	Ki67+	 8746 17163
13670	0	0	Ki67+	 8749 17104
13671	0	0	Ki67+	 8751 17011
13672	0	0	Ki67+	 8756 16741
13673	0	0	Ki67+	 8758 16965
13674	0	0	Ki67+	 8759 16997
13675	0	0	Ki67+	 8759 17130
13676	0	0	Ki67+	 8759 17271
13677	0	0	Ki67+	 8770 17050
13678	0	0	Ki67+	 8774 16932
13679	0	0	Ki67+	 8776 17253
13680	0	0	Ki67+	 8778 17342
13681	0	0	Ki67+	 8780 17470
13682	0	0	Ki67+	 8782 16968
13683	0	0	Ki67+	 8788 17303
13684	0	0	Ki67+	 8795 17487
13685	0	0	Ki67+	 8796 17440
13686	0	0	Ki67+	 8801 16897
13687	0	0	Ki67+	 8802 17147
13688	0	0	Ki67+	 8817 16740
13689	0	0	Ki67+	 8825 17483
13690	0	0	Ki67+	 8826 17287
13691	0	0	Ki67+	 8837 17456
13692	0	0	Ki67+	 8841 17497
13693	0	0	Ki67+	 8844 16887
13694	0	0	Ki67+	 8847 17282
13695	0	0	Ki67+	 8854 16741
13696	0	0	Ki67+	 8855 17467
13697	0	0	Ki67+	 8858 17441
13698	0	0	Ki67+	 8861 17280
13699	0	0	Ki67+	 8862 17106
13700	0	0	Ki67+	 8862 17155
13701	0	0	Ki67+	 8876 16899
13702	0	0	Ki67+	 8877 17216
13703	0	0	Ki67+	 8883 17060
13704	0	0	Ki67+	 8884 17176
13705	0	0	Ki67+	 8884 17295
13706	0	0	Ki67+	 8887 17315
13707	0	0	Ki67+	 8890 16943
13708	0	0	Ki67+	 8890 17427
13709	0	0	Ki67+	 8891 17233
13710	0	0	Ki67+	 8892 17199
13711	0	0	Ki67+	 8897 17459
13712	0	0	Ki67+	 8904 17279
13713	0	0	Ki67+	 8905 17034
13714	0	0	Ki67+	 8905 17211
13715	0	0	Ki67+	 8906 17001
13716	0	0	Ki67+	 8908 17295
13717	0	0	Ki67+	 8909 17139
13718	0	0	Ki67+	 8919 16889
13719	0	0	Ki67+	 8919 17169
13720	0	0	Ki67+	 8923 17405
13721	0	0	Ki67+	 8933 16921
13722	0	0	Ki67+	 8937 17266
13723	0	0	Ki67+	 8938 16999
13724	0	0	Ki67+	 8945 16770
13725	0	0	Ki67+	 8945 17026
13726	0	0	Ki67+	 8946 17208
13727	0	0	Ki67+	 8948 17289
13728	0	0	Ki67+	 8954 16714
13729	0	0	Ki67+	 8955 17223
13730	0	0	Ki67+	 8959 17400
13731	0	0	Ki67+	 8960 16972
13732	0	0	Ki67+	 8961 17203
13733	0	0	Ki67+	 8969 16932
13734	0	0	Ki67+	 8978 17191
13735	0	0	Ki67+	 8979 17016
13736	0	0	Ki67+	 8981 17424
13737	0	0	Ki67+	 8986 16919
13738	0	0	Ki67+	 8998 17209
13739	0	0	Ki67+	 9003 17387
13740	0	0	Ki67+	 9005 17423
13741	0	0	Ki67+	 9007 16726
13742	0	0	Ki67+	 8217 17540
13743	0	0	Ki67+	 8219 18063
13744	0	0	Ki67+	 8228 18286
13745	0	0	Ki67+	 8235 18295
13746	0	0	Ki67+	 8244 17857
13747	0	0	Ki67+	 8247 18166
13748	0	0	Ki67+	 8249 18042
13749	0	0	Ki67+	 8273 17684
13750	0	0	Ki67+	 8274 17852
13751	0	0	Ki67+	 8278 17586
13752	0	0	Ki67+	 8280 17598
13753	0	0	Ki67+	 8312 17570
13754	0	0	Ki67+	 8326 17600
13755	0	0	Ki67+	 8326 17715
13756	0	0	Ki67+	 8328 17794
13757	0	0	Ki67+	 8331 17545
13758	0	0	Ki67+	 8339 17570
13759	0	0	Ki67+	 8345 17795
13760	0	0	Ki67+	 8351 17938
13761	0	0	Ki67+	 8363 18214
13762	0	0	Ki67+	 8368 17557
13763	0	0	Ki67+	 8369 17541
13764	0	0	Ki67+	 8370 17567
13765	0	0	Ki67+	 8371 17587
13766	0	0	Ki67+	 8377 17604
13767	0	0	Ki67+	 8382 17552
13768	0	0	Ki67+	 8382 17655
13769	0	0	Ki67+	 8382 17780
13770	0	0	Ki67+	 8384 18073
13771	0	0	Ki67+	 8384 18174
13772	0	0	Ki67+	 8385 17693
13773	0	0	Ki67+	 8387 17515
13774	0	0	Ki67+	 8390 18202
13775	0	0	Ki67+	 8398 17567
13776	0	0	Ki67+	 8398 18060
13777	0	0	Ki67+	 8398 18227
13778	0	0	Ki67+	 8404 17697
13779	0	0	Ki67+	 8405 17536
13780	0	0	Ki67+	 8412 17860
13781	0	0	Ki67+	 8415 17648
13782	0	0	Ki67+	 8416 17602
13783	0	0	Ki67+	 8418 18115
13784	0	0	Ki67+	 8422 18174
13785	0	0	Ki67+	 8427 17987
13786	0	0	Ki67+	 8430 18142
13787	0	0	Ki67+	 8431 17654
13788	0	0	Ki67+	 8433 18187
13789	0	0	Ki67+	 8435 17954
13790	0	0	Ki67+	 8442 17509
13791	0	0	Ki67+	 8449 18005
13792	0	0	Ki67+	 8452 17951
13793	0	0	Ki67+	 8459 17698
13794	0	0	Ki67+	 8461 18002
13795	0	0	Ki67+	 8463 17683
13796	0	0	Ki67+	 8463 18230
13797	0	0	Ki67+	 8466 18131
13798	0	0	Ki67+	 8470 17699
13799	0	0	Ki67+	 8480 18000
13800	0	0	Ki67+	 8481 17675
13801	0	0	Ki67+	 8483 17518
13802	0	0	Ki67+	 8486 17546
13803	0	0	Ki67+	 8489 18108
13804	0	0	Ki67+	 8490 17695
13805	0	0	Ki67+	 8491 18120
13806	0	0	Ki67+	 8495 17528
13807	0	0	Ki67+	 8498 17729
13808	0	0	Ki67+	 8501 17792
13809	0	0	Ki67+	 8508 17727
13810	0	0	Ki67+	 8511 17850
13811	0	0	Ki67+	 8512 17636
13812	0	0	Ki67+	 8512 17938
13813	0	0	Ki67+	 8516 17788
13814	0	0	Ki67+	 8521 18108
13815	0	0	Ki67+	 8525 17742
13816	0	0	Ki67+	 8533 18227
13817	0	0	Ki67+	 8536 17704
13818	0	0	Ki67+	 8554 18128
13819	0	0	Ki67+	 8555 17726
13820	0	0	Ki67+	 8556 18197
13821	0	0	Ki67+	 8557 17643
13822	0	0	Ki67+	 8564 17715
13823	0	0	Ki67+	 8565 17654
13824	0	0	Ki67+	 8571 18131
13825	0	0	Ki67+	 8595 18117
13826	0	0	Ki67+	 8599 17647
13827	0	0	Ki67+	 8603 17669
13828	0	0	Ki67+	 8605 17766
13829	0	0	Ki67+	 8605 18139
13830	0	0	Ki67+	 8630 17690
13831	0	0	Ki67+	 8636 17632
13832	0	0	Ki67+	 8642 17586
13833	0	0	Ki67+	 8648 18006
13834	0	0	Ki67+	 8650 17597
13835	0	0	Ki67+	 8656 17645
13836	0	0	Ki67+	 8656 17682
13837	0	0	Ki67+	 8661 18009
13838	0	0	Ki67+	 8670 17559
13839	0	0	Ki67+	 8673 17932
13840	0	0	Ki67+	 8676 17663
13841	0	0	Ki67+	 8682 17608
13842	0	0	Ki67+	 8682 18216
13843	0	0	Ki67+	 8683 18011
13844	0	0	Ki67+	 8687 17990
13845	0	0	Ki67+	 8689 17627
13846	0	0	Ki67+	 8692 18046
13847	0	0	Ki67+	 8693 17960
13848	0	0	Ki67+	 8713 17509
13849	0	0	Ki67+	 8714 17563
13850	0	0	Ki67+	 8716 17589
13851	0	0	Ki67+	 8716 18015
13852	0	0	Ki67+	 8720 17904
13853	0	0	Ki67+	 8720 18052
13854	0	0	Ki67+	 8721 17988
13855	0	0	Ki67+	 8724 17918
13856	0	0	Ki67+	 8725 18084
13857	0	0	Ki67+	 8732 17905
13858	0	0	Ki67+	 8734 17968
13859	0	0	Ki67+	 8736 17517
13860	0	0	Ki67+	 8740 17576
13861	0	0	Ki67+	 8745 18065
13862	0	0	Ki67+	 8746 18003
13863	0	0	Ki67+	 8747 17784
13864	0	0	Ki67+	 8752 17766
13865	0	0	Ki67+	 8753 18036
13866	0	0	Ki67+	 8756 17725
13867	0	0	Ki67+	 8768 17705
13868	0	0	Ki67+	 8771 18067
13869	0	0	Ki67+	 8777 17527
13870	0	0	Ki67+	 8777 17933
13871	0	0	Ki67+	 8778 17906
13872	0	0	Ki67+	 8778 17953
13873	0	0	Ki67+	 8783 17716
13874	0	0	Ki67+	 8791 17768
13875	0	0	Ki67+	 8792 17927
13876	0	0	Ki67+	 8800 17971
13877	0	0	Ki67+	 8802 17663
13878	0	0	Ki67+	 8802 17905
13879	0	0	Ki67+	 8802 18003
13880	0	0	Ki67+	 8803 17686
13881	0	0	Ki67+	 8807 17765
13882	0	0	Ki67+	 8810 18050
13883	0	0	Ki67+	 8815 17517
13884	0	0	Ki67+	 8817 17770
13885	0	0	Ki67+	 8820 17739
13886	0	0	Ki67+	 8821 18070
13887	0	0	Ki67+	 8831 17639
13888	0	0	Ki67+	 8831 17683
13889	0	0	Ki67+	 8831 18078
13890	0	0	Ki67+	 8839 17711
13891	0	0	Ki67+	 8840 17802
13892	0	0	Ki67+	 8841 17779
13893	0	0	Ki67+	 8844 17610
13894	0	0	Ki67+	 8847 18022
13895	0	0	Ki67+	 8850 17754
13896	0	0	Ki67+	 8852 18039
13897	0	0	Ki67+	 8862 17906
13898	0	0	Ki67+	 8864 17734
13899	0	0	Ki67+	 8866 17778
13900	0	0	Ki67+	 8868 17626
13901	0	0	Ki67+	 8870 18068
13902	0	0	Ki67+	 8873 17655
13903	0	0	Ki67+	 8877 17771
13904	0	0	Ki67+	 8881 18035
13905	0	0	Ki67+	 8884 17878
13906	0	0	Ki67+	 8887 17752
13907	0	0	Ki67+	 8889 17598
13908	0	0	Ki67+	 8889 17720
13909	0	0	Ki67+	 8894 18082
13910	0	0	Ki67+	 8897 18014
13911	0	0	Ki67+	 8904 17838
13912	0	0	Ki67+	 8906 17708
13913	0	0	Ki67+	 8908 17737
13914	0	0	Ki67+	 8911 18051
13915	0	0	Ki67+	 8915 18023
13916	0	0	Ki67+	 8919 18153
13917	0	0	Ki67+	 8923 17869
13918	0	0	Ki67+	 8924 18070
13919	0	0	Ki67+	 8925 17739
13920	0	0	Ki67+	 8926 17601
13921	0	0	Ki67+	 8926 17806
13922	0	0	Ki67+	 8945 17712
13923	0	0	Ki67+	 8945 17867
13924	0	0	Ki67+	 8951 18037
13925	0	0	Ki67+	 8953 18074
13926	0	0	Ki67+	 8956 17983
13927	0	0	Ki67+	 8979 17803
13928	0	0	Ki67+	 8982 18077
13929	0	0	Ki67+	 8983 17826
13930	0	0	Ki67+	 8984 17657
13931	0	0	Ki67+	 8985 17689
13932	0	0	Ki67+	 8985 17983
13933	0	0	Ki67+	 8988 18170
13934	0	0	Ki67+	 8997 18139
13935	0	0	Ki67+	 9000 17973
13936	0	0	Ki67+	 9001 17867
13937	0	0	Ki67+	 9007 18177
13938	0	0	Ki67+	 8238 18428
13939	0	0	Ki67+	 8241 18462
13940	0	0	Ki67+	 8251 18354
13941	0	0	Ki67+	 8271 18392
13942	0	0	Ki67+	 8274 18425
13943	0	0	Ki67+	 8285 18365
13944	0	0	Ki67+	 8292 18354
13945	0	0	Ki67+	 8301 18403
13946	0	0	Ki67+	 8311 18453
13947	0	0	Ki67+	 8339 18434
13948	0	0	Ki67+	 8345 18361
13949	0	0	Ki67+	 8368 18467
13950	0	0	Ki67+	 8377 18388
13951	0	0	Ki67+	 8384 18455
13952	0	0	Ki67+	 8391 18405
13953	0	0	Ki67+	 8409 18410
13954	0	0	Ki67+	 8424 18330
13955	0	0	Ki67+	 8426 18395
13956	0	0	Ki67+	 8477 18405
13957	0	0	Ki67+	 8568 18477
13958	0	0	Ki67+	 8577 18450
13959	0	0	Ki67+	 8597 18444
13960	0	0	Ki67+	 8634 18504
13961	0	0	Ki67+	 8646 18363
13962	0	0	Ki67+	 8652 18311
13963	0	0	Ki67+	 8655 18418
13964	0	0	Ki67+	 8668 18450
13965	0	0	Ki67+	 8736 18453
13966	0	0	Ki67+	 8746 18431
13967	0	0	Ki67+	 8759 18491
13968	0	0	Ki67+	 8767 18317
13969	0	0	Ki67+	 8782 18326
13970	0	0	Ki67+	 8804 18480
13971	0	0	Ki67+	 8807 18453
13972	0	0	Ki67+	 8846 18508
13973	0	0	Ki67+	 8925 18307
13974	0	0	Ki67+	 8933 18367
13975	0	0	Ki67+	 8943 18412
13976	0	0	Ki67+	 8954 18395
13977	0	0	Ki67+	 9087 9666
13978	0	0	Ki67+	 9186 10017
13979	0	0	Ki67+	 9192 9917
13980	0	0	Ki67+	 9254 9862
13981	0	0	Ki67+	 9278 9985
13982	0	0	Ki67+	 9285 10010
13983	0	0	Ki67+	 9298 9869
13984	0	0	Ki67+	 9434 10057
13985	0	0	Ki67+	 9476 10065
13986	0	0	Ki67+	 9645 10034
13987	0	0	Ki67+	 9708 10052
13988	0	0	Ki67+	 9709 10020
13989	0	0	Ki67+	 9742 10020
13990	0	0	Ki67+	 9076 10779
13991	0	0	Ki67+	 9080 10767
13992	0	0	Ki67+	 9148 10823
13993	0	0	Ki67+	 9152 10793
13994	0	0	Ki67+	 9173 10763
13995	0	0	Ki67+	 9183 10790
13996	0	0	Ki67+	 9189 10801
13997	0	0	Ki67+	 9237 10267
13998	0	0	Ki67+	 9300 10113
13999	0	0	Ki67+	 9311 10246
14000	0	0	Ki67+	 9326 10680
14001	0	0	Ki67+	 9329 10125
14002	0	0	Ki67+	 9335 10749
14003	0	0	Ki67+	 9337 10664
14004	0	0	Ki67+	 9341 10126
14005	0	0	Ki67+	 9341 10733
14006	0	0	Ki67+	 9348 10641
14007	0	0	Ki67+	 9350 10694
14008	0	0	Ki67+	 9364 10652
14009	0	0	Ki67+	 9373 10130
14010	0	0	Ki67+	 9385 10761
14011	0	0	Ki67+	 9387 10719
14012	0	0	Ki67+	 9392 10685
14013	0	0	Ki67+	 9407 10665
14014	0	0	Ki67+	 9407 10779
14015	0	0	Ki67+	 9412 10702
14016	0	0	Ki67+	 9423 10742
14017	0	0	Ki67+	 9436 10202
14018	0	0	Ki67+	 9438 10213
14019	0	0	Ki67+	 9448 10771
14020	0	0	Ki67+	 9449 10721
14021	0	0	Ki67+	 9459 10756
14022	0	0	Ki67+	 9467 10203
14023	0	0	Ki67+	 9474 10778
14024	0	0	Ki67+	 9481 10089
14025	0	0	Ki67+	 9497 10186
14026	0	0	Ki67+	 9499 10743
14027	0	0	Ki67+	 9500 10089
14028	0	0	Ki67+	 9514 10116
14029	0	0	Ki67+	 9519 10103
14030	0	0	Ki67+	 9526 10714
14031	0	0	Ki67+	 9530 10257
14032	0	0	Ki67+	 9563 10122
14033	0	0	Ki67+	 9577 10141
14034	0	0	Ki67+	 9577 10411
14035	0	0	Ki67+	 9580 10790
14036	0	0	Ki67+	 9584 10805
14037	0	0	Ki67+	 9584 10817
14038	0	0	Ki67+	 9588 10158
14039	0	0	Ki67+	 9597 10743
14040	0	0	Ki67+	 9601 10128
14041	0	0	Ki67+	 9601 10274
14042	0	0	Ki67+	 9612 10236
14043	0	0	Ki67+	 9613 10793
14044	0	0	Ki67+	 9622 10708
14045	0	0	Ki67+	 9623 10224
14046	0	0	Ki67+	 9633 10755
14047	0	0	Ki67+	 9640 10285
14048	0	0	Ki67+	 9699 10138
14049	0	0	Ki67+	 9720 10328
14050	0	0	Ki67+	 9722 10303
14051	0	0	Ki67+	 9723 10146
14052	0	0	Ki67+	 9725 10695
14053	0	0	Ki67+	 9745 10329
14054	0	0	Ki67+	 9751 10731
14055	0	0	Ki67+	 9786 10181
14056	0	0	Ki67+	 9799 10333
14057	0	0	Ki67+	 9047 11110
14058	0	0	Ki67+	 9047 11259
14059	0	0	Ki67+	 9053 11472
14060	0	0	Ki67+	 9081 11105
14061	0	0	Ki67+	 9088 11560
14062	0	0	Ki67+	 9090 11577
14063	0	0	Ki67+	 9095 11354
14064	0	0	Ki67+	 9099 11479
14065	0	0	Ki67+	 9106 11234
14066	0	0	Ki67+	 9118 11355
14067	0	0	Ki67+	 9120 11219
14068	0	0	Ki67+	 9126 11270
14069	0	0	Ki67+	 9134 11316
14070	0	0	Ki67+	 9135 11333
14071	0	0	Ki67+	 9142 11101
14072	0	0	Ki67+	 9142 11301
14073	0	0	Ki67+	 9146 11086
14074	0	0	Ki67+	 9149 11194
14075	0	0	Ki67+	 9158 11251
14076	0	0	Ki67+	 9160 11451
14077	0	0	Ki67+	 9168 11546
14078	0	0	Ki67+	 9169 11230
14079	0	0	Ki67+	 9175 11672
14080	0	0	Ki67+	 9179 11306
14081	0	0	Ki67+	 9184 11498
14082	0	0	Ki67+	 9187 11295
14083	0	0	Ki67+	 9187 11630
14084	0	0	Ki67+	 9190 10994
14085	0	0	Ki67+	 9196 11503
14086	0	0	Ki67+	 9198 11279
14087	0	0	Ki67+	 9198 11531
14088	0	0	Ki67+	 9201 11677
14089	0	0	Ki67+	 9208 11550
14090	0	0	Ki67+	 9210 10988
14091	0	0	Ki67+	 9286 11138
14092	0	0	Ki67+	 9296 11164
14093	0	0	Ki67+	 9297 11324
14094	0	0	Ki67+	 9297 11667
14095	0	0	Ki67+	 9312 11295
14096	0	0	Ki67+	 9315 11317
14097	0	0	Ki67+	 9326 11000
14098	0	0	Ki67+	 9328 11348
14099	0	0	Ki67+	 9338 11291
14100	0	0	Ki67+	 9338 11334
14101	0	0	Ki67+	 9358 11344
14102	0	0	Ki67+	 9363 11506
14103	0	0	Ki67+	 9385 11342
14104	0	0	Ki67+	 9394 11297
14105	0	0	Ki67+	 9395 11189
14106	0	0	Ki67+	 9395 11207
14107	0	0	Ki67+	 9396 11541
14108	0	0	Ki67+	 9397 11488
14109	0	0	Ki67+	 9398 11337
14110	0	0	Ki67+	 9399 11079
14111	0	0	Ki67+	 9400 11410
14112	0	0	Ki67+	 9405 11447
14113	0	0	Ki67+	 9409 11294
14114	0	0	Ki67+	 9410 11499
14115	0	0	Ki67+	 9414 11475
14116	0	0	Ki67+	 9418 11545
14117	0	0	Ki67+	 9424 11463
14118	0	0	Ki67+	 9425 11200
14119	0	0	Ki67+	 9425 11213
14120	0	0	Ki67+	 9435 11551
14121	0	0	Ki67+	 9436 11045
14122	0	0	Ki67+	 9441 11598
14123	0	0	Ki67+	 9447 11095
14124	0	0	Ki67+	 9447 11582
14125	0	0	Ki67+	 9456 11030
14126	0	0	Ki67+	 9466 11360
14127	0	0	Ki67+	 9470 11605
14128	0	0	Ki67+	 9477 11353
14129	0	0	Ki67+	 9497 11442
14130	0	0	Ki67+	 9497 11610
14131	0	0	Ki67+	 9499 11358
14132	0	0	Ki67+	 9510 11068
14133	0	0	Ki67+	 9522 11432
14134	0	0	Ki67+	 9534 11051
14135	0	0	Ki67+	 9541 11621
14136	0	0	Ki67+	 9551 11494
14137	0	0	Ki67+	 9554 11046
14138	0	0	Ki67+	 9565 11246
14139	0	0	Ki67+	 9565 11412
14140	0	0	Ki67+	 9569 11498
14141	0	0	Ki67+	 9577 11011
14142	0	0	Ki67+	 9585 11242
14143	0	0	Ki67+	 9592 11592
14144	0	0	Ki67+	 9615 11000
14145	0	0	Ki67+	 9619 11073
14146	0	0	Ki67+	 9619 11672
14147	0	0	Ki67+	 9623 11245
14148	0	0	Ki67+	 9628 11029
14149	0	0	Ki67+	 9632 11231
14150	0	0	Ki67+	 9634 11523
14151	0	0	Ki67+	 9638 11065
14152	0	0	Ki67+	 9641 11511
14153	0	0	Ki67+	 9662 11044
14154	0	0	Ki67+	 9667 11060
14155	0	0	Ki67+	 9670 11210
14156	0	0	Ki67+	 9670 11367
14157	0	0	Ki67+	 9671 11011
14158	0	0	Ki67+	 9676 11053
14159	0	0	Ki67+	 9678 11406
14160	0	0	Ki67+	 9689 11023
14161	0	0	Ki67+	 9690 11079
14162	0	0	Ki67+	 9698 11111
14163	0	0	Ki67+	 9700 11646
14164	0	0	Ki67+	 9701 11012
14165	0	0	Ki67+	 9707 11033
14166	0	0	Ki67+	 9711 11397
14167	0	0	Ki67+	 9714 11211
14168	0	0	Ki67+	 9718 11097
14169	0	0	Ki67+	 9721 10995
14170	0	0	Ki67+	 9732 11660
14171	0	0	Ki67+	 9734 11076
14172	0	0	Ki67+	 9743 11087
14173	0	0	Ki67+	 9743 11672
14174	0	0	Ki67+	 9745 11180
14175	0	0	Ki67+	 9748 11564
14176	0	0	Ki67+	 9766 10987
14177	0	0	Ki67+	 9766 11186
14178	0	0	Ki67+	 9767 10997
14179	0	0	Ki67+	 9772 11423
14180	0	0	Ki67+	 9774 11378
14181	0	0	Ki67+	 9782 11519
14182	0	0	Ki67+	 9784 10995
14183	0	0	Ki67+	 9784 11577
14184	0	0	Ki67+	 9785 11365
14185	0	0	Ki67+	 9792 11431
14186	0	0	Ki67+	 9794 11565
14187	0	0	Ki67+	 9800 11026
14188	0	0	Ki67+	 9807 11407
14189	0	0	Ki67+	 9023 11826
14190	0	0	Ki67+	 9024 11853
14191	0	0	Ki67+	 9034 12227
14192	0	0	Ki67+	 9037 12215
14193	0	0	Ki67+	 9038 11969
14194	0	0	Ki67+	 9042 12237
14195	0	0	Ki67+	 9046 12385
14196	0	0	Ki67+	 9056 11876
14197	0	0	Ki67+	 9076 12306
14198	0	0	Ki67+	 9077 11895
14199	0	0	Ki67+	 9079 11756
14200	0	0	Ki67+	 9087 12011
14201	0	0	Ki67+	 9090 11961
14202	0	0	Ki67+	 9102 11882
14203	0	0	Ki67+	 9104 12012
14204	0	0	Ki67+	 9120 12105
14205	0	0	Ki67+	 9128 11922
14206	0	0	Ki67+	 9154 11690
14207	0	0	Ki67+	 9174 12348
14208	0	0	Ki67+	 9177 11926
14209	0	0	Ki67+	 9180 11717
14210	0	0	Ki67+	 9184 11780
14211	0	0	Ki67+	 9188 11894
14212	0	0	Ki67+	 9193 11746
14213	0	0	Ki67+	 9194 12245
14214	0	0	Ki67+	 9199 11693
14215	0	0	Ki67+	 9200 12412
14216	0	0	Ki67+	 9204 12006
14217	0	0	Ki67+	 9206 11936
14218	0	0	Ki67+	 9208 11746
14219	0	0	Ki67+	 9219 11758
14220	0	0	Ki67+	 9223 11961
14221	0	0	Ki67+	 9225 11715
14222	0	0	Ki67+	 9227 12014
14223	0	0	Ki67+	 9229 12323
14224	0	0	Ki67+	 9233 12416
14225	0	0	Ki67+	 9237 11689
14226	0	0	Ki67+	 9240 11724
14227	0	0	Ki67+	 9241 11779
14228	0	0	Ki67+	 9247 11767
14229	0	0	Ki67+	 9260 12406
14230	0	0	Ki67+	 9262 12364
14231	0	0	Ki67+	 9262 12391
14232	0	0	Ki67+	 9268 11697
14233	0	0	Ki67+	 9281 12113
14234	0	0	Ki67+	 9294 11988
14235	0	0	Ki67+	 9302 11711
14236	0	0	Ki67+	 9317 12331
14237	0	0	Ki67+	 9326 12324
14238	0	0	Ki67+	 9327 11993
14239	0	0	Ki67+	 9330 12265
14240	0	0	Ki67+	 9337 11987
14241	0	0	Ki67+	 9337 12002
14242	0	0	Ki67+	 9349 11864
14243	0	0	Ki67+	 9352 11824
14244	0	0	Ki67+	 9358 11998
14245	0	0	Ki67+	 9370 12478
14246	0	0	Ki67+	 9374 11848
14247	0	0	Ki67+	 9379 12336
14248	0	0	Ki67+	 9381 12313
14249	0	0	Ki67+	 9388 11839
14250	0	0	Ki67+	 9389 11710
14251	0	0	Ki67+	 9397 12170
14252	0	0	Ki67+	 9409 11728
14253	0	0	Ki67+	 9413 11859
14254	0	0	Ki67+	 9418 11902
14255	0	0	Ki67+	 9441 11728
14256	0	0	Ki67+	 9446 11847
14257	0	0	Ki67+	 9453 12104
14258	0	0	Ki67+	 9474 12085
14259	0	0	Ki67+	 9484 11842
14260	0	0	Ki67+	 9486 11703
14261	0	0	Ki67+	 9488 12120
14262	0	0	Ki67+	 9499 11899
14263	0	0	Ki67+	 9512 11904
14264	0	0	Ki67+	 9512 12432
14265	0	0	Ki67+	 9514 12409
14266	0	0	Ki67+	 9519 11773
14267	0	0	Ki67+	 9523 11875
14268	0	0	Ki67+	 9532 12235
14269	0	0	Ki67+	 9535 12341
14270	0	0	Ki67+	 9546 11811
14271	0	0	Ki67+	 9551 11741
14272	0	0	Ki67+	 9551 12317
14273	0	0	Ki67+	 9558 11898
14274	0	0	Ki67+	 9559 12245
14275	0	0	Ki67+	 9560 12186
14276	0	0	Ki67+	 9618 11954
14277	0	0	Ki67+	 9621 12276
14278	0	0	Ki67+	 9622 12172
14279	0	0	Ki67+	 9627 12263
14280	0	0	Ki67+	 9630 11940
14281	0	0	Ki67+	 9631 11991
14282	0	0	Ki67+	 9634 12154
14283	0	0	Ki67+	 9636 11931
14284	0	0	Ki67+	 9642 12138
14285	0	0	Ki67+	 9648 12110
14286	0	0	Ki67+	 9650 11919
14287	0	0	Ki67+	 9667 11954
14288	0	0	Ki67+	 9674 12153
14289	0	0	Ki67+	 9680 11703
14290	0	0	Ki67+	 9680 12128
14291	0	0	Ki67+	 9683 11920
14292	0	0	Ki67+	 9684 11933
14293	0	0	Ki67+	 9691 12408
14294	0	0	Ki67+	 9698 11686
14295	0	0	Ki67+	 9699 12220
14296	0	0	Ki67+	 9702 11717
14297	0	0	Ki67+	 9711 12436
14298	0	0	Ki67+	 9712 11704
14299	0	0	Ki67+	 9719 12467
14300	0	0	Ki67+	 9721 11834
14301	0	0	Ki67+	 9730 11983
14302	0	0	Ki67+	 9733 11821
14303	0	0	Ki67+	 9733 12248
14304	0	0	Ki67+	 9734 12270
14305	0	0	Ki67+	 9744 12279
14306	0	0	Ki67+	 9746 12368
14307	0	0	Ki67+	 9754 12425
14308	0	0	Ki67+	 9756 12440
14309	0	0	Ki67+	 9761 12359
14310	0	0	Ki67+	 9780 12327
14311	0	0	Ki67+	 9781 12400
14312	0	0	Ki67+	 9784 12236
14313	0	0	Ki67+	 9788 12381
14314	0	0	Ki67+	 9789 12370
14315	0	0	Ki67+	 9795 12449
14316	0	0	Ki67+	 9800 12426
14317	0	0	Ki67+	 9015 13092
14318	0	0	Ki67+	 9016 13144
14319	0	0	Ki67+	 9024 12806
14320	0	0	Ki67+	 9030 12720
14321	0	0	Ki67+	 9033 13063
14322	0	0	Ki67+	 9039 13170
14323	0	0	Ki67+	 9042 12516
14324	0	0	Ki67+	 9042 12777
14325	0	0	Ki67+	 9043 13136
14326	0	0	Ki67+	 9044 12739
14327	0	0	Ki67+	 9052 12785
14328	0	0	Ki67+	 9060 12968
14329	0	0	Ki67+	 9070 12521
14330	0	0	Ki67+	 9073 12582
14331	0	0	Ki67+	 9073 12746
14332	0	0	Ki67+	 9074 13148
14333	0	0	Ki67+	 9080 12568
14334	0	0	Ki67+	 9080 13014
14335	0	0	Ki67+	 9085 12613
14336	0	0	Ki67+	 9088 12980
14337	0	0	Ki67+	 9105 13251
14338	0	0	Ki67+	 9106 12583
14339	0	0	Ki67+	 9106 13001
14340	0	0	Ki67+	 9111 12568
14341	0	0	Ki67+	 9114 12552
14342	0	0	Ki67+	 9114 13140
14343	0	0	Ki67+	 9117 13064
14344	0	0	Ki67+	 9118 12827
14345	0	0	Ki67+	 9124 12607
14346	0	0	Ki67+	 9127 13016
14347	0	0	Ki67+	 9131 13156
14348	0	0	Ki67+	 9132 12822
14349	0	0	Ki67+	 9135 12692
14350	0	0	Ki67+	 9135 13142
14351	0	0	Ki67+	 9137 12959
14352	0	0	Ki67+	 9149 12658
14353	0	0	Ki67+	 9150 12818
14354	0	0	Ki67+	 9152 13260
14355	0	0	Ki67+	 9154 12611
14356	0	0	Ki67+	 9154 12708
14357	0	0	Ki67+	 9156 12964
14358	0	0	Ki67+	 9166 12937
14359	0	0	Ki67+	 9168 13182
14360	0	0	Ki67+	 9173 13126
14361	0	0	Ki67+	 9176 13087
14362	0	0	Ki67+	 9179 12894
14363	0	0	Ki67+	 9179 12940
14364	0	0	Ki67+	 9184 13146
14365	0	0	Ki67+	 9186 13258
14366	0	0	Ki67+	 9190 12639
14367	0	0	Ki67+	 9192 12861
14368	0	0	Ki67+	 9193 12591
14369	0	0	Ki67+	 9194 12562
14370	0	0	Ki67+	 9195 12942
14371	0	0	Ki67+	 9197 13045
14372	0	0	Ki67+	 9197 13182
14373	0	0	Ki67+	 9202 13207
14374	0	0	Ki67+	 9205 12988
14375	0	0	Ki67+	 9208 12858
14376	0	0	Ki67+	 9209 12936
14377	0	0	Ki67+	 9214 13231
14378	0	0	Ki67+	 9223 13161
14379	0	0	Ki67+	 9224 12889
14380	0	0	Ki67+	 9225 12859
14381	0	0	Ki67+	 9225 13177
14382	0	0	Ki67+	 9231 12961
14383	0	0	Ki67+	 9231 13039
14384	0	0	Ki67+	 9233 13110
14385	0	0	Ki67+	 9238 13096
14386	0	0	Ki67+	 9238 13213
14387	0	0	Ki67+	 9239 12991
14388	0	0	Ki67+	 9242 12692
14389	0	0	Ki67+	 9244 13023
14390	0	0	Ki67+	 9245 13049
14391	0	0	Ki67+	 9246 12669
14392	0	0	Ki67+	 9246 13204
14393	0	0	Ki67+	 9247 12965
14394	0	0	Ki67+	 9256 13271
14395	0	0	Ki67+	 9258 13191
14396	0	0	Ki67+	 9259 12969
14397	0	0	Ki67+	 9268 12746
14398	0	0	Ki67+	 9274 13027
14399	0	0	Ki67+	 9278 12716
14400	0	0	Ki67+	 9282 13247
14401	0	0	Ki67+	 9286 12998
14402	0	0	Ki67+	 9287 13188
14403	0	0	Ki67+	 9289 12765
14404	0	0	Ki67+	 9292 12901
14405	0	0	Ki67+	 9299 12761
14406	0	0	Ki67+	 9303 12822
14407	0	0	Ki67+	 9305 13226
14408	0	0	Ki67+	 9316 12685
14409	0	0	Ki67+	 9318 12817
14410	0	0	Ki67+	 9325 12709
14411	0	0	Ki67+	 9334 13019
14412	0	0	Ki67+	 9337 13222
14413	0	0	Ki67+	 9339 12664
14414	0	0	Ki67+	 9347 12986
14415	0	0	Ki67+	 9349 12965
14416	0	0	Ki67+	 9351 13251
14417	0	0	Ki67+	 9362 13011
14418	0	0	Ki67+	 9363 13235
14419	0	0	Ki67+	 9364 12966
14420	0	0	Ki67+	 9378 13005
14421	0	0	Ki67+	 9383 12885
14422	0	0	Ki67+	 9383 12983
14423	0	0	Ki67+	 9387 12862
14424	0	0	Ki67+	 9387 13036
14425	0	0	Ki67+	 9400 13028
14426	0	0	Ki67+	 9406 13229
14427	0	0	Ki67+	 9413 12889
14428	0	0	Ki67+	 9415 13105
14429	0	0	Ki67+	 9416 13027
14430	0	0	Ki67+	 9420 13209
14431	0	0	Ki67+	 9427 13103
14432	0	0	Ki67+	 9440 12772
14433	0	0	Ki67+	 9443 13221
14434	0	0	Ki67+	 9450 12924
14435	0	0	Ki67+	 9452 13038
14436	0	0	Ki67+	 9453 12955
14437	0	0	Ki67+	 9463 12794
14438	0	0	Ki67+	 9467 13107
14439	0	0	Ki67+	 9468 13035
14440	0	0	Ki67+	 9486 13076
14441	0	0	Ki67+	 9487 12940
14442	0	0	Ki67+	 9491 13100
14443	0	0	Ki67+	 9499 12914
14444	0	0	Ki67+	 9503 13066
14445	0	0	Ki67+	 9507 13253
14446	0	0	Ki67+	 9511 13164
14447	0	0	Ki67+	 9513 12877
14448	0	0	Ki67+	 9518 13135
14449	0	0	Ki67+	 9521 12890
14450	0	0	Ki67+	 9522 13243
14451	0	0	Ki67+	 9523 12573
14452	0	0	Ki67+	 9524 12937
14453	0	0	Ki67+	 9524 13085
14454	0	0	Ki67+	 9525 13147
14455	0	0	Ki67+	 9526 12597
14456	0	0	Ki67+	 9528 12792
14457	0	0	Ki67+	 9540 12770
14458	0	0	Ki67+	 9542 12943
14459	0	0	Ki67+	 9546 12750
14460	0	0	Ki67+	 9551 12690
14461	0	0	Ki67+	 9551 13153
14462	0	0	Ki67+	 9551 13246
14463	0	0	Ki67+	 9557 12930
14464	0	0	Ki67+	 9558 13145
14465	0	0	Ki67+	 9564 12728
14466	0	0	Ki67+	 9566 12744
14467	0	0	Ki67+	 9569 12887
14468	0	0	Ki67+	 9570 12811
14469	0	0	Ki67+	 9571 12831
14470	0	0	Ki67+	 9574 12992
14471	0	0	Ki67+	 9575 13136
14472	0	0	Ki67+	 9576 13181
14473	0	0	Ki67+	 9578 13278
14474	0	0	Ki67+	 9579 12689
14475	0	0	Ki67+	 9582 13216
14476	0	0	Ki67+	 9585 12671
14477	0	0	Ki67+	 9589 12723
14478	0	0	Ki67+	 9595 12713
14479	0	0	Ki67+	 9598 12829
14480	0	0	Ki67+	 9599 13055
14481	0	0	Ki67+	 9600 12988
14482	0	0	Ki67+	 9622 12647
14483	0	0	Ki67+	 9624 12937
14484	0	0	Ki67+	 9627 12681
14485	0	0	Ki67+	 9630 13046
14486	0	0	Ki67+	 9642 12838
14487	0	0	Ki67+	 9648 13029
14488	0	0	Ki67+	 9653 13050
14489	0	0	Ki67+	 9656 13089
14490	0	0	Ki67+	 9663 12804
14491	0	0	Ki67+	 9667 12673
14492	0	0	Ki67+	 9669 13051
14493	0	0	Ki67+	 9673 12729
14494	0	0	Ki67+	 9678 13250
14495	0	0	Ki67+	 9679 13091
14496	0	0	Ki67+	 9684 12925
14497	0	0	Ki67+	 9692 12692
14498	0	0	Ki67+	 9702 12762
14499	0	0	Ki67+	 9704 12992
14500	0	0	Ki67+	 9704 13040
14501	0	0	Ki67+	 9705 12836
14502	0	0	Ki67+	 9705 13242
14503	0	0	Ki67+	 9711 13084
14504	0	0	Ki67+	 9718 13255
14505	0	0	Ki67+	 9719 12795
14506	0	0	Ki67+	 9726 13110
14507	0	0	Ki67+	 9728 12702
14508	0	0	Ki67+	 9736 12736
14509	0	0	Ki67+	 9736 13100
14510	0	0	Ki67+	 9749 13048
14511	0	0	Ki67+	 9751 12758
14512	0	0	Ki67+	 9756 12995
14513	0	0	Ki67+	 9759 13148
14514	0	0	Ki67+	 9763 12751
14515	0	0	Ki67+	 9764 13109
14516	0	0	Ki67+	 9766 12780
14517	0	0	Ki67+	 9770 12820
14518	0	0	Ki67+	 9776 13101
14519	0	0	Ki67+	 9777 12775
14520	0	0	Ki67+	 9781 12852
14521	0	0	Ki67+	 9790 12769
14522	0	0	Ki67+	 9791 13058
14523	0	0	Ki67+	 9791 13237
14524	0	0	Ki67+	 9799 12963
14525	0	0	Ki67+	 9802 13065
14526	0	0	Ki67+	 9805 12812
14527	0	0	Ki67+	 9015 13428
14528	0	0	Ki67+	 9018 13560
14529	0	0	Ki67+	 9020 13626
14530	0	0	Ki67+	 9023 13573
14531	0	0	Ki67+	 9024 13395
14532	0	0	Ki67+	 9027 13591
14533	0	0	Ki67+	 9040 13349
14534	0	0	Ki67+	 9042 13536
14535	0	0	Ki67+	 9043 13695
14536	0	0	Ki67+	 9045 13566
14537	0	0	Ki67+	 9047 13549
14538	0	0	Ki67+	 9048 13614
14539	0	0	Ki67+	 9049 13331
14540	0	0	Ki67+	 9053 13651
14541	0	0	Ki67+	 9056 13448
14542	0	0	Ki67+	 9058 13384
14543	0	0	Ki67+	 9062 13480
14544	0	0	Ki67+	 9064 13375
14545	0	0	Ki67+	 9064 13578
14546	0	0	Ki67+	 9073 13424
14547	0	0	Ki67+	 9074 13635
14548	0	0	Ki67+	 9089 13509
14549	0	0	Ki67+	 9092 13655
14550	0	0	Ki67+	 9094 13690
14551	0	0	Ki67+	 9098 13343
14552	0	0	Ki67+	 9098 13611
14553	0	0	Ki67+	 9100 13382
14554	0	0	Ki67+	 9103 13473
14555	0	0	Ki67+	 9103 13908
14556	0	0	Ki67+	 9124 13527
14557	0	0	Ki67+	 9124 13710
14558	0	0	Ki67+	 9125 13922
14559	0	0	Ki67+	 9126 13609
14560	0	0	Ki67+	 9128 13852
14561	0	0	Ki67+	 9134 13497
14562	0	0	Ki67+	 9136 13455
14563	0	0	Ki67+	 9148 13828
14564	0	0	Ki67+	 9150 13503
14565	0	0	Ki67+	 9152 13722
14566	0	0	Ki67+	 9161 13706
14567	0	0	Ki67+	 9162 13482
14568	0	0	Ki67+	 9163 13820
14569	0	0	Ki67+	 9165 13545
14570	0	0	Ki67+	 9174 13728
14571	0	0	Ki67+	 9183 13540
14572	0	0	Ki67+	 9183 13695
14573	0	0	Ki67+	 9185 13720
14574	0	0	Ki67+	 9194 13501
14575	0	0	Ki67+	 9194 13684
14576	0	0	Ki67+	 9195 13464
14577	0	0	Ki67+	 9195 13567
14578	0	0	Ki67+	 9206 13553
14579	0	0	Ki67+	 9213 13771
14580	0	0	Ki67+	 9223 13568
14581	0	0	Ki67+	 9226 13768
14582	0	0	Ki67+	 9231 13525
14583	0	0	Ki67+	 9231 13555
14584	0	0	Ki67+	 9235 13751
14585	0	0	Ki67+	 9237 13577
14586	0	0	Ki67+	 9241 13601
14587	0	0	Ki67+	 9246 13403
14588	0	0	Ki67+	 9251 13538
14589	0	0	Ki67+	 9256 13845
14590	0	0	Ki67+	 9259 13290
14591	0	0	Ki67+	 9260 13461
14592	0	0	Ki67+	 9260 13737
14593	0	0	Ki67+	 9262 13887
14594	0	0	Ki67+	 9264 13913
14595	0	0	Ki67+	 9265 13388
14596	0	0	Ki67+	 9266 13614
14597	0	0	Ki67+	 9270 13604
14598	0	0	Ki67+	 9272 13778
14599	0	0	Ki67+	 9279 13910
14600	0	0	Ki67+	 9287 13583
14601	0	0	Ki67+	 9288 13289
14602	0	0	Ki67+	 9289 13518
14603	0	0	Ki67+	 9293 13882
14604	0	0	Ki67+	 9305 13552
14605	0	0	Ki67+	 9309 13506
14606	0	0	Ki67+	 9313 13857
14607	0	0	Ki67+	 9317 13617
14608	0	0	Ki67+	 9320 13494
14609	0	0	Ki67+	 9333 13523
14610	0	0	Ki67+	 9334 13481
14611	0	0	Ki67+	 9338 13643
14612	0	0	Ki67+	 9341 13571
14613	0	0	Ki67+	 9373 13815
14614	0	0	Ki67+	 9377 13545
14615	0	0	Ki67+	 9382 13520
14616	0	0	Ki67+	 9405 13662
14617	0	0	Ki67+	 9408 13524
14618	0	0	Ki67+	 9408 13979
14619	0	0	Ki67+	 9413 13652
14620	0	0	Ki67+	 9421 13697
14621	0	0	Ki67+	 9429 13915
14622	0	0	Ki67+	 9437 13281
14623	0	0	Ki67+	 9438 13878
14624	0	0	Ki67+	 9448 13999
14625	0	0	Ki67+	 9449 13481
14626	0	0	Ki67+	 9450 13976
14627	0	0	Ki67+	 9454 13712
14628	0	0	Ki67+	 9455 13674
14629	0	0	Ki67+	 9464 13789
14630	0	0	Ki67+	 9465 13810
14631	0	0	Ki67+	 9466 13698
14632	0	0	Ki67+	 9470 13654
14633	0	0	Ki67+	 9472 13609
14634	0	0	Ki67+	 9484 13782
14635	0	0	Ki67+	 9495 13671
14636	0	0	Ki67+	 9495 13994
14637	0	0	Ki67+	 9502 13327
14638	0	0	Ki67+	 9505 13839
14639	0	0	Ki67+	 9511 13799
14640	0	0	Ki67+	 9513 13381
14641	0	0	Ki67+	 9516 13321
14642	0	0	Ki67+	 9518 13544
14643	0	0	Ki67+	 9518 13833
14644	0	0	Ki67+	 9519 13760
14645	0	0	Ki67+	 9523 13342
14646	0	0	Ki67+	 9525 13890
14647	0	0	Ki67+	 9526 13637
14648	0	0	Ki67+	 9528 13858
14649	0	0	Ki67+	 9532 13602
14650	0	0	Ki67+	 9534 13960
14651	0	0	Ki67+	 9536 13688
14652	0	0	Ki67+	 9536 13826
14653	0	0	Ki67+	 9541 13728
14654	0	0	Ki67+	 9550 13661
14655	0	0	Ki67+	 9554 13387
14656	0	0	Ki67+	 9559 13307
14657	0	0	Ki67+	 9562 13588
14658	0	0	Ki67+	 9563 13360
14659	0	0	Ki67+	 9563 13716
14660	0	0	Ki67+	 9565 14026
14661	0	0	Ki67+	 9565 14055
14662	0	0	Ki67+	 9566 13931
14663	0	0	Ki67+	 9573 13656
14664	0	0	Ki67+	 9574 13679
14665	0	0	Ki67+	 9576 13696
14666	0	0	Ki67+	 9576 13971
14667	0	0	Ki67+	 9577 13633
14668	0	0	Ki67+	 9595 13933
14669	0	0	Ki67+	 9596 13659
14670	0	0	Ki67+	 9607 13989
14671	0	0	Ki67+	 9618 13783
14672	0	0	Ki67+	 9633 13777
14673	0	0	Ki67+	 9640 13759
14674	0	0	Ki67+	 9645 13825
14675	0	0	Ki67+	 9655 13717
14676	0	0	Ki67+	 9659 13810
14677	0	0	Ki67+	 9661 13994
14678	0	0	Ki67+	 9662 13383
14679	0	0	Ki67+	 9664 14027
14680	0	0	Ki67+	 9666 13702
14681	0	0	Ki67+	 9672 13761
14682	0	0	Ki67+	 9678 14065
14683	0	0	Ki67+	 9679 13954
14684	0	0	Ki67+	 9680 14027
14685	0	0	Ki67+	 9681 13685
14686	0	0	Ki67+	 9686 13606
14687	0	0	Ki67+	 9691 13746
14688	0	0	Ki67+	 9691 13989
14689	0	0	Ki67+	 9692 14022
14690	0	0	Ki67+	 9699 13290
14691	0	0	Ki67+	 9703 13806
14692	0	0	Ki67+	 9707 13794
14693	0	0	Ki67+	 9712 13589
14694	0	0	Ki67+	 9717 14013
14695	0	0	Ki67+	 9726 13554
14696	0	0	Ki67+	 9731 13816
[truncated: 1,943,985 more chars]
