# Supplementary material for: Data-Driven Discovery of Immune Contexture Biomarkers
Source: Front Oncol. 2018 Dec 18;8:627. doi: 10.3389/fonc.2018.00627 (PMC6305402; doi:10.3389/fonc.2018.00627)
Supplement: Data Sheet 5.zip — MSI/MSS dataset, part 3/3. [file Data_Sheet_5.zip › MSIMSSDataset/89912_ImageObjects.txt]

barcode_target	F16-000148-1 [5 channels]
barcode_origin	0
workflow_target	CD8-CD3-CD4-Ki67-DAPI_generic.wsa 
workflow_target_version	 build f14999727a346af05f524693b44526002539cc76, workflows f149997 2016-05-23 with local changes
workflow_origin	0
workflow_origin_version	0
iH	51824
iW	81056
user	txdsapps
hostname	RPZMB000021

1	0	0	Ki67+	 7192 29507
2	0	0	Ki67+	 7215 29467
3	0	0	Ki67+	 7641 29392
4	0	0	Ki67+	 7743 28965
5	0	0	Ki67+	 7833 28942
6	0	0	Ki67+	 7836 28998
7	0	0	Ki67+	 7865 28926
8	0	0	Ki67+	 7887 28975
9	0	0	Ki67+	 7891 29249
10	0	0	Ki67+	 7926 29044
11	0	0	Ki67+	 7933 29036
12	0	0	Ki67+	 7509 29903
13	0	0	Ki67+	 7534 30375
14	0	0	Ki67+	 7728 30049
15	0	0	Ki67+	 7738 30062
16	0	0	Ki67+	 7842 29735
17	0	0	Ki67+	 7899 30149
18	0	0	Ki67+	 7907 30142
19	0	0	Ki67+	 7940 30090
20	0	0	Ki67+	 7231 30438
21	0	0	Ki67+	 7414 30998
22	0	0	Ki67+	 7429 30863
23	0	0	Ki67+	 7473 30863
24	0	0	Ki67+	 7493 30974
25	0	0	Ki67+	 7504 30975
26	0	0	Ki67+	 7512 30989
27	0	0	Ki67+	 7512 31008
28	0	0	Ki67+	 7527 30845
29	0	0	Ki67+	 7534 31022
30	0	0	Ki67+	 7540 30999
31	0	0	Ki67+	 7547 30927
32	0	0	Ki67+	 7550 30889
33	0	0	Ki67+	 7560 30414
34	0	0	Ki67+	 7567 30941
35	0	0	Ki67+	 7575 30996
36	0	0	Ki67+	 7581 30964
37	0	0	Ki67+	 7600 31120
38	0	0	Ki67+	 7605 31039
39	0	0	Ki67+	 7617 31034
40	0	0	Ki67+	 7619 31115
41	0	0	Ki67+	 7639 31068
42	0	0	Ki67+	 7685 31111
43	0	0	Ki67+	 7698 31099
44	0	0	Ki67+	 7710 31128
45	0	0	Ki67+	 7711 31089
46	0	0	Ki67+	 7713 30482
47	0	0	Ki67+	 7713 30978
48	0	0	Ki67+	 7719 31073
49	0	0	Ki67+	 7721 31012
50	0	0	Ki67+	 7724 31100
51	0	0	Ki67+	 7731 31025
52	0	0	Ki67+	 7735 31120
53	0	0	Ki67+	 7736 31105
54	0	0	Ki67+	 7737 31065
55	0	0	Ki67+	 7737 31093
56	0	0	Ki67+	 7741 31133
57	0	0	Ki67+	 7763 30967
58	0	0	Ki67+	 7767 30987
59	0	0	Ki67+	 7774 31078
60	0	0	Ki67+	 7774 31161
61	0	0	Ki67+	 7778 30970
62	0	0	Ki67+	 7783 31003
63	0	0	Ki67+	 7784 30986
64	0	0	Ki67+	 7798 31121
65	0	0	Ki67+	 7801 31100
66	0	0	Ki67+	 7808 31073
67	0	0	Ki67+	 7818 31124
68	0	0	Ki67+	 7821 31102
69	0	0	Ki67+	 7831 31061
70	0	0	Ki67+	 7837 31142
71	0	0	Ki67+	 7862 31192
72	0	0	Ki67+	 7884 31137
73	0	0	Ki67+	 7899 31171
74	0	0	Ki67+	 7899 31186
75	0	0	Ki67+	 7924 30487
76	0	0	Ki67+	 7424 31261
77	0	0	Ki67+	 7443 31280
78	0	0	Ki67+	 7451 31289
79	0	0	Ki67+	 7500 31319
80	0	0	Ki67+	 7547 31340
81	0	0	Ki67+	 7566 31310
82	0	0	Ki67+	 7606 31327
83	0	0	Ki67+	 7610 31709
84	0	0	Ki67+	 7627 31339
85	0	0	Ki67+	 7643 31639
86	0	0	Ki67+	 7700 31529
87	0	0	Ki67+	 7757 31515
88	0	0	Ki67+	 7765 31526
89	0	0	Ki67+	 7799 31482
90	0	0	Ki67+	 7809 31544
91	0	0	Ki67+	 7813 31594
92	0	0	Ki67+	 7864 31718
93	0	0	Ki67+	 7872 31746
94	0	0	Ki67+	 7873 31210
95	0	0	Ki67+	 7896 31718
96	0	0	Ki67+	 7919 31215
97	0	0	Ki67+	 8619 22688
98	0	0	Ki67+	 8631 22699
99	0	0	Ki67+	 8654 22968
100	0	0	Ki67+	 8697 22714
101	0	0	Ki67+	 8062 23968
102	0	0	Ki67+	 8073 23947
103	0	0	Ki67+	 8086 23961
104	0	0	Ki67+	 8095 23924
105	0	0	Ki67+	 8193 23709
106	0	0	Ki67+	 8253 23837
107	0	0	Ki67+	 8270 23674
108	0	0	Ki67+	 8312 23266
109	0	0	Ki67+	 8317 23878
110	0	0	Ki67+	 8332 23917
111	0	0	Ki67+	 8333 23895
112	0	0	Ki67+	 8335 23251
113	0	0	Ki67+	 8339 23831
114	0	0	Ki67+	 8344 23915
115	0	0	Ki67+	 8354 23841
116	0	0	Ki67+	 8371 23890
117	0	0	Ki67+	 8374 23919
118	0	0	Ki67+	 8378 23388
119	0	0	Ki67+	 8380 23801
120	0	0	Ki67+	 8426 23924
121	0	0	Ki67+	 8436 23844
122	0	0	Ki67+	 8439 23600
123	0	0	Ki67+	 8441 23759
124	0	0	Ki67+	 8451 23827
125	0	0	Ki67+	 8471 23844
126	0	0	Ki67+	 8479 23511
127	0	0	Ki67+	 8500 23517
128	0	0	Ki67+	 8553 23947
129	0	0	Ki67+	 8578 23806
130	0	0	Ki67+	 8679 23909
131	0	0	Ki67+	 8685 23953
132	0	0	Ki67+	 8694 23978
133	0	0	Ki67+	 8721 23789
134	0	0	Ki67+	 8736 23706
135	0	0	Ki67+	 8122 24208
136	0	0	Ki67+	 8196 24365
137	0	0	Ki67+	 8199 24338
138	0	0	Ki67+	 8205 24291
139	0	0	Ki67+	 8225 24565
140	0	0	Ki67+	 8233 24403
141	0	0	Ki67+	 8241 24321
142	0	0	Ki67+	 8270 24249
143	0	0	Ki67+	 8270 24604
144	0	0	Ki67+	 8278 24381
145	0	0	Ki67+	 8280 24345
146	0	0	Ki67+	 8325 24029
147	0	0	Ki67+	 8504 24751
148	0	0	Ki67+	 8507 24488
149	0	0	Ki67+	 8551 24668
150	0	0	Ki67+	 8639 24710
151	0	0	Ki67+	 8645 24573
152	0	0	Ki67+	 8670 24189
153	0	0	Ki67+	 8671 24376
154	0	0	Ki67+	 8675 24204
155	0	0	Ki67+	 8676 24604
156	0	0	Ki67+	 8679 24105
157	0	0	Ki67+	 8690 24288
158	0	0	Ki67+	 8691 24113
159	0	0	Ki67+	 8707 24104
160	0	0	Ki67+	 8707 24632
161	0	0	Ki67+	 8708 24075
162	0	0	Ki67+	 8708 24232
163	0	0	Ki67+	 8715 24177
164	0	0	Ki67+	 8740 24043
165	0	0	Ki67+	 8749 24067
166	0	0	Ki67+	 8002 25034
167	0	0	Ki67+	 8135 25190
168	0	0	Ki67+	 8237 25358
169	0	0	Ki67+	 8368 24813
170	0	0	Ki67+	 8567 25171
171	0	0	Ki67+	 8577 25211
172	0	0	Ki67+	 8587 25291
173	0	0	Ki67+	 8600 25259
174	0	0	Ki67+	 8605 25278
175	0	0	Ki67+	 8612 25270
176	0	0	Ki67+	 8614 25328
177	0	0	Ki67+	 8620 25125
178	0	0	Ki67+	 8622 25304
179	0	0	Ki67+	 8648 25285
180	0	0	Ki67+	 8667 25265
181	0	0	Ki67+	 8683 25227
182	0	0	Ki67+	 8685 25325
183	0	0	Ki67+	 8694 25269
184	0	0	Ki67+	 8709 25210
185	0	0	Ki67+	 8712 25179
186	0	0	Ki67+	 8721 25274
187	0	0	Ki67+	 8724 25209
188	0	0	Ki67+	 8587 25627
189	0	0	Ki67+	 8593 25958
190	0	0	Ki67+	 8598 25606
191	0	0	Ki67+	 8605 25966
192	0	0	Ki67+	 8620 25971
193	0	0	Ki67+	 8746 25740
194	0	0	Ki67+	 7978 29032
195	0	0	Ki67+	 8022 29028
196	0	0	Ki67+	 8051 29131
197	0	0	Ki67+	 8062 29042
198	0	0	Ki67+	 8064 28737
199	0	0	Ki67+	 8072 29130
200	0	0	Ki67+	 8085 28842
201	0	0	Ki67+	 8098 29262
202	0	0	Ki67+	 8110 28838
203	0	0	Ki67+	 8127 29201
204	0	0	Ki67+	 8161 28625
205	0	0	Ki67+	 8179 28755
206	0	0	Ki67+	 8188 28620
207	0	0	Ki67+	 8195 28745
208	0	0	Ki67+	 8205 29237
209	0	0	Ki67+	 8218 28578
210	0	0	Ki67+	 8220 28714
211	0	0	Ki67+	 8220 29224
212	0	0	Ki67+	 8223 29156
213	0	0	Ki67+	 8229 28765
214	0	0	Ki67+	 8232 29247
215	0	0	Ki67+	 8241 28790
216	0	0	Ki67+	 8243 28599
217	0	0	Ki67+	 8247 28839
218	0	0	Ki67+	 8250 28750
219	0	0	Ki67+	 8255 28600
220	0	0	Ki67+	 8258 28731
221	0	0	Ki67+	 8262 28816
222	0	0	Ki67+	 8266 28689
223	0	0	Ki67+	 8267 28747
224	0	0	Ki67+	 8281 28807
225	0	0	Ki67+	 8286 29109
226	0	0	Ki67+	 8294 28617
227	0	0	Ki67+	 8295 28587
228	0	0	Ki67+	 8300 28728
229	0	0	Ki67+	 8308 28823
230	0	0	Ki67+	 8309 28616
231	0	0	Ki67+	 8309 28848
232	0	0	Ki67+	 8314 29254
233	0	0	Ki67+	 8316 28807
234	0	0	Ki67+	 8317 28837
235	0	0	Ki67+	 8327 28852
236	0	0	Ki67+	 8336 28583
237	0	0	Ki67+	 8337 28882
238	0	0	Ki67+	 8340 28678
239	0	0	Ki67+	 8342 28711
240	0	0	Ki67+	 8342 28810
241	0	0	Ki67+	 8345 28915
242	0	0	Ki67+	 8346 28754
243	0	0	Ki67+	 8347 28583
244	0	0	Ki67+	 8348 28622
245	0	0	Ki67+	 8351 29104
246	0	0	Ki67+	 8352 28786
247	0	0	Ki67+	 8356 28664
248	0	0	Ki67+	 8357 28928
249	0	0	Ki67+	 8362 28868
250	0	0	Ki67+	 8364 28618
251	0	0	Ki67+	 8368 28920
252	0	0	Ki67+	 8369 28815
253	0	0	Ki67+	 8374 28650
254	0	0	Ki67+	 8377 28746
255	0	0	Ki67+	 8385 28986
256	0	0	Ki67+	 8391 28699
257	0	0	Ki67+	 8394 28975
258	0	0	Ki67+	 8398 28742
259	0	0	Ki67+	 8398 28781
260	0	0	Ki67+	 8401 28597
261	0	0	Ki67+	 8402 28626
262	0	0	Ki67+	 8405 28962
263	0	0	Ki67+	 8408 28562
264	0	0	Ki67+	 8415 28736
265	0	0	Ki67+	 8417 29157
266	0	0	Ki67+	 8418 28877
267	0	0	Ki67+	 8428 29013
268	0	0	Ki67+	 8434 28724
269	0	0	Ki67+	 8440 28786
270	0	0	Ki67+	 8442 29023
271	0	0	Ki67+	 8443 28989
272	0	0	Ki67+	 8457 28782
273	0	0	Ki67+	 8460 28744
274	0	0	Ki67+	 8461 29026
275	0	0	Ki67+	 8470 29010
276	0	0	Ki67+	 8479 28696
277	0	0	Ki67+	 8481 28935
278	0	0	Ki67+	 8484 28665
279	0	0	Ki67+	 8513 28992
280	0	0	Ki67+	 8515 28967
281	0	0	Ki67+	 8524 28516
282	0	0	Ki67+	 8526 28603
283	0	0	Ki67+	 8528 28927
284	0	0	Ki67+	 8538 29251
285	0	0	Ki67+	 8542 28914
286	0	0	Ki67+	 8542 29115
287	0	0	Ki67+	 8545 29146
288	0	0	Ki67+	 8561 29030
289	0	0	Ki67+	 8570 28919
290	0	0	Ki67+	 8571 29127
291	0	0	Ki67+	 8581 29032
292	0	0	Ki67+	 8585 29183
293	0	0	Ki67+	 8587 29206
294	0	0	Ki67+	 8604 29170
295	0	0	Ki67+	 8611 28990
296	0	0	Ki67+	 8614 29199
297	0	0	Ki67+	 8615 28959
298	0	0	Ki67+	 8619 29241
299	0	0	Ki67+	 8626 28873
300	0	0	Ki67+	 8648 29167
301	0	0	Ki67+	 8726 29087
302	0	0	Ki67+	 8734 29113
303	0	0	Ki67+	 8743 29082
304	0	0	Ki67+	 8743 29144
305	0	0	Ki67+	 8750 29111
306	0	0	Ki67+	 7980 29756
307	0	0	Ki67+	 7996 29866
308	0	0	Ki67+	 8041 29341
309	0	0	Ki67+	 8044 29424
310	0	0	Ki67+	 8046 29457
311	0	0	Ki67+	 8053 29336
312	0	0	Ki67+	 8054 29474
313	0	0	Ki67+	 8069 29947
314	0	0	Ki67+	 8078 29519
315	0	0	Ki67+	 8080 29958
316	0	0	Ki67+	 8082 29405
317	0	0	Ki67+	 8085 29347
318	0	0	Ki67+	 8087 29469
319	0	0	Ki67+	 8089 29551
320	0	0	Ki67+	 8092 29451
321	0	0	Ki67+	 8094 29461
322	0	0	Ki67+	 8108 29496
323	0	0	Ki67+	 8111 29526
324	0	0	Ki67+	 8113 29510
325	0	0	Ki67+	 8115 29318
326	0	0	Ki67+	 8115 29644
327	0	0	Ki67+	 8116 29575
328	0	0	Ki67+	 8118 29549
329	0	0	Ki67+	 8127 29539
330	0	0	Ki67+	 8157 29314
331	0	0	Ki67+	 8157 29536
332	0	0	Ki67+	 8163 29546
333	0	0	Ki67+	 8171 29360
334	0	0	Ki67+	 8174 29512
335	0	0	Ki67+	 8180 29589
336	0	0	Ki67+	 8182 29576
337	0	0	Ki67+	 8185 29292
338	0	0	Ki67+	 8194 29353
339	0	0	Ki67+	 8195 29581
340	0	0	Ki67+	 8196 29532
341	0	0	Ki67+	 8200 29278
342	0	0	Ki67+	 8206 29465
343	0	0	Ki67+	 8209 29599
344	0	0	Ki67+	 8210 29315
345	0	0	Ki67+	 8212 29406
346	0	0	Ki67+	 8221 29360
347	0	0	Ki67+	 8227 29635
348	0	0	Ki67+	 8234 29568
349	0	0	Ki67+	 8235 29439
350	0	0	Ki67+	 8238 29629
351	0	0	Ki67+	 8239 29617
352	0	0	Ki67+	 8245 29520
353	0	0	Ki67+	 8261 29277
354	0	0	Ki67+	 8261 29623
355	0	0	Ki67+	 8263 29309
356	0	0	Ki67+	 8270 29542
357	0	0	Ki67+	 8271 29577
358	0	0	Ki67+	 8272 29478
359	0	0	Ki67+	 8274 29396
360	0	0	Ki67+	 8282 29516
361	0	0	Ki67+	 8292 29313
362	0	0	Ki67+	 8306 29609
363	0	0	Ki67+	 8307 29599
364	0	0	Ki67+	 8308 29370
365	0	0	Ki67+	 8311 29569
366	0	0	Ki67+	 8313 29455
367	0	0	Ki67+	 8314 29331
368	0	0	Ki67+	 8314 29529
369	0	0	Ki67+	 8321 29556
370	0	0	Ki67+	 8327 29336
371	0	0	Ki67+	 8334 29300
372	0	0	Ki67+	 8335 29276
373	0	0	Ki67+	 8337 29719
374	0	0	Ki67+	 8341 29350
375	0	0	Ki67+	 8351 29711
376	0	0	Ki67+	 8354 29360
377	0	0	Ki67+	 8359 29386
378	0	0	Ki67+	 8364 29740
379	0	0	Ki67+	 8367 29666
380	0	0	Ki67+	 8367 29708
381	0	0	Ki67+	 8371 29397
382	0	0	Ki67+	 8372 29333
383	0	0	Ki67+	 8372 29688
384	0	0	Ki67+	 8376 29445
385	0	0	Ki67+	 8378 29730
386	0	0	Ki67+	 8387 29667
387	0	0	Ki67+	 8396 29547
388	0	0	Ki67+	 8404 29488
389	0	0	Ki67+	 8405 29832
390	0	0	Ki67+	 8414 29525
391	0	0	Ki67+	 8415 29495
392	0	0	Ki67+	 8418 29736
393	0	0	Ki67+	 8426 29638
394	0	0	Ki67+	 8442 29523
395	0	0	Ki67+	 8443 29872
396	0	0	Ki67+	 8452 29648
397	0	0	Ki67+	 8470 29946
398	0	0	Ki67+	 8471 29626
399	0	0	Ki67+	 8471 29891
400	0	0	Ki67+	 8486 29529
401	0	0	Ki67+	 8489 29630
402	0	0	Ki67+	 8490 29729
403	0	0	Ki67+	 8491 29857
404	0	0	Ki67+	 8498 29891
405	0	0	Ki67+	 8506 29657
406	0	0	Ki67+	 8516 29533
407	0	0	Ki67+	 8517 29546
408	0	0	Ki67+	 8517 29745
409	0	0	Ki67+	 8520 29592
410	0	0	Ki67+	 8526 29768
411	0	0	Ki67+	 8528 29702
412	0	0	Ki67+	 8530 29678
413	0	0	Ki67+	 8538 29797
414	0	0	Ki67+	 8541 29651
415	0	0	Ki67+	 8549 29566
416	0	0	Ki67+	 8549 29682
417	0	0	Ki67+	 8569 29611
418	0	0	Ki67+	 8569 29804
419	0	0	Ki67+	 8570 29643
420	0	0	Ki67+	 8570 29730
421	0	0	Ki67+	 8574 29665
422	0	0	Ki67+	 8579 29825
423	0	0	Ki67+	 8584 29265
424	0	0	Ki67+	 8584 29879
425	0	0	Ki67+	 8585 29640
426	0	0	Ki67+	 8588 29723
427	0	0	Ki67+	 8590 29798
428	0	0	Ki67+	 8595 29320
429	0	0	Ki67+	 8597 29833
430	0	0	Ki67+	 8602 29724
431	0	0	Ki67+	 8603 29740
432	0	0	Ki67+	 8605 29682
433	0	0	Ki67+	 8608 29659
434	0	0	Ki67+	 8609 29789
435	0	0	Ki67+	 8610 29318
436	0	0	Ki67+	 8621 29770
437	0	0	Ki67+	 8622 29738
438	0	0	Ki67+	 8625 29860
439	0	0	Ki67+	 8636 29771
440	0	0	Ki67+	 8636 29882
441	0	0	Ki67+	 8642 29846
442	0	0	Ki67+	 8643 29818
443	0	0	Ki67+	 8647 29761
444	0	0	Ki67+	 8661 29339
445	0	0	Ki67+	 8666 29324
446	0	0	Ki67+	 8691 29830
447	0	0	Ki67+	 8705 29975
448	0	0	Ki67+	 8709 29713
449	0	0	Ki67+	 8714 29349
450	0	0	Ki67+	 8723 29389
451	0	0	Ki67+	 8739 29680
452	0	0	Ki67+	 8747 29303
453	0	0	Ki67+	 8135 30254
454	0	0	Ki67+	 8143 30236
455	0	0	Ki67+	 8152 30250
456	0	0	Ki67+	 8169 30719
457	0	0	Ki67+	 8185 30361
458	0	0	Ki67+	 8568 30080
459	0	0	Ki67+	 8677 30649
460	0	0	Ki67+	 8682 30237
461	0	0	Ki67+	 8687 30426
462	0	0	Ki67+	 7964 31365
463	0	0	Ki67+	 7992 31540
464	0	0	Ki67+	 8006 31247
465	0	0	Ki67+	 8024 31555
466	0	0	Ki67+	 8025 31567
467	0	0	Ki67+	 8080 31633
468	0	0	Ki67+	 8232 31562
469	0	0	Ki67+	 8292 30891
470	0	0	Ki67+	 8348 31190
471	0	0	Ki67+	 8355 31205
472	0	0	Ki67+	 8651 31244
473	0	0	Ki67+	 7997 31750
474	0	0	Ki67+	 8041 31695
475	0	0	Ki67+	 8417 31887
476	0	0	Ki67+	 8440 31889
477	0	0	Ki67+	 8445 31866
478	0	0	Ki67+	 8573 31965
479	0	0	Ki67+	 8650 31949
480	0	0	Ki67+	 8661 31914
481	0	0	Ki67+	 8693 31947
482	0	0	Ki67+	 8708 31928
483	0	0	Ki67+	 8716 31877
484	0	0	Ki67+	 8732 31912
485	0	0	Ki67+	 8751 31865
486	0	0	Ki67+	 8953 21853
487	0	0	Ki67+	 8954 21816
488	0	0	Ki67+	 8986 21898
489	0	0	Ki67+	 9019 21756
490	0	0	Ki67+	 9056 21856
491	0	0	Ki67+	 9072 21842
492	0	0	Ki67+	 9078 21826
493	0	0	Ki67+	 9079 21749
494	0	0	Ki67+	 9108 21871
495	0	0	Ki67+	 9122 21787
496	0	0	Ki67+	 9127 21894
497	0	0	Ki67+	 9131 21808
498	0	0	Ki67+	 9208 21666
499	0	0	Ki67+	 9208 21866
500	0	0	Ki67+	 9222 21810
501	0	0	Ki67+	 9266 21754
502	0	0	Ki67+	 9282 21729
503	0	0	Ki67+	 9291 21601
504	0	0	Ki67+	 9293 21583
505	0	0	Ki67+	 9296 21669
506	0	0	Ki67+	 9305 21748
507	0	0	Ki67+	 9311 21699
508	0	0	Ki67+	 9318 21650
509	0	0	Ki67+	 9319 21609
510	0	0	Ki67+	 9323 21883
511	0	0	Ki67+	 9327 21569
512	0	0	Ki67+	 9343 21517
513	0	0	Ki67+	 9355 21766
514	0	0	Ki67+	 9361 21743
515	0	0	Ki67+	 9382 21568
516	0	0	Ki67+	 9392 21799
517	0	0	Ki67+	 9394 21467
518	0	0	Ki67+	 9398 21695
519	0	0	Ki67+	 9399 21765
520	0	0	Ki67+	 9400 21636
521	0	0	Ki67+	 9409 21591
522	0	0	Ki67+	 9424 21431
523	0	0	Ki67+	 9438 21554
524	0	0	Ki67+	 9444 21592
525	0	0	Ki67+	 9451 21403
526	0	0	Ki67+	 9453 21360
527	0	0	Ki67+	 9468 21845
528	0	0	Ki67+	 9482 21242
529	0	0	Ki67+	 9482 21725
530	0	0	Ki67+	 9484 21807
531	0	0	Ki67+	 9506 21887
532	0	0	Ki67+	 9507 21178
533	0	0	Ki67+	 9532 21486
534	0	0	Ki67+	 9533 21189
535	0	0	Ki67+	 9534 21360
536	0	0	Ki67+	 9544 21500
537	0	0	Ki67+	 9546 21855
538	0	0	Ki67+	 8785 22616
539	0	0	Ki67+	 8797 22638
540	0	0	Ki67+	 8819 22631
541	0	0	Ki67+	 8853 22664
542	0	0	Ki67+	 8872 22689
543	0	0	Ki67+	 8958 22278
544	0	0	Ki67+	 8966 22226
545	0	0	Ki67+	 8971 22116
546	0	0	Ki67+	 8973 21963
547	0	0	Ki67+	 8974 22210
548	0	0	Ki67+	 8975 21984
549	0	0	Ki67+	 8979 22047
550	0	0	Ki67+	 8979 22177
551	0	0	Ki67+	 9002 21977
552	0	0	Ki67+	 9017 21920
553	0	0	Ki67+	 9068 21952
554	0	0	Ki67+	 9096 21993
555	0	0	Ki67+	 9125 21959
556	0	0	Ki67+	 9297 22119
557	0	0	Ki67+	 9349 22196
558	0	0	Ki67+	 9362 22032
559	0	0	Ki67+	 9398 22078
560	0	0	Ki67+	 9431 22062
561	0	0	Ki67+	 9449 22114
562	0	0	Ki67+	 9497 21914
563	0	0	Ki67+	 9549 22273
564	0	0	Ki67+	 8798 22783
565	0	0	Ki67+	 8808 22843
566	0	0	Ki67+	 8832 22933
567	0	0	Ki67+	 8843 22878
568	0	0	Ki67+	 8859 22849
569	0	0	Ki67+	 8882 22829
570	0	0	Ki67+	 8889 22876
571	0	0	Ki67+	 8924 23002
572	0	0	Ki67+	 8930 23173
573	0	0	Ki67+	 9008 23333
574	0	0	Ki67+	 9011 23285
575	0	0	Ki67+	 9011 23358
576	0	0	Ki67+	 9015 23398
577	0	0	Ki67+	 9032 23385
578	0	0	Ki67+	 9044 23442
579	0	0	Ki67+	 9085 23462
580	0	0	Ki67+	 9095 23388
581	0	0	Ki67+	 9097 23328
582	0	0	Ki67+	 9106 23337
583	0	0	Ki67+	 9107 23436
584	0	0	Ki67+	 9147 23312
585	0	0	Ki67+	 9156 23221
586	0	0	Ki67+	 9168 23381
587	0	0	Ki67+	 9170 23357
588	0	0	Ki67+	 9170 23452
589	0	0	Ki67+	 9174 23341
590	0	0	Ki67+	 9180 23371
591	0	0	Ki67+	 9194 23236
592	0	0	Ki67+	 9195 23219
593	0	0	Ki67+	 9196 23345
594	0	0	Ki67+	 9197 23464
595	0	0	Ki67+	 9200 23451
596	0	0	Ki67+	 9206 23185
597	0	0	Ki67+	 9220 23089
598	0	0	Ki67+	 9234 23105
599	0	0	Ki67+	 9237 23062
600	0	0	Ki67+	 9238 23403
601	0	0	Ki67+	 9244 23090
602	0	0	Ki67+	 9322 23056
603	0	0	Ki67+	 9323 23073
604	0	0	Ki67+	 9323 23268
605	0	0	Ki67+	 9336 23086
606	0	0	Ki67+	 9353 22997
607	0	0	Ki67+	 9373 23039
608	0	0	Ki67+	 9393 23050
609	0	0	Ki67+	 9405 22968
610	0	0	Ki67+	 9405 23037
611	0	0	Ki67+	 9410 22983
612	0	0	Ki67+	 9498 23262
613	0	0	Ki67+	 8775 24035
614	0	0	Ki67+	 8787 24200
615	0	0	Ki67+	 8799 23978
616	0	0	Ki67+	 8815 23944
617	0	0	Ki67+	 8824 23913
618	0	0	Ki67+	 8828 23940
619	0	0	Ki67+	 8830 23903
620	0	0	Ki67+	 8838 23930
621	0	0	Ki67+	 8842 24067
622	0	0	Ki67+	 8849 24090
623	0	0	Ki67+	 8861 24106
624	0	0	Ki67+	 8862 23905
625	0	0	Ki67+	 8871 23916
626	0	0	Ki67+	 8878 23880
627	0	0	Ki67+	 8896 23898
628	0	0	Ki67+	 8897 23925
629	0	0	Ki67+	 8904 23801
630	0	0	Ki67+	 8904 23846
631	0	0	Ki67+	 8911 23878
632	0	0	Ki67+	 8923 23800
633	0	0	Ki67+	 8938 23842
634	0	0	Ki67+	 8956 23864
635	0	0	Ki67+	 8971 24288
636	0	0	Ki67+	 8979 23830
637	0	0	Ki67+	 8990 24118
638	0	0	Ki67+	 8996 23743
639	0	0	Ki67+	 9029 23938
640	0	0	Ki67+	 9032 24225
641	0	0	Ki67+	 9060 24231
642	0	0	Ki67+	 9069 24178
643	0	0	Ki67+	 9070 24152
644	0	0	Ki67+	 9071 24128
645	0	0	Ki67+	 9079 23999
646	0	0	Ki67+	 9080 23983
647	0	0	Ki67+	 9080 24202
648	0	0	Ki67+	 9091 24303
649	0	0	Ki67+	 9092 23827
650	0	0	Ki67+	 9092 24220
651	0	0	Ki67+	 9095 24000
652	0	0	Ki67+	 9096 24038
653	0	0	Ki67+	 9103 23879
654	0	0	Ki67+	 9104 23957
655	0	0	Ki67+	 9104 24118
656	0	0	Ki67+	 9106 24091
657	0	0	Ki67+	 9108 24280
658	0	0	Ki67+	 9110 23783
659	0	0	Ki67+	 9112 23983
660	0	0	Ki67+	 9114 23713
661	0	0	Ki67+	 9114 24153
662	0	0	Ki67+	 9115 24228
663	0	0	Ki67+	 9118 23862
664	0	0	Ki67+	 9120 23897
665	0	0	Ki67+	 9121 23929
666	0	0	Ki67+	 9122 24009
667	0	0	Ki67+	 9123 23908
668	0	0	Ki67+	 9124 24033
669	0	0	Ki67+	 9125 24185
670	0	0	Ki67+	 9130 23740
671	0	0	Ki67+	 9131 23814
672	0	0	Ki67+	 9131 23949
673	0	0	Ki67+	 9133 24267
674	0	0	Ki67+	 9134 23989
675	0	0	Ki67+	 9137 24053
676	0	0	Ki67+	 9141 24260
677	0	0	Ki67+	 9142 23777
678	0	0	Ki67+	 9145 24114
679	0	0	Ki67+	 9146 24087
680	0	0	Ki67+	 9150 23858
681	0	0	Ki67+	 9151 23898
682	0	0	Ki67+	 9153 23802
683	0	0	Ki67+	 9153 24173
684	0	0	Ki67+	 9153 24198
685	0	0	Ki67+	 9154 24221
686	0	0	Ki67+	 9158 23664
687	0	0	Ki67+	 9158 24248
688	0	0	Ki67+	 9162 24139
689	0	0	Ki67+	 9164 23983
690	0	0	Ki67+	 9166 23764
691	0	0	Ki67+	 9168 24061
692	0	0	Ki67+	 9169 23809
693	0	0	Ki67+	 9170 24022
694	0	0	Ki67+	 9170 24298
695	0	0	Ki67+	 9173 24232
696	0	0	Ki67+	 9174 24248
697	0	0	Ki67+	 9177 24075
698	0	0	Ki67+	 9178 23869
699	0	0	Ki67+	 9182 23973
700	0	0	Ki67+	 9185 24164
701	0	0	Ki67+	 9191 23790
702	0	0	Ki67+	 9191 24294
703	0	0	Ki67+	 9192 23895
704	0	0	Ki67+	 9192 24146
705	0	0	Ki67+	 9202 24032
706	0	0	Ki67+	 9209 24071
707	0	0	Ki67+	 9210 23864
708	0	0	Ki67+	 9228 23915
709	0	0	Ki67+	 9386 23919
710	0	0	Ki67+	 9467 24088
711	0	0	Ki67+	 9473 24007
712	0	0	Ki67+	 9475 23896
713	0	0	Ki67+	 9486 23785
714	0	0	Ki67+	 9486 23977
715	0	0	Ki67+	 9492 23803
716	0	0	Ki67+	 9494 24088
717	0	0	Ki67+	 9504 24020
718	0	0	Ki67+	 9508 24210
719	0	0	Ki67+	 9513 24055
720	0	0	Ki67+	 9524 23745
721	0	0	Ki67+	 9528 24211
722	0	0	Ki67+	 9538 23892
723	0	0	Ki67+	 9539 23746
724	0	0	Ki67+	 9542 24086
725	0	0	Ki67+	 8761 24722
726	0	0	Ki67+	 8768 25044
727	0	0	Ki67+	 8769 24944
728	0	0	Ki67+	 8773 24712
729	0	0	Ki67+	 8805 25042
730	0	0	Ki67+	 8806 24816
731	0	0	Ki67+	 8807 24940
732	0	0	Ki67+	 8809 25067
733	0	0	Ki67+	 8814 24506
734	0	0	Ki67+	 8815 24449
735	0	0	Ki67+	 8815 25076
736	0	0	Ki67+	 8819 24786
737	0	0	Ki67+	 8836 24594
738	0	0	Ki67+	 8837 25034
739	0	0	Ki67+	 8838 24469
740	0	0	Ki67+	 8843 24450
741	0	0	Ki67+	 8843 24573
742	0	0	Ki67+	 8848 24343
743	0	0	Ki67+	 8858 24397
744	0	0	Ki67+	 8872 24362
745	0	0	Ki67+	 8888 24324
746	0	0	Ki67+	 8902 24400
747	0	0	Ki67+	 8906 24317
748	0	0	Ki67+	 8906 24802
749	0	0	Ki67+	 8910 24355
750	0	0	Ki67+	 8912 24461
751	0	0	Ki67+	 8914 24561
752	0	0	Ki67+	 8921 24599
753	0	0	Ki67+	 8926 24495
754	0	0	Ki67+	 8928 24769
755	0	0	Ki67+	 8931 24707
756	0	0	Ki67+	 8932 24473
757	0	0	Ki67+	 8934 24740
758	0	0	Ki67+	 8935 24662
759	0	0	Ki67+	 8937 24421
760	0	0	Ki67+	 8938 24631
761	0	0	Ki67+	 8943 24535
762	0	0	Ki67+	 8944 24575
763	0	0	Ki67+	 8946 24407
764	0	0	Ki67+	 8947 24441
765	0	0	Ki67+	 8947 24608
766	0	0	Ki67+	 8948 24497
767	0	0	Ki67+	 8951 24963
768	0	0	Ki67+	 8956 25027
769	0	0	Ki67+	 8957 24693
770	0	0	Ki67+	 8959 24802
771	0	0	Ki67+	 8962 24321
772	0	0	Ki67+	 8969 24546
773	0	0	Ki67+	 8970 24453
774	0	0	Ki67+	 8970 24722
775	0	0	Ki67+	 8972 25023
776	0	0	Ki67+	 8975 24615
777	0	0	Ki67+	 8977 24936
778	0	0	Ki67+	 8979 24484
779	0	0	Ki67+	 8980 24531
780	0	0	Ki67+	 8983 24573
781	0	0	Ki67+	 8984 25029
782	0	0	Ki67+	 8986 24882
783	0	0	Ki67+	 8991 24976
784	0	0	Ki67+	 8994 24345
785	0	0	Ki67+	 8995 24837
786	0	0	Ki67+	 8996 24462
787	0	0	Ki67+	 8996 24552
788	0	0	Ki67+	 9000 24413
789	0	0	Ki67+	 9002 24536
790	0	0	Ki67+	 9002 24999
791	0	0	Ki67+	 9004 25021
792	0	0	Ki67+	 9005 24368
793	0	0	Ki67+	 9008 24596
794	0	0	Ki67+	 9012 24472
795	0	0	Ki67+	 9022 24422
796	0	0	Ki67+	 9025 24532
797	0	0	Ki67+	 9027 24499
798	0	0	Ki67+	 9028 25080
799	0	0	Ki67+	 9033 24457
800	0	0	Ki67+	 9034 24634
801	0	0	Ki67+	 9035 24957
802	0	0	Ki67+	 9041 24387
803	0	0	Ki67+	 9045 24579
804	0	0	Ki67+	 9048 24400
805	0	0	Ki67+	 9060 25069
806	0	0	Ki67+	 9064 24440
807	0	0	Ki67+	 9075 24378
808	0	0	Ki67+	 9086 25025
809	0	0	Ki67+	 9096 24410
810	0	0	Ki67+	 9097 25057
811	0	0	Ki67+	 9099 24371
812	0	0	Ki67+	 9102 25070
813	0	0	Ki67+	 9108 25006
814	0	0	Ki67+	 9113 24351
815	0	0	Ki67+	 9120 25062
816	0	0	Ki67+	 9121 24964
817	0	0	Ki67+	 9128 24589
818	0	0	Ki67+	 9131 24950
819	0	0	Ki67+	 9131 25092
820	0	0	Ki67+	 9136 24868
821	0	0	Ki67+	 9138 24983
822	0	0	Ki67+	 9139 24414
823	0	0	Ki67+	 9143 24383
824	0	0	Ki67+	 9148 24626
825	0	0	Ki67+	 9149 24785
826	0	0	Ki67+	 9153 25068
827	0	0	Ki67+	 9155 24687
828	0	0	Ki67+	 9155 25014
829	0	0	Ki67+	 9161 24574
830	0	0	Ki67+	 9162 24948
831	0	0	Ki67+	 9168 24637
832	0	0	Ki67+	 9169 24417
833	0	0	Ki67+	 9172 24401
834	0	0	Ki67+	 9177 24311
835	0	0	Ki67+	 9180 24364
836	0	0	Ki67+	 9184 24739
837	0	0	Ki67+	 9185 24704
838	0	0	Ki67+	 9190 24552
839	0	0	Ki67+	 9202 24653
840	0	0	Ki67+	 9203 24397
841	0	0	Ki67+	 9204 24584
842	0	0	Ki67+	 9205 24338
843	0	0	Ki67+	 9206 24378
844	0	0	Ki67+	 9220 24386
845	0	0	Ki67+	 9222 24632
846	0	0	Ki67+	 9228 24654
847	0	0	Ki67+	 9235 24598
848	0	0	Ki67+	 9239 24737
849	0	0	Ki67+	 9246 24464
850	0	0	Ki67+	 9246 24568
851	0	0	Ki67+	 9246 24656
852	0	0	Ki67+	 9275 24600
853	0	0	Ki67+	 9283 24470
854	0	0	Ki67+	 9285 24568
855	0	0	Ki67+	 9286 24628
856	0	0	Ki67+	 9294 24716
857	0	0	Ki67+	 9297 24609
858	0	0	Ki67+	 9299 24586
859	0	0	Ki67+	 9330 25052
860	0	0	Ki67+	 9389 24725
861	0	0	Ki67+	 9462 24970
862	0	0	Ki67+	 9467 24528
863	0	0	Ki67+	 9484 25100
864	0	0	Ki67+	 9503 25103
865	0	0	Ki67+	 9518 24772
866	0	0	Ki67+	 9521 24993
867	0	0	Ki67+	 9524 24320
868	0	0	Ki67+	 9539 24516
869	0	0	Ki67+	 9539 24902
870	0	0	Ki67+	 8811 25118
871	0	0	Ki67+	 8819 25155
872	0	0	Ki67+	 8835 25147
873	0	0	Ki67+	 8844 25178
874	0	0	Ki67+	 8875 25187
875	0	0	Ki67+	 8875 25585
876	0	0	Ki67+	 8878 25163
877	0	0	Ki67+	 8899 25216
878	0	0	Ki67+	 8902 25180
879	0	0	Ki67+	 8933 25196
880	0	0	Ki67+	 8983 25251
881	0	0	Ki67+	 8988 25187
882	0	0	Ki67+	 8994 25280
883	0	0	Ki67+	 9005 25213
884	0	0	Ki67+	 9018 25176
885	0	0	Ki67+	 9022 25111
886	0	0	Ki67+	 9028 25294
887	0	0	Ki67+	 9031 25268
888	0	0	Ki67+	 9056 25277
889	0	0	Ki67+	 9074 25133
890	0	0	Ki67+	 9089 25573
891	0	0	Ki67+	 9103 25118
892	0	0	Ki67+	 9119 25118
893	0	0	Ki67+	 9122 25239
894	0	0	Ki67+	 9132 25146
895	0	0	Ki67+	 9142 25125
896	0	0	Ki67+	 9158 25115
897	0	0	Ki67+	 9159 25174
898	0	0	Ki67+	 9169 25262
899	0	0	Ki67+	 9172 25141
900	0	0	Ki67+	 9184 25302
901	0	0	Ki67+	 9188 25244
902	0	0	Ki67+	 9191 25124
903	0	0	Ki67+	 9193 25167
904	0	0	Ki67+	 9199 25184
905	0	0	Ki67+	 9199 25242
906	0	0	Ki67+	 9262 25315
907	0	0	Ki67+	 9269 25402
908	0	0	Ki67+	 9317 25327
909	0	0	Ki67+	 9327 25294
910	0	0	Ki67+	 9488 25123
911	0	0	Ki67+	 9498 25720
912	0	0	Ki67+	 9506 25294
913	0	0	Ki67+	 9506 25707
914	0	0	Ki67+	 9515 25225
915	0	0	Ki67+	 9516 25115
916	0	0	Ki67+	 9519 25260
917	0	0	Ki67+	 9531 25132
918	0	0	Ki67+	 9541 25321
919	0	0	Ki67+	 9544 25359
920	0	0	Ki67+	 9547 25279
921	0	0	Ki67+	 9550 25336
922	0	0	Ki67+	 8845 26061
923	0	0	Ki67+	 8852 26080
924	0	0	Ki67+	 8992 26297
925	0	0	Ki67+	 9130 26208
926	0	0	Ki67+	 9136 26227
927	0	0	Ki67+	 9156 26201
928	0	0	Ki67+	 9160 26217
929	0	0	Ki67+	 9214 26240
930	0	0	Ki67+	 9495 26697
931	0	0	Ki67+	 9526 26484
932	0	0	Ki67+	 8763 28984
933	0	0	Ki67+	 8773 29015
934	0	0	Ki67+	 8786 29083
935	0	0	Ki67+	 8797 28924
936	0	0	Ki67+	 8799 29038
937	0	0	Ki67+	 8803 29089
938	0	0	Ki67+	 8813 29045
939	0	0	Ki67+	 8842 28888
940	0	0	Ki67+	 8843 28908
941	0	0	Ki67+	 8876 28908
942	0	0	Ki67+	 8899 28857
943	0	0	Ki67+	 8904 29102
944	0	0	Ki67+	 8907 28792
945	0	0	Ki67+	 8931 29062
946	0	0	Ki67+	 8932 28821
947	0	0	Ki67+	 8933 28775
948	0	0	Ki67+	 9042 28868
949	0	0	Ki67+	 9047 28821
950	0	0	Ki67+	 9055 28837
951	0	0	Ki67+	 9058 28869
952	0	0	Ki67+	 9099 28827
953	0	0	Ki67+	 9102 28385
954	0	0	Ki67+	 9143 28322
955	0	0	Ki67+	 9147 28470
956	0	0	Ki67+	 9158 28915
957	0	0	Ki67+	 9168 28937
958	0	0	Ki67+	 9171 28972
959	0	0	Ki67+	 9172 28899
960	0	0	Ki67+	 9177 28920
961	0	0	Ki67+	 9182 28958
962	0	0	Ki67+	 9187 28970
963	0	0	Ki67+	 9197 29021
964	0	0	Ki67+	 9202 28979
965	0	0	Ki67+	 9203 28676
966	0	0	Ki67+	 9204 28923
967	0	0	Ki67+	 9206 28405
968	0	0	Ki67+	 9215 28965
969	0	0	Ki67+	 9215 29009
970	0	0	Ki67+	 9216 28702
971	0	0	Ki67+	 9221 29025
972	0	0	Ki67+	 9222 28978
973	0	0	Ki67+	 9227 28957
974	0	0	Ki67+	 9235 28971
975	0	0	Ki67+	 9290 28596
976	0	0	Ki67+	 9311 28535
977	0	0	Ki67+	 9312 28516
978	0	0	Ki67+	 9349 28496
979	0	0	Ki67+	 9384 28661
980	0	0	Ki67+	 9437 29050
981	0	0	Ki67+	 9464 28728
982	0	0	Ki67+	 9482 28587
983	0	0	Ki67+	 9511 28619
984	0	0	Ki67+	 9516 28703
985	0	0	Ki67+	 9516 28733
986	0	0	Ki67+	 9544 28694
987	0	0	Ki67+	 8767 29176
988	0	0	Ki67+	 8785 29266
989	0	0	Ki67+	 8790 29138
990	0	0	Ki67+	 8793 29292
991	0	0	Ki67+	 8795 29122
992	0	0	Ki67+	 8803 29172
993	0	0	Ki67+	 8823 29113
994	0	0	Ki67+	 8826 29214
995	0	0	Ki67+	 8832 29668
996	0	0	Ki67+	 8835 29158
997	0	0	Ki67+	 8838 29338
998	0	0	Ki67+	 8859 29164
999	0	0	Ki67+	 8890 29546
1000	0	0	Ki67+	 8972 29279
1001	0	0	Ki67+	 8975 29522
1002	0	0	Ki67+	 8978 29345
1003	0	0	Ki67+	 8978 29356
1004	0	0	Ki67+	 8986 29272
1005	0	0	Ki67+	 9001 29319
1006	0	0	Ki67+	 9007 29371
1007	0	0	Ki67+	 9010 29453
1008	0	0	Ki67+	 9016 29386
1009	0	0	Ki67+	 9017 29359
1010	0	0	Ki67+	 9020 29506
1011	0	0	Ki67+	 9021 29436
1012	0	0	Ki67+	 9024 29479
1013	0	0	Ki67+	 9028 29305
1014	0	0	Ki67+	 9029 29401
1015	0	0	Ki67+	 9034 29268
1016	0	0	Ki67+	 9035 29417
1017	0	0	Ki67+	 9037 29431
1018	0	0	Ki67+	 9043 29377
1019	0	0	Ki67+	 9050 29509
1020	0	0	Ki67+	 9054 29280
1021	0	0	Ki67+	 9057 29497
1022	0	0	Ki67+	 9058 29311
1023	0	0	Ki67+	 9062 29405
1024	0	0	Ki67+	 9065 29335
1025	0	0	Ki67+	 9066 29292
1026	0	0	Ki67+	 9071 29363
1027	0	0	Ki67+	 9071 29397
1028	0	0	Ki67+	 9074 29325
1029	0	0	Ki67+	 9080 29198
1030	0	0	Ki67+	 9090 29351
1031	0	0	Ki67+	 9108 29398
1032	0	0	Ki67+	 9110 29239
1033	0	0	Ki67+	 9112 29365
1034	0	0	Ki67+	 9112 29433
1035	0	0	Ki67+	 9112 29537
1036	0	0	Ki67+	 9116 29211
1037	0	0	Ki67+	 9120 29510
1038	0	0	Ki67+	 9127 29432
1039	0	0	Ki67+	 9136 29650
1040	0	0	Ki67+	 9144 29603
1041	0	0	Ki67+	 9147 29399
1042	0	0	Ki67+	 9148 29683
1043	0	0	Ki67+	 9158 29635
1044	0	0	Ki67+	 9164 29173
1045	0	0	Ki67+	 9173 29570
1046	0	0	Ki67+	 9176 29179
1047	0	0	Ki67+	 9183 29163
1048	0	0	Ki67+	 9192 29569
1049	0	0	Ki67+	 9200 29502
1050	0	0	Ki67+	 9200 29553
1051	0	0	Ki67+	 9216 29491
1052	0	0	Ki67+	 9217 29537
1053	0	0	Ki67+	 9222 29561
1054	0	0	Ki67+	 9231 29148
1055	0	0	Ki67+	 9231 29537
1056	0	0	Ki67+	 9245 29500
1057	0	0	Ki67+	 9246 29768
1058	0	0	Ki67+	 9253 29742
1059	0	0	Ki67+	 9254 29811
1060	0	0	Ki67+	 9258 29320
1061	0	0	Ki67+	 9260 29374
1062	0	0	Ki67+	 9260 29451
1063	0	0	Ki67+	 9261 29491
1064	0	0	Ki67+	 9264 29798
1065	0	0	Ki67+	 9267 29711
1066	0	0	Ki67+	 9268 29409
1067	0	0	Ki67+	 9268 29513
1068	0	0	Ki67+	 9276 29573
1069	0	0	Ki67+	 9279 29641
1070	0	0	Ki67+	 9281 29443
1071	0	0	Ki67+	 9281 29660
1072	0	0	Ki67+	 9284 29587
1073	0	0	Ki67+	 9289 29435
1074	0	0	Ki67+	 9290 29669
1075	0	0	Ki67+	 9291 29822
1076	0	0	Ki67+	 9292 29639
1077	0	0	Ki67+	 9295 29349
1078	0	0	Ki67+	 9300 29657
1079	0	0	Ki67+	 9310 29797
1080	0	0	Ki67+	 9316 29768
1081	0	0	Ki67+	 9330 29549
1082	0	0	Ki67+	 9338 29539
1083	0	0	Ki67+	 9457 29633
1084	0	0	Ki67+	 9457 29794
1085	0	0	Ki67+	 9481 29898
1086	0	0	Ki67+	 9496 29872
1087	0	0	Ki67+	 8758 30687
1088	0	0	Ki67+	 8769 30282
1089	0	0	Ki67+	 8789 29936
1090	0	0	Ki67+	 8812 30074
1091	0	0	Ki67+	 8893 29912
1092	0	0	Ki67+	 8932 30086
1093	0	0	Ki67+	 8983 29952
1094	0	0	Ki67+	 9050 30203
1095	0	0	Ki67+	 9069 30373
1096	0	0	Ki67+	 9079 30483
1097	0	0	Ki67+	 9153 30031
1098	0	0	Ki67+	 9201 29964
1099	0	0	Ki67+	 9217 30698
1100	0	0	Ki67+	 9371 30518
1101	0	0	Ki67+	 9394 29935
1102	0	0	Ki67+	 9415 29920
1103	0	0	Ki67+	 9421 29962
1104	0	0	Ki67+	 9430 29951
1105	0	0	Ki67+	 9470 30188
1106	0	0	Ki67+	 9481 29932
1107	0	0	Ki67+	 9482 30184
1108	0	0	Ki67+	 9491 30236
1109	0	0	Ki67+	 9501 30213
1110	0	0	Ki67+	 9502 30269
1111	0	0	Ki67+	 9508 29951
1112	0	0	Ki67+	 9509 30092
1113	0	0	Ki67+	 9519 30511
1114	0	0	Ki67+	 9524 30253
1115	0	0	Ki67+	 9526 29927
1116	0	0	Ki67+	 9528 30051
1117	0	0	Ki67+	 9529 30086
1118	0	0	Ki67+	 9530 30226
1119	0	0	Ki67+	 9542 30237
1120	0	0	Ki67+	 9545 30006
1121	0	0	Ki67+	 9545 30268
1122	0	0	Ki67+	 9547 30217
1123	0	0	Ki67+	 9547 30294
1124	0	0	Ki67+	 8754 31241
1125	0	0	Ki67+	 8983 30985
1126	0	0	Ki67+	 9037 31007
1127	0	0	Ki67+	 9086 31393
1128	0	0	Ki67+	 9128 31270
1129	0	0	Ki67+	 9138 30949
1130	0	0	Ki67+	 9147 31146
1131	0	0	Ki67+	 9167 30919
1132	0	0	Ki67+	 9218 30972
1133	0	0	Ki67+	 9238 31131
1134	0	0	Ki67+	 9244 31175
1135	0	0	Ki67+	 9254 31161
1136	0	0	Ki67+	 9262 31109
1137	0	0	Ki67+	 9262 31152
1138	0	0	Ki67+	 9269 31168
1139	0	0	Ki67+	 9304 31117
1140	0	0	Ki67+	 9323 31428
1141	0	0	Ki67+	 9333 31029
1142	0	0	Ki67+	 9352 31440
1143	0	0	Ki67+	 9355 30818
1144	0	0	Ki67+	 9363 31111
1145	0	0	Ki67+	 9368 31231
1146	0	0	Ki67+	 9382 31354
1147	0	0	Ki67+	 9383 31196
1148	0	0	Ki67+	 9384 31158
1149	0	0	Ki67+	 9393 31293
1150	0	0	Ki67+	 9395 31338
1151	0	0	Ki67+	 9397 31386
1152	0	0	Ki67+	 9404 31263
1153	0	0	Ki67+	 9408 31137
1154	0	0	Ki67+	 9410 31326
1155	0	0	Ki67+	 9412 31301
1156	0	0	Ki67+	 9419 31358
1157	0	0	Ki67+	 9421 31236
1158	0	0	Ki67+	 9422 31272
1159	0	0	Ki67+	 9424 31328
1160	0	0	Ki67+	 9428 31193
1161	0	0	Ki67+	 9428 31340
1162	0	0	Ki67+	 9433 31368
1163	0	0	Ki67+	 9438 31403
1164	0	0	Ki67+	 9444 31316
1165	0	0	Ki67+	 9457 31206
1166	0	0	Ki67+	 9464 31237
1167	0	0	Ki67+	 9467 31426
1168	0	0	Ki67+	 9469 31256
1169	0	0	Ki67+	 9471 31153
1170	0	0	Ki67+	 9472 31224
1171	0	0	Ki67+	 9477 31141
1172	0	0	Ki67+	 9479 31164
1173	0	0	Ki67+	 9485 31429
1174	0	0	Ki67+	 9489 30952
1175	0	0	Ki67+	 9489 31280
1176	0	0	Ki67+	 9490 31414
1177	0	0	Ki67+	 9494 30922
1178	0	0	Ki67+	 9498 30892
1179	0	0	Ki67+	 9499 31243
1180	0	0	Ki67+	 9504 30968
1181	0	0	Ki67+	 9505 30845
1182	0	0	Ki67+	 9506 31046
1183	0	0	Ki67+	 9506 31150
1184	0	0	Ki67+	 9507 30885
1185	0	0	Ki67+	 9507 30903
1186	0	0	Ki67+	 9507 31056
1187	0	0	Ki67+	 9508 31204
1188	0	0	Ki67+	 9509 31192
1189	0	0	Ki67+	 9512 31019
1190	0	0	Ki67+	 9512 31231
1191	0	0	Ki67+	 9514 31088
1192	0	0	Ki67+	 9518 30956
1193	0	0	Ki67+	 9519 31036
1194	0	0	Ki67+	 9520 31243
1195	0	0	Ki67+	 9522 31484
1196	0	0	Ki67+	 9523 30881
1197	0	0	Ki67+	 9527 31111
1198	0	0	Ki67+	 9531 30828
1199	0	0	Ki67+	 9532 30851
1200	0	0	Ki67+	 9533 30924
1201	0	0	Ki67+	 9536 31471
1202	0	0	Ki67+	 9539 30971
1203	0	0	Ki67+	 9540 31062
1204	0	0	Ki67+	 9542 31093
1205	0	0	Ki67+	 9547 31231
1206	0	0	Ki67+	 8758 31945
1207	0	0	Ki67+	 8762 31991
1208	0	0	Ki67+	 8784 31865
1209	0	0	Ki67+	 8813 31885
1210	0	0	Ki67+	 8833 31935
1211	0	0	Ki67+	 8840 31899
1212	0	0	Ki67+	 8844 31955
1213	0	0	Ki67+	 8873 31859
1214	0	0	Ki67+	 8876 31662
1215	0	0	Ki67+	 8911 31678
1216	0	0	Ki67+	 8911 31923
1217	0	0	Ki67+	 8943 31924
1218	0	0	Ki67+	 8950 31958
1219	0	0	Ki67+	 8968 31939
1220	0	0	Ki67+	 8971 31972
1221	0	0	Ki67+	 8991 31963
1222	0	0	Ki67+	 9066 31873
1223	0	0	Ki67+	 9157 31948
1224	0	0	Ki67+	 9181 32002
1225	0	0	Ki67+	 9399 31616
1226	0	0	Ki67+	 9403 31586
1227	0	0	Ki67+	 9403 31652
1228	0	0	Ki67+	 9403 31845
1229	0	0	Ki67+	 9408 31542
1230	0	0	Ki67+	 9426 31586
1231	0	0	Ki67+	 9438 31579
1232	0	0	Ki67+	 9440 31546
1233	0	0	Ki67+	 9440 31970
1234	0	0	Ki67+	 9462 31977
1235	0	0	Ki67+	 9491 31896
1236	0	0	Ki67+	 9498 31545
1237	0	0	Ki67+	 9514 31505
1238	0	0	Ki67+	 9521 31535
1239	0	0	Ki67+	 9536 31563
1240	0	0	Ki67+	 9991 20732
1241	0	0	Ki67+	 9999 20666
1242	0	0	Ki67+	 10009 20562
1243	0	0	Ki67+	 10042 20491
1244	0	0	Ki67+	 10056 20466
1245	0	0	Ki67+	 10057 20558
1246	0	0	Ki67+	 10258 20248
1247	0	0	Ki67+	 10322 20123
1248	0	0	Ki67+	 10344 20097
1249	0	0	Ki67+	 9554 21481
1250	0	0	Ki67+	 9557 21223
1251	0	0	Ki67+	 9557 21314
1252	0	0	Ki67+	 9583 21220
1253	0	0	Ki67+	 9584 21241
1254	0	0	Ki67+	 9592 21079
1255	0	0	Ki67+	 9655 21330
1256	0	0	Ki67+	 9676 21196
1257	0	0	Ki67+	 9694 21154
1258	0	0	Ki67+	 9699 21130
1259	0	0	Ki67+	 9731 21182
1260	0	0	Ki67+	 9760 21130
1261	0	0	Ki67+	 9762 20984
1262	0	0	Ki67+	 9796 20989
1263	0	0	Ki67+	 9796 21032
1264	0	0	Ki67+	 9826 21045
1265	0	0	Ki67+	 9830 21059
1266	0	0	Ki67+	 9839 21018
1267	0	0	Ki67+	 9862 21102
1268	0	0	Ki67+	 9866 21063
1269	0	0	Ki67+	 9874 21293
1270	0	0	Ki67+	 9876 20930
1271	0	0	Ki67+	 9877 21308
1272	0	0	Ki67+	 9887 21077
1273	0	0	Ki67+	 9911 20800
1274	0	0	Ki67+	 9940 20801
1275	0	0	Ki67+	 9947 20834
1276	0	0	Ki67+	 9955 20825
1277	0	0	Ki67+	 10065 21092
1278	0	0	Ki67+	 10123 21534
1279	0	0	Ki67+	 10200 21017
1280	0	0	Ki67+	 10324 21494
1281	0	0	Ki67+	 10330 21317
1282	0	0	Ki67+	 10350 21131
1283	0	0	Ki67+	 9670 21579
1284	0	0	Ki67+	 9675 21558
1285	0	0	Ki67+	 9678 21631
1286	0	0	Ki67+	 9698 21642
1287	0	0	Ki67+	 9715 21683
1288	0	0	Ki67+	 9715 21828
1289	0	0	Ki67+	 9744 21652
1290	0	0	Ki67+	 9746 21673
1291	0	0	Ki67+	 9769 21620
1292	0	0	Ki67+	 9772 21706
1293	0	0	Ki67+	 9775 21684
1294	0	0	Ki67+	 9794 21672
1295	0	0	Ki67+	 9802 21619
1296	0	0	Ki67+	 9805 21940
1297	0	0	Ki67+	 9806 21605
1298	0	0	Ki67+	 9807 21959
1299	0	0	Ki67+	 9817 21582
1300	0	0	Ki67+	 9818 21905
1301	0	0	Ki67+	 9826 21741
1302	0	0	Ki67+	 9827 21956
1303	0	0	Ki67+	 9829 21619
1304	0	0	Ki67+	 9857 21647
1305	0	0	Ki67+	 9859 21929
1306	0	0	Ki67+	 9861 21611
1307	0	0	Ki67+	 9862 21944
1308	0	0	Ki67+	 9887 21929
1309	0	0	Ki67+	 9898 21792
1310	0	0	Ki67+	 9917 21581
1311	0	0	Ki67+	 9920 21647
1312	0	0	Ki67+	 9923 22239
1313	0	0	Ki67+	 9950 21599
1314	0	0	Ki67+	 9951 22175
1315	0	0	Ki67+	 9965 22071
1316	0	0	Ki67+	 9967 22087
1317	0	0	Ki67+	 9968 21562
1318	0	0	Ki67+	 9968 21581
1319	0	0	Ki67+	 9979 22253
1320	0	0	Ki67+	 9982 21626
1321	0	0	Ki67+	 9986 21754
1322	0	0	Ki67+	 9988 21646
1323	0	0	Ki67+	 9989 22146
1324	0	0	Ki67+	 9990 21580
1325	0	0	Ki67+	 9991 21595
1326	0	0	Ki67+	 9994 21815
1327	0	0	Ki67+	 9997 22099
1328	0	0	Ki67+	 10000 22080
1329	0	0	Ki67+	 10000 22283
1330	0	0	Ki67+	 10005 21583
1331	0	0	Ki67+	 10013 22093
1332	0	0	Ki67+	 10013 22159
1333	0	0	Ki67+	 10020 21554
1334	0	0	Ki67+	 10029 22126
1335	0	0	Ki67+	 10035 22146
1336	0	0	Ki67+	 10036 21550
1337	0	0	Ki67+	 10046 22176
1338	0	0	Ki67+	 10055 21611
1339	0	0	Ki67+	 10057 21558
1340	0	0	Ki67+	 10071 21640
1341	0	0	Ki67+	 10071 22302
1342	0	0	Ki67+	 10073 21994
1343	0	0	Ki67+	 10075 21574
1344	0	0	Ki67+	 10079 21629
1345	0	0	Ki67+	 10084 22257
1346	0	0	Ki67+	 10086 21618
1347	0	0	Ki67+	 10092 21600
1348	0	0	Ki67+	 10093 22321
1349	0	0	Ki67+	 10100 21587
1350	0	0	Ki67+	 10113 22220
1351	0	0	Ki67+	 10115 22283
1352	0	0	Ki67+	 10131 22293
1353	0	0	Ki67+	 10158 22208
1354	0	0	Ki67+	 10170 22329
1355	0	0	Ki67+	 10172 22273
1356	0	0	Ki67+	 10174 21787
1357	0	0	Ki67+	 10177 21983
1358	0	0	Ki67+	 10183 22210
1359	0	0	Ki67+	 10189 22199
1360	0	0	Ki67+	 10195 22255
1361	0	0	Ki67+	 10221 21870
1362	0	0	Ki67+	 10221 22188
1363	0	0	Ki67+	 10221 22279
1364	0	0	Ki67+	 10224 21880
1365	0	0	Ki67+	 10233 22023
1366	0	0	Ki67+	 10237 21922
1367	0	0	Ki67+	 10239 21868
1368	0	0	Ki67+	 10240 21898
1369	0	0	Ki67+	 10244 22180
1370	0	0	Ki67+	 10247 21778
1371	0	0	Ki67+	 10251 22198
1372	0	0	Ki67+	 10253 21862
1373	0	0	Ki67+	 10264 21919
1374	0	0	Ki67+	 10267 21849
1375	0	0	Ki67+	 10268 22267
1376	0	0	Ki67+	 10271 22180
1377	0	0	Ki67+	 10272 21886
1378	0	0	Ki67+	 10286 21935
1379	0	0	Ki67+	 10289 22258
1380	0	0	Ki67+	 10293 21745
1381	0	0	Ki67+	 10295 22197
1382	0	0	Ki67+	 10296 21803
1383	0	0	Ki67+	 10298 21905
1384	0	0	Ki67+	 10303 21819
1385	0	0	Ki67+	 10305 22229
1386	0	0	Ki67+	 10308 21879
1387	0	0	Ki67+	 10308 21950
1388	0	0	Ki67+	 10316 22260
1389	0	0	Ki67+	 10321 21958
1390	0	0	Ki67+	 10322 21864
1391	0	0	Ki67+	 10323 21842
1392	0	0	Ki67+	 10323 22184
1393	0	0	Ki67+	 10325 21777
1394	0	0	Ki67+	 10326 21649
1395	0	0	Ki67+	 10326 21927
1396	0	0	Ki67+	 10328 21888
1397	0	0	Ki67+	 10335 21978
1398	0	0	Ki67+	 10337 22241
1399	0	0	Ki67+	 10338 21778
1400	0	0	Ki67+	 10341 22162
1401	0	0	Ki67+	 10342 21804
1402	0	0	Ki67+	 10344 21640
1403	0	0	Ki67+	 10344 22295
1404	0	0	Ki67+	 10349 21626
1405	0	0	Ki67+	 9560 22869
1406	0	0	Ki67+	 9569 23084
1407	0	0	Ki67+	 9580 23088
1408	0	0	Ki67+	 9582 22786
1409	0	0	Ki67+	 9583 22717
1410	0	0	Ki67+	 9583 22738
1411	0	0	Ki67+	 9583 22770
1412	0	0	Ki67+	 9593 22843
1413	0	0	Ki67+	 9596 23052
1414	0	0	Ki67+	 9607 22811
1415	0	0	Ki67+	 9613 22773
1416	0	0	Ki67+	 9619 22939
1417	0	0	Ki67+	 9624 22808
1418	0	0	Ki67+	 9624 22847
1419	0	0	Ki67+	 9629 22796
1420	0	0	Ki67+	 9629 22874
1421	0	0	Ki67+	 9641 22757
1422	0	0	Ki67+	 9655 22738
1423	0	0	Ki67+	 9656 22799
1424	0	0	Ki67+	 9659 22769
1425	0	0	Ki67+	 9661 22827
1426	0	0	Ki67+	 9663 22877
1427	0	0	Ki67+	 9666 22787
1428	0	0	Ki67+	 9668 22753
1429	0	0	Ki67+	 9668 22900
1430	0	0	Ki67+	 9679 22797
1431	0	0	Ki67+	 9683 22918
1432	0	0	Ki67+	 9688 22405
1433	0	0	Ki67+	 9689 22589
1434	0	0	Ki67+	 9691 22960
1435	0	0	Ki67+	 9693 22915
1436	0	0	Ki67+	 9694 22982
1437	0	0	Ki67+	 9695 22743
1438	0	0	Ki67+	 9697 22801
1439	0	0	Ki67+	 9701 22771
1440	0	0	Ki67+	 9703 22935
1441	0	0	Ki67+	 9709 22753
1442	0	0	Ki67+	 9710 22999
1443	0	0	Ki67+	 9713 23021
1444	0	0	Ki67+	 9714 22976
1445	0	0	Ki67+	 9722 23055
1446	0	0	Ki67+	 9727 22933
1447	0	0	Ki67+	 9731 22671
1448	0	0	Ki67+	 9731 22801
1449	0	0	Ki67+	 9731 23009
1450	0	0	Ki67+	 9734 22774
1451	0	0	Ki67+	 9738 22938
1452	0	0	Ki67+	 9748 22911
1453	0	0	Ki67+	 9756 22849
1454	0	0	Ki67+	 9762 22865
1455	0	0	Ki67+	 9763 22636
1456	0	0	Ki67+	 9773 22872
1457	0	0	Ki67+	 9799 23056
1458	0	0	Ki67+	 9808 23075
1459	0	0	Ki67+	 9814 23065
1460	0	0	Ki67+	 9816 23102
1461	0	0	Ki67+	 9828 22743
1462	0	0	Ki67+	 9836 23091
1463	0	0	Ki67+	 9839 22506
1464	0	0	Ki67+	 9840 22743
1465	0	0	Ki67+	 9841 22537
1466	0	0	Ki67+	 9846 23078
1467	0	0	Ki67+	 9859 22532
1468	0	0	Ki67+	 9872 23084
1469	0	0	Ki67+	 9878 23127
1470	0	0	Ki67+	 9887 22556
1471	0	0	Ki67+	 9894 22815
1472	0	0	Ki67+	 9896 22541
1473	0	0	Ki67+	 9898 22524
1474	0	0	Ki67+	 9898 23087
1475	0	0	Ki67+	 9901 22585
1476	0	0	Ki67+	 9909 22565
1477	0	0	Ki67+	 9912 22607
1478	0	0	Ki67+	 9922 22761
1479	0	0	Ki67+	 9927 22626
1480	0	0	Ki67+	 9929 22389
1481	0	0	Ki67+	 9931 22543
1482	0	0	Ki67+	 9939 22403
1483	0	0	Ki67+	 9943 23085
1484	0	0	Ki67+	 9949 22797
1485	0	0	Ki67+	 9953 22544
1486	0	0	Ki67+	 9956 23108
1487	0	0	Ki67+	 9959 22605
1488	0	0	Ki67+	 9969 22672
1489	0	0	Ki67+	 9970 23120
1490	0	0	Ki67+	 9973 22823
1491	0	0	Ki67+	 9977 23013
1492	0	0	Ki67+	 9983 22587
1493	0	0	Ki67+	 9986 22410
1494	0	0	Ki67+	 9989 22668
1495	0	0	Ki67+	 9992 22856
1496	0	0	Ki67+	 9995 22702
1497	0	0	Ki67+	 10003 22636
1498	0	0	Ki67+	 10005 22338
1499	0	0	Ki67+	 10009 22675
1500	0	0	Ki67+	 10017 22721
1501	0	0	Ki67+	 10019 22699
1502	0	0	Ki67+	 10020 22433
1503	0	0	Ki67+	 10021 22599
1504	0	0	Ki67+	 10023 22645
1505	0	0	Ki67+	 10025 23058
1506	0	0	Ki67+	 10033 22593
1507	0	0	Ki67+	 10038 23065
1508	0	0	Ki67+	 10040 22631
1509	0	0	Ki67+	 10044 22398
1510	0	0	Ki67+	 10046 22747
1511	0	0	Ki67+	 10047 22374
1512	0	0	Ki67+	 10054 22608
1513	0	0	Ki67+	 10054 22672
1514	0	0	Ki67+	 10059 22438
1515	0	0	Ki67+	 10062 22657
1516	0	0	Ki67+	 10065 22781
1517	0	0	Ki67+	 10066 22346
1518	0	0	Ki67+	 10068 23125
1519	0	0	Ki67+	 10070 22713
1520	0	0	Ki67+	 10072 23111
1521	0	0	Ki67+	 10074 22441
1522	0	0	Ki67+	 10078 22409
1523	0	0	Ki67+	 10085 22796
1524	0	0	Ki67+	 10086 22740
1525	0	0	Ki67+	 10087 22512
1526	0	0	Ki67+	 10088 22390
1527	0	0	Ki67+	 10090 22413
1528	0	0	Ki67+	 10093 22642
1529	0	0	Ki67+	 10097 22608
1530	0	0	Ki67+	 10097 22680
1531	0	0	Ki67+	 10097 22764
1532	0	0	Ki67+	 10100 22428
1533	0	0	Ki67+	 10101 22370
1534	0	0	Ki67+	 10105 22828
1535	0	0	Ki67+	 10107 22805
1536	0	0	Ki67+	 10112 22500
1537	0	0	Ki67+	 10118 22623
1538	0	0	Ki67+	 10121 22339
1539	0	0	Ki67+	 10126 22838
1540	0	0	Ki67+	 10127 22686
1541	0	0	Ki67+	 10128 22735
1542	0	0	Ki67+	 10130 23126
1543	0	0	Ki67+	 10135 22884
1544	0	0	Ki67+	 10137 22516
1545	0	0	Ki67+	 10138 22749
1546	0	0	Ki67+	 10144 22736
1547	0	0	Ki67+	 10146 22465
1548	0	0	Ki67+	 10148 22491
1549	0	0	Ki67+	 10149 22867
1550	0	0	Ki67+	 10153 22922
1551	0	0	Ki67+	 10155 22502
1552	0	0	Ki67+	 10158 22834
1553	0	0	Ki67+	 10159 22636
1554	0	0	Ki67+	 10168 22493
1555	0	0	Ki67+	 10168 22934
1556	0	0	Ki67+	 10174 22760
1557	0	0	Ki67+	 10176 22954
1558	0	0	Ki67+	 10180 22638
1559	0	0	Ki67+	 10181 22988
1560	0	0	Ki67+	 10183 22463
1561	0	0	Ki67+	 10183 22884
1562	0	0	Ki67+	 10187 22705
1563	0	0	Ki67+	 10188 22531
1564	0	0	Ki67+	 10188 22783
1565	0	0	Ki67+	 10189 22998
1566	0	0	Ki67+	 10195 22910
1567	0	0	Ki67+	 10196 22674
1568	0	0	Ki67+	 10197 22923
1569	0	0	Ki67+	 10200 22951
1570	0	0	Ki67+	 10204 22780
1571	0	0	Ki67+	 10205 22767
1572	0	0	Ki67+	 10206 22814
1573	0	0	Ki67+	 10208 22418
1574	0	0	Ki67+	 10210 22560
1575	0	0	Ki67+	 10211 22450
1576	0	0	Ki67+	 10215 22821
1577	0	0	Ki67+	 10222 22997
1578	0	0	Ki67+	 10224 22972
1579	0	0	Ki67+	 10224 23035
1580	0	0	Ki67+	 10226 22660
1581	0	0	Ki67+	 10229 22526
1582	0	0	Ki67+	 10233 23085
1583	0	0	Ki67+	 10234 22942
1584	0	0	Ki67+	 10234 22994
1585	0	0	Ki67+	 10235 22565
1586	0	0	Ki67+	 10241 22918
1587	0	0	Ki67+	 10249 23102
1588	0	0	Ki67+	 10251 23014
1589	0	0	Ki67+	 10262 23010
1590	0	0	Ki67+	 10265 22620
1591	0	0	Ki67+	 10271 22636
1592	0	0	Ki67+	 10279 22983
1593	0	0	Ki67+	 10280 22603
1594	0	0	Ki67+	 10284 23133
1595	0	0	Ki67+	 10287 22518
1596	0	0	Ki67+	 10287 22617
1597	0	0	Ki67+	 10297 22750
1598	0	0	Ki67+	 10297 22808
1599	0	0	Ki67+	 10309 22885
1600	0	0	Ki67+	 10313 22633
1601	0	0	Ki67+	 10314 22487
1602	0	0	Ki67+	 10315 22386
1603	0	0	Ki67+	 10315 22677
1604	0	0	Ki67+	 10323 22472
1605	0	0	Ki67+	 10323 22902
1606	0	0	Ki67+	 10330 22611
1607	0	0	Ki67+	 10330 22652
1608	0	0	Ki67+	 10331 22486
1609	0	0	Ki67+	 10333 22807
1610	0	0	Ki67+	 10335 22991
1611	0	0	Ki67+	 10340 22906
1612	0	0	Ki67+	 10343 22744
1613	0	0	Ki67+	 10347 22781
1614	0	0	Ki67+	 10348 22671
1615	0	0	Ki67+	 10348 23051
1616	0	0	Ki67+	 10349 22400
1617	0	0	Ki67+	 10350 22942
1618	0	0	Ki67+	 9561 23905
1619	0	0	Ki67+	 9568 23775
1620	0	0	Ki67+	 9576 23762
1621	0	0	Ki67+	 9588 23714
1622	0	0	Ki67+	 9592 23696
1623	0	0	Ki67+	 9596 23874
1624	0	0	Ki67+	 9597 23467
1625	0	0	Ki67+	 9609 23149
1626	0	0	Ki67+	 9611 23208
1627	0	0	Ki67+	 9612 23717
1628	0	0	Ki67+	 9624 23211
1629	0	0	Ki67+	 9624 23704
1630	0	0	Ki67+	 9627 23804
1631	0	0	Ki67+	 9631 23857
1632	0	0	Ki67+	 9633 23420
1633	0	0	Ki67+	 9633 23463
1634	0	0	Ki67+	 9640 23850
1635	0	0	Ki67+	 9652 23732
1636	0	0	Ki67+	 9654 23763
1637	0	0	Ki67+	 9660 23358
1638	0	0	Ki67+	 9661 23391
1639	0	0	Ki67+	 9667 23486
1640	0	0	Ki67+	 9671 23431
1641	0	0	Ki67+	 9675 23676
1642	0	0	Ki67+	 9682 23420
1643	0	0	Ki67+	 9683 23444
1644	0	0	Ki67+	 9691 23366
1645	0	0	Ki67+	 9691 23677
1646	0	0	Ki67+	 9693 23349
1647	0	0	Ki67+	 9705 23393
1648	0	0	Ki67+	 9712 23482
1649	0	0	Ki67+	 9716 23361
1650	0	0	Ki67+	 9720 23233
1651	0	0	Ki67+	 9726 23366
1652	0	0	Ki67+	 9735 23463
1653	0	0	Ki67+	 9737 23517
1654	0	0	Ki67+	 9739 23555
1655	0	0	Ki67+	 9743 23567
1656	0	0	Ki67+	 9745 23390
1657	0	0	Ki67+	 9751 23586
1658	0	0	Ki67+	 9759 23435
1659	0	0	Ki67+	 9778 23713
1660	0	0	Ki67+	 9793 23876
1661	0	0	Ki67+	 9811 23671
1662	0	0	Ki67+	 9818 23321
1663	0	0	Ki67+	 9829 23920
1664	0	0	Ki67+	 9846 23893
1665	0	0	Ki67+	 9857 23884
1666	0	0	Ki67+	 9859 23720
1667	0	0	Ki67+	 9861 23812
1668	0	0	Ki67+	 9867 23742
1669	0	0	Ki67+	 9883 23700
1670	0	0	Ki67+	 9885 23146
1671	0	0	Ki67+	 9885 23881
1672	0	0	Ki67+	 9887 23869
1673	0	0	Ki67+	 9891 23903
1674	0	0	Ki67+	 9895 23156
1675	0	0	Ki67+	 9898 23816
1676	0	0	Ki67+	 9899 23755
1677	0	0	Ki67+	 9909 23867
1678	0	0	Ki67+	 9913 23162
1679	0	0	Ki67+	 9913 23934
1680	0	0	Ki67+	 9917 23786
1681	0	0	Ki67+	 9926 23738
1682	0	0	Ki67+	 9938 23857
1683	0	0	Ki67+	 9941 23176
1684	0	0	Ki67+	 9946 23147
1685	0	0	Ki67+	 9953 23763
1686	0	0	Ki67+	 9954 23912
1687	0	0	Ki67+	 9962 23179
1688	0	0	Ki67+	 9980 23574
1689	0	0	Ki67+	 9986 23912
1690	0	0	Ki67+	 9988 23922
1691	0	0	Ki67+	 9995 23657
1692	0	0	Ki67+	 10000 23478
1693	0	0	Ki67+	 10007 23157
1694	0	0	Ki67+	 10007 23558
1695	0	0	Ki67+	 10015 23493
1696	0	0	Ki67+	 10036 23137
1697	0	0	Ki67+	 10043 23609
1698	0	0	Ki67+	 10044 23441
1699	0	0	Ki67+	 10046 23190
1700	0	0	Ki67+	 10053 23312
1701	0	0	Ki67+	 10057 23161
1702	0	0	Ki67+	 10057 23449
1703	0	0	Ki67+	 10058 23197
1704	0	0	Ki67+	 10058 23412
1705	0	0	Ki67+	 10061 23651
1706	0	0	Ki67+	 10076 23649
1707	0	0	Ki67+	 10079 23315
1708	0	0	Ki67+	 10085 23177
1709	0	0	Ki67+	 10096 23351
1710	0	0	Ki67+	 10097 23488
1711	0	0	Ki67+	 10104 23899
1712	0	0	Ki67+	 10106 23223
1713	0	0	Ki67+	 10115 23161
1714	0	0	Ki67+	 10119 23178
1715	0	0	Ki67+	 10119 23474
1716	0	0	Ki67+	 10120 23534
1717	0	0	Ki67+	 10128 23280
1718	0	0	Ki67+	 10134 23208
1719	0	0	Ki67+	 10140 23490
1720	0	0	Ki67+	 10148 23328
1721	0	0	Ki67+	 10149 23313
1722	0	0	Ki67+	 10156 23257
1723	0	0	Ki67+	 10156 23538
1724	0	0	Ki67+	 10157 23227
1725	0	0	Ki67+	 10160 23276
1726	0	0	Ki67+	 10160 23504
1727	0	0	Ki67+	 10174 23250
1728	0	0	Ki67+	 10176 23161
1729	0	0	Ki67+	 10177 23279
1730	0	0	Ki67+	 10177 23579
1731	0	0	Ki67+	 10182 23473
1732	0	0	Ki67+	 10183 23429
1733	0	0	Ki67+	 10184 23148
1734	0	0	Ki67+	 10188 23552
1735	0	0	Ki67+	 10189 23256
1736	0	0	Ki67+	 10198 23193
1737	0	0	Ki67+	 10202 23595
1738	0	0	Ki67+	 10212 23606
1739	0	0	Ki67+	 10213 23650
1740	0	0	Ki67+	 10215 23140
1741	0	0	Ki67+	 10215 23174
1742	0	0	Ki67+	 10215 23674
1743	0	0	Ki67+	 10218 23492
1744	0	0	Ki67+	 10222 23422
1745	0	0	Ki67+	 10228 23680
1746	0	0	Ki67+	 10230 23507
1747	0	0	Ki67+	 10237 23711
1748	0	0	Ki67+	 10247 23589
1749	0	0	Ki67+	 10249 23733
1750	0	0	Ki67+	 10250 23148
1751	0	0	Ki67+	 10252 23708
1752	0	0	Ki67+	 10255 23832
1753	0	0	Ki67+	 10261 23679
1754	0	0	Ki67+	 10266 23486
1755	0	0	Ki67+	 10266 23518
1756	0	0	Ki67+	 10268 23558
1757	0	0	Ki67+	 10271 23165
1758	0	0	Ki67+	 10276 23221
1759	0	0	Ki67+	 10276 23740
1760	0	0	Ki67+	 10287 23534
1761	0	0	Ki67+	 10288 23244
1762	0	0	Ki67+	 10297 23586
1763	0	0	Ki67+	 10302 23762
1764	0	0	Ki67+	 10314 23165
1765	0	0	Ki67+	 10317 23605
1766	0	0	Ki67+	 10324 23203
1767	0	0	Ki67+	 10326 23782
1768	0	0	Ki67+	 10328 23800
1769	0	0	Ki67+	 10329 23701
1770	0	0	Ki67+	 10332 23137
1771	0	0	Ki67+	 10348 23231
1772	0	0	Ki67+	 10348 23683
1773	0	0	Ki67+	 10349 23808
1774	0	0	Ki67+	 10351 23573
1775	0	0	Ki67+	 9561 24102
1776	0	0	Ki67+	 9577 24231
1777	0	0	Ki67+	 9578 24024
1778	0	0	Ki67+	 9590 24085
1779	0	0	Ki67+	 9601 24056
1780	0	0	Ki67+	 9602 24429
1781	0	0	Ki67+	 9608 24138
1782	0	0	Ki67+	 9609 23951
1783	0	0	Ki67+	 9615 24049
1784	0	0	Ki67+	 9617 24100
1785	0	0	Ki67+	 9619 23968
1786	0	0	Ki67+	 9623 24221
1787	0	0	Ki67+	 9623 24262
1788	0	0	Ki67+	 9623 24569
1789	0	0	Ki67+	 9629 24052
1790	0	0	Ki67+	 9629 24311
1791	0	0	Ki67+	 9634 23964
1792	0	0	Ki67+	 9636 24242
1793	0	0	Ki67+	 9638 24579
1794	0	0	Ki67+	 9653 23965
1795	0	0	Ki67+	 9653 24363
1796	0	0	Ki67+	 9654 24302
1797	0	0	Ki67+	 9655 24179
1798	0	0	Ki67+	 9658 23951
1799	0	0	Ki67+	 9659 23937
1800	0	0	Ki67+	 9662 24600
1801	0	0	Ki67+	 9676 24399
1802	0	0	Ki67+	 9676 24627
1803	0	0	Ki67+	 9685 24612
1804	0	0	Ki67+	 9688 24283
1805	0	0	Ki67+	 9689 24178
1806	0	0	Ki67+	 9690 24356
1807	0	0	Ki67+	 9695 24433
1808	0	0	Ki67+	 9701 24053
1809	0	0	Ki67+	 9701 24073
1810	0	0	Ki67+	 9709 24163
1811	0	0	Ki67+	 9715 24197
1812	0	0	Ki67+	 9724 24331
1813	0	0	Ki67+	 9727 24194
1814	0	0	Ki67+	 9729 24280
1815	0	0	Ki67+	 9729 24343
1816	0	0	Ki67+	 9740 24436
1817	0	0	Ki67+	 9740 24452
1818	0	0	Ki67+	 9742 23982
1819	0	0	Ki67+	 9742 24287
1820	0	0	Ki67+	 9742 24596
1821	0	0	Ki67+	 9744 24323
1822	0	0	Ki67+	 9748 24668
1823	0	0	Ki67+	 9749 24255
1824	0	0	Ki67+	 9751 24480
1825	0	0	Ki67+	 9752 24347
1826	0	0	Ki67+	 9757 24377
1827	0	0	Ki67+	 9757 24445
1828	0	0	Ki67+	 9775 24503
1829	0	0	Ki67+	 9784 24249
1830	0	0	Ki67+	 9784 24418
1831	0	0	Ki67+	 9788 24163
1832	0	0	Ki67+	 9789 24371
1833	0	0	Ki67+	 9792 24134
1834	0	0	Ki67+	 9794 24342
1835	0	0	Ki67+	 9797 24475
1836	0	0	Ki67+	 9803 24427
1837	0	0	Ki67+	 9808 24190
1838	0	0	Ki67+	 9815 24398
1839	0	0	Ki67+	 9822 24465
1840	0	0	Ki67+	 9823 24528
1841	0	0	Ki67+	 9831 24443
1842	0	0	Ki67+	 9843 24528
1843	0	0	Ki67+	 9845 24456
1844	0	0	Ki67+	 9848 24490
1845	0	0	Ki67+	 9849 24077
1846	0	0	Ki67+	 9849 24377
1847	0	0	Ki67+	 9851 24433
1848	0	0	Ki67+	 9853 24526
1849	0	0	Ki67+	 9855 24554
1850	0	0	Ki67+	 9858 24245
1851	0	0	Ki67+	 9858 24582
1852	0	0	Ki67+	 9864 24165
1853	0	0	Ki67+	 9866 24311
1854	0	0	Ki67+	 9867 24539
1855	0	0	Ki67+	 9871 24444
1856	0	0	Ki67+	 9875 23964
1857	0	0	Ki67+	 9878 24343
1858	0	0	Ki67+	 9881 24205
1859	0	0	Ki67+	 9883 24398
1860	0	0	Ki67+	 9883 24489
1861	0	0	Ki67+	 9885 23942
1862	0	0	Ki67+	 9901 24298
1863	0	0	Ki67+	 9905 23995
1864	0	0	Ki67+	 9908 24418
1865	0	0	Ki67+	 9908 24595
1866	0	0	Ki67+	 9909 24456
1867	0	0	Ki67+	 9914 23960
1868	0	0	Ki67+	 9921 24244
1869	0	0	Ki67+	 9924 24483
1870	0	0	Ki67+	 9925 24093
1871	0	0	Ki67+	 9931 24547
1872	0	0	Ki67+	 9937 24566
1873	0	0	Ki67+	 9938 24441
1874	0	0	Ki67+	 9944 24096
1875	0	0	Ki67+	 9950 24255
1876	0	0	Ki67+	 9951 24502
1877	0	0	Ki67+	 9952 24013
1878	0	0	Ki67+	 9957 23965
1879	0	0	Ki67+	 9960 24522
1880	0	0	Ki67+	 9961 24103
1881	0	0	Ki67+	 9970 24070
1882	0	0	Ki67+	 9971 23937
1883	0	0	Ki67+	 9973 24255
1884	0	0	Ki67+	 9976 24283
1885	0	0	Ki67+	 9981 24019
1886	0	0	Ki67+	 9993 24353
1887	0	0	Ki67+	 9996 24150
1888	0	0	Ki67+	 10000 24384
1889	0	0	Ki67+	 10001 24112
1890	0	0	Ki67+	 10001 24566
1891	0	0	Ki67+	 10002 24444
1892	0	0	Ki67+	 10007 24364
1893	0	0	Ki67+	 10009 24010
1894	0	0	Ki67+	 10012 24581
1895	0	0	Ki67+	 10013 24319
1896	0	0	Ki67+	 10020 24311
1897	0	0	Ki67+	 10026 24527
1898	0	0	Ki67+	 10027 24554
1899	0	0	Ki67+	 10031 24353
1900	0	0	Ki67+	 10034 24177
1901	0	0	Ki67+	 10035 24086
1902	0	0	Ki67+	 10038 24114
1903	0	0	Ki67+	 10044 24503
1904	0	0	Ki67+	 10046 24531
1905	0	0	Ki67+	 10062 24218
1906	0	0	Ki67+	 10068 24372
1907	0	0	Ki67+	 10077 24240
1908	0	0	Ki67+	 10081 24093
1909	0	0	Ki67+	 10091 24209
1910	0	0	Ki67+	 10105 24208
1911	0	0	Ki67+	 10113 24218
1912	0	0	Ki67+	 10119 24685
1913	0	0	Ki67+	 10154 24152
1914	0	0	Ki67+	 10180 24060
1915	0	0	Ki67+	 10184 24081
1916	0	0	Ki67+	 10187 24000
1917	0	0	Ki67+	 10194 24155
1918	0	0	Ki67+	 10198 24221
1919	0	0	Ki67+	 10199 24053
1920	0	0	Ki67+	 10212 24189
1921	0	0	Ki67+	 10223 24198
1922	0	0	Ki67+	 10230 24168
1923	0	0	Ki67+	 10236 24690
1924	0	0	Ki67+	 10237 24645
1925	0	0	Ki67+	 10246 24666
1926	0	0	Ki67+	 10249 23945
1927	0	0	Ki67+	 10253 24722
1928	0	0	Ki67+	 10255 24692
1929	0	0	Ki67+	 10259 24672
1930	0	0	Ki67+	 10270 24182
1931	0	0	Ki67+	 10277 23991
1932	0	0	Ki67+	 10296 24703
1933	0	0	Ki67+	 10299 24110
1934	0	0	Ki67+	 10302 24172
1935	0	0	Ki67+	 10305 24633
1936	0	0	Ki67+	 10306 24674
1937	0	0	Ki67+	 10311 24070
1938	0	0	Ki67+	 10314 23969
1939	0	0	Ki67+	 10326 24226
1940	0	0	Ki67+	 10338 24620
1941	0	0	Ki67+	 10339 24118
1942	0	0	Ki67+	 10348 24112
1943	0	0	Ki67+	 9554 24859
1944	0	0	Ki67+	 9558 25076
1945	0	0	Ki67+	 9564 24975
1946	0	0	Ki67+	 9571 25344
1947	0	0	Ki67+	 9583 25080
1948	0	0	Ki67+	 9583 25402
1949	0	0	Ki67+	 9584 25025
1950	0	0	Ki67+	 9594 25087
1951	0	0	Ki67+	 9598 25203
1952	0	0	Ki67+	 9603 25120
1953	0	0	Ki67+	 9614 25333
1954	0	0	Ki67+	 9617 25178
1955	0	0	Ki67+	 9618 25346
1956	0	0	Ki67+	 9623 25525
1957	0	0	Ki67+	 9627 25444
1958	0	0	Ki67+	 9630 25134
1959	0	0	Ki67+	 9637 25463
1960	0	0	Ki67+	 9645 25435
1961	0	0	Ki67+	 9648 25463
1962	0	0	Ki67+	 9674 24879
1963	0	0	Ki67+	 9685 24921
1964	0	0	Ki67+	 9693 24941
1965	0	0	Ki67+	 9696 24886
1966	0	0	Ki67+	 9708 24859
1967	0	0	Ki67+	 9710 25025
1968	0	0	Ki67+	 9717 24965
1969	0	0	Ki67+	 9730 24883
1970	0	0	Ki67+	 9731 25050
1971	0	0	Ki67+	 9741 25077
1972	0	0	Ki67+	 9749 25109
1973	0	0	Ki67+	 9751 25061
1974	0	0	Ki67+	 9751 25227
1975	0	0	Ki67+	 9759 24913
1976	0	0	Ki67+	 9760 24888
1977	0	0	Ki67+	 9761 25044
1978	0	0	Ki67+	 9771 25182
1979	0	0	Ki67+	 9774 25167
1980	0	0	Ki67+	 9775 25099
1981	0	0	Ki67+	 9780 24957
1982	0	0	Ki67+	 9787 25236
1983	0	0	Ki67+	 9788 25143
1984	0	0	Ki67+	 9789 24891
1985	0	0	Ki67+	 9790 24978
1986	0	0	Ki67+	 9792 25090
1987	0	0	Ki67+	 9792 25264
1988	0	0	Ki67+	 9795 24920
1989	0	0	Ki67+	 9803 25163
1990	0	0	Ki67+	 9804 25008
1991	0	0	Ki67+	 9805 24975
1992	0	0	Ki67+	 9805 25113
1993	0	0	Ki67+	 9809 25081
1994	0	0	Ki67+	 9815 25058
1995	0	0	Ki67+	 9820 25170
1996	0	0	Ki67+	 9823 25139
1997	0	0	Ki67+	 9824 25027
1998	0	0	Ki67+	 9825 25086
1999	0	0	Ki67+	 9827 25205
2000	0	0	Ki67+	 9827 25221
2001	0	0	Ki67+	 9830 25062
2002	0	0	Ki67+	 9832 24977
2003	0	0	Ki67+	 9834 25162
2004	0	0	Ki67+	 9847 25020
2005	0	0	Ki67+	 9848 25242
2006	0	0	Ki67+	 9850 25001
2007	0	0	Ki67+	 9852 25041
2008	0	0	Ki67+	 9853 24928
2009	0	0	Ki67+	 9860 25388
2010	0	0	Ki67+	 9867 25236
2011	0	0	Ki67+	 9868 25510
2012	0	0	Ki67+	 9870 24999
2013	0	0	Ki67+	 9873 25168
2014	0	0	Ki67+	 9876 25481
2015	0	0	Ki67+	 9877 25058
2016	0	0	Ki67+	 9881 24772
2017	0	0	Ki67+	 9884 25125
2018	0	0	Ki67+	 9890 25263
2019	0	0	Ki67+	 9892 25017
2020	0	0	Ki67+	 9895 25385
2021	0	0	Ki67+	 9896 24949
2022	0	0	Ki67+	 9897 25040
2023	0	0	Ki67+	 9898 25182
2024	0	0	Ki67+	 9900 25079
2025	0	0	Ki67+	 9901 24974
2026	0	0	Ki67+	 9910 25067
2027	0	0	Ki67+	 9912 25113
2028	0	0	Ki67+	 9918 25096
2029	0	0	Ki67+	 9920 25130
2030	0	0	Ki67+	 9928 25533
2031	0	0	Ki67+	 9933 25155
2032	0	0	Ki67+	 9933 25169
2033	0	0	Ki67+	 9933 25190
2034	0	0	Ki67+	 9938 25135
2035	0	0	Ki67+	 9939 25206
2036	0	0	Ki67+	 9941 25100
2037	0	0	Ki67+	 9945 25046
2038	0	0	Ki67+	 9946 25467
2039	0	0	Ki67+	 9949 25252
2040	0	0	Ki67+	 9950 25002
2041	0	0	Ki67+	 9951 25145
2042	0	0	Ki67+	 9955 25177
2043	0	0	Ki67+	 9957 25108
2044	0	0	Ki67+	 9964 25443
2045	0	0	Ki67+	 9965 25384
2046	0	0	Ki67+	 9966 24799
2047	0	0	Ki67+	 9967 24833
2048	0	0	Ki67+	 9969 25200
2049	0	0	Ki67+	 9974 25118
2050	0	0	Ki67+	 9980 25427
2051	0	0	Ki67+	 9987 24823
2052	0	0	Ki67+	 9987 25235
2053	0	0	Ki67+	 9998 25183
2054	0	0	Ki67+	 9998 25381
2055	0	0	Ki67+	 10000 25440
2056	0	0	Ki67+	 10004 25355
2057	0	0	Ki67+	 10021 25135
2058	0	0	Ki67+	 10024 25249
2059	0	0	Ki67+	 10025 25090
2060	0	0	Ki67+	 10026 25231
2061	0	0	Ki67+	 10031 25453
2062	0	0	Ki67+	 10033 25207
2063	0	0	Ki67+	 10046 25281
2064	0	0	Ki67+	 10057 24876
2065	0	0	Ki67+	 10059 25248
2066	0	0	Ki67+	 10064 24887
2067	0	0	Ki67+	 10064 25272
2068	0	0	Ki67+	 10090 25176
2069	0	0	Ki67+	 10095 25241
2070	0	0	Ki67+	 10101 25225
2071	0	0	Ki67+	 10107 24757
2072	0	0	Ki67+	 10110 24826
2073	0	0	Ki67+	 10117 24869
2074	0	0	Ki67+	 10118 24740
2075	0	0	Ki67+	 10122 25439
2076	0	0	Ki67+	 10125 24983
2077	0	0	Ki67+	 10125 25282
2078	0	0	Ki67+	 10139 24842
2079	0	0	Ki67+	 10139 25252
2080	0	0	Ki67+	 10140 24791
2081	0	0	Ki67+	 10145 24895
2082	0	0	Ki67+	 10146 24755
2083	0	0	Ki67+	 10153 24795
2084	0	0	Ki67+	 10154 25215
2085	0	0	Ki67+	 10157 24760
2086	0	0	Ki67+	 10187 24880
2087	0	0	Ki67+	 10188 24944
2088	0	0	Ki67+	 10197 24751
2089	0	0	Ki67+	 10206 24820
2090	0	0	Ki67+	 10210 24758
2091	0	0	Ki67+	 10224 24895
2092	0	0	Ki67+	 10233 25473
2093	0	0	Ki67+	 10238 24869
2094	0	0	Ki67+	 10239 24746
2095	0	0	Ki67+	 10256 24785
2096	0	0	Ki67+	 10262 24934
2097	0	0	Ki67+	 10270 24738
2098	0	0	Ki67+	 10273 25059
2099	0	0	Ki67+	 10277 24832
2100	0	0	Ki67+	 10283 24805
2101	0	0	Ki67+	 10286 24742
2102	0	0	Ki67+	 10292 24821
2103	0	0	Ki67+	 10295 24860
2104	0	0	Ki67+	 10297 24969
2105	0	0	Ki67+	 10299 24947
2106	0	0	Ki67+	 10309 25533
2107	0	0	Ki67+	 10323 24751
2108	0	0	Ki67+	 10331 24821
2109	0	0	Ki67+	 10340 24793
2110	0	0	Ki67+	 10341 24965
2111	0	0	Ki67+	 10351 25095
2112	0	0	Ki67+	 9575 25689
2113	0	0	Ki67+	 9580 25713
2114	0	0	Ki67+	 9582 25662
2115	0	0	Ki67+	 9600 25689
2116	0	0	Ki67+	 9601 25645
2117	0	0	Ki67+	 9605 25708
2118	0	0	Ki67+	 9629 25695
2119	0	0	Ki67+	 9632 25562
2120	0	0	Ki67+	 9636 25581
2121	0	0	Ki67+	 9644 25665
2122	0	0	Ki67+	 9652 25623
2123	0	0	Ki67+	 9654 25733
2124	0	0	Ki67+	 9655 25704
2125	0	0	Ki67+	 9660 25668
2126	0	0	Ki67+	 9663 25626
2127	0	0	Ki67+	 9671 25561
2128	0	0	Ki67+	 9687 25676
2129	0	0	Ki67+	 9692 25969
2130	0	0	Ki67+	 9692 25989
2131	0	0	Ki67+	 9698 25583
2132	0	0	Ki67+	 9702 25702
2133	0	0	Ki67+	 9703 25642
2134	0	0	Ki67+	 9719 25617
2135	0	0	Ki67+	 9731 25977
2136	0	0	Ki67+	 9733 25724
2137	0	0	Ki67+	 9735 25737
2138	0	0	Ki67+	 9742 25701
2139	0	0	Ki67+	 9772 25753
2140	0	0	Ki67+	 9776 25738
2141	0	0	Ki67+	 9787 25859
2142	0	0	Ki67+	 9788 26080
2143	0	0	Ki67+	 9796 25904
2144	0	0	Ki67+	 9807 26057
2145	0	0	Ki67+	 9814 26132
2146	0	0	Ki67+	 9823 25897
2147	0	0	Ki67+	 9830 25957
2148	0	0	Ki67+	 9902 25736
2149	0	0	Ki67+	 10019 26295
2150	0	0	Ki67+	 10044 26270
2151	0	0	Ki67+	 10053 26253
2152	0	0	Ki67+	 10107 26114
2153	0	0	Ki67+	 10119 25555
2154	0	0	Ki67+	 10121 26063
2155	0	0	Ki67+	 10134 25841
2156	0	0	Ki67+	 10138 26091
2157	0	0	Ki67+	 10140 26152
2158	0	0	Ki67+	 10145 26040
2159	0	0	Ki67+	 10148 26127
2160	0	0	Ki67+	 10165 26003
2161	0	0	Ki67+	 10169 26080
2162	0	0	Ki67+	 10179 25942
2163	0	0	Ki67+	 10188 26094
2164	0	0	Ki67+	 10194 26144
2165	0	0	Ki67+	 10195 26108
2166	0	0	Ki67+	 10222 26147
2167	0	0	Ki67+	 10238 26210
2168	0	0	Ki67+	 10239 25967
2169	0	0	Ki67+	 10246 26192
2170	0	0	Ki67+	 10297 26020
2171	0	0	Ki67+	 10320 25731
2172	0	0	Ki67+	 10326 25830
2173	0	0	Ki67+	 10341 25761
2174	0	0	Ki67+	 10343 25800
2175	0	0	Ki67+	 10344 25847
2176	0	0	Ki67+	 10349 25734
2177	0	0	Ki67+	 9561 26428
2178	0	0	Ki67+	 9614 26619
2179	0	0	Ki67+	 9977 26574
2180	0	0	Ki67+	 10221 26620
2181	0	0	Ki67+	 9603 28686
2182	0	0	Ki67+	 9622 28558
2183	0	0	Ki67+	 9688 28726
2184	0	0	Ki67+	 9734 28654
2185	0	0	Ki67+	 9831 28422
2186	0	0	Ki67+	 9849 28389
2187	0	0	Ki67+	 9872 28482
2188	0	0	Ki67+	 9876 28469
2189	0	0	Ki67+	 9882 28564
2190	0	0	Ki67+	 9890 28532
2191	0	0	Ki67+	 9896 28477
2192	0	0	Ki67+	 9908 28591
2193	0	0	Ki67+	 9911 28612
2194	0	0	Ki67+	 9918 28564
2195	0	0	Ki67+	 9921 28459
2196	0	0	Ki67+	 9922 28439
2197	0	0	Ki67+	 9923 28349
2198	0	0	Ki67+	 9928 28486
2199	0	0	Ki67+	 9931 28411
2200	0	0	Ki67+	 9940 28599
2201	0	0	Ki67+	 9942 28511
2202	0	0	Ki67+	 9944 28395
2203	0	0	Ki67+	 9946 28540
2204	0	0	Ki67+	 9952 28566
2205	0	0	Ki67+	 9952 28625
2206	0	0	Ki67+	 9960 28473
2207	0	0	Ki67+	 9960 28519
2208	0	0	Ki67+	 9964 28445
2209	0	0	Ki67+	 9966 28416
2210	0	0	Ki67+	 9969 28389
2211	0	0	Ki67+	 9971 28370
2212	0	0	Ki67+	 9974 28487
2213	0	0	Ki67+	 9974 28604
2214	0	0	Ki67+	 9976 28547
2215	0	0	Ki67+	 9977 28584
2216	0	0	Ki67+	 9984 28655
2217	0	0	Ki67+	 9985 28572
2218	0	0	Ki67+	 9986 28620
2219	0	0	Ki67+	 9987 28394
2220	0	0	Ki67+	 9992 28437
2221	0	0	Ki67+	 9993 28513
2222	0	0	Ki67+	 9995 28363
2223	0	0	Ki67+	 9996 28540
2224	0	0	Ki67+	 10001 28316
2225	0	0	Ki67+	 10001 28410
2226	0	0	Ki67+	 10003 28338
2227	0	0	Ki67+	 10006 28482
2228	0	0	Ki67+	 10006 28624
2229	0	0	Ki67+	 10007 28463
2230	0	0	Ki67+	 10008 28437
2231	0	0	Ki67+	 10009 28593
2232	0	0	Ki67+	 10011 28634
2233	0	0	Ki67+	 10013 28563
2234	0	0	Ki67+	 10016 28407
2235	0	0	Ki67+	 10021 28602
2236	0	0	Ki67+	 10022 28334
2237	0	0	Ki67+	 10023 28511
2238	0	0	Ki67+	 10024 28286
2239	0	0	Ki67+	 10027 28362
2240	0	0	Ki67+	 10028 28391
2241	0	0	Ki67+	 10028 28543
2242	0	0	Ki67+	 10031 28489
2243	0	0	Ki67+	 10037 28650
2244	0	0	Ki67+	 10038 28440
2245	0	0	Ki67+	 10041 28603
2246	0	0	Ki67+	 10046 28579
2247	0	0	Ki67+	 10046 28626
2248	0	0	Ki67+	 10050 28498
2249	0	0	Ki67+	 10051 28564
2250	0	0	Ki67+	 10054 28600
2251	0	0	Ki67+	 10063 28657
2252	0	0	Ki67+	 10066 28532
2253	0	0	Ki67+	 10066 28612
2254	0	0	Ki67+	 10076 28268
2255	0	0	Ki67+	 10076 28459
2256	0	0	Ki67+	 10079 28479
2257	0	0	Ki67+	 10080 28637
2258	0	0	Ki67+	 10081 28492
2259	0	0	Ki67+	 10085 28672
2260	0	0	Ki67+	 10091 28524
2261	0	0	Ki67+	 10091 28720
2262	0	0	Ki67+	 10093 28467
2263	0	0	Ki67+	 10094 28565
2264	0	0	Ki67+	 10104 28600
2265	0	0	Ki67+	 10107 28479
2266	0	0	Ki67+	 10110 28447
2267	0	0	Ki67+	 10110 28586
2268	0	0	Ki67+	 10119 28434
2269	0	0	Ki67+	 10120 28465
2270	0	0	Ki67+	 10126 28579
2271	0	0	Ki67+	 10126 28618
2272	0	0	Ki67+	 10129 28271
2273	0	0	Ki67+	 10129 28598
2274	0	0	Ki67+	 10130 28543
2275	0	0	Ki67+	 10134 28644
2276	0	0	Ki67+	 10140 28675
2277	0	0	Ki67+	 10141 28438
2278	0	0	Ki67+	 10143 28292
2279	0	0	Ki67+	 10144 28635
2280	0	0	Ki67+	 10145 28688
2281	0	0	Ki67+	 10151 28542
2282	0	0	Ki67+	 10153 28597
2283	0	0	Ki67+	 10156 28714
2284	0	0	Ki67+	 10160 28514
2285	0	0	Ki67+	 10166 28294
2286	0	0	Ki67+	 10166 28416
2287	0	0	Ki67+	 10166 28654
2288	0	0	Ki67+	 10168 28271
2289	0	0	Ki67+	 10168 28449
2290	0	0	Ki67+	 10169 28305
2291	0	0	Ki67+	 10173 28623
2292	0	0	Ki67+	 10177 28519
2293	0	0	Ki67+	 10178 28572
2294	0	0	Ki67+	 10193 28399
2295	0	0	Ki67+	 10194 28275
2296	0	0	Ki67+	 10201 28548
2297	0	0	Ki67+	 10205 28436
2298	0	0	Ki67+	 10208 28387
2299	0	0	Ki67+	 10209 28406
2300	0	0	Ki67+	 10211 28515
2301	0	0	Ki67+	 10217 28396
2302	0	0	Ki67+	 10218 28678
2303	0	0	Ki67+	 10224 28221
2304	0	0	Ki67+	 10224 28473
2305	0	0	Ki67+	 10241 28430
2306	0	0	Ki67+	 10251 28412
2307	0	0	Ki67+	 10254 28679
2308	0	0	Ki67+	 10257 28218
2309	0	0	Ki67+	 10267 28493
2310	0	0	Ki67+	 10278 28448
2311	0	0	Ki67+	 10291 27985
2312	0	0	Ki67+	 10304 27966
2313	0	0	Ki67+	 10310 28633
2314	0	0	Ki67+	 10324 28213
2315	0	0	Ki67+	 9587 28821
2316	0	0	Ki67+	 9619 28787
2317	0	0	Ki67+	 9651 28925
2318	0	0	Ki67+	 9674 28777
2319	0	0	Ki67+	 9761 28852
2320	0	0	Ki67+	 9768 28919
2321	0	0	Ki67+	 9819 28918
2322	0	0	Ki67+	 9865 28769
2323	0	0	Ki67+	 9893 29313
2324	0	0	Ki67+	 9894 29156
2325	0	0	Ki67+	 9894 29336
2326	0	0	Ki67+	 9920 29170
2327	0	0	Ki67+	 9941 29183
2328	0	0	Ki67+	 9948 29163
2329	0	0	Ki67+	 10008 29075
2330	0	0	Ki67+	 10051 29272
2331	0	0	Ki67+	 10056 28854
2332	0	0	Ki67+	 10061 29059
2333	0	0	Ki67+	 10109 28795
2334	0	0	Ki67+	 10155 29512
2335	0	0	Ki67+	 10160 28779
2336	0	0	Ki67+	 10178 28993
2337	0	0	Ki67+	 10188 29242
2338	0	0	Ki67+	 10190 29529
2339	0	0	Ki67+	 10233 28750
2340	0	0	Ki67+	 10253 28976
2341	0	0	Ki67+	 10255 29078
2342	0	0	Ki67+	 10266 28757
2343	0	0	Ki67+	 10295 29483
2344	0	0	Ki67+	 10296 28774
2345	0	0	Ki67+	 10309 29479
2346	0	0	Ki67+	 10324 28776
2347	0	0	Ki67+	 10344 28769
2348	0	0	Ki67+	 9556 30309
2349	0	0	Ki67+	 9557 30169
2350	0	0	Ki67+	 9558 29903
2351	0	0	Ki67+	 9558 30184
2352	0	0	Ki67+	 9567 29891
2353	0	0	Ki67+	 9578 30222
2354	0	0	Ki67+	 9585 30324
2355	0	0	Ki67+	 9596 30169
2356	0	0	Ki67+	 9632 29896
2357	0	0	Ki67+	 9641 30141
2358	0	0	Ki67+	 9645 30055
2359	0	0	Ki67+	 9646 30278
2360	0	0	Ki67+	 9688 30247
2361	0	0	Ki67+	 9692 30062
2362	0	0	Ki67+	 9694 30126
2363	0	0	Ki67+	 9702 30250
2364	0	0	Ki67+	 9709 30064
2365	0	0	Ki67+	 9711 29969
2366	0	0	Ki67+	 9714 30217
2367	0	0	Ki67+	 9719 30168
2368	0	0	Ki67+	 9730 30223
2369	0	0	Ki67+	 9732 30021
2370	0	0	Ki67+	 9733 30115
2371	0	0	Ki67+	 9743 30042
2372	0	0	Ki67+	 9748 30192
2373	0	0	Ki67+	 9759 30078
2374	0	0	Ki67+	 9760 30201
2375	0	0	Ki67+	 9771 30102
2376	0	0	Ki67+	 9774 30230
2377	0	0	Ki67+	 9780 29990
2378	0	0	Ki67+	 9784 30153
2379	0	0	Ki67+	 9787 30016
2380	0	0	Ki67+	 9790 30187
2381	0	0	Ki67+	 9793 30236
2382	0	0	Ki67+	 9794 30218
2383	0	0	Ki67+	 9801 30175
2384	0	0	Ki67+	 9811 30182
2385	0	0	Ki67+	 9819 30142
2386	0	0	Ki67+	 9820 29838
2387	0	0	Ki67+	 9846 30129
2388	0	0	Ki67+	 9848 30149
2389	0	0	Ki67+	 9851 30282
2390	0	0	Ki67+	 9874 29764
2391	0	0	Ki67+	 9876 30318
2392	0	0	Ki67+	 9893 30309
2393	0	0	Ki67+	 9940 30229
2394	0	0	Ki67+	 9954 30241
2395	0	0	Ki67+	 9960 29785
2396	0	0	Ki67+	 9961 30223
2397	0	0	Ki67+	 9969 30190
2398	0	0	Ki67+	 9970 29826
2399	0	0	Ki67+	 9982 29763
2400	0	0	Ki67+	 9991 30276
2401	0	0	Ki67+	 9995 30198
2402	0	0	Ki67+	 9999 30292
2403	0	0	Ki67+	 10001 29821
2404	0	0	Ki67+	 10009 30183
2405	0	0	Ki67+	 10042 29955
2406	0	0	Ki67+	 10063 30198
2407	0	0	Ki67+	 10072 30208
2408	0	0	Ki67+	 10077 29981
2409	0	0	Ki67+	 10081 30254
2410	0	0	Ki67+	 10083 29831
2411	0	0	Ki67+	 10110 29549
2412	0	0	Ki67+	 10116 29977
2413	0	0	Ki67+	 10119 29772
2414	0	0	Ki67+	 10128 30056
2415	0	0	Ki67+	 10139 30039
2416	0	0	Ki67+	 10141 30087
2417	0	0	Ki67+	 10146 29560
2418	0	0	Ki67+	 10155 29784
2419	0	0	Ki67+	 10163 29556
2420	0	0	Ki67+	 10174 29541
2421	0	0	Ki67+	 10181 29807
2422	0	0	Ki67+	 10192 30045
2423	0	0	Ki67+	 10204 29774
2424	0	0	Ki67+	 10207 30197
2425	0	0	Ki67+	 10212 30072
2426	0	0	Ki67+	 10223 29738
2427	0	0	Ki67+	 10227 30180
2428	0	0	Ki67+	 10234 29861
2429	0	0	Ki67+	 10234 30111
2430	0	0	Ki67+	 10236 29785
2431	0	0	Ki67+	 10243 30184
2432	0	0	Ki67+	 10246 29871
2433	0	0	Ki67+	 10247 29822
2434	0	0	Ki67+	 10259 29860
2435	0	0	Ki67+	 10268 30279
2436	0	0	Ki67+	 10275 30141
2437	0	0	Ki67+	 10278 30192
2438	0	0	Ki67+	 10283 30100
2439	0	0	Ki67+	 10302 30190
2440	0	0	Ki67+	 10307 30163
2441	0	0	Ki67+	 10316 30279
2442	0	0	Ki67+	 10318 30086
2443	0	0	Ki67+	 10328 30314
2444	0	0	Ki67+	 10330 30202
2445	0	0	Ki67+	 10331 29675
2446	0	0	Ki67+	 9555 31007
2447	0	0	Ki67+	 9555 31054
2448	0	0	Ki67+	 9563 30968
2449	0	0	Ki67+	 9564 30343
2450	0	0	Ki67+	 9564 30383
2451	0	0	Ki67+	 9564 31044
2452	0	0	Ki67+	 9567 31119
2453	0	0	Ki67+	 9569 30942
2454	0	0	Ki67+	 9572 30829
2455	0	0	Ki67+	 9577 30956
2456	0	0	Ki67+	 9578 30919
2457	0	0	Ki67+	 9583 30816
2458	0	0	Ki67+	 9584 30861
2459	0	0	Ki67+	 9589 31017
2460	0	0	Ki67+	 9592 31051
2461	0	0	Ki67+	 9593 30828
2462	0	0	Ki67+	 9597 31082
2463	0	0	Ki67+	 9599 30760
2464	0	0	Ki67+	 9602 30950
2465	0	0	Ki67+	 9604 30833
2466	0	0	Ki67+	 9606 30894
2467	0	0	Ki67+	 9615 31091
2468	0	0	Ki67+	 9617 30842
2469	0	0	Ki67+	 9623 31006
2470	0	0	Ki67+	 9627 30900
2471	0	0	Ki67+	 9630 30882
2472	0	0	Ki67+	 9638 30924
2473	0	0	Ki67+	 9640 30854
2474	0	0	Ki67+	 9648 30365
2475	0	0	Ki67+	 9649 31118
2476	0	0	Ki67+	 9657 30826
2477	0	0	Ki67+	 9662 30868
2478	0	0	Ki67+	 9665 30408
2479	0	0	Ki67+	 9666 30920
2480	0	0	Ki67+	 9673 30877
2481	0	0	Ki67+	 9679 31062
2482	0	0	Ki67+	 9682 30406
2483	0	0	Ki67+	 9690 31126
2484	0	0	Ki67+	 9695 30376
2485	0	0	Ki67+	 9704 30363
2486	0	0	Ki67+	 9704 31048
2487	0	0	Ki67+	 9717 31088
2488	0	0	Ki67+	 9723 30882
2489	0	0	Ki67+	 9731 30375
2490	0	0	Ki67+	 9731 30854
2491	0	0	Ki67+	 9736 30776
2492	0	0	Ki67+	 9736 30792
2493	0	0	Ki67+	 9741 30939
2494	0	0	Ki67+	 9747 30445
2495	0	0	Ki67+	 9749 30813
2496	0	0	Ki67+	 9754 30864
2497	0	0	Ki67+	 9757 31032
2498	0	0	Ki67+	 9759 30719
2499	0	0	Ki67+	 9759 30926
2500	0	0	Ki67+	 9761 30430
2501	0	0	Ki67+	 9761 30765
2502	0	0	Ki67+	 9761 30798
2503	0	0	Ki67+	 9764 30964
2504	0	0	Ki67+	 9772 30398
2505	0	0	Ki67+	 9772 30723
2506	0	0	Ki67+	 9781 30769
2507	0	0	Ki67+	 9782 30817
2508	0	0	Ki67+	 9784 30370
2509	0	0	Ki67+	 9784 30932
2510	0	0	Ki67+	 9786 30423
2511	0	0	Ki67+	 9786 30464
2512	0	0	Ki67+	 9786 30896
2513	0	0	Ki67+	 9798 30358
2514	0	0	Ki67+	 9799 30532
2515	0	0	Ki67+	 9801 30462
2516	0	0	Ki67+	 9803 30801
2517	0	0	Ki67+	 9806 30407
2518	0	0	Ki67+	 9806 30443
2519	0	0	Ki67+	 9808 30951
2520	0	0	Ki67+	 9809 30548
2521	0	0	Ki67+	 9814 30519
2522	0	0	Ki67+	 9823 30372
2523	0	0	Ki67+	 9824 31117
2524	0	0	Ki67+	 9825 31050
2525	0	0	Ki67+	 9833 30478
2526	0	0	Ki67+	 9833 30947
2527	0	0	Ki67+	 9833 31084
2528	0	0	Ki67+	 9839 30849
2529	0	0	Ki67+	 9839 30924
2530	0	0	Ki67+	 9846 31023
2531	0	0	Ki67+	 9847 30992
2532	0	0	Ki67+	 9852 30934
2533	0	0	Ki67+	 9855 30420
2534	0	0	Ki67+	 9859 31059
2535	0	0	Ki67+	 9862 30961
2536	0	0	Ki67+	 9863 30902
2537	0	0	Ki67+	 9864 31101
2538	0	0	Ki67+	 9869 30870
2539	0	0	Ki67+	 9870 31070
2540	0	0	Ki67+	 9872 30833
2541	0	0	Ki67+	 9872 31060
2542	0	0	Ki67+	 9878 30451
2543	0	0	Ki67+	 9880 30407
2544	0	0	Ki67+	 9880 30580
2545	0	0	Ki67+	 9882 30894
2546	0	0	Ki67+	 9884 30341
2547	0	0	Ki67+	 9885 30433
2548	0	0	Ki67+	 9885 30602
2549	0	0	Ki67+	 9886 30930
2550	0	0	Ki67+	 9887 30795
2551	0	0	Ki67+	 9890 31062
2552	0	0	Ki67+	 9892 31095
2553	0	0	Ki67+	 9896 30573
2554	0	0	Ki67+	 9900 30994
2555	0	0	Ki67+	 9901 30527
2556	0	0	Ki67+	 9907 30951
2557	0	0	Ki67+	 9908 30389
2558	0	0	Ki67+	 9911 30502
2559	0	0	Ki67+	 9911 30914
2560	0	0	Ki67+	 9912 30548
2561	0	0	Ki67+	 9916 30841
2562	0	0	Ki67+	 9919 30937
2563	0	0	Ki67+	 9927 31056
2564	0	0	Ki67+	 9928 30794
2565	0	0	Ki67+	 9936 31017
2566	0	0	Ki67+	 9940 30819
2567	0	0	Ki67+	 9941 30489
2568	0	0	Ki67+	 9942 30874
2569	0	0	Ki67+	 9944 30622
2570	0	0	Ki67+	 9945 30524
2571	0	0	Ki67+	 9949 30603
2572	0	0	Ki67+	 9957 30798
2573	0	0	Ki67+	 9959 30947
2574	0	0	Ki67+	 9962 30838
2575	0	0	Ki67+	 9962 30958
2576	0	0	Ki67+	 9965 30448
2577	0	0	Ki67+	 9971 30433
2578	0	0	Ki67+	 9975 30587
2579	0	0	Ki67+	 9975 30918
2580	0	0	Ki67+	 9976 30615
2581	0	0	Ki67+	 9977 30562
2582	0	0	Ki67+	 9980 30852
2583	0	0	Ki67+	 10000 30901
2584	0	0	Ki67+	 10002 31006
2585	0	0	Ki67+	 10002 31065
2586	0	0	Ki67+	 10004 30963
2587	0	0	Ki67+	 10005 31097
2588	0	0	Ki67+	 10011 30412
2589	0	0	Ki67+	 10012 30871
2590	0	0	Ki67+	 10015 30846
2591	0	0	Ki67+	 10018 30525
2592	0	0	Ki67+	 10020 30385
2593	0	0	Ki67+	 10020 30579
2594	0	0	Ki67+	 10021 30750
2595	0	0	Ki67+	 10023 30502
2596	0	0	Ki67+	 10024 30565
2597	0	0	Ki67+	 10027 30345
2598	0	0	Ki67+	 10029 30487
2599	0	0	Ki67+	 10030 30882
2600	0	0	Ki67+	 10032 30940
2601	0	0	Ki67+	 10038 30454
2602	0	0	Ki67+	 10038 30822
2603	0	0	Ki67+	 10041 31115
2604	0	0	Ki67+	 10044 30597
2605	0	0	Ki67+	 10045 30373
2606	0	0	Ki67+	 10048 30416
2607	0	0	Ki67+	 10050 30552
2608	0	0	Ki67+	 10054 30869
2609	0	0	Ki67+	 10060 31048
2610	0	0	Ki67+	 10061 31122
2611	0	0	Ki67+	 10062 30945
2612	0	0	Ki67+	 10068 30619
2613	0	0	Ki67+	 10070 30919
2614	0	0	Ki67+	 10075 30581
2615	0	0	Ki67+	 10077 31127
2616	0	0	Ki67+	 10078 30650
2617	0	0	Ki67+	 10078 31013
2618	0	0	Ki67+	 10079 30945
2619	0	0	Ki67+	 10080 30871
2620	0	0	Ki67+	 10081 30912
2621	0	0	Ki67+	 10081 30992
2622	0	0	Ki67+	 10083 30519
2623	0	0	Ki67+	 10083 30617
2624	0	0	Ki67+	 10085 30888
2625	0	0	Ki67+	 10089 30362
2626	0	0	Ki67+	 10090 30385
2627	0	0	Ki67+	 10093 30960
2628	0	0	Ki67+	 10094 30938
2629	0	0	Ki67+	 10097 31030
2630	0	0	Ki67+	 10099 30908
2631	0	0	Ki67+	 10101 30503
2632	0	0	Ki67+	 10107 30637
2633	0	0	Ki67+	 10109 31065
2634	0	0	Ki67+	 10111 30487
2635	0	0	Ki67+	 10111 30993
2636	0	0	Ki67+	 10112 30617
2637	0	0	Ki67+	 10113 30601
2638	0	0	Ki67+	 10119 31022
2639	0	0	Ki67+	 10121 30886
2640	0	0	Ki67+	 10129 31108
2641	0	0	Ki67+	 10135 30684
2642	0	0	Ki67+	 10136 30638
2643	0	0	Ki67+	 10136 30903
2644	0	0	Ki67+	 10136 31003
2645	0	0	Ki67+	 10138 30673
2646	0	0	Ki67+	 10142 31070
2647	0	0	Ki67+	 10143 30587
2648	0	0	Ki67+	 10145 30457
2649	0	0	Ki67+	 10145 30571
2650	0	0	Ki67+	 10148 30480
2651	0	0	Ki67+	 10150 31035
2652	0	0	Ki67+	 10157 30685
2653	0	0	Ki67+	 10158 30629
2654	0	0	Ki67+	 10161 30459
2655	0	0	Ki67+	 10165 31103
2656	0	0	Ki67+	 10167 31066
2657	0	0	Ki67+	 10171 30528
2658	0	0	Ki67+	 10173 30387
2659	0	0	Ki67+	 10181 30666
2660	0	0	Ki67+	 10184 31046
2661	0	0	Ki67+	 10193 30465
2662	0	0	Ki67+	 10194 30413
2663	0	0	Ki67+	 10196 30440
2664	0	0	Ki67+	 10200 31127
2665	0	0	Ki67+	 10202 31077
2666	0	0	Ki67+	 10213 30478
2667	0	0	Ki67+	 10213 30667
2668	0	0	Ki67+	 10215 30461
2669	0	0	Ki67+	 10216 30621
2670	0	0	Ki67+	 10221 30649
2671	0	0	Ki67+	 10229 31087
2672	0	0	Ki67+	 10245 31107
2673	0	0	Ki67+	 10247 30650
2674	0	0	Ki67+	 10249 30671
2675	0	0	Ki67+	 10255 31131
2676	0	0	Ki67+	 10256 30364
2677	0	0	Ki67+	 10287 30379
2678	0	0	Ki67+	 10287 30713
2679	0	0	Ki67+	 10290 30680
2680	0	0	Ki67+	 10294 30614
2681	0	0	Ki67+	 10298 30709
2682	0	0	Ki67+	 10299 30543
2683	0	0	Ki67+	 10303 30459
2684	0	0	Ki67+	 10305 30672
2685	0	0	Ki67+	 10309 30474
2686	0	0	Ki67+	 10312 30393
2687	0	0	Ki67+	 10315 30706
2688	0	0	Ki67+	 10318 30654
2689	0	0	Ki67+	 10318 30717
2690	0	0	Ki67+	 10331 30616
2691	0	0	Ki67+	 10332 30501
2692	0	0	Ki67+	 10339 30641
2693	0	0	Ki67+	 10344 30700
2694	0	0	Ki67+	 10348 30398
2695	0	0	Ki67+	 9554 31158
2696	0	0	Ki67+	 9557 31446
2697	0	0	Ki67+	 9559 31500
2698	0	0	Ki67+	 9562 31365
2699	0	0	Ki67+	 9568 31482
2700	0	0	Ki67+	 9572 31421
2701	0	0	Ki67+	 9573 31563
2702	0	0	Ki67+	 9575 31533
2703	0	0	Ki67+	 9580 31498
2704	0	0	Ki67+	 9589 31411
2705	0	0	Ki67+	 9590 31465
2706	0	0	Ki67+	 9594 31146
2707	0	0	Ki67+	 9595 31693
2708	0	0	Ki67+	 9597 31228
2709	0	0	Ki67+	 9597 31440
2710	0	0	Ki67+	 9597 31613
2711	0	0	Ki67+	 9599 31385
2712	0	0	Ki67+	 9600 31399
2713	0	0	Ki67+	 9603 31332
2714	0	0	Ki67+	 9607 31169
2715	0	0	Ki67+	 9613 31377
2716	0	0	Ki67+	 9616 31303
2717	0	0	Ki67+	 9616 31342
2718	0	0	Ki67+	 9617 31216
2719	0	0	Ki67+	 9617 31415
2720	0	0	Ki67+	 9624 31449
2721	0	0	Ki67+	 9625 31149
2722	0	0	Ki67+	 9627 31511
2723	0	0	Ki67+	 9628 31188
2724	0	0	Ki67+	 9632 31321
2725	0	0	Ki67+	 9638 31648
2726	0	0	Ki67+	 9640 31364
2727	0	0	Ki67+	 9646 31391
2728	0	0	Ki67+	 9648 31302
2729	0	0	Ki67+	 9649 31255
2730	0	0	Ki67+	 9652 31620
2731	0	0	Ki67+	 9653 31277
2732	0	0	Ki67+	 9655 31154
2733	0	0	Ki67+	 9666 31195
2734	0	0	Ki67+	 9670 31638
2735	0	0	Ki67+	 9674 31599
2736	0	0	Ki67+	 9676 31317
2737	0	0	Ki67+	 9678 31555
2738	0	0	Ki67+	 9680 31286
2739	0	0	Ki67+	 9682 31140
2740	0	0	Ki67+	 9685 31239
2741	0	0	Ki67+	 9687 31337
2742	0	0	Ki67+	 9690 31155
2743	0	0	Ki67+	 9693 31205
2744	0	0	Ki67+	 9698 31287
2745	0	0	Ki67+	 9702 31610
2746	0	0	Ki67+	 9707 31552
2747	0	0	Ki67+	 9709 31646
2748	0	0	Ki67+	 9711 31212
2749	0	0	Ki67+	 9714 31614
2750	0	0	Ki67+	 9715 31185
2751	0	0	Ki67+	 9716 31541
2752	0	0	Ki67+	 9723 31284
2753	0	0	Ki67+	 9723 31595
2754	0	0	Ki67+	 9725 31199
2755	0	0	Ki67+	 9725 31327
2756	0	0	Ki67+	 9734 31582
2757	0	0	Ki67+	 9740 31226
2758	0	0	Ki67+	 9741 31647
2759	0	0	Ki67+	 9743 31186
2760	0	0	Ki67+	 9746 31548
2761	0	0	Ki67+	 9752 31451
2762	0	0	Ki67+	 9755 31159
2763	0	0	Ki67+	 9756 31217
2764	0	0	Ki67+	 9757 31241
2765	0	0	Ki67+	 9765 31435
2766	0	0	Ki67+	 9766 31413
2767	0	0	Ki67+	 9768 31561
2768	0	0	Ki67+	 9770 31458
2769	0	0	Ki67+	 9772 31505
2770	0	0	Ki67+	 9776 31597
2771	0	0	Ki67+	 9780 31360
2772	0	0	Ki67+	 9781 31522
2773	0	0	Ki67+	 9782 31265
2774	0	0	Ki67+	 9783 31421
2775	0	0	Ki67+	 9788 31200
2776	0	0	Ki67+	 9791 31227
2777	0	0	Ki67+	 9792 31589
2778	0	0	Ki67+	 9793 31156
2779	0	0	Ki67+	 9795 31362
2780	0	0	Ki67+	 9795 31490
2781	0	0	Ki67+	 9799 31452
2782	0	0	Ki67+	 9800 31562
2783	0	0	Ki67+	 9805 31406
2784	0	0	Ki67+	 9807 31332
2785	0	0	Ki67+	 9810 31227
2786	0	0	Ki67+	 9811 31372
2787	0	0	Ki67+	 9813 31287
2788	0	0	Ki67+	 9816 31190
2789	0	0	Ki67+	 9827 31520
2790	0	0	Ki67+	 9831 31205
2791	0	0	Ki67+	 9831 31495
2792	0	0	Ki67+	 9838 31164
2793	0	0	Ki67+	 9838 31423
2794	0	0	Ki67+	 9844 31375
2795	0	0	Ki67+	 9846 31316
2796	0	0	Ki67+	 9850 31294
2797	0	0	Ki67+	 9863 31183
2798	0	0	Ki67+	 9866 31153
2799	0	0	Ki67+	 9866 31432
2800	0	0	Ki67+	 9867 31409
2801	0	0	Ki67+	 9867 31453
2802	0	0	Ki67+	 9870 31352
2803	0	0	Ki67+	 9874 31258
2804	0	0	Ki67+	 9879 31369
2805	0	0	Ki67+	 9879 31491
2806	0	0	Ki67+	 9885 31201
2807	0	0	Ki67+	 9889 31293
2808	0	0	Ki67+	 9891 31325
2809	0	0	Ki67+	 9893 31342
2810	0	0	Ki67+	 9900 31139
2811	0	0	Ki67+	 9903 31397
2812	0	0	Ki67+	 9903 31410
2813	0	0	Ki67+	 9909 31225
2814	0	0	Ki67+	 9910 31244
2815	0	0	Ki67+	 9911 31450
2816	0	0	Ki67+	 9912 31169
2817	0	0	Ki67+	 9913 31495
2818	0	0	Ki67+	 9916 31472
2819	0	0	Ki67+	 9918 31305
2820	0	0	Ki67+	 9919 31271
2821	0	0	Ki67+	 9919 31924
2822	0	0	Ki67+	 9922 31209
2823	0	0	Ki67+	 9929 31235
2824	0	0	Ki67+	 9934 31339
2825	0	0	Ki67+	 9940 31429
2826	0	0	Ki67+	 9943 31482
2827	0	0	Ki67+	 9944 31458
2828	0	0	Ki67+	 9945 31312
2829	0	0	Ki67+	 9947 31377
2830	0	0	Ki67+	 9949 31512
2831	0	0	Ki67+	 9962 31328
2832	0	0	Ki67+	 9966 31500
2833	0	0	Ki67+	 9970 31454
2834	0	0	Ki67+	 9973 31416
2835	0	0	Ki67+	 9975 31353
2836	0	0	Ki67+	 9978 31397
2837	0	0	Ki67+	 9979 31251
2838	0	0	Ki67+	 9980 31517
2839	0	0	Ki67+	 9981 31478
2840	0	0	Ki67+	 9990 31381
2841	0	0	Ki67+	 9992 31321
2842	0	0	Ki67+	 9998 31475
2843	0	0	Ki67+	 10000 31339
2844	0	0	Ki67+	 10006 31375
2845	0	0	Ki67+	 10008 31464
2846	0	0	Ki67+	 10008 31535
2847	0	0	Ki67+	 10018 31764
2848	0	0	Ki67+	 10023 31501
2849	0	0	Ki67+	 10030 31646
2850	0	0	Ki67+	 10032 31348
2851	0	0	Ki67+	 10035 31304
2852	0	0	Ki67+	 10041 31388
2853	0	0	Ki67+	 10041 31540
2854	0	0	Ki67+	 10050 31575
2855	0	0	Ki67+	 10054 31538
2856	0	0	Ki67+	 10056 31706
2857	0	0	Ki67+	 10060 31357
2858	0	0	Ki67+	 10063 31453
2859	0	0	Ki67+	 10063 31489
2860	0	0	Ki67+	 10068 31209
2861	0	0	Ki67+	 10069 31700
2862	0	0	Ki67+	 10073 31574
2863	0	0	Ki67+	 10077 31338
2864	0	0	Ki67+	 10077 31542
2865	0	0	Ki67+	 10084 31150
2866	0	0	Ki67+	 10085 31475
2867	0	0	Ki67+	 10086 31390
2868	0	0	Ki67+	 10087 31433
2869	0	0	Ki67+	 10089 31198
2870	0	0	Ki67+	 10091 31219
2871	0	0	Ki67+	 10091 31368
2872	0	0	Ki67+	 10091 31693
2873	0	0	Ki67+	 10092 31584
2874	0	0	Ki67+	 10101 31528
2875	0	0	Ki67+	 10102 31322
2876	0	0	Ki67+	 10102 31569
2877	0	0	Ki67+	 10103 31502
2878	0	0	Ki67+	 10108 31402
2879	0	0	Ki67+	 10109 31152
2880	0	0	Ki67+	 10113 31469
2881	0	0	Ki67+	 10113 31704
2882	0	0	Ki67+	 10122 31339
2883	0	0	Ki67+	 10122 31419
2884	0	0	Ki67+	 10123 31452
2885	0	0	Ki67+	 10123 31518
2886	0	0	Ki67+	 10125 31205
2887	0	0	Ki67+	 10128 31177
2888	0	0	Ki67+	 10131 31554
2889	0	0	Ki67+	 10133 31445
2890	0	0	Ki67+	 10134 31583
2891	0	0	Ki67+	 10138 31152
2892	0	0	Ki67+	 10140 31561
2893	0	0	Ki67+	 10144 31490
2894	0	0	Ki67+	 10148 31393
2895	0	0	Ki67+	 10163 31380
2896	0	0	Ki67+	 10166 31152
2897	0	0	Ki67+	 10169 31352
2898	0	0	Ki67+	 10170 31292
2899	0	0	Ki67+	 10172 31517
2900	0	0	Ki67+	 10174 31454
2901	0	0	Ki67+	 10174 31558
2902	0	0	Ki67+	 10176 31772
2903	0	0	Ki67+	 10179 31346
2904	0	0	Ki67+	 10182 31500
2905	0	0	Ki67+	 10189 31407
2906	0	0	Ki67+	 10190 31321
2907	0	0	Ki67+	 10192 31262
2908	0	0	Ki67+	 10193 31880
2909	0	0	Ki67+	 10194 31503
2910	0	0	Ki67+	 10197 31857
2911	0	0	Ki67+	 10199 31377
2912	0	0	Ki67+	 10206 31556
2913	0	0	Ki67+	 10209 31226
2914	0	0	Ki67+	 10209 31384
2915	0	0	Ki67+	 10212 31162
2916	0	0	Ki67+	 10213 31346
2917	0	0	Ki67+	 10215 31277
2918	0	0	Ki67+	 10215 31899
2919	0	0	Ki67+	 10222 31780
2920	0	0	Ki67+	 10224 31307
2921	0	0	Ki67+	 10228 31350
2922	0	0	Ki67+	 10234 31246
2923	0	0	Ki67+	 10234 31311
2924	0	0	Ki67+	 10236 31140
2925	0	0	Ki67+	 10247 31263
2926	0	0	Ki67+	 10250 31293
2927	0	0	Ki67+	 10256 31174
2928	0	0	Ki67+	 10261 31190
2929	0	0	Ki67+	 10262 31259
2930	0	0	Ki67+	 10265 31818
2931	0	0	Ki67+	 10273 31294
2932	0	0	Ki67+	 10275 31149
2933	0	0	Ki67+	 10280 31190
2934	0	0	Ki67+	 10286 31263
2935	0	0	Ki67+	 10288 31172
2936	0	0	Ki67+	 10290 31246
2937	0	0	Ki67+	 10291 31215
2938	0	0	Ki67+	 10323 31550
2939	0	0	Ki67+	 10329 31619
2940	0	0	Ki67+	 10332 31526
2941	0	0	Ki67+	 9568 31997
2942	0	0	Ki67+	 9582 31987
2943	0	0	Ki67+	 9597 31997
2944	0	0	Ki67+	 9614 32078
2945	0	0	Ki67+	 9652 32044
2946	0	0	Ki67+	 9706 32039
2947	0	0	Ki67+	 9736 32035
2948	0	0	Ki67+	 9740 32052
2949	0	0	Ki67+	 9751 32038
2950	0	0	Ki67+	 9901 32098
2951	0	0	Ki67+	 9907 31946
2952	0	0	Ki67+	 9910 32104
2953	0	0	Ki67+	 9941 31998
2954	0	0	Ki67+	 10115 32146
2955	0	0	Ki67+	 10172 32001
2956	0	0	Ki67+	 10182 35458
2957	0	0	Ki67+	 10186 35508
2958	0	0	Ki67+	 10194 35517
2959	0	0	Ki67+	 10214 35629
2960	0	0	Ki67+	 10218 35428
2961	0	0	Ki67+	 10225 35473
2962	0	0	Ki67+	 10238 35642
2963	0	0	Ki67+	 10244 35378
2964	0	0	Ki67+	 10245 35417
2965	0	0	Ki67+	 10264 35389
2966	0	0	Ki67+	 10267 35583
2967	0	0	Ki67+	 10273 35346
2968	0	0	Ki67+	 10278 35662
2969	0	0	Ki67+	 10279 35384
2970	0	0	Ki67+	 10286 35486
2971	0	0	Ki67+	 10289 35556
2972	0	0	Ki67+	 10291 35649
2973	0	0	Ki67+	 10295 35635
2974	0	0	Ki67+	 10299 35405
2975	0	0	Ki67+	 10302 35587
2976	0	0	Ki67+	 10303 35556
2977	0	0	Ki67+	 10315 35410
2978	0	0	Ki67+	 10315 35421
2979	0	0	Ki67+	 10318 35565
2980	0	0	Ki67+	 10323 35582
2981	0	0	Ki67+	 10328 35662
2982	0	0	Ki67+	 9862 36278
2983	0	0	Ki67+	 9882 36299
2984	0	0	Ki67+	 9906 36331
2985	0	0	Ki67+	 9933 36339
2986	0	0	Ki67+	 9967 36359
2987	0	0	Ki67+	 10013 36350
2988	0	0	Ki67+	 10016 36385
2989	0	0	Ki67+	 10036 36357
2990	0	0	Ki67+	 10060 36396
2991	0	0	Ki67+	 10076 36393
2992	0	0	Ki67+	 10077 36355
2993	0	0	Ki67+	 10083 36402
2994	0	0	Ki67+	 10095 36365
2995	0	0	Ki67+	 10108 36406
2996	0	0	Ki67+	 10111 36382
2997	0	0	Ki67+	 10124 36488
2998	0	0	Ki67+	 10128 36418
2999	0	0	Ki67+	 10137 36392
3000	0	0	Ki67+	 10141 36214
3001	0	0	Ki67+	 10147 36494
3002	0	0	Ki67+	 10157 36418
3003	0	0	Ki67+	 10169 36265
3004	0	0	Ki67+	 10177 36403
3005	0	0	Ki67+	 10185 36457
3006	0	0	Ki67+	 10206 36482
3007	0	0	Ki67+	 10208 36422
3008	0	0	Ki67+	 10212 36091
3009	0	0	Ki67+	 10213 36402
3010	0	0	Ki67+	 10228 36491
3011	0	0	Ki67+	 10235 36500
3012	0	0	Ki67+	 10239 36424
3013	0	0	Ki67+	 10261 36506
3014	0	0	Ki67+	 10266 36389
3015	0	0	Ki67+	 10280 36502
3016	0	0	Ki67+	 10281 36543
3017	0	0	Ki67+	 10291 36467
3018	0	0	Ki67+	 10293 36544
3019	0	0	Ki67+	 10295 36564
3020	0	0	Ki67+	 10300 36499
3021	0	0	Ki67+	 10313 36473
3022	0	0	Ki67+	 10336 36480
3023	0	0	Ki67+	 9957 36805
3024	0	0	Ki67+	 9959 36837
3025	0	0	Ki67+	 9965 36855
3026	0	0	Ki67+	 9969 36793
3027	0	0	Ki67+	 9973 36882
3028	0	0	Ki67+	 9976 36826
3029	0	0	Ki67+	 9978 36909
3030	0	0	Ki67+	 9981 36928
3031	0	0	Ki67+	 9994 36816
3032	0	0	Ki67+	 9994 36860
3033	0	0	Ki67+	 10002 36886
3034	0	0	Ki67+	 10003 36945
3035	0	0	Ki67+	 10012 36910
3036	0	0	Ki67+	 10024 36942
3037	0	0	Ki67+	 10044 37020
3038	0	0	Ki67+	 10045 36886
3039	0	0	Ki67+	 10047 36864
3040	0	0	Ki67+	 10047 36990
3041	0	0	Ki67+	 10054 36977
3042	0	0	Ki67+	 10063 36760
3043	0	0	Ki67+	 10064 37025
3044	0	0	Ki67+	 10065 36852
3045	0	0	Ki67+	 10066 36948
3046	0	0	Ki67+	 10077 36986
3047	0	0	Ki67+	 10084 36945
3048	0	0	Ki67+	 10090 36907
3049	0	0	Ki67+	 10092 36957
3050	0	0	Ki67+	 10093 37041
3051	0	0	Ki67+	 10094 37062
3052	0	0	Ki67+	 10107 36864
3053	0	0	Ki67+	 10113 36998
3054	0	0	Ki67+	 10114 36889
3055	0	0	Ki67+	 10115 37042
3056	0	0	Ki67+	 10116 36926
3057	0	0	Ki67+	 10116 36964
3058	0	0	Ki67+	 10117 37053
3059	0	0	Ki67+	 10171 36804
3060	0	0	Ki67+	 10180 36846
3061	0	0	Ki67+	 10206 36877
3062	0	0	Ki67+	 10213 36814
3063	0	0	Ki67+	 10225 36827
3064	0	0	Ki67+	 10234 36841
3065	0	0	Ki67+	 10236 36790
3066	0	0	Ki67+	 10244 36821
3067	0	0	Ki67+	 10260 37203
3068	0	0	Ki67+	 10264 36807
3069	0	0	Ki67+	 10270 36791
3070	0	0	Ki67+	 10281 36960
3071	0	0	Ki67+	 10292 36797
3072	0	0	Ki67+	 10303 37139
3073	0	0	Ki67+	 10311 36795
3074	0	0	Ki67+	 10327 36971
3075	0	0	Ki67+	 10338 36837
3076	0	0	Ki67+	 10346 36794
3077	0	0	Ki67+	 10351 36855
3078	0	0	Ki67+	 10953 19211
3079	0	0	Ki67+	 10960 19235
3080	0	0	Ki67+	 11006 18977
3081	0	0	Ki67+	 11012 18946
3082	0	0	Ki67+	 11030 18916
3083	0	0	Ki67+	 11032 18899
3084	0	0	Ki67+	 11038 19009
3085	0	0	Ki67+	 11040 18839
3086	0	0	Ki67+	 11061 18976
3087	0	0	Ki67+	 11069 19031
3088	0	0	Ki67+	 11073 19048
3089	0	0	Ki67+	 11090 18954
3090	0	0	Ki67+	 11103 19020
3091	0	0	Ki67+	 11112 19040
3092	0	0	Ki67+	 11113 18959
3093	0	0	Ki67+	 11114 19068
3094	0	0	Ki67+	 11116 18944
3095	0	0	Ki67+	 11128 19033
3096	0	0	Ki67+	 11128 19076
3097	0	0	Ki67+	 11140 18961
3098	0	0	Ki67+	 11143 18991
3099	0	0	Ki67+	 11145 18797
3100	0	0	Ki67+	 11146 19030
3101	0	0	Ki67+	 10357 19973
3102	0	0	Ki67+	 10361 19987
3103	0	0	Ki67+	 10371 20044
3104	0	0	Ki67+	 10483 19949
3105	0	0	Ki67+	 10514 19890
3106	0	0	Ki67+	 10523 20050
3107	0	0	Ki67+	 10636 19902
3108	0	0	Ki67+	 10638 19890
3109	0	0	Ki67+	 10647 19916
3110	0	0	Ki67+	 10677 19869
3111	0	0	Ki67+	 10678 20094
3112	0	0	Ki67+	 10678 20125
3113	0	0	Ki67+	 10695 20080
3114	0	0	Ki67+	 10697 19824
3115	0	0	Ki67+	 10700 20096
3116	0	0	Ki67+	 10709 19732
3117	0	0	Ki67+	 10720 20107
3118	0	0	Ki67+	 10725 20085
3119	0	0	Ki67+	 10728 19726
3120	0	0	Ki67+	 10737 20190
3121	0	0	Ki67+	 10766 20060
3122	0	0	Ki67+	 10766 20197
3123	0	0	Ki67+	 10787 20075
3124	0	0	Ki67+	 10795 20020
3125	0	0	Ki67+	 10804 19959
3126	0	0	Ki67+	 10815 19666
3127	0	0	Ki67+	 10834 20082
3128	0	0	Ki67+	 10848 20181
3129	0	0	Ki67+	 10852 20157
3130	0	0	Ki67+	 10855 20035
3131	0	0	Ki67+	 10867 20045
3132	0	0	Ki67+	 10880 20161
3133	0	0	Ki67+	 10883 19982
3134	0	0	Ki67+	 10884 20195
3135	0	0	Ki67+	 10887 20051
3136	0	0	Ki67+	 10905 19479
3137	0	0	Ki67+	 10907 20193
3138	0	0	Ki67+	 10917 20045
3139	0	0	Ki67+	 10920 20168
3140	0	0	Ki67+	 10922 20021
3141	0	0	Ki67+	 10945 20244
3142	0	0	Ki67+	 10960 20006
3143	0	0	Ki67+	 10961 20218
3144	0	0	Ki67+	 11013 20213
3145	0	0	Ki67+	 11019 20119
3146	0	0	Ki67+	 11023 19929
3147	0	0	Ki67+	 11033 19993
3148	0	0	Ki67+	 11033 20233
3149	0	0	Ki67+	 11047 20002
3150	0	0	Ki67+	 11048 20118
3151	0	0	Ki67+	 11051 20142
3152	0	0	Ki67+	 11073 20172
3153	0	0	Ki67+	 11092 20137
3154	0	0	Ki67+	 11095 19740
3155	0	0	Ki67+	 11097 20064
3156	0	0	Ki67+	 11099 19889
3157	0	0	Ki67+	 11102 19999
3158	0	0	Ki67+	 11104 20053
3159	0	0	Ki67+	 11106 19974
3160	0	0	Ki67+	 11126 20154
3161	0	0	Ki67+	 11132 20001
3162	0	0	Ki67+	 11138 20090
3163	0	0	Ki67+	 11138 20182
3164	0	0	Ki67+	 11143 19981
3165	0	0	Ki67+	 10393 20302
3166	0	0	Ki67+	 10428 20290
3167	0	0	Ki67+	 10445 20378
3168	0	0	Ki67+	 10447 20356
3169	0	0	Ki67+	 10457 20452
3170	0	0	Ki67+	 10463 20402
3171	0	0	Ki67+	 10473 20371
3172	0	0	Ki67+	 10476 20281
3173	0	0	Ki67+	 10481 20473
3174	0	0	Ki67+	 10483 20324
3175	0	0	Ki67+	 10490 20453
3176	0	0	Ki67+	 10491 20293
3177	0	0	Ki67+	 10494 20408
3178	0	0	Ki67+	 10495 20494
3179	0	0	Ki67+	 10499 20444
3180	0	0	Ki67+	 10499 20482
3181	0	0	Ki67+	 10500 20316
3182	0	0	Ki67+	 10503 20350
3183	0	0	Ki67+	 10504 20518
3184	0	0	Ki67+	 10510 20505
3185	0	0	Ki67+	 10517 20443
3186	0	0	Ki67+	 10520 20336
3187	0	0	Ki67+	 10520 20470
3188	0	0	Ki67+	 10538 20382
3189	0	0	Ki67+	 10548 20418
3190	0	0	Ki67+	 10551 20456
3191	0	0	Ki67+	 10566 20502
3192	0	0	Ki67+	 10567 20375
3193	0	0	Ki67+	 10571 20490
3194	0	0	Ki67+	 10577 20446
3195	0	0	Ki67+	 10579 20382
3196	0	0	Ki67+	 10590 20489
3197	0	0	Ki67+	 10592 20415
3198	0	0	Ki67+	 10594 20430
3199	0	0	Ki67+	 10594 20478
3200	0	0	Ki67+	 10598 20578
3201	0	0	Ki67+	 10602 20406
3202	0	0	Ki67+	 10619 20494
3203	0	0	Ki67+	 10621 20551
3204	0	0	Ki67+	 10625 20420
3205	0	0	Ki67+	 10626 20458
3206	0	0	Ki67+	 10632 20438
3207	0	0	Ki67+	 10635 20589
3208	0	0	Ki67+	 10643 20479
3209	0	0	Ki67+	 10644 20561
3210	0	0	Ki67+	 10646 20427
3211	0	0	Ki67+	 10653 20455
3212	0	0	Ki67+	 10657 20582
3213	0	0	Ki67+	 10660 20326
3214	0	0	Ki67+	 10665 20895
3215	0	0	Ki67+	 10671 20568
3216	0	0	Ki67+	 10673 20482
3217	0	0	Ki67+	 10677 20525
3218	0	0	Ki67+	 10681 20450
3219	0	0	Ki67+	 10685 20335
3220	0	0	Ki67+	 10690 20417
3221	0	0	Ki67+	 10699 20355
3222	0	0	Ki67+	 10703 20324
3223	0	0	Ki67+	 10713 20559
3224	0	0	Ki67+	 10714 20425
3225	0	0	Ki67+	 10714 20539
3226	0	0	Ki67+	 10715 20333
3227	0	0	Ki67+	 10716 20525
3228	0	0	Ki67+	 10722 20381
3229	0	0	Ki67+	 10722 20583
3230	0	0	Ki67+	 10726 20358
3231	0	0	Ki67+	 10741 20542
3232	0	0	Ki67+	 10748 20941
3233	0	0	Ki67+	 10751 20380
3234	0	0	Ki67+	 10752 20526
3235	0	0	Ki67+	 10753 20585
3236	0	0	Ki67+	 10754 20336
3237	0	0	Ki67+	 10755 20316
3238	0	0	Ki67+	 10763 20403
3239	0	0	Ki67+	 10766 20551
3240	0	0	Ki67+	 10768 20532
3241	0	0	Ki67+	 10774 20435
3242	0	0	Ki67+	 10779 20309
3243	0	0	Ki67+	 10788 20578
3244	0	0	Ki67+	 10789 20328
3245	0	0	Ki67+	 10803 20520
3246	0	0	Ki67+	 10814 20311
3247	0	0	Ki67+	 10814 20495
3248	0	0	Ki67+	 10815 20407
3249	0	0	Ki67+	 10824 20362
3250	0	0	Ki67+	 10826 20319
3251	0	0	Ki67+	 10827 20484
3252	0	0	Ki67+	 10835 20865
3253	0	0	Ki67+	 10835 20892
3254	0	0	Ki67+	 10845 20508
3255	0	0	Ki67+	 10856 20440
3256	0	0	Ki67+	 10859 20526
3257	0	0	Ki67+	 10863 20425
3258	0	0	Ki67+	 10863 20728
3259	0	0	Ki67+	 10873 20762
3260	0	0	Ki67+	 10886 20748
3261	0	0	Ki67+	 10892 20727
3262	0	0	Ki67+	 10894 20862
3263	0	0	Ki67+	 10900 20714
3264	0	0	Ki67+	 10917 20718
3265	0	0	Ki67+	 10918 20681
3266	0	0	Ki67+	 10918 20745
3267	0	0	Ki67+	 10935 20866
3268	0	0	Ki67+	 10992 20359
3269	0	0	Ki67+	 10994 20844
3270	0	0	Ki67+	 10996 20874
3271	0	0	Ki67+	 11002 20400
3272	0	0	Ki67+	 11042 20903
3273	0	0	Ki67+	 11060 20832
3274	0	0	Ki67+	 11084 20963
3275	0	0	Ki67+	 10356 21824
3276	0	0	Ki67+	 10357 21641
3277	0	0	Ki67+	 10368 21704
3278	0	0	Ki67+	 10372 21869
3279	0	0	Ki67+	 10378 21606
3280	0	0	Ki67+	 10381 21737
3281	0	0	Ki67+	 10395 21559
3282	0	0	Ki67+	 10404 21241
3283	0	0	Ki67+	 10414 21850
3284	0	0	Ki67+	 10419 21618
3285	0	0	Ki67+	 10423 21733
3286	0	0	Ki67+	 10435 21865
3287	0	0	Ki67+	 10440 21734
3288	0	0	Ki67+	 10442 21849
3289	0	0	Ki67+	 10445 21216
3290	0	0	Ki67+	 10445 21518
3291	0	0	Ki67+	 10445 21807
3292	0	0	Ki67+	 10448 21706
3293	0	0	Ki67+	 10450 21325
3294	0	0	Ki67+	 10457 21799
3295	0	0	Ki67+	 10458 21243
3296	0	0	Ki67+	 10459 21839
3297	0	0	Ki67+	 10460 21706
3298	0	0	Ki67+	 10461 21646
3299	0	0	Ki67+	 10463 21575
3300	0	0	Ki67+	 10471 21612
3301	0	0	Ki67+	 10473 21156
3302	0	0	Ki67+	 10474 21232
3303	0	0	Ki67+	 10477 21822
3304	0	0	Ki67+	 10484 21580
3305	0	0	Ki67+	 10486 21683
3306	0	0	Ki67+	 10489 21278
3307	0	0	Ki67+	 10490 21727
3308	0	0	Ki67+	 10491 21757
3309	0	0	Ki67+	 10494 21623
3310	0	0	Ki67+	 10495 21190
3311	0	0	Ki67+	 10495 21439
3312	0	0	Ki67+	 10501 21477
3313	0	0	Ki67+	 10502 21802
3314	0	0	Ki67+	 10503 21542
3315	0	0	Ki67+	 10505 21849
3316	0	0	Ki67+	 10515 21517
3317	0	0	Ki67+	 10516 21722
3318	0	0	Ki67+	 10517 21417
3319	0	0	Ki67+	 10518 21671
3320	0	0	Ki67+	 10530 21522
3321	0	0	Ki67+	 10533 21665
3322	0	0	Ki67+	 10541 21870
3323	0	0	Ki67+	 10542 21545
3324	0	0	Ki67+	 10544 21203
3325	0	0	Ki67+	 10545 21822
3326	0	0	Ki67+	 10546 21772
3327	0	0	Ki67+	 10547 21723
3328	0	0	Ki67+	 10550 21291
3329	0	0	Ki67+	 10572 21548
3330	0	0	Ki67+	 10574 21706
3331	0	0	Ki67+	 10574 21730
3332	0	0	Ki67+	 10574 21810
3333	0	0	Ki67+	 10577 21677
3334	0	0	Ki67+	 10580 21845
3335	0	0	Ki67+	 10590 21566
3336	0	0	Ki67+	 10592 21661
3337	0	0	Ki67+	 10597 21750
3338	0	0	Ki67+	 10602 21614
3339	0	0	Ki67+	 10604 21657
3340	0	0	Ki67+	 10608 21230
3341	0	0	Ki67+	 10608 21550
3342	0	0	Ki67+	 10616 21691
3343	0	0	Ki67+	 10618 21765
3344	0	0	Ki67+	 10620 21251
3345	0	0	Ki67+	 10620 21821
3346	0	0	Ki67+	 10622 21161
3347	0	0	Ki67+	 10622 21557
3348	0	0	Ki67+	 10625 21583
3349	0	0	Ki67+	 10627 21787
3350	0	0	Ki67+	 10629 21733
3351	0	0	Ki67+	 10636 21267
3352	0	0	Ki67+	 10638 21224
3353	0	0	Ki67+	 10640 21632
3354	0	0	Ki67+	 10642 21851
3355	0	0	Ki67+	 10643 21677
3356	0	0	Ki67+	 10645 21252
3357	0	0	Ki67+	 10648 21798
3358	0	0	Ki67+	 10651 21827
3359	0	0	Ki67+	 10652 21786
3360	0	0	Ki67+	 10654 21649
3361	0	0	Ki67+	 10658 21553
3362	0	0	Ki67+	 10659 21600
3363	0	0	Ki67+	 10660 21216
3364	0	0	Ki67+	 10668 21098
3365	0	0	Ki67+	 10669 21768
3366	0	0	Ki67+	 10672 21237
3367	0	0	Ki67+	 10676 21725
3368	0	0	Ki67+	 10683 21761
3369	0	0	Ki67+	 10684 21573
3370	0	0	Ki67+	 10686 21645
3371	0	0	Ki67+	 10691 21801
3372	0	0	Ki67+	 10693 21620
3373	0	0	Ki67+	 10693 21790
3374	0	0	Ki67+	 10694 21243
3375	0	0	Ki67+	 10697 21731
3376	0	0	Ki67+	 10704 21366
3377	0	0	Ki67+	 10706 21854
3378	0	0	Ki67+	 10707 21668
3379	0	0	Ki67+	 10708 21829
3380	0	0	Ki67+	 10710 21723
3381	0	0	Ki67+	 10711 21201
3382	0	0	Ki67+	 10715 21751
3383	0	0	Ki67+	 10717 21399
3384	0	0	Ki67+	 10721 21216
3385	0	0	Ki67+	 10723 21794
3386	0	0	Ki67+	 10724 21639
3387	0	0	Ki67+	 10734 21196
3388	0	0	Ki67+	 10737 21868
3389	0	0	Ki67+	 10738 21733
3390	0	0	Ki67+	 10743 21752
3391	0	0	Ki67+	 10755 21816
3392	0	0	Ki67+	 10758 21708
3393	0	0	Ki67+	 10759 21648
3394	0	0	Ki67+	 10762 21300
3395	0	0	Ki67+	 10763 21204
3396	0	0	Ki67+	 10764 21226
3397	0	0	Ki67+	 10771 21786
3398	0	0	Ki67+	 10773 21852
3399	0	0	Ki67+	 10775 21527
3400	0	0	Ki67+	 10775 21647
3401	0	0	Ki67+	 10778 21349
3402	0	0	Ki67+	 10784 21614
3403	0	0	Ki67+	 10786 21542
3404	0	0	Ki67+	 10788 21766
3405	0	0	Ki67+	 10789 21717
3406	0	0	Ki67+	 10797 21795
3407	0	0	Ki67+	 10801 21604
3408	0	0	Ki67+	 10805 21748
3409	0	0	Ki67+	 10809 21814
3410	0	0	Ki67+	 10812 21535
3411	0	0	Ki67+	 10815 21635
3412	0	0	Ki67+	 10817 21205
3413	0	0	Ki67+	 10823 21701
3414	0	0	Ki67+	 10823 21732
3415	0	0	Ki67+	 10823 21770
3416	0	0	Ki67+	 10829 21211
3417	0	0	Ki67+	 10836 21507
3418	0	0	Ki67+	 10837 21190
3419	0	0	Ki67+	 10839 21763
3420	0	0	Ki67+	 10849 21516
3421	0	0	Ki67+	 10850 21781
3422	0	0	Ki67+	 10855 21759
3423	0	0	Ki67+	 10859 21484
3424	0	0	Ki67+	 10860 21697
3425	0	0	Ki67+	 10861 21680
3426	0	0	Ki67+	 10864 21713
3427	0	0	Ki67+	 10873 21738
3428	0	0	Ki67+	 10879 21766
3429	0	0	Ki67+	 10887 21502
3430	0	0	Ki67+	 10887 21686
3431	0	0	Ki67+	 10888 21729
3432	0	0	Ki67+	 10902 21808
3433	0	0	Ki67+	 10908 21753
3434	0	0	Ki67+	 10909 21703
3435	0	0	Ki67+	 10912 21689
3436	0	0	Ki67+	 10917 21476
3437	0	0	Ki67+	 10931 21657
3438	0	0	Ki67+	 10933 21723
3439	0	0	Ki67+	 10935 21529
3440	0	0	Ki67+	 10935 21690
3441	0	0	Ki67+	 10940 21752
3442	0	0	Ki67+	 10949 21477
3443	0	0	Ki67+	 10957 21496
3444	0	0	Ki67+	 10958 21519
3445	0	0	Ki67+	 10959 21688
3446	0	0	Ki67+	 10962 21727
3447	0	0	Ki67+	 10964 21848
3448	0	0	Ki67+	 10968 21737
3449	0	0	Ki67+	 10971 21456
3450	0	0	Ki67+	 10973 21705
3451	0	0	Ki67+	 10977 21271
3452	0	0	Ki67+	 10985 21668
3453	0	0	Ki67+	 10991 21321
3454	0	0	Ki67+	 10995 21728
3455	0	0	Ki67+	 11004 21752
3456	0	0	Ki67+	 11006 21714
3457	0	0	Ki67+	 11012 21675
3458	0	0	Ki67+	 11037 21711
3459	0	0	Ki67+	 11045 21670
3460	0	0	Ki67+	 11051 21650
3461	0	0	Ki67+	 11055 21687
3462	0	0	Ki67+	 11070 21659
3463	0	0	Ki67+	 11082 21452
3464	0	0	Ki67+	 11092 21467
3465	0	0	Ki67+	 11094 21678
3466	0	0	Ki67+	 11097 21442
3467	0	0	Ki67+	 11105 21668
3468	0	0	Ki67+	 11118 21614
3469	0	0	Ki67+	 11118 21647
3470	0	0	Ki67+	 11147 21626
3471	0	0	Ki67+	 10354 22051
3472	0	0	Ki67+	 10354 22310
3473	0	0	Ki67+	 10356 22453
3474	0	0	Ki67+	 10359 21896
3475	0	0	Ki67+	 10360 22496
3476	0	0	Ki67+	 10361 22625
3477	0	0	Ki67+	 10363 22443
3478	0	0	Ki67+	 10364 22263
3479	0	0	Ki67+	 10368 22468
3480	0	0	Ki67+	 10371 21973
3481	0	0	Ki67+	 10372 22606
3482	0	0	Ki67+	 10378 22497
3483	0	0	Ki67+	 10381 22269
3484	0	0	Ki67+	 10382 22588
3485	0	0	Ki67+	 10385 22446
3486	0	0	Ki67+	 10387 21941
3487	0	0	Ki67+	 10387 22224
3488	0	0	Ki67+	 10391 21883
3489	0	0	Ki67+	 10392 22596
3490	0	0	Ki67+	 10396 21984
3491	0	0	Ki67+	 10401 21904
3492	0	0	Ki67+	 10409 21924
3493	0	0	Ki67+	 10409 22474
3494	0	0	Ki67+	 10416 22226
3495	0	0	Ki67+	 10418 22416
3496	0	0	Ki67+	 10419 22572
3497	0	0	Ki67+	 10421 22443
3498	0	0	Ki67+	 10426 22177
3499	0	0	Ki67+	 10430 21895
3500	0	0	Ki67+	 10438 21880
3501	0	0	Ki67+	 10444 21918
3502	0	0	Ki67+	 10445 22487
3503	0	0	Ki67+	 10450 21997
3504	0	0	Ki67+	 10450 22142
3505	0	0	Ki67+	 10454 22258
3506	0	0	Ki67+	 10454 22597
3507	0	0	Ki67+	 10457 21951
3508	0	0	Ki67+	 10458 22406
3509	0	0	Ki67+	 10459 22570
3510	0	0	Ki67+	 10469 21886
3511	0	0	Ki67+	 10475 21977
3512	0	0	Ki67+	 10479 21931
3513	0	0	Ki67+	 10485 21961
3514	0	0	Ki67+	 10486 22181
3515	0	0	Ki67+	 10489 22214
3516	0	0	Ki67+	 10492 21900
3517	0	0	Ki67+	 10498 22161
3518	0	0	Ki67+	 10505 22617
3519	0	0	Ki67+	 10507 22579
3520	0	0	Ki67+	 10509 22440
3521	0	0	Ki67+	 10510 21962
3522	0	0	Ki67+	 10514 21877
3523	0	0	Ki67+	 10514 22476
3524	0	0	Ki67+	 10524 22212
3525	0	0	Ki67+	 10529 22271
3526	0	0	Ki67+	 10529 22478
3527	0	0	Ki67+	 10533 22403
3528	0	0	Ki67+	 10540 21948
3529	0	0	Ki67+	 10558 22662
3530	0	0	Ki67+	 10561 22642
3531	0	0	Ki67+	 10566 22494
3532	0	0	Ki67+	 10569 21938
3533	0	0	Ki67+	 10573 22483
3534	0	0	Ki67+	 10578 22316
3535	0	0	Ki67+	 10579 21874
3536	0	0	Ki67+	 10581 21892
3537	0	0	Ki67+	 10582 21937
3538	0	0	Ki67+	 10583 22448
3539	0	0	Ki67+	 10585 22653
3540	0	0	Ki67+	 10586 22505
3541	0	0	Ki67+	 10590 22491
3542	0	0	Ki67+	 10596 22276
3543	0	0	Ki67+	 10599 21919
3544	0	0	Ki67+	 10602 21875
3545	0	0	Ki67+	 10609 22664
3546	0	0	Ki67+	 10610 21929
3547	0	0	Ki67+	 10612 22637
3548	0	0	Ki67+	 10616 21908
3549	0	0	Ki67+	 10619 22216
3550	0	0	Ki67+	 10619 22481
3551	0	0	Ki67+	 10622 22661
3552	0	0	Ki67+	 10623 21890
3553	0	0	Ki67+	 10628 21911
3554	0	0	Ki67+	 10629 22182
3555	0	0	Ki67+	 10629 22639
3556	0	0	Ki67+	 10632 22487
3557	0	0	Ki67+	 10635 22017
3558	0	0	Ki67+	 10636 22311
3559	0	0	Ki67+	 10639 21891
3560	0	0	Ki67+	 10640 22189
3561	0	0	Ki67+	 10640 22344
3562	0	0	Ki67+	 10641 22474
3563	0	0	Ki67+	 10644 22632
3564	0	0	Ki67+	 10646 21908
3565	0	0	Ki67+	 10653 22305
3566	0	0	Ki67+	 10654 22626
3567	0	0	Ki67+	 10657 22047
3568	0	0	Ki67+	 10661 22075
3569	0	0	Ki67+	 10670 22030
3570	0	0	Ki67+	 10670 22171
3571	0	0	Ki67+	 10672 22103
3572	0	0	Ki67+	 10674 22650
3573	0	0	Ki67+	 10675 21890
3574	0	0	Ki67+	 10675 22530
3575	0	0	Ki67+	 10677 22356
3576	0	0	Ki67+	 10681 22047
3577	0	0	Ki67+	 10690 22079
3578	0	0	Ki67+	 10690 22357
3579	0	0	Ki67+	 10690 22641
3580	0	0	Ki67+	 10697 22662
3581	0	0	Ki67+	 10700 22025
3582	0	0	Ki67+	 10705 22086
3583	0	0	Ki67+	 10706 22552
3584	0	0	Ki67+	 10712 22334
3585	0	0	Ki67+	 10713 22109
3586	0	0	Ki67+	 10719 22528
3587	0	0	Ki67+	 10720 22501
3588	0	0	Ki67+	 10721 22630
3589	0	0	Ki67+	 10722 22049
3590	0	0	Ki67+	 10724 22008
3591	0	0	Ki67+	 10724 22665
3592	0	0	Ki67+	 10725 22592
3593	0	0	Ki67+	 10727 22245
3594	0	0	Ki67+	 10728 22127
3595	0	0	Ki67+	 10732 22290
3596	0	0	Ki67+	 10733 21985
3597	0	0	Ki67+	 10742 22177
3598	0	0	Ki67+	 10745 22355
3599	0	0	Ki67+	 10745 22565
3600	0	0	Ki67+	 10749 22005
3601	0	0	Ki67+	 10750 22095
3602	0	0	Ki67+	 10753 22048
3603	0	0	Ki67+	 10753 22164
3604	0	0	Ki67+	 10754 22590
3605	0	0	Ki67+	 10755 22579
3606	0	0	Ki67+	 10757 22188
3607	0	0	Ki67+	 10760 22089
3608	0	0	Ki67+	 10771 22576
3609	0	0	Ki67+	 10774 21996
3610	0	0	Ki67+	 10776 22287
3611	0	0	Ki67+	 10778 22557
3612	0	0	Ki67+	 10787 22159
3613	0	0	Ki67+	 10787 22255
3614	0	0	Ki67+	 10788 22073
3615	0	0	Ki67+	 10794 22116
3616	0	0	Ki67+	 10794 22545
3617	0	0	Ki67+	 10796 22564
3618	0	0	Ki67+	 10797 21974
3619	0	0	Ki67+	 10801 22608
3620	0	0	Ki67+	 10802 22591
3621	0	0	Ki67+	 10803 22659
3622	0	0	Ki67+	 10809 22191
3623	0	0	Ki67+	 10810 21995
3624	0	0	Ki67+	 10812 21947
3625	0	0	Ki67+	 10813 22056
3626	0	0	Ki67+	 10815 22086
3627	0	0	Ki67+	 10820 22299
3628	0	0	Ki67+	 10821 21938
3629	0	0	Ki67+	 10821 22146
3630	0	0	Ki67+	 10822 22620
3631	0	0	Ki67+	 10822 22655
3632	0	0	Ki67+	 10826 22059
3633	0	0	Ki67+	 10831 22078
3634	0	0	Ki67+	 10833 21959
3635	0	0	Ki67+	 10833 22146
3636	0	0	Ki67+	 10835 22021
3637	0	0	Ki67+	 10836 22480
3638	0	0	Ki67+	 10837 22605
3639	0	0	Ki67+	 10841 22181
3640	0	0	Ki67+	 10846 22367
3641	0	0	Ki67+	 10849 22317
3642	0	0	Ki67+	 10855 22616
3643	0	0	Ki67+	 10859 21999
3644	0	0	Ki67+	 10860 22410
3645	0	0	Ki67+	 10862 22229
3646	0	0	Ki67+	 10864 22473
3647	0	0	Ki67+	 10866 22039
3648	0	0	Ki67+	 10868 21973
3649	0	0	Ki67+	 10868 22500
3650	0	0	Ki67+	 10869 22112
3651	0	0	Ki67+	 10869 22437
3652	0	0	Ki67+	 10871 22101
3653	0	0	Ki67+	 10872 22149
3654	0	0	Ki67+	 10881 22410
3655	0	0	Ki67+	 10885 22383
3656	0	0	Ki67+	 10887 22306
3657	0	0	Ki67+	 10887 22478
3658	0	0	Ki67+	 10891 22529
3659	0	0	Ki67+	 10892 22348
3660	0	0	Ki67+	 10898 21996
3661	0	0	Ki67+	 10898 22121
3662	0	0	Ki67+	 10902 22437
3663	0	0	Ki67+	 10902 22476
3664	0	0	Ki67+	 10903 22634
3665	0	0	Ki67+	 10904 22152
3666	0	0	Ki67+	 10908 22586
3667	0	0	Ki67+	 10910 22007
3668	0	0	Ki67+	 10916 22486
3669	0	0	Ki67+	 10920 22352
3670	0	0	Ki67+	 10921 22400
3671	0	0	Ki67+	 10926 22222
3672	0	0	Ki67+	 10932 22130
3673	0	0	Ki67+	 10936 21973
3674	0	0	Ki67+	 10937 22487
3675	0	0	Ki67+	 10941 21958
3676	0	0	Ki67+	 10941 22039
3677	0	0	Ki67+	 10945 22246
3678	0	0	Ki67+	 10951 22611
3679	0	0	Ki67+	 10953 22158
3680	0	0	Ki67+	 10955 21963
3681	0	0	Ki67+	 10956 22509
3682	0	0	Ki67+	 10959 22189
3683	0	0	Ki67+	 10959 22462
3684	0	0	Ki67+	 10960 22291
3685	0	0	Ki67+	 10963 22358
3686	0	0	Ki67+	 10967 22224
3687	0	0	Ki67+	 10967 22443
3688	0	0	Ki67+	 10968 22371
3689	0	0	Ki67+	 10970 22038
3690	0	0	Ki67+	 10973 22331
3691	0	0	Ki67+	 10976 22136
3692	0	0	Ki67+	 10980 22152
3693	0	0	Ki67+	 10985 22583
3694	0	0	Ki67+	 10987 21955
3695	0	0	Ki67+	 10989 22626
3696	0	0	Ki67+	 10991 22137
3697	0	0	Ki67+	 10999 22224
3698	0	0	Ki67+	 10999 22597
3699	0	0	Ki67+	 11000 21941
3700	0	0	Ki67+	 11001 22609
3701	0	0	Ki67+	 11004 22106
3702	0	0	Ki67+	 11005 21964
3703	0	0	Ki67+	 11005 22035
3704	0	0	Ki67+	 11007 21998
3705	0	0	Ki67+	 11009 22321
3706	0	0	Ki67+	 11012 22237
3707	0	0	Ki67+	 11013 21945
3708	0	0	Ki67+	 11013 21972
3709	0	0	Ki67+	 11015 22336
3710	0	0	Ki67+	 11016 22071
3711	0	0	Ki67+	 11021 22293
3712	0	0	Ki67+	 11023 22490
3713	0	0	Ki67+	 11025 22642
3714	0	0	Ki67+	 11026 22064
3715	0	0	Ki67+	 11026 22241
3716	0	0	Ki67+	 11029 22087
3717	0	0	Ki67+	 11037 22076
3718	0	0	Ki67+	 11039 22194
3719	0	0	Ki67+	 11039 22347
3720	0	0	Ki67+	 11040 21982
3721	0	0	Ki67+	 11040 22122
3722	0	0	Ki67+	 11042 22206
3723	0	0	Ki67+	 11042 22488
3724	0	0	Ki67+	 11044 22666
3725	0	0	Ki67+	 11045 22329
3726	0	0	Ki67+	 11046 22012
3727	0	0	Ki67+	 11049 21975
3728	0	0	Ki67+	 11057 22248
3729	0	0	Ki67+	 11059 22155
3730	0	0	Ki67+	 11066 22542
3731	0	0	Ki67+	 11069 22095
3732	0	0	Ki67+	 11069 22204
3733	0	0	Ki67+	 11070 22061
3734	0	0	Ki67+	 11075 22471
3735	0	0	Ki67+	 11076 22371
3736	0	0	Ki67+	 11085 22556
3737	0	0	Ki67+	 11090 22110
3738	0	0	Ki67+	 11090 22384
3739	0	0	Ki67+	 11093 22417
3740	0	0	Ki67+	 11094 22472
3741	0	0	Ki67+	 11096 22013
3742	0	0	Ki67+	 11099 22162
3743	0	0	Ki67+	 11100 22056
3744	0	0	Ki67+	 11106 22536
3745	0	0	Ki67+	 11108 21917
3746	0	0	Ki67+	 11116 22520
3747	0	0	Ki67+	 11119 22299
3748	0	0	Ki67+	 11138 22288
3749	0	0	Ki67+	 11149 22620
3750	0	0	Ki67+	 11150 22643
3751	0	0	Ki67+	 11151 22444
3752	0	0	Ki67+	 10353 22840
3753	0	0	Ki67+	 10360 23399
3754	0	0	Ki67+	 10361 23077
3755	0	0	Ki67+	 10362 22849
3756	0	0	Ki67+	 10364 23167
3757	0	0	Ki67+	 10368 23088
3758	0	0	Ki67+	 10369 23036
3759	0	0	Ki67+	 10378 23182
3760	0	0	Ki67+	 10383 23065
3761	0	0	Ki67+	 10384 22820
3762	0	0	Ki67+	 10393 22912
3763	0	0	Ki67+	 10393 23095
3764	0	0	Ki67+	 10400 23087
3765	0	0	Ki67+	 10413 23199
3766	0	0	Ki67+	 10414 23386
3767	0	0	Ki67+	 10417 22849
3768	0	0	Ki67+	 10419 23084
3769	0	0	Ki67+	 10420 22924
3770	0	0	Ki67+	 10429 23227
3771	0	0	Ki67+	 10437 23113
3772	0	0	Ki67+	 10439 23007
3773	0	0	Ki67+	 10457 22888
3774	0	0	Ki67+	 10458 23036
3775	0	0	Ki67+	 10460 22996
3776	0	0	Ki67+	 10461 23121
3777	0	0	Ki67+	 10468 22873
3778	0	0	Ki67+	 10475 23338
3779	0	0	Ki67+	 10489 23032
3780	0	0	Ki67+	 10492 22852
3781	0	0	Ki67+	 10493 23281
3782	0	0	Ki67+	 10494 23166
3783	0	0	Ki67+	 10499 23149
3784	0	0	Ki67+	 10501 22752
3785	0	0	Ki67+	 10508 23015
3786	0	0	Ki67+	 10508 23229
3787	0	0	Ki67+	 10510 22898
3788	0	0	Ki67+	 10511 22930
3789	0	0	Ki67+	 10512 23152
3790	0	0	Ki67+	 10514 22851
3791	0	0	Ki67+	 10520 23045
3792	0	0	Ki67+	 10520 23057
3793	0	0	Ki67+	 10522 22742
3794	0	0	Ki67+	 10528 22898
3795	0	0	Ki67+	 10528 23030
3796	0	0	Ki67+	 10533 23344
3797	0	0	Ki67+	 10544 23059
3798	0	0	Ki67+	 10569 23072
3799	0	0	Ki67+	 10573 23046
3800	0	0	Ki67+	 10581 23178
3801	0	0	Ki67+	 10584 23365
3802	0	0	Ki67+	 10590 22675
3803	0	0	Ki67+	 10603 23137
3804	0	0	Ki67+	 10604 23052
3805	0	0	Ki67+	 10604 23067
3806	0	0	Ki67+	 10606 23197
3807	0	0	Ki67+	 10611 22992
3808	0	0	Ki67+	 10629 23075
3809	0	0	Ki67+	 10630 23399
3810	0	0	Ki67+	 10632 23061
3811	0	0	Ki67+	 10680 23018
3812	0	0	Ki67+	 10683 22676
3813	0	0	Ki67+	 10684 22702
3814	0	0	Ki67+	 10690 23150
3815	0	0	Ki67+	 10691 23394
3816	0	0	Ki67+	 10699 23219
3817	0	0	Ki67+	 10710 23106
3818	0	0	Ki67+	 10711 23241
3819	0	0	Ki67+	 10719 23076
3820	0	0	Ki67+	 10721 22678
3821	0	0	Ki67+	 10722 23273
3822	0	0	Ki67+	 10731 23212
3823	0	0	Ki67+	 10737 23116
3824	0	0	Ki67+	 10737 23188
3825	0	0	Ki67+	 10737 23297
3826	0	0	Ki67+	 10744 22709
3827	0	0	Ki67+	 10750 23045
3828	0	0	Ki67+	 10751 23198
3829	0	0	Ki67+	 10753 23115
3830	0	0	Ki67+	 10756 23061
3831	0	0	Ki67+	 10757 22706
3832	0	0	Ki67+	 10759 22729
3833	0	0	Ki67+	 10760 22695
3834	0	0	Ki67+	 10768 23149
3835	0	0	Ki67+	 10777 22739
3836	0	0	Ki67+	 10778 23068
3837	0	0	Ki67+	 10778 23175
3838	0	0	Ki67+	 10779 22697
3839	0	0	Ki67+	 10779 23308
3840	0	0	Ki67+	 10788 23234
3841	0	0	Ki67+	 10789 23091
3842	0	0	Ki67+	 10789 23130
3843	0	0	Ki67+	 10791 23033
3844	0	0	Ki67+	 10793 23071
3845	0	0	Ki67+	 10801 23324
3846	0	0	Ki67+	 10803 23040
3847	0	0	Ki67+	 10804 23274
3848	0	0	Ki67+	 10806 22714
3849	0	0	Ki67+	 10810 23232
3850	0	0	Ki67+	 10811 23469
3851	0	0	Ki67+	 10815 23245
3852	0	0	Ki67+	 10817 22678
3853	0	0	Ki67+	 10832 23455
3854	0	0	Ki67+	 10835 23107
3855	0	0	Ki67+	 10847 22744
3856	0	0	Ki67+	 10849 22767
3857	0	0	Ki67+	 10860 23440
3858	0	0	Ki67+	 10861 23061
3859	0	0	Ki67+	 10861 23468
3860	0	0	Ki67+	 10862 22743
3861	0	0	Ki67+	 10867 23325
3862	0	0	Ki67+	 10869 22770
3863	0	0	Ki67+	 10870 22726
3864	0	0	Ki67+	 10871 22757
3865	0	0	Ki67+	 10878 23096
3866	0	0	Ki67+	 10879 22688
3867	0	0	Ki67+	 10888 23084
3868	0	0	Ki67+	 10891 22750
3869	0	0	Ki67+	 10899 23246
3870	0	0	Ki67+	 10902 23207
3871	0	0	Ki67+	 10903 23059
3872	0	0	Ki67+	 10903 23089
3873	0	0	Ki67+	 10904 23286
3874	0	0	Ki67+	 10915 23123
3875	0	0	Ki67+	 10921 23457
3876	0	0	Ki67+	 10923 22729
3877	0	0	Ki67+	 10926 23081
3878	0	0	Ki67+	 10927 22778
3879	0	0	Ki67+	 10941 22766
3880	0	0	Ki67+	 10941 23061
3881	0	0	Ki67+	 10941 23431
3882	0	0	Ki67+	 10945 23353
3883	0	0	Ki67+	 10946 23397
3884	0	0	Ki67+	 10948 23086
3885	0	0	Ki67+	 10955 22796
3886	0	0	Ki67+	 10967 22762
3887	0	0	Ki67+	 10969 22777
3888	0	0	Ki67+	 10969 23404
3889	0	0	Ki67+	 10973 23269
3890	0	0	Ki67+	 10974 23126
3891	0	0	Ki67+	 10982 23230
3892	0	0	Ki67+	 10988 23245
3893	0	0	Ki67+	 10994 23353
3894	0	0	Ki67+	 10995 22737
3895	0	0	Ki67+	 10999 23214
3896	0	0	Ki67+	 11005 22765
3897	0	0	Ki67+	 11020 23254
3898	0	0	Ki67+	 11025 23231
3899	0	0	Ki67+	 11030 22879
3900	0	0	Ki67+	 11040 23226
3901	0	0	Ki67+	 11043 22772
3902	0	0	Ki67+	 11045 22752
3903	0	0	Ki67+	 11047 22837
3904	0	0	Ki67+	 11048 23201
3905	0	0	Ki67+	 11052 23396
3906	0	0	Ki67+	 11063 23429
3907	0	0	Ki67+	 11065 22842
3908	0	0	Ki67+	 11067 23310
3909	0	0	Ki67+	 11067 23350
3910	0	0	Ki67+	 11072 22821
3911	0	0	Ki67+	 11079 22724
3912	0	0	Ki67+	 11079 23315
3913	0	0	Ki67+	 11082 22781
3914	0	0	Ki67+	 11082 23200
3915	0	0	Ki67+	 11082 23270
3916	0	0	Ki67+	 11087 23402
3917	0	0	Ki67+	 11090 22696
3918	0	0	Ki67+	 11095 23265
3919	0	0	Ki67+	 11098 22731
3920	0	0	Ki67+	 11100 23070
3921	0	0	Ki67+	 11115 23136
3922	0	0	Ki67+	 11116 23334
3923	0	0	Ki67+	 11118 23075
3924	0	0	Ki67+	 11134 23265
3925	0	0	Ki67+	 11138 22831
3926	0	0	Ki67+	 11142 23123
3927	0	0	Ki67+	 11144 22820
3928	0	0	Ki67+	 11144 22841
3929	0	0	Ki67+	 11145 23039
3930	0	0	Ki67+	 11145 23268
3931	0	0	Ki67+	 11148 23049
3932	0	0	Ki67+	 10353 23596
3933	0	0	Ki67+	 10359 23717
3934	0	0	Ki67+	 10369 23818
3935	0	0	Ki67+	 10378 23726
3936	0	0	Ki67+	 10388 23596
3937	0	0	Ki67+	 10396 23843
3938	0	0	Ki67+	 10406 23634
3939	0	0	Ki67+	 10408 23726
3940	0	0	Ki67+	 10408 24010
3941	0	0	Ki67+	 10408 24205
3942	0	0	Ki67+	 10412 23762
3943	0	0	Ki67+	 10425 24201
3944	0	0	Ki67+	 10432 24017
3945	0	0	Ki67+	 10439 23713
3946	0	0	Ki67+	 10439 23740
3947	0	0	Ki67+	 10447 23602
3948	0	0	Ki67+	 10452 23815
3949	0	0	Ki67+	 10457 23902
3950	0	0	Ki67+	 10464 24031
3951	0	0	Ki67+	 10467 24145
3952	0	0	Ki67+	 10468 23724
3953	0	0	Ki67+	 10477 23996
3954	0	0	Ki67+	 10480 23845
3955	0	0	Ki67+	 10482 23637
3956	0	0	Ki67+	 10484 23754
3957	0	0	Ki67+	 10484 23831
3958	0	0	Ki67+	 10484 23880
3959	0	0	Ki67+	 10489 23698
3960	0	0	Ki67+	 10502 23772
3961	0	0	Ki67+	 10504 23605
3962	0	0	Ki67+	 10511 23721
3963	0	0	Ki67+	 10516 23652
3964	0	0	Ki67+	 10522 23744
3965	0	0	Ki67+	 10524 23791
3966	0	0	Ki67+	 10551 23838
3967	0	0	Ki67+	 10554 23572
3968	0	0	Ki67+	 10561 23765
3969	0	0	Ki67+	 10564 23682
3970	0	0	Ki67+	 10566 23590
3971	0	0	Ki67+	 10566 23776
3972	0	0	Ki67+	 10573 23921
3973	0	0	Ki67+	 10584 23556
3974	0	0	Ki67+	 10587 23735
3975	0	0	Ki67+	 10588 23655
3976	0	0	Ki67+	 10604 23749
3977	0	0	Ki67+	 10605 23773
3978	0	0	Ki67+	 10610 23690
3979	0	0	Ki67+	 10619 24235
3980	0	0	Ki67+	 10626 23729
3981	0	0	Ki67+	 10631 24248
3982	0	0	Ki67+	 10643 23710
3983	0	0	Ki67+	 10657 23727
3984	0	0	Ki67+	 10662 24238
3985	0	0	Ki67+	 10662 24259
3986	0	0	Ki67+	 10666 23609
3987	0	0	Ki67+	 10672 23698
3988	0	0	Ki67+	 10675 23627
3989	0	0	Ki67+	 10678 24257
3990	0	0	Ki67+	 10685 24235
3991	0	0	Ki67+	 10697 24215
3992	0	0	Ki67+	 10705 23634
3993	0	0	Ki67+	 10708 23753
3994	0	0	Ki67+	 10711 24127
3995	0	0	Ki67+	 10722 24248
3996	0	0	Ki67+	 10733 23636
3997	0	0	Ki67+	 10733 23712
3998	0	0	Ki67+	 10736 23607
3999	0	0	Ki67+	 10740 24136
4000	0	0	Ki67+	 10743 23531
4001	0	0	Ki67+	 10767 23519
4002	0	0	Ki67+	 10774 23500
4003	0	0	Ki67+	 10777 24101
4004	0	0	Ki67+	 10778 24151
4005	0	0	Ki67+	 10778 24203
4006	0	0	Ki67+	 10792 24027
4007	0	0	Ki67+	 10795 23501
4008	0	0	Ki67+	 10822 24063
4009	0	0	Ki67+	 10822 24174
4010	0	0	Ki67+	 10830 23980
4011	0	0	Ki67+	 10834 24036
4012	0	0	Ki67+	 10840 24007
4013	0	0	Ki67+	 10846 23827
4014	0	0	Ki67+	 10859 24022
4015	0	0	Ki67+	 10867 23600
4016	0	0	Ki67+	 10869 23807
4017	0	0	Ki67+	 10873 24128
4018	0	0	Ki67+	 10874 23858
4019	0	0	Ki67+	 10885 24038
4020	0	0	Ki67+	 10886 24183
4021	0	0	Ki67+	 10891 23865
4022	0	0	Ki67+	 10897 24107
4023	0	0	Ki67+	 10898 23790
4024	0	0	Ki67+	 10904 24168
4025	0	0	Ki67+	 10911 24067
4026	0	0	Ki67+	 10913 23781
4027	0	0	Ki67+	 10913 24084
4028	0	0	Ki67+	 10923 24111
4029	0	0	Ki67+	 10932 23478
4030	0	0	Ki67+	 10933 24079
4031	0	0	Ki67+	 10947 24161
4032	0	0	Ki67+	 10950 24266
4033	0	0	Ki67+	 10959 24152
4034	0	0	Ki67+	 10960 24174
4035	0	0	Ki67+	 10962 23714
4036	0	0	Ki67+	 10967 23741
4037	0	0	Ki67+	 10969 24108
4038	0	0	Ki67+	 10973 23769
4039	0	0	Ki67+	 10977 24203
4040	0	0	Ki67+	 10988 23720
4041	0	0	Ki67+	 10994 24058
4042	0	0	Ki67+	 11006 23988
4043	0	0	Ki67+	 11007 24227
4044	0	0	Ki67+	 11008 23694
4045	0	0	Ki67+	 11017 23948
4046	0	0	Ki67+	 11027 24172
4047	0	0	Ki67+	 11028 23846
4048	0	0	Ki67+	 11029 23668
4049	0	0	Ki67+	 11029 24005
4050	0	0	Ki67+	 11030 24044
4051	0	0	Ki67+	 11031 23929
4052	0	0	Ki67+	 11036 23980
4053	0	0	Ki67+	 11041 24099
4054	0	0	Ki67+	 11044 24199
4055	0	0	Ki67+	 11052 23822
4056	0	0	Ki67+	 11052 24254
4057	0	0	Ki67+	 11059 23653
4058	0	0	Ki67+	 11067 24039
4059	0	0	Ki67+	 11069 24156
4060	0	0	Ki67+	 11069 24230
4061	0	0	Ki67+	 11072 23936
4062	0	0	Ki67+	 11078 23844
4063	0	0	Ki67+	 11078 24263
4064	0	0	Ki67+	 11079 23786
4065	0	0	Ki67+	 11081 24182
4066	0	0	Ki67+	 11087 24144
4067	0	0	Ki67+	 11090 24005
4068	0	0	Ki67+	 11102 23628
4069	0	0	Ki67+	 11110 23864
4070	0	0	Ki67+	 11114 24196
4071	0	0	Ki67+	 11116 24239
4072	0	0	Ki67+	 11118 23828
4073	0	0	Ki67+	 11123 24010
4074	0	0	Ki67+	 11125 23790
4075	0	0	Ki67+	 11129 24128
4076	0	0	Ki67+	 11136 24094
4077	0	0	Ki67+	 11145 23637
4078	0	0	Ki67+	 11147 24205
4079	0	0	Ki67+	 11148 23863
4080	0	0	Ki67+	 11148 23879
4081	0	0	Ki67+	 11150 24055
4082	0	0	Ki67+	 11150 24126
4083	0	0	Ki67+	 10353 24890
4084	0	0	Ki67+	 10357 24639
4085	0	0	Ki67+	 10366 24572
4086	0	0	Ki67+	 10367 24708
4087	0	0	Ki67+	 10372 24619
4088	0	0	Ki67+	 10376 24943
4089	0	0	Ki67+	 10377 24647
4090	0	0	Ki67+	 10381 24821
4091	0	0	Ki67+	 10382 24918
4092	0	0	Ki67+	 10385 24886
4093	0	0	Ki67+	 10399 24503
4094	0	0	Ki67+	 10405 24893
4095	0	0	Ki67+	 10406 24671
4096	0	0	Ki67+	 10407 24442
4097	0	0	Ki67+	 10409 24800
4098	0	0	Ki67+	 10411 24937
4099	0	0	Ki67+	 10412 24715
4100	0	0	Ki67+	 10412 24908
4101	0	0	Ki67+	 10418 24319
4102	0	0	Ki67+	 10430 24327
4103	0	0	Ki67+	 10432 24802
4104	0	0	Ki67+	 10435 24902
4105	0	0	Ki67+	 10436 24879
4106	0	0	Ki67+	 10440 24536
4107	0	0	Ki67+	 10450 24681
4108	0	0	Ki67+	 10450 24767
4109	0	0	Ki67+	 10457 24542
4110	0	0	Ki67+	 10457 24725
4111	0	0	Ki67+	 10457 24852
4112	0	0	Ki67+	 10463 24770
4113	0	0	Ki67+	 10468 24863
4114	0	0	Ki67+	 10473 24786
4115	0	0	Ki67+	 10479 24591
4116	0	0	Ki67+	 10479 24618
4117	0	0	Ki67+	 10481 24773
4118	0	0	Ki67+	 10489 24722
4119	0	0	Ki67+	 10492 24805
4120	0	0	Ki67+	 10496 24700
4121	0	0	Ki67+	 10500 24489
4122	0	0	Ki67+	 10504 24561
4123	0	0	Ki67+	 10509 24713
4124	0	0	Ki67+	 10510 24528
4125	0	0	Ki67+	 10513 24768
4126	0	0	Ki67+	 10516 24829
4127	0	0	Ki67+	 10519 24590
4128	0	0	Ki67+	 10525 24422
4129	0	0	Ki67+	 10533 24777
4130	0	0	Ki67+	 10533 24979
4131	0	0	Ki67+	 10535 24558
4132	0	0	Ki67+	 10536 24421
4133	0	0	Ki67+	 10536 24616
4134	0	0	Ki67+	 10541 24751
4135	0	0	Ki67+	 10544 24367
4136	0	0	Ki67+	 10544 24521
4137	0	0	Ki67+	 10554 24688
4138	0	0	Ki67+	 10555 24531
4139	0	0	Ki67+	 10555 24577
4140	0	0	Ki67+	 10558 24739
4141	0	0	Ki67+	 10568 24558
4142	0	0	Ki67+	 10572 24377
4143	0	0	Ki67+	 10582 24350
4144	0	0	Ki67+	 10584 24524
4145	0	0	Ki67+	 10584 24706
4146	0	0	Ki67+	 10584 24738
4147	0	0	Ki67+	 10584 24771
4148	0	0	Ki67+	 10586 24560
4149	0	0	Ki67+	 10590 24429
4150	0	0	Ki67+	 10596 24446
4151	0	0	Ki67+	 10600 24325
4152	0	0	Ki67+	 10604 24753
4153	0	0	Ki67+	 10611 24577
4154	0	0	Ki67+	 10611 24948
4155	0	0	Ki67+	 10614 24607
4156	0	0	Ki67+	 10619 24698
4157	0	0	Ki67+	 10625 24533
4158	0	0	Ki67+	 10626 24766
4159	0	0	Ki67+	 10626 24788
4160	0	0	Ki67+	 10629 24447
4161	0	0	Ki67+	 10638 24667
4162	0	0	Ki67+	 10639 24618
4163	0	0	Ki67+	 10639 24729
4164	0	0	Ki67+	 10640 24942
4165	0	0	Ki67+	 10644 24903
4166	0	0	Ki67+	 10645 24748
4167	0	0	Ki67+	 10647 24485
4168	0	0	Ki67+	 10657 24898
4169	0	0	Ki67+	 10658 24289
4170	0	0	Ki67+	 10659 24816
4171	0	0	Ki67+	 10659 24917
4172	0	0	Ki67+	 10662 24702
4173	0	0	Ki67+	 10663 24804
4174	0	0	Ki67+	 10664 24362
4175	0	0	Ki67+	 10664 24639
4176	0	0	Ki67+	 10665 24565
4177	0	0	Ki67+	 10671 24664
4178	0	0	Ki67+	 10674 24551
4179	0	0	Ki67+	 10675 24600
4180	0	0	Ki67+	 10677 24745
4181	0	0	Ki67+	 10677 24926
4182	0	0	Ki67+	 10679 24614
4183	0	0	Ki67+	 10683 24458
4184	0	0	Ki67+	 10684 24510
4185	0	0	Ki67+	 10685 24566
4186	0	0	Ki67+	 10686 24884
4187	0	0	Ki67+	 10687 24357
4188	0	0	Ki67+	 10687 24416
4189	0	0	Ki67+	 10690 24802
4190	0	0	Ki67+	 10693 24683
4191	0	0	Ki67+	 10695 24702
4192	0	0	Ki67+	 10696 24951
4193	0	0	Ki67+	 10699 24653
4194	0	0	Ki67+	 10699 24909
4195	0	0	Ki67+	 10700 24484
4196	0	0	Ki67+	 10701 24419
4197	0	0	Ki67+	 10703 24622
4198	0	0	Ki67+	 10703 24834
4199	0	0	Ki67+	 10705 24792
4200	0	0	Ki67+	 10706 24846
4201	0	0	Ki67+	 10709 24540
4202	0	0	Ki67+	 10710 24688
4203	0	0	Ki67+	 10712 24738
4204	0	0	Ki67+	 10712 24776
4205	0	0	Ki67+	 10715 24981
4206	0	0	Ki67+	 10717 24455
4207	0	0	Ki67+	 10717 24525
4208	0	0	Ki67+	 10725 24739
4209	0	0	Ki67+	 10733 24597
4210	0	0	Ki67+	 10733 24608
4211	0	0	Ki67+	 10733 24681
4212	0	0	Ki67+	 10734 24749
4213	0	0	Ki67+	 10737 24924
4214	0	0	Ki67+	 10740 24990
4215	0	0	Ki67+	 10741 24550
4216	0	0	Ki67+	 10742 24405
4217	0	0	Ki67+	 10743 24719
4218	0	0	Ki67+	 10744 24876
4219	0	0	Ki67+	 10745 24499
4220	0	0	Ki67+	 10745 24778
4221	0	0	Ki67+	 10751 24521
4222	0	0	Ki67+	 10757 24892
4223	0	0	Ki67+	 10761 24774
4224	0	0	Ki67+	 10763 24760
4225	0	0	Ki67+	 10765 24575
4226	0	0	Ki67+	 10781 24605
4227	0	0	Ki67+	 10784 24547
4228	0	0	Ki67+	 10785 24708
4229	0	0	Ki67+	 10787 24646
4230	0	0	Ki67+	 10789 24589
4231	0	0	Ki67+	 10789 24751
4232	0	0	Ki67+	 10806 24934
4233	0	0	Ki67+	 10809 24732
4234	0	0	Ki67+	 10813 24664
4235	0	0	Ki67+	 10835 24691
4236	0	0	Ki67+	 10844 24641
4237	0	0	Ki67+	 10851 24952
4238	0	0	Ki67+	 10851 25015
4239	0	0	Ki67+	 10852 24910
4240	0	0	Ki67+	 10852 25040
4241	0	0	Ki67+	 10853 24684
4242	0	0	Ki67+	 10855 24993
4243	0	0	Ki67+	 10860 24933
4244	0	0	Ki67+	 10861 24482
4245	0	0	Ki67+	 10864 24966
4246	0	0	Ki67+	 10869 25024
4247	0	0	Ki67+	 10875 24660
4248	0	0	Ki67+	 10877 24705
4249	0	0	Ki67+	 10882 24849
4250	0	0	Ki67+	 10884 25008
4251	0	0	Ki67+	 10889 24448
4252	0	0	Ki67+	 10889 24957
4253	0	0	Ki67+	 10895 24677
4254	0	0	Ki67+	 10900 24602
4255	0	0	Ki67+	 10911 24542
4256	0	0	Ki67+	 10912 24475
4257	0	0	Ki67+	 10913 24690
4258	0	0	Ki67+	 10914 24646
4259	0	0	Ki67+	 10918 24925
4260	0	0	Ki67+	 10920 24590
4261	0	0	Ki67+	 10921 24948
4262	0	0	Ki67+	 10924 24982
4263	0	0	Ki67+	 10925 24893
4264	0	0	Ki67+	 10935 25020
4265	0	0	Ki67+	 10940 25039
4266	0	0	Ki67+	 10941 24959
4267	0	0	Ki67+	 10946 24897
4268	0	0	Ki67+	 10947 24288
4269	0	0	Ki67+	 10947 24542
4270	0	0	Ki67+	 10948 24334
4271	0	0	Ki67+	 10948 24400
4272	0	0	Ki67+	 10952 24931
4273	0	0	Ki67+	 10957 24913
4274	0	0	Ki67+	 10958 24308
4275	0	0	Ki67+	 10964 24820
4276	0	0	Ki67+	 10971 24904
4277	0	0	Ki67+	 10972 24550
4278	0	0	Ki67+	 10974 24320
4279	0	0	Ki67+	 10976 25033
4280	0	0	Ki67+	 10978 24955
4281	0	0	Ki67+	 10979 24529
4282	0	0	Ki67+	 10981 24932
4283	0	0	Ki67+	 10984 25009
4284	0	0	Ki67+	 10986 24303
4285	0	0	Ki67+	 10992 24983
4286	0	0	Ki67+	 10993 24918
4287	0	0	Ki67+	 10995 24315
4288	0	0	Ki67+	 11010 24997
4289	0	0	Ki67+	 11014 24916
4290	0	0	Ki67+	 11015 24946
4291	0	0	Ki67+	 11020 24295
4292	0	0	Ki67+	 11026 24312
4293	0	0	Ki67+	 11032 24969
4294	0	0	Ki67+	 11035 24919
4295	0	0	Ki67+	 11035 24954
4296	0	0	Ki67+	 11037 24981
4297	0	0	Ki67+	 11052 24945
4298	0	0	Ki67+	 11054 24986
4299	0	0	Ki67+	 11066 24297
4300	0	0	Ki67+	 11100 24283
4301	0	0	Ki67+	 11112 24526
4302	0	0	Ki67+	 10353 25773
4303	0	0	Ki67+	 10356 25813
4304	0	0	Ki67+	 10361 25114
4305	0	0	Ki67+	 10366 25155
4306	0	0	Ki67+	 10369 25507
4307	0	0	Ki67+	 10372 25670
4308	0	0	Ki67+	 10376 25184
4309	0	0	Ki67+	 10377 25715
4310	0	0	Ki67+	 10380 25686
4311	0	0	Ki67+	 10382 25855
4312	0	0	Ki67+	 10387 25867
4313	0	0	Ki67+	 10388 25762
4314	0	0	Ki67+	 10394 25223
4315	0	0	Ki67+	 10397 25749
4316	0	0	Ki67+	 10401 25109
4317	0	0	Ki67+	 10402 25207
4318	0	0	Ki67+	 10402 25767
4319	0	0	Ki67+	 10410 25162
4320	0	0	Ki67+	 10410 25707
4321	0	0	Ki67+	 10417 25149
4322	0	0	Ki67+	 10421 25529
4323	0	0	Ki67+	 10423 25748
4324	0	0	Ki67+	 10425 25647
4325	0	0	Ki67+	 10429 25227
4326	0	0	Ki67+	 10438 25782
4327	0	0	Ki67+	 10440 25152
4328	0	0	Ki67+	 10446 25623
4329	0	0	Ki67+	 10446 25824
4330	0	0	Ki67+	 10448 25190
4331	0	0	Ki67+	 10455 25655
4332	0	0	Ki67+	 10459 25145
4333	0	0	Ki67+	 10464 25844
4334	0	0	Ki67+	 10469 25625
4335	0	0	Ki67+	 10472 25169
4336	0	0	Ki67+	 10474 25752
4337	0	0	Ki67+	 10481 25786
4338	0	0	Ki67+	 10482 25654
4339	0	0	Ki67+	 10484 25727
4340	0	0	Ki67+	 10485 25762
4341	0	0	Ki67+	 10485 25823
4342	0	0	Ki67+	 10492 25792
4343	0	0	Ki67+	 10496 25625
4344	0	0	Ki67+	 10501 25798
4345	0	0	Ki67+	 10504 25607
4346	0	0	Ki67+	 10504 25676
4347	0	0	Ki67+	 10521 25728
4348	0	0	Ki67+	 10531 25831
4349	0	0	Ki67+	 10534 25645
4350	0	0	Ki67+	 10539 25812
4351	0	0	Ki67+	 10541 25737
4352	0	0	Ki67+	 10542 25755
4353	0	0	Ki67+	 10550 25680
4354	0	0	Ki67+	 10555 25838
4355	0	0	Ki67+	 10558 25783
4356	0	0	Ki67+	 10561 25704
4357	0	0	Ki67+	 10562 25676
4358	0	0	Ki67+	 10564 25657
4359	0	0	Ki67+	 10581 25335
4360	0	0	Ki67+	 10581 25800
4361	0	0	Ki67+	 10588 25670
4362	0	0	Ki67+	 10588 25772
4363	0	0	Ki67+	 10591 25841
4364	0	0	Ki67+	 10595 25805
4365	0	0	Ki67+	 10605 25857
4366	0	0	Ki67+	 10610 25787
4367	0	0	Ki67+	 10617 25685
4368	0	0	Ki67+	 10627 25777
4369	0	0	Ki67+	 10631 25838
4370	0	0	Ki67+	 10632 25706
4371	0	0	Ki67+	 10645 25816
4372	0	0	Ki67+	 10654 25741
4373	0	0	Ki67+	 10654 25803
4374	0	0	Ki67+	 10655 25683
4375	0	0	Ki67+	 10658 25288
4376	0	0	Ki67+	 10658 25706
4377	0	0	Ki67+	 10687 25719
4378	0	0	Ki67+	 10693 25682
4379	0	0	Ki67+	 10696 25747
4380	0	0	Ki67+	 10698 25846
4381	0	0	Ki67+	 10720 25761
4382	0	0	Ki67+	 10722 25694
4383	0	0	Ki67+	 10724 25827
4384	0	0	Ki67+	 10743 25794
4385	0	0	Ki67+	 10744 25766
4386	0	0	Ki67+	 10748 25821
4387	0	0	Ki67+	 10755 25686
4388	0	0	Ki67+	 10763 25748
4389	0	0	Ki67+	 10766 25551
4390	0	0	Ki67+	 10773 25772
4391	0	0	Ki67+	 10774 25824
4392	0	0	Ki67+	 10776 25802
4393	0	0	Ki67+	 10780 25717
4394	0	0	Ki67+	 10787 25691
4395	0	0	Ki67+	 10788 25866
4396	0	0	Ki67+	 10791 25334
4397	0	0	Ki67+	 10794 25800
4398	0	0	Ki67+	 10797 25538
4399	0	0	Ki67+	 10801 25713
4400	0	0	Ki67+	 10809 25741
4401	0	0	Ki67+	 10810 25661
4402	0	0	Ki67+	 10810 25681
4403	0	0	Ki67+	 10839 25753
4404	0	0	Ki67+	 10845 25784
4405	0	0	Ki67+	 10855 25733
4406	0	0	Ki67+	 10867 25251
4407	0	0	Ki67+	 10869 25606
4408	0	0	Ki67+	 10878 25644
4409	0	0	Ki67+	 10882 25740
4410	0	0	Ki67+	 10888 25585
4411	0	0	Ki67+	 10893 25705
4412	0	0	Ki67+	 10905 25693
4413	0	0	Ki67+	 10912 25587
4414	0	0	Ki67+	 10914 25622
4415	0	0	Ki67+	 10914 25649
4416	0	0	Ki67+	 10916 25817
4417	0	0	Ki67+	 10922 25737
4418	0	0	Ki67+	 10927 25672
4419	0	0	Ki67+	 10932 25581
4420	0	0	Ki67+	 10932 25801
4421	0	0	Ki67+	 10933 25654
4422	0	0	Ki67+	 10938 25862
4423	0	0	Ki67+	 10942 25616
4424	0	0	Ki67+	 10943 25569
4425	0	0	Ki67+	 10943 25686
4426	0	0	Ki67+	 10949 25763
4427	0	0	Ki67+	 10955 25787
4428	0	0	Ki67+	 10959 25568
4429	0	0	Ki67+	 10960 25709
4430	0	0	Ki67+	 10962 25686
4431	0	0	Ki67+	 10963 25548
4432	0	0	Ki67+	 10964 25585
4433	0	0	Ki67+	 10966 25739
4434	0	0	Ki67+	 10967 25841
4435	0	0	Ki67+	 10968 25754
4436	0	0	Ki67+	 10974 25578
4437	0	0	Ki67+	 10978 25681
4438	0	0	Ki67+	 10979 25836
4439	0	0	Ki67+	 10983 25752
4440	0	0	Ki67+	 10985 25732
4441	0	0	Ki67+	 10990 25787
4442	0	0	Ki67+	 10995 25697
4443	0	0	Ki67+	 10999 25593
4444	0	0	Ki67+	 11004 25271
4445	0	0	Ki67+	 11006 25359
4446	0	0	Ki67+	 11007 25672
4447	0	0	Ki67+	 11010 25565
4448	0	0	Ki67+	 11011 25305
4449	0	0	Ki67+	 11011 25764
4450	0	0	Ki67+	 11014 25251
4451	0	0	Ki67+	 11018 25692
4452	0	0	Ki67+	 11020 25337
4453	0	0	Ki67+	 11020 25743
4454	0	0	Ki67+	 11021 25599
4455	0	0	Ki67+	 11021 25639
4456	0	0	Ki67+	 11026 25773
4457	0	0	Ki67+	 11027 25237
4458	0	0	Ki67+	 11029 25835
4459	0	0	Ki67+	 11033 25701
4460	0	0	Ki67+	 11037 25183
4461	0	0	Ki67+	 11043 25211
4462	0	0	Ki67+	 11044 25169
4463	0	0	Ki67+	 11047 25611
4464	0	0	Ki67+	 11047 25661
4465	0	0	Ki67+	 11054 25687
4466	0	0	Ki67+	 11054 25782
4467	0	0	Ki67+	 11055 25718
4468	0	0	Ki67+	 11059 25731
4469	0	0	Ki67+	 11066 25705
4470	0	0	Ki67+	 11068 25207
4471	0	0	Ki67+	 11068 25222
4472	0	0	Ki67+	 11068 25265
4473	0	0	Ki67+	 11068 25613
4474	0	0	Ki67+	 11073 25275
4475	0	0	Ki67+	 11075 25159
4476	0	0	Ki67+	 11076 25642
4477	0	0	Ki67+	 11077 25173
4478	0	0	Ki67+	 11088 25750
4479	0	0	Ki67+	 11090 25605
4480	0	0	Ki67+	 11091 25848
4481	0	0	Ki67+	 11098 25191
4482	0	0	Ki67+	 11099 25322
4483	0	0	Ki67+	 11100 25655
4484	0	0	Ki67+	 11101 25147
4485	0	0	Ki67+	 11101 25620
4486	0	0	Ki67+	 11105 25284
4487	0	0	Ki67+	 11105 25580
4488	0	0	Ki67+	 11109 25340
4489	0	0	Ki67+	 11111 25819
4490	0	0	Ki67+	 11113 25638
4491	0	0	Ki67+	 11114 25217
4492	0	0	Ki67+	 11122 25179
4493	0	0	Ki67+	 11125 25856
4494	0	0	Ki67+	 11131 25329
4495	0	0	Ki67+	 11135 25202
4496	0	0	Ki67+	 11139 25157
4497	0	0	Ki67+	 11139 25661
4498	0	0	Ki67+	 11142 25294
4499	0	0	Ki67+	 11143 25804
4500	0	0	Ki67+	 11144 25305
4501	0	0	Ki67+	 11145 25824
4502	0	0	Ki67+	 11146 25170
4503	0	0	Ki67+	 11146 25625
4504	0	0	Ki67+	 11148 25688
4505	0	0	Ki67+	 10387 26631
4506	0	0	Ki67+	 10412 26290
4507	0	0	Ki67+	 10443 25921
4508	0	0	Ki67+	 10446 26607
4509	0	0	Ki67+	 10452 26593
4510	0	0	Ki67+	 10453 26454
4511	0	0	Ki67+	 10466 26526
4512	0	0	Ki67+	 10495 26542
4513	0	0	Ki67+	 10505 26292
4514	0	0	Ki67+	 10543 26064
4515	0	0	Ki67+	 10551 26501
4516	0	0	Ki67+	 10573 26558
4517	0	0	Ki67+	 10588 26568
4518	0	0	Ki67+	 10601 26211
4519	0	0	Ki67+	 10605 26550
4520	0	0	Ki67+	 10608 26310
4521	0	0	Ki67+	 10655 26155
4522	0	0	Ki67+	 10690 26279
4523	0	0	Ki67+	 10723 26195
4524	0	0	Ki67+	 10723 26333
4525	0	0	Ki67+	 10757 26425
4526	0	0	Ki67+	 10775 26348
4527	0	0	Ki67+	 10834 25921
4528	0	0	Ki67+	 10848 25961
4529	0	0	Ki67+	 10849 25908
4530	0	0	Ki67+	 10850 25974
4531	0	0	Ki67+	 10859 25957
4532	0	0	Ki67+	 10861 25916
4533	0	0	Ki67+	 10866 25902
4534	0	0	Ki67+	 10870 25973
4535	0	0	Ki67+	 10889 25915
4536	0	0	Ki67+	 10952 26209
4537	0	0	Ki67+	 10959 25978
4538	0	0	Ki67+	 11010 26194
4539	0	0	Ki67+	 11066 26648
4540	0	0	Ki67+	 11108 26115
4541	0	0	Ki67+	 11123 26149
4542	0	0	Ki67+	 11126 26095
4543	0	0	Ki67+	 11140 25886
4544	0	0	Ki67+	 11147 26116
4545	0	0	Ki67+	 10781 27216
4546	0	0	Ki67+	 10785 27254
4547	0	0	Ki67+	 10830 26951
4548	0	0	Ki67+	 10836 26916
4549	0	0	Ki67+	 10859 27005
4550	0	0	Ki67+	 10958 26712
4551	0	0	Ki67+	 10958 26923
4552	0	0	Ki67+	 10985 26962
4553	0	0	Ki67+	 10999 26931
4554	0	0	Ki67+	 11011 26893
4555	0	0	Ki67+	 11015 26858
4556	0	0	Ki67+	 11018 26879
4557	0	0	Ki67+	 11055 26753
4558	0	0	Ki67+	 11068 26899
4559	0	0	Ki67+	 11077 26803
4560	0	0	Ki67+	 11081 26771
4561	0	0	Ki67+	 11093 26848
4562	0	0	Ki67+	 11098 26909
4563	0	0	Ki67+	 11101 26880
4564	0	0	Ki67+	 11104 26787
4565	0	0	Ki67+	 11105 26772
4566	0	0	Ki67+	 11116 26802
4567	0	0	Ki67+	 11123 26754
4568	0	0	Ki67+	 11130 26875
4569	0	0	Ki67+	 11131 26768
4570	0	0	Ki67+	 11131 26817
4571	0	0	Ki67+	 11134 26744
4572	0	0	Ki67+	 10356 28209
4573	0	0	Ki67+	 10368 28225
4574	0	0	Ki67+	 10401 28215
4575	0	0	Ki67+	 10409 28091
4576	0	0	Ki67+	 10416 28250
4577	0	0	Ki67+	 10420 28264
4578	0	0	Ki67+	 10443 28228
4579	0	0	Ki67+	 10447 28250
4580	0	0	Ki67+	 10452 28017
4581	0	0	Ki67+	 10478 28265
4582	0	0	Ki67+	 10588 28270
4583	0	0	Ki67+	 10621 28265
4584	0	0	Ki67+	 10656 27667
4585	0	0	Ki67+	 10712 27536
4586	0	0	Ki67+	 10818 27659
4587	0	0	Ki67+	 10823 27806
4588	0	0	Ki67+	 10860 27803
4589	0	0	Ki67+	 10882 27764
4590	0	0	Ki67+	 10886 27782
4591	0	0	Ki67+	 10891 27797
4592	0	0	Ki67+	 10905 27809
4593	0	0	Ki67+	 10919 27796
4594	0	0	Ki67+	 10954 27781
4595	0	0	Ki67+	 10967 28040
4596	0	0	Ki67+	 10973 27794
4597	0	0	Ki67+	 10983 28057
4598	0	0	Ki67+	 10986 27785
4599	0	0	Ki67+	 10993 28009
4600	0	0	Ki67+	 11000 27814
4601	0	0	Ki67+	 11012 27995
4602	0	0	Ki67+	 11015 28042
4603	0	0	Ki67+	 11018 27950
4604	0	0	Ki67+	 11040 28060
4605	0	0	Ki67+	 11042 27959
4606	0	0	Ki67+	 11092 27859
4607	0	0	Ki67+	 11095 27823
4608	0	0	Ki67+	 11096 27519
4609	0	0	Ki67+	 11107 27876
4610	0	0	Ki67+	 11115 27515
4611	0	0	Ki67+	 11117 27540
4612	0	0	Ki67+	 11120 28096
4613	0	0	Ki67+	 11122 27868
4614	0	0	Ki67+	 11124 27849
4615	0	0	Ki67+	 11130 27815
4616	0	0	Ki67+	 11140 27845
4617	0	0	Ki67+	 11151 28034
4618	0	0	Ki67+	 10355 28779
4619	0	0	Ki67+	 10366 28796
4620	0	0	Ki67+	 10378 28760
4621	0	0	Ki67+	 10398 28316
4622	0	0	Ki67+	 10406 28420
4623	0	0	Ki67+	 10408 28747
4624	0	0	Ki67+	 10410 28824
4625	0	0	Ki67+	 10411 28785
4626	0	0	Ki67+	 10424 28830
4627	0	0	Ki67+	 10435 28789
4628	0	0	Ki67+	 10441 28705
4629	0	0	Ki67+	 10442 28929
4630	0	0	Ki67+	 10444 28877
4631	0	0	Ki67+	 10447 28673
4632	0	0	Ki67+	 10451 28802
4633	0	0	Ki67+	 10455 28727
4634	0	0	Ki67+	 10457 28829
4635	0	0	Ki67+	 10464 28632
4636	0	0	Ki67+	 10473 28670
4637	0	0	Ki67+	 10479 28747
4638	0	0	Ki67+	 10486 28795
4639	0	0	Ki67+	 10487 28719
4640	0	0	Ki67+	 10488 28831
4641	0	0	Ki67+	 10493 28663
4642	0	0	Ki67+	 10494 28613
4643	0	0	Ki67+	 10503 28717
4644	0	0	Ki67+	 10517 28689
4645	0	0	Ki67+	 10518 28586
4646	0	0	Ki67+	 10518 28970
4647	0	0	Ki67+	 10522 28930
4648	0	0	Ki67+	 10525 28614
4649	0	0	Ki67+	 10525 28769
4650	0	0	Ki67+	 10529 28898
4651	0	0	Ki67+	 10530 28998
4652	0	0	Ki67+	 10532 28647
4653	0	0	Ki67+	 10533 28947
4654	0	0	Ki67+	 10545 28731
4655	0	0	Ki67+	 10559 28951
4656	0	0	Ki67+	 10560 28683
4657	0	0	Ki67+	 10568 28669
4658	0	0	Ki67+	 10572 28597
4659	0	0	Ki67+	 10579 28726
4660	0	0	Ki67+	 10585 28714
4661	0	0	Ki67+	 10591 28697
4662	0	0	Ki67+	 10594 28973
4663	0	0	Ki67+	 10598 28945
4664	0	0	Ki67+	 10600 29022
4665	0	0	Ki67+	 10601 28651
4666	0	0	Ki67+	 10603 28919
4667	0	0	Ki67+	 10606 28640
4668	0	0	Ki67+	 10607 28290
4669	0	0	Ki67+	 10608 28337
4670	0	0	Ki67+	 10616 28986
4671	0	0	Ki67+	 10626 28967
4672	0	0	Ki67+	 10629 29029
4673	0	0	Ki67+	 10636 28946
4674	0	0	Ki67+	 10637 28958
4675	0	0	Ki67+	 10649 28938
4676	0	0	Ki67+	 10669 28910
4677	0	0	Ki67+	 10675 28965
4678	0	0	Ki67+	 10676 28933
4679	0	0	Ki67+	 10681 28323
4680	0	0	Ki67+	 10684 28947
4681	0	0	Ki67+	 10687 28296
4682	0	0	Ki67+	 10694 28464
4683	0	0	Ki67+	 10703 28884
4684	0	0	Ki67+	 10708 28427
4685	0	0	Ki67+	 10717 28940
4686	0	0	Ki67+	 10719 28913
4687	0	0	Ki67+	 10727 28345
4688	0	0	Ki67+	 10737 28959
4689	0	0	Ki67+	 10738 28326
4690	0	0	Ki67+	 10740 28824
4691	0	0	Ki67+	 10742 28375
4692	0	0	Ki67+	 10744 28975
4693	0	0	Ki67+	 10748 28886
4694	0	0	Ki67+	 10749 28951
4695	0	0	Ki67+	 10755 28399
4696	0	0	Ki67+	 10758 28503
4697	0	0	Ki67+	 10770 28364
4698	0	0	Ki67+	 10772 28849
4699	0	0	Ki67+	 10778 28411
4700	0	0	Ki67+	 10779 28382
4701	0	0	Ki67+	 10791 28641
4702	0	0	Ki67+	 10799 28652
4703	0	0	Ki67+	 10802 28550
4704	0	0	Ki67+	 10803 28948
4705	0	0	Ki67+	 10808 28522
4706	0	0	Ki67+	 10810 28376
4707	0	0	Ki67+	 10811 28919
4708	0	0	Ki67+	 10813 28423
4709	0	0	Ki67+	 10818 28957
4710	0	0	Ki67+	 10821 28940
4711	0	0	Ki67+	 10836 28428
4712	0	0	Ki67+	 10838 28791
4713	0	0	Ki67+	 10850 28767
4714	0	0	Ki67+	 10851 28848
4715	0	0	Ki67+	 10863 28694
4716	0	0	Ki67+	 10884 28795
4717	0	0	Ki67+	 10886 28830
4718	0	0	Ki67+	 10891 28660
4719	0	0	Ki67+	 10894 28644
4720	0	0	Ki67+	 10905 28814
4721	0	0	Ki67+	 10907 28840
4722	0	0	Ki67+	 10915 28941
4723	0	0	Ki67+	 10926 28872
4724	0	0	Ki67+	 10929 28678
4725	0	0	Ki67+	 10933 28707
4726	0	0	Ki67+	 10933 28918
4727	0	0	Ki67+	 10939 28961
4728	0	0	Ki67+	 10940 28824
4729	0	0	Ki67+	 10941 28509
4730	0	0	Ki67+	 10947 28868
4731	0	0	Ki67+	 10953 28524
4732	0	0	Ki67+	 10953 28732
4733	0	0	Ki67+	 10957 28466
4734	0	0	Ki67+	 10957 28947
4735	0	0	Ki67+	 10968 28821
4736	0	0	Ki67+	 10975 28765
4737	0	0	Ki67+	 10975 28882
4738	0	0	Ki67+	 10975 28970
4739	0	0	Ki67+	 10976 28775
4740	0	0	Ki67+	 10976 28862
4741	0	0	Ki67+	 10978 28531
4742	0	0	Ki67+	 10980 28929
4743	0	0	Ki67+	 10992 28894
4744	0	0	Ki67+	 10994 28879
4745	0	0	Ki67+	 11000 28970
4746	0	0	Ki67+	 11021 28770
4747	0	0	Ki67+	 11026 28819
4748	0	0	Ki67+	 11035 28834
4749	0	0	Ki67+	 11053 28761
4750	0	0	Ki67+	 11055 28987
4751	0	0	Ki67+	 11060 29054
4752	0	0	Ki67+	 11065 28935
4753	0	0	Ki67+	 11071 28830
4754	0	0	Ki67+	 11071 28964
4755	0	0	Ki67+	 11081 28988
4756	0	0	Ki67+	 11083 28767
4757	0	0	Ki67+	 11087 28863
4758	0	0	Ki67+	 11097 28769
4759	0	0	Ki67+	 11098 29021
4760	0	0	Ki67+	 11102 28882
4761	0	0	Ki67+	 11104 28802
4762	0	0	Ki67+	 11109 28969
4763	0	0	Ki67+	 11112 28942
4764	0	0	Ki67+	 11119 28626
4765	0	0	Ki67+	 11128 28761
4766	0	0	Ki67+	 11130 28946
4767	0	0	Ki67+	 11133 28916
4768	0	0	Ki67+	 11138 28827
4769	0	0	Ki67+	 11143 28761
4770	0	0	Ki67+	 11144 28926
4771	0	0	Ki67+	 10361 29555
4772	0	0	Ki67+	 10369 29497
4773	0	0	Ki67+	 10380 29437
4774	0	0	Ki67+	 10380 29540
4775	0	0	Ki67+	 10407 29588
4776	0	0	Ki67+	 10408 29119
4777	0	0	Ki67+	 10413 29612
4778	0	0	Ki67+	 10415 29557
4779	0	0	Ki67+	 10416 29526
4780	0	0	Ki67+	 10424 29832
4781	0	0	Ki67+	 10425 29474
4782	0	0	Ki67+	 10427 29520
4783	0	0	Ki67+	 10445 29760
4784	0	0	Ki67+	 10450 29870
4785	0	0	Ki67+	 10454 29674
4786	0	0	Ki67+	 10455 29634
4787	0	0	Ki67+	 10477 29584
4788	0	0	Ki67+	 10481 29866
4789	0	0	Ki67+	 10490 29565
4790	0	0	Ki67+	 10491 29576
4791	0	0	Ki67+	 10500 29624
4792	0	0	Ki67+	 10509 29611
4793	0	0	Ki67+	 10525 29541
4794	0	0	Ki67+	 10586 29631
4795	0	0	Ki67+	 10599 29518
4796	0	0	Ki67+	 10610 29607
4797	0	0	Ki67+	 10613 29635
4798	0	0	Ki67+	 10640 29164
4799	0	0	Ki67+	 10640 29608
4800	0	0	Ki67+	 10662 29686
4801	0	0	Ki67+	 10667 29589
4802	0	0	Ki67+	 10682 29667
4803	0	0	Ki67+	 10685 29554
4804	0	0	Ki67+	 10693 29679
4805	0	0	Ki67+	 10723 29688
4806	0	0	Ki67+	 10733 29120
4807	0	0	Ki67+	 10745 29125
4808	0	0	Ki67+	 10751 29839
4809	0	0	Ki67+	 10756 29240
4810	0	0	Ki67+	 10768 29174
4811	0	0	Ki67+	 10788 29190
4812	0	0	Ki67+	 10799 29631
4813	0	0	Ki67+	 10808 29127
4814	0	0	Ki67+	 10811 29107
4815	0	0	Ki67+	 10813 29563
4816	0	0	Ki67+	 10823 29152
4817	0	0	Ki67+	 10828 29097
4818	0	0	Ki67+	 10829 29653
4819	0	0	Ki67+	 10836 29725
4820	0	0	Ki67+	 10843 29581
4821	0	0	Ki67+	 10852 29633
4822	0	0	Ki67+	 10855 29115
4823	0	0	Ki67+	 10856 29711
4824	0	0	Ki67+	 10869 29633
4825	0	0	Ki67+	 10888 29682
4826	0	0	Ki67+	 10906 29187
4827	0	0	Ki67+	 10914 29525
4828	0	0	Ki67+	 10915 29761
4829	0	0	Ki67+	 10916 29170
4830	0	0	Ki67+	 10916 29665
4831	0	0	Ki67+	 10919 29842
4832	0	0	Ki67+	 10920 29861
4833	0	0	Ki67+	 10921 29097
4834	0	0	Ki67+	 10935 29850
4835	0	0	Ki67+	 10937 29772
4836	0	0	Ki67+	 10941 29548
4837	0	0	Ki67+	 10942 29122
4838	0	0	Ki67+	 10942 29217
4839	0	0	Ki67+	 10947 29692
4840	0	0	Ki67+	 10950 29826
4841	0	0	Ki67+	 10954 29116
4842	0	0	Ki67+	 10954 29810
4843	0	0	Ki67+	 10957 29613
4844	0	0	Ki67+	 10960 29156
4845	0	0	Ki67+	 10962 29641
4846	0	0	Ki67+	 10963 29862
4847	0	0	Ki67+	 10964 29145
4848	0	0	Ki67+	 10966 29283
4849	0	0	Ki67+	 10977 29262
4850	0	0	Ki67+	 10979 29568
4851	0	0	Ki67+	 10980 29816
4852	0	0	Ki67+	 10984 29272
4853	0	0	Ki67+	 10984 29784
4854	0	0	Ki67+	 10985 29845
4855	0	0	Ki67+	 10987 29639
4856	0	0	Ki67+	 10988 29537
4857	0	0	Ki67+	 10989 29746
4858	0	0	Ki67+	 10990 29310
4859	0	0	Ki67+	 10996 29599
4860	0	0	Ki67+	 10996 29826
4861	0	0	Ki67+	 10997 29146
4862	0	0	Ki67+	 10998 29494
4863	0	0	Ki67+	 10998 29504
4864	0	0	Ki67+	 10999 29666
4865	0	0	Ki67+	 11001 29851
4866	0	0	Ki67+	 11003 29743
4867	0	0	Ki67+	 11008 29794
4868	0	0	Ki67+	 11011 29625
4869	0	0	Ki67+	 11012 29501
4870	0	0	Ki67+	 11032 29715
4871	0	0	Ki67+	 11035 29540
4872	0	0	Ki67+	 11047 29750
4873	0	0	Ki67+	 11048 29079
4874	0	0	Ki67+	 11052 29102
4875	0	0	Ki67+	 11058 29702
4876	0	0	Ki67+	 11062 29541
4877	0	0	Ki67+	 11072 29123
4878	0	0	Ki67+	 11074 29802
4879	0	0	Ki67+	 11075 29861
4880	0	0	Ki67+	 11076 29410
4881	0	0	Ki67+	 11085 29111
4882	0	0	Ki67+	 11085 29659
4883	0	0	Ki67+	 11088 29083
4884	0	0	Ki67+	 11092 29417
4885	0	0	Ki67+	 11092 29467
4886	0	0	Ki67+	 11109 29640
4887	0	0	Ki67+	 11113 29528
4888	0	0	Ki67+	 11116 29401
4889	0	0	Ki67+	 11116 29476
4890	0	0	Ki67+	 11122 29084
4891	0	0	Ki67+	 11124 29435
4892	0	0	Ki67+	 11125 29653
4893	0	0	Ki67+	 11136 29434
4894	0	0	Ki67+	 11136 29851
4895	0	0	Ki67+	 11148 29086
4896	0	0	Ki67+	 11149 29391
4897	0	0	Ki67+	 10353 30534
4898	0	0	Ki67+	 10353 30588
4899	0	0	Ki67+	 10356 30212
4900	0	0	Ki67+	 10358 30603
4901	0	0	Ki67+	 10360 30501
4902	0	0	Ki67+	 10361 30402
4903	0	0	Ki67+	 10362 30091
4904	0	0	Ki67+	 10375 30212
4905	0	0	Ki67+	 10380 30494
4906	0	0	Ki67+	 10384 30632
4907	0	0	Ki67+	 10385 30446
4908	0	0	Ki67+	 10390 30183
4909	0	0	Ki67+	 10393 30457
4910	0	0	Ki67+	 10393 30504
4911	0	0	Ki67+	 10400 30447
4912	0	0	Ki67+	 10401 30523
4913	0	0	Ki67+	 10404 30607
4914	0	0	Ki67+	 10407 30288
4915	0	0	Ki67+	 10409 30639
4916	0	0	Ki67+	 10410 30223
4917	0	0	Ki67+	 10415 30335
4918	0	0	Ki67+	 10416 30630
4919	0	0	Ki67+	 10419 30251
4920	0	0	Ki67+	 10420 29917
4921	0	0	Ki67+	 10423 30155
4922	0	0	Ki67+	 10424 29997
4923	0	0	Ki67+	 10424 30222
4924	0	0	Ki67+	 10429 29904
4925	0	0	Ki67+	 10434 30447
4926	0	0	Ki67+	 10436 30029
4927	0	0	Ki67+	 10437 30296
4928	0	0	Ki67+	 10443 30498
4929	0	0	Ki67+	 10444 30356
4930	0	0	Ki67+	 10447 30655
4931	0	0	Ki67+	 10455 30346
4932	0	0	Ki67+	 10460 30240
4933	0	0	Ki67+	 10464 30276
4934	0	0	Ki67+	 10473 30176
4935	0	0	Ki67+	 10481 30295
4936	0	0	Ki67+	 10483 30420
4937	0	0	Ki67+	 10484 30250
4938	0	0	Ki67+	 10486 30662
4939	0	0	Ki67+	 10494 30274
4940	0	0	Ki67+	 10505 30432
4941	0	0	Ki67+	 10513 30296
4942	0	0	Ki67+	 10517 30401
4943	0	0	Ki67+	 10522 29983
4944	0	0	Ki67+	 10527 30248
4945	0	0	Ki67+	 10527 30263
4946	0	0	Ki67+	 10528 30109
4947	0	0	Ki67+	 10541 30232
4948	0	0	Ki67+	 10546 30540
4949	0	0	Ki67+	 10549 30240
4950	0	0	Ki67+	 10552 30156
4951	0	0	Ki67+	 10552 30285
4952	0	0	Ki67+	 10558 30532
4953	0	0	Ki67+	 10559 30642
4954	0	0	Ki67+	 10563 30096
4955	0	0	Ki67+	 10565 30588
4956	0	0	Ki67+	 10568 30268
4957	0	0	Ki67+	 10572 30561
4958	0	0	Ki67+	 10580 30125
4959	0	0	Ki67+	 10581 30079
4960	0	0	Ki67+	 10586 30235
4961	0	0	Ki67+	 10591 30206
4962	0	0	Ki67+	 10598 30257
4963	0	0	Ki67+	 10598 30631
4964	0	0	Ki67+	 10599 30089
4965	0	0	Ki67+	 10599 30222
4966	0	0	Ki67+	 10606 30108
4967	0	0	Ki67+	 10637 29981
4968	0	0	Ki67+	 10646 30064
4969	0	0	Ki67+	 10646 30126
4970	0	0	Ki67+	 10649 30021
4971	0	0	Ki67+	 10650 30032
4972	0	0	Ki67+	 10660 30340
4973	0	0	Ki67+	 10664 29993
4974	0	0	Ki67+	 10671 30043
4975	0	0	Ki67+	 10677 30167
4976	0	0	Ki67+	 10683 30148
4977	0	0	Ki67+	 10687 29950
4978	0	0	Ki67+	 10689 30106
4979	0	0	Ki67+	 10693 30017
4980	0	0	Ki67+	 10698 29950
4981	0	0	Ki67+	 10708 30587
4982	0	0	Ki67+	 10709 30046
4983	0	0	Ki67+	 10711 30619
4984	0	0	Ki67+	 10723 30061
4985	0	0	Ki67+	 10735 29977
4986	0	0	Ki67+	 10737 29950
4987	0	0	Ki67+	 10761 30253
4988	0	0	Ki67+	 10764 30263
4989	0	0	Ki67+	 10765 30156
4990	0	0	Ki67+	 10766 30552
4991	0	0	Ki67+	 10769 29965
4992	0	0	Ki67+	 10772 30029
4993	0	0	Ki67+	 10774 29985
4994	0	0	Ki67+	 10792 30119
4995	0	0	Ki67+	 10799 29959
4996	0	0	Ki67+	 10807 30061
4997	0	0	Ki67+	 10808 30130
4998	0	0	Ki67+	 10816 29986
4999	0	0	Ki67+	 10817 30079
5000	0	0	Ki67+	 10820 30120
5001	0	0	Ki67+	 10827 30017
5002	0	0	Ki67+	 10830 29945
5003	0	0	Ki67+	 10830 30136
5004	0	0	Ki67+	 10865 30283
5005	0	0	Ki67+	 10867 29893
5006	0	0	Ki67+	 10874 30023
5007	0	0	Ki67+	 10875 29905
5008	0	0	Ki67+	 10877 30486
5009	0	0	Ki67+	 10883 30103
5010	0	0	Ki67+	 10883 30530
5011	0	0	Ki67+	 10886 29917
5012	0	0	Ki67+	 10957 30522
5013	0	0	Ki67+	 10960 30043
5014	0	0	Ki67+	 10964 30072
5015	0	0	Ki67+	 10965 29944
5016	0	0	Ki67+	 10976 29897
5017	0	0	Ki67+	 10986 30635
5018	0	0	Ki67+	 10994 29878
5019	0	0	Ki67+	 10996 30656
5020	0	0	Ki67+	 11002 30641
5021	0	0	Ki67+	 11004 29960
5022	0	0	Ki67+	 11012 30658
5023	0	0	Ki67+	 11014 30007
5024	0	0	Ki67+	 11015 30175
5025	0	0	Ki67+	 11017 29970
5026	0	0	Ki67+	 11024 29929
5027	0	0	Ki67+	 11030 30078
5028	0	0	Ki67+	 11036 29897
5029	0	0	Ki67+	 11039 30010
5030	0	0	Ki67+	 11043 30167
5031	0	0	Ki67+	 11051 29956
5032	0	0	Ki67+	 11055 29981
5033	0	0	Ki67+	 11067 30024
5034	0	0	Ki67+	 11071 29899
5035	0	0	Ki67+	 11075 30667
5036	0	0	Ki67+	 11082 30186
5037	0	0	Ki67+	 11082 30346
5038	0	0	Ki67+	 11090 29949
5039	0	0	Ki67+	 11091 30159
5040	0	0	Ki67+	 11094 30003
5041	0	0	Ki67+	 11098 30123
5042	0	0	Ki67+	 11099 29884
5043	0	0	Ki67+	 11099 30068
5044	0	0	Ki67+	 11100 30102
5045	0	0	Ki67+	 11101 30021
5046	0	0	Ki67+	 11106 30141
5047	0	0	Ki67+	 11117 30036
5048	0	0	Ki67+	 11125 29874
5049	0	0	Ki67+	 11141 29876
5050	0	0	Ki67+	 11148 29929
5051	0	0	Ki67+	 10354 31115
5052	0	0	Ki67+	 10361 30741
5053	0	0	Ki67+	 10367 31344
5054	0	0	Ki67+	 10374 31319
5055	0	0	Ki67+	 10381 31347
5056	0	0	Ki67+	 10382 30724
5057	0	0	Ki67+	 10389 31112
5058	0	0	Ki67+	 10390 31209
5059	0	0	Ki67+	 10395 30753
5060	0	0	Ki67+	 10395 31096
5061	0	0	Ki67+	 10399 31164
5062	0	0	Ki67+	 10402 30786
5063	0	0	Ki67+	 10409 30714
5064	0	0	Ki67+	 10413 31193
5065	0	0	Ki67+	 10415 31103
5066	0	0	Ki67+	 10420 31201
5067	0	0	Ki67+	 10422 31127
5068	0	0	Ki67+	 10438 31247
5069	0	0	Ki67+	 10443 31136
5070	0	0	Ki67+	 10444 31119
5071	0	0	Ki67+	 10445 30715
5072	0	0	Ki67+	 10445 31179
5073	0	0	Ki67+	 10453 30698
5074	0	0	Ki67+	 10454 30739
5075	0	0	Ki67+	 10454 31200
5076	0	0	Ki67+	 10459 31135
5077	0	0	Ki67+	 10470 30722
5078	0	0	Ki67+	 10487 31215
5079	0	0	Ki67+	 10490 31225
5080	0	0	Ki67+	 10499 30693
5081	0	0	Ki67+	 10501 30678
5082	0	0	Ki67+	 10517 31206
5083	0	0	Ki67+	 10521 30716
5084	0	0	Ki67+	 10538 30678
5085	0	0	Ki67+	 10543 30709
5086	0	0	Ki67+	 10589 30707
5087	0	0	Ki67+	 10628 31179
5088	0	0	Ki67+	 10632 31199
5089	0	0	Ki67+	 10636 31187
5090	0	0	Ki67+	 10636 31235
5091	0	0	Ki67+	 10668 31256
5092	0	0	Ki67+	 10669 31225
5093	0	0	Ki67+	 10680 31197
5094	0	0	Ki67+	 10699 31223
5095	0	0	Ki67+	 10716 31209
5096	0	0	Ki67+	 10717 31066
5097	0	0	Ki67+	 10730 31142
5098	0	0	Ki67+	 10732 31099
5099	0	0	Ki67+	 10747 31111
5100	0	0	Ki67+	 10753 30704
5101	0	0	Ki67+	 10856 31131
5102	0	0	Ki67+	 10866 31148
5103	0	0	Ki67+	 10872 31129
5104	0	0	Ki67+	 10900 31057
5105	0	0	Ki67+	 10901 31107
5106	0	0	Ki67+	 10919 30811
5107	0	0	Ki67+	 10927 30818
5108	0	0	Ki67+	 10929 31187
5109	0	0	Ki67+	 10945 30790
5110	0	0	Ki67+	 10960 30797
5111	0	0	Ki67+	 11013 31138
5112	0	0	Ki67+	 11019 30997
5113	0	0	Ki67+	 11045 31325
5114	0	0	Ki67+	 11060 31329
5115	0	0	Ki67+	 11062 30686
5116	0	0	Ki67+	 11076 30694
5117	0	0	Ki67+	 11078 31349
5118	0	0	Ki67+	 11085 30781
5119	0	0	Ki67+	 11090 31341
5120	0	0	Ki67+	 10370 31698
5121	0	0	Ki67+	 10432 31662
5122	0	0	Ki67+	 10440 31637
5123	0	0	Ki67+	 10459 31662
5124	0	0	Ki67+	 10599 31581
5125	0	0	Ki67+	 10629 31787
5126	0	0	Ki67+	 10851 32070
5127	0	0	Ki67+	 10938 31560
5128	0	0	Ki67+	 10953 31548
5129	0	0	Ki67+	 11047 31492
5130	0	0	Ki67+	 11061 31516
5131	0	0	Ki67+	 11068 31535
5132	0	0	Ki67+	 11080 31519
5133	0	0	Ki67+	 11096 31577
5134	0	0	Ki67+	 10473 32894
5135	0	0	Ki67+	 10642 32939
5136	0	0	Ki67+	 10676 32987
5137	0	0	Ki67+	 10782 32966
5138	0	0	Ki67+	 10802 33038
5139	0	0	Ki67+	 10809 33025
5140	0	0	Ki67+	 11030 34379
5141	0	0	Ki67+	 11061 34323
5142	0	0	Ki67+	 11103 34270
5143	0	0	Ki67+	 11115 34282
5144	0	0	Ki67+	 11128 34251
5145	0	0	Ki67+	 11136 34412
5146	0	0	Ki67+	 10356 35340
5147	0	0	Ki67+	 10357 35413
5148	0	0	Ki67+	 10365 35374
5149	0	0	Ki67+	 10376 35376
5150	0	0	Ki67+	 10387 35389
5151	0	0	Ki67+	 10390 35420
5152	0	0	Ki67+	 10402 35355
5153	0	0	Ki67+	 10434 35126
5154	0	0	Ki67+	 10439 35441
5155	0	0	Ki67+	 10443 35136
5156	0	0	Ki67+	 10448 35077
5157	0	0	Ki67+	 10462 35218
5158	0	0	Ki67+	 10463 35155
5159	0	0	Ki67+	 10474 35097
5160	0	0	Ki67+	 10474 35126
5161	0	0	Ki67+	 10483 35081
5162	0	0	Ki67+	 10486 35152
5163	0	0	Ki67+	 10493 35115
5164	0	0	Ki67+	 10497 35081
5165	0	0	Ki67+	 10497 35134
5166	0	0	Ki67+	 10501 35149
5167	0	0	Ki67+	 10509 35104
5168	0	0	Ki67+	 10516 35115
5169	0	0	Ki67+	 10533 35075
5170	0	0	Ki67+	 10539 35155
5171	0	0	Ki67+	 10540 35180
5172	0	0	Ki67+	 10544 35328
5173	0	0	Ki67+	 10546 35107
5174	0	0	Ki67+	 10556 35324
5175	0	0	Ki67+	 10564 35087
5176	0	0	Ki67+	 10567 35125
5177	0	0	Ki67+	 10569 35188
5178	0	0	Ki67+	 10573 35146
5179	0	0	Ki67+	 10582 35067
5180	0	0	Ki67+	 10592 35097
5181	0	0	Ki67+	 10601 35078
5182	0	0	Ki67+	 10631 35146
5183	0	0	Ki67+	 10637 35280
5184	0	0	Ki67+	 10641 35305
5185	0	0	Ki67+	 10646 35047
5186	0	0	Ki67+	 10662 35380
5187	0	0	Ki67+	 10672 35016
5188	0	0	Ki67+	 10672 35329
5189	0	0	Ki67+	 10672 35353
5190	0	0	Ki67+	 10691 35220
5191	0	0	Ki67+	 10724 35415
5192	0	0	Ki67+	 10925 35169
5193	0	0	Ki67+	 11147 35461
5194	0	0	Ki67+	 10378 35705
5195	0	0	Ki67+	 10393 35671
5196	0	0	Ki67+	 10394 35725
5197	0	0	Ki67+	 10405 35706
5198	0	0	Ki67+	 10410 35590
5199	0	0	Ki67+	 10417 35619
5200	0	0	Ki67+	 10418 35713
5201	0	0	Ki67+	 10425 35560
5202	0	0	Ki67+	 10436 35574
5203	0	0	Ki67+	 10443 35607
5204	0	0	Ki67+	 10447 35624
5205	0	0	Ki67+	 10459 35534
5206	0	0	Ki67+	 10465 35543
5207	0	0	Ki67+	 10468 35584
5208	0	0	Ki67+	 10475 35721
5209	0	0	Ki67+	 10494 35556
5210	0	0	Ki67+	 10503 35709
5211	0	0	Ki67+	 10505 35699
5212	0	0	Ki67+	 10527 35718
5213	0	0	Ki67+	 10542 35901
5214	0	0	Ki67+	 10551 35880
5215	0	0	Ki67+	 10574 35875
5216	0	0	Ki67+	 10587 35937
5217	0	0	Ki67+	 10611 35945
5218	0	0	Ki67+	 10655 35558
5219	0	0	Ki67+	 10668 35554
5220	0	0	Ki67+	 10689 35487
5221	0	0	Ki67+	 10705 35687
5222	0	0	Ki67+	 10713 35709
5223	0	0	Ki67+	 10715 35500
5224	0	0	Ki67+	 10716 35662
5225	0	0	Ki67+	 10716 36240
5226	0	0	Ki67+	 10724 35703
5227	0	0	Ki67+	 10725 36231
5228	0	0	Ki67+	 10730 36123
5229	0	0	Ki67+	 10739 36149
5230	0	0	Ki67+	 10843 35887
5231	0	0	Ki67+	 10851 35909
5232	0	0	Ki67+	 10851 36191
5233	0	0	Ki67+	 10868 35875
5234	0	0	Ki67+	 10870 35936
5235	0	0	Ki67+	 10911 35973
5236	0	0	Ki67+	 10925 36038
5237	0	0	Ki67+	 10933 35926
5238	0	0	Ki67+	 10935 36006
5239	0	0	Ki67+	 10946 36060
5240	0	0	Ki67+	 10952 36022
5241	0	0	Ki67+	 10962 36110
5242	0	0	Ki67+	 10963 36016
5243	0	0	Ki67+	 10967 36065
5244	0	0	Ki67+	 10975 36050
5245	0	0	Ki67+	 10987 36023
5246	0	0	Ki67+	 10989 36183
5247	0	0	Ki67+	 11005 36028
5248	0	0	Ki67+	 11005 36100
5249	0	0	Ki67+	 11006 36151
5250	0	0	Ki67+	 11007 36067
5251	0	0	Ki67+	 11012 36193
5252	0	0	Ki67+	 11021 36222
5253	0	0	Ki67+	 11028 36120
5254	0	0	Ki67+	 11029 36079
5255	0	0	Ki67+	 11032 36044
5256	0	0	Ki67+	 11036 36249
5257	0	0	Ki67+	 11043 36162
5258	0	0	Ki67+	 11050 36062
5259	0	0	Ki67+	 11056 36088
5260	0	0	Ki67+	 11059 36127
5261	0	0	Ki67+	 11060 36103
5262	0	0	Ki67+	 11060 36192
5263	0	0	Ki67+	 11062 36141
5264	0	0	Ki67+	 11063 35692
5265	0	0	Ki67+	 11072 36141
5266	0	0	Ki67+	 11075 36067
5267	0	0	Ki67+	 11078 36172
5268	0	0	Ki67+	 11078 36202
5269	0	0	Ki67+	 11085 36080
5270	0	0	Ki67+	 11091 35728
5271	0	0	Ki67+	 11091 36241
5272	0	0	Ki67+	 11093 36108
5273	0	0	Ki67+	 11094 36200
5274	0	0	Ki67+	 11097 36143
5275	0	0	Ki67+	 11101 36182
5276	0	0	Ki67+	 11114 35743
5277	0	0	Ki67+	 11115 36118
5278	0	0	Ki67+	 11120 36191
5279	0	0	Ki67+	 11124 36226
5280	0	0	Ki67+	 11125 36168
5281	0	0	Ki67+	 11135 36248
5282	0	0	Ki67+	 11136 35775
5283	0	0	Ki67+	 11139 36141
5284	0	0	Ki67+	 11140 36219
5285	0	0	Ki67+	 11147 36198
5286	0	0	Ki67+	 10366 36623
5287	0	0	Ki67+	 10373 36806
5288	0	0	Ki67+	 10382 36800
5289	0	0	Ki67+	 10402 36430
5290	0	0	Ki67+	 10418 36818
5291	0	0	Ki67+	 10423 36791
5292	0	0	Ki67+	 10431 36823
5293	0	0	Ki67+	 10436 36813
5294	0	0	Ki67+	 10443 36706
5295	0	0	Ki67+	 10447 36885
5296	0	0	Ki67+	 10449 36638
5297	0	0	Ki67+	 10458 36811
5298	0	0	Ki67+	 10466 36794
5299	0	0	Ki67+	 10478 36633
5300	0	0	Ki67+	 10487 36815
5301	0	0	Ki67+	 10506 36513
5302	0	0	Ki67+	 10519 36604
5303	0	0	Ki67+	 10528 36811
5304	0	0	Ki67+	 10538 36830
5305	0	0	Ki67+	 10540 36960
5306	0	0	Ki67+	 10549 36847
5307	0	0	Ki67+	 10554 36718
5308	0	0	Ki67+	 10568 36823
5309	0	0	Ki67+	 10570 36854
5310	0	0	Ki67+	 10592 36481
5311	0	0	Ki67+	 10597 36833
5312	0	0	Ki67+	 10627 36851
5313	0	0	Ki67+	 10629 36647
5314	0	0	Ki67+	 10629 37062
5315	0	0	Ki67+	 10648 36892
5316	0	0	Ki67+	 10649 37038
5317	0	0	Ki67+	 10652 36735
5318	0	0	Ki67+	 10707 37066
5319	0	0	Ki67+	 10720 37059
5320	0	0	Ki67+	 10721 37049
5321	0	0	Ki67+	 10746 37043
5322	0	0	Ki67+	 10774 36582
5323	0	0	Ki67+	 10776 36633
5324	0	0	Ki67+	 10782 36322
5325	0	0	Ki67+	 10786 36783
5326	0	0	Ki67+	 10789 36280
5327	0	0	Ki67+	 10789 36303
5328	0	0	Ki67+	 10791 36352
5329	0	0	Ki67+	 10792 36569
5330	0	0	Ki67+	 10794 36373
5331	0	0	Ki67+	 10801 36399
5332	0	0	Ki67+	 10811 36863
5333	0	0	Ki67+	 10839 36884
5334	0	0	Ki67+	 10852 36946
5335	0	0	Ki67+	 10868 36949
5336	0	0	Ki67+	 10869 37025
5337	0	0	Ki67+	 10879 36540
5338	0	0	Ki67+	 10880 36986
5339	0	0	Ki67+	 10917 37017
5340	0	0	Ki67+	 10921 37037
5341	0	0	Ki67+	 10933 36999
5342	0	0	Ki67+	 10935 37058
5343	0	0	Ki67+	 10937 37018
5344	0	0	Ki67+	 10954 37016
5345	0	0	Ki67+	 10966 36994
5346	0	0	Ki67+	 10981 36804
5347	0	0	Ki67+	 10981 36987
5348	0	0	Ki67+	 10987 36513
5349	0	0	Ki67+	 10993 36577
5350	0	0	Ki67+	 10995 36997
5351	0	0	Ki67+	 11001 36639
5352	0	0	Ki67+	 11005 36704
5353	0	0	Ki67+	 11011 36861
5354	0	0	Ki67+	 11012 36826
5355	0	0	Ki67+	 11017 36608
5356	0	0	Ki67+	 11017 37020
5357	0	0	Ki67+	 11018 36847
5358	0	0	Ki67+	 11019 36639
5359	0	0	Ki67+	 11021 36566
5360	0	0	Ki67+	 11021 36778
5361	0	0	Ki67+	 11021 37061
5362	0	0	Ki67+	 11024 36668
5363	0	0	Ki67+	 11026 36890
5364	0	0	Ki67+	 11026 37038
5365	0	0	Ki67+	 11030 36286
5366	0	0	Ki67+	 11033 36484
5367	0	0	Ki67+	 11034 36506
5368	0	0	Ki67+	 11035 36742
5369	0	0	Ki67+	 11036 36684
5370	0	0	Ki67+	 11038 36523
5371	0	0	Ki67+	 11039 36456
5372	0	0	Ki67+	 11039 36598
5373	0	0	Ki67+	 11039 37012
5374	0	0	Ki67+	 11040 36912
5375	0	0	Ki67+	 11040 36970
5376	0	0	Ki67+	 11042 36866
5377	0	0	Ki67+	 11045 36669
5378	0	0	Ki67+	 11047 37057
5379	0	0	Ki67+	 11048 36560
5380	0	0	Ki67+	 11048 36613
5381	0	0	Ki67+	 11048 37023
5382	0	0	Ki67+	 11055 36804
5383	0	0	Ki67+	 11057 36475
5384	0	0	Ki67+	 11057 36766
5385	0	0	Ki67+	 11061 36299
5386	0	0	Ki67+	 11062 36403
5387	0	0	Ki67+	 11067 36824
5388	0	0	Ki67+	 11070 36758
5389	0	0	Ki67+	 11070 37045
5390	0	0	Ki67+	 11071 36519
5391	0	0	Ki67+	 11074 36925
5392	0	0	Ki67+	 11075 36694
5393	0	0	Ki67+	 11077 36607
5394	0	0	Ki67+	 11079 36377
5395	0	0	Ki67+	 11080 36449
5396	0	0	Ki67+	 11083 36895
5397	0	0	Ki67+	 11084 36646
5398	0	0	Ki67+	 11085 37013
5399	0	0	Ki67+	 11088 36562
5400	0	0	Ki67+	 11088 36731
5401	0	0	Ki67+	 11090 36356
5402	0	0	Ki67+	 11091 36773
5403	0	0	Ki67+	 11093 36410
5404	0	0	Ki67+	 11093 36477
5405	0	0	Ki67+	 11095 36492
5406	0	0	Ki67+	 11096 37020
5407	0	0	Ki67+	 11098 36325
5408	0	0	Ki67+	 11098 37009
5409	0	0	Ki67+	 11101 36537
5410	0	0	Ki67+	 11101 36852
5411	0	0	Ki67+	 11103 36646
5412	0	0	Ki67+	 11103 36727
5413	0	0	Ki67+	 11103 37041
5414	0	0	Ki67+	 11106 36793
5415	0	0	Ki67+	 11108 36330
5416	0	0	Ki67+	 11109 36906
5417	0	0	Ki67+	 11109 36962
5418	0	0	Ki67+	 11111 36346
5419	0	0	Ki67+	 11113 36429
5420	0	0	Ki67+	 11125 36793
5421	0	0	Ki67+	 11127 36312
5422	0	0	Ki67+	 11127 36822
5423	0	0	Ki67+	 11127 36931
5424	0	0	Ki67+	 11129 36635
5425	0	0	Ki67+	 11129 36739
5426	0	0	Ki67+	 11130 36722
5427	0	0	Ki67+	 11134 36273
5428	0	0	Ki67+	 11135 36392
5429	0	0	Ki67+	 11135 36861
5430	0	0	Ki67+	 11137 36603
5431	0	0	Ki67+	 11137 36946
5432	0	0	Ki67+	 11139 36880
5433	0	0	Ki67+	 11140 36694
5434	0	0	Ki67+	 11140 36792
5435	0	0	Ki67+	 11140 36830
5436	0	0	Ki67+	 11144 36978
5437	0	0	Ki67+	 11144 37034
5438	0	0	Ki67+	 11146 36348
5439	0	0	Ki67+	 11146 36719
5440	0	0	Ki67+	 11149 36776
5441	0	0	Ki67+	 10366 37172
5442	0	0	Ki67+	 10450 37324
5443	0	0	Ki67+	 10461 37391
5444	0	0	Ki67+	 10469 37334
5445	0	0	Ki67+	 10473 37306
5446	0	0	Ki67+	 10475 37518
5447	0	0	Ki67+	 10476 37365
5448	0	0	Ki67+	 10487 37414
5449	0	0	Ki67+	 10488 37507
5450	0	0	Ki67+	 10493 37471
5451	0	0	Ki67+	 10494 37451
5452	0	0	Ki67+	 10495 37390
5453	0	0	Ki67+	 10496 37346
5454	0	0	Ki67+	 10501 37220
5455	0	0	Ki67+	 10509 37518
5456	0	0	Ki67+	 10514 37470
5457	0	0	Ki67+	 10517 37367
5458	0	0	Ki67+	 10519 37258
5459	0	0	Ki67+	 10521 37419
5460	0	0	Ki67+	 10525 37314
5461	0	0	Ki67+	 10527 37329
5462	0	0	Ki67+	 10532 37229
5463	0	0	Ki67+	 10532 37519
5464	0	0	Ki67+	 10534 37412
5465	0	0	Ki67+	 10535 37281
5466	0	0	Ki67+	 10539 37248
5467	0	0	Ki67+	 10540 37460
5468	0	0	Ki67+	 10540 37491
5469	0	0	Ki67+	 10541 37189
5470	0	0	Ki67+	 10541 37207
5471	0	0	Ki67+	 10548 37422
5472	0	0	Ki67+	 10553 37199
5473	0	0	Ki67+	 10554 37309
5474	0	0	Ki67+	 10556 37215
5475	0	0	Ki67+	 10557 37635
5476	0	0	Ki67+	 10559 37485
5477	0	0	Ki67+	 10562 37275
5478	0	0	Ki67+	 10564 37322
5479	0	0	Ki67+	 10564 37525
5480	0	0	Ki67+	 10568 37509
5481	0	0	Ki67+	 10571 37261
5482	0	0	Ki67+	 10571 37584
5483	0	0	Ki67+	 10575 37190
5484	0	0	Ki67+	 10576 37541
5485	0	0	Ki67+	 10578 37432
5486	0	0	Ki67+	 10579 37153
5487	0	0	Ki67+	 10579 37293
5488	0	0	Ki67+	 10584 37454
5489	0	0	Ki67+	 10587 37631
5490	0	0	Ki67+	 10590 37653
5491	0	0	Ki67+	 10591 37221
5492	0	0	Ki67+	 10593 37477
5493	0	0	Ki67+	 10597 37167
5494	0	0	Ki67+	 10597 37490
5495	0	0	Ki67+	 10598 37133
5496	0	0	Ki67+	 10599 37401
5497	0	0	Ki67+	 10603 37264
5498	0	0	Ki67+	 10606 37641
5499	0	0	Ki67+	 10606 37675
5500	0	0	Ki67+	 10607 37335
5501	0	0	Ki67+	 10608 37181
5502	0	0	Ki67+	 10609 37311
5503	0	0	Ki67+	 10609 37458
5504	0	0	Ki67+	 10610 37371
5505	0	0	Ki67+	 10612 37350
5506	0	0	Ki67+	 10613 37609
5507	0	0	Ki67+	 10615 37293
5508	0	0	Ki67+	 10617 37764
5509	0	0	Ki67+	 10623 37402
5510	0	0	Ki67+	 10625 37221
5511	0	0	Ki67+	 10626 37121
5512	0	0	Ki67+	 10626 37658
5513	0	0	Ki67+	 10628 37542
5514	0	0	Ki67+	 10633 37385
5515	0	0	Ki67+	 10634 37681
5516	0	0	Ki67+	 10635 37636
5517	0	0	Ki67+	 10636 37722
5518	0	0	Ki67+	 10638 37210
5519	0	0	Ki67+	 10638 37264
5520	0	0	Ki67+	 10639 37117
5521	0	0	Ki67+	 10641 37598
5522	0	0	Ki67+	 10644 37182
5523	0	0	Ki67+	 10644 37359
5524	0	0	Ki67+	 10645 37154
5525	0	0	Ki67+	 10646 37330
5526	0	0	Ki67+	 10651 37235
5527	0	0	Ki67+	 10655 37530
5528	0	0	Ki67+	 10656 37605
5529	0	0	Ki67+	 10659 37209
5530	0	0	Ki67+	 10659 37557
5531	0	0	Ki67+	 10660 37266
5532	0	0	Ki67+	 10660 37665
5533	0	0	Ki67+	 10660 37750
5534	0	0	Ki67+	 10661 37303
5535	0	0	Ki67+	 10661 37737
5536	0	0	Ki67+	 10664 37097
5537	0	0	Ki67+	 10664 37380
5538	0	0	Ki67+	 10665 37131
5539	0	0	Ki67+	 10665 37617
5540	0	0	Ki67+	 10666 37650
5541	0	0	Ki67+	 10671 37248
5542	0	0	Ki67+	 10671 37768
5543	0	0	Ki67+	 10672 37118
5544	0	0	Ki67+	 10672 37518
5545	0	0	Ki67+	 10673 37671
5546	0	0	Ki67+	 10677 37084
5547	0	0	Ki67+	 10679 37073
5548	0	0	Ki67+	 10679 37543
5549	0	0	Ki67+	 10679 37810
5550	0	0	Ki67+	 10683 37167
5551	0	0	Ki67+	 10683 37590
5552	0	0	Ki67+	 10684 37333
5553	0	0	Ki67+	 10685 37232
5554	0	0	Ki67+	 10685 37275
5555	0	0	Ki67+	 10685 37360
5556	0	0	Ki67+	 10685 37493
5557	0	0	Ki67+	 10686 37712
5558	0	0	Ki67+	 10689 37831
5559	0	0	Ki67+	 10690 37755
5560	0	0	Ki67+	 10691 37309
5561	0	0	Ki67+	 10693 37107
5562	0	0	Ki67+	 10693 37739
5563	0	0	Ki67+	 10694 37614
5564	0	0	Ki67+	 10696 37565
5565	0	0	Ki67+	 10696 37636
5566	0	0	Ki67+	 10698 37410
5567	0	0	Ki67+	 10699 37198
5568	0	0	Ki67+	 10703 37175
5569	0	0	Ki67+	 10703 37594
5570	0	0	Ki67+	 10706 37304
5571	0	0	Ki67+	 10707 37364
5572	0	0	Ki67+	 10708 37840
5573	0	0	Ki67+	 10709 37804
5574	0	0	Ki67+	 10710 37653
5575	0	0	Ki67+	 10713 37571
5576	0	0	Ki67+	 10715 37285
5577	0	0	Ki67+	 10715 37507
5578	0	0	Ki67+	 10715 37538
5579	0	0	Ki67+	 10718 37245
5580	0	0	Ki67+	 10719 37678
5581	0	0	Ki67+	 10721 37202
5582	0	0	Ki67+	 10722 37718
5583	0	0	Ki67+	 10725 37605
5584	0	0	Ki67+	 10725 37761
5585	0	0	Ki67+	 10730 37423
5586	0	0	Ki67+	 10731 37386
5587	0	0	Ki67+	 10731 37733
5588	0	0	Ki67+	 10732 37220
5589	0	0	Ki67+	 10733 37271
5590	0	0	Ki67+	 10734 37184
5591	0	0	Ki67+	 10735 37340
5592	0	0	Ki67+	 10735 37803
5593	0	0	Ki67+	 10736 37631
5594	0	0	Ki67+	 10737 37141
5595	0	0	Ki67+	 10740 37310
5596	0	0	Ki67+	 10740 37826
5597	0	0	Ki67+	 10742 37074
5598	0	0	Ki67+	 10748 37614
5599	0	0	Ki67+	 10752 37717
5600	0	0	Ki67+	 10752 37789
5601	0	0	Ki67+	 10753 37250
5602	0	0	Ki67+	 10753 37278
5603	0	0	Ki67+	 10753 37446
5604	0	0	Ki67+	 10753 37633
5605	0	0	Ki67+	 10755 37224
5606	0	0	Ki67+	 10758 37416
5607	0	0	Ki67+	 10759 37664
5608	0	0	Ki67+	 10760 37090
5609	0	0	Ki67+	 10762 37688
5610	0	0	Ki67+	 10762 37764
5611	0	0	Ki67+	 10763 37207
5612	0	0	Ki67+	 10764 37150
5613	0	0	Ki67+	 10764 37326
5614	0	0	Ki67+	 10765 37402
5615	0	0	Ki67+	 10766 37339
5616	0	0	Ki67+	 10766 37452
5617	0	0	Ki67+	 10768 37183
5618	0	0	Ki67+	 10768 37775
5619	0	0	Ki67+	 10770 37103
5620	0	0	Ki67+	 10771 37373
5621	0	0	Ki67+	 10773 37074
5622	0	0	Ki67+	 10779 37727
5623	0	0	Ki67+	 10780 37190
5624	0	0	Ki67+	 10780 37817
5625	0	0	Ki67+	 10783 37246
5626	0	0	Ki67+	 10784 37215
5627	0	0	Ki67+	 10784 37633
5628	0	0	Ki67+	 10785 37654
5629	0	0	Ki67+	 10787 37093
5630	0	0	Ki67+	 10787 37694
5631	0	0	Ki67+	 10787 37751
5632	0	0	Ki67+	 10790 37387
5633	0	0	Ki67+	 10791 37340
5634	0	0	Ki67+	 10792 37127
5635	0	0	Ki67+	 10792 37355
5636	0	0	Ki67+	 10794 37796
5637	0	0	Ki67+	 10796 37279
5638	0	0	Ki67+	 10797 37149
5639	0	0	Ki67+	 10797 37319
5640	0	0	Ki67+	 10797 37418
5641	0	0	Ki67+	 10798 37476
5642	0	0	Ki67+	 10799 37188
5643	0	0	Ki67+	 10801 37444
5644	0	0	Ki67+	 10805 37461
5645	0	0	Ki67+	 10807 37709
5646	0	0	Ki67+	 10808 37228
5647	0	0	Ki67+	 10811 37803
5648	0	0	Ki67+	 10813 37279
5649	0	0	Ki67+	 10813 37773
5650	0	0	Ki67+	 10814 37378
5651	0	0	Ki67+	 10814 37529
5652	0	0	Ki67+	 10816 37405
5653	0	0	Ki67+	 10819 37792
5654	0	0	Ki67+	 10820 37821
5655	0	0	Ki67+	 10821 37333
5656	0	0	Ki67+	 10824 37725
5657	0	0	Ki67+	 10826 37242
5658	0	0	Ki67+	 10830 37274
5659	0	0	Ki67+	 10830 37452
5660	0	0	Ki67+	 10831 37482
5661	0	0	Ki67+	 10832 37750
5662	0	0	Ki67+	 10833 37413
5663	0	0	Ki67+	 10835 37494
5664	0	0	Ki67+	 10837 37546
5665	0	0	Ki67+	 10837 37802
5666	0	0	Ki67+	 10840 37298
5667	0	0	Ki67+	 10844 37312
5668	0	0	Ki67+	 10845 37425
5669	0	0	Ki67+	 10845 37819
5670	0	0	Ki67+	 10850 37280
5671	0	0	Ki67+	 10850 37465
5672	0	0	Ki67+	 10850 37763
5673	0	0	Ki67+	 10852 37531
5674	0	0	Ki67+	 10863 37443
5675	0	0	Ki67+	 10863 37545
5676	0	0	Ki67+	 10865 37345
5677	0	0	Ki67+	 10865 37801
5678	0	0	Ki67+	 10867 37401
5679	0	0	Ki67+	 10868 37762
5680	0	0	Ki67+	 10870 37772
5681	0	0	Ki67+	 10872 37511
5682	0	0	Ki67+	 10876 37478
5683	0	0	Ki67+	 10879 37285
5684	0	0	Ki67+	 10879 37825
5685	0	0	Ki67+	 10881 37444
5686	0	0	Ki67+	 10887 37511
5687	0	0	Ki67+	 10888 37460
5688	0	0	Ki67+	 10891 37357
5689	0	0	Ki67+	 10892 37527
5690	0	0	Ki67+	 10897 37395
5691	0	0	Ki67+	 10897 37546
5692	0	0	Ki67+	 10897 37771
5693	0	0	Ki67+	 10898 37329
5694	0	0	Ki67+	 10902 37822
5695	0	0	Ki67+	 10904 37779
5696	0	0	Ki67+	 10906 37455
5697	0	0	Ki67+	 10908 37409
5698	0	0	Ki67+	 10909 37657
5699	0	0	Ki67+	 10911 37561
5700	0	0	Ki67+	 10914 37294
5701	0	0	Ki67+	 10914 37832
5702	0	0	Ki67+	 10915 37496
5703	0	0	Ki67+	 10915 37672
5704	0	0	Ki67+	 10921 37547
5705	0	0	Ki67+	 10926 37302
5706	0	0	Ki67+	 10928 37513
5707	0	0	Ki67+	 10930 37815
5708	0	0	Ki67+	 10933 37090
5709	0	0	Ki67+	 10933 37383
5710	0	0	Ki67+	 10933 37482
5711	0	0	Ki67+	 10937 37423
5712	0	0	Ki67+	 10942 37101
5713	0	0	Ki67+	 10959 37317
5714	0	0	Ki67+	 10959 37481
5715	0	0	Ki67+	 10964 37496
5716	0	0	Ki67+	 10965 37084
5717	0	0	Ki67+	 10966 37381
5718	0	0	Ki67+	 10967 37583
5719	0	0	Ki67+	 10967 37787
5720	0	0	Ki67+	 10968 37106
5721	0	0	Ki67+	 10975 37352
5722	0	0	Ki67+	 10976 37086
5723	0	0	Ki67+	 10977 37495
5724	0	0	Ki67+	 10979 37140
5725	0	0	Ki67+	 10982 37529
5726	0	0	Ki67+	 10990 37463
5727	0	0	Ki67+	 10993 37158
5728	0	0	Ki67+	 10994 37091
5729	0	0	Ki67+	 10995 37172
5730	0	0	Ki67+	 10995 37194
5731	0	0	Ki67+	 10995 37533
5732	0	0	Ki67+	 11005 37128
5733	0	0	Ki67+	 11009 37209
5734	0	0	Ki67+	 11013 37575
5735	0	0	Ki67+	 11017 37224
5736	0	0	Ki67+	 11019 37148
5737	0	0	Ki67+	 11025 37537
5738	0	0	Ki67+	 11028 37206
5739	0	0	Ki67+	 11031 37710
5740	0	0	Ki67+	 11034 37165
5741	0	0	Ki67+	 11034 37520
5742	0	0	Ki67+	 11036 37556
5743	0	0	Ki67+	 11040 37258
5744	0	0	Ki67+	 11047 37274
5745	0	0	Ki67+	 11053 37183
5746	0	0	Ki67+	 11053 37835
5747	0	0	Ki67+	 11054 37314
5748	0	0	Ki67+	 11054 37532
5749	0	0	Ki67+	 11054 37785
5750	0	0	Ki67+	 11055 37502
5751	0	0	Ki67+	 11060 37241
5752	0	0	Ki67+	 11062 37516
5753	0	0	Ki67+	 11062 37761
5754	0	0	Ki67+	 11065 37152
5755	0	0	Ki67+	 11065 37201
5756	0	0	Ki67+	 11066 37335
5757	0	0	Ki67+	 11071 37503
5758	0	0	Ki67+	 11072 37251
5759	0	0	Ki67+	 11076 37284
5760	0	0	Ki67+	 11076 37650
5761	0	0	Ki67+	 11078 37546
5762	0	0	Ki67+	 11080 37188
5763	0	0	Ki67+	 11082 37480
5764	0	0	Ki67+	 11089 37182
5765	0	0	Ki67+	 11092 37306
5766	0	0	Ki67+	 11093 37797
5767	0	0	Ki67+	 11095 37509
5768	0	0	Ki67+	 11098 37648
5769	0	0	Ki67+	 11100 37230
5770	0	0	Ki67+	 11100 37268
5771	0	0	Ki67+	 11102 37334
5772	0	0	Ki67+	 11102 37367
5773	0	0	Ki67+	 11103 37401
5774	0	0	Ki67+	 11106 37443
5775	0	0	Ki67+	 11108 37301
5776	0	0	Ki67+	 11110 37544
5777	0	0	Ki67+	 11111 37075
5778	0	0	Ki67+	 11112 37209
5779	0	0	Ki67+	 11119 37477
5780	0	0	Ki67+	 11121 37317
5781	0	0	Ki67+	 11122 37357
5782	0	0	Ki67+	 11126 37253
5783	0	0	Ki67+	 11128 37711
5784	0	0	Ki67+	 11131 37381
5785	0	0	Ki67+	 11134 37543
5786	0	0	Ki67+	 11135 37791
5787	0	0	Ki67+	 11136 37236
5788	0	0	Ki67+	 11139 37808
5789	0	0	Ki67+	 11140 37345
5790	0	0	Ki67+	 11143 37482
5791	0	0	Ki67+	 11143 37865
5792	0	0	Ki67+	 11144 37458
5793	0	0	Ki67+	 11145 37083
5794	0	0	Ki67+	 10908 37883
5795	0	0	Ki67+	 10918 37890
5796	0	0	Ki67+	 10935 37922
5797	0	0	Ki67+	 10947 37957
5798	0	0	Ki67+	 10964 37914
5799	0	0	Ki67+	 10976 37891
5800	0	0	Ki67+	 10988 37976
5801	0	0	Ki67+	 10998 37934
5802	0	0	Ki67+	 11016 37941
5803	0	0	Ki67+	 11016 37958
5804	0	0	Ki67+	 11018 37994
5805	0	0	Ki67+	 11037 38018
5806	0	0	Ki67+	 11050 38001
5807	0	0	Ki67+	 11100 37926
5808	0	0	Ki67+	 11125 37986
5809	0	0	Ki67+	 11128 37878
5810	0	0	Ki67+	 11139 37987
5811	0	0	Ki67+	 11151 37912
5812	0	0	Ki67+	 11158 18690
5813	0	0	Ki67+	 11379 18787
5814	0	0	Ki67+	 11384 18770
5815	0	0	Ki67+	 11531 18380
5816	0	0	Ki67+	 11551 18377
5817	0	0	Ki67+	 11609 18206
5818	0	0	Ki67+	 11670 18194
5819	0	0	Ki67+	 11674 18208
5820	0	0	Ki67+	 11713 18242
5821	0	0	Ki67+	 11724 18184
5822	0	0	Ki67+	 11771 18223
5823	0	0	Ki67+	 11780 18685
5824	0	0	Ki67+	 11856 18392
5825	0	0	Ki67+	 11859 18187
5826	0	0	Ki67+	 11873 18233
5827	0	0	Ki67+	 11886 18221
5828	0	0	Ki67+	 11891 18190
5829	0	0	Ki67+	 11901 18147
5830	0	0	Ki67+	 11920 18140
5831	0	0	Ki67+	 11939 18149
5832	0	0	Ki67+	 11159 19049
5833	0	0	Ki67+	 11162 18963
5834	0	0	Ki67+	 11164 19012
5835	0	0	Ki67+	 11165 18932
5836	0	0	Ki67+	 11168 19532
5837	0	0	Ki67+	 11184 18986
5838	0	0	Ki67+	 11184 19050
5839	0	0	Ki67+	 11185 18965
5840	0	0	Ki67+	 11188 19031
5841	0	0	Ki67+	 11193 18996
5842	0	0	Ki67+	 11208 19667
5843	0	0	Ki67+	 11223 19064
5844	0	0	Ki67+	 11232 19053
5845	0	0	Ki67+	 11240 19102
5846	0	0	Ki67+	 11264 19089
5847	0	0	Ki67+	 11286 19421
5848	0	0	Ki67+	 11288 19119
5849	0	0	Ki67+	 11304 19077
5850	0	0	Ki67+	 11308 19094
5851	0	0	Ki67+	 11400 19445
5852	0	0	Ki67+	 11412 19486
5853	0	0	Ki67+	 11424 18930
5854	0	0	Ki67+	 11435 18937
5855	0	0	Ki67+	 11472 19530
5856	0	0	Ki67+	 11573 19190
5857	0	0	Ki67+	 11618 19019
5858	0	0	Ki67+	 11650 19157
5859	0	0	Ki67+	 11659 19199
5860	0	0	Ki67+	 11663 19011
5861	0	0	Ki67+	 11664 19151
5862	0	0	Ki67+	 11692 19246
5863	0	0	Ki67+	 11733 19291
5864	0	0	Ki67+	 11767 19649
5865	0	0	Ki67+	 11806 19415
5866	0	0	Ki67+	 11822 19182
5867	0	0	Ki67+	 11843 19466
5868	0	0	Ki67+	 11860 19016
5869	0	0	Ki67+	 11861 18998
5870	0	0	Ki67+	 11897 19255
5871	0	0	Ki67+	 11900 19189
5872	0	0	Ki67+	 11921 19186
5873	0	0	Ki67+	 11928 19381
5874	0	0	Ki67+	 11942 19084
5875	0	0	Ki67+	 11949 19311
5876	0	0	Ki67+	 11156 20013
5877	0	0	Ki67+	 11170 20169
5878	0	0	Ki67+	 11173 19958
5879	0	0	Ki67+	 11179 20080
5880	0	0	Ki67+	 11182 20007
5881	0	0	Ki67+	 11182 20241
5882	0	0	Ki67+	 11187 19974
5883	0	0	Ki67+	 11190 20216
5884	0	0	Ki67+	 11198 20279
5885	0	0	Ki67+	 11199 20250
5886	0	0	Ki67+	 11207 20210
5887	0	0	Ki67+	 11208 20165
5888	0	0	Ki67+	 11221 19987
5889	0	0	Ki67+	 11224 19798
5890	0	0	Ki67+	 11224 20286
5891	0	0	Ki67+	 11230 20234
5892	0	0	Ki67+	 11238 19849
5893	0	0	Ki67+	 11241 20178
5894	0	0	Ki67+	 11246 20294
5895	0	0	Ki67+	 11251 19981
5896	0	0	Ki67+	 11251 20217
5897	0	0	Ki67+	 11251 20267
5898	0	0	Ki67+	 11260 20208
5899	0	0	Ki67+	 11262 20253
5900	0	0	Ki67+	 11263 19947
5901	0	0	Ki67+	 11266 20273
5902	0	0	Ki67+	 11282 20087
5903	0	0	Ki67+	 11283 20253
5904	0	0	Ki67+	 11289 19915
5905	0	0	Ki67+	 11290 20236
5906	0	0	Ki67+	 11299 19795
5907	0	0	Ki67+	 11308 20076
5908	0	0	Ki67+	 11317 20246
5909	0	0	Ki67+	 11319 20205
5910	0	0	Ki67+	 11320 20193
5911	0	0	Ki67+	 11328 20258
5912	0	0	Ki67+	 11333 19772
5913	0	0	Ki67+	 11337 19982
5914	0	0	Ki67+	 11344 20229
5915	0	0	Ki67+	 11352 19938
5916	0	0	Ki67+	 11356 19822
5917	0	0	Ki67+	 11358 20202
5918	0	0	Ki67+	 11359 20258
5919	0	0	Ki67+	 11363 20235
5920	0	0	Ki67+	 11364 20223
5921	0	0	Ki67+	 11375 19959
5922	0	0	Ki67+	 11384 20155
5923	0	0	Ki67+	 11400 20222
5924	0	0	Ki67+	 11405 19954
5925	0	0	Ki67+	 11419 20153
5926	0	0	Ki67+	 11431 20189
5927	0	0	Ki67+	 11442 20127
5928	0	0	Ki67+	 11449 19922
5929	0	0	Ki67+	 11462 19915
5930	0	0	Ki67+	 11465 19941
5931	0	0	Ki67+	 11466 19973
5932	0	0	Ki67+	 11467 20433
5933	0	0	Ki67+	 11480 20130
5934	0	0	Ki67+	 11485 19872
5935	0	0	Ki67+	 11489 19831
5936	0	0	Ki67+	 11505 19958
5937	0	0	Ki67+	 11509 19991
5938	0	0	Ki67+	 11513 19738
5939	0	0	Ki67+	 11518 19963
5940	0	0	Ki67+	 11525 20430
5941	0	0	Ki67+	 11525 20479
5942	0	0	Ki67+	 11538 19785
5943	0	0	Ki67+	 11545 19949
5944	0	0	Ki67+	 11545 20414
5945	0	0	Ki67+	 11548 20444
5946	0	0	Ki67+	 11550 20462
5947	0	0	Ki67+	 11556 19937
5948	0	0	Ki67+	 11557 19992
5949	0	0	Ki67+	 11566 20390
5950	0	0	Ki67+	 11571 20354
5951	0	0	Ki67+	 11577 20397
5952	0	0	Ki67+	 11581 19967
5953	0	0	Ki67+	 11595 19952
5954	0	0	Ki67+	 11597 20353
5955	0	0	Ki67+	 11599 20367
5956	0	0	Ki67+	 11618 20313
5957	0	0	Ki67+	 11637 20272
5958	0	0	Ki67+	 11640 20287
5959	0	0	Ki67+	 11647 20325
5960	0	0	Ki67+	 11648 19890
5961	0	0	Ki67+	 11663 19782
5962	0	0	Ki67+	 11665 20436
5963	0	0	Ki67+	 11665 20469
5964	0	0	Ki67+	 11668 20256
5965	0	0	Ki67+	 11677 19819
5966	0	0	Ki67+	 11678 19796
5967	0	0	Ki67+	 11678 20421
5968	0	0	Ki67+	 11682 20460
5969	0	0	Ki67+	 11687 20027
5970	0	0	Ki67+	 11694 20364
5971	0	0	Ki67+	 11700 19756
5972	0	0	Ki67+	 11702 20467
5973	0	0	Ki67+	 11708 20339
5974	0	0	Ki67+	 11709 19928
5975	0	0	Ki67+	 11713 20459
5976	0	0	Ki67+	 11715 20372
5977	0	0	Ki67+	 11720 19770
5978	0	0	Ki67+	 11727 20402
5979	0	0	Ki67+	 11735 20470
5980	0	0	Ki67+	 11739 20370
5981	0	0	Ki67+	 11740 20455
5982	0	0	Ki67+	 11741 20352
5983	0	0	Ki67+	 11747 20437
5984	0	0	Ki67+	 11750 20396
5985	0	0	Ki67+	 11750 20492
5986	0	0	Ki67+	 11755 20334
5987	0	0	Ki67+	 11755 20472
5988	0	0	Ki67+	 11763 20416
5989	0	0	Ki67+	 11767 20443
5990	0	0	Ki67+	 11768 20479
5991	0	0	Ki67+	 11771 20374
5992	0	0	Ki67+	 11773 20057
5993	0	0	Ki67+	 11774 20461
5994	0	0	Ki67+	 11779 20432
5995	0	0	Ki67+	 11780 20397
5996	0	0	Ki67+	 11788 20344
5997	0	0	Ki67+	 11792 20365
5998	0	0	Ki67+	 11796 20458
5999	0	0	Ki67+	 11801 20486
6000	0	0	Ki67+	 11812 20405
6001	0	0	Ki67+	 11815 20336
6002	0	0	Ki67+	 11823 20442
6003	0	0	Ki67+	 11824 20465
6004	0	0	Ki67+	 11827 19848
6005	0	0	Ki67+	 11827 20258
6006	0	0	Ki67+	 11837 20293
6007	0	0	Ki67+	 11837 20366
6008	0	0	Ki67+	 11838 20439
6009	0	0	Ki67+	 11842 20403
6010	0	0	Ki67+	 11848 20321
6011	0	0	Ki67+	 11850 20269
6012	0	0	Ki67+	 11854 20347
6013	0	0	Ki67+	 11857 20435
6014	0	0	Ki67+	 11859 20487
6015	0	0	Ki67+	 11861 20464
6016	0	0	Ki67+	 11873 20356
6017	0	0	Ki67+	 11874 20305
6018	0	0	Ki67+	 11877 20245
6019	0	0	Ki67+	 11878 20482
6020	0	0	Ki67+	 11880 20328
6021	0	0	Ki67+	 11881 20389
6022	0	0	Ki67+	 11884 20271
6023	0	0	Ki67+	 11886 19937
6024	0	0	Ki67+	 11901 20469
6025	0	0	Ki67+	 11902 19877
6026	0	0	Ki67+	 11902 20303
6027	0	0	Ki67+	 11902 20370
6028	0	0	Ki67+	 11905 20239
6029	0	0	Ki67+	 11905 20399
6030	0	0	Ki67+	 11906 20344
6031	0	0	Ki67+	 11911 20478
6032	0	0	Ki67+	 11913 20440
6033	0	0	Ki67+	 11914 20457
6034	0	0	Ki67+	 11916 20264
6035	0	0	Ki67+	 11919 20253
6036	0	0	Ki67+	 11922 20354
6037	0	0	Ki67+	 11924 20373
6038	0	0	Ki67+	 11932 20325
6039	0	0	Ki67+	 11934 20280
6040	0	0	Ki67+	 11934 20294
6041	0	0	Ki67+	 11937 20466
6042	0	0	Ki67+	 11938 20363
6043	0	0	Ki67+	 11941 20386
6044	0	0	Ki67+	 11942 20261
6045	0	0	Ki67+	 11196 21029
6046	0	0	Ki67+	 11211 21277
6047	0	0	Ki67+	 11371 20599
6048	0	0	Ki67+	 11375 20617
6049	0	0	Ki67+	 11382 21066
6050	0	0	Ki67+	 11386 20809
6051	0	0	Ki67+	 11396 21029
6052	0	0	Ki67+	 11425 20999
6053	0	0	Ki67+	 11425 21060
6054	0	0	Ki67+	 11428 21026
6055	0	0	Ki67+	 11436 21003
6056	0	0	Ki67+	 11456 20886
6057	0	0	Ki67+	 11484 20914
6058	0	0	Ki67+	 11484 20981
6059	0	0	Ki67+	 11488 21251
6060	0	0	Ki67+	 11489 20929
6061	0	0	Ki67+	 11490 20889
6062	0	0	Ki67+	 11502 20829
6063	0	0	Ki67+	 11505 20770
6064	0	0	Ki67+	 11510 20931
6065	0	0	Ki67+	 11511 20903
6066	0	0	Ki67+	 11518 21222
6067	0	0	Ki67+	 11531 20923
6068	0	0	Ki67+	 11535 20906
6069	0	0	Ki67+	 11542 20788
6070	0	0	Ki67+	 11557 21003
6071	0	0	Ki67+	 11560 20935
6072	0	0	Ki67+	 11604 21215
6073	0	0	Ki67+	 11629 21263
6074	0	0	Ki67+	 11645 21213
6075	0	0	Ki67+	 11657 21293
6076	0	0	Ki67+	 11663 20502
6077	0	0	Ki67+	 11669 21229
6078	0	0	Ki67+	 11678 21282
6079	0	0	Ki67+	 11693 21288
6080	0	0	Ki67+	 11702 20570
6081	0	0	Ki67+	 11703 20541
6082	0	0	Ki67+	 11713 20560
6083	0	0	Ki67+	 11713 20612
6084	0	0	Ki67+	 11718 20592
6085	0	0	Ki67+	 11729 20586
6086	0	0	Ki67+	 11733 20534
6087	0	0	Ki67+	 11734 20518
6088	0	0	Ki67+	 11734 20614
6089	0	0	Ki67+	 11740 20605
6090	0	0	Ki67+	 11750 20535
6091	0	0	Ki67+	 11761 20511
6092	0	0	Ki67+	 11762 20630
6093	0	0	Ki67+	 11766 20528
6094	0	0	Ki67+	 11772 20604
6095	0	0	Ki67+	 11778 20502
6096	0	0	Ki67+	 11778 21261
6097	0	0	Ki67+	 11782 21245
6098	0	0	Ki67+	 11783 20640
6099	0	0	Ki67+	 11791 20590
6100	0	0	Ki67+	 11791 20607
6101	0	0	Ki67+	 11799 21292
6102	0	0	Ki67+	 11802 20569
6103	0	0	Ki67+	 11809 20541
6104	0	0	Ki67+	 11810 21264
6105	0	0	Ki67+	 11818 20621
6106	0	0	Ki67+	 11818 21192
6107	0	0	Ki67+	 11820 20574
6108	0	0	Ki67+	 11820 21240
6109	0	0	Ki67+	 11821 20513
6110	0	0	Ki67+	 11826 20588
6111	0	0	Ki67+	 11832 21142
6112	0	0	Ki67+	 11836 21209
6113	0	0	Ki67+	 11837 20499
6114	0	0	Ki67+	 11840 20582
6115	0	0	Ki67+	 11843 20548
6116	0	0	Ki67+	 11852 20584
6117	0	0	Ki67+	 11852 21196
6118	0	0	Ki67+	 11853 20568
6119	0	0	Ki67+	 11855 21185
6120	0	0	Ki67+	 11862 21222
6121	0	0	Ki67+	 11864 20550
6122	0	0	Ki67+	 11866 20588
6123	0	0	Ki67+	 11867 21261
6124	0	0	Ki67+	 11872 21033
6125	0	0	Ki67+	 11875 21200
6126	0	0	Ki67+	 11877 20541
6127	0	0	Ki67+	 11877 20660
6128	0	0	Ki67+	 11878 20516
6129	0	0	Ki67+	 11879 20560
6130	0	0	Ki67+	 11885 21236
6131	0	0	Ki67+	 11887 21147
6132	0	0	Ki67+	 11888 21011
6133	0	0	Ki67+	 11892 21284
6134	0	0	Ki67+	 11895 21026
6135	0	0	Ki67+	 11895 21043
6136	0	0	Ki67+	 11896 20527
6137	0	0	Ki67+	 11901 21127
6138	0	0	Ki67+	 11902 20640
6139	0	0	Ki67+	 11904 20967
6140	0	0	Ki67+	 11905 20518
6141	0	0	Ki67+	 11909 21061
6142	0	0	Ki67+	 11910 21287
6143	0	0	Ki67+	 11911 21125
6144	0	0	Ki67+	 11913 21254
6145	0	0	Ki67+	 11914 21043
6146	0	0	Ki67+	 11915 20501
6147	0	0	Ki67+	 11922 20902
6148	0	0	Ki67+	 11926 21266
6149	0	0	Ki67+	 11927 20980
6150	0	0	Ki67+	 11927 21013
6151	0	0	Ki67+	 11931 21235
6152	0	0	Ki67+	 11932 21209
6153	0	0	Ki67+	 11933 20550
6154	0	0	Ki67+	 11947 21053
6155	0	0	Ki67+	 11948 20565
6156	0	0	Ki67+	 11949 21237
6157	0	0	Ki67+	 11951 21086
6158	0	0	Ki67+	 11157 21672
6159	0	0	Ki67+	 11160 21873
6160	0	0	Ki67+	 11161 21613
6161	0	0	Ki67+	 11176 21887
6162	0	0	Ki67+	 11178 21744
6163	0	0	Ki67+	 11183 22029
6164	0	0	Ki67+	 11184 21912
6165	0	0	Ki67+	 11192 21898
6166	0	0	Ki67+	 11195 21916
6167	0	0	Ki67+	 11196 21748
6168	0	0	Ki67+	 11200 21863
6169	0	0	Ki67+	 11203 21777
6170	0	0	Ki67+	 11217 21566
6171	0	0	Ki67+	 11220 22000
6172	0	0	Ki67+	 11229 21710
6173	0	0	Ki67+	 11233 21984
6174	0	0	Ki67+	 11246 21790
6175	0	0	Ki67+	 11247 21742
6176	0	0	Ki67+	 11249 21979
6177	0	0	Ki67+	 11251 21827
6178	0	0	Ki67+	 11258 21570
6179	0	0	Ki67+	 11260 21703
6180	0	0	Ki67+	 11265 21950
6181	0	0	Ki67+	 11272 21726
6182	0	0	Ki67+	 11276 21759
6183	0	0	Ki67+	 11277 21932
6184	0	0	Ki67+	 11280 21849
6185	0	0	Ki67+	 11281 21875
6186	0	0	Ki67+	 11287 21561
6187	0	0	Ki67+	 11292 21988
6188	0	0	Ki67+	 11294 21710
6189	0	0	Ki67+	 11305 21903
6190	0	0	Ki67+	 11306 21954
6191	0	0	Ki67+	 11310 21855
6192	0	0	Ki67+	 11312 21342
6193	0	0	Ki67+	 11316 21954
6194	0	0	Ki67+	 11319 21929
6195	0	0	Ki67+	 11320 21686
6196	0	0	Ki67+	 11322 21760
6197	0	0	Ki67+	 11327 21788
6198	0	0	Ki67+	 11330 21663
6199	0	0	Ki67+	 11331 21799
6200	0	0	Ki67+	 11333 21725
6201	0	0	Ki67+	 11336 21777
6202	0	0	Ki67+	 11339 21687
6203	0	0	Ki67+	 11344 21716
6204	0	0	Ki67+	 11348 22034
6205	0	0	Ki67+	 11352 21858
6206	0	0	Ki67+	 11355 21557
6207	0	0	Ki67+	 11355 21946
6208	0	0	Ki67+	 11357 21886
6209	0	0	Ki67+	 11357 21902
6210	0	0	Ki67+	 11358 21763
6211	0	0	Ki67+	 11359 21681
6212	0	0	Ki67+	 11365 22011
6213	0	0	Ki67+	 11366 21690
6214	0	0	Ki67+	 11369 21539
6215	0	0	Ki67+	 11380 21714
6216	0	0	Ki67+	 11381 21363
6217	0	0	Ki67+	 11386 21933
6218	0	0	Ki67+	 11394 21891
6219	0	0	Ki67+	 11396 21794
6220	0	0	Ki67+	 11397 21932
6221	0	0	Ki67+	 11404 21994
6222	0	0	Ki67+	 11416 21847
6223	0	0	Ki67+	 11418 21874
6224	0	0	Ki67+	 11420 22021
6225	0	0	Ki67+	 11422 21512
6226	0	0	Ki67+	 11426 21679
6227	0	0	Ki67+	 11435 21711
6228	0	0	Ki67+	 11436 21648
6229	0	0	Ki67+	 11447 21664
6230	0	0	Ki67+	 11456 22077
6231	0	0	Ki67+	 11463 21627
6232	0	0	Ki67+	 11471 21706
6233	0	0	Ki67+	 11474 21649
6234	0	0	Ki67+	 11478 21632
6235	0	0	Ki67+	 11480 22063
6236	0	0	Ki67+	 11481 21737
6237	0	0	Ki67+	 11483 21783
6238	0	0	Ki67+	 11499 22021
6239	0	0	Ki67+	 11504 21805
6240	0	0	Ki67+	 11507 21631
6241	0	0	Ki67+	 11507 21945
6242	0	0	Ki67+	 11514 21853
6243	0	0	Ki67+	 11517 21960
6244	0	0	Ki67+	 11519 21659
6245	0	0	Ki67+	 11520 21814
6246	0	0	Ki67+	 11528 21638
6247	0	0	Ki67+	 11529 22055
6248	0	0	Ki67+	 11539 21690
6249	0	0	Ki67+	 11545 22025
6250	0	0	Ki67+	 11548 21884
6251	0	0	Ki67+	 11552 21647
6252	0	0	Ki67+	 11556 21662
6253	0	0	Ki67+	 11560 21769
6254	0	0	Ki67+	 11570 21812
6255	0	0	Ki67+	 11583 21340
6256	0	0	Ki67+	 11585 21539
6257	0	0	Ki67+	 11585 21985
6258	0	0	Ki67+	 11589 22059
6259	0	0	Ki67+	 11603 21647
6260	0	0	Ki67+	 11611 21682
6261	0	0	Ki67+	 11619 22091
6262	0	0	Ki67+	 11623 21780
6263	0	0	Ki67+	 11627 21717
6264	0	0	Ki67+	 11637 21828
6265	0	0	Ki67+	 11639 21734
6266	0	0	Ki67+	 11647 21831
6267	0	0	Ki67+	 11650 21991
6268	0	0	Ki67+	 11656 21656
6269	0	0	Ki67+	 11658 22044
6270	0	0	Ki67+	 11666 21935
6271	0	0	Ki67+	 11673 21816
6272	0	0	Ki67+	 11677 21856
6273	0	0	Ki67+	 11679 21795
6274	0	0	Ki67+	 11683 21305
6275	0	0	Ki67+	 11685 21957
6276	0	0	Ki67+	 11686 21329
6277	0	0	Ki67+	 11688 22001
6278	0	0	Ki67+	 11699 21736
6279	0	0	Ki67+	 11700 21929
6280	0	0	Ki67+	 11703 21708
6281	0	0	Ki67+	 11704 21687
6282	0	0	Ki67+	 11704 22013
6283	0	0	Ki67+	 11715 21903
6284	0	0	Ki67+	 11719 21300
6285	0	0	Ki67+	 11721 21674
6286	0	0	Ki67+	 11722 22002
6287	0	0	Ki67+	 11725 21854
6288	0	0	Ki67+	 11730 21308
6289	0	0	Ki67+	 11736 21949
6290	0	0	Ki67+	 11740 21794
6291	0	0	Ki67+	 11742 21838
6292	0	0	Ki67+	 11744 21764
6293	0	0	Ki67+	 11749 22017
6294	0	0	Ki67+	 11752 21780
6295	0	0	Ki67+	 11756 21964
6296	0	0	Ki67+	 11758 21789
6297	0	0	Ki67+	 11762 22030
6298	0	0	Ki67+	 11765 21367
6299	0	0	Ki67+	 11766 21745
6300	0	0	Ki67+	 11768 21331
6301	0	0	Ki67+	 11769 21304
6302	0	0	Ki67+	 11774 21964
6303	0	0	Ki67+	 11781 21368
6304	0	0	Ki67+	 11782 21895
6305	0	0	Ki67+	 11783 21979
6306	0	0	Ki67+	 11787 21659
6307	0	0	Ki67+	 11790 21379
6308	0	0	Ki67+	 11790 21772
6309	0	0	Ki67+	 11790 21789
6310	0	0	Ki67+	 11791 21824
6311	0	0	Ki67+	 11798 21338
6312	0	0	Ki67+	 11800 21523
6313	0	0	Ki67+	 11801 21533
6314	0	0	Ki67+	 11805 21356
6315	0	0	Ki67+	 11808 21934
6316	0	0	Ki67+	 11811 21994
6317	0	0	Ki67+	 11812 21676
6318	0	0	Ki67+	 11815 21330
6319	0	0	Ki67+	 11821 21980
6320	0	0	Ki67+	 11826 21299
6321	0	0	Ki67+	 11827 21991
6322	0	0	Ki67+	 11835 21759
6323	0	0	Ki67+	 11851 21343
6324	0	0	Ki67+	 11852 21816
6325	0	0	Ki67+	 11856 21619
6326	0	0	Ki67+	 11860 21962
6327	0	0	Ki67+	 11862 21307
6328	0	0	Ki67+	 11867 21716
6329	0	0	Ki67+	 11869 21984
6330	0	0	Ki67+	 11880 21833
6331	0	0	Ki67+	 11882 21321
6332	0	0	Ki67+	 11885 21369
6333	0	0	Ki67+	 11887 21804
6334	0	0	Ki67+	 11892 21501
6335	0	0	Ki67+	 11897 21869
6336	0	0	Ki67+	 11897 21954
6337	0	0	Ki67+	 11904 21316
6338	0	0	Ki67+	 11910 21345
6339	0	0	Ki67+	 11913 21374
6340	0	0	Ki67+	 11915 21975
6341	0	0	Ki67+	 11922 21880
6342	0	0	Ki67+	 11925 21755
6343	0	0	Ki67+	 11925 21765
6344	0	0	Ki67+	 11927 21305
6345	0	0	Ki67+	 11938 21801
6346	0	0	Ki67+	 11940 21773
6347	0	0	Ki67+	 11944 21857
6348	0	0	Ki67+	 11153 22448
6349	0	0	Ki67+	 11157 22253
6350	0	0	Ki67+	 11162 22803
6351	0	0	Ki67+	 11175 22245
6352	0	0	Ki67+	 11175 22724
6353	0	0	Ki67+	 11178 22423
6354	0	0	Ki67+	 11182 22449
6355	0	0	Ki67+	 11183 22836
6356	0	0	Ki67+	 11185 22585
6357	0	0	Ki67+	 11191 22560
6358	0	0	Ki67+	 11192 22818
6359	0	0	Ki67+	 11196 22472
6360	0	0	Ki67+	 11196 22622
6361	0	0	Ki67+	 11201 22286
6362	0	0	Ki67+	 11202 22361
6363	0	0	Ki67+	 11206 22099
6364	0	0	Ki67+	 11209 22654
6365	0	0	Ki67+	 11219 22859
6366	0	0	Ki67+	 11224 22310
6367	0	0	Ki67+	 11224 22768
6368	0	0	Ki67+	 11225 22528
6369	0	0	Ki67+	 11229 22637
6370	0	0	Ki67+	 11234 22406
6371	0	0	Ki67+	 11235 22510
6372	0	0	Ki67+	 11244 22495
6373	0	0	Ki67+	 11250 22612
6374	0	0	Ki67+	 11251 22708
6375	0	0	Ki67+	 11253 22205
6376	0	0	Ki67+	 11253 22893
6377	0	0	Ki67+	 11255 22281
6378	0	0	Ki67+	 11258 22477
6379	0	0	Ki67+	 11258 22590
6380	0	0	Ki67+	 11259 22751
6381	0	0	Ki67+	 11262 22862
6382	0	0	Ki67+	 11263 22239
6383	0	0	Ki67+	 11271 22589
6384	0	0	Ki67+	 11272 22807
6385	0	0	Ki67+	 11273 22175
6386	0	0	Ki67+	 11278 22341
6387	0	0	Ki67+	 11282 22660
6388	0	0	Ki67+	 11283 22483
6389	0	0	Ki67+	 11283 22522
6390	0	0	Ki67+	 11283 22624
6391	0	0	Ki67+	 11289 22892
6392	0	0	Ki67+	 11294 22842
6393	0	0	Ki67+	 11295 22522
6394	0	0	Ki67+	 11296 22684
6395	0	0	Ki67+	 11299 22589
6396	0	0	Ki67+	 11300 22433
6397	0	0	Ki67+	 11310 22712
6398	0	0	Ki67+	 11311 22654
6399	0	0	Ki67+	 11316 22823
6400	0	0	Ki67+	 11317 22851
6401	0	0	Ki67+	 11325 22594
6402	0	0	Ki67+	 11331 22753
6403	0	0	Ki67+	 11334 22876
6404	0	0	Ki67+	 11343 22150
6405	0	0	Ki67+	 11351 22571
6406	0	0	Ki67+	 11389 22207
6407	0	0	Ki67+	 11390 22109
6408	0	0	Ki67+	 11393 22179
6409	0	0	Ki67+	 11400 22198
6410	0	0	Ki67+	 11406 22244
6411	0	0	Ki67+	 11407 22436
6412	0	0	Ki67+	 11414 22792
6413	0	0	Ki67+	 11418 22182
6414	0	0	Ki67+	 11420 22752
6415	0	0	Ki67+	 11421 22622
6416	0	0	Ki67+	 11428 22892
6417	0	0	Ki67+	 11429 22267
6418	0	0	Ki67+	 11432 22768
6419	0	0	Ki67+	 11435 22113
6420	0	0	Ki67+	 11448 22736
6421	0	0	Ki67+	 11460 22728
6422	0	0	Ki67+	 11460 22742
6423	0	0	Ki67+	 11462 22830
6424	0	0	Ki67+	 11472 22152
6425	0	0	Ki67+	 11476 22124
6426	0	0	Ki67+	 11479 22237
6427	0	0	Ki67+	 11479 22283
6428	0	0	Ki67+	 11483 22638
6429	0	0	Ki67+	 11484 22212
6430	0	0	Ki67+	 11501 22266
6431	0	0	Ki67+	 11514 22872
6432	0	0	Ki67+	 11517 22495
6433	0	0	Ki67+	 11528 22247
6434	0	0	Ki67+	 11529 22531
6435	0	0	Ki67+	 11531 22154
6436	0	0	Ki67+	 11543 22283
6437	0	0	Ki67+	 11550 22505
6438	0	0	Ki67+	 11551 22121
6439	0	0	Ki67+	 11552 22265
6440	0	0	Ki67+	 11556 22282
6441	0	0	Ki67+	 11575 22288
6442	0	0	Ki67+	 11580 22262
6443	0	0	Ki67+	 11590 22141
6444	0	0	Ki67+	 11591 22098
6445	0	0	Ki67+	 11608 22755
6446	0	0	Ki67+	 11626 22665
6447	0	0	Ki67+	 11657 22642
6448	0	0	Ki67+	 11659 22368
6449	0	0	Ki67+	 11669 22619
6450	0	0	Ki67+	 11672 22552
6451	0	0	Ki67+	 11675 22115
6452	0	0	Ki67+	 11679 22576
6453	0	0	Ki67+	 11684 22623
6454	0	0	Ki67+	 11699 22240
6455	0	0	Ki67+	 11701 22724
6456	0	0	Ki67+	 11711 22605
6457	0	0	Ki67+	 11712 22236
6458	0	0	Ki67+	 11714 22753
6459	0	0	Ki67+	 11722 22381
6460	0	0	Ki67+	 11736 22738
6461	0	0	Ki67+	 11747 22801
6462	0	0	Ki67+	 11750 22179
6463	0	0	Ki67+	 11757 22121
6464	0	0	Ki67+	 11774 22163
6465	0	0	Ki67+	 11799 22220
6466	0	0	Ki67+	 11808 22134
6467	0	0	Ki67+	 11815 22220
6468	0	0	Ki67+	 11815 22250
6469	0	0	Ki67+	 11821 22193
6470	0	0	Ki67+	 11823 22180
6471	0	0	Ki67+	 11853 22295
6472	0	0	Ki67+	 11874 22311
6473	0	0	Ki67+	 11900 22359
6474	0	0	Ki67+	 11908 22217
6475	0	0	Ki67+	 11921 22654
6476	0	0	Ki67+	 11923 22146
6477	0	0	Ki67+	 11929 22412
6478	0	0	Ki67+	 11932 22675
6479	0	0	Ki67+	 11934 22144
6480	0	0	Ki67+	 11945 22540
6481	0	0	Ki67+	 11154 23236
6482	0	0	Ki67+	 11154 23317
6483	0	0	Ki67+	 11169 23297
6484	0	0	Ki67+	 11179 23403
6485	0	0	Ki67+	 11179 23622
6486	0	0	Ki67+	 11180 23321
6487	0	0	Ki67+	 11187 23237
6488	0	0	Ki67+	 11189 23299
6489	0	0	Ki67+	 11197 23342
6490	0	0	Ki67+	 11204 23206
6491	0	0	Ki67+	 11205 23612
6492	0	0	Ki67+	 11206 23271
6493	0	0	Ki67+	 11207 23403
6494	0	0	Ki67+	 11208 23339
6495	0	0	Ki67+	 11236 23006
6496	0	0	Ki67+	 11253 23345
6497	0	0	Ki67+	 11255 23237
6498	0	0	Ki67+	 11274 23616
6499	0	0	Ki67+	 11275 23255
6500	0	0	Ki67+	 11288 22910
6501	0	0	Ki67+	 11289 23373
6502	0	0	Ki67+	 11299 23240
6503	0	0	Ki67+	 11309 23623
6504	0	0	Ki67+	 11327 22934
6505	0	0	Ki67+	 11332 23256
6506	0	0	Ki67+	 11336 23243
6507	0	0	Ki67+	 11340 23616
6508	0	0	Ki67+	 11351 23667
6509	0	0	Ki67+	 11374 22925
6510	0	0	Ki67+	 11377 22909
6511	0	0	Ki67+	 11387 23207
6512	0	0	Ki67+	 11393 22971
6513	0	0	Ki67+	 11400 23672
6514	0	0	Ki67+	 11401 23189
6515	0	0	Ki67+	 11412 23153
6516	0	0	Ki67+	 11416 23673
6517	0	0	Ki67+	 11419 23103
6518	0	0	Ki67+	 11423 22964
6519	0	0	Ki67+	 11438 23026
6520	0	0	Ki67+	 11438 23664
6521	0	0	Ki67+	 11440 22985
6522	0	0	Ki67+	 11469 23020
6523	0	0	Ki67+	 11477 23039
6524	0	0	Ki67+	 11504 22917
6525	0	0	Ki67+	 11504 23090
6526	0	0	Ki67+	 11506 22996
6527	0	0	Ki67+	 11515 23073
6528	0	0	Ki67+	 11524 23092
6529	0	0	Ki67+	 11539 22932
6530	0	0	Ki67+	 11579 23091
6531	0	0	Ki67+	 11588 23060
6532	0	0	Ki67+	 11593 23072
6533	0	0	Ki67+	 11615 23081
6534	0	0	Ki67+	 11640 22964
6535	0	0	Ki67+	 11661 23395
6536	0	0	Ki67+	 11665 23027
6537	0	0	Ki67+	 11679 22987
6538	0	0	Ki67+	 11682 23016
6539	0	0	Ki67+	 11698 23020
6540	0	0	Ki67+	 11705 23044
6541	0	0	Ki67+	 11712 22966
6542	0	0	Ki67+	 11714 22927
6543	0	0	Ki67+	 11721 22902
6544	0	0	Ki67+	 11722 23029
6545	0	0	Ki67+	 11849 23225
6546	0	0	Ki67+	 11906 23598
6547	0	0	Ki67+	 11934 23614
6548	0	0	Ki67+	 11935 23590
6549	0	0	Ki67+	 11158 23827
6550	0	0	Ki67+	 11161 23966
6551	0	0	Ki67+	 11164 23867
6552	0	0	Ki67+	 11164 24143
6553	0	0	Ki67+	 11168 24065
6554	0	0	Ki67+	 11170 24442
6555	0	0	Ki67+	 11173 23999
6556	0	0	Ki67+	 11178 23875
6557	0	0	Ki67+	 11182 24032
6558	0	0	Ki67+	 11183 24231
6559	0	0	Ki67+	 11185 23843
6560	0	0	Ki67+	 11187 24211
6561	0	0	Ki67+	 11190 23701
6562	0	0	Ki67+	 11191 24184
6563	0	0	Ki67+	 11195 23862
6564	0	0	Ki67+	 11197 24171
6565	0	0	Ki67+	 11201 23980
6566	0	0	Ki67+	 11203 24042
6567	0	0	Ki67+	 11204 24121
6568	0	0	Ki67+	 11207 24494
6569	0	0	Ki67+	 11212 24159
6570	0	0	Ki67+	 11213 23941
6571	0	0	Ki67+	 11217 24091
6572	0	0	Ki67+	 11221 24222
6573	0	0	Ki67+	 11224 24017
6574	0	0	Ki67+	 11229 24057
6575	0	0	Ki67+	 11230 23955
6576	0	0	Ki67+	 11236 24125
6577	0	0	Ki67+	 11236 24189
6578	0	0	Ki67+	 11238 23933
6579	0	0	Ki67+	 11259 24247
6580	0	0	Ki67+	 11263 24070
6581	0	0	Ki67+	 11265 24187
6582	0	0	Ki67+	 11276 23811
6583	0	0	Ki67+	 11278 23924
6584	0	0	Ki67+	 11279 23952
6585	0	0	Ki67+	 11284 24114
6586	0	0	Ki67+	 11288 24131
6587	0	0	Ki67+	 11297 23926
6588	0	0	Ki67+	 11298 23835
6589	0	0	Ki67+	 11303 24297
6590	0	0	Ki67+	 11306 24152
6591	0	0	Ki67+	 11308 24472
6592	0	0	Ki67+	 11311 24120
6593	0	0	Ki67+	 11313 24083
6594	0	0	Ki67+	 11319 24460
6595	0	0	Ki67+	 11323 23852
6596	0	0	Ki67+	 11328 23927
6597	0	0	Ki67+	 11329 24149
6598	0	0	Ki67+	 11330 23746
6599	0	0	Ki67+	 11346 24102
6600	0	0	Ki67+	 11348 24428
6601	0	0	Ki67+	 11350 23706
6602	0	0	Ki67+	 11350 24064
6603	0	0	Ki67+	 11350 24457
6604	0	0	Ki67+	 11353 24489
6605	0	0	Ki67+	 11358 24284
6606	0	0	Ki67+	 11360 24098
6607	0	0	Ki67+	 11368 23937
6608	0	0	Ki67+	 11368 24434
6609	0	0	Ki67+	 11371 23915
6610	0	0	Ki67+	 11372 24266
6611	0	0	Ki67+	 11374 24484
6612	0	0	Ki67+	 11377 23764
6613	0	0	Ki67+	 11377 23829
6614	0	0	Ki67+	 11378 24416
6615	0	0	Ki67+	 11381 23715
6616	0	0	Ki67+	 11385 23790
6617	0	0	Ki67+	 11387 24079
6618	0	0	Ki67+	 11391 24059
6619	0	0	Ki67+	 11397 23766
6620	0	0	Ki67+	 11397 23936
6621	0	0	Ki67+	 11397 24392
6622	0	0	Ki67+	 11398 24435
6623	0	0	Ki67+	 11399 23739
6624	0	0	Ki67+	 11404 24465
6625	0	0	Ki67+	 11412 23913
6626	0	0	Ki67+	 11413 23988
6627	0	0	Ki67+	 11414 24095
6628	0	0	Ki67+	 11417 23859
6629	0	0	Ki67+	 11421 24406
6630	0	0	Ki67+	 11428 23938
6631	0	0	Ki67+	 11428 24446
6632	0	0	Ki67+	 11429 23887
6633	0	0	Ki67+	 11433 23763
6634	0	0	Ki67+	 11433 23796
6635	0	0	Ki67+	 11434 23830
6636	0	0	Ki67+	 11442 23993
6637	0	0	Ki67+	 11444 24432
6638	0	0	Ki67+	 11447 23794
6639	0	0	Ki67+	 11454 23960
6640	0	0	Ki67+	 11456 24461
6641	0	0	Ki67+	 11458 23926
6642	0	0	Ki67+	 11461 24055
6643	0	0	Ki67+	 11463 24431
6644	0	0	Ki67+	 11464 24036
6645	0	0	Ki67+	 11469 24399
6646	0	0	Ki67+	 11471 23926
6647	0	0	Ki67+	 11472 24201
6648	0	0	Ki67+	 11475 23963
6649	0	0	Ki67+	 11476 23998
6650	0	0	Ki67+	 11476 24424
6651	0	0	Ki67+	 11477 24493
6652	0	0	Ki67+	 11485 24142
6653	0	0	Ki67+	 11486 24435
6654	0	0	Ki67+	 11488 24223
6655	0	0	Ki67+	 11491 24167
6656	0	0	Ki67+	 11496 24134
6657	0	0	Ki67+	 11497 23895
6658	0	0	Ki67+	 11498 24021
6659	0	0	Ki67+	 11498 24040
6660	0	0	Ki67+	 11498 24077
6661	0	0	Ki67+	 11498 24417
6662	0	0	Ki67+	 11498 24475
6663	0	0	Ki67+	 11503 24434
6664	0	0	Ki67+	 11504 23783
6665	0	0	Ki67+	 11507 24448
6666	0	0	Ki67+	 11509 24165
6667	0	0	Ki67+	 11511 23764
6668	0	0	Ki67+	 11512 24126
6669	0	0	Ki67+	 11515 24212
6670	0	0	Ki67+	 11516 23979
6671	0	0	Ki67+	 11518 23934
6672	0	0	Ki67+	 11520 24184
6673	0	0	Ki67+	 11523 24040
6674	0	0	Ki67+	 11524 24202
6675	0	0	Ki67+	 11525 24068
6676	0	0	Ki67+	 11526 24248
6677	0	0	Ki67+	 11528 24420
6678	0	0	Ki67+	 11531 23913
6679	0	0	Ki67+	 11531 24466
6680	0	0	Ki67+	 11532 24100
6681	0	0	Ki67+	 11534 24404
6682	0	0	Ki67+	 11535 23851
6683	0	0	Ki67+	 11538 24202
6684	0	0	Ki67+	 11539 24029
6685	0	0	Ki67+	 11541 23946
6686	0	0	Ki67+	 11542 23870
6687	0	0	Ki67+	 11543 23726
6688	0	0	Ki67+	 11545 24117
6689	0	0	Ki67+	 11547 23974
6690	0	0	Ki67+	 11548 24000
6691	0	0	Ki67+	 11557 24058
6692	0	0	Ki67+	 11558 24144
6693	0	0	Ki67+	 11561 23946
6694	0	0	Ki67+	 11563 24248
6695	0	0	Ki67+	 11565 24483
6696	0	0	Ki67+	 11568 24456
6697	0	0	Ki67+	 11570 24205
6698	0	0	Ki67+	 11571 23892
6699	0	0	Ki67+	 11571 23985
6700	0	0	Ki67+	 11573 24227
6701	0	0	Ki67+	 11575 24087
6702	0	0	Ki67+	 11575 24181
6703	0	0	Ki67+	 11577 24114
6704	0	0	Ki67+	 11586 24051
6705	0	0	Ki67+	 11586 24162
6706	0	0	Ki67+	 11590 23958
6707	0	0	Ki67+	 11592 24073
6708	0	0	Ki67+	 11594 23992
6709	0	0	Ki67+	 11594 24228
6710	0	0	Ki67+	 11595 24447
6711	0	0	Ki67+	 11597 24128
6712	0	0	Ki67+	 11598 24206
6713	0	0	Ki67+	 11599 24470
6714	0	0	Ki67+	 11601 23794
6715	0	0	Ki67+	 11602 24080
6716	0	0	Ki67+	 11603 23925
6717	0	0	Ki67+	 11604 24028
6718	0	0	Ki67+	 11605 23884
6719	0	0	Ki67+	 11612 24045
6720	0	0	Ki67+	 11614 23747
6721	0	0	Ki67+	 11615 24468
6722	0	0	Ki67+	 11620 24094
6723	0	0	Ki67+	 11620 24209
6724	0	0	Ki67+	 11622 23948
6725	0	0	Ki67+	 11622 24133
6726	0	0	Ki67+	 11624 23993
6727	0	0	Ki67+	 11625 24114
6728	0	0	Ki67+	 11630 24070
6729	0	0	Ki67+	 11635 24020
6730	0	0	Ki67+	 11637 23904
6731	0	0	Ki67+	 11640 23891
6732	0	0	Ki67+	 11640 23925
6733	0	0	Ki67+	 11641 24167
6734	0	0	Ki67+	 11645 23867
6735	0	0	Ki67+	 11646 24113
6736	0	0	Ki67+	 11648 24084
6737	0	0	Ki67+	 11649 24050
6738	0	0	Ki67+	 11653 23825
6739	0	0	Ki67+	 11654 24491
6740	0	0	Ki67+	 11665 24137
6741	0	0	Ki67+	 11669 24041
6742	0	0	Ki67+	 11672 24059
6743	0	0	Ki67+	 11673 24215
6744	0	0	Ki67+	 11681 24122
6745	0	0	Ki67+	 11698 24110
6746	0	0	Ki67+	 11707 24178
6747	0	0	Ki67+	 11707 24204
6748	0	0	Ki67+	 11722 24134
6749	0	0	Ki67+	 11723 24164
6750	0	0	Ki67+	 11731 24116
6751	0	0	Ki67+	 11767 24289
6752	0	0	Ki67+	 11775 23800
6753	0	0	Ki67+	 11782 23831
6754	0	0	Ki67+	 11782 24000
6755	0	0	Ki67+	 11790 23991
6756	0	0	Ki67+	 11814 24262
6757	0	0	Ki67+	 11842 23929
6758	0	0	Ki67+	 11850 23948
6759	0	0	Ki67+	 11896 23830
6760	0	0	Ki67+	 11918 23832
6761	0	0	Ki67+	 11922 24259
6762	0	0	Ki67+	 11923 24364
6763	0	0	Ki67+	 11925 24418
6764	0	0	Ki67+	 11932 24382
6765	0	0	Ki67+	 11933 24206
6766	0	0	Ki67+	 11936 24217
6767	0	0	Ki67+	 11941 24367
6768	0	0	Ki67+	 11942 23832
6769	0	0	Ki67+	 11946 24404
6770	0	0	Ki67+	 11950 23714
6771	0	0	Ki67+	 11161 25245
6772	0	0	Ki67+	 11163 24703
6773	0	0	Ki67+	 11164 25202
6774	0	0	Ki67+	 11190 24949
6775	0	0	Ki67+	 11197 24990
6776	0	0	Ki67+	 11206 24794
6777	0	0	Ki67+	 11206 24918
6778	0	0	Ki67+	 11210 24936
6779	0	0	Ki67+	 11217 24960
6780	0	0	Ki67+	 11219 24983
6781	0	0	Ki67+	 11225 25011
6782	0	0	Ki67+	 11226 24924
6783	0	0	Ki67+	 11230 24964
6784	0	0	Ki67+	 11236 24934
6785	0	0	Ki67+	 11237 24709
6786	0	0	Ki67+	 11237 24740
6787	0	0	Ki67+	 11239 25009
6788	0	0	Ki67+	 11247 24946
6789	0	0	Ki67+	 11253 24893
6790	0	0	Ki67+	 11256 24798
6791	0	0	Ki67+	 11256 24957
6792	0	0	Ki67+	 11257 24785
6793	0	0	Ki67+	 11258 24736
6794	0	0	Ki67+	 11258 24852
6795	0	0	Ki67+	 11268 24921
6796	0	0	Ki67+	 11278 24890
6797	0	0	Ki67+	 11281 24790
6798	0	0	Ki67+	 11282 24805
6799	0	0	Ki67+	 11283 24978
6800	0	0	Ki67+	 11286 24875
6801	0	0	Ki67+	 11293 24683
6802	0	0	Ki67+	 11294 24738
6803	0	0	Ki67+	 11295 24497
6804	0	0	Ki67+	 11298 24750
6805	0	0	Ki67+	 11298 25019
6806	0	0	Ki67+	 11299 24589
6807	0	0	Ki67+	 11304 24826
6808	0	0	Ki67+	 11307 24876
6809	0	0	Ki67+	 11312 24515
6810	0	0	Ki67+	 11312 24834
6811	0	0	Ki67+	 11316 25020
6812	0	0	Ki67+	 11316 25065
6813	0	0	Ki67+	 11318 24980
6814	0	0	Ki67+	 11324 24839
6815	0	0	Ki67+	 11325 24576
6816	0	0	Ki67+	 11328 24500
6817	0	0	Ki67+	 11332 24971
6818	0	0	Ki67+	 11332 25075
6819	0	0	Ki67+	 11334 24892
6820	0	0	Ki67+	 11337 24993
6821	0	0	Ki67+	 11337 25041
6822	0	0	Ki67+	 11346 24736
6823	0	0	Ki67+	 11346 24860
6824	0	0	Ki67+	 11347 24991
6825	0	0	Ki67+	 11349 24569
6826	0	0	Ki67+	 11351 24634
6827	0	0	Ki67+	 11353 24523
6828	0	0	Ki67+	 11354 25065
6829	0	0	Ki67+	 11358 24887
6830	0	0	Ki67+	 11367 25067
6831	0	0	Ki67+	 11368 24898
6832	0	0	Ki67+	 11370 24555
6833	0	0	Ki67+	 11372 24920
6834	0	0	Ki67+	 11379 25050
6835	0	0	Ki67+	 11380 25025
6836	0	0	Ki67+	 11382 24549
6837	0	0	Ki67+	 11383 25006
6838	0	0	Ki67+	 11383 25216
6839	0	0	Ki67+	 11384 24604
6840	0	0	Ki67+	 11384 24938
6841	0	0	Ki67+	 11386 24901
6842	0	0	Ki67+	 11391 24883
6843	0	0	Ki67+	 11392 24637
6844	0	0	Ki67+	 11394 25064
6845	0	0	Ki67+	 11398 24519
6846	0	0	Ki67+	 11398 24578
6847	0	0	Ki67+	 11398 25098
6848	0	0	Ki67+	 11399 24921
6849	0	0	Ki67+	 11408 25049
6850	0	0	Ki67+	 11409 25014
6851	0	0	Ki67+	 11410 24877
6852	0	0	Ki67+	 11413 24594
6853	0	0	Ki67+	 11416 24905
6854	0	0	Ki67+	 11424 24612
6855	0	0	Ki67+	 11432 24879
6856	0	0	Ki67+	 11436 24632
6857	0	0	Ki67+	 11436 24905
6858	0	0	Ki67+	 11442 24928
6859	0	0	Ki67+	 11443 25001
6860	0	0	Ki67+	 11445 24883
6861	0	0	Ki67+	 11446 24918
6862	0	0	Ki67+	 11448 24601
6863	0	0	Ki67+	 11448 24963
6864	0	0	Ki67+	 11451 24855
6865	0	0	Ki67+	 11456 24909
6866	0	0	Ki67+	 11457 24498
6867	0	0	Ki67+	 11460 24646
6868	0	0	Ki67+	 11463 24846
6869	0	0	Ki67+	 11471 24933
6870	0	0	Ki67+	 11471 24968
6871	0	0	Ki67+	 11473 24866
6872	0	0	Ki67+	 11478 24843
6873	0	0	Ki67+	 11480 24879
6874	0	0	Ki67+	 11483 24551
6875	0	0	Ki67+	 11483 25017
6876	0	0	Ki67+	 11487 24897
6877	0	0	Ki67+	 11488 24537
6878	0	0	Ki67+	 11490 24978
6879	0	0	Ki67+	 11494 24831
6880	0	0	Ki67+	 11497 24903
6881	0	0	Ki67+	 11499 24870
6882	0	0	Ki67+	 11502 24850
6883	0	0	Ki67+	 11503 24511
6884	0	0	Ki67+	 11503 24588
6885	0	0	Ki67+	 11508 24960
6886	0	0	Ki67+	 11510 24900
6887	0	0	Ki67+	 11512 24542
6888	0	0	Ki67+	 11514 24621
6889	0	0	Ki67+	 11514 25134
6890	0	0	Ki67+	 11517 25067
6891	0	0	Ki67+	 11520 24854
6892	0	0	Ki67+	 11527 24691
6893	0	0	Ki67+	 11527 24925
6894	0	0	Ki67+	 11527 25019
6895	0	0	Ki67+	 11528 24713
6896	0	0	Ki67+	 11529 24871
6897	0	0	Ki67+	 11529 24997
6898	0	0	Ki67+	 11533 24822
6899	0	0	Ki67+	 11533 24977
6900	0	0	Ki67+	 11535 24784
6901	0	0	Ki67+	 11536 24549
6902	0	0	Ki67+	 11540 24612
6903	0	0	Ki67+	 11541 25051
6904	0	0	Ki67+	 11543 24677
6905	0	0	Ki67+	 11545 24851
6906	0	0	Ki67+	 11546 24920
6907	0	0	Ki67+	 11549 24499
6908	0	0	Ki67+	 11552 25029
6909	0	0	Ki67+	 11553 24788
6910	0	0	Ki67+	 11555 24646
6911	0	0	Ki67+	 11556 24898
6912	0	0	Ki67+	 11558 24989
6913	0	0	Ki67+	 11559 24618
6914	0	0	Ki67+	 11561 24695
6915	0	0	Ki67+	 11562 24516
6916	0	0	Ki67+	 11562 24822
6917	0	0	Ki67+	 11565 24711
6918	0	0	Ki67+	 11566 24580
6919	0	0	Ki67+	 11566 25064
6920	0	0	Ki67+	 11567 24925
6921	0	0	Ki67+	 11568 25095
6922	0	0	Ki67+	 11570 25035
6923	0	0	Ki67+	 11573 24894
6924	0	0	Ki67+	 11576 24515
6925	0	0	Ki67+	 11576 24951
6926	0	0	Ki67+	 11577 24499
6927	0	0	Ki67+	 11577 24800
6928	0	0	Ki67+	 11583 24635
6929	0	0	Ki67+	 11583 24715
6930	0	0	Ki67+	 11583 25004
6931	0	0	Ki67+	 11587 24578
6932	0	0	Ki67+	 11587 24943
6933	0	0	Ki67+	 11588 24673
6934	0	0	Ki67+	 11590 24787
6935	0	0	Ki67+	 11593 24903
6936	0	0	Ki67+	 11597 24919
6937	0	0	Ki67+	 11598 24696
6938	0	0	Ki67+	 11600 24620
6939	0	0	Ki67+	 11602 24646
6940	0	0	Ki67+	 11603 25040
6941	0	0	Ki67+	 11604 24574
6942	0	0	Ki67+	 11604 25083
6943	0	0	Ki67+	 11605 24979
6944	0	0	Ki67+	 11613 24810
6945	0	0	Ki67+	 11614 24609
6946	0	0	Ki67+	 11615 24514
6947	0	0	Ki67+	 11615 24884
6948	0	0	Ki67+	 11615 25100
6949	0	0	Ki67+	 11618 24598
6950	0	0	Ki67+	 11618 25087
6951	0	0	Ki67+	 11619 25043
6952	0	0	Ki67+	 11624 24581
6953	0	0	Ki67+	 11627 24974
6954	0	0	Ki67+	 11628 24525
6955	0	0	Ki67+	 11632 24620
6956	0	0	Ki67+	 11639 24501
6957	0	0	Ki67+	 11639 24867
6958	0	0	Ki67+	 11642 24525
6959	0	0	Ki67+	 11642 24847
6960	0	0	Ki67+	 11642 25090
6961	0	0	Ki67+	 11645 25074
6962	0	0	Ki67+	 11648 24706
6963	0	0	Ki67+	 11648 24917
6964	0	0	Ki67+	 11650 24600
6965	0	0	Ki67+	 11656 24881
6966	0	0	Ki67+	 11664 24852
6967	0	0	Ki67+	 11666 24577
6968	0	0	Ki67+	 11671 24507
6969	0	0	Ki67+	 11677 24531
6970	0	0	Ki67+	 11677 24871
6971	0	0	Ki67+	 11684 24835
6972	0	0	Ki67+	 11689 24858
6973	0	0	Ki67+	 11692 24715
6974	0	0	Ki67+	 11713 24868
6975	0	0	Ki67+	 11739 24851
6976	0	0	Ki67+	 11752 24868
6977	0	0	Ki67+	 11777 24814
6978	0	0	Ki67+	 11846 25140
6979	0	0	Ki67+	 11849 24812
6980	0	0	Ki67+	 11866 24786
6981	0	0	Ki67+	 11867 25179
6982	0	0	Ki67+	 11877 24720
6983	0	0	Ki67+	 11882 25267
6984	0	0	Ki67+	 11940 24713
6985	0	0	Ki67+	 11947 24696
6986	0	0	Ki67+	 11160 25614
6987	0	0	Ki67+	 11161 25655
6988	0	0	Ki67+	 11161 25930
6989	0	0	Ki67+	 11162 26053
6990	0	0	Ki67+	 11163 25951
6991	0	0	Ki67+	 11165 25777
6992	0	0	Ki67+	 11165 25823
6993	0	0	Ki67+	 11167 25714
6994	0	0	Ki67+	 11178 26091
6995	0	0	Ki67+	 11180 25851
6996	0	0	Ki67+	 11180 25929
6997	0	0	Ki67+	 11182 26066
6998	0	0	Ki67+	 11184 25819
6999	0	0	Ki67+	 11185 25960
7000	0	0	Ki67+	 11187 25670
7001	0	0	Ki67+	 11188 25620
7002	0	0	Ki67+	 11191 25908
7003	0	0	Ki67+	 11191 25941
7004	0	0	Ki67+	 11195 25731
7005	0	0	Ki67+	 11195 25755
7006	0	0	Ki67+	 11195 25789
7007	0	0	Ki67+	 11196 25805
7008	0	0	Ki67+	 11198 25870
7009	0	0	Ki67+	 11198 26073
7010	0	0	Ki67+	 11199 25895
7011	0	0	Ki67+	 11201 25771
7012	0	0	Ki67+	 11202 25709
7013	0	0	Ki67+	 11203 25692
7014	0	0	Ki67+	 11204 25489
7015	0	0	Ki67+	 11207 25825
7016	0	0	Ki67+	 11207 26057
7017	0	0	Ki67+	 11208 26087
7018	0	0	Ki67+	 11212 25654
7019	0	0	Ki67+	 11213 25715
7020	0	0	Ki67+	 11217 25611
7021	0	0	Ki67+	 11219 25804
7022	0	0	Ki67+	 11222 25622
7023	0	0	Ki67+	 11224 25870
7024	0	0	Ki67+	 11225 25907
7025	0	0	Ki67+	 11228 25507
7026	0	0	Ki67+	 11229 25838
7027	0	0	Ki67+	 11230 25576
7028	0	0	Ki67+	 11230 25770
7029	0	0	Ki67+	 11231 25678
7030	0	0	Ki67+	 11234 25746
7031	0	0	Ki67+	 11236 25646
7032	0	0	Ki67+	 11239 25697
7033	0	0	Ki67+	 11242 25844
7034	0	0	Ki67+	 11244 25808
7035	0	0	Ki67+	 11245 25715
7036	0	0	Ki67+	 11248 25550
7037	0	0	Ki67+	 11249 25681
7038	0	0	Ki67+	 11250 25592
7039	0	0	Ki67+	 11252 25908
7040	0	0	Ki67+	 11255 25646
7041	0	0	Ki67+	 11258 25626
7042	0	0	Ki67+	 11259 25822
7043	0	0	Ki67+	 11260 25784
7044	0	0	Ki67+	 11264 25573
7045	0	0	Ki67+	 11265 25751
7046	0	0	Ki67+	 11265 25938
7047	0	0	Ki67+	 11270 25846
7048	0	0	Ki67+	 11275 25716
7049	0	0	Ki67+	 11276 25824
7050	0	0	Ki67+	 11277 25676
7051	0	0	Ki67+	 11281 25807
7052	0	0	Ki67+	 11283 25766
7053	0	0	Ki67+	 11287 25380
7054	0	0	Ki67+	 11288 25875
7055	0	0	Ki67+	 11288 25902
7056	0	0	Ki67+	 11289 25845
7057	0	0	Ki67+	 11289 26036
7058	0	0	Ki67+	 11293 25813
7059	0	0	Ki67+	 11297 25893
7060	0	0	Ki67+	 11302 25791
7061	0	0	Ki67+	 11308 25743
7062	0	0	Ki67+	 11312 25810
7063	0	0	Ki67+	 11313 25850
7064	0	0	Ki67+	 11343 25342
7065	0	0	Ki67+	 11397 25312
7066	0	0	Ki67+	 11411 25899
7067	0	0	Ki67+	 11418 26040
7068	0	0	Ki67+	 11423 25878
7069	0	0	Ki67+	 11424 25923
7070	0	0	Ki67+	 11428 25962
7071	0	0	Ki67+	 11437 26042
7072	0	0	Ki67+	 11444 26013
7073	0	0	Ki67+	 11447 25935
7074	0	0	Ki67+	 11451 25981
7075	0	0	Ki67+	 11451 26031
7076	0	0	Ki67+	 11454 25855
7077	0	0	Ki67+	 11458 26046
7078	0	0	Ki67+	 11459 25884
7079	0	0	Ki67+	 11477 25795
7080	0	0	Ki67+	 11518 26072
7081	0	0	Ki67+	 11523 25703
7082	0	0	Ki67+	 11523 25735
7083	0	0	Ki67+	 11533 26045
7084	0	0	Ki67+	 11544 25714
7085	0	0	Ki67+	 11551 25676
7086	0	0	Ki67+	 11560 26081
7087	0	0	Ki67+	 11582 25676
7088	0	0	Ki67+	 11583 26039
7089	0	0	Ki67+	 11584 25654
7090	0	0	Ki67+	 11584 26058
7091	0	0	Ki67+	 11589 26002
7092	0	0	Ki67+	 11593 25668
7093	0	0	Ki67+	 11600 26030
7094	0	0	Ki67+	 11607 26044
7095	0	0	Ki67+	 11611 26010
7096	0	0	Ki67+	 11618 25633
7097	0	0	Ki67+	 11619 26082
7098	0	0	Ki67+	 11620 26035
7099	0	0	Ki67+	 11625 25659
7100	0	0	Ki67+	 11629 25995
7101	0	0	Ki67+	 11633 26058
7102	0	0	Ki67+	 11635 26010
7103	0	0	Ki67+	 11645 25968
7104	0	0	Ki67+	 11651 25620
7105	0	0	Ki67+	 11653 25633
7106	0	0	Ki67+	 11654 25979
7107	0	0	Ki67+	 11656 26031
7108	0	0	Ki67+	 11667 25610
7109	0	0	Ki67+	 11670 25973
7110	0	0	Ki67+	 11692 25596
7111	0	0	Ki67+	 11692 25910
7112	0	0	Ki67+	 11692 26003
7113	0	0	Ki67+	 11693 26020
7114	0	0	Ki67+	 11696 25606
7115	0	0	Ki67+	 11701 25954
7116	0	0	Ki67+	 11703 25998
7117	0	0	Ki67+	 11703 26056
7118	0	0	Ki67+	 11714 26042
7119	0	0	Ki67+	 11718 25793
7120	0	0	Ki67+	 11719 25962
7121	0	0	Ki67+	 11720 25593
7122	0	0	Ki67+	 11730 25581
7123	0	0	Ki67+	 11730 25952
7124	0	0	Ki67+	 11733 26004
7125	0	0	Ki67+	 11734 25986
7126	0	0	Ki67+	 11735 25975
7127	0	0	Ki67+	 11736 26041
7128	0	0	Ki67+	 11738 25774
7129	0	0	Ki67+	 11742 25574
7130	0	0	Ki67+	 11751 25950
7131	0	0	Ki67+	 11755 25982
7132	0	0	Ki67+	 11761 26028
7133	0	0	Ki67+	 11771 25557
7134	0	0	Ki67+	 11773 25970
7135	0	0	Ki67+	 11777 25998
7136	0	0	Ki67+	 11778 25660
7137	0	0	Ki67+	 11779 25871
7138	0	0	Ki67+	 11780 25899
7139	0	0	Ki67+	 11780 25933
7140	0	0	Ki67+	 11794 25783
7141	0	0	Ki67+	 11794 25949
7142	0	0	Ki67+	 11796 25987
7143	0	0	Ki67+	 11802 25975
7144	0	0	Ki67+	 11810 26017
7145	0	0	Ki67+	 11814 25882
7146	0	0	Ki67+	 11817 25919
7147	0	0	Ki67+	 11818 25847
7148	0	0	Ki67+	 11829 25998
7149	0	0	Ki67+	 11830 26040
7150	0	0	Ki67+	 11836 25839
7151	0	0	Ki67+	 11846 25948
7152	0	0	Ki67+	 11850 25884
7153	0	0	Ki67+	 11850 25917
7154	0	0	Ki67+	 11853 25961
7155	0	0	Ki67+	 11858 25808
7156	0	0	Ki67+	 11860 25845
7157	0	0	Ki67+	 11861 25992
7158	0	0	Ki67+	 11866 26035
7159	0	0	Ki67+	 11871 25862
7160	0	0	Ki67+	 11873 25823
7161	0	0	Ki67+	 11874 25834
7162	0	0	Ki67+	 11875 25914
7163	0	0	Ki67+	 11876 25943
7164	0	0	Ki67+	 11878 25783
7165	0	0	Ki67+	 11881 25896
7166	0	0	Ki67+	 11885 25794
7167	0	0	Ki67+	 11885 25992
7168	0	0	Ki67+	 11890 25943
7169	0	0	Ki67+	 11891 25972
7170	0	0	Ki67+	 11905 26026
7171	0	0	Ki67+	 11907 25871
7172	0	0	Ki67+	 11907 25911
7173	0	0	Ki67+	 11915 25811
7174	0	0	Ki67+	 11921 25888
7175	0	0	Ki67+	 11926 25955
7176	0	0	Ki67+	 11926 26006
7177	0	0	Ki67+	 11930 25981
7178	0	0	Ki67+	 11937 25917
7179	0	0	Ki67+	 11943 25953
7180	0	0	Ki67+	 11944 25789
7181	0	0	Ki67+	 11945 25906
7182	0	0	Ki67+	 11157 26854
7183	0	0	Ki67+	 11165 26790
7184	0	0	Ki67+	 11181 26305
7185	0	0	Ki67+	 11185 26110
7186	0	0	Ki67+	 11185 26788
7187	0	0	Ki67+	 11202 26120
7188	0	0	Ki67+	 11215 26105
7189	0	0	Ki67+	 11259 26193
7190	0	0	Ki67+	 11260 26498
7191	0	0	Ki67+	 11275 26705
7192	0	0	Ki67+	 11291 26713
7193	0	0	Ki67+	 11292 26241
7194	0	0	Ki67+	 11358 26558
7195	0	0	Ki67+	 11401 26771
7196	0	0	Ki67+	 11441 26833
7197	0	0	Ki67+	 11458 26258
7198	0	0	Ki67+	 11490 26839
7199	0	0	Ki67+	 11509 26689
7200	0	0	Ki67+	 11513 26226
7201	0	0	Ki67+	 11518 26888
7202	0	0	Ki67+	 11544 26693
7203	0	0	Ki67+	 11562 26698
7204	0	0	Ki67+	 11572 26867
7205	0	0	Ki67+	 11611 26714
7206	0	0	Ki67+	 11634 26200
7207	0	0	Ki67+	 11648 26291
7208	0	0	Ki67+	 11649 26490
7209	0	0	Ki67+	 11716 26332
7210	0	0	Ki67+	 11719 26247
7211	0	0	Ki67+	 11829 26354
7212	0	0	Ki67+	 11867 26554
7213	0	0	Ki67+	 11867 26778
7214	0	0	Ki67+	 11876 26280
7215	0	0	Ki67+	 11903 26171
7216	0	0	Ki67+	 11910 26686
7217	0	0	Ki67+	 11167 27530
7218	0	0	Ki67+	 11194 27538
7219	0	0	Ki67+	 11225 27550
7220	0	0	Ki67+	 11254 27552
7221	0	0	Ki67+	 11259 27584
7222	0	0	Ki67+	 11276 27657
7223	0	0	Ki67+	 11298 27608
7224	0	0	Ki67+	 11300 27673
7225	0	0	Ki67+	 11303 27590
7226	0	0	Ki67+	 11310 27669
7227	0	0	Ki67+	 11322 27639
7228	0	0	Ki67+	 11474 26900
7229	0	0	Ki67+	 11494 27584
7230	0	0	Ki67+	 11525 27575
7231	0	0	Ki67+	 11526 27617
7232	0	0	Ki67+	 11544 27682
7233	0	0	Ki67+	 11555 27606
7234	0	0	Ki67+	 11557 27634
7235	0	0	Ki67+	 11620 27619
7236	0	0	Ki67+	 11636 27630
7237	0	0	Ki67+	 11780 27640
7238	0	0	Ki67+	 11896 27678
7239	0	0	Ki67+	 11201 28155
7240	0	0	Ki67+	 11226 28306
7241	0	0	Ki67+	 11264 28051
7242	0	0	Ki67+	 11349 27701
7243	0	0	Ki67+	 11377 27743
7244	0	0	Ki67+	 11396 28055
7245	0	0	Ki67+	 11490 27735
7246	0	0	Ki67+	 11496 28434
7247	0	0	Ki67+	 11504 27770
7248	0	0	Ki67+	 11512 27750
7249	0	0	Ki67+	 11521 27834
7250	0	0	Ki67+	 11528 27823
7251	0	0	Ki67+	 11545 27840
7252	0	0	Ki67+	 11551 27709
7253	0	0	Ki67+	 11572 27711
7254	0	0	Ki67+	 11601 27819
7255	0	0	Ki67+	 11622 27806
7256	0	0	Ki67+	 11639 27783
7257	0	0	Ki67+	 11639 28400
7258	0	0	Ki67+	 11654 27786
7259	0	0	Ki67+	 11718 28017
7260	0	0	Ki67+	 11724 27793
7261	0	0	Ki67+	 11737 27799
7262	0	0	Ki67+	 11755 28489
7263	0	0	Ki67+	 11787 27848
7264	0	0	Ki67+	 11793 27883
7265	0	0	Ki67+	 11802 28115
7266	0	0	Ki67+	 11815 27892
7267	0	0	Ki67+	 11819 28105
7268	0	0	Ki67+	 11825 27879
7269	0	0	Ki67+	 11844 27883
7270	0	0	Ki67+	 11846 27939
7271	0	0	Ki67+	 11859 27897
7272	0	0	Ki67+	 11867 28106
7273	0	0	Ki67+	 11891 27910
7274	0	0	Ki67+	 11898 28117
7275	0	0	Ki67+	 11927 27994
7276	0	0	Ki67+	 11951 27957
7277	0	0	Ki67+	 11159 29030
7278	0	0	Ki67+	 11163 29283
7279	0	0	Ki67+	 11172 28905
7280	0	0	Ki67+	 11187 28910
7281	0	0	Ki67+	 11194 28785
7282	0	0	Ki67+	 11197 28859
7283	0	0	Ki67+	 11203 28762
7284	0	0	Ki67+	 11205 28870
7285	0	0	Ki67+	 11217 29197
7286	0	0	Ki67+	 11219 29285
7287	0	0	Ki67+	 11221 29270
7288	0	0	Ki67+	 11224 29207
7289	0	0	Ki67+	 11226 29005
7290	0	0	Ki67+	 11227 28956
7291	0	0	Ki67+	 11230 28772
7292	0	0	Ki67+	 11240 29224
7293	0	0	Ki67+	 11242 28832
7294	0	0	Ki67+	 11247 29070
7295	0	0	Ki67+	 11248 29144
7296	0	0	Ki67+	 11251 29016
7297	0	0	Ki67+	 11256 28847
7298	0	0	Ki67+	 11261 28803
7299	0	0	Ki67+	 11267 29253
7300	0	0	Ki67+	 11269 28817
7301	0	0	Ki67+	 11269 29112
7302	0	0	Ki67+	 11270 28844
7303	0	0	Ki67+	 11272 28871
7304	0	0	Ki67+	 11273 29088
7305	0	0	Ki67+	 11275 28964
7306	0	0	Ki67+	 11275 29022
7307	0	0	Ki67+	 11279 29002
7308	0	0	Ki67+	 11280 28895
7309	0	0	Ki67+	 11289 29237
7310	0	0	Ki67+	 11290 28862
7311	0	0	Ki67+	 11292 28884
7312	0	0	Ki67+	 11300 29195
7313	0	0	Ki67+	 11304 29116
7314	0	0	Ki67+	 11306 29099
7315	0	0	Ki67+	 11310 28988
7316	0	0	Ki67+	 11316 29134
7317	0	0	Ki67+	 11318 29219
7318	0	0	Ki67+	 11319 29172
7319	0	0	Ki67+	 11323 29010
7320	0	0	Ki67+	 11328 28980
7321	0	0	Ki67+	 11332 28993
7322	0	0	Ki67+	 11334 29198
7323	0	0	Ki67+	 11335 29179
7324	0	0	Ki67+	 11347 28537
7325	0	0	Ki67+	 11349 28985
7326	0	0	Ki67+	 11356 28906
7327	0	0	Ki67+	 11371 29227
7328	0	0	Ki67+	 11372 29000
7329	0	0	Ki67+	 11372 29160
7330	0	0	Ki67+	 11386 29116
7331	0	0	Ki67+	 11391 29052
7332	0	0	Ki67+	 11394 28869
7333	0	0	Ki67+	 11399 29208
7334	0	0	Ki67+	 11401 28884
7335	0	0	Ki67+	 11408 29040
7336	0	0	Ki67+	 11412 29027
7337	0	0	Ki67+	 11423 29092
7338	0	0	Ki67+	 11425 29063
7339	0	0	Ki67+	 11434 28922
7340	0	0	Ki67+	 11438 29143
7341	0	0	Ki67+	 11444 29052
7342	0	0	Ki67+	 11450 29136
7343	0	0	Ki67+	 11454 29191
7344	0	0	Ki67+	 11458 28841
7345	0	0	Ki67+	 11458 29081
7346	0	0	Ki67+	 11465 29235
7347	0	0	Ki67+	 11477 28835
7348	0	0	Ki67+	 11480 29069
7349	0	0	Ki67+	 11480 29290
7350	0	0	Ki67+	 11481 29216
7351	0	0	Ki67+	 11485 29235
7352	0	0	Ki67+	 11489 29166
7353	0	0	Ki67+	 11490 29138
7354	0	0	Ki67+	 11490 29263
7355	0	0	Ki67+	 11491 29186
7356	0	0	Ki67+	 11506 29286
7357	0	0	Ki67+	 11508 29167
7358	0	0	Ki67+	 11516 29160
7359	0	0	Ki67+	 11522 29127
7360	0	0	Ki67+	 11528 28699
7361	0	0	Ki67+	 11528 29289
7362	0	0	Ki67+	 11535 29017
7363	0	0	Ki67+	 11551 29220
7364	0	0	Ki67+	 11563 29209
7365	0	0	Ki67+	 11671 28588
7366	0	0	Ki67+	 11714 29188
7367	0	0	Ki67+	 11718 29200
7368	0	0	Ki67+	 11731 29245
7369	0	0	Ki67+	 11735 29199
7370	0	0	Ki67+	 11739 29170
7371	0	0	Ki67+	 11741 29225
7372	0	0	Ki67+	 11751 29231
7373	0	0	Ki67+	 11754 28745
7374	0	0	Ki67+	 11771 29277
7375	0	0	Ki67+	 11774 29210
7376	0	0	Ki67+	 11775 29152
7377	0	0	Ki67+	 11777 29199
7378	0	0	Ki67+	 11785 29164
7379	0	0	Ki67+	 11794 28648
7380	0	0	Ki67+	 11794 29188
7381	0	0	Ki67+	 11798 29232
7382	0	0	Ki67+	 11803 29252
7383	0	0	Ki67+	 11810 28782
7384	0	0	Ki67+	 11822 29224
7385	0	0	Ki67+	 11867 29208
7386	0	0	Ki67+	 11946 28859
7387	0	0	Ki67+	 11153 30072
7388	0	0	Ki67+	 11160 29715
7389	0	0	Ki67+	 11161 29994
7390	0	0	Ki67+	 11162 29783
7391	0	0	Ki67+	 11162 29898
7392	0	0	Ki67+	 11173 29916
7393	0	0	Ki67+	 11178 29929
7394	0	0	Ki67+	 11180 29746
7395	0	0	Ki67+	 11186 29730
7396	0	0	Ki67+	 11189 29546
7397	0	0	Ki67+	 11192 29618
7398	0	0	Ki67+	 11193 29650
7399	0	0	Ki67+	 11197 29315
7400	0	0	Ki67+	 11202 29495
7401	0	0	Ki67+	 11208 29560
7402	0	0	Ki67+	 11210 29376
7403	0	0	Ki67+	 11213 29650
7404	0	0	Ki67+	 11220 29802
7405	0	0	Ki67+	 11220 30074
7406	0	0	Ki67+	 11222 29523
7407	0	0	Ki67+	 11223 29743
7408	0	0	Ki67+	 11240 29511
7409	0	0	Ki67+	 11240 30074
7410	0	0	Ki67+	 11241 29330
7411	0	0	Ki67+	 11246 29658
7412	0	0	Ki67+	 11246 29790
7413	0	0	Ki67+	 11248 29768
7414	0	0	Ki67+	 11249 29548
7415	0	0	Ki67+	 11252 29520
7416	0	0	Ki67+	 11253 30019
7417	0	0	Ki67+	 11258 30005
7418	0	0	Ki67+	 11262 29674
7419	0	0	Ki67+	 11266 29705
7420	0	0	Ki67+	 11266 29819
7421	0	0	Ki67+	 11267 29542
7422	0	0	Ki67+	 11273 29847
7423	0	0	Ki67+	 11278 29782
7424	0	0	Ki67+	 11279 29672
7425	0	0	Ki67+	 11281 29399
7426	0	0	Ki67+	 11285 29474
7427	0	0	Ki67+	 11286 29756
7428	0	0	Ki67+	 11291 30049
7429	0	0	Ki67+	 11294 29549
7430	0	0	Ki67+	 11301 29744
7431	0	0	Ki67+	 11307 30083
7432	0	0	Ki67+	 11310 30008
7433	0	0	Ki67+	 11311 29780
7434	0	0	Ki67+	 11316 29392
7435	0	0	Ki67+	 11320 29457
7436	0	0	Ki67+	 11323 29825
7437	0	0	Ki67+	 11325 29792
7438	0	0	Ki67+	 11329 29983
7439	0	0	Ki67+	 11336 29413
7440	0	0	Ki67+	 11336 30046
7441	0	0	Ki67+	 11337 29935
7442	0	0	Ki67+	 11340 29475
7443	0	0	Ki67+	 11340 29599
7444	0	0	Ki67+	 11341 29495
7445	0	0	Ki67+	 11351 29799
7446	0	0	Ki67+	 11353 29721
7447	0	0	Ki67+	 11355 29961
7448	0	0	Ki67+	 11356 29502
7449	0	0	Ki67+	 11360 29628
7450	0	0	Ki67+	 11360 29731
7451	0	0	Ki67+	 11360 29846
7452	0	0	Ki67+	 11365 29319
7453	0	0	Ki67+	 11368 29927
7454	0	0	Ki67+	 11369 30002
7455	0	0	Ki67+	 11370 29871
7456	0	0	Ki67+	 11373 29403
7457	0	0	Ki67+	 11376 29797
7458	0	0	Ki67+	 11377 29349
7459	0	0	Ki67+	 11378 29591
7460	0	0	Ki67+	 11380 29935
7461	0	0	Ki67+	 11383 29469
7462	0	0	Ki67+	 11385 29812
7463	0	0	Ki67+	 11386 29994
7464	0	0	Ki67+	 11387 29539
7465	0	0	Ki67+	 11390 29421
7466	0	0	Ki67+	 11390 29734
7467	0	0	Ki67+	 11391 30035
7468	0	0	Ki67+	 11393 29642
7469	0	0	Ki67+	 11400 29831
7470	0	0	Ki67+	 11401 29360
7471	0	0	Ki67+	 11401 30045
7472	0	0	Ki67+	 11402 29677
7473	0	0	Ki67+	 11402 29879
7474	0	0	Ki67+	 11402 30009
7475	0	0	Ki67+	 11412 29898
7476	0	0	Ki67+	 11413 29339
7477	0	0	Ki67+	 11417 29853
7478	0	0	Ki67+	 11419 29538
7479	0	0	Ki67+	 11427 29819
7480	0	0	Ki67+	 11434 29631
7481	0	0	Ki67+	 11434 29832
7482	0	0	Ki67+	 11435 29318
7483	0	0	Ki67+	 11437 29796
7484	0	0	Ki67+	 11438 29468
7485	0	0	Ki67+	 11443 29417
7486	0	0	Ki67+	 11457 29866
7487	0	0	Ki67+	 11460 29477
7488	0	0	Ki67+	 11463 29654
7489	0	0	Ki67+	 11464 29688
7490	0	0	Ki67+	 11471 29891
7491	0	0	Ki67+	 11473 29552
7492	0	0	Ki67+	 11475 29838
7493	0	0	Ki67+	 11484 29560
7494	0	0	Ki67+	 11488 29669
7495	0	0	Ki67+	 11492 29623
7496	0	0	Ki67+	 11494 29713
7497	0	0	Ki67+	 11495 29324
7498	0	0	Ki67+	 11495 29517
7499	0	0	Ki67+	 11495 29686
7500	0	0	Ki67+	 11506 29562
7501	0	0	Ki67+	 11506 29687
7502	0	0	Ki67+	 11507 29401
7503	0	0	Ki67+	 11510 29906
7504	0	0	Ki67+	 11511 29626
7505	0	0	Ki67+	 11514 29526
7506	0	0	Ki67+	 11520 29873
7507	0	0	Ki67+	 11524 29450
7508	0	0	Ki67+	 11526 29932
7509	0	0	Ki67+	 11527 29723
7510	0	0	Ki67+	 11529 29841
7511	0	0	Ki67+	 11531 29617
7512	0	0	Ki67+	 11538 29906
7513	0	0	Ki67+	 11541 29377
7514	0	0	Ki67+	 11541 29399
7515	0	0	Ki67+	 11542 29566
7516	0	0	Ki67+	 11545 29679
7517	0	0	Ki67+	 11553 29700
7518	0	0	Ki67+	 11561 29452
7519	0	0	Ki67+	 11561 29800
7520	0	0	Ki67+	 11563 29405
7521	0	0	Ki67+	 11564 29318
7522	0	0	Ki67+	 11565 29733
7523	0	0	Ki67+	 11567 29753
7524	0	0	Ki67+	 11570 29643
7525	0	0	Ki67+	 11570 29668
7526	0	0	Ki67+	 11573 29388
7527	0	0	Ki67+	 11577 29801
7528	0	0	Ki67+	 11580 29607
7529	0	0	Ki67+	 11582 29428
7530	0	0	Ki67+	 11583 29444
7531	0	0	Ki67+	 11593 29830
7532	0	0	Ki67+	 11596 29702
7533	0	0	Ki67+	 11597 29981
7534	0	0	Ki67+	 11601 29653
7535	0	0	Ki67+	 11602 29445
7536	0	0	Ki67+	 11604 29500
7537	0	0	Ki67+	 11605 29780
7538	0	0	Ki67+	 11609 29590
7539	0	0	Ki67+	 11614 29638
7540	0	0	Ki67+	 11618 29736
7541	0	0	Ki67+	 11620 29625
7542	0	0	Ki67+	 11620 29795
7543	0	0	Ki67+	 11624 29852
7544	0	0	Ki67+	 11626 29675
7545	0	0	Ki67+	 11630 29743
7546	0	0	Ki67+	 11636 29813
7547	0	0	Ki67+	 11638 29484
7548	0	0	Ki67+	 11639 29506
7549	0	0	Ki67+	 11646 29676
7550	0	0	Ki67+	 11677 29750
7551	0	0	Ki67+	 11793 29726
7552	0	0	Ki67+	 11795 29408
7553	0	0	Ki67+	 11811 30033
7554	0	0	Ki67+	 11913 29795
7555	0	0	Ki67+	 11945 30091
7556	0	0	Ki67+	 11951 29667
7557	0	0	Ki67+	 11157 30171
7558	0	0	Ki67+	 11164 30184
7559	0	0	Ki67+	 11172 30172
7560	0	0	Ki67+	 11184 30196
7561	0	0	Ki67+	 11201 30151
7562	0	0	Ki67+	 11205 30110
7563	0	0	Ki67+	 11208 30184
7564	0	0	Ki67+	 11233 30128
7565	0	0	Ki67+	 11239 30167
7566	0	0	Ki67+	 11240 30197
7567	0	0	Ki67+	 11264 30193
7568	0	0	Ki67+	 11264 30843
7569	0	0	Ki67+	 11306 30098
7570	0	0	Ki67+	 11331 30297
7571	0	0	Ki67+	 11368 30127
7572	0	0	Ki67+	 11405 30339
7573	0	0	Ki67+	 11461 30383
7574	0	0	Ki67+	 11463 30484
7575	0	0	Ki67+	 11478 30476
7576	0	0	Ki67+	 11514 30484
7577	0	0	Ki67+	 11532 30889
7578	0	0	Ki67+	 11538 30450
7579	0	0	Ki67+	 11547 30433
7580	0	0	Ki67+	 11548 30481
7581	0	0	Ki67+	 11562 30280
7582	0	0	Ki67+	 11569 30272
7583	0	0	Ki67+	 11586 30455
7584	0	0	Ki67+	 11605 30240
7585	0	0	Ki67+	 11625 30461
7586	0	0	Ki67+	 11662 30464
7587	0	0	Ki67+	 11713 30569
7588	0	0	Ki67+	 11735 30766
7589	0	0	Ki67+	 11814 30464
7590	0	0	Ki67+	 11843 30552
7591	0	0	Ki67+	 11854 30480
7592	0	0	Ki67+	 11880 30139
7593	0	0	Ki67+	 11886 30167
7594	0	0	Ki67+	 11901 30178
7595	0	0	Ki67+	 11160 31633
7596	0	0	Ki67+	 11194 31445
7597	0	0	Ki67+	 11237 31473
7598	0	0	Ki67+	 11244 31610
7599	0	0	Ki67+	 11244 31668
7600	0	0	Ki67+	 11284 31501
7601	0	0	Ki67+	 11297 31605
7602	0	0	Ki67+	 11320 31565
7603	0	0	Ki67+	 11333 31608
7604	0	0	Ki67+	 11365 31667
7605	0	0	Ki67+	 11463 31360
7606	0	0	Ki67+	 11857 31502
7607	0	0	Ki67+	 11861 31622
7608	0	0	Ki67+	 11877 31674
7609	0	0	Ki67+	 11897 31386
7610	0	0	Ki67+	 11898 31402
7611	0	0	Ki67+	 11900 31023
7612	0	0	Ki67+	 11908 30982
7613	0	0	Ki67+	 11910 31033
7614	0	0	Ki67+	 11923 31493
7615	0	0	Ki67+	 11934 30964
7616	0	0	Ki67+	 11936 31066
7617	0	0	Ki67+	 11936 31097
7618	0	0	Ki67+	 11940 31024
7619	0	0	Ki67+	 11942 30987
7620	0	0	Ki67+	 11946 31418
7621	0	0	Ki67+	 11949 31049
7622	0	0	Ki67+	 11951 31205
7623	0	0	Ki67+	 11164 31731
7624	0	0	Ki67+	 11177 31889
7625	0	0	Ki67+	 11183 31869
7626	0	0	Ki67+	 11200 31899
7627	0	0	Ki67+	 11203 31873
7628	0	0	Ki67+	 11225 31868
7629	0	0	Ki67+	 11226 31923
7630	0	0	Ki67+	 11234 31999
7631	0	0	Ki67+	 11242 31870
7632	0	0	Ki67+	 11248 31933
7633	0	0	Ki67+	 11260 31937
7634	0	0	Ki67+	 11273 31865
7635	0	0	Ki67+	 11273 31967
7636	0	0	Ki67+	 11283 31890
7637	0	0	Ki67+	 11286 31858
7638	0	0	Ki67+	 11301 31965
7639	0	0	Ki67+	 11336 31793
7640	0	0	Ki67+	 11355 31734
7641	0	0	Ki67+	 11362 31813
7642	0	0	Ki67+	 11380 31836
7643	0	0	Ki67+	 11388 31893
7644	0	0	Ki67+	 11401 31755
7645	0	0	Ki67+	 11439 31890
7646	0	0	Ki67+	 11530 31916
7647	0	0	Ki67+	 11577 31760
7648	0	0	Ki67+	 11597 31933
7649	0	0	Ki67+	 11622 31805
7650	0	0	Ki67+	 11640 32438
7651	0	0	Ki67+	 11655 31815
7652	0	0	Ki67+	 11831 31792
7653	0	0	Ki67+	 11855 31782
7654	0	0	Ki67+	 11858 32362
7655	0	0	Ki67+	 11875 32326
7656	0	0	Ki67+	 11884 32284
7657	0	0	Ki67+	 11889 31717
7658	0	0	Ki67+	 11900 32273
7659	0	0	Ki67+	 11908 32323
7660	0	0	Ki67+	 11917 31708
7661	0	0	Ki67+	 11928 32305
7662	0	0	Ki67+	 11936 32461
7663	0	0	Ki67+	 11223 33208
7664	0	0	Ki67+	 11277 33182
7665	0	0	Ki67+	 11310 33152
7666	0	0	Ki67+	 11359 32935
7667	0	0	Ki67+	 11405 33205
7668	0	0	Ki67+	 11429 33007
7669	0	0	Ki67+	 11464 32708
7670	0	0	Ki67+	 11487 33013
7671	0	0	Ki67+	 11605 32598
7672	0	0	Ki67+	 11643 33156
7673	0	0	Ki67+	 11683 32557
7674	0	0	Ki67+	 11685 32798
7675	0	0	Ki67+	 11694 32781
7676	0	0	Ki67+	 11706 32810
7677	0	0	Ki67+	 11708 32868
7678	0	0	Ki67+	 11724 32801
7679	0	0	Ki67+	 11797 32962
7680	0	0	Ki67+	 11806 32687
7681	0	0	Ki67+	 11872 32738
7682	0	0	Ki67+	 11896 32516
7683	0	0	Ki67+	 11896 32660
7684	0	0	Ki67+	 11896 32683
7685	0	0	Ki67+	 11291 33825
7686	0	0	Ki67+	 11304 34075
7687	0	0	Ki67+	 11306 33889
7688	0	0	Ki67+	 11313 33812
7689	0	0	Ki67+	 11330 33881
7690	0	0	Ki67+	 11331 33818
7691	0	0	Ki67+	 11397 33896
7692	0	0	Ki67+	 11412 33345
7693	0	0	Ki67+	 11414 33956
7694	0	0	Ki67+	 11429 33652
7695	0	0	Ki67+	 11442 33624
7696	0	0	Ki67+	 11446 33670
7697	0	0	Ki67+	 11467 33748
7698	0	0	Ki67+	 11475 33643
7699	0	0	Ki67+	 11483 33593
7700	0	0	Ki67+	 11501 33620
7701	0	0	Ki67+	 11503 33591
7702	0	0	Ki67+	 11515 33956
7703	0	0	Ki67+	 11519 33628
7704	0	0	Ki67+	 11523 33612
7705	0	0	Ki67+	 11540 33413
7706	0	0	Ki67+	 11566 33581
7707	0	0	Ki67+	 11608 34070
7708	0	0	Ki67+	 11157 34263
7709	0	0	Ki67+	 11180 34451
7710	0	0	Ki67+	 11182 34351
7711	0	0	Ki67+	 11211 34343
7712	0	0	Ki67+	 11214 34431
7713	0	0	Ki67+	 11218 34371
7714	0	0	Ki67+	 11222 34450
7715	0	0	Ki67+	 11227 34342
7716	0	0	Ki67+	 11235 34862
7717	0	0	Ki67+	 11236 34893
7718	0	0	Ki67+	 11239 34390
7719	0	0	Ki67+	 11249 34481
7720	0	0	Ki67+	 11251 34870
7721	0	0	Ki67+	 11255 34407
7722	0	0	Ki67+	 11264 34890
7723	0	0	Ki67+	 11266 34333
7724	0	0	Ki67+	 11273 34432
7725	0	0	Ki67+	 11282 34331
7726	0	0	Ki67+	 11296 34400
7727	0	0	Ki67+	 11309 34593
7728	0	0	Ki67+	 11312 34334
7729	0	0	Ki67+	 11337 34416
7730	0	0	Ki67+	 11359 34603
7731	0	0	Ki67+	 11369 34464
7732	0	0	Ki67+	 11370 34586
7733	0	0	Ki67+	 11373 34416
7734	0	0	Ki67+	 11373 34491
7735	0	0	Ki67+	 11398 34461
7736	0	0	Ki67+	 11406 34439
7737	0	0	Ki67+	 11410 34306
7738	0	0	Ki67+	 11434 34890
7739	0	0	Ki67+	 11441 34542
7740	0	0	Ki67+	 11450 34614
7741	0	0	Ki67+	 11460 34568
7742	0	0	Ki67+	 11466 34532
7743	0	0	Ki67+	 11479 34588
7744	0	0	Ki67+	 11489 34571
7745	0	0	Ki67+	 11493 34550
7746	0	0	Ki67+	 11510 34611
7747	0	0	Ki67+	 11516 34555
7748	0	0	Ki67+	 11516 34588
7749	0	0	Ki67+	 11521 34875
7750	0	0	Ki67+	 11522 34520
7751	0	0	Ki67+	 11535 34540
7752	0	0	Ki67+	 11542 34588
7753	0	0	Ki67+	 11546 34511
7754	0	0	Ki67+	 11559 34510
7755	0	0	Ki67+	 11560 34592
7756	0	0	Ki67+	 11561 34548
7757	0	0	Ki67+	 11580 34562
7758	0	0	Ki67+	 11580 34875
7759	0	0	Ki67+	 11585 34506
7760	0	0	Ki67+	 11587 34578
7761	0	0	Ki67+	 11599 34583
7762	0	0	Ki67+	 11599 34884
7763	0	0	Ki67+	 11603 34513
7764	0	0	Ki67+	 11614 34609
7765	0	0	Ki67+	 11615 34879
7766	0	0	Ki67+	 11618 34550
7767	0	0	Ki67+	 11631 34528
7768	0	0	Ki67+	 11637 34513
7769	0	0	Ki67+	 11646 34551
7770	0	0	Ki67+	 11652 34587
7771	0	0	Ki67+	 11656 34518
7772	0	0	Ki67+	 11666 34606
7773	0	0	Ki67+	 11677 34567
7774	0	0	Ki67+	 11682 34643
7775	0	0	Ki67+	 11697 34589
7776	0	0	Ki67+	 11714 34626
7777	0	0	Ki67+	 11717 34595
7778	0	0	Ki67+	 11718 34548
7779	0	0	Ki67+	 11721 34651
7780	0	0	Ki67+	 11735 34538
7781	0	0	Ki67+	 11735 34553
7782	0	0	Ki67+	 11746 34610
7783	0	0	Ki67+	 11748 34579
7784	0	0	Ki67+	 11748 34651
7785	0	0	Ki67+	 11751 34631
7786	0	0	Ki67+	 11771 34626
7787	0	0	Ki67+	 11780 34607
7788	0	0	Ki67+	 11788 34627
7789	0	0	Ki67+	 11791 34550
7790	0	0	Ki67+	 11796 34612
7791	0	0	Ki67+	 11805 34601
7792	0	0	Ki67+	 11808 34563
7793	0	0	Ki67+	 11811 34616
7794	0	0	Ki67+	 11816 34654
7795	0	0	Ki67+	 11837 34636
7796	0	0	Ki67+	 11838 34607
7797	0	0	Ki67+	 11845 34561
7798	0	0	Ki67+	 11850 34694
7799	0	0	Ki67+	 11852 34598
7800	0	0	Ki67+	 11857 34677
7801	0	0	Ki67+	 11870 34560
7802	0	0	Ki67+	 11870 34657
7803	0	0	Ki67+	 11877 34690
7804	0	0	Ki67+	 11880 34720
7805	0	0	Ki67+	 11886 34709
7806	0	0	Ki67+	 11888 34638
7807	0	0	Ki67+	 11896 34691
7808	0	0	Ki67+	 11902 34707
7809	0	0	Ki67+	 11907 34603
7810	0	0	Ki67+	 11908 34656
7811	0	0	Ki67+	 11924 34715
7812	0	0	Ki67+	 11927 34676
7813	0	0	Ki67+	 11937 34569
7814	0	0	Ki67+	 11937 34653
7815	0	0	Ki67+	 11938 34625
7816	0	0	Ki67+	 11939 34706
7817	0	0	Ki67+	 11940 34602
7818	0	0	Ki67+	 11940 34689
7819	0	0	Ki67+	 11945 34561
7820	0	0	Ki67+	 11949 34737
7821	0	0	Ki67+	 11154 35528
7822	0	0	Ki67+	 11155 35497
7823	0	0	Ki67+	 11163 35428
7824	0	0	Ki67+	 11166 35609
7825	0	0	Ki67+	 11173 35403
7826	0	0	Ki67+	 11177 35582
7827	0	0	Ki67+	 11184 35051
7828	0	0	Ki67+	 11185 35613
7829	0	0	Ki67+	 11185 35635
7830	0	0	Ki67+	 11186 35200
7831	0	0	Ki67+	 11189 35515
7832	0	0	Ki67+	 11191 35449
7833	0	0	Ki67+	 11198 35481
7834	0	0	Ki67+	 11200 35225
7835	0	0	Ki67+	 11208 35487
7836	0	0	Ki67+	 11209 35426
7837	0	0	Ki67+	 11210 35458
7838	0	0	Ki67+	 11211 35576
7839	0	0	Ki67+	 11213 35117
7840	0	0	Ki67+	 11216 35664
7841	0	0	Ki67+	 11220 35498
7842	0	0	Ki67+	 11221 35676
7843	0	0	Ki67+	 11227 35628
7844	0	0	Ki67+	 11228 35417
7845	0	0	Ki67+	 11231 35586
7846	0	0	Ki67+	 11233 35515
7847	0	0	Ki67+	 11235 35531
7848	0	0	Ki67+	 11235 35559
7849	0	0	Ki67+	 11236 35083
7850	0	0	Ki67+	 11236 35184
7851	0	0	Ki67+	 11236 35480
7852	0	0	Ki67+	 11237 35261
7853	0	0	Ki67+	 11240 35656
7854	0	0	Ki67+	 11241 35464
7855	0	0	Ki67+	 11244 35404
7856	0	0	Ki67+	 11258 35205
7857	0	0	Ki67+	 11270 35514
7858	0	0	Ki67+	 11284 35217
7859	0	0	Ki67+	 11290 35090
7860	0	0	Ki67+	 11296 35689
7861	0	0	Ki67+	 11310 35146
7862	0	0	Ki67+	 11332 35239
7863	0	0	Ki67+	 11335 35603
7864	0	0	Ki67+	 11339 35691
7865	0	0	Ki67+	 11340 34972
7866	0	0	Ki67+	 11359 35613
7867	0	0	Ki67+	 11383 35632
7868	0	0	Ki67+	 11384 35647
7869	0	0	Ki67+	 11389 35383
7870	0	0	Ki67+	 11391 35448
7871	0	0	Ki67+	 11404 35255
7872	0	0	Ki67+	 11410 34940
7873	0	0	Ki67+	 11411 34928
7874	0	0	Ki67+	 11419 35216
7875	0	0	Ki67+	 11425 35518
7876	0	0	Ki67+	 11431 34961
7877	0	0	Ki67+	 11433 35219
7878	0	0	Ki67+	 11442 35206
7879	0	0	Ki67+	 11447 35473
7880	0	0	Ki67+	 11451 35082
7881	0	0	Ki67+	 11452 34902
7882	0	0	Ki67+	 11452 35389
7883	0	0	Ki67+	 11455 35065
7884	0	0	Ki67+	 11455 35352
7885	0	0	Ki67+	 11456 35408
7886	0	0	Ki67+	 11460 35660
7887	0	0	Ki67+	 11461 35219
7888	0	0	Ki67+	 11467 34955
7889	0	0	Ki67+	 11467 35062
7890	0	0	Ki67+	 11474 35152
7891	0	0	Ki67+	 11475 35476
7892	0	0	Ki67+	 11475 35684
7893	0	0	Ki67+	 11480 34989
7894	0	0	Ki67+	 11481 35544
7895	0	0	Ki67+	 11492 34953
7896	0	0	Ki67+	 11497 35154
7897	0	0	Ki67+	 11498 35441
7898	0	0	Ki67+	 11499 35352
7899	0	0	Ki67+	 11505 34906
7900	0	0	Ki67+	 11509 35009
7901	0	0	Ki67+	 11513 35525
7902	0	0	Ki67+	 11520 35664
7903	0	0	Ki67+	 11524 35407
7904	0	0	Ki67+	 11527 34974
7905	0	0	Ki67+	 11528 35620
7906	0	0	Ki67+	 11529 35334
7907	0	0	Ki67+	 11531 35430
7908	0	0	Ki67+	 11533 35351
7909	0	0	Ki67+	 11539 35420
7910	0	0	Ki67+	 11545 35386
7911	0	0	Ki67+	 11552 35587
7912	0	0	Ki67+	 11553 34967
7913	0	0	Ki67+	 11553 35453
7914	0	0	Ki67+	 11555 35432
7915	0	0	Ki67+	 11557 35001
7916	0	0	Ki67+	 11558 35676
7917	0	0	Ki67+	 11565 34965
7918	0	0	Ki67+	 11566 35222
7919	0	0	Ki67+	 11568 35584
7920	0	0	Ki67+	 11572 34952
7921	0	0	Ki67+	 11577 35336
7922	0	0	Ki67+	 11579 34996
7923	0	0	Ki67+	 11580 35592
7924	0	0	Ki67+	 11581 35205
7925	0	0	Ki67+	 11583 35487
7926	0	0	Ki67+	 11585 35429
7927	0	0	Ki67+	 11587 35465
7928	0	0	Ki67+	 11590 34959
7929	0	0	Ki67+	 11590 35519
7930	0	0	Ki67+	 11594 34978
7931	0	0	Ki67+	 11595 35595
7932	0	0	Ki67+	 11596 35423
7933	0	0	Ki67+	 11605 35091
7934	0	0	Ki67+	 11610 35347
7935	0	0	Ki67+	 11614 34920
7936	0	0	Ki67+	 11614 35486
7937	0	0	Ki67+	 11616 35628
7938	0	0	Ki67+	 11620 35561
7939	0	0	Ki67+	 11628 35619
7940	0	0	Ki67+	 11629 34966
7941	0	0	Ki67+	 11637 34990
7942	0	0	Ki67+	 11638 35095
7943	0	0	Ki67+	 11638 35636
7944	0	0	Ki67+	 11642 35050
7945	0	0	Ki67+	 11647 35118
7946	0	0	Ki67+	 11648 35451
7947	0	0	Ki67+	 11660 35611
7948	0	0	Ki67+	 11661 35594
7949	0	0	Ki67+	 11662 35429
7950	0	0	Ki67+	 11664 35567
7951	0	0	Ki67+	 11665 35389
7952	0	0	Ki67+	 11675 35453
7953	0	0	Ki67+	 11676 35517
7954	0	0	Ki67+	 11695 35480
7955	0	0	Ki67+	 11697 35518
7956	0	0	Ki67+	 11698 35497
7957	0	0	Ki67+	 11710 35412
7958	0	0	Ki67+	 11715 35132
7959	0	0	Ki67+	 11717 35558
7960	0	0	Ki67+	 11741 35517
7961	0	0	Ki67+	 11745 35486
7962	0	0	Ki67+	 11752 34943
7963	0	0	Ki67+	 11752 35012
7964	0	0	Ki67+	 11753 35573
7965	0	0	Ki67+	 11756 35068
7966	0	0	Ki67+	 11757 35493
7967	0	0	Ki67+	 11758 35590
7968	0	0	Ki67+	 11765 35686
7969	0	0	Ki67+	 11767 34970
7970	0	0	Ki67+	 11770 35043
7971	0	0	Ki67+	 11770 35515
7972	0	0	Ki67+	 11772 35586
7973	0	0	Ki67+	 11776 35658
7974	0	0	Ki67+	 11778 35527
7975	0	0	Ki67+	 11779 35072
7976	0	0	Ki67+	 11784 35027
7977	0	0	Ki67+	 11784 35133
7978	0	0	Ki67+	 11786 35005
7979	0	0	Ki67+	 11796 35044
7980	0	0	Ki67+	 11797 35166
7981	0	0	Ki67+	 11798 35611
7982	0	0	Ki67+	 11805 35157
7983	0	0	Ki67+	 11814 35024
7984	0	0	Ki67+	 11818 35191
7985	0	0	Ki67+	 11820 34987
7986	0	0	Ki67+	 11820 35100
7987	0	0	Ki67+	 11829 35161
7988	0	0	Ki67+	 11830 35023
7989	0	0	Ki67+	 11838 35059
7990	0	0	Ki67+	 11846 35035
7991	0	0	Ki67+	 11847 35611
7992	0	0	Ki67+	 11849 35595
7993	0	0	Ki67+	 11857 35183
7994	0	0	Ki67+	 11865 35486
7995	0	0	Ki67+	 11879 35657
7996	0	0	Ki67+	 11881 35408
7997	0	0	Ki67+	 11886 35205
7998	0	0	Ki67+	 11893 35155
7999	0	0	Ki67+	 11897 35564
8000	0	0	Ki67+	 11898 35040
8001	0	0	Ki67+	 11898 35635
8002	0	0	Ki67+	 11899 35247
8003	0	0	Ki67+	 11902 35462
8004	0	0	Ki67+	 11905 35182
8005	0	0	Ki67+	 11906 35548
8006	0	0	Ki67+	 11910 35253
8007	0	0	Ki67+	 11917 35398
8008	0	0	Ki67+	 11918 35372
8009	0	0	Ki67+	 11920 35184
8010	0	0	Ki67+	 11921 35047
8011	0	0	Ki67+	 11923 34998
8012	0	0	Ki67+	 11923 35112
8013	0	0	Ki67+	 11925 35281
8014	0	0	Ki67+	 11931 35019
8015	0	0	Ki67+	 11933 35038
8016	0	0	Ki67+	 11940 35169
8017	0	0	Ki67+	 11945 35202
8018	0	0	Ki67+	 11946 35339
8019	0	0	Ki67+	 11951 35681
8020	0	0	Ki67+	 11156 36162
8021	0	0	Ki67+	 11156 36304
8022	0	0	Ki67+	 11156 36376
8023	0	0	Ki67+	 11158 36229
8024	0	0	Ki67+	 11164 36191
8025	0	0	Ki67+	 11166 36260
8026	0	0	Ki67+	 11170 36348
8027	0	0	Ki67+	 11177 35800
8028	0	0	Ki67+	 11181 36281
8029	0	0	Ki67+	 11183 36327
8030	0	0	Ki67+	 11190 36437
8031	0	0	Ki67+	 11195 36423
8032	0	0	Ki67+	 11201 36476
8033	0	0	Ki67+	 11205 36072
8034	0	0	Ki67+	 11207 36435
8035	0	0	Ki67+	 11209 36339
8036	0	0	Ki67+	 11212 36279
8037	0	0	Ki67+	 11213 36404
8038	0	0	Ki67+	 11219 36473
8039	0	0	Ki67+	 11223 36367
8040	0	0	Ki67+	 11223 36437
8041	0	0	Ki67+	 11227 36305
8042	0	0	Ki67+	 11230 36395
8043	0	0	Ki67+	 11238 36334
8044	0	0	Ki67+	 11242 36263
8045	0	0	Ki67+	 11253 35848
8046	0	0	Ki67+	 11258 36447
8047	0	0	Ki67+	 11259 36323
8048	0	0	Ki67+	 11261 36402
8049	0	0	Ki67+	 11263 36284
8050	0	0	Ki67+	 11266 36376
8051	0	0	Ki67+	 11268 36271
8052	0	0	Ki67+	 11269 36411
8053	0	0	Ki67+	 11274 36311
8054	0	0	Ki67+	 11274 36483
8055	0	0	Ki67+	 11276 36352
8056	0	0	Ki67+	 11277 36435
8057	0	0	Ki67+	 11280 36492
8058	0	0	Ki67+	 11284 36393
8059	0	0	Ki67+	 11286 36331
8060	0	0	Ki67+	 11287 36366
8061	0	0	Ki67+	 11291 36286
8062	0	0	Ki67+	 11298 36298
8063	0	0	Ki67+	 11303 36433
8064	0	0	Ki67+	 11305 36332
8065	0	0	Ki67+	 11307 36491
8066	0	0	Ki67+	 11310 35727
8067	0	0	Ki67+	 11311 36467
8068	0	0	Ki67+	 11313 36391
8069	0	0	Ki67+	 11319 36325
8070	0	0	Ki67+	 11321 36359
8071	0	0	Ki67+	 11328 36419
8072	0	0	Ki67+	 11329 36395
8073	0	0	Ki67+	 11331 36377
8074	0	0	Ki67+	 11338 35707
8075	0	0	Ki67+	 11344 36487
8076	0	0	Ki67+	 11347 36364
8077	0	0	Ki67+	 11363 35734
8078	0	0	Ki67+	 11365 35710
8079	0	0	Ki67+	 11365 36399
8080	0	0	Ki67+	 11366 36460
8081	0	0	Ki67+	 11375 36421
8082	0	0	Ki67+	 11377 35713
8083	0	0	Ki67+	 11378 36483
8084	0	0	Ki67+	 11380 35734
8085	0	0	Ki67+	 11384 35748
8086	0	0	Ki67+	 11384 35906
8087	0	0	Ki67+	 11390 36438
8088	0	0	Ki67+	 11396 35732
8089	0	0	Ki67+	 11399 36452
8090	0	0	Ki67+	 11400 36494
8091	0	0	Ki67+	 11420 36481
8092	0	0	Ki67+	 11433 35766
8093	0	0	Ki67+	 11439 35777
8094	0	0	Ki67+	 11552 36004
8095	0	0	Ki67+	 11554 35913
8096	0	0	Ki67+	 11560 35704
8097	0	0	Ki67+	 11576 35940
8098	0	0	Ki67+	 11581 35969
8099	0	0	Ki67+	 11590 35991
8100	0	0	Ki67+	 11639 35761
8101	0	0	Ki67+	 11677 36206
8102	0	0	Ki67+	 11680 35725
8103	0	0	Ki67+	 11706 36213
8104	0	0	Ki67+	 11755 35726
8105	0	0	Ki67+	 11755 35796
8106	0	0	Ki67+	 11783 35921
8107	0	0	Ki67+	 11790 35907
8108	0	0	Ki67+	 11793 35751
8109	0	0	Ki67+	 11793 35988
8110	0	0	Ki67+	 11797 35776
8111	0	0	Ki67+	 11805 35751
8112	0	0	Ki67+	 11810 35973
8113	0	0	Ki67+	 11812 35921
8114	0	0	Ki67+	 11813 36040
8115	0	0	Ki67+	 11816 35886
8116	0	0	Ki67+	 11828 35742
8117	0	0	Ki67+	 11830 35766
8118	0	0	Ki67+	 11837 35935
8119	0	0	Ki67+	 11839 35837
8120	0	0	Ki67+	 11847 36039
8121	0	0	Ki67+	 11849 35803
8122	0	0	Ki67+	 11850 35762
8123	0	0	Ki67+	 11852 35968
8124	0	0	Ki67+	 11861 35829
8125	0	0	Ki67+	 11861 36026
8126	0	0	Ki67+	 11863 35952
8127	0	0	Ki67+	 11874 35800
8128	0	0	Ki67+	 11874 35825
8129	0	0	Ki67+	 11879 35993
8130	0	0	Ki67+	 11896 35759
8131	0	0	Ki67+	 11897 36019
8132	0	0	Ki67+	 11899 35851
8133	0	0	Ki67+	 11903 36122
8134	0	0	Ki67+	 11905 36035
8135	0	0	Ki67+	 11909 35769
8136	0	0	Ki67+	 11913 36099
8137	0	0	Ki67+	 11915 35833
8138	0	0	Ki67+	 11917 35979
8139	0	0	Ki67+	 11920 35810
8140	0	0	Ki67+	 11921 35715
8141	0	0	Ki67+	 11927 36056
8142	0	0	Ki67+	 11929 35758
8143	0	0	Ki67+	 11930 35800
8144	0	0	Ki67+	 11938 35736
8145	0	0	Ki67+	 11941 36103
8146	0	0	Ki67+	 11948 35839
8147	0	0	Ki67+	 11950 36022
8148	0	0	Ki67+	 11158 36613
8149	0	0	Ki67+	 11158 36870
8150	0	0	Ki67+	 11161 36810
8151	0	0	Ki67+	 11169 37023
8152	0	0	Ki67+	 11169 37080
8153	0	0	Ki67+	 11170 36913
8154	0	0	Ki67+	 11172 36706
8155	0	0	Ki67+	 11173 36567
8156	0	0	Ki67+	 11173 36749
8157	0	0	Ki67+	 11176 36833
8158	0	0	Ki67+	 11178 36599
8159	0	0	Ki67+	 11179 37167
8160	0	0	Ki67+	 11185 36525
8161	0	0	Ki67+	 11185 36879
8162	0	0	Ki67+	 11190 37049
8163	0	0	Ki67+	 11190 37086
8164	0	0	Ki67+	 11194 36837
8165	0	0	Ki67+	 11195 36679
8166	0	0	Ki67+	 11195 36765
8167	0	0	Ki67+	 11196 36608
8168	0	0	Ki67+	 11196 37238
8169	0	0	Ki67+	 11198 36907
8170	0	0	Ki67+	 11200 36973
8171	0	0	Ki67+	 11201 36780
8172	0	0	Ki67+	 11201 37203
8173	0	0	Ki67+	 11203 37150
8174	0	0	Ki67+	 11204 36702
8175	0	0	Ki67+	 11205 37063
8176	0	0	Ki67+	 11206 36513
8177	0	0	Ki67+	 11207 37139
8178	0	0	Ki67+	 11208 36538
8179	0	0	Ki67+	 11211 37191
8180	0	0	Ki67+	 11215 36951
8181	0	0	Ki67+	 11218 36557
8182	0	0	Ki67+	 11220 36576
8183	0	0	Ki67+	 11222 37087
8184	0	0	Ki67+	 11225 37278
8185	0	0	Ki67+	 11226 36907
8186	0	0	Ki67+	 11226 36947
8187	0	0	Ki67+	 11228 36529
8188	0	0	Ki67+	 11229 37052
8189	0	0	Ki67+	 11230 36759
8190	0	0	Ki67+	 11231 36643
8191	0	0	Ki67+	 11231 36728
8192	0	0	Ki67+	 11233 36603
8193	0	0	Ki67+	 11233 37243
8194	0	0	Ki67+	 11238 36670
8195	0	0	Ki67+	 11243 36778
8196	0	0	Ki67+	 11244 37228
8197	0	0	Ki67+	 11246 37084
8198	0	0	Ki67+	 11250 36740
8199	0	0	Ki67+	 11251 36842
8200	0	0	Ki67+	 11252 36570
8201	0	0	Ki67+	 11256 36517
8202	0	0	Ki67+	 11256 36937
8203	0	0	Ki67+	 11263 36992
8204	0	0	Ki67+	 11271 36541
8205	0	0	Ki67+	 11271 36594
8206	0	0	Ki67+	 11272 36926
8207	0	0	Ki67+	 11275 37096
8208	0	0	Ki67+	 11277 36667
8209	0	0	Ki67+	 11278 36637
8210	0	0	Ki67+	 11283 36750
8211	0	0	Ki67+	 11285 36512
8212	0	0	Ki67+	 11285 36910
8213	0	0	Ki67+	 11286 36699
8214	0	0	Ki67+	 11287 36831
8215	0	0	Ki67+	 11289 36655
8216	0	0	Ki67+	 11289 36781
8217	0	0	Ki67+	 11293 36936
8218	0	0	Ki67+	 11295 36754
8219	0	0	Ki67+	 11304 36988
8220	0	0	Ki67+	 11305 37006
8221	0	0	Ki67+	 11306 36783
8222	0	0	Ki67+	 11307 36841
8223	0	0	Ki67+	 11309 36747
8224	0	0	Ki67+	 11315 36809
8225	0	0	Ki67+	 11322 37125
8226	0	0	Ki67+	 11323 36550
8227	0	0	Ki67+	 11324 37029
8228	0	0	Ki67+	 11325 36920
8229	0	0	Ki67+	 11326 36640
8230	0	0	Ki67+	 11326 36704
8231	0	0	Ki67+	 11327 37142
8232	0	0	Ki67+	 11329 36968
8233	0	0	Ki67+	 11330 36872
8234	0	0	Ki67+	 11331 36938
8235	0	0	Ki67+	 11333 36618
8236	0	0	Ki67+	 11333 36905
8237	0	0	Ki67+	 11334 36854
8238	0	0	Ki67+	 11339 36789
8239	0	0	Ki67+	 11339 37156
8240	0	0	Ki67+	 11339 37243
8241	0	0	Ki67+	 11340 36670
8242	0	0	Ki67+	 11343 36682
8243	0	0	Ki67+	 11344 37176
8244	0	0	Ki67+	 11346 37275
8245	0	0	Ki67+	 11347 36797
8246	0	0	Ki67+	 11348 36563
8247	0	0	Ki67+	 11348 36618
8248	0	0	Ki67+	 11352 36864
8249	0	0	Ki67+	 11353 36840
8250	0	0	Ki67+	 11356 37122
8251	0	0	Ki67+	 11357 36695
8252	0	0	Ki67+	 11358 37049
8253	0	0	Ki67+	 11363 37278
8254	0	0	Ki67+	 11364 37013
8255	0	0	Ki67+	 11366 36728
8256	0	0	Ki67+	 11366 36995
8257	0	0	Ki67+	 11367 36849
8258	0	0	Ki67+	 11368 37290
8259	0	0	Ki67+	 11369 37134
8260	0	0	Ki67+	 11371 36808
8261	0	0	Ki67+	 11374 36614
8262	0	0	Ki67+	 11374 36889
8263	0	0	Ki67+	 11377 37256
8264	0	0	Ki67+	 11378 37064
8265	0	0	Ki67+	 11381 36649
8266	0	0	Ki67+	 11384 36689
8267	0	0	Ki67+	 11384 36839
8268	0	0	Ki67+	 11387 36950
8269	0	0	Ki67+	 11387 37011
8270	0	0	Ki67+	 11394 36535
8271	0	0	Ki67+	 11395 36716
8272	0	0	Ki67+	 11397 36621
8273	0	0	Ki67+	 11397 36809
8274	0	0	Ki67+	 11399 36546
8275	0	0	Ki67+	 11399 36844
8276	0	0	Ki67+	 11399 37268
8277	0	0	Ki67+	 11401 36961
8278	0	0	Ki67+	 11402 36656
8279	0	0	Ki67+	 11406 36604
8280	0	0	Ki67+	 11406 36754
8281	0	0	Ki67+	 11408 36539
8282	0	0	Ki67+	 11410 36855
8283	0	0	Ki67+	 11411 36619
8284	0	0	Ki67+	 11417 37036
8285	0	0	Ki67+	 11421 36669
8286	0	0	Ki67+	 11422 37057
8287	0	0	Ki67+	 11424 36804
8288	0	0	Ki67+	 11425 36834
8289	0	0	Ki67+	 11430 37148
8290	0	0	Ki67+	 11431 36733
8291	0	0	Ki67+	 11431 36777
8292	0	0	Ki67+	 11435 37009
8293	0	0	Ki67+	 11436 36596
8294	0	0	Ki67+	 11440 37246
8295	0	0	Ki67+	 11443 36967
8296	0	0	Ki67+	 11444 36646
8297	0	0	Ki67+	 11445 36497
8298	0	0	Ki67+	 11446 36509
8299	0	0	Ki67+	 11449 36930
8300	0	0	Ki67+	 11450 37114
8301	0	0	Ki67+	 11451 36989
8302	0	0	Ki67+	 11452 36691
8303	0	0	Ki67+	 11453 36790
8304	0	0	Ki67+	 11454 36658
8305	0	0	Ki67+	 11454 36743
8306	0	0	Ki67+	 11454 36893
8307	0	0	Ki67+	 11455 36856
8308	0	0	Ki67+	 11458 36815
8309	0	0	Ki67+	 11458 37016
8310	0	0	Ki67+	 11461 36675
8311	0	0	Ki67+	 11464 37221
8312	0	0	Ki67+	 11468 36943
8313	0	0	Ki67+	 11468 37148
8314	0	0	Ki67+	 11469 37063
8315	0	0	Ki67+	 11473 37131
8316	0	0	Ki67+	 11475 36626
8317	0	0	Ki67+	 11479 36986
8318	0	0	Ki67+	 11482 36926
8319	0	0	Ki67+	 11487 36545
8320	0	0	Ki67+	 11488 36767
8321	0	0	Ki67+	 11489 37001
8322	0	0	Ki67+	 11489 37152
8323	0	0	Ki67+	 11492 36832
8324	0	0	Ki67+	 11493 36587
8325	0	0	Ki67+	 11493 36622
8326	0	0	Ki67+	 11494 37125
8327	0	0	Ki67+	 11497 36702
8328	0	0	Ki67+	 11498 37174
8329	0	0	Ki67+	 11502 36673
8330	0	0	Ki67+	 11503 36822
8331	0	0	Ki67+	 11504 36839
8332	0	0	Ki67+	 11505 36652
8333	0	0	Ki67+	 11510 36945
8334	0	0	Ki67+	 11510 37237
8335	0	0	Ki67+	 11512 36644
8336	0	0	Ki67+	 11513 37284
8337	0	0	Ki67+	 11516 37265
8338	0	0	Ki67+	 11517 36574
8339	0	0	Ki67+	 11519 37093
8340	0	0	Ki67+	 11520 36916
8341	0	0	Ki67+	 11523 36864
8342	0	0	Ki67+	 11523 36995
8343	0	0	Ki67+	 11524 37177
8344	0	0	Ki67+	 11526 36630
8345	0	0	Ki67+	 11528 36965
8346	0	0	Ki67+	 11533 36686
8347	0	0	Ki67+	 11535 37044
8348	0	0	Ki67+	 11537 36613
8349	0	0	Ki67+	 11542 36776
8350	0	0	Ki67+	 11546 36684
8351	0	0	Ki67+	 11546 36739
8352	0	0	Ki67+	 11550 36713
8353	0	0	Ki67+	 11554 37150
8354	0	0	Ki67+	 11556 36969
8355	0	0	Ki67+	 11556 37068
8356	0	0	Ki67+	 11557 36649
8357	0	0	Ki67+	 11559 36793
8358	0	0	Ki67+	 11559 37024
8359	0	0	Ki67+	 11560 36901
8360	0	0	Ki67+	 11562 36830
8361	0	0	Ki67+	 11565 36613
8362	0	0	Ki67+	 11565 36628
8363	0	0	Ki67+	 11565 36755
8364	0	0	Ki67+	 11568 36716
8365	0	0	Ki67+	 11573 37230
8366	0	0	Ki67+	 11577 37093
8367	0	0	Ki67+	 11580 36688
8368	0	0	Ki67+	 11581 37105
8369	0	0	Ki67+	 11588 37163
8370	0	0	Ki67+	 11590 36847
8371	0	0	Ki67+	 11596 36730
8372	0	0	Ki67+	 11596 37263
8373	0	0	Ki67+	 11598 36687
8374	0	0	Ki67+	 11600 36823
8375	0	0	Ki67+	 11601 36977
8376	0	0	Ki67+	 11603 36806
8377	0	0	Ki67+	 11614 36868
8378	0	0	Ki67+	 11616 37202
8379	0	0	Ki67+	 11621 36834
8380	0	0	Ki67+	 11622 36708
8381	0	0	Ki67+	 11624 37015
8382	0	0	Ki67+	 11627 36745
8383	0	0	Ki67+	 11628 36775
8384	0	0	Ki67+	 11628 37061
8385	0	0	Ki67+	 11629 37079
8386	0	0	Ki67+	 11631 36626
8387	0	0	Ki67+	 11637 37130
8388	0	0	Ki67+	 11637 37269
8389	0	0	Ki67+	 11638 36612
8390	0	0	Ki67+	 11643 37008
8391	0	0	Ki67+	 11644 36938
8392	0	0	Ki67+	 11644 37167
8393	0	0	Ki67+	 11649 36882
8394	0	0	Ki67+	 11650 36801
8395	0	0	Ki67+	 11652 36819
8396	0	0	Ki67+	 11652 37044
8397	0	0	Ki67+	 11654 37109
8398	0	0	Ki67+	 11655 36718
8399	0	0	Ki67+	 11658 37163
8400	0	0	Ki67+	 11659 37139
8401	0	0	Ki67+	 11660 36749
8402	0	0	Ki67+	 11662 36920
8403	0	0	Ki67+	 11663 37199
8404	0	0	Ki67+	 11665 36847
8405	0	0	Ki67+	 11667 37089
8406	0	0	Ki67+	 11670 37281
8407	0	0	Ki67+	 11676 37260
8408	0	0	Ki67+	 11677 37068
8409	0	0	Ki67+	 11679 36624
8410	0	0	Ki67+	 11679 36863
8411	0	0	Ki67+	 11679 37151
8412	0	0	Ki67+	 11680 37033
8413	0	0	Ki67+	 11680 37208
8414	0	0	Ki67+	 11683 37127
8415	0	0	Ki67+	 11684 36910
8416	0	0	Ki67+	 11685 36733
8417	0	0	Ki67+	 11689 36884
8418	0	0	Ki67+	 11689 36949
8419	0	0	Ki67+	 11689 37158
8420	0	0	Ki67+	 11693 37104
8421	0	0	Ki67+	 11699 36645
8422	0	0	Ki67+	 11699 36746
8423	0	0	Ki67+	 11699 36858
8424	0	0	Ki67+	 11699 37237
8425	0	0	Ki67+	 11702 37275
8426	0	0	Ki67+	 11705 36693
8427	0	0	Ki67+	 11706 37102
8428	0	0	Ki67+	 11708 36911
8429	0	0	Ki67+	 11709 37145
8430	0	0	Ki67+	 11711 36651
8431	0	0	Ki67+	 11712 37023
8432	0	0	Ki67+	 11713 37180
8433	0	0	Ki67+	 11714 37070
8434	0	0	Ki67+	 11718 36771
8435	0	0	Ki67+	 11725 36676
8436	0	0	Ki67+	 11728 36722
8437	0	0	Ki67+	 11732 37283
8438	0	0	Ki67+	 11733 37136
8439	0	0	Ki67+	 11737 36937
8440	0	0	Ki67+	 11743 36870
8441	0	0	Ki67+	 11744 37175
8442	0	0	Ki67+	 11745 37216
8443	0	0	Ki67+	 11746 36850
8444	0	0	Ki67+	 11750 37164
8445	0	0	Ki67+	 11753 36996
8446	0	0	Ki67+	 11754 36828
8447	0	0	Ki67+	 11755 36964
8448	0	0	Ki67+	 11758 37233
8449	0	0	Ki67+	 11759 36919
8450	0	0	Ki67+	 11759 37284
8451	0	0	Ki67+	 11763 36891
8452	0	0	Ki67+	 11774 36960
8453	0	0	Ki67+	 11778 37029
8454	0	0	Ki67+	 11783 36847
8455	0	0	Ki67+	 11783 37220
8456	0	0	Ki67+	 11790 36879
8457	0	0	Ki67+	 11792 37283
8458	0	0	Ki67+	 11793 36978
8459	0	0	Ki67+	 11795 37117
8460	0	0	Ki67+	 11796 37102
8461	0	0	Ki67+	 11796 37195
8462	0	0	Ki67+	 11796 37234
8463	0	0	Ki67+	 11810 37220
8464	0	0	Ki67+	 11811 37108
8465	0	0	Ki67+	 11817 37209
8466	0	0	Ki67+	 11817 37272
8467	0	0	Ki67+	 11818 37241
8468	0	0	Ki67+	 11820 36992
8469	0	0	Ki67+	 11824 37035
8470	0	0	Ki67+	 11824 37162
8471	0	0	Ki67+	 11828 37017
8472	0	0	Ki67+	 11831 37217
8473	0	0	Ki67+	 11848 37272
8474	0	0	Ki67+	 11860 36804
8475	0	0	Ki67+	 11861 37085
8476	0	0	Ki67+	 11861 37257
8477	0	0	Ki67+	 11864 37293
8478	0	0	Ki67+	 11865 37226
8479	0	0	Ki67+	 11867 37123
8480	0	0	Ki67+	 11876 37186
8481	0	0	Ki67+	 11888 37220
8482	0	0	Ki67+	 11890 37203
8483	0	0	Ki67+	 11893 37252
8484	0	0	Ki67+	 11897 37291
8485	0	0	Ki67+	 11914 37287
8486	0	0	Ki67+	 11916 36675
8487	0	0	Ki67+	 11924 37277
8488	0	0	Ki67+	 11925 36647
8489	0	0	Ki67+	 11927 37233
8490	0	0	Ki67+	 11934 37091
8491	0	0	Ki67+	 11157 37319
8492	0	0	Ki67+	 11159 37789
8493	0	0	Ki67+	 11160 37517
8494	0	0	Ki67+	 11163 37690
8495	0	0	Ki67+	 11165 37382
8496	0	0	Ki67+	 11170 37935
8497	0	0	Ki67+	 11179 37307
8498	0	0	Ki67+	 11186 37481
8499	0	0	Ki67+	 11188 37592
8500	0	0	Ki67+	 11198 38020
8501	0	0	Ki67+	 11200 37361
8502	0	0	Ki67+	 11221 38004
8503	0	0	Ki67+	 11224 37775
8504	0	0	Ki67+	 11235 37513
8505	0	0	Ki67+	 11236 37442
8506	0	0	Ki67+	 11236 37481
8507	0	0	Ki67+	 11237 37531
8508	0	0	Ki67+	 11244 37895
8509	0	0	Ki67+	 11249 37538
8510	0	0	Ki67+	 11250 37386
8511	0	0	Ki67+	 11261 37503
8512	0	0	Ki67+	 11261 37545
8513	0	0	Ki67+	 11263 37556
8514	0	0	Ki67+	 11265 37389
8515	0	0	Ki67+	 11268 37362
8516	0	0	Ki67+	 11274 37318
8517	0	0	Ki67+	 11275 37475
8518	0	0	Ki67+	 11276 37493
8519	0	0	Ki67+	 11278 37845
8520	0	0	Ki67+	 11285 38002
8521	0	0	Ki67+	 11289 37458
8522	0	0	Ki67+	 11289 37574
8523	0	0	Ki67+	 11296 37533
8524	0	0	Ki67+	 11298 37315
8525	0	0	Ki67+	 11301 37877
8526	0	0	Ki67+	 11303 37739
8527	0	0	Ki67+	 11310 37477
8528	0	0	Ki67+	 11312 37960
8529	0	0	Ki67+	 11314 37416
8530	0	0	Ki67+	 11314 37516
8531	0	0	Ki67+	 11315 37888
8532	0	0	Ki67+	 11316 38009
8533	0	0	Ki67+	 11319 37487
8534	0	0	Ki67+	 11320 37930
8535	0	0	Ki67+	 11321 37579
8536	0	0	Ki67+	 11322 37543
8537	0	0	Ki67+	 11327 37344
8538	0	0	Ki67+	 11329 37946
8539	0	0	Ki67+	 11331 37391
8540	0	0	Ki67+	 11331 37478
8541	0	0	Ki67+	 11340 37304
8542	0	0	Ki67+	 11344 37409
8543	0	0	Ki67+	 11347 37814
8544	0	0	Ki67+	 11351 37481
8545	0	0	Ki67+	 11363 37526
8546	0	0	Ki67+	 11365 37359
8547	0	0	Ki67+	 11366 38033
8548	0	0	Ki67+	 11367 37325
8549	0	0	Ki67+	 11367 37390
8550	0	0	Ki67+	 11374 37375
8551	0	0	Ki67+	 11374 37574
8552	0	0	Ki67+	 11379 37479
8553	0	0	Ki67+	 11382 37536
8554	0	0	Ki67+	 11384 37437
8555	0	0	Ki67+	 11386 37490
8556	0	0	Ki67+	 11388 37567
8557	0	0	Ki67+	 11390 37425
8558	0	0	Ki67+	 11397 37414
8559	0	0	Ki67+	 11397 37506
8560	0	0	Ki67+	 11402 37302
8561	0	0	Ki67+	 11406 37608
8562	0	0	Ki67+	 11408 37527
8563	0	0	Ki67+	 11412 37494
8564	0	0	Ki67+	 11414 37562
8565	0	0	Ki67+	 11416 37516
8566	0	0	Ki67+	 11417 37941
8567	0	0	Ki67+	 11420 37416
8568	0	0	Ki67+	 11429 37395
8569	0	0	Ki67+	 11443 37492
8570	0	0	Ki67+	 11445 37420
8571	0	0	Ki67+	 11445 37789
8572	0	0	Ki67+	 11445 38069
8573	0	0	Ki67+	 11446 37567
8574	0	0	Ki67+	 11450 37526
8575	0	0	Ki67+	 11451 37368
8576	0	0	Ki67+	 11462 37331
8577	0	0	Ki67+	 11464 37469
8578	0	0	Ki67+	 11466 37798
8579	0	0	Ki67+	 11468 37503
8580	0	0	Ki67+	 11483 37297
8581	0	0	Ki67+	 11487 37351
8582	0	0	Ki67+	 11488 37448
8583	0	0	Ki67+	 11492 37499
8584	0	0	Ki67+	 11494 37462
8585	0	0	Ki67+	 11495 37429
8586	0	0	Ki67+	 11496 37486
8587	0	0	Ki67+	 11499 37527
8588	0	0	Ki67+	 11518 37515
8589	0	0	Ki67+	 11520 37492
8590	0	0	Ki67+	 11524 37460
8591	0	0	Ki67+	 11526 37579
8592	0	0	Ki67+	 11530 37387
8593	0	0	Ki67+	 11532 37536
8594	0	0	Ki67+	 11542 37413
8595	0	0	Ki67+	 11544 37469
8596	0	0	Ki67+	 11545 37506
8597	0	0	Ki67+	 11549 37432
8598	0	0	Ki67+	 11556 37842
8599	0	0	Ki67+	 11558 37316
8600	0	0	Ki67+	 11559 37528
8601	0	0	Ki67+	 11561 37886
8602	0	0	Ki67+	 11564 37361
8603	0	0	Ki67+	 11570 37393
8604	0	0	Ki67+	 11572 37755
8605	0	0	Ki67+	 11576 37510
8606	0	0	Ki67+	 11577 37422
8607	0	0	Ki67+	 11579 37824
8608	0	0	Ki67+	 11581 38059
8609	0	0	Ki67+	 11585 37298
8610	0	0	Ki67+	 11585 37439
8611	0	0	Ki67+	 11586 37877
8612	0	0	Ki67+	 11591 37491
8613	0	0	Ki67+	 11591 37775
8614	0	0	Ki67+	 11594 37397
8615	0	0	Ki67+	 11594 37512
8616	0	0	Ki67+	 11594 37801
8617	0	0	Ki67+	 11596 37454
8618	0	0	Ki67+	 11603 37745
8619	0	0	Ki67+	 11606 37422
8620	0	0	Ki67+	 11609 38063
8621	0	0	Ki67+	 11621 37979
8622	0	0	Ki67+	 11622 37440
8623	0	0	Ki67+	 11629 37353
8624	0	0	Ki67+	 11644 37451
8625	0	0	Ki67+	 11650 37719
8626	0	0	Ki67+	 11651 37398
8627	0	0	Ki67+	 11652 37326
8628	0	0	Ki67+	 11652 38011
8629	0	0	Ki67+	 11672 37309
8630	0	0	Ki67+	 11673 38048
8631	0	0	Ki67+	 11685 37301
8632	0	0	Ki67+	 11695 37316
8633	0	0	Ki67+	 11702 37366
8634	0	0	Ki67+	 11711 37307
8635	0	0	Ki67+	 11711 37914
8636	0	0	Ki67+	 11713 37451
8637	0	0	Ki67+	 11714 37437
8638	0	0	Ki67+	 11718 37359
8639	0	0	Ki67+	 11727 37400
8640	0	0	Ki67+	 11728 37416
8641	0	0	Ki67+	 11728 37847
8642	0	0	Ki67+	 11729 37456
8643	0	0	Ki67+	 11733 37359
8644	0	0	Ki67+	 11736 37303
8645	0	0	Ki67+	 11743 37558
8646	0	0	Ki67+	 11753 37328
8647	0	0	Ki67+	 11753 37418
8648	0	0	Ki67+	 11759 37563
8649	0	0	Ki67+	 11765 37393
8650	0	0	Ki67+	 11773 37402
8651	0	0	Ki67+	 11774 37927
8652	0	0	Ki67+	 11779 37374
8653	0	0	Ki67+	 11780 37344
8654	0	0	Ki67+	 11786 37426
8655	0	0	Ki67+	 11790 37355
8656	0	0	Ki67+	 11799 37328
8657	0	0	Ki67+	 11807 37319
8658	0	0	Ki67+	 11811 37374
8659	0	0	Ki67+	 11812 37416
8660	0	0	Ki67+	 11813 37336
8661	0	0	Ki67+	 11831 37927
8662	0	0	Ki67+	 11844 37326
8663	0	0	Ki67+	 11850 38071
8664	0	0	Ki67+	 11890 37326
8665	0	0	Ki67+	 11890 37369
8666	0	0	Ki67+	 11911 37917
8667	0	0	Ki67+	 11915 37391
8668	0	0	Ki67+	 11918 37449
8669	0	0	Ki67+	 11921 37336
8670	0	0	Ki67+	 11925 37964
8671	0	0	Ki67+	 11926 37385
8672	0	0	Ki67+	 11929 37519
8673	0	0	Ki67+	 11932 37421
8674	0	0	Ki67+	 11932 38065
8675	0	0	Ki67+	 11934 37477
8676	0	0	Ki67+	 11943 37526
8677	0	0	Ki67+	 11943 38016
8678	0	0	Ki67+	 11944 37337
8679	0	0	Ki67+	 11948 37515
8680	0	0	Ki67+	 11276 38127
8681	0	0	Ki67+	 11289 38154
8682	0	0	Ki67+	 11305 38112
8683	0	0	Ki67+	 11413 38130
8684	0	0	Ki67+	 11437 38144
8685	0	0	Ki67+	 11447 38176
8686	0	0	Ki67+	 11460 38196
8687	0	0	Ki67+	 11476 38188
8688	0	0	Ki67+	 11479 38101
8689	0	0	Ki67+	 11501 38177
8690	0	0	Ki67+	 11526 38168
8691	0	0	Ki67+	 11544 38187
8692	0	0	Ki67+	 11558 38151
8693	0	0	Ki67+	 11578 38204
8694	0	0	Ki67+	 11580 38229
8695	0	0	Ki67+	 11597 38163
8696	0	0	Ki67+	 11604 38253
8697	0	0	Ki67+	 11605 38211
8698	0	0	Ki67+	 11608 38229
8699	0	0	Ki67+	 11616 38133
8700	0	0	Ki67+	 11631 38183
8701	0	0	Ki67+	 11632 38203
8702	0	0	Ki67+	 11638 38140
8703	0	0	Ki67+	 11644 38268
8704	0	0	Ki67+	 11653 38100
8705	0	0	Ki67+	 11659 38203
8706	0	0	Ki67+	 11693 38203
8707	0	0	Ki67+	 11718 38179
8708	0	0	Ki67+	 11747 38292
8709	0	0	Ki67+	 11826 38207
8710	0	0	Ki67+	 11828 38240
8711	0	0	Ki67+	 11881 38304
8712	0	0	Ki67+	 11916 38208
8713	0	0	Ki67+	 11929 38303
8714	0	0	Ki67+	 11942 38264
8715	0	0	Ki67+	 11957 18123
8716	0	0	Ki67+	 11992 18131
8717	0	0	Ki67+	 11995 18169
8718	0	0	Ki67+	 11996 18459
8719	0	0	Ki67+	 11997 18399
8720	0	0	Ki67+	 12001 18112
8721	0	0	Ki67+	 12001 18376
8722	0	0	Ki67+	 12010 18079
8723	0	0	Ki67+	 12010 18494
8724	0	0	Ki67+	 12019 18110
8725	0	0	Ki67+	 12020 18507
8726	0	0	Ki67+	 12025 18287
8727	0	0	Ki67+	 12030 18326
8728	0	0	Ki67+	 12037 18313
8729	0	0	Ki67+	 12040 18411
8730	0	0	Ki67+	 12055 18452
8731	0	0	Ki67+	 12057 18055
8732	0	0	Ki67+	 12059 18262
8733	0	0	Ki67+	 12071 18425
8734	0	0	Ki67+	 12074 18355
8735	0	0	Ki67+	 12076 18322
8736	0	0	Ki67+	 12076 18452
8737	0	0	Ki67+	 12082 18286
8738	0	0	Ki67+	 12085 18312
8739	0	0	Ki67+	 12085 18426
8740	0	0	Ki67+	 12086 18272
8741	0	0	Ki67+	 12089 18085
8742	0	0	Ki67+	 12090 18516
8743	0	0	Ki67+	 12099 18460
8744	0	0	Ki67+	 12101 18057
8745	0	0	Ki67+	 12104 18367
8746	0	0	Ki67+	 12105 18095
8747	0	0	Ki67+	 12106 18326
8748	0	0	Ki67+	 12113 18299
8749	0	0	Ki67+	 12117 18461
8750	0	0	Ki67+	 12129 18335
8751	0	0	Ki67+	 12133 18279
8752	0	0	Ki67+	 12136 18115
8753	0	0	Ki67+	 12143 18409
8754	0	0	Ki67+	 12155 18134
8755	0	0	Ki67+	 12159 18108
8756	0	0	Ki67+	 12170 18061
8757	0	0	Ki67+	 12173 18075
8758	0	0	Ki67+	 12182 18124
8759	0	0	Ki67+	 12191 18093
8760	0	0	Ki67+	 12196 18130
8761	0	0	Ki67+	 12408 18312
8762	0	0	Ki67+	 12413 18269
8763	0	0	Ki67+	 12419 18224
8764	0	0	Ki67+	 12421 18474
8765	0	0	Ki67+	 12427 18400
8766	0	0	Ki67+	 12432 18291
8767	0	0	Ki67+	 12434 18266
8768	0	0	Ki67+	 12441 18210
8769	0	0	Ki67+	 12448 18517
8770	0	0	Ki67+	 12449 18365
8771	0	0	Ki67+	 12454 18559
8772	0	0	Ki67+	 12459 18467
8773	0	0	Ki67+	 12465 18322
8774	0	0	Ki67+	 12466 18395
8775	0	0	Ki67+	 12469 18521
8776	0	0	Ki67+	 12473 18418
8777	0	0	Ki67+	 12473 18462
8778	0	0	Ki67+	 12474 18200
8779	0	0	Ki67+	 12474 18275
8780	0	0	Ki67+	 12474 18336
8781	0	0	Ki67+	 12477 18227
8782	0	0	Ki67+	 12477 18371
8783	0	0	Ki67+	 12481 18493
8784	0	0	Ki67+	 12486 18560
8785	0	0	Ki67+	 12486 18605
8786	0	0	Ki67+	 12490 18448
8787	0	0	Ki67+	 12492 18288
8788	0	0	Ki67+	 12496 18377
8789	0	0	Ki67+	 12499 18601
8790	0	0	Ki67+	 12500 18123
8791	0	0	Ki67+	 12502 18282
8792	0	0	Ki67+	 12503 18418
8793	0	0	Ki67+	 12505 18486
8794	0	0	Ki67+	 12510 18139
8795	0	0	Ki67+	 12511 18469
8796	0	0	Ki67+	 12516 18203
8797	0	0	Ki67+	 12518 18044
8798	0	0	Ki67+	 12522 18009
8799	0	0	Ki67+	 12525 18353
8800	0	0	Ki67+	 12525 18376
8801	0	0	Ki67+	 12527 18451
8802	0	0	Ki67+	 12528 18284
8803	0	0	Ki67+	 12537 18494
8804	0	0	Ki67+	 12538 17981
8805	0	0	Ki67+	 12538 18308
8806	0	0	Ki67+	 12542 18252
8807	0	0	Ki67+	 12544 18135
8808	0	0	Ki67+	 12548 18056
8809	0	0	Ki67+	 12549 18432
8810	0	0	Ki67+	 12552 18169
8811	0	0	Ki67+	 12557 18483
8812	0	0	Ki67+	 12558 18055
8813	0	0	Ki67+	 12561 18181
8814	0	0	Ki67+	 12563 18166
8815	0	0	Ki67+	 12566 17957
8816	0	0	Ki67+	 12570 18199
8817	0	0	Ki67+	 12571 18460
8818	0	0	Ki67+	 12575 18015
8819	0	0	Ki67+	 12580 18125
8820	0	0	Ki67+	 12580 18289
8821	0	0	Ki67+	 12590 18065
8822	0	0	Ki67+	 12591 17972
8823	0	0	Ki67+	 12592 18189
8824	0	0	Ki67+	 12592 18203
8825	0	0	Ki67+	 12593 18382
8826	0	0	Ki67+	 12594 18278
8827	0	0	Ki67+	 12594 18524
8828	0	0	Ki67+	 12597 18340
8829	0	0	Ki67+	 12600 18566
8830	0	0	Ki67+	 12604 18308
8831	0	0	Ki67+	 12609 18367
8832	0	0	Ki67+	 12609 18630
8833	0	0	Ki67+	 12612 18248
8834	0	0	Ki67+	 12612 18528
8835	0	0	Ki67+	 12614 17979
8836	0	0	Ki67+	 12621 17993
8837	0	0	Ki67+	 12626 18322
8838	0	0	Ki67+	 12626 18410
8839	0	0	Ki67+	 12627 18282
8840	0	0	Ki67+	 12628 18046
8841	0	0	Ki67+	 12629 18192
8842	0	0	Ki67+	 12629 18567
8843	0	0	Ki67+	 12644 18580
8844	0	0	Ki67+	 12647 18018
8845	0	0	Ki67+	 12653 18531
8846	0	0	Ki67+	 12655 18432
8847	0	0	Ki67+	 12657 18017
8848	0	0	Ki67+	 12658 18300
8849	0	0	Ki67+	 12658 18471
8850	0	0	Ki67+	 12658 18503
8851	0	0	Ki67+	 12660 17939
8852	0	0	Ki67+	 12660 18004
8853	0	0	Ki67+	 12660 18217
8854	0	0	Ki67+	 12663 18350
8855	0	0	Ki67+	 12663 18450
8856	0	0	Ki67+	 12668 18370
8857	0	0	Ki67+	 12669 17977
8858	0	0	Ki67+	 12670 18487
8859	0	0	Ki67+	 12677 18572
8860	0	0	Ki67+	 12678 18377
8861	0	0	Ki67+	 12679 18029
8862	0	0	Ki67+	 12679 18472
8863	0	0	Ki67+	 12679 18617
8864	0	0	Ki67+	 12680 18007
8865	0	0	Ki67+	 12681 17872
8866	0	0	Ki67+	 12685 18421
8867	0	0	Ki67+	 12688 18070
8868	0	0	Ki67+	 12690 17905
8869	0	0	Ki67+	 12696 18033
8870	0	0	Ki67+	 12698 17954
8871	0	0	Ki67+	 12703 18245
8872	0	0	Ki67+	 12705 18530
8873	0	0	Ki67+	 12706 18288
8874	0	0	Ki67+	 12709 18030
8875	0	0	Ki67+	 12710 18452
8876	0	0	Ki67+	 12710 18574
8877	0	0	Ki67+	 12714 18270
8878	0	0	Ki67+	 12717 17905
8879	0	0	Ki67+	 12718 17957
8880	0	0	Ki67+	 12719 18616
8881	0	0	Ki67+	 12722 17868
8882	0	0	Ki67+	 12723 17936
8883	0	0	Ki67+	 12723 18377
8884	0	0	Ki67+	 12724 18006
8885	0	0	Ki67+	 12726 18168
8886	0	0	Ki67+	 12729 18529
8887	0	0	Ki67+	 12735 18114
8888	0	0	Ki67+	 12738 18139
8889	0	0	Ki67+	 12748 18328
8890	0	0	Ki67+	 12748 18400
8891	0	0	Ki67+	 12749 18612
8892	0	0	Ki67+	 12750 18420
8893	0	0	Ki67+	 11957 19108
8894	0	0	Ki67+	 11989 18970
8895	0	0	Ki67+	 12003 18941
8896	0	0	Ki67+	 12003 19422
8897	0	0	Ki67+	 12012 19107
8898	0	0	Ki67+	 12017 19090
8899	0	0	Ki67+	 12019 19312
8900	0	0	Ki67+	 12039 19016
8901	0	0	Ki67+	 12067 18970
8902	0	0	Ki67+	 12070 19052
8903	0	0	Ki67+	 12074 18990
8904	0	0	Ki67+	 12075 18939
8905	0	0	Ki67+	 12075 19021
8906	0	0	Ki67+	 12080 19068
8907	0	0	Ki67+	 12095 18919
8908	0	0	Ki67+	 12099 18948
8909	0	0	Ki67+	 12104 19092
8910	0	0	Ki67+	 12107 18985
8911	0	0	Ki67+	 12108 19433
8912	0	0	Ki67+	 12111 19394
8913	0	0	Ki67+	 12115 18963
8914	0	0	Ki67+	 12121 18930
8915	0	0	Ki67+	 12124 19296
8916	0	0	Ki67+	 12128 19092
8917	0	0	Ki67+	 12140 19067
8918	0	0	Ki67+	 12142 18951
8919	0	0	Ki67+	 12145 18911
8920	0	0	Ki67+	 12151 19074
8921	0	0	Ki67+	 12157 19093
8922	0	0	Ki67+	 12167 19046
8923	0	0	Ki67+	 12177 19014
8924	0	0	Ki67+	 12177 19085
8925	0	0	Ki67+	 12179 18921
8926	0	0	Ki67+	 12181 19056
8927	0	0	Ki67+	 12198 18941
8928	0	0	Ki67+	 12198 18991
8929	0	0	Ki67+	 12199 19386
8930	0	0	Ki67+	 12213 19012
8931	0	0	Ki67+	 12216 19022
8932	0	0	Ki67+	 12217 18943
8933	0	0	Ki67+	 12220 18974
8934	0	0	Ki67+	 12245 19012
8935	0	0	Ki67+	 12266 19222
8936	0	0	Ki67+	 12281 19234
8937	0	0	Ki67+	 12294 18958
8938	0	0	Ki67+	 12295 18941
8939	0	0	Ki67+	 12308 18975
8940	0	0	Ki67+	 12308 19227
8941	0	0	Ki67+	 12405 19358
8942	0	0	Ki67+	 12459 18918
8943	0	0	Ki67+	 12459 18928
8944	0	0	Ki67+	 12492 18878
8945	0	0	Ki67+	 12500 18922
8946	0	0	Ki67+	 12502 18971
8947	0	0	Ki67+	 12505 18909
8948	0	0	Ki67+	 12506 18955
8949	0	0	Ki67+	 12516 18862
8950	0	0	Ki67+	 12522 18794
8951	0	0	Ki67+	 12525 19005
8952	0	0	Ki67+	 12532 18973
8953	0	0	Ki67+	 12538 18756
8954	0	0	Ki67+	 12539 18675
8955	0	0	Ki67+	 12548 18885
8956	0	0	Ki67+	 12550 18704
8957	0	0	Ki67+	 12551 18734
8958	0	0	Ki67+	 12560 18721
8959	0	0	Ki67+	 12566 18688
8960	0	0	Ki67+	 12568 18787
8961	0	0	Ki67+	 12570 18973
8962	0	0	Ki67+	 12573 18650
8963	0	0	Ki67+	 12577 19216
8964	0	0	Ki67+	 12583 18705
8965	0	0	Ki67+	 12583 18988
8966	0	0	Ki67+	 12585 18748
8967	0	0	Ki67+	 12586 18926
8968	0	0	Ki67+	 12586 19201
8969	0	0	Ki67+	 12591 18816
8970	0	0	Ki67+	 12595 18862
8971	0	0	Ki67+	 12598 18894
8972	0	0	Ki67+	 12599 18997
8973	0	0	Ki67+	 12601 18669
8974	0	0	Ki67+	 12605 19198
8975	0	0	Ki67+	 12606 18732
8976	0	0	Ki67+	 12608 19184
8977	0	0	Ki67+	 12614 18784
8978	0	0	Ki67+	 12623 18651
8979	0	0	Ki67+	 12624 18914
8980	0	0	Ki67+	 12624 19231
8981	0	0	Ki67+	 12626 19379
8982	0	0	Ki67+	 12628 18965
8983	0	0	Ki67+	 12649 19201
8984	0	0	Ki67+	 12650 18936
8985	0	0	Ki67+	 12652 18865
8986	0	0	Ki67+	 12655 19226
8987	0	0	Ki67+	 12660 18785
8988	0	0	Ki67+	 12663 18934
8989	0	0	Ki67+	 12664 18647
8990	0	0	Ki67+	 12664 18909
8991	0	0	Ki67+	 12667 18751
8992	0	0	Ki67+	 12673 18805
8993	0	0	Ki67+	 12675 18945
8994	0	0	Ki67+	 12676 18647
8995	0	0	Ki67+	 12682 18788
8996	0	0	Ki67+	 12683 18827
8997	0	0	Ki67+	 12690 18943
8998	0	0	Ki67+	 12697 18680
8999	0	0	Ki67+	 12698 18774
9000	0	0	Ki67+	 12700 18905
9001	0	0	Ki67+	 12703 18703
9002	0	0	Ki67+	 12704 18921
9003	0	0	Ki67+	 12707 18865
9004	0	0	Ki67+	 12711 18762
9005	0	0	Ki67+	 12712 18813
9006	0	0	Ki67+	 12712 18891
9007	0	0	Ki67+	 12714 18748
9008	0	0	Ki67+	 12721 18854
9009	0	0	Ki67+	 12730 18786
9010	0	0	Ki67+	 12732 18812
9011	0	0	Ki67+	 12734 18949
9012	0	0	Ki67+	 12738 18866
9013	0	0	Ki67+	 12739 18901
9014	0	0	Ki67+	 12741 18770
9015	0	0	Ki67+	 12746 18650
9016	0	0	Ki67+	 11960 19928
9017	0	0	Ki67+	 11995 19744
9018	0	0	Ki67+	 12000 19456
9019	0	0	Ki67+	 12026 19446
9020	0	0	Ki67+	 12034 19926
9021	0	0	Ki67+	 12091 19793
9022	0	0	Ki67+	 12104 19517
9023	0	0	Ki67+	 12148 19818
9024	0	0	Ki67+	 12174 19885
9025	0	0	Ki67+	 12196 19887
9026	0	0	Ki67+	 12197 19504
9027	0	0	Ki67+	 12228 19861
9028	0	0	Ki67+	 12232 19908
9029	0	0	Ki67+	 12256 19947
9030	0	0	Ki67+	 12284 19887
9031	0	0	Ki67+	 12298 19657
9032	0	0	Ki67+	 12317 19877
9033	0	0	Ki67+	 12334 19874
9034	0	0	Ki67+	 12334 19940
9035	0	0	Ki67+	 12349 19834
9036	0	0	Ki67+	 12360 19816
9037	0	0	Ki67+	 12368 19781
9038	0	0	Ki67+	 12369 19750
9039	0	0	Ki67+	 12376 19800
9040	0	0	Ki67+	 12380 19907
9041	0	0	Ki67+	 12388 19938
9042	0	0	Ki67+	 12406 19694
9043	0	0	Ki67+	 12417 19803
9044	0	0	Ki67+	 12433 19896
9045	0	0	Ki67+	 12449 19707
9046	0	0	Ki67+	 12460 19901
9047	0	0	Ki67+	 12468 19764
9048	0	0	Ki67+	 12477 19848
9049	0	0	Ki67+	 12490 19692
9050	0	0	Ki67+	 12490 20010
9051	0	0	Ki67+	 12500 19559
9052	0	0	Ki67+	 12529 19933
9053	0	0	Ki67+	 12540 19706
9054	0	0	Ki67+	 12561 20077
9055	0	0	Ki67+	 12569 19735
9056	0	0	Ki67+	 12577 20103
9057	0	0	Ki67+	 12579 20003
9058	0	0	Ki67+	 12591 19696
9059	0	0	Ki67+	 12603 20083
9060	0	0	Ki67+	 12634 20046
9061	0	0	Ki67+	 12649 19884
9062	0	0	Ki67+	 12650 20082
9063	0	0	Ki67+	 12651 20117
9064	0	0	Ki67+	 12656 19962
9065	0	0	Ki67+	 12673 20083
9066	0	0	Ki67+	 12681 19681
9067	0	0	Ki67+	 12683 20029
9068	0	0	Ki67+	 12684 20045
9069	0	0	Ki67+	 12685 19548
9070	0	0	Ki67+	 12708 20069
9071	0	0	Ki67+	 12734 19642
9072	0	0	Ki67+	 12743 19664
9073	0	0	Ki67+	 11953 20461
9074	0	0	Ki67+	 11956 21000
9075	0	0	Ki67+	 11960 20386
9076	0	0	Ki67+	 11962 20344
9077	0	0	Ki67+	 11965 20518
9078	0	0	Ki67+	 11965 21035
9079	0	0	Ki67+	 11972 20970
9080	0	0	Ki67+	 11972 20992
9081	0	0	Ki67+	 11976 21020
9082	0	0	Ki67+	 11979 20527
9083	0	0	Ki67+	 11980 21005
9084	0	0	Ki67+	 11984 20348
9085	0	0	Ki67+	 11985 20416
9086	0	0	Ki67+	 11988 20982
9087	0	0	Ki67+	 11997 21024
9088	0	0	Ki67+	 12001 20340
9089	0	0	Ki67+	 12007 20395
9090	0	0	Ki67+	 12009 21030
9091	0	0	Ki67+	 12012 20907
9092	0	0	Ki67+	 12016 20991
9093	0	0	Ki67+	 12027 21026
9094	0	0	Ki67+	 12077 20880
9095	0	0	Ki67+	 12096 20962
9096	0	0	Ki67+	 12101 21000
9097	0	0	Ki67+	 12123 20975
9098	0	0	Ki67+	 12126 20912
9099	0	0	Ki67+	 12126 20944
9100	0	0	Ki67+	 12141 21035
9101	0	0	Ki67+	 12145 20953
9102	0	0	Ki67+	 12145 20969
9103	0	0	Ki67+	 12152 20991
9104	0	0	Ki67+	 12161 21020
9105	0	0	Ki67+	 12235 20991
9106	0	0	Ki67+	 12261 20903
9107	0	0	Ki67+	 12335 21006
9108	0	0	Ki67+	 12335 21030
9109	0	0	Ki67+	 12369 21018
9110	0	0	Ki67+	 12379 21031
9111	0	0	Ki67+	 12394 21034
9112	0	0	Ki67+	 12399 21014
9113	0	0	Ki67+	 12454 21031
9114	0	0	Ki67+	 12657 21008
9115	0	0	Ki67+	 11957 21776
9116	0	0	Ki67+	 11961 21807
9117	0	0	Ki67+	 11974 21349
9118	0	0	Ki67+	 11978 21050
9119	0	0	Ki67+	 11978 21373
9120	0	0	Ki67+	 11979 21094
9121	0	0	Ki67+	 11983 21080
9122	0	0	Ki67+	 11987 21387
9123	0	0	Ki67+	 11989 21351
9124	0	0	Ki67+	 11990 21828
9125	0	0	Ki67+	 11991 21204
9126	0	0	Ki67+	 11992 21063
9127	0	0	Ki67+	 11993 21173
9128	0	0	Ki67+	 12006 21101
9129	0	0	Ki67+	 12012 21187
9130	0	0	Ki67+	 12016 21341
9131	0	0	Ki67+	 12016 21379
9132	0	0	Ki67+	 12018 21131
9133	0	0	Ki67+	 12021 21110
9134	0	0	Ki67+	 12022 21059
9135	0	0	Ki67+	 12026 21072
9136	0	0	Ki67+	 12028 21164
9137	0	0	Ki67+	 12028 21412
9138	0	0	Ki67+	 12032 21046
9139	0	0	Ki67+	 12032 21368
9140	0	0	Ki67+	 12033 21352
9141	0	0	Ki67+	 12035 21423
9142	0	0	Ki67+	 12049 21371
9143	0	0	Ki67+	 12051 21402
9144	0	0	Ki67+	 12052 21109
9145	0	0	Ki67+	 12052 21455
9146	0	0	Ki67+	 12054 21061
9147	0	0	Ki67+	 12058 21149
9148	0	0	Ki67+	 12060 21221
9149	0	0	Ki67+	 12067 21074
9150	0	0	Ki67+	 12069 21421
9151	0	0	Ki67+	 12070 21445
9152	0	0	Ki67+	 12071 21188
9153	0	0	Ki67+	 12078 21070
9154	0	0	Ki67+	 12078 21403
9155	0	0	Ki67+	 12083 21333
9156	0	0	Ki67+	 12085 21215
9157	0	0	Ki67+	 12085 21375
9158	0	0	Ki67+	 12086 21041
9159	0	0	Ki67+	 12086 21135
9160	0	0	Ki67+	 12087 21103
9161	0	0	Ki67+	 12092 21228
9162	0	0	Ki67+	 12093 21151
9163	0	0	Ki67+	 12095 21090
9164	0	0	Ki67+	 12096 21060
9165	0	0	Ki67+	 12097 21359
9166	0	0	Ki67+	 12099 21428
9167	0	0	Ki67+	 12102 21179
9168	0	0	Ki67+	 12102 21384
9169	0	0	Ki67+	 12102 21454
9170	0	0	Ki67+	 12107 21042
9171	0	0	Ki67+	 12111 21082
9172	0	0	Ki67+	 12118 21132
9173	0	0	Ki67+	 12119 21213
9174	0	0	Ki67+	 12122 21120
9175	0	0	Ki67+	 12123 21173
9176	0	0	Ki67+	 12127 21446
9177	0	0	Ki67+	 12130 21156
9178	0	0	Ki67+	 12132 21202
9179	0	0	Ki67+	 12133 21067
9180	0	0	Ki67+	 12139 21413
9181	0	0	Ki67+	 12140 21117
9182	0	0	Ki67+	 12152 21126
9183	0	0	Ki67+	 12153 21153
9184	0	0	Ki67+	 12154 21469
9185	0	0	Ki67+	 12159 21434
9186	0	0	Ki67+	 12165 21139
9187	0	0	Ki67+	 12166 21097
9188	0	0	Ki67+	 12167 21086
9189	0	0	Ki67+	 12183 21468
9190	0	0	Ki67+	 12189 21181
9191	0	0	Ki67+	 12190 21109
9192	0	0	Ki67+	 12190 21165
9193	0	0	Ki67+	 12193 21448
9194	0	0	Ki67+	 12200 21080
9195	0	0	Ki67+	 12206 21472
9196	0	0	Ki67+	 12207 21144
9197	0	0	Ki67+	 12207 21175
9198	0	0	Ki67+	 12220 21147
9199	0	0	Ki67+	 12221 21114
9200	0	0	Ki67+	 12228 21131
9201	0	0	Ki67+	 12229 21069
9202	0	0	Ki67+	 12232 21088
9203	0	0	Ki67+	 12233 21050
9204	0	0	Ki67+	 12244 21145
9205	0	0	Ki67+	 12254 21072
9206	0	0	Ki67+	 12257 21113
9207	0	0	Ki67+	 12270 21147
9208	0	0	Ki67+	 12272 21106
9209	0	0	Ki67+	 12274 21088
9210	0	0	Ki67+	 12275 21049
9211	0	0	Ki67+	 12286 21057
9212	0	0	Ki67+	 12297 21155
9213	0	0	Ki67+	 12306 21050
9214	0	0	Ki67+	 12307 21139
9215	0	0	Ki67+	 12308 21110
9216	0	0	Ki67+	 12311 21075
9217	0	0	Ki67+	 12329 21082
9218	0	0	Ki67+	 12331 21057
9219	0	0	Ki67+	 12347 21088
9220	0	0	Ki67+	 12350 21149
9221	0	0	Ki67+	 12352 21481
9222	0	0	Ki67+	 12360 21044
9223	0	0	Ki67+	 12363 21143
9224	0	0	Ki67+	 12369 21246
9225	0	0	Ki67+	 12371 21078
9226	0	0	Ki67+	 12378 21633
9227	0	0	Ki67+	 12391 21110
9228	0	0	Ki67+	 12397 21066
9229	0	0	Ki67+	 12410 21043
9230	0	0	Ki67+	 12427 21088
9231	0	0	Ki67+	 12461 21129
9232	0	0	Ki67+	 12473 21054
9233	0	0	Ki67+	 12508 21583
9234	0	0	Ki67+	 12509 21388
9235	0	0	Ki67+	 12524 21382
9236	0	0	Ki67+	 12540 21592
9237	0	0	Ki67+	 12563 21359
9238	0	0	Ki67+	 12568 21497
9239	0	0	Ki67+	 12575 21325
9240	0	0	Ki67+	 12665 21063
9241	0	0	Ki67+	 12669 21479
9242	0	0	Ki67+	 12731 21828
9243	0	0	Ki67+	 11960 22530
9244	0	0	Ki67+	 11967 21969
9245	0	0	Ki67+	 11976 22536
9246	0	0	Ki67+	 11978 21875
9247	0	0	Ki67+	 11988 22428
9248	0	0	Ki67+	 11996 21861
9249	0	0	Ki67+	 11997 21894
9250	0	0	Ki67+	 12002 22387
9251	0	0	Ki67+	 12011 22126
9252	0	0	Ki67+	 12013 21879
9253	0	0	Ki67+	 12013 21912
9254	0	0	Ki67+	 12018 22426
9255	0	0	Ki67+	 12027 21889
9256	0	0	Ki67+	 12039 22561
9257	0	0	Ki67+	 12042 22586
9258	0	0	Ki67+	 12044 22027
9259	0	0	Ki67+	 12045 22476
9260	0	0	Ki67+	 12046 22190
9261	0	0	Ki67+	 12047 22627
9262	0	0	Ki67+	 12051 22434
9263	0	0	Ki67+	 12060 22520
9264	0	0	Ki67+	 12072 22557
9265	0	0	Ki67+	 12075 22453
9266	0	0	Ki67+	 12090 22392
9267	0	0	Ki67+	 12090 22508
9268	0	0	Ki67+	 12092 21872
9269	0	0	Ki67+	 12100 22364
9270	0	0	Ki67+	 12103 22589
9271	0	0	Ki67+	 12108 22612
9272	0	0	Ki67+	 12121 22576
9273	0	0	Ki67+	 12125 22408
9274	0	0	Ki67+	 12136 22369
9275	0	0	Ki67+	 12141 22535
9276	0	0	Ki67+	 12146 22339
9277	0	0	Ki67+	 12153 22305
9278	0	0	Ki67+	 12153 22615
9279	0	0	Ki67+	 12156 22190
9280	0	0	Ki67+	 12161 22566
9281	0	0	Ki67+	 12163 22177
9282	0	0	Ki67+	 12165 22352
9283	0	0	Ki67+	 12166 22209
9284	0	0	Ki67+	 12167 22267
9285	0	0	Ki67+	 12173 22222
9286	0	0	Ki67+	 12174 22332
9287	0	0	Ki67+	 12175 22202
9288	0	0	Ki67+	 12179 22300
9289	0	0	Ki67+	 12182 22509
9290	0	0	Ki67+	 12184 22574
9291	0	0	Ki67+	 12187 22383
9292	0	0	Ki67+	 12187 22609
9293	0	0	Ki67+	 12195 22244
9294	0	0	Ki67+	 12196 22413
9295	0	0	Ki67+	 12199 22272
9296	0	0	Ki67+	 12214 22441
9297	0	0	Ki67+	 12217 22596
9298	0	0	Ki67+	 12218 22491
9299	0	0	Ki67+	 12220 22627
9300	0	0	Ki67+	 12240 22380
9301	0	0	Ki67+	 12252 22354
9302	0	0	Ki67+	 12264 22610
9303	0	0	Ki67+	 12271 22394
9304	0	0	Ki67+	 12273 22618
9305	0	0	Ki67+	 12285 22380
9306	0	0	Ki67+	 12323 22621
9307	0	0	Ki67+	 12358 22478
9308	0	0	Ki67+	 12363 22454
9309	0	0	Ki67+	 12377 22478
9310	0	0	Ki67+	 12391 22624
9311	0	0	Ki67+	 12397 22405
9312	0	0	Ki67+	 12405 22635
9313	0	0	Ki67+	 12411 22440
9314	0	0	Ki67+	 12422 22426
9315	0	0	Ki67+	 12440 22457
9316	0	0	Ki67+	 12441 22474
9317	0	0	Ki67+	 12450 22417
9318	0	0	Ki67+	 12469 22486
9319	0	0	Ki67+	 12470 22549
9320	0	0	Ki67+	 12471 22431
9321	0	0	Ki67+	 12474 22391
9322	0	0	Ki67+	 12478 22470
9323	0	0	Ki67+	 12487 22537
9324	0	0	Ki67+	 12502 22485
9325	0	0	Ki67+	 12511 22470
9326	0	0	Ki67+	 12520 22459
9327	0	0	Ki67+	 12524 22597
9328	0	0	Ki67+	 12545 22525
9329	0	0	Ki67+	 12555 22241
9330	0	0	Ki67+	 12559 22512
9331	0	0	Ki67+	 12565 22568
9332	0	0	Ki67+	 12566 22543
9333	0	0	Ki67+	 12570 22278
9334	0	0	Ki67+	 12572 22637
9335	0	0	Ki67+	 12585 22530
9336	0	0	Ki67+	 12595 22513
9337	0	0	Ki67+	 12635 22183
9338	0	0	Ki67+	 12646 22185
9339	0	0	Ki67+	 11976 22749
9340	0	0	Ki67+	 11981 23114
9341	0	0	Ki67+	 11986 23124
9342	0	0	Ki67+	 11998 22767
9343	0	0	Ki67+	 12000 22757
9344	0	0	Ki67+	 12033 22702
9345	0	0	Ki67+	 12036 22814
9346	0	0	Ki67+	 12059 22705
9347	0	0	Ki67+	 12080 23189
9348	0	0	Ki67+	 12093 22699
9349	0	0	Ki67+	 12104 22670
9350	0	0	Ki67+	 12124 23374
9351	0	0	Ki67+	 12129 22642
9352	0	0	Ki67+	 12142 23323
9353	0	0	Ki67+	 12144 23393
9354	0	0	Ki67+	 12147 23353
9355	0	0	Ki67+	 12168 23367
9356	0	0	Ki67+	 12184 22762
9357	0	0	Ki67+	 12184 23323
9358	0	0	Ki67+	 12186 23343
9359	0	0	Ki67+	 12192 23281
9360	0	0	Ki67+	 12194 22787
9361	0	0	Ki67+	 12194 22875
9362	0	0	Ki67+	 12202 22863
9363	0	0	Ki67+	 12202 22917
9364	0	0	Ki67+	 12204 23352
9365	0	0	Ki67+	 12209 23240
9366	0	0	Ki67+	 12211 23288
9367	0	0	Ki67+	 12212 23320
9368	0	0	Ki67+	 12213 22658
9369	0	0	Ki67+	 12215 22752
9370	0	0	Ki67+	 12219 22987
9371	0	0	Ki67+	 12224 23212
9372	0	0	Ki67+	 12231 22764
9373	0	0	Ki67+	 12233 23249
9374	0	0	Ki67+	 12238 23351
9375	0	0	Ki67+	 12239 22706
9376	0	0	Ki67+	 12252 22720
9377	0	0	Ki67+	 12252 23327
9378	0	0	Ki67+	 12258 23152
9379	0	0	Ki67+	 12259 23104
9380	0	0	Ki67+	 12261 23238
9381	0	0	Ki67+	 12265 23138
9382	0	0	Ki67+	 12273 23326
9383	0	0	Ki67+	 12277 23271
9384	0	0	Ki67+	 12279 22668
9385	0	0	Ki67+	 12282 23110
9386	0	0	Ki67+	 12291 23057
9387	0	0	Ki67+	 12294 23138
9388	0	0	Ki67+	 12298 22966
9389	0	0	Ki67+	 12300 23156
9390	0	0	Ki67+	 12301 23430
9391	0	0	Ki67+	 12321 23129
9392	0	0	Ki67+	 12328 22965
9393	0	0	Ki67+	 12332 23139
9394	0	0	Ki67+	 12360 22972
9395	0	0	Ki67+	 12370 22646
9396	0	0	Ki67+	 12379 22938
9397	0	0	Ki67+	 12381 22986
9398	0	0	Ki67+	 12392 23083
9399	0	0	Ki67+	 12399 23069
9400	0	0	Ki67+	 12422 23095
9401	0	0	Ki67+	 12429 23010
9402	0	0	Ki67+	 12433 23061
9403	0	0	Ki67+	 12441 22921
9404	0	0	Ki67+	 12451 22890
9405	0	0	Ki67+	 12453 22752
9406	0	0	Ki67+	 12454 22930
9407	0	0	Ki67+	 12455 22979
9408	0	0	Ki67+	 12463 23068
9409	0	0	Ki67+	 12469 22801
9410	0	0	Ki67+	 12471 22747
9411	0	0	Ki67+	 12471 22779
9412	0	0	Ki67+	 12473 22732
9413	0	0	Ki67+	 12473 22814
9414	0	0	Ki67+	 12478 22886
9415	0	0	Ki67+	 12481 22921
9416	0	0	Ki67+	 12482 22989
9417	0	0	Ki67+	 12487 22743
9418	0	0	Ki67+	 12491 22692
9419	0	0	Ki67+	 12493 22650
9420	0	0	Ki67+	 12494 22927
9421	0	0	Ki67+	 12503 22661
9422	0	0	Ki67+	 12511 22883
9423	0	0	Ki67+	 12518 22984
9424	0	0	Ki67+	 12519 22930
9425	0	0	Ki67+	 12523 22851
9426	0	0	Ki67+	 12524 22754
9427	0	0	Ki67+	 12532 22740
9428	0	0	Ki67+	 12536 22812
9429	0	0	Ki67+	 12536 22986
9430	0	0	Ki67+	 12537 22903
9431	0	0	Ki67+	 12540 22648
9432	0	0	Ki67+	 12552 22846
9433	0	0	Ki67+	 12552 22913
9434	0	0	Ki67+	 12564 22733
9435	0	0	Ki67+	 12572 22869
9436	0	0	Ki67+	 12577 22770
9437	0	0	Ki67+	 12579 22802
9438	0	0	Ki67+	 12588 22725
9439	0	0	Ki67+	 12606 22858
9440	0	0	Ki67+	 12607 22873
9441	0	0	Ki67+	 12609 23430
9442	0	0	Ki67+	 12623 22865
9443	0	0	Ki67+	 12629 22787
9444	0	0	Ki67+	 12635 23102
9445	0	0	Ki67+	 12654 23398
9446	0	0	Ki67+	 12680 23376
9447	0	0	Ki67+	 12695 23368
9448	0	0	Ki67+	 11954 23850
9449	0	0	Ki67+	 11958 23871
9450	0	0	Ki67+	 11964 23624
9451	0	0	Ki67+	 11964 23647
9452	0	0	Ki67+	 11970 23659
9453	0	0	Ki67+	 11970 24220
9454	0	0	Ki67+	 11976 24159
9455	0	0	Ki67+	 11982 24133
9456	0	0	Ki67+	 11982 24170
9457	0	0	Ki67+	 11992 23646
9458	0	0	Ki67+	 11998 24073
9459	0	0	Ki67+	 12000 23584
9460	0	0	Ki67+	 12001 23946
9461	0	0	Ki67+	 12010 23932
9462	0	0	Ki67+	 12012 23717
9463	0	0	Ki67+	 12016 23966
9464	0	0	Ki67+	 12016 24029
9465	0	0	Ki67+	 12019 23572
9466	0	0	Ki67+	 12027 23927
9467	0	0	Ki67+	 12033 23458
9468	0	0	Ki67+	 12049 23465
9469	0	0	Ki67+	 12064 23663
9470	0	0	Ki67+	 12101 23688
9471	0	0	Ki67+	 12122 23642
9472	0	0	Ki67+	 12201 23718
9473	0	0	Ki67+	 12220 23685
9474	0	0	Ki67+	 12228 23647
9475	0	0	Ki67+	 12230 23724
9476	0	0	Ki67+	 12272 23702
9477	0	0	Ki67+	 12319 23718
9478	0	0	Ki67+	 12321 23695
9479	0	0	Ki67+	 12330 23652
9480	0	0	Ki67+	 12338 23679
9481	0	0	Ki67+	 12345 23944
9482	0	0	Ki67+	 12356 23640
9483	0	0	Ki67+	 12357 24069
9484	0	0	Ki67+	 12379 23883
9485	0	0	Ki67+	 12414 24125
9486	0	0	Ki67+	 12433 23861
9487	0	0	Ki67+	 12450 23652
9488	0	0	Ki67+	 12461 23870
9489	0	0	Ki67+	 12461 23908
9490	0	0	Ki67+	 12461 23919
9491	0	0	Ki67+	 12477 23629
9492	0	0	Ki67+	 12494 23615
9493	0	0	Ki67+	 12507 24196
9494	0	0	Ki67+	 12521 24142
9495	0	0	Ki67+	 12547 23557
9496	0	0	Ki67+	 12561 23542
9497	0	0	Ki67+	 12570 24145
9498	0	0	Ki67+	 12608 23451
9499	0	0	Ki67+	 12715 23611
9500	0	0	Ki67+	 11955 24663
9501	0	0	Ki67+	 11961 24262
9502	0	0	Ki67+	 11965 24407
9503	0	0	Ki67+	 11965 24429
9504	0	0	Ki67+	 11973 24392
9505	0	0	Ki67+	 11979 24546
9506	0	0	Ki67+	 11981 24574
9507	0	0	Ki67+	 11984 24241
9508	0	0	Ki67+	 11990 24474
9509	0	0	Ki67+	 12035 24968
9510	0	0	Ki67+	 12071 24489
9511	0	0	Ki67+	 12169 24258
9512	0	0	Ki67+	 12182 24959
9513	0	0	Ki67+	 12217 24352
9514	0	0	Ki67+	 12381 24320
9515	0	0	Ki67+	 12417 25030
9516	0	0	Ki67+	 12560 24606
9517	0	0	Ki67+	 12576 24295
9518	0	0	Ki67+	 12587 24445
9519	0	0	Ki67+	 12620 25033
9520	0	0	Ki67+	 12631 24254
9521	0	0	Ki67+	 12648 24982
9522	0	0	Ki67+	 12662 24259
9523	0	0	Ki67+	 12698 24415
9524	0	0	Ki67+	 12724 24938
9525	0	0	Ki67+	 11964 25802
9526	0	0	Ki67+	 11979 25707
9527	0	0	Ki67+	 11979 25828
9528	0	0	Ki67+	 11984 25730
9529	0	0	Ki67+	 11989 25078
9530	0	0	Ki67+	 11999 25696
9531	0	0	Ki67+	 11999 25783
9532	0	0	Ki67+	 12002 25730
9533	0	0	Ki67+	 12008 25229
9534	0	0	Ki67+	 12011 25818
9535	0	0	Ki67+	 12018 25699
9536	0	0	Ki67+	 12030 25721
9537	0	0	Ki67+	 12031 25789
9538	0	0	Ki67+	 12036 25740
9539	0	0	Ki67+	 12049 25674
9540	0	0	Ki67+	 12050 25692
9541	0	0	Ki67+	 12052 25457
9542	0	0	Ki67+	 12057 25340
9543	0	0	Ki67+	 12060 25829
9544	0	0	Ki67+	 12065 25731
9545	0	0	Ki67+	 12067 25773
9546	0	0	Ki67+	 12070 25675
9547	0	0	Ki67+	 12084 25457
9548	0	0	Ki67+	 12084 25815
9549	0	0	Ki67+	 12098 25836
9550	0	0	Ki67+	 12099 25745
9551	0	0	Ki67+	 12109 25736
9552	0	0	Ki67+	 12112 25805
9553	0	0	Ki67+	 12112 25838
9554	0	0	Ki67+	 12115 25761
9555	0	0	Ki67+	 12123 25713
9556	0	0	Ki67+	 12130 25451
9557	0	0	Ki67+	 12131 25660
9558	0	0	Ki67+	 12133 25733
9559	0	0	Ki67+	 12141 25636
9560	0	0	Ki67+	 12157 25810
9561	0	0	Ki67+	 12160 25731
9562	0	0	Ki67+	 12161 25678
9563	0	0	Ki67+	 12165 25789
9564	0	0	Ki67+	 12175 25647
9565	0	0	Ki67+	 12180 25759
9566	0	0	Ki67+	 12181 25451
9567	0	0	Ki67+	 12186 25622
9568	0	0	Ki67+	 12188 25661
9569	0	0	Ki67+	 12195 25747
9570	0	0	Ki67+	 12199 25150
9571	0	0	Ki67+	 12199 25714
9572	0	0	Ki67+	 12205 25592
9573	0	0	Ki67+	 12208 25449
9574	0	0	Ki67+	 12210 25795
9575	0	0	Ki67+	 12210 25814
9576	0	0	Ki67+	 12213 25668
9577	0	0	Ki67+	 12221 25443
9578	0	0	Ki67+	 12225 25642
9579	0	0	Ki67+	 12225 25830
9580	0	0	Ki67+	 12228 25748
9581	0	0	Ki67+	 12228 25775
9582	0	0	Ki67+	 12229 25593
9583	0	0	Ki67+	 12233 25729
9584	0	0	Ki67+	 12236 25631
9585	0	0	Ki67+	 12237 25177
9586	0	0	Ki67+	 12237 25767
9587	0	0	Ki67+	 12245 25456
9588	0	0	Ki67+	 12247 25700
9589	0	0	Ki67+	 12247 25813
9590	0	0	Ki67+	 12249 25734
9591	0	0	Ki67+	 12253 25763
9592	0	0	Ki67+	 12255 25783
9593	0	0	Ki67+	 12256 25655
9594	0	0	Ki67+	 12259 25456
9595	0	0	Ki67+	 12259 25703
9596	0	0	Ki67+	 12260 25180
9597	0	0	Ki67+	 12268 25691
9598	0	0	Ki67+	 12282 25621
9599	0	0	Ki67+	 12285 25741
9600	0	0	Ki67+	 12292 25450
9601	0	0	Ki67+	 12298 25733
9602	0	0	Ki67+	 12303 25683
9603	0	0	Ki67+	 12307 25742
9604	0	0	Ki67+	 12310 25451
9605	0	0	Ki67+	 12313 25639
9606	0	0	Ki67+	 12318 25612
9607	0	0	Ki67+	 12318 25627
9608	0	0	Ki67+	 12322 25180
9609	0	0	Ki67+	 12328 25630
9610	0	0	Ki67+	 12331 25766
9611	0	0	Ki67+	 12333 25602
9612	0	0	Ki67+	 12336 25710
9613	0	0	Ki67+	 12337 25176
9614	0	0	Ki67+	 12339 25675
9615	0	0	Ki67+	 12344 25725
9616	0	0	Ki67+	 12345 25771
9617	0	0	Ki67+	 12353 25753
9618	0	0	Ki67+	 12356 25643
9619	0	0	Ki67+	 12360 25733
9620	0	0	Ki67+	 12361 25441
9621	0	0	Ki67+	 12362 25615
9622	0	0	Ki67+	 12365 25710
9623	0	0	Ki67+	 12379 25677
9624	0	0	Ki67+	 12389 25624
9625	0	0	Ki67+	 12390 25456
9626	0	0	Ki67+	 12401 25754
9627	0	0	Ki67+	 12407 25787
9628	0	0	Ki67+	 12418 25820
9629	0	0	Ki67+	 12421 25727
9630	0	0	Ki67+	 12423 25617
9631	0	0	Ki67+	 12428 25639
9632	0	0	Ki67+	 12430 25458
9633	0	0	Ki67+	 12435 25697
9634	0	0	Ki67+	 12435 25776
9635	0	0	Ki67+	 12438 25820
9636	0	0	Ki67+	 12447 25606
9637	0	0	Ki67+	 12447 25671
9638	0	0	Ki67+	 12448 25461
9639	0	0	Ki67+	 12462 25448
9640	0	0	Ki67+	 12465 25725
9641	0	0	Ki67+	 12466 25803
9642	0	0	Ki67+	 12475 25792
9643	0	0	Ki67+	 12486 25705
9644	0	0	Ki67+	 12490 25629
9645	0	0	Ki67+	 12491 25794
9646	0	0	Ki67+	 12493 25808
9647	0	0	Ki67+	 12495 25737
9648	0	0	Ki67+	 12501 25478
9649	0	0	Ki67+	 12513 25726
9650	0	0	Ki67+	 12516 25099
9651	0	0	Ki67+	 12520 25830
9652	0	0	Ki67+	 12522 25624
9653	0	0	Ki67+	 12539 25716
9654	0	0	Ki67+	 12540 25145
9655	0	0	Ki67+	 12553 25818
9656	0	0	Ki67+	 12554 25761
9657	0	0	Ki67+	 12556 25735
9658	0	0	Ki67+	 12558 25633
9659	0	0	Ki67+	 12559 25648
9660	0	0	Ki67+	 12561 25724
9661	0	0	Ki67+	 12562 25781
9662	0	0	Ki67+	 12574 25686
9663	0	0	Ki67+	 12581 25807
9664	0	0	Ki67+	 12584 25723
9665	0	0	Ki67+	 12586 25669
9666	0	0	Ki67+	 12594 25652
9667	0	0	Ki67+	 12596 25508
9668	0	0	Ki67+	 12598 25718
9669	0	0	Ki67+	 12604 25706
9670	0	0	Ki67+	 12611 25794
9671	0	0	Ki67+	 12616 25095
9672	0	0	Ki67+	 12618 25771
9673	0	0	Ki67+	 12626 25784
9674	0	0	Ki67+	 12634 25130
9675	0	0	Ki67+	 12634 25510
9676	0	0	Ki67+	 12650 25804
9677	0	0	Ki67+	 12651 25519
9678	0	0	Ki67+	 12677 25790
9679	0	0	Ki67+	 12680 25813
9680	0	0	Ki67+	 12683 25535
9681	0	0	Ki67+	 12698 25813
9682	0	0	Ki67+	 12719 25554
9683	0	0	Ki67+	 12728 25800
9684	0	0	Ki67+	 11954 25853
9685	0	0	Ki67+	 11959 25921
9686	0	0	Ki67+	 11965 25984
9687	0	0	Ki67+	 11972 25865
9688	0	0	Ki67+	 11978 26333
9689	0	0	Ki67+	 11983 25917
9690	0	0	Ki67+	 11987 26040
9691	0	0	Ki67+	 11988 26374
9692	0	0	Ki67+	 11990 25897
9693	0	0	Ki67+	 11995 26069
9694	0	0	Ki67+	 11996 26346
9695	0	0	Ki67+	 12000 26390
9696	0	0	Ki67+	 12002 26361
9697	0	0	Ki67+	 12006 26261
9698	0	0	Ki67+	 12009 25984
9699	0	0	Ki67+	 12013 26052
9700	0	0	Ki67+	 12015 26229
9701	0	0	Ki67+	 12017 26029
9702	0	0	Ki67+	 12018 26004
9703	0	0	Ki67+	 12020 26211
9704	0	0	Ki67+	 12022 26285
9705	0	0	Ki67+	 12023 25854
9706	0	0	Ki67+	 12024 25914
9707	0	0	Ki67+	 12025 26373
9708	0	0	Ki67+	 12026 26299
9709	0	0	Ki67+	 12028 26408
9710	0	0	Ki67+	 12030 26238
9711	0	0	Ki67+	 12032 26219
9712	0	0	Ki67+	 12041 26395
9713	0	0	Ki67+	 12043 26269
9714	0	0	Ki67+	 12048 25889
9715	0	0	Ki67+	 12048 26571
9716	0	0	Ki67+	 12057 26192
9717	0	0	Ki67+	 12059 25846
9718	0	0	Ki67+	 12059 26323
9719	0	0	Ki67+	 12059 26420
9720	0	0	Ki67+	 12060 26382
9721	0	0	Ki67+	 12060 26430
9722	0	0	Ki67+	 12062 26239
9723	0	0	Ki67+	 12069 25920
9724	0	0	Ki67+	 12070 26265
9725	0	0	Ki67+	 12071 26211
9726	0	0	Ki67+	 12073 26117
9727	0	0	Ki67+	 12076 26330
9728	0	0	Ki67+	 12077 26169
9729	0	0	Ki67+	 12079 26302
9730	0	0	Ki67+	 12080 25871
9731	0	0	Ki67+	 12081 26190
9732	0	0	Ki67+	 12088 26266
9733	0	0	Ki67+	 12092 26136
9734	0	0	Ki67+	 12095 26464
9735	0	0	Ki67+	 12097 26330
9736	0	0	Ki67+	 12097 26342
9737	0	0	Ki67+	 12100 26185
9738	0	0	Ki67+	 12109 26351
9739	0	0	Ki67+	 12112 26173
9740	0	0	Ki67+	 12112 26316
9741	0	0	Ki67+	 12115 25852
9742	0	0	Ki67+	 12121 26156
9743	0	0	Ki67+	 12128 26133
9744	0	0	Ki67+	 12128 26280
9745	0	0	Ki67+	 12130 26035
9746	0	0	Ki67+	 12131 26327
9747	0	0	Ki67+	 12131 26354
9748	0	0	Ki67+	 12136 26395
9749	0	0	Ki67+	 12137 26425
9750	0	0	Ki67+	 12139 26160
9751	0	0	Ki67+	 12143 26339
9752	0	0	Ki67+	 12144 26036
9753	0	0	Ki67+	 12144 26198
9754	0	0	Ki67+	 12147 26309
9755	0	0	Ki67+	 12148 26062
9756	0	0	Ki67+	 12149 26182
9757	0	0	Ki67+	 12150 26098
9758	0	0	Ki67+	 12151 26247
9759	0	0	Ki67+	 12159 26487
9760	0	0	Ki67+	 12161 26302
9761	0	0	Ki67+	 12163 26340
9762	0	0	Ki67+	 12165 26167
9763	0	0	Ki67+	 12166 26154
9764	0	0	Ki67+	 12167 26028
9765	0	0	Ki67+	 12167 26105
9766	0	0	Ki67+	 12168 26127
9767	0	0	Ki67+	 12170 26310
9768	0	0	Ki67+	 12174 26509
9769	0	0	Ki67+	 12178 26336
9770	0	0	Ki67+	 12179 26092
9771	0	0	Ki67+	 12180 26156
9772	0	0	Ki67+	 12182 26293
9773	0	0	Ki67+	 12184 26171
9774	0	0	Ki67+	 12184 26265
9775	0	0	Ki67+	 12188 26014
9776	0	0	Ki67+	 12190 26144
9777	0	0	Ki67+	 12193 25981
9778	0	0	Ki67+	 12196 26115
9779	0	0	Ki67+	 12202 26505
9780	0	0	Ki67+	 12205 25969
9781	0	0	Ki67+	 12207 26128
9782	0	0	Ki67+	 12207 26168
9783	0	0	Ki67+	 12207 26317
9784	0	0	Ki67+	 12210 26285
9785	0	0	Ki67+	 12212 26049
9786	0	0	Ki67+	 12212 26341
9787	0	0	Ki67+	 12214 26095
9788	0	0	Ki67+	 12217 26159
9789	0	0	Ki67+	 12223 26009
9790	0	0	Ki67+	 12230 26257
9791	0	0	Ki67+	 12234 26071
9792	0	0	Ki67+	 12236 25975
9793	0	0	Ki67+	 12236 26189
9794	0	0	Ki67+	 12237 26141
9795	0	0	Ki67+	 12239 26060
9796	0	0	Ki67+	 12241 25942
9797	0	0	Ki67+	 12241 26325
9798	0	0	Ki67+	 12243 26032
9799	0	0	Ki67+	 12244 26224
9800	0	0	Ki67+	 12244 26281
9801	0	0	Ki67+	 12246 26105
9802	0	0	Ki67+	 12246 26344
9803	0	0	Ki67+	 12247 26202
9804	0	0	Ki67+	 12248 26526
9805	0	0	Ki67+	 12250 26384
9806	0	0	Ki67+	 12252 26000
9807	0	0	Ki67+	 12252 26166
9808	0	0	Ki67+	 12260 26227
9809	0	0	Ki67+	 12263 26452
9810	0	0	Ki67+	 12264 26201
9811	0	0	Ki67+	 12265 25949
9812	0	0	Ki67+	 12270 26472
9813	0	0	Ki67+	 12272 26183
9814	0	0	Ki67+	 12273 25920
9815	0	0	Ki67+	 12275 26128
9816	0	0	Ki67+	 12276 26344
9817	0	0	Ki67+	 12280 26269
9818	0	0	Ki67+	 12285 26056
9819	0	0	Ki67+	 12289 26532
9820	0	0	Ki67+	 12294 26006
9821	0	0	Ki67+	 12294 26277
9822	0	0	Ki67+	 12298 25923
9823	0	0	Ki67+	 12298 25956
9824	0	0	Ki67+	 12298 26303
9825	0	0	Ki67+	 12299 26261
9826	0	0	Ki67+	 12300 26534
9827	0	0	Ki67+	 12303 25899
9828	0	0	Ki67+	 12303 26164
9829	0	0	Ki67+	 12303 26515
9830	0	0	Ki67+	 12306 26344
9831	0	0	Ki67+	 12307 26070
9832	0	0	Ki67+	 12310 26224
9833	0	0	Ki67+	 12310 26287
9834	0	0	Ki67+	 12314 26581
9835	0	0	Ki67+	 12318 26322
9836	0	0	Ki67+	 12322 25976
9837	0	0	Ki67+	 12322 26220
9838	0	0	Ki67+	 12323 26119
9839	0	0	Ki67+	 12326 25887
9840	0	0	Ki67+	 12327 26333
9841	0	0	Ki67+	 12327 26535
9842	0	0	Ki67+	 12328 25914
9843	0	0	Ki67+	 12328 25932
9844	0	0	Ki67+	 12328 26083
9845	0	0	Ki67+	 12329 26011
9846	0	0	Ki67+	 12331 26240
9847	0	0	Ki67+	 12332 26022
9848	0	0	Ki67+	 12332 26067
9849	0	0	Ki67+	 12336 26050
9850	0	0	Ki67+	 12339 26108
9851	0	0	Ki67+	 12339 26584
9852	0	0	Ki67+	 12344 26140
9853	0	0	Ki67+	 12344 26171
9854	0	0	Ki67+	 12344 26197
9855	0	0	Ki67+	 12344 26322
9856	0	0	Ki67+	 12345 26026
9857	0	0	Ki67+	 12347 26462
9858	0	0	Ki67+	 12348 25906
9859	0	0	Ki67+	 12348 26518
9860	0	0	Ki67+	 12350 26000
9861	0	0	Ki67+	 12358 26114
9862	0	0	Ki67+	 12360 26203
9863	0	0	Ki67+	 12361 26590
9864	0	0	Ki67+	 12363 25911
9865	0	0	Ki67+	 12368 26559
9866	0	0	Ki67+	 12370 25973
9867	0	0	Ki67+	 12372 26150
9868	0	0	Ki67+	 12375 26078
9869	0	0	Ki67+	 12377 26010
9870	0	0	Ki67+	 12378 26041
9871	0	0	Ki67+	 12380 26266
9872	0	0	Ki67+	 12381 26252
9873	0	0	Ki67+	 12381 26279
9874	0	0	Ki67+	 12382 26197
9875	0	0	Ki67+	 12382 26538
9876	0	0	Ki67+	 12383 26177
9877	0	0	Ki67+	 12384 25933
9878	0	0	Ki67+	 12389 26120
9879	0	0	Ki67+	 12391 26206
9880	0	0	Ki67+	 12394 26226
9881	0	0	Ki67+	 12396 25895
9882	0	0	Ki67+	 12396 26237
9883	0	0	Ki67+	 12399 25970
9884	0	0	Ki67+	 12400 25880
9885	0	0	Ki67+	 12400 26167
9886	0	0	Ki67+	 12400 26563
9887	0	0	Ki67+	 12402 25848
9888	0	0	Ki67+	 12404 26139
9889	0	0	Ki67+	 12409 26195
9890	0	0	Ki67+	 12415 26007
9891	0	0	Ki67+	 12425 26009
9892	0	0	Ki67+	 12426 26591
9893	0	0	Ki67+	 12429 26091
9894	0	0	Ki67+	 12434 25883
9895	0	0	Ki67+	 12442 26611
9896	0	0	Ki67+	 12446 26003
9897	0	0	Ki67+	 12454 26035
9898	0	0	Ki67+	 12459 25954
9899	0	0	Ki67+	 12460 26615
9900	0	0	Ki67+	 12462 26598
9901	0	0	Ki67+	 12465 25867
9902	0	0	Ki67+	 12465 25890
9903	0	0	Ki67+	 12467 25982
9904	0	0	Ki67+	 12481 25847
9905	0	0	Ki67+	 12481 25883
9906	0	0	Ki67+	 12482 25930
9907	0	0	Ki67+	 12490 25977
9908	0	0	Ki67+	 12494 26012
9909	0	0	Ki67+	 12495 25964
9910	0	0	Ki67+	 12498 25846
9911	0	0	Ki67+	 12500 25943
9912	0	0	Ki67+	 12512 25875
9913	0	0	Ki67+	 12513 25971
9914	0	0	Ki67+	 12518 25924
9915	0	0	Ki67+	 12528 26015
9916	0	0	Ki67+	 12530 25927
9917	0	0	Ki67+	 12541 26621
9918	0	0	Ki67+	 12543 25841
9919	0	0	Ki67+	 12545 26132
9920	0	0	Ki67+	 12548 25917
9921	0	0	Ki67+	 12566 26580
9922	0	0	Ki67+	 12571 26351
9923	0	0	Ki67+	 12571 26611
9924	0	0	Ki67+	 12575 26386
9925	0	0	Ki67+	 12579 26559
9926	0	0	Ki67+	 12580 26423
9927	0	0	Ki67+	 12582 26460
9928	0	0	Ki67+	 12583 25968
9929	0	0	Ki67+	 12585 25928
9930	0	0	Ki67+	 12585 26615
9931	0	0	Ki67+	 12587 26277
9932	0	0	Ki67+	 12590 26505
9933	0	0	Ki67+	 12591 26349
9934	0	0	Ki67+	 12596 25854
9935	0	0	Ki67+	 12598 26338
9936	0	0	Ki67+	 12602 26544
9937	0	0	Ki67+	 12603 26304
9938	0	0	Ki67+	 12606 26508
9939	0	0	Ki67+	 12607 26389
9940	0	0	Ki67+	 12608 26590
9941	0	0	Ki67+	 12611 26427
9942	0	0	Ki67+	 12612 26242
9943	0	0	Ki67+	 12614 26268
9944	0	0	Ki67+	 12614 26375
9945	0	0	Ki67+	 12615 25914
9946	0	0	Ki67+	 12616 25942
9947	0	0	Ki67+	 12616 26472
9948	0	0	Ki67+	 12616 26627
9949	0	0	Ki67+	 12621 26331
9950	0	0	Ki67+	 12623 25875
9951	0	0	Ki67+	 12629 26515
9952	0	0	Ki67+	 12633 26221
9953	0	0	Ki67+	 12633 26355
9954	0	0	Ki67+	 12634 25947
9955	0	0	Ki67+	 12636 25894
9956	0	0	Ki67+	 12636 26290
9957	0	0	Ki67+	 12637 25849
9958	0	0	Ki67+	 12640 26330
9959	0	0	Ki67+	 12642 26476
9960	0	0	Ki67+	 12643 26274
9961	0	0	Ki67+	 12644 26256
9962	0	0	Ki67+	 12644 26544
9963	0	0	Ki67+	 12653 25922
9964	0	0	Ki67+	 12658 26516
9965	0	0	Ki67+	 12659 26612
9966	0	0	Ki67+	 12665 26172
9967	0	0	Ki67+	 12665 26200
9968	0	0	Ki67+	 12665 26264
9969	0	0	Ki67+	 12669 25861
9970	0	0	Ki67+	 12673 25890
9971	0	0	Ki67+	 12675 26538
9972	0	0	Ki67+	 12676 26232
9973	0	0	Ki67+	 12678 26323
9974	0	0	Ki67+	 12678 26571
9975	0	0	Ki67+	 12682 26169
9976	0	0	Ki67+	 12683 26387
9977	0	0	Ki67+	 12683 26591
9978	0	0	Ki67+	 12684 26132
9979	0	0	Ki67+	 12686 26496
9980	0	0	Ki67+	 12688 26481
9981	0	0	Ki67+	 12689 26561
9982	0	0	Ki67+	 12693 26162
9983	0	0	Ki67+	 12700 26339
9984	0	0	Ki67+	 12703 26067
9985	0	0	Ki67+	 12705 26091
9986	0	0	Ki67+	 12707 26461
9987	0	0	Ki67+	 12708 26282
9988	0	0	Ki67+	 12710 26139
9989	0	0	Ki67+	 12710 26527
9990	0	0	Ki67+	 12711 26042
9991	0	0	Ki67+	 12712 26272
9992	0	0	Ki67+	 12714 25869
9993	0	0	Ki67+	 12715 26583
9994	0	0	Ki67+	 12719 26343
9995	0	0	Ki67+	 12719 26482
9996	0	0	Ki67+	 12721 26399
9997	0	0	Ki67+	 12722 26551
9998	0	0	Ki67+	 12723 26106
9999	0	0	Ki67+	 12725 26049
10000	0	0	Ki67+	 12728 26027
10001	0	0	Ki67+	 12732 26315
10002	0	0	Ki67+	 12734 26238
10003	0	0	Ki67+	 12735 26451
10004	0	0	Ki67+	 12736 26508
10005	0	0	Ki67+	 12738 26160
10006	0	0	Ki67+	 12739 26120
10007	0	0	Ki67+	 12739 26361
10008	0	0	Ki67+	 12740 26076
10009	0	0	Ki67+	 12742 26547
10010	0	0	Ki67+	 12743 26013
10011	0	0	Ki67+	 12743 26440
10012	0	0	Ki67+	 12744 26320
10013	0	0	Ki67+	 12745 26213
10014	0	0	Ki67+	 12748 26380
10015	0	0	Ki67+	 12750 26412
10016	0	0	Ki67+	 11954 26686
10017	0	0	Ki67+	 12084 26812
10018	0	0	Ki67+	 12093 26662
10019	0	0	Ki67+	 12164 26899
10020	0	0	Ki67+	 12165 26919
10021	0	0	Ki67+	 12169 26829
10022	0	0	Ki67+	 12172 26871
10023	0	0	Ki67+	 12198 27235
10024	0	0	Ki67+	 12223 26950
10025	0	0	Ki67+	 12238 27036
10026	0	0	Ki67+	 12241 27214
10027	0	0	Ki67+	 12252 27034
10028	0	0	Ki67+	 12277 26664
10029	0	0	Ki67+	 12311 27212
10030	0	0	Ki67+	 12312 27246
10031	0	0	Ki67+	 12349 26784
10032	0	0	Ki67+	 12379 26864
10033	0	0	Ki67+	 12420 26882
10034	0	0	Ki67+	 12422 26968
10035	0	0	Ki67+	 12431 26691
10036	0	0	Ki67+	 12441 26736
10037	0	0	Ki67+	 12446 26888
10038	0	0	Ki67+	 12449 27320
10039	0	0	Ki67+	 12455 26649
10040	0	0	Ki67+	 12460 26888
10041	0	0	Ki67+	 12462 26920
10042	0	0	Ki67+	 12472 26655
10043	0	0	Ki67+	 12480 26885
10044	0	0	Ki67+	 12495 27193
10045	0	0	Ki67+	 12509 26830
10046	0	0	Ki67+	 12510 26662
10047	0	0	Ki67+	 12511 26643
10048	0	0	Ki67+	 12513 27088
10049	0	0	Ki67+	 12524 26831
10050	0	0	Ki67+	 12541 26820
10051	0	0	Ki67+	 12542 27013
10052	0	0	Ki67+	 12543 27395
10053	0	0	Ki67+	 12546 26641
10054	0	0	Ki67+	 12582 27345
10055	0	0	Ki67+	 12584 26935
10056	0	0	Ki67+	 12586 27328
10057	0	0	Ki67+	 12603 26859
10058	0	0	Ki67+	 12623 26846
10059	0	0	Ki67+	 12665 26847
10060	0	0	Ki67+	 12669 27003
10061	0	0	Ki67+	 12674 26934
10062	0	0	Ki67+	 12706 26826
10063	0	0	Ki67+	 12707 26697
10064	0	0	Ki67+	 12712 26910
10065	0	0	Ki67+	 12723 26678
10066	0	0	Ki67+	 12746 27353
10067	0	0	Ki67+	 11958 27946
10068	0	0	Ki67+	 11963 27986
10069	0	0	Ki67+	 11963 28000
10070	0	0	Ki67+	 11991 27749
10071	0	0	Ki67+	 11991 27814
10072	0	0	Ki67+	 12018 28217
10073	0	0	Ki67+	 12027 27785
10074	0	0	Ki67+	 12035 27553
10075	0	0	Ki67+	 12053 27815
10076	0	0	Ki67+	 12053 28233
10077	0	0	Ki67+	 12069 27821
10078	0	0	Ki67+	 12085 27656
10079	0	0	Ki67+	 12093 27774
10080	0	0	Ki67+	 12109 27887
10081	0	0	Ki67+	 12118 27812
10082	0	0	Ki67+	 12187 27873
10083	0	0	Ki67+	 12209 28190
10084	0	0	Ki67+	 12211 27848
10085	0	0	Ki67+	 12212 27736
10086	0	0	Ki67+	 12249 27848
10087	0	0	Ki67+	 12279 27712
10088	0	0	Ki67+	 12339 27754
10089	0	0	Ki67+	 12397 27872
10090	0	0	Ki67+	 12417 27812
10091	0	0	Ki67+	 12429 27900
10092	0	0	Ki67+	 12515 27959
10093	0	0	Ki67+	 12522 27993
10094	0	0	Ki67+	 12526 27961
10095	0	0	Ki67+	 12531 28193
10096	0	0	Ki67+	 12542 27943
10097	0	0	Ki67+	 12554 28137
10098	0	0	Ki67+	 12555 28167
10099	0	0	Ki67+	 12569 27936
10100	0	0	Ki67+	 12596 27941
10101	0	0	Ki67+	 12619 28048
10102	0	0	Ki67+	 12620 27459
10103	0	0	Ki67+	 12630 28209
10104	0	0	Ki67+	 12643 28096
10105	0	0	Ki67+	 12644 28037
10106	0	0	Ki67+	 12656 27595
10107	0	0	Ki67+	 12665 28099
10108	0	0	Ki67+	 12669 28055
10109	0	0	Ki67+	 12682 27472
10110	0	0	Ki67+	 12688 27506
10111	0	0	Ki67+	 12690 28054
10112	0	0	Ki67+	 12743 27483
10113	0	0	Ki67+	 12751 27533
10114	0	0	Ki67+	 12049 28481
10115	0	0	Ki67+	 12067 28439
10116	0	0	Ki67+	 12106 28569
10117	0	0	Ki67+	 12123 28615
10118	0	0	Ki67+	 12272 29038
10119	0	0	Ki67+	 12331 28431
10120	0	0	Ki67+	 12355 28453
10121	0	0	Ki67+	 12364 28599
10122	0	0	Ki67+	 12371 28747
10123	0	0	Ki67+	 12385 28717
10124	0	0	Ki67+	 12404 28870
10125	0	0	Ki67+	 12448 28836
10126	0	0	Ki67+	 12454 29035
10127	0	0	Ki67+	 12495 28667
10128	0	0	Ki67+	 12497 28854
10129	0	0	Ki67+	 12522 28421
10130	0	0	Ki67+	 12532 28665
10131	0	0	Ki67+	 12535 28844
10132	0	0	Ki67+	 12544 28875
10133	0	0	Ki67+	 12550 28458
10134	0	0	Ki67+	 12567 28801
10135	0	0	Ki67+	 12577 28893
10136	0	0	Ki67+	 12578 28348
10137	0	0	Ki67+	 12579 28360
10138	0	0	Ki67+	 12589 28377
10139	0	0	Ki67+	 12589 28771
10140	0	0	Ki67+	 12590 28807
10141	0	0	Ki67+	 12591 28919
10142	0	0	Ki67+	 12594 28282
10143	0	0	Ki67+	 12594 28425
10144	0	0	Ki67+	 12596 29016
10145	0	0	Ki67+	 12606 28337
10146	0	0	Ki67+	 12606 28883
10147	0	0	Ki67+	 12613 28459
10148	0	0	Ki67+	 12613 28768
10149	0	0	Ki67+	 12616 28915
10150	0	0	Ki67+	 12620 28487
10151	0	0	Ki67+	 12623 28304
10152	0	0	Ki67+	 12626 28941
10153	0	0	Ki67+	 12627 28855
10154	0	0	Ki67+	 12629 28531
10155	0	0	Ki67+	 12630 28268
10156	0	0	Ki67+	 12630 28453
10157	0	0	Ki67+	 12633 28827
10158	0	0	Ki67+	 12636 28374
10159	0	0	Ki67+	 12640 28549
10160	0	0	Ki67+	 12640 28950
10161	0	0	Ki67+	 12644 28518
10162	0	0	Ki67+	 12651 28463
10163	0	0	Ki67+	 12651 28885
10164	0	0	Ki67+	 12652 28747
10165	0	0	Ki67+	 12654 28478
10166	0	0	Ki67+	 12655 28545
10167	0	0	Ki67+	 12657 28399
10168	0	0	Ki67+	 12660 28998
10169	0	0	Ki67+	 12661 28286
10170	0	0	Ki67+	 12662 28695
10171	0	0	Ki67+	 12666 28577
10172	0	0	Ki67+	 12670 28939
10173	0	0	Ki67+	 12673 28983
10174	0	0	Ki67+	 12674 28825
10175	0	0	Ki67+	 12675 29010
10176	0	0	Ki67+	 12676 28810
10177	0	0	Ki67+	 12677 28906
10178	0	0	Ki67+	 12680 28451
10179	0	0	Ki67+	 12681 28471
10180	0	0	Ki67+	 12681 28496
10181	0	0	Ki67+	 12686 28338
10182	0	0	Ki67+	 12686 28394
10183	0	0	Ki67+	 12690 28737
10184	0	0	Ki67+	 12692 28603
10185	0	0	Ki67+	 12695 28805
10186	0	0	Ki67+	 12699 28508
10187	0	0	Ki67+	 12701 28851
10188	0	0	Ki67+	 12702 28665
10189	0	0	Ki67+	 12705 28362
10190	0	0	Ki67+	 12711 28996
10191	0	0	Ki67+	 12715 29032
10192	0	0	Ki67+	 12721 28398
10193	0	0	Ki67+	 12729 28530
10194	0	0	Ki67+	 12731 28332
10195	0	0	Ki67+	 12731 28362
10196	0	0	Ki67+	 12731 28689
10197	0	0	Ki67+	 12733 28462
10198	0	0	Ki67+	 12735 28412
10199	0	0	Ki67+	 12735 29024
10200	0	0	Ki67+	 12736 28443
10201	0	0	Ki67+	 12736 28499
10202	0	0	Ki67+	 12737 28789
10203	0	0	Ki67+	 12740 28748
10204	0	0	Ki67+	 12741 28345
10205	0	0	Ki67+	 12744 28706
10206	0	0	Ki67+	 12746 28809
10207	0	0	Ki67+	 12029 29793
10208	0	0	Ki67+	 12110 29791
10209	0	0	Ki67+	 12121 29342
10210	0	0	Ki67+	 12133 29745
10211	0	0	Ki67+	 12134 29793
10212	0	0	Ki67+	 12139 29734
10213	0	0	Ki67+	 12140 29719
10214	0	0	Ki67+	 12146 29688
10215	0	0	Ki67+	 12149 29638
10216	0	0	Ki67+	 12152 29772
10217	0	0	Ki67+	 12160 29617
10218	0	0	Ki67+	 12160 29643
10219	0	0	Ki67+	 12163 29632
10220	0	0	Ki67+	 12173 29617
10221	0	0	Ki67+	 12180 29635
10222	0	0	Ki67+	 12181 29787
10223	0	0	Ki67+	 12185 29759
10224	0	0	Ki67+	 12194 29748
10225	0	0	Ki67+	 12203 29182
10226	0	0	Ki67+	 12204 29153
10227	0	0	Ki67+	 12216 29324
10228	0	0	Ki67+	 12216 29713
10229	0	0	Ki67+	 12216 29754
10230	0	0	Ki67+	 12224 29745
10231	0	0	Ki67+	 12226 29635
10232	0	0	Ki67+	 12227 29620
10233	0	0	Ki67+	 12230 29687
10234	0	0	Ki67+	 12234 29112
10235	0	0	Ki67+	 12234 29360
10236	0	0	Ki67+	 12268 29248
10237	0	0	Ki67+	 12278 29794
10238	0	0	Ki67+	 12279 29464
10239	0	0	Ki67+	 12283 29736
10240	0	0	Ki67+	 12287 29782
10241	0	0	Ki67+	 12288 29312
10242	0	0	Ki67+	 12289 29235
10243	0	0	Ki67+	 12289 29588
10244	0	0	Ki67+	 12302 29271
10245	0	0	Ki67+	 12322 29263
10246	0	0	Ki67+	 12350 29209
10247	0	0	Ki67+	 12352 29222
10248	0	0	Ki67+	 12356 29684
10249	0	0	Ki67+	 12385 29765
10250	0	0	Ki67+	 12404 29632
10251	0	0	Ki67+	 12427 29222
10252	0	0	Ki67+	 12443 29064
10253	0	0	Ki67+	 12506 29576
10254	0	0	Ki67+	 12544 29665
10255	0	0	Ki67+	 12556 29174
10256	0	0	Ki67+	 12562 29156
10257	0	0	Ki67+	 12567 29121
10258	0	0	Ki67+	 12572 29495
10259	0	0	Ki67+	 12577 29206
10260	0	0	Ki67+	 12591 29126
10261	0	0	Ki67+	 12593 29172
10262	0	0	Ki67+	 12600 29227
10263	0	0	Ki67+	 12609 29130
10264	0	0	Ki67+	 12612 29202
10265	0	0	Ki67+	 12620 29754
10266	0	0	Ki67+	 12627 29151
10267	0	0	Ki67+	 12627 29176
10268	0	0	Ki67+	 12645 29181
10269	0	0	Ki67+	 12647 29218
10270	0	0	Ki67+	 12653 29261
10271	0	0	Ki67+	 12660 29096
10272	0	0	Ki67+	 12668 29068
10273	0	0	Ki67+	 12668 29240
10274	0	0	Ki67+	 12674 29511
10275	0	0	Ki67+	 12680 29119
10276	0	0	Ki67+	 12682 29263
10277	0	0	Ki67+	 12687 29184
10278	0	0	Ki67+	 12688 29132
10279	0	0	Ki67+	 12693 29708
10280	0	0	Ki67+	 12703 29251
10281	0	0	Ki67+	 12704 29084
10282	0	0	Ki67+	 12707 29154
10283	0	0	Ki67+	 12716 29300
10284	0	0	Ki67+	 12720 29204
10285	0	0	Ki67+	 12720 29354
10286	0	0	Ki67+	 12724 29224
10287	0	0	Ki67+	 12724 29337
10288	0	0	Ki67+	 12731 29120
10289	0	0	Ki67+	 12731 29377
10290	0	0	Ki67+	 12739 29400
10291	0	0	Ki67+	 12740 29359
10292	0	0	Ki67+	 12741 29329
10293	0	0	Ki67+	 12745 29278
10294	0	0	Ki67+	 12746 29377
10295	0	0	Ki67+	 12748 29178
10296	0	0	Ki67+	 11954 30341
10297	0	0	Ki67+	 11963 30121
10298	0	0	Ki67+	 11967 30043
10299	0	0	Ki67+	 11967 30099
10300	0	0	Ki67+	 11972 30537
10301	0	0	Ki67+	 11978 30084
10302	0	0	Ki67+	 11983 30101
10303	0	0	Ki67+	 11986 30232
10304	0	0	Ki67+	 11990 30052
10305	0	0	Ki67+	 11998 30117
10306	0	0	Ki67+	 12012 30080
10307	0	0	Ki67+	 12018 30026
10308	0	0	Ki67+	 12026 29891
10309	0	0	Ki67+	 12029 30047
10310	0	0	Ki67+	 12041 29913
10311	0	0	Ki67+	 12136 29954
10312	0	0	Ki67+	 12156 30395
10313	0	0	Ki67+	 12158 30466
10314	0	0	Ki67+	 12164 30411
10315	0	0	Ki67+	 12180 29920
10316	0	0	Ki67+	 12187 30554
10317	0	0	Ki67+	 12280 30140
10318	0	0	Ki67+	 12301 30440
10319	0	0	Ki67+	 12305 30332
10320	0	0	Ki67+	 12306 30349
10321	0	0	Ki67+	 12319 30603
10322	0	0	Ki67+	 12334 29973
10323	0	0	Ki67+	 12344 30182
10324	0	0	Ki67+	 12345 30624
10325	0	0	Ki67+	 12351 29908
10326	0	0	Ki67+	 12362 29983
10327	0	0	Ki67+	 12363 30585
10328	0	0	Ki67+	 12395 30560
10329	0	0	Ki67+	 12395 30617
10330	0	0	Ki67+	 12409 30252
10331	0	0	Ki67+	 12411 30523
10332	0	0	Ki67+	 12416 30573
10333	0	0	Ki67+	 12421 29958
10334	0	0	Ki67+	 12425 30551
10335	0	0	Ki67+	 12429 30627
10336	0	0	Ki67+	 12431 30510
10337	0	0	Ki67+	 12440 30615
10338	0	0	Ki67+	 12442 30445
10339	0	0	Ki67+	 12453 30499
10340	0	0	Ki67+	 12457 30139
10341	0	0	Ki67+	 12457 30516
10342	0	0	Ki67+	 12469 30535
10343	0	0	Ki67+	 12480 30387
10344	0	0	Ki67+	 12493 30396
10345	0	0	Ki67+	 12493 30467
10346	0	0	Ki67+	 12497 29940
10347	0	0	Ki67+	 12499 30501
10348	0	0	Ki67+	 12514 30415
10349	0	0	Ki67+	 12518 30551
10350	0	0	Ki67+	 12523 30538
10351	0	0	Ki67+	 12528 30464
10352	0	0	Ki67+	 12528 30493
10353	0	0	Ki67+	 12531 30446
10354	0	0	Ki67+	 12534 30538
10355	0	0	Ki67+	 12544 30340
10356	0	0	Ki67+	 12545 30395
10357	0	0	Ki67+	 12550 30413
10358	0	0	Ki67+	 12551 30382
10359	0	0	Ki67+	 12552 30429
10360	0	0	Ki67+	 12555 30333
10361	0	0	Ki67+	 12555 30496
10362	0	0	Ki67+	 12558 30463
10363	0	0	Ki67+	 12571 30399
10364	0	0	Ki67+	 12574 30216
10365	0	0	Ki67+	 12574 30377
10366	0	0	Ki67+	 12575 30537
10367	0	0	Ki67+	 12580 30494
10368	0	0	Ki67+	 12584 30443
10369	0	0	Ki67+	 12589 30282
10370	0	0	Ki67+	 12593 30303
10371	0	0	Ki67+	 12610 29886
10372	0	0	Ki67+	 12613 29989
10373	0	0	Ki67+	 12613 30398
10374	0	0	Ki67+	 12619 30317
10375	0	0	Ki67+	 12622 30375
10376	0	0	Ki67+	 12623 30526
10377	0	0	Ki67+	 12626 30340
10378	0	0	Ki67+	 12636 30240
10379	0	0	Ki67+	 12637 30050
10380	0	0	Ki67+	 12642 30427
10381	0	0	Ki67+	 12646 30308
10382	0	0	Ki67+	 12647 30399
10383	0	0	Ki67+	 12664 30348
10384	0	0	Ki67+	 12665 30229
10385	0	0	Ki67+	 12666 30379
10386	0	0	Ki67+	 12670 30485
10387	0	0	Ki67+	 12672 30263
10388	0	0	Ki67+	 12686 30219
10389	0	0	Ki67+	 12688 30306
10390	0	0	Ki67+	 12689 30371
10391	0	0	Ki67+	 12694 30626
10392	0	0	Ki67+	 12695 30565
10393	0	0	Ki67+	 12704 29994
10394	0	0	Ki67+	 12719 30630
10395	0	0	Ki67+	 12744 30208
10396	0	0	Ki67+	 11955 31071
10397	0	0	Ki67+	 11957 30995
10398	0	0	Ki67+	 11958 31221
10399	0	0	Ki67+	 11962 31111
10400	0	0	Ki67+	 11964 31139
10401	0	0	Ki67+	 11965 31030
10402	0	0	Ki67+	 11972 31071
10403	0	0	Ki67+	 11974 31235
10404	0	0	Ki67+	 11975 31108
10405	0	0	Ki67+	 11976 31360
10406	0	0	Ki67+	 11979 31095
10407	0	0	Ki67+	 11979 31218
10408	0	0	Ki67+	 11982 31192
10409	0	0	Ki67+	 11984 31311
10410	0	0	Ki67+	 11985 31379
10411	0	0	Ki67+	 11987 31037
10412	0	0	Ki67+	 11988 31331
10413	0	0	Ki67+	 11990 31297
10414	0	0	Ki67+	 11992 31362
10415	0	0	Ki67+	 11993 31164
10416	0	0	Ki67+	 11995 31026
10417	0	0	Ki67+	 11998 31253
10418	0	0	Ki67+	 12001 31061
10419	0	0	Ki67+	 12001 31208
10420	0	0	Ki67+	 12002 31386
10421	0	0	Ki67+	 12002 31410
10422	0	0	Ki67+	 12005 30947
10423	0	0	Ki67+	 12005 31095
10424	0	0	Ki67+	 12006 31118
10425	0	0	Ki67+	 12006 31321
10426	0	0	Ki67+	 12015 31255
10427	0	0	Ki67+	 12016 31024
10428	0	0	Ki67+	 12018 30925
10429	0	0	Ki67+	 12018 31000
10430	0	0	Ki67+	 12018 31295
10431	0	0	Ki67+	 12019 31136
10432	0	0	Ki67+	 12020 30970
10433	0	0	Ki67+	 12028 30907
10434	0	0	Ki67+	 12028 30930
10435	0	0	Ki67+	 12029 31190
10436	0	0	Ki67+	 12030 31104
10437	0	0	Ki67+	 12030 31280
10438	0	0	Ki67+	 12030 31297
10439	0	0	Ki67+	 12031 31331
10440	0	0	Ki67+	 12033 31035
10441	0	0	Ki67+	 12033 31207
10442	0	0	Ki67+	 12034 31341
10443	0	0	Ki67+	 12036 31390
10444	0	0	Ki67+	 12037 31267
10445	0	0	Ki67+	 12040 31091
10446	0	0	Ki67+	 12044 30933
10447	0	0	Ki67+	 12044 31038
10448	0	0	Ki67+	 12044 31115
10449	0	0	Ki67+	 12045 30901
10450	0	0	Ki67+	 12049 31000
10451	0	0	Ki67+	 12054 31300
10452	0	0	Ki67+	 12058 31073
10453	0	0	Ki67+	 12058 31336
10454	0	0	Ki67+	 12059 30958
10455	0	0	Ki67+	 12060 31248
10456	0	0	Ki67+	 12060 31276
10457	0	0	Ki67+	 12062 31008
10458	0	0	Ki67+	 12062 31125
10459	0	0	Ki67+	 12064 31103
10460	0	0	Ki67+	 12065 31138
10461	0	0	Ki67+	 12068 31172
10462	0	0	Ki67+	 12086 30905
10463	0	0	Ki67+	 12095 31203
10464	0	0	Ki67+	 12098 30916
10465	0	0	Ki67+	 12101 30955
10466	0	0	Ki67+	 12118 30858
10467	0	0	Ki67+	 12122 30801
10468	0	0	Ki67+	 12123 30954
10469	0	0	Ki67+	 12129 30827
10470	0	0	Ki67+	 12135 30941
10471	0	0	Ki67+	 12139 30889
10472	0	0	Ki67+	 12146 30781
10473	0	0	Ki67+	 12147 30826
10474	0	0	Ki67+	 12150 30858
10475	0	0	Ki67+	 12161 30792
10476	0	0	Ki67+	 12168 30764
10477	0	0	Ki67+	 12169 30886
10478	0	0	Ki67+	 12171 30839
10479	0	0	Ki67+	 12181 30780
10480	0	0	Ki67+	 12182 30871
10481	0	0	Ki67+	 12199 30760
10482	0	0	Ki67+	 12202 30839
10483	0	0	Ki67+	 12207 30812
10484	0	0	Ki67+	 12211 30849
10485	0	0	Ki67+	 12228 30873
10486	0	0	Ki67+	 12241 30823
10487	0	0	Ki67+	 12242 30722
10488	0	0	Ki67+	 12247 30845
10489	0	0	Ki67+	 12266 30805
10490	0	0	Ki67+	 12270 30741
10491	0	0	Ki67+	 12270 30781
10492	0	0	Ki67+	 12281 31037
10493	0	0	Ki67+	 12288 30846
10494	0	0	Ki67+	 12296 30777
10495	0	0	Ki67+	 12301 31133
10496	0	0	Ki67+	 12307 30676
10497	0	0	Ki67+	 12311 31356
10498	0	0	Ki67+	 12329 30650
10499	0	0	Ki67+	 12331 30737
10500	0	0	Ki67+	 12334 30697
10501	0	0	Ki67+	 12334 30758
10502	0	0	Ki67+	 12365 30656
10503	0	0	Ki67+	 12370 30644
10504	0	0	Ki67+	 12381 30660
10505	0	0	Ki67+	 12416 30850
10506	0	0	Ki67+	 12422 31353
10507	0	0	Ki67+	 12445 30901
10508	0	0	Ki67+	 12455 31345
10509	0	0	Ki67+	 12462 31414
10510	0	0	Ki67+	 12473 31033
10511	0	0	Ki67+	 12484 30816
10512	0	0	Ki67+	 12485 31337
10513	0	0	Ki67+	 12485 31398
10514	0	0	Ki67+	 12487 30856
10515	0	0	Ki67+	 12487 31424
10516	0	0	Ki67+	 12491 30886
10517	0	0	Ki67+	 12502 31244
10518	0	0	Ki67+	 12503 31352
10519	0	0	Ki67+	 12510 31235
10520	0	0	Ki67+	 12511 31438
10521	0	0	Ki67+	 12516 31262
10522	0	0	Ki67+	 12517 31289
10523	0	0	Ki67+	 12521 31104
10524	0	0	Ki67+	 12528 30868
10525	0	0	Ki67+	 12530 31222
10526	0	0	Ki67+	 12540 31091
10527	0	0	Ki67+	 12553 31052
10528	0	0	Ki67+	 12557 31423
10529	0	0	Ki67+	 12580 30933
10530	0	0	Ki67+	 12583 30798
10531	0	0	Ki67+	 12586 31100
10532	0	0	Ki67+	 12592 30757
10533	0	0	Ki67+	 12604 30781
10534	0	0	Ki67+	 12620 30755
10535	0	0	Ki67+	 12628 31391
10536	0	0	Ki67+	 12631 30797
10537	0	0	Ki67+	 12637 31134
10538	0	0	Ki67+	 12644 30759
10539	0	0	Ki67+	 12648 30792
10540	0	0	Ki67+	 12661 31087
10541	0	0	Ki67+	 12664 30826
10542	0	0	Ki67+	 12669 30731
10543	0	0	Ki67+	 12674 31394
10544	0	0	Ki67+	 12676 31067
10545	0	0	Ki67+	 12677 30807
10546	0	0	Ki67+	 12684 30659
10547	0	0	Ki67+	 12700 30770
10548	0	0	Ki67+	 12701 30706
10549	0	0	Ki67+	 12717 31080
10550	0	0	Ki67+	 12737 30682
10551	0	0	Ki67+	 12738 30751
10552	0	0	Ki67+	 12741 30872
10553	0	0	Ki67+	 12745 30703
10554	0	0	Ki67+	 12746 31316
10555	0	0	Ki67+	 11953 31441
10556	0	0	Ki67+	 11956 31495
10557	0	0	Ki67+	 11973 31521
10558	0	0	Ki67+	 11974 31500
10559	0	0	Ki67+	 12011 32191
10560	0	0	Ki67+	 12030 32186
10561	0	0	Ki67+	 12045 32187
10562	0	0	Ki67+	 12067 32190
10563	0	0	Ki67+	 12147 32030
10564	0	0	Ki67+	 12166 32023
10565	0	0	Ki67+	 12185 32039
10566	0	0	Ki67+	 12198 32033
10567	0	0	Ki67+	 12200 31922
10568	0	0	Ki67+	 12222 32208
10569	0	0	Ki67+	 12245 31985
10570	0	0	Ki67+	 12325 32032
10571	0	0	Ki67+	 12327 32001
10572	0	0	Ki67+	 12332 32044
10573	0	0	Ki67+	 12343 31964
10574	0	0	Ki67+	 12383 31536
10575	0	0	Ki67+	 12390 31441
10576	0	0	Ki67+	 12399 31478
10577	0	0	Ki67+	 12402 31456
10578	0	0	Ki67+	 12416 31502
10579	0	0	Ki67+	 12428 31453
10580	0	0	Ki67+	 12435 31478
10581	0	0	Ki67+	 12447 31447
10582	0	0	Ki67+	 12452 32109
10583	0	0	Ki67+	 12453 31507
10584	0	0	Ki67+	 12547 31454
10585	0	0	Ki67+	 12596 32047
10586	0	0	Ki67+	 12665 32076
10587	0	0	Ki67+	 11960 32286
10588	0	0	Ki67+	 11998 32246
10589	0	0	Ki67+	 12004 32452
10590	0	0	Ki67+	 12019 32262
10591	0	0	Ki67+	 12045 32338
10592	0	0	Ki67+	 12274 32598
10593	0	0	Ki67+	 12341 32315
10594	0	0	Ki67+	 12433 32552
10595	0	0	Ki67+	 12498 32599
10596	0	0	Ki67+	 12499 32614
10597	0	0	Ki67+	 12555 32544
10598	0	0	Ki67+	 12570 32520
10599	0	0	Ki67+	 12577 32501
10600	0	0	Ki67+	 12577 32574
10601	0	0	Ki67+	 12579 32552
10602	0	0	Ki67+	 12586 32708
10603	0	0	Ki67+	 12592 32578
10604	0	0	Ki67+	 12599 32605
10605	0	0	Ki67+	 12609 32505
10606	0	0	Ki67+	 12610 32481
10607	0	0	Ki67+	 12612 32947
10608	0	0	Ki67+	 12613 32530
10609	0	0	Ki67+	 12630 32495
10610	0	0	Ki67+	 12631 32402
10611	0	0	Ki67+	 12633 32599
10612	0	0	Ki67+	 12639 32521
10613	0	0	Ki67+	 12642 32552
10614	0	0	Ki67+	 12652 32485
10615	0	0	Ki67+	 12668 32461
10616	0	0	Ki67+	 12675 32408
10617	0	0	Ki67+	 12680 32551
10618	0	0	Ki67+	 12705 32260
10619	0	0	Ki67+	 12738 32690
10620	0	0	Ki67+	 12295 33518
10621	0	0	Ki67+	 12373 33624
10622	0	0	Ki67+	 12421 33798
10623	0	0	Ki67+	 12428 33629
10624	0	0	Ki67+	 12462 33630
10625	0	0	Ki67+	 12500 33763
10626	0	0	Ki67+	 12552 33167
10627	0	0	Ki67+	 12725 33143
10628	0	0	Ki67+	 12733 33080
10629	0	0	Ki67+	 12751 33130
10630	0	0	Ki67+	 11962 34588
10631	0	0	Ki67+	 11972 34604
10632	0	0	Ki67+	 11997 34364
10633	0	0	Ki67+	 11997 34569
10634	0	0	Ki67+	 12025 34616
10635	0	0	Ki67+	 12027 34256
10636	0	0	Ki67+	 12038 34549
10637	0	0	Ki67+	 12039 34581
10638	0	0	Ki67+	 12061 34541
10639	0	0	Ki67+	 12063 34573
10640	0	0	Ki67+	 12063 34637
10641	0	0	Ki67+	 12072 34557
10642	0	0	Ki67+	 12072 34592
10643	0	0	Ki67+	 12077 34607
10644	0	0	Ki67+	 12084 34566
10645	0	0	Ki67+	 12108 34568
10646	0	0	Ki67+	 12115 34604
10647	0	0	Ki67+	 12124 34563
10648	0	0	Ki67+	 12131 34393
10649	0	0	Ki67+	 12133 34614
10650	0	0	Ki67+	 12146 34619
10651	0	0	Ki67+	 12152 34602
10652	0	0	Ki67+	 12166 34598
10653	0	0	Ki67+	 12173 34583
10654	0	0	Ki67+	 12198 34630
10655	0	0	Ki67+	 12203 34589
10656	0	0	Ki67+	 12230 34595
10657	0	0	Ki67+	 12232 34636
10658	0	0	Ki67+	 12271 34628
10659	0	0	Ki67+	 12641 34249
10660	0	0	Ki67+	 12724 34349
10661	0	0	Ki67+	 11953 35284
10662	0	0	Ki67+	 11954 34651
10663	0	0	Ki67+	 11956 34679
10664	0	0	Ki67+	 11956 35006
10665	0	0	Ki67+	 11956 35225
10666	0	0	Ki67+	 11956 35423
10667	0	0	Ki67+	 11957 35043
10668	0	0	Ki67+	 11959 34971
10669	0	0	Ki67+	 11960 34703
10670	0	0	Ki67+	 11960 34731
10671	0	0	Ki67+	 11964 34690
10672	0	0	Ki67+	 11964 35373
10673	0	0	Ki67+	 11972 34751
10674	0	0	Ki67+	 11974 35092
10675	0	0	Ki67+	 11977 35154
10676	0	0	Ki67+	 11978 34992
10677	0	0	Ki67+	 11982 35393
10678	0	0	Ki67+	 11983 35320
10679	0	0	Ki67+	 11986 35102
10680	0	0	Ki67+	 11987 35051
10681	0	0	Ki67+	 11988 34969
10682	0	0	Ki67+	 11988 35359
10683	0	0	Ki67+	 11989 34664
10684	0	0	Ki67+	 11989 35166
10685	0	0	Ki67+	 11990 35423
10686	0	0	Ki67+	 11991 34718
10687	0	0	Ki67+	 11995 34682
10688	0	0	Ki67+	 12004 35434
10689	0	0	Ki67+	 12006 35016
10690	0	0	Ki67+	 12007 35115
10691	0	0	Ki67+	 12009 34739
10692	0	0	Ki67+	 12010 35297
10693	0	0	Ki67+	 12011 34786
10694	0	0	Ki67+	 12011 35348
10695	0	0	Ki67+	 12012 34694
10696	0	0	Ki67+	 12012 35052
10697	0	0	Ki67+	 12013 34985
10698	0	0	Ki67+	 12013 35276
10699	0	0	Ki67+	 12014 35186
10700	0	0	Ki67+	 12015 35372
10701	0	0	Ki67+	 12018 35073
10702	0	0	Ki67+	 12019 35136
10703	0	0	Ki67+	 12021 35226
10704	0	0	Ki67+	 12023 34739
10705	0	0	Ki67+	 12028 34646
10706	0	0	Ki67+	 12029 34703
10707	0	0	Ki67+	 12029 35241
10708	0	0	Ki67+	 12032 35352
10709	0	0	Ki67+	 12043 35268
10710	0	0	Ki67+	 12044 34703
10711	0	0	Ki67+	 12048 34755
10712	0	0	Ki67+	 12055 35056
10713	0	0	Ki67+	 12055 35295
10714	0	0	Ki67+	 12056 35030
10715	0	0	Ki67+	 12059 35258
10716	0	0	Ki67+	 12059 35409
10717	0	0	Ki67+	 12061 35379
10718	0	0	Ki67+	 12069 35013
10719	0	0	Ki67+	 12069 35066
10720	0	0	Ki67+	 12072 34729
10721	0	0	Ki67+	 12073 35321
10722	0	0	Ki67+	 12075 35046
10723	0	0	Ki67+	 12076 34695
10724	0	0	Ki67+	 12081 35096
10725	0	0	Ki67+	 12084 35282
10726	0	0	Ki67+	 12086 34774
10727	0	0	Ki67+	 12086 35403
10728	0	0	Ki67+	 12087 34664
10729	0	0	Ki67+	 12090 35018
10730	0	0	Ki67+	 12091 34809
10731	0	0	Ki67+	 12094 35089
10732	0	0	Ki67+	 12098 35011
10733	0	0	Ki67+	 12099 35067
10734	0	0	Ki67+	 12116 34645
10735	0	0	Ki67+	 12117 35036
10736	0	0	Ki67+	 12119 35365
10737	0	0	Ki67+	 12120 35339
10738	0	0	Ki67+	 12121 34749
10739	0	0	Ki67+	 12122 34776
10740	0	0	Ki67+	 12124 34827
10741	0	0	Ki67+	 12125 34806
10742	0	0	Ki67+	 12127 35106
10743	0	0	Ki67+	 12130 35398
10744	0	0	Ki67+	 12131 34917
10745	0	0	Ki67+	 12138 34719
10746	0	0	Ki67+	 12140 34765
10747	0	0	Ki67+	 12140 34822
10748	0	0	Ki67+	 12146 35094
10749	0	0	Ki67+	 12146 35281
10750	0	0	Ki67+	 12147 35071
10751	0	0	Ki67+	 12147 35322
10752	0	0	Ki67+	 12148 34792
10753	0	0	Ki67+	 12149 35205
10754	0	0	Ki67+	 12150 35369
10755	0	0	Ki67+	 12164 34743
10756	0	0	Ki67+	 12164 35213
10757	0	0	Ki67+	 12167 35132
10758	0	0	Ki67+	 12170 35247
10759	0	0	Ki67+	 12172 35395
10760	0	0	Ki67+	 12173 35427
10761	0	0	Ki67+	 12176 34832
10762	0	0	Ki67+	 12177 35160
10763	0	0	Ki67+	 12178 34821
10764	0	0	Ki67+	 12182 35379
10765	0	0	Ki67+	 12185 35192
10766	0	0	Ki67+	 12188 35222
10767	0	0	Ki67+	 12189 34772
10768	0	0	Ki67+	 12189 35292
10769	0	0	Ki67+	 12191 34747
10770	0	0	Ki67+	 12196 35260
10771	0	0	Ki67+	 12198 34766
10772	0	0	Ki67+	 12200 34833
10773	0	0	Ki67+	 12200 35188
10774	0	0	Ki67+	 12207 35364
10775	0	0	Ki67+	 12208 34794
10776	0	0	Ki67+	 12208 35312
10777	0	0	Ki67+	 12213 35178
10778	0	0	Ki67+	 12215 35208
10779	0	0	Ki67+	 12219 34719
10780	0	0	Ki67+	 12222 34808
10781	0	0	Ki67+	 12223 35154
10782	0	0	Ki67+	 12224 34745
10783	0	0	Ki67+	 12226 35357
10784	0	0	Ki67+	 12227 35298
10785	0	0	Ki67+	 12228 35437
10786	0	0	Ki67+	 12232 34685
10787	0	0	Ki67+	 12235 35180
10788	0	0	Ki67+	 12238 35126
10789	0	0	Ki67+	 12241 35112
10790	0	0	Ki67+	 12245 34734
10791	0	0	Ki67+	 12245 35344
10792	0	0	Ki67+	 12247 34698
10793	0	0	Ki67+	 12247 34848
10794	0	0	Ki67+	 12251 34794
10795	0	0	Ki67+	 12254 35312
10796	0	0	Ki67+	 12255 34765
10797	0	0	Ki67+	 12264 34754
10798	0	0	Ki67+	 12264 35393
10799	0	0	Ki67+	 12265 34828
10800	0	0	Ki67+	 12266 34860
10801	0	0	Ki67+	 12268 35417
10802	0	0	Ki67+	 12269 35049
10803	0	0	Ki67+	 12269 35077
10804	0	0	Ki67+	 12271 35354
10805	0	0	Ki67+	 12274 35387
10806	0	0	Ki67+	 12275 35138
10807	0	0	Ki67+	 12282 34811
10808	0	0	Ki67+	 12286 34656
10809	0	0	Ki67+	 12289 35030
10810	0	0	Ki67+	 12289 35184
10811	0	0	Ki67+	 12295 34860
10812	0	0	Ki67+	 12295 35057
10813	0	0	Ki67+	 12298 34749
10814	0	0	Ki67+	 12299 35370
10815	0	0	Ki67+	 12302 35128
10816	0	0	Ki67+	 12302 35243
10817	0	0	Ki67+	 12307 35024
10818	0	0	Ki67+	 12309 34802
10819	0	0	Ki67+	 12311 35075
10820	0	0	Ki67+	 12312 34782
10821	0	0	Ki67+	 12314 34736
10822	0	0	Ki67+	 12316 34861
10823	0	0	Ki67+	 12316 35099
10824	0	0	Ki67+	 12318 34996
10825	0	0	Ki67+	 12322 35220
10826	0	0	Ki67+	 12323 35193
10827	0	0	Ki67+	 12324 35020
10828	0	0	Ki67+	 12324 35141
10829	0	0	Ki67+	 12326 34693
10830	0	0	Ki67+	 12328 34827
10831	0	0	Ki67+	 12334 35107
10832	0	0	Ki67+	 12335 34987
10833	0	0	Ki67+	 12337 34776
10834	0	0	Ki67+	 12340 34792
10835	0	0	Ki67+	 12345 35169
10836	0	0	Ki67+	 12346 34868
10837	0	0	Ki67+	 12351 35103
10838	0	0	Ki67+	 12352 35025
10839	0	0	Ki67+	 12353 34738
10840	0	0	Ki67+	 12355 35131
10841	0	0	Ki67+	 12356 34851
10842	0	0	Ki67+	 12359 35176
10843	0	0	Ki67+	 12362 35399
10844	0	0	Ki67+	 12363 35080
10845	0	0	Ki67+	 12367 35228
10846	0	0	Ki67+	 12372 34870
10847	0	0	Ki67+	 12374 34821
10848	0	0	Ki67+	 12374 35083
10849	0	0	Ki67+	 12378 35008
10850	0	0	Ki67+	 12379 35280
10851	0	0	Ki67+	 12382 35127
10852	0	0	Ki67+	 12382 35412
10853	0	0	Ki67+	 12383 35196
10854	0	0	Ki67+	 12389 34832
10855	0	0	Ki67+	 12390 35027
10856	0	0	Ki67+	 12390 35070
10857	0	0	Ki67+	 12390 35421
10858	0	0	Ki67+	 12392 35203
10859	0	0	Ki67+	 12393 35143
10860	0	0	Ki67+	 12394 34736
10861	0	0	Ki67+	 12396 34690
10862	0	0	Ki67+	 12402 34995
10863	0	0	Ki67+	 12406 34889
10864	0	0	Ki67+	 12407 34771
10865	0	0	Ki67+	 12408 34686
10866	0	0	Ki67+	 12408 35366
10867	0	0	Ki67+	 12410 35234
10868	0	0	Ki67+	 12412 35084
10869	0	0	Ki67+	 12415 34724
10870	0	0	Ki67+	 12421 35096
10871	0	0	Ki67+	 12423 34856
10872	0	0	Ki67+	 12423 35176
10873	0	0	Ki67+	 12423 35336
10874	0	0	Ki67+	 12424 35319
10875	0	0	Ki67+	 12429 34796
10876	0	0	Ki67+	 12430 35357
10877	0	0	Ki67+	 12431 35046
10878	0	0	Ki67+	 12431 35278
10879	0	0	Ki67+	 12434 35116
10880	0	0	Ki67+	 12439 34873
10881	0	0	Ki67+	 12442 34852
10882	0	0	Ki67+	 12442 35380
10883	0	0	Ki67+	 12444 34691
10884	0	0	Ki67+	 12445 35336
10885	0	0	Ki67+	 12448 35137
10886	0	0	Ki67+	 12448 35395
10887	0	0	Ki67+	 12450 35023
10888	0	0	Ki67+	 12450 35419
10889	0	0	Ki67+	 12451 35280
10890	0	0	Ki67+	 12452 35169
10891	0	0	Ki67+	 12457 35432
10892	0	0	Ki67+	 12463 34856
10893	0	0	Ki67+	 12463 35102
10894	0	0	Ki67+	 12463 35240
10895	0	0	Ki67+	 12464 35298
10896	0	0	Ki67+	 12468 34827
10897	0	0	Ki67+	 12471 34884
10898	0	0	Ki67+	 12471 35388
10899	0	0	Ki67+	 12472 35150
10900	0	0	Ki67+	 12472 35200
10901	0	0	Ki67+	 12474 34723
10902	0	0	Ki67+	 12474 35166
10903	0	0	Ki67+	 12475 34688
10904	0	0	Ki67+	 12476 34793
10905	0	0	Ki67+	 12476 35309
10906	0	0	Ki67+	 12482 34820
10907	0	0	Ki67+	 12482 35270
10908	0	0	Ki67+	 12485 35436
10909	0	0	Ki67+	 12488 35173
10910	0	0	Ki67+	 12492 34824
10911	0	0	Ki67+	 12496 35285
10912	0	0	Ki67+	 12497 35429
10913	0	0	Ki67+	 12498 35134
10914	0	0	Ki67+	 12499 34760
10915	0	0	Ki67+	 12499 35031
10916	0	0	Ki67+	 12500 35087
10917	0	0	Ki67+	 12500 35117
10918	0	0	Ki67+	 12508 34713
10919	0	0	Ki67+	 12508 35044
10920	0	0	Ki67+	 12512 34805
10921	0	0	Ki67+	 12514 35084
10922	0	0	Ki67+	 12516 35249
10923	0	0	Ki67+	 12520 35319
10924	0	0	Ki67+	 12521 34851
10925	0	0	Ki67+	 12527 35390
10926	0	0	Ki67+	 12529 35313
10927	0	0	Ki67+	 12531 34984
10928	0	0	Ki67+	 12531 35431
10929	0	0	Ki67+	 12533 35368
10930	0	0	Ki67+	 12538 35283
10931	0	0	Ki67+	 12541 34840
10932	0	0	Ki67+	 12549 34723
10933	0	0	Ki67+	 12550 35089
10934	0	0	Ki67+	 12551 35279
10935	0	0	Ki67+	 12551 35343
10936	0	0	Ki67+	 12555 35265
10937	0	0	Ki67+	 12556 35311
10938	0	0	Ki67+	 12559 35051
10939	0	0	Ki67+	 12573 35436
10940	0	0	Ki67+	 12577 34821
10941	0	0	Ki67+	 12579 34783
10942	0	0	Ki67+	 12587 35363
10943	0	0	Ki67+	 12587 35394
10944	0	0	Ki67+	 12590 34776
10945	0	0	Ki67+	 12591 35434
10946	0	0	Ki67+	 12596 34805
10947	0	0	Ki67+	 12602 34949
10948	0	0	Ki67+	 12603 35292
10949	0	0	Ki67+	 12607 34933
10950	0	0	Ki67+	 12613 35104
10951	0	0	Ki67+	 12614 35416
10952	0	0	Ki67+	 12620 35068
10953	0	0	Ki67+	 12623 35270
10954	0	0	Ki67+	 12623 35422
10955	0	0	Ki67+	 12624 35040
10956	0	0	Ki67+	 12630 34917
10957	0	0	Ki67+	 12632 34871
10958	0	0	Ki67+	 12632 34964
10959	0	0	Ki67+	 12636 35107
10960	0	0	Ki67+	 12637 34904
10961	0	0	Ki67+	 12644 35308
10962	0	0	Ki67+	 12645 35290
10963	0	0	Ki67+	 12646 35015
10964	0	0	Ki67+	 12649 35233
10965	0	0	Ki67+	 12649 35279
10966	0	0	Ki67+	 12650 35059
10967	0	0	Ki67+	 12652 34886
10968	0	0	Ki67+	 12653 35381
10969	0	0	Ki67+	 12655 34930
10970	0	0	Ki67+	 12655 35071
10971	0	0	Ki67+	 12660 34953
10972	0	0	Ki67+	 12660 35206
10973	0	0	Ki67+	 12660 35432
10974	0	0	Ki67+	 12662 35321
10975	0	0	Ki67+	 12663 34646
10976	0	0	Ki67+	 12666 34942
10977	0	0	Ki67+	 12668 35137
10978	0	0	Ki67+	 12670 35219
10979	0	0	Ki67+	 12673 34996
10980	0	0	Ki67+	 12675 35236
10981	0	0	Ki67+	 12675 35265
10982	0	0	Ki67+	 12676 34900
10983	0	0	Ki67+	 12676 35009
10984	0	0	Ki67+	 12689 34847
10985	0	0	Ki67+	 12689 34891
10986	0	0	Ki67+	 12689 35082
10987	0	0	Ki67+	 12691 35311
10988	0	0	Ki67+	 12693 35345
10989	0	0	Ki67+	 12695 35427
10990	0	0	Ki67+	 12696 34931
10991	0	0	Ki67+	 12697 34860
10992	0	0	Ki67+	 12697 35200
10993	0	0	Ki67+	 12699 35063
10994	0	0	Ki67+	 12699 35172
10995	0	0	Ki67+	 12700 35145
10996	0	0	Ki67+	 12700 35277
10997	0	0	Ki67+	 12701 35098
10998	0	0	Ki67+	 12703 35303
10999	0	0	Ki67+	 12706 34827
11000	0	0	Ki67+	 12710 35393
11001	0	0	Ki67+	 12712 35234
11002	0	0	Ki67+	 12713 35198
11003	0	0	Ki67+	 12716 35004
11004	0	0	Ki67+	 12724 34993
11005	0	0	Ki67+	 12724 35042
11006	0	0	Ki67+	 12726 35197
11007	0	0	Ki67+	 12727 34954
11008	0	0	Ki67+	 12728 35076
11009	0	0	Ki67+	 12728 35322
11010	0	0	Ki67+	 12730 34897
11011	0	0	Ki67+	 12732 35339
11012	0	0	Ki67+	 12737 34860
11013	0	0	Ki67+	 12737 35185
11014	0	0	Ki67+	 12739 35372
11015	0	0	Ki67+	 12742 34983
11016	0	0	Ki67+	 12742 35142
11017	0	0	Ki67+	 12744 35084
11018	0	0	Ki67+	 12746 35059
11019	0	0	Ki67+	 12746 35425
11020	0	0	Ki67+	 12749 34995
11021	0	0	Ki67+	 12751 35187
11022	0	0	Ki67+	 11957 35767
11023	0	0	Ki67+	 11959 35548
11024	0	0	Ki67+	 11959 35692
11025	0	0	Ki67+	 11963 36072
11026	0	0	Ki67+	 11966 35985
11027	0	0	Ki67+	 11968 36098
11028	0	0	Ki67+	 11979 35554
11029	0	0	Ki67+	 11982 35806
11030	0	0	Ki67+	 11990 35994
11031	0	0	Ki67+	 11993 35575
11032	0	0	Ki67+	 11995 35917
11033	0	0	Ki67+	 11997 35765
11034	0	0	Ki67+	 11998 35737
11035	0	0	Ki67+	 12003 35550
11036	0	0	Ki67+	 12003 35962
11037	0	0	Ki67+	 12004 36038
11038	0	0	Ki67+	 12006 35660
11039	0	0	Ki67+	 12006 35830
11040	0	0	Ki67+	 12007 35855
11041	0	0	Ki67+	 12008 35473
11042	0	0	Ki67+	 12008 36073
11043	0	0	Ki67+	 12010 35616
11044	0	0	Ki67+	 12012 36014
11045	0	0	Ki67+	 12013 35784
11046	0	0	Ki67+	 12020 35600
11047	0	0	Ki67+	 12023 35805
11048	0	0	Ki67+	 12025 35843
11049	0	0	Ki67+	 12026 35661
11050	0	0	Ki67+	 12027 35674
11051	0	0	Ki67+	 12028 35524
11052	0	0	Ki67+	 12029 35769
11053	0	0	Ki67+	 12032 35980
11054	0	0	Ki67+	 12033 35992
11055	0	0	Ki67+	 12035 36055
11056	0	0	Ki67+	 12041 35884
11057	0	0	Ki67+	 12042 35631
11058	0	0	Ki67+	 12043 35899
11059	0	0	Ki67+	 12044 35471
11060	0	0	Ki67+	 12044 35554
11061	0	0	Ki67+	 12044 36071
11062	0	0	Ki67+	 12049 35704
11063	0	0	Ki67+	 12051 35694
11064	0	0	Ki67+	 12055 36016
11065	0	0	Ki67+	 12057 36031
11066	0	0	Ki67+	 12061 35733
11067	0	0	Ki67+	 12065 36111
11068	0	0	Ki67+	 12067 36124
11069	0	0	Ki67+	 12068 35814
11070	0	0	Ki67+	 12070 36054
11071	0	0	Ki67+	 12071 35859
11072	0	0	Ki67+	 12075 35782
11073	0	0	Ki67+	 12077 35529
11074	0	0	Ki67+	 12079 35968
11075	0	0	Ki67+	 12080 35467
11076	0	0	Ki67+	 12083 35623
11077	0	0	Ki67+	 12083 35843
11078	0	0	Ki67+	 12085 35904
11079	0	0	Ki67+	 12088 35688
11080	0	0	Ki67+	 12093 35883
11081	0	0	Ki67+	 12100 35925
11082	0	0	Ki67+	 12101 35479
11083	0	0	Ki67+	 12103 35759
11084	0	0	Ki67+	 12106 35619
11085	0	0	Ki67+	 12108 35638
11086	0	0	Ki67+	 12108 35945
11087	0	0	Ki67+	 12111 35909
11088	0	0	Ki67+	 12112 35837
11089	0	0	Ki67+	 12112 35853
11090	0	0	Ki67+	 12112 36199
11091	0	0	Ki67+	 12115 35491
11092	0	0	Ki67+	 12118 35670
11093	0	0	Ki67+	 12118 36021
11094	0	0	Ki67+	 12119 35734
11095	0	0	Ki67+	 12129 35453
11096	0	0	Ki67+	 12129 36214
11097	0	0	Ki67+	 12131 35926
11098	0	0	Ki67+	 12134 35965
11099	0	0	Ki67+	 12158 35845
11100	0	0	Ki67+	 12159 35943
11101	0	0	Ki67+	 12160 35671
11102	0	0	Ki67+	 12164 35999
11103	0	0	Ki67+	 12165 35880
11104	0	0	Ki67+	 12171 35606
11105	0	0	Ki67+	 12172 35736
11106	0	0	Ki67+	 12172 35848
11107	0	0	Ki67+	 12175 35928
11108	0	0	Ki67+	 12177 36230
11109	0	0	Ki67+	 12193 36016
11110	0	0	Ki67+	 12196 35691
11111	0	0	Ki67+	 12198 35614
11112	0	0	Ki67+	 12200 35827
11113	0	0	Ki67+	 12200 35938
11114	0	0	Ki67+	 12217 35573
11115	0	0	Ki67+	 12217 36047
11116	0	0	Ki67+	 12219 35718
11117	0	0	Ki67+	 12223 35452
11118	0	0	Ki67+	 12230 35739
11119	0	0	Ki67+	 12234 35823
11120	0	0	Ki67+	 12234 36095
11121	0	0	Ki67+	 12235 35807
11122	0	0	Ki67+	 12239 35706
11123	0	0	Ki67+	 12239 35723
11124	0	0	Ki67+	 12240 35613
11125	0	0	Ki67+	 12241 35457
11126	0	0	Ki67+	 12241 36137
11127	0	0	Ki67+	 12245 36175
11128	0	0	Ki67+	 12247 35837
11129	0	0	Ki67+	 12251 35719
11130	0	0	Ki67+	 12251 35985
11131	0	0	Ki67+	 12251 36196
11132	0	0	Ki67+	 12256 35850
11133	0	0	Ki67+	 12256 35874
11134	0	0	Ki67+	 12257 35760
11135	0	0	Ki67+	 12257 35813
11136	0	0	Ki67+	 12259 35655
11137	0	0	Ki67+	 12263 35784
11138	0	0	Ki67+	 12271 35831
11139	0	0	Ki67+	 12272 35566
11140	0	0	Ki67+	 12272 35878
11141	0	0	Ki67+	 12274 35939
11142	0	0	Ki67+	 12280 35707
11143	0	0	Ki67+	 12281 35643
11144	0	0	Ki67+	 12281 36020
11145	0	0	Ki67+	 12290 36053
11146	0	0	Ki67+	 12291 36141
11147	0	0	Ki67+	 12295 35691
11148	0	0	Ki67+	 12295 35853
11149	0	0	Ki67+	 12296 36021
11150	0	0	Ki67+	 12298 35536
11151	0	0	Ki67+	 12299 36238
11152	0	0	Ki67+	 12300 35960
11153	0	0	Ki67+	 12301 35884
11154	0	0	Ki67+	 12302 36189
11155	0	0	Ki67+	 12304 35778
11156	0	0	Ki67+	 12305 35487
11157	0	0	Ki67+	 12305 35500
11158	0	0	Ki67+	 12305 35662
11159	0	0	Ki67+	 12310 36211
11160	0	0	Ki67+	 12314 35941
11161	0	0	Ki67+	 12316 35886
11162	0	0	Ki67+	 12316 36022
11163	0	0	Ki67+	 12317 35827
11164	0	0	Ki67+	 12317 36169
11165	0	0	Ki67+	 12320 35973
11166	0	0	Ki67+	 12326 35756
11167	0	0	Ki67+	 12328 35689
11168	0	0	Ki67+	 12328 36107
11169	0	0	Ki67+	 12332 35811
11170	0	0	Ki67+	 12335 35491
11171	0	0	Ki67+	 12337 35862
11172	0	0	Ki67+	 12338 36101
11173	0	0	Ki67+	 12339 35841
11174	0	0	Ki67+	 12342 35531
11175	0	0	Ki67+	 12342 36001
11176	0	0	Ki67+	 12343 35452
11177	0	0	Ki67+	 12343 36135
11178	0	0	Ki67+	 12346 36208
11179	0	0	Ki67+	 12347 36196
11180	0	0	Ki67+	 12352 35913
11181	0	0	Ki67+	 12354 35967
11182	0	0	Ki67+	 12359 36189
11183	0	0	Ki67+	 12362 35476
11184	0	0	Ki67+	 12362 36154
11185	0	0	Ki67+	 12365 36014
11186	0	0	Ki67+	 12368 36056
11187	0	0	Ki67+	 12369 35603
11188	0	0	Ki67+	 12370 36124
11189	0	0	Ki67+	 12372 35449
11190	0	0	Ki67+	 12373 36023
11191	0	0	Ki67+	 12377 35706
11192	0	0	Ki67+	 12381 35590
11193	0	0	Ki67+	 12381 35613
11194	0	0	Ki67+	 12382 35935
11195	0	0	Ki67+	 12383 35923
11196	0	0	Ki67+	 12389 35555
11197	0	0	Ki67+	 12389 35999
11198	0	0	Ki67+	 12390 35869
11199	0	0	Ki67+	 12391 36167
11200	0	0	Ki67+	 12396 35529
11201	0	0	Ki67+	 12399 35781
11202	0	0	Ki67+	 12402 35568
11203	0	0	Ki67+	 12402 35703
11204	0	0	Ki67+	 12402 36048
11205	0	0	Ki67+	 12402 36119
11206	0	0	Ki67+	 12405 36205
11207	0	0	Ki67+	 12409 35497
11208	0	0	Ki67+	 12412 35467
11209	0	0	Ki67+	 12412 35960
11210	0	0	Ki67+	 12419 36006
11211	0	0	Ki67+	 12427 35930
11212	0	0	Ki67+	 12429 35514
11213	0	0	Ki67+	 12429 35901
11214	0	0	Ki67+	 12434 35974
11215	0	0	Ki67+	 12437 35809
11216	0	0	Ki67+	 12441 35678
11217	0	0	Ki67+	 12442 35856
11218	0	0	Ki67+	 12447 35554
11219	0	0	Ki67+	 12447 35599
11220	0	0	Ki67+	 12449 35464
11221	0	0	Ki67+	 12452 35448
11222	0	0	Ki67+	 12454 35512
11223	0	0	Ki67+	 12455 35743
11224	0	0	Ki67+	 12457 35530
11225	0	0	Ki67+	 12463 35864
11226	0	0	Ki67+	 12464 35581
11227	0	0	Ki67+	 12467 35803
11228	0	0	Ki67+	 12469 35671
11229	0	0	Ki67+	 12469 35938
11230	0	0	Ki67+	 12471 35569
11231	0	0	Ki67+	 12473 36109
11232	0	0	Ki67+	 12476 35534
11233	0	0	Ki67+	 12477 35477
11234	0	0	Ki67+	 12477 35849
11235	0	0	Ki67+	 12480 35629
11236	0	0	Ki67+	 12485 35970
11237	0	0	Ki67+	 12486 35504
11238	0	0	Ki67+	 12487 35883
11239	0	0	Ki67+	 12491 35451
11240	0	0	Ki67+	 12493 36047
11241	0	0	Ki67+	 12494 36170
11242	0	0	Ki67+	 12500 35811
11243	0	0	Ki67+	 12501 35827
11244	0	0	Ki67+	 12503 35473
11245	0	0	Ki67+	 12510 35764
11246	0	0	Ki67+	 12513 35866
11247	0	0	Ki67+	 12517 35689
11248	0	0	Ki67+	 12520 36137
11249	0	0	Ki67+	 12526 35531
11250	0	0	Ki67+	 12526 35879
11251	0	0	Ki67+	 12526 35961
11252	0	0	Ki67+	 12532 36014
11253	0	0	Ki67+	 12534 36184
11254	0	0	Ki67+	 12536 35841
11255	0	0	Ki67+	 12536 36168
11256	0	0	Ki67+	 12537 35584
11257	0	0	Ki67+	 12537 35811
11258	0	0	Ki67+	 12538 35544
11259	0	0	Ki67+	 12542 35450
11260	0	0	Ki67+	 12542 35715
11261	0	0	Ki67+	 12543 35932
11262	0	0	Ki67+	 12545 35628
11263	0	0	Ki67+	 12546 35670
11264	0	0	Ki67+	 12549 36216
11265	0	0	Ki67+	 12552 35991
11266	0	0	Ki67+	 12553 36058
11267	0	0	Ki67+	 12553 36186
11268	0	0	Ki67+	 12555 35578
11269	0	0	Ki67+	 12555 36099
11270	0	0	Ki67+	 12557 35536
11271	0	0	Ki67+	 12558 35839
11272	0	0	Ki67+	 12560 36149
11273	0	0	Ki67+	 12564 36006
11274	0	0	Ki67+	 12569 35647
11275	0	0	Ki67+	 12571 36193
11276	0	0	Ki67+	 12572 35708
11277	0	0	Ki67+	 12572 35741
11278	0	0	Ki67+	 12574 35803
11279	0	0	Ki67+	 12577 36126
11280	0	0	Ki67+	 12578 36165
11281	0	0	Ki67+	 12579 35601
11282	0	0	Ki67+	 12580 35934
11283	0	0	Ki67+	 12584 35882
11284	0	0	Ki67+	 12586 36195
11285	0	0	Ki67+	 12595 35744
11286	0	0	Ki67+	 12596 35691
11287	0	0	Ki67+	 12608 35448
11288	0	0	Ki67+	 12612 36132
11289	0	0	Ki67+	 12613 35900
11290	0	0	Ki67+	 12614 35641
11291	0	0	Ki67+	 12617 35777
11292	0	0	Ki67+	 12617 35935
11293	0	0	Ki67+	 12628 35968
11294	0	0	Ki67+	 12628 36028
11295	0	0	Ki67+	 12629 35488
11296	0	0	Ki67+	 12629 35544
11297	0	0	Ki67+	 12640 35658
11298	0	0	Ki67+	 12640 36001
11299	0	0	Ki67+	 12643 35732
11300	0	0	Ki67+	 12645 35918
11301	0	0	Ki67+	 12646 35695
11302	0	0	Ki67+	 12651 35586
11303	0	0	Ki67+	 12652 36034
11304	0	0	Ki67+	 12654 35600
11305	0	0	Ki67+	 12657 36107
11306	0	0	Ki67+	 12657 36213
11307	0	0	Ki67+	 12660 35961
11308	0	0	Ki67+	 12663 35839
11309	0	0	Ki67+	 12664 36133
11310	0	0	Ki67+	 12666 35713
11311	0	0	Ki67+	 12667 35936
11312	0	0	Ki67+	 12671 35466
11313	0	0	Ki67+	 12671 36228
11314	0	0	Ki67+	 12672 36211
11315	0	0	Ki67+	 12673 35671
11316	0	0	Ki67+	 12673 36092
11317	0	0	Ki67+	 12683 35717
11318	0	0	Ki67+	 12691 35903
11319	0	0	Ki67+	 12691 36018
11320	0	0	Ki67+	 12691 36109
11321	0	0	Ki67+	 12692 36038
11322	0	0	Ki67+	 12693 35918
11323	0	0	Ki67+	 12699 35942
11324	0	0	Ki67+	 12703 36031
11325	0	0	Ki67+	 12704 36068
11326	0	0	Ki67+	 12707 36239
11327	0	0	Ki67+	 12713 35697
11328	0	0	Ki67+	 12721 36066
11329	0	0	Ki67+	 12725 35730
11330	0	0	Ki67+	 12732 35720
11331	0	0	Ki67+	 12734 35447
11332	0	0	Ki67+	 12735 35991
11333	0	0	Ki67+	 12737 35481
11334	0	0	Ki67+	 12737 36100
11335	0	0	Ki67+	 12739 35770
11336	0	0	Ki67+	 12741 36239
11337	0	0	Ki67+	 12743 35885
11338	0	0	Ki67+	 12744 35645
11339	0	0	Ki67+	 12748 36071
11340	0	0	Ki67+	 12750 35613
11341	0	0	Ki67+	 12751 35693
11342	0	0	Ki67+	 12751 35743
11343	0	0	Ki67+	 11967 37008
11344	0	0	Ki67+	 11974 36254
11345	0	0	Ki67+	 11993 36268
11346	0	0	Ki67+	 11995 36836
11347	0	0	Ki67+	 12008 36332
11348	0	0	Ki67+	 12012 36781
11349	0	0	Ki67+	 12032 36789
11350	0	0	Ki67+	 12046 36910
11351	0	0	Ki67+	 12100 36586
11352	0	0	Ki67+	 12118 36605
11353	0	0	Ki67+	 12119 36584
11354	0	0	Ki67+	 12131 36463
11355	0	0	Ki67+	 12165 36501
11356	0	0	Ki67+	 12225 36863
11357	0	0	Ki67+	 12254 36456
11358	0	0	Ki67+	 12279 36270
11359	0	0	Ki67+	 12290 36985
11360	0	0	Ki67+	 12296 37002
11361	0	0	Ki67+	 12309 36985
11362	0	0	Ki67+	 12312 37016
11363	0	0	Ki67+	 12313 36939
11364	0	0	Ki67+	 12317 36300
11365	0	0	Ki67+	 12324 36292
11366	0	0	Ki67+	 12337 36327
11367	0	0	Ki67+	 12337 36957
11368	0	0	Ki67+	 12337 37027
11369	0	0	Ki67+	 12347 36989
11370	0	0	Ki67+	 12360 36347
11371	0	0	Ki67+	 12362 36963
11372	0	0	Ki67+	 12362 36994
11373	0	0	Ki67+	 12370 36305
11374	0	0	Ki67+	 12379 36297
11375	0	0	Ki67+	 12381 36338
11376	0	0	Ki67+	 12390 36325
11377	0	0	Ki67+	 12394 36299
11378	0	0	Ki67+	 12397 36357
11379	0	0	Ki67+	 12410 36342
11380	0	0	Ki67+	 12413 36328
11381	0	0	Ki67+	 12444 36279
11382	0	0	Ki67+	 12445 36257
11383	0	0	Ki67+	 12457 36359
11384	0	0	Ki67+	 12457 36704
11385	0	0	Ki67+	 12482 36271
11386	0	0	Ki67+	 12489 36717
11387	0	0	Ki67+	 12490 36731
11388	0	0	Ki67+	 12495 36381
11389	0	0	Ki67+	 12507 36415
11390	0	0	Ki67+	 12516 36329
11391	0	0	Ki67+	 12527 36295
11392	0	0	Ki67+	 12538 36421
11393	0	0	Ki67+	 12558 36763
11394	0	0	Ki67+	 12561 36351
11395	0	0	Ki67+	 12574 36783
11396	0	0	Ki67+	 12586 36375
11397	0	0	Ki67+	 12586 36528
11398	0	0	Ki67+	 12588 36426
11399	0	0	Ki67+	 12590 36412
11400	0	0	Ki67+	 12590 36483
11401	0	0	Ki67+	 12595 36278
11402	0	0	Ki67+	 12596 36242
11403	0	0	Ki67+	 12603 36287
11404	0	0	Ki67+	 12607 36808
11405	0	0	Ki67+	 12617 36438
11406	0	0	Ki67+	 12624 36249
11407	0	0	Ki67+	 12624 36801
11408	0	0	Ki67+	 12627 36544
11409	0	0	Ki67+	 12629 36288
11410	0	0	Ki67+	 12629 36341
11411	0	0	Ki67+	 12633 36832
11412	0	0	Ki67+	 12634 36530
11413	0	0	Ki67+	 12640 36440
11414	0	0	Ki67+	 12648 36241
11415	0	0	Ki67+	 12655 36348
11416	0	0	Ki67+	 12655 36474
11417	0	0	Ki67+	 12658 36852
11418	0	0	Ki67+	 12661 36579
11419	0	0	Ki67+	 12663 36551
11420	0	0	Ki67+	 12666 36832
11421	0	0	Ki67+	 12671 36418
11422	0	0	Ki67+	 12674 36299
11423	0	0	Ki67+	 12674 36858
11424	0	0	Ki67+	 12675 36260
11425	0	0	Ki67+	 12685 36440
11426	0	0	Ki67+	 12690 36563
11427	0	0	Ki67+	 12700 36267
11428	0	0	Ki67+	 12702 36478
11429	0	0	Ki67+	 12707 36559
11430	0	0	Ki67+	 12707 36877
11431	0	0	Ki67+	 12708 36864
11432	0	0	Ki67+	 12710 36429
11433	0	0	Ki67+	 12711 36547
11434	0	0	Ki67+	 12734 36561
11435	0	0	Ki67+	 12744 36575
11436	0	0	Ki67+	 12751 36890
11437	0	0	Ki67+	 11954 37433
11438	0	0	Ki67+	 11956 37282
11439	0	0	Ki67+	 11964 37371
11440	0	0	Ki67+	 11971 37325
11441	0	0	Ki67+	 11977 37401
11442	0	0	Ki67+	 12014 37368
11443	0	0	Ki67+	 12063 37062
11444	0	0	Ki67+	 12070 37789
11445	0	0	Ki67+	 12082 37809
11446	0	0	Ki67+	 12085 37493
11447	0	0	Ki67+	 12198 37231
11448	0	0	Ki67+	 12275 37583
11449	0	0	Ki67+	 12295 37530
11450	0	0	Ki67+	 12307 37543
11451	0	0	Ki67+	 12309 37569
11452	0	0	Ki67+	 12316 37232
11453	0	0	Ki67+	 12320 37114
11454	0	0	Ki67+	 12322 37565
11455	0	0	Ki67+	 12327 37425
11456	0	0	Ki67+	 12328 37527
11457	0	0	Ki67+	 12333 37514
11458	0	0	Ki67+	 12339 37353
11459	0	0	Ki67+	 12344 37547
11460	0	0	Ki67+	 12347 37392
11461	0	0	Ki67+	 12348 37573
11462	0	0	Ki67+	 12352 37588
11463	0	0	Ki67+	 12356 37441
11464	0	0	Ki67+	 12361 37469
11465	0	0	Ki67+	 12362 37582
11466	0	0	Ki67+	 12364 37531
11467	0	0	Ki67+	 12365 37457
11468	0	0	Ki67+	 12366 37352
11469	0	0	Ki67+	 12369 37371
11470	0	0	Ki67+	 12375 37560
11471	0	0	Ki67+	 12380 37132
11472	0	0	Ki67+	 12385 37596
11473	0	0	Ki67+	 12394 37488
11474	0	0	Ki67+	 12395 37362
11475	0	0	Ki67+	 12398 37382
11476	0	0	Ki67+	 12404 37464
11477	0	0	Ki67+	 12406 37439
11478	0	0	Ki67+	 12408 37616
11479	0	0	Ki67+	 12419 37425
11480	0	0	Ki67+	 12425 37446
11481	0	0	Ki67+	 12429 37115
11482	0	0	Ki67+	 12430 37456
11483	0	0	Ki67+	 12468 37132
11484	0	0	Ki67+	 12475 37102
11485	0	0	Ki67+	 12487 37614
11486	0	0	Ki67+	 12489 37062
11487	0	0	Ki67+	 12515 37440
11488	0	0	Ki67+	 12517 37138
11489	0	0	Ki67+	 12540 37089
11490	0	0	Ki67+	 12546 37701
11491	0	0	Ki67+	 12547 37529
11492	0	0	Ki67+	 12578 37436
11493	0	0	Ki67+	 12578 37542
11494	0	0	Ki67+	 12579 37394
11495	0	0	Ki67+	 12590 37579
11496	0	0	Ki67+	 12595 37539
11497	0	0	Ki67+	 12603 37458
11498	0	0	Ki67+	 12619 37448
11499	0	0	Ki67+	 12620 37587
11500	0	0	Ki67+	 12633 37539
11501	0	0	Ki67+	 12636 37565
11502	0	0	Ki67+	 12642 37224
11503	0	0	Ki67+	 12646 37584
11504	0	0	Ki67+	 12650 37827
11505	0	0	Ki67+	 12659 37562
11506	0	0	Ki67+	 12676 37345
11507	0	0	Ki67+	 12685 37592
11508	0	0	Ki67+	 12687 37437
11509	0	0	Ki67+	 12712 37380
11510	0	0	Ki67+	 12717 37230
11511	0	0	Ki67+	 12718 37824
11512	0	0	Ki67+	 12733 37805
11513	0	0	Ki67+	 11953 38076
11514	0	0	Ki67+	 11958 38117
11515	0	0	Ki67+	 11966 37913
11516	0	0	Ki67+	 11976 37920
11517	0	0	Ki67+	 11976 38173
11518	0	0	Ki67+	 11977 38007
11519	0	0	Ki67+	 11990 38306
11520	0	0	Ki67+	 12013 37947
11521	0	0	Ki67+	 12023 38108
11522	0	0	Ki67+	 12061 38067
11523	0	0	Ki67+	 12064 38178
11524	0	0	Ki67+	 12086 38325
11525	0	0	Ki67+	 12089 38108
11526	0	0	Ki67+	 12098 37871
11527	0	0	Ki67+	 12111 38127
11528	0	0	Ki67+	 12130 38203
11529	0	0	Ki67+	 12155 38213
11530	0	0	Ki67+	 12166 38077
11531	0	0	Ki67+	 12199 38088
11532	0	0	Ki67+	 12200 38285
11533	0	0	Ki67+	 12232 38101
11534	0	0	Ki67+	 12235 38171
11535	0	0	Ki67+	 12261 38188
11536	0	0	Ki67+	 12266 38315
11537	0	0	Ki67+	 12280 38016
11538	0	0	Ki67+	 12303 38069
11539	0	0	Ki67+	 12315 38322
11540	0	0	Ki67+	 12333 38311
11541	0	0	Ki67+	 12334 38226
11542	0	0	Ki67+	 12335 38345
11543	0	0	Ki67+	 12341 38279
11544	0	0	Ki67+	 12346 38300
11545	0	0	Ki67+	 12353 38228
11546	0	0	Ki67+	 12390 37918
11547	0	0	Ki67+	 12390 38060
11548	0	0	Ki67+	 12395 38028
11549	0	0	Ki67+	 12397 38008
11550	0	0	Ki67+	 12409 38024
11551	0	0	Ki67+	 12434 38049
11552	0	0	Ki67+	 12447 38147
11553	0	0	Ki67+	 12456 38025
11554	0	0	Ki67+	 12458 38101
11555	0	0	Ki67+	 12470 38048
11556	0	0	Ki67+	 12486 38091
11557	0	0	Ki67+	 12496 37994
11558	0	0	Ki67+	 12496 38129
11559	0	0	Ki67+	 12496 38246
11560	0	0	Ki67+	 12505 38035
11561	0	0	Ki67+	 12514 38003
11562	0	0	Ki67+	 12518 37990
11563	0	0	Ki67+	 12520 38155
11564	0	0	Ki67+	 12523 38095
11565	0	0	Ki67+	 12536 38057
11566	0	0	Ki67+	 12538 38112
11567	0	0	Ki67+	 12544 38035
11568	0	0	Ki67+	 12546 38002
11569	0	0	Ki67+	 12589 38176
11570	0	0	Ki67+	 12593 38305
11571	0	0	Ki67+	 12631 38045
11572	0	0	Ki67+	 12643 38256
11573	0	0	Ki67+	 12648 38126
11574	0	0	Ki67+	 12649 38244
11575	0	0	Ki67+	 12651 38157
11576	0	0	Ki67+	 12654 38290
11577	0	0	Ki67+	 12662 38242
11578	0	0	Ki67+	 12672 38102
11579	0	0	Ki67+	 12683 38137
11580	0	0	Ki67+	 12692 38121
11581	0	0	Ki67+	 12701 38220
11582	0	0	Ki67+	 12708 38064
11583	0	0	Ki67+	 12712 38142
11584	0	0	Ki67+	 12722 38246
11585	0	0	Ki67+	 12737 38099
11586	0	0	Ki67+	 12740 38130
11587	0	0	Ki67+	 12750 38070
11588	0	0	Ki67+	 12750 38214
11589	0	0	Ki67+	 12755 18018
11590	0	0	Ki67+	 12761 18515
11591	0	0	Ki67+	 12764 18041
11592	0	0	Ki67+	 12765 18061
11593	0	0	Ki67+	 12769 18086
11594	0	0	Ki67+	 12780 18519
11595	0	0	Ki67+	 12783 18407
11596	0	0	Ki67+	 12784 18296
11597	0	0	Ki67+	 12786 17882
11598	0	0	Ki67+	 12788 18267
11599	0	0	Ki67+	 12789 18091
11600	0	0	Ki67+	 12790 18225
11601	0	0	Ki67+	 12794 18006
11602	0	0	Ki67+	 12800 18115
11603	0	0	Ki67+	 12800 18497
11604	0	0	Ki67+	 12801 18191
11605	0	0	Ki67+	 12805 17870
11606	0	0	Ki67+	 12807 18486
11607	0	0	Ki67+	 12810 18255
11608	0	0	Ki67+	 12813 18498
11609	0	0	Ki67+	 12814 18310
11610	0	0	Ki67+	 12814 18511
11611	0	0	Ki67+	 12829 18272
11612	0	0	Ki67+	 12829 18347
11613	0	0	Ki67+	 12830 18142
11614	0	0	Ki67+	 12830 18509
11615	0	0	Ki67+	 12831 18446
11616	0	0	Ki67+	 12835 18230
11617	0	0	Ki67+	 12851 18396
11618	0	0	Ki67+	 12855 18482
11619	0	0	Ki67+	 12858 18117
11620	0	0	Ki67+	 12859 18084
11621	0	0	Ki67+	 12859 18299
11622	0	0	Ki67+	 12875 18127
11623	0	0	Ki67+	 12878 18224
11624	0	0	Ki67+	 12878 18350
11625	0	0	Ki67+	 12879 18004
11626	0	0	Ki67+	 12883 18279
11627	0	0	Ki67+	 12886 18123
11628	0	0	Ki67+	 12888 18064
11629	0	0	Ki67+	 12892 18196
11630	0	0	Ki67+	 12892 18307
11631	0	0	Ki67+	 12896 18103
11632	0	0	Ki67+	 12899 18134
11633	0	0	Ki67+	 12902 17966
11634	0	0	Ki67+	 12903 18283
11635	0	0	Ki67+	 12910 18028
11636	0	0	Ki67+	 12913 18040
11637	0	0	Ki67+	 12921 18262
11638	0	0	Ki67+	 12927 17995
11639	0	0	Ki67+	 12931 18029
11640	0	0	Ki67+	 12934 18226
11641	0	0	Ki67+	 12946 17987
11642	0	0	Ki67+	 12953 17972
11643	0	0	Ki67+	 12958 18200
11644	0	0	Ki67+	 12960 18415
11645	0	0	Ki67+	 12979 18006
11646	0	0	Ki67+	 12999 18330
11647	0	0	Ki67+	 13012 18293
11648	0	0	Ki67+	 13014 18391
11649	0	0	Ki67+	 13018 18432
11650	0	0	Ki67+	 13024 18490
11651	0	0	Ki67+	 13032 18295
11652	0	0	Ki67+	 13048 18436
11653	0	0	Ki67+	 13055 17797
11654	0	0	Ki67+	 13058 18371
11655	0	0	Ki67+	 13062 18428
11656	0	0	Ki67+	 13066 18457
11657	0	0	Ki67+	 13075 18226
11658	0	0	Ki67+	 13085 18140
11659	0	0	Ki67+	 13085 18433
11660	0	0	Ki67+	 13089 18343
11661	0	0	Ki67+	 13094 18156
11662	0	0	Ki67+	 13095 18419
11663	0	0	Ki67+	 13109 18439
11664	0	0	Ki67+	 13110 18280
11665	0	0	Ki67+	 13110 18414
11666	0	0	Ki67+	 13114 18123
11667	0	0	Ki67+	 13118 18203
11668	0	0	Ki67+	 13121 18167
11669	0	0	Ki67+	 13131 18507
11670	0	0	Ki67+	 13132 18218
11671	0	0	Ki67+	 13133 18141
11672	0	0	Ki67+	 13143 18122
11673	0	0	Ki67+	 13143 18320
11674	0	0	Ki67+	 13152 18180
11675	0	0	Ki67+	 13153 18148
11676	0	0	Ki67+	 13158 18165
11677	0	0	Ki67+	 13169 18331
11678	0	0	Ki67+	 13180 18207
11679	0	0	Ki67+	 13194 18295
11680	0	0	Ki67+	 13195 18502
11681	0	0	Ki67+	 13198 18069
11682	0	0	Ki67+	 13201 18167
11683	0	0	Ki67+	 13207 18362
11684	0	0	Ki67+	 13208 18084
11685	0	0	Ki67+	 13208 18515
11686	0	0	Ki67+	 13211 18182
11687	0	0	Ki67+	 13217 18372
11688	0	0	Ki67+	 13223 18131
11689	0	0	Ki67+	 13223 18435
11690	0	0	Ki67+	 13229 18500
11691	0	0	Ki67+	 13232 18370
11692	0	0	Ki67+	 13256 18212
11693	0	0	Ki67+	 13261 18101
11694	0	0	Ki67+	 13262 18169
11695	0	0	Ki67+	 13263 18327
11696	0	0	Ki67+	 13264 18457
11697	0	0	Ki67+	 13269 18366
11698	0	0	Ki67+	 13273 18135
11699	0	0	Ki67+	 13277 18184
11700	0	0	Ki67+	 13277 18245
11701	0	0	Ki67+	 13290 18194
11702	0	0	Ki67+	 13295 18457
11703	0	0	Ki67+	 13302 18270
11704	0	0	Ki67+	 13308 18202
11705	0	0	Ki67+	 13309 17950
11706	0	0	Ki67+	 13309 18375
11707	0	0	Ki67+	 13311 18518
11708	0	0	Ki67+	 13313 18438
11709	0	0	Ki67+	 13314 18148
11710	0	0	Ki67+	 13315 18171
11711	0	0	Ki67+	 13320 18330
11712	0	0	Ki67+	 13327 18356
11713	0	0	Ki67+	 13330 18303
11714	0	0	Ki67+	 13331 18393
11715	0	0	Ki67+	 13335 18407
11716	0	0	Ki67+	 13343 18441
11717	0	0	Ki67+	 13383 18481
11718	0	0	Ki67+	 13385 18361
11719	0	0	Ki67+	 13397 18252
11720	0	0	Ki67+	 13401 18387
11721	0	0	Ki67+	 13412 18506
11722	0	0	Ki67+	 13416 18484
11723	0	0	Ki67+	 13420 18261
11724	0	0	Ki67+	 13432 18500
11725	0	0	Ki67+	 13435 17915
11726	0	0	Ki67+	 13441 18306
11727	0	0	Ki67+	 13461 18313
11728	0	0	Ki67+	 13464 18520
11729	0	0	Ki67+	 13477 17935
11730	0	0	Ki67+	 13480 18321
11731	0	0	Ki67+	 13485 18461
11732	0	0	Ki67+	 13488 17896
11733	0	0	Ki67+	 13494 18364
11734	0	0	Ki67+	 13501 18075
11735	0	0	Ki67+	 13504 18150
11736	0	0	Ki67+	 13508 18519
11737	0	0	Ki67+	 13512 18032
11738	0	0	Ki67+	 13516 18066
11739	0	0	Ki67+	 13517 18129
11740	0	0	Ki67+	 13526 18148
11741	0	0	Ki67+	 13537 18268
11742	0	0	Ki67+	 13539 17903
11743	0	0	Ki67+	 13544 17925
11744	0	0	Ki67+	 13546 17878
11745	0	0	Ki67+	 13548 18058
11746	0	0	Ki67+	 12757 18709
11747	0	0	Ki67+	 12757 18861
11748	0	0	Ki67+	 12760 18739
11749	0	0	Ki67+	 12770 18946
11750	0	0	Ki67+	 12771 18639
11751	0	0	Ki67+	 12782 18941
11752	0	0	Ki67+	 12785 18895
11753	0	0	Ki67+	 12786 18612
11754	0	0	Ki67+	 12787 18711
11755	0	0	Ki67+	 12789 18969
11756	0	0	Ki67+	 12793 18657
11757	0	0	Ki67+	 12797 18592
11758	0	0	Ki67+	 12800 18865
11759	0	0	Ki67+	 12801 18744
11760	0	0	Ki67+	 12808 18631
11761	0	0	Ki67+	 12808 18966
11762	0	0	Ki67+	 12816 18597
11763	0	0	Ki67+	 12822 18834
11764	0	0	Ki67+	 12826 18823
11765	0	0	Ki67+	 12827 18550
11766	0	0	Ki67+	 12832 18565
11767	0	0	Ki67+	 12839 18873
11768	0	0	Ki67+	 12844 18572
11769	0	0	Ki67+	 12856 18549
11770	0	0	Ki67+	 12856 18758
11771	0	0	Ki67+	 12859 18691
11772	0	0	Ki67+	 12861 18926
11773	0	0	Ki67+	 12865 18571
11774	0	0	Ki67+	 12874 18921
11775	0	0	Ki67+	 12881 18734
11776	0	0	Ki67+	 12882 18785
11777	0	0	Ki67+	 12883 18582
11778	0	0	Ki67+	 12896 18863
11779	0	0	Ki67+	 12899 18692
11780	0	0	Ki67+	 12902 19003
11781	0	0	Ki67+	 12913 18745
11782	0	0	Ki67+	 12915 18546
11783	0	0	Ki67+	 12923 18570
11784	0	0	Ki67+	 12925 18830
11785	0	0	Ki67+	 12929 18595
11786	0	0	Ki67+	 12930 18553
11787	0	0	Ki67+	 12934 18661
11788	0	0	Ki67+	 12934 18686
11789	0	0	Ki67+	 12934 19158
11790	0	0	Ki67+	 12935 18786
11791	0	0	Ki67+	 12939 18833
11792	0	0	Ki67+	 12941 18753
11793	0	0	Ki67+	 12950 18843
11794	0	0	Ki67+	 12956 18635
11795	0	0	Ki67+	 12959 18594
11796	0	0	Ki67+	 12962 18624
11797	0	0	Ki67+	 12963 18830
11798	0	0	Ki67+	 12997 19190
11799	0	0	Ki67+	 13023 18549
11800	0	0	Ki67+	 13043 18601
11801	0	0	Ki67+	 13048 19017
11802	0	0	Ki67+	 13053 18602
11803	0	0	Ki67+	 13060 19034
11804	0	0	Ki67+	 13061 18794
11805	0	0	Ki67+	 13062 19001
11806	0	0	Ki67+	 13069 18531
11807	0	0	Ki67+	 13079 18626
11808	0	0	Ki67+	 13083 19029
11809	0	0	Ki67+	 13088 18611
11810	0	0	Ki67+	 13089 18529
11811	0	0	Ki67+	 13091 18872
11812	0	0	Ki67+	 13099 19081
11813	0	0	Ki67+	 13105 18778
11814	0	0	Ki67+	 13108 18888
11815	0	0	Ki67+	 13112 18546
11816	0	0	Ki67+	 13124 19098
11817	0	0	Ki67+	 13128 19121
11818	0	0	Ki67+	 13138 18732
11819	0	0	Ki67+	 13144 18625
11820	0	0	Ki67+	 13157 18744
11821	0	0	Ki67+	 13159 18563
11822	0	0	Ki67+	 13163 18932
11823	0	0	Ki67+	 13164 19249
11824	0	0	Ki67+	 13165 19131
11825	0	0	Ki67+	 13173 18647
11826	0	0	Ki67+	 13176 19090
11827	0	0	Ki67+	 13181 18945
11828	0	0	Ki67+	 13182 18971
11829	0	0	Ki67+	 13186 19129
11830	0	0	Ki67+	 13187 18567
11831	0	0	Ki67+	 13200 18669
11832	0	0	Ki67+	 13201 19058
11833	0	0	Ki67+	 13208 19087
11834	0	0	Ki67+	 13209 18661
11835	0	0	Ki67+	 13211 19123
11836	0	0	Ki67+	 13216 19241
11837	0	0	Ki67+	 13217 18675
11838	0	0	Ki67+	 13223 19025
11839	0	0	Ki67+	 13224 19054
11840	0	0	Ki67+	 13228 18626
11841	0	0	Ki67+	 13234 19025
11842	0	0	Ki67+	 13236 18733
11843	0	0	Ki67+	 13237 18970
11844	0	0	Ki67+	 13242 18659
11845	0	0	Ki67+	 13242 19232
11846	0	0	Ki67+	 13243 18982
11847	0	0	Ki67+	 13243 19106
11848	0	0	Ki67+	 13244 18751
11849	0	0	Ki67+	 13250 19141
11850	0	0	Ki67+	 13257 19086
11851	0	0	Ki67+	 13259 18643
11852	0	0	Ki67+	 13262 18709
11853	0	0	Ki67+	 13262 19319
11854	0	0	Ki67+	 13265 18674
11855	0	0	Ki67+	 13265 19043
11856	0	0	Ki67+	 13270 18742
11857	0	0	Ki67+	 13272 18782
11858	0	0	Ki67+	 13276 18995
11859	0	0	Ki67+	 13281 19051
11860	0	0	Ki67+	 13282 19012
11861	0	0	Ki67+	 13283 18660
11862	0	0	Ki67+	 13283 18784
11863	0	0	Ki67+	 13290 19040
11864	0	0	Ki67+	 13294 18633
11865	0	0	Ki67+	 13299 19274
11866	0	0	Ki67+	 13313 18807
11867	0	0	Ki67+	 13318 18596
11868	0	0	Ki67+	 13318 18774
11869	0	0	Ki67+	 13324 18651
11870	0	0	Ki67+	 13330 18978
11871	0	0	Ki67+	 13335 18791
11872	0	0	Ki67+	 13336 18625
11873	0	0	Ki67+	 13344 18810
11874	0	0	Ki67+	 13345 18825
11875	0	0	Ki67+	 13353 18740
11876	0	0	Ki67+	 13358 18800
11877	0	0	Ki67+	 13363 18707
11878	0	0	Ki67+	 13364 18596
11879	0	0	Ki67+	 13364 18642
11880	0	0	Ki67+	 13368 18664
11881	0	0	Ki67+	 13372 18768
11882	0	0	Ki67+	 13376 19083
11883	0	0	Ki67+	 13386 18819
11884	0	0	Ki67+	 13402 18835
11885	0	0	Ki67+	 13405 19182
11886	0	0	Ki67+	 13406 18604
11887	0	0	Ki67+	 13406 18772
11888	0	0	Ki67+	 13408 18663
11889	0	0	Ki67+	 13410 18969
11890	0	0	Ki67+	 13413 18815
11891	0	0	Ki67+	 13429 18729
11892	0	0	Ki67+	 13432 18846
11893	0	0	Ki67+	 13435 18750
11894	0	0	Ki67+	 13437 18780
11895	0	0	Ki67+	 13441 18821
11896	0	0	Ki67+	 13451 18732
11897	0	0	Ki67+	 13456 18679
11898	0	0	Ki67+	 13460 18660
11899	0	0	Ki67+	 13464 18869
11900	0	0	Ki67+	 13467 18782
11901	0	0	Ki67+	 13470 18827
11902	0	0	Ki67+	 13475 18816
11903	0	0	Ki67+	 13480 18553
11904	0	0	Ki67+	 13485 18760
11905	0	0	Ki67+	 13498 18809
11906	0	0	Ki67+	 13503 18539
11907	0	0	Ki67+	 13509 18880
11908	0	0	Ki67+	 13531 18873
11909	0	0	Ki67+	 13538 19327
11910	0	0	Ki67+	 13542 18854
11911	0	0	Ki67+	 13545 18835
11912	0	0	Ki67+	 12774 19892
11913	0	0	Ki67+	 12782 19342
11914	0	0	Ki67+	 12787 19863
11915	0	0	Ki67+	 12815 19534
11916	0	0	Ki67+	 12832 19826
11917	0	0	Ki67+	 12866 19586
11918	0	0	Ki67+	 12953 19969
11919	0	0	Ki67+	 13007 19599
11920	0	0	Ki67+	 13039 19460
11921	0	0	Ki67+	 13047 19577
11922	0	0	Ki67+	 13055 19514
11923	0	0	Ki67+	 13113 19565
11924	0	0	Ki67+	 13120 19782
11925	0	0	Ki67+	 13182 19697
11926	0	0	Ki67+	 13248 19444
11927	0	0	Ki67+	 13251 19487
11928	0	0	Ki67+	 13278 19392
11929	0	0	Ki67+	 13334 19390
11930	0	0	Ki67+	 13355 19795
11931	0	0	Ki67+	 13365 19639
11932	0	0	Ki67+	 13371 19403
11933	0	0	Ki67+	 13392 19747
11934	0	0	Ki67+	 13395 19582
11935	0	0	Ki67+	 13409 19841
11936	0	0	Ki67+	 13439 19378
11937	0	0	Ki67+	 13439 19719
11938	0	0	Ki67+	 13457 19834
11939	0	0	Ki67+	 13463 19736
11940	0	0	Ki67+	 13470 19597
11941	0	0	Ki67+	 13480 19575
11942	0	0	Ki67+	 13529 19911
11943	0	0	Ki67+	 13204 20862
11944	0	0	Ki67+	 12777 21700
11945	0	0	Ki67+	 12866 21129
11946	0	0	Ki67+	 12949 21084
11947	0	0	Ki67+	 12967 21096
11948	0	0	Ki67+	 12969 21174
11949	0	0	Ki67+	 13015 21575
11950	0	0	Ki67+	 13055 21354
11951	0	0	Ki67+	 13058 21374
11952	0	0	Ki67+	 13095 21289
11953	0	0	Ki67+	 13140 20985
11954	0	0	Ki67+	 13188 21019
11955	0	0	Ki67+	 13227 20992
11956	0	0	Ki67+	 13229 21016
11957	0	0	Ki67+	 13253 20996
11958	0	0	Ki67+	 13301 21040
11959	0	0	Ki67+	 13349 20959
11960	0	0	Ki67+	 13383 21424
11961	0	0	Ki67+	 13402 21258
11962	0	0	Ki67+	 13456 21337
11963	0	0	Ki67+	 13499 21438
11964	0	0	Ki67+	 13500 21391
11965	0	0	Ki67+	 13507 21375
11966	0	0	Ki67+	 13520 21388
11967	0	0	Ki67+	 13525 21410
11968	0	0	Ki67+	 13526 21481
11969	0	0	Ki67+	 13537 21473
11970	0	0	Ki67+	 13549 21363
11971	0	0	Ki67+	 13550 21428
11972	0	0	Ki67+	 13550 21493
11973	0	0	Ki67+	 12795 21762
11974	0	0	Ki67+	 12803 21981
11975	0	0	Ki67+	 12812 22360
11976	0	0	Ki67+	 12815 22346
11977	0	0	Ki67+	 12819 21895
11978	0	0	Ki67+	 12827 22318
11979	0	0	Ki67+	 12834 22387
11980	0	0	Ki67+	 12843 22325
11981	0	0	Ki67+	 12847 22356
11982	0	0	Ki67+	 12848 22371
11983	0	0	Ki67+	 12852 22291
11984	0	0	Ki67+	 12863 22355
11985	0	0	Ki67+	 12872 22317
11986	0	0	Ki67+	 12872 22334
11987	0	0	Ki67+	 12875 22292
11988	0	0	Ki67+	 12876 22375
11989	0	0	Ki67+	 12881 22303
11990	0	0	Ki67+	 12887 22356
11991	0	0	Ki67+	 12890 22424
11992	0	0	Ki67+	 12894 22436
11993	0	0	Ki67+	 12916 22394
11994	0	0	Ki67+	 12917 22495
11995	0	0	Ki67+	 12920 22458
11996	0	0	Ki67+	 12941 22486
11997	0	0	Ki67+	 12966 22492
11998	0	0	Ki67+	 12979 22457
11999	0	0	Ki67+	 12980 22488
12000	0	0	Ki67+	 12983 22519
12001	0	0	Ki67+	 13073 22265
12002	0	0	Ki67+	 13081 22135
12003	0	0	Ki67+	 13096 22002
12004	0	0	Ki67+	 13110 22286
12005	0	0	Ki67+	 13122 22165
12006	0	0	Ki67+	 13122 22223
12007	0	0	Ki67+	 13124 22194
12008	0	0	Ki67+	 13128 22142
12009	0	0	Ki67+	 13134 22052
12010	0	0	Ki67+	 13140 22238
12011	0	0	Ki67+	 13141 21971
12012	0	0	Ki67+	 13143 22120
12013	0	0	Ki67+	 13149 22252
12014	0	0	Ki67+	 13150 22010
12015	0	0	Ki67+	 13153 22202
12016	0	0	Ki67+	 13158 22164
12017	0	0	Ki67+	 13162 22145
12018	0	0	Ki67+	 13170 22223
12019	0	0	Ki67+	 13170 22247
12020	0	0	Ki67+	 13172 22110
12021	0	0	Ki67+	 13179 22167
12022	0	0	Ki67+	 13187 22200
12023	0	0	Ki67+	 13206 22095
12024	0	0	Ki67+	 13206 22170
12025	0	0	Ki67+	 13207 22264
12026	0	0	Ki67+	 13210 22210
12027	0	0	Ki67+	 13224 22147
12028	0	0	Ki67+	 13224 22221
12029	0	0	Ki67+	 13230 21939
12030	0	0	Ki67+	 13234 21905
12031	0	0	Ki67+	 13235 22008
12032	0	0	Ki67+	 13242 22150
12033	0	0	Ki67+	 13248 22184
12034	0	0	Ki67+	 13262 22253
12035	0	0	Ki67+	 13266 22193
12036	0	0	Ki67+	 13270 21896
12037	0	0	Ki67+	 13272 21985
12038	0	0	Ki67+	 13278 22241
12039	0	0	Ki67+	 13285 22018
12040	0	0	Ki67+	 13286 22064
12041	0	0	Ki67+	 13292 21857
12042	0	0	Ki67+	 13298 21919
12043	0	0	Ki67+	 13299 22058
12044	0	0	Ki67+	 13301 21997
12045	0	0	Ki67+	 13305 21974
12046	0	0	Ki67+	 13307 21882
12047	0	0	Ki67+	 13309 22189
12048	0	0	Ki67+	 13314 21906
12049	0	0	Ki67+	 13316 22031
12050	0	0	Ki67+	 13322 22156
12051	0	0	Ki67+	 13324 22019
12052	0	0	Ki67+	 13324 22139
12053	0	0	Ki67+	 13326 21951
12054	0	0	Ki67+	 13334 21967
12055	0	0	Ki67+	 13335 22045
12056	0	0	Ki67+	 13336 22189
12057	0	0	Ki67+	 13341 22073
12058	0	0	Ki67+	 13344 21887
12059	0	0	Ki67+	 13344 22000
12060	0	0	Ki67+	 13344 22115
12061	0	0	Ki67+	 13347 21903
12062	0	0	Ki67+	 13352 22351
12063	0	0	Ki67+	 13358 22107
12064	0	0	Ki67+	 13363 22094
12065	0	0	Ki67+	 13365 22025
12066	0	0	Ki67+	 13370 22006
12067	0	0	Ki67+	 13371 22246
12068	0	0	Ki67+	 13374 21979
12069	0	0	Ki67+	 13380 22166
12070	0	0	Ki67+	 13381 22341
12071	0	0	Ki67+	 13391 22293
12072	0	0	Ki67+	 13395 22326
12073	0	0	Ki67+	 13398 22361
12074	0	0	Ki67+	 13399 22211
12075	0	0	Ki67+	 13405 22306
12076	0	0	Ki67+	 13417 22361
12077	0	0	Ki67+	 13419 22163
12078	0	0	Ki67+	 13421 22399
12079	0	0	Ki67+	 13422 22114
12080	0	0	Ki67+	 13431 22054
12081	0	0	Ki67+	 13431 22140
12082	0	0	Ki67+	 13438 22009
12083	0	0	Ki67+	 13439 22316
12084	0	0	Ki67+	 13445 22172
12085	0	0	Ki67+	 13464 21970
12086	0	0	Ki67+	 13465 22346
12087	0	0	Ki67+	 13466 22332
12088	0	0	Ki67+	 13470 22413
12089	0	0	Ki67+	 13473 21996
12090	0	0	Ki67+	 13479 22161
12091	0	0	Ki67+	 13482 22309
12092	0	0	Ki67+	 13488 22177
12093	0	0	Ki67+	 13490 22083
12094	0	0	Ki67+	 13495 22347
12095	0	0	Ki67+	 13500 22337
12096	0	0	Ki67+	 13502 22090
12097	0	0	Ki67+	 13504 22162
12098	0	0	Ki67+	 13514 22297
12099	0	0	Ki67+	 13515 22375
12100	0	0	Ki67+	 13516 22039
12101	0	0	Ki67+	 13517 22199
12102	0	0	Ki67+	 13517 22408
12103	0	0	Ki67+	 13520 22104
12104	0	0	Ki67+	 13520 22165
12105	0	0	Ki67+	 13529 22078
12106	0	0	Ki67+	 13533 21967
12107	0	0	Ki67+	 13534 22346
12108	0	0	Ki67+	 13535 22057
12109	0	0	Ki67+	 13536 22199
12110	0	0	Ki67+	 13537 22359
12111	0	0	Ki67+	 13542 22124
12112	0	0	Ki67+	 13543 22239
12113	0	0	Ki67+	 13546 22092
12114	0	0	Ki67+	 13548 22287
12115	0	0	Ki67+	 12757 23241
12116	0	0	Ki67+	 12813 23233
12117	0	0	Ki67+	 12834 23230
12118	0	0	Ki67+	 12852 23201
12119	0	0	Ki67+	 12865 23203
12120	0	0	Ki67+	 12870 23172
12121	0	0	Ki67+	 12871 23251
12122	0	0	Ki67+	 12910 23286
12123	0	0	Ki67+	 12921 23078
12124	0	0	Ki67+	 12927 23067
12125	0	0	Ki67+	 12955 22709
12126	0	0	Ki67+	 12958 23068
12127	0	0	Ki67+	 12991 23286
12128	0	0	Ki67+	 13010 23108
12129	0	0	Ki67+	 13017 22820
12130	0	0	Ki67+	 13024 22746
12131	0	0	Ki67+	 13028 22835
12132	0	0	Ki67+	 13061 23249
12133	0	0	Ki67+	 13073 23208
12134	0	0	Ki67+	 13103 22715
12135	0	0	Ki67+	 13125 22800
12136	0	0	Ki67+	 13222 22581
12137	0	0	Ki67+	 13308 22946
12138	0	0	Ki67+	 13325 23088
12139	0	0	Ki67+	 13326 23064
12140	0	0	Ki67+	 13327 23000
12141	0	0	Ki67+	 13335 22969
12142	0	0	Ki67+	 13335 23177
12143	0	0	Ki67+	 13341 22921
12144	0	0	Ki67+	 13344 23131
12145	0	0	Ki67+	 13349 22934
12146	0	0	Ki67+	 13350 23087
12147	0	0	Ki67+	 13355 23146
12148	0	0	Ki67+	 13368 22921
12149	0	0	Ki67+	 13369 22948
12150	0	0	Ki67+	 13373 23247
12151	0	0	Ki67+	 13374 22892
12152	0	0	Ki67+	 13388 23019
12153	0	0	Ki67+	 13391 23210
12154	0	0	Ki67+	 13392 23091
12155	0	0	Ki67+	 13394 23254
12156	0	0	Ki67+	 13397 23270
12157	0	0	Ki67+	 13404 23244
12158	0	0	Ki67+	 13406 23143
12159	0	0	Ki67+	 13408 22971
12160	0	0	Ki67+	 13409 22916
12161	0	0	Ki67+	 13411 23292
12162	0	0	Ki67+	 13416 22945
12163	0	0	Ki67+	 13416 23047
12164	0	0	Ki67+	 13423 22918
12165	0	0	Ki67+	 13427 23273
12166	0	0	Ki67+	 13428 23249
12167	0	0	Ki67+	 13431 22891
12168	0	0	Ki67+	 13436 23101
12169	0	0	Ki67+	 13438 23059
12170	0	0	Ki67+	 13438 23274
12171	0	0	Ki67+	 13443 23170
12172	0	0	Ki67+	 13451 23233
12173	0	0	Ki67+	 13455 22838
12174	0	0	Ki67+	 13455 22941
12175	0	0	Ki67+	 13458 22791
12176	0	0	Ki67+	 13462 23260
12177	0	0	Ki67+	 13467 22945
12178	0	0	Ki67+	 13468 23110
12179	0	0	Ki67+	 13468 23209
12180	0	0	Ki67+	 13468 23272
12181	0	0	Ki67+	 13472 22869
12182	0	0	Ki67+	 13473 22735
12183	0	0	Ki67+	 13478 23151
12184	0	0	Ki67+	 13478 23191
12185	0	0	Ki67+	 13482 22853
12186	0	0	Ki67+	 13483 22743
12187	0	0	Ki67+	 13487 23078
12188	0	0	Ki67+	 13488 23147
12189	0	0	Ki67+	 13489 23299
12190	0	0	Ki67+	 13491 22773
12191	0	0	Ki67+	 13491 22898
12192	0	0	Ki67+	 13491 23029
12193	0	0	Ki67+	 13491 23325
12194	0	0	Ki67+	 13492 22763
12195	0	0	Ki67+	 13494 22919
12196	0	0	Ki67+	 13495 23311
12197	0	0	Ki67+	 13497 23019
12198	0	0	Ki67+	 13504 22833
12199	0	0	Ki67+	 13505 23173
12200	0	0	Ki67+	 13505 23201
12201	0	0	Ki67+	 13506 22809
12202	0	0	Ki67+	 13509 22992
12203	0	0	Ki67+	 13510 22926
12204	0	0	Ki67+	 13510 23048
12205	0	0	Ki67+	 13513 22787
12206	0	0	Ki67+	 13514 22969
12207	0	0	Ki67+	 13515 23305
12208	0	0	Ki67+	 13520 22750
12209	0	0	Ki67+	 13522 23263
12210	0	0	Ki67+	 13523 23007
12211	0	0	Ki67+	 13526 23090
12212	0	0	Ki67+	 13530 22832
12213	0	0	Ki67+	 13530 23276
12214	0	0	Ki67+	 13537 22869
12215	0	0	Ki67+	 13539 22895
12216	0	0	Ki67+	 13541 22738
12217	0	0	Ki67+	 13541 22784
12218	0	0	Ki67+	 13545 22768
12219	0	0	Ki67+	 13546 22858
12220	0	0	Ki67+	 12753 23447
12221	0	0	Ki67+	 12781 23748
12222	0	0	Ki67+	 12801 23975
12223	0	0	Ki67+	 12827 23733
12224	0	0	Ki67+	 12843 23360
12225	0	0	Ki67+	 12850 23845
12226	0	0	Ki67+	 12870 24042
12227	0	0	Ki67+	 12876 23702
12228	0	0	Ki67+	 12876 24075
12229	0	0	Ki67+	 12882 23682
12230	0	0	Ki67+	 12898 23674
12231	0	0	Ki67+	 12913 23897
12232	0	0	Ki67+	 12923 24047
12233	0	0	Ki67+	 12923 24062
12234	0	0	Ki67+	 12939 24029
12235	0	0	Ki67+	 12945 24088
12236	0	0	Ki67+	 12978 24003
12237	0	0	Ki67+	 12983 24078
12238	0	0	Ki67+	 12990 24051
12239	0	0	Ki67+	 13104 24030
12240	0	0	Ki67+	 13114 24023
12241	0	0	Ki67+	 13173 23560
12242	0	0	Ki67+	 13175 23502
12243	0	0	Ki67+	 13177 23875
12244	0	0	Ki67+	 13188 23566
12245	0	0	Ki67+	 13203 23561
12246	0	0	Ki67+	 13206 23573
12247	0	0	Ki67+	 13211 23595
12248	0	0	Ki67+	 13220 23879
12249	0	0	Ki67+	 13253 23519
12250	0	0	Ki67+	 13254 23498
12251	0	0	Ki67+	 13258 23929
12252	0	0	Ki67+	 13267 23905
12253	0	0	Ki67+	 13268 23504
12254	0	0	Ki67+	 13286 23887
12255	0	0	Ki67+	 13297 23931
12256	0	0	Ki67+	 13298 23896
12257	0	0	Ki67+	 13304 23534
12258	0	0	Ki67+	 13304 23850
12259	0	0	Ki67+	 13309 23912
12260	0	0	Ki67+	 13310 23634
12261	0	0	Ki67+	 13317 23623
12262	0	0	Ki67+	 13321 23945
12263	0	0	Ki67+	 13322 23963
12264	0	0	Ki67+	 13324 23885
12265	0	0	Ki67+	 13330 23854
12266	0	0	Ki67+	 13351 23983
12267	0	0	Ki67+	 13352 23955
12268	0	0	Ki67+	 13354 23844
12269	0	0	Ki67+	 13356 24012
12270	0	0	Ki67+	 13362 23867
12271	0	0	Ki67+	 13365 23779
12272	0	0	Ki67+	 13375 23740
12273	0	0	Ki67+	 13375 24001
12274	0	0	Ki67+	 13381 24082
12275	0	0	Ki67+	 13387 24024
12276	0	0	Ki67+	 13393 24008
12277	0	0	Ki67+	 13394 24069
12278	0	0	Ki67+	 13405 23879
12279	0	0	Ki67+	 13415 24049
12280	0	0	Ki67+	 13419 24029
12281	0	0	Ki67+	 13421 23996
12282	0	0	Ki67+	 13423 24083
12283	0	0	Ki67+	 13437 24066
12284	0	0	Ki67+	 13439 24005
12285	0	0	Ki67+	 13442 24049
12286	0	0	Ki67+	 13443 23876
12287	0	0	Ki67+	 13445 23954
12288	0	0	Ki67+	 13450 24093
12289	0	0	Ki67+	 13453 24058
12290	0	0	Ki67+	 13460 23584
12291	0	0	Ki67+	 13474 23740
12292	0	0	Ki67+	 13475 23335
12293	0	0	Ki67+	 13475 24012
12294	0	0	Ki67+	 13476 23977
12295	0	0	Ki67+	 13483 23618
12296	0	0	Ki67+	 13494 23551
12297	0	0	Ki67+	 13499 23929
12298	0	0	Ki67+	 13500 23335
12299	0	0	Ki67+	 13500 24028
12300	0	0	Ki67+	 13501 24054
12301	0	0	Ki67+	 13516 24009
12302	0	0	Ki67+	 13524 23661
12303	0	0	Ki67+	 13525 23908
12304	0	0	Ki67+	 13530 23353
12305	0	0	Ki67+	 13530 23571
12306	0	0	Ki67+	 13535 23679
12307	0	0	Ki67+	 13536 23371
12308	0	0	Ki67+	 13536 23998
12309	0	0	Ki67+	 13537 24065
12310	0	0	Ki67+	 12762 24418
12311	0	0	Ki67+	 12767 24384
12312	0	0	Ki67+	 12778 24253
12313	0	0	Ki67+	 12789 24300
12314	0	0	Ki67+	 12803 24190
12315	0	0	Ki67+	 12804 24216
12316	0	0	Ki67+	 12894 24703
12317	0	0	Ki67+	 12899 24726
12318	0	0	Ki67+	 12900 24927
12319	0	0	Ki67+	 12947 24648
12320	0	0	Ki67+	 12971 24378
12321	0	0	Ki67+	 12983 24266
12322	0	0	Ki67+	 12988 24241
12323	0	0	Ki67+	 12988 24303
12324	0	0	Ki67+	 12990 24149
12325	0	0	Ki67+	 13001 24277
12326	0	0	Ki67+	 13011 24432
12327	0	0	Ki67+	 13013 24274
12328	0	0	Ki67+	 13019 24919
12329	0	0	Ki67+	 13021 24228
12330	0	0	Ki67+	 13031 24230
12331	0	0	Ki67+	 13066 24158
12332	0	0	Ki67+	 13066 24747
12333	0	0	Ki67+	 13088 24163
12334	0	0	Ki67+	 13122 24215
12335	0	0	Ki67+	 13129 24173
12336	0	0	Ki67+	 13151 24499
12337	0	0	Ki67+	 13164 24149
12338	0	0	Ki67+	 13198 24493
12339	0	0	Ki67+	 13217 24735
12340	0	0	Ki67+	 13233 24715
12341	0	0	Ki67+	 13238 24479
12342	0	0	Ki67+	 13241 24467
12343	0	0	Ki67+	 13247 24448
12344	0	0	Ki67+	 13258 24722
12345	0	0	Ki67+	 13260 24496
12346	0	0	Ki67+	 13268 24849
12347	0	0	Ki67+	 13310 24830
12348	0	0	Ki67+	 13320 24878
12349	0	0	Ki67+	 13332 24735
12350	0	0	Ki67+	 13402 24485
12351	0	0	Ki67+	 13495 24886
12352	0	0	Ki67+	 13499 24847
12353	0	0	Ki67+	 13524 24440
12354	0	0	Ki67+	 12753 25020
12355	0	0	Ki67+	 12771 25583
12356	0	0	Ki67+	 12783 24955
12357	0	0	Ki67+	 12796 25609
12358	0	0	Ki67+	 12807 25619
12359	0	0	Ki67+	 12830 25638
12360	0	0	Ki67+	 12898 25700
12361	0	0	Ki67+	 12918 25026
12362	0	0	Ki67+	 13139 24964
12363	0	0	Ki67+	 13219 25135
12364	0	0	Ki67+	 13293 25194
12365	0	0	Ki67+	 13300 25162
12366	0	0	Ki67+	 13350 25148
12367	0	0	Ki67+	 13370 25173
12368	0	0	Ki67+	 13380 25000
12369	0	0	Ki67+	 13399 25141
12370	0	0	Ki67+	 13412 25198
12371	0	0	Ki67+	 13429 25204
12372	0	0	Ki67+	 13459 25169
12373	0	0	Ki67+	 13486 25185
12374	0	0	Ki67+	 13512 25181
12375	0	0	Ki67+	 13526 25156
12376	0	0	Ki67+	 13527 25181
12377	0	0	Ki67+	 13528 25082
12378	0	0	Ki67+	 13542 25153
12379	0	0	Ki67+	 12753 26024
12380	0	0	Ki67+	 12753 26048
12381	0	0	Ki67+	 12753 26169
12382	0	0	Ki67+	 12754 26347
12383	0	0	Ki67+	 12757 26251
12384	0	0	Ki67+	 12759 26148
12385	0	0	Ki67+	 12767 26439
12386	0	0	Ki67+	 12768 26097
12387	0	0	Ki67+	 12768 26483
12388	0	0	Ki67+	 12770 26000
12389	0	0	Ki67+	 12772 26237
12390	0	0	Ki67+	 12772 26470
12391	0	0	Ki67+	 12776 26340
12392	0	0	Ki67+	 12778 26373
12393	0	0	Ki67+	 12779 26068
12394	0	0	Ki67+	 12779 26509
12395	0	0	Ki67+	 12782 26493
12396	0	0	Ki67+	 12783 26019
12397	0	0	Ki67+	 12784 26007
12398	0	0	Ki67+	 12784 26277
12399	0	0	Ki67+	 12785 26183
12400	0	0	Ki67+	 12785 26297
12401	0	0	Ki67+	 12787 26464
12402	0	0	Ki67+	 12790 25969
12403	0	0	Ki67+	 12792 26307
12404	0	0	Ki67+	 12794 26337
12405	0	0	Ki67+	 12796 26132
12406	0	0	Ki67+	 12798 26207
12407	0	0	Ki67+	 12804 26237
12408	0	0	Ki67+	 12806 26403
12409	0	0	Ki67+	 12808 26177
12410	0	0	Ki67+	 12810 26039
12411	0	0	Ki67+	 12810 26274
12412	0	0	Ki67+	 12815 26122
12413	0	0	Ki67+	 12817 26065
12414	0	0	Ki67+	 12817 26432
12415	0	0	Ki67+	 12821 26326
12416	0	0	Ki67+	 12823 25996
12417	0	0	Ki67+	 12826 26295
12418	0	0	Ki67+	 12827 26087
12419	0	0	Ki67+	 12830 25954
12420	0	0	Ki67+	 12830 26201
12421	0	0	Ki67+	 12831 26123
12422	0	0	Ki67+	 12833 26236
12423	0	0	Ki67+	 12836 26057
12424	0	0	Ki67+	 12838 26028
12425	0	0	Ki67+	 12840 26012
12426	0	0	Ki67+	 12843 26189
12427	0	0	Ki67+	 12847 26234
12428	0	0	Ki67+	 12849 26155
12429	0	0	Ki67+	 12852 26218
12430	0	0	Ki67+	 12853 26044
12431	0	0	Ki67+	 12855 26145
12432	0	0	Ki67+	 12856 26273
12433	0	0	Ki67+	 12857 26056
12434	0	0	Ki67+	 12860 26093
12435	0	0	Ki67+	 12861 26262
12436	0	0	Ki67+	 12864 25993
12437	0	0	Ki67+	 12866 26295
12438	0	0	Ki67+	 12870 26016
12439	0	0	Ki67+	 12871 26178
12440	0	0	Ki67+	 12878 25944
12441	0	0	Ki67+	 12880 26220
12442	0	0	Ki67+	 12880 26313
12443	0	0	Ki67+	 12881 26011
12444	0	0	Ki67+	 12881 26293
12445	0	0	Ki67+	 12883 25963
12446	0	0	Ki67+	 12886 25918
12447	0	0	Ki67+	 12893 26043
12448	0	0	Ki67+	 12895 26199
12449	0	0	Ki67+	 12898 26006
12450	0	0	Ki67+	 12903 26367
12451	0	0	Ki67+	 12906 26307
12452	0	0	Ki67+	 12907 26229
12453	0	0	Ki67+	 12908 25949
12454	0	0	Ki67+	 12912 25909
12455	0	0	Ki67+	 12912 26143
12456	0	0	Ki67+	 12915 25981
12457	0	0	Ki67+	 12915 26259
12458	0	0	Ki67+	 12916 26059
12459	0	0	Ki67+	 12922 26101
12460	0	0	Ki67+	 12924 25914
12461	0	0	Ki67+	 12924 26305
12462	0	0	Ki67+	 12927 26014
12463	0	0	Ki67+	 12929 25927
12464	0	0	Ki67+	 12929 25957
12465	0	0	Ki67+	 12929 26072
12466	0	0	Ki67+	 12934 26247
12467	0	0	Ki67+	 12936 25911
12468	0	0	Ki67+	 12936 26163
12469	0	0	Ki67+	 12936 26370
12470	0	0	Ki67+	 12937 26351
12471	0	0	Ki67+	 12940 26144
12472	0	0	Ki67+	 12941 26417
12473	0	0	Ki67+	 12944 26109
12474	0	0	Ki67+	 12946 26324
12475	0	0	Ki67+	 12947 26267
12476	0	0	Ki67+	 12949 26395
12477	0	0	Ki67+	 12951 26139
12478	0	0	Ki67+	 12953 25996
12479	0	0	Ki67+	 12953 26053
12480	0	0	Ki67+	 12956 26088
12481	0	0	Ki67+	 12956 26309
12482	0	0	Ki67+	 12957 26040
12483	0	0	Ki67+	 12958 25921
12484	0	0	Ki67+	 12966 25908
12485	0	0	Ki67+	 12969 25966
12486	0	0	Ki67+	 12971 25776
12487	0	0	Ki67+	 12972 26145
12488	0	0	Ki67+	 12976 25990
12489	0	0	Ki67+	 12976 26038
12490	0	0	Ki67+	 12983 25922
12491	0	0	Ki67+	 12986 26089
12492	0	0	Ki67+	 12987 25945
12493	0	0	Ki67+	 12995 26115
12494	0	0	Ki67+	 12997 26146
12495	0	0	Ki67+	 13002 25984
12496	0	0	Ki67+	 13002 26081
12497	0	0	Ki67+	 13002 26209
12498	0	0	Ki67+	 13002 26242
12499	0	0	Ki67+	 13006 26312
12500	0	0	Ki67+	 13007 26051
12501	0	0	Ki67+	 13009 26034
12502	0	0	Ki67+	 13012 25907
12503	0	0	Ki67+	 13018 25962
12504	0	0	Ki67+	 13019 26223
12505	0	0	Ki67+	 13025 26077
12506	0	0	Ki67+	 13029 26205
12507	0	0	Ki67+	 13031 26148
12508	0	0	Ki67+	 13036 26325
12509	0	0	Ki67+	 13037 26282
12510	0	0	Ki67+	 13042 26105
12511	0	0	Ki67+	 13047 25935
12512	0	0	Ki67+	 13053 25907
12513	0	0	Ki67+	 13057 25969
12514	0	0	Ki67+	 13062 25937
12515	0	0	Ki67+	 13067 26383
12516	0	0	Ki67+	 13074 26067
12517	0	0	Ki67+	 13075 25918
12518	0	0	Ki67+	 13077 26371
12519	0	0	Ki67+	 13082 26397
12520	0	0	Ki67+	 13085 26125
12521	0	0	Ki67+	 13087 25952
12522	0	0	Ki67+	 13088 26194
12523	0	0	Ki67+	 13090 26159
12524	0	0	Ki67+	 13100 26106
12525	0	0	Ki67+	 13103 25940
12526	0	0	Ki67+	 13103 26199
12527	0	0	Ki67+	 13104 26083
12528	0	0	Ki67+	 13111 26176
12529	0	0	Ki67+	 13111 26311
12530	0	0	Ki67+	 13112 25925
12531	0	0	Ki67+	 13112 26134
12532	0	0	Ki67+	 13113 26099
12533	0	0	Ki67+	 13120 25964
12534	0	0	Ki67+	 13121 26024
12535	0	0	Ki67+	 13122 26231
12536	0	0	Ki67+	 13123 25871
12537	0	0	Ki67+	 13123 26287
12538	0	0	Ki67+	 13127 26006
12539	0	0	Ki67+	 13127 26113
12540	0	0	Ki67+	 13127 26313
12541	0	0	Ki67+	 13128 26145
12542	0	0	Ki67+	 13131 26269
12543	0	0	Ki67+	 13133 26395
12544	0	0	Ki67+	 13133 26438
12545	0	0	Ki67+	 13134 25939
12546	0	0	Ki67+	 13134 26199
12547	0	0	Ki67+	 13136 25978
12548	0	0	Ki67+	 13141 26460
12549	0	0	Ki67+	 13142 26342
12550	0	0	Ki67+	 13144 25878
12551	0	0	Ki67+	 13146 26367
12552	0	0	Ki67+	 13149 26189
12553	0	0	Ki67+	 13151 26487
12554	0	0	Ki67+	 13152 26211
12555	0	0	Ki67+	 13152 26272
12556	0	0	Ki67+	 13153 26056
12557	0	0	Ki67+	 13153 26169
12558	0	0	Ki67+	 13157 26504
12559	0	0	Ki67+	 13160 25994
12560	0	0	Ki67+	 13160 26106
12561	0	0	Ki67+	 13163 26286
12562	0	0	Ki67+	 13168 26196
12563	0	0	Ki67+	 13169 26072
12564	0	0	Ki67+	 13169 26330
12565	0	0	Ki67+	 13170 26455
12566	0	0	Ki67+	 13172 26022
12567	0	0	Ki67+	 13173 25975
12568	0	0	Ki67+	 13173 26365
12569	0	0	Ki67+	 13173 26483
12570	0	0	Ki67+	 13175 26120
12571	0	0	Ki67+	 13175 26224
12572	0	0	Ki67+	 13179 26296
12573	0	0	Ki67+	 13180 26407
12574	0	0	Ki67+	 13182 26001
12575	0	0	Ki67+	 13182 26428
12576	0	0	Ki67+	 13187 26255
12577	0	0	Ki67+	 13188 26442
12578	0	0	Ki67+	 13193 26338
12579	0	0	Ki67+	 13195 26197
12580	0	0	Ki67+	 13195 26243
12581	0	0	Ki67+	 13197 26397
12582	0	0	Ki67+	 13201 26083
12583	0	0	Ki67+	 13202 26022
12584	0	0	Ki67+	 13205 26485
12585	0	0	Ki67+	 13206 26465
12586	0	0	Ki67+	 13207 26144
12587	0	0	Ki67+	 13209 26438
12588	0	0	Ki67+	 13212 26328
12589	0	0	Ki67+	 13214 26456
12590	0	0	Ki67+	 13215 26178
12591	0	0	Ki67+	 13217 26135
12592	0	0	Ki67+	 13218 26428
12593	0	0	Ki67+	 13220 26477
12594	0	0	Ki67+	 13223 26293
12595	0	0	Ki67+	 13230 26212
12596	0	0	Ki67+	 13238 26392
12597	0	0	Ki67+	 13240 26450
12598	0	0	Ki67+	 13245 26197
12599	0	0	Ki67+	 13256 26359
12600	0	0	Ki67+	 13265 26352
12601	0	0	Ki67+	 13265 26401
12602	0	0	Ki67+	 13265 26433
12603	0	0	Ki67+	 13268 26453
12604	0	0	Ki67+	 13269 26262
12605	0	0	Ki67+	 13272 26219
12606	0	0	Ki67+	 13282 26490
12607	0	0	Ki67+	 13290 26381
12608	0	0	Ki67+	 13298 26418
12609	0	0	Ki67+	 13300 26477
12610	0	0	Ki67+	 13302 26444
12611	0	0	Ki67+	 13303 26180
12612	0	0	Ki67+	 13304 26516
12613	0	0	Ki67+	 13310 26409
12614	0	0	Ki67+	 13317 26484
12615	0	0	Ki67+	 13335 26505
12616	0	0	Ki67+	 13337 26408
12617	0	0	Ki67+	 13342 26459
12618	0	0	Ki67+	 13345 26527
12619	0	0	Ki67+	 13346 26496
12620	0	0	Ki67+	 13365 26476
12621	0	0	Ki67+	 13376 26520
12622	0	0	Ki67+	 13378 26087
12623	0	0	Ki67+	 13378 26449
12624	0	0	Ki67+	 13388 26112
12625	0	0	Ki67+	 13399 26495
12626	0	0	Ki67+	 13412 26143
12627	0	0	Ki67+	 13419 26172
12628	0	0	Ki67+	 13436 26182
12629	0	0	Ki67+	 13447 26209
12630	0	0	Ki67+	 13448 26223
12631	0	0	Ki67+	 13465 26342
12632	0	0	Ki67+	 13513 26433
12633	0	0	Ki67+	 13543 26421
12634	0	0	Ki67+	 12762 27108
12635	0	0	Ki67+	 12778 26538
12636	0	0	Ki67+	 12812 27105
12637	0	0	Ki67+	 12832 27092
12638	0	0	Ki67+	 12837 26707
12639	0	0	Ki67+	 12885 27326
12640	0	0	Ki67+	 12964 27212
12641	0	0	Ki67+	 13141 26799
12642	0	0	Ki67+	 13181 27059
12643	0	0	Ki67+	 13190 26545
12644	0	0	Ki67+	 13208 27304
12645	0	0	Ki67+	 13224 26576
12646	0	0	Ki67+	 13232 26537
12647	0	0	Ki67+	 13252 26584
12648	0	0	Ki67+	 13265 26617
12649	0	0	Ki67+	 13269 27322
12650	0	0	Ki67+	 13279 26607
12651	0	0	Ki67+	 13281 26626
12652	0	0	Ki67+	 13294 26557
12653	0	0	Ki67+	 13302 26594
12654	0	0	Ki67+	 13310 26629
12655	0	0	Ki67+	 13325 26558
12656	0	0	Ki67+	 13332 26607
12657	0	0	Ki67+	 13334 26572
12658	0	0	Ki67+	 13364 26622
12659	0	0	Ki67+	 13364 26649
12660	0	0	Ki67+	 13370 26555
12661	0	0	Ki67+	 13379 26656
12662	0	0	Ki67+	 13380 26619
12663	0	0	Ki67+	 13383 26879
12664	0	0	Ki67+	 13393 27109
12665	0	0	Ki67+	 13394 26970
12666	0	0	Ki67+	 13396 27325
12667	0	0	Ki67+	 13398 26622
12668	0	0	Ki67+	 13398 26647
12669	0	0	Ki67+	 13399 27291
12670	0	0	Ki67+	 13412 26887
12671	0	0	Ki67+	 13413 26628
12672	0	0	Ki67+	 13428 26573
12673	0	0	Ki67+	 13436 26607
12674	0	0	Ki67+	 13441 27077
12675	0	0	Ki67+	 13446 27064
12676	0	0	Ki67+	 13451 27027
12677	0	0	Ki67+	 13461 26569
12678	0	0	Ki67+	 13465 27122
12679	0	0	Ki67+	 13468 27094
12680	0	0	Ki67+	 13469 26918
12681	0	0	Ki67+	 13476 27116
12682	0	0	Ki67+	 13480 27133
12683	0	0	Ki67+	 13488 27123
12684	0	0	Ki67+	 13500 26896
12685	0	0	Ki67+	 13506 26644
12686	0	0	Ki67+	 13514 26927
12687	0	0	Ki67+	 13524 26610
12688	0	0	Ki67+	 13525 26895
12689	0	0	Ki67+	 13532 26580
12690	0	0	Ki67+	 13535 26908
12691	0	0	Ki67+	 13540 27105
12692	0	0	Ki67+	 13541 26894
12693	0	0	Ki67+	 13545 27080
12694	0	0	Ki67+	 13545 27162
12695	0	0	Ki67+	 13549 27137
12696	0	0	Ki67+	 13550 26633
12697	0	0	Ki67+	 13551 26571
12698	0	0	Ki67+	 12763 27449
12699	0	0	Ki67+	 12764 27429
12700	0	0	Ki67+	 12794 27633
12701	0	0	Ki67+	 12885 28048
12702	0	0	Ki67+	 12890 28028
12703	0	0	Ki67+	 12891 27644
12704	0	0	Ki67+	 12898 27999
12705	0	0	Ki67+	 12900 28103
12706	0	0	Ki67+	 12901 28063
12707	0	0	Ki67+	 12906 28026
12708	0	0	Ki67+	 12909 27724
12709	0	0	Ki67+	 12915 28067
12710	0	0	Ki67+	 12919 28011
12711	0	0	Ki67+	 12921 27661
12712	0	0	Ki67+	 12929 28126
12713	0	0	Ki67+	 12931 27972
12714	0	0	Ki67+	 12935 28099
12715	0	0	Ki67+	 12939 27984
12716	0	0	Ki67+	 12961 27965
12717	0	0	Ki67+	 13012 27961
12718	0	0	Ki67+	 13039 27944
12719	0	0	Ki67+	 13110 27943
12720	0	0	Ki67+	 13134 28025
12721	0	0	Ki67+	 13139 27364
12722	0	0	Ki67+	 13247 28081
12723	0	0	Ki67+	 13269 27372
12724	0	0	Ki67+	 13281 27607
12725	0	0	Ki67+	 13370 27633
12726	0	0	Ki67+	 13386 27668
12727	0	0	Ki67+	 13423 27694
12728	0	0	Ki67+	 13426 27673
12729	0	0	Ki67+	 13472 27652
12730	0	0	Ki67+	 13477 27584
12731	0	0	Ki67+	 13547 27541
12732	0	0	Ki67+	 12756 28685
12733	0	0	Ki67+	 12757 28635
12734	0	0	Ki67+	 12757 28854
12735	0	0	Ki67+	 12758 28531
12736	0	0	Ki67+	 12760 28589
12737	0	0	Ki67+	 12764 28800
12738	0	0	Ki67+	 12769 28813
12739	0	0	Ki67+	 12772 28388
12740	0	0	Ki67+	 12777 28556
12741	0	0	Ki67+	 12779 28475
12742	0	0	Ki67+	 12781 28634
12743	0	0	Ki67+	 12781 28798
12744	0	0	Ki67+	 12782 28402
12745	0	0	Ki67+	 12785 28591
12746	0	0	Ki67+	 12785 28780
12747	0	0	Ki67+	 12786 28694
12748	0	0	Ki67+	 12786 28746
12749	0	0	Ki67+	 12788 28861
12750	0	0	Ki67+	 12790 28361
12751	0	0	Ki67+	 12795 28491
12752	0	0	Ki67+	 12795 28683
12753	0	0	Ki67+	 12798 28463
12754	0	0	Ki67+	 12798 28519
12755	0	0	Ki67+	 12799 28353
12756	0	0	Ki67+	 12799 28725
12757	0	0	Ki67+	 12799 28909
12758	0	0	Ki67+	 12813 28613
12759	0	0	Ki67+	 12813 28820
12760	0	0	Ki67+	 12818 28196
12761	0	0	Ki67+	 12825 28877
12762	0	0	Ki67+	 12833 28916
12763	0	0	Ki67+	 12835 28453
12764	0	0	Ki67+	 12835 28566
12765	0	0	Ki67+	 12838 28401
12766	0	0	Ki67+	 12840 28501
12767	0	0	Ki67+	 12842 28894
12768	0	0	Ki67+	 12843 28226
12769	0	0	Ki67+	 12847 28820
12770	0	0	Ki67+	 12848 28393
12771	0	0	Ki67+	 12848 28755
12772	0	0	Ki67+	 12853 28531
12773	0	0	Ki67+	 12856 28733
12774	0	0	Ki67+	 12857 28403
12775	0	0	Ki67+	 12858 28836
12776	0	0	Ki67+	 12862 28865
12777	0	0	Ki67+	 12864 28651
12778	0	0	Ki67+	 12868 28782
12779	0	0	Ki67+	 12879 28626
12780	0	0	Ki67+	 12887 28519
12781	0	0	Ki67+	 12896 28468
12782	0	0	Ki67+	 12896 28585
12783	0	0	Ki67+	 12899 28527
12784	0	0	Ki67+	 12901 28668
12785	0	0	Ki67+	 12902 28539
12786	0	0	Ki67+	 12902 28631
12787	0	0	Ki67+	 12902 28790
12788	0	0	Ki67+	 12915 28146
12789	0	0	Ki67+	 12916 28658
12790	0	0	Ki67+	 12919 28562
12791	0	0	Ki67+	 12919 28903
12792	0	0	Ki67+	 12925 28877
12793	0	0	Ki67+	 12930 28668
12794	0	0	Ki67+	 12932 28165
12795	0	0	Ki67+	 12936 28543
12796	0	0	Ki67+	 12936 28719
12797	0	0	Ki67+	 12937 28693
12798	0	0	Ki67+	 12942 28651
12799	0	0	Ki67+	 12946 28856
12800	0	0	Ki67+	 12950 28594
12801	0	0	Ki67+	 12951 28777
12802	0	0	Ki67+	 12956 28758
12803	0	0	Ki67+	 12957 28613
12804	0	0	Ki67+	 12959 28153
12805	0	0	Ki67+	 12959 28170
12806	0	0	Ki67+	 12961 28829
12807	0	0	Ki67+	 12965 28606
12808	0	0	Ki67+	 12970 28192
12809	0	0	Ki67+	 12974 28817
12810	0	0	Ki67+	 12977 28721
12811	0	0	Ki67+	 12978 28685
12812	0	0	Ki67+	 12985 28843
12813	0	0	Ki67+	 12991 28795
12814	0	0	Ki67+	 12993 28176
12815	0	0	Ki67+	 12994 28738
12816	0	0	Ki67+	 12996 28601
12817	0	0	Ki67+	 12996 28761
12818	0	0	Ki67+	 12996 28898
12819	0	0	Ki67+	 12998 28211
12820	0	0	Ki67+	 13000 28237
12821	0	0	Ki67+	 13001 28329
12822	0	0	Ki67+	 13013 28792
12823	0	0	Ki67+	 13015 28370
12824	0	0	Ki67+	 13016 28712
12825	0	0	Ki67+	 13018 28695
12826	0	0	Ki67+	 13026 28772
12827	0	0	Ki67+	 13028 28639
12828	0	0	Ki67+	 13038 28712
12829	0	0	Ki67+	 13041 28664
12830	0	0	Ki67+	 13060 28411
12831	0	0	Ki67+	 13066 28240
12832	0	0	Ki67+	 13069 28837
12833	0	0	Ki67+	 13072 28305
12834	0	0	Ki67+	 13088 28912
12835	0	0	Ki67+	 13089 28258
12836	0	0	Ki67+	 13095 28223
12837	0	0	Ki67+	 13096 28328
12838	0	0	Ki67+	 13097 28673
12839	0	0	Ki67+	 13103 28263
12840	0	0	Ki67+	 13103 28291
12841	0	0	Ki67+	 13173 28236
12842	0	0	Ki67+	 13196 28588
12843	0	0	Ki67+	 13196 28671
12844	0	0	Ki67+	 13199 28539
12845	0	0	Ki67+	 13202 28642
12846	0	0	Ki67+	 13203 28146
12847	0	0	Ki67+	 13205 28506
12848	0	0	Ki67+	 13209 28666
12849	0	0	Ki67+	 13213 28584
12850	0	0	Ki67+	 13213 28720
12851	0	0	Ki67+	 13214 28522
12852	0	0	Ki67+	 13221 28736
12853	0	0	Ki67+	 13228 28628
12854	0	0	Ki67+	 13230 28442
12855	0	0	Ki67+	 13230 28490
12856	0	0	Ki67+	 13233 28748
12857	0	0	Ki67+	 13235 28636
12858	0	0	Ki67+	 13236 28462
12859	0	0	Ki67+	 13238 28554
12860	0	0	Ki67+	 13241 28610
12861	0	0	Ki67+	 13251 28701
12862	0	0	Ki67+	 13251 28721
12863	0	0	Ki67+	 13260 28506
12864	0	0	Ki67+	 13262 28483
12865	0	0	Ki67+	 13269 28421
12866	0	0	Ki67+	 13270 28736
12867	0	0	Ki67+	 13271 28706
12868	0	0	Ki67+	 13273 28446
12869	0	0	Ki67+	 13275 28387
12870	0	0	Ki67+	 13282 28298
12871	0	0	Ki67+	 13284 28582
12872	0	0	Ki67+	 13289 28712
12873	0	0	Ki67+	 13290 28507
12874	0	0	Ki67+	 13291 28688
12875	0	0	Ki67+	 13295 28754
12876	0	0	Ki67+	 13296 28859
12877	0	0	Ki67+	 13297 28588
12878	0	0	Ki67+	 13297 28639
12879	0	0	Ki67+	 13299 28483
12880	0	0	Ki67+	 13299 28724
12881	0	0	Ki67+	 13301 28153
12882	0	0	Ki67+	 13301 28371
12883	0	0	Ki67+	 13309 28681
12884	0	0	Ki67+	 13312 28356
12885	0	0	Ki67+	 13312 28372
12886	0	0	Ki67+	 13314 28619
12887	0	0	Ki67+	 13316 28487
12888	0	0	Ki67+	 13316 28811
12889	0	0	Ki67+	 13318 28794
12890	0	0	Ki67+	 13319 28741
12891	0	0	Ki67+	 13321 28696
12892	0	0	Ki67+	 13322 28407
12893	0	0	Ki67+	 13323 28190
12894	0	0	Ki67+	 13327 28646
12895	0	0	Ki67+	 13330 28437
12896	0	0	Ki67+	 13333 28779
12897	0	0	Ki67+	 13334 28712
12898	0	0	Ki67+	 13334 28840
12899	0	0	Ki67+	 13335 28373
12900	0	0	Ki67+	 13336 28597
12901	0	0	Ki67+	 13341 28565
12902	0	0	Ki67+	 13348 28692
12903	0	0	Ki67+	 13350 28498
12904	0	0	Ki67+	 13350 28589
12905	0	0	Ki67+	 13354 28400
12906	0	0	Ki67+	 13355 28353
12907	0	0	Ki67+	 13355 28548
12908	0	0	Ki67+	 13355 28832
12909	0	0	Ki67+	 13358 28851
12910	0	0	Ki67+	 13361 28564
12911	0	0	Ki67+	 13363 28815
12912	0	0	Ki67+	 13367 28798
12913	0	0	Ki67+	 13373 28342
12914	0	0	Ki67+	 13373 28383
12915	0	0	Ki67+	 13375 28614
12916	0	0	Ki67+	 13378 28861
12917	0	0	Ki67+	 13379 28687
12918	0	0	Ki67+	 13380 28602
12919	0	0	Ki67+	 13380 28661
12920	0	0	Ki67+	 13383 28508
12921	0	0	Ki67+	 13385 28380
12922	0	0	Ki67+	 13387 28819
12923	0	0	Ki67+	 13389 28845
12924	0	0	Ki67+	 13390 28797
12925	0	0	Ki67+	 13399 28640
12926	0	0	Ki67+	 13401 28327
12927	0	0	Ki67+	 13401 28377
12928	0	0	Ki67+	 13401 28864
12929	0	0	Ki67+	 13404 28426
12930	0	0	Ki67+	 13405 28552
12931	0	0	Ki67+	 13405 28702
12932	0	0	Ki67+	 13406 28484
12933	0	0	Ki67+	 13407 28355
12934	0	0	Ki67+	 13408 28671
12935	0	0	Ki67+	 13408 28716
12936	0	0	Ki67+	 13410 28528
12937	0	0	Ki67+	 13420 28324
12938	0	0	Ki67+	 13421 28433
12939	0	0	Ki67+	 13422 28347
12940	0	0	Ki67+	 13423 28818
12941	0	0	Ki67+	 13428 28500
12942	0	0	Ki67+	 13428 28639
12943	0	0	Ki67+	 13429 28212
12944	0	0	Ki67+	 13429 28671
12945	0	0	Ki67+	 13431 28576
12946	0	0	Ki67+	 13432 28867
12947	0	0	Ki67+	 13435 28699
12948	0	0	Ki67+	 13438 28401
12949	0	0	Ki67+	 13439 28452
12950	0	0	Ki67+	 13440 28339
12951	0	0	Ki67+	 13440 28522
12952	0	0	Ki67+	 13441 28204
12953	0	0	Ki67+	 13449 28191
12954	0	0	Ki67+	 13452 28829
12955	0	0	Ki67+	 13455 28860
12956	0	0	Ki67+	 13457 28681
12957	0	0	Ki67+	 13459 28839
12958	0	0	Ki67+	 13462 28459
12959	0	0	Ki67+	 13464 28760
12960	0	0	Ki67+	 13465 28656
12961	0	0	Ki67+	 13466 28713
12962	0	0	Ki67+	 13468 28409
12963	0	0	Ki67+	 13470 28745
12964	0	0	Ki67+	 13473 28555
12965	0	0	Ki67+	 13475 28360
12966	0	0	Ki67+	 13475 28606
12967	0	0	Ki67+	 13480 28824
12968	0	0	Ki67+	 13482 28578
12969	0	0	Ki67+	 13484 28487
12970	0	0	Ki67+	 13484 28680
12971	0	0	Ki67+	 13486 28843
12972	0	0	Ki67+	 13494 28765
12973	0	0	Ki67+	 13495 28606
12974	0	0	Ki67+	 13499 28450
12975	0	0	Ki67+	 13501 28832
12976	0	0	Ki67+	 13502 28210
12977	0	0	Ki67+	 13503 28546
12978	0	0	Ki67+	 13503 28641
12979	0	0	Ki67+	 13506 28673
12980	0	0	Ki67+	 13508 28510
12981	0	0	Ki67+	 13510 28720
12982	0	0	Ki67+	 13513 28188
12983	0	0	Ki67+	 13513 28731
12984	0	0	Ki67+	 13516 28331
12985	0	0	Ki67+	 13521 28307
12986	0	0	Ki67+	 13522 28612
12987	0	0	Ki67+	 13526 28648
12988	0	0	Ki67+	 13531 28376
12989	0	0	Ki67+	 13531 28413
12990	0	0	Ki67+	 13534 28621
12991	0	0	Ki67+	 13534 28740
12992	0	0	Ki67+	 13537 28537
12993	0	0	Ki67+	 13538 28504
12994	0	0	Ki67+	 13539 28445
12995	0	0	Ki67+	 13540 28666
12996	0	0	Ki67+	 13550 28598
12997	0	0	Ki67+	 13551 28775
12998	0	0	Ki67+	 12756 29404
12999	0	0	Ki67+	 12760 29088
13000	0	0	Ki67+	 12762 29148
13001	0	0	Ki67+	 12765 29004
13002	0	0	Ki67+	 12770 29302
13003	0	0	Ki67+	 12775 29276
13004	0	0	Ki67+	 12775 29466
13005	0	0	Ki67+	 12776 29451
13006	0	0	Ki67+	 12778 29174
13007	0	0	Ki67+	 12784 28962
13008	0	0	Ki67+	 12785 29428
13009	0	0	Ki67+	 12786 29382
13010	0	0	Ki67+	 12790 28943
13011	0	0	Ki67+	 12791 29138
13012	0	0	Ki67+	 12800 29340
13013	0	0	Ki67+	 12801 29479
13014	0	0	Ki67+	 12802 29298
13015	0	0	Ki67+	 12803 29451
13016	0	0	Ki67+	 12808 29051
13017	0	0	Ki67+	 12809 29156
13018	0	0	Ki67+	 12811 29272
13019	0	0	Ki67+	 12816 29204
13020	0	0	Ki67+	 12821 29359
13021	0	0	Ki67+	 12821 29480
13022	0	0	Ki67+	 12823 29289
13023	0	0	Ki67+	 12824 29095
13024	0	0	Ki67+	 12825 29397
13025	0	0	Ki67+	 12826 29133
13026	0	0	Ki67+	 12828 29461
13027	0	0	Ki67+	 12829 29264
13028	0	0	Ki67+	 12832 29043
13029	0	0	Ki67+	 12843 29507
13030	0	0	Ki67+	 12846 29463
13031	0	0	Ki67+	 12847 29294
13032	0	0	Ki67+	 12848 29232
13033	0	0	Ki67+	 12856 29484
13034	0	0	Ki67+	 12857 29209
13035	0	0	Ki67+	 12861 29130
13036	0	0	Ki67+	 12861 29532
13037	0	0	Ki67+	 12865 29512
13038	0	0	Ki67+	 12867 29067
13039	0	0	Ki67+	 12869 29258
13040	0	0	Ki67+	 12876 29184
13041	0	0	Ki67+	 12881 29121
13042	0	0	Ki67+	 12882 29257
13043	0	0	Ki67+	 12883 29212
13044	0	0	Ki67+	 12885 29533
13045	0	0	Ki67+	 12886 29080
13046	0	0	Ki67+	 12887 28957
13047	0	0	Ki67+	 12891 29504
13048	0	0	Ki67+	 12893 29121
13049	0	0	Ki67+	 12895 29262
13050	0	0	Ki67+	 12895 29357
13051	0	0	Ki67+	 12896 29152
13052	0	0	Ki67+	 12897 29167
13053	0	0	Ki67+	 12900 28975
13054	0	0	Ki67+	 12906 29525
13055	0	0	Ki67+	 12908 29215
13056	0	0	Ki67+	 12912 28932
13057	0	0	Ki67+	 12917 29511
13058	0	0	Ki67+	 12918 29089
13059	0	0	Ki67+	 12919 29386
13060	0	0	Ki67+	 12920 29264
13061	0	0	Ki67+	 12923 29045
13062	0	0	Ki67+	 12928 29004
13063	0	0	Ki67+	 12929 29109
13064	0	0	Ki67+	 12930 29174
13065	0	0	Ki67+	 12935 29245
13066	0	0	Ki67+	 12939 29370
13067	0	0	Ki67+	 12948 29023
13068	0	0	Ki67+	 12949 28983
13069	0	0	Ki67+	 12949 29212
13070	0	0	Ki67+	 12950 29437
13071	0	0	Ki67+	 12951 28945
13072	0	0	Ki67+	 12951 29125
13073	0	0	Ki67+	 12952 29151
13074	0	0	Ki67+	 12952 29527
13075	0	0	Ki67+	 12954 29095
13076	0	0	Ki67+	 12966 29294
13077	0	0	Ki67+	 12966 29541
13078	0	0	Ki67+	 12967 29527
13079	0	0	Ki67+	 12968 29119
13080	0	0	Ki67+	 12968 29587
13081	0	0	Ki67+	 12969 29036
13082	0	0	Ki67+	 12973 29509
13083	0	0	Ki67+	 12974 29208
13084	0	0	Ki67+	 12977 29306
13085	0	0	Ki67+	 12978 28978
13086	0	0	Ki67+	 12979 29178
13087	0	0	Ki67+	 12981 29352
13088	0	0	Ki67+	 12990 29002
13089	0	0	Ki67+	 12991 29522
13090	0	0	Ki67+	 12993 29033
13091	0	0	Ki67+	 12994 29157
13092	0	0	Ki67+	 12997 29085
13093	0	0	Ki67+	 12999 29500
13094	0	0	Ki67+	 13003 29620
13095	0	0	Ki67+	 13008 28949
13096	0	0	Ki67+	 13011 28992
13097	0	0	Ki67+	 13011 29201
13098	0	0	Ki67+	 13012 29589
13099	0	0	Ki67+	 13019 29458
13100	0	0	Ki67+	 13020 29134
13101	0	0	Ki67+	 13022 28934
13102	0	0	Ki67+	 13022 29505
13103	0	0	Ki67+	 13022 29530
13104	0	0	Ki67+	 13022 29622
13105	0	0	Ki67+	 13023 29606
13106	0	0	Ki67+	 13024 29226
13107	0	0	Ki67+	 13036 29056
13108	0	0	Ki67+	 13037 29557
13109	0	0	Ki67+	 13039 29102
13110	0	0	Ki67+	 13042 29480
13111	0	0	Ki67+	 13044 29516
13112	0	0	Ki67+	 13046 29112
13113	0	0	Ki67+	 13053 29527
13114	0	0	Ki67+	 13056 29261
13115	0	0	Ki67+	 13059 29091
13116	0	0	Ki67+	 13063 29499
13117	0	0	Ki67+	 13075 29414
13118	0	0	Ki67+	 13080 29531
13119	0	0	Ki67+	 13080 29574
13120	0	0	Ki67+	 13081 28948
13121	0	0	Ki67+	 13086 29258
13122	0	0	Ki67+	 13086 29594
13123	0	0	Ki67+	 13087 29091
13124	0	0	Ki67+	 13098 29592
13125	0	0	Ki67+	 13100 29573
13126	0	0	Ki67+	 13102 29308
13127	0	0	Ki67+	 13108 29125
13128	0	0	Ki67+	 13113 29574
13129	0	0	Ki67+	 13117 29253
13130	0	0	Ki67+	 13119 29504
13131	0	0	Ki67+	 13124 29136
13132	0	0	Ki67+	 13127 29173
13133	0	0	Ki67+	 13131 29528
13134	0	0	Ki67+	 13135 29321
13135	0	0	Ki67+	 13137 29126
13136	0	0	Ki67+	 13138 29556
13137	0	0	Ki67+	 13142 29101
13138	0	0	Ki67+	 13147 29288
13139	0	0	Ki67+	 13149 29067
13140	0	0	Ki67+	 13151 29117
13141	0	0	Ki67+	 13153 29216
13142	0	0	Ki67+	 13156 29585
13143	0	0	Ki67+	 13157 29270
13144	0	0	Ki67+	 13164 29287
13145	0	0	Ki67+	 13164 29311
13146	0	0	Ki67+	 13165 29212
13147	0	0	Ki67+	 13167 29142
13148	0	0	Ki67+	 13167 29550
13149	0	0	Ki67+	 13168 29565
13150	0	0	Ki67+	 13173 29618
13151	0	0	Ki67+	 13179 29248
13152	0	0	Ki67+	 13180 29594
13153	0	0	Ki67+	 13184 29654
13154	0	0	Ki67+	 13186 29172
13155	0	0	Ki67+	 13193 29157
13156	0	0	Ki67+	 13193 29297
13157	0	0	Ki67+	 13196 29205
13158	0	0	Ki67+	 13197 29079
13159	0	0	Ki67+	 13201 29176
13160	0	0	Ki67+	 13202 29673
13161	0	0	Ki67+	 13203 29552
13162	0	0	Ki67+	 13206 29618
13163	0	0	Ki67+	 13213 29655
13164	0	0	Ki67+	 13215 29696
13165	0	0	Ki67+	 13218 29274
13166	0	0	Ki67+	 13225 29679
13167	0	0	Ki67+	 13227 29302
13168	0	0	Ki67+	 13231 29706
13169	0	0	Ki67+	 13233 29695
13170	0	0	Ki67+	 13236 29292
13171	0	0	Ki67+	 13238 29342
13172	0	0	Ki67+	 13241 29588
13173	0	0	Ki67+	 13246 28964
13174	0	0	Ki67+	 13253 29532
13175	0	0	Ki67+	 13256 29267
13176	0	0	Ki67+	 13257 29225
13177	0	0	Ki67+	 13258 29715
13178	0	0	Ki67+	 13268 29658
13179	0	0	Ki67+	 13277 29236
13180	0	0	Ki67+	 13279 29347
13181	0	0	Ki67+	 13280 29255
13182	0	0	Ki67+	 13293 29019
13183	0	0	Ki67+	 13302 29718
13184	0	0	Ki67+	 13303 29683
13185	0	0	Ki67+	 13313 29618
13186	0	0	Ki67+	 13316 29637
13187	0	0	Ki67+	 13330 29495
13188	0	0	Ki67+	 13333 29614
13189	0	0	Ki67+	 13334 29162
13190	0	0	Ki67+	 13336 29121
13191	0	0	Ki67+	 13337 29570
13192	0	0	Ki67+	 13349 29660
13193	0	0	Ki67+	 13356 29579
13194	0	0	Ki67+	 13362 29698
13195	0	0	Ki67+	 13364 29686
13196	0	0	Ki67+	 13370 29367
13197	0	0	Ki67+	 13372 29158
13198	0	0	Ki67+	 13375 29125
13199	0	0	Ki67+	 13379 29640
13200	0	0	Ki67+	 13396 29340
13201	0	0	Ki67+	 13396 29668
13202	0	0	Ki67+	 13401 29377
13203	0	0	Ki67+	 13404 29626
13204	0	0	Ki67+	 13418 29299
13205	0	0	Ki67+	 13420 29192
13206	0	0	Ki67+	 13430 29334
13207	0	0	Ki67+	 13432 29367
13208	0	0	Ki67+	 13442 29110
13209	0	0	Ki67+	 13443 29686
13210	0	0	Ki67+	 13447 29389
13211	0	0	Ki67+	 13448 29291
13212	0	0	Ki67+	 13449 29666
13213	0	0	Ki67+	 13453 29276
13214	0	0	Ki67+	 13454 29365
13215	0	0	Ki67+	 13456 29501
13216	0	0	Ki67+	 13463 29299
13217	0	0	Ki67+	 13469 29678
13218	0	0	Ki67+	 13471 29313
13219	0	0	Ki67+	 13476 29587
13220	0	0	Ki67+	 13477 29370
13221	0	0	Ki67+	 13479 29285
13222	0	0	Ki67+	 13479 29427
13223	0	0	Ki67+	 13485 29593
13224	0	0	Ki67+	 13491 29708
13225	0	0	Ki67+	 13495 29316
13226	0	0	Ki67+	 13502 29541
13227	0	0	Ki67+	 13503 29459
13228	0	0	Ki67+	 13507 29153
13229	0	0	Ki67+	 13507 29403
13230	0	0	Ki67+	 13508 29582
13231	0	0	Ki67+	 13510 29293
13232	0	0	Ki67+	 13510 29353
13233	0	0	Ki67+	 13517 29392
13234	0	0	Ki67+	 13526 29645
13235	0	0	Ki67+	 13527 29272
13236	0	0	Ki67+	 13527 29451
13237	0	0	Ki67+	 13528 29331
13238	0	0	Ki67+	 13536 29429
13239	0	0	Ki67+	 13538 29723
13240	0	0	Ki67+	 13540 29590
13241	0	0	Ki67+	 13542 29605
13242	0	0	Ki67+	 13548 29459
13243	0	0	Ki67+	 13550 29058
13244	0	0	Ki67+	 12761 30331
13245	0	0	Ki67+	 12761 30366
13246	0	0	Ki67+	 12790 30263
13247	0	0	Ki67+	 12792 30328
13248	0	0	Ki67+	 12796 30166
13249	0	0	Ki67+	 12797 30196
13250	0	0	Ki67+	 12809 29807
13251	0	0	Ki67+	 12814 30176
13252	0	0	Ki67+	 12818 30083
13253	0	0	Ki67+	 12819 30229
13254	0	0	Ki67+	 12826 30316
13255	0	0	Ki67+	 12829 30206
13256	0	0	Ki67+	 12835 30243
13257	0	0	Ki67+	 12838 30233
13258	0	0	Ki67+	 12847 30182
13259	0	0	Ki67+	 12849 30479
13260	0	0	Ki67+	 12851 30162
13261	0	0	Ki67+	 12852 30295
13262	0	0	Ki67+	 12860 30271
13263	0	0	Ki67+	 12870 30291
13264	0	0	Ki67+	 12870 30308
13265	0	0	Ki67+	 12881 30259
13266	0	0	Ki67+	 12896 30279
13267	0	0	Ki67+	 12898 30184
13268	0	0	Ki67+	 12907 30167
13269	0	0	Ki67+	 12910 30276
13270	0	0	Ki67+	 12911 30213
13271	0	0	Ki67+	 12913 30233
13272	0	0	Ki67+	 12931 30166
13273	0	0	Ki67+	 12931 30193
13274	0	0	Ki67+	 12938 30488
13275	0	0	Ki67+	 12946 30185
13276	0	0	Ki67+	 12949 30171
13277	0	0	Ki67+	 12957 29897
13278	0	0	Ki67+	 12965 29933
13279	0	0	Ki67+	 12977 29837
13280	0	0	Ki67+	 12977 29880
13281	0	0	Ki67+	 12977 30495
13282	0	0	Ki67+	 12979 30382
13283	0	0	Ki67+	 12983 30198
13284	0	0	Ki67+	 12984 29828
13285	0	0	Ki67+	 12984 29850
13286	0	0	Ki67+	 12990 30271
13287	0	0	Ki67+	 12991 30170
13288	0	0	Ki67+	 12992 30460
13289	0	0	Ki67+	 12993 30333
13290	0	0	Ki67+	 12996 30513
13291	0	0	Ki67+	 12997 29829
13292	0	0	Ki67+	 13000 30370
13293	0	0	Ki67+	 13002 29950
13294	0	0	Ki67+	 13003 29934
13295	0	0	Ki67+	 13012 30381
13296	0	0	Ki67+	 13013 29952
13297	0	0	Ki67+	 13013 30343
13298	0	0	Ki67+	 13015 30233
13299	0	0	Ki67+	 13019 30213
13300	0	0	Ki67+	 13021 30486
13301	0	0	Ki67+	 13025 29822
13302	0	0	Ki67+	 13028 30320
13303	0	0	Ki67+	 13029 30201
13304	0	0	Ki67+	 13037 30189
13305	0	0	Ki67+	 13041 29958
13306	0	0	Ki67+	 13041 30380
13307	0	0	Ki67+	 13043 30313
13308	0	0	Ki67+	 13047 30227
13309	0	0	Ki67+	 13049 29946
13310	0	0	Ki67+	 13052 30327
13311	0	0	Ki67+	 13058 30053
13312	0	0	Ki67+	 13060 30203
13313	0	0	Ki67+	 13061 30303
13314	0	0	Ki67+	 13063 29834
13315	0	0	Ki67+	 13064 30262
13316	0	0	Ki67+	 13066 30484
13317	0	0	Ki67+	 13068 30497
13318	0	0	Ki67+	 13069 30320
13319	0	0	Ki67+	 13070 29916
13320	0	0	Ki67+	 13070 30023
13321	0	0	Ki67+	 13073 30076
13322	0	0	Ki67+	 13077 30270
13323	0	0	Ki67+	 13084 29853
13324	0	0	Ki67+	 13084 30237
13325	0	0	Ki67+	 13085 30049
13326	0	0	Ki67+	 13085 30378
13327	0	0	Ki67+	 13091 29875
13328	0	0	Ki67+	 13092 30299
13329	0	0	Ki67+	 13093 29831
13330	0	0	Ki67+	 13093 30093
13331	0	0	Ki67+	 13093 30255
13332	0	0	Ki67+	 13094 29932
13333	0	0	Ki67+	 13095 29917
13334	0	0	Ki67+	 13097 30046
13335	0	0	Ki67+	 13102 30503
13336	0	0	Ki67+	 13105 30021
13337	0	0	Ki67+	 13106 30091
13338	0	0	Ki67+	 13107 30419
13339	0	0	Ki67+	 13112 29896
13340	0	0	Ki67+	 13118 30500
13341	0	0	Ki67+	 13119 30382
13342	0	0	Ki67+	 13122 29836
13343	0	0	Ki67+	 13122 29908
13344	0	0	Ki67+	 13129 29855
13345	0	0	Ki67+	 13137 30038
13346	0	0	Ki67+	 13139 29884
13347	0	0	Ki67+	 13139 29971
13348	0	0	Ki67+	 13139 30392
13349	0	0	Ki67+	 13141 29999
13350	0	0	Ki67+	 13142 30377
13351	0	0	Ki67+	 13145 30049
13352	0	0	Ki67+	 13146 30075
13353	0	0	Ki67+	 13146 30313
13354	0	0	Ki67+	 13150 29799
13355	0	0	Ki67+	 13150 29915
13356	0	0	Ki67+	 13150 30010
13357	0	0	Ki67+	 13155 30326
13358	0	0	Ki67+	 13156 30387
13359	0	0	Ki67+	 13157 29881
13360	0	0	Ki67+	 13164 29955
13361	0	0	Ki67+	 13172 29824
13362	0	0	Ki67+	 13173 30041
13363	0	0	Ki67+	 13173 30073
13364	0	0	Ki67+	 13174 29995
13365	0	0	Ki67+	 13186 30005
13366	0	0	Ki67+	 13192 30125
13367	0	0	Ki67+	 13212 30105
13368	0	0	Ki67+	 13221 29983
13369	0	0	Ki67+	 13224 30089
13370	0	0	Ki67+	 13227 29854
13371	0	0	Ki67+	 13232 30135
13372	0	0	Ki67+	 13249 29943
13373	0	0	Ki67+	 13250 29732
13374	0	0	Ki67+	 13250 30510
13375	0	0	Ki67+	 13265 30123
13376	0	0	Ki67+	 13273 29916
13377	0	0	Ki67+	 13274 29735
13378	0	0	Ki67+	 13279 29896
13379	0	0	Ki67+	 13279 30139
13380	0	0	Ki67+	 13280 29856
13381	0	0	Ki67+	 13283 30056
13382	0	0	Ki67+	 13293 29898
13383	0	0	Ki67+	 13302 30076
13384	0	0	Ki67+	 13303 29867
13385	0	0	Ki67+	 13310 29952
13386	0	0	Ki67+	 13310 30152
13387	0	0	Ki67+	 13311 29962
13388	0	0	Ki67+	 13319 30473
13389	0	0	Ki67+	 13324 30042
13390	0	0	Ki67+	 13327 29878
13391	0	0	Ki67+	 13327 30466
13392	0	0	Ki67+	 13353 29872
13393	0	0	Ki67+	 13355 29890
13394	0	0	Ki67+	 13357 29955
13395	0	0	Ki67+	 13365 30175
13396	0	0	Ki67+	 13371 30523
13397	0	0	Ki67+	 13372 30511
13398	0	0	Ki67+	 13380 29916
13399	0	0	Ki67+	 13383 29897
13400	0	0	Ki67+	 13383 30180
13401	0	0	Ki67+	 13385 29982
13402	0	0	Ki67+	 13390 29940
13403	0	0	Ki67+	 13395 29958
13404	0	0	Ki67+	 13396 30096
13405	0	0	Ki67+	 13401 30163
13406	0	0	Ki67+	 13402 30002
13407	0	0	Ki67+	 13408 29869
13408	0	0	Ki67+	 13408 29896
13409	0	0	Ki67+	 13411 29915
13410	0	0	Ki67+	 13412 29939
13411	0	0	Ki67+	 13417 30011
13412	0	0	Ki67+	 13426 29931
13413	0	0	Ki67+	 13430 29864
13414	0	0	Ki67+	 13431 29886
13415	0	0	Ki67+	 13433 29979
13416	0	0	Ki67+	 13435 30046
13417	0	0	Ki67+	 13437 30252
13418	0	0	Ki67+	 13443 30014
13419	0	0	Ki67+	 13446 29893
13420	0	0	Ki67+	 13448 29927
13421	0	0	Ki67+	 13455 29997
13422	0	0	Ki67+	 13461 29969
13423	0	0	Ki67+	 13462 29886
13424	0	0	Ki67+	 13470 29745
13425	0	0	Ki67+	 13472 30472
13426	0	0	Ki67+	 13474 29958
13427	0	0	Ki67+	 13475 29926
13428	0	0	Ki67+	 13476 30062
13429	0	0	Ki67+	 13481 29976
13430	0	0	Ki67+	 13483 30352
13431	0	0	Ki67+	 13488 29769
13432	0	0	Ki67+	 13490 30010
13433	0	0	Ki67+	 13504 30080
13434	0	0	Ki67+	 13509 29995
13435	0	0	Ki67+	 13509 30046
13436	0	0	Ki67+	 13509 30348
13437	0	0	Ki67+	 13517 30008
13438	0	0	Ki67+	 13520 30058
13439	0	0	Ki67+	 13524 29736
13440	0	0	Ki67+	 13549 29782
13441	0	0	Ki67+	 12759 31247
13442	0	0	Ki67+	 12760 30928
13443	0	0	Ki67+	 12763 30668
13444	0	0	Ki67+	 12764 30726
13445	0	0	Ki67+	 12769 30702
13446	0	0	Ki67+	 12771 31238
13447	0	0	Ki67+	 12778 31204
13448	0	0	Ki67+	 12780 31147
13449	0	0	Ki67+	 12783 30687
13450	0	0	Ki67+	 12784 30729
13451	0	0	Ki67+	 12785 30754
13452	0	0	Ki67+	 12793 31261
13453	0	0	Ki67+	 12798 31318
13454	0	0	Ki67+	 12801 31274
13455	0	0	Ki67+	 12803 31033
13456	0	0	Ki67+	 12806 30774
13457	0	0	Ki67+	 12807 31189
13458	0	0	Ki67+	 12811 31241
13459	0	0	Ki67+	 12817 30723
13460	0	0	Ki67+	 12821 31076
13461	0	0	Ki67+	 12825 30731
13462	0	0	Ki67+	 12825 30743
13463	0	0	Ki67+	 12827 31183
13464	0	0	Ki67+	 12827 31209
13465	0	0	Ki67+	 12828 31126
13466	0	0	Ki67+	 12830 30765
13467	0	0	Ki67+	 12831 30825
13468	0	0	Ki67+	 12841 31103
13469	0	0	Ki67+	 12842 30812
13470	0	0	Ki67+	 12846 30789
13471	0	0	Ki67+	 12848 30761
13472	0	0	Ki67+	 12853 30775
13473	0	0	Ki67+	 12853 30833
13474	0	0	Ki67+	 12858 30605
13475	0	0	Ki67+	 12862 31145
13476	0	0	Ki67+	 12865 31062
13477	0	0	Ki67+	 12869 30834
13478	0	0	Ki67+	 12870 30805
13479	0	0	Ki67+	 12870 30861
13480	0	0	Ki67+	 12878 31164
13481	0	0	Ki67+	 12885 30882
13482	0	0	Ki67+	 12890 31099
13483	0	0	Ki67+	 12891 30741
13484	0	0	Ki67+	 12891 30816
13485	0	0	Ki67+	 12894 31141
13486	0	0	Ki67+	 12896 30842
13487	0	0	Ki67+	 12897 30886
13488	0	0	Ki67+	 12901 31093
13489	0	0	Ki67+	 12910 30729
13490	0	0	Ki67+	 12919 30830
13491	0	0	Ki67+	 12922 30593
13492	0	0	Ki67+	 12932 31041
13493	0	0	Ki67+	 12936 30644
13494	0	0	Ki67+	 12947 30588
13495	0	0	Ki67+	 12949 30614
13496	0	0	Ki67+	 12954 30625
13497	0	0	Ki67+	 12957 30663
13498	0	0	Ki67+	 12970 30567
13499	0	0	Ki67+	 12973 30606
13500	0	0	Ki67+	 12979 30836
13501	0	0	Ki67+	 12980 30659
13502	0	0	Ki67+	 12982 30629
13503	0	0	Ki67+	 12996 30580
13504	0	0	Ki67+	 13000 30843
13505	0	0	Ki67+	 13006 30561
13506	0	0	Ki67+	 13012 30654
13507	0	0	Ki67+	 13015 30622
13508	0	0	Ki67+	 13016 30545
13509	0	0	Ki67+	 13028 30639
13510	0	0	Ki67+	 13029 30594
13511	0	0	Ki67+	 13031 30562
13512	0	0	Ki67+	 13041 31002
13513	0	0	Ki67+	 13044 30600
13514	0	0	Ki67+	 13049 30877
13515	0	0	Ki67+	 13054 30887
13516	0	0	Ki67+	 13055 30540
13517	0	0	Ki67+	 13056 30863
13518	0	0	Ki67+	 13084 30541
13519	0	0	Ki67+	 13098 30827
13520	0	0	Ki67+	 13098 30846
13521	0	0	Ki67+	 13108 30854
13522	0	0	Ki67+	 13114 30785
13523	0	0	Ki67+	 13116 31055
13524	0	0	Ki67+	 13117 30907
13525	0	0	Ki67+	 13121 30826
13526	0	0	Ki67+	 13122 31299
13527	0	0	Ki67+	 13130 30750
13528	0	0	Ki67+	 13131 30899
13529	0	0	Ki67+	 13145 30780
13530	0	0	Ki67+	 13147 30720
13531	0	0	Ki67+	 13153 30926
13532	0	0	Ki67+	 13155 30859
13533	0	0	Ki67+	 13158 30789
13534	0	0	Ki67+	 13167 30812
13535	0	0	Ki67+	 13178 30783
13536	0	0	Ki67+	 13180 30623
13537	0	0	Ki67+	 13182 30694
13538	0	0	Ki67+	 13187 30664
13539	0	0	Ki67+	 13188 30635
13540	0	0	Ki67+	 13197 30825
13541	0	0	Ki67+	 13200 30575
13542	0	0	Ki67+	 13201 30676
13543	0	0	Ki67+	 13208 30688
13544	0	0	Ki67+	 13210 30606
13545	0	0	Ki67+	 13211 30551
13546	0	0	Ki67+	 13215 30774
13547	0	0	Ki67+	 13229 30765
13548	0	0	Ki67+	 13235 30543
13549	0	0	Ki67+	 13236 30853
13550	0	0	Ki67+	 13238 30685
13551	0	0	Ki67+	 13239 30792
13552	0	0	Ki67+	 13241 30718
13553	0	0	Ki67+	 13243 30841
13554	0	0	Ki67+	 13246 30708
13555	0	0	Ki67+	 13251 30582
13556	0	0	Ki67+	 13252 30635
13557	0	0	Ki67+	 13253 30750
13558	0	0	Ki67+	 13254 30816
13559	0	0	Ki67+	 13255 30619
13560	0	0	Ki67+	 13260 30838
13561	0	0	Ki67+	 13260 30859
13562	0	0	Ki67+	 13261 30565
13563	0	0	Ki67+	 13265 30807
13564	0	0	Ki67+	 13270 30690
13565	0	0	Ki67+	 13274 30746
13566	0	0	Ki67+	 13274 30787
13567	0	0	Ki67+	 13275 30632
13568	0	0	Ki67+	 13276 30715
13569	0	0	Ki67+	 13277 30586
13570	0	0	Ki67+	 13285 30572
13571	0	0	Ki67+	 13285 30777
13572	0	0	Ki67+	 13286 30761
13573	0	0	Ki67+	 13296 30746
13574	0	0	Ki67+	 13304 30626
13575	0	0	Ki67+	 13306 30593
13576	0	0	Ki67+	 13337 30693
13577	0	0	Ki67+	 13381 30855
13578	0	0	Ki67+	 13470 31250
13579	0	0	Ki67+	 13502 30606
13580	0	0	Ki67+	 13503 31196
13581	0	0	Ki67+	 13514 30773
13582	0	0	Ki67+	 13528 30745
13583	0	0	Ki67+	 12768 32114
13584	0	0	Ki67+	 12793 32114
13585	0	0	Ki67+	 12828 32124
13586	0	0	Ki67+	 12843 31746
13587	0	0	Ki67+	 12844 32112
13588	0	0	Ki67+	 12848 32004
13589	0	0	Ki67+	 12887 32075
13590	0	0	Ki67+	 12905 32024
13591	0	0	Ki67+	 12905 32107
13592	0	0	Ki67+	 12906 31824
13593	0	0	Ki67+	 12918 31794
13594	0	0	Ki67+	 12937 31795
13595	0	0	Ki67+	 12941 31744
13596	0	0	Ki67+	 12945 31816
13597	0	0	Ki67+	 12946 31700
13598	0	0	Ki67+	 12952 31755
13599	0	0	Ki67+	 12967 31724
13600	0	0	Ki67+	 12975 31780
13601	0	0	Ki67+	 12986 31747
13602	0	0	Ki67+	 13014 31795
13603	0	0	Ki67+	 13022 32101
13604	0	0	Ki67+	 13023 32125
13605	0	0	Ki67+	 13025 31682
13606	0	0	Ki67+	 13027 31714
13607	0	0	Ki67+	 13032 32080
13608	0	0	Ki67+	 13054 32024
13609	0	0	Ki67+	 13066 31993
13610	0	0	Ki67+	 13120 32115
13611	0	0	Ki67+	 13137 31650
13612	0	0	Ki67+	 13144 32087
13613	0	0	Ki67+	 13152 32049
13614	0	0	Ki67+	 13155 31860
13615	0	0	Ki67+	 13160 32099
13616	0	0	Ki67+	 13167 32014
13617	0	0	Ki67+	 13169 32075
13618	0	0	Ki67+	 13174 32029
13619	0	0	Ki67+	 13181 31833
13620	0	0	Ki67+	 13184 31984
13621	0	0	Ki67+	 13184 32060
13622	0	0	Ki67+	 13191 32102
13623	0	0	Ki67+	 13202 32015
13624	0	0	Ki67+	 13207 32071
13625	0	0	Ki67+	 13214 31961
13626	0	0	Ki67+	 13214 32049
13627	0	0	Ki67+	 13218 31989
13628	0	0	Ki67+	 13221 32004
13629	0	0	Ki67+	 13223 32092
13630	0	0	Ki67+	 13230 31948
13631	0	0	Ki67+	 13232 32010
13632	0	0	Ki67+	 13232 32023
13633	0	0	Ki67+	 13234 31907
13634	0	0	Ki67+	 13235 31925
13635	0	0	Ki67+	 13243 31962
13636	0	0	Ki67+	 13259 32055
13637	0	0	Ki67+	 13266 31822
13638	0	0	Ki67+	 13266 32021
13639	0	0	Ki67+	 13267 31979
13640	0	0	Ki67+	 13269 32039
13641	0	0	Ki67+	 13271 31900
13642	0	0	Ki67+	 13273 31932
13643	0	0	Ki67+	 13275 31367
13644	0	0	Ki67+	 13288 32003
13645	0	0	Ki67+	 13295 32062
13646	0	0	Ki67+	 13297 32105
13647	0	0	Ki67+	 13301 31852
13648	0	0	Ki67+	 13302 31906
13649	0	0	Ki67+	 13303 31979
13650	0	0	Ki67+	 13303 32118
13651	0	0	Ki67+	 13304 31886
13652	0	0	Ki67+	 13308 32027
13653	0	0	Ki67+	 13313 32084
13654	0	0	Ki67+	 13317 32046
13655	0	0	Ki67+	 13318 31986
13656	0	0	Ki67+	 13320 31871
13657	0	0	Ki67+	 13321 32026
13658	0	0	Ki67+	 13323 31920
13659	0	0	Ki67+	 13332 32117
13660	0	0	Ki67+	 13334 32076
13661	0	0	Ki67+	 13335 32095
13662	0	0	Ki67+	 13339 31957
13663	0	0	Ki67+	 13340 31898
13664	0	0	Ki67+	 13341 32036
13665	0	0	Ki67+	 13342 31835
13666	0	0	Ki67+	 13343 31869
13667	0	0	Ki67+	 13348 32000
13668	0	0	Ki67+	 13354 31903
13669	0	0	Ki67+	 13354 32044
13670	0	0	Ki67+	 13358 31824
13671	0	0	Ki67+	 13358 31853
13672	0	0	Ki67+	 13362 32011
13673	0	0	Ki67+	 13363 31922
13674	0	0	Ki67+	 13364 31975
13675	0	0	Ki67+	 13365 31661
13676	0	0	Ki67+	 13371 32033
13677	0	0	Ki67+	 13375 32106
13678	0	0	Ki67+	 13376 32072
13679	0	0	Ki67+	 13377 31653
13680	0	0	Ki67+	 13378 31948
13681	0	0	Ki67+	 13380 31891
13682	0	0	Ki67+	 13385 31994
13683	0	0	Ki67+	 13389 31836
13684	0	0	Ki67+	 13390 31849
13685	0	0	Ki67+	 13390 31872
13686	0	0	Ki67+	 13392 31920
13687	0	0	Ki67+	 13398 31962
13688	0	0	Ki67+	 13400 32037
13689	0	0	Ki67+	 13418 31835
13690	0	0	Ki67+	 13419 32121
13691	0	0	Ki67+	 13420 32090
13692	0	0	Ki67+	 13421 32018
13693	0	0	Ki67+	 13425 32064
13694	0	0	Ki67+	 13426 31898
13695	0	0	Ki67+	 13429 31954
13696	0	0	Ki67+	 13432 31602
13697	0	0	Ki67+	 13433 32038
13698	0	0	Ki67+	 13434 31986
13699	0	0	Ki67+	 13438 31861
13700	0	0	Ki67+	 13440 32107
13701	0	0	Ki67+	 13445 31946
13702	0	0	Ki67+	 13447 31827
13703	0	0	Ki67+	 13448 31795
13704	0	0	Ki67+	 13455 31993
13705	0	0	Ki67+	 13460 32097
13706	0	0	Ki67+	 13464 31603
13707	0	0	Ki67+	 13479 31821
13708	0	0	Ki67+	 13479 31871
13709	0	0	Ki67+	 13479 31914
13710	0	0	Ki67+	 13481 31780
13711	0	0	Ki67+	 13491 31783
13712	0	0	Ki67+	 13501 32115
13713	0	0	Ki67+	 13506 31820
13714	0	0	Ki67+	 13507 31749
13715	0	0	Ki67+	 13507 31937
13716	0	0	Ki67+	 13507 31950
13717	0	0	Ki67+	 13508 31976
13718	0	0	Ki67+	 13513 31584
13719	0	0	Ki67+	 13514 31740
13720	0	0	Ki67+	 13519 31867
13721	0	0	Ki67+	 13525 31880
13722	0	0	Ki67+	 13526 32100
13723	0	0	Ki67+	 13529 31848
13724	0	0	Ki67+	 13536 31817
13725	0	0	Ki67+	 13537 31975
13726	0	0	Ki67+	 13542 32013
13727	0	0	Ki67+	 13546 31933
13728	0	0	Ki67+	 13551 31752
13729	0	0	Ki67+	 12759 32574
13730	0	0	Ki67+	 12785 32541
13731	0	0	Ki67+	 12794 32229
13732	0	0	Ki67+	 12802 32892
13733	0	0	Ki67+	 12812 32901
13734	0	0	Ki67+	 12832 32405
13735	0	0	Ki67+	 12835 32454
13736	0	0	Ki67+	 12863 32894
13737	0	0	Ki67+	 12897 32137
13738	0	0	Ki67+	 12920 32418
13739	0	0	Ki67+	 12946 32463
13740	0	0	Ki67+	 12967 32507
13741	0	0	Ki67+	 13010 32179
13742	0	0	Ki67+	 13011 32215
13743	0	0	Ki67+	 13012 32250
13744	0	0	Ki67+	 13014 32907
13745	0	0	Ki67+	 13017 32151
13746	0	0	Ki67+	 13021 32927
13747	0	0	Ki67+	 13031 32313
13748	0	0	Ki67+	 13034 32365
13749	0	0	Ki67+	 13038 32331
13750	0	0	Ki67+	 13042 32455
13751	0	0	Ki67+	 13048 32388
13752	0	0	Ki67+	 13049 32740
13753	0	0	Ki67+	 13067 32412
13754	0	0	Ki67+	 13082 32439
13755	0	0	Ki67+	 13093 32418
13756	0	0	Ki67+	 13096 32478
13757	0	0	Ki67+	 13104 32451
13758	0	0	Ki67+	 13109 32484
13759	0	0	Ki67+	 13122 32505
13760	0	0	Ki67+	 13125 32165
13761	0	0	Ki67+	 13127 32148
13762	0	0	Ki67+	 13129 32530
13763	0	0	Ki67+	 13130 32547
13764	0	0	Ki67+	 13132 32198
13765	0	0	Ki67+	 13137 32562
13766	0	0	Ki67+	 13138 32229
13767	0	0	Ki67+	 13142 32146
13768	0	0	Ki67+	 13143 32170
13769	0	0	Ki67+	 13150 32528
13770	0	0	Ki67+	 13160 32563
13771	0	0	Ki67+	 13160 32632
13772	0	0	Ki67+	 13166 32240
13773	0	0	Ki67+	 13172 32578
13774	0	0	Ki67+	 13173 32608
13775	0	0	Ki67+	 13174 32183
13776	0	0	Ki67+	 13175 32161
13777	0	0	Ki67+	 13175 32886
13778	0	0	Ki67+	 13180 32208
13779	0	0	Ki67+	 13180 32554
13780	0	0	Ki67+	 13182 32639
13781	0	0	Ki67+	 13190 32231
13782	0	0	Ki67+	 13192 32613
13783	0	0	Ki67+	 13194 32393
13784	0	0	Ki67+	 13195 32589
13785	0	0	Ki67+	 13196 32631
13786	0	0	Ki67+	 13198 32690
13787	0	0	Ki67+	 13199 32186
13788	0	0	Ki67+	 13206 32170
13789	0	0	Ki67+	 13207 32222
13790	0	0	Ki67+	 13208 32368
13791	0	0	Ki67+	 13208 32656
13792	0	0	Ki67+	 13210 32310
13793	0	0	Ki67+	 13211 32141
13794	0	0	Ki67+	 13211 32616
13795	0	0	Ki67+	 13213 32331
13796	0	0	Ki67+	 13215 32284
13797	0	0	Ki67+	 13216 32642
13798	0	0	Ki67+	 13217 32673
13799	0	0	Ki67+	 13217 32715
13800	0	0	Ki67+	 13219 32425
13801	0	0	Ki67+	 13224 32360
13802	0	0	Ki67+	 13225 32599
13803	0	0	Ki67+	 13226 32400
13804	0	0	Ki67+	 13228 32322
13805	0	0	Ki67+	 13232 32432
13806	0	0	Ki67+	 13234 32249
13807	0	0	Ki67+	 13234 32337
13808	0	0	Ki67+	 13241 32702
13809	0	0	Ki67+	 13242 32672
13810	0	0	Ki67+	 13242 32746
13811	0	0	Ki67+	 13243 32613
13812	0	0	Ki67+	 13246 32689
13813	0	0	Ki67+	 13250 32315
13814	0	0	Ki67+	 13253 32648
13815	0	0	Ki67+	 13254 32281
13816	0	0	Ki67+	 13255 32258
13817	0	0	Ki67+	 13257 32458
13818	0	0	Ki67+	 13259 32222
13819	0	0	Ki67+	 13260 32412
13820	0	0	Ki67+	 13267 32349
13821	0	0	Ki67+	 13270 32679
13822	0	0	Ki67+	 13271 32764
13823	0	0	Ki67+	 13274 32130
13824	0	0	Ki67+	 13274 32742
13825	0	0	Ki67+	 13278 32482
13826	0	0	Ki67+	 13279 32497
13827	0	0	Ki67+	 13281 32659
13828	0	0	Ki67+	 13282 32159
13829	0	0	Ki67+	 13287 32201
13830	0	0	Ki67+	 13287 32406
13831	0	0	Ki67+	 13289 32709
13832	0	0	Ki67+	 13291 32278
13833	0	0	Ki67+	 13292 32310
13834	0	0	Ki67+	 13294 32443
13835	0	0	Ki67+	 13299 32743
13836	0	0	Ki67+	 13300 32620
13837	0	0	Ki67+	 13300 32771
13838	0	0	Ki67+	 13301 32665
13839	0	0	Ki67+	 13303 32806
13840	0	0	Ki67+	 13307 32256
13841	0	0	Ki67+	 13307 32520
13842	0	0	Ki67+	 13310 32531
13843	0	0	Ki67+	 13314 32848
13844	0	0	Ki67+	 13315 32290
13845	0	0	Ki67+	 13315 32479
13846	0	0	Ki67+	 13315 32820
13847	0	0	Ki67+	 13316 32391
13848	0	0	Ki67+	 13317 32493
13849	0	0	Ki67+	 13319 32697
13850	0	0	Ki67+	 13323 32781
13851	0	0	Ki67+	 13324 32177
13852	0	0	Ki67+	 13326 32281
13853	0	0	Ki67+	 13326 32318
13854	0	0	Ki67+	 13328 32888
13855	0	0	Ki67+	 13330 32428
13856	0	0	Ki67+	 13332 32221
13857	0	0	Ki67+	 13332 32769
13858	0	0	Ki67+	 13334 32534
13859	0	0	Ki67+	 13335 32159
13860	0	0	Ki67+	 13336 32837
13861	0	0	Ki67+	 13339 32199
13862	0	0	Ki67+	 13341 32491
13863	0	0	Ki67+	 13341 32865
13864	0	0	Ki67+	 13342 32234
13865	0	0	Ki67+	 13342 32731
13866	0	0	Ki67+	 13343 32269
13867	0	0	Ki67+	 13343 32472
13868	0	0	Ki67+	 13343 32602
13869	0	0	Ki67+	 13343 32766
13870	0	0	Ki67+	 13344 32182
13871	0	0	Ki67+	 13344 32446
13872	0	0	Ki67+	 13344 32552
13873	0	0	Ki67+	 13346 32289
13874	0	0	Ki67+	 13346 32317
13875	0	0	Ki67+	 13349 32530
13876	0	0	Ki67+	 13350 32838
13877	0	0	Ki67+	 13351 32810
13878	0	0	Ki67+	 13352 32500
13879	0	0	Ki67+	 13357 32540
13880	0	0	Ki67+	 13357 32709
13881	0	0	Ki67+	 13359 32213
13882	0	0	Ki67+	 13360 32130
13883	0	0	Ki67+	 13360 32823
13884	0	0	Ki67+	 13362 32794
13885	0	0	Ki67+	 13363 32732
13886	0	0	Ki67+	 13365 32161
13887	0	0	Ki67+	 13366 32247
13888	0	0	Ki67+	 13366 32385
13889	0	0	Ki67+	 13367 32479
13890	0	0	Ki67+	 13367 32891
13891	0	0	Ki67+	 13370 32510
13892	0	0	Ki67+	 13373 32873
13893	0	0	Ki67+	 13375 32748
13894	0	0	Ki67+	 13380 32262
13895	0	0	Ki67+	 13380 32384
13896	0	0	Ki67+	 13380 32847
13897	0	0	Ki67+	 13381 32775
13898	0	0	Ki67+	 13382 32275
13899	0	0	Ki67+	 13383 32442
13900	0	0	Ki67+	 13384 32175
13901	0	0	Ki67+	 13385 32336
13902	0	0	Ki67+	 13386 32482
13903	0	0	Ki67+	 13387 32146
13904	0	0	Ki67+	 13389 32719
13905	0	0	Ki67+	 13395 32241
13906	0	0	Ki67+	 13397 32532
13907	0	0	Ki67+	 13398 32473
13908	0	0	Ki67+	 13398 32762
13909	0	0	Ki67+	 13399 32428
13910	0	0	Ki67+	 13400 32865
13911	0	0	Ki67+	 13404 32279
13912	0	0	Ki67+	 13404 32908
13913	0	0	Ki67+	 13405 32403
13914	0	0	Ki67+	 13406 32189
13915	0	0	Ki67+	 13412 32891
13916	0	0	Ki67+	 13413 32211
13917	0	0	Ki67+	 13414 32577
13918	0	0	Ki67+	 13414 32797
13919	0	0	Ki67+	 13416 32241
13920	0	0	Ki67+	 13416 32501
13921	0	0	Ki67+	 13417 32146
13922	0	0	Ki67+	 13422 32377
13923	0	0	Ki67+	 13422 32465
13924	0	0	Ki67+	 13423 32560
13925	0	0	Ki67+	 13427 32435
13926	0	0	Ki67+	 13427 32532
13927	0	0	Ki67+	 13427 32821
13928	0	0	Ki67+	 13428 32772
13929	0	0	Ki67+	 13431 32196
13930	0	0	Ki67+	 13432 32406
13931	0	0	Ki67+	 13440 32166
13932	0	0	Ki67+	 13440 32834
13933	0	0	Ki67+	 13444 32271
13934	0	0	Ki67+	 13445 32293
13935	0	0	Ki67+	 13446 32137
13936	0	0	Ki67+	 13447 32917
13937	0	0	Ki67+	 13451 32228
13938	0	0	Ki67+	 13451 32348
13939	0	0	Ki67+	 13452 32556
13940	0	0	Ki67+	 13455 32162
13941	0	0	Ki67+	 13461 32786
13942	0	0	Ki67+	 13462 32260
13943	0	0	Ki67+	 13463 32567
13944	0	0	Ki67+	 13465 32880
13945	0	0	Ki67+	 13470 32834
13946	0	0	Ki67+	 13472 32198
13947	0	0	Ki67+	 13472 32327
13948	0	0	Ki67+	 13473 32277
13949	0	0	Ki67+	 13475 32856
13950	0	0	Ki67+	 13479 32302
13951	0	0	Ki67+	 13481 32540
13952	0	0	Ki67+	 13490 32256
13953	0	0	Ki67+	 13493 32178
13954	0	0	Ki67+	 13494 32808
13955	0	0	Ki67+	 13494 32896
13956	0	0	Ki67+	 13496 32204
13957	0	0	Ki67+	 13500 32916
13958	0	0	Ki67+	 13501 32311
13959	0	0	Ki67+	 13501 32404
13960	0	0	Ki67+	 13504 32268
13961	0	0	Ki67+	 13504 32515
13962	0	0	Ki67+	 13505 32214
13963	0	0	Ki67+	 13507 32569
13964	0	0	Ki67+	 13511 32330
13965	0	0	Ki67+	 13512 32351
13966	0	0	Ki67+	 13512 32384
13967	0	0	Ki67+	 13515 32554
13968	0	0	Ki67+	 13516 32508
13969	0	0	Ki67+	 13517 32436
13970	0	0	Ki67+	 13521 32467
13971	0	0	Ki67+	 13522 32366
13972	0	0	Ki67+	 13522 32913
13973	0	0	Ki67+	 13524 32501
13974	0	0	Ki67+	 13525 32789
13975	0	0	Ki67+	 13526 32405
13976	0	0	Ki67+	 13527 32824
13977	0	0	Ki67+	 13528 32600
13978	0	0	Ki67+	 13531 32440
13979	0	0	Ki67+	 13532 32332
13980	0	0	Ki67+	 13534 32155
13981	0	0	Ki67+	 13536 32537
13982	0	0	Ki67+	 13536 32556
13983	0	0	Ki67+	 13541 32459
13984	0	0	Ki67+	 13543 32198
13985	0	0	Ki67+	 13543 32518
13986	0	0	Ki67+	 13549 32252
13987	0	0	Ki67+	 13549 32430
13988	0	0	Ki67+	 13549 32846
13989	0	0	Ki67+	 13550 32570
13990	0	0	Ki67+	 12754 33154
13991	0	0	Ki67+	 12756 33193
13992	0	0	Ki67+	 12826 33509
13993	0	0	Ki67+	 12828 33473
13994	0	0	Ki67+	 13065 33617
13995	0	0	Ki67+	 13067 33205
13996	0	0	Ki67+	 13083 33635
13997	0	0	Ki67+	 13085 33623
13998	0	0	Ki67+	 13090 32942
13999	0	0	Ki67+	 13090 33080
14000	0	0	Ki67+	 13117 33641
14001	0	0	Ki67+	 13162 32960
14002	0	0	Ki67+	 13168 33664
14003	0	0	Ki67+	 13176 33643
14004	0	0	Ki67+	 13177 32994
14005	0	0	Ki67+	 13186 33006
14006	0	0	Ki67+	 13200 33650
14007	0	0	Ki67+	 13205 33677
14008	0	0	Ki67+	 13211 32984
14009	0	0	Ki67+	 13234 33033
14010	0	0	Ki67+	 13247 33009
14011	0	0	Ki67+	 13251 32947
14012	0	0	Ki67+	 13264 33040
14013	0	0	Ki67+	 13278 33022
14014	0	0	Ki67+	 13279 33061
14015	0	0	Ki67+	 13291 33091
14016	0	0	Ki67+	 13305 33222
14017	0	0	Ki67+	 13308 33396
14018	0	0	Ki67+	 13316 33078
14019	0	0	Ki67+	 13318 33161
14020	0	0	Ki67+	 13318 33246
14021	0	0	Ki67+	 13321 33061
14022	0	0	Ki67+	 13333 33224
14023	0	0	Ki67+	 13342 33160
14024	0	0	Ki67+	 13343 33256
14025	0	0	Ki67+	 13344 33175
14026	0	0	Ki67+	 13353 33430
14027	0	0	Ki67+	 13356 33390
14028	0	0	Ki67+	 13356 33501
14029	0	0	Ki67+	 13361 33203
14030	0	0	Ki67+	 13361 33490
14031	0	0	Ki67+	 13364 33135
14032	0	0	Ki67+	 13370 33332
14033	0	0	Ki67+	 13370 33392
14034	0	0	Ki67+	 13373 33473
14035	0	0	Ki67+	 13378 33121
14036	0	0	Ki67+	 13378 33143
14037	0	0	Ki67+	 13388 33444
14038	0	0	Ki67+	 13389 33520
14039	0	0	Ki67+	 13396 32956
14040	0	0	Ki67+	 13403 33505
14041	0	0	Ki67+	 13403 33617
14042	0	0	Ki67+	 13404 33261
14043	0	0	Ki67+	 13407 33191
14044	0	0	Ki67+	 13408 33653
14045	0	0	Ki67+	 13409 33330
14046	0	0	Ki67+	 13409 33518
14047	0	0	Ki67+	 13411 32934
14048	0	0	Ki67+	 13412 33603
14049	0	0	Ki67+	 13413 32969
14050	0	0	Ki67+	 13416 33470
14051	0	0	Ki67+	 13418 33502
14052	0	0	Ki67+	 13424 33555
14053	0	0	Ki67+	 13427 33638
14054	0	0	Ki67+	 13430 33268
14055	0	0	Ki67+	 13436 33162
14056	0	0	Ki67+	 13436 33549
14057	0	0	Ki67+	 13438 33308
14058	0	0	Ki67+	 13439 33185
14059	0	0	Ki67+	 13440 33631
14060	0	0	Ki67+	 13441 33680
14061	0	0	Ki67+	 13443 32977
14062	0	0	Ki67+	 13447 33443
14063	0	0	Ki67+	 13448 33670
14064	0	0	Ki67+	 13448 33696
14065	0	0	Ki67+	 13450 33483
14066	0	0	Ki67+	 13451 33355
14067	0	0	Ki67+	 13451 33556
14068	0	0	Ki67+	 13459 33256
14069	0	0	Ki67+	 13460 32946
14070	0	0	Ki67+	 13462 33430
14071	0	0	Ki67+	 13464 33270
14072	0	0	Ki67+	 13464 33586
14073	0	0	Ki67+	 13466 33690
14074	0	0	Ki67+	 13468 32987
14075	0	0	Ki67+	 13468 33528
14076	0	0	Ki67+	 13479 33437
14077	0	0	Ki67+	 13481 33552
14078	0	0	Ki67+	 13489 33488
14079	0	0	Ki67+	 13494 33333
14080	0	0	Ki67+	 13496 33422
14081	0	0	Ki67+	 13496 33657
14082	0	0	Ki67+	 13497 33381
14083	0	0	Ki67+	 13499 32977
14084	0	0	Ki67+	 13500 32959
14085	0	0	Ki67+	 13501 33025
14086	0	0	Ki67+	 13502 32993
14087	0	0	Ki67+	 13503 33482
14088	0	0	Ki67+	 13503 33715
14089	0	0	Ki67+	 13504 33532
14090	0	0	Ki67+	 13508 33105
14091	0	0	Ki67+	 13508 33684
14092	0	0	Ki67+	 13512 33564
14093	0	0	Ki67+	 13516 33450
14094	0	0	Ki67+	 13525 33718
14095	0	0	Ki67+	 13527 33396
14096	0	0	Ki67+	 13527 33463
14097	0	0	Ki67+	 13527 33628
14098	0	0	Ki67+	 13532 33698
14099	0	0	Ki67+	 13533 33542
14100	0	0	Ki67+	 13534 33021
14101	0	0	Ki67+	 13538 33490
14102	0	0	Ki67+	 13541 33405
14103	0	0	Ki67+	 13544 33381
14104	0	0	Ki67+	 13544 33586
14105	0	0	Ki67+	 13551 33467
14106	0	0	Ki67+	 12778 34344
14107	0	0	Ki67+	 12779 34483
14108	0	0	Ki67+	 12794 34005
14109	0	0	Ki67+	 12802 34311
14110	0	0	Ki67+	 12816 34371
14111	0	0	Ki67+	 12818 34394
14112	0	0	Ki67+	 12819 33930
14113	0	0	Ki67+	 12823 34354
14114	0	0	Ki67+	 12828 34307
14115	0	0	Ki67+	 12843 34335
14116	0	0	Ki67+	 12848 34387
14117	0	0	Ki67+	 12867 34392
14118	0	0	Ki67+	 12885 34362
14119	0	0	Ki67+	 12953 34522
14120	0	0	Ki67+	 12956 33994
14121	0	0	Ki67+	 12961 33869
14122	0	0	Ki67+	 12961 33969
14123	0	0	Ki67+	 12968 34000
14124	0	0	Ki67+	 12979 33941
14125	0	0	Ki67+	 12984 33988
14126	0	0	Ki67+	 12985 34020
14127	0	0	Ki67+	 12996 34044
14128	0	0	Ki67+	 12998 34066
14129	0	0	Ki67+	 13001 34023
14130	0	0	Ki67+	 13010 33963
14131	0	0	Ki67+	 13013 33983
14132	0	0	Ki67+	 13021 34078
14133	0	0	Ki67+	 13023 34023
14134	0	0	Ki67+	 13023 34102
14135	0	0	Ki67+	 13025 34055
14136	0	0	Ki67+	 13037 34004
14137	0	0	Ki67+	 13050 34094
14138	0	0	Ki67+	 13054 34121
14139	0	0	Ki67+	 13060 34485
14140	0	0	Ki67+	 13069 34075
14141	0	0	Ki67+	 13084 34095
14142	0	0	Ki67+	 13085 34129
14143	0	0	Ki67+	 13097 34106
14144	0	0	Ki67+	 13106 34139
14145	0	0	Ki67+	 13121 34125
14146	0	0	Ki67+	 13133 34144
14147	0	0	Ki67+	 13143 34161
14148	0	0	Ki67+	 13144 34400
14149	0	0	Ki67+	 13145 34138
14150	0	0	Ki67+	 13168 34148
14151	0	0	Ki67+	 13177 34526
14152	0	0	Ki67+	 13181 34513
14153	0	0	Ki67+	 13185 34149
14154	0	0	Ki67+	 13201 34116
14155	0	0	Ki67+	 13216 34187
14156	0	0	Ki67+	 13217 34159
14157	0	0	Ki67+	 13219 34137
14158	0	0	Ki67+	 13219 34522
14159	0	0	Ki67+	 13228 33898
14160	0	0	Ki67+	 13231 33948
14161	0	0	Ki67+	 13232 34513
14162	0	0	Ki67+	 13234 34174
14163	0	0	Ki67+	 13246 34010
14164	0	0	Ki67+	 13255 34203
14165	0	0	Ki67+	 13272 34157
14166	0	0	Ki67+	 13277 34517
14167	0	0	Ki67+	 13319 34250
14168	0	0	Ki67+	 13333 34262
14169	0	0	Ki67+	 13333 34281
14170	0	0	Ki67+	 13342 34123
14171	0	0	Ki67+	 13381 34050
14172	0	0	Ki67+	 13396 34333
14173	0	0	Ki67+	 13398 34090
14174	0	0	Ki67+	 13423 34387
14175	0	0	Ki67+	 13426 33938
14176	0	0	Ki67+	 13426 34204
14177	0	0	Ki67+	 13439 34113
14178	0	0	Ki67+	 13446 34223
14179	0	0	Ki67+	 13462 34235
14180	0	0	Ki67+	 13478 34150
14181	0	0	Ki67+	 13486 33983
14182	0	0	Ki67+	 13496 34007
14183	0	0	Ki67+	 13500 34244
14184	0	0	Ki67+	 13503 34314
14185	0	0	Ki67+	 13512 34175
14186	0	0	Ki67+	 13513 34001
14187	0	0	Ki67+	 13517 34037
14188	0	0	Ki67+	 13517 34063
14189	0	0	Ki67+	 13518 33809
14190	0	0	Ki67+	 13519 34220
14191	0	0	Ki67+	 13534 33743
14192	0	0	Ki67+	 13535 34419
14193	0	0	Ki67+	 13539 34257
14194	0	0	Ki67+	 13540 34387
14195	0	0	Ki67+	 13542 33730
14196	0	0	Ki67+	 13542 34229
14197	0	0	Ki67+	 12753 34936
14198	0	0	Ki67+	 12755 34873
14199	0	0	Ki67+	 12761 35167
14200	0	0	Ki67+	 12772 35299
14201	0	0	Ki67+	 12775 34629
14202	0	0	Ki67+	 12775 34926
14203	0	0	Ki67+	 12775 35239
14204	0	0	Ki67+	 12776 34862
14205	0	0	Ki67+	 12783 35133
14206	0	0	Ki67+	 12784 35045
14207	0	0	Ki67+	 12785 35256
14208	0	0	Ki67+	 12786 34934
14209	0	0	Ki67+	 12797 34998
14210	0	0	Ki67+	 12797 35237
14211	0	0	Ki67+	 12800 34962
14212	0	0	Ki67+	 12801 35127
14213	0	0	Ki67+	 12802 34928
14214	0	0	Ki67+	 12802 35211
14215	0	0	Ki67+	 12809 35043
14216	0	0	Ki67+	 12809 35069
14217	0	0	Ki67+	 12813 34901
14218	0	0	Ki67+	 12830 34989
14219	0	0	Ki67+	 12831 35164
14220	0	0	Ki67+	 12836 35111
14221	0	0	Ki67+	 12841 35075
14222	0	0	Ki67+	 12845 34965
14223	0	0	Ki67+	 12849 35250
14224	0	0	Ki67+	 12855 35141
14225	0	0	Ki67+	 12862 35058
14226	0	0	Ki67+	 12864 34951
14227	0	0	Ki67+	 12868 35108
14228	0	0	Ki67+	 12869 35151
14229	0	0	Ki67+	 12879 34936
14230	0	0	Ki67+	 12880 35072
14231	0	0	Ki67+	 12883 35147
14232	0	0	Ki67+	 12897 35141
14233	0	0	Ki67+	 12904 35202
14234	0	0	Ki67+	 12905 34580
14235	0	0	Ki67+	 12907 35021
14236	0	0	Ki67+	 12908 34954
14237	0	0	Ki67+	 12918 35073
14238	0	0	Ki67+	 12924 35154
14239	0	0	Ki67+	 12925 34594
[truncated: 8,516,109 more chars]
